# Supplementary material for: The AP-2 Transcription Factor APTF-2 Is Required for Neuroblast and Epidermal Morphogenesis in Caenorhabditis elegans Embryogenesis
Source: PLoS Genet. 2016 May 13;12(5):e1006048. doi: 10.1371/journal.pgen.1006048 (PMC4866721; doi:10.1371/journal.pgen.1006048)
Supplement: S1 Text — (XLSX) [file pgen.1006048.s029.xlsx]

## Sheet: Sheet1
associated_gene1	site_position1	site_strand1	site_sequence1	site_offset1	conservation
aak-2	X:16794422..16794431	-	GCCCGGAGGC	-1594	4
aak-2	X:16794422..16794431	+	GCCTCCGGGC	-1594	4
aak-2	X:16795054..16795063	-	GCCACAAGGC	-962	4
abcf-2	III:13462275..13462283	-	GCCAAAGGC	-169	5
ace-1	X:16365635..16365644	-	GCCCGATGGC	-1674	5
ace-1	X:16365635..16365644	+	GCCATCGGGC	-1674	5
acl-2	V:10032311..10032320	+	GCCGACTGGC	-1253	4
acl-2	V:10032311..10032320	-	GCCAGTCGGC	-1253	4
acl-2	V:10031929..10031938	-	GCCACACGGC	-871	4
acl-7	II:12818373..12818382	-	GCCTACAGGC	-1984	4
act-5	III:13606480..13606489	+	GCCAACAGGC	-515	5
agef-1	I:13627576..13627585	+	GCCACGTGGC	-1389	5
agef-1	I:13627576..13627585	-	GCCACGTGGC	-1389	5
agef-1	I:13627430..13627439	+	GCCACGTGGC	-1243	5
agef-1	I:13627430..13627439	-	GCCACGTGGC	-1243	5
agef-1	I:13627178..13627187	+	GCCACGGGGC	-991	5
agef-1	I:13627178..13627187	-	GCCCCGTGGC	-991	5
agef-1	I:13626898..13626907	+	GCCACGTGGC	-711	5
agef-1	I:13626898..13626907	-	GCCACGTGGC	-711	5
AH10.2	V:14154368..14154376	+	GCCTCCGGC	-2448	4
AH10.2	V:14154368..14154376	-	GCCGGAGGC	-2448	4
aip-1	V:14010754..14010763	-	GCCACATGGC	-1810	5
aldo-2	III:5878314..5878323	+	GCCAGATGGC	-2038	4
alh-6	II:1310344..1310353	-	GCCCCATGGC	-586	5
alh-6	II:1310344..1310353	+	GCCATGGGGC	-586	5
amx-2	I:12765215..12765224	-	GCCGAACGGC	-277	4
ant-1.1	III:13460893..13460901	+	GCCTCCGGC	-2237	5
ant-1.1	III:13460893..13460901	-	GCCGGAGGC	-2237	5
ant-1.1	III:13462275..13462283	-	GCCAAAGGC	-855	5
apc-2	III:8079917..8079926	+	GCCAGCTGGC	-669	4
apc-2	III:8079917..8079926	-	GCCAGCTGGC	-669	4
apg-1	I:14403665..14403673	-	GCCTACGGC	-2366	4
aqp-12	II:12200733..12200742	+	GCCAATGGGC	-2512	4
arc-1	II:9673397..9673406	+	GCCCGAGGGC	-1525	4
arc-1	II:9673397..9673406	-	GCCCTCGGGC	-1525	4
arc-1	II:9674544..9674553	-	GCCTCAGGGC	-378	4
arc-1	II:9674544..9674553	+	GCCCTGAGGC	-378	4
arl-8	IV:14796750..14796759	+	GCCGAGCGGC	-1397	4
arl-8	IV:14796750..14796759	-	GCCGCTCGGC	-1397	4
arrd-11	II:13760699..13760707	+	GCCGATGGC	-2659	4
arrd-18	V:3314935..3314943	-	GCCGAAGGC	-2828	4
arrd-19	V:3317909..3317917	+	GCCGCAGGC	-2678	4
arrd-19	V:3317909..3317917	-	GCCTGCGGC	-2678	4
asns-1	V:8543462..8543470	+	GCCACTGGC	-2804	5
asns-1	V:8543462..8543470	-	GCCAGTGGC	-2804	5
atp-3	I:5432725..5432734	-	GCCAGGAGGC	-2916	4
atp-3	I:5430950..5430959	-	GCCAATAGGC	-1141	4
atp-4	V:6428491..6428499	+	GCCAGAGGC	-1398	4
atp-4	V:6428491..6428499	-	GCCTCTGGC	-1398	4
avr-15	V:13512936..13512945	+	GCCACGTGGC	-1324	5
avr-15	V:13512936..13512945	-	GCCACGTGGC	-1324	5
B0019.2	I:12772280..12772289	-	GCCACATGGC	-1371	4
B0019.2	I:12773155..12773164	+	GCCAGCTGGC	-496	4
B0019.2	I:12773155..12773164	-	GCCAGCTGGC	-496	4
B0019.2	I:12773476..12773485	+	GCCCAGTGGC	-175	4
B0019.2	I:12773476..12773485	-	GCCACTGGGC	-175	4
B0041.8	I:4646546..4646554	+	GCCAGCGGC	-879	4
B0041.8	I:4646546..4646554	-	GCCGCTGGC	-879	4
B0336.3	III:5710950..5710959	-	GCCAACAGGC	-591	4
B0393.4	III:4766159..4766168	+	GCCAGCAGGC	-2666	4
B0464.6	III:9467423..9467432	+	GCCAATGGGC	-2037	5
B0513.5	IV:13877752..13877761	-	GCCAACTGGC	-1172	4
bath-35	I:12757862..12757871	+	GCCGATCGGC	-652	4
bath-35	I:12757862..12757871	-	GCCGATCGGC	-652	4
bbs-8	V:6767572..6767580	+	GCCTCTGGC	-2572	4
bbs-8	V:6767572..6767580	-	GCCAGAGGC	-2572	4
bed-3	IV:9915245..9915254	-	GCCAATGGGC	-1281	4
ben-1	III:3541851..3541860	+	GCCGCGCGGC	-271	5
ben-1	III:3541851..3541860	-	GCCGCGCGGC	-271	5
bir-1	V:11644161..11644169	+	GCCGCAGGC	-584	4
bir-1	V:11644161..11644169	-	GCCTGCGGC	-584	4
bre-1	IV:8984852..8984861	+	GCCAAATGGC	-2408	5
bre-1	IV:8986876..8986885	+	GCCAACTGGC	-384	5
btb-14	II:12380973..12380981	+	GCCTAAGGC	-2441	4
btb-2	II:6399460..6399469	-	GCCGACTGGC	-2513	4
btb-2	II:6399460..6399469	+	GCCAGTCGGC	-2513	4
btb-20	II:14526116..14526125	-	GCCACATGGC	-2685	4
btb-21	V:3852658..3852667	+	GCCAACCGGC	-1945	4
byn-1	III:6930127..6930135	+	GCCGACGGC	-1823	4
C01G10.7	V:15084868..15084877	-	GCCCAATGGC	-866	4
C01G10.7	V:15085578..15085587	+	GCCAGCAGGC	-156	4
C01G10.8	V:15085578..15085587	+	GCCAGCAGGC	-222	4
C01G12.13	II:14574467..14574476	+	GCCATCAGGC	-2415	4
C01G12.13	II:14574467..14574476	-	GCCTGATGGC	-2415	4
C01G12.9	II:14576020..14576028	+	GCCAACGGC	-2975	4
C02B10.5	IV:5080543..5080552	+	GCCTGCAGGC	-2996	5
C02B10.5	IV:5080543..5080552	-	GCCTGCAGGC	-2996	5
C02B10.5	IV:5082061..5082070	-	GCCAACAGGC	-1478	5
C02F12.3	X:3670298..3670306	+	GCCTAAGGC	-1440	4
C02F12.8	X:3694280..3694289	-	GCCGAGGGGC	-1060	4
C02F12.8	X:3694280..3694289	+	GCCCCTCGGC	-1060	4
C03G6.17	V:7382693..7382702	-	GCCAACTGGC	-1661	4
C04H5.1	II:14533306..14533315	+	GCCACGTGGC	-919	4
C04H5.1	II:14533306..14533315	-	GCCACGTGGC	-919	4
C05G5.2	X:14744479..14744487	+	GCCGGCGGC	-2792	4
C05G5.2	X:14744479..14744487	-	GCCGCCGGC	-2792	4
C06C3.4	II:9371872..9371880	-	GCCCAGGGC	-1666	4
C06C6.7	V:15991333..15991341	+	GCCTCCGGC	-853	5
C06C6.7	V:15991333..15991341	-	GCCGGAGGC	-853	5
C08G5.1	II:740585..740594	-	GCCGGACGGC	-1912	5
C08G5.1	II:740585..740594	+	GCCGTCCGGC	-1912	5
C08H9.16	II:9890780..9890788	+	GCCAGTGGC	-1950	4
C08H9.16	II:9890780..9890788	-	GCCACTGGC	-1950	4
C08H9.3	II:9888435..9888443	-	GCCAAAGGC	-2056	4
C10C6.3	IV:11467364..11467373	-	GCCCGAGGGC	-2197	4
C10C6.3	IV:11467364..11467373	+	GCCCTCGGGC	-2197	4
C10E2.2	X:16745425..16745433	-	GCCAATGGC	-255	4
C16A3.1	III:6388653..6388661	+	GCCAAAGGC	-2243	4
C16C10.2	III:4180291..4180300	-	GCCGACGGGC	-1659	4
C16C10.2	III:4180291..4180300	+	GCCCGTCGGC	-1659	4
C16C10.4	III:4170477..4170486	+	GCCACGTGGC	-837	4
C16C10.4	III:4170477..4170486	-	GCCACGTGGC	-837	4
C16C10.9	III:4159432..4159441	+	GCCGAGAGGC	-2078	4
C17D12.1	I:11609233..11609242	-	GCCACTAGGC	-2464	5
C17D12.1	I:11609233..11609242	+	GCCTAGTGGC	-2464	5
C17D12.1	I:11611428..11611437	-	GCCAAACGGC	-269	5
C17D12.7	I:11612029..11612038	-	GCCAGCAGGC	-737	4
C17D12.7	I:11611428..11611437	-	GCCAAACGGC	-136	4
C17E4.1	I:9412209..9412217	+	GCCTAAGGC	-2122	4
C17G10.3	II:5582858..5582867	+	GCCACCTGGC	-261	5
C17G10.3	II:5582858..5582867	-	GCCAGGTGGC	-261	5
C18D11.1	III:11814215..11814224	-	GCCAATCGGC	-2263	4
C18G1.3	V:4759992..4760000	+	GCCTGGGGC	-1275	4
C18G1.3	V:4759992..4760000	-	GCCCCAGGC	-1275	4
C23G10.2	III:6205867..6205876	-	GCCAGACGGC	-2270	4
C23H5.8	IV:2113738..2113746	+	GCCTCCGGC	-384	4
C23H5.8	IV:2113738..2113746	-	GCCGGAGGC	-384	4
C24H12.1	II:439319..439328	+	GCCACGTGGC	-2223	4
C24H12.1	II:439319..439328	-	GCCACGTGGC	-2223	4
C24H12.12	II:436832..436841	-	GCCAAAAGGC	-1426	4
C25D7.1	V:15038756..15038764	+	GCCCATGGC	-1956	4
C25D7.1	V:15038045..15038053	+	GCCAAAGGC	-1245	4
C25F6.7	X:5442726..5442735	-	GCCTCACGGC	-2311	5
C25F6.7	X:5442726..5442735	+	GCCGTGAGGC	-2311	5
C25F6.7	X:5442790..5442799	+	GCCGGCCGGC	-2247	5
C25F6.7	X:5442790..5442799	-	GCCGGCCGGC	-2247	5
C25H3.11	II:5691284..5691292	+	GCCGCCGGC	-2398	5
C25H3.11	II:5691284..5691292	-	GCCGGCGGC	-2398	5
C25H3.3	II:5691284..5691292	+	GCCGCCGGC	-2904	5
C25H3.3	II:5691284..5691292	-	GCCGGCGGC	-2904	5
C25H3.4	II:5691284..5691292	+	GCCGCCGGC	-428	4
C25H3.4	II:5691284..5691292	-	GCCGGCGGC	-428	4
C29E4.15	III:7951211..7951219	+	GCCAGAGGC	-1446	4
C29E4.15	III:7951211..7951219	-	GCCTCTGGC	-1446	4
C29E4.15	III:7952177..7952186	-	GCCCCAAGGC	-480	4
C29F5.8	II:6304163..6304172	+	GCCAGGTGGC	-2235	4
C29F5.8	II:6304163..6304172	-	GCCACCTGGC	-2235	4
C30C11.4	III:8448238..8448246	-	GCCAATGGC	-1423	4
C30F8.3	I:5095081..5095089	+	GCCACTGGC	-1523	4
C30F8.3	I:5095081..5095089	-	GCCAGTGGC	-1523	4
C32B5.15	II:974108..974116	+	GCCCCAGGC	-1151	4
C32B5.15	II:974108..974116	-	GCCTGGGGC	-1151	4
C32E8.11	I:3817900..3817908	+	GCCGCCGGC	-1101	4
C32E8.11	I:3817900..3817908	-	GCCGGCGGC	-1101	4
C32F10.8	I:5826708..5826716	+	GCCAATGGC	-1632	4
C32H11.4	IV:12920510..12920519	+	GCCAATCGGC	-786	4
C33H5.17	IV:7815127..7815136	+	GCCAAGTGGC	-2330	4
C34B4.4	V:13087709..13087718	-	GCCGAGCGGC	-2692	4
C34B4.4	V:13087709..13087718	+	GCCGCTCGGC	-2692	4
C34E10.10	III:5228417..5228426	-	GCCGAACGGC	-767	5
C34F6.10	X:11237982..11237991	+	GCCCACAGGC	-682	4
C35B1.5	IV:4085757..4085766	+	GCCCAAGGGC	-1574	4
C36C9.4	X:1698670..1698679	-	GCCACGCGGC	-1696	4
C36C9.4	X:1698670..1698679	+	GCCGCGTGGC	-1696	4
C37C3.9	V:7856127..7856136	-	GCCAACTGGC	-2350	4
C37E2.2	X:14173282..14173291	+	GCCACACGGC	-2699	4
C37H5.5	V:4825584..4825593	-	GCCGTAAGGC	-1767	4
C37H5.6	V:4825584..4825593	-	GCCGTAAGGC	-2358	4
C41G7.3	I:9519441..9519449	+	GCCGCCGGC	-752	4
C41G7.3	I:9519441..9519449	-	GCCGGCGGC	-752	4
C41G7.9	I:9519441..9519449	+	GCCGCCGGC	-2673	4
C41G7.9	I:9519441..9519449	-	GCCGGCGGC	-2673	4
C44C10.9	X:11718881..11718890	+	GCCGACTGGC	-2439	4
C44C10.9	X:11718881..11718890	-	GCCAGTCGGC	-2439	4
C45B2.6	X:6051123..6051132	-	GCCTACCGGC	-1942	4
C45B2.6	X:6051123..6051132	+	GCCGGTAGGC	-1942	4
C46C11.3	X:4626560..4626569	+	GCCCACCGGC	-2469	4
C46C11.3	X:4626560..4626569	-	GCCGGTGGGC	-2469	4
C46G7.3	IV:6010497..6010506	+	GCCCGAGGGC	-2007	4
C46G7.3	IV:6010497..6010506	-	GCCCTCGGGC	-2007	4
C47B2.9	I:12981567..12981576	+	GCCAAGTGGC	-1447	4
C48D1.1	IV:13198754..13198763	+	GCCGGGAGGC	-1396	4
C48D1.1	IV:13198754..13198763	-	GCCTCCCGGC	-1396	4
C49A1.10	I:14246851..14246860	+	GCCAGAAGGC	-2431	5
C50C3.2	III:8179192..8179200	+	GCCCGTGGC	-2675	4
C50C3.2	III:8179192..8179200	-	GCCACGGGC	-2675	4
C52A10.3	V:5239531..5239540	-	GCCAATGGGC	-107	4
C52D10.3	IV:17175885..17175894	+	GCCACGTGGC	-576	4
C52D10.3	IV:17175885..17175894	-	GCCACGTGGC	-576	4
C52E2.5	II:1845363..1845372	+	GCCAACAGGC	-2421	4
C53B4.6	IV:8983322..8983331	+	GCCCAATGGC	-1535	4
C53H9.2	I:1832360..1832368	+	GCCACGGGC	-539	5
C53H9.2	I:1832360..1832368	-	GCCCGTGGC	-539	5
C54C6.6	III:3538470..3538479	-	GCCGCAAGGC	-1014	4
C56G2.1	III:6352436..6352444	-	GCCAATGGC	-994	4
cab-1	X:12205762..12205771	+	GCCTGAAGGC	-198	5
cab-1	X:12205669..12205678	+	GCCTAACGGC	-105	5
cal-4	IV:10524934..10524943	-	GCCGGAGGGC	-347	5
cal-4	IV:10524934..10524943	+	GCCCTCCGGC	-347	5
calu-1	X:4971224..4971232	+	GCCAGAGGC	-360	5
calu-1	X:4971224..4971232	-	GCCTCTGGC	-360	5
cash-1	V:10362030..10362039	-	GCCCCGAGGC	-272	4
cash-1	V:10362030..10362039	+	GCCTCGGGGC	-272	4
cbd-1	IV:11369989..11369997	+	GCCTGTGGC	-2983	4
cbd-1	IV:11369989..11369997	-	GCCACAGGC	-2983	4
cbd-1	IV:11370061..11370069	+	GCCGAAGGC	-2911	4
cbd-1	IV:11370099..11370107	-	GCCTACGGC	-2873	4
cct-5	III:4509669..4509678	+	GCCGAATGGC	-1617	4
cct-5	III:4509525..4509534	+	GCCATGAGGC	-1473	4
cct-5	III:4509525..4509534	-	GCCTCATGGC	-1473	4
cdf-2	X:12469532..12469541	+	GCCAGATGGC	-2823	5
ceh-18	X:3859541..3859550	+	GCCAAATGGC	-1817	5
ceh-18	X:3859515..3859524	-	GCCAAACGGC	-1791	5
ceh-18	X:3858131..3858140	+	GCCGAGCGGC	-407	5
ceh-18	X:3858131..3858140	-	GCCGCTCGGC	-407	5
ceh-30	X:3061765..3061774	-	GCCACCCGGC	-1931	4
ceh-30	X:3061765..3061774	+	GCCGGGTGGC	-1931	4
ceh-30	X:3062502..3062511	+	GCCAATCGGC	-1194	4
ceh-43	III:4450355..4450364	+	GCCACGCGGC	-443	4
ceh-43	III:4450355..4450364	-	GCCGCGTGGC	-443	4
cfi-1	I:10002735..10002744	-	GCCAGGAGGC	-2817	4
cha-1	IV:3624956..3624965	+	GCCCCCGGGC	-1490	4
cha-1	IV:3624956..3624965	-	GCCCGGGGGC	-1490	4
cha-1	IV:3623646..3623655	+	GCCAGAGGGC	-180	4
cha-1	IV:3623524..3623533	+	GCCTAGGGGC	-58	4
cha-1	IV:3623524..3623533	-	GCCCCTAGGC	-58	4
ckk-1	III:5633936..5633945	-	GCCGGCAGGC	-1511	4
ckk-1	III:5633936..5633945	+	GCCTGCCGGC	-1511	4
clec-1	V:5699252..5699261	+	GCCGTAAGGC	-946	4
clec-1	V:5700032..5700041	+	GCCACACGGC	-166	4
clec-100	I:11238127..11238136	-	GCCAGCAGGC	-2959	5
clec-100	I:11237135..11237143	+	GCCAGAGGC	-1967	4
clec-100	I:11237135..11237143	-	GCCTCTGGC	-1967	4
clec-100	I:11236984..11236993	-	GCCAGCAGGC	-1816	5
clec-108	I:13083934..13083943	-	GCCAACTGGC	-1780	5
clec-108	I:13083885..13083893	-	GCCTACGGC	-1731	4
clec-137	II:4620866..4620874	+	GCCGCCGGC	-2779	4
clec-137	II:4620866..4620874	-	GCCGGCGGC	-2779	4
clec-138	II:4620866..4620874	+	GCCGCCGGC	-1069	4
clec-138	II:4620866..4620874	-	GCCGGCGGC	-1069	4
clec-166	IV:1253154..1253163	+	GCCAATCGGC	-1706	4
clec-20	II:1596028..1596036	+	GCCCAGGGC	-784	4
clec-21	II:1586486..1586495	-	GCCCGCAGGC	-2239	4
clec-21	II:1586486..1586495	+	GCCTGCGGGC	-2239	4
clec-259	V:19789437..19789445	-	GCCTAAGGC	-576	5
clec-259	V:19789449..19789457	+	GCCACAGGC	-564	5
clec-259	V:19789449..19789457	-	GCCTGTGGC	-564	5
clec-41	V:13139777..13139785	+	GCCAATGGC	-1733	5
clec-42	V:18189404..18189412	+	GCCGCCGGC	-2011	5
clec-42	V:18189404..18189412	-	GCCGGCGGC	-2011	5
clec-66	II:12903444..12903453	-	GCCGAACGGC	-906	4
clec-94	I:11145094..11145102	+	GCCCCTGGC	-1361	5
clec-94	I:11145094..11145102	-	GCCAGGGGC	-1361	5
clec-95	I:11146740..11146748	+	GCCAGAGGC	-2235	5
clec-95	I:11146740..11146748	-	GCCTCTGGC	-2235	5
clec-96	I:11149599..11149607	+	GCCAGCGGC	-1634	5
clec-96	I:11149599..11149607	-	GCCGCTGGC	-1634	5
clec-99	I:11161571..11161580	+	GCCAAAAGGC	-2748	4
cnx-1	III:9817478..9817486	+	GCCCATGGC	-434	4
coel-1	X:4265670..4265678	-	GCCGACGGC	-238	5
cog-1	II:14901244..14901253	+	GCCGAACGGC	-1199	4
cogc-5	I:4247602..4247611	+	GCCACGCGGC	-1898	4
cogc-5	I:4247602..4247611	-	GCCGCGTGGC	-1898	4
col-129	IV:12111316..12111325	+	GCCACGTGGC	-1093	5
col-129	IV:12111316..12111325	-	GCCACGTGGC	-1093	5
col-157	V:11481581..11481589	+	GCCGGGGGC	-2455	5
col-157	V:11481581..11481589	-	GCCCCCGGC	-2455	5
col-168	X:6323495..6323504	+	GCCGTACGGC	-2857	5
col-168	X:6323495..6323504	-	GCCGTACGGC	-2857	5
col-169	X:6326395..6326404	-	GCCACGCGGC	-2729	5
col-169	X:6326395..6326404	+	GCCGCGTGGC	-2729	5
col-176	X:10075132..10075140	+	GCCGATGGC	-2436	5
col-183	X:13469444..13469452	+	GCCACTGGC	-1776	4
col-183	X:13469444..13469452	-	GCCAGTGGC	-1776	4
col-44	X:13590921..13590930	+	GCCACCAGGC	-507	5
col-55	I:6198798..6198806	+	GCCACTGGC	-345	4
col-55	I:6198798..6198806	-	GCCAGTGGC	-345	4
col-77	II:8360611..8360620	-	GCCAGCCGGC	-1316	4
col-77	II:8360611..8360620	+	GCCGGCTGGC	-1316	4
col-93	III:10987706..10987715	+	GCCTGAAGGC	-2221	4
col-98	III:13016007..13016016	+	GCCCCCAGGC	-2912	5
col-98	III:13016007..13016016	-	GCCTGGGGGC	-2912	5
cpf-1	II:8602782..8602791	+	GCCGCAAGGC	-423	4
crh-1	III:11654730..11654739	+	GCCAGCCGGC	-2937	5
crh-1	III:11654730..11654739	-	GCCGGCTGGC	-2937	5
ctn-1	I:2604306..2604314	-	GCCTACGGC	-2530	4
ctn-1	I:2604345..2604353	+	GCCGAGGGC	-2491	4
cutl-27	IV:11877955..11877964	-	GCCAACGGGC	-571	5
cyb-3	V:15393985..15393993	+	GCCAGCGGC	-1711	4
cyb-3	V:15393985..15393993	-	GCCGCTGGC	-1711	4
D1007.8	I:4603957..4603966	+	GCCACGTGGC	-447	4
D1007.8	I:4603957..4603966	-	GCCACGTGGC	-447	4
D2013.3	II:9319975..9319984	+	GCCACGTGGC	-562	4
D2013.3	II:9319975..9319984	-	GCCACGTGGC	-562	4
D2092.5	I:6610431..6610439	+	GCCACGGGC	-2913	5
D2092.5	I:6610431..6610439	-	GCCCGTGGC	-2913	5
daf-21	V:14684473..14684482	-	GCCGAGTGGC	-1676	5
daf-21	V:14684473..14684482	+	GCCACTCGGC	-1676	5
dao-4	X:10075132..10075140	+	GCCGATGGC	-109	5
dcp-66	I:7544582..7544591	-	GCCCACTGGC	-2575	4
dcp-66	I:7544582..7544591	+	GCCAGTGGGC	-2575	4
dct-11	X:5842338..5842347	+	GCCGCAGGGC	-2696	4
dct-11	X:5842338..5842347	-	GCCCTGCGGC	-2696	4
dct-9	I:2236380..2236389	+	GCCTGCAGGC	-1532	5
dct-9	I:2236380..2236389	-	GCCTGCAGGC	-1532	5
dct-9	I:2235328..2235337	-	GCCTACCGGC	-480	5
dct-9	I:2235328..2235337	+	GCCGGTAGGC	-480	5
ddr-2	X:3313859..3313867	+	GCCTCAGGC	-1476	4
ddr-2	X:3313859..3313867	-	GCCTGAGGC	-1476	4
ddr-2	X:3315179..3315188	+	GCCCCCAGGC	-156	5
ddr-2	X:3315179..3315188	-	GCCTGGGGGC	-156	5
die-1	II:10069825..10069833	+	GCCTCGGGC	-1970	5
die-1	II:10069825..10069833	-	GCCCGAGGC	-1970	5
dkf-1	I:13649756..13649765	-	GCCCAGAGGC	-1371	4
dod-3	V:2733749..2733757	+	GCCCAAGGC	-2671	5
dpf-4	III:5858768..5858776	-	GCCGAAGGC	-820	4
dpy-10	II:6711940..6711949	-	GCCGAAAGGC	-108	4
dpy-2	II:6711940..6711949	-	GCCGAAAGGC	-2318	5
drr-2	III:13645943..13645951	-	GCCCACGGC	-2506	4
dsl-1	IV:1208293..1208302	-	GCCAAACGGC	-225	5
dur-1	IV:9930987..9930995	+	GCCCGTGGC	-2786	4
dur-1	IV:9930987..9930995	-	GCCACGGGC	-2786	4
dys-1	I:11560505..11560513	+	GCCACAGGC	-2722	4
dys-1	I:11560505..11560513	-	GCCTGTGGC	-2722	4
E02C12.10	V:9381058..9381066	+	GCCAAAGGC	-2678	5
E02C12.12	V:9381058..9381066	+	GCCAAAGGC	-251	5
E04F6.9	II:7214775..7214784	+	GCCAATCGGC	-2660	4
ears-2	IV:390498..390507	+	GCCGCGCGGC	-84	4
ears-2	IV:390498..390507	-	GCCGCGCGGC	-84	4
eat-20	X:15514800..15514808	+	GCCAAGGGC	-1889	4
eef-1B.1	III:7973682..7973691	-	GCCAAGTGGC	-477	5
eef-1G	V:10965689..10965697	+	GCCAGGGGC	-117	5
eef-1G	V:10965689..10965697	-	GCCCCTGGC	-117	5
efn-2	IV:10575831..10575840	+	GCCACCTGGC	-538	4
efn-2	IV:10575831..10575840	-	GCCAGGTGGC	-538	4
egl-10	V:12465336..12465344	+	GCCTGCGGC	-2539	5
egl-10	V:12465336..12465344	-	GCCGCAGGC	-2539	5
egl-30	I:1835521..1835529	+	GCCGGCGGC	-417	5
egl-30	I:1835521..1835529	-	GCCGCCGGC	-417	5
egl-44	II:5933116..5933125	+	GCCCGCAGGC	-397	5
egl-44	II:5933116..5933125	-	GCCTGCGGGC	-397	5
egl-8	V:20877..20886	+	GCCACGTGGC	-130	5
egl-8	V:20877..20886	-	GCCACGTGGC	-130	5
emb-4	V:18897572..18897581	-	GCCGAGGGGC	-2633	4
emb-4	V:18897572..18897581	+	GCCCCTCGGC	-2633	4
emb-4	V:18896895..18896904	+	GCCGAGGGGC	-1956	4
emb-4	V:18896895..18896904	-	GCCCCTCGGC	-1956	4
emb-4	V:18896711..18896720	+	GCCACGTGGC	-1772	4
emb-4	V:18896711..18896720	-	GCCACGTGGC	-1772	4
emb-9	III:9346876..9346885	+	GCCAACAGGC	-2562	4
erd-2	X:10159148..10159157	+	GCCCACAGGC	-466	4
ero-1	I:14663306..14663315	+	GCCGAGCGGC	-1134	4
ero-1	I:14663306..14663315	-	GCCGCTCGGC	-1134	4
exoc-7	I:4247602..4247611	+	GCCACGCGGC	-21	4
exoc-7	I:4247602..4247611	-	GCCGCGTGGC	-21	4
eya-1	I:14232109..14232118	+	GCCGAATGGC	-879	4
eya-1	I:14231428..14231437	-	GCCGACTGGC	-198	4
eya-1	I:14231428..14231437	+	GCCAGTCGGC	-198	4
F01F1.1	III:5878314..5878323	+	GCCAGATGGC	-1252	4
F01F1.2	III:5878314..5878323	+	GCCAGATGGC	-200	5
F02A9.4	III:9092014..9092023	+	GCCACCCGGC	-2718	4
F02A9.4	III:9092014..9092023	-	GCCGGGTGGC	-2718	4
F02A9.4	III:9090265..9090274	+	GCCACCTGGC	-969	4
F02A9.4	III:9090265..9090274	-	GCCAGGTGGC	-969	4
F07H5.8	II:8801010..8801019	-	GCCATCAGGC	-25	5
F07H5.8	II:8801010..8801019	+	GCCTGATGGC	-25	5
F08A8.2	I:12939383..12939392	+	GCCAAGTGGC	-2914	4
F08G5.3	IV:12417965..12417974	+	GCCACGCGGC	-491	4
F08G5.3	IV:12417965..12417974	-	GCCGCGTGGC	-491	4
F09E5.7	II:5350471..5350480	-	GCCGCACGGC	-1621	4
F09E5.7	II:5350471..5350480	+	GCCGTGCGGC	-1621	4
F09E5.8	II:5350471..5350480	-	GCCGCACGGC	-188	4
F09E5.8	II:5350471..5350480	+	GCCGTGCGGC	-188	4
F09F9.2	X:4111608..4111616	+	GCCTATGGC	-222	5
F09F9.2	X:4111475..4111483	+	GCCGCCGGC	-89	5
F09F9.2	X:4111475..4111483	-	GCCGGCGGC	-89	5
F09F9.4	X:4129953..4129962	-	GCCAGCCGGC	-1589	4
F09F9.4	X:4129953..4129962	+	GCCGGCTGGC	-1589	4
F10C2.4	V:12038747..12038756	+	GCCGGATGGC	-2844	4
F10C2.4	V:12038747..12038756	-	GCCATCCGGC	-2844	4
F10C2.4	V:12038859..12038867	-	GCCCATGGC	-2732	5
F11A10.7	IV:12084547..12084556	-	GCCAACTGGC	-854	4
F11G11.9	II:4865089..4865097	+	GCCGCAGGC	-1688	4
F11G11.9	II:4865089..4865097	-	GCCTGCGGC	-1688	4
F11G11.9	II:4864938..4864946	+	GCCGGAGGC	-1537	4
F11G11.9	II:4864938..4864946	-	GCCTCCGGC	-1537	4
F12F6.1	IV:11582982..11582991	+	GCCCGGGGGC	-2220	4
F12F6.1	IV:11582982..11582991	-	GCCCCCGGGC	-2220	4
F13H8.8	II:6270404..6270412	+	GCCAACGGC	-2812	4
F14B8.6	X:6932152..6932161	+	GCCACGCGGC	-122	5
F14B8.6	X:6932152..6932161	-	GCCGCGTGGC	-122	5
F14F3.4	X:10522037..10522045	+	GCCAGTGGC	-694	4
F14F3.4	X:10522037..10522045	-	GCCACTGGC	-694	4
F15B10.3	IV:6600356..6600365	+	GCCACGTGGC	-2313	4
F15B10.3	IV:6600356..6600365	-	GCCACGTGGC	-2313	4
F15G9.5	X:9740396..9740405	-	GCCCAACGGC	-2719	4
F15G9.5	X:9740089..9740098	-	GCCGGATGGC	-2412	4
F15G9.5	X:9740089..9740098	+	GCCATCCGGC	-2412	4
F16B3.3	V:1319242..1319251	-	GCCGATAGGC	-1345	4
F16B4.5	V:1588841..1588849	+	GCCGGTGGC	-521	4
F16B4.5	V:1588841..1588849	-	GCCACCGGC	-521	4
F16H6.9	V:18216083..18216091	+	GCCAATGGC	-973	4
F17C11.10	V:10965689..10965697	+	GCCAGGGGC	-169	4
F17C11.10	V:10965689..10965697	-	GCCCCTGGC	-169	4
F17C8.3	III:4729518..4729527	-	GCCAATCGGC	-2391	4
F19C6.2	X:9999335..9999343	+	GCCGATGGC	-1546	4
F19C6.2	X:9999642..9999651	-	GCCAAGAGGC	-1239	5
F19C6.4	X:10018429..10018438	+	GCCACGCGGC	-815	4
F19C6.4	X:10018429..10018438	-	GCCGCGTGGC	-815	4
F19C7.4	IV:4602426..4602435	+	GCCACACGGC	-673	4
F19C7.8	IV:4624748..4624756	+	GCCTACGGC	-638	4
F20A1.9	V:7053019..7053028	+	GCCCAGCGGC	-1810	4
F20A1.9	V:7053019..7053028	-	GCCGCTGGGC	-1810	4
F20D6.9	V:8178158..8178167	-	GCCAATAGGC	-729	4
F21A9.1	I:3710638..3710647	+	GCCACGTGGC	-1538	4
F21A9.1	I:3710638..3710647	-	GCCACGTGGC	-1538	4
F21F3.6	I:4916615..4916623	+	GCCACAGGC	-2570	4
F21F3.6	I:4916615..4916623	-	GCCTGTGGC	-2570	4
F21F3.7	I:4916615..4916623	+	GCCACAGGC	-1782	4
F21F3.7	I:4916615..4916623	-	GCCTGTGGC	-1782	4
F21F8.11	V:8286948..8286957	-	GCCAGAAGGC	-2083	4
F22D6.2	I:7081882..7081891	-	GCCCGGAGGC	-383	4
F22D6.2	I:7081882..7081891	+	GCCTCCGGGC	-383	4
F26C11.4	II:9917577..9917585	-	GCCAATGGC	-1366	4
F26E4.2	I:9762632..9762640	+	GCCCCAGGC	-1856	5
F26E4.2	I:9762632..9762640	-	GCCTGGGGC	-1856	5
F26E4.4	I:9773232..9773240	-	GCCGATGGC	-681	4
F26F2.7	V:20578283..20578292	-	GCCCACTGGC	-2727	4
F26F2.7	V:20578283..20578292	+	GCCAGTGGGC	-2727	4
F27C1.6	I:5430950..5430959	-	GCCAATAGGC	-2507	4
F27D4.1	I:7701501..7701509	-	GCCAATGGC	-929	4
F27D4.4	I:7723569..7723578	+	GCCCGCCGGC	-1456	4
F27D4.4	I:7723569..7723578	-	GCCGGCGGGC	-1456	4
F28A10.5	II:851169..851177	-	GCCAATGGC	-508	5
F28A12.4	V:8645408..8645417	+	GCCAATCGGC	-2240	4
F29B9.7	IV:4649564..4649573	-	GCCCAATGGC	-192	4
F29B9.8	IV:4645067..4645076	-	GCCTGACGGC	-2611	5
F29B9.8	IV:4645067..4645076	+	GCCGTCAGGC	-2611	5
F30A10.11	I:9474879..9474888	-	GCCAGGGGGC	-2591	4
F30A10.11	I:9474879..9474888	+	GCCCCCTGGC	-2591	4
F30B5.7	IV:4234374..4234382	+	GCCAACGGC	-2536	4
F32A7.5	I:14844923..14844932	+	GCCAGTAGGC	-1544	4
F32A7.5	I:14844923..14844932	-	GCCTACTGGC	-1544	4
F33D11.10	I:5868707..5868715	-	GCCAAGGGC	-575	5
F33E2.5	I:12594421..12594429	-	GCCAATGGC	-2083	4
F34H10.4	X:9646702..9646711	-	GCCACGAGGC	-1773	4
F35E2.9	I:11728497..11728505	+	GCCACAGGC	-2244	4
F35E2.9	I:11728497..11728505	-	GCCTGTGGC	-2244	4
F35E2.9	I:11728348..11728356	+	GCCGCAGGC	-2095	4
F35E2.9	I:11728348..11728356	-	GCCTGCGGC	-2095	4
F35E8.6	V:15910839..15910847	+	GCCGACGGC	-1290	4
F35G2.1	IV:12201040..12201049	+	GCCCAGTGGC	-2188	4
F35G2.1	IV:12201040..12201049	-	GCCACTGGGC	-2188	4
F35G2.2	IV:12209512..12209521	+	GCCAGGAGGC	-527	4
F36A2.11	I:8821551..8821559	-	GCCTACGGC	-731	4
F36D1.8	I:11259310..11259318	+	GCCAGCGGC	-93	4
F36D1.8	I:11259310..11259318	-	GCCGCTGGC	-93	4
F36D4.1	V:9414579..9414587	+	GCCTCAGGC	-2453	4
F36D4.1	V:9414579..9414587	-	GCCTGAGGC	-2453	4
F36D4.4	V:9407224..9407233	+	GCCGGAGGGC	-888	4
F36D4.4	V:9407224..9407233	-	GCCCTCCGGC	-888	4
F36D4.7	V:9414579..9414587	+	GCCTCAGGC	-90	4
F36D4.7	V:9414579..9414587	-	GCCTGAGGC	-90	4
F37A8.5	III:3954381..3954390	+	GCCGCCAGGC	-2223	4
F37A8.5	III:3954381..3954390	-	GCCTGGCGGC	-2223	4
F37A8.5	III:3955427..3955436	-	GCCAGGCGGC	-1177	4
F37A8.5	III:3955427..3955436	+	GCCGCCTGGC	-1177	4
F37H8.2	II:11175771..11175780	+	GCCTGCAGGC	-351	4
F37H8.2	II:11175771..11175780	-	GCCTGCAGGC	-351	4
F38A5.7	IV:6600356..6600365	+	GCCACGTGGC	-1339	4
F38A5.7	IV:6600356..6600365	-	GCCACGTGGC	-1339	4
F38A5.8	IV:6596883..6596891	-	GCCCAAGGC	-2988	4
F40E10.6	X:14708077..14708086	+	GCCTCGAGGC	-1302	4
F40E10.6	X:14708077..14708086	-	GCCTCGAGGC	-1302	4
F40F9.5	V:9724746..9724754	+	GCCGAAGGC	-811	4
F40F9.7	V:9729298..9729307	-	GCCAACTGGC	-2842	5
F40F9.8	V:9733547..9733556	-	GCCAATAGGC	-531	4
F40G9.5	III:181738..181746	-	GCCTACGGC	-1606	4
F41C6.4	X:6876417..6876426	+	GCCGCATGGC	-1642	4
F41C6.4	X:6876417..6876426	-	GCCATGCGGC	-1642	4
F41C6.4	X:6876337..6876346	+	GCCAGGAGGC	-1562	4
F41C6.4	X:6875624..6875633	+	GCCAGGTGGC	-849	4
F41C6.4	X:6875624..6875633	-	GCCACCTGGC	-849	4
F41D9.2	X:8386562..8386571	-	GCCACAAGGC	-1816	5
F41D9.2	X:8386152..8386161	-	GCCACAAGGC	-1406	5
F42A6.6	IV:3337855..3337864	-	GCCAAGAGGC	-1004	4
F42G4.7	II:13050139..13050147	+	GCCGCCGGC	-2955	5
F42G4.7	II:13050139..13050147	-	GCCGGCGGC	-2955	5
F42G4.7	II:13049082..13049090	+	GCCGCCGGC	-1898	5
F42G4.7	II:13049082..13049090	-	GCCGGCGGC	-1898	5
F42G8.7	IV:8122725..8122733	+	GCCCAGGGC	-2915	4
F42G8.7	IV:8124867..8124875	-	GCCGAGGGC	-773	4
F43D2.3	V:14630724..14630732	+	GCCGCTGGC	-1152	4
F43D2.3	V:14630724..14630732	-	GCCAGCGGC	-1152	4
F43G6.11	II:11796845..11796854	+	GCCCGCCGGC	-2129	4
F43G6.11	II:11796845..11796854	-	GCCGGCGGGC	-2129	4
F44E2.6	III:8847547..8847556	-	GCCAACTGGC	-2453	4
F44E7.4	V:5778318..5778327	-	GCCGCACGGC	-1393	4
F44E7.4	V:5778318..5778327	+	GCCGTGCGGC	-1393	4
F44E7.4	V:5777199..5777208	+	GCCGCACGGC	-274	4
F44E7.4	V:5777199..5777208	-	GCCGTGCGGC	-274	4
F45H11.3	I:10374670..10374679	-	GCCACAAGGC	-135	4
F46G11.6	X:5785044..5785052	+	GCCCCGGGC	-1449	4
F46G11.6	X:5785044..5785052	-	GCCCGGGGC	-1449	4
F46H6.5	X:4494950..4494958	-	GCCTAGGGC	-2772	5
F47B8.14	V:14319255..14319263	-	GCCGATGGC	-1276	4
F47G6.3	I:1465441..1465450	+	GCCCGGAGGC	-193	4
F47G6.3	I:1465441..1465450	-	GCCTCCGGGC	-193	4
F47G9.4	V:11324314..11324323	+	GCCAAATGGC	-2621	5
F47H4.2	V:17351538..17351546	+	GCCAGTGGC	-1810	4
F47H4.2	V:17351538..17351546	-	GCCACTGGC	-1810	4
F47H4.2	V:17352405..17352413	+	GCCTAAGGC	-943	4
F48E3.8	X:7519627..7519636	+	GCCGCACGGC	-1979	4
F48E3.8	X:7519627..7519636	-	GCCGTGCGGC	-1979	4
F48F7.3	X:13960606..13960614	-	GCCGACGGC	-2962	5
F49E2.1	X:9568707..9568716	-	GCCAAGCGGC	-2785	4
F49H6.5	V:17022119..17022128	+	GCCTCACGGC	-1332	4
F49H6.5	V:17022119..17022128	-	GCCGTGAGGC	-1332	4
F49H6.5	V:17022287..17022296	+	GCCGGCCGGC	-1164	4
F49H6.5	V:17022287..17022296	-	GCCGGCCGGC	-1164	4
F53F8.3	V:20692439..20692448	+	GCCAAACGGC	-2952	4
F54D8.6	III:5100001..5100009	+	GCCCAGGGC	-2952	4
F54E2.1	V:2810142..2810151	-	GCCGCATGGC	-346	4
F54E2.1	V:2810142..2810151	+	GCCATGCGGC	-346	4
F54E4.3	X:14636840..14636849	+	GCCGAGAGGC	-502	4
F54G2.2	X:2639247..2639256	+	GCCTCACGGC	-1455	4
F54G2.2	X:2639247..2639256	-	GCCGTGAGGC	-1455	4
F54H12.5	III:7973682..7973691	-	GCCAAGTGGC	-1645	4
F55F1.3	X:2778364..2778373	+	GCCGGAAGGC	-2305	4
F55F3.2	X:13760174..13760183	+	GCCACATGGC	-68	4
F55F8.9	I:5673736..5673745	-	GCCTAAAGGC	-389	5
F56A4.4	V:2446765..2446774	+	GCCGAACGGC	-1129	5
F56B3.4	IV:796005..796014	+	GCCACGTGGC	-1732	4
F56B3.4	IV:796005..796014	-	GCCACGTGGC	-1732	4
F56D3.1	II:4144642..4144651	-	GCCCACCGGC	-1705	4
F56D3.1	II:4144642..4144651	+	GCCGGTGGGC	-1705	4
F57C7.4	X:10592366..10592374	+	GCCGCTGGC	-2890	4
F57C7.4	X:10592366..10592374	-	GCCAGCGGC	-2890	4
F57G12.1	X:12174390..12174399	+	GCCCGGCGGC	-2793	4
F57G12.1	X:12174390..12174399	-	GCCGCCGGGC	-2793	4
F58A6.1	II:5142115..5142124	+	GCCAGGCGGC	-804	4
F58A6.1	II:5142115..5142124	-	GCCGCCTGGC	-804	4
F58D12.3	V:14055342..14055350	+	GCCTCCGGC	-2858	4
F58D12.3	V:14055342..14055350	-	GCCGGAGGC	-2858	4
F58E6.4	V:9750410..9750419	-	GCCAACGGGC	-27	4
F58G1.3	II:12931166..12931175	+	GCCAAACGGC	-2975	4
F58G1.3	II:12929881..12929890	-	GCCGAATGGC	-1690	4
F59A2.5	III:3403347..3403356	-	GCCAGAGGGC	-1521	4
F59B10.2	II:10510345..10510354	+	GCCGCGCGGC	-567	4
F59B10.2	II:10510345..10510354	-	GCCGCGCGGC	-567	4
F59B10.3	II:10510345..10510354	+	GCCGCGCGGC	-299	4
F59B10.3	II:10510345..10510354	-	GCCGCGCGGC	-299	4
F59C6.2	I:10522056..10522065	-	GCCAAAGGGC	-85	4
F59D12.1	X:15664560..15664568	+	GCCAGGGGC	-2826	4
F59D12.1	X:15664560..15664568	-	GCCCCTGGC	-2826	4
F59D12.1	X:15665637..15665645	+	GCCCGAGGC	-1749	4
F59D12.1	X:15665637..15665645	-	GCCTCGGGC	-1749	4
F59D12.3	X:15651308..15651316	+	GCCCGAGGC	-471	4
F59D12.3	X:15651308..15651316	-	GCCTCGGGC	-471	4
F59D6.4	V:3033137..3033146	+	GCCCAACGGC	-998	4
F59H6.2	II:2018221..2018230	-	GCCACGAGGC	-1438	4
F59H6.2	II:2018689..2018698	+	GCCAGCAGGC	-970	4
F59H6.2	II:2018697..2018705	+	GCCGCTGGC	-962	4
F59H6.2	II:2018697..2018705	-	GCCAGCGGC	-962	4
F59H6.2	II:2018767..2018775	+	GCCGCGGGC	-892	4
F59H6.2	II:2018767..2018775	-	GCCCGCGGC	-892	4
F59H6.2	II:2019387..2019395	+	GCCCAAGGC	-272	4
fbxa-1	III:2309393..2309401	+	GCCGCTGGC	-1396	4
fbxa-1	III:2309393..2309401	-	GCCAGCGGC	-1396	4
fbxa-10	III:951137..951145	+	GCCTAAGGC	-1396	5
fbxa-108	V:17660411..17660420	+	GCCAGGTGGC	-2274	4
fbxa-108	V:17660411..17660420	-	GCCACCTGGC	-2274	4
fbxa-108	V:17660071..17660080	-	GCCAAGTGGC	-1934	4
fbxa-118	V:19779996..19780005	+	GCCCGCCGGC	-2852	4
fbxa-118	V:19779996..19780005	-	GCCGGCGGGC	-2852	4
fbxa-118	V:19779262..19779270	+	GCCTCTGGC	-2118	4
fbxa-118	V:19779262..19779270	-	GCCAGAGGC	-2118	4
fbxa-12	III:2216984..2216992	+	GCCGATGGC	-2803	4
fbxa-133	V:17581950..17581959	+	GCCTCACGGC	-2817	4
fbxa-133	V:17581950..17581959	-	GCCGTGAGGC	-2817	4
fbxa-133	V:17582097..17582106	+	GCCGGCCGGC	-2670	4
fbxa-133	V:17582097..17582106	-	GCCGGCCGGC	-2670	4
fbxa-133	V:17583305..17583314	-	GCCTCACGGC	-1462	4
fbxa-133	V:17583305..17583314	+	GCCGTGAGGC	-1462	4
fbxa-147	V:14714123..14714131	+	GCCCGTGGC	-2456	4
fbxa-147	V:14714123..14714131	-	GCCACGGGC	-2456	4
fbxa-169	II:13646714..13646722	+	GCCCAAGGC	-2714	5
fbxa-169	II:13647977..13647986	-	GCCCTAAGGC	-1451	5
fbxa-182	II:2413646..2413654	+	GCCCAAGGC	-900	4
fbxa-194	V:19779262..19779270	+	GCCTCTGGC	-584	4
fbxa-194	V:19779262..19779270	-	GCCAGAGGC	-584	4
fbxa-2	V:16271941..16271949	+	GCCAAAGGC	-2423	5
fbxa-20	III:1315485..1315493	+	GCCCATGGC	-2371	4
fbxa-215	IV:13668958..13668966	+	GCCGGAGGC	-2113	5
fbxa-215	IV:13668958..13668966	-	GCCTCCGGC	-2113	5
fbxa-224	II:7549021..7549029	-	GCCCACGGC	-943	4
fbxa-3	II:1820072..1820080	-	GCCTATGGC	-64	5
fbxa-48	III:2273187..2273195	+	GCCTCGGGC	-1025	4
fbxa-48	III:2273187..2273195	-	GCCCGAGGC	-1025	4
fbxa-50	III:1290820..1290828	+	GCCCGCGGC	-2305	4
fbxa-50	III:1290820..1290828	-	GCCGCGGGC	-2305	4
fbxa-55	III:938580..938588	-	GCCTATGGC	-2524	4
fbxa-56	III:938580..938588	-	GCCTATGGC	-530	4
fbxa-58	III:113396..113404	+	GCCGCAGGC	-2352	4
fbxa-58	III:113396..113404	-	GCCTGCGGC	-2352	4
fbxa-58	III:113300..113308	+	GCCGCAGGC	-2256	4
fbxa-58	III:113300..113308	-	GCCTGCGGC	-2256	4
fbxa-58	III:113204..113212	+	GCCGCAGGC	-2160	4
fbxa-58	III:113204..113212	-	GCCTGCGGC	-2160	4
fbxa-58	III:113032..113040	+	GCCGGAGGC	-1988	4
fbxa-58	III:113032..113040	-	GCCTCCGGC	-1988	4
fbxa-58	III:112972..112980	+	GCCGCAGGC	-1928	4
fbxa-58	III:112972..112980	-	GCCTGCGGC	-1928	4
fbxa-58	III:112915..112923	+	GCCGGAGGC	-1871	4
fbxa-58	III:112915..112923	-	GCCTCCGGC	-1871	4
fbxa-64	V:3278413..3278422	+	GCCAAACGGC	-285	4
fbxa-71	III:2255061..2255069	+	GCCTGCGGC	-932	4
fbxa-71	III:2255061..2255069	-	GCCGCAGGC	-932	4
fbxa-71	III:2255402..2255410	+	GCCGCAGGC	-591	4
fbxa-71	III:2255402..2255410	-	GCCTGCGGC	-591	4
fbxb-10	II:1820072..1820080	-	GCCTATGGC	-1666	4
fbxb-115	V:19241012..19241021	+	GCCACAAGGC	-1192	4
fbxb-117	V:19281139..19281147	+	GCCTGGGGC	-1446	4
fbxb-117	V:19281139..19281147	-	GCCCCAGGC	-1446	4
fbxb-17	II:1674068..1674076	+	GCCAATGGC	-2354	4
fbxb-18	II:1689321..1689330	+	GCCAAGGGGC	-1525	4
fbxb-19	II:1689321..1689330	+	GCCAAGGGGC	-143	4
fbxb-2	V:19239409..19239418	+	GCCCATAGGC	-2140	4
fbxb-22	III:11883779..11883787	+	GCCCAGGGC	-340	4
fbxb-25	II:1681171..1681180	+	GCCACGTGGC	-2883	4
fbxb-25	II:1681171..1681180	-	GCCACGTGGC	-2883	4
fbxb-26	II:1680003..1680012	-	GCCGACAGGC	-2542	4
fbxb-26	II:1681171..1681180	+	GCCACGTGGC	-1374	4
fbxb-26	II:1681171..1681180	-	GCCACGTGGC	-1374	4
fbxb-3	IV:11837215..11837224	+	GCCAACTGGC	-1742	4
fbxb-31	II:3641331..3641340	+	GCCCACAGGC	-2067	4
fbxb-44	II:1538224..1538233	-	GCCTGAGGGC	-674	4
fbxb-44	II:1538224..1538233	+	GCCCTCAGGC	-674	4
fbxb-45	II:1046091..1046100	+	GCCGAACGGC	-2059	4
fbxb-90	II:3750565..3750573	-	GCCTATGGC	-1766	4
fbxb-90	II:3750071..3750079	+	GCCTATGGC	-1272	4
fbxb-92	II:3750071..3750079	+	GCCTATGGC	-2609	4
fbxc-51	II:866185..866193	-	GCCAATGGC	-2653	4
fbxc-51	II:867207..867215	+	GCCTGCGGC	-1631	4
fbxc-51	II:867207..867215	-	GCCGCAGGC	-1631	4
feh-1	III:2548460..2548469	-	GCCAACAGGC	-1463	4
fil-2	V:6276907..6276916	+	GCCAAAAGGC	-2081	4
fipr-7	V:10227792..10227801	-	GCCCGAAGGC	-2025	4
flap-1	III:6930127..6930135	+	GCCGACGGC	-1372	5
flp-32	X:15433624..15433632	+	GCCAGTGGC	-105	5
flp-32	X:15433624..15433632	-	GCCACTGGC	-105	5
flp-5	X:8528182..8528191	-	GCCAACTGGC	-15	4
fntb-1	V:14445624..14445633	+	GCCAGACGGC	-2103	4
fox-1	X:2450645..2450654	-	GCCTACCGGC	-158	4
fox-1	X:2450645..2450654	+	GCCGGTAGGC	-158	4
frl-1	III:2132175..2132184	+	GCCTGACGGC	-2561	5
frl-1	III:2132175..2132184	-	GCCGTCAGGC	-2561	5
gad-1	V:6435634..6435643	-	GCCCAATGGC	-2164	5
gcy-15	II:3199967..3199976	+	GCCAATAGGC	-2898	4
gei-13	III:9637668..9637677	+	GCCAGGTGGC	-655	4
gei-13	III:9637668..9637677	-	GCCACCTGGC	-655	4
gei-13	III:9637268..9637276	+	GCCAGTGGC	-255	5
gei-13	III:9637268..9637276	-	GCCACTGGC	-255	5
gfi-3	X:14480106..14480114	+	GCCAACGGC	-398	4
glb-11	III:3994078..3994087	+	GCCACACGGC	-1935	4
glc-1	V:16219200..16219209	-	GCCCCCAGGC	-490	5
glc-1	V:16219200..16219209	+	GCCTGGGGGC	-490	5
glct-6	IV:3791911..3791919	-	GCCAATGGC	-293	4
goa-1	I:7521157..7521165	+	GCCCCTGGC	-1049	4
goa-1	I:7521157..7521165	-	GCCAGGGGC	-1049	4
gpa-2	V:8369797..8369806	-	GCCAGGAGGC	-1197	4
gpb-1	II:11749865..11749874	+	GCCAACGGGC	-2281	5
gpd-2	X:3116420..3116428	-	GCCAACGGC	-1743	5
gpd-4	II:10169652..10169660	+	GCCTAGGGC	-1569	4
grd-10	IV:3440294..3440302	+	GCCGGCGGC	-881	4
grd-10	IV:3440294..3440302	-	GCCGCCGGC	-881	4
grd-10	IV:3441026..3441034	+	GCCCCCGGC	-149	4
grd-10	IV:3441026..3441034	-	GCCGGGGGC	-149	4
grl-10	V:7771948..7771956	-	GCCTAAGGC	-2628	4
grl-16	I:575170..575178	+	GCCCATGGC	-101	5
grl-8	V:6733758..6733766	-	GCCTACGGC	-699	5
grl-9	V:6733758..6733766	-	GCCTACGGC	-2081	4
gro-1	III:5264278..5264287	-	GCCTCACGGC	-819	4
gro-1	III:5264278..5264287	+	GCCGTGAGGC	-819	4
gsa-1	I:1068305..1068314	+	GCCGGAGGGC	-694	4
gsa-1	I:1068305..1068314	-	GCCCTCCGGC	-694	4
gsp-3	I:4712318..4712326	+	GCCCAGGGC	-1896	4
gsp-3	I:4710523..4710532	-	GCCGCACGGC	-101	5
gsp-3	I:4710523..4710532	+	GCCGTGCGGC	-101	5
gst-41	V:7401606..7401615	+	GCCACGTGGC	-2337	4
gst-41	V:7401606..7401615	-	GCCACGTGGC	-2337	4
H10E21.4	III:21389..21397	+	GCCTGTGGC	-1826	4
H10E21.4	III:21389..21397	-	GCCACAGGC	-1826	4
H11E01.3	X:1607384..1607393	-	GCCTAAGGGC	-2919	4
H11E01.3	X:1607457..1607466	-	GCCTAAGGGC	-2846	4
H14E04.2	III:2376028..2376037	-	GCCAAGTGGC	-162	4
H19N07.1	V:11114112..11114121	+	GCCAGAAGGC	-1060	4
H25P06.4	I:11311959..11311968	-	GCCCAACGGC	-950	4
H32C10.3	IV:5915554..5915562	+	GCCAGCGGC	-454	4
H32C10.3	IV:5915554..5915562	-	GCCGCTGGC	-454	4
H37N21.1	I:7149620..7149629	-	GCCCGATGGC	-2391	4
H37N21.1	I:7149620..7149629	+	GCCATCGGGC	-2391	4
H37N21.1	I:7148856..7148865	+	GCCAATGGGC	-1627	4
H37N21.1	I:7147434..7147442	+	GCCGGTGGC	-205	4
H37N21.1	I:7147434..7147442	-	GCCACCGGC	-205	4
haf-3	V:15768374..15768383	-	GCCAACTGGC	-2229	4
haf-9	I:6080398..6080407	+	GCCAGCTGGC	-1420	4
haf-9	I:6080398..6080407	-	GCCAGCTGGC	-1420	4
hbl-1	X:5820334..5820343	-	GCCCAAAGGC	-1908	5
hcp-6	I:5162894..5162902	+	GCCCATGGC	-2266	4
him-14	II:7072331..7072339	+	GCCTCTGGC	-2407	4
him-14	II:7072331..7072339	-	GCCAGAGGC	-2407	4
him-14	II:7072265..7072274	+	GCCGATCGGC	-2341	5
him-14	II:7072265..7072274	-	GCCGATCGGC	-2341	5
him-14	II:7070702..7070711	-	GCCAAGTGGC	-778	5
hmbx-1	I:987147..987155	+	GCCGCAGGC	-2539	4
hmbx-1	I:987147..987155	-	GCCTGCGGC	-2539	4
hmbx-1	I:988292..988301	-	GCCGGCAGGC	-1394	5
hmbx-1	I:988292..988301	+	GCCTGCCGGC	-1394	5
hpk-1	X:4217122..4217131	-	GCCTGACGGC	-87	5
hpk-1	X:4217122..4217131	+	GCCGTCAGGC	-87	5
hsp-25	X:6042307..6042315	+	GCCGATGGC	-2879	4
hsp-25	X:6042274..6042282	+	GCCGGCGGC	-2846	4
hsp-25	X:6042274..6042282	-	GCCGCCGGC	-2846	4
hsp-25	X:6040957..6040965	+	GCCAACGGC	-1529	4
hum-8	IV:442353..442362	-	GCCAACTGGC	-1809	4
ife-3	V:8921..8930	+	GCCCCGAGGC	-1103	4
ife-3	V:8921..8930	-	GCCTCGGGGC	-1103	4
ife-3	V:8772..8781	-	GCCCAGCGGC	-954	4
ife-3	V:8772..8781	+	GCCGCTGGGC	-954	4
ire-1	II:8127716..8127725	+	GCCTAAAGGC	-2928	4
ire-1	II:8125080..8125089	+	GCCAGCCGGC	-292	4
ire-1	II:8125080..8125089	-	GCCGGCTGGC	-292	4
irx-1	I:9543694..9543703	+	GCCGAGGGGC	-2817	5
irx-1	I:9543694..9543703	-	GCCCCTCGGC	-2817	5
irx-1	I:9541277..9541286	+	GCCACAGGGC	-400	5
islo-1	IV:8135482..8135491	+	GCCAAACGGC	-1102	4
K01A6.6	IV:11733812..11733820	+	GCCACCGGC	-1544	4
K01A6.6	IV:11733812..11733820	-	GCCGGTGGC	-1544	4
K01D12.1	V:12376420..12376429	-	GCCAACTGGC	-1150	4
K01D12.9	V:12404812..12404820	+	GCCAATGGC	-201	4
K02B12.5	I:8528931..8528939	+	GCCTCCGGC	-2316	4
K02B12.5	I:8528931..8528939	-	GCCGGAGGC	-2316	4
K02C4.2	II:8075405..8075414	-	GCCAATAGGC	-323	4
K03H4.2	V:13151607..13151616	+	GCCTATAGGC	-1299	4
K03H4.2	V:13151607..13151616	-	GCCTATAGGC	-1299	4
K04F1.8	V:1665698..1665706	-	GCCCAAGGC	-1506	4
K06A4.2	V:9483548..9483557	-	GCCGGAAGGC	-2193	5
K06H6.2	V:585063..585072	-	GCCGAATGGC	-786	4
K07C5.4	V:10355758..10355766	+	GCCGAAGGC	-2814	5
K07E1.1	II:4548166..4548175	+	GCCTACCGGC	-2932	5
K07E1.1	II:4548166..4548175	-	GCCGGTAGGC	-2932	5
K08C7.6	IV:10687946..10687955	+	GCCAACTGGC	-2123	5
K08D10.10	IV:4154091..4154099	+	GCCAACGGC	-300	4
K08D10.9	IV:4157066..4157075	-	GCCAGTAGGC	-1118	4
K08D10.9	IV:4157066..4157075	+	GCCTACTGGC	-1118	4
K08E7.4	IV:12571316..12571325	-	GCCAAACGGC	-118	4
K09F5.6	X:7718784..7718792	+	GCCACGGGC	-648	5
K09F5.6	X:7718784..7718792	-	GCCCGTGGC	-648	5
K09F5.6	X:7718893..7718901	-	GCCTAGGGC	-539	5
K09H9.2	I:3146196..3146204	+	GCCTGAGGC	-1823	4
K09H9.2	I:3146196..3146204	-	GCCTCAGGC	-1823	4
K10D3.4	I:7142177..7142186	-	GCCAAGTGGC	-2507	4
K11B4.2	I:14795000..14795009	+	GCCACGTGGC	-2680	5
K11B4.2	I:14795000..14795009	-	GCCACGTGGC	-2680	5
K11H12.9	IV:648277..648286	+	GCCATACGGC	-1389	4
K11H12.9	IV:648800..648809	+	GCCCGACGGC	-866	4
K11H12.9	IV:648800..648809	-	GCCGTCGGGC	-866	4
kars-1	II:7074930..7074938	+	GCCTCTGGC	-2583	4
kars-1	II:7074930..7074938	-	GCCAGAGGC	-2583	4
kars-1	II:7074262..7074270	-	GCCAATGGC	-1915	4
kat-1	II:7072265..7072274	+	GCCGATCGGC	-1508	5
kat-1	II:7072265..7072274	-	GCCGATCGGC	-1508	5
kat-1	II:7072331..7072339	+	GCCTCTGGC	-1442	4
kat-1	II:7072331..7072339	-	GCCAGAGGC	-1442	4
kcnl-1	V:19564747..19564756	+	GCCCAATGGC	-614	4
kcnl-1	V:19564970..19564978	+	GCCAGTGGC	-391	4
kcnl-1	V:19564970..19564978	-	GCCACTGGC	-391	4
kin-18	III:6116195..6116203	+	GCCACCGGC	-2648	4
kin-18	III:6116195..6116203	-	GCCGGTGGC	-2648	4
kin-18	III:6116947..6116955	+	GCCCCGGGC	-1896	4
kin-18	III:6116947..6116955	-	GCCCGGGGC	-1896	4
kin-18	III:6118215..6118223	+	GCCACAGGC	-628	4
kin-18	III:6118215..6118223	-	GCCTGTGGC	-628	4
kin-33	V:237364..237373	+	GCCGGGAGGC	-2695	4
kin-33	V:237364..237373	-	GCCTCCCGGC	-2695	4
kin-34	V:248723..248731	+	GCCTAAGGC	-2876	4
klc-2	V:5582490..5582498	-	GCCAATGGC	-1165	5
klp-13	X:5984724..5984732	+	GCCGGCGGC	-433	5
klp-13	X:5984724..5984732	-	GCCGCCGGC	-433	5
klp-13	X:5984857..5984865	-	GCCGACGGC	-300	5
klp-4	X:3181314..3181323	-	GCCATACGGC	-2662	4
kpc-1	I:11675001..11675010	-	GCCCAGAGGC	-1035	4
lat-2	II:4357539..4357547	-	GCCTAAGGC	-1547	4
lbp-9	V:2067643..2067652	+	GCCACGTGGC	-805	5
lbp-9	V:2067643..2067652	-	GCCACGTGGC	-805	5
lem-2	II:14060784..14060792	+	GCCGCCGGC	-2596	4
lem-2	II:14060784..14060792	-	GCCGGCGGC	-2596	4
lem-2	II:14061055..14061063	+	GCCGCCGGC	-2325	4
lem-2	II:14061055..14061063	-	GCCGGCGGC	-2325	4
lem-2	II:14061219..14061227	+	GCCGCCGGC	-2161	4
lem-2	II:14061219..14061227	-	GCCGGCGGC	-2161	4
let-2	X:16389267..16389275	+	GCCGCTGGC	-12	4
let-2	X:16389267..16389275	-	GCCAGCGGC	-12	4
let-70	IV:11082856..11082864	-	GCCTATGGC	-670	4
lgc-27	II:4647833..4647842	+	GCCATAAGGC	-1342	4
lgc-35	II:12842132..12842141	-	GCCATAAGGC	-2065	4
lgc-42	III:1998062..1998071	+	GCCACTAGGC	-249	4
lgc-42	III:1998062..1998071	-	GCCTAGTGGC	-249	4
lgc-42	III:1998103..1998111	+	GCCTGCGGC	-208	4
lgc-42	III:1998103..1998111	-	GCCGCAGGC	-208	4
lgc-42	III:1998237..1998245	+	GCCCGCGGC	-74	4
lgc-42	III:1998237..1998245	-	GCCGCGGGC	-74	4
lin-28	I:8411499..8411508	+	GCCGGAGGGC	-702	4
lin-28	I:8411499..8411508	-	GCCCTCCGGC	-702	4
lin-29	II:11936015..11936023	+	GCCCAGGGC	-2854	4
lin-31	II:3980543..3980551	+	GCCAGCGGC	-2114	5
lin-31	II:3980543..3980551	-	GCCGCTGGC	-2114	5
lin-41	I:9342085..9342094	+	GCCCGAGGGC	-196	5
lin-41	I:9342085..9342094	-	GCCCTCGGGC	-196	5
lin-59	I:3721615..3721624	-	GCCAGCAGGC	-552	4
lin-9	III:8906960..8906968	+	GCCGCTGGC	-2915	4
lin-9	III:8906960..8906968	-	GCCAGCGGC	-2915	4
lips-3	III:4614205..4614214	-	GCCATGAGGC	-2411	4
lips-3	III:4614205..4614214	+	GCCTCATGGC	-2411	4
lpr-4	X:11064331..11064339	-	GCCCACGGC	-791	5
lsy-22	I:7708932..7708940	+	GCCAGTGGC	-2343	4
lsy-22	I:7708932..7708940	-	GCCACTGGC	-2343	4
M01E11.3	I:5570859..5570867	-	GCCTACGGC	-2387	4
M04F3.5	I:4778688..4778697	+	GCCAAGTGGC	-971	4
M04F3.5	I:4777925..4777934	+	GCCGGGCGGC	-208	4
M04F3.5	I:4777925..4777934	-	GCCGCCCGGC	-208	4
M05B5.4	I:7187573..7187582	+	GCCCACCGGC	-964	4
M05B5.4	I:7187573..7187582	-	GCCGGTGGGC	-964	4
M110.3	II:8217941..8217949	+	GCCAGCGGC	-1565	4
M110.3	II:8217941..8217949	-	GCCGCTGGC	-1565	4
M195.2	II:8360611..8360620	-	GCCAGCCGGC	-489	4
M195.2	II:8360611..8360620	+	GCCGGCTGGC	-489	4
M199.7	IV:15121002..15121011	-	GCCTCACGGC	-2148	4
M199.7	IV:15121002..15121011	+	GCCGTGAGGC	-2148	4
M57.2	IV:3524816..3524825	-	GCCACGCGGC	-2539	4
M57.2	IV:3524816..3524825	+	GCCGCGTGGC	-2539	4
M70.1	IV:2244651..2244659	+	GCCTACGGC	-1246	4
mab-5	III:7786291..7786299	+	GCCAGTGGC	-2968	4
mab-5	III:7786291..7786299	-	GCCACTGGC	-2968	4
mab-5	III:7784397..7784406	+	GCCCCCCGGC	-1074	4
mab-5	III:7784397..7784406	-	GCCGGGGGGC	-1074	4
mai-1	X:3116420..3116428	-	GCCAACGGC	-865	4
math-20	II:1994922..1994931	-	GCCCCCAGGC	-1639	4
math-20	II:1994922..1994931	+	GCCTGGGGGC	-1639	4
math-35	II:2102914..2102923	-	GCCCAAAGGC	-1615	4
math-47	II:1943062..1943071	+	GCCAACCGGC	-1387	4
math-47	II:1942355..1942364	+	GCCAAAAGGC	-680	4
mboa-6	III:1963277..1963286	-	GCCGTAAGGC	-1370	4
mboa-6	III:1962651..1962659	+	GCCGCCGGC	-744	4
mboa-6	III:1962651..1962659	-	GCCGGCGGC	-744	4
mcm-7	V:4346288..4346296	+	GCCTCTGGC	-896	4
mcm-7	V:4346288..4346296	-	GCCAGAGGC	-896	4
mdt-17	V:20269233..20269242	-	GCCAGGAGGC	-2035	4
mdt-27	V:9214865..9214874	-	GCCAATAGGC	-2590	4
mec-4	X:16809441..16809449	+	GCCAGTGGC	-2400	4
mec-4	X:16809441..16809449	-	GCCACTGGC	-2400	4
mec-4	X:16809177..16809185	+	GCCGATGGC	-2136	4
mec-7	X:7776593..7776602	-	GCCTCAAGGC	-78	4
mek-1	X:7477462..7477471	+	GCCAAGAGGC	-1749	4
mel-11	II:9356379..9356387	+	GCCTGTGGC	-2096	4
mel-11	II:9356379..9356387	-	GCCACAGGC	-2096	4
mig-1	I:959958..959967	-	GCCAAAAGGC	-2636	4
mlt-7	II:4390968..4390976	+	GCCTGTGGC	-2063	5
mlt-7	II:4390968..4390976	-	GCCACAGGC	-2063	5
mltn-6	V:364089..364098	+	GCCTATAGGC	-862	4
mltn-6	V:364089..364098	-	GCCTATAGGC	-862	4
mrg-1	III:12877435..12877443	+	GCCGATGGC	-2882	4
mrg-1	III:12875158..12875166	+	GCCTGCGGC	-605	4
mrg-1	III:12875158..12875166	-	GCCGCAGGC	-605	4
mrp-1	X:590238..590247	+	GCCAAACGGC	-2824	4
msd-4	III:4871057..4871066	+	GCCAGATGGC	-2350	4
mtx-1	I:14758391..14758400	+	GCCACAAGGC	-2026	4
nas-13	X:15428488..15428496	+	GCCGCTGGC	-467	4
nas-13	X:15428488..15428496	-	GCCAGCGGC	-467	4
nas-27	II:1180063..1180071	+	GCCGGGGGC	-918	4
nas-27	II:1180063..1180071	-	GCCCCCGGC	-918	4
nas-39	X:16454876..16454885	+	GCCTCAAGGC	-2511	4
nas-7	II:7404255..7404263	+	GCCGACGGC	-1591	5
ncl-1	III:7729353..7729362	-	GCCATCAGGC	-2103	4
ncl-1	III:7729353..7729362	+	GCCTGATGGC	-2103	4
ncs-2	I:10037705..10037714	+	GCCCGGAGGC	-2937	5
ncs-2	I:10037705..10037714	-	GCCTCCGGGC	-2937	5
ncx-4	I:9806665..9806673	+	GCCAACGGC	-2230	4
nduf-6	I:7089986..7089994	+	GCCAATGGC	-755	4
nduf-7	I:9110910..9110919	+	GCCCGGCGGC	-310	4
nduf-7	I:9110910..9110919	-	GCCGCCGGGC	-310	4
ndx-3	II:4952671..4952679	+	GCCGACGGC	-1129	4
ndx-9	IV:11014602..11014610	+	GCCCACGGC	-2622	5
ned-8	I:10374670..10374679	-	GCCACAAGGC	-820	4
nekl-2	I:6660585..6660594	-	GCCCGACGGC	-2622	5
nekl-2	I:6660585..6660594	+	GCCGTCGGGC	-2622	5
nex-1	III:5222691..5222700	-	GCCTACAGGC	-2894	4
nhr-132	V:532148..532157	-	GCCACCAGGC	-2370	4
nhr-132	V:533368..533377	+	GCCACGTGGC	-1150	4
nhr-132	V:533368..533377	-	GCCACGTGGC	-1150	4
nhr-138	IV:9724517..9724526	-	GCCAGCCGGC	-913	4
nhr-138	IV:9724517..9724526	+	GCCGGCTGGC	-913	4
nhr-14	X:8478823..8478831	+	GCCTGGGGC	-2700	4
nhr-14	X:8478823..8478831	-	GCCCCAGGC	-2700	4
nhr-25	X:13006453..13006461	+	GCCCCCGGC	-2370	5
nhr-25	X:13006453..13006461	-	GCCGGGGGC	-2370	5
nhr-25	X:13008470..13008478	-	GCCAACGGC	-353	5
nhr-71	X:13746795..13746804	+	GCCACGCGGC	-584	4
nhr-71	X:13746795..13746804	-	GCCGCGTGGC	-584	4
nhr-76	IV:625481..625490	-	GCCAAGCGGC	-2069	5
nhr-88	II:2978082..2978090	-	GCCTAAGGC	-346	4
nkb-1	I:9430428..9430437	+	GCCTGAAGGC	-920	4
nlp-22	X:2344219..2344227	-	GCCTACGGC	-2163	4
nlp-8	I:7802226..7802234	+	GCCGATGGC	-423	4
nmy-2	I:7935788..7935796	-	GCCGAGGGC	-1250	4
nob-1	III:12086084..12086093	+	GCCTTAAGGC	-1922	5
nob-1	III:12086084..12086093	-	GCCTTAAGGC	-1922	5
nra-3	X:9932404..9932413	-	GCCCACAGGC	-1010	5
nsf-1	I:7773472..7773480	+	GCCTATGGC	-1269	4
nspb-10	II:14589328..14589337	+	GCCACGCGGC	-1162	4
nspb-10	II:14589328..14589337	-	GCCGCGTGGC	-1162	4
nspb-11	II:12906290..12906299	+	GCCGAGCGGC	-1046	4
nspb-11	II:12906290..12906299	-	GCCGCTCGGC	-1046	4
nspb-7	II:14576020..14576028	+	GCCAACGGC	-2218	5
nspc-16	X:14521377..14521386	+	GCCATCAGGC	-2156	5
nspc-16	X:14521377..14521386	-	GCCTGATGGC	-2156	5
nspc-17	X:14527806..14527815	+	GCCGACCGGC	-2723	5
nspc-17	X:14527806..14527815	-	GCCGGTCGGC	-2723	5
nspc-18	X:14527806..14527815	+	GCCGACCGGC	-307	5
nspc-18	X:14527806..14527815	-	GCCGGTCGGC	-307	5
nspc-19	X:14527806..14527815	+	GCCGACCGGC	-841	5
nspc-19	X:14527806..14527815	-	GCCGGTCGGC	-841	5
nspd-8	I:2552594..2552603	+	GCCGAATGGC	-1002	4
nuo-5	V:2697950..2697959	-	GCCACACGGC	-1026	4
obr-4	I:5826708..5826716	+	GCCAATGGC	-2695	4
odc-1	V:6902244..6902253	+	GCCTCGAGGC	-2306	4
odc-1	V:6902244..6902253	-	GCCTCGAGGC	-2306	4
odr-1	X:13552299..13552308	-	GCCATCAGGC	-1545	4
odr-1	X:13552299..13552308	+	GCCTGATGGC	-1545	4
pat-12	III:754648..754657	+	GCCAGGAGGC	-2253	4
pat-4	III:97795..97804	-	GCCAAACGGC	-2993	4
pat-4	III:96183..96192	+	GCCACGTGGC	-1381	4
pat-4	III:96183..96192	-	GCCACGTGGC	-1381	4
pde-6	I:883478..883486	+	GCCCGAGGC	-762	4
pde-6	I:883478..883486	-	GCCTCGGGC	-762	4
pdi-3	I:7021466..7021475	-	GCCAATCGGC	-680	4
peb-1	X:2214413..2214421	-	GCCAACGGC	-1213	5
peb-1	X:2215371..2215379	+	GCCTGGGGC	-255	5
peb-1	X:2215371..2215379	-	GCCCCAGGC	-255	5
pes-4	III:1222832..1222840	+	GCCGCAGGC	-768	4
pes-4	III:1222832..1222840	-	GCCTGCGGC	-768	4
pes-4	III:1222646..1222654	+	GCCGCAGGC	-582	4
pes-4	III:1222646..1222654	-	GCCTGCGGC	-582	4
pfs-2	II:14356561..14356569	-	GCCAAAGGC	-1850	4
pgrn-1	I:11700005..11700014	-	GCCGGAGGGC	-1617	4
pgrn-1	I:11700005..11700014	+	GCCCTCCGGC	-1617	4
pgrn-1	I:11700507..11700516	+	GCCTACCGGC	-1115	4
pgrn-1	I:11700507..11700516	-	GCCGGTAGGC	-1115	4
pgrn-1	I:11700620..11700629	-	GCCTACCGGC	-1002	4
pgrn-1	I:11700620..11700629	+	GCCGGTAGGC	-1002	4
phat-5	V:4124688..4124697	+	GCCCACTGGC	-2234	4
phat-5	V:4124688..4124697	-	GCCAGTGGGC	-2234	4
phb-1	I:2069953..2069962	-	GCCTAACGGC	-1403	4
phb-1	I:2070325..2070334	+	GCCAAAAGGC	-1031	4
phy-4	V:19516546..19516554	+	GCCGCCGGC	-2924	4
phy-4	V:19516546..19516554	-	GCCGGCGGC	-2924	4
pisy-1	II:12741135..12741144	+	GCCAATCGGC	-2879	4
polg-1	II:12200733..12200742	+	GCCAATGGGC	-838	5
pop-1	I:2832948..2832957	+	GCCACCAGGC	-2656	4
pph-2	IV:11877955..11877964	-	GCCAACGGGC	-247	4
ppk-2	III:2101052..2101060	+	GCCAGTGGC	-1255	5
ppk-2	III:2101052..2101060	-	GCCACTGGC	-1255	5
ppw-2	I:5162894..5162902	+	GCCCATGGC	-687	4
pqn-22	IV:6037429..6037437	+	GCCTCAGGC	-2902	4
pqn-22	IV:6037429..6037437	-	GCCTGAGGC	-2902	4
pqn-35	II:4610745..4610753	+	GCCTGTGGC	-2313	5
pqn-35	II:4610745..4610753	-	GCCACAGGC	-2313	5
pqn-44	I:5387322..5387330	+	GCCCCCGGC	-2850	5
pqn-44	I:5387322..5387330	-	GCCGGGGGC	-2850	5
pqn-52	I:5570859..5570867	-	GCCTACGGC	-779	4
pqn-72	I:3277987..3277995	-	GCCGACGGC	-330	4
prmt-5	III:5228417..5228426	-	GCCGAACGGC	-2123	5
psa-4	IV:11123628..11123636	-	GCCGAAGGC	-2425	5
ptr-11	I:168603..168611	+	GCCAAAGGC	-1787	4
pyk-1	I:9167398..9167406	+	GCCCCGGGC	-1058	5
pyk-1	I:9167398..9167406	-	GCCCGGGGC	-1058	5
qui-1	IV:13560380..13560388	-	GCCTATGGC	-1469	4
R02F11.3	V:4808919..4808928	-	GCCGAACGGC	-2994	4
R02F11.3	V:4807812..4807821	+	GCCAAACGGC	-1887	4
R03E1.2	X:14165443..14165451	+	GCCACAGGC	-1007	4
R03E1.2	X:14165443..14165451	-	GCCTGTGGC	-1007	4
R05A10.8	IV:14160750..14160758	+	GCCTCTGGC	-2727	4
R05A10.8	IV:14160750..14160758	-	GCCAGAGGC	-2727	4
R05H5.3	II:10195909..10195918	-	GCCAGAAGGC	-1659	4
R06A10.4	I:1098663..1098672	+	GCCACGTGGC	-2867	5
R06A10.4	I:1098663..1098672	-	GCCACGTGGC	-2867	5
R06B10.2	III:981354..981362	+	GCCTAAGGC	-2828	5
R06B10.2	III:979245..979254	+	GCCGGCCGGC	-719	5
R06B10.2	III:979245..979254	-	GCCGGCCGGC	-719	5
R06B10.2	III:979115..979124	+	GCCGGCCGGC	-589	5
R06B10.2	III:979115..979124	-	GCCGGCCGGC	-589	5
R06C1.4	I:11928930..11928939	-	GCCGAACGGC	-1868	4
R07C12.3	IV:4141778..4141787	+	GCCGACAGGC	-2766	4
R08E3.3	X:4815787..4815795	+	GCCACAGGC	-2801	5
R08E3.3	X:4815787..4815795	-	GCCTGTGGC	-2801	5
R08E5.2	V:3777877..3777885	+	GCCCAAGGC	-1758	5
R09E10.1	IV:10321282..10321291	+	GCCAGGTGGC	-251	5
R09E10.1	IV:10321282..10321291	-	GCCACCTGGC	-251	5
R09H10.3	IV:10605806..10605815	+	GCCGAAAGGC	-1204	4
R11.3	X:16202173..16202181	+	GCCGGGGGC	-2313	4
R11.3	X:16202173..16202181	-	GCCCCCGGC	-2313	4
R11A5.7	I:7875645..7875654	+	GCCAGAGGGC	-134	4
R11G10.4	V:13502701..13502710	-	GCCCGCAGGC	-2582	4
R11G10.4	V:13502701..13502710	+	GCCTGCGGGC	-2582	4
R12E2.12	I:4177453..4177461	-	GCCGAAGGC	-2712	4
R12G8.1	V:17751604..17751613	+	GCCGACAGGC	-2407	4
R148.4	III:3169470..3169479	-	GCCGAATGGC	-2235	4
R155.3	III:1976782..1976791	+	GCCACGTGGC	-1278	5
R155.3	III:1976782..1976791	-	GCCACGTGGC	-1278	5
R155.4	III:1976782..1976791	+	GCCACGTGGC	-523	5
R155.4	III:1976782..1976791	-	GCCACGTGGC	-523	5
R173.3	X:7038182..7038191	+	GCCCCATGGC	-2188	4
R173.3	X:7038182..7038191	-	GCCATGGGGC	-2188	4
R74.8	III:4204693..4204701	+	GCCGATGGC	-1586	4
rab-6.2	X:17219481..17219489	+	GCCTCCGGC	-2924	5
rab-6.2	X:17219481..17219489	-	GCCGGAGGC	-2924	5
rab-6.2	X:17219541..17219549	+	GCCTGCGGC	-2864	5
rab-6.2	X:17219541..17219549	-	GCCGCAGGC	-2864	5
rab-6.2	X:17219598..17219606	+	GCCTCCGGC	-2807	5
rab-6.2	X:17219598..17219606	-	GCCGGAGGC	-2807	5
rac-2	IV:16305231..16305240	-	GCCCTAAGGC	-2962	4
rap-2	V:15067012..15067020	+	GCCGCCGGC	-2957	4
rap-2	V:15067012..15067020	-	GCCGGCGGC	-2957	4
rap-2	V:15065200..15065208	+	GCCCCCGGC	-1145	4
rap-2	V:15065200..15065208	-	GCCGGGGGC	-1145	4
rcn-1	III:5684121..5684130	+	GCCGGAGGGC	-137	4
rcn-1	III:5684121..5684130	-	GCCCTCCGGC	-137	4
rga-3	V:5717828..5717837	+	GCCTATAGGC	-61	4
rga-3	V:5717828..5717837	-	GCCTATAGGC	-61	4
rgef-1	V:9562011..9562019	+	GCCTACGGC	-427	4
rgs-6	X:5729626..5729635	+	GCCCCAAGGC	-1108	5
rheb-1	III:9456925..9456933	+	GCCAGTGGC	-1000	4
rheb-1	III:9456925..9456933	-	GCCACTGGC	-1000	4
rhgf-1	X:10713374..10713382	+	GCCGGCGGC	-1580	5
rhgf-1	X:10713374..10713382	-	GCCGCCGGC	-1580	5
rhgf-2	II:4118984..4118993	-	GCCAAAGGGC	-1356	5
rict-1	II:13117460..13117468	-	GCCGACGGC	-729	4
riok-2	I:14650036..14650044	+	GCCAGCGGC	-2069	4
riok-2	I:14650036..14650044	-	GCCGCTGGC	-2069	4
rla-1	I:2070325..2070334	+	GCCAAAAGGC	-809	5
rla-1	I:2069953..2069962	-	GCCTAACGGC	-437	5
rmd-5	I:6708285..6708294	-	GCCAATAGGC	-2586	4
rme-8	I:8083202..8083211	-	GCCAAGAGGC	-423	4
rnh-2	II:8514897..8514905	+	GCCCCGGGC	-2205	4
rnh-2	II:8514897..8514905	-	GCCCGGGGC	-2205	4
rpl-15	IV:657232..657241	-	GCCGAGAGGC	-2661	4
rpl-27	I:1832360..1832368	+	GCCACGGGC	-2531	4
rpl-27	I:1832360..1832368	-	GCCCGTGGC	-2531	4
rps-25	IV:5950281..5950290	+	GCCAGCAGGC	-2693	4
rrf-3	II:8160367..8160376	-	GCCAGACGGC	-2139	4
rsd-3	X:11798260..11798269	-	GCCGGGAGGC	-200	4
rsd-3	X:11798260..11798269	+	GCCTCCCGGC	-200	4
rskn-1	I:8580209..8580217	-	GCCGAAGGC	-96	4
sca-1	III:10816872..10816880	+	GCCGGTGGC	-161	4
sca-1	III:10816872..10816880	-	GCCACCGGC	-161	4
scrm-8	IV:4163621..4163630	+	GCCCAGCGGC	-1151	4
scrm-8	IV:4163621..4163630	-	GCCGCTGGGC	-1151	4
sdc-3	V:15049911..15049919	+	GCCGGAGGC	-2137	4
sdc-3	V:15049911..15049919	-	GCCTCCGGC	-2137	4
sdz-26	II:14381265..14381274	+	GCCAACAGGC	-287	4
sec-10	IV:7783820..7783829	-	GCCGAAAGGC	-1468	5
sepa-1	I:13302523..13302532	+	GCCGAACGGC	-1833	4
ser-4	III:1735348..1735357	+	GCCCGCGGGC	-2269	4
ser-4	III:1735348..1735357	-	GCCCGCGGGC	-2269	4
set-13	II:2814396..2814405	-	GCCGACGGGC	-2585	4
set-13	II:2814396..2814405	+	GCCCGTCGGC	-2585	4
set-13	II:2814857..2814866	+	GCCAGGCGGC	-2124	4
set-13	II:2814857..2814866	-	GCCGCCTGGC	-2124	4
set-17	II:8942698..8942706	+	GCCAAAGGC	-2272	5
set-25	III:13293140..13293149	+	GCCGCACGGC	-164	5
set-25	III:13293140..13293149	-	GCCGTGCGGC	-164	5
set-26	IV:16657483..16657492	+	GCCCCCAGGC	-1496	4
set-26	IV:16657483..16657492	-	GCCTGGGGGC	-1496	4
set-33	X:256200..256208	-	GCCCATGGC	-10	4
skp-1	V:11644161..11644169	+	GCCGCAGGC	-1319	5
skp-1	V:11644161..11644169	-	GCCTGCGGC	-1319	5
skr-15	II:3821419..3821428	-	GCCACGAGGC	-2738	4
smn-1	I:9512571..9512579	+	GCCGAAGGC	-481	4
snb-1	V:6657419..6657427	+	GCCCGAGGC	-965	5
snb-1	V:6657419..6657427	-	GCCTCGGGC	-965	5
snf-1	I:4978505..4978513	+	GCCTGTGGC	-1826	4
snf-1	I:4978505..4978513	-	GCCACAGGC	-1826	4
snf-1	I:4978813..4978821	+	GCCAATGGC	-1518	4
snn-1	IV:1817927..1817935	-	GCCGAAGGC	-2832	4
sol-1	I:7397417..7397426	-	GCCCAAAGGC	-1537	4
somi-1	V:13393693..13393702	+	GCCCCATGGC	-2321	4
somi-1	V:13393693..13393702	-	GCCATGGGGC	-2321	4
spat-1	II:14526116..14526125	-	GCCACATGGC	-2585	4
spe-17	IV:12010652..12010661	-	GCCACATGGC	-2819	4
spe-9	I:11586831..11586839	+	GCCGCCGGC	-793	5
spe-9	I:11586831..11586839	-	GCCGGCGGC	-793	5
sph-1	IV:8135482..8135491	+	GCCAAACGGC	-1949	4
spp-16	V:10903522..10903531	-	GCCAGGGGGC	-2325	4
spp-16	V:10903522..10903531	+	GCCCCCTGGC	-2325	4
srbc-16	V:2180355..2180364	-	GCCACATGGC	-1682	4
sre-36	V:16396885..16396894	+	GCCTATAGGC	-2783	5
sre-36	V:16396885..16396894	-	GCCTATAGGC	-2783	5
srh-141	V:16442055..16442063	+	GCCTCAGGC	-1851	5
srh-141	V:16442055..16442063	-	GCCTGAGGC	-1851	5
srh-190	V:3902531..3902540	+	GCCACGTGGC	-561	4
srh-190	V:3902531..3902540	-	GCCACGTGGC	-561	4
srh-3	V:1681227..1681236	-	GCCGACCGGC	-1352	4
srh-3	V:1681227..1681236	+	GCCGGTCGGC	-1352	4
srh-4	V:4008241..4008250	-	GCCAAATGGC	-2214	4
sri-18	V:10262602..10262610	-	GCCAACGGC	-2073	4
sri-28	II:3045770..3045778	+	GCCGCCGGC	-2911	4
sri-28	II:3045770..3045778	-	GCCGGCGGC	-2911	4
sri-29	II:3042455..3042463	+	GCCACCGGC	-1871	4
sri-29	II:3042455..3042463	-	GCCGGTGGC	-1871	4
sri-30	II:3045770..3045778	+	GCCGCCGGC	-452	4
sri-30	II:3045770..3045778	-	GCCGGCGGC	-452	4
sri-66	V:17058773..17058781	-	GCCGATGGC	-1534	4
srj-20	V:2575972..2575981	+	GCCAGCAGGC	-2765	4
srsx-8	V:1554372..1554381	+	GCCGCCCGGC	-1270	4
srsx-8	V:1554372..1554381	-	GCCGGGCGGC	-1270	4
sru-35	IV:8792225..8792234	-	GCCTGAAGGC	-1994	4
srv-1	III:6851228..6851236	-	GCCAACGGC	-28	4
srz-13	V:16180939..16180947	+	GCCTGTGGC	-1451	4
srz-13	V:16180939..16180947	-	GCCACAGGC	-1451	4
srz-14	V:16180939..16180947	+	GCCTGTGGC	-2698	4
srz-14	V:16180939..16180947	-	GCCACAGGC	-2698	4
srz-20	IV:3914777..3914785	+	GCCGGCGGC	-827	4
srz-20	IV:3914777..3914785	-	GCCGCCGGC	-827	4
srz-32	IV:3434012..3434020	+	GCCTGCGGC	-2306	4
srz-32	IV:3434012..3434020	-	GCCGCAGGC	-2306	4
srz-32	IV:3434087..3434095	+	GCCTGCGGC	-2231	4
srz-32	IV:3434087..3434095	-	GCCGCAGGC	-2231	4
srz-32	IV:3434148..3434156	+	GCCTCCGGC	-2170	4
srz-32	IV:3434148..3434156	-	GCCGGAGGC	-2170	4
srz-38	IV:16333070..16333078	+	GCCTACGGC	-2235	4
srz-38	IV:16333174..16333182	+	GCCTACGGC	-2131	4
srz-38	IV:16333270..16333278	+	GCCTGCGGC	-2035	4
srz-38	IV:16333270..16333278	-	GCCGCAGGC	-2035	4
srz-38	IV:16333346..16333354	+	GCCAAAGGC	-1959	4
srz-38	IV:16333397..16333405	+	GCCTAGGGC	-1908	4
ssp-10	IV:9853196..9853204	+	GCCCCAGGC	-2185	4
ssp-10	IV:9853196..9853204	-	GCCTGGGGC	-2185	4
ssp-9	IV:4997429..4997437	+	GCCGGAGGC	-2737	4
ssp-9	IV:4997429..4997437	-	GCCTCCGGC	-2737	4
ssp-9	IV:4997075..4997083	+	GCCCCAGGC	-2383	4
ssp-9	IV:4997075..4997083	-	GCCTGGGGC	-2383	4
sto-3	X:11622264..11622273	-	GCCTGAGGGC	-335	4
sto-3	X:11622264..11622273	+	GCCCTCAGGC	-335	4
str-171	V:15134516..15134524	+	GCCAGTGGC	-2017	4
str-171	V:15134516..15134524	-	GCCACTGGC	-2017	4
str-183	V:16274556..16274565	-	GCCGACTGGC	-1337	4
str-183	V:16274556..16274565	+	GCCAGTCGGC	-1337	4
suf-1	II:8602782..8602791	+	GCCGCAAGGC	-1028	5
syx-18	V:6657419..6657427	+	GCCCGAGGC	-1988	4
syx-18	V:6657419..6657427	-	GCCTCGGGC	-1988	4
T01C8.5	X:16795054..16795063	-	GCCACAAGGC	-2015	4
T01C8.5	X:16794422..16794431	-	GCCCGGAGGC	-1383	4
T01C8.5	X:16794422..16794431	+	GCCTCCGGGC	-1383	4
T01D1.3	II:178387..178395	-	GCCGACGGC	-2749	4
T02C12.2	III:4018496..4018505	-	GCCAAGCGGC	-1641	5
T02C12.2	III:4019180..4019188	+	GCCACAGGC	-957	4
T02C12.2	III:4019180..4019188	-	GCCTGTGGC	-957	4
T02G5.7	II:7074262..7074270	-	GCCAATGGC	-1323	5
T02G5.7	II:7074930..7074938	+	GCCTCTGGC	-655	5
T02G5.7	II:7074930..7074938	-	GCCAGAGGC	-655	5
T02G6.2	I:11804850..11804859	+	GCCACGTGGC	-1858	4
T02G6.2	I:11804850..11804859	-	GCCACGTGGC	-1858	4
T02G6.5	I:11814478..11814487	-	GCCACAAGGC	-1428	4
T02H6.5	II:683684..683693	-	GCCGAATGGC	-1557	4
T04B8.2	II:629851..629860	-	GCCTACAGGC	-231	4
T04C4.1	IV:2221820..2221829	-	GCCTCAGGGC	-1145	5
T04C4.1	IV:2221820..2221829	+	GCCCTGAGGC	-1145	5
T04F3.2	V:11756804..11756813	+	GCCGATCGGC	-846	4
T04F3.2	V:11756804..11756813	-	GCCGATCGGC	-846	4
T04F3.3	V:11756804..11756813	+	GCCGATCGGC	-2125	4
T04F3.3	V:11756804..11756813	-	GCCGATCGGC	-2125	4
T05E12.6	V:17090794..17090803	-	GCCGCATGGC	-1393	4
T05E12.6	V:17090794..17090803	+	GCCATGCGGC	-1393	4
T05G5.9	III:9762148..9762157	+	GCCTCGAGGC	-91	4
T05G5.9	III:9762148..9762157	-	GCCTCGAGGC	-91	4
T05H4.5	V:6435634..6435643	-	GCCCAATGGC	-996	5
T06A4.1	I:770769..770777	+	GCCGCCGGC	-201	4
T06A4.1	I:770769..770777	-	GCCGGCGGC	-201	4
T06A4.1	I:770772..770780	+	GCCGGCGGC	-198	4
T06A4.1	I:770772..770780	-	GCCGCCGGC	-198	4
T07F8.1	II:7146224..7146233	+	GCCACATGGC	-2983	4
T08E11.8	II:1835977..1835986	+	GCCACGTGGC	-188	4
T08E11.8	II:1835977..1835986	-	GCCACGTGGC	-188	4
T08H4.2	II:4108716..4108725	+	GCCCTAAGGC	-573	5
T10B5.10	V:1857215..1857224	+	GCCTGCAGGC	-1594	5
T10B5.10	V:1857215..1857224	-	GCCTGCAGGC	-1594	5
T10B5.7	V:1843785..1843794	-	GCCGAGCGGC	-2447	4
T10B5.7	V:1843785..1843794	+	GCCGCTCGGC	-2447	4
T10C6.5	V:16022785..16022794	-	GCCACGCGGC	-550	4
T10C6.5	V:16022785..16022794	+	GCCGCGTGGC	-550	4
T10C6.5	V:16022810..16022819	-	GCCTAGCGGC	-525	4
T10C6.5	V:16022810..16022819	+	GCCGCTAGGC	-525	4
T10C6.5	V:16022818..16022827	-	GCCAAATGGC	-517	4
T10E10.4	X:6323495..6323504	+	GCCGTACGGC	-712	4
T10E10.4	X:6323495..6323504	-	GCCGTACGGC	-712	4
T14E8.1	X:6551227..6551236	-	GCCGACCGGC	-2052	5
T14E8.1	X:6551227..6551236	+	GCCGGTCGGC	-2052	5
T19B4.5	I:5673736..5673745	-	GCCTAAAGGC	-676	5
T19D7.4	X:663828..663837	-	GCCGGAAGGC	-2072	4
T19D7.5	X:666321..666330	+	GCCCCAAGGC	-121	4
T20H9.6	III:2244197..2244206	+	GCCACGTGGC	-2261	5
T20H9.6	III:2244197..2244206	-	GCCACGTGGC	-2261	5
T21H8.5	X:13881958..13881967	-	GCCAGCCGGC	-1012	4
T21H8.5	X:13881958..13881967	+	GCCGGCTGGC	-1012	4
T22D1.4	IV:6908263..6908271	+	GCCGATGGC	-2409	4
T22H9.3	V:342504..342512	+	GCCTCGGGC	-983	5
T22H9.3	V:342504..342512	-	GCCCGAGGC	-983	5
T23E1.2	IV:3139666..3139675	+	GCCTATAGGC	-2096	5
T23E1.2	IV:3139666..3139675	-	GCCTATAGGC	-2096	5
T23G7.3	II:9169973..9169982	+	GCCAACCGGC	-2234	4
T24B8.4	II:9073297..9073306	+	GCCAGCTGGC	-2518	5
T24B8.4	II:9073297..9073306	-	GCCAGCTGGC	-2518	5
T24C12.1	X:2198638..2198647	+	GCCGAACGGC	-500	4
T24C12.3	X:2206615..2206624	+	GCCGCGCGGC	-2783	4
T24C12.3	X:2206615..2206624	-	GCCGCGCGGC	-2783	4
T24C12.3	X:2206596..2206604	+	GCCGGTGGC	-2764	4
T24C12.3	X:2206596..2206604	-	GCCACCGGC	-2764	4
T24C12.3	X:2205066..2205075	+	GCCCCAAGGC	-1234	4
T24C12.4	X:2206615..2206624	+	GCCGCGCGGC	-1559	4
T24C12.4	X:2206615..2206624	-	GCCGCGCGGC	-1559	4
T24C12.4	X:2206596..2206604	+	GCCGGTGGC	-1540	5
T24C12.4	X:2206596..2206604	-	GCCACCGGC	-1540	5
T24C12.4	X:2205066..2205075	+	GCCCCAAGGC	-10	4
T25D1.2	X:16513356..16513365	+	GCCCACCGGC	-2136	4
T25D1.2	X:16513356..16513365	-	GCCGGTGGGC	-2136	4
T25G3.3	I:7559333..7559341	+	GCCGACGGC	-507	5
T27A1.3	II:532653..532662	+	GCCGATCGGC	-2924	4
T27A1.3	II:532653..532662	-	GCCGATCGGC	-2924	4
T27A1.3	II:535183..535192	-	GCCCACCGGC	-394	4
T27A1.3	II:535183..535192	+	GCCGGTGGGC	-394	4
T28A11.4	V:3273448..3273457	-	GCCGCAAGGC	-604	4
T28B11.1	V:10717501..10717509	-	GCCAAGGGC	-2322	5
T28F4.1	I:7475251..7475260	+	GCCACCCGGC	-1062	4
T28F4.1	I:7475251..7475260	-	GCCGGGTGGC	-1062	4
tab-1	II:6802944..6802952	+	GCCTGTGGC	-771	4
tab-1	II:6802944..6802952	-	GCCACAGGC	-771	4
tab-1	II:6803485..6803493	+	GCCTACGGC	-230	4
taf-12	III:11871758..11871766	+	GCCGGGGGC	-2584	4
taf-12	III:11871758..11871766	-	GCCCCCGGC	-2584	4
taf-4	I:381621..381630	-	GCCAGATGGC	-1215	4
tag-144	IV:11036596..11036605	-	GCCAATAGGC	-2269	4
tag-210	I:13339628..13339636	+	GCCAAAGGC	-710	4
tag-275	X:6151466..6151475	+	GCCGGCGGGC	-1016	4
tag-275	X:6151466..6151475	-	GCCCGCCGGC	-1016	4
tag-275	X:6151415..6151424	-	GCCTACCGGC	-965	4
tag-275	X:6151415..6151424	+	GCCGGTAGGC	-965	4
tag-321	IV:7783820..7783829	-	GCCGAAAGGC	-7	4
tag-342	III:9467423..9467432	+	GCCAATGGGC	-650	4
tag-349	IV:15528998..15529007	+	GCCGCACGGC	-502	4
tag-349	IV:15528998..15529007	-	GCCGTGCGGC	-502	4
tag-53	X:14708077..14708086	+	GCCTCGAGGC	-2328	5
tag-53	X:14708077..14708086	-	GCCTCGAGGC	-2328	5
tag-68	I:10501618..10501627	-	GCCGAGAGGC	-112	4
tag-89	IV:11393475..11393484	+	GCCGAACGGC	-1057	4
tax-6	IV:10501808..10501817	+	GCCAAAAGGC	-768	4
tbb-2	III:4018496..4018505	-	GCCAAGCGGC	-895	5
tbx-2	III:5137140..5137148	+	GCCGGTGGC	-1003	4
tbx-2	III:5137140..5137148	-	GCCACCGGC	-1003	4
tbx-33	III:11637918..11637927	+	GCCTACGGGC	-1193	4
tbx-33	III:11637918..11637927	-	GCCCGTAGGC	-1193	4
tbx-37	III:11229527..11229536	+	GCCACGTGGC	-2508	4
tbx-37	III:11229527..11229536	-	GCCACGTGGC	-2508	4
tbx-37	III:11228861..11228870	+	GCCACGTGGC	-1842	4
tbx-37	III:11228861..11228870	-	GCCACGTGGC	-1842	4
tbx-8	III:10346178..10346186	+	GCCGCCGGC	-1312	4
tbx-8	III:10346178..10346186	-	GCCGGCGGC	-1312	4
thk-1	IV:10282708..10282717	-	GCCACATGGC	-1163	4
toca-2	III:13755344..13755353	-	GCCCGCAGGC	-554	4
toca-2	III:13755344..13755353	+	GCCTGCGGGC	-554	4
toe-4	I:12735462..12735471	+	GCCGCGCGGC	-2631	4
toe-4	I:12735462..12735471	-	GCCGCGCGGC	-2631	4
toe-4	I:12737420..12737429	+	GCCACATGGC	-673	4
toe-4	I:12737587..12737596	+	GCCACGTGGC	-506	4
toe-4	I:12737587..12737596	-	GCCACGTGGC	-506	4
tra-1	III:11195085..11195094	-	GCCAGGAGGC	-124	5
trap-4	III:11917936..11917944	+	GCCACCGGC	-2705	4
trap-4	III:11917936..11917944	-	GCCGGTGGC	-2705	4
tre-4	X:13469444..13469452	+	GCCACTGGC	-2643	5
tre-4	X:13469444..13469452	-	GCCAGTGGC	-2643	5
ttll-15	V:10355758..10355766	+	GCCGAAGGC	-2779	4
ttm-1	III:12969746..12969754	+	GCCGACGGC	-2855	4
tyr-2	III:13742180..13742189	+	GCCAACAGGC	-1946	4
tyra-2	X:7006517..7006525	+	GCCCACGGC	-1213	5
uba-1	IV:9995775..9995783	+	GCCAATGGC	-873	4
ubc-8	IV:2708649..2708658	+	GCCCCCCGGC	-1420	4
ubc-8	IV:2708649..2708658	-	GCCGGGGGGC	-1420	4
ubc-9	IV:4649564..4649573	-	GCCCAATGGC	-1487	4
ucp-4	V:9332958..9332967	-	GCCAATGGGC	-1791	4
ulp-2	II:4961948..4961956	+	GCCCCCGGC	-2137	4
ulp-2	II:4961948..4961956	-	GCCGGGGGC	-2137	4
unc-103	III:4120797..4120805	+	GCCGCCGGC	-641	4
unc-103	III:4120797..4120805	-	GCCGGCGGC	-641	4
unc-115	X:10145098..10145107	-	GCCACGCGGC	-1833	4
unc-115	X:10145098..10145107	+	GCCGCGTGGC	-1833	4
unc-17	IV:3624956..3624965	+	GCCCCCGGGC	-1490	4
unc-17	IV:3624956..3624965	-	GCCCGGGGGC	-1490	4
unc-17	IV:3623646..3623655	+	GCCAGAGGGC	-180	4
unc-17	IV:3623524..3623533	+	GCCTAGGGGC	-58	4
unc-17	IV:3623524..3623533	-	GCCCCTAGGC	-58	4
unc-31	IV:12771600..12771608	+	GCCGCCGGC	-2262	4
unc-31	IV:12771600..12771608	-	GCCGGCGGC	-2262	4
unc-42	V:9771410..9771418	-	GCCAAAGGC	-2165	4
unc-42	V:9769365..9769373	+	GCCTCCGGC	-120	4
unc-42	V:9769365..9769373	-	GCCGGAGGC	-120	4
unc-49	III:10518118..10518127	+	GCCACGTGGC	-2752	4
unc-49	III:10518118..10518127	-	GCCACGTGGC	-2752	4
unc-49	III:10520380..10520389	-	GCCGAATGGC	-490	4
unc-96	X:621878..621887	+	GCCAACGGGC	-600	5
usp-3	I:13952190..13952199	+	GCCACCGGGC	-574	5
usp-3	I:13952190..13952199	-	GCCCGGTGGC	-574	5
utx-1	X:8554766..8554774	+	GCCCATGGC	-2392	4
VC5.2	V:7084890..7084899	-	GCCAGCCGGC	-1124	4
VC5.2	V:7084890..7084899	+	GCCGGCTGGC	-1124	4
vha-3	IV:2317512..2317520	+	GCCTAGGGC	-1567	5
vha-5	IV:8302133..8302142	+	GCCCCGCGGC	-1849	4
vha-5	IV:8302133..8302142	-	GCCGCGGGGC	-1849	4
vig-1	II:1319005..1319014	+	GCCACGTGGC	-2150	5
vig-1	II:1319005..1319014	-	GCCACGTGGC	-2150	5
vps-39	V:14038774..14038783	-	GCCGCACGGC	-440	4
vps-39	V:14038774..14038783	+	GCCGTGCGGC	-440	4
vps-4	I:1069283..1069292	+	GCCAGGCGGC	-2411	5
vps-4	I:1069283..1069292	-	GCCGCCTGGC	-2411	5
vps-4	I:1069280..1069289	+	GCCGCCAGGC	-2408	5
vps-4	I:1069280..1069289	-	GCCTGGCGGC	-2408	5
vps-4	I:1068305..1068314	+	GCCGGAGGGC	-1433	5
vps-4	I:1068305..1068314	-	GCCCTCCGGC	-1433	5
W01A8.6	I:7076482..7076491	+	GCCTCCAGGC	-1774	4
W01A8.6	I:7076482..7076491	-	GCCTGGAGGC	-1774	4
W01D2.1	II:14814462..14814471	+	GCCACGTGGC	-980	5
W01D2.1	II:14814462..14814471	-	GCCACGTGGC	-980	5
W02A11.1	I:12735462..12735471	+	GCCGCGCGGC	-2775	4
W02A11.1	I:12735462..12735471	-	GCCGCGCGGC	-2775	4
W02H5.4	V:2625078..2625086	+	GCCAAAGGC	-2147	4
W02H5.4	V:2627048..2627057	-	GCCGAACGGC	-177	4
W03D8.10	I:2785953..2785962	-	GCCGACGGGC	-184	5
W03D8.10	I:2785953..2785962	+	GCCCGTCGGC	-184	5
W03D8.9	I:2788675..2788684	+	GCCATAAGGC	-2877	5
W03D8.9	I:2788595..2788604	-	GCCGGAGGGC	-2797	5
W03D8.9	I:2788595..2788604	+	GCCCTCCGGC	-2797	5
W03D8.9	I:2785953..2785962	-	GCCGACGGGC	-155	5
W03D8.9	I:2785953..2785962	+	GCCCGTCGGC	-155	5
W03G11.3	X:12105481..12105490	+	GCCCAGAGGC	-1827	4
W03G11.4	X:12080753..12080762	+	GCCTATAGGC	-599	4
W03G11.4	X:12080753..12080762	-	GCCTATAGGC	-599	4
W04A4.4	I:13680233..13680242	+	GCCGGAAGGC	-2453	4
W04A4.4	I:13677962..13677971	-	GCCAAAAGGC	-182	4
W05B2.7	III:10987706..10987715	+	GCCTGAAGGC	-328	4
W05H12.1	I:13416627..13416635	+	GCCGCAGGC	-1841	4
W05H12.1	I:13416627..13416635	-	GCCTGCGGC	-1841	4
W05H12.1	I:13416671..13416679	+	GCCGCAGGC	-1797	4
W05H12.1	I:13416671..13416679	-	GCCTGCGGC	-1797	4
W05H12.1	I:13416880..13416888	-	GCCTACGGC	-1588	4
W05H12.1	I:13416905..13416913	+	GCCGCAGGC	-1563	4
W05H12.1	I:13416905..13416913	-	GCCTGCGGC	-1563	4
W05H12.1	I:13417025..13417033	+	GCCGCAGGC	-1443	4
W05H12.1	I:13417025..13417033	-	GCCTGCGGC	-1443	4
W05H12.1	I:13417161..13417169	+	GCCGCAGGC	-1307	4
W05H12.1	I:13417161..13417169	-	GCCTGCGGC	-1307	4
W05H12.1	I:13417186..13417194	-	GCCTACGGC	-1282	4
W05H12.1	I:13417211..13417219	+	GCCGCAGGC	-1257	4
W05H12.1	I:13417211..13417219	-	GCCTGCGGC	-1257	4
W05H12.1	I:13417755..13417763	+	GCCTGCGGC	-713	4
W05H12.1	I:13417755..13417763	-	GCCGCAGGC	-713	4
W05H12.1	I:13417780..13417788	-	GCCAAAGGC	-688	4
W05H12.1	I:13417805..13417813	+	GCCTGCGGC	-663	4
W05H12.1	I:13417805..13417813	-	GCCGCAGGC	-663	4
W06H8.6	V:6227506..6227514	+	GCCGCGGGC	-542	4
W06H8.6	V:6227506..6227514	-	GCCCGCGGC	-542	4
W07E6.3	II:492170..492178	-	GCCAACGGC	-2407	5
W08E12.1	IV:3310956..3310965	+	GCCGAGAGGC	-609	4
W09D10.4	III:10717775..10717784	+	GCCTACAGGC	-1793	4
Y105E8B.5	I:14654610..14654619	+	GCCGAGGGGC	-2775	4
Y105E8B.5	I:14654610..14654619	-	GCCCCTCGGC	-2775	4
Y105E8B.5	I:14655288..14655297	-	GCCGAGGGGC	-2097	4
Y105E8B.5	I:14655288..14655297	+	GCCCCTCGGC	-2097	4
Y105E8B.6	I:14659960..14659969	+	GCCGAGGGGC	-2567	4
Y105E8B.6	I:14659960..14659969	-	GCCCCTCGGC	-2567	4
Y105E8B.6	I:14660639..14660648	-	GCCGAGGGGC	-1888	4
Y105E8B.6	I:14660639..14660648	+	GCCCCTCGGC	-1888	4
Y106G6E.4	I:10223569..10223578	+	GCCAGAAGGC	-801	4
Y106G6H.9	I:10456813..10456822	-	GCCTACAGGC	-1190	4
Y10G11A.1	IV:16423816..16423825	+	GCCGAGGGGC	-802	5
Y10G11A.1	IV:16423816..16423825	-	GCCCCTCGGC	-802	5
Y10G11A.1	IV:16424495..16424504	-	GCCGAGGGGC	-123	5
Y10G11A.1	IV:16424495..16424504	+	GCCCCTCGGC	-123	5
Y111B2A.12	III:12607766..12607775	+	GCCCACCGGC	-1427	4
Y111B2A.12	III:12607766..12607775	-	GCCGGTGGGC	-1427	4
Y111B2A.12	III:12608120..12608129	+	GCCAGACGGC	-1073	4
Y111B2A.19	III:12687794..12687803	-	GCCACGCGGC	-432	4
Y111B2A.19	III:12687794..12687803	+	GCCGCGTGGC	-432	4
Y116A8B.5	IV:17232666..17232674	+	GCCGAGGGC	-1647	4
Y116A8C.1	IV:16904286..16904295	-	GCCGCAAGGC	-1799	5
Y116F11B.14	V:19897869..19897878	+	GCCACATGGC	-1591	4
Y11D7A.10	IV:9262117..9262125	+	GCCAACGGC	-2374	5
Y11D7A.14	IV:9271961..9271970	-	GCCGAACGGC	-2569	4
Y17G7B.18	II:12110183..12110192	+	GCCCAGAGGC	-2400	5
Y17G7B.18	II:12109254..12109263	-	GCCGAAAGGC	-1471	5
Y18D10A.3	I:12816136..12816144	+	GCCGAAGGC	-505	4
Y19D10B.2	V:2306061..2306069	-	GCCAACGGC	-2888	4
Y20C6A.1	V:17378465..17378474	+	GCCAACTGGC	-1787	4
Y23H5B.4	I:2532801..2532810	-	GCCCCACGGC	-492	4
Y23H5B.4	I:2532801..2532810	+	GCCGTGGGGC	-492	4
Y23H5B.7	I:2515168..2515177	+	GCCCGCAGGC	-1456	4
Y23H5B.7	I:2515168..2515177	-	GCCTGCGGGC	-1456	4
Y34B4A.10	X:5248029..5248038	+	GCCGCAGGGC	-1879	4
Y34B4A.10	X:5248029..5248038	-	GCCCTGCGGC	-1879	4
Y34B4A.6	X:5253032..5253040	+	GCCAGCGGC	-59	4
Y34B4A.6	X:5253032..5253040	-	GCCGCTGGC	-59	4
Y37A1A.4	IV:13934009..13934017	+	GCCGGAGGC	-411	4
Y37A1A.4	IV:13934009..13934017	-	GCCTCCGGC	-411	4
Y37A1B.7	IV:14045019..14045028	+	GCCAAATGGC	-1264	4
Y37D8A.11	III:12878455..12878464	+	GCCACGTGGC	-979	4
Y37D8A.11	III:12878455..12878464	-	GCCACGTGGC	-979	4
Y37D8A.2	III:12817942..12817951	+	GCCCAATGGC	-2215	4
Y37E11B.3	IV:3585876..3585885	+	GCCAAACGGC	-2983	4
Y37E11B.3	IV:3585338..3585347	-	GCCACGAGGC	-2445	4
Y37E11B.3	IV:3583680..3583689	-	GCCGAGGGGC	-787	4
Y37E11B.3	IV:3583680..3583689	+	GCCCCTCGGC	-787	4
Y37E3.10	I:2069953..2069962	-	GCCTAACGGC	-2739	4
Y37E3.10	I:2070325..2070334	+	GCCAAAAGGC	-2367	4
Y38E10A.20	II:12651873..12651881	-	GCCTACGGC	-2813	4
Y38E10A.22	II:12677329..12677338	-	GCCTCAAGGC	-1208	4
Y39B6A.30	V:19012536..19012544	-	GCCAAGGGC	-2072	4
Y39B6A.30	V:19013134..19013142	-	GCCAAGGGC	-1474	4
Y39E4B.6	III:13069448..13069456	+	GCCAAAGGC	-1460	4
Y41D4B.11	IV:1603320..1603328	+	GCCGCCGGC	-2391	4
Y41D4B.11	IV:1603320..1603328	-	GCCGGCGGC	-2391	4
Y41E3.22	IV:14947840..14947848	+	GCCTCCGGC	-2893	4
Y41E3.22	IV:14947840..14947848	-	GCCGGAGGC	-2893	4
Y43F8B.3	V:19501894..19501902	-	GCCTAAGGC	-1188	4
Y43F8C.6	V:19641467..19641475	-	GCCGAAGGC	-635	4
Y43F8C.8	V:19641467..19641475	-	GCCGAAGGC	-2742	4
Y44A6D.2	V:20788972..20788980	+	GCCTCTGGC	-546	5
Y44A6D.2	V:20788972..20788980	-	GCCAGAGGC	-546	5
Y44A6D.2	V:20789475..20789483	+	GCCTACGGC	-43	5
Y44E3A.6	I:3352669..3352678	-	GCCTAACGGC	-2776	4
Y45F3A.1	III:10562672..10562681	+	GCCCGCCGGC	-1081	4
Y45F3A.1	III:10562672..10562681	-	GCCGGCGGGC	-1081	4
Y45G12C.3	V:2555044..2555053	+	GCCGAACGGC	-1129	5
Y46G5A.34	II:12778217..12778225	+	GCCGAAGGC	-2933	4
Y46G5A.34	II:12778263..12778271	+	GCCGCAGGC	-2887	4
Y46G5A.34	II:12778263..12778271	-	GCCTGCGGC	-2887	4
Y46G5A.34	II:12780421..12780429	-	GCCTACGGC	-729	4
Y46G5A.34	II:12780459..12780467	+	GCCGAAGGC	-691	4
Y46G5A.34	II:12780505..12780513	+	GCCGCAGGC	-645	4
Y46G5A.34	II:12780505..12780513	-	GCCTGCGGC	-645	4
Y46G5A.34	II:12780543..12780551	+	GCCGAAGGC	-607	4
Y46G5A.34	II:12780710..12780718	+	GCCGCAGGC	-440	4
Y46G5A.34	II:12780710..12780718	-	GCCTGCGGC	-440	4
Y46G5A.34	II:12780873..12780881	+	GCCGACGGC	-277	4
Y47D3A.29	III:11141492..11141501	+	GCCAACAGGC	-857	4
Y47H10A.4	I:12095052..12095061	+	GCCACATGGC	-581	4
Y48A6C.6	III:11105247..11105256	+	GCCCAACGGC	-2968	4
Y48E1B.7	II:13573548..13573556	+	GCCCAAGGC	-2313	4
Y48G10A.2	I:13488857..13488866	-	GCCGCACGGC	-1500	4
Y48G10A.2	I:13488857..13488866	+	GCCGTGCGGC	-1500	4
Y48G10A.2	I:13487738..13487747	+	GCCGCACGGC	-381	4
Y48G10A.2	I:13487738..13487747	-	GCCGTGCGGC	-381	4
Y48G1A.4	I:322299..322308	-	GCCCAATGGC	-1562	4
Y48G1BL.5	I:222619..222627	+	GCCAGAGGC	-2059	5
Y48G1BL.5	I:222619..222627	-	GCCTCTGGC	-2059	5
Y48G1C.1	I:90511..90520	+	GCCGCAGGGC	-2581	4
Y48G1C.1	I:90511..90520	-	GCCCTGCGGC	-2581	4
Y48G1C.1	I:91661..91669	+	GCCGCAGGC	-1431	4
Y48G1C.1	I:91661..91669	-	GCCTGCGGC	-1431	4
Y48G1C.12	I:44693..44702	+	GCCTTAAGGC	-2779	4
Y48G1C.12	I:44693..44702	-	GCCTTAAGGC	-2779	4
Y49A10A.1	X:10355842..10355851	+	GCCCAGCGGC	-2592	4
Y49A10A.1	X:10355842..10355851	-	GCCGCTGGGC	-2592	4
Y49E10.18	III:12448937..12448945	+	GCCGGCGGC	-2937	4
Y49E10.18	III:12448937..12448945	-	GCCGCCGGC	-2937	4
Y49F6A.1	II:3601145..3601154	+	GCCAATAGGC	-2245	4
Y49F6B.2	II:3500551..3500560	-	GCCGACGGGC	-2426	5
Y49F6B.2	II:3500551..3500560	+	GCCCGTCGGC	-2426	5
Y49F6B.2	II:3501609..3501618	+	GCCGCCGGGC	-1368	5
Y49F6B.2	II:3501609..3501618	-	GCCCGGCGGC	-1368	5
Y4C6A.3	IV:5453037..5453046	+	GCCACGCGGC	-653	4
Y4C6A.3	IV:5453037..5453046	-	GCCGCGTGGC	-653	4
Y50E8A.5	V:14737513..14737522	+	GCCAAACGGC	-1393	4
Y51A2A.6	V:18300296..18300304	+	GCCTGTGGC	-2390	5
Y51A2A.6	V:18300296..18300304	-	GCCACAGGC	-2390	5
Y51A2A.6	V:18301098..18301106	+	GCCAAGGGC	-1588	5
Y51A2A.6	V:18301207..18301216	+	GCCGAAAGGC	-1479	5
Y51A2B.5	V:18388428..18388437	+	GCCCCAAGGC	-824	4
Y51H4A.13	IV:16646378..16646387	-	GCCTCAAGGC	-127	4
Y51H4A.15	IV:16655054..16655062	+	GCCGACGGC	-1231	5
Y51H7C.5	II:1411340..1411349	+	GCCACGTGGC	-1195	4
Y51H7C.5	II:1411340..1411349	-	GCCACGTGGC	-1195	4
Y53C12B.1	II:9748695..9748704	+	GCCGATGGGC	-2687	4
Y53C12B.1	II:9748695..9748704	-	GCCCATCGGC	-2687	4
Y53F4A.2	II:14877246..14877255	-	GCCGAACGGC	-278	4
Y53F4B.39	II:15107109..15107118	+	GCCAAGCGGC	-2967	4
Y53G8AR.2	III:3322802..3322810	-	GCCGATGGC	-163	4
Y53G8AR.9	III:3323679..3323687	+	GCCACTGGC	-2443	5
Y53G8AR.9	III:3323679..3323687	-	GCCAGTGGC	-2443	5
Y53G8AR.9	III:3323671..3323680	+	GCCAGGTGGC	-2435	4
Y53G8AR.9	III:3323671..3323680	-	GCCACCTGGC	-2435	4
Y53G8AR.9	III:3322802..3322810	-	GCCGATGGC	-1566	5
Y54E10BR.2	I:3032918..3032927	+	GCCAGCAGGC	-90	4
Y54G11A.1	II:14271235..14271244	+	GCCGAACGGC	-2158	5
Y54G11A.11	II:14347941..14347949	-	GCCGAAGGC	-2160	4
Y54G2A.29	IV:3029316..3029325	-	GCCGGCAGGC	-386	4
Y54G2A.29	IV:3029316..3029325	+	GCCTGCCGGC	-386	4
Y55F3BL.2	IV:824811..824820	+	GCCACGTGGC	-607	4
Y55F3BL.2	IV:824811..824820	-	GCCACGTGGC	-607	4
Y56A3A.16	III:11916536..11916544	+	GCCGGCGGC	-2322	5
Y56A3A.16	III:11916536..11916544	-	GCCGCCGGC	-2322	5
Y56A3A.16	III:11916247..11916256	+	GCCCGGCGGC	-2033	4
Y56A3A.16	III:11916247..11916256	-	GCCGCCGGGC	-2033	4
Y56A3A.19	III:11917936..11917944	+	GCCACCGGC	-2326	5
Y56A3A.19	III:11917936..11917944	-	GCCGGTGGC	-2326	5
Y56A3A.19	III:11916536..11916544	+	GCCGGCGGC	-926	5
Y56A3A.19	III:11916536..11916544	-	GCCGCCGGC	-926	5
Y56A3A.19	III:11916247..11916256	+	GCCCGGCGGC	-637	4
Y56A3A.19	III:11916247..11916256	-	GCCGCCGGGC	-637	4
Y57A10A.27	II:12276298..12276306	-	GCCAAAGGC	-1319	5
Y57A10A.28	II:12282047..12282056	-	GCCGATAGGC	-2732	4
Y57A10A.28	II:12282013..12282022	+	GCCGATAGGC	-2698	4
Y57A10A.29	II:12279256..12279264	+	GCCTCCGGC	-388	5
Y57A10A.29	II:12279256..12279264	-	GCCGGAGGC	-388	5
Y57G11C.14	IV:14796750..14796759	+	GCCGAGCGGC	-2563	4
Y57G11C.14	IV:14796750..14796759	-	GCCGCTCGGC	-2563	4
Y57G11C.15	IV:14827636..14827645	+	GCCACGTGGC	-2818	5
Y57G11C.15	IV:14827636..14827645	-	GCCACGTGGC	-2818	5
Y59E9AL.3	IV:5217586..5217595	-	GCCCGAAGGC	-1238	4
Y59E9AL.6	IV:5228143..5228152	+	GCCGCAAGGC	-2443	4
Y59H11AM.2	IV:8565274..8565282	+	GCCTACGGC	-1896	4
Y59H11AM.3	IV:8565274..8565282	+	GCCTACGGC	-690	4
Y61A9LA.9	V:4576750..4576759	-	GCCGAAAGGC	-2840	4
Y61A9LA.9	V:4574813..4574822	+	GCCCCGCGGC	-903	4
Y61A9LA.9	V:4574813..4574822	-	GCCGCGGGGC	-903	4
Y61A9LA.9	V:4574542..4574551	-	GCCGAGGGGC	-632	4
Y61A9LA.9	V:4574542..4574551	+	GCCCCTCGGC	-632	4
Y65A5A.1	IV:16400926..16400934	+	GCCGCAGGC	-1161	4
Y65A5A.1	IV:16400926..16400934	-	GCCTGCGGC	-1161	4
Y67D2.3	III:1539475..1539484	+	GCCACGTGGC	-1023	4
Y67D2.3	III:1539475..1539484	-	GCCACGTGGC	-1023	4
Y67D8C.3	IV:3054720..3054729	-	GCCAGAAGGC	-992	5
Y69A2AR.32	IV:2609035..2609044	+	GCCGAGGGGC	-1399	4
Y69A2AR.32	IV:2609035..2609044	-	GCCCCTCGGC	-1399	4
Y69A2AR.32	IV:2609711..2609720	-	GCCGAGGGGC	-723	4
Y69A2AR.32	IV:2609711..2609720	+	GCCCCTCGGC	-723	4
Y69E1A.1	IV:10951575..10951584	+	GCCGTAAGGC	-2860	5
Y69E1A.1	IV:10951018..10951027	+	GCCGTAAGGC	-2303	5
Y69E1A.3	IV:10951018..10951027	+	GCCGTAAGGC	-1320	4
Y69E1A.3	IV:10951575..10951584	+	GCCGTAAGGC	-763	4
Y70C5C.1	V:16698002..16698011	+	GCCCGATGGC	-2303	4
Y70C5C.1	V:16698002..16698011	-	GCCATCGGGC	-2303	4
Y71F9AL.10	I:2864001..2864009	+	GCCCCAGGC	-2541	4
Y71F9AL.10	I:2864001..2864009	-	GCCTGGGGC	-2541	4
Y71F9B.9	I:2762493..2762502	+	GCCGAACGGC	-1509	4
Y73F8A.22	IV:15444032..15444041	+	GCCGATCGGC	-2656	5
Y73F8A.22	IV:15444032..15444041	-	GCCGATCGGC	-2656	5
Y73F8A.22	IV:15443873..15443882	+	GCCGATCGGC	-2497	5
Y73F8A.22	IV:15443873..15443882	-	GCCGATCGGC	-2497	5
Y75B12A.2	V:15108575..15108584	-	GCCACGAGGC	-985	4
Y75B8A.19	III:12225156..12225164	+	GCCGGTGGC	-1411	4
Y75B8A.19	III:12225156..12225164	-	GCCACCGGC	-1411	4
Y75B8A.5	III:12120525..12120534	-	GCCAATCGGC	-2156	4
Y75B8A.5	III:12120089..12120098	-	GCCGAATGGC	-1720	4
Y77E11A.12	IV:1476088..1476096	+	GCCTCTGGC	-996	4
Y77E11A.12	IV:1476088..1476096	-	GCCAGAGGC	-996	4
Y77E11A.14	IV:1406994..1407002	+	GCCTATGGC	-491	4
Y80D3A.8	V:18937792..18937800	+	GCCGCTGGC	-2647	4
Y80D3A.8	V:18937792..18937800	-	GCCAGCGGC	-2647	4
Y8A9A.3	II:3790973..3790982	+	GCCGAACGGC	-564	4
zag-1	IV:3854896..3854905	-	GCCGCAGGGC	-948	5
zag-1	IV:3854896..3854905	+	GCCCTGCGGC	-948	5
ZC101.1	II:14680760..14680768	-	GCCGATGGC	-2509	4
ZC123.3	I:802687..802696	-	GCCTCAGGGC	-718	4
ZC123.3	I:802687..802696	+	GCCCTGAGGC	-718	4
ZC250.5	V:5802836..5802844	+	GCCAAAGGC	-2957	5
ZC373.5	X:10075132..10075140	+	GCCGATGGC	-917	5
ZC412.4	V:14870121..14870130	+	GCCTTAAGGC	-477	5
ZC412.4	V:14870121..14870130	-	GCCTTAAGGC	-477	5
zig-1	I:9846518..9846527	+	GCCCCGCGGC	-880	5
zig-1	I:9846518..9846527	-	GCCGCGGGGC	-880	5
zig-6	X:5189119..5189127	+	GCCGAAGGC	-185	4
zip-1	III:12336517..12336526	+	GCCTACAGGC	-306	4
ZK1010.5	III:12990137..12990146	-	GCCGAACGGC	-2845	4
ZK1073.1	X:16131137..16131145	-	GCCAATGGC	-2395	5
ZK1127.6	II:7040295..7040304	+	GCCGGATGGC	-2547	4
ZK1127.6	II:7040295..7040304	-	GCCATCCGGC	-2547	4
ZK1225.2	I:13206742..13206751	+	GCCACATGGC	-1688	4
ZK1307.9	II:9648531..9648540	+	GCCACGTGGC	-901	5
ZK1307.9	II:9648531..9648540	-	GCCACGTGGC	-901	5
ZK287.1	V:9666872..9666880	+	GCCGGCGGC	-40	4
ZK287.1	V:9666872..9666880	-	GCCGCCGGC	-40	4
ZK328.6	III:6032226..6032235	+	GCCAAGTGGC	-1761	4
ZK354.7	IV:5304249..5304258	+	GCCAGAAGGC	-1179	4
ZK455.5	X:11328023..11328032	-	GCCGGAGGGC	-1337	4
ZK455.5	X:11328023..11328032	+	GCCCTCCGGC	-1337	4
ZK484.7	I:6096629..6096638	+	GCCACGTGGC	-111	4
ZK484.7	I:6096629..6096638	-	GCCACGTGGC	-111	4
ZK616.4	IV:5394420..5394428	+	GCCTCCGGC	-613	4
ZK616.4	IV:5394420..5394428	-	GCCGGAGGC	-613	4
ZK616.61	IV:5404531..5404540	+	GCCACGTGGC	-1158	4
ZK616.61	IV:5404531..5404540	-	GCCACGTGGC	-1158	4
ZK666.1	II:10473140..10473148	+	GCCGATGGC	-1853	4
ZK682.7	V:9293602..9293611	-	GCCACCGGGC	-1508	4
ZK682.7	V:9293602..9293611	+	GCCCGGTGGC	-1508	4
ZK682.7	V:9293407..9293416	-	GCCGAAAGGC	-1313	4
ZK686.4	III:7771149..7771158	-	GCCAGCCGGC	-1248	4
ZK686.4	III:7771149..7771158	+	GCCGGCTGGC	-1248	4
ZK686.4	III:7771118..7771127	+	GCCAAGCGGC	-1217	4
ZK688.3	III:7891980..7891988	+	GCCAATGGC	-1726	4
ZK688.5	III:7891980..7891988	+	GCCAATGGC	-485	4
ZK896.4	IV:12885391..12885399	+	GCCAATGGC	-2269	4
ZK896.5	IV:12882086..12882094	+	GCCAATGGC	-2480	4
ztf-12	V:8785560..8785568	+	GCCAACGGC	-1266	4
ztf-19	X:16535184..16535192	-	GCCCAAGGC	-1633	4
ztf-20	V:18961212..18961221	-	GCCGACGGGC	-1069	4
ztf-20	V:18961212..18961221	+	GCCCGTCGGC	-1069	4
ztf-25	V:17599156..17599165	-	GCCGAAGGGC	-2744	5
ztf-25	V:17600158..17600167	+	GCCAACTGGC	-1742	5
ztf-29	III:11558720..11558728	+	GCCAGAGGC	-2351	5
ztf-29	III:11558720..11558728	-	GCCTCTGGC	-2351	5
ztf-6	I:11204828..11204836	+	GCCGACGGC	-2150	5
ztf-6	I:11204876..11204885	+	GCCCGAAGGC	-2102	5
ztf-7	V:9789897..9789906	-	GCCAAGTGGC	-278	4

## Sheet: Sheet2
Gene > WormBase Gene ID	Gene > Gene Name	Gene > Sequence Name	Gene > Brief Description
WBGene00000035	ace-1	W09B12.1	ace-1 encodes a class A acetylcholinesterase that functions redundantly with ACE-2 with respect to total class A acetylcholinesterase activity, and that genetically interacts with ace-2 and ace-3; ace-1 is expressed in the body wall muscle, sphincter muscle, head neurons, a few pharyngeal muscle cells, and the diagonal and spicule muscles of the male.
WBGene00000067	act-5	T25C8.2	act-5 encodes an ortholog of human cytoplasmic actin; act-5 is required for formation of the terminal web and microvilli on the apical surface of intestinal cells; act-5 also plays a role in mediating non-lytic exit of intracellular parasites from the intestine; act-5 is expressed only in intestinal cells and in the excretory cell; in the intestine, ACT-5 localizes to microvilli and the terminal …
WBGene00000097	aip-1	F58E10.4	aip-1 encodes an AN-1-like zinc finger-containing protein homologous to arsenite-inducible RNA-associated protein (AIRAP), conserved among C. elegans, Drosophila, and mammals; like AIRAP itself, AIP-1 protects cells from arsenite toxicity; AIP-1 is a predicted RNA binding protein that may function in ubiquitin-mediated proteolysis following arsenite treatment; AIP-1 does not appear to be essentia…
WBGene00000112	alh-6	F56D12.1	alh-6 is orthologous to the human gene ALDEHYDE DEHYDROGENASE 4 FAMILY, MEMBER A1 (ALDH4A1; OMIM:606811), which when mutated leads to hyperprolinemia type II.
WBGene00000138	amx-2	B0019.1
WBGene00000143	apc-2	K06H7.6	apc-2 encodes an ortholog of subunit 2 of anaphase-promoting complex (APC, a cyclin-specific E3 RING ubiquitin ligase); APC-2 and S. cerevisiae's Apc2p have 32% identity in their cullin domains (considered crucial for function), but otherwise share no obvious similarity; inactivating apc-2 with RNAi causes embryos to arrest at the meiotic one-cell stage, implying that APC-2 is required for the me…
WBGene00000158	apg-1	Y105E8A.9	apg-1 encodes an adaptin: specifically, it encodes an ortholog of the gamma subunit of adaptor protein complex 1 (AP-1).
WBGene00000180	arc-1	ZK1320.6	arc-1 encodes a member of the ARL (ADP-ribosylation factor(ARF)-like) family of proteins which are very similar to ARF proteins but lack the ability to stimulate ADP ribosylation by cholera toxin; arc-1 has a human homolog, MID1, which when mutated leads to Opitz syndrome (OMIM:300000).
WBGene00000192	arl-8	Y57G11C.13	arl-8 encodes an Arf-like small GTPase and is highly conserved among multicellular organisms; arl-8 regulates transport of axonal presynaptic vesicle protein cargo, most likely by preventing vesicle aggregation; arl-8 is involved in endosome to lysosome transport, by promoting late endosome-lysosome fusion; arl-8 is also required for proper embryonic development; arl-8 associates with synaptic ve…
WBGene00000230	atp-3	F27C1.7	atp-3 encodes the C. elegans homolog of the ATP5O subunit of mitochondrial ATP synthase (complex V); as part of the ATP synthase complex, ATP-3 controls respiration and regulates growth rate and body size, aging, and rates of behaviors such as pharyngeal pumping, defecation, and locomotion; loss of atp-3 function during larval development indicates that respiratory rates established during develo…
WBGene00000233	avr-15	R11G10.1	avr-15 encodes, via alternative splicing, two glutamate-gated chloride channel subunit homologs; these proteins mediate fast inhibitory glutamatergic neuromuscular transmission, as well as ivermectin sensitivity, and are required for normal pharyngeal function.
WBGene00000244	bbs-8	T25F10.5	bbs-8 encodes a tetratricopeptide repeat (TPR)-containing protein that is orthologous to the human Bardet-Biedl syndrome protein, BBS8; in C. elegans, bbs-8 activity is required for cilia biogenesis and function; accordingly, bbs-8 mutant animals display odorant chemotaxis defects and exhibit both aberrant motility and abnormal localization of at least two intraflagellar transport (IFT) protein m…
WBGene00000248	ben-1	C54C6.2	A beta-tubulin that confers benzimidazole sensitivity.
WBGene00000249	bir-1	T27F2.3	bir-1 encodes a homolog of the baculoviral inhibitor-of-apoptosis (IAP) repeat (BIR) proteins (BIRPs) family; bir-1 is required for meiotic and mitotic chromosome segregation and for cytokinesis; BIR-1 localizes to meiotic and mitotic chromosomes and to the spindle midzone; BIR-1 forms a protein complex with CSC-1, ICP-1 and AIR-2.
WBGene00000266	bre-1	C53B4.7	bre-1 encodes one of two C. elegans GDP-mannose 4, 6-dehydratases; BRE-1 exhibits GDP-mannose dehydratase activity when expressed in vitro and thus, is predicted to function in vivo in the first step of the biosynthetic pathway that synthesizes GDP-fucose from GDP-mannose; bre-1 is required for toxicity to Cry5B, a Bacillus thurigensis delta-endotoxin, as mutant animals are defective for producti…
WBGene00000276	byn-1	F57B9.5	byn-1 encodes a homolog of mammalian BYSTIN-LIKE (BYSL; OMIM:603871).
WBGene00000277	cab-1	C23H4.1	Novel protein which has a C-terminal motif weakly homologous to mouse NPDC-1 and is involved in synaptic regulation; it is expressed in various neurons including ventral cord and tail ganglion neurons; it physically interacts with AEX-3, which is a guanine nucleotide exchange factor for the Rab3 GTPase.
WBGene00000288	cal-4	T07G12.1	cal-4 encodes one of five predicted C. elegans calcium-binding calmodulin homologs (the others being CAL-1, CAL-2, CAL-3 and CMD-1); as loss of cal-4 function via RNA-mediated interference (RNAi) does not result in any abnormalities, the precise role of CAL-4 in C. elegans development and/or behavior is not yet known.
WBGene00000380	cct-5	C07G2.3	cct-5 encodes, by alternative splicing, two isoforms of a putative epsilon subunit of the eukaryotic cytosolic ('T complex') chaperonin, orthologous to human CCT5 (OMIM:610150, mutated in sensory neuropathy with spastic paraplegia); CCT-5 represses SKN-1-dependent transcription of gst-4; in mass RNAi assays, cct-5 is required for normal embryonic osmotic integrity, transgene subcellular localizat…
WBGene00000441	ceh-18	ZC64.3	ceh-18 encodes a POU-class homeodomain transcription factor; CEH-18 is required in hermaphrodites for specific aspects of gonadal sheath cell differentiation, such as normal cell shape and position, that are essential for negative regulation of oocyte meiotic maturation by the sheath cells; in this process, CEH-18 functions in parallel with the VAB-1/Ephrin receptor as part of a sperm-sensing che…
WBGene00000451	ceh-30	C33D12.7	ceh-30 encodes a homeodomain protein most similar to Drosophila and mammalian BarH1 (OMIM:605211) which function in neuronal cell fate determination; CEH-30 functions as a key regulator of sex-specific apoptosis; ceh-30 transcription is under the regulatory control of TRA-1A and UNC-86.
WBGene00000463	ceh-43	C28A5.4	ceh-43 encodes a homeobox protein of the Distal-less (Dll) class that is required for development of the anterior hypodermis during embryonic morphogenesis for cell adhesion; ceh-43 affects embryonic and larval viability; it is predominantly expressed in the head hypdodermis, neuronal support cells and CAN neurons.
WBGene00000476	cfi-1	T23D8.8	cfi-1 encodes a DNA-binding protein containing an AT-rich interaction domain (ARID) that affects differentiation of the URA sensory neurons, AVD, and PVC interneurons; acts downstream of UNC-86 and LIN-32 in controlling URA and IL2 cell fate, and is expressed in some neurons and muscle cells.
WBGene00000481	cha-1	ZC416.8	cha-1 is part of a gene complex, in which it shares a common promoter and first (noncoding) exon with unc-17 (and is thus coexpressed with unc-17), but in which the two genes encode mutationally separable functions; cha-1 encodes a choline acetyltransferase that synthesizes acetylcholine, is expressed in neurons, and is required for viability, normal growth, locomotion, and sensitivity to acetylc…
WBGene00000518	ckk-1	C05H8.1	ckk-1 encodes a serine/threonine protein kinase that is the C. elegans calcium and calmodulin-dependent protein kinase kinase (CaM-KK) ortholog; ckk-1 activity is required for CRE-dependent transcription in neurons; when expressed in vitro, CKK-1 is capable of stimulating the kinase activity of a downstream kinase, either C. elegans CMK-1 or recombinant mouse CaM-KIV, in a Ca2+/calmodulin-depende…
WBGene00000567	cnx-1	ZK632.6	cnx-1 encodes the C. elegans ortholog of calnexin, a type I Ca2+-binding integral membrane protein of the endoplasmic reticulum (ER); CNX-1 binds calcium and is predicted to function as a molecular chaperone required for glycoprotein folding and maturation as well as regulation of intracellular calcium homeostasis; in C. elegans, cnx-1 activity is required at 25 degrees C for wild-type levels of …
WBGene00000584	cog-1	R03C1.3	cog-1 encodes the C. elegans ortholog of the vertebrate Nkx6 homeodomain proteins; cog-1 activity is required for multiple aspects of reproductive system development, including connection of uterus to the vulva and vulval cell specification, as well as for specification of left/right asymmetry in the ASE taste receptor sensory neurons where cog-1 acts in ASER to suppress the ASEL cell fate; cog-1…
WBGene00000621	col-44	F54B11.2	col-44 encodes a cuticle collagen.
WBGene00000632	col-55	T05E7.2
WBGene00000653	col-77	M195.1	col-77 encodes a cuticular collagen; as loss of col-77 activity via RNAi screens results in no obvious defects, the precise role of col-77 in C. elegans development and/or behavior is not yet known.
WBGene00000668	col-93	W05B2.5
WBGene00000673	col-98	F14F7.1
WBGene00000703	col-129	M18.1
WBGene00000730	col-157	T11F9.9
WBGene00000741	col-168	T10E10.1
WBGene00000742	col-169	T10E10.5
WBGene00000749	col-176	ZC373.7
WBGene00000756	col-183	F02D10.1
WBGene00000773	cpf-1	F28C6.3
WBGene00000793	crh-1	Y41C4A.4	crh-1 encodes a homolog of the cyclic AMP-response element binding protein (CREB); crh-1 is involved in the transcription of CRE-sequence dependant genes activated by a CaM kinase cascade; crh-1 is required in the bilateral thermosensory neuron AFD, for a memory-related behaviour and for response to tap (nonlocalized mechanosensory stimulation) and tap habituation; crh-1 appears to be ubiquitousl…
WBGene00000832	ctn-1	Y23H5A.5	ctn-1 encodes a protein that belongs to the alpha-catulin family of catenin-like proteins; CTN-1 physically interacts in vivo with DYB-1/dystrobrevin; a ctn-1::GFP fusion is expressed in body wall, vulval, and anal muscles; in body wall muscles, CTN-1::GFP localizes to the plasma membranes near dense bodies.
WBGene00000868	cyb-3	T06E6.2	cyb-3 encodes one of four C. elegans cyclin B family members that is most closely related to the B3-type cyclins; cyb-3 is required for a number of dynein-related mitotic processes and specifically for initiation of anaphase chromosome segregation; cyb-3 is also required for completion of meiosis II and proper pronuclear migration, centrosome maturation, and pronuclear condensation in the fertili…
WBGene00000915	daf-21	C47E8.5	daf-21 encodes a member of the Hsp90 family of molecular chaperones; DAF-21 activity is required for larval development, negative regulation of dauer larva formation, and a number of specific chemosensory behaviors, such as the response to chemicals and odorants detected by the ASE and AWC sensory neurons; a daf-21 sensory defect can be rescued by a cyclic GMP analogue, suggesting that, in regula…
WBGene00000930	dao-4	ZC373.6	dao-4 encodes a novel protein, conserved amongst nematodes; dao-4 transcripts are expressed at higher levels in wild-type adult animals than in daf-2 mutant adults at 25C, suggesting that dao-4 expression is positively regulated by DAF-2/insulin-like receptor signaling; reduced dao-4 expression in daf-2 mutants is dependent upon DAF-16.
WBGene00000938	dcp-66	C26C6.5	dcp-66 encodes an ortholog of the NuRD component p66, and is required for excretory cell differentiation and vulval development; DCP-66 is predicted, by orthology, to be a member of the transcriptionally inhibitory nucleosomal remodelling and deacetylase (NuRD) complex; DCP-66 binds the Ex-1 pgp-12 promoter element both in vivo and in vitro, is expressed in excretory cells from embryos through ad…
WBGene00000995	die-1	C18D1.1	die-1 encodes a C2H2 zinc finger protein containing four fingers, homologous to CG18265-PA in Drosophila; DIE-1 is autonomously required in the posterior dorsal hypodermis for intercalation, for morphogenesis in other embryonic tissues, and for normal postembryonic growth and vulval development.
WBGene00001057	dpf-4	F01F1.5
WBGene00001064	dpy-2	T14B4.6	The dpy-2 gene encodes an unusual cuticular collagen that is required for maintaining the normal body length of the animal in later larval stages; dpy-2 interacts with other cuticular collagens such as dpy-10 and sqt-1, and suppresses mutations in glp-1, mup-1, and emb-5.
WBGene00001072	dpy-10	T14B4.7	A cuticle collagen protein that afffects body morphology and movement and genetically interacts with the sqt-1 collagen gene.
WBGene00001103	dsl-1	W09G12.4	dsl-1 encodes a secreted protein with a single DSL and EGF domain in series, resembling Delta/LAG-2; DSL-1, with APX-1 and LAG-2, is collectively required for LIN-12/Notch-mediated lateral signalling during postembryonic vulval development; DSL-1, when misexpressed by lag-2 sequences, can rescue the larval-lethal and anchor cell phenotypes of lag-2(q420ts); dsl-1(RNAi) animals have abnormal vulva…
WBGene00001113	dur-1	F25H8.5	The dur-1 ('Dauer UpRegulated') gene encodes proteins (DUR-1A and DUR-1C) that are predicted to be hydrophilic and heat-resistant, and that might participate in anhydrobiosis; expression of at least one dur-1 transcript is upregulated in dauer larvae and other transcripts may be specifically expressed in dauer larvae.
WBGene00001131	dys-1	F15D3.1	The dys-1 gene encodes an ortholog of human DMD, which when mutated leads to Duchenne muscular dystrophy (OMIM:310200).
WBGene00001148	eat-20	H30A04.1	eat-20 encodes a paralog of the C. elegans and Drosophila genes crb-1 and crumbs, expressed in pharynx, head neurons, hypodermis, and developing embryos.
WBGene00001163	efn-2	C43F9.8
WBGene00001177	egl-8	B0348.4	egl-8 encodes a phospholipase C beta; egl-8 activity is required for pharyngeal pumping, defecation, activity levels, and innate immunity; egl-8 is genetically downstream of egl-30 with respect to aldicarb-induced paralysis, and is expressed in most or all neurons, with the strongest staining in the head and tail ganglia, and in the intestine.
WBGene00001179	egl-10	F28C1.2	egl-10 encodes an RGS protein, expressed in neurons, that affects egg laying and negatively regulates GOA-1 (Galpha[o]) signalling; it requires the Gbeta(5) ortholog GPB-2 for this activity, and genetically interacts with the egl-30 and goa-1 signaling pathways.
WBGene00001196	egl-30	M01D7.7	egl-30 encodes an ortholog of the heterotrimeric G protein alpha subunit Gq (Gq/G11 class) that affects viability, locomotion, egg laying, synaptic transmission, and pharyngeal pumping; it genetically interacts with the goa-1 pathway, and is probably expressed ubiquitously, with highest expression in excitable cells.
WBGene00001208	egl-44	F28B12.2	egl-44 encodes a transcription enhancer factor of the TEA domain (TEAD) class; egl-44 activity is required to repress the touch cell fate in some cells and to promote aspects of HSN differentiation; EGL-44 physically interacts with YAP-1, a C. elegans Yes-associated protein (YAP) homolog, and when co-expressed, the two proteins are able to activate a TEAD reporter; an EGL-44::GFP fusion protein i…
WBGene00001258	emb-4	Y80D3A.2	emb-4 (also known as mal-2 or sel-6) encodes a nuclear protein orthologous to human AQR/IBP160, an intron-binding spliceosomal 'Aquarius' protein with a helicase-like domain; EMB-4 is required for the loss of PIE-1 and H3meK4 histones from the germline at its Z2/Z3 stage, and thus for the condensation of germline chromatin in Z2/Z3; EMB-4 is also required for normal embryonic and postembryonic de…
WBGene00001263	emb-9	K04H4.1	emb-9 encodes the alpha-1 chain of Type IV basement membrane collagen most closely equivalent to human COL4A1 (OMIM:120130) on the basis of biological function; EMB-9 forms heterotrimeric Type IV collagen with LET-2, the alpha-2-like chain, and is required for the assembly and/or secretion of LET-2; EMB-9 is essential for embryonic morphogenesis, particularly epidermal elongation, and for larval …
WBGene00001331	erd-2	F09B9.3	erd-2 encodes a protein with homology to human ER lumen protein retaining receptor 1.
WBGene00001334	ero-1	Y105E8B.8	ero-1 encodes an endoplasmic reticulum oxidoreductase that affects ER-stress response and affects reactive oxygen species levels.
WBGene00001338	ears-2	T07A9.2	ers-3 encodes a a glutamine (E)/glutaminyl (Q) tRNA synthetase.
WBGene00001377	eya-1	C49A1.4	eya-1 encodes a protein orthologous to the Eyes absent/Eya Drosophila protein which is involved in eye development and has protein tyrosine phosphatase ; RNA interference and mutant studies indicate that eya-1 is involved in embryonic and larval tissue morphogenesis as well as larval viability; eya-1 mutants show increased embryonic cell deaths due to activation of the cell death pathway; eya-1 f…
WBGene00001410	feh-1	Y54F10AM.2	feh-1 encodes the single C. elegans member of the Fe65 protein family that affects embryonic and larval viability and pharyngeal pumping; the PTB2 domain binds to cytosolic domain of C. elegans APL-1 in vitro; expressed in the neuromuscular structures of the pharynx and in a subset of neurons.
WBGene00001448	flp-5	C03G5.7	flp-5 encodes a predicted FMRFamide-like peptide neurotransmitter that increases action potential frequency in the pharyngeal muscle when applied to the pharynx of dissected worms; expressed in the sensory neurons ASE and PVM.
WBGene00001484	fox-1	T07D1.4	fox-1 encodes an RNA-binding protein of the RNA recognition motif (RRM) superfamily of ribonucleic acid binding proteins; during C. elegans development, FOX-1 functions redundantly with other numerator elements to effect proper dosage compensation in the early embryo; in influencing dosage compensation, FOX-1 likely acts via post-transcriptional regulation of xol-1 mRNA levels; in addition to its…
WBGene00001513	gad-1	T05H4.14	The gad-1 gene encodes a WD repeat-containing protein that is required maternally for gastrulation initiation during early embryogenesis by regulating the division timing, spindle orientation, and subsequent inward migration of the two gut precusor (E) cells at the 26-cell stage.
WBGene00001541	gcy-15	ZC239.7	gcy-15 encodes a membrane guanylyl cyclase.
WBGene00001570	gei-13	F58A4.11	gei-13 encodes a protein, with a BED finger domain (predicted to be DNA-binding) and a glutamine/asparagine-rich domain; GEI-13 physically interacts with GEX-3, and is required for normal body shape, cuticle synthesis, and locomotion.
WBGene00001583	gfi-3	M163.4	gfi-3 is also known as apc-5, encoding a distant homolog of the human anaphase promoting complex subunit APC5, but is most closely related to its C. elegans paralog such-1; gfi-3(RNAi) animals are generally unable to progress through meiotic divisions; initially they produce reduced numbers of viable embryos mixed with inviable embryos, but then show severe germline maintenance defects and become…
WBGene00001591	glc-1	F11A5.10	glc-1 encodes the alpha subunit of a glutamate-gated chloride channel and forms a functional channel in Xenopus oocytes; mutations genetically interact with avr-14 and avr-15 mutations such that triple mutants exhibit high level resistance to ivermectin.
WBGene00001648	goa-1	C26C6.2	goa-1 encodes an ortholog of the heterotrimeric G protein alpha subunit Go (Go/Gi class); GOA-1 activity is required for regulation of a number of behaviors, including locomotion, egg-laying, male mating, and olfactory-mediated behaviors; GOA-1 activity is also required for asymmetric cell division in the early embryo; goa-1 genetically interacts with the egl-30 pathway, and is expressed in all n…
WBGene00001664	gpa-2	F38E1.5	gpa-2 encodes a member of the G protein alpha subunit family of heterotrimeric GTPases that is involved in dauer formation and chemotaxis to water-soluble odorants; it is expressed in the phasmid neurons PHA and PHB, three pharyngeal neurons, one interneuron, three pairs of head neurons, and the anal sphincter muscle.
WBGene00001679	gpb-1	F13D12.7	gpb-1 encodes a heterotrimeric G protein beta subunit that is required during embryonic development for the proper orientation of the mitotic spindle during early cell divisions and thus affects the orientation of early cell division axes, and is also required for larval viability, negatively regulates locomotion and egg-laying, and may affect germline development and osmotic balance; expressed i…
WBGene00001684	gpd-2	K10B3.8	gpd-2 encodes one of four C. elegans glyceraldehyde-3-phosphate dehydrogenases (GAPDHs); by homology, GPD-2 is predicted to reversibly catalyze the oxidation and phosphorylation of glyceraldehyde-3-phosphate to 1,3-diphosphoglycerate during glycolysis; in C. elegans, GPD-2 and GPD-3 constitute the major GAPDH isoenzymes and are expressed at highest levels during postembryonic development, primari…
WBGene00001686	gpd-4	F33H1.2	gpd-4 encodes one of four C. elegans glyceraldehyde-3-phosphate dehydrogenases (GAPDHs); by homology, GPD-4 is predicted to reversibly catalyze the oxidation and phosphorylation of glyceraldehyde-3-phosphate to 1,3-diphosphoglycerate during glycolysis; GPD-4 is required for embryonic and larval development; in C. elegans, GPD-4 and GPD-1 constitute the minor GAPDH isoenzymes and are expressed pri…
WBGene00001699	grd-10	F09D12.1	grd-10 encodes a hedgehog-like protein, with an N-terminal signal sequence and a C-terminal Ground domain; GRD-10 is expressed in seam cells; the Ground domain is predicted to form a cysteine-crosslinked protein involved in intercellular signalling, and it has subtle similarity to the N-terminal Hedge domain of HEDGEHOG proteins; GRD-10 is weakly required for normal molting; GRD-10 is also requir…
WBGene00001717	grl-8	ZC487.5	grl-8 encodes a hedgehog-like protein, with an N-terminal signal sequence and a C-terminal Ground-like (Grl) domain; the Grl domain is predicted to form a cysteine-crosslinked protein involved in intercellular signalling, and it has subtle similarity to the N-terminal Hedge domain of HEDGEHOG proteins.
WBGene00001718	grl-9	ZC487.4	grl-9 encodes a hedgehog-like protein, with an N-terminal signal sequence, a central proline-rich low-complexity region, and a C-terminal Ground-like (Grl) domain; the Grl domain is predicted to form a cysteine-crosslinked protein involved in intercellular signalling, and it has subtle similarity to the N-terminal Hedge domain of HEDGEHOG proteins.
WBGene00001719	grl-10	C26F1.5	grl-10 encodes a hedgehog-like protein, with an N-terminal signal sequence and a C-terminal Ground-like (Grl) domain; the Grl domain is predicted to form a cysteine-crosslinked protein involved in intercellular signalling, and it has subtle similarity to the N-terminal Hedge domain of HEDGEHOG proteins.
WBGene00001725	grl-16	Y65B4BR.6	grl-16 encodes, by alternative splicing, two hedgehog-like proteins with an N-terminal signal sequence, a central proline-rich low-complexity region, and a C-terminal Ground-like (Grl) domain; the Grl domain is predicted to form a cysteine-crosslinked protein involved in intercellular signalling, and it has subtle similarity to the N-terminal Hedge domain of HEDGEHOG proteins.
WBGene00001740	gro-1	ZC395.6	gro-1 encodes two isoforms of the C. elegans isopentenylpyroptiosphate:tRNA transferase (IPT) ortholog; by homology, GRO-1 is predicted to function in modification of a subset of tRNAs; in C. elegans, a loss-of-function mutation in gro-1 results in delayed embryogenesis and postembryonic development, slower rates of adult behaviors, reduced brood size, and a genetic background-specific increase i…
WBGene00001745	gsa-1	R06A10.2	The gsa-1 gene encodes a Gs alpha subunit of heterotrimeric G proteins which affects L1 larval stage viability, movement, and egg laying; it is genetically upstream of sgs-1 with respect to neuronal degeneration, as defined by gain-of-function analysis, and is expressed in excitable cells.
WBGene00001789	gst-41	R13D7.7
WBGene00001813	haf-3	F57A10.3	haf-3 encodes a member of the ABC transporter family with highest similarity to human ABCB10.
WBGene00001819	haf-9	ZK484.2	haf-9 encodes a protein similar to the conserved half-type ATP-binding cassette (ABC) transporter, TAPL/ABCB9; in elegans, haf-9 along with another TAPL gene, haf-4 is required for the formation of intestinal organelles; haf-9 and haf-4 are required for proper growth, normal brood size and for the normal defecation cycle; haf-9 and haf-4 are localized to intestinal organelles and physically inter…
WBGene00001824	hbl-1	F13D11.2	hbl-1 encodes a C2H2-type zinc finger transcription factor related to Drosophila hunchback; hbl-1 is a heterochronic gene that plays an essential role in regulating developmental timing during postembryonic development; accordingly, mutations in hbl-1 affect locomotion, egg laying, body morphology, and hypodermal differentiation; hbl-1 is expressed in hypodermal precursor cells, neuronal precurso…
WBGene00001833	hcp-6	Y110A7A.1	hcp-6 encodes a HEAT motif-containing protein that displays similarity to the XCAP-D2/CNAP1/Cnd1/YCS4 family of proteins that are homologous to the condensin complex subunit 1; HCP-6 activity is required during mitosis for some aspects of mitotic chromosome condensation, attachment of microtubules to kinetochores, mitotic chromosome alignment, and mitotic sister chromatid segregation; during inte…
WBGene00001872	him-14	ZK1127.11	him-14 encodes a germline-specific member of the MutS family of DNA mismatch repair (MMR) proteins that is orthologous to human MSH4 and Saccharomyces cerevisiae Msh4p; during the pachytene stage of meiosis, HIM-14 activity is required for promoting crossing over between homologous chromosomes and thus, for chiasmata formation and proper chromosome segregation; in contrast, HIM-14 activity does n…
WBGene00001994	hpk-1	F20B6.8	hpk-1 encodes a predicted dual-specificity protein kinase with distant homology to the vertebrate protein kinase DYRK1A and the Drosophila homolog mini-brain; RNA interference of hpk-1 does not result in any detectable phenotype; the HPK-1::GFP fusion protein is localized to the nucleus and is expressed in cleavage stage embryos.
WBGene00002023	hsp-25	C09B8.6	hsp-25 encodes a member of the small heat shock family of proteins; HSP-25 is expressed throughout development and in vitro, exhibits chaperone activity; HSP-25 localizes to: 1) dense bodies and M lines in body wall muscle, 2) the lining of the pharynx, and 3) to cell-cell junctions in the spermathecal wall; consistent with a role in myofibril organization, HSP-25 binds vinculin and alpha-actinin…
WBGene00002041	hum-8	Y66H1A.6
WBGene00002061	ife-3	B0348.6	ife-3 encodes one of five C. elegans homologs of the mRNA cap-binding protein eIF4E; by homology, IFE-3 is predicted to bind capped mRNA and mediate its recruitment to ribosomes during translation initiation; in vitro, IFE-3 binds a monomethylated guanosine cap structure but does not bind a trimethylated guanosine cap, which suggests that IFE-3 likely mediates translation of those mRNAs that do n…
WBGene00002147	ire-1	C41C4.4	ire-1 encodes a transmembrane serine/threonine protein kinase and site-specific endoribonuclease orthologous to Saccharomyces cerevisiae inositol-requiring 1 protein kinase (Ire1) and human endoplasmic reticulum-to-nucleus signaling 1 (ERN1, OMIM:604033); IRE-1 is required for the unfolded protein response (UPR) that counteracts cellular stress induced by accumulation of unfolded proteins in the …
WBGene00002183	kat-1	T02G5.8	kat-1 encodes a predicted 3-ketoacyl-coA thiolase, a conserved enzyme in the mitochondrial fatty acid beta-oxidation pathway; kat-1 acts synergistically with tub-1 and together with the Bardet-Biedl syndrome protein BBS1 ortholog, bbs-1, to regulate lipid accumulation; genetic interaction studies of kat-1 with che-2, osm-5 and daf-6, genes that are required for ciliary structure and intraflagella…
WBGene00002201	kin-18	T17E9.1
WBGene00002215	klc-2	C18C4.10	klc-2 encodes a kinesin light chain; klc-2 is required for transport and localization of synaptic vesicles to presynaptic terminals; in addition, klc-2 is required for normal translocation of the meiotic spindle to the oocyte cortex; KLC-2 physically interacts with UNC-116/kinesin heavy chain (KHC) and with UNC-16 and UNC-14, suggesting that it regulates vesicular transport by mediating the assoc…
WBGene00002217	klp-4	F56E3.3	klp-4 encodes a kinesin-like motor protein paralogous to UNC-104 and KLP-6 and orthologous to Drosophila KHC-73 and the vertebrate KIF1A, KIF13B, and GAKIN motor proteins; as loss of KLP-4 function via RNA-mediated interference (RNAi) does not result in any abnormalities, the precise role of KLP-4 in C. elegans development and/or behavior is not yet known; based on sequence similarity, however, K…
WBGene00002224	klp-13	F22F4.3	klp-13 encodes an atypical kinesin-like motor protein similar to Saccharomyces cerevisiae Kip3, which has been implicated in nuclear migration; as loss of KLP-13 function via RNA-mediated interference (RNAi) does not result in any abnormalities, the precise role of KLP-13 in C. elegans development and/or behavior is not yet known.
WBGene00002232	kpc-1	F11A6.1	kpc-1 encodes two isoforms of a Kex2/subtilisin-like proprotein convertase that is a member of the subtilase family of calcium-dependent serine endoproteinases that includes mammalian furin (OMIM:136950) and Saccharomyces cerevisiae Kex2p; KPC-1 is required for normal growth and locomotion and is likely responsible for the processing of transforming growth factor (TGF) beta proproteins encoded by…
WBGene00002238	kars-1	T02G5.9
WBGene00002252	lat-2	B0286.2	lat-2 encodes a predicted transmembrane protein that is homologous to vertebrate latrophilins, alpha-latrotoxin binding proteins that are members of the Class B/secretin family of G protein-coupled receptors; by homology, LAT-2 is predicted to function as a peptide hormone receptor that couples ligand binding to heterotrimeric G protein-mediated stimulation of secretion; lat-2 is expressed in the…
WBGene00002275	lem-2	W01G7.5	lem-2 encodes the ortholog of the vertebrate LEM2 and MAN1 proteins and contains a LEM domain which is a defining 40 amino acid motif shared by a family of nuclear envelope proteins; LEM family proteins bind to lamins and to the small inner nuclear membrane associated protein BAF; LEM-2 provides an anchor by which chromosomes are attached to the nuclear membrane; lem-2 together with the LEM domai…
WBGene00002280	let-2	F01G12.5	let-2 encodes an alpha-2 type IV collagen, probably most closely equivalent to the human gene COL4A2 (OMIM:120090) on the basis of biological function; LET-2 is required for embryonic development and is a component of the basement membrane between muscle and hypodermis; LET-2 interacts with UNC-105, a mechanosensory ion channel of the degenerin ion channel superfamily that is expressed in muscle …
WBGene00002344	let-70	M7.1	let-70 encodes a class I E2 ubiquitin conjugating enzyme; let-70 was identified in screens for essential genes and phenotypic analyses indicate that loss of let-70 activity results in embryonic and larval lethality with defects in sarcomere assembly; purified LET-70 can stimulate the self-ubiquitylation activities of CHN-1 and UFD-2, E4 ubiquitin conjugation factors and, in addition, can stimulat…
WBGene00002998	lin-9	ZK637.7	lin-9 encodes two novel proteins that are conserved amongst C. elegans, Drosophila, plants, and vertebrates; lin-9 activity is required redundantly with activity of the synMuv A genes, such as lin-8, for negative regulation of the RTK/Ras-mediated signal transduction pathway that controls vulval development; in addition, lin-9 activity is required non-redundantly for hermaphrodite gonadal sheath …
WBGene00003014	lin-28	F02E9.2	lin-28 encodes a cytoplasmic protein with a cold shock domain and retroviral-type (CCHC) zinc finger motifs; LIN-28 is required for events specific to the second larval stage, which in lin-28 mutants are skipped, and is itself subject both to negative regulation (by binding of the lin-4 stRNA to an element in the lin-28 3' UTR) and to positive regulation (by LIN-14, which negatively regulates lin…
WBGene00003015	lin-29	W03C9.4	lin-29 encodes a zinc finger transcription factor of the C2H2 type that affects the heterochronic development of the vulva, egg laying system, male gonad, cuticle, and the molting cycle; expressed in uterine and vulval muscle cells, seam cells, pharynx, head neurons, ventral cord neurons, preanal ganglion, distal tip cells, anchor cell, vulval cells, male-specific linker cell, and cells in the ta…
WBGene00003017	lin-31	K10G6.1	lin-31 encodes a winged helix (WH)-like transcription factor that is a member of the HNF3/Forkhead family of DNA-binding proteins; LIN-31 acts as a tissue-specific effector of MAP kinase-mediated signaling in the vulva; when MAP kinase is inactive, LIN-31 forms a complex with LIN-1/Ets that inhibits vulval cell fates; upon MAP kinase activation (vulval induction), LIN-31 becomes phosphorylated, d…
WBGene00003026	lin-41	C12C8.3	lin-41 encodes a novel RBCC (Ring finger-B box-Coiled coil) protein that is a member of the NHL (NCL-1, HT2A, and LIN-41) family of proteins; lin-41 is a heterochronic gene required for temporal control of specific postembryonic cell fates; lin-41 is also required for proper male tail morphogenesis; lin-41 translation is negatively regulated during L4 and adult stages by the let-7 microRNA that b…
WBGene00003040	lin-59	T12F5.4	lin-59 encodes a SET domain-containing protein that is most closely related to the ASH1 group of histone-lysine N-methyltransferases; lin-59 was originally identified in screens for mutations that disrupt male tail development and subsequently was shown to be an essential gene required for development and fate specification of a number of different cells types, including those of the male tail, m…
WBGene00003102	mab-5	C08C3.3	mab-5 encodes a homeodomain transcription factor related to the Antennapedia, Ultrabithorax, and abdominal-A family of homeodomain proteins; during postembryonic development, mab-5 is required cell autonomously for specification of posterior cell fates, including hypodermal and neuronal fates, programmed cell deaths, cell proliferation and migration, and fate specification of the male-specific co…
WBGene00003124	mai-1	K10B3.9	mai-1 is homologous to mitochondrial intrinsic ATPase inhibitor protein (IF(1)), which blocks reverse action (ATP hydrolysis) by F(0)F(1)-ATPase when its (normally required) proton gradient is lost; MAI-1 lacks an obvious mitochondrial import signal at its N-terminus, and is not transported to yeast mitochondria; MAI-1 may be cytosolic in vivo, regulating cytosolic ATPase(s); MAI-1 can inhibit ye…
WBGene00003159	mcm-7	F32D1.10	mcm-7 encodes the C. elegans ortholog of the MCM7 member of the MCM complex, a hexameric protein complex required for the initiation and regulation of DNA replication.
WBGene00003168	mec-4	T01C8.7	mec-4 encodes an amiloride-sensitive Na+ channel protein (degenerin) required to sense gentle mechanical stimuli (e.g. touch) along the body wall; MEC-4 is paralogous to, and coexpressed with, MEC-10, in all six touch cell neurons where they form a heteromeric mechanotransduction channel.
WBGene00003171	mec-7	ZK154.3	mec-7 encodes a beta-tubulin required for touch sensitivity along the body wall, and for normal levels of locomotor activity; it is strongly expressed in six touch receptor neurons, with weak expression in FLP, PVD, and BDU cells.
WBGene00003185	mek-1	K08A8.1	mek-1 encodes a MAP kinase kinase (MAPKK) that is involved in the stress response to heavy metals and starvation, and that has the highest homology to mammalian MKK7.
WBGene00003196	mel-11	C06C3.1	mel-11 encodes the C. elegans ortholog of the vertebrate smooth muscle myosin-associated phosphatase regulatory subunit (PP-1M); during development, mel-11 activity negatively regulates embryonic morphogenesis, and genetic analysis suggests that mel-11 acts with let-502, and in parallel to fem-2, in one of two redundant pathways that ensures proper embryonic elongation; prior to elongation, MEL-1…
WBGene00003238	mig-1	Y34D9B.1	mig-1 encodes one of four C. elegans Frizzled-like receptors; mig-1 was initially identified in screens for animals with defective cell migrations, and its activity is required for proper migration of the QL neuroblast and the HSN neurons.
WBGene00003406	mrg-1	Y37D8A.9	mrg-1 encodes a chromodomain-containing protein orthologous to mammalian MRG15, an essential mortality factor-related protein that promotes cell proliferation; during development, maternal MRG-1 is required for embryonic viability and for proliferation and survival of primordial germs cells (PGCs); in embryonic and PGC development MRG-1 likely functions as a transcriptional regulator, as loss of …
WBGene00003407	mrp-1	F57C12.5	mrp-1 encodes an ATP-binding cassette (ABC) transporter most closely related to the multidrug resistance-associated proteins; mrp-1 activity is required for efficient RNA interference (RNAi) of a germline-expressed target, pop-1.
WBGene00003526	nas-7	C07D10.4	nas-7 encodes an astacin-like metalloprotease; a NAS-7::GFP reporter fusion is first expressed in embryos just prior to hatching and, in adult animals, is seen in anterior cells adjacent to the pharyngeal metacarpus and terminal bulb.
WBGene00003532	nas-13	F39D8.4	nas-13 encodes an astacin-like metalloprotease.
WBGene00003545	nas-27	T23F4.4	nas-27 encodes an astacin-like metalloprotease; large-scale expression studies reveal that a nas-27::GFP promoter fusion is expressed in the reproductive system, the vulva, and the hypodermis.
WBGene00003555	nas-39	F38E9.2	nas-39 encodes an astacin family zinc metalloprotease and the only BMP-1/Tolloid homolog in C. elegans; in Drosophila and vertebrates nas-39 homologues activate TGF-beta signals by cleaving chordin/SOG, an inhibitor keeping the TGF-beta in inactive form; however developmental processes known to be affected by TGF-beta signaling are unaffected in nas-39 mutants, suggesting that nas-39 is not requi…
WBGene00003559	ncl-1	ZK112.2	ncl-1 encodes a cytoplasmic B-box zinc finger protein that negatively regulates rRNA and 5S RNA transcription, nucleolus size, and body size; NCL-1 is orthologous to Drosophila BRAIN TUMOR (BRAT), and ncl-1 mutants can be rescued by brat transgenes; NCL-1 is required for the normally small size of neuronal, muscle, and hypodermal nucleoli, and is already active in 4-cell embryos; NCL-1 may be a r…
WBGene00003564	ncs-2	F10G8.5
WBGene00003569	ncx-4	F35C12.2	ncx-4 encodes a putative 4Na[+]/1Ca[2+],1K[+] exchanger, orthologous to human SLC24A1-5 and paralogous to NCX-5; NCX-4 is predicted to export free cytoplasmic Ca[2+] with low affinity but high capacity, being complemented by low-capacity/high-affinity Ca[2+] ATPase pumps such as MCA-1/-3; NCX-4 has tandem Calx-alpha domains predicted to carry out ion transport; NCX-4 has no obvious function in ma…
WBGene00003580	ndx-3	Y38A8.1	The ndx-3 gene encodes a homolog of peroxisomal CoA diphosphatases in both S. cerevisiae (PCD1) and C. elegans (NDX-8); more generally, NDX-3 protein belongs to the family of NUDIX hydrolases.
WBGene00003586	ndx-9	F13H10.2	The ndx-9 gene encodes a member of the NADH pyrophosphatase subfamily of the NUDIX hydrolases.
WBGene00003587	ned-8	F45H11.2	The ned-8 gene encodes a ubiquitin-like protein that is required for both embryogenesis and terminal hypodermal differentiation.
WBGene00003588	nex-1	ZC155.1	nex-1 encodes an annexin, a member of a family of calcium-dependent phospholipid binding proteins; NEX-1 is required for efficient engulfment of apoptotic cell corpses in the pharynx, and may also function in other membrane fusion events, such as exocytosis; NEX-1 in vitro can bind phosphatidylserine, phosphatidylinositol, heparin, heparan sulfate, and chondroitin sulfate; NEX-1 is expressed in t…
WBGene00003613	nhr-14	T01B10.4
WBGene00003623	nhr-25	F11C1.6	nhr-25 encodes a nuclear hormone receptor orthologous to Drosophila Ftz-F1; NHR-25 is required for embryogenesis, molting, vulval and gonadal development, and hypodermal expression of acn-1; nhr-25 is expressed in gonads and loaded into embryos as a maternal transcript; nhr-25 is zygotically expressed in progeny of the E cell, and then in hypodermis and gut; the role of NHR-25 in molting may be e…
WBGene00003661	nhr-71	K11E4.5
WBGene00003678	nhr-88	K08A2.5
WBGene00003722	nhr-132	R11G11.1
WBGene00003728	nhr-138	C28D4.9
WBGene00003746	nlp-8	D2005.2
WBGene00003760	nlp-22	T24D8.3
WBGene00003777	nmy-2	F20G4.3	nmy-2 encodes a non-muscle myosin II; NMY-2 is required for polarized cytoplasmic flow, polarized distribution of the PAR proteins, cytokinesis, and for proper anterior-posterior polarity in early embryos; NMY-2 functions with PAR-5 in the onset of the establishment phase of polarization in the C. elegans zygote along the anterior-posterior axis, and nmy-2 is partially redundant with nmy-1 with r…
WBGene00003779	nob-1	Y75B8A.2	The nob-1 gene encodes one of three C. elegans posterior group homeodomain transcription factors orthologous to Drosophila Abd-B and the vertebrate Hox9-13 proteins; NOB-1, along with an additional posterior Hox ortholog, PHP-3, is required during embryogenesis for proper fate specification and morphogenesis of cells in the posterior region.
WBGene00003816	asns-1	F25G6.6	asns-1 encodes a predicted asparagine synthase (glutamine-hydrolysing); ASNA-1 is predicted to catalyze the synthesis of L-asparagine from L-aspartate.
WBGene00003818	nsf-1	H15N14.2
WBGene00003844	odc-1	K11C4.4	odc-1 encodes ornithine decarboxylase, the first enzyme of polyamine biosynthesis that catalyzes the conversion of ornithine to putrescine; ODC-1 is required for development when animals are deprived of exogenous polyamines, which are required for oogenesis and completion of embryogenesis; in addition,ODC-1 may contribute to male fertility; ODC-1 activity is detectable at all developmental stages…
WBGene00003848	odr-1	R01E6.1	odr-1 encodes a putative guanylyl cyclase; odr-1 activity is required for normal responses to all AWC-sensed odorants; ODR-1 is expressed in chemosensory neurons including AWC, where it localizes to the flattened ciliated endings.
WBGene00003931	pat-4	C29F9.7	The pat-4 gene encodes a serine/threonine kinase orthologous to human integrin-linked kinase (ILK, OMIM:602366) and is required for formation of integrin-mediated muscle cell attachments during embryogenesis; PAT-4 probably functions as an adaptor molecule and localizes to dense bodies and M lines; PAT-4 forms a ternary complex with PAT-6/actopaxin and UNC-112, and requires UNC-112, UNC-52/perlec…
WBGene00003936	pat-12	T17H7.4	pat-12 encodes several isoforms containing a novel hemidesmosome component that has strong homology to antigen B20 from filarial nematode onchocerca volvulus, which partly protects different hosts against infection when used for immunization; PAT-12 activity is important to maintain FO integrity and might have distinct functions apically and basally based on differential loss of VAB-10A, CIFs and…
WBGene00003964	pdi-3	H06O01.1	pdi-3 encodes a protein disulfide isomerase (PDI) required for normal cuticle collagen deposition and, subliminally, for maintenance of normal body shape; PDI-3 has both PDI and calcium-dependent transglutaminase activity in vitro, crosslinking proteins through a gamma-glutamyl epsilon-lysine dual residue; PDI-3 is homologous to the human PDI ERp60, as well as a homolog in the dog heartworm Dirof…
WBGene00003968	peb-1	T14F9.4	peb-1 encodes a novel DNA-binding protein; during development, peb-1 activity is required for proper morphogenesis of the pharynx, vulva, and hindgut and for normal molting, feeding, and body morphology; in vitro, PEB-1 exhibits sequence-specific DNA binding to a regulatory sequence known as subelement C, which directs pharynx-specific myo-2 expression and in yeast, PEB-1 exhibits modest transcri…
WBGene00003978	pes-4	Y119D3B.17	pes-4 encodes a protein that contains two type 1 KH domains, RNA-binding domains that are present in a diverse group of nucleic acid-binding proteins; pes-4 was identified in promoter-trapping screens and by homology, is predicted to function as an RNA-binding protein; however, the precise role of PES-4 in C. elegans development and/or behavior is not yet known; a pes-4 reporter is expressed in t…
WBGene00004014	phb-1	Y37E3.9	phb-1 encodes the C. elegans ortholog of prohibitin PHB1; loss of phb-1 activity via RNAi indicates that phb-1 function is required for mitochondrial organization and morphology and for embryonic, germline, and somatic gonad development; PHB-1, along with prohibitin subunit PHB-2, forms a macromolecular complex that localizes to mitochondrial membranes; PHB-1 and PHB-2 are dependent upon one anot…
WBGene00004077	pop-1	W10C8.2	pop-1 encodes an HMG box-containing protein that is the sole C. elegans member of the TCF/LEF family of transcription factors; in C. elegans, POP-1 functions as a component of the canonical and noncanonical Wnt signaling pathways that are required for cell migrations and binary cell fate decisions associated with asymmetric cell division, respectively; in yeast two-hybrid assays, the POP-1 N-term…
WBGene00004084	pph-2	C29E6.3
WBGene00004088	ppk-2	Y48G9A.8	ppk-2 encodes a Type II phosphatidylinositol-4-phosphate kinase (PIP4K) that is one of three C. elegans PIP kinase homologs; PPK-2 is predicted to catalyze the phosphorylation of phosphatidylinositol-5-phosphate (PIP) on the 4-OH position to generate PI(4,5)P2; a deletion allele of ppk-2 is viable and does not affect PIP2 levels, suggesting that PPK-2 is not essential for PIP2 production.
WBGene00004094	ppw-2	Y110A7A.18
WBGene00004112	pqn-22	C46G7.4	The protein product of this gene is predicted to contain a glutamine/asparagine (Q/N)-rich ('prion') domain, by the algorithm of Michelitsch and Weissman (as of the WS77 release of WormBase, i.e., in wormpep77).
WBGene00004122	pqn-35	F35D11.2	The protein product of this gene is predicted to contain a glutamine/asparagine (Q/N)-rich ('prion') domain, by the algorithm of Michelitsch and Weissman (as of the WS77 release of WormBase, i.e., in wormpep77).
WBGene00004131	pqn-44	F55A12.9	The protein product of this gene is predicted to contain a glutamine/asparagine (Q/N)-rich ('prion') domain, by the algorithm of Michelitsch and Weissman (as of the WS77 release of WormBase, i.e., in wormpep77).
WBGene00004154	pqn-72	W01B11.5	The protein product of this gene is predicted to contain a glutamine/asparagine (Q/N)-rich ('prion') domain, by the algorithm of Michelitsch and Weissman (as of the WS77 release of WormBase, i.e., in wormpep77).
WBGene00004225	ptr-11	F56C11.2	ptr-11 encodes a nematode-specific member of the sterol sensing domain (SSD) proteins, distantly paralogous to Drosophila PATCHED (PTC) and human PTCH (OMIM:601309, mutated in basal cell nevus syndrome); PTR-11 is required for normal growth to full size, locomotion, and vulval morphogenesis.
WBGene00004265	qui-1	Y45F10B.10	qui-1 encodes a WD40 domain-containing protein; qui-1 activity is required in C. elegans for quinine and SDS avoidance; QUI-1 is expressed in the ASH, ADL, and RMD neurons.
WBGene00004270	rab-6.2	T25G12.4	rab-6.2 encodes a small, monomeric Rab GTPase that is most closely related to the Drosophila and mammalian Rab6 GTPases; by homology, RAB-6.2 is predicted to function in the regulation of intracellular membrane trafficking; RNAi experiments indicate that rab-6.2 is required redundantly with rab-6.1 for normal embryonic development and reproduction; a RAB-6.2::GFP fusion protein localizes to the G…
WBGene00004287	rac-2	K03D3.10	rac-2 encodes a small Rho family GTPase that, along with CED-10 and MIG-2, is one of three C. elegans Rac-related proteins; genetic studies indicate that rac-2 functions redundantly with mig-2 and ced-10 to regulate CAN and PDE axon pathfinding and CAN cell migration; in addition, rac-2 functions slightly redundant with mig-2 during distal tip cell movement and slightly redundant with ced-10 duri…
WBGene00004308	rap-2	C25D7.7	rap-2 encodes a Ras-related GTPase that is most similar to the RAP2 members of the Ras GTPase superfamily; by homology, RAP-2 is predicted to function as a membrane-localized GTPase that likely plays a role in signal transduction; as animals homozygous for a rap-2 deletion mutation show no obvious abnormalities, the precise role of RAP-2 in C. elegans development and/or behavior is not yet known.
WBGene00004321	rcn-1	F54E7.7	rcn-1 encodes a calcipressin, which binds and inhibits calcineurin; RCN-1's orthologs include yeast Rcn1p and human DSCR1 (OMIM:602917; overexpressed in Down syndrome and Alzheimer disease); rcn-1 is expressed in hypodermal seam cells, various neurons, vulval epithelial and muscle cells, marginal pharyngeal cells, and in the male tail; rcn-1 transcription is regulated by TAX-6, and RCN-1 binds TA…
WBGene00004349	rgs-6	C41G11.3	rgs-6 encodes a regulator of G protein signaling; by homology, RGS-6 is predicted to function as a GTPase-activating protein that binds G protein alpha subunits and negatively regulates heterotrimeric G protein signaling; loss of rgs-6 activity via RNAi or a deletion mutation results in no obvious defects, and likewise, rgs-6 overexpression has no measurable effect on egg-laying behavior, locomot…
WBGene00004378	rme-8	F18C12.2	rme-8 encodes a DNA J domain-containing protein; rme-8 is required for both receptor-mediated endocytosis and pinocytosis (fluid-phase endocytosis) in coelomocytes and other cell types; specifically, RME-8 binds SNX-1, a component of the core retromer complex, in vitro and, along with SNX-1 and HSP-1, regulates endosomal clathrin and retromer-mediated endosome to Golgi retrograde transport; rme-8…
WBGene00004383	rnh-2	T13H5.7	rnh-2 encodes the C. elegans ortholog of the large subunit of ribonuclease H2 (RNase H2).
WBGene00004409	rla-1	Y37E3.7	rla-1 encodes an acidic ribosomal subunit protein P1.
WBGene00004427	rpl-15	K11H12.2	rpl-15 encodes a large ribosomal subunit L15 protein.
WBGene00004441	rpl-27	C53H9.1	rpl-27 encodes a large ribosomal subunit L27 protein.
WBGene00004494	rps-25	K02B2.5	rps-25 encodes a small ribosomal subunit S25 protein.
WBGene00004510	rrf-3	F10B5.7	rrf-3 encodes an RNA-directed RNA polymerase (RdRP) homolog that inhibits somatic RNAi, and thus promotes activity of repeated genes (e.g., multicopy transgenic arrays); the effect of RRF-3 on RNAi is opposite to that of RRF-1 (which stimulates somatic RNAi), which might arise from competition by RRF-3 with RRF-1 or EGO-1 in RNAi formation; rrf-3(allele) or rrf-3(allele2) mutants are hypersensiti…
WBGene00004682	rsd-3	C34E11.1
WBGene00004736	sca-1	K11D9.2	The sca-1 gene encodes a sarco-endoplasmic reticulum Ca[2+] ATPase homolog that is required for development and muscle function; sca-1 is also a ortholog of human ATP2A1 (OMIM:108730), which when mutated leads to Darier-White disease (OMIM:124200).
WBGene00004747	sdc-3	C25D7.3	sdc-3 encodes a protein that contains two mutationally separable domains: a zinc finger motif required for dosage compensation and a myosin- like putative ATP- binding region required for her-1 regulation of sex determination; SDC-3 activates dosage compensation by directing the dosage compensation protein complex to the hermaphrodite X chromosomes, and is functionally redundant with SDC-2 with r…
WBGene00004779	ser-4	Y22D7AR.13	ser-4 encodes an ortholog of mammalian 5-HT1 metabotropic serotonin receptors; SER-4 is required for normal inhibition of movement by 5-HT, with ser-4 mutants being hyperactive; SER-4 is partly required for male tail curling, with ser-4 mutants showing reduced curling in exogenous 5-HT; SER-4 is dispensable for the stimulation of egg-laying by 5-HT and by the uptake inhibitor fluoxetine; SER-4 ma…
WBGene00004806	skp-1	T27F2.1	skp-1 encodes the C. elegans ortholog of the SKI-binding protein (SKIP); skp-1 is predicted to function as a transcriptional cofactor and its activity is essential for embryogenesis and molting; skp-1 is also required for normal expression of several embryonic genes, as assayed by gfp reporter fusions; SKP-1 is widely expressed from embryogenesis through adulthood.
WBGene00004821	skr-15	F54D10.1	The skr-15 gene encodes a homolog of Skp1 in S. cerevisiae that has no known function in vivo, since skr-15(RNAi) animals are at least superficially normal.
WBGene00004824		F56B3.4
WBGene00004887	smn-1	C41G7.1	smn-1 encodes a homolog of human SMN, which when mutated leads to spinal muscular atrophy (OMIM:253300).
WBGene00004897	snb-1	T10H9.4	The snb-1 gene encodes synaptobrevin, a synaptic vesicle protein orthologous to human vesicle-associated membrane protein 1 (VAMP1 OMIM:185880) and 2 (VAMP2 OMIM:185881), and is required for viability and synaptic transmission; SNB-1 is likely to play a role in vesicle docking and/or fusion and is expressed in neurons where it colocalizes with synaptic vesicle proteins RAB-3 and synaptotagmin.
WBGene00004900	snf-1	W03G9.1
WBGene00004913	snn-1	Y38C1BA.2	snn-1 encodes the C. elegans synapsin ortholog; snn-1 is required for proper synaptic function, as loss of snn-1 results in a decrease in acetylcholine release; SNN-1::GFP reporters are expressed in neurons and exhibit patterns consistent with localization to vesicles in presynaptic regions.
WBGene00004944	sol-1	C15A11.3	sol-1 encodes a CUB domain-containing type I transmembrane protein; SOL-1 functions as an auxiliary protein for the AMPA-subtype ionotropic glutamate receptor GLR-1; specifically, SOL-1 regulates GLR-1's rate of desensitization as well as rate of recovery from desensitization; a secreted form of SOL-1 is sufficient to rescue behavioral and synaptic signaling defects of sol-1 mutant animals.
WBGene00004963	spe-9	C17D12.6	spe-9 encodes an EGF repeat-containing protein with a short intracellular domain; SPE-9 is required autonomously in sperm for fertilization, and by homology, likely mediates an adhesive or signaling event necessary for proper oocyte fertilization; spe-9 mRNA is detected solely in animals that are engaged in spermatogenesis; in spermatids, SPE-9 is found at or near the cell surface; following sper…
WBGene00004971	spe-17	ZK617.3	spe-17 is predicted to encode a hydrophilic serine/threonine rich protein with no significant homology to any known protein; spe-17 is required for the proper development of spermatids into sperm during spermatogenesis and thus for fertility; specifically, spe-17 is required for the correct partitioning of organelles and sperm components into specialized Golgi-derived fibrous body-membranous orga…
WBGene00004979	sph-1	F42G8.11	sph-1 encodes a member of the synaptophysin/synaptoporin family that contains a MARVEL domain, a membrane-associating domain found in lipid-associating proteins, and contains a transmembrane domain.
WBGene00005001	spp-16	F32D8.9
WBGene00005229	srh-3	K04F1.5
WBGene00005230	srh-4	K09D9.6
WBGene00005358	srh-141	T08G3.5
WBGene00005404	srh-190	C17E7.2
WBGene00005530	sri-18	Y22F5A.2
WBGene00005540	sri-28	B0454.3
WBGene00005541	sri-29	B0454.4
WBGene00005542	sri-30	B0454.10
WBGene00005578	sri-66	F28B1.6
WBGene00005608	srj-20	Y45G12C.15
WBGene00005698	sru-35	C33D9.4
WBGene00005712	srv-1	R13F6.3
WBGene00006038	ssp-9	E03H12.10
WBGene00006039	ssp-10	K07F5.9
WBGene00006065	sto-3	F52D10.5
WBGene00006215	str-171	T01G5.5
WBGene00006227	str-183	T13F3.1
WBGene00006307	suf-1	F28C6.6
WBGene00006380	tab-1	F31E8.3	tab-1 encodes a homeodomain protein homologous to Drosophila bsh (brain-specific homeodomain protein) and the vertebrate BarH-like homeodomain protein 1; TAB-1 is required, during early larval development, for backward movement in response to anterior touch with a wire, while during later larval stages, TAB-1 is required for response to gentle touch with a hair; TAB-1 expression begins in the ear…
WBGene00006385	taf-4	R119.6	taf-4 encodes a TAFII (TBP(TATA-binding protein)-associated factor) that is orthologous to human TAF4 (hTAFII130); TAF-4 is predicted to be a component of the TFIID mRNA transcription complex and is generally required for early embryonic mRNA transcription; consistent with this observation, taf-4(RNAi) results in embryonic lethality at the ~100-cell stage with little cell differentiation, similar…
WBGene00006396	taf-12	Y56A3A.4	taf-12 encodes a homolog of transcription initiation factor TFIID 20/15 kDa subunits (TAFII-20/TAFII-15) with a glutamine/asparagine-rich N-terminal domain and a a TFIID-like C-terminal domain.
WBGene00006432	tag-53	F33C8.1	tag-53 encodes a protein with high similarity to human Attractin, and affects fertility and locomotion.
WBGene00006439	ant-1.1	T27E9.1	ant-1.1 encodes one of four C. elegans mitochondrial adenine nucleotide transporters; by homology, ANT-1.1 is predicted to facilitate ADP/ATP exchange between the cytosol and mitochondria; ant-1.1 is an essential gene, required for embryogenesis as well as for normal postembryonic body size and adult lifespan; in addition, ANT-1.1 plays a critical role in promoting somatic and germline programmed…
WBGene00006445	tag-68	F37D6.6
WBGene00006459	tag-89	H02I12.3
WBGene00006465	fntb-1	F23B12.6
WBGene00006468	rhgf-1	F13E6.6	rhgf-1 encodes an RGS RhoGEF (Regulator of G-protein Signaling Rho Guanine Nucleotide Exchange Factor); RHGF-1 functions within cholingergic motor neurons in one of four G-protein-mediated signaling pathways that control locomotion via regulation of acetylcholine (ACh) release at neuromuscular junctions; in regulating ACh release, RHGF-1 functions downstream of the C. elegans Galpha12 ortholog, G…
WBGene00006476	rhgf-2	T08H4.1	rhgf-2 encodes a Rho guanyl-nucleotide exchange factor (RhoGEF) with similarity to the mammalian PLEKHG5/Tech/Syx RhoGEFs; rhgf-2 is required for embryonic morphogenesis, larval development, and regulation of locomotion; when expressed in mammalian neuronal tissue culture cells, RHGF-2 induces cell rounding inhibits neurite outgrowth; RHGF-2 functions as a RhoGEF for the RHO-1 GTPase; RHGF-2 phys…
WBGene00006527	tax-6	C02F4.2	tax-6 encodes an ortholog of calcineurin A that is required for inhibition and adaptation of several sensory neurons and for the normal regulation of egg-laying by serotonin; TAX-6 stimulates transcription of rcn-1, and binds RCN-1 protein if free Ca[2+] is present; in general, calcineurin positively regulates calcium-dependent signaling; tax-6 loss-of-function mutants exhibit an extended lifespa…
WBGene00006537	tbb-2	C36E8.5	tbb-2 encodes a homolog of mammalian beta-tubulin (TUBB) that is expressed at high levels in the germline; TBB-2 is redundant for embryonic viability, due to its paralog TBB-1; however, unlike its paralog TBB-1 it is preferred for normal microtubule severing by the katanin complex MEI-1/MEI-2; TBB-2 is required together with TBB-1, TBA-1, and tba-2 to make spindle structures in embryos and TBB-2 …
WBGene00006543	tbx-2	F21H11.3	tbx-2 encodes one of 21 C. elegans T-box transcription factors; during development, tbx-2 activity is required for normal adaptation, but not chemotaxis, to attractive odorants sensed by the AWC amphid neurons; tbx-2 is required redundantly with unc-3 and unc-31 for negative regulation of dauer formation, and large-scale RNAi screens reveal an essential role for tbx-2 in early larval development,…
WBGene00006545	tbx-8	T07C4.2
WBGene00006552	tbx-33	Y66A7A.8
WBGene00006556	tbx-37	Y47D3A.12	tbx-37 encodes a T box transcription factor; during embryonic development, tbx-37 functions redundantly with tbx-38 to effect Notch-mediated pharyngeal mesoderm induction in descendants of the ABa blastomere; in addition, tbx-37 and tbx-38 are required for proper cell fate specification of other ABa descendants, such as those that give rise to hypodermal tissue; a tbx-37::gfp fusion is expressed …
WBGene00006568	thk-1	Y43C5A.5
WBGene00006604	tra-1	Y47D3A.6	tra-1 encodes Zn2+-finger-containing proteins that are the sole C. elegans members of the GLI transcription factor family; during development, tra-1 functions cell autonomously as the terminal regulator of the sex determination pathway and positively regulates all aspects of hermaphrodite somatic sexual differentiation; in addition, tra-1 activity is required for proper development of the male so…
WBGene00006610	tre-4	F15A2.2
WBGene00006699	uba-1	C47E12.5	uba-1 encodes the only known ubiquitin-activating enzyme in C. elegans and is orthologous to Saccharomyces cerevisiae UBA1 and human UBE1; UBA-1 is essential for embryogenesis and larval development and is required for proper formation of the male tail, sperm fertility, proper body size, meiotic progression in the embryo and germline development; by homology, UBA-1 is predicted to function in an …
WBGene00006705	ubc-8	Y94H6A.6
WBGene00006706	ubc-9	F29B9.6	ubc-9 encodes an E2 ubiquitin-conjugating enzyme orthologous to Saccharomyces cerevisiae Ubc9p, which mediates the covalent attachment of the small ubiquitin-related modifier (SUMO) to various substrates including Ran-GAP1 and p53; UBC-9 activity is required for several developmental processes including embryogenesis, larval development, vulval development, posterior morphogenesis, and the DNA da…
WBGene00006729	ucp-4	K07B1.3	ucp-4 encodes an uncoupling protein related to mammalian mitochondrial uncoupling protein 4 (UCP4) also known as solute carrier family 25, member 27 (SLC25A27); UCP-4 is predicted to function to uncouple ATP production from electron transport and, consistent with this, ucp-4 mutant animals contain elevated ATP levels; ucp-4 activity is also required for normal rates of survival in response to col…
WBGene00006737	ulp-2	Y38A8.3
WBGene00006756	unc-17	ZC416.8	unc-17 encodes a synaptic vesicle acetylcholine transporter (VAChT) highly conserved amongst metazoans including Drosophila and humans (OMIM:600336); UNC-17 is essential for embryonic development, and is required in cholinergic neurons for loading acetylcholine into synaptic vesicles to which UNC-17 is localized; UNC-17 expression may be regulated indirectly by the UNC-4/UNC-37 transcriptional re…
WBGene00006767	unc-31	ZK897.1	unc-31 encodes a pleckstrin homology (PH) domain-containing protein that is the C. elegans ortholog of human CADPS/CAPS (calcium-dependent activator protein for secretion OMIM:604667); UNC-31 functions in post-docking calcium-regulated dense-core vesicle fusion that is required for egg laying, locomotion, pharyngeal pumping, and recovery from the dauer larval stage; in addition, UNC-31 functions …
WBGene00006778	unc-42	F58E6.10	unc-42 encodes a paired-like homeodomain protein of the Q50 class; UNC-42 is required to specify the fate of ASH sensory neurons, AVA, AVD, and AVE interneurons, and a subset of motor neurons; unc-42 mutants fail to express cell-surface receptors required for differentiated neuronal function (sra-6, srb-6, glr-1, glr-5, and glr-6); UNC-42 is also required for AVKR and HSNL growth cones to follow …
WBGene00006784	unc-49	T21C12.1	unc-49 encodes multiple subunits of a heteromeric GABA receptor; unc-49 activity is required for postsynaptic GABA responsiveness and thus for normal regulation of locomotion; UNC-49::GFP reporter fusions for at least two isoforms are expressed in dorsal and ventral head and body wall muscles, with isoform-specific expression also seen in the sphincter muscle; UNC-49::GFP subcellular localization…
WBGene00006825	unc-96	F13C5.6	unc-96 encodes a novel protein with no recognizable domains; unc-96 was identified in screens for mutations that disrupt body wall muscle cell structure and is required for muscle thick filament assembly, maintenance of muscle organization in response to muscle contraction, and normal locomotion; mutations in unc-96 interact genetically with mutations in unc-54, unc-98, unc-15, and unc-105, which…
WBGene00006830	unc-103	C30D11.1	unc-103 encodes an ether-a-go-go-related (ERG) K+ channel homolog, orthologous to human KCNH6 (OMIM:608168); UNC-103 regulates muscle activation in motility, egg-laying and male spicule protraction; UNC-103 is expressed highly in many neurons; gain-of-function unc-103 alleles can be uncoordinated, while loss-of-function alleles have a more subtle defect in copulatory spicule protraction.
WBGene00006839	unc-115	F09B9.2	unc-115 encodes a protein that binds actin filaments and that is required for RAS signalling and UNC-40/netrin activity during axon pathfinding.
WBGene00006912	vha-3	Y38F2AL.4	vha-3 and vha-2 encode an ortholog of subunit c of the membrane-bound (V0) domain of vacuolar proton-translocating ATPase (V-ATPase); the protein encoded by vha-2 and vha-3 (VHA-2/3) is identical; VHA-2/3 is a predicted V-ATPase transmembrane rotor component; VHA-1 and VHA-2/3 comprise a closely related family of subunit c co-orthologs, predicted to carry protons from the cytosol to a-subunits (V…
WBGene00006914	vha-5	F35H10.4	vha-5 encodes an ortholog of subunit a of the membrane-bound (V0) domain of vacuolar proton-translocating ATPase (V-ATPase); VHA-5 is orthologous to human ATP6N1A (OMIM:192130), ATP6V0A2, ATP6V0A4 (OMIM:605239, mutated in distal renal tubular acidosis), and TCIRG1 (OMIM:604592, mutated in osteopetrosis); VHA-5 is expressed broadly in embryos (in dot- or cup-like perinuclear compartments in each c…
WBGene00006924	vig-1	F56D12.5	vig-1 encodes a predicted RNA-binding protein orthologous to Drosophila VIG (Vasa Intronic Gene); vig-1 activity is required for proper function of the let-7 miRNA in vivo and thus, for regulating the transition from late larval to adult cell fates; VIG-1 is a component of the 250 kDa RNA-induced silencing complex (RISC) complex and co-immunoprecipates with both TSN-1, the C. elegans Tudor-SN ort…
WBGene00006970	zag-1	F28F9.1	zag-1 encodes a homeodomain protein of the ZFH class which consists of a homeodomain flanked by two clusters of C2H2-type zinc fingers and is related to transcriptional repressors encoded by Drosophila zfh-1 and the vertebrate ZEB genes; ZAG-1 is required for locomotion, for neuronal differentiation, and for proper axonal branching and fasciculation; from late embryogenesis through adult stages o…
WBGene00006978	zig-1	K10C3.3	zig-1 encodes a predicted transmembrane protein that is a member of the immunoglobulin superfamily of proteins; a zig-1::gfp reporter fusion is expressed in most neurons, including the PVT interneuron, as well as in body wall muscle; zig-1::gfp expression begins during the L1 larval stage of development.
WBGene00006983	zig-6	T03G11.8	zig-6 encodes a predicted secreted protein that is a member of the immunoglobulin superfamily of proteins; loss of zig-6 activity in large-scale RNAi screens results in a Clear phenotype; a zig-6::gfp reporter fusion is expressed in anterior and posterior body wall muscle.
WBGene00006986	zip-1	Y75B8A.35	zip-1 encodes a protein with weak similarity to basic-leucine zipper-type transcription factors; ZIP-1 was identified in a screen for proteins able to bind a pharyngeal muscle-specific enhancer in the promoter of myo-2, which encodes a pharyngeal muscle-specific myosin; as loss of ZIP-1 activity via RNA-mediated interference (RNAi) does not result in any abnormalities, ZIP-1 may function redundan…
WBGene00007017	mdt-17	Y113G7B.18
WBGene00007023	mdt-27	T18H9.6
WBGene00007083		AH10.2
WBGene00007094		B0019.2
WBGene00007153	clec-41	B0365.6
WBGene00007169		B0393.4
WBGene00007176	kcnl-1	B0399.1	kcnl-1 encodes a small-conductance calcium-activated potassium channel subunit.
WBGene00007186		B0464.6
WBGene00007187	tag-342	B0464.8
WBGene00007197		B0513.5
WBGene00007234		C01G10.7
WBGene00007235		C01G10.8
WBGene00007243	nspb-7	C01G12.2
WBGene00007246	nspb-10	C01G12.6
WBGene00007249		C01G12.9
WBGene00007312		C04H5.1
WBGene00007348		C05G5.2
WBGene00007375		C06C3.4
WBGene00007381		C06C6.7
WBGene00007464		C08H9.3
WBGene00007512		C10C6.3
WBGene00007543	fipr-7	C12D8.16
WBGene00007623		C16C10.2
WBGene00007625		C16C10.4
WBGene00007629		C16C10.9
WBGene00007637	dhhc-7	C17D12.1
WBGene00007640		C17D12.7
WBGene00007641		C17E4.1
WBGene00007646	nkb-1	C17E4.9
WBGene00007651	nra-3	C17G1.4
WBGene00007679		C18D11.1
WBGene00007714		C25D7.1
WBGene00007802	cutl-27	C29E6.4
WBGene00007867		C32H11.4
WBGene00007909		C34B4.4
WBGene00007944		C34F6.10
WBGene00007981	glb-11	C36E8.2	glb-11 encodes a globin; glb-11 transcription is higher in L3 and dauers than in young adults; glb-11 has no obvious function in mass RNAi assays; glb-11 expression is induced by anoxia in a HIF-1 dependent manner, although it is also paradoxically upregulated in a hif-1 mutant background.
WBGene00007984	irx-1	C36F7.1	irx-1 encodes a homeodomain-containing protein that is most similar to members of the Iroquois subclass of TALE (three amino acid loop extension) superclass atypical homeodomain proteins; IRX-1 functions downstream of the UNC-55 nuclear receptor in a transcriptional regulatory network that controls remodeling of the GABAergic DD neuron synapses during larval development.
WBGene00007994		C37E2.2
WBGene00008012	fbxa-133	C38D9.4
WBGene00008061		C41G7.3
WBGene00008089		C44C10.9
WBGene00008134		C47B2.9
WBGene00008177		C48D1.1
WBGene00008191		C49A1.10
WBGene00008275	nstp-1	C53B4.6
WBGene00008288		C54C6.6
WBGene00008357	nspc-16	D1025.6
WBGene00008358	nspc-18	D1025.7
WBGene00008359	nspc-17	D1025.8
WBGene00008360	nspc-19	D1025.9
WBGene00008403		D2013.3
WBGene00008514		F02A9.4	F02A9.4 is orthologous to the human gene SIMILAR TO METHYLCROTONOYL-COENZYME A CARBOXYLASE 2 (BETA) (MCCC2; OMIM:210210), which when mutated leads to disease.
WBGene00008559		F07H5.8
WBGene00008565	acox-2	F08A8.2
WBGene00008582		F08G5.3
WBGene00008645		F10C2.4	F10C2.4 encodes a homolog of the DNA polymerase delta complex subunit A that is required in embryos for the normal timing of embryonic cell divisions (much as DIV-1 is) and, also, for normal chromosome segregation (probably because of defective DNA replication).
WBGene00008655	lips-3	F10F2.3
WBGene00008688		F11A10.7
WBGene00008720		F12F6.1
WBGene00008728	sre-36	F13A7.13
WBGene00008807		F14F3.4
WBGene00008868		F15G9.5
WBGene00008891	clec-42	F16H6.1
WBGene00008899		F16H6.9
WBGene00008910		F17C8.3
WBGene00008920	eef-1G	F17C11.9
WBGene00008921		F17C11.10
WBGene00008951		F19C6.2
WBGene00008953		F19C6.4	F19C6.4 encodes a neprilysin; neprilysins are thermolysin-like zinc metallopeptidases, found on the outer surface of animal cells, that negatively regulate small signalling peptides (e.g., enkephalin, tachykinin, insulin, and natriuretic peptides) by cleaving them; F19C6.4 has no clear orthologs in other organisms.
WBGene00009050		F22D6.2
WBGene00009051	nduf-6	F22D6.4	F22D6.4 encodes an NDUFS6/13 kDa subunit of the mitochondrial NADH dehydrogenase (ubiquinone) complex (complex I); F22D6.4 is required for oxidative phosphorylation and for resistance to volatile anesthetics.
WBGene00009100	rgef-1	F25B3.3	rgef-1 encodes a Ca2+-regulated Ras nucleotide exchange factor orthologous to human Ras guanyl-releasing protein (RasGRP); rgef-1 reporter fusions are expressed in post-mitotic neurons (pan-neuronally) beginning at the late comma stage of embryogenesis.
WBGene00009126	pyk-1	F25H5.3	pyk-1 encodes one of two C. elegans pyruvate kinases; large-scale RNAi experiments indicate that pyk-1 is essential for embryonic development and specifically, for normal cortical activity in the AB blastomere; large-scale expression studies show that pyk-1 is expressed in body wall muscle in larvae and in body wall and vulval muscle, as well as in the reproductive system, in adults.
WBGene00009133	bed-3	F25H8.6	bed-3 encodes a protein that contains a BED-type zinc finger domain; loss of bed-3 activity in large-scale RNAi screens indicates that bed-3 is required for larval development.
WBGene00009157		F26E4.2
WBGene00009159		F26E4.4
WBGene00009172		F26F2.7
WBGene00009187		F27D4.1	The F27D4.1 gene encodes an ortholog of the human gene ELECTRON-TRANSFER-FLAVOPROTEIN, ALPHA POLYPEPTIDE (ETFA), which when mutated leads to glutaricaciduria type IIA (OMIM:231680).
WBGene00009188	lsy-22	F27D4.2
WBGene00009189		F27D4.4
WBGene00009245	rict-1	F29C12.3	rict-1 enocdes the C. elegans ortholog of mammalian Rictor, a component of the target of rapamycin complex 2 (TORC2); in C. elegans, rict-1 activity is required for regulation of fat metabolism, feeding, growth, and life span; rict-1 has been reported to interact genetically with akt-1, akt-2, and sgk-1; a rict-1::RFP promoter fusion indicates that rict-1 is expressed in head neurons, the ventral…
WBGene00009268		F30A10.11
WBGene00009306	maph-1.1	F32A7.5
WBGene00009361		F33E2.5
WBGene00009381		F34H10.4
WBGene00009397	clec-66	F35C5.9
WBGene00009398	nspb-11	F35C5.10
WBGene00009416		F35E2.9
WBGene00009420		F35E8.6
WBGene00009435		F35G2.1
WBGene00009436	marb-1	F35G2.2
WBGene00009458		F36A2.11
WBGene00009467		F36D1.8
WBGene00009503		F37A8.5
WBGene00009511		F37H8.2
WBGene00009518	clec-166	F38A1.5
WBGene00009546	fbxb-3	F38H4.2	This gene encodes a protein containing an F-box, a motif predicted to mediate protein-protein interactions either with homologs of yeast Skp-1p or with other proteins; its encoded protein also contains a Pfam-B45 motif of presently unknown function.
WBGene00009559	mtx-1	F39B2.11
WBGene00009574		F40E10.6
WBGene00009582		F40F9.5
WBGene00009584	drap-1	F40F9.7
WBGene00009585	cal-7	F40F9.8
WBGene00009644		F42G4.7
WBGene00009652		F43D2.3
WBGene00009663	hda-5	F43G6.11
WBGene00009744	hpo-35	F45H11.3	F45H11.3 encodes an unfamiliar 738-aa protein that inhibits DHC-1 in vivo; F45H11.3 has no obvious non-Caenorhabditis homologs, but its C-terminal ~150 residues are similar to K08H2.4 and K08H2.3; F45H11.3 is required for embryonic development in mass RNAi assays.
WBGene00009772	ztf-7	F46B6.7
WBGene00009831		F47G9.4
WBGene00009835		F47H4.2	This gene encodes a protein containing an F-box, a motif predicted to mediate protein-protein interactions either with homologs of yeast Skp-1p or with other proteins; this gene's encoded protein also contains an FTH/DUF38 motif, which may also mediate protein-protein interaction.
WBGene00009849		F48F7.3
WBGene00009885		F49E2.1	F49E2.1 is orthologous to the human gene MOLYBDENUM COFACTOR SYNTHESIS-STEP 1 PROTEIN A-B SPLICE TYPE III (MOCS1; OMIM:603707), which when mutated leads to disease
WBGene00009908		F49H6.5	The F49H6.5 gene encodes a homolog of the human gene MOCS1A, which when mutated leads to molybdenum cofactor deficiency (OMIM:252150).
WBGene00010000		F53F8.3
WBGene00010038	rheb-1	F54C8.5	rheb-1 encodes a GTPase orthologous to the mammalian Rheb and Rheb1 GTPases; by homology, RHEB-1 is predicted to function as a regulator of LET_363/TOR function; in C. elegans, rheb-1 plays an essential role in mediating intermittent fasting (IF)-induced longevity; further, loss of rheb-1 activity via RNAi indicates that rheb-1 is involved in the mitochondrial unfolded protein response and that i…
WBGene00010059		F54E4.3
WBGene00010099	fbxb-117	F55C9.1	This gene encodes a protein containing an F-box, a motif predicted to mediate protein-protein interactions either with homologs of yeast Skp-1p or with other proteins.
WBGene00010116		F55F3.2
WBGene00010193	btb-20	F57C2.1
WBGene00010198	spat-1	F57C2.6	spat-1 encodes a divergent ortholog of Drosophila melanogaster AURORA BOREALIS (BORA) and human BORA (OMIM:610510); SPAT-1 is specifically required for PAR protein-dependent cell-polarity; RNAi of spat-1 weakly suppresses the embryonic lethality of par-2(it5ts) at restrictive temperature.
WBGene00010200		F57C7.4
WBGene00010221		F57G12.1
WBGene00010250		F58D12.3
WBGene00010253		F58E6.4
WBGene00010265		F58G1.3
WBGene00010293	fbxa-108	F59A1.7	This gene encodes a protein containing an F-box, a motif predicted to mediate protein-protein interactions either with homologs of yeast Skp-1p or with other proteins; this gene's encoded protein also contains an FTH/DUF38 motif, which may also mediate protein-protein interaction.
WBGene00010305		F59A2.5	F59A2.5 encodes a moderately small (123-residue) protein; F59A2.5 is orthologous to Brugia 14979.m04575, and more distantly similar to budding yeast Pcc1p, to human CTAG1B (OMIM:300156, cancer antigen), CTAG2 (OMIM:300396, melanoma antigen), and LAGE3 (OMIM:300060), and to many other uncharacterized proteins, ~80-200 residues long, in animals, fungi, and plants; F59A2.5 is required for fertility …
WBGene00010318		F59B10.2
WBGene00010319		F59B10.3
WBGene00010323	dhhc-12	F59C6.2
WBGene00010329		F59D12.1
WBGene00010331		F59D12.3
WBGene00010351	cbd-1	H02I12.1	cbd-1 encodes a large (1319-residue) protein with 12 chitin-binding peritrophin-A domains; cbd-1(RNAi) animals have an osmotically-sensitive embryonic lethal phenotype, perhaps because of defects in chitin and eggshell synthesis; like CEJ-1 and CPG-2, CBD-1 may participate in eggshell synthesis and early embryonic development; CBD-1's multiple peritrophin-A domains might enable mechanical cross-l…
WBGene00010405	erfa-3	H19N07.1
WBGene00010417		H25P06.4
WBGene00010427	hpo-11	H37N21.1
WBGene00010448		K01A6.6
WBGene00010461		K01D12.1
WBGene00010468		K01D12.9
WBGene00010498		K02B12.5
WBGene00010501		K02C4.2
WBGene00010549		K03H4.2
WBGene00010588	srz-14	K05D4.3
WBGene00010590	srz-13	K05D4.8
WBGene00010592		K06A4.2
WBGene00010627		K07C5.4
WBGene00010630	ttll-15	K07C5.7	ttll-15 encodes a putative tubulin polyaminoacid ligase orthologous to Drosophila melanogaster CG4089 and Tetrahymena thermophila TTLL15; TTLL-15 has no obvious function in mass RNAi assays.
WBGene00010631	cash-1	K07C5.8	cash-1 encodes an ortholog of Drosophila CKA and the human striatins STRN, STRN3, and STRN4 that is required for vulval development; CASH-1 has an N-terminal region which may bind caveolin or calmodulin, and a C-terminal region with five tandem WD domains; by its orthology with CKA and striatins, CASH-1 is predicted to act as a scaffold linking signal transduction proteins (such as JKK-1 and JNK-…
WBGene00010648		K08C7.6
WBGene00010661	tyr-2	K08E3.1
WBGene00010663	toca-2	K08E3.3
WBGene00010672		K08E7.4
WBGene00010738		K10D3.4
WBGene00010767		K11B4.2
WBGene00010808	sepa-1	M01E5.6	sepa-1 encodes a self associating adaptor protein of 702 amino acids rich in helical structures at its N-terminus and a protein interaction KIX domain at the C-terminus; SEPA-1 is required for degradation of germline P granule components PGL-1 and PGL-3 in somatic cells by the autophagic machinery; sepa-1 forms protein aggregates and is preferentially removed by autophagy during embryogenesis; SE…
WBGene00010868	somi-1	M04G12.4
WBGene00010872		M05B5.4	The M05B5.4 gene encodes an ortholog of the human gene LECITHIN-CHOLESTEROL ACYLTRANSFERASE (LCAT; OMIM:606967), which when mutated leads to lecithin-cholesterol acyltransferase deficiency (OMIM:245900).
WBGene00010913		M110.3
WBGene00010927	clec-259	M162.1
WBGene00010934	fbxa-118	M162.8	This gene encodes a protein containing an F-box, a motif predicted to mediate protein-protein interactions either with homologs of yeast Skp-1p or with other proteins; this gene's encoded protein also contains an FTH/DUF38 motif, which may also mediate protein-protein interaction.
WBGene00010948		M195.2
WBGene00010955		M199.7
WBGene00010982	flp-32	R03A10.2
WBGene00010993	vha-20	R03E1.2
WBGene00011025		R05A10.8
WBGene00011038		R05H5.3
WBGene00011049	sdz-26	R06A4.6
WBGene00011051	pfs-2	R06A4.9
WBGene00011052	arrd-11	R06B9.1
WBGene00011059		R06C1.4
WBGene00011135	fbxa-147	R08A2.4	This gene encodes a protein containing an F-box, a motif predicted to mediate protein-protein interactions either with homologs of yeast Skp-1p or with other proteins; this gene's encoded protein also contains an FTH/DUF38 motif, which may also mediate protein-protein interaction.
WBGene00011171		R09E10.1
WBGene00011181		R09H10.3	R09H10.3 is orthologous to the human gene TRANSTHYRETIN (PREALBUMIN, AMYLOIDOSIS TYPE I) (TTR; OMIM:176300), which when mutated leads to disease.
WBGene00011228		R11.3
WBGene00011235	suro-1	R11A5.7
WBGene00011254		R12G8.1
WBGene00011282		R74.8
WBGene00011352	rskn-1	T01H8.1
WBGene00011367	snpc-3.4	T02C12.2
WBGene00011385		T02G6.2
WBGene00011388		T02G6.5	This gene encodes a protein containing an F-box, a motif predicted to mediate protein-protein interactions either with homologs of yeast Skp-1p or with other proteins; its encoded protein also contains a Pfam-B45 motif of presently unknown function.
WBGene00011437		T04F3.2
WBGene00011438		T04F3.3
WBGene00011487		T05E12.6
WBGene00011503	gcc-2	T05G5.9
WBGene00011543	acl-2	T06E8.1	T06E8.1 is orthologous to the human gene 1-ACYLGLYCEROL-3-PHOSPHATE O-ACYLTRANSFERASE 2 (LYSOPHOSPHATIDIC ACID ACYLTRANSFERASE, BETA) (AGPAT2; OMIM:603100), which when mutated leads to disease; T06E8.1 protein is predicted to be mitochondrial.
WBGene00011625	vps-39	T08G5.5
WBGene00011687		T10C6.5
WBGene00011730	drr-2	T12D8.2
WBGene00011752	fbxa-2	T13F3.5	This gene encodes a protein containing an F-box, a motif predicted to mediate protein-protein interactions either with homologs of yeast Skp-1p or with other proteins; this gene's encoded protein also contains an FTH/DUF38 motif, which may also mediate protein-protein interaction.
WBGene00011821	cdf-2	T18D3.3	cdf-2 encodes a protein similar to members of the cation diffusion facilitator (CDF) family of transmembrane proteins and is most similar to vertebrate ZnT-2; two other elegans CDF proteins, cdf-1 and sur-7 have also been identified; CDF proteins regulate the transport of heavy metal ions like zinc; cdf-2 responds to dietary zinc as cdf-2 transcript levels can be correlated with dietary zinc conc…
WBGene00011887	set-17	T21B10.5	set-17 encodes a SET domain-containing protein orthologous to human PRDM11 and PRDM7 (Q9NQW5-2; OMIM:609759); SET-17 is expressed in many or all cells of embryo, and several postembryonic tissues (hypodermis, muscle, and excretory cell); neither set-17(n5017) nor set-17(RNAi) have any obvious phenotypes.
WBGene00011905		T21H8.5
WBGene00011936	pgrn-1	T22H2.6	pgrn-1 encodes an ortholog of human progranulin with three predicted granulin domains; pgrn-1 regulates the clearance of apoptotic cells, as loss of pgrn-1 results in an increased rate of apoptotic cell clearance; genetic studies indicate that the pgrn-1 activity requires the normal functioning of existing cell engulfment pathways; pgrn-1 is a secreted protein found in intestinal organelles, in t…
WBGene00011966		T23G7.3
WBGene00011978		T24B8.4
WBGene00012030		T25G3.3	T25G3.3 encodes an ortholog of S. cerevisiae NMD3; by orthology, T25G3.3 is predicted to help export large ribosomal subunits from the nucleus to IMB-4; T25G3.3 transcripts are enriched during oogenesis, and T25G3.3 is predicted to be coexpressed in an operon with chs-1; however, there is no obvious connection between T25G3.3 and CHS-1 function, so their coexpression may simply reflect their both…
WBGene00012064	fbxb-115	T26H2.2	This gene encodes a protein containing an F-box, a motif predicted to mediate protein-protein interactions either with homologs of yeast Skp-1p or with other proteins; its encoded protein also contains a Pfam-B45 motif of presently unknown function.
WBGene00012065	fbxb-2	T26H2.3	This gene encodes a protein containing an F-box, a motif predicted to mediate protein-protein interactions either with homologs of yeast Skp-1p or with other proteins; its encoded protein also contains a Pfam-B45 motif of presently unknown function.
WBGene00012097	abcf-2	T27E9.7
WBGene00012117		T28B11.1	T28B11.1 encodes a protein containing an F-box, a motif predicted to mediate protein-protein interactions either with homologs of yeast Skp1 or with other proteins; about 5% to 15% of T28B11.1 transcripts are RNA edited to change A to G resulting in a change to residue 369 from an K to a E.
WBGene00012136		T28F4.1
WBGene00012168		W01A8.6
WBGene00012179		W01D2.1
WBGene00012192		W02A11.1
WBGene00012194	toe-4	W02A11.3
WBGene00012196	bath-35	W02A11.8
WBGene00012225		W03G11.3
WBGene00012226		W03G11.4
WBGene00012233		W04A4.4
WBGene00012257	lpr-4	W04G3.3	lpr-4 encodes one of seven C. elegans proteins related to the lipocalin family of structurally related, low molecular weight, secreted proteins that bind and transport lipophilic molecules and participate in intercellular signaling; loss of lpr-4 via RNAi has been reported to result in defective yolk endocytosis; lpr-4 appears to be expressed in body wall muscle.
WBGene00012273		W05B2.7
WBGene00012289		W05H12.1
WBGene00012317	ztf-6	W06H12.1
WBGene00012352	dkf-1	W09C5.5	dkf-1 encodes one of two C. elegans novel protein kinase Ds; dkf-1 activity is essential for regulation of locomotion and body size; a dkf-1::gfp promoter fusion is expressed in neurons.
WBGene00012362		W09D10.4
WBGene00012376	nduf-7	W10D5.2	W10D5.2 is orthologous to the human gene NADH-UBIQUINONE OXIDOREDUCTASE Fe-S PROTEIN 7 (NDUFS7; OMIM:601825), which when mutated leads to Leigh syndrome (OMIM:256000).
WBGene00012386	agef-1	Y6B3A.1	agef-1 encodes a putative ARF guanine nucleotide exchange factor orthologous to human ARFGEF1 (OMIM:604141) and ARFGEF2 (OMIM:605371); agef-1(RNAi) inhibits CAV-1 body formation in oocytes more severely than arf-1 disruption alone, indicating that activation of both ARF-1 and ARF-3 by AGEF-1 may be required for transport of caveolin from Golgi to CAV-1 bodies during oogenesis; more generally, AGE…
WBGene00012405	ztf-25	Y6G8.3
WBGene00012423		Y10G11A.1
WBGene00012434		Y11D7A.10
WBGene00012437	hum-9	Y11D7A.14	Y11D7A.14 encodes a putative myosin, with an N-terminal myosin head motor domain and a C-terminal coiled-coil domain; Y11D7A.14 has no obvious function in mass RNAi assays.
WBGene00012469		Y17G7B.18
WBGene00012476		Y18D10A.3
WBGene00012491		Y20C6A.1	This gene encodes a protein containing an F-box, a motif predicted to mediate protein-protein interactions either with homologs of yeast Skp-1p or with other proteins; this gene's encoded protein also contains an FTH/DUF38 motif, which may also mediate protein-protein interaction.
WBGene00012504	clec-108	Y26D4A.6
WBGene00012540		Y37A1B.7
WBGene00012544		Y37D8A.2
WBGene00012551	cec-7	Y37D8A.11
WBGene00012598		Y38E10A.20
WBGene00012600		Y38E10A.22
WBGene00012689		Y39B6A.30
WBGene00012702	ztf-20	Y39B6A.46
WBGene00012712	ttm-1	Y39E4A.2
WBGene00012717		Y39E4B.6
WBGene00012802	set-25	Y43F4B.3	set-25 encodes a putative histone H3 lysine-9 methyltransferase, with a C-terminal SET domain but no obvious non-nematode orthologs; SET-25 is required both for normal axonal guidance during development, and for a normally low somatic mutation rate; set-25(RNAi) animals have defective DD/VD motoneuron commissures, and also display an elevated somatic mutation rate, but are otherwise normal.
WBGene00012814		Y43F8B.3
WBGene00012815	phy-4	Y43F8B.4	phy-4.1 encodes a polypeptide that show sequence similarity to the C-terminal regions of the catalytic subunits of the human and C. elegans C-P4Hs (human alpha (I), (II), and (III) (OMIM: 176710, 600608, 608987,) and C. elegans PHY-1, PHY-2, and PHY-3); phy-4.1 RNAi does not lead to any obvious phenotypic abnormalities; tetramers and dimers containing PHY-4.1 has a distinct substrate specificity …
WBGene00012828		Y43F8C.6
WBGene00012830	mrps-28	Y43F8C.8
WBGene00012853		Y44A6D.2
WBGene00012859		Y45F3A.1
WBGene00012879	fbxa-215	Y45F10C.3	This gene encodes a protein containing an F-box, a motif predicted to mediate protein-protein interactions either with homologs of yeast Skp-1p or with other proteins; this gene's encoded protein also contains an FTH/DUF38 motif, which may also mediate protein-protein interaction.
WBGene00012897	pisy-1	Y46G5A.5
WBGene00012911	acl-7	Y46G5A.21	Y46G5A.21 is orthologous to the human gene GLYCERONEPHOSPHATE O-ACYLTRANSFERASE (GNPAT; OMIM:602744), which when mutated leads to disease.
WBGene00012915	lgc-35	Y46G5A.26
WBGene00012919		Y46G5A.34
WBGene00012936		Y47D3A.29	Y47D3A.29 encodes the catalytic subunit of DNA polymerase alpha; large-scale RNAi screens indicate that Y47D3A.29 activity is essential for embryogenesis and required specifically for normal pronuclear migration, as well as normal nuclear position and cell division timing in early blastomeres.
WBGene00012960		Y47H10A.4
WBGene00013006	lin-38	Y48E1B.7	lin-38 encodes a C2H2-type zinc-finger protein; lin-38 was originally identified as a Class A synthetic multivulval (SynMuv) gene; lin-38(RNAi) results in partially penetrant embryonic lethality, sterility, and protruding vulvae, and null mutations in lin-38 result in larval lethality and sterility; lin-38 transcript levels are diminished by ERI-1, RDE-3, and RRF-2, perhaps through endogenous RNA…
WBGene00013019		Y48G10A.2
WBGene00013028		Y49A10A.1
WBGene00013037		Y49E10.18
WBGene00013048		Y50E8A.5
WBGene00013062		Y51A2A.6
WBGene00013069		Y51A2B.5
WBGene00013106	set-26	Y51H4A.12	set-26 encodes a large (1,677-residue) protein with a low-complexity N-terminal region, followed by a PHD-zinc finger and a SET domain; SET-26 has no non-nematode orthologs, but has 96% identity (1616/1679 residues) to its paralog SET-9; unlike its paralog SET-9, SET-26 has no obvious function in RNAi assays.
WBGene00013107		Y51H4A.13
WBGene00013109		Y51H4A.15
WBGene00013143		Y53C12B.1
WBGene00013148		Y53F4A.2
WBGene00013176		Y53F4B.39
WBGene00013179	clec-100	Y53H1A.3
WBGene00013212		Y54G11A.1
WBGene00013219		Y54G11A.11
WBGene00013230	fbxb-22	Y56A3A.10	This gene encodes a protein containing an F-box, a motif predicted to mediate protein-protein interactions either with homologs of yeast Skp-1p or with other proteins.
WBGene00013235		Y56A3A.16
WBGene00013237		Y56A3A.19
WBGene00013238	trap-4	Y56A3A.21
WBGene00013258	polg-1	Y57A10A.15	polg-1 encodes the C. elegans ortholog of human mitochondrial DNA polymerase gamma (POLG; OMIM:174763); polg-1 is required for normal levels of mitochondrial DNA during development, particularly during germ line development in late larval and adult stages; polg-1 is also required for normal brood sizes and adult lifespan.
WBGene00013267		Y57A10A.27
WBGene00013268		Y57A10A.28
WBGene00013269		Y57A10A.29
WBGene00013272	aqp-12	Y57A10A.35	aqp-12 encodes a divergent aquaporin homolog.
WBGene00013275	btb-14	Y57A10B.3
WBGene00013310		Y57G11C.14
WBGene00013311	sec-61	Y57G11C.15
WBGene00013418		Y65A5A.1
WBGene00013438	ztf-29	Y66D12A.12
WBGene00013473		Y69E1A.1
WBGene00013475		Y69E1A.3
WBGene00013492		Y70C5C.1
WBGene00013506	usp-3	Y71A12B.9
WBGene00013527		Y73F8A.22
WBGene00013538	tag-349	Y73F8A.34
WBGene00013542	lron-12	Y75B8A.5
WBGene00013554		Y75B8A.19
WBGene00013566		Y75B12A.2
WBGene00013586		Y80D3A.8
WBGene00013688	riok-2	Y105E8B.3
WBGene00013690	hprt-1	Y105E8B.5	hprt-1 encodes an ortholog of human HYPOXANTHINE PHOSPHORIBOSYLTRANSFERASE 1 (HPRT1), which when mutated leads to Lesch-Nyhan syndrome (OMIM:308000).
WBGene00013691		Y105E8B.6
WBGene00013708		Y106G6E.4
WBGene00013721		Y106G6H.9	This gene encodes a protein containing an F-box, a motif predicted to mediate protein-protein interactions either with homologs of yeast Skp-1p or with other proteins.
WBGene00013735		Y111B2A.12
WBGene00013739	spin-4	Y111B2A.19
WBGene00013782	npr-32	Y116A8B.5
WBGene00013783		Y116A8C.1
WBGene00013829		Y116F11B.14
WBGene00013844	fbxa-50	ZC47.13	This gene encodes a protein containing an F-box, a motif predicted to mediate protein-protein interactions either with homologs of yeast Skp-1p or with other proteins; this gene's encoded protein also contains an FTH/DUF38 motif, which may also mediate protein-protein interaction.
WBGene00013851		ZC101.1	The protein product of this gene is predicted to contain a glutamine/asparagine (Q/N)-rich ('prion') domain, by the algorithm of Michelitsch and Weissman (as of the WS77 release of WormBase, i.e., in wormpep77).
WBGene00013870		ZC373.5
WBGene00013885		ZC412.4
WBGene00013927	clec-95	ZK39.2
WBGene00013928	clec-94	ZK39.3
WBGene00013930	clec-96	ZK39.5
WBGene00013933	clec-99	ZK39.8
WBGene00013962		ZK287.1
WBGene00013975		ZK455.5
WBGene00014041		ZK666.1
WBGene00014135		ZK896.4
WBGene00014136		ZK896.5
WBGene00014179		ZK1010.5
WBGene00014213		ZK1073.1
WBGene00014236		ZK1225.2
WBGene00014250		ZK1307.9
WBGene00015011		B0041.8
WBGene00015143		B0336.3
WBGene00015330		C02B10.5
WBGene00015354	snet-1	C02F12.3
WBGene00015357		C02F12.8
WBGene00015402		C03G6.17
WBGene00015497	nhr-76	C05G6.1
WBGene00015614		C08G5.1
WBGene00015673		C10E2.2	This gene encodes a protein containing an F-box, a motif predicted to mediate protein-protein interactions either with homologs of yeast Skp-1p or with other proteins.
WBGene00015806		C16A3.1	C16A3.1 is orthologous to the human gene SWI/SNF-related, matrix-associated, actin-dependent regulator of chromatin, subfamily A-like protein 1 (SMARCAL1); SMARCAL1 is involved in the remodeling of chromatin.
WBGene00015917		C17G10.3
WBGene00015982		C18G1.3
WBGene00016011		C23G10.2
WBGene00016027		C23H5.8
WBGene00016052	dod-3	C24B9.9
WBGene00016071		C24H12.1	This gene encodes a protein containing an F-box, a motif predicted to mediate protein-protein interactions either with homologs of yeast Skp-1p or with other proteins; its encoded protein also contains a Pfam-B45 motif of presently unknown function.
WBGene00016106		C25F6.7
WBGene00016112		C25H3.3
WBGene00016113		C25H3.4
WBGene00016120		C25H3.11
WBGene00016225	fbxa-58	C29F9.11
WBGene00016250	hsp-110	C30C11.4	C30C11.4 encodes a member of the Hsp70 family of heat shock proteins; loss of C30C11.4 activity via large-scale RNAi screens results in a variety of defects including embryonic and larval lethality, slow growth rates, and locomotory and morphological defects; in addition loss of C30C11.4 has been reported to result in a small but reproducible reduction in adult lifespan in otherwise long-lived an…
WBGene00016259		C30F8.3
WBGene00016308		C32B5.15	This gene encodes a protein containing an F-box, a motif predicted to mediate protein-protein interactions either with homologs of yeast Skp-1p or with other proteins.
WBGene00016326	ubr-1	C32E8.11
WBGene00016331	obr-4	C32F10.1
WBGene00016333		C32F10.8
WBGene00016376	sec-10	C33H5.9
WBGene00016383	zgpa-1	C33H5.17
WBGene00016408	prmt-5	C34E10.5
WBGene00016411		C34E10.10
WBGene00016423	tag-275	C34H3.1
WBGene00016435		C35B1.5
WBGene00016447	msd-4	C35D10.11
WBGene00016487		C36C9.4
WBGene00016501		C37C3.9
WBGene00016508		C37H5.5
WBGene00016509	adss-1	C37H5.6
WBGene00016525	fbxa-12	C39B5.7	This gene encodes a protein containing an F-box, a motif predicted to mediate protein-protein interactions either with homologs of yeast Skp-1p or with other proteins; this gene's encoded protein also contains an FTH/DUF38 motif, which may also mediate protein-protein interaction.
WBGene00016555	math-20	C40D2.2	The C40D2.2 gene encodes a protein closely similar to C46F9.3, which has a meprin-associated Traf homology (MATH) domain and may be involved in apoptosis.
WBGene00016606	exoc-7	C43E11.8
WBGene00016608	cogc-5	C43E11.11	cogc-5 encodes an ortholog of mammalian COG-5, a subunit of lobe B of the conserved oligomeric Golgi complex (COGC); COGC-5 is also orthologous to Drosophila FOUR WAY STOP (required for fly spermatogenesis); COGC-5 is weakly required for normal gonadal distal tip cell migration, a process that also requires seven other orthologs of COGC subunits; like other lobe B subunits in both C. elegans and …
WBGene00016661		C45B2.6
WBGene00016685	srbc-16	C45H4.1
WBGene00016706		C46C11.3
WBGene00016800		C50C3.2
WBGene00016864		C52A10.3
WBGene00016866	coel-1	C52B9.3	coel-1 encodes, by alternative splicing, two isoforms of a putative tubulin-destabilizing protein orthologous to human TBCEL (LRRC35; OMIM:610451), and paralogous to K07H8.1 and human TBCE (OMIM:604934, mutated in HRD); coel-1(tm2136) homozygotes are viable, and COEL-1 has no obvious function in mass RNAi assays.
WBGene00016877		C52D10.3
WBGene00016884		C52E2.5
WBGene00016907		C53H9.2	C53H9.2 encodes at least three protein isoforms orthologous to the GTP-binding proteins human GNL1 (HSR1; OMIM:143024) and murine MMR1, as well as LSG1 in S. cerevisiae and many other eukaryotic and bacterial proteins; one alternative transcription unit of the C53H9.2 locus, C53H9.2a, has a natural nonsense transcript that is up-regulated in vivo by smg[-] mutations, indicating that C53H9.2 is a …
WBGene00016977	akap-1	C56G2.1
WBGene00017005		D1007.8
WBGene00017046	utx-1	D2021.1	utx-1 encodes a putative histone H3 di/trimethyllysine-27 (H3K27me2/me3) demethylase, required for embryonic viability and vulval development, and for high brood sizes, locomotion, and growth sizes; UTX-1 contains a JmjC domain, is orthologous to human UTX and UTY, and is paralogous to human JMJD3; by orthology, UTX-1 is expected to antagonize transcriptional repression by polycomb repressor comp…
WBGene00017066	maco-1	D2092.5	maco-1 encodes a novel protein with five transmembrane domains in the N-terminus and four coiled coil domains in the C-terminus; maco-1 is functionally conserved across the species and is orthologous to human macoilin (OMIM:601301); macoilin is involved in assembly or traffic of ion channels or ion channel regulators; MACO-1 is not required for development but for appropriate regulation of neuron…
WBGene00017083	kin-33	DC2.7
WBGene00017095		E02C12.10
WBGene00017097		E02C12.12
WBGene00017128		E04F6.9
WBGene00017157	tyra-2	F01E11.5
WBGene00017158	hpo-10	F01F1.1
WBGene00017159		F01F1.2
WBGene00017166	aldo-2	F01F1.12	aldo-2 encodes a fructose-bisphosphate aldolase homologous to human ALDOB, which when mutated leads to fructosemia, hereditary fructose intolerance (OMIM:229600).
WBGene00017285		F09E5.7
WBGene00017286		F09E5.8
WBGene00017307		F09F9.2
WBGene00017309		F09F9.4
WBGene00017381	ddr-2	F11D5.3	F11D5.3 encodes a putative tyrosine kinase homologous to human RS1 (OMIM:312700, mutated in juvenile X-linked retinoschisis).
WBGene00017387	mpst-4	F11G11.9
WBGene00017441		F13H8.8
WBGene00017448		F14B8.6
WBGene00017481		F15B10.3
WBGene00017507		F16B4.5
WBGene00017594		F19C7.4
WBGene00017597		F19C7.8
WBGene00017620	tofu-2	F20A1.9
WBGene00017638		F20D6.9
WBGene00017650		F21A9.1
WBGene00017675		F21F3.6
WBGene00017676		F21F3.7
WBGene00017681	slc-17.5	F21F8.11
WBGene00017772	clec-1	F25B4.9
WBGene00017855		F27C1.6
WBGene00017873		F28A10.5
WBGene00017881	asp-13	F28A12.4
WBGene00017922		F29B9.7
WBGene00017923		F29B9.8
WBGene00017936		F30B5.7
WBGene00018007		F33D11.10
WBGene00018048	clec-137	F35D11.8
WBGene00018049	clec-138	F35D11.9
WBGene00018060	arrd-18	F35F10.11
WBGene00018061	arrd-19	F35F10.12
WBGene00018087		F36D4.1
WBGene00018089		F36D4.4
WBGene00018164	sup-36	F38A5.7
WBGene00018165		F38A5.8
WBGene00018241		F40G9.5
WBGene00018278		F41C6.4
WBGene00018282		F41D9.2
WBGene00018328		F42A6.6
WBGene00018353	fbxa-182	F42G2.4	This gene encodes a protein containing an F-box, a motif predicted to mediate protein-protein interactions either with homologs of yeast Skp-1p or with other proteins; this gene's encoded protein also contains an FTH/DUF38 motif, which may also mediate protein-protein interaction.
WBGene00018356	islo-1	F42G8.5
WBGene00018358		F42G8.7
WBGene00018419		F44E2.6
WBGene00018426		F44E7.4
WBGene00018540	btb-21	F47C10.2
WBGene00018580		F47G6.3
WBGene00018607		F48E3.8	F48E3.8 encodes a polysaccharide deacetylase.
WBGene00018709	srsx-8	F52F10.5
WBGene00018786	hmbx-1	F54A5.1
WBGene00018802		F54D8.6
WBGene00018823		F54E2.1
WBGene00018838		F54G2.2
WBGene00018845		F54H12.5	This gene encodes a protein containing an F-box, a motif predicted to mediate protein-protein interactions either with homologs of yeast Skp-1p or with other proteins.
WBGene00018846	eef-1B.1	F54H12.6
WBGene00018897		F55F8.9
WBGene00018912		F56A4.4
WBGene00018969		F56D3.1
WBGene00018973	srz-20	F56D6.5
WBGene00018998	flap-1	F57B9.7
WBGene00019022		F58A6.1
WBGene00019034	fbxb-25	F58E1.2	This gene encodes a protein containing an F-box, a motif predicted to mediate protein-protein interactions either with homologs of yeast Skp-1p or with other proteins.
WBGene00019035	fbxb-26	F58E1.3	This gene encodes a protein containing an F-box, a motif predicted to mediate protein-protein interactions either with homologs of yeast Skp-1p or with other proteins.
WBGene00019037	fbxb-17	F58E1.5	This gene encodes a protein containing an F-box, a motif predicted to mediate protein-protein interactions either with homologs of yeast Skp-1p or with other proteins.
WBGene00019039	fbxb-18	F58E1.8	This gene encodes a protein containing an F-box, a motif predicted to mediate protein-protein interactions either with homologs of yeast Skp-1p or with other proteins; this gene's encoded protein also contains leucine-rich repeats.
WBGene00019040	fbxb-19	F58E1.9	This gene encodes a protein containing an F-box, a motif predicted to mediate protein-protein interactions either with homologs of yeast Skp-1p or with other proteins.
WBGene00019106	irld-38	F59D6.4
WBGene00019133		F59H6.2
WBGene00019184		H10E21.4
WBGene00019188		H11E01.3
WBGene00019199		H14E04.2
WBGene00019257	dhhc-13	H32C10.3
WBGene00019387		K04F1.8
WBGene00019416	fbxb-44	K05F6.5	K05F6.5 encodes an unusual paraoxonase-like protein with an N-terminal F-box domain; it is homologous to the human PARAOXONASE 1 gene (PON1, OMIM:168820), which in some allelic forms is associated with susceptibility to coronary artery disease.
WBGene00019450		K06H6.2
WBGene00019489		K07E1.1
WBGene00019530	scrm-8	K08D10.7	scrm-8 encodes a putative phospholipid scramblase required for normally short lifespan; SCRM-8 is homologous to human PLSCR1-5, and paralogous to other C. elegans SCRMs (e.g., SCRM-1).
WBGene00019532		K08D10.9
WBGene00019533		K08D10.10
WBGene00019546	glct-6	W07G9.2
WBGene00019595		K09H9.2
WBGene00019600	rga-3	K09H11.3	rga-3 encodes a GTPase-activating protein (GAP); RNAi experiments predicted to target rga-3 and the related rga-4 gene result in early embryonic defects, specifically defects in cortical contractility, non-muscle myosin NMY-2 distribution, and the relative size of PAR protein domains; in vitro, RGA-3 positively regulates RHO-1 GTPase activity, consistent with genetic studies showing that the rga-…
WBGene00019665		K11H12.9
WBGene00019668	fil-2	K12B6.3
WBGene00019690	set-13	K12H6.11	set-13 encodes a SET domain-containing protein; SET-13 has no non-nematode orthologs, but several paralogs (SET-6, SET-15, SET-19, SET-20, SET-21, and SET-32); neither set-13(n5012) nor set-13(RNAi) have any obvious phenotypes.
WBGene00019705	fbxb-45	M01D1.10
WBGene00019712		M01E11.3
WBGene00019713	pqn-52	M01E11.4	pqn-52 encodes, by alternative splicing, three proteins with glutamine/asparagine (Q/N)-rich ('prion') domains; at least one of these isoforms bound KLC-2 in a mass yeast two-hybrid screen; PQN-52 proteins are predicted to be secreted, and have no obvious homologs outside of the nematodes (e.g., Brugia malayi 14952.m01392).
WBGene00019760	calu-1	M03F4.7
WBGene00019771		M04F3.5	M04F3.5 encodes an I-BAR domain-containing protein; upon incubation with multilamellar vesicles, the I-BAR domain of M04F5.3 binds the inner membrane leaflet and inserts an amphipathic alpha helix into the bilayer to effect clustering of PI(4,5)P2 and formation of outwardly facing tubules of characteristic diameter; when expressed in U2OS cells, the M04F5.3 I-BAR domain localizes to filopodia and…
WBGene00019778		M57.2
WBGene00019783		M70.1
WBGene00019797	fbxb-31	M151.5
WBGene00019815	kin-34	R02C2.2
WBGene00019841		R02F11.3
WBGene00019911		R06A10.4
WBGene00019913		R06B10.2
WBGene00019933		R07C12.3
WBGene00019959		R08E3.3
WBGene00019962	cysl-3	R08E5.2
WBGene00020037	mrps-6	R12E2.12	mrps-6 encodes the C. elegans ortholog of mitochondrial ribosomal protein S6.
WBGene00020075	math-35	R52.3
WBGene00020103		R148.4
WBGene00020115	mboa-6	R155.1	mboa-6 encodes, by alternative splicing, two isoforms of a putative transmembrane O-acyl transferase (MBOAT) that incorporates exogenous arachidonic acid into phosphatidylcholine (PC), phosphatidylserine (PS) and phosphatidylethanolamine (PE); MBOA-6 is required for normal larval development and body morphology, and for normally rapid growth; MBOA-6 is orthologous to Drosophila NESSY and human MB…
WBGene00020117		R155.3
WBGene00020118		R155.4
WBGene00020125		R173.3
WBGene00020142	aak-2	T01C8.1	aak-2 encodes one of two C. elegans homologs of the catalytic alpha subunit of AMP-activated protein kinases (AMPKs); in C. elegans, aak-2 functions downstream of environmental stressors, energy level signals (AMP:ATP ratio), and daf-2-mediated insulin signaling to positively regulate adult lifespan; in regulating lifespan, aak-2 likely acts in parallel with daf-16/FOXO; aak-2 activity is also re…
WBGene00020146	got-1.2	T01C8.5
WBGene00020148		T01D1.3
WBGene00020166		T02G5.7	The T02G5.7 gene encodes a homolog of the human gene ACAT1, which when mutated leads to alpha-methylacetoaceticaciduria (OMIM:203750).
WBGene00020175		T02H6.5
WBGene00020204		T04B8.2	This gene encodes a protein containing an F-box, a motif predicted to mediate protein-protein interactions either with homologs of yeast Skp-1p or with other proteins; its encoded protein also contains a Pfam-B45 motif of presently unknown function.
WBGene00020208		T04C4.1
WBGene00020242	phat-5	T05B4.11
WBGene00020268	hpo-19	T05H4.5	The T05H4.5 gene encodes an ortholog of the human gene NADH-CYTOCHROME B5 REDUCTASE (DIA1), which when mutated leads to methemoglobinemia (OMIM:250800).
WBGene00020275	atp-4	T05H4.12
WBGene00020281		T06A4.1
WBGene00020318		T07F8.1
WBGene00020327	clec-21	T07H3.4
WBGene00020328	clec-20	T07H3.5
WBGene00020362	fbxb-10	T08E11.6	This gene encodes a protein containing an F-box, a motif predicted to mediate protein-protein interactions either with homologs of yeast Skp-1p or with other proteins; its encoded protein also contains a Pfam-B45 motif of presently unknown function.
WBGene00020363	fbxa-3	T08E11.7	This gene encodes a protein containing an F-box, a motif predicted to mediate protein-protein interactions either with homologs of yeast Skp-1p or with other proteins; this gene's encoded protein also contains an FTH/DUF38 motif, which may also mediate protein-protein interaction.
WBGene00020364		T08E11.8
WBGene00020393		T10B5.7
WBGene00020396		T10B5.10
WBGene00020421		T10E10.4	T10E10.4 encodes a large (966-residue) protein, predicted to be secreted, with two N-terminal chitin-binding peritrophin-A domains followed by 14 cysteine-rich domains and one C-terminal EB module; the general organization of T10E10.4 protein resembles that of K04H4.2; T10E10.4 has no obvious function in mass RNAi assays but, like CEJ-1 and CPG-2, might participate in chitin synthesis.
WBGene00020425	syx-18	T10H9.3
WBGene00020450	fbxa-10	T12B5.3	This gene encodes a protein containing an F-box, a motif predicted to mediate protein-protein interactions either with homologs of yeast Skp-1p or with other proteins; this gene's encoded protein also contains an FTH/DUF38 motif, which may also mediate protein-protein interaction.
WBGene00020453	fbxa-55	T12B5.6	This gene encodes a protein containing an F-box, a motif predicted to mediate protein-protein interactions either with homologs of yeast Skp-1p or with other proteins; this gene's encoded protein also contains an FTH/DUF38 motif, which may also mediate protein-protein interaction.
WBGene00020454	fbxa-56	T12B5.7
WBGene00020504	svh-2	T14E8.1
WBGene00020558		T19B4.5
WBGene00020572	rund-1	T19D7.4
WBGene00020573		T19D7.5
WBGene00020639	fbxa-71	T20H9.3
WBGene00020642		T20H9.6
WBGene00020683	ribo-1	T22D1.4
WBGene00020707	wago-10	T22H9.3
WBGene00020711	rmd-5	T23B3.3
WBGene00020729		T23E1.2
WBGene00020764		T24C12.1
WBGene00020765		T24C12.3
WBGene00020766		T24C12.4
WBGene00020794		T25D1.2
WBGene00020802	btb-2	T25D10.5
WBGene00020835		T27A1.3	This gene encodes a protein containing an F-box, a motif predicted to mediate protein-protein interactions either with homologs of yeast Skp-1p or with other proteins.
WBGene00020871		T28A11.4
WBGene00020883	fbxa-64	T28A11.21	This gene encodes a protein containing an F-box, a motif predicted to mediate protein-protein interactions either with homologs of yeast Skp-1p or with other proteins; this gene's encoded protein also contains an FTH/DUF38 motif, which may also mediate protein-protein interaction.
WBGene00020908		VC5.2
WBGene00020959		W02H5.4
WBGene00020990		W03D8.9
WBGene00020991		W03D8.10
WBGene00021006	dct-9	W03F11.3
WBGene00021033	srz-32	W05E7.2
WBGene00021060	dct-11	W06B11.3
WBGene00021068		W06H8.6
WBGene00021075		W07E6.3
WBGene00021082	zip-11	W08E12.1
WBGene00021113	gsp-3	W09C3.6	gsp-3 encodes an ortholog of protein phosphatase 1 gamma, a Glc7/PP1 phosphatase (HGNC:PPP1CA); GSP-3 is nearly identical to GSP-4, and the two proteins appear to function redundantly during sperm development; GSP-3/4 activity is required for chromosome partitioning during sperm meiosis and for sperm motility, specifically for pseudopod development and a normal rate of pseudopodial treadmilling; …
WBGene00021153		Y4C6A.3
WBGene00021172		Y8A9A.3
WBGene00021275	dmsr-2	Y23H5B.4
WBGene00021278		Y23H5B.7
WBGene00021280	nspd-8	Y23H5B.9
WBGene00021322		Y34B4A.6
WBGene00021326		Y34B4A.10
WBGene00021334	vps-4	Y34D9A.10
WBGene00021351		Y37E3.10
WBGene00021376		Y37E11B.3
WBGene00021437	lgc-42	Y39A3B.2
WBGene00021450	mltn-6	Y39D8B.2
WBGene00021486	lbp-9	Y40B10A.1
WBGene00021514		Y41D4B.11
WBGene00021551		Y44E3A.6
WBGene00021562	nuo-5	Y45G12B.1	nuo-5 is orthologous to human NADH-UBIQUINONE OXIDOREDUCTASE Fe-S PROTEIN 1 (NDUFS1; OMIM:157655), which when mutated leads to mitochondrial complex I deficiency.
WBGene00021566		Y45G12C.3
WBGene00021576	fbxc-51	Y46B2A.1
WBGene00021660		Y48G1A.4
WBGene00021664		Y48G1BL.5
WBGene00021676		Y48G1C.1
WBGene00021698	frl-1	Y48G9A.4	frl-1 encodes a homolog of human FMNL1 (also known as human leukocyte formin) and FMNL2-3, and a paralog of human DAAM1-2; FRL-1 enables Wnt-directed planar cell polarity; FRL-1 is required for the fully asymmetrical division of B.a versus B.p cells, though this requirement is quantitatively weak.
WBGene00021711	wago-11	Y49F6A.1
WBGene00021715		Y49F6B.2
WBGene00021783		Y51H7C.5
WBGene00021810	phf-15	Y53G8AR.2
WBGene00021816		Y53G8AR.9
WBGene00021841		Y54E10BR.2
WBGene00021862	fbxa-48	Y54F10BM.7
WBGene00021864	fbxa-1	Y54F10BM.10
WBGene00021893	ndnf-1	Y54G2A.29
WBGene00021936		Y55F3BL.2
WBGene00021993		Y59E9AL.3
WBGene00021996		Y59E9AL.6
WBGene00022006	mpst-5	Y59H11AM.2
WBGene00022007	mpst-6	Y59H11AM.3
WBGene00022020	hpo-39	Y61A9LA.9
WBGene00022053	cisd-3.2	Y67D2.3
WBGene00022067		Y67D8C.3
WBGene00022101		Y69A2AR.32
WBGene00022115		Y71F9AL.10
WBGene00022130		Y71F9B.9
WBGene00022283	lgc-27	Y74E4A.1
WBGene00022313		Y77E11A.12
WBGene00022314		Y77E11A.14
WBGene00022332	fbxa-20	Y82E9BL.16
WBGene00022389	pde-6	Y95B8A.10	pde-6 encodes a 3'-5'-cAMP phosphodiesterase most similar to the mammalian PDE8 family of enzymes; in C. elegans, PDE-6 activity is required for negative regulation of oocyte maturation.
WBGene00022431	set-33	Y108F1.3	set-33 encodes a putative histone H3 lysine-9 methyltransferase that is predicted to function in transcriptional repression; SET-33 is paralogous to SET-6, SET-15, SET-21, and SET-32; in mass RNAi assays, SET-33 is required for embryonic and larval viability, normally large brood sizes, and normally rapid growth.
WBGene00022518	zfh-2	ZC123.3
WBGene00022631	nekl-2	ZC581.1	nekl-2 encodes a putative serine/threonine protein kinase orthologous to Aspergillus nidulans nimA and human NEK8 (OMIM:609799), and paralogous to C. elegans D1044.3, D1044.8, F19H6.1, and Y39G10AR.3; nekl-2 interacts with two or more components of the EGF/RAS signalling pathway, and is required for such signalling in vulval development.
WBGene00022688	math-47	ZK250.5
WBGene00022695		ZK328.6
WBGene00022708		ZK354.7
WBGene00022743	mlt-7	ZK430.8	mlt-7 encodes an animal heme peroxidase; MLT-7 is required for formation of the C. elegans cuticle and normal molting; specifically, MLT-7 functions in combination with BLI-3/DUOX for proper cross-linking of cuticular collagens; when expressed in vitro, MLT-7 exhibits peroxidase activity; MLT-7 is expressed in the hypodermis, which synthesizes the cuticle, at each larval molt.
WBGene00022753		ZK484.7
WBGene00022774	swsn-6	ZK616.4
WBGene00022790		ZK682.7
WBGene00022794	snu-23	ZK686.4
WBGene00022798	fahd-1	ZK688.3
WBGene00022800		ZK688.5
WBGene00022853		ZK1127.6
WBGene00022890	fbxa-224	ZK1290.9	fbxa-224 encodes a protein containing an F-box, a motif predicted to mediate protein-protein interactions either with homologs of yeast Skp-1p or with other proteins; this gene's encoded protein also contains an FTH/DUF38 motif, which may also mediate protein-protein interaction.
WBGene00023460		F46H6.5
WBGene00023508	srz-38	C35D6.9
WBGene00044159		F26C11.4
WBGene00044194		F47B8.14
WBGene00044325	tag-321	C33H5.19
WBGene00044333		C01G12.13
WBGene00044345		Y48G1C.12	Y48G1C.12 encodes a paralog of APC-10 which may be an alternative component of the anaphase promoting complex/cyclosome (APC/C); redundancy of Y48G1C.12 with APC-10 might account for the relative viability of apc-10(RNAi) animals, compared to the immediate lethality of meiotic one-cell embryos seen with RNAi of other APC/C components.
WBGene00044555		F36D4.7
WBGene00044589		C29F5.8
WBGene00044639		C24H12.12
WBGene00044655	fbxa-194	M162.11
WBGene00044693	fbxb-92	F12E12.9
WBGene00044694	fbxb-90	F12E12.10
WBGene00044698		K09F5.6
WBGene00044774		F16B3.3
WBGene00045063		Y37A1A.4
WBGene00045146		Y41E3.22
WBGene00045246		C29E4.15
WBGene00045269		F46G11.6
WBGene00045289	fbxa-169	C31C9.8
WBGene00045306		ZC250.5
WBGene00050968		R11G10.4
WBGene00077771		C41G7.9
WBGene00086566		C08H9.16
WBGene00164986		Y48A6C.6
WBGene00194816		ZK616.61
