# Supplementary material for: The AP-2 Transcription Factor APTF-2 Is Required for Neuroblast and Epidermal Morphogenesis in Caenorhabditis elegans Embryogenesis
Source: PLoS Genet. 2016 May 13;12(5):e1006048. doi: 10.1371/journal.pgen.1006048 (PMC4866721; doi:10.1371/journal.pgen.1006048)
Supplement: S2 Text — (ZIP) [file pgen.1006048.s030.zip › nuclei/t001-nuclei]

1	1	-1	4	-1	306	211	15.8	60	ABp	-142	0	0	0		0	0	0	0	0
2	1	-1	5	-1	475	293	14.8	53	EMS	402	1143	0	0		0	0	0	0	0
3	1	-1	2	-1	521	281	13.7	53	P2	410	1122	0	0		0	0	0	0	0
4	0	-1	-1	-1	589	177	15.1	64		486	844	0	0		0	0	0	0	0
5	0	-1	-1	-1	51	282	10.5	40		477	418	0	0		0	0	0	0	0
6	1	-1	3	-1	233	267	13.7	59	ABa	463	-117	0	0		0	0	0	0	0
7	0	-1	-1	-1	231	332	15.0	76		0	0	0	0		0	0	0	0	0
8	0	-1	-1	-1	481	167	15.0	76		0	0	0	0		0	0	0	0	0
9	0	-1	-1	-1	295	122	15.0	76		0	0	0	0		0	0	0	0	0
