# Supplementary material for: The AP-2 Transcription Factor APTF-2 Is Required for Neuroblast and Epidermal Morphogenesis in Caenorhabditis elegans Embryogenesis
Source: PLoS Genet. 2016 May 13;12(5):e1006048. doi: 10.1371/journal.pgen.1006048 (PMC4866721; doi:10.1371/journal.pgen.1006048)
Supplement: S2 Text — (ZIP) [file pgen.1006048.s030.zip › nuclei/t002-nuclei]

1	0	4	-1	-1	611	206	14.4	41		-79	0	0	0		0	0	0	0	0
2	1	3	1	-1	531	284	15.0	54	P2	389	-148	0	0		0	0	0	0	0
3	1	6	4	-1	224	281	16.3	62	ABa	196	0	0	0		0	0	0	0	0
4	1	1	3	-1	318	209	16.4	63	ABp	622	1184	0	0		0	0	0	0	0
5	1	2	2	-1	457	311	15.0	52	EMS	344	-119	0	0		0	0	0	0	0
6	0	5	-1	-1	47	285	10.5	44		313	0	0	0		0	0	0	0	0
