# Supplementary material for: The AP-2 Transcription Factor APTF-2 Is Required for Neuroblast and Epidermal Morphogenesis in Caenorhabditis elegans Embryogenesis
Source: PLoS Genet. 2016 May 13;12(5):e1006048. doi: 10.1371/journal.pgen.1006048 (PMC4866721; doi:10.1371/journal.pgen.1006048)
Supplement: S2 Text — (ZIP) [file pgen.1006048.s030.zip › nuclei/t003-nuclei]

1	1	2	2	-1	540	276	15.0	53	P2	442	-462	0	0		0	0	0	0	0
2	1	5	1	-1	440	314	14.8	53	EMS	437	194	0	0		0	0	0	0	0
3	1	4	5	-1	335	182	16.6	67	ABp	-51	0	0	0		0	0	0	0	0
4	1	3	4	-1	202	284	18.4	69	ABa	125	0	0	0		0	0	0	0	0
5	0	6	-1	-1	52	286	10.5	45		296	0	0	0		0	0	0	0	0
6	0	1	-1	-1	626	215	15.5	31		-6	0	0	0		0	0	0	0	0
