# Supplementary material for: The AP-2 Transcription Factor APTF-2 Is Required for Neuroblast and Epidermal Morphogenesis in Caenorhabditis elegans Embryogenesis
Source: PLoS Genet. 2016 May 13;12(5):e1006048. doi: 10.1371/journal.pgen.1006048 (PMC4866721; doi:10.1371/journal.pgen.1006048)
Supplement: S2 Text — (ZIP) [file pgen.1006048.s030.zip › nuclei/t004-nuclei]

1	1	2	1	-1	439	318	14.9	57	EMS	236	0	0	0		0	0	0	0	0
2	1	1	3	-1	560	263	15.3	59	P2	588	67	0	0		0	0	0	0	0
3	0	5	-1	-1	49	283	10.4	46		443	11	0	0		0	0	0	0	0
4	1	4	2	-1	170	283	18.6	72	ABa	713	-200	0	0		0	0	0	0	0
5	1	3	4	-1	346	150	15.9	70	ABp	699	480	0	0		0	0	0	0	0
