# Supplementary material for: The AP-2 Transcription Factor APTF-2 Is Required for Neuroblast and Epidermal Morphogenesis in Caenorhabditis elegans Embryogenesis
Source: PLoS Genet. 2016 May 13;12(5):e1006048. doi: 10.1371/journal.pgen.1006048 (PMC4866721; doi:10.1371/journal.pgen.1006048)
Supplement: S2 Text — (ZIP) [file pgen.1006048.s030.zip › nuclei/t005-nuclei]

1	1	1	1	-1	432	333	15.8	63	EMS	140	0	0	0		0	0	0	0	0
2	1	4	2	-1	167	273	17.4	76	ABa	759	-228	0	0		0	0	0	0	0
3	1	2	3	-1	592	268	16.2	63	P2	213	0	0	0		0	0	0	0	0
4	1	5	4	-1	361	143	15.9	74	ABp	749	-52	0	0		0	0	0	0	0
5	0	3	-1	-1	49	283	10.4	47		-30	0	0	0		0	0	0	0	0
