# Supplementary material for: The AP-2 Transcription Factor APTF-2 Is Required for Neuroblast and Epidermal Morphogenesis in Caenorhabditis elegans Embryogenesis
Source: PLoS Genet. 2016 May 13;12(5):e1006048. doi: 10.1371/journal.pgen.1006048 (PMC4866721; doi:10.1371/journal.pgen.1006048)
Supplement: S2 Text — (ZIP) [file pgen.1006048.s030.zip › nuclei/t006-nuclei]

1	1	1	3	-1	412	338	16.3	66	EMS	642	156	0	0		0	0	0	0	0
2	1	2	4	-1	193	265	15.4	76	ABa	759	172	0	0		0	0	0	0	0
3	1	3	2	-1	602	277	15.8	65	P2	315	0	0	0		0	0	0	0	0
4	1	4	1	-1	370	161	15.3	76	ABp	758	86	0	0		0	0	0	0	0
5	0	5	-1	-1	52	283	10.5	47		-84	0	0	0		0	0	0	0	0
