# Supplementary material for: The AP-2 Transcription Factor APTF-2 Is Required for Neuroblast and Epidermal Morphogenesis in Caenorhabditis elegans Embryogenesis
Source: PLoS Genet. 2016 May 13;12(5):e1006048. doi: 10.1371/journal.pgen.1006048 (PMC4866721; doi:10.1371/journal.pgen.1006048)
Supplement: S2 Text — (ZIP) [file pgen.1006048.s030.zip › nuclei/t007-nuclei]

1	1	4	1	-1	375	163	15.5	78	ABp	787	1020	0	0		0	0	0	0	0
2	1	3	2	-1	594	255	15.0	66	P2	660	182	0	0		0	0	0	0	0
3	1	1	3	-1	413	363	16.6	69	EMS	27	0	0	0		0	0	0	0	0
4	1	2	5	-1	192	257	14.4	77	ABa	771	10	0	0		0	0	0	0	0
5	0	5	-1	-1	48	285	10.2	45		-184	0	0	0		0	0	0	0	0
6	0	-1	-1	-1	181	389	15.0	78		0	0	0	0		0	0	0	0	0
7	0	-1	-1	-1	302	418	15.0	78		0	0	0	0		0	0	0	0	0
