# Supplementary material for: The AP-2 Transcription Factor APTF-2 Is Required for Neuroblast and Epidermal Morphogenesis in Caenorhabditis elegans Embryogenesis
Source: PLoS Genet. 2016 May 13;12(5):e1006048. doi: 10.1371/journal.pgen.1006048 (PMC4866721; doi:10.1371/journal.pgen.1006048)
Supplement: S2 Text — (ZIP) [file pgen.1006048.s030.zip › nuclei/t008-nuclei]

1	1	1	2	-1	378	168	15.5	82	ABp	559	0	0	0		0	0	0	0	0
2	1	2	5	-1	577	228	14.9	68	P2	-280	0	0	0		0	0	0	0	0
3	1	3	4	-1	406	369	16.1	71	EMS	343	0	0	0		0	0	0	0	0
4	0	5	-1	-1	48	286	10.4	44		83	0	0	0		0	0	0	0	0
5	1	4	1	-1	191	259	14.9	78	ABa	778	-148	0	0		0	0	0	0	0
6	0	7	-1	-1	294	403	15.0	78		0	0	0	0		0	0	0	0	0
