# Supplementary material for: The AP-2 Transcription Factor APTF-2 Is Required for Neuroblast and Epidermal Morphogenesis in Caenorhabditis elegans Embryogenesis
Source: PLoS Genet. 2016 May 13;12(5):e1006048. doi: 10.1371/journal.pgen.1006048 (PMC4866721; doi:10.1371/journal.pgen.1006048)
Supplement: S2 Text — (ZIP) [file pgen.1006048.s030.zip › nuclei/t009-nuclei]

1	1	5	6	7	192	239	16.3	68	ABa	96	0	0	0		0	0	0	0	0
2	1	1	1	3	379	184	14.5	68	ABp	183	0	0	0		0	0	0	0	0
3	0	4	-1	-1	50	286	10.6	44		430	112	0	0		0	0	0	0	0
4	1	3	5	-1	394	373	15.8	73	EMS	548	0	0	0		0	0	0	0	0
5	1	2	2	-1	573	222	14.8	69	P2	22	0	0	0		0	0	0	0	0
