# Supplementary material for: The AP-2 Transcription Factor APTF-2 Is Required for Neuroblast and Epidermal Morphogenesis in Caenorhabditis elegans Embryogenesis
Source: PLoS Genet. 2016 May 13;12(5):e1006048. doi: 10.1371/journal.pgen.1006048 (PMC4866721; doi:10.1371/journal.pgen.1006048)
Supplement: S2 Text — (ZIP) [file pgen.1006048.s030.zip › nuclei/t010-nuclei]

1	1	2	4	-1	388	172	16.6	56	ABpr	567	342	0	0		0	0	0	0	0
2	1	5	7	-1	563	236	13.9	69	P2	696	646	0	0		0	0	0	0	0
3	1	2	6	-1	370	189	11.3	58	ABpl	575	-715	0	0		0	0	0	0	0
4	0	3	-1	-1	50	286	10.5	42		381	64	0	0		0	0	0	0	0
5	1	4	2	-1	394	365	17.8	75	EMS	193	0	0	0		0	0	0	0	0
6	1	1	3	-1	191	218	18.1	55	ABar	559	210	0	0		0	0	0	0	0
7	1	1	1	-1	175	265	13.4	55	ABal	544	-380	0	0		0	0	0	0	0
