# Supplementary material for: The AP-2 Transcription Factor APTF-2 Is Required for Neuroblast and Epidermal Morphogenesis in Caenorhabditis elegans Embryogenesis
Source: PLoS Genet. 2016 May 13;12(5):e1006048. doi: 10.1371/journal.pgen.1006048 (PMC4866721; doi:10.1371/journal.pgen.1006048)
Supplement: S2 Text — (ZIP) [file pgen.1006048.s030.zip › nuclei/t011-nuclei]

1	1	7	1	-1	163	276	14.0	54	ABal	-79	0	0	0		0	0	0	0	0
2	1	5	3	-1	377	343	18.3	74	EMS	139	0	0	0		0	0	0	0	0
3	1	6	5	-1	192	201	17.4	56	ABar	296	0	0	0		0	0	0	0	0
4	1	1	4	-1	421	156	16.8	55	ABpr	555	1437	0	0		0	0	0	0	0
5	0	4	-1	-1	53	285	10.5	42		-23	0	0	0		0	0	0	0	0
6	1	3	6	-1	388	191	10.0	55	ABpl	543	319	0	0		0	0	0	0	0
7	1	2	7	-1	554	283	15.3	70	P2	691	192	0	0		0	0	0	0	0
