# Supplementary material for: The AP-2 Transcription Factor APTF-2 Is Required for Neuroblast and Epidermal Morphogenesis in Caenorhabditis elegans Embryogenesis
Source: PLoS Genet. 2016 May 13;12(5):e1006048. doi: 10.1371/journal.pgen.1006048 (PMC4866721; doi:10.1371/journal.pgen.1006048)
Supplement: S2 Text — (ZIP) [file pgen.1006048.s030.zip › nuclei/t012-nuclei]

1	1	1	2	-1	168	292	14.6	57	ABal	381	0	0	0		0	0	0	0	0
2	0	5	-1	-1	51	285	10.5	43		376	-261	0	0		0	0	0	0	0
3	1	2	1	7	397	344	18.6	64	EMS	489	788	0	0		0	0	0	0	0
4	1	4	5	-1	434	161	16.9	59	ABpr	392	0	0	0		0	0	0	0	0
5	1	3	8	-1	212	203	18.2	59	ABar	576	-158	0	0		0	0	0	0	0
6	1	6	6	-1	382	188	9.9	55	ABpl	357	0	0	0		0	0	0	0	0
7	1	7	4	-1	541	314	16.0	71	P2	707	-35	0	0		0	0	0	0	0
