# Supplementary material for: The AP-2 Transcription Factor APTF-2 Is Required for Neuroblast and Epidermal Morphogenesis in Caenorhabditis elegans Embryogenesis
Source: PLoS Genet. 2016 May 13;12(5):e1006048. doi: 10.1371/journal.pgen.1006048 (PMC4866721; doi:10.1371/journal.pgen.1006048)
Supplement: S2 Text — (ZIP) [file pgen.1006048.s030.zip › nuclei/t013-nuclei]

1	1	3	6	-1	416	355	17.1	54	E	421	-181	0	0		0	0	0	0	0
2	1	1	1	-1	164	304	13.6	62	ABal	426	0	0	0		0	0	0	0	0
3	0	2	-1	-1	53	283	10.8	42		413	698	0	0		0	0	0	0	0
4	1	7	2	-1	542	299	15.4	72	P2	-16	0	0	0		0	0	0	0	0
5	1	4	4	-1	426	158	18.2	62	ABpr	599	399	0	0		0	0	0	0	0
6	1	6	3	-1	376	192	8.9	59	ABpl	575	54	0	0		0	0	0	0	0
7	1	3	7	-1	353	341	18.9	54	MS	472	100	0	0		0	0	0	0	0
8	1	5	5	-1	211	180	19.3	62	ABar	-188	0	0	0		0	0	0	0	0
