# Supplementary material for: The AP-2 Transcription Factor APTF-2 Is Required for Neuroblast and Epidermal Morphogenesis in Caenorhabditis elegans Embryogenesis
Source: PLoS Genet. 2016 May 13;12(5):e1006048. doi: 10.1371/journal.pgen.1006048 (PMC4866721; doi:10.1371/journal.pgen.1006048)
Supplement: S2 Text — (ZIP) [file pgen.1006048.s030.zip › nuclei/t014-nuclei]

1	1	2	4	-1	155	312	11.7	63	ABal	638	320	0	0		0	0	0	0	0
2	1	4	2	8	546	283	15.4	63	P2	517	-338	0	0		0	0	0	0	0
3	1	6	5	-1	353	223	8.0	64	ABpl	106	0	0	0		0	0	0	0	0
4	1	5	3	-1	416	149	19.8	66	ABpr	662	2278	0	0		0	0	0	0	0
5	1	8	7	-1	211	154	19.1	65	ABar	656	49	0	0		0	0	0	0	0
6	1	1	1	-1	445	347	17.3	54	E	424	-148	0	0		0	0	0	0	0
7	1	7	6	-1	362	355	20.2	55	MS	130	0	0	0		0	0	0	0	0
8	0	3	-1	-1	100	243	13.4	34		336	1001	0	0		0	0	0	0	0
