# Supplementary material for: The AP-2 Transcription Factor APTF-2 Is Required for Neuroblast and Epidermal Morphogenesis in Caenorhabditis elegans Embryogenesis
Source: PLoS Genet. 2016 May 13;12(5):e1006048. doi: 10.1371/journal.pgen.1006048 (PMC4866721; doi:10.1371/journal.pgen.1006048)
Supplement: S2 Text — (ZIP) [file pgen.1006048.s030.zip › nuclei/t015-nuclei]

1	1	6	3	-1	452	350	17.7	54	E	115	0	0	0		0	0	0	0	0
2	1	2	1	-1	553	300	14.1	53	P3	373	27	0	0		0	0	0	0	0
3	1	4	2	-1	417	157	20.8	69	ABpr	582	0	0	0		0	0	0	0	0
4	1	1	8	-1	146	295	11.7	67	ABal	265	0	0	0		0	0	0	0	0
5	1	3	7	-1	330	256	8.3	67	ABpl	-550	0	0	0		0	0	0	0	0
6	1	7	5	-1	336	360	21.7	58	MS	577	518	0	0		0	0	0	0	0
7	1	5	6	-1	242	135	17.7	67	ABar	373	0	0	0		0	0	0	0	0
8	1	2	4	-1	545	247	13.9	52	C	348	0	0	0		0	0	0	0	0
9	0	8	-1	-1	52	283	10.5	42		379	813	0	0		0	0	0	0	0
