# Supplementary material for: The AP-2 Transcription Factor APTF-2 Is Required for Neuroblast and Epidermal Morphogenesis in Caenorhabditis elegans Embryogenesis
Source: PLoS Genet. 2016 May 13;12(5):e1006048. doi: 10.1371/journal.pgen.1006048 (PMC4866721; doi:10.1371/journal.pgen.1006048)
Supplement: S2 Text — (ZIP) [file pgen.1006048.s030.zip › nuclei/t016-nuclei]

1	1	2	5	-1	561	313	15.6	51	P3	492	25	0	0		0	0	0	0	0
2	1	3	8	-1	413	155	21.7	70	ABpr	123	0	0	0		0	0	0	0	0
3	1	1	4	-1	464	337	17.6	58	E	565	-431	0	0		0	0	0	0	0
4	1	8	1	-1	526	242	13.9	51	C	379	-591	0	0		0	0	0	0	0
5	1	6	7	-1	307	352	22.6	63	MS	573	168	0	0		0	0	0	0	0
6	1	7	2	-1	250	130	15.9	68	ABar	-486	0	0	0		0	0	0	0	0
7	1	5	6	-1	328	297	8.3	69	ABpl	699	188	0	0		0	0	0	0	0
8	1	4	3	-1	125	297	12.7	69	ABal	686	295	0	0		0	0	0	0	0
9	0	9	-1	-1	47	283	10.7	42		327	466	0	0		0	0	0	0	0
