# Supplementary material for: The AP-2 Transcription Factor APTF-2 Is Required for Neuroblast and Epidermal Morphogenesis in Caenorhabditis elegans Embryogenesis
Source: PLoS Genet. 2016 May 13;12(5):e1006048. doi: 10.1371/journal.pgen.1006048 (PMC4866721; doi:10.1371/journal.pgen.1006048)
Supplement: S2 Text — (ZIP) [file pgen.1006048.s030.zip › nuclei/t017-nuclei]

1	1	4	4	-1	530	235	11.8	51	C	30	0	0	0		0	0	0	0	0
2	1	6	8	-1	254	143	14.0	69	ABar	343	0	0	0		0	0	0	0	0
3	1	8	6	-1	125	298	14.3	70	ABal	701	522	0	0		0	0	0	0	0
4	1	3	7	-1	490	323	18.0	60	E	575	-749	0	0		0	0	0	0	0
5	1	1	3	-1	570	316	16.5	52	P3	92	0	0	0		0	0	0	0	0
6	1	7	2	-1	335	334	9.8	69	ABpl	687	127	0	0		0	0	0	0	0
7	1	5	1	-1	292	315	22.9	65	MS	647	345	0	0		0	0	0	0	0
8	1	2	5	-1	433	159	22.2	72	ABpr	726	678	0	0		0	0	0	0	0
9	0	9	-1	-1	48	286	10.5	42		362	443	0	0		0	0	0	0	0
