# Supplementary material for: The AP-2 Transcription Factor APTF-2 Is Required for Neuroblast and Epidermal Morphogenesis in Caenorhabditis elegans Embryogenesis
Source: PLoS Genet. 2016 May 13;12(5):e1006048. doi: 10.1371/journal.pgen.1006048 (PMC4866721; doi:10.1371/journal.pgen.1006048)
Supplement: S2 Text — (ZIP) [file pgen.1006048.s030.zip › nuclei/t018-nuclei]

1	1	7	4	-1	295	302	22.5	66	MS	99	0	0	0		0	0	0	0	0
2	1	6	9	-1	331	340	10.7	70	ABpl	145	0	0	0		0	0	0	0	0
3	1	5	1	-1	571	324	17.9	53	P3	82	0	0	0		0	0	0	0	0
4	1	1	5	-1	540	239	10.8	52	C	507	473	0	0		0	0	0	0	0
5	1	8	7	-1	435	150	21.8	72	ABpr	718	470	0	0		0	0	0	0	0
6	1	3	2	-1	124	295	14.6	71	ABal	709	-676	0	0		0	0	0	0	0
7	1	4	6	-1	496	332	18.7	60	E	564	119	0	0		0	0	0	0	0
8	1	2	3	-1	266	147	13.3	70	ABar	701	-293	0	0		0	0	0	0	0
9	0	9	-1	-1	48	284	10.2	41		338	432	0	0		0	0	0	0	0
