# Supplementary material for: The AP-2 Transcription Factor APTF-2 Is Required for Neuroblast and Epidermal Morphogenesis in Caenorhabditis elegans Embryogenesis
Source: PLoS Genet. 2016 May 13;12(5):e1006048. doi: 10.1371/journal.pgen.1006048 (PMC4866721; doi:10.1371/journal.pgen.1006048)
Supplement: S2 Text — (ZIP) [file pgen.1006048.s030.zip › nuclei/t019-nuclei]

1	1	3	7	-1	572	335	18.1	54	P3	-7	0	0	0		0	0	0	0	0
2	1	6	9	-1	127	292	16.6	70	ABal	695	797	0	0		0	0	0	0	0
3	1	8	1	-1	263	144	12.9	70	ABar	700	201	0	0		0	0	0	0	0
4	1	1	3	-1	313	294	22.5	69	MS	697	336	0	0		0	0	0	0	0
5	1	4	5	-1	536	244	9.3	55	C	529	-787	0	0		0	0	0	0	0
6	1	7	2	-1	482	335	18.8	62	E	610	-1178	0	0		0	0	0	0	0
7	1	5	6	-1	438	151	20.6	73	ABpr	729	440	0	0		0	0	0	0	0
8	0	9	-1	-1	49	285	10.6	41		418	-30	0	0		0	0	0	0	0
9	1	2	8	-1	325	340	10.8	71	ABpl	703	993	0	0		0	0	0	0	0
