# Supplementary material for: The AP-2 Transcription Factor APTF-2 Is Required for Neuroblast and Epidermal Morphogenesis in Caenorhabditis elegans Embryogenesis
Source: PLoS Genet. 2016 May 13;12(5):e1006048. doi: 10.1371/journal.pgen.1006048 (PMC4866721; doi:10.1371/journal.pgen.1006048)
Supplement: S2 Text — (ZIP) [file pgen.1006048.s030.zip › nuclei/t020-nuclei]

1	1	3	5	7	280	157	13.5	64	ABar	641	607	0	0		0	0	0	0	0
2	1	6	4	-1	484	335	18.6	62	E	125	0	0	0		0	0	0	0	0
3	1	4	2	-1	324	291	23.0	70	MS	703	-1416	0	0		0	0	0	0	0
4	0	-1	-1	-1	53	284	10.4	38		392	0	0	0		0	0	0	0	0
5	1	5	9	-1	528	246	8.5	57	C	561	691	0	0		0	0	0	0	0
6	1	7	1	10	443	177	19.5	64	ABpr	495	-263	0	0		0	0	0	0	0
7	1	1	6	-1	577	339	18.0	55	P3	522	-215	0	0		0	0	0	0	0
8	1	9	8	11	324	344	12.5	61	ABpl	572	119	0	0		0	0	0	0	0
9	1	2	3	13	139	285	17.7	59	ABal	590	-10	0	0		0	0	0	0	0
10	0	8	-1	-1	75	247	13.5	38		269	-236	0	0		0	0	0	0	0
