# Supplementary material for: The AP-2 Transcription Factor APTF-2 Is Required for Neuroblast and Epidermal Morphogenesis in Caenorhabditis elegans Embryogenesis
Source: PLoS Genet. 2016 May 13;12(5):e1006048. doi: 10.1371/journal.pgen.1006048 (PMC4866721; doi:10.1371/journal.pgen.1006048)
Supplement: S2 Text — (ZIP) [file pgen.1006048.s030.zip › nuclei/t021-nuclei]

1	1	6	10	-1	454	206	20.8	57	ABprp	447	346	0	0		0	0	0	0	0
2	1	3	2	-1	311	293	23.1	70	MS	694	-21	0	0		0	0	0	0	0
3	1	9	13	-1	141	281	18.4	50	ABalp	426	18	0	0		0	0	0	0	0
4	1	2	3	-1	491	343	18.4	62	E	7	0	0	0		0	0	0	0	0
5	1	1	1	-1	258	154	16.4	52	ABara	425	-498	0	0		0	0	0	0	0
6	1	7	6	-1	582	330	16.9	56	P3	554	729	0	0		0	0	0	0	0
7	1	1	7	-1	301	148	11.6	52	ABarp	129	0	0	0		0	0	0	0	0
8	1	8	11	-1	330	351	14.0	52	ABplp	88	0	0	0		0	0	0	0	0
9	1	5	9	-1	515	241	8.1	59	C	56	0	0	0		0	0	0	0	0
10	1	6	5	-1	422	147	19.2	55	ABpra	381	351	0	0		0	0	0	0	0
11	1	8	12	-1	296	314	11.2	51	ABpla	429	-863	0	0		0	0	0	0	0
12	0	4	-1	-1	52	283	10.6	42		66	0	0	0		0	0	0	0	0
13	1	9	8	-1	125	250	13.6	45	ABala	-201	0	0	0		0	0	0	0	0
