# Supplementary material for: The AP-2 Transcription Factor APTF-2 Is Required for Neuroblast and Epidermal Morphogenesis in Caenorhabditis elegans Embryogenesis
Source: PLoS Genet. 2016 May 13;12(5):e1006048. doi: 10.1371/journal.pgen.1006048 (PMC4866721; doi:10.1371/journal.pgen.1006048)
Supplement: S2 Text — (ZIP) [file pgen.1006048.s030.zip › nuclei/t022-nuclei]

1	1	5	7	-1	252	160	19.0	54	ABara	495	-155	0	0		0	0	0	0	0
2	1	2	13	-1	326	307	22.2	70	MS	707	86	0	0		0	0	0	0	0
3	1	4	4	-1	504	350	18.0	65	E	645	-417	0	0		0	0	0	0	0
4	0	12	-1	-1	51	284	10.8	44		363	-554	0	0		0	0	0	0	0
5	1	10	3	-1	425	158	21.3	54	ABpra	417	371	0	0		0	0	0	0	0
6	1	6	6	-1	594	311	15.4	56	P3	207	0	0	0		0	0	0	0	0
7	1	7	12	-1	308	150	12.5	52	ABarp	444	791	0	0		0	0	0	0	0
8	1	13	10	-1	113	257	14.1	51	ABala	335	0	0	0		0	0	0	0	0
9	1	9	1	-1	510	220	8.4	61	C	591	32	0	0		0	0	0	0	0
10	1	1	11	-1	466	228	20.4	57	ABprp	541	409	0	0		0	0	0	0	0
11	1	8	5	-1	330	337	11.7	51	ABplp	370	87	0	0		0	0	0	0	0
12	1	11	8	-1	274	293	8.7	51	ABpla	358	71	0	0		0	0	0	0	0
13	1	3	2	-1	152	312	18.4	52	ABalp	422	-284	0	0		0	0	0	0	0
