# Supplementary material for: The AP-2 Transcription Factor APTF-2 Is Required for Neuroblast and Epidermal Morphogenesis in Caenorhabditis elegans Embryogenesis
Source: PLoS Genet. 2016 May 13;12(5):e1006048. doi: 10.1371/journal.pgen.1006048 (PMC4866721; doi:10.1371/journal.pgen.1006048)
Supplement: S2 Text — (ZIP) [file pgen.1006048.s030.zip › nuclei/t023-nuclei]

1	1	9	2	-1	512	220	8.7	63	C	615	83	0	0		0	0	0	0	0
2	1	13	12	-1	166	310	18.3	55	ABalp	543	550	0	0		0	0	0	0	0
3	1	5	13	-1	427	148	20.9	56	ABpra	490	89	0	0		0	0	0	0	0
4	1	3	8	-1	493	333	18.0	66	E	653	-223	0	0		0	0	0	0	0
5	1	11	10	-1	332	333	11.0	53	ABplp	532	327	0	0		0	0	0	0	0
6	1	6	7	-1	595	304	15.8	57	P3	-31	0	0	0		0	0	0	0	0
7	1	1	4	-1	250	162	19.9	56	ABara	566	120	0	0		0	0	0	0	0
8	1	12	5	-1	266	288	8.1	53	ABpla	474	388	0	0		0	0	0	0	0
9	0	4	-1	-1	50	285	11.0	46		465	-512	0	0		0	0	0	0	0
10	1	8	3	-1	115	245	14.5	55	ABala	486	974	0	0		0	0	0	0	0
11	1	10	11	-1	471	220	19.8	55	ABprp	515	426	0	0		0	0	0	0	0
12	1	7	9	-1	303	152	12.6	53	ABarp	463	-154	0	0		0	0	0	0	0
13	1	2	6	-1	333	312	20.9	69	MS	691	27	0	0		0	0	0	0	0
