# Supplementary material for: The AP-2 Transcription Factor APTF-2 Is Required for Neuroblast and Epidermal Morphogenesis in Caenorhabditis elegans Embryogenesis
Source: PLoS Genet. 2016 May 13;12(5):e1006048. doi: 10.1371/journal.pgen.1006048 (PMC4866721; doi:10.1371/journal.pgen.1006048)
Supplement: S2 Text — (ZIP) [file pgen.1006048.s030.zip › nuclei/t024-nuclei]

1	0	9	-1	-1	50	283	11.0	46		465	-211	0	0		0	0	0	0	0
2	1	1	7	-1	509	214	9.1	62	C	514	0	0	0		0	0	0	0	0
3	1	10	1	-1	108	226	15.2	56	ABala	-30	0	0	0		0	0	0	0	0
4	1	7	12	-1	243	166	21.0	58	ABara	548	-133	0	0		0	0	0	0	0
5	1	8	11	-1	250	287	7.2	56	ABpla	-201	0	0	0		0	0	0	0	0
6	1	13	9	-1	328	304	20.1	63	MS	447	795	0	0		0	0	0	0	0
7	1	6	8	-1	597	290	16.1	58	P3	562	32	0	0		0	0	0	0	0
8	1	4	5	-1	495	327	18.6	65	E	89	0	0	0		0	0	0	0	0
9	1	12	3	-1	302	149	12.1	56	ABarp	532	163	0	0		0	0	0	0	0
10	1	5	10	-1	348	327	9.6	54	ABplp	521	-515	0	0		0	0	0	0	0
11	1	11	4	-1	475	216	19.9	59	ABprp	581	-747	0	0		0	0	0	0	0
12	1	2	6	-1	182	320	18.8	57	ABalp	55	0	0	0		0	0	0	0	0
13	1	3	2	-1	418	133	21.3	58	ABpra	582	101	0	0		0	0	0	0	0
