# Supplementary material for: The AP-2 Transcription Factor APTF-2 Is Required for Neuroblast and Epidermal Morphogenesis in Caenorhabditis elegans Embryogenesis
Source: PLoS Genet. 2016 May 13;12(5):e1006048. doi: 10.1371/journal.pgen.1006048 (PMC4866721; doi:10.1371/journal.pgen.1006048)
Supplement: S2 Text — (ZIP) [file pgen.1006048.s030.zip › nuclei/t025-nuclei]

1	1	3	9	-1	98	235	16.1	59	ABala	594	22	0	0		0	0	0	0	0
2	1	13	6	-1	400	120	21.2	60	ABpra	590	-225	0	0		0	0	0	0	0
3	1	9	2	-1	308	143	11.0	57	ABarp	831	0	0	0		0	0	0	0	0
4	1	11	5	-1	477	214	20.4	63	ABprp	577	-258	0	0		0	0	0	0	0
5	1	8	1	-1	489	317	19.2	62	E	609	1597	0	0		0	0	0	0	0
6	1	12	10	-1	200	334	18.2	59	ABalp	591	110	0	0		0	0	0	0	0
7	1	2	7	-1	500	215	9.6	61	C	614	-1266	0	0		0	0	0	0	0
8	1	7	13	-1	603	273	15.9	59	P3	132	0	0	0		0	0	0	0	0
9	1	6	11	12	322	301	19.9	62	MS	362	0	0	0		0	0	0	0	0
10	1	10	3	-1	370	331	9.5	56	ABplp	555	281	0	0		0	0	0	0	0
11	1	5	8	-1	245	274	7.3	58	ABpla	585	278	0	0		0	0	0	0	0
12	1	4	4	-1	231	166	21.9	61	ABara	584	-133	0	0		0	0	0	0	0
13	0	1	-1	-1	49	285	10.6	43		435	294	0	0		0	0	0	0	0
