# Supplementary material for: The AP-2 Transcription Factor APTF-2 Is Required for Neuroblast and Epidermal Morphogenesis in Caenorhabditis elegans Embryogenesis
Source: PLoS Genet. 2016 May 13;12(5):e1006048. doi: 10.1371/journal.pgen.1006048 (PMC4866721; doi:10.1371/journal.pgen.1006048)
Supplement: S2 Text — (ZIP) [file pgen.1006048.s030.zip › nuclei/t026-nuclei]

1	1	5	2	5	495	335	18.3	57	E	141	0	0	0		0	0	0	0	0
2	1	3	4	-1	304	144	10.8	60	ABarp	385	0	0	0		0	0	0	0	0
3	1	10	14	-1	373	338	10.4	58	ABplp	561	-179	0	0		0	0	0	0	0
4	1	12	12	-1	226	178	22.5	62	ABara	-100	0	0	0		0	0	0	0	0
5	1	4	15	-1	488	210	21.7	65	ABprp	655	1897	0	0		0	0	0	0	0
6	1	2	9	-1	384	118	21.1	62	ABpra	621	99	0	0		0	0	0	0	0
7	1	7	13	-1	492	214	10.0	62	C	619	1132	0	0		0	0	0	0	0
8	1	11	10	-1	242	255	7.6	59	ABpla	581	560	0	0		0	0	0	0	0
9	1	1	7	-1	99	233	15.9	61	ABala	610	-64	0	0		0	0	0	0	0
10	1	6	6	-1	186	339	16.1	60	ABalp	604	1894	0	0		0	0	0	0	0
11	1	9	8	-1	288	319	20.2	51	MSa	382	-127	0	0		0	0	0	0	0
12	1	9	3	-1	355	295	19.8	51	MSp	355	186	0	0		0	0	0	0	0
13	1	8	1	-1	602	266	14.9	59	P3	-2	0	0	0		0	0	0	0	0
14	0	13	-1	-1	49	283	10.6	44		-33	0	0	0		0	0	0	0	0
