# Supplementary material for: The AP-2 Transcription Factor APTF-2 Is Required for Neuroblast and Epidermal Morphogenesis in Caenorhabditis elegans Embryogenesis
Source: PLoS Genet. 2016 May 13;12(5):e1006048. doi: 10.1371/journal.pgen.1006048 (PMC4866721; doi:10.1371/journal.pgen.1006048)
Supplement: S2 Text — (ZIP) [file pgen.1006048.s030.zip › nuclei/t027-nuclei]

1	1	13	10	-1	604	260	14.8	57	P3	566	628	0	0		0	0	0	0	0
2	1	1	11	-1	526	334	17.4	48	Ep	409	1113	0	0		0	0	0	0	0
3	1	12	6	-1	356	283	19.4	53	MSp	529	-172	0	0		0	0	0	0	0
4	1	2	9	-1	314	147	10.8	61	ABarp	611	234	0	0		0	0	0	0	0
5	1	1	13	-1	468	363	19.0	48	Ea	390	177	0	0		0	0	0	0	0
6	1	10	7	-1	187	345	14.4	60	ABalp	594	208	0	0		0	0	0	0	0
7	1	9	3	-1	99	228	15.4	63	ABala	630	-437	0	0		0	0	0	0	0
8	1	11	12	-1	283	310	20.1	53	MSa	510	-147	0	0		0	0	0	0	0
9	1	6	4	-1	386	122	20.8	64	ABpra	613	-108	0	0		0	0	0	0	0
10	1	8	5	-1	249	246	7.7	61	ABpla	22	0	0	0		0	0	0	0	0
11	0	14	-1	-1	50	284	10.5	44		416	910	0	0		0	0	0	0	0
12	1	4	8	-1	218	185	21.9	64	ABara	631	68	0	0		0	0	0	0	0
13	1	7	14	-1	483	221	10.7	62	C	579	-111	0	0		0	0	0	0	0
14	1	3	2	-1	387	336	10.3	59	ABplp	587	164	0	0		0	0	0	0	0
15	1	5	1	-1	493	220	22.1	67	ABprp	665	346	0	0		0	0	0	0	0
