# Supplementary material for: The AP-2 Transcription Factor APTF-2 Is Required for Neuroblast and Epidermal Morphogenesis in Caenorhabditis elegans Embryogenesis
Source: PLoS Genet. 2016 May 13;12(5):e1006048. doi: 10.1371/journal.pgen.1006048 (PMC4866721; doi:10.1371/journal.pgen.1006048)
Supplement: S2 Text — (ZIP) [file pgen.1006048.s030.zip › nuclei/t028-nuclei]

1	1	15	10	-1	497	219	22.4	66	ABprp	662	624	0	0		0	0	0	0	0
2	1	14	7	-1	391	343	11.0	59	ABplp	570	393	0	0		0	0	0	0	0
3	1	7	14	-1	98	236	14.9	63	ABala	626	-209	0	0		0	0	0	0	0
4	1	9	8	-1	381	121	21.2	66	ABpra	640	58	0	0		0	0	0	0	0
5	1	10	1	-1	252	247	8.0	62	ABpla	-36	0	0	0		0	0	0	0	0
6	1	3	9	-1	368	276	19.1	55	MSp	537	565	0	0		0	0	0	0	0
7	1	6	3	-1	193	354	14.6	60	ABalp	189	0	0	0		0	0	0	0	0
8	1	12	15	-1	205	185	22.0	65	ABara	308	0	0	0		0	0	0	0	0
9	1	4	12	-1	318	149	10.8	62	ABarp	-481	0	0	0		0	0	0	0	0
10	1	1	6	-1	593	250	14.1	57	P3	115	0	0	0		0	0	0	0	0
11	1	2	4	-1	534	327	15.8	49	Ep	216	0	0	0		0	0	0	0	0
12	1	8	2	-1	275	313	19.8	56	MSa	506	-732	0	0		0	0	0	0	0
13	1	5	13	-1	476	368	19.4	49	Ea	176	0	0	0		0	0	0	0	0
14	1	13	5	11	469	221	11.3	58	C	189	0	0	0		0	0	0	0	0
15	0	11	-1	-1	48	285	10.4	43		-36	0	0	0		0	0	0	0	0
