# Supplementary material for: The AP-2 Transcription Factor APTF-2 Is Required for Neuroblast and Epidermal Morphogenesis in Caenorhabditis elegans Embryogenesis
Source: PLoS Genet. 2016 May 13;12(5):e1006048. doi: 10.1371/journal.pgen.1006048 (PMC4866721; doi:10.1371/journal.pgen.1006048)
Supplement: S2 Text — (ZIP) [file pgen.1006048.s030.zip › nuclei/t029-nuclei]

1	1	5	5	-1	244	233	8.3	62	ABpla	-82	0	0	0		0	0	0	0	0
2	1	12	13	-1	257	316	19.7	58	MSa	141	0	0	0		0	0	0	0	0
3	1	7	4	-1	186	361	14.7	60	ABalp	99	0	0	0		0	0	0	0	0
4	1	11	2	-1	528	319	14.7	49	Ep	458	202	0	0		0	0	0	0	0
5	1	14	7	-1	493	211	10.5	46	Cp	375	-94	0	0		0	0	0	0	0
6	1	10	1	-1	588	248	13.6	57	P3	569	-482	0	0		0	0	0	0	0
7	1	2	11	-1	389	358	11.5	60	ABplp	589	441	0	0		0	0	0	0	0
8	1	4	14	-1	396	125	21.3	64	ABpra	593	231	0	0		0	0	0	0	0
9	1	6	10	-1	383	266	19.6	55	MSp	550	-1086	0	0		0	0	0	0	0
10	1	1	15	-1	510	229	22.8	66	ABprp	653	486	0	0		0	0	0	0	0
11	1	14	9	-1	435	229	10.7	45	Ca	328	-720	0	0		0	0	0	0	0
12	1	9	3	-1	319	141	10.4	62	ABarp	624	178	0	0		0	0	0	0	0
13	1	13	6	-1	468	371	19.9	51	Ea	448	-507	0	0		0	0	0	0	0
14	1	3	8	-1	93	235	14.9	63	ABala	74	0	0	0		0	0	0	0	0
15	1	8	12	-1	213	182	22.7	65	ABara	266	0	0	0		0	0	0	0	0
16	0	15	-1	-1	48	283	10.4	42		278	0	0	0		0	0	0	0	0
