# Supplementary material for: The AP-2 Transcription Factor APTF-2 Is Required for Neuroblast and Epidermal Morphogenesis in Caenorhabditis elegans Embryogenesis
Source: PLoS Genet. 2016 May 13;12(5):e1006048. doi: 10.1371/journal.pgen.1006048 (PMC4866721; doi:10.1371/journal.pgen.1006048)
Supplement: S2 Text — (ZIP) [file pgen.1006048.s030.zip › nuclei/t030-nuclei]

1	1	6	13	-1	594	256	14.3	57	P3	561	-87	0	0		0	0	0	0	0
2	1	4	4	-1	533	313	14.0	49	Ep	196	0	0	0		0	0	0	0	0
3	1	12	1	-1	323	129	11.9	63	ABarp	626	247	0	0		0	0	0	0	0
4	1	3	9	-1	176	352	15.7	62	ABalp	616	-701	0	0		0	0	0	0	0
5	1	1	2	-1	242	243	7.9	63	ABpla	633	158	0	0		0	0	0	0	0
6	1	13	3	-1	455	380	21.0	54	Ea	517	434	0	0		0	0	0	0	0
7	1	5	7	-1	491	218	10.2	47	Cp	374	209	0	0		0	0	0	0	0
8	1	14	16	-1	94	230	14.4	63	ABala	32	0	0	0		0	0	0	0	0
9	1	11	6	-1	426	240	10.5	44	Ca	422	-126	0	0		0	0	0	0	0
10	1	9	12	-1	388	272	20.6	58	MSp	266	0	0	0		0	0	0	0	0
11	1	7	8	-1	375	365	11.5	60	ABplp	600	99	0	0		0	0	0	0	0
12	1	15	15	-1	216	170	22.9	66	ABara	660	-196	0	0		0	0	0	0	0
13	1	2	14	-1	256	319	20.7	58	MSa	334	0	0	0		0	0	0	0	0
14	1	8	11	-1	414	134	21.0	65	ABpra	642	13	0	0		0	0	0	0	0
15	1	10	10	-1	503	235	22.8	65	ABprp	649	-238	0	0		0	0	0	0	0
16	0	16	-1	-1	48	285	10.5	41		495	0	0	0		0	0	0	0	0
