# Supplementary material for: The AP-2 Transcription Factor APTF-2 Is Required for Neuroblast and Epidermal Morphogenesis in Caenorhabditis elegans Embryogenesis
Source: PLoS Genet. 2016 May 13;12(5):e1006048. doi: 10.1371/journal.pgen.1006048 (PMC4866721; doi:10.1371/journal.pgen.1006048)
Supplement: S2 Text — (ZIP) [file pgen.1006048.s030.zip › nuclei/t031-nuclei]

1	1	3	14	-1	322	131	12.0	63	ABarp	403	0	0	0		0	0	0	0	0
2	1	5	6	-1	240	249	8.0	63	ABpla	101	0	0	0		0	0	0	0	0
3	1	6	7	-1	460	383	21.7	54	Ea	537	178	0	0		0	0	0	0	0
4	1	2	16	-1	527	319	13.4	50	Ep	450	512	0	0		0	0	0	0	0
5	0	16	-1	-1	48	285	10.6	40		286	0	0	0		0	0	0	0	0
6	1	9	15	-1	424	236	9.9	48	Ca	444	187	0	0		0	0	0	0	0
7	1	7	1	-1	495	204	10.8	48	Cp	479	147	0	0		0	0	0	0	0
8	1	11	12	-1	362	364	11.8	61	ABplp	112	0	0	0		0	0	0	0	0
9	1	4	3	-1	173	351	16.7	63	ABalp	248	0	0	0		0	0	0	0	0
10	1	15	9	-1	502	241	22.4	64	ABprp	605	1102	0	0		0	0	0	0	0
11	1	14	11	-1	418	135	20.8	64	ABpra	94	0	0	0		0	0	0	0	0
12	1	10	2	-1	382	275	21.2	59	MSp	578	428	0	0		0	0	0	0	0
13	1	1	4	-1	590	267	14.4	57	P3	562	-466	0	0		0	0	0	0	0
14	1	13	8	-1	269	321	21.7	60	MSa	602	750	0	0		0	0	0	0	0
15	1	12	10	-1	218	167	22.5	65	ABara	640	-196	0	0		0	0	0	0	0
16	1	8	5	-1	94	232	14.2	63	ABala	628	56	0	0		0	0	0	0	0
