# Supplementary material for: The AP-2 Transcription Factor APTF-2 Is Required for Neuroblast and Epidermal Morphogenesis in Caenorhabditis elegans Embryogenesis
Source: PLoS Genet. 2016 May 13;12(5):e1006048. doi: 10.1371/journal.pgen.1006048 (PMC4866721; doi:10.1371/journal.pgen.1006048)
Supplement: S2 Text — (ZIP) [file pgen.1006048.s030.zip › nuclei/t032-nuclei]

1	1	7	18	-1	511	201	10.9	49	Cp	457	226	0	0		0	0	0	0	0
2	1	12	3	-1	394	281	22.0	58	MSp	579	359	0	0		0	0	0	0	0
3	1	9	15	-1	179	348	18.0	64	ABalp	642	-379	0	0		0	0	0	0	0
4	1	13	10	-1	590	274	13.9	53	P3	405	34	0	0		0	0	0	0	0
5	1	16	13	-1	94	219	14.8	65	ABala	653	707	0	0		0	0	0	0	0
6	1	2	12	14	227	258	8.6	58	ABpla	168	0	0	0		0	0	0	0	0
7	1	3	4	-1	476	378	21.1	55	Ea	244	0	0	0		0	0	0	0	0
8	1	14	7	-1	280	312	22.0	60	MSa	196	0	0	0		0	0	0	0	0
9	1	10	16	-1	501	243	22.3	68	ABprp	679	283	0	0		0	0	0	0	0
10	1	15	6	-1	227	174	22.6	58	ABara	436	-441	0	0		0	0	0	0	0
11	1	11	8	17	410	141	20.5	62	ABpra	433	0	0	0		0	0	0	0	0
12	1	8	2	-1	356	362	12.3	60	ABplp	596	503	0	0		0	0	0	0	0
13	0	5	-1	-1	50	285	10.5	42		385	-658	0	0		0	0	0	0	0
14	1	1	11	19	315	141	11.9	63	ABarp	107	0	0	0		0	0	0	0	0
15	1	6	1	-1	415	238	10.3	50	Ca	445	187	0	0		0	0	0	0	0
16	1	4	5	-1	526	327	13.1	53	Ep	521	-474	0	0		0	0	0	0	0
