# Supplementary material for: The AP-2 Transcription Factor APTF-2 Is Required for Neuroblast and Epidermal Morphogenesis in Caenorhabditis elegans Embryogenesis
Source: PLoS Genet. 2016 May 13;12(5):e1006048. doi: 10.1371/journal.pgen.1006048 (PMC4866721; doi:10.1371/journal.pgen.1006048)
Supplement: S2 Text — (ZIP) [file pgen.1006048.s030.zip › nuclei/t033-nuclei]

1	1	15	12	-1	411	245	10.3	51	Ca	169	0	0	0		0	0	0	0	0
2	1	12	4	11	355	352	12.8	55	ABplp	345	-1416	0	0		0	0	0	0	0
3	1	2	3	-1	392	280	21.3	60	MSp	-151	0	0	0		0	0	0	0	0
4	1	7	13	-1	470	382	20.5	57	Ea	98	0	0	0		0	0	0	0	0
5	1	16	2	-1	520	330	12.6	53	Ep	238	0	0	0		0	0	0	0	0
6	1	10	19	23	231	174	21.6	55	ABara	539	49	0	0		0	0	0	0	0
7	1	8	7	-1	277	310	22.2	59	MSa	542	-742	0	0		0	0	0	0	0
8	1	11	9	-1	389	145	21.1	51	ABpraa	391	151	0	0		0	0	0	0	0
9	0	13	-1	-1	52	283	11.3	43		435	-216	0	0		0	0	0	0	0
10	1	4	16	20	596	278	14.3	52	P3	371	0	0	0		0	0	0	0	0
11	1	14	14	-1	292	145	13.2	48	ABarpa	99	0	0	0		0	0	0	0	0
12	1	6	22	-1	259	263	9.4	46	ABplap	326	1105	0	0		0	0	0	0	0
13	1	5	17	18	115	219	15.3	58	ABala	582	313	0	0		0	0	0	0	0
14	1	6	21	-1	215	260	9.4	45	ABplaa	325	-146	0	0		0	0	0	0	0
15	1	3	5	10	173	333	16.8	54	ABalp	413	448	0	0		0	0	0	0	0
16	1	9	1	24	499	246	21.8	60	ABprp	-140	0	0	0		0	0	0	0	0
17	1	11	8	-1	428	151	18.1	50	ABprap	332	-478	0	0		0	0	0	0	0
18	1	1	26	-1	516	191	11.1	51	Cp	511	-703	0	0		0	0	0	0	0
19	1	14	6	-1	345	161	11.5	49	ABarpp	174	0	0	0		0	0	0	0	0
