# Supplementary material for: The AP-2 Transcription Factor APTF-2 Is Required for Neuroblast and Epidermal Morphogenesis in Caenorhabditis elegans Embryogenesis
Source: PLoS Genet. 2016 May 13;12(5):e1006048. doi: 10.1371/journal.pgen.1006048 (PMC4866721; doi:10.1371/journal.pgen.1006048)
Supplement: S2 Text — (ZIP) [file pgen.1006048.s030.zip › nuclei/t034-nuclei]

1	1	16	20	-1	525	234	21.1	49	ABprpp	459	130	0	0		0	0	0	0	0
2	1	5	12	-1	513	327	13.1	54	Ep	129	0	0	0		0	0	0	0	0
3	1	3	3	-1	371	284	21.1	59	MSp	573	172	0	0		0	0	0	0	0
4	1	2	18	-1	323	363	13.4	47	ABplpa	336	158	0	0		0	0	0	0	0
5	1	15	22	-1	138	330	17.9	47	ABalpa	349	157	0	0		0	0	0	0	0
6	1	19	9	-1	366	152	10.6	49	ABarpp	-86	0	0	0		0	0	0	0	0
7	1	7	4	-1	256	320	22.1	60	MSa	603	66	0	0		0	0	0	0	0
8	1	17	7	-1	449	140	17.8	48	ABprap	153	0	0	0		0	0	0	0	0
9	1	8	21	-1	379	131	21.1	49	ABpraa	352	-165	0	0		0	0	0	0	0
10	1	15	17	-1	209	352	14.3	46	ABalpp	439	465	0	0		0	0	0	0	0
11	1	2	8	-1	392	347	12.4	47	ABplpp	363	156	0	0		0	0	0	0	0
12	1	1	16	-1	421	245	10.6	51	Ca	502	109	0	0		0	0	0	0	0
13	1	4	5	-1	456	376	21.0	57	Ea	562	-174	0	0		0	0	0	0	0
14	1	11	25	-1	272	138	12.0	47	ABarpa	101	0	0	0		0	0	0	0	0
15	0	18	-1	-1	523	201	10.9	51		511	258	0	0		0	0	0	0	0
16	1	10	10	-1	585	256	14.2	44	D	338	-31	0	0		0	0	0	0	0
17	1	13	2	-1	88	223	15.4	45	ABalaa	341	213	0	0		0	0	0	0	0
18	1	13	15	-1	132	198	12.4	48	ABalap	224	0	0	0		0	0	0	0	0
19	1	6	11	-1	260	174	20.4	49	ABarap	367	194	0	0		0	0	0	0	0
20	1	10	14	-1	586	324	16.4	43	P4	373	1225	0	0		0	0	0	0	0
21	1	14	13	-1	219	254	9.1	45	ABplaa	309	482	0	0		0	0	0	0	0
22	1	12	19	-1	294	250	9.0	45	ABplap	259	162	0	0		0	0	0	0	0
23	1	6	6	-1	190	197	22.4	48	ABaraa	354	191	0	0		0	0	0	0	0
24	1	16	23	-1	468	222	23.4	49	ABprpa	471	-522	0	0		0	0	0	0	0
25	0	9	-1	-1	49	284	11.0	44		370	75	0	0		0	0	0	0	0
26	1	18	1	-1	522	199	11.05	51	Cp	511	-703	0	0		0	0	0	0	0
