# Supplementary material for: The AP-2 Transcription Factor APTF-2 Is Required for Neuroblast and Epidermal Morphogenesis in Caenorhabditis elegans Embryogenesis
Source: PLoS Genet. 2016 May 13;12(5):e1006048. doi: 10.1371/journal.pgen.1006048 (PMC4866721; doi:10.1371/journal.pgen.1006048)
Supplement: S2 Text — (ZIP) [file pgen.1006048.s030.zip › nuclei/t035-nuclei]

1	1	26	25	-1	520	199	11.0	52	Cp	505	402	0	0		0	0	0	0	0
2	1	17	13	-1	86	220	14.6	47	ABalaa	205	0	0	0		0	0	0	0	0
3	1	3	22	-1	359	275	21.5	60	MSp	600	-68	0	0		0	0	0	0	0
4	1	7	3	-1	244	318	21.2	60	MSa	450	0	0	0		0	0	0	0	0
5	1	13	2	-1	435	366	21.3	57	Ea	529	-149	0	0		0	0	0	0	0
6	1	23	21	-1	184	204	22.7	50	ABaraa	506	-128	0	0		0	0	0	0	0
7	1	8	24	-1	449	141	16.8	50	ABprap	490	1272	0	0		0	0	0	0	0
8	1	11	12	-1	399	352	12.4	47	ABplpp	496	0	0	0		0	0	0	0	0
9	1	6	4	-1	378	165	11.6	50	ABarpp	219	0	0	0		0	0	0	0	0
10	1	16	20	-1	587	254	14.1	47	D	407	291	0	0		0	0	0	0	0
11	1	19	9	-1	253	173	19.9	50	ABarap	410	201	0	0		0	0	0	0	0
12	1	2	19	-1	518	330	14.2	53	Ep	47	0	0	0		0	0	0	0	0
13	1	21	7	-1	224	252	9.5	45	ABplaa	204	0	0	0		0	0	0	0	0
14	1	20	14	-1	589	331	17.3	44	P4	-24	0	0	0		0	0	0	0	0
15	1	18	5	-1	147	192	12.9	47	ABalap	390	1736	0	0		0	0	0	0	0
16	1	12	18	-1	429	243	11.4	53	Ca	484	-76	0	0		0	0	0	0	0
17	1	10	8	-1	216	353	13.6	47	ABalpp	402	1041	0	0		0	0	0	0	0
18	1	4	15	-1	334	368	13.9	48	ABplpa	394	-471	0	0		0	0	0	0	0
19	1	22	16	-1	303	250	8.8	45	ABplap	452	-504	0	0		0	0	0	0	0
20	1	1	11	-1	523	231	21.3	51	ABprpp	456	0	0	0		0	0	0	0	0
21	1	9	6	-1	380	123	20.8	50	ABpraa	488	488	0	0		0	0	0	0	0
22	1	5	10	-1	144	336	16.5	49	ABalpa	441	168	0	0		0	0	0	0	0
23	1	24	17	-1	456	227	23.2	52	ABprpa	472	1384	0	0		0	0	0	0	0
24	0	25	-1	-1	50	284	11.0	43		369	389	0	0		0	0	0	0	0
25	1	14	1	-1	271	143	12.0	48	ABarpa	423	629	0	0		0	0	0	0	0
