# Supplementary material for: The AP-2 Transcription Factor APTF-2 Is Required for Neuroblast and Epidermal Morphogenesis in Caenorhabditis elegans Embryogenesis
Source: PLoS Genet. 2016 May 13;12(5):e1006048. doi: 10.1371/journal.pgen.1006048 (PMC4866721; doi:10.1371/journal.pgen.1006048)
Supplement: S2 Text — (ZIP) [file pgen.1006048.s030.zip › nuclei/t036-nuclei]

1	1	25	10	-1	268	135	11.7	49	ABarpa	487	415	0	0		0	0	0	0	0
2	1	5	13	-1	442	362	20.6	57	Ea	545	-190	0	0		0	0	0	0	0
3	1	4	6	-1	244	325	21.2	60	MSa	586	-274	0	0		0	0	0	0	0
4	1	9	9	-1	391	169	12.4	49	ABarpp	493	188	0	0		0	0	0	0	0
5	1	15	19	-1	150	190	13.1	49	ABalap	174	0	0	0		0	0	0	0	0
6	1	21	1	-1	367	123	21.8	53	ABpraa	514	-401	0	0		0	0	0	0	0
7	1	13	2	-1	224	250	8.8	48	ABplaa	116	0	0	0		0	0	0	0	0
8	1	17	17	-1	230	348	12.8	49	ABalpp	76	0	0	0		0	0	0	0	0
9	1	11	8	-1	253	168	19.8	52	ABarap	509	156	0	0		0	0	0	0	0
10	1	22	7	-1	137	341	16.5	51	ABalpa	172	0	0	0		0	0	0	0	0
11	1	20	16	-1	532	226	21.7	53	ABprpp	529	324	0	0		0	0	0	0	0
12	1	8	11	-1	407	352	11.7	47	ABplpp	201	0	0	0		0	0	0	0	0
13	1	2	3	-1	84	231	15.0	49	ABalaa	155	0	0	0		0	0	0	0	0
14	1	14	18	-1	586	337	17.5	44	P4	435	-30	0	0		0	0	0	0	0
15	1	18	23	-1	330	365	13.9	48	ABplpa	483	327	0	0		0	0	0	0	0
16	1	19	21	-1	309	248	9.3	48	ABplap	452	-6	0	0		0	0	0	0	0
17	1	23	20	-1	451	226	23.5	52	ABprpa	517	-519	0	0		0	0	0	0	0
18	1	16	5	-1	428	249	10.7	54	Ca	520	545	0	0		0	0	0	0	0
19	1	12	15	-1	521	331	14.6	54	Ep	525	713	0	0		0	0	0	0	0
20	1	10	12	-1	581	250	13.5	47	D	464	-242	0	0		0	0	0	0	0
21	1	6	14	-1	176	208	22.5	53	ABaraa	505	560	0	0		0	0	0	0	0
22	1	3	4	-1	351	273	22.0	62	MSp	233	0	0	0		0	0	0	0	0
23	0	24	-1	-1	50	285	10.7	42		421	1223	0	0		0	0	0	0	0
24	1	7	22	-1	455	144	16.5	49	ABprap	465	35	0	0		0	0	0	0	0
25	1	1	25	-1	523	198	11.0	53	Cp	527	1191	0	0		0	0	0	0	0
