# Supplementary material for: The AP-2 Transcription Factor APTF-2 Is Required for Neuroblast and Epidermal Morphogenesis in Caenorhabditis elegans Embryogenesis
Source: PLoS Genet. 2016 May 13;12(5):e1006048. doi: 10.1371/journal.pgen.1006048 (PMC4866721; doi:10.1371/journal.pgen.1006048)
Supplement: S2 Text — (ZIP) [file pgen.1006048.s030.zip › nuclei/t037-nuclei]

1	1	6	25	-1	355	117	22.1	53	ABpraa	478	251	0	0		0	0	0	0	0
2	1	7	11	-1	215	237	8.4	52	ABplaa	474	724	0	0		0	0	0	0	0
3	1	13	16	-1	74	240	14.6	50	ABalaa	182	0	0	0		0	0	0	0	0
4	1	22	3	-1	343	274	21.7	62	MSp	621	216	0	0		0	0	0	0	0
5	1	18	19	-1	433	245	9.9	54	Ca	338	0	0	0		0	0	0	0	0
6	1	3	20	-1	240	324	20.5	60	MSa	600	1393	0	0		0	0	0	0	0
7	1	10	1	-1	127	345	16.2	52	ABalpa	150	0	0	0		0	0	0	0	0
8	1	9	13	-1	257	158	20.3	54	ABarap	527	165	0	0		0	0	0	0	0
9	1	4	21	-1	395	167	11.8	50	ABarpp	113	0	0	0		0	0	0	0	0
10	1	1	8	-1	261	125	11.3	51	ABarpa	501	-831	0	0		0	0	0	0	0
11	1	12	24	-1	423	350	11.0	50	ABplpp	99	0	0	0		0	0	0	0	0
12	1	20	22	-1	590	245	13.0	49	D	460	-643	0	0		0	0	0	0	0
13	1	2	15	-1	437	357	20.2	57	Ea	566	-200	0	0		0	0	0	0	0
14	1	21	2	-1	166	211	23.0	55	ABaraa	549	21	0	0		0	0	0	0	0
15	1	19	10	-1	517	336	15.0	54	Ep	94	0	0	0		0	0	0	0	0
16	1	11	12	-1	542	228	21.4	55	ABprpp	528	-365	0	0		0	0	0	0	0
17	1	8	18	-1	238	349	11.6	50	ABalpp	728	0	0	0		0	0	0	0	0
18	1	14	6	-1	578	348	17.6	45	P4	96	0	0	0		0	0	0	0	0
19	1	5	14	-1	158	184	13.0	51	ABalap	-156	0	0	0		0	0	0	0	0
20	1	17	23	-1	443	224	23.6	53	ABprpa	527	-561	0	0		0	0	0	0	0
21	1	16	7	-1	332	250	8.9	49	ABplap	473	324	0	0		0	0	0	0	0
22	1	24	4	-1	473	152	16.7	51	ABprap	513	450	0	0		0	0	0	0	0
23	1	15	9	-1	324	370	13.3	49	ABplpa	473	-111	0	0		0	0	0	0	0
24	0	23	-1	-1	49	285	10.5	40		329	317	0	0		0	0	0	0	0
25	1	25	5	-1	530	194	11.5	52	Cp	522	-317	0	0		0	0	0	0	0
