# Supplementary material for: The AP-2 Transcription Factor APTF-2 Is Required for Neuroblast and Epidermal Morphogenesis in Caenorhabditis elegans Embryogenesis
Source: PLoS Genet. 2016 May 13;12(5):e1006048. doi: 10.1371/journal.pgen.1006048 (PMC4866721; doi:10.1371/journal.pgen.1006048)
Supplement: S2 Text — (ZIP) [file pgen.1006048.s030.zip › nuclei/t038-nuclei]

1	1	7	6	-1	125	341	16.1	53	ABalpa	156	0	0	0		0	0	0	0	0
2	1	14	9	-1	163	216	23.0	54	ABaraa	67	0	0	0		0	0	0	0	0
3	1	4	22	-1	346	281	21.6	59	MSp	585	-646	0	0		0	0	0	0	0
4	1	22	13	-1	473	141	16.3	53	ABprap	528	49	0	0		0	0	0	0	0
5	1	25	3	-1	527	194	11.3	53	Cp	532	509	0	0		0	0	0	0	0
6	1	18	25	-1	583	345	17.5	44	P4	721	0	0	0		0	0	0	0	0
7	1	21	14	-1	338	241	8.7	50	ABplap	448	-279	0	0		0	0	0	0	0
8	1	10	19	-1	252	124	11.7	51	ABarpa	-61	0	0	0		0	0	0	0	0
9	1	23	16	-1	319	370	12.5	50	ABplpa	497	810	0	0		0	0	0	0	0
10	1	15	1	-1	514	331	16.0	55	Ep	554	1241	0	0		0	0	0	0	0
11	1	2	15	-1	204	236	8.5	52	ABplaa	183	0	0	0		0	0	0	0	0
12	1	16	17	-1	543	231	21.7	55	ABprpp	551	683	0	0		0	0	0	0	0
13	1	8	10	-1	258	152	21.3	55	ABarap	787	0	0	0		0	0	0	0	0
14	1	19	8	-1	161	183	12.7	52	ABalap	327	0	0	0		0	0	0	0	0
15	1	13	20	-1	438	356	19.6	57	Ea	140	0	0	0		0	0	0	0	0
16	1	3	7	-1	71	243	14.8	52	ABalaa	272	0	0	0		0	0	0	0	0
17	0	24	-1	-1	49	285	10.4	38		300	316	0	0		0	0	0	0	0
18	1	17	4	-1	243	357	10.5	50	ABalpp	469	453	0	0		0	0	0	0	0
19	1	5	24	-1	430	238	9.6	53	Ca	352	0	0	0		0	0	0	0	0
20	1	6	2	-1	239	331	19.9	61	MSa	619	82	0	0		0	0	0	0	0
21	1	9	23	-1	395	153	11.3	51	ABarpp	506	150	0	0		0	0	0	0	0
22	1	12	5	-1	600	236	13.0	50	D	479	615	0	0		0	0	0	0	0
23	1	20	21	-1	440	213	23.7	55	ABprpa	552	195	0	0		0	0	0	0	0
24	1	11	12	-1	437	346	10.0	48	ABplpp	-75	0	0	0		0	0	0	0	0
25	1	1	18	-1	354	121	22.8	55	ABpraa	546	-247	0	0		0	0	0	0	0
