# Supplementary material for: The AP-2 Transcription Factor APTF-2 Is Required for Neuroblast and Epidermal Morphogenesis in Caenorhabditis elegans Embryogenesis
Source: PLoS Genet. 2016 May 13;12(5):e1006048. doi: 10.1371/journal.pgen.1006048 (PMC4866721; doi:10.1371/journal.pgen.1006048)
Supplement: S2 Text — (ZIP) [file pgen.1006048.s030.zip › nuclei/t039-nuclei]

1	1	10	9	-1	516	327	16.0	55	Ep	506	723	0	0		0	0	0	0	0
2	1	20	21	-1	234	334	19.7	61	MSa	611	-102	0	0		0	0	0	0	0
3	1	5	15	-1	530	198	11.3	54	Cp	546	-1172	0	0		0	0	0	0	0
4	1	18	5	-1	238	350	9.8	51	ABalpp	465	150	0	0		0	0	0	0	0
5	1	22	1	-1	600	241	13.1	50	D	471	371	0	0		0	0	0	0	0
6	1	1	14	-1	124	336	15.2	53	ABalpa	527	160	0	0		0	0	0	0	0
7	1	16	10	-1	71	246	15.3	51	ABalaa	514	-221	0	0		0	0	0	0	0
8	1	14	4	-1	161	178	13.3	52	ABalap	504	1689	0	0		0	0	0	0	0
9	1	2	24	-1	166	226	23.3	55	ABaraa	545	122	0	0		0	0	0	0	0
10	1	13	23	-1	259	164	21.8	54	ABarap	530	108	0	0		0	0	0	0	0
11	0	17	-1	-1	49	286	10.5	38		312	316	0	0		0	0	0	0	0
12	1	24	13	-1	441	349	9.9	49	ABplpp	497	961	0	0		0	0	0	0	0
13	1	4	16	-1	471	137	16.2	52	ABprap	518	-465	0	0		0	0	0	0	0
14	1	7	11	-1	342	239	8.2	53	ABplap	523	298	0	0		0	0	0	0	0
15	1	11	19	-1	197	227	8.2	52	ABplaa	155	0	0	0		0	0	0	0	0
16	1	9	22	-1	318	357	11.5	51	ABplpa	500	307	0	0		0	0	0	0	0
17	1	12	6	-1	548	224	21.4	54	ABprpp	530	992	0	0		0	0	0	0	0
18	1	25	18	-1	351	129	22.4	55	ABpraa	532	166	0	0		0	0	0	0	0
19	1	8	12	-1	255	122	12.4	53	ABarpa	523	-870	0	0		0	0	0	0	0
20	1	15	20	-1	436	351	19.5	57	Ea	-28	0	0	0		0	0	0	0	0
21	1	23	17	-1	442	207	23.4	56	ABprpa	552	1004	0	0		0	0	0	0	0
22	1	3	2	-1	341	285	21.1	59	MSp	555	478	0	0		0	0	0	0	0
23	1	21	7	-1	397	140	10.8	52	ABarpp	-509	0	0	0		0	0	0	0	0
24	1	19	8	-1	434	238	9.7	51	Ca	179	0	0	0		0	0	0	0	0
25	1	6	3	-1	580	345	17.6	45	P4	-190	0	0	0		0	0	0	0	0
