# Supplementary material for: The AP-2 Transcription Factor APTF-2 Is Required for Neuroblast and Epidermal Morphogenesis in Caenorhabditis elegans Embryogenesis
Source: PLoS Genet. 2016 May 13;12(5):e1006048. doi: 10.1371/journal.pgen.1006048 (PMC4866721; doi:10.1371/journal.pgen.1006048)
Supplement: S2 Text — (ZIP) [file pgen.1006048.s030.zip › nuclei/t040-nuclei]

1	1	5	11	-1	598	245	12.9	51	D	469	29	0	0		0	0	0	0	0
2	1	22	4	5	334	281	21.3	56	MSp	168	0	0	0		0	0	0	0	0
3	1	25	16	-1	581	341	18.3	46	P4	412	196	0	0		0	0	0	0	0
4	1	8	18	-1	158	170	14.4	52	ABalap	387	0	0	0		0	0	0	0	0
5	1	4	14	-1	235	337	9.4	51	ABalpp	510	766	0	0		0	0	0	0	0
6	1	17	24	-1	547	223	21.1	56	ABprpp	559	572	0	0		0	0	0	0	0
7	1	23	21	-1	398	138	10.6	53	ABarpp	249	0	0	0		0	0	0	0	0
8	1	24	25	-1	434	238	10.0	54	Ca	533	89	0	0		0	0	0	0	0
9	1	1	10	-1	517	325	15.9	54	Ep	28	0	0	0		0	0	0	0	0
10	1	7	1	-1	74	249	15.9	52	ABalaa	518	-204	0	0		0	0	0	0	0
11	1	14	22	-1	332	234	8.2	53	ABplap	536	-209	0	0		0	0	0	0	0
12	1	19	2	-1	260	121	13.3	53	ABarpa	430	0	0	0		0	0	0	0	0
13	1	12	8	-1	437	345	9.8	50	ABplpp	409	0	0	0		0	0	0	0	0
14	1	6	17	-1	126	332	14.1	54	ABalpa	526	311	0	0		0	0	0	0	0
15	1	3	6	-1	535	195	11.5	54	Cp	524	1062	0	0		0	0	0	0	0
16	1	13	19	-1	475	128	16.2	54	ABprap	84	0	0	0		0	0	0	0	0
17	1	21	23	-1	440	196	23.2	54	ABprpa	513	-938	0	0		0	0	0	0	0
18	1	18	20	-1	353	129	22.3	57	ABpraa	348	0	0	0		0	0	0	0	0
19	1	15	3	-1	201	211	8.7	52	ABplaa	524	-745	0	0		0	0	0	0	0
20	1	20	9	-1	436	352	18.9	56	Ea	561	794	0	0		0	0	0	0	0
21	1	2	13	27	241	336	19.2	54	MSa	415	134	0	0		0	0	0	0	0
22	1	16	12	-1	316	353	11.5	50	ABplpa	501	-185	0	0		0	0	0	0	0
23	1	10	26	-1	262	163	21.6	54	ABarap	539	427	0	0		0	0	0	0	0
24	1	9	7	-1	168	231	23.3	58	ABaraa	-165	0	0	0		0	0	0	0	0
25	0	11	-1	-1	48	285	10.3	38		306	0	0	0		0	0	0	0	0
