# Supplementary material for: The AP-2 Transcription Factor APTF-2 Is Required for Neuroblast and Epidermal Morphogenesis in Caenorhabditis elegans Embryogenesis
Source: PLoS Genet. 2016 May 13;12(5):e1006048. doi: 10.1371/journal.pgen.1006048 (PMC4866721; doi:10.1371/journal.pgen.1006048)
Supplement: S2 Text — (ZIP) [file pgen.1006048.s030.zip › nuclei/t041-nuclei]

1	1	10	16	-1	76	246	15.7	53	ABalaa	690	0	0	0		0	0	0	0	0
2	1	12	11	-1	255	123	13.6	55	ABarpa	337	0	0	0		0	0	0	0	0
3	1	19	5	-1	205	215	8.9	54	ABplaa	524	128	0	0		0	0	0	0	0
4	1	2	1	-1	317	289	22.9	46	MSpa	338	-131	0	0		0	0	0	0	0
5	1	2	27	-1	375	262	21.8	46	MSpp	365	810	0	0		0	0	0	0	0
6	1	15	21	-1	535	201	10.7	55	Cp	439	0	0	0		0	0	0	0	0
7	1	24	26	-1	163	233	23.1	56	ABaraa	556	183	0	0		0	0	0	0	0
8	1	13	18	-1	438	348	9.7	51	ABplpp	493	-118	0	0		0	0	0	0	0
9	1	20	17	-1	429	353	19.0	57	Ea	550	441	0	0		0	0	0	0	0
10	1	9	20	-1	518	323	16.0	55	Ep	555	161	0	0		0	0	0	0	0
11	1	1	4	-1	604	249	13.4	50	D	485	988	0	0		0	0	0	0	0
12	1	22	19	-1	330	349	11.2	51	ABplpa	-101	0	0	0		0	0	0	0	0
13	1	21	25	-1	259	346	16.7	44	MSap	378	-178	0	0		0	0	0	0	0
14	1	5	7	-1	236	331	8.9	52	ABalpp	498	127	0	0		0	0	0	0	0
15	0	25	-1	-1	49	286	10.4	38		338	620	0	0		0	0	0	0	0
16	1	3	8	-1	576	349	17.8	47	P4	467	335	0	0		0	0	0	0	0
17	1	14	6	-1	124	331	13.9	54	ABalpa	540	533	0	0		0	0	0	0	0
18	1	4	15	-1	162	165	14.3	52	ABalap	506	236	0	0		0	0	0	0	0
19	1	16	22	-1	473	131	16.1	53	ABprap	536	353	0	0		0	0	0	0	0
20	1	18	23	-1	349	126	22.0	57	ABpraa	570	-785	0	0		0	0	0	0	0
21	1	7	10	-1	396	139	10.9	54	ABarpp	522	0	0	0		0	0	0	0	0
22	1	11	2	-1	331	234	8.5	54	ABplap	523	168	0	0		0	0	0	0	0
23	1	17	13	-1	449	195	23.3	55	ABprpa	552	783	0	0		0	0	0	0	0
24	1	6	24	-1	551	219	21.4	56	ABprpp	-156	0	0	0		0	0	0	0	0
25	1	8	9	-1	437	235	10.1	53	Ca	523	368	0	0		0	0	0	0	0
26	1	23	3	-1	257	168	22.0	55	ABarap	530	170	0	0		0	0	0	0	0
27	1	21	14	-1	209	333	20.7	47	MSaa	380	755	0	0		0	0	0	0	0
