# Supplementary material for: The AP-2 Transcription Factor APTF-2 Is Required for Neuroblast and Epidermal Morphogenesis in Caenorhabditis elegans Embryogenesis
Source: PLoS Genet. 2016 May 13;12(5):e1006048. doi: 10.1371/journal.pgen.1006048 (PMC4866721; doi:10.1371/journal.pgen.1006048)
Supplement: S2 Text — (ZIP) [file pgen.1006048.s030.zip › nuclei/t042-nuclei]

1	1	4	9	-1	317	285	22.7	49	MSpa	457	210	0	0		0	0	0	0	0
2	1	22	16	-1	325	230	8.3	55	ABplap	546	-1115	0	0		0	0	0	0	0
3	1	26	25	-1	257	166	22.1	57	ABarap	168	0	0	0		0	0	0	0	0
4	1	11	17	-1	605	266	14.1	50	D	496	1357	0	0		0	0	0	0	0
5	1	3	22	-1	206	223	8.9	54	ABplaa	541	-140	0	0		0	0	0	0	0
6	1	17	20	-1	121	326	13.2	53	ABalpa	16	0	0	0		0	0	0	0	0
7	1	14	5	-1	234	327	9.0	52	ABalpp	158	0	0	0		0	0	0	0	0
8	1	16	7	-1	565	353	18.3	46	P4	448	101	0	0		0	0	0	0	0
9	1	25	3	-1	433	239	10.1	54	Ca	543	573	0	0		0	0	0	0	0
10	1	21	15	-1	392	135	10.3	55	ABarpp	438	0	0	0		0	0	0	0	0
11	1	2	19	-1	257	121	13.4	54	ABarpa	538	191	0	0		0	0	0	0	0
12	0	15	-1	-1	49	285	10.5	37		296	-3	0	0		0	0	0	0	0
13	1	23	11	-1	456	184	23.3	56	ABprpa	517	1406	0	0		0	0	0	0	0
14	1	27	13	-1	206	337	21.4	46	MSaa	411	1088	0	0		0	0	0	0	0
15	1	18	18	-1	158	164	13.2	53	ABalap	258	0	0	0		0	0	0	0	0
16	1	1	1	-1	77	238	15.1	52	ABalaa	527	-478	0	0		0	0	0	0	0
17	1	9	24	-1	423	324	19.6	57	Ea	5	0	0	0		0	0	0	0	0
18	1	8	8	-1	429	352	10.5	51	ABplpp	-261	0	0	0		0	0	0	0	0
19	1	12	12	-1	330	356	11.1	51	ABplpa	496	934	0	0		0	0	0	0	0
20	1	10	10	-1	512	320	16.3	56	Ep	553	158	0	0		0	0	0	0	0
21	1	6	26	-1	536	208	11.0	55	Cp	550	152	0	0		0	0	0	0	0
22	1	19	6	-1	478	124	15.1	53	ABprap	506	688	0	0		0	0	0	0	0
23	1	20	2	-1	352	125	21.6	56	ABpraa	-370	0	0	0		0	0	0	0	0
24	1	24	23	-1	553	214	21.7	57	ABprpp	570	319	0	0		0	0	0	0	0
25	1	13	21	-1	265	359	17.7	43	MSap	142	0	0	0		0	0	0	0	0
26	1	7	14	-1	161	227	22.8	56	ABaraa	566	-45	0	0		0	0	0	0	0
27	1	5	4	-1	372	244	23.0	49	MSpp	469	1060	0	0		0	0	0	0	0
