# Supplementary material for: The AP-2 Transcription Factor APTF-2 Is Required for Neuroblast and Epidermal Morphogenesis in Caenorhabditis elegans Embryogenesis
Source: PLoS Genet. 2016 May 13;12(5):e1006048. doi: 10.1371/journal.pgen.1006048 (PMC4866721; doi:10.1371/journal.pgen.1006048)
Supplement: S2 Text — (ZIP) [file pgen.1006048.s030.zip › nuclei/t043-nuclei]

1	1	16	1	-1	78	244	15.0	53	ABalaa	518	-396	0	0		0	0	0	0	0
2	1	23	19	-1	347	118	21.1	55	ABpraa	549	69	0	0		0	0	0	0	0
3	1	9	25	-1	431	241	10.3	54	Ca	535	160	0	0		0	0	0	0	0
4	1	27	8	-1	370	234	23.3	49	MSpp	485	-154	0	0		0	0	0	0	0
5	1	7	6	-1	236	333	9.0	52	ABalpp	519	495	0	0		0	0	0	0	0
6	1	22	11	-1	474	126	15.4	53	ABprap	586	0	0	0		0	0	0	0	0
7	1	8	14	-1	553	362	19.0	48	P4	434	136	0	0		0	0	0	0	0
8	1	18	22	-1	425	352	10.4	50	ABplpp	-33	0	0	0		0	0	0	0	0
9	1	1	24	-1	310	276	22.6	49	MSpa	106	0	0	0		0	0	0	0	0
10	1	20	5	-1	507	309	16.3	56	Ep	561	33	0	0		0	0	0	0	0
11	1	13	23	-1	454	178	23.3	56	ABprpa	545	779	0	0		0	0	0	0	0
12	1	19	15	-1	327	357	11.9	52	ABplpa	320	0	0	0		0	0	0	0	0
13	1	14	18	-1	210	336	21.9	49	MSaa	426	1397	0	0		0	0	0	0	0
14	1	26	17	-1	156	227	22.7	57	ABaraa	571	1300	0	0		0	0	0	0	0
15	1	10	12	-1	389	134	10.2	53	ABarpp	503	0	0	0		0	0	0	0	0
16	1	2	16	-1	316	236	7.9	56	ABplap	560	-106	0	0		0	0	0	0	0
17	1	4	3	-1	603	283	14.8	51	D	-210	0	0	0		0	0	0	0	0
18	1	15	10	-1	156	174	13.3	53	ABalap	17	0	0	0		0	0	0	0	0
19	1	11	9	-1	256	126	12.6	54	ABarpa	-101	0	0	0		0	0	0	0	0
20	1	6	4	-1	133	335	13.4	54	ABalpa	528	119	0	0		0	0	0	0	0
21	1	25	7	-1	277	372	18.2	44	MSap	397	-495	0	0		0	0	0	0	0
22	1	5	21	-1	200	228	8.4	54	ABplaa	544	350	0	0		0	0	0	0	0
23	1	24	13	-1	557	214	21.6	58	ABprpp	557	1188	0	0		0	0	0	0	0
24	1	17	20	-1	416	314	19.5	58	Ea	577	-613	0	0		0	0	0	0	0
25	1	3	26	-1	256	162	22.1	57	ABarap	468	0	0	0		0	0	0	0	0
26	1	21	2	-1	537	208	11.7	56	Cp	559	-795	0	0		0	0	0	0	0
27	0	12	-1	-1	48	287	10.5	36		626	0	0	0		0	0	0	0	0
