# Supplementary material for: The AP-2 Transcription Factor APTF-2 Is Required for Neuroblast and Epidermal Morphogenesis in Caenorhabditis elegans Embryogenesis
Source: PLoS Genet. 2016 May 13;12(5):e1006048. doi: 10.1371/journal.pgen.1006048 (PMC4866721; doi:10.1371/journal.pgen.1006048)
Supplement: S2 Text — (ZIP) [file pgen.1006048.s030.zip › nuclei/t044-nuclei]

1	1	1	20	-1	80	249	15.5	52	ABalaa	151	0	0	0		0	0	0	0	0
2	1	26	2	-1	538	208	11.8	56	Cp	558	1029	0	0		0	0	0	0	0
3	1	17	25	-1	601	292	14.9	52	D	519	-739	0	0		0	0	0	0	0
4	1	20	19	-1	135	339	13.7	54	ABalpa	545	72	0	0		0	0	0	0	0
5	1	10	15	-1	505	316	16.6	56	Ep	558	-1256	0	0		0	0	0	0	0
6	1	5	16	-1	226	342	9.8	52	ABalpp	508	-57	0	0		0	0	0	0	0
7	1	21	1	-1	286	378	18.8	46	MSap	462	59	0	0		0	0	0	0	0
8	1	4	17	-1	382	225	23.4	48	MSpp	489	-120	0	0		0	0	0	0	0
9	1	19	9	-1	254	127	12.7	54	ABarpa	381	0	0	0		0	0	0	0	0
10	1	18	18	-1	149	183	13.3	53	ABalap	178	0	0	0		0	0	0	0	0
11	1	6	12	-1	469	123	15.9	55	ABprap	550	-38	0	0		0	0	0	0	0
12	1	15	10	-1	385	135	10.2	53	ABarpp	163	0	0	0		0	0	0	0	0
13	1	23	8	-1	554	212	21.8	56	ABprpp	565	1370	0	0		0	0	0	0	0
14	1	7	26	-1	546	365	19.4	48	P4	475	268	0	0		0	0	0	0	0
15	1	12	23	-1	328	360	12.2	53	ABplpa	495	368	0	0		0	0	0	0	0
16	1	16	7	-1	313	231	8.2	55	ABplap	160	0	0	0		0	0	0	0	0
17	1	14	14	-1	156	223	22.7	56	ABaraa	172	0	0	0		0	0	0	0	0
18	1	13	6	-1	210	337	23.7	50	MSaa	460	766	0	0		0	0	0	0	0
19	1	2	24	-1	349	120	21.4	56	ABpraa	567	-686	0	0		0	0	0	0	0
20	1	24	4	-1	417	306	19.4	57	Ea	569	-1005	0	0		0	0	0	0	0
21	1	22	22	-1	203	234	8.3	54	ABplaa	546	-38	0	0		0	0	0	0	0
22	1	8	13	-1	427	356	10.7	50	ABplpp	505	-410	0	0		0	0	0	0	0
23	1	11	21	-1	454	183	23.1	55	ABprpa	500	459	0	0		0	0	0	0	0
24	1	9	3	-1	301	268	23.3	49	MSpa	473	1418	0	0		0	0	0	0	0
25	1	3	11	-1	429	245	10.5	51	Ca	109	0	0	0		0	0	0	0	0
26	1	25	5	-1	248	162	22.2	56	ABarap	540	112	0	0		0	0	0	0	0
27	0	27	-1	-1	49	286	10.6	37		-20	0	0	0		0	0	0	0	0
