# Supplementary material for: The AP-2 Transcription Factor APTF-2 Is Required for Neuroblast and Epidermal Morphogenesis in Caenorhabditis elegans Embryogenesis
Source: PLoS Genet. 2016 May 13;12(5):e1006048. doi: 10.1371/journal.pgen.1006048 (PMC4866721; doi:10.1371/journal.pgen.1006048)
Supplement: S2 Text — (ZIP) [file pgen.1006048.s030.zip › nuclei/t045-nuclei]

1	1	7	8	-1	289	379	19.1	48	MSap	408	0	0	0		0	0	0	0	0
2	1	2	2	4	536	206	11.3	53	Cp	353	1016	0	0		0	0	0	0	0
3	1	24	24	-1	293	265	23.3	52	MSpa	516	157	0	0		0	0	0	0	0
4	1	20	10	-1	410	300	18.8	55	Ea	548	1451	0	0		0	0	0	0	0
5	1	26	27	-1	248	155	22.1	57	ABarap	553	173	0	0		0	0	0	0	0
6	1	18	19	-1	202	328	23.8	51	MSaa	483	762	0	0		0	0	0	0	0
7	1	16	3	-1	310	239	7.8	54	ABplap	531	345	0	0		0	0	0	0	0
8	1	13	15	-1	557	219	21.4	57	ABprpp	573	365	0	0		0	0	0	0	0
9	1	9	9	-1	258	135	11.7	55	ABarpa	554	-178	0	0		0	0	0	0	0
10	1	12	17	-1	384	141	9.9	53	ABarpp	18	0	0	0		0	0	0	0	0
11	1	25	25	29	429	243	10.9	51	Ca	341	1023	0	0		0	0	0	0	0
12	1	11	14	-1	470	117	16.4	54	ABprap	235	0	0	0		0	0	0	0	0
13	1	22	20	-1	422	355	10.4	51	ABplpp	496	-683	0	0		0	0	0	0	0
14	1	17	22	-1	157	218	22.5	58	ABaraa	569	-37	0	0		0	0	0	0	0
15	1	5	21	-1	505	307	16.9	57	Ep	117	0	0	0		0	0	0	0	0
16	1	6	11	-1	225	355	10.7	51	ABalpp	517	-1073	0	0		0	0	0	0	0
17	1	8	16	-1	390	221	23.4	50	MSpp	497	64	0	0		0	0	0	0	0
18	1	10	1	-1	156	181	13.2	53	ABalap	517	-72	0	0		0	0	0	0	0
19	1	4	23	-1	132	339	14.3	54	ABalpa	531	28	0	0		0	0	0	0	0
20	1	1	5	-1	81	252	15.5	53	ABalaa	-135	0	0	0		0	0	0	0	0
21	1	23	7	-1	460	182	23.0	53	ABprpa	529	-52	0	0		0	0	0	0	0
22	1	21	13	-1	197	231	8.0	55	ABplaa	554	459	0	0		0	0	0	0	0
23	1	15	12	-1	327	365	12.5	52	ABplpa	57	0	0	0		0	0	0	0	0
24	1	19	26	-1	345	118	21.5	56	ABpraa	540	-875	0	0		0	0	0	0	0
25	1	3	28	-1	599	303	14.9	52	D	468	101	0	0		0	0	0	0	0
26	1	14	18	-1	538	371	19.4	46	P4	466	853	0	0		0	0	0	0	0
27	0	27	-1	-1	47	286	10.4	36		295	0	0	0		0	0	0	0	0
