# Supplementary material for: The AP-2 Transcription Factor APTF-2 Is Required for Neuroblast and Epidermal Morphogenesis in Caenorhabditis elegans Embryogenesis
Source: PLoS Genet. 2016 May 13;12(5):e1006048. doi: 10.1371/journal.pgen.1006048 (PMC4866721; doi:10.1371/journal.pgen.1006048)
Supplement: S2 Text — (ZIP) [file pgen.1006048.s030.zip › nuclei/t046-nuclei]

1	1	18	6	-1	155	175	13.0	53	ABalap	300	0	0	0		0	0	0	0	0
2	1	2	10	-1	519	191	9.8	43	Cpa	302	69	0	0		0	0	0	0	0
3	1	7	18	-1	309	246	7.8	54	ABplap	229	0	0	0		0	0	0	0	0
4	1	2	24	-1	557	235	11.5	42	Cpp	268	383	0	0		0	0	0	0	0
5	1	20	22	-1	87	252	15.9	53	ABalaa	519	352	0	0		0	0	0	0	0
6	0	27	-1	-1	48	285	10.4	36		368	385	0	0		0	0	0	0	0
7	1	21	12	-1	462	184	23.1	53	ABprpa	530	-874	0	0		0	0	0	0	0
8	1	1	19	-1	292	379	19.5	49	MSap	94	0	0	0		0	0	0	0	0
9	1	9	3	-1	254	127	11.8	54	ABarpa	158	0	0	0		0	0	0	0	0
10	1	4	5	-1	403	295	18.5	55	Ea	549	-427	0	0		0	0	0	0	0
11	1	16	7	-1	226	356	10.4	52	ABalpp	-19	0	0	0		0	0	0	0	0
12	1	23	27	-1	325	373	13.2	52	ABplpa	404	0	0	0		0	0	0	0	0
13	1	22	16	-1	198	235	7.8	56	ABplaa	533	70	0	0		0	0	0	0	0
14	1	12	4	-1	465	121	16.2	54	ABprap	540	928	0	0		0	0	0	0	0
15	1	8	13	-1	561	219	21.6	56	ABprpp	-21	0	0	0		0	0	0	0	0
16	1	17	15	-1	396	225	23.3	50	MSpp	60	0	0	0		0	0	0	0	0
17	1	10	20	-1	389	139	9.7	53	ABarpp	535	571	0	0		0	0	0	0	0
18	1	26	9	-1	534	375	19.2	47	P4	445	16	0	0		0	0	0	0	0
19	1	6	28	-1	200	326	23.2	52	MSaa	509	-498	0	0		0	0	0	0	0
20	1	13	14	-1	428	355	10.1	51	ABplpp	245	0	0	0		0	0	0	0	0
21	1	15	11	-1	514	300	17.5	56	Ep	-227	0	0	0		0	0	0	0	0
22	1	14	1	-1	158	218	22.6	56	ABaraa	550	-148	0	0		0	0	0	0	0
23	1	19	21	-1	130	341	14.5	54	ABalpa	379	0	0	0		0	0	0	0	0
24	1	3	8	-1	292	265	23.2	54	MSpa	481	0	0	0		0	0	0	0	0
25	1	11	26	-1	398	231	10.4	45	Caa	388	-206	0	0		0	0	0	0	0
26	1	24	23	-1	348	118	21.4	57	ABpraa	522	1347	0	0		0	0	0	0	0
27	1	5	2	-1	247	160	22.1	57	ABarap	577	1229	0	0		0	0	0	0	0
28	1	25	17	-1	597	311	15.2	51	D	496	1418	0	0		0	0	0	0	0
29	1	11	25	-1	448	262	10.9	45	Cap	353	101	0	0		0	0	0	0	0
