# Supplementary material for: The AP-2 Transcription Factor APTF-2 Is Required for Neuroblast and Epidermal Morphogenesis in Caenorhabditis elegans Embryogenesis
Source: PLoS Genet. 2016 May 13;12(5):e1006048. doi: 10.1371/journal.pgen.1006048 (PMC4866721; doi:10.1371/journal.pgen.1006048)
Supplement: S2 Text — (ZIP) [file pgen.1006048.s030.zip › nuclei/t047-nuclei]

1	1	22	23	-1	157	226	22.2	57	ABaraa	566	-16	0	0		0	0	0	0	0
2	1	27	8	-1	247	166	21.9	55	ABarap	-30	0	0	0		0	0	0	0	0
3	1	9	11	-1	251	128	12.3	54	ABarpa	542	48	0	0		0	0	0	0	0
4	1	14	13	-1	460	126	16.6	54	ABprap	540	818	0	0		0	0	0	0	0
5	1	10	14	-1	406	291	17.6	56	Ea	554	100	0	0		0	0	0	0	0
6	1	1	2	-1	147	170	13.0	53	ABalap	-61	0	0	0		0	0	0	0	0
7	1	11	15	-1	226	354	10.9	51	ABalpp	511	623	0	0		0	0	0	0	0
8	1	24	24	-1	294	279	22.8	52	MSpa	508	186	0	0		0	0	0	0	0
9	1	18	20	-1	527	372	19.8	46	P4	456	-17	0	0		0	0	0	0	0
10	1	2	28	-1	521	181	9.3	42	Cpa	265	72	0	0		0	0	0	0	0
11	1	21	6	-1	503	299	17.0	56	Ep	530	28	0	0		0	0	0	0	0
12	1	7	27	-1	461	188	22.5	52	ABprpa	491	1177	0	0		0	0	0	0	0
13	1	15	12	-1	559	214	21.3	55	ABprpp	555	64	0	0		0	0	0	0	0
14	1	20	7	-1	422	354	9.9	50	ABplpp	503	1616	0	0		0	0	0	0	0
15	1	16	4	-1	386	232	23.2	49	MSpp	488	602	0	0		0	0	0	0	0
16	1	13	17	-1	203	240	7.8	55	ABplaa	334	0	0	0		0	0	0	0	0
17	1	28	22	-1	593	314	16.2	51	D	505	37	0	0		0	0	0	0	0
18	1	3	26	-1	304	243	7.9	55	ABplap	549	471	0	0		0	0	0	0	0
19	1	8	16	-1	291	377	19.8	48	MSap	466	-506	0	0		0	0	0	0	0
20	1	17	25	-1	376	134	10.0	53	ABarpp	227	0	0	0		0	0	0	0	0
21	1	23	5	-1	131	337	14.9	54	ABalpa	546	609	0	0		0	0	0	0	0
22	1	5	9	-1	74	243	14.9	54	ABalaa	513	-670	0	0		0	0	0	0	0
23	1	26	1	-1	344	129	21.5	57	ABpraa	569	-1054	0	0		0	0	0	0	0
24	1	4	19	-1	574	241	11.2	45	Cpp	357	-575	0	0		0	0	0	0	0
25	1	29	18	-1	460	267	10.3	45	Cap	136	0	0	0		0	0	0	0	0
26	1	25	21	-1	401	230	10.5	44	Caa	412	1242	0	0		0	0	0	0	0
27	1	12	3	-1	331	371	13.1	51	ABplpa	510	-221	0	0		0	0	0	0	0
28	1	19	10	-1	202	333	22.8	52	MSaa	515	-508	0	0		0	0	0	0	0
29	0	6	-1	-1	47	286	10.4	34		-375	0	0	0		0	0	0	0	0
