# Supplementary material for: The AP-2 Transcription Factor APTF-2 Is Required for Neuroblast and Epidermal Morphogenesis in Caenorhabditis elegans Embryogenesis
Source: PLoS Genet. 2016 May 13;12(5):e1006048. doi: 10.1371/journal.pgen.1006048 (PMC4866721; doi:10.1371/journal.pgen.1006048)
Supplement: S2 Text — (ZIP) [file pgen.1006048.s030.zip › nuclei/t048-nuclei]

1	1	23	27	-1	347	131	21.0	55	ABpraa	532	427	0	0		0	0	0	0	0
2	1	6	17	-1	145	181	13.2	53	ABalap	365	0	0	0		0	0	0	0	0
3	1	27	1	-1	333	367	13.0	53	ABplpa	529	415	0	0		0	0	0	0	0
4	1	15	3	-1	386	234	23.8	50	MSpp	503	-266	0	0		0	0	0	0	0
5	1	21	19	-1	133	333	15.1	55	ABalpa	557	539	0	0		0	0	0	0	0
6	1	11	11	-1	503	292	16.8	55	Ep	555	266	0	0		0	0	0	0	0
7	1	14	7	-1	420	352	9.9	50	ABplpp	5	0	0	0		0	0	0	0	0
8	1	2	18	-1	250	172	21.8	54	ABarap	169	0	0	0		0	0	0	0	0
9	1	22	12	-1	79	246	15.1	52	ABalaa	266	0	0	0		0	0	0	0	0
10	1	28	21	-1	200	327	22.6	51	MSaa	508	-914	0	0		0	0	0	0	0
11	1	3	20	-1	253	133	12.0	54	ABarpa	153	0	0	0		0	0	0	0	0
12	1	13	10	-1	554	210	20.3	54	ABprpp	67	0	0	0		0	0	0	0	0
13	1	4	25	-1	465	124	16.2	54	ABprap	97	0	0	0		0	0	0	0	0
14	1	5	5	-1	412	285	17.5	55	Ea	59	0	0	0		0	0	0	0	0
15	1	7	4	-1	228	353	11.8	51	ABalpp	89	0	0	0		0	0	0	0	0
16	1	19	13	-1	294	377	20.2	49	MSap	-96	0	0	0		0	0	0	0	0
17	1	16	14	-1	205	245	7.7	56	ABplaa	550	-498	0	0		0	0	0	0	0
18	1	25	24	-1	476	271	9.9	44	Cap	528	0	0	0		0	0	0	0	0
19	1	24	8	-1	587	246	11.3	43	Cpp	28	0	0	0		0	0	0	0	0
20	1	9	23	-1	529	372	20.1	47	P4	442	605	0	0		0	0	0	0	0
21	1	26	15	-1	398	228	10.5	42	Caa	414	21	0	0		0	0	0	0	0
22	1	17	26	-1	594	312	16.9	53	D	527	-673	0	0		0	0	0	0	0
23	1	1	2	-1	156	226	21.9	57	ABaraa	570	325	0	0		0	0	0	0	0
24	1	8	6	-1	300	281	22.8	52	MSpa	518	511	0	0		0	0	0	0	0
25	1	20	16	-1	373	137	10.1	54	ABarpp	400	0	0	0		0	0	0	0	0
26	1	18	9	-1	304	245	8.7	54	ABplap	539	0	0	0		0	0	0	0	0
27	1	12	28	-1	460	185	22.4	54	ABprpa	288	0	0	0		0	0	0	0	0
28	1	10	22	-1	523	192	8.4	44	Cpa	434	531	0	0		0	0	0	0	0
29	0	29	-1	-1	47	286	10.5	33		-61	0	0	0		0	0	0	0	0
