# Supplementary material for: The AP-2 Transcription Factor APTF-2 Is Required for Neuroblast and Epidermal Morphogenesis in Caenorhabditis elegans Embryogenesis
Source: PLoS Genet. 2016 May 13;12(5):e1006048. doi: 10.1371/journal.pgen.1006048 (PMC4866721; doi:10.1371/journal.pgen.1006048)
Supplement: S2 Text — (ZIP) [file pgen.1006048.s030.zip › nuclei/t049-nuclei]

1	1	3	11	-1	331	370	13.3	54	ABplpa	112	0	0	0		0	0	0	0	0
2	1	23	22	28	157	219	21.4	56	ABaraa	454	380	0	0		0	0	0	0	0
3	1	4	3	-1	382	228	23.5	51	MSpp	510	738	0	0		0	0	0	0	0
4	1	15	24	-1	228	353	12.2	52	ABalpp	110	0	0	0		0	0	0	0	0
5	1	14	14	-1	414	289	18.2	56	Ea	567	-321	0	0		0	0	0	0	0
6	1	24	10	-1	299	286	22.8	52	MSpa	498	478	0	0		0	0	0	0	0
7	1	7	16	-1	416	348	10.1	50	ABplpp	-26	0	0	0		0	0	0	0	0
8	1	19	21	-1	595	260	11.8	44	Cpp	421	715	0	0		0	0	0	0	0
9	1	26	4	-1	301	245	9.0	55	ABplap	442	1321	0	0		0	0	0	0	0
10	1	12	18	-1	556	202	19.7	55	ABprpp	379	0	0	0		0	0	0	0	0
11	1	6	9	-1	503	289	17.0	56	Ep	548	954	0	0		0	0	0	0	0
12	1	9	30	-1	79	244	15.4	52	ABalaa	270	0	0	0		0	0	0	0	0
13	1	16	1	-1	285	376	20.8	49	MSap	477	1048	0	0		0	0	0	0	0
14	1	17	12	-1	206	247	7.8	55	ABplaa	550	763	0	0		0	0	0	0	0
15	1	21	26	-1	396	231	10.7	44	Caa	414	-734	0	0		0	0	0	0	0
16	1	25	25	-1	373	140	9.9	54	ABarpp	539	652	0	0		0	0	0	0	0
17	1	2	17	-1	146	182	12.7	52	ABalap	438	0	0	0		0	0	0	0	0
18	1	8	13	27	249	174	21.4	53	ABarap	385	-871	0	0		0	0	0	0	0
19	1	5	29	-1	123	333	14.6	55	ABalpa	410	0	0	0		0	0	0	0	0
20	1	11	23	-1	254	135	11.9	54	ABarpa	111	0	0	0		0	0	0	0	0
21	1	10	19	-1	196	318	22.2	52	MSaa	-33	0	0	0		0	0	0	0	0
22	1	28	5	-1	524	193	7.4	47	Cpa	449	-249	0	0		0	0	0	0	0
23	1	20	7	-1	519	375	20.5	48	P4	476	1006	0	0		0	0	0	0	0
24	1	18	15	-1	490	284	9.8	43	Cap	-70	0	0	0		0	0	0	0	0
25	1	13	8	33	461	133	15.1	51	ABprap	120	0	0	0		0	0	0	0	0
26	1	22	6	-1	590	320	17.4	52	D	503	816	0	0		0	0	0	0	0
27	1	1	20	-1	349	129	21.0	56	ABpraa	563	-1149	0	0		0	0	0	0	0
28	1	27	2	31	458	187	21.9	54	ABprpa	399	68	0	0		0	0	0	0	0
29	0	29	-1	-1	45	287	10.4	34		33	0	0	0		0	0	0	0	0
