# Supplementary material for: The AP-2 Transcription Factor APTF-2 Is Required for Neuroblast and Epidermal Morphogenesis in Caenorhabditis elegans Embryogenesis
Source: PLoS Genet. 2016 May 13;12(5):e1006048. doi: 10.1371/journal.pgen.1006048 (PMC4866721; doi:10.1371/journal.pgen.1006048)
Supplement: S2 Text — (ZIP) [file pgen.1006048.s030.zip › nuclei/t050-nuclei]

1	1	13	12	-1	288	372	21.6	49	MSap	-19	0	0	0		0	0	0	0	0
2	1	28	1	-1	480	199	22.7	45	ABprpap	323	-1188	0	0		0	0	0	0	0
3	1	3	22	-1	381	215	23.2	52	MSpp	-1	0	0	0		0	0	0	0	0
4	1	9	26	28	313	249	9.5	49	ABplap	75	0	0	0		0	0	0	0	0
5	1	22	11	-1	516	183	7.4	46	Cpa	443	56	0	0		0	0	0	0	0
6	1	26	14	-1	587	329	17.4	53	D	533	-175	0	0		0	0	0	0	0
7	1	23	29	-1	512	378	20.2	47	P4	460	-32	0	0		0	0	0	0	0
8	1	25	33	-1	451	107	15.2	41	ABprapa	274	90	0	0		0	0	0	0	0
9	1	11	6	-1	499	286	17.3	56	Ep	-313	0	0	0		0	0	0	0	0
10	1	6	42	-1	300	279	22.5	53	MSpa	528	479	0	0		0	0	0	0	0
11	1	1	32	34	333	365	13.9	54	ABplpa	458	129	0	0		0	0	0	0	0
12	1	14	4	9	216	246	9.2	51	ABplaa	412	-2177	0	0		0	0	0	0	0
13	1	18	10	-1	264	188	22.4	45	ABarapp	366	0	0	0		0	0	0	0	0
14	1	5	5	-1	409	282	18.6	57	Ea	570	248	0	0		0	0	0	0	0
15	1	24	3	-1	499	291	8.8	45	Cap	412	0	0	0		0	0	0	0	0
16	1	7	30	36	415	347	10.8	50	ABplpp	430	0	0	0		0	0	0	0	0
17	1	17	13	-1	149	183	12.7	53	ABalap	420	0	0	0		0	0	0	0	0
18	1	10	8	20	561	209	19.4	50	ABprpp	66	0	0	0		0	0	0	0	0
19	1	21	2	-1	196	311	22.1	50	MSaa	213	0	0	0		0	0	0	0	0
20	1	27	19	43	352	128	20.8	53	ABpraa	426	688	0	0		0	0	0	0	0
21	1	8	16	-1	605	269	11.8	45	Cpp	-6	0	0	0		0	0	0	0	0
22	1	2	35	-1	166	226	21.4	43	ABaraap	325	-239	0	0		0	0	0	0	0
23	1	20	27	41	251	139	12.0	55	ABarpa	361	115	0	0		0	0	0	0	0
24	1	4	17	38	226	350	12.4	53	ABalpp	532	364	0	0		0	0	0	0	0
25	1	16	37	40	367	141	10.4	49	ABarpp	306	119	0	0		0	0	0	0	0
26	1	15	23	-1	402	234	10.1	45	Caa	340	0	0	0		0	0	0	0	0
27	1	18	18	-1	240	152	21.4	44	ABarapa	298	407	0	0		0	0	0	0	0
28	1	2	24	-1	150	200	19.9	43	ABaraaa	267	-270	0	0		0	0	0	0	0
29	1	19	7	39	127	318	14.1	50	ABalpa	375	91	0	0		0	0	0	0	0
30	1	12	25	-1	82	242	15.0	51	ABalaa	475	658	0	0		0	0	0	0	0
31	1	28	15	-1	450	154	22.4	44	ABprpaa	309	-868	0	0		0	0	0	0	0
32	0	29	-1	-1	47	283	10.6	34		71	0	0	0		0	0	0	0	0
33	1	25	21	-1	500	143	15.3	41	ABprapp	102	0	0	0		0	0	0	0	0
