# Supplementary material for: The AP-2 Transcription Factor APTF-2 Is Required for Neuroblast and Epidermal Morphogenesis in Caenorhabditis elegans Embryogenesis
Source: PLoS Genet. 2016 May 13;12(5):e1006048. doi: 10.1371/journal.pgen.1006048 (PMC4866721; doi:10.1371/journal.pgen.1006048)
Supplement: S2 Text — (ZIP) [file pgen.1006048.s030.zip › nuclei/t051-nuclei]

1	1	2	33	-1	484	200	22.7	46	ABprpap	357	72	0	0		0	0	0	0	0
2	1	19	14	-1	214	318	22.2	50	MSaa	490	-1122	0	0		0	0	0	0	0
3	1	15	8	-1	501	284	7.9	47	Cap	466	1052	0	0		0	0	0	0	0
4	1	12	26	-1	239	280	10.4	40	ABplaap	68	0	0	0		0	0	0	0	0
5	1	14	20	-1	411	274	17.9	57	Ea	81	0	0	0		0	0	0	0	0
6	1	9	16	-1	500	280	16.3	56	Ep	223	0	0	0		0	0	0	0	0
7	1	29	15	-1	118	322	11.4	40	ABalpaa	334	404	0	0		0	0	0	0	0
8	1	18	12	-1	576	227	20.8	42	ABprppp	57	0	0	0		0	0	0	0	0
9	1	12	6	-1	202	237	6.8	40	ABplaaa	68	0	0	0		0	0	0	0	0
10	1	13	22	-1	267	208	22.1	46	ABarapp	394	659	0	0		0	0	0	0	0
11	1	5	17	-1	515	176	7.5	48	Cpa	473	49	0	0		0	0	0	0	0
12	1	1	4	-1	311	376	20.7	49	MSap	-77	0	0	0		0	0	0	0	0
13	1	17	37	43	140	199	12.0	51	ABalap	66	0	0	0		0	0	0	0	0
14	1	6	19	-1	584	334	17.2	53	D	525	104	0	0		0	0	0	0	0
15	1	31	30	-1	449	148	22.1	44	ABprpaa	67	0	0	0		0	0	0	0	0
16	1	21	9	-1	610	265	12.0	44	Cpp	263	0	0	0		0	0	0	0	0
17	1	24	21	-1	223	353	10.3	41	ABalppa	106	0	0	0		0	0	0	0	0
18	1	27	39	-1	222	149	21.9	44	ABarapa	291	-538	0	0		0	0	0	0	0
19	1	20	24	-1	361	151	22.1	44	ABpraap	377	87	0	0		0	0	0	0	0
20	1	18	36	-1	551	177	18.8	42	ABprppa	286	1000	0	0		0	0	0	0	0
21	1	33	31	-1	495	138	15.2	42	ABprapp	376	114	0	0		0	0	0	0	0
22	1	3	1	-1	388	220	23.3	51	MSpp	420	0	0	0		0	0	0	0	0
23	1	26	23	-1	400	223	9.5	46	Caa	409	915	0	0		0	0	0	0	0
24	1	28	2	-1	141	195	20.5	42	ABaraaa	333	0	0	0		0	0	0	0	0
25	1	30	27	29	88	249	15.2	47	ABalaa	-261	0	0	0		0	0	0	0	0
26	1	4	40	-1	294	225	8.5	45	ABplapa	335	81	0	0		0	0	0	0	0
27	1	23	42	-1	225	134	12.3	42	ABarpaa	301	399	0	0		0	0	0	0	0
28	1	4	38	-1	340	266	9.8	42	ABplapp	241	83	0	0		0	0	0	0	0
29	1	7	18	-1	510	374	20.4	48	P4	477	-334	0	0		0	0	0	0	0
30	1	16	3	-1	412	342	8.4	40	ABplppa	115	0	0	0		0	0	0	0	0
31	0	32	-1	-1	49	282	10.7	33		-15	0	0	0		0	0	0	0	0
32	1	11	32	-1	326	363	11.3	40	ABplpaa	278	87	0	0		0	0	0	0	0
33	1	8	41	-1	436	99	15.6	41	ABprapa	90	0	0	0		0	0	0	0	0
34	1	11	11	-1	364	371	15.3	40	ABplpap	340	-535	0	0		0	0	0	0	0
35	1	22	10	-1	176	247	22.5	44	ABaraap	67	0	0	0		0	0	0	0	0
36	1	16	5	-1	448	365	11.7	40	ABplppp	287	113	0	0		0	0	0	0	0
37	1	25	34	-1	392	135	11.5	40	ABarppp	274	1078	0	0		0	0	0	0	0
38	1	24	44	-1	251	369	14.4	43	ABalppp	92	0	0	0		0	0	0	0	0
39	1	29	28	-1	158	349	15.8	41	ABalpap	294	95	0	0		0	0	0	0	0
40	1	25	7	-1	340	127	9.5	41	ABarppa	136	0	0	0		0	0	0	0	0
41	1	23	13	-1	257	166	13.2	42	ABarpap	261	-1170	0	0		0	0	0	0	0
42	1	10	35	-1	319	284	22.2	52	MSpa	518	-342	0	0		0	0	0	0	0
43	1	20	25	-1	310	111	20.3	44	ABpraaa	-208	0	0	0		0	0	0	0	0
