# Supplementary material for: The AP-2 Transcription Factor APTF-2 Is Required for Neuroblast and Epidermal Morphogenesis in Caenorhabditis elegans Embryogenesis
Source: PLoS Genet. 2016 May 13;12(5):e1006048. doi: 10.1371/journal.pgen.1006048 (PMC4866721; doi:10.1371/journal.pgen.1006048)
Supplement: S2 Text — (ZIP) [file pgen.1006048.s030.zip › nuclei/t052-nuclei]

1	1	22	40	-1	397	213	23.7	51	MSpp	122	0	0	0		0	0	0	0	0
2	1	24	22	-1	127	197	20.4	43	ABaraaa	393	-584	0	0		0	0	0	0	0
3	1	30	5	-1	417	339	8.3	41	ABplppa	349	131	0	0		0	0	0	0	0
4	1	12	13	-1	327	369	20.8	50	MSap	482	-59	0	0		0	0	0	0	0
5	1	36	12	-1	465	367	11.6	40	ABplppp	109	0	0	0		0	0	0	0	0
6	1	9	11	-1	205	242	7.0	41	ABplaaa	351	410	0	0		0	0	0	0	0
7	1	40	8	-1	316	121	10.4	43	ABarppa	303	-174	0	0		0	0	0	0	0
8	1	3	23	-1	491	276	7.0	49	Cap	444	448	0	0		0	0	0	0	0
9	1	16	43	-1	612	264	12.4	46	Cpp	463	-515	0	0		0	0	0	0	0
10	1	35	32	-1	181	245	22.5	46	ABaraap	405	137	0	0		0	0	0	0	0
11	1	34	18	-1	377	379	14.9	42	ABplpap	347	113	0	0		0	0	0	0	0
12	1	8	26	-1	572	229	21.0	44	ABprppp	380	381	0	0		0	0	0	0	0
13	1	41	10	-1	259	184	15.2	43	ABarpap	341	-213	0	0		0	0	0	0	0
14	1	2	42	-1	219	324	22.1	50	MSaa	-265	0	0	0		0	0	0	0	0
15	1	7	34	-1	128	322	10.9	41	ABalpaa	369	270	0	0		0	0	0	0	0
16	1	6	6	-1	499	274	15.0	55	Ep	112	0	0	0		0	0	0	0	0
17	1	11	3	-1	512	173	7.6	48	Cpa	97	0	0	0		0	0	0	0	0
18	1	29	25	-1	512	368	20.4	49	P4	456	-90	0	0		0	0	0	0	0
19	1	14	45	-1	582	335	17.1	53	D	532	95	0	0		0	0	0	0	0
20	1	5	14	-1	404	278	17.7	56	Ea	541	-321	0	0		0	0	0	0	0
21	1	17	38	-1	217	354	9.4	41	ABalppa	415	894	0	0		0	0	0	0	0
22	1	10	33	-1	276	199	22.1	46	ABarapp	439	641	0	0		0	0	0	0	0
23	1	23	41	-1	395	213	9.2	45	Caa	452	-1017	0	0		0	0	0	0	0
24	1	19	4	-1	357	149	21.9	45	ABpraap	431	-102	0	0		0	0	0	0	0
25	1	43	24	-1	301	112	19.2	45	ABpraaa	114	0	0	0		0	0	0	0	0
26	1	4	1	-1	241	282	11.3	41	ABplaap	150	0	0	0		0	0	0	0	0
27	1	25	19	-1	114	287	16.5	39	ABalaap	263	-537	0	0		0	0	0	0	0
28	1	39	35	-1	163	358	15.9	41	ABalpap	90	0	0	0		0	0	0	0	0
29	1	25	16	-1	71	248	14.3	38	ABalaaa	273	405	0	0		0	0	0	0	0
30	1	15	36	-1	449	143	22.0	44	ABprpaa	448	351	0	0		0	0	0	0	0
31	1	21	30	-1	489	135	15.0	44	ABprapp	447	673	0	0		0	0	0	0	0
32	1	32	7	-1	327	366	10.5	41	ABplpaa	321	99	0	0		0	0	0	0	0
33	1	1	2	-1	490	200	22.5	48	ABprpap	481	-129	0	0		0	0	0	0	0
34	1	37	17	-1	384	128	11.6	43	ABarppp	312	763	0	0		0	0	0	0	0
35	1	42	31	-1	328	288	22.8	51	MSpa	218	0	0	0		0	0	0	0	0
36	1	20	37	-1	544	170	18.7	42	ABprppa	386	999	0	0		0	0	0	0	0
37	1	13	29	-1	166	221	13.5	41	ABalapp	277	88	0	0		0	0	0	0	0
38	1	28	15	-1	343	271	10.1	42	ABplapp	372	1041	0	0		0	0	0	0	0
39	1	18	28	-1	216	147	21.7	45	ABarapa	374	729	0	0		0	0	0	0	0
40	1	26	9	-1	295	226	8.3	43	ABplapa	407	0	0	0		0	0	0	0	0
41	1	33	20	-1	420	100	15.9	42	ABprapa	412	367	0	0		0	0	0	0	0
42	1	27	39	-1	215	143	13.1	41	ABarpaa	285	-236	0	0		0	0	0	0	0
43	1	13	27	-1	123	196	10.4	40	ABalapa	374	77	0	0		0	0	0	0	0
44	1	38	21	-1	261	382	13.9	41	ABalppp	412	93	0	0		0	0	0	0	0
45	0	31	-1	-1	46	286	10.6	33		97	0	0	0		0	0	0	0	0
