# Supplementary material for: The AP-2 Transcription Factor APTF-2 Is Required for Neuroblast and Epidermal Morphogenesis in Caenorhabditis elegans Embryogenesis
Source: PLoS Genet. 2016 May 13;12(5):e1006048. doi: 10.1371/journal.pgen.1006048 (PMC4866721; doi:10.1371/journal.pgen.1006048)
Supplement: S2 Text — (ZIP) [file pgen.1006048.s030.zip › nuclei/t053-nuclei]

1	1	26	10	-1	240	289	11.9	43	ABplaap	424	159	0	0		0	0	0	0	0
2	1	33	5	-1	491	207	22.6	49	ABprpap	480	418	0	0		0	0	0	0	0
3	1	17	35	-1	519	180	7.5	49	Cpa	452	97	0	0		0	0	0	0	0
4	1	24	9	-1	355	152	21.4	46	ABpraap	457	1576	0	0		0	0	0	0	0
5	1	3	31	-1	411	337	7.7	42	ABplppa	98	0	0	0		0	0	0	0	0
6	1	16	30	-1	500	273	15.3	56	Ep	-438	0	0	0		0	0	0	0	0
7	1	32	17	-1	316	362	9.5	41	ABplpaa	80	0	0	0		0	0	0	0	0
8	1	7	23	-1	312	124	10.1	41	ABarppa	408	229	0	0		0	0	0	0	0
9	1	40	43	-1	287	219	7.9	43	ABplapa	409	166	0	0		0	0	0	0	0
10	1	13	7	-1	263	188	15.2	42	ABarpap	146	0	0	0		0	0	0	0	0
11	1	6	22	-1	195	240	6.9	43	ABplaaa	152	0	0	0		0	0	0	0	0
12	1	5	36	-1	471	360	11.6	41	ABplppp	8	0	0	0		0	0	0	0	0
13	1	4	21	-1	328	371	20.1	49	MSap	-78	0	0	0		0	0	0	0	0
14	1	20	34	-1	400	281	17.3	56	Ea	563	185	0	0		0	0	0	0	0
15	1	38	20	-1	340	264	10.9	42	ABplapp	108	0	0	0		0	0	0	0	0
16	1	29	8	-1	72	251	14.6	39	ABalaaa	348	389	0	0		0	0	0	0	0
17	1	34	16	-1	384	130	11.0	42	ABarppp	167	0	0	0		0	0	0	0	0
18	1	11	42	-1	379	378	14.2	43	ABplpap	108	0	0	0		0	0	0	0	0
19	1	27	6	-1	114	294	17.7	41	ABalaap	374	1283	0	0		0	0	0	0	0
20	1	41	28	-1	410	96	15.7	43	ABprapa	397	984	0	0		0	0	0	0	0
21	1	44	12	-1	260	378	13.4	41	ABalppp	402	-170	0	0		0	0	0	0	0
22	1	2	37	-1	124	200	20.9	46	ABaraaa	454	-227	0	0		0	0	0	0	0
23	1	8	40	-1	487	277	6.8	47	Cap	375	0	0	0		0	0	0	0	0
24	1	25	32	-1	289	110	19.0	44	ABpraaa	127	0	0	0		0	0	0	0	0
25	1	18	39	-1	513	365	20.8	49	P4	453	1006	0	0		0	0	0	0	0
26	1	12	44	-1	571	233	21.2	44	ABprppp	447	264	0	0		0	0	0	0	0
27	1	43	11	-1	124	188	11.3	41	ABalapa	56	0	0	0		0	0	0	0	0
28	1	39	24	-1	212	143	21.3	46	ABarapa	414	727	0	0		0	0	0	0	0
29	1	37	26	-1	172	227	14.9	40	ABalapp	328	-559	0	0		0	0	0	0	0
30	1	31	13	-1	492	132	15.0	45	ABprapp	-81	0	0	0		0	0	0	0	0
31	1	35	41	-1	335	296	23.3	53	MSpa	-36	0	0	0		0	0	0	0	0
32	1	10	1	-1	187	255	22.9	46	ABaraap	455	369	0	0		0	0	0	0	0
33	1	22	3	-1	283	202	22.5	47	ABarapp	475	592	0	0		0	0	0	0	0
34	1	15	2	-1	114	316	11.3	42	ABalpaa	422	-407	0	0		0	0	0	0	0
35	1	28	14	-1	167	361	16.0	43	ABalpap	424	0	0	0		0	0	0	0	0
36	1	30	29	-1	447	132	22.5	46	ABprpaa	414	689	0	0		0	0	0	0	0
37	1	36	15	-1	546	163	18.6	43	ABprppa	117	0	0	0		0	0	0	0	0
38	1	21	19	-1	202	343	8.8	41	ABalppa	343	582	0	0		0	0	0	0	0
39	1	42	27	-1	210	145	12.6	41	ABarpaa	-190	0	0	0		0	0	0	0	0
40	1	1	33	-1	406	213	23.9	52	MSpp	493	137	0	0		0	0	0	0	0
41	1	23	4	-1	391	211	9.1	44	Caa	412	-783	0	0		0	0	0	0	0
42	1	14	25	-1	224	327	22.3	52	MSaa	489	716	0	0		0	0	0	0	0
43	1	9	18	-1	616	261	13.0	46	Cpp	436	342	0	0		0	0	0	0	0
44	0	45	-1	-1	49	286	10.5	31		411	0	0	0		0	0	0	0	0
45	1	19	38	-1	583	333	17.7	53	D	-242	0	0	0		0	0	0	0	0
