# Supplementary material for: The AP-2 Transcription Factor APTF-2 Is Required for Neuroblast and Epidermal Morphogenesis in Caenorhabditis elegans Embryogenesis
Source: PLoS Genet. 2016 May 13;12(5):e1006048. doi: 10.1371/journal.pgen.1006048 (PMC4866721; doi:10.1371/journal.pgen.1006048)
Supplement: S2 Text — (ZIP) [file pgen.1006048.s030.zip › nuclei/t054-nuclei]

1	1	32	38	-1	199	269	22.9	46	ABaraap	441	516	0	0		0	0	0	0	0
2	1	34	2	-1	106	315	10.8	44	ABalpaa	395	-723	0	0		0	0	0	0	0
3	1	33	34	-1	291	207	23.1	47	ABarapp	452	387	0	0		0	0	0	0	0
4	1	41	5	-1	396	203	9.0	47	Caa	467	-1185	0	0		0	0	0	0	0
5	1	2	17	-1	503	211	22.9	48	ABprpap	439	-133	0	0		0	0	0	0	0
6	1	19	14	-1	110	300	18.6	44	ABalaap	119	0	0	0		0	0	0	0	0
7	1	10	30	-1	269	190	15.8	44	ABarpap	446	-22	0	0		0	0	0	0	0
8	1	16	11	-1	68	251	14.4	41	ABalaaa	408	-475	0	0		0	0	0	0	0
9	1	4	42	-1	360	154	21.8	46	ABpraap	125	0	0	0		0	0	0	0	0
10	1	1	36	-1	245	292	12.3	44	ABplaap	435	-161	0	0		0	0	0	0	0
11	1	27	9	-1	128	182	11.6	42	ABalapa	49	0	0	0		0	0	0	0	0
12	1	21	16	-1	269	380	12.5	42	ABalppp	400	-299	0	0		0	0	0	0	0
13	1	30	6	-1	492	128	14.8	44	ABprapp	254	0	0	0		0	0	0	0	0
14	1	35	25	-1	174	371	16.6	44	ABalpap	296	0	0	0		0	0	0	0	0
15	1	37	33	-1	546	154	18.7	44	ABprppa	412	672	0	0		0	0	0	0	0
16	1	17	24	-1	381	122	11.4	43	ABarppp	33	0	0	0		0	0	0	0	0
17	1	7	39	-1	306	349	8.4	43	ABplpaa	387	0	0	0		0	0	0	0	0
18	1	43	18	-1	613	254	13.2	46	Cpp	465	285	0	0		0	0	0	0	0
19	1	38	23	-1	194	338	8.5	42	ABalppa	254	0	0	0		0	0	0	0	0
20	1	15	21	-1	347	266	11.8	43	ABplapp	428	-1452	0	0		0	0	0	0	0
21	1	13	27	-1	331	376	19.8	49	MSap	489	24	0	0		0	0	0	0	0
22	1	11	3	-1	186	233	7.0	45	ABplaaa	132	0	0	0		0	0	0	0	0
23	1	8	1	-1	302	121	10.1	43	ABarppa	88	0	0	0		0	0	0	0	0
24	1	28	32	-1	204	146	21.7	47	ABarapa	445	-1149	0	0		0	0	0	0	0
25	1	42	26	-1	226	340	22.8	52	MSaa	-129	0	0	0		0	0	0	0	0
26	1	29	7	-1	174	228	15.5	41	ABalapp	386	135	0	0		0	0	0	0	0
27	1	39	13	-1	201	137	12.5	43	ABarpaa	177	0	0	0		0	0	0	0	0
28	1	20	8	-1	400	94	16.1	45	ABprapa	350	0	0	0		0	0	0	0	0
29	1	36	43	-1	444	130	22.6	46	ABprpaa	-132	0	0	0		0	0	0	0	0
30	1	6	10	-1	503	268	15.5	57	Ep	267	0	0	0		0	0	0	0	0
31	1	5	4	-1	402	328	7.0	43	ABplppa	397	689	0	0		0	0	0	0	0
32	1	24	15	-1	283	104	19.4	45	ABpraaa	123	0	0	0		0	0	0	0	0
33	1	40	22	-1	418	214	24.0	52	MSpp	521	-398	0	0		0	0	0	0	0
34	1	14	41	-1	398	285	17.0	57	Ea	-102	0	0	0		0	0	0	0	0
35	1	3	40	-1	516	185	7.8	50	Cpa	439	-252	0	0		0	0	0	0	0
36	1	12	37	-1	481	363	12.0	42	ABplppp	413	89	0	0		0	0	0	0	0
37	1	22	29	-1	120	203	20.7	46	ABaraaa	158	0	0	0		0	0	0	0	0
38	1	45	28	-1	580	340	18.4	52	D	528	153	0	0		0	0	0	0	0
39	1	25	31	-1	507	364	21.1	48	P4	487	799	0	0		0	0	0	0	0
40	1	23	35	-1	484	284	6.7	48	Cap	480	169	0	0		0	0	0	0	0
41	1	31	20	-1	341	314	23.9	53	MSpa	523	-423	0	0		0	0	0	0	0
42	1	18	12	-1	385	379	13.5	42	ABplpap	412	986	0	0		0	0	0	0	0
43	1	9	19	-1	274	223	7.3	44	ABplapa	434	597	0	0		0	0	0	0	0
44	1	26	44	-1	577	241	21.3	46	ABprppp	99	0	0	0		0	0	0	0	0
45	0	44	-1	-1	47	285	10.4	27		111	0	0	0		0	0	0	0	0
