# Supplementary material for: The AP-2 Transcription Factor APTF-2 Is Required for Neuroblast and Epidermal Morphogenesis in Caenorhabditis elegans Embryogenesis
Source: PLoS Genet. 2016 May 13;12(5):e1006048. doi: 10.1371/journal.pgen.1006048 (PMC4866721; doi:10.1371/journal.pgen.1006048)
Supplement: S2 Text — (ZIP) [file pgen.1006048.s030.zip › nuclei/t055-nuclei]

1	1	23	11	-1	301	121	10.4	44	ABarppa	126	0	0	0		0	0	0	0	0
2	1	2	1	-1	107	310	10.7	44	ABalpaa	188	0	0	0		0	0	0	0	0
3	1	22	22	-1	175	226	7.2	45	ABplaaa	-180	0	0	0		0	0	0	0	0
4	1	31	44	-1	400	323	7.0	43	ABplppa	62	0	0	0		0	0	0	0	0
5	1	4	34	-1	394	205	8.8	46	Caa	445	-126	0	0		0	0	0	0	0
6	1	13	13	-1	495	130	14.3	44	ABprapp	439	1624	0	0		0	0	0	0	0
7	1	26	32	-1	177	230	16.5	43	ABalapp	433	1042	0	0		0	0	0	0	0
8	1	28	8	-1	403	94	15.9	45	ABprapa	-50	0	0	0		0	0	0	0	0
9	1	11	5	-1	125	175	10.8	43	ABalapa	382	991	0	0		0	0	0	0	0
10	1	30	12	-1	500	264	15.3	55	Ep	-111	0	0	0		0	0	0	0	0
11	1	8	9	-1	66	251	13.6	42	ABalaaa	298	0	0	0		0	0	0	0	0
12	1	42	19	-1	397	381	13.8	43	ABplpap	203	0	0	0		0	0	0	0	0
13	1	27	25	-1	200	126	12.0	44	ABarpaa	10	0	0	0		0	0	0	0	0
14	1	6	21	-1	121	314	19.1	45	ABalaap	400	949	0	0		0	0	0	0	0
15	1	32	36	-1	282	106	19.2	44	ABpraaa	358	0	0	0		0	0	0	0	0
16	1	12	6	-1	272	388	13.6	41	ABalppp	416	-295	0	0		0	0	0	0	0
17	1	5	24	-1	500	205	23.2	49	ABprpap	491	645	0	0		0	0	0	0	0
18	1	18	14	-1	610	257	12.9	46	Cpp	-93	0	0	0		0	0	0	0	0
19	1	43	38	-1	267	213	7.4	45	ABplapa	326	0	0	0		0	0	0	0	0
20	1	41	41	-1	337	314	23.4	53	MSpa	242	0	0	0		0	0	0	0	0
21	1	20	37	-1	342	269	11.2	44	ABplapp	404	173	0	0		0	0	0	0	0
22	1	33	15	-1	424	215	23.9	51	MSpp	513	319	0	0		0	0	0	0	0
23	1	19	7	-1	186	339	8.1	43	ABalppa	252	0	0	0		0	0	0	0	0
24	1	16	35	-1	391	120	10.9	45	ABarppp	426	-342	0	0		0	0	0	0	0
25	1	14	26	-1	184	374	16.8	45	ABalpap	148	0	0	0		0	0	0	0	0
26	1	25	28	-1	229	335	22.4	50	MSaa	-231	0	0	0		0	0	0	0	0
27	1	21	27	-1	324	378	19.6	48	MSap	269	0	0	0		0	0	0	0	0
28	1	38	17	-1	572	341	19.1	54	D	-1	0	0	0		0	0	0	0	0
29	1	37	3	-1	116	196	20.2	46	ABaraaa	400	0	0	0		0	0	0	0	0
30	1	7	23	-1	281	190	16.0	46	ABarpap	461	-114	0	0		0	0	0	0	0
31	1	39	33	-1	500	366	21.3	48	P4	468	-42	0	0		0	0	0	0	0
32	1	24	20	-1	205	146	21.7	48	ABarapa	466	-432	0	0		0	0	0	0	0
33	1	15	40	-1	550	150	18.1	43	ABprppa	425	680	0	0		0	0	0	0	0
34	1	3	39	-1	291	210	23.4	48	ABarapp	454	-247	0	0		0	0	0	0	0
35	1	40	43	-1	484	284	7.1	46	Cap	165	0	0	0		0	0	0	0	0
36	1	10	29	-1	249	292	12.3	45	ABplaap	437	-163	0	0		0	0	0	0	0
37	1	36	30	-1	486	367	12.6	42	ABplppp	432	0	0	0		0	0	0	0	0
38	1	1	42	-1	199	263	23.2	46	ABaraap	464	94	0	0		0	0	0	0	0
39	1	17	10	-1	302	343	7.9	42	ABplpaa	419	158	0	0		0	0	0	0	0
40	1	35	16	-1	520	191	7.7	48	Cpa	487	1053	0	0		0	0	0	0	0
41	1	34	18	-1	392	282	16.5	57	Ea	573	310	0	0		0	0	0	0	0
42	1	9	4	-1	365	153	21.7	47	ABpraap	466	587	0	0		0	0	0	0	0
43	1	29	2	-1	443	127	22.3	46	ABprpaa	469	173	0	0		0	0	0	0	0
44	1	44	31	-1	582	246	21.8	47	ABprppp	469	1179	0	0		0	0	0	0	0
45	0	45	-1	-1	48	288	10.5	27		138	0	0	0		0	0	0	0	0
