# Supplementary material for: The AP-2 Transcription Factor APTF-2 Is Required for Neuroblast and Epidermal Morphogenesis in Caenorhabditis elegans Embryogenesis
Source: PLoS Genet. 2016 May 13;12(5):e1006048. doi: 10.1371/journal.pgen.1006048 (PMC4866721; doi:10.1371/journal.pgen.1006048)
Supplement: S2 Text — (ZIP) [file pgen.1006048.s030.zip › nuclei/t056-nuclei]

1	1	2	31	-1	109	306	11.0	43	ABalpaa	-210	0	0	0		0	0	0	0	0
2	1	43	5	-1	445	126	21.8	46	ABprpaa	440	225	0	0		0	0	0	0	0
3	1	29	9	-1	125	188	20.0	47	ABaraaa	435	-1423	0	0		0	0	0	0	0
4	1	42	32	-1	367	150	22.2	47	ABpraap	471	-62	0	0		0	0	0	0	0
5	1	9	11	-1	116	180	10.7	43	ABalapa	354	0	0	0		0	0	0	0	0
6	1	16	37	-1	268	390	13.9	42	ABalppp	351	0	0	0		0	0	0	0	0
7	1	23	18	-1	185	334	7.6	44	ABalppa	431	-145	0	0		0	0	0	0	0
8	1	8	8	-1	402	93	15.5	43	ABprapa	12	0	0	0		0	0	0	0	0
9	1	11	20	-1	66	245	13.5	42	ABalaaa	114	0	0	0		0	0	0	0	0
10	1	39	4	-1	297	338	7.9	44	ABplpaa	419	316	0	0		0	0	0	0	0
11	1	1	29	-1	300	123	10.4	44	ABarppa	120	0	0	0		0	0	0	0	0
12	1	10	22	-1	496	261	15.4	56	Ep	567	92	0	0		0	0	0	0	0
13	1	6	14	-1	498	133	14.5	45	ABprapp	422	-8	0	0		0	0	0	0	0
14	1	18	17	-1	610	271	13.8	46	Cpp	455	126	0	0		0	0	0	0	0
15	1	22	1	-1	426	211	24.0	51	MSpp	517	164	0	0		0	0	0	0	0
16	1	40	41	-1	527	197	7.8	48	Cpa	484	135	0	0		0	0	0	0	0
17	1	28	33	-1	557	344	19.0	52	D	520	-405	0	0		0	0	0	0	0
18	1	41	24	-1	376	279	15.6	51	Ea	342	-275	0	0		0	0	0	0	0
19	1	12	35	-1	394	380	13.4	44	ABplpap	423	922	0	0		0	0	0	0	0
20	1	32	27	-1	211	149	21.5	47	ABarapa	148	0	0	0		0	0	0	0	0
21	1	14	30	-1	121	308	19.9	44	ABalaap	448	36	0	0		0	0	0	0	0
22	1	3	19	-1	170	225	7.0	44	ABplaaa	171	0	0	0		0	0	0	0	0
23	1	30	38	-1	290	191	16.3	46	ABarpap	464	30	0	0		0	0	0	0	0
24	1	17	23	-1	509	200	23.0	49	ABprpap	-132	0	0	0		0	0	0	0	0
25	1	13	21	-1	203	126	12.4	45	ABarpaa	431	-1	0	0		0	0	0	0	0
26	1	25	13	-1	182	375	16.7	45	ABalpap	426	1143	0	0		0	0	0	0	0
27	1	27	26	-1	319	374	19.1	48	MSap	485	-262	0	0		0	0	0	0	0
28	1	26	3	-1	231	337	22.2	51	MSaa	222	0	0	0		0	0	0	0	0
29	1	36	2	-1	244	290	11.7	45	ABplaap	433	339	0	0		0	0	0	0	0
30	1	37	42	-1	479	373	12.9	43	ABplppp	160	0	0	0		0	0	0	0	0
31	1	44	39	-1	584	246	22.0	47	ABprppp	100	0	0	0		0	0	0	0	0
32	1	7	25	-1	183	234	16.3	44	ABalapp	427	-197	0	0		0	0	0	0	0
33	1	31	10	-1	485	364	21.9	50	P4	468	295	0	0		0	0	0	0	0
34	1	5	6	-1	395	203	8.6	46	Caa	461	-287	0	0		0	0	0	0	0
35	1	24	36	-1	402	130	11.1	45	ABarppp	430	-351	0	0		0	0	0	0	0
36	1	15	40	-1	289	102	18.8	45	ABpraaa	420	366	0	0		0	0	0	0	0
37	1	21	44	-1	334	265	10.7	44	ABplapp	434	-150	0	0		0	0	0	0	0
38	1	19	7	-1	264	211	7.2	45	ABplapa	446	37	0	0		0	0	0	0	0
39	1	34	34	-1	289	204	23.2	48	ABarapp	470	-557	0	0		0	0	0	0	0
40	1	33	16	-1	559	156	17.4	43	ABprppa	406	-1211	0	0		0	0	0	0	0
41	1	20	43	-1	328	309	23.2	52	MSpa	70	0	0	0		0	0	0	0	0
42	1	38	15	-1	202	252	23.1	45	ABaraap	445	1052	0	0		0	0	0	0	0
43	1	35	28	-1	488	290	6.9	48	Cap	151	0	0	0		0	0	0	0	0
44	1	4	12	-1	397	319	7.1	42	ABplppa	200	0	0	0		0	0	0	0	0
45	0	45	-1	-1	49	287	10.4	29		173	0	0	0		0	0	0	0	0
