# Supplementary material for: The AP-2 Transcription Factor APTF-2 Is Required for Neuroblast and Epidermal Morphogenesis in Caenorhabditis elegans Embryogenesis
Source: PLoS Genet. 2016 May 13;12(5):e1006048. doi: 10.1371/journal.pgen.1006048 (PMC4866721; doi:10.1371/journal.pgen.1006048)
Supplement: S2 Text — (ZIP) [file pgen.1006048.s030.zip › nuclei/t057-nuclei]

1	1	15	30	-1	428	218	23.9	51	MSpp	514	-549	0	0		0	0	0	0	0
2	1	29	43	-1	246	285	11.6	46	ABplaap	460	99	0	0		0	0	0	0	0
3	1	28	4	-1	228	340	22.0	52	MSaa	523	-16	0	0		0	0	0	0	0
4	1	10	11	-1	288	331	7.5	43	ABplpaa	421	678	0	0		0	0	0	0	0
5	1	2	33	-1	449	127	21.8	46	ABprpaa	462	-1063	0	0		0	0	0	0	0
6	1	34	9	-1	399	200	8.6	46	Caa	438	30	0	0		0	0	0	0	0
7	1	38	36	-1	259	201	7.4	44	ABplapa	427	147	0	0		0	0	0	0	0
8	1	8	12	-1	405	94	16.0	45	ABprapa	30	0	0	0		0	0	0	0	0
9	1	3	44	-1	126	184	20.0	46	ABaraaa	439	1089	0	0		0	0	0	0	0
10	1	33	34	-1	474	357	22.6	50	P4	481	-354	0	0		0	0	0	0	0
11	1	5	38	-1	117	179	11.4	42	ABalapa	419	-92	0	0		0	0	0	0	0
12	1	44	10	-1	400	317	7.1	43	ABplppa	412	351	0	0		0	0	0	0	0
13	1	26	15	-1	180	372	16.2	45	ABalpap	166	0	0	0		0	0	0	0	0
14	1	13	26	-1	504	138	14.3	45	ABprapp	423	505	0	0		0	0	0	0	0
15	1	42	18	-1	206	247	23.1	47	ABaraap	451	764	0	0		0	0	0	0	0
16	1	40	6	-1	567	162	17.2	41	ABprppa	415	259	0	0		0	0	0	0	0
17	1	14	1	-1	612	276	14.2	47	Cpp	470	222	0	0		0	0	0	0	0
18	1	7	3	-1	183	339	7.8	44	ABalppa	-173	0	0	0		0	0	0	0	0
19	1	22	16	-1	175	222	7.0	45	ABplaaa	87	0	0	0		0	0	0	0	0
20	1	9	25	-1	65	242	13.7	42	ABalaaa	425	-487	0	0		0	0	0	0	0
21	1	25	20	-1	204	126	12.5	44	ABarpaa	421	-835	0	0		0	0	0	0	0
22	1	12	27	-1	493	257	16.2	54	Ep	-150	0	0	0		0	0	0	0	0
23	1	24	42	-1	512	196	23.1	48	ABprpap	484	562	0	0		0	0	0	0	0
24	1	18	32	40	367	279	14.3	45	Ea	331	-277	0	0		0	0	0	0	0
25	1	32	8	-1	184	235	16.2	45	ABalapp	79	0	0	0		0	0	0	0	0
26	1	27	17	-1	317	374	19.1	47	MSap	478	807	0	0		0	0	0	0	0
27	1	20	21	-1	207	152	21.7	47	ABarapa	468	77	0	0		0	0	0	0	0
28	1	43	7	-1	491	296	7.1	48	Cap	543	0	0	0		0	0	0	0	0
29	1	11	28	-1	308	125	10.4	44	ABarppa	430	342	0	0		0	0	0	0	0
30	1	21	45	-1	127	311	20.2	45	ABalaap	451	321	0	0		0	0	0	0	0
31	1	1	5	-1	107	307	11.0	44	ABalpaa	432	-839	0	0		0	0	0	0	0
32	1	4	23	-1	370	151	22.5	48	ABpraap	474	468	0	0		0	0	0	0	0
33	1	17	39	-1	550	348	19.0	52	D	526	-491	0	0		0	0	0	0	0
34	1	39	22	-1	291	197	23.5	48	ABarapp	474	1031	0	0		0	0	0	0	0
35	1	19	19	-1	393	383	13.2	45	ABplpap	0	0	0	0		0	0	0	0	0
36	1	35	35	-1	412	128	10.7	44	ABarppp	313	0	0	0		0	0	0	0	0
37	1	6	2	-1	266	384	13.5	43	ABalppp	406	-74	0	0		0	0	0	0	0
38	1	23	37	-1	293	196	16.4	45	ABarpap	428	272	0	0		0	0	0	0	0
39	1	31	14	-1	585	248	21.9	46	ABprppp	448	139	0	0		0	0	0	0	0
40	1	36	41	-1	289	103	18.2	45	ABpraaa	450	976	0	0		0	0	0	0	0
41	1	16	13	-1	525	203	7.8	49	Cpa	482	554	0	0		0	0	0	0	0
42	1	30	29	-1	476	373	12.8	42	ABplppp	419	626	0	0		0	0	0	0	0
43	1	41	31	-1	325	305	23.0	52	MSpa	522	-359	0	0		0	0	0	0	0
44	1	37	24	-1	333	260	8.9	45	ABplapp	431	322	0	0		0	0	0	0	0
45	0	45	-1	-1	48	286	10.5	28		179	0	0	0		0	0	0	0	0
