# Supplementary material for: The AP-2 Transcription Factor APTF-2 Is Required for Neuroblast and Epidermal Morphogenesis in Caenorhabditis elegans Embryogenesis
Source: PLoS Genet. 2016 May 13;12(5):e1006048. doi: 10.1371/journal.pgen.1006048 (PMC4866721; doi:10.1371/journal.pgen.1006048)
Supplement: S2 Text — (ZIP) [file pgen.1006048.s030.zip › nuclei/t058-nuclei]

1	1	17	8	-1	610	289	15.2	48	Cpp	457	183	0	0		0	0	0	0	0
2	1	37	34	-1	260	381	13.4	42	ABalppp	410	166	0	0		0	0	0	0	0
3	1	18	13	-1	176	338	8.1	43	ABalppa	421	-430	0	0		0	0	0	0	0
4	1	3	24	-1	223	334	22.0	52	MSaa	-165	0	0	0		0	0	0	0	0
5	1	31	20	-1	107	300	11.3	44	ABalpaa	-10	0	0	0		0	0	0	0	0
6	1	16	23	-1	569	167	17.0	42	ABprppa	376	-1023	0	0		0	0	0	0	0
7	1	28	35	-1	495	301	7.5	48	Cap	-57	0	0	0		0	0	0	0	0
8	1	25	17	-1	188	232	15.7	44	ABalapp	431	-1382	0	0		0	0	0	0	0
9	1	6	12	-1	412	198	8.2	47	Caa	465	94	0	0		0	0	0	0	0
10	1	12	38	-1	398	312	6.8	43	ABplppa	406	58	0	0		0	0	0	0	0
11	1	4	7	-1	288	331	7.7	44	ABplpaa	52	0	0	0		0	0	0	0	0
12	1	8	4	-1	414	94	15.8	44	ABprapa	441	247	0	0		0	0	0	0	0
13	1	41	31	-1	535	209	8.4	49	Cpa	485	-35	0	0		0	0	0	0	0
14	1	39	39	-1	582	242	21.6	46	ABprppp	460	77	0	0		0	0	0	0	0
15	1	13	3	-1	173	369	16.3	45	ABalpap	-53	0	0	0		0	0	0	0	0
16	1	19	25	-1	172	222	7.0	44	ABplaaa	444	-364	0	0		0	0	0	0	0
17	1	26	36	-1	312	370	19.3	48	MSap	118	0	0	0		0	0	0	0	0
18	1	15	19	-1	203	240	22.8	48	ABaraap	479	218	0	0		0	0	0	0	0
19	1	35	27	-1	386	394	13.6	45	ABplpap	410	926	0	0		0	0	0	0	0
20	1	21	11	-1	206	127	12.2	45	ABarpaa	431	740	0	0		0	0	0	0	0
21	1	27	15	-1	215	144	21.4	47	ABarapa	428	123	0	0		0	0	0	0	0
22	1	34	45	-1	289	197	23.1	47	ABarapp	459	289	0	0		0	0	0	0	0
23	1	32	5	-1	374	149	22.4	49	ABpraap	437	196	0	0		0	0	0	0	0
24	1	44	26	-1	334	263	8.5	44	ABplapp	448	650	0	0		0	0	0	0	0
25	1	20	9	-1	66	236	13.9	43	ABalaaa	74	0	0	0		0	0	0	0	0
26	1	14	29	-1	508	137	14.6	45	ABprapp	43	0	0	0		0	0	0	0	0
27	1	22	30	41	483	257	16.5	51	Ep	263	0	0	0		0	0	0	0	0
28	1	29	28	-1	311	125	10.2	45	ABarppa	221	0	0	0		0	0	0	0	0
29	1	42	10	-1	472	376	13.5	43	ABplppp	411	88	0	0		0	0	0	0	0
30	1	1	43	-1	422	226	23.5	51	MSpp	500	250	0	0		0	0	0	0	0
31	1	43	37	-1	325	301	23.0	54	MSpa	546	10	0	0		0	0	0	0	0
32	1	24	2	-1	380	309	13.3	39	Eal	36	0	0	0		0	0	0	0	0
33	1	5	42	-1	450	128	22.0	47	ABprpaa	467	305	0	0		0	0	0	0	0
34	1	10	40	-1	458	346	22.8	50	P4	54	0	0	0		0	0	0	0	0
35	1	36	14	-1	422	132	10.4	44	ABarppp	314	0	0	0		0	0	0	0	0
36	1	7	6	-1	265	192	7.5	44	ABplapa	443	-662	0	0		0	0	0	0	0
37	1	38	44	-1	287	195	16.3	45	ABarpap	451	677	0	0		0	0	0	0	0
38	1	11	1	-1	119	175	11.5	43	ABalapa	430	-414	0	0		0	0	0	0	0
39	1	33	46	-1	540	349	19.5	50	D	507	-1327	0	0		0	0	0	0	0
40	1	24	33	-1	363	243	14.2	40	Ear	298	33	0	0		0	0	0	0	0
41	1	40	32	-1	292	103	18.7	46	ABpraaa	451	1161	0	0		0	0	0	0	0
42	1	23	21	-1	511	190	22.9	48	ABprpap	148	0	0	0		0	0	0	0	0
43	1	2	16	-1	237	281	10.9	45	ABplaap	456	-511	0	0		0	0	0	0	0
44	1	9	22	-1	125	187	20.2	47	ABaraaa	326	0	0	0		0	0	0	0	0
45	1	30	18	-1	125	304	20.1	45	ABalaap	424	18	0	0		0	0	0	0	0
46	0	45	-1	-1	46	285	10.5	29		176	0	0	0		0	0	0	0	0
