# Supplementary material for: The AP-2 Transcription Factor APTF-2 Is Required for Neuroblast and Epidermal Morphogenesis in Caenorhabditis elegans Embryogenesis
Source: PLoS Genet. 2016 May 13;12(5):e1006048. doi: 10.1371/journal.pgen.1006048 (PMC4866721; doi:10.1371/journal.pgen.1006048)
Supplement: S2 Text — (ZIP) [file pgen.1006048.s030.zip › nuclei/t059-nuclei]

1	1	38	9	-1	120	175	11.4	43	ABalapa	73	0	0	0		0	0	0	0	0
2	1	32	11	-1	376	309	13.1	39	Eal	321	-628	0	0		0	0	0	0	0
3	1	15	35	-1	171	367	16.5	45	ABalpap	454	188	0	0		0	0	0	0	0
4	1	12	37	-1	413	95	15.4	43	ABprapa	-298	0	0	0		0	0	0	0	0
5	1	23	40	-1	375	146	22.2	48	ABpraap	477	-604	0	0		0	0	0	0	0
6	1	36	31	-1	261	201	7.4	44	ABplapa	435	170	0	0		0	0	0	0	0
7	1	11	4	-1	290	331	7.9	44	ABplpaa	413	1627	0	0		0	0	0	0	0
8	1	1	29	-1	609	291	15.8	47	Cpp	474	1191	0	0		0	0	0	0	0
9	1	25	19	-1	67	237	14.6	43	ABalaaa	423	24	0	0		0	0	0	0	0
10	1	29	10	-1	471	383	13.9	43	ABplppp	-29	0	0	0		0	0	0	0	0
11	1	20	5	-1	213	126	12.5	45	ABarpaa	440	162	0	0		0	0	0	0	0
12	1	9	46	-1	422	203	7.8	47	Caa	477	338	0	0		0	0	0	0	0
13	1	3	21	-1	166	338	8.5	43	ABalppa	417	-863	0	0		0	0	0	0	0
14	1	35	23	-1	415	135	10.3	45	ABarppp	106	0	0	0		0	0	0	0	0
15	1	21	41	-1	212	142	21.1	47	ABarapa	477	426	0	0		0	0	0	0	0
16	1	43	6	-1	236	282	10.8	46	ABplaap	461	-737	0	0		0	0	0	0	0
17	1	8	32	-1	186	237	16.3	44	ABalapp	445	270	0	0		0	0	0	0	0
18	1	45	38	-1	132	298	20.9	46	ABalaap	400	0	0	0		0	0	0	0	0
19	1	18	17	-1	214	229	22.7	47	ABaraap	460	1178	0	0		0	0	0	0	0
20	1	5	2	-1	100	303	11.9	45	ABalpaa	447	693	0	0		0	0	0	0	0
21	1	42	15	-1	509	183	22.9	48	ABprpap	475	257	0	0		0	0	0	0	0
22	1	44	26	-1	128	185	20.5	47	ABaraaa	469	-187	0	0		0	0	0	0	0
23	1	6	20	-1	571	167	16.8	42	ABprppa	418	292	0	0		0	0	0	0	0
24	1	4	22	-1	225	331	22.2	52	MSaa	-211	0	0	0		0	0	0	0	0
25	1	16	30	-1	175	219	6.9	45	ABplaaa	44	0	0	0		0	0	0	0	0
26	1	24	1	-1	340	266	8.3	45	ABplapp	332	0	0	0		0	0	0	0	0
27	1	19	7	-1	380	397	13.8	44	ABplpap	440	-358	0	0		0	0	0	0	0
28	1	28	3	-1	308	126	10.5	44	ABarppa	205	0	0	0		0	0	0	0	0
29	1	26	33	-1	510	139	13.8	44	ABprapp	443	282	0	0		0	0	0	0	0
30	1	27	16	-1	493	232	18.3	43	Epr	352	297	0	0		0	0	0	0	0
31	1	13	39	-1	541	220	8.7	48	Cpa	456	730	0	0		0	0	0	0	0
32	1	41	13	-1	293	104	18.9	45	ABpraaa	440	374	0	0		0	0	0	0	0
33	1	40	28	-1	367	230	13.8	42	Ear	329	976	0	0		0	0	0	0	0
34	1	2	18	-1	255	380	13.4	42	ABalppp	426	53	0	0		0	0	0	0	0
35	1	7	36	-1	508	306	7.7	47	Cap	474	-182	0	0		0	0	0	0	0
36	1	17	44	-1	314	373	19.6	49	MSap	110	0	0	0		0	0	0	0	0
37	1	31	27	-1	330	293	22.8	55	MSpa	551	137	0	0		0	0	0	0	0
38	1	10	45	-1	411	318	6.7	44	ABplppa	-11	0	0	0		0	0	0	0	0
39	1	14	42	-1	579	242	21.5	46	ABprppp	453	149	0	0		0	0	0	0	0
40	1	34	12	-1	452	338	22.9	48	P4	474	114	0	0		0	0	0	0	0
41	1	27	34	-1	472	291	15.6	43	Epl	416	933	0	0		0	0	0	0	0
42	1	33	8	-1	449	126	21.9	46	ABprpaa	429	-866	0	0		0	0	0	0	0
43	1	30	25	-1	419	229	23.1	51	MSpp	507	388	0	0		0	0	0	0	0
44	1	37	24	-1	287	191	16.6	45	ABarpap	194	0	0	0		0	0	0	0	0
45	1	22	43	-1	293	195	22.9	47	ABarapp	478	432	0	0		0	0	0	0	0
46	1	39	14	-1	537	340	20.1	50	D	506	-330	0	0		0	0	0	0	0
47	0	46	-1	-1	44	283	10.5	29		126	0	0	0		0	0	0	0	0
