# Supplementary material for: The AP-2 Transcription Factor APTF-2 Is Required for Neuroblast and Epidermal Morphogenesis in Caenorhabditis elegans Embryogenesis
Source: PLoS Genet. 2016 May 13;12(5):e1006048. doi: 10.1371/journal.pgen.1006048 (PMC4866721; doi:10.1371/journal.pgen.1006048)
Supplement: S2 Text — (ZIP) [file pgen.1006048.s030.zip › nuclei/t060-nuclei]

1	1	26	28	-1	330	261	8.0	45	ABplapp	453	572	0	0		0	0	0	0	0
2	1	20	33	-1	101	303	12.0	45	ABalpaa	-139	0	0	0		0	0	0	0	0
3	1	28	12	-1	317	129	9.9	44	ABarppa	443	1052	0	0		0	0	0	0	0
4	1	7	9	-1	287	331	7.6	45	ABplpaa	44	0	0	0		0	0	0	0	0
5	1	11	6	-1	209	128	12.6	46	ABarpaa	457	1545	0	0		0	0	0	0	0
6	1	16	29	-1	235	283	10.0	45	ABplaap	459	-11	0	0		0	0	0	0	0
7	1	27	26	-1	377	397	14.2	45	ABplpap	435	267	0	0		0	0	0	0	0
8	1	42	18	-1	444	125	21.7	45	ABprpaa	454	1559	0	0		0	0	0	0	0
9	1	1	30	-1	121	175	11.5	43	ABalapa	226	0	0	0		0	0	0	0	0
10	1	10	17	-1	477	390	14.0	44	ABplppp	412	409	0	0		0	0	0	0	0
11	1	2	20	-1	373	312	12.6	41	Eal	385	-321	0	0		0	0	0	0	0
12	1	40	35	-1	446	334	23.1	48	P4	466	505	0	0		0	0	0	0	0
13	1	32	4	-1	295	102	18.8	46	ABpraaa	172	0	0	0		0	0	0	0	0
14	1	46	40	50	526	344	20.3	49	D	483	-813	0	0		0	0	0	0	0
15	1	21	21	-1	509	180	23.3	48	ABprpap	156	0	0	0		0	0	0	0	0
16	1	30	37	-1	496	226	18.3	42	Epr	396	-681	0	0		0	0	0	0	0
17	1	19	23	-1	216	225	22.6	47	ABaraap	471	58	0	0		0	0	0	0	0
18	1	34	31	-1	252	378	13.5	45	ABalppp	430	699	0	0		0	0	0	0	0
19	1	9	5	-1	67	237	14.2	44	ABalaaa	444	570	0	0		0	0	0	0	0
20	1	23	39	-1	574	175	16.6	44	ABprppa	-185	0	0	0		0	0	0	0	0
21	1	13	8	-1	168	342	8.5	43	ABalppa	69	0	0	0		0	0	0	0	0
22	1	24	42	45	226	321	21.9	49	MSaa	329	425	0	0		0	0	0	0	0
23	1	14	10	-1	414	134	10.1	45	ABarppp	186	0	0	0		0	0	0	0	0
24	1	44	41	-1	289	187	16.3	46	ABarpap	465	-1090	0	0		0	0	0	0	0
25	1	43	44	-1	417	228	22.7	50	MSpp	-145	0	0	0		0	0	0	0	0
26	1	22	19	-1	130	185	20.6	47	ABaraaa	56	0	0	0		0	0	0	0	0
27	1	37	2	48	331	272	21.6	49	MSpa	328	113	0	0		0	0	0	0	0
28	1	33	3	-1	367	231	13.3	42	Ear	412	-282	0	0		0	0	0	0	0
29	1	8	46	-1	607	299	16.5	47	Cpp	465	-21	0	0		0	0	0	0	0
30	1	25	14	-1	168	227	7.1	45	ABplaaa	435	827	0	0		0	0	0	0	0
31	1	6	15	-1	257	198	7.5	45	ABplapa	408	0	0	0		0	0	0	0	0
32	1	17	1	-1	187	230	16.2	45	ABalapp	444	-623	0	0		0	0	0	0	0
33	1	29	22	-1	511	138	13.4	45	ABprapp	448	-462	0	0		0	0	0	0	0
34	1	41	24	-1	464	301	15.4	42	Epl	349	-884	0	0		0	0	0	0	0
35	1	3	27	-1	170	368	16.0	46	ABalpap	456	401	0	0		0	0	0	0	0
36	1	35	7	-1	510	314	7.9	47	Cap	464	-469	0	0		0	0	0	0	0
37	1	4	11	-1	414	95	14.9	45	ABprapa	-92	0	0	0		0	0	0	0	0
38	1	18	32	-1	133	292	20.7	46	ABalaap	89	0	0	0		0	0	0	0	0
39	1	31	25	-1	546	228	8.8	49	Cpa	472	-1124	0	0		0	0	0	0	0
40	1	5	43	-1	372	139	21.9	48	ABpraap	470	455	0	0		0	0	0	0	0
41	1	15	13	-1	215	139	20.9	47	ABarapa	184	0	0	0		0	0	0	0	0
42	1	39	16	-1	580	247	21.8	46	ABprppp	465	-1029	0	0		0	0	0	0	0
43	1	45	38	-1	298	188	22.8	47	ABarapp	473	129	0	0		0	0	0	0	0
44	1	36	36	-1	315	370	20.1	49	MSap	8	0	0	0		0	0	0	0	0
45	1	38	34	-1	413	326	6.9	44	ABplppa	445	14	0	0		0	0	0	0	0
46	1	12	47	-1	427	206	8.0	46	Caa	444	593	0	0		0	0	0	0	0
47	0	47	-1	-1	46	284	10.4	30		97	0	0	0		0	0	0	0	0
