# Supplementary material for: The AP-2 Transcription Factor APTF-2 Is Required for Neuroblast and Epidermal Morphogenesis in Caenorhabditis elegans Embryogenesis
Source: PLoS Genet. 2016 May 13;12(5):e1006048. doi: 10.1371/journal.pgen.1006048 (PMC4866721; doi:10.1371/journal.pgen.1006048)
Supplement: S2 Text — (ZIP) [file pgen.1006048.s030.zip › nuclei/t061-nuclei]

1	1	32	5	-1	195	227	15.4	44	ABalapp	15	0	0	0		0	0	0	0	0
2	1	27	8	-1	357	294	22.6	41	MSpap	330	108	0	0		0	0	0	0	0
3	1	28	24	-1	360	225	13.5	43	Ear	435	-602	0	0		0	0	0	0	0
4	1	13	40	-1	298	100	18.5	45	ABpraaa	437	-778	0	0		0	0	0	0	0
5	1	19	15	-1	69	236	14.2	44	ABalaaa	435	185	0	0		0	0	0	0	0
6	1	5	2	-1	214	127	12.0	46	ABarpaa	448	-26	0	0		0	0	0	0	0
7	1	36	22	-1	509	315	7.9	47	Cap	460	452	0	0		0	0	0	0	0
8	1	21	3	-1	162	339	8.7	44	ABalppa	419	-66	0	0		0	0	0	0	0
9	1	4	6	-1	285	338	8.0	44	ABplpaa	-199	0	0	0		0	0	0	0	0
10	1	23	23	-1	412	146	10.1	45	ABarppp	543	0	0	0		0	0	0	0	0
11	1	37	20	-1	415	96	14.0	44	ABprapa	419	192	0	0		0	0	0	0	0
12	1	3	11	-1	320	135	9.8	44	ABarppa	-98	0	0	0		0	0	0	0	0
13	1	41	28	-1	214	135	20.5	47	ABarapa	-129	0	0	0		0	0	0	0	0
14	1	30	48	-1	161	229	7.3	45	ABplaaa	436	468	0	0		0	0	0	0	0
15	1	31	49	-1	260	205	7.9	45	ABplapa	451	586	0	0		0	0	0	0	0
16	1	42	14	-1	581	242	21.1	46	ABprppp	432	-140	0	0		0	0	0	0	0
17	1	10	27	-1	471	390	13.9	44	ABplppp	289	0	0	0		0	0	0	0	0
18	1	8	9	-1	445	120	21.6	44	ABprpaa	52	0	0	0		0	0	0	0	0
19	1	26	18	-1	131	187	20.4	47	ABaraaa	472	-466	0	0		0	0	0	0	0
20	1	11	38	-1	369	325	12.4	42	Eal	250	0	0	0		0	0	0	0	0
21	1	15	34	-1	513	175	23.1	48	ABprpap	458	-480	0	0		0	0	0	0	0
22	1	33	47	-1	510	145	13.2	46	ABprapp	454	1710	0	0		0	0	0	0	0
23	1	17	16	-1	209	226	22.5	47	ABaraap	448	-47	0	0		0	0	0	0	0
24	1	34	19	-1	459	309	15.4	42	Epl	395	701	0	0		0	0	0	0	0
25	1	39	21	-1	537	230	8.9	48	Cpa	476	-6	0	0		0	0	0	0	0
26	1	7	7	-1	373	393	13.9	44	ABplpap	438	-142	0	0		0	0	0	0	0
27	1	35	12	-1	169	374	16.0	46	ABalpap	175	0	0	0		0	0	0	0	0
28	1	1	10	-1	329	265	8.1	46	ABplapp	430	133	0	0		0	0	0	0	0
29	1	6	37	-1	231	285	10.0	45	ABplaap	450	399	0	0		0	0	0	0	0
30	1	9	4	-1	128	177	11.1	43	ABalapa	416	-1833	0	0		0	0	0	0	0
31	1	18	26	-1	250	374	13.8	45	ABalppp	446	349	0	0		0	0	0	0	0
32	1	38	31	-1	127	287	20.6	46	ABalaap	116	0	0	0		0	0	0	0	0
33	1	2	1	-1	102	308	12.5	45	ABalpaa	424	0	0	0		0	0	0	0	0
34	1	45	41	-1	411	328	7.2	44	ABplppa	-9	0	0	0		0	0	0	0	0
35	1	12	33	-1	449	332	23.1	49	P4	498	113	0	0		0	0	0	0	0
36	1	44	39	-1	312	370	20.0	49	MSap	481	0	0	0		0	0	0	0	0
37	1	16	50	-1	499	217	18.1	43	Epr	402	0	0	0		0	0	0	0	0
38	1	43	13	-1	300	178	22.9	48	ABarapp	477	158	0	0		0	0	0	0	0
39	1	20	36	-1	576	178	15.8	44	ABprppa	-416	0	0	0		0	0	0	0	0
40	1	14	44	-1	524	367	19.0	44	Da	425	209	0	0		0	0	0	0	0
41	1	24	17	-1	290	180	16.3	45	ABarpap	457	-712	0	0		0	0	0	0	0
42	1	22	46	-1	255	331	23.2	41	MSaap	330	128	0	0		0	0	0	0	0
43	1	40	42	-1	377	136	21.8	48	ABpraap	159	0	0	0		0	0	0	0	0
44	1	25	43	45	410	219	22.4	48	MSpp	362	39	0	0		0	0	0	0	0
45	1	22	35	-1	195	316	22.2	42	MSaaa	132	0	0	0		0	0	0	0	0
46	1	29	32	-1	605	298	16.6	46	Cpp	88	0	0	0		0	0	0	0	0
47	1	46	29	-1	421	219	7.7	46	Caa	315	0	0	0		0	0	0	0	0
48	1	27	30	-1	290	252	20.6	41	MSpaa	121	0	0	0		0	0	0	0	0
49	0	47	-1	-1	46	284	10.3	31		411	0	0	0		0	0	0	0	0
50	1	14	25	-1	528	328	22.6	43	Dp	179	0	0	0		0	0	0	0	0
