# Supplementary material for: The AP-2 Transcription Factor APTF-2 Is Required for Neuroblast and Epidermal Morphogenesis in Caenorhabditis elegans Embryogenesis
Source: PLoS Genet. 2016 May 13;12(5):e1006048. doi: 10.1371/journal.pgen.1006048 (PMC4866721; doi:10.1371/journal.pgen.1006048)
Supplement: S2 Text — (ZIP) [file pgen.1006048.s030.zip › nuclei/t062-nuclei]

1	1	33	3	-1	101	310	12.6	45	ABalpaa	443	137	0	0		0	0	0	0	0
2	1	6	33	-1	212	130	12.0	47	ABarpaa	443	-353	0	0		0	0	0	0	0
3	1	8	24	-1	165	338	8.8	44	ABalppa	110	0	0	0		0	0	0	0	0
4	1	30	12	-1	128	174	11.2	43	ABalapa	47	0	0	0		0	0	0	0	0
5	1	1	26	-1	191	224	15.5	44	ABalapp	440	5	0	0		0	0	0	0	0
6	1	9	22	-1	286	339	8.1	44	ABplpaa	184	0	0	0		0	0	0	0	0
7	1	26	15	-1	376	389	13.2	44	ABplpap	530	0	0	0		0	0	0	0	0
8	1	2	50	-1	359	296	22.6	43	MSpap	417	693	0	0		0	0	0	0	0
9	1	18	42	-1	450	124	21.8	44	ABprpaa	444	-878	0	0		0	0	0	0	0
10	1	28	47	-1	324	266	8.7	46	ABplapp	150	0	0	0		0	0	0	0	0
11	1	12	25	-1	315	129	10.2	46	ABarppa	462	-156	0	0		0	0	0	0	0
12	1	27	27	-1	174	375	16.3	46	ABalpap	-59	0	0	0		0	0	0	0	0
13	1	38	51	-1	297	180	23.1	47	ABarapp	451	24	0	0		0	0	0	0	0
14	1	16	32	-1	589	232	20.2	45	ABprppp	449	-80	0	0		0	0	0	0	0
15	1	5	31	-1	72	234	14.2	44	ABalaaa	-204	0	0	0		0	0	0	0	0
16	1	23	34	-1	204	229	22.9	47	ABaraap	13	0	0	0		0	0	0	0	0
17	1	41	30	-1	285	176	16.2	45	ABarpap	427	-224	0	0		0	0	0	0	0
18	1	19	21	-1	129	194	20.6	47	ABaraaa	73	0	0	0		0	0	0	0	0
19	1	24	8	-1	463	319	15.1	43	Epl	89	0	0	0		0	0	0	0	0
20	1	11	13	-1	411	96	14.0	44	ABprapa	183	0	0	0		0	0	0	0	0
21	1	25	20	-1	531	223	8.6	47	Cpa	471	1038	0	0		0	0	0	0	0
22	1	7	23	-1	504	314	7.6	46	Cap	-343	0	0	0		0	0	0	0	0
23	1	10	11	-1	404	145	10.3	45	ABarppp	451	797	0	0		0	0	0	0	0
24	1	3	44	-1	359	222	14.5	45	Ear	444	-366	0	0		0	0	0	0	0
25	1	50	14	-1	540	323	23.5	47	Dp	469	562	0	0		0	0	0	0	0
26	1	31	5	-1	253	373	14.0	45	ABalppp	433	1020	0	0		0	0	0	0	0
27	1	17	28	-1	464	384	12.9	43	ABplppp	421	431	0	0		0	0	0	0	0
28	1	13	7	-1	214	139	20.9	47	ABarapa	44	0	0	0		0	0	0	0	0
29	1	47	45	-1	425	218	7.9	46	Caa	462	-32	0	0		0	0	0	0	0
30	1	48	38	-1	283	252	21.0	43	MSpaa	328	124	0	0		0	0	0	0	0
31	1	32	16	-1	122	290	20.0	46	ABalaap	432	465	0	0		0	0	0	0	0
32	1	46	36	-1	597	293	15.9	45	Cpp	453	-202	0	0		0	0	0	0	0
33	1	35	46	-1	455	336	23.0	49	P4	481	430	0	0		0	0	0	0	0
34	1	21	6	-1	519	180	23.0	48	ABprpap	444	143	0	0		0	0	0	0	0
35	1	45	48	-1	197	318	22.1	41	MSaaa	299	-495	0	0		0	0	0	0	0
36	1	39	41	-1	569	168	16.0	43	ABprppa	433	487	0	0		0	0	0	0	0
37	1	29	29	-1	230	284	10.1	46	ABplaap	16	0	0	0		0	0	0	0	0
38	1	20	10	-1	370	321	12.6	41	Eal	407	419	0	0		0	0	0	0	0
39	1	36	4	39	326	363	19.6	48	MSap	394	158	0	0		0	0	0	0	0
40	1	4	37	-1	297	102	19.0	46	ABpraaa	454	-246	0	0		0	0	0	0	0
41	1	34	17	-1	404	321	7.1	44	ABplppa	-122	0	0	0		0	0	0	0	0
42	1	43	40	-1	376	133	22.1	48	ABpraap	-136	0	0	0		0	0	0	0	0
43	1	44	1	-1	405	199	22.6	40	MSppa	295	-251	0	0		0	0	0	0	0
44	1	40	2	-1	537	374	17.9	44	Da	375	12	0	0		0	0	0	0	0
45	1	44	9	-1	434	245	23.5	40	MSppp	297	1324	0	0		0	0	0	0	0
46	1	42	35	-1	271	332	23.5	43	MSaap	138	0	0	0		0	0	0	0	0
47	1	22	18	-1	508	141	13.0	45	ABprapp	445	-195	0	0		0	0	0	0	0
48	1	14	19	-1	163	231	7.2	45	ABplaaa	-35	0	0	0		0	0	0	0	0
49	1	15	43	-1	258	206	7.3	45	ABplapa	455	206	0	0		0	0	0	0	0
50	1	37	49	-1	499	204	17.5	44	Epr	443	-77	0	0		0	0	0	0	0
51	0	49	-1	-1	45	284	10.0	28		135	0	0	0		0	0	0	0	0
