# Supplementary material for: The AP-2 Transcription Factor APTF-2 Is Required for Neuroblast and Epidermal Morphogenesis in Caenorhabditis elegans Embryogenesis
Source: PLoS Genet. 2016 May 13;12(5):e1006048. doi: 10.1371/journal.pgen.1006048 (PMC4866721; doi:10.1371/journal.pgen.1006048)
Supplement: S2 Text — (ZIP) [file pgen.1006048.s030.zip › nuclei/t063-nuclei]

1	1	43	37	-1	397	193	23.1	40	MSppa	329	56	0	0		0	0	0	0	0
2	1	44	1	-1	547	376	17.0	45	Da	411	324	0	0		0	0	0	0	0
3	1	1	3	-1	103	316	12.6	45	ABalpaa	443	727	0	0		0	0	0	0	0
4	1	39	28	-1	360	371	20.0	38	MSapp	304	772	0	0		0	0	0	0	0
5	1	26	9	-1	255	370	14.8	45	ABalppp	475	0	0	0		0	0	0	0	0
6	1	34	44	-1	511	181	22.7	48	ABprpap	479	-370	0	0		0	0	0	0	0
7	1	28	8	-1	211	139	20.3	46	ABarapa	469	303	0	0		0	0	0	0	0
8	1	19	18	-1	463	318	14.8	44	Epl	98	0	0	0		0	0	0	0	0
9	1	45	24	-1	445	251	24.3	39	MSppp	309	-248	0	0		0	0	0	0	0
10	1	38	13	-1	377	318	14.0	43	Eal	432	144	0	0		0	0	0	0	0
11	1	23	29	-1	399	148	10.6	45	ABarppp	450	386	0	0		0	0	0	0	0
12	1	4	27	-1	129	180	11.0	44	ABalapa	164	0	0	0		0	0	0	0	0
13	1	20	34	-1	406	99	13.5	44	ABprapa	442	354	0	0		0	0	0	0	0
14	1	25	31	-1	551	322	23.4	47	Dp	431	-74	0	0		0	0	0	0	0
15	1	7	16	-1	374	390	13.4	45	ABplpap	244	0	0	0		0	0	0	0	0
16	1	31	14	-1	124	290	19.7	45	ABalaap	437	118	0	0		0	0	0	0	0
17	1	41	42	-1	399	320	7.5	43	ABplppa	418	153	0	0		0	0	0	0	0
18	1	47	6	-1	498	140	13.5	44	ABprapp	406	0	0	0		0	0	0	0	0
19	1	48	38	-1	157	241	7.4	45	ABplaaa	442	433	0	0		0	0	0	0	0
20	1	21	23	-1	528	221	8.9	47	Cpa	472	230	0	0		0	0	0	0	0
21	1	18	21	-1	125	194	20.3	47	ABaraaa	454	-5	0	0		0	0	0	0	0
22	1	6	36	-1	285	344	8.4	44	ABplpaa	-209	0	0	0		0	0	0	0	0
23	1	22	41	-1	498	311	7.9	46	Cap	455	-951	0	0		0	0	0	0	0
24	1	3	32	-1	173	346	9.0	44	ABalppa	91	0	0	0		0	0	0	0	0
25	1	11	33	-1	313	141	10.0	46	ABarppa	51	0	0	0		0	0	0	0	0
26	1	5	26	-1	194	224	15.3	44	ABalapp	38	0	0	0		0	0	0	0	0
27	1	12	22	-1	175	370	16.7	47	ABalpap	449	254	0	0		0	0	0	0	0
28	1	27	50	-1	466	380	12.4	43	ABplppp	295	0	0	0		0	0	0	0	0
29	1	37	25	-1	230	287	10.4	46	ABplaap	216	0	0	0		0	0	0	0	0
30	1	17	35	-1	284	182	16.1	46	ABarpap	443	90	0	0		0	0	0	0	0
31	1	15	4	-1	72	237	14.0	44	ABalaaa	253	0	0	0		0	0	0	0	0
32	1	14	15	-1	589	225	20.0	45	ABprppp	454	301	0	0		0	0	0	0	0
33	1	2	19	-1	209	138	11.1	45	ABarpaa	258	0	0	0		0	0	0	0	0
34	1	16	47	-1	198	227	22.9	47	ABaraap	423	-219	0	0		0	0	0	0	0
35	1	46	48	-1	280	332	23.5	44	MSaap	392	170	0	0		0	0	0	0	0
36	1	32	40	-1	593	292	15.3	46	Cpp	465	952	0	0		0	0	0	0	0
37	1	40	11	-1	291	102	18.0	46	ABpraaa	-86	0	0	0		0	0	0	0	0
38	1	30	49	-1	280	252	21.3	44	MSpaa	425	-102	0	0		0	0	0	0	0
39	1	39	46	-1	309	370	18.6	37	MSapa	251	148	0	0		0	0	0	0	0
40	1	42	7	-1	368	123	22.0	48	ABpraap	93	0	0	0		0	0	0	0	0
41	1	36	5	-1	558	158	16.2	44	ABprppa	419	-131	0	0		0	0	0	0	0
42	1	9	30	-1	446	121	21.1	45	ABprpaa	-193	0	0	0		0	0	0	0	0
43	1	49	20	-1	259	209	7.5	45	ABplapa	130	0	0	0		0	0	0	0	0
44	1	24	51	-1	362	227	15.1	45	Ear	448	0	0	0		0	0	0	0	0
45	1	29	45	-1	414	220	8.5	47	Caa	473	713	0	0		0	0	0	0	0
46	1	33	43	-1	463	344	22.9	48	P4	462	180	0	0		0	0	0	0	0
47	1	10	2	-1	325	270	8.8	45	ABplapp	443	198	0	0		0	0	0	0	0
48	1	35	10	-1	200	312	22.0	42	MSaaa	180	0	0	0		0	0	0	0	0
49	1	50	39	-1	502	206	17.0	44	Epr	312	0	0	0		0	0	0	0	0
50	1	8	12	-1	366	294	23.4	44	MSpap	433	588	0	0		0	0	0	0	0
51	1	13	17	-1	291	180	23.1	47	ABarapp	465	1079	0	0		0	0	0	0	0
52	0	51	-1	-1	47	286	10.3	30		-97	0	0	0		0	0	0	0	0
