# Supplementary material for: The AP-2 Transcription Factor APTF-2 Is Required for Neuroblast and Epidermal Morphogenesis in Caenorhabditis elegans Embryogenesis
Source: PLoS Genet. 2016 May 13;12(5):e1006048. doi: 10.1371/journal.pgen.1006048 (PMC4866721; doi:10.1371/journal.pgen.1006048)
Supplement: S2 Text — (ZIP) [file pgen.1006048.s030.zip › nuclei/t064-nuclei]

1	1	2	48	-1	546	377	16.1	45	Da	416	42	0	0		0	0	0	0	0
2	1	47	44	-1	325	271	8.8	46	ABplapp	453	1179	0	0		0	0	0	0	0
3	1	3	23	-1	102	317	12.6	46	ABalpaa	-221	0	0	0		0	0	0	0	0
4	1	31	15	-1	74	235	13.6	45	ABalaaa	142	0	0	0		0	0	0	0	0
5	1	41	25	-1	553	153	16.1	44	ABprppa	-139	0	0	0		0	0	0	0	0
6	1	18	3	-1	489	143	13.3	44	ABprapp	447	418	0	0		0	0	0	0	0
7	1	40	27	-1	361	123	21.6	48	ABpraap	491	0	0	0		0	0	0	0	0
8	1	7	13	-1	208	139	20.1	46	ABarapa	452	97	0	0		0	0	0	0	0
9	1	5	20	-1	249	366	14.6	45	ABalppp	120	0	0	0		0	0	0	0	0
10	1	48	18	-1	194	301	22.6	44	MSaaa	412	-672	0	0		0	0	0	0	0
11	1	37	6	-1	290	100	17.9	45	ABpraaa	138	0	0	0		0	0	0	0	0
12	1	50	51	-1	370	293	23.9	45	MSpap	421	65	0	0		0	0	0	0	0
13	1	10	16	-1	371	321	15.3	44	Eal	425	-691	0	0		0	0	0	0	0
14	1	16	46	-1	126	283	19.0	44	ABalaap	-54	0	0	0		0	0	0	0	0
15	1	32	19	-1	589	217	19.0	45	ABprppp	455	301	0	0		0	0	0	0	0
16	1	15	29	-1	367	389	14.1	45	ABplpap	172	0	0	0		0	0	0	0	0
17	1	51	12	-1	294	182	23.0	47	ABarapp	469	90	0	0		0	0	0	0	0
18	1	8	34	-1	461	316	15.1	44	Epl	433	61	0	0		0	0	0	0	0
19	1	33	22	-1	214	142	10.9	46	ABarpaa	459	2086	0	0		0	0	0	0	0
20	1	43	30	-1	258	221	7.5	46	ABplapa	454	-245	0	0		0	0	0	0	0
21	1	21	17	-1	123	191	19.3	48	ABaraaa	470	350	0	0		0	0	0	0	0
22	1	27	8	-1	172	364	17.1	46	ABalpap	197	0	0	0		0	0	0	0	0
23	1	20	33	-1	522	226	8.5	48	Cpa	447	-325	0	0		0	0	0	0	0
24	1	9	42	-1	447	252	24.3	43	MSppp	401	988	0	0		0	0	0	0	0
25	1	29	35	-1	229	290	10.6	45	ABplaap	452	-1710	0	0		0	0	0	0	0
26	1	26	38	-1	195	226	15.3	45	ABalapp	450	-1067	0	0		0	0	0	0	0
27	1	12	45	-1	132	179	10.8	44	ABalapa	441	-583	0	0		0	0	0	0	0
28	1	4	32	-1	372	377	20.7	40	MSapp	356	1751	0	0		0	0	0	0	0
29	1	11	26	-1	396	151	10.1	45	ABarppp	-39	0	0	0		0	0	0	0	0
30	1	42	10	-1	442	117	20.9	45	ABprpaa	-173	0	0	0		0	0	0	0	0
31	1	14	39	-1	560	310	23.5	48	Dp	481	230	0	0		0	0	0	0	0
32	1	24	2	-1	171	350	9.2	43	ABalppa	414	43	0	0		0	0	0	0	0
33	1	25	14	-1	312	149	9.6	45	ABarppa	11	0	0	0		0	0	0	0	0
34	1	13	1	-1	403	96	13.3	45	ABprapa	255	0	0	0		0	0	0	0	0
35	1	30	9	-1	277	187	15.7	46	ABarpap	439	944	0	0		0	0	0	0	0
36	1	22	4	-1	285	349	8.8	44	ABplpaa	113	0	0	0		0	0	0	0	0
37	1	1	24	-1	397	191	23.5	42	MSppa	420	-470	0	0		0	0	0	0	0
38	1	19	49	-1	157	246	7.3	45	ABplaaa	450	-1654	0	0		0	0	0	0	0
39	1	49	41	-1	494	208	17.1	45	Epr	345	0	0	0		0	0	0	0	0
40	1	36	31	-1	594	282	15.2	47	Cpp	137	0	0	0		0	0	0	0	0
41	1	23	47	-1	494	312	8.0	44	Cap	440	234	0	0		0	0	0	0	0
42	1	17	43	-1	390	330	8.2	43	ABplppa	429	-831	0	0		0	0	0	0	0
43	1	46	28	-1	467	347	23.1	46	P4	468	-730	0	0		0	0	0	0	0
44	1	6	11	-1	511	179	22.7	47	ABprpap	-346	0	0	0		0	0	0	0	0
45	1	45	37	-1	405	224	8.7	46	Caa	468	263	0	0		0	0	0	0	0
46	1	39	40	-1	305	378	18.9	37	MSapa	244	778	0	0		0	0	0	0	0
47	1	34	50	-1	192	221	23.1	47	ABaraap	473	-87	0	0		0	0	0	0	0
48	1	35	52	-1	284	333	23.1	44	MSaap	400	168	0	0		0	0	0	0	0
49	1	38	21	-1	273	252	21.2	42	MSpaa	427	-133	0	0		0	0	0	0	0
50	1	28	5	-1	457	378	12.3	43	ABplppp	439	415	0	0		0	0	0	0	0
51	1	44	36	-1	368	228	15.5	46	Ear	455	683	0	0		0	0	0	0	0
52	0	52	-1	-1	44	287	10.5	30		99	0	0	0		0	0	0	0	0
