# Supplementary material for: The AP-2 Transcription Factor APTF-2 Is Required for Neuroblast and Epidermal Morphogenesis in Caenorhabditis elegans Embryogenesis
Source: PLoS Genet. 2016 May 13;12(5):e1006048. doi: 10.1371/journal.pgen.1006048 (PMC4866721; doi:10.1371/journal.pgen.1006048)
Supplement: S2 Text — (ZIP) [file pgen.1006048.s030.zip › nuclei/t065-nuclei]

1	1	34	3	-1	411	100	12.9	45	ABprapa	251	0	0	0		0	0	0	0	0
2	1	32	15	-1	164	347	9.3	44	ABalppa	-99	0	0	0		0	0	0	0	0
3	1	6	26	-1	497	145	13.1	44	ABprapp	88	0	0	0		0	0	0	0	0
4	1	36	22	-1	278	348	9.0	44	ABplpaa	434	-804	0	0		0	0	0	0	0
5	1	50	11	-1	451	380	12.4	43	ABplppp	436	208	0	0		0	0	0	0	0
6	1	11	8	-1	291	101	17.9	46	ABpraaa	169	0	0	0		0	0	0	0	0
7	0	52	-1	-1	46	286	10.4	31		235	727	0	0		0	0	0	0	0
8	1	22	45	-1	172	364	17.3	45	ABalpap	457	101	0	0		0	0	0	0	0
9	1	35	23	-1	281	191	15.9	46	ABarpap	464	450	0	0		0	0	0	0	0
10	1	30	37	-1	443	117	20.8	45	ABprpaa	-64	0	0	0		0	0	0	0	0
11	1	44	9	-1	502	181	22.7	47	ABprpap	471	779	0	0		0	0	0	0	0
12	1	17	14	-1	298	177	23.4	49	ABarapp	472	990	0	0		0	0	0	0	0
13	1	8	43	-1	209	137	19.8	47	ABarapa	471	224	0	0		0	0	0	0	0
14	1	33	30	-1	312	150	9.4	45	ABarppa	454	-1426	0	0		0	0	0	0	0
15	1	4	17	-1	74	234	14.2	45	ABalaaa	-432	0	0	0		0	0	0	0	0
16	1	13	50	-1	368	324	16.2	45	Eal	447	-392	0	0		0	0	0	0	0
17	1	21	5	-1	132	189	19.9	47	ABaraaa	467	-61	0	0		0	0	0	0	0
18	1	10	1	-1	183	305	22.7	44	MSaaa	437	115	0	0		0	0	0	0	0
19	1	15	6	-1	589	224	19.3	45	ABprppp	425	207	0	0		0	0	0	0	0
20	1	9	16	-1	245	364	15.3	45	ABalppp	426	734	0	0		0	0	0	0	0
21	1	49	52	-1	267	250	21.7	44	MSpaa	381	112	0	0		0	0	0	0	0
22	1	19	29	-1	221	143	10.8	45	ABarpaa	449	-226	0	0		0	0	0	0	0
23	1	3	32	-1	103	316	12.9	47	ABalpaa	-169	0	0	0		0	0	0	0	0
24	1	37	44	-1	395	188	23.6	44	MSppa	428	-398	0	0		0	0	0	0	0
25	1	5	39	-1	550	155	17.1	44	ABprppa	438	188	0	0		0	0	0	0	0
26	1	29	4	-1	405	156	9.9	46	ABarppp	391	0	0	0		0	0	0	0	0
27	1	7	2	-1	369	115	20.4	48	ABpraap	249	0	0	0		0	0	0	0	0
28	1	43	20	-1	472	347	23.1	47	P4	453	1042	0	0		0	0	0	0	0
29	1	16	47	-1	363	388	14.0	46	ABplpap	-100	0	0	0		0	0	0	0	0
30	1	20	24	-1	256	215	7.4	45	ABplapa	451	-868	0	0		0	0	0	0	0
31	1	40	21	-1	595	285	15.1	47	Cpp	456	63	0	0		0	0	0	0	0
32	1	28	40	-1	379	382	21.5	39	MSapp	372	232	0	0		0	0	0	0	0
33	1	23	36	-1	529	229	8.1	49	Cpa	492	-121	0	0		0	0	0	0	0
34	1	18	38	-1	456	318	15.3	44	Epl	435	56	0	0		0	0	0	0	0
35	1	25	33	-1	229	292	10.1	45	ABplaap	447	-470	0	0		0	0	0	0	0
36	1	51	13	-1	363	229	15.8	45	Ear	444	-100	0	0		0	0	0	0	0
37	1	45	49	-1	402	233	8.3	47	Caa	469	-447	0	0		0	0	0	0	0
38	1	26	41	-1	194	221	14.9	44	ABalapp	442	58	0	0		0	0	0	0	0
39	1	31	48	-1	561	307	23.4	48	Dp	467	219	0	0		0	0	0	0	0
40	1	46	7	-1	306	384	18.5	38	MSapa	107	0	0	0		0	0	0	0	0
41	1	39	46	-1	500	217	17.1	45	Epr	438	723	0	0		0	0	0	0	0
42	1	24	18	-1	456	259	24.2	44	MSppp	439	-41	0	0		0	0	0	0	0
43	1	42	10	-1	382	332	8.4	43	ABplppa	435	-215	0	0		0	0	0	0	0
44	1	2	19	-1	320	275	8.9	46	ABplapp	432	-145	0	0		0	0	0	0	0
45	1	27	12	-1	132	179	10.5	44	ABalapa	465	0	0	0		0	0	0	0	0
46	1	14	25	-1	128	280	19.0	45	ABalaap	445	-650	0	0		0	0	0	0	0
47	1	41	28	-1	488	315	8.3	45	Cap	432	173	0	0		0	0	0	0	0
48	1	1	27	-1	535	382	15.3	44	Da	361	0	0	0		0	0	0	0	0
49	1	38	34	-1	156	245	7.4	45	ABplaaa	452	234	0	0		0	0	0	0	0
50	1	47	31	-1	204	217	22.9	47	ABaraap	190	0	0	0		0	0	0	0	0
51	1	12	35	-1	374	293	24.0	47	MSpap	475	253	0	0		0	0	0	0	0
52	1	48	42	-1	291	338	23.3	43	MSaap	430	297	0	0		0	0	0	0	0
