# Supplementary material for: The AP-2 Transcription Factor APTF-2 Is Required for Neuroblast and Epidermal Morphogenesis in Caenorhabditis elegans Embryogenesis
Source: PLoS Genet. 2016 May 13;12(5):e1006048. doi: 10.1371/journal.pgen.1006048 (PMC4866721; doi:10.1371/journal.pgen.1006048)
Supplement: S2 Text — (ZIP) [file pgen.1006048.s030.zip › nuclei/t066-nuclei]

1	1	18	23	-1	180	304	23.1	44	MSaaa	424	676	0	0		0	0	0	0	0
2	1	27	6	-1	370	110	19.7	46	ABpraap	453	1082	0	0		0	0	0	0	0
3	1	1	37	-1	413	102	12.3	44	ABprapa	445	1736	0	0		0	0	0	0	0
4	1	26	11	-1	408	163	9.6	45	ABarppp	451	-261	0	0		0	0	0	0	0
5	1	17	28	-1	131	185	20.0	47	ABaraaa	76	0	0	0		0	0	0	0	0
6	1	19	31	-1	591	230	19.5	45	ABprppp	420	-108	0	0		0	0	0	0	0
7	1	40	36	-1	299	380	18.9	40	MSapa	370	-207	0	0		0	0	0	0	0
8	1	6	43	-1	295	101	17.5	44	ABpraaa	439	813	0	0		0	0	0	0	0
9	1	11	15	-1	502	178	22.1	47	ABprpap	470	299	0	0		0	0	0	0	0
10	1	43	33	-1	372	332	8.4	43	ABplppa	421	410	0	0		0	0	0	0	0
11	1	5	48	-1	442	384	12.8	45	ABplppp	450	480	0	0		0	0	0	0	0
12	1	45	14	-1	134	180	11.0	44	ABalapa	431	245	0	0		0	0	0	0	0
13	1	36	2	-1	369	227	15.8	44	Ear	444	-812	0	0		0	0	0	0	0
14	1	12	20	-1	303	174	23.3	48	ABarapp	483	346	0	0		0	0	0	0	0
15	1	2	38	-1	165	349	9.6	43	ABalppa	435	647	0	0		0	0	0	0	0
16	1	20	35	-1	245	354	15.5	45	ABalppp	-149	0	0	0		0	0	0	0	0
17	1	15	34	-1	76	234	14.3	45	ABalaaa	444	-859	0	0		0	0	0	0	0
18	1	42	19	-1	458	266	24.5	45	MSppp	407	130	0	0		0	0	0	0	0
19	1	44	3	-1	320	277	9.5	46	ABplapp	120	0	0	0		0	0	0	0	0
20	1	28	21	-1	477	347	23.4	48	P4	468	150	0	0		0	0	0	0	0
21	1	31	25	-1	594	291	14.9	47	Cpp	437	121	0	0		0	0	0	0	0
22	1	4	8	-1	276	350	8.9	45	ABplpaa	-144	0	0	0		0	0	0	0	0
23	1	9	24	-1	283	190	15.9	46	ABarpap	421	979	0	0		0	0	0	0	0
24	1	30	44	-1	250	216	7.3	45	ABplapa	436	410	0	0		0	0	0	0	0
25	1	46	17	-1	130	282	18.9	45	ABalaap	18	0	0	0		0	0	0	0	0
26	1	3	29	-1	496	151	13.3	43	ABprapp	432	1165	0	0		0	0	0	0	0
27	1	48	45	-1	524	384	15.1	45	Da	435	-218	0	0		0	0	0	0	0
28	1	47	32	-1	485	326	8.5	45	Cap	452	71	0	0		0	0	0	0	0
29	1	22	18	-1	216	144	10.6	45	ABarpaa	460	-367	0	0		0	0	0	0	0
30	1	14	30	-1	314	151	9.7	46	ABarppa	465	-1426	0	0		0	0	0	0	0
31	1	50	50	-1	198	216	23.2	47	ABaraap	474	101	0	0		0	0	0	0	0
32	1	23	42	-1	103	311	13.3	47	ABalpaa	217	0	0	0		0	0	0	0	0
33	1	35	1	-1	225	290	9.9	45	ABplaap	106	0	0	0		0	0	0	0	0
34	1	49	46	-1	152	246	7.9	45	ABplaaa	-119	0	0	0		0	0	0	0	0
35	1	51	51	-1	374	284	24.1	48	MSpap	462	109	0	0		0	0	0	0	0
36	1	33	26	-1	522	233	8.0	49	Cpa	480	-334	0	0		0	0	0	0	0
37	1	10	16	-1	443	115	20.6	45	ABprpaa	449	9	0	0		0	0	0	0	0
38	1	34	9	-1	454	316	16.0	45	Epl	427	-259	0	0		0	0	0	0	0
39	1	25	47	-1	550	151	17.2	44	ABprppa	264	0	0	0		0	0	0	0	0
40	1	32	39	-1	389	377	21.6	40	MSapp	445	0	0	0		0	0	0	0	0
41	1	38	4	-1	194	222	15.0	45	ABalapp	-28	0	0	0		0	0	0	0	0
42	1	52	41	-1	294	340	23.6	43	MSaap	411	-178	0	0		0	0	0	0	0
43	1	13	40	-1	216	132	20.1	47	ABarapa	157	0	0	0		0	0	0	0	0
44	1	24	49	-1	392	179	23.9	45	MSppa	429	-296	0	0		0	0	0	0	0
45	1	8	13	-1	170	363	18.1	47	ABalpap	472	-2	0	0		0	0	0	0	0
46	1	41	12	-1	500	220	17.3	46	Epr	456	-59	0	0		0	0	0	0	0
47	1	29	27	-1	356	394	14.3	45	ABplpap	457	-1367	0	0		0	0	0	0	0
48	1	39	5	-1	563	307	23.4	48	Dp	482	9	0	0		0	0	0	0	0
49	1	37	10	-1	401	240	8.0	47	Caa	472	445	0	0		0	0	0	0	0
50	1	16	22	-1	368	320	16.9	45	Eal	445	-696	0	0		0	0	0	0	0
51	0	7	-1	-1	43	286	10.8	29		212	0	0	0		0	0	0	0	0
52	1	21	7	-1	268	247	21.3	44	MSpaa	365	0	0	0		0	0	0	0	0
