# Supplementary material for: The AP-2 Transcription Factor APTF-2 Is Required for Neuroblast and Epidermal Morphogenesis in Caenorhabditis elegans Embryogenesis
Source: PLoS Genet. 2016 May 13;12(5):e1006048. doi: 10.1371/journal.pgen.1006048 (PMC4866721; doi:10.1371/journal.pgen.1006048)
Supplement: S2 Text — (ZIP) [file pgen.1006048.s030.zip › nuclei/t067-nuclei]

1	1	33	19	-1	218	286	9.7	45	ABplaap	439	534	0	0		0	0	0	0	0
2	1	13	9	-1	366	227	16.4	46	Ear	451	198	0	0		0	0	0	0	0
3	1	19	30	-1	319	278	9.3	45	ABplapp	449	234	0	0		0	0	0	0	0
4	1	41	33	-1	196	214	15.2	45	ABalapp	449	100	0	0		0	0	0	0	0
5	1	48	27	-1	564	305	23.3	48	Dp	483	15	0	0		0	0	0	0	0
6	1	2	3	-1	377	110	19.0	47	ABpraap	123	0	0	0		0	0	0	0	0
7	1	52	51	-1	271	243	21.6	44	MSpaa	439	521	0	0		0	0	0	0	0
8	1	22	12	-1	266	353	9.0	44	ABplpaa	36	0	0	0		0	0	0	0	0
9	1	38	48	-1	459	313	16.9	45	Epl	444	90	0	0		0	0	0	0	0
10	1	49	38	-1	399	256	8.1	47	Caa	471	-51	0	0		0	0	0	0	0
11	1	4	16	-1	412	165	9.4	46	ABarppp	353	0	0	0		0	0	0	0	0
12	1	46	49	-1	498	228	16.6	46	Epr	454	196	0	0		0	0	0	0	0
13	1	45	31	-1	165	363	18.7	47	ABalpap	237	0	0	0		0	0	0	0	0
14	1	12	26	-1	143	176	10.7	45	ABalapa	253	0	0	0		0	0	0	0	0
15	1	9	28	-1	501	179	21.5	46	ABprpap	424	54	0	0		0	0	0	0	0
16	1	37	7	-1	446	120	20.0	45	ABprpaa	449	181	0	0		0	0	0	0	0
17	1	25	6	-1	138	272	18.5	45	ABalaap	-94	0	0	0		0	0	0	0	0
18	1	29	35	-1	218	134	10.6	45	ABarpaa	449	174	0	0		0	0	0	0	0
19	1	18	25	-1	462	267	24.6	45	MSppp	456	11	0	0		0	0	0	0	0
20	1	14	46	-1	303	160	23.5	48	ABarapp	439	778	0	0		0	0	0	0	0
21	1	20	22	-1	476	347	23.4	47	P4	454	-423	0	0		0	0	0	0	0
22	1	50	5	-1	363	315	17.3	46	Eal	439	-1092	0	0		0	0	0	0	0
23	1	1	18	-1	186	290	23.1	44	MSaaa	69	0	0	0		0	0	0	0	0
24	1	23	39	-1	283	188	15.9	46	ABarpap	461	683	0	0		0	0	0	0	0
25	1	21	29	-1	603	288	14.8	48	Cpp	474	-790	0	0		0	0	0	0	0
26	1	36	21	-1	515	238	8.3	48	Cpa	481	-68	0	0		0	0	0	0	0
27	1	47	10	-1	349	389	14.6	46	ABplpap	438	-41	0	0		0	0	0	0	0
28	1	5	37	-1	131	183	20.0	47	ABaraaa	211	0	0	0		0	0	0	0	0
29	1	26	23	-1	498	156	12.7	45	ABprapp	184	0	0	0		0	0	0	0	0
30	1	30	50	-1	316	153	9.1	46	ABarppa	455	455	0	0		0	0	0	0	0
31	1	6	36	-1	579	224	19.9	45	ABprppp	204	0	0	0		0	0	0	0	0
32	1	28	17	-1	483	330	8.9	46	Cap	421	315	0	0		0	0	0	0	0
33	1	10	44	-1	364	338	8.6	43	ABplppa	429	1105	0	0		0	0	0	0	0
34	1	17	15	-1	81	224	14.4	44	ABalaaa	-117	0	0	0		0	0	0	0	0
35	1	16	40	-1	245	358	15.6	46	ABalppp	155	0	0	0		0	0	0	0	0
36	1	7	24	-1	290	379	19.4	41	MSapa	403	-1135	0	0		0	0	0	0	0
37	1	3	1	-1	411	106	11.5	43	ABprapa	205	0	0	0		0	0	0	0	0
38	1	15	8	-1	152	350	9.9	44	ABalppa	443	167	0	0		0	0	0	0	0
39	1	40	11	-1	395	380	22.0	42	MSapp	376	-65	0	0		0	0	0	0	0
40	1	43	14	-1	220	130	19.9	46	ABarapa	324	0	0	0		0	0	0	0	0
41	1	42	13	-1	293	335	23.6	45	MSaap	418	430	0	0		0	0	0	0	0
42	1	32	41	-1	92	307	13.6	46	ABalpaa	94	0	0	0		0	0	0	0	0
43	1	8	4	-1	299	98	17.5	46	ABpraaa	448	-419	0	0		0	0	0	0	0
44	1	24	34	-1	250	219	7.6	45	ABplapa	451	-647	0	0		0	0	0	0	0
45	1	27	32	-1	515	387	15.0	45	Da	393	100	0	0		0	0	0	0	0
46	1	34	2	-1	145	250	7.9	45	ABplaaa	33	0	0	0		0	0	0	0	0
47	1	39	20	-1	552	153	16.9	45	ABprppa	406	-81	0	0		0	0	0	0	0
48	1	11	45	-1	434	385	13.3	45	ABplppp	-151	0	0	0		0	0	0	0	0
49	1	44	47	-1	395	182	23.7	44	MSppa	440	-332	0	0		0	0	0	0	0
50	1	31	42	-1	199	214	22.9	46	ABaraap	460	-316	0	0		0	0	0	0	0
51	1	35	43	-1	370	282	23.8	48	MSpap	487	-1384	0	0		0	0	0	0	0
52	0	51	-1	-1	46	285	10.5	30		72	0	0	0		0	0	0	0	0
