# Supplementary material for: The AP-2 Transcription Factor APTF-2 Is Required for Neuroblast and Epidermal Morphogenesis in Caenorhabditis elegans Embryogenesis
Source: PLoS Genet. 2016 May 13;12(5):e1006048. doi: 10.1371/journal.pgen.1006048 (PMC4866721; doi:10.1371/journal.pgen.1006048)
Supplement: S2 Text — (ZIP) [file pgen.1006048.s030.zip › nuclei/t068-nuclei]

1	1	37	13	-1	414	113	10.9	43	ABprapa	437	-757	0	0		0	0	0	0	0
2	1	46	23	-1	145	251	8.4	45	ABplaaa	234	0	0	0		0	0	0	0	0
3	1	6	29	-1	379	108	17.8	46	ABpraap	96	0	0	0		0	0	0	0	0
4	1	43	40	-1	297	99	16.7	45	ABpraaa	451	-304	0	0		0	0	0	0	0
5	1	22	47	-1	360	314	17.4	46	Eal	425	-394	0	0		0	0	0	0	0
6	1	17	6	-1	144	267	18.3	44	ABalaap	431	-307	0	0		0	0	0	0	0
7	1	16	33	-1	445	125	19.8	46	ABprpaa	-152	0	0	0		0	0	0	0	0
8	1	38	51	-1	154	355	9.9	44	ABalppa	112	0	0	0		0	0	0	0	0
9	1	2	17	-1	365	225	16.4	46	Ear	461	1239	0	0		0	0	0	0	0
10	1	27	50	-1	342	385	14.4	46	ABplpap	452	958	0	0		0	0	0	0	0
11	1	39	41	-1	398	386	21.8	41	MSapp	36	0	0	0		0	0	0	0	0
12	1	8	30	-1	265	353	9.5	45	ABplpaa	418	116	0	0		0	0	0	0	0
13	1	41	39	-1	295	336	23.2	44	MSaap	416	130	0	0		0	0	0	0	0
14	1	40	34	-1	224	136	20.1	47	ABarapa	165	0	0	0		0	0	0	0	0
15	1	34	32	-1	75	224	13.8	46	ABalaaa	449	386	0	0		0	0	0	0	0
16	1	11	24	-1	414	174	9.4	45	ABarppp	-40	0	0	0		0	0	0	0	0
17	1	32	19	-1	484	336	8.9	44	Cap	443	61	0	0		0	0	0	0	0
18	1	23	21	-1	183	294	23.3	45	MSaaa	432	417	0	0		0	0	0	0	0
19	1	1	49	-1	213	290	9.7	45	ABplaap	434	3	0	0		0	0	0	0	0
20	1	47	48	-1	551	154	17.1	45	ABprppa	402	893	0	0		0	0	0	0	0
21	1	26	12	-1	517	246	8.8	49	Cpa	492	113	0	0		0	0	0	0	0
22	1	21	27	-1	473	347	23.4	46	P4	435	-438	0	0		0	0	0	0	0
23	1	29	44	-1	501	161	12.6	45	ABprapp	-161	0	0	0		0	0	0	0	0
24	1	36	25	-1	284	387	20.0	41	MSapa	401	383	0	0		0	0	0	0	0
25	1	19	43	-1	461	267	24.7	45	MSppp	431	192	0	0		0	0	0	0	0
26	1	14	22	-1	143	169	11.4	44	ABalapa	448	1512	0	0		0	0	0	0	0
27	1	5	8	-1	561	304	23.2	46	Dp	468	-505	0	0		0	0	0	0	0
28	1	15	36	-1	495	177	21.2	46	ABprpap	450	-572	0	0		0	0	0	0	0
29	1	25	4	-1	604	287	14.6	47	Cpp	449	362	0	0		0	0	0	0	0
30	1	3	46	-1	320	282	8.4	45	ABplapp	456	1181	0	0		0	0	0	0	0
31	1	13	37	-1	162	361	18.0	47	ABalpap	474	43	0	0		0	0	0	0	0
32	1	45	3	-1	519	386	15.3	43	Da	434	80	0	0		0	0	0	0	0
33	1	4	28	-1	191	213	15.2	45	ABalapp	153	0	0	0		0	0	0	0	0
34	1	44	26	-1	254	224	8.0	45	ABplapa	217	0	0	0		0	0	0	0	0
35	1	18	2	-1	224	137	11.2	45	ABarpaa	456	1533	0	0		0	0	0	0	0
36	1	31	10	-1	574	224	20.0	45	ABprppp	449	-348	0	0		0	0	0	0	0
37	1	28	11	-1	137	186	20.0	47	ABaraaa	460	-57	0	0		0	0	0	0	0
38	1	10	20	-1	406	263	8.1	48	Caa	479	550	0	0		0	0	0	0	0
39	1	24	1	-1	283	188	16.4	45	ABarpap	-50	0	0	0		0	0	0	0	0
40	1	35	7	-1	241	352	15.9	46	ABalppp	408	0	0	0		0	0	0	0	0
41	1	42	5	-1	99	306	14.2	45	ABalpaa	-286	0	0	0		0	0	0	0	0
42	1	50	15	-1	203	216	22.7	47	ABaraap	447	110	0	0		0	0	0	0	0
43	1	51	16	-1	366	277	23.8	48	MSpap	422	182	0	0		0	0	0	0	0
44	1	33	42	-1	369	343	8.8	43	ABplppa	429	574	0	0		0	0	0	0	0
45	1	48	35	-1	434	388	13.8	45	ABplppp	449	-51	0	0		0	0	0	0	0
46	1	20	14	-1	309	157	23.0	47	ABarapp	-332	0	0	0		0	0	0	0	0
47	1	49	31	-1	397	179	23.9	44	MSppa	402	1372	0	0		0	0	0	0	0
48	1	9	18	-1	454	316	17.3	46	Epl	365	0	0	0		0	0	0	0	0
49	1	12	45	-1	492	234	16.8	46	Epr	450	449	0	0		0	0	0	0	0
50	1	30	38	-1	321	160	9.5	46	ABarppa	150	0	0	0		0	0	0	0	0
51	1	7	9	-1	272	245	21.9	45	MSpaa	-372	0	0	0		0	0	0	0	0
52	0	52	-1	-1	45	285	10.4	29		71	0	0	0		0	0	0	0	0
