# Supplementary material for: The AP-2 Transcription Factor APTF-2 Is Required for Neuroblast and Epidermal Morphogenesis in Caenorhabditis elegans Embryogenesis
Source: PLoS Genet. 2016 May 13;12(5):e1006048. doi: 10.1371/journal.pgen.1006048 (PMC4866721; doi:10.1371/journal.pgen.1006048)
Supplement: S2 Text — (ZIP) [file pgen.1006048.s030.zip › nuclei/t069-nuclei]

1	1	39	34	-1	285	184	16.3	45	ABarpap	14	0	0	0		0	0	0	0	0
2	1	35	51	-1	230	139	11.3	45	ABarpaa	-39	0	0	0		0	0	0	0	0
3	1	32	12	-1	518	385	15.8	44	Da	-283	0	0	0		0	0	0	0	0
4	1	29	28	-1	602	291	14.4	47	Cpp	471	-48	0	0		0	0	0	0	0
5	1	41	8	-1	102	300	14.4	45	ABalpaa	-35	0	0	0		0	0	0	0	0
6	1	6	29	-1	139	262	19.1	45	ABalaap	48	0	0	0		0	0	0	0	0
7	1	40	47	-1	237	346	16.3	45	ABalppp	436	-729	0	0		0	0	0	0	0
8	1	27	37	-1	557	305	23.0	47	Dp	437	130	0	0		0	0	0	0	0
9	1	51	38	-1	272	245	21.6	45	MSpaa	448	68	0	0		0	0	0	0	0
10	1	36	22	-1	574	225	19.2	45	ABprppp	422	-297	0	0		0	0	0	0	0
11	1	37	6	-1	140	185	19.4	46	ABaraaa	459	795	0	0		0	0	0	0	0
12	1	21	49	-1	517	254	8.8	49	Cpa	484	986	0	0		0	0	0	0	0
13	1	1	36	-1	419	116	11.0	45	ABprapa	59	0	0	0		0	0	0	0	0
14	1	46	25	-1	312	154	23.0	47	ABarapp	473	75	0	0		0	0	0	0	0
15	1	42	24	-1	201	213	23.0	46	ABaraap	461	144	0	0		0	0	0	0	0
16	1	43	50	-1	368	271	23.6	46	MSpap	452	-571	0	0		0	0	0	0	0
17	1	9	10	-1	366	217	16.9	46	Ear	439	112	0	0		0	0	0	0	0
18	1	48	42	-1	449	319	17.5	47	Epl	468	108	0	0		0	0	0	0	0
19	1	17	15	-1	483	344	9.3	45	Cap	427	-548	0	0		0	0	0	0	0
20	1	38	39	-1	409	265	8.0	48	Caa	472	166	0	0		0	0	0	0	0
21	1	18	43	-1	188	291	23.4	46	MSaaa	458	82	0	0		0	0	0	0	0
22	1	26	35	-1	149	165	10.7	45	ABalapa	45	0	0	0		0	0	0	0	0
23	1	2	16	-1	147	251	8.2	45	ABplaaa	-34	0	0	0		0	0	0	0	0
24	1	16	44	-1	410	182	9.6	45	ABarppp	445	299	0	0		0	0	0	0	0
25	1	24	1	-1	279	384	20.9	42	MSapa	390	-1448	0	0		0	0	0	0	0
26	1	34	32	-1	257	227	8.2	45	ABplapa	451	518	0	0		0	0	0	0	0
27	1	22	45	-1	476	348	23.8	47	P4	457	-174	0	0		0	0	0	0	0
28	1	33	3	-1	199	215	14.7	46	ABalapp	454	734	0	0		0	0	0	0	0
29	1	3	27	-1	390	109	17.4	47	ABpraap	308	0	0	0		0	0	0	0	0
30	1	12	26	-1	262	358	10.0	45	ABplpaa	427	-1140	0	0		0	0	0	0	0
31	1	47	7	-1	400	176	23.9	44	MSppa	441	27	0	0		0	0	0	0	0
32	1	15	31	-1	78	219	14.0	46	ABalaaa	165	0	0	0		0	0	0	0	0
33	1	7	18	-1	449	125	20.2	45	ABprpaa	451	-275	0	0		0	0	0	0	0
34	1	14	40	-1	229	137	20.1	45	ABarapa	435	-455	0	0		0	0	0	0	0
35	1	45	13	-1	426	387	14.2	44	ABplppp	440	271	0	0		0	0	0	0	0
36	1	28	21	-1	499	178	21.5	46	ABprpap	487	0	0	0		0	0	0	0	0
37	1	31	14	-1	153	352	17.6	47	ABalpap	476	670	0	0		0	0	0	0	0
38	1	50	23	-1	325	163	9.6	46	ABarppa	180	0	0	0		0	0	0	0	0
39	1	13	11	-1	293	328	23.8	44	MSaap	428	137	0	0		0	0	0	0	0
40	1	4	48	-1	297	101	16.6	45	ABpraaa	51	0	0	0		0	0	0	0	0
41	1	11	30	-1	400	385	22.2	42	MSapp	394	-300	0	0		0	0	0	0	0
42	1	44	4	-1	365	347	9.2	43	ABplppa	432	-298	0	0		0	0	0	0	0
43	1	25	41	-1	461	269	24.9	45	MSppp	443	121	0	0		0	0	0	0	0
44	1	23	5	-1	502	159	12.2	44	ABprapp	442	-111	0	0		0	0	0	0	0
45	1	49	19	-1	486	237	17.0	46	Epr	451	987	0	0		0	0	0	0	0
46	1	30	9	-1	319	286	8.8	45	ABplapp	-105	0	0	0		0	0	0	0	0
47	1	5	46	-1	361	311	17.2	45	Eal	441	1154	0	0		0	0	0	0	0
48	1	20	33	-1	553	154	17.0	44	ABprppa	437	600	0	0		0	0	0	0	0
49	1	19	20	-1	211	292	9.7	45	ABplaap	452	-67	0	0		0	0	0	0	0
50	1	10	2	-1	336	384	14.8	45	ABplpap	453	513	0	0		0	0	0	0	0
51	1	8	17	-1	156	358	10.1	44	ABalppa	430	-83	0	0		0	0	0	0	0
52	0	52	-1	-1	46	286	10.4	30		71	0	0	0		0	0	0	0	0
