# Supplementary material for: The AP-2 Transcription Factor APTF-2 Is Required for Neuroblast and Epidermal Morphogenesis in Caenorhabditis elegans Embryogenesis
Source: PLoS Genet. 2016 May 13;12(5):e1006048. doi: 10.1371/journal.pgen.1006048 (PMC4866721; doi:10.1371/journal.pgen.1006048)
Supplement: S2 Text — (ZIP) [file pgen.1006048.s030.zip › nuclei/t070-nuclei]

1	1	25	40	-1	279	383	21.4	42	MSapa	402	105	0	0		0	0	0	0	0
2	1	50	37	-1	334	388	15.6	45	ABplpap	210	0	0	0		0	0	0	0	0
3	1	28	9	-1	202	213	14.2	44	ABalapp	445	824	0	0		0	0	0	0	0
4	1	42	22	-1	361	352	10.2	43	ABplppa	379	621	0	0		0	0	0	0	0
5	1	44	52	53	502	167	11.8	45	ABprapp	50	0	0	0		0	0	0	0	0
6	1	11	18	-1	145	182	19.3	47	ABaraaa	-24	0	0	0		0	0	0	0	0
7	1	31	49	-1	405	180	23.5	45	MSppa	443	321	0	0		0	0	0	0	0
8	1	5	34	-1	100	296	14.8	46	ABalpaa	297	0	0	0		0	0	0	0	0
9	1	46	30	-1	318	294	8.7	44	ABplapp	450	159	0	0		0	0	0	0	0
10	1	17	27	-1	368	216	17.0	45	Ear	448	381	0	0		0	0	0	0	0
11	1	39	38	-1	290	321	23.8	44	MSaap	233	0	0	0		0	0	0	0	0
12	1	3	35	-1	513	388	16.2	46	Da	459	-246	0	0		0	0	0	0	0
13	1	35	8	-1	422	389	14.5	45	ABplppp	425	163	0	0		0	0	0	0	0
14	1	37	3	-1	151	351	18.2	47	ABalpap	86	0	0	0		0	0	0	0	0
15	1	19	4	-1	487	350	9.7	45	Cap	445	392	0	0		0	0	0	0	0
16	1	23	14	-1	146	250	8.4	45	ABplaaa	214	0	0	0		0	0	0	0	0
17	1	51	7	-1	148	358	10.6	44	ABalppa	439	138	0	0		0	0	0	0	0
18	1	33	28	-1	454	127	20.5	47	ABprpaa	380	68	0	0		0	0	0	0	0
19	1	45	47	-1	481	240	16.9	46	Epr	443	-72	0	0		0	0	0	0	0
20	1	49	29	-1	207	295	9.3	42	ABplaap	345	788	0	0		0	0	0	0	0
21	1	36	11	55	498	183	21.6	47	ABprpap	301	83	0	0		0	0	0	0	0
22	1	10	2	39	573	224	18.6	44	ABprppp	356	331	0	0		0	0	0	0	0
23	1	38	13	-1	330	168	9.5	46	ABarppa	455	149	0	0		0	0	0	0	0
24	1	15	5	-1	206	210	23.6	46	ABaraap	468	225	0	0		0	0	0	0	0
25	1	14	21	-1	321	152	22.9	45	ABarapp	458	-25	0	0		0	0	0	0	0
26	1	30	25	-1	256	366	10.2	45	ABplpaa	167	0	0	0		0	0	0	0	0
27	1	29	23	56	392	108	17.2	47	ABpraap	390	41	0	0		0	0	0	0	0
28	1	4	43	-1	597	298	14.5	46	Cpp	458	1069	0	0		0	0	0	0	0
29	1	6	42	-1	141	255	18.7	44	ABalaap	444	266	0	0		0	0	0	0	0
30	1	41	31	-1	395	384	22.4	42	MSapp	280	0	0	0		0	0	0	0	0
31	1	32	41	-1	85	208	14.2	45	ABalaaa	52	0	0	0		0	0	0	0	0
32	1	26	36	-1	258	231	8.9	46	ABplapa	331	1077	0	0		0	0	0	0	0
33	1	48	45	-1	549	154	17.0	43	ABprppa	416	-72	0	0		0	0	0	0	0
34	1	1	10	-1	287	179	16.1	45	ABarpap	439	-84	0	0		0	0	0	0	0
35	1	22	12	-1	146	169	10.9	44	ABalapa	228	0	0	0		0	0	0	0	0
36	1	13	24	-1	427	125	10.6	45	ABprapa	441	722	0	0		0	0	0	0	0
37	1	8	15	-1	561	312	22.5	47	Dp	369	0	0	0		0	0	0	0	0
38	1	9	1	-1	267	246	20.4	45	MSpaa	409	-215	0	0		0	0	0	0	0
39	1	20	20	-1	410	277	7.9	48	Caa	210	0	0	0		0	0	0	0	0
40	1	34	32	-1	233	135	20.0	45	ABarapa	356	0	0	0		0	0	0	0	0
41	1	43	44	-1	466	266	24.8	46	MSppp	464	377	0	0		0	0	0	0	0
42	1	18	46	-1	451	313	18.2	47	Epl	364	0	0	0		0	0	0	0	0
43	1	21	19	-1	190	291	23.1	45	MSaaa	429	-247	0	0		0	0	0	0	0
44	1	24	51	-1	413	192	9.3	46	ABarppp	6	0	0	0		0	0	0	0	0
45	1	27	17	-1	475	347	24.2	46	P4	459	799	0	0		0	0	0	0	0
46	1	47	26	-1	360	308	17.0	45	Eal	436	201	0	0		0	0	0	0	0
47	1	7	33	-1	232	347	16.7	45	ABalppp	441	1031	0	0		0	0	0	0	0
48	1	40	6	-1	306	103	15.6	45	ABpraaa	252	0	0	0		0	0	0	0	0
49	1	12	48	-1	522	257	8.8	49	Cpa	491	17	0	0		0	0	0	0	0
50	1	16	50	-1	365	267	23.9	45	MSpap	419	-224	0	0		0	0	0	0	0
51	1	2	16	-1	232	139	10.8	45	ABarpaa	455	217	0	0		0	0	0	0	0
52	0	52	-1	-1	47	286	10.4	31		168	0	0	0		0	0	0	0	0
