# Supplementary material for: The AP-2 Transcription Factor APTF-2 Is Required for Neuroblast and Epidermal Morphogenesis in Caenorhabditis elegans Embryogenesis
Source: PLoS Genet. 2016 May 13;12(5):e1006048. doi: 10.1371/journal.pgen.1006048 (PMC4866721; doi:10.1371/journal.pgen.1006048)
Supplement: S2 Text — (ZIP) [file pgen.1006048.s030.zip › nuclei/t071-nuclei]

1	1	38	46	-1	274	244	20.2	44	MSpaa	409	1035	0	0		0	0	0	0	0
2	1	22	24	-1	581	211	18.4	34	ABprpppa	235	-612	0	0		0	0	0	0	0
3	1	14	53	-1	148	350	17.9	45	ABalpap	400	-504	0	0		0	0	0	0	0
4	1	15	20	-1	481	348	9.8	45	Cap	438	933	0	0		0	0	0	0	0
5	1	24	3	17	213	208	23.0	46	ABaraap	307	441	0	0		0	0	0	0	0
6	1	48	36	-1	312	103	15.2	44	ABpraaa	-17	0	0	0		0	0	0	0	0
7	1	17	35	-1	149	359	10.9	44	ABalppa	-117	0	0	0		0	0	0	0	0
8	1	13	44	51	419	386	15.2	45	ABplppp	281	479	0	0		0	0	0	0	0
9	1	3	1	-1	209	216	13.8	44	ABalapp	429	103	0	0		0	0	0	0	0
10	1	34	12	-1	291	181	15.8	46	ABarpap	437	1235	0	0		0	0	0	0	0
11	1	21	50	-1	490	176	23.3	41	ABprpapa	307	390	0	0		0	0	0	0	0
12	1	35	21	-1	151	170	10.9	44	ABalapa	-53	0	0	0		0	0	0	0	0
13	1	23	57	66	335	166	9.1	45	ABarppa	301	120	0	0		0	0	0	0	0
14	1	16	39	-1	140	252	8.3	45	ABplaaa	-93	0	0	0		0	0	0	0	0
15	1	37	42	-1	564	312	22.4	48	Dp	449	1092	0	0		0	0	0	0	0
16	1	51	2	11	227	136	10.9	45	ABarpaa	409	0	0	0		0	0	0	0	0
17	1	45	70	-1	478	342	24.4	44	P4	433	439	0	0		0	0	0	0	0
18	1	6	37	-1	149	179	18.8	46	ABaraaa	200	0	0	0		0	0	0	0	0
19	1	43	47	-1	195	290	23.3	46	MSaaa	441	46	0	0		0	0	0	0	0
20	1	39	8	-1	408	271	8.0	46	Caa	134	0	0	0		0	0	0	0	0
21	1	25	55	-1	316	150	23.1	46	ABarapp	126	0	0	0		0	0	0	0	0
22	1	4	59	-1	359	358	11.0	42	ABplppa	425	627	0	0		0	0	0	0	0
23	1	27	32	-1	378	105	17.7	38	ABpraapa	262	-231	0	0		0	0	0	0	0
24	1	36	4	63	421	122	10.6	46	ABprapa	295	718	0	0		0	0	0	0	0
25	1	26	45	58	261	362	10.8	43	ABplpaa	310	1126	0	0		0	0	0	0	0
26	1	46	31	-1	359	309	17.0	46	Eal	447	-488	0	0		0	0	0	0	0
27	1	10	38	-1	371	218	16.6	45	Ear	455	-901	0	0		0	0	0	0	0
28	1	18	34	49	454	128	20.9	45	ABprpaa	441	1126	0	0		0	0	0	0	0
29	1	20	27	61	198	296	9.6	38	ABplaap	-157	0	0	0		0	0	0	0	0
30	1	9	14	60	318	284	9.5	43	ABplapp	251	-444	0	0		0	0	0	0	0
31	1	30	54	-1	398	381	22.6	42	MSapp	410	326	0	0		0	0	0	0	0
32	1	40	18	-1	236	137	20.2	46	ABarapa	398	-504	0	0		0	0	0	0	0
33	1	47	6	-1	229	342	16.8	45	ABalppp	173	0	0	0		0	0	0	0	0
34	1	8	64	67	96	299	15.1	45	ABalpaa	-380	0	0	0		0	0	0	0	0
35	1	12	43	-1	510	382	16.9	46	Da	434	32	0	0		0	0	0	0	0
36	1	32	5	68	258	222	8.4	40	ABplapa	291	-496	0	0		0	0	0	0	0
37	1	2	25	40	329	379	16.4	40	ABplpap	290	170	0	0		0	0	0	0	0
38	1	11	28	-1	287	316	23.5	43	MSaap	433	-204	0	0		0	0	0	0	0
39	1	22	15	-1	590	254	18.4	34	ABprpppp	241	333	0	0		0	0	0	0	0
40	1	1	48	-1	269	378	22.1	42	MSapa	135	0	0	0		0	0	0	0	0
41	1	31	56	-1	88	204	14.3	46	ABalaaa	-175	0	0	0		0	0	0	0	0
42	1	29	29	-1	147	255	17.9	44	ABalaap	413	-291	0	0		0	0	0	0	0
43	1	28	10	-1	594	310	14.0	45	Cpp	39	0	0	0		0	0	0	0	0
44	1	41	26	-1	471	261	24.8	44	MSppp	61	0	0	0		0	0	0	0	0
45	1	33	30	-1	547	160	17.4	44	ABprppa	-270	0	0	0		0	0	0	0	0
46	1	42	62	-1	456	307	17.9	47	Epl	475	292	0	0		0	0	0	0	0
47	1	19	19	-1	481	236	16.7	46	Epr	463	300	0	0		0	0	0	0	0
48	1	49	7	-1	520	255	8.8	47	Cpa	124	0	0	0		0	0	0	0	0
49	1	7	52	-1	405	181	23.6	45	MSppa	230	0	0	0		0	0	0	0	0
50	1	50	23	-1	375	262	24.0	44	MSpap	82	0	0	0		0	0	0	0	0
51	1	44	9	-1	416	194	9.7	46	ABarppp	467	596	0	0		0	0	0	0	0
52	1	5	41	-1	525	186	11.6	33	ABprappp	251	68	0	0		0	0	0	0	0
53	1	5	33	-1	498	145	13.1	34	ABprappa	239	-556	0	0		0	0	0	0	0
54	0	52	-1	-1	44	286	10.5	31		113	0	0	0		0	0	0	0	0
55	1	21	13	-1	527	212	22.2	40	ABprpapp	90	0	0	0		0	0	0	0	0
56	1	27	22	-1	395	125	16.3	35	ABpraapp	87	0	0	0		0	0	0	0	0
