# Supplementary material for: The AP-2 Transcription Factor APTF-2 Is Required for Neuroblast and Epidermal Morphogenesis in Caenorhabditis elegans Embryogenesis
Source: PLoS Genet. 2016 May 13;12(5):e1006048. doi: 10.1371/journal.pgen.1006048 (PMC4866721; doi:10.1371/journal.pgen.1006048)
Supplement: S2 Text — (ZIP) [file pgen.1006048.s030.zip › nuclei/t072-nuclei]

1	1	9	23	-1	210	213	13.5	44	ABalapp	102	0	0	0		0	0	0	0	0
2	1	16	35	-1	225	126	11.1	37	ABarpaaa	298	97	0	0		0	0	0	0	0
3	1	5	52	-1	186	201	24.0	38	ABaraapa	295	125	0	0		0	0	0	0	0
4	1	24	11	-1	439	127	9.4	34	ABprapap	221	423	0	0		0	0	0	0	0
5	1	36	67	-1	290	233	7.6	33	ABplapap	240	128	0	0		0	0	0	0	0
6	1	33	68	75	214	342	16.7	45	ABalppp	134	0	0	0		0	0	0	0	0
7	1	48	27	48	521	250	8.7	43	Cpa	278	377	0	0		0	0	0	0	0
8	1	20	12	22	415	276	8.4	45	Caa	455	-648	0	0		0	0	0	0	0
9	1	51	18	36	429	190	9.9	45	ABarppp	121	0	0	0		0	0	0	0	0
10	1	43	45	-1	587	315	13.8	46	Cpp	129	0	0	0		0	0	0	0	0
11	1	16	16	-1	249	147	9.6	37	ABarpaap	273	109	0	0		0	0	0	0	0
12	1	10	66	-1	291	180	15.0	44	ABarpap	635	0	0	0		0	0	0	0	0
13	1	55	58	-1	531	213	22.4	39	ABprpapp	273	721	0	0		0	0	0	0	0
14	1	30	41	-1	298	302	8.3	32	ABplappa	153	0	0	0		0	0	0	0	0
15	1	39	21	-1	597	257	18.1	36	ABprpppp	20	0	0	0		0	0	0	0	0
16	0	17	-1	-1	478	326	27.2	32		198	5	0	0		0	0	0	0	0
17	1	5	46	-1	240	218	23.2	38	ABaraapp	257	125	0	0		0	0	0	0	0
18	1	32	2	73	233	140	20.0	43	ABarapa	291	156	0	0		0	0	0	0	0
19	1	47	49	-1	490	234	17.0	46	Epr	-208	0	0	0		0	0	0	0	0
20	1	4	25	-1	482	348	10.0	45	Cap	444	-200	0	0		0	0	0	0	0
21	1	12	37	-1	154	167	10.8	44	ABalapa	430	-1144	0	0		0	0	0	0	0
22	1	56	33	-1	408	135	16.0	37	ABpraapp	360	356	0	0		0	0	0	0	0
23	1	50	56	-1	376	273	23.6	44	MSpap	440	882	0	0		0	0	0	0	0
24	1	2	9	-1	582	204	17.7	35	ABprpppa	278	639	0	0		0	0	0	0	0
25	1	37	64	-1	287	391	15.7	35	ABplpapa	261	157	0	0		0	0	0	0	0
26	1	44	30	-1	477	250	24.3	46	MSppp	442	654	0	0		0	0	0	0	0
27	1	29	57	-1	166	305	8.8	33	ABplaapa	227	479	0	0		0	0	0	0	0
28	1	38	50	-1	289	314	23.6	42	MSaap	120	0	0	0		0	0	0	0	0
29	1	42	5	-1	152	248	17.1	42	ABalaap	367	0	0	0		0	0	0	0	0
30	1	45	51	74	536	153	17.6	41	ABprppa	304	56	0	0		0	0	0	0	0
31	1	26	69	-1	346	315	17.4	47	Eal	93	0	0	0		0	0	0	0	0
32	1	23	60	-1	377	101	19.5	39	ABpraapa	334	728	0	0		0	0	0	0	0
33	1	53	38	-1	503	138	13.1	37	ABprappa	267	391	0	0		0	0	0	0	0
34	1	28	55	-1	428	125	22.6	39	ABprpaaa	372	-1152	0	0		0	0	0	0	0
35	1	7	29	-1	146	357	11.3	45	ABalppa	96	0	0	0		0	0	0	0	0
36	1	6	43	-1	314	103	15.2	45	ABpraaa	12	0	0	0		0	0	0	0	0
37	1	18	20	26	154	175	19.0	46	ABaraaa	336	-1085	0	0		0	0	0	0	0
38	1	27	61	-1	369	220	16.0	46	Ear	67	0	0	0		0	0	0	0	0
39	1	14	28	63	145	240	8.4	40	ABplaaa	202	0	0	0		0	0	0	0	0
40	1	37	42	-1	353	389	18.4	36	ABplpapp	286	157	0	0		0	0	0	0	0
41	1	52	39	-1	535	186	12.2	35	ABprappp	288	46	0	0		0	0	0	0	0
42	1	15	72	-1	556	307	22.5	47	Dp	131	0	0	0		0	0	0	0	0
43	1	35	77	-1	520	381	18.2	45	Da	456	742	0	0		0	0	0	0	0
44	1	8	10	-1	403	398	15.6	34	ABplpppa	213	-469	0	0		0	0	0	0	0
45	1	25	65	-1	277	363	11.2	33	ABplpaap	229	177	0	0		0	0	0	0	0
46	1	1	17	-1	275	247	19.7	43	MSpaa	438	-821	0	0		0	0	0	0	0
47	1	19	19	-1	197	290	23.5	46	MSaaa	114	0	0	0		0	0	0	0	0
48	1	40	14	-1	263	378	22.4	44	MSapa	381	0	0	0		0	0	0	0	0
49	1	28	76	-1	462	145	19.1	38	ABprpaap	313	738	0	0		0	0	0	0	0
50	1	11	59	-1	490	173	23.7	41	ABprpapa	338	70	0	0		0	0	0	0	0
51	1	8	71	-1	465	389	15.4	35	ABplpppp	245	-159	0	0		0	0	0	0	0
52	1	49	47	-1	401	190	23.3	44	MSppa	215	0	0	0		0	0	0	0	0
53	1	3	3	79	147	334	18.1	42	ABalpap	274	121	0	0		0	0	0	0	0
54	1	31	15	-1	404	380	22.7	42	MSapp	413	-805	0	0		0	0	0	0	0
55	1	21	24	54	322	162	22.6	47	ABarapp	430	-69	0	0		0	0	0	0	0
56	1	41	44	-1	86	204	14.3	46	ABalaaa	-164	0	0	0		0	0	0	0	0
57	1	13	31	-1	344	178	8.3	36	ABarppap	245	406	0	0		0	0	0	0	0
58	1	25	8	-1	230	370	11.2	32	ABplpaaa	222	-137	0	0		0	0	0	0	0
59	1	22	13	-1	352	372	11.8	45	ABplppa	-144	0	0	0		0	0	0	0	0
60	1	30	1	-1	345	304	10.3	33	ABplappp	-161	0	0	0		0	0	0	0	0
61	1	29	7	-1	234	287	9.2	34	ABplaapp	232	798	0	0		0	0	0	0	0
62	1	46	53	-1	451	302	17.7	47	Epl	460	-290	0	0		0	0	0	0	0
63	1	24	70	-1	391	104	11.1	35	ABprapaa	107	0	0	0		0	0	0	0	0
64	1	34	6	-1	99	297	13.6	37	ABalpaap	69	0	0	0		0	0	0	0	0
65	0	54	-1	-1	43	285	10.5	33		219	-29	0	0		0	0	0	0	0
66	1	13	40	-1	317	154	9.1	36	ABarppaa	223	-219	0	0		0	0	0	0	0
67	1	34	4	-1	88	281	16.4	37	ABalpaaa	407	0	0	0		0	0	0	0	0
68	1	36	34	-1	217	222	7.1	34	ABplapaa	179	0	0	0		0	0	0	0	0
69	0	14	-1	-1	94	257	8.5	37		178	806	0	0		0	0	0	0	0
70	1	17	62	-1	469	338	24.4	43	P4	433	439	0	0		0	0	0	0	0
