# Supplementary material for: The AP-2 Transcription Factor APTF-2 Is Required for Neuroblast and Epidermal Morphogenesis in Caenorhabditis elegans Embryogenesis
Source: PLoS Genet. 2016 May 13;12(5):e1006048. doi: 10.1371/journal.pgen.1006048 (PMC4866721; doi:10.1371/journal.pgen.1006048)
Supplement: S2 Text — (ZIP) [file pgen.1006048.s030.zip › nuclei/t073-nuclei]

1	1	60	75	-1	358	306	10.7	34	ABplappp	275	155	0	0		0	0	0	0	0
2	1	18	10	-1	264	140	22.5	36	ABarapap	263	174	0	0		0	0	0	0	0
3	1	53	43	-1	167	347	19.6	36	ABalpapp	241	115	0	0		0	0	0	0	0
4	1	67	55	-1	79	259	17.4	37	ABalpaaa	300	101	0	0		0	0	0	0	0
5	1	29	28	-1	162	254	16.4	44	ABalaap	132	0	0	0		0	0	0	0	0
6	1	64	48	-1	104	303	12.7	35	ABalpaap	294	23	0	0		0	0	0	0	0
7	1	61	37	-1	232	291	9.3	36	ABplaapp	-136	0	0	0		0	0	0	0	0
8	1	58	18	-1	218	370	10.7	32	ABplpaaa	253	179	0	0		0	0	0	0	0
9	1	24	64	-1	594	214	17.8	36	ABprpppa	364	40	0	0		0	0	0	0	0
10	1	44	34	-1	408	399	14.5	34	ABplpppa	274	182	0	0		0	0	0	0	0
11	1	4	13	-1	437	117	9.9	35	ABprapap	179	0	0	0		0	0	0	0	0
12	1	8	42	-1	458	279	8.3	36	Caap	241	118	0	0		0	0	0	0	0
13	1	59	71	79	363	366	11.1	41	ABplppa	254	1102	0	0		0	0	0	0	0
14	1	48	74	-1	272	382	21.8	43	MSapa	-60	0	0	0		0	0	0	0	0
15	1	54	57	-1	398	382	22.6	42	MSapp	411	-703	0	0		0	0	0	0	0
16	1	11	39	-1	248	145	9.4	35	ABarpaap	341	1135	0	0		0	0	0	0	0
17	1	46	58	-1	276	255	19.2	44	MSpaa	186	0	0	0		0	0	0	0	0
18	1	9	60	-1	420	174	10.5	33	ABarpppa	218	1045	0	0		0	0	0	0	0
19	1	47	36	-1	199	293	23.5	45	MSaaa	447	86	0	0		0	0	0	0	0
20	1	37	5	-1	175	174	18.9	37	ABaraaap	260	173	0	0		0	0	0	0	0
21	1	15	82	-1	595	269	19.2	36	ABprpppp	336	1212	0	0		0	0	0	0	0
22	1	8	61	-1	383	258	7.6	37	Caaa	235	-198	0	0		0	0	0	0	0
23	1	1	65	66	214	221	13.6	44	ABalapp	286	1050	0	0		0	0	0	0	0
24	1	55	21	-1	313	147	23.7	38	ABarappa	280	97	0	0		0	0	0	0	0
25	1	20	8	-1	482	347	9.9	45	Cap	437	-582	0	0		0	0	0	0	0
26	1	37	46	-1	132	184	20.5	38	ABaraaaa	308	170	0	0		0	0	0	0	0
27	1	7	9	-1	526	214	8.2	34	Cpaa	257	-1222	0	0		0	0	0	0	0
28	1	39	81	-1	165	236	7.9	36	ABplaaap	253	197	0	0		0	0	0	0	0
29	1	35	38	45	146	354	11.9	44	ABalppa	284	-189	0	0		0	0	0	0	0
30	1	26	76	-1	473	251	24.0	45	MSppp	441	-61	0	0		0	0	0	0	0
31	1	57	6	-1	363	173	7.8	37	ABarppap	254	94	0	0		0	0	0	0	0
32	0	12	-1	-1	293	201	12.4	30		219	399	0	0		0	0	0	0	0
33	1	22	35	-1	409	139	16.4	39	ABpraapp	310	-397	0	0		0	0	0	0	0
34	1	68	47	-1	221	213	6.5	36	ABplapaa	189	0	0	0		0	0	0	0	0
35	1	2	50	-1	214	118	14.0	36	ABarpaaa	275	-216	0	0		0	0	0	0	0
36	1	9	41	-1	464	197	9.6	35	ABarpppp	428	0	0	0		0	0	0	0	0
37	1	21	27	-1	160	168	11.3	45	ABalapa	-188	0	0	0		0	0	0	0	0
38	1	33	4	-1	511	139	13.7	40	ABprappa	-145	0	0	0		0	0	0	0	0
39	1	41	72	-1	555	196	12.9	37	ABprappp	354	-175	0	0		0	0	0	0	0
40	1	66	32	-1	322	133	9.7	36	ABarppaa	94	0	0	0		0	0	0	0	0
41	1	14	54	-1	305	300	8.6	35	ABplappa	255	-471	0	0		0	0	0	0	0
42	1	40	59	-1	352	396	18.1	38	ABplpapp	326	-190	0	0		0	0	0	0	0
43	1	36	23	30	315	106	16.1	45	ABpraaa	-218	0	0	0		0	0	0	0	0
44	1	56	20	29	96	196	14.6	48	ABalaaa	178	0	0	0		0	0	0	0	0
45	1	10	68	-1	584	315	14.7	48	Cpp	20	0	0	0		0	0	0	0	0
46	1	17	33	-1	245	217	23.1	37	ABaraapp	348	-407	0	0		0	0	0	0	0
47	1	52	62	-1	413	203	22.9	43	MSppa	432	-259	0	0		0	0	0	0	0
48	1	7	26	-1	552	280	9.4	33	Cpap	207	35	0	0		0	0	0	0	0
49	1	19	53	-1	492	244	16.5	45	Epr	451	623	0	0		0	0	0	0	0
50	1	28	12	-1	284	317	23.5	42	MSaap	424	-499	0	0		0	0	0	0	0
51	1	30	63	-1	522	150	20.1	36	ABprppaa	282	1036	0	0		0	0	0	0	0
52	1	3	22	-1	179	210	23.8	38	ABaraapa	304	-167	0	0		0	0	0	0	0
53	1	62	78	-1	450	306	16.9	46	Epl	447	328	0	0		0	0	0	0	0
54	1	55	16	-1	353	188	22.2	39	ABarappp	298	95	0	0		0	0	0	0	0
55	1	34	70	-1	425	136	23.2	40	ABprpaaa	323	373	0	0		0	0	0	0	0
56	1	23	24	-1	370	281	23.4	44	MSpap	442	513	0	0		0	0	0	0	0
57	1	27	3	-1	165	306	8.5	35	ABplaapa	312	-430	0	0		0	0	0	0	0
58	1	13	73	-1	535	220	22.8	40	ABprpapp	343	101	0	0		0	0	0	0	0
59	1	50	15	-1	483	177	23.8	41	ABprpapa	408	836	0	0		0	0	0	0	0
60	1	32	77	-1	376	107	20.9	38	ABpraapa	365	169	0	0		0	0	0	0	0
61	1	38	31	-1	366	221	15.2	45	Ear	446	670	0	0		0	0	0	0	0
62	1	70	80	-1	460	334	24.4	41	P4	410	777	0	0		0	0	0	0	0
63	1	39	67	-1	104	249	8.1	33	ABplaaaa	220	796	0	0		0	0	0	0	0
64	1	25	51	-1	289	394	15.4	37	ABplpapa	174	0	0	0		0	0	0	0	0
65	1	45	69	-1	280	362	10.7	35	ABplpaap	157	0	0	0		0	0	0	0	0
66	1	12	25	49	284	177	17.3	37	ABarpap	366	101	0	0		0	0	0	0	0
67	1	5	1	-1	296	227	7.8	37	ABplapap	136	0	0	0		0	0	0	0	0
68	1	6	7	-1	243	335	17.1	34	ABalpppp	234	466	0	0		0	0	0	0	0
69	1	31	11	-1	350	318	17.2	46	Eal	69	0	0	0		0	0	0	0	0
70	1	63	2	-1	382	99	12.0	35	ABprapaa	109	0	0	0		0	0	0	0	0
71	1	51	56	-1	470	389	15.2	37	ABplpppp	309	444	0	0		0	0	0	0	0
72	1	42	83	-1	540	315	22.3	45	Dp	415	-160	0	0		0	0	0	0	0
73	1	18	44	-1	207	139	20.9	37	ABarapaa	282	-136	0	0		0	0	0	0	0
74	1	30	19	-1	557	173	17.2	35	ABprppap	276	407	0	0		0	0	0	0	0
75	1	6	40	-1	197	338	16.3	34	ABalpppa	217	466	0	0		0	0	0	0	0
76	1	49	14	-1	470	144	19.1	39	ABprpaap	313	1376	0	0		0	0	0	0	0
77	1	43	17	-1	508	380	19.2	44	Da	400	422	0	0		0	0	0	0	0
78	0	65	-1	-1	44	286	10.4	30		-35	0	0	0		0	0	0	0	0
79	1	53	52	-1	111	313	18.5	36	ABalpapa	106	0	0	0		0	0	0	0	0
