# Supplementary material for: The AP-2 Transcription Factor APTF-2 Is Required for Neuroblast and Epidermal Morphogenesis in Caenorhabditis elegans Embryogenesis
Source: PLoS Genet. 2016 May 13;12(5):e1006048. doi: 10.1371/journal.pgen.1006048 (PMC4866721; doi:10.1371/journal.pgen.1006048)
Supplement: S2 Text — (ZIP) [file pgen.1006048.s030.zip › nuclei/t074-nuclei]

1	1	67	24	-1	303	220	7.9	37	ABplapap	363	127	0	0		0	0	0	0	0
2	1	70	82	-1	389	94	11.8	36	ABprapaa	-83	0	0	0		0	0	0	0	0
3	1	57	60	-1	157	307	8.6	37	ABplaapa	345	1456	0	0		0	0	0	0	0
4	1	38	51	-1	520	129	14.0	39	ABprappa	366	166	0	0		0	0	0	0	0
5	1	20	53	-1	178	185	18.5	38	ABaraaap	283	169	0	0		0	0	0	0	0
6	1	31	7	-1	359	169	7.4	37	ABarppap	328	-523	0	0		0	0	0	0	0
7	1	68	31	-1	253	340	16.5	37	ABalpppp	280	129	0	0		0	0	0	0	0
8	1	25	4	-1	481	346	10.4	44	Cap	447	286	0	0		0	0	0	0	0
9	1	27	83	-1	539	211	8.2	37	Cpaa	288	30	0	0		0	0	0	0	0
10	1	2	48	-1	261	141	23.1	39	ABarapap	336	793	0	0		0	0	0	0	0
11	1	69	74	-1	344	311	16.6	45	Eal	453	756	0	0		0	0	0	0	0
12	1	50	8	-1	289	328	23.2	45	MSaap	-180	0	0	0		0	0	0	0	0
13	1	11	14	-1	444	120	10.1	36	ABprapap	189	0	0	0		0	0	0	0	0
14	1	76	34	-1	476	140	18.8	39	ABprpaap	343	-1156	0	0		0	0	0	0	0
15	1	59	23	-1	475	169	23.7	41	ABprpapa	401	52	0	0		0	0	0	0	0
16	1	54	56	-1	351	187	22.1	40	ABarappp	390	191	0	0		0	0	0	0	0
17	1	77	86	-1	500	373	20.3	41	Da	405	-81	0	0		0	0	0	0	0
18	1	8	62	-1	215	369	10.2	35	ABplpaaa	310	-136	0	0		0	0	0	0	0
19	1	74	73	-1	559	175	16.8	36	ABprppap	62	0	0	0		0	0	0	0	0
20	1	44	59	-1	81	209	14.8	37	ABalaaaa	263	474	0	0		0	0	0	0	0
21	1	24	32	-1	316	144	24.3	39	ABarappa	352	426	0	0		0	0	0	0	0
22	1	52	22	-1	176	224	23.7	38	ABaraapa	386	258	0	0		0	0	0	0	0
23	1	43	81	-1	293	93	17.5	36	ABpraaaa	277	-196	0	0		0	0	0	0	0
24	1	56	42	-1	362	278	22.8	44	MSpap	57	0	0	0		0	0	0	0	0
25	1	66	69	-1	312	190	14.2	34	ABarpapp	262	-811	0	0		0	0	0	0	0
26	1	48	80	-1	560	284	9.3	34	Cpap	284	363	0	0		0	0	0	0	0
27	1	37	25	27	169	162	11.6	44	ABalapa	154	0	0	0		0	0	0	0	0
28	1	5	16	18	162	258	16.5	44	ABalaap	123	0	0	0		0	0	0	0	0
29	1	44	79	-1	128	200	14.0	37	ABalaaap	275	161	0	0		0	0	0	0	0
30	1	43	17	-1	338	123	15.5	36	ABpraaap	234	82	0	0		0	0	0	0	0
31	1	61	30	-1	366	229	15.0	45	Ear	450	371	0	0		0	0	0	0	0
32	1	40	54	-1	319	122	10.2	37	ABarppaa	325	733	0	0		0	0	0	0	0
33	1	46	84	-1	244	221	22.7	38	ABaraapp	333	608	0	0		0	0	0	0	0
34	1	10	2	-1	413	401	15.0	37	ABplpppa	347	195	0	0		0	0	0	0	0
35	1	33	39	-1	414	140	16.0	39	ABpraapp	345	-416	0	0		0	0	0	0	0
36	1	19	13	-1	212	294	22.8	44	MSaaa	-406	0	0	0		0	0	0	0	0
37	1	7	64	-1	231	293	8.5	38	ABplaapp	366	785	0	0		0	0	0	0	0
38	1	29	29	-1	157	366	11.7	33	ABalppap	240	-516	0	0		0	0	0	0	0
39	1	16	6	-1	242	146	9.7	36	ABarpaap	33	0	0	0		0	0	0	0	0
40	1	75	65	-1	192	343	15.9	34	ABalpppa	152	0	0	0		0	0	0	0	0
41	1	36	45	-1	470	193	9.3	38	ABarpppp	279	124	0	0		0	0	0	0	0
42	1	12	70	-1	471	280	8.2	36	Caap	304	452	0	0		0	0	0	0	0
43	1	3	15	-1	164	345	19.7	38	ABalpapp	332	426	0	0		0	0	0	0	0
44	1	73	33	-1	199	147	21.9	37	ABarapaa	325	-122	0	0		0	0	0	0	0
45	1	29	26	-1	111	341	12.9	33	ABalppaa	232	75	0	0		0	0	0	0	0
46	1	26	50	-1	125	191	20.3	38	ABaraaaa	321	800	0	0		0	0	0	0	0
47	1	34	28	-1	220	211	6.5	37	ABplapaa	174	0	0	0		0	0	0	0	0
48	1	6	41	-1	105	295	13.2	36	ABalpaap	360	1282	0	0		0	0	0	0	0
49	1	66	49	-1	269	173	18.3	36	ABarpapa	297	-201	0	0		0	0	0	0	0
50	1	35	61	-1	210	116	15.1	36	ABarpaaa	315	126	0	0		0	0	0	0	0
51	1	64	20	-1	287	386	14.5	38	ABplpapa	371	1731	0	0		0	0	0	0	0
52	1	79	35	-1	110	306	19.0	37	ABalpapa	354	90	0	0		0	0	0	0	0
53	1	49	38	-1	487	246	16.1	45	Epr	442	186	0	0		0	0	0	0	0
54	1	41	1	-1	319	301	8.4	36	ABplappa	52	0	0	0		0	0	0	0	0
55	1	4	11	-1	80	251	18.3	37	ABalpaaa	348	412	0	0		0	0	0	0	0
56	1	71	72	-1	479	392	15.5	38	ABplpppp	345	85	0	0		0	0	0	0	0
57	1	15	55	-1	395	385	22.3	41	MSapp	-121	0	0	0		0	0	0	0	0
58	1	17	75	-1	279	253	19.2	44	MSpaa	427	-83	0	0		0	0	0	0	0
59	1	42	47	-1	356	394	17.2	37	ABplpapp	441	0	0	0		0	0	0	0	0
60	1	18	57	-1	419	171	10.8	35	ABarpppa	105	0	0	0		0	0	0	0	0
61	1	22	58	-1	393	248	7.4	37	Caaa	337	-513	0	0		0	0	0	0	0
62	1	47	66	-1	413	198	22.7	45	MSppa	-290	0	0	0		0	0	0	0	0
63	1	51	9	-1	522	151	20.5	36	ABprppaa	354	735	0	0		0	0	0	0	0
64	1	9	40	-1	607	221	17.8	38	ABprpppa	364	-141	0	0		0	0	0	0	0
65	1	23	44	-1	242	235	12.9	35	ABalappp	293	-1180	0	0		0	0	0	0	0
66	1	23	10	-1	208	208	14.5	35	ABalappa	249	74	0	0		0	0	0	0	0
67	1	63	21	-1	105	240	8.0	36	ABplaaaa	281	485	0	0		0	0	0	0	0
68	1	45	76	-1	582	311	15.3	48	Cpp	-53	0	0	0		0	0	0	0	0
69	1	65	78	-1	273	353	9.4	36	ABplpaap	152	0	0	0		0	0	0	0	0
70	1	55	19	-1	426	130	23.4	40	ABprpaaa	348	49	0	0		0	0	0	0	0
71	1	13	71	-1	336	361	10.0	34	ABplppaa	226	153	0	0		0	0	0	0	0
72	1	39	46	-1	552	213	13.5	38	ABprappp	-115	0	0	0		0	0	0	0	0
73	1	58	5	-1	541	222	22.9	40	ABprpapp	362	821	0	0		0	0	0	0	0
74	1	14	12	-1	279	383	21.0	44	MSapa	398	710	0	0		0	0	0	0	0
75	1	1	68	-1	377	303	10.0	34	ABplappp	341	160	0	0		0	0	0	0	0
76	1	30	67	-1	474	243	23.9	44	MSppp	161	0	0	0		0	0	0	0	0
77	1	60	77	-1	365	104	21.3	39	ABpraapa	390	-729	0	0		0	0	0	0	0
78	1	53	36	-1	444	306	17.0	46	Epl	453	1084	0	0		0	0	0	0	0
79	1	13	43	-1	392	364	10.6	34	ABplppap	468	0	0	0		0	0	0	0	0
80	1	62	3	-1	444	329	24.1	42	P4	423	173	0	0		0	0	0	0	0
81	1	28	52	-1	168	240	7.6	36	ABplaaap	286	-141	0	0		0	0	0	0	0
82	1	21	37	-1	587	279	20.5	39	ABprpppp	277	0	0	0		0	0	0	0	0
83	1	72	63	-1	528	314	22.5	42	Dp	216	0	0	0		0	0	0	0	0
84	0	78	-1	-1	42	286	10.5	32		-60	0	0	0		0	0	0	0	0
