# Supplementary material for: The AP-2 Transcription Factor APTF-2 Is Required for Neuroblast and Epidermal Morphogenesis in Caenorhabditis elegans Embryogenesis
Source: PLoS Genet. 2016 May 13;12(5):e1006048. doi: 10.1371/journal.pgen.1006048 (PMC4866721; doi:10.1371/journal.pgen.1006048)
Supplement: S2 Text — (ZIP) [file pgen.1006048.s030.zip › nuclei/t075-nuclei]

1	1	54	22	-1	322	303	7.6	37	ABplappa	373	-41	0	0		0	0	0	0	0
2	1	34	13	-1	409	399	15.4	37	ABplpppa	183	0	0	0		0	0	0	0	0
3	1	80	84	-1	432	323	23.6	45	P4	449	129	0	0		0	0	0	0	0
4	1	8	80	-1	479	349	11.0	45	Cap	458	-300	0	0		0	0	0	0	0
5	1	73	43	-1	544	221	22.8	40	ABprpapp	405	87	0	0		0	0	0	0	0
6	1	39	70	-1	249	146	9.6	37	ABarpaap	-91	0	0	0		0	0	0	0	0
7	1	6	12	-1	359	165	7.1	38	ABarppap	363	789	0	0		0	0	0	0	0
8	1	12	50	-1	289	330	23.1	44	MSaap	423	445	0	0		0	0	0	0	0
9	1	63	82	-1	525	148	20.3	36	ABprppaa	336	355	0	0		0	0	0	0	0
10	1	66	77	-1	205	203	14.4	35	ABalappa	233	707	0	0		0	0	0	0	0
11	1	55	58	-1	80	252	18.5	37	ABalpaaa	368	-10	0	0		0	0	0	0	0
12	1	74	55	-1	274	385	20.9	43	MSapa	-71	0	0	0		0	0	0	0	0
13	1	36	63	-1	210	295	22.5	45	MSaaa	-137	0	0	0		0	0	0	0	0
14	1	13	74	-1	461	121	10.5	37	ABprapap	-103	0	0	0		0	0	0	0	0
15	1	43	79	-1	165	351	20.0	40	ABalpapp	342	0	0	0		0	0	0	0	0
16	1	28	11	-1	187	266	14.7	35	ABalaapp	255	-192	0	0		0	0	0	0	0
17	1	30	78	-1	335	127	15.5	38	ABpraaap	76	0	0	0		0	0	0	0	0
18	1	28	28	-1	151	250	16.7	36	ABalaapa	436	0	0	0		0	0	0	0	0
19	1	70	47	-1	417	127	23.8	41	ABprpaaa	389	7	0	0		0	0	0	0	0
20	1	51	39	-1	278	388	14.1	37	ABplpapa	137	0	0	0		0	0	0	0	0
21	1	67	51	-1	107	237	8.0	39	ABplaaaa	344	-1391	0	0		0	0	0	0	0
22	1	22	23	-1	162	230	23.2	39	ABaraapa	392	435	0	0		0	0	0	0	0
23	1	15	1	-1	469	163	23.7	40	ABprpapa	363	710	0	0		0	0	0	0	0
24	1	1	41	-1	315	216	7.5	37	ABplapap	-190	0	0	0		0	0	0	0	0
25	1	27	34	-1	156	154	12.9	34	ABalapaa	97	0	0	0		0	0	0	0	0
26	1	45	62	-1	106	341	13.1	35	ABalppaa	-241	0	0	0		0	0	0	0	0
27	1	27	15	-1	195	166	9.3	34	ABalapap	264	786	0	0		0	0	0	0	0
28	1	47	38	-1	224	218	6.5	36	ABplapaa	335	464	0	0		0	0	0	0	0
29	1	38	31	-1	157	370	11.5	35	ABalppap	137	0	0	0		0	0	0	0	0
30	1	31	56	-1	372	228	14.8	45	Ear	456	502	0	0		0	0	0	0	0
31	1	7	59	-1	253	338	16.2	37	ABalpppp	351	422	0	0		0	0	0	0	0
32	1	21	75	-1	313	140	24.4	38	ABarappa	364	80	0	0		0	0	0	0	0
33	1	44	16	-1	196	155	22.4	40	ABarapaa	204	0	0	0		0	0	0	0	0
34	1	14	64	-1	478	135	18.6	38	ABprpaap	99	0	0	0		0	0	0	0	0
35	1	52	67	-1	113	302	19.9	40	ABalpapa	93	0	0	0		0	0	0	0	0
36	1	78	71	-1	437	305	16.9	46	Epl	598	0	0	0		0	0	0	0	0
37	1	82	42	-1	580	284	22.2	40	ABprpppp	349	247	0	0		0	0	0	0	0
38	1	53	73	-1	485	244	16.0	45	Epr	449	748	0	0		0	0	0	0	0
39	1	35	54	-1	421	135	15.8	40	ABpraapp	-117	0	0	0		0	0	0	0	0
40	1	64	20	-1	611	225	17.7	38	ABprpppa	338	783	0	0		0	0	0	0	0
41	1	48	65	-1	103	300	13.6	37	ABalpaap	363	-1232	0	0		0	0	0	0	0
42	1	24	40	-1	355	273	22.6	45	MSpap	439	-343	0	0		0	0	0	0	0
43	1	79	44	-1	394	365	10.5	35	ABplppap	146	0	0	0		0	0	0	0	0
44	1	65	6	-1	253	236	12.0	36	ABalappp	270	-878	0	0		0	0	0	0	0
45	1	41	53	-1	475	193	9.3	38	ABarpppp	337	135	0	0		0	0	0	0	0
46	1	72	57	-1	557	227	14.2	38	ABprappp	371	155	0	0		0	0	0	0	0
47	1	59	2	-1	357	392	16.8	37	ABplpapp	356	138	0	0		0	0	0	0	0
48	1	10	10	-1	258	144	23.5	40	ABarapap	360	-162	0	0		0	0	0	0	0
49	1	49	72	-1	268	177	18.4	38	ABarpapa	333	125	0	0		0	0	0	0	0
50	1	46	5	-1	119	200	19.3	37	ABaraaaa	332	-728	0	0		0	0	0	0	0
51	1	4	61	-1	526	133	14.2	40	ABprappa	169	0	0	0		0	0	0	0	0
52	1	81	25	-1	177	243	8.1	37	ABplaaap	159	0	0	0		0	0	0	0	0
53	1	5	81	-1	174	181	18.7	39	ABaraaap	346	823	0	0		0	0	0	0	0
54	1	32	33	-1	316	113	10.5	37	ABarppaa	92	0	0	0		0	0	0	0	0
55	1	57	30	-1	383	383	21.7	43	MSapp	199	0	0	0		0	0	0	0	0
56	1	16	76	-1	351	185	22.0	40	ABarappp	339	-441	0	0		0	0	0	0	0
57	1	60	18	-1	419	167	10.7	36	ABarpppa	330	103	0	0		0	0	0	0	0
58	1	61	27	-1	400	239	7.3	39	Caaa	165	0	0	0		0	0	0	0	0
59	1	20	35	-1	81	222	14.0	38	ABalaaaa	263	1110	0	0		0	0	0	0	0
60	1	3	21	-1	146	305	8.5	37	ABplaapa	360	191	0	0		0	0	0	0	0
61	1	50	17	-1	207	118	15.8	36	ABarpaaa	352	630	0	0		0	0	0	0	0
62	1	18	26	-1	213	370	9.9	36	ABplpaaa	364	25	0	0		0	0	0	0	0
63	1	83	83	-1	519	317	22.7	41	Dp	416	92	0	0		0	0	0	0	0
64	1	37	29	-1	238	292	8.3	39	ABplaapp	184	0	0	0		0	0	0	0	0
65	1	40	48	-1	187	345	15.3	35	ABalpppa	195	0	0	0		0	0	0	0	0
66	1	62	19	-1	410	197	23.0	44	MSppa	396	2238	0	0		0	0	0	0	0
67	1	76	45	-1	470	236	23.7	45	MSppp	77	0	0	0		0	0	0	0	0
68	1	75	32	-1	392	304	9.5	35	ABplappp	351	330	0	0		0	0	0	0	0
69	1	25	14	-1	314	194	13.5	37	ABarpapp	273	1091	0	0		0	0	0	0	0
70	1	42	60	-1	482	285	8.4	36	Caap	362	1442	0	0		0	0	0	0	0
71	1	71	49	-1	335	363	9.9	35	ABplppaa	128	0	0	0		0	0	0	0	0
72	1	56	66	-1	486	391	16.1	39	ABplpppp	379	0	0	0		0	0	0	0	0
73	1	19	8	-1	570	183	16.9	37	ABprppap	326	40	0	0		0	0	0	0	0
74	1	11	68	-1	342	312	16.2	46	Eal	-28	0	0	0		0	0	0	0	0
75	1	58	9	-1	279	250	19.0	44	MSpaa	434	464	0	0		0	0	0	0	0
76	1	68	46	85	576	309	15.8	45	Cpp	288	602	0	0		0	0	0	0	0
77	1	77	7	-1	353	103	21.4	39	ABpraapa	376	-363	0	0		0	0	0	0	0
78	1	69	4	-1	276	349	9.1	36	ABplpaap	345	137	0	0		0	0	0	0	0
79	1	29	69	-1	134	203	12.4	35	ABalaaap	226	0	0	0		0	0	0	0	0
80	1	26	24	-1	564	286	9.4	36	Cpap	208	0	0	0		0	0	0	0	0
81	1	23	3	-1	285	98	16.7	36	ABpraaaa	298	745	0	0		0	0	0	0	0
82	1	2	37	-1	388	94	11.9	36	ABprapaa	331	-313	0	0		0	0	0	0	0
83	1	9	36	-1	545	210	8.2	38	Cpaa	347	372	0	0		0	0	0	0	0
84	1	33	52	-1	243	233	22.8	40	ABaraapp	-40	0	0	0		0	0	0	0	0
85	0	84	-1	-1	45	287	10.5	32		-60	0	0	0		0	0	0	0	0
86	1	17	87	-1	497	377	22.5	31	Da	290	-1	0	0		0	0	0	0	0
