# Supplementary material for: The AP-2 Transcription Factor APTF-2 Is Required for Neuroblast and Epidermal Morphogenesis in Caenorhabditis elegans Embryogenesis
Source: PLoS Genet. 2016 May 13;12(5):e1006048. doi: 10.1371/journal.pgen.1006048 (PMC4866721; doi:10.1371/journal.pgen.1006048)
Supplement: S2 Text — (ZIP) [file pgen.1006048.s030.zip › nuclei/t076-nuclei]

1	1	23	6	-1	466	157	23.9	41	ABprpapa	412	826	0	0		0	0	0	0	0
2	1	47	11	-1	360	394	16.6	38	ABplpapp	377	-66	0	0		0	0	0	0	0
3	1	81	83	-1	275	98	16.6	36	ABpraaaa	426	0	0	0		0	0	0	0	0
4	1	78	55	-1	286	347	8.4	35	ABplpaap	139	0	0	0		0	0	0	0	0
5	1	50	9	-1	101	195	18.6	37	ABaraaaa	184	0	0	0		0	0	0	0	0
6	1	44	63	-1	259	234	11.8	36	ABalappp	258	0	0	0		0	0	0	0	0
7	1	77	15	-1	351	101	21.2	40	ABpraapa	400	196	0	0		0	0	0	0	0
8	1	73	33	-1	577	188	17.4	36	ABprppap	366	288	0	0		0	0	0	0	0
9	1	75	74	-1	277	250	18.9	44	MSpaa	429	1325	0	0		0	0	0	0	0
10	1	48	58	-1	255	142	23.6	41	ABarapap	389	-469	0	0		0	0	0	0	0
11	1	16	43	-1	196	259	15.1	35	ABalaapp	124	0	0	0		0	0	0	0	0
12	1	7	69	-1	366	166	7.4	38	ABarppap	353	191	0	0		0	0	0	0	0
13	1	2	2	-1	409	400	15.3	37	ABplpppa	350	194	0	0		0	0	0	0	0
14	1	69	53	-1	316	189	12.9	37	ABarpapp	365	802	0	0		0	0	0	0	0
15	1	27	67	-1	196	167	8.8	34	ABalapap	317	0	0	0		0	0	0	0	0
16	1	33	3	-1	184	157	22.2	42	ABarapaa	411	-769	0	0		0	0	0	0	0
17	1	61	78	-1	207	116	15.4	37	ABarpaaa	-55	0	0	0		0	0	0	0	0
18	1	57	21	-1	419	159	11.1	36	ABarpppa	97	0	0	0		0	0	0	0	0
19	1	66	77	-1	409	196	23.0	44	MSppa	429	-678	0	0		0	0	0	0	0
20	1	40	76	-1	613	226	18.3	39	ABprpppa	355	-160	0	0		0	0	0	0	0
21	1	60	20	-1	145	312	8.3	37	ABplaapa	357	177	0	0		0	0	0	0	0
22	1	1	8	-1	326	299	7.4	38	ABplappa	-53	0	0	0		0	0	0	0	0
23	1	22	75	-1	152	231	23.4	39	ABaraapa	370	-787	0	0		0	0	0	0	0
24	1	80	48	-1	568	297	9.9	39	Cpap	347	29	0	0		0	0	0	0	0
25	1	52	61	-1	177	241	7.4	36	ABplaaap	348	508	0	0		0	0	0	0	0
26	1	62	62	-1	215	372	9.9	35	ABplpaaa	499	0	0	0		0	0	0	0	0
27	1	58	12	-1	396	231	7.3	40	Caaa	397	755	0	0		0	0	0	0	0
28	1	18	56	-1	144	245	16.4	36	ABalaapa	293	-194	0	0		0	0	0	0	0
29	1	64	50	-1	240	292	7.8	39	ABplaapp	395	1041	0	0		0	0	0	0	0
30	1	55	60	-1	380	382	21.5	42	MSapp	402	-38	0	0		0	0	0	0	0
31	1	29	19	-1	160	377	12.2	35	ABalppap	61	0	0	0		0	0	0	0	0
32	1	68	28	-1	409	313	8.8	38	ABplappp	43	0	0	0		0	0	0	0	0
33	1	54	54	-1	312	107	11.1	37	ABarppaa	352	-866	0	0		0	0	0	0	0
34	1	25	47	-1	152	153	12.6	35	ABalapaa	68	0	0	0		0	0	0	0	0
35	1	59	17	-1	74	221	13.5	36	ABalaaaa	341	1326	0	0		0	0	0	0	0
36	1	83	26	-1	556	199	7.6	39	Cpaa	359	479	0	0		0	0	0	0	0
37	1	82	37	-1	378	98	11.4	36	ABprapaa	331	2199	0	0		0	0	0	0	0
38	1	28	22	-1	222	220	6.4	35	ABplapaa	350	269	0	0		0	0	0	0	0
39	1	20	51	-1	280	389	13.7	36	ABplpapa	-328	0	0	0		0	0	0	0	0
40	1	42	14	-1	352	262	22.5	46	MSpap	430	27	0	0		0	0	0	0	0
41	1	24	72	-1	320	213	7.2	38	ABplapap	357	462	0	0		0	0	0	0	0
42	1	37	4	-1	570	282	22.8	41	ABprpppp	396	-45	0	0		0	0	0	0	0
43	1	5	13	-1	546	216	22.8	41	ABprpapp	410	981	0	0		0	0	0	0	0
44	1	43	30	-1	399	368	10.4	35	ABplppap	169	0	0	0		0	0	0	0	0
45	1	67	82	-1	469	238	23.6	45	MSppp	438	-284	0	0		0	0	0	0	0
46	1	76	66	-1	561	326	16.5	38	Cppp	273	275	0	0		0	0	0	0	0
47	1	19	65	-1	412	129	24.1	42	ABprpaaa	416	1367	0	0		0	0	0	0	0
48	1	65	64	-1	190	344	15.2	36	ABalpppa	357	573	0	0		0	0	0	0	0
49	1	71	16	-1	336	361	9.6	35	ABplppaa	407	0	0	0		0	0	0	0	0
50	1	8	71	-1	288	323	23.1	44	MSaap	95	0	0	0		0	0	0	0	0
51	1	21	68	-1	101	242	8.2	38	ABplaaaa	356	-752	0	0		0	0	0	0	0
52	1	84	57	-1	247	226	23.2	42	ABaraapp	416	-1032	0	0		0	0	0	0	0
53	1	45	32	-1	481	191	8.1	39	ABarpppp	-177	0	0	0		0	0	0	0	0
54	1	39	44	-1	421	119	16.3	40	ABpraapp	370	-455	0	0		0	0	0	0	0
55	1	12	59	-1	287	377	20.5	44	MSapa	45	0	0	0		0	0	0	0	0
56	1	30	25	-1	380	222	14.5	45	Ear	-90	0	0	0		0	0	0	0	0
57	1	46	73	-1	559	228	14.1	38	ABprappp	178	0	0	0		0	0	0	0	0
58	1	11	18	-1	75	249	18.7	37	ABalpaaa	119	0	0	0		0	0	0	0	0
59	1	31	40	-1	260	336	16.2	38	ABalpppp	357	412	0	0		0	0	0	0	0
60	1	70	39	-1	492	282	8.2	38	Caap	377	1494	0	0		0	0	0	0	0
61	1	51	29	-1	528	138	14.0	39	ABprappa	392	-229	0	0		0	0	0	0	0
62	1	26	10	-1	107	346	13.6	34	ABalppaa	319	653	0	0		0	0	0	0	0
63	1	13	31	-1	210	287	21.8	44	MSaaa	438	196	0	0		0	0	0	0	0
64	1	34	7	-1	478	131	18.3	38	ABprpaap	320	423	0	0		0	0	0	0	0
65	1	41	23	-1	108	305	13.1	39	ABalpaap	22	0	0	0		0	0	0	0	0
66	1	72	52	-1	489	399	16.3	38	ABplpppp	48	0	0	0		0	0	0	0	0
67	1	35	45	-1	116	305	20.0	41	ABalpapa	409	1026	0	0		0	0	0	0	0
68	1	74	35	-1	343	306	15.9	47	Eal	399	0	0	0		0	0	0	0	0
69	1	79	36	-1	138	202	12.0	34	ABalaaap	340	-394	0	0		0	0	0	0	0
70	1	6	38	-1	256	146	9.0	38	ABarpaap	132	0	0	0		0	0	0	0	0
71	1	36	79	-1	436	300	16.3	47	Epl	120	0	0	0		0	0	0	0	0
72	1	49	84	-1	267	178	18.3	39	ABarpapa	379	2	0	0		0	0	0	0	0
73	1	38	80	-1	485	241	16.0	45	Epr	452	435	0	0		0	0	0	0	0
74	1	14	1	-1	471	123	10.7	37	ABprapap	343	108	0	0		0	0	0	0	0
75	1	32	46	-1	307	138	24.6	41	ABarappa	405	-44	0	0		0	0	0	0	0
76	1	56	5	-1	354	182	21.4	40	ABarappp	404	245	0	0		0	0	0	0	0
77	1	10	42	-1	199	203	14.2	36	ABalappa	314	438	0	0		0	0	0	0	0
78	1	17	41	-1	326	123	15.6	37	ABpraaap	337	73	0	0		0	0	0	0	0
79	1	15	81	-1	179	352	20.2	40	ABalpapp	391	342	0	0		0	0	0	0	0
80	1	4	34	-1	482	348	10.8	44	Cap	347	476	0	0		0	0	0	0	0
81	1	53	24	-1	180	185	18.1	39	ABaraaap	-139	0	0	0		0	0	0	0	0
82	1	9	70	-1	522	145	20.2	36	ABprppaa	617	0	0	0		0	0	0	0	0
83	1	63	49	-1	514	317	22.7	40	Dp	138	0	0	0		0	0	0	0	0
84	1	3	85	-1	418	318	23.6	43	P4	-335	0	0	0		0	0	0	0	0
85	1	76	27	-1	597	281	15.9	38	Cppa	276	0	0	0		0	0	0	0	0
86	0	85	-1	-1	45	286	10.5	32		-81	0	0	0		0	0	0	0	0
87	1	86	87	-1	502	369	21.4	31	Da	248	-167	0	0		0	0	0	0	0
