# Supplementary material for: The AP-2 Transcription Factor APTF-2 Is Required for Neuroblast and Epidermal Morphogenesis in Caenorhabditis elegans Embryogenesis
Source: PLoS Genet. 2016 May 13;12(5):e1006048. doi: 10.1371/journal.pgen.1006048 (PMC4866721; doi:10.1371/journal.pgen.1006048)
Supplement: S2 Text — (ZIP) [file pgen.1006048.s030.zip › nuclei/t077-nuclei]

1	1	74	3	-1	476	124	10.6	38	ABprapap	109	0	0	0		0	0	0	0	0
2	1	13	25	-1	403	400	15.6	36	ABplpppa	331	823	0	0		0	0	0	0	0
3	1	16	51	-1	189	157	22.3	40	ABarapaa	369	1109	0	0		0	0	0	0	0
4	1	42	24	-1	564	274	23.0	41	ABprpppp	407	290	0	0		0	0	0	0	0
5	1	76	83	-1	356	174	21.4	40	ABarappp	367	690	0	0		0	0	0	0	0
6	1	1	59	-1	465	158	24.1	42	ABprpapa	427	622	0	0		0	0	0	0	0
7	1	64	65	-1	475	132	17.9	38	ABprpaap	341	-190	0	0		0	0	0	0	0
8	1	22	81	-1	328	296	7.2	38	ABplappa	283	0	0	0		0	0	0	0	0
9	1	5	35	-1	98	195	18.4	37	ABaraaaa	186	0	0	0		0	0	0	0	0
10	1	62	46	-1	104	346	14.4	36	ABalppaa	337	7	0	0		0	0	0	0	0
11	1	2	5	-1	355	395	16.3	39	ABplpapp	245	0	0	0		0	0	0	0	0
12	1	27	32	-1	399	231	7.5	39	Caaa	388	1696	0	0		0	0	0	0	0
13	1	43	73	-1	539	212	23.2	42	ABprpapp	390	30	0	0		0	0	0	0	0
14	1	40	79	-1	361	261	22.6	46	MSpap	464	-1216	0	0		0	0	0	0	0
15	1	7	61	-1	352	98	20.4	39	ABpraapa	352	-317	0	0		0	0	0	0	0
16	1	49	41	-1	335	360	9.3	35	ABplppaa	-248	0	0	0		0	0	0	0	0
17	1	35	66	-1	69	224	13.3	38	ABalaaaa	356	1324	0	0		0	0	0	0	0
18	1	58	58	-1	77	256	19.1	38	ABalpaaa	340	145	0	0		0	0	0	0	0
19	1	31	20	-1	160	383	12.4	35	ABalppap	262	0	0	0		0	0	0	0	0
20	1	21	47	-1	139	317	8.4	37	ABplaapa	99	0	0	0		0	0	0	0	0
21	1	18	45	-1	417	154	10.7	37	ABarpppa	366	2054	0	0		0	0	0	0	0
22	1	38	29	-1	219	218	6.6	35	ABplapaa	-57	0	0	0		0	0	0	0	0
23	1	65	13	-1	103	299	13.2	38	ABalpaap	377	46	0	0		0	0	0	0	0
24	1	81	55	-1	179	184	18.4	39	ABaraaap	174	0	0	0		0	0	0	0	0
25	1	56	18	-1	383	222	14.5	44	Ear	89	0	0	0		0	0	0	0	0
26	1	36	52	-1	555	195	7.4	40	Cpaa	383	138	0	0		0	0	0	0	0
27	1	85	11	-1	606	289	15.7	39	Cppa	300	-406	0	0		0	0	0	0	0
28	1	32	50	-1	416	315	8.5	37	ABplappp	352	0	0	0		0	0	0	0	0
29	1	61	56	-1	533	137	14.0	39	ABprappa	65	0	0	0		0	0	0	0	0
30	1	44	77	-1	402	370	10.8	36	ABplppap	146	0	0	0		0	0	0	0	0
31	1	63	82	-1	208	283	21.3	45	MSaaa	87	0	0	0		0	0	0	0	0
32	1	53	85	-1	490	193	8.4	40	ABarpppp	-177	0	0	0		0	0	0	0	0
33	1	8	71	-1	579	189	17.7	37	ABprppap	358	800	0	0		0	0	0	0	0
34	1	80	26	74	482	343	10.3	43	Cap	241	481	0	0		0	0	0	0	0
35	1	68	67	-1	340	302	15.4	45	Eal	453	652	0	0		0	0	0	0	0
36	1	69	60	-1	143	204	11.5	35	ABalaaap	334	292	0	0		0	0	0	0	0
37	1	37	44	-1	381	102	10.8	35	ABprapaa	345	-16	0	0		0	0	0	0	0
38	1	70	10	-1	262	143	9.4	39	ABarpaap	370	-287	0	0		0	0	0	0	0
39	1	60	14	-1	494	282	8.0	38	Caap	438	0	0	0		0	0	0	0	0
40	1	59	34	-1	261	341	16.1	38	ABalpppp	376	-516	0	0		0	0	0	0	0
41	1	78	7	-1	328	125	15.3	37	ABpraaap	357	-271	0	0		0	0	0	0	0
42	1	77	15	-1	193	203	14.4	36	ABalappa	191	0	0	0		0	0	0	0	0
43	1	11	27	-1	201	261	14.7	36	ABalaapp	328	227	0	0		0	0	0	0	0
44	1	54	33	-1	419	118	16.2	39	ABpraapp	375	-1092	0	0		0	0	0	0	0
45	1	67	31	-1	113	307	20.2	40	ABalpapa	402	22	0	0		0	0	0	0	0
46	1	75	8	-1	309	133	24.6	41	ABarappa	390	-1058	0	0		0	0	0	0	0
47	1	34	17	-1	151	151	13.5	35	ABalapaa	352	843	0	0		0	0	0	0	0
48	1	24	84	-1	566	307	10.4	39	Cpap	28	0	0	0		0	0	0	0	0
49	1	83	49	-1	507	316	22.5	41	Dp	481	0	0	0		0	0	0	0	0
50	1	29	4	-1	235	290	7.7	40	ABplaapp	31	0	0	0		0	0	0	0	0
51	1	39	62	-1	279	391	12.9	37	ABplpapa	342	-182	0	0		0	0	0	0	0
52	1	66	63	-1	480	401	16.4	37	ABplpppp	363	344	0	0		0	0	0	0	0
53	1	14	1	-1	321	192	12.7	38	ABarpapp	371	568	0	0		0	0	0	0	0
54	1	33	21	-1	320	114	9.9	37	ABarppaa	3	0	0	0		0	0	0	0	0
55	1	4	9	-1	289	343	8.2	35	ABplpaap	125	0	0	0		0	0	0	0	0
56	1	28	80	-1	142	246	16.2	36	ABalaapa	-136	0	0	0		0	0	0	0	0
57	1	52	48	-1	254	224	24.3	43	ABaraapp	401	-1666	0	0		0	0	0	0	0
58	1	10	23	-1	260	139	23.4	40	ABarapap	407	-48	0	0		0	0	0	0	0
59	1	55	86	-1	296	368	19.8	43	MSapa	411	-331	0	0		0	0	0	0	0
60	1	30	75	-1	372	378	21.4	40	MSapp	184	0	0	0		0	0	0	0	0
61	1	25	16	-1	176	242	7.0	37	ABplaaap	338	143	0	0		0	0	0	0	0
62	1	26	43	-1	213	374	10.2	36	ABplpaaa	361	11	0	0		0	0	0	0	0
63	1	6	69	-1	260	236	11.6	36	ABalappp	363	1600	0	0		0	0	0	0	0
64	1	48	40	-1	186	346	15.5	37	ABalpppa	578	0	0	0		0	0	0	0	0
65	1	47	76	-1	414	130	23.9	42	ABprpaaa	408	-144	0	0		0	0	0	0	0
66	1	46	19	-1	559	336	17.2	39	Cppp	301	-49	0	0		0	0	0	0	0
67	1	15	57	-1	199	166	8.6	37	ABalapap	305	0	0	0		0	0	0	0	0
68	1	51	54	-1	100	247	8.2	38	ABplaaaa	218	0	0	0		0	0	0	0	0
69	1	12	70	-1	367	172	7.7	38	ABarppap	156	0	0	0		0	0	0	0	0
70	1	82	28	-1	516	142	20.1	39	ABprppaa	366	416	0	0		0	0	0	0	0
71	1	50	30	-1	286	323	22.7	45	MSaap	437	169	0	0		0	0	0	0	0
72	1	41	12	-1	320	219	7.4	38	ABplapap	376	34	0	0		0	0	0	0	0
73	1	57	68	-1	570	226	14.3	39	ABprappp	387	139	0	0		0	0	0	0	0
74	1	9	64	-1	277	248	19.1	45	MSpaa	639	0	0	0		0	0	0	0	0
75	1	23	6	-1	146	233	23.1	41	ABaraapa	213	0	0	0		0	0	0	0	0
76	1	20	78	-1	608	228	19.2	38	ABprpppa	153	0	0	0		0	0	0	0	0
77	1	19	42	-1	405	196	22.7	44	MSppa	439	834	0	0		0	0	0	0	0
78	1	17	53	-1	210	120	15.8	36	ABarpaaa	330	723	0	0		0	0	0	0	0
79	1	71	39	-1	441	297	16.1	46	Epl	465	-239	0	0		0	0	0	0	0
80	1	73	72	-1	494	241	15.7	46	Epr	447	423	0	0		0	0	0	0	0
81	1	79	38	-1	187	360	20.6	40	ABalpapp	-220	0	0	0		0	0	0	0	0
82	1	45	22	-1	471	242	23.4	46	MSppp	-75	0	0	0		0	0	0	0	0
83	1	3	37	-1	278	99	16.1	36	ABpraaaa	328	-203	0	0		0	0	0	0	0
84	1	72	36	-1	269	176	18.3	39	ABarpapa	357	391	0	0		0	0	0	0	0
85	1	84	2	-1	418	316	22.5	40	P4	109	0	0	0		0	0	0	0	0
86	0	86	-1	-1	46	287	10.4	31		-90	0	0	0		0	0	0	0	0
87	1	87	88	-1	488	372	21.2	40	Da	375	-74	0	0		0	0	0	0	0
