# Supplementary material for: The AP-2 Transcription Factor APTF-2 Is Required for Neuroblast and Epidermal Morphogenesis in Caenorhabditis elegans Embryogenesis
Source: PLoS Genet. 2016 May 13;12(5):e1006048. doi: 10.1371/journal.pgen.1006048 (PMC4866721; doi:10.1371/journal.pgen.1006048)
Supplement: S2 Text — (ZIP) [file pgen.1006048.s030.zip › nuclei/t078-nuclei]

1	1	53	65	-1	326	188	12.7	37	ABarpapp	373	1698	0	0		0	0	0	0	0
2	1	85	78	-1	416	310	21.5	42	P4	419	-952	0	0		0	0	0	0	0
3	1	1	35	-1	477	129	10.5	37	ABprapap	87	0	0	0		0	0	0	0	0
4	1	50	8	-1	233	292	7.7	40	ABplaapp	380	708	0	0		0	0	0	0	0
5	1	11	11	-1	350	397	16.2	38	ABplpapp	373	99	0	0		0	0	0	0	0
6	1	75	1	-1	147	231	23.2	41	ABaraapa	-40	0	0	0		0	0	0	0	0
7	1	41	63	-1	332	127	15.5	37	ABpraaap	367	974	0	0		0	0	0	0	0
8	1	46	68	-1	312	131	24.5	41	ABarappa	404	-343	0	0		0	0	0	0	0
9	1	55	17	-1	285	344	8.4	36	ABplpaap	333	156	0	0		0	0	0	0	0
10	1	38	42	-1	259	138	9.5	38	ABarpaap	384	125	0	0		0	0	0	0	0
11	1	27	18	-1	608	284	16.4	39	Cppa	325	-97	0	0		0	0	0	0	0
12	1	72	73	-1	315	223	7.1	38	ABplapap	355	-272	0	0		0	0	0	0	0
13	1	23	29	-1	101	301	13.5	39	ABalpaap	387	-290	0	0		0	0	0	0	0
14	1	39	83	-1	496	297	7.8	38	Caap	348	-503	0	0		0	0	0	0	0
15	1	42	9	-1	197	199	14.2	36	ABalappa	339	208	0	0		0	0	0	0	0
16	1	61	56	-1	171	248	7.3	37	ABplaaap	428	0	0	0		0	0	0	0	0
17	1	47	3	-1	145	149	14.1	37	ABalapaa	354	955	0	0		0	0	0	0	0
18	1	25	32	-1	381	216	14.8	46	Ear	463	154	0	0		0	0	0	0	0
19	1	66	7	-1	559	335	17.5	40	Cppp	379	-328	0	0		0	0	0	0	0
20	1	19	44	-1	162	384	12.4	37	ABalppap	-88	0	0	0		0	0	0	0	0
21	1	54	28	-1	323	122	8.9	38	ABarppaa	-348	0	0	0		0	0	0	0	0
22	1	82	86	-1	463	244	23.3	45	MSppp	452	898	0	0		0	0	0	0	0
23	1	58	76	-1	263	137	23.3	41	ABarapap	393	862	0	0		0	0	0	0	0
24	1	4	82	-1	562	274	23.4	41	ABprpppp	398	-149	0	0		0	0	0	0	0
25	1	2	67	-1	401	402	16.3	36	ABplpppa	367	-1169	0	0		0	0	0	0	0
26	1	34	66	-1	454	348	10.4	37	Capa	357	224	0	0		0	0	0	0	0
27	1	43	71	-1	212	260	14.4	37	ABalaapp	377	624	0	0		0	0	0	0	0
28	1	70	58	-1	514	142	19.6	37	ABprppaa	379	290	0	0		0	0	0	0	0
29	1	22	54	-1	212	228	6.6	36	ABplapaa	4	0	0	0		0	0	0	0	0
30	1	71	47	-1	283	323	22.7	46	MSaap	431	-174	0	0		0	0	0	0	0
31	1	45	50	-1	109	308	20.0	40	ABalpapa	183	0	0	0		0	0	0	0	0
32	1	12	79	-1	401	243	7.6	40	Caaa	373	-373	0	0		0	0	0	0	0
33	1	44	51	-1	418	114	15.4	39	ABpraapp	395	558	0	0		0	0	0	0	0
34	1	40	43	-1	260	339	16.0	39	ABalpppp	347	65	0	0		0	0	0	0	0
35	1	9	13	-1	101	193	18.6	38	ABaraaaa	214	0	0	0		0	0	0	0	0
36	1	84	39	-1	267	173	17.8	39	ABarpapa	358	87	0	0		0	0	0	0	0
37	1	83	62	-1	279	96	15.9	35	ABpraaaa	416	0	0	0		0	0	0	0	0
38	1	81	19	-1	190	360	20.4	41	ABalpapp	395	78	0	0		0	0	0	0	0
39	1	79	77	-1	444	293	16.0	45	Epl	454	87	0	0		0	0	0	0	0
40	1	64	85	-1	181	337	15.2	37	ABalpppa	369	1058	0	0		0	0	0	0	0
41	1	16	45	-1	330	360	9.7	34	ABplppaa	348	526	0	0		0	0	0	0	0
42	1	77	81	-1	406	195	22.0	43	MSppa	437	-93	0	0		0	0	0	0	0
43	1	62	16	-1	211	377	10.5	37	ABplpaaa	61	0	0	0		0	0	0	0	0
44	1	37	10	-1	380	109	10.2	35	ABprapaa	334	-37	0	0		0	0	0	0	0
45	1	21	25	-1	418	159	10.2	37	ABarpppa	350	-179	0	0		0	0	0	0	0
46	1	10	60	-1	101	346	14.5	35	ABalppaa	611	0	0	0		0	0	0	0	0
47	1	20	55	-1	141	322	8.7	38	ABplaapa	374	-739	0	0		0	0	0	0	0
48	1	57	49	-1	249	225	24.7	45	ABaraapp	453	-1192	0	0		0	0	0	0	0
49	1	49	61	-1	495	320	22.6	41	Dp	410	429	0	0		0	0	0	0	0
50	1	28	52	-1	402	316	8.4	37	ABplappp	365	409	0	0		0	0	0	0	0
51	1	3	48	-1	191	158	22.7	41	ABarapaa	404	443	0	0		0	0	0	0	0
52	1	26	70	-1	554	202	7.3	40	Cpaa	343	118	0	0		0	0	0	0	0
53	1	78	74	-1	206	122	16.3	37	ABarpaaa	347	747	0	0		0	0	0	0	0
54	1	68	20	-1	99	249	8.3	37	ABplaaaa	335	0	0	0		0	0	0	0	0
55	1	24	41	-1	188	187	18.5	41	ABaraaap	408	-785	0	0		0	0	0	0	0
56	1	29	23	-1	535	142	13.6	38	ABprappa	122	0	0	0		0	0	0	0	0
57	1	67	40	-1	197	174	8.0	36	ABalapap	-91	0	0	0		0	0	0	0	0
58	1	18	22	-1	77	249	19.0	38	ABalpaaa	383	-1312	0	0		0	0	0	0	0
59	1	6	30	-1	464	155	23.8	41	ABprpapa	364	-1239	0	0		0	0	0	0	0
60	1	36	6	-1	145	196	11.0	35	ABalaaap	428	0	0	0		0	0	0	0	0
61	1	15	57	-1	359	94	19.4	39	ABpraapa	276	0	0	0		0	0	0	0	0
62	1	51	36	-1	276	391	13.2	37	ABplpapa	369	119	0	0		0	0	0	0	0
63	1	52	64	-1	483	401	15.9	38	ABplpppp	355	-1026	0	0		0	0	0	0	0
64	1	74	72	-1	282	239	19.1	46	MSpaa	448	-572	0	0		0	0	0	0	0
65	1	7	2	-1	475	131	17.3	37	ABprpaap	343	145	0	0		0	0	0	0	0
66	1	17	14	-1	65	227	13.7	38	ABalaaaa	49	0	0	0		0	0	0	0	0
67	1	35	12	-1	333	301	15.4	46	Eal	461	108	0	0		0	0	0	0	0
68	1	73	33	-1	582	222	14.0	40	ABprappp	-85	0	0	0		0	0	0	0	0
69	1	63	59	-1	269	233	11.3	37	ABalappp	82	0	0	0		0	0	0	0	0
70	1	69	24	-1	370	192	7.1	38	ABarppap	47	0	0	0		0	0	0	0	0
71	1	33	38	-1	571	186	18.3	38	ABprppap	337	379	0	0		0	0	0	0	0
72	1	80	80	-1	502	244	15.1	47	Epr	451	411	0	0		0	0	0	0	0
73	1	13	84	-1	531	211	23.5	42	ABprpapp	424	112	0	0		0	0	0	0	0
74	1	34	46	-1	514	352	11.3	37	Capp	337	441	0	0		0	0	0	0	0
75	1	60	15	-1	372	380	21.1	42	MSapp	389	-724	0	0		0	0	0	0	0
76	1	65	69	-1	412	126	23.4	41	ABprpaaa	372	406	0	0		0	0	0	0	0
77	1	30	4	-1	395	377	11.4	36	ABplppap	351	425	0	0		0	0	0	0	0
78	1	76	53	-1	599	219	19.5	40	ABprpppa	329	1092	0	0		0	0	0	0	0
79	1	14	75	-1	361	256	22.6	46	MSpap	468	500	0	0		0	0	0	0	0
80	1	56	31	-1	140	245	15.8	37	ABalaapa	-224	0	0	0		0	0	0	0	0
81	1	8	34	-1	328	295	7.2	40	ABplappa	-73	0	0	0		0	0	0	0	0
82	1	31	27	-1	211	285	20.8	45	MSaaa	48	0	0	0		0	0	0	0	0
83	1	5	21	-1	357	162	21.7	39	ABarappp	399	-121	0	0		0	0	0	0	0
84	1	48	5	-1	572	312	10.7	39	Cpap	389	-321	0	0		0	0	0	0	0
85	1	32	37	-1	494	194	8.7	39	ABarpppp	343	-183	0	0		0	0	0	0	0
86	1	59	26	-1	299	362	19.5	42	MSapa	425	1144	0	0		0	0	0	0	0
87	0	86	-1	-1	45	287	10.5	31		223	0	0	0		0	0	0	0	0
88	1	87	87	-1	472	373	20.8	41	Da	359	37	0	0		0	0	0	0	0
