# Supplementary material for: The AP-2 Transcription Factor APTF-2 Is Required for Neuroblast and Epidermal Morphogenesis in Caenorhabditis elegans Embryogenesis
Source: PLoS Genet. 2016 May 13;12(5):e1006048. doi: 10.1371/journal.pgen.1006048 (PMC4866721; doi:10.1371/journal.pgen.1006048)
Supplement: S2 Text — (ZIP) [file pgen.1006048.s030.zip › nuclei/t079-nuclei]

1	1	6	68	-1	147	226	23.4	41	ABaraapa	412	79	0	0		0	0	0	0	0
2	1	65	80	-1	471	126	17.6	38	ABprpaap	129	0	0	0		0	0	0	0	0
3	1	17	3	-1	142	150	13.7	37	ABalapaa	368	64	0	0		0	0	0	0	0
4	1	77	37	-1	392	375	12.1	36	ABplppap	331	407	0	0		0	0	0	0	0
5	1	84	44	-1	579	309	11.4	39	Cpap	390	-847	0	0		0	0	0	0	0
6	1	60	55	-1	136	197	10.6	35	ABalaaap	165	0	0	0		0	0	0	0	0
7	1	19	72	-1	557	337	17.7	39	Cppp	366	1680	0	0		0	0	0	0	0
8	1	4	33	-1	237	297	8.0	40	ABplaapp	27	0	0	0		0	0	0	0	0
9	1	15	20	-1	198	192	13.5	35	ABalappa	353	626	0	0		0	0	0	0	0
10	1	44	11	-1	380	111	9.8	35	ABprapaa	12	0	0	0		0	0	0	0	0
11	1	5	41	-1	350	395	16.3	39	ABplpapp	370	-185	0	0		0	0	0	0	0
12	1	67	52	-1	330	290	15.1	45	Eal	449	-536	0	0		0	0	0	0	0
13	1	35	1	-1	102	187	18.5	39	ABaraaaa	354	1010	0	0		0	0	0	0	0
14	1	66	10	-1	64	230	14.2	37	ABalaaaa	-55	0	0	0		0	0	0	0	0
15	1	75	54	-1	372	374	20.7	41	MSapp	385	-132	0	0		0	0	0	0	0
16	1	43	59	-1	207	381	11.3	36	ABplpaaa	37	0	0	0		0	0	0	0	0
17	1	9	82	-1	282	351	8.8	35	ABplpaap	357	11	0	0		0	0	0	0	0
18	1	11	15	-1	609	279	17.0	39	Cppa	375	602	0	0		0	0	0	0	0
19	1	38	29	-1	192	360	20.4	41	ABalpapp	91	0	0	0		0	0	0	0	0
20	1	54	30	-1	92	256	8.5	38	ABplaaaa	354	980	0	0		0	0	0	0	0
21	1	83	7	-1	359	155	22.0	40	ABarappp	380	439	0	0		0	0	0	0	0
22	1	58	56	-1	83	242	19.4	39	ABalpaaa	86	0	0	0		0	0	0	0	0
23	1	56	60	-1	533	139	13.5	38	ABprappa	467	0	0	0		0	0	0	0	0
24	1	70	46	-1	372	195	7.5	38	ABarppap	384	-193	0	0		0	0	0	0	0
25	1	45	53	-1	416	158	9.5	37	ABarpppa	45	0	0	0		0	0	0	0	0
26	1	86	85	-1	306	355	18.8	42	MSapa	424	-1094	0	0		0	0	0	0	0
27	1	82	27	-1	215	285	20.5	44	MSaaa	444	273	0	0		0	0	0	0	0
28	1	21	19	-1	325	127	8.3	36	ABarppaa	327	0	0	0		0	0	0	0	0
29	1	13	81	-1	100	300	14.1	39	ABalpaap	378	-34	0	0		0	0	0	0	0
30	1	59	67	-1	460	152	23.5	40	ABprpapa	395	61	0	0		0	0	0	0	0
31	1	80	48	-1	142	238	15.4	37	ABalaapa	162	0	0	0		0	0	0	0	0
32	1	18	42	-1	388	213	14.7	47	Ear	470	-72	0	0		0	0	0	0	0
33	1	68	65	-1	583	218	14.2	39	ABprappp	367	863	0	0		0	0	0	0	0
34	1	81	69	-1	330	294	7.5	39	ABplappa	378	633	0	0		0	0	0	0	0
35	1	3	4	-1	474	129	10.8	36	ABprapap	-525	0	0	0		0	0	0	0	0
36	1	62	18	-1	274	390	14.0	37	ABplpapa	327	706	0	0		0	0	0	0	0
37	1	85	32	-1	497	193	9.2	38	ABarpppp	346	144	0	0		0	0	0	0	0
38	1	71	61	-1	565	183	19.3	39	ABprppap	389	-297	0	0		0	0	0	0	0
39	1	36	51	-1	258	168	17.1	40	ABarpapa	-140	0	0	0		0	0	0	0	0
40	1	57	21	-1	192	177	7.5	36	ABalapap	401	0	0	0		0	0	0	0	0
41	1	55	78	-1	187	189	18.3	40	ABaraaap	209	0	0	0		0	0	0	0	0
42	1	10	47	-1	263	138	9.2	39	ABarpaap	-144	0	0	0		0	0	0	0	0
43	1	34	39	-1	252	336	16.0	40	ABalpppp	164	0	0	0		0	0	0	0	0
44	1	20	50	-1	158	384	13.2	38	ABalppap	298	0	0	0		0	0	0	0	0
45	1	41	35	-1	328	364	10.0	35	ABplppaa	150	0	0	0		0	0	0	0	0
46	1	74	36	-1	524	349	11.5	36	Capp	279	-157	0	0		0	0	0	0	0
47	1	30	13	-1	285	324	22.4	44	MSaap	356	0	0	0		0	0	0	0	0
48	1	51	24	-1	188	160	22.5	40	ABarapaa	380	-412	0	0		0	0	0	0	0
49	1	48	38	-1	242	224	24.6	42	ABaraapp	425	187	0	0		0	0	0	0	0
50	1	31	28	-1	110	301	20.5	41	ABalpapa	413	835	0	0		0	0	0	0	0
51	1	33	23	-1	418	117	15.1	39	ABpraapp	369	718	0	0		0	0	0	0	0
52	1	50	34	-1	403	321	8.1	38	ABplappp	288	0	0	0		0	0	0	0	0
53	1	78	25	-1	596	216	19.9	40	ABprpppa	356	1071	0	0		0	0	0	0	0
54	1	29	58	-1	209	234	6.4	35	ABplapaa	358	-637	0	0		0	0	0	0	0
55	1	47	16	-1	137	322	8.8	38	ABplaapa	-432	0	0	0		0	0	0	0	0
56	1	16	40	-1	166	252	7.9	38	ABplaaap	356	423	0	0		0	0	0	0	0
57	1	61	9	-1	356	95	19.1	39	ABpraapa	87	0	0	0		0	0	0	0	0
58	1	28	2	-1	512	142	19.3	37	ABprppaa	171	0	0	0		0	0	0	0	0
59	1	69	22	-1	270	221	11.2	37	ABalappp	353	0	0	0		0	0	0	0	0
60	1	46	63	-1	101	346	14.4	34	ABalppaa	210	0	0	0		0	0	0	0	0
61	1	49	86	-1	495	320	22.9	39	Dp	394	-142	0	0		0	0	0	0	0
62	1	37	62	-1	275	96	16.5	37	ABpraaaa	335	20	0	0		0	0	0	0	0
63	1	7	74	-1	335	128	15.6	38	ABpraaap	376	261	0	0		0	0	0	0	0
64	1	63	70	-1	490	395	15.4	38	ABplpppp	380	642	0	0		0	0	0	0	0
65	1	1	45	-1	329	188	12.6	36	ABarpapp	358	60	0	0		0	0	0	0	0
66	1	26	8	-1	456	352	10.6	36	Capa	272	-409	0	0		0	0	0	0	0
67	1	25	64	-1	405	400	16.2	37	ABplpppa	98	0	0	0		0	0	0	0	0
68	1	8	66	-1	307	136	24.7	41	ABarappa	39	0	0	0		0	0	0	0	0
69	1	76	79	-1	406	124	23.3	40	ABprpaaa	10	0	0	0		0	0	0	0	0
70	1	52	6	-1	556	205	7.4	40	Cpaa	-99	0	0	0		0	0	0	0	0
71	1	27	26	-1	219	257	13.6	38	ABalaapp	343	1376	0	0		0	0	0	0	0
72	1	64	71	-1	284	230	19.4	44	MSpaa	-264	0	0	0		0	0	0	0	0
73	1	12	17	-1	309	235	6.8	38	ABplapap	46	0	0	0		0	0	0	0	0
74	1	53	73	-1	200	122	16.1	36	ABarpaaa	359	244	0	0		0	0	0	0	0
75	1	79	84	-1	354	259	22.0	45	MSpap	440	413	0	0		0	0	0	0	0
76	1	23	12	-1	260	134	23.3	42	ABarapap	396	-733	0	0		0	0	0	0	0
77	1	39	76	-1	445	294	15.5	46	Epl	460	-402	0	0		0	0	0	0	0
78	1	2	87	-1	414	307	21.1	40	P4	358	-897	0	0		0	0	0	0	0
79	1	32	77	-1	405	246	7.6	40	Caaa	396	-1071	0	0		0	0	0	0	0
80	1	72	83	-1	504	240	15.1	46	Epr	462	1211	0	0		0	0	0	0	0
81	1	42	75	-1	403	199	21.0	44	MSppa	435	-852	0	0		0	0	0	0	0
82	1	24	57	-1	556	266	23.6	42	ABprpppp	396	-392	0	0		0	0	0	0	0
83	1	14	5	-1	498	303	8.0	39	Caap	371	136	0	0		0	0	0	0	0
84	1	73	31	-1	523	202	23.7	42	ABprpapp	397	111	0	0		0	0	0	0	0
85	1	40	49	-1	174	323	14.7	37	ABalpppa	-2	0	0	0		0	0	0	0	0
86	1	22	43	-1	456	246	23.5	45	MSppp	445	870	0	0		0	0	0	0	0
87	1	88	14	-1	468	376	20.6	41	Da	392	18	0	0		0	0	0	0	0
88	0	87	-1	-1	46	294	10.5	32		177	0	0	0		0	0	0	0	0
