# Supplementary material for: The AP-2 Transcription Factor APTF-2 Is Required for Neuroblast and Epidermal Morphogenesis in Caenorhabditis elegans Embryogenesis
Source: PLoS Genet. 2016 May 13;12(5):e1006048. doi: 10.1371/journal.pgen.1006048 (PMC4866721; doi:10.1371/journal.pgen.1006048)
Supplement: S2 Text — (ZIP) [file pgen.1006048.s030.zip › nuclei/t080-nuclei]

1	1	13	75	-1	105	188	18.6	37	ABaraaaa	121	0	0	0		0	0	0	0	0
2	1	58	42	-1	512	138	18.9	38	ABprppaa	348	173	0	0		0	0	0	0	0
3	1	3	83	-1	139	150	13.7	38	ABalapaa	274	0	0	0		0	0	0	0	0
4	1	35	16	-1	478	133	10.3	37	ABprapap	-509	0	0	0		0	0	0	0	0
5	1	83	77	-1	505	312	8.4	39	Caap	96	0	0	0		0	0	0	0	0
6	1	70	54	-1	558	211	7.6	40	Cpaa	375	-256	0	0		0	0	0	0	0
7	1	21	35	-1	362	154	21.7	40	ABarappp	399	-324	0	0		0	0	0	0	0
8	1	66	41	-1	454	356	10.8	36	Capa	361	110	0	0		0	0	0	0	0
9	1	57	18	-1	362	95	18.4	38	ABpraapa	387	-135	0	0		0	0	0	0	0
10	1	14	12	-1	65	228	14.4	38	ABalaaaa	29	0	0	0		0	0	0	0	0
11	1	10	66	-1	386	121	9.2	36	ABprapaa	149	0	0	0		0	0	0	0	0
12	1	76	37	-1	266	138	23.2	41	ABarapap	384	129	0	0		0	0	0	0	0
13	1	47	63	-1	288	322	22.1	44	MSaap	410	-133	0	0		0	0	0	0	0
14	1	87	17	-1	464	371	20.6	41	Da	412	-144	0	0		0	0	0	0	0
15	1	18	27	-1	609	273	17.7	39	Cppa	360	1511	0	0		0	0	0	0	0
16	1	55	65	-1	141	320	8.5	39	ABplaapa	209	0	0	0		0	0	0	0	0
17	1	73	2	-1	308	245	6.8	38	ABplapap	384	956	0	0		0	0	0	0	0
18	1	36	60	-1	264	392	14.6	36	ABplpapa	339	97	0	0		0	0	0	0	0
19	1	28	25	-1	328	134	8.1	38	ABarppaa	209	0	0	0		0	0	0	0	0
20	1	9	22	-1	203	188	13.6	35	ABalappa	356	-212	0	0		0	0	0	0	0
21	1	40	1	-1	187	174	7.8	37	ABalapap	358	3	0	0		0	0	0	0	0
22	1	59	3	-1	268	218	10.8	38	ABalappp	84	0	0	0		0	0	0	0	0
23	1	51	24	-1	422	115	14.3	40	ABpraapp	377	-203	0	0		0	0	0	0	0
24	1	48	68	-1	191	156	22.6	41	ABarapaa	398	-680	0	0		0	0	0	0	0
25	1	53	86	-1	591	209	20.0	39	ABprpppa	389	105	0	0		0	0	0	0	0
26	1	71	61	-1	218	257	13.6	38	ABalaapp	379	-79	0	0		0	0	0	0	0
27	1	27	15	-1	214	280	20.4	44	MSaaa	427	-786	0	0		0	0	0	0	0
28	1	50	57	-1	114	298	20.8	41	ABalpapa	360	-907	0	0		0	0	0	0	0
29	1	19	9	-1	188	353	21.0	41	ABalpapp	120	0	0	0		0	0	0	0	0
30	1	20	46	-1	93	256	8.7	38	ABplaaaa	230	0	0	0		0	0	0	0	0
31	1	84	79	-1	514	198	23.8	43	ABprpapp	422	-1063	0	0		0	0	0	0	0
32	1	37	84	-1	497	198	9.3	38	ABarpppp	152	0	0	0		0	0	0	0	0
33	1	8	20	-1	245	303	8.4	40	ABplaapp	391	-217	0	0		0	0	0	0	0
34	1	52	47	-1	399	329	8.5	38	ABplappp	298	0	0	0		0	0	0	0	0
35	1	45	48	-1	320	370	10.6	36	ABplppaa	337	-477	0	0		0	0	0	0	0
36	1	46	10	-1	533	353	12.0	38	Capp	328	126	0	0		0	0	0	0	0
37	1	4	51	-1	392	376	12.0	36	ABplppap	381	0	0	0		0	0	0	0	0
38	1	49	85	-1	243	216	24.8	42	ABaraapp	425	460	0	0		0	0	0	0	0
39	1	43	28	-1	241	342	16.6	38	ABalpppp	383	132	0	0		0	0	0	0	0
40	1	56	7	-1	164	249	7.6	37	ABplaaap	-219	0	0	0		0	0	0	0	0
41	1	11	38	-1	347	394	16.3	37	ABplpapp	-374	0	0	0		0	0	0	0	0
42	1	32	33	-1	392	217	14.4	45	Ear	451	-738	0	0		0	0	0	0	0
43	1	86	74	-1	457	244	23.4	44	MSppp	439	-256	0	0		0	0	0	0	0
44	1	5	32	-1	586	304	11.9	40	Cpap	404	-104	0	0		0	0	0	0	0
45	1	65	49	-1	327	184	12.7	38	ABarpapp	381	330	0	0		0	0	0	0	0
46	1	24	73	-1	373	204	7.3	38	ABarppap	36	0	0	0		0	0	0	0	0
47	1	42	5	-1	261	140	9.0	39	ABarpaap	-202	0	0	0		0	0	0	0	0
48	1	31	23	-1	145	230	15.5	37	ABalaapa	231	0	0	0		0	0	0	0	0
49	1	85	40	-1	167	315	14.6	38	ABalpppa	353	-201	0	0		0	0	0	0	0
50	1	44	81	-1	147	381	13.3	37	ABalppap	390	0	0	0		0	0	0	0	0
51	1	39	70	-1	257	161	16.3	38	ABarpapa	379	529	0	0		0	0	0	0	0
52	1	12	52	-1	327	288	15.2	46	Eal	460	463	0	0		0	0	0	0	0
53	1	25	67	-1	420	168	9.2	38	ABarpppa	352	5	0	0		0	0	0	0	0
54	1	15	4	-1	374	366	19.8	41	MSapp	400	-194	0	0		0	0	0	0	0
55	1	6	36	-1	138	203	11.2	36	ABalaaap	340	0	0	0		0	0	0	0	0
56	1	22	34	-1	79	239	19.4	39	ABalpaaa	372	1340	0	0		0	0	0	0	0
57	1	82	87	-1	548	263	23.9	42	ABprpppp	411	623	0	0		0	0	0	0	0
58	1	54	69	-1	211	239	6.5	37	ABplapaa	356	-698	0	0		0	0	0	0	0
59	1	16	14	-1	196	382	11.5	36	ABplpaaa	359	-1162	0	0		0	0	0	0	0
60	1	23	45	-1	529	140	12.9	39	ABprappa	-163	0	0	0		0	0	0	0	0
61	1	38	64	-1	549	190	19.2	36	ABprppap	303	517	0	0		0	0	0	0	0
62	1	62	82	-1	266	97	17.2	37	ABpraaaa	357	-991	0	0		0	0	0	0	0
63	1	60	44	-1	99	344	14.6	35	ABalppaa	337	1286	0	0		0	0	0	0	0
64	1	67	55	-1	404	404	16.7	37	ABplpppa	331	-538	0	0		0	0	0	0	0
65	1	33	62	-1	584	213	14.5	39	ABprappp	348	-78	0	0		0	0	0	0	0
66	1	68	78	-1	313	128	24.3	40	ABarappa	380	63	0	0		0	0	0	0	0
67	1	30	58	-1	457	147	23.4	40	ABprpapa	363	88	0	0		0	0	0	0	0
68	1	1	29	-1	148	223	23.5	41	ABaraapa	382	0	0	0		0	0	0	0	0
69	1	34	31	-1	330	303	7.7	39	ABplappa	-48	0	0	0		0	0	0	0	0
70	1	64	19	-1	496	395	15.5	38	ABplpppp	189	0	0	0		0	0	0	0	0
71	1	72	50	-1	285	224	19.1	44	MSpaa	370	710	0	0		0	0	0	0	0
72	1	7	80	-1	555	340	17.7	39	Cppp	370	-490	0	0		0	0	0	0	0
73	1	74	30	-1	203	122	15.9	36	ABarpaaa	352	-180	0	0		0	0	0	0	0
74	1	63	21	-1	337	128	15.8	38	ABpraaap	396	0	0	0		0	0	0	0	0
75	1	81	11	-1	403	194	20.7	45	MSppa	433	130	0	0		0	0	0	0	0
76	1	77	39	-1	448	297	15.7	46	Epl	462	-905	0	0		0	0	0	0	0
77	1	79	43	-1	406	254	7.6	39	Caaa	381	101	0	0		0	0	0	0	0
78	1	41	71	-1	191	189	18.5	39	ABaraaap	371	213	0	0		0	0	0	0	0
79	1	69	53	-1	407	117	22.6	40	ABprpaaa	351	16	0	0		0	0	0	0	0
80	1	2	76	-1	468	122	17.9	39	ABprpaap	323	-1127	0	0		0	0	0	0	0
81	1	29	59	-1	97	297	14.7	40	ABalpaap	-115	0	0	0		0	0	0	0	0
82	1	17	6	-1	275	355	9.5	37	ABplpaap	134	0	0	0		0	0	0	0	0
83	1	80	72	-1	503	241	15.3	46	Epr	466	1256	0	0		0	0	0	0	0
84	1	75	26	-1	355	255	22.1	45	MSpap	433	1314	0	0		0	0	0	0	0
85	1	26	13	-1	303	353	18.0	42	MSapa	401	387	0	0		0	0	0	0	0
86	1	61	88	-1	494	319	22.4	41	Dp	181	0	0	0		0	0	0	0	0
87	1	78	8	-1	415	306	21.4	36	P4	-25	0	0	0		0	0	0	0	0
88	0	88	-1	-1	42	285	10.4	29		247	0	0	0		0	0	0	0	0
