# Supplementary material for: The AP-2 Transcription Factor APTF-2 Is Required for Neuroblast and Epidermal Morphogenesis in Caenorhabditis elegans Embryogenesis
Source: PLoS Genet. 2016 May 13;12(5):e1006048. doi: 10.1371/journal.pgen.1006048 (PMC4866721; doi:10.1371/journal.pgen.1006048)
Supplement: S2 Text — (ZIP) [file pgen.1006048.s030.zip › nuclei/t081-nuclei]

1	1	21	37	-1	187	179	7.7	36	ABalapap	-65	0	0	0		0	0	0	0	0
2	1	17	38	-1	305	261	7.0	38	ABplapap	384	852	0	0		0	0	0	0	0
3	1	22	19	-1	273	220	10.4	37	ABalappp	69	0	0	0		0	0	0	0	0
4	1	54	30	-1	373	361	19.5	41	MSapp	138	0	0	0		0	0	0	0	0
5	1	47	62	-1	262	145	8.8	39	ABarpaap	390	-742	0	0		0	0	0	0	0
6	1	82	33	-1	273	361	9.9	37	ABplpaap	144	0	0	0		0	0	0	0	0
7	1	40	41	-1	163	240	7.6	37	ABplaaap	369	129	0	0		0	0	0	0	0
8	1	87	89	-1	415	309	22.5	36	P4	324	591	0	0		0	0	0	0	0
9	1	29	66	-1	184	349	20.9	41	ABalpapp	389	-425	0	0		0	0	0	0	0
10	1	36	23	-1	545	355	12.5	38	Capp	379	1417	0	0		0	0	0	0	0
11	1	75	28	-1	397	189	20.0	44	MSppa	430	93	0	0		0	0	0	0	0
12	1	10	25	-1	67	231	14.5	38	ABalaaaa	45	0	0	0		0	0	0	0	0
13	1	85	36	-1	297	351	17.3	41	MSapa	780	0	0	0		0	0	0	0	0
14	1	59	49	-1	188	378	11.4	36	ABplpaaa	347	1476	0	0		0	0	0	0	0
15	1	27	81	84	206	275	20.8	43	MSaaa	302	153	0	0		0	0	0	0	0
16	1	4	17	-1	478	134	10.1	37	ABprapap	371	304	0	0		0	0	0	0	0
17	1	14	88	-1	459	375	21.5	42	Da	415	1264	0	0		0	0	0	0	0
18	1	9	75	-1	367	95	17.5	37	ABpraapa	-25	0	0	0		0	0	0	0	0
19	1	70	42	-1	495	394	16.0	38	ABplpppp	359	-1095	0	0		0	0	0	0	0
20	1	33	9	-1	246	312	8.5	39	ABplaapp	396	577	0	0		0	0	0	0	0
21	1	74	53	-1	330	128	16.1	37	ABpraaap	349	-128	0	0		0	0	0	0	0
22	1	20	7	-1	202	190	13.3	35	ABalappa	44	0	0	0		0	0	0	0	0
23	1	48	57	-1	142	226	15.5	37	ABalaapa	342	201	0	0		0	0	0	0	0
24	1	23	68	-1	428	118	13.7	39	ABpraapp	139	0	0	0		0	0	0	0	0
25	1	19	1	-1	330	140	7.6	38	ABarppaa	354	-225	0	0		0	0	0	0	0
26	1	84	63	-1	351	254	22.0	44	MSpap	441	20	0	0		0	0	0	0	0
27	1	15	71	-1	609	263	18.3	39	Cppa	382	176	0	0		0	0	0	0	0
28	1	39	61	-1	238	342	16.2	38	ABalpppp	351	722	0	0		0	0	0	0	0
29	1	68	70	-1	153	224	23.4	43	ABaraapa	390	21	0	0		0	0	0	0	0
30	1	73	50	-1	197	124	15.4	37	ABarpaaa	333	411	0	0		0	0	0	0	0
31	1	69	43	-1	330	311	7.9	39	ABplappa	40	0	0	0		0	0	0	0	0
32	1	44	78	-1	589	307	12.0	40	Cpap	382	65	0	0		0	0	0	0	0
33	1	42	44	-1	393	218	13.8	45	Ear	459	-736	0	0		0	0	0	0	0
34	1	56	58	-1	83	244	19.4	38	ABalpaaa	381	-305	0	0		0	0	0	0	0
35	1	7	35	-1	363	142	22.5	39	ABarappp	392	276	0	0		0	0	0	0	0
36	1	55	46	-1	126	210	11.1	36	ABalaaap	124	0	0	0		0	0	0	0	0
37	1	12	3	-1	263	137	23.4	41	ABarapap	417	789	0	0		0	0	0	0	0
38	1	41	27	-1	345	400	16.9	38	ABplpapp	-3	0	0	0		0	0	0	0	0
39	1	76	52	-1	444	300	15.7	46	Epl	339	0	0	0		0	0	0	0	0
40	1	49	18	-1	164	312	14.3	37	ABalpppa	376	-647	0	0		0	0	0	0	0
41	1	8	74	-1	453	365	11.1	37	Capa	-28	0	0	0		0	0	0	0	0
42	1	2	79	-1	511	136	18.4	39	ABprppaa	362	195	0	0		0	0	0	0	0
43	1	77	82	-1	410	262	7.3	40	Caaa	406	125	0	0		0	0	0	0	0
44	1	63	5	-1	99	346	14.8	34	ABalppaa	511	0	0	0		0	0	0	0	0
45	1	60	10	-1	528	144	12.6	39	ABprappa	388	-118	0	0		0	0	0	0	0
46	1	30	54	-1	92	257	8.6	38	ABplaaaa	379	-154	0	0		0	0	0	0	0
47	1	34	34	-1	404	339	8.7	37	ABplappp	-19	0	0	0		0	0	0	0	0
48	1	35	13	-1	321	374	11.1	36	ABplppaa	180	0	0	0		0	0	0	0	0
49	1	45	69	-1	326	179	12.3	38	ABarpapp	381	620	0	0		0	0	0	0	0
50	1	71	6	85	278	222	18.5	42	MSpaa	251	417	0	0		0	0	0	0	0
51	1	37	26	-1	390	381	12.5	36	ABplppap	142	0	0	0		0	0	0	0	0
52	1	52	64	-1	329	285	14.7	45	Eal	-48	0	0	0		0	0	0	0	0
53	1	79	60	-1	407	110	21.6	39	ABprpaaa	389	356	0	0		0	0	0	0	0
54	1	6	72	-1	553	212	7.6	40	Cpaa	397	-85	0	0		0	0	0	0	0
55	1	64	87	-1	407	405	16.7	36	ABplpppa	359	107	0	0		0	0	0	0	0
56	0	88	-1	-1	43	286	10.6	31		219	0	0	0		0	0	0	0	0
57	1	28	56	-1	117	292	21.3	41	ABalpapa	403	237	0	0		0	0	0	0	0
58	1	67	48	-1	447	148	23.5	39	ABprpapa	330	721	0	0		0	0	0	0	0
59	1	81	15	-1	94	298	15.2	40	ABalpaap	398	-139	0	0		0	0	0	0	0
60	1	18	77	-1	259	394	15.0	38	ABplpapa	98	0	0	0		0	0	0	0	0
61	1	26	31	-1	219	252	13.6	38	ABalaapp	333	-501	0	0		0	0	0	0	0
62	1	65	40	-1	583	214	14.6	38	ABprappp	382	-769	0	0		0	0	0	0	0
63	1	13	29	-1	286	323	22.4	43	MSaap	384	-140	0	0		0	0	0	0	0
64	1	61	76	-1	540	188	19.1	37	ABprppap	379	-697	0	0		0	0	0	0	0
65	1	16	4	-1	140	321	8.2	39	ABplaapa	356	539	0	0		0	0	0	0	0
66	1	11	55	-1	389	125	8.6	35	ABprapaa	354	-589	0	0		0	0	0	0	0
67	1	53	73	-1	423	176	8.8	38	ABarpppa	356	1256	0	0		0	0	0	0	0
68	1	24	12	-1	190	152	21.6	40	ABarapaa	378	1359	0	0		0	0	0	0	0
69	1	58	14	-1	211	249	6.7	37	ABplapaa	361	548	0	0		0	0	0	0	0
70	1	51	65	-1	254	156	15.5	38	ABarpapa	384	452	0	0		0	0	0	0	0
71	1	78	83	-1	192	193	18.4	39	ABaraaap	-88	0	0	0		0	0	0	0	0
72	1	83	51	-1	504	244	15.2	46	Epr	433	868	0	0		0	0	0	0	0
73	1	46	22	-1	373	210	7.2	37	ABarppap	371	-384	0	0		0	0	0	0	0
74	1	43	86	-1	453	239	23.2	43	MSppp	392	-1210	0	0		0	0	0	0	0
75	1	1	47	-1	112	188	18.5	37	ABaraaaa	370	-633	0	0		0	0	0	0	0
76	1	80	80	-1	463	123	18.2	38	ABprpaap	388	-143	0	0		0	0	0	0	0
77	1	5	67	-1	507	318	8.7	40	Caap	499	0	0	0		0	0	0	0	0
78	1	66	8	-1	314	126	23.5	39	ABarappa	390	778	0	0		0	0	0	0	0
79	1	31	11	-1	506	188	24.0	42	ABprpapp	423	580	0	0		0	0	0	0	0
80	1	72	45	-1	560	345	18.1	41	Cppp	128	0	0	0		0	0	0	0	0
81	1	50	21	-1	145	376	14.0	38	ABalppap	362	1488	0	0		0	0	0	0	0
82	1	62	2	-1	266	99	17.3	37	ABpraaaa	346	-59	0	0		0	0	0	0	0
83	1	3	24	-1	145	156	12.9	38	ABalapaa	334	878	0	0		0	0	0	0	0
84	1	32	16	-1	497	204	9.0	38	ABarpppp	129	0	0	0		0	0	0	0	0
85	1	38	59	-1	242	213	24.9	42	ABaraapp	374	-163	0	0		0	0	0	0	0
86	1	25	20	-1	584	206	20.3	39	ABprpppa	213	0	0	0		0	0	0	0	0
87	1	57	39	-1	545	258	24.0	42	ABprpppp	237	0	0	0		0	0	0	0	0
88	1	86	32	-1	496	317	21.5	42	Dp	110	0	0	0		0	0	0	0	0
