# Supplementary material for: The AP-2 Transcription Factor APTF-2 Is Required for Neuroblast and Epidermal Morphogenesis in Caenorhabditis elegans Embryogenesis
Source: PLoS Genet. 2016 May 13;12(5):e1006048. doi: 10.1371/journal.pgen.1006048 (PMC4866721; doi:10.1371/journal.pgen.1006048)
Supplement: S2 Text — (ZIP) [file pgen.1006048.s030.zip › nuclei/t082-nuclei]

1	1	25	38	-1	334	157	7.2	39	ABarppaa	63	0	0	0		0	0	0	0	0
2	1	82	75	-1	272	97	17.7	37	ABpraaaa	332	923	0	0		0	0	0	0	0
3	1	37	55	-1	270	142	24.0	42	ABarapap	361	784	0	0		0	0	0	0	0
4	1	65	2	-1	145	322	8.3	38	ABplaapa	205	0	0	0		0	0	0	0	0
5	1	44	84	-1	101	346	14.9	36	ABalppaa	-296	0	0	0		0	0	0	0	0
6	1	50	83	-1	258	197	18.6	33	MSpaaa	217	-195	0	0		0	0	0	0	0
7	1	22	71	-1	204	187	13.1	36	ABalappa	347	71	0	0		0	0	0	0	0
8	1	78	44	-1	318	122	23.3	40	ABarappa	381	544	0	0		0	0	0	0	0
9	1	20	6	-1	240	317	8.6	40	ABplaapp	33	0	0	0		0	0	0	0	0
10	1	45	51	-1	530	148	12.7	39	ABprappa	376	-259	0	0		0	0	0	0	0
11	1	79	76	-1	495	181	23.7	42	ABprpapp	400	728	0	0		0	0	0	0	0
12	1	68	88	-1	197	151	22.3	40	ABarapaa	407	-23	0	0		0	0	0	0	0
13	1	48	47	-1	317	382	11.2	36	ABplppaa	186	0	0	0		0	0	0	0	0
14	1	69	10	-1	215	254	6.7	36	ABplapaa	354	525	0	0		0	0	0	0	0
15	1	59	28	-1	95	295	15.5	40	ABalpaap	623	0	0	0		0	0	0	0	0
16	1	84	77	-1	501	203	9.1	37	ABarpppp	358	859	0	0		0	0	0	0	0
17	1	16	43	-1	481	139	9.8	38	ABprapap	371	0	0	0		0	0	0	0	0
18	1	40	57	-1	159	308	13.7	38	ABalpppa	348	448	0	0		0	0	0	0	0
19	1	3	64	-1	277	223	10.6	37	ABalappp	252	0	0	0		0	0	0	0	0
20	1	86	53	-1	582	203	20.2	38	ABprpppa	381	1113	0	0		0	0	0	0	0
21	1	81	24	-1	145	374	14.3	37	ABalppap	365	438	0	0		0	0	0	0	0
22	1	73	52	-1	374	220	7.5	37	ABarppap	161	0	0	0		0	0	0	0	0
23	1	10	50	-1	553	354	12.7	37	Capp	354	257	0	0		0	0	0	0	0
24	1	83	4	-1	147	163	11.7	36	ABalapaa	367	537	0	0		0	0	0	0	0
25	1	12	22	-1	67	234	14.6	39	ABalaaaa	360	-1152	0	0		0	0	0	0	0
26	1	51	85	-1	386	384	12.9	36	ABplppap	-157	0	0	0		0	0	0	0	0
27	1	38	49	-1	339	402	17.2	39	ABplpapp	-313	0	0	0		0	0	0	0	0
28	1	11	54	-1	393	187	19.7	44	MSppa	439	-109	0	0		0	0	0	0	0
29	1	63	18	56	298	307	22.1	44	MSaap	302	-158	0	0		0	0	0	0	0
30	1	4	48	-1	375	358	18.7	40	MSapp	389	-593	0	0		0	0	0	0	0
31	1	61	60	-1	222	250	14.2	36	ABalaapp	365	459	0	0		0	0	0	0	0
32	1	88	32	-1	506	320	22.4	39	Dp	397	284	0	0		0	0	0	0	0
33	1	6	11	-1	272	364	10.3	36	ABplpaap	127	0	0	0		0	0	0	0	0
34	1	47	69	-1	406	347	9.1	37	ABplappp	155	0	0	0		0	0	0	0	0
35	1	35	29	-1	364	138	22.5	38	ABarappp	114	0	0	0		0	0	0	0	0
36	1	13	73	-1	295	350	16.8	41	MSapa	-169	0	0	0		0	0	0	0	0
37	1	1	12	-1	190	180	7.5	37	ABalapap	219	0	0	0		0	0	0	0	0
38	1	2	27	-1	296	269	7.0	39	ABplapap	468	0	0	0		0	0	0	0	0
39	1	87	65	-1	541	254	23.6	41	ABprpppp	410	-597	0	0		0	0	0	0	0
40	1	62	70	-1	583	213	14.8	39	ABprappp	378	-746	0	0		0	0	0	0	0
41	1	7	8	-1	161	243	7.4	38	ABplaaap	141	0	0	0		0	0	0	0	0
42	1	19	68	-1	493	394	16.1	39	ABplpppp	395	-178	0	0		0	0	0	0	0
43	1	31	9	-1	330	313	7.9	39	ABplappa	-51	0	0	0		0	0	0	0	0
44	1	33	21	-1	396	222	13.7	46	Ear	-160	0	0	0		0	0	0	0	0
45	1	80	61	-1	565	338	17.7	41	Cppp	399	104	0	0		0	0	0	0	0
46	1	36	19	-1	121	205	11.8	36	ABalaaap	30	0	0	0		0	0	0	0	0
47	1	75	1	-1	116	189	18.8	37	ABaraaaa	363	-1269	0	0		0	0	0	0	0
48	1	58	79	-1	437	146	23.7	39	ABprpapa	369	724	0	0		0	0	0	0	0
49	1	14	13	-1	185	377	11.3	37	ABplpaaa	356	547	0	0		0	0	0	0	0
50	1	30	45	-1	195	126	14.6	38	ABarpaaa	346	697	0	0		0	0	0	0	0
51	1	72	37	-1	506	245	14.8	45	Epr	455	1323	0	0		0	0	0	0	0
52	1	39	46	-1	448	299	15.6	47	Epl	467	-42	0	0		0	0	0	0	0
53	1	21	34	-1	330	128	15.8	38	ABpraaap	342	892	0	0		0	0	0	0	0
54	1	46	3	-1	95	261	8.6	37	ABplaaaa	21	0	0	0		0	0	0	0	0
55	1	66	26	-1	391	131	8.2	37	ABprapaa	111	0	0	0		0	0	0	0	0
56	1	57	72	-1	118	299	21.2	41	ABalpapa	380	-32	0	0		0	0	0	0	0
57	1	23	39	-1	147	226	15.3	36	ABalaapa	344	-6	0	0		0	0	0	0	0
58	1	34	20	-1	87	242	20.0	38	ABalpaaa	369	51	0	0		0	0	0	0	0
59	1	85	67	-1	244	219	25.0	43	ABaraapp	431	-471	0	0		0	0	0	0	0
60	1	53	31	-1	406	104	21.2	39	ABprpaaa	345	1106	0	0		0	0	0	0	0
61	1	28	17	-1	233	333	16.2	38	ABalpppp	376	-143	0	0		0	0	0	0	0
62	1	5	7	-1	266	147	8.5	39	ABarpaap	92	0	0	0		0	0	0	0	0
63	1	26	89	-1	356	250	21.6	42	MSpap	359	377	0	0		0	0	0	0	0
64	1	52	82	-1	333	286	14.2	46	Eal	205	0	0	0		0	0	0	0	0
65	1	70	40	-1	251	143	15.0	38	ABarpapa	370	475	0	0		0	0	0	0	0
66	1	9	33	-1	189	351	21.3	42	ABalpapp	426	1874	0	0		0	0	0	0	0
67	1	77	15	-1	511	323	9.0	39	Caap	74	0	0	0		0	0	0	0	0
68	1	24	36	-1	430	120	12.9	39	ABpraapp	132	0	0	0		0	0	0	0	0
69	1	49	23	-1	331	180	12.4	38	ABarpapp	363	426	0	0		0	0	0	0	0
70	1	29	78	-1	156	222	23.7	41	ABaraapa	484	0	0	0		0	0	0	0	0
71	1	27	86	-1	606	262	18.6	40	Cppa	392	-445	0	0		0	0	0	0	0
72	1	54	66	-1	561	215	7.6	41	Cpaa	407	-135	0	0		0	0	0	0	0
73	1	67	63	-1	422	181	7.5	38	ABarpppa	259	0	0	0		0	0	0	0	0
74	1	41	81	-1	452	367	11.2	37	Capa	335	283	0	0		0	0	0	0	0
75	1	18	25	-1	370	94	16.3	38	ABpraapa	215	0	0	0		0	0	0	0	0
76	1	64	14	-1	535	185	19.2	37	ABprppap	342	808	0	0		0	0	0	0	0
77	1	60	16	-1	249	394	15.4	38	ABplpapa	57	0	0	0		0	0	0	0	0
78	1	32	62	-1	589	308	12.2	40	Cpap	398	360	0	0		0	0	0	0	0
79	1	42	41	-1	506	136	18.2	38	ABprppaa	372	187	0	0		0	0	0	0	0
80	1	76	59	-1	457	118	18.3	38	ABprpaap	-10	0	0	0		0	0	0	0	0
81	1	15	30	-1	248	268	19.6	36	MSaaap	223	150	0	0		0	0	0	0	0
82	1	43	5	-1	414	268	7.1	40	Caaa	392	-667	0	0		0	0	0	0	0
83	1	71	42	-1	187	187	18.5	39	ABaraaap	365	1358	0	0		0	0	0	0	0
84	1	15	58	-1	187	274	20.7	36	MSaaaa	-145	0	0	0		0	0	0	0	0
85	1	50	87	-1	303	229	18.3	34	MSpaap	262	1692	0	0		0	0	0	0	0
86	1	74	80	-1	457	233	22.4	42	MSppp	411	-1243	0	0		0	0	0	0	0
87	1	55	35	-1	405	408	17.0	36	ABplpppa	353	203	0	0		0	0	0	0	0
88	1	17	74	-1	468	371	21.3	42	Da	319	0	0	0		0	0	0	0	0
89	1	8	90	91	416	316	23.4	37	P4	45	0	0	0		0	0	0	0	0
90	0	56	-1	-1	44	289	10.6	31		-95	0	0	0		0	0	0	0	0
