# Supplementary material for: The AP-2 Transcription Factor APTF-2 Is Required for Neuroblast and Epidermal Morphogenesis in Caenorhabditis elegans Embryogenesis
Source: PLoS Genet. 2016 May 13;12(5):e1006048. doi: 10.1371/journal.pgen.1006048 (PMC4866721; doi:10.1371/journal.pgen.1006048)
Supplement: S2 Text — (ZIP) [file pgen.1006048.s030.zip › nuclei/t083-nuclei]

1	1	47	1	-1	117	190	18.8	38	ABaraaaa	27	0	0	0		0	0	0	0	0
2	1	4	51	-1	154	324	8.1	39	ABplaapa	376	93	0	0		0	0	0	0	0
3	1	54	13	-1	94	261	8.6	38	ABplaaaa	383	44	0	0		0	0	0	0	0
4	1	24	67	-1	143	165	11.1	36	ABalapaa	216	0	0	0		0	0	0	0	0
5	1	82	80	-1	417	267	7.0	40	Caaa	407	-607	0	0		0	0	0	0	0
6	1	9	20	-1	241	317	8.9	40	ABplaapp	401	-556	0	0		0	0	0	0	0
7	1	62	30	-1	271	152	8.3	39	ABarpaap	354	0	0	0		0	0	0	0	0
8	1	41	48	-1	164	246	7.3	38	ABplaaap	314	0	0	0		0	0	0	0	0
9	1	43	73	-1	330	322	8.3	39	ABplappa	389	2070	0	0		0	0	0	0	0
10	1	14	69	-1	219	256	6.4	37	ABplapaa	376	481	0	0		0	0	0	0	0
11	1	33	4	-1	265	366	10.8	37	ABplpaap	105	0	0	0		0	0	0	0	0
12	1	37	55	-1	190	180	7.5	36	ABalapap	171	0	0	0		0	0	0	0	0
13	1	49	47	-1	185	375	11.8	38	ABplpaaa	148	0	0	0		0	0	0	0	0
14	1	76	35	-1	527	185	18.6	37	ABprppap	346	1439	0	0		0	0	0	0	0
15	1	67	14	-1	507	332	8.8	39	Caap	350	-260	0	0		0	0	0	0	0
16	1	77	75	-1	245	394	16.2	38	ABplpapa	367	0	0	0		0	0	0	0	0
17	1	61	49	-1	230	327	16.3	39	ABalpppp	385	102	0	0		0	0	0	0	0
18	1	29	43	-1	268	316	23.2	37	MSaapa	291	149	0	0		0	0	0	0	0
19	1	46	41	-1	120	209	12.2	37	ABalaaap	-80	0	0	0		0	0	0	0	0
20	1	58	3	-1	84	240	19.8	38	ABalpaaa	362	0	0	0		0	0	0	0	0
21	1	44	77	-1	402	218	13.2	45	Ear	449	-1138	0	0		0	0	0	0	0
22	1	25	25	-1	68	238	14.1	38	ABalaaaa	365	-836	0	0		0	0	0	0	0
23	1	69	9	-1	335	169	12.4	38	ABarpapp	380	-504	0	0		0	0	0	0	0
24	1	21	39	-1	146	374	14.7	38	ABalppap	-171	0	0	0		0	0	0	0	0
25	1	75	65	-1	368	93	15.4	38	ABpraapa	384	-26	0	0		0	0	0	0	0
26	1	55	28	-1	394	129	8.2	37	ABprapaa	350	108	0	0		0	0	0	0	0
27	1	38	26	-1	299	273	7.0	40	ABplapap	392	-71	0	0		0	0	0	0	0
28	1	15	5	-1	92	298	15.5	40	ABalpaap	385	-13	0	0		0	0	0	0	0
29	1	35	23	-1	361	133	22.7	38	ABarappp	365	-170	0	0		0	0	0	0	0
30	1	81	63	-1	255	263	19.3	37	MSaaap	294	1089	0	0		0	0	0	0	0
31	1	60	46	-1	403	104	21.2	39	ABprpaaa	392	25	0	0		0	0	0	0	0
32	1	32	29	-1	507	313	22.5	41	Dp	414	-30	0	0		0	0	0	0	0
33	1	66	70	-1	190	345	21.5	42	ABalpapp	-102	0	0	0		0	0	0	0	0
34	1	53	33	-1	328	130	16.5	38	ABpraaap	387	-321	0	0		0	0	0	0	0
35	1	87	8	-1	410	406	16.7	36	ABplpppa	48	0	0	0		0	0	0	0	0
36	1	68	50	-1	435	122	13.3	40	ABpraapp	390	893	0	0		0	0	0	0	0
37	1	51	31	-1	508	247	14.6	46	Epr	458	-843	0	0		0	0	0	0	0
38	1	1	74	-1	337	160	7.1	38	ABarppaa	224	0	0	0		0	0	0	0	0
39	1	57	54	-1	146	222	15.5	36	ABalaapa	219	0	0	0		0	0	0	0	0
40	1	65	72	-1	255	143	14.3	38	ABarpapa	384	975	0	0		0	0	0	0	0
41	1	79	90	-1	505	136	17.8	37	ABprppaa	329	133	0	0		0	0	0	0	0
42	1	83	81	-1	187	173	18.6	39	ABaraaap	398	-455	0	0		0	0	0	0	0
43	1	17	21	-1	480	138	9.7	37	ABprapap	-91	0	0	0		0	0	0	0	0
44	1	8	82	-1	312	123	23.0	40	ABarappa	-100	0	0	0		0	0	0	0	0
45	1	50	17	-1	193	128	14.1	36	ABarpaaa	363	55	0	0		0	0	0	0	0
46	1	52	79	-1	449	302	15.3	47	Epl	468	-425	0	0		0	0	0	0	0
47	1	13	57	-1	313	382	11.4	35	ABplppaa	354	107	0	0		0	0	0	0	0
48	1	30	16	-1	375	359	18.3	39	MSapp	397	26	0	0		0	0	0	0	0
49	1	27	44	-1	335	404	17.6	39	ABplpapp	14	0	0	0		0	0	0	0	0
50	1	23	2	-1	553	359	13.0	37	Capp	365	47	0	0		0	0	0	0	0
51	1	10	68	-1	534	148	12.0	39	ABprappa	382	1076	0	0		0	0	0	0	0
52	1	22	83	-1	369	229	8.1	38	ABarppap	367	237	0	0		0	0	0	0	0
53	1	20	7	-1	580	196	19.8	38	ABprpppa	378	54	0	0		0	0	0	0	0
54	1	28	24	62	392	185	19.7	45	MSppa	315	-515	0	0		0	0	0	0	0
55	1	3	85	-1	274	157	24.6	42	ABarapap	155	0	0	0		0	0	0	0	0
56	1	29	38	-1	325	321	22.7	38	MSaapp	294	-163	0	0		0	0	0	0	0
57	1	18	12	-1	160	303	13.6	37	ABalpppa	374	841	0	0		0	0	0	0	0
58	1	84	15	-1	186	275	20.9	36	MSaaaa	290	203	0	0		0	0	0	0	0
59	1	80	60	-1	457	116	18.0	38	ABprpaap	323	671	0	0		0	0	0	0	0
60	1	31	27	-1	222	246	14.7	37	ABalaapp	362	238	0	0		0	0	0	0	0
61	1	45	19	-1	571	332	18.2	40	Cppp	365	1146	0	0		0	0	0	0	0
62	1	78	88	-1	588	310	12.4	40	Cpap	150	0	0	0		0	0	0	0	0
63	1	73	52	-1	423	189	7.2	39	ABarpppa	426	0	0	0		0	0	0	0	0
64	1	19	64	-1	275	223	10.7	37	ABalappp	374	1317	0	0		0	0	0	0	0
65	1	39	18	-1	546	248	23.3	42	ABprpppp	398	390	0	0		0	0	0	0	0
66	1	72	58	-1	557	224	7.6	41	Cpaa	387	1276	0	0		0	0	0	0	0
67	1	59	86	-1	244	221	24.6	42	ABaraapp	427	132	0	0		0	0	0	0	0
68	1	42	71	-1	495	395	16.6	39	ABplpppp	461	0	0	0		0	0	0	0	0
69	1	34	34	-1	409	352	9.3	37	ABplappp	14	0	0	0		0	0	0	0	0
70	1	40	10	-1	585	214	14.9	40	ABprappp	157	0	0	0		0	0	0	0	0
71	1	7	66	-1	208	188	12.9	37	ABalappa	-227	0	0	0		0	0	0	0	0
72	1	56	53	-1	115	298	21.1	40	ABalpapa	402	-610	0	0		0	0	0	0	0
73	1	36	42	-1	294	350	17.4	42	MSapa	380	-1112	0	0		0	0	0	0	0
74	1	88	78	-1	471	370	21.7	43	Da	392	1124	0	0		0	0	0	0	0
75	1	2	76	-1	268	102	18.5	36	ABpraaaa	-111	0	0	0		0	0	0	0	0
76	1	11	84	-1	492	177	23.8	42	ABprpapp	426	-397	0	0		0	0	0	0	0
77	1	16	45	-1	501	201	9.4	37	ABarpppp	154	0	0	0		0	0	0	0	0
78	1	70	36	-1	152	221	23.4	42	ABaraapa	-97	0	0	0		0	0	0	0	0
79	1	48	22	-1	434	147	24.2	42	ABprpapa	394	403	0	0		0	0	0	0	0
80	1	86	56	-1	457	229	22.4	43	MSppp	382	115	0	0		0	0	0	0	0
81	1	74	61	-1	452	373	11.3	37	Capa	335	902	0	0		0	0	0	0	0
82	1	64	11	-1	332	286	14.2	45	Eal	140	0	0	0		0	0	0	0	0
83	1	6	59	-1	257	193	18.6	36	MSpaaa	304	432	0	0		0	0	0	0	0
84	1	5	32	-1	105	346	15.7	36	ABalppaa	-300	0	0	0		0	0	0	0	0
85	1	26	40	-1	378	390	12.7	37	ABplppap	368	9	0	0		0	0	0	0	0
86	1	71	87	-1	606	258	18.6	41	Cppa	381	-431	0	0		0	0	0	0	0
87	1	85	37	-1	305	229	18.0	37	MSpaap	312	-530	0	0		0	0	0	0	0
88	1	12	6	-1	202	153	22.7	41	ABarapaa	409	-887	0	0		0	0	0	0	0
89	1	63	89	91	365	258	22.2	41	MSpap	278	-532	0	0		0	0	0	0	0
90	1	89	92	-1	405	329	23.3	36	Z3	-368	0	0	0		0	0	0	0	0
91	1	89	93	-1	434	291	22.0	33	Z2	0	0	0	0		0	0	0	0	0
