# Supplementary material for: The AP-2 Transcription Factor APTF-2 Is Required for Neuroblast and Epidermal Morphogenesis in Caenorhabditis elegans Embryogenesis
Source: PLoS Genet. 2016 May 13;12(5):e1006048. doi: 10.1371/journal.pgen.1006048 (PMC4866721; doi:10.1371/journal.pgen.1006048)
Supplement: S2 Text — (ZIP) [file pgen.1006048.s030.zip › nuclei/t084-nuclei]

1	1	1	12	-1	115	186	18.6	39	ABaraaaa	-43	0	0	0		0	0	0	0	0
2	1	50	75	-1	556	357	12.6	38	Capp	379	152	0	0		0	0	0	0	0
3	1	20	86	-1	85	234	19.1	39	ABalpaaa	542	0	0	0		0	0	0	0	0
4	1	11	38	-1	260	373	10.8	37	ABplpaap	348	410	0	0		0	0	0	0	0
5	1	28	30	-1	98	295	15.5	40	ABalpaap	-25	0	0	0		0	0	0	0	0
6	1	88	79	-1	204	157	23.3	41	ABarapaa	390	788	0	0		0	0	0	0	0
7	1	53	43	-1	574	188	19.6	39	ABprpppa	396	272	0	0		0	0	0	0	0
8	1	35	27	-1	407	408	16.6	38	ABplpppa	348	-250	0	0		0	0	0	0	0
9	1	23	71	-1	337	168	11.9	39	ABarpapp	392	-55	0	0		0	0	0	0	0
10	1	70	35	-1	587	210	14.7	39	ABprappp	355	-695	0	0		0	0	0	0	0
11	1	82	70	-1	337	286	14.1	46	Eal	455	-512	0	0		0	0	0	0	0
12	1	57	53	-1	160	301	13.6	37	ABalpppa	370	-195	0	0		0	0	0	0	0
13	1	3	19	-1	96	262	8.4	38	ABplaaaa	460	0	0	0		0	0	0	0	0
14	1	15	11	-1	507	328	9.0	39	Caap	376	100	0	0		0	0	0	0	0
15	1	58	50	-1	184	274	20.7	38	MSaaaa	333	207	0	0		0	0	0	0	0
16	1	48	58	-1	372	358	17.6	40	MSapp	390	401	0	0		0	0	0	0	0
17	1	45	83	-1	192	127	14.1	37	ABarpaaa	609	0	0	0		0	0	0	0	0
18	1	65	89	-1	554	242	23.2	42	ABprpppp	405	69	0	0		0	0	0	0	0
19	1	61	68	-1	577	329	17.5	41	Cppp	400	-204	0	0		0	0	0	0	0
20	1	6	14	-1	251	320	9.2	40	ABplaapp	396	685	0	0		0	0	0	0	0
21	1	43	23	-1	478	138	9.6	38	ABprapap	632	0	0	0		0	0	0	0	0
22	1	79	82	-1	428	141	24.2	41	ABprpapa	394	71	0	0		0	0	0	0	0
23	1	29	39	-1	361	130	22.5	39	ABarappp	387	987	0	0		0	0	0	0	0
24	1	54	13	-1	362	180	19.6	36	MSppaa	249	751	0	0		0	0	0	0	0
25	1	22	72	-1	69	243	13.8	39	ABalaaaa	392	1145	0	0		0	0	0	0	0
26	1	27	37	-1	300	276	7.1	39	ABplapap	384	491	0	0		0	0	0	0	0
27	1	60	84	-1	214	245	14.8	37	ABalaapp	370	25	0	0		0	0	0	0	0
28	1	26	9	-1	390	131	7.9	38	ABprapaa	107	0	0	0		0	0	0	0	0
29	1	32	20	-1	510	315	22.5	43	Dp	408	-27	0	0		0	0	0	0	0
30	1	7	33	-1	265	157	8.1	40	ABarpaap	401	217	0	0		0	0	0	0	0
31	1	37	45	-1	509	245	14.8	46	Epr	455	282	0	0		0	0	0	0	0
32	1	84	74	-1	105	343	14.8	36	ABalppaa	55	0	0	0		0	0	0	0	0
33	1	34	77	-1	321	131	16.6	38	ABpraaap	370	230	0	0		0	0	0	0	0
34	1	69	16	-1	410	354	9.2	38	ABplappp	150	0	0	0		0	0	0	0	0
35	1	14	31	-1	521	183	18.4	38	ABprppap	342	800	0	0		0	0	0	0	0
36	1	78	66	-1	150	220	23.5	41	ABaraapa	398	417	0	0		0	0	0	0	0
37	1	87	15	-1	308	224	17.5	37	MSpaap	368	1037	0	0		0	0	0	0	0
38	1	56	54	-1	332	313	22.7	39	MSaapp	299	802	0	0		0	0	0	0	0
39	1	24	22	-1	147	374	14.9	37	ABalppap	5	0	0	0		0	0	0	0	0
40	1	85	10	-1	373	388	13.3	36	ABplppap	381	0	0	0		0	0	0	0	0
41	1	19	3	-1	117	208	11.7	37	ABalaaap	239	0	0	0		0	0	0	0	0
42	1	73	61	90	299	344	18.4	41	MSapa	234	1420	0	0		0	0	0	0	0
43	1	18	62	-1	267	317	23.4	36	MSaapa	284	-159	0	0		0	0	0	0	0
44	1	49	63	-1	330	405	18.0	40	ABplpapp	23	0	0	0		0	0	0	0	0
45	1	77	51	-1	501	197	9.9	38	ABarpppp	163	0	0	0		0	0	0	0	0
46	1	31	1	-1	397	102	20.7	39	ABprpaaa	360	1302	0	0		0	0	0	0	0
47	1	13	28	-1	187	373	12.1	38	ABplpaaa	166	0	0	0		0	0	0	0	0
48	1	8	69	-1	167	251	7.5	38	ABplaaap	364	-558	0	0		0	0	0	0	0
49	1	17	85	-1	224	329	16.3	39	ABalpppp	388	401	0	0		0	0	0	0	0
50	1	36	56	-1	430	125	13.2	40	ABpraapp	402	-402	0	0		0	0	0	0	0
51	1	2	55	-1	160	326	7.7	38	ABplaapa	379	73	0	0		0	0	0	0	0
52	1	63	67	-1	424	190	7.4	38	ABarpppa	98	0	0	0		0	0	0	0	0
53	1	72	7	-1	109	294	21.2	42	ABalpapa	413	57	0	0		0	0	0	0	0
54	1	39	26	-1	149	216	15.2	40	ABalaapa	518	0	0	0		0	0	0	0	0
55	1	12	18	-1	195	179	7.5	37	ABalapap	345	179	0	0		0	0	0	0	0
56	1	80	6	48	461	231	21.6	44	MSppp	312	120	0	0		0	0	0	0	0
57	1	47	34	-1	309	384	11.6	35	ABplppaa	337	784	0	0		0	0	0	0	0
58	1	66	78	-1	562	221	7.7	42	Cpaa	425	122	0	0		0	0	0	0	0
59	1	83	59	-1	249	194	18.7	38	MSpaaa	382	739	0	0		0	0	0	0	0
60	1	59	76	-1	450	114	18.1	37	ABprpaap	373	165	0	0		0	0	0	0	0
61	1	81	73	-1	452	370	11.2	36	Capa	350	-430	0	0		0	0	0	0	0
62	1	54	49	-1	404	205	20.0	38	MSppap	309	2010	0	0		0	0	0	0	0
63	1	30	81	-1	263	263	19.2	38	MSaaap	353	487	0	0		0	0	0	0	0
64	1	64	42	-1	272	226	10.6	38	ABalappp	118	0	0	0		0	0	0	0	0
65	1	25	5	-1	362	93	15.2	38	ABpraapa	381	754	0	0		0	0	0	0	0
66	1	71	57	-1	213	189	12.6	36	ABalappa	121	0	0	0		0	0	0	0	0
67	1	4	8	-1	147	167	10.4	36	ABalapaa	392	0	0	0		0	0	0	0	0
68	1	51	4	-1	531	147	12.5	39	ABprappa	225	0	0	0		0	0	0	0	0
69	1	10	24	-1	219	263	6.4	37	ABplapaa	97	0	0	0		0	0	0	0	0
70	1	33	64	-1	178	348	21.6	42	ABalpapp	389	406	0	0		0	0	0	0	0
71	1	68	60	-1	485	400	16.4	39	ABplpppp	73	0	0	0		0	0	0	0	0
72	1	40	25	-1	257	147	14.2	38	ABarpapa	484	0	0	0		0	0	0	0	0
73	1	9	44	-1	336	324	8.4	39	ABplappa	390	483	0	0		0	0	0	0	0
74	1	38	52	-1	329	167	7.1	38	ABarppaa	436	0	0	0		0	0	0	0	0
75	1	16	17	-1	248	392	17.2	39	ABplpapa	362	0	0	0		0	0	0	0	0
76	1	75	47	-1	258	108	18.9	37	ABpraaaa	348	84	0	0		0	0	0	0	0
77	1	21	36	-1	401	217	13.7	46	Ear	447	492	0	0		0	0	0	0	0
78	1	74	93	-1	474	373	21.5	41	Da	396	325	0	0		0	0	0	0	0
79	1	46	91	-1	449	303	15.5	46	Epl	466	-307	0	0		0	0	0	0	0
80	1	5	65	-1	424	264	7.1	41	Caaa	400	710	0	0		0	0	0	0	0
81	1	42	32	-1	179	172	19.4	40	ABaraaap	382	1487	0	0		0	0	0	0	0
82	1	44	2	-1	304	120	22.6	40	ABarappa	392	-873	0	0		0	0	0	0	0
83	1	52	40	-1	376	232	7.7	39	ABarppap	389	1488	0	0		0	0	0	0	0
84	1	76	80	-1	488	176	23.8	42	ABprpapp	390	-1740	0	0		0	0	0	0	0
85	1	55	21	-1	276	167	24.4	42	ABarapap	382	492	0	0		0	0	0	0	0
86	1	67	46	-1	235	233	24.5	42	ABaraapp	228	0	0	0		0	0	0	0	0
87	1	86	87	-1	608	252	18.7	40	Cppa	384	-793	0	0		0	0	0	0	0
88	1	62	92	-1	588	302	11.9	41	Cpap	405	172	0	0		0	0	0	0	0
89	1	89	41	-1	384	275	23.4	36	MSpapp	335	1047	0	0		0	0	0	0	0
90	1	41	29	-1	497	138	18.3	38	ABprppaa	351	110	0	0		0	0	0	0	0
91	1	89	88	-1	329	241	22.3	37	MSpapa	255	-831	0	0		0	0	0	0	0
92	1	90	95	-1	400	337	23.0	35	Z3	260	0	0	0		0	0	0	0	0
93	1	91	96	-1	444	295	23.0	33	Z2	0	0	0	0		0	0	0	0	0
