# Supplementary material for: The AP-2 Transcription Factor APTF-2 Is Required for Neuroblast and Epidermal Morphogenesis in Caenorhabditis elegans Embryogenesis
Source: PLoS Genet. 2016 May 13;12(5):e1006048. doi: 10.1371/journal.pgen.1006048 (PMC4866721; doi:10.1371/journal.pgen.1006048)
Supplement: S2 Text — (ZIP) [file pgen.1006048.s030.zip › nuclei/t085-nuclei]

1	1	46	16	-1	387	101	19.7	38	ABprpaaa	-17	0	0	0		0	0	0	0	0
2	1	82	75	-1	299	115	22.2	39	ABarappa	344	118	0	0		0	0	0	0	0
3	1	41	54	-1	107	203	12.3	37	ABalaaap	362	640	0	0		0	0	0	0	0
4	1	68	11	-1	529	143	13.1	41	ABprappa	407	320	0	0		0	0	0	0	0
5	1	65	34	-1	359	94	14.4	37	ABpraapa	164	0	0	0		0	0	0	0	0
6	1	56	92	-1	443	218	22.7	39	MSpppa	291	-212	0	0		0	0	0	0	0
7	1	53	17	-1	116	298	21.4	41	ABalpapa	13	0	0	0		0	0	0	0	0
8	1	67	50	-1	147	177	9.4	36	ABalapaa	351	1107	0	0		0	0	0	0	0
9	1	28	18	-1	396	131	7.8	37	ABprapaa	119	0	0	0		0	0	0	0	0
10	1	40	4	-1	372	391	13.4	37	ABplppap	368	723	0	0		0	0	0	0	0
11	1	14	62	-1	513	323	9.2	39	Caap	376	139	0	0		0	0	0	0	0
12	1	1	39	-1	117	188	19.0	38	ABaraaaa	-49	0	0	0		0	0	0	0	0
13	1	24	43	-1	350	179	20.4	35	MSppaa	307	-256	0	0		0	0	0	0	0
14	1	20	26	-1	255	324	9.4	41	ABplaapp	73	0	0	0		0	0	0	0	0
15	1	37	3	-1	317	229	17.7	38	MSpaap	345	722	0	0		0	0	0	0	0
16	1	34	2	-1	406	353	9.6	37	ABplappp	-178	0	0	0		0	0	0	0	0
17	1	75	21	-1	244	388	18.0	38	ABplpapa	379	-600	0	0		0	0	0	0	0
18	1	55	52	-1	198	190	7.2	36	ABalapap	362	550	0	0		0	0	0	0	0
19	1	13	48	-1	101	260	8.2	39	ABplaaaa	158	0	0	0		0	0	0	0	0
20	1	29	93	-1	521	319	22.8	42	Dp	396	-300	0	0		0	0	0	0	0
21	1	85	41	-1	272	168	24.3	41	ABarapap	416	270	0	0		0	0	0	0	0
22	1	39	46	-1	147	373	14.7	38	ABalppap	372	-632	0	0		0	0	0	0	0
23	1	21	32	-1	475	133	9.5	38	ABprapap	-22	0	0	0		0	0	0	0	0
24	1	69	14	-1	222	262	6.8	37	ABplapaa	363	1530	0	0		0	0	0	0	0
25	1	72	68	-1	256	151	13.8	38	ABarpapa	153	0	0	0		0	0	0	0	0
26	1	54	58	-1	149	215	15.5	38	ABalaapa	220	0	0	0		0	0	0	0	0
27	1	8	8	-1	408	406	16.4	39	ABplpppa	333	701	0	0		0	0	0	0	0
28	1	47	33	-1	191	371	12.4	38	ABplpaaa	371	-1073	0	0		0	0	0	0	0
29	1	90	65	-1	494	133	18.7	38	ABprppaa	325	425	0	0		0	0	0	0	0
30	1	5	42	-1	94	298	15.8	41	ABalpaap	389	-46	0	0		0	0	0	0	0
31	1	35	15	-1	512	190	18.6	38	ABprppap	370	231	0	0		0	0	0	0	0
32	1	81	28	-1	176	166	19.5	41	ABaraaap	402	490	0	0		0	0	0	0	0
33	1	30	56	-1	265	157	8.0	41	ABarpaap	650	0	0	0		0	0	0	0	0
34	1	57	7	-1	309	384	11.6	35	ABplppaa	185	0	0	0		0	0	0	0	0
35	1	10	55	-1	591	208	14.8	39	ABprappp	385	-114	0	0		0	0	0	0	0
36	1	77	89	-1	401	212	14.1	45	Ear	447	-145	0	0		0	0	0	0	0
37	1	26	67	-1	296	282	6.9	40	ABplapap	384	-1286	0	0		0	0	0	0	0
38	1	4	38	-1	254	376	11.7	37	ABplpaap	478	0	0	0		0	0	0	0	0
39	1	23	10	-1	356	132	22.4	38	ABarappp	377	-268	0	0		0	0	0	0	0
40	1	83	47	-1	378	235	7.7	38	ABarppap	364	1171	0	0		0	0	0	0	0
41	1	89	12	-1	389	272	23.5	39	MSpapp	386	402	0	0		0	0	0	0	0
42	1	64	82	-1	273	224	10.9	37	ABalappp	370	196	0	0		0	0	0	0	0
43	1	7	29	-1	568	181	20.0	39	ABprpppa	392	1569	0	0		0	0	0	0	0
44	1	73	45	-1	341	328	9.0	40	ABplappa	398	213	0	0		0	0	0	0	0
45	1	31	9	-1	509	245	14.5	45	Epr	447	-1289	0	0		0	0	0	0	0
46	1	86	1	-1	230	232	24.6	43	ABaraapp	425	862	0	0		0	0	0	0	0
47	1	76	77	-1	254	109	18.2	38	ABpraaaa	382	847	0	0		0	0	0	0	0
48	1	56	88	-1	490	250	22.0	38	MSpppp	255	736	0	0		0	0	0	0	0
49	1	62	76	-1	406	203	21.4	37	MSppap	276	-185	0	0		0	0	0	0	0
50	1	15	5	-1	181	268	19.8	39	MSaaaa	385	-386	0	0		0	0	0	0	0
51	1	45	19	-1	497	198	10.1	38	ABarpppp	273	0	0	0		0	0	0	0	0
52	1	74	59	-1	326	169	7.0	39	ABarppaa	126	0	0	0		0	0	0	0	0
53	1	12	20	-1	159	299	13.4	37	ABalpppa	198	0	0	0		0	0	0	0	0
54	1	38	83	-1	337	313	22.9	38	MSaapp	333	-19	0	0		0	0	0	0	0
55	1	51	31	-1	167	324	7.4	38	ABplaapa	324	0	0	0		0	0	0	0	0
56	1	50	51	-1	428	124	13.3	40	ABpraapp	399	-274	0	0		0	0	0	0	0
57	1	66	13	-1	209	189	12.0	35	ABalappa	354	-259	0	0		0	0	0	0	0
58	1	16	70	-1	373	355	17.5	39	MSapp	303	143	0	0		0	0	0	0	0
59	1	59	35	-1	245	192	18.4	39	MSpaaa	353	760	0	0		0	0	0	0	0
60	1	71	81	-1	476	399	16.2	39	ABplpppp	-233	0	0	0		0	0	0	0	0
61	1	42	90	-1	317	346	17.6	32	MSapap	244	452	0	0		0	0	0	0	0
62	1	43	79	-1	263	320	23.3	39	MSaapa	350	1428	0	0		0	0	0	0	0
63	1	44	27	-1	323	403	18.2	41	ABplpapp	6	0	0	0		0	0	0	0	0
64	1	70	60	-1	172	346	21.4	42	ABalpapp	97	0	0	0		0	0	0	0	0
65	1	80	36	-1	430	266	7.0	41	Caaa	384	412	0	0		0	0	0	0	0
66	1	36	86	-1	156	218	23.5	41	ABaraapa	412	874	0	0		0	0	0	0	0
67	1	52	44	-1	425	185	7.9	38	ABarpppa	191	0	0	0		0	0	0	0	0
68	1	19	49	-1	581	327	16.7	40	Cppp	346	-414	0	0		0	0	0	0	0
69	1	48	22	-1	168	257	7.8	38	ABplaaap	388	-450	0	0		0	0	0	0	0
70	1	11	25	-1	343	282	14.2	45	Eal	448	10	0	0		0	0	0	0	0
71	1	9	91	-1	334	179	11.9	39	ABarpapp	286	0	0	0		0	0	0	0	0
72	1	25	64	-1	67	241	13.6	39	ABalaaaa	389	455	0	0		0	0	0	0	0
73	1	61	78	-1	454	367	11.4	37	Capa	342	139	0	0		0	0	0	0	0
74	1	32	61	-1	105	344	14.8	37	ABalppaa	375	0	0	0		0	0	0	0	0
75	1	2	37	-1	553	358	12.9	38	Capp	359	-1170	0	0		0	0	0	0	0
76	1	60	85	-1	441	114	18.4	37	ABprpaap	143	0	0	0		0	0	0	0	0
77	1	33	63	-1	317	127	16.2	38	ABpraaap	374	1218	0	0		0	0	0	0	0
78	1	58	80	-1	556	211	8.4	41	Cpaa	413	-37	0	0		0	0	0	0	0
79	1	6	71	-1	206	154	23.1	41	ABarapaa	389	162	0	0		0	0	0	0	0
80	1	84	73	-1	483	176	23.9	42	ABprpapp	412	1363	0	0		0	0	0	0	0
81	1	63	30	-1	271	262	19.1	38	MSaaap	384	-5	0	0		0	0	0	0	0
82	1	22	40	-1	416	137	24.0	41	ABprpapa	413	661	0	0		0	0	0	0	0
83	1	17	57	-1	188	131	13.3	36	ABarpaaa	365	651	0	0		0	0	0	0	0
84	1	27	87	-1	216	237	14.7	37	ABalaapp	368	901	0	0		0	0	0	0	0
85	1	49	24	-1	225	329	16.5	39	ABalpppp	86	0	0	0		0	0	0	0	0
86	1	3	23	-1	89	241	19.8	39	ABalpaaa	145	0	0	0		0	0	0	0	0
87	1	87	84	-1	611	251	18.5	40	Cppa	400	-248	0	0		0	0	0	0	0
88	1	91	74	-1	329	241	22.5	38	MSpapa	315	-190	0	0		0	0	0	0	0
89	1	18	72	-1	561	244	23.1	42	ABprpppp	400	601	0	0		0	0	0	0	0
90	1	42	53	-1	273	335	18.4	31	MSapaa	204	-487	0	0		0	0	0	0	0
91	1	79	6	-1	449	303	15.5	47	Epl	468	653	0	0		0	0	0	0	0
92	1	88	66	-1	587	295	11.2	40	Cpap	531	0	0	0		0	0	0	0	0
93	1	78	69	-1	473	361	21.0	36	Da	25	0	0	0		0	0	0	0	0
94	0	78	-1	-1	472	390	21.4	32		234	0	0	0		0	0	0	0	0
95	1	92	94	-1	400	328	23.9	33	Z3	390	0	0	0		0	0	0	0	0
96	1	93	96	-1	459	284	23.0	33	Z2	0	0	0	0		0	0	0	0	0
