# Supplementary material for: The AP-2 Transcription Factor APTF-2 Is Required for Neuroblast and Epidermal Morphogenesis in Caenorhabditis elegans Embryogenesis
Source: PLoS Genet. 2016 May 13;12(5):e1006048. doi: 10.1371/journal.pgen.1006048 (PMC4866721; doi:10.1371/journal.pgen.1006048)
Supplement: S2 Text — (ZIP) [file pgen.1006048.s030.zip › nuclei/t086-nuclei]

1	1	46	31	-1	225	234	24.9	42	ABaraapp	420	-799	0	0		0	0	0	0	0
2	1	16	11	-1	407	350	9.1	38	ABplappp	354	-693	0	0		0	0	0	0	0
3	1	15	75	-1	323	233	17.7	37	MSpaap	351	375	0	0		0	0	0	0	0
4	1	10	28	-1	370	393	13.2	37	ABplppap	344	1295	0	0		0	0	0	0	0
5	1	50	78	-1	179	262	19.5	38	MSaaaa	188	0	0	0		0	0	0	0	0
6	1	91	68	-1	452	301	15.2	47	Epl	473	146	0	0		0	0	0	0	0
7	1	34	79	-1	308	389	12.5	36	ABplppaa	331	111	0	0		0	0	0	0	0
8	1	27	8	-1	406	409	16.5	37	ABplpppa	381	0	0	0		0	0	0	0	0
9	1	45	19	-1	512	243	14.1	45	Epr	450	367	0	0		0	0	0	0	0
10	1	39	46	-1	351	132	22.1	40	ABarappp	358	1040	0	0		0	0	0	0	0
11	1	4	42	-1	529	144	13.8	39	ABprappa	388	-4	0	0		0	0	0	0	0
12	1	41	88	-1	391	274	23.6	40	MSpapp	393	-518	0	0		0	0	0	0	0
13	1	57	38	-1	208	194	11.7	36	ABalappa	341	249	0	0		0	0	0	0	0
14	1	24	2	-1	231	269	6.8	38	ABplapaa	374	-262	0	0		0	0	0	0	0
15	1	31	92	-1	506	189	18.5	38	ABprppap	382	633	0	0		0	0	0	0	0
16	1	1	76	-1	385	101	19.3	38	ABprpaaa	-6	0	0	0		0	0	0	0	0
17	1	7	77	-1	116	295	21.2	42	ABalpapa	419	-477	0	0		0	0	0	0	0
18	1	9	1	-1	397	132	8.2	37	ABprapaa	-183	0	0	0		0	0	0	0	0
19	1	51	17	-1	495	199	9.7	38	ABarpppp	176	0	0	0		0	0	0	0	0
20	1	53	6	-1	162	293	13.6	37	ABalpppa	206	0	0	0		0	0	0	0	0
21	1	17	21	-1	245	386	18.2	39	ABplpapa	372	0	0	0		0	0	0	0	0
22	1	69	56	-1	174	256	7.7	38	ABplaaap	-229	0	0	0		0	0	0	0	0
23	1	86	29	-1	89	241	19.6	39	ABalpaaa	382	187	0	0		0	0	0	0	0
24	1	85	27	-1	226	325	15.3	38	ABalpppp	385	0	0	0		0	0	0	0	0
25	1	70	9	-1	342	278	14.2	46	Eal	461	41	0	0		0	0	0	0	0
26	1	14	14	-1	257	328	9.0	41	ABplaapp	-34	0	0	0		0	0	0	0	0
27	1	63	30	-1	317	402	19.2	40	ABplpapp	69	0	0	0		0	0	0	0	0
28	1	32	20	-1	173	166	19.6	40	ABaraaap	176	0	0	0		0	0	0	0	0
29	1	43	49	-1	553	174	20.9	40	ABprpppa	379	553	0	0		0	0	0	0	0
30	1	81	41	-1	272	259	19.3	39	MSaaap	345	-248	0	0		0	0	0	0	0
31	1	55	36	-1	173	323	7.5	39	ABplaapa	450	0	0	0		0	0	0	0	0
32	1	23	12	-1	480	133	9.5	37	ABprapap	-97	0	0	0		0	0	0	0	0
33	1	28	91	-1	189	375	12.5	38	ABplpaaa	381	28	0	0		0	0	0	0	0
34	1	5	35	-1	360	96	13.7	38	ABpraapa	182	0	0	0		0	0	0	0	0
35	1	59	13	-1	242	193	19.0	39	MSpaaa	393	-29	0	0		0	0	0	0	0
36	1	65	80	-1	439	266	7.1	41	Caaa	396	423	0	0		0	0	0	0	0
37	1	75	55	-1	552	362	14.0	38	Capp	365	51	0	0		0	0	0	0	0
38	1	38	39	-1	255	378	12.6	38	ABplpaap	347	-793	0	0		0	0	0	0	0
39	1	12	43	-1	115	193	19.1	40	ABaraaaa	227	0	0	0		0	0	0	0	0
40	1	82	67	-1	407	135	23.6	40	ABprpapa	391	-822	0	0		0	0	0	0	0
41	1	21	57	-1	270	163	24.4	42	ABarapap	388	819	0	0		0	0	0	0	0
42	1	30	25	-1	89	297	15.6	40	ABalpaap	395	466	0	0		0	0	0	0	0
43	1	13	85	-1	344	185	20.4	36	MSppaa	346	-6	0	0		0	0	0	0	0
44	1	67	34	-1	426	187	7.8	39	ABarpppa	213	0	0	0		0	0	0	0	0
45	1	44	64	-1	345	329	9.0	40	ABplappa	388	134	0	0		0	0	0	0	0
46	1	22	94	-1	151	366	15.7	39	ABalppap	383	565	0	0		0	0	0	0	0
47	1	40	26	-1	384	234	7.8	38	ABarppap	69	0	0	0		0	0	0	0	0
48	1	19	51	-1	109	261	7.8	39	ABplaaaa	-415	0	0	0		0	0	0	0	0
49	1	68	86	-1	587	321	16.8	40	Cppp	404	188	0	0		0	0	0	0	0
50	1	8	16	-1	150	174	9.8	37	ABalapaa	136	0	0	0		0	0	0	0	0
51	1	56	4	-1	427	120	13.2	39	ABpraapp	-37	0	0	0		0	0	0	0	0
52	1	18	7	-1	194	178	7.1	37	ABalapap	153	0	0	0		0	0	0	0	0
53	1	90	72	-1	264	328	18.3	32	MSapaa	165	0	0	0		0	0	0	0	0
54	1	3	84	-1	106	210	12.1	37	ABalaaap	364	425	0	0		0	0	0	0	0
55	1	35	3	-1	586	198	15.1	38	ABprappp	377	-726	0	0		0	0	0	0	0
56	1	33	50	-1	262	157	7.9	40	ABarpaap	88	0	0	0		0	0	0	0	0
57	1	83	52	-1	195	131	13.3	37	ABarpaaa	69	0	0	0		0	0	0	0	0
58	1	26	58	-1	150	215	15.0	37	ABalaapa	359	255	0	0		0	0	0	0	0
59	1	52	47	-1	330	173	6.9	38	ABarppaa	378	-495	0	0		0	0	0	0	0
60	1	64	62	-1	171	339	21.4	42	ABalpapp	505	0	0	0		0	0	0	0	0
61	1	74	45	-1	108	345	14.7	37	ABalppaa	346	-567	0	0		0	0	0	0	0
62	1	11	10	-1	521	332	9.0	39	Caap	388	708	0	0		0	0	0	0	0
63	1	77	53	-1	311	117	15.7	38	ABpraaap	380	829	0	0		0	0	0	0	0
64	1	72	44	-1	69	240	13.5	39	ABalaaaa	390	234	0	0		0	0	0	0	0
65	1	29	60	-1	490	129	19.1	37	ABprppaa	140	0	0	0		0	0	0	0	0
66	1	92	22	-1	591	287	11.0	41	Cpap	422	0	0	0		0	0	0	0	0
67	1	37	5	-1	302	282	7.0	39	ABplapap	64	0	0	0		0	0	0	0	0
68	1	25	63	-1	258	161	13.4	37	ABarpapa	370	340	0	0		0	0	0	0	0
69	1	93	82	-1	477	362	21.4	41	Da	410	39	0	0		0	0	0	0	0
70	1	58	61	74	383	356	18.4	33	MSapp	107	0	0	0		0	0	0	0	0
71	1	79	71	-1	205	159	23.0	42	ABarapaa	378	1066	0	0		0	0	0	0	0
72	1	89	18	-1	559	238	23.2	40	ABprpppp	-14	0	0	0		0	0	0	0	0
73	1	80	89	-1	474	170	24.0	42	ABprpapp	423	1245	0	0		0	0	0	0	0
74	1	88	24	-1	327	243	22.5	41	MSpapa	400	1039	0	0		0	0	0	0	0
75	1	2	54	-1	295	112	21.7	40	ABarappa	109	0	0	0		0	0	0	0	0
76	1	49	90	-1	399	200	21.3	37	MSppap	284	1067	0	0		0	0	0	0	0
77	1	47	48	-1	245	111	17.6	36	ABpraaaa	369	62	0	0		0	0	0	0	0
78	1	73	81	-1	455	370	11.5	37	Capa	370	-432	0	0		0	0	0	0	0
79	1	62	66	-1	259	319	23.4	38	MSaapa	368	175	0	0		0	0	0	0	0
80	1	78	83	-1	557	210	8.3	41	Cpaa	388	-767	0	0		0	0	0	0	0
81	1	60	73	-1	474	401	16.3	39	ABplpppp	391	0	0	0		0	0	0	0	0
82	1	42	70	-1	272	230	10.2	37	ABalappp	371	610	0	0		0	0	0	0	0
83	1	54	65	-1	344	319	23.1	37	MSaapp	322	682	0	0		0	0	0	0	0
84	1	87	23	-1	608	237	18.4	39	Cppa	362	528	0	0		0	0	0	0	0
85	1	76	15	-1	436	114	18.9	39	ABprpaap	142	0	0	0		0	0	0	0	0
86	1	66	59	-1	155	224	23.4	41	ABaraapa	410	822	0	0		0	0	0	0	0
87	1	84	87	-1	220	231	14.5	38	ABalaapp	228	0	0	0		0	0	0	0	0
88	1	48	33	-1	490	247	21.3	38	MSpppp	265	416	0	0		0	0	0	0	0
89	1	36	32	-1	398	208	14.3	45	Ear	195	0	0	0		0	0	0	0	0
90	1	61	37	-1	329	342	17.5	34	MSapap	209	761	0	0		0	0	0	0	0
91	1	71	69	-1	332	182	12.1	39	ABarpapp	342	110	0	0		0	0	0	0	0
92	1	6	40	-1	433	221	23.2	38	MSpppa	299	-541	0	0		0	0	0	0	0
93	1	20	93	-1	521	313	22.4	43	Dp	13	0	0	0		0	0	0	0	0
94	1	95	95	-1	395	328	23.1	36	Z3	280	0	0	0		0	0	0	0	0
95	0	94	-1	-1	452	383	19.8	36		356	621	0	0		0	0	0	0	0
96	1	96	96	-1	457	284	24.0	33	Z2	0	0	0	0		0	0	0	0	0
