# Supplementary material for: The AP-2 Transcription Factor APTF-2 Is Required for Neuroblast and Epidermal Morphogenesis in Caenorhabditis elegans Embryogenesis
Source: PLoS Genet. 2016 May 13;12(5):e1006048. doi: 10.1371/journal.pgen.1006048 (PMC4866721; doi:10.1371/journal.pgen.1006048)
Supplement: S2 Text — (ZIP) [file pgen.1006048.s030.zip › nuclei/t087-nuclei]

1	1	18	85	-1	398	134	8.0	38	ABprapaa	89	0	0	0		0	0	0	0	0
2	1	14	41	-1	233	275	7.1	37	ABplapaa	355	0	0	0		0	0	0	0	0
3	1	55	49	-1	579	192	15.3	39	ABprappp	369	1440	0	0		0	0	0	0	0
4	1	51	3	-1	427	117	13.4	40	ABpraapp	-90	0	0	0		0	0	0	0	0
5	1	67	50	-1	301	288	7.2	39	ABplapap	215	0	0	0		0	0	0	0	0
6	1	20	28	-1	162	293	13.5	37	ABalpppa	378	300	0	0		0	0	0	0	0
7	1	52	76	-1	196	181	7.0	36	ABalapap	104	0	0	0		0	0	0	0	0
8	1	8	30	-1	400	411	17.0	39	ABplpppa	374	-1	0	0		0	0	0	0	0
9	1	25	66	-1	344	278	14.8	44	Eal	449	692	0	0		0	0	0	0	0
10	1	62	17	-1	519	331	8.5	40	Caap	400	-571	0	0		0	0	0	0	0
11	1	2	12	-1	408	358	9.6	38	ABplappp	177	0	0	0		0	0	0	0	0
12	1	32	64	-1	477	133	9.5	38	ABprapap	382	92	0	0		0	0	0	0	0
13	1	35	61	-1	235	198	19.4	39	MSpaaa	358	1257	0	0		0	0	0	0	0
14	1	26	9	-1	258	338	9.3	41	ABplaapp	11	0	0	0		0	0	0	0	0
15	1	85	53	-1	424	113	19.0	39	ABprpaap	392	-192	0	0		0	0	0	0	0
16	1	50	45	-1	152	177	9.7	37	ABalapaa	356	515	0	0		0	0	0	0	0
17	1	19	63	-1	492	201	9.2	38	ABarpppp	378	1112	0	0		0	0	0	0	0
18	1	72	20	-1	550	228	23.2	40	ABprpppp	382	279	0	0		0	0	0	0	0
19	1	9	44	-1	511	241	14.1	46	Epr	465	605	0	0		0	0	0	0	0
20	1	28	69	-1	169	171	19.9	41	ABaraaap	400	-742	0	0		0	0	0	0	0
21	1	21	93	-1	242	383	18.7	40	ABplpapa	361	-1761	0	0		0	0	0	0	0
22	1	66	68	-1	597	275	11.3	41	Cpap	398	143	0	0		0	0	0	0	0
23	1	84	48	-1	604	232	18.5	40	Cppa	-113	0	0	0		0	0	0	0	0
24	1	74	94	-1	322	247	22.9	41	MSpapa	405	56	0	0		0	0	0	0	0
25	1	42	26	-1	86	301	14.6	41	ABalpaap	397	126	0	0		0	0	0	0	0
26	1	47	19	-1	379	236	7.9	38	ABarppap	380	-630	0	0		0	0	0	0	0
27	1	24	73	-1	226	318	15.3	39	ABalpppp	388	-474	0	0		0	0	0	0	0
28	1	4	11	-1	366	390	13.8	38	ABplppap	340	0	0	0		0	0	0	0	0
29	1	23	16	-1	86	245	19.4	39	ABalpaaa	-245	0	0	0		0	0	0	0	0
30	1	27	1	-1	316	400	19.3	39	ABplpapp	-78	0	0	0		0	0	0	0	0
31	1	1	62	-1	221	238	24.7	43	ABaraapp	389	1072	0	0		0	0	0	0	0
32	1	89	86	-1	394	210	14.2	45	Ear	452	548	0	0		0	0	0	0	0
33	1	88	39	-1	485	246	21.5	38	MSpppp	334	100	0	0		0	0	0	0	0
34	1	44	36	-1	427	189	8.1	38	ABarpppa	370	171	0	0		0	0	0	0	0
35	1	34	18	-1	356	102	12.7	38	ABpraapa	97	0	0	0		0	0	0	0	0
36	1	31	25	-1	170	328	7.4	38	ABplaapa	444	0	0	0		0	0	0	0	0
37	1	90	60	-1	324	343	17.5	34	MSapap	278	446	0	0		0	0	0	0	0
38	1	13	7	-1	210	191	11.7	36	ABalappa	359	151	0	0		0	0	0	0	0
39	1	38	65	-1	255	380	13.2	37	ABplpaap	368	106	0	0		0	0	0	0	0
40	1	92	74	-1	429	230	22.2	37	MSpppa	367	421	0	0		0	0	0	0	0
41	1	30	88	-1	269	265	20.2	38	MSaaap	378	-346	0	0		0	0	0	0	0
42	1	11	55	-1	526	142	13.4	39	ABprappa	399	250	0	0		0	0	0	0	0
43	1	39	70	-1	116	197	19.0	39	ABaraaaa	364	-776	0	0		0	0	0	0	0
44	1	64	80	-1	71	234	13.4	39	ABalaaaa	260	0	0	0		0	0	0	0	0
45	1	61	84	-1	109	347	14.8	37	ABalppaa	63	0	0	0		0	0	0	0	0
46	1	10	79	-1	340	132	21.4	40	ABarappp	399	108	0	0		0	0	0	0	0
47	1	59	23	-1	326	181	7.0	39	ABarppaa	111	0	0	0		0	0	0	0	0
48	1	77	21	-1	239	112	17.4	38	ABpraaaa	349	0	0	0		0	0	0	0	0
49	1	29	58	-1	546	169	20.6	39	ABprpppa	-638	0	0	0		0	0	0	0	0
50	1	56	14	-1	264	168	7.8	41	ABarpaap	393	-304	0	0		0	0	0	0	0
51	1	48	51	-1	115	258	7.7	40	ABplaaaa	307	0	0	0		0	0	0	0	0
52	1	57	24	-1	198	130	12.7	36	ABarpaaa	84	0	0	0		0	0	0	0	0
53	1	63	75	-1	307	119	15.5	38	ABpraaap	-330	0	0	0		0	0	0	0	0
54	1	75	82	-1	288	113	21.5	39	ABarappa	117	0	0	0		0	0	0	0	0
55	1	37	87	-1	553	359	14.2	39	Capp	359	50	0	0		0	0	0	0	0
56	1	22	42	-1	182	258	7.3	38	ABplaaap	64	0	0	0		0	0	0	0	0
57	1	41	91	-1	269	160	24.6	43	ABarapap	385	-456	0	0		0	0	0	0	0
58	1	58	57	-1	152	217	14.8	36	ABalaapa	344	260	0	0		0	0	0	0	0
59	1	86	67	-1	153	232	24.1	41	ABaraapa	33	0	0	0		0	0	0	0	0
60	1	65	34	-1	480	124	19.3	39	ABprppaa	130	0	0	0		0	0	0	0	0
61	1	70	83	-1	429	366	18.4	34	MSappp	253	776	0	0		0	0	0	0	0
62	1	60	92	-1	170	336	21.4	41	ABalpapp	408	41	0	0		0	0	0	0	0
63	1	68	90	-1	259	160	13.4	39	ABarpapa	388	-98	0	0		0	0	0	0	0
64	1	45	22	-1	342	338	9.2	39	ABplappa	394	141	0	0		0	0	0	0	0
65	1	83	29	-1	354	322	23.5	37	MSaapp	378	170	0	0		0	0	0	0	0
66	1	79	8	-1	259	326	23.5	40	MSaapa	-519	0	0	0		0	0	0	0	0
67	1	40	15	-1	398	136	23.7	39	ABprpapa	389	729	0	0		0	0	0	0	0
68	1	6	27	-1	450	299	15.1	46	Epl	462	611	0	0		0	0	0	0	0
69	1	91	5	-1	328	180	12.1	39	ABarpapp	390	-850	0	0		0	0	0	0	0
70	1	82	37	-1	269	233	10.4	39	ABalappp	349	-278	0	0		0	0	0	0	0
71	1	71	77	-1	204	162	23.3	40	ABarapaa	398	-80	0	0		0	0	0	0	0
72	1	53	31	-1	264	325	18.1	32	MSapaa	317	1160	0	0		0	0	0	0	0
73	1	81	6	-1	481	403	16.3	39	ABplpppp	380	31	0	0		0	0	0	0	0
74	1	70	47	-1	367	356	18.5	31	MSappa	204	1646	0	0		0	0	0	0	0
75	1	3	10	-1	317	237	18.2	37	MSpaap	363	-1138	0	0		0	0	0	0	0
76	1	16	4	-1	374	99	18.5	37	ABprpaaa	363	-1	0	0		0	0	0	0	0
77	1	17	72	-1	108	298	20.3	42	ABalpapa	385	254	0	0		0	0	0	0	0
78	1	5	13	-1	176	255	18.7	37	MSaaaa	365	-121	0	0		0	0	0	0	0
79	1	7	33	-1	307	390	13.1	36	ABplppaa	339	-197	0	0		0	0	0	0	0
80	1	36	32	-1	433	267	7.1	41	Caaa	317	0	0	0		0	0	0	0	0
81	1	78	43	-1	460	369	11.4	37	Capa	364	745	0	0		0	0	0	0	0
82	1	69	40	-1	483	359	22.3	42	Da	429	-240	0	0		0	0	0	0	0
83	1	80	52	-1	558	206	8.6	41	Cpaa	415	-248	0	0		0	0	0	0	0
84	1	54	38	-1	107	204	12.1	39	ABalaaap	492	0	0	0		0	0	0	0	0
85	1	43	56	-1	338	187	20.3	36	MSppaa	355	41	0	0		0	0	0	0	0
86	1	49	59	-1	583	313	16.5	40	Cppp	28	0	0	0		0	0	0	0	0
87	1	87	89	-1	219	224	14.7	38	ABalaapp	366	1445	0	0		0	0	0	0	0
88	1	12	54	-1	399	274	23.9	40	MSpapp	318	0	0	0		0	0	0	0	0
89	1	73	2	-1	464	165	23.8	42	ABprpapp	62	0	0	0		0	0	0	0	0
90	1	76	71	-1	396	206	20.8	38	MSppap	387	-315	0	0		0	0	0	0	0
91	1	33	81	-1	189	370	12.8	38	ABplpaaa	374	-192	0	0		0	0	0	0	0
92	1	15	78	-1	498	182	18.1	38	ABprppap	355	1160	0	0		0	0	0	0	0
93	1	93	35	-1	525	311	22.5	43	Dp	312	0	0	0		0	0	0	0	0
94	1	46	46	-1	153	366	16.4	40	ABalppap	295	0	0	0		0	0	0	0	0
95	1	94	95	-1	402	332	23.0	36	Z3	280	0	0	0		0	0	0	0	0
96	1	96	96	-1	466	284	23.0	33	Z2	0	0	0	0		0	0	0	0	0
