# Supplementary material for: The AP-2 Transcription Factor APTF-2 Is Required for Neuroblast and Epidermal Morphogenesis in Caenorhabditis elegans Embryogenesis
Source: PLoS Genet. 2016 May 13;12(5):e1006048. doi: 10.1371/journal.pgen.1006048 (PMC4866721; doi:10.1371/journal.pgen.1006048)
Supplement: S2 Text — (ZIP) [file pgen.1006048.s030.zip › nuclei/t088-nuclei]

1	1	30	35	-1	312	398	19.9	41	ABplpapp	226	0	0	0		0	0	0	0	0
2	1	89	87	-1	456	159	23.6	42	ABprpapp	421	0	0	0		0	0	0	0	0
3	1	4	78	-1	426	116	13.6	40	ABpraapp	121	0	0	0		0	0	0	0	0
4	1	76	43	-1	365	94	17.4	38	ABprpaaa	362	1232	0	0		0	0	0	0	0
5	1	69	15	-1	328	178	12.1	38	ABarpapp	380	-93	0	0		0	0	0	0	0
6	1	73	21	-1	476	404	16.0	39	ABplpppp	360	327	0	0		0	0	0	0	0
7	1	38	82	-1	217	190	11.3	38	ABalappa	350	-285	0	0		0	0	0	0	0
8	1	66	62	-1	263	320	23.5	40	MSaapa	390	154	0	0		0	0	0	0	0
9	1	14	26	-1	259	341	9.8	41	ABplaapp	407	1844	0	0		0	0	0	0	0
10	1	75	60	-1	311	238	18.4	39	MSpaap	371	551	0	0		0	0	0	0	0
11	1	28	91	-1	368	390	14.5	38	ABplppap	377	-132	0	0		0	0	0	0	0
12	1	11	28	-1	406	358	9.9	37	ABplappp	370	-425	0	0		0	0	0	0	0
13	1	78	72	-1	174	251	18.7	39	MSaaaa	359	408	0	0		0	0	0	0	0
14	1	50	66	-1	261	174	7.4	40	ABarpaap	400	-717	0	0		0	0	0	0	0
15	1	67	90	-1	394	133	23.8	39	ABprpapa	387	-858	0	0		0	0	0	0	0
16	1	29	41	-1	92	244	18.6	37	ABalpaaa	73	0	0	0		0	0	0	0	0
17	1	10	83	-1	519	327	8.4	39	Caap	389	-419	0	0		0	0	0	0	0
18	1	35	1	-1	351	104	11.7	38	ABpraapa	368	0	0	0		0	0	0	0	0
19	1	26	49	-1	387	240	7.7	40	ABarppap	111	0	0	0		0	0	0	0	0
20	1	18	51	-1	549	216	23.4	42	ABprpppp	419	100	0	0		0	0	0	0	0
21	1	48	6	-1	244	112	17.0	37	ABpraaaa	366	666	0	0		0	0	0	0	0
22	1	64	45	-1	343	344	9.4	40	ABplappa	255	0	0	0		0	0	0	0	0
23	1	47	4	-1	326	186	6.7	39	ABarppaa	163	0	0	0		0	0	0	0	0
24	1	52	9	-1	202	129	12.6	36	ABarpaaa	359	199	0	0		0	0	0	0	0
25	1	36	31	-1	179	326	7.6	40	ABplaapa	188	0	0	0		0	0	0	0	0
26	1	25	81	-1	88	299	14.7	41	ABalpaap	-13	0	0	0		0	0	0	0	0
27	1	68	19	-1	445	298	15.0	46	Epl	457	423	0	0		0	0	0	0	0
28	1	6	33	-1	166	296	13.0	38	ABalpppa	352	0	0	0		0	0	0	0	0
29	1	65	11	-1	354	324	23.7	38	MSaapp	361	15	0	0		0	0	0	0	0
30	1	8	36	-1	388	406	18.2	39	ABplpppa	381	-41	0	0		0	0	0	0	0
31	1	72	3	-1	260	321	17.8	34	MSapaa	339	220	0	0		0	0	0	0	0
32	1	80	73	-1	440	272	7.2	41	Caaa	415	414	0	0		0	0	0	0	0
33	1	79	54	-1	307	392	14.0	37	ABplppaa	116	0	0	0		0	0	0	0	0
34	1	60	48	-1	473	121	19.4	38	ABprppaa	381	907	0	0		0	0	0	0	0
35	1	93	58	-1	528	305	21.5	43	Dp	432	-986	0	0		0	0	0	0	0
36	1	34	69	-1	434	191	8.0	39	ABarpppa	107	0	0	0		0	0	0	0	0
37	1	70	68	-1	278	239	11.1	38	ABalappp	197	0	0	0		0	0	0	0	0
38	1	84	37	-1	116	214	12.1	37	ABalaaap	374	-196	0	0		0	0	0	0	0
39	1	33	55	-1	491	245	21.2	39	MSpppp	393	1482	0	0		0	0	0	0	0
40	1	82	20	-1	490	359	22.3	42	Da	428	622	0	0		0	0	0	0	0
41	1	2	16	-1	236	281	6.9	38	ABplapaa	370	-548	0	0		0	0	0	0	0
42	1	56	59	-1	191	253	7.3	38	ABplaaap	51	0	0	0		0	0	0	0	0
43	1	81	50	-1	461	369	11.2	38	Capa	340	637	0	0		0	0	0	0	0
44	1	19	25	-1	509	238	14.4	45	Epr	451	620	0	0		0	0	0	0	0
45	1	16	34	-1	152	172	10.0	38	ABalapaa	-198	0	0	0		0	0	0	0	0
46	1	94	92	-1	155	361	17.0	40	ABalppap	-69	0	0	0		0	0	0	0	0
47	1	74	39	-1	364	351	18.2	34	MSappa	279	720	0	0		0	0	0	0	0
48	1	23	53	-1	600	230	18.6	39	Cppa	398	-1058	0	0		0	0	0	0	0
49	1	3	12	-1	579	184	15.5	39	ABprappp	362	-117	0	0		0	0	0	0	0
50	1	5	32	-1	307	294	6.9	40	ABplapap	408	-94	0	0		0	0	0	0	0
51	1	51	29	-1	124	258	7.3	39	ABplaaaa	227	0	0	0		0	0	0	0	0
52	1	83	24	-1	565	210	8.4	41	Cpaa	414	301	0	0		0	0	0	0	0
53	1	15	94	-1	410	112	18.7	39	ABprpaap	101	0	0	0		0	0	0	0	0
54	1	88	76	-1	401	279	24.3	39	MSpapp	307	363	0	0		0	0	0	0	0
55	1	42	71	-1	521	135	13.7	40	ABprappa	395	572	0	0		0	0	0	0	0
56	1	85	89	-1	335	189	20.1	38	MSppaa	341	647	0	0		0	0	0	0	0
57	1	58	2	-1	159	211	15.2	37	ABalaapa	373	179	0	0		0	0	0	0	0
58	1	49	88	-1	535	162	20.2	39	ABprpppa	191	0	0	0		0	0	0	0	0
59	1	86	86	-1	585	307	16.6	40	Cppp	391	120	0	0		0	0	0	0	0
60	1	37	70	-1	325	335	17.7	35	MSapap	444	0	0	0		0	0	0	0	0
61	1	13	14	-1	238	198	19.7	40	MSpaaa	391	348	0	0		0	0	0	0	0
62	1	31	63	-1	214	242	24.8	44	ABaraapp	406	147	0	0		0	0	0	0	0
63	1	17	47	-1	502	196	9.4	38	ABarpppp	376	433	0	0		0	0	0	0	0
64	1	12	38	-1	475	131	9.9	38	ABprapap	471	0	0	0		0	0	0	0	0
65	1	39	8	-1	249	382	13.8	39	ABplpaap	384	-188	0	0		0	0	0	0	0
66	1	9	56	-1	347	276	15.1	45	Eal	-201	0	0	0		0	0	0	0	0
67	1	59	27	-1	146	236	23.7	42	ABaraapa	426	803	0	0		0	0	0	0	0
68	1	22	64	-1	598	273	11.4	41	Cpap	410	135	0	0		0	0	0	0	0
69	1	20	44	-1	163	170	20.5	41	ABaraaap	208	0	0	0		0	0	0	0	0
70	1	43	85	-1	113	196	19.2	39	ABaraaaa	155	0	0	0		0	0	0	0	0
71	1	90	46	-1	394	204	20.3	40	MSppap	380	180	0	0		0	0	0	0	0
72	1	77	23	-1	106	300	20.0	41	ABalpapa	388	892	0	0		0	0	0	0	0
73	1	27	7	-1	230	315	14.5	38	ABalpppp	385	438	0	0		0	0	0	0	0
74	1	40	13	-1	422	233	22.2	37	MSpppa	348	-488	0	0		0	0	0	0	0
75	1	53	75	-1	308	122	15.9	39	ABpraaap	394	132	0	0		0	0	0	0	0
76	1	7	17	-1	187	185	7.1	37	ABalapap	-143	0	0	0		0	0	0	0	0
77	1	71	79	-1	205	164	23.6	40	ABarapaa	405	227	0	0		0	0	0	0	0
78	1	92	40	-1	490	180	18.2	38	ABprppap	363	-1217	0	0		0	0	0	0	0
79	1	46	42	-1	341	134	21.5	39	ABarappp	321	760	0	0		0	0	0	0	0
80	1	44	10	-1	74	232	13.4	39	ABalaaaa	110	0	0	0		0	0	0	0	0
81	1	91	67	-1	188	371	13.0	38	ABplpaaa	385	552	0	0		0	0	0	0	0
82	1	54	57	-1	295	110	21.3	39	ABarappa	374	-481	0	0		0	0	0	0	0
83	1	61	18	-1	432	366	17.6	34	MSappp	247	-1432	0	0		0	0	0	0	0
84	1	45	74	-1	108	347	13.7	36	ABalppaa	357	343	0	0		0	0	0	0	0
85	1	1	22	-1	401	131	8.2	37	ABprapaa	135	0	0	0		0	0	0	0	0
86	1	32	77	-1	394	208	14.2	45	Ear	455	-34	0	0		0	0	0	0	0
87	1	55	80	-1	545	352	13.7	38	Capp	365	534	0	0		0	0	0	0	0
88	1	41	61	-1	264	264	21.0	39	MSaaap	476	0	0	0		0	0	0	0	0
89	1	87	30	-1	225	217	14.6	36	ABalaapp	177	0	0	0		0	0	0	0	0
90	1	63	65	-1	262	158	12.8	39	ABarpapa	373	543	0	0		0	0	0	0	0
91	1	57	5	-1	268	151	24.0	43	ABarapap	420	117	0	0		0	0	0	0	0
92	1	62	84	-1	166	331	21.6	42	ABalpapp	14	0	0	0		0	0	0	0	0
93	1	21	52	-1	244	382	19.2	40	ABplpapa	400	294	0	0		0	0	0	0	0
94	1	24	93	-1	312	244	23.4	42	MSpapa	416	578	0	0		0	0	0	0	0
95	1	95	95	-1	401	340	24.0	34	Z3	280	0	0	0		0	0	0	0	0
96	1	96	96	-1	465	288	23.0	33	Z2	0	0	0	0		0	0	0	0	0
