# Supplementary material for: The AP-2 Transcription Factor APTF-2 Is Required for Neuroblast and Epidermal Morphogenesis in Caenorhabditis elegans Embryogenesis
Source: PLoS Genet. 2016 May 13;12(5):e1006048. doi: 10.1371/journal.pgen.1006048 (PMC4866721; doi:10.1371/journal.pgen.1006048)
Supplement: S2 Text — (ZIP) [file pgen.1006048.s030.zip › nuclei/t089-nuclei]

1	1	18	2	-1	350	107	11.0	38	ABpraapa	-18	0	0	0		0	0	0	0	0
2	1	57	22	-1	162	205	15.5	38	ABalaapa	378	-59	0	0		0	0	0	0	0
3	1	31	71	-1	260	316	17.8	34	MSapaa	340	498	0	0		0	0	0	0	0
4	1	23	78	-1	330	202	6.9	39	ABarppaa	137	0	0	0		0	0	0	0	0
5	1	91	32	-1	270	153	24.0	42	ABarapap	373	-190	0	0		0	0	0	0	0
6	1	21	29	-1	246	116	17.5	39	ABpraaaa	375	380	0	0		0	0	0	0	0
7	1	73	67	-1	226	309	14.2	39	ABalpppp	365	473	0	0		0	0	0	0	0
8	1	65	62	-1	243	382	14.1	38	ABplpaap	382	206	0	0		0	0	0	0	0
9	1	24	65	-1	197	130	11.6	37	ABarpaaa	-46	0	0	0		0	0	0	0	0
10	1	80	85	-1	73	230	13.0	39	ABalaaaa	-189	0	0	0		0	0	0	0	0
11	1	29	75	-1	352	321	23.6	38	MSaapp	372	13	0	0		0	0	0	0	0
12	1	49	50	-1	581	181	15.6	38	ABprappp	376	655	0	0		0	0	0	0	0
13	1	74	55	-1	418	235	21.8	37	MSpppa	350	133	0	0		0	0	0	0	0
14	1	61	60	-1	235	196	20.4	39	MSpaaa	384	88	0	0		0	0	0	0	0
15	1	5	73	-1	329	178	12.2	39	ABarpapp	385	-569	0	0		0	0	0	0	0
16	1	41	15	-1	239	287	7.0	38	ABplapaa	127	0	0	0		0	0	0	0	0
17	1	76	70	-1	194	189	6.7	37	ABalapap	377	-333	0	0		0	0	0	0	0
18	1	83	59	-1	432	361	17.4	34	MSappp	301	1098	0	0		0	0	0	0	0
19	1	27	57	-1	447	294	14.9	45	Epl	210	0	0	0		0	0	0	0	0
20	1	40	69	-1	485	354	22.6	43	Da	411	242	0	0		0	0	0	0	0
21	1	6	53	-1	466	403	16.6	39	ABplpppp	380	632	0	0		0	0	0	0	0
22	1	85	14	-1	410	130	8.2	37	ABprapaa	74	0	0	0		0	0	0	0	0
23	1	72	34	-1	102	302	19.7	41	ABalpapa	88	0	0	0		0	0	0	0	0
24	1	52	83	-1	565	217	8.5	41	Cpaa	413	405	0	0		0	0	0	0	0
25	1	44	52	-1	510	237	14.5	45	Epr	429	-53	0	0		0	0	0	0	0
26	1	9	38	-1	262	345	10.1	41	ABplaapp	60	0	0	0		0	0	0	0	0
27	1	67	37	-1	146	241	23.9	42	ABaraapa	410	247	0	0		0	0	0	0	0
28	1	12	21	-1	408	360	10.2	38	ABplappp	347	129	0	0		0	0	0	0	0
29	1	51	81	-1	132	248	7.1	37	ABplaaaa	375	427	0	0		0	0	0	0	0
30	1	89	12	-1	229	208	15.0	39	ABalaapp	-410	0	0	0		0	0	0	0	0
31	1	25	36	-1	176	326	7.7	39	ABplaapa	328	0	0	0		0	0	0	0	0
32	1	50	94	-1	307	301	6.9	39	ABplapap	-73	0	0	0		0	0	0	0	0
33	1	28	26	-1	162	293	12.8	38	ABalpppa	379	-370	0	0		0	0	0	0	0
34	1	45	8	-1	150	172	9.4	37	ABalapaa	177	0	0	0		0	0	0	0	0
35	1	1	66	-1	312	397	20.2	40	ABplpapp	392	-148	0	0		0	0	0	0	0
36	1	30	4	-1	386	405	18.3	39	ABplpppa	403	0	0	0		0	0	0	0	0
37	1	38	3	-1	121	213	12.6	38	ABalaaap	143	0	0	0		0	0	0	0	0
38	1	64	87	-1	481	130	10.1	37	ABprapap	374	-248	0	0		0	0	0	0	0
39	1	47	61	-1	359	351	17.8	32	MSappa	323	-685	0	0		0	0	0	0	0
40	1	78	84	-1	490	178	18.1	38	ABprppap	366	290	0	0		0	0	0	0	0
41	1	16	5	-1	93	245	18.7	39	ABalpaaa	78	0	0	0		0	0	0	0	0
42	1	79	33	-1	346	135	21.7	40	ABarappp	346	-176	0	0		0	0	0	0	0
43	1	4	1	-1	356	95	16.8	38	ABprpaaa	378	1236	0	0		0	0	0	0	0
44	1	69	31	-1	158	172	20.7	40	ABaraaap	401	1689	0	0		0	0	0	0	0
45	1	22	64	-1	344	342	9.8	40	ABplappa	52	0	0	0		0	0	0	0	0
46	1	71	76	-1	391	201	19.6	37	MSppap	294	-1119	0	0		0	0	0	0	0
47	1	63	25	-1	504	194	9.2	38	ABarpppp	386	509	0	0		0	0	0	0	0
48	1	34	43	-1	466	118	19.4	38	ABprppaa	368	-758	0	0		0	0	0	0	0
49	1	19	41	-1	391	247	7.9	39	ABarppap	388	-45	0	0		0	0	0	0	0
50	1	43	45	-1	460	369	11.2	38	Capa	367	23	0	0		0	0	0	0	0
51	1	20	13	-1	550	216	23.4	41	ABprpppp	398	-376	0	0		0	0	0	0	0
52	1	93	58	-1	238	374	19.8	40	ABplpapa	374	-860	0	0		0	0	0	0	0
53	1	48	6	-1	599	228	18.6	40	Cppa	402	-284	0	0		0	0	0	0	0
54	1	33	42	-1	305	388	14.4	38	ABplppaa	332	-512	0	0		0	0	0	0	0
55	1	39	18	-1	493	237	20.8	39	MSpppp	380	324	0	0		0	0	0	0	0
56	1	66	10	-1	348	274	15.3	45	Eal	452	-170	0	0		0	0	0	0	0
57	1	82	46	-1	295	110	21.4	41	ABarappa	391	113	0	0		0	0	0	0	0
58	1	35	79	-1	529	299	21.6	43	Dp	421	917	0	0		0	0	0	0	0
59	1	42	23	-1	189	259	7.2	39	ABplaaap	-259	0	0	0		0	0	0	0	0
60	1	10	63	-1	314	237	18.7	37	MSpaap	348	268	0	0		0	0	0	0	0
61	1	88	82	-1	265	263	21.1	38	MSaaap	380	-468	0	0		0	0	0	0	0
62	1	8	77	-1	270	321	23.7	40	MSaapa	403	-1537	0	0		0	0	0	0	0
63	1	62	27	-1	211	248	24.6	42	ABaraapp	404	-163	0	0		0	0	0	0	0
64	1	68	54	-1	598	281	11.5	41	Cpap	398	-816	0	0		0	0	0	0	0
65	1	90	47	-1	261	153	12.3	39	ABarpapa	389	-963	0	0		0	0	0	0	0
66	1	14	20	-1	270	175	7.2	42	ABarpaap	163	0	0	0		0	0	0	0	0
67	1	81	92	-1	187	373	13.7	39	ABplpaaa	372	-159	0	0		0	0	0	0	0
68	1	37	88	-1	278	244	11.6	39	ABalappp	373	-927	0	0		0	0	0	0	0
69	1	36	91	-1	434	189	7.5	39	ABarpppa	136	0	0	0		0	0	0	0	0
70	1	60	89	-1	321	331	18.1	36	MSapap	339	453	0	0		0	0	0	0	0
71	1	55	44	-1	523	137	14.3	39	ABprappa	-53	0	0	0		0	0	0	0	0
72	1	13	90	-1	170	250	18.5	38	MSaaaa	381	62	0	0		0	0	0	0	0
73	1	32	11	-1	447	274	7.3	41	Caaa	408	1269	0	0		0	0	0	0	0
74	1	84	7	-1	109	347	14.1	36	ABalppaa	353	366	0	0		0	0	0	0	0
75	1	75	51	-1	306	116	15.9	38	ABpraaap	278	0	0	0		0	0	0	0	0
76	1	54	17	-1	400	273	24.2	39	MSpapp	376	229	0	0		0	0	0	0	0
77	1	86	28	-1	392	206	14.0	45	Ear	450	13	0	0		0	0	0	0	0
78	1	3	40	-1	425	114	13.4	40	ABpraapp	344	0	0	0		0	0	0	0	0
79	1	77	35	-1	206	158	23.3	38	ABarapaa	346	482	0	0		0	0	0	0	0
80	1	87	86	-1	537	356	14.3	39	Capp	398	-277	0	0		0	0	0	0	0
81	1	26	19	-1	92	297	14.4	41	ABalpaap	413	575	0	0		0	0	0	0	0
82	1	7	74	-1	218	194	11.2	37	ABalappa	373	586	0	0		0	0	0	0	0
83	1	17	48	-1	518	331	8.7	40	Caap	365	775	0	0		0	0	0	0	0
84	1	92	56	-1	168	325	21.8	43	ABalpapp	53	0	0	0		0	0	0	0	0
85	1	70	30	-1	108	195	18.9	43	ABaraaaa	152	0	0	0		0	0	0	0	0
86	1	59	93	-1	590	307	16.8	40	Cppp	406	474	0	0		0	0	0	0	0
87	1	2	72	-1	454	159	24.1	41	ABprpapp	409	167	0	0		0	0	0	0	0
88	1	58	24	-1	532	157	20.4	40	ABprpppa	233	0	0	0		0	0	0	0	0
89	1	56	80	-1	335	185	20.0	37	MSppaa	300	6	0	0		0	0	0	0	0
90	1	15	16	-1	398	130	23.3	39	ABprpapa	391	164	0	0		0	0	0	0	0
91	1	11	68	-1	368	389	14.3	38	ABplppap	372	12	0	0		0	0	0	0	0
92	1	46	49	-1	159	352	17.4	39	ABalppap	-180	0	0	0		0	0	0	0	0
93	1	94	39	-1	313	237	23.5	41	MSpapa	386	-1166	0	0		0	0	0	0	0
94	1	53	9	-1	403	105	18.5	38	ABprpaap	122	0	0	0		0	0	0	0	0
95	1	95	96	-1	399	342	23.0	34	Z3	280	0	0	0		0	0	0	0	0
96	1	96	95	-1	459	279	22.0	33	Z2	0	0	0	0		0	0	0	0	0
