# Supplementary material for: The AP-2 Transcription Factor APTF-2 Is Required for Neuroblast and Epidermal Morphogenesis in Caenorhabditis elegans Embryogenesis
Source: PLoS Genet. 2016 May 13;12(5):e1006048. doi: 10.1371/journal.pgen.1006048 (PMC4866721; doi:10.1371/journal.pgen.1006048)
Supplement: S2 Text — (ZIP) [file pgen.1006048.s030.zip › nuclei/t090-nuclei]

1	1	43	15	-1	356	95	17.0	38	ABprpaaa	375	295	0	0		0	0	0	0	0
2	1	1	4	-1	353	108	10.8	38	ABpraapa	-15	0	0	0		0	0	0	0	0
3	1	37	80	-1	126	215	11.9	38	ABalaaap	371	525	0	0		0	0	0	0	0
4	1	36	71	-1	379	405	18.7	40	ABplpppa	365	678	0	0		0	0	0	0	0
5	1	41	83	-1	85	245	18.3	39	ABalpaaa	305	0	0	0		0	0	0	0	0
6	1	53	64	-1	601	234	18.8	40	Cppa	404	761	0	0		0	0	0	0	0
7	1	74	3	-1	107	345	14.1	39	ABalppaa	516	0	0	0		0	0	0	0	0
8	1	34	14	-1	161	169	9.3	37	ABalapaa	55	0	0	0		0	0	0	0	0
9	1	94	57	-1	405	107	18.4	38	ABprpaap	356	1046	0	0		0	0	0	0	0
10	1	56	78	-1	348	272	14.9	44	Eal	432	662	0	0		0	0	0	0	0
11	1	73	73	-1	452	277	7.0	40	Caaa	406	-99	0	0		0	0	0	0	0
12	1	30	32	-1	228	199	15.0	39	ABalaapp	388	197	0	0		0	0	0	0	0
13	1	51	53	-1	545	210	23.4	41	ABprpppp	401	260	0	0		0	0	0	0	0
14	1	22	34	-1	417	128	8.3	37	ABprapaa	373	-15	0	0		0	0	0	0	0
15	1	16	65	-1	252	283	6.8	37	ABplapaa	244	0	0	0		0	0	0	0	0
16	1	90	28	-1	400	132	23.7	41	ABprpapa	400	32	0	0		0	0	0	0	0
17	1	76	41	-1	402	271	24.1	40	MSpapp	361	-68	0	0		0	0	0	0	0
18	1	55	62	-1	492	239	20.5	39	MSpppp	395	464	0	0		0	0	0	0	0
19	1	81	49	-1	89	292	13.6	42	ABalpaap	276	0	0	0		0	0	0	0	0
20	1	66	38	-1	279	174	7.2	42	ABarpaap	411	-101	0	0		0	0	0	0	0
21	1	28	48	-1	407	367	11.0	37	ABplappp	146	0	0	0		0	0	0	0	0
22	1	2	26	-1	165	198	15.3	37	ABalaapa	525	0	0	0		0	0	0	0	0
23	1	59	30	-1	202	264	7.4	38	ABplaaap	98	0	0	0		0	0	0	0	0
24	1	88	85	-1	530	160	20.2	40	ABprpppa	565	0	0	0		0	0	0	0	0
25	1	47	29	-1	507	194	9.0	38	ABarpppp	179	0	0	0		0	0	0	0	0
26	1	33	6	-1	158	295	12.2	38	ABalpppa	503	0	0	0		0	0	0	0	0
27	1	63	51	-1	205	254	24.7	43	ABaraapp	399	-106	0	0		0	0	0	0	0
28	1	77	60	-1	393	205	13.9	45	Ear	455	-79	0	0		0	0	0	0	0
29	1	6	93	-1	255	122	18.2	38	ABpraaaa	385	1062	0	0		0	0	0	0	0
30	1	85	37	-1	111	196	19.3	40	ABaraaaa	511	0	0	0		0	0	0	0	0
31	1	44	2	-1	153	175	20.5	41	ABaraaap	241	0	0	0		0	0	0	0	0
32	1	5	92	-1	271	160	24.2	41	ABarapap	399	492	0	0		0	0	0	0	0
33	1	42	70	-1	347	136	22.1	40	ABarappp	384	-168	0	0		0	0	0	0	0
34	1	23	18	-1	96	302	19.0	40	ABalpapa	323	0	0	0		0	0	0	0	0
35	1	79	50	-1	206	159	23.5	40	ABarapaa	98	0	0	0		0	0	0	0	0
36	1	31	17	-1	188	326	7.7	38	ABplaapa	525	0	0	0		0	0	0	0	0
37	1	27	13	-1	140	244	23.5	42	ABaraapa	398	-491	0	0		0	0	0	0	0
38	1	26	63	-1	265	347	10.4	41	ABplaapp	29	0	0	0		0	0	0	0	0
39	1	93	21	-1	307	237	23.4	42	MSpapa	424	572	0	0		0	0	0	0	0
40	1	78	1	-1	423	118	13.4	40	ABpraapp	-38	0	0	0		0	0	0	0	0
41	1	49	8	-1	393	257	7.7	39	ABarppap	378	0	0	0		0	0	0	0	0
42	1	54	36	-1	301	383	15.1	38	ABplppaa	353	431	0	0		0	0	0	0	0
43	1	48	27	-1	469	122	19.4	39	ABprppaa	380	214	0	0		0	0	0	0	0
44	1	71	25	-1	530	142	14.5	40	ABprappa	399	46	0	0		0	0	0	0	0
45	1	50	43	-1	461	375	11.4	38	Capa	373	265	0	0		0	0	0	0	0
46	1	57	46	-1	297	117	21.5	42	ABarappa	359	-461	0	0		0	0	0	0	0
47	1	65	72	-1	265	152	12.4	39	ABarpapa	275	0	0	0		0	0	0	0	0
48	1	83	86	-1	519	335	9.3	40	Caap	405	-230	0	0		0	0	0	0	0
49	1	92	45	-1	157	351	16.9	39	ABalppap	444	0	0	0		0	0	0	0	0
50	1	12	47	-1	583	184	15.7	38	ABprappp	383	-304	0	0		0	0	0	0	0
51	1	75	67	-1	310	111	16.0	39	ABpraaap	359	-447	0	0		0	0	0	0	0
52	1	25	22	-1	514	239	14.4	45	Epr	450	1048	0	0		0	0	0	0	0
53	1	21	59	-1	455	406	17.1	40	ABplpppp	345	-1262	0	0		0	0	0	0	0
54	1	64	58	-1	592	290	11.2	40	Cpap	402	433	0	0		0	0	0	0	0
55	1	13	54	-1	415	235	21.3	37	MSpppa	294	-840	0	0		0	0	0	0	0
56	1	84	94	-1	162	325	21.6	42	ABalpapp	411	166	0	0		0	0	0	0	0
57	1	19	11	-1	445	295	15.1	46	Epl	459	435	0	0		0	0	0	0	0
58	1	52	82	-1	231	372	19.9	40	ABplpapa	127	0	0	0		0	0	0	0	0
59	1	18	33	-1	429	357	16.8	35	MSappp	334	968	0	0		0	0	0	0	0
60	1	14	90	-1	227	204	20.5	39	MSpaaa	392	382	0	0		0	0	0	0	0
61	1	39	84	-1	350	346	17.6	33	MSappa	331	892	0	0		0	0	0	0	0
62	1	8	24	-1	247	380	14.6	38	ABplpaap	373	467	0	0		0	0	0	0	0
63	1	60	89	-1	308	228	18.8	37	MSpaap	330	273	0	0		0	0	0	0	0
64	1	45	55	-1	349	345	10.3	41	ABplappa	105	0	0	0		0	0	0	0	0
65	1	9	10	-1	205	129	11.1	37	ABarpaaa	-65	0	0	0		0	0	0	0	0
66	1	35	39	-1	305	393	20.7	41	ABplpapp	408	984	0	0		0	0	0	0	0
67	1	7	75	-1	223	306	13.8	39	ABalpppp	390	-756	0	0		0	0	0	0	0
68	1	91	77	-1	360	391	14.5	37	ABplppap	238	0	0	0		0	0	0	0	0
69	1	20	31	-1	482	350	22.4	42	Da	418	339	0	0		0	0	0	0	0
70	1	17	7	-1	200	199	6.7	37	ABalapap	369	-540	0	0		0	0	0	0	0
71	1	3	52	-1	252	311	17.5	35	MSapaa	330	-463	0	0		0	0	0	0	0
72	1	87	5	-1	454	160	23.9	40	ABprpapp	408	52	0	0		0	0	0	0	0
73	1	15	40	-1	340	173	11.5	37	ABarpapp	-204	0	0	0		0	0	0	0	0
74	1	82	16	-1	226	189	10.8	36	ABalappa	351	-44	0	0		0	0	0	0	0
75	1	11	9	-1	351	320	23.6	40	MSaapp	405	601	0	0		0	0	0	0	0
76	1	46	88	-1	388	203	19.5	38	MSppap	444	0	0	0		0	0	0	0	0
77	1	62	66	-1	266	321	23.9	41	MSaapa	359	-178	0	0		0	0	0	0	0
78	1	4	19	-1	338	209	7.1	39	ABarppaa	379	-760	0	0		0	0	0	0	0
79	1	58	91	-1	531	296	22.4	41	Dp	418	135	0	0		0	0	0	0	0
80	1	89	79	-1	335	184	19.5	37	MSppaa	375	-287	0	0		0	0	0	0	0
81	1	29	68	-1	140	252	7.0	39	ABplaaaa	389	-496	0	0		0	0	0	0	0
82	1	61	42	-1	261	263	21.5	38	MSaaap	331	-1163	0	0		0	0	0	0	0
83	1	24	20	-1	567	218	8.6	42	Cpaa	420	-1824	0	0		0	0	0	0	0
84	1	40	56	-1	486	176	18.1	38	ABprppap	381	-685	0	0		0	0	0	0	0
85	1	10	12	-1	81	218	13.4	39	ABalaaaa	-84	0	0	0		0	0	0	0	0
86	1	80	74	-1	531	355	14.5	39	Capp	376	416	0	0		0	0	0	0	0
87	1	38	61	-1	486	130	10.7	38	ABprapap	385	197	0	0		0	0	0	0	0
88	1	68	44	-1	278	238	12.3	38	ABalappp	74	0	0	0		0	0	0	0	0
89	1	70	81	-1	312	328	18.5	36	MSapap	353	398	0	0		0	0	0	0	0
90	1	72	87	-1	167	250	18.4	38	MSaaaa	380	984	0	0		0	0	0	0	0
91	1	69	35	-1	436	189	7.5	38	ABarpppa	389	-362	0	0		0	0	0	0	0
92	1	67	23	-1	186	374	13.9	39	ABplpaaa	119	0	0	0		0	0	0	0	0
93	1	86	76	-1	589	312	16.8	41	Cppp	402	-481	0	0		0	0	0	0	0
94	1	32	69	-1	314	306	7.1	39	ABplapap	396	240	0	0		0	0	0	0	0
95	1	96	95	-1	464	273	23.0	33	Z2	0	0	0	0		0	0	0	0	0
96	1	95	96	-1	389	330	22.0	32	Z3	280	0	0	0		0	0	0	0	0
