# Supplementary material for: The AP-2 Transcription Factor APTF-2 Is Required for Neuroblast and Epidermal Morphogenesis in Caenorhabditis elegans Embryogenesis
Source: PLoS Genet. 2016 May 13;12(5):e1006048. doi: 10.1371/journal.pgen.1006048 (PMC4866721; doi:10.1371/journal.pgen.1006048)
Supplement: S2 Text — (ZIP) [file pgen.1006048.s030.zip › nuclei/t091-nuclei]

1	1	40	20	-1	425	123	13.5	40	ABpraapp	384	434	0	0		0	0	0	0	0
2	1	31	12	-1	153	176	20.7	41	ABaraaap	145	0	0	0		0	0	0	0	0
3	1	7	22	-1	108	347	14.2	38	ABalppaa	-5	0	0	0		0	0	0	0	0
4	1	2	13	-1	354	111	11.3	38	ABpraapa	316	0	0	0		0	0	0	0	0
5	1	72	76	-1	451	157	23.9	41	ABprpapp	371	-200	0	0		0	0	0	0	0
6	1	26	19	-1	164	287	12.2	38	ABalpppa	388	-702	0	0		0	0	0	0	0
7	1	70	10	-1	206	208	7.3	37	ABalapap	283	0	0	0		0	0	0	0	0
8	1	41	15	-1	395	270	7.9	39	ABarppap	491	0	0	0		0	0	0	0	0
9	1	75	89	-1	346	318	23.9	39	MSaapp	384	390	0	0		0	0	0	0	0
10	1	65	47	-1	214	128	10.3	37	ABarpaaa	361	-256	0	0		0	0	0	0	0
11	1	57	86	-1	449	295	14.8	45	Epl	448	163	0	0		0	0	0	0	0
12	1	85	37	-1	88	218	12.8	39	ABalaaaa	372	475	0	0		0	0	0	0	0
13	1	37	74	-1	136	243	23.4	43	ABaraapa	426	166	0	0		0	0	0	0	0
14	1	8	18	-1	167	166	8.9	38	ABalapaa	107	0	0	0		0	0	0	0	0
15	1	1	36	-1	350	96	16.9	37	ABprpaaa	280	0	0	0		0	0	0	0	0
16	1	74	85	-1	233	184	10.7	36	ABalappa	-243	0	0	0		0	0	0	0	0
17	1	36	60	-1	180	324	7.6	39	ABplaapa	288	0	0	0		0	0	0	0	0
18	1	34	8	-1	92	301	18.6	41	ABalpapa	407	1257	0	0		0	0	0	0	0
19	1	78	55	-1	352	220	6.9	38	ABarppaa	408	0	0	0		0	0	0	0	0
20	1	83	80	-1	568	219	8.4	42	Cpaa	414	409	0	0		0	0	0	0	0
21	1	39	70	-1	307	243	23.6	41	MSpapa	411	424	0	0		0	0	0	0	0
22	1	52	51	-1	519	240	14.4	45	Epr	444	-73	0	0		0	0	0	0	0
23	1	92	7	-1	184	374	13.9	40	ABplpaaa	354	149	0	0		0	0	0	0	0
24	1	62	17	-1	244	388	14.6	38	ABplpaap	94	0	0	0		0	0	0	0	0
25	1	44	75	-1	524	139	14.6	41	ABprappa	396	1114	0	0		0	0	0	0	0
26	1	22	46	-1	171	190	15.3	38	ABalaapa	146	0	0	0		0	0	0	0	0
27	1	43	26	-1	466	121	18.8	38	ABprppaa	375	469	0	0		0	0	0	0	0
28	1	16	73	-1	396	133	23.8	40	ABprpapa	399	234	0	0		0	0	0	0	0
29	1	25	71	-1	511	192	9.0	39	ABarpppp	194	0	0	0		0	0	0	0	0
30	1	23	58	-1	209	269	7.4	38	ABplaaap	375	1111	0	0		0	0	0	0	0
31	1	69	66	-1	479	345	22.8	41	Da	374	-158	0	0		0	0	0	0	0
32	1	12	14	-1	235	176	15.2	38	ABalaapp	366	115	0	0		0	0	0	0	0
33	1	59	93	-1	424	354	16.6	35	MSappp	332	-305	0	0		0	0	0	0	0
34	1	14	72	-1	421	132	7.5	38	ABprapaa	48	0	0	0		0	0	0	0	0
35	1	91	50	-1	446	196	7.2	39	ABarpppa	396	-208	0	0		0	0	0	0	0
36	1	42	88	-1	296	386	15.5	38	ABplppaa	357	747	0	0		0	0	0	0	0
37	1	30	79	-1	107	197	18.7	39	ABaraaaa	124	0	0	0		0	0	0	0	0
38	1	20	3	-1	293	181	6.9	41	ABarpaap	417	-791	0	0		0	0	0	0	0
39	1	66	64	-1	298	391	21.0	41	ABplpapp	389	-475	0	0		0	0	0	0	0
40	1	73	53	-1	347	175	11.3	37	ABarpapp	363	115	0	0		0	0	0	0	0
41	1	17	48	-1	398	262	24.4	40	MSpapp	389	843	0	0		0	0	0	0	0
42	1	82	2	-1	255	263	21.1	38	MSaaap	370	1140	0	0		0	0	0	0	0
43	1	45	56	-1	465	382	12.2	37	Capa	370	331	0	0		0	0	0	0	0
44	1	88	42	-1	276	233	12.4	38	ABalappp	382	613	0	0		0	0	0	0	0
45	1	49	21	-1	157	354	17.5	40	ABalppap	386	-522	0	0		0	0	0	0	0
46	1	46	35	-1	298	120	21.9	40	ABarappa	382	184	0	0		0	0	0	0	0
47	1	50	69	-1	583	183	15.6	38	ABprappp	-88	0	0	0		0	0	0	0	0
48	1	21	9	-1	405	377	11.2	37	ABplappp	373	936	0	0		0	0	0	0	0
49	1	19	6	-1	92	289	13.0	40	ABalpaap	139	0	0	0		0	0	0	0	0
50	1	35	30	-1	201	165	24.0	42	ABarapaa	175	0	0	0		0	0	0	0	0
51	1	27	52	-1	199	255	24.8	42	ABaraapp	417	325	0	0		0	0	0	0	0
52	1	71	61	-1	245	305	17.5	35	MSapaa	-212	0	0	0		0	0	0	0	0
53	1	13	24	-1	547	207	23.4	40	ABprpppp	383	157	0	0		0	0	0	0	0
54	1	55	90	-1	411	235	20.4	37	MSpppa	308	1012	0	0		0	0	0	0	0
55	1	64	68	-1	345	356	10.6	39	ABplappa	395	-820	0	0		0	0	0	0	0
56	1	84	92	-1	481	177	18.0	39	ABprppap	368	397	0	0		0	0	0	0	0
57	1	9	25	-1	402	100	18.2	37	ABprpaap	355	803	0	0		0	0	0	0	0
58	1	54	91	-1	590	291	11.2	40	Cpap	408	-64	0	0		0	0	0	0	0
59	1	53	67	-1	451	407	17.8	39	ABplpppp	372	-327	0	0		0	0	0	0	0
60	1	28	54	-1	399	206	14.0	45	Ear	446	525	0	0		0	0	0	0	0
61	1	87	39	-1	488	130	10.2	39	ABprapap	20	0	0	0		0	0	0	0	0
62	1	18	38	-1	488	237	20.1	38	MSpppp	360	34	0	0		0	0	0	0	0
63	1	38	4	-1	263	349	10.3	41	ABplaapp	235	0	0	0		0	0	0	0	0
64	1	6	16	-1	604	234	18.6	41	Cppa	402	-200	0	0		0	0	0	0	0
65	1	15	11	-1	268	279	6.8	37	ABplapaa	192	0	0	0		0	0	0	0	0
66	1	77	32	-1	265	317	24.3	41	MSaapa	407	187	0	0		0	0	0	0	0
67	1	51	1	-1	304	101	16.0	38	ABpraaap	4	0	0	0		0	0	0	0	0
68	1	81	63	-1	146	247	7.3	38	ABplaaaa	207	0	0	0		0	0	0	0	0
69	1	94	34	-1	317	314	7.4	40	ABplapap	400	186	0	0		0	0	0	0	0
70	1	33	41	-1	347	138	22.2	39	ABarappp	392	-1231	0	0		0	0	0	0	0
71	1	4	28	-1	375	406	19.3	41	ABplpppa	366	53	0	0		0	0	0	0	0
72	1	47	44	-1	281	149	11.5	39	ABarpapa	-279	0	0	0		0	0	0	0	0
73	1	11	40	-1	456	287	7.0	41	Caaa	414	-471	0	0		0	0	0	0	0
74	1	86	95	-1	531	358	15.0	40	Capp	355	103	0	0		0	0	0	0	0
75	1	67	78	-1	223	306	13.6	39	ABalpppp	391	800	0	0		0	0	0	0	0
76	1	93	94	-1	587	312	17.0	40	Cppp	149	0	0	0		0	0	0	0	0
77	1	68	83	-1	352	390	15.1	37	ABplppap	351	116	0	0		0	0	0	0	0
78	1	10	45	-1	349	270	14.7	44	Eal	436	-502	0	0		0	0	0	0	0
79	1	80	62	-1	330	184	18.6	37	MSppaa	-192	0	0	0		0	0	0	0	0
80	1	3	33	-1	131	204	11.5	37	ABalaaap	379	9	0	0		0	0	0	0	0
81	1	89	87	-1	305	328	18.3	36	MSapap	311	1201	0	0		0	0	0	0	0
82	1	58	82	-1	228	370	20.1	40	ABplpapa	95	0	0	0		0	0	0	0	0
83	1	5	27	-1	77	241	17.7	39	ABalpaaa	349	0	0	0		0	0	0	0	0
84	1	61	59	-1	348	345	17.5	34	MSappa	321	1036	0	0		0	0	0	0	0
85	1	24	31	-1	523	162	20.4	39	ABprpppa	378	-540	0	0		0	0	0	0	0
86	1	48	81	-1	520	344	9.5	39	Caap	388	0	0	0		0	0	0	0	0
87	1	90	65	-1	162	246	18.2	39	MSaaaa	376	179	0	0		0	0	0	0	0
88	1	76	5	-1	384	199	19.6	38	MSppap	356	-220	0	0		0	0	0	0	0
89	1	63	23	-1	305	229	19.0	37	MSpaap	360	833	0	0		0	0	0	0	0
90	1	60	49	-1	225	201	20.5	38	MSpaaa	373	152	0	0		0	0	0	0	0
91	1	79	43	96	520	285	22.6	41	Dp	342	355	0	0		0	0	0	0	0
92	1	32	77	-1	272	169	24.4	42	ABarapap	13	0	0	0		0	0	0	0	0
93	1	29	29	-1	253	121	19.2	39	ABpraaaa	-324	0	0	0		0	0	0	0	0
94	1	56	57	-1	158	320	21.4	43	ABalpapp	431	-6	0	0		0	0	0	0	0
95	1	95	97	-1	462	272	23.133333	34	Z2	0	0	0	0		0	0	0	0	0
96	1	96	98	-1	383	315	21.0	32	Z3	280	0	0	0		0	0	0	0	0
