# Supplementary material for: The AP-2 Transcription Factor APTF-2 Is Required for Neuroblast and Epidermal Morphogenesis in Caenorhabditis elegans Embryogenesis
Source: PLoS Genet. 2016 May 13;12(5):e1006048. doi: 10.1371/journal.pgen.1006048 (PMC4866721; doi:10.1371/journal.pgen.1006048)
Supplement: S2 Text — (ZIP) [file pgen.1006048.s030.zip › nuclei/t092-nuclei]

1	1	67	1	-1	294	101	16.3	39	ABpraaap	379	183	0	0		0	0	0	0	0
2	1	42	27	-1	250	259	20.5	37	MSaaap	332	318	0	0		0	0	0	0	0
3	1	38	15	-1	294	180	7.2	41	ABarpaap	146	0	0	0		0	0	0	0	0
4	1	63	50	-1	263	348	10.7	40	ABplaapp	319	0	0	0		0	0	0	0	0
5	1	88	2	-1	382	197	19.6	37	MSppap	363	-376	0	0		0	0	0	0	0
6	1	49	86	-1	98	290	13.0	41	ABalpaap	170	0	0	0		0	0	0	0	0
7	1	23	42	-1	184	371	13.3	38	ABplpaaa	376	1757	0	0		0	0	0	0	0
8	1	18	48	-1	88	296	18.2	41	ABalpapa	240	0	0	0		0	0	0	0	0
9	1	48	55	-1	411	384	11.9	37	ABplappp	369	37	0	0		0	0	0	0	0
10	1	7	71	-1	203	208	7.6	37	ABalapap	357	-334	0	0		0	0	0	0	0
11	1	65	87	-1	274	282	7.0	37	ABplapaa	367	121	0	0		0	0	0	0	0
12	1	2	4	-1	149	177	21.2	41	ABaraaap	359	0	0	0		0	0	0	0	0
13	1	4	12	-1	354	104	11.6	39	ABpraapa	389	1208	0	0		0	0	0	0	0
14	1	32	53	-1	238	170	15.4	38	ABalaapp	140	0	0	0		0	0	0	0	0
15	1	8	51	-1	399	270	7.6	39	ABarppap	197	0	0	0		0	0	0	0	0
16	1	64	14	-1	601	242	18.4	40	Cppa	381	124	0	0		0	0	0	0	0
17	1	24	39	-1	240	387	14.5	39	ABplpaap	150	0	0	0		0	0	0	0	0
18	1	14	11	-1	173	166	8.8	37	ABalapaa	21	0	0	0		0	0	0	0	0
19	1	6	44	-1	171	283	12.2	38	ABalpppa	156	0	0	0		0	0	0	0	0
20	1	1	84	-1	422	121	13.7	40	ABpraapp	-298	0	0	0		0	0	0	0	0
21	1	45	41	-1	158	363	17.7	40	ABalppap	146	0	0	0		0	0	0	0	0
22	1	3	75	-1	111	350	14.1	38	ABalppaa	332	0	0	0		0	0	0	0	0
23	1	89	17	-1	299	226	18.6	36	MSpaap	363	-24	0	0		0	0	0	0	0
24	1	53	92	-1	552	207	23.3	40	ABprpppp	405	155	0	0		0	0	0	0	0
25	1	57	58	-1	399	104	18.4	38	ABprpaap	352	187	0	0		0	0	0	0	0
26	1	27	10	-1	462	116	19.1	38	ABprppaa	366	444	0	0		0	0	0	0	0
27	1	83	40	-1	73	234	16.2	40	ABalpaaa	325	0	0	0		0	0	0	0	0
28	1	71	76	-1	375	404	19.3	40	ABplpppa	366	-598	0	0		0	0	0	0	0
29	1	93	24	-1	252	117	19.8	40	ABpraaaa	378	134	0	0		0	0	0	0	0
30	1	50	68	-1	201	177	24.4	40	ABarapaa	-128	0	0	0		0	0	0	0	0
31	1	85	80	-1	522	166	20.2	39	ABprpppa	67	0	0	0		0	0	0	0	0
32	1	66	69	-1	268	310	23.9	40	MSaapa	405	678	0	0		0	0	0	0	0
33	1	80	5	-1	132	181	11.7	38	ABalaaap	386	510	0	0		0	0	0	0	0
34	1	69	83	-1	323	320	7.8	39	ABplapap	282	0	0	0		0	0	0	0	0
35	1	46	38	-1	295	122	22.9	41	ABarappa	393	-136	0	0		0	0	0	0	0
36	1	15	29	-1	345	94	17.4	37	ABprpaaa	331	-88	0	0		0	0	0	0	0
37	1	12	25	-1	93	224	11.5	38	ABalaaaa	-233	0	0	0		0	0	0	0	0
38	1	62	78	-1	480	236	19.6	36	MSpppp	353	137	0	0		0	0	0	0	0
39	1	61	23	-1	493	129	10.7	39	ABprapap	386	-335	0	0		0	0	0	0	0
40	1	73	85	-1	464	292	7.1	41	Caaa	411	-222	0	0		0	0	0	0	0
41	1	70	31	-1	344	145	22.3	39	ABarappp	166	0	0	0		0	0	0	0	0
42	1	44	22	-1	278	227	12.7	38	ABalappp	-155	0	0	0		0	0	0	0	0
43	1	91	16	-1	542	307	21.4	34	Dpp	309	156	0	0		0	0	0	0	0
44	1	72	28	-1	290	150	11.8	39	ABarpapa	377	-468	0	0		0	0	0	0	0
45	1	78	8	94	350	283	14.6	40	Eal	235	-231	0	0		0	0	0	0	0
46	1	26	21	-1	171	187	15.8	38	ABalaapa	370	-848	0	0		0	0	0	0	0
47	1	10	33	-1	220	127	9.7	37	ABarpaaa	29	0	0	0		0	0	0	0	0
48	1	41	45	-1	400	256	24.1	41	MSpapp	410	192	0	0		0	0	0	0	0
49	1	90	66	-1	215	207	20.4	38	MSpaaa	489	0	0	0		0	0	0	0	0
50	1	35	52	-1	447	193	7.1	39	ABarpppa	621	0	0	0		0	0	0	0	0
51	1	22	88	-1	515	243	14.2	45	Epr	458	1478	0	0		0	0	0	0	0
52	1	51	49	-1	203	263	24.7	42	ABaraapp	415	-181	0	0		0	0	0	0	0
53	1	40	56	-1	362	168	10.3	38	ABarpapp	255	0	0	0		0	0	0	0	0
54	1	60	6	-1	404	204	14.0	45	Ear	449	203	0	0		0	0	0	0	0
55	1	19	7	-1	351	222	7.0	38	ABarppaa	321	0	0	0		0	0	0	0	0
56	1	43	81	-1	466	383	13.2	38	Capa	377	1309	0	0		0	0	0	0	0
57	1	94	74	-1	158	319	20.8	41	ABalpapp	92	0	0	0		0	0	0	0	0
58	1	30	54	-1	223	263	7.2	37	ABplaaap	20	0	0	0		0	0	0	0	0
59	1	84	82	-1	344	339	18.2	34	MSappa	332	1027	0	0		0	0	0	0	0
60	1	17	46	-1	183	323	7.2	39	ABplaapa	-77	0	0	0		0	0	0	0	0
61	1	52	13	-1	246	302	17.7	35	MSapaa	332	1343	0	0		0	0	0	0	0
62	1	79	61	-1	326	184	18.6	35	MSppaa	348	293	0	0		0	0	0	0	0
63	1	68	20	-1	151	251	7.2	39	ABplaaaa	-60	0	0	0		0	0	0	0	0
64	1	39	89	-1	298	389	21.1	40	ABplpapp	397	-623	0	0		0	0	0	0	0
65	1	87	62	-1	160	243	17.8	37	MSaaaa	355	-429	0	0		0	0	0	0	0
66	1	31	95	97	475	344	22.4	39	Da	394	-1071	0	0		0	0	0	0	0
67	1	59	63	-1	446	404	18.4	38	ABplpppp	357	172	0	0		0	0	0	0	0
68	1	55	65	-1	353	361	11.1	39	ABplappa	384	39	0	0		0	0	0	0	0
69	1	47	60	-1	584	184	15.8	38	ABprappp	324	0	0	0		0	0	0	0	0
70	1	21	73	-1	305	242	23.5	41	MSpapa	392	67	0	0		0	0	0	0	0
71	1	29	30	-1	513	190	9.3	38	ABarpppp	-139	0	0	0		0	0	0	0	0
72	1	34	18	-1	426	128	7.7	37	ABprapaa	59	0	0	0		0	0	0	0	0
73	1	28	3	-1	396	138	24.0	39	ABprpapa	156	0	0	0		0	0	0	0	0
74	1	13	57	-1	132	247	23.1	43	ABaraapa	423	1124	0	0		0	0	0	0	0
75	1	25	35	-1	527	140	15.1	41	ABprappa	-89	0	0	0		0	0	0	0	0
76	1	5	26	-1	452	158	23.6	40	ABprpapp	408	1222	0	0		0	0	0	0	0
77	1	92	47	-1	274	182	24.2	41	ABarapap	419	534	0	0		0	0	0	0	0
78	1	75	37	-1	227	299	13.7	39	ABalpppp	-69	0	0	0		0	0	0	0	0
79	1	37	34	-1	108	198	18.0	40	ABaraaaa	68	0	0	0		0	0	0	0	0
80	1	20	43	-1	562	223	7.9	41	Cpaa	382	-212	0	0		0	0	0	0	0
81	1	86	36	-1	517	348	9.7	39	Caap	-392	0	0	0		0	0	0	0	0
82	1	82	77	-1	231	370	20.4	40	ABplpapa	81	0	0	0		0	0	0	0	0
83	1	77	79	-1	348	391	15.4	39	ABplppap	370	-177	0	0		0	0	0	0	0
84	0	91	-1	-1	470	263	24.4	33		331	188	0	0		0	0	0	0	0
85	1	16	19	-1	236	181	10.8	37	ABalappa	178	0	0	0		0	0	0	0	0
86	1	11	93	-1	447	294	14.5	45	Epl	242	0	0	0		0	0	0	0	0
87	1	81	59	-1	302	327	18.5	35	MSapap	335	173	0	0		0	0	0	0	0
88	1	36	70	-1	296	386	15.7	37	ABplppaa	338	120	0	0		0	0	0	0	0
89	1	9	91	-1	349	313	24.1	39	MSaapp	357	121	0	0		0	0	0	0	0
90	1	54	9	-1	409	232	20.0	35	MSpppa	317	108	0	0		0	0	0	0	0
91	1	58	90	-1	591	290	11.2	40	Cpap	405	-320	0	0		0	0	0	0	0
92	1	56	32	-1	477	176	18.3	38	ABprppap	378	197	0	0		0	0	0	0	0
93	1	33	64	-1	419	348	16.5	34	MSappp	11	0	0	0		0	0	0	0	0
94	1	76	67	-1	592	310	16.9	40	Cppp	383	131	0	0		0	0	0	0	0
95	1	74	72	-1	540	358	15.1	40	Capp	386	353	0	0		0	0	0	0	0
96	1	91	98	-1	508	262	21.0	29	Dpa	0	0	0	0		0	0	0	0	0
97	1	95	96	-1	459	270	23.266666	35	Z2	0	0	0	0		0	0	0	0	0
98	1	96	99	-1	374	309	21.0	32	Z3	280	0	0	0		0	0	0	0	0
