# Supplementary material for: The AP-2 Transcription Factor APTF-2 Is Required for Neuroblast and Epidermal Morphogenesis in Caenorhabditis elegans Embryogenesis
Source: PLoS Genet. 2016 May 13;12(5):e1006048. doi: 10.1371/journal.pgen.1006048 (PMC4866721; doi:10.1371/journal.pgen.1006048)
Supplement: S2 Text — (ZIP) [file pgen.1006048.s030.zip › nuclei/t093-nuclei]

1	1	1	7	-1	289	109	16.6	40	ABpraaap	356	-467	0	0		0	0	0	0	0
2	1	5	96	-1	377	192	19.4	37	MSppap	371	-157	0	0		0	0	0	0	0
3	1	73	88	-1	396	142	24.1	40	ABprpapa	360	185	0	0		0	0	0	0	0
4	1	12	68	-1	145	182	20.9	40	ABaraaap	88	0	0	0		0	0	0	0	0
5	1	33	30	-1	130	171	11.3	38	ABalaaap	378	-99	0	0		0	0	0	0	0
6	1	54	5	-1	401	208	14.0	45	Ear	449	358	0	0		0	0	0	0	0
7	1	55	36	-1	352	230	6.8	38	ABarppaa	382	-325	0	0		0	0	0	0	0
8	1	45	80	-1	374	302	14.7	34	Ealp	247	79	0	0		0	0	0	0	0
9	1	90	59	-1	400	235	19.5	35	MSpppa	308	-519	0	0		0	0	0	0	0
10	1	26	75	-1	461	113	19.5	38	ABprppaa	363	375	0	0		0	0	0	0	0
11	1	18	61	-1	177	170	8.5	38	ABalapaa	375	11	0	0		0	0	0	0	0
12	1	13	76	-1	353	105	11.5	39	ABpraapa	-11	0	0	0		0	0	0	0	0
13	1	61	90	-1	246	300	17.7	35	MSapaa	355	598	0	0		0	0	0	0	0
14	1	16	17	-1	596	240	18.3	40	Cppa	403	391	0	0		0	0	0	0	0
15	1	3	4	-1	297	186	7.5	40	ABarpaap	65	0	0	0		0	0	0	0	0
16	1	43	79	-1	557	306	22.3	39	Dpp	388	22	0	0		0	0	0	0	0
17	1	23	57	-1	295	218	18.8	36	MSpaap	316	-424	0	0		0	0	0	0	0
18	1	72	42	-1	429	129	8.1	38	ABprapaa	141	0	0	0		0	0	0	0	0
19	1	85	29	-1	236	177	10.6	36	ABalappa	365	489	0	0		0	0	0	0	0
20	1	63	45	-1	155	258	6.6	39	ABplaaaa	383	647	0	0		0	0	0	0	0
21	1	46	19	-1	169	177	15.4	38	ABalaapa	113	0	0	0		0	0	0	0	0
22	1	42	66	-1	279	215	13.0	39	ABalappp	369	1037	0	0		0	0	0	0	0
23	1	39	10	-1	490	127	11.0	38	ABprapap	163	0	0	0		0	0	0	0	0
24	1	29	11	-1	248	121	19.7	39	ABpraaaa	391	-504	0	0		0	0	0	0	0
25	1	37	20	-1	99	221	10.5	37	ABalaaaa	135	0	0	0		0	0	0	0	0
26	1	76	37	95	443	165	23.4	42	ABprpapp	292	-172	0	0		0	0	0	0	0
27	1	2	21	-1	247	254	20.2	36	MSaaap	358	-278	0	0		0	0	0	0	0
28	1	44	46	-1	300	148	11.9	37	ABarpapa	27	0	0	0		0	0	0	0	0
29	1	36	22	-1	341	94	17.8	36	ABprpaaa	317	225	0	0		0	0	0	0	0
30	1	71	8	-1	507	195	9.1	39	ABarpppp	129	0	0	0		0	0	0	0	0
31	1	41	23	-1	338	149	21.7	40	ABarappp	196	0	0	0		0	0	0	0	0
32	1	92	9	-1	475	178	18.5	36	ABprppap	369	-531	0	0		0	0	0	0	0
33	1	47	85	-1	231	128	9.1	38	ABarpaaa	352	1297	0	0		0	0	0	0	0
34	1	79	13	-1	104	210	17.8	39	ABaraaaa	-48	0	0	0		0	0	0	0	0
35	1	75	12	-1	525	142	15.3	40	ABprappa	389	508	0	0		0	0	0	0	0
36	1	81	64	-1	519	349	10.0	39	Caap	350	707	0	0		0	0	0	0	0
37	1	78	44	-1	231	300	13.4	39	ABalpppp	394	432	0	0		0	0	0	0	0
38	1	35	43	-1	290	126	23.5	42	ABarappa	376	25	0	0		0	0	0	0	0
39	1	17	32	-1	242	386	14.8	39	ABplpaap	360	-806	0	0		0	0	0	0	0
40	1	27	91	-1	65	239	15.3	38	ABalpaaa	316	0	0	0		0	0	0	0	0
41	1	21	86	-1	158	366	18.5	41	ABalppap	366	-187	0	0		0	0	0	0	0
42	1	7	38	-1	184	369	13.7	39	ABplpaaa	352	-502	0	0		0	0	0	0	0
43	1	80	25	-1	560	224	7.9	41	Cpaa	408	403	0	0		0	0	0	0	0
44	1	19	62	-1	173	284	12.0	38	ABalpppa	364	775	0	0		0	0	0	0	0
45	1	48	60	-1	398	245	24.1	42	MSpapp	428	-207	0	0		0	0	0	0	0
46	1	60	77	-1	190	323	7.2	39	ABplaapa	112	0	0	0		0	0	0	0	0
47	1	77	69	-1	268	191	24.0	39	ABarapap	392	-276	0	0		0	0	0	0	0
48	1	8	74	-1	81	299	17.1	41	ABalpapa	249	0	0	0		0	0	0	0	0
49	1	52	84	-1	205	263	24.5	41	ABaraapp	-201	0	0	0		0	0	0	0	0
50	1	4	2	-1	271	351	11.0	41	ABplaapp	-206	0	0	0		0	0	0	0	0
51	1	15	34	-1	398	269	7.6	39	ABarppap	191	0	0	0		0	0	0	0	0
52	1	50	26	-1	448	193	7.0	39	ABarpppa	378	704	0	0		0	0	0	0	0
53	1	14	72	-1	230	162	15.2	38	ABalaapp	386	67	0	0		0	0	0	0	0
54	1	58	58	-1	237	262	7.0	38	ABplaaap	389	573	0	0		0	0	0	0	0
55	1	9	65	-1	417	392	12.9	38	ABplappp	373	730	0	0		0	0	0	0	0
56	1	53	47	-1	369	165	9.6	38	ABarpapp	380	212	0	0		0	0	0	0	0
57	1	74	52	-1	126	252	22.5	42	ABaraapa	407	-181	0	0		0	0	0	0	0
58	1	25	81	-1	395	101	18.5	36	ABprpaap	-132	0	0	0		0	0	0	0	0
59	1	87	71	-1	298	323	18.1	35	MSapap	349	396	0	0		0	0	0	0	0
60	1	69	70	-1	584	182	15.8	38	ABprappp	380	618	0	0		0	0	0	0	0
61	1	62	93	-1	320	180	17.7	35	MSppaa	330	-119	0	0		0	0	0	0	0
62	1	65	89	-1	154	247	17.2	37	MSaaaa	377	-720	0	0		0	0	0	0	0
63	1	67	92	97	452	398	19.9	43	ABplpppp	268	-156	0	0		0	0	0	0	0
64	1	93	14	-1	413	352	16.6	36	MSappp	361	-1304	0	0		0	0	0	0	0
65	1	68	15	-1	358	369	11.3	40	ABplappa	401	-149	0	0		0	0	0	0	0
66	1	49	73	-1	208	197	19.5	39	MSpaaa	387	578	0	0		0	0	0	0	0
67	1	94	67	-1	594	307	16.5	40	Cppp	404	539	0	0		0	0	0	0	0
68	1	30	63	-1	186	191	24.6	42	ABarapaa	391	0	0	0		0	0	0	0	0
69	1	32	1	-1	268	304	23.5	40	MSaapa	10	0	0	0		0	0	0	0	0
70	1	88	41	-1	295	388	16.2	36	ABplppaa	440	0	0	0		0	0	0	0	0
71	1	10	31	-1	206	216	8.0	36	ABalapap	130	0	0	0		0	0	0	0	0
72	1	95	55	-1	539	357	15.1	38	Capp	373	89	0	0		0	0	0	0	0
73	1	70	82	-1	305	242	23.4	41	MSpapa	412	-514	0	0		0	0	0	0	0
74	1	57	56	-1	154	314	20.4	40	ABalpapp	482	0	0	0		0	0	0	0	0
75	1	22	27	-1	108	353	14.3	37	ABalppaa	-43	0	0	0		0	0	0	0	0
76	1	28	78	-1	373	406	20.2	39	ABplpppa	338	331	0	0		0	0	0	0	0
77	1	82	24	-1	227	367	20.4	39	ABplpapa	-234	0	0	0		0	0	0	0	0
78	1	38	40	-1	469	239	19.1	37	MSpppp	334	279	0	0		0	0	0	0	0
79	1	83	50	-1	342	390	15.8	37	ABplppap	324	-181	0	0		0	0	0	0	0
80	1	31	6	-1	528	160	20.3	41	ABprpppa	279	-253	0	0		0	0	0	0	0
81	1	56	3	-1	476	386	14.0	37	Capa	376	216	0	0		0	0	0	0	0
82	1	59	18	-1	337	338	18.6	33	MSappa	84	0	0	0		0	0	0	0	0
83	1	34	51	-1	337	324	8.4	38	ABplapap	383	-354	0	0		0	0	0	0	0
84	1	20	28	-1	415	127	13.9	40	ABpraapp	342	-772	0	0		0	0	0	0	0
85	1	40	16	-1	466	299	7.3	43	Caaa	426	-121	0	0		0	0	0	0	0
86	1	6	49	-1	107	293	12.2	40	ABalpaap	328	0	0	0		0	0	0	0	0
87	1	11	53	-1	286	293	7.2	37	ABplapaa	160	0	0	0		0	0	0	0	0
88	1	51	39	-1	510	244	14.3	45	Epr	444	-80	0	0		0	0	0	0	0
89	1	64	48	-1	293	387	21.5	40	ABplpapp	392	288	0	0		0	0	0	0	0
90	1	91	83	-1	590	287	10.8	41	Cpap	98	0	0	0		0	0	0	0	0
91	1	89	94	-1	345	310	24.0	39	MSaapp	379	-755	0	0		0	0	0	0	0
92	1	24	54	-1	552	212	22.8	40	ABprpppp	270	-231	0	0		0	0	0	0	0
93	1	86	33	-1	448	293	14.5	45	Epl	-80	0	0	0		0	0	0	0	0
94	1	45	35	-1	321	262	14.2	33	Eala	93	0	0	0		0	0	0	0	0
95	1	66	87	-1	502	350	23.2	38	Dap	198	0	0	0		0	0	0	0	0
96	1	97	99	-1	456	268	23.4	37	Z2	-213	0	0	0		0	0	0	0	0
97	1	66	98	-1	440	335	22.0	30	Daa	0	0	0	0		0	0	0	0	0
98	1	96	100	-1	507	252	20.0	31	Dpa	0	0	0	0		0	0	0	0	0
99	1	98	101	-1	377	303	20.0	32	Z3	280	0	0	0		0	0	0	0	0
