# Supplementary material for: The AP-2 Transcription Factor APTF-2 Is Required for Neuroblast and Epidermal Morphogenesis in Caenorhabditis elegans Embryogenesis
Source: PLoS Genet. 2016 May 13;12(5):e1006048. doi: 10.1371/journal.pgen.1006048 (PMC4866721; doi:10.1371/journal.pgen.1006048)
Supplement: S2 Text — (ZIP) [file pgen.1006048.s030.zip › nuclei/t094-nuclei]

1	1	69	101	-1	263	302	23.6	41	MSaapa	-39	0	0	0		0	0	0	0	0
2	1	50	55	-1	268	357	11.0	39	ABplaapp	29	0	0	0		0	0	0	0	0
3	1	81	20	-1	484	387	15.4	39	Capa	378	281	0	0		0	0	0	0	0
4	1	15	7	-1	298	191	7.5	40	ABarpaap	156	0	0	0		0	0	0	0	0
5	1	6	71	-1	400	214	13.9	45	Ear	448	395	0	0		0	0	0	0	0
6	1	80	60	103	532	160	20.1	37	ABprpppa	300	-231	0	0		0	0	0	0	0
7	1	1	50	-1	284	109	16.5	39	ABpraaap	-78	0	0	0		0	0	0	0	0
8	1	30	66	-1	498	196	8.7	39	ABarpppp	359	0	0	0		0	0	0	0	0
9	1	32	87	-1	478	181	18.0	37	ABprppap	368	-208	0	0		0	0	0	0	0
10	1	23	42	-1	487	127	11.0	37	ABprapap	135	0	0	0		0	0	0	0	0
11	1	24	52	-1	243	122	19.7	39	ABpraaaa	394	335	0	0		0	0	0	0	0
12	1	35	29	-1	527	147	14.8	40	ABprappa	396	472	0	0		0	0	0	0	0
13	1	34	17	-1	99	205	17.4	40	ABaraaaa	371	-824	0	0		0	0	0	0	0
14	1	64	37	-1	406	349	17.0	36	MSappp	346	-741	0	0		0	0	0	0	0
15	1	65	65	-1	362	380	11.5	40	ABplappa	390	11	0	0		0	0	0	0	0
16	1	85	5	-1	464	303	7.5	41	Caaa	416	874	0	0		0	0	0	0	0
17	1	14	28	-1	591	240	18.5	41	Cppa	384	824	0	0		0	0	0	0	0
18	1	82	88	-1	336	337	17.9	33	MSappa	152	0	0	0		0	0	0	0	0
19	1	21	75	-1	172	171	15.2	38	ABalaapa	417	0	0	0		0	0	0	0	0
20	1	25	34	-1	103	215	10.2	38	ABalaaaa	-24	0	0	0		0	0	0	0	0
21	1	27	77	-1	243	254	19.9	36	MSaaap	346	750	0	0		0	0	0	0	0
22	1	29	11	93	346	104	17.5	40	ABprpaaa	273	439	0	0		0	0	0	0	0
23	1	31	76	-1	333	148	21.2	41	ABarappp	361	178	0	0		0	0	0	0	0
24	1	77	58	-1	223	362	20.2	38	ABplpapa	373	-564	0	0		0	0	0	0	0
25	1	43	69	-1	553	228	7.5	40	Cpaa	407	-637	0	0		0	0	0	0	0
26	1	52	36	-1	438	193	6.9	39	ABarpppa	-147	0	0	0		0	0	0	0	0
27	1	75	12	-1	107	349	14.7	37	ABalppaa	372	28	0	0		0	0	0	0	0
28	1	84	2	104	413	125	13.8	37	ABpraapp	288	156	0	0		0	0	0	0	0
29	1	19	4	-1	231	169	10.8	38	ABalappa	-212	0	0	0		0	0	0	0	0
30	1	5	35	-1	134	167	11.4	39	ABalaaap	390	114	0	0		0	0	0	0	0
31	1	71	19	-1	207	223	8.4	36	ABalapap	352	-139	0	0		0	0	0	0	0
32	1	39	74	-1	238	390	15.5	38	ABplpaap	120	0	0	0		0	0	0	0	0
33	1	93	59	-1	451	299	15.0	44	Epl	441	96	0	0		0	0	0	0	0
34	1	51	33	-1	404	274	7.7	38	ABarppap	387	279	0	0		0	0	0	0	0
35	1	94	98	-1	319	260	14.2	35	Eala	295	1017	0	0		0	0	0	0	0
36	1	7	73	-1	347	239	6.6	39	ABarppaa	384	-181	0	0		0	0	0	0	0
37	1	26	95	-1	437	174	23.6	35	ABprpappa	256	-167	0	0		0	0	0	0	0
38	1	42	21	-1	184	367	13.6	38	ABplpaaa	124	0	0	0		0	0	0	0	0
39	1	88	54	-1	510	244	14.4	43	Epr	207	0	0	0		0	0	0	0	0
40	1	78	6	-1	461	239	19.4	38	MSpppp	356	-343	0	0		0	0	0	0	0
41	1	70	26	-1	297	393	16.3	38	ABplppaa	347	756	0	0		0	0	0	0	0
42	1	18	62	-1	429	124	8.1	38	ABprapaa	379	1366	0	0		0	0	0	0	0
43	1	38	70	-1	285	126	23.3	40	ABarappa	56	0	0	0		0	0	0	0	0
44	1	37	56	-1	234	310	13.4	38	ABalpppp	377	-146	0	0		0	0	0	0	0
45	1	20	3	-1	160	261	6.6	39	ABplaaaa	97	0	0	0		0	0	0	0	0
46	1	28	16	-1	302	147	11.7	38	ABarpapa	371	1552	0	0		0	0	0	0	0
47	1	56	46	-1	372	168	9.4	38	ABarpapp	147	0	0	0		0	0	0	0	0
48	1	89	90	99	300	378	21.7	40	ABplpapp	265	-498	0	0		0	0	0	0	0
49	1	86	32	100	124	282	11.5	42	ABalpaap	276	-293	0	0		0	0	0	0	0
50	1	79	27	-1	346	392	16.7	38	ABplppap	431	0	0	0		0	0	0	0	0
51	1	83	30	-1	343	327	8.7	37	ABplapap	376	-91	0	0		0	0	0	0	0
52	1	57	9	-1	122	248	21.9	40	ABaraapa	402	631	0	0		0	0	0	0	0
53	1	87	78	-1	286	295	7.5	37	ABplapaa	81	0	0	0		0	0	0	0	0
54	1	92	57	67	555	229	22.7	39	ABprpppp	273	48	0	0		0	0	0	0	0
55	1	72	47	-1	542	355	14.9	39	Capp	392	143	0	0		0	0	0	0	0
56	1	74	40	-1	151	310	20.0	40	ABalpapp	309	-171	0	0		0	0	0	0	0
57	1	17	24	-1	287	219	18.7	36	MSpaap	344	-764	0	0		0	0	0	0	0
58	1	54	85	-1	240	261	7.0	38	ABplaaap	336	0	0	0		0	0	0	0	0
59	1	9	86	-1	394	232	19.6	35	MSpppa	345	770	0	0		0	0	0	0	0
60	1	45	31	-1	394	243	24.5	42	MSpapp	415	42	0	0		0	0	0	0	0
61	1	11	10	-1	176	182	8.6	37	ABalapaa	365	-205	0	0		0	0	0	0	0
62	1	44	61	-1	178	288	12.5	37	ABalpppa	360	-482	0	0		0	0	0	0	0
63	1	68	89	-1	188	197	24.7	41	ABarapaa	403	-227	0	0		0	0	0	0	0
64	1	36	83	-1	516	355	9.9	40	Caap	365	704	0	0		0	0	0	0	0
65	1	55	43	-1	425	399	13.5	38	ABplappp	197	0	0	0		0	0	0	0	0
66	1	22	81	-1	276	212	13.0	39	ABalappp	277	0	0	0		0	0	0	0	0
67	1	67	1	-1	595	306	15.9	40	Cppp	387	220	0	0		0	0	0	0	0
68	1	4	8	-1	145	186	20.5	41	ABaraaap	260	0	0	0		0	0	0	0	0
69	1	47	84	-1	266	192	24.2	41	ABarapap	403	713	0	0		0	0	0	0	0
70	1	60	25	-1	579	183	16.1	38	ABprappp	208	0	0	0		0	0	0	0	0
71	1	59	53	-1	297	322	17.8	35	MSapap	336	749	0	0		0	0	0	0	0
72	1	53	45	-1	229	143	14.6	39	ABalaapp	398	77	0	0		0	0	0	0	0
73	1	66	44	-1	212	196	19.5	40	MSpaaa	197	0	0	0		0	0	0	0	0
74	1	48	22	-1	75	296	16.6	39	ABalpapa	163	0	0	0		0	0	0	0	0
75	1	10	51	-1	462	120	19.8	39	ABprppaa	392	-122	0	0		0	0	0	0	0
76	1	12	38	-1	349	107	11.7	39	ABpraapa	368	-211	0	0		0	0	0	0	0
77	1	46	68	-1	194	325	7.4	40	ABplaapa	376	-889	0	0		0	0	0	0	0
78	1	76	97	-1	378	397	21.0	41	ABplpppa	329	145	0	0		0	0	0	0	0
79	1	16	102	-1	560	308	21.6	37	Dpp	303	-291	0	0		0	0	0	0	0
80	1	8	41	-1	381	303	14.7	34	Ealp	289	46	0	0		0	0	0	0	0
81	1	58	72	79	403	107	19.2	38	ABprpaap	227	-524	0	0		0	0	0	0	0
82	1	73	96	-1	306	245	23.4	42	MSpapa	388	-1109	0	0		0	0	0	0	0
83	1	90	48	-1	592	285	10.6	40	Cpap	-277	0	0	0		0	0	0	0	0
84	1	49	64	-1	201	264	24.3	39	ABaraapp	-210	0	0	0		0	0	0	0	0
85	1	33	91	-1	237	134	8.1	39	ABarpaaa	358	46	0	0		0	0	0	0	0
86	1	41	63	-1	153	364	18.6	41	ABalppap	377	391	0	0		0	0	0	0	0
87	1	95	15	-1	511	350	23.1	38	Dap	-256	0	0	0		0	0	0	0	0
88	1	3	80	-1	392	147	24.2	40	ABprpapa	354	-161	0	0		0	0	0	0	0
89	1	62	92	-1	152	245	16.5	38	MSaaaa	384	444	0	0		0	0	0	0	0
90	1	13	94	-1	247	298	17.7	35	MSapaa	66	0	0	0		0	0	0	0	0
91	1	40	14	-1	64	237	14.4	38	ABalpaaa	371	437	0	0		0	0	0	0	0
92	1	63	18	-1	441	396	21.1	33	ABplppppa	235	797	0	0		0	0	0	0	0
93	1	61	82	-1	321	181	16.8	34	MSppaa	205	0	0	0		0	0	0	0	0
94	1	91	39	-1	342	310	23.5	38	MSaapp	155	0	0	0		0	0	0	0	0
95	1	26	49	-1	472	178	22.7	35	ABprpappp	239	147	0	0		0	0	0	0	0
96	1	2	13	-1	375	188	19.1	37	MSppap	337	-179	0	0		0	0	0	0	0
97	1	63	23	-1	467	395	20.1	33	ABplppppp	161	0	0	0		0	0	0	0	0
98	1	97	105	-1	436	329	22.9	34	Daa	224	-730	0	0		0	0	0	0	0
99	1	96	106	-1	459	260	23.0	37	Z2	-213	0	0	0		0	0	0	0	0
100	1	98	107	-1	503	262	20.0	31	Dpa	0	0	0	0		0	0	0	0	0
101	1	99	108	-1	366	296	20.0	32	Z3	280	0	0	0		0	0	0	0	0
