# Supplementary material for: The AP-2 Transcription Factor APTF-2 Is Required for Neuroblast and Epidermal Morphogenesis in Caenorhabditis elegans Embryogenesis
Source: PLoS Genet. 2016 May 13;12(5):e1006048. doi: 10.1371/journal.pgen.1006048 (PMC4866721; doi:10.1371/journal.pgen.1006048)
Supplement: S2 Text — (ZIP) [file pgen.1006048.s030.zip › nuclei/t095-nuclei]

1	1	67	65	-1	593	305	15.4	41	Cppp	418	111	0	0		0	0	0	0	0
2	1	28	58	-1	400	120	14.4	30	ABpraappa	232	-200	0	0		0	0	0	0	0
3	1	45	23	-1	171	268	6.6	37	ABplaaaa	362	90	0	0		0	0	0	0	0
4	1	29	46	-1	221	160	10.4	39	ABalappa	185	0	0	0		0	0	0	0	0
5	1	16	99	-1	460	302	7.6	41	Caaa	404	-6	0	0		0	0	0	0	0
6	1	40	28	-1	459	231	19.8	38	MSpppp	382	241	0	0		0	0	0	0	0
7	1	4	34	-1	298	199	7.4	39	ABarpaap	303	1061	0	0		0	0	0	0	0
8	1	68	69	-1	143	184	20.4	40	ABaraaap	404	176	0	0		0	0	0	0	0
9	1	52	20	-1	122	245	21.7	41	ABaraapa	-341	0	0	0		0	0	0	0	0
10	1	61	18	-1	171	200	7.9	38	ABalapaa	366	-853	0	0		0	0	0	0	0
11	1	22	68	-1	319	98	17.3	31	ABprpaaaa	207	111	0	0		0	0	0	0	0
12	1	27	8	-1	108	349	14.7	38	ABalppaa	378	283	0	0		0	0	0	0	0
13	1	96	78	-1	370	176	18.6	36	MSppap	330	134	0	0		0	0	0	0	0
14	1	91	24	-1	62	235	14.2	39	ABalpaaa	394	-521	0	0		0	0	0	0	0
15	1	87	114	-1	514	352	23.5	39	Dap	387	193	0	0		0	0	0	0	0
16	1	46	47	-1	302	143	10.6	37	ABarpapa	251	0	0	0		0	0	0	0	0
17	1	13	16	-1	91	200	17.0	40	ABaraaaa	391	84	0	0		0	0	0	0	0
18	1	92	56	-1	434	398	21.8	33	ABplppppa	245	-1076	0	0		0	0	0	0	0
19	1	31	33	-1	215	230	9.1	36	ABalapap	349	0	0	0		0	0	0	0	0
20	1	3	111	-1	487	386	15.4	38	Capa	-43	0	0	0		0	0	0	0	0
21	1	38	62	-1	185	369	13.8	40	ABplpaaa	313	-189	0	0		0	0	0	0	0
22	1	74	9	106	79	290	16.4	40	ABalpapa	309	1064	0	0		0	0	0	0	0
23	1	97	45	-1	483	397	19.6	33	ABplppppp	232	787	0	0		0	0	0	0	0
24	1	57	87	-1	288	223	18.6	37	MSpaap	329	34	0	0		0	0	0	0	0
25	1	70	54	-1	587	199	14.5	37	ABprappp	370	89	0	0		0	0	0	0	0
26	1	41	11	-1	296	391	17.1	37	ABplppaa	-188	0	0	0		0	0	0	0	0
27	1	50	91	-1	344	390	17.4	38	ABplppap	-482	0	0	0		0	0	0	0	0
28	1	17	77	-1	601	249	18.1	41	Cppa	404	247	0	0		0	0	0	0	0
29	1	12	66	-1	540	154	15.2	39	ABprappa	-309	0	0	0		0	0	0	0	0
30	1	51	79	-1	347	331	9.4	37	ABplapap	309	-240	0	0		0	0	0	0	0
31	1	60	105	-1	392	236	24.5	42	MSpapp	408	34	0	0		0	0	0	0	0
32	1	49	40	-1	129	306	12.7	33	ABalpaapp	230	51	0	0		0	0	0	0	0
33	1	34	35	-1	403	281	7.8	39	ABarppap	392	876	0	0		0	0	0	0	0
34	1	20	94	-1	101	206	10.4	38	ABalaaaa	379	790	0	0		0	0	0	0	0
35	1	30	10	-1	143	163	11.1	39	ABalaaap	374	-585	0	0		0	0	0	0	0
36	1	26	71	-1	441	185	7.0	39	ABarpppa	142	0	0	0		0	0	0	0	0
37	1	14	102	-1	401	343	16.8	35	MSappp	348	-1	0	0		0	0	0	0	0
38	1	76	30	-1	349	105	11.9	37	ABpraapa	350	722	0	0		0	0	0	0	0
39	1	94	14	-1	349	310	23.5	39	MSaapp	394	1289	0	0		0	0	0	0	0
40	1	56	55	109	151	310	19.8	40	ABalpapp	119	0	0	0		0	0	0	0	0
41	1	80	36	-1	385	296	14.8	36	Ealp	357	-938	0	0		0	0	0	0	0
42	1	10	21	-1	497	131	10.9	39	ABprapap	339	446	0	0		0	0	0	0	0
43	1	65	1	-1	426	399	14.2	37	ABplappp	195	0	0	0		0	0	0	0	0
44	1	73	43	-1	216	191	18.5	39	MSpaaa	395	268	0	0		0	0	0	0	0
45	1	72	44	-1	228	139	14.2	38	ABalaapp	381	-262	0	0		0	0	0	0	0
46	1	47	13	-1	376	161	9.0	38	ABarpapp	-131	0	0	0		0	0	0	0	0
47	1	55	96	-1	541	349	14.6	38	Capp	385	323	0	0		0	0	0	0	0
48	1	83	110	-1	586	281	9.9	40	Cpap	310	0	0	0		0	0	0	0	0
49	1	95	76	-1	488	184	23.5	36	ABprpappp	273	151	0	0		0	0	0	0	0
50	1	7	48	-1	275	105	15.9	39	ABpraaap	364	-408	0	0		0	0	0	0	0
51	1	75	95	-1	467	129	21.0	40	ABprppaa	381	142	0	0		0	0	0	0	0
52	1	11	25	-1	231	122	19.2	40	ABpraaaa	338	0	0	0		0	0	0	0	0
53	1	71	26	-1	297	312	18.3	35	MSapap	349	-870	0	0		0	0	0	0	0
54	1	39	37	-1	505	243	14.6	44	Epr	435	702	0	0		0	0	0	0	0
55	1	2	19	51	271	352	11.3	41	ABplaapp	265	447	0	0		0	0	0	0	0
56	1	44	85	-1	234	310	13.7	38	ABalpppp	327	-518	0	0		0	0	0	0	0
57	1	54	86	-1	538	209	23.0	35	ABprppppa	248	688	0	0		0	0	0	0	0
58	1	24	61	-1	220	358	20.4	39	ABplpapa	115	0	0	0		0	0	0	0	0
59	1	33	67	-1	453	299	15.0	45	Epl	450	-188	0	0		0	0	0	0	0
60	1	6	80	-1	533	158	20.4	36	ABprpppaa	270	1357	0	0		0	0	0	0	0
61	1	62	57	-1	180	286	13.1	37	ABalpppa	368	763	0	0		0	0	0	0	0
62	1	42	15	-1	428	116	8.7	37	ABprapaa	-11	0	0	0		0	0	0	0	0
63	1	86	64	-1	153	364	18.7	39	ABalppap	359	0	0	0		0	0	0	0	0
64	1	84	17	42	202	263	24.3	40	ABaraapp	263	440	0	0		0	0	0	0	0
65	1	15	22	-1	364	385	12.4	40	ABplappa	-176	0	0	0		0	0	0	0	0
66	1	8	82	-1	492	198	9.5	40	ABarpppp	324	0	0	0		0	0	0	0	0
67	1	54	93	-1	569	250	23.3	34	ABprppppp	213	1001	0	0		0	0	0	0	0
68	1	77	2	-1	197	333	7.7	40	ABplaapa	46	0	0	0		0	0	0	0	0
69	1	25	38	-1	547	230	7.0	42	Cpaa	421	677	0	0		0	0	0	0	0
70	1	43	73	-1	281	122	23.0	38	ABarappa	179	0	0	0		0	0	0	0	0
71	1	5	3	-1	400	208	13.9	44	Ear	433	1127	0	0		0	0	0	0	0
72	1	81	83	-1	386	97	20.3	32	ABprpaapa	246	-204	0	0		0	0	0	0	0
73	1	36	12	-1	352	242	6.9	39	ABarppaa	109	0	0	0		0	0	0	0	0
74	1	32	74	104	236	382	15.8	43	ABplpaap	243	760	0	0		0	0	0	0	0
75	1	19	63	-1	173	164	14.7	39	ABalaapa	387	-579	0	0		0	0	0	0	0
76	1	23	88	-1	328	146	21.1	41	ABarappp	-149	0	0	0		0	0	0	0	0
77	1	21	108	-1	239	251	19.2	36	MSaaap	366	388	0	0		0	0	0	0	0
78	1	53	27	-1	292	298	7.7	38	ABplapaa	129	0	0	0		0	0	0	0	0
79	1	81	81	-1	427	119	19.2	32	ABprpaapp	221	416	0	0		0	0	0	0	0
80	1	88	100	101	389	145	23.8	39	ABprpapa	251	150	0	0		0	0	0	0	0
81	1	66	52	-1	275	200	13.5	39	ABalappp	52	0	0	0		0	0	0	0	0
82	1	93	89	-1	319	172	16.5	35	MSppaa	191	0	0	0		0	0	0	0	0
83	1	64	90	-1	514	352	9.8	39	Caap	131	0	0	0		0	0	0	0	0
84	1	69	29	103	262	196	24.3	41	ABarapap	108	0	0	0		0	0	0	0	0
85	1	58	41	-1	244	267	6.9	39	ABplaaap	-258	0	0	0		0	0	0	0	0
86	1	59	6	-1	393	220	19.6	37	MSpppa	336	465	0	0		0	0	0	0	0
87	1	9	70	-1	494	181	18.3	38	ABprppap	116	0	0	0		0	0	0	0	0
88	1	18	4	-1	331	329	17.3	34	MSappa	329	-413	0	0		0	0	0	0	0
89	1	63	53	-1	186	198	24.4	39	ABarapaa	119	0	0	0		0	0	0	0	0
90	1	48	50	-1	311	376	21.7	32	ABplpappp	232	-502	0	0		0	0	0	0	0
91	1	85	49	-1	236	160	6.7	40	ABarpaaa	400	292	0	0		0	0	0	0	0
92	1	89	72	-1	149	240	16.2	37	MSaaaa	376	-87	0	0		0	0	0	0	0
93	1	22	7	-1	361	100	17.0	30	ABprpaaap	230	139	0	0		0	0	0	0	0
94	1	90	60	-1	243	293	18.5	35	MSapaa	319	-592	0	0		0	0	0	0	0
95	1	37	98	-1	436	179	23.7	36	ABprpappa	360	310	0	0		0	0	0	0	0
96	1	82	39	-1	313	241	23.4	41	MSpapa	22	0	0	0		0	0	0	0	0
97	1	78	5	84	380	384	21.3	37	ABplpppa	-76	0	0	0		0	0	0	0	0
98	1	35	107	-1	316	255	14.2	35	Eala	357	37	0	0		0	0	0	0	0
99	1	48	32	-1	281	366	22.2	33	ABplpappa	229	442	0	0		0	0	0	0	0
100	1	49	59	-1	108	258	10.2	33	ABalpaapa	249	62	0	0		0	0	0	0	0
101	1	1	31	-1	259	298	23.9	42	MSaapa	410	-349	0	0		0	0	0	0	0
102	1	79	97	-1	566	314	21.2	38	Dpp	-11	0	0	0		0	0	0	0	0
103	1	6	92	-1	570	192	19.2	34	ABprpppap	94	0	0	0		0	0	0	0	0
104	1	28	75	-1	449	128	13.9	30	ABpraappp	132	0	0	0		0	0	0	0	0
105	1	98	113	-1	432	327	21.8	33	Daa	329	-517	0	0		0	0	0	0	0
106	1	99	115	-1	459	269	22.0	35	Z2	-213	0	0	0		0	0	0	0	0
107	1	100	116	-1	498	248	20.0	31	Dpa	0	0	0	0		0	0	0	0	0
108	1	101	117	-1	357	296	20.0	32	Z3	280	0	0	0		0	0	0	0	0
