# Supplementary material for: The AP-2 Transcription Factor APTF-2 Is Required for Neuroblast and Epidermal Morphogenesis in Caenorhabditis elegans Embryogenesis
Source: PLoS Genet. 2016 May 13;12(5):e1006048. doi: 10.1371/journal.pgen.1006048 (PMC4866721; doi:10.1371/journal.pgen.1006048)
Supplement: S2 Text — (ZIP) [file pgen.1006048.s030.zip › nuclei/t096-nuclei]

1	1	43	64	-1	444	397	13.8	38	ABplappp	371	688	0	0		0	0	0	0	0
2	1	68	17	-1	203	338	7.9	37	ABplaapa	270	0	0	0		0	0	0	0	0
3	1	71	28	94	389	206	13.8	41	Ear	235	427	0	0		0	0	0	0	0
4	1	88	86	-1	333	334	16.7	35	MSappa	352	512	0	0		0	0	0	0	0
5	1	97	119	-1	419	396	19.8	34	ABplpppap	239	172	0	0		0	0	0	0	0
6	1	86	101	-1	385	214	19.7	37	MSpppa	335	137	0	0		0	0	0	0	0
7	1	93	57	-1	358	96	17.5	31	ABprpaaap	236	477	0	0		0	0	0	0	0
8	1	12	53	-1	107	350	14.7	38	ABalppaa	359	578	0	0		0	0	0	0	0
9	1	22	38	-1	93	301	17.8	33	ABalpapap	238	-223	0	0		0	0	0	0	0
10	1	35	35	-1	140	168	10.3	38	ABalaaap	8	0	0	0		0	0	0	0	0
11	1	26	48	-1	306	395	18.3	37	ABplppaa	338	1382	0	0		0	0	0	0	0
12	1	73	60	-1	355	247	7.6	39	ABarppaa	109	0	0	0		0	0	0	0	0
13	1	46	22	-1	376	156	8.4	38	ABarpapp	205	0	0	0		0	0	0	0	0
14	1	39	121	-1	352	308	23.5	38	MSaapp	389	393	0	0		0	0	0	0	0
15	1	62	24	-1	427	116	9.2	36	ABprapaa	170	0	0	0		0	0	0	0	0
16	1	17	49	-1	91	199	16.6	38	ABaraaaa	406	0	0	0		0	0	0	0	0
17	1	64	72	-1	225	259	24.0	34	ABaraappp	302	768	0	0		0	0	0	0	0
18	1	10	2	-1	171	208	7.8	38	ABalapaa	106	0	0	0		0	0	0	0	0
19	1	55	106	-1	253	365	10.5	30	ABplaappa	206	158	0	0		0	0	0	0	0
20	1	9	46	-1	120	244	21.4	39	ABaraapa	267	0	0	0		0	0	0	0	0
21	1	42	47	-1	496	131	11.2	38	ABprapap	354	130	0	0		0	0	0	0	0
22	1	65	97	-1	382	386	13.0	40	ABplappa	386	-214	0	0		0	0	0	0	0
23	1	3	109	120	185	277	7.6	39	ABplaaaa	248	117	0	0		0	0	0	0	0
24	1	14	5	-1	67	238	13.9	38	ABalpaaa	608	0	0	0		0	0	0	0	0
25	1	52	3	-1	215	126	19.0	39	ABpraaaa	389	350	0	0		0	0	0	0	0
26	1	53	91	-1	298	316	18.6	36	MSapap	338	118	0	0		0	0	0	0	0
27	1	78	66	107	290	308	8.2	40	ABplapaa	159	0	0	0		0	0	0	0	0
28	1	6	52	-1	452	219	19.7	39	MSpppp	355	98	0	0		0	0	0	0	0
29	1	84	102	-1	275	210	23.4	34	ABarapapp	242	445	0	0		0	0	0	0	0
30	1	38	70	-1	341	108	12.0	38	ABpraapa	305	776	0	0		0	0	0	0	0
31	1	101	41	-1	268	295	23.5	40	MSaapa	386	-340	0	0		0	0	0	0	0
32	1	99	103	-1	275	363	23.3	35	ABplpappa	259	-508	0	0		0	0	0	0	0
33	1	19	32	-1	220	236	9.6	35	ABalapap	-19	0	0	0		0	0	0	0	0
34	1	7	54	78	298	211	7.9	34	ABarpaap	121	0	0	0		0	0	0	0	0
35	1	33	7	-1	409	279	8.2	39	ABarppap	356	-177	0	0		0	0	0	0	0
36	1	41	99	-1	392	290	14.9	37	Ealp	366	769	0	0		0	0	0	0	0
37	1	54	111	-1	500	242	14.8	45	Epr	453	571	0	0		0	0	0	0	0
38	1	69	82	-1	540	223	7.1	41	Cpaa	393	-290	0	0		0	0	0	0	0
39	1	96	56	-1	322	240	23.2	41	MSpapa	405	743	0	0		0	0	0	0	0
40	1	32	14	-1	134	312	13.4	32	ABalpaapp	29	0	0	0		0	0	0	0	0
41	1	85	1	-1	249	271	6.9	38	ABplaaap	366	354	0	0		0	0	0	0	0
42	1	64	11	-1	177	250	24.0	33	ABaraappa	242	134	0	0		0	0	0	0	0
43	1	44	96	-1	217	199	17.6	37	MSpaaa	375	-695	0	0		0	0	0	0	0
44	1	45	89	-1	213	134	13.4	38	ABalaapp	108	0	0	0		0	0	0	0	0
45	1	23	25	-1	501	392	20.2	35	ABplppppp	285	780	0	0		0	0	0	0	0
46	1	4	30	-1	217	166	9.8	38	ABalappa	151	0	0	0		0	0	0	0	0
47	1	16	12	-1	295	142	10.2	38	ABarpapa	254	0	0	0		0	0	0	0	0
48	1	50	40	-1	264	108	16.0	38	ABpraaap	221	0	0	0		0	0	0	0	0
49	1	91	8	-1	238	174	6.3	39	ABarpaaa	386	117	0	0		0	0	0	0	0
50	1	90	113	-1	329	377	22.5	34	ABplpappp	277	133	0	0		0	0	0	0	0
51	1	55	16	-1	310	366	11.5	32	ABplaappp	223	473	0	0		0	0	0	0	0
52	1	81	43	-1	271	191	13.6	40	ABalappp	404	0	0	0		0	0	0	0	0
53	1	89	79	-1	183	197	23.6	39	ABarapaa	158	0	0	0		0	0	0	0	0
54	1	25	63	-1	584	200	14.8	37	ABprappp	37	0	0	0		0	0	0	0	0
55	1	40	65	-1	129	299	19.7	33	ABalpappa	223	103	0	0		0	0	0	0	0
56	1	18	69	-1	457	397	22.5	35	ABplppppa	295	194	0	0		0	0	0	0	0
57	1	61	50	-1	181	290	13.3	37	ABalpppa	348	-544	0	0		0	0	0	0	0
58	1	2	80	-1	392	117	14.6	32	ABpraappa	260	1020	0	0		0	0	0	0	0
59	1	100	33	-1	113	262	9.5	33	ABalpaapa	264	702	0	0		0	0	0	0	0
60	1	94	98	-1	244	298	18.6	34	MSapaa	25	0	0	0		0	0	0	0	0
61	1	58	118	122	221	360	20.5	37	ABplpapa	349	677	0	0		0	0	0	0	0
62	1	21	4	123	183	368	13.7	39	ABplpaaa	128	0	0	0		0	0	0	0	0
63	1	75	15	-1	169	161	14.1	38	ABalaapa	362	499	0	0		0	0	0	0	0
64	1	63	77	-1	154	355	19.0	40	ABalppap	433	0	0	0		0	0	0	0	0
65	1	1	58	-1	595	301	15.3	41	Cppp	410	-1139	0	0		0	0	0	0	0
66	1	29	74	-1	542	155	15.2	39	ABprappa	341	1409	0	0		0	0	0	0	0
67	1	59	104	-1	454	298	15.2	44	Epl	436	519	0	0		0	0	0	0	0
68	1	11	95	-1	310	93	17.2	32	ABprpaaaa	228	767	0	0		0	0	0	0	0
69	1	8	23	34	141	182	19.4	40	ABaraaap	274	501	0	0		0	0	0	0	0
70	1	87	9	31	487	184	18.3	38	ABprppap	300	427	0	0		0	0	0	0	0
71	1	36	59	-1	435	185	6.8	38	ABarpppa	134	0	0	0		0	0	0	0	0
72	1	92	73	-1	149	244	15.8	38	MSaaaa	370	-90	0	0		0	0	0	0	0
73	1	70	88	112	264	129	22.4	41	ABarappa	272	148	0	0		0	0	0	0	0
74	1	74	84	-1	264	386	16.2	31	ABplpaapp	209	460	0	0		0	0	0	0	0
75	1	104	71	-1	445	127	14.4	32	ABpraappp	-46	0	0	0		0	0	0	0	0
76	1	49	44	-1	493	187	23.5	36	ABprpappp	351	669	0	0		0	0	0	0	0
77	1	28	21	-1	604	251	18.2	41	Cppa	402	367	0	0		0	0	0	0	0
78	1	13	108	-1	358	169	18.5	35	MSppap	335	1062	0	0		0	0	0	0	0
79	1	30	42	61	362	324	9.0	36	ABplapap	135	0	0	0		0	0	0	0	0
80	1	60	18	-1	536	157	20.6	36	ABprpppaa	276	94	0	0		0	0	0	0	0
81	1	79	20	-1	422	123	18.7	34	ABprpaapp	270	725	0	0		0	0	0	0	0
82	1	66	27	-1	484	192	9.3	38	ABarpppp	343	0	0	0		0	0	0	0	0
83	1	72	116	-1	383	101	20.6	35	ABprpaapa	243	118	0	0		0	0	0	0	0
84	1	97	39	-1	384	376	23.4	34	ABplpppaa	179	0	0	0		0	0	0	0	0
85	1	56	36	-1	233	315	13.3	36	ABalpppp	160	0	0	0		0	0	0	0	0
86	1	57	26	-1	542	207	22.7	36	ABprppppa	267	-252	0	0		0	0	0	0	0
87	1	24	68	-1	289	223	18.1	37	MSpaap	370	536	0	0		0	0	0	0	0
88	1	76	90	117	324	143	21.4	43	ABarappp	333	154	0	0		0	0	0	0	0
89	1	82	81	-1	306	170	16.5	35	MSppaa	339	-54	0	0		0	0	0	0	0
90	1	83	93	-1	516	342	10.0	39	Caap	377	159	0	0		0	0	0	0	0
91	1	27	10	83	359	387	18.1	38	ABplppap	153	0	0	0		0	0	0	0	0
92	1	103	115	-1	575	195	19.4	33	ABprpppap	268	-850	0	0		0	0	0	0	0
93	1	67	29	-1	570	251	22.7	36	ABprppppp	372	0	0	0		0	0	0	0	0
94	1	34	67	-1	104	206	10.0	37	ABalaaaa	361	239	0	0		0	0	0	0	0
95	1	51	55	-1	467	131	21.1	39	ABprppaa	388	1070	0	0		0	0	0	0	0
96	1	47	51	-1	547	350	14.5	39	Capp	390	-62	0	0		0	0	0	0	0
97	1	102	110	-1	575	315	20.5	36	Dpp	409	0	0	0		0	0	0	0	0
98	1	95	114	-1	442	181	24.2	36	ABprpappa	290	505	0	0		0	0	0	0	0
99	1	5	13	-1	465	301	7.8	39	Caaa	393	300	0	0		0	0	0	0	0
100	1	80	45	-1	360	149	23.5	33	ABprpapaa	248	-146	0	0		0	0	0	0	0
101	1	80	62	-1	413	156	23.7	34	ABprpapap	238	-495	0	0		0	0	0	0	0
102	1	37	105	-1	403	342	16.7	36	MSappp	354	346	0	0		0	0	0	0	0
103	1	84	100	-1	235	184	23.8	35	ABarapapa	239	-804	0	0		0	0	0	0	0
104	1	74	19	-1	225	387	15.2	31	ABplpaapa	204	-482	0	0		0	0	0	0	0
105	1	31	75	-1	392	242	24.1	41	MSpapp	414	353	0	0		0	0	0	0	0
106	1	22	92	-1	63	286	14.5	33	ABalpapaa	269	-223	0	0		0	0	0	0	0
107	1	98	76	-1	309	259	14.4	36	Eala	4	0	0	0		0	0	0	0	0
108	1	77	85	-1	233	253	18.8	36	MSaaap	340	451	0	0		0	0	0	0	0
109	1	40	6	-1	182	312	21.6	34	ABalpappp	295	119	0	0		0	0	0	0	0
110	1	48	37	-1	585	273	9.4	40	Cpap	272	0	0	0		0	0	0	0	0
111	1	20	87	-1	499	382	15.6	37	Capa	-221	0	0	0		0	0	0	0	0
112	0	15	-1	-1	522	344	23.7	36		-167	0	0	0		0	0	0	0	0
113	1	105	125	-1	440	328	22.5	33	Daa	336	-610	0	0		0	0	0	0	0
114	1	15	126	-1	520	348	24.0	35	Dap	387	193	0	0		0	0	0	0	0
115	1	106	127	-1	454	267	22.0	35	Z2	-213	0	0	0		0	0	0	0	0
116	1	107	128	-1	498	244	20.0	29	Dpa	0	0	0	0		0	0	0	0	0
117	1	108	129	-1	358	294	19.666666	32	Z3	280	0	0	0		0	0	0	0	0
