# Supplementary material for: The AP-2 Transcription Factor APTF-2 Is Required for Neuroblast and Epidermal Morphogenesis in Caenorhabditis elegans Embryogenesis
Source: PLoS Genet. 2016 May 13;12(5):e1006048. doi: 10.1371/journal.pgen.1006048 (PMC4866721; doi:10.1371/journal.pgen.1006048)
Supplement: S2 Text — (ZIP) [file pgen.1006048.s030.zip › nuclei/t097-nuclei]

1	1	41	37	-1	258	266	6.9	40	ABplaaap	353	1312	0	0		0	0	0	0	0
2	1	18	54	-1	162	210	7.5	38	ABalapaa	358	110	0	0		0	0	0	0	0
3	1	25	60	-1	206	132	19.2	38	ABpraaaa	189	0	0	0		0	0	0	0	0
4	1	62	68	-1	203	379	14.0	31	ABplpaaap	213	101	0	0		0	0	0	0	0
5	1	24	24	-1	66	250	14.9	39	ABalpaaa	241	0	0	0		0	0	0	0	0
6	1	109	38	-1	192	314	22.3	35	ABalpappp	311	807	0	0		0	0	0	0	0
7	1	35	81	-1	410	281	7.6	39	ABarppap	169	0	0	0		0	0	0	0	0
8	1	49	131	-1	220	167	6.2	40	ABarpaaa	102	0	0	0		0	0	0	0	0
9	1	70	111	-1	513	195	17.8	35	ABprppapp	239	1357	0	0		0	0	0	0	0
10	1	91	110	-1	351	394	18.6	30	ABplppapa	205	162	0	0		0	0	0	0	0
11	1	42	59	-1	176	251	23.8	35	ABaraappa	262	-811	0	0		0	0	0	0	0
12	1	47	61	66	297	141	9.4	40	ABarpapa	249	423	0	0		0	0	0	0	0
13	1	99	116	-1	476	297	7.9	39	Caaa	394	95	0	0		0	0	0	0	0
14	1	40	93	-1	130	309	14.1	33	ABalpaapp	264	1896	0	0		0	0	0	0	0
15	1	63	106	-1	168	164	14.1	38	ABalaapa	360	-128	0	0		0	0	0	0	0
16	1	51	77	-1	318	368	11.0	32	ABplaappp	303	790	0	0		0	0	0	0	0
17	1	2	49	-1	203	336	8.2	38	ABplaapa	144	0	0	0		0	0	0	0	0
18	1	80	15	-1	528	154	20.5	36	ABprpppaa	94	0	0	0		0	0	0	0	0
19	1	104	48	-1	231	396	15.3	31	ABplpaapa	214	774	0	0		0	0	0	0	0
20	1	81	6	-1	419	122	18.5	34	ABprpaapp	282	412	0	0		0	0	0	0	0
21	1	77	21	-1	600	247	17.7	42	Cppa	402	832	0	0		0	0	0	0	0
22	1	13	122	-1	373	157	8.1	38	ABarpapp	385	-253	0	0		0	0	0	0	0
23	1	69	17	-1	164	181	19.3	33	ABaraaapp	214	193	0	0		0	0	0	0	0
24	1	15	84	-1	416	115	9.5	38	ABprapaa	194	0	0	0		0	0	0	0	0
25	1	45	46	-1	506	392	20.9	35	ABplppppp	299	151	0	0		0	0	0	0	0
26	1	86	39	-1	543	198	22.6	37	ABprppppa	300	-562	0	0		0	0	0	0	0
27	1	82	65	-1	479	191	9.3	38	ABarpppp	380	627	0	0		0	0	0	0	0
28	1	3	44	-1	353	195	14.2	35	Eara	278	448	0	0		0	0	0	0	0
29	1	93	16	-1	575	243	22.9	37	ABprppppp	369	126	0	0		0	0	0	0	0
30	1	46	29	-1	216	158	10.2	39	ABalappa	-296	0	0	0		0	0	0	0	0
31	1	70	112	-1	475	161	17.4	34	ABprppapa	230	1018	0	0		0	0	0	0	0
32	1	33	20	-1	212	240	9.6	37	ABalapap	-33	0	0	0		0	0	0	0	0
33	1	59	76	-1	110	262	10.2	34	ABalpaapa	318	415	0	0		0	0	0	0	0
34	1	69	13	-1	121	185	17.6	32	ABaraaapa	189	0	0	0		0	0	0	0	0
35	1	10	74	-1	136	167	10.9	37	ABalaaap	70	0	0	0		0	0	0	0	0
36	1	85	4	40	239	318	13.5	33	ABalpppp	412	0	0	0		0	0	0	0	0
37	1	110	31	-1	584	280	9.9	40	Cpap	52	0	0	0		0	0	0	0	0
38	1	9	105	-1	96	306	18.3	34	ABalpapap	401	0	0	0		0	0	0	0	0
39	1	84	97	-1	393	380	23.4	35	ABplpppaa	326	370	0	0		0	0	0	0	0
40	1	48	99	-1	264	104	16.6	38	ABpraaap	-380	0	0	0		0	0	0	0	0
41	1	31	30	-1	278	300	23.7	41	MSaapa	414	-303	0	0		0	0	0	0	0
42	1	79	79	-1	344	312	9.8	32	ABplapapa	216	-524	0	0		0	0	0	0	0
43	1	52	50	-1	274	184	13.3	39	ABalappp	393	160	0	0		0	0	0	0	0
44	1	76	34	-1	496	191	23.4	36	ABprpappp	304	-538	0	0		0	0	0	0	0
45	1	100	47	-1	370	156	24.0	34	ABprpapaa	261	481	0	0		0	0	0	0	0
46	1	20	25	100	120	246	20.8	38	ABaraapa	-217	0	0	0		0	0	0	0	0
47	1	21	41	127	485	129	11.1	41	ABprapap	243	1358	0	0		0	0	0	0	0
48	1	11	126	-1	310	395	18.6	37	ABplppaa	295	152	0	0		0	0	0	0	0
49	1	16	9	-1	89	214	16.0	39	ABaraaaa	-26	0	0	0		0	0	0	0	0
50	1	57	115	-1	182	284	13.5	35	ABalpppa	278	81	0	0		0	0	0	0	0
51	1	96	3	-1	554	350	15.2	39	Capp	391	-253	0	0		0	0	0	0	0
52	1	28	125	-1	451	209	19.4	40	MSpppp	399	483	0	0		0	0	0	0	0
53	1	8	7	-1	104	351	14.7	38	ABalppaa	351	-996	0	0		0	0	0	0	0
54	1	34	42	-1	257	198	7.4	30	ABarpaapa	203	-181	0	0		0	0	0	0	0
55	1	95	18	67	466	125	20.6	40	ABprppaa	281	-151	0	0		0	0	0	0	0
56	1	39	10	-1	322	241	23.1	39	MSpapa	392	-256	0	0		0	0	0	0	0
57	1	7	28	-1	364	99	18.5	33	ABprpaaap	268	479	0	0		0	0	0	0	0
58	1	65	23	-1	602	306	15.4	39	Cppp	399	-112	0	0		0	0	0	0	0
59	1	71	33	-1	433	184	6.9	39	ABarpppa	465	0	0	0		0	0	0	0	0
60	1	12	36	-1	361	249	7.7	38	ABarppaa	36	0	0	0		0	0	0	0	0
61	1	79	114	-1	395	337	8.7	30	ABplapapp	211	104	0	0		0	0	0	0	0
62	1	101	12	-1	418	151	23.6	35	ABprpapap	237	-182	0	0		0	0	0	0	0
63	1	54	19	135	583	199	14.4	37	ABprappp	67	0	0	0		0	0	0	0	0
64	1	1	11	-1	454	393	13.4	38	ABplappp	166	0	0	0		0	0	0	0	0
65	1	55	124	-1	131	305	20.5	33	ABalpappa	244	-1166	0	0		0	0	0	0	0
66	1	27	8	-1	311	310	7.8	30	ABplapaap	205	-143	0	0		0	0	0	0	0
67	1	94	22	-1	99	212	9.6	38	ABalaaaa	259	0	0	0		0	0	0	0	0
68	1	87	119	-1	295	227	18.3	36	MSpaap	197	0	0	0		0	0	0	0	0
69	1	56	82	-1	457	398	22.8	35	ABplppppa	276	829	0	0		0	0	0	0	0
70	1	30	85	133	343	106	12.8	39	ABpraapa	238	-161	0	0		0	0	0	0	0
71	1	75	90	-1	441	128	14.3	34	ABpraappp	242	0	0	0		0	0	0	0	0
72	1	17	130	-1	231	257	24.1	37	ABaraappp	306	454	0	0		0	0	0	0	0
73	1	72	5	-1	154	249	16.3	39	MSaaaa	273	0	0	0		0	0	0	0	0
74	1	66	92	102	540	156	14.4	39	ABprappa	110	0	0	0		0	0	0	0	0
75	1	105	57	-1	390	240	24.3	39	MSpapp	397	172	0	0		0	0	0	0	0
76	1	107	104	-1	298	258	14.0	37	Eala	373	109	0	0		0	0	0	0	0
77	1	64	14	51	161	352	19.3	38	ABalppap	263	-198	0	0		0	0	0	0	0
78	1	34	78	-1	317	213	7.4	29	ABarpaapp	134	0	0	0		0	0	0	0	0
79	1	53	2	58	181	193	23.2	40	ABarapaa	150	0	0	0		0	0	0	0	0
80	1	58	64	-1	391	117	14.7	32	ABpraappa	299	746	0	0		0	0	0	0	0
81	1	89	96	-1	299	173	17.2	36	MSppaa	338	286	0	0		0	0	0	0	0
82	1	38	26	-1	541	223	7.4	40	Cpaa	400	351	0	0		0	0	0	0	0
83	1	91	117	-1	391	393	17.8	30	ABplppapp	217	1103	0	0		0	0	0	0	0
84	1	74	95	-1	282	385	15.2	33	ABplpaapp	220	-166	0	0		0	0	0	0	0
85	1	108	101	-1	240	254	19.2	36	MSaaap	349	-368	0	0		0	0	0	0	0
86	1	4	27	-1	338	336	16.4	34	MSappa	160	0	0	0		0	0	0	0	0
87	1	111	1	-1	507	374	16.8	39	Capa	38	0	0	0		0	0	0	0	0
88	1	73	86	-1	240	135	22.2	31	ABarappaa	222	146	0	0		0	0	0	0	0
89	1	44	43	-1	210	129	13.6	39	ABalaapp	92	0	0	0		0	0	0	0	0
90	1	88	129	-1	305	134	20.4	37	ABarapppa	237	83	0	0		0	0	0	0	0
91	1	26	52	-1	296	320	18.5	36	MSapap	95	0	0	0		0	0	0	0	0
92	1	106	89	-1	64	298	14.2	32	ABalpapaa	278	82	0	0		0	0	0	0	0
93	1	90	87	-1	521	344	10.9	40	Caap	352	-475	0	0		0	0	0	0	0
94	1	3	121	-1	416	214	13.7	35	Earp	223	140	0	0		0	0	0	0	0
95	1	68	88	-1	312	91	18.0	31	ABprpaaaa	273	149	0	0		0	0	0	0	0
96	1	43	53	-1	224	206	17.1	37	MSpaaa	260	0	0	0		0	0	0	0	0
97	1	22	107	-1	391	385	13.1	39	ABplappa	388	207	0	0		0	0	0	0	0
98	1	60	83	-1	248	300	18.8	36	MSapaa	388	0	0	0		0	0	0	0	0
99	1	36	80	-1	387	289	15.2	38	Ealp	180	0	0	0		0	0	0	0	0
100	1	103	132	-1	231	183	24.4	35	ABarapapa	139	0	0	0		0	0	0	0	0
101	1	6	109	-1	387	202	19.5	37	MSpppa	371	-201	0	0		0	0	0	0	0
102	1	29	71	-1	284	207	23.7	37	ABarapapp	276	130	0	0		0	0	0	0	0
103	1	32	128	-1	285	365	23.4	36	ABplpappa	116	0	0	0		0	0	0	0	0
104	1	67	103	-1	450	295	15.3	43	Epl	433	-355	0	0		0	0	0	0	0
105	1	102	94	-1	401	339	17.0	36	MSappp	129	0	0	0		0	0	0	0	0
106	1	19	123	-1	251	370	10.0	31	ABplaappa	131	0	0	0		0	0	0	0	0
107	1	27	113	-1	261	319	7.8	30	ABplapaaa	215	-141	0	0		0	0	0	0	0
108	1	78	75	-1	351	160	18.7	35	MSppap	-131	0	0	0		0	0	0	0	0
109	1	23	56	-1	195	287	6.6	31	ABplaaaap	199	-522	0	0		0	0	0	0	0
110	1	97	118	-1	584	317	22.4	32	Dpp	282	-1058	0	0		0	0	0	0	0
111	1	37	108	-1	500	240	14.7	44	Epr	443	314	0	0		0	0	0	0	0
112	1	73	70	-1	272	136	22.8	33	ABarappap	232	142	0	0		0	0	0	0	0
113	1	50	55	-1	340	369	22.6	34	ABplpappp	278	135	0	0		0	0	0	0	0
114	1	98	72	-1	446	177	24.5	37	ABprpappa	360	-813	0	0		0	0	0	0	0
115	1	92	32	-1	577	194	19.3	33	ABprpppap	512	0	0	0		0	0	0	0	0
116	1	83	35	-1	384	106	21.7	35	ABprpaapa	284	448	0	0		0	0	0	0	0
117	1	88	63	-1	336	154	23.2	38	ABarapppp	294	-222	0	0		0	0	0	0	0
118	1	61	62	-1	250	378	20.4	31	ABplpapap	209	-525	0	0		0	0	0	0	0
119	1	5	120	-1	432	396	19.6	34	ABplpppap	271	793	0	0		0	0	0	0	0
120	1	23	73	-1	159	272	8.1	32	ABplaaaaa	208	-1117	0	0		0	0	0	0	0
121	1	14	91	-1	354	306	23.4	38	MSaapp	372	381	0	0		0	0	0	0	0
122	1	61	45	-1	207	344	19.0	31	ABplpapaa	219	108	0	0		0	0	0	0	0
123	1	62	98	-1	158	356	14.1	31	ABplpaaaa	426	0	0	0		0	0	0	0	0
124	0	112	-1	-1	518	327	23.5	35		-55	0	0	0		0	0	0	0	0
125	1	113	134	-1	433	330	21.6	31	Daa	251	-616	0	0		0	0	0	0	0
126	1	114	136	-1	517	333	23.0	35	Dap	387	193	0	0		0	0	0	0	0
127	1	115	137	-1	458	260	22.0	33	Z2	-213	0	0	0		0	0	0	0	0
128	1	116	138	-1	497	245	22.0	29	Dpa	0	0	0	0		0	0	0	0	0
129	1	117	139	-1	359	291	19.333334	32	Z3	280	0	0	0		0	0	0	0	0
