# Supplementary material for: The AP-2 Transcription Factor APTF-2 Is Required for Neuroblast and Epidermal Morphogenesis in Caenorhabditis elegans Embryogenesis
Source: PLoS Genet. 2016 May 13;12(5):e1006048. doi: 10.1371/journal.pgen.1006048 (PMC4866721; doi:10.1371/journal.pgen.1006048)
Supplement: S2 Text — (ZIP) [file pgen.1006048.s030.zip › nuclei/t098-nuclei]

1	1	87	126	-1	504	374	17.6	38	Capa	382	-142	0	0		0	0	0	0	0
2	1	79	109	-1	160	198	22.2	33	ABarapaaa	277	159	0	0		0	0	0	0	0
3	1	51	111	-1	550	351	16.0	41	Capp	401	133	0	0		0	0	0	0	0
4	1	36	58	-1	266	333	12.5	29	ABalppppp	206	740	0	0		0	0	0	0	0
5	1	73	1	-1	154	247	16.8	38	MSaaaa	165	0	0	0		0	0	0	0	0
6	1	20	99	-1	413	124	19.2	33	ABprpaapp	305	-525	0	0		0	0	0	0	0
7	1	53	85	-1	105	352	14.6	37	ABalppaa	353	603	0	0		0	0	0	0	0
8	1	66	40	-1	313	318	7.6	31	ABplapaap	223	169	0	0		0	0	0	0	0
9	1	49	11	-1	89	221	14.4	38	ABaraaaa	389	407	0	0		0	0	0	0	0
10	1	56	83	-1	327	240	23.3	39	MSpapa	391	941	0	0		0	0	0	0	0
11	1	64	22	-1	458	392	13.5	38	ABplappp	165	0	0	0		0	0	0	0	0
12	1	62	134	-1	411	155	23.8	36	ABprpapap	292	-491	0	0		0	0	0	0	0
13	1	34	50	-1	117	188	16.8	34	ABaraaapa	155	0	0	0		0	0	0	0	0
14	1	77	51	-1	182	360	19.7	31	ABalppapp	230	147	0	0		0	0	0	0	0
15	1	18	118	-1	524	149	20.3	35	ABprpppaa	313	-1148	0	0		0	0	0	0	0
16	1	29	87	-1	579	245	22.7	36	ABprppppp	357	791	0	0		0	0	0	0	0
17	1	23	4	-1	169	182	18.6	32	ABaraaapp	-123	0	0	0		0	0	0	0	0
18	1	55	52	-1	444	130	21.2	34	ABprppaaa	245	166	0	0		0	0	0	0	0
19	1	63	112	-1	595	196	14.2	32	ABprapppa	206	57	0	0		0	0	0	0	0
20	1	32	47	-1	206	244	8.9	36	ABalapap	60	0	0	0		0	0	0	0	0
21	1	21	129	-1	594	259	18.5	39	Cppa	-7	0	0	0		0	0	0	0	0
22	1	67	8	-1	101	219	8.7	37	ABalaaaa	-59	0	0	0		0	0	0	0	0
23	1	58	45	-1	598	314	15.6	41	Cppp	392	1223	0	0		0	0	0	0	0
24	1	5	76	-1	69	258	15.5	37	ABalpaaa	-66	0	0	0		0	0	0	0	0
25	1	46	86	-1	133	256	22.3	31	ABaraapap	270	-515	0	0		0	0	0	0	0
26	1	82	19	-1	535	221	7.5	39	Cpaa	11	0	0	0		0	0	0	0	0
27	1	86	73	-1	336	337	16.6	35	MSappa	326	-1744	0	0		0	0	0	0	0
28	1	57	2	-1	357	98	18.8	33	ABprpaaap	288	-777	0	0		0	0	0	0	0
29	1	30	37	-1	209	167	10.1	37	ABalappa	371	1771	0	0		0	0	0	0	0
30	1	41	91	-1	287	302	23.4	40	MSaapa	376	419	0	0		0	0	0	0	0
31	1	37	119	-1	578	290	10.4	40	Cpap	-78	0	0	0		0	0	0	0	0
32	1	115	132	-1	578	194	18.5	35	ABprpppap	285	502	0	0		0	0	0	0	0
33	1	59	80	-1	430	185	7.3	38	ABarpppa	372	515	0	0		0	0	0	0	0
34	1	44	95	-1	499	185	23.5	37	ABprpappp	366	-245	0	0		0	0	0	0	0
35	1	116	33	-1	379	106	22.4	34	ABprpaapa	311	125	0	0		0	0	0	0	0
36	1	60	44	-1	362	248	8.2	38	ABarppaa	332	729	0	0		0	0	0	0	0
37	1	1	39	-1	267	274	7.6	38	ABplaaap	83	0	0	0		0	0	0	0	0
38	1	6	121	-1	201	315	22.3	35	ABalpappp	347	1035	0	0		0	0	0	0	0
39	1	26	79	-1	546	192	22.5	38	ABprppppa	331	-245	0	0		0	0	0	0	0
40	1	36	74	-1	225	307	14.7	31	ABalppppa	256	113	0	0		0	0	0	0	0
41	1	47	15	-1	457	120	10.7	31	ABprapapa	203	103	0	0		0	0	0	0	0
42	1	54	30	-1	255	201	7.6	33	ABarpaapa	249	439	0	0		0	0	0	0	0
43	1	89	21	-1	207	129	13.3	36	ABalaapp	345	0	0	0		0	0	0	0	0
44	1	28	103	-1	345	193	14.3	35	Eara	284	-194	0	0		0	0	0	0	0
45	1	122	84	-1	216	349	19.6	33	ABplpapaa	220	107	0	0		0	0	0	0	0
46	1	25	94	-1	517	380	21.5	34	ABplppppp	331	-141	0	0		0	0	0	0	0
47	1	45	124	-1	364	165	24.4	35	ABprpapaa	326	-483	0	0		0	0	0	0	0
48	1	19	67	-1	229	399	15.9	31	ABplpaapa	243	751	0	0		0	0	0	0	0
49	1	17	93	-1	204	341	8.8	38	ABplaapa	353	152	0	0		0	0	0	0	0
50	1	43	26	-1	271	177	12.7	38	ABalappp	381	-816	0	0		0	0	0	0	0
51	1	77	62	-1	137	353	18.4	31	ABalppapa	222	137	0	0		0	0	0	0	0
52	1	91	64	-1	294	322	18.2	37	MSapap	329	1356	0	0		0	0	0	0	0
53	1	96	92	-1	224	211	17.1	38	MSpaaa	376	206	0	0		0	0	0	0	0
54	1	2	9	-1	163	217	7.7	37	ABalapaa	112	0	0	0		0	0	0	0	0
55	1	113	17	-1	347	372	23.3	34	ABplpappp	320	-159	0	0		0	0	0	0	0
56	1	109	89	-1	214	295	6.7	31	ABplaaaap	205	732	0	0		0	0	0	0	0
57	1	75	18	-1	389	234	24.4	40	MSpapp	395	116	0	0		0	0	0	0	0
58	1	79	115	-1	189	203	24.4	34	ABarapaap	264	130	0	0		0	0	0	0	0
59	1	11	98	-1	179	258	24.3	35	ABaraappa	292	-230	0	0		0	0	0	0	0
60	1	3	12	-1	198	132	18.5	39	ABpraaaa	212	0	0	0		0	0	0	0	0
61	1	12	13	-1	316	152	8.4	29	ABarpapap	206	437	0	0		0	0	0	0	0
62	1	118	70	-1	259	383	20.4	34	ABplpapap	257	102	0	0		0	0	0	0	0
63	1	117	36	-1	330	154	23.4	37	ABarapppp	296	406	0	0		0	0	0	0	0
64	1	80	61	-1	382	112	15.6	32	ABpraappa	240	0	0	0		0	0	0	0	0
65	1	27	48	-1	482	186	9.8	38	ABarpppp	336	0	0	0		0	0	0	0	0
66	1	12	5	-1	269	136	8.9	30	ABarpapaa	207	123	0	0		0	0	0	0	0
67	1	55	110	-1	483	126	20.5	34	ABprppaap	217	166	0	0		0	0	0	0	0
68	1	4	96	-1	199	376	14.4	32	ABplpaaap	69	0	0	0		0	0	0	0	0
69	0	124	-1	-1	502	321	23.5	33		396	0	0	0		0	0	0	0	0
70	1	112	72	-1	274	135	23.5	33	ABarappap	282	798	0	0		0	0	0	0	0
71	1	102	133	-1	284	207	23.7	36	ABarapapp	350	-185	0	0		0	0	0	0	0
72	1	114	125	-1	442	176	25.2	37	ABprpappa	336	121	0	0		0	0	0	0	0
73	1	120	32	-1	160	277	7.4	30	ABplaaaaa	201	-168	0	0		0	0	0	0	0
74	1	35	42	-1	138	174	11.0	37	ABalaaap	152	0	0	0		0	0	0	0	0
75	1	108	34	-1	340	157	18.3	34	MSppap	190	0	0	0		0	0	0	0	0
76	1	33	16	-1	110	265	10.0	34	ABalpaapa	-206	0	0	0		0	0	0	0	0
77	1	16	116	-1	318	373	11.2	34	ABplaappp	313	3	0	0		0	0	0	0	0
78	1	78	23	-1	316	217	7.4	33	ABarpaapp	443	0	0	0		0	0	0	0	0
79	1	42	57	-1	347	318	10.3	32	ABplapapa	246	-506	0	0		0	0	0	0	0
80	1	99	114	-1	382	288	15.2	37	Ealp	372	-501	0	0		0	0	0	0	0
81	1	7	27	-1	410	279	7.9	39	ABarppap	26	0	0	0		0	0	0	0	0
82	1	69	130	-1	460	393	23.8	37	ABplppppa	357	-49	0	0		0	0	0	0	0
83	1	98	3	-1	247	300	19.2	36	MSapaa	322	0	0	0		0	0	0	0	0
84	1	24	104	113	409	121	10.2	39	ABprapaa	-158	0	0	0		0	0	0	0	0
85	1	70	97	-1	354	114	12.5	29	ABpraapap	198	138	0	0		0	0	0	0	0
86	1	88	31	-1	225	131	22.0	33	ABarappaa	230	-146	0	0		0	0	0	0	0
87	1	93	106	138	513	348	11.3	41	Caap	270	0	0	0		0	0	0	0	0
88	1	95	25	-1	308	89	17.4	32	ABprpaaaa	312	-182	0	0		0	0	0	0	0
89	1	92	71	-1	69	309	13.8	32	ABalpapaa	96	0	0	0		0	0	0	0	0
90	1	71	38	-1	435	129	14.7	35	ABpraappp	350	774	0	0		0	0	0	0	0
91	1	121	82	-1	357	305	23.2	38	MSaapp	364	-332	0	0		0	0	0	0	0
92	1	74	107	-1	564	168	14.3	30	ABprappap	216	420	0	0		0	0	0	0	0
93	1	14	101	-1	130	310	14.7	34	ABalpaapp	284	19	0	0		0	0	0	0	0
94	1	105	43	-1	390	339	17.2	35	MSappp	335	-834	0	0		0	0	0	0	0
95	1	84	105	-1	282	391	15.5	33	ABplpaapp	299	131	0	0		0	0	0	0	0
96	1	81	100	-1	286	177	17.7	36	MSppaa	286	0	0	0		0	0	0	0	0
97	1	39	122	-1	396	380	22.5	35	ABplpppaa	351	-318	0	0		0	0	0	0	0
98	1	123	75	-1	157	354	13.1	32	ABplpaaaa	254	439	0	0		0	0	0	0	0
99	1	40	53	-1	254	108	17.3	37	ABpraaap	454	0	0	0		0	0	0	0	0
100	1	46	29	-1	103	229	19.3	30	ABaraapaa	231	938	0	0		0	0	0	0	0
101	1	85	7	-1	246	257	18.7	37	MSaaap	342	-301	0	0		0	0	0	0	0
102	1	74	127	-1	518	135	15.3	31	ABprappaa	112	0	0	0		0	0	0	0	0
103	1	104	90	-1	446	295	15.3	43	Epl	434	-162	0	0		0	0	0	0	0
104	1	76	20	-1	290	256	13.5	38	Eala	382	-1411	0	0		0	0	0	0	0
105	1	38	54	-1	89	306	18.4	34	ABalpapap	381	0	0	0		0	0	0	0	0
106	1	15	10	-1	167	165	14.4	36	ABalaapa	357	549	0	0		0	0	0	0	0
107	1	97	102	-1	388	383	13.2	38	ABplappa	385	550	0	0		0	0	0	0	0
108	1	111	108	-1	499	235	14.9	45	Epr	456	234	0	0		0	0	0	0	0
109	1	101	59	-1	383	192	19.1	38	MSpppa	340	536	0	0		0	0	0	0	0
110	1	10	49	-1	359	401	18.9	31	ABplppapa	222	-142	0	0		0	0	0	0	0
111	1	9	24	-1	519	191	17.8	36	ABprppapp	340	-778	0	0		0	0	0	0	0
112	1	31	6	-1	476	161	17.4	33	ABprppapa	40	0	0	0		0	0	0	0	0
113	1	107	66	-1	257	334	7.6	30	ABplapaaa	214	176	0	0		0	0	0	0	0
114	1	61	123	-1	399	337	8.4	31	ABplapapp	102	0	0	0		0	0	0	0	0
115	1	50	77	81	184	283	13.4	37	ABalpppa	225	1337	0	0		0	0	0	0	0
116	1	13	55	-1	476	298	8.1	40	Caaa	396	-836	0	0		0	0	0	0	0
117	1	83	60	-1	404	396	17.7	31	ABplppapp	-156	0	0	0		0	0	0	0	0
118	1	110	136	-1	560	301	23.1	30	Dpp	284	1063	0	0		0	0	0	0	0
119	1	68	78	-1	294	223	18.4	36	MSpaap	365	158	0	0		0	0	0	0	0
120	1	119	131	-1	443	397	19.6	34	ABplpppap	301	-138	0	0		0	0	0	0	0
121	1	94	35	-1	421	218	13.7	35	Earp	134	0	0	0		0	0	0	0	0
122	1	22	88	-1	372	160	8.4	38	ABarpapp	193	0	0	0		0	0	0	0	0
123	1	106	56	-1	246	381	10.8	32	ABplaappa	498	0	0	0		0	0	0	0	0
124	1	65	46	-1	131	308	21.2	34	ABalpappa	289	12	0	0		0	0	0	0	0
125	1	52	65	-1	444	201	19.5	38	MSpppp	358	840	0	0		0	0	0	0	0
126	1	48	14	137	314	396	18.4	36	ABplppaa	236	-162	0	0		0	0	0	0	0
127	1	47	63	-1	506	137	10.1	31	ABprapapp	214	455	0	0		0	0	0	0	0
128	1	103	68	-1	285	367	23.6	37	ABplpappa	329	134	0	0		0	0	0	0	0
129	1	90	69	-1	299	132	19.7	33	ABarapppa	215	90	0	0		0	0	0	0	0
130	1	72	117	-1	239	258	24.4	38	ABaraappp	366	-565	0	0		0	0	0	0	0
131	1	8	28	-1	218	169	6.2	38	ABarpaaa	365	369	0	0		0	0	0	0	0
132	1	100	128	-1	227	181	24.2	35	ABarapapa	308	155	0	0		0	0	0	0	0
133	1	70	41	-1	302	108	12.4	29	ABpraapaa	144	0	0	0		0	0	0	0	0
134	1	125	135	-1	421	323	21.5	34	Daa	247	718	0	0		0	0	0	0	0
135	1	63	120	-1	608	226	15.2	36	ABprapppp	-319	0	0	0		0	0	0	0	0
136	1	126	140	-1	505	322	23.0	35	Dap	387	193	0	0		0	0	0	0	0
137	1	127	141	-1	454	261	21.0	33	Z2	-213	0	0	0		0	0	0	0	0
138	1	128	142	-1	495	237	23.0	29	Dpa	0	0	0	0		0	0	0	0	0
139	1	129	143	-1	361	288	19.0	32	Z3	0	0	0	0		0	0	0	0	0
