# Supplementary material for: The AP-2 Transcription Factor APTF-2 Is Required for Neuroblast and Epidermal Morphogenesis in Caenorhabditis elegans Embryogenesis
Source: PLoS Genet. 2016 May 13;12(5):e1006048. doi: 10.1371/journal.pgen.1006048 (PMC4866721; doi:10.1371/journal.pgen.1006048)
Supplement: S2 Text — (ZIP) [file pgen.1006048.s030.zip › nuclei/t099-nuclei]

1	1	5	33	-1	153	238	16.7	38	MSaaaa	-79	0	0	0		0	0	0	0	0
2	1	28	31	-1	348	97	19.5	32	ABprpaaap	290	251	0	0		0	0	0	0	0
3	1	83	93	-1	238	299	19.1	37	MSapaa	364	110	0	0		0	0	0	0	0
4	1	17	115	-1	169	176	19.8	31	ABaraaapp	301	382	0	0		0	0	0	0	0
5	1	66	25	-1	254	137	8.5	30	ABarpapaa	-189	0	0	0		0	0	0	0	0
6	1	112	123	-1	464	159	17.7	33	ABprppapa	328	-59	0	0		0	0	0	0	0
7	1	101	90	-1	241	256	18.9	37	MSaaap	21	0	0	0		0	0	0	0	0
8	1	22	44	-1	95	221	8.8	38	ABalaaaa	377	180	0	0		0	0	0	0	0
9	1	54	12	-1	152	232	8.3	38	ABalapaa	108	0	0	0		0	0	0	0	0
10	1	106	42	-1	160	168	15.0	36	ABalaapa	233	0	0	0		0	0	0	0	0
11	1	9	17	-1	78	219	14.6	39	ABaraaaa	445	0	0	0		0	0	0	0	0
12	1	60	40	-1	198	133	17.7	36	ABpraaaa	199	0	0	0		0	0	0	0	0
13	1	61	74	-1	306	159	7.6	30	ABarpapap	421	0	0	0		0	0	0	0	0
14	1	126	53	-1	312	394	17.8	31	ABplppaaa	202	-1092	0	0		0	0	0	0	0
15	1	41	104	-1	460	118	11.0	31	ABprapapa	206	-849	0	0		0	0	0	0	0
16	1	76	50	-1	100	266	10.0	34	ABalpaapa	-182	0	0	0		0	0	0	0	0
17	1	55	112	-1	352	374	23.6	37	ABplpappp	142	0	0	0		0	0	0	0	0
18	1	57	61	-1	383	230	24.3	40	MSpapp	406	-89	0	0		0	0	0	0	0
19	1	26	27	36	525	218	8.4	41	Cpaa	270	417	0	0		0	0	0	0	0
20	1	104	63	-1	280	251	13.4	39	Eala	368	553	0	0		0	0	0	0	0
21	1	43	7	-1	196	134	12.6	36	ABalaapp	217	0	0	0		0	0	0	0	0
22	1	11	110	-1	461	386	13.7	37	ABplappp	181	0	0	0		0	0	0	0	0
23	1	78	34	-1	313	218	7.6	34	ABarpaapp	150	0	0	0		0	0	0	0	0
24	1	111	114	-1	519	187	17.8	34	ABprppapp	339	-466	0	0		0	0	0	0	0
25	1	88	137	-1	312	87	16.2	33	ABprpaaaa	289	21	0	0		0	0	0	0	0
26	1	50	2	-1	264	170	12.2	38	ABalappp	473	0	0	0		0	0	0	0	0
27	1	81	101	-1	410	280	8.6	37	ABarppap	137	0	0	0		0	0	0	0	0
28	1	131	16	-1	213	176	6.4	36	ABarpaaa	453	0	0	0		0	0	0	0	0
29	1	100	30	-1	96	234	19.4	31	ABaraapaa	8	0	0	0		0	0	0	0	0
30	1	42	78	-1	247	207	7.6	33	ABarpaapa	-166	0	0	0		0	0	0	0	0
31	1	86	14	-1	220	127	21.9	33	ABarappaa	477	0	0	0		0	0	0	0	0
32	1	73	60	-1	155	286	6.8	31	ABplaaaaa	255	145	0	0		0	0	0	0	0
33	1	35	68	-1	369	108	22.6	33	ABprpaapa	-92	0	0	0		0	0	0	0	0
34	1	75	46	-1	330	156	18.2	35	MSppap	348	1286	0	0		0	0	0	0	0
35	1	121	97	-1	418	217	14.3	37	Earp	119	0	0	0		0	0	0	0	0
36	1	63	122	-1	325	150	23.2	37	ABarapppp	97	0	0	0		0	0	0	0	0
37	1	29	26	-1	200	186	10.5	37	ABalappa	373	317	0	0		0	0	0	0	0
38	1	90	75	-1	428	119	15.2	35	ABpraappp	420	0	0	0		0	0	0	0	0
39	1	37	105	-1	267	277	7.7	37	ABplaaap	136	0	0	0		0	0	0	0	0
40	1	8	82	-1	317	322	7.5	31	ABplapaap	288	-552	0	0		0	0	0	0	0
41	1	133	89	-1	290	108	11.4	31	ABpraapaa	242	773	0	0		0	0	0	0	0
42	1	74	87	-1	130	177	11.1	38	ABalaaap	-77	0	0	0		0	0	0	0	0
43	1	94	3	-1	384	337	17.2	36	MSappp	365	82	0	0		0	0	0	0	0
44	1	36	124	-1	360	245	8.2	38	ABarppaa	132	0	0	0		0	0	0	0	0
45	1	23	134	-1	600	315	16.1	41	Cppp	178	0	0	0		0	0	0	0	0
46	1	124	28	-1	133	314	20.9	34	ABalpappa	320	956	0	0		0	0	0	0	0
47	1	20	19	-1	198	251	8.7	35	ABalapap	52	0	0	0		0	0	0	0	0
48	1	65	56	-1	479	174	10.0	38	ABarpppp	379	57	0	0		0	0	0	0	0
49	1	110	102	-1	371	402	18.8	31	ABplppapa	270	-781	0	0		0	0	0	0	0
50	1	13	5	-1	109	190	17.4	34	ABaraaapa	284	-222	0	0		0	0	0	0	0
51	1	14	54	-1	184	365	20.2	35	ABalppapp	226	-166	0	0		0	0	0	0	0
52	1	18	65	-1	430	121	21.5	35	ABprppaaa	161	0	0	0		0	0	0	0	0
53	1	99	88	-1	255	104	16.2	39	ABpraaap	166	0	0	0		0	0	0	0	0
54	1	105	111	-1	95	311	18.9	35	ABalpapap	337	0	0	0		0	0	0	0	0
55	1	116	57	59	471	296	8.4	39	Caaa	226	128	0	0		0	0	0	0	0
56	1	123	29	-1	240	379	11.1	33	ABplaappa	296	-180	0	0		0	0	0	0	0
57	1	79	48	-1	349	320	10.5	31	ABplapapa	318	336	0	0		0	0	0	0	0
58	1	4	79	-1	271	334	12.5	32	ABalppppp	257	113	0	0		0	0	0	0	0
59	1	109	21	-1	372	189	19.2	37	MSpppa	353	-722	0	0		0	0	0	0	0
60	1	117	38	-1	414	397	17.6	33	ABplppapp	276	-471	0	0		0	0	0	0	0
61	1	64	15	-1	370	107	15.5	34	ABpraappa	309	-121	0	0		0	0	0	0	0
62	1	51	116	-1	141	361	18.6	34	ABalppapa	249	766	0	0		0	0	0	0	0
63	1	127	80	-1	515	136	9.8	33	ABprapapp	142	0	0	0		0	0	0	0	0
64	1	52	126	-1	291	318	17.9	37	MSapap	366	42	0	0		0	0	0	0	0
65	1	125	113	-1	433	194	19.5	38	MSpppp	-332	0	0	0		0	0	0	0	0
66	1	113	128	-1	257	339	7.6	30	ABplapaaa	74	0	0	0		0	0	0	0	0
67	1	48	66	-1	229	396	16.3	32	ABplpaapa	111	0	0	0		0	0	0	0	0
68	1	128	109	-1	286	369	24.3	37	ABplpappa	366	784	0	0		0	0	0	0	0
69	1	129	23	-1	292	120	19.6	33	ABarapppa	267	101	0	0		0	0	0	0	0
70	1	62	83	-1	264	381	20.6	36	ABplpapap	315	99	0	0		0	0	0	0	0
71	1	89	22	-1	70	319	13.8	33	ABalpapaa	-122	0	0	0		0	0	0	0	0
72	1	70	76	-1	273	134	23.4	34	ABarappap	312	-732	0	0		0	0	0	0	0
73	1	27	95	-1	335	330	17.0	35	MSappa	306	138	0	0		0	0	0	0	0
74	1	40	67	-1	233	302	14.6	29	ABalppppa	257	425	0	0		0	0	0	0	0
75	1	98	9	-1	161	357	13.2	32	ABplpaaaa	298	126	0	0		0	0	0	0	0
76	1	24	18	-1	68	266	15.6	36	ABalpaaa	229	0	0	0		0	0	0	0	0
77	1	115	55	-1	152	272	13.4	31	ABalpppaa	216	736	0	0		0	0	0	0	0
78	1	119	13	-1	293	218	18.6	36	MSpaap	361	157	0	0		0	0	0	0	0
79	1	39	142	-1	545	182	22.4	37	ABprppppa	325	-632	0	0		0	0	0	0	0
80	1	33	73	-1	426	181	7.8	38	ABarpppa	216	0	0	0		0	0	0	0	0
81	1	115	11	-1	199	303	13.5	29	ABalpppap	206	103	0	0		0	0	0	0	0
82	1	91	131	-1	360	308	23.4	38	MSaapp	371	930	0	0		0	0	0	0	0
83	1	10	103	-1	324	241	23.4	39	MSpapa	374	-197	0	0		0	0	0	0	0
84	1	45	135	-1	219	352	20.4	34	ABplpapaa	295	1043	0	0		0	0	0	0	0
85	1	7	8	-1	112	353	14.5	37	ABalppaa	333	1154	0	0		0	0	0	0	0
86	1	25	1	-1	130	263	22.6	35	ABaraapap	295	-778	0	0		0	0	0	0	0
87	1	16	86	-1	576	239	22.6	37	ABprppppp	350	-1111	0	0		0	0	0	0	0
88	1	122	77	-1	367	165	8.5	36	ABarpapp	345	-113	0	0		0	0	0	0	0
89	1	56	4	-1	214	295	6.7	30	ABplaaaap	258	-249	0	0		0	0	0	0	0
90	1	103	39	-1	445	289	15.4	44	Epl	436	164	0	0		0	0	0	0	0
91	1	30	118	-1	287	298	23.0	39	MSaapa	-10	0	0	0		0	0	0	0	0
92	1	53	51	-1	222	209	17.0	39	MSpaaa	-128	0	0	0		0	0	0	0	0
93	1	49	129	132	203	338	9.3	41	ABplaapa	84	0	0	0		0	0	0	0	0
94	1	46	62	-1	522	383	21.7	37	ABplppppp	363	824	0	0		0	0	0	0	0
95	1	34	98	-1	500	170	23.3	36	ABprpappp	325	754	0	0		0	0	0	0	0
96	1	68	32	-1	202	369	14.7	31	ABplpaaap	285	-583	0	0		0	0	0	0	0
97	1	85	52	-1	344	108	12.4	29	ABpraapap	228	446	0	0		0	0	0	0	0
98	1	59	71	-1	175	256	24.4	34	ABaraappa	308	-882	0	0		0	0	0	0	0
99	1	6	94	-1	402	114	19.1	34	ABprpaapp	315	-180	0	0		0	0	0	0	0
100	1	96	96	-1	276	172	18.1	35	MSppaa	345	-60	0	0		0	0	0	0	0
101	1	93	6	-1	136	312	15.4	32	ABalpaapp	270	646	0	0		0	0	0	0	0
102	1	107	107	130	392	375	13.1	38	ABplappa	151	0	0	0		0	0	0	0	0
103	1	44	45	-1	341	186	14.2	36	Eara	353	-578	0	0		0	0	0	0	0
104	1	84	37	-1	425	115	9.7	30	ABprapaap	202	149	0	0		0	0	0	0	0
105	1	95	91	-1	282	393	15.5	34	ABplpaapp	119	0	0	0		0	0	0	0	0
106	1	87	117	-1	530	350	12.6	34	Caapp	196	420	0	0		0	0	0	0	0
107	1	92	47	-1	554	161	13.7	31	ABprappap	237	-1460	0	0		0	0	0	0	0
108	1	108	119	-1	492	229	15.1	45	Epr	455	-965	0	0		0	0	0	0	0
109	1	2	133	-1	144	200	22.0	34	ABarapaaa	135	0	0	0		0	0	0	0	0
110	1	67	64	-1	479	123	20.5	33	ABprppaap	216	-149	0	0		0	0	0	0	0
111	1	3	127	-1	548	345	16.8	40	Capp	8	0	0	0		0	0	0	0	0
112	1	19	58	-1	587	185	12.9	32	ABprapppa	211	58	0	0		0	0	0	0	0
113	1	84	84	-1	383	113	9.8	30	ABprapaaa	160	0	0	0		0	0	0	0	0
114	1	80	43	-1	373	284	15.2	37	Ealp	373	-269	0	0		0	0	0	0	0
115	1	58	41	-1	189	207	24.3	35	ABarapaap	128	0	0	0		0	0	0	0	0
116	1	77	70	-1	319	373	11.7	34	ABplaappp	57	0	0	0		0	0	0	0	0
117	1	130	125	-1	241	256	24.3	37	ABaraappp	65	0	0	0		0	0	0	0	0
118	1	15	92	-1	522	144	20.2	35	ABprpppaa	310	749	0	0		0	0	0	0	0
119	1	31	120	-1	575	292	10.9	39	Cpap	-418	0	0	0		0	0	0	0	0
120	1	135	106	-1	610	226	15.2	32	ABprapppp	-316	0	0	0		0	0	0	0	0
121	1	38	141	-1	201	313	22.5	36	ABalpappp	340	167	0	0		0	0	0	0	0
122	1	97	136	-1	395	385	22.6	34	ABplpppaa	326	1343	0	0		0	0	0	0	0
123	1	114	24	-1	399	341	7.8	32	ABplapapp	292	151	0	0		0	0	0	0	0
124	1	47	100	-1	356	167	24.7	37	ABprpapaa	323	1072	0	0		0	0	0	0	0
125	1	72	121	-1	445	172	25.3	37	ABprpappa	360	770	0	0		0	0	0	0	0
126	1	1	72	-1	498	366	18.5	39	Capa	379	93	0	0		0	0	0	0	0
127	1	102	69	-1	503	129	15.3	33	ABprappaa	225	-194	0	0		0	0	0	0	0
128	1	132	108	-1	223	173	24.4	35	ABarapapa	300	-461	0	0		0	0	0	0	0
129	1	21	140	-1	582	251	18.5	40	Cppa	234	0	0	0		0	0	0	0	0
130	1	82	10	-1	456	380	24.3	37	ABplppppa	148	0	0	0		0	0	0	0	0
131	1	120	99	-1	457	402	19.7	34	ABplpppap	264	0	0	0		0	0	0	0	0
132	1	32	85	-1	583	191	18.1	35	ABprpppap	-105	0	0	0		0	0	0	0	0
133	1	71	20	-1	286	207	24.2	37	ABarapapp	157	0	0	0		0	0	0	0	0
134	1	12	49	-1	408	157	24.2	36	ABprpapap	332	1092	0	0		0	0	0	0	0
135	1	134	138	-1	416	321	21.5	33	Daa	154	0	0	0		0	0	0	0	0
136	1	118	139	-1	546	298	23.4	37	Dpp	288	0	0	0		0	0	0	0	0
137	1	126	81	-1	336	392	18.4	31	ABplppaap	157	0	0	0		0	0	0	0	0
138	1	87	35	-1	503	342	10.3	34	Caapa	99	0	0	0		0	0	0	0	0
139	0	69	-1	-1	493	356	20.5	22		134	0	0	0		0	0	0	0	0
140	1	136	143	-1	500	315	24.0	33	Dap	387	193	0	0		0	0	0	0	0
141	1	137	144	-1	449	254	21.0	33	Z2	-213	0	0	0		0	0	0	0	0
142	1	138	145	-1	492	228	23.0	29	Dpa	0	0	0	0		0	0	0	0	0
143	1	139	146	-1	362	288	19.066666	32	Z3	0	0	0	0		0	0	0	0	0
