# Supplementary material for: The AP-2 Transcription Factor APTF-2 Is Required for Neuroblast and Epidermal Morphogenesis in Caenorhabditis elegans Embryogenesis
Source: PLoS Genet. 2016 May 13;12(5):e1006048. doi: 10.1371/journal.pgen.1006048 (PMC4866721; doi:10.1371/journal.pgen.1006048)
Supplement: S2 Text — (ZIP) [file pgen.1006048.s030.zip › nuclei/t100-nuclei]

1	1	86	98	-1	131	268	22.5	36	ABaraapap	328	-801	0	0		0	0	0	0	0
2	1	26	71	-1	258	166	11.9	35	ABalappp	327	-208	0	0		0	0	0	0	0
3	1	43	43	-1	379	339	16.7	35	MSappp	330	107	0	0		0	0	0	0	0
4	1	89	26	-1	214	299	6.5	32	ABplaaaap	283	418	0	0		0	0	0	0	0
5	1	50	1	-1	113	195	17.9	35	ABaraaapa	103	0	0	0		0	0	0	0	0
6	1	101	90	-1	135	304	16.0	33	ABalpaapp	298	20	0	0		0	0	0	0	0
7	1	21	104	-1	191	134	12.3	36	ABalaapp	-7	0	0	0		0	0	0	0	0
8	1	85	28	-1	112	347	14.5	36	ABalppaa	518	0	0	0		0	0	0	0	0
9	1	75	27	-1	158	368	13.5	33	ABplpaaaa	299	477	0	0		0	0	0	0	0
10	1	130	9	-1	448	380	24.3	37	ABplppppa	350	301	0	0		0	0	0	0	0
11	1	81	11	-1	185	302	14.0	31	ABalpppap	252	132	0	0		0	0	0	0	0
12	1	9	91	-1	148	229	8.3	38	ABalapaa	341	-198	0	0		0	0	0	0	0
13	1	78	14	-1	292	221	18.9	37	MSpaap	373	-151	0	0		0	0	0	0	0
14	1	31	68	-1	218	126	21.7	33	ABarappaa	115	0	0	0		0	0	0	0	0
15	1	61	77	-1	367	106	15.5	34	ABpraappa	339	-350	0	0		0	0	0	0	0
16	1	28	72	-1	210	187	6.7	35	ABarpaaa	317	155	0	0		0	0	0	0	0
17	1	11	48	-1	77	215	14.5	37	ABaraaaa	374	993	0	0		0	0	0	0	0
18	1	76	42	148	66	262	15.5	38	ABalpaaa	13	0	0	0		0	0	0	0	0
19	1	47	53	-1	194	255	8.8	37	ABalapap	252	-546	0	0		0	0	0	0	0
20	1	133	110	-1	288	208	24.1	38	ABarapapp	318	438	0	0		0	0	0	0	0
21	1	59	40	-1	361	190	19.3	36	MSpppa	353	1478	0	0		0	0	0	0	0
22	1	71	6	-1	73	319	13.4	31	ABalpapaa	214	0	0	0		0	0	0	0	0
23	1	69	33	-1	286	119	19.6	33	ABarapppa	297	1045	0	0		0	0	0	0	0
24	1	123	67	-1	402	346	7.6	32	ABplapapp	72	0	0	0		0	0	0	0	0
25	1	5	105	-1	243	143	8.2	30	ABarpapaa	136	0	0	0		0	0	0	0	0
26	1	37	15	-1	197	195	10.9	36	ABalappa	350	-1416	0	0		0	0	0	0	0
27	1	19	120	-1	489	205	7.6	32	Cpaaa	243	744	0	0		0	0	0	0	0
28	1	46	97	-1	134	317	20.6	34	ABalpappa	326	621	0	0		0	0	0	0	0
29	1	56	3	-1	237	382	11.7	33	ABplaappa	276	0	0	0		0	0	0	0	0
30	1	29	69	-1	90	234	19.6	34	ABaraapaa	295	-1248	0	0		0	0	0	0	0
31	1	2	16	-1	337	98	20.4	33	ABprpaaap	-36	0	0	0		0	0	0	0	0
32	1	96	101	-1	202	368	15.4	33	ABplpaaap	50	0	0	0		0	0	0	0	0
33	1	1	38	-1	156	232	16.2	36	MSaaaa	-261	0	0	0		0	0	0	0	0
34	1	23	12	-1	308	213	7.5	34	ABarpaapp	292	-504	0	0		0	0	0	0	0
35	1	138	89	-1	496	349	9.5	32	Caapa	238	-529	0	0		0	0	0	0	0
36	1	19	5	-1	550	238	8.5	31	Cpaap	203	126	0	0		0	0	0	0	0
37	1	104	70	-1	425	118	9.0	30	ABprapaap	204	1410	0	0		0	0	0	0	0
38	1	60	119	-1	425	393	17.2	33	ABplppapp	289	468	0	0		0	0	0	0	0
39	1	90	147	-1	444	290	15.1	43	Epl	427	-131	0	0		0	0	0	0	0
40	1	12	21	-1	195	134	17.4	36	ABpraaaa	-333	0	0	0		0	0	0	0	0
41	1	115	137	-1	185	212	24.5	35	ABarapaap	298	449	0	0		0	0	0	0	0
42	1	10	13	-1	160	173	15.8	36	ABalaapa	218	0	0	0		0	0	0	0	0
43	1	114	75	-1	366	282	15.2	38	Ealp	49	0	0	0		0	0	0	0	0
44	1	8	56	-1	94	219	9.5	38	ABalaaaa	184	0	0	0		0	0	0	0	0
45	1	103	25	-1	328	183	14.3	36	Eara	358	641	0	0		0	0	0	0	0
46	1	34	86	-1	323	153	18.3	36	MSppap	368	995	0	0		0	0	0	0	0
47	1	107	83	-1	547	167	13.0	30	ABprappap	153	0	0	0		0	0	0	0	0
48	1	57	66	-1	343	323	10.4	32	ABplapapa	300	6	0	0		0	0	0	0	0
49	1	134	2	-1	404	156	24.6	37	ABprpapap	301	-459	0	0		0	0	0	0	0
50	1	16	54	-1	96	268	9.9	34	ABalpaapa	719	0	0	0		0	0	0	0	0
51	1	92	37	-1	223	208	17.0	38	MSpaaa	199	0	0	0		0	0	0	0	0
52	1	97	143	-1	342	102	11.7	30	ABpraapap	185	0	0	0		0	0	0	0	0
53	1	14	103	-1	301	402	18.5	31	ABplppaaa	203	-122	0	0		0	0	0	0	0
54	1	51	50	-1	181	365	20.0	37	ABalppapp	290	-486	0	0		0	0	0	0	0
55	1	77	30	-1	147	270	12.7	32	ABalpppaa	104	0	0	0		0	0	0	0	0
56	1	48	19	-1	469	173	11.1	38	ABarpppp	-86	0	0	0		0	0	0	0	0
57	1	55	132	-1	448	273	7.5	32	Caaaa	228	-502	0	0		0	0	0	0	0
58	1	112	59	-1	586	188	12.2	33	ABprapppa	249	1007	0	0		0	0	0	0	0
59	1	55	57	-1	502	302	8.6	33	Caaap	229	441	0	0		0	0	0	0	0
60	1	32	65	-1	153	286	6.8	32	ABplaaaaa	303	165	0	0		0	0	0	0	0
61	1	18	127	-1	378	229	24.0	40	MSpapp	387	91	0	0		0	0	0	0	0
62	1	94	125	-1	522	387	21.5	37	ABplppppp	375	257	0	0		0	0	0	0	0
63	1	20	112	-1	274	250	13.2	38	Eala	362	102	0	0		0	0	0	0	0
64	1	110	45	-1	478	119	19.9	33	ABprppaap	242	-457	0	0		0	0	0	0	0
65	1	52	126	-1	428	115	21.6	35	ABprppaaa	283	475	0	0		0	0	0	0	0
66	1	67	131	-1	224	395	17.1	32	ABplpaapa	276	112	0	0		0	0	0	0	0
67	1	74	22	-1	226	303	14.5	31	ABalppppa	475	0	0	0		0	0	0	0	0
68	1	33	109	-1	364	108	23.4	35	ABprpaapa	339	504	0	0		0	0	0	0	0
69	1	127	117	-1	501	125	15.4	36	ABprappaa	268	-832	0	0		0	0	0	0	0
70	1	116	49	-1	314	372	12.5	34	ABplaappp	332	528	0	0		0	0	0	0	0
71	1	98	115	-1	172	262	23.7	34	ABaraappa	293	1623	0	0		0	0	0	0	0
72	1	126	29	-1	497	355	19.6	39	Capa	394	-93	0	0		0	0	0	0	0
73	1	80	88	-1	417	182	8.3	38	ABarpppa	-189	0	0	0		0	0	0	0	0
74	1	13	81	-1	298	155	7.4	33	ABarpapap	279	450	0	0		0	0	0	0	0
75	1	38	102	-1	421	122	14.6	34	ABpraappp	326	98	0	0		0	0	0	0	0
76	1	72	114	-1	268	135	23.8	36	ABarappap	338	543	0	0		0	0	0	0	0
77	1	88	87	-1	360	164	8.5	36	ABarpapp	-225	0	0	0		0	0	0	0	0
78	1	30	107	-1	245	210	7.4	34	ABarpaapa	142	0	0	0		0	0	0	0	0
79	1	58	24	-1	271	330	12.6	33	ABalppppp	311	1323	0	0		0	0	0	0	0
80	1	63	41	-1	515	138	9.6	32	ABprapapp	-172	0	0	0		0	0	0	0	0
81	1	137	8	-1	346	395	18.3	31	ABplppaap	192	-482	0	0		0	0	0	0	0
82	1	40	92	-1	314	327	7.5	32	ABplapaap	288	-257	0	0		0	0	0	0	0
83	1	70	142	-1	264	381	21.5	35	ABplpapap	-143	0	0	0		0	0	0	0	0
84	1	113	144	-1	378	112	9.3	30	ABprapaaa	218	124	0	0		0	0	0	0	0
85	1	132	93	-1	579	184	17.5	35	ABprpppap	305	839	0	0		0	0	0	0	0
86	1	87	35	-1	579	232	22.5	38	ABprppppp	330	-1138	0	0		0	0	0	0	0
87	1	42	10	136	132	175	11.0	40	ABalaaap	277	529	0	0		0	0	0	0	0
88	1	53	32	116	254	106	15.9	38	ABpraaap	482	0	0	0		0	0	0	0	0
89	1	41	60	-1	288	108	11.4	32	ABpraapaa	170	0	0	0		0	0	0	0	0
90	1	7	108	-1	243	256	18.5	36	MSaaap	341	-931	0	0		0	0	0	0	0
91	1	105	78	-1	278	393	15.7	36	ABplpaapp	-198	0	0	0		0	0	0	0	0
92	1	118	138	-1	521	143	19.8	35	ABprpppaa	300	441	0	0		0	0	0	0	0
93	1	3	36	-1	232	298	19.4	37	MSapaa	338	-227	0	0		0	0	0	0	0
94	1	99	63	-1	392	109	19.4	34	ABprpaapp	97	0	0	0		0	0	0	0	0
95	1	73	80	-1	331	335	17.5	36	MSappa	-212	0	0	0		0	0	0	0	0
96	1	100	99	-1	271	172	18.5	34	MSppaa	322	-1272	0	0		0	0	0	0	0
97	1	35	4	-1	414	214	14.6	37	Earp	366	968	0	0		0	0	0	0	0
98	1	95	118	-1	495	166	23.3	37	ABprpappp	303	1035	0	0		0	0	0	0	0
99	1	131	47	-1	464	404	19.5	33	ABplpppap	291	632	0	0		0	0	0	0	0
100	1	124	122	-1	356	169	24.5	35	ABprpapaa	353	-492	0	0		0	0	0	0	0
101	1	27	23	-1	401	290	9.5	37	ABarppap	58	0	0	0		0	0	0	0	0
102	1	49	135	-1	380	409	18.5	32	ABplppapa	301	-1080	0	0		0	0	0	0	0
103	1	83	133	-1	315	248	23.2	38	MSpapa	366	0	0	0		0	0	0	0	0
104	1	15	123	-1	462	111	10.5	31	ABprapapa	311	113	0	0		0	0	0	0	0
105	1	39	44	-1	265	281	7.4	38	ABplaaap	467	0	0	0		0	0	0	0	0
106	1	120	55	-1	604	223	14.8	32	ABprapppp	-7	0	0	0		0	0	0	0	0
107	1	102	58	-1	365	380	13.2	30	ABplappaa	201	-459	0	0		0	0	0	0	0
108	1	128	121	-1	218	176	24.4	34	ABarapapa	185	0	0	0		0	0	0	0	0
109	1	68	17	-1	290	367	24.2	36	ABplpappa	362	-268	0	0		0	0	0	0	0
110	1	22	113	145	471	378	14.4	38	ABplappp	237	-491	0	0		0	0	0	0	0
111	1	54	74	-1	93	312	19.4	34	ABalpapap	150	0	0	0		0	0	0	0	0
112	1	17	85	-1	357	375	23.6	36	ABplpappp	332	0	0	0		0	0	0	0	0
113	1	65	52	-1	423	185	19.5	37	MSpppp	-50	0	0	0		0	0	0	0	0
114	1	24	84	-1	525	182	17.4	35	ABprppapp	297	1218	0	0		0	0	0	0	0
115	1	4	7	-1	174	174	21.7	34	ABaraaapp	99	0	0	0		0	0	0	0	0
116	1	62	111	-1	133	362	18.7	33	ABalppapa	139	0	0	0		0	0	0	0	0
117	1	106	124	-1	542	356	13.4	35	Caapp	253	112	0	0		0	0	0	0	0
118	1	91	96	-1	280	301	23.3	40	MSaapa	181	0	0	0		0	0	0	0	0
119	1	108	64	-1	486	230	15.0	44	Epr	447	680	0	0		0	0	0	0	0
120	1	119	76	141	576	289	11.4	39	Cpap	393	-624	0	0		0	0	0	0	0
121	1	125	73	-1	445	166	24.6	37	ABprpappa	376	481	0	0		0	0	0	0	0
122	1	36	140	-1	322	153	23.4	37	ABarapppp	343	413	0	0		0	0	0	0	0
123	1	6	129	-1	462	155	17.6	33	ABprppapa	329	-481	0	0		0	0	0	0	0
124	1	44	130	146	348	246	7.6	41	ABarppaa	249	1699	0	0		0	0	0	0	0
125	1	117	18	-1	238	260	24.2	36	ABaraappp	357	-266	0	0		0	0	0	0	0
126	1	64	82	-1	289	316	17.7	35	MSapap	181	0	0	0		0	0	0	0	0
127	1	111	79	-1	540	331	17.6	40	Capp	400	372	0	0		0	0	0	0	0
128	1	66	62	-1	252	345	7.6	31	ABplapaaa	272	391	0	0		0	0	0	0	0
129	1	93	46	-1	180	322	10.2	33	ABplaapaa	198	47	0	0		0	0	0	0	0
130	1	102	134	-1	422	376	12.6	31	ABplappap	195	-493	0	0		0	0	0	0	0
131	1	82	20	-1	363	310	23.6	39	MSaapp	363	-804	0	0		0	0	0	0	0
132	1	93	51	-1	210	358	9.6	32	ABplaapap	187	93	0	0		0	0	0	0	0
133	1	109	100	-1	137	203	22.3	34	ABarapaaa	318	-159	0	0		0	0	0	0	0
134	1	45	94	-1	598	314	17.2	41	Cppp	416	885	0	0		0	0	0	0	0
135	1	84	106	-1	218	351	21.2	34	ABplpapaa	329	-197	0	0		0	0	0	0	0
136	1	122	39	-1	396	387	22.5	34	ABplpppaa	140	0	0	0		0	0	0	0	0
137	1	25	139	-1	310	88	15.7	32	ABprpaaaa	281	22	0	0		0	0	0	0	0
138	1	135	61	-1	415	317	21.7	32	Daa	302	0	0	0		0	0	0	0	0
139	1	136	31	-1	539	282	23.5	34	Dpp	-94	0	0	0		0	0	0	0	0
140	1	129	95	-1	573	244	18.5	41	Cppa	138	0	0	0		0	0	0	0	0
141	1	121	128	-1	199	320	23.4	36	ABalpappp	68	0	0	0		0	0	0	0	0
142	1	79	34	-1	542	177	22.1	38	ABprppppa	28	0	0	0		0	0	0	0	0
143	1	140	149	-1	494	302	24.0	31	Dap	387	193	0	0		0	0	0	0	0
144	1	141	150	-1	448	246	22.0	33	Z2	-213	0	0	0		0	0	0	0	0
145	1	142	151	-1	490	218	23.0	29	Dpa	0	0	0	0		0	0	0	0	0
146	1	143	152	-1	363	288	19.133333	32	Z3	0	0	0	0		0	0	0	0	0
