# Supplementary material for: The AP-2 Transcription Factor APTF-2 Is Required for Neuroblast and Epidermal Morphogenesis in Caenorhabditis elegans Embryogenesis
Source: PLoS Genet. 2016 May 13;12(5):e1006048. doi: 10.1371/journal.pgen.1006048 (PMC4866721; doi:10.1371/journal.pgen.1006048)
Supplement: S2 Text — (ZIP) [file pgen.1006048.s030.zip › nuclei/t101-nuclei]

1	1	5	7	-1	111	197	18.4	35	ABaraaapa	-150	0	0	0		0	0	0	0	0
2	1	49	148	-1	403	161	24.7	37	ABprpapap	292	164	0	0		0	0	0	0	0
3	1	29	87	-1	234	386	12.5	32	ABplaappa	329	3	0	0		0	0	0	0	0
4	1	97	143	-1	414	217	14.2	37	Earp	373	-345	0	0		0	0	0	0	0
5	1	36	40	-1	565	231	8.6	32	Cpaap	-184	0	0	0		0	0	0	0	0
6	1	22	2	-1	81	329	13.2	33	ABalpapaa	-65	0	0	0		0	0	0	0	0
7	1	115	85	-1	177	170	22.5	33	ABaraaapp	311	254	0	0		0	0	0	0	0
8	1	81	133	-1	350	393	18.2	32	ABplppaap	256	147	0	0		0	0	0	0	0
9	1	10	142	-1	444	382	24.0	35	ABplppppa	297	614	0	0		0	0	0	0	0
10	1	87	90	-1	122	183	10.9	31	ABalaaapa	214	1124	0	0		0	0	0	0	0
11	1	11	103	-1	187	302	14.2	33	ABalpppap	322	238	0	0		0	0	0	0	0
12	1	34	138	-1	306	205	8.1	33	ABarpaapp	314	-510	0	0		0	0	0	0	0
13	1	42	33	-1	158	174	16.1	37	ABalaapa	353	201	0	0		0	0	0	0	0
14	1	13	18	-1	291	220	18.6	36	MSpaap	195	0	0	0		0	0	0	0	0
15	1	26	16	-1	193	199	11.0	37	ABalappa	131	0	0	0		0	0	0	0	0
16	1	31	111	-1	344	99	20.6	33	ABprpaaap	106	0	0	0		0	0	0	0	0
17	1	109	129	-1	307	375	23.4	38	ABplpappa	335	-187	0	0		0	0	0	0	0
18	1	125	106	-1	239	255	24.2	37	ABaraappp	373	-517	0	0		0	0	0	0	0
19	1	56	100	-1	471	169	11.2	37	ABarpppp	36	0	0	0		0	0	0	0	0
20	1	131	78	-1	367	309	23.7	38	MSaapp	370	-321	0	0		0	0	0	0	0
21	1	40	122	-1	199	135	17.4	37	ABpraaaa	-178	0	0	0		0	0	0	0	0
22	1	67	88	-1	227	297	14.6	32	ABalppppa	208	0	0	0		0	0	0	0	0
23	1	101	81	-1	416	301	9.8	39	ABarppap	367	-555	0	0		0	0	0	0	0
24	1	79	126	-1	270	339	12.8	34	ABalppppp	331	1944	0	0		0	0	0	0	0
25	1	45	4	-1	318	185	14.1	37	Eara	359	142	0	0		0	0	0	0	0
26	1	4	105	-1	213	311	6.5	32	ABplaaaap	-77	0	0	0		0	0	0	0	0
27	1	9	47	-1	170	371	14.4	32	ABplpaaaa	321	798	0	0		0	0	0	0	0
28	1	8	15	-1	128	348	13.7	36	ABalppaa	-199	0	0	0		0	0	0	0	0
29	1	72	147	-1	496	355	19.8	39	Capa	-51	0	0	0		0	0	0	0	0
30	1	55	71	-1	149	271	12.6	32	ABalpppaa	93	0	0	0		0	0	0	0	0
31	1	139	155	-1	531	283	22.9	35	Dpp	347	162	0	0		0	0	0	0	0
32	1	88	96	-1	227	106	14.5	30	ABpraaapa	213	162	0	0		0	0	0	0	0
33	1	23	11	-1	290	110	20.5	35	ABarapppa	327	1055	0	0		0	0	0	0	0
34	1	142	42	-1	540	173	22.4	37	ABprppppa	325	982	0	0		0	0	0	0	0
35	1	86	98	-1	581	229	22.5	38	ABprppppp	386	1194	0	0		0	0	0	0	0
36	1	93	112	-1	233	302	19.2	37	MSapaa	365	-186	0	0		0	0	0	0	0
37	1	51	149	-1	216	202	17.4	37	MSpaaa	281	0	0	0		0	0	0	0	0
38	1	33	39	-1	156	235	16.1	37	MSaaaa	-286	0	0	0		0	0	0	0	0
39	1	136	97	-1	400	393	22.2	36	ABplpppaa	338	136	0	0		0	0	0	0	0
40	1	21	30	-1	357	195	18.9	36	MSpppa	352	-340	0	0		0	0	0	0	0
41	1	80	29	-1	523	138	9.8	32	ABprapapp	162	0	0	0		0	0	0	0	0
42	1	18	50	-1	57	250	14.5	30	ABalpaaaa	207	-10	0	0		0	0	0	0	0
43	1	3	22	-1	384	342	16.3	35	MSappp	318	113	0	0		0	0	0	0	0
44	1	105	65	107	265	290	7.8	37	ABplaaap	146	0	0	0		0	0	0	0	0
45	1	64	134	-1	476	119	19.9	33	ABprppaap	335	252	0	0		0	0	0	0	0
46	1	129	28	-1	171	317	10.4	32	ABplaapaa	221	692	0	0		0	0	0	0	0
47	1	99	84	-1	465	406	19.4	34	ABplpppap	271	0	0	0		0	0	0	0	0
48	1	17	24	61	79	214	15.4	35	ABaraaaa	-265	0	0	0		0	0	0	0	0
49	1	70	64	-1	312	377	12.7	34	ABplaappp	331	181	0	0		0	0	0	0	0
50	1	54	136	-1	188	359	21.1	36	ABalppapp	310	775	0	0		0	0	0	0	0
51	1	132	123	-1	206	361	9.8	33	ABplaapap	222	-542	0	0		0	0	0	0	0
52	1	113	34	-1	416	180	19.6	37	MSpppp	405	0	0	0		0	0	0	0	0
53	1	19	46	70	205	258	9.0	38	ABalapap	254	0	0	0		0	0	0	0	0
54	1	50	25	-1	98	270	9.9	35	ABalpaapa	181	0	0	0		0	0	0	0	0
55	1	106	43	-1	610	227	15.2	33	ABprapppp	315	593	0	0		0	0	0	0	0
56	1	44	8	-1	90	219	9.8	38	ABalaaaa	-189	0	0	0		0	0	0	0	0
57	1	59	113	-1	517	309	8.4	33	Caaap	253	122	0	0		0	0	0	0	0
58	1	107	79	-1	361	377	12.7	32	ABplappaa	216	176	0	0		0	0	0	0	0
59	1	58	35	-1	591	189	12.6	31	ABprapppa	274	53	0	0		0	0	0	0	0
60	1	89	125	-1	278	111	11.4	32	ABpraapaa	296	-438	0	0		0	0	0	0	0
61	1	138	121	-1	417	322	20.6	33	Daa	337	303	0	0		0	0	0	0	0
62	1	128	55	-1	247	356	7.8	31	ABplapaaa	-250	0	0	0		0	0	0	0	0
63	1	94	86	-1	392	111	19.5	33	ABprpaapp	300	-140	0	0		0	0	0	0	0
64	1	119	146	-1	486	229	15.7	49	Epr	247	0	0	0		0	0	0	0	0
65	1	60	93	-1	149	283	6.6	32	ABplaaaaa	144	0	0	0		0	0	0	0	0
66	1	48	41	-1	345	325	10.2	34	ABplapapa	126	0	0	0		0	0	0	0	0
67	1	24	127	-1	410	351	7.6	34	ABplapapp	319	613	0	0		0	0	0	0	0
68	1	14	140	-1	221	122	21.6	34	ABarappaa	307	-506	0	0		0	0	0	0	0
69	1	30	152	-1	88	244	19.8	35	ABaraapaa	329	56	0	0		0	0	0	0	0
70	1	37	5	-1	426	112	9.1	30	ABprapaap	248	182	0	0		0	0	0	0	0
71	1	2	36	95	250	178	12.0	36	ABalappp	123	0	0	0		0	0	0	0	0
72	1	16	12	-1	212	192	6.9	36	ABarpaaa	181	0	0	0		0	0	0	0	0
73	1	121	135	-1	444	167	24.9	38	ABprpappa	318	-185	0	0		0	0	0	0	0
74	1	111	72	-1	103	325	19.2	35	ABalpapap	328	-1058	0	0		0	0	0	0	0
75	1	43	74	-1	364	287	14.7	36	Ealp	367	787	0	0		0	0	0	0	0
76	1	120	76	-1	586	295	13.6	32	Cpapp	218	967	0	0		0	0	0	0	0
77	1	15	92	-1	370	111	14.8	34	ABpraappa	325	-1361	0	0		0	0	0	0	0
78	1	91	37	-1	281	397	16.3	34	ABplpaapp	391	0	0	0		0	0	0	0	0
79	1	127	119	-1	538	338	17.6	39	Capp	-438	0	0	0		0	0	0	0	0
80	1	95	73	-1	331	337	17.7	35	MSappa	290	-233	0	0		0	0	0	0	0
81	1	74	57	-1	296	156	7.5	32	ABarpapap	105	0	0	0		0	0	0	0	0
82	1	126	44	-1	295	309	17.5	35	MSapap	312	-766	0	0		0	0	0	0	0
83	1	47	89	-1	549	169	13.3	32	ABprappap	307	327	0	0		0	0	0	0	0
84	1	114	26	-1	522	183	17.7	35	ABprppapp	291	599	0	0		0	0	0	0	0
85	1	112	150	-1	364	373	23.5	35	ABplpappp	-844	0	0	0		0	0	0	0	0
86	1	46	58	-1	319	154	18.0	36	MSppap	360	426	0	0		0	0	0	0	0
87	1	77	23	-1	355	170	8.8	37	ABarpapp	63	0	0	0		0	0	0	0	0
88	1	73	83	-1	417	183	7.9	38	ABarpppa	370	-572	0	0		0	0	0	0	0
89	1	35	9	-1	484	347	8.9	30	Caapa	277	-273	0	0		0	0	0	0	0
90	1	6	75	-1	134	302	16.2	32	ABalpaapp	323	-861	0	0		0	0	0	0	0
91	1	12	52	60	152	230	8.9	39	ABalapaa	76	0	0	0		0	0	0	0	0
92	1	82	54	-1	308	332	8.1	32	ABplapaap	84	0	0	0		0	0	0	0	0
93	1	85	132	-1	580	183	17.6	35	ABprpppap	330	-437	0	0		0	0	0	0	0
94	1	134	114	-1	593	309	18.4	41	Cppp	414	456	0	0		0	0	0	0	0
95	1	140	153	-1	563	239	18.6	42	Cppa	382	-540	0	0		0	0	0	0	0
96	1	118	27	-1	280	299	23.0	40	MSaapa	394	-102	0	0		0	0	0	0	0
97	1	28	117	-1	143	319	20.3	35	ABalpappa	282	-311	0	0		0	0	0	0	0
98	1	1	49	-1	137	276	22.5	36	ABaraapap	137	0	0	0		0	0	0	0	0
99	1	96	131	-1	264	167	19.0	35	MSppaa	355	-79	0	0		0	0	0	0	0
100	1	133	13	-1	142	209	22.0	34	ABarapaaa	124	0	0	0		0	0	0	0	0
101	1	32	108	-1	204	365	16.8	32	ABplpaaap	-341	0	0	0		0	0	0	0	0
102	1	75	62	-1	417	126	14.6	34	ABpraappp	108	0	0	0		0	0	0	0	0
103	1	53	80	-1	309	406	18.5	32	ABplppaaa	274	209	0	0		0	0	0	0	0
104	1	7	1	17	189	146	12.0	36	ABalaapp	428	0	0	0		0	0	0	0	0
105	1	25	14	-1	234	139	8.2	30	ABarpapaa	298	-539	0	0		0	0	0	0	0
106	1	135	141	-1	227	352	22.5	34	ABplpapaa	290	1406	0	0		0	0	0	0	0
107	1	78	56	-1	251	216	6.8	34	ABarpaapa	309	450	0	0		0	0	0	0	0
108	1	90	101	-1	245	256	18.0	36	MSaaap	62	0	0	0		0	0	0	0	0
109	1	68	67	-1	370	113	23.4	34	ABprpaapa	303	-317	0	0		0	0	0	0	0
110	1	20	102	-1	286	206	24.3	38	ABarapapp	251	0	0	0		0	0	0	0	0
111	1	116	51	-1	138	366	18.6	34	ABalppapa	-164	0	0	0		0	0	0	0	0
112	1	63	45	-1	275	249	13.2	37	Eala	-25	0	0	0		0	0	0	0	0
113	1	110	124	-1	496	373	14.5	31	ABplapppp	204	146	0	0		0	0	0	0	0
114	1	76	3	-1	267	133	24.3	37	ABarappap	344	-74	0	0		0	0	0	0	0
115	1	71	99	-1	175	262	23.6	35	ABaraappa	-42	0	0	0		0	0	0	0	0
116	1	88	110	-1	281	106	16.3	30	ABpraaapp	225	-151	0	0		0	0	0	0	0
117	1	69	109	-1	496	125	15.3	35	ABprappaa	-213	0	0	0		0	0	0	0	0
118	1	98	139	-1	490	166	23.4	36	ABprpappp	343	695	0	0		0	0	0	0	0
119	1	38	77	-1	433	392	16.6	32	ABplppapp	104	0	0	0		0	0	0	0	0
120	1	27	6	-1	494	202	7.5	31	Cpaaa	107	0	0	0		0	0	0	0	0
121	1	108	144	-1	219	177	23.9	35	ABarapapa	278	517	0	0		0	0	0	0	0
122	1	100	66	-1	353	168	24.6	35	ABprpapaa	299	-435	0	0		0	0	0	0	0
123	1	104	115	-1	462	113	11.0	32	ABprapapa	300	1323	0	0		0	0	0	0	0
124	1	117	128	-1	548	356	13.5	35	Caapp	306	1110	0	0		0	0	0	0	0
125	1	62	118	-1	520	391	20.6	36	ABplppppp	293	676	0	0		0	0	0	0	0
126	1	65	10	-1	425	116	21.7	34	ABprppaaa	340	446	0	0		0	0	0	0	0
127	1	61	91	-1	376	231	23.8	40	MSpapp	402	142	0	0		0	0	0	0	0
128	1	141	21	-1	209	314	23.8	36	ABalpappp	267	0	0	0		0	0	0	0	0
129	1	123	82	-1	454	155	17.5	35	ABprppapa	301	-100	0	0		0	0	0	0	0
130	1	124	38	-1	328	239	7.4	31	ABarppaaa	202	-497	0	0		0	0	0	0	0
131	1	66	68	-1	228	396	18.2	33	ABplpaapa	276	1680	0	0		0	0	0	0	0
132	1	57	104	-1	457	273	7.1	33	Caaaa	224	125	0	0		0	0	0	0	0
133	1	103	120	-1	315	248	23.3	38	MSpapa	-30	0	0	0		0	0	0	0	0
134	1	130	53	-1	430	375	12.3	32	ABplappap	233	765	0	0		0	0	0	0	0
135	1	102	59	-1	386	411	17.2	33	ABplppapa	321	188	0	0		0	0	0	0	0
136	1	87	19	-1	144	171	11.0	31	ABalaaapp	214	839	0	0		0	0	0	0	0
137	1	41	151	-1	192	211	24.2	36	ABarapaap	355	-544	0	0		0	0	0	0	0
138	1	92	130	-1	520	139	19.8	35	ABprpppaa	337	386	0	0		0	0	0	0	0
139	1	137	48	-1	328	87	15.8	32	ABprpaaaa	275	336	0	0		0	0	0	0	0
140	1	122	31	-1	325	150	23.5	37	ABarapppp	336	434	0	0		0	0	0	0	0
141	1	120	63	-1	577	274	10.4	32	Cpapa	281	936	0	0		0	0	0	0	0
142	1	83	116	-1	271	377	22.1	36	ABplpapap	-38	0	0	0		0	0	0	0	0
143	1	52	69	-1	344	103	11.5	30	ABpraapap	306	162	0	0		0	0	0	0	0
144	1	84	20	-1	381	117	8.6	30	ABprapaaa	298	442	0	0		0	0	0	0	0
145	1	110	145	-1	467	380	13.3	31	ABplapppa	231	147	0	0		0	0	0	0	0
146	1	124	94	-1	375	258	7.5	31	ABarppaap	204	759	0	0		0	0	0	0	0
147	1	39	32	-1	449	284	15.3	43	Epl	442	0	0	0		0	0	0	0	0
148	1	18	137	-1	71	295	16.4	31	ABalpaaap	403	0	0	0		0	0	0	0	0
149	1	143	156	-1	485	296	23.0	31	Dap	387	193	0	0		0	0	0	0	0
150	1	144	157	-1	438	246	22.0	33	Z2	-213	0	0	0		0	0	0	0	0
151	1	145	158	-1	477	218	22.0	29	Dpa	0	0	0	0		0	0	0	0	0
152	1	146	159	-1	364	288	19.2	31	Z3	0	0	0	0		0	0	0	0	0
