# Supplementary material for: The AP-2 Transcription Factor APTF-2 Is Required for Neuroblast and Epidermal Morphogenesis in Caenorhabditis elegans Embryogenesis
Source: PLoS Genet. 2016 May 13;12(5):e1006048. doi: 10.1371/journal.pgen.1006048 (PMC4866721; doi:10.1371/journal.pgen.1006048)
Supplement: S2 Text — (ZIP) [file pgen.1006048.s030.zip › nuclei/t102-nuclei]

1	1	104	54	-1	161	137	12.3	30	ABalaappa	203	144	0	0		0	0	0	0	0
2	1	6	22	-1	84	337	13.4	33	ABalpapaa	308	1194	0	0		0	0	0	0	0
3	1	114	38	-1	270	131	24.1	36	ABarappap	345	1530	0	0		0	0	0	0	0
4	1	25	150	-1	325	189	14.1	36	Eara	369	229	0	0		0	0	0	0	0
5	1	70	144	-1	432	114	9.2	30	ABprapaap	293	208	0	0		0	0	0	0	0
6	1	120	142	-1	501	194	7.5	33	Cpaaa	290	1024	0	0		0	0	0	0	0
7	1	1	7	-1	111	201	19.2	34	ABaraaapa	163	0	0	0		0	0	0	0	0
8	1	56	105	-1	83	244	9.8	35	ABalaaaa	-69	0	0	0		0	0	0	0	0
9	1	89	121	-1	483	345	8.9	31	Caapa	300	-232	0	0		0	0	0	0	0
10	1	126	88	-1	424	115	21.6	34	ABprppaaa	337	498	0	0		0	0	0	0	0
11	1	33	33	-1	293	108	20.2	34	ABarapppa	293	162	0	0		0	0	0	0	0
12	1	72	111	157	209	201	7.1	37	ABarpaaa	218	-456	0	0		0	0	0	0	0
13	1	100	73	-1	146	212	22.2	34	ABarapaaa	339	1284	0	0		0	0	0	0	0
14	1	105	51	-1	229	148	7.9	31	ABarpapaa	302	669	0	0		0	0	0	0	0
15	1	28	23	65	138	354	13.4	37	ABalppaa	295	735	0	0		0	0	0	0	0
16	1	15	77	-1	177	195	10.7	35	ABalappa	134	0	0	0		0	0	0	0	0
17	1	104	31	-1	199	143	12.3	29	ABalaappp	211	141	0	0		0	0	0	0	0
18	1	14	4	-1	291	218	18.5	36	MSpaap	333	756	0	0		0	0	0	0	0
19	1	136	134	-1	137	168	11.5	31	ABalaaapp	209	-730	0	0		0	0	0	0	0
20	1	144	128	-1	382	115	9.2	31	ABprapaaa	285	917	0	0		0	0	0	0	0
21	1	128	124	-1	215	312	24.0	37	ABalpappp	372	-536	0	0		0	0	0	0	0
22	1	43	114	-1	385	339	15.8	36	MSappp	318	-194	0	0		0	0	0	0	0
23	1	87	28	-1	355	169	8.4	36	ABarpapp	230	0	0	0		0	0	0	0	0
24	1	48	18	-1	72	227	14.3	30	ABaraaaaa	-235	0	0	0		0	0	0	0	0
25	1	54	50	-1	92	291	10.8	34	ABalpaapa	469	0	0	0		0	0	0	0	0
26	1	84	120	-1	521	186	18.2	34	ABprppapp	340	-72	0	0		0	0	0	0	0
27	1	96	113	-1	286	297	23.0	39	MSaapa	390	630	0	0		0	0	0	0	0
28	1	46	115	-1	173	321	9.7	32	ABplaapaa	288	41	0	0		0	0	0	0	0
29	1	41	131	-1	530	139	10.2	32	ABprapapp	317	477	0	0		0	0	0	0	0
30	1	40	87	-1	351	190	18.7	36	MSpppa	359	503	0	0		0	0	0	0	0
31	1	140	116	-1	323	149	23.1	35	ABarapppp	317	102	0	0		0	0	0	0	0
32	1	147	125	139	452	291	15.4	39	Epl	360	155	0	0		0	0	0	0	0
33	1	13	81	-1	152	179	15.8	37	ABalaapa	-106	0	0	0		0	0	0	0	0
34	1	52	136	-1	415	182	19.5	37	MSpppp	366	-885	0	0		0	0	0	0	0
35	1	59	154	-1	590	195	13.7	33	ABprapppa	290	-904	0	0		0	0	0	0	0
36	1	71	2	-1	281	177	12.5	29	ABalapppp	226	133	0	0		0	0	0	0	0
37	1	78	90	-1	283	396	16.6	35	ABplpaapp	311	75	0	0		0	0	0	0	0
38	1	130	151	-1	331	243	6.7	31	ABarppaaa	222	-492	0	0		0	0	0	0	0
39	1	38	57	-1	155	237	15.7	37	MSaaaa	374	336	0	0		0	0	0	0	0
40	1	5	119	-1	568	210	8.7	32	Cpaap	290	-509	0	0		0	0	0	0	0
41	1	66	94	-1	354	318	9.8	33	ABplapapa	321	410	0	0		0	0	0	0	0
42	1	34	32	-1	539	177	23.1	38	ABprppppa	365	-614	0	0		0	0	0	0	0
43	1	55	68	-1	611	237	16.4	34	ABprapppp	299	834	0	0		0	0	0	0	0
44	1	82	153	-1	295	306	17.4	36	MSapap	357	555	0	0		0	0	0	0	0
45	1	112	101	-1	274	249	12.8	38	Eala	365	275	0	0		0	0	0	0	0
46	1	53	35	-1	227	270	8.7	29	ABalapapp	215	759	0	0		0	0	0	0	0
47	1	27	96	-1	180	379	12.9	32	ABplpaaaa	60	0	0	0		0	0	0	0	0
48	1	139	67	-1	331	88	15.8	31	ABprpaaaa	300	323	0	0		0	0	0	0	0
49	1	98	109	-1	147	284	22.2	36	ABaraapap	286	-810	0	0		0	0	0	0	0
50	1	42	78	-1	58	267	15.7	31	ABalpaaaa	299	0	0	0		0	0	0	0	0
51	1	111	61	-1	146	377	18.2	32	ABalppapa	242	0	0	0		0	0	0	0	0
52	1	91	84	-1	154	241	8.1	29	ABalapaap	202	-180	0	0		0	0	0	0	0
53	1	134	72	-1	424	371	12.3	33	ABplappap	266	-487	0	0		0	0	0	0	0
54	1	92	86	-1	323	351	8.9	31	ABplapaap	303	68	0	0		0	0	0	0	0
55	1	62	102	-1	262	359	8.2	30	ABplapaaa	298	616	0	0		0	0	0	0	0
56	1	107	10	-1	254	219	7.0	33	ABarpaapa	147	0	0	0		0	0	0	0	0
57	1	81	91	-1	297	160	7.4	32	ABarpapap	93	0	0	0		0	0	0	0	0
58	1	86	70	-1	313	157	17.7	36	MSppap	352	998	0	0		0	0	0	0	0
59	1	135	16	-1	389	412	16.5	31	ABplppapa	308	1179	0	0		0	0	0	0	0
60	1	91	42	-1	128	222	9.6	30	ABalapaaa	206	-858	0	0		0	0	0	0	0
61	1	48	36	-1	85	231	18.5	30	ABaraaaap	274	-96	0	0		0	0	0	0	0
62	1	102	58	-1	415	128	14.6	34	ABpraappp	506	0	0	0		0	0	0	0	0
63	1	141	149	-1	581	254	9.7	32	Cpapa	245	-639	0	0		0	0	0	0	0
64	1	49	24	-1	316	378	13.6	34	ABplaappp	180	0	0	0		0	0	0	0	0
65	1	44	117	-1	308	298	7.5	30	ABplaaapp	215	112	0	0		0	0	0	0	0
66	1	122	123	-1	349	173	24.7	34	ABprpapaa	317	706	0	0		0	0	0	0	0
67	1	109	99	-1	365	114	23.5	34	ABprpaapa	344	-821	0	0		0	0	0	0	0
68	1	131	1	-1	237	396	18.2	32	ABplpaapa	298	164	0	0		0	0	0	0	0
69	1	143	11	-1	340	104	11.2	32	ABpraapap	290	0	0	0		0	0	0	0	0
70	1	53	49	-1	182	245	9.1	28	ABalapapa	406	0	0	0		0	0	0	0	0
71	1	30	8	-1	149	273	12.6	31	ABalpppaa	318	858	0	0		0	0	0	0	0
72	1	74	46	-1	118	339	19.1	35	ABalpapap	300	-123	0	0		0	0	0	0	0
73	1	80	13	-1	335	334	17.6	36	MSappa	308	1059	0	0		0	0	0	0	0
74	1	75	158	-1	366	280	14.4	38	Ealp	375	386	0	0		0	0	0	0	0
75	1	90	80	-1	144	304	16.3	32	ABalpaapp	6	0	0	0		0	0	0	0	0
76	1	76	34	-1	596	301	14.4	33	Cpapp	212	1601	0	0		0	0	0	0	0
77	1	119	107	-1	433	388	16.4	32	ABplppapp	472	0	0	0		0	0	0	0	0
78	1	20	66	-1	365	305	23.5	39	MSaapp	390	165	0	0		0	0	0	0	0
79	1	58	39	-1	366	378	12.0	31	ABplappaa	176	0	0	0		0	0	0	0	0
80	1	103	129	-1	312	407	19.0	32	ABplppaaa	248	-104	0	0		0	0	0	0	0
81	1	23	76	108	419	292	8.9	39	ABarppap	242	718	0	0		0	0	0	0	0
82	1	129	127	-1	455	158	17.8	35	ABprppapa	290	-96	0	0		0	0	0	0	0
83	1	88	21	141	419	179	8.0	37	ABarpppa	164	0	0	0		0	0	0	0	0
84	1	47	122	-1	461	406	18.6	34	ABplpppap	295	273	0	0		0	0	0	0	0
85	1	7	27	-1	177	170	22.8	33	ABaraaapp	295	211	0	0		0	0	0	0	0
86	1	63	95	-1	390	110	19.6	33	ABprpaapp	281	-1391	0	0		0	0	0	0	0
87	1	3	37	-1	237	386	12.4	33	ABplaappa	444	0	0	0		0	0	0	0	0
88	1	22	14	-1	231	293	13.9	33	ABalppppa	277	1141	0	0		0	0	0	0	0
89	1	83	103	-1	553	171	14.2	33	ABprappap	-232	0	0	0		0	0	0	0	0
90	1	10	62	-1	99	192	11.6	31	ABalaaapa	235	213	0	0		0	0	0	0	0
91	1	127	147	-1	380	232	23.5	39	MSpapp	381	1142	0	0		0	0	0	0	0
92	1	77	29	-1	368	110	14.2	33	ABpraappa	436	0	0	0		0	0	0	0	0
93	1	65	6	-1	159	286	6.3	32	ABplaaaaa	310	-125	0	0		0	0	0	0	0
94	1	146	156	-1	386	249	7.6	32	ABarppaap	236	446	0	0		0	0	0	0	0
95	1	71	100	-1	221	177	12.1	28	ABalapppa	217	-485	0	0		0	0	0	0	0
96	1	32	5	-1	234	105	13.6	32	ABpraaapa	244	412	0	0		0	0	0	0	0
97	1	39	152	-1	400	395	21.6	36	ABplpppaa	313	794	0	0		0	0	0	0	0
98	1	35	59	-1	574	230	23.3	38	ABprppppp	373	-596	0	0		0	0	0	0	0
99	1	115	79	-1	181	261	23.6	34	ABaraappa	329	586	0	0		0	0	0	0	0
100	1	19	93	-1	473	167	11.4	37	ABarpppp	-126	0	0	0		0	0	0	0	0
101	1	108	118	-1	243	257	17.8	37	MSaaap	301	695	0	0		0	0	0	0	0
102	1	110	132	-1	282	206	24.2	38	ABarapapp	361	-261	0	0		0	0	0	0	0
103	1	11	98	-1	196	305	13.5	32	ABalpppap	292	552	0	0		0	0	0	0	0
104	1	132	30	-1	468	271	7.1	34	Caaaa	296	422	0	0		0	0	0	0	0
105	1	26	85	-1	215	316	6.1	32	ABplaaaap	302	-97	0	0		0	0	0	0	0
106	1	18	143	-1	240	257	24.2	37	ABaraappp	358	418	0	0		0	0	0	0	0
107	1	44	9	-1	254	292	6.9	29	ABplaaapa	208	139	0	0		0	0	0	0	0
108	1	101	126	-1	212	362	17.4	31	ABplpaaap	259	0	0	0		0	0	0	0	0
109	1	117	112	-1	502	126	15.6	34	ABprappaa	108	0	0	0		0	0	0	0	0
110	1	116	20	-1	290	105	15.5	32	ABpraaapp	162	0	0	0		0	0	0	0	0
111	1	16	15	-1	346	100	20.4	34	ABprpaaap	313	105	0	0		0	0	0	0	0
112	1	36	140	-1	231	301	18.5	37	MSapaa	338	-54	0	0		0	0	0	0	0
113	1	57	159	-1	528	314	8.8	34	Caaap	340	-154	0	0		0	0	0	0	0
114	1	94	148	-1	586	308	19.3	41	Cppp	415	387	0	0		0	0	0	0	0
115	1	123	71	-1	461	110	11.7	33	ABprapapa	304	661	0	0		0	0	0	0	0
116	1	142	26	-1	271	374	22.4	35	ABplpapap	337	-804	0	0		0	0	0	0	0
117	1	97	106	-1	157	326	19.7	33	ABalpappa	337	147	0	0		0	0	0	0	0
118	1	125	75	-1	512	396	20.7	35	ABplppppp	293	662	0	0		0	0	0	0	0
119	1	79	48	-1	548	357	18.3	39	Capp	377	398	0	0		0	0	0	0	0
120	1	133	56	-1	314	243	23.2	40	MSpapa	390	645	0	0		0	0	0	0	0
121	1	61	40	-1	411	323	20.4	33	Daa	332	-69	0	0		0	0	0	0	0
122	1	21	63	-1	202	133	17.3	40	ABpraaaa	-164	0	0	0		0	0	0	0	0
123	1	51	89	-1	219	355	9.3	31	ABplaapap	277	-856	0	0		0	0	0	0	0
124	1	113	52	-1	508	377	14.4	31	ABplapppp	194	-174	0	0		0	0	0	0	0
125	1	60	17	-1	274	117	11.3	32	ABpraapaa	305	1701	0	0		0	0	0	0	0
126	1	24	44	-1	274	339	12.9	34	ABalppppp	75	0	0	0		0	0	0	0	0
127	1	67	12	-1	407	347	7.6	33	ABplapapp	329	0	0	0		0	0	0	0	0
128	1	124	110	-1	554	352	13.5	35	Caapp	326	-508	0	0		0	0	0	0	0
129	1	17	133	-1	310	374	23.6	37	ABplpappa	328	120	0	0		0	0	0	0	0
130	1	138	137	-1	520	141	20.2	35	ABprpppaa	297	0	0	0		0	0	0	0	0
131	1	99	19	-1	262	164	18.9	35	MSppaa	-52	0	0	0		0	0	0	0	0
132	1	93	146	-1	578	189	18.3	33	ABprpppap	313	175	0	0		0	0	0	0	0
133	1	8	43	-1	355	402	18.3	34	ABplppaap	274	145	0	0		0	0	0	0	0
134	1	45	155	-1	477	120	20.1	34	ABprppaap	316	-205	0	0		0	0	0	0	0
135	1	73	104	-1	442	169	24.1	38	ABprpappa	321	132	0	0		0	0	0	0	0
136	1	50	130	-1	192	362	21.6	34	ABalppapp	317	-796	0	0		0	0	0	0	0
137	1	148	69	-1	86	307	17.7	34	ABalpaaap	95	0	0	0		0	0	0	0	0
138	1	12	41	-1	312	207	7.7	33	ABarpaapp	313	428	0	0		0	0	0	0	0
139	1	118	138	-1	485	169	23.3	36	ABprpappp	348	-556	0	0		0	0	0	0	0
140	1	68	64	-1	219	124	21.4	33	ABarappaa	294	1692	0	0		0	0	0	0	0
141	1	106	47	-1	229	351	22.5	33	ABplpapaa	332	-844	0	0		0	0	0	0	0
142	1	9	60	-1	444	388	23.5	36	ABplppppa	351	116	0	0		0	0	0	0	0
143	1	4	97	-1	416	217	14.2	38	Earp	318	0	0	0		0	0	0	0	0
144	1	121	145	-1	223	171	24.0	33	ABarapapa	336	-1442	0	0		0	0	0	0	0
145	1	145	3	-1	459	385	12.8	30	ABplapppa	147	0	0	0		0	0	0	0	0
146	1	64	53	-1	493	226	14.0	41	Epr	416	533	0	0		0	0	0	0	0
147	1	29	55	-1	493	358	19.7	39	Capa	394	-419	0	0		0	0	0	0	0
148	1	2	74	-1	402	159	24.3	37	ABprpapap	345	482	0	0		0	0	0	0	0
149	1	37	92	-1	215	201	17.3	40	MSpaaa	375	701	0	0		0	0	0	0	0
150	1	85	135	-1	367	370	23.5	35	ABplpappp	350	687	0	0		0	0	0	0	0
151	1	137	83	-1	199	211	24.3	35	ABarapaap	351	95	0	0		0	0	0	0	0
152	1	69	25	-1	97	262	20.8	34	ABaraapaa	58	0	0	0		0	0	0	0	0
153	1	95	82	-1	564	249	19.5	41	Cppa	41	0	0	0		0	0	0	0	0
154	0	64	-1	-1	483	231	20.9	36		203	0	0	0		0	0	0	0	0
155	1	31	45	-1	524	286	22.5	35	Dpp	279	123	0	0		0	0	0	0	0
156	1	149	161	-1	476	303	23.0	31	Dap	387	193	0	0		0	0	0	0	0
157	1	150	163	-1	436	246	22.0	33	Z2	-213	0	0	0		0	0	0	0	0
158	1	151	160	-1	479	224	22.0	29	Dpa	0	0	0	0		0	0	0	0	0
159	1	152	162	-1	365	288	19.266666	31	Z3	0	0	0	0		0	0	0	0	0
