# Supplementary material for: The AP-2 Transcription Factor APTF-2 Is Required for Neuroblast and Epidermal Morphogenesis in Caenorhabditis elegans Embryogenesis
Source: PLoS Genet. 2016 May 13;12(5):e1006048. doi: 10.1371/journal.pgen.1006048 (PMC4866721; doi:10.1371/journal.pgen.1006048)
Supplement: S2 Text — (ZIP) [file pgen.1006048.s030.zip › nuclei/t103-nuclei]

1	1	68	37	-1	247	395	17.6	33	ABplpaapa	297	-152	0	0		0	0	0	0	0
2	1	36	86	-1	279	178	12.6	31	ABalapppp	224	446	0	0		0	0	0	0	0
3	1	145	26	-1	464	389	13.2	30	ABplapppa	259	59	0	0		0	0	0	0	0
4	1	18	136	-1	292	220	18.3	36	MSpaap	362	477	0	0		0	0	0	0	0
5	1	96	40	-1	234	101	13.7	33	ABpraaapa	255	-252	0	0		0	0	0	0	0
6	1	93	66	-1	148	293	6.4	32	ABplaaaaa	323	1266	0	0		0	0	0	0	0
7	1	7	132	-1	119	203	19.8	35	ABaraaapa	262	0	0	0		0	0	0	0	0
8	1	71	60	-1	143	270	11.9	31	ABalpppaa	303	869	0	0		0	0	0	0	0
9	1	107	59	-1	249	288	6.9	30	ABplaaapa	140	0	0	0		0	0	0	0	0
10	1	56	115	-1	255	224	7.6	33	ABarpaapa	310	689	0	0		0	0	0	0	0
11	1	69	9	-1	337	105	10.7	32	ABpraapap	296	238	0	0		0	0	0	0	0
12	1	127	42	-1	421	346	7.4	34	ABplapapp	356	0	0	0		0	0	0	0	0
13	1	73	122	-1	334	327	17.9	39	MSappa	400	-267	0	0		0	0	0	0	0
14	1	88	134	-1	230	298	13.5	31	ABalppppa	297	-122	0	0		0	0	0	0	0
15	1	111	157	-1	347	99	20.4	34	ABprpaaap	310	-506	0	0		0	0	0	0	0
16	1	59	5	-1	386	410	15.6	32	ABplppapa	291	12	0	0		0	0	0	0	0
17	1	125	63	-1	268	121	11.6	31	ABpraapaa	139	0	0	0		0	0	0	0	0
18	1	24	62	-1	80	222	15.4	32	ABaraaaaa	278	0	0	0		0	0	0	0	0
19	1	131	67	-1	259	163	18.6	35	MSppaa	340	288	0	0		0	0	0	0	0
20	1	110	46	-1	292	104	15.2	33	ABpraaapp	453	0	0	0		0	0	0	0	0
21	1	83	118	-1	402	164	7.4	28	ABarpppaa	200	-500	0	0		0	0	0	0	0
22	1	2	85	-1	84	343	14.1	33	ABalpapaa	566	0	0	0		0	0	0	0	0
23	1	15	96	-1	130	331	13.3	30	ABalppaaa	40	0	0	0		0	0	0	0	0
24	1	64	131	-1	325	376	13.3	35	ABplaappp	464	0	0	0		0	0	0	0	0
25	1	152	106	-1	107	264	21.3	34	ABaraapaa	50	0	0	0		0	0	0	0	0
26	1	116	145	-1	273	373	22.0	34	ABplpapap	323	-866	0	0		0	0	0	0	0
27	1	85	27	-1	177	172	23.3	34	ABaraaapp	542	0	0	0		0	0	0	0	0
28	1	23	111	119	353	164	8.1	36	ABarpapp	293	0	0	0		0	0	0	0	0
29	1	92	24	-1	365	111	13.5	33	ABpraappa	314	-18	0	0		0	0	0	0	0
30	1	104	45	-1	484	269	7.3	34	Caaaa	347	-980	0	0		0	0	0	0	0
31	1	17	101	-1	205	137	12.1	31	ABalaappp	213	-188	0	0		0	0	0	0	0
32	1	42	165	-1	529	183	23.5	38	ABprppppa	381	875	0	0		0	0	0	0	0
33	1	11	3	-1	298	104	20.0	35	ABarapppa	166	0	0	0		0	0	0	0	0
34	1	76	98	-1	596	307	15.3	34	Cpapp	279	-585	0	0		0	0	0	0	0
35	1	46	103	-1	220	269	8.6	32	ABalapapp	185	0	0	0		0	0	0	0	0
36	1	61	47	-1	92	229	19.7	31	ABaraaaap	296	-326	0	0		0	0	0	0	0
37	1	87	7	-1	242	385	12.4	33	ABplaappa	126	0	0	0		0	0	0	0	0
38	1	3	133	-1	273	132	24.2	36	ABarappap	339	-381	0	0		0	0	0	0	0
39	1	79	89	-1	370	370	11.4	32	ABplappaa	313	165	0	0		0	0	0	0	0
40	1	121	156	-1	413	328	19.5	32	Daa	228	345	0	0		0	0	0	0	0
41	1	138	107	-1	305	201	7.5	34	ABarpaapp	108	0	0	0		0	0	0	0	0
42	1	60	33	-1	117	214	9.7	29	ABalapaaa	214	1643	0	0		0	0	0	0	0
43	1	133	116	-1	360	402	18.7	33	ABplppaap	312	-144	0	0		0	0	0	0	0
44	1	126	108	-1	277	339	12.5	33	ABalppppp	-238	0	0	0		0	0	0	0	0
45	1	155	97	-1	517	281	23.4	34	Dpp	339	185	0	0		0	0	0	0	0
46	1	72	150	-1	126	338	19.3	33	ABalpapap	408	0	0	0		0	0	0	0	0
47	1	141	53	-1	232	356	22.8	34	ABplpapaa	-171	0	0	0		0	0	0	0	0
48	1	119	158	-1	546	372	18.6	39	Capp	343	378	0	0		0	0	0	0	0
49	1	70	55	-1	181	247	8.8	30	ABalapapa	403	0	0	0		0	0	0	0	0
50	1	25	72	-1	85	296	12.3	36	ABalpaapa	332	26	0	0		0	0	0	0	0
51	1	14	30	-1	227	149	7.5	31	ABarpapaa	262	-572	0	0		0	0	0	0	0
52	1	124	100	-1	508	381	14.5	31	ABplapppp	239	1067	0	0		0	0	0	0	0
53	1	146	16	-1	489	232	14.3	43	Epr	426	328	0	0		0	0	0	0	0
54	1	1	78	-1	155	133	12.6	28	ABalaappa	120	0	0	0		0	0	0	0	0
55	1	147	87	-1	493	356	20.1	40	Capa	349	636	0	0		0	0	0	0	0
56	1	120	1	-1	318	237	22.6	40	MSpapa	393	-1428	0	0		0	0	0	0	0
57	1	39	41	160	155	237	16.0	39	MSaaaa	239	435	0	0		0	0	0	0	0
58	1	62	125	-1	418	125	14.2	35	ABpraappp	54	0	0	0		0	0	0	0	0
59	1	98	10	-1	572	231	23.7	39	ABprppppp	378	679	0	0		0	0	0	0	0
60	1	142	155	-1	436	387	23.5	35	ABplppppa	353	130	0	0		0	0	0	0	0
61	1	51	70	-1	150	377	18.5	32	ABalppapa	301	240	0	0		0	0	0	0	0
62	1	90	92	-1	94	193	11.9	30	ABalaaapa	-99	0	0	0		0	0	0	0	0
63	1	122	127	137	202	130	17.8	41	ABpraaaa	382	932	0	0		0	0	0	0	0
64	1	140	14	-1	218	126	22.2	33	ABarappaa	118	0	0	0		0	0	0	0	0
65	1	15	142	-1	147	373	14.7	29	ABalppaap	228	-579	0	0		0	0	0	0	0
66	1	78	112	-1	365	299	23.6	39	MSaapp	378	-215	0	0		0	0	0	0	0
67	1	48	73	-1	337	87	16.0	33	ABprpaaaa	-77	0	0	0		0	0	0	0	0
68	1	43	93	-1	611	240	17.6	34	ABprapppp	328	523	0	0		0	0	0	0	0
69	1	137	54	-1	92	306	18.3	33	ABalpaaap	287	113	0	0		0	0	0	0	0
70	1	58	6	-1	310	155	17.5	36	MSppap	201	0	0	0		0	0	0	0	0
71	1	115	129	-1	465	107	12.5	32	ABprapapa	314	-575	0	0		0	0	0	0	0
72	1	53	135	-1	428	365	12.5	32	ABplappap	324	392	0	0		0	0	0	0	0
73	1	13	51	-1	148	215	22.8	35	ABarapaaa	309	71	0	0		0	0	0	0	0
74	1	148	120	-1	403	166	23.6	38	ABprpapap	334	182	0	0		0	0	0	0	0
75	1	118	65	-1	500	397	21.2	34	ABplppppp	317	642	0	0		0	0	0	0	0
76	1	81	138	-1	449	300	8.8	29	ABarppapp	218	82	0	0		0	0	0	0	0
77	1	16	49	-1	165	193	10.6	37	ABalappa	332	102	0	0		0	0	0	0	0
78	1	50	20	-1	65	262	17.1	31	ABalpaaaa	303	528	0	0		0	0	0	0	0
79	1	99	35	-1	187	263	23.7	34	ABaraappa	-62	0	0	0		0	0	0	0	0
80	1	75	126	-1	146	305	16.5	32	ABalpaapp	203	0	0	0		0	0	0	0	0
81	1	33	159	-1	155	178	15.8	37	ABalaapa	89	0	0	0		0	0	0	0	0
82	1	153	75	-1	559	255	19.7	40	Cppa	395	331	0	0		0	0	0	0	0
83	1	151	151	-1	202	216	24.1	34	ABarapaap	172	0	0	0		0	0	0	0	0
84	1	52	43	-1	148	250	7.5	31	ABalapaap	130	0	0	0		0	0	0	0	0
85	1	105	48	-1	208	317	6.5	31	ABplaaaap	309	890	0	0		0	0	0	0	0
86	1	54	21	-1	326	349	8.6	31	ABplapaap	-109	0	0	0		0	0	0	0	0
87	1	30	128	-1	353	186	18.6	36	MSpppa	356	141	0	0		0	0	0	0	0
88	1	10	124	-1	425	116	21.5	34	ABprppaaa	318	140	0	0		0	0	0	0	0
89	1	123	95	-1	224	356	9.4	31	ABplaapap	166	0	0	0		0	0	0	0	0
90	1	37	140	-1	292	396	16.3	34	ABplpaapp	-270	0	0	0		0	0	0	0	0
91	1	57	81	-1	291	153	7.5	33	ABarpapap	84	0	0	0		0	0	0	0	0
92	1	149	32	163	226	206	17.4	41	MSpaaa	242	124	0	0		0	0	0	0	0
93	1	100	8	-1	485	165	11.7	38	ABarpppp	-38	0	0	0		0	0	0	0	0
94	1	41	110	-1	363	310	8.3	33	ABplapapa	-362	0	0	0		0	0	0	0	0
95	1	86	76	-1	392	108	19.2	33	ABprpaapp	305	-796	0	0		0	0	0	0	0
96	1	47	71	-1	185	383	13.0	33	ABplpaaaa	306	381	0	0		0	0	0	0	0
97	1	143	2	-1	424	208	13.6	38	Earp	386	-562	0	0		0	0	0	0	0
98	1	103	58	-1	193	307	13.3	33	ABalpppap	295	-725	0	0		0	0	0	0	0
99	1	67	109	-1	370	115	23.4	36	ABprpaapa	339	108	0	0		0	0	0	0	0
100	1	95	12	-1	215	179	11.9	31	ABalapppa	141	0	0	0		0	0	0	0	0
101	1	45	113	-1	273	250	12.6	37	Eala	252	0	0	0		0	0	0	0	0
102	1	55	56	-1	267	357	7.8	30	ABplapaaa	299	-103	0	0		0	0	0	0	0
103	1	89	94	-1	555	177	15.0	35	ABprappap	310	104	0	0		0	0	0	0	0
104	1	135	23	-1	437	168	24.1	33	ABprpappa	328	1425	0	0		0	0	0	0	0
105	1	8	79	148	87	243	11.5	36	ABalaaaa	321	1074	0	0		0	0	0	0	0
106	1	117	64	-1	165	329	19.9	33	ABalpappa	301	-552	0	0		0	0	0	0	0
107	1	77	123	-1	429	387	16.4	33	ABplppapp	159	0	0	0		0	0	0	0	0
108	1	81	147	-1	415	271	7.5	29	ABarppapa	200	-232	0	0		0	0	0	0	0
109	1	49	153	-1	155	287	21.7	36	ABaraapap	324	450	0	0		0	0	0	0	0
110	1	128	144	-1	560	349	13.4	36	Caapp	4	0	0	0		0	0	0	0	0
111	1	12	83	-1	233	195	6.4	30	ABarpaaap	199	-772	0	0		0	0	0	0	0
112	1	109	88	-1	502	128	16.3	34	ABprappaa	340	302	0	0		0	0	0	0	0
113	1	27	25	-1	292	294	23.0	40	MSaapa	398	801	0	0		0	0	0	0	0
114	1	22	102	-1	377	336	15.3	35	MSappp	358	260	0	0		0	0	0	0	0
115	1	28	17	-1	167	320	9.5	32	ABplaapaa	31	0	0	0		0	0	0	0	0
116	1	31	13	-1	321	149	22.6	35	ABarapppp	347	-98	0	0		0	0	0	0	0
117	1	65	121	-1	309	295	7.2	31	ABplaaapp	237	112	0	0		0	0	0	0	0
118	1	101	57	-1	246	260	17.5	35	MSaaap	330	-222	0	0		0	0	0	0	0
119	1	40	143	-1	577	212	9.5	35	Cpaap	91	0	0	0		0	0	0	0	0
120	1	26	130	-1	516	191	18.6	33	ABprppapp	337	-98	0	0		0	0	0	0	0
121	1	9	36	-1	480	343	8.7	33	Caapa	290	569	0	0		0	0	0	0	0
122	1	84	80	-1	458	409	17.9	32	ABplpppap	306	943	0	0		0	0	0	0	0
123	1	66	149	-1	346	168	24.9	36	ABprpapaa	300	750	0	0		0	0	0	0	0
124	1	21	52	-1	227	310	23.8	37	ABalpappp	343	434	0	0		0	0	0	0	0
125	1	32	50	-1	484	308	15.4	33	Eplp	228	431	0	0		0	0	0	0	0
126	1	108	28	-1	216	368	17.4	32	ABplpaaap	248	0	0	0		0	0	0	0	0
127	1	82	84	-1	454	158	18.2	34	ABprppapa	333	-755	0	0		0	0	0	0	0
128	1	20	99	-1	384	110	9.6	32	ABprapaaa	321	-299	0	0		0	0	0	0	0
129	1	80	31	-1	315	404	19.3	31	ABplppaaa	289	-121	0	0		0	0	0	0	0
130	1	136	152	-1	196	360	21.7	36	ABalppapp	321	-161	0	0		0	0	0	0	0
131	1	29	18	-1	534	135	10.9	33	ABprapapp	302	-45	0	0		0	0	0	0	0
132	1	102	162	-1	282	202	24.1	38	ABarapapp	106	0	0	0		0	0	0	0	0
133	1	129	117	-1	311	371	23.3	36	ABplpappa	66	0	0	0		0	0	0	0	0
134	1	19	34	-1	128	164	12.1	33	ABalaaapp	232	550	0	0		0	0	0	0	0
135	1	150	22	-1	366	374	23.3	36	ABplpappp	322	736	0	0		0	0	0	0	0
136	1	34	11	-1	414	182	19.3	38	MSpppp	361	-1081	0	0		0	0	0	0	0
137	1	130	19	-1	515	143	20.8	35	ABprpppaa	320	-342	0	0		0	0	0	0	0
138	1	139	39	-1	479	167	23.6	37	ABprpappp	357	392	0	0		0	0	0	0	0
139	1	32	74	-1	424	277	14.5	33	Epla	222	-193	0	0		0	0	0	0	0
140	1	112	105	-1	225	304	18.1	37	MSapaa	368	586	0	0		0	0	0	0	0
141	1	83	77	-1	453	183	7.4	30	ABarpppap	204	-195	0	0		0	0	0	0	0
142	1	6	61	-1	511	186	7.1	33	Cpaaa	173	0	0	0		0	0	0	0	0
143	1	106	4	-1	245	249	23.8	37	ABaraappp	-28	0	0	0		0	0	0	0	0
144	1	5	139	-1	437	121	9.2	31	ABprapaap	273	1190	0	0		0	0	0	0	0
145	1	144	68	-1	225	175	24.0	35	ABarapapa	308	-109	0	0		0	0	0	0	0
146	1	132	164	-1	575	192	19.5	33	ABprpppap	196	0	0	0		0	0	0	0	0
147	1	91	82	-1	388	231	23.5	40	MSpapp	391	-388	0	0		0	0	0	0	0
148	1	114	114	-1	581	310	19.3	42	Cppp	409	31	0	0		0	0	0	0	0
149	1	63	141	-1	593	253	10.4	31	Cpapa	289	-14	0	0		0	0	0	0	0
150	1	4	161	-1	326	191	13.7	37	Eara	354	1326	0	0		0	0	0	0	0
151	1	38	29	-1	332	238	6.7	31	ABarppaaa	270	-1105	0	0		0	0	0	0	0
152	1	97	90	-1	398	393	21.1	35	ABplpppaa	324	-127	0	0		0	0	0	0	0
153	1	44	146	-1	292	305	16.7	36	MSapap	331	101	0	0		0	0	0	0	0
154	1	35	15	-1	595	196	14.7	32	ABprapppa	279	141	0	0		0	0	0	0	0
155	1	134	91	-1	470	117	20.4	35	ABprppaap	301	1237	0	0		0	0	0	0	0
156	1	94	38	-1	393	236	7.0	33	ABarppaap	283	-807	0	0		0	0	0	0	0
157	1	12	104	-1	182	206	6.9	30	ABarpaaaa	198	-166	0	0		0	0	0	0	0
158	1	74	154	-1	360	276	14.0	38	Ealp	377	1255	0	0		0	0	0	0	0
159	1	113	69	-1	530	317	9.2	34	Caaap	302	-1170	0	0		0	0	0	0	0
160	1	158	44	-1	467	231	21.1	34	Dpa	283	108	0	0		0	0	0	0	0
161	1	156	168	-1	470	302	23.0	31	Dap	387	193	0	0		0	0	0	0	0
162	1	159	167	-1	366	288	19.333332	31	Z3	0	0	0	0		0	0	0	0	0
163	1	157	169	-1	435	248	21.216667	33	Z2	-213	0	0	0		0	0	0	0	0
