# Supplementary material for: The AP-2 Transcription Factor APTF-2 Is Required for Neuroblast and Epidermal Morphogenesis in Caenorhabditis elegans Embryogenesis
Source: PLoS Genet. 2016 May 13;12(5):e1006048. doi: 10.1371/journal.pgen.1006048 (PMC4866721; doi:10.1371/journal.pgen.1006048)
Supplement: S2 Text — (ZIP) [file pgen.1006048.s030.zip › nuclei/t104-nuclei]

1	1	56	108	-1	325	235	22.4	39	MSpapa	362	144	0	0		0	0	0	0	0
2	1	97	152	-1	425	209	13.2	38	Earp	380	115	0	0		0	0	0	0	0
3	1	33	16	-1	302	106	19.6	33	ABarapppa	169	0	0	0		0	0	0	0	0
4	1	143	161	-1	249	249	23.5	36	ABaraappp	92	0	0	0		0	0	0	0	0
5	1	16	53	-1	385	410	15.2	32	ABplppapa	315	-63	0	0		0	0	0	0	0
6	1	70	3	-1	312	157	16.9	36	MSppap	360	849	0	0		0	0	0	0	0
7	1	37	6	-1	249	386	12.2	34	ABplaappa	119	0	0	0		0	0	0	0	0
8	1	93	125	-1	492	171	11.4	38	ABarpppp	156	0	0	0		0	0	0	0	0
9	1	11	40	-1	329	108	10.9	32	ABpraapap	295	-701	0	0		0	0	0	0	0
10	1	59	101	-1	573	230	23.7	38	ABprppppp	370	385	0	0		0	0	0	0	0
11	1	136	153	-1	413	177	18.8	36	MSpppp	361	1608	0	0		0	0	0	0	0
12	1	100	140	-1	211	185	11.6	32	ABalapppa	288	-798	0	0		0	0	0	0	0
13	1	116	151	-1	324	151	22.7	35	ABarapppp	341	-120	0	0		0	0	0	0	0
14	1	64	132	-1	217	133	22.1	33	ABarappaa	309	747	0	0		0	0	0	0	0
15	1	154	25	-1	593	199	14.9	32	ABprapppa	314	732	0	0		0	0	0	0	0
16	1	53	128	-1	490	235	14.4	44	Epr	-142	0	0	0		0	0	0	0	0
17	1	115	97	-1	178	318	9.3	33	ABplaapaa	298	659	0	0		0	0	0	0	0
18	1	131	41	-1	535	135	10.9	33	ABprapapp	-51	0	0	0		0	0	0	0	0
19	1	137	157	-1	513	146	21.1	36	ABprpppaa	351	301	0	0		0	0	0	0	0
20	1	78	29	-1	67	262	17.4	31	ABalpaaaa	206	0	0	0		0	0	0	0	0
21	1	86	30	-1	332	344	8.8	31	ABplapaap	317	-374	0	0		0	0	0	0	0
22	1	135	136	-1	370	376	23.3	36	ABplpappp	358	-512	0	0		0	0	0	0	0
23	1	104	52	-1	436	170	23.5	32	ABprpappa	288	-43	0	0		0	0	0	0	0
24	1	29	34	-1	362	113	12.9	33	ABpraappa	319	-433	0	0		0	0	0	0	0
25	1	113	83	-1	300	295	22.7	40	MSaapa	376	199	0	0		0	0	0	0	0
26	1	3	158	-1	471	398	13.4	30	ABplapppa	291	93	0	0		0	0	0	0	0
27	1	27	26	-1	177	172	23.5	33	ABaraaapp	332	1740	0	0		0	0	0	0	0
28	1	126	78	-1	223	378	18.4	33	ABplpaaap	294	492	0	0		0	0	0	0	0
29	1	151	124	-1	334	231	6.5	30	ABarppaaa	286	476	0	0		0	0	0	0	0
30	1	51	2	-1	221	153	7.5	31	ABarpapaa	303	719	0	0		0	0	0	0	0
31	1	129	163	-1	319	406	19.3	32	ABplppaaa	287	132	0	0		0	0	0	0	0
32	1	92	127	-1	239	214	17.0	32	MSpaaap	219	-504	0	0		0	0	0	0	0
33	1	42	14	-1	122	216	9.6	29	ABalapaaa	293	1129	0	0		0	0	0	0	0
34	1	134	71	-1	127	161	11.5	33	ABalaaapp	254	-688	0	0		0	0	0	0	0
35	1	79	116	-1	192	261	23.3	34	ABaraappa	318	553	0	0		0	0	0	0	0
36	1	121	21	-1	497	355	8.8	32	Caapa	319	489	0	0		0	0	0	0	0
37	1	1	9	-1	251	397	16.6	33	ABplpaapa	181	0	0	0		0	0	0	0	0
38	1	156	61	-1	393	243	6.9	34	ABarppaap	314	-192	0	0		0	0	0	0	0
39	1	138	15	-1	478	165	23.6	37	ABprpappp	312	-291	0	0		0	0	0	0	0
40	1	5	90	-1	230	104	14.0	32	ABpraaapa	276	53	0	0		0	0	0	0	0
41	1	57	39	-1	139	237	15.1	30	MSaaaaa	207	-152	0	0		0	0	0	0	0
42	1	12	139	-1	425	343	7.6	34	ABplapapp	3	0	0	0		0	0	0	0	0
43	1	84	144	-1	151	251	6.6	30	ABalapaap	268	-109	0	0		0	0	0	0	0
44	1	160	60	-1	468	233	20.5	34	Dpa	330	1719	0	0		0	0	0	0	0
45	1	30	166	-1	489	274	7.0	35	Caaaa	311	-85	0	0		0	0	0	0	0
46	1	20	51	-1	293	100	15.4	33	ABpraaapp	404	0	0	0		0	0	0	0	0
47	1	36	115	-1	100	233	20.2	33	ABaraaaap	267	0	0	0		0	0	0	0	0
48	1	85	31	-1	206	321	6.3	33	ABplaaaap	272	0	0	0		0	0	0	0	0
49	1	77	98	-1	164	193	10.4	36	ABalappa	124	0	0	0		0	0	0	0	0
50	1	125	134	-1	495	316	15.3	36	Eplp	327	1703	0	0		0	0	0	0	0
51	1	73	88	-1	151	218	23.5	33	ABarapaaa	315	387	0	0		0	0	0	0	0
52	1	124	122	-1	230	308	23.5	36	ABalpappp	368	115	0	0		0	0	0	0	0
53	1	47	17	-1	234	358	23.2	33	ABplpapaa	309	-525	0	0		0	0	0	0	0
54	1	69	87	-1	93	315	18.4	33	ABalpaaap	123	0	0	0		0	0	0	0	0
55	1	49	33	-1	185	241	8.6	30	ABalapapa	292	93	0	0		0	0	0	0	0
56	1	102	100	-1	274	352	7.5	32	ABplapaaa	297	497	0	0		0	0	0	0	0
57	1	118	137	-1	243	267	17.7	36	MSaaap	714	0	0	0		0	0	0	0	0
58	1	98	112	-1	198	305	13.5	33	ABalpppap	311	-108	0	0		0	0	0	0	0
59	1	9	106	-1	247	296	6.5	30	ABplaaapa	-202	0	0	0		0	0	0	0	0
60	1	8	70	-1	144	271	11.3	31	ABalpppaa	308	552	0	0		0	0	0	0	0
61	1	142	54	-1	513	189	6.5	35	Cpaaa	309	158	0	0		0	0	0	0	0
62	1	18	8	-1	84	221	15.7	34	ABaraaaaa	-54	0	0	0		0	0	0	0	0
63	1	17	23	-1	262	121	11.4	32	ABpraapaa	63	0	0	0		0	0	0	0	0
64	1	106	135	-1	165	328	20.2	33	ABalpappa	327	31	0	0		0	0	0	0	0
65	1	75	73	-1	498	395	22.1	37	ABplppppp	300	637	0	0		0	0	0	0	0
66	1	6	55	-1	151	299	6.3	33	ABplaaaaa	60	0	0	0		0	0	0	0	0
67	1	19	59	-1	263	167	18.4	36	MSppaa	298	910	0	0		0	0	0	0	0
68	1	145	64	-1	226	175	23.6	35	ABarapapa	285	169	0	0		0	0	0	0	0
69	1	159	156	-1	537	324	9.3	35	Caaap	349	-1023	0	0		0	0	0	0	0
70	1	61	74	-1	159	374	18.7	32	ABalppapa	312	149	0	0		0	0	0	0	0
71	1	96	89	-1	192	386	13.9	33	ABplpaaaa	325	329	0	0		0	0	0	0	0
72	1	50	12	-1	89	289	12.5	36	ABalpaapa	132	0	0	0		0	0	0	0	0
73	1	67	56	-1	341	89	16.4	31	ABprpaaaa	318	-242	0	0		0	0	0	0	0
74	1	139	138	-1	424	280	14.0	35	Epla	296	748	0	0		0	0	0	0	0
75	1	82	111	-1	555	250	20.0	39	Cppa	390	-1479	0	0		0	0	0	0	0
76	1	95	155	-1	394	110	18.8	34	ABprpaapp	-156	0	0	0		0	0	0	0	0
77	1	141	118	-1	458	189	7.1	32	ABarpppap	260	-225	0	0		0	0	0	0	0
78	1	54	82	-1	157	134	12.7	28	ABalaappa	278	-368	0	0		0	0	0	0	0
79	1	105	95	-1	70	241	13.3	29	ABalaaaar	273	1209	0	0		0	0	0	0	0
80	1	122	43	-1	464	410	18.3	34	ABplpppap	281	932	0	0		0	0	0	0	0
81	1	91	47	-1	282	156	7.4	33	ABarpapap	286	-226	0	0		0	0	0	0	0
82	1	147	28	-1	394	232	23.1	39	MSpapp	391	-331	0	0		0	0	0	0	0
83	1	111	77	-1	236	195	6.4	31	ABarpaaap	207	-160	0	0		0	0	0	0	0
84	1	127	18	-1	458	163	18.2	34	ABprppapa	308	656	0	0		0	0	0	0	0
85	1	22	32	-1	89	347	14.0	32	ABalpapaa	324	-685	0	0		0	0	0	0	0
86	1	2	24	-1	280	182	12.6	32	ABalapppp	122	0	0	0		0	0	0	0	0
87	1	55	130	-1	490	356	20.5	38	Capa	367	1233	0	0		0	0	0	0	0
88	1	112	67	-1	505	129	16.5	36	ABprappaa	365	-368	0	0		0	0	0	0	0
89	1	39	7	-1	378	373	10.6	33	ABplappaa	60	0	0	0		0	0	0	0	0
90	1	152	143	-1	403	399	20.6	33	ABplpppaa	334	-547	0	0		0	0	0	0	0
91	1	155	49	-1	470	118	20.3	36	ABprppaap	358	1399	0	0		0	0	0	0	0
92	1	62	121	-1	95	204	11.6	31	ABalaaapa	212	0	0	0		0	0	0	0	0
93	1	68	141	-1	610	241	18.5	35	ABprapppp	292	187	0	0		0	0	0	0	0
94	1	103	120	-1	553	173	15.3	34	ABprappap	97	0	0	0		0	0	0	0	0
95	1	89	5	-1	233	363	9.2	31	ABplaapap	232	0	0	0		0	0	0	0	0
96	1	23	105	-1	134	321	12.4	31	ABalppaaa	212	-905	0	0		0	0	0	0	0
97	1	45	36	-1	507	285	22.4	35	Dpp	266	235	0	0		0	0	0	0	0
98	1	34	104	-1	606	301	16.2	35	Cpapp	343	608	0	0		0	0	0	0	0
99	1	128	94	-1	379	115	9.3	32	ABprapaaa	-38	0	0	0		0	0	0	0	0
100	1	52	38	-1	517	387	15.2	32	ABplapppp	320	-762	0	0		0	0	0	0	0
101	1	31	113	-1	207	142	12.9	32	ABalaappp	115	0	0	0		0	0	0	0	0
102	1	114	109	-1	374	340	14.7	36	MSappp	350	-480	0	0		0	0	0	0	0
103	1	35	57	-1	226	276	8.9	33	ABalapapp	294	-136	0	0		0	0	0	0	0
104	1	157	107	-1	184	204	6.8	31	ABarpaaaa	142	0	0	0		0	0	0	0	0
105	1	140	37	-1	222	307	17.8	36	MSapaa	332	-41	0	0		0	0	0	0	0
106	1	25	50	-1	110	273	21.3	33	ABaraapaa	334	324	0	0		0	0	0	0	0
107	1	41	76	-1	303	202	7.2	34	ABarpaapp	321	743	0	0		0	0	0	0	0
108	1	44	11	-1	283	340	12.5	33	ABalppppp	309	46	0	0		0	0	0	0	0
109	1	99	129	-1	376	115	23.2	36	ABprpaapa	140	0	0	0		0	0	0	0	0
110	1	94	66	-1	367	316	8.1	32	ABplapapa	317	1181	0	0		0	0	0	0	0
111	1	28	91	-1	378	177	7.4	29	ABarpappp	209	757	0	0		0	0	0	0	0
112	1	66	58	-1	370	297	23.6	40	MSaapp	402	-116	0	0		0	0	0	0	0
113	1	101	20	-1	276	253	12.3	38	Eala	381	-537	0	0		0	0	0	0	0
114	1	148	46	-1	579	308	19.2	41	Cppp	406	-227	0	0		0	0	0	0	0
115	1	10	19	-1	253	231	7.5	33	ABarpaapa	59	0	0	0		0	0	0	0	0
116	1	43	162	-1	364	403	18.7	33	ABplppaap	286	189	0	0		0	0	0	0	0
117	1	133	75	-1	316	374	23.4	38	ABplpappa	313	-485	0	0		0	0	0	0	0
118	1	21	99	-1	412	168	7.0	32	ABarpppaa	228	-788	0	0		0	0	0	0	0
119	1	28	68	-1	322	156	7.7	29	ABarpappa	208	730	0	0		0	0	0	0	0
120	1	74	142	-1	399	165	23.8	33	ABprpapap	324	138	0	0		0	0	0	0	0
121	1	117	22	-1	313	293	7.4	32	ABplaaapp	46	0	0	0		0	0	0	0	0
122	1	13	114	-1	330	330	17.0	33	MSappa	321	92	0	0		0	0	0	0	0
123	1	107	146	-1	432	392	16.4	32	ABplppapp	-155	0	0	0		0	0	0	0	0
124	1	88	110	-1	423	119	21.4	35	ABprppaaa	299	759	0	0		0	0	0	0	0
125	1	58	63	-1	413	122	13.6	36	ABpraappp	106	0	0	0		0	0	0	0	0
126	1	80	119	-1	148	311	16.1	34	ABalpaapp	-127	0	0	0		0	0	0	0	0
127	1	63	131	-1	236	125	17.7	31	ABpraaaap	211	1105	0	0		0	0	0	0	0
128	1	87	4	-1	353	185	18.4	39	MSpppa	-138	0	0	0		0	0	0	0	0
129	1	71	79	-1	466	116	12.9	34	ABprapapa	290	394	0	0		0	0	0	0	0
130	1	120	92	-1	515	190	18.8	34	ABprppapp	338	-1161	0	0		0	0	0	0	0
131	1	24	27	-1	329	379	12.8	35	ABplaappp	333	771	0	0		0	0	0	0	0
132	1	7	1	-1	126	210	20.0	36	ABaraaapa	250	0	0	0		0	0	0	0	0
133	1	38	84	-1	276	135	23.7	36	ABarappap	316	1058	0	0		0	0	0	0	0
134	1	14	42	-1	235	310	13.7	32	ABalppppa	174	0	0	0		0	0	0	0	0
135	1	72	69	-1	439	366	12.5	32	ABplappap	321	-227	0	0		0	0	0	0	0
136	1	4	48	-1	294	225	18.4	37	MSpaap	327	747	0	0		0	0	0	0	0
137	1	63	133	-1	183	133	17.6	31	ABpraaaaa	-154	0	0	0		0	0	0	0	0
138	1	76	10	-1	464	313	8.7	29	ABarppapp	245	-531	0	0		0	0	0	0	0
139	1	144	123	-1	438	123	9.5	31	ABprapaap	283	243	0	0		0	0	0	0	0
140	1	90	102	-1	297	398	16.4	34	ABplpaapp	329	1025	0	0		0	0	0	0	0
141	1	149	13	-1	601	254	11.3	33	Cpapa	335	-76	0	0		0	0	0	0	0
142	1	65	126	-1	151	373	14.5	29	ABalppaap	206	364	0	0		0	0	0	0	0
143	1	119	44	-1	583	213	9.8	34	Cpaap	166	0	0	0		0	0	0	0	0
144	1	110	93	-1	572	347	13.6	35	Caapp	343	1036	0	0		0	0	0	0	0
145	1	26	96	-1	274	374	22.3	35	ABplpapap	329	99	0	0		0	0	0	0	0
146	1	153	86	-1	292	310	16.7	36	MSapap	366	-1218	0	0		0	0	0	0	0
147	1	108	159	-1	424	270	7.4	30	ABarppapa	202	82	0	0		0	0	0	0	0
148	1	105	103	-1	96	250	8.7	29	ABalaaaal	258	-1005	0	0		0	0	0	0	0
149	1	123	147	-1	349	171	25.4	37	ABprpapaa	333	427	0	0		0	0	0	0	0
150	1	46	72	-1	126	338	19.2	34	ABalpapap	309	-809	0	0		0	0	0	0	0
151	1	83	164	-1	210	217	24.3	34	ABarapaap	300	-101	0	0		0	0	0	0	0
152	1	130	81	-1	196	356	22.3	35	ABalppapp	157	0	0	0		0	0	0	0	0
153	1	109	65	-1	161	283	21.6	35	ABaraapap	126	0	0	0		0	0	0	0	0
154	1	158	154	-1	361	278	13.7	37	Ealp	-293	0	0	0		0	0	0	0	0
155	1	60	165	-1	437	386	23.4	37	ABplppppa	290	1170	0	0		0	0	0	0	0
156	1	40	167	-1	404	328	19.7	34	Daa	489	0	0	0		0	0	0	0	0
157	1	15	148	-1	350	101	20.6	34	ABprpaaap	-174	0	0	0		0	0	0	0	0
158	1	48	145	-1	543	368	19.0	39	Capp	387	-1533	0	0		0	0	0	0	0
159	1	81	85	150	145	182	15.8	37	ABalaapa	276	516	0	0		0	0	0	0	0
160	1	57	45	-1	176	239	15.7	30	MSaaaap	204	156	0	0		0	0	0	0	0
161	1	150	62	-1	329	195	13.4	37	Eara	49	0	0	0		0	0	0	0	0
162	1	132	35	-1	280	200	24.3	38	ABarapapp	-226	0	0	0		0	0	0	0	0
163	1	92	117	-1	191	193	17.7	34	MSpaaaa	224	-183	0	0		0	0	0	0	0
164	1	146	149	-1	572	190	19.6	33	ABprpppap	293	520	0	0		0	0	0	0	0
165	1	32	160	-1	526	186	23.6	37	ABprppppa	369	664	0	0		0	0	0	0	0
166	0	104	-1	-1	440	161	25.8	36		324	-383	0	0		0	0	0	0	0
167	1	162	80	-1	368	288	19.4	30	Z3	246	1045	0	0		0	0	0	0	0
168	1	161	169	-1	464	302	23.0	31	Dap	387	193	0	0		0	0	0	0	0
169	1	163	170	-1	434	250	20.433332	33	Z2	-213	0	0	0		0	0	0	0	0
