# Supplementary material for: The AP-2 Transcription Factor APTF-2 Is Required for Neuroblast and Epidermal Morphogenesis in Caenorhabditis elegans Embryogenesis
Source: PLoS Genet. 2016 May 13;12(5):e1006048. doi: 10.1371/journal.pgen.1006048 (PMC4866721; doi:10.1371/journal.pgen.1006048)
Supplement: S2 Text — (ZIP) [file pgen.1006048.s030.zip › nuclei/t105-nuclei]

1	1	132	13	-1	131	211	20.2	36	ABaraaapa	448	0	0	0		0	0	0	0	0
2	1	30	40	-1	223	154	8.0	31	ABarpapaa	123	0	0	0		0	0	0	0	0
3	1	6	164	-1	303	153	16.7	35	MSppap	-136	0	0	0		0	0	0	0	0
4	1	128	158	-1	346	187	18.3	38	MSpppa	359	-746	0	0		0	0	0	0	0
5	1	95	66	-1	232	365	8.6	31	ABplaapap	302	-547	0	0		0	0	0	0	0
6	1	7	88	-1	255	386	11.9	33	ABplaappa	324	443	0	0		0	0	0	0	0
7	1	89	78	-1	384	370	10.3	32	ABplappaa	385	0	0	0		0	0	0	0	0
8	1	62	1	-1	88	210	15.8	33	ABaraaaaa	327	-25	0	0		0	0	0	0	0
9	1	37	54	-1	251	396	16.4	32	ABplpaapa	304	-761	0	0		0	0	0	0	0
10	1	138	61	-1	478	321	8.6	30	ABarppapp	-132	0	0	0		0	0	0	0	0
11	1	108	56	-1	286	348	12.5	33	ABalppppp	22	0	0	0		0	0	0	0	0
12	1	72	26	-1	96	289	12.7	35	ABalpaapa	141	0	0	0		0	0	0	0	0
13	1	141	111	-1	604	246	11.5	34	Cpapa	183	0	0	0		0	0	0	0	0
14	1	33	86	-1	116	218	9.4	31	ABalapaaa	301	-1065	0	0		0	0	0	0	0
15	1	39	131	-1	473	165	23.9	35	ABprpappp	347	292	0	0		0	0	0	0	0
16	1	3	43	-1	297	103	19.8	34	ABarapppa	447	0	0	0		0	0	0	0	0
17	1	53	49	-1	236	360	23.3	34	ABplpapaa	111	0	0	0		0	0	0	0	0
18	1	84	112	-1	456	163	18.2	35	ABprppapa	351	-169	0	0		0	0	0	0	0
19	1	115	28	-1	250	234	7.6	33	ABarpaapa	-148	0	0	0		0	0	0	0	0
20	1	113	143	-1	279	260	12.3	38	Eala	385	-13	0	0		0	0	0	0	0
21	1	36	8	-1	517	361	9.4	32	Caapa	281	270	0	0		0	0	0	0	0
22	1	121	137	-1	322	292	7.1	33	ABplaaapp	292	671	0	0		0	0	0	0	0
23	1	63	81	-1	261	121	11.3	33	ABpraapaa	306	-244	0	0		0	0	0	0	0
24	1	86	163	-1	278	185	12.3	33	ABalapppp	429	0	0	0		0	0	0	0	0
25	1	15	118	-1	589	193	15.4	32	ABprapppa	296	31	0	0		0	0	0	0	0
26	1	27	74	-1	179	172	23.3	34	ABaraaapp	304	803	0	0		0	0	0	0	0
27	1	131	65	-1	336	380	12.3	34	ABplaappp	-51	0	0	0		0	0	0	0	0
28	1	82	10	-1	395	231	23.3	38	MSpapp	385	5	0	0		0	0	0	0	0
29	1	20	64	-1	70	256	17.3	32	ABalpaaaa	322	-933	0	0		0	0	0	0	0
30	1	21	92	-1	334	341	8.8	30	ABplapaap	306	-295	0	0		0	0	0	0	0
31	1	48	18	-1	206	318	6.2	31	ABplaaaap	41	0	0	0		0	0	0	0	0
32	1	85	47	-1	96	346	13.9	33	ABalpapaa	122	0	0	0		0	0	0	0	0
33	1	55	17	-1	183	243	7.5	30	ABalapapa	-239	0	0	0		0	0	0	0	0
34	1	24	51	-1	359	120	13.1	34	ABpraappa	324	479	0	0		0	0	0	0	0
35	1	162	89	-1	284	198	24.5	38	ABarapapp	367	-173	0	0		0	0	0	0	0
36	1	97	138	-1	501	286	21.4	35	Dpp	279	194	0	0		0	0	0	0	0
37	1	105	97	-1	219	309	17.8	35	MSapaa	320	-34	0	0		0	0	0	0	0
38	1	100	11	-1	527	392	16.1	33	ABplapppp	294	18	0	0		0	0	0	0	0
39	1	41	37	-1	131	234	15.2	31	MSaaaaa	207	-149	0	0		0	0	0	0	0
40	1	9	31	-1	331	107	10.7	31	ABpraapap	306	-786	0	0		0	0	0	0	0
41	1	18	3	-1	535	134	11.2	33	ABprapapp	-53	0	0	0		0	0	0	0	0
42	1	134	2	-1	235	317	13.3	33	ABalppppa	304	-452	0	0		0	0	0	0	0
43	1	80	153	-1	477	409	18.7	32	ABplpppap	313	376	0	0		0	0	0	0	0
44	1	143	134	-1	581	205	10.4	35	Cpaap	322	80	0	0		0	0	0	0	0
45	1	160	71	-1	193	245	15.1	30	MSaaaap	215	757	0	0		0	0	0	0	0
46	1	114	142	-1	581	300	19.3	42	Cppp	406	264	0	0		0	0	0	0	0
47	1	81	161	-1	281	158	7.6	33	ABarpapap	303	1033	0	0		0	0	0	0	0
48	1	136	35	-1	295	223	18.1	35	MSpaap	148	0	0	0		0	0	0	0	0
49	1	91	84	-1	467	115	20.3	35	ABprppaap	343	-425	0	0		0	0	0	0	0
50	1	106	14	-1	114	267	20.5	33	ABaraapaa	308	8	0	0		0	0	0	0	0
51	1	46	27	-1	299	98	15.1	33	ABpraaapp	321	184	0	0		0	0	0	0	0
52	1	23	99	-1	433	167	23.5	33	ABprpappa	296	328	0	0		0	0	0	0	0
53	1	5	122	-1	386	409	15.1	32	ABplppapa	321	1018	0	0		0	0	0	0	0
54	1	61	82	-1	514	191	6.3	34	Cpaaa	341	-262	0	0		0	0	0	0	0
55	1	66	69	-1	155	302	6.8	33	ABplaaaaa	-260	0	0	0		0	0	0	0	0
56	1	73	124	-1	341	88	16.7	33	ABprpaaaa	325	0	0	0		0	0	0	0	0
57	1	103	41	-1	228	283	8.7	32	ABalapapp	-109	0	0	0		0	0	0	0	0
58	1	112	91	-1	373	296	23.5	39	MSaapp	375	-519	0	0		0	0	0	0	0
59	1	67	59	-1	256	170	18.5	35	MSppaa	290	-22	0	0		0	0	0	0	0
60	1	44	80	-1	464	226	20.3	33	Dpa	334	1	0	0		0	0	0	0	0
61	1	38	52	-1	397	243	6.5	34	ABarppaap	313	749	0	0		0	0	0	0	0
62	1	161	152	-1	327	196	13.5	37	Eara	360	670	0	0		0	0	0	0	0
63	1	125	105	-1	411	123	13.6	35	ABpraappp	-89	0	0	0		0	0	0	0	0
64	1	68	139	-1	229	181	23.6	34	ABarapapa	303	-464	0	0		0	0	0	0	0
65	1	153	5	-1	166	278	21.2	34	ABaraapap	328	146	0	0		0	0	0	0	0
66	1	110	145	-1	372	314	7.8	33	ABplapapa	317	388	0	0		0	0	0	0	0
67	1	88	132	-1	505	130	16.6	34	ABprappaa	316	-864	0	0		0	0	0	0	0
68	1	119	53	-1	321	152	8.2	31	ABarpappa	229	-207	0	0		0	0	0	0	0
69	1	135	62	-1	441	375	12.5	32	ABplappap	-66	0	0	0		0	0	0	0	0
70	1	60	98	-1	153	273	11.8	31	ABalpppaa	270	429	0	0		0	0	0	0	0
71	1	34	4	-1	129	159	11.4	32	ABalaaapp	17	0	0	0		0	0	0	0	0
72	1	150	114	-1	126	333	19.5	34	ABalpapap	401	0	0	0		0	0	0	0	0
73	1	65	168	-1	504	385	23.3	38	ABplppppp	375	-188	0	0		0	0	0	0	0
74	1	70	156	-1	156	373	19.1	34	ABalppapa	149	0	0	0		0	0	0	0	0
75	1	117	119	-1	320	378	23.1	36	ABplpappa	335	-477	0	0		0	0	0	0	0
76	1	107	24	-1	302	203	7.1	34	ABarpaapp	36	0	0	0		0	0	0	0	0
77	1	83	117	-1	244	190	6.0	31	ABarpaaap	247	-439	0	0		0	0	0	0	0
78	1	28	33	-1	224	380	18.7	32	ABplpaaap	298	166	0	0		0	0	0	0	0
79	1	129	146	-1	464	120	13.4	33	ABprapapa	296	1020	0	0		0	0	0	0	0
80	1	167	166	-1	372	283	18.3	32	Z3	230	1031	0	0		0	0	0	0	0
81	1	152	63	-1	199	357	23.0	36	ABalppapp	306	164	0	0		0	0	0	0	0
82	1	78	83	-1	170	131	12.4	31	ABalaappa	-5	0	0	0		0	0	0	0	0
83	1	25	127	159	305	305	22.3	40	MSaapa	289	791	0	0		0	0	0	0	0
84	1	133	20	-1	277	134	23.7	36	ABarappap	358	254	0	0		0	0	0	0	0
85	1	159	126	-1	131	183	15.8	30	ABalaapaa	-120	0	0	0		0	0	0	0	0
86	1	146	42	-1	288	313	16.6	36	MSapap	349	-859	0	0		0	0	0	0	0
87	1	54	57	-1	91	311	18.6	33	ABalpaaap	-193	0	0	0		0	0	0	0	0
88	1	51	79	-1	154	223	23.6	33	ABarapaaa	331	278	0	0		0	0	0	0	0
89	1	71	121	-1	191	388	14.5	33	ABplpaaaa	316	317	0	0		0	0	0	0	0
90	1	40	116	-1	227	105	14.1	33	ABpraaapa	267	-581	0	0		0	0	0	0	0
91	1	111	12	-1	377	178	7.4	32	ABarpappp	233	132	0	0		0	0	0	0	0
92	1	130	165	-1	513	191	18.6	35	ABprppapp	350	126	0	0		0	0	0	0	0
93	1	144	133	-1	582	341	14.3	35	Caapp	352	951	0	0		0	0	0	0	0
94	1	99	115	-1	379	117	9.2	31	ABprapaaa	-249	0	0	0		0	0	0	0	0
95	1	79	55	-1	73	237	13.5	31	ABalaaaar	266	-69	0	0		0	0	0	0	0
96	1	145	104	-1	278	373	21.8	36	ABplpapap	281	1059	0	0		0	0	0	0	0
97	1	17	29	-1	179	326	9.4	34	ABplaapaa	504	0	0	0		0	0	0	0	0
98	1	49	93	-1	161	201	10.4	35	ABalappa	431	0	0	0		0	0	0	0	0
99	1	118	160	-1	412	166	7.2	30	ABarpppaa	264	158	0	0		0	0	0	0	0
100	1	56	94	-1	278	353	7.9	31	ABplapaaa	306	518	0	0		0	0	0	0	0
101	1	10	123	-1	568	230	24.4	37	ABprppppp	353	161	0	0		0	0	0	0	0
102	1	140	73	-1	301	402	16.5	34	ABplpaapp	10	0	0	0		0	0	0	0	0
103	1	148	107	-1	98	256	8.7	30	ABalaaaal	121	0	0	0		0	0	0	0	0
104	1	98	15	-1	619	297	17.2	34	Cpapp	348	-718	0	0		0	0	0	0	0
105	1	96	39	-1	135	319	12.4	31	ABalppaaa	224	-241	0	0		0	0	0	0	0
106	1	59	75	-1	247	306	6.4	31	ABplaaapa	434	0	0	0		0	0	0	0	0
107	1	104	67	-1	193	205	6.9	30	ABarpaaaa	273	473	0	0		0	0	0	0	0
108	1	1	101	157	329	238	22.4	40	MSpapa	286	-477	0	0		0	0	0	0	0
109	1	102	85	-1	371	347	14.8	36	MSappp	180	0	0	0		0	0	0	0	0
110	1	124	140	-1	421	119	21.7	34	ABprppaaa	320	92	0	0		0	0	0	0	0
111	1	75	21	-1	551	251	20.6	39	Cppa	374	-553	0	0		0	0	0	0	0
112	1	58	58	-1	199	315	13.4	33	ABalpppap	300	-461	0	0		0	0	0	0	0
113	1	101	109	-1	212	153	13.3	32	ABalaappp	287	-541	0	0		0	0	0	0	0
114	1	122	130	-1	330	330	17.3	35	MSappa	298	408	0	0		0	0	0	0	0
115	1	47	22	-1	97	234	20.8	32	ABaraaaap	289	44	0	0		0	0	0	0	0
116	1	35	77	-1	196	261	23.3	35	ABaraappa	299	389	0	0		0	0	0	0	0
117	1	163	25	-1	190	192	17.7	32	MSpaaaa	221	127	0	0		0	0	0	0	0
118	1	77	46	-1	459	189	6.6	32	ABarpppap	312	393	0	0		0	0	0	0	0
119	1	126	16	-1	150	309	16.4	33	ABalpaapp	160	0	0	0		0	0	0	0	0
120	1	94	154	-1	554	166	15.5	33	ABprappap	8	0	0	0		0	0	0	0	0
121	1	92	30	-1	91	203	11.4	32	ABalaaapa	116	0	0	0		0	0	0	0	0
122	1	52	162	-1	233	306	23.5	37	ABalpappp	363	93	0	0		0	0	0	0	0
123	1	139	129	-1	439	124	9.6	30	ABprapaap	272	-275	0	0		0	0	0	0	0
124	1	29	113	-1	335	228	6.1	31	ABarppaaa	316	-1135	0	0		0	0	0	0	0
125	1	8	120	147	486	176	11.9	39	ABarpppp	147	0	0	0		0	0	0	0	0
126	1	142	106	-1	152	372	14.8	31	ABalppaap	279	64	0	0		0	0	0	0	0
127	1	32	128	-1	246	218	16.5	33	MSpaaap	221	122	0	0		0	0	0	0	0
128	1	16	103	-1	488	242	14.1	44	Epr	443	942	0	0		0	0	0	0	0
129	1	109	150	-1	377	118	22.7	35	ABprpaapa	311	455	0	0		0	0	0	0	0
130	1	87	7	-1	487	354	20.8	39	Capa	334	1600	0	0		0	0	0	0	0
131	1	127	50	-1	239	120	17.7	31	ABpraaaap	314	-1213	0	0		0	0	0	0	0
132	1	14	125	-1	218	137	22.2	33	ABarappaa	321	-534	0	0		0	0	0	0	0
133	1	137	108	-1	189	135	17.0	30	ABpraaaaa	179	0	0	0		0	0	0	0	0
134	1	50	136	-1	500	318	15.1	37	Eplp	376	-235	0	0		0	0	0	0	0
135	1	64	149	-1	165	326	20.9	34	ABalpappa	49	0	0	0		0	0	0	0	0
136	1	22	45	-1	380	380	23.5	36	ABplpappp	350	-97	0	0		0	0	0	0	0
137	1	57	100	-1	247	271	17.8	37	MSaaap	154	0	0	0		0	0	0	0	0
138	1	74	6	-1	420	283	13.3	37	Epla	351	-117	0	0		0	0	0	0	0
139	1	42	32	-1	431	341	7.6	34	ABplapapp	297	-621	0	0		0	0	0	0	0
140	1	12	34	-1	207	196	11.5	33	ABalapppa	303	439	0	0		0	0	0	0	0
141	1	93	48	-1	610	238	19.3	34	ABprapppp	334	-120	0	0		0	0	0	0	0
142	1	120	36	-1	394	169	23.6	34	ABprpapap	338	899	0	0		0	0	0	0	0
143	1	90	167	-1	404	402	19.8	33	ABplpppaa	331	318	0	0		0	0	0	0	0
144	1	43	90	-1	150	255	6.7	31	ABalapaap	-164	0	0	0		0	0	0	0	0
145	1	158	110	-1	538	356	19.4	39	Capp	392	644	0	0		0	0	0	0	0
146	1	123	19	-1	439	392	16.5	31	ABplppapp	158	0	0	0		0	0	0	0	0
147	1	149	151	-1	346	162	25.5	38	ABprpapaa	440	0	0	0		0	0	0	0	0
148	1	157	23	-1	346	103	21.0	34	ABprpaaap	389	0	0	0		0	0	0	0	0
149	1	164	72	-1	566	191	19.8	34	ABprpppap	346	-1041	0	0		0	0	0	0	0
150	1	159	169	-1	157	171	16.2	30	ABalaapap	205	177	0	0		0	0	0	0	0
151	1	13	44	-1	323	150	22.3	34	ABarapppp	145	0	0	0		0	0	0	0	0
152	1	2	144	-1	423	208	12.9	38	Earp	373	-133	0	0		0	0	0	0	0
153	1	11	141	-1	412	179	18.7	36	MSpppp	379	0	0	0		0	0	0	0	0
154	1	154	68	-1	362	283	12.9	38	Ealp	383	451	0	0		0	0	0	0	0
155	1	76	96	-1	393	109	18.5	34	ABprpaapp	329	350	0	0		0	0	0	0	0
156	1	69	102	-1	551	318	9.3	36	Caaap	358	176	0	0		0	0	0	0	0
157	1	19	155	-1	510	145	21.2	35	ABprpppaa	108	0	0	0		0	0	0	0	0
158	1	26	9	-1	478	394	13.4	30	ABplapppa	-195	0	0	0		0	0	0	0	0
159	1	147	135	-1	434	266	6.5	33	ABarppapa	280	71	0	0		0	0	0	0	0
160	1	165	76	-1	519	187	23.5	36	ABprppppa	329	-1369	0	0		0	0	0	0	0
161	1	4	87	-1	252	249	23.0	36	ABaraappp	85	0	0	0		0	0	0	0	0
162	1	116	60	-1	366	407	19.1	32	ABplppaap	141	0	0	0		0	0	0	0	0
163	1	31	95	-1	325	406	19.4	32	ABplppaaa	295	447	0	0		0	0	0	0	0
164	1	151	70	-1	210	215	24.4	34	ABarapaap	340	-1077	0	0		0	0	0	0	0
165	1	155	38	-1	441	390	22.9	36	ABplppppa	-77	0	0	0		0	0	0	0	0
166	1	45	148	-1	497	278	7.1	34	Caaaa	326	1129	0	0		0	0	0	0	0
167	1	156	171	-1	407	326	20.2	34	Daa	294	286	0	0		0	0	0	0	0
168	0	-1	-1	-1	434	163	26.2	35		352	-366	0	0		0	0	0	0	0
169	1	168	172	-1	453	298	22.5	31	Dap	387	193	0	0		0	0	0	0	0
170	1	169	173	-1	433	252	19.65	34	Z2	-213	0	0	0		0	0	0	0	0
