# Supplementary material for: The AP-2 Transcription Factor APTF-2 Is Required for Neuroblast and Epidermal Morphogenesis in Caenorhabditis elegans Embryogenesis
Source: PLoS Genet. 2016 May 13;12(5):e1006048. doi: 10.1371/journal.pgen.1006048 (PMC4866721; doi:10.1371/journal.pgen.1006048)
Supplement: S2 Text — (ZIP) [file pgen.1006048.s030.zip › nuclei/t106-nuclei]

1	1	8	19	-1	82	216	16.3	33	ABaraaaaa	-26	0	0	0		0	0	0	0	0
2	1	42	7	-1	236	320	13.3	34	ABalppppa	303	186	0	0		0	0	0	0	0
3	1	41	43	-1	534	135	10.3	33	ABprapapp	-52	0	0	0		0	0	0	0	0
4	1	71	26	-1	128	160	12.0	31	ABalaaapp	305	38	0	0		0	0	0	0	0
5	1	65	32	-1	172	276	20.5	35	ABaraapap	130	0	0	0		0	0	0	0	0
6	1	138	156	-1	414	282	12.7	37	Epla	352	-342	0	0		0	0	0	0	0
7	1	130	42	-1	481	352	21.0	37	Capa	357	332	0	0		0	0	0	0	0
8	1	21	171	-1	522	361	9.6	32	Caapa	278	255	0	0		0	0	0	0	0
9	1	158	100	-1	482	395	13.5	31	ABplapppa	287	148	0	0		0	0	0	0	0
10	1	28	12	-1	395	232	23.2	40	MSpapp	372	-233	0	0		0	0	0	0	0
11	1	38	141	-1	527	395	16.6	33	ABplapppp	10	0	0	0		0	0	0	0	0
12	1	91	106	-1	376	172	7.7	33	ABarpappp	299	163	0	0		0	0	0	0	0
13	1	1	45	-1	129	205	20.2	35	ABaraaapa	153	0	0	0		0	0	0	0	0
14	1	50	16	-1	119	266	20.1	33	ABaraapaa	289	330	0	0		0	0	0	0	0
15	1	104	55	-1	620	300	17.5	35	Cpapp	312	1029	0	0		0	0	0	0	0
16	1	119	89	-1	148	309	16.8	33	ABalpaapp	166	0	0	0		0	0	0	0	0
17	1	33	110	-1	184	243	6.9	29	ABalapapa	267	1125	0	0		0	0	0	0	0
18	1	31	82	-1	205	314	6.3	31	ABplaaaap	296	-110	0	0		0	0	0	0	0
19	1	146	66	-1	443	389	16.6	32	ABplppapp	367	0	0	0		0	0	0	0	0
20	1	84	166	-1	275	135	23.7	36	ABarappap	134	0	0	0		0	0	0	0	0
21	1	111	169	-1	547	250	20.8	41	Cppa	400	69	0	0		0	0	0	0	0
22	1	115	47	-1	98	236	21.3	33	ABaraaaap	389	0	0	0		0	0	0	0	0
23	1	148	159	-1	346	101	21.3	33	ABprpaaap	326	380	0	0		0	0	0	0	0
24	1	76	145	-1	305	203	6.9	33	ABarpaapp	-258	0	0	0		0	0	0	0	0
25	1	117	111	-1	188	186	17.2	33	MSpaaaa	299	204	0	0		0	0	0	0	0
26	1	12	77	-1	100	290	12.6	35	ABalpaapa	-50	0	0	0		0	0	0	0	0
27	1	51	104	-1	296	101	15.5	33	ABpraaapp	272	0	0	0		0	0	0	0	0
28	1	19	21	-1	245	234	7.0	34	ABarpaapa	261	0	0	0		0	0	0	0	0
29	1	97	63	-1	177	333	9.5	32	ABplaapaa	107	0	0	0		0	0	0	0	0
30	1	121	33	-1	86	204	11.0	33	ABalaaapa	288	-178	0	0		0	0	0	0	0
31	1	40	79	-1	331	102	11.5	32	ABpraapap	289	2118	0	0		0	0	0	0	0
32	1	139	81	-1	431	344	7.7	33	ABplapapp	3	0	0	0		0	0	0	0	0
33	1	78	132	-1	226	380	19.3	34	ABplpaaap	-7	0	0	0		0	0	0	0	0
34	1	140	39	-1	207	190	10.7	34	ABalapppa	160	0	0	0		0	0	0	0	0
35	1	48	2	-1	289	224	17.7	36	MSpaap	119	0	0	0		0	0	0	0	0
36	1	142	57	-1	395	171	23.8	35	ABprpapap	335	312	0	0		0	0	0	0	0
37	1	39	25	-1	135	228	15.3	31	MSaaaaa	278	163	0	0		0	0	0	0	0
38	1	165	5	-1	439	391	23.2	36	ABplppppa	326	-331	0	0		0	0	0	0	0
39	1	105	18	-1	138	320	12.5	30	ABalppaaa	249	-529	0	0		0	0	0	0	0
40	1	2	151	-1	225	153	7.6	31	ABarpapaa	283	391	0	0		0	0	0	0	0
41	1	57	131	-1	218	282	8.6	32	ABalapapp	-135	0	0	0		0	0	0	0	0
42	1	86	62	-1	287	313	16.5	35	MSapap	84	0	0	0		0	0	0	0	0
43	1	16	99	-1	294	104	20.2	34	ABarapppa	110	0	0	0		0	0	0	0	0
44	1	151	76	-1	325	147	22.5	35	ABarapppp	307	-188	0	0		0	0	0	0	0
45	1	136	41	-1	382	375	23.6	36	ABplpappp	342	171	0	0		0	0	0	0	0
46	1	118	140	-1	452	191	6.2	34	ABarpppap	310	360	0	0		0	0	0	0	0
47	1	32	56	-1	94	341	14.5	32	ABalpapaa	-110	0	0	0		0	0	0	0	0
48	1	141	152	-1	609	241	19.4	34	ABprapppp	331	163	0	0		0	0	0	0	0
49	1	17	153	-1	248	355	23.1	34	ABplpapaa	416	0	0	0		0	0	0	0	0
50	1	131	58	-1	243	118	17.9	33	ABpraaaap	25	0	0	0		0	0	0	0	0
51	1	34	75	-1	362	122	13.0	33	ABpraappa	309	-144	0	0		0	0	0	0	0
52	1	61	15	-1	393	244	6.3	34	ABarppaap	318	-1074	0	0		0	0	0	0	0
53	1	68	121	-1	323	151	8.4	31	ABarpappa	267	413	0	0		0	0	0	0	0
54	1	9	31	-1	251	392	16.3	32	ABplpaapa	288	-539	0	0		0	0	0	0	0
55	1	95	134	-1	70	236	13.3	36	ABalaaaar	281	574	0	0		0	0	0	0	0
56	1	11	52	-1	286	345	12.4	33	ABalppppp	310	335	0	0		0	0	0	0	0
57	1	87	44	-1	88	308	18.6	34	ABalpaaap	154	0	0	0		0	0	0	0	0
58	1	112	84	-1	197	316	13.4	33	ABalpppap	-239	0	0	0		0	0	0	0	0
59	1	59	127	-1	247	168	18.4	34	MSppaa	348	174	0	0		0	0	0	0	0
60	1	162	143	-1	369	406	19.1	32	ABplppaap	284	-181	0	0		0	0	0	0	0
61	1	10	10	-1	483	324	8.5	31	ABarppapp	310	-154	0	0		0	0	0	0	0
62	1	69	113	-1	442	379	12.6	33	ABplappap	325	-915	0	0		0	0	0	0	0
63	1	81	154	-1	209	354	23.6	35	ABalppapp	484	0	0	0		0	0	0	0	0
64	1	29	3	-1	69	261	17.4	32	ABalpaaaa	-70	0	0	0		0	0	0	0	0
65	1	27	101	-1	334	380	12.4	35	ABplaappp	26	0	0	0		0	0	0	0	0
66	1	5	117	-1	233	360	8.2	32	ABplaapap	-140	0	0	0		0	0	0	0	0
67	1	107	11	-1	190	200	6.5	30	ABarpaaaa	297	157	0	0		0	0	0	0	0
68	1	154	6	-1	358	282	12.4	38	Ealp	352	814	0	0		0	0	0	0	0
69	1	55	1	-1	153	305	7.1	33	ABplaaaaa	61	0	0	0		0	0	0	0	0
70	1	164	149	-1	208	217	24.6	34	ABarapaap	331	548	0	0		0	0	0	0	0
71	1	45	87	-1	197	241	13.8	32	MSaaaap	124	0	0	0		0	0	0	0	0
72	1	149	148	-1	564	190	20.0	35	ABprpppap	286	-200	0	0		0	0	0	0	0
73	1	102	112	-1	300	401	16.4	34	ABplpaapp	397	0	0	0		0	0	0	0	0
74	1	26	97	-1	178	171	22.8	34	ABaraaapp	288	-145	0	0		0	0	0	0	0
75	1	106	130	-1	247	306	6.3	32	ABplaaapa	128	0	0	0		0	0	0	0	0
76	1	160	94	-1	520	185	23.7	38	ABprppppa	368	796	0	0		0	0	0	0	0
77	1	116	147	-1	198	258	23.1	36	ABaraappa	332	-236	0	0		0	0	0	0	0
78	1	7	38	-1	382	375	10.5	32	ABplappaa	321	-48	0	0		0	0	0	0	0
79	1	88	24	-1	154	215	23.5	35	ABarapaaa	303	122	0	0		0	0	0	0	0
80	1	60	175	-1	456	231	19.8	33	Dpa	-79	0	0	0		0	0	0	0	0
81	1	23	4	-1	264	119	11.4	32	ABpraapaa	341	0	0	0		0	0	0	0	0
82	1	54	138	-1	509	195	6.4	34	Cpaaa	189	0	0	0		0	0	0	0	0
83	1	82	73	-1	165	138	11.4	30	ABalaappa	237	0	0	0		0	0	0	0	0
84	1	49	86	-1	468	117	20.5	35	ABprppaap	328	516	0	0		0	0	0	0	0
85	1	109	8	-1	368	347	15.0	36	MSappp	362	782	0	0		0	0	0	0	0
86	1	14	72	-1	121	219	10.4	32	ABalapaaa	204	0	0	0		0	0	0	0	0
87	1	161	150	-1	252	247	22.7	36	ABaraappp	300	399	0	0		0	0	0	0	0
88	1	6	50	-1	254	385	11.4	33	ABplaappa	316	958	0	0		0	0	0	0	0
89	1	35	49	-1	283	197	24.3	36	ABarapapp	350	-68	0	0		0	0	0	0	0
90	1	144	115	-1	151	262	6.5	32	ABalapaap	-167	0	0	0		0	0	0	0	0
91	1	58	163	-1	373	298	23.6	40	MSaapp	402	-30	0	0		0	0	0	0	0
92	1	30	34	-1	333	339	8.8	31	ABplapaap	176	0	0	0		0	0	0	0	0
93	1	98	27	78	164	209	10.2	37	ABalappa	-129	0	0	0		0	0	0	0	0
94	1	100	118	-1	280	353	7.6	31	ABplapaaa	116	0	0	0		0	0	0	0	0
95	1	163	36	-1	328	406	19.3	32	ABplppaaa	275	-187	0	0		0	0	0	0	0
96	1	155	105	-1	390	111	18.5	34	ABprpaapp	328	-385	0	0		0	0	0	0	0
97	1	37	80	-1	216	310	17.5	36	MSapaa	350	-341	0	0		0	0	0	0	0
98	1	70	91	-1	159	274	12.1	30	ABalpppaa	375	0	0	0		0	0	0	0	0
99	1	52	123	-1	432	166	23.7	34	ABprpappa	296	599	0	0		0	0	0	0	0
100	1	137	53	98	247	269	17.8	37	MSaaap	292	127	0	0		0	0	0	0	0
101	1	108	137	-1	337	241	21.7	33	MSpapap	232	1084	0	0		0	0	0	0	0
102	1	156	128	-1	552	320	9.0	35	Caaap	-134	0	0	0		0	0	0	0	0
103	1	128	155	-1	484	243	13.4	45	Epr	445	268	0	0		0	0	0	0	0
104	1	96	172	-1	282	378	21.6	34	ABplpapap	276	430	0	0		0	0	0	0	0
105	1	63	93	-1	412	121	14.1	34	ABpraappp	325	-1524	0	0		0	0	0	0	0
106	1	126	40	-1	150	369	16.2	32	ABalppaap	255	0	0	0		0	0	0	0	0
107	1	103	108	-1	104	261	8.5	32	ABalaaaal	288	146	0	0		0	0	0	0	0
108	1	133	23	-1	193	123	17.2	31	ABpraaaaa	277	485	0	0		0	0	0	0	0
109	1	113	60	-1	215	154	14.0	32	ABalaappp	28	0	0	0		0	0	0	0	0
110	1	145	70	-1	534	350	19.5	39	Capp	383	147	0	0		0	0	0	0	0
111	1	13	160	-1	603	245	11.5	33	Cpapa	333	1610	0	0		0	0	0	0	0
112	1	18	164	-1	458	162	18.0	36	ABprppapa	319	-794	0	0		0	0	0	0	0
113	1	124	116	-1	333	235	6.1	32	ABarppaaa	115	0	0	0		0	0	0	0	0
114	1	72	59	-1	123	327	19.9	34	ABalpapap	166	0	0	0		0	0	0	0	0
115	1	94	30	-1	377	113	9.5	32	ABprapaaa	370	0	0	0		0	0	0	0	0
116	1	90	14	-1	224	108	13.6	31	ABpraaapa	382	0	0	0		0	0	0	0	0
117	1	77	61	-1	253	186	5.9	30	ABarpaaap	-137	0	0	0		0	0	0	0	0
118	1	25	157	-1	590	195	15.4	33	ABprapppa	279	-297	0	0		0	0	0	0	0
119	1	75	37	-1	324	380	23.0	37	ABplpappa	322	1098	0	0		0	0	0	0	0
120	1	125	83	-1	518	174	12.3	30	ABarppppp	213	1082	0	0		0	0	0	0	0
121	1	89	28	-1	189	387	15.6	34	ABplpaaaa	294	625	0	0		0	0	0	0	0
122	1	53	54	-1	388	408	15.3	33	ABplppapa	314	744	0	0		0	0	0	0	0
123	1	101	168	-1	563	232	24.3	37	ABprppppp	372	1075	0	0		0	0	0	0	0
124	1	56	69	-1	338	88	17.2	31	ABprpaaaa	179	0	0	0		0	0	0	0	0
125	1	132	162	-1	219	138	22.2	33	ABarappaa	322	-48	0	0		0	0	0	0	0
126	1	85	17	-1	116	184	16.0	30	ABalaapaa	194	0	0	0		0	0	0	0	0
127	1	83	167	-1	315	315	22.7	32	MSaapap	222	457	0	0		0	0	0	0	0
128	1	127	139	-1	247	216	15.6	33	MSpaaap	280	-194	0	0		0	0	0	0	0
129	1	123	92	-1	440	112	10.4	31	ABprapaap	284	307	0	0		0	0	0	0	0
130	1	114	146	-1	327	329	17.2	35	MSappa	384	0	0	0		0	0	0	0	0
131	1	15	114	-1	476	163	23.6	37	ABprpappp	312	-178	0	0		0	0	0	0	0
132	1	67	13	-1	509	132	16.4	34	ABprappaa	354	0	0	0		0	0	0	0	0
133	1	93	165	-1	581	343	14.6	35	Caapp	-494	0	0	0		0	0	0	0	0
134	1	44	29	-1	579	208	10.4	34	Cpaap	334	814	0	0		0	0	0	0	0
135	1	159	119	-1	431	267	6.2	33	ABarppapa	331	-23	0	0		0	0	0	0	0
136	1	134	74	-1	507	319	14.6	37	Eplp	353	-676	0	0		0	0	0	0	0
137	1	22	129	-1	320	290	6.8	32	ABplaaapp	19	0	0	0		0	0	0	0	0
138	1	36	109	-1	491	274	21.5	35	Dpp	346	837	0	0		0	0	0	0	0
139	1	64	68	-1	226	180	23.8	35	ABarapapa	473	0	0	0		0	0	0	0	0
140	1	110	96	-1	419	121	22.2	34	ABprppaaa	364	0	0	0		0	0	0	0	0
141	1	153	120	-1	410	177	18.4	37	MSpppp	497	0	0	0		0	0	0	0	0
142	1	46	46	-1	576	292	18.8	40	Cppp	397	898	0	0		0	0	0	0	0
143	1	20	161	-1	277	262	12.0	39	Eala	390	851	0	0		0	0	0	0	0
144	1	152	122	-1	419	207	12.5	38	Earp	374	383	0	0		0	0	0	0	0
145	1	66	170	-1	376	320	7.8	33	ABplapapa	155	0	0	0		0	0	0	0	0
146	1	79	144	-1	471	124	13.5	33	ABprapapa	303	99	0	0		0	0	0	0	0
147	1	125	158	-1	462	169	10.2	31	ABarppppa	228	107	0	0		0	0	0	0	0
148	1	166	126	-1	498	277	7.2	35	Caaaa	317	1409	0	0		0	0	0	0	0
149	1	135	102	-1	161	323	21.6	34	ABalpappa	-91	0	0	0		0	0	0	0	0
150	1	129	124	-1	376	118	22.6	35	ABprpaapa	308	-176	0	0		0	0	0	0	0
151	1	147	88	-1	348	167	25.4	37	ABprpapaa	346	1466	0	0		0	0	0	0	0
152	1	62	67	-1	323	202	13.4	37	Eara	339	349	0	0		0	0	0	0	0
153	1	43	136	-1	479	406	19.4	35	ABplpppap	309	-277	0	0		0	0	0	0	0
154	1	120	85	-1	559	163	15.2	33	ABprappap	317	1022	0	0		0	0	0	0	0
155	1	157	103	-1	513	146	20.9	35	ABprpppaa	356	-309	0	0		0	0	0	0	0
156	1	74	65	-1	162	366	20.3	32	ABalppapa	326	-563	0	0		0	0	0	0	0
157	1	108	107	-1	312	231	22.7	32	MSpapaa	215	-803	0	0		0	0	0	0	0
158	1	4	90	-1	345	187	18.4	36	MSpppa	344	1985	0	0		0	0	0	0	0
159	1	83	133	-1	291	310	21.6	31	MSaapaa	217	147	0	0		0	0	0	0	0
160	1	99	64	-1	410	152	7.4	31	ABarpppaa	149	0	0	0		0	0	0	0	0
161	1	47	48	-1	281	153	8.1	32	ABarpapap	94	0	0	0		0	0	0	0	0
162	1	122	125	-1	226	304	23.2	36	ABalpappp	365	-131	0	0		0	0	0	0	0
163	1	24	20	-1	277	184	11.7	33	ABalapppp	-176	0	0	0		0	0	0	0	0
164	1	3	35	-1	304	157	17.0	35	MSppap	168	0	0	0		0	0	0	0	0
165	1	92	95	-1	513	191	18.4	35	ABprppapp	284	349	0	0		0	0	0	0	0
166	1	80	22	-1	369	279	18.1	32	Z3	290	489	0	0		0	0	0	0	0
167	1	143	9	-1	406	405	19.7	34	ABplpppaa	328	-418	0	0		0	0	0	0	0
168	1	73	51	-1	506	377	24.0	38	ABplppppp	344	48	0	0		0	0	0	0	0
169	1	150	135	-1	162	162	15.9	29	ABalaapap	209	808	0	0		0	0	0	0	0
170	0	168	-1	-1	436	165	26.4	33		302	-371	0	0		0	0	0	0	0
171	1	167	142	-1	404	326	19.5	34	Daa	341	69	0	0		0	0	0	0	0
172	1	169	174	-1	454	292	22.0	31	Dap	387	193	0	0		0	0	0	0	0
173	1	170	176	-1	432	254	18.866667	34	Z2	-213	0	0	0		0	0	0	0	0
