# Supplementary material for: The AP-2 Transcription Factor APTF-2 Is Required for Neuroblast and Epidermal Morphogenesis in Caenorhabditis elegans Embryogenesis
Source: PLoS Genet. 2016 May 13;12(5):e1006048. doi: 10.1371/journal.pgen.1006048 (PMC4866721; doi:10.1371/journal.pgen.1006048)
Supplement: S2 Text — (ZIP) [file pgen.1006048.s030.zip › nuclei/t107-nuclei]

1	1	69	100	-1	159	304	7.2	32	ABplaaaaa	310	431	0	0		0	0	0	0	0
2	1	35	152	-1	289	230	17.4	34	MSpaap	-199	0	0	0		0	0	0	0	0
3	1	64	79	-1	69	263	17.4	32	ABalpaaaa	5	0	0	0		0	0	0	0	0
4	1	81	68	-1	271	114	11.1	32	ABpraapaa	68	0	0	0		0	0	0	0	0
5	1	38	33	-1	443	389	23.4	36	ABplppppa	353	1557	0	0		0	0	0	0	0
6	1	68	16	-1	356	281	12.4	38	Ealp	380	100	0	0		0	0	0	0	0
7	1	2	129	-1	240	325	13.3	34	ABalppppa	301	-136	0	0		0	0	0	0	0
8	1	85	14	-1	365	351	15.3	34	MSappp	318	794	0	0		0	0	0	0	0
9	1	167	76	-1	414	405	19.6	34	ABplpppaa	333	1	0	0		0	0	0	0	0
10	1	61	84	-1	495	327	8.6	32	ABarppapp	314	477	0	0		0	0	0	0	0
11	1	67	123	-1	197	200	5.7	31	ABarpaaaa	290	186	0	0		0	0	0	0	0
12	1	10	167	-1	395	232	23.4	39	MSpapp	395	396	0	0		0	0	0	0	0
13	1	132	93	-1	513	131	16.4	34	ABprappaa	336	184	0	0		0	0	0	0	0
14	1	116	60	-1	229	108	13.4	31	ABpraaapa	58	0	0	0		0	0	0	0	0
15	1	52	145	-1	392	248	6.5	34	ABarppaap	324	136	0	0		0	0	0	0	0
16	1	14	151	-1	116	269	20.0	32	ABaraapaa	-136	0	0	0		0	0	0	0	0
17	1	126	5	-1	113	188	15.8	28	ABalaapaa	318	0	0	0		0	0	0	0	0
18	1	39	109	-1	142	329	12.4	31	ABalppaaa	273	101	0	0		0	0	0	0	0
19	1	1	38	-1	81	221	16.4	34	ABaraaaaa	284	0	0	0		0	0	0	0	0
20	1	163	92	-1	279	184	11.5	32	ABalapppp	132	0	0	0		0	0	0	0	0
21	1	28	52	-1	247	232	6.9	34	ABarpaapa	328	980	0	0		0	0	0	0	0
22	1	166	173	-1	365	280	17.1	31	Z3	308	820	0	0		0	0	0	0	0
23	1	108	6	-1	195	124	16.9	31	ABpraaaaa	207	0	0	0		0	0	0	0	0
24	1	79	142	-1	150	214	23.2	34	ABarapaaa	323	-192	0	0		0	0	0	0	0
25	1	37	61	-1	133	225	14.7	32	MSaaaaa	139	0	0	0		0	0	0	0	0
26	1	4	40	-1	127	164	12.5	31	ABalaaapp	-127	0	0	0		0	0	0	0	0
27	1	93	169	-1	144	210	9.2	29	ABalappaa	-120	0	0	0		0	0	0	0	0
28	1	121	165	-1	195	385	16.5	33	ABplpaaaa	311	0	0	0		0	0	0	0	0
29	1	134	130	-1	580	208	10.2	34	Cpaap	311	1127	0	0		0	0	0	0	0
30	1	115	95	-1	376	112	9.6	32	ABprapaaa	304	578	0	0		0	0	0	0	0
31	1	54	74	-1	255	389	16.2	33	ABplpaapa	-179	0	0	0		0	0	0	0	0
32	1	5	73	-1	169	279	20.5	34	ABaraapap	334	1394	0	0		0	0	0	0	0
33	1	30	31	-1	82	208	11.2	32	ABalaaapa	312	741	0	0		0	0	0	0	0
34	1	92	153	-1	336	338	8.8	31	ABplapaap	315	814	0	0		0	0	0	0	0
35	1	164	118	-1	306	159	17.1	35	MSppap	355	-152	0	0		0	0	0	0	0
36	1	95	11	-1	333	403	19.4	32	ABplppaaa	278	-1127	0	0		0	0	0	0	0
37	1	119	122	-1	333	372	23.3	37	ABplpappa	344	452	0	0		0	0	0	0	0
38	1	78	111	-1	388	375	10.6	32	ABplappaa	131	0	0	0		0	0	0	0	0
39	1	34	53	-1	217	180	10.2	33	ABalapppa	175	0	0	0		0	0	0	0	0
40	1	106	51	-1	153	374	16.6	31	ABalppaap	299	-1027	0	0		0	0	0	0	0
41	1	45	131	-1	388	375	23.5	37	ABplpappp	301	134	0	0		0	0	0	0	0
42	1	7	87	-1	485	349	21.5	39	Capa	395	-92	0	0		0	0	0	0	0
43	1	3	41	-1	532	136	9.6	33	ABprapapp	273	0	0	0		0	0	0	0	0
44	1	57	67	-1	86	309	18.1	33	ABalpaaap	282	158	0	0		0	0	0	0	0
45	1	13	8	-1	128	204	19.8	34	ABaraaapa	345	39	0	0		0	0	0	0	0
46	1	142	121	-1	579	282	18.6	40	Cppp	381	-400	0	0		0	0	0	0	0
47	1	22	27	-1	97	238	21.3	34	ABaraaaap	74	0	0	0		0	0	0	0	0
48	1	161	62	-1	287	152	8.4	32	ABarpapap	300	1134	0	0		0	0	0	0	0
49	1	89	155	-1	278	190	24.0	37	ABarapapp	375	310	0	0		0	0	0	0	0
50	1	88	88	-1	253	385	11.5	33	ABplaappa	331	-14	0	0		0	0	0	0	0
51	1	168	172	-1	511	369	24.4	39	ABplppppp	380	-593	0	0		0	0	0	0	0
52	1	56	4	-1	290	349	12.6	32	ABalppppp	67	0	0	0		0	0	0	0	0
53	1	100	1	-1	258	274	16.7	30	MSaaapp	201	105	0	0		0	0	0	0	0
54	1	122	110	-1	392	407	15.4	33	ABplppapa	317	126	0	0		0	0	0	0	0
55	1	15	91	-1	621	305	18.3	35	Cpapp	309	83	0	0		0	0	0	0	0
56	1	47	50	-1	99	344	14.5	33	ABalpapaa	-429	0	0	0		0	0	0	0	0
57	1	36	77	-1	398	174	23.6	34	ABprpapap	318	316	0	0		0	0	0	0	0
58	1	50	2	-1	247	113	18.2	33	ABpraaaap	302	-890	0	0		0	0	0	0	0
59	1	114	10	-1	120	330	19.6	35	ABalpapap	309	-215	0	0		0	0	0	0	0
60	1	109	3	-1	210	150	13.6	32	ABalaappp	295	681	0	0		0	0	0	0	0
61	1	117	150	-1	265	188	5.9	29	ABarpaaap	294	763	0	0		0	0	0	0	0
62	1	42	119	-1	288	313	16.8	36	MSapap	-98	0	0	0		0	0	0	0	0
63	1	29	141	-1	182	341	9.3	33	ABplaapaa	358	0	0	0		0	0	0	0	0
64	1	160	21	-1	404	143	7.3	31	ABarpppaa	265	-488	0	0		0	0	0	0	0
65	1	156	9	-1	173	363	20.6	32	ABalppapa	52	0	0	0		0	0	0	0	0
66	1	19	105	-1	448	387	16.5	32	ABplppapp	292	-578	0	0		0	0	0	0	0
67	1	152	30	-1	323	203	13.4	38	Eara	381	428	0	0		0	0	0	0	0
68	1	139	148	-1	224	178	24.2	35	ABarapapa	314	466	0	0		0	0	0	0	0
69	1	124	39	-1	338	88	17.5	32	ABprpaaaa	52	0	0	0		0	0	0	0	0
70	1	110	66	96	538	341	19.5	38	Capp	382	902	0	0		0	0	0	0	0
71	0	170	-1	-1	437	181	28.7	30		241	-369	0	0		0	0	0	0	0
72	1	86	102	-1	116	221	10.1	31	ABalapaaa	178	0	0	0		0	0	0	0	0
73	1	83	65	-1	160	143	11.1	31	ABalaappa	268	-41	0	0		0	0	0	0	0
74	1	136	45	-1	514	317	14.3	38	Eplp	125	0	0	0		0	0	0	0	0
75	1	51	120	-1	361	126	13.5	33	ABpraappa	193	0	0	0		0	0	0	0	0
76	1	44	164	-1	325	145	23.1	35	ABarapppp	322	-163	0	0		0	0	0	0	0
77	1	26	12	-1	102	295	12.3	36	ABalpaapa	160	0	0	0		0	0	0	0	0
78	1	93	17	-1	185	203	10.0	28	ABalappap	213	-125	0	0		0	0	0	0	0
79	1	31	47	-1	332	100	12.2	31	ABpraapap	417	0	0	0		0	0	0	0	0
80	1	97	89	-1	209	307	17.2	36	MSapaa	321	1544	0	0		0	0	0	0	0
81	1	32	49	-1	441	341	7.6	34	ABplapapp	69	0	0	0		0	0	0	0	0
82	1	18	81	-1	209	310	6.2	31	ABplaaaap	195	0	0	0		0	0	0	0	0
83	1	120	115	-1	519	175	11.8	32	ABarppppp	249	136	0	0		0	0	0	0	0
84	1	58	108	-1	199	322	13.0	34	ABalpppap	104	0	0	0		0	0	0	0	0
85	1	154	160	-1	559	164	15.3	33	ABprappap	313	99	0	0		0	0	0	0	0
86	1	84	170	-1	463	120	20.7	35	ABprppaap	350	-99	0	0		0	0	0	0	0
87	1	71	63	-1	198	241	13.3	33	MSaaaap	124	0	0	0		0	0	0	0	0
88	1	151	134	-1	348	169	25.4	37	ABprpapaa	378	-425	0	0		0	0	0	0	0
89	1	16	138	-1	147	318	16.5	33	ABalpaapp	318	481	0	0		0	0	0	0	0
90	1	158	57	-1	344	197	18.6	37	MSpppa	370	230	0	0		0	0	0	0	0
91	1	98	36	-1	159	277	11.4	30	ABalpppaa	30	0	0	0		0	0	0	0	0
92	1	129	157	-1	441	107	10.9	32	ABprapaap	-6	0	0	0		0	0	0	0	0
93	1	105	55	-1	410	116	14.3	35	ABpraappp	356	177	0	0		0	0	0	0	0
94	1	76	26	-1	520	184	23.6	37	ABprppppa	341	-156	0	0		0	0	0	0	0
95	1	165	128	-1	511	189	18.4	34	ABprppapp	304	-186	0	0		0	0	0	0	0
96	1	140	72	-1	417	123	22.3	34	ABprppaaa	343	1122	0	0		0	0	0	0	0
97	1	74	126	-1	175	169	22.5	34	ABaraaapp	321	1203	0	0		0	0	0	0	0
98	1	100	64	-1	220	255	17.9	30	MSaaapa	212	1047	0	0		0	0	0	0	0
99	1	43	43	-1	298	104	19.8	34	ABarapppa	125	0	0	0		0	0	0	0	0
100	1	9	35	-1	489	393	13.7	31	ABplapppa	291	-483	0	0		0	0	0	0	0
101	1	65	54	-1	339	378	12.1	34	ABplaappp	-253	0	0	0		0	0	0	0	0
102	1	149	71	-1	157	322	21.5	35	ABalpappa	320	-128	0	0		0	0	0	0	0
103	1	155	143	-1	510	144	20.4	35	ABprpppaa	185	0	0	0		0	0	0	0	0
104	1	27	15	-1	294	102	15.5	34	ABpraaapp	345	21	0	0		0	0	0	0	0
105	1	96	82	-1	388	113	18.6	35	ABprpaapp	319	-468	0	0		0	0	0	0	0
106	1	12	59	-1	376	170	7.6	33	ABarpappp	281	163	0	0		0	0	0	0	0
107	1	157	113	-1	298	236	22.4	35	MSpapaa	267	-179	0	0		0	0	0	0	0
108	1	107	85	-1	103	275	8.4	32	ABalaaaal	137	0	0	0		0	0	0	0	0
109	1	138	22	-1	488	271	20.4	35	Dpp	356	170	0	0		0	0	0	0	0
110	1	17	139	-1	184	243	6.5	31	ABalapapa	277	-133	0	0		0	0	0	0	0
111	1	25	48	-1	181	185	16.6	33	MSpaaaa	194	0	0	0		0	0	0	0	0
112	1	73	83	-1	302	401	16.9	33	ABplpaapp	472	0	0	0		0	0	0	0	0
113	1	62	125	-1	448	385	12.4	33	ABplappap	38	0	0	0		0	0	0	0	0
114	1	131	56	-1	478	161	23.3	37	ABprpappp	357	-545	0	0		0	0	0	0	0
115	1	90	103	-1	147	259	6.5	32	ABalapaap	241	0	0	0		0	0	0	0	0
116	1	113	146	-1	337	234	6.3	31	ABarppaaa	-103	0	0	0		0	0	0	0	0
117	1	66	44	-1	241	356	8.2	32	ABplaapap	135	0	0	0		0	0	0	0	0
118	1	94	97	-1	286	354	8.2	31	ABplapaaa	297	1002	0	0		0	0	0	0	0
119	1	135	99	-1	429	267	6.2	33	ABarppapa	294	740	0	0		0	0	0	0	0
120	1	141	140	-1	408	177	18.1	38	MSpppp	367	-223	0	0		0	0	0	0	0
121	1	53	19	-1	328	146	8.0	30	ABarpappa	289	-197	0	0		0	0	0	0	0
122	1	144	135	-1	415	207	12.2	37	Earp	378	349	0	0		0	0	0	0	0
123	1	99	144	-1	434	175	24.0	35	ABprpappa	347	-417	0	0		0	0	0	0	0
124	1	150	75	-1	376	121	22.4	35	ABprpaapa	298	138	0	0		0	0	0	0	0
125	1	162	25	-1	216	304	23.4	35	ABalpappp	130	0	0	0		0	0	0	0	0
126	1	148	168	-1	500	275	6.8	36	Caaaa	359	-185	0	0		0	0	0	0	0
127	1	59	69	-1	244	169	18.1	35	MSppaa	124	0	0	0		0	0	0	0	0
128	1	102	161	-1	557	317	9.5	36	Caaap	352	-1079	0	0		0	0	0	0	0
129	1	137	149	-1	325	289	6.5	32	ABplaaapp	668	0	0	0		0	0	0	0	0
130	1	75	13	-1	250	304	6.4	31	ABplaaapa	166	0	0	0		0	0	0	0	0
131	1	41	28	-1	214	279	9.4	32	ABalapapp	177	0	0	0		0	0	0	0	0
132	1	33	127	-1	238	382	19.5	34	ABplpaaap	314	133	0	0		0	0	0	0	0
133	1	159	32	-1	280	294	21.9	33	MSaapaa	270	147	0	0		0	0	0	0	0
134	1	55	29	-1	64	240	13.6	34	ABalaaaar	-52	0	0	0		0	0	0	0	0
135	1	169	98	-1	154	159	16.2	30	ABalaapap	98	0	0	0		0	0	0	0	0
136	1	153	104	-1	481	408	19.8	34	ABplpppap	317	976	0	0		0	0	0	0	0
137	1	101	162	-1	352	250	21.6	35	MSpapap	319	462	0	0		0	0	0	0	0
138	1	82	80	-1	502	193	6.7	34	Cpaaa	344	-814	0	0		0	0	0	0	0
139	1	128	116	-1	247	215	15.5	32	MSpaaap	307	431	0	0		0	0	0	0	0
140	1	46	58	-1	453	190	6.0	34	ABarpppap	314	388	0	0		0	0	0	0	0
141	1	11	86	-1	533	394	16.5	33	ABplapppp	289	-321	0	0		0	0	0	0	0
142	1	171	117	-1	401	328	19.0	33	Daa	296	492	0	0		0	0	0	0	0
143	1	60	70	-1	374	409	19.1	32	ABplppaap	144	0	0	0		0	0	0	0	0
144	1	146	132	-1	472	127	14.0	34	ABprapapa	124	0	0	0		0	0	0	0	0
145	1	24	90	-1	311	197	6.9	33	ABarpaapp	149	0	0	0		0	0	0	0	0
146	1	130	171	-1	329	329	17.5	35	MSappa	-213	0	0	0		0	0	0	0	0
147	1	77	158	-1	187	253	23.2	36	ABaraappa	396	0	0	0		0	0	0	0	0
148	1	72	94	-1	563	185	20.0	34	ABprpppap	336	308	0	0		0	0	0	0	0
149	1	70	101	-1	201	212	24.7	34	ABarapaap	332	1469	0	0		0	0	0	0	0
150	1	87	159	-1	241	244	22.6	36	ABaraappp	318	110	0	0		0	0	0	0	0
151	1	40	37	-1	234	154	7.3	31	ABarpapaa	312	1383	0	0		0	0	0	0	0
152	1	48	133	-1	604	225	19.2	34	ABprapppp	307	-1063	0	0		0	0	0	0	0
153	1	49	46	-1	250	349	23.2	34	ABplpapaa	335	-989	0	0		0	0	0	0	0
154	1	63	114	-1	209	354	23.8	36	ABalppapp	306	172	0	0		0	0	0	0	0
155	1	103	34	-1	480	242	12.9	44	Epr	440	-525	0	0		0	0	0	0	0
156	1	6	107	-1	411	282	12.1	37	Epla	-176	0	0	0		0	0	0	0	0
157	1	118	166	-1	590	194	15.4	32	ABprapppa	322	862	0	0		0	0	0	0	0
158	1	147	78	-1	457	161	10.1	33	ABarppppa	112	0	0	0		0	0	0	0	0
159	1	23	24	-1	345	101	21.7	33	ABprpaaap	296	138	0	0		0	0	0	0	0
160	1	111	154	-1	605	245	11.9	36	Cpapa	59	0	0	0		0	0	0	0	0
161	1	143	23	-1	277	264	12.1	38	Eala	383	-927	0	0		0	0	0	0	0
162	1	125	156	-1	220	138	22.1	35	ABarappaa	317	0	0	0		0	0	0	0	0
163	1	91	147	-1	380	297	23.9	40	MSaapp	359	47	0	0		0	0	0	0	0
164	1	112	7	-1	459	158	17.9	36	ABprppapa	285	-167	0	0		0	0	0	0	0
165	1	133	163	-1	584	340	14.7	36	Caapp	145	0	0	0		0	0	0	0	0
166	1	20	106	-1	274	136	23.9	35	ABarappap	102	0	0	0		0	0	0	0	0
167	1	127	136	-1	331	307	23.2	32	MSaapap	274	457	0	0		0	0	0	0	0
168	1	123	137	-1	554	230	24.5	36	ABprppppp	240	0	0	0		0	0	0	0	0
169	1	21	112	-1	542	245	20.8	41	Cppa	403	-517	0	0		0	0	0	0	0
170	1	145	42	-1	380	321	7.6	34	ABplapapa	321	-166	0	0		0	0	0	0	0
171	1	8	18	-1	531	360	9.8	32	Caapa	318	35	0	0		0	0	0	0	0
172	1	104	20	-1	295	366	21.7	34	ABplpapap	110	0	0	0		0	0	0	0	0
173	0	80	-1	-1	431	258	18.1	33		335	339	0	0		0	0	0	0	0
174	1	172	175	-1	448	292	21.5	31	Dap	387	193	0	0		0	0	0	0	0
175	1	80	176	-1	450	216	21.0	31	Dpa	-79	0	0	0		0	0	0	0	0
176	1	173	124	-1	431	256	18.083332	34	Z2	-213	0	0	0		0	0	0	0	0
