# Supplementary material for: The AP-2 Transcription Factor APTF-2 Is Required for Neuroblast and Epidermal Morphogenesis in Caenorhabditis elegans Embryogenesis
Source: PLoS Genet. 2016 May 13;12(5):e1006048. doi: 10.1371/journal.pgen.1006048 (PMC4866721; doi:10.1371/journal.pgen.1006048)
Supplement: S2 Text — (ZIP) [file pgen.1006048.s030.zip › nuclei/t108-nuclei]

1	1	53	127	-1	262	273	16.8	28	MSaaapp	195	115	0	0		0	0	0	0	0
2	1	58	142	-1	243	113	17.7	32	ABpraaaap	-130	0	0	0		0	0	0	0	0
3	1	60	52	-1	203	147	13.0	33	ABalaappp	294	-26	0	0		0	0	0	0	0
4	1	52	136	-1	291	350	12.6	32	ABalppppp	302	0	0	0		0	0	0	0	0
5	1	17	45	-1	110	185	15.8	31	ABalaapaa	295	384	0	0		0	0	0	0	0
6	1	23	26	-1	193	126	16.8	29	ABpraaaaa	295	2134	0	0		0	0	0	0	0
7	1	164	111	-1	460	161	17.6	35	ABprppapa	328	485	0	0		0	0	0	0	0
8	1	45	24	-1	128	203	19.6	36	ABaraaapa	360	1216	0	0		0	0	0	0	0
9	1	65	79	-1	177	364	20.6	33	ABalppapa	118	0	0	0		0	0	0	0	0
10	1	59	58	-1	119	328	19.5	34	ABalpapap	93	0	0	0		0	0	0	0	0
11	1	36	2	-1	330	401	19.5	31	ABplppaaa	286	35	0	0		0	0	0	0	0
12	1	77	71	-1	98	300	12.6	36	ABalpaapa	200	0	0	0		0	0	0	0	0
13	1	130	54	-1	253	305	6.6	31	ABplaaapa	424	0	0	0		0	0	0	0	0
14	1	8	107	-1	360	353	15.7	34	MSappp	336	1099	0	0		0	0	0	0	0
15	1	104	25	-1	294	104	15.5	34	ABpraaapp	-70	0	0	0		0	0	0	0	0
16	1	6	139	-1	353	280	12.5	38	Ealp	386	308	0	0		0	0	0	0	0
17	1	78	38	-1	189	200	9.7	30	ABalappap	178	0	0	0		0	0	0	0	0
18	1	171	137	-1	539	365	10.6	33	Caapa	287	588	0	0		0	0	0	0	0
19	1	121	19	-1	332	144	8.0	31	ABarpappa	276	-501	0	0		0	0	0	0	0
20	1	172	76	-1	293	361	22.1	34	ABplpapap	322	-830	0	0		0	0	0	0	0
21	1	64	69	-1	401	142	7.4	31	ABarpppaa	128	0	0	0		0	0	0	0	0
22	1	109	12	-1	483	273	19.5	37	Dpp	372	239	0	0		0	0	0	0	0
23	1	161	119	-1	272	264	12.3	39	Eala	372	227	0	0		0	0	0	0	0
24	1	159	113	-1	347	104	22.2	34	ABprpaaap	297	446	0	0		0	0	0	0	0
25	1	125	96	-1	208	300	23.3	35	ABalpappp	351	739	0	0		0	0	0	0	0
26	1	94	64	-1	519	182	23.4	37	ABprppppa	356	1067	0	0		0	0	0	0	0
27	1	47	114	-1	95	236	21.3	33	ABaraaaap	80	0	0	0		0	0	0	0	0
28	1	131	9	-1	208	280	9.5	33	ABalapapp	195	0	0	0		0	0	0	0	0
29	1	134	92	-1	59	241	13.7	34	ABalaaaar	-80	0	0	0		0	0	0	0	0
30	1	67	85	-1	324	203	13.1	37	Eara	364	108	0	0		0	0	0	0	0
31	1	33	1	-1	87	207	11.2	31	ABalaaapa	-294	0	0	0		0	0	0	0	0
32	1	133	77	-1	273	294	22.6	34	MSaapaa	343	-629	0	0		0	0	0	0	0
33	1	5	10	-1	438	388	23.3	36	ABplppppa	348	325	0	0		0	0	0	0	0
34	1	155	39	176	491	242	12.5	42	Epr	334	113	0	0		0	0	0	0	0
35	1	100	89	-1	490	394	14.3	31	ABplapppa	300	118	0	0		0	0	0	0	0
36	1	91	93	-1	161	286	11.5	32	ABalpppaa	195	0	0	0		0	0	0	0	0
37	1	151	138	-1	241	153	7.3	32	ABarpapaa	286	103	0	0		0	0	0	0	0
38	1	19	33	-1	84	225	16.1	32	ABaraaaaa	111	0	0	0		0	0	0	0	0
39	1	69	132	-1	332	91	17.6	33	ABprpaaaa	148	0	0	0		0	0	0	0	0
40	1	26	11	-1	128	167	12.6	33	ABalaaapp	317	0	0	0		0	0	0	0	0
41	1	43	41	-1	526	132	9.5	33	ABprapapp	-34	0	0	0		0	0	0	0	0
42	1	170	151	-1	383	329	7.7	35	ABplapapa	331	-181	0	0		0	0	0	0	0
43	1	99	56	-1	298	108	20.3	35	ABarapppa	291	-234	0	0		0	0	0	0	0
44	1	117	49	-1	241	354	7.8	32	ABplaapap	145	0	0	0		0	0	0	0	0
45	1	74	32	-1	515	314	13.7	38	Eplp	363	-21	0	0		0	0	0	0	0
46	1	153	172	-1	249	347	23.3	34	ABplpapaa	-95	0	0	0		0	0	0	0	0
47	1	79	31	-1	334	102	12.1	31	ABpraapap	73	0	0	0		0	0	0	0	0
48	1	111	65	-1	180	189	16.1	34	MSpaaaa	335	1231	0	0		0	0	0	0	0
49	1	81	62	-1	441	347	7.7	34	ABplapapp	325	262	0	0		0	0	0	0	0
50	1	56	46	-1	99	348	14.5	32	ABalpapaa	-119	0	0	0		0	0	0	0	0
51	1	40	82	-1	155	373	16.8	33	ABalppaap	304	982	0	0		0	0	0	0	0
52	1	21	72	-1	253	231	7.0	34	ABarpaapa	344	188	0	0		0	0	0	0	0
53	1	39	14	-1	218	172	10.0	33	ABalapppa	203	0	0	0		0	0	0	0	0
54	1	101	117	-1	334	379	12.4	34	ABplaappp	-341	0	0	0		0	0	0	0	0
55	1	93	115	-1	413	110	14.6	35	ABpraappp	347	-684	0	0		0	0	0	0	0
56	1	114	130	-1	476	159	23.4	39	ABprpappp	381	-457	0	0		0	0	0	0	0
57	1	90	141	-1	340	196	18.4	38	MSpppa	343	108	0	0		0	0	0	0	0
58	1	140	153	-1	449	191	5.9	34	ABarpppap	60	0	0	0		0	0	0	0	0
59	1	106	157	-1	375	174	7.2	33	ABarpappp	15	0	0	0		0	0	0	0	0
60	1	14	60	-1	232	109	13.3	32	ABpraaapa	293	61	0	0		0	0	0	0	0
61	1	25	8	-1	134	224	14.2	33	MSaaaaa	455	0	0	0		0	0	0	0	0
62	1	48	21	-1	290	153	8.2	32	ABarpapap	101	0	0	0		0	0	0	0	0
63	1	87	105	-1	202	239	13.3	32	MSaaaap	322	420	0	0		0	0	0	0	0
64	1	98	150	-1	214	254	18.3	33	MSaaapa	247	418	0	0		0	0	0	0	0
65	1	73	133	-1	155	149	10.4	30	ABalaappa	71	0	0	0		0	0	0	0	0
66	1	70	42	-1	528	341	18.1	34	Cappa	336	-63	0	0		0	0	0	0	0
67	1	44	59	-1	87	311	18.3	34	ABalpaaap	280	161	0	0		0	0	0	0	0
68	1	4	18	-1	280	111	10.7	32	ABpraapaa	348	0	0	0		0	0	0	0	0
69	1	127	135	158	244	165	17.7	37	MSppaa	220	-801	0	0		0	0	0	0	0
70	1	143	13	-1	370	412	19.3	31	ABplppaap	310	135	0	0		0	0	0	0	0
71	1	102	78	-1	155	323	21.5	34	ABalpappa	167	0	0	0		0	0	0	0	0
72	1	96	169	-1	418	127	22.1	35	ABprppaaa	314	100	0	0		0	0	0	0	0
73	1	32	165	-1	163	277	21.5	35	ABaraapap	323	782	0	0		0	0	0	0	0
74	1	31	128	-1	255	392	16.4	33	ABplpaapa	308	1145	0	0		0	0	0	0	0
75	1	124	148	-1	377	123	22.2	34	ABprpaapa	270	140	0	0		0	0	0	0	0
76	1	9	16	-1	409	407	19.7	34	ABplpppaa	351	0	0	0		0	0	0	0	0
77	1	57	167	-1	399	177	23.3	34	ABprpapap	341	-235	0	0		0	0	0	0	0
78	1	158	145	-1	455	163	9.8	32	ABarppppa	106	0	0	0		0	0	0	0	0
79	1	3	15	-1	69	270	17.4	31	ABalpaaaa	-53	0	0	0		0	0	0	0	0
80	1	138	110	-1	495	196	6.6	35	Cpaaa	328	156	0	0		0	0	0	0	0
81	1	82	7	-1	215	304	6.3	32	ABplaaaap	320	-7	0	0		0	0	0	0	0
82	1	105	55	-1	382	108	18.5	34	ABprpaapp	320	-786	0	0		0	0	0	0	0
83	1	112	106	-1	300	400	16.7	32	ABplpaapp	166	0	0	0		0	0	0	0	0
84	1	10	83	-1	500	340	8.5	32	ABarppapp	321	550	0	0		0	0	0	0	0
85	1	108	4	-1	99	277	9.0	31	ABalaaaal	-103	0	0	0		0	0	0	0	0
86	1	141	80	-1	531	395	17.4	34	ABplapppp	-312	0	0	0		0	0	0	0	0
87	1	42	155	-1	485	350	21.4	41	Capa	-558	0	0	0		0	0	0	0	0
88	1	50	36	-1	249	386	11.3	33	ABplaappa	329	1293	0	0		0	0	0	0	0
89	1	80	129	-1	212	304	16.7	36	MSapaa	366	304	0	0		0	0	0	0	0
90	1	145	97	-1	314	200	7.1	34	ABarpaapp	152	0	0	0		0	0	0	0	0
91	1	55	84	-1	619	308	18.4	35	Cpapp	329	-858	0	0		0	0	0	0	0
92	1	20	156	-1	278	186	11.5	33	ABalapppp	301	449	0	0		0	0	0	0	0
93	1	13	17	-1	516	136	16.2	34	ABprappaa	116	0	0	0		0	0	0	0	0
94	1	148	112	-1	569	187	20.2	34	ABprpppap	335	-69	0	0		0	0	0	0	0
95	1	30	160	-1	375	115	9.8	30	ABprapaaa	247	0	0	0		0	0	0	0	0
96	1	70	63	-1	545	331	22.4	34	Cappp	-316	0	0	0		0	0	0	0	0
97	1	118	43	-1	289	358	8.5	31	ABplapaaa	309	-239	0	0		0	0	0	0	0
98	1	135	100	-1	156	160	15.8	33	ABalaapap	321	25	0	0		0	0	0	0	0
99	1	119	102	-1	428	273	6.1	34	ABarppapa	112	0	0	0		0	0	0	0	0
100	1	1	73	-1	161	310	6.8	32	ABplaaaaa	294	103	0	0		0	0	0	0	0
101	1	149	35	-1	193	203	24.7	35	ABarapaap	317	179	0	0		0	0	0	0	0
102	1	72	28	-1	113	228	9.2	31	ABalapaaa	217	0	0	0		0	0	0	0	0
103	1	115	6	-1	143	263	7.0	32	ABalapaap	313	176	0	0		0	0	0	0	0
104	1	136	61	-1	474	409	19.8	33	ABplpppap	28	0	0	0		0	0	0	0	0
105	1	66	29	-1	445	388	16.5	33	ABplppapp	91	0	0	0		0	0	0	0	0
106	1	166	99	-1	277	140	23.8	35	ABarappap	318	89	0	0		0	0	0	0	0
107	1	156	121	-1	410	284	11.7	38	Epla	368	766	0	0		0	0	0	0	0
108	1	84	140	-1	195	332	13.1	32	ABalpppap	324	-233	0	0		0	0	0	0	0
109	1	18	3	-1	142	334	12.3	31	ABalppaaa	103	0	0	0		0	0	0	0	0
110	1	54	170	-1	392	401	15.6	33	ABplppapa	470	0	0	0		0	0	0	0	0
111	1	38	147	-1	385	379	11.3	32	ABplappaa	272	0	0	0		0	0	0	0	0
112	1	169	173	-1	537	237	21.0	41	Cppa	353	410	0	0		0	0	0	0	0
113	1	107	124	-1	296	239	22.5	33	MSpapaa	252	-161	0	0		0	0	0	0	0
114	1	154	87	-1	206	348	24.2	36	ABalppapp	349	-453	0	0		0	0	0	0	0
115	1	83	22	-1	521	177	11.5	33	ABarppppp	295	428	0	0		0	0	0	0	0
116	1	139	20	-1	248	214	15.3	33	MSpaaap	291	354	0	0		0	0	0	0	0
117	1	142	179	-1	399	322	18.4	33	Daa	335	287	0	0		0	0	0	0	0
118	1	35	81	-1	304	159	17.1	35	MSppap	249	-213	0	0		0	0	0	0	0
119	1	62	134	-1	283	316	16.6	35	MSapap	-104	0	0	0		0	0	0	0	0
120	1	75	101	-1	364	124	13.8	33	ABpraappa	185	0	0	0		0	0	0	0	0
121	1	46	143	-1	575	278	18.3	40	Cppp	401	301	0	0		0	0	0	0	0
122	1	37	90	-1	333	371	23.4	37	ABplpappa	374	1443	0	0		0	0	0	0	0
123	1	11	126	-1	199	198	5.7	31	ABarpaaaa	299	188	0	0		0	0	0	0	0
124	1	176	120	-1	430	259	17.3	35	Z2	320	387	0	0		0	0	0	0	0
125	1	113	152	-1	452	386	12.3	33	ABplappap	323	348	0	0		0	0	0	0	0
126	1	97	95	-1	177	161	21.6	34	ABaraaapp	315	169	0	0		0	0	0	0	0
127	1	132	149	-1	242	386	20.3	34	ABplpaaap	329	790	0	0		0	0	0	0	0
128	1	95	103	-1	514	188	18.4	34	ABprppapp	270	968	0	0		0	0	0	0	0
129	1	7	86	-1	236	320	12.9	32	ABalppppa	-141	0	0	0		0	0	0	0	0
130	1	29	88	-1	581	210	9.7	34	Cpaap	336	1010	0	0		0	0	0	0	0
131	1	41	5	-1	386	372	23.5	37	ABplpappp	117	0	0	0		0	0	0	0	0
132	1	144	164	-1	473	130	14.1	33	ABprapapa	144	0	0	0		0	0	0	0	0
133	1	152	108	-1	605	224	18.6	34	ABprapppp	190	0	0	0		0	0	0	0	0
134	1	88	163	-1	355	166	25.4	37	ABprpapaa	357	219	0	0		0	0	0	0	0
135	1	122	154	-1	413	206	12.2	39	Earp	390	1487	0	0		0	0	0	0	0
136	1	167	171	-1	331	303	23.2	33	MSaapap	256	127	0	0		0	0	0	0	0
137	1	168	53	-1	546	234	24.7	38	ABprppppp	352	350	0	0		0	0	0	0	0
138	1	89	91	-1	145	318	16.3	33	ABalpaapp	333	1844	0	0		0	0	0	0	0
139	1	110	168	-1	179	239	6.5	29	ABalapapa	192	0	0	0		0	0	0	0	0
140	1	120	48	-1	408	174	17.7	36	MSpppp	365	-1114	0	0		0	0	0	0	0
141	1	63	98	-1	185	346	8.8	31	ABplaapaa	316	95	0	0		0	0	0	0	0
142	1	24	44	-1	146	209	23.3	34	ABarapaaa	104	0	0	0		0	0	0	0	0
143	1	103	161	-1	513	147	20.4	35	ABprpppaa	334	1121	0	0		0	0	0	0	0
144	1	123	131	-1	440	182	24.4	36	ABprpappa	335	1065	0	0		0	0	0	0	0
145	1	15	104	-1	394	256	6.3	34	ABarppaap	303	93	0	0		0	0	0	0	0
146	1	116	144	-1	338	240	6.4	31	ABarppaaa	29	0	0	0		0	0	0	0	0
147	1	163	166	-1	375	298	23.2	39	MSaapp	368	58	0	0		0	0	0	0	0
148	1	68	162	-1	224	179	24.3	35	ABarapapa	165	0	0	0		0	0	0	0	0
149	1	129	122	-1	320	294	6.5	33	ABplaaapp	336	-519	0	0		0	0	0	0	0
150	1	61	70	-1	269	187	6.0	30	ABarpaaap	128	0	0	0		0	0	0	0	0
151	1	16	40	-1	117	264	19.8	33	ABaraapaa	204	0	0	0		0	0	0	0	0
152	1	2	23	116	290	230	17.7	36	MSpaap	232	1062	0	0		0	0	0	0	0
153	1	34	67	-1	340	340	8.8	31	ABplapaap	307	489	0	0		0	0	0	0	0
154	1	160	125	-1	604	246	11.5	35	Cpapa	335	678	0	0		0	0	0	0	0
155	1	49	47	-1	280	193	23.6	36	ABarapapp	360	-686	0	0		0	0	0	0	0
156	1	162	94	-1	228	135	22.5	33	ABarappaa	20	0	0	0		0	0	0	0	0
157	1	92	37	-1	440	109	11.1	31	ABprapaap	-32	0	0	0		0	0	0	0	0
158	1	147	57	-1	185	249	23.5	35	ABaraappa	87	0	0	0		0	0	0	0	0
159	1	150	109	-1	240	239	22.6	35	ABaraappp	352	-432	0	0		0	0	0	0	0
160	1	85	159	-1	558	162	14.7	33	ABprappap	324	1076	0	0		0	0	0	0	0
161	1	128	74	-1	561	323	9.7	34	Caaap	323	-446	0	0		0	0	0	0	0
162	1	137	51	-1	353	252	21.7	35	MSpapap	263	169	0	0		0	0	0	0	0
163	1	165	30	-1	578	338	15.2	35	Caapp	352	459	0	0		0	0	0	0	0
164	1	76	75	-1	323	149	23.2	34	ABarapppp	333	301	0	0		0	0	0	0	0
165	1	28	118	-1	198	386	17.1	33	ABplpaaaa	336	738	0	0		0	0	0	0	0
166	1	157	34	-1	588	196	15.3	32	ABprapppa	303	-480	0	0		0	0	0	0	0
167	1	12	146	-1	397	234	23.5	38	MSpapp	374	-109	0	0		0	0	0	0	0
168	1	126	66	-1	502	282	6.8	37	Caaaa	340	-988	0	0		0	0	0	0	0
169	1	27	123	-1	140	212	8.4	29	ABalappaa	184	0	0	0		0	0	0	0	0
170	1	86	68	-1	455	125	20.6	34	ABprppaap	317	-550	0	0		0	0	0	0	0
171	1	146	27	-1	327	325	17.5	34	MSappa	133	0	0	0		0	0	0	0	0
172	1	51	50	-1	507	368	24.6	41	ABplppppp	238	0	0	0		0	0	0	0	0
173	1	22	175	-1	363	264	17.4	31	Z3	638	0	0	0		0	0	0	0	0
174	0	71	-1	-1	449	189	28.5	28		268	-257	0	0		0	0	0	0	0
175	1	174	178	-1	452	294	21.5	31	Dap	387	193	0	0		0	0	0	0	0
176	1	175	180	-1	443	213	20.0	31	Dpa	-79	0	0	0		0	0	0	0	0
