# Supplementary material for: The AP-2 Transcription Factor APTF-2 Is Required for Neuroblast and Epidermal Morphogenesis in Caenorhabditis elegans Embryogenesis
Source: PLoS Genet. 2016 May 13;12(5):e1006048. doi: 10.1371/journal.pgen.1006048 (PMC4866721; doi:10.1371/journal.pgen.1006048)
Supplement: S2 Text — (ZIP) [file pgen.1006048.s030.zip › nuclei/t109-nuclei]

1	1	31	112	-1	89	204	11.1	32	ABalaaapa	312	0	0	0		0	0	0	0	0
2	1	11	147	-1	331	401	19.5	31	ABplppaaa	283	34	0	0		0	0	0	0	0
3	1	109	6	-1	143	342	12.3	31	ABalppaaa	300	107	0	0		0	0	0	0	0
4	1	85	106	-1	94	275	9.7	31	ABalaaaal	215	0	0	0		0	0	0	0	0
5	1	131	127	-1	383	372	23.6	36	ABplpappp	330	107	0	0		0	0	0	0	0
6	1	103	8	-1	140	267	7.4	32	ABalapaap	92	0	0	0		0	0	0	0	0
7	1	81	136	-1	216	300	6.2	32	ABplaaaap	437	0	0	0		0	0	0	0	0
8	1	61	121	-1	132	227	13.9	33	MSaaaaa	149	0	0	0		0	0	0	0	0
9	1	28	90	-1	201	278	9.4	32	ABalapapp	302	-467	0	0		0	0	0	0	0
10	1	33	100	-1	438	385	23.5	35	ABplppppa	334	1540	0	0		0	0	0	0	0
11	1	40	36	-1	130	172	12.5	31	ABalaaapp	41	0	0	0		0	0	0	0	0
12	1	22	177	-1	482	271	19.5	34	Dpp	347	200	0	0		0	0	0	0	0
13	1	70	161	-1	372	410	19.4	31	ABplppaap	288	1164	0	0		0	0	0	0	0
14	1	53	10	-1	211	171	9.5	32	ABalapppa	16	0	0	0		0	0	0	0	0
15	1	79	72	-1	67	266	17.4	32	ABalpaaaa	314	0	0	0		0	0	0	0	0
16	1	76	22	-1	409	408	19.5	35	ABplpppaa	301	-1198	0	0		0	0	0	0	0
17	1	93	50	-1	511	136	16.3	34	ABprappaa	344	294	0	0		0	0	0	0	0
18	1	68	47	-1	278	111	10.9	31	ABpraapaa	28	0	0	0		0	0	0	0	0
19	1	19	88	-1	330	140	8.4	31	ABarpappa	122	0	0	0		0	0	0	0	0
20	1	116	85	-1	244	216	14.4	33	MSpaaap	325	380	0	0		0	0	0	0	0
21	1	62	57	-1	289	152	8.0	33	ABarpapap	417	0	0	0		0	0	0	0	0
22	1	115	55	-1	522	176	11.8	31	ABarppppp	309	-176	0	0		0	0	0	0	0
23	1	152	175	-1	305	239	18.0	28	MSpaapp	200	1358	0	0		0	0	0	0	0
24	1	8	98	-1	126	195	19.4	37	ABaraaapa	-81	0	0	0		0	0	0	0	0
25	1	15	39	-1	293	102	15.7	33	ABpraaapp	335	1049	0	0		0	0	0	0	0
26	1	6	38	-1	197	120	16.4	30	ABpraaaaa	43	0	0	0		0	0	0	0	0
27	1	171	151	-1	325	325	17.1	35	MSappa	294	102	0	0		0	0	0	0	0
28	1	102	16	-1	112	231	8.8	31	ABalapaaa	518	0	0	0		0	0	0	0	0
29	1	105	164	-1	447	388	16.9	32	ABplppapp	333	0	0	0		0	0	0	0	0
30	1	163	117	-1	578	337	15.3	35	Caapp	345	1108	0	0		0	0	0	0	0
31	1	47	2	-1	330	107	12.1	32	ABpraapap	169	0	0	0		0	0	0	0	0
32	1	45	103	-1	509	315	13.4	38	Eplp	381	-249	0	0		0	0	0	0	0
33	1	38	30	-1	85	226	16.4	33	ABaraaaaa	-63	0	0	0		0	0	0	0	0
34	1	166	133	-1	592	196	15.5	31	ABprapppa	435	0	0	0		0	0	0	0	0
35	1	101	153	-1	192	208	24.7	35	ABarapaap	348	205	0	0		0	0	0	0	0
36	1	88	77	-1	251	384	10.8	34	ABplaappa	-282	0	0	0		0	0	0	0	0
37	1	157	132	-1	435	109	11.4	31	ABprapaap	316	-370	0	0		0	0	0	0	0
38	1	17	83	-1	186	205	9.8	31	ABalappap	183	0	0	0		0	0	0	0	0
39	1	34	65	-1	466	221	11.5	32	Epra	220	95	0	0		0	0	0	0	0
40	1	151	42	-1	115	262	19.3	33	ABaraapaa	289	0	0	0		0	0	0	0	0
41	1	41	157	-1	527	129	10.4	32	ABprapapp	293	-988	0	0		0	0	0	0	0
42	1	66	71	-1	531	347	17.7	36	Cappa	346	1026	0	0		0	0	0	0	0
43	1	97	19	-1	294	357	8.4	31	ABplapaaa	-92	0	0	0		0	0	0	0	0
44	1	142	115	-1	141	210	23.4	35	ABarapaaa	328	131	0	0		0	0	0	0	0
45	1	5	52	-1	113	184	15.5	33	ABalaapaa	27	0	0	0		0	0	0	0	0
46	1	50	35	-1	96	344	14.6	32	ABalpapaa	159	0	0	0		0	0	0	0	0
47	1	155	109	-1	280	198	23.6	35	ABarapapp	331	94	0	0		0	0	0	0	0
48	1	140	141	-1	401	175	17.5	36	MSpppp	366	572	0	0		0	0	0	0	0
49	1	44	130	-1	240	354	7.6	31	ABplaapap	-63	0	0	0		0	0	0	0	0
50	1	172	148	-1	498	364	24.8	40	ABplppppp	374	1240	0	0		0	0	0	0	0
51	1	162	113	-1	358	258	22.4	35	MSpapap	302	-468	0	0		0	0	0	0	0
52	1	3	27	-1	200	141	12.6	32	ABalaappp	65	0	0	0		0	0	0	0	0
53	1	137	91	-1	536	234	24.8	40	ABprppppp	399	1026	0	0		0	0	0	0	0
54	1	13	126	-1	253	307	6.9	32	ABplaaapa	417	0	0	0		0	0	0	0	0
55	1	82	9	-1	381	110	18.5	34	ABprpaapp	337	182	0	0		0	0	0	0	0
56	1	43	171	-1	289	112	20.7	33	ABarapppa	298	404	0	0		0	0	0	0	0
57	1	158	128	-1	183	251	23.3	35	ABaraappa	106	0	0	0		0	0	0	0	0
58	1	10	15	-1	122	329	19.3	34	ABalpapap	296	378	0	0		0	0	0	0	0
59	1	67	17	-1	89	308	18.4	32	ABalpaaap	120	0	0	0		0	0	0	0	0
60	1	60	67	-1	235	107	13.6	32	ABpraaapa	179	0	0	0		0	0	0	0	0
61	1	104	59	-1	472	410	20.0	34	ABplpppap	1	0	0	0		0	0	0	0	0
62	1	49	45	-1	443	348	7.9	34	ABplapapp	538	0	0	0		0	0	0	0	0
63	1	96	154	-1	548	335	23.3	35	Cappp	323	769	0	0		0	0	0	0	0
64	1	26	11	-1	512	185	23.5	36	ABprppppa	332	-605	0	0		0	0	0	0	0
65	1	48	150	-1	174	191	16.3	34	MSpaaaa	295	480	0	0		0	0	0	0	0
66	1	168	155	-1	499	275	7.0	36	Caaaa	350	176	0	0		0	0	0	0	0
67	1	153	99	-1	340	333	9.0	31	ABplapaap	308	-1105	0	0		0	0	0	0	0
68	1	170	169	-1	456	124	20.3	35	ABprppaap	350	998	0	0		0	0	0	0	0
69	1	21	140	-1	401	136	7.7	32	ABarpppaa	284	-218	0	0		0	0	0	0	0
70	1	150	162	-1	265	189	5.8	30	ABarpaaap	285	119	0	0		0	0	0	0	0
71	1	12	78	-1	100	304	12.5	37	ABalpaapa	-158	0	0	0		0	0	0	0	0
72	1	52	89	-1	250	229	7.0	34	ABarpaapa	283	0	0	0		0	0	0	0	0
73	1	100	138	-1	165	309	6.7	32	ABplaaaaa	-177	0	0	0		0	0	0	0	0
74	1	161	145	-1	560	324	9.5	35	Caaap	348	-848	0	0		0	0	0	0	0
75	1	164	163	-1	320	148	22.9	35	ABarapppp	332	880	0	0		0	0	0	0	0
76	1	20	124	-1	291	359	22.2	34	ABplpapap	339	822	0	0		0	0	0	0	0
77	1	32	82	-1	269	297	23.1	35	MSaapaa	347	-658	0	0		0	0	0	0	0
78	1	71	76	-1	157	323	21.8	34	ABalpappa	-85	0	0	0		0	0	0	0	0
79	1	9	56	-1	179	362	20.9	34	ABalppapa	133	0	0	0		0	0	0	0	0
80	1	86	61	-1	526	395	16.6	33	ABplapppp	331	-21	0	0		0	0	0	0	0
81	1	118	73	86	309	161	16.8	35	MSppap	216	424	0	0		0	0	0	0	0
82	1	51	20	-1	157	370	17.1	32	ABalppaap	324	-82	0	0		0	0	0	0	0
83	1	84	49	-1	496	341	8.2	33	ABarppapp	108	0	0	0		0	0	0	0	0
84	1	91	92	-1	617	311	18.0	35	Cpapp	304	110	0	0		0	0	0	0	0
85	1	30	95	-1	316	204	13.2	38	Eara	378	448	0	0		0	0	0	0	0
86	1	129	70	-1	235	323	12.6	32	ABalppppa	-145	0	0	0		0	0	0	0	0
87	1	114	68	-1	206	349	24.4	35	ABalppapp	328	556	0	0		0	0	0	0	0
88	1	130	44	-1	577	208	9.6	34	Cpaap	326	306	0	0		0	0	0	0	0
89	1	35	43	-1	486	391	13.8	30	ABplapppa	268	121	0	0		0	0	0	0	0
90	1	122	167	-1	331	372	23.4	37	ABplpappa	98	0	0	0		0	0	0	0	0
91	1	138	110	-1	149	318	16.4	33	ABalpaapp	21	0	0	0		0	0	0	0	0
92	1	29	139	-1	59	238	13.6	35	ABalaaaar	335	-66	0	0		0	0	0	0	0
93	1	36	94	-1	164	289	12.1	32	ABalpppaa	312	166	0	0		0	0	0	0	0
94	1	156	144	-1	224	142	22.6	33	ABarappaa	330	1159	0	0		0	0	0	0	0
95	1	126	131	-1	172	163	21.6	34	ABaraaapp	336	-9	0	0		0	0	0	0	0
96	1	25	134	-1	210	299	23.3	36	ABalpappp	46	0	0	0		0	0	0	0	0
97	1	90	53	-1	310	202	6.8	33	ABarpaapp	-26	0	0	0		0	0	0	0	0
98	1	141	173	-1	184	346	8.5	31	ABplaapaa	316	1209	0	0		0	0	0	0	0
99	1	106	74	-1	268	146	23.7	34	ABarappap	334	-421	0	0		0	0	0	0	0
100	1	98	48	-1	165	154	15.6	33	ABalaapap	374	0	0	0		0	0	0	0	0
101	1	120	40	-1	362	124	14.0	34	ABpraappa	300	181	0	0		0	0	0	0	0
102	1	99	29	-1	431	266	5.9	34	ABarppapa	336	314	0	0		0	0	0	0	0
103	1	128	4	-1	510	189	18.4	34	ABprppapp	334	-215	0	0		0	0	0	0	0
104	1	145	146	-1	390	261	6.3	34	ABarppaap	327	68	0	0		0	0	0	0	0
105	1	63	143	-1	207	250	12.9	32	MSaaaap	274	0	0	0		0	0	0	0	0
106	1	83	116	-1	300	401	16.7	33	ABplpaapp	327	92	0	0		0	0	0	0	0
107	1	14	12	-1	354	353	15.5	33	MSappp	331	934	0	0		0	0	0	0	0
108	1	133	3	-1	605	226	19.2	34	ABprapppp	314	809	0	0		0	0	0	0	0
109	1	159	111	-1	238	239	22.5	36	ABaraappp	358	289	0	0		0	0	0	0	0
110	1	80	168	-1	497	192	6.6	35	Cpaaa	341	-467	0	0		0	0	0	0	0
111	1	7	37	-1	461	164	17.5	36	ABprppapa	285	470	0	0		0	0	0	0	0
112	1	94	101	-1	565	186	20.5	35	ABprpppap	303	-395	0	0		0	0	0	0	0
113	1	24	149	-1	346	107	22.5	33	ABprpaaap	325	1100	0	0		0	0	0	0	0
114	1	27	14	-1	91	239	21.4	33	ABaraaaap	334	-200	0	0		0	0	0	0	0
115	1	55	108	-1	408	109	14.6	35	ABpraappp	347	-48	0	0		0	0	0	0	0
116	1	152	152	-1	273	217	18.0	29	MSpaapa	203	1000	0	0		0	0	0	0	0
117	1	54	46	-1	336	378	12.1	35	ABplaappp	337	1679	0	0		0	0	0	0	0
118	1	165	31	-1	201	385	17.6	33	ABplpaaaa	330	448	0	0		0	0	0	0	0
119	1	23	135	-1	274	265	12.5	38	Eala	381	521	0	0		0	0	0	0	0
120	1	124	58	-1	433	258	16.9	34	Z2	328	320	0	0		0	0	0	0	0
121	1	107	120	-1	406	281	11.8	37	Epla	373	260	0	0		0	0	0	0	0
122	1	149	33	-1	316	294	6.5	33	ABplaaapp	92	0	0	0		0	0	0	0	0
123	1	169	137	-1	137	211	7.9	29	ABalappaa	226	0	0	0		0	0	0	0	0
124	1	113	160	-1	304	242	22.9	35	MSpapaa	320	-1096	0	0		0	0	0	0	0
125	1	154	122	-1	604	239	11.7	35	Cpapa	-191	0	0	0		0	0	0	0	0
126	1	123	26	-1	194	196	5.7	31	ABarpaaaa	161	0	0	0		0	0	0	0	0
127	1	1	156	-1	271	267	17.3	29	MSaaapp	237	1072	0	0		0	0	0	0	0
128	1	74	5	-1	252	392	16.0	33	ABplpaapa	-113	0	0	0		0	0	0	0	0
129	1	89	28	-1	217	299	16.4	35	MSapaa	103	0	0	0		0	0	0	0	0
130	1	56	7	-1	472	159	23.4	38	ABprpappp	279	228	0	0		0	0	0	0	0
131	1	144	176	-1	437	185	24.2	36	ABprpappa	317	-199	0	0		0	0	0	0	0
132	1	39	118	-1	329	93	18.2	33	ABprpaaaa	169	0	0	0		0	0	0	0	0
133	1	65	25	-1	155	149	10.4	31	ABalaappa	98	0	0	0		0	0	0	0	0
134	1	119	114	-1	279	319	16.3	36	MSapap	332	188	0	0		0	0	0	0	0
135	1	69	97	-1	217	161	17.5	32	MSppaaa	201	750	0	0		0	0	0	0	0
136	1	4	51	-1	289	357	12.7	33	ABalppppp	321	-459	0	0		0	0	0	0	0
137	1	18	64	-1	539	362	10.8	32	Caapa	280	29	0	0		0	0	0	0	0
138	1	37	21	-1	241	147	7.5	31	ABarpapaa	236	0	0	0		0	0	0	0	0
139	1	16	165	-1	352	278	12.4	38	Ealp	363	-1183	0	0		0	0	0	0	0
140	1	108	1	-1	194	338	13.2	33	ABalpppap	301	393	0	0		0	0	0	0	0
141	1	57	170	-1	336	201	18.7	37	MSpppa	291	-835	0	0		0	0	0	0	0
142	1	2	79	-1	244	113	17.7	33	ABpraaaap	309	648	0	0		0	0	0	0	0
143	1	121	80	-1	574	287	18.5	42	Cppp	104	0	0	0		0	0	0	0	0
144	1	146	69	-1	337	235	6.5	31	ABarppaaa	296	417	0	0		0	0	0	0	0
145	1	78	41	-1	455	155	9.2	33	ABarppppa	107	0	0	0		0	0	0	0	0
146	1	167	105	-1	392	239	22.9	38	MSpapp	344	1146	0	0		0	0	0	0	0
147	1	111	87	-1	391	380	11.1	33	ABplappaa	204	0	0	0		0	0	0	0	0
148	1	75	166	-1	376	127	21.5	33	ABprpaapa	308	134	0	0		0	0	0	0	0
149	1	127	107	-1	245	388	20.4	34	ABplpaaap	339	242	0	0		0	0	0	0	0
150	1	64	32	-1	214	253	18.2	34	MSaaapa	305	722	0	0		0	0	0	0	0
151	1	42	23	-1	387	327	7.7	34	ABplapapa	94	0	0	0		0	0	0	0	0
152	1	125	18	-1	450	389	12.2	33	ABplappap	331	418	0	0		0	0	0	0	0
153	1	58	172	-1	442	185	6.1	34	ABarpppap	95	0	0	0		0	0	0	0	0
154	1	135	84	-1	407	205	12.1	39	Earp	387	-594	0	0		0	0	0	0	0
155	1	87	34	-1	493	348	21.3	42	Capa	409	-198	0	0		0	0	0	0	0
156	1	92	62	-1	273	183	11.3	32	ABalapppp	285	763	0	0		0	0	0	0	0
157	1	59	104	-1	374	173	7.2	32	ABarpappp	325	627	0	0		0	0	0	0	0
158	1	69	60	-1	256	174	18.3	31	MSppaap	211	128	0	0		0	0	0	0	0
159	1	160	24	-1	558	164	15.6	34	ABprappap	204	0	0	0		0	0	0	0	0
160	1	95	75	-1	372	115	9.9	30	ABprapaaa	-110	0	0	0		0	0	0	0	0
161	1	143	159	-1	511	153	20.6	35	ABprpppaa	354	815	0	0		0	0	0	0	0
162	1	148	129	-1	225	182	24.2	35	ABarapapa	352	17	0	0		0	0	0	0	0
163	1	134	123	-1	354	165	25.4	36	ABprpapaa	217	0	0	0		0	0	0	0	0
164	1	132	13	-1	472	130	13.6	33	ABprapapa	320	-587	0	0		0	0	0	0	0
165	1	73	66	-1	151	275	22.0	35	ABaraapap	-135	0	0	0		0	0	0	0	0
166	1	147	174	-1	377	306	22.8	37	MSaapp	356	372	0	0		0	0	0	0	0
167	1	77	54	-1	397	176	23.4	35	ABprpapap	113	0	0	0		0	0	0	0	0
168	1	139	102	-1	172	239	6.7	29	ABalapapa	278	-142	0	0		0	0	0	0	0
169	1	72	158	-1	418	128	22.1	34	ABprppaaa	318	145	0	0		0	0	0	0	0
170	1	110	93	-1	395	399	15.5	32	ABplppapa	308	-149	0	0		0	0	0	0	0
171	1	136	119	-1	330	309	22.7	33	MSaapap	322	1113	0	0		0	0	0	0	0
172	1	46	142	-1	247	348	22.6	33	ABplpapaa	332	576	0	0		0	0	0	0	0
173	1	112	96	-1	532	241	20.9	42	Cppa	388	-1471	0	0		0	0	0	0	0
174	0	117	-1	-1	446	309	19.0	37		316	0	0	0		0	0	0	0	0
175	1	173	125	-1	363	274	17.0	32	Z3	-40	0	0	0		0	0	0	0	0
176	1	34	81	-1	530	256	13.9	34	Eprp	100	0	0	0		0	0	0	0	0
177	0	174	-1	-1	440	190	28.5	30		295	-349	0	0		0	0	0	0	0
178	1	175	179	-1	451	302	20.0	29	Dap	387	193	0	0		0	0	0	0	0
179	1	117	180	-1	395	327	18.0	31	Daa	335	287	0	0		0	0	0	0	0
180	1	176	181	-1	438	214	20.0	31	Dpa	-79	0	0	0		0	0	0	0	0
