# Supplementary material for: The AP-2 Transcription Factor APTF-2 Is Required for Neuroblast and Epidermal Morphogenesis in Caenorhabditis elegans Embryogenesis
Source: PLoS Genet. 2016 May 13;12(5):e1006048. doi: 10.1371/journal.pgen.1006048 (PMC4866721; doi:10.1371/journal.pgen.1006048)
Supplement: S2 Text — (ZIP) [file pgen.1006048.s030.zip › nuclei/t110-nuclei]

1	1	140	119	-1	192	338	13.1	33	ABalpppap	307	1393	0	0		0	0	0	0	0
2	1	31	45	-1	326	109	11.8	32	ABpraapap	311	498	0	0		0	0	0	0	0
3	1	108	92	-1	604	222	19.6	34	ABprapppp	309	1133	0	0		0	0	0	0	0
4	1	103	112	-1	508	190	18.5	33	ABprppapp	309	96	0	0		0	0	0	0	0
5	1	128	94	-1	255	391	16.3	32	ABplpaapa	-67	0	0	0		0	0	0	0	0
6	1	3	133	-1	145	347	12.4	31	ABalppaaa	-179	0	0	0		0	0	0	0	0
7	1	130	169	-1	465	158	23.4	36	ABprpappp	355	932	0	0		0	0	0	0	0
8	1	6	69	-1	145	266	8.0	32	ABalapaap	96	0	0	0		0	0	0	0	0
9	1	55	125	-1	374	109	18.4	34	ABprpaapp	281	0	0	0		0	0	0	0	0
10	1	14	66	-1	213	174	9.8	33	ABalapppa	322	545	0	0		0	0	0	0	0
11	1	64	43	-1	509	181	23.3	37	ABprppppa	348	107	0	0		0	0	0	0	0
12	1	107	72	-1	352	351	15.7	36	MSappp	315	1075	0	0		0	0	0	0	0
13	1	164	142	-1	475	127	13.4	33	ABprapapa	-72	0	0	0		0	0	0	0	0
14	1	114	6	-1	91	238	21.2	33	ABaraaaap	160	0	0	0		0	0	0	0	0
15	1	58	12	-1	124	325	19.2	35	ABalpapap	123	0	0	0		0	0	0	0	0
16	1	28	99	-1	118	234	8.5	32	ABalapaaa	-388	0	0	0		0	0	0	0	0
17	1	59	67	-1	86	310	18.6	33	ABalpaaap	317	-1192	0	0		0	0	0	0	0
18	1	152	135	-1	454	391	12.9	33	ABplappap	300	-38	0	0		0	0	0	0	0
19	1	43	124	-1	300	358	8.5	31	ABplapaaa	303	97	0	0		0	0	0	0	0
20	1	82	164	-1	164	366	16.9	32	ABalppaap	294	1106	0	0		0	0	0	0	0
21	1	138	39	-1	244	151	7.3	30	ABarpapaa	276	661	0	0		0	0	0	0	0
22	1	16	110	-1	416	408	19.7	34	ABplpppaa	323	60	0	0		0	0	0	0	0
23	1	151	30	-1	389	332	7.6	34	ABplapapa	341	58	0	0		0	0	0	0	0
24	1	159	83	-1	555	162	15.4	34	ABprappap	343	509	0	0		0	0	0	0	0
25	1	133	61	-1	154	152	10.1	31	ABalaappa	105	0	0	0		0	0	0	0	0
26	1	126	144	-1	198	201	5.7	33	ABarpaaaa	-487	0	0	0		0	0	0	0	0
27	1	52	3	-1	196	149	12.3	33	ABalaappp	131	0	0	0		0	0	0	0	0
28	1	129	49	-1	212	300	16.9	36	MSapaa	221	155	0	0		0	0	0	0	0
29	1	102	123	-1	430	270	5.9	32	ABarppapa	328	913	0	0		0	0	0	0	0
30	1	33	1	-1	80	226	16.3	33	ABaraaaaa	170	0	0	0		0	0	0	0	0
31	1	118	153	-1	205	383	17.7	33	ABplpaaaa	330	874	0	0		0	0	0	0	0
32	1	150	137	-1	219	250	18.0	35	MSaaapa	305	61	0	0		0	0	0	0	0
33	1	122	129	-1	319	290	6.4	33	ABplaaapp	321	-1513	0	0		0	0	0	0	0
34	1	155	159	-1	486	332	21.3	41	Capa	407	1202	0	0		0	0	0	0	0
35	1	46	18	-1	100	345	15.0	33	ABalpapaa	327	507	0	0		0	0	0	0	0
36	1	11	63	-1	125	173	12.1	32	ABalaaapp	299	337	0	0		0	0	0	0	0
37	1	111	127	-1	459	163	17.6	36	ABprppapa	311	457	0	0		0	0	0	0	0
38	1	26	21	-1	190	122	15.6	31	ABpraaaaa	53	0	0	0		0	0	0	0	0
39	1	25	147	-1	296	99	15.7	35	ABpraaapp	347	-707	0	0		0	0	0	0	0
40	1	101	138	-1	357	115	14.1	34	ABpraappa	170	0	0	0		0	0	0	0	0
41	1	145	165	-1	455	152	9.3	31	ABarppppa	83	0	0	0		0	0	0	0	0
42	1	40	29	-1	115	262	19.1	33	ABaraapaa	296	671	0	0		0	0	0	0	0
43	1	89	80	-1	495	390	14.2	32	ABplapppa	263	-187	0	0		0	0	0	0	0
44	1	88	53	-1	583	211	9.5	35	Cpaap	351	-143	0	0		0	0	0	0	0
45	1	62	32	-1	441	353	8.2	33	ABplapapp	99	0	0	0		0	0	0	0	0
46	1	117	25	-1	341	379	12.0	36	ABplaappp	49	0	0	0		0	0	0	0	0
47	1	18	46	-1	275	113	10.7	31	ABpraapaa	-40	0	0	0		0	0	0	0	0
48	1	100	58	-1	159	155	15.5	32	ABalaapap	379	0	0	0		0	0	0	0	0
49	1	83	162	-1	499	345	8.4	32	ABarppapp	366	0	0	0		0	0	0	0	0
50	1	17	117	-1	507	141	16.2	35	ABprappaa	356	213	0	0		0	0	0	0	0
51	1	136	71	-1	288	359	12.6	33	ABalppppp	155	0	0	0		0	0	0	0	0
52	1	45	52	-1	108	188	15.4	32	ABalaapaa	317	59	0	0		0	0	0	0	0
53	1	97	62	-1	312	202	6.8	34	ABarpaapp	347	0	0	0		0	0	0	0	0
54	1	167	104	-1	392	178	23.7	35	ABprpapap	298	86	0	0		0	0	0	0	0
55	1	22	170	-1	527	181	11.6	32	ABarppppp	112	0	0	0		0	0	0	0	0
56	1	79	60	-1	182	364	21.6	34	ABalppapa	302	101	0	0		0	0	0	0	0
57	1	21	167	-1	292	153	8.4	32	ABarpapap	321	54	0	0		0	0	0	0	0
58	1	120	128	-1	430	257	17.1	34	Z2	333	322	0	0		0	0	0	0	0
59	1	61	15	-1	477	406	20.5	34	ABplpppap	310	310	0	0		0	0	0	0	0
60	1	158	86	-1	249	172	18.5	29	MSppaap	225	122	0	0		0	0	0	0	0
61	1	80	151	-1	532	394	17.6	33	ABplapppp	332	-1244	0	0		0	0	0	0	0
62	1	156	36	-1	267	185	11.2	32	ABalapppp	178	0	0	0		0	0	0	0	0
63	0	-1	-1	-1	451	306	17.4	39		392	92	0	0		0	0	0	0	0
64	1	137	44	-1	538	364	11.1	33	Caapa	326	-29	0	0		0	0	0	0	0
65	1	39	118	-1	464	219	11.2	33	Epra	280	-238	0	0		0	0	0	0	0
66	1	165	76	-1	150	278	22.0	34	ABaraapap	71	0	0	0		0	0	0	0	0
67	1	60	42	-1	236	110	13.3	33	ABpraaapa	286	-856	0	0		0	0	0	0	0
68	1	87	89	-1	208	345	24.5	35	ABalppapp	352	123	0	0		0	0	0	0	0
69	1	144	149	-1	344	231	6.7	31	ABarppaaa	285	954	0	0		0	0	0	0	0
70	1	86	131	-1	232	330	12.5	33	ABalppppa	278	194	0	0		0	0	0	0	0
71	1	42	31	-1	530	342	17.8	35	Cappa	297	112	0	0		0	0	0	0	0
72	1	15	85	-1	65	266	17.4	31	ABalpaaaa	266	0	0	0		0	0	0	0	0
73	1	81	156	-1	281	143	16.4	30	MSppapa	189	727	0	0		0	0	0	0	0
74	1	99	102	-1	268	149	23.8	34	ABarappap	323	52	0	0		0	0	0	0	0
75	1	160	96	-1	374	111	10.4	32	ABprapaaa	-62	0	0	0		0	0	0	0	0
76	1	78	122	-1	159	323	21.7	34	ABalpappa	93	0	0	0		0	0	0	0	0
77	1	36	28	-1	252	386	11.2	35	ABplaappa	3	0	0	0		0	0	0	0	0
78	1	71	68	-1	102	307	12.7	37	ABalpaapa	48	0	0	0		0	0	0	0	0
79	1	142	35	-1	242	112	17.5	33	ABpraaaap	985	0	0	0		0	0	0	0	0
80	1	143	51	178	579	287	20.3	40	Cppp	400	-1112	0	0		0	0	0	0	0
81	1	176	105	-1	544	257	14.1	35	Eprp	295	85	0	0		0	0	0	0	0
82	1	77	16	-1	269	294	23.4	35	MSaapaa	330	247	0	0		0	0	0	0	0
83	1	38	98	-1	183	201	10.4	32	ABalappap	178	0	0	0		0	0	0	0	0
84	1	154	171	-1	405	201	11.6	39	Earp	-32	0	0	0		0	0	0	0	0
85	1	20	143	-1	240	212	14.5	33	MSpaaap	204	0	0	0		0	0	0	0	0
86	1	81	166	-1	325	164	16.8	30	MSppapp	220	421	0	0		0	0	0	0	0
87	1	147	114	-1	396	383	11.6	33	ABplappaa	194	0	0	0		0	0	0	0	0
88	1	19	77	-1	332	142	8.5	30	ABarpappa	437	0	0	0		0	0	0	0	0
89	1	72	13	-1	254	235	6.9	35	ABarpaapa	323	-631	0	0		0	0	0	0	0
90	1	9	5	-1	202	278	9.5	32	ABalapapp	316	-165	0	0		0	0	0	0	0
91	1	53	34	-1	533	229	24.9	39	ABprppppp	94	0	0	0		0	0	0	0	0
92	1	84	176	-1	614	314	18.1	37	Cpapp	314	115	0	0		0	0	0	0	0
93	1	170	2	-1	401	401	16.3	34	ABplppapa	309	-469	0	0		0	0	0	0	0
94	1	93	113	-1	164	290	12.1	31	ABalpppaa	307	128	0	0		0	0	0	0	0
95	1	85	64	-1	311	204	13.1	39	Eara	348	186	0	0		0	0	0	0	0
96	1	173	101	-1	533	238	20.4	40	Cppa	373	423	0	0		0	0	0	0	0
97	1	135	57	-1	201	154	17.6	32	MSppaaa	225	-183	0	0		0	0	0	0	0
98	1	24	8	-1	124	195	19.7	36	ABaraaapa	336	694	0	0		0	0	0	0	0
99	1	67	11	-1	342	331	9.1	31	ABplapaap	286	0	0	0		0	0	0	0	0
100	1	10	74	-1	439	379	23.5	37	ABplppppa	351	-364	0	0		0	0	0	0	0
101	1	112	168	-1	561	182	20.7	36	ABprpppap	-82	0	0	0		0	0	0	0	0
102	1	168	9	-1	180	239	7.3	29	ABalapapa	136	0	0	0		0	0	0	0	0
103	1	32	59	-1	513	314	12.9	38	Eplp	389	484	0	0		0	0	0	0	0
104	1	157	88	-1	371	171	6.9	33	ABarpappp	329	-64	0	0		0	0	0	0	0
105	1	146	90	-1	386	242	22.7	37	MSpapp	368	130	0	0		0	0	0	0	0
106	1	4	106	-1	97	278	9.4	32	ABalaaaal	308	527	0	0		0	0	0	0	0
107	1	149	50	-1	251	390	20.5	35	ABplpaaap	335	-237	0	0		0	0	0	0	0
108	1	115	109	-1	408	111	14.9	35	ABpraappp	328	193	0	0		0	0	0	0	0
109	1	47	33	-1	283	197	23.6	36	ABarapapp	354	-825	0	0		0	0	0	0	0
110	1	91	47	-1	150	316	16.5	33	ABalpaapp	333	224	0	0		0	0	0	0	0
111	1	109	4	-1	240	237	22.6	35	ABaraappp	210	0	0	0		0	0	0	0	0
112	1	1	40	-1	92	200	10.7	33	ABalaaapa	-20	0	0	0		0	0	0	0	0
113	1	51	75	-1	359	268	23.4	34	MSpapap	282	454	0	0		0	0	0	0	0
114	1	134	48	174	275	319	16.2	37	MSapap	216	-739	0	0		0	0	0	0	0
115	1	44	79	-1	139	213	23.1	33	ABarapaaa	326	-164	0	0		0	0	0	0	0
116	1	106	27	-1	302	402	16.9	33	ABplpaapp	311	-551	0	0		0	0	0	0	0
117	1	30	146	-1	579	338	15.3	36	Caapp	351	447	0	0		0	0	0	0	0
118	1	132	163	-1	323	98	19.1	33	ABprpaaaa	48	0	0	0		0	0	0	0	0
119	1	171	141	-1	331	313	23.0	34	MSaapap	326	192	0	0		0	0	0	0	0
120	1	121	56	-1	406	279	11.6	37	Epla	360	568	0	0		0	0	0	0	0
121	1	8	87	-1	130	227	13.5	32	MSaaaaa	301	414	0	0		0	0	0	0	0
122	1	125	154	-1	608	245	11.7	36	Cpapa	334	246	0	0		0	0	0	0	0
123	1	163	148	-1	350	160	25.3	36	ABprpapaa	326	98	0	0		0	0	0	0	0
124	1	76	24	-1	292	361	22.3	36	ABplpapap	323	788	0	0		0	0	0	0	0
125	1	175	182	-1	365	282	18.0	27	Z3	306	0	0	0		0	0	0	0	0
126	1	54	140	-1	261	311	7.0	31	ABplaaapa	293	104	0	0		0	0	0	0	0
127	1	5	172	-1	387	375	23.5	35	ABplpappp	355	233	0	0		0	0	0	0	0
128	1	57	130	-1	184	252	22.7	34	ABaraappa	165	0	0	0		0	0	0	0	0
129	1	162	152	-1	226	184	23.9	35	ABarapapa	-182	0	0	0		0	0	0	0	0
130	1	49	37	-1	245	356	7.7	32	ABplaapap	79	0	0	0		0	0	0	0	0
131	1	95	84	-1	169	167	21.9	34	ABaraaapp	97	0	0	0		0	0	0	0	0
132	1	37	136	-1	436	109	11.5	32	ABprapaap	196	0	0	0		0	0	0	0	0
133	1	34	54	-1	590	195	15.6	32	ABprapppa	193	0	0	0		0	0	0	0	0
134	1	96	81	-1	212	295	23.2	35	ABalpappp	313	-594	0	0		0	0	0	0	0
135	1	119	139	-1	276	266	12.4	38	Eala	384	1178	0	0		0	0	0	0	0
136	1	7	38	-1	221	299	6.5	32	ABplaaaap	223	0	0	0		0	0	0	0	0
137	1	123	65	-1	141	215	7.0	29	ABalappaa	-81	0	0	0		0	0	0	0	0
138	1	73	108	-1	173	309	6.2	31	ABplaaaaa	314	-452	0	0		0	0	0	0	0
139	1	92	78	-1	62	234	13.0	34	ABalaaaar	310	875	0	0		0	0	0	0	0
140	1	69	70	-1	397	135	7.5	33	ABarpppaa	289	93	0	0		0	0	0	0	0
141	1	48	115	-1	398	175	17.3	37	MSpppp	364	252	0	0		0	0	0	0	0
142	1	172	103	-1	246	346	22.2	33	ABplpapaa	-202	0	0	0		0	0	0	0	0
143	1	105	17	-1	206	251	12.8	32	MSaaaap	-50	0	0	0		0	0	0	0	0
144	1	94	10	-1	223	145	22.6	32	ABarappaa	304	-77	0	0		0	0	0	0	0
145	1	74	155	-1	559	325	9.3	34	Caaap	-58	0	0	0		0	0	0	0	0
146	1	104	121	-1	390	263	6.1	34	ABarppaap	327	-1136	0	0		0	0	0	0	0
147	1	2	100	-1	333	401	19.5	32	ABplppaaa	304	-6	0	0		0	0	0	0	0
148	1	50	93	-1	496	353	25.3	41	ABplppppp	-123	0	0	0		0	0	0	0	0
149	1	113	173	-1	344	109	22.6	34	ABprpaaap	150	0	0	0		0	0	0	0	0
150	1	65	20	-1	162	199	16.1	33	MSpaaaa	179	0	0	0		0	0	0	0	0
151	1	27	22	-1	326	320	17.6	33	MSappa	97	0	0	0		0	0	0	0	0
152	1	116	41	-1	276	215	17.8	31	MSpaapa	245	53	0	0		0	0	0	0	0
153	1	35	73	-1	191	212	24.8	35	ABarapaap	307	134	0	0		0	0	0	0	0
154	1	63	97	-1	543	326	23.6	36	Cappp	353	-91	0	0		0	0	0	0	0
155	1	66	55	-1	496	279	7.0	36	Caaaa	356	-1043	0	0		0	0	0	0	0
156	1	127	95	-1	279	262	17.5	31	MSaaapp	129	0	0	0		0	0	0	0	0
157	1	41	82	-1	528	131	10.5	33	ABprapapp	300	-56	0	0		0	0	0	0	0
158	1	169	134	-1	417	129	22.0	33	ABprppaaa	144	0	0	0		0	0	0	0	0
159	1	161	161	-1	510	149	20.5	35	ABprpppaa	15	0	0	0		0	0	0	0	0
160	1	124	177	-1	303	239	23.0	36	MSpapaa	368	662	0	0		0	0	0	0	0
161	1	13	107	-1	375	410	19.5	33	ABplppaap	334	826	0	0		0	0	0	0	0
162	1	70	19	-1	262	190	6.0	30	ABarpaaap	290	114	0	0		0	0	0	0	0
163	1	75	160	-1	314	148	22.4	35	ABarapppp	215	0	0	0		0	0	0	0	0
164	1	29	111	-1	455	386	17.5	32	ABplppapp	326	0	0	0		0	0	0	0	0
165	1	139	14	-1	349	278	12.4	37	Ealp	378	-566	0	0		0	0	0	0	0
166	1	148	157	-1	378	125	21.6	33	ABprpaapa	301	-492	0	0		0	0	0	0	0
167	1	90	23	-1	333	371	23.2	36	ABplpappa	419	0	0	0		0	0	0	0	0
168	1	110	116	-1	492	195	6.4	35	Cpaaa	412	0	0	0		0	0	0	0	0
169	1	68	175	-1	449	126	19.6	35	ABprppaap	343	847	0	0		0	0	0	0	0
170	1	141	26	-1	343	198	18.6	36	MSpppa	252	-521	0	0		0	0	0	0	0
171	1	56	180	-1	280	115	21.3	34	ABarapppa	318	-222	0	0		0	0	0	0	0
172	1	153	150	-1	441	181	6.2	32	ABarpppap	317	-152	0	0		0	0	0	0	0
173	1	98	7	-1	192	348	8.5	32	ABplaapaa	303	987	0	0		0	0	0	0	0
174	1	166	91	-1	381	310	22.7	38	MSaapp	376	1239	0	0		0	0	0	0	0
175	1	23	145	-1	310	242	17.6	29	MSpaapp	221	728	0	0		0	0	0	0	0
176	1	131	158	-1	435	187	24.1	37	ABprpappa	345	1064	0	0		0	0	0	0	0
177	1	12	126	-1	481	269	18.5	31	Dpp	55	0	0	0		0	0	0	0	0
178	0	177	-1	-1	432	198	28.5	30		190	-410	0	0		0	0	0	0	0
179	1	178	132	-1	447	300	19.0	29	Dap	387	193	0	0		0	0	0	0	0
180	1	179	179	-1	395	331	19.0	31	Daa	335	287	0	0		0	0	0	0	0
181	1	180	181	-1	437	222	20.0	31	Dpa	-79	0	0	0		0	0	0	0	0
