# Supplementary material for: The AP-2 Transcription Factor APTF-2 Is Required for Neuroblast and Epidermal Morphogenesis in Caenorhabditis elegans Embryogenesis
Source: PLoS Genet. 2016 May 13;12(5):e1006048. doi: 10.1371/journal.pgen.1006048 (PMC4866721; doi:10.1371/journal.pgen.1006048)
Supplement: S2 Text — (ZIP) [file pgen.1006048.s030.zip › nuclei/t111-nuclei]

1	1	30	24	-1	82	227	16.5	33	ABaraaaaa	119	0	0	0		0	0	0	0	0
2	1	93	156	-1	402	402	16.5	33	ABplppapa	319	790	0	0		0	0	0	0	0
3	1	27	4	-1	196	149	12.3	32	ABalaappp	293	-509	0	0		0	0	0	0	0
4	1	111	152	-1	242	238	22.6	35	ABaraappp	307	-22	0	0		0	0	0	0	0
5	1	90	44	-1	197	278	9.3	32	ABalapapp	298	181	0	0		0	0	0	0	0
6	1	14	7	-1	94	236	20.9	33	ABaraaaap	169	0	0	0		0	0	0	0	0
7	1	173	9	-1	192	345	8.4	31	ABplaapaa	299	0	0	0		0	0	0	0	0
8	1	98	63	-1	122	193	19.6	37	ABaraaapa	25	0	0	0		0	0	0	0	0
9	1	102	27	-1	178	239	7.1	30	ABalapapa	198	0	0	0		0	0	0	0	0
10	1	144	150	-1	226	147	23.3	34	ABarappaa	326	-723	0	0		0	0	0	0	0
11	1	99	129	-1	349	336	8.9	32	ABplapaap	317	694	0	0		0	0	0	0	0
12	1	15	51	-1	125	327	19.1	33	ABalpapap	334	512	0	0		0	0	0	0	0
13	1	89	15	-1	253	238	7.0	34	ABarpaapa	336	323	0	0		0	0	0	0	0
14	1	165	128	-1	347	277	12.2	38	Ealp	387	405	0	0		0	0	0	0	0
15	1	59	100	-1	479	404	20.5	34	ABplpppap	344	0	0	0		0	0	0	0	0
16	1	82	164	-1	266	293	23.0	35	MSaapaa	325	-1959	0	0		0	0	0	0	0
17	1	143	103	-1	203	242	12.5	32	MSaaaap	278	1484	0	0		0	0	0	0	0
18	1	35	31	-1	96	343	15.3	33	ABalpapaa	308	-63	0	0		0	0	0	0	0
19	1	162	46	-1	260	192	6.0	31	ABarpaaap	284	-230	0	0		0	0	0	0	0
20	1	150	18	-1	158	198	15.8	32	MSpaaaa	113	0	0	0		0	0	0	0	0
21	1	38	94	-1	188	120	15.6	31	ABpraaaaa	80	0	0	0		0	0	0	0	0
22	1	151	171	-1	328	320	17.5	35	MSappa	305	753	0	0		0	0	0	0	0
23	1	167	154	-1	334	370	23.2	37	ABplpappa	369	-766	0	0		0	0	0	0	0
24	1	124	174	-1	290	361	22.5	36	ABplpapap	355	-505	0	0		0	0	0	0	0
25	1	46	58	-1	340	382	12.4	36	ABplaappp	-43	0	0	0		0	0	0	0	0
26	1	170	19	38	338	200	19.1	36	MSpppa	210	1051	0	0		0	0	0	0	0
27	1	116	35	-1	301	402	17.1	35	ABplpaapp	284	-229	0	0		0	0	0	0	0
28	1	77	108	-1	256	388	11.2	34	ABplaappa	-4	0	0	0		0	0	0	0	0
29	1	42	67	-1	121	260	19.4	32	ABaraapaa	321	240	0	0		0	0	0	0	0
30	1	23	114	-1	394	343	8.0	34	ABplapapa	331	-136	0	0		0	0	0	0	0
31	1	71	168	-1	531	335	17.7	35	Cappa	333	424	0	0		0	0	0	0	0
32	1	45	165	-1	449	352	8.4	33	ABplapapp	334	1922	0	0		0	0	0	0	0
33	1	109	151	-1	288	199	23.7	37	ABarapapp	351	999	0	0		0	0	0	0	0
34	1	91	95	-1	525	228	25.3	38	ABprppppp	364	392	0	0		0	0	0	0	0
35	1	79	76	-1	240	112	17.4	33	ABpraaaap	63	0	0	0		0	0	0	0	0
36	1	62	132	-1	266	188	11.0	32	ABalapppp	324	988	0	0		0	0	0	0	0
37	1	130	124	-1	242	356	8.0	33	ABplaapap	62	0	0	0		0	0	0	0	0
38	1	136	61	-1	225	296	6.4	32	ABplaaaap	327	-1289	0	0		0	0	0	0	0
39	1	21	104	-1	248	151	7.3	30	ABarpapaa	298	2088	0	0		0	0	0	0	0
40	1	112	87	-1	88	201	10.7	33	ABalaaapa	43	0	0	0		0	0	0	0	0
41	1	152	161	-1	276	214	17.7	32	MSpaapa	306	47	0	0		0	0	0	0	0
42	1	67	109	-1	232	112	13.2	31	ABpraaapa	301	-219	0	0		0	0	0	0	0
43	1	11	178	-1	505	179	23.4	37	ABprppppa	325	-814	0	0		0	0	0	0	0
44	1	64	125	-1	540	361	11.2	31	Caapa	288	50	0	0		0	0	0	0	0
45	1	2	14	-1	323	106	11.5	32	ABpraapap	-29	0	0	0		0	0	0	0	0
46	1	47	70	-1	268	108	10.9	32	ABpraapaa	321	0	0	0		0	0	0	0	0
47	1	110	50	-1	154	310	16.5	34	ABalpaapp	212	0	0	0		0	0	0	0	0
48	1	114	145	-1	254	334	16.5	31	MSapapa	221	1764	0	0		0	0	0	0	0
49	1	28	34	81	212	304	17.2	34	MSapaa	212	-163	0	0		0	0	0	0	0
50	1	107	25	-1	251	390	20.5	35	ABplpaaap	368	0	0	0		0	0	0	0	0
51	1	80	3	-1	576	279	18.5	35	Cpppa	355	886	0	0		0	0	0	0	0
52	1	52	41	-1	105	188	15.1	31	ABalaapaa	311	-51	0	0		0	0	0	0	0
53	1	44	22	-1	581	218	9.8	35	Cpaap	332	202	0	0		0	0	0	0	0
54	1	133	59	-1	583	189	16.4	32	ABprapppa	302	883	0	0		0	0	0	0	0
55	1	155	83	-1	495	278	6.8	36	Caaaa	313	-732	0	0		0	0	0	0	0
56	1	120	68	-1	403	276	11.5	38	Epla	372	28	0	0		0	0	0	0	0
57	1	97	53	-1	193	150	18.1	31	MSppaaa	231	-815	0	0		0	0	0	0	0
58	1	48	142	-1	153	154	15.4	33	ABalaapap	281	67	0	0		0	0	0	0	0
59	1	103	49	-1	512	309	12.6	37	Eplp	374	776	0	0		0	0	0	0	0
60	1	56	30	-1	180	364	21.4	34	ABalppapa	419	0	0	0		0	0	0	0	0
61	1	25	56	-1	159	149	9.9	31	ABalaappa	83	0	0	0		0	0	0	0	0
62	1	53	71	-1	313	204	6.7	34	ABarpaapp	333	333	0	0		0	0	0	0	0
63	1	36	69	-1	124	173	11.8	30	ABalaaapp	205	0	0	0		0	0	0	0	0
64	1	95	89	-1	308	204	13.0	38	Eara	376	-114	0	0		0	0	0	0	0
65	1	137	91	-1	136	213	7.0	29	ABalappaa	288	6	0	0		0	0	0	0	0
66	1	10	122	-1	214	175	9.4	32	ABalapppa	116	0	0	0		0	0	0	0	0
67	1	17	99	-1	91	305	19.2	34	ABalpaaap	330	93	0	0		0	0	0	0	0
68	1	78	32	-1	103	305	13.1	37	ABalpaapa	192	0	0	0		0	0	0	0	0
69	1	8	133	-1	140	267	7.5	32	ABalapaap	104	0	0	0		0	0	0	0	0
70	1	140	21	-1	401	136	7.5	31	ABarpppaa	124	0	0	0		0	0	0	0	0
71	1	51	17	-1	288	353	12.5	33	ABalppppp	323	110	0	0		0	0	0	0	0
72	1	12	166	-1	353	348	15.4	35	MSappp	316	815	0	0		0	0	0	0	0
73	1	153	158	-1	188	209	24.7	35	ABarapaap	325	-228	0	0		0	0	0	0	0
74	1	100	29	-1	438	377	23.4	35	ABplppppa	-98	0	0	0		0	0	0	0	0
75	1	113	106	-1	361	274	24.3	34	MSpapap	300	-778	0	0		0	0	0	0	0
76	1	66	8	-1	156	276	21.8	34	ABaraapap	188	0	0	0		0	0	0	0	0
77	1	88	66	-1	330	142	8.4	32	ABarpappa	293	-471	0	0		0	0	0	0	0
78	1	139	88	-1	61	236	13.0	33	ABalaaaar	280	0	0	0		0	0	0	0	0
79	1	115	6	-1	139	214	23.3	35	ABarapaaa	-58	0	0	0		0	0	0	0	0
80	1	43	77	-1	499	387	14.2	31	ABplapppa	48	0	0	0		0	0	0	0	0
81	1	134	97	-1	212	294	23.5	36	ABalpappp	42	0	0	0		0	0	0	0	0
82	1	157	28	-1	535	136	10.9	33	ABprapapp	303	1205	0	0		0	0	0	0	0
83	1	24	90	-1	553	156	15.5	34	ABprappap	318	1096	0	0		0	0	0	0	0
84	1	131	138	-1	174	166	22.3	38	ABaraaapp	-488	0	0	0		0	0	0	0	0
85	1	72	42	-1	68	269	17.5	32	ABalpaaaa	155	0	0	0		0	0	0	0	0
86	1	60	147	-1	249	171	18.8	30	MSppaap	252	-186	0	0		0	0	0	0	0
87	1	121	5	-1	129	229	13.3	33	MSaaaaa	94	0	0	0		0	0	0	0	0
88	1	104	85	-1	371	167	7.0	33	ABarpappp	320	167	0	0		0	0	0	0	0
89	1	68	123	-1	211	347	24.6	35	ABalppapp	328	8	0	0		0	0	0	0	0
90	1	105	37	-1	378	242	22.4	37	MSpapp	-297	0	0	0		0	0	0	0	0
91	1	174	43	-1	377	316	22.5	35	MSaapp	313	-97	0	0		0	0	0	0	0
92	1	3	84	-1	596	218	20.2	36	ABprapppp	319	772	0	0		0	0	0	0	0
93	1	148	136	-1	492	354	25.4	39	ABplppppp	382	-748	0	0		0	0	0	0	0
94	1	5	127	-1	256	393	16.3	33	ABplpaapa	322	131	0	0		0	0	0	0	0
95	1	156	75	-1	280	266	17.5	32	MSaaapp	229	445	0	0		0	0	0	0	0
96	1	75	20	-1	373	113	10.3	32	ABprapaaa	-109	0	0	0		0	0	0	0	0
97	1	154	177	-1	538	328	23.8	36	Cappp	316	-1028	0	0		0	0	0	0	0
98	1	83	135	-1	176	192	10.5	30	ABalappap	200	0	0	0		0	0	0	0	0
99	1	16	39	-1	117	236	8.5	31	ABalapaaa	195	0	0	0		0	0	0	0	0
100	1	147	45	-1	332	401	19.4	33	ABplppaaa	79	0	0	0		0	0	0	0	0
101	1	96	137	-1	527	244	20.5	40	Cppa	374	93	0	0		0	0	0	0	0
102	1	74	13	-1	279	152	24.5	36	ABarappap	345	-973	0	0		0	0	0	0	0
103	1	142	126	-1	242	346	22.2	33	ABplpapaa	336	156	0	0		0	0	0	0	0
104	1	54	33	-1	385	179	23.8	35	ABprpapap	332	-1168	0	0		0	0	0	0	0
105	1	81	78	-1	542	261	14.3	37	Eprp	363	-163	0	0		0	0	0	0	0
106	1	106	65	-1	93	279	9.9	32	ABalaaaal	215	0	0	0		0	0	0	0	0
107	1	161	80	-1	375	410	19.6	32	ABplppaap	296	1123	0	0		0	0	0	0	0
108	1	138	12	-1	178	305	6.2	32	ABplaaaaa	304	669	0	0		0	0	0	0	0
109	1	108	60	-1	412	110	15.3	36	ABpraappp	346	191	0	0		0	0	0	0	0
110	1	22	130	-1	416	402	20.4	36	ABplpppaa	320	1284	0	0		0	0	0	0	0
111	1	164	139	-1	456	385	18.1	33	ABplppapp	312	377	0	0		0	0	0	0	0
112	1	4	54	-1	513	184	18.6	33	ABprppapp	331	-163	0	0		0	0	0	0	0
113	1	94	16	-1	164	292	12.4	30	ABalpppaa	306	-158	0	0		0	0	0	0	0
114	1	87	162	-1	401	385	11.9	34	ABplappaa	93	0	0	0		0	0	0	0	0
115	1	141	110	-1	395	172	17.0	36	MSpppp	361	-389	0	0		0	0	0	0	0
116	1	168	73	-1	494	194	6.4	35	Cpaaa	344	-1241	0	0		0	0	0	0	0
117	1	50	131	-1	504	135	16.2	33	ABprappaa	338	-1227	0	0		0	0	0	0	0
118	1	65	48	-1	458	216	11.3	34	Epra	338	42	0	0		0	0	0	0	0
119	1	1	112	-1	192	336	13.2	33	ABalpppap	316	-471	0	0		0	0	0	0	0
120	0	178	-1	-1	420	188	28.5	29		191	-413	0	0		0	0	0	0	0
121	1	146	11	-1	391	261	6.1	34	ABarppaap	99	0	0	0		0	0	0	0	0
122	1	76	121	-1	161	323	21.7	33	ABalpappa	328	700	0	0		0	0	0	0	0
123	1	29	64	-1	427	274	6.0	34	ABarppapa	311	-197	0	0		0	0	0	0	0
124	1	19	117	-1	300	358	8.5	31	ABplapaaa	307	-11	0	0		0	0	0	0	0
125	1	9	120	-1	369	105	17.8	34	ABprpaapp	339	127	0	0		0	0	0	0	0
126	1	177	179	-1	473	255	18.2	35	Dpp	352	1042	0	0		0	0	0	0	0
127	1	37	140	-1	459	160	17.2	36	ABprppapa	299	440	0	0		0	0	0	0	0
128	1	58	183	-1	429	255	16.7	32	Z2	329	349	0	0		0	0	0	0	0
129	1	33	86	-1	321	291	6.5	33	ABplaaapp	67	0	0	0		0	0	0	0	0
130	1	128	134	-1	190	250	22.5	35	ABaraappa	328	-134	0	0		0	0	0	0	0
131	1	70	55	-1	231	334	12.5	33	ABalppppa	335	-35	0	0		0	0	0	0	0
132	1	179	82	-1	449	305	17.3	35	Dap	392	-3	0	0		0	0	0	0	0
133	1	6	57	-1	145	342	12.1	30	ABalppaaa	293	448	0	0		0	0	0	0	0
134	1	158	148	-1	416	129	21.9	35	ABprppaaa	335	440	0	0		0	0	0	0	0
135	1	18	169	-1	455	393	13.6	34	ABplappap	482	0	0	0		0	0	0	0	0
136	1	132	146	-1	434	111	11.5	30	ABprapaap	-167	0	0	0		0	0	0	0	0
137	1	32	23	-1	215	245	17.3	35	MSaaapa	341	-285	0	0		0	0	0	0	0
138	1	40	102	-1	360	110	13.7	33	ABpraappa	329	1204	0	0		0	0	0	0	0
139	1	135	74	-1	272	268	12.2	38	Eala	382	202	0	0		0	0	0	0	0
140	1	126	62	-1	265	313	6.8	31	ABplaaapa	377	0	0	0		0	0	0	0	0
141	1	119	153	-1	329	312	23.5	34	MSaapap	303	-130	0	0		0	0	0	0	0
142	1	13	170	-1	482	122	12.5	32	ABprapapa	134	0	0	0		0	0	0	0	0
143	1	85	2	-1	238	198	14.9	32	MSpaaap	308	-414	0	0		0	0	0	0	0
144	1	26	173	-1	201	202	5.9	31	ABarpaaaa	298	459	0	0		0	0	0	0	0
145	1	175	163	-1	308	241	17.4	29	MSpaapp	222	97	0	0		0	0	0	0	0
146	1	117	167	-1	580	340	15.6	35	Caapp	337	-167	0	0		0	0	0	0	0
147	1	39	116	-1	299	103	15.5	35	ABpraaapp	-22	0	0	0		0	0	0	0	0
148	1	123	101	-1	347	153	25.2	37	ABprpapaa	372	-211	0	0		0	0	0	0	0
149	1	69	149	-1	343	235	6.5	31	ABarppaaa	-25	0	0	0		0	0	0	0	0
150	1	172	155	-1	440	175	6.5	33	ABarpppap	314	-1218	0	0		0	0	0	0	0
151	1	61	176	-1	532	392	17.4	35	ABplapppp	316	109	0	0		0	0	0	0	0
152	1	129	160	-1	229	190	24.2	34	ABarapapa	157	0	0	0		0	0	0	0	0
153	1	31	79	-1	204	381	18.1	33	ABplpaaaa	322	234	0	0		0	0	0	0	0
154	1	122	36	-1	605	248	12.3	35	Cpapa	348	-1825	0	0		0	0	0	0	0
155	1	145	111	-1	562	322	9.5	34	Caaap	345	-275	0	0		0	0	0	0	0
156	1	73	144	-1	270	148	16.3	32	MSppapa	97	0	0	0		0	0	0	0	0
157	1	166	143	-1	376	119	21.6	34	ABprpaapa	308	769	0	0		0	0	0	0	0
158	1	176	159	-1	427	181	23.9	37	ABprpappa	337	758	0	0		0	0	0	0	0
159	1	34	115	-1	480	321	21.2	40	Capa	378	1396	0	0		0	0	0	0	0
160	1	163	92	-1	313	149	21.5	33	ABarapppp	315	207	0	0		0	0	0	0	0
161	1	159	172	-1	506	149	20.6	34	ABprpppaa	349	-236	0	0		0	0	0	0	0
162	1	49	107	-1	500	340	8.3	32	ABarppapp	476	0	0	0		0	0	0	0	0
163	1	118	105	-1	314	98	19.2	34	ABprpaaaa	329	-209	0	0		0	0	0	0	0
164	1	20	26	-1	164	368	16.5	32	ABalppaap	244	0	0	0		0	0	0	0	0
165	1	41	72	-1	463	151	9.1	32	ABarppppa	135	0	0	0		0	0	0	0	0
166	1	86	119	-1	324	161	16.7	33	MSppapp	-207	0	0	0		0	0	0	0	0
167	1	57	40	-1	291	152	7.8	34	ABarpapap	315	-180	0	0		0	0	0	0	0
168	1	101	118	-1	558	184	21.2	35	ABprpppap	325	-17	0	0		0	0	0	0	0
169	1	7	141	-1	462	162	23.3	36	ABprpappp	343	726	0	0		0	0	0	0	0
170	1	55	52	-1	534	185	11.3	33	ABarppppp	126	0	0	0		0	0	0	0	0
171	1	84	157	-1	402	197	11.6	38	Earp	375	-467	0	0		0	0	0	0	0
172	1	127	98	-1	384	376	23.8	36	ABplpappp	178	0	0	0		0	0	0	0	0
173	1	149	113	-1	342	108	22.4	34	ABprpaaap	309	-776	0	0		0	0	0	0	0
174	1	114	96	-1	295	306	16.4	31	MSapapp	210	505	0	0		0	0	0	0	0
175	1	169	47	-1	447	126	19.7	36	ABprppaap	310	1394	0	0		0	0	0	0	0
176	1	92	175	-1	618	309	18.1	36	Cpapp	350	-205	0	0		0	0	0	0	0
177	1	160	10	-1	303	242	22.8	37	MSpapaa	365	-549	0	0		0	0	0	0	0
178	1	80	1	-1	574	284	22.6	35	Cpppp	332	0	0	0		0	0	0	0	0
179	1	180	180	-1	401	335	18.1	30	Daa	261	1021	0	0		0	0	0	0	0
180	1	171	93	-1	274	117	21.4	34	ABarapppa	337	324	0	0		0	0	0	0	0
181	1	181	184	-1	436	218	20.0	31	Dpa	-79	0	0	0		0	0	0	0	0
182	1	125	185	-1	366	279	17.666666	28	Z3	306	0	0	0		0	0	0	0	0
