# Supplementary material for: The AP-2 Transcription Factor APTF-2 Is Required for Neuroblast and Epidermal Morphogenesis in Caenorhabditis elegans Embryogenesis
Source: PLoS Genet. 2016 May 13;12(5):e1006048. doi: 10.1371/journal.pgen.1006048 (PMC4866721; doi:10.1371/journal.pgen.1006048)
Supplement: S2 Text — (ZIP) [file pgen.1006048.s030.zip › nuclei/t112-nuclei]

1	1	178	103	-1	571	286	23.4	36	Cpppp	334	162	0	0		0	0	0	0	0
2	1	143	4	-1	232	193	14.9	33	MSpaaap	321	812	0	0		0	0	0	0	0
3	1	51	173	-1	582	274	18.2	35	Cpppa	313	-846	0	0		0	0	0	0	0
4	1	3	80	-1	197	152	12.8	32	ABalaappp	294	138	0	0		0	0	0	0	0
5	1	87	97	-1	127	231	12.6	32	MSaaaaa	413	0	0	0		0	0	0	0	0
6	1	79	104	-1	140	215	23.4	34	ABarapaaa	306	-88	0	0		0	0	0	0	0
7	1	6	50	-1	95	231	21.1	31	ABaraaaap	-103	0	0	0		0	0	0	0	0
8	1	76	174	-1	161	274	21.4	34	ABaraapap	325	434	0	0		0	0	0	0	0
9	1	7	111	-1	199	350	8.3	32	ABplaapaa	326	133	0	0		0	0	0	0	0
10	1	177	32	-1	301	243	22.6	36	MSpapaa	327	59	0	0		0	0	0	0	0
11	1	121	133	-1	387	269	6.1	35	ABarppaap	87	0	0	0		0	0	0	0	0
12	1	108	86	-1	183	312	6.2	32	ABplaaaaa	311	384	0	0		0	0	0	0	0
13	1	102	129	-1	283	151	24.6	36	ABarappap	337	-22	0	0		0	0	0	0	0
14	1	45	12	-1	321	106	11.4	32	ABpraapap	-93	0	0	0		0	0	0	0	0
15	1	13	37	-1	251	239	6.8	34	ABarpaapa	339	285	0	0		0	0	0	0	0
16	1	113	115	-1	168	293	12.4	32	ABalpppaa	322	-720	0	0		0	0	0	0	0
17	1	71	62	-1	285	353	12.9	33	ABalppppp	33	0	0	0		0	0	0	0	0
18	1	20	19	-1	157	202	15.3	32	MSpaaaa	311	119	0	0		0	0	0	0	0
19	1	26	178	-1	322	187	18.9	31	MSpppaa	194	117	0	0		0	0	0	0	0
20	1	96	53	-1	375	114	10.4	32	ABprapaaa	239	0	0	0		0	0	0	0	0
21	1	70	55	-1	400	136	7.4	31	ABarpppaa	278	116	0	0		0	0	0	0	0
22	1	53	25	-1	582	219	9.5	36	Cpaap	333	-30	0	0		0	0	0	0	0
23	1	137	158	-1	211	245	16.9	35	MSaaapa	354	-397	0	0		0	0	0	0	0
24	1	1	43	-1	88	228	16.4	32	ABaraaaaa	-394	0	0	0		0	0	0	0	0
25	1	50	31	-1	251	390	20.2	33	ABplpaaap	339	-342	0	0		0	0	0	0	0
26	1	164	165	-1	164	367	16.5	33	ABalppaap	295	65	0	0		0	0	0	0	0
27	1	9	54	-1	175	243	6.9	29	ABalapapa	281	-705	0	0		0	0	0	0	0
28	1	82	2	-1	531	133	10.6	32	ABprapapp	294	-48	0	0		0	0	0	0	0
29	1	74	136	-1	438	374	23.7	35	ABplppppa	352	-224	0	0		0	0	0	0	0
30	1	60	155	-1	179	362	21.5	34	ABalppapa	311	-871	0	0		0	0	0	0	0
31	1	18	85	-1	95	338	15.7	32	ABalpapaa	-105	0	0	0		0	0	0	0	0
32	1	68	70	-1	94	303	13.1	37	ABalpaapa	-58	0	0	0		0	0	0	0	0
33	1	104	107	-1	381	172	24.0	36	ABprpapap	254	77	0	0		0	0	0	0	0
34	1	49	56	-1	238	298	17.4	30	MSapaap	215	-169	0	0		0	0	0	0	0
35	1	27	109	-1	302	402	17.4	35	ABplpaapp	400	0	0	0		0	0	0	0	0
36	1	154	139	-1	604	244	12.5	36	Cpapa	81	0	0	0		0	0	0	0	0
37	1	90	110	-1	376	239	22.8	37	MSpapp	283	121	0	0		0	0	0	0	0
38	1	26	17	-1	365	206	19.2	31	MSpppap	202	116	0	0		0	0	0	0	0
39	1	99	114	-1	122	237	8.0	30	ABalapaaa	243	0	0	0		0	0	0	0	0
40	1	167	9	-1	290	153	7.5	32	ABarpapap	-183	0	0	0		0	0	0	0	0
41	1	52	123	-1	100	185	14.9	33	ABalaapaa	47	0	0	0		0	0	0	0	0
42	1	85	142	-1	72	264	18.0	33	ABalpaaaa	216	0	0	0		0	0	0	0	0
43	1	91	57	-1	375	315	22.4	35	MSaapp	350	27	0	0		0	0	0	0	0
44	1	5	83	-1	194	282	9.1	32	ABalapapp	287	216	0	0		0	0	0	0	0
45	1	100	78	-1	336	400	19.3	32	ABplppaaa	266	1470	0	0		0	0	0	0	0
46	1	19	73	-1	258	195	6.1	31	ABarpaaap	289	-238	0	0		0	0	0	0	0
47	1	175	108	-1	442	129	20.4	36	ABprppaap	304	1408	0	0		0	0	0	0	0
48	1	118	141	-1	454	218	11.4	36	Epra	347	198	0	0		0	0	0	0	0
49	1	59	105	-1	515	306	12.4	37	Eplp	354	-162	0	0		0	0	0	0	0
50	1	47	29	-1	148	311	16.1	34	ABalpaapp	191	0	0	0		0	0	0	0	0
51	1	12	154	-1	128	332	18.9	35	ABalpapap	183	0	0	0		0	0	0	0	0
52	1	170	137	-1	535	180	11.4	33	ABarppppp	299	90	0	0		0	0	0	0	0
53	1	57	82	-1	184	150	18.5	33	MSppaaa	275	110	0	0		0	0	0	0	0
54	1	112	168	-1	515	176	18.5	32	ABprppapp	272	-1017	0	0		0	0	0	0	0
55	1	131	94	-1	232	337	12.3	33	ABalppppa	174	0	0	0		0	0	0	0	0
56	1	61	84	-1	163	148	10.4	30	ABalaappa	166	0	0	0		0	0	0	0	0
57	1	133	124	-1	144	340	12.1	32	ABalppaaa	289	-195	0	0		0	0	0	0	0
58	1	25	63	-1	341	386	13.1	35	ABplaappp	355	1412	0	0		0	0	0	0	0
59	1	54	146	-1	581	184	17.2	32	ABprapppa	319	839	0	0		0	0	0	0	0
60	1	109	39	-1	408	107	15.4	35	ABpraappp	333	208	0	0		0	0	0	0	0
61	1	38	68	-1	229	296	6.5	32	ABplaaaap	39	0	0	0		0	0	0	0	0
62	1	140	128	-1	272	311	6.8	30	ABplaaapa	-276	0	0	0		0	0	0	0	0
63	1	8	72	-1	125	193	19.7	35	ABaraaapa	77	0	0	0		0	0	0	0	0
64	1	123	149	-1	426	279	6.2	34	ABarppapa	161	0	0	0		0	0	0	0	0
65	1	106	38	-1	93	280	9.5	32	ABalaaaal	198	0	0	0		0	0	0	0	0
66	1	77	179	-1	329	150	8.4	30	ABarpappa	174	0	0	0		0	0	0	0	0
67	1	29	138	-1	119	259	20.0	33	ABaraapaa	134	0	0	0		0	0	0	0	0
68	1	56	88	-1	402	276	11.6	37	Epla	379	471	0	0		0	0	0	0	0
69	1	63	116	-1	122	172	11.5	31	ABalaaapp	299	-841	0	0		0	0	0	0	0
70	1	46	5	-1	266	112	11.1	32	ABpraapaa	326	712	0	0		0	0	0	0	0
71	1	62	150	-1	313	203	6.9	34	ABarpaapp	490	0	0	0		0	0	0	0	0
72	1	165	118	-1	462	155	9.1	33	ABarppppa	313	-215	0	0		0	0	0	0	0
73	1	116	171	-1	493	196	6.6	35	Cpaaa	349	-537	0	0		0	0	0	0	0
74	1	139	145	-1	267	271	12.1	38	Eala	381	-3	0	0		0	0	0	0	0
75	1	95	140	-1	281	260	17.5	30	MSaaapp	265	429	0	0		0	0	0	0	0
76	1	35	15	-1	236	112	17.4	33	ABpraaaap	39	0	0	0		0	0	0	0	0
77	1	80	130	-1	503	384	14.2	31	ABplapppa	316	-246	0	0		0	0	0	0	0
78	1	105	164	-1	541	259	14.3	38	Eprp	-536	0	0	0		0	0	0	0	0
79	1	153	89	-1	204	384	18.3	33	ABplpaaaa	298	215	0	0		0	0	0	0	0
80	1	107	180	-1	378	411	19.7	32	ABplppaap	302	162	0	0		0	0	0	0	0
81	1	49	169	-1	189	301	16.5	30	MSapaaa	197	-176	0	0		0	0	0	0	0
82	1	132	101	-1	450	307	15.3	38	Dap	383	-270	0	0		0	0	0	0	0
83	1	55	160	-1	496	283	6.7	36	Caaaa	353	975	0	0		0	0	0	0	0
84	1	92	20	-1	593	218	20.0	35	ABprapppp	294	-771	0	0		0	0	0	0	0
85	1	88	122	-1	371	164	7.5	33	ABarpappp	268	0	0	0		0	0	0	0	0
86	1	129	93	-1	323	295	6.6	33	ABplaaapp	324	286	0	0		0	0	0	0	0
87	1	40	143	-1	90	201	10.4	31	ABalaaapa	21	0	0	0		0	0	0	0	0
88	1	78	6	-1	64	232	12.8	32	ABalaaaar	319	20	0	0		0	0	0	0	0
89	1	64	36	-1	306	204	13.2	37	Eara	361	827	0	0		0	0	0	0	0
90	1	83	58	-1	547	159	15.5	34	ABprappap	467	0	0	0		0	0	0	0	0
91	1	65	125	-1	139	209	7.0	30	ABalappaa	288	-27	0	0		0	0	0	0	0
92	1	160	121	-1	307	150	21.4	34	ABarapppp	333	-423	0	0		0	0	0	0	0
93	1	180	34	-1	269	120	21.5	35	ABarapppa	308	358	0	0		0	0	0	0	0
94	1	21	59	-1	191	121	15.6	31	ABpraaaaa	278	-25	0	0		0	0	0	0	0
95	1	34	11	-1	525	225	25.5	38	ABprppppp	381	-9	0	0		0	0	0	0	0
96	1	174	3	-1	300	304	16.2	30	MSapapp	223	0	0	0		0	0	0	0	0
97	1	81	98	-1	215	291	23.8	36	ABalpappp	340	97	0	0		0	0	0	0	0
98	1	172	87	-1	384	376	24.2	35	ABplpappp	353	-178	0	0		0	0	0	0	0
99	1	67	95	-1	90	302	19.5	33	ABalpaaap	-314	0	0	0		0	0	0	0	0
100	1	15	66	-1	480	403	20.8	34	ABplpppap	282	33	0	0		0	0	0	0	0
101	1	148	167	-1	345	153	25.2	36	ABprpapaa	332	-476	0	0		0	0	0	0	0
102	1	138	163	-1	355	107	13.6	34	ABpraappa	326	801	0	0		0	0	0	0	0
103	1	17	77	-1	201	241	12.4	31	MSaaaap	80	0	0	0		0	0	0	0	0
104	1	39	91	-1	246	153	7.3	31	ABarpapaa	293	310	0	0		0	0	0	0	0
105	1	163	153	-1	308	99	19.4	32	ABprpaaaa	324	-204	0	0		0	0	0	0	0
106	1	75	24	-1	361	277	24.3	33	MSpapap	162	0	0	0		0	0	0	0	0
107	1	162	14	-1	501	344	8.6	32	ABarppapp	376	0	0	0		0	0	0	0	0
108	1	28	26	-1	263	391	11.3	34	ABplaappa	311	-4	0	0		0	0	0	0	0
109	1	42	75	-1	232	110	13.2	32	ABpraaapa	81	0	0	0		0	0	0	0	0
110	1	115	48	-1	391	168	16.4	36	MSpppp	349	439	0	0		0	0	0	0	0
111	1	155	81	-1	563	324	9.4	36	Caaap	105	0	0	0		0	0	0	0	0
112	1	119	74	-1	199	337	13.5	34	ABalpppap	275	-483	0	0		0	0	0	0	0
113	1	173	135	-1	338	110	22.4	35	ABprpaaap	318	-145	0	0		0	0	0	0	0
114	1	30	28	-1	398	347	8.2	34	ABplapapa	338	-791	0	0		0	0	0	0	0
115	1	159	176	-1	482	316	20.8	41	Capa	407	177	0	0		0	0	0	0	0
116	1	147	65	-1	297	108	15.5	34	ABpraaapp	-58	0	0	0		0	0	0	0	0
117	1	124	27	-1	305	358	8.8	33	ABplapaaa	286	-1495	0	0		0	0	0	0	0
118	1	168	119	-1	557	183	21.5	34	ABprpppap	325	-597	0	0		0	0	0	0	0
119	1	166	99	-1	324	154	16.4	33	MSppapp	271	-546	0	0		0	0	0	0	0
120	1	125	131	-1	364	102	17.8	35	ABprpaapp	165	0	0	0		0	0	0	0	0
121	1	122	61	-1	160	319	22.1	33	ABalpappa	212	0	0	0		0	0	0	0	0
122	1	66	22	-1	209	173	9.4	33	ABalapppa	96	0	0	0		0	0	0	0	0
123	1	89	21	-1	216	348	24.8	38	ABalppapp	382	205	0	0		0	0	0	0	0
124	1	37	40	-1	250	355	8.2	32	ABplaapap	328	249	0	0		0	0	0	0	0
125	1	44	106	-1	542	358	11.7	33	Caapa	254	47	0	0		0	0	0	0	0
126	1	103	42	-1	241	343	21.6	34	ABplpapaa	96	0	0	0		0	0	0	0	0
127	1	94	177	-1	257	394	16.3	33	ABplpaapa	180	0	0	0		0	0	0	0	0
128	1	14	41	-1	345	275	12.3	38	Ealp	382	-769	0	0		0	0	0	0	0
129	1	11	127	-1	353	338	9.1	32	ABplapaap	381	0	0	0		0	0	0	0	0
130	1	110	18	-1	421	402	20.5	34	ABplpppaa	344	0	0	0		0	0	0	0	0
131	1	117	76	-1	504	130	15.9	35	ABprappaa	110	0	0	0		0	0	0	0	0
132	1	36	100	-1	261	189	10.7	32	ABalapppp	58	0	0	0		0	0	0	0	0
133	1	69	60	-1	139	271	7.3	31	ABalapaap	257	0	0	0		0	0	0	0	0
134	1	130	156	-1	195	249	22.1	35	ABaraappa	309	-1074	0	0		0	0	0	0	0
135	1	98	67	-1	172	188	9.8	32	ABalappap	288	-502	0	0		0	0	0	0	0
136	1	93	90	-1	493	358	25.3	39	ABplppppp	387	3	0	0		0	0	0	0	0
137	1	101	64	-1	524	243	20.6	41	Cppa	411	148	0	0		0	0	0	0	0
138	1	84	52	-1	176	171	22.5	35	ABaraaapp	339	993	0	0		0	0	0	0	0
139	1	111	134	-1	463	379	18.3	33	ABplppapp	296	377	0	0		0	0	0	0	0
140	1	127	112	-1	459	154	17.4	34	ABprppapa	270	-175	0	0		0	0	0	0	0
141	1	169	162	-1	458	156	24.0	36	ABprpappp	367	-452	0	0		0	0	0	0	0
142	1	58	47	-1	151	158	15.5	32	ABalaapap	291	-243	0	0		0	0	0	0	0
143	1	157	157	-1	370	118	21.4	34	ABprpaapa	300	458	0	0		0	0	0	0	0
144	1	156	144	-1	264	152	15.9	32	MSppapa	100	0	0	0		0	0	0	0	0
145	1	48	8	-1	256	336	16.5	30	MSapapa	-113	0	0	0		0	0	0	0	0
146	1	136	23	-1	429	113	11.5	30	ABprapaap	306	73	0	0		0	0	0	0	0
147	1	86	151	-1	249	172	19.3	30	MSppaap	749	0	0	0		0	0	0	0	0
148	1	134	79	-1	408	122	22.6	36	ABprppaaa	164	0	0	0		0	0	0	0	0
149	1	149	71	-1	335	241	6.2	32	ABarppaaa	200	0	0	0		0	0	0	0	0
150	1	10	1	-1	229	150	23.8	34	ABarappaa	-102	0	0	0		0	0	0	0	0
151	1	33	13	-1	291	203	23.9	37	ABarapapp	368	272	0	0		0	0	0	0	0
152	1	4	120	-1	248	237	22.5	34	ABaraappp	339	-753	0	0		0	0	0	0	0
153	1	141	117	-1	334	309	24.3	34	MSaapap	313	192	0	0		0	0	0	0	0
154	1	23	148	-1	332	371	23.3	39	ABplpappa	386	418	0	0		0	0	0	0	0
155	1	150	30	-1	435	178	6.5	33	ABarpppap	327	726	0	0		0	0	0	0	0
156	1	2	35	-1	402	398	16.6	34	ABplppapa	321	1367	0	0		0	0	0	0	0
157	1	171	132	-1	399	201	11.5	38	Earp	371	163	0	0		0	0	0	0	0
158	1	73	166	-1	189	217	24.6	35	ABarapaap	352	597	0	0		0	0	0	0	0
159	1	158	7	-1	423	184	23.4	33	ABprpappa	328	-31	0	0		0	0	0	0	0
160	1	152	46	-1	230	195	24.6	33	ABarapapa	334	218	0	0		0	0	0	0	0
161	1	41	44	-1	267	210	17.5	33	MSpaapa	292	-274	0	0		0	0	0	0	0
162	1	114	69	-1	408	386	12.3	34	ABplappaa	331	1323	0	0		0	0	0	0	0
163	1	145	49	-1	311	236	17.5	30	MSpaapp	127	0	0	0		0	0	0	0	0
164	1	16	45	-1	268	290	22.5	34	MSaapaa	338	393	0	0		0	0	0	0	0
165	1	32	159	-1	452	356	8.5	33	ABplapapp	225	0	0	0		0	0	0	0	0
166	1	72	96	-1	355	344	14.7	36	MSappp	359	-553	0	0		0	0	0	0	0
167	1	146	16	-1	584	339	15.8	35	Caapp	346	-893	0	0		0	0	0	0	0
168	1	31	126	-1	532	328	17.7	36	Cappa	350	141	0	0		0	0	0	0	0
169	1	135	33	-1	460	396	14.5	34	ABplappap	372	0	0	0		0	0	0	0	0
170	1	142	152	-1	478	123	12.5	33	ABprapapa	324	-1132	0	0		0	0	0	0	0
171	1	22	161	-1	328	329	17.8	35	MSappa	352	-747	0	0		0	0	0	0	0
172	1	161	147	-1	499	147	21.0	35	ABprpppaa	293	876	0	0		0	0	0	0	0
173	1	144	113	-1	203	213	6.1	31	ABarpaaaa	258	108	0	0		0	0	0	0	0
174	1	24	51	-1	286	357	23.4	36	ABplpapap	-177	0	0	0		0	0	0	0	0
175	1	176	10	-1	618	307	17.9	36	Cpapp	337	-1531	0	0		0	0	0	0	0
176	1	151	92	-1	531	389	17.5	34	ABplapppp	355	0	0	0		0	0	0	0	0
177	1	97	102	-1	527	319	24.3	37	Cappp	325	208	0	0		0	0	0	0	0
178	1	43	172	-1	499	177	23.5	37	ABprppppa	175	0	0	0		0	0	0	0	0
179	1	126	170	-1	476	260	18.6	32	Dpp	-10	0	0	0		0	0	0	0	0
180	1	179	175	-1	403	336	18.2	31	Daa	225	1049	0	0		0	0	0	0	0
181	0	128	-1	-1	371	273	17.8	30		304	534	0	0		0	0	0	0	0
182	0	120	-1	-1	423	192	28.8	31		314	-382	0	0		0	0	0	0	0
183	1	128	184	-1	429	258	17.0	32	Z2	329	349	0	0		0	0	0	0	0
184	1	181	185	-1	427	214	20.0	31	Dpa	-79	0	0	0		0	0	0	0	0
185	1	182	181	-1	368	275	17.333334	29	Z3	306	0	0	0		0	0	0	0	0
