# Supplementary material for: The AP-2 Transcription Factor APTF-2 Is Required for Neuroblast and Epidermal Morphogenesis in Caenorhabditis elegans Embryogenesis
Source: PLoS Genet. 2016 May 13;12(5):e1006048. doi: 10.1371/journal.pgen.1006048 (PMC4866721; doi:10.1371/journal.pgen.1006048)
Supplement: S2 Text — (ZIP) [file pgen.1006048.s030.zip › nuclei/t113-nuclei]

1	1	150	148	-1	233	152	24.3	34	ABarappaa	95	0	0	0		0	0	0	0	0
2	1	28	40	-1	530	132	10.6	33	ABprapapp	295	-29	0	0		0	0	0	0	0
3	1	96	55	-1	295	307	15.5	31	MSapapp	252	-87	0	0		0	0	0	0	0
4	1	2	82	-1	234	190	14.7	32	MSpaaap	326	123	0	0		0	0	0	0	0
5	1	70	54	-1	266	114	10.8	32	ABpraapaa	315	-175	0	0		0	0	0	0	0
6	1	88	130	-1	62	229	13.3	33	ABalaaaar	287	0	0	0		0	0	0	0	0
7	1	159	174	-1	418	184	24.0	37	ABprpappa	321	106	0	0		0	0	0	0	0
8	1	145	60	-1	255	338	16.6	32	MSapapa	303	185	0	0		0	0	0	0	0
9	1	40	66	-1	287	158	7.5	32	ABarpapap	310	364	0	0		0	0	0	0	0
10	1	175	33	-1	616	303	18.1	36	Cpapp	322	1009	0	0		0	0	0	0	0
11	1	95	95	-1	525	217	25.4	37	ABprppppp	344	-266	0	0		0	0	0	0	0
12	1	14	34	-1	319	112	11.0	32	ABpraapap	343	0	0	0		0	0	0	0	0
13	1	151	59	-1	301	203	23.5	35	ABarapapp	350	-62	0	0		0	0	0	0	0
14	1	107	47	-1	504	342	9.2	32	ABarppapp	60	0	0	0		0	0	0	0	0
15	1	76	3	-1	239	111	17.5	32	ABpraaaap	134	0	0	0		0	0	0	0	0
16	1	167	150	-1	586	337	16.4	35	Caapp	347	-368	0	0		0	0	0	0	0
17	1	38	140	-1	366	209	18.7	32	MSpppap	260	410	0	0		0	0	0	0	0
18	1	130	107	-1	426	406	20.6	35	ABplpppaa	349	710	0	0		0	0	0	0	0
19	1	18	25	-1	158	196	15.3	32	MSpaaaa	358	0	0	0		0	0	0	0	0
20	1	84	133	-1	589	214	20.1	35	ABprapppp	320	174	0	0		0	0	0	0	0
21	1	123	156	-1	212	352	24.6	39	ABalppapp	355	-141	0	0		0	0	0	0	0
22	1	122	113	-1	206	170	9.5	32	ABalapppa	82	0	0	0		0	0	0	0	0
23	1	146	111	-1	429	111	11.5	31	ABprapaap	273	166	0	0		0	0	0	0	0
24	1	106	105	-1	358	276	24.5	34	MSpapap	289	-1116	0	0		0	0	0	0	0
25	1	22	181	-1	581	215	9.4	36	Cpaap	331	-349	0	0		0	0	0	0	0
26	1	108	110	-1	262	391	11.5	34	ABplaappa	332	28	0	0		0	0	0	0	0
27	1	117	15	-1	308	359	8.9	32	ABplapaaa	319	119	0	0		0	0	0	0	0
28	1	114	77	-1	397	352	8.5	35	ABplapapa	323	151	0	0		0	0	0	0	0
29	1	50	27	-1	140	313	15.6	33	ABalpaapp	22	0	0	0		0	0	0	0	0
30	1	155	63	-1	434	178	6.7	33	ABarpppap	320	115	0	0		0	0	0	0	0
31	1	25	5	-1	252	391	20.5	34	ABplpaaap	69	0	0	0		0	0	0	0	0
32	1	10	71	-1	298	243	22.4	35	MSpapaa	355	-525	0	0		0	0	0	0	0
33	1	169	164	-1	463	395	14.5	34	ABplappap	-280	0	0	0		0	0	0	0	0
34	1	93	73	-1	265	121	21.2	34	ABarapppa	328	369	0	0		0	0	0	0	0
35	1	156	123	-1	404	405	16.6	33	ABplppapa	288	122	0	0		0	0	0	0	0
36	1	89	19	-1	305	206	13.0	37	Eara	373	-245	0	0		0	0	0	0	0
37	1	15	18	-1	248	241	6.6	34	ABarpaapa	4	0	0	0		0	0	0	0	0
38	1	65	103	-1	91	283	9.5	32	ABalaaaal	367	0	0	0		0	0	0	0	0
39	1	60	137	-1	401	103	15.4	34	ABpraappp	28	0	0	0		0	0	0	0	0
40	1	124	108	-1	247	357	8.3	31	ABplaapap	316	623	0	0		0	0	0	0	0
41	1	128	7	-1	344	279	12.4	38	Ealp	373	-907	0	0		0	0	0	0	0
42	1	126	65	-1	239	343	21.6	34	ABplpapaa	321	1321	0	0		0	0	0	0	0
43	1	24	94	-1	86	219	16.7	33	ABaraaaaa	-86	0	0	0		0	0	0	0	0
44	1	161	96	-1	263	207	17.5	33	MSpaapa	290	364	0	0		0	0	0	0	0
45	1	164	151	-1	270	290	22.3	33	MSaapaa	70	0	0	0		0	0	0	0	0
46	1	160	166	-1	234	195	24.8	34	ABarapapa	337	-469	0	0		0	0	0	0	0
47	1	142	87	-1	151	150	15.3	31	ABalaapap	310	78	0	0		0	0	0	0	0
48	1	110	43	-1	384	162	15.7	36	MSpppp	319	636	0	0		0	0	0	0	0
49	1	163	12	-1	315	237	17.5	31	MSpaapp	263	808	0	0		0	0	0	0	0
50	1	7	134	-1	99	223	21.3	32	ABaraaaap	138	0	0	0		0	0	0	0	0
51	1	174	72	-1	287	361	23.5	36	ABplpapap	346	162	0	0		0	0	0	0	0
52	1	138	64	-1	178	169	23.0	35	ABaraaapp	268	0	0	0		0	0	0	0	0
53	1	20	75	-1	378	116	10.3	32	ABprapaaa	133	0	0	0		0	0	0	0	0
54	1	27	4	-1	173	245	6.9	29	ABalapapa	291	487	0	0		0	0	0	0	0
55	1	21	69	-1	399	139	7.4	31	ABarpppaa	-199	0	0	0		0	0	0	0	0
56	1	34	93	-1	239	296	17.3	30	MSapaap	210	154	0	0		0	0	0	0	0
57	1	43	10	-1	372	313	22.4	37	MSaapp	328	-93	0	0		0	0	0	0	0
58	1	90	161	-1	543	161	15.4	33	ABprappap	461	0	0	0		0	0	0	0	0
59	1	94	104	-1	196	121	15.8	31	ABpraaaaa	283	-38	0	0		0	0	0	0	0
60	1	133	39	-1	143	272	7.7	31	ABalapaap	314	1231	0	0		0	0	0	0	0
61	1	121	115	-1	163	313	22.3	34	ABalpappa	7	0	0	0		0	0	0	0	0
62	1	17	51	-1	287	355	13.2	33	ABalppppp	331	-1025	0	0		0	0	0	0	0
63	1	58	154	-1	343	388	13.2	35	ABplaappp	177	0	0	0		0	0	0	0	0
64	1	137	23	159	517	244	21.1	41	Cppa	330	1350	0	0		0	0	0	0	0
65	1	116	91	-1	300	103	15.2	34	ABpraaapp	494	0	0	0		0	0	0	0	0
66	1	100	143	-1	487	400	21.2	34	ABplpppap	303	1920	0	0		0	0	0	0	0
67	1	135	49	-1	168	190	9.4	31	ABalappap	141	0	0	0		0	0	0	0	0
68	1	61	53	-1	228	301	6.5	33	ABplaaaap	294	381	0	0		0	0	0	0	0
69	1	162	155	-1	410	387	12.5	34	ABplappaa	47	0	0	0		0	0	0	0	0
70	1	32	70	-1	94	295	13.5	38	ABalpaapa	372	-759	0	0		0	0	0	0	0
71	1	149	158	-1	334	246	6.1	32	ABarppaaa	328	-72	0	0		0	0	0	0	0
72	1	63	22	-1	133	185	19.9	36	ABaraaapa	567	0	0	0		0	0	0	0	0
73	1	46	45	-1	255	194	5.8	30	ABarpaaap	295	1040	0	0		0	0	0	0	0
74	1	112	145	-1	195	338	14.0	35	ABalpppap	306	152	0	0		0	0	0	0	0
75	1	109	147	-1	238	110	13.6	31	ABpraaapa	308	-1260	0	0		0	0	0	0	0
76	1	131	57	-1	501	129	15.6	34	ABprappaa	342	92	0	0		0	0	0	0	0
77	1	103	170	-1	201	241	12.4	32	MSaaaap	41	0	0	0		0	0	0	0	0
78	1	45	117	-1	337	400	19.4	32	ABplppaaa	314	-109	0	0		0	0	0	0	0
79	1	148	102	-1	408	122	22.9	34	ABprppaaa	307	1419	0	0		0	0	0	0	0
80	1	4	38	-1	199	147	12.5	33	ABalaappp	327	-508	0	0		0	0	0	0	0
81	1	111	124	-1	566	322	9.9	35	Caaap	343	1992	0	0		0	0	0	0	0
82	1	53	13	-1	184	155	18.3	31	MSppaaa	118	0	0	0		0	0	0	0	0
83	1	44	128	-1	194	280	9.0	32	ABalapapp	321	389	0	0		0	0	0	0	0
84	1	56	37	-1	161	147	10.6	31	ABalaappa	58	0	0	0		0	0	0	0	0
85	1	31	16	-1	90	329	16.4	33	ABalpapaa	229	0	0	0		0	0	0	0	0
86	1	12	138	-1	181	313	6.6	32	ABplaaaaa	368	0	0	0		0	0	0	0	0
87	1	98	177	-1	391	377	23.8	35	ABplpappp	304	401	0	0		0	0	0	0	0
88	1	68	175	-1	400	275	11.3	38	Epla	375	547	0	0		0	0	0	0	0
89	1	79	99	-1	202	382	18.4	33	ABplpaaaa	368	0	0	0		0	0	0	0	0
90	1	136	29	-1	494	352	25.5	39	ABplppppp	394	1	0	0		0	0	0	0	0
91	1	104	31	-1	244	152	7.7	31	ABarpapaa	304	0	0	0		0	0	0	0	0
92	1	176	125	-1	533	386	17.6	34	ABplapppp	315	347	0	0		0	0	0	0	0
93	1	86	98	-1	323	303	6.5	33	ABplaaapp	-25	0	0	0		0	0	0	0	0
94	1	55	83	-1	228	341	12.5	33	ABalppppa	114	0	0	0		0	0	0	0	0
95	1	99	100	-1	95	293	19.8	33	ABalpaaap	316	-141	0	0		0	0	0	0	0
96	1	166	84	-1	356	343	14.8	36	MSappp	-134	0	0	0		0	0	0	0	0
97	1	5	17	-1	129	232	13.0	32	MSaaaaa	322	175	0	0		0	0	0	0	0
98	1	97	28	-1	218	292	23.6	36	ABalpappp	359	-341	0	0		0	0	0	0	0
99	1	119	168	-1	328	156	16.2	33	MSppapp	284	-550	0	0		0	0	0	0	0
100	1	132	11	-1	256	194	10.5	31	ABalapppp	261	0	0	0		0	0	0	0	0
101	1	82	50	-1	446	314	15.7	35	Dap	347	-773	0	0		0	0	0	0	0
102	1	177	118	-1	525	317	23.6	36	Cappp	361	-66	0	0		0	0	0	0	0
103	1	1	35	-1	571	286	23.6	38	Cpppp	375	155	0	0		0	0	0	0	0
104	1	6	76	-1	141	208	23.6	35	ABarapaaa	323	173	0	0		0	0	0	0	0
105	1	49	127	-1	510	300	12.5	38	Eplp	379	-462	0	0		0	0	0	0	0
106	1	125	167	-1	542	357	12.0	32	Caapa	307	-533	0	0		0	0	0	0	0
107	1	33	68	-1	382	166	24.3	35	ABprpapap	337	-328	0	0		0	0	0	0	0
108	1	47	160	-1	434	137	20.1	36	ABprppaap	309	1085	0	0		0	0	0	0	0
109	1	35	1	-1	303	402	17.4	33	ABplpaapp	86	0	0	0		0	0	0	0	0
110	1	37	42	109	382	234	22.9	39	MSpapp	273	123	0	0		0	0	0	0	0
111	1	9	2	-1	199	352	8.5	32	ABplaapaa	91	0	0	0		0	0	0	0	0
112	1	140	106	-1	459	153	17.3	35	ABprppapa	343	485	0	0		0	0	0	0	0
113	1	173	86	-1	200	210	5.9	31	ABarpaaaa	301	1090	0	0		0	0	0	0	0
114	1	39	74	-1	119	238	7.7	31	ABalapaaa	-135	0	0	0		0	0	0	0	0
115	1	16	6	-1	172	296	12.3	32	ABalpppaa	292	440	0	0		0	0	0	0	0
116	1	69	101	-1	120	172	11.2	31	ABalaaapp	284	51	0	0		0	0	0	0	0
117	1	153	149	-1	333	312	24.2	34	MSaapap	327	176	0	0		0	0	0	0	0
118	1	72	61	-1	462	155	8.7	33	ABarppppa	106	0	0	0		0	0	0	0	0
119	1	118	121	-1	551	180	21.4	36	ABprpppap	334	246	0	0		0	0	0	0	0
120	1	152	81	-1	248	239	22.4	34	ABaraappp	272	133	0	0		0	0	0	0	0
121	1	92	144	-1	302	150	21.2	34	ABarapppp	346	-1027	0	0		0	0	0	0	0
122	1	85	46	-1	371	167	7.4	33	ABarpappp	328	673	0	0		0	0	0	0	0
123	1	41	8	-1	103	180	14.7	32	ABalaapaa	310	107	0	0		0	0	0	0	0
124	1	57	92	-1	139	340	12.2	31	ABalppaaa	223	0	0	0		0	0	0	0	0
125	1	91	157	-1	139	214	6.9	29	ABalappaa	67	0	0	0		0	0	0	0	0
126	1	168	122	-1	534	327	18.1	34	Cappa	337	130	0	0		0	0	0	0	0
127	1	129	179	-1	353	342	9.5	32	ABplapaap	309	280	0	0		0	0	0	0	0
128	1	62	135	-1	270	314	6.8	31	ABplaaapa	311	608	0	0		0	0	0	0	0
129	1	13	173	-1	285	152	24.7	36	ABarappap	351	-2	0	0		0	0	0	0	0
130	1	77	169	-1	507	385	14.1	31	ABplapppa	165	0	0	0		0	0	0	0	0
131	1	120	89	-1	362	98	17.7	34	ABprpaapp	176	0	0	0		0	0	0	0	0
132	1	157	9	-1	401	203	11.2	38	Earp	353	-363	0	0		0	0	0	0	0
133	1	11	79	-1	390	269	6.1	34	ABarppaap	318	-469	0	0		0	0	0	0	0
134	1	139	78	-1	465	382	18.4	32	ABplppapp	320	-312	0	0		0	0	0	0	0
135	1	113	58	-1	336	110	22.3	35	ABprpaaap	320	1187	0	0		0	0	0	0	0
136	1	29	162	-1	444	372	23.7	34	ABplppppa	324	541	0	0		0	0	0	0	0
137	1	52	36	-1	538	177	11.0	32	ABarppppp	275	0	0	0		0	0	0	0	0
138	1	67	48	-1	121	253	20.6	34	ABaraapaa	289	1412	0	0		0	0	0	0	0
139	1	36	32	-1	607	241	12.4	37	Cpapa	310	0	0	0		0	0	0	0	0
140	1	75	112	-1	280	259	17.5	30	MSaaapp	112	0	0	0		0	0	0	0	0
141	1	48	178	-1	453	219	11.3	35	Epra	357	1104	0	0		0	0	0	0	0
142	1	42	62	-1	73	259	18.4	34	ABalpaaaa	443	0	0	0		0	0	0	0	0
143	1	87	30	-1	91	205	10.5	32	ABalaaapa	309	88	0	0		0	0	0	0	0
144	1	144	171	-1	266	154	15.8	32	MSppapa	247	1042	0	0		0	0	0	0	0
145	1	74	131	-1	269	271	12.2	37	Eala	368	830	0	0		0	0	0	0	0
146	1	59	114	-1	579	179	17.6	32	ABprapppa	288	-212	0	0		0	0	0	0	0
147	1	172	20	-1	488	141	20.8	35	ABprpppaa	330	-735	0	0		0	0	0	0	0
148	1	154	141	-1	337	373	23.4	37	ABplpappa	102	0	0	0		0	0	0	0	0
149	1	64	41	-1	428	288	6.1	33	ABarppapa	335	1976	0	0		0	0	0	0	0
150	1	71	119	-1	308	207	6.5	34	ABarpaapp	158	0	0	0		0	0	0	0	0
151	1	147	172	-1	250	171	19.4	31	MSppaap	255	-99	0	0		0	0	0	0	0
152	1	170	180	-1	479	128	12.1	33	ABprapapa	206	0	0	0		0	0	0	0	0
153	1	105	14	-1	307	99	19.4	33	ABprpaaaa	30	0	0	0		0	0	0	0	0
154	1	51	67	-1	126	324	19.5	35	ABalpapap	187	0	0	0		0	0	0	0	0
155	1	30	120	-1	178	359	21.4	34	ABalppapa	290	65	0	0		0	0	0	0	0
156	1	134	80	-1	201	250	21.9	35	ABaraappa	292	190	0	0		0	0	0	0	0
157	1	143	182	-1	370	115	21.2	34	ABprpaapa	168	0	0	0		0	0	0	0	0
158	1	23	116	-1	213	247	16.7	34	MSaaapa	35	0	0	0		0	0	0	0	0
159	1	165	85	-1	459	362	8.7	34	ABplapapp	-34	0	0	0		0	0	0	0	0
160	1	83	139	-1	503	291	6.7	36	Caaaa	328	660	0	0		0	0	0	0	0
161	1	171	142	-1	320	333	18.2	36	MSappa	61	0	0	0		0	0	0	0	0
162	1	141	163	-1	454	154	24.2	37	ABprpappp	9	0	0	0		0	0	0	0	0
163	1	102	52	-1	352	106	13.2	34	ABpraappa	292	-460	0	0		0	0	0	0	0
164	1	78	165	-1	539	255	14.4	38	Eprp	73	0	0	0		0	0	0	0	0
165	1	26	88	-1	162	362	16.5	33	ABalppaap	164	0	0	0		0	0	0	0	0
166	1	158	26	-1	193	217	24.4	34	ABarapaap	317	-1146	0	0		0	0	0	0	0
167	1	101	44	-1	343	155	24.5	35	ABprpapaa	219	0	0	0		0	0	0	0	0
168	1	54	136	-1	513	172	18.7	34	ABprppapp	310	232	0	0		0	0	0	0	0
169	1	81	152	-1	182	298	16.4	31	MSapaaa	217	-799	0	0		0	0	0	0	0
170	1	179	132	-1	465	251	18.4	38	Dpp	379	42	0	0		0	0	0	0	0
171	1	73	153	-1	489	198	6.5	35	Cpaaa	332	1	0	0		0	0	0	0	0
172	1	178	129	-1	500	177	22.8	36	ABprppppa	468	0	0	0		0	0	0	0	0
173	1	3	24	-1	580	267	17.7	35	Cpppa	329	76	0	0		0	0	0	0	0
174	1	8	126	-1	168	272	20.7	34	ABaraapap	334	239	0	0		0	0	0	0	0
175	1	180	183	-1	398	328	17.6	29	Daa	292	1078	0	0		0	0	0	0	0
176	1	115	56	-1	483	319	20.7	39	Capa	383	2011	0	0		0	0	0	0	0
177	1	127	21	-1	257	394	16.5	33	ABplpaapa	323	-747	0	0		0	0	0	0	0
178	1	19	97	-1	317	188	18.8	32	MSpppaa	214	-517	0	0		0	0	0	0	0
179	1	66	146	-1	328	153	8.4	30	ABarpappa	295	-181	0	0		0	0	0	0	0
180	1	80	90	-1	378	408	19.6	32	ABplppaap	325	506	0	0		0	0	0	0	0
181	1	185	176	-1	370	271	17.0	30	Z3	290	544	0	0		0	0	0	0	0
182	0	82	-1	-1	428	261	15.7	33		333	207	0	0		0	0	0	0	0
183	0	159	-1	-1	418	200	20.1	31		178	-366	0	0		0	0	0	0	0
184	1	183	184	-1	432	261	16.0	32	Z2	329	349	0	0		0	0	0	0	0
185	1	184	185	-1	421	204	20.0	31	Dpa	-79	0	0	0		0	0	0	0	0
