# Supplementary material for: The AP-2 Transcription Factor APTF-2 Is Required for Neuroblast and Epidermal Morphogenesis in Caenorhabditis elegans Embryogenesis
Source: PLoS Genet. 2016 May 13;12(5):e1006048. doi: 10.1371/journal.pgen.1006048 (PMC4866721; doi:10.1371/journal.pgen.1006048)
Supplement: S2 Text — (ZIP) [file pgen.1006048.s030.zip › nuclei/t114-nuclei]

1	1	109	9	-1	303	402	17.6	32	ABplpaapp	322	104	0	0		0	0	0	0	0
2	1	111	76	-1	204	356	8.4	33	ABplaapaa	94	0	0	0		0	0	0	0	0
3	1	15	107	-1	238	112	17.1	34	ABpraaaap	133	0	0	0		0	0	0	0	0
4	1	54	105	-1	171	243	7.1	29	ABalapapa	133	0	0	0		0	0	0	0	0
5	1	31	36	-1	253	389	20.5	33	ABplpaaap	39	0	0	0		0	0	0	0	0
6	1	115	55	-1	172	301	12.1	31	ABalpppaa	315	-138	0	0		0	0	0	0	0
7	1	41	135	-1	348	282	12.4	38	Ealp	162	0	0	0		0	0	0	0	0
8	1	123	64	-1	103	179	14.8	32	ABalaapaa	97	0	0	0		0	0	0	0	0
9	1	132	183	-1	399	201	11.1	38	Earp	382	109	0	0		0	0	0	0	0
10	1	57	94	99	380	312	22.6	37	MSaapp	250	-432	0	0		0	0	0	0	0
11	1	100	18	-1	259	198	10.6	32	ABalapppp	320	-542	0	0		0	0	0	0	0
12	1	49	164	-1	313	236	17.4	31	MSpaapp	238	180	0	0		0	0	0	0	0
13	1	82	96	-1	187	158	18.1	31	MSppaaa	277	749	0	0		0	0	0	0	0
14	1	153	124	-1	304	101	19.5	33	ABprpaaaa	113	0	0	0		0	0	0	0	0
15	1	27	12	-1	309	356	8.9	32	ABplapaaa	297	-156	0	0		0	0	0	0	0
16	1	85	73	-1	92	330	16.2	32	ABalpapaa	109	0	0	0		0	0	0	0	0
17	1	97	38	-1	128	229	13.0	31	MSaaaaa	122	0	0	0		0	0	0	0	0
18	1	37	58	-1	251	241	6.5	33	ABarpaapa	-91	0	0	0		0	0	0	0	0
19	1	36	13	-1	307	205	13.2	38	Eara	370	190	0	0		0	0	0	0	0
20	1	147	42	-1	484	140	20.7	34	ABprpppaa	337	-469	0	0		0	0	0	0	0
21	1	177	74	-1	257	395	16.3	32	ABplpaapa	-72	0	0	0		0	0	0	0	0
22	1	72	71	-1	133	182	20.0	37	ABaraaapa	350	382	0	0		0	0	0	0	0
23	1	64	10	-1	503	238	20.3	35	Cppaa	316	126	0	0		0	0	0	0	0
24	1	173	146	-1	583	266	17.7	34	Cpppa	325	-584	0	0		0	0	0	0	0
25	1	19	41	-1	160	197	15.1	33	MSpaaaa	461	0	0	0		0	0	0	0	0
26	1	166	182	-1	187	217	24.2	34	ABarapaap	338	1187	0	0		0	0	0	0	0
27	1	29	79	-1	142	318	15.5	33	ABalpaapp	304	-293	0	0		0	0	0	0	0
28	1	98	103	-1	219	292	23.2	36	ABalpappp	329	-272	0	0		0	0	0	0	0
29	1	90	127	-1	498	349	25.5	39	ABplppppp	327	-624	0	0		0	0	0	0	0
30	1	143	43	-1	88	204	10.6	32	ABalaaapa	91	0	0	0		0	0	0	0	0
31	1	91	137	-1	249	156	8.0	30	ABarpapaa	280	793	0	0		0	0	0	0	0
32	1	139	130	-1	606	245	12.5	37	Cpapa	375	998	0	0		0	0	0	0	0
33	1	10	20	-1	617	303	18.0	35	Cpapp	329	363	0	0		0	0	0	0	0
34	1	12	8	-1	315	110	11.3	32	ABpraapap	178	0	0	0		0	0	0	0	0
35	1	103	180	-1	573	275	23.5	38	Cpppp	385	-54	0	0		0	0	0	0	0
36	1	137	123	-1	540	177	10.4	32	ABarppppp	310	1237	0	0		0	0	0	0	0
37	1	84	89	-1	159	147	10.9	30	ABalaappa	101	0	0	0		0	0	0	0	0
38	1	80	17	-1	199	142	11.9	32	ABalaappp	311	-2079	0	0		0	0	0	0	0
39	1	60	32	-1	138	273	7.4	32	ABalapaap	310	-39	0	0		0	0	0	0	0
40	1	2	149	-1	527	134	10.6	33	ABprapapp	310	664	0	0		0	0	0	0	0
41	1	149	44	-1	428	292	6.2	34	ABarppapa	310	1115	0	0		0	0	0	0	0
42	1	110	51	-1	357	222	23.6	34	MSpappa	257	-1109	0	0		0	0	0	0	0
43	1	48	77	-1	379	166	15.8	34	MSpppp	328	475	0	0		0	0	0	0	0
44	1	167	116	-1	337	161	23.8	35	ABprpapaa	293	-131	0	0		0	0	0	0	0
45	1	73	60	-1	253	197	5.7	30	ABarpaaap	294	28	0	0		0	0	0	0	0
46	1	122	113	-1	368	170	7.4	33	ABarpappp	329	511	0	0		0	0	0	0	0
47	1	14	173	-1	502	342	9.2	33	ABarppapp	319	-291	0	0		0	0	0	0	0
48	1	138	82	-1	124	253	20.4	35	ABaraapaa	-159	0	0	0		0	0	0	0	0
49	1	67	3	-1	164	193	8.8	31	ABalappap	292	428	0	0		0	0	0	0	0
50	1	101	114	-1	442	313	15.6	37	Dap	345	-278	0	0		0	0	0	0	0
51	1	62	63	-1	290	358	13.2	34	ABalppppp	47	0	0	0		0	0	0	0	0
52	1	163	56	-1	352	110	13.1	34	ABpraappa	-80	0	0	0		0	0	0	0	0
53	1	68	128	-1	228	301	6.6	31	ABplaaaap	317	645	0	0		0	0	0	0	0
54	1	5	48	-1	263	113	10.3	32	ABpraapaa	291	0	0	0		0	0	0	0	0
55	1	3	153	-1	297	303	15.5	31	MSapapp	261	549	0	0		0	0	0	0	0
56	1	176	122	169	481	312	20.4	40	Capa	304	1114	0	0		0	0	0	0	0
57	1	76	125	-1	503	132	15.5	35	ABprappaa	334	-377	0	0		0	0	0	0	0
58	1	135	102	-1	334	112	22.5	35	ABprpaaap	316	-75	0	0		0	0	0	0	0
59	1	13	81	-1	296	201	23.5	37	ABarapapp	361	-702	0	0		0	0	0	0	0
60	1	8	65	-1	256	335	16.8	32	MSapapa	263	-191	0	0		0	0	0	0	0
61	1	118	66	-1	464	154	8.5	32	ABarppppa	544	0	0	0		0	0	0	0	0
62	1	142	23	-1	75	264	18.4	32	ABalpaaaa	-3	0	0	0		0	0	0	0	0
63	1	30	147	-1	433	177	6.4	32	ABarpppap	-138	0	0	0		0	0	0	0	0
64	1	52	1	-1	179	168	23.0	34	ABaraaapp	226	0	0	0		0	0	0	0	0
65	1	42	126	-1	239	342	22.1	33	ABplpapaa	333	714	0	0		0	0	0	0	0
66	1	9	59	-1	289	159	7.5	32	ABarpapap	417	0	0	0		0	0	0	0	0
67	1	154	140	-1	129	333	19.4	34	ABalpapap	340	1077	0	0		0	0	0	0	0
68	1	107	86	-1	377	159	24.5	35	ABprpapap	342	501	0	0		0	0	0	0	0
69	1	55	61	-1	397	139	7.4	32	ABarpppaa	273	-512	0	0		0	0	0	0	0
70	1	70	35	-1	101	295	13.4	37	ABalpaapa	215	0	0	0		0	0	0	0	0
71	1	32	176	-1	295	244	22.4	35	MSpapaa	336	-631	0	0		0	0	0	0	0
72	1	51	120	-1	287	358	23.6	35	ABplpapap	352	342	0	0		0	0	0	0	0
73	1	34	112	-1	256	124	20.7	35	ABarapppa	338	1291	0	0		0	0	0	0	0
74	1	114	88	-1	116	239	7.4	31	ABalapaaa	126	0	0	0		0	0	0	0	0
75	1	53	93	-1	379	115	10.1	32	ABprapaaa	128	0	0	0		0	0	0	0	0
76	1	104	4	-1	141	211	23.8	34	ABarapaaa	-151	0	0	0		0	0	0	0	0
77	1	28	26	-1	403	356	8.8	34	ABplapapa	340	222	0	0		0	0	0	0	0
78	1	134	85	-1	464	382	18.7	33	ABplppapp	319	26	0	0		0	0	0	0	0
79	1	133	108	-1	387	277	6.3	34	ABarppaap	311	1067	0	0		0	0	0	0	0
80	1	156	110	-1	194	244	21.6	36	ABaraappa	319	-155	0	0		0	0	0	0	0
81	1	120	84	-1	239	238	22.2	35	ABaraappp	324	178	0	0		0	0	0	0	0
82	1	4	168	-1	231	193	14.8	33	MSpaaap	162	0	0	0		0	0	0	0	0
83	1	94	47	-1	229	349	12.6	34	ABalppppa	409	0	0	0		0	0	0	0	0
84	1	96	141	-1	352	342	15.3	35	MSappp	318	-132	0	0		0	0	0	0	0
85	1	159	121	-1	464	367	9.4	34	ABplapapp	306	282	0	0		0	0	0	0	0
86	1	113	106	-1	201	213	6.3	31	ABarpaaaa	278	141	0	0		0	0	0	0	0
87	1	47	14	-1	150	157	15.3	31	ABalaapap	77	0	0	0		0	0	0	0	0
88	1	165	90	-1	166	363	16.0	32	ABalppaap	69	0	0	0		0	0	0	0	0
89	1	131	40	-1	357	96	17.8	35	ABprpaapp	327	-459	0	0		0	0	0	0	0
90	1	180	100	-1	379	407	20.2	33	ABplppaap	322	896	0	0		0	0	0	0	0
91	1	65	133	-1	297	105	15.3	34	ABpraaapp	213	0	0	0		0	0	0	0	0
92	1	124	160	-1	138	342	12.1	32	ABalppaaa	173	0	0	0		0	0	0	0	0
93	1	56	161	-1	238	297	17.0	31	MSapaap	313	737	0	0		0	0	0	0	0
94	1	43	21	-1	86	219	16.9	33	ABaraaaaa	235	0	0	0		0	0	0	0	0
95	1	11	175	-1	528	208	25.2	37	ABprppppp	377	596	0	0		0	0	0	0	0
96	1	44	52	-1	260	205	17.3	33	MSpaapa	308	-567	0	0		0	0	0	0	0
97	1	178	167	-1	313	188	18.7	33	MSpppaa	233	106	0	0		0	0	0	0	0
98	1	93	163	-1	322	303	6.6	33	ABplaaapp	337	-294	0	0		0	0	0	0	0
99	1	89	33	-1	206	378	18.3	34	ABplpaaaa	334	-16	0	0		0	0	0	0	0
100	1	95	156	-1	101	295	20.0	34	ABalpaaap	301	-146	0	0		0	0	0	0	0
101	1	116	134	-1	118	172	10.9	30	ABalaaapp	160	0	0	0		0	0	0	0	0
102	1	79	15	-1	403	119	23.1	35	ABprppaaa	322	-1096	0	0		0	0	0	0	0
103	1	38	49	-1	84	274	9.9	33	ABalaaaal	464	0	0	0		0	0	0	0	0
104	1	59	154	-1	192	120	15.8	31	ABpraaaaa	24	0	0	0		0	0	0	0	0
105	1	24	181	-1	358	267	24.1	35	MSpapap	344	-1127	0	0		0	0	0	0	0
106	1	112	101	-1	454	150	17.3	35	ABprppapa	342	-98	0	0		0	0	0	0	0
107	1	18	144	-1	425	404	21.3	34	ABplpppaa	342	-597	0	0		0	0	0	0	0
108	1	40	28	-1	255	353	8.4	31	ABplaapap	305	-139	0	0		0	0	0	0	0
109	1	110	157	-1	416	242	23.1	34	MSpappp	300	793	0	0		0	0	0	0	0
110	1	26	2	-1	269	390	11.3	34	ABplaappa	313	0	0	0		0	0	0	0	0
111	1	23	95	-1	425	107	11.5	32	ABprapaap	262	1773	0	0		0	0	0	0	0
112	1	140	29	-1	280	258	17.3	30	MSaaapp	283	357	0	0		0	0	0	0	0
113	1	22	83	-1	204	167	8.7	33	ABalapppa	81	0	0	0		0	0	0	0	0
114	1	146	148	-1	571	176	17.7	33	ABprapppa	293	66	0	0		0	0	0	0	0
115	1	61	150	-1	162	307	22.8	34	ABalpappa	336	275	0	0		0	0	0	0	0
116	1	158	117	-1	216	251	16.4	34	MSaaapa	340	296	0	0		0	0	0	0	0
117	1	78	104	-1	335	394	19.9	32	ABplppaaa	312	-439	0	0		0	0	0	0	0
118	1	102	54	-1	535	316	22.5	38	Cappp	360	-53	0	0		0	0	0	0	0
119	1	150	136	-1	309	208	6.8	35	ABarpaapp	-13	0	0	0		0	0	0	0	0
120	1	155	98	-1	179	358	20.8	33	ABalppapa	319	53	0	0		0	0	0	0	0
121	1	119	152	-1	545	174	21.4	37	ABprpppap	336	-387	0	0		0	0	0	0	0
122	1	126	143	-1	534	325	17.8	33	Cappa	334	180	0	0		0	0	0	0	0
123	1	35	5	-1	404	402	16.6	35	ABplppapa	119	0	0	0		0	0	0	0	0
124	1	81	145	-1	562	320	10.2	35	Caaap	342	755	0	0		0	0	0	0	0
125	1	92	172	-1	533	383	18.3	34	ABplapppp	154	0	0	0		0	0	0	0	0
126	1	174	131	-1	169	274	20.4	34	ABaraapap	333	0	0	0		0	0	0	0	0
127	1	105	7	-1	508	299	12.7	37	Eplp	353	0	0	0		0	0	0	0	0
128	1	83	109	-1	189	281	8.8	31	ABalapapp	-109	0	0	0		0	0	0	0	0
129	1	172	138	-1	494	177	22.6	37	ABprppppa	336	138	0	0		0	0	0	0	0
130	1	6	45	-1	61	233	13.7	33	ABalaaaar	42	0	0	0		0	0	0	0	0
131	1	145	91	-1	269	272	12.2	37	Eala	-368	0	0	0		0	0	0	0	0
132	1	170	72	-1	462	243	17.4	38	Dpp	345	64	0	0		0	0	0	0	0
133	1	20	16	-1	585	210	20.0	34	ABprapppp	336	-389	0	0		0	0	0	0	0
134	1	50	6	-1	101	221	21.2	32	ABaraaaap	183	0	0	0		0	0	0	0	0
135	1	128	75	-1	271	312	6.8	31	ABplaaapa	114	0	0	0		0	0	0	0	0
136	1	168	162	-1	510	170	18.5	32	ABprppapp	328	605	0	0		0	0	0	0	0
137	1	39	11	-1	398	100	15.4	34	ABpraappp	205	0	0	0		0	0	0	0	0
138	1	86	39	-1	187	319	6.5	32	ABplaaaaa	292	0	0	0		0	0	0	0	0
139	1	160	171	-1	504	291	6.4	36	Caaaa	363	1044	0	0		0	0	0	0	0
140	1	17	165	-1	366	207	18.8	35	MSpppap	611	0	0	0		0	0	0	0	0
141	1	148	27	-1	340	367	24.0	36	ABplpappa	355	1012	0	0		0	0	0	0	0
142	1	161	166	-1	317	330	18.5	36	MSappa	311	380	0	0		0	0	0	0	0
143	1	66	155	-1	489	396	21.6	34	ABplpppap	314	-212	0	0		0	0	0	0	0
144	1	121	184	-1	294	149	20.8	35	ABarapppp	325	-212	0	0		0	0	0	0	0
145	1	74	80	-1	198	342	14.1	35	ABalpppap	293	-466	0	0		0	0	0	0	0
146	1	179	57	-1	326	152	7.8	31	ABarpappa	297	104	0	0		0	0	0	0	0
147	1	75	132	-1	238	113	13.5	32	ABpraaapa	327	-1462	0	0		0	0	0	0	0
148	1	1	174	-1	229	153	23.8	34	ABarappaa	325	-194	0	0		0	0	0	0	0
149	1	117	159	-1	333	310	23.6	33	MSaapap	188	0	0	0		0	0	0	0	0
150	1	16	62	-1	586	338	15.8	35	Caapp	354	775	0	0		0	0	0	0	0
151	1	45	118	-1	270	288	22.2	34	MSaapaa	341	62	0	0		0	0	0	0	0
152	1	169	142	-1	182	303	16.5	31	MSapaaa	260	417	0	0		0	0	0	0	0
153	1	171	19	-1	485	205	6.4	36	Cpaaa	367	-795	0	0		0	0	0	0	0
154	1	63	92	-1	341	389	13.8	35	ABplaappp	352	449	0	0		0	0	0	0	0
155	1	69	119	-1	410	392	12.7	34	ABplappaa	338	609	0	0		0	0	0	0	0
156	1	21	53	-1	211	354	24.4	38	ABalppapp	377	-68	0	0		0	0	0	0	0
157	1	125	50	-1	137	217	6.7	30	ABalappaa	263	203	0	0		0	0	0	0	0
158	1	71	31	-1	338	248	6.2	32	ABarppaaa	290	-311	0	0		0	0	0	0	0
159	1	64	178	-1	531	256	21.4	35	Cppap	308	-516	0	0		0	0	0	0	0
160	1	108	22	-1	433	133	20.2	36	ABprppaap	314	-172	0	0		0	0	0	0	0
161	1	58	111	-1	543	160	15.3	34	ABprappap	313	135	0	0		0	0	0	0	0
162	1	136	177	-1	449	370	23.8	35	ABplppppa	272	0	0	0		0	0	0	0	0
163	1	162	67	-1	455	161	24.4	38	ABprpappp	113	0	0	0		0	0	0	0	0
164	1	33	30	-1	467	399	15.0	34	ABplappap	338	743	0	0		0	0	0	0	0
165	1	164	24	-1	540	248	14.4	38	Eprp	360	454	0	0		0	0	0	0	0
166	1	46	34	-1	234	200	24.9	34	ABarapapa	242	0	0	0		0	0	0	0	0
167	1	106	70	-1	542	360	12.0	32	Caapa	277	35	0	0		0	0	0	0	0
168	1	99	69	-1	329	152	15.6	32	MSppapp	259	395	0	0		0	0	0	0	0
169	1	130	170	-1	508	380	14.6	31	ABplapppa	313	213	0	0		0	0	0	0	0
170	1	77	139	-1	200	246	12.4	32	MSaaaap	300	38	0	0		0	0	0	0	0
171	1	144	37	-1	264	157	15.6	31	MSppapa	295	-1026	0	0		0	0	0	0	0
172	1	151	46	-1	248	171	19.4	31	MSppaap	272	221	0	0		0	0	0	0	0
173	1	129	129	-1	281	149	24.6	37	ABarappap	318	227	0	0		0	0	0	0	0
174	1	7	78	-1	411	183	24.3	36	ABprpappa	322	714	0	0		0	0	0	0	0
175	1	88	87	-1	402	279	11.4	39	Epla	353	-837	0	0		0	0	0	0	0
176	1	181	179	-1	369	274	17.6	31	Z3	260	903	0	0		0	0	0	0	0
177	1	87	115	-1	395	373	24.2	36	ABplpappp	357	-170	0	0		0	0	0	0	0
178	1	141	158	-1	452	219	11.1	36	Epra	333	-113	0	0		0	0	0	0	0
179	1	127	25	-1	356	343	9.3	32	ABplapaap	318	677	0	0		0	0	0	0	0
180	1	152	97	-1	479	123	12.2	33	ABprapapa	306	-537	0	0		0	0	0	0	0
181	1	25	151	-1	582	223	9.3	35	Cpaap	343	-674	0	0		0	0	0	0	0
182	1	157	68	-1	368	116	20.8	35	ABprpaapa	480	0	0	0		0	0	0	0	0
183	1	175	187	-1	397	323	18.7	32	Daa	223	843	0	0		0	0	0	0	0
184	1	184	185	-1	429	258	16.0	33	Z2	334	138	0	0		0	0	0	0	0
185	1	185	186	-1	411	198	19.4	29	Dpa	210	-494	0	0		0	0	0	0	0
