# Supplementary material for: The AP-2 Transcription Factor APTF-2 Is Required for Neuroblast and Epidermal Morphogenesis in Caenorhabditis elegans Embryogenesis
Source: PLoS Genet. 2016 May 13;12(5):e1006048. doi: 10.1371/journal.pgen.1006048 (PMC4866721; doi:10.1371/journal.pgen.1006048)
Supplement: S2 Text — (ZIP) [file pgen.1006048.s030.zip › nuclei/t115-nuclei]

1	1	64	36	-1	182	163	22.4	34	ABaraaapp	312	417	0	0		0	0	0	0	0
2	1	110	34	-1	273	391	11.5	34	ABplaappa	316	0	0	0		0	0	0	0	0
3	1	49	129	-1	162	193	8.9	31	ABalappap	303	112	0	0		0	0	0	0	0
4	1	76	50	-1	146	204	23.7	33	ABarapaaa	129	0	0	0		0	0	0	0	0
5	1	123	161	-1	403	397	17.5	34	ABplppapa	309	-1738	0	0		0	0	0	0	0
6	1	134	19	-1	110	223	21.3	32	ABaraaaap	302	173	0	0		0	0	0	0	0
7	1	127	79	-1	505	296	13.3	37	Eplp	367	204	0	0		0	0	0	0	0
8	1	34	134	-1	315	111	11.1	33	ABpraapap	115	0	0	0		0	0	0	0	0
9	1	1	1	-1	303	402	17.6	33	ABplpaapp	308	399	0	0		0	0	0	0	0
10	1	23	158	-1	497	235	20.1	36	Cppaa	362	173	0	0		0	0	0	0	0
11	1	137	125	-1	398	103	15.2	35	ABpraappp	344	412	0	0		0	0	0	0	0
12	1	15	91	-1	318	358	8.8	32	ABplapaaa	285	164	0	0		0	0	0	0	0
13	1	19	169	-1	306	207	13.4	37	Eara	371	-113	0	0		0	0	0	0	0
14	1	87	88	-1	154	158	15.1	31	ABalaapap	314	-955	0	0		0	0	0	0	0
15	1	102	143	-1	395	112	23.1	34	ABprppaaa	326	-962	0	0		0	0	0	0	0
16	1	133	150	-1	592	211	19.6	34	ABprapppp	342	-146	0	0		0	0	0	0	0
17	1	38	30	-1	194	143	12.1	33	ABalaappp	108	0	0	0		0	0	0	0	0
18	1	11	133	-1	261	193	10.7	32	ABalapppp	-2	0	0	0		0	0	0	0	0
19	1	153	4	-1	485	208	6.3	37	Cpaaa	353	-428	0	0		0	0	0	0	0
20	1	33	110	-1	617	305	17.2	35	Cpapp	342	51	0	0		0	0	0	0	0
21	1	94	3	-1	92	220	17.1	33	ABaraaaaa	512	0	0	0		0	0	0	0	0
22	1	160	55	-1	430	132	20.7	35	ABprppaap	354	337	0	0		0	0	0	0	0
23	1	62	27	-1	75	256	19.3	33	ABalpaaaa	-20	0	0	0		0	0	0	0	0
24	1	165	130	-1	541	245	14.4	38	Eprp	375	1094	0	0		0	0	0	0	0
25	1	179	74	-1	360	347	9.7	32	ABplapaap	321	109	0	0		0	0	0	0	0
26	1	77	51	-1	405	361	8.9	35	ABplapapa	318	60	0	0		0	0	0	0	0
27	1	141	166	-1	334	361	24.1	36	ABplpappa	353	61	0	0		0	0	0	0	0
28	1	108	87	-1	261	357	8.2	32	ABplaapap	-94	0	0	0		0	0	0	0	0
29	1	112	92	-1	274	260	17.0	30	MSaaapp	46	0	0	0		0	0	0	0	0
30	1	164	63	-1	467	400	15.4	34	ABplappap	318	353	0	0		0	0	0	0	0
31	1	158	6	-1	344	248	6.2	32	ABarppaaa	309	117	0	0		0	0	0	0	0
32	1	39	13	-1	132	280	7.8	31	ABalapaap	-122	0	0	0		0	0	0	0	0
33	1	99	40	-1	207	376	18.2	34	ABplpaaaa	327	-1289	0	0		0	0	0	0	0
34	1	166	78	-1	234	200	24.8	35	ABarapapa	344	-191	0	0		0	0	0	0	0
35	1	70	109	-1	96	292	14.0	37	ABalpaapa	512	0	0	0		0	0	0	0	0
36	1	5	33	-1	255	393	20.5	34	ABplpaaap	327	327	0	0		0	0	0	0	0
37	1	171	103	-1	266	161	15.4	31	MSppapa	306	-393	0	0		0	0	0	0	0
38	1	17	18	-1	128	229	12.4	32	MSaaaaa	229	0	0	0		0	0	0	0	0
39	1	138	12	-1	190	315	6.3	33	ABplaaaaa	102	0	0	0		0	0	0	0	0
40	1	89	15	-1	355	100	17.5	35	ABprpaapp	10	0	0	0		0	0	0	0	0
41	1	25	38	-1	160	202	14.6	33	MSpaaaa	-63	0	0	0		0	0	0	0	0
42	1	20	41	-1	487	142	21.4	34	ABprpppaa	319	772	0	0		0	0	0	0	0
43	1	30	14	-1	90	198	10.5	32	ABalaaapa	248	0	0	0		0	0	0	0	0
44	1	41	97	-1	431	298	6.4	34	ABarppapa	325	1454	0	0		0	0	0	0	0
45	1	130	65	-1	67	229	13.8	33	ABalaaaar	332	287	0	0		0	0	0	0	0
46	1	172	90	-1	246	169	19.1	30	MSppaap	300	-460	0	0		0	0	0	0	0
47	1	83	45	-1	224	351	12.5	33	ABalppppa	472	0	0	0		0	0	0	0	0
48	1	54	113	-1	262	116	9.8	33	ABpraapaa	-8	0	0	0		0	0	0	0	0
49	1	103	80	-1	83	267	10.5	33	ABalaaaal	324	-436	0	0		0	0	0	0	0
50	1	157	48	-1	135	218	6.7	29	ABalappaa	288	1132	0	0		0	0	0	0	0
51	1	42	124	-1	358	221	23.5	34	MSpappa	262	1088	0	0		0	0	0	0	0
52	1	96	83	-1	255	206	17.4	33	MSpaapa	210	0	0	0		0	0	0	0	0
53	1	156	164	-1	216	360	24.4	39	ABalppapp	343	240	0	0		0	0	0	0	0
54	1	118	81	-1	550	318	21.7	37	Cappp	322	-353	0	0		0	0	0	0	0
55	1	6	46	-1	165	316	11.6	32	ABalpppaa	317	496	0	0		0	0	0	0	0
56	1	52	182	-1	353	107	13.2	34	ABpraappa	244	0	0	0		0	0	0	0	0
57	1	146	167	-1	325	153	7.1	31	ABarpappa	307	1351	0	0		0	0	0	0	0
58	1	18	8	-1	248	246	6.5	34	ABarpaapa	346	-487	0	0		0	0	0	0	0
59	1	66	118	-1	288	164	7.4	33	ABarpapap	91	0	0	0		0	0	0	0	0
60	1	45	154	-1	251	205	5.8	30	ABarpaaap	304	486	0	0		0	0	0	0	0
61	1	69	9	-1	396	147	7.5	31	ABarpppaa	126	0	0	0		0	0	0	0	0
62	1	150	49	-1	589	338	14.6	35	Caapp	322	73	0	0		0	0	0	0	0
63	1	51	145	-1	290	357	13.2	35	ABalppppp	335	0	0	0		0	0	0	0	0
64	1	8	72	-1	103	177	15.4	32	ABalaapaa	307	326	0	0		0	0	0	0	0
65	1	60	86	-1	249	337	16.6	31	MSapapa	285	-177	0	0		0	0	0	0	0
66	1	61	64	-1	466	156	8.6	33	ABarppppa	169	0	0	0		0	0	0	0	0
67	1	163	111	-1	452	166	24.4	38	ABprpappp	339	85	0	0		0	0	0	0	0
68	1	182	128	-1	363	123	19.9	36	ABprpaapa	310	-166	0	0		0	0	0	0	0
69	1	168	178	-1	328	151	15.6	31	MSppapp	262	733	0	0		0	0	0	0	0
70	1	167	173	-1	540	362	12.1	32	Caapa	290	34	0	0		0	0	0	0	0
71	1	22	75	-1	133	179	20.2	36	ABaraaapa	365	68	0	0		0	0	0	0	0
72	1	132	66	-1	455	234	16.8	37	Dpp	376	986	0	0		0	0	0	0	0
73	1	16	108	-1	86	324	16.8	33	ABalpapaa	218	0	0	0		0	0	0	0	0
74	1	21	11	-1	254	396	16.2	32	ABplpaapa	246	0	0	0		0	0	0	0	0
75	1	135	56	-1	272	313	7.1	31	ABplaaapa	316	-569	0	0		0	0	0	0	0
76	1	2	58	-1	207	359	8.2	33	ABplaapaa	14	0	0	0		0	0	0	0	0
77	1	43	160	-1	381	164	16.2	35	MSpppp	275	-137	0	0		0	0	0	0	0
78	1	174	82	-1	409	181	24.1	35	ABprpappa	285	100	0	0		0	0	0	0	0
79	1	27	31	-1	139	322	15.8	32	ABalpaapp	302	69	0	0		0	0	0	0	0
80	1	145	116	-1	190	352	13.8	35	ABalpppap	156	0	0	0		0	0	0	0	0
81	1	59	39	-1	295	201	23.7	37	ABarapapp	377	-1528	0	0		0	0	0	0	0
82	1	48	29	-1	133	254	19.7	33	ABaraapaa	320	1148	0	0		0	0	0	0	0
83	1	113	84	-1	204	172	9.2	33	ABalapppa	-226	0	0	0		0	0	0	0	0
84	1	81	179	-1	239	238	21.8	35	ABaraappp	346	176	0	0		0	0	0	0	0
85	1	78	131	-1	462	376	19.3	33	ABplppapp	335	1345	0	0		0	0	0	0	0
86	1	68	67	-1	374	158	24.5	36	ABprpapap	333	285	0	0		0	0	0	0	0
87	1	175	180	-1	402	280	11.4	38	Epla	372	100	0	0		0	0	0	0	0
88	1	74	105	-1	117	245	7.0	30	ABalapaaa	303	1156	0	0		0	0	0	0	0
89	1	37	60	-1	160	145	10.5	30	ABalaappa	287	1039	0	0		0	0	0	0	0
90	1	88	132	-1	167	364	16.6	30	ABalppaap	474	0	0	0		0	0	0	0	0
91	1	131	168	-1	268	274	12.0	38	Eala	384	1607	0	0		0	0	0	0	0
92	1	154	47	-1	345	393	14.0	35	ABplaappp	355	367	0	0		0	0	0	0	0
93	1	75	106	-1	376	114	9.9	31	ABprapaaa	124	0	0	0		0	0	0	0	0
94	1	10	181	-1	357	310	22.3	33	MSaappa	221	-123	0	0		0	0	0	0	0
95	1	111	121	-1	419	108	11.1	31	ABprapaap	219	0	0	0		0	0	0	0	0
96	1	13	89	-1	186	158	17.4	31	MSppaaa	304	-188	0	0		0	0	0	0	0
97	1	180	140	-1	473	121	12.1	34	ABprapapa	319	470	0	0		0	0	0	0	0
98	1	120	70	-1	182	354	21.6	32	ABalppapa	240	0	0	0		0	0	0	0	0
99	1	10	119	-1	401	304	23.3	34	MSaappp	295	499	0	0		0	0	0	0	0
100	1	90	138	-1	377	403	20.6	33	ABplppaap	330	-588	0	0		0	0	0	0	0
101	1	106	17	-1	457	147	17.7	35	ABprppapa	191	0	0	0		0	0	0	0	0
102	1	58	5	-1	335	115	22.5	34	ABprpaaap	346	-655	0	0		0	0	0	0	0
103	1	28	149	-1	218	288	23.2	36	ABalpappp	671	0	0	0		0	0	0	0	0
104	1	117	61	-1	334	393	19.9	33	ABplppaaa	156	0	0	0		0	0	0	0	0
105	1	4	127	-1	167	244	7.3	30	ABalapapa	129	0	0	0		0	0	0	0	0
106	1	86	144	-1	201	216	6.3	30	ABarpaaaa	280	-184	0	0		0	0	0	0	0
107	1	3	10	-1	244	112	16.7	36	ABpraaaap	717	0	0	0		0	0	0	0	0
108	1	79	20	-1	388	280	6.1	34	ABarppaap	343	166	0	0		0	0	0	0	0
109	1	128	146	-1	184	286	8.8	32	ABalapapp	40	0	0	0		0	0	0	0	0
110	1	80	43	-1	192	243	21.5	34	ABaraappa	161	0	0	0		0	0	0	0	0
111	1	161	104	-1	543	158	15.3	33	ABprappap	-64	0	0	0		0	0	0	0	0
112	1	73	54	-1	253	119	21.0	35	ABarapppa	335	645	0	0		0	0	0	0	0
113	1	46	165	-1	368	174	7.4	33	ABarpappp	308	-394	0	0		0	0	0	0	0
114	1	50	68	-1	439	316	15.5	37	Dap	375	-694	0	0		0	0	0	0	0
115	1	177	25	-1	390	371	24.3	36	ABplpappp	358	-98	0	0		0	0	0	0	0
116	1	44	44	-1	338	165	23.2	33	ABprpapaa	313	1941	0	0		0	0	0	0	0
117	1	116	137	-1	215	250	15.6	32	MSaaapa	5	0	0	0		0	0	0	0	0
118	1	151	155	-1	269	289	22.3	35	MSaapaa	266	0	0	0		0	0	0	0	0
119	1	155	22	-1	412	395	13.4	35	ABplappaa	350	-378	0	0		0	0	0	0	0
120	1	72	99	-1	284	361	23.5	35	ABplpapap	343	449	0	0		0	0	0	0	0
121	1	85	76	-1	469	374	9.7	32	ABplapapp	322	-190	0	0		0	0	0	0	0
122	1	56	176	-1	452	301	19.8	36	Capaa	363	683	0	0		0	0	0	0	0
123	1	36	94	-1	542	169	10.2	31	ABarppppp	313	619	0	0		0	0	0	0	0
124	1	14	69	-1	305	103	19.5	33	ABprpaaaa	330	289	0	0		0	0	0	0	0
125	1	57	32	-1	500	133	15.5	35	ABprappaa	352	-60	0	0		0	0	0	0	0
126	1	65	148	-1	239	343	21.9	34	ABplpapaa	306	-209	0	0		0	0	0	0	0
127	1	29	157	-1	502	350	25.4	39	ABplppppp	391	637	0	0		0	0	0	0	0
128	1	53	57	-1	229	305	6.7	31	ABplaaaap	404	0	0	0		0	0	0	0	0
129	1	173	151	-1	279	143	24.6	37	ABarappap	344	244	0	0		0	0	0	0	0
130	1	32	117	-1	602	247	11.6	36	Cpapa	368	377	0	0		0	0	0	0	0
131	1	126	23	-1	177	277	20.1	35	ABaraapap	336	-553	0	0		0	0	0	0	0
132	1	147	26	-1	245	115	13.4	33	ABpraaapa	328	-174	0	0		0	0	0	0	0
133	1	91	52	-1	299	102	15.2	33	ABpraaapp	220	0	0	0		0	0	0	0	0
134	1	101	16	-1	120	166	11.3	30	ABalaaapp	-161	0	0	0		0	0	0	0	0
135	1	7	174	-1	347	281	12.6	38	Ealp	381	333	0	0		0	0	0	0	0
136	1	119	85	-1	310	216	6.6	35	ABarpaapp	129	0	0	0		0	0	0	0	0
137	1	31	152	-1	249	157	7.6	30	ABarpapaa	309	-221	0	0		0	0	0	0	0
138	1	129	100	-1	497	180	23.3	36	ABprppppa	328	151	0	0		0	0	0	0	0
139	1	170	62	-1	195	248	12.1	32	MSaaaap	334	0	0	0		0	0	0	0	0
140	1	67	101	-1	135	341	20.1	36	ABalpapap	107	0	0	0		0	0	0	0	0
141	1	84	93	-1	346	340	15.6	34	MSappp	319	173	0	0		0	0	0	0	0
142	1	152	53	-1	179	304	15.7	30	MSapaaa	284	435	0	0		0	0	0	0	0
143	1	122	135	-1	531	328	17.5	35	Cappa	350	1285	0	0		0	0	0	0	0
144	1	107	170	-1	424	402	21.3	35	ABplpppaa	349	-355	0	0		0	0	0	0	0
145	1	124	175	-1	555	320	10.2	35	Caaap	330	2017	0	0		0	0	0	0	0
146	1	24	112	-1	581	268	17.4	34	Cpppa	322	339	0	0		0	0	0	0	0
147	1	63	141	-1	435	174	6.5	33	ABarpppap	221	0	0	0		0	0	0	0	0
148	1	114	159	-1	573	178	17.3	33	ABprapppa	62	0	0	0		0	0	0	0	0
149	1	40	115	-1	518	131	11.1	32	ABprapapp	308	-590	0	0		0	0	0	0	0
150	1	115	177	-1	158	305	23.3	36	ABalpappa	-28	0	0	0		0	0	0	0	0
151	1	181	42	-1	576	226	8.6	35	Cpaap	352	143	0	0		0	0	0	0	0
152	1	121	153	-1	548	182	21.2	36	ABprpppap	365	12	0	0		0	0	0	0	0
153	1	55	21	-1	299	304	15.3	31	MSapapp	303	525	0	0		0	0	0	0	0
154	1	104	73	-1	194	119	15.5	30	ABpraaaaa	306	364	0	0		0	0	0	0	0
155	1	143	71	-1	488	392	21.7	36	ABplpppap	322	74	0	0		0	0	0	0	0
156	1	100	120	-1	107	293	20.1	33	ABalpaaap	-79	0	0	0		0	0	0	0	0
157	1	109	95	-1	421	247	23.2	36	MSpappp	317	-1093	0	0		0	0	0	0	0
158	1	178	122	-1	452	222	10.7	36	Epra	363	-144	0	0		0	0	0	0	0
159	1	149	107	-1	327	303	23.4	34	MSaapap	332	190	0	0		0	0	0	0	0
160	1	92	162	-1	131	347	13.0	31	ABalppaaa	266	0	0	0		0	0	0	0	0
161	1	93	114	-1	236	297	16.5	33	MSapaap	277	372	0	0		0	0	0	0	0
162	1	136	171	-1	511	170	18.7	34	ABprppapp	327	-541	0	0		0	0	0	0	0
163	1	98	98	-1	322	305	6.8	33	ABplaaapp	-47	0	0	0		0	0	0	0	0
164	1	12	139	-1	305	237	17.3	29	MSpaapp	237	183	0	0		0	0	0	0	0
165	1	140	96	-1	354	212	19.4	31	MSpppap	292	430	0	0		0	0	0	0	0
166	1	142	123	-1	309	329	18.5	35	MSappa	314	-248	0	0		0	0	0	0	0
167	1	97	126	-1	307	193	18.7	33	MSpppaa	290	113	0	0		0	0	0	0	0
168	1	82	136	-1	228	195	14.5	32	MSpaaap	315	-80	0	0		0	0	0	0	0
169	1	56	24	-1	514	318	21.5	36	Capap	299	-144	0	0		0	0	0	0	0
170	1	169	142	-1	503	376	15.3	33	ABplapppa	298	1136	0	0		0	0	0	0	0
171	1	139	59	-1	500	293	6.6	36	Caaaa	364	937	0	0		0	0	0	0	0
172	1	125	172	-1	535	384	18.5	33	ABplapppp	302	395	0	0		0	0	0	0	0
173	1	47	184	-1	495	343	9.4	32	ABarppapp	323	-202	0	0		0	0	0	0	0
174	1	148	35	-1	234	154	23.5	34	ABarappaa	317	97	0	0		0	0	0	0	0
175	1	95	183	-1	536	209	24.5	35	ABprppppp	-103	0	0	0		0	0	0	0	0
176	1	71	102	-1	296	244	22.7	37	MSpapaa	313	622	0	0		0	0	0	0	0
177	1	162	156	-1	453	362	23.8	36	ABplppppa	74	0	0	0		0	0	0	0	0
178	1	159	37	-1	545	259	21.7	35	Cppap	277	1056	0	0		0	0	0	0	0
179	1	176	187	-1	376	269	18.2	30	Z3	302	195	0	0		0	0	0	0	0
180	1	35	77	-1	579	284	23.5	38	Cpppp	385	618	0	0		0	0	0	0	0
181	1	105	2	-1	361	264	23.6	36	MSpapap	323	584	0	0		0	0	0	0	0
182	1	26	163	-1	192	212	23.9	35	ABarapaap	318	-207	0	0		0	0	0	0	0
183	1	9	7	-1	400	206	11.2	38	Earp	374	644	0	0		0	0	0	0	0
184	1	144	147	-1	293	147	20.6	34	ABarapppp	333	-1085	0	0		0	0	0	0	0
185	1	184	28	-1	415	257	16.8	32	Z2	199	177	0	0		0	0	0	0	0
186	1	185	185	-1	406	213	18.7	31	Dpa	250	-458	0	0		0	0	0	0	0
187	1	183	186	-1	395	324	19.5	30	Daa	298	1004	0	0		0	0	0	0	0
