# Supplementary material for: The AP-2 Transcription Factor APTF-2 Is Required for Neuroblast and Epidermal Morphogenesis in Caenorhabditis elegans Embryogenesis
Source: PLoS Genet. 2016 May 13;12(5):e1006048. doi: 10.1371/journal.pgen.1006048 (PMC4866721; doi:10.1371/journal.pgen.1006048)
Supplement: S2 Text — (ZIP) [file pgen.1006048.s030.zip › nuclei/t116-nuclei]

1	1	9	8	-1	304	402	17.7	33	ABplpaapp	304	-174	0	0		0	0	0	0	0
2	1	181	158	-1	367	263	23.5	35	MSpapap	351	-436	0	0		0	0	0	0	0
3	1	21	1	-1	93	218	17.2	33	ABaraaaaa	-148	0	0	0		0	0	0	0	0
4	1	19	162	-1	480	210	6.3	35	Cpaaa	353	-190	0	0		0	0	0	0	0
5	1	102	140	-1	333	114	22.3	34	ABprpaaap	331	1496	0	0		0	0	0	0	0
6	1	31	68	-1	348	248	6.0	32	ABarppaaa	317	-578	0	0		0	0	0	0	0
7	1	183	173	-1	397	211	11.0	37	Earp	375	431	0	0		0	0	0	0	0
8	1	58	34	-1	252	250	6.1	34	ABarpaapa	330	677	0	0		0	0	0	0	0
9	1	61	155	-1	396	145	7.3	31	ABarpppaa	124	0	0	0		0	0	0	0	0
10	1	107	105	-1	240	118	15.6	34	ABpraaaap	-237	0	0	0		0	0	0	0	0
11	1	74	69	-1	255	394	16.4	33	ABplpaapa	142	0	0	0		0	0	0	0	0
12	1	39	7	-1	192	317	6.1	33	ABplaaaaa	151	0	0	0		0	0	0	0	0
13	1	32	16	-1	135	281	7.4	32	ABalapaap	-187	0	0	0		0	0	0	0	0
14	1	43	55	-1	91	200	10.4	32	ABalaaapa	322	-172	0	0		0	0	0	0	0
15	1	40	175	-1	351	99	16.7	36	ABprpaapp	8	0	0	0		0	0	0	0	0
16	1	134	25	-1	122	163	11.2	31	ABalaaapp	-7	0	0	0		0	0	0	0	0
17	1	101	23	-1	454	142	18.0	34	ABprppapa	344	297	0	0		0	0	0	0	0
18	1	38	120	-1	130	232	12.4	32	MSaaaaa	319	-1	0	0		0	0	0	0	0
19	1	6	132	-1	114	219	20.9	32	ABaraaaap	305	-751	0	0		0	0	0	0	0
20	1	108	137	-1	391	280	6.1	34	ABarppaap	309	44	0	0		0	0	0	0	0
21	1	153	117	-1	296	306	15.3	31	MSapapp	290	-225	0	0		0	0	0	0	0
22	1	119	63	-1	415	393	14.1	35	ABplappaa	326	1249	0	0		0	0	0	0	0
23	1	131	98	-1	181	275	20.1	34	ABaraapap	317	412	0	0		0	0	0	0	0
24	1	169	179	-1	518	311	21.5	35	Capap	261	159	0	0		0	0	0	0	0
25	1	115	122	-1	393	368	24.3	36	ABplpappp	313	82	0	0		0	0	0	0	0
26	1	132	37	-1	239	110	12.6	34	ABpraaapa	309	655	0	0		0	0	0	0	0
27	1	23	52	-1	81	254	19.8	33	ABalpaaaa	429	0	0	0		0	0	0	0	0
28	1	185	87	-1	424	256	16.4	33	Z2	334	281	0	0		0	0	0	0	0
29	1	82	114	-1	139	254	19.4	33	ABaraapaa	312	1451	0	0		0	0	0	0	0
30	1	17	111	-1	198	141	11.4	31	ABalaappp	191	0	0	0		0	0	0	0	0
31	1	79	131	-1	136	320	15.6	32	ABalpaapp	323	1059	0	0		0	0	0	0	0
32	1	125	14	-1	498	136	15.7	35	ABprappaa	330	-483	0	0		0	0	0	0	0
33	1	36	6	-1	252	393	20.5	34	ABplpaaap	333	791	0	0		0	0	0	0	0
34	1	2	29	-1	273	392	11.6	35	ABplaappa	312	326	0	0		0	0	0	0	0
35	1	174	77	-1	237	155	23.9	34	ABarappaa	328	-501	0	0		0	0	0	0	0
36	1	1	67	-1	182	159	22.6	34	ABaraaapp	336	-70	0	0		0	0	0	0	0
37	1	178	42	-1	549	257	21.6	35	Cppap	316	417	0	0		0	0	0	0	0
38	1	41	4	-1	162	199	14.3	33	MSpaaaa	222	0	0	0		0	0	0	0	0
39	1	81	174	-1	294	196	23.5	36	ABarapapp	343	-639	0	0		0	0	0	0	0
40	1	33	51	-1	203	375	18.4	33	ABplpaaaa	310	-560	0	0		0	0	0	0	0
41	1	42	104	-1	483	139	21.5	35	ABprpppaa	332	545	0	0		0	0	0	0	0
42	1	151	164	-1	572	227	8.4	35	Cpaap	319	-272	0	0		0	0	0	0	0
43	1	110	112	-1	195	238	21.2	36	ABaraappa	322	158	0	0		0	0	0	0	0
44	1	116	150	-1	337	165	23.0	34	ABprpapaa	343	1338	0	0		0	0	0	0	0
45	1	47	93	-1	225	351	12.3	34	ABalppppa	157	0	0	0		0	0	0	0	0
46	1	55	19	-1	165	321	11.7	31	ABalpppaa	304	214	0	0		0	0	0	0	0
47	1	92	81	-1	351	395	14.5	35	ABplaappp	-267	0	0	0		0	0	0	0	0
48	1	50	38	-1	133	217	7.0	29	ABalappaa	194	0	0	0		0	0	0	0	0
49	1	62	108	-1	590	336	14.6	35	Caapp	352	181	0	0		0	0	0	0	0
50	1	4	154	-1	144	208	24.1	34	ABarapaaa	327	11	0	0		0	0	0	0	0
51	1	26	3	-1	413	361	9.4	34	ABplapapa	126	0	0	0		0	0	0	0	0
52	1	133	70	-1	298	105	14.7	33	ABpraaapp	324	-110	0	0		0	0	0	0	0
53	1	142	146	-1	177	299	15.4	30	MSapaaa	277	630	0	0		0	0	0	0	0
54	1	112	50	-1	244	120	20.5	34	ABarapppa	453	0	0	0		0	0	0	0	0
55	1	22	53	-1	423	131	21.2	34	ABprppaap	338	-727	0	0		0	0	0	0	0
56	1	75	90	-1	275	316	7.1	31	ABplaaapa	282	-93	0	0		0	0	0	0	0
57	1	128	178	-1	233	307	6.8	31	ABplaaaap	314	67	0	0		0	0	0	0	0
58	1	76	49	-1	207	360	8.2	33	ABplaapaa	-475	0	0	0		0	0	0	0	0
59	1	171	167	-1	501	298	6.7	36	Caaaa	354	685	0	0		0	0	0	0	0
60	1	89	46	-1	161	145	10.2	30	ABalaappa	78	0	0	0		0	0	0	0	0
61	1	104	134	-1	334	387	20.2	33	ABplppaaa	325	-557	0	0		0	0	0	0	0
62	1	139	121	-1	191	247	11.7	33	MSaaaap	86	0	0	0		0	0	0	0	0
63	1	30	129	-1	469	396	15.3	34	ABplappap	339	1110	0	0		0	0	0	0	0
64	1	66	18	-1	465	156	8.5	33	ABarppppa	316	437	0	0		0	0	0	0	0
65	1	45	32	-1	70	226	13.8	33	ABalaaaar	107	0	0	0		0	0	0	0	0
66	1	72	166	-1	454	230	16.7	37	Dpp	363	-288	0	0		0	0	0	0	0
67	1	86	66	-1	371	146	24.8	36	ABprpapap	-229	0	0	0		0	0	0	0	0
68	1	114	78	-1	443	309	15.9	37	Dap	368	60	0	0		0	0	0	0	0
69	1	124	159	-1	297	100	19.2	34	ABprpaaaa	109	0	0	0		0	0	0	0	0
70	1	98	118	-1	184	354	22.0	34	ABalppapa	270	-836	0	0		0	0	0	0	0
71	1	155	113	-1	488	390	22.4	34	ABplpppap	321	1056	0	0		0	0	0	0	0
72	1	64	45	-1	103	172	15.1	31	ABalaapaa	54	0	0	0		0	0	0	0	0
73	1	154	95	-1	191	119	15.5	30	ABpraaaaa	-392	0	0	0		0	0	0	0	0
74	1	25	61	-1	367	352	10.0	33	ABplapaap	313	74	0	0		0	0	0	0	0
75	1	71	119	-1	136	176	20.2	36	ABaraaapa	-37	0	0	0		0	0	0	0	0
76	1	121	76	-1	473	375	10.1	33	ABplapapp	325	52	0	0		0	0	0	0	0
77	1	180	88	-1	580	284	22.7	37	Cpppp	376	-1024	0	0		0	0	0	0	0
78	1	34	13	-1	232	200	25.1	36	ABarapapa	342	455	0	0		0	0	0	0	0
79	1	7	176	-1	507	290	13.7	38	Eplp	344	157	0	0		0	0	0	0	0
80	1	49	36	-1	82	268	10.5	34	ABalaaaal	198	0	0	0		0	0	0	0	0
81	1	54	82	-1	553	313	20.8	37	Cappp	363	174	0	0		0	0	0	0	0
82	1	78	183	-1	402	175	23.9	35	ABprpappa	351	2080	0	0		0	0	0	0	0
83	1	52	157	-1	256	205	17.1	34	MSpaapa	329	468	0	0		0	0	0	0	0
84	1	83	10	-1	204	177	8.9	33	ABalapppa	312	396	0	0		0	0	0	0	0
85	1	136	60	-1	310	220	6.5	34	ABarpaapp	190	0	0	0		0	0	0	0	0
86	1	65	106	-1	252	336	16.7	33	MSapapa	278	-176	0	0		0	0	0	0	0
87	1	28	168	-1	262	360	8.4	32	ABplaapap	321	-1745	0	0		0	0	0	0	0
88	1	14	109	-1	155	157	15.3	33	ABalaapap	288	101	0	0		0	0	0	0	0
89	1	96	147	-1	190	159	16.9	32	MSppaaa	276	-561	0	0		0	0	0	0	0
90	1	46	125	-1	245	169	19.2	29	MSppaap	283	-822	0	0		0	0	0	0	0
91	1	12	5	-1	327	363	8.9	33	ABplapaaa	314	119	0	0		0	0	0	0	0
92	1	29	85	-1	270	264	16.8	30	MSaaapp	243	693	0	0		0	0	0	0	0
93	1	141	73	-1	346	341	15.6	34	MSappp	338	227	0	0		0	0	0	0	0
94	1	123	80	-1	539	175	9.6	32	ABarppppp	324	552	0	0		0	0	0	0	0
95	1	157	133	-1	428	242	22.6	36	MSpappp	311	-457	0	0		0	0	0	0	0
96	1	165	180	-1	354	210	19.4	32	MSpppap	308	456	0	0		0	0	0	0	0
97	1	44	141	-1	431	304	6.2	33	ABarppapa	329	1424	0	0		0	0	0	0	0
98	1	163	144	-1	324	308	6.7	33	ABplaaapp	39	0	0	0		0	0	0	0	0
99	1	120	149	-1	289	362	23.4	36	ABplpapap	350	-702	0	0		0	0	0	0	0
100	1	138	161	-1	493	175	23.5	34	ABprppppa	6	0	0	0		0	0	0	0	0
101	1	140	41	-1	137	336	20.7	35	ABalpapap	351	-166	0	0		0	0	0	0	0
102	1	176	145	-1	299	240	22.7	37	MSpapaa	374	54	0	0		0	0	0	0	0
103	1	37	139	-1	264	162	15.1	30	MSppapa	288	-547	0	0		0	0	0	0	0
104	1	111	103	-1	543	154	15.1	34	ABprappap	534	0	0	0		0	0	0	0	0
105	1	88	40	-1	113	246	6.7	31	ABalapaaa	289	184	0	0		0	0	0	0	0
106	1	93	107	-1	376	119	9.7	32	ABprapaaa	102	0	0	0		0	0	0	0	0
107	1	159	152	-1	330	296	22.9	34	MSaapap	288	140	0	0		0	0	0	0	0
108	1	73	44	-1	87	317	17.5	34	ABalpapaa	-62	0	0	0		0	0	0	0	0
109	1	35	48	-1	89	289	14.4	37	ABalpaapa	368	182	0	0		0	0	0	0	0
110	1	20	99	-1	620	298	16.8	36	Cpapp	339	-266	0	0		0	0	0	0	0
111	1	67	156	-1	448	167	24.4	37	ABprpappp	308	-562	0	0		0	0	0	0	0
112	1	146	57	-1	584	259	17.3	36	Cpppa	342	990	0	0		0	0	0	0	0
113	1	48	71	-1	270	115	9.5	33	ABpraapaa	339	0	0	0		0	0	0	0	0
114	1	161	142	-1	236	300	16.4	32	MSapaap	282	1014	0	0		0	0	0	0	0
115	1	149	74	-1	519	132	11.1	32	ABprapapp	325	-179	0	0		0	0	0	0	0
116	1	80	128	-1	193	354	14.3	35	ABalpppap	321	784	0	0		0	0	0	0	0
117	1	130	100	-1	601	244	11.8	36	Cpapa	320	699	0	0		0	0	0	0	0
118	1	59	102	-1	287	169	6.6	33	ABarpapap	329	-598	0	0		0	0	0	0	0
119	1	99	11	-1	412	302	23.4	35	MSaappp	245	-450	0	0		0	0	0	0	0
120	1	156	15	-1	111	287	20.5	33	ABalpaaap	159	0	0	0		0	0	0	0	0
121	1	95	172	-1	423	109	10.9	31	ABprapaap	52	0	0	0		0	0	0	0	0
122	1	158	143	-1	453	221	11.1	37	Epra	373	215	0	0		0	0	0	0	0
123	1	166	184	-1	310	329	18.5	34	MSappa	332	1011	0	0		0	0	0	0	0
124	1	51	123	-1	360	221	23.8	34	MSpappa	346	979	0	0		0	0	0	0	0
125	1	11	35	-1	401	103	15.1	35	ABpraappp	333	410	0	0		0	0	0	0	0
126	1	167	171	-1	305	192	18.5	33	MSpppaa	319	-545	0	0		0	0	0	0	0
127	1	105	33	-1	165	250	6.8	30	ABalapapa	115	0	0	0		0	0	0	0	0
128	1	68	186	-1	358	119	19.2	35	ABprpaapa	324	38	0	0		0	0	0	0	0
129	1	3	96	-1	164	200	8.5	31	ABalappap	132	0	0	0		0	0	0	0	0
130	1	24	177	-1	536	242	14.5	39	Eprp	384	775	0	0		0	0	0	0	0
131	1	85	148	-1	465	375	19.4	33	ABplppapp	333	228	0	0		0	0	0	0	0
132	1	90	58	-1	167	355	16.9	32	ABalppaap	272	141	0	0		0	0	0	0	0
133	1	18	116	-1	260	198	10.4	32	ABalapppp	322	78	0	0		0	0	0	0	0
134	1	8	89	-1	319	114	10.6	33	ABpraapap	306	99	0	0		0	0	0	0	0
135	1	143	165	-1	527	329	17.7	35	Cappa	292	-323	0	0		0	0	0	0	0
136	1	168	30	-1	224	194	14.6	33	MSpaaap	312	484	0	0		0	0	0	0	0
137	1	117	136	-1	214	251	15.4	33	MSaaapa	-62	0	0	0		0	0	0	0	0
138	1	100	75	-1	380	401	21.0	34	ABplppaap	209	0	0	0		0	0	0	0	0
139	1	164	86	-1	300	241	17.5	28	MSpaapp	247	1102	0	0		0	0	0	0	0
140	1	97	169	-1	476	122	12.0	33	ABprapapa	126	0	0	0		0	0	0	0	0
141	1	147	84	-1	434	173	6.5	34	ABarpppap	244	0	0	0		0	0	0	0	0
142	1	170	94	-1	503	376	16.2	33	ABplapppa	112	0	0	0		0	0	0	0	0
143	1	15	56	-1	386	107	22.5	33	ABprppaaa	208	0	0	0		0	0	0	0	0
144	1	106	31	-1	200	226	6.6	31	ABarpaaaa	278	-181	0	0		0	0	0	0	0
145	1	63	65	-1	291	360	13.2	35	ABalppppp	325	-15	0	0		0	0	0	0	0
146	1	109	91	-1	184	292	9.2	32	ABalapapp	50	0	0	0		0	0	0	0	0
147	1	184	130	-1	289	137	20.4	34	ABarapppp	303	482	0	0		0	0	0	0	0
148	1	126	64	-1	237	341	21.7	34	ABplpapaa	-9	0	0	0		0	0	0	0	0
149	1	103	170	-1	221	286	23.4	36	ABalpappp	-75	0	0	0		0	0	0	0	0
150	1	16	101	-1	590	204	19.1	33	ABprapppp	315	-656	0	0		0	0	0	0	0
151	1	129	126	-1	280	140	24.4	37	ABarappap	360	223	0	0		0	0	0	0	0
152	1	137	54	-1	247	161	7.3	31	ABarpapaa	619	0	0	0		0	0	0	0	0
153	1	152	72	-1	543	184	21.4	36	ABprpppap	348	-1408	0	0		0	0	0	0	0
154	1	60	39	-1	247	212	6.0	31	ABarpaaap	295	-39	0	0		0	0	0	0	0
155	1	118	92	-1	272	288	22.3	34	MSaapaa	310	41	0	0		0	0	0	0	0
156	1	177	17	-1	456	355	23.7	36	ABplppppa	351	-523	0	0		0	0	0	0	0
157	1	127	110	-1	506	351	25.3	39	ABplppppp	362	679	0	0		0	0	0	0	0
158	1	10	151	-1	492	234	20.7	37	Cppaa	335	-66	0	0		0	0	0	0	0
159	1	148	20	-1	570	169	17.3	33	ABprapppa	268	713	0	0		0	0	0	0	0
160	1	77	160	182	374	167	15.4	36	MSpppp	-161	0	0	0		0	0	0	0	0
161	1	5	27	-1	407	394	18.1	34	ABplppapa	306	145	0	0		0	0	0	0	0
162	1	160	9	-1	129	346	12.9	32	ABalppaaa	-535	0	0	0		0	0	0	0	0
163	1	182	79	-1	193	212	24.0	34	ABarapaap	20	0	0	0		0	0	0	0	0
164	1	53	181	-1	220	356	24.5	40	ABalppapp	395	261	0	0		0	0	0	0	0
165	1	113	83	-1	371	176	7.5	33	ABarpappp	91	0	0	0		0	0	0	0	0
166	1	27	135	-1	336	350	24.3	35	ABplpappa	354	1253	0	0		0	0	0	0	0
167	1	57	2	-1	328	159	6.8	31	ABarpappa	152	0	0	0		0	0	0	0	0
168	1	91	24	-1	271	273	11.8	39	Eala	378	-81	0	0		0	0	0	0	0
169	1	13	163	-1	308	205	13.5	37	Eara	364	-158	0	0		0	0	0	0	0
170	1	144	12	-1	428	395	21.7	34	ABplpppaa	329	-103	0	0		0	0	0	0	0
171	1	162	185	-1	510	161	18.8	34	ABprppapp	73	0	0	0		0	0	0	0	0
172	1	172	127	-1	537	381	18.8	34	ABplapppp	343	357	0	0		0	0	0	0	0
173	1	70	124	-1	543	360	12.3	31	Caapa	314	-287	0	0		0	0	0	0	0
174	1	135	28	-1	348	283	12.7	38	Ealp	383	501	0	0		0	0	0	0	0
175	1	145	22	-1	558	319	9.8	36	Caaap	358	102	0	0		0	0	0	0	0
176	1	122	21	-1	449	297	20.3	35	Capaa	356	-1213	0	0		0	0	0	0	0
177	1	150	97	-1	162	305	23.3	35	ABalpappa	351	175	0	0		0	0	0	0	0
178	1	69	26	-1	324	152	15.6	30	MSppapp	286	366	0	0		0	0	0	0	0
179	1	84	47	-1	244	234	21.8	34	ABaraappp	348	1311	0	0		0	0	0	0	0
180	1	87	138	-1	404	281	11.6	37	Epla	68	0	0	0		0	0	0	0	0
181	1	94	62	-1	359	308	21.9	32	MSaappa	223	506	0	0		0	0	0	0	0
182	1	56	43	-1	356	103	12.7	34	ABpraappa	147	0	0	0		0	0	0	0	0
183	1	175	115	-1	531	208	24.6	37	ABprppppp	4	0	0	0		0	0	0	0	0
184	1	173	153	-1	499	341	10.1	33	ABarppapp	231	0	0	0		0	0	0	0	0
185	1	186	59	-1	408	208	18.4	31	Dpa	258	-452	0	0		0	0	0	0	0
186	1	187	188	-1	393	325	18.5	34	Daa	226	1089	0	0		0	0	0	0	0
187	1	179	187	-1	379	271	18.2	32	Z3	326	413	0	0		0	0	0	0	0
