# Supplementary material for: The AP-2 Transcription Factor APTF-2 Is Required for Neuroblast and Epidermal Morphogenesis in Caenorhabditis elegans Embryogenesis
Source: PLoS Genet. 2016 May 13;12(5):e1006048. doi: 10.1371/journal.pgen.1006048 (PMC4866721; doi:10.1371/journal.pgen.1006048)
Supplement: S2 Text — (ZIP) [file pgen.1006048.s030.zip › nuclei/t117-nuclei]

1	1	3	10	-1	92	215	17.5	33	ABaraaaaa	326	196	0	0		0	0	0	0	0
2	1	167	148	-1	325	160	6.9	32	ABarpappa	312	-80	0	0		0	0	0	0	0
3	1	51	124	-1	416	363	9.0	34	ABplapapa	325	82	0	0		0	0	0	0	0
4	1	38	12	-1	161	199	14.4	32	MSpaaaa	320	-4	0	0		0	0	0	0	0
5	1	91	85	-1	329	367	9.5	32	ABplapaaa	310	-1182	0	0		0	0	0	0	0
6	1	33	141	-1	255	394	20.6	34	ABplpaaap	124	0	0	0		0	0	0	0	0
7	1	12	92	-1	195	320	6.1	33	ABplaaaaa	329	-1088	0	0		0	0	0	0	0
8	1	1	63	-1	304	403	17.5	33	ABplpaapp	333	1122	0	0		0	0	0	0	0
9	1	162	100	-1	132	345	12.8	33	ABalppaaa	398	0	0	0		0	0	0	0	0
10	1	84	90	-1	202	181	9.4	32	ABalapppa	299	121	0	0		0	0	0	0	0
11	1	119	125	-1	412	298	23.5	35	MSaappp	333	-152	0	0		0	0	0	0	0
12	1	170	58	-1	434	399	21.4	35	ABplpppaa	324	228	0	0		0	0	0	0	0
13	1	78	86	-1	237	202	25.1	36	ABarapapa	307	-467	0	0		0	0	0	0	0
14	1	32	118	-1	500	138	15.6	36	ABprappaa	329	781	0	0		0	0	0	0	0
15	1	120	43	-1	118	287	20.6	32	ABalpaaap	298	86	0	0		0	0	0	0	0
16	1	13	94	-1	137	281	7.5	32	ABalapaap	316	0	0	0		0	0	0	0	0
17	1	156	142	-1	455	355	23.7	35	ABplppppa	345	85	0	0		0	0	0	0	0
18	1	64	36	-1	468	158	8.5	32	ABarppppa	320	-865	0	0		0	0	0	0	0
19	1	46	24	-1	164	320	11.8	32	ABalpppaa	303	198	0	0		0	0	0	0	0
20	1	159	187	-1	568	173	17.7	34	ABprapppa	296	78	0	0		0	0	0	0	0
21	1	176	160	-1	456	290	20.2	36	Capaa	343	396	0	0		0	0	0	0	0
22	1	175	38	-1	563	323	9.7	36	Caaap	358	-286	0	0		0	0	0	0	0
23	1	17	166	-1	453	144	17.7	34	ABprppapa	323	837	0	0		0	0	0	0	0
24	1	168	185	-1	273	273	11.9	38	Eala	380	253	0	0		0	0	0	0	0
25	1	16	33	-1	121	164	11.5	33	ABalaaapp	310	0	0	0		0	0	0	0	0
26	1	178	168	-1	316	152	15.5	30	MSppapp	236	2337	0	0		0	0	0	0	0
27	1	161	74	-1	404	392	18.2	34	ABplppapa	331	797	0	0		0	0	0	0	0
28	1	174	6	-1	351	287	12.6	37	Ealp	374	847	0	0		0	0	0	0	0
29	1	34	76	-1	271	390	11.2	35	ABplaappa	3	0	0	0		0	0	0	0	0
30	1	136	120	-1	224	201	14.5	33	MSpaaap	330	-97	0	0		0	0	0	0	0
31	1	144	29	-1	202	234	6.6	30	ABarpaaaa	86	0	0	0		0	0	0	0	0
32	1	65	35	-1	70	228	14.4	32	ABalaaaar	222	0	0	0		0	0	0	0	0
33	1	127	22	-1	167	254	7.1	29	ABalapapa	367	0	0	0		0	0	0	0	0
34	1	8	102	-1	259	251	6.1	35	ABarpaapa	345	667	0	0		0	0	0	0	0
35	1	125	107	-1	402	103	14.8	34	ABpraappp	126	0	0	0		0	0	0	0	0
36	1	80	126	-1	82	270	11.1	34	ABalaaaal	236	0	0	0		0	0	0	0	0
37	1	26	25	-1	238	114	12.6	34	ABpraaapa	349	0	0	0		0	0	0	0	0
38	1	48	34	-1	128	218	7.7	29	ABalappaa	191	0	0	0		0	0	0	0	0
39	1	154	161	-1	245	216	6.1	30	ABarpaaap	294	252	0	0		0	0	0	0	0
40	1	105	83	-1	112	248	6.7	31	ABalapaaa	139	0	0	0		0	0	0	0	0
41	1	101	122	-1	136	331	20.8	35	ABalpapap	230	0	0	0		0	0	0	0	0
42	1	37	4	-1	543	258	21.2	35	Cppap	296	-221	0	0		0	0	0	0	0
43	1	182	167	-1	355	105	12.5	34	ABpraappa	332	382	0	0		0	0	0	0	0
44	1	108	121	-1	89	321	18.0	33	ABalpapaa	100	0	0	0		0	0	0	0	0
45	1	72	41	-1	109	176	15.3	32	ABalaapaa	307	610	0	0		0	0	0	0	0
46	1	60	54	-1	159	140	11.3	30	ABalaappa	167	0	0	0		0	0	0	0	0
47	1	179	52	-1	245	232	21.5	34	ABaraappp	308	450	0	0		0	0	0	0	0
48	1	109	88	-1	80	282	15.4	37	ABalpaapa	352	-721	0	0		0	0	0	0	0
49	1	58	50	-1	206	362	8.1	33	ABplaapaa	331	77	0	0		0	0	0	0	0
50	1	54	184	-1	249	121	20.4	33	ABarapppa	317	1358	0	0		0	0	0	0	0
51	1	40	31	-1	202	376	18.7	34	ABplpaaaa	199	0	0	0		0	0	0	0	0
52	1	27	119	-1	90	253	20.8	33	ABalpaaaa	312	204	0	0		0	0	0	0	0
53	1	55	132	-1	423	136	21.3	34	ABprppaap	340	-133	0	0		0	0	0	0	0
54	1	152	69	-1	240	164	7.1	31	ABarpapaa	298	181	0	0		0	0	0	0	0
55	1	14	55	-1	88	201	10.8	33	ABalaaapa	402	0	0	0		0	0	0	0	0
56	1	143	131	-1	391	106	21.7	33	ABprppaaa	304	-309	0	0		0	0	0	0	0
57	1	112	60	-1	585	257	17.7	34	Cpppa	318	-863	0	0		0	0	0	0	0
58	1	132	151	-1	164	359	17.3	33	ABalppaap	304	-211	0	0		0	0	0	0	0
59	1	185	21	-1	399	209	19.4	30	Dpa	304	1370	0	0		0	0	0	0	0
60	1	85	123	-1	312	219	6.6	34	ABarpaapp	345	869	0	0		0	0	0	0	0
61	1	74	143	-1	371	358	10.2	33	ABplapaap	415	0	0	0		0	0	0	0	0
62	1	181	128	-1	362	306	22.3	32	MSaappa	219	-128	0	0		0	0	0	0	0
63	1	22	178	-1	411	391	14.3	34	ABplappaa	-61	0	0	0		0	0	0	0	0
64	1	148	169	-1	242	340	22.1	34	ABplpapaa	297	327	0	0		0	0	0	0	0
65	1	145	19	-1	286	361	13.2	34	ABalppppp	330	34	0	0		0	0	0	0	0
66	1	67	79	-1	379	140	24.7	35	ABprpapap	329	402	0	0		0	0	0	0	0
67	1	36	42	-1	191	158	22.6	33	ABaraaapp	318	185	0	0		0	0	0	0	0
68	1	6	108	-1	351	248	6.1	33	ABarppaaa	-14	0	0	0		0	0	0	0	0
69	1	11	71	-1	255	398	16.4	32	ABplpaapa	320	435	0	0		0	0	0	0	0
70	1	52	59	-1	291	104	14.8	34	ABpraaapp	330	-101	0	0		0	0	0	0	0
71	1	113	56	-1	265	120	9.5	33	ABpraapaa	302	0	0	0		0	0	0	0	0
72	1	153	173	-1	544	183	21.5	35	ABprpppap	356	-665	0	0		0	0	0	0	0
73	1	93	20	-1	344	340	15.6	35	MSappp	238	0	0	0		0	0	0	0	0
74	1	115	98	-1	519	139	11.1	32	ABprapapp	126	0	0	0		0	0	0	0	0
75	1	138	75	-1	381	398	21.3	34	ABplppaap	337	-412	0	0		0	0	0	0	0
76	1	76	137	-1	477	378	10.3	33	ABplapapp	319	29	0	0		0	0	0	0	0
77	1	35	93	-1	243	157	23.7	36	ABarappaa	302	182	0	0		0	0	0	0	0
78	1	68	170	-1	440	316	16.4	37	Dap	365	1068	0	0		0	0	0	0	0
79	1	163	89	-1	198	211	24.1	35	ABarapaap	317	-783	0	0		0	0	0	0	0
80	1	94	105	-1	539	178	9.5	33	ABarppppp	331	642	0	0		0	0	0	0	0
81	1	47	49	-1	349	393	14.8	36	ABplaappp	31	0	0	0		0	0	0	0	0
82	1	81	156	-1	547	312	20.7	36	Cappp	355	900	0	0		0	0	0	0	0
83	1	165	157	-1	368	175	7.5	33	ABarpappp	194	0	0	0		0	0	0	0	0
84	1	141	39	-1	435	179	6.6	33	ABarpppap	333	-611	0	0		0	0	0	0	0
85	1	92	146	-1	272	265	16.6	30	MSaaapp	295	5	0	0		0	0	0	0	0
86	1	139	114	-1	293	244	17.5	29	MSpaapp	232	-145	0	0		0	0	0	0	0
87	1	28	162	-1	431	252	16.6	33	Z2	331	283	0	0		0	0	0	0	0
88	1	77	183	-1	579	289	22.4	36	Cpppp	312	490	0	0		0	0	0	0	0
89	1	134	117	-1	316	117	10.4	32	ABpraapap	-60	0	0	0		0	0	0	0	0
90	1	56	77	-1	279	318	7.1	31	ABplaaapa	279	0	0	0		0	0	0	0	0
91	1	146	127	-1	187	298	9.3	32	ABalapapp	-75	0	0	0		0	0	0	0	0
92	1	155	152	-1	273	284	22.3	34	MSaapaa	-248	0	0	0		0	0	0	0	0
93	1	45	44	-1	221	350	12.3	34	ABalppppa	27	0	0	0		0	0	0	0	0
94	1	142	14	-1	503	386	16.5	33	ABplapppa	302	95	0	0		0	0	0	0	0
95	1	73	115	-1	198	117	15.8	32	ABpraaaaa	-206	0	0	0		0	0	0	0	0
96	1	129	47	-1	164	207	8.6	31	ABalappap	311	882	0	0		0	0	0	0	0
97	1	177	111	-1	171	307	23.2	35	ABalpappa	357	-811	0	0		0	0	0	0	0
98	1	23	62	-1	184	273	20.0	34	ABaraapap	335	64	0	0		0	0	0	0	0
99	1	110	136	-1	616	298	17.1	35	Cpapp	352	125	0	0		0	0	0	0	0
100	1	117	45	-1	602	249	11.7	37	Cpapa	342	978	0	0		0	0	0	0	0
101	1	150	113	-1	588	205	19.2	33	ABprapppp	332	447	0	0		0	0	0	0	0
102	1	118	32	-1	286	170	6.6	33	ABarpapap	333	-41	0	0		0	0	0	0	0
103	1	104	53	-1	551	157	14.7	33	ABprappap	329	-611	0	0		0	0	0	0	0
104	1	41	95	-1	481	142	21.6	35	ABprpppaa	317	-88	0	0		0	0	0	0	0
105	1	10	73	-1	241	122	15.6	32	ABpraaaap	324	928	0	0		0	0	0	0	0
106	1	86	37	-1	252	335	16.5	32	MSapapa	299	-149	0	0		0	0	0	0	0
107	1	106	78	-1	380	122	9.7	31	ABprapaaa	133	0	0	0		0	0	0	0	0
108	1	49	104	-1	591	338	14.8	36	Caapp	325	55	0	0		0	0	0	0	0
109	1	88	18	-1	155	154	15.5	31	ABalaapap	255	-537	0	0		0	0	0	0	0
110	1	157	181	-1	512	347	25.3	40	ABplppppp	396	356	0	0		0	0	0	0	0
111	1	30	2	-1	196	143	11.3	32	ABalaappp	101	0	0	0		0	0	0	0	0
112	1	43	134	-1	196	236	20.9	34	ABaraappa	326	-774	0	0		0	0	0	0	0
113	1	71	48	-1	493	386	22.6	34	ABplpppap	317	45	0	0		0	0	0	0	0
114	1	29	64	-1	144	256	19.2	34	ABaraapaa	285	484	0	0		0	0	0	0	0
115	1	183	182	-1	531	212	24.6	36	ABprppppp	357	-586	0	0		0	0	0	0	0
116	1	133	116	-1	255	197	10.2	33	ABalapppp	297	-253	0	0		0	0	0	0	0
117	1	21	112	-1	295	314	14.7	31	MSapapp	296	-720	0	0		0	0	0	0	0
118	1	70	133	-1	188	355	22.2	34	ABalppapa	277	414	0	0		0	0	0	0	0
119	1	75	9	-1	139	180	20.4	36	ABaraaapa	-12	0	0	0		0	0	0	0	0
120	1	18	5	-1	128	230	12.5	32	MSaaaaa	47	0	0	0		0	0	0	0	0
121	1	62	144	-1	188	248	11.9	33	MSaaaap	289	400	0	0		0	0	0	0	0
122	1	25	91	-1	395	367	24.4	38	ABplpappp	347	140	0	0		0	0	0	0	0
123	1	124	186	-1	361	219	24.3	34	MSpappa	322	-215	0	0		0	0	0	0	0
124	1	173	17	-1	545	360	12.5	33	Caapa	305	-545	0	0		0	0	0	0	0
125	1	90	153	-1	247	170	18.8	30	MSppaap	-95	0	0	0		0	0	0	0	0
126	1	151	155	-1	284	142	24.4	37	ABarappap	369	-79	0	0		0	0	0	0	0
127	1	172	96	-1	533	381	18.7	34	ABplapppp	327	314	0	0		0	0	0	0	0
128	1	116	110	-1	192	356	14.6	34	ABalpppap	316	153	0	0		0	0	0	0	0
129	1	63	163	-1	464	398	15.3	35	ABplappap	375	0	0	0		0	0	0	0	0
130	1	147	67	-1	290	140	20.6	34	ABarapppp	326	-180	0	0		0	0	0	0	0
131	1	31	30	-1	135	320	15.5	33	ABalpaapp	-37	0	0	0		0	0	0	0	0
132	1	19	106	-1	119	222	21.3	32	ABaraaaap	210	0	0	0		0	0	0	0	0
133	1	95	57	-1	432	240	22.5	38	MSpappp	382	120	0	0		0	0	0	0	0
134	1	61	176	-1	333	392	20.3	34	ABplppaaa	343	114	0	0		0	0	0	0	0
135	1	166	16	-1	336	343	25.4	26	ABplpappa	194	388	0	0		0	0	0	0	0
136	1	137	180	-1	215	258	15.3	33	MSaaapa	313	-341	0	0		0	0	0	0	0
137	1	20	84	-1	392	280	6.2	34	ABarppaap	332	-247	0	0		0	0	0	0	0
138	1	180	82	-1	406	286	11.5	38	Epla	384	-569	0	0		0	0	0	0	0
139	1	103	28	-1	264	160	14.8	30	MSppapa	300	0	0	0		0	0	0	0	0
140	1	5	65	-1	339	111	21.8	33	ABprpaaap	232	0	0	0		0	0	0	0	0
141	1	97	27	-1	433	305	6.3	34	ABarppapa	329	440	0	0		0	0	0	0	0
142	1	114	40	-1	229	304	16.5	32	MSapaap	299	675	0	0		0	0	0	0	0
143	1	122	15	-1	456	229	10.9	36	Epra	359	132	0	0		0	0	0	0	0
144	1	98	80	-1	327	314	6.6	33	ABplaaapp	14	0	0	0		0	0	0	0	0
145	1	102	26	-1	301	239	22.5	36	MSpapaa	335	831	0	0		0	0	0	0	0
146	1	53	139	-1	171	298	15.1	30	MSapaaa	279	-525	0	0		0	0	0	0	0
147	1	89	1	-1	188	156	16.9	30	MSppaaa	296	433	0	0		0	0	0	0	0
148	1	131	147	-1	463	383	19.4	34	ABplppapp	-182	0	0	0		0	0	0	0	0
149	1	99	171	-1	291	363	23.7	35	ABplpapap	337	282	0	0		0	0	0	0	0
150	1	44	70	-1	342	163	22.7	34	ABprpapaa	303	174	0	0		0	0	0	0	0
151	1	158	158	-1	488	233	20.6	38	Cppaa	384	1389	0	0		0	0	0	0	0
152	1	107	177	-1	327	292	22.5	35	MSaapap	412	0	0	0		0	0	0	0	0
153	1	184	99	-1	505	347	10.4	32	ABarppapp	326	597	0	0		0	0	0	0	0
154	1	50	61	-1	150	209	24.3	35	ABarapaaa	319	1260	0	0		0	0	0	0	0
155	1	9	23	-1	398	147	7.0	31	ABarpppaa	87	0	0	0		0	0	0	0	0
156	1	111	145	-1	448	169	24.6	36	ABprpappp	113	0	0	0		0	0	0	0	0
157	1	83	135	-1	258	205	16.9	34	MSpaapa	320	0	0	0		0	0	0	0	0
158	1	2	174	-1	367	260	23.5	35	MSpapap	79	0	0	0		0	0	0	0	0
159	1	69	150	-1	300	101	18.9	34	ABprpaaaa	-251	0	0	0		0	0	0	0	0
160	1	160	11	-1	400	167	15.3	31	MSppppp	167	0	0	0		0	0	0	0	0
161	1	100	138	-1	494	177	23.7	34	ABprppppa	337	-565	0	0		0	0	0	0	0
162	1	4	172	-1	476	213	6.3	35	Cpaaa	337	-224	0	0		0	0	0	0	0
163	1	169	149	-1	305	207	13.6	38	Eara	35	0	0	0		0	0	0	0	0
164	1	42	7	-1	571	231	8.6	36	Cpaap	360	120	0	0		0	0	0	0	0
165	1	135	140	-1	512	332	18.3	34	Cappa	299	-34	0	0		0	0	0	0	0
166	1	66	165	-1	456	223	16.5	37	Dpp	361	1022	0	0		0	0	0	0	0
167	1	59	66	-1	504	302	7.2	36	Caaaa	346	-794	0	0		0	0	0	0	0
168	1	87	72	-1	259	357	8.4	32	ABplaapap	327	0	0	0		0	0	0	0	0
169	1	140	81	-1	479	121	12.2	33	ABprapapa	420	0	0	0		0	0	0	0	0
170	1	149	129	-1	219	283	23.8	37	ABalpappp	369	816	0	0		0	0	0	0	0
171	1	126	179	-1	305	190	18.6	33	MSpppaa	298	1075	0	0		0	0	0	0	0
172	1	121	103	-1	421	111	10.5	31	ABprapaap	295	0	0	0		0	0	0	0	0
173	1	7	159	-1	397	213	11.0	38	Earp	377	934	0	0		0	0	0	0	0
174	1	39	3	-1	297	197	23.5	37	ABarapapp	-11	0	0	0		0	0	0	0	0
175	1	15	46	-1	348	98	16.2	36	ABprpaapp	284	0	0	0		0	0	0	0	0
176	1	79	13	-1	507	293	13.8	39	Eplp	383	1258	0	0		0	0	0	0	0
177	1	130	68	-1	537	242	14.5	39	Eprp	385	-767	0	0		0	0	0	0	0
178	1	57	51	-1	236	306	6.6	31	ABplaaaap	309	907	0	0		0	0	0	0	0
179	1	24	8	-1	511	312	21.6	34	Capap	316	-172	0	0		0	0	0	0	0
180	1	96	87	-1	352	209	19.4	33	MSpppap	276	-1060	0	0		0	0	0	0	0
181	1	164	109	-1	223	362	24.5	38	ABalppapp	223	0	0	0		0	0	0	0	0
182	1	160	175	-1	347	165	16.4	31	MSppppa	209	-460	0	0		0	0	0	0	0
183	1	82	164	-1	400	175	24.1	35	ABprpappa	323	644	0	0		0	0	0	0	0
184	1	123	97	-1	303	332	18.6	34	MSappa	345	364	0	0		0	0	0	0	0
185	1	171	101	-1	506	156	18.7	36	ABprppapp	-160	0	0	0		0	0	0	0	0
186	1	128	130	-1	360	117	18.6	34	ABprpaapa	72	0	0	0		0	0	0	0	0
187	1	187	188	-1	383	272	18.1	32	Z3	201	362	0	0		0	0	0	0	0
188	1	186	154	-1	391	322	17.6	30	Daa	174	1034	0	0		0	0	0	0	0
