# Supplementary material for: The AP-2 Transcription Factor APTF-2 Is Required for Neuroblast and Epidermal Morphogenesis in Caenorhabditis elegans Embryogenesis
Source: PLoS Genet. 2016 May 13;12(5):e1006048. doi: 10.1371/journal.pgen.1006048 (PMC4866721; doi:10.1371/journal.pgen.1006048)
Supplement: S2 Text — (ZIP) [file pgen.1006048.s030.zip › nuclei/t118-nuclei]

1	1	147	107	-1	190	157	17.2	30	MSppaaa	280	114	0	0		0	0	0	0	0
2	1	111	104	-1	195	141	11.3	33	ABalaappp	256	101	0	0		0	0	0	0	0
3	1	174	55	-1	294	198	23.5	37	ABarapapp	359	116	0	0		0	0	0	0	0
4	1	42	80	-1	537	255	20.6	36	Cppap	337	135	0	0		0	0	0	0	0
5	1	120	88	-1	130	229	12.4	32	MSaaaaa	186	0	0	0		0	0	0	0	0
6	1	28	42	-1	353	284	12.4	38	Ealp	93	0	0	0		0	0	0	0	0
7	1	164	59	-1	576	234	8.6	35	Cpaap	345	-394	0	0		0	0	0	0	0
8	1	179	108	-1	505	304	21.4	33	Capap	326	124	0	0		0	0	0	0	0
9	1	119	39	-1	141	177	20.3	37	ABaraaapa	333	0	0	0		0	0	0	0	0
10	1	1	69	-1	95	216	17.7	33	ABaraaaaa	335	520	0	0		0	0	0	0	0
11	1	160	63	-1	403	163	14.7	31	MSppppp	-153	0	0	0		0	0	0	0	0
12	1	4	106	-1	163	194	14.5	31	MSpaaaa	319	290	0	0		0	0	0	0	0
13	1	176	177	-1	504	295	14.2	38	Eplp	373	288	0	0		0	0	0	0	0
14	1	94	178	-1	501	391	17.4	33	ABplapppa	327	1088	0	0		0	0	0	0	0
15	1	143	74	-1	459	229	10.6	37	Epra	369	532	0	0		0	0	0	0	0
16	1	135	156	-1	336	355	24.4	35	ABplpappa	356	76	0	0		0	0	0	0	0
17	1	124	122	-1	549	359	12.7	34	Caapa	311	-546	0	0		0	0	0	0	0
18	1	109	36	-1	155	149	15.8	32	ABalaapap	115	0	0	0		0	0	0	0	0
19	1	65	57	-1	288	361	13.1	34	ABalppppp	353	0	0	0		0	0	0	0	0
20	1	73	100	-1	342	339	15.6	34	MSappp	323	-115	0	0		0	0	0	0	0
21	1	59	130	-1	400	204	18.7	32	Dpa	318	1002	0	0		0	0	0	0	0
22	1	33	49	-1	162	259	7.1	31	ABalapapa	144	0	0	0		0	0	0	0	0
23	1	155	114	-1	399	148	7.5	31	ABarpppaa	433	0	0	0		0	0	0	0	0
24	1	19	143	-1	162	328	11.9	32	ABalpppaa	-120	0	0	0		0	0	0	0	0
25	1	37	16	-1	235	117	12.7	35	ABpraaapa	309	1262	0	0		0	0	0	0	0
26	1	145	34	-1	306	239	21.7	36	MSpapaa	358	745	0	0		0	0	0	0	0
27	1	141	137	-1	436	304	6.3	33	ABarppapa	327	-1279	0	0		0	0	0	0	0
28	1	139	83	-1	264	166	14.5	31	MSppapa	292	199	0	0		0	0	0	0	0
29	1	31	12	-1	197	242	6.7	31	ABarpaaaa	272	167	0	0		0	0	0	0	0
30	1	131	29	-1	138	325	15.8	35	ABalpaapp	340	249	0	0		0	0	0	0	0
31	1	51	113	-1	205	379	18.6	33	ABplpaaaa	334	73	0	0		0	0	0	0	0
32	1	102	155	-1	281	167	7.0	32	ABarpapap	156	0	0	0		0	0	0	0	0
33	1	25	27	-1	119	165	10.7	32	ABalaaapp	-82	0	0	0		0	0	0	0	0
34	1	38	54	-1	123	217	7.9	29	ABalappaa	292	629	0	0		0	0	0	0	0
35	1	32	70	-1	67	225	15.0	32	ABalaaaar	307	1667	0	0		0	0	0	0	0
36	1	18	166	-1	469	160	8.3	32	ABarppppa	324	-11	0	0		0	0	0	0	0
37	1	106	176	-1	254	333	16.2	33	MSapapa	250	141	0	0		0	0	0	0	0
38	1	22	117	-1	563	323	10.1	36	Caaap	349	-9	0	0		0	0	0	0	0
39	1	84	120	-1	435	177	6.5	33	ABarpppap	273	0	0	0		0	0	0	0	0
40	1	142	180	-1	227	306	16.5	31	MSapaap	277	74	0	0		0	0	0	0	0
41	1	45	48	-1	110	174	15.4	32	ABalaapaa	299	58	0	0		0	0	0	0	0
42	1	67	6	-1	192	160	22.6	33	ABaraaapp	483	0	0	0		0	0	0	0	0
43	1	15	168	-1	129	279	21.2	32	ABalpaaap	319	765	0	0		0	0	0	0	0
44	1	93	64	-1	222	348	12.5	33	ABalppppa	180	0	0	0		0	0	0	0	0
45	1	100	41	-1	600	247	12.6	35	Cpapa	352	-169	0	0		0	0	0	0	0
46	1	175	153	-1	346	95	16.3	34	ABprpaapp	-67	0	0	0		0	0	0	0	0
47	1	96	32	-1	156	202	8.3	32	ABalappap	274	-726	0	0		0	0	0	0	0
48	1	113	174	-1	488	385	22.7	36	ABplpppap	339	671	0	0		0	0	0	0	0
49	1	81	62	-1	351	393	14.4	35	ABplaappp	358	0	0	0		0	0	0	0	0
50	1	49	101	-1	208	360	8.0	33	ABplaapaa	314	-1760	0	0		0	0	0	0	0
51	1	178	26	-1	236	305	6.5	32	ABplaaaap	315	-694	0	0		0	0	0	0	0
52	1	47	167	-1	248	231	21.2	34	ABaraappp	346	43	0	0		0	0	0	0	0
53	1	103	149	-1	548	158	14.7	35	ABprappap	316	-528	0	0		0	0	0	0	0
54	1	46	150	-1	157	141	11.5	30	ABalaappa	34	0	0	0		0	0	0	0	0
55	1	55	56	-1	87	198	11.3	32	ABalaaapa	-124	0	0	0		0	0	0	0	0
56	1	71	8	-1	258	119	9.5	33	ABpraapaa	449	0	0	0		0	0	0	0	0
57	1	133	119	-1	432	239	22.6	38	MSpappp	376	-83	0	0		0	0	0	0	0
58	1	12	147	-1	430	395	21.4	35	ABplpppaa	339	420	0	0		0	0	0	0	0
59	1	70	125	-1	295	103	14.6	35	ABpraaapp	169	0	0	0		0	0	0	0	0
60	1	57	33	-1	584	252	18.3	35	Cpppa	333	164	0	0		0	0	0	0	0
61	1	154	58	-1	154	205	24.4	34	ABarapaaa	279	-286	0	0		0	0	0	0	0
62	1	98	146	-1	190	273	20.1	34	ABaraapap	308	655	0	0		0	0	0	0	0
63	1	8	79	-1	306	403	17.2	34	ABplpaapp	312	-495	0	0		0	0	0	0	0
64	1	114	15	-1	150	248	18.5	32	ABaraapaa	317	356	0	0		0	0	0	0	0
65	1	140	28	-1	336	110	21.5	33	ABprpaaap	316	0	0	0		0	0	0	0	0
66	1	167	124	-1	509	302	7.0	36	Caaaa	349	502	0	0		0	0	0	0	0
67	1	130	132	-1	288	143	20.6	35	ABarapppp	357	93	0	0		0	0	0	0	0
68	1	177	110	-1	536	242	14.5	39	Eprp	389	-504	0	0		0	0	0	0	0
69	1	54	87	-1	233	162	7.0	31	ABarpapaa	313	311	0	0		0	0	0	0	0
70	1	150	9	-1	345	156	22.5	35	ABprpapaa	158	0	0	0		0	0	0	0	0
71	1	69	23	-1	254	393	16.3	33	ABplpaapa	323	543	0	0		0	0	0	0	0
72	1	168	131	-1	259	356	8.1	32	ABplaapap	315	-373	0	0		0	0	0	0	0
73	1	105	157	-1	245	126	16.2	33	ABpraaaap	309	697	0	0		0	0	0	0	0
74	1	27	162	-1	398	391	18.2	34	ABplppapa	303	0	0	0		0	0	0	0	0
75	1	75	161	-1	377	403	21.5	34	ABplppaap	319	469	0	0		0	0	0	0	0
76	1	29	112	-1	269	389	10.7	36	ABplaappa	315	-14	0	0		0	0	0	0	0
77	1	90	13	-1	279	316	7.1	31	ABplaaapa	21	0	0	0		0	0	0	0	0
78	1	107	40	-1	380	119	9.5	32	ABprapaaa	294	127	0	0		0	0	0	0	0
79	1	66	172	-1	378	136	24.6	35	ABprpapap	354	-642	0	0		0	0	0	0	0
80	1	144	25	-1	331	311	6.5	34	ABplaaapp	46	0	0	0		0	0	0	0	0
81	1	169	20	-1	482	121	12.3	33	ABprapapa	291	989	0	0		0	0	0	0	0
82	1	138	118	-1	411	285	11.8	38	Epla	379	-724	0	0		0	0	0	0	0
83	1	40	115	-1	110	249	7.2	31	ABalapaaa	79	0	0	0		0	0	0	0	0
84	1	137	134	-1	397	278	6.2	34	ABarppaap	142	0	0	0		0	0	0	0	0
85	1	5	127	-1	331	368	9.7	32	ABplapaaa	313	1307	0	0		0	0	0	0	0
86	1	13	53	-1	240	204	24.8	35	ABarapapa	339	-452	0	0		0	0	0	0	0
87	1	180	89	-1	355	204	19.5	33	MSpppap	310	125	0	0		0	0	0	0	0
88	1	48	75	-1	89	285	16.3	36	ABalpaapa	364	1495	0	0		0	0	0	0	0
89	1	79	142	-1	203	211	23.9	35	ABarapaap	155	0	0	0		0	0	0	0	0
90	1	10	116	-1	195	185	9.2	33	ABalapppa	480	0	0	0		0	0	0	0	0
91	1	122	158	-1	390	365	24.5	37	ABplpappp	366	-309	0	0		0	0	0	0	0
92	1	7	84	-1	191	324	6.2	33	ABplaaaaa	9	0	0	0		0	0	0	0	0
93	1	77	171	-1	247	155	24.2	35	ABarappaa	265	-124	0	0		0	0	0	0	0
94	1	16	44	-1	130	282	8.1	33	ABalapaap	316	0	0	0		0	0	0	0	0
95	1	104	152	-1	477	140	21.6	35	ABprpppaa	342	-377	0	0		0	0	0	0	0
96	1	127	77	-1	531	377	19.1	35	ABplapppp	340	-567	0	0		0	0	0	0	0
97	1	184	188	-1	301	327	18.4	35	MSappa	352	262	0	0		0	0	0	0	0
98	1	74	68	-1	523	141	11.1	32	ABprapapp	-10	0	0	0		0	0	0	0	0
99	1	153	31	-1	505	346	9.8	33	ABarppapp	61	0	0	0		0	0	0	0	0
100	1	9	66	-1	131	348	13.3	32	ABalppaaa	301	1137	0	0		0	0	0	0	0
101	1	185	175	-1	503	157	19.3	36	ABprppapp	305	-1129	0	0		0	0	0	0	0
102	1	34	61	-1	256	250	6.2	35	ABarpaapa	-268	0	0	0		0	0	0	0	0
103	1	172	2	-1	428	112	10.4	30	ABprapaap	287	611	0	0		0	0	0	0	0
104	1	108	164	-1	590	338	15.4	35	Caapp	338	955	0	0		0	0	0	0	0
105	1	80	140	-1	538	181	9.3	32	ABarppppp	320	1001	0	0		0	0	0	0	0
106	1	132	67	-1	124	221	21.0	33	ABaraaaap	-97	0	0	0		0	0	0	0	0
107	1	35	50	-1	402	102	14.6	34	ABpraappp	-40	0	0	0		0	0	0	0	0
108	1	68	184	-1	349	243	6.1	32	ABarppaaa	314	-191	0	0		0	0	0	0	0
109	1	181	52	-1	223	362	24.4	38	ABalppapp	327	505	0	0		0	0	0	0	0
110	1	128	97	-1	194	364	14.4	34	ABalpppap	313	-1408	0	0		0	0	0	0	0
111	1	97	92	-1	180	307	22.9	35	ABalpappa	-186	0	0	0		0	0	0	0	0
112	1	117	1	-1	302	316	14.2	31	MSapapp	71	0	0	0		0	0	0	0	0
113	1	101	98	-1	585	202	19.7	33	ABprapppp	330	397	0	0		0	0	0	0	0
114	1	86	144	-1	291	245	17.5	29	MSpaapp	149	0	0	0		0	0	0	0	0
115	1	95	160	-1	205	116	16.4	32	ABpraaaaa	116	0	0	0		0	0	0	0	0
116	1	116	11	-1	251	198	9.8	32	ABalapppp	328	-137	0	0		0	0	0	0	0
117	1	89	46	-1	313	115	10.2	32	ABpraapap	326	55	0	0		0	0	0	0	0
118	1	14	82	-1	504	137	15.7	35	ABprappaa	353	272	0	0		0	0	0	0	0
119	1	52	21	-1	95	246	21.6	35	ABalpaaaa	291	-444	0	0		0	0	0	0	0
120	1	30	45	-1	222	204	14.3	32	MSpaaap	-258	0	0	0		0	0	0	0	0
121	1	44	99	-1	99	313	19.7	33	ABalpapaa	245	0	0	0		0	0	0	0	0
122	1	41	37	-1	143	328	21.0	36	ABalpapap	345	-161	0	0		0	0	0	0	0
123	1	60	14	-1	306	215	6.4	34	ABarpaapp	342	1530	0	0		0	0	0	0	0
124	1	3	135	-1	423	359	9.0	34	ABplapapa	337	80	0	0		0	0	0	0	0
125	1	11	30	-1	413	297	23.5	35	MSaappp	314	157	0	0		0	0	0	0	0
126	1	36	139	-1	79	268	12.2	34	ABalaaaal	218	0	0	0		0	0	0	0	0
127	1	91	17	-1	184	302	9.4	33	ABalapapp	319	-171	0	0		0	0	0	0	0
128	1	62	136	-1	361	308	22.5	32	MSaappa	275	-127	0	0		0	0	0	0	0
129	1	170	129	-1	225	280	24.1	36	ABalpappp	360	-1	0	0		0	0	0	0	0
130	1	186	71	-1	360	117	18.3	35	ABprpaapa	294	-237	0	0		0	0	0	0	0
131	1	56	51	-1	389	107	21.3	33	ABprppaaa	81	0	0	0		0	0	0	0	0
132	1	53	163	-1	424	132	21.1	34	ABprppaap	338	-124	0	0		0	0	0	0	0
133	1	118	86	-1	185	361	22.1	34	ABalppapa	64	0	0	0		0	0	0	0	0
134	1	112	141	-1	193	232	20.4	33	ABaraappa	-201	0	0	0		0	0	0	0	0
135	1	157	123	-1	258	208	16.6	33	MSpaapa	312	386	0	0		0	0	0	0	0
136	1	99	4	-1	616	295	17.7	35	Cpapp	355	497	0	0		0	0	0	0	0
137	1	76	102	-1	481	378	10.6	33	ABplapapp	28	0	0	0		0	0	0	0	0
138	1	161	109	-1	490	178	24.0	35	ABprppppa	332	-1676	0	0		0	0	0	0	0
139	1	146	103	-1	168	300	14.8	30	MSapaaa	-18	0	0	0		0	0	0	0	0
140	1	165	183	-1	504	331	18.6	34	Cappa	320	295	0	0		0	0	0	0	0
141	1	6	85	-1	259	393	20.4	34	ABplpaaap	344	707	0	0		0	0	0	0	0
142	1	17	181	-1	449	358	24.3	36	ABplppppa	298	387	0	0		0	0	0	0	0
143	1	61	154	-1	374	357	10.1	32	ABplapaap	324	57	0	0		0	0	0	0	0
144	1	121	76	-1	185	250	12.0	32	MSaaaap	325	476	0	0		0	0	0	0	0
145	1	156	96	-1	446	170	24.8	37	ABprpappp	302	409	0	0		0	0	0	0	0
146	1	85	3	-1	271	268	16.5	31	MSaaapp	0	0	0	0		0	0	0	0	0
147	1	148	47	-1	460	391	18.6	34	ABplppapp	285	1075	0	0		0	0	0	0	0
148	1	2	18	-1	321	159	7.4	32	ABarpappa	210	0	0	0		0	0	0	0	0
149	1	163	159	-1	306	210	13.5	37	Eara	376	-487	0	0		0	0	0	0	0
150	1	159	73	-1	298	104	18.5	33	ABprpaaaa	321	959	0	0		0	0	0	0	0
151	1	58	78	-1	169	365	17.2	33	ABalppaap	142	0	0	0		0	0	0	0	0
152	1	92	145	-1	275	284	22.3	35	MSaapaa	309	-561	0	0		0	0	0	0	0
153	1	125	173	-1	249	171	18.5	31	MSppaap	215	0	0	0		0	0	0	0	0
154	1	188	187	-1	387	323	18.5	30	Daa	243	942	0	0		0	0	0	0	0
155	1	126	24	-1	290	141	24.5	36	ABarappap	358	-974	0	0		0	0	0	0	0
156	1	82	43	-1	542	308	20.4	36	Cappp	321	855	0	0		0	0	0	0	0
157	1	83	111	-1	365	170	7.3	33	ABarpappp	-8	0	0	0		0	0	0	0	0
158	1	151	128	-1	490	235	20.6	37	Cppaa	372	-324	0	0		0	0	0	0	0
159	1	173	72	-1	398	211	10.8	39	Earp	-7	0	0	0		0	0	0	0	0
160	1	21	81	-1	454	285	19.8	36	Capaa	332	-154	0	0		0	0	0	0	0
161	1	39	121	-1	235	216	5.9	30	ABarpaaap	306	-693	0	0		0	0	0	0	0
162	1	87	91	-1	426	259	16.6	34	Z2	302	-364	0	0		0	0	0	0	0
163	1	129	133	-1	468	398	15.3	36	ABplappap	356	242	0	0		0	0	0	0	0
164	1	183	151	-1	399	174	24.3	35	ABprpappa	356	513	0	0		0	0	0	0	0
165	1	166	186	-1	453	213	16.4	36	Dpp	65	0	0	0		0	0	0	0	0
166	1	23	5	-1	453	141	17.5	36	ABprppapa	280	97	0	0		0	0	0	0	0
167	1	43	93	-1	356	105	12.4	34	ABpraappa	337	-121	0	0		0	0	0	0	0
168	1	26	148	-1	312	153	15.1	30	MSppapp	264	764	0	0		0	0	0	0	0
169	1	64	7	-1	250	344	22.3	33	ABplpapaa	322	25	0	0		0	0	0	0	0
170	1	78	22	-1	433	317	16.5	37	Dap	368	205	0	0		0	0	0	0	0
171	1	149	94	-1	290	364	24.2	35	ABplpapap	-61	0	0	0		0	0	0	0	0
172	1	162	165	-1	475	215	6.1	35	Cpaaa	359	1168	0	0		0	0	0	0	0
173	1	72	179	-1	540	183	21.6	35	ABprpppap	339	1108	0	0		0	0	0	0	0
174	1	158	185	-1	368	260	23.5	35	MSpapap	356	223	0	0		0	0	0	0	0
175	1	182	10	-1	346	164	16.4	31	MSppppa	205	1110	0	0		0	0	0	0	0
176	1	134	95	-1	337	395	19.7	32	ABplppaaa	318	309	0	0		0	0	0	0	0
177	1	152	138	-1	327	293	22.4	34	MSaapap	68	0	0	0		0	0	0	0	0
178	1	63	169	-1	418	392	13.7	33	ABplappaa	334	-205	0	0		0	0	0	0	0
179	1	171	170	-1	303	190	18.7	34	MSpppaa	271	-501	0	0		0	0	0	0	0
180	1	136	65	-1	214	261	14.9	34	MSaaapa	50	0	0	0		0	0	0	0	0
181	1	110	182	-1	505	344	25.0	39	ABplppppp	353	-266	0	0		0	0	0	0	0
182	1	115	38	-1	522	209	25.3	36	ABprppppp	315	208	0	0		0	0	0	0	0
183	1	88	105	-1	576	280	22.3	36	Cpppp	-215	0	0	0		0	0	0	0	0
184	1	50	126	-1	248	121	20.8	33	ABarapppa	98	0	0	0		0	0	0	0	0
185	1	24	19	-1	274	274	11.7	38	Eala	370	253	0	0		0	0	0	0	0
186	1	123	60	-1	360	218	24.3	33	MSpappa	214	0	0	0		0	0	0	0	0
187	1	20	90	-1	564	170	18.3	34	ABprapppa	393	0	0	0		0	0	0	0	0
188	1	187	35	-1	375	266	17.5	33	Z3	332	430	0	0		0	0	0	0	0
