# Supplementary material for: The AP-2 Transcription Factor APTF-2 Is Required for Neuroblast and Epidermal Morphogenesis in Caenorhabditis elegans Embryogenesis
Source: PLoS Genet. 2016 May 13;12(5):e1006048. doi: 10.1371/journal.pgen.1006048 (PMC4866721; doi:10.1371/journal.pgen.1006048)
Supplement: S2 Text — (ZIP) [file pgen.1006048.s030.zip › nuclei/t119-nuclei]

1	1	112	161	-1	301	316	14.4	31	MSapapp	278	755	0	0		0	0	0	0	0
2	1	103	94	-1	428	111	10.5	31	ABprapaap	299	166	0	0		0	0	0	0	0
3	1	146	102	-1	273	263	16.7	31	MSaaapp	299	1281	0	0		0	0	0	0	0
4	1	136	157	-1	615	293	18.3	35	Cpapp	317	105	0	0		0	0	0	0	0
5	1	166	147	-1	450	138	17.7	35	ABprppapa	345	-228	0	0		0	0	0	0	0
6	1	42	32	-1	188	161	22.9	34	ABaraaapp	32	0	0	0		0	0	0	0	0
7	1	169	171	-1	255	345	22.4	35	ABplpapaa	321	603	0	0		0	0	0	0	0
8	1	56	51	-1	264	116	9.8	32	ABpraapaa	37	0	0	0		0	0	0	0	0
9	1	70	61	-1	344	151	22.4	35	ABprpapaa	311	-158	0	0		0	0	0	0	0
10	1	175	105	-1	343	163	16.4	32	MSppppa	256	142	0	0		0	0	0	0	0
11	1	116	5	-1	251	193	9.6	33	ABalapppp	331	180	0	0		0	0	0	0	0
12	1	29	13	-1	202	244	6.7	32	ABarpaaaa	262	-159	0	0		0	0	0	0	0
13	1	77	33	-1	285	314	7.0	32	ABplaaapa	478	0	0	0		0	0	0	0	0
14	1	123	133	-1	314	214	6.5	34	ABarpaapp	355	0	0	0		0	0	0	0	0
15	1	64	85	-1	152	246	18.3	32	ABaraapaa	296	-1472	0	0		0	0	0	0	0
16	1	25	101	-1	229	120	12.7	34	ABpraaapa	328	-17	0	0		0	0	0	0	0
17	1	127	8	-1	192	302	9.5	33	ABalapapp	324	810	0	0		0	0	0	0	0
18	1	148	44	-1	319	158	7.1	32	ABarpappa	291	530	0	0		0	0	0	0	0
19	1	185	138	-1	278	273	11.7	37	Eala	379	104	0	0		0	0	0	0	0
20	1	81	159	-1	484	122	11.7	33	ABprapapa	-179	0	0	0		0	0	0	0	0
21	1	119	146	-1	101	243	22.4	35	ABalpaaaa	129	0	0	0		0	0	0	0	0
22	1	170	149	-1	427	320	16.7	35	Dap	339	-1007	0	0		0	0	0	0	0
23	1	71	7	-1	253	389	16.3	33	ABplpaapa	149	0	0	0		0	0	0	0	0
24	1	155	177	-1	286	141	24.8	37	ABarappap	348	12	0	0		0	0	0	0	0
25	1	80	58	-1	337	314	7.0	33	ABplaaapp	48	0	0	0		0	0	0	0	0
26	1	51	29	-1	242	301	6.3	32	ABplaaaap	224	0	0	0		0	0	0	0	0
27	1	33	113	-1	119	169	10.1	31	ABalaaapp	307	210	0	0		0	0	0	0	0
28	1	65	87	-1	334	104	20.8	35	ABprpaaap	219	0	0	0		0	0	0	0	0
29	1	30	135	-1	130	332	15.4	36	ABalpaapp	21	0	0	0		0	0	0	0	0
30	1	125	182	-1	409	294	23.5	35	MSaappp	352	-313	0	0		0	0	0	0	0
31	1	99	107	-1	503	344	10.0	32	ABarppapp	314	387	0	0		0	0	0	0	0
32	1	47	69	-1	157	204	7.8	32	ABalappap	207	0	0	0		0	0	0	0	0
33	1	60	168	-1	583	250	18.3	35	Cpppa	350	616	0	0		0	0	0	0	0
34	1	26	10	-1	306	238	21.7	36	MSpapaa	350	659	0	0		0	0	0	0	0
35	1	188	189	-1	367	269	17.5	30	Z3	310	421	0	0		0	0	0	0	0
36	1	18	118	-1	148	153	15.7	31	ABalaapap	318	56	0	0		0	0	0	0	0
37	1	122	109	-1	149	323	20.8	35	ABalpapap	118	0	0	0		0	0	0	0	0
38	1	182	64	-1	517	210	25.4	35	ABprppppp	350	1906	0	0		0	0	0	0	0
39	1	9	75	-1	143	177	20.6	35	ABaraaapa	-34	0	0	0		0	0	0	0	0
40	1	78	98	-1	382	119	9.3	32	ABprapaaa	-158	0	0	0		0	0	0	0	0
41	1	45	83	-1	605	250	12.8	36	Cpapa	365	-1319	0	0		0	0	0	0	0
42	1	6	158	-1	354	284	12.7	38	Ealp	372	731	0	0		0	0	0	0	0
43	1	156	152	-1	538	304	20.6	35	Cappp	333	-763	0	0		0	0	0	0	0
44	1	94	78	-1	135	291	8.4	32	ABalapaap	-102	0	0	0		0	0	0	0	0
45	1	120	104	-1	224	208	14.0	33	MSpaaap	329	850	0	0		0	0	0	0	0
46	1	117	66	-1	316	118	10.0	33	ABpraapap	257	0	0	0		0	0	0	0	0
47	1	147	139	-1	460	399	18.7	33	ABplppapp	290	-804	0	0		0	0	0	0	0
48	1	41	124	-1	105	173	14.9	31	ABalaapaa	34	0	0	0		0	0	0	0	0
49	1	22	37	-1	164	264	7.4	31	ABalapapa	277	-1104	0	0		0	0	0	0	0
50	1	107	46	-1	400	106	14.5	34	ABpraappp	346	199	0	0		0	0	0	0	0
51	1	131	170	-1	384	105	21.1	33	ABprppaaa	296	148	0	0		0	0	0	0	0
52	1	109	27	-1	223	361	24.4	38	ABalppapp	351	-436	0	0		0	0	0	0	0
53	1	86	127	-1	241	207	25.3	37	ABarapapa	366	-114	0	0		0	0	0	0	0
54	1	34	53	-1	124	225	7.4	29	ABalappaa	335	0	0	0		0	0	0	0	0
55	1	3	73	-1	295	194	23.4	37	ABarapapp	370	-222	0	0		0	0	0	0	0
56	1	55	54	-1	82	204	11.3	33	ABalaaapa	65	0	0	0		0	0	0	0	0
57	1	19	89	-1	292	362	13.1	34	ABalppppp	-292	0	0	0		0	0	0	0	0
58	1	61	172	-1	156	215	24.5	34	ABarapaaa	341	-850	0	0		0	0	0	0	0
59	1	7	143	-1	576	236	8.8	36	Cpaap	553	0	0	0		0	0	0	0	0
60	1	186	121	-1	359	218	24.4	33	MSpappa	300	-93	0	0		0	0	0	0	0
61	1	102	90	-1	264	244	6.3	34	ABarpaapa	343	-36	0	0		0	0	0	0	0
62	1	49	59	-1	350	393	14.3	35	ABplaappp	-115	0	0	0		0	0	0	0	0
63	1	11	80	-1	403	165	14.1	31	MSppppp	283	-477	0	0		0	0	0	0	0
64	1	44	16	-1	224	346	12.4	33	ABalppppa	-155	0	0	0		0	0	0	0	0
65	1	180	119	-1	214	264	14.7	33	MSaaapa	330	-16	0	0		0	0	0	0	0
66	1	100	144	-1	133	347	12.7	33	ABalppaaa	297	1145	0	0		0	0	0	0	0
67	1	106	114	-1	128	222	20.4	31	ABaraaaap	250	0	0	0		0	0	0	0	0
68	1	98	100	-1	525	143	11.2	32	ABprapapp	322	3	0	0		0	0	0	0	0
69	1	10	110	-1	100	210	17.5	33	ABaraaaaa	319	734	0	0		0	0	0	0	0
70	1	35	20	-1	68	230	15.1	33	ABalaaaar	157	0	0	0		0	0	0	0	0
71	1	130	150	-1	356	118	17.6	34	ABprpaapa	305	-1188	0	0		0	0	0	0	0
72	1	159	3	-1	403	212	11.1	37	Earp	371	1320	0	0		0	0	0	0	0
73	1	150	74	-1	296	104	18.6	32	ABprpaaaa	313	226	0	0		0	0	0	0	0
74	1	15	169	-1	462	229	10.8	37	Epra	364	289	0	0		0	0	0	0	0
75	1	88	45	-1	99	280	16.7	35	ABalpaapa	-96	0	0	0		0	0	0	0	0
76	1	144	60	-1	190	250	11.5	32	MSaaaap	308	-309	0	0		0	0	0	0	0
77	1	96	43	-1	534	374	19.5	37	ABplapppp	350	67	0	0		0	0	0	0	0
78	1	151	42	-1	167	366	17.1	33	ABalppaap	466	0	0	0		0	0	0	0	0
79	1	63	88	-1	306	403	17.4	33	ABplpaapp	-5	0	0	0		0	0	0	0	0
80	1	4	180	-1	533	249	20.4	36	Cppap	280	83	0	0		0	0	0	0	0
81	1	160	178	-1	456	283	20.6	37	Capaa	366	-309	0	0		0	0	0	0	0
82	1	118	47	-1	500	134	15.8	35	ABprappaa	335	-179	0	0		0	0	0	0	0
83	1	28	154	-1	259	164	14.7	31	MSppapa	310	-709	0	0		0	0	0	0	0
84	1	92	34	-1	200	319	6.1	33	ABplaaaaa	-242	0	0	0		0	0	0	0	0
85	1	141	130	-1	264	397	20.3	34	ABplpaaap	336	-386	0	0		0	0	0	0	0
86	1	133	77	-1	184	362	21.9	34	ABalppapa	71	0	0	0		0	0	0	0	0
87	1	69	67	-1	230	160	6.7	31	ABarpapaa	300	833	0	0		0	0	0	0	0
88	1	5	25	-1	136	234	11.8	32	MSaaaaa	304	177	0	0		0	0	0	0	0
89	1	87	174	-1	354	200	19.5	32	MSpppap	263	-427	0	0		0	0	0	0	0
90	1	187	123	-1	559	168	18.4	35	ABprapppa	345	376	0	0		0	0	0	0	0
91	1	162	4	-1	429	260	16.0	33	Z2	332	125	0	0		0	0	0	0	0
92	1	111	148	-1	185	304	22.8	35	ABalpappa	324	445	0	0		0	0	0	0	0
93	1	167	56	-1	356	106	12.1	34	ABpraappa	175	0	0	0		0	0	0	0	0
94	1	171	141	-1	289	362	24.5	36	ABplpapap	363	611	0	0		0	0	0	0	0
95	1	176	145	-1	340	398	19.4	32	ABplppaaa	311	174	0	0		0	0	0	0	0
96	1	145	111	-1	444	168	25.3	36	ABprpappp	344	718	0	0		0	0	0	0	0
97	1	110	183	-1	193	372	14.1	35	ABalpppap	329	-1395	0	0		0	0	0	0	0
98	1	113	76	-1	580	199	20.3	33	ABprapppp	327	424	0	0		0	0	0	0	0
99	1	121	82	-1	106	308	20.7	34	ABalpapaa	-229	0	0	0		0	0	0	0	0
100	1	20	167	-1	346	337	15.6	35	MSappp	236	0	0	0		0	0	0	0	0
101	1	50	26	-1	215	358	7.5	33	ABplaapaa	369	0	0	0		0	0	0	0	0
102	1	137	15	-1	480	380	10.6	32	ABplapapp	-9	0	0	0		0	0	0	0	0
103	1	139	9	-1	169	306	14.5	32	MSapaaa	288	848	0	0		0	0	0	0	0
104	1	2	91	-1	192	140	10.8	32	ABalaappp	299	738	0	0		0	0	0	0	0
105	1	183	97	-1	572	277	22.3	36	Cpppp	357	500	0	0		0	0	0	0	0
106	1	12	96	-1	163	194	14.0	32	MSpaaaa	326	-1184	0	0		0	0	0	0	0
107	1	1	40	-1	186	159	16.9	29	MSppaaa	338	0	0	0		0	0	0	0	0
108	1	8	160	-1	502	297	20.5	34	Capap	328	491	0	0		0	0	0	0	0
109	1	138	28	-1	489	174	23.8	35	ABprppppa	322	530	0	0		0	0	0	0	0
110	1	68	132	-1	536	239	14.5	38	Eprp	372	606	0	0		0	0	0	0	0
111	1	157	108	-1	366	167	7.5	33	ABarpappp	295	0	0	0		0	0	0	0	0
112	1	76	71	-1	264	387	10.7	35	ABplaappa	304	0	0	0		0	0	0	0	0
113	1	31	173	-1	208	379	18.9	34	ABplpaaaa	314	1020	0	0		0	0	0	0	0
114	1	23	17	-1	401	151	7.5	31	ABarpppaa	276	112	0	0		0	0	0	0	0
115	1	83	68	-1	114	258	7.6	31	ABalapaaa	296	-62	0	0		0	0	0	0	0
116	1	90	128	-1	194	183	9.2	33	ABalapppa	163	0	0	0		0	0	0	0	0
117	1	38	156	-1	565	321	9.8	35	Caaap	335	52	0	0		0	0	0	0	0
118	1	82	129	-1	415	285	11.9	38	Epla	-18	0	0	0		0	0	0	0	0
119	1	57	181	-1	426	238	22.8	37	MSpappp	372	1049	0	0		0	0	0	0	0
120	1	39	41	-1	437	177	6.5	32	ABarpppap	330	0	0	0		0	0	0	0	0
121	1	161	166	-1	235	215	5.9	30	ABarpaaap	98	0	0	0		0	0	0	0	0
122	1	17	103	-1	555	358	13.1	34	Caapa	305	76	0	0		0	0	0	0	0
123	1	135	23	-1	256	207	16.7	33	MSpaapa	346	0	0	0		0	0	0	0	0
124	1	66	155	-1	512	301	6.7	36	Caaaa	363	162	0	0		0	0	0	0	0
125	1	59	18	-1	294	105	14.5	34	ABpraaapp	130	0	0	0		0	0	0	0	0
126	1	184	6	-1	247	121	20.4	34	ABarapppa	313	116	0	0		0	0	0	0	0
127	1	85	70	-1	333	365	10.0	33	ABplapaaa	311	564	0	0		0	0	0	0	0
128	1	158	142	-1	485	233	21.4	36	Cppaa	322	1360	0	0		0	0	0	0	0
129	1	129	175	-1	227	280	23.9	37	ABalpappp	376	-12	0	0		0	0	0	0	0
130	1	21	1	-1	396	195	18.3	34	Dpa	309	57	0	0		0	0	0	0	0
131	1	72	38	-1	267	352	8.1	32	ABplaapap	141	0	0	0		0	0	0	0	0
132	1	67	122	-1	285	140	20.4	34	ABarapppp	125	0	0	0		0	0	0	0	0
133	1	163	162	-1	478	396	14.7	36	ABplappap	340	-210	0	0		0	0	0	0	0
134	1	84	137	-1	400	271	6.4	33	ABarppaap	320	83	0	0		0	0	0	0	0
135	1	124	65	-1	430	358	8.7	34	ABplapapa	342	454	0	0		0	0	0	0	0
136	1	128	19	-1	360	309	22.9	32	MSaappa	270	-1387	0	0		0	0	0	0	0
137	1	27	120	-1	437	304	6.2	33	ABarppapa	331	287	0	0		0	0	0	0	0
138	1	177	57	-1	326	294	23.2	33	MSaapap	323	237	0	0		0	0	0	0	0
139	1	126	12	-1	78	265	12.5	33	ABalaaaal	333	-763	0	0		0	0	0	0	0
140	1	105	21	-1	546	181	9.4	32	ABarppppp	-39	0	0	0		0	0	0	0	0
141	1	134	93	-1	194	228	19.5	34	ABaraappa	317	-470	0	0		0	0	0	0	0
142	1	89	116	-1	204	211	23.1	35	ABarapaap	319	-490	0	0		0	0	0	0	0
143	1	24	140	-1	164	337	11.7	31	ABalpppaa	300	155	0	0		0	0	0	0	0
144	1	114	134	-1	294	237	17.5	29	MSpaapp	244	466	0	0		0	0	0	0	0
145	1	152	49	-1	276	284	22.2	35	MSaapaa	-146	0	0	0		0	0	0	0	0
146	1	62	63	-1	192	274	19.5	35	ABaraapap	343	1038	0	0		0	0	0	0	0
147	1	58	79	-1	427	396	21.4	34	ABplpppaa	319	-183	0	0		0	0	0	0	0
148	1	168	86	-1	309	155	15.0	29	MSppapp	290	1665	0	0		0	0	0	0	0
149	1	53	126	-1	549	152	14.8	35	ABprappap	165	0	0	0		0	0	0	0	0
150	1	54	84	-1	152	145	11.4	30	ABalaappa	91	0	0	0		0	0	0	0	0
151	1	164	165	-1	397	173	24.0	35	ABprpappa	350	721	0	0		0	0	0	0	0
152	1	95	31	-1	479	140	22.1	36	ABprpppaa	303	276	0	0		0	0	0	0	0
153	1	46	92	-1	342	92	16.0	34	ABprpaapp	287	0	0	0		0	0	0	0	0
154	1	143	151	-1	380	358	10.3	32	ABplapaap	323	526	0	0		0	0	0	0	0
155	1	32	24	-1	280	168	7.0	32	ABarpapap	449	0	0	0		0	0	0	0	0
156	1	16	14	-1	337	359	24.1	38	ABplpappa	365	1592	0	0		0	0	0	0	0
157	1	73	39	-1	239	122	16.4	32	ABpraaaap	413	0	0	0		0	0	0	0	0
158	1	91	72	-1	392	362	24.4	36	ABplpappp	359	638	0	0		0	0	0	0	0
159	1	149	30	-1	306	208	13.2	38	Eara	375	56	0	0		0	0	0	0	0
160	1	115	95	-1	199	118	16.0	30	ABpraaaaa	296	-1172	0	0		0	0	0	0	0
161	1	75	48	-1	379	402	21.4	34	ABplppaap	-448	0	0	0		0	0	0	0	0
162	1	74	50	-1	398	395	17.9	35	ABplppapa	140	0	0	0		0	0	0	0	0
163	1	132	52	-1	419	127	21.3	35	ABprppaap	298	740	0	0		0	0	0	0	0
164	1	104	125	-1	589	337	15.8	37	Caapp	333	16	0	0		0	0	0	0	0
165	1	172	136	-1	477	217	6.0	36	Cpaaa	332	144	0	0		0	0	0	0	0
166	1	36	36	-1	475	161	8.0	32	ABarppppa	-6	0	0	0		0	0	0	0	0
167	1	52	163	-1	245	234	21.3	33	ABaraappp	339	580	0	0		0	0	0	0	0
168	1	43	131	-1	140	274	22.0	32	ABalpaaap	300	-454	0	0		0	0	0	0	0
169	1	178	106	-1	421	393	13.7	34	ABplappaa	172	0	0	0		0	0	0	0	0
170	1	179	112	-1	300	188	18.6	32	MSpppaa	302	702	0	0		0	0	0	0	0
171	1	93	62	-1	245	154	24.2	35	ABarappaa	196	0	0	0		0	0	0	0	0
172	1	79	176	-1	372	137	24.6	36	ABprpapap	321	-979	0	0		0	0	0	0	0
173	1	153	153	-1	242	171	18.4	31	MSppaap	279	-428	0	0		0	0	0	0	0
174	1	48	164	-1	485	390	22.5	35	ABplpppap	356	-4	0	0		0	0	0	0	0
175	1	101	188	-1	503	155	19.3	35	ABprppapp	469	0	0	0		0	0	0	0	0
176	1	37	117	-1	254	329	16.0	33	MSapapa	263	461	0	0		0	0	0	0	0
177	1	13	55	-1	504	289	14.4	39	Eplp	383	255	0	0		0	0	0	0	0
178	1	14	186	-1	502	385	18.2	33	ABplapppa	142	0	0	0		0	0	0	0	0
179	1	173	115	-1	539	182	22.2	36	ABprpppap	318	-507	0	0		0	0	0	0	0
180	1	40	187	-1	225	311	16.8	30	MSapaap	303	1006	0	0		0	0	0	0	0
181	1	142	99	-1	450	360	24.4	36	ABplppppa	109	0	0	0		0	0	0	0	0
182	1	181	2	-1	505	342	24.8	38	ABplppppp	388	-562	0	0		0	0	0	0	0
183	1	140	184	-1	502	330	18.6	35	Cappa	263	-337	0	0		0	0	0	0	0
184	1	108	11	-1	351	247	6.3	32	ABarppaaa	303	796	0	0		0	0	0	0	0
185	1	174	81	-1	365	258	23.4	35	MSpapap	211	0	0	0		0	0	0	0	0
186	1	165	22	179	453	206	16.6	37	Dpp	284	49	0	0		0	0	0	0	0
187	1	154	185	-1	383	324	18.6	28	Daa	277	0	0	0		0	0	0	0	0
188	1	97	35	-1	297	325	18.3	33	MSappa	303	0	0	0		0	0	0	0	0
