# Supplementary material for: The AP-2 Transcription Factor APTF-2 Is Required for Neuroblast and Epidermal Morphogenesis in Caenorhabditis elegans Embryogenesis
Source: PLoS Genet. 2016 May 13;12(5):e1006048. doi: 10.1371/journal.pgen.1006048 (PMC4866721; doi:10.1371/journal.pgen.1006048)
Supplement: S2 Text — (ZIP) [file pgen.1006048.s030.zip › nuclei/t120-nuclei]

1	1	130	143	-1	393	192	18.2	34	Dpa	334	378	0	0		0	0	0	0	0
2	1	182	129	-1	501	339	24.7	37	ABplppppp	361	570	0	0		0	0	0	0	0
3	1	72	20	-1	404	210	11.3	37	Earp	366	718	0	0		0	0	0	0	0
4	1	91	115	-1	431	253	16.5	33	Z2	298	-878	0	0		0	0	0	0	0
5	1	11	186	-1	249	191	9.8	33	ABalapppp	286	0	0	0		0	0	0	0	0
6	1	126	25	-1	242	126	20.5	34	ABarapppa	302	116	0	0		0	0	0	0	0
7	1	23	40	-1	251	389	16.6	33	ABplpaapa	320	445	0	0		0	0	0	0	0
8	1	17	3	-1	191	305	9.4	32	ABalapapp	225	0	0	0		0	0	0	0	0
9	1	103	119	-1	168	306	14.4	32	MSapaaa	270	-82	0	0		0	0	0	0	0
10	1	34	88	-1	307	236	22.1	36	MSpapaa	358	16	0	0		0	0	0	0	0
11	1	184	144	-1	349	249	6.3	32	ABarppaaa	14	0	0	0		0	0	0	0	0
12	1	139	37	-1	74	269	13.1	34	ABalaaaal	-127	0	0	0		0	0	0	0	0
13	1	12	85	-1	200	243	6.6	31	ABarpaaaa	152	0	0	0		0	0	0	0	0
14	1	156	155	-1	335	359	24.3	38	ABplpappa	380	23	0	0		0	0	0	0	0
15	1	102	17	-1	482	378	10.7	33	ABplapapp	328	0	0	0		0	0	0	0	0
16	1	64	42	-1	222	351	12.5	33	ABalppppa	332	279	0	0		0	0	0	0	0
17	1	114	35	-1	396	151	7.3	32	ABarpppaa	272	134	0	0		0	0	0	0	0
18	1	125	27	-1	288	107	14.3	34	ABpraaapp	345	-112	0	0		0	0	0	0	0
19	1	136	154	-1	358	305	23.3	32	MSaappa	318	-143	0	0		0	0	0	0	0
20	1	70	142	-1	70	227	15.3	33	ABalaaaar	300	133	0	0		0	0	0	0	0
21	1	140	126	-1	546	181	8.9	33	ABarppppp	140	0	0	0		0	0	0	0	0
22	1	186	77	-1	469	225	16.7	35	Dppp	230	717	0	0		0	0	0	0	0
23	1	123	15	-1	257	209	16.6	33	MSpaapa	299	1624	0	0		0	0	0	0	0
24	1	155	94	-1	277	166	7.0	32	ABarpapap	32	0	0	0		0	0	0	0	0
25	1	88	127	-1	132	232	11.9	33	MSaaaaa	187	0	0	0		0	0	0	0	0
26	1	101	8	-1	217	357	7.5	32	ABplaapaa	-126	0	0	0		0	0	0	0	0
27	1	52	124	-1	225	363	24.3	37	ABalppapp	186	0	0	0		0	0	0	0	0
28	1	109	26	-1	485	173	23.6	35	ABprppppa	304	238	0	0		0	0	0	0	0
29	1	26	61	-1	242	301	6.4	32	ABplaaaap	319	-473	0	0		0	0	0	0	0
30	1	159	14	-1	307	212	13.4	38	Eara	371	73	0	0		0	0	0	0	0
31	1	152	12	-1	470	137	21.5	35	ABprpppaa	308	-98	0	0		0	0	0	0	0
32	1	6	68	-1	188	161	22.6	34	ABaraaapp	249	0	0	0		0	0	0	0	0
33	1	13	125	-1	287	315	6.6	31	ABplaaapa	146	0	0	0		0	0	0	0	0
34	1	84	185	-1	197	322	5.9	33	ABplaaaaa	328	319	0	0		0	0	0	0	0
35	1	188	62	189	298	324	18.4	35	MSappa	237	1137	0	0		0	0	0	0	0
36	1	166	30	-1	474	164	7.7	33	ABarppppa	329	-640	0	0		0	0	0	0	0
37	1	49	45	-1	162	269	7.5	31	ABalapapa	454	0	0	0		0	0	0	0	0
38	1	131	69	-1	266	353	8.0	32	ABplaapap	320	115	0	0		0	0	0	0	0
39	1	157	90	-1	235	119	16.4	31	ABpraaaap	254	0	0	0		0	0	0	0	0
40	1	107	32	-1	183	156	16.6	31	MSppaaa	316	811	0	0		0	0	0	0	0
41	1	120	86	-1	435	173	6.6	33	ABarpppap	321	1508	0	0		0	0	0	0	0
42	1	78	46	-1	169	366	17.2	33	ABalppaap	73	0	0	0		0	0	0	0	0
43	1	77	110	-1	530	371	20.4	35	ABplapppp	306	-866	0	0		0	0	0	0	0
44	1	18	134	-1	318	160	6.9	31	ABarpappa	105	0	0	0		0	0	0	0	0
45	1	75	182	-1	102	270	16.8	35	ABalpaapa	350	266	0	0		0	0	0	0	0
46	1	50	80	-1	404	103	14.3	35	ABpraappp	338	65	0	0		0	0	0	0	0
47	1	82	67	-1	501	134	16.2	37	ABprappaa	375	116	0	0		0	0	0	0	0
48	1	161	169	-1	378	399	21.5	34	ABplppaap	296	181	0	0		0	0	0	0	0
49	1	145	75	-1	276	284	21.5	35	MSaapaa	342	-807	0	0		0	0	0	0	0
50	1	162	7	-1	393	395	17.7	34	ABplppapa	327	612	0	0		0	0	0	0	0
51	1	8	60	-1	265	116	9.7	32	ABpraapaa	-9	0	0	0		0	0	0	0	0
52	1	163	54	-1	412	124	20.9	34	ABprppaap	311	410	0	0		0	0	0	0	0
53	1	54	172	-1	121	231	6.9	30	ABalappaa	280	595	0	0		0	0	0	0	0
54	1	56	74	-1	85	209	11.2	32	ABalaaapa	322	193	0	0		0	0	0	0	0
55	1	177	136	-1	502	290	14.3	40	Eplp	401	237	0	0		0	0	0	0	0
56	1	93	95	-1	354	105	11.8	34	ABpraappa	323	1444	0	0		0	0	0	0	0
57	1	138	44	-1	323	292	23.7	32	MSaapap	290	-553	0	0		0	0	0	0	0
58	1	25	76	-1	341	320	7.2	33	ABplaaapp	-257	0	0	0		0	0	0	0	0
59	1	62	16	-1	348	395	14.2	36	ABplaappp	349	-262	0	0		0	0	0	0	0
60	1	76	106	-1	190	249	11.6	33	MSaaaap	328	1381	0	0		0	0	0	0	0
61	1	9	133	-1	341	143	22.2	34	ABprpapaa	313	1394	0	0		0	0	0	0	0
62	1	171	187	-1	242	154	24.4	33	ABarappaa	333	-417	0	0		0	0	0	0	0
63	1	146	11	-1	197	271	19.0	35	ABaraapap	337	237	0	0		0	0	0	0	0
64	1	38	177	-1	513	210	25.5	37	ABprppppp	352	275	0	0		0	0	0	0	0
65	1	135	152	-1	432	355	8.7	35	ABplapapa	324	241	0	0		0	0	0	0	0
66	1	46	28	-1	315	118	9.6	31	ABpraapap	-128	0	0	0		0	0	0	0	0
67	1	87	146	-1	225	164	6.5	32	ABarpapaa	208	0	0	0		0	0	0	0	0
68	1	115	34	-1	102	259	7.7	32	ABalapaaa	318	548	0	0		0	0	0	0	0
69	1	32	64	-1	153	207	7.9	32	ABalappap	325	69	0	0		0	0	0	0	0
70	1	127	116	-1	334	369	10.0	33	ABplapaaa	331	506	0	0		0	0	0	0	0
71	1	112	79	-1	260	389	11.0	35	ABplaappa	300	0	0	0		0	0	0	0	0
72	1	158	73	-1	388	358	24.5	37	ABplpappp	343	404	0	0		0	0	0	0	0
73	1	55	13	-1	293	193	23.4	36	ABarapapp	363	824	0	0		0	0	0	0	0
74	1	73	108	-1	289	100	18.7	33	ABprpaaaa	-132	0	0	0		0	0	0	0	0
75	1	39	22	-1	140	179	21.0	37	ABaraaapa	59	0	0	0		0	0	0	0	0
76	1	98	56	-1	575	197	20.5	33	ABprapppp	314	1334	0	0		0	0	0	0	0
77	1	86	72	-1	186	354	22.9	34	ABalppapa	86	0	0	0		0	0	0	0	0
78	1	44	31	-1	133	290	8.6	32	ABalapaap	471	0	0	0		0	0	0	0	0
79	1	147	121	-1	424	398	21.4	36	ABplpppaa	286	0	0	0		0	0	0	0	0
80	1	63	70	-1	399	161	13.7	31	MSppppp	274	404	0	0		0	0	0	0	0
81	1	185	39	-1	363	258	23.2	34	MSpapap	289	-384	0	0		0	0	0	0	0
82	1	99	113	-1	107	314	21.0	35	ABalpapaa	134	0	0	0		0	0	0	0	0
83	1	41	150	-1	601	249	13.1	37	Cpapa	361	914	0	0		0	0	0	0	0
84	1	150	92	-1	152	146	11.2	31	ABalaappa	307	5	0	0		0	0	0	0	0
85	1	15	131	-1	153	241	18.0	32	ABaraapaa	315	452	0	0		0	0	0	0	0
86	1	148	147	-1	303	154	14.8	31	MSppapp	263	-148	0	0		0	0	0	0	0
87	1	28	117	-1	331	101	20.4	34	ABprpaaap	206	0	0	0		0	0	0	0	0
88	1	79	156	-1	303	402	17.5	33	ABplpaapp	135	0	0	0		0	0	0	0	0
89	1	57	5	-1	283	363	13.0	33	ABalppppp	-62	0	0	0		0	0	0	0	0
90	1	61	43	-1	260	246	6.2	35	ABarpaapa	321	104	0	0		0	0	0	0	0
91	1	104	1	-1	186	137	10.3	32	ABalaappp	157	0	0	0		0	0	0	0	0
92	1	153	114	-1	335	91	15.5	33	ABprpaapp	102	0	0	0		0	0	0	0	0
93	1	141	33	-1	197	228	18.7	34	ABaraappa	337	829	0	0		0	0	0	0	0
94	1	2	104	-1	432	112	10.6	31	ABprapaap	306	902	0	0		0	0	0	0	0
95	1	160	112	-1	194	115	15.6	30	ABpraaaaa	287	-271	0	0		0	0	0	0	0
96	1	106	96	-1	162	194	13.4	33	MSpaaaa	162	0	0	0		0	0	0	0	0
97	1	105	58	-1	560	269	22.0	37	Cpppp	336	444	0	0		0	0	0	0	0
98	1	40	122	-1	384	115	9.5	32	ABprapaaa	-271	0	0	0		0	0	0	0	0
99	1	181	162	-1	441	362	24.1	35	ABplppppa	388	0	0	0		0	0	0	0	0
100	1	68	57	-1	526	145	10.8	32	ABprapapp	301	-534	0	0		0	0	0	0	0
101	1	16	99	-1	228	122	12.3	33	ABpraaapa	297	0	0	0		0	0	0	0	0
102	1	3	132	-1	274	266	16.6	30	MSaaapp	264	146	0	0		0	0	0	0	0
103	1	122	171	-1	552	354	13.6	34	Caapa	339	-562	0	0		0	0	0	0	0
104	1	45	87	-1	226	205	14.2	34	MSpaaap	333	-846	0	0		0	0	0	0	0
105	1	10	84	-1	339	165	16.2	31	MSppppa	256	-495	0	0		0	0	0	0	0
106	1	169	98	-1	424	395	13.6	33	ABplappaa	332	877	0	0		0	0	0	0	0
107	1	31	173	-1	501	343	9.6	33	ABarppapp	309	402	0	0		0	0	0	0	0
108	1	111	65	-1	362	166	7.4	33	ABarpappp	-70	0	0	0		0	0	0	0	0
109	1	37	91	-1	152	323	20.5	34	ABalpapap	269	0	0	0		0	0	0	0	0
110	1	69	59	-1	97	206	17.8	34	ABaraaaaa	487	0	0	0		0	0	0	0	0
111	1	96	52	-1	437	164	25.4	39	ABprpappp	353	-545	0	0		0	0	0	0	0
112	1	170	123	-1	298	186	18.6	32	MSpppaa	309	164	0	0		0	0	0	0	0
113	1	27	21	-1	114	168	10.5	31	ABalaaapp	313	0	0	0		0	0	0	0	0
114	1	67	38	-1	126	225	20.6	32	ABaraaaap	300	-52	0	0		0	0	0	0	0
115	1	179	81	-1	534	177	22.2	36	ABprpppap	360	712	0	0		0	0	0	0	0
116	1	142	151	-1	201	212	22.6	36	ABarapaap	329	-492	0	0		0	0	0	0	0
117	1	176	19	-1	249	325	15.6	32	MSapapa	271	-195	0	0		0	0	0	0	0
118	1	36	6	-1	146	153	15.8	31	ABalaapap	21	0	0	0		0	0	0	0	0
119	1	65	101	-1	217	264	14.5	34	MSaaapa	326	326	0	0		0	0	0	0	0
120	1	137	48	-1	438	303	6.2	33	ABarppapa	333	-438	0	0		0	0	0	0	0
121	1	60	167	-1	357	214	24.4	32	MSpappa	287	-739	0	0		0	0	0	0	0
122	1	132	4	-1	281	138	20.3	34	ABarapppp	328	1406	0	0		0	0	0	0	0
123	1	90	24	-1	558	165	18.4	35	ABprapppa	325	-556	0	0		0	0	0	0	0
124	1	48	82	-1	109	169	15.3	31	ABalaapaa	-14	0	0	0		0	0	0	0	0
125	1	164	102	-1	585	331	16.4	36	Caapp	366	181	0	0		0	0	0	0	0
126	1	149	18	-1	545	155	14.8	36	ABprappap	333	-492	0	0		0	0	0	0	0
127	1	53	89	-1	241	209	25.3	37	ABarapapa	369	256	0	0		0	0	0	0	0
128	1	116	29	-1	192	189	9.1	33	ABalapppa	322	1439	0	0		0	0	0	0	0
129	1	118	10	-1	416	282	11.7	39	Epla	388	936	0	0		0	0	0	0	0
130	1	85	36	-1	260	398	20.5	34	ABplpaaap	337	102	0	0		0	0	0	0	0
131	1	168	163	-1	142	276	22.5	32	ABalpaaap	-424	0	0	0		0	0	0	0	0
132	1	110	161	-1	535	236	14.4	38	Eprp	127	0	0	0		0	0	0	0	0
133	1	14	130	-1	311	217	6.3	34	ABarpaapp	332	407	0	0		0	0	0	0	0
134	1	144	166	-1	290	236	17.6	27	MSpaapp	246	779	0	0		0	0	0	0	0
135	1	29	66	-1	122	326	15.5	36	ABalpaapp	318	22	0	0		0	0	0	0	0
136	1	165	141	-1	474	219	5.7	36	Cpaaa	218	0	0	0		0	0	0	0	0
137	1	134	135	-1	398	276	6.2	33	ABarppaap	110	0	0	0		0	0	0	0	0
138	1	19	118	-1	278	272	11.4	38	Eala	103	0	0	0		0	0	0	0	0
139	1	47	128	-1	455	404	18.5	33	ABplppapp	144	0	0	0		0	0	0	0	0
140	1	143	176	-1	163	338	11.5	32	ABalpppaa	151	0	0	0		0	0	0	0	0
141	1	94	179	-1	290	359	24.3	37	ABplpapap	377	-287	0	0		0	0	0	0	0
142	1	128	174	-1	474	234	21.5	36	Cppaa	336	289	0	0		0	0	0	0	0
143	1	59	2	-1	574	235	8.8	36	Cpaap	154	0	0	0		0	0	0	0	0
144	1	66	23	-1	138	348	13.4	33	ABalppaaa	305	-750	0	0		0	0	0	0	0
145	1	95	78	-1	339	398	19.2	32	ABplppaaa	265	193	0	0		0	0	0	0	0
146	1	21	111	-1	106	246	22.9	35	ABalpaaaa	54	0	0	0		0	0	0	0	0
147	1	5	157	-1	446	136	17.7	34	ABprppapa	-133	0	0	0		0	0	0	0	0
148	1	92	165	-1	185	299	22.8	36	ABalpappa	292	421	0	0		0	0	0	0	0
149	1	22	160	-1	423	322	16.6	35	Dap	345	-435	0	0		0	0	0	0	0
150	1	71	120	-1	355	118	16.8	33	ABprpaapa	326	20	0	0		0	0	0	0	0
151	1	154	170	-1	381	357	10.5	33	ABplapaap	314	113	0	0		0	0	0	0	0
152	1	43	180	-1	535	303	21.1	34	Cappp	339	458	0	0		0	0	0	0	0
153	1	173	103	-1	237	172	18.7	31	MSppaap	238	0	0	0		0	0	0	0	0
154	1	83	138	-1	256	160	15.0	30	MSppapa	266	-367	0	0		0	0	0	0	0
155	1	124	47	-1	513	301	6.6	37	Caaaa	356	451	0	0		0	0	0	0	0
156	1	117	149	-1	565	323	10.0	35	Caaap	54	0	0	0		0	0	0	0	0
157	1	4	159	-1	611	287	18.8	34	Cpapp	347	383	0	0		0	0	0	0	0
158	1	42	100	-1	354	283	12.5	37	Ealp	370	1195	0	0		0	0	0	0	0
159	1	20	93	-1	488	124	11.6	33	ABprapapa	290	-216	0	0		0	0	0	0	0
160	1	108	55	-1	495	296	20.5	34	Capap	291	453	0	0		0	0	0	0	0
161	1	1	107	-1	301	318	14.3	32	MSapapp	111	0	0	0		0	0	0	0	0
162	1	133	105	-1	480	397	14.6	36	ABplappap	354	847	0	0		0	0	0	0	0
163	1	167	139	-1	244	232	21.3	34	ABaraappp	341	-247	0	0		0	0	0	0	0
164	1	174	53	-1	484	385	22.5	36	ABplpppap	119	0	0	0		0	0	0	0	0
165	1	151	41	-1	392	172	24.1	36	ABprpappa	306	-866	0	0		0	0	0	0	0
166	1	121	137	-1	239	213	5.9	31	ABarpaaap	293	-214	0	0		0	0	0	0	0
167	1	100	49	-1	340	334	15.6	37	MSappp	309	-208	0	0		0	0	0	0	0
168	1	33	140	-1	578	245	18.2	34	Cpppa	336	234	0	0		0	0	0	0	0
169	1	74	158	-1	460	226	10.7	36	Epra	338	-593	0	0		0	0	0	0	0
170	1	51	148	-1	378	103	20.6	33	ABprppaaa	332	135	0	0		0	0	0	0	0
171	1	7	97	-1	255	339	22.3	35	ABplpapaa	-46	0	0	0		0	0	0	0	0
172	1	58	50	-1	157	213	24.5	34	ABarapaaa	-335	0	0	0		0	0	0	0	0
173	1	113	71	-1	208	376	19.3	35	ABplpaaaa	324	363	0	0		0	0	0	0	0
174	1	89	178	-1	349	197	19.4	33	MSpppap	285	-432	0	0		0	0	0	0	0
175	1	129	109	-1	225	280	23.7	37	ABalpappp	367	-494	0	0		0	0	0	0	0
176	1	172	183	-1	366	134	25.1	38	ABprpapap	385	-313	0	0		0	0	0	0	0
177	1	24	168	-1	287	139	24.7	37	ABarappap	-251	0	0	0		0	0	0	0	0
178	1	81	51	-1	455	283	20.8	37	Capaa	375	-111	0	0		0	0	0	0	0
179	1	186	63	-1	429	194	16.5	31	Dppa	188	1032	0	0		0	0	0	0	0
180	1	80	9	-1	525	244	20.2	36	Cppap	315	707	0	0		0	0	0	0	0
181	1	119	175	-1	424	234	23.0	38	MSpappp	369	418	0	0		0	0	0	0	0
182	1	30	184	-1	407	290	23.4	35	MSaappp	341	648	0	0		0	0	0	0	0
183	1	97	83	-1	189	374	14.2	35	ABalpppap	108	0	0	0		0	0	0	0	0
184	1	183	181	-1	499	333	18.5	34	Cappa	301	0	0	0		0	0	0	0	0
185	1	187	190	-1	374	323	18.7	27	Daa	224	0	0	0		0	0	0	0	0
186	1	178	153	-1	492	385	17.8	33	ABplapppa	311	-194	0	0		0	0	0	0	0
187	1	180	145	-1	218	312	16.6	30	MSapaap	298	-1161	0	0		0	0	0	0	0
188	1	175	164	-1	494	157	19.0	36	ABprppapp	765	0	0	0		0	0	0	0	0
189	1	35	188	-1	369	266	17.8	34	Z3	232	320	0	0		0	0	0	0	0
