# Supplementary material for: The AP-2 Transcription Factor APTF-2 Is Required for Neuroblast and Epidermal Morphogenesis in Caenorhabditis elegans Embryogenesis
Source: PLoS Genet. 2016 May 13;12(5):e1006048. doi: 10.1371/journal.pgen.1006048 (PMC4866721; doi:10.1371/journal.pgen.1006048)
Supplement: S2 Text — (ZIP) [file pgen.1006048.s030.zip › nuclei/t121-nuclei]

1	1	91	84	-1	192	137	10.6	33	ABalaappp	143	0	0	0		0	0	0	0	0
2	1	143	51	-1	578	237	8.9	36	Cpaap	325	-87	0	0		0	0	0	0	0
3	1	8	70	-1	195	309	9.7	33	ABalapapp	329	224	0	0		0	0	0	0	0
4	1	122	151	-1	281	139	20.5	34	ABarapppp	337	1096	0	0		0	0	0	0	0
5	1	89	61	-1	278	363	12.8	34	ABalppppp	311	924	0	0		0	0	0	0	0
6	1	118	65	-1	148	160	15.4	31	ABalaapap	185	0	0	0		0	0	0	0	0
7	1	50	9	-1	393	396	18.4	35	ABplppapa	339	697	0	0		0	0	0	0	0
8	1	26	12	-1	223	361	7.5	32	ABplaapaa	-290	0	0	0		0	0	0	0	0
9	1	180	164	-1	522	242	19.8	35	Cppap	344	-346	0	0		0	0	0	0	0
10	1	129	87	-1	417	286	12.0	38	Epla	374	921	0	0		0	0	0	0	0
11	1	63	66	-1	196	272	18.7	34	ABaraapap	340	908	0	0		0	0	0	0	0
12	1	31	67	-1	470	133	21.4	35	ABprpppaa	329	-372	0	0		0	0	0	0	0
13	1	73	181	-1	299	192	23.1	35	ABarapapp	332	107	0	0		0	0	0	0	0
14	1	30	169	-1	311	213	13.3	38	Eara	367	-24	0	0		0	0	0	0	0
15	1	23	10	-1	261	212	16.7	34	MSpaapa	337	229	0	0		0	0	0	0	0
16	1	59	106	-1	352	398	14.4	36	ABplaappp	-367	0	0	0		0	0	0	0	0
17	1	15	24	-1	496	381	11.1	34	ABplapapp	366	0	0	0		0	0	0	0	0
18	1	126	43	-1	547	153	14.7	35	ABprappap	346	-508	0	0		0	0	0	0	0
19	1	117	137	-1	249	322	15.0	31	MSapapa	252	1047	0	0		0	0	0	0	0
20	1	3	32	-1	409	216	11.5	38	Earp	387	1047	0	0		0	0	0	0	0
21	1	113	25	-1	116	168	10.5	31	ABalaaapp	59	0	0	0		0	0	0	0	0
22	1	75	121	-1	139	178	21.1	38	ABaraaapa	19	0	0	0		0	0	0	0	0
23	1	144	97	-1	143	344	14.1	32	ABalppaaa	301	-238	0	0		0	0	0	0	0
24	1	123	163	-1	554	165	18.4	36	ABprapppa	342	361	0	0		0	0	0	0	0
25	1	6	54	-1	238	130	21.2	33	ABarapppa	-125	0	0	0		0	0	0	0	0
26	1	28	110	-1	471	169	23.8	35	ABprppppa	308	581	0	0		0	0	0	0	0
27	1	18	48	-1	291	106	14.2	34	ABpraaapp	-55	0	0	0		0	0	0	0	0
28	1	66	94	-1	314	120	9.4	32	ABpraapap	24	0	0	0		0	0	0	0	0
29	1	128	83	-1	189	189	8.2	33	ABalapppa	324	172	0	0		0	0	0	0	0
30	1	36	57	-1	479	166	7.8	32	ABarppppa	320	227	0	0		0	0	0	0	0
31	1	78	11	-1	138	300	9.0	32	ABalapaap	313	97	0	0		0	0	0	0	0
32	1	40	146	-1	186	155	16.7	31	MSppaaa	271	1039	0	0		0	0	0	0	0
33	1	93	63	-1	198	226	18.8	33	ABaraappa	181	0	0	0		0	0	0	0	0
34	1	68	68	-1	107	270	7.5	31	ABalapaaa	477	0	0	0		0	0	0	0	0
35	1	17	80	-1	400	151	7.2	31	ABarpppaa	275	-497	0	0		0	0	0	0	0
36	1	130	101	-1	260	396	20.4	35	ABplpaaap	314	15	0	0		0	0	0	0	0
37	1	12	92	-1	78	275	12.7	34	ABalaaaal	64	0	0	0		0	0	0	0	0
38	1	114	76	-1	129	220	20.5	32	ABaraaaap	295	-344	0	0		0	0	0	0	0
39	1	81	178	-1	365	259	23.6	32	MSpapap	323	818	0	0		0	0	0	0	0
40	1	7	118	-1	252	389	16.7	33	ABplpaapa	334	442	0	0		0	0	0	0	0
41	1	165	171	-1	385	174	24.3	35	ABprpappa	331	306	0	0		0	0	0	0	0
42	1	16	75	-1	218	358	11.9	32	ABalppppa	29	0	0	0		0	0	0	0	0
43	1	90	150	-1	266	248	6.3	34	ABarpaapa	335	454	0	0		0	0	0	0	0
44	1	57	112	-1	321	292	23.5	33	MSaapap	275	390	0	0		0	0	0	0	0
45	1	37	133	-1	167	278	7.4	31	ABalapapa	290	136	0	0		0	0	0	0	0
46	1	42	85	-1	174	362	17.2	33	ABalppaap	373	0	0	0		0	0	0	0	0
47	1	155	62	-1	517	304	6.5	36	Caaaa	341	153	0	0		0	0	0	0	0
48	1	120	117	-1	441	308	6.4	34	ABarppapa	306	136	0	0		0	0	0	0	0
49	1	167	34	-1	342	335	14.9	35	MSappp	347	76	0	0		0	0	0	0	0
50	1	172	28	-1	162	217	24.5	34	ABarapaaa	4	0	0	0		0	0	0	0	0
51	1	178	122	-1	451	286	20.6	38	Capaa	385	-794	0	0		0	0	0	0	0
52	1	111	192	-1	433	168	25.5	42	ABprpappp	391	427	0	0		0	0	0	0	0
53	1	164	189	-1	483	384	22.7	36	ABplpppap	338	-478	0	0		0	0	0	0	0
54	1	52	191	-1	408	121	21.1	35	ABprppaap	341	-341	0	0		0	0	0	0	0
55	1	160	116	-1	492	295	20.4	35	Capap	339	398	0	0		0	0	0	0	0
56	1	76	147	-1	572	198	21.1	35	ABprapppp	334	1472	0	0		0	0	0	0	0
57	1	100	14	-1	531	143	11.0	32	ABprapapp	324	-10	0	0		0	0	0	0	0
58	1	97	88	-1	559	265	21.5	36	Cpppp	329	-489	0	0		0	0	0	0	0
59	1	110	26	-1	95	207	17.5	33	ABaraaaaa	193	0	0	0		0	0	0	0	0
60	1	51	53	-1	263	122	9.7	33	ABpraapaa	311	240	0	0		0	0	0	0	0
61	1	29	149	-1	251	298	6.5	33	ABplaaaap	310	-297	0	0		0	0	0	0	0
62	1	35	46	-1	281	329	18.7	31	MSappaa	264	-773	0	0		0	0	0	0	0
63	1	179	185	-1	430	193	17.3	31	Dppa	227	407	0	0		0	0	0	0	0
64	1	69	27	-1	151	214	8.0	30	ABalappap	-199	0	0	0		0	0	0	0	0
65	1	108	148	-1	365	163	7.3	34	ABarpappp	222	0	0	0		0	0	0	0	0
66	1	135	78	-1	126	323	15.7	36	ABalpaapp	325	963	0	0		0	0	0	0	0
67	1	47	184	-1	499	136	15.6	37	ABprappaa	166	0	0	0		0	0	0	0	0
68	1	32	115	-1	188	160	22.1	34	ABaraaapp	231	0	0	0		0	0	0	0	0
69	1	38	113	-1	269	358	7.8	33	ABplaapap	37	0	0	0		0	0	0	0	0
70	1	80	167	-1	399	162	13.4	30	MSppppp	297	416	0	0		0	0	0	0	0
71	1	173	81	-1	206	379	19.5	35	ABplpaaaa	348	1326	0	0		0	0	0	0	0
72	1	77	107	-1	189	354	23.1	34	ABalppapa	125	0	0	0		0	0	0	0	0
73	1	72	102	-1	381	355	24.7	38	ABplpappp	373	-247	0	0		0	0	0	0	0
74	1	54	100	-1	88	209	10.5	32	ABalaaapa	106	0	0	0		0	0	0	0	0
75	1	49	140	-1	272	282	21.3	34	MSaapaa	337	456	0	0		0	0	0	0	0
76	1	58	74	-1	345	328	7.3	33	ABplaaapp	539	0	0	0		0	0	0	0	0
77	1	22	105	-1	478	237	16.7	33	Dppp	234	77	0	0		0	0	0	0	0
78	1	145	124	-1	340	401	19.5	32	ABplppaaa	296	179	0	0		0	0	0	0	0
79	1	71	35	-1	269	393	10.8	37	ABplaappa	302	-330	0	0		0	0	0	0	0
80	1	46	7	-1	405	103	14.2	35	ABpraappp	332	-868	0	0		0	0	0	0	0
81	1	115	72	-1	531	177	22.1	36	ABprpppap	337	-894	0	0		0	0	0	0	0
82	1	124	109	-1	114	171	15.3	31	ABalaapaa	308	-69	0	0		0	0	0	0	0
83	1	183	50	-1	189	376	14.2	34	ABalpppap	341	12	0	0		0	0	0	0	0
84	1	105	172	-1	338	166	15.8	31	MSppppa	258	138	0	0		0	0	0	0	0
85	1	13	132	-1	201	245	6.3	31	ABarpaaaa	311	-172	0	0		0	0	0	0	0
86	1	41	55	-1	439	175	6.5	33	ABarpppap	88	0	0	0		0	0	0	0	0
87	1	104	139	-1	227	204	14.4	34	MSpaaap	296	-858	0	0		0	0	0	0	0
88	1	10	128	-1	308	237	22.0	36	MSpapaa	365	222	0	0		0	0	0	0	0
89	1	127	60	-1	244	208	25.3	36	ABarapapa	342	-234	0	0		0	0	0	0	0
90	1	39	64	-1	241	115	16.3	32	ABpraaaap	170	0	0	0		0	0	0	0	0
91	1	109	3	-1	153	323	20.1	35	ABalpapap	275	0	0	0		0	0	0	0	0
92	1	84	45	-1	157	146	11.5	30	ABalaappa	19	0	0	0		0	0	0	0	0
93	1	159	96	-1	490	121	11.7	32	ABprapapa	327	-168	0	0		0	0	0	0	0
94	1	24	95	-1	281	172	7.1	33	ABarpapap	297	-1169	0	0		0	0	0	0	0
95	1	56	13	-1	356	107	11.4	33	ABpraappa	332	1572	0	0		0	0	0	0	0
96	1	96	33	-1	165	199	13.0	32	MSpaaaa	-6	0	0	0		0	0	0	0	0
97	1	171	127	-1	257	337	22.5	34	ABplpapaa	324	1592	0	0		0	0	0	0	0
98	1	106	89	-1	428	396	13.7	34	ABplappaa	242	0	0	0		0	0	0	0	0
99	1	101	4	-1	232	124	12.4	31	ABpraaapa	280	202	0	0		0	0	0	0	0
100	1	158	23	-1	356	283	12.5	38	Ealp	376	-17	0	0		0	0	0	0	0
101	1	119	156	-1	221	266	14.3	33	MSaaapa	205	0	0	0		0	0	0	0	0
102	1	125	187	-1	588	334	17.4	38	Caapp	367	32	0	0		0	0	0	0	0
103	1	153	111	-1	240	171	18.7	31	MSppaap	313	-931	0	0		0	0	0	0	0
104	1	94	123	-1	439	116	10.9	31	ABprapaap	303	494	0	0		0	0	0	0	0
105	1	162	157	-1	487	396	15.2	36	ABplappap	345	-215	0	0		0	0	0	0	0
106	1	60	130	-1	193	248	11.5	32	MSaaaap	-117	0	0	0		0	0	0	0	0
107	1	161	153	-1	302	320	13.5	31	MSapapp	270	-539	0	0		0	0	0	0	0
108	1	74	182	-1	288	103	18.6	34	ABprpaaaa	153	0	0	0		0	0	0	0	0
109	1	175	31	-1	222	282	23.6	37	ABalpappp	157	0	0	0		0	0	0	0	0
110	1	43	175	-1	529	369	21.4	35	ABplapppp	326	378	0	0		0	0	0	0	0
111	1	146	37	-1	103	244	22.6	36	ABalpaaaa	22	0	0	0		0	0	0	0	0
112	1	95	1	-1	201	118	15.6	31	ABpraaaaa	369	0	0	0		0	0	0	0	0
113	1	82	44	-1	106	314	21.2	35	ABalpapaa	132	0	0	0		0	0	0	0	0
114	1	92	29	-1	337	90	15.3	34	ABprpaapp	13	0	0	0		0	0	0	0	0
115	1	4	193	-1	439	249	16.3	30	Z2	179	-144	0	0		0	0	0	0	0
116	1	70	73	-1	344	374	10.4	33	ABplapaaa	300	667	0	0		0	0	0	0	0
117	1	87	5	-1	331	102	19.6	34	ABprpaaap	276	-425	0	0		0	0	0	0	0
118	1	138	114	-1	284	271	11.5	37	Eala	374	651	0	0		0	0	0	0	0
119	1	9	125	-1	167	301	14.4	31	MSapaaa	234	256	0	0		0	0	0	0	0
120	1	150	16	-1	357	121	16.4	33	ABprpaapa	328	-4	0	0		0	0	0	0	0
121	1	79	104	-1	431	396	21.4	35	ABplpppaa	349	-346	0	0		0	0	0	0	0
122	1	98	179	-1	391	114	9.3	32	ABprapaaa	75	0	0	0		0	0	0	0	0
123	1	112	190	-1	297	187	18.3	33	MSpppaa	273	169	0	0		0	0	0	0	0
124	1	27	59	-1	228	365	24.3	38	ABalppapp	-123	0	0	0		0	0	0	0	0
125	1	33	91	-1	297	318	6.4	31	ABplaaapa	458	0	0	0		0	0	0	0	0
126	1	21	47	-1	546	182	9.2	33	ABarppppp	327	-51	0	0		0	0	0	0	0
127	1	25	15	-1	133	238	11.7	33	MSaaaaa	122	0	0	0		0	0	0	0	0
128	1	139	174	-1	460	406	18.7	33	ABplppapp	325	396	0	0		0	0	0	0	0
129	1	2	162	-1	496	332	24.6	37	ABplppppp	370	-15	0	0		0	0	0	0	0
130	1	133	168	-1	317	224	6.2	34	ABarpaapp	348	21	0	0		0	0	0	0	0
131	1	85	49	-1	155	238	18.3	33	ABaraapaa	293	1074	0	0		0	0	0	0	0
132	1	102	166	-1	272	270	16.5	29	MSaaapp	288	-934	0	0		0	0	0	0	0
133	1	61	30	-1	336	144	22.3	35	ABprpapaa	274	155	0	0		0	0	0	0	0
134	1	44	103	-1	320	166	7.1	31	ABarpappa	-12	0	0	0		0	0	0	0	0
135	1	137	134	-1	405	278	6.0	33	ABarppaap	336	250	0	0		0	0	0	0	0
136	1	55	93	-1	505	291	14.1	39	Eplp	394	1117	0	0		0	0	0	0	0
137	1	166	6	-1	247	214	6.2	31	ABarpaaap	291	-557	0	0		0	0	0	0	0
138	1	154	71	-1	256	159	15.2	30	MSppapa	292	-1308	0	0		0	0	0	0	0
139	1	163	143	-1	248	232	21.3	33	ABaraappp	170	0	0	0		0	0	0	0	0
140	1	168	158	-1	578	240	18.4	34	Cpppa	340	-386	0	0		0	0	0	0	0
141	1	136	161	-1	478	220	5.7	36	Cpaaa	-140	0	0	0		0	0	0	0	0
142	1	20	58	-1	72	231	14.5	32	ABalaaaar	565	0	0	0		0	0	0	0	0
143	1	1	173	-1	388	191	18.6	33	Dpa	249	-204	0	0		0	0	0	0	0
144	1	11	82	-1	359	250	6.3	32	ABarppaaa	93	0	0	0		0	0	0	0	0
145	1	187	141	-1	217	317	16.5	30	MSapaap	284	782	0	0		0	0	0	0	0
146	1	67	183	-1	232	168	6.5	31	ABarpapaa	304	370	0	0		0	0	0	0	0
147	1	86	86	-1	303	156	15.0	31	MSppapp	294	126	0	0		0	0	0	0	0
148	1	170	152	-1	372	107	20.5	33	ABprppaaa	277	-471	0	0		0	0	0	0	0
149	1	156	177	-1	569	325	10.2	36	Caaap	343	-581	0	0		0	0	0	0	0
150	1	83	119	-1	605	256	13.0	37	Cpapa	-7	0	0	0		0	0	0	0	0
151	1	116	186	-1	204	219	22.9	36	ABarapaap	316	764	0	0		0	0	0	0	0
152	1	65	20	-1	440	360	9.0	34	ABplapapa	328	15	0	0		0	0	0	0	0
153	1	186	142	-1	500	385	18.4	34	ABplapppa	333	237	0	0		0	0	0	0	0
154	1	19	19	-1	355	308	23.3	33	MSaappa	109	0	0	0		0	0	0	0	0
155	1	14	131	-1	330	353	24.4	36	ABplpappa	332	577	0	0		0	0	0	0	0
156	1	88	69	-1	304	404	17.4	33	ABplpaapp	303	-238	0	0		0	0	0	0	0
157	1	147	98	-1	443	136	17.9	35	ABprppapa	328	105	0	0		0	0	0	0	0
158	1	169	21	-1	461	228	11.0	37	Epra	373	332	0	0		0	0	0	0	0
159	1	157	8	-1	612	282	19.6	37	Cpapp	350	86	0	0		0	0	0	0	0
160	1	149	129	160	425	329	16.8	36	Dap	358	-108	0	0		0	0	0	0	0
161	1	132	90	-1	538	237	14.2	39	Eprp	391	277	0	0		0	0	0	0	0
162	1	99	22	-1	432	366	23.8	37	ABplppppa	370	512	0	0		0	0	0	0	0
163	1	131	39	-1	139	273	22.7	32	ABalpaaap	295	-1451	0	0		0	0	0	0	0
164	1	188	52	-1	492	154	18.6	35	ABprppapp	315	-189	0	0		0	0	0	0	0
165	1	148	2	-1	181	298	23.4	35	ABalpappa	312	111	0	0		0	0	0	0	0
166	1	134	136	-1	290	244	17.7	28	MSpaapp	232	466	0	0		0	0	0	0	0
167	1	121	180	-1	355	216	24.4	32	MSpappa	285	834	0	0		0	0	0	0	0
168	1	177	170	-1	286	138	24.6	36	ABarappap	363	-121	0	0		0	0	0	0	0
169	1	48	36	-1	383	399	21.7	34	ABplppaap	344	872	0	0		0	0	0	0	0
170	1	151	79	-1	389	365	10.7	32	ABplapaap	319	1051	0	0		0	0	0	0	0
171	1	103	38	-1	559	355	14.0	33	Caapa	269	39	0	0		0	0	0	0	0
172	1	53	126	-1	125	241	6.6	31	ABalappaa	-25	0	0	0		0	0	0	0	0
173	1	107	17	-1	507	345	9.3	32	ABarppapp	323	-1098	0	0		0	0	0	0	0
174	1	142	108	-1	467	227	21.4	35	Cppaa	325	-976	0	0		0	0	0	0	0
175	1	181	144	-1	422	237	22.8	37	MSpappp	354	925	0	0		0	0	0	0	0
176	1	140	120	-1	169	341	11.6	31	ABalpppaa	39	0	0	0		0	0	0	0	0
177	1	64	56	-1	511	210	25.4	37	ABprppppp	377	119	0	0		0	0	0	0	0
178	1	174	188	-1	346	200	19.4	33	MSpppap	177	0	0	0		0	0	0	0	0
179	1	141	40	-1	291	366	24.4	37	ABplpapap	232	0	0	0		0	0	0	0	0
180	1	152	135	-1	533	300	21.2	34	Cappp	278	830	0	0		0	0	0	0	0
181	1	184	18	-1	504	334	18.5	34	Cappa	334	577	0	0		0	0	0	0	0
182	1	45	145	176	102	266	17.0	38	ABalpaapa	250	-216	0	0		0	0	0	0	0
183	1	176	77	-1	366	133	24.8	38	ABprpapap	368	-648	0	0		0	0	0	0	0
184	1	182	41	-1	404	292	23.4	35	MSaappp	349	-13	0	0		0	0	0	0	0
185	1	34	154	-1	207	323	5.8	33	ABplaaaaa	314	1115	0	0		0	0	0	0	0
186	1	5	42	-1	246	192	9.9	32	ABalapppp	324	-719	0	0		0	0	0	0	0
187	1	62	138	-1	241	157	24.3	34	ABarappaa	278	-997	0	0		0	0	0	0	0
188	1	189	99	-1	373	264	18.4	32	Z3	311	0	0	0		0	0	0	0	0
189	1	35	155	-1	312	325	17.5	31	MSappap	175	0	0	0		0	0	0	0	0
190	1	185	159	-1	360	332	19.4	26	Daa	266	776	0	0		0	0	0	0	0
