# Supplementary material for: The AP-2 Transcription Factor APTF-2 Is Required for Neuroblast and Epidermal Morphogenesis in Caenorhabditis elegans Embryogenesis
Source: PLoS Genet. 2016 May 13;12(5):e1006048. doi: 10.1371/journal.pgen.1006048 (PMC4866721; doi:10.1371/journal.pgen.1006048)
Supplement: S2 Text — (ZIP) [file pgen.1006048.s030.zip › nuclei/t122-nuclei]

1	1	112	88	-1	200	115	15.1	31	ABpraaaaa	294	229	0	0		0	0	0	0	0
2	1	165	95	-1	181	291	23.8	35	ABalpappa	309	-509	0	0		0	0	0	0	0
3	1	91	89	-1	154	322	20.4	34	ABalpapap	-131	0	0	0		0	0	0	0	0
4	1	99	159	-1	236	121	12.5	32	ABpraaapa	311	0	0	0		0	0	0	0	0
5	1	117	116	-1	330	99	19.2	35	ABprpaaap	206	0	0	0		0	0	0	0	0
6	1	137	103	-1	244	216	6.1	30	ABarpaaap	285	125	0	0		0	0	0	0	0
7	1	80	39	-1	403	102	13.5	34	ABpraappp	344	398	0	0		0	0	0	0	0
8	1	159	40	-1	607	274	20.3	37	Cpapp	267	0	0	0		0	0	0	0	0
9	1	7	119	-1	390	396	18.5	36	ABplppapa	358	-62	0	0		0	0	0	0	0
10	1	15	75	-1	259	206	16.5	33	MSpaapa	329	150	0	0		0	0	0	0	0
11	1	31	68	-1	135	298	9.5	32	ABalapaap	66	0	0	0		0	0	0	0	0
12	1	8	162	-1	221	355	7.5	33	ABplaapaa	127	0	0	0		0	0	0	0	0
13	1	95	108	-1	354	109	10.9	32	ABpraappa	312	-538	0	0		0	0	0	0	0
14	1	57	104	-1	529	145	10.7	33	ABprapapp	32	0	0	0		0	0	0	0	0
15	1	127	17	-1	129	237	11.7	33	MSaaaaa	325	-552	0	0		0	0	0	0	0
16	1	120	132	-1	361	121	16.3	32	ABprpaapa	321	-1233	0	0		0	0	0	0	0
17	1	173	135	-1	514	346	9.2	33	ABarppapp	333	397	0	0		0	0	0	0	0
18	1	181	58	-1	511	333	18.3	33	Cappa	297	521	0	0		0	0	0	0	0
19	1	154	42	-1	351	307	23.4	32	MSaappa	309	112	0	0		0	0	0	0	0
20	1	152	10	-1	441	364	9.2	34	ABplapapa	344	1323	0	0		0	0	0	0	0
21	1	158	174	-1	459	229	11.3	36	Epra	368	569	0	0		0	0	0	0	0
22	1	162	93	-1	429	362	23.7	38	ABplppppa	348	-713	0	0		0	0	0	0	0
23	1	100	120	-1	355	281	12.8	37	Ealp	367	-341	0	0		0	0	0	0	0
24	1	17	172	-1	499	379	11.4	34	ABplapapp	335	426	0	0		0	0	0	0	0
25	1	21	11	-1	118	163	10.6	32	ABalaaapp	304	0	0	0		0	0	0	0	0
26	1	59	63	-1	98	200	18.0	33	ABaraaaaa	50	0	0	0		0	0	0	0	0
27	1	64	123	-1	148	216	7.8	32	ABalappap	187	0	0	0		0	0	0	0	0
28	1	50	109	-1	163	217	24.7	35	ABarapaaa	313	723	0	0		0	0	0	0	0
29	1	114	101	-1	342	88	15.2	33	ABprpaapp	327	-34	0	0		0	0	0	0	0
30	1	133	102	-1	332	141	22.3	36	ABprpapaa	300	156	0	0		0	0	0	0	0
31	1	109	70	-1	226	282	23.4	35	ABalpappp	334	151	0	0		0	0	0	0	0
32	1	20	184	-1	408	215	11.9	39	Earp	360	971	0	0		0	0	0	0	0
33	1	96	46	-1	160	199	12.8	32	MSpaaaa	327	2	0	0		0	0	0	0	0
34	1	49	128	-1	341	332	14.5	35	MSappp	327	72	0	0		0	0	0	0	0
35	1	79	149	-1	273	393	11.0	38	ABplaappa	328	941	0	0		0	0	0	0	0
36	1	169	153	-1	385	397	22.4	35	ABplppaap	323	924	0	0		0	0	0	0	0
37	1	111	51	-1	102	246	22.5	35	ABalpaaaa	352	0	0	0		0	0	0	0	0
38	1	171	176	-1	564	353	14.2	33	Caapa	320	1054	0	0		0	0	0	0	0
39	1	163	157	-1	142	270	22.6	32	ABalpaaap	309	162	0	0		0	0	0	0	0
40	1	179	136	-1	284	367	24.3	36	ABplpapap	339	-1053	0	0		0	0	0	0	0
41	1	184	170	-1	396	290	23.1	34	MSaappp	294	-283	0	0		0	0	0	0	0
42	1	186	146	-1	237	185	9.7	33	ABalapppp	310	284	0	0		0	0	0	0	0
43	1	18	69	-1	539	150	14.6	35	ABprappap	329	444	0	0		0	0	0	0	0
44	1	113	115	-1	109	312	21.4	35	ABalpapaa	-63	0	0	0		0	0	0	0	0
45	1	92	48	-1	161	142	11.6	30	ABalaappa	96	0	0	0		0	0	0	0	0
46	1	62	158	-1	268	322	19.3	31	MSappaa	202	-149	0	0		0	0	0	0	0
47	1	126	154	-1	541	181	9.0	33	ABarppppp	323	-1062	0	0		0	0	0	0	0
48	1	27	114	-1	294	105	14.2	34	ABpraaapp	5	0	0	0		0	0	0	0	0
49	1	131	34	-1	155	236	17.8	34	ABaraapaa	327	833	0	0		0	0	0	0	0
50	1	83	30	-1	185	377	13.7	33	ABalpppap	126	0	0	0		0	0	0	0	0
51	1	2	64	-1	574	236	8.8	36	Cpaap	348	217	0	0		0	0	0	0	0
52	1	164	190	-1	485	153	18.7	36	ABprppapp	322	-140	0	0		0	0	0	0	0
53	1	60	19	-1	262	126	9.7	33	ABpraapaa	691	0	0	0		0	0	0	0	0
54	1	25	47	-1	235	126	20.7	34	ABarapppa	452	0	0	0		0	0	0	0	0
55	1	86	41	-1	436	179	6.4	33	ABarpppap	314	-331	0	0		0	0	0	0	0
56	1	177	66	-1	505	207	25.5	37	ABprppppp	364	104	0	0		0	0	0	0	0
57	1	30	92	-1	477	164	7.7	32	ABarppppa	-304	0	0	0		0	0	0	0	0
58	1	142	144	-1	69	221	14.7	33	ABalaaaar	-179	0	0	0		0	0	0	0	0
59	1	124	28	-1	222	360	23.7	36	ABalppapp	309	492	0	0		0	0	0	0	0
60	1	89	182	-1	242	204	24.8	35	ABarapapa	350	1006	0	0		0	0	0	0	0
61	1	5	98	-1	265	362	12.7	32	ABalppppp	317	-2	0	0		0	0	0	0	0
62	1	47	112	-1	520	303	6.6	36	Caaaa	353	774	0	0		0	0	0	0	0
63	1	33	1	-1	198	220	19.1	34	ABaraappa	311	-154	0	0		0	0	0	0	0
64	1	90	139	-1	240	110	16.3	33	ABpraaaap	-42	0	0	0		0	0	0	0	0
65	1	6	83	-1	145	160	15.2	31	ABalaapap	-219	0	0	0		0	0	0	0	0
66	1	11	129	-1	197	265	18.1	34	ABaraapap	325	51	0	0		0	0	0	0	0
67	1	12	31	-1	466	133	21.6	35	ABprpppaa	352	278	0	0		0	0	0	0	0
68	1	34	7	-1	104	273	7.8	32	ABalapaaa	439	0	0	0		0	0	0	0	0
69	1	156	2	-1	302	398	17.3	34	ABplpaapp	150	0	0	0		0	0	0	0	0
70	1	3	52	-1	187	312	9.4	32	ABalapapp	327	24	0	0		0	0	0	0	0
71	1	138	175	-1	256	158	15.0	30	MSppapa	273	559	0	0		0	0	0	0	0
72	1	81	152	-1	522	174	22.4	37	ABprpppap	365	394	0	0		0	0	0	0	0
73	1	116	60	-1	340	370	10.7	32	ABplapaaa	329	0	0	0		0	0	0	0	0
74	1	76	5	-1	345	325	7.4	33	ABplaaapp	81	0	0	0		0	0	0	0	0
75	1	42	91	-1	212	355	11.6	33	ABalppppa	-187	0	0	0		0	0	0	0	0
76	1	38	6	-1	135	217	20.7	31	ABaraaaap	38	0	0	0		0	0	0	0	0
77	1	183	121	-1	367	133	24.6	36	ABprpapap	366	-54	0	0		0	0	0	0	0
78	1	66	62	-1	128	318	15.7	36	ABalpaapp	332	0	0	0		0	0	0	0	0
79	1	170	9	-1	388	364	10.7	33	ABplapaap	293	469	0	0		0	0	0	0	0
80	1	35	32	-1	397	152	7.2	30	ABarpppaa	-98	0	0	0		0	0	0	0	0
81	1	71	73	-1	205	377	19.2	34	ABplpaaaa	92	0	0	0		0	0	0	0	0
82	1	144	107	-1	359	255	5.7	33	ABarppaaa	-12	0	0	0		0	0	0	0	0
83	1	29	111	-1	185	192	7.7	32	ABalapppa	314	-185	0	0		0	0	0	0	0
84	1	1	86	-1	195	136	10.4	32	ABalaappp	81	0	0	0		0	0	0	0	0
85	1	46	3	-1	167	363	16.5	34	ABalppaap	313	687	0	0		0	0	0	0	0
86	1	147	37	-1	303	152	14.9	29	MSppapp	-195	0	0	0		0	0	0	0	0
87	1	10	150	-1	415	287	12.4	38	Epla	378	0	0	0		0	0	0	0	0
88	1	58	94	-1	556	263	21.6	34	Cpppp	343	-377	0	0		0	0	0	0	0
89	1	98	173	-1	428	394	13.6	34	ABplappaa	325	233	0	0		0	0	0	0	0
90	1	161	77	-1	536	238	13.9	39	Eprp	379	-272	0	0		0	0	0	0	0
91	1	125	165	-1	295	320	6.5	31	ABplaaapa	145	0	0	0		0	0	0	0	0
92	1	37	141	-1	74	270	13.1	33	ABalaaaal	137	0	0	0		0	0	0	0	0
93	1	136	125	-1	504	290	13.6	39	Eplp	381	202	0	0		0	0	0	0	0
94	1	28	21	-1	309	117	9.2	32	ABpraapap	322	-287	0	0		0	0	0	0	0
95	1	94	53	-1	279	176	7.0	34	ABarpapap	313	390	0	0		0	0	0	0	0
96	1	93	168	-1	490	118	11.6	31	ABprapapa	317	604	0	0		0	0	0	0	0
97	1	23	106	-1	134	345	14.1	33	ABalppaaa	279	-300	0	0		0	0	0	0	0
98	1	157	160	-1	436	134	18.0	34	ABprppapa	335	390	0	0		0	0	0	0	0
99	1	188	192	-1	372	271	17.5	33	Z3	333	194	0	0		0	0	0	0	0
100	1	74	27	-1	90	201	10.3	33	ABalaaapa	342	0	0	0		0	0	0	0	0
101	1	36	131	-1	258	394	20.5	35	ABplpaaap	334	-296	0	0		0	0	0	0	0
102	1	73	126	-1	377	354	24.5	36	ABplpappp	354	913	0	0		0	0	0	0	0
103	1	134	122	-1	318	166	7.0	32	ABarpappa	315	-189	0	0		0	0	0	0	0
104	1	121	23	-1	432	393	21.4	35	ABplpppaa	314	538	0	0		0	0	0	0	0
105	1	77	127	-1	478	236	17.2	32	Dppp	324	1522	0	0		0	0	0	0	0
106	1	16	18	-1	347	397	14.5	34	ABplaappp	185	0	0	0		0	0	0	0	0
107	1	72	164	-1	180	356	22.6	34	ABalppapa	134	0	0	0		0	0	0	0	0
108	1	174	189	-1	456	224	21.0	35	Cppaa	349	840	0	0		0	0	0	0	0
109	1	82	57	-1	112	172	15.1	34	ABalaapaa	299	1471	0	0		0	0	0	0	0
110	1	26	43	-1	460	170	23.5	35	ABprppppa	331	-56	0	0		0	0	0	0	0
111	1	103	61	-1	237	167	18.6	30	MSppaap	298	1029	0	0		0	0	0	0	0
112	1	44	161	-1	319	294	22.9	33	MSaapap	337	96	0	0		0	0	0	0	0
113	1	69	22	-1	268	357	7.6	32	ABplaapap	303	64	0	0		0	0	0	0	0
114	1	118	15	-1	287	274	11.5	38	Eala	369	974	0	0		0	0	0	0	0
115	1	68	44	-1	191	158	21.6	33	ABaraaapp	313	-1076	0	0		0	0	0	0	0
116	1	55	163	-1	491	293	20.3	36	Capap	358	831	0	0		0	0	0	0	0
117	1	48	49	-1	441	315	6.4	34	ABarppapa	332	-485	0	0		0	0	0	0	0
118	1	40	29	-1	254	385	16.8	34	ABplpaapa	343	1097	0	0		0	0	0	0	0
119	1	150	79	-1	602	245	13.2	38	Cpapa	355	-668	0	0		0	0	0	0	0
120	1	176	72	-1	163	337	11.9	31	ABalpppaa	-30	0	0	0		0	0	0	0	0
121	1	22	8	-1	142	175	21.4	39	ABaraaapa	371	18	0	0		0	0	0	0	0
122	1	51	156	-1	443	286	21.4	38	Capaa	381	108	0	0		0	0	0	0	0
123	1	104	20	-1	440	122	10.8	31	ABprapaap	-138	0	0	0		0	0	0	0	0
124	1	78	140	-1	337	396	19.7	32	ABplppaaa	317	-816	0	0		0	0	0	0	0
125	1	119	118	-1	162	294	14.4	30	MSapaaa	247	0	0	0		0	0	0	0	0
126	1	172	169	-1	114	239	6.9	29	ABalappaa	297	33	0	0		0	0	0	0	0
127	1	97	74	-1	255	337	22.4	34	ABplpapaa	267	878	0	0		0	0	0	0	0
128	1	88	171	-1	305	237	22.4	36	MSpapaa	299	431	0	0		0	0	0	0	0
129	1	160	185	-1	404	334	16.5	31	Dapa	255	816	0	0		0	0	0	0	0
130	1	106	151	-1	191	244	11.2	32	MSaaaap	318	1343	0	0		0	0	0	0	0
131	1	155	54	-1	327	352	24.3	36	ABplpappa	350	-713	0	0		0	0	0	0	0
132	1	85	56	-1	196	243	6.2	31	ABarpaaaa	217	0	0	0		0	0	0	0	0
133	1	45	138	-1	159	283	7.2	31	ABalapapa	90	0	0	0		0	0	0	0	0
134	1	135	59	-1	408	276	6.3	34	ABarppaap	335	533	0	0		0	0	0	0	0
135	1	180	65	-1	532	297	21.3	34	Cappp	324	1154	0	0		0	0	0	0	0
136	1	166	14	-1	286	238	17.6	28	MSpaapp	236	1087	0	0		0	0	0	0	0
137	1	19	110	-1	244	318	15.0	31	MSapapa	313	695	0	0		0	0	0	0	0
138	1	187	84	-1	242	155	24.5	35	ABarappaa	349	-374	0	0		0	0	0	0	0
139	1	87	105	-1	226	201	14.2	34	MSpaaap	-183	0	0	0		0	0	0	0	0
140	1	75	4	-1	272	279	21.3	35	MSaapaa	-85	0	0	0		0	0	0	0	0
141	1	145	80	-1	211	314	16.4	31	MSapaap	531	0	0	0		0	0	0	0	0
142	1	153	142	-1	509	386	18.6	35	ABplapppa	326	654	0	0		0	0	0	0	0
143	1	139	179	-1	247	226	21.0	36	ABaraappp	183	0	0	0		0	0	0	0	0
144	1	175	178	-1	416	240	22.8	37	MSpappp	373	1259	0	0		0	0	0	0	0
145	1	182	78	-1	108	281	17.7	31	ABalpaapap	250	36	0	0		0	0	0	0	0
146	1	32	67	-1	183	154	17.3	31	MSppaaa	124	0	0	0		0	0	0	0	0
147	1	56	186	-1	566	195	21.4	34	ABprapppp	322	472	0	0		0	0	0	0	0
148	1	65	35	-1	362	162	6.9	34	ABarpappp	176	0	0	0		0	0	0	0	0
149	1	61	85	-1	249	299	6.6	32	ABplaaaap	306	13	0	0		0	0	0	0	0
150	1	43	145	-1	263	251	6.1	34	ABarpaapa	336	558	0	0		0	0	0	0	0
151	1	4	82	-1	280	136	21.0	36	ABarapppp	333	-433	0	0		0	0	0	0	0
152	1	148	167	-1	372	102	20.5	33	ABprppaaa	137	0	0	0		0	0	0	0	0
153	1	107	33	-1	294	321	14.0	31	MSapapp	271	426	0	0		0	0	0	0	0
154	1	185	96	-1	207	321	5.6	32	ABplaaaaa	319	59	0	0		0	0	0	0	0
155	1	189	147	-1	317	318	17.6	31	MSappap	222	191	0	0		0	0	0	0	0
156	1	101	13	-1	223	263	14.0	33	MSaaapa	337	-901	0	0		0	0	0	0	0
157	1	105	124	-1	488	394	15.3	34	ABplappap	346	-276	0	0		0	0	0	0	0
158	1	140	155	-1	574	236	18.4	34	Cpppa	0	0	0	0		0	0	0	0	0
159	1	190	188	-1	362	339	19.4	28	Daa	236	790	0	0		0	0	0	0	0
160	1	160	177	-1	459	320	16.7	33	Dapp	327	-674	0	0		0	0	0	0	0
161	1	141	71	-1	475	220	5.8	36	Cpaaa	181	0	0	0		0	0	0	0	0
162	1	129	134	-1	488	329	24.6	36	ABplppppp	272	183	0	0		0	0	0	0	0
163	1	24	187	-1	546	163	18.4	35	ABprapppa	322	-266	0	0		0	0	0	0	0
164	1	9	183	-1	516	240	19.6	35	Cppap	355	247	0	0		0	0	0	0	0
165	0	115	-1	-1	441	276	19.0	31		274	-534	0	0		0	0	0	0	0
166	1	132	26	-1	273	267	16.5	30	MSaaapp	329	0	0	0		0	0	0	0	0
167	1	70	133	-1	401	163	13.5	31	MSppppp	303	-1089	0	0		0	0	0	0	0
168	1	130	113	-1	313	226	6.2	35	ABarpaapp	350	362	0	0		0	0	0	0	0
169	1	14	36	-1	307	211	13.4	36	Eara	366	279	0	0		0	0	0	0	0
170	1	168	50	-1	285	133	24.7	37	ABarappap	377	34	0	0		0	0	0	0	0
171	1	41	117	-1	377	178	24.1	35	ABprpappa	347	516	0	0		0	0	0	0	0
172	1	84	181	-1	337	163	15.2	31	MSppppa	234	-182	0	0		0	0	0	0	0
173	1	143	180	193	390	196	18.5	36	Dpa	252	418	0	0		0	0	0	0	0
174	1	128	137	-1	460	407	18.6	33	ABplppapp	-255	0	0	0		0	0	0	0	0
175	1	110	16	-1	530	367	21.9	35	ABplapppp	348	60	0	0		0	0	0	0	0
176	1	182	100	-1	94	242	16.7	30	ABalpaapaa	201	369	0	0		0	0	0	0	0
177	1	149	99	-1	573	318	10.4	37	Caaap	370	-502	0	0		0	0	0	0	0
178	1	39	24	-1	354	256	24.0	31	MSpapap	219	1279	0	0		0	0	0	0	0
179	1	122	90	-1	394	114	9.4	33	ABprapaaa	327	308	0	0		0	0	0	0	0
180	1	167	76	-1	350	218	24.3	32	MSpappa	-152	0	0	0		0	0	0	0	0
181	1	13	143	-1	296	190	22.5	35	ABarapapp	344	108	0	0		0	0	0	0	0
182	1	108	12	-1	285	102	18.5	33	ABprpaaaa	439	0	0	0		0	0	0	0	0
183	1	146	148	-1	227	164	6.3	31	ABarpapaa	169	0	0	0		0	0	0	0	0
184	1	67	55	-1	495	133	16.2	36	ABprappaa	367	799	0	0		0	0	0	0	0
185	1	63	25	-1	429	191	17.5	30	Dppa	360	0	0	0		0	0	0	0	0
186	1	151	166	-1	201	226	23.4	37	ABarapaap	157	0	0	0		0	0	0	0	0
187	1	102	38	-1	588	331	18.1	39	Caapp	388	1871	0	0		0	0	0	0	0
188	1	178	130	-1	341	202	19.3	32	MSpppap	246	140	0	0		0	0	0	0	0
189	1	53	87	-1	484	381	22.8	36	ABplpppap	309	477	0	0		0	0	0	0	0
190	1	123	81	-1	299	181	18.1	32	MSpppaa	304	778	0	0		0	0	0	0	0
191	1	54	97	-1	405	120	21.3	35	ABprppaap	356	-194	0	0		0	0	0	0	0
192	1	52	45	-1	424	165	25.5	40	ABprpappp	354	106	0	0		0	0	0	0	0
193	1	115	191	-1	437	253	16.5	30	Z2	179	-144	0	0		0	0	0	0	0
