# Supplementary material for: The AP-2 Transcription Factor APTF-2 Is Required for Neuroblast and Epidermal Morphogenesis in Caenorhabditis elegans Embryogenesis
Source: PLoS Genet. 2016 May 13;12(5):e1006048. doi: 10.1371/journal.pgen.1006048 (PMC4866721; doi:10.1371/journal.pgen.1006048)
Supplement: S2 Text — (ZIP) [file pgen.1006048.s030.zip › nuclei/t123-nuclei]

1	1	63	154	-1	193	218	19.0	34	ABaraappa	332	773	0	0		0	0	0	0	0
2	1	69	18	-1	301	397	17.6	33	ABplpaapp	325	2113	0	0		0	0	0	0	0
3	1	85	97	-1	160	371	16.5	33	ABalppaap	305	-535	0	0		0	0	0	0	0
4	1	140	139	-1	276	278	21.6	34	MSaapaa	-185	0	0	0		0	0	0	0	0
5	1	74	108	-1	345	329	7.6	33	ABplaaapp	64	0	0	0		0	0	0	0	0
6	1	76	41	-1	132	221	20.4	32	ABaraaaap	309	-526	0	0		0	0	0	0	0
7	1	68	64	-1	101	268	8.0	31	ABalapaaa	-150	0	0	0		0	0	0	0	0
8	1	121	13	-1	141	180	21.9	38	ABaraaapa	388	0	0	0		0	0	0	0	0
9	1	79	124	-1	389	363	10.9	32	ABplapaap	324	-801	0	0		0	0	0	0	0
10	1	20	5	-1	444	363	9.2	34	ABplapapa	-11	0	0	0		0	0	0	0	0
11	1	25	66	-1	117	164	10.6	31	ABalaaapp	214	0	0	0		0	0	0	0	0
12	1	182	75	-1	277	107	18.3	34	ABprpaaaa	287	168	0	0		0	0	0	0	0
13	1	156	54	-1	223	264	14.0	34	MSaaapa	338	1814	0	0		0	0	0	0	0
14	1	136	11	-1	285	237	17.6	27	MSpaapp	260	-153	0	0		0	0	0	0	0
15	1	114	131	-1	284	276	11.6	39	Eala	388	759	0	0		0	0	0	0	0
16	1	175	73	-1	526	366	22.3	35	ABplapppp	343	-882	0	0		0	0	0	0	0
17	1	15	115	-1	129	236	11.8	33	MSaaaaa	130	0	0	0		0	0	0	0	0
18	1	106	135	-1	349	396	14.5	34	ABplaappp	-42	0	0	0		0	0	0	0	0
19	1	53	129	-1	256	130	9.3	33	ABpraapaa	33	0	0	0		0	0	0	0	0
20	1	123	134	-1	438	116	10.7	31	ABprapaap	-123	0	0	0		0	0	0	0	0
21	1	94	89	-1	307	120	8.9	32	ABpraapap	306	-340	0	0		0	0	0	0	0
22	1	113	103	-1	263	359	8.0	32	ABplaapap	369	0	0	0		0	0	0	0	0
23	1	104	178	-1	435	389	21.6	36	ABplpppaa	285	204	0	0		0	0	0	0	0
24	1	178	146	-1	356	253	24.0	31	MSpapap	310	131	0	0		0	0	0	0	0
25	1	185	21	-1	433	192	16.5	30	Dppa	304	-213	0	0		0	0	0	0	0
26	1	166	20	-1	270	266	16.4	30	MSaaapp	268	14	0	0		0	0	0	0	0
27	1	100	102	-1	94	203	10.4	32	ABalaaapa	25	0	0	0		0	0	0	0	0
28	1	59	104	-1	212	358	23.6	36	ABalppapp	-150	0	0	0		0	0	0	0	0
29	1	118	69	-1	252	389	16.9	35	ABplpaapa	195	0	0	0		0	0	0	0	0
30	1	50	109	-1	192	381	14.4	34	ABalpppap	333	765	0	0		0	0	0	0	0
31	1	67	168	-1	468	134	21.4	36	ABprpppaa	316	259	0	0		0	0	0	0	0
32	1	80	52	-1	399	155	7.3	31	ABarpppaa	274	-184	0	0		0	0	0	0	0
33	1	153	192	-1	293	319	14.6	32	MSapapp	319	35	0	0		0	0	0	0	0
34	1	49	45	-1	150	238	17.1	34	ABaraapaa	327	-1308	0	0		0	0	0	0	0
35	1	148	153	-1	362	166	6.8	35	ABarpappp	152	0	0	0		0	0	0	0	0
36	1	169	113	-1	308	211	13.5	37	Eara	369	497	0	0		0	0	0	0	0
37	1	86	150	-1	300	154	14.6	29	MSppapp	299	936	0	0		0	0	0	0	0
38	1	187	190	-1	589	327	18.4	39	Caapp	375	346	0	0		0	0	0	0	0
39	1	7	43	-1	402	101	13.5	34	ABpraappp	348	63	0	0		0	0	0	0	0
40	1	8	32	-1	603	273	20.3	37	Cpapp	367	569	0	0		0	0	0	0	0
41	1	55	79	-1	438	176	6.5	33	ABarpppap	337	378	0	0		0	0	0	0	0
42	1	19	50	-1	353	299	23.6	31	MSaappa	246	-84	0	0		0	0	0	0	0
43	1	110	167	-1	459	167	23.4	35	ABprppppa	320	-46	0	0		0	0	0	0	0
44	1	115	156	-1	196	157	21.8	33	ABaraaapp	167	0	0	0		0	0	0	0	0
45	1	192	175	-1	426	171	25.5	39	ABprpappp	322	463	0	0		0	0	0	0	0
46	1	33	39	-1	162	201	13.0	32	MSpaaaa	309	64	0	0		0	0	0	0	0
47	1	54	3	-1	231	124	20.4	33	ABarapppa	281	140	0	0		0	0	0	0	0
48	1	45	17	-1	161	137	11.5	32	ABalaappa	288	0	0	0		0	0	0	0	0
49	1	117	142	-1	443	316	6.3	34	ABarppapa	340	-30	0	0		0	0	0	0	0
50	1	170	82	-1	291	134	25.2	38	ABarappap	382	-1131	0	0		0	0	0	0	0
51	1	37	92	-1	95	250	21.6	34	ABalpaaaa	336	-280	0	0		0	0	0	0	0
52	1	70	83	-1	180	318	9.4	32	ABalapapp	-26	0	0	0		0	0	0	0	0
53	1	95	78	-1	277	181	6.7	33	ABarpapap	302	-227	0	0		0	0	0	0	0
54	1	131	164	-1	323	343	23.8	35	ABplpappa	355	1500	0	0		0	0	0	0	0
55	1	184	63	-1	494	131	15.7	37	ABprappaa	378	1561	0	0		0	0	0	0	0
56	1	132	123	-1	198	247	6.2	32	ABarpaaaa	323	-52	0	0		0	0	0	0	0
57	1	109	65	-1	119	162	15.9	33	ABalaapaa	319	129	0	0		0	0	0	0	0
58	1	18	106	-1	515	331	18.1	34	Cappa	346	-135	0	0		0	0	0	0	0
59	1	134	112	-1	409	275	6.1	34	ABarppaap	311	-318	0	0		0	0	0	0	0
60	1	73	44	-1	339	370	10.4	32	ABplapaaa	290	378	0	0		0	0	0	0	0
61	1	111	183	-1	236	166	18.7	30	MSppaap	317	0	0	0		0	0	0	0	0
62	1	78	116	-1	135	327	15.7	35	ABalpaapp	338	-1190	0	0		0	0	0	0	0
63	1	26	42	-1	99	195	18.2	33	ABaraaaaa	139	0	0	0		0	0	0	0	0
64	1	51	144	-1	575	233	8.8	35	Cpaap	327	1179	0	0		0	0	0	0	0
65	1	135	107	-1	531	297	21.4	35	Cappp	287	210	0	0		0	0	0	0	0
66	1	56	170	-1	503	212	25.4	37	ABprppppp	92	0	0	0		0	0	0	0	0
67	1	146	185	-1	188	153	17.4	31	MSppaaa	304	103	0	0		0	0	0	0	0
68	1	11	59	-1	130	296	9.5	32	ABalapaap	333	0	0	0		0	0	0	0	0
69	1	43	76	-1	540	148	15.0	35	ABprappap	340	425	0	0		0	0	0	0	0
70	1	31	121	-1	232	283	23.2	35	ABalpappp	-117	0	0	0		0	0	0	0	0
71	1	161	177	-1	475	219	5.9	36	Cpaaa	367	304	0	0		0	0	0	0	0
72	1	120	77	-1	163	349	11.8	30	ABalpppaa	136	0	0	0		0	0	0	0	0
73	1	81	111	-1	204	377	18.9	34	ABplpaaaa	346	462	0	0		0	0	0	0	0
74	1	127	10	-1	254	336	22.4	34	ABplpapaa	282	0	0	0		0	0	0	0	0
75	1	10	122	-1	257	201	16.6	34	MSpaapa	316	194	0	0		0	0	0	0	0
76	1	180	55	-1	354	214	24.3	31	MSpappa	288	788	0	0		0	0	0	0	0
77	1	90	184	-1	537	242	14.1	39	Eprp	387	-567	0	0		0	0	0	0	0
78	1	145	70	-1	118	282	17.9	30	ABalpaapap	236	309	0	0		0	0	0	0	0
79	1	119	96	-1	601	239	13.6	37	Cpapa	360	-77	0	0		0	0	0	0	0
80	1	141	157	-1	205	315	16.0	30	MSapaap	278	376	0	0		0	0	0	0	0
81	1	190	118	-1	298	180	17.8	32	MSpppaa	319	39	0	0		0	0	0	0	0
82	1	151	86	-1	276	133	21.4	35	ABarapppp	349	560	0	0		0	0	0	0	0
83	1	65	62	-1	152	161	14.8	32	ABalaapap	186	0	0	0		0	0	0	0	0
84	1	138	187	-1	244	156	24.6	34	ABarappaa	313	1255	0	0		0	0	0	0	0
85	1	149	98	-1	249	300	6.4	32	ABplaaaap	393	0	0	0		0	0	0	0	0
86	1	84	162	-1	190	140	9.5	34	ABalaappp	-245	0	0	0		0	0	0	0	0
87	1	189	100	-1	481	377	22.8	36	ABplpppap	334	-448	0	0		0	0	0	0	0
88	1	1	1	-1	195	116	14.4	31	ABpraaaaa	212	0	0	0		0	0	0	0	0
89	1	3	71	-1	155	320	20.7	35	ABalpapap	322	-277	0	0		0	0	0	0	0
90	1	179	189	-1	387	118	9.1	32	ABprapaaa	407	0	0	0		0	0	0	0	0
91	1	75	56	-1	215	356	11.4	32	ABalppppa	325	60	0	0		0	0	0	0	0
92	1	57	68	-1	478	159	7.9	32	ABarppppa	317	325	0	0		0	0	0	0	0
93	1	22	24	-1	429	354	24.1	38	ABplppppa	272	839	0	0		0	0	0	0	0
94	1	88	91	-1	552	258	22.0	34	Cpppp	337	566	0	0		0	0	0	0	0
95	1	2	105	-1	183	284	24.1	35	ABalpappa	303	0	0	0		0	0	0	0	0
96	1	154	99	-1	207	316	6.1	32	ABplaaaaa	225	0	0	0		0	0	0	0	0
97	1	191	137	-1	404	118	20.9	36	ABprppaap	341	517	0	0		0	0	0	0	0
98	1	61	2	31	265	359	13.2	35	ABalppppp	133	0	0	0		0	0	0	0	0
99	1	177	126	-1	574	314	10.2	36	Caaap	363	-128	0	0		0	0	0	0	0
100	1	176	95	-1	90	231	17.1	29	ABalpaapaa	376	0	0	0		0	0	0	0	0
101	1	29	16	-1	343	92	15.3	33	ABprpaapp	331	-602	0	0		0	0	0	0	0
102	1	30	7	-1	337	138	22.2	33	ABprpapaa	276	-174	0	0		0	0	0	0	0
103	1	6	34	-1	243	219	6.3	30	ABarpaaap	283	-1280	0	0		0	0	0	0	0
104	1	14	110	-1	530	145	10.5	33	ABprapapp	293	-15	0	0		0	0	0	0	0
105	1	139	33	-1	228	201	14.0	34	MSpaaap	405	0	0	0		0	0	0	0	0
106	1	97	57	-1	128	351	13.5	32	ABalppaaa	248	914	0	0		0	0	0	0	0
107	1	82	74	-1	357	266	6.1	31	ABarppaaa	318	319	0	0		0	0	0	0	0
108	1	13	15	-1	352	110	11.0	33	ABpraappa	54	0	0	0		0	0	0	0	0
109	1	28	94	-1	158	220	25.1	36	ABarapaaa	396	0	0	0		0	0	0	0	0
110	1	137	132	-1	242	323	15.2	32	MSapapa	259	-530	0	0		0	0	0	0	0
111	1	83	36	-1	185	199	7.5	32	ABalapppa	-218	0	0	0		0	0	0	0	0
112	1	62	180	-1	521	298	6.8	36	Caaaa	363	117	0	0		0	0	0	0	0
113	1	168	133	-1	314	225	6.2	34	ABarpaapp	347	-355	0	0		0	0	0	0	0
114	1	48	4	-1	292	105	13.7	34	ABpraaapp	688	0	0	0		0	0	0	0	0
115	1	44	138	-1	110	306	21.8	35	ABalpapaa	353	446	0	0		0	0	0	0	0
116	1	5	81	-1	322	96	19.2	35	ABprpaaap	285	1144	0	0		0	0	0	0	0
117	1	171	12	-1	376	177	24.0	34	ABprpappa	-110	0	0	0		0	0	0	0	0
118	1	125	174	-1	163	295	14.0	30	MSapaaa	299	-37	0	0		0	0	0	0	0
119	1	9	147	-1	389	395	18.5	35	ABplppapa	330	412	0	0		0	0	0	0	0
120	1	23	152	-1	355	279	13.1	37	Ealp	371	1189	0	0		0	0	0	0	0
121	1	77	23	-1	379	134	24.4	35	ABprpapap	334	22	0	0		0	0	0	0	0
122	1	103	29	-1	319	168	6.7	32	ABarpappa	312	867	0	0		0	0	0	0	0
123	1	27	26	-1	150	219	8.0	33	ABalappap	277	-460	0	0		0	0	0	0	0
124	1	157	6	-1	488	396	15.3	34	ABplappap	338	-1091	0	0		0	0	0	0	0
125	1	93	188	-1	505	290	13.1	38	Eplp	-34	0	0	0		0	0	0	0	0
126	1	102	181	-1	372	353	24.7	36	ABplpappp	363	-326	0	0		0	0	0	0	0
127	1	105	179	-1	479	232	16.6	32	Dppp	316	-209	0	0		0	0	0	0	0
128	1	34	117	-1	337	331	14.4	37	MSappp	77	0	0	0		0	0	0	0	0
129	1	66	61	-1	198	262	17.8	34	ABaraapap	350	0	0	0		0	0	0	0	0
130	1	188	136	-1	337	195	18.9	32	MSpppap	256	-167	0	0		0	0	0	0	0
131	1	101	176	-1	255	391	20.5	35	ABplpaaap	348	976	0	0		0	0	0	0	0
132	1	16	40	-1	362	120	16.3	32	ABprpaapa	252	0	0	0		0	0	0	0	0
133	1	167	101	-1	401	163	13.5	31	MSppppp	286	373	0	0		0	0	0	0	0
134	1	162	145	151	489	323	24.8	38	ABplppppp	269	-763	0	0		0	0	0	0	0
135	1	17	114	-1	515	344	9.1	33	ABarppapp	88	0	0	0		0	0	0	0	0
136	1	40	186	-1	284	364	24.3	37	ABplpapap	366	225	0	0		0	0	0	0	0
137	1	174	160	-1	455	409	18.5	33	ABplppapp	313	-522	0	0		0	0	0	0	0
138	1	133	127	-1	157	288	6.8	33	ABalapapa	302	1348	0	0		0	0	0	0	0
139	1	64	22	-1	234	107	15.9	33	ABpraaaap	273	0	0	0		0	0	0	0	0
140	1	124	38	-1	337	393	20.3	32	ABplppaaa	176	0	0	0		0	0	0	0	0
141	1	92	72	-1	81	271	14.1	33	ABalaaaal	319	828	0	0		0	0	0	0	0
142	1	142	80	-1	509	384	18.5	35	ABplapppa	312	339	0	0		0	0	0	0	0
143	1	181	125	-1	295	186	22.3	36	ABarapapp	409	0	0	0		0	0	0	0	0
144	1	58	47	-1	75	212	14.5	33	ABalaaaar	312	-204	0	0		0	0	0	0	0
145	1	150	35	-1	267	252	6.0	34	ABarpaapa	341	-1028	0	0		0	0	0	0	0
146	1	42	87	-1	232	183	9.5	32	ABalapppp	326	233	0	0		0	0	0	0	0
147	1	155	166	-1	320	311	17.8	31	MSappap	210	192	0	0		0	0	0	0	0
148	1	183	53	-1	227	168	5.8	32	ABarpapaa	309	-43	0	0		0	0	0	0	0
149	1	35	148	-1	281	396	11.3	40	ABplaappa	13	0	0	0		0	0	0	0	0
150	1	87	173	-1	415	288	12.6	39	Epla	433	0	0	0		0	0	0	0	0
151	1	130	14	-1	191	250	11.1	33	MSaaaap	302	89	0	0		0	0	0	0	0
152	1	72	27	193	521	168	22.3	37	ABprpppap	282	732	0	0		0	0	0	0	0
153	1	36	19	-1	389	398	22.3	35	ABplppaap	352	503	0	0		0	0	0	0	0
154	1	47	9	-1	544	179	8.9	33	ABarppppp	309	238	0	0		0	0	0	0	0
155	1	158	158	-1	573	232	18.5	35	Cpppa	355	0	0	0		0	0	0	0	0
156	1	122	149	-1	439	290	20.4	36	Capaa	347	172	0	0		0	0	0	0	0
157	1	39	120	-1	143	266	22.7	33	ABalpaaap	258	0	0	0		0	0	0	0	0
158	1	46	93	-1	269	319	19.5	31	MSappaa	225	789	0	0		0	0	0	0	0
159	1	4	165	-1	239	117	12.3	34	ABpraaapa	94	0	0	0		0	0	0	0	0
160	1	98	67	-1	435	130	18.1	33	ABprppapa	11	0	0	0		0	0	0	0	0
161	1	112	141	-1	323	289	22.6	33	MSaapap	312	-520	0	0		0	0	0	0	0
162	1	12	159	-1	217	355	7.4	33	ABplaapaa	308	95	0	0		0	0	0	0	0
163	1	116	155	-1	487	293	19.6	37	Capap	375	345	0	0		0	0	0	0	0
164	1	107	46	-1	176	356	21.9	36	ABalppapa	302	68	0	0		0	0	0	0	0
165	1	91	60	-1	293	323	6.6	32	ABplaaapa	293	112	0	0		0	0	0	0	0
166	1	186	90	-1	201	229	23.1	35	ABarapaap	291	-1407	0	0		0	0	0	0	0
167	1	152	128	-1	368	98	20.5	32	ABprppaaa	128	0	0	0		0	0	0	0	0
168	1	96	49	-1	492	120	11.5	32	ABprapapa	323	512	0	0		0	0	0	0	0
169	1	126	37	-1	117	236	7.5	30	ABalappaa	179	0	0	0		0	0	0	0	0
170	1	41	161	-1	398	287	23.1	35	MSaappp	342	919	0	0		0	0	0	0	0
171	1	128	119	-1	306	238	22.4	35	MSpapaa	339	907	0	0		0	0	0	0	0
172	1	24	143	-1	505	379	11.2	33	ABplapapp	323	144	0	0		0	0	0	0	0
173	1	89	30	-1	428	392	13.4	35	ABplappaa	349	357	0	0		0	0	0	0	0
174	1	21	51	-1	460	229	11.2	38	Epra	373	-506	0	0		0	0	0	0	0
175	1	71	8	-1	254	156	14.8	30	MSppapa	298	-546	0	0		0	0	0	0	0
176	1	38	140	-1	566	351	13.9	33	Caapa	286	389	0	0		0	0	0	0	0
177	1	160	130	-1	468	319	16.5	35	Dapp	244	195	0	0		0	0	0	0	0
178	1	144	88	-1	417	238	22.6	36	MSpappp	347	6	0	0		0	0	0	0	0
179	1	143	171	-1	244	225	20.7	35	ABaraappp	218	0	0	0		0	0	0	0	0
180	1	173	169	-1	405	190	18.5	33	Dpap	329	600	0	0		0	0	0	0	0
181	1	172	182	-1	337	163	14.5	31	MSppppa	142	0	0	0		0	0	0	0	0
182	1	60	84	-1	245	203	24.5	34	ABarapapa	341	362	0	0		0	0	0	0	0
183	1	164	48	-1	517	235	19.5	36	Cppap	331	393	0	0		0	0	0	0	0
184	1	32	28	-1	408	216	12.0	39	Earp	390	-230	0	0		0	0	0	0	0
185	1	129	85	-1	406	332	16.4	32	Dapa	232	-442	0	0		0	0	0	0	0
186	1	147	191	-1	561	191	21.6	35	ABprapppp	471	0	0	0		0	0	0	0	0
187	1	163	172	-1	545	159	18.5	36	ABprapppa	-66	0	0	0		0	0	0	0	0
188	1	159	163	-1	370	335	18.4	30	Daa	230	0	0	0		0	0	0	0	0
189	1	108	58	-1	456	227	20.6	35	Cppaa	368	0	0	0		0	0	0	0	0
190	1	52	25	-1	484	143	18.4	35	ABprppapp	229	0	0	0		0	0	0	0	0
191	1	193	195	-1	435	258	16.7	31	Z2	101	0	0	0		0	0	0	0	0
192	1	99	196	-1	381	268	17.5	31	Z3	59	0	0	0		0	0	0	0	0
193	1	173	194	-1	375	175	18.8	30	Dpaa	192	335	0	0		0	0	0	0	0
