# Supplementary material for: The AP-2 Transcription Factor APTF-2 Is Required for Neuroblast and Epidermal Morphogenesis in Caenorhabditis elegans Embryogenesis
Source: PLoS Genet. 2016 May 13;12(5):e1006048. doi: 10.1371/journal.pgen.1006048 (PMC4866721; doi:10.1371/journal.pgen.1006048)
Supplement: S2 Text — (ZIP) [file pgen.1006048.s030.zip › nuclei/t124-nuclei]

1	1	88	67	-1	199	116	14.6	30	ABpraaaaa	309	-113	0	0		0	0	0	0	0
2	1	98	175	-1	235	360	13.0	29	ABalpppppa	196	162	0	0		0	0	0	0	0
3	1	47	18	-1	231	131	20.9	34	ABarapppa	153	0	0	0		0	0	0	0	0
4	1	114	26	-1	294	108	13.7	35	ABpraaapp	49	0	0	0		0	0	0	0	0
5	1	10	19	-1	448	364	9.1	35	ABplapapa	329	-297	0	0		0	0	0	0	0
6	1	124	57	-1	493	396	15.2	35	ABplappap	343	415	0	0		0	0	0	0	0
7	1	102	105	-1	340	146	22.1	33	ABprpapaa	334	434	0	0		0	0	0	0	0
8	1	175	27	-1	253	157	15.2	30	MSppapa	278	36	0	0		0	0	0	0	0
9	1	154	104	-1	544	184	8.2	33	ABarppppp	235	0	0	0		0	0	0	0	0
10	1	74	108	-1	256	336	22.5	34	ABplpapaa	319	-695	0	0		0	0	0	0	0
11	1	14	10	-1	281	236	17.2	25	MSpaapp	214	402	0	0		0	0	0	0	0
12	1	117	150	-1	375	179	23.9	35	ABprpappa	348	151	0	0		0	0	0	0	0
13	1	8	59	-1	141	185	21.8	36	ABaraaapa	-107	0	0	0		0	0	0	0	0
14	1	151	46	-1	191	251	10.7	32	MSaaaap	99	0	0	0		0	0	0	0	0
15	1	108	33	-1	350	110	10.4	32	ABpraappa	328	330	0	0		0	0	0	0	0
16	1	101	112	-1	344	92	15.0	31	ABprpaapp	-43	0	0	0		0	0	0	0	0
17	1	48	40	-1	163	136	11.7	31	ABalaappa	275	0	0	0		0	0	0	0	0
18	1	2	135	-1	298	399	17.5	33	ABplpaapp	229	0	0	0		0	0	0	0	0
19	1	153	64	-1	391	398	22.4	36	ABplppaap	362	291	0	0		0	0	0	0	0
20	1	26	147	-1	270	268	15.8	30	MSaaapp	300	-509	0	0		0	0	0	0	0
21	1	25	193	-1	434	188	15.9	29	Dppa	270	221	0	0		0	0	0	0	0
22	1	139	20	-1	235	109	16.0	33	ABpraaaap	357	0	0	0		0	0	0	0	0
23	1	121	178	-1	388	137	24.5	36	ABprpapap	366	278	0	0		0	0	0	0	0
24	1	93	117	167	434	350	24.1	39	ABplppppa	388	91	0	0		0	0	0	0	0
25	1	190	153	-1	482	138	18.2	36	ABprppapp	337	759	0	0		0	0	0	0	0
26	1	123	84	-1	148	213	8.4	32	ABalappap	312	62	0	0		0	0	0	0	0
27	1	152	71	-1	506	163	21.0	30	ABprpppapa	244	723	0	0		0	0	0	0	0
28	1	184	171	-1	412	217	12.1	38	Earp	383	-74	0	0		0	0	0	0	0
29	1	122	148	-1	320	172	6.6	31	ABarpappa	297	143	0	0		0	0	0	0	0
30	1	173	165	-1	434	394	13.5	35	ABplappaa	478	0	0	0		0	0	0	0	0
31	1	98	156	-1	292	364	13.7	29	ABalpppppp	161	0	0	0		0	0	0	0	0
32	1	40	65	-1	603	268	20.8	37	Cpapp	374	-17	0	0		0	0	0	0	0
33	1	105	23	-1	232	204	13.7	34	MSpaaap	-7	0	0	0		0	0	0	0	0
34	1	103	73	-1	249	220	6.3	29	ABarpaaap	291	1371	0	0		0	0	0	0	0
35	1	145	126	-1	271	252	6.0	34	ABarpaapa	344	-84	0	0		0	0	0	0	0
36	1	111	41	-1	186	199	7.6	34	ABalapppa	-181	0	0	0		0	0	0	0	0
37	1	169	69	-1	117	236	7.4	29	ABalappaa	292	407	0	0		0	0	0	0	0
38	1	140	1	-1	339	392	20.1	32	ABplppaaa	410	0	0	0		0	0	0	0	0
39	1	46	58	-1	166	206	12.7	33	MSpaaaa	-281	0	0	0		0	0	0	0	0
40	1	132	152	-1	362	123	16.5	33	ABprpaapa	289	109	0	0		0	0	0	0	0
41	1	6	29	-1	131	226	19.7	32	ABaraaaap	311	330	0	0		0	0	0	0	0
42	1	63	9	-1	104	187	18.0	33	ABaraaaaa	-105	0	0	0		0	0	0	0	0
43	1	39	8	-1	404	106	13.4	35	ABpraappp	350	81	0	0		0	0	0	0	0
44	1	60	45	-1	342	375	10.5	32	ABplapaaa	318	272	0	0		0	0	0	0	0
45	1	34	56	-1	152	238	17.0	34	ABaraapaa	338	525	0	0		0	0	0	0	0
46	1	164	81	-1	180	352	22.6	35	ABalppapa	80	0	0	0		0	0	0	0	0
47	1	144	32	-1	73	209	14.2	33	ABalaaaar	-6	0	0	0		0	0	0	0	0
48	1	183	166	-1	514	233	19.5	35	Cppap	353	144	0	0		0	0	0	0	0
49	1	168	4	-1	499	125	11.1	33	ABprapapa	333	-1651	0	0		0	0	0	0	0
50	1	42	48	-1	353	298	23.7	30	MSaappa	262	1184	0	0		0	0	0	0	0
51	1	174	188	-1	459	235	11.2	37	Epra	374	1043	0	0		0	0	0	0	0
52	1	32	51	-1	399	158	6.8	31	ABarpppaa	287	457	0	0		0	0	0	0	0
53	1	148	60	-1	233	171	5.7	32	ABarpapaa	324	448	0	0		0	0	0	0	0
54	1	13	49	-1	221	265	13.7	34	MSaaapa	338	484	0	0		0	0	0	0	0
55	1	76	122	-1	352	212	23.8	33	MSpappa	332	801	0	0		0	0	0	0	0
56	1	91	113	-1	206	361	11.2	33	ABalppppa	331	-544	0	0		0	0	0	0	0
57	1	106	146	-1	128	351	13.3	33	ABalppaaa	298	137	0	0		0	0	0	0	0
58	1	189	187	-1	460	227	19.5	35	Cppaa	344	71	0	0		0	0	0	0	0
59	1	68	36	-1	127	299	9.3	33	ABalapaap	400	0	0	0		0	0	0	0	0
60	1	165	63	-1	294	331	7.1	30	ABplaaapa	-50	0	0	0		0	0	0	0	0
61	1	129	75	-1	197	261	17.7	34	ABaraapap	338	296	0	0		0	0	0	0	0
62	1	83	130	-1	151	167	13.9	31	ABalaapap	376	0	0	0		0	0	0	0	0
63	1	55	118	-1	497	130	15.4	36	ABprappaa	343	132	0	0		0	0	0	0	0
64	1	7	5	-1	101	268	8.4	32	ABalapaaa	316	-701	0	0		0	0	0	0	0
65	1	57	42	-1	123	159	16.1	33	ABalaapaa	234	0	0	0		0	0	0	0	0
66	1	11	38	-1	117	163	10.8	32	ABalaaapp	55	0	0	0		0	0	0	0	0
67	1	160	173	-1	434	129	18.0	36	ABprppapa	276	433	0	0		0	0	0	0	0
68	1	92	133	-1	479	164	7.7	32	ABarppppa	306	1355	0	0		0	0	0	0	0
69	1	29	131	-1	249	394	16.3	34	ABplpaapa	219	0	0	0		0	0	0	0	0
70	1	78	157	-1	116	280	17.8	32	ABalpaapap	285	929	0	0		0	0	0	0	0
71	1	89	43	-1	153	318	21.1	34	ABalpapap	319	-285	0	0		0	0	0	0	0
72	1	141	115	-1	79	273	14.4	33	ABalaaaal	52	0	0	0		0	0	0	0	0
73	1	16	127	-1	528	368	22.5	37	ABplapppp	208	0	0	0		0	0	0	0	0
74	1	107	128	-1	357	270	6.0	33	ABarppaaa	295	-530	0	0		0	0	0	0	0
75	1	12	22	-1	276	110	18.1	35	ABprpaaaa	237	178	0	0		0	0	0	0	0
76	1	69	119	-1	540	150	15.2	36	ABprappap	354	-1060	0	0		0	0	0	0	0
77	1	72	13	-1	159	352	11.6	30	ABalpppaa	168	0	0	0		0	0	0	0	0
78	1	53	136	-1	279	183	7.0	33	ABarpapap	298	1337	0	0		0	0	0	0	0
79	1	41	83	-1	440	174	6.5	33	ABarpppap	321	-558	0	0		0	0	0	0	0
80	1	142	86	-1	512	381	18.4	36	ABplapppa	337	-278	0	0		0	0	0	0	0
81	1	116	138	-1	320	103	18.9	35	ABprpaaap	238	-105	0	0		0	0	0	0	0
82	1	50	132	-1	303	130	24.7	38	ABarappap	379	774	0	0		0	0	0	0	0
83	1	52	15	-1	179	319	9.3	33	ABalapapp	143	0	0	0		0	0	0	0	0
84	1	182	85	-1	246	207	24.5	34	ABarapapa	331	-197	0	0		0	0	0	0	0
85	1	185	195	-1	411	330	16.6	33	Dapa	265	184	0	0		0	0	0	0	0
86	1	82	189	-1	275	137	21.7	34	ABarapppp	326	510	0	0		0	0	0	0	0
87	1	146	44	-1	233	184	9.5	33	ABalapppp	390	0	0	0		0	0	0	0	0
88	1	178	186	-1	417	242	22.4	37	MSpappp	354	-905	0	0		0	0	0	0	0
89	1	21	61	-1	299	123	8.9	32	ABpraapap	283	0	0	0		0	0	0	0	0
90	1	166	164	-1	198	229	22.7	35	ABarapaap	236	0	0	0		0	0	0	0	0
91	1	94	194	-1	545	255	22.1	35	Cpppp	327	705	0	0		0	0	0	0	0
92	1	51	144	-1	96	245	21.6	34	ABalpaaaa	108	0	0	0		0	0	0	0	0
93	1	158	89	-1	265	323	19.3	30	MSappaa	307	648	0	0		0	0	0	0	0
94	1	109	78	-1	163	217	25.4	36	ABarapaaa	359	421	0	0		0	0	0	0	0
95	1	100	88	-1	90	229	16.6	29	ABalpaapaa	58	0	0	0		0	0	0	0	0
96	1	79	137	-1	603	241	13.3	38	Cpapa	367	-564	0	0		0	0	0	0	0
97	1	3	14	-1	158	371	17.0	32	ABalppaap	438	0	0	0		0	0	0	0	0
98	1	85	55	-1	252	303	6.4	32	ABplaaaap	292	0	0	0		0	0	0	0	0
99	1	96	91	-1	207	311	6.3	33	ABplaaaaa	280	-1074	0	0		0	0	0	0	0
100	1	87	52	-1	484	375	22.9	36	ABplpppap	280	-746	0	0		0	0	0	0	0
101	1	133	143	-1	403	165	13.4	30	MSppppp	56	0	0	0		0	0	0	0	0
102	1	27	11	-1	94	208	10.4	32	ABalaaapa	196	0	0	0		0	0	0	0	0
103	1	22	82	-1	259	361	8.5	32	ABplaapap	448	0	0	0		0	0	0	0	0
104	1	28	179	-1	217	359	23.5	36	ABalppapp	472	0	0	0		0	0	0	0	0
105	1	95	116	-1	181	283	24.0	35	ABalpappa	365	0	0	0		0	0	0	0	0
106	1	58	183	-1	517	331	18.3	34	Cappa	319	-44	0	0		0	0	0	0	0
107	1	65	96	-1	533	295	20.9	35	Cappp	314	241	0	0		0	0	0	0	0
108	1	5	102	-1	345	332	7.4	33	ABplaaapp	48	0	0	0		0	0	0	0	0
109	1	30	103	-1	193	378	14.6	33	ABalpppap	449	0	0	0		0	0	0	0	0
110	1	104	31	-1	535	152	10.3	33	ABprapapp	302	-330	0	0		0	0	0	0	0
111	1	73	111	-1	200	378	19.2	35	ABplpaaaa	352	491	0	0		0	0	0	0	0
112	1	59	163	-1	406	279	6.1	34	ABarppaap	331	597	0	0		0	0	0	0	0
113	1	36	47	-1	313	215	13.4	37	Eara	373	-161	0	0		0	0	0	0	0
114	1	135	28	-1	519	347	8.9	32	ABarppapp	318	-863	0	0		0	0	0	0	0
115	1	17	79	-1	129	239	11.8	32	MSaaaaa	-148	0	0	0		0	0	0	0	0
116	1	62	70	-1	134	329	16.3	34	ABalpaapp	325	-261	0	0		0	0	0	0	0
117	1	128	74	-1	339	330	14.0	34	MSappp	64	0	0	0		0	0	0	0	0
118	1	81	170	-1	302	178	17.5	30	MSpppaa	262	376	0	0		0	0	0	0	0
119	1	171	95	-1	302	245	22.5	35	MSpapaa	321	-327	0	0		0	0	0	0	0
120	1	157	107	-1	142	261	22.7	32	ABalpaaap	-102	0	0	0		0	0	0	0	0
121	1	70	191	-1	234	283	22.6	35	ABalpappp	325	-426	0	0		0	0	0	0	0
122	1	75	140	-1	258	201	16.7	33	MSpaapa	331	488	0	0		0	0	0	0	0
123	1	56	93	-1	202	249	6.2	31	ABarpaaaa	284	-206	0	0		0	0	0	0	0
124	1	9	37	-1	393	368	11.0	33	ABplapaap	101	0	0	0		0	0	0	0	0
125	1	143	172	-1	298	194	22.5	35	ABarapapp	154	0	0	0		0	0	0	0	0
126	1	99	92	-1	578	311	10.1	36	Caaap	368	368	0	0		0	0	0	0	0
127	1	138	17	-1	157	284	7.0	32	ABalapapa	-145	0	0	0		0	0	0	0	0
128	1	167	134	-1	366	97	20.5	33	ABprppaaa	-62	0	0	0		0	0	0	0	0
129	1	19	2	-1	249	132	9.5	33	ABpraapaa	312	330	0	0		0	0	0	0	0
130	1	177	190	-1	474	316	16.5	33	Dapp	335	-544	0	0		0	0	0	0	0
131	1	15	125	-1	286	274	11.6	38	Eala	480	0	0	0		0	0	0	0	0
132	1	110	97	-1	237	324	15.1	31	MSapapa	279	-245	0	0		0	0	0	0	0
133	1	113	109	-1	316	229	6.3	35	ABarpaapp	343	1123	0	0		0	0	0	0	0
134	1	20	53	-1	442	116	10.5	31	ABprapaap	299	1174	0	0		0	0	0	0	0
135	1	18	110	-1	353	399	14.4	35	ABplaappp	212	0	0	0		0	0	0	0	0
136	1	130	94	-1	340	198	19.3	32	MSpppap	302	144	0	0		0	0	0	0	0
137	1	97	192	-1	405	119	21.0	35	ABprppaap	142	0	0	0		0	0	0	0	0
138	1	115	162	-1	106	303	21.9	35	ABalpapaa	298	0	0	0		0	0	0	0	0
139	1	4	100	-1	281	284	21.3	34	MSaapaa	298	479	0	0		0	0	0	0	0
140	1	176	39	-1	569	349	14.4	32	Caapa	292	363	0	0		0	0	0	0	0
141	1	161	151	-1	326	292	22.3	32	MSaapap	324	572	0	0		0	0	0	0	0
142	1	49	54	-1	442	315	6.3	34	ABarppapa	321	-224	0	0		0	0	0	0	0
143	1	172	72	-1	516	380	11.5	32	ABplapapp	325	-385	0	0		0	0	0	0	0
144	1	64	66	-1	574	235	8.7	36	Cpaap	340	-422	0	0		0	0	0	0	0
145	1	134	25	-1	513	311	24.5	34	ABplpppppp	302	-757	0	0		0	0	0	0	0
146	1	24	101	-1	358	253	24.0	33	MSpapap	322	-160	0	0		0	0	0	0	0
147	1	119	129	-1	389	401	18.7	35	ABplppapa	76	0	0	0		0	0	0	0	0
148	1	149	161	-1	277	394	11.0	38	ABplaappa	317	0	0	0		0	0	0	0	0
149	1	156	174	-1	435	293	20.2	35	Capaa	319	198	0	0		0	0	0	0	0
150	1	37	35	-1	302	157	14.4	30	MSppapp	290	232	0	0		0	0	0	0	0
151	1	134	120	-1	470	321	25.4	33	ABplpppppa	295	-440	0	0		0	0	0	0	0
152	1	120	77	-1	357	278	13.1	37	Ealp	370	10	0	0		0	0	0	0	0
153	1	35	68	-1	363	167	7.0	34	ABarpappp	299	468	0	0		0	0	0	0	0
154	1	1	145	-1	192	215	18.5	34	ABaraappa	125	0	0	0		0	0	0	0	0
155	1	163	124	-1	483	295	20.3	36	Capap	346	382	0	0		0	0	0	0	0
156	1	44	141	-1	195	161	22.1	33	ABaraaapp	220	0	0	0		0	0	0	0	0
157	1	80	80	-1	201	314	15.8	30	MSapaap	0	0	0	0		0	0	0	0	0
158	1	155	62	-1	568	230	18.5	36	Cpppa	359	-331	0	0		0	0	0	0	0
159	1	162	98	-1	214	351	7.0	33	ABplaapaa	100	0	0	0		0	0	0	0	0
160	1	137	149	-1	459	409	18.4	35	ABplppapp	345	99	0	0		0	0	0	0	0
161	1	170	185	-1	394	291	22.6	34	MSaappp	313	-641	0	0		0	0	0	0	0
162	1	86	90	-1	188	144	9.4	35	ABalaappp	53	0	0	0		0	0	0	0	0
163	1	188	158	200	368	334	18.1	34	Daa	167	158	0	0		0	0	0	0	0
164	1	54	16	-1	323	343	23.7	35	ABplpappa	353	-496	0	0		0	0	0	0	0
165	1	159	180	-1	239	111	12.3	34	ABpraaapa	1	0	0	0		0	0	0	0	0
166	1	147	106	-1	321	311	17.6	31	MSappap	192	0	0	0		0	0	0	0	0
167	1	43	7	34	457	171	23.0	37	ABprppppa	288	114	0	0		0	0	0	0	0
168	1	31	6	-1	461	132	21.4	35	ABprpppaa	322	1157	0	0		0	0	0	0	0
169	1	180	196	-1	413	197	19.0	33	Dpap	96	0	0	0		0	0	0	0	0
170	1	66	154	-1	497	214	24.9	39	ABprppppp	297	89	0	0		0	0	0	0	0
171	1	179	159	-1	247	224	20.6	35	ABaraappp	366	0	0	0		0	0	0	0	0
172	1	187	181	-1	542	157	18.8	36	ABprapppa	199	0	0	0		0	0	0	0	0
173	1	150	176	-1	418	291	13.0	40	Epla	381	-238	0	0		0	0	0	0	0
174	1	118	123	-1	160	296	13.7	30	MSapaaa	293	-53	0	0		0	0	0	0	0
175	1	45	184	-1	428	181	26.3	41	ABprpappp	413	992	0	0		0	0	0	0	0
176	1	131	3	-1	254	394	20.4	35	ABplpaaap	329	700	0	0		0	0	0	0	0
177	1	71	177	-1	474	221	6.1	36	Cpaaa	359	-549	0	0		0	0	0	0	0
178	1	23	12	139	440	390	21.4	35	ABplpppaa	280	-1043	0	0		0	0	0	0	0
179	1	127	121	-1	483	237	16.4	32	Dppp	-131	0	0	0		0	0	0	0	0
180	1	112	87	-1	523	302	6.6	35	Caaaa	351	270	0	0		0	0	0	0	0
181	1	126	114	-1	370	358	24.7	37	ABplpappp	375	1055	0	0		0	0	0	0	0
182	1	181	76	-1	339	162	13.6	32	MSppppa	260	737	0	0		0	0	0	0	0
183	1	61	30	-1	236	171	19.1	29	MSppaap	285	0	0	0		0	0	0	0	0
184	1	77	160	-1	541	246	14.3	40	Eprp	397	1004	0	0		0	0	0	0	0
185	1	67	182	-1	186	153	17.6	32	MSppaaa	322	-92	0	0		0	0	0	0	0
186	1	136	168	-1	286	367	24.2	36	ABplpapap	194	0	0	0		0	0	0	0	0
187	1	84	169	-1	247	156	24.9	34	ABarappaa	328	32	0	0		0	0	0	0	0
188	1	125	155	-1	507	291	12.9	39	Eplp	389	654	0	0		0	0	0	0	0
189	1	90	24	-1	393	117	9.2	33	ABprapaaa	324	-31	0	0		0	0	0	0	0
190	1	38	21	-1	592	325	18.6	38	Caapp	383	-198	0	0		0	0	0	0	0
191	1	186	142	-1	557	191	21.8	35	ABprapppp	334	-150	0	0		0	0	0	0	0
192	1	33	99	-1	289	319	14.5	31	MSapapp	272	81	0	0		0	0	0	0	0
193	1	152	50	-1	528	180	23.4	30	ABprpppapp	92	0	0	0		0	0	0	0	0
194	1	193	197	-1	368	180	17.5	28	Dpaa	219	402	0	0		0	0	0	0	0
195	1	191	198	-1	435	262	17.0	31	Z2	101	0	0	0		0	0	0	0	0
196	1	192	199	-1	376	266	18.0	31	Z3	59	0	0	0		0	0	0	0	0
