# Supplementary material for: The AP-2 Transcription Factor APTF-2 Is Required for Neuroblast and Epidermal Morphogenesis in Caenorhabditis elegans Embryogenesis
Source: PLoS Genet. 2016 May 13;12(5):e1006048. doi: 10.1371/journal.pgen.1006048 (PMC4866721; doi:10.1371/journal.pgen.1006048)
Supplement: S2 Text — (ZIP) [file pgen.1006048.s030.zip › nuclei/t125-nuclei]

1	1	38	63	-1	339	395	19.8	33	ABplppaaa	327	-790	0	0		0	0	0	0	0
2	1	129	56	-1	254	129	9.5	31	ABpraapaa	314	85	0	0		0	0	0	0	0
3	1	176	17	-1	254	395	19.9	36	ABplpaaap	280	693	0	0		0	0	0	0	0
4	1	49	31	-1	501	129	10.6	33	ABprapapa	316	38	0	0		0	0	0	0	0
5	1	64	33	-1	103	266	9.0	31	ABalapaaa	404	0	0	0		0	0	0	0	0
6	1	168	190	194	462	136	21.5	37	ABprpppaa	248	-800	0	0		0	0	0	0	0
7	1	167	174	-1	445	179	21.5	32	ABprppppaa	224	-197	0	0		0	0	0	0	0
8	1	43	24	-1	404	108	13.5	33	ABpraappp	62	0	0	0		0	0	0	0	0
9	1	42	35	-1	102	192	18.2	33	ABaraaaaa	142	0	0	0		0	0	0	0	0
10	1	11	119	-1	286	228	16.7	25	MSpaapp	206	716	0	0		0	0	0	0	0
11	1	102	12	-1	92	206	10.7	32	ABalaaapa	34	0	0	0		0	0	0	0	0
12	1	178	180	-1	419	393	20.8	31	ABplpppaaa	199	-154	0	0		0	0	0	0	0
13	1	77	67	-1	157	348	11.5	32	ABalpppaa	312	483	0	0		0	0	0	0	0
14	1	97	5	-1	161	373	17.4	32	ABalppaap	323	58	0	0		0	0	0	0	0
15	1	83	39	-1	177	318	9.2	33	ABalapapp	126	0	0	0		0	0	0	0	0
16	1	164	102	-1	323	349	24.0	35	ABplpappa	352	-1278	0	0		0	0	0	0	0
17	1	127	104	-1	157	281	7.3	32	ABalapapa	166	0	0	0		0	0	0	0	0
18	1	3	92	-1	233	134	21.0	34	ABarapppa	138	0	0	0		0	0	0	0	0
19	1	5	72	-1	456	372	10.0	34	ABplapapa	337	737	0	0		0	0	0	0	0
20	1	22	20	-1	234	111	16.3	34	ABpraaaap	332	197	0	0		0	0	0	0	0
21	1	190	184	-1	597	318	18.6	38	Caapp	50	0	0	0		0	0	0	0	0
22	1	75	111	120	277	111	18.4	35	ABprpaaaa	-134	0	0	0		0	0	0	0	0
23	1	33	27	-1	233	199	14.0	34	MSpaaap	340	434	0	0		0	0	0	0	0
24	1	189	140	-1	394	118	9.3	33	ABprapaaa	317	-889	0	0		0	0	0	0	0
25	1	145	181	-1	528	302	24.4	34	ABplpppppp	330	-140	0	0		0	0	0	0	0
26	1	4	116	-1	295	111	13.7	33	ABpraaapp	332	99	0	0		0	0	0	0	0
27	1	8	164	-1	253	154	15.4	31	MSppapa	275	355	0	0		0	0	0	0	0
28	1	114	179	-1	521	348	8.8	32	ABarppapp	325	1069	0	0		0	0	0	0	0
29	1	41	23	-1	129	231	19.5	31	ABaraaaap	285	-270	0	0		0	0	0	0	0
30	1	183	151	-1	237	170	19.4	31	MSppaap	248	-962	0	0		0	0	0	0	0
31	1	110	143	-1	538	155	10.4	32	ABprapapp	327	-436	0	0		0	0	0	0	0
32	1	47	10	-1	74	208	14.4	34	ABalaaaar	-162	0	0	0		0	0	0	0	0
33	1	15	99	-1	346	110	10.4	32	ABpraappa	323	251	0	0		0	0	0	0	0
34	1	167	183	-1	481	179	24.6	33	ABprppppap	257	745	0	0		0	0	0	0	0
35	1	150	200	-1	303	158	14.7	29	MSppapp	292	604	0	0		0	0	0	0	0
36	1	59	29	-1	122	299	9.1	32	ABalapaap	325	515	0	0		0	0	0	0	0
37	1	124	59	-1	396	367	11.5	32	ABplapaap	310	748	0	0		0	0	0	0	0
38	1	66	52	-1	123	166	10.5	32	ABalaaapp	318	752	0	0		0	0	0	0	0
39	1	140	18	-1	573	347	14.5	34	Caapa	341	-86	0	0		0	0	0	0	0
40	1	17	87	-1	167	136	12.7	32	ABalaappa	307	277	0	0		0	0	0	0	0
41	1	36	14	-1	187	192	7.3	33	ABalapppa	211	0	0	0		0	0	0	0	0
42	1	65	127	-1	126	157	16.1	33	ABalaapaa	460	0	0	0		0	0	0	0	0
43	1	71	91	-1	163	320	20.5	34	ABalpapap	196	0	0	0		0	0	0	0	0
44	1	87	25	-1	234	173	9.6	33	ABalapppp	87	0	0	0		0	0	0	0	0
45	1	44	147	-1	344	373	10.3	32	ABplapaaa	74	0	0	0		0	0	0	0	0
46	1	14	148	-1	190	246	10.6	32	MSaaaap	310	111	0	0		0	0	0	0	0
47	1	113	84	-1	317	216	13.2	37	Eara	370	-1382	0	0		0	0	0	0	0
48	1	50	162	-1	359	301	24.0	31	MSaappa	299	468	0	0		0	0	0	0	0
49	1	54	95	-1	224	263	13.3	34	MSaaapa	0	0	0	0		0	0	0	0	0
50	1	193	193	-1	538	188	22.7	30	ABprpppapp	235	30	0	0		0	0	0	0	0
51	1	52	114	-1	396	161	6.7	30	ABarpppaa	-176	0	0	0		0	0	0	0	0
52	1	100	71	-1	497	362	23.4	34	ABplpppap	340	391	0	0		0	0	0	0	0
53	1	134	103	-1	442	119	10.6	31	ABprapaap	-116	0	0	0		0	0	0	0	0
54	1	142	98	-1	442	328	6.7	33	ABarppapa	332	414	0	0		0	0	0	0	0
55	1	98	50	-1	255	297	6.4	32	ABplaaaap	311	332	0	0		0	0	0	0	0
56	1	45	53	-1	155	245	16.8	32	ABaraapaa	-75	0	0	0		0	0	0	0	0
57	1	6	105	-1	495	399	16.1	35	ABplappap	318	1024	0	0		0	0	0	0	0
58	1	39	37	-1	168	206	12.8	33	MSpaaaa	124	0	0	0		0	0	0	0	0
59	1	13	36	-1	138	193	22.2	36	ABaraaapa	184	0	0	0		0	0	0	0	0
60	1	53	176	-1	235	171	5.6	33	ABarpapaa	317	176	0	0		0	0	0	0	0
61	1	89	141	-1	301	123	9.0	32	ABpraapap	280	-124	0	0		0	0	0	0	0
62	1	158	166	-1	569	223	18.0	35	Cpppa	305	1386	0	0		0	0	0	0	0
63	1	60	58	-1	297	331	7.0	32	ABplaaapa	113	0	0	0		0	0	0	0	0
64	1	19	77	-1	386	401	22.5	36	ABplppaap	339	557	0	0		0	0	0	0	0
65	1	32	26	-1	610	257	20.4	37	Cpapp	352	-141	0	0		0	0	0	0	0
66	1	144	145	-1	574	231	8.3	36	Cpaap	360	673	0	0		0	0	0	0	0
67	1	1	138	-1	201	116	14.5	30	ABpraaaaa	255	0	0	0		0	0	0	0	0
68	1	153	139	-1	359	167	7.4	34	ABarpappp	338	536	0	0		0	0	0	0	0
69	1	37	125	-1	114	235	7.4	30	ABalappaa	290	328	0	0		0	0	0	0	0
70	1	116	90	-1	135	326	16.4	33	ABalpaapp	135	0	0	0		0	0	0	0	0
71	1	27	51	-1	508	158	21.1	30	ABprpppapa	223	408	0	0		0	0	0	0	0
72	1	143	89	-1	518	381	12.1	33	ABplapapp	409	0	0	0		0	0	0	0	0
73	1	34	74	-1	246	221	6.4	30	ABarpaaap	267	-264	0	0		0	0	0	0	0
74	1	117	97	159	340	336	14.5	36	MSappp	273	515	0	0		0	0	0	0	0
75	1	61	76	-1	200	264	17.7	34	ABaraapap	341	-472	0	0		0	0	0	0	0
76	1	182	144	-1	340	163	13.6	31	MSppppa	287	751	0	0		0	0	0	0	0
77	1	152	149	-1	361	280	13.1	38	Ealp	380	-938	0	0		0	0	0	0	0
78	1	94	86	-1	172	220	25.4	35	ABarapaaa	333	-503	0	0		0	0	0	0	0
79	1	115	57	-1	131	237	11.8	33	MSaaaaa	328	192	0	0		0	0	0	0	0
80	1	157	43	-1	196	314	15.5	30	MSapaap	-84	0	0	0		0	0	0	0	0
81	1	46	146	-1	188	351	23.1	35	ABalppapa	296	441	0	0		0	0	0	0	0
82	1	103	135	-1	260	352	8.4	32	ABplaapap	-297	0	0	0		0	0	0	0	0
83	1	79	81	-1	438	174	6.4	34	ABarpppap	312	1018	0	0		0	0	0	0	0
84	1	26	40	-1	149	207	8.2	31	ABalappap	42	0	0	0		0	0	0	0	0
85	1	84	68	93	246	213	24.6	37	ABarapapa	275	-158	0	0		0	0	0	0	0
86	1	80	100	-1	522	378	19.1	37	ABplapppa	348	-301	0	0		0	0	0	0	0
87	1	180	4	-1	520	303	6.3	35	Caaaa	344	566	0	0		0	0	0	0	0
88	1	95	156	-1	88	230	17.1	29	ABalpaapaa	43	0	0	0		0	0	0	0	0
89	1	93	64	-1	271	322	18.7	33	MSappaa	318	399	0	0		0	0	0	0	0
90	1	162	15	-1	188	141	9.6	35	ABalaappp	366	0	0	0		0	0	0	0	0
91	1	99	79	-1	207	304	6.2	32	ABplaaaaa	314	504	0	0		0	0	0	0	0
92	1	126	55	-1	578	311	9.7	37	Caaap	351	35	0	0		0	0	0	0	0
93	1	123	197	-1	199	245	6.3	31	ABarpaaaa	309	126	0	0		0	0	0	0	0
94	1	136	188	-1	345	200	19.4	33	MSpppap	327	1834	0	0		0	0	0	0	0
95	1	119	70	-1	306	250	22.4	35	MSpapaa	353	-1007	0	0		0	0	0	0	0
96	1	107	191	-1	542	292	20.6	34	Cappp	336	1178	0	0		0	0	0	0	0
97	1	132	115	-1	237	322	15.1	31	MSapapa	270	-240	0	0		0	0	0	0	0
98	1	159	62	-1	218	345	6.6	33	ABplaapaa	304	1018	0	0		0	0	0	0	0
99	1	192	170	-1	289	318	14.4	30	MSapapp	299	143	0	0		0	0	0	0	0
100	1	139	44	-1	285	286	20.7	36	MSaapaa	357	694	0	0		0	0	0	0	0
101	1	146	201	-1	366	253	23.3	33	MSpapap	325	1177	0	0		0	0	0	0	0
102	1	108	101	-1	345	331	7.6	34	ABplaaapp	121	0	0	0		0	0	0	0	0
103	1	109	106	-1	190	379	14.5	33	ABalpppap	-7	0	0	0		0	0	0	0	0
104	1	9	73	-1	534	183	7.7	33	ABarppppp	265	0	0	0		0	0	0	0	0
105	1	7	121	-1	349	149	21.7	34	ABprpapaa	275	-170	0	0		0	0	0	0	0
106	1	166	155	-1	320	309	17.8	31	MSappap	270	144	0	0		0	0	0	0	0
107	1	120	32	-1	148	259	22.6	32	ABalpaaap	-177	0	0	0		0	0	0	0	0
108	1	10	153	-1	262	335	22.6	33	ABplpapaa	329	281	0	0		0	0	0	0	0
109	1	133	108	-1	316	228	6.3	34	ABarpaapp	-72	0	0	0		0	0	0	0	0
110	1	135	88	-1	356	397	14.3	34	ABplaappp	66	0	0	0		0	0	0	0	0
111	1	111	22	-1	204	375	19.1	34	ABplpaaaa	346	710	0	0		0	0	0	0	0
112	1	16	150	-1	343	96	15.0	32	ABprpaapp	218	-114	0	0		0	0	0	0	0
113	1	56	133	-1	201	363	10.9	33	ABalppppa	180	0	0	0		0	0	0	0	0
114	1	181	163	-1	372	355	24.8	36	ABplpappp	422	0	0	0		0	0	0	0	0
115	1	72	123	-1	82	274	14.4	33	ABalaaaal	-133	0	0	0		0	0	0	0	0
116	1	105	54	-1	185	283	23.5	36	ABalpappa	278	112	0	0		0	0	0	0	0
117	1	24	96	-1	453	330	24.3	31	ABplppppap	309	215	0	0		0	0	0	0	0
118	1	63	30	-1	499	128	14.7	37	ABprappaa	370	753	0	0		0	0	0	0	0
119	1	76	6	-1	539	150	15.1	35	ABprappap	347	96	0	0		0	0	0	0	0
120	1	151	8	-1	482	307	25.5	34	ABplpppppa	257	-1082	0	0		0	0	0	0	0
121	1	179	203	-1	487	232	16.4	30	Dppp	280	-57	0	0		0	0	0	0	0
122	1	55	136	-1	358	215	24.1	33	MSpappa	328	1016	0	0		0	0	0	0	0
123	1	174	21	-1	158	295	13.3	32	MSapaaa	-98	0	0	0		0	0	0	0	0
124	1	155	186	-1	488	293	20.6	36	Capap	359	207	0	0		0	0	0	0	0
125	1	131	47	-1	290	276	11.6	37	Eala	375	-273	0	0		0	0	0	0	0
126	1	35	157	-1	272	252	6.1	34	ABarpaapa	321	-276	0	0		0	0	0	0	0
127	1	73	69	-1	537	363	22.4	36	ABplapppp	130	0	0	0		0	0	0	0	0
128	1	74	128	-1	361	264	5.8	32	ABarppaaa	324	-118	0	0		0	0	0	0	0
129	1	147	182	-1	388	400	18.6	36	ABplppapa	364	-168	0	0		0	0	0	0	0
130	1	62	83	-1	146	167	13.5	32	ABalaapap	299	460	0	0		0	0	0	0	0
131	1	69	46	-1	249	392	15.6	33	ABplpaapa	161	0	0	0		0	0	0	0	0
132	1	82	49	-1	312	130	24.7	37	ABarappap	376	-484	0	0		0	0	0	0	0
133	1	68	48	-1	478	163	7.4	32	ABarppppa	179	0	0	0		0	0	0	0	0
134	1	128	134	-1	368	97	20.4	32	ABprppaaa	312	1565	0	0		0	0	0	0	0
135	1	18	196	-1	301	397	17.2	34	ABplpaapp	467	0	0	0		0	0	0	0	0
136	1	78	117	-1	279	185	7.0	32	ABarpapap	895	0	0	0		0	0	0	0	0
137	1	96	11	-1	607	237	12.6	37	Cpapa	379	407	0	0		0	0	0	0	0
138	1	81	167	-1	325	109	19.3	34	ABprpaaap	145	0	0	0		0	0	0	0	0
139	1	178	195	-1	461	379	22.6	32	ABplpppaap	213	161	0	0		0	0	0	0	0
140	1	122	122	-1	261	200	16.5	33	MSpaapa	42	0	0	0		0	0	0	0	0
141	1	156	118	-1	195	165	22.4	34	ABaraaapp	-101	0	0	0		0	0	0	0	0
142	1	191	28	-1	563	193	21.3	35	ABprapppp	290	99	0	0		0	0	0	0	0
143	1	101	13	-1	404	166	13.3	31	MSppppp	307	666	0	0		0	0	0	0	0
144	1	92	80	-1	103	248	22.4	34	ABalpaaaa	87	0	0	0		0	0	0	0	0
145	1	154	142	-1	193	216	17.9	34	ABaraappa	-49	0	0	0		0	0	0	0	0
146	1	57	132	-1	130	352	14.2	33	ABalppaaa	648	0	0	0		0	0	0	0	0
147	1	20	129	-1	269	265	15.7	30	MSaaapp	268	162	0	0		0	0	0	0	0
148	1	29	175	-1	318	170	6.7	31	ABarpappa	48	0	0	0		0	0	0	0	0
149	1	160	7	-1	459	406	19.5	35	ABplppapp	103	0	0	0		0	0	0	0	0
150	1	12	169	-1	377	182	24.1	36	ABprpappa	317	904	0	0		0	0	0	0	0
151	1	141	161	-1	330	293	22.5	32	MSaapap	253	309	0	0		0	0	0	0	0
152	1	40	94	-1	361	124	17.1	32	ABprpaapa	313	1197	0	0		0	0	0	0	0
153	1	25	154	-1	483	134	17.7	35	ABprppapp	178	0	0	0		0	0	0	0	0
154	1	170	41	78	510	218	24.5	40	ABprppppp	298	1652	0	0		0	0	0	0	0
155	1	188	187	-1	509	296	13.1	39	Eplp	378	578	0	0		0	0	0	0	0
156	1	31	65	-1	296	363	13.4	30	ABalpppppp	200	776	0	0		0	0	0	0	0
157	1	70	2	-1	116	284	18.0	32	ABalpaapap	311	333	0	0		0	0	0	0	0
158	1	163	158	-1	393	330	18.4	31	Daap	247	-96	0	0		0	0	0	0	0
159	1	171	172	-1	252	224	20.3	35	ABaraappp	337	-44	0	0		0	0	0	0	0
160	1	184	160	-1	542	249	14.1	40	Eprp	404	201	0	0		0	0	0	0	0
161	1	148	38	-1	263	389	10.9	34	ABplaappa	281	1236	0	0		0	0	0	0	0
162	1	138	124	-1	122	301	22.5	34	ABalpapaa	317	-417	0	0		0	0	0	0	0
163	1	112	85	-1	410	289	6.3	34	ABarppaap	344	258	0	0		0	0	0	0	0
164	1	90	177	-1	205	229	22.3	34	ABarapaap	458	0	0	0		0	0	0	0	0
165	1	30	130	-1	439	398	14.4	34	ABplappaa	339	799	0	0		0	0	0	0	0
166	1	48	178	-1	514	227	19.4	36	Cppap	337	104	0	0		0	0	0	0	0
167	1	24	61	-1	423	366	23.6	32	ABplppppaa	295	879	0	0		0	0	0	0	0
168	1	186	60	-1	289	373	23.8	37	ABplpapap	370	-387	0	0		0	0	0	0	0
169	1	187	34	-1	255	160	25.3	36	ABarappaa	356	-32	0	0		0	0	0	0	0
170	1	118	189	-1	305	177	17.5	31	MSpppaa	297	427	0	0		0	0	0	0	0
171	1	28	192	-1	415	220	12.4	39	Earp	388	-1204	0	0		0	0	0	0	0
172	1	125	9	112	306	197	22.4	37	ABarapapp	256	-156	0	0		0	0	0	0	0
173	1	67	107	-1	433	132	17.9	35	ABprppapa	311	122	0	0		0	0	0	0	0
174	1	149	16	-1	440	296	20.2	35	Capaa	354	-139	0	0		0	0	0	0	0
175	1	2	199	-1	236	356	12.9	27	ABalpppppa	199	1104	0	0		0	0	0	0	0
176	1	173	19	-1	425	288	13.5	42	Epla	70	0	0	0		0	0	0	0	0
177	1	177	126	-1	466	229	6.1	37	Cpaaa	454	0	0	0		0	0	0	0	0
178	1	23	131	-1	393	137	24.7	37	ABprpapap	324	566	0	0		0	0	0	0	0
179	1	104	168	171	227	361	23.5	38	ABalppapp	218	-464	0	0		0	0	0	0	0
180	1	165	109	-1	244	112	12.7	33	ABpraaapa	324	1061	0	0		0	0	0	0	0
181	1	172	113	-1	544	160	18.7	35	ABprapppa	215	0	0	0		0	0	0	0	0
182	1	185	110	-1	182	157	17.9	32	MSppaaa	319	-145	0	0		0	0	0	0	0
183	1	106	185	-1	525	326	18.4	34	Cappa	313	1813	0	0		0	0	0	0	0
184	1	175	66	-1	432	181	26.1	41	ABprpappp	357	-188	0	0		0	0	0	0	0
185	1	161	202	-1	399	295	22.5	33	MSaappp	320	-955	0	0		0	0	0	0	0
186	1	88	165	-1	422	245	21.9	36	MSpappp	351	-667	0	0		0	0	0	0	0
187	1	58	1	-1	463	227	20.2	35	Cppaa	301	748	0	0		0	0	0	0	0
188	1	51	173	-1	464	234	11.2	37	Epra	376	829	0	0		0	0	0	0	0
189	1	86	198	-1	276	141	21.8	33	ABarapppp	286	583	0	0		0	0	0	0	0
190	1	130	75	-1	480	318	17.2	33	Dapp	310	110	0	0		0	0	0	0	0
191	1	121	152	-1	238	284	22.9	36	ABalpappp	241	-141	0	0		0	0	0	0	0
192	1	137	45	-1	405	123	21.2	36	ABprppaap	357	-363	0	0		0	0	0	0	0
193	1	21	137	-1	433	179	15.4	29	Dppa	-11	0	0	0		0	0	0	0	0
194	1	91	42	-1	552	250	21.7	35	Cpppp	-76	0	0	0		0	0	0	0	0
195	1	85	3	-1	422	327	16.5	32	Dapa	203	0	0	0		0	0	0	0	0
196	1	169	204	-1	417	204	18.8	30	Dpap	58	0	0	0		0	0	0	0	0
197	1	194	82	-1	369	178	18.1	30	Dpaa	140	219	0	0		0	0	0	0	0
198	1	195	207	-1	440	262	16.0	31	Z2	101	0	0	0		0	0	0	0	0
199	1	196	208	-1	381	271	18.0	31	Z3	59	0	0	0		0	0	0	0	0
200	1	163	206	-1	346	328	18.0	26	Daaa	0	0	0	0		0	0	0	0	0
