# Supplementary material for: The AP-2 Transcription Factor APTF-2 Is Required for Neuroblast and Epidermal Morphogenesis in Caenorhabditis elegans Embryogenesis
Source: PLoS Genet. 2016 May 13;12(5):e1006048. doi: 10.1371/journal.pgen.1006048 (PMC4866721; doi:10.1371/journal.pgen.1006048)
Supplement: S2 Text — (ZIP) [file pgen.1006048.s030.zip › nuclei/t126-nuclei]

1	1	187	74	-1	465	219	20.4	34	Cppaa	336	1140	0	0		0	0	0	0	0
2	1	157	34	-1	114	294	17.8	32	ABalpaapap	316	742	0	0		0	0	0	0	0
3	1	195	76	-1	419	331	16.2	32	Dapa	313	-396	0	0		0	0	0	0	0
4	1	87	179	-1	522	308	6.5	37	Caaaa	369	168	0	0		0	0	0	0	0
5	1	14	45	-1	158	373	17.5	32	ABalppaap	372	0	0	0		0	0	0	0	0
6	1	119	146	-1	540	150	14.7	35	ABprappap	325	89	0	0		0	0	0	0	0
7	1	149	39	-1	458	404	20.3	35	ABplppapp	297	-503	0	0		0	0	0	0	0
8	1	120	35	-1	483	298	25.4	33	ABplpppppa	318	-517	0	0		0	0	0	0	0
9	1	172	171	-1	285	194	22.5	31	ABarapappa	233	81	0	0		0	0	0	0	0
10	1	32	44	-1	76	211	14.4	34	ABalaaaar	224	0	0	0		0	0	0	0	0
11	1	137	188	-1	607	238	12.7	38	Cpapa	359	322	0	0		0	0	0	0	0
12	1	11	11	-1	92	214	10.5	32	ABalaaapa	112	0	0	0		0	0	0	0	0
13	1	143	105	-1	397	170	12.8	31	MSppppp	254	37	0	0		0	0	0	0	0
14	1	41	26	-1	186	191	6.9	33	ABalapppa	319	477	0	0		0	0	0	0	0
15	1	90	81	-1	187	140	9.8	35	ABalaappp	325	1354	0	0		0	0	0	0	0
16	1	174	175	-1	439	302	20.0	36	Capaa	328	113	0	0		0	0	0	0	0
17	1	3	42	-1	252	394	20.2	35	ABplpaaap	310	-256	0	0		0	0	0	0	0
18	1	39	68	-1	577	345	14.6	33	Caapa	325	527	0	0		0	0	0	0	0
19	1	176	94	-1	425	290	12.2	38	Epla	380	520	0	0		0	0	0	0	0
20	1	20	4	-1	229	115	16.4	36	ABpraaaap	56	0	0	0		0	0	0	0	0
21	1	123	115	-1	153	297	13.1	31	MSapaaa	283	317	0	0		0	0	0	0	0
22	1	111	135	-1	202	374	19.4	34	ABplpaaaa	148	0	0	0		0	0	0	0	0
23	1	29	116	-1	125	234	18.7	29	ABaraaaap	284	315	0	0		0	0	0	0	0
24	1	8	108	129	401	114	13.4	35	ABpraappp	159	0	0	0		0	0	0	0	0
25	1	44	53	-1	231	175	9.3	32	ABalapppp	240	0	0	0		0	0	0	0	0
26	1	65	55	-1	613	260	20.3	36	Cpapp	366	-251	0	0		0	0	0	0	0
27	1	23	73	-1	232	198	13.8	34	MSpaaap	331	1273	0	0		0	0	0	0	0
28	1	142	57	-1	557	190	22.1	35	ABprapppp	321	1695	0	0		0	0	0	0	0
29	1	36	69	-1	122	305	9.5	33	ABalapaap	239	0	0	0		0	0	0	0	0
30	1	118	167	-1	497	130	14.7	36	ABprappaa	106	0	0	0		0	0	0	0	0
31	1	4	106	-1	506	133	10.5	32	ABprapapa	299	-227	0	0		0	0	0	0	0
32	1	107	85	-1	146	262	22.2	33	ABalpaaap	281	142	0	0		0	0	0	0	0
33	1	5	47	-1	105	268	8.3	31	ABalapaaa	487	0	0	0		0	0	0	0	0
34	1	169	161	-1	254	174	25.2	36	ABarappaa	354	619	0	0		0	0	0	0	0
35	1	9	145	-1	99	194	18.3	34	ABaraaaaa	176	0	0	0		0	0	0	0	0
36	1	59	17	-1	133	202	22.0	36	ABaraaapa	138	0	0	0		0	0	0	0	0
37	1	58	119	-1	165	206	12.7	33	MSpaaaa	226	0	0	0		0	0	0	0	0
38	1	161	79	-1	263	389	11.2	33	ABplaappa	370	0	0	0		0	0	0	0	0
39	1	15	126	-1	180	320	9.2	32	ABalapapp	497	0	0	0		0	0	0	0	0
40	1	84	54	-1	150	212	8.2	32	ABalappap	322	336	0	0		0	0	0	0	0
41	1	154	206	-1	493	212	25.3	33	ABprpppppa	285	87	0	0		0	0	0	0	0
42	1	194	204	-1	553	249	21.5	35	Cpppp	349	589	0	0		0	0	0	0	0
43	1	80	148	-1	197	317	15.3	30	MSapaap	279	-79	0	0		0	0	0	0	0
44	1	100	178	-1	281	281	19.7	37	MSaapaa	327	1058	0	0		0	0	0	0	0
45	1	192	128	-1	400	131	20.7	36	ABprppaap	287	449	0	0		0	0	0	0	0
46	1	131	99	-1	248	393	15.7	34	ABplpaapa	309	1713	0	0		0	0	0	0	0
47	1	125	5	-1	289	275	11.9	37	Eala	372	1033	0	0		0	0	0	0	0
48	1	133	6	-1	480	167	6.9	33	ABarppppa	324	-790	0	0		0	0	0	0	0
49	1	132	1	-1	314	135	24.7	37	ABarappap	362	-462	0	0		0	0	0	0	0
50	1	55	117	-1	260	297	6.5	32	ABplaaaap	25	0	0	0		0	0	0	0	0
51	1	71	201	-1	512	156	21.3	31	ABprpppapa	288	79	0	0		0	0	0	0	0
52	1	38	38	-1	119	169	10.1	32	ABalaaapp	312	-1148	0	0		0	0	0	0	0
53	1	56	20	-1	153	250	16.7	33	ABaraapaa	98	0	0	0		0	0	0	0	0
54	1	116	97	-1	183	287	23.3	36	ABalpappa	223	744	0	0		0	0	0	0	0
55	1	92	162	-1	578	311	9.6	36	Caaap	362	-57	0	0		0	0	0	0	0
56	1	2	75	-1	249	128	9.7	32	ABpraapaa	-145	0	0	0		0	0	0	0	0
57	1	79	15	-1	129	240	11.6	32	MSaaaaa	-75	0	0	0		0	0	0	0	0
58	1	63	49	-1	299	327	6.8	32	ABplaaapa	320	271	0	0		0	0	0	0	0
59	1	37	163	-1	396	368	11.5	32	ABplapaap	-217	0	0	0		0	0	0	0	0
60	1	168	142	-1	294	376	23.6	36	ABplpapap	335	-181	0	0		0	0	0	0	0
61	1	167	153	-1	417	367	23.7	31	ABplppppaa	222	536	0	0		0	0	0	0	0
62	1	98	160	-1	225	343	6.5	33	ABplaapaa	55	0	0	0		0	0	0	0	0
63	1	1	101	-1	340	398	19.5	32	ABplppaaa	308	211	0	0		0	0	0	0	0
64	1	89	138	-1	270	327	18.6	31	MSappaa	269	-295	0	0		0	0	0	0	0
65	1	156	89	-1	299	361	13.0	30	ABalpppppp	259	462	0	0		0	0	0	0	0
66	1	184	195	-1	435	180	25.5	37	ABprpappp	374	659	0	0		0	0	0	0	0
67	1	13	90	-1	154	350	11.4	32	ABalpppaa	139	0	0	0		0	0	0	0	0
68	1	85	118	-1	267	225	24.4	32	ABarapapap	206	-175	0	0		0	0	0	0	0
69	1	127	203	-1	538	363	22.4	36	ABplapppp	145	0	0	0		0	0	0	0	0
70	1	95	132	-1	306	251	21.9	36	MSpapaa	331	-26	0	0		0	0	0	0	0
71	1	52	184	-1	494	354	23.8	37	ABplpppap	263	-74	0	0		0	0	0	0	0
72	1	19	48	-1	462	375	10.5	33	ABplapapa	328	263	0	0		0	0	0	0	0
73	1	104	28	-1	537	186	7.8	33	ABarppppp	328	-45	0	0		0	0	0	0	0
74	1	73	122	-1	241	221	6.5	31	ABarpaaap	277	48	0	0		0	0	0	0	0
75	1	190	193	-1	479	316	17.0	33	Dapp	332	215	0	0		0	0	0	0	0
76	1	75	112	-1	205	267	17.5	34	ABaraapap	374	0	0	0		0	0	0	0	0
77	1	64	134	-1	380	400	22.7	36	ABplppaap	313	-20	0	0		0	0	0	0	0
78	1	154	156	-1	528	245	24.5	35	ABprpppppp	298	50	0	0		0	0	0	0	0
79	1	91	102	-1	208	305	6.3	31	ABplaaaaa	310	483	0	0		0	0	0	0	0
80	1	144	109	-1	105	253	22.5	34	ABalpaaaa	39	0	0	0		0	0	0	0	0
81	1	83	24	-1	441	179	6.5	33	ABarpppap	-190	0	0	0		0	0	0	0	0
82	1	197	211	-1	368	173	17.4	28	Dpaa	190	228	0	0		0	0	0	0	0
83	1	130	63	-1	143	165	14.2	33	ABalaapap	275	-786	0	0		0	0	0	0	0
84	1	47	70	-1	316	213	12.8	36	Eara	364	-474	0	0		0	0	0	0	0
85	1	163	190	-1	410	302	6.5	35	ABarppaap	329	224	0	0		0	0	0	0	0
86	1	78	169	-1	168	222	25.4	36	ABarapaaa	141	0	0	0		0	0	0	0	0
87	1	40	87	-1	164	139	12.4	33	ABalaappa	287	0	0	0		0	0	0	0	0
88	1	110	36	-1	357	395	14.2	34	ABplaappp	319	266	0	0		0	0	0	0	0
89	1	72	8	-1	525	383	12.6	34	ABplapapp	-11	0	0	0		0	0	0	0	0
90	1	70	61	-1	131	329	16.3	34	ABalpaapp	91	0	0	0		0	0	0	0	0
91	1	43	41	-1	168	324	19.8	35	ABalpapap	38	0	0	0		0	0	0	0	0
92	1	18	82	-1	227	139	21.7	36	ABarapppa	-173	0	0	0		0	0	0	0	0
93	1	85	59	-1	226	216	24.6	32	ABarapapaa	213	1397	0	0		0	0	0	0	0
94	1	152	170	-1	358	123	17.3	32	ABprpaapa	278	-841	0	0		0	0	0	0	0
95	1	49	72	-1	225	258	13.1	35	MSaaapa	-40	0	0	0		0	0	0	0	0
96	1	117	143	-1	452	327	24.6	31	ABplppppap	259	-32	0	0		0	0	0	0	0
97	1	74	91	-1	362	330	13.5	32	MSapppp	303	-141	0	0		0	0	0	0	0
98	1	54	60	-1	442	337	7.0	34	ABarppapa	97	0	0	0		0	0	0	0	0
99	1	33	111	-1	342	110	10.4	33	ABpraappa	333	452	0	0		0	0	0	0	0
100	1	86	150	-1	509	381	19.6	35	ABplapppa	346	337	0	0		0	0	0	0	0
101	1	102	19	-1	347	329	7.5	33	ABplaaapp	182	0	0	0		0	0	0	0	0
102	1	16	23	-1	322	346	24.1	36	ABplpappa	361	-58	0	0		0	0	0	0	0
103	1	53	165	-1	444	120	10.6	32	ABprapaap	299	233	0	0		0	0	0	0	0
104	1	17	9	-1	157	288	7.2	31	ABalapapa	421	0	0	0		0	0	0	0	0
105	1	57	113	-1	493	399	16.2	35	ABplappap	331	719	0	0		0	0	0	0	0
106	1	103	133	-1	191	376	14.6	34	ABalpppap	174	0	0	0		0	0	0	0	0
107	1	173	95	-1	427	133	17.8	36	ABprppapa	308	749	0	0		0	0	0	0	0
108	1	109	168	-1	316	231	6.1	35	ABarpaapp	355	-121	0	0		0	0	0	0	0
109	1	180	198	-1	238	116	13.2	33	ABpraaapa	337	-421	0	0		0	0	0	0	0
110	1	182	157	-1	175	159	18.1	33	MSppaaa	541	0	0	0		0	0	0	0	0
111	1	22	127	-1	248	121	19.4	28	ABprpaaaaa	209	198	0	0		0	0	0	0	0
112	1	172	104	-1	328	205	23.3	32	ABarapappp	247	-157	0	0		0	0	0	0	0
113	1	181	96	-1	545	162	18.5	34	ABprapppa	327	898	0	0		0	0	0	0	0
114	1	51	56	-1	396	167	6.4	31	ABarpppaa	131	0	0	0		0	0	0	0	0
115	1	97	182	-1	234	323	15.1	30	MSapapa	273	-227	0	0		0	0	0	0	0
116	1	26	3	-1	286	111	14.3	34	ABpraaapp	160	0	0	0		0	0	0	0	0
117	1	136	31	-1	280	185	6.8	32	ABarpapap	325	981	0	0		0	0	0	0	0
118	1	141	33	-1	191	171	22.7	34	ABaraaapp	76	0	0	0		0	0	0	0	0
119	1	10	66	-1	293	229	15.9	24	MSpaapp	212	1040	0	0		0	0	0	0	0
120	1	22	181	-1	288	102	18.3	29	ABprpaaaap	203	0	0	0		0	0	0	0	0
121	1	105	155	-1	349	151	21.7	33	ABprpapaa	310	136	0	0		0	0	0	0	0
122	1	140	172	-1	263	197	16.7	33	MSpaapa	67	0	0	0		0	0	0	0	0
123	1	115	125	-1	78	279	14.5	33	ABalaaaal	-5	0	0	0		0	0	0	0	0
124	1	162	40	-1	127	302	22.3	34	ABalpapaa	477	0	0	0		0	0	0	0	0
125	1	69	2	-1	120	236	6.8	29	ABalappaa	281	0	0	0		0	0	0	0	0
126	1	177	100	-1	470	233	5.8	37	Cpaaa	373	215	0	0		0	0	0	0	0
127	1	42	50	-1	115	168	15.5	34	ABalaapaa	189	0	0	0		0	0	0	0	0
128	1	128	197	-1	369	261	5.7	33	ABarppaaa	329	-291	0	0		0	0	0	0	0
129	1	147	58	-1	264	263	15.6	30	MSaaapp	97	0	0	0		0	0	0	0	0
130	1	165	136	-1	437	402	14.5	34	ABplappaa	364	0	0	0		0	0	0	0	0
131	1	178	152	-1	391	139	24.6	36	ABprpapap	351	499	0	0		0	0	0	0	0
132	1	146	51	-1	134	362	14.5	32	ABalppaaa	10	0	0	0		0	0	0	0	0
133	1	113	10	-1	204	361	10.7	32	ABalppppa	287	-162	0	0		0	0	0	0	0
134	1	134	110	-1	374	97	20.4	34	ABprppaaa	299	923	0	0		0	0	0	0	0
135	1	82	144	-1	266	353	8.2	33	ABplaapap	-214	0	0	0		0	0	0	0	0
136	1	122	121	-1	366	221	23.6	32	MSpappa	272	-263	0	0		0	0	0	0	0
137	1	193	205	-1	430	179	15.5	28	Dppa	283	-82	0	0		0	0	0	0	0
138	1	67	18	-1	197	117	14.5	31	ABpraaaaa	203	0	0	0		0	0	0	0	0
139	1	68	27	-1	358	168	7.5	34	ABarpappp	196	0	0	0		0	0	0	0	0
140	1	24	43	-1	395	125	8.8	34	ABprapaaa	374	0	0	0		0	0	0	0	0
141	1	61	164	-1	295	122	9.4	32	ABpraapap	161	0	0	0		0	0	0	0	0
142	1	145	77	-1	189	220	17.6	32	ABaraappa	210	0	0	0		0	0	0	0	0
143	1	31	32	-1	540	156	10.5	32	ABprapapp	239	0	0	0		0	0	0	0	0
144	1	76	177	-1	336	161	13.7	30	MSppppa	43	0	0	0		0	0	0	0	0
145	1	66	120	-1	571	230	8.3	35	Cpaap	341	-660	0	0		0	0	0	0	0
146	1	81	131	-1	185	348	23.2	35	ABalppapa	169	0	0	0		0	0	0	0	0
147	1	45	13	-1	342	371	10.2	32	ABplapaaa	312	-554	0	0		0	0	0	0	0
148	1	46	46	-1	190	249	10.6	32	MSaaaap	269	0	0	0		0	0	0	0	0
149	1	77	80	-1	357	279	13.2	38	Ealp	350	0	0	0		0	0	0	0	0
150	1	112	16	88	339	100	15.1	31	ABprpaapp	223	-142	0	0		0	0	0	0	0
151	1	30	140	-1	235	174	19.8	31	MSppaap	312	-135	0	0		0	0	0	0	0
152	1	191	12	173	240	282	22.8	36	ABalpappp	324	-309	0	0		0	0	0	0	0
153	1	108	52	-1	266	331	22.7	34	ABplpapaa	251	0	0	0		0	0	0	0	0
154	1	153	67	-1	479	133	17.5	35	ABprppapp	310	183	0	0		0	0	0	0	0
155	1	106	183	-1	319	306	17.7	31	MSappap	280	127	0	0		0	0	0	0	0
156	1	88	141	-1	83	235	17.4	28	ABalpaapaa	45	0	0	0		0	0	0	0	0
157	1	126	180	-1	269	252	5.9	34	ABarpaapa	95	0	0	0		0	0	0	0	0
158	1	158	199	-1	400	332	18.4	30	Daap	258	431	0	0		0	0	0	0	0
159	1	74	78	-1	326	344	16.4	31	MSapppa	298	1226	0	0		0	0	0	0	0
160	1	160	174	-1	539	252	14.2	39	Eprp	142	0	0	0		0	0	0	0	0
161	1	151	192	-1	329	293	22.6	33	MSaapap	320	974	0	0		0	0	0	0	0
162	1	48	151	-1	361	302	24.2	32	MSaappa	258	330	0	0		0	0	0	0	0
163	1	114	114	-1	372	354	24.7	36	ABplpappp	82	0	0	0		0	0	0	0	0
164	1	27	124	-1	255	152	16.0	33	MSppapa	265	359	0	0		0	0	0	0	0
165	1	186	200	-1	422	242	21.7	36	MSpappp	-24	0	0	0		0	0	0	0	0
166	1	62	22	-1	574	220	18.2	34	Cpppa	89	0	0	0		0	0	0	0	0
167	1	138	185	194	324	113	19.5	34	ABprpaaap	20	0	0	0		0	0	0	0	0
168	1	179	202	-1	208	364	23.7	30	ABalppappa	206	150	0	0		0	0	0	0	0
169	1	150	7	-1	382	184	24.3	36	ABprpappa	331	993	0	0		0	0	0	0	0
170	1	99	98	-1	287	321	14.3	31	MSapapp	20	0	0	0		0	0	0	0	0
171	1	179	92	-1	249	365	24.1	31	ABalppappp	199	-1103	0	0		0	0	0	0	0
172	1	159	137	-1	250	226	19.9	34	ABaraappp	342	199	0	0		0	0	0	0	0
173	1	188	123	-1	465	234	11.2	37	Epra	-105	0	0	0		0	0	0	0	0
174	1	7	210	-1	442	178	21.3	33	ABprppppaa	300	156	0	0		0	0	0	0	0
175	1	148	25	-1	319	171	6.6	32	ABarpappa	312	1332	0	0		0	0	0	0	0
176	1	60	107	-1	234	170	5.7	33	ABarpapaa	332	467	0	0		0	0	0	0	0
177	1	164	21	62	199	230	22.3	34	ABarapaap	217	140	0	0		0	0	0	0	0
178	1	166	30	-1	513	222	19.6	37	Cppap	-266	0	0	0		0	0	0	0	0
179	1	28	130	-1	523	353	9.4	33	ABarppapp	143	0	0	0		0	0	0	0	0
180	1	12	191	-1	417	398	20.8	31	ABplpppaaa	247	-763	0	0		0	0	0	0	0
181	1	25	186	-1	527	300	24.5	35	ABplpppppp	315	1748	0	0		0	0	0	0	0
182	1	129	14	-1	386	403	18.6	36	ABplppapa	351	131	0	0		0	0	0	0	0
183	1	34	149	-1	485	174	24.8	32	ABprppppap	327	-136	0	0		0	0	0	0	0
184	1	21	158	-1	598	319	18.7	37	Caapp	137	0	0	0		0	0	0	0	0
185	1	183	86	-1	525	323	18.5	34	Cappa	323	1514	0	0		0	0	0	0	0
186	1	124	103	-1	485	293	20.6	36	Capap	348	211	0	0		0	0	0	0	0
187	1	155	83	-1	505	294	13.4	38	Eplp	373	-95	0	0		0	0	0	0	0
188	1	94	159	-1	343	199	18.7	33	MSpppap	313	-761	0	0		0	0	0	0	0
189	1	170	176	-1	306	177	17.8	30	MSpppaa	147	0	0	0		0	0	0	0	0
190	1	6	64	-1	450	127	21.4	31	ABprpppaaa	226	438	0	0		0	0	0	0	0
191	1	96	71	-1	543	293	20.6	35	Cappp	327	-370	0	0		0	0	0	0	0
192	1	171	154	-1	415	218	12.4	38	Earp	379	-209	0	0		0	0	0	0	0
193	1	50	65	-1	530	200	23.6	31	ABprpppapp	231	680	0	0		0	0	0	0	0
194	1	6	166	-1	478	140	22.1	31	ABprpppaap	223	126	0	0		0	0	0	0	0
195	1	139	196	-1	458	378	23.3	31	ABplpppaap	240	-154	0	0		0	0	0	0	0
196	1	135	139	-1	302	399	16.9	33	ABplpaapp	268	454	0	0		0	0	0	0	0
197	1	93	93	-1	195	250	6.2	31	ABarpaaaa	284	389	0	0		0	0	0	0	0
198	1	189	37	147	284	147	21.6	35	ABarapppp	171	0	0	0		0	0	0	0	0
199	1	175	84	-1	236	353	13.2	27	ABalpppppa	208	165	0	0		0	0	0	0	0
200	1	35	187	-1	301	154	14.8	30	MSppapp	290	-227	0	0		0	0	0	0	0
201	1	101	29	-1	366	257	22.7	33	MSpapap	307	561	0	0		0	0	0	0	0
202	1	185	189	-1	401	297	22.4	34	MSaappp	332	0	0	0		0	0	0	0	0
203	1	121	207	-1	486	234	16.4	29	Dppp	-206	0	0	0		0	0	0	0	0
204	1	196	208	-1	413	210	18.4	31	Dpap	202	0	0	0		0	0	0	0	0
205	0	176	-1	-1	446	269	16.0	32		185	520	0	0		0	0	0	0	0
206	1	200	212	-1	350	325	19.0	27	Daaa	222	-184	0	0		0	0	0	0	0
207	1	198	209	-1	439	260	16.0	31	Z2	101	0	0	0		0	0	0	0	0
208	1	199	213	-1	375	267	18.0	31	Z3	59	0	0	0		0	0	0	0	0
