# Supplementary material for: The AP-2 Transcription Factor APTF-2 Is Required for Neuroblast and Epidermal Morphogenesis in Caenorhabditis elegans Embryogenesis
Source: PLoS Genet. 2016 May 13;12(5):e1006048. doi: 10.1371/journal.pgen.1006048 (PMC4866721; doi:10.1371/journal.pgen.1006048)
Supplement: S2 Text — (ZIP) [file pgen.1006048.s030.zip › nuclei/t127-nuclei]

1	1	49	203	-1	318	142	24.7	37	ABarappap	267	506	0	0		0	0	0	0	0
2	1	125	32	-1	125	237	6.6	30	ABalappaa	304	464	0	0		0	0	0	0	0
3	1	116	35	-1	281	112	14.4	33	ABpraaapp	336	65	0	0		0	0	0	0	0
4	1	20	149	-1	227	115	16.7	36	ABpraaaap	132	0	0	0		0	0	0	0	0
5	1	47	213	-1	288	278	12.0	37	Eala	369	359	0	0		0	0	0	0	0
6	1	48	106	-1	484	168	7.3	33	ABarppppa	297	209	0	0		0	0	0	0	0
7	1	169	29	-1	385	183	23.6	35	ABprpappa	348	-332	0	0		0	0	0	0	0
8	1	89	15	-1	527	385	13.2	34	ABplapapp	127	0	0	0		0	0	0	0	0
9	1	104	86	-1	156	293	7.5	31	ABalapapa	286	720	0	0		0	0	0	0	0
10	1	133	155	-1	210	359	10.5	32	ABalppppa	234	-485	0	0		0	0	0	0	0
11	1	12	90	-1	96	209	10.0	32	ABalaaapa	291	108	0	0		0	0	0	0	0
12	1	152	7	-1	215	280	22.1	31	ABalpapppa	269	-155	0	0		0	0	0	0	0
13	1	147	63	-1	345	367	9.7	32	ABplapaaa	327	119	0	0		0	0	0	0	0
14	1	182	178	-1	380	404	18.6	35	ABplppapa	325	760	0	0		0	0	0	0	0
15	1	57	83	-1	131	236	11.4	33	MSaaaaa	78	0	0	0		0	0	0	0	0
16	1	150	44	-1	356	90	14.8	27	ABprpaappp	198	172	0	0		0	0	0	0	0
17	1	36	151	177	141	203	21.2	35	ABaraaapa	260	452	0	0		0	0	0	0	0
18	1	138	46	-1	196	120	15.0	31	ABpraaaaa	191	0	0	0		0	0	0	0	0
19	1	101	37	-1	347	321	7.4	33	ABplaaapp	335	725	0	0		0	0	0	0	0
20	1	53	22	-1	153	255	16.5	33	ABaraapaa	215	0	0	0		0	0	0	0	0
21	1	177	64	-1	177	229	21.6	30	ABarapaapa	209	-194	0	0		0	0	0	0	0
22	1	166	212	-1	575	219	17.9	34	Cpppa	346	-1123	0	0		0	0	0	0	0
23	1	102	194	-1	323	339	24.4	37	ABplpappa	360	878	0	0		0	0	0	0	0
24	1	81	139	-1	445	175	6.3	33	ABarpppap	325	-1400	0	0		0	0	0	0	0
25	1	175	128	-1	315	164	6.6	32	ABarpappa	321	281	0	0		0	0	0	0	0
26	1	14	76	-1	188	203	7.2	33	ABalapppa	317	-150	0	0		0	0	0	0	0
27	1	139	159	-1	358	168	7.1	34	ABarpappp	141	0	0	0		0	0	0	0	0
28	1	73	125	-1	544	190	7.9	34	ABarppppp	310	-384	0	0		0	0	0	0	0
29	1	201	124	-1	370	255	22.4	33	MSpapap	293	527	0	0		0	0	0	0	0
30	1	178	20	-1	514	224	19.6	37	Cppap	377	58	0	0		0	0	0	0	0
31	1	117	120	-1	279	186	6.9	33	ABarpapap	300	146	0	0		0	0	0	0	0
32	1	143	218	-1	550	160	10.8	32	ABprapapp	307	217	0	0		0	0	0	0	0
33	1	118	43	-1	188	180	23.2	36	ABaraaapp	303	-81	0	0		0	0	0	0	0
34	1	2	121	-1	105	292	18.1	33	ABalpaapap	319	1340	0	0		0	0	0	0	0
35	1	8	188	-1	481	297	25.0	34	ABplpppppa	335	-499	0	0		0	0	0	0	0
36	1	88	4	119	348	389	13.8	33	ABplaappp	220	161	0	0		0	0	0	0	0
37	1	198	160	-1	303	145	21.0	30	ABarappppp	222	158	0	0		0	0	0	0	0
38	1	52	45	-1	125	166	10.0	32	ABalaaapp	351	0	0	0		0	0	0	0	0
39	1	7	132	-1	454	400	20.4	35	ABplppapp	314	1390	0	0		0	0	0	0	0
40	1	124	153	-1	125	309	21.8	41	ABalpapaa	175	0	0	0		0	0	0	0	0
41	1	91	33	185	166	326	19.6	35	ABalpapap	431	0	0	0		0	0	0	0	0
42	1	17	92	206	262	385	20.3	36	ABplpaaap	251	-183	0	0		0	0	0	0	0
43	1	140	16	-1	397	129	8.6	34	ABprapaaa	294	-253	0	0		0	0	0	0	0
44	1	10	27	-1	79	212	14.0	33	ABalaaaar	326	-66	0	0		0	0	0	0	0
45	1	5	60	-1	157	376	17.6	32	ABalppaap	305	78	0	0		0	0	0	0	0
46	1	148	117	-1	195	253	10.9	33	MSaaaap	94	0	0	0		0	0	0	0	0
47	1	33	8	-1	108	273	7.5	32	ABalapaaa	161	0	0	0		0	0	0	0	0
48	1	72	154	-1	464	380	10.7	34	ABplapapa	-57	0	0	0		0	0	0	0	0
49	1	58	126	-1	303	324	6.6	31	ABplaaapa	493	0	0	0		0	0	0	0	0
50	1	127	2	-1	116	177	14.7	32	ABalaapaa	256	0	0	0		0	0	0	0	0
51	1	132	127	-1	133	362	14.2	32	ABalppaaa	279	-297	0	0		0	0	0	0	0
52	1	153	171	-1	248	323	22.4	35	ABplpapaa	350	725	0	0		0	0	0	0	0
53	1	25	3	-1	231	177	9.3	32	ABalapppp	316	411	0	0		0	0	0	0	0
54	1	40	82	-1	150	211	8.4	32	ABalappap	-39	0	0	0		0	0	0	0	0
55	1	26	144	-1	612	265	20.0	37	Cpapp	344	431	0	0		0	0	0	0	0
56	1	114	21	-1	401	169	6.4	30	ABarpppaa	95	0	0	0		0	0	0	0	0
57	1	28	99	-1	560	192	22.2	35	ABprapppp	345	436	0	0		0	0	0	0	0
58	1	129	158	-1	263	258	15.7	30	MSaaapp	80	0	0	0		0	0	0	0	0
59	1	93	199	-1	227	223	24.9	33	ABarapapaa	295	-499	0	0		0	0	0	0	0
60	1	98	56	-1	445	339	6.8	34	ABarppapa	-193	0	0	0		0	0	0	0	0
61	1	90	140	-1	128	323	16.1	34	ABalpaapp	435	0	0	0		0	0	0	0	0
62	1	177	58	-1	216	234	21.4	30	ABarapaapp	210	-499	0	0		0	0	0	0	0
63	1	83	57	-1	144	156	14.4	33	ABalaapap	327	-133	0	0		0	0	0	0	0
64	1	190	89	-1	448	123	21.6	32	ABprpppaaa	203	-511	0	0		0	0	0	0	0
65	1	193	111	-1	525	208	24.5	31	ABprpppapp	253	367	0	0		0	0	0	0	0
66	1	119	-1	-1	298	226	16.1	24	MSpaapp	207	-893	0	0		0	0	0	0	0
67	1	154	10	-1	475	135	18.4	34	ABprppapp	276	196	0	0		0	0	0	0	0
68	1	18	50	-1	577	348	14.5	34	Caapa	335	545	0	0		0	0	0	0	0
69	1	29	24	-1	121	307	9.7	33	ABalapaap	-100	0	0	0		0	0	0	0	0
70	1	84	163	-1	319	215	12.7	38	Eara	151	0	0	0		0	0	0	0	0
71	1	191	191	-1	545	296	21.0	35	Cappp	332	-654	0	0		0	0	0	0	0
72	1	95	47	-1	229	258	13.4	34	MSaaapa	-379	0	0	0		0	0	0	0	0
73	1	27	148	-1	231	201	14.3	35	MSpaaap	331	-431	0	0		0	0	0	0	0
74	1	1	113	-1	467	215	20.2	34	Cppaa	302	-127	0	0		0	0	0	0	0
75	1	56	19	-1	242	130	9.8	32	ABpraapaa	319	-219	0	0		0	0	0	0	0
76	1	3	79	-1	418	333	15.5	32	Dapa	254	723	0	0		0	0	0	0	0
77	1	142	38	-1	179	224	17.4	33	ABaraappa	330	1935	0	0		0	0	0	0	0
78	1	159	141	-1	322	340	16.7	31	MSapppa	249	-434	0	0		0	0	0	0	0
79	1	38	108	-1	264	390	11.2	33	ABplaappa	301	-77	0	0		0	0	0	0	0
80	1	149	196	-1	356	283	13.5	37	Ealp	377	963	0	0		0	0	0	0	0
81	1	15	28	-1	187	145	9.4	35	ABalaappp	99	0	0	0		0	0	0	0	0
82	1	92	66	-1	220	142	21.8	34	ABarapppa	191	0	0	0		0	0	0	0	0
83	1	187	97	-1	502	296	13.6	38	Eplp	383	558	0	0		0	0	0	0	0
84	1	199	175	-1	236	353	13.4	27	ABalpppppa	242	-220	0	0		0	0	0	0	0
85	1	32	25	-1	139	264	21.6	34	ABalpaaap	317	-196	0	0		0	0	0	0	0
86	1	185	94	-1	525	324	18.8	35	Cappa	350	-1133	0	0		0	0	0	0	0
87	1	87	110	-1	170	131	12.3	31	ABalaappa	304	-39	0	0		0	0	0	0	0
88	1	150	156	-1	315	107	16.2	27	ABprpaappa	177	0	0	0		0	0	0	0	0
89	1	65	5	-1	295	364	12.8	30	ABalpppppp	303	531	0	0		0	0	0	0	0
90	1	67	81	-1	158	356	11.2	33	ABalpppaa	310	132	0	0		0	0	0	0	0
91	1	97	67	-1	366	330	13.4	31	MSapppp	241	803	0	0		0	0	0	0	0
92	1	171	202	-1	263	362	24.3	31	ABalppappp	231	-165	0	0		0	0	0	0	0
93	1	197	195	-1	198	253	6.1	31	ABarpaaaa	315	-540	0	0		0	0	0	0	0
94	1	19	74	-1	426	292	12.5	39	Epla	390	893	0	0		0	0	0	0	0
95	1	107	162	-1	427	133	17.7	35	ABprppapa	322	754	0	0		0	0	0	0	0
96	1	113	198	-1	547	161	18.7	36	ABprapppa	345	-53	0	0		0	0	0	0	0
97	1	54	138	145	171	286	23.1	34	ABalpappa	206	417	0	0		0	0	0	0	0
98	1	170	211	-1	285	321	14.5	32	MSapapp	11	0	0	0		0	0	0	0	0
99	1	46	26	-1	247	388	15.7	34	ABplpaapa	309	174	0	0		0	0	0	0	0
100	1	126	70	-1	470	232	5.7	37	Cpaaa	351	171	0	0		0	0	0	0	0
101	1	63	69	-1	339	397	19.5	32	ABplppaaa	320	-462	0	0		0	0	0	0	0
102	1	79	1	-1	204	303	6.5	31	ABplaaaaa	281	184	0	0		0	0	0	0	0
103	1	186	136	-1	483	294	20.7	36	Capap	360	-1287	0	0		0	0	0	0	0
104	1	112	109	-1	334	207	23.6	33	ABarapappp	285	-162	0	0		0	0	0	0	0
105	1	13	184	-1	397	163	12.4	31	MSppppp	27	0	0	0		0	0	0	0	0
106	1	31	14	-1	515	141	10.4	32	ABprapapa	305	-218	0	0		0	0	0	0	0
107	1	176	174	-1	228	172	5.7	32	ABarpapaa	327	-664	0	0		0	0	0	0	0
108	1	24	59	-1	376	118	12.7	28	ABpraapppa	221	123	0	0		0	0	0	0	0
109	1	80	78	-1	100	251	22.2	36	ABalpaaaa	337	423	0	0		0	0	0	0	0
110	1	134	102	-1	379	95	19.7	32	ABprppaaa	260	-23	0	0		0	0	0	0	0
111	1	99	17	-1	337	114	10.6	33	ABpraappa	133	0	0	0		0	0	0	0	0
112	1	76	6	-1	206	270	17.3	35	ABaraapap	257	0	0	0		0	0	0	0	0
113	1	105	168	-1	492	399	16.7	35	ABplappap	363	0	0	0		0	0	0	0	0
114	1	163	150	-1	374	350	24.6	35	ABplpappp	351	-198	0	0		0	0	0	0	0
115	1	21	42	-1	154	295	12.8	30	MSapaaa	302	-1002	0	0		0	0	0	0	0
116	1	23	54	-1	119	238	18.3	30	ABaraaaap	321	0	0	0		0	0	0	0	0
117	1	50	95	-1	260	295	6.6	32	ABplaaaap	174	0	0	0		0	0	0	0	0
118	1	68	201	-1	270	227	24.2	31	ABarapapap	264	777	0	0		0	0	0	0	0
119	1	37	142	-1	171	204	13.0	32	MSpaaaa	516	0	0	0		0	0	0	0	0
120	1	145	137	-1	573	234	8.2	35	Cpaap	-190	0	0	0		0	0	0	0	0
121	1	136	186	-1	376	222	23.8	33	MSpappa	322	83	0	0		0	0	0	0	0
122	1	74	122	-1	241	224	6.8	31	ABarpaaap	287	370	0	0		0	0	0	0	0
123	1	173	133	-1	463	235	11.1	38	Epra	373	902	0	0		0	0	0	0	0
124	1	164	112	-1	254	151	16.6	32	MSppapa	239	-585	0	0		0	0	0	0	0
125	1	123	40	-1	78	277	13.7	33	ABalaaaal	184	0	0	0		0	0	0	0	0
126	1	39	30	-1	180	325	8.9	34	ABalapapp	116	0	0	0		0	0	0	0	0
127	1	111	61	-1	244	117	20.4	30	ABprpaaaaa	241	-459	0	0		0	0	0	0	0
128	1	45	41	-1	405	127	21.4	35	ABprppaap	118	0	0	0		0	0	0	0	0
129	1	24	190	-1	434	119	13.3	27	ABpraapppp	132	0	0	0		0	0	0	0	0
130	1	179	68	-1	524	355	9.6	33	ABarppapp	72	0	0	0		0	0	0	0	0
131	1	146	100	214	186	346	22.9	36	ABalppapa	209	0	0	0		0	0	0	0	0
132	1	70	73	-1	310	246	21.4	36	MSpapaa	347	-971	0	0		0	0	0	0	0
133	1	106	53	170	189	375	14.6	34	ABalpppap	197	133	0	0		0	0	0	0	0
134	1	77	75	-1	374	399	22.5	37	ABplppaap	333	-377	0	0		0	0	0	0	0
135	1	22	13	-1	213	373	19.4	35	ABplpaaaa	155	0	0	0		0	0	0	0	0
136	1	130	173	-1	436	406	14.5	34	ABplappaa	334	-24	0	0		0	0	0	0	0
137	1	172	146	-1	252	231	20.1	33	ABaraappp	331	746	0	0		0	0	0	0	0
138	1	64	193	-1	263	327	18.6	30	MSappaa	370	0	0	0		0	0	0	0	0
139	1	196	215	-1	301	400	17.0	35	ABplpaapp	237	1431	0	0		0	0	0	0	0
140	1	151	87	-1	226	181	19.4	31	MSppaap	237	647	0	0		0	0	0	0	0
141	1	156	48	-1	75	237	17.4	28	ABalpaapaa	166	0	0	0		0	0	0	0	0
142	1	60	131	-1	301	376	23.4	36	ABplpapap	314	-120	0	0		0	0	0	0	0
143	1	96	180	-1	447	329	24.7	31	ABplppppap	214	0	0	0		0	0	0	0	0
144	1	135	165	-1	269	350	8.3	32	ABplaapap	320	228	0	0		0	0	0	0	0
145	1	35	39	-1	99	194	18.1	34	ABaraaaaa	-189	0	0	0		0	0	0	0	0
146	1	6	114	-1	542	151	14.7	35	ABprappap	92	0	0	0		0	0	0	0	0
147	1	198	129	-1	258	155	21.4	31	ABarappppa	196	806	0	0		0	0	0	0	0
148	1	43	85	-1	194	320	15.1	30	MSapaap	285	-398	0	0		0	0	0	0	0
149	1	183	197	-1	487	180	25.1	34	ABprppppap	342	-624	0	0		0	0	0	0	0
150	1	100	182	-1	509	388	20.4	35	ABplapppa	-80	0	0	0		0	0	0	0	0
151	1	162	205	-1	365	301	24.3	32	MSaappa	266	-306	0	0		0	0	0	0	0
152	1	131	103	-1	393	139	24.7	36	ABprpapap	-32	0	0	0		0	0	0	0	0
153	1	61	49	-1	417	364	23.9	32	ABplppppaa	318	1356	0	0		0	0	0	0	0
154	1	192	169	-1	412	218	12.6	39	Earp	388	-542	0	0		0	0	0	0	0
155	1	121	72	-1	349	150	21.3	35	ABprpapaa	304	140	0	0		0	0	0	0	0
156	1	78	217	-1	535	248	24.5	34	ABprpppppp	264	-575	0	0		0	0	0	0	0
157	1	110	62	-1	177	166	18.0	32	MSppaaa	628	0	0	0		0	0	0	0	0
158	1	184	166	-1	597	326	19.1	37	Caapp	365	-980	0	0		0	0	0	0	0
159	1	188	23	-1	345	195	18.5	32	MSpppap	313	798	0	0		0	0	0	0	0
160	1	62	179	-1	229	342	6.3	33	ABplaapaa	408	0	0	0		0	0	0	0	0
161	1	34	143	-1	253	174	25.3	36	ABarappaa	356	-188	0	0		0	0	0	0	0
162	1	55	176	-1	576	312	9.3	36	Caaap	357	-30	0	0		0	0	0	0	0
163	1	59	51	-1	395	368	10.6	32	ABplapaap	304	-162	0	0		0	0	0	0	0
164	1	141	11	-1	292	120	9.7	34	ABpraapap	227	-168	0	0		0	0	0	0	0
165	1	103	52	-1	449	128	9.9	33	ABprapaap	335	406	0	0		0	0	0	0	0
166	1	194	187	-1	490	146	22.2	31	ABprpppaap	225	439	0	0		0	0	0	0	0
167	1	30	12	-1	497	128	15.3	36	ABprappaa	350	124	0	0		0	0	0	0	0
168	1	108	65	-1	324	234	6.1	35	ABarpaapp	341	-1197	0	0		0	0	0	0	0
169	1	86	34	-1	168	229	25.3	36	ABarapaaa	62	0	0	0		0	0	0	0	0
170	1	94	71	-1	358	123	16.7	32	ABprpaapa	279	80	0	0		0	0	0	0	0
171	1	9	130	-1	281	190	22.3	29	ABarapappa	199	1336	0	0		0	0	0	0	0
172	1	122	200	-1	263	196	17.1	35	MSpaapa	125	0	0	0		0	0	0	0	0
173	1	152	147	-1	267	280	23.3	31	ABalpapppp	248	474	0	0		0	0	0	0	0
174	1	160	88	-1	534	254	14.4	39	Eprp	73	0	0	0		0	0	0	0	0
175	1	16	18	-1	440	308	19.9	35	Capaa	326	418	0	0		0	0	0	0	0
176	1	189	107	-1	308	176	18.3	30	MSpppaa	192	0	0	0		0	0	0	0	0
177	1	144	152	-1	335	163	13.7	30	MSppppa	289	275	0	0		0	0	0	0	0
178	1	44	134	-1	281	280	19.3	36	MSaapaa	366	836	0	0		0	0	0	0	0
179	1	4	84	-1	515	309	6.5	37	Caaaa	336	-175	0	0		0	0	0	0	0
180	1	157	104	-1	270	249	5.9	33	ABarpaapa	337	0	0	0		0	0	0	0	0
181	1	120	172	-1	284	103	18.5	29	ABprpaaaap	178	0	0	0		0	0	0	0	0
182	1	115	209	-1	233	325	14.9	31	MSapapa	80	0	0	0		0	0	0	0	0
183	1	155	183	-1	317	307	18.2	31	MSappap	297	425	0	0		0	0	0	0	0
184	1	71	77	207	497	349	24.1	35	ABplpppap	231	-398	0	0		0	0	0	0	0
185	1	167	36	-1	306	117	19.2	28	ABprpaaapa	217	-458	0	0		0	0	0	0	0
186	1	181	167	-1	524	294	24.4	34	ABplpppppp	126	0	0	0		0	0	0	0	0
187	1	200	118	-1	300	159	14.6	30	MSppapp	280	59	0	0		0	0	0	0	0
188	1	11	105	-1	605	245	12.7	38	Cpapa	376	35	0	0		0	0	0	0	0
189	1	202	80	-1	402	294	22.3	34	MSaappp	5	0	0	0		0	0	0	0	0
190	1	85	96	-1	411	307	6.4	34	ABarppaap	321	510	0	0		0	0	0	0	0
191	1	180	115	-1	413	401	21.0	30	ABplpppaaa	145	0	0	0		0	0	0	0	0
192	1	161	91	-1	331	293	22.4	32	MSaapap	27	0	0	0		0	0	0	0	0
193	1	75	161	-1	482	323	17.1	32	Dapp	128	0	0	0		0	0	0	0	0
194	1	167	210	-1	341	101	20.2	28	ABprpaaapp	218	0	0	0		0	0	0	0	0
195	1	66	123	-1	439	179	25.3	37	ABprpappp	367	-537	0	0		0	0	0	0	0
196	1	195	181	-1	455	378	23.7	31	ABplpppaap	259	-164	0	0		0	0	0	0	0
197	1	128	93	-1	375	249	5.9	34	ABarppaaa	325	150	0	0		0	0	0	0	0
198	1	109	31	-1	237	118	13.4	33	ABpraaapa	311	-491	0	0		0	0	0	0	0
199	1	158	219	-1	398	339	18.5	32	Daap	278	121	0	0		0	0	0	0	0
200	1	165	116	-1	424	243	21.8	35	MSpappp	343	77	0	0		0	0	0	0	0
201	1	51	208	-1	516	164	21.6	31	ABprpppapa	254	386	0	0		0	0	0	0	0
202	1	168	9	-1	217	366	24.1	30	ABalppappa	227	-475	0	0		0	0	0	0	0
203	1	69	189	-1	539	363	22.5	36	ABplapppp	-86	0	0	0		0	0	0	0	0
204	1	42	135	-1	555	246	21.4	34	Cpppp	321	1403	0	0		0	0	0	0	0
205	1	137	164	-1	431	175	15.0	29	Dppa	245	906	0	0		0	0	0	0	0
206	1	41	101	-1	495	214	25.4	33	ABprpppppa	198	1035	0	0		0	0	0	0	0
207	1	203	204	-1	487	231	16.5	31	Dppp	315	0	0	0		0	0	0	0	0
208	1	204	98	-1	415	205	18.1	32	Dpap	204	0	0	0		0	0	0	0	0
209	1	207	157	-1	449	268	16.4	30	Z2	269	418	0	0		0	0	0	0	0
210	1	174	192	-1	445	171	20.9	33	ABprppppaa	258	479	0	0		0	0	0	0	0
211	1	82	216	-1	377	172	16.4	28	Dpaa	211	261	0	0		0	0	0	0	0
212	1	206	220	-1	350	333	18.4	27	Daaa	209	100	0	0		0	0	0	0	0
213	1	208	221	-1	375	271	18.0	31	Z3	59	0	0	0		0	0	0	0	0
