# Supplementary material for: The AP-2 Transcription Factor APTF-2 Is Required for Neuroblast and Epidermal Morphogenesis in Caenorhabditis elegans Embryogenesis
Source: PLoS Genet. 2016 May 13;12(5):e1006048. doi: 10.1371/journal.pgen.1006048 (PMC4866721; doi:10.1371/journal.pgen.1006048)
Supplement: S2 Text — (ZIP) [file pgen.1006048.s030.zip › nuclei/t128-nuclei]

1	1	102	71	-1	201	294	6.7	30	ABplaaaaa	284	-1316	0	0		0	0	0	0	0
2	1	50	73	-1	124	184	14.2	31	ABalaapaa	243	0	0	0		0	0	0	0	0
3	1	53	111	-1	227	181	9.4	33	ABalapppp	87	0	0	0		0	0	0	0	0
4	1	36	41	-1	326	392	13.2	27	ABplaapppa	214	218	0	0		0	0	0	0	0
5	1	89	174	-1	293	358	12.8	31	ABalpppppp	270	179	0	0		0	0	0	0	0
6	1	112	23	-1	208	271	17.3	33	ABaraapap	328	762	0	0		0	0	0	0	0
7	1	12	154	-1	223	285	22.1	33	ABalpapppa	201	-181	0	0		0	0	0	0	0
8	1	47	87	-1	100	273	7.7	31	ABalapaaa	313	0	0	0		0	0	0	0	0
9	1	202	197	-1	217	366	24.2	31	ABalppappa	-158	0	0	0		0	0	0	0	0
10	1	67	52	-1	479	135	18.4	35	ABprppapp	318	-127	0	0		0	0	0	0	0
11	1	164	200	219	288	122	10.0	34	ABpraapap	151	0	0	0		0	0	0	0	0
12	1	167	33	-1	492	126	15.0	35	ABprappaa	348	-807	0	0		0	0	0	0	0
13	1	135	89	105	207	372	19.5	32	ABplpaaaa	298	0	0	0		0	0	0	0	0
14	1	106	85	-1	511	143	10.2	33	ABprapapa	308	-211	0	0		0	0	0	0	0
15	1	8	131	-1	534	384	13.4	33	ABplapapp	210	0	0	0		0	0	0	0	0
16	1	43	104	-1	392	127	8.7	32	ABprapaaa	266	0	0	0		0	0	0	0	0
17	1	111	55	123	336	117	11.0	34	ABpraappa	137	0	0	0		0	0	0	0	0
18	1	175	135	-1	444	312	20.4	34	Capaa	346	-193	0	0		0	0	0	0	0
19	1	75	58	-1	243	136	10.0	33	ABpraapaa	204	150	0	0		0	0	0	0	0
20	1	30	198	-1	513	228	19.6	37	Cppap	364	-260	0	0		0	0	0	0	0
21	1	56	91	-1	397	170	6.6	30	ABarpppaa	122	0	0	0		0	0	0	0	0
22	1	20	127	-1	146	258	16.3	33	ABaraapaa	216	0	0	0		0	0	0	0	0
23	1	159	110	-1	347	192	17.8	32	MSpppap	-109	0	0	0		0	0	0	0	0
24	1	69	37	-1	125	303	8.6	33	ABalapaap	197	0	0	0		0	0	0	0	0
25	1	85	7	-1	138	261	21.1	35	ABalpaaap	343	204	0	0		0	0	0	0	0
26	1	99	64	-1	250	389	15.7	35	ABplpaapa	239	504	0	0		0	0	0	0	0
27	1	44	31	-1	85	217	13.6	32	ABalaaaar	134	0	0	0		0	0	0	0	0
28	1	81	51	-1	186	144	9.4	35	ABalaappp	62	0	0	0		0	0	0	0	0
29	1	7	61	-1	384	185	23.6	34	ABprpappa	336	-305	0	0		0	0	0	0	0
30	1	126	45	-1	178	326	8.1	32	ABalapapp	254	0	0	0		0	0	0	0	0
31	1	198	102	-1	231	122	13.9	33	ABpraaapa	331	168	0	0		0	0	0	0	0
32	1	2	4	-1	122	241	6.5	30	ABalappaa	-49	0	0	0		0	0	0	0	0
33	1	41	63	-1	176	327	19.8	31	ABalpapapp	238	-191	0	0		0	0	0	0	0
34	1	169	93	-1	175	236	25.1	35	ABarapaaa	110	0	0	0		0	0	0	0	0
35	1	3	25	-1	278	114	14.4	33	ABpraaapp	302	0	0	0		0	0	0	0	0
36	1	185	129	-1	308	117	19.3	27	ABprpaaapa	208	-770	0	0		0	0	0	0	0
37	1	19	208	-1	352	321	7.3	34	ABplaaapp	131	0	0	0		0	0	0	0	0
38	1	77	147	-1	174	227	17.4	32	ABaraappa	127	0	0	0		0	0	0	0	0
39	1	145	2	-1	95	193	17.6	33	ABaraaaaa	112	0	0	0		0	0	0	0	0
40	1	125	128	-1	79	274	13.3	34	ABalaaaal	297	0	0	0		0	0	0	0	0
41	1	128	72	-1	406	119	21.6	32	ABprppaap	281	173	0	0		0	0	0	0	0
42	1	115	153	-1	157	293	12.9	30	MSapaaa	299	118	0	0		0	0	0	0	0
43	1	33	34	-1	188	180	23.6	36	ABaraaapp	314	-743	0	0		0	0	0	0	0
44	1	16	15	-1	359	88	14.7	28	ABprpaappp	207	830	0	0		0	0	0	0	0
45	1	38	62	-1	126	164	10.0	32	ABalaaapp	320	-7	0	0		0	0	0	0	0
46	1	18	76	-1	193	121	15.2	32	ABpraaaaa	210	0	0	0		0	0	0	0	0
47	1	72	134	-1	229	261	13.5	35	MSaaapa	133	0	0	0		0	0	0	0	0
48	1	141	38	-1	71	235	17.2	29	ABalpaapaa	324	0	0	0		0	0	0	0	0
49	1	153	181	-1	413	371	23.7	33	ABplppppaa	267	-511	0	0		0	0	0	0	0
50	1	68	137	-1	577	345	14.6	34	Caapa	-86	0	0	0		0	0	0	0	0
51	1	163	69	-1	399	370	10.2	33	ABplapaap	340	-594	0	0		0	0	0	0	0
52	1	165	176	-1	443	129	9.6	32	ABprapaap	305	74	0	0		0	0	0	0	0
53	1	133	82	-1	214	383	14.4	30	ABalpppapp	194	142	0	0		0	0	0	0	0
54	1	116	103	-1	117	236	18.3	31	ABaraaaap	326	0	0	0		0	0	0	0	0
55	0	66	-1	-1	301	222	16.1	24		200	367	0	0		0	0	0	0	0
56	1	60	66	-1	449	344	7.2	34	ABarppapa	20	0	0	0		0	0	0	0	0
57	1	63	8	-1	141	151	15.2	32	ABalaapap	436	0	0	0		0	0	0	0	0
58	1	62	83	-1	223	236	21.5	30	ABarapaapp	221	130	0	0		0	0	0	0	0
59	1	108	21	-1	377	116	12.7	28	ABpraapppa	127	0	0	0		0	0	0	0	0
60	1	45	50	-1	158	373	17.6	33	ABalppaap	384	0	0	0		0	0	0	0	0
61	1	127	191	-1	245	114	20.3	30	ABprpaaaaa	237	786	0	0		0	0	0	0	0
62	1	157	149	-1	178	168	18.3	32	MSppaaa	313	-939	0	0		0	0	0	0	0
63	1	13	109	-1	345	362	10.0	32	ABplapaaa	292	288	0	0		0	0	0	0	0
64	1	21	217	-1	179	232	21.7	30	ABarapaapa	204	429	0	0		0	0	0	0	0
65	1	168	78	-1	325	238	6.1	35	ABarpaapp	333	853	0	0		0	0	0	0	0
66	1	82	16	227	223	150	22.4	32	ABarapppa	234	0	0	0		0	0	0	0	0
67	1	91	12	-1	373	333	13.4	30	MSapppp	262	1441	0	0		0	0	0	0	0
68	1	130	112	-1	528	357	9.6	33	ABarppapp	334	431	0	0		0	0	0	0	0
69	1	101	100	-1	337	401	19.4	33	ABplppaaa	278	-115	0	0		0	0	0	0	0
70	1	100	189	-1	468	236	5.7	36	Cpaaa	364	543	0	0		0	0	0	0	0
71	1	170	146	-1	357	121	16.5	33	ABprpaapa	246	116	0	0		0	0	0	0	0
72	1	155	44	-1	349	150	21.3	34	ABprpapaa	204	-1434	0	0		0	0	0	0	0
73	1	132	187	-1	312	242	20.7	35	MSpapaa	353	-267	0	0		0	0	0	0	0
74	1	94	46	-1	426	291	12.5	38	Epla	386	-557	0	0		0	0	0	0	0
75	1	134	130	-1	373	401	22.4	34	ABplppaap	298	-66	0	0		0	0	0	0	0
76	1	26	166	-1	186	204	7.8	33	ABalapppa	149	0	0	0		0	0	0	0	0
77	1	184	218	-1	482	366	24.1	31	ABplpppapa	247	293	0	0		0	0	0	0	0
78	1	109	5	-1	100	247	22.5	36	ABalpaaaa	332	0	0	0		0	0	0	0	0
79	1	76	124	-1	417	334	15.4	32	Dapa	319	1874	0	0		0	0	0	0	0
80	1	189	145	-1	401	298	22.3	34	MSaappp	335	-169	0	0		0	0	0	0	0
81	1	90	11	-1	157	350	11.3	33	ABalpppaa	155	0	0	0		0	0	0	0	0
82	1	54	40	-1	148	211	7.9	30	ABalappap	179	0	0	0		0	0	0	0	0
83	1	15	74	-1	135	239	11.1	33	MSaaaaa	333	205	0	0		0	0	0	0	0
84	1	179	136	-1	520	309	6.4	37	Caaaa	376	354	0	0		0	0	0	0	0
85	1	148	1	-1	190	324	15.0	30	MSapaap	514	0	0	0		0	0	0	0	0
86	1	9	68	-1	157	290	7.6	30	ABalapapa	14	0	0	0		0	0	0	0	0
87	1	140	193	-1	222	182	19.5	30	MSppaap	14	0	0	0		0	0	0	0	0
88	1	174	36	-1	532	255	14.5	39	Eprp	395	-841	0	0		0	0	0	0	0
89	1	64	196	-1	453	121	21.6	30	ABprpppaaa	305	339	0	0		0	0	0	0	0
90	1	11	29	-1	98	206	9.6	31	ABalaaapa	316	1012	0	0		0	0	0	0	0
91	1	192	81	-1	334	295	22.3	33	MSaapap	345	0	0	0		0	0	0	0	0
92	1	42	159	-1	279	396	19.5	30	ABplpaaapp	263	104	0	0		0	0	0	0	0
93	1	197	108	-1	378	246	6.3	35	ABarppaaa	160	0	0	0		0	0	0	0	0
94	1	86	194	-1	525	319	19.0	34	Cappa	299	-1108	0	0		0	0	0	0	0
95	1	117	96	121	263	297	6.9	34	ABplaaaap	-155	0	0	0		0	0	0	0	0
96	1	190	98	-1	414	308	6.3	35	ABarppaap	181	0	0	0		0	0	0	0	0
97	1	83	215	-1	503	296	13.5	37	Eplp	155	0	0	0		0	0	0	0	0
98	1	208	211	-1	416	200	17.8	31	Dpap	311	503	0	0		0	0	0	0	0
99	1	57	10	-1	560	188	21.7	35	ABprapppp	349	-495	0	0		0	0	0	0	0
100	1	131	164	-1	167	350	22.7	28	ABalppapaa	234	-474	0	0		0	0	0	0	0
101	1	206	228	-1	493	217	25.6	33	ABprpppppa	270	1378	0	0		0	0	0	0	0
102	1	110	142	-1	378	96	19.4	33	ABprppaaa	-24	0	0	0		0	0	0	0	0
103	1	152	101	-1	391	139	25.2	37	ABprpapap	378	-265	0	0		0	0	0	0	0
104	1	180	116	-1	277	243	5.9	33	ABarpaapa	337	0	0	0		0	0	0	0	0
105	1	188	56	-1	605	240	12.6	37	Cpapa	358	-124	0	0		0	0	0	0	0
106	1	6	160	-1	481	167	6.7	32	ABarppppa	325	921	0	0		0	0	0	0	0
107	1	176	24	-1	309	177	18.2	31	MSpppaa	258	405	0	0		0	0	0	0	0
108	1	79	188	229	265	383	10.9	36	ABplaappa	-138	0	0	0		0	0	0	0	0
109	1	104	156	-1	335	216	23.8	34	ABarapappp	315	145	0	0		0	0	0	0	0
110	1	87	17	-1	169	137	12.4	31	ABalaappa	-97	0	0	0		0	0	0	0	0
111	1	65	88	-1	526	207	24.5	31	ABprpppapp	247	686	0	0		0	0	0	0	0
112	1	124	148	-1	250	152	16.5	31	MSppapa	266	-1214	0	0		0	0	0	0	0
113	1	74	97	-1	464	214	20.1	33	Cppaa	339	-18	0	0		0	0	0	0	0
114	1	146	49	-1	539	150	14.7	34	ABprappap	331	-579	0	0		0	0	0	0	0
115	1	191	220	-1	413	402	21.4	31	ABplpppaaa	258	-165	0	0		0	0	0	0	0
116	1	200	199	-1	426	242	21.7	36	MSpappp	352	1375	0	0		0	0	0	0	0
117	1	46	84	-1	195	256	11.0	33	MSaaaap	424	0	0	0		0	0	0	0	0
118	1	187	90	-1	296	162	14.3	30	MSppapp	275	-263	0	0		0	0	0	0	0
119	1	36	150	-1	389	396	13.8	27	ABplaapppp	204	120	0	0		0	0	0	0	0
120	1	31	3	-1	276	181	6.4	33	ABarpapap	335	279	0	0		0	0	0	0	0
121	1	34	107	-1	95	291	18.3	33	ABalpaapap	315	-863	0	0		0	0	0	0	0
122	1	122	163	-1	243	224	7.1	31	ABarpaaap	73	0	0	0		0	0	0	0	0
123	1	195	205	-1	442	182	24.7	37	ABprpappp	313	-203	0	0		0	0	0	0	0
124	1	29	119	-1	369	255	22.6	32	MSpapap	267	506	0	0		0	0	0	0	0
125	1	28	94	-1	536	192	7.4	32	ABarppppp	-106	0	0	0		0	0	0	0	0
126	1	49	39	-1	309	325	6.6	32	ABplaaapa	239	0	0	0		0	0	0	0	0
127	1	51	178	-1	123	356	13.6	32	ABalppaaa	327	-724	0	0		0	0	0	0	0
128	1	25	139	-1	315	162	6.6	32	ABarpappa	-84	0	0	0		0	0	0	0	0
129	1	147	223	-1	260	157	21.1	30	ABarappppa	178	0	0	0		0	0	0	0	0
130	1	171	161	-1	283	189	21.9	29	ABarapappa	88	0	0	0		0	0	0	0	0
131	1	142	169	-1	306	370	23.3	34	ABplpapap	335	527	0	0		0	0	0	0	0
132	1	39	6	-1	452	401	20.4	37	ABplppapp	329	-494	0	0		0	0	0	0	0
133	1	123	221	-1	462	238	11.2	39	Epra	131	0	0	0		0	0	0	0	0
134	1	178	70	-1	279	286	19.3	35	MSaapaa	335	340	0	0		0	0	0	0	0
135	1	204	144	-1	558	243	21.4	35	Cpppp	348	-58	0	0		0	0	0	0	0
136	1	103	175	-1	482	291	20.7	37	Capap	345	52	0	0		0	0	0	0	0
137	1	120	80	-1	572	236	8.3	36	Cpaap	360	978	0	0		0	0	0	0	0
138	1	97	75	-1	150	276	23.6	29	ABalpappaa	219	1107	0	0		0	0	0	0	0
139	1	24	158	-1	440	180	6.4	33	ABarpppap	334	190	0	0		0	0	0	0	0
140	1	61	155	224	128	319	16.0	32	ABalpaapp	84	0	0	0		0	0	0	0	0
141	1	78	13	-1	318	343	16.6	32	MSapppa	7	0	0	0		0	0	0	0	0
142	1	119	32	-1	177	212	13.2	34	MSpaaaa	301	425	0	0		0	0	0	0	0
143	1	161	113	-1	252	178	24.5	33	ABarappaa	139	0	0	0		0	0	0	0	0
144	1	55	42	-1	616	257	19.3	37	Cpapp	378	416	0	0		0	0	0	0	0
145	1	97	86	-1	192	299	23.2	30	ABalpappap	31	0	0	0		0	0	0	0	0
146	1	137	125	-1	257	233	20.3	34	ABaraappp	-165	0	0	0		0	0	0	0	0
147	1	173	180	-1	271	280	23.5	31	ABalpapppp	302	1428	0	0		0	0	0	0	0
148	1	73	143	-1	232	203	14.3	35	MSpaaap	173	0	0	0		0	0	0	0	0
149	1	4	67	-1	225	115	17.4	35	ABpraaaap	321	-202	0	0		0	0	0	0	0
150	1	114	126	-1	375	351	24.5	35	ABplpappp	352	-434	0	0		0	0	0	0	0
151	1	17	99	-1	155	202	22.3	29	ABaraaapap	240	465	0	0		0	0	0	0	0
152	1	177	157	-1	334	159	13.6	30	MSppppa	262	250	0	0		0	0	0	0	0
153	1	40	114	-1	124	308	22.3	39	ABalpapaa	-190	0	0	0		0	0	0	0	0
154	1	48	168	-1	471	381	10.8	34	ABplapapa	338	-66	0	0		0	0	0	0	0
155	1	10	60	225	207	359	10.4	34	ABalppppa	221	163	0	0		0	0	0	0	0
156	1	88	213	-1	314	100	16.4	27	ABprpaappa	207	-144	0	0		0	0	0	0	0
157	1	209	214	-1	446	264	16.5	30	Z2	259	423	0	0		0	0	0	0	0
158	1	58	183	-1	268	260	15.9	29	MSaaapp	279	-238	0	0		0	0	0	0	0
159	1	27	47	-1	356	169	6.8	34	ABarpappp	-59	0	0	0		0	0	0	0	0
160	1	37	203	-1	303	140	20.7	31	ABarappppp	245	456	0	0		0	0	0	0	0
161	1	193	115	-1	479	319	17.2	32	Dapp	320	647	0	0		0	0	0	0	0
162	1	95	195	-1	426	133	17.6	37	ABprppapa	252	-524	0	0		0	0	0	0	0
163	1	70	95	-1	323	211	13.1	37	Eara	271	0	0	0		0	0	0	0	0
164	1	205	186	-1	433	177	14.7	28	Dppa	277	873	0	0		0	0	0	0	0
165	1	144	179	-1	262	344	8.4	32	ABplaapap	278	13	0	0		0	0	0	0	0
166	1	158	173	-1	597	322	19.4	38	Caapp	237	0	0	0		0	0	0	0	0
167	1	186	22	-1	527	291	24.3	35	ABplpppppp	345	803	0	0		0	0	0	0	0
168	1	113	9	-1	497	400	17.1	36	ABplappap	338	-1891	0	0		0	0	0	0	0
169	1	154	20	-1	410	221	12.9	38	Earp	377	-51	0	0		0	0	0	0	0
170	1	133	138	-1	158	374	14.3	29	ABalpppapa	201	-484	0	0		0	0	0	0	0
171	1	52	210	-1	244	328	22.6	34	ABplpapaa	28	0	0	0		0	0	0	0	0
172	1	181	182	-1	282	109	18.5	31	ABprpaaaap	256	1119	0	0		0	0	0	0	0
173	1	136	185	-1	442	402	15.0	34	ABplappaa	341	-970	0	0		0	0	0	0	0
174	1	107	26	-1	224	176	5.7	33	ABarpapaa	325	448	0	0		0	0	0	0	0
175	1	84	222	-1	237	347	13.5	28	ABalpppppa	115	0	0	0		0	0	0	0	0
176	1	162	35	-1	579	312	9.6	37	Caaap	368	295	0	0		0	0	0	0	0
177	1	17	92	-1	121	195	20.3	29	ABaraaapaa	208	-161	0	0		0	0	0	0	0
178	1	14	122	-1	380	406	18.3	34	ABplppapa	-149	0	0	0		0	0	0	0	0
179	1	160	162	-1	222	335	6.1	32	ABplaapaa	321	0	0	0		0	0	0	0	0
180	1	143	165	-1	450	333	25.5	32	ABplppppap	308	759	0	0		0	0	0	0	0
181	1	196	28	-1	449	383	24.6	32	ABplpppaap	315	1075	0	0		0	0	0	0	0
182	1	150	167	-1	513	381	20.3	34	ABplapppa	259	0	0	0		0	0	0	0	0
183	1	183	14	-1	314	315	18.5	30	MSappap	255	-530	0	0		0	0	0	0	0
184	1	105	141	-1	399	161	12.4	31	MSppppp	75	0	0	0		0	0	0	0	0
185	1	41	140	-1	156	319	18.9	29	ABalpapapa	122	0	0	0		0	0	0	0	0
186	1	121	192	-1	384	227	23.5	31	MSpappa	275	327	0	0		0	0	0	0	0
187	1	166	79	-1	489	146	22.5	32	ABprpppaap	283	-194	0	0		0	0	0	0	0
188	1	35	204	-1	475	294	24.5	32	ABplpppppa	312	704	0	0		0	0	0	0	0
189	1	203	202	-1	534	354	23.4	37	ABplapppp	370	-279	0	0		0	0	0	0	0
190	1	129	59	-1	439	117	13.4	29	ABpraapppp	225	759	0	0		0	0	0	0	0
191	1	71	212	-1	553	293	21.5	34	Cappp	248	0	0	0		0	0	0	0	0
192	1	210	30	-1	449	164	21.0	32	ABprppppaa	269	451	0	0		0	0	0	0	0
193	1	138	170	-1	262	334	18.9	31	MSappaa	258	63	0	0		0	0	0	0	0
194	1	23	53	-1	324	336	24.4	36	ABplpappa	316	-360	0	0		0	0	0	0	0
195	1	93	27	-1	209	247	6.0	31	ABarpaaaa	288	-470	0	0		0	0	0	0	0
196	1	80	43	-1	355	290	14.0	37	Ealp	368	-347	0	0		0	0	0	0	0
197	1	149	54	-1	490	183	25.4	32	ABprppppap	312	-1584	0	0		0	0	0	0	0
198	1	96	18	-1	542	157	18.6	37	ABprapppa	366	1357	0	0		0	0	0	0	0
199	1	59	120	-1	226	227	25.1	34	ABarapapaa	340	-153	0	0		0	0	0	0	0
200	1	172	172	-1	265	198	16.9	34	MSpaapa	107	0	0	0		0	0	0	0	0
201	1	118	106	-1	278	224	24.7	31	ABarapapap	257	0	0	0		0	0	0	0	0
202	1	92	190	-1	264	366	24.7	32	ABalppappp	148	0	0	0		0	0	0	0	0
203	1	1	117	152	308	146	24.5	39	ABarappap	297	148	0	0		0	0	0	0	0
204	1	207	132	-1	489	227	16.0	31	Dppp	84	0	0	0		0	0	0	0	0
205	1	151	184	-1	366	302	24.1	31	MSaappa	285	197	0	0		0	0	0	0	0
206	1	42	65	-1	244	383	21.3	29	ABplpaaapa	200	-211	0	0		0	0	0	0	0
207	1	184	201	-1	507	323	24.8	30	ABplpppapp	295	0	0	0		0	0	0	0	0
208	1	201	19	-1	517	165	21.7	33	ABprpppapa	308	1650	0	0		0	0	0	0	0
209	1	182	133	-1	230	326	15.3	32	MSapapa	272	-248	0	0		0	0	0	0	0
210	1	194	177	-1	340	100	20.2	29	ABprpaaapp	232	232	0	0		0	0	0	0	0
211	1	98	77	-1	289	320	14.8	32	MSapapp	269	288	0	0		0	0	0	0	0
212	1	22	118	-1	571	218	17.5	35	Cpppa	347	571	0	0		0	0	0	0	0
213	1	5	206	-1	290	279	12.3	36	Eala	-28	0	0	0		0	0	0	0	0
214	1	131	57	-1	189	340	23.5	29	ABalppapap	239	0	0	0		0	0	0	0	0
215	1	139	171	226	304	405	16.7	35	ABplpaapp	310	285	0	0		0	0	0	0	0
216	1	211	216	-1	378	169	16.4	28	Dpaa	277	-40	0	0		0	0	0	0	0
217	1	156	209	-1	536	244	24.6	34	ABprpppppp	323	-585	0	0		0	0	0	0	0
218	1	32	48	-1	550	161	10.5	32	ABprapapp	115	0	0	0		0	0	0	0	0
219	1	199	207	-1	398	337	18.5	31	Daap	272	-67	0	0		0	0	0	0	0
220	1	212	230	-1	345	339	18.4	26	Daaa	250	103	0	0		0	0	0	0	0
221	1	213	231	-1	378	271	18.0	31	Z3	59	0	0	0		0	0	0	0	0
