# Supplementary material for: The AP-2 Transcription Factor APTF-2 Is Required for Neuroblast and Epidermal Morphogenesis in Caenorhabditis elegans Embryogenesis
Source: PLoS Genet. 2016 May 13;12(5):e1006048. doi: 10.1371/journal.pgen.1006048 (PMC4866721; doi:10.1371/journal.pgen.1006048)
Supplement: S2 Text — (ZIP) [file pgen.1006048.s030.zip › nuclei/t129-nuclei]

1	1	85	125	-1	194	325	15.3	30	MSapaap	300	-827	0	0		0	0	0	0	0
2	1	39	68	-1	93	200	17.5	33	ABaraaaaa	337	258	0	0		0	0	0	0	0
3	1	120	213	-1	270	181	6.3	34	ABarpapap	317	261	0	0		0	0	0	0	0
4	1	32	36	-1	126	244	6.3	31	ABalappaa	294	164	0	0		0	0	0	0	0
5	1	78	31	-1	106	250	22.6	35	ABalpaaaa	338	26	0	0		0	0	0	0	0
6	1	132	205	-1	449	401	20.4	39	ABplppapp	-180	0	0	0		0	0	0	0	0
7	1	25	108	-1	149	268	20.9	34	ABalpaaap	322	1529	0	0		0	0	0	0	0
8	1	57	44	-1	139	153	15.8	33	ABalaapap	-341	0	0	0		0	0	0	0	0
9	1	168	175	-1	498	403	17.5	35	ABplappap	341	-1192	0	0		0	0	0	0	0
10	1	99	227	-1	560	190	21.7	35	ABprapppp	332	-2143	0	0		0	0	0	0	0
11	1	81	37	-1	152	353	11.2	33	ABalpppaa	235	106	0	0		0	0	0	0	0
12	1	67	84	-1	377	331	13.2	28	MSapppp	285	236	0	0		0	0	0	0	0
13	1	141	93	-1	320	343	16.5	31	MSapppa	261	324	0	0		0	0	0	0	0
14	1	183	52	-1	315	317	18.5	30	MSappap	281	97	0	0		0	0	0	0	0
15	1	44	121	-1	363	86	15.2	26	ABprpaappp	236	297	0	0		0	0	0	0	0
16	1	66	105	-1	196	150	21.7	29	ABarapppaa	211	166	0	0		0	0	0	0	0
17	1	110	106	-1	161	147	12.7	32	ABalaappa	153	0	0	0		0	0	0	0	0
18	1	198	51	-1	540	161	18.5	35	ABprapppa	189	0	0	0		0	0	0	0	0
19	1	208	94	-1	522	167	21.6	31	ABprpppapa	113	0	0	0		0	0	0	0	0
20	1	169	201	-1	409	222	13.3	39	Earp	348	270	0	0		0	0	0	0	0
21	1	59	102	-1	391	109	13.0	30	ABpraapppa	233	-187	0	0		0	0	0	0	0
22	1	167	183	-1	524	292	24.5	34	ABplpppppp	339	1303	0	0		0	0	0	0	0
23	1	6	198	210	206	269	17.3	34	ABaraapap	-169	0	0	0		0	0	0	0	0
24	1	107	189	-1	313	174	17.8	31	MSpppaa	311	-384	0	0		0	0	0	0	0
25	1	35	78	-1	280	118	14.0	33	ABpraaapp	319	-421	0	0		0	0	0	0	0
26	1	174	40	-1	218	180	5.6	33	ABarpapaa	336	297	0	0		0	0	0	0	0
27	1	195	60	-1	210	244	5.9	32	ABarpaaaa	120	0	0	0		0	0	0	0	0
28	1	181	204	-1	445	384	24.5	31	ABplpppaap	287	1208	0	0		0	0	0	0	0
29	1	90	147	-1	98	209	9.8	31	ABalaaapa	318	12	0	0		0	0	0	0	0
30	1	192	74	-1	456	160	20.7	32	ABprppppaa	300	119	0	0		0	0	0	0	0
31	1	27	42	-1	84	228	13.7	33	ABalaaaar	-118	0	0	0		0	0	0	0	0
32	1	142	234	-1	176	210	13.3	34	MSpaaaa	-168	0	0	0		0	0	0	0	0
33	1	12	215	-1	492	128	14.5	34	ABprappaa	351	0	0	0		0	0	0	0	0
34	1	43	43	-1	196	183	24.4	32	ABaraaapp	327	381	0	0		0	0	0	0	0
35	1	176	21	-1	578	317	9.6	37	Caaap	-23	0	0	0		0	0	0	0	0
36	1	88	57	-1	531	258	14.3	38	Eprp	386	-380	0	0		0	0	0	0	0
37	1	24	141	-1	124	307	9.0	32	ABalapaap	168	0	0	0		0	0	0	0	0
38	1	48	75	-1	75	243	17.6	29	ABalpaapaa	3	0	0	0		0	0	0	0	0
39	1	126	72	-1	308	326	6.5	32	ABplaaapa	-152	0	0	0		0	0	0	0	0
40	1	82	168	-1	143	212	8.0	32	ABalappap	296	251	0	0		0	0	0	0	0
41	1	4	221	-1	328	388	13.0	28	ABplaapppa	-113	0	0	0		0	0	0	0	0
42	1	144	11	-1	614	258	19.3	38	Cpapp	363	-172	0	0		0	0	0	0	0
43	1	196	58	-1	355	287	14.1	36	Ealp	364	1806	0	0		0	0	0	0	0
44	1	72	174	196	353	147	21.4	32	ABprpapaa	202	-489	0	0		0	0	0	0	0
45	1	30	65	-1	175	324	8.5	32	ABalapapp	325	1075	0	0		0	0	0	0	0
46	1	74	228	-1	429	289	12.4	38	Epla	-3	0	0	0		0	0	0	0	0
47	1	159	155	-1	359	168	6.6	33	ABarpappp	320	958	0	0		0	0	0	0	0
48	1	218	83	-1	559	166	11.2	33	ABprapapp	-173	0	0	0		0	0	0	0	0
49	1	114	46	-1	540	148	14.8	35	ABprappap	673	0	0	0		0	0	0	0	0
50	1	60	9	-1	155	370	17.1	35	ABalppaap	312	61	0	0		0	0	0	0	0
51	1	28	122	-1	180	142	9.8	35	ABalaappp	-382	0	0	0		0	0	0	0	0
52	1	10	13	-1	482	135	18.3	35	ABprppapp	318	-460	0	0		0	0	0	0	0
53	1	194	151	-1	315	323	24.3	36	ABplpappa	333	250	0	0		0	0	0	0	0
54	1	197	180	-1	494	182	25.2	33	ABprppppap	331	512	0	0		0	0	0	0	0
55	1	17	91	-1	360	114	10.8	28	ABpraappap	200	477	0	0		0	0	0	0	0
56	1	105	134	-1	608	244	13.1	38	Cpapa	379	267	0	0		0	0	0	0	0
57	1	214	233	-1	203	346	23.8	28	ABalppapap	201	183	0	0		0	0	0	0	0
58	1	19	41	224	233	137	10.1	30	ABpraapaa	-167	0	0	0		0	0	0	0	0
59	1	190	143	-1	447	123	12.5	29	ABpraapppp	258	133	0	0		0	0	0	0	0
60	1	155	97	-1	226	360	10.5	28	ABalppppap	181	-149	0	0		0	0	0	0	0
61	1	29	172	-1	383	187	23.3	34	ABprpappa	237	0	0	0		0	0	0	0	0
62	1	45	47	-1	122	165	10.6	31	ABalaaapp	-42	0	0	0		0	0	0	0	0
63	1	33	95	-1	195	328	20.2	31	ABalpapapp	216	-186	0	0		0	0	0	0	0
64	1	26	27	217	251	386	16.1	35	ABplpaapa	148	0	0	0		0	0	0	0	0
65	1	206	128	-1	240	389	21.5	29	ABplpaaapa	219	-157	0	0		0	0	0	0	0
66	1	56	156	-1	450	350	7.5	33	ABarppapa	328	-269	0	0		0	0	0	0	0
67	1	149	176	-1	228	114	17.3	36	ABpraaaap	-208	0	0	0		0	0	0	0	0
68	1	86	104	-1	156	290	7.5	31	ABalapapa	71	0	0	0		0	0	0	0	0
69	1	51	33	-1	398	370	9.6	33	ABplapaap	333	-745	0	0		0	0	0	0	0
70	1	134	206	-1	278	286	19.2	35	MSaapaa	347	2213	0	0		0	0	0	0	0
71	1	1	231	-1	205	291	6.3	33	ABplaaaaa	-144	0	0	0		0	0	0	0	0
72	1	41	207	235	412	125	21.7	34	ABprppaap	239	161	0	0		0	0	0	0	0
73	1	2	166	-1	122	192	13.9	31	ABalaapaa	315	792	0	0		0	0	0	0	0
74	1	83	80	-1	132	244	11.0	32	MSaaaaa	532	0	0	0		0	0	0	0	0
75	1	138	152	-1	152	280	24.3	31	ABalpappaa	238	800	0	0		0	0	0	0	0
76	1	46	16	-1	190	121	15.6	31	ABpraaaaa	357	0	0	0		0	0	0	0	0
77	1	211	187	-1	288	319	14.8	33	MSapapp	283	-28	0	0		0	0	0	0	0
78	1	65	109	-1	330	236	6.1	36	ABarpaapp	348	129	0	0		0	0	0	0	0
79	1	187	211	-1	494	147	22.3	33	ABprpppaap	333	65	0	0		0	0	0	0	0
80	1	137	2	-1	574	240	8.4	35	Cpaap	-207	0	0	0		0	0	0	0	0
81	1	91	137	-1	334	290	21.5	32	MSaapap	312	757	0	0		0	0	0	0	0
82	1	53	25	-1	215	382	14.4	29	ABalpppapp	201	-490	0	0		0	0	0	0	0
83	1	58	140	-1	228	236	21.5	31	ABarapaapp	272	1058	0	0		0	0	0	0	0
84	1	117	157	-1	195	257	11.1	33	MSaaaap	-202	0	0	0		0	0	0	0	0
85	1	14	81	-1	521	143	9.6	32	ABprapapa	111	0	0	0		0	0	0	0	0
86	1	145	188	-1	193	307	23.6	30	ABalpappap	293	-16	0	0		0	0	0	0	0
87	1	8	71	-1	101	276	8.1	31	ABalapaaa	-71	0	0	0		0	0	0	0	0
88	1	111	50	-1	527	207	24.6	31	ABprpppapp	240	53	0	0		0	0	0	0	0
89	1	13	28	-1	178	374	19.6	28	ABplpaaaaa	212	134	0	0		0	0	0	0	0
90	1	118	92	-1	297	160	13.6	32	MSppapp	247	40	0	0		0	0	0	0	0
91	1	21	29	-1	403	173	6.4	31	ABarpppaa	-115	0	0	0		0	0	0	0	0
92	1	177	53	-1	113	195	20.6	29	ABaraaapaa	132	0	0	0		0	0	0	0	0
93	1	34	148	-1	181	244	24.7	35	ABarapaaa	103	0	0	0		0	0	0	0	0
94	1	125	17	-1	542	196	7.4	32	ABarppppp	-2	0	0	0		0	0	0	0	0
95	1	163	19	-1	316	211	12.5	37	Eara	377	1147	0	0		0	0	0	0	0
96	1	95	208	-1	243	292	6.8	29	ABplaaaapa	197	468	0	0		0	0	0	0	0
97	1	113	160	-1	467	211	19.7	35	Cppaa	296	1	0	0		0	0	0	0	0
98	1	96	38	-1	416	311	6.3	34	ABarppaap	345	889	0	0		0	0	0	0	0
99	1	151	118	-1	159	205	22.6	30	ABaraaapap	269	818	0	0		0	0	0	0	0
100	1	69	162	-1	334	400	20.2	36	ABplppaaa	344	521	0	0		0	0	0	0	0
101	1	103	214	-1	390	146	24.9	37	ABprpapap	346	1651	0	0		0	0	0	0	0
102	1	31	56	-1	224	124	14.4	34	ABpraaapa	334	430	0	0		0	0	0	0	0
103	1	54	96	-1	121	237	18.8	30	ABaraaaap	-23	0	0	0		0	0	0	0	0
104	1	16	30	-1	397	131	8.5	32	ABprapaaa	183	0	0	0		0	0	0	0	0
105	1	13	165	-1	225	384	18.9	28	ABplpaaaap	198	-492	0	0		0	0	0	0	0
106	1	201	133	-1	283	214	24.8	32	ABarapapap	278	1518	0	0		0	0	0	0	0
107	1	121	82	-1	91	289	18.7	34	ABalpaapap	347	-635	0	0		0	0	0	0	0
108	1	93	86	-1	382	249	6.3	34	ABarppaaa	176	0	0	0		0	0	0	0	0
109	1	63	167	-1	343	354	10.4	32	ABplapaaa	314	-232	0	0		0	0	0	0	0
110	1	23	14	-1	351	185	17.6	32	MSpppap	145	0	0	0		0	0	0	0	0
111	1	3	12	-1	217	181	9.4	33	ABalapppp	-76	0	0	0		0	0	0	0	0
112	1	68	6	-1	529	359	9.7	33	ABarppapp	586	0	0	0		0	0	0	0	0
113	1	143	149	-1	252	178	23.9	34	ABarappaa	265	465	0	0		0	0	0	0	0
114	1	153	203	229	125	309	22.2	36	ABalpapaa	459	0	0	0		0	0	0	0	0
115	1	161	218	-1	479	315	17.1	32	Dapp	292	112	0	0		0	0	0	0	0
116	1	104	200	-1	277	238	5.9	33	ABarpaapa	163	0	0	0		0	0	0	0	0
117	1	203	66	-1	333	144	24.3	33	ABarappapp	213	812	0	0		0	0	0	0	0
118	1	212	199	-1	567	219	17.7	35	Cpppa	349	801	0	0		0	0	0	0	0
119	1	124	186	-1	366	256	22.6	32	MSpapap	293	525	0	0		0	0	0	0	0
120	1	199	127	-1	227	225	25.4	34	ABarapapaa	269	-168	0	0		0	0	0	0	0
121	1	95	129	-1	285	291	6.7	27	ABplaaaapp	152	0	0	0		0	0	0	0	0
122	1	178	150	-1	381	402	18.2	33	ABplppapa	160	0	0	0		0	0	0	0	0
123	1	17	26	-1	317	115	11.5	28	ABpraappaa	202	-755	0	0		0	0	0	0	0
124	1	79	230	-1	416	331	15.4	32	Dapa	273	145	0	0		0	0	0	0	0
125	1	146	76	-1	260	225	19.8	34	ABaraappp	329	-131	0	0		0	0	0	0	0
126	1	150	124	-1	372	342	24.5	35	ABplpappp	329	2000	0	0		0	0	0	0	0
127	1	22	79	-1	155	263	16.5	32	ABaraapaa	-58	0	0	0		0	0	0	0	0
128	1	40	100	-1	78	275	13.3	33	ABalaaaal	184	0	0	0		0	0	0	0	0
129	1	36	145	-1	313	125	18.6	30	ABprpaaapa	249	119	0	0		0	0	0	0	0
130	1	75	190	-1	371	396	22.5	34	ABplppaap	331	-766	0	0		0	0	0	0	0
131	1	15	5	-1	536	384	14.3	34	ABplapapp	237	0	0	0		0	0	0	0	0
132	1	204	193	-1	489	223	15.8	32	Dppp	206	0	0	0		0	0	0	0	0
133	1	209	136	-1	233	322	15.3	32	MSapapa	-222	0	0	0		0	0	0	0	0
134	1	47	142	-1	232	261	13.3	33	MSaaapa	334	886	0	0		0	0	0	0	0
135	1	18	212	-1	441	312	20.5	34	Capaa	330	-559	0	0		0	0	0	0	0
136	1	84	48	-1	520	310	6.5	37	Caaaa	415	0	0	0		0	0	0	0	0
137	1	50	18	-1	582	348	15.1	35	Caapa	349	188	0	0		0	0	0	0	0
138	1	170	1	-1	159	381	13.6	29	ABalpppapa	-167	0	0	0		0	0	0	0	0
139	1	128	22	-1	315	166	6.8	32	ABarpappa	346	0	0	0		0	0	0	0	0
140	1	185	45	-1	155	316	18.3	29	ABalpapapa	438	0	0	0		0	0	0	0	0
141	1	184	10	-1	404	161	12.3	32	MSppppp	285	-986	0	0		0	0	0	0	0
142	1	102	120	-1	380	95	19.5	34	ABprppaaa	305	608	0	0		0	0	0	0	0
143	1	148	115	-1	233	202	14.4	35	MSpaaap	-139	0	0	0		0	0	0	0	0
144	1	135	144	-1	556	244	21.5	36	Cpppp	358	180	0	0		0	0	0	0	0
145	1	80	32	-1	398	300	22.2	33	MSaappp	317	186	0	0		0	0	0	0	0
146	1	71	191	226	359	120	16.4	31	ABprpaapa	69	0	0	0		0	0	0	0	0
147	1	38	77	-1	168	224	17.4	32	ABaraappa	278	0	0	0		0	0	0	0	0
148	1	112	178	-1	253	151	16.5	31	MSppapa	361	0	0	0		0	0	0	0	0
149	1	62	177	-1	174	171	18.5	32	MSppaaa	-320	0	0	0		0	0	0	0	0
150	1	119	163	-1	391	393	13.6	29	ABplaapppp	124	0	0	0		0	0	0	0	0
151	0	55	-1	-1	303	223	15.9	24		229	374	0	0		0	0	0	0	0
152	1	203	90	-1	296	156	24.3	32	ABarappapa	216	-444	0	0		0	0	0	0	0
153	1	42	98	-1	158	292	12.9	31	MSapaaa	308	693	0	0		0	0	0	0	0
154	1	7	181	-1	222	285	21.8	31	ABalpapppa	259	-169	0	0		0	0	0	0	0
155	1	140	146	-1	104	303	15.9	29	ABalpaappa	218	76	0	0		0	0	0	0	0
156	1	109	63	-1	340	214	23.6	34	ABarapappp	347	-186	0	0		0	0	0	0	0
157	1	152	61	-1	337	154	13.2	30	MSppppa	41	0	0	0		0	0	0	0	0
158	1	139	23	-1	448	182	6.2	33	ABarpppap	190	0	0	0		0	0	0	0	0
159	1	92	7	-1	286	396	20.2	31	ABplpaaapp	232	-512	0	0		0	0	0	0	0
160	1	106	89	-1	492	174	6.7	32	ABarppppa	56	0	0	0		0	0	0	0	0
161	1	130	39	-1	286	186	21.6	30	ABarapappa	235	396	0	0		0	0	0	0	0
162	1	179	117	-1	214	342	6.5	34	ABplaapaa	272	1056	0	0		0	0	0	0	0
163	1	122	169	-1	240	227	7.4	31	ABarpaaap	275	717	0	0		0	0	0	0	0
164	1	100	15	-1	158	354	22.0	29	ABalppapaa	164	0	0	0		0	0	0	0	0
165	1	180	67	-1	445	331	25.5	33	ABplppppap	287	-372	0	0		0	0	0	0	0
166	1	76	70	-1	179	200	7.7	33	ABalapppa	170	0	0	0		0	0	0	0	0
167	1	182	239	-1	508	376	21.1	35	ABplapppa	320	400	0	0		0	0	0	0	0
168	1	154	116	-1	477	384	11.4	34	ABplapapa	167	0	0	0		0	0	0	0	0
169	1	131	159	-1	308	363	23.2	35	ABplpapap	305	837	0	0		0	0	0	0	0
170	1	193	64	-1	260	335	18.6	31	MSappaa	253	367	0	0		0	0	0	0	0
171	1	215	153	-1	325	407	16.7	32	ABplpaappp	230	-468	0	0		0	0	0	0	0
172	1	200	73	-1	270	194	16.6	35	MSpaapa	128	0	0	0		0	0	0	0	0
173	1	166	59	-1	599	324	19.4	39	Caapp	391	-542	0	0		0	0	0	0	0
174	1	5	131	-1	295	351	13.3	31	ABalpppppp	185	0	0	0		0	0	0	0	0
175	1	136	182	-1	481	288	20.9	36	Capap	440	0	0	0		0	0	0	0	0
176	1	52	139	-1	451	130	9.0	33	ABprapaap	328	0	0	0		0	0	0	0	0
177	1	210	103	-1	334	96	20.0	30	ABprpaaapp	299	-817	0	0		0	0	0	0	0
178	1	127	3	-1	115	352	13.6	31	ABalppaaa	271	832	0	0		0	0	0	0	0
179	1	165	135	237	260	342	8.5	34	ABplaapap	128	0	0	0		0	0	0	0	0
180	1	147	184	-1	273	275	23.5	32	ABalpapppp	-111	0	0	0		0	0	0	0	0
181	1	49	209	-1	408	371	24.3	32	ABplppppaa	265	406	0	0		0	0	0	0	0
182	1	172	55	-1	287	104	18.5	29	ABprpaaaap	232	743	0	0		0	0	0	0	0
183	1	158	185	-1	270	253	15.7	30	MSaaapp	258	-233	0	0		0	0	0	0	0
184	1	205	171	-1	361	299	24.1	31	MSaappa	272	268	0	0		0	0	0	0	0
185	1	173	101	-1	440	402	15.4	34	ABplappaa	329	553	0	0		0	0	0	0	0
186	1	164	197	-1	433	180	14.5	30	Dppa	239	-731	0	0		0	0	0	0	0
187	1	73	238	-1	312	241	20.4	35	MSpapaa	324	-316	0	0		0	0	0	0	0
188	1	108	192	-1	253	387	10.8	29	ABplaappaa	211	173	0	0		0	0	0	0	0
189	1	70	194	-1	468	240	5.7	37	Cpaaa	149	0	0	0		0	0	0	0	0
190	1	202	69	-1	262	367	24.6	33	ABalppappp	299	-151	0	0		0	0	0	0	0
191	1	61	126	-1	251	111	20.3	29	ABprpaaaaa	-125	0	0	0		0	0	0	0	0
192	1	186	223	-1	384	228	23.2	32	MSpappa	307	132	0	0		0	0	0	0	0
193	1	87	35	-1	225	178	19.9	30	MSppaap	269	-232	0	0		0	0	0	0	0
194	1	94	195	-1	522	321	19.3	34	Cappa	225	0	0	0		0	0	0	0	0
195	1	162	161	164	432	130	17.4	36	ABprppapa	109	0	0	0		0	0	0	0	0
196	1	89	130	-1	456	120	21.5	31	ABprpppaaa	333	0	0	0		0	0	0	0	0
197	1	9	111	-1	211	380	23.3	30	ABalppappa	287	-849	0	0		0	0	0	0	0
198	1	20	225	-1	513	231	19.6	36	Cppap	313	159	0	0		0	0	0	0	0
199	1	116	87	-1	425	244	21.8	36	MSpappp	336	-474	0	0		0	0	0	0	0
200	1	11	202	-1	265	117	10.0	27	ABpraapapa	195	1080	0	0		0	0	0	0	0
201	1	207	132	-1	502	320	25.4	31	ABplpppapp	243	-752	0	0		0	0	0	0	0
202	1	189	49	-1	526	350	24.2	35	ABplapppp	328	-13	0	0		0	0	0	0	0
203	1	160	107	-1	309	141	20.5	31	ABarappppp	269	135	0	0		0	0	0	0	0
204	1	188	119	-1	466	289	24.6	33	ABplpppppa	314	-594	0	0		0	0	0	0	0
205	1	123	219	236	441	179	24.7	37	ABprpappp	266	1043	0	0		0	0	0	0	0
206	1	213	158	-1	289	280	12.2	36	Eala	347	19	0	0		0	0	0	0	0
207	1	219	123	-1	398	336	18.4	31	Daap	297	-396	0	0		0	0	0	0	0
208	1	37	4	-1	353	321	7.1	33	ABplaaapp	323	1732	0	0		0	0	0	0	0
209	1	217	62	-1	535	244	24.6	32	ABprpppppp	321	-577	0	0		0	0	0	0	0
210	1	171	110	-1	244	330	22.7	33	ABplpapaa	333	385	0	0		0	0	0	0	0
211	1	98	113	-1	420	196	18.4	30	Dpap	184	0	0	0		0	0	0	0	0
212	1	191	179	-1	547	295	21.4	33	Cappp	336	749	0	0		0	0	0	0	0
213	1	156	85	-1	319	102	15.8	28	ABprpaappa	247	797	0	0		0	0	0	0	0
214	1	157	232	-1	456	259	16.4	31	Z2	230	-628	0	0		0	0	0	0	0
215	1	97	222	-1	503	299	13.5	37	Eplp	375	-110	0	0		0	0	0	0	0
216	1	216	220	-1	382	168	16.0	28	Dpaa	246	-861	0	0		0	0	0	0	0
217	1	64	114	-1	184	241	21.7	31	ABarapaapa	145	0	0	0		0	0	0	0	0
218	1	77	99	-1	480	365	24.4	30	ABplpppapa	231	606	0	0		0	0	0	0	0
219	1	11	112	-1	310	126	9.1	28	ABpraapapp	224	1092	0	0		0	0	0	0	0
220	1	115	170	-1	407	406	21.7	31	ABplpppaaa	275	496	0	0		0	0	0	0	0
221	1	133	154	-1	463	237	11.3	38	Epra	381	-311	0	0		0	0	0	0	0
222	1	175	20	-1	239	352	13.7	26	ABalpppppa	254	1142	0	0		0	0	0	0	0
223	1	129	138	-1	268	149	20.7	30	ABarappppa	192	0	0	0		0	0	0	0	0
224	1	140	8	-1	148	334	14.9	27	ABalpaappp	420	0	0	0		0	0	0	0	0
225	1	155	24	-1	187	364	11.0	29	ABalppppaa	166	0	0	0		0	0	0	0	0
226	1	215	216	-1	282	405	17.4	29	ABplpaappa	-154	0	0	0		0	0	0	0	0
227	1	66	173	-1	245	135	22.5	29	ABarapppap	180	0	0	0		0	0	0	0	0
228	1	101	88	-1	484	223	24.8	33	ABprpppppa	100	0	0	0		0	0	0	0	0
229	1	108	54	-1	295	386	11.0	28	ABplaappap	457	0	0	0		0	0	0	0	0
230	1	220	240	-1	352	335	18.0	29	Daaa	177	126	0	0		0	0	0	0	0
231	1	221	241	-1	386	268	18.0	31	Z3	59	0	0	0		0	0	0	0	0
