# Supplementary material for: The AP-2 Transcription Factor APTF-2 Is Required for Neuroblast and Epidermal Morphogenesis in Caenorhabditis elegans Embryogenesis
Source: PLoS Genet. 2016 May 13;12(5):e1006048. doi: 10.1371/journal.pgen.1006048 (PMC4866721; doi:10.1371/journal.pgen.1006048)
Supplement: S2 Text — (ZIP) [file pgen.1006048.s030.zip › nuclei/t130-nuclei]

1	1	138	187	-1	155	380	13.7	28	ABalpppapa	265	133	0	0		0	0	0	0	0
2	1	80	7	-1	579	243	8.3	37	Cpaap	169	0	0	0		0	0	0	0	0
3	1	178	54	-1	113	353	14.1	30	ABalppaaa	276	514	0	0		0	0	0	0	0
4	1	208	1	-1	351	318	7.2	33	ABplaaapp	331	-798	0	0		0	0	0	0	0
5	1	131	40	-1	529	382	14.2	35	ABplapapp	193	0	0	0		0	0	0	0	0
6	1	112	104	-1	528	357	9.9	33	ABarppapp	259	0	0	0		0	0	0	0	0
7	1	159	229	-1	290	395	20.5	31	ABplpaaapp	256	115	0	0		0	0	0	0	0
8	1	224	200	-1	153	331	14.8	27	ABalpaappp	206	413	0	0		0	0	0	0	0
9	1	50	159	-1	155	368	17.3	34	ABalppaap	375	0	0	0		0	0	0	0	0
10	1	141	170	-1	400	160	12.3	31	MSppppp	296	348	0	0		0	0	0	0	0
11	1	42	234	-1	614	256	19.0	37	Cpapp	374	162	0	0		0	0	0	0	0
12	1	111	37	-1	213	175	9.3	32	ABalapppp	-62	0	0	0		0	0	0	0	0
13	1	52	167	-1	484	136	18.3	34	ABprppapp	332	497	0	0		0	0	0	0	0
14	1	110	199	-1	350	178	18.0	33	MSpppap	322	182	0	0		0	0	0	0	0
15	1	164	204	-1	163	359	22.0	28	ABalppapaa	252	0	0	0		0	0	0	0	0
16	1	76	3	-1	183	124	15.8	31	ABpraaaaa	307	-579	0	0		0	0	0	0	0
17	1	94	10	-1	549	194	7.4	33	ABarppppp	81	0	0	0		0	0	0	0	0
18	1	137	240	-1	579	349	15.2	34	Caapa	274	58	0	0		0	0	0	0	0
19	1	95	138	-1	317	211	12.5	37	Eara	372	95	0	0		0	0	0	0	0
20	1	222	118	-1	240	349	13.7	26	ABalpppppa	256	524	0	0		0	0	0	0	0
21	1	35	2	-1	579	316	9.8	36	Caaap	144	0	0	0		0	0	0	0	0
22	1	139	8	-1	308	163	6.7	33	ABarpappa	239	0	0	0		0	0	0	0	0
23	1	158	89	-1	445	183	6.0	33	ABarpppap	58	0	0	0		0	0	0	0	0
24	1	225	82	-1	179	378	11.0	26	ABalppppaa	201	505	0	0		0	0	0	0	0
25	1	82	101	-1	209	378	14.4	29	ABalpppapp	139	0	0	0		0	0	0	0	0
26	1	123	177	-1	310	111	12.2	30	ABpraappaa	-110	0	0	0		0	0	0	0	0
27	1	64	214	-1	278	390	16.4	28	ABplpaapap	213	-795	0	0		0	0	0	0	0
28	1	89	57	-1	181	375	19.3	29	ABplpaaaaa	208	762	0	0		0	0	0	0	0
29	1	91	74	-1	401	175	6.5	30	ABarpppaa	298	-85	0	0		0	0	0	0	0
30	1	104	160	-1	398	129	8.4	34	ABprapaaa	162	0	0	0		0	0	0	0	0
31	1	5	24	-1	113	257	23.2	35	ABalpaaaa	-312	0	0	0		0	0	0	0	0
32	1	145	196	-1	400	296	21.6	34	MSaappp	336	-877	0	0		0	0	0	0	0
33	1	69	151	-1	399	361	9.5	32	ABplapaap	324	635	0	0		0	0	0	0	0
34	0	151	-1	-1	302	227	15.7	24		407	0	0	0		0	0	0	0	0
35	1	193	141	-1	221	174	19.6	31	MSppaap	248	-865	0	0		0	0	0	0	0
36	1	4	75	-1	119	247	6.5	30	ABalappaa	288	-38	0	0		0	0	0	0	0
37	1	11	77	-1	148	353	11.3	32	ABalpppaa	101	0	0	0		0	0	0	0	0
38	1	98	164	-1	422	309	6.3	34	ABarppaap	-63	0	0	0		0	0	0	0	0
39	1	161	154	-1	281	185	21.4	30	ABarapappa	256	113	0	0		0	0	0	0	0
40	1	26	131	-1	217	187	5.5	33	ABarpapaa	191	0	0	0		0	0	0	0	0
41	1	58	227	-1	249	135	9.5	27	ABpraapaap	192	171	0	0		0	0	0	0	0
42	1	31	112	-1	81	231	13.9	33	ABalaaaar	331	-461	0	0		0	0	0	0	0
43	1	34	13	-1	189	184	24.5	34	ABaraaapp	205	0	0	0		0	0	0	0	0
44	1	8	25	-1	134	156	15.7	33	ABalaapap	212	0	0	0		0	0	0	0	0
45	1	140	162	-1	152	323	18.6	30	ABalpapapa	297	-1053	0	0		0	0	0	0	0
46	1	49	125	-1	539	147	14.8	34	ABprappap	335	42	0	0		0	0	0	0	0
47	1	62	72	-1	114	171	10.6	32	ABalaaapp	199	0	0	0		0	0	0	0	0
48	1	136	42	-1	525	307	6.8	36	Caaaa	354	591	0	0		0	0	0	0	0
49	1	202	49	-1	526	347	24.4	37	ABplapppp	361	101	0	0		0	0	0	0	0
50	1	88	228	-1	530	208	25.2	31	ABprpppapp	298	-342	0	0		0	0	0	0	0
51	1	18	190	-1	539	161	18.7	34	ABprapppa	345	760	0	0		0	0	0	0	0
52	1	14	98	-1	313	322	18.5	30	MSappap	247	95	0	0		0	0	0	0	0
53	1	92	68	-1	114	197	20.7	29	ABaraaapaa	99	0	0	0		0	0	0	0	0
54	1	229	225	-1	302	384	11.1	27	ABplaappap	194	-488	0	0		0	0	0	0	0
55	1	182	51	-1	280	105	18.5	29	ABprpaaaap	-206	0	0	0		0	0	0	0	0
56	1	102	64	-1	219	125	13.6	36	ABpraaapa	310	407	0	0		0	0	0	0	0
57	1	36	144	-1	527	255	14.4	39	Eprp	392	-757	0	0		0	0	0	0	0
58	1	43	183	-1	355	283	14.0	37	Ealp	370	230	0	0		0	0	0	0	0
59	1	173	192	-1	597	323	20.3	39	Caapp	382	-19	0	0		0	0	0	0	0
60	1	27	134	-1	206	249	5.9	31	ABarpaaaa	296	526	0	0		0	0	0	0	0
61	1	157	212	-1	334	152	13.3	30	MSppppa	270	368	0	0		0	0	0	0	0
62	1	209	223	-1	536	245	24.6	33	ABprpppppp	305	-581	0	0		0	0	0	0	0
63	1	156	189	-1	337	209	23.7	35	ABarapappp	268	750	0	0		0	0	0	0	0
64	1	170	36	-1	259	339	18.5	31	MSappaa	58	0	0	0		0	0	0	0	0
65	1	45	33	-1	179	322	10.0	33	ABalapapp	255	0	0	0		0	0	0	0	0
66	1	117	113	-1	339	143	24.3	31	ABarappapp	265	-1371	0	0		0	0	0	0	0
67	1	165	205	-1	440	327	25.2	33	ABplppppap	325	-982	0	0		0	0	0	0	0
68	1	2	135	-1	95	204	17.5	34	ABaraaaaa	234	0	0	0		0	0	0	0	0
69	1	190	58	-1	262	371	24.6	33	ABalppappp	309	142	0	0		0	0	0	0	0
70	1	166	12	-1	176	207	7.6	34	ABalapppa	-158	0	0	0		0	0	0	0	0
71	1	87	108	-1	104	280	8.0	31	ABalapaaa	313	137	0	0		0	0	0	0	0
72	1	39	121	-1	304	327	6.4	32	ABplaaapa	188	0	0	0		0	0	0	0	0
73	1	172	27	-1	267	193	16.5	34	MSpaapa	309	131	0	0		0	0	0	0	0
74	1	30	153	-1	457	159	21.0	32	ABprppppaa	273	81	0	0		0	0	0	0	0
75	1	38	43	-1	72	241	18.4	30	ABalpaapaa	393	0	0	0		0	0	0	0	0
76	1	125	181	-1	255	223	19.4	33	ABaraappp	331	-194	0	0		0	0	0	0	0
77	1	147	110	-1	165	225	17.4	33	ABaraappa	437	0	0	0		0	0	0	0	0
78	1	25	71	-1	274	119	13.6	35	ABpraaapp	173	0	0	0		0	0	0	0	0
79	1	127	21	-1	151	268	16.9	32	ABaraapaa	300	0	0	0		0	0	0	0	0
80	1	74	11	-1	131	246	11.2	35	MSaaaaa	-137	0	0	0		0	0	0	0	0
81	1	85	70	-1	517	140	9.6	32	ABprapapa	309	801	0	0		0	0	0	0	0
82	1	107	83	-1	100	282	18.5	33	ABalpaapap	217	0	0	0		0	0	0	0	0
83	1	48	32	-1	554	164	11.2	33	ABprapapp	280	-163	0	0		0	0	0	0	0
84	1	12	156	-1	377	327	13.3	29	MSapppp	239	-361	0	0		0	0	0	0	0
85	1	213	124	-1	309	110	15.2	29	ABprpaappa	-457	0	0	0		0	0	0	0	0
86	1	108	173	-1	378	250	6.2	33	ABarppaaa	-253	0	0	0		0	0	0	0	0
87	1	199	44	-1	426	237	21.7	36	MSpappp	361	578	0	0		0	0	0	0	0
88	1	228	122	-1	492	221	24.9	31	ABprpppppa	268	687	0	0		0	0	0	0	0
89	1	160	163	-1	492	176	6.5	32	ABarppppa	5	0	0	0		0	0	0	0	0
90	1	152	109	-1	286	160	24.4	32	ABarappapa	189	0	0	0		0	0	0	0	0
91	1	55	6	-1	356	113	10.5	29	ABpraappap	165	0	0	0		0	0	0	0	0
92	1	90	182	-1	290	165	13.4	32	MSppapp	270	973	0	0		0	0	0	0	0
93	1	13	23	-1	323	341	16.3	30	MSapppa	276	-1213	0	0		0	0	0	0	0
94	1	19	206	-1	520	181	22.0	29	ABprpppapa	259	292	0	0		0	0	0	0	0
95	1	63	103	-1	199	332	20.5	31	ABalpapapp	225	-1144	0	0		0	0	0	0	0
96	1	103	46	-1	122	238	19.3	31	ABaraaaap	107	0	0	0		0	0	0	0	0
97	1	60	217	-1	226	365	10.8	28	ABalppppap	199	175	0	0		0	0	0	0	0
98	1	153	203	-1	154	294	12.8	31	MSapaaa	246	0	0	0		0	0	0	0	0
99	1	218	127	-1	477	359	24.3	31	ABplpppapa	303	590	0	0		0	0	0	0	0
100	1	128	216	-1	71	276	13.4	33	ABalaaaal	107	0	0	0		0	0	0	0	0
101	1	185	99	-1	446	398	15.3	34	ABplappaa	332	790	0	0		0	0	0	0	0
102	1	21	166	-1	388	105	12.5	30	ABpraapppa	253	1066	0	0		0	0	0	0	0
103	1	177	61	-1	323	96	19.5	29	ABprpaaapp	236	52	0	0		0	0	0	0	0
104	1	68	137	-1	156	291	7.5	32	ABalapapa	85	0	0	0		0	0	0	0	0
105	1	16	65	-1	186	153	21.5	30	ABarapppaa	219	507	0	0		0	0	0	0	0
106	1	17	39	-1	154	149	12.5	32	ABalaappa	324	306	0	0		0	0	0	0	0
107	1	203	208	-1	300	134	21.5	30	ABarappppp	269	-169	0	0		0	0	0	0	0
108	1	7	29	-1	160	280	20.8	32	ABalpaaap	328	-718	0	0		0	0	0	0	0
109	1	78	142	-1	326	233	6.1	35	ABarpaapp	162	0	0	0		0	0	0	0	0
110	1	210	188	-1	245	334	22.4	33	ABplpapaa	297	1070	0	0		0	0	0	0	0
111	1	197	129	-1	210	380	22.5	29	ABalppappa	109	0	0	0		0	0	0	0	0
112	1	219	215	-1	313	123	9.2	29	ABpraapapp	221	-141	0	0		0	0	0	0	0
113	1	211	241	-1	418	190	18.4	32	Dpap	285	130	0	0		0	0	0	0	0
114	1	217	136	-1	187	243	21.4	31	ABarapaapa	152	0	0	0		0	0	0	0	0
115	1	143	90	-1	229	205	14.2	34	MSpaaap	171	0	0	0		0	0	0	0	0
116	1	168	88	-1	481	382	11.3	33	ABplapapa	377	0	0	0		0	0	0	0	0
117	1	162	87	-1	207	348	7.0	31	ABplaapaa	191	0	0	0		0	0	0	0	0
118	1	99	76	-1	158	207	22.7	31	ABaraaapap	201	0	0	0		0	0	0	0	0
119	1	204	148	-1	468	287	24.5	35	ABplpppppa	316	670	0	0		0	0	0	0	0
120	1	142	81	-1	366	95	19.2	33	ABprppaaa	289	0	0	0		0	0	0	0	0
121	1	15	171	-1	347	86	15.2	28	ABprpaappp	263	1187	0	0		0	0	0	0	0
122	1	51	96	-1	167	150	9.3	34	ABalaappp	328	272	0	0		0	0	0	0	0
123	1	207	80	-1	399	328	17.5	30	Daap	299	67	0	0		0	0	0	0	0
124	1	126	235	-1	372	333	24.4	35	ABplpappp	58	0	0	0		0	0	0	0	0
125	1	1	149	-1	196	322	15.3	30	MSapaap	263	-769	0	0		0	0	0	0	0
126	1	191	207	-1	240	112	20.0	29	ABprpaaaaa	499	0	0	0		0	0	0	0	0
127	1	120	242	-1	229	231	25.4	34	ABarapapaa	335	-115	0	0		0	0	0	0	0
128	1	65	184	-1	244	390	21.4	30	ABplpaaapa	217	-164	0	0		0	0	0	0	0
129	1	121	176	-1	291	290	6.5	26	ABplaaaapp	202	478	0	0		0	0	0	0	0
130	1	196	198	-1	464	117	21.3	31	ABprpppaaa	298	372	0	0		0	0	0	0	0
131	1	174	145	-1	297	353	13.7	31	ABalpppppp	92	0	0	0		0	0	0	0	0
132	1	201	155	-1	502	315	25.4	32	ABplpppapp	299	744	0	0		0	0	0	0	0
133	1	106	201	-1	277	214	24.5	33	ABarapapap	326	401	0	0		0	0	0	0	0
134	1	56	107	-1	608	241	13.4	38	Cpapa	137	0	0	0		0	0	0	0	0
135	1	179	111	-1	245	347	8.3	28	ABplaapapa	204	140	0	0		0	0	0	0	0
136	1	133	146	-1	234	321	15.0	31	MSapapa	84	0	0	0		0	0	0	0	0
137	1	81	230	-1	336	287	20.9	32	MSaapap	313	75	0	0		0	0	0	0	0
138	1	223	210	-1	260	143	20.7	30	ABarappppa	-136	0	0	0		0	0	0	0	0
139	1	176	147	-1	446	132	8.7	33	ABprapaap	314	631	0	0		0	0	0	0	0
140	1	83	4	-1	229	236	22.2	32	ABarapaapp	322	327	0	0		0	0	0	0	0
141	1	37	52	-1	126	312	9.5	33	ABalapaap	537	0	0	0		0	0	0	0	0
142	1	134	132	-1	234	266	13.2	33	MSaaapa	318	1355	0	0		0	0	0	0	0
143	1	59	219	-1	444	122	12.4	29	ABpraapppp	275	1041	0	0		0	0	0	0	0
144	1	144	175	-1	557	243	21.5	36	Cpppp	290	866	0	0		0	0	0	0	0
145	1	129	186	-1	295	128	18.2	29	ABprpaaapa	147	0	0	0		0	0	0	0	0
146	1	155	14	-1	98	311	15.8	30	ABalpaappa	243	-239	0	0		0	0	0	0	0
147	1	29	78	-1	91	215	9.9	32	ABalaaapa	314	0	0	0		0	0	0	0	0
148	1	93	16	-1	179	249	24.6	34	ABarapaaa	275	432	0	0		0	0	0	0	0
149	1	113	17	237	242	180	23.8	34	ABarappaa	201	487	0	0		0	0	0	0	0
150	1	122	53	-1	387	399	18.2	33	ABplppapa	218	-156	0	0		0	0	0	0	0
151	1	53	117	-1	312	315	23.9	36	ABplpappa	342	638	0	0		0	0	0	0	0
152	1	75	86	-1	156	286	24.4	29	ABalpappaa	248	1148	0	0		0	0	0	0	0
153	1	171	193	-1	336	408	17.4	34	ABplpaappp	249	-798	0	0		0	0	0	0	0
154	1	221	73	-1	455	235	11.5	38	Epra	383	-30	0	0		0	0	0	0	0
155	1	47	174	-1	357	166	6.6	33	ABarpappp	329	83	0	0		0	0	0	0	0
156	1	66	35	-1	454	349	7.5	33	ABarppapa	423	0	0	0		0	0	0	0	0
157	1	84	30	-1	193	260	11.4	31	MSaaaap	-259	0	0	0		0	0	0	0	0
158	1	206	143	-1	290	282	12.3	36	Eala	364	757	0	0		0	0	0	0	0
159	1	169	209	-1	306	356	23.4	34	ABplpapap	319	0	0	0		0	0	0	0	0
160	1	97	233	-1	467	207	19.6	33	Cppaa	338	200	0	0		0	0	0	0	0
161	1	195	157	-1	412	112	16.7	32	ABprppapaa	243	78	0	0		0	0	0	0	0
162	1	100	47	-1	339	397	20.5	37	ABplppaaa	328	475	0	0		0	0	0	0	0
163	1	150	140	-1	398	395	13.2	30	ABplaapppp	286	1310	0	0		0	0	0	0	0
164	1	195	231	-1	449	131	17.9	31	ABprppapap	222	1405	0	0		0	0	0	0	0
165	1	105	236	-1	227	382	18.5	31	ABplpaaaap	130	0	0	0		0	0	0	0	0
166	1	73	20	-1	115	193	14.0	33	ABalaapaa	253	0	0	0		0	0	0	0	0
167	1	109	50	-1	350	349	10.5	30	ABplapaaa	-181	0	0	0		0	0	0	0	0
168	1	40	18	-1	136	213	7.9	32	ABalappap	266	0	0	0		0	0	0	0	0
169	1	163	84	-1	236	232	7.3	32	ABarpaaap	271	-846	0	0		0	0	0	0	0
170	1	220	62	-1	408	406	22.3	31	ABplpppaaa	269	182	0	0		0	0	0	0	0
171	1	184	85	-1	363	292	23.2	30	MSaappa	287	-119	0	0		0	0	0	0	0
172	1	61	19	243	378	180	22.7	36	ABprpappa	263	1082	0	0		0	0	0	0	0
173	1	227	60	-1	232	133	22.4	32	ABarapppap	487	0	0	0		0	0	0	0	0
174	1	44	34	-1	373	136	21.1	29	ABprpapaap	229	165	0	0		0	0	0	0	0
175	1	9	97	-1	498	402	17.7	35	ABplappap	351	1451	0	0		0	0	0	0	0
176	1	67	15	-1	223	114	16.5	34	ABpraaaap	138	0	0	0		0	0	0	0	0
177	1	149	55	-1	172	174	18.2	32	MSppaaa	303	-574	0	0		0	0	0	0	0
178	1	148	158	-1	241	153	16.1	32	MSppapa	288	-898	0	0		0	0	0	0	0
179	1	212	119	-1	545	295	21.6	34	Cappp	315	-278	0	0		0	0	0	0	0
180	1	54	238	-1	490	178	25.3	34	ABprppppap	322	-68	0	0		0	0	0	0	0
181	1	154	126	-1	221	284	21.6	31	ABalpapppa	160	0	0	0		0	0	0	0	0
182	1	175	41	-1	480	289	20.7	36	Capap	353	-1175	0	0		0	0	0	0	0
183	1	22	220	-1	525	289	24.6	33	ABplpppppp	302	-546	0	0		0	0	0	0	0
184	1	180	172	-1	276	277	23.4	33	ABalpapppp	324	1175	0	0		0	0	0	0	0
185	1	183	93	-1	271	248	15.4	29	MSaaapp	95	0	0	0		0	0	0	0	0
186	1	119	195	-1	365	250	22.6	32	MSpapap	162	0	0	0		0	0	0	0	0
187	1	77	31	-1	291	321	15.0	32	MSapapp	-20	0	0	0		0	0	0	0	0
188	1	86	178	-1	198	307	24.1	31	ABalpappap	289	-657	0	0		0	0	0	0	0
189	1	24	185	-1	304	175	17.8	32	MSpppaa	282	580	0	0		0	0	0	0	0
190	1	130	218	-1	373	388	22.7	34	ABplppaap	38	0	0	0		0	0	0	0	0
191	1	146	202	-1	374	107	15.5	27	ABprpaapap	201	-147	0	0		0	0	0	0	0
192	1	188	179	-1	252	394	11.3	26	ABplaappaa	195	483	0	0		0	0	0	0	0
193	1	132	168	-1	488	219	15.5	30	Dppp	295	698	0	0		0	0	0	0	0
194	1	189	95	-1	475	241	5.7	36	Cpaaa	359	464	0	0		0	0	0	0	0
195	1	194	28	-1	522	317	19.3	34	Cappa	293	-436	0	0		0	0	0	0	0
196	1	44	150	-1	328	143	21.1	28	ABprpapaaa	246	164	0	0		0	0	0	0	0
197	1	186	66	-1	429	177	14.5	28	Dppa	269	-58	0	0		0	0	0	0	0
198	1	23	133	-1	191	274	16.5	28	ABaraapapa	100	0	0	0		0	0	0	0	0
199	1	118	165	-1	565	214	17.4	36	Cpppa	360	-889	0	0		0	0	0	0	0
200	1	116	169	-1	276	236	5.8	34	ABarpaapa	93	0	0	0		0	0	0	0	0
201	1	20	191	-1	403	221	13.5	38	Earp	194	0	0	0		0	0	0	0	0
202	1	200	115	-1	269	112	9.5	28	ABpraapapa	218	-1128	0	0		0	0	0	0	0
203	1	114	63	-1	108	312	20.9	30	ABalpapaaa	132	0	0	0		0	0	0	0	0
204	1	28	224	-1	445	380	24.1	32	ABplpppaap	295	904	0	0		0	0	0	0	0
205	1	6	130	-1	445	397	19.9	38	ABplppapp	335	756	0	0		0	0	0	0	0
206	1	70	45	-1	282	282	19.2	35	MSaapaa	-133	0	0	0		0	0	0	0	0
207	1	72	197	-1	435	125	22.2	30	ABprppaapp	224	454	0	0		0	0	0	0	0
208	1	96	232	-1	243	301	7.0	32	ABplaaaapa	108	0	0	0		0	0	0	0	0
209	1	181	106	-1	405	370	24.6	31	ABplppppaa	242	-218	0	0		0	0	0	0	0
210	1	23	59	-1	232	280	17.6	28	ABaraapapp	237	178	0	0		0	0	0	0	0
211	1	79	194	-1	499	151	21.9	33	ABprpppaap	274	431	0	0		0	0	0	0	0
212	1	135	161	-1	442	305	20.4	34	Capaa	343	-703	0	0		0	0	0	0	0
213	1	3	56	-1	263	182	6.3	33	ABarpapap	331	-1330	0	0		0	0	0	0	0
214	1	101	91	105	395	138	24.4	38	ABprpapap	251	-822	0	0		0	0	0	0	0
215	1	33	38	-1	493	126	14.5	34	ABprappaa	215	0	0	0		0	0	0	0	0
216	1	226	211	-1	297	409	17.5	28	ABplpaappa	186	0	0	0		0	0	0	0	0
217	1	64	94	-1	236	385	15.6	28	ABplpaapaa	100	0	0	0		0	0	0	0	0
218	1	115	102	-1	477	311	16.9	32	Dapp	324	1761	0	0		0	0	0	0	0
219	1	205	120	-1	422	172	23.4	31	ABprpapppa	222	105	0	0		0	0	0	0	0
220	1	216	152	-1	375	158	16.4	27	Dpaa	325	0	0	0		0	0	0	0	0
221	1	41	139	-1	342	387	13.2	28	ABplaapppa	259	-431	0	0		0	0	0	0	0
222	1	215	48	-1	504	296	13.4	38	Eplp	383	813	0	0		0	0	0	0	0
223	1	192	100	-1	384	223	22.6	32	MSpappa	-77	0	0	0		0	0	0	0	0
224	1	58	69	-1	203	134	10.1	27	ABpraapaaa	170	0	0	0		0	0	0	0	0
225	1	198	5	-1	510	231	19.5	35	Cppap	350	-926	0	0		0	0	0	0	0
226	1	146	92	-1	328	127	16.8	27	ABprpaapaa	192	-149	0	0		0	0	0	0	0
227	1	10	116	-1	566	191	21.6	35	ABprapppp	314	0	0	0		0	0	0	0	0
228	1	46	221	-1	428	286	12.6	38	Epla	385	-498	0	0		0	0	0	0	0
229	1	114	114	-1	158	320	23.0	30	ABalpapaap	261	152	0	0		0	0	0	0	0
230	1	124	9	-1	418	327	15.5	31	Dapa	-103	0	0	0		0	0	0	0	0
231	1	71	213	222	202	301	6.7	32	ABplaaaaa	217	-169	0	0		0	0	0	0	0
232	1	214	239	-1	454	250	16.3	31	Z2	216	253	0	0		0	0	0	0	0
233	1	57	67	-1	209	347	24.3	28	ABalppapap	273	-721	0	0		0	0	0	0	0
234	1	32	26	128	169	203	13.2	37	MSpaaaa	223	147	0	0		0	0	0	0	0
235	1	72	79	-1	396	115	20.4	29	ABprppaapa	204	-170	0	0		0	0	0	0	0
236	1	205	123	-1	458	196	25.3	33	ABprpapppp	-520	0	0	0		0	0	0	0	0
237	1	179	226	-1	278	353	9.3	27	ABplaapapp	138	0	0	0		0	0	0	0	0
238	1	187	245	-1	311	237	20.0	33	MSpapaa	316	68	0	0		0	0	0	0	0
239	1	167	22	-1	510	370	21.4	36	ABplapppa	359	311	0	0		0	0	0	0	0
240	1	230	244	-1	351	334	18.5	28	Daaa	264	85	0	0		0	0	0	0	0
241	1	231	246	-1	378	261	18.0	31	Z3	59	0	0	0		0	0	0	0	0
