# Supplementary material for: The AP-2 Transcription Factor APTF-2 Is Required for Neuroblast and Epidermal Morphogenesis in Caenorhabditis elegans Embryogenesis
Source: PLoS Genet. 2016 May 13;12(5):e1006048. doi: 10.1371/journal.pgen.1006048 (PMC4866721; doi:10.1371/journal.pgen.1006048)
Supplement: S2 Text — (ZIP) [file pgen.1006048.s030.zip › nuclei/t131-nuclei]

1	1	4	58	-1	351	310	7.0	33	ABplaaapp	126	0	0	0		0	0	0	0	0
2	1	21	64	-1	577	318	9.9	36	Caaap	132	0	0	0		0	0	0	0	0
3	1	16	48	-1	180	126	15.9	31	ABpraaaaa	282	497	0	0		0	0	0	0	0
4	1	140	149	-1	233	235	22.4	33	ABarapaapp	323	785	0	0		0	0	0	0	0
5	1	225	2	-1	510	233	19.2	35	Cppap	335	-292	0	0		0	0	0	0	0
6	1	91	77	-1	352	112	10.6	29	ABpraappap	256	186	0	0		0	0	0	0	0
7	1	2	47	-1	576	250	7.6	35	Cpaap	353	209	0	0		0	0	0	0	0
8	1	22	66	-1	303	161	7.0	32	ABarpappa	259	0	0	0		0	0	0	0	0
9	1	230	213	-1	419	326	15.4	31	Dapa	295	-907	0	0		0	0	0	0	0
10	1	17	93	-1	557	198	7.3	34	ABarppppp	322	0	0	0		0	0	0	0	0
11	1	80	242	253	126	245	11.5	35	MSaaaaa	191	0	0	0		0	0	0	0	0
12	1	70	133	-1	169	208	7.9	34	ABalapppa	331	1097	0	0		0	0	0	0	0
13	1	43	237	-1	189	188	23.7	35	ABaraaapp	180	0	0	0		0	0	0	0	0
14	1	146	153	-1	99	319	17.1	29	ABalpaappa	258	375	0	0		0	0	0	0	0
15	1	176	18	-1	220	115	16.5	34	ABpraaaap	160	0	0	0		0	0	0	0	0
16	1	148	222	241	190	252	24.4	33	ABarapaaa	256	-214	0	0		0	0	0	0	0
17	1	149	229	-1	224	188	23.7	29	ABarappaaa	220	173	0	0		0	0	0	0	0
18	1	168	33	-1	133	221	7.5	32	ABalappap	220	0	0	0		0	0	0	0	0
19	1	172	94	-1	396	187	23.6	30	ABprpappap	204	131	0	0		0	0	0	0	0
20	1	166	96	-1	106	192	14.5	33	ABalaapaa	315	-69	0	0		0	0	0	0	0
21	1	79	4	-1	144	263	17.2	33	ABaraapaa	281	261	0	0		0	0	0	0	0
22	1	239	173	-1	511	367	21.3	35	ABplapppa	313	685	0	0		0	0	0	0	0
23	1	93	228	-1	327	341	15.8	30	MSapppa	82	0	0	0		0	0	0	0	0
24	1	31	109	-1	125	265	23.4	35	ABalpaaaa	134	0	0	0		0	0	0	0	0
25	1	44	115	-1	134	158	16.3	33	ABalaapap	222	0	0	0		0	0	0	0	0
26	1	234	217	-1	181	206	13.0	29	MSpaaaap	210	771	0	0		0	0	0	0	0
27	1	73	62	-1	268	191	16.3	34	MSpaapa	293	462	0	0		0	0	0	0	0
28	1	195	240	-1	520	315	19.4	34	Cappa	337	1433	0	0		0	0	0	0	0
29	1	108	68	-1	170	288	20.7	33	ABalpaaap	155	0	0	0		0	0	0	0	0
30	1	157	210	-1	189	258	11.1	31	MSaaaap	278	-357	0	0		0	0	0	0	0
31	1	187	44	-1	292	325	14.5	31	MSapapp	270	349	0	0		0	0	0	0	0
32	1	83	81	121	557	167	11.4	32	ABprapapp	326	157	0	0		0	0	0	0	0
33	1	65	67	-1	176	321	10.6	33	ABalapapp	266	0	0	0		0	0	0	0	0
34	1	174	252	-1	367	130	21.5	30	ABprpapaap	197	462	0	0		0	0	0	0	0
35	1	156	21	-1	453	353	7.8	33	ABarppapa	330	-1	0	0		0	0	0	0	0
36	1	64	166	-1	260	338	17.8	31	MSappaa	307	661	0	0		0	0	0	0	0
37	1	12	208	-1	210	164	9.2	32	ABalapppp	108	0	0	0		0	0	0	0	0
38	1	215	179	-1	490	125	14.6	33	ABprappaa	339	126	0	0		0	0	0	0	0
39	1	106	15	-1	145	151	13.1	33	ABalaappa	321	-1269	0	0		0	0	0	0	0
40	1	5	162	200	529	375	14.7	32	ABplapapp	-363	0	0	0		0	0	0	0	0
41	1	182	119	-1	475	284	21.4	37	Capap	371	-812	0	0		0	0	0	0	0
42	1	48	52	-1	521	311	6.6	36	Caaaa	365	-389	0	0		0	0	0	0	0
43	1	75	60	-1	78	246	19.6	32	ABalpaapaa	74	0	0	0		0	0	0	0	0
44	1	87	43	-1	428	236	22.0	36	MSpappp	361	1089	0	0		0	0	0	0	0
45	1	206	6	-1	284	283	18.8	35	MSaapaa	321	-444	0	0		0	0	0	0	0
46	1	96	100	-1	126	237	19.8	33	ABaraaaap	330	-812	0	0		0	0	0	0	0
47	1	162	227	-1	339	395	20.2	36	ABplppaaa	255	786	0	0		0	0	0	0	0
48	1	222	158	-1	501	292	13.2	37	Eplp	376	-512	0	0		0	0	0	0	0
49	1	49	250	-1	521	346	24.5	36	ABplapppp	331	586	0	0		0	0	0	0	0
50	1	167	28	117	352	352	10.2	33	ABplapaaa	202	439	0	0		0	0	0	0	0
51	1	55	46	-1	273	107	18.5	29	ABprpaaaap	263	194	0	0		0	0	0	0	0
52	1	141	181	-1	121	313	10.2	33	ABalapaap	334	-678	0	0		0	0	0	0	0
53	1	150	187	193	388	397	18.3	32	ABplppapa	300	-222	0	0		0	0	0	0	0
54	1	3	55	-1	118	354	14.1	31	ABalppaaa	288	515	0	0		0	0	0	0	0
55	1	177	167	-1	175	179	18.4	32	MSppaaa	304	450	0	0		0	0	0	0	0
56	1	213	132	-1	254	187	6.5	31	ABarpapap	120	0	0	0		0	0	0	0	0
57	1	28	7	-1	194	389	18.8	28	ABplpaaaaa	237	114	0	0		0	0	0	0	0
58	1	69	207	-1	263	368	24.7	32	ABalppappp	318	-177	0	0		0	0	0	0	0
59	1	210	71	-1	236	276	17.4	29	ABaraapapp	250	-452	0	0		0	0	0	0	0
60	1	173	219	-1	232	141	22.3	32	ABarapppap	256	-444	0	0		0	0	0	0	0
61	1	103	108	-1	310	91	19.0	29	ABprpaaapp	284	78	0	0		0	0	0	0	0
62	1	170	72	-1	413	405	22.4	32	ABplpppaaa	267	337	0	0		0	0	0	0	0
63	1	203	98	-1	118	319	21.5	31	ABalpapaaa	234	488	0	0		0	0	0	0	0
64	1	56	83	-1	211	127	13.4	35	ABpraaapa	349	537	0	0		0	0	0	0	0
65	1	105	148	-1	185	154	21.5	30	ABarapppaa	-103	0	0	0		0	0	0	0	0
66	1	197	224	-1	427	174	15.1	30	Dppa	284	-122	0	0		0	0	0	0	0
67	1	233	171	-1	215	350	25.1	30	ABalppapap	278	1116	0	0		0	0	0	0	0
68	1	53	120	-1	126	199	21.1	30	ABaraaapaa	322	0	0	0		0	0	0	0	0
69	1	224	106	-1	198	130	9.7	27	ABpraapaaa	166	0	0	0		0	0	0	0	0
70	1	81	63	-1	519	142	9.4	33	ABprapapa	285	164	0	0		0	0	0	0	0
71	1	78	156	164	268	120	13.6	32	ABpraaapp	173	0	0	0		0	0	0	0	0
72	1	47	34	-1	108	175	10.4	32	ABalaaapp	147	0	0	0		0	0	0	0	0
73	1	154	233	-1	456	232	11.5	38	Epra	380	234	0	0		0	0	0	0	0
74	1	29	70	-1	398	175	6.5	30	ABarpppaa	302	62	0	0		0	0	0	0	0
75	1	36	51	-1	109	249	6.9	31	ABalappaa	-95	0	0	0		0	0	0	0	0
76	1	118	65	-1	159	215	23.4	31	ABaraaapap	273	0	0	0		0	0	0	0	0
77	1	37	110	203	143	354	10.7	31	ABalpppaa	202	-524	0	0		0	0	0	0	0
78	1	147	37	-1	84	222	10.6	32	ABalaaapa	348	0	0	0		0	0	0	0	0
79	1	235	118	-1	391	109	20.5	29	ABprppaapa	211	146	0	0		0	0	0	0	0
80	1	123	161	-1	397	330	17.7	30	Daap	298	-1555	0	0		0	0	0	0	0
81	1	120	154	-1	356	101	19.4	34	ABprppaaa	227	205	0	0		0	0	0	0	0
82	1	24	10	-1	179	375	10.6	27	ABalppppaa	170	0	0	0		0	0	0	0	0
83	1	82	142	-1	112	290	18.7	33	ABalpaapap	292	-72	0	0		0	0	0	0	0
84	1	169	99	-1	232	235	6.5	30	ABarpaaap	287	-447	0	0		0	0	0	0	0
85	1	171	160	-1	361	291	23.1	29	MSaappa	270	-1411	0	0		0	0	0	0	0
86	1	152	191	-1	160	291	24.6	29	ABalpappaa	282	191	0	0		0	0	0	0	0
87	1	117	23	101	207	343	6.8	34	ABplaapaa	213	796	0	0		0	0	0	0	0
88	1	116	22	-1	480	385	11.5	33	ABplapapa	329	-564	0	0		0	0	0	0	0
89	1	23	85	-1	444	177	6.1	33	ABarpppap	30	0	0	0		0	0	0	0	0
90	1	115	196	216	224	203	14.1	37	MSpaaap	182	0	0	0		0	0	0	0	0
91	1	214	84	-1	383	136	24.6	31	ABprpapapa	232	732	0	0		0	0	0	0	0
92	1	226	136	-1	324	122	16.7	28	ABprpaapaa	223	186	0	0		0	0	0	0	0
93	1	185	19	-1	275	246	14.8	30	MSaaapp	247	-210	0	0		0	0	0	0	0
94	1	217	147	-1	236	389	14.8	28	ABplpaapaa	96	0	0	0		0	0	0	0	0
95	1	194	218	-1	471	237	5.6	37	Cpaaa	368	243	0	0		0	0	0	0	0
96	1	122	11	-1	159	154	9.5	32	ABalaappp	211	0	0	0		0	0	0	0	0
97	1	175	105	-1	496	400	17.8	34	ABplappap	349	178	0	0		0	0	0	0	0
98	1	52	129	-1	310	330	18.6	30	MSappap	289	-404	0	0		0	0	0	0	0
99	1	101	8	-1	445	398	15.3	34	ABplappaa	140	0	0	0		0	0	0	0	0
100	1	223	198	-1	383	217	21.8	33	MSpappa	258	-84	0	0		0	0	0	0	0
101	1	25	157	-1	210	379	13.8	29	ABalpppapp	141	0	0	0		0	0	0	0	0
102	1	218	111	-1	475	307	16.8	32	Dapp	323	173	0	0		0	0	0	0	0
103	1	95	32	-1	205	337	20.4	30	ABalpapapp	241	1060	0	0		0	0	0	0	0
104	1	6	3	-1	529	358	9.9	34	ABarppapp	704	0	0	0		0	0	0	0	0
105	1	214	238	-1	409	144	22.9	30	ABprpapapp	193	-179	0	0		0	0	0	0	0
106	1	209	145	-1	407	366	25.4	31	ABplppppaa	259	400	0	0		0	0	0	0	0
107	1	134	97	-1	608	244	13.2	37	Cpapa	377	909	0	0		0	0	0	0	0
108	1	71	5	-1	97	283	8.3	32	ABalapaaa	254	0	0	0		0	0	0	0	0
109	1	90	239	-1	288	164	24.5	31	ABarappapa	232	493	0	0		0	0	0	0	0
110	1	77	123	186	170	226	17.4	31	ABaraappa	114	0	0	0		0	0	0	0	0
111	1	135	251	-1	242	342	8.1	27	ABplaapapa	203	779	0	0		0	0	0	0	0
112	1	42	9	-1	79	234	14.9	33	ABalaaaar	325	-99	0	0		0	0	0	0	0
113	1	66	104	-1	342	141	24.4	31	ABarappapp	188	0	0	0		0	0	0	0	0
114	1	229	50	-1	172	331	23.0	29	ABalpapaap	203	-159	0	0		0	0	0	0	0
115	1	202	236	-1	267	111	9.5	27	ABpraapapa	240	16	0	0		0	0	0	0	0
116	1	227	92	-1	565	190	21.4	34	ABprapppp	330	866	0	0		0	0	0	0	0
117	1	151	159	-1	317	314	23.7	35	ABplpappa	307	31	0	0		0	0	0	0	0
118	1	20	244	-1	244	352	13.3	28	ABalpppppa	275	215	0	0		0	0	0	0	0
119	1	179	49	-1	543	294	22.3	34	Cappp	333	941	0	0		0	0	0	0	0
120	1	219	202	-1	423	175	23.2	28	ABprpapppa	204	73	0	0		0	0	0	0	0
121	1	72	17	-1	301	326	6.4	32	ABplaaapa	325	145	0	0		0	0	0	0	0
122	1	88	74	-1	500	219	25.1	30	ABprpppppa	62	0	0	0		0	0	0	0	0
123	1	236	246	-1	464	212	25.2	33	ABprpapppp	75	0	0	0		0	0	0	0	0
124	1	85	189	-1	303	104	15.1	30	ABprpaappa	173	0	0	0		0	0	0	0	0
125	1	46	138	-1	535	147	14.6	35	ABprappap	738	0	0	0		0	0	0	0	0
126	1	181	180	-1	222	286	21.4	29	ABalpapppa	254	170	0	0		0	0	0	0	0
127	1	99	258	-1	477	362	24.2	33	ABplpppapa	273	1282	0	0		0	0	0	0	0
128	1	234	125	-1	145	206	12.5	28	MSpaaaaa	1084	0	0	0		0	0	0	0	0
129	1	111	39	-1	216	381	22.5	31	ABalppappa	281	551	0	0		0	0	0	0	0
130	1	205	163	-1	443	393	19.8	36	ABplppapp	330	127	0	0		0	0	0	0	0
131	1	40	190	-1	210	187	5.8	33	ABarpapaa	277	736	0	0		0	0	0	0	0
132	1	142	172	-1	232	270	13.2	33	MSaaapa	335	-234	0	0		0	0	0	0	0
133	1	198	124	-1	190	275	16.4	29	ABaraapapa	102	0	0	0		0	0	0	0	0
134	1	60	248	-1	198	248	6.1	31	ABarpaaaa	280	-807	0	0		0	0	0	0	0
135	1	68	27	-1	97	207	18.2	34	ABaraaaaa	244	0	0	0		0	0	0	0	0
136	1	114	78	-1	191	252	20.8	30	ABarapaapa	151	0	0	0		0	0	0	0	0
137	1	104	16	-1	146	295	7.3	31	ABalapapa	402	0	0	0		0	0	0	0	0
138	1	19	184	-1	318	211	12.6	38	Eara	382	1097	0	0		0	0	0	0	0
139	1	221	89	-1	344	393	13.5	29	ABplaapppa	290	-748	0	0		0	0	0	0	0
140	1	163	13	-1	398	394	13.5	30	ABplaapppp	296	-267	0	0		0	0	0	0	0
141	1	35	221	-1	223	176	19.3	31	MSppaap	285	1304	0	0		0	0	0	0	0
142	1	109	122	-1	323	231	6.2	35	ABarpaapp	453	0	0	0		0	0	0	0	0
143	1	158	235	-1	291	283	12.2	36	Eala	357	77	0	0		0	0	0	0	0
144	1	57	178	-1	522	252	14.4	39	Eprp	393	195	0	0		0	0	0	0	0
145	1	131	204	-1	296	359	13.5	30	ABalpppppp	-3	0	0	0		0	0	0	0	0
146	1	136	141	-1	234	327	14.6	31	MSapapa	413	0	0	0		0	0	0	0	0
147	1	139	230	-1	442	131	9.3	32	ABprapaap	316	-629	0	0		0	0	0	0	0
148	1	119	56	-1	465	288	25.1	34	ABplpppppa	345	624	0	0		0	0	0	0	0
149	1	125	146	-1	200	321	15.6	31	MSapaap	-149	0	0	0		0	0	0	0	0
150	1	196	212	-1	323	132	21.2	31	ABprpapaaa	203	-499	0	0		0	0	0	0	0
151	1	33	20	-1	397	356	9.9	32	ABplapaap	-39	0	0	0		0	0	0	0	0
152	1	220	82	-1	376	158	16.3	29	Dpaa	258	-403	0	0		0	0	0	0	0
153	1	74	197	-1	456	159	21.5	31	ABprppppaa	264	-1480	0	0		0	0	0	0	0
154	1	39	143	-1	282	189	21.3	31	ABarapappa	248	115	0	0		0	0	0	0	0
155	1	132	12	-1	502	309	25.5	32	ABplpppapp	248	423	0	0		0	0	0	0	0
156	1	84	31	-1	376	327	13.5	29	MSapppp	286	-61	0	0		0	0	0	0	0
157	1	161	144	-1	402	108	17.1	30	ABprppapaa	235	85	0	0		0	0	0	0	0
158	1	178	137	-1	238	154	16.0	30	MSppapa	252	53	0	0		0	0	0	0	0
159	1	9	30	-1	156	371	17.2	32	ABalppaap	328	-28	0	0		0	0	0	0	0
160	1	30	169	214	399	129	8.5	33	ABprapaaa	234	476	0	0		0	0	0	0	0
161	1	212	24	-1	439	305	20.1	35	Capaa	275	-201	0	0		0	0	0	0	0
162	1	45	36	-1	157	329	18.5	30	ABalpapapa	271	-49	0	0		0	0	0	0	0
163	1	89	91	-1	493	176	6.5	32	ABarppppa	46	0	0	0		0	0	0	0	0
164	1	38	90	-1	425	313	6.3	35	ABarppaap	286	0	0	0		0	0	0	0	0
165	1	199	168	-1	565	211	17.1	35	Cpppa	430	0	0	0		0	0	0	0	0
166	1	102	14	-1	384	104	12.2	30	ABpraapppa	437	0	0	0		0	0	0	0	0
167	1	13	139	-1	484	139	18.5	34	ABprppapp	310	126	0	0		0	0	0	0	0
168	1	193	95	-1	489	210	15.7	32	Dppp	320	-270	0	0		0	0	0	0	0
169	1	200	194	-1	274	238	5.6	34	ABarpaapa	160	0	0	0		0	0	0	0	0
170	1	10	1	-1	399	158	12.5	30	MSppppp	390	0	0	0		0	0	0	0	0
171	1	121	57	-1	342	88	15.4	27	ABprpaappp	-213	0	0	0		0	0	0	0	0
172	1	184	170	-1	282	277	22.8	33	ABalpapppp	326	-568	0	0		0	0	0	0	0
173	1	86	103	-1	378	240	6.1	33	ABarppaaa	336	607	0	0		0	0	0	0	0
174	1	155	45	-1	354	160	6.7	34	ABarpappp	370	0	0	0		0	0	0	0	0
175	1	144	182	-1	559	241	21.4	35	Cpppp	321	852	0	0		0	0	0	0	0
176	1	129	131	-1	295	289	6.6	27	ABplaaaapp	161	0	0	0		0	0	0	0	0
177	1	26	79	-1	307	105	11.8	27	ABpraappaa	277	-894	0	0		0	0	0	0	0
178	1	188	199	-1	208	307	24.3	30	ABalpappap	305	872	0	0		0	0	0	0	0
179	1	192	206	-1	249	391	10.8	25	ABplaappaa	217	219	0	0		0	0	0	0	0
180	0	-1	-1	-1	305	233	15.5	24		85	0	0	0		0	0	0	0	0
181	1	76	211	-1	250	222	19.5	33	ABaraappp	286	371	0	0		0	0	0	0	0
182	1	92	69	-1	288	165	12.9	31	MSppapp	-11	0	0	0		0	0	0	0	0
183	1	58	76	-1	357	283	14.1	37	Ealp	372	-992	0	0		0	0	0	0	0
184	1	128	116	-1	245	392	21.4	30	ABplpaaapa	154	0	0	0		0	0	0	0	0
185	1	189	174	-1	303	172	17.9	31	MSpppaa	279	-379	0	0		0	0	0	0	0
186	1	145	220	-1	293	127	17.9	29	ABprpaaapa	216	-1129	0	0		0	0	0	0	0
187	1	1	29	-1	159	384	13.5	29	ABalpppapa	107	0	0	0		0	0	0	0	0
188	1	110	80	-1	251	336	22.1	33	ABplpapaa	166	0	0	0		0	0	0	0	0
189	1	63	88	-1	334	205	23.9	35	ABarapappp	349	51	0	0		0	0	0	0	0
190	1	51	226	-1	538	158	19.3	35	ABprapppa	588	0	0	0		0	0	0	0	0
191	1	201	183	-1	404	220	13.5	38	Earp	381	721	0	0		0	0	0	0	0
192	1	59	243	-1	602	321	18.6	26	Caapp	188	-44	0	0		0	0	0	0	0
193	1	153	209	-1	337	411	17.4	31	ABplpaappp	123	0	0	0		0	0	0	0	0
194	1	211	53	-1	501	153	22.4	33	ABprpppaap	290	-521	0	0		0	0	0	0	0
195	1	186	201	-1	367	246	22.6	31	MSpapap	-89	0	0	0		0	0	0	0	0
196	1	32	113	-1	398	298	21.5	34	MSaappp	65	0	0	0		0	0	0	0	0
197	1	207	59	-1	435	126	22.1	29	ABprppaapp	-192	0	0	0		0	0	0	0	0
198	1	130	26	-1	465	118	21.7	32	ABprpppaaa	283	-896	0	0		0	0	0	0	0
199	1	14	152	-1	347	171	18.4	32	MSpppap	276	530	0	0		0	0	0	0	0
200	1	8	102	-1	156	333	15.0	27	ABalpaappp	265	-553	0	0		0	0	0	0	0
201	1	133	195	-1	277	218	24.5	33	ABarapapap	317	1911	0	0		0	0	0	0	0
202	1	191	176	-1	368	108	15.2	27	ABprpaapap	199	161	0	0		0	0	0	0	0
203	1	98	38	-1	151	296	13.4	30	MSapaaa	292	582	0	0		0	0	0	0	0
204	1	15	54	-1	168	368	21.6	29	ABalppapaa	279	-645	0	0		0	0	0	0	0
205	1	67	256	-1	440	329	24.9	32	ABplppppap	135	0	0	0		0	0	0	0	0
206	1	94	73	-1	524	181	22.1	30	ABprpppapa	266	768	0	0		0	0	0	0	0
207	1	126	128	-1	238	112	20.4	30	ABprpaaaaa	152	0	0	0		0	0	0	0	0
208	1	107	40	-1	298	126	22.2	30	ABarappppp	238	764	0	0		0	0	0	0	0
209	1	159	114	223	311	354	23.4	36	ABplpapap	251	-764	0	0		0	0	0	0	0
210	1	138	127	-1	260	145	21.1	30	ABarappppa	272	0	0	0		0	0	0	0	0
211	1	216	188	-1	298	410	18.1	29	ABplpaappa	503	0	0	0		0	0	0	0	0
212	1	61	130	-1	333	151	13.4	30	MSppppa	301	606	0	0		0	0	0	0	0
213	1	231	126	-1	218	300	6.9	26	ABplaaaaap	198	781	0	0		0	0	0	0	0
214	1	27	231	-1	278	393	16.5	30	ABplpaapap	140	0	0	0		0	0	0	0	0
215	1	112	134	-1	308	126	9.8	28	ABpraapapp	152	0	0	0		0	0	0	0	0
216	1	100	175	-1	72	287	14.7	33	ABalaaaal	-9	0	0	0		0	0	0	0	0
217	1	97	112	-1	225	366	10.4	27	ABalppppap	172	0	0	0		0	0	0	0	0
218	1	190	234	-1	379	386	22.8	35	ABplppaap	132	0	0	0		0	0	0	0	0
219	1	143	107	-1	440	120	12.7	30	ABpraapppp	293	108	0	0		0	0	0	0	0
220	1	183	75	-1	522	281	24.8	33	ABplpppppp	296	393	0	0		0	0	0	0	0
221	1	228	215	-1	425	282	12.5	38	Epla	388	180	0	0		0	0	0	0	0
222	1	231	42	-1	179	293	6.6	27	ABplaaaaaa	205	-515	0	0		0	0	0	0	0
223	1	62	205	-1	541	242	25.1	34	ABprpppppp	15	0	0	0		0	0	0	0	0
224	1	204	249	-1	444	377	24.3	32	ABplpppaap	163	0	0	0		0	0	0	0	0
225	1	54	155	-1	303	391	11.3	28	ABplaappap	170	0	0	0		0	0	0	0	0
226	1	237	61	-1	287	356	9.3	28	ABplaapapp	134	0	0	0		0	0	0	0	0
227	1	41	150	-1	246	136	9.4	30	ABpraapaap	207	501	0	0		0	0	0	0	0
228	1	50	225	-1	539	208	25.0	31	ABprpppapp	277	-653	0	0		0	0	0	0	0
229	1	7	245	-1	289	393	20.6	31	ABplpaaapp	66	0	0	0		0	0	0	0	0
230	1	137	41	-1	337	287	20.6	33	MSaapap	34	0	0	0		0	0	0	0	0
231	1	164	151	-1	451	126	18.2	30	ABprppapap	204	-483	0	0		0	0	0	0	0
232	1	208	135	-1	246	300	6.8	27	ABplaaaapa	222	-156	0	0		0	0	0	0	0
233	1	160	177	-1	467	201	19.4	34	Cppaa	347	-126	0	0		0	0	0	0	0
234	1	11	165	-1	614	249	19.1	37	Cpapp	363	-228	0	0		0	0	0	0	0
235	1	124	35	-1	375	335	24.4	35	ABplpappp	391	0	0	0		0	0	0	0	0
236	1	165	247	-1	232	387	18.2	31	ABplpaaaap	257	-490	0	0		0	0	0	0	0
237	1	149	254	-1	263	178	24.4	29	ABarappaap	172	0	0	0		0	0	0	0	0
238	1	180	185	-1	493	178	25.2	33	ABprppppap	416	0	0	0		0	0	0	0	0
239	1	232	257	-1	456	251	16.4	31	Z2	138	0	0	0		0	0	0	0	0
240	1	18	25	-1	582	346	15.4	34	Caapa	311	369	0	0		0	0	0	0	0
241	1	113	192	-1	413	182	18.5	31	Dpap	-102	0	0	0		0	0	0	0	0
242	1	127	232	-1	233	235	25.3	33	ABarapapaa	153	0	0	0		0	0	0	0	0
243	1	172	140	-1	358	173	23.1	30	ABprpappaa	136	0	0	0		0	0	0	0	0
244	1	240	87	-1	347	336	18.8	29	Daaa	216	81	0	0		0	0	0	0	0
245	1	238	255	-1	315	237	19.6	34	MSpapaa	265	150	0	0		0	0	0	0	0
246	1	241	-1	-1	380	259	18.0	31	Z3	59	0	0	0		0	0	0	0	0
