# Supplementary material for: The AP-2 Transcription Factor APTF-2 Is Required for Neuroblast and Epidermal Morphogenesis in Caenorhabditis elegans Embryogenesis
Source: PLoS Genet. 2016 May 13;12(5):e1006048. doi: 10.1371/journal.pgen.1006048 (PMC4866721; doi:10.1371/journal.pgen.1006048)
Supplement: S2 Text — (ZIP) [file pgen.1006048.s030.zip › nuclei/t132-nuclei]

1	1	170	133	-1	395	157	12.3	29	MSppppp	362	0	0	0		0	0	0	0	0
2	1	5	51	-1	506	231	18.9	34	Cppap	331	128	0	0		0	0	0	0	0
3	1	104	154	-1	535	359	10.2	33	ABarppapp	332	85	0	0		0	0	0	0	0
4	1	21	37	-1	143	261	17.2	33	ABaraapaa	-197	0	0	0		0	0	0	0	0
5	1	108	188	-1	85	280	8.8	33	ABalapaaa	333	149	0	0		0	0	0	0	0
6	1	45	152	216	285	286	18.2	36	MSaapaa	281	-417	0	0		0	0	0	0	0
7	1	57	113	-1	195	388	18.6	29	ABplpaaaaa	256	736	0	0		0	0	0	0	0
8	1	99	111	-1	444	395	15.6	33	ABplappaa	297	-136	0	0		0	0	0	0	0
9	1	112	12	-1	75	242	15.5	34	ABalaaaar	337	-206	0	0		0	0	0	0	0
10	1	82	186	-1	179	369	10.4	28	ABalppppaa	-147	0	0	0		0	0	0	0	0
11	1	96	79	-1	156	155	9.7	32	ABalaappp	-116	0	0	0		0	0	0	0	0
12	1	155	125	-1	503	303	25.8	31	ABplpppapp	266	-206	0	0		0	0	0	0	0
13	1	140	230	-1	397	395	14.1	30	ABplaapppp	276	519	0	0		0	0	0	0	0
14	1	166	148	-1	386	104	12.1	29	ABpraapppa	121	0	0	0		0	0	0	0	0
15	1	39	76	-1	134	158	12.7	34	ABalaappa	254	0	0	0		0	0	0	0	0
16	1	137	47	-1	140	292	7.8	31	ABalapapa	-181	0	0	0		0	0	0	0	0
17	1	121	114	-1	296	329	6.4	32	ABplaaapa	25	0	0	0		0	0	0	0	0
18	1	15	44	-1	212	120	16.5	35	ABpraaaap	137	0	0	0		0	0	0	0	0
19	1	93	195	-1	274	248	14.6	30	MSaaapp	364	0	0	0		0	0	0	0	0
20	1	151	116	-1	400	358	10.3	32	ABplapaap	262	1111	0	0		0	0	0	0	0
21	1	35	16	-1	451	353	8.1	33	ABarppapa	216	0	0	0		0	0	0	0	0
22	1	88	82	-1	480	382	11.5	34	ABplapapa	123	0	0	0		0	0	0	0	0
23	1	87	81	-1	173	335	6.7	26	ABplaapaaa	204	162	0	0		0	0	0	0	0
24	1	161	14	-1	433	303	19.9	35	Capaa	330	426	0	0		0	0	0	0	0
25	1	240	261	-1	589	342	15.5	34	Caapa	317	379	0	0		0	0	0	0	0
26	1	198	42	-1	464	126	22.6	31	ABprpppaaa	309	177	0	0		0	0	0	0	0
27	1	135	69	70	100	211	18.8	37	ABaraaaaa	245	232	0	0		0	0	0	0	0
28	1	50	78	-1	372	363	10.3	27	ABplapaaap	446	0	0	0		0	0	0	0	0
29	1	187	97	-1	154	384	12.8	30	ABalpppapa	82	0	0	0		0	0	0	0	0
30	1	159	176	-1	156	374	16.6	31	ABalppaap	283	0	0	0		0	0	0	0	0
31	1	156	26	-1	373	331	13.7	30	MSapppp	296	-210	0	0		0	0	0	0	0
32	1	103	130	-1	209	338	20.3	29	ABalpapapp	267	433	0	0		0	0	0	0	0
33	1	18	63	-1	126	228	7.6	33	ABalappap	-108	0	0	0		0	0	0	0	0
34	1	72	99	-1	105	178	10.2	32	ABalaaapp	-277	0	0	0		0	0	0	0	0
35	1	235	262	-1	378	328	24.4	36	ABplpappp	293	706	0	0		0	0	0	0	0
36	1	162	32	-1	158	332	18.7	30	ABalpapapa	268	0	0	0		0	0	0	0	0
37	1	78	105	-1	80	219	11.4	32	ABalaaapa	89	0	0	0		0	0	0	0	0
38	1	203	155	-1	152	299	13.6	30	MSapaaa	295	-53	0	0		0	0	0	0	0
39	1	129	92	-1	213	380	22.4	30	ABalppappa	410	0	0	0		0	0	0	0	0
40	1	208	220	-1	292	118	21.7	30	ABarappppp	256	766	0	0		0	0	0	0	0
41	1	230	86	-1	335	280	20.7	35	MSaapap	335	1046	0	0		0	0	0	0	0
42	1	222	127	-1	171	293	6.2	25	ABplaaaaaa	198	-502	0	0		0	0	0	0	0
43	1	44	50	-1	425	232	22.1	36	MSpappp	356	-401	0	0		0	0	0	0	0
44	1	31	243	-1	287	329	14.6	31	MSapapp	83	0	0	0		0	0	0	0	0
45	1	174	208	-1	356	161	6.8	34	ABarpappp	336	188	0	0		0	0	0	0	0
46	1	51	104	-1	266	112	18.6	29	ABprpaaaap	253	396	0	0		0	0	0	0	0
47	1	7	254	-1	571	259	7.6	34	Cpaap	347	-325	0	0		0	0	0	0	0
48	1	3	21	-1	173	130	15.9	33	ABpraaaaa	269	485	0	0		0	0	0	0	0
49	1	119	263	-1	541	293	22.2	33	Cappp	-342	0	0	0		0	0	0	0	0
50	1	114	146	-1	179	335	23.4	28	ABalpapaap	240	-483	0	0		0	0	0	0	0
51	1	75	199	-1	105	255	6.8	31	ABalappaa	285	-122	0	0		0	0	0	0	0
52	1	42	183	-1	519	317	6.8	37	Caaaa	364	281	0	0		0	0	0	0	0
53	1	194	142	-1	503	150	22.6	32	ABprpppaap	294	-824	0	0		0	0	0	0	0
54	1	204	27	-1	166	371	21.3	30	ABalppapaa	-165	0	0	0		0	0	0	0	0
55	1	54	55	-1	111	354	14.2	31	ABalppaaa	312	1174	0	0		0	0	0	0	0
56	1	148	202	-1	467	283	23.8	35	ABplpppppa	341	370	0	0		0	0	0	0	0
57	1	171	75	-1	342	85	15.3	30	ABprpaappp	-36	0	0	0		0	0	0	0	0
58	1	1	103	-1	347	317	7.4	32	ABplaaapp	229	0	0	0		0	0	0	0	0
59	1	197	215	-1	436	118	21.5	31	ABprppaapp	237	452	0	0		0	0	0	0	0
60	1	43	29	-1	86	251	20.6	31	ABalpaapaa	308	838	0	0		0	0	0	0	0
61	1	226	36	-1	284	359	9.1	30	ABplaapapp	231	141	0	0		0	0	0	0	0
62	1	27	10	-1	272	187	15.8	33	MSpaapa	325	-426	0	0		0	0	0	0	0
63	1	70	213	244	517	153	9.6	37	ABprapapa	242	-170	0	0		0	0	0	0	0
64	1	2	2	-1	580	317	10.3	36	Caaap	62	0	0	0		0	0	0	0	0
65	1	76	115	-1	161	218	23.3	32	ABaraaapap	298	0	0	0		0	0	0	0	0
66	1	8	217	-1	304	162	7.0	32	ABarpappa	246	0	0	0		0	0	0	0	0
67	1	33	18	-1	171	321	10.9	33	ABalapapp	-62	0	0	0		0	0	0	0	0
68	1	29	124	-1	179	293	20.4	33	ABalpaaap	238	751	0	0		0	0	0	0	0
69	1	182	9	-1	284	156	12.9	32	MSppapp	255	-325	0	0		0	0	0	0	0
70	1	74	22	-1	400	172	7.1	30	ABarpppaa	-162	0	0	0		0	0	0	0	0
71	1	59	40	-1	240	272	17.2	29	ABaraapapp	246	166	0	0		0	0	0	0	0
72	1	62	174	-1	413	398	23.3	32	ABplpppaaa	316	1392	0	0		0	0	0	0	0
73	1	206	95	-1	519	182	22.4	31	ABprpppapa	287	459	0	0		0	0	0	0	0
74	1	122	171	-1	505	220	25.5	30	ABprpppppa	304	390	0	0		0	0	0	0	0
75	1	220	210	-1	521	279	24.5	32	ABplpppppp	327	228	0	0		0	0	0	0	0
76	1	183	256	-1	355	284	14.3	36	Ealp	361	1158	0	0		0	0	0	0	0
77	1	6	161	-1	349	109	10.8	29	ABpraappap	-194	0	0	0		0	0	0	0	0
78	1	136	84	-1	193	254	20.3	30	ABarapaapa	502	0	0	0		0	0	0	0	0
79	1	177	242	-1	308	99	11.8	27	ABpraappaa	225	-464	0	0		0	0	0	0	0
80	1	188	251	-1	255	335	21.8	35	ABplpapaa	232	159	0	0		0	0	0	0	0
81	1	32	248	-1	568	176	12.4	30	ABprapappp	403	0	0	0		0	0	0	0	0
82	1	152	258	-1	376	153	16.1	28	Dpaa	232	224	0	0		0	0	0	0	0
83	1	64	166	-1	195	130	13.3	33	ABpraaapa	294	182	0	0		0	0	0	0	0
84	1	91	181	-1	371	132	24.4	31	ABprpapapa	215	-211	0	0		0	0	0	0	0
85	1	89	110	-1	444	175	6.1	33	ABarpppap	190	0	0	0		0	0	0	0	0
86	0	180	-1	-1	306	233	15.3	24		211	1676	0	0		0	0	0	0	0
87	1	244	232	-1	345	335	18.5	29	Daaa	296	63	0	0		0	0	0	0	0
88	1	189	147	-1	330	200	23.9	34	ABarapappp	333	-272	0	0		0	0	0	0	0
89	1	139	93	-1	343	394	13.4	29	ABplaapppa	264	1105	0	0		0	0	0	0	0
90	1	164	189	-1	425	314	6.5	35	ABarppaap	261	0	0	0		0	0	0	0	0
91	1	163	31	-1	493	180	6.4	32	ABarppppa	-67	0	0	0		0	0	0	0	0
92	1	116	90	-1	562	188	21.4	33	ABprapppp	-115	0	0	0		0	0	0	0	0
93	1	10	57	-1	567	214	7.5	32	ABarppppp	100	0	0	0		0	0	0	0	0
94	1	19	48	-1	399	183	23.7	30	ABprpappap	256	-515	0	0		0	0	0	0	0
95	1	168	233	-1	485	208	15.5	33	Dppp	304	-276	0	0		0	0	0	0	0
96	1	20	49	-1	92	196	14.9	33	ABalaapaa	161	0	0	0		0	0	0	0	0
97	1	107	226	-1	603	243	12.8	38	Cpapa	378	428	0	0		0	0	0	0	0
98	1	63	33	-1	123	328	22.0	31	ABalpapaaa	276	-451	0	0		0	0	0	0	0
99	1	84	191	-1	230	239	6.8	31	ABarpaaap	295	-489	0	0		0	0	0	0	0
100	1	46	38	-1	130	237	19.7	32	ABaraaaap	128	0	0	0		0	0	0	0	0
101	1	87	160	-1	219	339	7.0	27	ABplaapaap	192	158	0	0		0	0	0	0	0
102	1	200	204	-1	153	335	15.2	28	ABalpaappp	107	0	0	0		0	0	0	0	0
103	1	173	73	-1	381	241	6.3	34	ABarppaaa	217	0	0	0		0	0	0	0	0
104	1	113	205	-1	335	135	24.7	30	ABarappapp	284	-183	0	0		0	0	0	0	0
105	1	97	206	-1	498	396	17.8	35	ABplappap	260	0	0	0		0	0	0	0	0
106	1	69	143	-1	192	137	8.7	27	ABpraapaaa	249	126	0	0		0	0	0	0	0
107	1	219	249	-1	438	113	13.4	31	ABpraapppp	91	0	0	0		0	0	0	0	0
108	1	61	252	-1	305	90	18.5	30	ABprpaaapp	73	0	0	0		0	0	0	0	0
109	1	24	24	-1	130	268	23.4	35	ABalpaaaa	-200	0	0	0		0	0	0	0	0
110	1	77	144	-1	151	362	10.4	27	ABalpppaap	199	1676	0	0		0	0	0	0	0
111	1	102	236	-1	477	305	16.7	33	Dapp	292	-111	0	0		0	0	0	0	0
112	1	217	126	-1	219	368	9.8	28	ABalppppap	458	0	0	0		0	0	0	0	0
113	1	196	87	-1	393	297	21.0	34	MSaappp	318	623	0	0		0	0	0	0	0
114	1	209	219	-1	290	354	23.7	31	ABplpapapa	230	-476	0	0		0	0	0	0	0
115	1	25	158	-1	129	159	16.3	33	ABalaapap	279	0	0	0		0	0	0	0	0
116	1	184	211	-1	245	393	21.4	30	ABplpaaapa	145	0	0	0		0	0	0	0	0
117	1	50	145	-1	327	348	10.4	27	ABplapaaaa	190	1387	0	0		0	0	0	0	0
118	1	79	255	-1	390	111	21.0	30	ABprppaapa	249	146	0	0		0	0	0	0	0
119	1	41	43	-1	470	278	21.2	36	Capap	368	103	0	0		0	0	0	0	0
120	1	68	58	-1	128	198	21.6	30	ABaraaapaa	266	613	0	0		0	0	0	0	0
121	1	32	185	-1	555	176	7.7	29	ABprapappa	217	745	0	0		0	0	0	0	0
122	1	142	89	-1	326	234	5.9	35	ABarpaapp	359	534	0	0		0	0	0	0	0
123	1	110	25	-1	145	217	16.7	26	ABaraappaa	214	761	0	0		0	0	0	0	0
124	1	133	3	-1	189	278	16.3	30	ABaraapapa	291	2283	0	0		0	0	0	0	0
125	1	128	159	-1	129	206	12.8	28	MSpaaaaa	148	0	0	0		0	0	0	0	0
126	1	213	246	-1	219	298	7.0	25	ABplaaaaap	158	0	0	0		0	0	0	0	0
127	1	210	239	-1	254	140	21.9	29	ABarappppa	251	196	0	0		0	0	0	0	0
128	1	207	30	-1	231	113	20.1	29	ABprpaaaaa	240	466	0	0		0	0	0	0	0
129	1	98	118	-1	307	332	18.6	30	MSappap	295	588	0	0		0	0	0	0	0
130	1	212	138	-1	328	149	13.3	31	MSppppa	266	977	0	0		0	0	0	0	0
131	1	176	172	-1	297	290	6.6	26	ABplaaaapp	289	0	0	0		0	0	0	0	0
132	1	56	122	228	251	186	6.8	35	ABarpapap	214	119	0	0		0	0	0	0	0
133	1	12	72	-1	160	212	8.3	34	ABalapppa	304	-90	0	0		0	0	0	0	0
134	1	215	94	-1	301	126	10.2	28	ABpraapapp	244	-465	0	0		0	0	0	0	0
135	1	232	59	-1	250	296	7.3	26	ABplaaaapa	246	1653	0	0		0	0	0	0	0
136	1	92	139	-1	323	123	16.6	29	ABprpaapaa	238	-746	0	0		0	0	0	0	0
137	1	158	28	-1	234	155	15.7	31	MSppapa	276	63	0	0		0	0	0	0	0
138	1	125	240	257	536	154	14.4	32	ABprappap	-281	0	0	0		0	0	0	0	0
139	1	167	8	-1	483	134	18.7	35	ABprppapp	286	435	0	0		0	0	0	0	0
140	1	243	80	-1	349	165	23.5	29	ABprpappaa	238	156	0	0		0	0	0	0	0
141	1	146	62	-1	231	334	14.6	33	MSapapa	325	-124	0	0		0	0	0	0	0
142	1	83	136	-1	119	300	18.7	33	ABalpaapap	305	221	0	0		0	0	0	0	0
143	1	154	52	-1	279	187	20.9	29	ABarapappa	269	130	0	0		0	0	0	0	0
144	1	157	121	-1	400	107	17.4	31	ABprppapaa	263	83	0	0		0	0	0	0	0
145	1	106	20	-1	408	360	25.5	31	ABplppppaa	82	0	0	0		0	0	0	0	0
146	1	149	65	-1	199	325	15.8	30	MSapaap	298	-239	0	0		0	0	0	0	0
147	1	94	182	-1	232	389	14.5	28	ABplpaapaa	203	77	0	0		0	0	0	0	0
148	1	65	46	-1	182	155	21.8	29	ABarapppaa	212	0	0	0		0	0	0	0	0
149	1	4	245	-1	234	237	22.3	32	ABarapaapp	99	0	0	0		0	0	0	0	0
150	1	227	60	-1	241	138	9.0	28	ABpraapaap	248	-1027	0	0		0	0	0	0	0
151	1	231	74	-1	450	120	18.3	30	ABprppapap	219	-806	0	0		0	0	0	0	0
152	1	199	203	-1	345	165	18.3	32	MSpppap	323	1315	0	0		0	0	0	0	0
153	1	14	13	-1	97	330	18.2	28	ABalpaappa	240	0	0	0		0	0	0	0	0
154	1	81	15	222	356	102	19.3	33	ABprppaaa	201	0	0	0		0	0	0	0	0
155	1	225	187	-1	305	393	11.4	29	ABplaappap	514	0	0	0		0	0	0	0	0
156	1	71	168	-1	231	126	13.0	28	ABpraaappa	197	-147	0	0		0	0	0	0	0
157	1	101	169	-1	204	375	13.2	29	ABalpppapp	271	488	0	0		0	0	0	0	0
158	1	48	128	-1	497	293	13.1	38	Eplp	-15	0	0	0		0	0	0	0	0
159	1	117	162	-1	318	313	23.5	34	ABplpappa	346	-339	0	0		0	0	0	0	0
160	1	85	119	-1	363	280	22.8	29	MSaappa	253	-166	0	0		0	0	0	0	0
161	1	80	6	-1	397	334	17.4	30	Daap	281	128	0	0		0	0	0	0	0
162	1	40	200	-1	522	387	13.6	27	ABplapappa	197	259	0	0		0	0	0	0	0
163	1	130	238	-1	442	396	20.6	37	ABplppapp	315	-480	0	0		0	0	0	0	0
164	1	71	253	-1	280	110	13.4	28	ABpraaappp	163	0	0	0		0	0	0	0	0
165	1	234	102	-1	613	247	18.6	38	Cpapp	364	1037	0	0		0	0	0	0	0
166	1	36	157	-1	255	333	17.5	31	MSappaa	295	-192	0	0		0	0	0	0	0
167	1	55	150	-1	176	183	18.2	32	MSppaaa	180	0	0	0		0	0	0	0	0
168	1	165	83	-1	562	210	17.3	36	Cpppa	339	770	0	0		0	0	0	0	0
169	1	160	141	-1	421	127	9.4	26	ABprapaaap	193	-788	0	0		0	0	0	0	0
170	1	172	214	-1	283	273	22.6	34	ABalpapppp	287	97	0	0		0	0	0	0	0
171	1	67	106	-1	223	352	25.3	30	ABalppapap	272	485	0	0		0	0	0	0	0
172	1	132	207	-1	231	274	13.0	36	MSaaapa	210	-475	0	0		0	0	0	0	0
173	1	22	156	-1	508	367	21.6	35	ABplapppa	325	304	0	0		0	0	0	0	0
174	1	185	178	-1	304	169	18.0	31	MSpppaa	307	-69	0	0		0	0	0	0	0
175	1	216	120	-1	71	299	16.0	33	ABalaaaal	324	189	0	0		0	0	0	0	0
176	1	202	39	-1	365	106	15.1	27	ABprpaapap	-169	0	0	0		0	0	0	0	0
177	1	233	53	-1	463	201	19.1	35	Cppaa	342	1145	0	0		0	0	0	0	0
178	1	144	132	-1	516	250	14.6	39	Eprp	391	234	0	0		0	0	0	0	0
179	1	38	85	-1	490	125	14.5	33	ABprappaa	122	0	0	0		0	0	0	0	0
180	1	126	123	-1	224	290	21.4	29	ABalpapppa	269	861	0	0		0	0	0	0	0
181	1	52	179	-1	103	304	11.0	35	ABalapaap	281	-229	0	0		0	0	0	0	0
182	1	175	45	-1	560	242	21.3	35	Cpppp	358	-1177	0	0		0	0	0	0	0
183	1	191	223	-1	406	216	13.7	38	Earp	387	-219	0	0		0	0	0	0	0
184	1	138	17	-1	320	212	12.4	39	Eara	3	0	0	0		0	0	0	0	0
185	1	238	190	-1	496	181	25.1	33	ABprppppap	332	1094	0	0		0	0	0	0	0
186	1	110	193	-1	197	228	17.2	27	ABaraappap	249	447	0	0		0	0	0	0	0
187	1	53	71	-1	415	400	18.4	29	ABplppapap	249	-159	0	0		0	0	0	0	0
188	1	211	61	-1	291	408	17.9	29	ABplpaappa	116	0	0	0		0	0	0	0	0
189	1	124	241	-1	305	103	15.2	29	ABprpaappa	245	815	0	0		0	0	0	0	0
190	1	131	98	-1	203	191	5.7	33	ABarpapaa	95	0	0	0		0	0	0	0	0
191	1	86	235	-1	168	293	24.6	29	ABalpappaa	238	694	0	0		0	0	0	0	0
192	1	241	264	-1	411	178	18.5	32	Dpap	302	576	0	0		0	0	0	0	0
193	1	53	192	-1	364	402	18.3	28	ABplppapaa	219	772	0	0		0	0	0	0	0
194	1	169	135	-1	274	241	5.6	35	ABarpaapa	158	0	0	0		0	0	0	0	0
195	1	201	117	-1	276	219	24.3	31	ABarapapap	286	-1147	0	0		0	0	0	0	0
196	1	90	237	-1	250	203	12.5	30	MSpaaapp	216	-459	0	0		0	0	0	0	0
197	1	153	163	-1	458	165	21.7	31	ABprppppaa	248	-470	0	0		0	0	0	0	0
198	1	100	201	-1	381	205	21.5	32	MSpappa	257	-83	0	0		0	0	0	0	0
199	1	178	137	-1	212	311	24.2	32	ABalpappap	317	661	0	0		0	0	0	0	0
200	1	40	225	-1	544	362	16.5	29	ABplapappp	258	578	0	0		0	0	0	0	0
201	1	195	129	-1	367	238	22.7	31	MSpapap	75	0	0	0		0	0	0	0	0
202	1	120	134	-1	432	174	23.8	27	ABprpapppa	11	0	0	0		0	0	0	0	0
203	1	77	265	-1	121	328	11.2	27	ABalpppaaa	185	-298	0	0		0	0	0	0	0
204	1	145	19	-1	291	360	13.6	30	ABalpppppp	286	0	0	0		0	0	0	0	0
205	1	223	196	-1	546	247	25.5	34	ABprpppppp	314	1270	0	0		0	0	0	0	0
206	1	179	11	-1	241	392	10.8	30	ABplaappaa	25	0	0	0		0	0	0	0	0
207	1	58	234	-1	260	369	24.8	32	ABalppappp	97	0	0	0		0	0	0	0	0
208	1	37	66	-1	207	168	9.0	33	ABalapppp	328	61	0	0		0	0	0	0	0
209	1	193	7	-1	330	411	17.2	30	ABplpaappp	-208	0	0	0		0	0	0	0	0
210	1	30	153	-1	190	262	11.1	35	MSaaaap	214	132	0	0		0	0	0	0	0
211	1	181	165	180	254	223	19.1	34	ABaraappp	224	454	0	0		0	0	0	0	0
212	1	150	177	-1	319	132	21.1	30	ABprpapaaa	274	443	0	0		0	0	0	0	0
213	1	9	231	-1	417	323	15.4	31	Dapa	302	-340	0	0		0	0	0	0	0
214	1	160	109	-1	375	125	8.3	26	ABprapaaaa	190	155	0	0		0	0	0	0	0
215	1	221	88	-1	421	280	12.5	39	Epla	390	385	0	0		0	0	0	0	0
216	1	90	108	-1	213	206	14.4	30	MSpaaapa	208	-144	0	0		0	0	0	0	0
217	1	26	140	-1	178	205	13.0	31	MSpaaaap	-496	0	0	0		0	0	0	0	0
218	1	95	64	-1	472	239	5.7	37	Cpaaa	371	362	0	0		0	0	0	0	0
219	1	60	56	-1	226	143	22.3	30	ABarapppap	183	0	0	0		0	0	0	0	0
220	1	186	67	-1	287	125	17.6	27	ABprpaaapa	244	443	0	0		0	0	0	0	0
221	1	141	173	-1	227	176	19.5	30	MSppaap	31	0	0	0		0	0	0	0	0
222	1	16	149	-1	180	255	23.4	28	ABarapaaaa	211	117	0	0		0	0	0	0	0
223	1	209	35	-1	336	358	23.6	30	ABplpapapp	239	1091	0	0		0	0	0	0	0
224	1	66	209	-1	426	168	15.3	32	Dppa	244	189	0	0		0	0	0	0	0
225	1	228	54	-1	542	206	25.4	32	ABprpppapp	-13	0	0	0		0	0	0	0	0
226	1	190	198	-1	532	155	19.3	34	ABprapppa	333	658	0	0		0	0	0	0	0
227	1	47	41	-1	331	390	20.0	36	ABplppaaa	121	0	0	0		0	0	0	0	0
228	1	23	112	-1	325	338	15.4	29	MSapppa	287	-532	0	0		0	0	0	0	0
229	1	17	218	-1	218	187	24.3	29	ABarappaaa	255	210	0	0		0	0	0	0	0
230	1	147	77	-1	452	128	9.6	33	ABprapaap	266	-167	0	0		0	0	0	0	0
231	1	214	224	-1	268	393	16.7	29	ABplpaapap	223	450	0	0		0	0	0	0	0
232	1	242	212	-1	240	236	25.2	33	ABarapapaa	304	-755	0	0		0	0	0	0	0
233	1	73	100	-1	454	231	11.4	38	Epra	571	0	0	0		0	0	0	0	0
234	1	218	68	266	377	382	22.5	35	ABplppaap	229	770	0	0		0	0	0	0	0
235	1	143	107	-1	294	285	12.1	36	Eala	-261	0	0	0		0	0	0	0	0
236	1	115	164	-1	258	111	9.5	28	ABpraapapa	238	17	0	0		0	0	0	0	0
237	1	13	1	-1	189	192	22.7	34	ABaraaapp	251	-129	0	0		0	0	0	0	0
238	1	105	175	-1	421	141	23.9	31	ABprpapapp	277	445	0	0		0	0	0	0	0
239	1	109	151	-1	283	155	24.6	31	ABarappapa	276	516	0	0		0	0	0	0	0
240	1	28	167	-1	516	313	19.7	34	Cappa	344	821	0	0		0	0	0	0	0
241	1	16	194	-1	213	254	24.6	30	ABarapaaap	116	0	0	0		0	0	0	0	0
242	1	11	23	-1	146	248	12.3	26	MSaaaaap	197	-455	0	0		0	0	0	0	0
243	1	192	247	-1	601	319	19.6	35	Caapp	349	995	0	0		0	0	0	0	0
244	1	118	34	-1	239	356	12.8	27	ABalpppppa	250	-508	0	0		0	0	0	0	0
245	1	229	101	-1	287	397	20.8	31	ABplpaaapp	284	1003	0	0		0	0	0	0	0
246	1	123	221	-1	467	216	25.1	33	ABprpapppp	324	-917	0	0		0	0	0	0	0
247	1	236	4	-1	234	390	18.4	32	ABplpaaaap	285	136	0	0		0	0	0	0	0
248	1	134	229	-1	194	249	6.2	31	ABarpaaaa	27	0	0	0		0	0	0	0	0
249	1	224	131	-1	445	369	24.4	31	ABplpppaap	394	0	0	0		0	0	0	0	0
250	1	49	91	-1	526	343	24.5	37	ABplapppp	88	0	0	0		0	0	0	0	0
251	1	111	96	-1	244	351	7.7	29	ABplaapapa	149	0	0	0		0	0	0	0	0
252	1	34	197	-1	365	130	21.7	30	ABprpapaap	157	0	0	0		0	0	0	0	0
253	1	11	267	-1	100	248	11.1	27	MSaaaaaa	223	444	0	0		0	0	0	0	0
254	1	237	227	-1	262	177	24.5	30	ABarappaap	197	-449	0	0		0	0	0	0	0
255	1	245	170	184	311	232	19.6	33	MSpapaa	259	106	0	0		0	0	0	0	0
256	1	205	250	-1	441	319	25.3	32	ABplppppap	262	2130	0	0		0	0	0	0	0
257	1	239	259	-1	446	250	16.4	29	Z2	260	127	0	0		0	0	0	0	0
258	1	127	260	-1	478	357	24.6	33	ABplpppapa	311	4	0	0		0	0	0	0	0
