# Supplementary material for: The AP-2 Transcription Factor APTF-2 Is Required for Neuroblast and Epidermal Morphogenesis in Caenorhabditis elegans Embryogenesis
Source: PLoS Genet. 2016 May 13;12(5):e1006048. doi: 10.1371/journal.pgen.1006048 (PMC4866721; doi:10.1371/journal.pgen.1006048)
Supplement: S2 Text — (ZIP) [file pgen.1006048.s030.zip › nuclei/t133-nuclei]

1	1	237	69	222	187	192	22.9	33	ABaraaapp	191	0	0	0		0	0	0	0	0
2	1	64	269	-1	582	317	10.4	35	Caaap	350	335	0	0		0	0	0	0	0
3	1	124	141	-1	186	275	16.0	30	ABaraapapa	258	71	0	0		0	0	0	0	0
4	1	247	245	-1	228	385	18.4	30	ABplpaaaap	123	0	0	0		0	0	0	0	0
5	0	86	-1	-1	304	228	15.8	23		201	1106	0	0		0	0	0	0	0
6	1	161	246	-1	396	337	17.4	30	Daap	277	-509	0	0		0	0	0	0	0
7	1	209	84	-1	328	413	17.3	30	ABplpaappp	259	-829	0	0		0	0	0	0	0
8	1	139	83	207	479	136	19.3	33	ABprppapp	306	-218	0	0		0	0	0	0	0
9	1	69	248	-1	284	156	12.9	32	MSppapp	288	-30	0	0		0	0	0	0	0
10	1	62	18	-1	265	184	16.0	34	MSpaapa	340	556	0	0		0	0	0	0	0
11	1	206	167	-1	239	393	10.8	27	ABplaappaa	27	0	0	0		0	0	0	0	0
12	1	9	93	-1	78	241	15.6	34	ABalaaaar	242	0	0	0		0	0	0	0	0
13	1	153	224	-1	97	332	18.3	28	ABalpaappa	243	564	0	0		0	0	0	0	0
14	1	24	208	-1	435	308	20.3	35	Capaa	314	-169	0	0		0	0	0	0	0
15	1	154	188	-1	337	114	19.4	29	ABprppaaaa	196	-105	0	0		0	0	0	0	0
16	1	21	10	-1	453	357	8.1	33	ABarppapa	485	0	0	0		0	0	0	0	0
17	1	184	110	-1	317	213	12.3	37	Eara	376	447	0	0		0	0	0	0	0
18	1	67	33	-1	176	320	10.2	33	ABalapapp	327	381	0	0		0	0	0	0	0
19	1	204	160	-1	287	365	14.0	30	ABalpppppp	298	97	0	0		0	0	0	0	0
20	1	145	99	-1	413	364	25.5	30	ABplppppaa	261	1597	0	0		0	0	0	0	0
21	1	48	22	-1	173	131	15.7	32	ABpraaaaa	166	0	0	0		0	0	0	0	0
22	1	70	96	-1	403	172	7.0	31	ABarpppaa	171	0	0	0		0	0	0	0	0
23	1	242	45	-1	143	244	12.0	27	MSaaaaap	-123	0	0	0		0	0	0	0	0
24	1	109	178	194	135	273	23.2	34	ABalpaaaa	250	-194	0	0		0	0	0	0	0
25	1	123	107	-1	141	214	16.3	28	ABaraappaa	193	494	0	0		0	0	0	0	0
26	1	31	112	-1	369	337	13.6	30	MSapppp	247	0	0	0		0	0	0	0	0
27	1	54	215	-1	164	371	21.1	28	ABalppapaa	259	-85	0	0		0	0	0	0	0
28	1	137	48	-1	231	160	15.2	32	MSppapa	249	69	0	0		0	0	0	0	0
29	1	60	219	-1	91	258	21.2	31	ABalpaapaa	-269	0	0	0		0	0	0	0	0
30	1	128	196	-1	231	115	20.2	28	ABprpaaaaa	253	-430	0	0		0	0	0	0	0
31	1	91	11	-1	491	184	6.4	32	ABarppppa	131	0	0	0		0	0	0	0	0
32	1	36	262	-1	157	336	18.7	29	ABalpapapa	294	-208	0	0		0	0	0	0	0
33	1	98	170	-1	125	327	22.2	32	ABalpapaaa	216	0	0	0		0	0	0	0	0
34	1	244	249	-1	238	356	12.4	29	ABalpppppa	-137	0	0	0		0	0	0	0	0
35	1	223	238	-1	340	356	23.5	30	ABplpapapp	259	-775	0	0		0	0	0	0	0
36	1	61	266	-1	286	365	9.5	31	ABplaapapp	240	1674	0	0		0	0	0	0	0
37	1	4	163	-1	140	257	16.5	33	ABaraapaa	243	146	0	0		0	0	0	0	0
38	1	100	71	-1	133	236	19.9	31	ABaraaaap	307	448	0	0		0	0	0	0	0
39	1	176	26	-1	365	106	15.2	28	ABprpaapap	238	145	0	0		0	0	0	0	0
40	1	71	14	-1	239	267	17.3	30	ABaraapapp	269	147	0	0		0	0	0	0	0
41	1	227	25	98	324	387	20.0	34	ABplppaaa	199	-497	0	0		0	0	0	0	0
42	1	26	267	-1	458	130	23.4	31	ABprpppaaa	286	-153	0	0		0	0	0	0	0
43	1	119	147	-1	459	282	21.3	29	Capap	174	1087	0	0		0	0	0	0	0
44	1	18	212	-1	213	132	16.9	34	ABpraaaap	204	-387	0	0		0	0	0	0	0
45	1	182	158	-1	557	242	21.4	35	Cpppp	336	222	0	0		0	0	0	0	0
46	1	148	115	-1	177	155	21.6	29	ABarapppaa	90	0	0	0		0	0	0	0	0
47	1	16	46	-1	144	292	7.5	31	ABalapapa	196	0	0	0		0	0	0	0	0
48	1	94	277	-1	394	183	24.1	30	ABprpappap	255	-222	0	0		0	0	0	0	0
49	1	96	28	-1	94	191	15.3	31	ABalaapaa	196	0	0	0		0	0	0	0	0
50	1	43	109	-1	425	236	22.0	37	MSpappp	348	1437	0	0		0	0	0	0	0
51	1	2	179	-1	504	229	19.1	35	Cppap	354	170	0	0		0	0	0	0	0
52	1	143	131	-1	277	183	20.7	29	ABarapappa	243	-822	0	0		0	0	0	0	0
53	1	177	97	-1	460	201	18.9	35	Cppaa	295	-471	0	0		0	0	0	0	0
54	1	225	214	-1	545	209	25.4	31	ABprpppapp	256	525	0	0		0	0	0	0	0
55	1	55	154	-1	119	343	13.5	31	ABalppaaa	296	238	0	0		0	0	0	0	0
56	1	219	103	-1	222	143	22.2	30	ABarapppap	247	-90	0	0		0	0	0	0	0
57	1	93	218	-1	561	215	8.1	34	ABarppppp	298	-23	0	0		0	0	0	0	0
58	1	120	43	-1	127	195	21.9	31	ABaraaapaa	299	918	0	0		0	0	0	0	0
59	1	135	181	-1	255	301	6.9	28	ABplaaaapa	274	816	0	0		0	0	0	0	0
60	1	150	67	-1	245	137	8.8	28	ABpraapaap	280	21	0	0		0	0	0	0	0
61	1	188	15	-1	291	407	17.4	28	ABplpaappa	279	1117	0	0		0	0	0	0	0
62	1	141	32	-1	230	332	14.5	31	MSapapa	287	432	0	0		0	0	0	0	0
63	1	33	91	-1	127	232	7.3	33	ABalappap	206	0	0	0		0	0	0	0	0
64	1	218	41	-1	468	242	5.5	38	Cpaaa	381	-6	0	0		0	0	0	0	0
65	1	146	223	-1	199	321	15.6	30	MSapaap	431	0	0	0		0	0	0	0	0
66	1	208	119	-1	208	170	9.0	33	ABalapppp	77	0	0	0		0	0	0	0	0
67	1	220	7	-1	286	125	17.6	27	ABprpaaapa	37	0	0	0		0	0	0	0	0
68	1	234	36	-1	404	382	22.4	32	ABplppaapp	210	144	0	0		0	0	0	0	0
69	1	27	58	-1	92	224	19.4	28	ABaraaaaaa	217	219	0	0		0	0	0	0	0
70	1	27	68	-1	114	203	18.1	28	ABaraaaaap	259	-97	0	0		0	0	0	0	0
71	1	187	24	-1	413	404	18.6	29	ABplppapap	119	0	0	0		0	0	0	0	0
72	1	133	239	-1	162	210	7.8	34	ABalapppa	-395	0	0	0		0	0	0	0	0
73	1	103	54	-1	379	244	6.2	33	ABarppaaa	314	113	0	0		0	0	0	0	0
74	1	151	23	-1	447	116	18.4	30	ABprppapap	247	135	0	0		0	0	0	0	0
75	1	57	165	-1	347	84	14.8	28	ABprpaappp	-26	0	0	0		0	0	0	0	0
76	1	15	63	-1	135	162	12.6	34	ABalaappa	-64	0	0	0		0	0	0	0	0
77	1	230	227	-1	457	120	10.4	32	ABprapaap	270	-1111	0	0		0	0	0	0	0
78	1	28	231	-1	374	375	10.4	27	ABplapaaap	185	118	0	0		0	0	0	0	0
79	1	11	133	-1	156	155	9.6	33	ABalaappp	165	0	0	0		0	0	0	0	0
80	1	140	120	-1	347	169	24.4	30	ABprpappaa	207	-105	0	0		0	0	0	0	0
81	1	23	126	-1	177	334	5.9	28	ABplaapaaa	198	-1736	0	0		0	0	0	0	0
82	1	22	13	-1	487	381	11.6	34	ABplapapa	80	0	0	0		0	0	0	0	0
83	1	168	247	-1	563	214	17.4	35	Cpppa	349	1034	0	0		0	0	0	0	0
84	1	78	176	-1	197	258	20.2	29	ABarapaapa	244	-706	0	0		0	0	0	0	0
85	1	179	174	234	488	129	14.7	33	ABprappaa	120	0	0	0		0	0	0	0	0
86	1	41	259	-1	335	277	21.3	34	MSaapap	311	-572	0	0		0	0	0	0	0
87	1	113	135	-1	391	304	21.1	34	MSaappp	342	353	0	0		0	0	0	0	0
88	1	215	230	-1	418	280	12.4	38	Epla	386	379	0	0		0	0	0	0	0
89	1	122	31	-1	326	242	5.8	36	ABarpaapp	336	-842	0	0		0	0	0	0	0
90	1	92	257	-1	560	189	21.3	32	ABprapppp	300	351	0	0		0	0	0	0	0
91	1	250	205	-1	535	346	24.3	38	ABplapppp	361	-366	0	0		0	0	0	0	0
92	1	39	168	-1	209	382	22.2	32	ABalppappa	161	0	0	0		0	0	0	0	0
93	1	89	8	-1	344	394	13.7	29	ABplaapppa	110	0	0	0		0	0	0	0	0
94	1	134	213	-1	300	128	10.1	29	ABpraapapp	274	787	0	0		0	0	0	0	0
95	1	73	271	-1	518	183	21.9	30	ABprpppapa	258	-158	0	0		0	0	0	0	0
96	1	251	153	-1	246	356	7.8	29	ABplaapapa	448	0	0	0		0	0	0	0	0
97	1	29	95	-1	153	381	11.8	29	ABalpppapa	253	-83	0	0		0	0	0	0	0
98	1	190	121	-1	201	192	5.7	33	ABarpapaa	299	141	0	0		0	0	0	0	0
99	1	34	77	-1	105	177	10.1	32	ABalaaapp	316	1309	0	0		0	0	0	0	0
100	1	233	169	-1	450	230	11.5	38	Epra	382	-155	0	0		0	0	0	0	0
101	1	245	74	-1	283	400	20.7	31	ABplpaaapp	300	1322	0	0		0	0	0	0	0
102	1	165	85	-1	614	245	18.5	38	Cpapp	367	461	0	0		0	0	0	0	0
103	1	58	166	221	348	322	7.6	30	ABplaaapp	259	-1058	0	0		0	0	0	0	0
104	1	46	216	-1	264	106	18.5	29	ABprpaaaap	292	-935	0	0		0	0	0	0	0
105	1	37	86	-1	75	218	11.7	34	ABalaaapa	309	73	0	0		0	0	0	0	0
106	1	171	102	-1	219	349	25.4	32	ABalppapap	273	-514	0	0		0	0	0	0	0
107	1	235	243	-1	297	289	12.3	36	Eala	354	40	0	0		0	0	0	0	0
108	1	216	226	-1	212	207	15.0	28	MSpaaapa	215	161	0	0		0	0	0	0	0
109	1	214	70	-1	375	125	8.2	26	ABprapaaaa	201	-1419	0	0		0	0	0	0	0
110	1	85	113	-1	449	165	6.2	34	ABarpppap	22	0	0	0		0	0	0	0	0
111	1	8	51	-1	445	396	15.4	32	ABplappaa	320	-465	0	0		0	0	0	0	0
112	1	228	79	-1	323	338	15.5	29	MSapppa	460	0	0	0		0	0	0	0	0
113	1	7	19	-1	194	394	18.2	28	ABplpaaaaa	110	0	0	0		0	0	0	0	0
114	1	17	56	-1	297	332	6.5	31	ABplaaapa	318	0	0	0		0	0	0	0	0
115	1	65	240	-1	162	223	22.3	31	ABaraaapap	274	594	0	0		0	0	0	0	0
116	1	20	47	204	407	362	10.7	34	ABplapaap	213	-216	0	0		0	0	0	0	0
117	1	195	60	-1	266	208	24.3	30	ABarapapap	103	0	0	0		0	0	0	0	0
118	1	129	72	-1	302	334	18.6	31	MSappap	258	1080	0	0		0	0	0	0	0
119	1	160	258	-1	363	280	22.8	30	MSaappa	247	-159	0	0		0	0	0	0	0
120	1	175	44	-1	70	304	15.9	33	ABalaaaal	186	0	0	0		0	0	0	0	0
121	1	144	148	-1	402	109	17.6	30	ABprppapaa	276	676	0	0		0	0	0	0	0
122	1	132	278	-1	287	187	6.4	29	ABarpapapp	192	-488	0	0		0	0	0	0	0
123	1	180	125	-1	228	289	21.2	30	ABalpapppa	299	1196	0	0		0	0	0	0	0
124	1	68	193	270	181	293	20.2	34	ABalpaaap	130	0	0	0		0	0	0	0	0
125	1	12	265	-1	511	310	26.1	31	ABplpppapp	234	101	0	0		0	0	0	0	0
126	1	112	17	-1	219	360	9.8	28	ABalppppap	250	462	0	0		0	0	0	0	0
127	1	42	139	-1	174	286	6.1	27	ABplaaaaaa	116	0	0	0		0	0	0	0	0
128	1	158	53	-1	493	288	13.1	38	Eplp	379	225	0	0		0	0	0	0	0
129	1	201	202	-1	364	233	22.6	33	MSpapap	320	15	0	0		0	0	0	0	0
130	1	32	156	-1	211	338	20.2	29	ABalpapapp	277	-863	0	0		0	0	0	0	0
131	1	249	180	-1	457	376	24.5	31	ABplpppaap	147	0	0	0		0	0	0	0	0
132	1	178	64	-1	513	249	14.4	39	Eprp	395	1286	0	0		0	0	0	0	0
133	1	1	211	-1	393	155	11.8	29	MSppppp	-19	0	0	0		0	0	0	0	0
134	1	202	76	-1	432	183	23.9	29	ABprpapppa	267	103	0	0		0	0	0	0	0
135	1	194	34	-1	276	244	5.7	34	ABarpaapa	343	-55	0	0		0	0	0	0	0
136	1	142	2	-1	116	301	18.7	33	ABalpaapap	217	0	0	0		0	0	0	0	0
137	1	199	143	-1	216	312	23.9	31	ABalpappap	295	407	0	0		0	0	0	0	0
138	1	130	130	-1	329	149	13.2	29	MSppppa	362	0	0	0		0	0	0	0	0
139	1	136	175	-1	323	124	16.4	28	ABprpaapaa	106	0	0	0		0	0	0	0	0
140	1	217	88	-1	174	207	12.4	30	MSpaaaap	256	-238	0	0		0	0	0	0	0
141	1	169	5	-1	423	124	9.8	27	ABprapaaap	212	1417	0	0		0	0	0	0	0
142	1	53	59	-1	502	152	23.3	31	ABprpppaap	291	-200	0	0		0	0	0	0	0
143	1	106	57	-1	194	136	8.4	26	ABpraapaaa	77	0	0	0		0	0	0	0	0
144	1	110	191	-1	152	358	9.4	26	ABalpppaap	173	417	0	0		0	0	0	0	0
145	1	117	172	-1	324	350	10.8	27	ABplapaaaa	194	-482	0	0		0	0	0	0	0
146	1	50	197	-1	180	339	23.7	29	ABalpapaap	231	460	0	0		0	0	0	0	0
147	1	88	186	-1	325	198	23.5	35	ABarapappp	328	716	0	0		0	0	0	0	0
148	1	14	184	-1	386	107	11.9	29	ABpraapppa	130	0	0	0		0	0	0	0	0
149	1	222	129	-1	181	255	23.1	28	ABarapaaaa	197	434	0	0		0	0	0	0	0
150	1	167	192	-1	178	183	18.3	33	MSppaaa	328	174	0	0		0	0	0	0	0
151	1	239	145	-1	282	143	24.6	32	ABarappapa	309	-404	0	0		0	0	0	0	0
152	1	6	244	-1	277	283	18.5	30	MSaapaaa	207	-1087	0	0		0	0	0	0	0
153	1	210	132	-1	190	260	10.9	34	MSaaaap	452	0	0	0		0	0	0	0	0
154	1	3	162	-1	536	357	9.9	33	ABarppapp	319	62	0	0		0	0	0	0	0
155	1	38	124	-1	149	296	13.4	31	MSapaaa	300	0	0	0		0	0	0	0	0
156	1	173	210	-1	509	362	21.6	36	ABplapppa	356	237	0	0		0	0	0	0	0
157	1	166	261	-1	255	329	17.6	31	MSappaa	286	-507	0	0		0	0	0	0	0
158	1	115	87	-1	131	158	16.4	34	ABalaapap	321	1509	0	0		0	0	0	0	0
159	1	125	73	-1	127	207	12.3	27	MSpaaaaa	228	-438	0	0		0	0	0	0	0
160	1	101	142	-1	224	335	6.7	28	ABplaapaap	215	-798	0	0		0	0	0	0	0
161	1	77	177	-1	348	111	11.0	30	ABpraappap	146	0	0	0		0	0	0	0	0
162	1	159	6	35	320	314	23.0	35	ABplpappa	250	149	0	0		0	0	0	0	0
163	1	197	232	-1	461	171	22.0	31	ABprppppaa	317	-583	0	0		0	0	0	0	0
164	1	236	183	-1	254	108	10.2	27	ABpraapapa	264	-266	0	0		0	0	0	0	0
165	1	211	39	-1	271	221	18.7	29	ABaraapppp	227	780	0	0		0	0	0	0	0
166	1	83	123	-1	196	127	12.8	34	ABpraaapa	155	0	0	0		0	0	0	0	0
167	1	240	49	-1	514	309	19.6	35	Cappa	332	-56	0	0		0	0	0	0	0
168	1	156	75	-1	229	129	12.9	29	ABpraaappa	182	0	0	0		0	0	0	0	0
169	1	157	253	-1	203	374	12.6	29	ABalpppapp	173	0	0	0		0	0	0	0	0
170	1	255	264	-1	342	234	18.5	30	MSpapaap	238	-167	0	0		0	0	0	0	0
171	1	74	101	-1	501	223	24.5	30	ABprpppppa	244	101	0	0		0	0	0	0	0
172	1	131	137	-1	303	295	6.5	28	ABplaaaapp	281	-356	0	0		0	0	0	0	0
173	1	221	104	-1	236	175	19.6	30	MSppaap	-11	0	0	0		0	0	0	0	0
174	1	72	203	-1	425	396	23.5	30	ABplpppaaa	249	103	0	0		0	0	0	0	0
175	1	238	279	-1	423	144	24.5	32	ABprpapapp	128	0	0	0		0	0	0	0	0
176	1	30	20	138	168	369	16.1	32	ABalppaap	211	138	0	0		0	0	0	0	0
177	1	212	241	-1	320	139	21.2	30	ABprpapaaa	247	-842	0	0		0	0	0	0	0
178	1	174	229	-1	303	172	17.8	32	MSpppaa	320	-1841	0	0		0	0	0	0	0
179	1	181	29	-1	96	302	10.7	35	ABalapaap	114	0	0	0		0	0	0	0	0
180	1	211	12	-1	229	220	18.7	29	ABaraapppa	152	0	0	0		0	0	0	0	0
181	1	84	106	-1	378	139	24.5	32	ABprpapapa	249	104	0	0		0	0	0	0	0
182	1	147	185	-1	229	389	14.5	27	ABplpaapaa	223	708	0	0		0	0	0	0	0
183	1	52	237	-1	520	313	6.6	38	Caaaa	380	433	0	0		0	0	0	0	0
184	1	255	40	-1	299	221	21.1	30	MSpapaaa	222	150	0	0		0	0	0	0	0
185	1	121	206	-1	567	178	7.6	27	ABprapappa	212	2286	0	0		0	0	0	0	0
186	1	10	62	-1	182	367	9.4	26	ABalppppaa	249	1415	0	0		0	0	0	0	0
187	1	155	171	-1	304	398	11.8	30	ABplaappap	-276	0	0	0		0	0	0	0	0
188	1	5	52	-1	82	274	9.1	33	ABalapaaa	80	0	0	0		0	0	0	0	0
189	1	90	157	-1	423	316	6.4	35	ABarppaap	335	0	0	0		0	0	0	0	0
190	1	185	252	-1	481	184	25.1	27	ABprppppap	240	311	0	0		0	0	0	0	0
191	1	99	116	-1	233	236	6.8	31	ABarpaaap	111	0	0	0		0	0	0	0	0
192	1	193	65	-1	361	403	18.7	27	ABplppapaa	272	-325	0	0		0	0	0	0	0
193	1	186	118	-1	199	229	17.1	29	ABaraappap	113	0	0	0		0	0	0	0	0
194	1	241	268	-1	222	261	25.0	30	ABarapaaap	426	0	0	0		0	0	0	0	0
195	1	19	50	-1	275	241	14.7	29	MSaaapp	267	60	0	0		0	0	0	0	0
196	1	205	42	-1	545	248	25.4	33	ABprpppppp	311	-914	0	0		0	0	0	0	0
197	1	252	200	-1	367	138	21.4	29	ABprpapaap	253	765	0	0		0	0	0	0	0
198	1	226	100	-1	526	155	19.5	33	ABprapppa	140	0	0	0		0	0	0	0	0
199	1	51	198	-1	104	256	6.6	31	ABalappaa	-84	0	0	0		0	0	0	0	0
200	1	162	9	-1	537	388	13.6	29	ABplapappa	236	-299	0	0		0	0	0	0	0
201	1	198	16	-1	377	199	21.7	32	MSpappa	293	566	0	0		0	0	0	0	0
202	1	56	250	-1	468	286	24.3	34	ABplpppppa	327	-528	0	0		0	0	0	0	0
203	1	152	38	-1	346	169	17.8	30	MSpppap	292	-213	0	0		0	0	0	0	0
204	1	102	164	-1	154	331	15.1	29	ABalpaappp	239	731	0	0		0	0	0	0	0
205	1	104	105	-1	341	129	25.0	33	ABarappapp	123	0	0	0		0	0	0	0	0
206	1	105	90	159	497	389	17.1	37	ABplappap	283	448	0	0		0	0	0	0	0
207	1	172	111	225	233	274	13.2	36	MSaaapa	138	0	0	0		0	0	0	0	0
208	1	45	146	-1	360	164	6.6	33	ABarpappp	66	0	0	0		0	0	0	0	0
209	1	224	117	-1	426	166	15.1	32	Dppa	327	533	0	0		0	0	0	0	0
210	1	75	276	-1	520	277	24.4	33	ABplpppppp	329	442	0	0		0	0	0	0	0
211	1	116	228	-1	244	392	21.4	31	ABplpaaapa	243	-1092	0	0		0	0	0	0	0
212	1	232	94	-1	242	233	24.7	31	ABarapapaa	272	-441	0	0		0	0	0	0	0
213	1	63	114	-1	511	150	8.3	28	ABprapapaa	236	-183	0	0		0	0	0	0	0
214	1	170	21	-1	278	272	22.4	34	ABalpapppp	74	0	0	0		0	0	0	0	0
215	1	59	242	-1	434	121	21.5	32	ABprppaapp	255	137	0	0		0	0	0	0	0
216	1	6	220	-1	298	276	17.3	30	MSaapaap	235	-120	0	0		0	0	0	0	0
217	1	66	61	-1	311	157	7.0	33	ABarpappa	299	-115	0	0		0	0	0	0	0
218	1	229	280	-1	219	182	24.4	30	ABarappaaa	220	200	0	0		0	0	0	0	0
219	1	114	161	-1	287	354	24.2	31	ABplpapapa	155	0	0	0		0	0	0	0	0
220	1	40	155	-1	295	117	21.3	32	ABarappppp	285	1078	0	0		0	0	0	0	0
221	1	246	187	-1	468	224	24.5	31	ABprpapppp	-214	0	0	0		0	0	0	0	0
222	1	154	128	-1	372	98	19.1	29	ABprppaaap	219	825	0	0		0	0	0	0	0
223	1	183	236	-1	406	218	13.6	38	Earp	371	-495	0	0		0	0	0	0	0
224	1	231	3	-1	259	402	17.8	28	ABplpaapap	206	-503	0	0		0	0	0	0	0
225	1	200	173	-1	546	357	17.2	30	ABplapappp	300	-25	0	0		0	0	0	0	0
226	1	97	272	-1	608	242	12.7	38	Cpapa	385	-288	0	0		0	0	0	0	0
227	1	254	80	-1	264	172	24.6	29	ABarappaap	242	812	0	0		0	0	0	0	0
228	1	132	233	-1	233	182	7.0	28	ABarpapapa	184	-489	0	0		0	0	0	0	0
229	1	248	140	-1	199	243	5.7	32	ABarpaaaa	123	0	0	0		0	0	0	0	0
230	1	13	255	-1	392	400	14.9	30	ABplaapppp	299	981	0	0		0	0	0	0	0
231	1	213	81	-1	417	324	15.3	31	Dapa	315	1403	0	0		0	0	0	0	0
232	1	87	1	-1	343	336	19.0	31	Daaa	235	-278	0	0		0	0	0	0	0
233	1	95	144	-1	484	202	15.1	33	Dppp	316	334	0	0		0	0	0	0	0
234	1	207	27	-1	254	371	24.9	32	ABalppappp	328	1337	0	0		0	0	0	0	0
235	1	191	189	-1	173	295	24.4	29	ABalpappaa	293	-174	0	0		0	0	0	0	0
236	1	111	122	-1	471	304	16.6	33	Dapp	204	0	0	0		0	0	0	0	0
237	1	196	108	-1	258	205	11.8	30	MSpaaapp	221	-462	0	0		0	0	0	0	0
238	1	163	78	-1	445	400	20.4	35	ABplppapp	150	0	0	0		0	0	0	0	0
239	1	127	209	-1	255	133	22.4	29	ABarappppa	267	473	0	0		0	0	0	0	0
240	1	138	149	-1	557	153	16.2	28	ABprappapp	256	-209	0	0		0	0	0	0	0
241	1	189	195	-1	305	106	14.6	30	ABprpaappa	260	503	0	0		0	0	0	0	0
242	1	79	4	-1	308	97	11.3	26	ABpraappaa	-145	0	0	0		0	0	0	0	0
243	1	44	134	-1	286	330	14.7	30	MSapapp	295	339	0	0		0	0	0	0	0
244	1	63	37	-1	540	155	9.7	28	ABprapapap	201	148	0	0		0	0	0	0	0
245	1	149	251	-1	227	231	22.4	32	ABarapaapp	297	410	0	0		0	0	0	0	0
246	1	126	217	-1	221	293	6.9	27	ABplaaaaap	223	1102	0	0		0	0	0	0	0
247	1	243	150	-1	597	317	20.3	38	Caapp	378	732	0	0		0	0	0	0	0
248	1	81	235	-1	571	170	12.7	30	ABprapappp	284	-238	0	0		0	0	0	0	0
249	1	107	30	-1	433	108	13.5	31	ABpraapppp	286	-515	0	0		0	0	0	0	0
250	1	256	152	-1	441	323	24.8	33	ABplppppap	329	1810	0	0		0	0	0	0	0
251	1	80	182	274	259	334	21.6	36	ABplpapaa	301	608	0	0		0	0	0	0	0
252	1	108	201	-1	306	91	18.0	29	ABprpaaapp	282	-238	0	0		0	0	0	0	0
253	1	164	254	-1	277	105	13.5	31	ABpraaappp	193	-465	0	0		0	0	0	0	0
254	1	47	273	-1	572	257	7.6	35	Cpaap	46	0	0	0		0	0	0	0	0
255	1	118	260	-1	388	109	21.5	31	ABprppaapa	-188	0	0	0		0	0	0	0	0
256	1	76	199	-1	358	287	14.5	36	Ealp	365	-214	0	0		0	0	0	0	0
257	1	138	256	-1	518	150	12.7	27	ABprappapa	232	-158	0	0		0	0	0	0	0
258	1	82	263	-1	379	155	16.0	27	Dpaa	274	294	0	0		0	0	0	0	0
259	1	257	66	-1	441	258	16.9	31	Z2	171	146	0	0		0	0	0	0	0
260	1	258	82	-1	485	354	24.8	34	ABplpppapa	326	-61	0	0		0	0	0	0	0
261	1	25	92	-1	594	338	15.4	33	Caapa	322	-597	0	0		0	0	0	0	0
262	1	35	136	-1	381	330	24.4	35	ABplpappp	295	727	0	0		0	0	0	0	0
263	1	49	151	-1	538	289	21.6	35	Cappp	-337	0	0	0		0	0	0	0	0
264	1	192	190	-1	414	181	18.4	32	Dpap	325	171	0	0		0	0	0	0	0
265	1	203	55	-1	128	315	9.8	27	ABalpppaaa	337	0	0	0		0	0	0	0	0
266	1	234	275	-1	357	383	22.0	29	ABplppaapa	138	0	0	0		0	0	0	0	0
267	1	253	127	-1	97	244	10.9	27	MSaaaaaa	207	408	0	0		0	0	0	0	0
