# Supplementary material for: The AP-2 Transcription Factor APTF-2 Is Required for Neuroblast and Epidermal Morphogenesis in Caenorhabditis elegans Embryogenesis
Source: PLoS Genet. 2016 May 13;12(5):e1006048. doi: 10.1371/journal.pgen.1006048 (PMC4866721; doi:10.1371/journal.pgen.1006048)
Supplement: S2 Text — (ZIP) [file pgen.1006048.s030.zip › nuclei/t134-nuclei]

1	1	232	107	-1	344	334	18.4	29	Daaa	259	-509	0	0		0	0	0	0	0
2	1	136	220	-1	116	306	18.6	32	ABalpaapap	290	-646	0	0		0	0	0	0	0
3	1	224	17	-1	255	400	18.2	28	ABplpaapap	262	103	0	0		0	0	0	0	0
4	1	242	195	-1	306	99	11.5	26	ABpraappaa	223	-440	0	0		0	0	0	0	0
5	1	141	51	-1	415	121	9.9	28	ABprapaaap	238	-150	0	0		0	0	0	0	0
6	1	162	266	-1	302	310	23.5	30	ABplpappaa	192	168	0	0		0	0	0	0	0
7	1	67	196	-1	283	130	17.3	29	ABprpaaapa	289	-17	0	0		0	0	0	0	0
8	1	93	79	-1	340	395	13.8	29	ABplaapppa	289	-405	0	0		0	0	0	0	0
9	1	200	270	-1	543	382	13.4	29	ABplapappa	219	53	0	0		0	0	0	0	0
10	1	16	54	-1	453	360	8.3	33	ABarppapa	328	702	0	0		0	0	0	0	0
11	1	31	122	-1	493	181	6.5	33	ABarppppa	315	425	0	0		0	0	0	0	0
12	1	180	275	-1	224	214	18.8	30	ABaraapppa	202	-489	0	0		0	0	0	0	0
13	1	82	18	-1	493	379	11.5	35	ABplapapa	140	0	0	0		0	0	0	0	0
14	1	40	201	-1	243	259	17.7	29	ABaraapapp	288	276	0	0		0	0	0	0	0
15	1	61	160	-1	292	408	17.7	30	ABplpaappa	246	108	0	0		0	0	0	0	0
16	1	201	6	-1	380	201	22.3	33	MSpappa	330	526	0	0		0	0	0	0	0
17	1	126	247	-1	215	355	10.0	29	ABalppppap	239	134	0	0		0	0	0	0	0
18	1	10	48	-1	259	192	16.4	33	MSpaapa	324	246	0	0		0	0	0	0	0
19	1	113	151	-1	193	396	18.2	28	ABplpaaaaa	-240	0	0	0		0	0	0	0	0
20	1	176	182	-1	177	372	16.3	30	ABalppaapp	-167	0	0	0		0	0	0	0	0
21	1	214	222	-1	276	274	22.7	33	ABalpapppp	321	729	0	0		0	0	0	0	0
22	1	21	119	-1	173	132	15.9	33	ABpraaaaa	174	0	0	0		0	0	0	0	0
23	1	74	132	-1	440	110	18.2	30	ABprppapap	234	-1144	0	0		0	0	0	0	0
24	1	71	213	-1	412	413	18.5	30	ABplppapap	246	-513	0	0		0	0	0	0	0
25	1	41	197	-1	341	391	19.8	26	ABplppaaap	191	139	0	0		0	0	0	0	0
26	1	39	157	-1	359	109	15.7	28	ABprpaapap	246	-225	0	0		0	0	0	0	0
27	1	234	145	-1	249	367	24.8	33	ABalppappp	312	128	0	0		0	0	0	0	0
28	1	49	96	-1	92	188	15.4	33	ABalaapaa	324	637	0	0		0	0	0	0	0
29	1	179	8	-1	92	305	10.6	34	ABalapaap	34	0	0	0		0	0	0	0	0
30	1	249	116	-1	426	108	13.7	31	ABpraapppp	317	57	0	0		0	0	0	0	0
31	1	89	72	-1	329	249	5.7	34	ABarpaapp	345	652	0	0		0	0	0	0	0
32	1	62	150	-1	229	326	14.2	31	MSapapa	289	444	0	0		0	0	0	0	0
33	1	18	113	-1	176	321	9.9	32	ABalapapp	-162	0	0	0		0	0	0	0	0
34	1	135	153	-1	276	247	5.8	34	ABarpaapa	127	0	0	0		0	0	0	0	0
35	1	162	217	-1	346	315	23.0	29	ABplpappap	204	170	0	0		0	0	0	0	0
36	1	68	268	-1	400	393	21.6	30	ABplppaapp	225	126	0	0		0	0	0	0	0
37	1	244	223	-1	552	156	10.4	28	ABprapapap	179	-166	0	0		0	0	0	0	0
38	1	203	97	-1	342	167	17.8	30	MSpppap	302	340	0	0		0	0	0	0	0
39	1	165	36	-1	271	230	18.8	28	ABaraapppp	193	-206	0	0		0	0	0	0	0
40	1	184	81	-1	298	224	21.5	29	MSpapaaa	250	-774	0	0		0	0	0	0	0
41	1	64	214	-1	466	243	5.6	38	Cpaaa	383	260	0	0		0	0	0	0	0
42	1	196	92	-1	545	252	25.0	32	ABprpppppp	297	-287	0	0		0	0	0	0	0
43	1	58	166	-1	117	201	22.2	32	ABaraaapaa	300	-624	0	0		0	0	0	0	0
44	1	120	14	-1	71	308	15.4	33	ABalaaaal	104	0	0	0		0	0	0	0	0
45	1	23	175	-1	138	243	11.7	27	MSaaaaap	257	-436	0	0		0	0	0	0	0
46	1	47	15	-1	142	290	7.4	32	ABalapapa	255	0	0	0		0	0	0	0	0
47	1	116	133	-1	420	371	10.8	28	ABplapaapp	201	420	0	0		0	0	0	0	0
48	1	28	259	-1	230	165	15.2	33	MSppapa	225	71	0	0		0	0	0	0	0
49	1	167	199	-1	508	314	19.3	35	Cappa	352	388	0	0		0	0	0	0	0
50	1	195	60	-1	274	240	15.0	29	MSaaapp	125	0	0	0		0	0	0	0	0
51	1	111	80	178	442	392	15.5	34	ABplappaa	269	1072	0	0		0	0	0	0	0
52	1	188	66	-1	79	275	9.0	33	ABalapaaa	333	0	0	0		0	0	0	0	0
53	1	128	7	-1	488	283	13.4	38	Eplp	377	269	0	0		0	0	0	0	0
54	1	73	140	-1	379	246	6.1	33	ABarppaaa	426	0	0	0		0	0	0	0	0
55	1	265	88	-1	131	320	9.8	26	ABalpppaaa	228	-301	0	0		0	0	0	0	0
56	1	114	29	-1	287	338	6.7	31	ABplaaapa	21	0	0	0		0	0	0	0	0
57	1	143	156	-1	194	136	8.2	27	ABpraapaaa	237	1276	0	0		0	0	0	0	0
58	1	69	233	-1	84	228	19.3	28	ABaraaaaaa	216	-46	0	0		0	0	0	0	0
59	1	142	283	-1	503	157	23.4	32	ABprpppaap	307	236	0	0		0	0	0	0	0
60	1	117	183	-1	269	209	24.2	31	ABarapapap	284	395	0	0		0	0	0	0	0
61	1	217	89	-1	305	159	7.1	32	ABarpappa	-20	0	0	0		0	0	0	0	0
62	1	186	172	-1	182	369	9.2	26	ABalppppaa	234	1390	0	0		0	0	0	0	0
63	1	76	228	-1	132	158	12.5	33	ABalaappa	364	0	0	0		0	0	0	0	0
64	1	132	50	-1	510	243	14.3	39	Eprp	396	897	0	0		0	0	0	0	0
65	1	192	24	-1	364	406	18.6	28	ABplppapaa	212	-164	0	0		0	0	0	0	0
66	1	259	142	-1	440	256	16.7	29	Z2	277	278	0	0		0	0	0	0	0
67	1	60	31	-1	241	139	8.7	29	ABpraapaap	246	287	0	0		0	0	0	0	0
68	1	70	78	-1	119	193	18.2	28	ABaraaaaap	206	-697	0	0		0	0	0	0	0
69	1	1	32	-1	205	186	23.1	29	ABaraaappp	202	232	0	0		0	0	0	0	0
70	1	109	3	-1	374	127	8.2	27	ABprapaaaa	207	-171	0	0		0	0	0	0	0
71	1	38	125	-1	124	229	19.5	32	ABaraaaap	293	240	0	0		0	0	0	0	0
72	1	118	100	-1	301	332	18.7	32	MSappap	-244	0	0	0		0	0	0	0	0
73	1	159	85	-1	128	202	12.2	27	MSpaaaaa	-74	0	0	0		0	0	0	0	0
74	1	101	265	-1	275	398	21.3	29	ABplpaaapp	256	-1148	0	0		0	0	0	0	0
75	1	168	109	-1	233	130	12.6	29	ABpraaappa	182	0	0	0		0	0	0	0	0
76	1	134	47	-1	434	188	24.1	30	ABprpapppa	300	154	0	0		0	0	0	0	0
77	1	99	99	-1	107	178	9.7	34	ABalaaapp	310	1246	0	0		0	0	0	0	0
78	1	238	12	23	447	401	20.3	36	ABplppapp	253	780	0	0		0	0	0	0	0
79	1	112	161	-1	320	339	15.6	29	MSapppa	297	108	0	0		0	0	0	0	0
80	1	227	206	-1	275	173	24.4	28	ABarappaap	260	-445	0	0		0	0	0	0	0
81	1	231	2	-1	414	325	15.1	31	Dapa	313	124	0	0		0	0	0	0	0
82	1	260	286	-1	488	349	25.1	33	ABplpppapa	317	28	0	0		0	0	0	0	0
83	1	8	35	-1	503	145	20.4	29	ABprppappp	217	-209	0	0		0	0	0	0	0
84	1	7	159	-1	326	411	17.4	28	ABplpaappp	113	0	0	0		0	0	0	0	0
85	1	102	27	-1	612	246	18.3	37	Cpapp	372	782	0	0		0	0	0	0	0
86	1	105	87	-1	74	214	11.4	33	ABalaaapa	300	387	0	0		0	0	0	0	0
87	1	158	123	-1	129	155	16.3	33	ABalaapap	37	0	0	0		0	0	0	0	0
88	1	140	219	-1	177	207	12.9	31	MSpaaaap	276	69	0	0		0	0	0	0	0
89	0	5	-1	-1	304	226	16.2	24		201	652	0	0		0	0	0	0	0
90	1	206	242	-1	511	383	18.5	30	ABplappapp	232	-244	0	0		0	0	0	0	0
91	1	63	40	-1	127	236	7.2	34	ABalappap	296	-745	0	0		0	0	0	0	0
92	1	261	68	-1	595	336	15.3	34	Caapa	330	-250	0	0		0	0	0	0	0
93	1	12	86	-1	80	237	15.3	34	ABalaaaar	70	0	0	0		0	0	0	0	0
94	1	212	134	-1	239	234	24.7	31	ABarapapaa	295	526	0	0		0	0	0	0	0
95	1	97	65	-1	145	379	11.9	29	ABalpppapa	-43	0	0	0		0	0	0	0	0
96	1	22	84	-1	400	172	7.1	31	ABarpppaa	-125	0	0	0		0	0	0	0	0
97	1	53	194	-1	458	198	18.8	34	Cppaa	343	256	0	0		0	0	0	0	0
98	1	41	71	-1	306	381	21.1	27	ABplppaaaa	200	134	0	0		0	0	0	0	0
99	1	20	248	-1	412	363	25.4	31	ABplppppaa	318	86	0	0		0	0	0	0	0
100	1	198	243	-1	536	160	20.2	32	ABprapppa	310	0	0	0		0	0	0	0	0
101	1	171	101	-1	510	220	25.4	30	ABprpppppa	242	103	0	0		0	0	0	0	0
102	1	106	129	-1	216	351	25.3	30	ABalppapap	250	-181	0	0		0	0	0	0	0
103	1	56	235	-1	219	147	22.3	30	ABarapppap	222	0	0	0		0	0	0	0	0
104	1	173	131	-1	240	174	19.6	29	MSppaap	243	-64	0	0		0	0	0	0	0
105	1	205	4	-1	340	126	24.9	32	ABarappapp	254	123	0	0		0	0	0	0	0
106	1	181	148	-1	380	135	24.6	32	ABprpapapa	276	728	0	0		0	0	0	0	0
107	1	25	168	-1	140	213	16.0	27	ABaraappaa	197	0	0	0		0	0	0	0	0
108	1	237	240	-1	261	207	11.7	31	MSpaaapp	264	-451	0	0		0	0	0	0	0
109	1	50	221	-1	426	232	22.0	36	MSpappp	362	147	0	0		0	0	0	0	0
110	1	17	64	-1	319	215	12.5	37	Eara	-134	0	0	0		0	0	0	0	0
111	1	207	227	-1	251	270	12.7	30	MSaaapap	205	460	0	0		0	0	0	0	0
112	1	26	22	-1	370	340	13.4	29	MSapppp	277	-4	0	0		0	0	0	0	0
113	1	110	202	-1	447	166	6.4	33	ABarpppap	329	20	0	0		0	0	0	0	0
114	1	213	38	-1	501	140	8.7	27	ABprapapaa	201	117	0	0		0	0	0	0	0
115	1	46	73	-1	174	159	21.8	30	ABarapppaa	296	-1174	0	0		0	0	0	0	0
116	1	191	147	-1	234	239	7.3	32	ABarpaaap	296	1035	0	0		0	0	0	0	0
117	1	209	260	-1	426	164	15.4	33	Dppa	268	-609	0	0		0	0	0	0	0
118	1	193	120	-1	199	229	17.1	28	ABaraappap	-84	0	0	0		0	0	0	0	0
119	1	66	21	-1	209	169	9.0	33	ABalapppp	8	0	0	0		0	0	0	0	0
120	1	80	52	-1	344	169	24.5	31	ABprpappaa	243	1152	0	0		0	0	0	0	0
121	1	98	5	-1	200	196	6.1	31	ABarpapaa	70	0	0	0		0	0	0	0	0
122	1	236	264	-1	469	309	16.5	34	Dapp	278	136	0	0		0	0	0	0	0
123	1	166	62	-1	197	130	13.2	37	ABpraaapa	159	0	0	0		0	0	0	0	0
124	1	155	176	-1	149	297	13.2	30	MSapaaa	290	367	0	0		0	0	0	0	0
125	1	123	237	-1	233	286	21.4	30	ABalpapppa	240	-139	0	0		0	0	0	0	0
126	1	81	177	-1	181	334	5.5	29	ABplaapaaa	220	1399	0	0		0	0	0	0	0
127	1	267	218	-1	94	243	10.6	28	MSaaaaaa	208	-849	0	0		0	0	0	0	0
128	1	222	130	-1	373	98	19.6	28	ABprppaaap	199	504	0	0		0	0	0	0	0
129	1	149	154	-1	179	254	22.8	30	ABarapaaaa	120	0	0	0		0	0	0	0	0
130	1	138	136	-1	325	151	13.2	31	MSppppa	292	172	0	0		0	0	0	0	0
131	1	52	37	-1	273	192	20.6	29	ABarapappa	257	133	0	0		0	0	0	0	0
132	1	153	95	254	187	265	11.2	33	MSaaaap	140	0	0	0		0	0	0	0	0
133	1	79	144	-1	162	164	9.7	34	ABalaappp	187	0	0	0		0	0	0	0	0
134	1	243	212	-1	282	332	15.0	30	MSapapp	265	-10	0	0		0	0	0	0	0
135	1	87	70	-1	392	309	20.6	33	MSaappp	329	790	0	0		0	0	0	0	0
136	1	262	75	203	384	331	24.4	35	ABplpappp	224	795	0	0		0	0	0	0	0
137	1	172	226	-1	298	297	6.6	28	ABplaaaapp	261	1181	0	0		0	0	0	0	0
138	1	176	278	-1	153	371	16.1	28	ABalppaapa	204	147	0	0		0	0	0	0	0
139	1	127	42	-1	172	282	5.9	26	ABplaaaaaa	117	0	0	0		0	0	0	0	0
140	1	229	76	-1	199	245	6.1	31	ABarpaaaa	310	-295	0	0		0	0	0	0	0
141	1	3	251	-1	177	274	16.1	30	ABaraapapa	263	84	0	0		0	0	0	0	0
142	1	160	225	-1	225	332	6.4	29	ABplaapaap	230	-794	0	0		0	0	0	0	0
143	1	137	207	-1	216	312	23.8	32	ABalpappap	307	0	0	0		0	0	0	0	0
144	1	233	231	-1	478	195	15.3	33	Dppp	303	-828	0	0		0	0	0	0	0
145	1	151	258	-1	277	136	24.5	33	ABarappapa	-13	0	0	0		0	0	0	0	0
146	1	208	229	-1	357	166	6.6	34	ABarpappp	336	1816	0	0		0	0	0	0	0
147	1	43	210	-1	465	292	21.4	35	Capap	359	551	0	0		0	0	0	0	0
148	1	121	118	-1	398	107	17.6	29	ABprppapaa	282	-292	0	0		0	0	0	0	0
149	1	240	152	-1	560	156	16.3	30	ABprappapp	252	730	0	0		0	0	0	0	0
150	1	247	56	-1	597	312	20.4	39	Caapp	-229	0	0	0		0	0	0	0	0
151	1	263	39	-1	532	292	21.3	33	Cappp	-273	0	0	0		0	0	0	0	0
152	1	250	230	-1	444	329	24.7	33	ABplppppap	255	1101	0	0		0	0	0	0	0
153	1	96	105	-1	240	356	7.8	29	ABplaapapa	241	-489	0	0		0	0	0	0	0
154	1	55	43	-1	119	339	13.0	31	ABalppaaa	-110	0	0	0		0	0	0	0	0
155	1	220	141	-1	294	124	21.3	31	ABarappppp	135	0	0	0		0	0	0	0	0
156	1	130	106	-1	205	340	19.7	28	ABalpapapp	276	-262	0	0		0	0	0	0	0
157	1	189	205	-1	426	317	6.6	35	ABarppaap	333	0	0	0		0	0	0	0	0
158	1	45	127	-1	551	245	21.0	34	Cpppp	314	-27	0	0		0	0	0	0	0
159	1	206	138	-1	493	391	15.3	30	ABplappapa	260	1410	0	0		0	0	0	0	0
160	1	19	179	-1	280	370	14.1	30	ABalpppppp	-91	0	0	0		0	0	0	0	0
161	1	219	253	-1	295	356	24.3	31	ABplpapapa	165	0	0	0		0	0	0	0	0
162	1	154	272	-1	537	351	9.9	33	ABarppapp	-386	0	0	0		0	0	0	0	0
163	1	37	162	198	137	259	16.3	34	ABaraapaa	166	0	0	0		0	0	0	0	0
164	1	204	135	-1	144	333	15.7	29	ABalpaappp	264	-1154	0	0		0	0	0	0	0
165	1	75	146	-1	345	86	15.2	28	ABprpaappp	358	0	0	0		0	0	0	0	0
166	1	103	234	-1	326	345	7.5	27	ABplaaappa	203	213	0	0		0	0	0	0	0
167	1	11	155	-1	235	397	11.0	26	ABplaappaa	234	-49	0	0		0	0	0	0	0
168	1	92	282	-1	206	379	22.3	29	ABalppappa	66	0	0	0		0	0	0	0	0
169	1	100	262	-1	449	228	11.6	38	Epra	382	1382	0	0		0	0	0	0	0
170	1	33	30	-1	124	325	22.1	31	ABalpapaaa	10	0	0	0		0	0	0	0	0
171	1	187	209	-1	299	402	12.7	29	ABplaappap	295	-396	0	0		0	0	0	0	0
172	1	145	224	-1	321	350	11.2	28	ABplapaaaa	244	778	0	0		0	0	0	0	0
173	1	225	121	-1	553	351	17.5	31	ABplapappp	294	0	0	0		0	0	0	0	0
174	1	85	252	-1	470	121	14.4	28	ABprappaaa	198	408	0	0		0	0	0	0	0
175	1	139	238	-1	321	124	16.5	28	ABprpaapaa	246	425	0	0		0	0	0	0	0
176	1	84	164	-1	196	256	20.3	29	ABarapaapa	238	-718	0	0		0	0	0	0	0
177	1	161	277	-1	342	114	11.0	30	ABpraappap	269	154	0	0		0	0	0	0	0
178	1	24	246	-1	108	267	22.4	29	ABalpaaaaa	226	483	0	0		0	0	0	0	0
179	1	51	249	-1	496	231	19.4	35	Cppap	357	218	0	0		0	0	0	0	0
180	1	131	77	-1	462	377	24.4	31	ABplpppaap	285	-795	0	0		0	0	0	0	0
181	1	59	126	-1	254	304	6.9	27	ABplaaaapa	271	126	0	0		0	0	0	0	0
182	1	251	192	-1	280	333	22.6	32	ABplpapaap	216	-454	0	0		0	0	0	0	0
183	1	164	244	-1	253	112	9.8	27	ABpraapapa	221	876	0	0		0	0	0	0	0
184	1	148	49	-1	378	110	12.1	29	ABpraapppa	250	130	0	0		0	0	0	0	0
185	1	182	9	-1	224	387	14.7	27	ABplpaapaa	266	-289	0	0		0	0	0	0	0
186	1	147	83	-1	325	200	23.6	33	ABarapappp	288	-256	0	0		0	0	0	0	0
187	1	221	204	-1	469	228	24.5	32	ABprpapppp	294	-729	0	0		0	0	0	0	0
188	1	15	26	-1	332	114	20.2	30	ABprppaaaa	212	214	0	0		0	0	0	0	0
189	1	235	82	-1	174	293	24.1	29	ABalpappaa	252	-523	0	0		0	0	0	0	0
190	1	264	11	-1	410	182	18.6	32	Dpap	271	332	0	0		0	0	0	0	0
191	1	144	55	-1	152	362	8.8	26	ABalpppaap	213	-143	0	0		0	0	0	0	0
192	1	150	281	-1	178	183	18.4	32	MSppaaa	302	-207	0	0		0	0	0	0	0
193	1	124	149	-1	198	298	19.9	29	ABalpaaapp	200	754	0	0		0	0	0	0	0
194	1	24	200	-1	150	278	24.7	28	ABalpaaaap	215	1082	0	0		0	0	0	0	0
195	1	241	139	-1	300	107	14.6	30	ABprpaappa	270	-139	0	0		0	0	0	0	0
196	1	30	169	-1	231	118	20.4	28	ABprpaaaaa	267	228	0	0		0	0	0	0	0
197	1	146	163	-1	178	338	24.2	29	ABalpapaap	153	0	0	0		0	0	0	0	0
198	1	199	34	-1	99	251	6.5	31	ABalappaa	-90	0	0	0		0	0	0	0	0
199	1	256	16	-1	360	291	14.4	35	Ealp	340	696	0	0		0	0	0	0	0
200	1	197	69	-1	365	138	21.2	31	ABprpapaap	297	-169	0	0		0	0	0	0	0
201	1	252	124	-1	304	95	18.1	28	ABprpaaapp	236	-529	0	0		0	0	0	0	0
202	1	129	191	-1	361	232	22.5	33	MSpapap	326	890	0	0		0	0	0	0	0
203	1	174	59	-1	423	395	23.8	31	ABplpppaaa	256	747	0	0		0	0	0	0	0
204	1	116	187	-1	386	356	10.0	28	ABplapaapa	199	-522	0	0		0	0	0	0	0
205	1	91	58	-1	543	349	23.6	35	ABplapppp	352	513	0	0		0	0	0	0	0
206	1	185	114	-1	569	178	7.8	26	ABprapappa	89	0	0	0		0	0	0	0	0
207	1	8	239	-1	464	120	19.1	29	ABprppappa	222	435	0	0		0	0	0	0	0
208	1	14	180	-1	436	315	20.0	35	Capaa	334	-146	0	0		0	0	0	0	0
209	1	239	46	-1	250	137	22.5	30	ABarappppa	261	-177	0	0		0	0	0	0	0
210	1	156	44	-1	507	372	22.2	37	ABplapppa	370	343	0	0		0	0	0	0	0
211	1	133	117	-1	385	156	11.7	30	MSppppp	296	0	0	0		0	0	0	0	0
212	1	44	28	112	217	132	17.2	36	ABpraaaap	272	-264	0	0		0	0	0	0	0
213	1	94	19	-1	298	130	9.6	30	ABpraapapp	-150	0	0	0		0	0	0	0	0
214	1	54	279	-1	552	216	25.4	32	ABprpppapp	309	592	0	0		0	0	0	0	0
215	1	27	261	-1	164	372	20.8	29	ABalppapaa	526	0	0	0		0	0	0	0	0
216	1	104	94	-1	265	107	18.7	29	ABprpaaaap	87	0	0	0		0	0	0	0	0
217	1	246	104	-1	217	297	6.8	27	ABplaaaaap	240	781	0	0		0	0	0	0	0
218	1	57	1	-1	548	206	8.0	34	ABarppppp	315	0	0	0		0	0	0	0	0
219	1	29	74	-1	83	266	20.3	32	ABalpaapaa	263	-159	0	0		0	0	0	0	0
220	1	216	181	-1	311	275	16.8	30	MSaapaap	208	188	0	0		0	0	0	0	0
221	1	103	33	-1	370	316	8.2	27	ABplaaappp	198	-168	0	0		0	0	0	0	0
222	1	1	111	-1	169	205	23.0	30	ABaraaappa	207	549	0	0		0	0	0	0	0
223	1	65	103	-1	196	320	15.3	31	MSapaap	294	-512	0	0		0	0	0	0	0
224	1	13	208	-1	94	335	18.2	29	ABalpaappa	130	0	0	0		0	0	0	0	0
225	1	207	171	-1	217	267	14.3	29	MSaaapaa	181	459	0	0		0	0	0	0	0
226	1	108	216	-1	214	210	14.6	28	MSpaaapa	463	0	0	0		0	0	0	0	0
227	1	77	53	-1	452	118	10.5	31	ABprapaap	304	165	0	0		0	0	0	0	0
228	1	211	143	-1	241	387	21.7	30	ABplpaaapa	165	0	0	0		0	0	0	0	0
229	1	178	263	-1	302	178	18.1	32	MSpppaa	173	0	0	0		0	0	0	0	0
230	1	88	165	-1	417	280	12.3	38	Epla	384	382	0	0		0	0	0	0	0
231	1	78	61	-1	365	376	10.2	27	ABplapaaap	236	501	0	0		0	0	0	0	0
232	1	163	232	-1	462	169	21.9	32	ABprppppaa	247	-515	0	0		0	0	0	0	0
233	1	228	174	-1	234	186	6.6	27	ABarpapapa	186	459	0	0		0	0	0	0	0
234	1	85	255	-1	512	140	16.6	29	ABprappaap	238	726	0	0		0	0	0	0	0
235	1	248	189	-1	568	174	13.2	29	ABprapappp	53	0	0	0		0	0	0	0	0
236	1	223	211	-1	402	216	13.8	37	Earp	-93	0	0	0		0	0	0	0	0
237	1	183	215	-1	519	309	6.6	37	Caaaa	355	-197	0	0		0	0	0	0	0
238	1	35	137	-1	345	359	23.5	30	ABplpapapp	244	1436	0	0		0	0	0	0	0
239	1	72	98	-1	164	213	7.9	33	ABalapppa	239	-369	0	0		0	0	0	0	0
240	1	115	193	-1	156	230	21.5	31	ABaraaapap	280	594	0	0		0	0	0	0	0
241	1	177	190	-1	320	145	21.7	31	ABprpapaaa	104	0	0	0		0	0	0	0	0
242	1	215	108	-1	436	121	21.5	30	ABprppaapp	131	0	0	0		0	0	0	0	0
243	1	107	186	-1	299	294	12.3	36	Eala	369	1237	0	0		0	0	0	0	0
244	1	152	184	-1	264	295	19.1	30	MSaapaaa	216	174	0	0		0	0	0	0	0
245	1	4	110	-1	227	379	18.5	29	ABplpaaaap	270	-512	0	0		0	0	0	0	0
246	1	6	271	-1	391	341	17.4	32	Daap	327	99	0	0		0	0	0	0	0
247	1	83	185	-1	556	215	17.2	35	Cpppa	355	107	0	0		0	0	0	0	0
248	1	9	167	-1	282	159	13.0	32	MSppapp	274	274	0	0		0	0	0	0	0
249	1	34	173	-1	236	361	12.5	27	ABalpppppa	100	0	0	0		0	0	0	0	0
250	1	202	93	-1	476	293	24.5	33	ABplpppppa	319	262	0	0		0	0	0	0	0
251	1	245	274	-1	227	230	22.4	31	ABarapaapp	306	-1217	0	0		0	0	0	0	0
252	1	190	285	-1	491	188	25.4	31	ABprppppap	332	0	0	0		0	0	0	0	0
253	1	169	188	-1	199	379	12.4	28	ABalpppapp	184	0	0	0		0	0	0	0	0
254	1	253	158	-1	275	105	13.4	32	ABpraaappp	165	0	0	0		0	0	0	0	0
255	1	230	57	-1	391	406	14.4	30	ABplaapppp	300	330	0	0		0	0	0	0	0
256	1	257	67	-1	518	148	12.4	28	ABprappapa	257	696	0	0		0	0	0	0	0
257	1	90	25	284	565	197	21.2	36	ABprapppp	283	-298	0	0		0	0	0	0	0
258	1	119	63	-1	365	281	22.6	31	MSaappa	284	-1082	0	0		0	0	0	0	0
259	1	86	236	-1	333	279	21.0	35	MSaapap	-16	0	0	0		0	0	0	0	0
260	1	255	276	-1	389	115	21.5	29	ABprppaapa	270	817	0	0		0	0	0	0	0
261	1	157	250	-1	256	328	17.5	31	MSappaa	-176	0	0	0		0	0	0	0	0
262	1	32	13	-1	160	336	19.0	28	ABalpapapa	160	0	0	0		0	0	0	0	0
263	1	258	241	-1	375	153	16.1	27	Dpaa	250	-563	0	0		0	0	0	0	0
264	1	170	45	-1	344	236	18.4	31	MSpapaap	291	-171	0	0		0	0	0	0	0
265	1	125	91	-1	516	312	26.0	32	ABplpppapp	99	0	0	0		0	0	0	0	0
266	1	36	10	-1	277	370	9.6	30	ABplaapapp	303	1261	0	0		0	0	0	0	0
267	1	42	20	-1	463	133	23.0	33	ABprpppaaa	307	419	0	0		0	0	0	0	0
268	1	194	245	-1	220	266	24.9	30	ABarapaaap	241	-515	0	0		0	0	0	0	0
269	1	2	41	-1	582	313	10.1	36	Caaap	346	86	0	0		0	0	0	0	0
270	1	124	170	-1	156	288	20.2	29	ABalpaaapa	199	134	0	0		0	0	0	0	0
271	1	95	115	-1	522	187	23.1	26	ABprpppapa	206	771	0	0		0	0	0	0	0
272	1	226	273	-1	606	239	12.5	37	Cpapa	359	1779	0	0		0	0	0	0	0
273	1	254	280	-1	573	251	7.6	35	Cpaap	354	-137	0	0		0	0	0	0	0
274	1	251	256	-1	234	333	21.3	30	ABplpapaaa	205	438	0	0		0	0	0	0	0
275	1	266	269	-1	358	388	21.7	28	ABplppaapa	138	0	0	0		0	0	0	0	0
276	1	210	287	-1	522	281	24.3	34	ABplpppppp	324	148	0	0		0	0	0	0	0
277	1	48	128	-1	397	187	25.4	29	ABprpappap	282	420	0	0		0	0	0	0	0
278	1	122	90	-1	289	197	6.6	29	ABarpapapp	-201	0	0	0		0	0	0	0	0
279	1	175	257	-1	423	144	24.4	32	ABprpapapp	94	0	0	0		0	0	0	0	0
280	1	218	267	-1	222	180	25.5	30	ABarappaaa	255	514	0	0		0	0	0	0	0
