# Supplementary material for: The AP-2 Transcription Factor APTF-2 Is Required for Neuroblast and Epidermal Morphogenesis in Caenorhabditis elegans Embryogenesis
Source: PLoS Genet. 2016 May 13;12(5):e1006048. doi: 10.1371/journal.pgen.1006048 (PMC4866721; doi:10.1371/journal.pgen.1006048)
Supplement: S2 Text — (ZIP) [file pgen.1006048.s030.zip › nuclei/t135-nuclei]

1	1	218	247	-1	540	201	8.3	32	ABarppppp	318	348	0	0		0	0	0	0	0
2	1	81	252	-1	413	332	14.5	31	Dapa	280	129	0	0		0	0	0	0	0
3	1	70	110	-1	374	120	8.5	26	ABprapaaaa	293	0	0	0		0	0	0	0	0
4	1	105	222	-1	337	127	24.7	32	ABarappapp	145	0	0	0		0	0	0	0	0
5	1	121	96	-1	205	194	5.7	31	ABarpapaa	314	235	0	0		0	0	0	0	0
6	1	16	212	-1	379	204	23.0	30	MSpappa	251	227	0	0		0	0	0	0	0
7	1	53	221	-1	483	282	13.5	38	Eplp	352	1242	0	0		0	0	0	0	0
8	1	29	57	-1	95	305	10.3	33	ABalapaap	43	0	0	0		0	0	0	0	0
9	1	185	31	-1	219	391	14.8	28	ABplpaapaa	435	0	0	0		0	0	0	0	0
10	1	266	23	-1	273	376	9.6	29	ABplaapapp	293	2	0	0		0	0	0	0	0
11	1	190	39	-1	409	181	18.6	32	Dpap	322	-912	0	0		0	0	0	0	0
12	1	78	9	-1	461	394	21.5	30	ABplppappp	230	187	0	0		0	0	0	0	0
13	1	262	33	-1	162	335	19.2	29	ABalpapapa	269	-520	0	0		0	0	0	0	0
14	1	44	3	-1	77	299	15.1	35	ABalaaaal	316	0	0	0		0	0	0	0	0
15	1	46	20	-1	140	290	7.1	32	ABalapapa	247	0	0	0		0	0	0	0	0
16	1	199	262	-1	358	294	14.4	35	Ealp	350	689	0	0		0	0	0	0	0
17	1	3	109	-1	254	399	18.1	27	ABplpaapap	261	26	0	0		0	0	0	0	0
18	1	13	154	-1	500	371	11.2	34	ABplapapa	205	0	0	0		0	0	0	0	0
19	1	213	63	-1	297	128	9.5	29	ABpraapapp	226	803	0	0		0	0	0	0	0
20	1	267	260	-1	466	133	23.0	31	ABprpppaaa	223	356	0	0		0	0	0	0	0
21	1	119	157	-1	213	170	8.8	34	ABalapppp	0	0	0	0		0	0	0	0	0
22	1	112	215	-1	370	340	13.2	29	MSapppp	286	-286	0	0		0	0	0	0	0
23	1	78	233	-1	432	400	19.7	30	ABplppappa	246	1780	0	0		0	0	0	0	0
24	1	65	161	-1	368	407	18.9	28	ABplppapaa	249	-166	0	0		0	0	0	0	0
25	1	257	84	-1	570	182	19.5	30	ABprappppa	217	317	0	0		0	0	0	0	0
26	1	188	180	-1	333	112	20.2	29	ABprppaaaa	257	532	0	0		0	0	0	0	0
27	1	85	52	-1	610	241	18.1	37	Cpapp	115	0	0	0		0	0	0	0	0
28	1	212	90	-1	235	117	16.5	30	ABpraaaapp	229	1434	0	0		0	0	0	0	0
29	1	56	43	-1	282	341	6.9	31	ABplaaapa	484	0	0	0		0	0	0	0	0
30	1	170	22	-1	124	321	22.4	31	ABalpapaaa	-341	0	0	0		0	0	0	0	0
31	1	67	17	-1	237	135	8.4	29	ABpraapaap	262	-370	0	0		0	0	0	0	0
32	1	69	66	-1	208	182	23.1	28	ABaraaappp	242	-1308	0	0		0	0	0	0	0
33	1	221	204	-1	372	315	8.1	28	ABplaaappp	228	-172	0	0		0	0	0	0	0
34	1	198	15	-1	99	246	6.6	32	ABalappaa	-100	0	0	0		0	0	0	0	0
35	1	83	288	-1	504	144	21.1	29	ABprppappp	263	-520	0	0		0	0	0	0	0
36	1	39	255	-1	273	231	19.0	27	ABaraapppp	267	87	0	0		0	0	0	0	0
37	1	131	249	-1	273	193	20.7	28	ABarapappa	269	150	0	0		0	0	0	0	0
38	1	114	254	-1	495	132	8.9	27	ABprapapaa	239	-835	0	0		0	0	0	0	0
39	1	151	167	-1	522	291	20.9	36	Cappp	361	631	0	0		0	0	0	0	0
40	1	91	6	-1	128	233	7.3	34	ABalappap	-113	0	0	0		0	0	0	0	0
41	1	269	18	-1	580	305	10.3	36	Caaap	332	-72	0	0		0	0	0	0	0
42	1	139	138	-1	175	281	6.3	26	ABplaaaaaa	263	44	0	0		0	0	0	0	0
43	1	154	165	-1	117	330	13.2	31	ABalppaaa	-5	0	0	0		0	0	0	0	0
44	1	210	223	-1	509	367	22.4	36	ABplapppa	304	993	0	0		0	0	0	0	0
45	1	264	27	-1	348	244	18.4	31	MSpapaap	303	-425	0	0		0	0	0	0	0
46	1	209	184	-1	253	134	22.3	30	ABarappppa	114	0	0	0		0	0	0	0	0
47	1	76	224	-1	437	188	24.3	32	ABprpapppa	274	-531	0	0		0	0	0	0	0
48	1	18	10	-1	257	195	16.5	32	MSpaapa	-141	0	0	0		0	0	0	0	0
49	1	184	176	-1	377	104	12.5	28	ABpraapppa	274	82	0	0		0	0	0	0	0
50	1	64	246	-1	505	238	14.1	38	Eprp	384	-1524	0	0		0	0	0	0	0
51	1	5	217	-1	409	115	10.3	27	ABprapaaap	219	460	0	0		0	0	0	0	0
52	1	120	73	-1	345	166	25.0	32	ABprpappaa	318	242	0	0		0	0	0	0	0
53	1	227	286	-1	445	115	10.5	30	ABprapaap	311	0	0	0		0	0	0	0	0
54	1	10	209	-1	458	359	8.2	33	ABarppapa	328	-119	0	0		0	0	0	0	0
55	1	191	85	-1	151	356	8.7	26	ABalpppaap	229	171	0	0		0	0	0	0	0
56	1	150	178	-1	588	299	20.4	36	Caapp	-249	0	0	0		0	0	0	0	0
57	1	255	26	-1	388	402	14.7	30	ABplaapppp	-168	0	0	0		0	0	0	0	0
58	1	205	60	-1	547	345	23.3	34	ABplapppp	302	0	0	0		0	0	0	0	0
59	1	203	153	-1	424	395	23.6	32	ABplpppaaa	116	0	0	0		0	0	0	0	0
60	1	50	120	-1	273	241	15.5	29	MSaaapp	293	-156	0	0		0	0	0	0	0
61	1	231	163	-1	366	375	9.7	27	ABplapaaap	249	-97	0	0		0	0	0	0	0
62	1	123	170	-1	199	138	13.4	36	ABpraaapa	303	1139	0	0		0	0	0	0	0
63	1	258	201	-1	365	286	22.4	31	MSaappa	264	809	0	0		0	0	0	0	0
64	1	110	147	-1	316	219	12.7	38	Eara	385	742	0	0		0	0	0	0	0
65	1	95	108	-1	143	373	12.5	28	ABalpppapa	258	-38	0	0		0	0	0	0	0
66	1	52	11	-1	79	274	8.8	34	ABalapaaa	337	0	0	0		0	0	0	0	0
67	1	256	71	-1	509	142	12.6	29	ABprappapa	283	698	0	0		0	0	0	0	0
68	1	92	13	-1	596	331	15.3	34	Caapa	346	1902	0	0		0	0	0	0	0
69	1	200	191	-1	364	136	20.8	30	ABprpapaap	264	420	0	0		0	0	0	0	0
70	1	135	185	-1	392	314	19.9	33	MSaappp	308	-341	0	0		0	0	0	0	0
71	1	98	162	-1	311	378	21.2	28	ABplppaaaa	219	-179	0	0		0	0	0	0	0
72	1	31	68	-1	328	248	5.9	35	ABarpaapp	-126	0	0	0		0	0	0	0	0
73	1	115	28	-1	173	164	22.0	30	ABarapppaa	258	529	0	0		0	0	0	0	0
74	1	219	56	-1	81	269	19.9	31	ABalpaapaa	163	0	0	0		0	0	0	0	0
75	1	136	267	-1	365	333	23.4	30	ABplpapppa	206	-1707	0	0		0	0	0	0	0
76	1	140	44	-1	200	245	6.3	31	ABarpaaaa	282	-804	0	0		0	0	0	0	0
77	1	180	127	-1	465	372	24.4	32	ABplpppaap	309	776	0	0		0	0	0	0	0
78	1	68	211	-1	122	196	18.4	27	ABaraaaaap	277	0	0	0		0	0	0	0	0
79	1	8	156	-1	340	396	14.1	30	ABplaapppa	286	-67	0	0		0	0	0	0	0
80	1	51	238	-1	471	394	17.0	28	ABplappaap	223	468	0	0		0	0	0	0	0
81	1	40	239	-1	304	226	21.6	30	MSpapaaa	273	542	0	0		0	0	0	0	0
82	1	189	219	-1	173	292	23.1	28	ABalpappaa	248	735	0	0		0	0	0	0	0
83	1	186	177	-1	328	196	23.3	34	ABarapappp	341	1174	0	0		0	0	0	0	0
84	1	96	50	-1	399	168	6.9	31	ABarpppaa	178	0	0	0		0	0	0	0	0
85	1	73	139	-1	132	202	12.1	27	MSpaaaaa	230	0	0	0		0	0	0	0	0
86	1	93	172	-1	79	233	15.4	33	ABalaaaar	249	0	0	0		0	0	0	0	0
87	1	86	98	-1	77	210	11.3	34	ABalaaapa	392	0	0	0		0	0	0	0	0
88	1	55	203	-1	133	321	9.6	25	ABalpppaaa	-92	0	0	0		0	0	0	0	0
89	1	61	183	-1	307	157	7.2	31	ABarpappa	-45	0	0	0		0	0	0	0	0
90	1	278	64	-1	291	198	6.4	30	ABarpapapp	247	67	0	0		0	0	0	0	0
91	1	265	272	-1	517	308	25.8	30	ABplpppapp	270	-820	0	0		0	0	0	0	0
92	1	42	111	-1	543	257	24.9	31	ABprpppppp	306	-20	0	0		0	0	0	0	0
93	1	250	206	-1	473	293	24.3	34	ABplpppppa	309	1285	0	0		0	0	0	0	0
94	1	216	91	-1	268	108	19.3	29	ABprpaaaap	283	711	0	0		0	0	0	0	0
95	1	132	37	-1	166	265	11.0	29	MSaaaapa	200	421	0	0		0	0	0	0	0
96	1	28	54	-1	91	187	15.2	32	ABalaapaa	124	0	0	0		0	0	0	0	0
97	1	38	277	-1	342	167	17.6	31	MSpppap	300	-888	0	0		0	0	0	0	0
98	1	239	21	207	167	214	7.9	35	ABalapppa	190	0	0	0		0	0	0	0	0
99	1	77	92	-1	114	174	9.7	34	ABalaaapp	288	0	0	0		0	0	0	0	0
100	1	72	193	-1	304	332	18.9	31	MSappap	302	-1537	0	0		0	0	0	0	0
101	1	101	142	-1	509	220	25.4	31	ABprpppppa	314	571	0	0		0	0	0	0	0
102	0	89	-1	-1	306	226	16.5	24		199	652	0	0		0	0	0	0	0
103	1	223	131	-1	195	318	15.0	30	MSapaap	297	76	0	0		0	0	0	0	0
104	1	217	241	-1	217	298	6.5	28	ABplaaaaap	281	641	0	0		0	0	0	0	0
105	1	153	130	-1	237	361	8.1	28	ABplaapapa	228	440	0	0		0	0	0	0	0
106	1	156	46	-1	201	344	20.0	29	ABalpapapp	54	0	0	0		0	0	0	0	0
107	1	1	258	-1	342	338	18.5	29	Daaa	242	758	0	0		0	0	0	0	0
108	1	242	140	-1	434	121	22.2	30	ABprppaapp	273	146	0	0		0	0	0	0	0
109	1	75	25	-1	233	131	12.5	29	ABpraaappa	-139	0	0	0		0	0	0	0	0
110	1	245	152	-1	222	382	18.4	29	ABplpaaaap	264	441	0	0		0	0	0	0	0
111	1	222	47	-1	171	206	23.2	30	ABaraaappa	220	-132	0	0		0	0	0	0	0
112	1	212	104	-1	199	138	18.2	29	ABpraaaapa	240	894	0	0		0	0	0	0	0
113	1	33	100	-1	179	317	10.0	32	ABalapapp	92	0	0	0		0	0	0	0	0
114	1	206	280	-1	562	173	7.6	27	ABprapappa	39	0	0	0		0	0	0	0	0
115	1	271	208	-1	528	191	23.3	30	ABprpppapa	302	167	0	0		0	0	0	0	0
116	1	30	244	-1	423	103	14.4	32	ABpraapppp	274	89	0	0		0	0	0	0	0
117	1	211	235	-1	382	156	11.5	31	MSppppp	31	0	0	0		0	0	0	0	0
118	1	148	242	-1	395	109	18.3	31	ABprppapaa	272	54	0	0		0	0	0	0	0
119	1	22	1	-1	178	129	15.6	33	ABpraaaaa	-131	0	0	0		0	0	0	0	0
120	1	118	41	-1	195	229	17.5	30	ABaraappap	205	809	0	0		0	0	0	0	0
121	1	173	220	-1	559	346	17.5	31	ABplapappp	274	-168	0	0		0	0	0	0	0
122	1	11	227	-1	493	174	6.6	32	ABarppppa	312	71	0	0		0	0	0	0	0
123	1	87	35	-1	133	157	16.2	33	ABalaapap	373	0	0	0		0	0	0	0	0
124	1	201	132	-1	302	97	18.0	27	ABprpaaapp	98	0	0	0		0	0	0	0	0
125	1	71	65	-1	123	228	19.0	32	ABaraaaap	215	0	0	0		0	0	0	0	0
126	1	181	218	-1	253	309	6.8	27	ABplaaaapa	-2	0	0	0		0	0	0	0	0
127	1	158	202	-1	546	247	21.3	35	Cpppp	316	539	0	0		0	0	0	0	0
128	1	277	99	-1	399	178	24.6	30	ABprpappap	260	42	0	0		0	0	0	0	0
129	1	102	49	-1	212	350	25.3	31	ABalppapap	266	139	0	0		0	0	0	0	0
130	1	128	264	-1	372	97	20.3	27	ABprppaaap	214	0	0	0		0	0	0	0	0
131	1	104	182	-1	239	168	19.5	29	MSppaap	294	-90	0	0		0	0	0	0	0
132	1	23	198	-1	441	109	18.5	30	ABprppapap	249	1363	0	0		0	0	0	0	0
133	1	47	117	-1	424	377	10.2	28	ABplapaapp	103	0	0	0		0	0	0	0	0
134	1	94	269	-1	237	232	24.5	32	ABarapapaa	257	0	0	0		0	0	0	0	0
135	1	164	72	-1	136	333	16.0	29	ABalpaappp	243	106	0	0		0	0	0	0	0
136	1	130	24	-1	323	152	13.4	31	MSppppa	274	971	0	0		0	0	0	0	0
137	1	238	278	-1	344	357	23.4	31	ABplpapapp	239	510	0	0		0	0	0	0	0
138	1	159	82	-1	496	395	14.4	29	ABplappapa	239	-801	0	0		0	0	0	0	0
139	1	195	107	-1	302	103	14.5	30	ABprpaappa	254	214	0	0		0	0	0	0	0
140	1	54	69	-1	379	242	5.9	32	ABarppaaa	94	0	0	0		0	0	0	0	0
141	1	155	141	-1	292	125	21.3	31	ABarappppp	109	0	0	0		0	0	0	0	0
142	1	66	289	-1	440	253	16.9	31	Z2	237	-990	0	0		0	0	0	0	0
143	1	228	270	-1	240	386	21.3	30	ABplpaaapa	252	-146	0	0		0	0	0	0	0
144	1	133	102	168	167	168	10.1	30	ABalaappp	169	0	0	0		0	0	0	0	0
145	1	27	190	-1	248	371	24.6	31	ABalppappp	288	478	0	0		0	0	0	0	0
146	1	165	89	-1	342	86	15.6	29	ABprpaappp	357	0	0	0		0	0	0	0	0
147	1	116	79	-1	234	239	6.8	31	ABarpaaap	303	985	0	0		0	0	0	0	0
148	1	106	251	-1	377	132	24.4	32	ABprpapapa	281	-1795	0	0		0	0	0	0	0
149	1	193	70	-1	201	298	19.5	29	ABalpaaapp	190	746	0	0		0	0	0	0	0
150	1	32	194	-1	230	327	14.0	32	MSapapa	132	0	0	0		0	0	0	0	0
151	1	19	45	-1	189	394	18.5	28	ABplpaaaaa	64	0	0	0		0	0	0	0	0
152	1	149	51	-1	556	150	15.8	31	ABprappapp	255	85	0	0		0	0	0	0	0
153	1	34	124	-1	275	250	5.8	35	ABarpaapa	349	961	0	0		0	0	0	0	0
154	1	129	273	-1	183	254	22.8	29	ABarapaaaa	235	-507	0	0		0	0	0	0	0
155	1	167	214	-1	236	398	11.2	26	ABplaappaa	217	-977	0	0		0	0	0	0	0
156	1	57	2	-1	191	142	7.6	28	ABpraapaaa	18	0	0	0		0	0	0	0	0
157	1	26	188	-1	354	109	16.3	28	ABprpaapap	264	1059	0	0		0	0	0	0	0
158	1	254	62	-1	277	115	13.3	32	ABpraaappp	170	0	0	0		0	0	0	0	0
159	1	84	189	-1	326	409	18.0	28	ABplpaappp	260	429	0	0		0	0	0	0	0
160	1	15	179	-1	290	405	18.0	29	ABplpaappa	285	258	0	0		0	0	0	0	0
161	1	79	282	-1	319	341	15.5	29	MSapppa	106	0	0	0		0	0	0	0	0
162	1	163	40	-1	153	259	15.4	28	ABaraapaap	202	-189	0	0		0	0	0	0	0
163	1	197	159	-1	172	333	24.1	31	ABalpapaap	147	0	0	0		0	0	0	0	0
164	1	176	150	-1	197	258	20.3	28	ABarapaapa	-43	0	0	0		0	0	0	0	0
165	1	230	87	-1	415	279	12.4	38	Epla	387	-356	0	0		0	0	0	0	0
166	1	43	12	-1	118	204	22.3	32	ABaraaapaa	311	-259	0	0		0	0	0	0	0
167	1	248	88	-1	279	162	13.1	30	MSppapp	279	-670	0	0		0	0	0	0	0
168	1	107	116	-1	139	213	15.7	27	ABaraappaa	79	0	0	0		0	0	0	0	0
169	1	196	137	-1	230	117	20.2	28	ABprpaaaaa	255	-268	0	0		0	0	0	0	0
170	1	270	126	-1	153	287	19.9	29	ABalpaaapa	197	124	0	0		0	0	0	0	0
171	1	225	113	-1	214	266	14.6	28	MSaaapaa	-91	0	0	0		0	0	0	0	0
172	1	62	59	-1	175	369	9.5	27	ABalppppaa	262	-766	0	0		0	0	0	0	0
173	1	249	19	-1	234	365	12.5	27	ABalpppppa	267	102	0	0		0	0	0	0	0
174	1	233	134	-1	241	189	6.4	29	ABarpapapa	263	1097	0	0		0	0	0	0	0
175	1	45	196	-1	136	244	11.9	27	MSaaaaap	274	9	0	0		0	0	0	0	0
176	1	124	80	-1	146	296	13.6	30	MSapaaa	-20	0	0	0		0	0	0	0	0
177	1	126	119	-1	181	333	5.5	28	ABplaapaaa	117	0	0	0		0	0	0	0	0
178	1	51	81	-1	428	394	13.5	28	ABplappaaa	220	1111	0	0		0	0	0	0	0
179	1	160	5	-1	280	371	14.3	30	ABalpppppp	301	320	0	0		0	0	0	0	0
180	1	208	271	-1	433	320	19.6	36	Capaa	259	-439	0	0		0	0	0	0	0
181	1	220	55	-1	310	276	16.7	30	MSaapaap	-112	0	0	0		0	0	0	0	0
182	1	20	7	-1	177	366	15.6	27	ABalppaapp	205	140	0	0		0	0	0	0	0
183	1	60	86	-1	269	203	24.4	32	ABarapapap	304	1019	0	0		0	0	0	0	0
184	1	244	232	-1	267	296	18.9	30	MSaapaaa	250	175	0	0		0	0	0	0	0
185	1	247	166	-1	554	213	16.5	34	Cpppa	326	-191	0	0		0	0	0	0	0
186	1	243	143	-1	302	297	12.2	36	Eala	361	-611	0	0		0	0	0	0	0
187	1	204	240	-1	386	347	9.0	27	ABplapaapa	179	-546	0	0		0	0	0	0	0
188	1	253	145	-1	198	382	12.2	27	ABalpppapp	190	0	0	0		0	0	0	0	0
189	1	235	229	-1	567	172	13.4	29	ABprapappp	252	53	0	0		0	0	0	0	0
190	1	241	261	-1	320	150	21.8	30	ABprpapaaa	244	0	0	0		0	0	0	0	0
191	1	202	231	-1	358	229	22.2	34	MSpapap	307	-867	0	0		0	0	0	0	0
192	1	182	164	-1	271	339	23.3	31	ABplpapaap	210	171	0	0		0	0	0	0	0
193	1	240	61	-1	155	232	21.2	31	ABaraaapap	-100	0	0	0		0	0	0	0	0
194	1	97	268	-1	461	196	19.2	34	Cppaa	342	531	0	0		0	0	0	0	0
195	1	4	16	-1	302	97	11.6	26	ABpraappaa	203	-1055	0	0		0	0	0	0	0
196	1	7	114	-1	284	128	17.3	27	ABprpaaapa	251	-924	0	0		0	0	0	0	0
197	1	25	151	-1	346	393	20.2	26	ABplppaaap	193	455	0	0		0	0	0	0	0
198	1	163	115	-1	109	260	16.2	27	ABaraapaaa	195	-432	0	0		0	0	0	0	0
199	1	49	243	-1	507	315	18.6	35	Cappa	344	694	0	0		0	0	0	0	0
200	1	194	97	-1	154	275	24.9	30	ABalpaaaap	242	135	0	0		0	0	0	0	0
201	1	14	186	-1	242	256	18.1	30	ABaraapapp	256	564	0	0		0	0	0	0	0
202	1	113	4	-1	446	162	6.3	34	ABarpppap	295	0	0	0		0	0	0	0	0
203	1	136	248	-1	410	322	24.3	31	ABplpapppp	172	0	0	0		0	0	0	0	0
204	1	187	128	-1	468	233	24.5	32	ABprpapppp	308	1158	0	0		0	0	0	0	0
205	1	157	234	-1	427	314	6.6	34	ABarppaap	123	0	0	0		0	0	0	0	0
206	1	80	144	-1	278	173	24.3	29	ABarappaap	236	-62	0	0		0	0	0	0	0
207	1	143	175	-1	212	311	23.6	32	ABalpappap	475	0	0	0		0	0	0	0	0
208	1	224	34	-1	93	329	18.2	29	ABalpaappa	274	-653	0	0		0	0	0	0	0
209	1	171	158	-1	300	403	13.1	30	ABplaappap	286	564	0	0		0	0	0	0	0
210	1	147	135	-1	463	295	21.1	36	Capap	362	-445	0	0		0	0	0	0	0
211	1	236	155	-1	398	218	13.9	38	Earp	374	627	0	0		0	0	0	0	0
212	1	134	197	-1	278	335	15.2	31	MSapapp	310	-350	0	0		0	0	0	0	0
213	1	24	173	-1	417	415	18.3	30	ABplppapap	276	-507	0	0		0	0	0	0	0
214	1	41	199	-1	465	241	5.5	37	Cpaaa	370	804	0	0		0	0	0	0	0
215	1	237	77	-1	516	309	6.5	37	Caaaa	75	0	0	0		0	0	0	0	0
216	1	226	36	-1	217	212	14.6	28	MSpaaapa	231	452	0	0		0	0	0	0	0
217	1	35	148	-1	351	312	23.2	29	ABplpappap	192	-155	0	0		0	0	0	0	0
218	1	127	112	-1	97	237	10.6	27	MSaaaaaa	82	0	0	0		0	0	0	0	0
219	1	88	105	-1	182	215	13.1	30	MSpaaaap	-11	0	0	0		0	0	0	0	0
220	1	2	101	-1	116	304	19.1	33	ABalpaapap	317	-907	0	0		0	0	0	0	0
221	1	109	121	-1	424	228	22.0	37	MSpappp	100	0	0	0		0	0	0	0	0
222	1	21	236	-1	272	269	22.6	33	ABalpapppp	300	122	0	0		0	0	0	0	0
223	1	37	160	-1	551	154	10.5	29	ABprapapap	216	460	0	0		0	0	0	0	0
224	1	172	253	-1	320	351	11.2	27	ABplapaaaa	230	-1943	0	0		0	0	0	0	0
225	1	142	122	-1	224	337	6.2	29	ABplaapaap	152	0	0	0		0	0	0	0	0
226	1	137	74	-1	298	303	6.5	28	ABplaaaapp	346	0	0	0		0	0	0	0	0
227	1	111	146	-1	260	273	13.0	26	MSaaapap	202	-808	0	0		0	0	0	0	0
228	1	63	53	-1	135	153	12.6	34	ABalaappa	-233	0	0	0		0	0	0	0	0
229	1	146	103	-1	355	158	6.6	34	ABarpappp	315	897	0	0		0	0	0	0	0
230	1	152	275	-1	450	332	24.7	32	ABplppppap	275	149	0	0		0	0	0	0	0
231	1	144	225	-1	475	194	15.5	33	Dppp	309	373	0	0		0	0	0	0	0
232	1	232	171	-1	461	170	22.0	33	ABprppppaa	231	429	0	0		0	0	0	0	0
233	1	58	58	-1	86	233	19.5	28	ABaraaaaaa	259	0	0	0		0	0	0	0	0
234	1	166	95	-1	326	344	7.5	27	ABplaaappa	-117	0	0	0		0	0	0	0	0
235	1	103	274	-1	219	142	22.4	29	ABarapppap	270	-1065	0	0		0	0	0	0	0
236	1	259	38	-1	329	285	21.2	34	MSaapap	304	437	0	0		0	0	0	0	0
237	1	125	237	-1	233	285	21.7	31	ABalpapppa	-127	0	0	0		0	0	0	0	0
238	1	175	256	-1	320	123	16.4	27	ABprpaapaa	207	-505	0	0		0	0	0	0	0
239	1	207	192	-1	469	116	19.3	30	ABprppappa	115	0	0	0		0	0	0	0	0
240	1	108	187	-1	262	208	11.7	32	MSpaaapp	323	1031	0	0		0	0	0	0	0
241	1	263	265	-1	375	156	15.8	28	Dpaa	276	1005	0	0		0	0	0	0	0
242	1	90	226	-1	528	383	18.5	31	ABplappapp	266	83	0	0		0	0	0	0	0
243	1	100	174	-1	537	164	20.3	32	ABprapppa	792	0	0	0		0	0	0	0	0
244	1	183	259	-1	256	116	9.5	26	ABpraapapa	440	0	0	0		0	0	0	0	0
245	1	268	250	-1	221	266	25.1	30	ABarapaaap	254	130	0	0		0	0	0	0	0
246	1	178	8	-1	108	268	22.4	29	ABalpaaaaa	272	497	0	0		0	0	0	0	0
247	1	17	32	-1	216	352	10.1	28	ABalppppap	122	0	0	0		0	0	0	0	0
248	1	99	106	-1	413	368	25.5	31	ABplppppaa	241	45	0	0		0	0	0	0	0
249	1	179	276	-1	493	230	19.4	37	Cppap	369	718	0	0		0	0	0	0	0
250	1	261	149	-1	257	332	18.1	30	MSappaa	302	-745	0	0		0	0	0	0	0
251	1	141	205	-1	181	274	16.5	30	ABaraapapa	271	99	0	0		0	0	0	0	0
252	1	174	136	-1	467	122	14.4	29	ABprappaaa	206	-535	0	0		0	0	0	0	0
253	1	161	216	-1	297	357	24.5	32	ABplpapapa	278	1104	0	0		0	0	0	0	0
254	1	132	42	-1	224	262	11.1	29	MSaaaapp	208	-158	0	0		0	0	0	0	0
255	1	234	30	-1	514	142	17.1	29	ABprappaap	249	116	0	0		0	0	0	0	0
256	1	274	263	-1	230	333	21.6	28	ABplpapaaa	217	408	0	0		0	0	0	0	0
257	1	279	284	-1	427	142	24.7	34	ABprpapapp	137	0	0	0		0	0	0	0	0
258	1	145	285	-1	280	135	24.4	32	ABarappapa	300	301	0	0		0	0	0	0	0
259	1	48	93	-1	223	164	15.5	32	MSppapa	-224	0	0	0		0	0	0	0	0
260	1	117	118	-1	423	163	15.3	32	Dppa	296	-8	0	0		0	0	0	0	0
261	1	215	14	-1	156	369	20.3	29	ABalppapaa	-100	0	0	0		0	0	0	0	0
262	1	169	279	-1	444	228	12.0	38	Epra	382	-413	0	0		0	0	0	0	0
263	1	229	94	-1	300	180	17.9	30	MSpppaa	270	414	0	0		0	0	0	0	0
264	1	122	287	-1	466	312	16.3	34	Dapp	345	-462	0	0		0	0	0	0	0
265	1	74	125	-1	275	399	21.2	29	ABplpaaapp	-200	0	0	0		0	0	0	0	0
266	1	6	210	-1	291	309	23.5	30	ABplpappaa	222	771	0	0		0	0	0	0	0
267	1	280	245	-1	227	171	25.4	31	ABarappaaa	278	512	0	0		0	0	0	0	0
268	1	36	283	-1	400	386	22.1	28	ABplppaapp	125	0	0	0		0	0	0	0	0
269	1	275	76	-1	362	386	22.5	28	ABplppaapa	247	770	0	0		0	0	0	0	0
270	1	9	78	-1	554	376	13.5	29	ABplapappa	273	363	0	0		0	0	0	0	0
271	1	246	266	-1	390	344	16.5	30	Daap	454	0	0	0		0	0	0	0	0
272	1	162	181	-1	542	344	9.9	33	ABarppapp	306	-49	0	0		0	0	0	0	0
273	1	272	133	-1	605	237	12.1	38	Cpapa	373	1739	0	0		0	0	0	0	0
274	1	251	67	-1	231	228	22.2	33	ABarapaapp	385	0	0	0		0	0	0	0	0
275	1	12	213	-1	226	212	18.8	29	ABaraapppa	267	612	0	0		0	0	0	0	0
276	1	260	123	-1	392	119	21.6	28	ABprppaapa	255	-836	0	0		0	0	0	0	0
277	1	177	230	-1	340	108	11.4	29	ABpraappap	288	-67	0	0		0	0	0	0	0
278	1	138	129	-1	135	367	16.0	25	ABalppaapa	195	-803	0	0		0	0	0	0	0
279	1	214	169	-1	561	225	25.3	34	ABprpppapp	264	-115	0	0		0	0	0	0	0
280	1	273	75	-1	570	246	7.3	35	Cpaap	353	-275	0	0		0	0	0	0	0
281	1	192	29	-1	177	183	18.4	32	MSppaaa	279	-193	0	0		0	0	0	0	0
282	1	168	48	-1	204	381	22.3	29	ABalppappa	180	423	0	0		0	0	0	0	0
283	1	59	200	-1	506	163	23.6	30	ABprpppaap	251	924	0	0		0	0	0	0	0
284	1	257	195	-1	572	218	21.8	30	ABprappppp	321	0	0	0		0	0	0	0	0
285	1	252	257	-1	491	194	25.4	33	ABprppppap	259	-164	0	0		0	0	0	0	0
286	1	82	281	-1	491	345	24.5	33	ABplpppapa	282	-845	0	0		0	0	0	0	0
287	1	276	228	-1	520	279	24.3	33	ABplpppppp	288	13	0	0		0	0	0	0	0
