# Supplementary material for: The AP-2 Transcription Factor APTF-2 Is Required for Neuroblast and Epidermal Morphogenesis in Caenorhabditis elegans Embryogenesis
Source: PLoS Genet. 2016 May 13;12(5):e1006048. doi: 10.1371/journal.pgen.1006048 (PMC4866721; doi:10.1371/journal.pgen.1006048)
Supplement: S2 Text — (ZIP) [file pgen.1006048.s030.zip › nuclei/t136-nuclei]

1	1	119	33	-1	179	134	15.6	33	ABpraaaaa	217	198	0	0		0	0	0	0	0
2	1	156	212	-1	188	141	7.5	29	ABpraapaaa	230	40	0	0		0	0	0	0	0
3	1	14	131	252	77	298	15.2	36	ABalaaaal	227	2	0	0		0	0	0	0	0
4	1	202	38	-1	451	162	6.3	34	ABarpppap	9	0	0	0		0	0	0	0	0
5	1	179	185	-1	278	376	14.3	29	ABalpppppp	276	-242	0	0		0	0	0	0	0
6	1	40	50	-1	123	242	7.1	35	ABalappap	270	198	0	0		0	0	0	0	0
7	1	182	173	-1	178	371	15.7	27	ABalppaapp	222	-453	0	0		0	0	0	0	0
8	1	246	172	-1	108	271	22.7	29	ABalpaaaaa	283	412	0	0		0	0	0	0	0
9	1	12	218	-1	476	391	22.2	30	ABplppappp	248	-1383	0	0		0	0	0	0	0
10	1	48	201	-1	256	196	16.5	32	MSpaapa	-94	0	0	0		0	0	0	0	0
11	1	66	24	-1	75	275	9.9	33	ABalapaaa	74	0	0	0		0	0	0	0	0
12	1	166	17	-1	120	206	22.2	33	ABaraaapaa	-186	0	0	0		0	0	0	0	0
13	1	68	277	-1	595	327	15.3	34	Caapa	-33	0	0	0		0	0	0	0	0
14	1	261	203	-1	151	371	20.1	30	ABalppapaa	222	0	0	0		0	0	0	0	0
15	1	34	25	-1	96	255	7.0	32	ABalappaa	270	218	0	0		0	0	0	0	0
16	1	195	193	-1	302	99	11.6	27	ABpraappaa	203	827	0	0		0	0	0	0	0
17	1	31	110	-1	237	130	8.7	29	ABpraapaap	242	258	0	0		0	0	0	0	0
18	1	41	74	-1	574	304	10.2	36	Caaap	329	820	0	0		0	0	0	0	0
19	1	173	6	-1	231	366	12.5	27	ABalpppppa	107	0	0	0		0	0	0	0	0
20	1	15	48	-1	147	291	7.4	30	ABalapapa	-157	0	0	0		0	0	0	0	0
21	1	98	100	-1	149	226	7.0	30	ABalapppaa	202	-722	0	0		0	0	0	0	0
22	1	30	30	-1	127	325	22.4	31	ABalpapaaa	-67	0	0	0		0	0	0	0	0
23	1	10	182	-1	266	380	9.6	29	ABplaapapp	266	-261	0	0		0	0	0	0	0
24	1	136	76	-1	319	151	13.3	30	MSppppa	-18	0	0	0		0	0	0	0	0
25	1	109	132	-1	235	124	12.7	29	ABpraaappa	-131	0	0	0		0	0	0	0	0
26	1	57	170	-1	388	402	14.9	30	ABplaapppp	309	-773	0	0		0	0	0	0	0
27	1	45	125	-1	348	248	18.2	31	MSpapaap	318	349	0	0		0	0	0	0	0
28	1	73	205	-1	168	166	22.2	30	ABarapppaa	155	0	0	0		0	0	0	0	0
29	1	281	119	-1	177	185	18.7	32	MSppaaa	290	141	0	0		0	0	0	0	0
30	1	255	257	-1	514	145	16.7	31	ABprappaap	297	112	0	0		0	0	0	0	0
31	1	9	22	-1	219	390	15.1	28	ABplpaapaa	128	0	0	0		0	0	0	0	0
32	1	247	144	-1	215	347	10.4	27	ABalppppap	238	123	0	0		0	0	0	0	0
33	1	13	106	-1	162	340	19.4	29	ABalpapapa	238	0	0	0		0	0	0	0	0
34	1	208	207	-1	89	330	17.9	30	ABalpaappa	-24	0	0	0		0	0	0	0	0
35	1	123	258	-1	132	155	16.5	32	ABalaapap	293	0	0	0		0	0	0	0	0
36	1	216	28	-1	216	213	14.6	27	MSpaaapa	116	0	0	0		0	0	0	0	0
37	1	95	49	-1	169	261	11.4	30	MSaaaapa	191	1052	0	0		0	0	0	0	0
38	1	236	36	-1	330	284	21.3	34	MSaapap	124	0	0	0		0	0	0	0	0
39	1	11	260	-1	403	179	18.5	31	Dpap	294	56	0	0		0	0	0	0	0
40	1	162	9	-1	157	262	15.8	29	ABaraapaap	200	760	0	0		0	0	0	0	0
41	1	120	93	-1	193	235	17.4	30	ABaraappap	254	438	0	0		0	0	0	0	0
42	1	254	92	-1	229	266	11.0	30	MSaaaapp	201	-159	0	0		0	0	0	0	0
43	1	29	4	-1	280	342	7.2	29	ABplaaapa	266	-93	0	0		0	0	0	0	0
44	1	76	60	-1	198	243	6.5	31	ABarpaaaa	-66	0	0	0		0	0	0	0	0
45	1	151	61	-1	187	392	18.6	29	ABplpaaaaa	53	0	0	0		0	0	0	0	0
46	1	106	149	-1	203	347	20.3	28	ABalpapapp	152	0	0	0		0	0	0	0	0
47	1	111	151	-1	176	208	23.2	30	ABaraaappa	227	111	0	0		0	0	0	0	0
48	1	282	124	-1	208	379	22.3	29	ABalppappa	271	399	0	0		0	0	0	0	0
49	1	129	11	-1	213	347	25.3	31	ABalppapap	285	763	0	0		0	0	0	0	0
50	1	84	140	-1	400	169	6.8	31	ABarpppaa	154	0	0	0		0	0	0	0	0
51	1	152	126	-1	557	148	16.2	31	ABprappapp	271	367	0	0		0	0	0	0	0
52	1	27	273	-1	610	234	17.7	37	Cpapp	371	1133	0	0		0	0	0	0	0
53	1	228	197	-1	145	143	12.4	32	ABalaappa	361	0	0	0		0	0	0	0	0
54	1	96	39	-1	100	187	15.1	32	ABalaapaa	-47	0	0	0		0	0	0	0	0
55	1	181	66	-1	308	280	16.7	30	MSaapaap	272	-382	0	0		0	0	0	0	0
56	1	74	122	-1	83	271	19.8	31	ABalpaapaa	172	0	0	0		0	0	0	0	0
57	1	8	138	214	108	301	10.2	34	ABalapaap	75	0	0	0		0	0	0	0	0
58	1	233	27	-1	88	236	20.1	28	ABaraaaaaa	-388	0	0	0		0	0	0	0	0
59	1	172	91	-1	174	371	9.7	27	ABalppppaa	238	67	0	0		0	0	0	0	0
60	1	58	216	-1	550	340	23.0	36	ABplapppp	353	7	0	0		0	0	0	0	0
61	1	193	47	-1	152	232	21.3	31	ABaraaapap	858	0	0	0		0	0	0	0	0
62	1	158	113	-1	275	115	13.5	31	ABpraaappp	255	861	0	0		0	0	0	0	0
63	1	19	160	-1	295	128	9.5	29	ABpraapapp	-135	0	0	0		0	0	0	0	0
64	1	90	240	-1	296	194	6.1	30	ABarpapapp	242	-242	0	0		0	0	0	0	0
65	1	125	44	-1	125	231	18.4	33	ABaraaaap	526	0	0	0		0	0	0	0	0
66	1	32	109	-1	207	185	23.3	28	ABaraaappp	221	926	0	0		0	0	0	0	0
67	1	274	105	-1	233	230	22.4	32	ABarapaapp	313	475	0	0		0	0	0	0	0
68	1	72	42	-1	332	247	6.1	35	ABarpaapp	651	0	0	0		0	0	0	0	0
69	1	140	204	-1	380	249	5.6	34	ABarppaaa	329	-210	0	0		0	0	0	0	0
70	1	149	196	-1	208	299	19.5	28	ABalpaaapp	220	114	0	0		0	0	0	0	0
71	1	67	220	-1	508	147	12.9	30	ABprappapa	251	406	0	0		0	0	0	0	0
72	1	135	87	-1	130	337	16.4	28	ABalpaappp	199	0	0	0		0	0	0	0	0
73	1	52	97	-1	348	165	25.5	32	ABprpappaa	292	517	0	0		0	0	0	0	0
74	1	226	167	-1	294	307	6.5	28	ABplaaaapp	-31	0	0	0		0	0	0	0	0
75	1	280	83	-1	570	248	7.3	36	Cpaap	363	-648	0	0		0	0	0	0	0
76	1	269	239	-1	359	386	22.9	29	ABplppaapa	268	-482	0	0		0	0	0	0	0
77	1	215	280	-1	515	311	6.5	37	Caaaa	355	-199	0	0		0	0	0	0	0
78	1	270	142	-1	555	380	14.1	29	ABplapappa	262	1009	0	0		0	0	0	0	0
79	1	147	41	-1	235	238	7.1	32	ABarpaaap	272	65	0	0		0	0	0	0	0
80	1	176	117	-1	144	300	13.8	30	MSapaaa	-25	0	0	0		0	0	0	0	0
81	1	178	57	-1	433	397	13.5	28	ABplappaaa	216	-144	0	0		0	0	0	0	0
82	1	138	13	-1	487	397	14.5	29	ABplappapa	206	134	0	0		0	0	0	0	0
83	0	102	-1	-1	308	227	16.5	23		169	0	0	0		0	0	0	0	0
84	1	25	262	-1	574	181	19.1	30	ABprappppa	228	-10	0	0		0	0	0	0	0
85	1	55	43	-1	148	362	9.0	25	ABalpppaap	-185	0	0	0		0	0	0	0	0
86	1	183	85	-1	270	204	23.6	34	ABarapapap	118	0	0	0		0	0	0	0	0
87	1	165	103	-1	414	280	12.3	38	Epla	385	-978	0	0		0	0	0	0	0
88	1	167	40	-1	281	166	13.1	32	MSppapp	288	910	0	0		0	0	0	0	0
89	1	146	139	-1	340	86	16.4	30	ABprpaappp	253	1254	0	0		0	0	0	0	0
90	1	28	224	-1	232	116	16.3	32	ABpraaaapp	238	-126	0	0		0	0	0	0	0
91	1	94	137	-1	265	112	19.5	29	ABprpaaaap	-201	0	0	0		0	0	0	0	0
92	1	99	15	-1	117	172	10.1	33	ABalaaapp	-106	0	0	0		0	0	0	0	0
93	1	259	112	-1	227	164	15.6	32	MSppapa	246	72	0	0		0	0	0	0	0
94	1	263	21	-1	302	181	17.6	30	MSpppaa	299	-638	0	0		0	0	0	0	0
95	1	234	20	-1	328	346	7.6	26	ABplaaappa	236	-132	0	0		0	0	0	0	0
96	1	5	2	-1	215	189	5.6	32	ABarpapaa	113	0	0	0		0	0	0	0	0
97	1	200	208	-1	159	282	25.0	29	ABalpaaaap	242	113	0	0		0	0	0	0	0
98	1	87	228	-1	82	207	10.8	33	ABalaaapa	306	1010	0	0		0	0	0	0	0
99	1	128	3	-1	398	176	24.1	30	ABprpappap	260	375	0	0		0	0	0	0	0
100	1	113	26	-1	179	318	10.1	33	ABalapapp	158	0	0	0		0	0	0	0	0
101	1	220	136	-1	118	307	19.4	34	ABalpaapap	332	978	0	0		0	0	0	0	0
102	1	144	75	-1	152	180	10.7	27	ABalaapppa	189	-429	0	0		0	0	0	0	0
103	1	229	146	-1	358	157	6.7	33	ABarpappp	217	0	0	0		0	0	0	0	0
104	1	112	199	-1	196	139	18.5	29	ABpraaaapa	258	-342	0	0		0	0	0	0	0
105	1	219	186	-1	184	216	13.2	29	MSpaaaap	278	332	0	0		0	0	0	0	0
106	1	248	159	-1	408	363	24.7	32	ABplppppaa	268	-153	0	0		0	0	0	0	0
107	1	139	231	-1	303	97	14.6	30	ABprpaappa	261	196	0	0		0	0	0	0	0
108	1	65	150	-1	146	373	12.6	29	ABalpppapa	-56	0	0	0		0	0	0	0	0
109	1	17	94	-1	255	400	17.9	28	ABplpaapap	147	0	0	0		0	0	0	0	0
110	1	3	95	-1	371	115	8.7	26	ABprapaaaa	-55	0	0	0		0	0	0	0	0
111	1	92	249	-1	536	255	25.6	26	ABprpppppp	195	-160	0	0		0	0	0	0	0
112	1	218	54	-1	98	237	11.1	27	MSaaaaaa	-232	0	0	0		0	0	0	0	0
113	1	171	233	-1	215	263	14.5	28	MSaaapaa	252	208	0	0		0	0	0	0	0
114	1	196	232	-1	279	122	16.7	26	ABprpaaapa	262	-411	0	0		0	0	0	0	0
115	1	198	88	-1	107	263	16.5	28	ABaraapaaa	217	0	0	0		0	0	0	0	0
116	1	168	70	-1	139	210	15.5	29	ABaraappaa	-162	0	0	0		0	0	0	0	0
117	1	133	247	-1	424	382	10.2	29	ABplapaapp	102	0	0	0		0	0	0	0	0
118	1	260	67	-1	422	163	15.1	32	Dppa	313	338	0	0		0	0	0	0	0
119	1	177	19	-1	179	330	5.4	28	ABplaapaaa	248	-521	0	0		0	0	0	0	0
120	1	60	37	-1	277	242	15.9	30	MSaaapp	348	0	0	0		0	0	0	0	0
121	1	221	123	-1	422	220	21.7	37	MSpappp	352	584	0	0		0	0	0	0	0
122	1	225	215	-1	223	339	6.2	30	ABplaapaap	260	105	0	0		0	0	0	0	0
123	1	276	261	-1	391	119	22.2	30	ABprppaapa	261	1219	0	0		0	0	0	0	0
124	1	153	147	-1	276	251	5.6	36	ABarpaapa	357	1044	0	0		0	0	0	0	0
125	1	265	165	-1	276	400	21.0	31	ABplpaaapp	305	693	0	0		0	0	0	0	0
126	1	170	210	-1	157	291	20.0	30	ABalpaaapa	223	130	0	0		0	0	0	0	0
127	1	77	230	-1	467	364	24.1	33	ABplpppaap	295	546	0	0		0	0	0	0	0
128	1	204	133	-1	466	237	24.4	33	ABprpapppp	330	469	0	0		0	0	0	0	0
129	1	278	264	-1	132	371	16.1	24	ABalppaapa	201	-166	0	0		0	0	0	0	0
130	1	105	8	-1	233	363	8.0	27	ABplaapapa	126	0	0	0		0	0	0	0	0
131	1	103	253	-1	195	322	14.9	30	MSapaap	69	0	0	0		0	0	0	0	0
132	1	124	52	-1	299	94	18.1	27	ABprpaaapp	244	704	0	0		0	0	0	0	0
133	1	273	243	-1	606	239	11.8	37	Cpapa	363	143	0	0		0	0	0	0	0
134	1	174	200	-1	252	183	6.1	29	ABarpapapa	236	1100	0	0		0	0	0	0	0
135	1	210	153	-1	460	293	20.6	36	Capap	361	463	0	0		0	0	0	0	0
136	1	252	179	-1	467	125	14.4	29	ABprappaaa	239	-573	0	0		0	0	0	0	0
137	1	169	29	-1	227	121	19.9	27	ABprpaaaaa	325	0	0	0		0	0	0	0	0
138	1	42	115	-1	179	278	6.4	26	ABplaaaaaa	257	-142	0	0		0	0	0	0	0
139	1	85	194	-1	135	204	12.0	26	MSpaaaaa	192	0	0	0		0	0	0	0	0
140	1	108	275	-1	432	121	22.1	32	ABprppaapp	313	-1097	0	0		0	0	0	0	0
141	1	141	187	-1	289	125	21.3	31	ABarappppp	146	0	0	0		0	0	0	0	0
142	1	101	71	-1	507	219	25.6	32	ABprpppppa	280	35	0	0		0	0	0	0	0
143	1	186	254	-1	302	298	12.1	36	Eala	352	232	0	0		0	0	0	0	0
144	1	206	98	-1	272	174	23.9	28	ABarappaap	215	-365	0	0		0	0	0	0	0
145	1	188	63	-1	196	382	12.2	28	ABalpppapp	-163	0	0	0		0	0	0	0	0
146	1	227	251	-1	263	274	13.2	28	MSaaapap	233	-532	0	0		0	0	0	0	0
147	1	64	169	-1	318	222	12.6	37	Eara	372	308	0	0		0	0	0	0	0
148	1	217	291	-1	351	307	23.7	29	ABplpappap	181	-476	0	0		0	0	0	0	0
149	1	250	80	-1	255	336	18.2	31	MSappaa	261	-672	0	0		0	0	0	0	0
150	1	164	45	-1	195	260	20.6	28	ABarapaapa	282	140	0	0		0	0	0	0	0
151	1	197	223	-1	342	394	19.9	25	ABplppaaap	213	128	0	0		0	0	0	0	0
152	1	110	77	-1	223	385	18.5	30	ABplpaaaap	256	-1131	0	0		0	0	0	0	0
153	1	59	166	-1	428	391	23.7	33	ABplpppaaa	329	-741	0	0		0	0	0	0	0
154	1	18	161	168	500	375	11.6	34	ABplapapa	239	140	0	0		0	0	0	0	0
155	1	211	31	-1	394	221	13.9	37	Earp	377	1180	0	0		0	0	0	0	0
156	1	79	164	-1	340	398	14.4	29	ABplaapppa	165	0	0	0		0	0	0	0	0
157	1	21	157	-1	227	162	8.6	35	ABalapppp	-20	0	0	0		0	0	0	0	0
158	1	209	237	-1	305	399	12.8	30	ABplaappap	85	0	0	0		0	0	0	0	0
159	1	163	226	-1	172	333	24.4	31	ABalpapaap	129	0	0	0		0	0	0	0	0
160	1	223	154	-1	550	150	10.7	28	ABprapapap	-167	0	0	0		0	0	0	0	0
161	1	24	281	-1	367	406	19.1	28	ABplppapaa	281	247	0	0		0	0	0	0	0
162	1	71	176	-1	310	381	21.4	28	ABplppaaaa	216	-484	0	0		0	0	0	0	0
163	1	61	141	-1	373	378	9.7	28	ABplapaaap	254	-169	0	0		0	0	0	0	0
164	1	192	274	-1	272	339	23.4	30	ABplpapaap	208	-1078	0	0		0	0	0	0	0
165	1	43	195	-1	117	338	13.1	31	ABalppaaa	277	-241	0	0		0	0	0	0	0
166	1	185	202	-1	552	211	16.4	35	Cpppa	348	207	0	0		0	0	0	0	0
167	1	39	34	-1	518	298	21.3	33	Cappp	327	168	0	0		0	0	0	0	0
168	1	144	229	-1	191	160	10.6	28	ABalaapppp	-111	0	0	0		0	0	0	0	0
169	1	279	248	-1	562	231	25.4	33	ABprpppapp	299	780	0	0		0	0	0	0	0
170	1	62	236	-1	205	136	14.0	34	ABpraaapa	264	-157	0	0		0	0	0	0	0
171	1	232	135	-1	460	170	22.4	32	ABprppppaa	250	436	0	0		0	0	0	0	0
172	1	86	104	272	78	226	15.2	36	ABalaaaar	259	-67	0	0		0	0	0	0	0
173	1	213	270	-1	411	416	18.3	31	ABplppapap	275	742	0	0		0	0	0	0	0
174	1	243	121	-1	536	167	20.4	33	ABprapppa	314	-721	0	0		0	0	0	0	0
175	1	207	101	-1	214	307	23.5	31	ABalpappap	292	431	0	0		0	0	0	0	0
176	1	49	72	-1	377	101	12.5	29	ABpraapppa	256	1951	0	0		0	0	0	0	0
177	1	83	81	-1	327	192	23.3	34	ABarapappp	324	554	0	0		0	0	0	0	0
178	1	56	116	120	587	296	20.0	34	Caapp	332	92	0	0		0	0	0	0	0
179	1	160	213	-1	291	405	17.6	30	ABplpaappa	108	0	0	0		0	0	0	0	0
180	1	26	102	-1	329	114	20.3	30	ABprppaaaa	302	858	0	0		0	0	0	0	0
181	1	272	10	-1	545	350	10.1	33	ABarppapp	-75	0	0	0		0	0	0	0	0
182	1	131	227	-1	237	171	19.7	31	MSppaap	-5	0	0	0		0	0	0	0	0
183	1	89	89	-1	313	157	7.4	32	ABarpappa	319	991	0	0		0	0	0	0	0
184	1	46	180	-1	247	137	22.4	31	ABarappppa	324	0	0	0		0	0	0	0	0
185	1	70	69	-1	391	319	19.7	33	MSaappp	330	335	0	0		0	0	0	0	0
186	1	201	64	-1	241	255	18.2	30	ABaraapapp	528	0	0	0		0	0	0	0	0
187	1	240	12	-1	260	213	11.7	32	MSpaaapp	293	417	0	0		0	0	0	0	0
188	1	157	234	-1	352	109	16.8	29	ABprpaapap	7	0	0	0		0	0	0	0	0
189	1	159	235	-1	325	408	18.1	28	ABplpaappp	86	0	0	0		0	0	0	0	0
190	1	145	84	-1	250	373	24.5	31	ABalppappp	-18	0	0	0		0	0	0	0	0
191	1	69	211	-1	361	141	21.5	30	ABprpapaap	281	772	0	0		0	0	0	0	0
192	1	239	51	-1	472	114	18.9	31	ABprppappa	281	-1130	0	0		0	0	0	0	0
193	1	100	134	-1	305	334	18.9	30	MSappap	166	0	0	0		0	0	0	0	0
194	1	150	73	-1	230	326	14.1	32	MSapapa	266	-795	0	0		0	0	0	0	0
195	1	284	59	-1	572	227	21.8	30	ABprappppp	321	0	0	0		0	0	0	0	0
196	1	175	56	-1	137	246	12.1	28	MSaaaaap	285	-133	0	0		0	0	0	0	0
197	1	212	114	-1	279	339	15.1	31	MSapapp	250	29	0	0		0	0	0	0	0
198	1	132	7	-1	436	110	18.5	31	ABprppapap	249	-206	0	0		0	0	0	0	0
199	1	214	209	-1	468	241	5.7	38	Cpaaa	380	520	0	0		0	0	0	0	0
200	1	283	225	-1	504	163	24.3	32	ABprpppaap	322	1065	0	0		0	0	0	0	0
201	1	63	58	-1	366	290	21.8	29	MSaappa	261	507	0	0		0	0	0	0	0
202	1	127	127	-1	541	241	21.4	31	Cpppp	285	-83	0	0		0	0	0	0	0
203	1	88	79	-1	137	331	8.9	25	ABalpppaaa	225	373	0	0		0	0	0	0	0
204	1	33	219	-1	369	320	7.6	29	ABplaaappp	261	468	0	0		0	0	0	0	0
205	1	251	53	-1	183	282	16.6	29	ABaraapapa	418	0	0	0		0	0	0	0	0
206	1	93	279	-1	472	294	23.9	32	ABplpppppa	319	1390	0	0		0	0	0	0	0
207	1	98	78	-1	193	202	8.5	29	ABalapppap	-92	0	0	0		0	0	0	0	0
208	1	115	259	-1	532	193	23.6	32	ABprpppapa	309	342	0	0		0	0	0	0	0
209	1	54	1	-1	461	357	8.3	33	ABarppapa	-173	0	0	0		0	0	0	0	0
210	1	266	278	-1	292	303	23.5	31	ABplpappaa	36	0	0	0		0	0	0	0	0
211	1	78	192	-1	125	198	18.3	28	ABaraaaaap	238	609	0	0		0	0	0	0	0
212	1	6	242	-1	379	202	22.8	25	MSpappa	196	-335	0	0		0	0	0	0	0
213	1	275	188	-1	224	215	18.8	30	ABaraapppa	258	0	0	0		0	0	0	0	0
214	1	155	266	-1	233	399	11.3	26	ABplaappaa	216	-49	0	0		0	0	0	0	0
215	1	22	181	-1	368	344	12.9	30	MSapppp	364	0	0	0		0	0	0	0	0
216	1	253	256	-1	299	352	24.5	32	ABplpapapa	260	150	0	0		0	0	0	0	0
217	1	51	289	-1	406	118	9.8	27	ABprapaaap	240	771	0	0		0	0	0	0	0
218	1	126	265	-1	250	308	7.0	27	ABplaaaapa	-30	0	0	0		0	0	0	0	0
219	1	82	222	-1	179	294	22.6	28	ABalpappaa	118	0	0	0		0	0	0	0	0
220	1	121	255	-1	559	345	17.7	32	ABplapappp	310	17	0	0		0	0	0	0	0
221	1	7	217	-1	481	279	14.0	38	Eplp	378	352	0	0		0	0	0	0	0
222	1	4	190	-1	335	127	24.5	33	ABarappapp	-194	0	0	0		0	0	0	0	0
223	1	44	174	-1	509	365	22.2	34	ABplapppa	330	1171	0	0		0	0	0	0	0
224	1	47	156	-1	437	193	25.0	32	ABprpapppa	228	-207	0	0		0	0	0	0	0
225	1	231	288	-1	470	194	15.5	32	Dppp	316	-216	0	0		0	0	0	0	0
226	1	242	16	-1	531	379	18.7	31	ABplappapp	306	-451	0	0		0	0	0	0	0
227	1	122	32	-1	500	170	6.7	32	ABarppppa	284	115	0	0		0	0	0	0	0
228	1	287	276	-1	513	276	23.6	32	ABplpppppp	313	-80	0	0		0	0	0	0	0
229	1	189	118	-1	564	175	13.5	29	ABprapappp	375	0	0	0		0	0	0	0	0
230	1	277	86	-1	342	108	11.8	29	ABpraappap	-156	0	0	0		0	0	0	0	0
231	1	191	269	-1	359	227	21.9	34	MSpapap	338	233	0	0		0	0	0	0	0
232	1	184	267	-1	266	300	18.6	31	MSaapaaa	245	-1402	0	0		0	0	0	0	0
233	1	23	99	-1	429	405	20.4	30	ABplppappa	259	-742	0	0		0	0	0	0	0
234	1	205	46	-1	430	315	6.6	35	ABarppaap	171	0	0	0		0	0	0	0	0
235	1	117	62	-1	380	157	11.5	31	MSppppp	20	0	0	0		0	0	0	0	0
236	1	222	282	-1	276	268	22.1	33	ABalpapppp	316	1396	0	0		0	0	0	0	0
237	1	237	145	-1	236	280	21.7	31	ABalpapppa	495	0	0	0		0	0	0	0	0
238	1	80	198	-1	472	392	18.2	30	ABplappaap	264	1402	0	0		0	0	0	0	0
239	1	81	189	-1	306	223	21.4	30	MSpapaaa	371	0	0	0		0	0	0	0	0
240	1	187	143	-1	393	349	8.8	25	ABplapaapa	200	-547	0	0		0	0	0	0	0
241	1	104	191	-1	216	301	6.6	28	ABplaaaaap	237	-593	0	0		0	0	0	0	0
242	1	118	241	-1	390	106	18.5	30	ABprppapaa	272	-575	0	0		0	0	0	0	0
243	1	199	35	-1	509	314	18.2	35	Cappa	350	-706	0	0		0	0	0	0	0
244	1	116	90	-1	420	105	14.4	31	ABpraapppp	-229	0	0	0		0	0	0	0	0
245	1	267	246	-1	232	177	25.5	31	ABarappaaa	306	-493	0	0		0	0	0	0	0
246	1	50	268	-1	500	235	13.7	38	Eprp	-125	0	0	0		0	0	0	0	0
247	1	1	111	-1	546	199	8.4	33	ABarppppp	282	0	0	0		0	0	0	0	0
248	1	203	184	-1	415	317	24.2	30	ABplpapppp	290	-394	0	0		0	0	0	0	0
249	1	37	108	-1	273	193	20.5	28	ABarapappa	57	0	0	0		0	0	0	0	0
250	1	245	206	-1	221	261	25.3	30	ABarapaaap	137	0	0	0		0	0	0	0	0
251	1	148	162	-1	376	133	24.7	31	ABprpapapa	268	-532	0	0		0	0	0	0	0
252	1	2	68	-1	408	331	14.6	31	Dapa	291	-462	0	0		0	0	0	0	0
253	1	224	163	-1	321	356	11.0	26	ABplapaaaa	243	822	0	0		0	0	0	0	0
254	1	38	130	-1	495	125	9.3	27	ABprapapaa	268	642	0	0		0	0	0	0	0
255	1	36	238	-1	272	232	19.2	28	ABaraapppp	241	853	0	0		0	0	0	0	0
256	1	238	148	-1	317	122	16.6	27	ABprpaapaa	256	99	0	0		0	0	0	0	0
257	1	285	96	-1	486	191	25.2	32	ABprppppap	318	-84	0	0		0	0	0	0	0
258	1	107	158	-1	343	341	18.5	29	Daaa	281	424	0	0		0	0	0	0	0
259	1	244	177	-1	258	111	10.1	26	ABpraapapa	125	0	0	0		0	0	0	0	0
260	1	20	171	-1	466	131	22.7	31	ABprpppaaa	55	0	0	0		0	0	0	0	0
261	1	190	82	-1	319	148	21.7	29	ABprpapaaa	262	456	0	0		0	0	0	0	0
262	1	16	286	-1	360	297	14.4	35	Ealp	332	1002	0	0		0	0	0	0	0
263	1	256	245	-1	232	336	21.9	27	ABplpapaaa	220	-1504	0	0		0	0	0	0	0
264	1	130	129	-1	369	97	20.6	28	ABprppaaap	274	269	0	0		0	0	0	0	0
265	1	241	14	-1	375	153	16.0	26	Dpaa	49	0	0	0		0	0	0	0	0
266	1	271	293	-1	385	345	16.5	30	Daap	337	0	0	0		0	0	0	0	0
267	1	75	128	-1	365	335	23.5	29	ABplpapppa	219	-450	0	0		0	0	0	0	0
268	1	194	18	-1	458	190	18.7	35	Cppaa	350	619	0	0		0	0	0	0	0
269	1	134	107	-1	241	237	24.5	31	ABarapapaa	292	23	0	0		0	0	0	0	0
270	1	143	178	-1	241	389	21.2	29	ABplpaaapa	239	472	0	0		0	0	0	0	0
271	1	180	55	-1	434	325	19.4	36	Capaa	304	-761	0	0		0	0	0	0	0
272	1	91	263	-1	525	306	26.0	29	ABplpppapp	297	455	0	0		0	0	0	0	0
273	1	154	250	-1	182	253	22.9	27	ABarapaaaa	174	0	0	0		0	0	0	0	0
274	1	235	23	-1	214	145	22.8	28	ABarapppap	286	-426	0	0		0	0	0	0	0
275	1	230	292	-1	448	331	24.8	32	ABplppppap	410	0	0	0		0	0	0	0	0
276	1	249	65	-1	492	227	19.2	37	Cppap	319	-199	0	0		0	0	0	0	0
277	1	97	244	-1	344	164	17.5	32	MSpppap	69	0	0	0		0	0	0	0	0
278	1	137	183	-1	344	357	23.3	29	ABplpapapp	-46	0	0	0		0	0	0	0	0
279	1	262	5	-1	442	226	12.1	37	Epra	270	0	0	0		0	0	0	0	0
280	1	114	152	-1	561	172	7.7	28	ABprapappa	365	0	0	0		0	0	0	0	0
281	1	286	175	-1	496	338	24.5	34	ABplpppapa	330	-302	0	0		0	0	0	0	0
282	1	161	287	-1	321	344	15.2	29	MSapppa	423	0	0	0		0	0	0	0	0
283	1	268	283	-1	399	393	22.5	31	ABplppaapp	157	0	0	0		0	0	0	0	0
284	1	257	284	-1	426	143	25.1	33	ABprpapapp	94	0	0	0		0	0	0	0	0
285	1	258	285	-1	280	137	24.8	33	ABarappapa	695	0	0	0		0	0	0	0	0
286	1	53	155	-1	439	122	10.6	33	ABprapaap	350	0	0	0		0	0	0	0	0
287	1	264	290	-1	463	317	15.7	34	Dapp	348	30	0	0		0	0	0	0	0
288	1	35	271	-1	503	144	21.5	30	ABprppappp	243	761	0	0		0	0	0	0	0
289	1	142	294	-1	437	246	16.0	31	Z2	237	-990	0	0		0	0	0	0	0
