# Supplementary material for: The AP-2 Transcription Factor APTF-2 Is Required for Neuroblast and Epidermal Morphogenesis in Caenorhabditis elegans Embryogenesis
Source: PLoS Genet. 2016 May 13;12(5):e1006048. doi: 10.1371/journal.pgen.1006048 (PMC4866721; doi:10.1371/journal.pgen.1006048)
Supplement: S2 Text — (ZIP) [file pgen.1006048.s030.zip › nuclei/t137-nuclei]

1	1	209	63	-1	458	359	8.3	34	ABarppapa	264	0	0	0		0	0	0	0	0
2	1	96	65	-1	208	192	5.9	33	ABarpapaa	263	157	0	0		0	0	0	0	0
3	1	99	30	-1	395	182	24.7	31	ABprpappap	246	373	0	0		0	0	0	0	0
4	1	43	191	212	279	345	7.4	34	ABplaaapa	207	-783	0	0		0	0	0	0	0
5	1	279	90	-1	440	224	12.1	37	Epra	481	0	0	0		0	0	0	0	0
6	1	19	60	-1	227	366	12.9	27	ABalpppppa	241	738	0	0		0	0	0	0	0
7	1	198	172	-1	434	112	18.6	30	ABprppapap	277	97	0	0		0	0	0	0	0
8	1	130	188	-1	229	365	8.3	29	ABplaapapa	243	114	0	0		0	0	0	0	0
9	1	40	142	-1	155	265	15.8	28	ABaraapaap	19	0	0	0		0	0	0	0	0
10	1	181	5	-1	543	355	10.2	33	ABarppapp	-92	0	0	0		0	0	0	0	0
11	1	49	267	-1	212	346	25.3	32	ABalppapap	285	764	0	0		0	0	0	0	0
12	1	187	154	-1	257	218	11.6	32	MSpaaapp	303	-221	0	0		0	0	0	0	0
13	1	82	226	-1	483	398	14.4	30	ABplappapa	-170	0	0	0		0	0	0	0	0
14	1	265	69	-1	371	156	16.4	26	Dpaa	187	690	0	0		0	0	0	0	0
15	1	92	80	-1	123	171	10.0	34	ABalaaapp	203	-362	0	0		0	0	0	0	0
16	1	226	88	-1	529	375	18.5	31	ABplappapp	270	841	0	0		0	0	0	0	0
17	1	12	8	-1	124	210	22.0	31	ABaraaapaa	291	640	0	0		0	0	0	0	0
18	1	268	160	-1	457	189	19.2	37	Cppaa	366	-202	0	0		0	0	0	0	0
19	1	119	41	-1	176	330	5.5	28	ABplaapaaa	101	0	0	0		0	0	0	0	0
20	1	95	109	-1	326	346	7.8	27	ABplaaappa	235	0	0	0		0	0	0	0	0
21	1	94	6	-1	300	179	17.5	31	MSpppaa	270	58	0	0		0	0	0	0	0
22	1	31	277	-1	216	390	15.6	28	ABplpaapaa	245	1061	0	0		0	0	0	0	0
23	1	274	4	-1	220	146	23.1	30	ABarapppap	241	245	0	0		0	0	0	0	0
24	1	11	54	-1	73	265	9.9	33	ABalapaaa	299	79	0	0		0	0	0	0	0
25	1	15	147	-1	96	251	7.0	33	ABalappaa	-119	0	0	0		0	0	0	0	0
26	1	100	245	-1	177	321	10.3	33	ABalapapp	149	0	0	0		0	0	0	0	0
27	1	58	28	-1	85	232	20.2	29	ABaraaaaaa	282	27	0	0		0	0	0	0	0
28	1	36	52	-1	214	210	14.5	27	MSpaaapa	244	160	0	0		0	0	0	0	0
29	1	137	50	-1	228	119	20.2	29	ABprpaaaaa	129	0	0	0		0	0	0	0	0
30	1	22	26	-1	127	323	22.6	31	ABalpapaaa	-60	0	0	0		0	0	0	0	0
31	1	155	155	-1	393	226	13.8	38	Earp	381	271	0	0		0	0	0	0	0
32	1	227	87	-1	502	173	6.6	32	ABarppppa	321	174	0	0		0	0	0	0	0
33	1	1	25	252	181	133	15.8	34	ABpraaaaa	223	-116	0	0		0	0	0	0	0
34	1	167	141	-1	518	307	19.9	24	Cappp	175	904	0	0		0	0	0	0	0
35	1	243	280	-1	509	323	17.4	35	Cappa	353	-108	0	0		0	0	0	0	0
36	1	38	199	-1	330	283	21.5	34	MSaapap	303	-1112	0	0		0	0	0	0	0
37	1	120	68	-1	273	243	15.6	31	MSaaapp	272	349	0	0		0	0	0	0	0
38	1	4	33	-1	451	158	6.3	34	ABarpppap	360	0	0	0		0	0	0	0	0
39	1	54	36	-1	109	181	14.6	32	ABalaapaa	100	0	0	0		0	0	0	0	0
40	1	88	220	-1	281	171	12.6	31	MSppapp	312	311	0	0		0	0	0	0	0
41	1	79	17	-1	233	243	7.3	32	ABarpaaap	71	0	0	0		0	0	0	0	0
42	1	68	11	-1	331	245	5.9	35	ABarpaapp	16	0	0	0		0	0	0	0	0
43	1	85	2	-1	145	371	9.7	26	ABalpppaap	236	21	0	0		0	0	0	0	0
44	1	65	198	-1	127	234	18.5	31	ABaraaaap	172	0	0	0		0	0	0	0	0
45	1	150	43	-1	192	256	20.9	29	ABarapaapa	-220	0	0	0		0	0	0	0	0
46	1	234	281	-1	432	315	6.5	35	ABarppaap	341	110	0	0		0	0	0	0	0
47	1	61	185	-1	155	231	21.5	30	ABaraaapap	305	48	0	0		0	0	0	0	0
48	1	20	79	-1	142	289	7.4	33	ABalapapa	318	0	0	0		0	0	0	0	0
49	1	37	135	-1	168	267	11.7	29	MSaaaapa	416	0	0	0		0	0	0	0	0
50	1	6	187	-1	127	247	6.8	34	ABalappap	207	0	0	0		0	0	0	0	0
51	1	192	193	-1	471	112	19.2	30	ABprppappa	258	127	0	0		0	0	0	0	0
52	1	132	103	-1	296	96	17.8	29	ABprpaaapp	243	-276	0	0		0	0	0	0	0
53	1	205	279	-1	181	286	16.8	30	ABaraapapa	112	0	0	0		0	0	0	0	0
54	1	112	168	-1	102	235	11.0	26	MSaaaaaa	72	0	0	0		0	0	0	0	0
55	1	271	72	-1	430	323	19.4	35	Capaa	284	-749	0	0		0	0	0	0	0
56	1	196	115	-1	133	243	12.5	30	MSaaaaap	-1	0	0	0		0	0	0	0	0
57	1	81	42	-1	432	399	13.6	29	ABplappaaa	257	160	0	0		0	0	0	0	0
58	1	201	78	-1	363	302	21.3	31	MSaappa	249	110	0	0		0	0	0	0	0
59	1	195	278	-1	576	228	22.4	32	ABprappppp	284	309	0	0		0	0	0	0	0
60	1	44	27	-1	198	246	6.5	31	ABarpaaaa	-215	0	0	0		0	0	0	0	0
61	1	45	22	-1	185	391	19.0	29	ABplpaaaaa	-214	0	0	0		0	0	0	0	0
62	1	235	125	-1	376	161	11.6	30	MSppppp	330	0	0	0		0	0	0	0	0
63	1	145	170	-1	193	387	13.0	29	ABalpppapp	150	0	0	0		0	0	0	0	0
64	1	186	261	-1	233	261	18.2	29	ABaraapapp	276	97	0	0		0	0	0	0	0
65	1	276	217	-1	487	229	19.5	36	Cppap	332	-197	0	0		0	0	0	0	0
66	1	55	95	-1	307	283	16.6	31	MSaapaap	269	-60	0	0		0	0	0	0	0
67	1	118	255	-1	420	161	15.0	32	Dppa	277	228	0	0		0	0	0	0	0
68	1	252	82	-1	404	331	14.5	31	Dapa	244	787	0	0		0	0	0	0	0
69	1	185	18	-1	392	327	20.2	36	MSaappp	345	-818	0	0		0	0	0	0	0
70	1	116	70	-1	142	212	15.7	26	ABaraappaa	255	761	0	0		0	0	0	0	0
71	1	142	296	-1	505	222	25.4	32	ABprpppppa	316	33	0	0		0	0	0	0	0
72	1	176	140	-1	379	99	12.7	28	ABpraapppa	127	0	0	0		0	0	0	0	0
73	1	194	179	-1	227	328	14.1	31	MSapapa	143	0	0	0		0	0	0	0	0
74	1	18	181	244	566	306	10.4	36	Caaap	328	-118	0	0		0	0	0	0	0
75	1	102	178	-1	159	189	10.3	26	ABalaapppa	188	128	0	0		0	0	0	0	0
76	1	24	19	-1	317	152	13.5	30	MSppppa	-21	0	0	0		0	0	0	0	0
77	1	152	214	-1	220	383	18.7	30	ABplpaaaap	255	-1744	0	0		0	0	0	0	0
78	1	207	9	-1	193	203	8.6	30	ABalapppap	207	527	0	0		0	0	0	0	0
79	1	203	283	-1	143	336	8.9	25	ABalpppaaa	427	0	0	0		0	0	0	0	0
80	1	149	264	-1	258	338	18.2	31	MSappaa	259	268	0	0		0	0	0	0	0
81	1	177	134	-1	326	194	23.4	34	ABarapappp	308	1072	0	0		0	0	0	0	0
82	1	261	101	-1	321	152	22.1	32	ABprpapaaa	101	0	0	0		0	0	0	0	0
83	1	75	269	-1	567	248	7.4	36	Cpaap	348	6	0	0		0	0	0	0	0
84	1	190	97	-1	249	373	24.6	33	ABalppappp	72	0	0	0		0	0	0	0	0
85	1	86	259	-1	269	205	24.0	32	ABarapapap	325	891	0	0		0	0	0	0	0
86	1	230	16	-1	342	110	11.7	29	ABpraappap	459	0	0	0		0	0	0	0	0
87	1	72	107	-1	124	332	16.8	29	ABalpaappp	271	190	0	0		0	0	0	0	0
88	1	115	205	-1	106	263	16.7	28	ABaraapaaa	236	0	0	0		0	0	0	0	0
89	1	183	236	-1	308	156	7.5	32	ABarpappa	381	0	0	0		0	0	0	0	0
90	1	244	239	-1	421	104	14.3	30	ABpraapppp	57	0	0	0		0	0	0	0	0
91	1	59	114	-1	174	373	10.2	27	ABalppppaa	22	0	0	0		0	0	0	0	0
92	1	42	249	-1	229	275	10.7	29	MSaaaapp	230	752	0	0		0	0	0	0	0
93	1	41	257	-1	192	238	17.5	30	ABaraappap	229	748	0	0		0	0	0	0	0
94	1	109	216	-1	256	403	17.8	27	ABplpaapap	251	1415	0	0		0	0	0	0	0
95	1	110	44	-1	369	119	8.8	26	ABprapaaaa	227	-755	0	0		0	0	0	0	0
96	1	257	76	-1	483	195	25.1	33	ABprppppap	330	281	0	0		0	0	0	0	0
97	1	73	167	-1	346	168	25.5	32	ABprpappaa	278	-113	0	0		0	0	0	0	0
98	1	144	55	-1	274	175	24.1	28	ABarappaap	226	-77	0	0		0	0	0	0	0
99	1	233	242	-1	428	409	20.3	33	ABplppappa	267	1467	0	0		0	0	0	0	0
100	1	21	247	-1	151	225	6.9	30	ABalapppaa	-95	0	0	0		0	0	0	0	0
101	1	175	92	-1	214	301	23.6	31	ABalpappap	312	-813	0	0		0	0	0	0	0
102	1	180	202	-1	330	113	20.4	30	ABprppaaaa	291	-196	0	0		0	0	0	0	0
103	1	87	31	-1	417	283	12.3	38	Epla	382	1103	0	0		0	0	0	0	0
104	1	172	108	-1	73	232	14.1	29	ABalaaaarl	227	230	0	0		0	0	0	0	0
105	1	67	32	-1	231	231	22.3	31	ABarapaapp	302	389	0	0		0	0	0	0	0
106	1	33	222	-1	162	343	19.8	30	ABalpapapa	174	0	0	0		0	0	0	0	0
107	1	269	234	-1	243	235	24.6	30	ABarapapaa	245	-536	0	0		0	0	0	0	0
108	1	249	51	-1	275	195	20.5	28	ABarapappa	513	0	0	0		0	0	0	0	0
109	1	66	231	-1	208	185	23.5	29	ABaraaappp	381	0	0	0		0	0	0	0	0
110	1	17	157	-1	236	130	8.8	27	ABpraapaap	260	254	0	0		0	0	0	0	0
111	1	247	206	-1	555	201	8.3	34	ABarppppp	295	608	0	0		0	0	0	0	0
112	1	93	194	-1	231	160	16.1	31	MSppapa	281	371	0	0		0	0	0	0	0
113	1	62	284	-1	279	122	13.5	30	ABpraaappp	-64	0	0	0		0	0	0	0	0
114	1	197	100	-1	277	339	15.0	32	MSapapp	291	325	0	0		0	0	0	0	0
115	1	138	256	-1	176	282	6.4	26	ABplaaaaaa	-258	0	0	0		0	0	0	0	0
116	1	178	263	-1	579	284	22.4	32	Caappv	311	357	0	0		0	0	0	0	0
117	1	80	93	-1	136	300	13.6	30	MSapaaa	297	346	0	0		0	0	0	0	0
118	1	229	121	-1	569	173	13.5	29	ABprapappp	242	690	0	0		0	0	0	0	0
119	1	29	274	-1	177	185	18.3	33	MSppaaa	208	-170	0	0		0	0	0	0	0
120	1	178	84	-1	603	295	17.6	33	Caappd	298	107	0	0		0	0	0	0	0
121	1	174	246	-1	535	170	20.4	32	ABprapppa	308	631	0	0		0	0	0	0	0
122	1	56	260	-1	77	267	19.1	31	ABalpaapaa	291	1108	0	0		0	0	0	0	0
123	1	121	116	-1	420	220	21.6	36	MSpappp	331	144	0	0		0	0	0	0	0
124	1	48	146	-1	207	381	22.3	29	ABalppappa	478	0	0	0		0	0	0	0	0
125	1	27	290	-1	346	250	17.7	31	MSpapaap	-162	0	0	0		0	0	0	0	0
126	1	51	21	-1	554	149	16.3	31	ABprappapp	407	0	0	0		0	0	0	0	0
127	1	202	14	-1	540	240	20.6	33	Cpppp	335	-162	0	0		0	0	0	0	0
128	1	267	1	-1	368	333	24.4	30	ABplpapppa	248	178	0	0		0	0	0	0	0
129	1	264	233	-1	367	102	20.8	27	ABprppaaap	230	357	0	0		0	0	0	0	0
130	1	254	151	-1	498	128	8.8	28	ABprapapaa	247	583	0	0		0	0	0	0	0
131	1	3	238	-1	72	317	14.8	28	ABalaaaalp	214	-306	0	0		0	0	0	0	0
132	1	25	39	-1	240	124	12.7	29	ABpraaappa	-151	0	0	0		0	0	0	0	0
133	1	128	227	-1	465	239	24.4	33	ABprpapppp	327	688	0	0		0	0	0	0	0
134	1	193	174	-1	305	335	18.8	29	MSappap	250	457	0	0		0	0	0	0	0
135	1	171	215	-1	461	168	22.6	31	ABprppppaa	239	752	0	0		0	0	0	0	0
136	1	101	164	-1	116	299	20.0	34	ABalpaapap	214	0	0	0		0	0	0	0	0
137	1	91	298	-1	265	114	19.8	29	ABprpaaaap	248	134	0	0		0	0	0	0	0
138	1	57	83	-1	120	313	9.6	27	ABalapaapp	204	83	0	0		0	0	0	0	0
139	1	89	130	-1	340	86	16.0	28	ABprpaappp	320	0	0	0		0	0	0	0	0
140	1	50	10	-1	403	171	7.0	30	ABarpppaa	287	1075	0	0		0	0	0	0	0
141	1	163	13	-1	375	378	9.9	27	ABplapaaap	271	-280	0	0		0	0	0	0	0
142	1	78	148	-1	562	378	14.3	30	ABplapappa	247	414	0	0		0	0	0	0	0
143	1	240	38	-1	389	342	8.9	25	ABplapaapa	230	392	0	0		0	0	0	0	0
144	1	32	40	-1	210	348	10.8	28	ABalppppap	254	-825	0	0		0	0	0	0	0
145	1	237	45	-1	238	278	21.9	31	ABalpapppa	308	-1121	0	0		0	0	0	0	0
146	1	103	250	-1	358	161	6.6	33	ABarpappp	323	504	0	0		0	0	0	0	0
147	1	124	203	-1	274	251	5.6	35	ABarpaapa	353	-176	0	0		0	0	0	0	0
148	1	256	126	-1	317	123	16.8	26	ABprpaapaa	265	-200	0	0		0	0	0	0	0
149	1	46	225	-1	205	347	20.4	29	ABalpapapp	265	789	0	0		0	0	0	0	0
150	1	108	228	-1	146	372	13.1	29	ABalpppapa	284	0	0	0		0	0	0	0	0
151	1	47	104	-1	175	204	23.5	30	ABaraaappa	110	0	0	0		0	0	0	0	0
152	1	280	133	-1	559	168	8.4	28	ABprapappa	245	294	0	0		0	0	0	0	0
153	1	135	248	-1	461	293	20.2	36	Capap	355	1082	0	0		0	0	0	0	0
154	1	160	89	-1	546	149	10.9	28	ABprapapap	105	0	0	0		0	0	0	0	0
155	1	286	119	294	437	120	10.6	34	ABprapaap	255	-172	0	0		0	0	0	0	0
156	1	224	197	-1	436	193	25.5	31	ABprpapppa	260	475	0	0		0	0	0	0	0
157	1	157	143	-1	229	161	7.5	34	ABalapppp	-21	0	0	0		0	0	0	0	0
158	1	258	186	-1	339	346	18.5	29	Daaa	258	123	0	0		0	0	0	0	0
159	1	106	213	-1	412	360	25.2	33	ABplppppaa	293	463	0	0		0	0	0	0	0
160	1	63	150	-1	296	128	9.5	29	ABpraapapp	256	-172	0	0		0	0	0	0	0
161	1	154	110	-1	526	378	13.6	27	ABplapapap	191	750	0	0		0	0	0	0	0
162	1	251	237	-1	378	135	24.9	31	ABprpapapa	317	1043	0	0		0	0	0	0	0
163	1	253	223	-1	323	361	11.1	25	ABplapaaaa	22	0	0	0		0	0	0	0	0
164	1	156	58	-1	339	398	14.4	29	ABplaapppa	111	0	0	0		0	0	0	0	0
165	1	125	190	-1	275	399	21.2	30	ABplpaaapp	265	423	0	0		0	0	0	0	0
166	1	153	209	-1	430	391	23.6	32	ABplpppaaa	278	126	0	0		0	0	0	0	0
167	1	74	254	-1	297	306	6.4	28	ABplaaaapp	-20	0	0	0		0	0	0	0	0
168	1	154	159	-1	488	370	11.0	28	ABplapapaa	223	1064	0	0		0	0	0	0	0
169	1	147	62	-1	316	227	12.8	38	Eara	381	-30	0	0		0	0	0	0	0
170	1	26	85	-1	387	401	15.0	32	ABplaapppp	-103	0	0	0		0	0	0	0	0
171	1	260	251	-1	465	130	23.1	32	ABprpppaaa	296	-986	0	0		0	0	0	0	0
172	1	8	67	-1	103	268	23.1	30	ABalpaaaaa	-54	0	0	0		0	0	0	0	0
173	1	7	136	-1	169	370	16.0	27	ABalppaapp	258	-450	0	0		0	0	0	0	0
174	1	223	77	-1	509	361	21.6	35	ABplapppa	351	36	0	0		0	0	0	0	0
175	1	281	273	-1	500	338	24.6	34	ABplpppapa	325	-611	0	0		0	0	0	0	0
176	1	162	57	-1	309	383	21.6	30	ABplppaaaa	222	769	0	0		0	0	0	0	0
177	1	259	144	-1	260	109	10.1	26	ABpraapapa	239	747	0	0		0	0	0	0	0
178	1	270	123	-1	244	392	21.2	28	ABplpaaapa	165	0	0	0		0	0	0	0	0
179	1	136	23	-1	463	123	14.5	29	ABprappaaa	241	54	0	0		0	0	0	0	0
180	1	184	131	-1	252	137	22.4	31	ABarappppa	-11	0	0	0		0	0	0	0	0
181	1	215	71	-1	364	345	12.7	29	MSapppp	-104	0	0	0		0	0	0	0	0
182	1	23	56	-1	261	381	9.7	29	ABplaapapp	294	0	0	0		0	0	0	0	0
183	1	278	112	-1	342	353	23.1	22	ABplpapapp	192	904	0	0		0	0	0	0	0
184	1	248	75	-1	416	310	24.6	32	ABplpapppp	285	740	0	0		0	0	0	0	0
185	1	5	34	-1	274	379	14.2	29	ABalpppppp	279	375	0	0		0	0	0	0	0
186	1	105	171	-1	186	222	13.1	30	MSpaaaap	266	977	0	0		0	0	0	0	0
187	1	141	7	-1	293	128	21.3	31	ABarappppp	279	144	0	0		0	0	0	0	0
188	1	213	182	-1	221	219	18.8	31	ABaraapppa	-208	0	0	0		0	0	0	0	0
189	1	239	124	-1	304	230	20.7	29	MSpapaaa	249	98	0	0		0	0	0	0	0
190	1	222	102	-1	334	131	24.6	33	ABarappapp	148	0	0	0		0	0	0	0	0
191	1	241	162	-1	213	304	6.7	28	ABplaaaaap	286	-749	0	0		0	0	0	0	0
192	1	211	166	-1	132	198	18.3	28	ABaraaaaap	259	889	0	0		0	0	0	0	0
193	1	16	161	-1	300	98	11.6	26	ABpraappaa	25	0	0	0		0	0	0	0	0
194	1	139	118	-1	145	203	12.6	27	MSpaaaaa	269	-38	0	0		0	0	0	0	0
195	1	165	138	229	115	344	13.4	33	ABalppaaa	128	0	0	0		0	0	0	0	0
196	1	70	230	-1	208	302	19.2	29	ABalpaaapp	116	0	0	0		0	0	0	0	0
197	1	53	158	-1	155	141	11.8	31	ABalaappa	39	0	0	0		0	0	0	0	0
198	1	238	218	-1	473	391	18.3	30	ABplappaap	289	180	0	0		0	0	0	0	0
199	1	104	20	-1	200	137	18.7	27	ABpraaaapa	-270	0	0	0		0	0	0	0	0
200	1	134	105	-1	250	192	5.6	29	ABarpapapa	261	158	0	0		0	0	0	0	0
201	1	10	149	-1	254	198	16.6	32	MSpaapa	217	0	0	0		0	0	0	0	0
202	1	166	165	-1	548	210	16.1	35	Cpppa	321	-717	0	0		0	0	0	0	0
203	1	14	117	-1	147	367	20.3	30	ABalppapaa	-97	0	0	0		0	0	0	0	0
204	1	69	49	-1	380	253	5.5	34	ABarppaaa	331	-111	0	0		0	0	0	0	0
205	1	28	156	-1	173	162	22.3	31	ABarapppaa	756	0	0	0		0	0	0	0	0
206	1	250	219	-1	225	262	25.3	31	ABarapaaap	284	772	0	0		0	0	0	0	0
207	1	34	180	-1	92	322	18.2	31	ABalpaappa	271	1524	0	0		0	0	0	0	0
208	1	97	200	-1	157	286	25.0	30	ABalpaaaap	414	0	0	0		0	0	0	0	0
209	1	199	98	-1	470	238	5.7	37	Cpaaa	370	-1076	0	0		0	0	0	0	0
210	1	126	176	-1	158	289	20.2	29	ABalpaaapa	131	0	0	0		0	0	0	0	0
211	1	191	262	-1	359	144	21.5	30	ABprpapaap	240	221	0	0		0	0	0	0	0
212	1	2	173	-1	185	144	7.5	29	ABpraapaaa	231	993	0	0		0	0	0	0	0
213	1	179	152	-1	290	405	17.6	29	ABplpaappa	259	0	0	0		0	0	0	0	0
214	1	57	243	-1	91	288	10.8	27	ABalapaapa	84	0	0	0		0	0	0	0	0
215	1	122	221	-1	215	343	6.3	30	ABplaapaap	127	0	0	0		0	0	0	0	0
216	1	60	122	-1	549	334	22.8	38	ABplapppp	-54	0	0	0		0	0	0	0	0
217	1	221	73	-1	477	279	14.3	37	Eplp	370	10	0	0		0	0	0	0	0
218	1	9	15	-1	478	393	22.4	31	ABplppappp	220	1421	0	0		0	0	0	0	0
219	1	204	12	-1	366	319	7.6	30	ABplaaappp	290	671	0	0		0	0	0	0	0
220	1	71	271	-1	506	140	12.8	30	ABprappapa	281	-535	0	0		0	0	0	0	0
221	0	83	-1	-1	305	224	16.5	24		-149	0	0	0		0	0	0	0	0
222	1	219	208	-1	181	291	22.6	29	ABalpappaa	252	352	0	0		0	0	0	0	0
223	1	151	137	-1	343	397	21.2	26	ABplppaaap	219	2044	0	0		0	0	0	0	0
224	1	90	96	-1	235	112	16.4	30	ABpraaaapp	350	0	0	0		0	0	0	0	0
225	1	200	207	-1	505	166	24.2	33	ABprpppaap	319	1082	0	0		0	0	0	0	0
226	1	159	64	-1	173	325	24.7	29	ABalpapaap	245	758	0	0		0	0	0	0	0
227	1	182	153	-1	240	172	19.7	30	MSppaap	-171	0	0	0		0	0	0	0	0
228	1	98	106	-1	96	204	10.4	34	ABalaaapa	333	-328	0	0		0	0	0	0	0
229	1	168	91	-1	205	164	10.5	29	ABalaapppp	207	0	0	0		0	0	0	0	0
230	1	127	258	-1	464	363	23.9	33	ABplpppaap	331	-1407	0	0		0	0	0	0	0
231	1	107	37	-1	304	102	14.5	29	ABprpaappa	287	495	0	0		0	0	0	0	0
232	1	114	66	-1	280	123	16.9	27	ABprpaaapa	247	733	0	0		0	0	0	0	0
233	1	113	253	-1	210	264	14.4	28	MSaaapaa	217	0	0	0		0	0	0	0	0
234	1	188	183	-1	349	112	16.6	27	ABprpaapap	312	0	0	0		0	0	0	0	0
235	1	189	210	-1	325	407	18.5	29	ABplpaappp	111	0	0	0		0	0	0	0	0
236	1	170	113	-1	206	139	13.3	34	ABpraaapa	229	0	0	0		0	0	0	0	0
237	1	158	81	-1	306	398	12.7	30	ABplaappap	134	0	0	0		0	0	0	0	0
238	1	255	276	-1	270	235	18.9	28	ABaraapppp	273	-99	0	0		0	0	0	0	0
239	1	76	272	-1	362	389	23.3	29	ABplppaapa	230	1109	0	0		0	0	0	0	0
240	1	64	282	-1	299	193	6.1	30	ABarpapapp	-21	0	0	0		0	0	0	0	0
241	1	242	53	-1	389	105	18.5	30	ABprppapaa	5	0	0	0		0	0	0	0	0
242	1	212	265	-1	386	206	22.1	26	MSpappa	201	-426	0	0		0	0	0	0	0
243	1	133	224	-1	605	243	11.8	37	Cpapa	367	135	0	0		0	0	0	0	0
244	1	277	240	-1	341	164	17.3	32	MSpppap	323	372	0	0		0	0	0	0	0
245	1	263	61	-1	231	337	22.2	28	ABplpapaaa	38	0	0	0		0	0	0	0	0
246	1	245	286	-1	231	181	25.5	30	ABarappaaa	95	0	0	0		0	0	0	0	0
247	1	117	266	-1	422	380	10.2	29	ABplapaapp	258	-1194	0	0		0	0	0	0	0
248	1	169	139	-1	561	235	25.2	32	ABprpppapp	264	124	0	0		0	0	0	0	0
249	1	111	291	-1	537	258	24.8	28	ABprpppppp	276	584	0	0		0	0	0	0	0
250	1	273	120	-1	184	243	24.2	30	ABarapaaaa	295	690	0	0		0	0	0	0	0
251	1	146	175	-1	258	280	13.6	29	MSaaapap	259	87	0	0		0	0	0	0	0
252	1	3	196	-1	77	269	14.3	29	ABalaaaala	209	-1288	0	0		0	0	0	0	0
253	1	131	47	-1	191	324	15.1	31	MSapaap	278	657	0	0		0	0	0	0	0
254	1	143	204	-1	299	296	12.1	35	Eala	350	764	0	0		0	0	0	0	0
255	1	220	94	-1	564	346	18.3	32	ABplapappp	306	0	0	0		0	0	0	0	0
256	1	216	211	-1	299	353	24.5	31	ABplpapapa	157	0	0	0		0	0	0	0	0
257	1	30	287	-1	514	144	17.1	31	ABprappaap	301	77	0	0		0	0	0	0	0
258	1	35	189	-1	142	151	16.3	35	ABalaapap	-99	0	0	0		0	0	0	0	0
259	1	208	59	-1	533	194	24.1	32	ABprpppapa	312	17	0	0		0	0	0	0	0
260	1	39	270	-1	403	180	18.0	32	Dpap	328	143	0	0		0	0	0	0	0
261	1	123	169	-1	389	120	22.0	29	ABprppaapa	235	602	0	0		0	0	0	0	0
262	1	84	145	-1	573	180	19.1	29	ABprappppa	38	0	0	0		0	0	0	0	0
263	1	272	3	-1	521	304	24.8	28	ABplpppapp	183	204	0	0		0	0	0	0	0
264	1	129	99	-1	128	369	16.5	25	ABalppaapa	282	0	0	0		0	0	0	0	0
265	1	218	177	-1	248	315	7.2	27	ABplaaaapa	255	972	0	0		0	0	0	0	0
266	1	214	48	-1	229	399	11.6	27	ABplaappaa	-11	0	0	0		0	0	0	0	0
267	1	232	111	-1	268	302	19.0	30	MSaapaaa	170	0	0	0		0	0	0	0	0
268	1	246	241	-1	495	232	14.0	38	Eprp	-282	0	0	0		0	0	0	0	0
269	1	231	184	-1	357	221	21.4	35	MSpapap	173	0	0	0		0	0	0	0	0
270	1	173	232	-1	411	409	18.2	32	ABplppapap	743	0	0	0		0	0	0	0	0
271	1	288	285	-1	504	144	21.5	31	ABprppappp	285	162	0	0		0	0	0	0	0
272	1	172	24	-1	96	217	16.4	28	ABalaaaarr	228	0	0	0		0	0	0	0	0
273	1	52	289	-1	607	233	17.7	37	Cpapp	-55	0	0	0		0	0	0	0	0
274	1	164	127	-1	269	337	24.0	31	ABplpapaap	231	180	0	0		0	0	0	0	0
275	1	140	29	-1	429	126	22.2	32	ABprppaapp	249	793	0	0		0	0	0	0	0
276	1	228	74	-1	509	276	23.3	29	ABplpppppp	333	-627	0	0		0	0	0	0	0
277	1	13	275	-1	591	328	14.7	34	Caapa	2	0	0	0		0	0	0	0	0
278	1	210	268	-1	292	306	23.8	33	ABplpappaa	324	-605	0	0		0	0	0	0	0
279	1	206	128	-1	476	296	24.4	32	ABplpppppa	301	-331	0	0		0	0	0	0	0
280	1	77	129	-1	514	311	6.5	36	Caaaa	363	188	0	0		0	0	0	0	0
281	1	161	35	-1	367	404	19.3	29	ABplppapaa	236	-752	0	0		0	0	0	0	0
282	1	236	46	-1	278	267	22.3	32	ABalpapppp	302	0	0	0		0	0	0	0	0
283	1	283	86	-1	398	391	22.4	31	ABplppaapp	163	0	0	0		0	0	0	0	0
284	1	284	288	-1	425	149	25.4	33	ABprpapapp	111	0	0	0		0	0	0	0	0
285	1	285	132	-1	283	137	24.7	33	ABarappapa	502	0	0	0		0	0	0	0	0
286	1	262	163	-1	360	299	14.2	36	Ealp	361	803	0	0		0	0	0	0	0
287	1	282	192	-1	319	347	14.9	29	MSapppa	291	601	0	0		0	0	0	0	0
288	1	225	195	-1	469	190	15.9	34	Dppp	329	-553	0	0		0	0	0	0	0
289	1	217	292	-1	399	119	9.4	28	ABprapaaap	143	0	0	0		0	0	0	0	0
290	1	287	235	-1	458	319	15.3	34	Dapp	334	-65	0	0		0	0	0	0	0
291	1	148	293	-1	351	302	24.5	29	ABplpappap	264	-550	0	0		0	0	0	0	0
292	1	275	295	-1	448	332	24.5	32	ABplppppap	548	0	0	0		0	0	0	0	0
293	1	266	297	-1	379	345	16.5	30	Daap	442	0	0	0		0	0	0	0	0
294	1	289	299	-1	438	243	18.0	29	Z2	237	-990	0	0		0	0	0	0	0
