# Supplementary material for: The AP-2 Transcription Factor APTF-2 Is Required for Neuroblast and Epidermal Morphogenesis in Caenorhabditis elegans Embryogenesis
Source: PLoS Genet. 2016 May 13;12(5):e1006048. doi: 10.1371/journal.pgen.1006048 (PMC4866721; doi:10.1371/journal.pgen.1006048)
Supplement: S2 Text — (ZIP) [file pgen.1006048.s030.zip › nuclei/t138-nuclei]

1	1	128	170	-1	374	332	24.5	31	ABplpapppa	257	161	0	0		0	0	0	0	0
2	1	43	24	-1	142	379	10.4	27	ABalpppaap	250	2	0	0		0	0	0	0	0
3	1	263	165	-1	519	303	25.3	28	ABplpppapp	271	818	0	0		0	0	0	0	0
4	1	23	9	-1	222	147	23.4	30	ABarapppap	238	0	0	0		0	0	0	0	0
5	1	10	35	-1	543	355	10.2	33	ABarppapp	333	-751	0	0		0	0	0	0	0
6	1	21	274	-1	301	174	17.4	30	MSpppaa	268	410	0	0		0	0	0	0	0
7	1	187	21	-1	295	127	21.5	31	ABarappppp	124	0	0	0		0	0	0	0	0
8	1	17	3	-1	122	210	22.4	32	ABaraaapaa	298	0	0	0		0	0	0	0	0
9	1	78	85	-1	191	201	9.4	30	ABalapppap	194	0	0	0		0	0	0	0	0
10	1	140	56	-1	405	176	6.5	30	ABarpppaa	-182	0	0	0		0	0	0	0	0
11	1	42	241	-1	332	250	5.8	37	ABarpaapp	372	1120	0	0		0	0	0	0	0
12	1	219	220	-1	367	321	7.4	29	ABplaaappp	102	0	0	0		0	0	0	0	0
13	1	141	70	-1	375	369	10.0	27	ABplapaaap	259	-556	0	0		0	0	0	0	0
14	1	127	41	-1	540	229	20.4	29	Cpppp	213	-346	0	0		0	0	0	0	0
15	1	218	154	-1	477	394	22.1	31	ABplppappp	262	792	0	0		0	0	0	0	0
16	1	86	215	-1	342	113	11.5	29	ABpraappap	178	0	0	0		0	0	0	0	0
17	1	41	128	-1	231	243	7.0	31	ABarpaaap	255	-497	0	0		0	0	0	0	0
18	1	69	121	-1	395	332	19.6	36	MSaappp	328	760	0	0		0	0	0	0	0
19	1	76	212	-1	315	155	13.1	30	MSppppa	312	0	0	0		0	0	0	0	0
20	1	199	141	-1	203	137	19.3	29	ABpraaaapa	44	0	0	0		0	0	0	0	0
21	1	126	172	-1	554	148	16.2	30	ABprappapp	303	72	0	0		0	0	0	0	0
22	1	61	62	-1	187	389	19.1	29	ABplpaaaaa	28	0	0	0		0	0	0	0	0
23	1	179	59	-1	461	118	14.8	28	ABprappaaa	262	-256	0	0		0	0	0	0	0
24	1	272	8	-1	100	208	16.6	28	ABalaaaarr	223	551	0	0		0	0	0	0	0
25	1	33	238	-1	175	147	15.6	26	ABpraaaaaa	200	210	0	0		0	0	0	0	0
26	1	30	11	-1	137	322	22.9	30	ABalpapaaa	242	0	0	0		0	0	0	0	0
27	1	60	177	-1	195	246	7.1	31	ABarpaaaa	293	-106	0	0		0	0	0	0	0
28	1	27	160	-1	84	231	20.1	29	ABaraaaaaa	154	0	0	0		0	0	0	0	0
29	1	275	52	-1	428	122	22.2	32	ABprppaapp	324	-9	0	0		0	0	0	0	0
30	1	3	294	-1	393	180	24.7	30	ABprpappap	306	979	0	0		0	0	0	0	0
31	1	103	114	-1	421	282	12.6	38	Epla	381	1018	0	0		0	0	0	0	0
32	1	105	164	-1	232	229	22.3	31	ABarapaapp	294	782	0	0		0	0	0	0	0
33	1	38	103	-1	453	158	6.3	33	ABarpppap	-116	0	0	0		0	0	0	0	0
34	1	185	123	-1	275	377	14.1	29	ABalpppppp	296	-261	0	0		0	0	0	0	0
35	1	281	161	-1	371	404	19.2	30	ABplppapaa	264	-126	0	0		0	0	0	0	0
36	1	39	155	-1	116	181	14.4	30	ABalaapaa	300	-213	0	0		0	0	0	0	0
37	1	231	55	-1	307	101	14.5	29	ABprpaappa	254	1093	0	0		0	0	0	0	0
38	1	143	124	-1	393	337	8.8	26	ABplapaapa	220	-221	0	0		0	0	0	0	0
39	1	132	266	-1	242	129	12.6	29	ABpraaappa	157	0	0	0		0	0	0	0	0
40	1	144	72	-1	210	348	10.6	28	ABalppppap	248	167	0	0		0	0	0	0	0
41	1	19	255	-1	169	319	5.4	28	ABplaapaaa	273	420	0	0		0	0	0	0	0
42	1	57	264	-1	434	397	13.3	28	ABplappaaa	268	-799	0	0		0	0	0	0	0
43	1	45	287	-1	193	252	21.1	27	ABarapaapa	252	1065	0	0		0	0	0	0	0
44	1	95	110	-1	365	125	8.7	26	ABprapaaaa	186	0	0	0		0	0	0	0	0
45	1	145	152	-1	242	279	22.0	31	ABalpapppa	-71	0	0	0		0	0	0	0	0
46	1	282	10	-1	283	272	22.2	32	ABalpapppp	84	0	0	0		0	0	0	0	0
47	1	253	125	-1	193	327	15.2	30	MSapaap	276	679	0	0		0	0	0	0	0
48	1	266	48	-1	232	399	11.4	25	ABplaappaa	217	298	0	0		0	0	0	0	0
49	1	204	20	-1	382	253	5.6	33	ABarppaaa	-150	0	0	0		0	0	0	0	0
50	1	29	90	-1	236	120	19.9	29	ABprpaaaaa	243	442	0	0		0	0	0	0	0
51	1	108	49	-1	278	196	20.6	29	ABarapappa	25	0	0	0		0	0	0	0	0
52	1	28	143	-1	217	212	14.6	28	MSpaaapa	237	166	0	0		0	0	0	0	0
53	1	241	159	-1	388	103	18.4	32	ABprppapaa	310	585	0	0		0	0	0	0	0
54	1	24	84	-1	77	263	10.2	33	ABalapaaa	75	0	0	0		0	0	0	0	0
55	1	98	252	-1	280	177	25.0	31	ABarappaap	240	223	0	0		0	0	0	0	0
56	1	182	193	-1	261	376	9.7	29	ABplaapapp	283	246	0	0		0	0	0	0	0
57	1	176	107	-1	314	384	21.6	29	ABplppaaaa	296	-539	0	0		0	0	0	0	0
58	1	164	73	-1	341	399	14.3	30	ABplaapppa	322	0	0	0		0	0	0	0	0
59	1	259	295	-1	536	192	23.8	31	ABprpppapa	264	971	0	0		0	0	0	0	0
60	1	6	263	-1	229	364	13.0	26	ABalpppppa	246	-827	0	0		0	0	0	0	0
61	1	245	253	-1	237	333	22.5	29	ABplpapaaa	236	82	0	0		0	0	0	0	0
62	1	169	182	-1	321	223	12.5	37	Eara	370	-28	0	0		0	0	0	0	0
63	1	1	228	-1	458	357	8.2	33	ABarppapa	21	0	0	0		0	0	0	0	0
64	1	226	78	-1	179	324	24.8	29	ABalpapaap	248	128	0	0		0	0	0	0	0
65	1	2	58	-1	203	198	6.5	32	ABarpapaa	280	129	0	0		0	0	0	0	0
66	1	232	305	-1	279	128	16.8	27	ABprpaaapa	246	576	0	0		0	0	0	0	0
67	1	172	187	-1	110	272	23.3	31	ABalpaaaaa	107	0	0	0		0	0	0	0	0
68	1	37	214	-1	275	245	15.4	30	MSaaapp	366	0	0	0		0	0	0	0	0
69	1	14	268	-1	374	152	15.9	28	Dpaa	272	-205	0	0		0	0	0	0	0
70	1	70	149	-1	145	213	16.3	27	ABaraappaa	447	0	0	0		0	0	0	0	0
71	1	181	34	-1	366	344	12.7	29	MSapppp	38	0	0	0		0	0	0	0	0
72	1	55	275	-1	432	322	19.4	36	Capaa	311	821	0	0		0	0	0	0	0
73	1	217	269	-1	481	277	14.5	37	Eplp	353	220	0	0		0	0	0	0	0
74	1	276	276	-1	508	273	23.3	33	ABplpppppp	247	-725	0	0		0	0	0	0	0
75	1	184	189	-1	418	306	24.6	32	ABplpapppp	327	-787	0	0		0	0	0	0	0
76	1	96	115	-1	481	193	25.8	30	ABprppppap	279	1611	0	0		0	0	0	0	0
77	1	174	183	-1	511	362	21.6	35	ABplapppa	331	-713	0	0		0	0	0	0	0
78	1	58	227	-1	363	307	21.0	30	MSaappa	241	-201	0	0		0	0	0	0	0
79	1	48	218	-1	126	295	7.4	32	ABalapapa	326	342	0	0		0	0	0	0	0
80	1	15	46	230	133	171	9.8	29	ABalaaapp	263	872	0	0		0	0	0	0	0
81	1	237	6	-1	306	394	12.4	30	ABplaappap	291	202	0	0		0	0	0	0	0
82	1	68	163	-1	407	333	14.8	30	Dapa	277	-156	0	0		0	0	0	0	0
83	1	138	77	-1	119	317	10.2	29	ABalapaapp	216	96	0	0		0	0	0	0	0
84	1	120	109	-1	610	294	17.4	34	Caappd	338	1082	0	0		0	0	0	0	0
85	1	170	53	-1	389	399	14.9	30	ABplaapppp	321	0	0	0		0	0	0	0	0
86	1	283	19	-1	401	393	22.8	30	ABplppaapp	24	0	0	0		0	0	0	0	0
87	1	32	97	-1	510	169	6.6	32	ABarppppa	503	0	0	0		0	0	0	0	0
88	1	16	248	-1	532	378	18.5	30	ABplappapp	300	204	0	0		0	0	0	0	0
89	1	154	296	-1	547	145	11.4	29	ABprapapap	262	1073	0	0		0	0	0	0	0
90	1	5	297	-1	441	223	12.1	38	Epra	376	-1021	0	0		0	0	0	0	0
91	1	229	158	-1	203	162	10.8	29	ABalaapppp	245	-96	0	0		0	0	0	0	0
92	1	101	83	-1	218	300	23.6	30	ABalpappap	281	0	0	0		0	0	0	0	0
93	1	117	108	-1	135	300	13.8	31	MSapaaa	311	1034	0	0		0	0	0	0	0
94	1	255	217	-1	568	345	18.5	32	ABplapappp	266	1168	0	0		0	0	0	0	0
95	1	66	219	-1	306	281	16.5	30	MSaapaap	276	-58	0	0		0	0	0	0	0
96	1	224	194	-1	238	109	16.1	28	ABpraaaapp	274	259	0	0		0	0	0	0	0
97	1	84	249	-1	255	371	24.3	31	ABalppappp	313	948	0	0		0	0	0	0	0
98	1	209	89	-1	471	233	5.7	37	Cpaaa	372	-113	0	0		0	0	0	0	0
99	1	264	167	-1	136	368	17.0	25	ABalppaapa	219	-699	0	0		0	0	0	0	0
100	1	114	142	-1	281	340	15.0	32	MSapapp	272	636	0	0		0	0	0	0	0
101	1	82	235	-1	323	152	22.2	30	ABprpapaaa	230	427	0	0		0	0	0	0	0
102	1	190	33	-1	343	128	24.9	32	ABarappapp	319	443	0	0		0	0	0	0	0
103	1	52	68	-1	293	98	17.7	27	ABprpaaapp	249	976	0	0		0	0	0	0	0
104	1	151	196	-1	177	204	23.6	28	ABaraaappa	430	0	0	0		0	0	0	0	0
105	1	200	112	-1	245	198	5.3	28	ABarpapapa	263	478	0	0		0	0	0	0	0
106	1	228	135	298	98	208	10.6	34	ABalaaapa	339	-69	0	0		0	0	0	0	0
107	1	87	91	-1	130	328	17.2	28	ABalpaappp	279	1112	0	0		0	0	0	0	0
108	1	104	71	-1	76	237	14.0	29	ABalaaaarl	223	0	0	0		0	0	0	0	0
109	1	20	285	-1	331	341	7.7	27	ABplaaappa	156	0	0	0		0	0	0	0	0
110	1	161	113	-1	531	378	14.3	29	ABplapapap	232	449	0	0		0	0	0	0	0
111	1	267	102	-1	268	300	18.7	30	MSaapaaa	276	486	0	0		0	0	0	0	0
112	1	183	144	-1	345	361	23.6	27	ABplpapapp	276	121	0	0		0	0	0	0	0
113	1	236	224	278	207	133	13.6	32	ABpraaapa	-84	0	0	0		0	0	0	0	0
114	1	91	299	-1	176	369	10.7	26	ABalppppaa	30	0	0	0		0	0	0	0	0
115	1	56	86	-1	131	245	12.8	31	MSaaaaap	273	-775	0	0		0	0	0	0	0
116	1	123	134	-1	420	217	21.5	36	MSpappp	354	153	0	0		0	0	0	0	0
117	1	203	284	-1	151	367	20.4	31	ABalppapaa	214	0	0	0		0	0	0	0	0
118	1	194	4	-1	143	207	12.9	26	MSpaaaaa	246	-248	0	0		0	0	0	0	0
119	1	155	129	-1	419	122	9.4	29	ABprapaapa	230	-540	0	0		0	0	0	0	0
120	1	250	117	-1	188	245	24.5	31	ABarapaaaa	303	88	0	0		0	0	0	0	0
121	1	118	176	-1	574	172	13.9	29	ABprapappp	246	63	0	0		0	0	0	0	0
122	1	216	7	-1	548	337	22.7	36	ABplapppp	289	-597	0	0		0	0	0	0	0
123	1	178	147	-1	247	394	21.0	28	ABplpaaapa	154	0	0	0		0	0	0	0	0
124	1	189	231	-1	302	231	20.0	30	MSpapaaa	298	228	0	0		0	0	0	0	0
125	1	62	93	-1	374	163	11.6	31	MSppppp	269	331	0	0		0	0	0	0	0
126	1	148	14	-1	314	124	16.6	28	ABprpaapaa	156	0	0	0		0	0	0	0	0
127	1	274	166	-1	274	336	23.9	31	ABplpapaap	213	178	0	0		0	0	0	0	0
128	1	279	225	-1	473	291	23.7	31	ABplpppppa	270	-376	0	0		0	0	0	0	0
129	1	280	289	-1	512	312	6.4	37	Caaaa	584	0	0	0		0	0	0	0	0
130	1	139	132	-1	344	83	15.8	28	ABprpaappp	256	634	0	0		0	0	0	0	0
131	1	180	243	-1	255	134	22.6	31	ABarappppa	358	0	0	0		0	0	0	0	0
132	1	285	179	-1	288	138	24.6	33	ABarappapa	591	0	0	0		0	0	0	0	0
133	1	152	271	-1	561	166	8.8	28	ABprapappa	231	617	0	0		0	0	0	0	0
134	1	81	133	-1	324	197	23.2	35	ABarapappp	328	750	0	0		0	0	0	0	0
135	1	49	188	-1	167	269	12.1	29	MSaaaapa	99	0	0	0		0	0	0	0	0
136	1	173	178	-1	172	374	16.0	29	ABalppaapp	-82	0	0	0		0	0	0	0	0
137	1	223	88	-1	347	399	20.9	27	ABplppaaap	232	-491	0	0		0	0	0	0	0
138	1	195	233	-1	103	343	14.0	26	ABalppaaaa	156	0	0	0		0	0	0	0	0
139	1	248	94	-1	556	231	25.4	31	ABprpppapp	245	-508	0	0		0	0	0	0	0
140	1	72	116	-1	379	100	12.7	28	ABpraapppa	287	-173	0	0		0	0	0	0	0
141	1	34	181	-1	514	299	20.7	31	Cappp	312	-424	0	0		0	0	0	0	0
142	1	9	130	-1	154	267	16.0	28	ABaraapaap	16	0	0	0		0	0	0	0	0
143	1	157	279	-1	230	165	7.3	34	ABalapppp	324	652	0	0		0	0	0	0	0
144	1	177	232	-1	260	108	10.2	26	ABpraapapa	229	0	0	0		0	0	0	0	0
145	1	262	234	-1	576	179	18.8	29	ABprappppa	57	0	0	0		0	0	0	0	0
146	1	124	139	-1	213	381	22.4	29	ABalppappa	275	571	0	0		0	0	0	0	0
147	1	25	106	-1	96	255	7.1	33	ABalappaa	210	0	0	0		0	0	0	0	0
148	1	142	301	-1	571	364	14.2	29	ABplapappa	293	344	0	0		0	0	0	0	0
149	1	201	136	254	258	200	16.1	32	MSpaapa	207	0	0	0		0	0	0	0	0
150	1	160	251	-1	295	130	9.6	29	ABpraapapp	245	-162	0	0		0	0	0	0	0
151	1	130	222	-1	502	130	8.7	28	ABprapapaa	220	0	0	0		0	0	0	0	0
152	1	213	57	-1	291	401	17.7	30	ABplpaappa	152	0	0	0		0	0	0	0	0
153	1	227	280	-1	243	172	19.8	30	MSppaap	278	85	0	0		0	0	0	0	0
154	1	12	87	-1	256	225	11.5	32	MSpaaapp	158	0	0	0		0	0	0	0	0
155	1	31	199	-1	395	227	14.1	37	Earp	373	1064	0	0		0	0	0	0	0
156	1	205	211	-1	179	162	22.6	31	ABarapppaa	306	343	0	0		0	0	0	0	0
157	1	110	169	-1	235	130	8.8	27	ABpraapaap	217	0	0	0		0	0	0	0	0
158	1	197	197	-1	160	146	12.1	32	ABalaappa	133	0	0	0		0	0	0	0	0
159	1	168	29	-1	490	371	10.8	28	ABplapapaa	265	-561	0	0		0	0	0	0	0
160	1	18	18	-1	455	183	19.4	36	Cppaa	363	208	0	0		0	0	0	0	0
161	1	193	257	-1	301	94	11.4	26	ABpraappaa	212	-937	0	0		0	0	0	0	0
162	1	191	32	-1	210	301	6.6	28	ABplaaaaap	260	-614	0	0		0	0	0	0	0
163	1	286	281	-1	362	298	14.3	35	Ealp	343	766	0	0		0	0	0	0	0
164	1	136	180	-1	119	298	20.1	33	ABalpaapap	-105	0	0	0		0	0	0	0	0
165	1	202	272	-1	548	207	16.1	35	Cpppa	348	314	0	0		0	0	0	0	0
166	1	192	27	-1	133	196	19.0	28	ABaraaaaap	258	578	0	0		0	0	0	0	0
167	1	97	186	-1	348	170	25.4	32	ABprpappaa	289	784	0	0		0	0	0	0	0
168	1	54	67	-1	110	239	10.5	26	MSaaaaaa	241	704	0	0		0	0	0	0	0
169	1	261	173	-1	386	119	21.6	30	ABprppaapa	288	-190	0	0		0	0	0	0	0
170	1	63	190	-1	198	387	13.1	27	ABalpppapp	271	-911	0	0		0	0	0	0	0
171	1	186	150	-1	183	222	13.4	29	MSpaaaap	294	147	0	0		0	0	0	0	0
172	1	7	31	-1	431	110	18.7	29	ABprppapap	282	774	0	0		0	0	0	0	0
173	1	212	127	-1	192	146	7.4	28	ABpraapaaa	239	1016	0	0		0	0	0	0	0
174	1	134	240	-1	306	335	18.7	30	MSappap	288	-828	0	0		0	0	0	0	0
175	1	251	105	-1	255	282	13.8	27	MSaaapap	265	771	0	0		0	0	0	0	0
176	1	210	138	-1	161	287	20.6	28	ABalpaaapa	270	1086	0	0		0	0	0	0	0
177	1	265	210	-1	244	313	7.4	27	ABplaaaapa	254	59	0	0		0	0	0	0	0
178	1	75	291	-1	158	191	10.5	26	ABalaapppa	-184	0	0	0		0	0	0	0	0
179	1	73	36	-1	228	326	14.4	30	MSapapa	300	1115	0	0		0	0	0	0	0
180	1	207	43	-1	94	323	19.1	31	ABalpaappa	302	266	0	0		0	0	0	0	0
181	1	74	101	-1	553	301	8.5	31	Caaapa	123	0	0	0		0	0	0	0	0
182	1	188	203	-1	225	219	18.7	30	ABaraapppa	260	55	0	0		0	0	0	0	0
183	1	234	171	-1	341	111	16.6	27	ABprpaapap	276	-601	0	0		0	0	0	0	0
184	1	269	288	-1	353	221	21.4	33	MSpapap	290	486	0	0		0	0	0	0	0
185	1	47	192	-1	157	231	21.8	30	ABaraaapap	283	627	0	0		0	0	0	0	0
186	1	158	201	-1	340	345	18.6	30	Daaa	249	120	0	0		0	0	0	0	0
187	1	50	213	-1	132	254	6.4	32	ABalappap	288	-999	0	0		0	0	0	0	0
188	1	8	120	-1	232	362	7.7	28	ABplaapapa	225	112	0	0		0	0	0	0	0
189	1	258	96	156	144	154	16.4	34	ABalaapap	216	0	0	0		0	0	0	0	0
190	1	165	221	-1	280	397	21.4	31	ABplpaaapp	253	153	0	0		0	0	0	0	0
191	1	4	200	-1	262	347	7.3	27	ABplaaapaa	191	-158	0	0		0	0	0	0	0
192	1	287	5	-1	322	348	14.8	29	MSapppa	282	275	0	0		0	0	0	0	0
193	1	51	245	-1	468	113	19.3	31	ABprppappa	306	437	0	0		0	0	0	0	0
194	1	112	229	-1	229	164	16.2	30	MSppapa	346	0	0	0		0	0	0	0	0
195	1	288	25	-1	464	189	16.3	35	Dppp	354	-358	0	0		0	0	0	0	0
196	1	252	1	-1	74	275	14.3	30	ABalaaaala	-43	0	0	0		0	0	0	0	0
197	1	156	65	-1	438	185	26.4	31	ABprpapppa	256	-168	0	0		0	0	0	0	0
198	1	44	28	-1	124	232	18.9	32	ABaraaaap	475	0	0	0		0	0	0	0	0
199	1	36	191	-1	329	285	21.3	33	MSaapap	278	143	0	0		0	0	0	0	0
200	1	208	261	-1	161	277	25.2	31	ABalpaaaap	251	385	0	0		0	0	0	0	0
201	0	221	-1	-1	306	214	16.2	24		239	404	0	0		0	0	0	0	0
202	1	102	246	-1	325	109	20.3	29	ABprppaaaa	280	843	0	0		0	0	0	0	0
203	1	147	80	-1	273	252	5.6	35	ABarpaapa	-30	0	0	0		0	0	0	0	0
204	1	254	148	-1	300	292	12.0	35	Eala	351	412	0	0		0	0	0	0	0
205	1	88	61	-1	105	259	16.9	28	ABaraapaaa	273	0	0	0		0	0	0	0	0
206	1	111	13	-1	560	198	8.3	34	ABarppppp	-44	0	0	0		0	0	0	0	0
207	1	225	69	-1	507	167	24.3	33	ABprpppaap	291	-102	0	0		0	0	0	0	0
208	1	222	137	-1	187	289	23.0	28	ABalpappaa	275	-29	0	0		0	0	0	0	0
209	1	166	153	-1	435	389	23.7	32	ABplpppaaa	290	-521	0	0		0	0	0	0	0
210	1	235	146	-1	325	408	18.3	29	ABplpaappp	253	109	0	0		0	0	0	0	0
211	1	256	273	-1	304	353	24.6	32	ABplpapapa	82	0	0	0		0	0	0	0	0
212	1	4	131	-1	298	346	7.7	28	ABplaaapap	200	794	0	0		0	0	0	0	0
213	1	159	50	-1	412	360	25.4	34	ABplppppaa	336	839	0	0		0	0	0	0	0
214	1	77	223	-1	225	383	18.8	30	ABplpaaaap	143	0	0	0		0	0	0	0	0
215	1	135	277	-1	457	170	22.4	33	ABprppppaa	318	-499	0	0		0	0	0	0	0
216	1	94	23	-1	261	404	17.8	28	ABplpaapap	147	0	0	0		0	0	0	0	0
217	1	65	258	-1	487	224	19.6	36	Cppap	348	740	0	0		0	0	0	0	0
218	1	198	64	-1	478	391	18.4	31	ABplappaap	314	-128	0	0		0	0	0	0	0
219	1	206	140	-1	228	261	25.4	30	ABarapaaap	243	-156	0	0		0	0	0	0	0
220	1	40	81	-1	276	172	12.3	32	MSppapp	269	302	0	0		0	0	0	0	0
221	1	215	260	-1	209	341	6.1	30	ABplaapaap	107	0	0	0		0	0	0	0	0
222	1	106	82	-1	169	343	20.5	30	ABalpapapa	214	0	0	0		0	0	0	0	0
223	1	163	270	-1	330	361	10.3	26	ABplapaaaa	246	-212	0	0		0	0	0	0	0
224	1	243	204	-1	605	243	12.1	38	Cpapa	381	272	0	0		0	0	0	0	0
225	1	149	54	-1	210	349	20.9	29	ABalpapapp	168	0	0	0		0	0	0	0	0
226	1	13	119	-1	490	398	14.2	29	ABplappapa	267	-431	0	0		0	0	0	0	0
227	1	133	226	-1	463	236	24.2	33	ABprpapppp	328	1185	0	0		0	0	0	0	0
228	1	150	12	-1	154	375	13.5	29	ABalpppapa	145	0	0	0		0	0	0	0	0
229	1	195	98	-1	134	349	14.0	26	ABalppaaap	186	785	0	0		0	0	0	0	0
230	1	196	283	-1	209	300	19.2	28	ABalpaaapp	270	-38	0	0		0	0	0	0	0
231	1	109	207	-1	210	185	24.1	31	ABaraaappp	244	-239	0	0		0	0	0	0	0
232	1	270	162	-1	412	412	18.3	31	ABplppapap	112	0	0	0		0	0	0	0	0
233	1	129	42	-1	361	102	20.6	26	ABprppaaap	40	0	0	0		0	0	0	0	0
234	1	107	15	-1	250	235	24.7	29	ABarapapaa	129	0	0	0		0	0	0	0	0
235	1	290	300	-1	456	322	14.8	35	Dapp	286	-52	0	0		0	0	0	0	0
236	1	89	104	-1	303	158	7.2	32	ABarpappa	60	0	0	0		0	0	0	0	0
237	1	162	151	-1	377	136	24.8	32	ABprpapapa	290	744	0	0		0	0	0	0	0
238	1	131	16	-1	78	320	15.3	29	ABalaaaalp	8	0	0	0		0	0	0	0	0
239	1	90	74	-1	421	106	13.6	29	ABpraapppp	123	0	0	0		0	0	0	0	0
240	1	244	208	-1	341	166	17.4	31	MSpppap	229	0	0	0		0	0	0	0	0
241	1	268	40	-1	495	229	13.9	38	Eprp	367	-136	0	0		0	0	0	0	0
242	1	99	168	-1	431	408	20.6	32	ABplppappa	272	201	0	0		0	0	0	0	0
243	1	214	47	-1	81	295	11.1	27	ABalapaapa	92	0	0	0		0	0	0	0	0
244	1	74	202	-1	583	303	11.6	32	Caaapp	313	-140	0	0		0	0	0	0	0
245	1	26	26	145	171	327	10.2	34	ABalapapp	148	0	0	0		0	0	0	0	0
246	1	121	79	-1	540	168	20.5	32	ABprapppa	233	418	0	0		0	0	0	0	0
247	1	100	100	-1	153	222	6.6	28	ABalapppaa	184	0	0	0		0	0	0	0	0
248	1	153	174	-1	464	293	19.5	36	Capap	343	-446	0	0		0	0	0	0	0
249	1	92	250	-1	227	280	10.6	29	MSaaaapp	243	1385	0	0		0	0	0	0	0
250	1	146	44	-1	352	164	6.6	33	ABarpappp	331	344	0	0		0	0	0	0	0
251	1	171	126	-1	466	130	22.9	33	ABprpppaaa	-66	0	0	0		0	0	0	0	0
252	1	33	22	-1	203	118	16.5	27	ABpraaaaap	216	-728	0	0		0	0	0	0	0
253	1	233	63	-1	205	262	14.4	29	MSaaapaa	-181	0	0	0		0	0	0	0	0
254	1	167	95	-1	295	304	6.5	28	ABplaaaapp	274	333	0	0		0	0	0	0	0
255	1	67	242	-1	417	160	14.4	32	Dppa	327	1144	0	0		0	0	0	0	0
256	1	115	239	-1	171	279	6.6	26	ABplaaaaaa	374	0	0	0		0	0	0	0	0
257	1	93	175	-1	192	241	17.5	29	ABaraappap	237	1088	0	0		0	0	0	0	0
258	1	230	45	-1	471	365	24.3	33	ABplpppaap	326	423	0	0		0	0	0	0	0
259	1	85	292	-1	273	207	23.6	31	ABarapapap	282	526	0	0		0	0	0	0	0
260	1	122	2	-1	86	265	19.9	31	ABalpaapaa	305	-332	0	0		0	0	0	0	0
261	1	64	30	-1	236	263	18.4	29	ABaraapapp	288	1040	0	0		0	0	0	0	0
262	1	211	122	-1	362	144	21.3	30	ABprpapaap	533	0	0	0		0	0	0	0	0
263	1	116	265	-1	575	284	23.2	34	Caappv	280	893	0	0		0	0	0	0	0
264	1	80	184	-1	260	336	18.4	29	MSappaa	276	-51	0	0		0	0	0	0	0
265	1	242	259	-1	386	210	23.2	30	MSpappa	305	249	0	0		0	0	0	0	0
266	1	247	282	-1	423	377	10.1	28	ABplapaapp	16	0	0	0		0	0	0	0	0
267	1	11	66	-1	214	345	25.4	32	ABalppapap	279	-486	0	0		0	0	0	0	0
268	1	278	195	-1	299	303	24.4	34	ABplpappaa	319	-371	0	0		0	0	0	0	0
269	1	83	244	-1	563	244	7.5	35	Cpaap	338	-7	0	0		0	0	0	0	0
270	1	260	293	-1	405	173	17.8	32	Dpap	307	-263	0	0		0	0	0	0	0
271	1	220	51	-1	509	135	13.3	30	ABprappapa	277	709	0	0		0	0	0	0	0
272	1	239	75	-1	368	387	22.9	29	ABplppaapa	262	482	0	0		0	0	0	0	0
273	1	175	37	-1	497	332	24.5	32	ABplpppapa	324	180	0	0		0	0	0	0	0
274	1	119	209	286	185	188	18.5	31	MSppaaa	144	0	0	0		0	0	0	0	0
275	1	277	206	-1	587	326	15.1	33	Caapa	228	0	0	0		0	0	0	0	0
276	1	238	39	-1	271	240	18.5	28	ABaraapppp	324	0	0	0		0	0	0	0	0
277	1	22	157	-1	224	389	15.6	29	ABplpaapaa	152	0	0	0		0	0	0	0	0
278	1	59	76	-1	575	225	22.3	33	ABprappppp	294	0	0	0		0	0	0	0	0
279	1	53	99	-1	182	289	16.8	29	ABaraapapa	297	1597	0	0		0	0	0	0	0
280	1	35	262	-1	509	326	17.3	34	Cappa	349	5	0	0		0	0	0	0	0
281	1	46	185	-1	434	313	6.3	34	ABarppaap	338	444	0	0		0	0	0	0	0
282	1	240	236	-1	295	195	5.8	31	ABarpapapp	189	0	0	0		0	0	0	0	0
283	1	79	205	-1	137	348	9.5	25	ABalpppaaa	251	-134	0	0		0	0	0	0	0
284	1	113	60	-1	280	122	13.4	30	ABpraaappp	259	-107	0	0		0	0	0	0	0
285	1	271	198	-1	503	142	22.0	30	ABprppappp	-171	0	0	0		0	0	0	0	0
286	1	246	216	-1	237	181	25.6	31	ABarappaaa	84	0	0	0		0	0	0	0	0
287	1	257	256	-1	512	141	17.3	30	ABprappaap	268	690	0	0		0	0	0	0	0
288	1	284	118	-1	424	146	25.4	32	ABprpapapp	121	0	0	0		0	0	0	0	0
289	1	273	290	-1	609	232	17.9	36	Cpapp	364	227	0	0		0	0	0	0	0
290	1	125	38	-1	348	243	17.5	31	MSpapaap	314	-127	0	0		0	0	0	0	0
291	1	249	17	-1	532	256	24.6	29	ABprpppppp	484	0	0	0		0	0	0	0	0
292	1	289	92	-1	394	126	9.2	31	ABprapaaap	154	0	0	0		0	0	0	0	0
293	1	291	247	-1	356	302	24.6	32	ABplpappap	327	-540	0	0		0	0	0	0	0
294	1	155	302	-1	454	125	11.4	28	ABprapaapp	-800	0	0	0		0	0	0	0	0
295	1	292	303	-1	448	333	24.7	32	ABplppppap	551	0	0	0		0	0	0	0	0
296	1	71	267	-1	499	223	24.7	32	ABprpppppa	305	47	0	0		0	0	0	0	0
297	1	293	304	-1	381	342	16.5	30	Daap	299	0	0	0		0	0	0	0	0
298	1	137	237	-1	269	113	20.0	27	ABprpaaaap	-970	0	0	0		0	0	0	0	0
299	1	294	306	-1	438	240	18.0	29	Z2	237	-990	0	0		0	0	0	0	0
