# Supplementary material for: The AP-2 Transcription Factor APTF-2 Is Required for Neuroblast and Epidermal Morphogenesis in Caenorhabditis elegans Embryogenesis
Source: PLoS Genet. 2016 May 13;12(5):e1006048. doi: 10.1371/journal.pgen.1006048 (PMC4866721; doi:10.1371/journal.pgen.1006048)
Supplement: S2 Text — (ZIP) [file pgen.1006048.s030.zip › nuclei/t139-nuclei]

1	1	196	97	-1	74	273	14.3	29	ABalaaaala	259	-689	0	0		0	0	0	0	0
2	1	260	36	-1	87	259	20.5	34	ABalpaapaa	344	0	0	0		0	0	0	0	0
3	1	8	50	-1	117	212	22.3	32	ABaraaapaa	300	0	0	0		0	0	0	0	0
4	1	118	254	-1	146	207	13.3	26	MSpaaaaa	418	0	0	0		0	0	0	0	0
5	1	192	45	-1	323	349	14.7	29	MSapppa	294	-797	0	0		0	0	0	0	0
6	1	81	253	-1	306	394	12.7	31	ABplaappap	183	0	0	0		0	0	0	0	0
7	1	122	203	299	545	337	22.7	34	ABplapppp	250	16	0	0		0	0	0	0	0
8	1	24	3	-1	98	208	16.4	28	ABalaaaarr	229	0	0	0		0	0	0	0	0
9	1	4	88	-1	220	147	23.2	29	ABarapppap	265	0	0	0		0	0	0	0	0
10	1	46	219	-1	281	268	22.4	32	ABalpapppp	326	148	0	0		0	0	0	0	0
11	1	26	152	-1	139	324	22.6	31	ABalpapaaa	245	0	0	0		0	0	0	0	0
12	1	228	269	-1	159	383	13.5	30	ABalpppapa	173	0	0	0		0	0	0	0	0
13	1	206	194	-1	560	199	8.4	36	ABarppppp	313	-39	0	0		0	0	0	0	0
14	1	126	4	-1	315	126	16.3	28	ABprpaapaa	245	-484	0	0		0	0	0	0	0
15	1	234	47	-1	251	231	24.9	29	ABarapapaa	262	147	0	0		0	0	0	0	0
16	1	238	26	-1	80	323	14.8	30	ABalaaaalp	229	-263	0	0		0	0	0	0	0
17	1	291	2	-1	529	254	24.4	29	ABprpppppp	273	-151	0	0		0	0	0	0	0
18	1	160	133	-1	456	184	18.9	37	Cppaa	365	-453	0	0		0	0	0	0	0
19	1	86	153	-1	401	394	22.7	31	ABplppaapp	247	177	0	0		0	0	0	0	0
20	1	49	123	-1	380	245	5.7	34	ABarppaaa	342	-2	0	0		0	0	0	0	0
21	1	7	213	-1	290	128	21.2	31	ABarappppp	265	128	0	0		0	0	0	0	0
22	1	252	82	-1	210	114	16.2	26	ABpraaaaap	191	214	0	0		0	0	0	0	0
23	1	216	105	-1	258	403	17.9	29	ABplpaapap	240	144	0	0		0	0	0	0	0
24	1	2	274	-1	145	380	10.4	28	ABalpppaap	235	426	0	0		0	0	0	0	0
25	1	195	5	-1	467	187	15.7	35	Dppp	329	-364	0	0		0	0	0	0	0
26	1	245	87	-1	153	319	11.2	28	ABalapappa	205	467	0	0		0	0	0	0	0
27	1	166	94	-1	128	195	19.2	28	ABaraaaaap	288	56	0	0		0	0	0	0	0
28	1	198	112	-1	119	232	18.7	32	ABaraaaap	272	175	0	0		0	0	0	0	0
29	1	159	168	-1	493	376	10.8	28	ABplapapaa	248	-913	0	0		0	0	0	0	0
30	1	261	135	-1	235	265	18.5	29	ABaraapapp	285	-146	0	0		0	0	0	0	0
31	1	172	118	-1	427	110	18.6	30	ABprppapap	148	0	0	0		0	0	0	0	0
32	1	162	238	-1	210	302	6.5	29	ABplaaaaap	273	31	0	0		0	0	0	0	0
33	1	102	46	-1	341	125	24.5	33	ABarappapp	293	-22	0	0		0	0	0	0	0
34	1	71	20	-1	366	349	12.6	29	MSapppp	-32	0	0	0		0	0	0	0	0
35	1	5	39	-1	542	355	10.4	32	ABarppapp	324	87	0	0		0	0	0	0	0
36	1	179	244	-1	230	327	14.5	30	MSapapa	305	337	0	0		0	0	0	0	0
37	1	273	65	-1	497	333	25.0	33	ABplpppapa	281	-110	0	0		0	0	0	0	0
38	1	290	174	-1	345	240	17.3	32	MSpapaap	293	787	0	0		0	0	0	0	0
39	1	276	124	-1	266	233	18.3	29	ABaraapppp	220	-1095	0	0		0	0	0	0	0
40	1	241	83	-1	492	230	14.3	37	Eprp	377	-552	0	0		0	0	0	0	0
41	1	14	286	-1	540	232	20.3	31	Cpppp	312	439	0	0		0	0	0	0	0
42	1	233	230	-1	359	105	20.2	26	ABprppaaap	228	1052	0	0		0	0	0	0	0
43	1	180	7	-1	95	324	19.0	31	ABalpaappa	269	-340	0	0		0	0	0	0	0
44	1	250	74	-1	351	168	6.5	33	ABarpappp	14	0	0	0		0	0	0	0	0
45	1	258	31	-1	472	369	24.4	33	ABplpppaap	302	-83	0	0		0	0	0	0	0
46	1	80	172	-1	148	168	8.7	28	ABalaaappr	213	246	0	0		0	0	0	0	0
47	1	243	117	-1	76	299	11.5	26	ABalapaapa	98	0	0	0		0	0	0	0	0
48	1	48	170	-1	235	401	11.5	26	ABplaappaa	220	-647	0	0		0	0	0	0	0
49	1	51	285	-1	278	198	20.7	29	ABarapappa	291	678	0	0		0	0	0	0	0
50	1	213	215	-1	415	358	25.5	33	ABplppppaa	333	764	0	0		0	0	0	0	0
51	1	271	63	-1	508	142	13.3	30	ABprappapa	282	390	0	0		0	0	0	0	0
52	1	29	232	-1	427	125	22.1	33	ABprppaapp	130	0	0	0		0	0	0	0	0
53	1	85	108	-1	389	401	15.0	30	ABplaapppp	273	-51	0	0		0	0	0	0	0
54	1	225	132	-1	212	349	21.1	29	ABalpapapp	-37	0	0	0		0	0	0	0	0
55	1	37	218	-1	309	101	14.4	29	ABprpaappa	151	0	0	0		0	0	0	0	0
56	1	10	51	-1	404	179	6.5	30	ABarpppaa	-1	0	0	0		0	0	0	0	0
57	1	152	155	-1	291	402	17.8	29	ABplpaappa	246	147	0	0		0	0	0	0	0
58	1	65	175	-1	203	204	6.1	33	ABarpapaa	240	183	0	0		0	0	0	0	0
59	1	23	162	-1	460	117	15.0	29	ABprappaaa	293	753	0	0		0	0	0	0	0
60	1	284	193	-1	283	123	13.3	30	ABpraaappp	193	0	0	0		0	0	0	0	0
61	1	205	11	-1	101	258	16.6	28	ABaraapaaa	294	0	0	0		0	0	0	0	0
62	1	22	148	-1	190	391	19.4	29	ABplpaaaaa	17	0	0	0		0	0	0	0	0
63	1	253	8	-1	200	262	14.5	28	MSaaapaa	277	-266	0	0		0	0	0	0	0
64	1	218	30	-1	473	392	18.4	31	ABplappaap	295	178	0	0		0	0	0	0	0
65	1	197	293	-1	435	197	25.0	31	ABprpapppa	259	-219	0	0		0	0	0	0	0
66	1	267	226	-1	212	345	25.4	32	ABalppapap	304	-200	0	0		0	0	0	0	0
67	1	168	107	-1	111	247	10.6	27	MSaaaaaa	63	0	0	0		0	0	0	0	0
68	1	103	150	-1	297	97	17.4	28	ABprpaaapp	330	0	0	0		0	0	0	0	0
69	1	207	261	-1	503	166	24.0	32	ABprpppaap	292	-425	0	0		0	0	0	0	0
70	1	13	262	-1	374	371	10.0	28	ABplapaaap	259	-250	0	0		0	0	0	0	0
71	1	108	29	-1	76	236	13.2	28	ABalaaaarl	525	0	0	0		0	0	0	0	0
72	1	40	164	-1	215	348	10.8	28	ABalppppap	260	-190	0	0		0	0	0	0	0
73	1	58	66	-1	339	402	14.5	30	ABplaapppa	171	0	0	0		0	0	0	0	0
74	1	239	104	-1	419	107	13.7	29	ABpraapppp	295	529	0	0		0	0	0	0	0
75	1	272	229	-1	367	387	23.4	30	ABplppaapa	267	766	0	0		0	0	0	0	0
76	1	278	225	-1	574	222	22.4	32	ABprappppp	299	717	0	0		0	0	0	0	0
77	1	83	44	-1	110	320	10.7	28	ABalapaapp	44	0	0	0		0	0	0	0	0
78	1	64	127	-1	177	321	24.8	29	ABalpapaap	83	0	0	0		0	0	0	0	0
79	1	246	35	79	544	168	20.4	33	ABprapppa	202	1048	0	0		0	0	0	0	0
80	1	203	201	-1	271	255	5.8	35	ABarpaapa	357	413	0	0		0	0	0	0	0
81	1	220	169	-1	272	175	11.7	31	MSppapp	315	-5	0	0		0	0	0	0	0
82	1	222	207	-1	172	345	20.4	30	ABalpapapa	-67	0	0	0		0	0	0	0	0
83	1	92	280	-1	218	299	23.4	31	ABalpappap	309	301	0	0		0	0	0	0	0
84	1	54	91	-1	79	272	9.3	32	ABalapaaa	108	0	0	0		0	0	0	0	0
85	1	9	173	-1	193	201	10.1	29	ABalapppap	271	198	0	0		0	0	0	0	0
86	1	115	204	-1	135	245	12.6	30	MSaaaaap	284	1096	0	0		0	0	0	0	0
87	1	154	228	-1	253	229	11.7	31	MSpaaapp	313	141	0	0		0	0	0	0	0
88	1	137	279	-1	343	403	20.8	26	ABplppaaap	195	135	0	0		0	0	0	0	0
89	1	98	300	-1	469	233	5.7	38	Cpaaa	384	-212	0	0		0	0	0	0	0
90	1	50	220	-1	235	122	19.8	28	ABprpaaaaa	269	104	0	0		0	0	0	0	0
91	1	107	27	-1	125	326	16.8	29	ABalpaappp	27	0	0	0		0	0	0	0	0
92	1	292	154	-1	395	126	9.3	29	ABprapaaap	245	468	0	0		0	0	0	0	0
93	1	125	75	-1	371	169	11.5	30	MSppppp	314	0	0	0		0	0	0	0	0
94	1	139	276	-1	555	233	25.3	30	ABprpppapp	218	766	0	0		0	0	0	0	0
95	1	254	19	-1	288	310	6.5	29	ABplaaaapp	265	711	0	0		0	0	0	0	0
96	1	189	179	-1	156	146	17.5	31	ABalaapapp	274	599	0	0		0	0	0	0	0
97	1	87	250	-1	513	172	6.6	32	ABarppppa	311	465	0	0		0	0	0	0	0
98	1	229	252	-1	133	357	14.7	27	ABalppaaap	104	0	0	0		0	0	0	0	0
99	1	279	182	-1	182	291	16.4	30	ABaraapapa	84	0	0	0		0	0	0	0	0
100	1	247	21	-1	151	219	6.9	29	ABalapppaa	255	-124	0	0		0	0	0	0	0
101	1	181	237	-1	548	303	8.3	31	Caaapa	226	-493	0	0		0	0	0	0	0
102	1	111	18	-1	269	296	18.7	30	MSaapaaa	198	0	0	0		0	0	0	0	0
103	1	33	49	-1	452	158	6.4	34	ABarpppap	23	0	0	0		0	0	0	0	0
104	1	236	288	-1	299	160	6.9	33	ABarpappa	319	1976	0	0		0	0	0	0	0
105	1	175	272	-1	248	281	13.9	29	MSaaapap	88	0	0	0		0	0	0	0	0
106	1	147	15	-1	104	256	6.5	30	ABalappaa	-81	0	0	0		0	0	0	0	0
107	1	57	22	-1	315	390	21.6	29	ABplppaaaa	274	79	0	0		0	0	0	0	0
108	1	93	128	-1	136	300	14.2	30	MSapaaa	314	0	0	0		0	0	0	0	0
109	1	84	209	-1	607	290	17.4	33	Caappd	333	432	0	0		0	0	0	0	0
110	1	44	28	-1	366	132	9.0	26	ABprapaaaa	172	0	0	0		0	0	0	0	0
111	0	201	-1	-1	304	225	16.0	24		195	30	0	0		0	0	0	0	0
112	1	105	247	-1	245	205	5.4	29	ABarpapapa	257	91	0	0		0	0	0	0	0
113	1	110	205	-1	531	379	14.5	29	ABplapapap	286	-1073	0	0		0	0	0	0	0
114	1	31	248	-1	424	282	13.1	37	Epla	374	977	0	0		0	0	0	0	0
115	1	76	273	-1	476	193	25.5	30	ABprppppap	295	2241	0	0		0	0	0	0	0
116	1	140	71	-1	377	104	12.7	29	ABpraapppa	118	0	0	0		0	0	0	0	0
117	1	120	23	-1	187	241	24.8	31	ABarapaaaa	-117	0	0	0		0	0	0	0	0
118	1	288	160	-1	420	147	25.2	32	ABprpapapp	286	1083	0	0		0	0	0	0	0
119	1	226	227	-1	487	397	14.4	29	ABplappapa	286	-114	0	0		0	0	0	0	0
120	1	188	139	-1	228	367	7.7	27	ABplaapapa	253	161	0	0		0	0	0	0	0
121	1	18	257	-1	393	337	20.2	36	MSaappp	358	700	0	0		0	0	0	0	0
122	1	262	171	-1	361	148	20.9	31	ABprpapaap	226	528	0	0		0	0	0	0	0
123	1	34	120	-1	274	379	14.2	30	ABalpppppp	-366	0	0	0		0	0	0	0	0
124	1	38	259	-1	396	338	8.9	26	ABplapaapa	229	113	0	0		0	0	0	0	0
125	1	47	134	-1	193	329	15.3	30	MSapaap	24	0	0	0		0	0	0	0	0
126	1	251	295	-1	463	135	23.4	33	ABprpppaaa	323	725	0	0		0	0	0	0	0
127	1	173	42	-1	194	149	7.7	27	ABpraapaaa	71	0	0	0		0	0	0	0	0
128	1	17	184	-1	227	253	7.1	31	ABarpaaap	245	-503	0	0		0	0	0	0	0
129	1	119	256	-1	420	128	9.0	27	ABprapaapa	218	-799	0	0		0	0	0	0	0
130	1	142	129	-1	153	266	16.5	29	ABaraapaap	282	0	0	0		0	0	0	0	0
131	1	212	200	-1	303	347	7.4	28	ABplaaapap	180	0	0	0		0	0	0	0	0
132	1	130	131	-1	348	86	16.0	30	ABprpaappp	277	0	0	0		0	0	0	0	0
133	1	134	283	-1	323	195	23.0	34	ABarapappp	317	1324	0	0		0	0	0	0	0
134	1	116	180	-1	424	215	21.2	36	MSpappp	359	602	0	0		0	0	0	0	0
135	1	106	96	-1	99	197	12.7	28	ABalaaapar	238	-13	0	0		0	0	0	0	0
136	1	149	136	-1	275	190	15.7	29	MSpaapap	205	209	0	0		0	0	0	0	0
137	1	208	187	-1	183	287	23.4	28	ABalpappaa	107	0	0	0		0	0	0	0	0
138	1	176	25	-1	160	288	20.8	28	ABalpaaapa	271	753	0	0		0	0	0	0	0
139	1	146	85	-1	217	383	22.9	29	ABalppappa	-45	0	0	0		0	0	0	0	0
140	1	219	14	-1	224	261	25.3	31	ABarapaaap	245	474	0	0		0	0	0	0	0
141	1	20	72	-1	203	135	18.8	28	ABpraaaapa	222	366	0	0		0	0	0	0	0
142	1	100	60	-1	279	343	15.3	32	MSapapp	19	0	0	0		0	0	0	0	0
143	1	52	265	-1	215	213	14.1	28	MSpaaapa	255	161	0	0		0	0	0	0	0
144	1	112	267	-1	345	360	24.2	29	ABplpapapp	283	419	0	0		0	0	0	0	0
145	1	245	224	-1	191	333	9.5	27	ABalapappp	152	0	0	0		0	0	0	0	0
146	1	210	185	-1	322	408	18.3	28	ABplpaappp	250	116	0	0		0	0	0	0	0
147	1	123	216	-1	247	391	21.1	27	ABplpaaapa	254	443	0	0		0	0	0	0	0
148	1	204	266	289	296	292	12.2	36	Eala	174	0	0	0		0	0	0	0	0
149	1	70	68	-1	146	215	16.7	28	ABaraappaa	-162	0	0	0		0	0	0	0	0
150	1	171	147	-1	184	223	13.7	29	MSpaaaap	290	1738	0	0		0	0	0	0	0
151	1	237	116	-1	376	136	25.3	32	ABprpapapa	325	-42	0	0		0	0	0	0	0
152	1	45	268	-1	242	277	22.3	31	ABalpapppa	302	-440	0	0		0	0	0	0	0
153	1	209	212	-1	438	390	23.6	31	ABplpppaaa	307	411	0	0		0	0	0	0	0
154	1	15	210	-1	481	396	21.6	31	ABplppappp	238	502	0	0		0	0	0	0	0
155	1	36	217	311	121	175	14.7	32	ABalaapaa	234	-446	0	0		0	0	0	0	0
156	1	189	126	-1	127	149	15.5	27	ABalaapapa	205	-179	0	0		0	0	0	0	0
157	1	277	121	-1	221	392	15.7	29	ABplpaapaa	154	0	0	0		0	0	0	0	0
158	1	91	249	-1	207	160	11.2	30	ABalaapppp	255	855	0	0		0	0	0	0	0
159	1	53	90	-1	388	106	18.3	32	ABprppapaa	277	-672	0	0		0	0	0	0	0
160	1	28	64	-1	78	230	19.3	30	ABaraaaaaa	153	0	0	0		0	0	0	0	0
161	1	35	258	-1	369	406	19.6	30	ABplppapaa	264	801	0	0		0	0	0	0	0
162	1	232	110	-1	410	416	18.4	30	ABplppapap	-197	0	0	0		0	0	0	0	0
163	1	82	32	-1	402	340	14.4	30	Dapa	280	84	0	0		0	0	0	0	0
164	1	32	119	-1	226	227	22.5	31	ABarapaapp	313	-103	0	0		0	0	0	0	0
165	1	3	77	-1	520	303	25.5	30	ABplpppapp	259	-417	0	0		0	0	0	0	0
166	1	127	197	-1	276	337	23.8	31	ABplpapaap	210	184	0	0		0	0	0	0	0
167	1	99	167	-1	135	370	17.7	27	ABalppaapa	257	0	0	0		0	0	0	0	0
168	1	242	177	-1	430	411	20.5	30	ABplppappa	237	-94	0	0		0	0	0	0	0
169	1	157	263	-1	233	134	8.6	28	ABpraapaap	263	101	0	0		0	0	0	0	0
170	1	1	260	-1	381	336	25.4	32	ABplpapppa	301	792	0	0		0	0	0	0	0
171	1	183	52	-1	341	113	16.5	28	ABprpaapap	-98	0	0	0		0	0	0	0	0
172	1	21	93	-1	549	146	16.1	30	ABprappapp	280	200	0	0		0	0	0	0	0
173	1	169	255	-1	382	122	22.0	31	ABprppaapa	275	994	0	0		0	0	0	0	0
174	1	248	156	-1	466	295	19.4	35	Capap	352	96	0	0		0	0	0	0	0
175	1	257	264	-1	189	245	17.8	30	ABaraappap	269	457	0	0		0	0	0	0	0
176	1	121	309	-1	574	172	14.5	29	ABprapappp	282	1055	0	0		0	0	0	0	0
177	1	27	235	-1	193	249	7.2	30	ABarpaaaa	540	0	0	0		0	0	0	0	0
178	1	136	277	-1	170	377	16.6	29	ABalppaapp	291	456	0	0		0	0	0	0	0
179	1	132	141	-1	289	137	24.6	32	ABarappapa	299	878	0	0		0	0	0	0	0
180	1	164	130	-1	119	298	19.5	34	ABalpaapap	322	-33	0	0		0	0	0	0	0
181	1	141	113	-1	513	298	21.1	33	Cappp	334	755	0	0		0	0	0	0	0
182	1	62	304	-1	324	223	12.1	38	Eara	380	-1611	0	0		0	0	0	0	0
183	1	77	158	-1	512	366	21.5	35	ABplapppa	236	0	0	0		0	0	0	0	0
184	1	264	191	-1	265	332	18.8	30	MSappaa	294	-81	0	0		0	0	0	0	0
185	1	281	221	-1	430	311	6.3	34	ABarppaap	338	-188	0	0		0	0	0	0	0
186	1	167	239	-1	345	170	25.5	32	ABprpappaa	264	150	0	0		0	0	0	0	0
187	1	67	70	-1	107	277	23.2	31	ABalpaaaaa	292	935	0	0		0	0	0	0	0
188	1	135	58	-1	167	272	12.1	29	MSaaaapa	150	0	0	0		0	0	0	0	0
189	1	75	270	-1	423	305	24.6	33	ABplpapppp	306	750	0	0		0	0	0	0	0
190	1	170	188	-1	198	389	13.2	27	ABalpppapp	203	0	0	0		0	0	0	0	0
191	1	199	245	-1	329	282	21.4	33	MSaapap	252	-170	0	0		0	0	0	0	0
192	1	185	78	-1	154	228	21.9	30	ABaraaapap	325	0	0	0		0	0	0	0	0
193	1	56	214	-1	263	375	9.4	29	ABplaapapp	261	245	0	0		0	0	0	0	0
194	1	96	1	-1	242	108	16.1	28	ABpraaaapp	197	0	0	0		0	0	0	0	0
195	1	268	157	-1	301	304	24.6	33	ABplpappaa	326	0	0	0		0	0	0	0	0
196	1	104	40	-1	176	204	23.7	29	ABaraaappa	121	0	0	0		0	0	0	0	0
197	1	158	291	297	152	148	12.4	33	ABalaappa	-171	0	0	0		0	0	0	0	0
198	1	285	302	-1	500	140	21.9	29	ABprppappp	290	188	0	0		0	0	0	0	0
199	1	155	73	-1	396	228	14.5	37	Earp	373	521	0	0		0	0	0	0	0
200	1	191	122	-1	256	350	7.1	26	ABplaaapaa	202	-789	0	0		0	0	0	0	0
201	1	186	101	-1	341	345	18.5	30	Daaa	284	130	0	0		0	0	0	0	0
202	1	244	95	-1	589	306	12.3	31	Caaapp	290	178	0	0		0	0	0	0	0
203	1	182	161	-1	221	224	19.2	31	ABaraapppa	313	-194	0	0		0	0	0	0	0
204	1	224	76	-1	607	244	11.7	37	Cpapa	375	287	0	0		0	0	0	0	0
205	1	283	202	-1	127	355	10.1	26	ABalpppaaa	256	-561	0	0		0	0	0	0	0
206	1	275	103	-1	580	324	16.2	34	Caapa	322	-417	0	0		0	0	0	0	0
207	1	231	165	-1	207	183	24.3	29	ABaraaappp	294	295	0	0		0	0	0	0	0
208	1	240	234	-1	342	170	17.4	29	MSpppap	88	0	0	0		0	0	0	0	0
209	1	274	275	-1	161	192	17.5	28	MSppaaaa	219	-127	0	0		0	0	0	0	0
210	1	177	67	-1	245	317	7.8	26	ABplaaaapa	340	0	0	0		0	0	0	0	0
211	1	156	176	-1	176	161	22.3	31	ABarapppaa	256	72	0	0		0	0	0	0	0
212	1	19	140	-1	316	158	12.6	30	MSppppa	278	-631	0	0		0	0	0	0	0
213	1	187	144	-1	136	255	6.5	32	ABalappap	228	0	0	0		0	0	0	0	0
214	1	68	199	-1	268	243	15.4	29	MSaaapp	295	-593	0	0		0	0	0	0	0
215	1	16	183	-1	342	113	11.3	30	ABpraappap	220	0	0	0		0	0	0	0	0
216	1	286	159	-1	241	176	25.1	30	ABarappaaa	256	402	0	0		0	0	0	0	0
217	1	94	192	-1	563	347	18.6	30	ABplapappp	307	798	0	0		0	0	0	0	0
218	1	79	189	-1	126	299	7.8	32	ABalapapa	91	0	0	0		0	0	0	0	0
219	1	95	33	-1	305	276	16.4	30	MSaapaap	267	0	0	0		0	0	0	0	0
220	1	12	80	-1	369	320	7.3	30	ABplaaappp	106	0	0	0		0	0	0	0	0
221	1	190	241	-1	281	396	21.3	31	ABplpaaapp	250	-478	0	0		0	0	0	0	0
222	1	151	81	-1	504	136	8.8	29	ABprapapaa	278	174	0	0		0	0	0	0	0
223	1	214	236	-1	227	379	18.7	31	ABplpaaaap	280	-801	0	0		0	0	0	0	0
224	1	113	12	-1	187	150	13.6	26	ABpraaapaa	235	840	0	0		0	0	0	0	0
225	1	128	303	-1	475	293	23.8	32	ABplpppppa	303	-378	0	0		0	0	0	0	0
226	1	227	143	-1	467	234	24.5	32	ABprpapppp	255	-813	0	0		0	0	0	0	0
227	1	78	271	-1	361	308	21.0	29	MSaappa	108	0	0	0		0	0	0	0	0
228	1	63	13	-1	454	361	8.2	33	ABarppapa	303	0	0	0		0	0	0	0	0
229	1	194	98	246	230	168	15.8	32	MSppapa	200	-163	0	0		0	0	0	0	0
230	1	80	9	-1	111	184	10.1	28	ABalaaappl	196	245	0	0		0	0	0	0	0
231	1	124	16	-1	300	229	19.8	29	MSpapaaa	290	404	0	0		0	0	0	0	0
232	1	144	186	-1	263	113	9.8	28	ABpraapapa	128	0	0	0		0	0	0	0	0
233	1	138	149	-1	100	338	13.7	26	ABalppaaaa	201	367	0	0		0	0	0	0	0
234	1	145	206	-1	579	181	19.0	30	ABprappppa	298	1305	0	0		0	0	0	0	0
235	1	101	115	-1	322	153	22.0	28	ABprpapaaa	284	1182	0	0		0	0	0	0	0
236	1	282	231	-1	292	201	5.9	30	ABarpapapp	205	0	0	0		0	0	0	0	0
237	1	298	125	-1	268	113	19.4	27	ABprpaaaap	238	168	0	0		0	0	0	0	0
238	1	25	243	-1	176	137	15.4	27	ABpraaaaaa	210	-105	0	0		0	0	0	0	0
239	1	256	56	-1	171	285	6.5	26	ABplaaaaaa	62	0	0	0		0	0	0	0	0
240	1	174	55	-1	307	334	19.0	29	MSappap	294	-227	0	0		0	0	0	0	0
241	1	11	294	-1	325	256	5.8	36	ABarpaapp	283	0	0	0		0	0	0	0	0
242	1	255	166	-1	417	159	14.0	32	Dppa	312	583	0	0		0	0	0	0	0
243	1	131	54	-1	255	134	22.4	30	ABarappppa	288	-213	0	0		0	0	0	0	0
244	1	269	41	-1	565	246	7.5	35	Cpaap	354	-1195	0	0		0	0	0	0	0
245	1	193	223	-1	465	118	19.5	32	ABprppappa	276	694	0	0		0	0	0	0	0
246	1	202	296	-1	326	113	19.9	29	ABprppaaaa	-150	0	0	0		0	0	0	0	0
247	1	293	240	-1	360	303	24.5	34	ABplpappap	329	164	0	0		0	0	0	0	0
248	1	88	84	-1	532	381	18.5	30	ABplappapp	259	1051	0	0		0	0	0	0	0
249	1	97	222	-1	255	369	24.4	31	ABalppappp	307	0	0	0		0	0	0	0	0
250	1	249	146	-1	226	290	10.7	31	MSaaaapp	128	0	0	0		0	0	0	0	0
251	1	150	181	-1	296	132	9.5	28	ABpraapapp	357	0	0	0		0	0	0	0	0
252	1	55	290	-1	283	174	24.5	31	ABarappaap	250	538	0	0		0	0	0	0	0
253	1	61	61	-1	239	333	22.7	29	ABplpapaaa	225	401	0	0		0	0	0	0	0
254	1	149	34	-1	231	211	16.3	28	MSpaapaa	191	-1053	0	0		0	0	0	0	0
255	1	41	145	-1	163	320	5.7	27	ABplaapaaa	237	-533	0	0		0	0	0	0	0
256	1	287	284	-1	508	142	17.5	32	ABprappaap	61	0	0	0		0	0	0	0	0
257	1	161	24	-1	296	97	11.0	25	ABpraappaa	209	-926	0	0		0	0	0	0	0
258	1	217	89	-1	488	224	20.2	37	Cppap	374	-54	0	0		0	0	0	0	0
259	1	265	287	-1	388	206	23.1	32	MSpappa	273	120	0	0		0	0	0	0	0
260	1	221	190	-1	210	345	5.8	30	ABplaapaap	266	-217	0	0		0	0	0	0	0
261	1	200	99	-1	157	277	25.3	31	ABalpaaaap	314	1004	0	0		0	0	0	0	0
262	1	280	305	-1	508	328	17.1	33	Cappa	27	0	0	0		0	0	0	0	0
263	1	60	37	-1	230	369	13.1	27	ABalpppppa	369	0	0	0		0	0	0	0	0
264	1	42	233	-1	434	403	13.3	29	ABplappaaa	368	0	0	0		0	0	0	0	0
265	1	263	59	-1	571	285	23.6	33	Caappv	328	316	0	0		0	0	0	0	0
266	1	39	198	-1	249	129	12.5	29	ABpraaappa	248	-163	0	0		0	0	0	0	0
267	1	296	292	-1	497	222	24.3	31	ABprpppppa	235	130	0	0		0	0	0	0	0
268	1	69	306	-1	373	158	15.6	29	Dpaa	282	-1354	0	0		0	0	0	0	0
269	1	73	142	-1	482	279	14.9	37	Eplp	375	1305	0	0		0	0	0	0	0
270	1	223	53	-1	332	366	10.6	26	ABplapaaaa	344	0	0	0		0	0	0	0	0
271	1	133	48	-1	565	169	9.1	28	ABprapappa	7	0	0	0		0	0	0	0	0
272	1	165	281	-1	545	207	16.1	34	Cpppa	184	0	0	0		0	0	0	0	0
273	1	211	137	-1	303	352	24.5	32	ABplpapapa	271	743	0	0		0	0	0	0	0
274	1	6	151	-1	307	175	17.8	31	MSpppaa	304	428	0	0		0	0	0	0	0
275	1	72	242	-1	431	328	19.4	35	Capaa	308	180	0	0		0	0	0	0	0
276	1	74	195	-1	504	272	23.5	33	ABplpppppp	295	-726	0	0		0	0	0	0	0
277	1	215	62	-1	456	172	22.2	33	ABprppppaa	328	479	0	0		0	0	0	0	0
278	1	113	109	-1	224	119	13.1	27	ABpraaapap	200	-1039	0	0		0	0	0	0	0
279	1	143	208	-1	229	171	7.3	33	ABalapppp	343	0	0	0		0	0	0	0	0
280	1	153	92	-1	243	174	19.7	29	MSppaap	280	-278	0	0		0	0	0	0	0
281	1	163	282	-1	363	297	14.5	36	Ealp	358	486	0	0		0	0	0	0	0
282	1	266	138	-1	420	383	10.2	28	ABplapaapp	21	0	0	0		0	0	0	0	0
283	1	230	114	-1	208	298	19.2	28	ABalpaaapp	23	0	0	0		0	0	0	0	0
284	1	117	106	-1	150	368	21.0	31	ABalppapaa	271	527	0	0		0	0	0	0	0
285	1	109	17	-1	338	343	7.5	26	ABplaaappa	182	0	0	0		0	0	0	0	0
286	1	274	43	-1	204	191	19.6	28	MSppaaap	223	739	0	0		0	0	0	0	0
287	1	43	69	-1	193	246	21.4	29	ABarapaapa	186	0	0	0		0	0	0	0	0
288	1	184	178	-1	354	224	21.5	35	MSpapap	257	-526	0	0		0	0	0	0	0
289	1	129	102	-1	505	313	6.5	36	Caaaa	363	330	0	0		0	0	0	0	0
290	1	289	111	-1	607	232	18.2	37	Cpapp	295	0	0	0		0	0	0	0	0
291	1	178	100	-1	154	190	11.0	25	ABalaapppa	235	1683	0	0		0	0	0	0	0
292	1	259	6	-1	271	205	24.0	30	ABarapapap	301	836	0	0		0	0	0	0	0
293	1	270	301	-1	404	171	17.4	31	Dpap	313	94	0	0		0	0	0	0	0
294	1	30	310	-1	390	180	24.5	30	ABprpappap	-117	0	0	0		0	0	0	0	0
295	1	59	251	-1	532	192	23.9	32	ABprpppapa	308	-602	0	0		0	0	0	0	0
296	1	89	57	-1	546	148	11.5	29	ABprapapap	249	1730	0	0		0	0	0	0	0
297	1	90	298	-1	441	226	12.5	36	Epra	365	-1333	0	0		0	0	0	0	0
298	1	106	278	-1	95	227	8.4	28	ABalaaapal	241	-65	0	0		0	0	0	0	0
299	1	114	196	-1	174	369	11.1	28	ABalppppaa	263	64	0	0		0	0	0	0	0
300	1	235	163	-1	452	325	14.6	35	Dapp	346	924	0	0		0	0	0	0	0
301	1	148	38	-1	574	365	13.9	30	ABplapappa	389	0	0	0		0	0	0	0	0
302	1	294	86	-1	459	125	11.7	29	ABprapaapp	-814	0	0	0		0	0	0	0	0
303	1	295	211	-1	448	338	24.7	32	ABplppppap	525	0	0	0		0	0	0	0	0
304	1	297	307	-1	377	342	16.6	29	Daap	315	0	0	0		0	0	0	0	0
305	1	66	308	-1	281	131	16.7	29	ABprpaaapa	-909	0	0	0		0	0	0	0	0
306	1	299	312	-1	439	248	18.0	29	Z2	237	-990	0	0		0	0	0	0	0
