# Supplementary material for: The AP-2 Transcription Factor APTF-2 Is Required for Neuroblast and Epidermal Morphogenesis in Caenorhabditis elegans Embryogenesis
Source: PLoS Genet. 2016 May 13;12(5):e1006048. doi: 10.1371/journal.pgen.1006048 (PMC4866721; doi:10.1371/journal.pgen.1006048)
Supplement: S2 Text — (ZIP) [file pgen.1006048.s030.zip › nuclei/t140-nuclei]

1	1	194	255	-1	244	106	16.1	29	ABpraaaapp	55	0	0	0		0	0	0	0	0
2	1	17	102	-1	530	248	24.3	31	ABprpppppp	296	155	0	0		0	0	0	0	0
3	1	8	80	-1	96	210	16.3	27	ABalaaaarr	321	0	0	0		0	0	0	0	0
4	1	14	133	-1	313	126	16.3	28	ABprpaapaa	154	0	0	0		0	0	0	0	0
5	1	25	293	-1	463	183	15.5	35	Dppp	345	-42	0	0		0	0	0	0	0
6	1	292	279	-1	275	205	23.6	31	ABarapapap	420	0	0	0		0	0	0	0	0
7	1	43	84	-1	99	325	18.5	30	ABalpaappa	224	0	0	0		0	0	0	0	0
8	1	63	145	-1	196	266	14.7	29	MSaaapaa	285	456	0	0		0	0	0	0	0
9	1	230	66	-1	110	183	9.5	26	ABalaaappl	-76	0	0	0		0	0	0	0	0
10	0	111	-1	-1	306	224	15.8	23		208	1001	0	0		0	0	0	0	0
11	1	61	37	-1	101	264	16.6	28	ABaraapaaa	5	0	0	0		0	0	0	0	0
12	1	224	47	-1	190	146	13.7	26	ABpraaapaa	175	0	0	0		0	0	0	0	0
13	1	228	216	-1	450	359	8.2	33	ABarppapa	320	-534	0	0		0	0	0	0	0
14	1	140	196	-1	222	262	25.1	30	ABarapaaap	-139	0	0	0		0	0	0	0	0
15	1	106	2	-1	105	258	6.5	30	ABalappaa	167	0	0	0		0	0	0	0	0
16	1	231	203	-1	300	229	19.7	30	MSpapaaa	294	-146	0	0		0	0	0	0	0
17	1	285	8	-1	336	339	7.4	26	ABplaaappa	256	240	0	0		0	0	0	0	0
18	1	102	28	-1	273	294	18.4	29	MSaapaaa	-103	0	0	0		0	0	0	0	0
19	1	95	228	-1	286	306	6.8	28	ABplaaaapp	79	0	0	0		0	0	0	0	0
20	1	34	202	-1	361	347	12.6	29	MSapppp	284	0	0	0		0	0	0	0	0
21	1	100	78	-1	152	210	7.5	28	ABalapppaa	259	-131	0	0		0	0	0	0	0
22	1	107	33	-1	314	392	21.2	28	ABplppaaaa	117	0	0	0		0	0	0	0	0
23	1	117	189	-1	188	245	24.5	31	ABarapaaaa	171	0	0	0		0	0	0	0	0
24	1	257	107	-1	293	100	10.7	27	ABpraappaa	293	0	0	0		0	0	0	0	0
25	1	138	82	-1	162	290	21.3	29	ABalpaaapa	242	-498	0	0		0	0	0	0	0
26	1	16	274	-1	86	329	14.9	29	ABalaaaalp	258	-587	0	0		0	0	0	0	0
27	1	91	113	-1	123	334	16.0	29	ABalpaappp	113	0	0	0		0	0	0	0	0
28	1	110	51	-1	367	134	9.4	26	ABprapaaaa	222	0	0	0		0	0	0	0	0
29	1	71	53	-1	72	243	13.2	27	ABalaaaarl	31	0	0	0		0	0	0	0	0
30	1	64	120	-1	470	396	18.0	31	ABplappaap	271	1102	0	0		0	0	0	0	0
31	1	45	261	-1	478	366	24.4	32	ABplpppaap	298	290	0	0		0	0	0	0	0
32	1	163	93	-1	399	343	14.1	29	Dapa	292	358	0	0		0	0	0	0	0
33	1	219	177	-1	305	277	16.4	29	MSaapaap	286	804	0	0		0	0	0	0	0
34	1	254	220	-1	230	211	16.4	28	MSpaapaa	207	204	0	0		0	0	0	0	0
35	1	79	276	-1	528	149	19.7	28	ABprapppaa	218	1046	0	0		0	0	0	0	0
36	1	2	13	-1	96	261	20.8	33	ABalpaapaa	80	0	0	0		0	0	0	0	0
37	1	263	186	-1	234	373	12.5	27	ABalpppppa	255	531	0	0		0	0	0	0	0
38	1	301	242	-1	570	364	13.9	30	ABplapappa	397	0	0	0		0	0	0	0	0
39	1	35	95	-1	538	355	10.4	33	ABarppapp	477	0	0	0		0	0	0	0	0
40	1	196	267	-1	175	204	23.5	29	ABaraaappa	230	139	0	0		0	0	0	0	0
41	1	244	187	-1	568	247	7.7	35	Cpaap	342	-1313	0	0		0	0	0	0	0
42	1	127	20	-1	193	149	8.0	27	ABpraapaaa	237	696	0	0		0	0	0	0	0
43	1	286	205	-1	204	189	19.5	27	MSppaaap	176	423	0	0		0	0	0	0	0
44	1	77	222	-1	113	326	10.8	28	ABalapaapp	260	41	0	0		0	0	0	0	0
45	1	5	164	-1	320	341	14.1	29	MSapppa	166	0	0	0		0	0	0	0	0
46	1	33	77	-1	340	126	24.4	33	ABarappapp	312	245	0	0		0	0	0	0	0
47	1	15	294	-1	253	235	25.2	31	ABarapapaa	293	686	0	0		0	0	0	0	0
48	1	271	90	-1	567	166	9.3	27	ABprapappa	262	-31	0	0		0	0	0	0	0
49	1	103	73	-1	452	159	6.7	34	ABarpppap	339	486	0	0		0	0	0	0	0
50	1	3	5	-1	115	215	22.3	32	ABaraaapaa	284	0	0	0		0	0	0	0	0
51	1	56	179	-1	405	179	6.5	31	ABarpppaa	304	-176	0	0		0	0	0	0	0
52	1	171	316	-1	338	110	16.6	29	ABprpaapap	219	225	0	0		0	0	0	0	0
53	1	270	126	-1	331	358	10.6	26	ABplapaaaa	248	357	0	0		0	0	0	0	0
54	1	243	250	-1	254	136	22.6	29	ABarappppa	92	0	0	0		0	0	0	0	0
55	1	240	257	-1	306	334	18.7	30	MSappap	261	-173	0	0		0	0	0	0	0
56	1	239	161	-1	170	289	6.8	26	ABplaaaaaa	82	0	0	0		0	0	0	0	0
57	1	296	181	-1	544	148	11.6	30	ABprapapap	452	0	0	0		0	0	0	0	0
58	1	188	112	-1	169	272	12.1	28	MSaaaapa	128	0	0	0		0	0	0	0	0
59	1	265	281	-1	573	279	23.8	33	Caappv	308	-394	0	0		0	0	0	0	0
60	1	142	182	-1	280	346	15.5	30	MSapapp	308	283	0	0		0	0	0	0	0
61	1	253	147	-1	244	332	22.6	29	ABplpapaaa	257	-536	0	0		0	0	0	0	0
62	1	277	153	-1	458	170	22.0	31	ABprppppaa	292	491	0	0		0	0	0	0	0
63	1	51	190	-1	504	139	13.4	30	ABprappapa	258	138	0	0		0	0	0	0	0
64	1	160	21	-1	78	235	19.6	29	ABaraaaaaa	-285	0	0	0		0	0	0	0	0
65	1	37	234	-1	498	332	24.5	33	ABplpppapa	326	-143	0	0		0	0	0	0	0
66	1	73	289	-1	339	397	14.4	30	ABplaapppa	1	0	0	0		0	0	0	0	0
67	1	210	258	-1	246	312	7.4	27	ABplaaaapa	260	472	0	0		0	0	0	0	0
68	1	149	223	-1	146	216	16.6	27	ABaraappaa	173	0	0	0		0	0	0	0	0
69	1	287	64	-1	194	248	21.4	30	ABarapaapa	282	465	0	0		0	0	0	0	0
70	1	187	103	-1	113	286	23.3	31	ABalpaaaaa	157	0	0	0		0	0	0	0	0
71	1	116	263	-1	377	103	12.7	29	ABpraapppa	293	-525	0	0		0	0	0	0	0
72	1	141	99	-1	202	132	18.7	29	ABpraaaapa	93	0	0	0		0	0	0	0	0
73	1	199	287	-1	400	231	14.7	37	Earp	371	-98	0	0		0	0	0	0	0
74	1	44	246	284	343	168	6.6	33	ABarpappp	133	0	0	0		0	0	0	0	0
75	1	93	198	-1	376	169	11.6	31	MSppppp	310	0	0	0		0	0	0	0	0
76	1	204	298	-1	608	249	11.6	37	Cpapa	374	-602	0	0		0	0	0	0	0
77	1	165	251	-1	513	299	25.3	30	ABplpppapp	292	67	0	0		0	0	0	0	0
78	1	192	3	-1	152	230	22.0	31	ABaraaapap	12	0	0	0		0	0	0	0	0
79	1	79	249	-1	559	180	20.3	30	ABprapppap	220	-886	0	0		0	0	0	0	0
80	1	220	61	-1	368	315	7.2	29	ABplaaappp	289	-818	0	0		0	0	0	0	0
81	1	222	108	-1	507	137	8.7	29	ABprapapaa	741	0	0	0		0	0	0	0	0
82	1	22	303	-1	211	113	16.0	26	ABpraaaaap	-102	0	0	0		0	0	0	0	0
83	1	40	81	-1	494	232	14.3	37	Eprp	370	1247	0	0		0	0	0	0	0
84	1	248	110	-1	529	384	18.4	31	ABplappapp	296	414	0	0		0	0	0	0	0
85	1	139	27	-1	220	381	22.7	30	ABalppappa	-18	0	0	0		0	0	0	0	0
86	1	302	165	-1	456	120	10.8	27	ABprapaapp	235	158	0	0		0	0	0	0	0
87	1	26	195	-1	151	323	11.3	27	ABalapappa	206	1096	0	0		0	0	0	0	0
88	1	9	140	-1	221	148	23.8	29	ABarapppap	256	282	0	0		0	0	0	0	0
89	1	258	245	-1	491	220	19.4	37	Cppap	311	138	0	0		0	0	0	0	0
90	1	159	119	-1	388	103	18.4	31	ABprppapaa	299	-507	0	0		0	0	0	0	0
91	1	84	193	307	86	276	10.1	35	ABalapaaa	310	0	0	0		0	0	0	0	0
92	1	280	241	-1	245	174	19.4	30	MSppaap	267	-12	0	0		0	0	0	0	0
93	1	172	85	-1	545	144	15.9	31	ABprappapp	309	-338	0	0		0	0	0	0	0
94	1	27	9	-1	126	198	19.3	28	ABaraaaaap	263	0	0	0		0	0	0	0	0
95	1	202	215	-1	592	309	12.5	32	Caaapp	321	-620	0	0		0	0	0	0	0
96	1	135	305	-1	100	195	12.5	32	ABalaaapar	322	54	0	0		0	0	0	0	0
97	1	1	226	-1	70	280	14.3	28	ABalaaaala	258	317	0	0		0	0	0	0	0
98	1	229	218	-1	208	170	15.7	28	MSppapaa	190	-162	0	0		0	0	0	0	0
99	1	261	100	-1	156	287	25.1	31	ABalpaaaap	285	-522	0	0		0	0	0	0	0
100	1	291	237	-1	146	184	11.2	26	ABalaapppa	333	0	0	0		0	0	0	0	0
101	1	201	10	-1	338	344	18.4	30	Daaa	136	0	0	0		0	0	0	0	0
102	1	289	290	-1	502	313	6.5	37	Caaaa	364	492	0	0		0	0	0	0	0
103	1	206	83	-1	576	320	16.9	33	Caapa	317	-425	0	0		0	0	0	0	0
104	1	74	264	-1	420	108	13.5	28	ABpraapppp	228	0	0	0		0	0	0	0	0
105	1	23	19	-1	257	400	17.6	30	ABplpaapap	443	0	0	0		0	0	0	0	0
106	1	284	129	-1	152	367	21.0	31	ABalppapaa	266	886	0	0		0	0	0	0	0
107	1	67	122	-1	109	241	11.0	27	MSaaaaaa	166	0	0	0		0	0	0	0	0
108	1	53	75	-1	386	402	14.7	30	ABplaapppp	127	0	0	0		0	0	0	0	0
109	1	278	146	-1	221	118	13.1	30	ABpraaapap	205	-435	0	0		0	0	0	0	0
110	1	162	169	-1	406	416	18.4	30	ABplppapap	282	1470	0	0		0	0	0	0	0
111	1	290	59	-1	610	236	18.2	35	Cpapp	342	510	0	0		0	0	0	0	0
112	1	28	70	-1	119	233	18.3	32	ABaraaaap	179	0	0	0		0	0	0	0	0
113	1	181	280	-1	511	300	21.0	34	Cappp	320	-163	0	0		0	0	0	0	0
114	1	283	233	-1	211	295	19.5	29	ABalpaaapp	282	344	0	0		0	0	0	0	0
115	1	235	192	-1	319	151	21.6	27	ABprpapaaa	219	157	0	0		0	0	0	0	0
116	1	151	194	-1	379	137	25.5	32	ABprpapapa	322	870	0	0		0	0	0	0	0
117	1	47	240	-1	74	307	11.7	26	ABalapaapa	254	112	0	0		0	0	0	0	0
118	1	31	259	-1	427	111	18.6	30	ABprppapap	306	1923	0	0		0	0	0	0	0
119	1	164	221	-1	225	229	22.6	31	ABarapaapp	-139	0	0	0		0	0	0	0	0
120	1	123	46	-1	276	383	13.8	30	ABalpppppp	306	409	0	0		0	0	0	0	0
121	1	157	54	-1	218	388	15.4	28	ABplpaapaa	273	1095	0	0		0	0	0	0	0
122	1	200	197	-1	255	343	6.9	26	ABplaaapaa	147	0	0	0		0	0	0	0	0
123	1	20	15	-1	380	244	6.0	33	ABarppaaa	496	0	0	0		0	0	0	0	0
124	1	39	184	-1	266	234	18.2	29	ABaraapppp	257	-466	0	0		0	0	0	0	0
125	1	237	116	-1	264	112	19.5	29	ABprpaaaap	251	-772	0	0		0	0	0	0	0
126	1	156	142	-1	129	143	15.8	27	ABalaapapa	198	-563	0	0		0	0	0	0	0
127	1	78	123	-1	181	325	24.9	30	ABalpapaap	70	0	0	0		0	0	0	0	0
128	1	108	134	-1	136	297	14.2	31	MSapaaa	312	276	0	0		0	0	0	0	0
129	1	130	22	-1	151	264	17.0	28	ABaraapaap	268	1044	0	0		0	0	0	0	0
130	1	180	207	-1	124	298	19.5	33	ABalpaapap	327	844	0	0		0	0	0	0	0
131	1	132	111	-1	346	86	15.8	29	ABprpaappp	-38	0	0	0		0	0	0	0	0
132	1	54	23	-1	214	349	21.3	29	ABalpapapp	37	0	0	0		0	0	0	0	0
133	1	18	185	-1	454	183	18.7	36	Cppaa	354	-89	0	0		0	0	0	0	0
134	1	125	11	-1	191	327	15.5	29	MSapaap	288	2151	0	0		0	0	0	0	0
135	1	30	16	-1	238	264	18.4	29	ABaraapapp	290	1252	0	0		0	0	0	0	0
136	1	136	149	-1	279	190	15.2	28	MSpaapap	200	527	0	0		0	0	0	0	0
137	1	273	50	-1	302	353	24.4	32	ABplpapapa	315	-884	0	0		0	0	0	0	0
138	1	282	74	-1	418	386	10.4	29	ABplapaapp	292	-872	0	0		0	0	0	0	0
139	1	120	121	-1	226	362	7.4	27	ABplaapapa	168	0	0	0		0	0	0	0	0
140	1	212	124	-1	319	158	12.5	31	MSppppa	265	-314	0	0		0	0	0	0	0
141	1	179	296	-1	289	133	24.5	33	ABarappapa	310	281	0	0		0	0	0	0	0
142	1	269	231	-1	487	277	15.5	37	Eplp	371	159	0	0		0	0	0	0	0
143	1	226	278	-1	468	233	25.0	34	ABprpapppp	338	684	0	0		0	0	0	0	0
144	1	213	14	-1	138	250	6.4	32	ABalappap	320	238	0	0		0	0	0	0	0
145	1	255	199	-1	161	322	5.6	28	ABplaapaaa	416	0	0	0		0	0	0	0	0
146	1	250	172	-1	220	282	10.4	30	MSaaaapp	257	120	0	0		0	0	0	0	0
147	1	150	89	-1	183	219	13.4	30	MSpaaaap	283	431	0	0		0	0	0	0	0
148	1	62	45	-1	193	392	19.3	29	ABplpaaaaa	-6	0	0	0		0	0	0	0	0
149	1	233	72	-1	99	346	13.2	25	ABalppaaaa	51	0	0	0		0	0	0	0	0
150	1	68	148	-1	294	94	17.3	28	ABprpaaapp	244	9	0	0		0	0	0	0	0
151	1	274	275	-1	306	174	17.6	31	MSpppaa	276	134	0	0		0	0	0	0	0
152	1	11	265	-1	138	328	22.4	32	ABalpapaaa	555	0	0	0		0	0	0	0	0
153	1	19	310	-1	401	398	22.5	30	ABplppaapp	299	242	0	0		0	0	0	0	0
154	1	92	160	-1	396	127	9.4	28	ABprapaaap	234	768	0	0		0	0	0	0	0
155	1	57	302	-1	290	401	17.7	30	ABplpaappa	239	126	0	0		0	0	0	0	0
156	1	174	174	-1	462	296	19.5	36	Capap	367	697	0	0		0	0	0	0	0
157	1	195	206	-1	300	307	24.5	32	ABplpappaa	293	364	0	0		0	0	0	0	0
158	1	183	271	-1	507	375	21.5	34	ABplapppa	343	554	0	0		0	0	0	0	0
159	1	216	166	-1	241	179	25.0	29	ABarappaaa	259	1015	0	0		0	0	0	0	0
160	1	118	304	-1	422	149	25.3	33	ABprpapapp	302	768	0	0		0	0	0	0	0
161	1	203	163	-1	225	221	19.4	30	ABaraapppa	306	-515	0	0		0	0	0	0	0
162	1	59	248	-1	457	114	15.1	29	ABprappaaa	315	0	0	0		0	0	0	0	0
163	1	300	282	-1	447	327	14.5	33	Dapp	336	-346	0	0		0	0	0	0	0
164	1	72	7	-1	213	350	10.9	28	ABalppppap	134	0	0	0		0	0	0	0	0
165	1	207	6	-1	207	185	24.2	29	ABaraaappp	-75	0	0	0		0	0	0	0	0
166	1	242	29	-1	414	157	14.0	32	Dppa	250	0	0	0		0	0	0	0	0
167	1	167	295	-1	137	375	17.8	26	ABalppaapa	266	-265	0	0		0	0	0	0	0
168	1	29	144	-1	488	375	10.8	29	ABplapapaa	968	0	0	0		0	0	0	0	0
169	1	81	63	-1	273	176	11.6	31	MSppapp	290	971	0	0		0	0	0	0	0
170	1	48	1	-1	238	401	11.4	27	ABplaappaa	219	312	0	0		0	0	0	0	0
171	1	122	252	-1	359	148	20.9	31	ABprpapaap	279	201	0	0		0	0	0	0	0
172	1	46	68	-1	153	162	9.0	29	ABalaaappr	203	-398	0	0		0	0	0	0	0
173	1	85	270	-1	187	193	10.4	28	ABalapppap	-93	0	0	0		0	0	0	0	0
174	1	38	76	-1	342	239	17.3	32	MSpapaap	329	0	0	0		0	0	0	0	0
175	1	58	104	183	199	203	6.4	32	ABarpapaa	316	-331	0	0		0	0	0	0	0
176	1	211	212	-1	177	161	22.4	31	ABarapppaa	250	1018	0	0		0	0	0	0	0
177	1	168	39	-1	428	411	20.6	30	ABplppappa	257	-417	0	0		0	0	0	0	0
178	1	288	154	229	351	223	21.4	34	MSpapap	229	725	0	0		0	0	0	0	0
179	1	96	262	-1	161	145	18.4	26	ABalaapapp	-51	0	0	0		0	0	0	0	0
180	1	134	201	-1	429	209	21.4	37	MSpappp	360	667	0	0		0	0	0	0	0
181	1	251	60	-1	292	136	9.4	28	ABpraapapp	-91	0	0	0		0	0	0	0	0
182	1	99	41	-1	181	291	17.0	30	ABaraapapa	-7	0	0	0		0	0	0	0	0
183	1	215	243	-1	342	107	11.3	29	ABpraappap	-146	0	0	0		0	0	0	0	0
184	1	128	162	-1	227	250	6.7	30	ABarpaaap	277	131	0	0		0	0	0	0	0
185	1	146	311	-1	322	407	17.7	29	ABplpaappp	177	0	0	0		0	0	0	0	0
186	1	232	31	-1	258	113	9.7	28	ABpraapapa	246	-838	0	0		0	0	0	0	0
187	1	137	254	-1	185	292	23.7	27	ABalpappaa	263	-1094	0	0		0	0	0	0	0
188	1	190	213	-1	198	385	12.8	28	ABalpppapp	176	0	0	0		0	0	0	0	0
189	1	218	79	-1	128	293	8.3	31	ABalapapa	315	-476	0	0		0	0	0	0	0
190	1	260	156	-1	209	339	5.6	29	ABplaapaap	270	399	0	0		0	0	0	0	0
191	1	184	150	-1	264	331	18.6	31	MSappaa	285	923	0	0		0	0	0	0	0
192	1	217	118	-1	557	350	18.4	31	ABplapappp	289	553	0	0		0	0	0	0	0
193	1	60	30	-1	282	123	13.3	32	ABpraaappp	188	0	0	0		0	0	0	0	0
194	1	13	235	-1	564	199	8.5	34	ABarppppp	-65	0	0	0		0	0	0	0	0
195	1	276	34	-1	501	265	23.7	32	ABplpppppp	-60	0	0	0		0	0	0	0	0
196	1	299	227	-1	174	365	11.1	27	ABalppppaa	154	0	0	0		0	0	0	0	0
197	1	166	141	-1	279	336	23.1	30	ABplpapaap	255	218	0	0		0	0	0	0	0
198	1	266	236	-1	248	131	12.7	28	ABpraaappa	245	-517	0	0		0	0	0	0	0
199	1	214	170	-1	272	246	14.8	30	MSaaapp	293	-139	0	0		0	0	0	0	0
200	1	131	38	-1	300	345	7.4	28	ABplaaapap	184	0	0	0		0	0	0	0	0
201	1	80	18	-1	272	251	6.2	34	ABarpaapa	328	129	0	0		0	0	0	0	0
202	1	205	291	-1	125	356	10.5	26	ABalpppaaa	245	-272	0	0		0	0	0	0	0
203	1	7	130	-1	547	357	21.5	31	ABplappppa	287	1224	0	0		0	0	0	0	0
204	1	86	98	-1	135	245	12.5	30	MSaaaaap	-54	0	0	0		0	0	0	0	0
205	1	113	238	-1	529	380	14.4	28	ABplapapap	118	0	0	0		0	0	0	0	0
206	1	234	209	-1	583	182	18.4	29	ABprappppa	266	63	0	0		0	0	0	0	0
207	1	82	135	-1	175	345	20.1	30	ABalpapapa	61	0	0	0		0	0	0	0	0
208	1	279	12	-1	231	167	7.5	31	ABalapppp	299	465	0	0		0	0	0	0	0
209	1	109	43	-1	606	290	17.5	33	Caappd	328	572	0	0		0	0	0	0	0
210	1	154	175	-1	478	398	22.1	31	ABplppappp	496	0	0	0		0	0	0	0	0
211	1	303	26	-1	453	341	25.1	33	ABplppppap	516	0	0	0		0	0	0	0	0
212	1	153	128	-1	437	388	23.6	31	ABplpppaaa	275	-548	0	0		0	0	0	0	0
213	1	21	49	-1	290	131	20.9	31	ABarappppp	-182	0	0	0		0	0	0	0	0
214	1	193	87	-1	263	369	8.8	29	ABplaapapp	263	-21	0	0		0	0	0	0	0
215	1	50	58	-1	413	358	26.1	32	ABplppppaa	301	-122	0	0		0	0	0	0	0
216	1	147	178	-1	247	390	20.7	28	ABplpaaapa	222	1080	0	0		0	0	0	0	0
217	1	155	230	-1	133	169	16.2	26	ABalaapaap	191	242	0	0		0	0	0	0	0
218	1	55	114	-1	307	107	14.2	28	ABprpaappa	-208	0	0	0		0	0	0	0	0
219	1	10	232	-1	281	272	22.4	32	ABalpapppp	306	-138	0	0		0	0	0	0	0
220	1	90	273	-1	233	128	20.2	29	ABprpaaaaa	239	-1148	0	0		0	0	0	0	0
221	1	185	94	-1	429	305	6.2	34	ABarppaap	334	-648	0	0		0	0	0	0	0
222	1	249	272	-1	258	371	24.3	31	ABalppappp	246	0	0	0		0	0	0	0	0
223	1	245	69	-1	465	118	19.6	30	ABprppappa	304	-71	0	0		0	0	0	0	0
224	1	145	25	-1	192	331	9.0	26	ABalapappp	202	157	0	0		0	0	0	0	0
225	1	76	315	-1	579	218	21.7	32	ABprappppp	322	1756	0	0		0	0	0	0	0
226	1	66	36	-1	217	341	25.4	31	ABalppapap	306	-176	0	0		0	0	0	0	0
227	1	119	42	-1	481	395	14.4	30	ABplappapa	250	1381	0	0		0	0	0	0	0
228	1	87	217	-1	259	227	11.6	32	MSpaaapp	283	89	0	0		0	0	0	0	0
229	1	75	127	-1	369	387	23.4	31	ABplppaapa	282	796	0	0		0	0	0	0	0
230	1	42	67	-1	364	101	20.2	26	ABprppaaap	221	-201	0	0		0	0	0	0	0
231	1	236	35	-1	291	201	6.0	29	ABarpapapp	277	586	0	0		0	0	0	0	0
232	1	52	204	-1	430	127	22.5	31	ABprppaapp	269	776	0	0		0	0	0	0	0
233	1	264	32	-1	433	405	13.4	30	ABplappaaa	270	-628	0	0		0	0	0	0	0
234	1	208	247	-1	341	167	17.2	30	MSpppap	22	0	0	0		0	0	0	0	0
235	1	177	86	-1	192	247	7.0	30	ABarpaaaa	274	-219	0	0		0	0	0	0	0
236	1	223	268	-1	224	381	18.2	33	ABplpaaaap	275	149	0	0		0	0	0	0	0
237	1	101	71	-1	541	300	8.3	31	Caaapa	282	-192	0	0		0	0	0	0	0
238	1	32	176	-1	210	298	6.6	29	ABplaaaaap	234	307	0	0		0	0	0	0	0
239	1	186	225	-1	344	171	25.5	33	ABprpappaa	306	-172	0	0		0	0	0	0	0
240	1	247	317	-1	357	307	24.6	33	ABplpappap	292	192	0	0		0	0	0	0	0
241	1	221	158	-1	277	396	21.3	30	ABplpaaapp	241	-1417	0	0		0	0	0	0	0
242	1	275	143	-1	428	331	19.2	34	Capaa	337	-418	0	0		0	0	0	0	0
243	1	238	65	-1	177	141	15.4	31	ABpraaaaaa	-136	0	0	0		0	0	0	0	0
244	1	36	88	-1	226	329	14.7	31	MSapapa	-344	0	0	0		0	0	0	0	0
245	1	191	167	200	329	280	21.4	36	MSaapap	141	0	0	0		0	0	0	0	0
246	1	229	138	-1	249	164	15.5	27	MSppapap	189	-164	0	0		0	0	0	0	0
247	1	112	269	-1	246	203	5.7	28	ABarpapapa	495	0	0	0		0	0	0	0	0
248	1	114	239	-1	432	282	13.3	37	Epla	296	0	0	0		0	0	0	0	0
249	1	158	155	-1	200	154	11.4	31	ABalaapppp	213	0	0	0		0	0	0	0	0
250	1	97	106	-1	515	172	6.6	32	ABarppppa	318	852	0	0		0	0	0	0	0
251	1	295	288	-1	536	191	24.2	31	ABprpppapa	310	317	0	0		0	0	0	0	0
252	1	98	211	-1	130	365	14.7	28	ABalppaaap	239	-237	0	0		0	0	0	0	0
253	1	6	286	-1	310	390	11.9	31	ABplaappap	293	216	0	0		0	0	0	0	0
254	1	4	24	-1	142	206	13.6	27	MSpaaaaa	268	746	0	0		0	0	0	0	0
255	1	173	173	-1	389	123	21.6	31	ABprppaapa	263	1365	0	0		0	0	0	0	0
256	1	129	313	-1	422	127	8.6	26	ABprapaapa	437	0	0	0		0	0	0	0	0
257	1	121	152	-1	388	338	20.7	36	MSaappp	361	-417	0	0		0	0	0	0	0
258	1	161	168	-1	367	408	19.3	30	ABplppapaa	253	504	0	0		0	0	0	0	0
259	1	124	214	-1	397	336	8.6	26	ABplapaapa	214	435	0	0		0	0	0	0	0
260	1	170	159	-1	382	334	25.3	32	ABplpapppa	202	0	0	0		0	0	0	0	0
261	1	69	260	-1	508	165	24.3	32	ABprpppaap	264	619	0	0		0	0	0	0	0
262	1	70	244	-1	372	365	9.7	28	ABplapaaap	-5	0	0	0		0	0	0	0	0
263	1	169	96	-1	232	134	9.0	28	ABpraapaap	565	0	0	0		0	0	0	0	0
264	1	175	277	-1	188	242	17.8	29	ABaraappap	296	-444	0	0		0	0	0	0	0
265	1	143	44	-1	219	207	13.6	28	MSpaaapa	282	166	0	0		0	0	0	0	0
266	1	148	308	-1	266	299	12.3	29	Ealaa	244	-768	0	0		0	0	0	0	0
267	1	144	136	-1	346	361	24.4	31	ABplpapapp	127	0	0	0		0	0	0	0	0
268	1	152	48	-1	243	278	22.5	32	ABalpapppa	251	-769	0	0		0	0	0	0	0
269	1	12	292	-1	160	384	13.4	29	ABalpppapa	266	814	0	0		0	0	0	0	0
270	1	189	55	-1	424	311	24.7	33	ABplpapppp	328	428	0	0		0	0	0	0	0
271	1	227	101	-1	359	308	21.4	30	MSaappa	235	409	0	0		0	0	0	0	0
272	1	105	224	-1	236	273	14.5	28	MSaaapap	255	-214	0	0		0	0	0	0	0
273	1	115	297	-1	482	193	25.2	32	ABprppppap	252	-656	0	0		0	0	0	0	0
274	1	24	52	-1	147	373	9.9	27	ABalpppaap	236	766	0	0		0	0	0	0	0
275	1	209	283	-1	157	194	17.8	27	MSppaaaa	197	188	0	0		0	0	0	0	0
276	1	94	-1	-1	561	228	24.5	29	ABprpppapp	217	158	0	0		0	0	0	0	0
277	1	178	57	-1	170	382	16.6	30	ABalppaapp	279	162	0	0		0	0	0	0	0
278	1	298	105	-1	90	230	8.4	27	ABalaaapal	276	-858	0	0		0	0	0	0	0
279	1	88	131	-1	342	407	20.6	25	ABplppaaap	217	1422	0	0		0	0	0	0	0
280	1	83	125	-1	223	298	23.3	31	ABalpappap	239	0	0	0		0	0	0	0	0
281	1	272	306	-1	542	207	16.4	34	Cpppa	458	0	0	0		0	0	0	0	0
282	1	281	115	312	370	293	14.5	38	Ealp	280	800	0	0		0	0	0	0	0
283	1	133	300	-1	320	194	22.6	34	ABarapappp	89	0	0	0		0	0	0	0	0
284	1	256	40	-1	503	137	17.5	31	ABprappaap	248	1046	0	0		0	0	0	0	0
285	1	49	117	-1	280	199	20.5	29	ABarapappa	-168	0	0	0		0	0	0	0	0
286	1	41	299	-1	544	231	20.0	32	Cpppp	-148	0	0	0		0	0	0	0	0
287	1	259	301	-1	387	203	22.6	34	MSpappa	266	1067	0	0		0	0	0	0	0
288	1	104	62	-1	298	162	6.8	33	ABarpappa	323	1036	0	0		0	0	0	0	0
289	1	148	97	-1	322	283	10.6	30	Ealap	204	488	0	0		0	0	0	0	0
290	1	252	219	-1	284	176	24.5	30	ABarappaap	222	0	0	0		0	0	0	0	0
291	1	197	285	-1	132	148	12.2	26	ABalaappaa	200	147	0	0		0	0	0	0	0
292	1	267	256	-1	499	218	23.5	31	ABprpppppa	449	0	0	0		0	0	0	0	0
293	1	65	208	-1	436	189	24.6	28	ABprpapppa	193	997	0	0		0	0	0	0	0
294	1	241	171	-1	325	254	5.7	35	ABarpaapp	354	1286	0	0		0	0	0	0	0
295	1	126	253	-1	465	134	23.5	32	ABprpppaaa	326	971	0	0		0	0	0	0	0
296	1	246	17	-1	329	109	20.4	31	ABprppaaaa	305	-173	0	0		0	0	0	0	0
297	1	197	56	-1	164	151	13.1	27	ABalaappap	194	461	0	0		0	0	0	0	0
298	1	297	266	-1	443	225	12.4	37	Epra	358	489	0	0		0	0	0	0	0
299	1	7	157	-1	546	312	23.7	31	ABplappppp	53	0	0	0		0	0	0	0	0
300	1	89	309	-1	472	233	5.7	38	Cpaaa	374	-215	0	0		0	0	0	0	0
301	1	293	4	-1	399	169	17.5	31	Dpap	279	-197	0	0		0	0	0	0	0
302	1	198	132	-1	499	140	21.7	29	ABprppappp	241	-764	0	0		0	0	0	0	0
303	1	225	109	-1	466	292	23.5	32	ABplpppppa	313	550	0	0		0	0	0	0	0
304	1	182	314	-1	327	221	12.2	38	Eara	387	212	0	0		0	0	0	0	0
305	1	262	139	-1	507	331	16.7	33	Cappa	330	1722	0	0		0	0	0	0	0
306	1	268	91	-1	371	155	15.8	29	Dpaa	309	0	0	0		0	0	0	0	0
307	1	304	137	-1	379	341	16.6	31	Daap	335	0	0	0		0	0	0	0	0
308	1	305	92	-1	282	128	16.5	30	ABprpaaapa	-844	0	0	0		0	0	0	0	0
309	1	176	210	-1	574	172	14.7	30	ABprapappp	174	0	0	0		0	0	0	0	0
310	1	294	188	-1	384	178	23.6	26	ABprpappap	191	58	0	0		0	0	0	0	0
311	1	155	191	-1	106	183	14.1	26	ABalaapaaa	218	-50	0	0		0	0	0	0	0
312	1	306	318	-1	444	240	18.0	29	Z2	237	-990	0	0		0	0	0	0	0
