# Supplementary material for: The AP-2 Transcription Factor APTF-2 Is Required for Neuroblast and Epidermal Morphogenesis in Caenorhabditis elegans Embryogenesis
Source: PLoS Genet. 2016 May 13;12(5):e1006048. doi: 10.1371/journal.pgen.1006048 (PMC4866721; doi:10.1371/journal.pgen.1006048)
Supplement: S2 Text — (ZIP) [file pgen.1006048.s030.zip › nuclei/t141-nuclei]

1	1	170	40	-1	241	403	11.9	26	ABplaappaa	214	-8	0	0		0	0	0	0	0
2	1	15	289	-1	113	261	6.7	32	ABalappaa	258	1115	0	0		0	0	0	0	0
3	1	78	115	-1	154	230	21.8	30	ABaraaapap	292	56	0	0		0	0	0	0	0
4	1	301	129	-1	394	171	17.5	31	Dpap	312	204	0	0		0	0	0	0	0
5	1	50	107	-1	117	217	22.2	32	ABaraaapaa	7	0	0	0		0	0	0	0	0
6	1	165	21	-1	205	186	24.2	28	ABaraaappp	-47	0	0	0		0	0	0	0	0
7	1	164	132	-1	210	356	10.8	27	ABalppppap	111	0	0	0		0	0	0	0	0
8	1	17	283	-1	337	340	7.3	26	ABplaaappa	302	0	0	0		0	0	0	0	0
9	1	94	18	-1	124	196	19.4	30	ABaraaaaap	-1	0	0	0		0	0	0	0	0
10	1	101	25	-1	336	341	17.9	30	Daaa	262	462	0	0		0	0	0	0	0
11	1	134	249	-1	188	328	15.4	29	MSapaap	294	293	0	0		0	0	0	0	0
12	1	208	41	-1	224	173	8.2	33	ABalapppp	169	0	0	0		0	0	0	0	0
13	1	36	108	-1	99	260	20.5	31	ABalpaapaa	212	0	0	0		0	0	0	0	0
14	1	144	1	-1	143	251	6.3	33	ABalappap	438	0	0	0		0	0	0	0	0
15	1	123	190	-1	383	246	6.3	34	ABarppaaa	333	191	0	0		0	0	0	0	0
16	1	135	111	-1	235	263	18.3	31	ABaraapapp	277	-81	0	0		0	0	0	0	0
17	1	296	244	-1	330	107	20.1	30	ABprppaaaa	305	-617	0	0		0	0	0	0	0
18	1	201	103	-1	269	251	6.2	34	ABarpaapa	169	0	0	0		0	0	0	0	0
19	1	105	223	-1	259	401	17.1	29	ABplpaapap	260	-1121	0	0		0	0	0	0	0
20	1	42	34	-1	189	153	7.6	27	ABpraapaaa	232	698	0	0		0	0	0	0	0
21	1	64	219	-1	77	236	19.7	29	ABaraaaaaa	93	0	0	0		0	0	0	0	0
22	1	129	71	-1	150	262	17.3	28	ABaraapaap	-86	0	0	0		0	0	0	0	0
23	1	132	168	-1	216	350	21.6	29	ABalpapapp	236	21	0	0		0	0	0	0	0
24	1	254	178	-1	137	202	13.5	28	MSpaaaaa	244	546	0	0		0	0	0	0	0
25	1	224	256	-1	189	335	8.8	26	ABalapappp	249	1145	0	0		0	0	0	0	0
26	1	211	285	-1	452	342	25.1	32	ABplppppap	282	198	0	0		0	0	0	0	0
27	1	85	36	-1	221	382	22.5	30	ABalppappa	70	0	0	0		0	0	0	0	0
28	1	18	205	-1	272	290	18.3	29	MSaapaaa	275	480	0	0		0	0	0	0	0
29	1	166	186	-1	412	158	14.0	30	Dppa	288	575	0	0		0	0	0	0	0
30	1	193	54	-1	277	123	13.2	31	ABpraaappp	264	197	0	0		0	0	0	0	0
31	1	186	226	-1	256	118	9.5	28	ABpraapapa	88	0	0	0		0	0	0	0	0
32	1	233	211	-1	437	407	13.4	30	ABplappaaa	293	23	0	0		0	0	0	0	0
33	1	22	301	-1	312	392	20.8	29	ABplppaaaa	250	747	0	0		0	0	0	0	0
34	1	195	270	-1	500	269	23.5	31	ABplpppppp	271	-76	0	0		0	0	0	0	0
35	1	231	296	-1	291	202	6.5	30	ABarpapapp	268	579	0	0		0	0	0	0	0
36	1	226	70	-1	217	342	25.4	31	ABalppapap	273	221	0	0		0	0	0	0	0
37	1	11	11	-1	105	268	16.7	28	ABaraapaaa	16	0	0	0		0	0	0	0	0
38	1	200	241	-1	298	345	7.0	28	ABplaaapap	276	488	0	0		0	0	0	0	0
39	1	177	98	-1	428	413	20.7	29	ABplppappa	275	-79	0	0		0	0	0	0	0
40	1	284	240	-1	500	136	17.5	32	ABprappaap	321	201	0	0		0	0	0	0	0
41	1	182	48	-1	184	288	17.2	30	ABaraapapa	221	0	0	0		0	0	0	0	0
42	1	227	130	-1	485	397	14.5	30	ABplappapa	264	457	0	0		0	0	0	0	0
43	1	209	26	-1	609	290	17.6	33	Caappd	-204	0	0	0		0	0	0	0	0
44	1	265	2	-1	218	204	13.0	29	MSpaaapa	490	0	0	0		0	0	0	0	0
45	1	148	93	-1	197	391	19.3	29	ABplpaaaaa	307	0	0	0		0	0	0	0	0
46	1	120	121	-1	277	378	13.4	30	ABalpppppp	298	-225	0	0		0	0	0	0	0
47	1	12	221	-1	185	143	13.4	29	ABpraaapaa	173	0	0	0		0	0	0	0	0
48	1	268	61	-1	244	278	22.3	32	ABalpapppa	263	-742	0	0		0	0	0	0	0
49	1	213	188	-1	291	130	21.0	31	ABarappppp	768	0	0	0		0	0	0	0	0
50	1	137	275	-1	303	361	24.4	31	ABplpapapa	270	-228	0	0		0	0	0	0	0
51	1	28	79	-1	362	139	10.2	26	ABprapaaaa	201	-1369	0	0		0	0	0	0	0
52	1	274	204	-1	147	371	9.4	27	ABalpppaap	222	-504	0	0		0	0	0	0	0
53	1	29	63	-1	72	243	13.0	27	ABalaaaarl	258	-246	0	0		0	0	0	0	0
54	1	121	78	-1	223	385	15.5	28	ABplpaapaa	11	0	0	0		0	0	0	0	0
55	1	270	125	-1	425	313	24.6	33	ABplpapppp	324	-795	0	0		0	0	0	0	0
56	1	297	220	-1	155	143	12.9	26	ABalaappap	199	156	0	0		0	0	0	0	0
57	1	277	165	-1	174	383	16.5	31	ABalppaapp	298	574	0	0		0	0	0	0	0
58	1	215	302	-1	414	362	25.6	33	ABplppppaa	317	1402	0	0		0	0	0	0	0
59	1	111	167	-1	612	243	18.3	27	Cpapp	0	0	0	0		0	0	0	0	0
60	1	181	199	-1	288	136	9.4	28	ABpraapapp	107	0	0	0		0	0	0	0	0
61	1	80	313	-1	367	312	7.4	28	ABplaaappp	-187	0	0	0		0	0	0	0	0
62	1	288	123	-1	291	162	6.6	32	ABarpappa	440	0	0	0		0	0	0	0	0
63	1	169	42	-1	269	174	11.6	32	MSppapp	310	1301	0	0		0	0	0	0	0
64	1	69	60	-1	192	248	21.6	29	ABarapaapa	237	782	0	0		0	0	0	0	0
65	1	243	68	-1	168	139	15.5	33	ABpraaaaaa	296	249	0	0		0	0	0	0	0
66	1	9	175	-1	102	195	9.5	28	ABalaaappl	259	-350	0	0		0	0	0	0	0
67	1	230	56	-1	361	95	19.4	26	ABprppaaap	81	0	0	0		0	0	0	0	0
68	1	172	156	-1	147	158	9.2	27	ABalaaappr	213	-372	0	0		0	0	0	0	0
69	1	223	140	-1	457	118	19.7	31	ABprppappa	284	-480	0	0		0	0	0	0	0
70	1	112	179	-1	119	231	18.0	32	ABaraaaap	176	0	0	0		0	0	0	0	0
71	1	237	122	-1	539	297	8.3	30	Caaapa	273	138	0	0		0	0	0	0	0
72	1	149	172	-1	101	347	13.6	27	ABalppaaaa	-99	0	0	0		0	0	0	0	0
73	1	49	218	-1	450	158	6.6	34	ABarpppap	262	0	0	0		0	0	0	0	0
74	1	138	10	-1	420	387	10.2	30	ABplapaapp	247	534	0	0		0	0	0	0	0
75	1	108	239	-1	389	402	14.6	31	ABplaapppp	306	-474	0	0		0	0	0	0	0
76	1	174	53	-1	343	235	17.5	31	MSpapaap	291	-662	0	0		0	0	0	0	0
77	1	46	269	-1	341	127	24.3	31	ABarappapp	163	0	0	0		0	0	0	0	0
78	1	21	210	-1	148	208	7.8	28	ABalapppaa	276	1361	0	0		0	0	0	0	0
79	1	189	134	-1	126	298	8.7	33	ABalapapa	216	1057	0	0		0	0	0	0	0
80	1	3	158	-1	94	202	16.1	28	ABalaaaarr	572	0	0	0		0	0	0	0	0
81	1	83	276	-1	489	230	14.4	37	Eprp	374	-623	0	0		0	0	0	0	0
82	1	25	23	-1	165	290	21.5	30	ABalpaaapa	273	-201	0	0		0	0	0	0	0
83	1	103	268	-1	575	317	17.0	33	Caapa	283	854	0	0		0	0	0	0	0
84	1	7	30	-1	102	322	18.8	30	ABalpaappa	239	0	0	0		0	0	0	0	0
85	1	93	173	-1	544	147	16.3	30	ABprappapp	281	107	0	0		0	0	0	0	0
86	1	235	87	-1	188	242	6.8	31	ABarpaaaa	270	390	0	0		0	0	0	0	0
87	1	214	128	-1	264	369	8.7	28	ABplaapapp	250	0	0	0		0	0	0	0	0
88	1	244	7	-1	224	329	14.6	32	MSapapa	286	-425	0	0		0	0	0	0	0
89	1	147	58	-1	179	215	13.2	30	MSpaaaap	278	-511	0	0		0	0	0	0	0
90	1	48	272	-1	564	163	9.8	27	ABprapappa	236	-69	0	0		0	0	0	0	0
91	1	306	15	-1	368	155	15.1	30	Dpaa	256	148	0	0		0	0	0	0	0
92	1	308	235	-1	277	126	17.5	29	ABprpaaapa	258	1126	0	0		0	0	0	0	0
93	1	32	101	-1	404	346	14.2	30	Dapa	246	-4	0	0		0	0	0	0	0
94	1	221	225	-1	431	305	6.2	34	ABarppaap	268	0	0	0		0	0	0	0	0
95	1	39	52	-1	540	354	10.5	33	ABarppapp	327	0	0	0		0	0	0	0	0
96	1	263	247	-1	224	134	9.2	29	ABpraapaap	-6	0	0	0		0	0	0	0	0
97	1	289	260	-1	322	279	10.4	30	Ealap	-141	0	0	0		0	0	0	0	0
98	1	204	214	-1	136	243	12.6	30	MSaaaaap	388	0	0	0		0	0	0	0	0
99	1	72	253	-1	209	130	17.9	31	ABpraaaapa	272	464	0	0		0	0	0	0	0
100	1	99	39	-1	157	287	25.4	30	ABalpaaaap	303	902	0	0		0	0	0	0	0
101	1	271	198	-1	355	314	21.5	31	MSaappa	310	182	0	0		0	0	0	0	0
102	1	2	309	-1	526	248	24.4	31	ABprpppppp	286	1538	0	0		0	0	0	0	0
103	1	70	67	-1	114	291	23.3	32	ABalpaaaaa	-45	0	0	0		0	0	0	0	0
104	1	175	19	-1	175	197	6.5	27	ABarpapaaa	193	-162	0	0		0	0	0	0	0
105	1	278	263	-1	92	231	7.5	27	ABalaaapal	240	-312	0	0		0	0	0	0	0
106	1	250	59	-1	514	170	6.8	32	ABarppppa	308	-161	0	0		0	0	0	0	0
107	1	24	144	-1	289	104	10.4	31	ABpraappaa	305	0	0	0		0	0	0	0	0
108	1	81	110	-1	508	134	9.1	29	ABprapapaa	516	0	0	0		0	0	0	0	0
109	1	303	143	-1	464	292	23.3	33	ABplpppppa	305	298	0	0		0	0	0	0	0
110	1	84	171	-1	527	385	18.4	31	ABplappapp	269	-519	0	0		0	0	0	0	0
111	1	131	230	-1	346	87	15.6	29	ABprpaappp	284	-391	0	0		0	0	0	0	0
112	1	58	5	-1	170	275	11.9	30	MSaaaapa	124	0	0	0		0	0	0	0	0
113	1	27	91	-1	124	339	16.7	29	ABalpaappp	274	729	0	0		0	0	0	0	0
114	1	218	243	-1	304	108	13.7	29	ABprpaappa	173	0	0	0		0	0	0	0	0
115	1	282	216	-1	392	297	14.6	32	Ealpp	218	1076	0	0		0	0	0	0	0
116	1	125	151	-1	265	111	20.0	28	ABprpaaaap	267	-1159	0	0		0	0	0	0	0
117	1	285	215	-1	277	201	20.3	28	ABarapappa	275	1108	0	0		0	0	0	0	0
118	1	192	181	-1	556	350	18.3	31	ABplapappp	317	479	0	0		0	0	0	0	0
119	1	90	116	-1	385	109	18.6	31	ABprppapaa	75	0	0	0		0	0	0	0	0
120	1	30	3	-1	466	402	18.0	30	ABplappaap	281	-455	0	0		0	0	0	0	0
121	1	139	28	-1	224	365	7.4	26	ABplaapapa	247	496	0	0		0	0	0	0	0
122	1	107	24	-1	106	249	11.5	28	MSaaaaaa	259	162	0	0		0	0	0	0	0
123	1	127	255	-1	184	324	24.7	29	ABalpapaap	80	0	0	0		0	0	0	0	0
124	1	140	120	-1	316	160	12.7	30	MSppppa	315	0	0	0		0	0	0	0	0
125	1	280	142	-1	223	299	23.3	31	ABalpappap	-410	0	0	0		0	0	0	0	0
126	1	53	44	-1	334	358	10.5	25	ABplapaaaa	127	0	0	0		0	0	0	0	0
127	1	229	258	-1	370	390	23.2	29	ABplppaapa	261	1411	0	0		0	0	0	0	0
128	1	212	64	-1	435	392	23.6	31	ABplpppaaa	299	730	0	0		0	0	0	0	0
129	1	106	182	-1	153	368	20.7	29	ABalppapaa	252	1180	0	0		0	0	0	0	0
130	1	203	22	-1	550	355	21.6	31	ABplappppa	251	-299	0	0		0	0	0	0	0
131	1	279	245	-1	340	404	20.5	27	ABplppaaap	197	473	0	0		0	0	0	0	0
132	1	302	202	-1	493	140	21.9	29	ABprppappp	264	443	0	0		0	0	0	0	0
133	1	4	261	-1	307	128	16.4	27	ABprpaapaa	231	789	0	0		0	0	0	0	0
134	1	128	112	-1	139	298	14.3	31	MSapaaa	96	0	0	0		0	0	0	0	0
135	1	207	81	-1	178	348	20.0	29	ABalpapapa	275	1330	0	0		0	0	0	0	0
136	1	267	31	-1	346	365	24.5	31	ABplpapapp	308	1012	0	0		0	0	0	0	0
137	1	307	166	-1	376	346	16.4	31	Daap	306	196	0	0		0	0	0	0	0
138	1	246	228	-1	247	167	15.8	27	MSppapap	205	765	0	0		0	0	0	0	0
139	1	305	33	-1	504	333	16.7	34	Cappa	321	126	0	0		0	0	0	0	0
140	1	88	189	-1	220	149	23.7	29	ABarapppap	290	0	0	0		0	0	0	0	0
141	1	197	57	-1	281	337	22.9	30	ABplpapaap	268	-99	0	0		0	0	0	0	0
142	1	126	62	-1	126	145	15.9	27	ABalaapapa	207	-561	0	0		0	0	0	0	0
143	1	242	88	-1	427	335	19.3	35	Capaa	299	504	0	0		0	0	0	0	0
144	1	168	294	-1	493	377	10.7	29	ABplapapaa	258	348	0	0		0	0	0	0	0
145	1	8	207	-1	193	266	14.5	30	MSaaapaa	283	-118	0	0		0	0	0	0	0
146	1	109	135	-1	218	115	13.2	28	ABpraaapap	172	0	0	0		0	0	0	0	0
147	1	61	273	-1	248	329	22.7	30	ABplpapaaa	116	0	0	0		0	0	0	0	0
148	1	150	14	-1	288	94	17.0	29	ABprpaaapp	221	637	0	0		0	0	0	0	0
149	1	136	152	-1	278	193	15.5	28	MSpaapap	116	0	0	0		0	0	0	0	0
150	1	191	254	-1	264	327	18.5	30	MSappaa	264	-648	0	0		0	0	0	0	0
151	0	276	-1	-1	551	221	24.3	28		204	0	0	0		0	0	0	0	0
152	1	257	159	-1	385	341	20.5	35	MSaappp	338	-42	0	0		0	0	0	0	0
153	1	62	124	-1	455	172	21.6	31	ABprppppaa	296	128	0	0		0	0	0	0	0
154	1	178	299	-1	367	240	21.5	31	MSpapapp	231	1051	0	0		0	0	0	0	0
155	1	249	161	-1	192	153	11.4	31	ABalaapppp	22	0	0	0		0	0	0	0	0
156	1	190	126	-1	205	341	5.5	29	ABplaapaap	268	423	0	0		0	0	0	0	0
157	1	299	287	-1	545	313	24.2	31	ABplappppp	7	0	0	0		0	0	0	0	0
158	1	241	169	-1	276	394	20.7	30	ABplpaaapp	231	-159	0	0		0	0	0	0	0
159	1	260	304	-1	386	336	25.3	32	ABplpapppa	310	1332	0	0		0	0	0	0	0
160	1	154	193	-1	390	132	9.5	28	ABprapaaap	262	-163	0	0		0	0	0	0	0
161	1	56	150	-1	168	290	7.3	26	ABplaaaaaa	241	742	0	0		0	0	0	0	0
162	1	184	194	-1	220	256	6.7	31	ABarpaaap	284	-179	0	0		0	0	0	0	0
163	1	161	311	-1	221	221	19.3	30	ABaraapppa	299	896	0	0		0	0	0	0	0
164	1	45	248	-1	319	340	13.5	29	MSapppa	254	0	0	0		0	0	0	0	0
165	1	86	185	-1	451	126	11.2	28	ABprapaapp	248	-730	0	0		0	0	0	0	0
166	1	159	307	-1	241	183	25.0	29	ABarappaaa	254	380	0	0		0	0	0	0	0
167	1	245	13	-1	342	278	20.7	31	MSaapapp	215	1728	0	0		0	0	0	0	0
168	1	258	310	-1	365	408	19.1	29	ABplppapaa	239	182	0	0		0	0	0	0	0
169	1	110	133	-1	404	417	18.3	30	ABplppapap	-150	0	0	0		0	0	0	0	0
170	1	199	145	-1	272	247	15.1	31	MSaaapp	215	0	0	0		0	0	0	0	0
171	1	294	164	-1	325	249	5.7	36	ABarpaapp	367	-446	0	0		0	0	0	0	0
172	1	146	50	-1	214	279	10.3	28	MSaaaapp	259	-170	0	0		0	0	0	0	0
173	1	255	308	-1	389	126	21.9	31	ABprppaapa	262	-741	0	0		0	0	0	0	0
174	1	156	157	-1	459	297	19.7	36	Capap	365	668	0	0		0	0	0	0	0
175	1	210	315	-1	479	401	21.6	30	ABplppappp	249	-136	0	0		0	0	0	0	0
176	1	238	27	-1	209	301	6.8	28	ABplaaaaap	265	12	0	0		0	0	0	0	0
177	1	33	191	-1	308	275	16.4	29	MSaapaap	282	-1368	0	0		0	0	0	0	0
178	1	216	113	-1	248	392	20.6	28	ABplpaaapa	238	133	0	0		0	0	0	0	0
179	1	51	77	-1	400	183	6.6	30	ABarpppaa	308	-962	0	0		0	0	0	0	0
180	0	10	-1	-1	312	232	15.7	24		212	385	0	0		0	0	0	0	0
181	1	57	147	-1	543	148	12.3	29	ABprapapap	129	0	0	0		0	0	0	0	0
182	1	60	117	-1	280	342	15.3	32	MSapapp	409	0	0	0		0	0	0	0	0
183	1	175	229	-1	223	206	5.6	27	ABarpapaap	466	0	0	0		0	0	0	0	0
184	1	124	131	-1	264	238	18.2	29	ABaraapppp	290	91	0	0		0	0	0	0	0
185	1	133	89	-1	452	182	18.3	35	Cppaa	335	253	0	0		0	0	0	0	0
186	1	37	66	-1	234	370	12.4	28	ABalpppppa	-39	0	0	0		0	0	0	0	0
187	1	41	237	-1	565	243	7.5	35	Cpaap	357	672	0	0		0	0	0	0	0
188	1	310	317	-1	383	182	24.5	26	ABprpappap	224	1813	0	0		0	0	0	0	0
189	1	23	75	-1	183	242	25.0	31	ABarapaaaa	539	0	0	0		0	0	0	0	0
190	1	63	209	-1	502	136	13.3	29	ABprappapa	-269	0	0	0		0	0	0	0	0
191	1	311	212	-1	98	180	13.7	26	ABalaapaaa	236	47	0	0		0	0	0	0	0
192	1	115	314	-1	322	149	21.5	27	ABprpapaaa	262	-308	0	0		0	0	0	0	0
193	1	91	17	-1	82	290	11.3	28	ABalapaaaa	219	-660	0	0		0	0	0	0	0
194	1	116	277	-1	380	137	25.1	32	ABprpapapa	177	0	0	0		0	0	0	0	0
195	1	87	146	-1	154	323	11.3	28	ABalapappa	93	0	0	0		0	0	0	0	0
196	1	14	196	-1	222	262	24.8	29	ABarapaaap	246	-774	0	0		0	0	0	0	0
197	1	122	9	-1	252	346	6.7	26	ABplaaapaa	202	-482	0	0		0	0	0	0	0
198	1	75	163	-1	376	174	11.7	31	MSppppp	-80	0	0	0		0	0	0	0	0
199	1	145	46	-1	152	317	5.9	28	ABplaapaaa	311	0	0	0		0	0	0	0	0
200	1	245	206	-1	310	281	21.4	31	MSaapapa	225	777	0	0		0	0	0	0	0
201	1	180	271	-1	426	208	21.6	37	MSpappp	293	-149	0	0		0	0	0	0	0
202	1	20	137	-1	364	339	12.4	30	MSapppp	101	0	0	0		0	0	0	0	0
203	1	16	192	-1	298	230	19.5	29	MSpapaaa	295	1068	0	0		0	0	0	0	0
204	1	232	257	-1	425	129	21.8	30	ABprppaapp	259	1086	0	0		0	0	0	0	0
205	1	43	86	-1	205	183	19.4	28	MSppaaap	108	0	0	0		0	0	0	0	0
206	1	157	38	-1	298	310	24.5	32	ABplpappaa	321	486	0	0		0	0	0	0	0
207	1	130	104	-1	128	301	19.6	34	ABalpaapap	314	-415	0	0		0	0	0	0	0
208	1	293	316	-1	434	191	25.2	30	ABprpapppa	302	1076	0	0		0	0	0	0	0
209	1	206	72	-1	582	183	18.5	29	ABprappppa	68	0	0	0		0	0	0	0	0
210	1	309	155	-1	574	169	15.2	30	ABprapappp	170	0	0	0		0	0	0	0	0
211	1	252	160	-1	135	371	14.8	30	ABalppaaap	75	0	0	0		0	0	0	0	0
212	1	176	162	-1	177	159	22.8	30	ABarapppaa	36	0	0	0		0	0	0	0	0
213	1	188	106	-1	200	385	13.0	29	ABalpppapp	250	-128	0	0		0	0	0	0	0
214	1	259	300	-1	398	338	8.4	26	ABplapaapa	225	1079	0	0		0	0	0	0	0
215	1	95	295	-1	594	306	12.9	31	Caaapp	293	881	0	0		0	0	0	0	0
216	1	13	6	-1	450	360	8.2	33	ABarppapa	133	0	0	0		0	0	0	0	0
217	1	228	100	-1	258	228	11.8	32	MSpaaapp	195	0	0	0		0	0	0	0	0
218	1	98	177	-1	200	171	15.5	27	MSppapaa	171	161	0	0		0	0	0	0	0
219	1	290	250	-1	280	176	24.6	30	ABarappaap	213	0	0	0		0	0	0	0	0
220	1	34	80	-1	227	209	16.3	28	MSpaapaa	272	-752	0	0		0	0	0	0	0
221	1	119	12	-1	222	227	22.5	31	ABarapaapp	254	490	0	0		0	0	0	0	0
222	1	44	83	-1	107	333	11.4	29	ABalapaapp	18	0	0	0		0	0	0	0	0
223	1	68	105	-1	146	212	16.4	27	ABaraappaa	243	-110	0	0		0	0	0	0	0
224	1	272	264	-1	233	269	14.5	29	MSaaapap	266	129	0	0		0	0	0	0	0
225	1	239	90	-1	339	173	25.6	32	ABprpappaa	313	-501	0	0		0	0	0	0	0
226	1	97	94	-1	69	283	15.1	27	ABalaaaala	-15	0	0	0		0	0	0	0	0
227	1	196	35	-1	172	365	11.1	28	ABalppppaa	252	465	0	0		0	0	0	0	0
228	1	19	184	-1	285	309	7.4	28	ABplaaaapp	250	724	0	0		0	0	0	0	0
229	1	178	4	-1	331	216	21.7	31	MSpapapa	242	126	0	0		0	0	0	0	0
230	1	217	297	-1	131	172	16.2	26	ABalaapaap	200	1497	0	0		0	0	0	0	0
231	1	142	262	-1	492	277	15.7	38	Eplp	367	-49	0	0		0	0	0	0	0
232	1	219	74	-1	278	275	22.5	32	ABalpapppp	287	141	0	0		0	0	0	0	0
233	1	114	246	-1	211	297	19.5	29	ABalpaaapp	234	877	0	0		0	0	0	0	0
234	1	65	95	-1	495	331	24.5	32	ABplpppapa	322	1343	0	0		0	0	0	0	0
235	1	194	242	-1	564	195	8.4	34	ABarppppp	-3	0	0	0		0	0	0	0	0
236	1	198	233	-1	243	130	12.6	27	ABpraaappa	109	0	0	0		0	0	0	0	0
237	1	100	183	-1	141	181	11.3	28	ABalaapppa	56	0	0	0		0	0	0	0	0
238	1	205	217	-1	532	384	14.3	28	ABplapapap	276	415	0	0		0	0	0	0	0
239	1	248	306	-1	440	284	13.5	37	Epla	375	1154	0	0		0	0	0	0	0
240	1	117	187	-1	73	315	12.7	26	ABalapaapa	230	549	0	0		0	0	0	0	0
241	1	92	148	-1	243	173	19.5	30	MSppaap	299	-899	0	0		0	0	0	0	0
242	1	38	47	-1	569	362	14.2	29	ABplapappa	-141	0	0	0		0	0	0	0	0
243	1	183	20	-1	342	108	11.2	30	ABpraappap	292	992	0	0		0	0	0	0	0
244	1	262	203	-1	372	361	9.7	29	ABplapaaap	242	0	0	0		0	0	0	0	0
245	1	89	266	-1	494	213	19.4	37	Cppap	356	143	0	0		0	0	0	0	0
246	1	74	84	-1	332	161	6.9	30	ABarpapppa	179	115	0	0		0	0	0	0	0
247	1	234	274	-1	339	168	17.0	31	MSpppap	310	684	0	0		0	0	0	0	0
248	1	162	298	-1	456	116	15.2	29	ABprappaaa	315	0	0	0		0	0	0	0	0
249	1	79	195	-1	560	178	21.1	34	ABprapppap	-260	0	0	0		0	0	0	0	0
250	1	54	251	-1	253	135	22.9	31	ABarappppa	160	0	0	0		0	0	0	0	0
251	1	77	252	-1	508	298	24.8	29	ABplpppapp	259	720	0	0		0	0	0	0	0
252	1	171	153	-1	357	147	20.8	29	ABprpapaap	160	0	0	0		0	0	0	0	0
253	1	295	284	-1	461	134	23.4	33	ABprpppaaa	275	-696	0	0		0	0	0	0	0
254	1	187	76	-1	187	286	23.7	28	ABalpappaa	241	39	0	0		0	0	0	0	0
255	1	1	200	-1	244	103	16.1	29	ABpraaaapp	63	0	0	0		0	0	0	0	0
256	1	292	303	-1	498	219	23.0	31	ABprpppppa	315	1018	0	0		0	0	0	0	0
257	1	55	286	-1	305	331	18.3	31	MSappap	251	756	0	0		0	0	0	0	0
258	1	67	231	-1	247	313	7.4	27	ABplaaaapa	137	0	0	0		0	0	0	0	0
259	1	118	97	-1	425	110	18.5	29	ABprppapap	298	626	0	0		0	0	0	0	0
260	1	261	136	-1	507	165	24.4	31	ABprpppaap	290	-90	0	0		0	0	0	0	0
261	1	31	141	-1	477	369	24.3	35	ABplpppaap	327	749	0	0		0	0	0	0	0
262	1	179	43	-1	165	143	19.0	28	ABalaapapp	271	-454	0	0		0	0	0	0	0
263	1	71	8	-1	378	104	12.7	29	ABpraapppa	177	0	0	0		0	0	0	0	0
264	1	104	149	-1	418	109	13.2	28	ABpraapppp	54	0	0	0		0	0	0	0	0
265	1	152	65	-1	144	332	22.5	32	ABalpapaaa	263	878	0	0		0	0	0	0	0
266	1	298	139	-1	442	228	12.3	38	Epra	381	319	0	0		0	0	0	0	0
267	1	40	170	-1	179	205	23.5	28	ABaraaappa	-762	0	0	0		0	0	0	0	0
268	1	236	180	-1	227	377	18.4	30	ABplpaaaap	267	451	0	0		0	0	0	0	0
269	1	247	99	-1	251	201	5.9	30	ABarpapapa	232	780	0	0		0	0	0	0	0
270	1	173	73	-1	181	187	9.7	28	ABalapppap	232	0	0	0		0	0	0	0	0
271	1	158	312	-1	508	371	21.6	33	ABplapppa	328	-341	0	0		0	0	0	0	0
272	1	222	92	-1	258	373	24.4	31	ABalppappp	434	0	0	0		0	0	0	0	0
273	1	220	51	-1	231	127	20.2	30	ABprpaaaaa	245	1689	0	0		0	0	0	0	0
274	1	26	109	-1	84	339	15.6	29	ABalaaaalp	286	793	0	0		0	0	0	0	0
275	1	151	102	-1	306	175	17.7	29	MSpppaa	289	-826	0	0		0	0	0	0	0
276	1	35	305	-1	523	147	20.2	30	ABprapppaa	209	90	0	0		0	0	0	0	0
277	1	264	114	-1	186	238	17.6	30	ABaraappap	166	0	0	0		0	0	0	0	0
278	1	143	55	-1	470	230	25.0	34	ABprpapppp	303	372	0	0		0	0	0	0	0
279	1	6	154	-1	268	206	23.5	31	ABarapapap	303	-587	0	0		0	0	0	0	0
280	1	113	282	-1	509	302	21.2	33	Cappp	336	-354	0	0		0	0	0	0	0
281	1	59	176	-1	572	282	23.8	34	Caappv	340	-280	0	0		0	0	0	0	0
282	1	163	224	-1	449	331	14.5	34	Dapp	294	1011	0	0		0	0	0	0	0
283	1	275	96	-1	160	189	17.8	27	MSppaaaa	237	-724	0	0		0	0	0	0	0
284	1	74	82	-1	358	171	7.2	28	ABarpapppp	114	0	0	0		0	0	0	0	0
285	1	291	127	-1	118	159	12.2	25	ABalaappaa	189	513	0	0		0	0	0	0	0
286	1	253	201	-1	312	389	11.5	30	ABplaappap	297	327	0	0		0	0	0	0	0
287	1	73	293	-1	403	235	15.3	38	Earp	382	-497	0	0		0	0	0	0	0
288	1	251	85	-1	536	189	24.0	30	ABprpppapa	256	-16	0	0		0	0	0	0	0
289	1	66	49	-1	342	394	14.2	30	ABplaapppa	272	-906	0	0		0	0	0	0	0
290	1	102	281	-1	504	310	6.3	38	Caaaa	378	241	0	0		0	0	0	0	0
291	1	202	290	-1	126	356	10.6	27	ABalpppaaa	376	0	0	0		0	0	0	0	0
292	1	269	234	-1	162	388	13.2	29	ABalpppapa	-100	0	0	0		0	0	0	0	0
293	1	5	267	-1	466	179	15.1	33	Dppp	330	1264	0	0		0	0	0	0	0
294	1	47	16	-1	250	237	24.7	31	ABarapapaa	299	-545	0	0		0	0	0	0	0
295	1	167	29	-1	140	380	17.9	26	ABalppaapa	239	274	0	0		0	0	0	0	0
296	1	141	291	-1	290	136	24.4	33	ABarappapa	331	607	0	0		0	0	0	0	0
297	1	273	138	-1	482	188	25.5	32	ABprppppap	328	1725	0	0		0	0	0	0	0
298	1	76	32	-1	608	245	11.5	37	Cpapa	-14	0	0	0		0	0	0	0	0
299	1	286	288	-1	546	239	20.5	35	Cpppp	294	-441	0	0		0	0	0	0	0
300	1	283	119	-1	315	192	22.6	34	ABarapappp	322	89	0	0		0	0	0	0	0
301	1	287	227	-1	383	204	22.6	33	MSpappa	326	-26	0	0		0	0	0	0	0
302	1	155	279	-1	290	405	17.1	30	ABplpaappa	231	154	0	0		0	0	0	0	0
303	1	82	118	-1	206	112	16.0	26	ABpraaaaap	42	0	0	0		0	0	0	0	0
304	1	160	292	-1	419	147	24.7	29	ABprpapapp	273	455	0	0		0	0	0	0	0
305	1	96	265	-1	98	201	12.3	31	ABalaaapar	311	33	0	0		0	0	0	0	0
306	1	281	69	-1	544	208	16.3	35	Cpppa	343	-1407	0	0		0	0	0	0	0
307	1	91	45	-1	90	268	8.5	27	ABalapaaap	285	0	0	0		0	0	0	0	0
308	1	266	236	-1	260	297	12.3	31	Ealaa	186	0	0	0		0	0	0	0	0
309	1	300	174	-1	468	233	5.7	37	Cpaaa	375	480	0	0		0	0	0	0	0
310	1	153	238	-1	400	402	22.8	30	ABplppaapp	265	-525	0	0		0	0	0	0	0
311	1	185	280	-1	319	406	17.5	31	ABplpaappp	420	0	0	0		0	0	0	0	0
312	1	282	208	-1	349	291	13.9	31	Ealpa	235	449	0	0		0	0	0	0	0
313	1	256	222	-1	414	134	7.9	27	ABprapaapa	240	-196	0	0		0	0	0	0	0
314	1	304	278	-1	329	217	12.1	38	Eara	378	-762	0	0		0	0	0	0	0
315	1	225	213	-1	580	218	22.4	31	ABprappppp	270	584	0	0		0	0	0	0	0
316	1	52	259	-1	330	112	16.0	30	ABprpaapap	248	231	0	0		0	0	0	0	0
317	1	240	232	-1	355	315	25.2	36	ABplpappap	-42	0	0	0		0	0	0	0	0
318	1	312	318	-1	445	237	18.0	29	Z2	237	-990	0	0		0	0	0	0	0
