# Supplementary material for: The AP-2 Transcription Factor APTF-2 Is Required for Neuroblast and Epidermal Morphogenesis in Caenorhabditis elegans Embryogenesis
Source: PLoS Genet. 2016 May 13;12(5):e1006048. doi: 10.1371/journal.pgen.1006048 (PMC4866721; doi:10.1371/journal.pgen.1006048)
Supplement: S2 Text — (ZIP) [file pgen.1006048.s030.zip › nuclei/t142-nuclei]

1	1	14	49	-1	141	248	6.5	33	ABalappap	106	0	0	0		0	0	0	0	0
2	1	44	212	-1	219	203	12.9	29	MSpaaapa	249	-509	0	0		0	0	0	0	0
3	1	120	313	-1	465	404	18.3	30	ABplappaap	492	0	0	0		0	0	0	0	0
4	1	229	20	-1	331	217	22.0	29	MSpapapa	240	130	0	0		0	0	0	0	0
5	1	112	161	-1	168	274	11.8	33	MSaaaapa	752	0	0	0		0	0	0	0	0
6	1	216	105	-1	454	359	8.1	35	ABarppapa	-179	0	0	0		0	0	0	0	0
7	1	88	183	-1	224	330	14.7	31	MSapapa	81	0	0	0		0	0	0	0	0
8	1	263	52	-1	371	107	12.3	28	ABpraapppa	182	0	0	0		0	0	0	0	0
9	1	197	27	-1	250	345	6.4	26	ABplaaapaa	218	139	0	0		0	0	0	0	0
10	1	74	8	-1	421	385	10.0	30	ABplapaapp	296	-404	0	0		0	0	0	0	0
11	1	37	306	-1	111	268	16.8	29	ABaraapaaa	300	0	0	0		0	0	0	0	0
12	1	221	38	-1	224	227	22.5	32	ABarapaapp	286	489	0	0		0	0	0	0	0
13	1	167	303	-1	348	278	20.8	31	MSaapapp	215	1406	0	0		0	0	0	0	0
14	1	148	175	-1	284	95	17.5	29	ABprpaaapp	253	25	0	0		0	0	0	0	0
15	1	91	301	-1	368	151	15.0	29	Dpaa	241	1089	0	0		0	0	0	0	0
16	1	294	152	-1	252	239	24.6	31	ABarapapaa	276	164	0	0		0	0	0	0	0
17	1	193	158	-1	82	293	11.3	28	ABalapaaaa	207	284	0	0		0	0	0	0	0
18	1	9	73	-1	128	195	19.5	30	ABaraaaaap	322	0	0	0		0	0	0	0	0
19	1	104	249	-1	173	194	6.3	28	ABarpapaaa	197	-479	0	0		0	0	0	0	0
20	1	243	246	-1	335	113	10.6	29	ABpraappap	286	-116	0	0		0	0	0	0	0
21	1	6	56	-1	211	189	23.6	28	ABaraaappp	270	-562	0	0		0	0	0	0	0
22	1	130	195	-1	550	351	22.2	33	ABplappppa	-4	0	0	0		0	0	0	0	0
23	1	82	204	-1	169	285	21.5	29	ABalpaaapa	276	405	0	0		0	0	0	0	0
24	1	122	82	-1	105	250	11.6	28	MSaaaaaa	14	0	0	0		0	0	0	0	0
25	1	10	296	-1	335	339	17.9	30	Daaa	266	157	0	0		0	0	0	0	0
26	1	43	273	-1	611	291	17.5	33	Caappd	333	0	0	0		0	0	0	0	0
27	1	176	106	-1	203	302	6.6	29	ABplaaaaap	258	948	0	0		0	0	0	0	0
28	1	121	174	-1	224	359	7.7	27	ABplaapapa	165	0	0	0		0	0	0	0	0
29	1	295	153	-1	140	380	17.7	27	ABalppaapa	293	0	0	0		0	0	0	0	0
30	1	84	36	-1	101	321	19.1	30	ABalpaappa	265	261	0	0		0	0	0	0	0
31	1	136	58	-1	347	367	24.5	31	ABplpapapp	303	-499	0	0		0	0	0	0	0
32	1	298	21	-1	607	244	11.8	37	Cpapa	264	0	0	0		0	0	0	0	0
33	1	139	268	-1	502	332	16.5	34	Cappa	342	79	0	0		0	0	0	0	0
34	1	20	185	-1	185	153	7.5	27	ABpraapaaa	232	388	0	0		0	0	0	0	0
35	1	227	132	-1	172	363	11.1	26	ABalppppaa	259	178	0	0		0	0	0	0	0
36	1	27	15	-1	224	383	22.5	30	ABalppappa	283	566	0	0		0	0	0	0	0
37	0	151	-1	-1	550	219	24.3	27		241	526	0	0		0	0	0	0	0
38	1	206	198	-1	302	307	24.7	33	ABplpappaa	306	328	0	0		0	0	0	0	0
39	1	100	32	-1	160	280	25.4	31	ABalpaaaap	309	256	0	0		0	0	0	0	0
40	1	1	141	-1	243	400	11.2	26	ABplaappaa	226	7	0	0		0	0	0	0	0
41	1	12	197	271	219	176	8.3	31	ABalapppp	171	0	0	0		0	0	0	0	0
42	1	63	259	-1	265	175	11.6	30	MSppapp	281	986	0	0		0	0	0	0	0
43	1	262	25	-1	170	141	19.2	29	ABalaapapp	-78	0	0	0		0	0	0	0	0
44	1	126	13	-1	335	352	10.3	26	ABplapaaaa	210	-186	0	0		0	0	0	0	0
45	1	307	144	-1	84	264	8.4	27	ABalapaaap	203	308	0	0		0	0	0	0	0
46	1	199	110	-1	148	309	5.7	28	ABplaapaaa	277	30	0	0		0	0	0	0	0
47	1	242	103	-1	569	364	14.4	29	ABplapappa	283	705	0	0		0	0	0	0	0
48	1	41	231	-1	186	286	17.3	31	ABaraapapa	260	0	0	0		0	0	0	0	0
49	1	289	184	-1	342	396	14.2	29	ABplaapppa	92	0	0	0		0	0	0	0	0
50	1	172	143	-1	213	276	10.2	29	MSaaaapp	244	434	0	0		0	0	0	0	0
51	1	273	63	-1	231	127	20.2	30	ABprpaaaaa	259	92	0	0		0	0	0	0	0
52	1	95	64	-1	539	355	10.3	33	ABarppapp	312	0	0	0		0	0	0	0	0
53	1	76	170	-1	343	233	18.1	31	MSpapaap	314	1283	0	0		0	0	0	0	0
54	1	30	191	-1	274	125	13.3	31	ABpraaappp	189	0	0	0		0	0	0	0	0
55	1	278	232	-1	469	227	25.4	33	ABprpapppp	322	357	0	0		0	0	0	0	0
56	1	67	193	-1	358	88	18.3	27	ABprppaaap	191	-560	0	0		0	0	0	0	0
57	1	141	277	-1	280	338	22.4	29	ABplpapaap	276	-450	0	0		0	0	0	0	0
58	1	89	145	-1	183	212	13.0	29	MSpaaaap	294	29	0	0		0	0	0	0	0
59	1	106	139	-1	512	173	6.7	33	ABarppppa	527	0	0	0		0	0	0	0	0
60	1	64	72	-1	194	247	21.8	30	ABarapaapa	160	0	0	0		0	0	0	0	0
61	1	48	266	-1	244	282	21.9	30	ABalpapppa	273	807	0	0		0	0	0	0	0
62	1	142	37	-1	123	146	15.7	28	ABalaapapa	379	0	0	0		0	0	0	0	0
63	1	53	215	-1	76	244	13.7	28	ABalaaaarl	-218	0	0	0		0	0	0	0	0
64	1	128	118	-1	439	389	23.7	31	ABplpppaaa	254	-199	0	0		0	0	0	0	0
65	1	265	44	-1	146	331	22.6	31	ABalpapaaa	-98	0	0	0		0	0	0	0	0
66	1	186	96	-1	232	371	12.4	28	ABalpppppa	251	1319	0	0		0	0	0	0	0
67	1	103	243	-1	117	293	23.3	31	ABalpaaaaa	309	891	0	0		0	0	0	0	0
68	1	65	192	-1	166	135	15.6	31	ABpraaaaaa	308	0	0	0		0	0	0	0	0
69	1	306	202	-1	541	204	16.4	35	Cpppa	295	-430	0	0		0	0	0	0	0
70	1	36	3	-1	215	346	25.3	32	ABalppapap	310	939	0	0		0	0	0	0	0
71	1	22	67	-1	155	259	17.4	28	ABaraapaap	252	-933	0	0		0	0	0	0	0
72	1	209	311	-1	581	183	18.4	29	ABprappppa	281	48	0	0		0	0	0	0	0
73	1	270	115	-1	177	184	9.7	28	ABalapppap	233	0	0	0		0	0	0	0	0
74	1	232	223	-1	278	274	22.5	32	ABalpapppp	233	477	0	0		0	0	0	0	0
75	1	189	178	-1	180	237	25.4	32	ABarapaaaa	312	279	0	0		0	0	0	0	0
76	1	254	310	-1	190	286	23.8	27	ABalpappaa	242	144	0	0		0	0	0	0	0
77	1	179	99	-1	405	189	6.6	30	ABarpppaa	297	835	0	0		0	0	0	0	0
78	1	54	26	-1	223	381	15.5	27	ABplpaapaa	265	0	0	0		0	0	0	0	0
79	1	51	130	-1	356	153	9.8	28	ABprapaaaa	249	-151	0	0		0	0	0	0	0
80	1	220	147	-1	228	203	16.1	28	MSpaapaa	65	0	0	0		0	0	0	0	0
81	1	135	35	-1	178	346	20.1	29	ABalpapapa	56	0	0	0		0	0	0	0	0
82	1	284	262	-1	363	189	7.4	28	ABarpapppp	195	90	0	0		0	0	0	0	0
83	1	222	90	-1	106	333	11.9	27	ABalapaapp	253	-940	0	0		0	0	0	0	0
84	1	246	41	-1	320	154	6.7	28	ABarpapppa	109	0	0	0		0	0	0	0	0
85	1	288	217	-1	535	190	23.5	30	ABprpppapa	256	-558	0	0		0	0	0	0	0
86	1	205	236	-1	204	187	19.6	27	MSppaaap	-177	0	0	0		0	0	0	0	0
87	1	86	167	-1	188	241	6.7	30	ABarpaaaa	305	826	0	0		0	0	0	0	0
88	1	143	225	-1	427	339	19.4	34	Capaa	340	923	0	0		0	0	0	0	0
89	1	185	314	-1	452	180	18.5	36	Cppaa	353	553	0	0		0	0	0	0	0
90	1	225	298	-1	340	169	25.4	33	ABprpappaa	252	-1141	0	0		0	0	0	0	0
91	1	113	43	-1	126	341	17.3	29	ABalpaappp	408	0	0	0		0	0	0	0	0
92	1	272	254	-1	263	375	23.8	31	ABalppappp	80	0	0	0		0	0	0	0	0
93	1	45	89	-1	197	392	19.3	28	ABplpaaaaa	247	-311	0	0		0	0	0	0	0
94	1	226	66	-1	72	281	15.6	28	ABalaaaala	237	0	0	0		0	0	0	0	0
95	1	234	299	-1	494	329	24.3	32	ABplpppapa	286	813	0	0		0	0	0	0	0
96	1	283	142	-1	163	183	17.6	27	MSppaaaa	225	532	0	0		0	0	0	0	0
97	1	259	248	-1	421	109	18.3	29	ABprppapap	262	159	0	0		0	0	0	0	0
98	1	39	270	-1	432	415	20.6	29	ABplppappa	266	-374	0	0		0	0	0	0	0
99	1	269	256	-1	251	200	6.1	29	ABarpapapa	251	141	0	0		0	0	0	0	0
100	1	217	166	-1	257	230	11.7	32	MSpaaapp	144	0	0	0		0	0	0	0	0
101	1	93	188	-1	403	348	14.0	30	Dapa	283	314	0	0		0	0	0	0	0
102	1	275	61	-1	306	177	17.5	31	MSpppaa	249	252	0	0		0	0	0	0	0
103	1	18	164	-1	270	253	6.0	35	ABarpaapa	347	-817	0	0		0	0	0	0	0
104	1	207	94	-1	129	299	19.8	33	ABalpaapap	327	292	0	0		0	0	0	0	0
105	1	223	289	-1	149	207	16.3	27	ABaraappaa	265	0	0	0		0	0	0	0	0
106	1	213	211	-1	199	385	13.1	29	ABalpppapp	263	1111	0	0		0	0	0	0	0
107	1	5	112	-1	119	219	22.3	32	ABaraaapaa	378	0	0	0		0	0	0	0	0
108	1	13	98	-1	101	260	20.5	31	ABalpaapaa	361	0	0	0		0	0	0	0	0
109	1	274	308	-1	83	333	16.0	28	ABalaaaalp	251	301	0	0		0	0	0	0	0
110	1	108	138	-1	506	136	8.8	29	ABprapapaa	249	815	0	0		0	0	0	0	0
111	1	16	237	-1	234	264	17.9	31	ABaraapapp	309	8	0	0		0	0	0	0	0
112	1	134	109	-1	138	297	14.0	31	MSapaaa	369	0	0	0		0	0	0	0	0
113	1	178	81	-1	249	394	20.4	28	ABplpaaapa	219	-188	0	0		0	0	0	0	0
114	1	277	127	-1	188	234	17.4	30	ABaraappap	139	0	0	0		0	0	0	0	0
115	1	3	122	-1	159	229	21.5	31	ABaraaapap	343	0	0	0		0	0	0	0	0
116	1	119	219	-1	382	103	18.5	30	ABprppapaa	257	89	0	0		0	0	0	0	0
117	1	182	214	-1	278	343	15.2	31	MSapapp	294	-229	0	0		0	0	0	0	0
118	1	303	104	-1	206	110	16.4	26	ABpraaaaap	210	1596	0	0		0	0	0	0	0
119	1	300	101	-1	314	191	22.6	34	ABarapappp	76	0	0	0		0	0	0	0	0
120	1	124	23	-1	313	163	12.9	31	MSppppa	282	659	0	0		0	0	0	0	0
121	1	46	137	-1	277	375	12.8	30	ABalpppppp	300	1041	0	0		0	0	0	0	0
122	1	71	226	-1	549	299	8.1	31	Caaapa	316	-73	0	0		0	0	0	0	0
123	1	62	121	-1	284	165	6.8	32	ABarpappa	153	0	0	0		0	0	0	0	0
124	1	153	163	-1	456	169	22.0	32	ABprppppaa	274	-185	0	0		0	0	0	0	0
125	1	55	286	-1	423	316	24.6	33	ABplpapppp	331	-873	0	0		0	0	0	0	0
126	1	156	83	-1	202	343	5.7	30	ABplaapaap	108	0	0	0		0	0	0	0	0
127	1	285	205	-1	116	158	12.5	24	ABalaappaa	189	-404	0	0		0	0	0	0	0
128	1	87	282	-1	260	365	8.9	28	ABplaapapp	281	256	0	0		0	0	0	0	0
129	1	4	65	-1	389	165	17.5	33	Dpap	305	542	0	0		0	0	0	0	0
130	1	42	309	-1	483	396	14.7	29	ABplappapa	250	769	0	0		0	0	0	0	0
131	1	184	316	-1	268	235	18.2	28	ABaraapppp	254	774	0	0		0	0	0	0	0
132	1	7	10	-1	208	355	11.0	28	ABalppppap	130	0	0	0		0	0	0	0	0
133	1	169	74	-1	406	418	18.3	30	ABplppapap	253	-16	0	0		0	0	0	0	0
134	1	79	79	194	125	298	8.9	34	ABalapapa	111	0	0	0		0	0	0	0	0
135	1	146	60	-1	219	111	13.7	28	ABpraaapap	241	196	0	0		0	0	0	0	0
136	1	260	114	-1	507	163	23.4	32	ABprpppaap	282	958	0	0		0	0	0	0	0
137	1	202	17	-1	368	334	12.5	30	MSapppp	-291	0	0	0		0	0	0	0	0
138	1	297	116	-1	482	185	24.8	31	ABprppppap	264	30	0	0		0	0	0	0	0
139	1	266	233	-1	440	227	12.2	39	Epra	391	501	0	0		0	0	0	0	0
140	1	69	91	-1	454	115	19.6	30	ABprppappa	275	148	0	0		0	0	0	0	0
141	1	261	111	-1	478	367	24.4	34	ABplpppaap	306	739	0	0		0	0	0	0	0
142	1	125	318	-1	219	301	23.0	31	ABalpappap	288	231	0	0		0	0	0	0	0
143	1	109	234	-1	464	290	23.2	32	ABplpppppa	279	-416	0	0		0	0	0	0	0
144	1	107	136	-1	285	100	10.6	27	ABpraappaa	229	617	0	0		0	0	0	0	0
145	1	170	124	-1	274	246	15.3	31	MSaaapp	415	0	0	0		0	0	0	0	0
146	1	195	199	-1	151	322	11.3	27	ABalapappa	271	0	0	0		0	0	0	0	0
147	1	181	180	-1	539	148	12.4	29	ABprapapap	286	0	0	0		0	0	0	0	0
148	1	241	239	-1	242	172	19.5	30	MSppaap	101	0	0	0		0	0	0	0	0
149	1	264	131	-1	411	110	12.7	30	ABpraapppp	263	50	0	0		0	0	0	0	0
150	1	161	292	-1	168	288	7.2	25	ABplaaaaaa	250	1445	0	0		0	0	0	0	0
151	1	116	11	-1	266	112	20.3	29	ABprpaaaap	278	-545	0	0		0	0	0	0	0
152	1	149	221	-1	276	193	15.9	29	MSpaapap	272	698	0	0		0	0	0	0	0
153	1	252	297	-1	357	143	21.0	29	ABprpapaap	261	-442	0	0		0	0	0	0	0
154	1	279	71	-1	270	208	23.4	30	ABarapapap	286	290	0	0		0	0	0	0	0
155	1	210	238	-1	573	167	15.4	30	ABprapappp	254	-144	0	0		0	0	0	0	0
156	1	68	149	-1	142	156	9.4	27	ABalaaappr	245	0	0	0		0	0	0	0	0
157	1	174	284	-1	459	297	19.5	36	Capap	364	292	0	0		0	0	0	0	0
158	1	80	263	-1	96	197	16.4	29	ABalaaaarr	111	0	0	0		0	0	0	0	0
159	1	152	126	-1	381	348	20.5	36	MSaappp	364	721	0	0		0	0	0	0	0
160	1	211	22	-1	136	371	14.6	29	ABalppaaap	248	386	0	0		0	0	0	0	0
161	1	155	33	-1	184	147	11.4	29	ABalaapppp	-123	0	0	0		0	0	0	0	0
162	1	212	222	-1	180	158	23.0	30	ABarapppaa	-42	0	0	0		0	0	0	0	0
163	1	198	85	-1	375	177	12.1	32	MSppppp	313	1640	0	0		0	0	0	0	0
164	1	171	281	-1	323	248	5.8	36	ABarpaapp	268	0	0	0		0	0	0	0	0
165	1	57	51	-1	175	383	16.3	30	ABalppaapp	286	-118	0	0		0	0	0	0	0
166	1	137	307	-1	376	349	16.4	32	Daap	292	-923	0	0		0	0	0	0	0
167	1	59	230	-1	610	234	18.2	35	Cpapp	354	-646	0	0		0	0	0	0	0
168	1	23	176	-1	214	352	21.7	30	ABalpapapp	281	20	0	0		0	0	0	0	0
169	1	158	50	-1	277	396	20.3	30	ABplpaaapp	242	155	0	0		0	0	0	0	0
170	1	267	108	-1	177	201	23.5	29	ABaraaappa	246	-500	0	0		0	0	0	0	0
171	1	110	84	-1	528	384	18.3	31	ABplappapp	299	-462	0	0		0	0	0	0	0
172	1	72	302	-1	104	351	14.3	27	ABalppaaaa	198	-38	0	0		0	0	0	0	0
173	1	85	258	-1	538	145	16.4	31	ABprappapp	271	-578	0	0		0	0	0	0	0
174	1	309	285	-1	469	238	5.7	37	Cpaaa	376	-591	0	0		0	0	0	0	0
175	1	66	209	-1	95	193	9.7	30	ABalaaappl	291	135	0	0		0	0	0	0	0
176	1	281	165	-1	573	284	23.4	33	Caappv	335	995	0	0		0	0	0	0	0
177	1	218	120	-1	203	168	15.3	27	MSppapaa	232	897	0	0		0	0	0	0	0
178	1	24	119	-1	139	203	13.3	27	MSpaaaaa	247	0	0	0		0	0	0	0	0
179	1	70	150	172	121	231	17.8	34	ABaraaaap	159	0	0	0		0	0	0	0	0
180	1	268	2	-1	227	375	18.4	30	ABplpaaaap	123	0	0	0		0	0	0	0	0
181	1	118	57	-1	555	349	18.6	31	ABplapappp	292	295	0	0		0	0	0	0	0
182	1	129	24	-1	155	371	20.7	29	ABalppapaa	191	0	0	0		0	0	0	0	0
183	1	237	54	-1	141	176	11.6	27	ABalaapppa	48	0	0	0		0	0	0	0	0
184	1	228	288	-1	286	306	7.6	28	ABplaaaapp	249	75	0	0		0	0	0	0	0
185	1	165	159	-1	446	127	10.6	27	ABprapaapp	236	37	0	0		0	0	0	0	0
186	1	29	100	-1	410	157	14.3	30	Dppa	304	-30	0	0		0	0	0	0	0
187	1	240	95	-1	72	318	12.5	27	ABalapaapa	219	0	0	0		0	0	0	0	0
188	1	49	69	-1	294	128	21.4	31	ABarappppp	295	409	0	0		0	0	0	0	0
189	1	140	19	-1	224	151	23.7	29	ABarapppap	270	806	0	0		0	0	0	0	0
190	1	15	250	-1	383	244	6.2	33	ABarppaaa	120	0	0	0		0	0	0	0	0
191	1	177	135	-1	305	273	16.8	29	MSaapaap	257	170	0	0		0	0	0	0	0
192	1	203	304	-1	298	234	19.7	30	MSpapaaa	294	318	0	0		0	0	0	0	0
193	1	160	117	-1	387	141	9.5	28	ABprapaaap	241	141	0	0		0	0	0	0	0
194	1	162	88	-1	221	258	6.5	31	ABarpaaap	89	0	0	0		0	0	0	0	0
195	1	249	4	-1	559	173	21.3	32	ABprapppap	256	688	0	0		0	0	0	0	0
196	1	196	255	-1	225	268	24.8	29	ABarapaaap	155	0	0	0		0	0	0	0	0
197	0	180	-1	-1	312	231	15.9	24		200	382	0	0		0	0	0	0	0
198	1	101	279	-1	359	319	21.7	30	MSaappa	21	0	0	0		0	0	0	0	0
199	1	60	283	-1	283	133	9.6	28	ABpraapapp	249	-1798	0	0		0	0	0	0	0
200	1	255	93	-1	244	102	16.1	29	ABpraaaapp	-10	0	0	0		0	0	0	0	0
201	1	286	133	-1	316	383	11.5	30	ABplaappap	-176	0	0	0		0	0	0	0	0
202	1	132	5	-1	489	137	22.0	29	ABprppappp	275	610	0	0		0	0	0	0	0
203	1	244	28	-1	370	358	9.7	28	ABplapaaap	499	0	0	0		0	0	0	0	0
204	1	52	206	-1	149	372	9.5	27	ABalpppaap	257	37	0	0		0	0	0	0	0
205	1	28	224	-1	271	291	18.1	30	MSaapaaa	279	740	0	0		0	0	0	0	0
206	1	200	291	-1	306	282	21.2	29	MSaapapa	222	-779	0	0		0	0	0	0	0
207	1	145	169	-1	192	266	14.2	30	MSaaapaa	352	0	0	0		0	0	0	0	0
208	1	312	242	-1	345	290	14.3	31	Ealpa	217	-1439	0	0		0	0	0	0	0
209	1	190	253	-1	497	130	13.3	29	ABprappapa	196	0	0	0		0	0	0	0	0
210	1	78	42	-1	147	206	8.1	28	ABalapppaa	480	0	0	0		0	0	0	0	0
211	1	32	157	-1	438	406	13.3	30	ABplappaaa	282	90	0	0		0	0	0	0	0
212	1	191	80	-1	95	176	14.5	26	ABalaapaaa	312	0	0	0		0	0	0	0	0
213	1	315	275	-1	579	216	22.5	31	ABprappppp	279	1297	0	0		0	0	0	0	0
214	1	98	245	-1	136	241	12.6	30	MSaaaaap	330	0	0	0		0	0	0	0	0
215	1	117	187	-1	280	204	20.6	28	ABarapappa	298	0	0	0		0	0	0	0	0
216	1	115	62	-1	398	297	15.0	32	Ealpp	240	446	0	0		0	0	0	0	0
217	1	238	160	-1	529	382	14.3	29	ABplapapap	272	300	0	0		0	0	0	0	0
218	1	73	267	-1	451	164	6.7	34	ABarpppap	343	-347	0	0		0	0	0	0	0
219	1	21	1	-1	79	229	19.8	28	ABaraaaaaa	512	0	0	0		0	0	0	0	0
220	1	56	34	-1	154	140	13.1	25	ABalaappap	-143	0	0	0		0	0	0	0	0
221	1	47	251	-1	183	135	13.7	30	ABpraaapaa	174	0	0	0		0	0	0	0	0
222	1	313	18	-1	411	140	7.1	26	ABprapaapa	231	-218	0	0		0	0	0	0	0
223	1	19	30	-1	256	400	16.6	29	ABplpaapap	262	114	0	0		0	0	0	0	0
224	1	282	235	-1	446	334	14.1	33	Dapp	326	336	0	0		0	0	0	0	0
225	1	94	59	-1	423	300	6.7	35	ABarppaap	135	0	0	0		0	0	0	0	0
226	1	31	55	-1	249	121	9.5	28	ABpraapapa	402	0	0	0		0	0	0	0	0
227	1	301	241	-1	377	199	22.4	31	MSpappa	-140	0	0	0		0	0	0	0	0
228	1	138	45	-1	245	165	15.6	27	MSppapap	271	-155	0	0		0	0	0	0	0
229	1	183	182	-1	221	207	5.6	28	ABarpapaap	218	-194	0	0		0	0	0	0	0
230	1	111	290	-1	342	88	14.9	29	ABprpaappp	227	0	0	0		0	0	0	0	0
231	1	258	252	-1	245	310	7.2	27	ABplaaaapa	275	63	0	0		0	0	0	0	0
232	1	317	47	-1	357	316	24.7	34	ABplpappap	336	364	0	0		0	0	0	0	0
233	1	236	146	-1	240	130	13.0	27	ABpraaappa	109	0	0	0		0	0	0	0	0
234	1	292	6	-1	160	389	13.2	29	ABalpppapa	13	0	0	0		0	0	0	0	0
235	1	92	210	-1	275	129	17.4	28	ABprpaaapa	261	39	0	0		0	0	0	0	0
236	1	308	102	-1	257	293	12.1	32	Ealaa	280	479	0	0		0	0	0	0	0
237	1	187	312	-1	569	243	7.4	36	Cpaap	360	-495	0	0		0	0	0	0	0
238	1	310	272	-1	404	402	22.8	29	ABplppaapp	429	0	0	0		0	0	0	0	0
239	1	75	171	-1	386	403	14.6	30	ABplaapppp	246	0	0	0		0	0	0	0	0
240	1	40	257	-1	497	134	17.5	31	ABprappaap	394	0	0	0		0	0	0	0	0
241	1	38	276	-1	299	341	6.6	28	ABplaaapap	284	-427	0	0		0	0	0	0	0
242	1	235	203	-1	568	193	8.9	34	ABarppppp	-16	0	0	0		0	0	0	0	0
243	1	114	213	-1	302	107	13.7	31	ABprpaappa	271	817	0	0		0	0	0	0	0
244	1	17	207	-1	331	109	19.5	32	ABprppaaaa	270	-143	0	0		0	0	0	0	0
245	1	131	227	-1	341	404	19.9	26	ABplppaaap	213	-1102	0	0		0	0	0	0	0
246	1	233	113	-1	211	296	19.5	29	ABalpaaapp	-73	0	0	0		0	0	0	0	0
247	1	96	29	-1	214	133	9.6	28	ABpraapaap	-126	0	0	0		0	0	0	0	0
248	1	164	70	-1	319	339	13.3	29	MSapppa	-72	0	0	0		0	0	0	0	0
249	1	11	177	-1	187	327	15.4	29	MSapaap	-97	0	0	0		0	0	0	0	0
250	1	219	278	-1	281	179	24.6	29	ABarappaap	232	-1356	0	0		0	0	0	0	0
251	1	250	14	-1	255	134	23.0	30	ABarappppa	92	0	0	0		0	0	0	0	0
252	1	251	148	-1	506	297	24.6	30	ABplpppapp	254	-541	0	0		0	0	0	0	0
253	1	99	155	-1	210	133	18.3	31	ABpraaaapa	-166	0	0	0		0	0	0	0	0
254	1	150	39	-1	263	331	18.5	29	MSappaa	288	44	0	0		0	0	0	0	0
255	1	123	216	-1	182	324	24.7	30	ABalpapaap	415	0	0	0		0	0	0	0	0
256	1	25	244	-1	191	336	8.8	28	ABalapappp	235	755	0	0		0	0	0	0	0
257	1	204	68	-1	421	129	21.5	31	ABprppaapp	281	-169	0	0		0	0	0	0	0
258	1	127	31	-1	371	392	22.8	30	ABplppaapa	295	-483	0	0		0	0	0	0	0
259	1	316	229	-1	328	112	15.9	28	ABprpaapap	232	236	0	0		0	0	0	0	0
260	1	97	295	-1	328	276	10.3	30	Ealap	290	548	0	0		0	0	0	0	0
261	1	133	40	-1	304	130	16.4	27	ABprpaapaa	246	782	0	0		0	0	0	0	0
262	1	231	12	-1	493	275	15.7	38	Eplp	382	367	0	0		0	0	0	0	0
263	1	105	168	-1	85	229	7.8	27	ABalaaapal	360	0	0	0		0	0	0	0	0
264	1	224	125	-1	234	266	14.4	30	MSaaapap	100	0	0	0		0	0	0	0	0
265	1	305	7	-1	102	198	12.3	28	ABalaaapar	257	-116	0	0		0	0	0	0	0
266	1	245	151	-1	492	213	19.5	36	Cppap	351	138	0	0		0	0	0	0	0
267	1	293	129	-1	467	178	14.6	32	Dppp	319	-428	0	0		0	0	0	0	0
268	1	83	260	-1	575	315	17.2	34	Caapa	293	247	0	0		0	0	0	0	0
269	1	77	269	-1	343	126	24.3	32	ABarappapp	330	0	0	0		0	0	0	0	0
270	1	34	162	-1	499	266	23.3	32	ABplpppppp	268	865	0	0		0	0	0	0	0
271	1	201	220	-1	425	209	21.8	37	MSpappp	-139	0	0	0		0	0	0	0	0
272	1	90	201	-1	561	160	10.0	27	ABprapappa	248	859	0	0		0	0	0	0	0
273	1	147	287	-1	251	332	23.0	30	ABplpapaaa	235	-512	0	0		0	0	0	0	0
274	1	247	107	-1	337	169	16.6	31	MSpppap	167	0	0	0		0	0	0	0	0
275	1	50	265	-1	302	357	24.4	31	ABplpapapa	-84	0	0	0		0	0	0	0	0
276	1	81	280	-1	489	229	14.3	39	Eprp	388	1518	0	0		0	0	0	0	0
277	1	194	200	-1	380	134	25.3	32	ABprpapapa	320	-265	0	0		0	0	0	0	0
278	1	314	123	-1	328	221	12.2	38	Eara	382	-758	0	0		0	0	0	0	0
279	1	302	240	-1	288	405	16.3	29	ABplpaappa	163	0	0	0		0	0	0	0	0
280	1	311	86	-1	315	401	17.3	31	ABplpaappp	107	0	0	0		0	0	0	0	0
281	1	290	92	-1	505	310	6.4	38	Caaaa	349	-208	0	0		0	0	0	0	0
282	1	280	154	-1	507	303	21.0	34	Cappp	333	187	0	0		0	0	0	0	0
283	1	8	261	-1	337	339	7.1	28	ABplaaappa	277	-127	0	0		0	0	0	0	0
284	1	253	196	-1	457	133	23.5	32	ABprpppaaa	316	504	0	0		0	0	0	0	0
285	1	26	87	-1	453	340	24.6	33	ABplppppap	222	-424	0	0		0	0	0	0	0
286	1	257	274	-1	302	334	17.7	31	MSappap	133	0	0	0		0	0	0	0	0
287	1	157	315	-1	542	314	24.8	33	ABplappppp	330	79	0	0		0	0	0	0	0
288	1	299	228	-1	544	243	20.5	32	Cpppp	283	478	0	0		0	0	0	0	0
289	1	2	48	-1	111	250	7.6	33	ABalappaa	-137	0	0	0		0	0	0	0	0
290	1	291	186	-1	130	354	10.7	27	ABalpppaaa	436	0	0	0		0	0	0	0	0
291	1	296	247	-1	293	139	24.6	33	ABarappapa	294	-37	0	0		0	0	0	0	0
292	1	304	320	-1	418	137	24.1	23	ABprpapapp	170	-56	0	0		0	0	0	0	0
293	1	287	305	-1	401	236	15.5	39	Earp	301	0	0	0		0	0	0	0	0
294	1	144	75	-1	494	379	10.9	29	ABplapapaa	753	0	0	0		0	0	0	0	0
295	1	215	9	-1	593	311	12.9	32	Caaapp	306	152	0	0		0	0	0	0	0
296	1	35	128	-1	288	204	6.9	29	ABarpapapp	288	400	0	0		0	0	0	0	0
297	1	230	317	-1	132	169	16.2	26	ABalaapaap	3	0	0	0		0	0	0	0	0
298	1	248	53	-1	450	117	15.1	29	ABprappaaa	293	904	0	0		0	0	0	0	0
299	1	154	189	-1	372	238	22.3	31	MSpapapp	234	1052	0	0		0	0	0	0	0
300	1	214	76	-1	398	338	8.2	27	ABplapaapa	235	777	0	0		0	0	0	0	0
301	1	33	181	-1	313	391	20.5	29	ABplppaaaa	145	0	0	0		0	0	0	0	0
302	1	58	173	-1	420	363	25.1	31	ABplppppaa	-267	0	0	0		0	0	0	0	0
303	1	256	294	-1	497	218	23.3	32	ABprpppppa	261	328	0	0		0	0	0	0	0
304	1	159	190	-1	386	340	25.3	32	ABplpapppa	133	0	0	0		0	0	0	0	0
305	1	276	78	-1	517	147	20.1	32	ABprapppaa	241	1088	0	0		0	0	0	0	0
306	1	239	77	-1	443	283	13.2	37	Epla	542	0	0	0		0	0	0	0	0
307	1	166	264	-1	243	185	25.3	29	ABarappaaa	219	-562	0	0		0	0	0	0	0
308	1	173	300	-1	383	126	21.7	30	ABprppaapa	275	-103	0	0		0	0	0	0	0
309	1	102	208	-1	529	246	24.4	31	ABprpppppp	264	-845	0	0		0	0	0	0	0
310	1	168	293	-1	367	411	18.6	29	ABplppapaa	488	0	0	0		0	0	0	0	0
311	1	163	179	-1	220	221	19.1	30	ABaraapppa	266	1314	0	0		0	0	0	0	0
312	1	271	156	-1	505	369	21.1	34	ABplapppa	322	37	0	0		0	0	0	0	0
313	1	61	134	-1	367	310	7.5	28	ABplaaappp	281	-507	0	0		0	0	0	0	0
314	1	192	97	-1	321	154	21.4	27	ABprpapaaa	219	64	0	0		0	0	0	0	0
315	1	175	46	-1	479	401	21.8	30	ABplppappp	271	220	0	0		0	0	0	0	0
316	1	208	140	-1	437	196	24.4	30	ABprpapppa	212	0	0	0		0	0	0	0	0
317	1	188	319	-1	377	180	24.8	23	ABprpappap	322	0	0	0		0	0	0	0	0
318	1	318	321	-1	451	238	19.0	29	Z2	237	-990	0	0		0	0	0	0	0
