# Supplementary material for: The AP-2 Transcription Factor APTF-2 Is Required for Neuroblast and Epidermal Morphogenesis in Caenorhabditis elegans Embryogenesis
Source: PLoS Genet. 2016 May 13;12(5):e1006048. doi: 10.1371/journal.pgen.1006048 (PMC4866721; doi:10.1371/journal.pgen.1006048)
Supplement: S2 Text — (ZIP) [file pgen.1006048.s030.zip › nuclei/t143-nuclei]

1	1	219	163	-1	81	230	20.2	29	ABaraaaaaa	275	94	0	0		0	0	0	0	0
2	1	180	154	-1	224	374	18.5	31	ABplpaaaap	134	0	0	0		0	0	0	0	0
3	1	70	296	-1	214	345	25.1	33	ABalppapap	313	-105	0	0		0	0	0	0	0
4	1	195	24	-1	558	169	20.9	32	ABprapppap	277	111	0	0		0	0	0	0	0
5	1	202	20	-1	486	134	21.7	30	ABprppappp	267	246	0	0		0	0	0	0	0
6	1	234	130	-1	160	385	13.5	30	ABalpppapa	-165	0	0	0		0	0	0	0	0
7	1	265	114	-1	99	199	12.5	29	ABalaaapar	269	202	0	0		0	0	0	0	0
8	1	10	143	-1	421	384	9.9	29	ABplapaapp	174	0	0	0		0	0	0	0	0
9	1	295	320	-1	593	306	12.7	30	Caaapp	98	0	0	0		0	0	0	0	0
10	1	132	283	-1	210	357	10.6	28	ABalppppap	461	0	0	0		0	0	0	0	0
11	1	151	243	-1	269	109	20.3	30	ABprpaaaap	237	51	0	0		0	0	0	0	0
12	1	262	239	-1	494	272	16.1	38	Eplp	383	264	0	0		0	0	0	0	0
13	1	44	101	-1	335	346	10.2	26	ABplapaaaa	435	0	0	0		0	0	0	0	0
14	1	251	32	-1	250	136	22.5	30	ABarappppa	280	1366	0	0		0	0	0	0	0
15	1	36	240	-1	227	381	22.7	30	ABalppappa	266	0	0	0		0	0	0	0	0
16	0	197	-1	-1	313	231	15.9	24		200	1018	0	0		0	0	0	0	0
17	1	137	197	-1	372	330	12.3	30	MSapppp	89	0	0	0		0	0	0	0	0
18	1	222	211	-1	410	140	6.8	26	ABprapaapa	249	100	0	0		0	0	0	0	0
19	1	189	177	-1	219	149	23.5	31	ABarapppap	206	0	0	0		0	0	0	0	0
20	1	4	11	-1	332	219	21.8	29	MSpapapa	228	121	0	0		0	0	0	0	0
21	1	32	172	-1	607	242	11.8	37	Cpapa	366	261	0	0		0	0	0	0	0
22	1	160	43	-1	132	367	14.7	29	ABalppaaap	239	417	0	0		0	0	0	0	0
23	1	120	40	-1	314	164	12.5	32	MSppppa	259	9	0	0		0	0	0	0	0
24	1	182	129	-1	155	367	21.1	29	ABalppapaa	263	246	0	0		0	0	0	0	0
25	1	43	55	-1	171	139	19.1	31	ABalaapapp	300	85	0	0		0	0	0	0	0
26	1	78	264	-1	220	379	15.5	29	ABplpaapaa	-177	0	0	0		0	0	0	0	0
27	1	9	39	-1	254	342	6.1	25	ABplaaapaa	224	-167	0	0		0	0	0	0	0
28	1	203	303	-1	368	356	9.6	28	ABplapaaap	265	-770	0	0		0	0	0	0	0
29	1	247	22	-1	212	141	9.2	28	ABpraapaap	76	0	0	0		0	0	0	0	0
30	1	223	3	-1	254	399	16.3	29	ABplpaapap	444	0	0	0		0	0	0	0	0
31	1	258	195	-1	369	391	22.8	31	ABplppaapa	269	416	0	0		0	0	0	0	0
32	1	39	287	-1	162	274	25.4	31	ABalpaaaap	260	1017	0	0		0	0	0	0	0
33	1	161	59	-1	178	145	11.2	30	ABalaapppp	329	0	0	0		0	0	0	0	0
34	1	220	289	-1	151	140	13.1	25	ABalaappap	180	-774	0	0		0	0	0	0	0
35	1	81	95	-1	182	343	20.1	30	ABalpapapa	65	0	0	0		0	0	0	0	0
36	1	30	99	-1	104	320	19.1	29	ABalpaappa	270	-676	0	0		0	0	0	0	0
37	1	62	50	-1	125	146	15.9	28	ABalaapapa	266	785	0	0		0	0	0	0	0
38	1	12	274	-1	227	223	22.4	30	ABarapaapp	308	391	0	0		0	0	0	0	0
39	1	254	89	-1	265	330	18.4	31	MSappaa	269	361	0	0		0	0	0	0	0
40	1	261	254	-1	297	129	16.0	27	ABprpaapaa	152	0	0	0		0	0	0	0	0
41	1	84	60	-1	320	153	6.6	27	ABarpapppa	228	388	0	0		0	0	0	0	0
42	1	210	96	-1	143	215	8.3	28	ABalapppaa	295	0	0	0		0	0	0	0	0
43	1	91	144	-1	131	340	17.6	29	ABalpaappp	19	0	0	0		0	0	0	0	0
44	1	65	257	-1	146	331	22.6	31	ABalpapaaa	29	0	0	0		0	0	0	0	0
45	1	228	168	-1	247	165	15.5	28	MSppapap	206	1209	0	0		0	0	0	0	0
46	1	315	205	-1	475	403	21.9	31	ABplppappp	309	1419	0	0		0	0	0	0	0
47	1	232	153	-1	352	315	25.4	31	ABplpappap	286	-218	0	0		0	0	0	0	0
48	1	289	82	-1	101	238	8.4	32	ABalappaa	270	-163	0	0		0	0	0	0	0
49	1	1	282	-1	131	254	6.8	31	ABalappap	126	0	0	0		0	0	0	0	0
50	1	169	260	-1	277	395	20.3	29	ABplpaaapp	161	0	0	0		0	0	0	0	0
51	1	165	227	-1	177	384	16.4	30	ABalppaapp	171	0	0	0		0	0	0	0	0
52	1	8	111	-1	369	105	12.3	29	ABpraapppa	147	0	0	0		0	0	0	0	0
53	1	298	223	-1	447	115	15.1	29	ABprappaaa	292	1079	0	0		0	0	0	0	0
54	1	183	171	-1	138	176	11.6	26	ABalaapppa	358	0	0	0		0	0	0	0	0
55	1	226	42	-1	242	124	9.3	27	ABpraapapa	126	0	0	0		0	0	0	0	0
56	1	21	36	-1	209	188	23.8	29	ABaraaappp	335	0	0	0		0	0	0	0	0
57	1	181	169	-1	554	347	18.7	32	ABplapappp	289	5	0	0		0	0	0	0	0
58	1	31	151	-1	346	367	24.4	31	ABplpapapp	312	426	0	0		0	0	0	0	0
59	1	225	306	311	423	296	6.7	32	ABarppaap	281	-26	0	0		0	0	0	0	0
60	1	135	105	-1	216	111	13.0	28	ABpraaapap	220	0	0	0		0	0	0	0	0
61	1	102	300	-1	306	176	17.5	30	MSpppaa	72	0	0	0		0	0	0	0	0
62	1	216	68	-1	404	300	15.2	32	Ealpp	323	1047	0	0		0	0	0	0	0
63	1	51	135	-1	235	126	19.7	30	ABprpaaaaa	265	-213	0	0		0	0	0	0	0
64	1	52	150	-1	538	354	10.5	33	ABarppapp	331	1074	0	0		0	0	0	0	0
65	1	129	281	-1	384	165	17.1	33	Dpap	328	215	0	0		0	0	0	0	0
66	1	94	83	-1	75	279	15.8	28	ABalaaaala	278	310	0	0		0	0	0	0	0
67	1	71	167	-1	157	255	17.1	28	ABaraapaap	260	328	0	0		0	0	0	0	0
68	1	257	58	-1	420	126	21.7	30	ABprppaapp	287	120	0	0		0	0	0	0	0
69	1	188	98	-1	292	124	21.3	33	ABarappppp	73	0	0	0		0	0	0	0	0
70	1	248	292	-1	319	338	13.3	30	MSapppa	-67	0	0	0		0	0	0	0	0
71	1	154	188	-1	273	204	23.2	31	ABarapapap	267	0	0	0		0	0	0	0	0
72	1	60	115	-1	192	243	21.8	29	ABarapaapa	239	-463	0	0		0	0	0	0	0
73	1	18	45	-1	127	196	19.9	30	ABaraaaaap	253	612	0	0		0	0	0	0	0
74	1	133	49	-1	404	417	17.9	28	ABplppapap	276	-274	0	0		0	0	0	0	0
75	1	294	203	-1	494	380	11.6	29	ABplapapaa	266	1234	0	0		0	0	0	0	0
76	1	300	293	-1	398	339	8.4	27	ABplapaapa	219	550	0	0		0	0	0	0	0
77	1	306	294	-1	447	284	12.8	36	Epla	367	-267	0	0		0	0	0	0	0
78	1	305	21	-1	518	145	20.2	30	ABprapppaa	264	1076	0	0		0	0	0	0	0
79	1	134	252	-1	138	303	8.5	27	ABalapapap	195	-523	0	0		0	0	0	0	0
80	1	212	47	-1	95	175	14.8	26	ABalaapaaa	220	657	0	0		0	0	0	0	0
81	1	113	308	-1	247	392	19.7	28	ABplpaaapa	112	0	0	0		0	0	0	0	0
82	1	24	125	-1	104	250	12.2	26	MSaaaaaa	11	0	0	0		0	0	0	0	0
83	1	126	199	-1	198	340	5.7	31	ABplaapaap	278	736	0	0		0	0	0	0	0
84	1	171	155	-1	528	382	18.5	30	ABplappapp	280	-500	0	0		0	0	0	0	0
85	1	163	270	-1	373	177	11.9	32	MSppppp	309	0	0	0		0	0	0	0	0
86	1	280	192	-1	315	402	16.9	30	ABplpaappp	420	0	0	0		0	0	0	0	0
87	1	285	266	-1	457	338	24.6	33	ABplppppap	271	183	0	0		0	0	0	0	0
88	1	194	75	-1	216	254	6.6	31	ABarpaaap	289	427	0	0		0	0	0	0	0
89	1	93	228	-1	197	390	19.5	28	ABplpaaaaa	33	0	0	0		0	0	0	0	0
90	1	83	103	-1	106	327	12.0	27	ABalapaapp	277	122	0	0		0	0	0	0	0
91	1	140	208	-1	451	115	19.4	30	ABprppappa	293	827	0	0		0	0	0	0	0
92	1	281	250	-1	506	309	6.4	37	Caaaa	343	-214	0	0		0	0	0	0	0
93	1	200	14	-1	241	100	15.8	27	ABpraaaapp	83	0	0	0		0	0	0	0	0
94	1	104	62	-1	131	298	19.8	34	ABalpaapap	325	13	0	0		0	0	0	0	0
95	1	187	108	-1	69	316	12.7	26	ABalapaapa	-37	0	0	0		0	0	0	0	0
96	1	66	5	-1	233	373	12.5	27	ABalpppppa	262	582	0	0		0	0	0	0	0
97	1	314	140	-1	314	149	21.4	27	ABprpapaaa	255	1315	0	0		0	0	0	0	0
98	1	108	12	-1	105	262	20.4	31	ABalpaapaa	343	0	0	0		0	0	0	0	0
99	1	77	53	-1	407	192	6.5	30	ABarpppaa	139	0	0	0		0	0	0	0	0
100	1	186	218	-1	409	155	14.1	31	Dppa	315	202	0	0		0	0	0	0	0
101	1	119	244	-1	313	188	22.3	34	ABarapappp	300	1021	0	0		0	0	0	0	0
102	1	236	253	-1	254	294	12.2	31	Ealaa	311	-245	0	0		0	0	0	0	0
103	1	47	165	-1	566	363	14.6	29	ABplapappa	261	45	0	0		0	0	0	0	0
104	1	118	120	-1	205	108	15.8	26	ABpraaaaap	229	1000	0	0		0	0	0	0	0
105	1	6	132	-1	456	355	8.2	34	ABarppapa	273	0	0	0		0	0	0	0	0
106	1	27	237	-1	200	299	6.4	29	ABplaaaaap	261	68	0	0		0	0	0	0	0
107	1	274	193	-1	336	166	16.6	30	MSpppap	261	-150	0	0		0	0	0	0	0
108	1	170	122	-1	177	199	23.7	28	ABaraaappa	28	0	0	0		0	0	0	0	0
109	1	112	15	-1	140	297	14.2	31	MSapaaa	301	807	0	0		0	0	0	0	0
110	1	46	31	-1	150	313	5.6	28	ABplaapaaa	140	0	0	0		0	0	0	0	0
111	1	141	162	-1	478	367	24.3	34	ABplpppaap	314	1007	0	0		0	0	0	0	0
112	1	107	64	-1	123	220	22.3	33	ABaraaapaa	-280	0	0	0		0	0	0	0	0
113	1	246	86	-1	209	290	19.4	31	ABalpaaapp	173	0	0	0		0	0	0	0	0
114	1	136	233	-1	508	159	23.4	31	ABprpppaap	267	13	0	0		0	0	0	0	0
115	1	73	247	-1	161	186	9.6	27	ABalapppap	-228	0	0	0		0	0	0	0	0
116	1	138	318	-1	480	184	24.7	31	ABprppppap	253	995	0	0		0	0	0	0	0
117	1	193	157	-1	386	139	9.4	28	ABprapaaap	-197	0	0	0		0	0	0	0	0
118	1	64	256	-1	439	387	23.7	32	ABplpppaaa	286	1661	0	0		0	0	0	0	0
119	1	178	174	-1	141	201	13.5	27	MSpaaaaa	-10	0	0	0		0	0	0	0	0
120	1	177	141	-1	204	166	15.1	27	MSppapaa	220	600	0	0		0	0	0	0	0
121	1	123	81	-1	285	165	6.8	33	ABarpappa	194	0	0	0		0	0	0	0	0
122	1	115	93	-1	160	224	21.1	31	ABaraaapap	75	0	0	0		0	0	0	0	0
123	1	278	33	313	324	217	12.5	36	Eara	254	440	0	0		0	0	0	0	0
124	1	145	28	-1	274	244	15.2	30	MSaaapp	164	0	0	0		0	0	0	0	0
125	1	264	277	-1	239	263	14.8	30	MSaaapap	285	-664	0	0		0	0	0	0	0
126	1	159	225	-1	377	349	19.8	36	MSaappp	320	76	0	0		0	0	0	0	0
127	1	114	56	-1	188	228	17.3	31	ABaraappap	302	183	0	0		0	0	0	0	0
128	1	296	1	-1	287	204	6.6	29	ABarpapapp	408	0	0	0		0	0	0	0	0
129	1	267	299	-1	462	178	14.7	32	Dppp	321	845	0	0		0	0	0	0	0
130	1	79	106	-1	355	155	9.4	28	ABprapaaaa	214	160	0	0		0	0	0	0	0
131	1	149	72	-1	409	105	13.1	29	ABpraapppp	65	0	0	0		0	0	0	0	0
132	1	35	138	-1	171	361	11.4	27	ABalppppaa	145	0	0	0		0	0	0	0	0
133	1	201	158	-1	317	378	11.3	29	ABplaappap	462	0	0	0		0	0	0	0	0
134	1	313	202	-1	365	308	7.5	28	ABplaaappp	182	0	0	0		0	0	0	0	0
135	1	191	242	-1	307	271	17.1	30	MSaapaap	134	0	0	0		0	0	0	0	0
136	1	144	226	-1	285	100	10.5	26	ABpraappaa	219	44	0	0		0	0	0	0	0
137	1	121	232	-1	277	375	12.7	30	ABalpppppp	285	430	0	0		0	0	0	0	0
138	1	110	159	-1	510	136	8.9	28	ABprapapaa	422	0	0	0		0	0	0	0	0
139	1	59	27	-1	509	172	6.9	32	ABarppppa	596	0	0	0		0	0	0	0	0
140	1	316	191	-1	429	196	24.1	30	ABprpapppa	302	188	0	0		0	0	0	0	0
141	1	40	19	-1	247	398	11.0	25	ABplaappaa	27	0	0	0		0	0	0	0	0
142	1	96	301	-1	165	178	17.3	27	MSppaaaa	236	853	0	0		0	0	0	0	0
143	1	50	128	-1	215	270	10.1	29	MSaaaapp	245	118	0	0		0	0	0	0	0
144	1	45	234	-1	84	267	9.6	26	ABalapaaap	219	333	0	0		0	0	0	0	0
145	1	58	139	-1	186	209	12.8	31	MSpaaaap	299	-780	0	0		0	0	0	0	0
146	1	233	251	-1	239	129	12.7	28	ABpraaappa	226	-520	0	0		0	0	0	0	0
147	1	80	136	-1	227	199	15.8	28	MSpaapaa	253	70	0	0		0	0	0	0	0
148	1	252	54	-1	507	291	24.6	29	ABplpppapp	269	1015	0	0		0	0	0	0	0
149	1	156	34	-1	132	153	9.7	26	ABalaaappr	252	-30	0	0		0	0	0	0	0
150	1	179	121	-1	108	226	18.2	26	ABaraaaapa	195	153	0	0		0	0	0	0	0
151	1	266	229	-1	492	207	19.4	36	Cppap	364	-474	0	0		0	0	0	0	0
152	1	16	286	-1	251	234	24.8	31	ABarapapaa	288	-168	0	0		0	0	0	0	0
153	1	29	209	-1	142	378	18.2	27	ABalppaapa	229	0	0	0		0	0	0	0	0
154	1	282	291	-1	502	307	21.3	34	Cappp	336	802	0	0		0	0	0	0	0
155	1	253	179	-1	212	130	17.6	31	ABpraaaapa	-136	0	0	0		0	0	0	0	0
156	1	312	37	-1	501	366	21.0	33	ABplapppa	288	-15	0	0		0	0	0	0	0
157	1	211	65	-1	438	405	13.2	29	ABplappaaa	263	-575	0	0		0	0	0	0	0
158	1	17	200	-1	81	289	11.7	28	ABalapaaaa	-33	0	0	0		0	0	0	0	0
159	1	185	206	-1	440	123	10.3	29	ABprapaapp	259	640	0	0		0	0	0	0	0
160	1	217	166	-1	531	386	14.5	28	ABplapapap	47	0	0	0		0	0	0	0	0
161	1	5	207	-1	168	272	11.7	30	MSaaaapa	277	104	0	0		0	0	0	0	0
162	1	270	319	-1	495	264	23.4	30	ABplpppppp	231	553	0	0		0	0	0	0	0
163	1	124	230	-1	453	165	22.3	30	ABprppppaa	225	153	0	0		0	0	0	0	0
164	1	103	84	-1	266	252	6.3	35	ABarpaapa	358	560	0	0		0	0	0	0	0
165	1	176	265	-1	571	283	23.5	32	Caappv	324	987	0	0		0	0	0	0	0
166	1	100	204	-1	260	230	11.7	32	MSpaaapp	306	132	0	0		0	0	0	0	0
167	1	87	30	-1	182	242	6.7	30	ABarpaaaa	-431	0	0	0		0	0	0	0	0
168	1	263	210	-1	75	233	9.6	28	ABalaaapal	250	132	0	0		0	0	0	0	0
169	1	207	61	-1	196	267	14.3	29	MSaaapaa	297	-16	0	0		0	0	0	0	0
170	1	53	91	-1	342	230	18.4	31	MSpapaap	311	-897	0	0		0	0	0	0	0
171	1	239	263	-1	384	402	14.5	30	ABplaapppp	615	0	0	0		0	0	0	0	0
172	1	179	190	-1	136	228	17.1	26	ABaraaaapp	198	469	0	0		0	0	0	0	0
173	1	302	161	-1	423	361	24.8	30	ABplppppaa	301	48	0	0		0	0	0	0	0
174	1	28	152	-1	225	359	7.1	27	ABplaapapa	230	-165	0	0		0	0	0	0	0
175	1	14	57	-1	285	93	17.4	28	ABprpaaapp	9	0	0	0		0	0	0	0	0
176	1	168	113	-1	218	349	22.3	29	ABalpapapp	279	0	0	0		0	0	0	0	0
177	1	249	186	-1	188	323	15.2	30	MSapaap	-234	0	0	0		0	0	0	0	0
178	1	75	181	-1	183	233	24.9	31	ABarapaaaa	288	290	0	0		0	0	0	0	0
179	1	311	85	-1	222	220	18.9	30	ABaraapppa	299	-665	0	0		0	0	0	0	0
180	1	147	268	-1	537	145	12.5	29	ABprapapap	165	0	0	0		0	0	0	0	0
181	1	301	297	-1	313	393	20.7	31	ABplppaaaa	293	164	0	0		0	0	0	0	0
182	1	229	8	-1	212	204	5.7	28	ABarpapaap	237	-215	0	0		0	0	0	0	0
183	1	7	196	-1	226	331	15.0	30	MSapapa	62	0	0	0		0	0	0	0	0
184	1	49	92	-1	341	394	13.8	29	ABplaapppa	294	606	0	0		0	0	0	0	0
185	1	34	133	-1	178	151	7.4	28	ABpraapaaa	51	0	0	0		0	0	0	0	0
186	1	290	78	-1	126	352	10.8	27	ABalpppaaa	196	0	0	0		0	0	0	0	0
187	1	215	182	-1	276	201	20.6	29	ABarapappa	266	-794	0	0		0	0	0	0	0
188	1	101	221	-1	402	349	14.3	30	Dapa	296	-118	0	0		0	0	0	0	0
189	1	299	69	-1	378	241	22.7	31	MSpapapp	306	-450	0	0		0	0	0	0	0
190	1	304	276	-1	384	341	25.9	34	ABplpapppa	320	850	0	0		0	0	0	0	0
191	1	54	298	-1	274	122	12.7	30	ABpraaappp	189	0	0	0		0	0	0	0	0
192	1	68	38	-1	168	130	15.7	29	ABpraaaaaa	274	-575	0	0		0	0	0	0	0
193	1	56	100	-1	361	82	17.6	26	ABprppaaap	221	357	0	0		0	0	0	0	0
194	1	134	184	-1	112	286	9.9	25	ABalapapaa	108	0	0	0		0	0	0	0	0
195	1	22	25	-1	546	350	22.9	34	ABplappppa	337	185	0	0		0	0	0	0	0
196	1	284	2	-1	455	132	23.5	32	ABprpppaaa	285	-509	0	0		0	0	0	0	0
197	1	41	119	-1	240	174	7.8	27	ABalappppp	181	144	0	0		0	0	0	0	0
198	1	38	236	-1	303	305	24.7	33	ABplpappaa	302	96	0	0		0	0	0	0	0
199	1	146	23	-1	151	328	11.3	27	ABalapappa	271	0	0	0		0	0	0	0	0
200	1	277	146	-1	378	131	25.5	33	ABprpapapa	321	227	0	0		0	0	0	0	0
201	1	272	235	-1	562	157	10.2	28	ABprapappa	265	-398	0	0		0	0	0	0	0
202	1	69	46	-1	538	205	16.4	34	Cpppa	341	223	0	0		0	0	0	0	0
203	1	242	112	-1	568	190	9.2	33	ABarppppp	330	550	0	0		0	0	0	0	0
204	1	23	76	-1	171	278	21.7	28	ABalpaaapa	288	1420	0	0		0	0	0	0	0
205	1	127	170	-1	114	159	12.9	24	ABalaappaa	220	0	0	0		0	0	0	0	0
206	1	204	164	-1	148	375	9.8	27	ABalpppaap	169	0	0	0		0	0	0	0	0
207	1	244	87	-1	335	106	19.4	32	ABprppaaaa	325	-644	0	0		0	0	0	0	0
208	1	309	147	-1	528	245	24.2	31	ABprpppppp	313	66	0	0		0	0	0	0	0
209	1	175	259	-1	88	194	9.7	28	ABalaaappl	259	81	0	0		0	0	0	0	0
210	1	235	187	-1	272	125	17.2	28	ABprpaaapa	99	0	0	0		0	0	0	0	0
211	1	106	131	-1	200	387	13.0	28	ABalpppapp	512	0	0	0		0	0	0	0	0
212	1	2	4	-1	221	200	12.5	28	MSpaaapa	123	0	0	0		0	0	0	0	0
213	1	243	134	-1	303	104	13.6	30	ABprpaappa	260	836	0	0		0	0	0	0	0
214	1	117	67	-1	279	336	14.7	30	MSapapp	299	65	0	0		0	0	0	0	0
215	1	63	126	-1	75	242	14.7	28	ABalaaaarl	235	0	0	0		0	0	0	0	0
216	1	255	71	-1	181	320	24.6	29	ABalpapaap	243	75	0	0		0	0	0	0	0
217	1	85	213	-1	527	185	23.4	31	ABprpppapa	247	16	0	0		0	0	0	0	0
218	0	-1	-1	-1	544	211	24.5	28		282	436	0	0		0	0	0	0	0
219	1	116	307	-1	380	104	18.8	30	ABprppapaa	282	-218	0	0		0	0	0	0	0
220	1	271	314	-1	417	203	21.5	37	MSpappp	339	168	0	0		0	0	0	0	0
221	1	152	194	-1	274	190	15.6	29	MSpaapap	265	368	0	0		0	0	0	0	0
222	1	162	156	-1	180	155	22.7	31	ABarapppaa	103	0	0	0		0	0	0	0	0
223	1	74	198	-1	280	274	22.6	31	ABalpapppp	296	-835	0	0		0	0	0	0	0
224	1	205	124	-1	272	288	18.3	30	MSaapaaa	256	133	0	0		0	0	0	0	0
225	1	88	10	-1	426	342	19.5	34	Capaa	343	-189	0	0		0	0	0	0	0
226	1	122	271	-1	553	297	8.1	31	Caaapa	292	1373	0	0		0	0	0	0	0
227	1	245	273	-1	341	404	19.5	25	ABplppaaap	181	153	0	0		0	0	0	0	0
228	1	288	104	-1	542	234	20.5	35	Cpppp	354	-132	0	0		0	0	0	0	0
229	1	259	35	-1	324	116	16.1	28	ABprpaapap	235	-740	0	0		0	0	0	0	0
230	1	167	88	-1	608	233	18.5	35	Cpapp	356	-584	0	0		0	0	0	0	0
231	1	48	52	-1	188	285	17.1	31	ABaraapapa	301	1236	0	0		0	0	0	0	0
232	1	55	288	-1	468	227	25.5	34	ABprpapppp	312	-331	0	0		0	0	0	0	0
233	1	139	272	-1	435	227	12.1	38	Epra	379	-595	0	0		0	0	0	0	0
234	1	143	315	-1	458	286	23.3	33	ABplpppppa	332	76	0	0		0	0	0	0	0
235	1	224	290	-1	447	336	14.0	33	Dapp	330	-177	0	0		0	0	0	0	0
236	1	86	219	-1	199	183	19.7	27	MSppaaap	269	25	0	0		0	0	0	0	0
237	1	111	212	-1	237	264	18.1	30	ABaraapapp	136	0	0	0		0	0	0	0	0
238	1	155	246	-1	571	165	15.6	30	ABprapappp	287	-395	0	0		0	0	0	0	0
239	1	148	216	-1	242	172	19.4	31	MSppaap	256	1022	0	0		0	0	0	0	0
240	1	279	142	-1	287	403	16.4	31	ABplpaappa	-167	0	0	0		0	0	0	0	0
241	1	227	185	-1	374	197	22.3	31	MSpappa	265	-645	0	0		0	0	0	0	0
242	1	208	278	-1	344	292	14.4	31	Ealpa	260	-180	0	0		0	0	0	0	0
243	1	67	267	-1	121	290	23.5	32	ABalpaaaaa	197	0	0	0		0	0	0	0	0
244	1	256	51	-1	190	340	9.1	28	ABalapappp	-216	0	0	0		0	0	0	0	0
245	1	214	149	-1	139	241	12.6	30	MSaaaaap	223	0	0	0		0	0	0	0	0
246	1	20	180	-1	331	115	10.5	30	ABpraappap	212	0	0	0		0	0	0	0	0
247	1	291	16	-1	288	133	24.5	32	ABarappapa	281	300	0	0		0	0	0	0	0
248	1	97	127	-1	419	109	18.4	29	ABprppapap	126	0	0	0		0	0	0	0	0
249	1	19	63	-1	164	201	6.1	26	ABarpapaaa	214	849	0	0		0	0	0	0	0
250	1	190	248	-1	386	245	6.0	33	ABarppaaa	332	513	0	0		0	0	0	0	0
251	1	221	255	-1	183	133	13.4	29	ABpraaapaa	245	809	0	0		0	0	0	0	0
252	1	231	222	-1	241	310	7.3	28	ABplaaaapa	244	0	0	0		0	0	0	0	0
253	1	209	160	-1	494	131	13.3	29	ABprappapa	273	-263	0	0		0	0	0	0	0
254	1	92	13	-1	264	377	23.6	31	ABalppappp	71	0	0	0		0	0	0	0	0
255	1	196	70	-1	226	264	24.9	29	ABarapaaap	298	-210	0	0		0	0	0	0	0
256	1	99	262	-1	251	204	6.1	28	ABarpapapa	267	1404	0	0		0	0	0	0	0
257	1	240	44	-1	495	132	17.5	31	ABprappaap	291	-227	0	0		0	0	0	0	0
258	1	173	173	-1	534	144	16.1	31	ABprappapp	300	97	0	0		0	0	0	0	0
259	1	42	7	-1	262	173	11.7	30	MSppapp	304	664	0	0		0	0	0	0	0
260	1	268	183	-1	577	315	17.3	34	Caapa	345	1415	0	0		0	0	0	0	0
261	1	283	48	-1	335	336	7.1	28	ABplaaappa	269	444	0	0		0	0	0	0	0
262	1	82	312	-1	367	192	7.4	29	ABarpapppp	197	440	0	0		0	0	0	0	0
263	1	158	215	-1	100	193	16.5	29	ABalaaaarr	42	0	0	0		0	0	0	0	0
264	1	307	201	-1	242	184	25.5	31	ABarappaaa	275	-535	0	0		0	0	0	0	0
265	1	275	217	-1	302	355	24.3	31	ABplpapapa	152	0	0	0		0	0	0	0	0
266	1	61	6	-1	243	280	21.9	30	ABalpapppa	292	-404	0	0		0	0	0	0	0
267	1	218	178	-1	454	166	6.6	33	ABarpppap	162	0	0	0		0	0	0	0	0
268	1	33	176	-1	499	331	16.5	33	Cappa	-8	0	0	0		0	0	0	0	0
269	1	269	41	-1	341	121	24.1	31	ABarappapp	95	0	0	0		0	0	0	0	0
270	1	98	118	-1	428	413	20.6	28	ABplppappa	256	-1017	0	0		0	0	0	0	0
271	1	41	77	-1	189	182	8.0	27	ABalappppa	196	-443	0	0		0	0	0	0	0
272	1	238	280	-1	402	401	22.9	29	ABplppaapp	266	931	0	0		0	0	0	0	0
273	1	26	224	-1	613	288	17.6	33	Caappd	297	-502	0	0		0	0	0	0	0
274	1	286	107	-1	302	336	17.6	33	MSappap	305	1395	0	0		0	0	0	0	0
275	1	213	214	-1	574	214	22.8	31	ABprappppp	317	32	0	0		0	0	0	0	0
276	1	241	148	-1	297	342	6.8	28	ABplaaapap	274	-49	0	0		0	0	0	0	0
277	1	57	137	-1	279	339	22.4	30	ABplpapaap	275	192	0	0		0	0	0	0	0
278	1	250	29	-1	282	174	24.9	29	ABarappaap	232	0	0	0		0	0	0	0	0
279	1	198	258	-1	357	318	21.6	30	MSaappa	292	287	0	0		0	0	0	0	0
280	1	276	94	-1	487	229	14.3	38	Eprp	385	234	0	0		0	0	0	0	0
281	1	164	145	-1	322	250	5.9	36	ABarpaapp	439	0	0	0		0	0	0	0	0
282	1	128	73	-1	257	360	9.0	29	ABplaapapp	-103	0	0	0		0	0	0	0	0
283	1	199	110	-1	280	133	9.4	29	ABpraapapp	-237	0	0	0		0	0	0	0	0
284	1	157	310	-1	457	300	19.4	35	Capap	336	-581	0	0		0	0	0	0	0
285	1	174	284	-1	471	240	5.7	38	Cpaaa	388	100	0	0		0	0	0	0	0
286	1	125	109	-1	420	319	24.5	32	ABplpapppp	315	563	0	0		0	0	0	0	0
287	1	273	269	-1	251	326	23.6	29	ABplpapaaa	292	1464	0	0		0	0	0	0	0
288	1	184	66	-1	285	305	7.4	28	ABplaaaapp	378	0	0	0		0	0	0	0	0
289	1	105	220	-1	151	203	16.5	27	ABaraappaa	489	0	0	0		0	0	0	0	0
290	1	230	26	-1	341	89	14.9	28	ABprpaappp	-127	0	0	0		0	0	0	0	0
291	1	206	97	-1	306	280	20.8	29	MSaapapa	210	-155	0	0		0	0	0	0	0
292	1	150	304	-1	169	285	7.0	25	ABplaaaaaa	-33	0	0	0		0	0	0	0	0
293	1	310	241	-1	366	410	18.6	29	ABplppapaa	248	-4	0	0		0	0	0	0	0
294	1	303	175	-1	494	218	23.3	30	ABprpppppa	305	598	0	0		0	0	0	0	0
295	1	260	123	-1	330	275	10.6	32	Ealap	316	-566	0	0		0	0	0	0	0
296	1	25	295	-1	332	333	17.4	27	Daaa	37	0	0	0		0	0	0	0	0
297	1	153	316	-1	355	144	21.3	30	ABprpapaap	267	186	0	0		0	0	0	0	0
298	1	90	238	-1	338	168	25.6	33	ABprpappaa	303	660	0	0		0	0	0	0	0
299	1	95	261	-1	496	325	24.6	32	ABplpppapa	268	174	0	0		0	0	0	0	0
300	1	308	275	-1	383	119	21.8	29	ABprppaapa	276	1049	0	0		0	0	0	0	0
301	1	15	317	-1	365	147	14.8	28	Dpaa	267	-494	0	0		0	0	0	0	0
302	1	172	302	-1	104	348	14.8	25	ABalppaaaa	226	1263	0	0		0	0	0	0	0
303	1	13	245	-1	351	273	21.2	32	MSaapapp	261	464	0	0		0	0	0	0	0
304	1	192	189	-1	297	233	19.9	29	MSpapaaa	264	136	0	0		0	0	0	0	0
305	1	293	102	-1	402	237	15.5	39	Earp	387	838	0	0		0	0	0	0	0
306	1	11	80	-1	115	264	16.9	27	ABaraapaaa	343	0	0	0		0	0	0	0	0
307	1	166	305	-1	372	348	16.4	31	Daap	314	575	0	0		0	0	0	0	0
308	1	109	116	-1	88	327	16.0	28	ABalaaaalp	25	0	0	0		0	0	0	0	0
309	1	130	74	-1	483	396	15.1	29	ABplappapa	251	-169	0	0		0	0	0	0	0
310	1	76	231	-1	190	292	22.7	22	ABalpappaa	159	465	0	0		0	0	0	0	0
311	1	72	279	-1	580	182	18.5	29	ABprappppa	18	0	0	0		0	0	0	0	0
312	1	237	285	-1	569	241	7.3	35	Cpaap	353	765	0	0		0	0	0	0	0
313	1	3	90	-1	462	404	18.4	31	ABplappaap	307	-232	0	0		0	0	0	0	0
314	1	89	18	-1	450	178	18.6	34	Cppaa	339	621	0	0		0	0	0	0	0
315	1	287	321	-1	546	306	24.9	32	ABplappppp	89	0	0	0		0	0	0	0	0
316	1	131	249	-1	265	233	18.3	28	ABaraapppp	165	0	0	0		0	0	0	0	0
317	1	297	17	-1	128	168	17.5	26	ABalaapaap	0	0	0	0		0	0	0	0	0
318	1	142	117	-1	216	296	22.4	31	ABalpappap	-96	0	0	0		0	0	0	0	0
319	1	317	322	-1	371	170	24.1	24	ABprpappap	214	0	0	0		0	0	0	0	0
320	1	292	309	-1	415	151	25.0	29	ABprpapapp	-177	0	0	0		0	0	0	0	0
321	1	318	323	-1	445	234	18.0	29	Z2	237	-990	0	0		0	0	0	0	0
