# Supplementary material for: The AP-2 Transcription Factor APTF-2 Is Required for Neuroblast and Epidermal Morphogenesis in Caenorhabditis elegans Embryogenesis
Source: PLoS Genet. 2016 May 13;12(5):e1006048. doi: 10.1371/journal.pgen.1006048 (PMC4866721; doi:10.1371/journal.pgen.1006048)
Supplement: S2 Text — (ZIP) [file pgen.1006048.s030.zip › nuclei/t144-nuclei]

1	1	128	99	-1	287	203	6.8	29	ABarpapapp	294	104	0	0		0	0	0	0	0
2	1	196	239	-1	456	132	23.5	32	ABprpppaaa	302	17	0	0		0	0	0	0	0
3	1	30	151	-1	255	399	16.1	29	ABplpaapap	240	146	0	0		0	0	0	0	0
4	1	212	254	-1	221	201	12.3	28	MSpaaapa	123	0	0	0		0	0	0	0	0
5	1	96	49	-1	230	372	12.6	28	ABalpppppa	-55	0	0	0		0	0	0	0	0
6	1	266	256	-1	245	279	22.3	30	ABalpapppa	258	1768	0	0		0	0	0	0	0
7	1	259	65	-1	260	171	11.8	31	MSppapp	314	-37	0	0		0	0	0	0	0
8	1	182	158	-1	213	200	5.9	28	ABarpapaap	244	1042	0	0		0	0	0	0	0
9	0	218	-1	-1	543	205	24.6	29		245	-102	0	0		0	0	0	0	0
10	1	225	308	-1	428	339	19.5	34	Capaa	328	-330	0	0		0	0	0	0	0
11	1	20	202	-1	333	215	22.2	29	MSpapapa	267	125	0	0		0	0	0	0	0
12	1	98	67	-1	108	253	20.5	29	ABalpaapaa	296	-921	0	0		0	0	0	0	0
13	1	254	31	-1	264	376	23.4	31	ABalppappp	302	394	0	0		0	0	0	0	0
14	1	93	90	-1	242	100	15.7	28	ABpraaaapp	355	0	0	0		0	0	0	0	0
15	1	109	240	-1	140	299	14.4	30	MSapaaa	285	-11	0	0		0	0	0	0	0
16	1	247	253	-1	287	133	24.7	33	ABarappapa	329	28	0	0		0	0	0	0	0
17	1	317	133	-1	133	163	17.4	28	ABalaapaap	228	946	0	0		0	0	0	0	0
18	1	314	298	-1	445	177	18.5	33	Cppaa	329	254	0	0		0	0	0	0	0
19	1	141	148	-1	253	400	11.5	25	ABplaappaa	213	-634	0	0		0	0	0	0	0
20	1	5	153	-1	483	129	21.4	29	ABprppappp	290	-576	0	0		0	0	0	0	0
21	1	78	116	-1	517	145	20.2	30	ABprapppaa	299	87	0	0		0	0	0	0	0
22	1	29	230	-1	214	147	8.6	29	ABpraapaap	243	-201	0	0		0	0	0	0	0
23	1	199	142	-1	154	327	11.1	27	ABalapappa	253	0	0	0		0	0	0	0	0
24	1	4	289	-1	555	162	20.4	32	ABprapppap	109	0	0	0		0	0	0	0	0
25	1	195	135	-1	547	351	23.4	31	ABplappppa	288	-987	0	0		0	0	0	0	0
26	1	290	11	-1	340	95	14.8	28	ABprpaappp	284	-690	0	0		0	0	0	0	0
27	1	139	137	-1	512	173	7.0	32	ABarppppa	112	0	0	0		0	0	0	0	0
28	1	124	37	-1	269	247	15.6	29	MSaaapp	400	0	0	0		0	0	0	0	0
29	1	278	190	-1	283	176	25.0	30	ABarappaap	305	845	0	0		0	0	0	0	0
30	1	167	78	-1	179	245	6.7	30	ABarpaaaa	298	-4	0	0		0	0	0	0	0
31	1	110	284	-1	156	318	5.6	27	ABplaapaaa	238	-271	0	0		0	0	0	0	0
32	1	14	29	-1	247	137	22.5	31	ABarappppa	301	795	0	0		0	0	0	0	0
33	1	123	322	-1	305	221	12.4	29	Earaa	206	149	0	0		0	0	0	0	0
34	1	149	219	-1	136	150	9.8	27	ABalaaappr	254	738	0	0		0	0	0	0	0
35	1	229	291	-1	320	112	16.4	28	ABprpaapap	246	-195	0	0		0	0	0	0	0
36	1	56	165	-1	208	188	23.8	29	ABaraaappp	255	350	0	0		0	0	0	0	0
37	1	156	245	-1	510	364	20.9	33	ABplapppa	255	604	0	0		0	0	0	0	0
38	1	192	209	-1	167	129	15.7	27	ABpraaaaaa	270	411	0	0		0	0	0	0	0
39	1	27	216	-1	254	343	6.1	25	ABplaaapaa	218	151	0	0		0	0	0	0	0
40	1	23	30	-1	313	164	12.5	32	MSppppa	36	0	0	0		0	0	0	0	0
41	1	269	75	-1	340	121	23.8	30	ABarappapp	299	102	0	0		0	0	0	0	0
42	1	55	241	-1	243	121	9.3	29	ABpraapapa	435	0	0	0		0	0	0	0	0
43	1	22	157	-1	130	369	15.2	28	ABalppaaap	284	-1406	0	0		0	0	0	0	0
44	1	257	23	-1	493	129	17.5	31	ABprappaap	303	98	0	0		0	0	0	0	0
45	1	73	144	-1	131	193	19.6	29	ABaraaaaap	219	0	0	0		0	0	0	0	0
46	1	202	225	-1	540	198	16.4	34	Cpppa	279	199	0	0		0	0	0	0	0
47	1	80	55	-1	99	169	14.6	26	ABalaapaaa	210	1291	0	0		0	0	0	0	0
48	1	261	248	-1	334	342	7.1	27	ABplaaappa	268	-216	0	0		0	0	0	0	0
49	1	74	238	-1	409	416	17.9	27	ABplppapap	250	395	0	0		0	0	0	0	0
50	1	37	249	-1	130	142	15.8	28	ABalaapapa	339	0	0	0		0	0	0	0	0
51	1	244	33	-1	190	335	9.9	27	ABalapappp	257	-179	0	0		0	0	0	0	0
52	1	231	10	-1	186	280	17.2	31	ABaraapapa	278	-26	0	0		0	0	0	0	0
53	1	99	212	-1	408	186	6.5	30	ABarpppaa	296	-739	0	0		0	0	0	0	0
54	1	148	14	-1	504	289	24.5	30	ABplpppapp	252	878	0	0		0	0	0	0	0
55	1	25	69	-1	174	137	19.1	30	ABalaapapp	298	-578	0	0		0	0	0	0	0
56	1	127	41	-1	189	224	17.1	30	ABaraappap	90	0	0	0		0	0	0	0	0
57	1	175	119	-1	287	92	17.4	28	ABprpaaapp	8	0	0	0		0	0	0	0	0
58	1	68	138	-1	417	126	22.1	31	ABprppaapp	263	1120	0	0		0	0	0	0	0
59	1	33	51	-1	179	146	10.7	30	ABalaapppp	-92	0	0	0		0	0	0	0	0
60	1	41	237	-1	324	151	6.4	28	ABarpapppa	244	380	0	0		0	0	0	0	0
61	1	169	208	-1	195	266	13.9	29	MSaaapaa	295	-134	0	0		0	0	0	0	0
62	1	94	94	-1	131	291	19.7	34	ABalpaapap	341	1218	0	0		0	0	0	0	0
63	1	249	294	-1	164	204	5.8	27	ABarpapaaa	234	225	0	0		0	0	0	0	0
64	1	112	154	-1	124	218	21.9	33	ABaraaapaa	314	0	0	0		0	0	0	0	0
65	1	157	242	-1	443	406	13.3	30	ABplappaaa	257	374	0	0		0	0	0	0	0
66	1	288	185	-1	282	305	7.3	28	ABplaaaapp	245	1634	0	0		0	0	0	0	0
67	1	214	20	-1	278	335	14.6	31	MSapapp	284	-290	0	0		0	0	0	0	0
68	1	62	40	-1	405	300	15.4	32	Ealpp	276	887	0	0		0	0	0	0	0
69	1	189	48	-1	379	237	22.6	30	MSpapapp	250	-1006	0	0		0	0	0	0	0
70	1	255	290	-1	222	265	24.8	29	ABarapaaap	229	-1046	0	0		0	0	0	0	0
71	1	216	35	-1	183	318	24.7	30	ABalpapaap	287	-236	0	0		0	0	0	0	0
72	1	131	38	-1	407	105	13.2	30	ABpraapppp	76	0	0	0		0	0	0	0	0
73	1	282	8	-1	257	358	9.2	29	ABplaapapp	291	1174	0	0		0	0	0	0	0
74	1	309	281	-1	486	396	15.3	29	ABplappapa	245	95	0	0		0	0	0	0	0
75	1	88	189	-1	215	255	6.6	31	ABarpaaap	300	456	0	0		0	0	0	0	0
76	1	204	231	-1	172	274	21.5	29	ABalpaaapa	265	-386	0	0		0	0	0	0	0
77	1	271	300	-1	186	185	7.8	27	ABalappppa	-133	0	0	0		0	0	0	0	0
78	1	186	262	-1	123	357	11.3	26	ABalpppaaa	86	0	0	0		0	0	0	0	0
79	0	16	-1	-1	312	229	15.7	25		402	0	0	0		0	0	0	0	0
80	1	306	68	-1	117	262	16.8	27	ABaraapaaa	270	72	0	0		0	0	0	0	0
81	1	121	271	-1	290	166	6.9	33	ABarpappa	316	-739	0	0		0	0	0	0	0
82	1	48	81	-1	95	237	8.6	32	ABalappaa	470	0	0	0		0	0	0	0	0
83	1	66	126	-1	77	283	16.1	29	ABalaaaala	-60	0	0	0		0	0	0	0	0
84	1	164	220	-1	267	249	6.2	35	ABarpaapa	313	0	0	0		0	0	0	0	0
85	1	179	195	-1	222	218	18.8	30	ABaraapppa	301	-1	0	0		0	0	0	0	0
86	1	113	169	-1	204	290	19.4	29	ABalpaaapp	273	-209	0	0		0	0	0	0	0
87	1	207	174	-1	334	103	19.5	31	ABprppaaaa	288	738	0	0		0	0	0	0	0
88	1	230	296	-1	602	229	18.7	36	Cpapp	359	339	0	0		0	0	0	0	0
89	1	39	211	-1	267	328	18.5	29	MSappaa	289	546	0	0		0	0	0	0	0
90	1	313	147	-1	465	399	18.5	32	ABplappaap	289	-102	0	0		0	0	0	0	0
91	1	170	170	-1	344	226	18.5	31	MSpapaap	301	-242	0	0		0	0	0	0	0
92	1	184	39	-1	342	392	13.9	29	ABplaapppa	57	0	0	0		0	0	0	0	0
93	1	122	46	-1	161	221	20.8	30	ABaraaapap	271	727	0	0		0	0	0	0	0
94	1	280	307	-1	483	228	14.5	38	Eprp	369	1303	0	0		0	0	0	0	0
95	1	35	191	-1	187	345	20.5	31	ABalpapapa	258	-268	0	0		0	0	0	0	0
96	1	42	9	-1	143	213	8.3	29	ABalapppaa	256	0	0	0		0	0	0	0	0
97	1	291	125	-1	310	277	20.4	29	MSaapapa	243	457	0	0		0	0	0	0	0
98	1	69	96	-1	291	127	21.4	32	ABarappppp	280	396	0	0		0	0	0	0	0
99	1	36	106	-1	109	318	19.2	30	ABalpaappa	257	265	0	0		0	0	0	0	0
100	1	193	320	-1	361	81	17.4	25	ABprppaaap	200	1018	0	0		0	0	0	0	0
101	1	13	136	-1	338	347	10.4	26	ABplapaaaa	254	-463	0	0		0	0	0	0	0
102	1	305	24	-1	401	240	15.4	38	Earp	385	785	0	0		0	0	0	0	0
103	1	90	306	-1	110	321	11.5	27	ABalapaapp	443	0	0	0		0	0	0	0	0
104	1	228	197	-1	540	221	20.5	35	Cpppp	312	153	0	0		0	0	0	0	0
105	1	60	187	-1	216	110	13.0	27	ABpraaapap	-27	0	0	0		0	0	0	0	0
106	1	130	103	-1	356	153	9.2	27	ABprapaaaa	240	-771	0	0		0	0	0	0	0
107	1	274	192	-1	303	333	18.1	33	MSappap	258	1075	0	0		0	0	0	0	0
108	1	95	321	-1	74	324	13.4	26	ABalapaapa	238	1526	0	0		0	0	0	0	0
109	1	286	177	-1	422	316	24.4	32	ABplpapppp	274	348	0	0		0	0	0	0	0
110	1	283	265	-1	278	136	9.4	29	ABpraapapp	-35	0	0	0		0	0	0	0	0
111	1	52	45	-1	369	106	12.4	29	ABpraapppa	147	0	0	0		0	0	0	0	0
112	1	203	162	-1	571	190	8.7	33	ABarppppp	333	-441	0	0		0	0	0	0	0
113	1	176	26	-1	223	347	22.7	30	ABalpapapp	-24	0	0	0		0	0	0	0	0
114	1	7	58	-1	101	201	12.8	28	ABalaaapar	476	0	0	0		0	0	0	0	0
115	1	72	112	-1	193	237	21.8	28	ABarapaapa	230	1104	0	0		0	0	0	0	0
116	1	308	92	-1	91	331	16.5	29	ABalaaaalp	265	406	0	0		0	0	0	0	0
117	1	318	132	-1	219	296	22.4	30	ABalpappap	267	-134	0	0		0	0	0	0	0
118	1	270	12	-1	430	416	20.7	30	ABplppappa	271	-371	0	0		0	0	0	0	0
119	1	197	145	-1	239	174	7.9	26	ABalappppp	187	-163	0	0		0	0	0	0	0
120	1	104	47	-1	201	110	15.8	26	ABpraaaaap	205	1005	0	0		0	0	0	0	0
121	1	150	118	-1	104	220	18.0	26	ABaraaaapa	154	0	0	0		0	0	0	0	0
122	1	108	131	-1	176	197	23.6	29	ABaraaappa	280	435	0	0		0	0	0	0	0
123	1	295	143	-1	330	277	10.9	32	Ealap	324	-185	0	0		0	0	0	0	0
124	1	224	274	-1	274	288	18.4	30	MSaapaaa	294	-435	0	0		0	0	0	0	0
125	1	82	2	-1	102	252	12.4	27	MSaaaaaa	151	0	0	0		0	0	0	0	0
126	1	215	50	-1	75	245	15.0	27	ABalaaaarl	397	0	0	0		0	0	0	0	0
127	1	248	287	-1	416	108	18.5	31	ABprppapap	221	134	0	0		0	0	0	0	0
128	1	143	13	-1	215	271	10.1	28	MSaaaapp	119	0	0	0		0	0	0	0	0
129	1	24	115	-1	156	364	21.3	30	ABalppapaa	258	232	0	0		0	0	0	0	0
130	1	6	139	-1	160	386	13.7	30	ABalpppapa	284	498	0	0		0	0	0	0	0
131	1	211	288	-1	198	388	13.1	27	ABalpppapp	199	0	0	0		0	0	0	0	0
132	1	105	32	-1	459	361	8.5	34	ABarppapa	327	3	0	0		0	0	0	0	0
133	1	185	102	-1	180	148	7.4	28	ABpraapaaa	226	45	0	0		0	0	0	0	0
134	1	213	83	-1	301	103	13.6	30	ABprpaappa	268	-104	0	0		0	0	0	0	0
135	1	63	312	-1	236	122	19.6	30	ABprpaaaaa	249	434	0	0		0	0	0	0	0
136	1	147	316	-1	229	194	16.1	26	MSpaapaa	248	480	0	0		0	0	0	0	0
137	1	277	155	-1	282	335	22.4	29	ABplpapaap	252	-128	0	0		0	0	0	0	0
138	1	132	186	-1	167	362	11.9	28	ABalppppaa	232	-608	0	0		0	0	0	0	0
139	1	145	85	-1	186	212	12.6	31	MSpaaaap	52	0	0	0		0	0	0	0	0
140	1	97	97	-1	311	148	21.8	28	ABprpapaaa	221	656	0	0		0	0	0	0	0
141	1	120	141	-1	205	163	15.3	27	MSppapaa	239	-323	0	0		0	0	0	0	0
142	1	240	251	-1	290	401	16.6	30	ABplpaappa	254	-483	0	0		0	0	0	0	0
143	1	8	198	-1	422	384	10.1	29	ABplapaapp	284	-756	0	0		0	0	0	0	0
144	1	43	82	-1	132	342	18.2	28	ABalpaappp	315	0	0	0		0	0	0	0	0
145	1	281	280	-1	320	250	5.8	36	ABarpaapp	305	0	0	0		0	0	0	0	0
146	1	200	87	-1	376	134	25.3	33	ABprpapapa	327	946	0	0		0	0	0	0	0
147	1	208	250	-1	524	240	24.0	32	ABprpppppp	259	274	0	0		0	0	0	0	0
148	1	276	215	-1	293	340	6.9	29	ABplaaapap	-81	0	0	0		0	0	0	0	0
149	1	245	124	-1	138	244	12.4	29	MSaaaaap	295	805	0	0		0	0	0	0	0
150	1	64	66	-1	543	350	10.6	33	ABarppapp	72	0	0	0		0	0	0	0	0
151	1	58	278	-1	347	361	24.3	32	ABplpapapp	301	138	0	0		0	0	0	0	0
152	1	174	302	-1	226	362	7.5	28	ABplaapapa	243	-161	0	0		0	0	0	0	0
153	1	47	283	-1	352	314	24.6	33	ABplpappap	330	41	0	0		0	0	0	0	0
154	1	2	304	-1	227	374	18.4	32	ABplpaaaap	270	124	0	0		0	0	0	0	0
155	1	84	178	-1	531	381	18.4	31	ABplappapp	265	-166	0	0		0	0	0	0	0
156	1	222	109	-1	182	154	22.7	29	ABarapppaa	117	0	0	0		0	0	0	0	0
157	1	117	200	-1	386	142	9.7	29	ABprapaaap	201	0	0	0		0	0	0	0	0
158	1	133	160	-1	317	376	11.1	29	ABplaappap	291	379	0	0		0	0	0	0	0
159	1	138	98	-1	510	137	9.3	28	ABprapapaa	244	-833	0	0		0	0	0	0	0
160	1	253	292	-1	491	128	13.1	29	ABprappapa	296	431	0	0		0	0	0	0	0
161	1	173	303	-1	427	357	24.5	30	ABplppppaa	257	-291	0	0		0	0	0	0	0
162	1	111	299	-1	479	369	24.5	33	ABplpppaap	320	410	0	0		0	0	0	0	0
163	1	1	130	-1	82	224	20.2	29	ABaraaaaaa	264	110	0	0		0	0	0	0	0
164	1	206	194	-1	145	374	10.1	27	ABalpppaap	157	0	0	0		0	0	0	0	0
165	1	103	309	-1	568	357	14.7	29	ABplapappa	45	0	0	0		0	0	0	0	0
166	1	160	266	-1	535	381	14.4	30	ABplapapap	250	29	0	0		0	0	0	0	0
167	1	67	3	-1	155	251	17.0	29	ABaraapaap	334	0	0	0		0	0	0	0	0
168	1	45	104	-1	243	161	15.3	27	MSppapap	229	574	0	0		0	0	0	0	0
169	1	57	44	-1	556	340	18.8	31	ABplapappp	19	0	0	0		0	0	0	0	0
170	1	205	259	-1	116	155	13.0	24	ABalaappaa	196	844	0	0		0	0	0	0	0
171	1	54	166	-1	142	173	11.7	27	ABalaapppa	-269	0	0	0		0	0	0	0	0
172	1	21	42	-1	606	240	12.0	37	Cpapa	365	254	0	0		0	0	0	0	0
173	1	258	18	-1	531	138	16.1	31	ABprappapp	266	134	0	0		0	0	0	0	0
174	1	119	59	-1	142	202	13.4	28	MSpaaaaa	-13	0	0	0		0	0	0	0	0
175	1	294	232	-1	490	217	23.1	31	ABprpppppa	267	-151	0	0		0	0	0	0	0
176	1	268	52	-1	500	329	16.7	34	Cappa	339	193	0	0		0	0	0	0	0
177	1	19	57	-1	219	148	23.3	30	ABarapppap	499	0	0	0		0	0	0	0	0
178	1	267	218	-1	456	161	6.7	33	ABarpppap	-242	0	0	0		0	0	0	0	0
179	1	155	111	-1	215	125	17.7	31	ABpraaaapa	253	-148	0	0		0	0	0	0	0
180	1	246	260	-1	334	110	10.5	30	ABpraappap	286	-741	0	0		0	0	0	0	0
181	1	178	181	-1	186	234	25.3	32	ABarapaaaa	231	0	0	0		0	0	0	0	0
182	1	187	173	-1	275	201	20.9	30	ABarapappa	165	0	0	0		0	0	0	0	0
183	1	260	247	-1	581	314	17.4	34	Caapa	292	845	0	0		0	0	0	0	0
184	1	194	36	-1	106	281	10.1	25	ABalapapaa	194	680	0	0		0	0	0	0	0
185	1	241	120	-1	373	193	22.2	31	MSpappa	309	1	0	0		0	0	0	0	0
186	1	177	161	-1	185	326	15.5	30	MSapaap	293	959	0	0		0	0	0	0	0
187	1	210	172	-1	271	127	17.2	29	ABprpaaapa	277	-546	0	0		0	0	0	0	0
188	1	71	164	-1	275	210	24.4	30	ABarapapap	283	291	0	0		0	0	0	0	0
189	1	304	228	-1	298	230	19.7	29	MSpapaaa	254	-457	0	0		0	0	0	0	0
190	1	172	110	-1	137	224	16.9	26	ABaraaaapp	153	0	0	0		0	0	0	0	0
191	1	140	188	-1	428	181	25.0	22	ABprpapppa	137	295	0	0		0	0	0	0	0
192	1	86	224	-1	319	402	16.7	31	ABplpaappp	232	1398	0	0		0	0	0	0	0
193	1	107	272	-1	334	166	16.4	31	MSpppap	294	-1028	0	0		0	0	0	0	0
194	1	221	152	-1	272	191	15.7	30	MSpaapap	-97	0	0	0		0	0	0	0	0
195	1	31	270	-1	373	385	23.5	30	ABplppaapa	295	-579	0	0		0	0	0	0	0
196	1	183	62	-1	226	328	15.2	31	MSapapa	290	535	0	0		0	0	0	0	0
197	1	17	205	-1	375	330	12.1	30	MSapppp	291	957	0	0		0	0	0	0	0
198	1	223	91	-1	280	276	22.5	31	ABalpapppp	282	752	0	0		0	0	0	0	0
199	1	83	252	-1	197	343	6.4	29	ABplaapaap	292	-255	0	0		0	0	0	0	0
200	1	158	17	-1	80	292	12.2	27	ABalapaaaa	235	-34	0	0		0	0	0	0	0
201	1	264	261	-1	240	182	25.5	31	ABarappaaa	234	392	0	0		0	0	0	0	0
202	1	134	134	-1	362	309	7.5	29	ABplaaappp	280	552	0	0		0	0	0	0	0
203	1	75	318	-1	501	376	11.8	29	ABplapapaa	246	641	0	0		0	0	0	0	0
204	1	166	16	-1	256	230	11.8	31	MSpaaapp	-36	0	0	0		0	0	0	0	0
205	1	46	257	-1	473	399	21.9	33	ABplppappp	326	486	0	0		0	0	0	0	0
206	1	159	236	-1	438	119	10.8	30	ABprapaapp	257	1581	0	0		0	0	0	0	0
207	1	161	171	-1	169	272	11.7	29	MSaaaapa	255	100	0	0		0	0	0	0	0
208	1	91	6	-1	447	115	19.6	30	ABprppappa	269	-120	0	0		0	0	0	0	0
209	1	153	235	-1	143	376	18.5	26	ABalppaapa	240	-1005	0	0		0	0	0	0	0
210	1	168	53	-1	73	224	10.6	27	ABalaaapal	275	-382	0	0		0	0	0	0	0
211	1	18	122	-1	413	137	7.2	26	ABprapaapa	175	0	0	0		0	0	0	0	0
212	1	237	217	-1	235	266	18.2	30	ABaraapapp	40	0	0	0		0	0	0	0	0
213	1	217	323	-1	521	183	23.3	32	ABprpppapa	295	-210	0	0		0	0	0	0	0
214	1	275	295	-1	571	208	22.9	31	ABprappppp	277	118	0	0		0	0	0	0	0
215	1	263	84	-1	102	190	16.3	29	ABalaaaarr	269	365	0	0		0	0	0	0	0
216	1	239	175	-1	242	169	19.4	30	MSppaap	257	76	0	0		0	0	0	0	0
217	1	265	163	-1	305	351	24.1	30	ABplpapapa	280	465	0	0		0	0	0	0	0
218	1	100	201	-1	407	155	13.8	31	Dppa	302	873	0	0		0	0	0	0	0
219	1	236	286	-1	200	180	19.6	26	MSppaaap	215	383	0	0		0	0	0	0	0
220	1	289	293	-1	154	201	15.8	27	ABaraappaa	262	-117	0	0		0	0	0	0	0
221	1	188	285	-1	403	351	14.3	30	Dapa	263	-117	0	0		0	0	0	0	0
222	1	252	80	-1	240	311	7.2	28	ABplaaaapa	232	0	0	0		0	0	0	0	0
223	1	53	156	-1	448	118	15.0	29	ABprappaaa	282	57	0	0		0	0	0	0	0
224	1	273	140	-1	614	284	17.7	33	Caappd	334	805	0	0		0	0	0	0	0
225	1	126	86	-1	375	345	19.7	35	MSaappp	353	-64	0	0		0	0	0	0	0
226	1	136	234	-1	289	101	9.8	26	ABpraappaa	-13	0	0	0		0	0	0	0	0
227	1	51	221	-1	176	384	16.7	29	ABalppaapp	102	0	0	0		0	0	0	0	0
228	1	89	71	-1	196	386	19.8	28	ABplpaaaaa	214	0	0	0		0	0	0	0	0
229	1	151	279	-1	490	202	19.4	35	Cppap	356	452	0	0		0	0	0	0	0
230	1	163	21	-1	452	164	22.0	30	ABprppppaa	294	431	0	0		0	0	0	0	0
231	1	310	22	-1	188	281	23.7	27	ABalpappaa	268	778	0	0		0	0	0	0	0
232	1	137	25	-1	278	372	13.0	30	ABalpppppp	304	-730	0	0		0	0	0	0	0
233	1	114	213	-1	503	156	23.6	32	ABprpppaap	-369	0	0	0		0	0	0	0	0
234	1	144	129	-1	77	263	10.5	26	ABalapaaap	24	0	0	0		0	0	0	0	0
235	1	201	79	-1	560	157	9.5	28	ABprapappa	256	257	0	0		0	0	0	0	0
236	1	198	263	-1	302	304	24.7	33	ABplpappaa	314	432	0	0		0	0	0	0	0
237	1	106	101	-1	201	301	6.5	29	ABplaaaaap	249	-29	0	0		0	0	0	0	0
238	1	298	310	-1	335	170	25.8	33	ABprpappaa	332	415	0	0		0	0	0	0	0
239	1	12	268	-1	495	273	16.2	39	Eplp	378	142	0	0		0	0	0	0	0
240	1	15	60	-1	227	378	23.1	30	ABalppappa	8	0	0	0		0	0	0	0	0
241	1	293	207	-1	372	407	18.8	29	ABplppapaa	248	316	0	0		0	0	0	0	0
242	1	135	233	-1	307	272	16.9	29	MSaapaap	284	1031	0	0		0	0	0	0	0
243	1	11	297	-1	271	107	20.3	30	ABprpaaaap	263	-558	0	0		0	0	0	0	0
244	1	101	182	-1	315	186	22.0	33	ABarapappp	325	-284	0	0		0	0	0	0	0
245	1	303	193	-1	350	269	21.5	32	MSaapapp	242	-169	0	0		0	0	0	0	0
246	1	238	105	-1	571	166	15.6	30	ABprapappp	232	0	0	0		0	0	0	0	0
247	1	115	315	-1	158	187	9.5	27	ABalapppap	239	201	0	0		0	0	0	0	0
248	1	250	76	-1	384	241	6.1	33	ABarppaaa	304	683	0	0		0	0	0	0	0
249	1	316	114	-1	265	232	18.4	28	ABaraapppp	238	-1115	0	0		0	0	0	0	0
250	1	92	255	-1	512	308	6.4	37	Caaaa	353	93	0	0		0	0	0	0	0
251	1	146	34	-1	238	127	12.6	27	ABpraaappa	270	1035	0	0		0	0	0	0	0
252	1	79	88	-1	137	306	8.3	28	ABalapapap	118	0	0	0		0	0	0	0	0
253	1	102	244	-1	253	293	11.9	31	Ealaa	316	-58	0	0		0	0	0	0	0
254	1	40	269	-1	291	133	15.6	28	ABprpaapaa	250	-130	0	0		0	0	0	0	0
255	1	251	199	-1	185	135	13.3	29	ABpraaapaa	178	0	0	0		0	0	0	0	0
256	1	118	210	-1	441	386	23.9	31	ABplpppaaa	239	-1188	0	0		0	0	0	0	0
257	1	44	54	-1	146	325	22.7	30	ABalpapaaa	193	0	0	0		0	0	0	0	0
258	1	279	227	-1	356	313	21.4	30	MSaappa	299	802	0	0		0	0	0	0	0
259	1	209	258	-1	93	184	10.4	28	ABalaaappl	248	-223	0	0		0	0	0	0	0
260	1	50	277	-1	281	395	20.2	30	ABplpaaapp	-195	0	0	0		0	0	0	0	0
261	1	299	100	-1	499	323	24.7	33	ABplpppapa	319	-749	0	0		0	0	0	0	0
262	1	256	73	-1	251	204	5.8	29	ABarpapapa	234	116	0	0		0	0	0	0	0
263	1	171	56	-1	385	402	14.4	30	ABplaapppp	-243	0	0	0		0	0	0	0	0
264	1	26	95	-1	220	378	15.7	29	ABplpaapaa	-174	0	0	0		0	0	0	0	0
265	1	165	4	-1	569	277	23.6	32	Caappv	288	1240	0	0		0	0	0	0	0
266	1	87	117	-1	459	336	24.3	32	ABplppppap	255	-132	0	0		0	0	0	0	0
267	1	243	1	-1	119	291	23.3	31	ABalpaaaaa	314	0	0	0		0	0	0	0	0
268	1	180	108	-1	540	148	12.6	30	ABprapapap	267	153	0	0		0	0	0	0	0
269	1	287	282	-1	253	322	23.4	29	ABplpapaaa	247	-61	0	0		0	0	0	0	0
270	1	85	72	-1	365	177	11.6	32	MSppppp	-27	0	0	0		0	0	0	0	0
271	1	226	180	-1	554	296	8.3	31	Caaapa	294	546	0	0		0	0	0	0	0
272	1	233	93	-1	440	224	12.0	38	Epra	386	1312	0	0		0	0	0	0	0
273	1	227	276	-1	345	403	19.8	25	ABplppaaap	196	-1096	0	0		0	0	0	0	0
274	1	38	128	-1	230	221	22.1	31	ABarapaapp	398	0	0	0		0	0	0	0	0
275	1	300	243	-1	383	124	21.7	29	ABprppaapa	266	426	0	0		0	0	0	0	0
276	1	190	107	-1	388	337	25.5	33	ABplpapppa	313	-179	0	0		0	0	0	0	0
277	1	125	264	-1	236	269	14.4	29	MSaaapap	244	0	0	0		0	0	0	0	0
278	1	242	317	-1	344	295	14.6	31	Ealpa	393	0	0	0		0	0	0	0	0
279	1	311	113	-1	578	177	19.0	29	ABprappppa	257	14	0	0		0	0	0	0	0
280	1	272	7	-1	402	398	22.6	30	ABplppaapp	287	-22	0	0		0	0	0	0	0
281	1	65	64	-1	386	163	16.7	33	Dpap	305	-151	0	0		0	0	0	0	0
282	1	49	196	246	127	258	7.4	33	ABalappap	261	-177	0	0		0	0	0	0	0
283	1	10	179	-1	206	360	10.7	28	ABalppppap	87	0	0	0		0	0	0	0	0
284	1	285	319	-1	466	240	5.6	38	Cpaaa	378	-353	0	0		0	0	0	0	0
285	1	312	223	-1	569	239	7.4	36	Cpaap	359	-564	0	0		0	0	0	0	0
286	1	152	183	-1	247	236	24.4	29	ABarapapaa	87	0	0	0		0	0	0	0	0
287	1	32	168	-1	157	268	25.4	31	ABalpaaaap	307	569	0	0		0	0	0	0	0
288	1	232	123	-1	468	220	25.5	34	ABprpapppp	334	912	0	0		0	0	0	0	0
289	1	34	313	-1	153	140	13.1	24	ABalaappap	190	-463	0	0		0	0	0	0	0
290	1	235	159	-1	447	334	13.7	32	Dapp	327	1023	0	0		0	0	0	0	0
291	1	154	28	-1	504	301	21.0	33	Cappp	329	-920	0	0		0	0	0	0	0
292	1	70	43	-1	319	336	13.1	29	MSapppa	216	0	0	0		0	0	0	0	0
293	1	76	15	-1	402	335	8.3	26	ABplapaapa	268	999	0	0		0	0	0	0	0
294	1	77	146	-1	444	283	12.5	36	Epla	363	345	0	0		0	0	0	0	0
295	1	296	184	-1	334	334	17.8	29	Daaa	241	147	0	0		0	0	0	0	0
296	1	3	5	-1	220	338	25.6	33	ABalppapap	333	1157	0	0		0	0	0	0	0
297	1	181	311	-1	317	390	20.5	30	ABplppaaaa	-138	0	0	0		0	0	0	0	0
298	1	191	89	-1	274	120	12.5	31	ABpraaappp	-106	0	0	0		0	0	0	0	0
299	1	129	222	-1	458	177	14.8	33	Dppp	311	208	0	0		0	0	0	0	0
300	1	61	204	-1	305	176	17.6	31	MSpppaa	310	0	0	0		0	0	0	0	0
301	1	142	121	-1	166	175	17.2	27	MSppaaaa	526	0	0	0		0	0	0	0	0
302	1	302	267	-1	102	348	14.7	25	ABalppaaaa	44	0	0	0		0	0	0	0	0
303	1	28	176	-1	372	354	9.5	28	ABplapaaap	394	0	0	0		0	0	0	0	0
304	1	292	77	-1	169	286	6.5	26	ABplaaaaaa	-140	0	0	0		0	0	0	0	0
305	1	307	214	-1	371	348	15.7	31	Daap	295	608	0	0		0	0	0	0	0
306	1	59	275	-1	453	313	6.7	27	ABarppaapp	200	133	0	0		0	0	0	0	0
307	1	219	19	-1	378	105	19.1	30	ABprppapaa	414	0	0	0		0	0	0	0	0
308	1	81	150	-1	250	390	19.7	29	ABplpaaapa	225	-495	0	0		0	0	0	0	0
309	1	320	149	-1	416	149	25.5	30	ABprpapapp	291	765	0	0		0	0	0	0	0
310	1	284	70	-1	455	297	19.0	35	Capap	348	586	0	0		0	0	0	0	0
311	1	59	305	-1	399	290	6.2	26	ABarppaapa	132	0	0	0		0	0	0	0	0
312	1	262	167	-1	366	190	6.8	30	ABarpapppp	285	1058	0	0		0	0	0	0	0
313	1	123	63	-1	346	229	12.7	30	Earap	234	-183	0	0		0	0	0	0	0
314	1	220	61	-1	414	200	21.4	36	MSpappp	354	233	0	0		0	0	0	0	0
315	1	234	27	-1	458	285	23.3	31	ABplpppppa	290	100	0	0		0	0	0	0	0
316	1	297	203	-1	353	143	21.0	29	ABprpapaap	-47	0	0	0		0	0	0	0	0
317	1	301	301	-1	361	150	14.7	27	Dpaa	12	0	0	0		0	0	0	0	0
318	1	116	127	-1	474	185	24.6	30	ABprppppap	291	-904	0	0		0	0	0	0	0
319	1	162	226	-1	492	262	22.8	28	ABplpppppp	252	554	0	0		0	0	0	0	0
320	1	9	273	-1	591	306	12.4	32	Caaapp	326	463	0	0		0	0	0	0	0
321	1	315	229	-1	545	301	24.8	32	ABplappppp	326	243	0	0		0	0	0	0	0
322	1	319	314	-1	371	167	23.4	25	ABprpappap	282	0	0	0		0	0	0	0	0
323	1	321	324	-1	440	227	18.0	29	Z2	237	-990	0	0		0	0	0	0	0
