# Supplementary material for: The AP-2 Transcription Factor APTF-2 Is Required for Neuroblast and Epidermal Morphogenesis in Caenorhabditis elegans Embryogenesis
Source: PLoS Genet. 2016 May 13;12(5):e1006048. doi: 10.1371/journal.pgen.1006048 (PMC4866721; doi:10.1371/journal.pgen.1006048)
Supplement: S2 Text — (ZIP) [file pgen.1006048.s030.zip › nuclei/t145-nuclei]

1	1	267	229	-1	118	297	23.1	31	ABalpaaaaa	26	0	0	0		0	0	0	0	0
2	1	125	62	-1	103	254	12.2	26	MSaaaaaa	136	0	0	0		0	0	0	0	0
3	1	167	36	-1	155	249	17.2	27	ABaraapaap	647	0	0	0		0	0	0	0	0
4	1	265	314	-1	570	275	23.6	32	Caappv	321	1494	0	0		0	0	0	0	0
5	1	296	208	-1	219	342	25.5	33	ABalppapap	330	132	0	0		0	0	0	0	0
6	1	208	297	-1	442	115	19.7	30	ABprppappa	251	487	0	0		0	0	0	0	0
7	1	280	309	-1	402	396	22.3	30	ABplppaapp	265	-93	0	0		0	0	0	0	0
8	1	73	150	-1	257	358	8.9	28	ABplaapapp	283	-83	0	0		0	0	0	0	0
9	1	96	286	-1	134	210	8.6	28	ABalapppaa	529	0	0	0		0	0	0	0	0
10	1	52	41	-1	184	278	17.3	30	ABaraapapa	298	384	0	0		0	0	0	0	0
11	1	26	69	-1	334	95	15.1	29	ABprpaappp	255	-413	0	0		0	0	0	0	0
12	1	118	284	-1	431	413	20.9	31	ABplppappa	279	899	0	0		0	0	0	0	0
13	1	128	123	-1	214	272	9.8	28	MSaaaapp	93	0	0	0		0	0	0	0	0
14	1	54	291	-1	504	287	24.6	30	ABplpppapp	288	8	0	0		0	0	0	0	0
15	1	293	253	-1	403	335	8.2	26	ABplapaapa	225	15	0	0		0	0	0	0	0
16	1	204	279	-1	247	234	12.0	30	MSpaaapp	-155	0	0	0		0	0	0	0	0
17	1	200	99	-1	72	290	12.4	28	ABalapaaaa	250	0	0	0		0	0	0	0	0
18	1	173	14	-1	521	132	15.8	31	ABprappapp	284	496	0	0		0	0	0	0	0
19	1	307	117	-1	375	110	19.4	31	ABprppapaa	295	-443	0	0		0	0	0	0	0
20	1	67	118	-1	281	339	14.4	32	MSapapp	298	-294	0	0		0	0	0	0	0
21	1	230	256	-1	449	163	21.9	29	ABprppppaa	232	483	0	0		0	0	0	0	0
22	1	231	111	-1	189	282	23.6	28	ABalpappaa	-11	0	0	0		0	0	0	0	0
23	1	44	71	-1	488	127	17.6	31	ABprappaap	287	-535	0	0		0	0	0	0	0
24	1	102	73	-1	401	242	15.8	38	Earp	375	232	0	0		0	0	0	0	0
25	1	232	19	-1	278	377	12.7	31	ABalpppppp	303	-5	0	0		0	0	0	0	0
26	1	113	125	-1	228	348	22.7	30	ABalpapapp	300	956	0	0		0	0	0	0	0
27	1	315	322	-1	459	286	23.3	31	ABplpppppa	289	-323	0	0		0	0	0	0	0
28	1	291	189	-1	502	298	21.4	34	Cappp	332	-260	0	0		0	0	0	0	0
29	1	32	67	-1	247	138	23.1	31	ABarappppa	272	157	0	0		0	0	0	0	0
30	1	40	265	-1	311	168	12.5	32	MSppppa	344	0	0	0		0	0	0	0	0
31	1	13	61	-1	261	379	23.2	30	ABalppappp	260	0	0	0		0	0	0	0	0
32	1	132	135	-1	461	365	8.5	33	ABarppapa	-247	0	0	0		0	0	0	0	0
33	1	51	31	-1	189	336	10.0	28	ABalapappp	145	0	0	0		0	0	0	0	0
34	1	251	259	-1	239	130	12.8	28	ABpraaappa	245	757	0	0		0	0	0	0	0
35	1	71	138	-1	185	317	25.2	30	ABalpapaap	281	-829	0	0		0	0	0	0	0
36	1	184	283	-1	106	283	10.1	25	ABalapapaa	183	50	0	0		0	0	0	0	0
37	1	28	296	-1	258	249	15.8	29	MSaaapp	49	0	0	0		0	0	0	0	0
38	1	72	267	-1	403	106	13.3	29	ABpraapppp	294	99	0	0		0	0	0	0	0
39	1	92	222	-1	344	392	13.7	29	ABplaapppa	293	519	0	0		0	0	0	0	0
40	1	68	218	-1	406	302	15.6	32	Ealpp	325	1701	0	0		0	0	0	0	0
41	1	56	190	-1	187	224	17.0	29	ABaraappap	263	150	0	0		0	0	0	0	0
42	1	172	128	-1	604	241	12.4	37	Cpapa	374	296	0	0		0	0	0	0	0
43	1	292	48	-1	320	335	12.9	30	MSapppa	-50	0	0	0		0	0	0	0	0
44	1	169	149	-1	554	338	19.4	31	ABplapappp	286	349	0	0		0	0	0	0	0
45	1	111	33	-1	364	105	12.6	29	ABpraapppa	161	0	0	0		0	0	0	0	0
46	1	93	182	-1	159	222	20.8	31	ABaraaapap	262	720	0	0		0	0	0	0	0
47	1	120	177	-1	196	114	15.8	26	ABpraaaaap	230	50	0	0		0	0	0	0	0
48	1	69	196	-1	377	240	22.4	32	MSpapapp	264	247	0	0		0	0	0	0	0
49	1	5	109	-1	234	370	12.3	29	ABalpppppa	404	0	0	0		0	0	0	0	0
50	1	126	13	-1	75	246	15.4	29	ABalaaaarl	-17	0	0	0		0	0	0	0	0
51	1	59	316	-1	182	142	11.3	32	ABalaapppp	227	0	0	0		0	0	0	0	0
52	1	176	306	311	498	325	16.8	36	Cappa	278	-760	0	0		0	0	0	0	0
53	1	210	168	-1	74	228	11.1	26	ABalaaapal	-22	0	0	0		0	0	0	0	0
54	1	257	202	-1	147	328	22.5	30	ABalpapaaa	295	0	0	0		0	0	0	0	0
55	1	47	161	-1	99	169	14.7	26	ABalaapaaa	224	-205	0	0		0	0	0	0	0
56	1	263	40	-1	389	403	14.4	29	ABplaapppp	298	295	0	0		0	0	0	0	0
57	1	177	247	-1	217	145	23.1	29	ABarapppap	256	480	0	0		0	0	0	0	0
58	1	114	16	-1	101	201	12.7	28	ABalaaapar	283	-1069	0	0		0	0	0	0	0
59	1	174	244	-1	142	205	13.2	28	MSpaaaaa	94	0	0	0		0	0	0	0	0
60	1	240	30	-1	221	378	22.4	29	ABalppappa	282	80	0	0		0	0	0	0	0
61	1	314	273	-1	412	200	21.6	36	MSpappp	365	573	0	0		0	0	0	0	0
62	1	196	257	-1	226	332	15.4	31	MSapapa	263	234	0	0		0	0	0	0	0
63	1	313	184	-1	356	236	12.5	30	Earap	223	137	0	0		0	0	0	0	0
64	1	281	293	-1	387	166	16.6	32	Dpap	321	322	0	0		0	0	0	0	0
65	1	7	76	-1	254	174	12.4	32	MSppapp	224	95	0	0		0	0	0	0	0
66	1	150	186	-1	547	348	10.7	33	ABarppapp	329	-264	0	0		0	0	0	0	0
67	1	12	15	-1	105	254	20.4	30	ABalpaapaa	454	0	0	0		0	0	0	0	0
68	1	80	95	-1	120	261	16.7	29	ABaraapaaa	23	0	0	0		0	0	0	0	0
69	1	55	282	-1	171	139	19.2	30	ABalaapapp	284	69	0	0		0	0	0	0	0
70	1	310	300	-1	457	296	19.2	36	Capap	364	284	0	0		0	0	0	0	0
71	1	228	44	-1	195	388	19.5	28	ABplpaaaaa	158	0	0	0		0	0	0	0	0
72	1	270	260	-1	357	184	11.5	31	MSppppp	258	624	0	0		0	0	0	0	0
73	1	262	250	-1	248	203	5.9	27	ABarpapapa	260	381	0	0		0	0	0	0	0
74	0	9	-1	-1	539	203	24.7	28		251	1488	0	0		0	0	0	0	0
75	1	41	139	-1	337	123	23.6	31	ABarappapp	163	0	0	0		0	0	0	0	0
76	1	248	66	-1	382	238	6.3	34	ABarppaaa	84	0	0	0		0	0	0	0	0
77	1	304	136	-1	174	286	6.3	26	ABplaaaaaa	240	1383	0	0		0	0	0	0	0
78	1	30	175	-1	180	241	6.7	31	ABarpaaaa	118	0	0	0		0	0	0	0	0
79	1	235	183	-1	559	157	10.0	28	ABprapappa	258	921	0	0		0	0	0	0	0
80	1	222	170	-1	239	309	7.2	27	ABplaaaapa	-142	0	0	0		0	0	0	0	0
81	1	82	159	-1	87	251	8.4	35	ABalappaa	170	0	0	0		0	0	0	0	0
82	1	144	142	-1	131	342	18.1	29	ABalpaappp	-29	0	0	0		0	0	0	0	0
83	1	134	56	-1	302	112	13.6	30	ABprpaappa	244	1176	0	0		0	0	0	0	0
84	1	215	34	-1	104	194	16.2	28	ABalaaaarr	39	0	0	0		0	0	0	0	0
85	1	139	21	-1	184	211	12.4	31	MSpaaaap	276	1000	0	0		0	0	0	0	0
86	1	225	217	-1	379	346	19.8	34	MSaappp	350	-554	0	0		0	0	0	0	0
87	1	146	251	-1	374	141	25.4	33	ABprpapapa	291	743	0	0		0	0	0	0	0
88	1	252	110	-1	139	304	8.2	29	ABalapapap	248	-157	0	0		0	0	0	0	0
89	1	298	2	-1	274	123	12.6	30	ABpraaappp	258	206	0	0		0	0	0	0	0
90	1	14	164	-1	242	103	15.8	27	ABpraaaapp	87	0	0	0		0	0	0	0	0
91	1	198	25	-1	278	279	22.4	32	ABalpapppp	288	111	0	0		0	0	0	0	0
92	1	116	148	-1	94	330	16.4	29	ABalaaaalp	105	0	0	0		0	0	0	0	0
93	1	272	26	-1	442	225	12.1	38	Epra	359	161	0	0		0	0	0	0	0
94	1	62	27	-1	130	288	19.6	34	ABalpaapap	325	-61	0	0		0	0	0	0	0
95	1	264	215	-1	217	382	15.5	28	ABplpaapaa	-169	0	0	0		0	0	0	0	0
96	1	98	57	-1	289	129	21.6	33	ABarappppp	296	-1414	0	0		0	0	0	0	0
97	1	140	211	-1	312	151	21.6	27	ABprpapaaa	241	996	0	0		0	0	0	0	0
98	1	159	181	-1	516	137	9.3	29	ABprapapaa	113	0	0	0		0	0	0	0	0
99	1	1	140	-1	285	199	7.1	29	ABarpapapp	-15	0	0	0		0	0	0	0	0
100	1	261	5	-1	501	325	24.7	33	ABplpppapa	329	-357	0	0		0	0	0	0	0
101	1	237	88	-1	204	302	6.6	28	ABplaaaaap	-24	0	0	0		0	0	0	0	0
102	1	133	74	-1	177	150	7.6	29	ABpraapaaa	239	356	0	0		0	0	0	0	0
103	1	106	132	-1	351	155	9.5	27	ABprapaaaa	246	-171	0	0		0	0	0	0	0
104	1	168	107	-1	241	159	15.9	27	MSppapap	248	-717	0	0		0	0	0	0	0
105	1	246	75	-1	567	164	16.1	30	ABprapappp	281	547	0	0		0	0	0	0	0
106	1	99	28	-1	108	320	19.3	30	ABalpaappa	273	242	0	0		0	0	0	0	0
107	1	276	143	-1	388	340	25.3	32	ABplpapppa	322	-173	0	0		0	0	0	0	0
108	1	268	77	-1	538	144	12.9	31	ABprapapap	141	0	0	0		0	0	0	0	0
109	1	156	100	-1	177	158	23.1	29	ABarapppaa	144	0	0	0		0	0	0	0	0
110	1	190	172	-1	136	223	16.2	27	ABaraaaapp	153	0	0	0		0	0	0	0	0
111	1	179	130	-1	213	120	18.0	31	ABpraaaapa	108	0	0	0		0	0	0	0	0
112	1	115	11	-1	192	239	22.2	29	ABarapaapa	288	823	0	0		0	0	0	0	0
113	1	279	105	-1	577	179	18.7	29	ABprappppa	286	12	0	0		0	0	0	0	0
114	1	249	114	-1	265	231	18.5	28	ABaraapppp	258	733	0	0		0	0	0	0	0
115	1	129	171	-1	157	366	21.3	31	ABalppapaa	262	874	0	0		0	0	0	0	0
116	1	21	158	-1	516	142	19.9	29	ABprapppaa	246	426	0	0		0	0	0	0	0
117	1	266	188	-1	459	339	24.4	32	ABplppppap	315	257	0	0		0	0	0	0	0
118	1	121	9	-1	107	222	17.7	26	ABaraaaapa	151	0	0	0		0	0	0	0	0
119	1	57	134	-1	291	94	17.7	29	ABprpaaapp	264	0	0	0		0	0	0	0	0
120	1	185	86	-1	369	200	21.8	31	MSpappa	270	695	0	0		0	0	0	0	0
121	1	301	141	-1	166	174	17.1	27	MSppaaaa	223	-245	0	0		0	0	0	0	0
122	1	211	230	-1	406	137	7.0	26	ABprapaapa	228	179	0	0		0	0	0	0	0
123	1	288	115	-1	468	228	25.8	35	ABprpapppp	317	698	0	0		0	0	0	0	0
124	1	149	124	-1	139	245	12.5	29	MSaaaaap	287	-38	0	0		0	0	0	0	0
125	1	97	220	-1	310	279	20.5	29	MSaapapa	201	460	0	0		0	0	0	0	0
126	1	83	203	-1	78	286	15.7	28	ABalaaaala	283	166	0	0		0	0	0	0	0
127	1	318	163	-1	473	182	24.9	31	ABprppppap	303	-82	0	0		0	0	0	0	0
128	1	274	275	-1	225	222	22.3	31	ABarapaapp	298	134	0	0		0	0	0	0	0
129	1	234	55	-1	68	265	10.3	26	ABalapaaap	10	0	0	0		0	0	0	0	0
130	1	163	42	-1	82	224	20.2	29	ABaraaaaaa	122	0	0	0		0	0	0	0	0
131	1	122	85	-1	177	198	23.8	29	ABaraaappa	396	0	0	0		0	0	0	0	0
132	1	117	79	-1	217	299	22.5	30	ABalpappap	278	-139	0	0		0	0	0	0	0
133	1	17	210	-1	129	165	17.6	27	ABalaapaap	115	0	0	0		0	0	0	0	0
134	1	202	145	-1	361	309	7.4	29	ABplaaappp	298	921	0	0		0	0	0	0	0
135	1	25	162	-1	550	352	23.5	30	ABplappppa	300	469	0	0		0	0	0	0	0
136	1	101	317	-1	339	346	10.2	25	ABplapaaaa	-175	0	0	0		0	0	0	0	0
137	1	27	1	-1	512	172	7.3	32	ABarppppa	16	0	0	0		0	0	0	0	0
138	1	58	3	-1	411	124	22.3	31	ABprppaapp	252	1453	0	0		0	0	0	0	0
139	1	130	59	-1	156	381	13.6	30	ABalpppapa	247	497	0	0		0	0	0	0	0
140	1	224	270	-1	613	283	17.5	33	Caappd	332	-835	0	0		0	0	0	0	0
141	1	141	185	-1	201	161	15.4	26	MSppapaa	262	-686	0	0		0	0	0	0	0
142	1	23	90	-1	156	327	10.9	28	ABalapappa	247	0	0	0		0	0	0	0	0
143	1	123	319	-1	323	278	11.2	32	Ealap	300	-30	0	0		0	0	0	0	0
144	1	45	91	-1	130	192	20.0	29	ABaraaaaap	407	0	0	0		0	0	0	0	0
145	1	119	137	-1	236	172	7.8	26	ABalappppp	150	0	0	0		0	0	0	0	0
146	1	294	35	-1	441	283	12.4	36	Epla	29	0	0	0		0	0	0	0	0
147	1	90	197	-1	465	401	18.5	32	ABplappaap	-94	0	0	0		0	0	0	0	0
148	1	19	113	-1	247	400	11.0	26	ABplaappaa	309	0	0	0		0	0	0	0	0
149	1	309	165	-1	411	150	25.4	32	ABprpapapp	317	-443	0	0		0	0	0	0	0
150	1	308	63	-1	248	397	19.5	29	ABplpaaapa	217	-1117	0	0		0	0	0	0	0
151	1	3	221	-1	253	399	15.8	27	ABplpaapap	140	0	0	0		0	0	0	0	0
152	1	194	295	-1	262	190	16.2	29	MSpaapap	292	-428	0	0		0	0	0	0	0
153	1	20	226	-1	476	127	21.4	29	ABprppappp	7	0	0	0		0	0	0	0	0
154	1	64	205	-1	124	220	21.6	32	ABaraaapaa	309	0	0	0		0	0	0	0	0
155	1	137	289	-1	279	340	22.4	29	ABplpapaap	291	-147	0	0		0	0	0	0	0
156	1	223	65	-1	444	117	14.7	28	ABprappaaa	333	0	0	0		0	0	0	0	0
157	1	43	272	-1	125	362	14.8	28	ABalppaaap	136	0	0	0		0	0	0	0	0
158	1	8	121	-1	212	196	5.8	28	ABarpapaap	244	422	0	0		0	0	0	0	0
159	1	290	193	-1	447	336	13.8	34	Dapp	334	-169	0	0		0	0	0	0	0
160	1	158	252	-1	317	378	10.9	29	ABplaappap	292	235	0	0		0	0	0	0	0
161	1	186	235	-1	182	327	15.6	30	MSapaap	289	238	0	0		0	0	0	0	0
162	1	112	103	-1	570	190	9.1	33	ABarppppp	-69	0	0	0		0	0	0	0	0
163	1	217	52	-1	307	354	23.7	31	ABplpapapa	280	468	0	0		0	0	0	0	0
164	1	188	299	-1	269	214	24.4	31	ABarapapap	300	674	0	0		0	0	0	0	0
165	1	36	160	-1	209	185	23.7	28	ABaraaappp	62	0	0	0		0	0	0	0	0
166	1	171	54	-1	145	174	11.5	28	ABalaapppa	343	0	0	0		0	0	0	0	0
167	1	312	298	-1	361	189	6.6	30	ABarpapppp	264	129	0	0		0	0	0	0	0
168	1	287	47	-1	154	274	25.4	31	ABalpaaaap	286	-314	0	0		0	0	0	0	0
169	1	86	321	-1	199	294	19.4	29	ABalpaaapp	243	1355	0	0		0	0	0	0	0
170	1	91	154	-1	338	229	18.4	30	MSpapaap	305	-658	0	0		0	0	0	0	0
171	1	207	157	-1	168	273	11.7	29	MSaaaapa	295	-660	0	0		0	0	0	0	0
172	1	187	274	-1	269	124	17.5	29	ABprpaaapa	251	-171	0	0		0	0	0	0	0
173	1	182	223	-1	276	200	21.4	31	ABarapappa	264	382	0	0		0	0	0	0	0
174	1	87	302	-1	332	109	19.5	31	ABprppaaaa	267	1991	0	0		0	0	0	0	0
175	1	216	108	-1	244	168	19.7	31	MSppaap	268	-547	0	0		0	0	0	0	0
176	1	303	60	-1	371	351	9.6	28	ABplapaaap	255	446	0	0		0	0	0	0	0
177	1	109	101	-1	421	316	24.5	32	ABplpapppp	304	972	0	0		0	0	0	0	0
178	1	155	325	-1	528	380	18.2	31	ABplappapp	271	-483	0	0		0	0	0	0	0
179	1	283	173	-1	207	360	11.0	27	ABalppppap	403	0	0	0		0	0	0	0	0
180	1	271	204	-1	551	295	8.4	32	Caaapa	297	-75	0	0		0	0	0	0	0
181	1	181	219	-1	187	233	25.4	33	ABarapaaaa	323	439	0	0		0	0	0	0	0
182	1	244	133	-1	314	190	21.8	33	ABarapappp	328	442	0	0		0	0	0	0	0
183	1	286	195	-1	244	239	24.4	30	ABarapapaa	260	732	0	0		0	0	0	0	0
184	1	295	242	-1	333	340	17.9	30	Daaa	282	-797	0	0		0	0	0	0	0
185	1	66	22	-1	281	305	7.1	27	ABplaaaapp	268	753	0	0		0	0	0	0	0
186	1	138	191	-1	167	359	12.1	27	ABalppppaa	-65	0	0	0		0	0	0	0	0
187	1	105	214	-1	217	111	13.5	26	ABpraaapap	254	277	0	0		0	0	0	0	0
188	1	191	29	-1	435	183	25.0	28	ABprpapppa	186	-134	0	0		0	0	0	0	0
189	1	75	228	-1	217	252	6.5	31	ABarpaaap	146	0	0	0		0	0	0	0	0
190	1	29	51	-1	283	178	25.1	29	ABarappaap	253	860	0	0		0	0	0	0	0
191	1	95	20	-1	186	345	20.8	30	ABalpapapa	280	49	0	0		0	0	0	0	0
192	1	107	166	-1	303	335	18.1	33	MSappap	448	0	0	0		0	0	0	0	0
193	1	245	87	-1	350	268	21.4	30	MSaapapp	148	0	0	0		0	0	0	0	0
194	1	164	83	-1	138	373	10.1	27	ABalpppaap	256	0	0	0		0	0	0	0	0
195	1	85	104	-1	218	220	19.2	30	ABaraapppa	278	713	0	0		0	0	0	0	0
196	1	282	144	-1	143	262	6.7	28	ABalappapp	448	0	0	0		0	0	0	0	0
197	1	104	176	-1	536	237	20.5	34	Cpppp	340	437	0	0		0	0	0	0	0
198	1	143	198	-1	420	382	9.7	29	ABplapaapp	167	0	0	0		0	0	0	0	0
199	1	255	82	-1	187	134	13.3	29	ABpraaapaa	241	1126	0	0		0	0	0	0	0
200	1	157	213	-1	381	144	9.8	29	ABprapaaap	257	-146	0	0		0	0	0	0	0
201	1	218	280	-1	402	159	13.5	31	Dppa	310	538	0	0		0	0	0	0	0
202	1	11	287	-1	331	223	21.7	29	MSpapapa	258	-184	0	0		0	0	0	0	0
203	1	316	68	-1	350	151	21.1	29	ABprpapaap	238	794	0	0		0	0	0	0	0
204	1	300	84	-1	304	182	17.4	32	MSpppaa	307	930	0	0		0	0	0	0	0
205	1	197	10	-1	377	326	11.8	31	MSapppp	306	327	0	0		0	0	0	0	0
206	0	79	-1	-1	300	229	15.3	24		212	86	0	0		0	0	0	0	0
207	1	241	262	-1	370	407	18.6	31	ABplppapaa	256	948	0	0		0	0	0	0	0
208	1	61	212	-1	191	270	13.8	29	MSaaapaa	188	0	0	0		0	0	0	0	0
209	1	38	129	-1	165	130	15.8	27	ABpraaaaaa	228	476	0	0		0	0	0	0	0
210	1	256	151	-1	439	389	24.1	32	ABplpppaaa	85	0	0	0		0	0	0	0	0
211	1	89	39	-1	269	332	18.4	30	MSappaa	273	-575	0	0		0	0	0	0	0
212	1	53	50	-1	405	183	6.6	30	ABarpppaa	-206	0	0	0		0	0	0	0	0
213	1	233	94	-1	501	150	23.2	32	ABprpppaap	83	0	0	0		0	0	0	0	0
214	1	305	180	-1	374	349	15.7	31	Daap	309	1218	0	0		0	0	0	0	0
215	1	148	194	-1	289	340	6.8	29	ABplaaapap	227	0	0	0		0	0	0	0	0
216	1	39	245	-1	250	339	5.9	25	ABplaaapaa	218	151	0	0		0	0	0	0	0
217	1	212	239	-1	232	266	18.4	30	ABaraapapp	219	0	0	0		0	0	0	0	0
218	1	178	281	-1	455	156	6.7	34	ABarpppap	-518	0	0	0		0	0	0	0	0
219	1	34	119	-1	129	153	10.0	27	ABalaaappr	424	0	0	0		0	0	0	0	0
220	1	84	127	-1	270	248	6.3	35	ABarpaapa	354	310	0	0		0	0	0	0	0
221	1	227	318	-1	175	385	16.3	30	ABalppaapp	278	162	0	0		0	0	0	0	0
222	1	299	216	-1	454	176	14.6	32	Dppp	326	-203	0	0		0	0	0	0	0
223	1	285	248	-1	566	239	7.3	36	Cpaap	339	-898	0	0		0	0	0	0	0
224	1	192	24	-1	317	403	16.4	30	ABplpaappp	136	0	0	0		0	0	0	0	0
225	1	46	277	-1	536	196	16.1	33	Cpppa	338	988	0	0		0	0	0	0	0
226	1	319	320	-1	493	262	23.1	28	ABplpppppp	257	554	0	0		0	0	0	0	0
227	1	258	53	-1	356	316	21.4	30	MSaappa	268	349	0	0		0	0	0	0	0
228	1	189	80	-1	297	231	19.7	30	MSpapaaa	286	107	0	0		0	0	0	0	0
229	1	321	178	-1	542	298	24.7	31	ABplappppp	311	1076	0	0		0	0	0	0	0
230	1	22	89	-1	213	146	8.9	28	ABpraapaap	281	751	0	0		0	0	0	0	0
231	1	76	240	-1	171	280	21.8	29	ABalpaaapa	293	861	0	0		0	0	0	0	0
232	1	175	310	-1	485	213	23.1	31	ABprpppppa	296	297	0	0		0	0	0	0	0
233	1	242	45	-1	307	274	16.7	29	MSaapaap	128	0	0	0		0	0	0	0	0
234	1	226	271	-1	282	100	10.6	24	ABpraappaa	-63	0	0	0		0	0	0	0	0
235	1	209	313	-1	150	382	18.8	27	ABalppaapa	240	574	0	0		0	0	0	0	0
236	1	206	7	-1	429	125	10.5	29	ABprapaapp	-161	0	0	0		0	0	0	0	0
237	1	60	266	-1	325	146	6.6	28	ABarpapppa	284	699	0	0		0	0	0	0	0
238	1	49	167	-1	408	416	18.4	29	ABplppapap	281	-1139	0	0		0	0	0	0	0
239	1	2	285	-1	452	133	24.5	31	ABprpppaaa	366	0	0	0		0	0	0	0	0
240	1	15	224	-1	136	301	14.7	29	MSapaaa	161	0	0	0		0	0	0	0	0
241	1	42	225	-1	241	122	9.5	28	ABpraapapa	235	-514	0	0		0	0	0	0	0
242	1	65	106	-1	444	407	13.4	29	ABplappaaa	49	0	0	0		0	0	0	0	0
243	1	275	263	-1	379	127	22.1	28	ABprppaapa	282	356	0	0		0	0	0	0	0
244	1	253	32	-1	255	293	12.0	31	Ealaa	289	72	0	0		0	0	0	0	0
245	1	37	147	231	508	366	21.3	35	ABplapppa	240	1184	0	0		0	0	0	0	0
246	1	282	324	-1	113	247	8.8	27	ABalappapa	206	449	0	0		0	0	0	0	0
247	1	183	92	-1	578	312	17.5	33	Caapa	335	-143	0	0		0	0	0	0	0
248	1	48	97	-1	330	341	7.1	27	ABplaaappa	248	453	0	0		0	0	0	0	0
249	1	50	23	-1	130	142	15.8	27	ABalaapapa	223	-289	0	0		0	0	0	0	0
250	1	147	122	-1	520	236	23.7	31	ABprpppppp	316	464	0	0		0	0	0	0	0
251	1	142	37	-1	288	401	16.4	30	ABplpaappa	153	0	0	0		0	0	0	0	0
252	1	199	12	-1	200	346	6.5	31	ABplaapaap	107	0	0	0		0	0	0	0	0
253	1	16	227	-1	292	140	24.7	34	ABarappapa	309	-734	0	0		0	0	0	0	0
254	1	4	290	-1	218	205	12.2	28	MSpaaapa	231	-197	0	0		0	0	0	0	0
255	1	250	233	-1	509	308	6.4	38	Caaaa	378	-262	0	0		0	0	0	0	0
256	1	6	304	-1	243	283	22.3	31	ABalpapppa	260	-116	0	0		0	0	0	0	0
257	1	205	254	-1	472	399	21.4	32	ABplppappp	264	-134	0	0		0	0	0	0	0
258	1	259	156	-1	90	191	10.1	28	ABalaaappl	269	87	0	0		0	0	0	0	0
259	1	170	72	-1	118	159	13.2	24	ABalaappaa	204	-728	0	0		0	0	0	0	0
260	1	180	152	-1	331	112	11.0	29	ABpraappap	251	0	0	0		0	0	0	0	0
261	1	201	249	-1	239	178	25.5	30	ABarappaaa	257	706	0	0		0	0	0	0	0
262	1	78	201	-1	118	357	11.4	27	ABalpppaaa	86	0	0	0		0	0	0	0	0
263	1	236	292	-1	305	306	24.6	34	ABplpappaa	331	509	0	0		0	0	0	0	0
264	1	277	268	-1	230	277	14.7	29	MSaaapap	279	-196	0	0		0	0	0	0	0
265	1	110	206	-1	273	137	9.2	28	ABpraapapp	164	0	0	0		0	0	0	0	0
266	1	166	6	-1	538	380	14.4	30	ABplapapap	279	836	0	0		0	0	0	0	0
267	1	302	102	-1	94	347	14.4	25	ABalppaaaa	212	668	0	0		0	0	0	0	0
268	1	239	58	-1	494	272	16.3	38	Eplp	371	1084	0	0		0	0	0	0	0
269	1	254	246	-1	288	136	15.5	28	ABprpaapaa	278	425	0	0		0	0	0	0	0
270	1	195	179	-1	374	388	23.6	29	ABplppaapa	222	-322	0	0		0	0	0	0	0
271	1	81	153	-1	290	167	6.7	33	ABarpappa	-98	0	0	0		0	0	0	0	0
272	1	193	269	-1	334	172	16.2	31	MSpppap	281	530	0	0		0	0	0	0	0
273	1	320	93	-1	587	303	12.3	32	Caaapp	-141	0	0	0		0	0	0	0	0
274	1	124	78	-1	273	289	18.5	30	MSaapaaa	68	0	0	0		0	0	0	0	0
275	1	306	209	-1	457	319	6.4	29	ABarppaapp	211	-175	0	0		0	0	0	0	0
276	1	273	112	-1	344	401	19.6	25	ABplppaaap	196	299	0	0		0	0	0	0	0
277	1	260	64	-1	278	398	19.9	30	ABplpaaapp	249	-520	0	0		0	0	0	0	0
278	1	151	301	-1	348	367	23.9	32	ABplpapapp	289	134	0	0		0	0	0	0	0
279	1	229	38	-1	490	203	19.1	38	Cppap	321	446	0	0		0	0	0	0	0
280	1	145	116	-1	325	249	6.1	36	ABarpaapp	290	0	0	0		0	0	0	0	0
281	1	74	237	-1	487	396	15.3	29	ABplappapa	105	0	0	0		0	0	0	0	0
282	1	269	255	-1	254	324	23.9	29	ABplpapaaa	293	-1393	0	0		0	0	0	0	0
283	1	153	288	-1	347	319	24.5	31	ABplpappap	269	-192	0	0		0	0	0	0	0
284	1	31	192	-1	158	320	5.4	28	ABplaapaaa	268	-860	0	0		0	0	0	0	0
285	1	221	232	-1	404	352	14.1	31	Dapa	288	-432	0	0		0	0	0	0	0
286	1	219	155	-1	198	180	19.6	27	MSppaaap	254	-879	0	0		0	0	0	0	0
287	1	127	261	-1	415	108	18.5	30	ABprppapap	147	0	0	0		0	0	0	0	0
288	1	131	70	-1	195	391	12.8	28	ABalpppapp	259	1147	0	0		0	0	0	0	0
289	1	24	98	-1	549	164	20.7	31	ABprapppap	295	1074	0	0		0	0	0	0	0
290	1	70	238	-1	221	267	25.1	28	ABarapaaap	269	130	0	0		0	0	0	0	0
291	1	35	243	-1	317	119	16.6	28	ABprpaapap	116	0	0	0		0	0	0	0	0
292	1	160	49	-1	484	129	12.5	29	ABprappapa	270	1761	0	0		0	0	0	0	0
293	1	220	8	-1	154	201	16.1	27	ABaraappaa	186	0	0	0		0	0	0	0	0
294	1	63	258	-1	162	202	5.6	27	ABarpapaaa	245	-1663	0	0		0	0	0	0	0
295	1	214	169	-1	566	206	22.6	31	ABprappppp	296	120	0	0		0	0	0	0	0
296	1	88	46	-1	604	230	18.8	36	Cpapp	363	-907	0	0		0	0	0	0	0
297	1	243	174	-1	273	108	20.3	32	ABprpaaaap	293	79	0	0		0	0	0	0	0
298	1	18	264	-1	442	176	18.5	34	Cppaa	-190	0	0	0		0	0	0	0	0
299	1	162	276	-1	483	371	24.5	32	ABplpppaap	309	-220	0	0		0	0	0	0	0
300	1	77	120	-1	185	184	7.7	28	ABalappppa	222	855	0	0		0	0	0	0	0
301	1	317	96	-1	358	155	14.4	28	Dpaa	414	0	0	0		0	0	0	0	0
302	1	152	241	-1	225	365	7.6	28	ABplaapapa	236	416	0	0		0	0	0	0	0
303	1	161	315	-1	427	361	24.9	29	ABplppppaa	272	337	0	0		0	0	0	0	0
304	1	154	187	-1	226	378	18.5	31	ABplpaaaap	276	766	0	0		0	0	0	0	0
305	1	311	207	-1	399	294	6.1	27	ABarppaapa	202	758	0	0		0	0	0	0	0
306	1	103	18	-1	115	317	11.6	26	ABalapaapp	265	506	0	0		0	0	0	0	0
307	1	94	131	-1	483	229	14.5	39	Eprp	385	456	0	0		0	0	0	0	0
308	1	10	200	-1	428	342	19.2	34	Capaa	191	0	0	0		0	0	0	0	0
309	1	165	146	-1	571	356	15.1	30	ABplapappa	504	0	0	0		0	0	0	0	0
310	1	238	81	-1	332	176	25.4	33	ABprpappaa	334	-565	0	0		0	0	0	0	0
311	1	297	278	-1	317	396	20.3	30	ABplppaaaa	268	-452	0	0		0	0	0	0	0
312	1	135	294	-1	237	122	19.8	30	ABprpaaaaa	119	0	0	0		0	0	0	0	0
313	1	289	236	-1	152	142	13.0	24	ABalaappap	187	183	0	0		0	0	0	0	0
314	1	322	307	-1	366	178	24.5	28	ABprpappap	308	0	0	0		0	0	0	0	0
315	1	247	17	-1	158	189	9.5	27	ABalapppap	226	812	0	0		0	0	0	0	0
316	1	136	4	-1	223	195	16.0	26	MSpaapaa	159	0	0	0		0	0	0	0	0
317	1	278	308	-1	340	297	14.9	31	Ealpa	286	440	0	0		0	0	0	0	0
318	1	203	199	-1	508	374	11.7	29	ABplapapaa	264	-276	0	0		0	0	0	0	0
319	1	284	323	-1	461	237	5.6	38	Cpaaa	366	507	0	0		0	0	0	0	0
320	1	100	-1	-1	358	87	17.6	25	ABprppaaap	258	276	0	0		0	0	0	0	0
321	1	108	234	-1	79	324	12.9	26	ABalapaapa	251	587	0	0		0	0	0	0	0
322	1	33	305	-1	293	219	12.3	27	Earaa	227	148	0	0		0	0	0	0	0
323	1	213	43	-1	522	178	24.3	32	ABprpppapa	-372	0	0	0		0	0	0	0	0
324	1	323	326	-1	441	226	18.0	29	Z2	237	-990	0	0		0	0	0	0	0
