# Supplementary material for: The AP-2 Transcription Factor APTF-2 Is Required for Neuroblast and Epidermal Morphogenesis in Caenorhabditis elegans Embryogenesis
Source: PLoS Genet. 2016 May 13;12(5):e1006048. doi: 10.1371/journal.pgen.1006048 (PMC4866721; doi:10.1371/journal.pgen.1006048)
Supplement: S2 Text — (ZIP) [file pgen.1006048.s030.zip › nuclei/t146-nuclei]

1	1	137	118	-1	510	172	7.2	32	ABarppppa	40	0	0	0		0	0	0	0	0
2	1	89	66	-1	275	122	12.6	32	ABpraaappp	270	499	0	0		0	0	0	0	0
3	1	138	304	-1	412	120	22.3	31	ABprppaapp	285	-1078	0	0		0	0	0	0	0
4	1	316	93	-1	222	198	15.9	27	MSpaapaa	244	-1090	0	0		0	0	0	0	0
5	1	100	114	-1	497	322	25.1	33	ABplpppapa	323	302	0	0		0	0	0	0	0
6	1	266	120	-1	537	384	14.8	29	ABplapapap	295	58	0	0		0	0	0	0	0
7	1	236	152	-1	426	127	10.3	28	ABprapaapp	274	56	0	0		0	0	0	0	0
8	1	293	300	-1	153	198	16.2	26	ABaraappaa	40	0	0	0		0	0	0	0	0
9	1	118	102	-1	104	221	17.7	27	ABaraaaapa	234	169	0	0		0	0	0	0	0
10	1	205	315	-1	376	328	11.7	31	MSapppp	311	832	0	0		0	0	0	0	0
11	1	112	280	-1	190	240	22.3	30	ABarapaapa	258	445	0	0		0	0	0	0	0
12	1	252	132	-1	202	342	6.5	30	ABplaapaap	113	0	0	0		0	0	0	0	0
13	1	50	51	-1	74	241	15.7	29	ABalaaaarl	114	0	0	0		0	0	0	0	0
14	1	18	200	-1	522	132	15.6	32	ABprappapp	224	0	0	0		0	0	0	0	0
15	1	67	150	-1	111	256	20.2	30	ABalpaapaa	-154	0	0	0		0	0	0	0	0
16	1	58	205	-1	100	199	12.8	29	ABalaaapar	260	-302	0	0		0	0	0	0	0
17	1	315	95	-1	162	192	9.6	27	ABalapppap	490	0	0	0		0	0	0	0	0
18	1	306	15	-1	117	321	11.4	28	ABalapaapp	386	0	0	0		0	0	0	0	0
19	1	25	29	-1	279	374	12.6	30	ABalpppppp	51	0	0	0		0	0	0	0	0
20	1	191	270	-1	187	346	20.7	29	ABalpapapa	351	0	0	0		0	0	0	0	0
21	1	85	105	-1	183	208	12.5	30	MSpaaaap	277	693	0	0		0	0	0	0	0
22	1	185	288	-1	280	303	6.7	28	ABplaaaapp	249	126	0	0		0	0	0	0	0
23	1	249	18	-1	132	142	15.9	27	ABalaapapa	223	-603	0	0		0	0	0	0	0
24	1	224	312	-1	317	402	15.8	29	ABplpaappp	241	452	0	0		0	0	0	0	0
25	1	91	291	-1	280	279	22.4	31	ABalpapppp	309	-834	0	0		0	0	0	0	0
26	1	93	278	-1	446	221	11.8	38	Epra	377	2336	0	0		0	0	0	0	0
27	1	94	168	-1	132	291	19.8	32	ABalpaapap	612	0	0	0		0	0	0	0	0
28	1	106	62	-1	106	319	19.2	31	ABalpaappa	267	859	0	0		0	0	0	0	0
29	1	188	54	-1	431	197	25.1	30	ABprpapppa	272	123	0	0		0	0	0	0	0
30	1	60	14	-1	223	381	21.5	30	ABalppappa	305	0	0	0		0	0	0	0	0
31	1	33	100	-1	187	338	10.1	27	ABalapappp	152	0	0	0		0	0	0	0	0
32	1	244	298	-1	255	291	11.8	31	Ealaa	310	-327	0	0		0	0	0	0	0
33	1	45	145	-1	365	107	12.7	29	ABpraapppa	274	140	0	0		0	0	0	0	0
34	1	84	163	-1	101	186	16.6	29	ABalaaaarr	18	0	0	0		0	0	0	0	0
35	1	146	185	257	437	278	12.5	36	Epla	289	160	0	0		0	0	0	0	0
36	1	3	59	-1	154	247	17.0	27	ABaraapaap	-15	0	0	0		0	0	0	0	0
37	1	251	249	-1	288	401	16.2	29	ABplpaappa	133	0	0	0		0	0	0	0	0
38	1	279	26	-1	488	199	19.0	34	Cppap	340	107	0	0		0	0	0	0	0
39	1	211	179	-1	269	331	18.3	30	MSappaa	677	0	0	0		0	0	0	0	0
40	1	56	302	-1	385	403	14.6	30	ABplaapppp	424	0	0	0		0	0	0	0	0
41	1	10	217	-1	184	279	17.4	30	ABaraapapa	-74	0	0	0		0	0	0	0	0
42	1	130	36	-1	87	228	20.8	30	ABaraaaaaa	412	0	0	0		0	0	0	0	0
43	1	323	318	-1	522	179	24.3	34	ABprpppapa	305	-673	0	0		0	0	0	0	0
44	1	71	131	-1	195	391	19.3	28	ABplpaaaaa	247	-772	0	0		0	0	0	0	0
45	1	233	206	-1	307	273	16.7	31	MSaapaap	299	63	0	0		0	0	0	0	0
46	1	296	320	-1	602	228	18.6	36	Cpapp	340	-825	0	0		0	0	0	0	0
47	1	168	82	-1	156	279	25.3	31	ABalpaaaap	304	-784	0	0		0	0	0	0	0
48	1	43	104	-1	321	334	12.8	29	MSapppa	53	0	0	0		0	0	0	0	0
49	1	292	220	-1	486	127	12.3	29	ABprappapa	278	202	0	0		0	0	0	0	0
50	1	212	192	-1	406	181	6.5	29	ABarpppaa	359	0	0	0		0	0	0	0	0
51	1	190	175	-1	282	182	25.1	30	ABarappaap	254	837	0	0		0	0	0	0	0
52	1	163	274	-1	307	352	23.6	31	ABplpapapa	260	165	0	0		0	0	0	0	0
53	1	227	121	-1	357	314	21.6	31	MSaappa	314	1002	0	0		0	0	0	0	0
54	1	166	207	-1	152	169	11.3	26	ABalaapppa	347	0	0	0		0	0	0	0	0
55	1	129	13	-1	66	264	11.0	25	ABalapaaap	246	71	0	0		0	0	0	0	0
56	1	83	230	-1	304	115	13.4	29	ABprpaappa	228	0	0	0		0	0	0	0	0
57	1	96	112	-1	292	128	22.2	33	ABarappppp	308	-780	0	0		0	0	0	0	0
58	1	268	229	-1	495	275	16.0	39	Eplp	384	-364	0	0		0	0	0	0	0
59	1	139	34	-1	160	385	13.3	30	ABalpppapa	485	0	0	0		0	0	0	0	0
60	1	176	155	-1	372	355	9.5	28	ABplapaaap	250	-548	0	0		0	0	0	0	0
61	1	31	37	-1	263	380	23.2	32	ABalppappp	683	0	0	0		0	0	0	0	0
62	1	2	125	-1	102	255	12.5	28	MSaaaaaa	145	0	0	0		0	0	0	0	0
63	1	150	123	-1	251	397	19.4	30	ABplpaaapa	218	139	0	0		0	0	0	0	0
64	1	277	266	-1	283	397	19.6	30	ABplpaaapp	106	0	0	0		0	0	0	0	0
65	1	156	167	-1	441	116	14.7	29	ABprappaaa	62	0	0	0		0	0	0	0	0
66	1	76	268	-1	388	237	6.2	34	ABarppaaa	77	0	0	0		0	0	0	0	0
67	1	29	313	-1	248	139	23.4	32	ABarappppa	301	175	0	0		0	0	0	0	0
68	1	203	156	-1	351	153	21.0	30	ABprpapaap	240	1105	0	0		0	0	0	0	0
69	1	11	176	-1	332	97	14.9	29	ABprpaappp	285	-204	0	0		0	0	0	0	0
70	1	288	242	-1	196	389	12.8	28	ABalpppapp	175	0	0	0		0	0	0	0	0
71	1	23	319	-1	486	128	17.4	31	ABprappaap	248	0	0	0		0	0	0	0	0
72	1	259	70	-1	123	161	13.2	24	ABalaappaa	193	529	0	0		0	0	0	0	0
73	1	24	32	-1	399	244	15.6	39	Earp	389	974	0	0		0	0	0	0	0
74	1	102	6	-1	174	151	7.5	29	ABpraapaaa	356	0	0	0		0	0	0	0	0
75	1	105	12	-1	569	164	15.7	30	ABprapappp	263	-1094	0	0		0	0	0	0	0
76	1	65	50	240	253	173	12.4	32	MSppapp	203	-210	0	0		0	0	0	0	0
77	1	108	86	-1	545	147	13.2	30	ABprapapap	199	0	0	0		0	0	0	0	0
78	1	274	203	-1	275	289	18.7	29	MSaapaaa	286	420	0	0		0	0	0	0	0
79	1	132	22	-1	218	301	22.4	29	ABalpappap	277	-1132	0	0		0	0	0	0	0
80	1	228	83	-1	301	229	19.7	31	MSpapaaa	271	51	0	0		0	0	0	0	0
81	1	310	224	-1	330	180	25.4	32	ABprpappaa	321	85	0	0		0	0	0	0	0
82	1	199	108	-1	189	132	13.3	29	ABpraaapaa	176	0	0	0		0	0	0	0	0
83	1	194	255	-1	140	376	10.7	26	ABalpppaap	233	175	0	0		0	0	0	0	0
84	1	204	233	-1	305	180	17.1	32	MSpppaa	-6	0	0	0		0	0	0	0	0
85	1	131	38	-1	171	199	23.8	29	ABaraaappa	267	-243	0	0		0	0	0	0	0
86	1	120	103	-1	371	201	21.5	30	MSpappa	267	-1500	0	0		0	0	0	0	0
87	1	193	110	-1	349	269	21.3	30	MSaapapp	298	-166	0	0		0	0	0	0	0
88	1	101	84	-1	204	303	6.9	26	ABplaaaaap	263	612	0	0		0	0	0	0	0
89	1	230	296	-1	211	143	8.9	29	ABpraapaap	133	0	0	0		0	0	0	0	0
90	1	142	211	-1	155	326	10.0	28	ABalapappa	271	817	0	0		0	0	0	0	0
91	1	144	17	-1	130	189	20.1	29	ABaraaaaap	75	0	0	0		0	0	0	0	0
92	1	247	171	-1	576	311	17.5	33	Caapa	296	238	0	0		0	0	0	0	0
93	1	273	142	-1	588	306	12.2	32	Caaapp	316	577	0	0		0	0	0	0	0
94	1	213	273	-1	500	151	23.3	32	ABprpppaap	281	117	0	0		0	0	0	0	0
95	1	68	7	-1	117	258	16.5	28	ABaraapaaa	283	111	0	0		0	0	0	0	0
96	1	301	275	-1	357	158	13.8	28	Dpaa	241	-477	0	0		0	0	0	0	0
97	1	248	221	-1	326	338	7.1	27	ABplaaappa	271	765	0	0		0	0	0	0	0
98	1	289	146	-1	548	165	20.5	37	ABprapppap	735	0	0	0		0	0	0	0	0
99	1	17	16	-1	75	292	12.2	28	ABalapaaaa	4	0	0	0		0	0	0	0	0
100	1	109	147	-1	173	160	23.1	30	ABarapppaa	284	-1257	0	0		0	0	0	0	0
101	1	177	65	-1	422	318	24.5	32	ABplpapppp	319	639	0	0		0	0	0	0	0
102	1	267	322	-1	92	346	14.7	26	ABalppaaaa	202	606	0	0		0	0	0	0	0
103	1	162	85	-1	570	191	8.8	34	ABarppppp	299	0	0	0		0	0	0	0	0
104	1	195	39	-1	223	217	19.4	31	ABaraapppa	304	-1763	0	0		0	0	0	0	0
105	1	113	271	-1	576	180	18.7	29	ABprappppa	252	-1	0	0		0	0	0	0	0
106	1	242	35	-1	441	409	13.6	30	ABplappaaa	267	366	0	0		0	0	0	0	0
107	1	104	75	-1	241	160	16.2	27	MSppapap	246	-101	0	0		0	0	0	0	0
108	1	175	133	-1	246	169	19.6	30	MSppaap	300	-93	0	0		0	0	0	0	0
109	1	49	89	-1	236	371	12.6	30	ABalpppppa	252	353	0	0		0	0	0	0	0
110	1	88	259	-1	133	305	7.7	28	ABalapapap	283	-55	0	0		0	0	0	0	0
111	1	22	292	-1	191	281	23.8	28	ABalpappaa	282	-273	0	0		0	0	0	0	0
112	1	276	135	-1	343	402	19.3	24	ABplppaaap	208	633	0	0		0	0	0	0	0
113	1	148	42	-1	254	398	11.1	27	ABplaappaa	300	0	0	0		0	0	0	0	0
114	1	114	9	-1	266	237	18.6	29	ABaraapppp	249	112	0	0		0	0	0	0	0
115	1	123	149	-1	463	231	24.9	35	ABprpapppp	274	401	0	0		0	0	0	0	0
116	1	280	193	-1	328	248	6.2	36	ABarpaapp	361	-385	0	0		0	0	0	0	0
117	1	19	80	-1	376	109	19.3	31	ABprppapaa	259	903	0	0		0	0	0	0	0
118	1	20	165	-1	280	334	14.2	31	MSapapp	275	-612	0	0		0	0	0	0	0
119	1	219	20	-1	127	153	10.3	28	ABalaaappr	258	-861	0	0		0	0	0	0	0
120	1	300	31	-1	183	182	7.3	27	ABalappppa	-86	0	0	0		0	0	0	0	0
121	1	158	246	-1	212	196	5.9	27	ABarpapaap	276	376	0	0		0	0	0	0	0
122	1	250	91	-1	522	236	23.5	31	ABprpppppp	255	333	0	0		0	0	0	0	0
123	1	13	189	-1	212	273	9.8	29	MSaaaapp	256	134	0	0		0	0	0	0	0
124	1	124	72	-1	139	246	12.3	29	MSaaaaap	206	0	0	0		0	0	0	0	0
125	1	26	117	-1	227	352	22.6	31	ABalpapapp	-172	0	0	0		0	0	0	0	0
126	0	206	-1	-1	306	228	15.5	24		405	0	0	0		0	0	0	0	0
127	1	220	30	-1	271	245	6.1	35	ABarpaapa	231	0	0	0		0	0	0	0	0
128	1	42	183	-1	605	242	12.4	38	Cpapa	376	-62	0	0		0	0	0	0	0
129	1	209	107	-1	167	131	15.8	27	ABpraaaaaa	148	0	0	0		0	0	0	0	0
130	1	111	227	-1	213	119	18.4	30	ABpraaaapa	281	-1467	0	0		0	0	0	0	0
131	1	307	208	-1	486	232	14.4	39	Eprp	359	195	0	0		0	0	0	0	0
132	1	103	326	-1	352	157	9.3	26	ABprapaaaa	240	-260	0	0		0	0	0	0	0
133	1	182	272	-1	317	190	21.6	33	ABarapappp	338	150	0	0		0	0	0	0	0
134	1	119	161	-1	292	93	17.5	28	ABprpaaapp	247	0	0	0		0	0	0	0	0
135	1	32	98	-1	459	368	8.6	33	ABarppapa	323	-704	0	0		0	0	0	0	0
136	1	77	55	-1	172	287	6.5	27	ABplaaaaaa	220	125	0	0		0	0	0	0	0
137	1	145	106	-1	235	169	7.5	26	ABalappppp	145	0	0	0		0	0	0	0	0
138	1	35	170	-1	190	318	25.2	30	ABalpapaap	201	0	0	0		0	0	0	0	0
139	1	75	204	-1	341	122	23.5	29	ABarappapp	289	173	0	0		0	0	0	0	0
140	1	99	247	-1	289	203	6.9	29	ABarpapapp	261	599	0	0		0	0	0	0	0
141	1	121	177	-1	168	174	17.0	27	MSppaaaa	225	-244	0	0		0	0	0	0	0
142	1	82	277	-1	134	342	18.2	29	ABalpaappp	265	-678	0	0		0	0	0	0	0
143	1	107	169	-1	387	337	24.8	32	ABplpapppa	289	937	0	0		0	0	0	0	0
144	1	196	61	-1	146	262	6.5	29	ABalappapp	139	0	0	0		0	0	0	0	0
145	1	134	213	-1	361	312	7.1	29	ABplaaappp	266	908	0	0		0	0	0	0	0
146	1	309	76	-1	570	353	15.4	31	ABplapappa	258	70	0	0		0	0	0	0	0
147	1	245	111	-1	524	346	22.4	30	ABplapppap	244	-96	0	0		0	0	0	0	0
148	1	92	3	-1	92	330	16.4	31	ABalaaaalp	310	49	0	0		0	0	0	0	0
149	1	44	260	-1	562	339	19.8	32	ABplapappp	62	0	0	0		0	0	0	0	0
150	1	8	57	-1	254	356	8.8	29	ABplaapapp	268	668	0	0		0	0	0	0	0
151	1	210	1	-1	440	387	24.4	32	ABplpppaaa	292	76	0	0		0	0	0	0	0
152	1	260	285	-1	330	117	11.2	29	ABpraappap	293	132	0	0		0	0	0	0	0
153	1	271	116	-1	291	167	6.7	33	ABarpappa	310	-76	0	0		0	0	0	0	0
154	1	170	56	-1	339	222	18.3	30	MSpapaap	287	286	0	0		0	0	0	0	0
155	1	286	197	-1	200	180	19.8	28	MSppaaap	230	359	0	0		0	0	0	0	0
156	1	258	45	-1	97	189	9.9	27	ABalaaappl	273	-72	0	0		0	0	0	0	0
157	1	171	198	-1	168	270	11.6	30	MSaaaapa	264	124	0	0		0	0	0	0	0
158	1	116	325	-1	516	146	19.8	30	ABprapppaa	119	0	0	0		0	0	0	0	0
159	1	81	79	-1	89	252	8.5	35	ABalappaa	-79	0	0	0		0	0	0	0	0
160	1	165	173	-1	209	186	23.5	29	ABaraaappp	437	0	0	0		0	0	0	0	0
161	1	55	256	-1	100	169	14.6	26	ABalaapaaa	218	-210	0	0		0	0	0	0	0
162	1	135	287	-1	555	354	23.9	22	ABplappppa	150	-570	0	0		0	0	0	0	0
163	1	127	253	-1	471	182	25.4	31	ABprppppap	306	-124	0	0		0	0	0	0	0
164	1	90	24	-1	244	102	16.0	27	ABpraaaapp	326	0	0	0		0	0	0	0	0
165	1	149	154	-1	413	155	25.4	31	ABprpapapp	294	146	0	0		0	0	0	0	0
166	1	192	210	-1	301	338	17.7	33	MSappap	239	120	0	0		0	0	0	0	0
167	1	238	101	-1	405	414	18.4	29	ABplppapap	286	1103	0	0		0	0	0	0	0
168	1	53	23	-1	73	224	11.3	26	ABalaaapal	-223	0	0	0		0	0	0	0	0
169	1	295	138	-1	565	207	22.5	31	ABprappppp	369	0	0	0		0	0	0	0	0
170	1	80	19	-1	241	300	7.0	27	ABplaaaapa	264	-28	0	0		0	0	0	0	0
171	1	115	237	-1	153	366	21.3	30	ABalppapaa	245	0	0	0		0	0	0	0	0
172	1	110	162	-1	134	222	15.7	27	ABaraaaapp	-132	0	0	0		0	0	0	0	0
173	1	179	21	-1	207	363	10.7	27	ABalppppap	109	0	0	0		0	0	0	0	0
174	1	297	276	-1	274	106	20.4	32	ABprpaaaap	82	0	0	0		0	0	0	0	0
175	1	78	178	-1	182	236	6.6	31	ABarpaaaa	235	0	0	0		0	0	0	0	0
176	1	197	299	-1	535	232	20.3	34	Cpppp	342	447	0	0		0	0	0	0	0
177	1	47	215	-1	200	116	15.8	26	ABpraaaaap	236	-580	0	0		0	0	0	0	0
178	1	229	265	-1	545	293	24.6	32	ABplappppp	291	908	0	0		0	0	0	0	0
179	1	270	286	-1	375	383	23.7	30	ABplppaapa	290	463	0	0		0	0	0	0	0
180	1	214	262	-1	372	349	15.8	32	Daap	275	-356	0	0		0	0	0	0	0
181	1	98	113	-1	520	140	9.4	27	ABprapapaa	275	-294	0	0		0	0	0	0	0
182	1	46	4	-1	165	218	20.7	31	ABaraaapap	351	0	0	0		0	0	0	0	0
183	1	79	88	-1	558	156	9.6	27	ABprapappa	549	0	0	0		0	0	0	0	0
184	1	63	301	-1	359	241	12.5	32	Earap	309	194	0	0		0	0	0	0	0
185	1	141	144	-1	202	159	15.5	27	MSppapaa	45	0	0	0		0	0	0	0	0
186	1	66	180	-1	545	352	11.2	33	ABarppapp	272	0	0	0		0	0	0	0	0
187	1	304	94	-1	228	381	18.3	30	ABplpaaaap	255	131	0	0		0	0	0	0	0
188	1	117	136	-1	460	338	24.2	32	ABplppppap	249	1512	0	0		0	0	0	0	0
189	1	28	226	-1	510	297	21.4	35	Cappp	283	40	0	0		0	0	0	0	0
190	1	41	235	-1	188	223	17.2	28	ABaraappap	285	196	0	0		0	0	0	0	0
191	1	186	43	-1	169	359	11.6	26	ABalppppaa	242	0	0	0		0	0	0	0	0
192	1	284	33	-1	160	322	5.5	27	ABplaapaaa	60	0	0	0		0	0	0	0	0
193	1	159	231	-1	444	336	13.9	33	Dapp	332	-657	0	0		0	0	0	0	0
194	1	215	130	-1	286	340	6.8	28	ABplaaapap	250	223	0	0		0	0	0	0	0
195	1	183	252	-1	240	243	24.4	31	ABarapapaa	-52	0	0	0		0	0	0	0	0
196	1	48	77	-1	374	240	21.9	31	MSpapapp	-126	0	0	0		0	0	0	0	0
197	1	147	128	-1	466	402	18.4	31	ABplappaap	259	0	0	0		0	0	0	0	0
198	1	198	236	-1	418	384	9.6	30	ABplapaapp	103	0	0	0		0	0	0	0	0
199	1	318	223	-1	510	379	12.0	29	ABplapapaa	260	-585	0	0		0	0	0	0	0
200	1	308	99	-1	431	343	19.0	35	Capaa	325	401	0	0		0	0	0	0	0
201	1	262	303	-1	120	359	11.4	27	ABalpppaaa	100	0	0	0		0	0	0	0	0
202	1	54	109	-1	150	331	22.3	30	ABalpapaaa	-250	0	0	0		0	0	0	0	0
203	1	126	196	-1	82	286	15.6	28	ABalaaaala	265	878	0	0		0	0	0	0	0
204	1	180	311	-1	546	300	8.4	31	Caaapa	249	0	0	0		0	0	0	0	0
205	1	154	2	-1	130	220	20.5	30	ABaraaapaa	-20	0	0	0		0	0	0	0	0
206	1	265	283	-1	272	136	9.1	29	ABpraapapp	271	-414	0	0		0	0	0	0	0
207	1	305	40	-1	399	294	6.2	28	ABarppaapa	255	-775	0	0		0	0	0	0	0
208	1	5	264	-1	221	344	25.5	32	ABalppapap	-180	0	0	0		0	0	0	0	0
209	1	275	316	-1	457	317	6.5	30	ABarppaapp	146	0	0	0		0	0	0	0	0
210	1	133	214	-1	126	162	17.4	28	ABalaapaap	279	0	0	0		0	0	0	0	0
211	1	97	309	-1	313	152	21.5	27	ABprpapaaa	248	42	0	0		0	0	0	0	0
212	1	208	67	-1	191	266	13.6	30	MSaaapaa	292	154	0	0		0	0	0	0	0
213	1	200	68	-1	378	145	9.5	29	ABprapaaap	258	798	0	0		0	0	0	0	0
214	1	187	87	-1	220	109	13.6	27	ABpraaapap	-196	0	0	0		0	0	0	0	0
215	1	95	46	-1	220	380	15.4	29	ABplpaapaa	285	-168	0	0		0	0	0	0	0
216	1	222	139	-1	458	176	14.5	32	Dppp	-174	0	0	0		0	0	0	0	0
217	1	86	174	-1	380	345	20.3	35	MSaappp	338	628	0	0		0	0	0	0	0
218	1	40	295	-1	402	305	15.9	32	Ealpp	304	-950	0	0		0	0	0	0	0
219	1	181	96	-1	181	234	25.5	32	ABarapaaaa	315	-932	0	0		0	0	0	0	0
220	1	125	281	-1	315	276	21.0	28	MSaapapa	232	742	0	0		0	0	0	0	0
221	1	151	64	-1	256	400	15.9	28	ABplpaapap	254	777	0	0		0	0	0	0	0
222	1	39	323	-1	344	393	14.1	29	ABplaapppa	-99	0	0	0		0	0	0	0	0
223	1	173	49	-1	275	201	21.2	31	ABarapappa	281	414	0	0		0	0	0	0	0
224	1	240	78	294	135	299	14.6	33	MSapaaa	198	148	0	0		0	0	0	0	0
225	1	241	5	-1	241	121	9.5	28	ABpraapapa	226	1371	0	0		0	0	0	0	0
226	1	153	317	-1	474	126	21.5	30	ABprppappp	308	0	0	0		0	0	0	0	0
227	1	253	284	-1	295	142	25.1	35	ABarappapa	342	-380	0	0		0	0	0	0	0
228	1	189	172	-1	217	252	6.3	31	ABarpaaap	268	118	0	0		0	0	0	0	0
229	1	1	126	-1	120	297	23.3	32	ABalpaaaaa	297	-174	0	0		0	0	0	0	0
230	1	122	218	-1	403	137	6.9	27	ABprapaapa	227	1122	0	0		0	0	0	0	0
231	1	245	158	-1	492	376	20.5	31	ABplapppaa	274	-410	0	0		0	0	0	0	0
232	1	285	263	-1	404	354	13.8	30	Dapa	271	-82	0	0		0	0	0	0	0
233	1	255	184	-1	507	310	6.3	37	Caaaa	360	418	0	0		0	0	0	0	0
234	1	321	25	-1	84	325	12.5	27	ABalapaapa	256	-398	0	0		0	0	0	0	0
235	1	161	44	-1	179	326	15.5	30	MSapaap	202	0	0	0		0	0	0	0	0
236	1	313	92	-1	155	142	13.2	24	ABalaappap	186	187	0	0		0	0	0	0	0
237	1	281	127	-1	484	397	15.2	30	ABplappapa	259	-162	0	0		0	0	0	0	0
238	1	290	140	-1	220	269	25.3	28	ABarapaaap	449	0	0	0		0	0	0	0	0
239	1	217	27	-1	231	271	18.3	30	ABaraapapp	-25	0	0	0		0	0	0	0	0
240	1	231	48	-1	169	284	21.8	29	ABalpaaapa	242	-487	0	0		0	0	0	0	0
241	1	302	58	-1	225	366	8.0	27	ABplaapapa	235	123	0	0		0	0	0	0	0
242	1	184	186	-1	331	340	17.9	30	Daaa	252	455	0	0		0	0	0	0	0
243	1	291	148	-1	319	123	16.3	28	ABprpaapap	235	752	0	0		0	0	0	0	0
244	1	59	41	-1	144	201	13.1	27	MSpaaaaa	273	168	0	0		0	0	0	0	0
245	1	216	81	-1	248	335	6.0	24	ABplaaapaa	-69	0	0	0		0	0	0	0	0
246	1	269	321	-1	283	134	15.6	29	ABprpaapaa	276	1134	0	0		0	0	0	0	0
247	1	57	69	-1	216	152	23.5	29	ABarapppap	237	183	0	0		0	0	0	0	0
248	1	223	137	-1	566	242	7.3	36	Cpaap	134	0	0	0		0	0	0	0	0
249	1	261	151	-1	242	183	25.4	29	ABarappaaa	289	-170	0	0		0	0	0	0	0
250	1	73	187	-1	246	206	6.1	28	ABarpapapa	231	-242	0	0		0	0	0	0	0
251	1	87	53	-1	375	144	25.5	33	ABprpapapa	330	645	0	0		0	0	0	0	0
252	1	160	251	-1	317	375	10.5	30	ABplaappap	272	-52	0	0		0	0	0	0	0
253	1	15	74	-1	404	338	7.8	26	ABplapaapa	298	0	0	0		0	0	0	0	0
254	1	257	166	-1	470	400	21.4	32	ABplppappp	256	541	0	0		0	0	0	0	0
255	1	282	324	-1	253	325	23.3	29	ABplpapaaa	258	223	0	0		0	0	0	0	0
256	1	21	305	-1	453	164	22.4	31	ABprppppaa	298	202	0	0		0	0	0	0	0
257	1	62	314	-1	223	336	15.4	31	MSapapa	-169	0	0	0		0	0	0	0	0
258	1	294	190	-1	162	203	5.7	26	ABarpapaaa	251	217	0	0		0	0	0	0	0
259	1	34	129	-1	239	128	13.2	28	ABpraaappa	134	0	0	0		0	0	0	0	0
260	1	72	195	-1	356	185	11.3	33	MSppppp	280	-322	0	0		0	0	0	0	0
261	1	287	202	-1	413	109	18.5	30	ABprppapap	294	98	0	0		0	0	0	0	0
262	1	207	115	-1	369	407	19.0	29	ABplppapaa	90	0	0	0		0	0	0	0	0
263	1	243	282	-1	381	133	22.2	29	ABprppaapa	257	736	0	0		0	0	0	0	0
264	1	298	201	-1	442	174	18.6	34	Cppaa	336	762	0	0		0	0	0	0	0
265	1	30	141	-1	306	171	12.4	33	MSppppa	318	0	0	0		0	0	0	0	0
266	1	237	254	-1	324	148	7.0	28	ABarpapppa	276	-242	0	0		0	0	0	0	0
267	1	38	209	-1	402	106	13.5	29	ABpraapppp	287	107	0	0		0	0	0	0	0
268	1	264	241	-1	226	281	14.5	28	MSaaapap	275	513	0	0		0	0	0	0	0
269	1	272	248	-1	335	171	15.7	32	MSpppap	313	173	0	0		0	0	0	0	0
270	1	140	194	-1	614	282	17.5	33	Caappd	317	-1184	0	0		0	0	0	0	0
271	1	234	310	-1	287	102	10.1	25	ABpraappaa	288	0	0	0		0	0	0	0	0
272	1	157	199	-1	128	358	14.6	29	ABalppaaap	150	0	0	0		0	0	0	0	0
273	1	61	307	-1	411	197	21.5	36	MSpappp	-264	0	0	0		0	0	0	0	0
274	1	172	73	-1	267	125	17.7	28	ABprpaaapa	-130	0	0	0		0	0	0	0	0
275	1	128	289	-1	223	222	22.2	31	ABarapaapp	301	400	0	0		0	0	0	0	0
276	1	299	267	-1	482	372	24.4	32	ABplpppaap	313	62	0	0		0	0	0	0	0
277	1	225	134	-1	532	194	15.7	32	Cpppa	313	1365	0	0		0	0	0	0	0
278	1	311	222	-1	318	397	19.5	28	ABplppaaaa	237	-147	0	0		0	0	0	0	0
279	1	16	308	-1	245	235	11.9	31	MSpaaapp	114	0	0	0		0	0	0	0	0
280	1	201	258	-1	403	161	13.4	31	Dppa	232	0	0	0		0	0	0	0	0
281	1	218	245	-1	456	153	7.1	34	ABarpppap	336	104	0	0		0	0	0	0	0
282	1	69	188	-1	176	137	19.3	30	ABalaapapp	301	-328	0	0		0	0	0	0	0
283	1	36	63	-1	103	281	10.1	25	ABalapapaa	199	344	0	0		0	0	0	0	0
284	1	12	164	-1	429	411	21.1	31	ABplppappa	235	-663	0	0		0	0	0	0	0
285	1	239	243	-1	447	138	24.9	24	ABprpppaaa	219	513	0	0		0	0	0	0	0
286	1	9	71	-1	135	212	8.6	28	ABalapppaa	247	504	0	0		0	0	0	0	0
287	1	202	60	-1	335	230	22.2	29	MSpapapa	247	453	0	0		0	0	0	0	0
288	1	283	239	-1	348	316	25.0	31	ABplpappap	275	414	0	0		0	0	0	0	0
289	1	155	11	-1	280	340	22.4	30	ABplpapaap	127	0	0	0		0	0	0	0	0
290	1	254	52	-1	217	208	12.2	29	MSpaaapa	246	404	0	0		0	0	0	0	0
291	1	14	90	-1	507	284	24.5	31	ABplpppapp	278	-421	0	0		0	0	0	0	0
292	1	263	279	-1	301	308	24.5	32	ABplpappaa	323	1966	0	0		0	0	0	0	0
293	1	64	232	-1	387	164	16.5	32	Dpap	279	164	0	0		0	0	0	0	0
294	1	312	191	-1	238	121	20.4	30	ABprpaaaaa	245	-495	0	0		0	0	0	0	0
295	1	152	8	-1	261	193	16.4	29	MSpaapap	145	0	0	0		0	0	0	0	0
296	1	37	160	-1	258	251	16.0	29	MSaaapp	294	-186	0	0		0	0	0	0	0
297	1	6	306	-1	443	115	20.2	28	ABprppappa	274	1482	0	0		0	0	0	0	0
298	1	167	119	-1	361	188	6.4	30	ABarpapppp	252	430	0	0		0	0	0	0	0
299	1	164	212	-1	268	220	24.3	31	ABarapapap	303	455	0	0		0	0	0	0	0
300	1	70	122	-1	461	297	19.2	36	Capap	362	85	0	0		0	0	0	0	0
301	1	278	153	-1	345	367	24.1	31	ABplpapapp	287	0	0	0		0	0	0	0	0
302	1	174	28	-1	333	114	19.6	30	ABprppaaaa	114	0	0	0		0	0	0	0	0
303	0	320	-1	-1	355	89	17.7	25		200	80	0	0		0	0	0	0	0
304	1	256	10	-1	242	282	21.9	31	ABalpapppa	299	182	0	0		0	0	0	0	0
305	1	322	157	-1	285	225	12.8	29	Earaa	185	0	0	0		0	0	0	0	0
306	1	52	182	-1	481	335	15.4	32	Cappaa	316	287	0	0		0	0	0	0	0
307	1	314	225	-1	365	180	24.7	29	ABprpappap	257	511	0	0		0	0	0	0	0
308	1	317	290	-1	338	295	15.0	30	Ealpa	279	-852	0	0		0	0	0	0	0
309	1	7	238	-1	402	396	22.4	29	ABplppaapp	275	102	0	0		0	0	0	0	0
310	1	232	159	-1	485	211	23.1	31	ABprpppppa	311	181	0	0		0	0	0	0	0
311	1	52	97	-1	514	324	18.4	31	Cappap	304	-835	0	0		0	0	0	0	0
312	0	74	-1	-1	538	204	24.3	25		23	0	0	0		0	0	0	0	0
313	1	235	219	-1	152	384	18.6	28	ABalppaapa	281	-366	0	0		0	0	0	0	0
314	1	4	250	-1	575	272	23.4	33	Caappv	-5	0	0	0		0	0	0	0	0
315	1	303	234	-1	425	358	24.5	28	ABplppppaa	221	436	0	0		0	0	0	0	0
316	1	51	143	-1	183	140	10.7	31	ABalaapppp	301	435	0	0		0	0	0	0	0
317	1	136	47	-1	341	345	9.8	26	ABplapaaaa	127	0	0	0		0	0	0	0	0
318	1	221	327	-1	173	385	16.3	32	ABalppaapp	144	0	0	0		0	0	0	0	0
319	1	143	261	-1	322	274	11.4	32	Ealap	222	0	0	0		0	0	0	0	0
320	1	226	181	-1	496	261	22.6	29	ABplpppppp	238	-71	0	0		0	0	0	0	0
321	1	169	124	-1	195	296	19.5	27	ABalpaaapp	273	691	0	0		0	0	0	0	0
322	1	27	228	-1	460	285	22.9	32	ABplpppppa	268	764	0	0		0	0	0	0	0
323	1	319	244	-1	463	236	5.5	38	Cpaaa	380	-479	0	0		0	0	0	0	0
324	1	246	297	-1	109	238	9.4	26	ABalappapa	451	0	0	0		0	0	0	0	0
325	1	178	269	-1	532	378	18.3	31	ABplappapp	145	0	0	0		0	0	0	0	0
326	1	324	329	-1	435	224	19.0	29	Z2	237	-990	0	0		0	0	0	0	0
