# Supplementary material for: The AP-2 Transcription Factor APTF-2 Is Required for Neuroblast and Epidermal Morphogenesis in Caenorhabditis elegans Embryogenesis
Source: PLoS Genet. 2016 May 13;12(5):e1006048. doi: 10.1371/journal.pgen.1006048 (PMC4866721; doi:10.1371/journal.pgen.1006048)
Supplement: S2 Text — (ZIP) [file pgen.1006048.s030.zip › nuclei/t147-nuclei]

1	1	151	295	-1	444	384	24.4	32	ABplpppaaa	317	147	0	0		0	0	0	0	0
2	1	205	122	-1	136	218	20.0	30	ABaraaapaa	280	631	0	0		0	0	0	0	0
3	1	148	324	-1	95	321	16.7	29	ABalaaaalp	102	0	0	0		0	0	0	0	0
4	1	182	1	-1	169	217	20.6	31	ABaraaapap	610	0	0	0		0	0	0	0	0
5	1	225	174	-1	237	124	9.6	28	ABpraapapa	168	0	0	0		0	0	0	0	0
6	1	74	163	-1	172	152	7.4	28	ABpraapaaa	372	0	0	0		0	0	0	0	0
7	1	95	185	-1	117	253	16.2	28	ABaraapaaa	279	633	0	0		0	0	0	0	0
8	1	295	141	-1	262	195	15.7	29	MSpaapap	295	506	0	0		0	0	0	0	0
9	1	114	175	-1	273	233	18.0	29	ABaraapppp	265	123	0	0		0	0	0	0	0
10	1	304	32	-1	245	284	22.1	30	ABalpapppa	262	1130	0	0		0	0	0	0	0
11	1	289	299	-1	283	342	22.2	29	ABplpapaap	280	15	0	0		0	0	0	0	0
12	1	75	188	-1	571	166	15.8	31	ABprapappp	308	216	0	0		0	0	0	0	0
13	1	55	148	-1	68	267	10.7	25	ABalapaaap	219	-26	0	0		0	0	0	0	0
14	1	30	9	-1	220	375	21.6	30	ABalppappa	-162	0	0	0		0	0	0	0	0
15	1	18	71	-1	120	320	11.5	27	ABalapaapp	-98	0	0	0		0	0	0	0	0
16	1	99	23	-1	81	291	12.3	28	ABalapaaaa	2	0	0	0		0	0	0	0	0
17	1	91	77	-1	130	187	21.0	30	ABaraaaaap	1	0	0	0		0	0	0	0	0
18	1	23	162	-1	136	138	15.9	27	ABalaapapa	215	27	0	0		0	0	0	0	0
19	1	170	296	-1	238	302	7.1	26	ABplaaaapa	267	-13	0	0		0	0	0	0	0
20	1	119	65	-1	126	151	10.9	29	ABalaaappr	258	83	0	0		0	0	0	0	0
21	1	173	41	-1	204	361	11.1	27	ABalppppap	272	420	0	0		0	0	0	0	0
22	1	79	61	-1	219	302	22.2	30	ABalpappap	71	0	0	0		0	0	0	0	0
23	1	168	204	-1	70	229	11.3	27	ABalaaapal	237	-258	0	0		0	0	0	0	0
24	1	164	278	-1	243	100	16.0	28	ABpraaaapp	325	0	0	0		0	0	0	0	0
25	1	234	134	-1	83	326	12.2	27	ABalapaapa	155	0	0	0		0	0	0	0	0
26	1	38	314	-1	488	199	19.2	35	Cppap	336	148	0	0		0	0	0	0	0
27	1	239	234	-1	236	270	18.2	30	ABaraapapp	289	-215	0	0		0	0	0	0	0
28	1	302	285	-1	333	111	19.3	32	ABprppaaaa	262	1069	0	0		0	0	0	0	0
29	1	19	94	-1	278	373	12.6	30	ABalpppppp	232	0	0	0		0	0	0	0	0
30	1	127	246	-1	270	247	5.9	35	ABarpaapa	350	152	0	0		0	0	0	0	0
31	1	120	151	-1	183	182	7.5	27	ABalappppa	-79	0	0	0		0	0	0	0	0
32	1	73	160	-1	399	244	15.5	38	Earp	383	-45	0	0		0	0	0	0	0
33	1	192	164	-1	158	320	5.5	28	ABplaapaaa	234	0	0	0		0	0	0	0	0
34	1	59	318	-1	159	385	13.5	30	ABalpppapa	249	-770	0	0		0	0	0	0	0
35	1	106	250	-1	441	408	13.5	29	ABplappaaa	299	-758	0	0		0	0	0	0	0
36	1	42	120	-1	92	231	21.2	30	ABaraaaaaa	-217	0	0	0		0	0	0	0	0
37	1	61	226	-1	265	379	23.5	31	ABalppappp	279	68	0	0		0	0	0	0	0
38	1	85	178	-1	173	199	24.0	30	ABaraaappa	254	683	0	0		0	0	0	0	0
39	1	104	126	-1	229	218	19.4	31	ABaraapppa	266	392	0	0		0	0	0	0	0
40	1	207	190	-1	397	292	6.4	29	ABarppaapa	259	-185	0	0		0	0	0	0	0
41	1	244	53	-1	145	195	13.1	28	MSpaaaaa	317	0	0	0		0	0	0	0	0
42	1	113	142	-1	252	399	10.8	28	ABplaappaa	614	0	0	0		0	0	0	0	0
43	1	191	288	-1	165	358	11.7	28	ABalppppaa	257	-720	0	0		0	0	0	0	0
44	1	235	90	-1	178	324	15.5	30	MSapaap	272	129	0	0		0	0	0	0	0
45	1	156	215	-1	95	191	9.8	28	ABalaaappl	419	0	0	0		0	0	0	0	0
46	1	215	47	-1	217	381	15.5	30	ABplpaapaa	779	0	0	0		0	0	0	0	0
47	1	317	228	-1	337	345	9.7	27	ABplapaaaa	221	-178	0	0		0	0	0	0	0
48	1	240	24	-1	167	282	22.3	30	ABalpaaapa	275	153	0	0		0	0	0	0	0
49	1	223	74	-1	276	205	21.0	30	ABarapappa	259	117	0	0		0	0	0	0	0
50	1	76	307	-1	271	187	11.9	27	MSppappp	197	116	0	0		0	0	0	0	0
51	1	13	123	-1	76	235	15.8	29	ABalaaaarl	342	0	0	0		0	0	0	0	0
52	1	290	257	-1	217	213	12.2	29	MSpaaapa	95	0	0	0		0	0	0	0	0
53	1	251	80	-1	376	146	25.5	34	ABprpapapa	290	1013	0	0		0	0	0	0	0
54	1	29	30	-1	437	197	25.0	22	ABprpapppa	148	549	0	0		0	0	0	0	0
55	1	136	238	-1	174	287	6.7	27	ABplaaaaaa	264	367	0	0		0	0	0	0	0
56	1	154	5	-1	340	226	18.1	31	MSpapaap	293	935	0	0		0	0	0	0	0
57	1	150	139	-1	249	359	8.8	28	ABplaapapp	287	-12	0	0		0	0	0	0	0
58	1	241	119	-1	215	372	8.1	28	ABplaapapa	239	100	0	0		0	0	0	0	0
59	1	36	28	-1	156	244	16.5	28	ABaraapaap	36	0	0	0		0	0	0	0	0
60	1	287	198	-1	341	233	22.3	29	MSpapapa	258	133	0	0		0	0	0	0	0
61	1	144	91	-1	145	263	6.5	28	ABalappapp	238	-191	0	0		0	0	0	0	0
62	1	28	16	-1	107	312	19.5	31	ABalpaappa	247	229	0	0		0	0	0	0	0
63	1	283	218	-1	103	280	9.7	24	ABalapapaa	328	0	0	0		0	0	0	0	0
64	1	221	48	-1	254	397	15.7	28	ABplpaapap	149	0	0	0		0	0	0	0	0
65	1	101	279	-1	425	317	24.5	32	ABplpapppp	295	-1242	0	0		0	0	0	0	0
66	1	2	158	-1	271	123	12.4	32	ABpraaappp	258	184	0	0		0	0	0	0	0
67	1	212	191	-1	191	261	13.6	30	MSaaapaa	163	0	0	0		0	0	0	0	0
68	1	213	46	-1	377	145	9.5	29	ABprapaaap	241	165	0	0		0	0	0	0	0
69	1	247	156	-1	221	146	23.6	29	ABarapppap	280	486	0	0		0	0	0	0	0
70	1	72	319	-1	126	158	13.7	24	ABalaappaa	-87	0	0	0		0	0	0	0	0
71	1	286	78	-1	138	210	8.5	28	ABalapppaa	498	0	0	0		0	0	0	0	0
72	1	124	208	-1	140	244	12.3	29	MSaaaaap	448	0	0	0		0	0	0	0	0
73	1	274	127	-1	265	120	17.8	28	ABprpaaapa	257	422	0	0		0	0	0	0	0
74	1	253	210	-1	404	340	7.8	26	ABplapaapa	225	-275	0	0		0	0	0	0	0
75	1	107	171	-1	244	159	15.8	27	MSppapap	204	-88	0	0		0	0	0	0	0
76	1	146	277	-1	568	355	15.5	29	ABplapappa	286	589	0	0		0	0	0	0	0
77	1	196	165	-1	380	240	21.7	31	MSpapapp	270	1464	0	0		0	0	0	0	0
78	1	224	211	-1	114	294	14.7	27	MSapaaaa	202	480	0	0		0	0	0	0	0
79	1	159	81	-1	94	249	8.7	33	ABalappaa	233	0	0	0		0	0	0	0	0
80	1	117	329	-1	369	104	19.2	33	ABprppapaa	303	519	0	0		0	0	0	0	0
81	1	245	259	-1	245	334	6.0	24	ABplaaapaa	229	235	0	0		0	0	0	0	0
82	1	47	224	-1	159	276	25.3	31	ABalpaaaap	295	230	0	0		0	0	0	0	0
83	1	80	110	-1	302	231	19.7	30	MSpapaaa	302	1475	0	0		0	0	0	0	0
84	1	88	189	-1	200	307	7.4	28	ABplaaaaap	234	917	0	0		0	0	0	0	0
85	1	103	130	-1	572	191	9.2	34	ABarppppp	24	0	0	0		0	0	0	0	0
86	1	77	220	-1	545	143	13.4	29	ABprapapap	260	-84	0	0		0	0	0	0	0
87	1	214	315	-1	219	111	13.9	28	ABpraaapap	184	0	0	0		0	0	0	0	0
88	1	183	261	-1	562	156	9.9	28	ABprapappa	264	1790	0	0		0	0	0	0	0
89	1	109	193	-1	234	375	12.5	28	ABalpppppa	64	0	0	0		0	0	0	0	0
90	1	291	128	-1	508	281	24.5	31	ABplpppapp	257	-291	0	0		0	0	0	0	0
91	1	122	243	-1	520	233	23.6	31	ABprpppppp	283	-279	0	0		0	0	0	0	0
92	1	236	66	-1	160	142	13.3	24	ABalaappap	184	0	0	0		0	0	0	0	0
93	1	4	131	-1	225	198	15.9	28	MSpaapaa	172	0	0	0		0	0	0	0	0
94	1	187	118	-1	225	383	18.6	31	ABplpaaaap	262	1386	0	0		0	0	0	0	0
95	1	17	59	-1	161	191	9.6	28	ABalapppap	151	0	0	0		0	0	0	0	0
96	1	219	52	-1	185	234	25.2	32	ABarapaaaa	325	309	0	0		0	0	0	0	0
97	1	311	19	-1	516	322	18.3	30	Cappap	281	187	0	0		0	0	0	0	0
98	1	135	196	-1	462	368	8.6	34	ABarppapa	410	0	0	0		0	0	0	0	0
99	1	200	274	-1	434	347	19.2	34	Capaa	335	-123	0	0		0	0	0	0	0
100	1	31	179	-1	179	341	9.7	26	ABalapappp	-106	0	0	0		0	0	0	0	0
101	1	167	4	-1	404	415	18.7	29	ABplppapap	278	-347	0	0		0	0	0	0	0
102	1	9	230	-1	103	216	17.9	28	ABaraaaapa	171	0	0	0		0	0	0	0	0
103	1	86	304	-1	371	200	21.6	31	MSpappa	305	1033	0	0		0	0	0	0	0
104	1	48	125	-1	320	333	12.6	29	MSapppa	100	0	0	0		0	0	0	0	0
105	1	21	202	-1	184	203	12.7	30	MSpaaaap	339	0	0	0		0	0	0	0	0
106	1	137	251	-1	234	174	7.6	26	ABalappppp	221	453	0	0		0	0	0	0	0
107	1	129	180	-1	168	132	16.3	27	ABpraaaaaa	203	0	0	0		0	0	0	0	0
108	1	82	26	-1	189	127	13.6	29	ABpraaapaa	198	0	0	0		0	0	0	0	0
109	1	202	136	-1	149	326	22.3	30	ABalpapaaa	277	1012	0	0		0	0	0	0	0
110	1	87	275	-1	352	271	21.2	30	MSaapapp	262	249	0	0		0	0	0	0	0
111	1	147	237	-1	523	341	22.7	30	ABplapppap	303	519	0	0		0	0	0	0	0
112	1	57	281	-1	295	125	22.2	31	ABarappppp	312	-855	0	0		0	0	0	0	0
113	1	181	89	-1	520	137	9.5	28	ABprapapaa	249	540	0	0		0	0	0	0	0
114	1	5	302	-1	494	318	24.8	33	ABplpppapa	333	-20	0	0		0	0	0	0	0
115	1	262	157	-1	367	406	19.4	30	ABplppapaa	230	-517	0	0		0	0	0	0	0
116	1	153	37	-1	288	163	6.6	33	ABarpappa	215	0	0	0		0	0	0	0	0
117	1	125	205	-1	232	351	22.8	31	ABalpapapp	268	445	0	0		0	0	0	0	0
118	1	1	150	-1	512	171	7.1	32	ABarppppa	309	86	0	0		0	0	0	0	0
119	1	298	200	-1	359	185	6.4	30	ABarpapppp	298	82	0	0		0	0	0	0	0
120	1	6	12	-1	542	379	14.6	29	ABplapapap	282	-579	0	0		0	0	0	0	0
121	1	53	83	-1	362	313	21.8	31	MSaappa	276	-260	0	0		0	0	0	0	0
122	1	300	107	-1	460	303	18.8	36	Capap	325	-300	0	0		0	0	0	0	0
123	1	63	206	-1	250	395	19.5	29	ABplpaaapa	143	0	0	0		0	0	0	0	0
124	1	321	195	-1	198	290	19.5	31	ABalpaaapp	287	181	0	0		0	0	0	0	0
125	1	62	108	-1	102	253	12.6	28	MSaaaaaa	156	0	0	0		0	0	0	0	0
126	1	229	270	-1	120	290	23.3	31	ABalpaaaaa	402	0	0	0		0	0	0	0	0
127	1	237	96	-1	485	396	14.7	29	ABplappapa	283	-54	0	0		0	0	0	0	0
128	1	197	298	-1	465	406	18.2	31	ABplappaap	886	0	0	0		0	0	0	0	0
129	1	259	20	-1	239	127	13.0	29	ABpraaappa	439	0	0	0		0	0	0	0	0
130	1	194	172	-1	281	338	6.9	28	ABplaaapap	466	0	0	0		0	0	0	0	0
131	1	44	60	-1	192	387	19.4	28	ABplpaaaaa	167	0	0	0		0	0	0	0	0
132	1	12	27	-1	198	343	6.4	30	ABplaapaap	274	0	0	0		0	0	0	0	0
133	1	108	152	-1	252	166	19.6	29	MSppaap	29	0	0	0		0	0	0	0	0
134	1	277	323	-1	529	193	15.6	33	Cpppa	266	438	0	0		0	0	0	0	0
135	1	112	207	-1	344	402	18.3	23	ABplppaaap	-6	0	0	0		0	0	0	0	0
136	1	188	51	-1	461	335	24.1	31	ABplppppap	262	-695	0	0		0	0	0	0	0
137	1	248	262	-1	563	242	7.4	36	Cpaap	348	-231	0	0		0	0	0	0	0
138	1	169	173	-1	566	208	22.7	32	ABprappppp	305	1101	0	0		0	0	0	0	0
139	1	216	309	-1	457	173	14.4	33	Dppp	333	1135	0	0		0	0	0	0	0
140	1	238	231	-1	219	269	25.3	29	ABarapaaap	287	-300	0	0		0	0	0	0	0
141	1	265	109	-1	307	170	12.0	31	MSppppa	261	622	0	0		0	0	0	0	0
142	1	93	325	-1	585	301	12.0	33	Caaapp	332	-123	0	0		0	0	0	0	0
143	1	316	50	-1	183	138	11.3	31	ABalaapppp	313	0	0	0		0	0	0	0	0
144	1	185	181	-1	202	156	16.0	27	MSppapaa	221	49	0	0		0	0	0	0	0
145	1	33	55	-1	362	105	12.6	29	ABpraapppa	278	1078	0	0		0	0	0	0	0
146	1	98	86	-1	546	165	20.0	33	ABprapppap	296	-827	0	0		0	0	0	0	0
147	1	100	153	-1	179	159	23.6	31	ABarapppaa	287	-904	0	0		0	0	0	0	0
148	1	243	31	-1	315	128	16.1	27	ABprpaapap	261	118	0	0		0	0	0	0	0
149	1	115	258	-1	463	232	25.4	33	ABprpapppp	314	440	0	0		0	0	0	0	0
150	1	15	129	-1	119	252	19.7	30	ABalpaapaa	373	0	0	0		0	0	0	0	0
151	1	249	42	-1	243	182	25.4	30	ABarappaaa	281	-599	0	0		0	0	0	0	0
152	1	7	97	-1	425	124	10.4	28	ABprapaapp	259	360	0	0		0	0	0	0	0
153	1	301	6	-1	348	362	24.4	33	ABplpapapp	325	-151	0	0		0	0	0	0	0
154	1	165	320	-1	412	154	25.4	32	ABprpapapp	322	-108	0	0		0	0	0	0	0
155	1	60	300	-1	368	352	9.5	28	ABplapaaap	268	-183	0	0		0	0	0	0	0
156	1	68	203	-1	350	151	20.9	30	ABprpapaap	255	1125	0	0		0	0	0	0	0
157	1	305	235	-1	288	232	12.3	28	Earaa	265	798	0	0		0	0	0	0	0
158	1	231	287	-1	493	383	20.6	30	ABplapppaa	211	854	0	0		0	0	0	0	0
159	1	310	62	-1	483	211	22.9	30	ABprpppppa	263	-230	0	0		0	0	0	0	0
160	1	296	93	-1	259	252	15.6	29	MSaaapp	291	0	0	0		0	0	0	0	0
161	1	134	166	-1	295	95	17.4	29	ABprpaaapp	248	0	0	0		0	0	0	0	0
162	1	172	117	-1	137	217	15.1	26	ABaraaaapp	-121	0	0	0		0	0	0	0	0
163	1	34	22	-1	103	185	17.3	29	ABalaaaarr	12	0	0	0		0	0	0	0	0
164	1	284	146	-1	429	410	21.4	30	ABplppappa	253	-68	0	0		0	0	0	0	0
165	1	118	260	-1	278	334	14.1	31	MSapapp	296	1277	0	0		0	0	0	0	0
166	1	254	75	-1	470	401	21.4	30	ABplppappp	250	217	0	0		0	0	0	0	0
167	1	65	105	-1	440	115	14.7	29	ABprappaaa	253	63	0	0		0	0	0	0	0
168	1	27	170	-1	137	285	19.6	34	ABalpaapap	311	947	0	0		0	0	0	0	0
169	1	143	133	-1	387	338	24.7	32	ABplpapppa	321	-955	0	0		0	0	0	0	0
170	1	138	219	-1	186	315	25.5	31	ABalpapaap	266	573	0	0		0	0	0	0	0
171	1	92	301	-1	576	309	17.3	33	Caapa	334	-406	0	0		0	0	0	0	0
172	1	228	247	-1	217	252	6.2	31	ABarpaaap	478	0	0	0		0	0	0	0	0
173	1	160	269	-1	213	184	23.4	28	ABaraaappp	-220	0	0	0		0	0	0	0	0
174	1	217	95	-1	383	347	20.4	34	MSaappp	346	385	0	0		0	0	0	0	0
175	1	51	3	-1	281	182	24.8	30	ABarappaap	246	1774	0	0		0	0	0	0	0
176	1	69	147	-1	331	100	15.2	28	ABprpaappp	-10	0	0	0		0	0	0	0	0
177	1	141	57	-1	169	172	17.6	27	MSppaaaa	213	-243	0	0		0	0	0	0	0
178	1	175	244	-1	182	237	6.5	30	ABarpaaaa	-149	0	0	0		0	0	0	0	0
179	1	39	92	-1	269	330	18.2	29	MSappaa	170	0	0	0		0	0	0	0	0
180	1	186	76	-1	546	348	11.1	32	ABarppapp	294	901	0	0		0	0	0	0	0
181	1	320	266	-1	500	258	24.3	27	ABplpppppp	180	-1299	0	0		0	0	0	0	0
182	1	306	13	-1	480	337	15.0	31	Cappaa	225	-469	0	0		0	0	0	0	0
183	1	128	104	-1	601	244	12.3	37	Cpapa	370	834	0	0		0	0	0	0	0
184	1	233	310	-1	505	308	6.4	37	Caaaa	369	-11	0	0		0	0	0	0	0
185	1	35	213	-1	457	281	13.5	31	Eplap	240	165	0	0		0	0	0	0	0
186	1	242	221	-1	332	342	17.8	30	Daaa	274	174	0	0		0	0	0	0	0
187	1	250	111	-1	245	204	6.3	28	ABarpapapa	71	0	0	0		0	0	0	0	0
188	1	282	305	-1	178	136	19.7	31	ABalaapapp	293	659	0	0		0	0	0	0	0
189	1	123	194	-1	209	274	10.1	29	MSaaaapp	-167	0	0	0		0	0	0	0	0
190	1	258	294	-1	162	206	5.7	26	ABarpapaaa	250	830	0	0		0	0	0	0	0
191	1	294	306	-1	241	120	20.5	31	ABprpaaaaa	251	134	0	0		0	0	0	0	0
192	1	50	145	-1	407	176	6.6	30	ABarpppaa	254	0	0	0		0	0	0	0	0
193	1	116	267	-1	327	248	6.2	36	ABarpaapp	362	608	0	0		0	0	0	0	0
194	1	270	214	-1	614	285	17.4	33	Caappd	338	-449	0	0		0	0	0	0	0
195	1	260	183	-1	356	186	11.2	34	MSppppp	8	0	0	0		0	0	0	0	0
196	1	203	38	-1	78	280	15.9	28	ABalaaaala	275	0	0	0		0	0	0	0	0
197	1	155	233	-1	206	177	19.6	27	MSppaaap	231	997	0	0		0	0	0	0	0
198	1	157	7	-1	167	267	11.5	29	MSaaaapa	124	0	0	0		0	0	0	0	0
199	1	272	182	-1	123	352	15.1	29	ABalppaaap	275	444	0	0		0	0	0	0	0
200	1	14	177	-1	519	129	15.5	30	ABprappapp	265	-759	0	0		0	0	0	0	0
201	1	264	249	-1	441	171	18.5	35	Cppaa	347	162	0	0		0	0	0	0	0
202	1	261	273	-1	410	107	18.4	30	ABprppapap	308	-590	0	0		0	0	0	0	0
203	1	78	67	-1	275	290	18.8	30	MSaapaaa	450	0	0	0		0	0	0	0	0
204	1	139	263	-1	342	121	23.5	31	ABarappapp	300	-133	0	0		0	0	0	0	0
205	1	16	252	-1	100	194	13.0	29	ABalaaapar	267	979	0	0		0	0	0	0	0
206	1	45	292	-1	308	274	17.0	32	MSaapaap	-155	0	0	0		0	0	0	0	0
207	1	54	140	-1	150	164	10.6	27	ABalaapppa	218	382	0	0		0	0	0	0	0
208	1	131	161	-1	483	230	14.7	38	Eprp	360	409	0	0		0	0	0	0	0
209	1	267	272	-1	399	105	13.6	30	ABpraapppp	135	0	0	0		0	0	0	0	0
210	1	166	11	-1	301	346	17.8	32	MSappap	279	431	0	0		0	0	0	0	0
211	1	90	8	-1	149	325	10.0	28	ABalapappa	85	0	0	0		0	0	0	0	0
212	1	299	54	-1	269	220	23.8	31	ABarapapap	277	-291	0	0		0	0	0	0	0
213	1	145	283	-1	361	313	6.9	29	ABplaaappp	294	59	0	0		0	0	0	0	0
214	1	210	85	-1	133	160	17.4	30	ABalaapaap	253	-972	0	0		0	0	0	0	0
215	1	177	106	-1	200	112	16.4	28	ABpraaaaap	77	0	0	0		0	0	0	0	0
216	0	303	-1	-1	366	94	16.7	24		189	710	0	0		0	0	0	0	0
217	1	41	14	-1	190	279	17.4	31	ABaraapapa	310	275	0	0		0	0	0	0	0
218	1	230	113	-1	403	129	7.3	26	ABprapaapa	235	865	0	0		0	0	0	0	0
219	1	313	87	-1	151	375	18.7	27	ABalppaapa	384	0	0	0		0	0	0	0	0
220	1	49	40	-1	482	125	11.9	28	ABprappapa	241	1437	0	0		0	0	0	0	0
221	1	97	317	-1	324	336	7.0	27	ABplaaappa	276	1080	0	0		0	0	0	0	0
222	1	278	132	-1	317	396	19.8	29	ABplppaaaa	290	744	0	0		0	0	0	0	0
223	1	199	256	-1	515	375	11.9	30	ABplapapaa	29	0	0	0		0	0	0	0	0
224	1	81	280	-1	324	183	25.4	32	ABprpappaa	319	-75	0	0		0	0	0	0	0
225	1	307	328	-1	363	188	24.6	29	ABprpappap	274	829	0	0		0	0	0	0	0
226	1	189	115	327	510	293	21.4	35	Cappp	331	19	0	0		0	0	0	0	0
227	1	130	227	-1	217	119	18.7	30	ABpraaaapa	132	0	0	0		0	0	0	0	0
228	1	322	276	-1	462	282	22.5	32	ABplpppppa	259	421	0	0		0	0	0	0	0
229	1	58	316	-1	497	275	16.3	38	Eplp	383	-58	0	0		0	0	0	0	0
230	1	56	35	-1	301	121	13.3	29	ABprpaappa	259	-84	0	0		0	0	0	0	0
231	1	193	56	-1	442	338	14.2	33	Dapp	489	0	0	0		0	0	0	0	0
232	1	293	154	-1	385	170	16.6	32	Dpap	323	91	0	0		0	0	0	0	0
233	1	84	25	-1	304	182	16.6	32	MSpppaa	349	0	0	0		0	0	0	0	0
234	1	315	223	-1	428	358	24.4	30	ABplppppaa	246	447	0	0		0	0	0	0	0
235	1	190	10	-1	192	221	17.3	28	ABaraappap	165	0	0	0		0	0	0	0	0
236	1	198	34	-1	414	381	9.7	29	ABplapaapp	192	0	0	0		0	0	0	0	0
237	1	171	39	-1	154	362	21.4	30	ABalppapaa	269	-69	0	0		0	0	0	0	0
238	1	309	63	-1	403	391	22.6	29	ABplppaapp	257	1355	0	0		0	0	0	0	0
239	1	288	313	-1	352	313	24.7	30	ABplpappap	299	-175	0	0		0	0	0	0	0
240	1	76	225	-1	230	168	12.3	28	MSppappa	-148	0	0	0		0	0	0	0	0
241	1	268	70	-1	227	280	14.5	28	MSaaapap	237	0	0	0		0	0	0	0	0
242	1	70	284	-1	194	390	13.0	29	ABalpppapp	253	486	0	0		0	0	0	0	0
243	1	285	282	-1	460	141	24.1	22	ABprpppaaa	152	-460	0	0		0	0	0	0	0
244	1	323	45	-1	460	234	5.5	38	Cpaaa	384	-776	0	0		0	0	0	0	0
245	1	281	135	-1	455	149	7.2	33	ABarpppap	39	0	0	0		0	0	0	0	0
246	1	121	289	-1	210	197	5.6	28	ABarpapaap	262	-621	0	0		0	0	0	0	0
247	1	140	149	-1	288	202	6.5	30	ABarpapapp	295	-50	0	0		0	0	0	0	0
248	1	269	144	-1	335	172	15.4	30	MSpppap	286	-119	0	0		0	0	0	0	0
249	1	37	321	-1	285	396	15.8	30	ABplpaappa	244	-489	0	0		0	0	0	0	0
250	1	314	98	-1	578	268	23.2	33	Caappv	330	850	0	0		0	0	0	0	0
251	1	252	17	-1	316	373	10.4	30	ABplaappap	273	-87	0	0		0	0	0	0	0
252	1	195	138	-1	241	241	24.3	31	ABarapapaa	268	762	0	0		0	0	0	0	0
253	1	163	69	-1	473	175	24.6	31	ABprppppap	296	584	0	0		0	0	0	0	0
254	1	266	121	-1	324	143	7.1	29	ABarpapppa	280	63	0	0		0	0	0	0	0
255	1	83	312	-1	136	377	11.0	26	ABalpppaap	243	176	0	0		0	0	0	0	0
256	1	161	326	-1	101	166	15.0	25	ABalaapaaa	103	0	0	0		0	0	0	0	0
257	1	35	308	-1	416	289	11.2	30	Eplaa	230	480	0	0		0	0	0	0	0
258	1	280	199	-1	400	161	13.4	31	Dppa	294	-663	0	0		0	0	0	0	0
259	1	110	143	-1	126	303	7.4	28	ABalapapap	-139	0	0	0		0	0	0	0	0
260	1	149	18	-1	564	339	19.7	32	ABplapappp	311	484	0	0		0	0	0	0	0
261	1	319	236	-1	326	274	11.1	33	Ealap	325	-356	0	0		0	0	0	0	0
262	1	180	114	-1	369	351	15.9	31	Daap	314	-466	0	0		0	0	0	0	0
263	1	232	271	-1	401	354	13.5	31	Dapa	199	0	0	0		0	0	0	0	0
264	1	208	217	-1	218	342	25.6	33	ABalppapap	278	130	0	0		0	0	0	0	0
265	1	178	68	-1	548	290	24.5	32	ABplappppp	319	-766	0	0		0	0	0	0	0
266	1	64	21	-1	280	394	19.7	30	ABplpaaapp	250	-213	0	0		0	0	0	0	0
267	1	276	232	-1	486	370	24.4	34	ABplpppaap	312	-450	0	0		0	0	0	0	0
268	1	66	103	-1	385	231	6.2	33	ABarppaaa	202	0	0	0		0	0	0	0	0
269	1	325	240	-1	527	375	18.3	30	ABplappapp	296	475	0	0		0	0	0	0	0
270	1	20	82	-1	188	342	21.1	30	ABalpapapa	267	346	0	0		0	0	0	0	0
271	1	105	73	-1	575	179	18.8	30	ABprappppa	290	-30	0	0		0	0	0	0	0
272	1	133	155	-1	317	196	21.8	33	ABarapappp	329	853	0	0		0	0	0	0	0
273	1	94	186	-1	502	147	23.1	31	ABprpppaap	312	507	0	0		0	0	0	0	0
274	1	52	201	-1	307	351	23.8	31	ABplpapapa	301	-158	0	0		0	0	0	0	0
275	1	96	209	-1	358	159	13.7	27	Dpaa	256	1401	0	0		0	0	0	0	0
276	1	174	187	-1	279	104	20.3	30	ABprpaaaap	262	-223	0	0		0	0	0	0	0
277	1	142	49	-1	133	338	18.4	28	ABalpaappp	-145	0	0	0		0	0	0	0	0
278	1	26	79	-1	447	222	11.5	38	Epra	385	536	0	0		0	0	0	0	0
279	1	292	253	-1	304	306	24.5	33	ABplpappaa	330	-203	0	0		0	0	0	0	0
280	1	11	29	-1	189	234	22.5	31	ABarapaapa	238	444	0	0		0	0	0	0	0
281	1	220	124	-1	319	274	21.4	29	MSaapapa	78	0	0	0		0	0	0	0	0
282	1	263	303	-1	379	127	22.0	29	ABprppaapa	265	-492	0	0		0	0	0	0	0
283	1	206	248	-1	269	136	9.0	28	ABpraapapp	288	189	0	0		0	0	0	0	0
284	1	227	137	-1	300	140	24.7	33	ABarappapa	323	-75	0	0		0	0	0	0	0
285	1	152	36	-1	332	113	10.8	29	ABpraappap	286	-2060	0	0		0	0	0	0	0
286	1	179	293	-1	375	384	23.7	32	ABplppaapa	308	234	0	0		0	0	0	0	0
287	1	162	101	-1	559	339	24.1	30	ABplappppa	302	-263	0	0		0	0	0	0	0
288	1	22	212	-1	281	301	6.7	27	ABplaaaapp	252	-524	0	0		0	0	0	0	0
289	1	275	239	-1	222	221	22.4	31	ABarapaapp	314	-1017	0	0		0	0	0	0	0
290	1	308	64	-1	341	292	14.9	30	Ealpa	308	489	0	0		0	0	0	0	0
291	1	25	229	-1	280	281	22.3	32	ABalpapppp	281	132	0	0		0	0	0	0	0
292	1	111	197	-1	195	280	23.5	28	ABalpappaa	272	46	0	0		0	0	0	0	0
293	0	126	-1	-1	311	230	14.9	24		260	0	0	0		0	0	0	0	0
294	1	224	184	-1	152	293	14.6	28	MSapaaap	190	496	0	0		0	0	0	0	0
295	1	218	84	-1	398	306	16.2	32	Ealpp	289	-1579	0	0		0	0	0	0	0
296	1	89	167	-1	209	145	8.9	28	ABpraapaap	398	0	0	0		0	0	0	0	0
297	1	324	44	-1	113	232	9.6	25	ABalappapa	135	0	0	0		0	0	0	0	0
298	1	32	159	-1	255	288	11.7	30	Ealaa	264	58	0	0		0	0	0	0	0
299	1	176	43	-1	533	227	20.4	36	Cpppp	361	512	0	0		0	0	0	0	0
300	1	8	168	-1	156	196	16.2	27	ABaraappaa	428	0	0	0		0	0	0	0	0
301	1	184	242	-1	360	240	12.5	33	Earap	307	100	0	0		0	0	0	0	0
302	1	40	102	-1	384	405	14.8	30	ABplaapppp	284	-266	0	0		0	0	0	0	0
303	1	201	88	-1	116	358	11.7	28	ABalpppaaa	235	418	0	0		0	0	0	0	0
304	1	3	58	-1	411	121	22.3	29	ABprppaapp	271	-136	0	0		0	0	0	0	0
305	1	256	255	-1	451	165	22.4	30	ABprppppaa	252	-223	0	0		0	0	0	0	0
306	1	297	291	-1	440	113	20.1	30	ABprppappa	255	250	0	0		0	0	0	0	0
307	1	273	245	-1	413	194	21.4	37	MSpappp	150	0	0	0		0	0	0	0	0
308	1	279	290	-1	244	239	11.7	31	MSpaaapp	109	0	0	0		0	0	0	0	0
309	1	211	216	-1	308	157	21.5	28	ABprpapaaa	239	414	0	0		0	0	0	0	0
310	1	271	222	-1	287	101	10.1	25	ABpraappaa	221	1253	0	0		0	0	0	0	0
311	1	204	254	-1	548	300	8.4	30	Caaapa	264	-270	0	0		0	0	0	0	0
312	1	24	264	-1	313	400	15.9	30	ABplpaappp	249	1383	0	0		0	0	0	0	0
313	1	67	100	-1	254	139	23.3	32	ABarappppa	284	-131	0	0		0	0	0	0	0
314	1	257	297	322	226	334	15.4	33	MSapapa	200	0	0	0		0	0	0	0	0
315	1	10	192	-1	377	322	11.5	31	MSapppp	295	552	0	0		0	0	0	0	0
316	1	209	268	-1	455	319	6.3	30	ABarppaapp	299	411	0	0		0	0	0	0	0
317	1	226	176	-1	475	124	21.4	31	ABprppappp	261	-292	0	0		0	0	0	0	0
318	1	43	241	-1	521	180	23.6	34	ABprpppapa	330	623	0	0		0	0	0	0	0
319	1	71	72	-1	487	125	17.4	29	ABprappaap	267	574	0	0		0	0	0	0	0
320	1	46	286	-1	601	227	18.7	35	Cpapp	357	627	0	0		0	0	0	0	0
321	1	246	169	-1	277	135	15.5	29	ABprpaapaa	258	-414	0	0		0	0	0	0	0
322	1	102	2	-1	89	339	15.1	26	ABalppaaaa	274	0	0	0		0	0	0	0	0
323	1	222	99	-1	342	396	14.1	29	ABplaapppa	290	1128	0	0		0	0	0	0	0
324	1	255	33	-1	254	326	23.5	29	ABplpapaaa	292	165	0	0		0	0	0	0	0
325	1	158	265	-1	517	144	19.7	29	ABprapppaa	275	798	0	0		0	0	0	0	0
326	1	132	112	-1	352	158	9.1	26	ABprapaaaa	256	1108	0	0		0	0	0	0	0
327	1	318	311	-1	169	382	16.3	33	ABalppaapp	-86	0	0	0		0	0	0	0	0
328	0	312	-1	-1	532	202	23.0	25		23	0	0	0		0	0	0	0	0
329	1	326	331	-1	427	219	20.0	29	Z2	237	-990	0	0		0	0	0	0	0
