# Supplementary material for: The AP-2 Transcription Factor APTF-2 Is Required for Neuroblast and Epidermal Morphogenesis in Caenorhabditis elegans Embryogenesis
Source: PLoS Genet. 2016 May 13;12(5):e1006048. doi: 10.1371/journal.pgen.1006048 (PMC4866721; doi:10.1371/journal.pgen.1006048)
Supplement: S2 Text — (ZIP) [file pgen.1006048.s030.zip › nuclei/t148-nuclei]

1	1	4	304	-1	172	215	20.8	31	ABaraaapap	132	0	0	0		0	0	0	0	0
2	1	322	7	-1	79	331	15.2	26	ABalppaaaa	233	254	0	0		0	0	0	0	0
3	1	175	133	-1	286	183	24.8	29	ABarappaap	266	492	0	0		0	0	0	0	0
4	1	101	71	-1	400	415	19.3	30	ABplppapap	254	287	0	0		0	0	0	0	0
5	1	56	104	-1	343	226	17.9	31	MSpapaap	276	307	0	0		0	0	0	0	0
6	1	153	193	-1	344	361	24.4	32	ABplpapapp	316	452	0	0		0	0	0	0	0
7	1	198	44	-1	170	267	11.8	30	MSaaaapa	252	146	0	0		0	0	0	0	0
8	1	211	2	-1	150	329	9.7	28	ABalapappa	272	0	0	0		0	0	0	0	0
9	1	14	274	-1	216	371	21.4	31	ABalppappa	-82	0	0	0		0	0	0	0	0
10	1	235	233	-1	190	224	17.4	29	ABaraappap	270	113	0	0		0	0	0	0	0
11	1	210	327	-1	299	349	17.8	31	MSappap	241	732	0	0		0	0	0	0	0
12	1	120	26	-1	542	379	15.1	30	ABplapapap	4	0	0	0		0	0	0	0	0
13	1	182	214	-1	482	338	14.7	31	Cappaa	279	803	0	0		0	0	0	0	0
14	1	217	201	-1	190	277	17.5	32	ABaraapapa	206	0	0	0		0	0	0	0	0
15	0	293	-1	-1	316	229	15.0	25		208	-338	0	0		0	0	0	0	0
16	1	62	83	-1	110	310	19.8	31	ABalpaappa	-68	0	0	0		0	0	0	0	0
17	1	251	234	-1	315	377	10.3	30	ABplaappap	298	968	0	0		0	0	0	0	0
18	1	260	119	-1	564	341	19.8	32	ABplapappp	326	671	0	0		0	0	0	0	0
19	1	97	66	-1	515	322	18.0	30	Cappap	247	0	0	0		0	0	0	0	0
20	1	129	142	-1	236	129	13.1	28	ABpraaappa	441	0	0	0		0	0	0	0	0
21	1	266	138	-1	279	393	19.8	30	ABplpaaapp	115	0	0	0		0	0	0	0	0
22	1	163	202	-1	103	183	17.4	29	ABalaaaarr	260	8	0	0		0	0	0	0	0
23	1	16	63	-1	80	293	12.0	28	ABalapaaaa	232	-942	0	0		0	0	0	0	0
24	1	48	61	-1	170	279	22.3	30	ABalpaaapa	230	97	0	0		0	0	0	0	0
25	1	233	185	-1	306	183	16.6	32	MSpppaa	246	650	0	0		0	0	0	0	0
26	1	108	107	-1	191	127	14.3	28	ABpraaapaa	239	190	0	0		0	0	0	0	0
27	1	132	163	-1	200	343	6.3	31	ABplaapaap	64	0	0	0		0	0	0	0	0
28	1	59	114	-1	154	245	16.7	29	ABaraapaap	261	-368	0	0		0	0	0	0	0
29	1	280	191	-1	192	236	22.6	30	ABarapaapa	281	-202	0	0		0	0	0	0	0
30	1	54	187	-1	430	200	25.2	30	ABprpapppa	284	352	0	0		0	0	0	0	0
31	1	148	16	-1	314	128	16.3	28	ABprpaapap	264	131	0	0		0	0	0	0	0
32	1	10	180	-1	249	284	21.8	29	ABalpapppa	294	-136	0	0		0	0	0	0	0
33	1	324	319	-1	258	323	23.9	29	ABplpapaaa	241	239	0	0		0	0	0	0	0
34	1	236	205	-1	413	384	9.7	30	ABplapaapp	300	241	0	0		0	0	0	0	0
35	1	230	258	-1	304	125	13.3	28	ABprpaappa	270	886	0	0		0	0	0	0	0
36	1	285	208	-1	333	112	10.7	29	ABpraappap	-90	0	0	0		0	0	0	0	0
37	1	116	152	-1	283	162	6.9	32	ABarpappa	52	0	0	0		0	0	0	0	0
38	1	196	168	-1	76	276	16.0	28	ABalaaaala	272	0	0	0		0	0	0	0	0
39	1	237	160	-1	151	359	21.6	30	ABalppapaa	227	0	0	0		0	0	0	0	0
40	1	220	323	-1	483	126	11.5	29	ABprappapa	271	-109	0	0		0	0	0	0	0
41	1	21	40	-1	199	357	11.4	28	ABalppppap	458	0	0	0		0	0	0	0	0
42	1	151	23	-1	247	183	25.1	29	ABarappaaa	293	180	0	0		0	0	0	0	0
43	1	299	198	-1	535	224	20.2	36	Cpppp	327	-501	0	0		0	0	0	0	0
44	1	297	93	-1	114	228	10.0	26	ABalappapa	133	0	0	0		0	0	0	0	0
45	1	244	272	-1	454	234	5.6	38	Cpaaa	382	-1272	0	0		0	0	0	0	0
46	1	68	51	-1	375	146	9.2	29	ABprapaaap	251	-1721	0	0		0	0	0	0	0
47	1	46	52	-1	212	384	15.6	29	ABplpaapaa	253	775	0	0		0	0	0	0	0
48	1	64	136	-1	249	395	15.7	28	ABplpaapap	266	781	0	0		0	0	0	0	0
49	1	277	78	-1	133	338	18.5	29	ABalpaappp	145	0	0	0		0	0	0	0	0
50	1	143	195	-1	182	142	12.1	30	ABalaapppp	301	917	0	0		0	0	0	0	0
51	1	136	86	-1	462	332	23.8	30	ABplppppap	297	-739	0	0		0	0	0	0	0
52	1	96	128	-1	190	233	25.3	32	ABarapaaaa	329	368	0	0		0	0	0	0	0
53	1	41	79	-1	144	197	13.3	28	MSpaaaaa	335	0	0	0		0	0	0	0	0
54	1	212	55	-1	274	220	24.1	31	ABarapapap	309	27	0	0		0	0	0	0	0
55	1	145	197	-1	362	106	12.5	29	ABpraapppa	126	0	0	0		0	0	0	0	0
56	1	231	8	-1	440	335	14.4	33	Dapp	331	-831	0	0		0	0	0	0	0
57	1	177	188	-1	169	174	17.8	26	MSppaaaa	227	-1500	0	0		0	0	0	0	0
58	1	304	325	-1	416	126	22.4	30	ABprppaapp	302	156	0	0		0	0	0	0	0
59	1	95	235	-1	167	190	10.0	28	ABalapppap	238	-1424	0	0		0	0	0	0	0
60	1	131	290	-1	186	387	19.4	29	ABplpaaaaa	241	555	0	0		0	0	0	0	0
61	1	22	281	-1	219	300	22.2	30	ABalpappap	260	439	0	0		0	0	0	0	0
62	1	159	268	-1	484	213	23.2	31	ABprpppppa	309	-863	0	0		0	0	0	0	0
63	1	238	206	-1	402	393	22.9	30	ABplppaapp	289	105	0	0		0	0	0	0	0
64	1	290	62	-1	344	292	15.1	32	Ealpa	284	-192	0	0		0	0	0	0	0
65	1	20	73	-1	129	148	11.5	28	ABalaaappr	236	-237	0	0		0	0	0	0	0
66	1	92	131	-1	162	142	14.2	24	ABalaappap	185	-133	0	0		0	0	0	0	0
67	1	203	238	-1	278	290	18.7	30	MSaapaaa	138	0	0	0		0	0	0	0	0
68	1	265	157	-1	552	290	24.5	32	ABplappppp	275	169	0	0		0	0	0	0	0
69	1	253	221	-1	474	177	24.4	32	ABprppppap	284	436	0	0		0	0	0	0	0
70	1	241	156	-1	230	277	14.8	29	MSaaapap	253	661	0	0		0	0	0	0	0
71	1	15	48	-1	123	319	11.7	28	ABalapaapp	218	0	0	0		0	0	0	0	0
72	1	319	225	-1	484	125	17.1	30	ABprappaap	301	392	0	0		0	0	0	0	0
73	1	271	158	-1	575	174	18.5	30	ABprappppa	280	568	0	0		0	0	0	0	0
74	1	49	125	-1	282	214	20.9	31	ABarapappa	287	103	0	0		0	0	0	0	0
75	1	166	326	-1	465	399	21.5	31	ABplppappp	233	206	0	0		0	0	0	0	0
76	1	180	262	-1	545	351	11.1	33	ABarppapp	181	0	0	0		0	0	0	0	0
77	1	17	36	-1	130	188	21.4	29	ABaraaaaap	119	0	0	0		0	0	0	0	0
78	1	71	82	-1	140	208	9.0	29	ABalapppaa	184	0	0	0		0	0	0	0	0
79	1	278	224	-1	449	228	11.2	38	Epra	372	208	0	0		0	0	0	0	0
80	1	53	298	-1	376	146	25.1	33	ABprpapapa	331	855	0	0		0	0	0	0	0
81	1	79	141	-1	99	250	9.1	31	ABalappaa	252	234	0	0		0	0	0	0	0
82	1	270	247	-1	189	342	21.3	30	ABalpapapa	34	0	0	0		0	0	0	0	0
83	1	121	266	-1	367	310	21.7	32	MSaappa	321	-5	0	0		0	0	0	0	0
84	1	295	250	-1	403	307	16.3	33	Ealpp	331	718	0	0		0	0	0	0	0
85	1	214	18	-1	133	160	17.5	29	ABalaapaap	88	0	0	0		0	0	0	0	0
86	1	146	273	-1	548	162	19.5	32	ABprapppap	267	-228	0	0		0	0	0	0	0
87	1	219	315	-1	151	372	18.6	26	ABalppaapa	202	1313	0	0		0	0	0	0	0
88	1	303	292	-1	115	355	11.8	27	ABalpppaaa	113	0	0	0		0	0	0	0	0
89	1	113	253	-1	525	144	9.5	28	ABprapapaa	-398	0	0	0		0	0	0	0	0
90	1	44	155	-1	179	327	15.9	30	MSapaap	275	-818	0	0		0	0	0	0	0
91	1	61	115	-1	146	256	6.8	27	ABalappapp	267	724	0	0		0	0	0	0	0
92	1	179	194	-1	268	329	18.2	29	MSappaa	273	-256	0	0		0	0	0	0	0
93	1	160	286	-1	262	251	15.4	29	MSaaapp	80	0	0	0		0	0	0	0	0
94	1	29	65	-1	275	374	12.7	31	ABalpppppp	-61	0	0	0		0	0	0	0	0
95	1	174	186	-1	378	348	20.4	35	MSaappp	349	288	0	0		0	0	0	0	0
96	1	127	216	-1	486	399	15.2	29	ABplappapa	291	-1065	0	0		0	0	0	0	0
97	1	152	297	-1	423	124	10.6	28	ABprapaapp	278	-241	0	0		0	0	0	0	0
98	1	250	291	-1	580	262	22.5	33	Caappv	326	-248	0	0		0	0	0	0	0
99	1	323	126	-1	342	396	14.2	30	ABplaapppa	296	180	0	0		0	0	0	0	0
100	1	313	282	-1	260	140	22.8	32	ABarappppa	266	-136	0	0		0	0	0	0	0
101	1	287	232	-1	562	337	24.0	31	ABplappppa	303	703	0	0		0	0	0	0	0
102	1	302	110	-1	383	406	15.4	31	ABplaapppp	268	58	0	0		0	0	0	0	0
103	1	268	170	-1	383	229	6.2	33	ABarppaaa	335	1170	0	0		0	0	0	0	0
104	1	183	278	-1	600	244	12.1	37	Cpapa	372	-1436	0	0		0	0	0	0	0
105	1	167	29	-1	442	112	14.5	29	ABprappaaa	268	64	0	0		0	0	0	0	0
106	1	215	261	-1	202	112	17.0	27	ABpraaaaap	227	85	0	0		0	0	0	0	0
107	1	122	251	-1	463	304	19.4	35	Capap	358	-55	0	0		0	0	0	0	0
108	1	125	4	-1	102	252	12.9	27	MSaaaaaa	230	-158	0	0		0	0	0	0	0
109	1	141	100	-1	310	171	12.0	31	MSppppa	-15	0	0	0		0	0	0	0	0
110	1	83	279	-1	308	231	19.8	30	MSpapaaa	240	106	0	0		0	0	0	0	0
111	1	187	321	-1	242	206	6.1	27	ABarpapapa	251	986	0	0		0	0	0	0	0
112	1	326	276	-1	350	155	9.3	27	ABprapaaaa	-143	0	0	0		0	0	0	0	0
113	1	218	84	-1	403	127	7.7	26	ABprapaapa	230	603	0	0		0	0	0	0	0
114	1	262	252	-1	369	354	15.6	32	Daap	282	1	0	0		0	0	0	0	0
115	1	226	27	-1	515	282	21.8	30	Capppp	300	650	0	0		0	0	0	0	0
116	0	216	-1	-1	369	92	16.1	24		190	1035	0	0		0	0	0	0	0
117	1	162	113	-1	138	221	14.8	25	ABaraaaapp	223	191	0	0		0	0	0	0	0
118	1	94	20	-1	222	386	19.2	30	ABplpaaaap	244	1390	0	0		0	0	0	0	0
119	1	58	140	-1	213	369	8.4	28	ABplaapapa	102	0	0	0		0	0	0	0	0
120	1	36	49	-1	95	232	21.4	30	ABaraaaaaa	152	0	0	0		0	0	0	0	0
121	1	254	294	-1	324	145	7.2	29	ABarpapppa	249	1157	0	0		0	0	0	0	0
122	1	2	24	-1	139	220	20.3	31	ABaraaapaa	-271	0	0	0		0	0	0	0	0
123	1	51	127	-1	75	233	16.0	29	ABalaaaarl	-257	0	0	0		0	0	0	0	0
124	1	281	303	-1	326	275	21.4	28	MSaapapa	203	-239	0	0		0	0	0	0	0
125	1	104	106	-1	319	339	12.7	30	MSapppa	246	0	0	0		0	0	0	0	0
126	1	39	153	-1	231	213	19.4	31	ABaraapppa	311	-93	0	0		0	0	0	0	0
127	1	73	330	-1	263	123	18.1	28	ABprpaaapa	263	196	0	0		0	0	0	0	0
128	1	90	285	-1	515	282	25.0	30	ABplpppapp	299	547	0	0		0	0	0	0	0
129	1	150	38	-1	119	252	19.4	30	ABalpaapaa	269	59	0	0		0	0	0	0	0
130	1	85	229	-1	570	194	9.3	33	ABarppppp	-14	0	0	0		0	0	0	0	0
131	1	93	3	-1	223	198	16.1	28	MSpaapaa	449	0	0	0		0	0	0	0	0
132	1	222	249	-1	318	399	19.6	30	ABplppaaaa	268	126	0	0		0	0	0	0	0
133	1	169	322	-1	386	337	24.5	30	ABplpapppa	259	33	0	0		0	0	0	0	0
134	1	25	288	-1	87	324	12.0	25	ABalapaapa	151	0	0	0		0	0	0	0	0
135	1	245	94	-1	454	150	7.4	33	ABarpppap	326	-756	0	0		0	0	0	0	0
136	1	109	144	-1	155	323	22.1	29	ABalpapaaa	-27	0	0	0		0	0	0	0	0
137	1	284	74	-1	303	138	24.8	33	ABarappapa	51	0	0	0		0	0	0	0	0
138	1	252	301	-1	244	246	24.3	31	ABarapapaa	265	460	0	0		0	0	0	0	0
139	1	57	87	-1	246	362	8.9	28	ABplaapapp	284	159	0	0		0	0	0	0	0
140	1	207	183	-1	149	158	10.2	27	ABalaapppa	235	380	0	0		0	0	0	0	0
141	1	8	32	-1	260	201	15.5	29	MSpaapap	298	227	0	0		0	0	0	0	0
142	1	42	182	-1	250	397	11.1	26	ABplaappaa	298	0	0	0		0	0	0	0	0
143	1	259	56	-1	128	296	7.9	28	ABalapapap	435	0	0	0		0	0	0	0	0
144	1	248	147	-1	338	175	15.5	31	MSpppap	277	186	0	0		0	0	0	0	0
145	1	192	89	-1	404	173	6.7	30	ABarpppaa	71	0	0	0		0	0	0	0	0
146	1	164	305	-1	430	409	21.5	30	ABplppappa	262	-347	0	0		0	0	0	0	0
147	1	176	13	-1	330	100	14.5	29	ABprpaappp	-112	0	0	0		0	0	0	0	0
148	1	13	5	-1	72	268	10.6	25	ABalapaaap	225	-340	0	0		0	0	0	0	0
149	1	247	116	-1	284	201	6.6	29	ABarpapapp	260	-363	0	0		0	0	0	0	0
150	1	118	1	-1	510	171	6.9	33	ABarppppa	323	680	0	0		0	0	0	0	0
151	1	31	130	-1	184	179	7.6	29	ABalappppa	263	235	0	0		0	0	0	0	0
152	1	133	316	-1	258	167	19.5	29	MSppaap	293	-292	0	0		0	0	0	0	0
153	1	147	203	-1	186	159	23.6	30	ABarapppaa	271	-879	0	0		0	0	0	0	0
154	1	232	243	-1	387	172	16.8	32	Dpap	286	674	0	0		0	0	0	0	0
155	1	272	302	-1	321	197	22.2	33	ABarapappp	335	-449	0	0		0	0	0	0	0
156	1	69	97	-1	227	146	23.8	29	ABarapppap	121	0	0	0		0	0	0	0	0
157	1	115	275	-1	358	404	19.8	30	ABplppapaa	292	-816	0	0		0	0	0	0	0
158	1	66	112	-1	273	126	12.5	31	ABpraaappp	277	187	0	0		0	0	0	0	0
159	1	298	320	-1	259	284	11.5	30	Ealaa	298	-191	0	0		0	0	0	0	0
160	1	32	108	121	402	246	15.2	36	Earp	264	66	0	0		0	0	0	0	0
161	1	208	317	-1	483	228	14.7	38	Eprp	382	67	0	0		0	0	0	0	0
162	1	18	200	-1	137	137	16.2	27	ABalaapapa	678	0	0	0		0	0	0	0	0
163	1	6	284	-1	176	147	7.6	28	ABpraapaaa	238	-1191	0	0		0	0	0	0	0
164	1	33	64	-1	155	311	5.6	28	ABplaapaaa	253	-716	0	0		0	0	0	0	0
165	1	77	269	-1	386	235	21.4	32	MSpapapp	244	509	0	0		0	0	0	0	0
166	1	161	101	-1	295	92	17.2	30	ABprpaaapp	-70	0	0	0		0	0	0	0	0
167	1	296	218	-1	213	146	8.9	29	ABpraapaap	62	0	0	0		0	0	0	0	0
168	1	300	143	-1	156	199	16.4	28	ABaraappaa	338	0	0	0		0	0	0	0	0
169	1	321	145	-1	274	133	15.6	29	ABprpaapaa	287	657	0	0		0	0	0	0	0
170	1	168	179	-1	139	284	19.5	32	ABalpaapap	-30	0	0	0		0	0	0	0	0
171	1	75	257	-1	250	164	15.8	26	MSppapap	203	0	0	0		0	0	0	0	0
172	1	130	212	-1	276	342	7.2	27	ABplaaapap	80	0	0	0		0	0	0	0	0
173	1	138	129	-1	568	204	22.5	32	ABprappppp	308	1051	0	0		0	0	0	0	0
174	1	5	42	-1	235	122	9.8	27	ABpraapapa	278	-368	0	0		0	0	0	0	0
175	1	9	90	-1	276	232	17.8	28	ABaraapppp	250	1363	0	0		0	0	0	0	0
176	1	317	46	-1	477	126	21.1	31	ABprppappp	312	297	0	0		0	0	0	0	0
177	1	200	91	-1	520	131	15.5	30	ABprappapp	175	0	0	0		0	0	0	0	0
178	1	38	211	-1	178	197	24.3	29	ABaraaappa	74	0	0	0		0	0	0	0	0
179	1	100	50	-1	182	341	9.7	26	ABalapappp	80	0	0	0		0	0	0	0	0
180	1	107	14	-1	172	131	16.7	29	ABpraaaaaa	240	198	0	0		0	0	0	0	0
181	1	144	123	-1	205	161	16.0	26	MSppapaa	260	-540	0	0		0	0	0	0	0
182	1	199	25	-1	118	346	15.3	29	ABalppaaap	204	0	0	0		0	0	0	0	0
183	1	195	159	-1	352	188	10.8	33	MSppppp	335	0	0	0		0	0	0	0	0
184	1	294	177	-1	157	296	14.4	27	MSapaaap	-140	0	0	0		0	0	0	0	0
185	1	7	80	-1	116	255	16.3	28	ABaraapaaa	16	0	0	0		0	0	0	0	0
186	1	273	223	-1	505	147	22.6	30	ABprpppaap	304	-1040	0	0		0	0	0	0	0
187	1	276	230	-1	286	100	20.1	31	ABprpaaaap	316	768	0	0		0	0	0	0	0
188	1	12	81	-1	570	161	15.6	30	ABprapappp	270	184	0	0		0	0	0	0	0
189	1	84	226	-1	194	308	7.3	29	ABplaaaaap	256	262	0	0		0	0	0	0	0
190	1	40	69	-1	399	298	5.9	30	ABarppaapa	296	1098	0	0		0	0	0	0	0
191	1	67	215	-1	193	263	14.0	30	MSaaapaa	271	490	0	0		0	0	0	0	0
192	1	315	10	-1	372	331	11.7	31	MSapppp	256	238	0	0		0	0	0	0	0
193	1	89	43	-1	228	372	12.5	28	ABalpppppa	69	0	0	0		0	0	0	0	0
194	1	189	11	-1	210	279	9.9	28	MSaaaapp	-12	0	0	0		0	0	0	0	0
195	1	124	176	-1	198	288	19.6	31	ABalpaaapp	152	0	0	0		0	0	0	0	0
196	1	98	213	-1	462	370	8.9	34	ABarppapa	248	0	0	0		0	0	0	0	0
197	1	292	280	-1	197	282	23.6	28	ABalpappaa	242	1237	0	0		0	0	0	0	0
198	1	60	162	-1	348	237	22.5	29	MSpapapa	236	-822	0	0		0	0	0	0	0
199	1	258	227	-1	400	166	13.3	32	Dppa	307	-142	0	0		0	0	0	0	0
200	1	119	161	-1	355	185	6.3	30	ABarpapppp	270	-245	0	0		0	0	0	0	0
201	1	274	259	-1	309	352	23.8	31	ABplpapapa	297	-138	0	0		0	0	0	0	0
202	1	105	60	-1	186	208	13.1	31	MSpaaaap	-79	0	0	0		0	0	0	0	0
203	1	156	196	-1	351	153	20.9	30	ABprpapaap	204	502	0	0		0	0	0	0	0
204	1	23	132	-1	74	228	11.4	27	ABalaaapal	270	1237	0	0		0	0	0	0	0
205	1	117	109	-1	241	349	23.1	30	ABalpapapp	109	0	0	0		0	0	0	0	0
206	1	123	310	-1	248	398	19.3	28	ABplpaaapa	230	-485	0	0		0	0	0	0	0
207	1	135	246	-1	343	400	17.5	24	ABplppaaap	206	362	0	0		0	0	0	0	0
208	1	72	169	-1	140	249	11.9	29	MSaaaaap	291	-764	0	0		0	0	0	0	0
209	1	275	265	-1	359	161	13.6	27	Dpaa	223	762	0	0		0	0	0	0	0
210	1	74	300	-1	402	347	8.0	26	ABplapaapa	244	34	0	0		0	0	0	0	0
211	1	78	6	-1	107	292	15.1	27	MSapaaaa	249	457	0	0		0	0	0	0	0
212	1	288	19	-1	280	306	6.2	26	ABplaaaapp	264	164	0	0		0	0	0	0	0
213	1	185	256	-1	463	285	14.3	31	Eplap	201	479	0	0		0	0	0	0	0
214	1	194	314	-1	616	286	17.4	34	Caappd	287	169	0	0		0	0	0	0	0
215	1	45	70	-1	103	187	9.7	29	ABalaaappl	417	0	0	0		0	0	0	0	0
216	1	309	173	-1	307	158	21.5	29	ABprpapaaa	229	-220	0	0		0	0	0	0	0
217	1	264	209	-1	224	343	25.6	32	ABalppapap	145	0	0	0		0	0	0	0	0
218	1	63	148	-1	103	283	9.3	24	ABalapapaa	84	0	0	0		0	0	0	0	0
219	1	170	54	-1	188	316	25.4	30	ABalpapaap	528	0	0	0		0	0	0	0	0
220	1	86	244	-1	546	141	13.3	30	ABprapapap	297	-29	0	0		0	0	0	0	0
221	1	186	248	-1	332	342	17.7	30	Daaa	304	1693	0	0		0	0	0	0	0
222	1	310	166	-1	284	98	10.3	25	ABpraappaa	229	938	0	0		0	0	0	0	0
223	1	234	311	-1	427	352	23.5	30	ABplppppaa	254	452	0	0		0	0	0	0	0
224	1	82	72	-1	158	274	25.5	31	ABalpaaaap	125	0	0	0		0	0	0	0	0
225	1	240	324	-1	226	171	12.8	28	MSppappa	180	-147	0	0		0	0	0	0	0
226	1	37	37	-1	262	381	23.4	31	ABalppappp	66	0	0	0		0	0	0	0	0
227	1	227	139	-1	220	120	18.5	30	ABpraaaapa	251	107	0	0		0	0	0	0	0
228	1	47	99	-1	336	347	9.5	28	ABplapaaaa	-179	0	0	0		0	0	0	0	0
229	1	291	287	-1	285	281	22.2	32	ABalpapppp	319	-199	0	0		0	0	0	0	0
230	1	102	117	-1	106	212	18.2	29	ABaraaaapa	88	0	0	0		0	0	0	0	0
231	1	140	172	-1	223	270	25.1	29	ABarapaaap	228	-500	0	0		0	0	0	0	0
232	1	267	39	-1	488	368	24.4	34	ABplpppaap	345	599	0	0		0	0	0	0	0
233	1	197	328	-1	208	177	19.8	28	MSppaaap	255	-279	0	0		0	0	0	0	0
234	1	27	149	-1	240	271	18.2	30	ABaraapapp	273	138	0	0		0	0	0	0	0
235	1	157	237	-1	290	234	12.3	29	Earaa	283	-246	0	0		0	0	0	0	0
236	1	261	165	-1	326	277	11.4	32	Ealap	321	106	0	0		0	0	0	0	0
237	1	111	124	-1	526	343	22.7	30	ABplapppap	448	0	0	0		0	0	0	0	0
238	1	55	30	-1	173	284	6.8	27	ABplaaaaaa	328	0	0	0		0	0	0	0	0
239	1	289	219	-1	227	218	22.4	30	ABarapaapp	271	-221	0	0		0	0	0	0	0
240	1	269	207	-1	523	375	18.7	30	ABplappapp	257	678	0	0		0	0	0	0	0
241	1	318	9	-1	520	177	23.5	33	ABprpppapa	289	171	0	0		0	0	0	0	0
242	1	301	309	-1	356	241	12.5	32	Earap	305	95	0	0		0	0	0	0	0
243	1	91	267	-1	521	227	23.6	30	ABprpppppp	296	-284	0	0		0	0	0	0	0
244	1	178	122	-1	178	237	6.5	29	ABarpaaaa	287	157	0	0		0	0	0	0	0
245	1	307	307	-1	414	189	21.1	36	MSpappp	356	-157	0	0		0	0	0	0	0
246	1	30	295	-1	268	250	5.8	35	ABarpaapa	354	9	0	0		0	0	0	0	0
247	1	172	189	-1	214	253	6.2	32	ABarpaaap	129	0	0	0		0	0	0	0	0
248	1	283	204	-1	265	139	9.2	29	ABpraapapp	281	424	0	0		0	0	0	0	0
249	1	201	111	-1	439	176	17.3	31	Cppaa	308	123	0	0		0	0	0	0	0
250	1	35	85	-1	444	407	13.5	29	ABplappaaa	272	-456	0	0		0	0	0	0	0
251	1	106	154	-1	231	176	7.6	27	ABalappppp	145	0	0	0		0	0	0	0	0
252	1	205	31	-1	101	188	13.3	28	ABalaaapar	274	-928	0	0		0	0	0	0	0
253	1	279	270	-1	302	305	24.6	33	ABplpappaa	318	-193	0	0		0	0	0	0	0
254	1	311	22	-1	543	304	8.6	31	Caaapa	279	33	0	0		0	0	0	0	0
255	1	305	293	-1	452	164	22.4	31	ABprppppaa	261	90	0	0		0	0	0	0	0
256	1	223	254	-1	515	379	12.5	30	ABplapapaa	259	344	0	0		0	0	0	0	0
257	1	52	41	-1	217	216	11.9	29	MSpaaapa	208	-226	0	0		0	0	0	0	0
258	1	149	240	-1	467	227	25.7	33	ABprpapppp	310	1164	0	0		0	0	0	0	0
259	1	81	308	-1	243	337	6.0	25	ABplaaapaa	170	0	0	0		0	0	0	0	0
260	1	165	199	-1	272	331	13.9	32	MSapapp	217	512	0	0		0	0	0	0	0
261	1	88	228	-1	562	160	9.4	27	ABprapappa	233	0	0	0		0	0	0	0	0
262	1	137	313	-1	556	242	7.3	36	Cpaap	463	0	0	0		0	0	0	0	0
263	1	204	171	-1	341	122	23.2	31	ABarappapp	298	1389	0	0		0	0	0	0	0
264	1	312	21	-1	310	401	15.5	29	ABplpaappp	122	0	0	0		0	0	0	0	0
265	1	325	245	-1	517	143	19.4	30	ABprapppaa	258	174	0	0		0	0	0	0	0
266	1	181	146	-1	504	254	23.7	27	ABplpppppp	211	224	0	0		0	0	0	0	0
267	1	193	242	-1	328	248	6.2	36	ABarpaapp	361	357	0	0		0	0	0	0	0
268	1	316	318	-1	452	323	6.4	29	ABarppaapp	-10	0	0	0		0	0	0	0	0
269	1	173	53	-1	214	186	23.7	29	ABaraaappp	-123	0	0	0		0	0	0	0	0
270	1	126	255	-1	120	290	23.3	31	ABalpaaaaa	-177	0	0	0		0	0	0	0	0
271	1	263	33	-1	401	355	13.6	31	Dapa	290	329	0	0		0	0	0	0	0
272	1	209	28	-1	400	102	13.7	29	ABpraapppp	299	0	0	0		0	0	0	0	0
273	1	202	306	-1	412	109	18.4	31	ABprppapap	237	375	0	0		0	0	0	0	0
274	1	99	58	-1	435	350	19.1	34	Capaa	344	1430	0	0		0	0	0	0	0
275	1	110	220	-1	356	269	20.7	30	MSaapapp	261	-354	0	0		0	0	0	0	0
276	1	228	47	-1	470	282	23.2	30	ABplpppppa	294	-537	0	0		0	0	0	0	0
277	1	76	75	-1	570	353	15.6	30	ABplapappa	262	-280	0	0		0	0	0	0	0
278	1	24	289	-1	246	99	15.8	28	ABpraaaapp	229	352	0	0		0	0	0	0	0
279	1	65	12	-1	426	316	24.6	33	ABplpapppp	331	-489	0	0		0	0	0	0	0
280	1	224	151	-1	328	183	25.4	32	ABprpappaa	326	23	0	0		0	0	0	0	0
281	1	112	120	-1	296	126	21.5	31	ABarappppp	270	135	0	0		0	0	0	0	0
282	1	243	263	-1	455	135	24.3	32	ABprpppaaa	317	100	0	0		0	0	0	0	0
283	1	213	118	-1	359	315	6.9	29	ABplaaappp	344	0	0	0		0	0	0	0	0
284	1	242	35	-1	189	391	12.9	28	ABalpppapp	168	0	0	0		0	0	0	0	0
285	1	28	98	-1	336	107	18.7	32	ABprppaaaa	240	-177	0	0		0	0	0	0	0
286	1	320	241	-1	601	225	18.5	34	Cpapp	345	-397	0	0		0	0	0	0	0
287	1	158	264	-1	490	381	20.7	30	ABplapppaa	230	0	0	0		0	0	0	0	0
288	1	43	190	-1	163	359	11.8	26	ABalppppaa	798	0	0	0		0	0	0	0	0
289	1	246	296	-1	207	198	6.0	26	ABarpapaap	41	0	0	0		0	0	0	0	0
290	1	308	236	-1	245	237	11.4	31	MSpaaapp	106	0	0	0		0	0	0	0	0
291	1	306	184	-1	445	114	19.8	30	ABprppappa	286	-35	0	0		0	0	0	0	0
292	1	206	137	-1	309	276	17.1	31	MSaapaap	177	0	0	0		0	0	0	0	0
293	1	286	217	-1	374	385	24.1	31	ABplppaapa	302	1173	0	0		0	0	0	0	0
294	1	190	260	-1	159	199	5.9	26	ABarpapaaa	257	-246	0	0		0	0	0	0	0
295	1	1	88	-1	443	381	24.5	32	ABplpppaaa	85	0	0	0		0	0	0	0	0
296	1	19	167	-1	234	305	7.2	26	ABplaaaapa	248	453	0	0		0	0	0	0	0
297	1	314	135	-1	211	349	16.0	26	MSapapaa	202	572	0	0		0	0	0	0	0
298	1	128	45	-1	460	406	18.3	31	ABplappaap	-54	0	0	0		0	0	0	0	0
299	1	11	181	-1	285	346	22.4	30	ABplpapaap	211	831	0	0		0	0	0	0	0
300	1	155	67	-1	365	357	9.5	28	ABplapaaap	241	170	0	0		0	0	0	0	0
301	1	171	77	-1	578	308	17.5	33	Caapa	217	0	0	0		0	0	0	0	0
302	1	114	59	-1	497	316	24.6	32	ABplpppapa	301	937	0	0		0	0	0	0	0
303	1	282	299	-1	380	127	21.6	29	ABprppaapa	288	461	0	0		0	0	0	0	0
304	1	103	17	-1	373	201	22.4	31	MSpappa	292	982	0	0		0	0	0	0	0
305	1	188	222	-1	184	138	20.4	31	ABalaapapp	302	47	0	0		0	0	0	0	0
306	1	191	231	-1	245	120	20.6	30	ABprpaaaaa	240	-834	0	0		0	0	0	0	0
307	1	50	210	-1	274	185	11.9	27	MSppappp	442	0	0	0		0	0	0	0	0
308	1	257	102	-1	401	292	10.8	30	Eplaa	233	173	0	0		0	0	0	0	0
309	1	139	239	-1	457	174	14.2	34	Dppp	337	-102	0	0		0	0	0	0	0
310	1	184	312	-1	500	310	6.5	36	Caaaa	360	-498	0	0		0	0	0	0	0
311	1	327	331	-1	163	376	16.3	33	ABalppaapp	-213	0	0	0		0	0	0	0	0
312	1	255	95	-1	133	378	11.4	28	ABalpppaap	254	61	0	0		0	0	0	0	0
313	1	239	175	-1	351	307	24.4	29	ABplpappap	234	532	0	0		0	0	0	0	0
314	1	26	76	-1	488	191	18.9	33	Cppap	325	-106	0	0		0	0	0	0	0
315	1	87	271	-1	218	112	14.2	27	ABpraaapap	230	496	0	0		0	0	0	0	0
316	1	229	150	-1	504	277	16.5	38	Eplp	377	406	0	0		0	0	0	0	0
317	1	221	178	-1	319	336	6.7	28	ABplaaappa	272	103	0	0		0	0	0	0	0
318	1	34	34	-1	156	377	13.7	31	ABalpppapa	302	446	0	0		0	0	0	0	0
319	1	70	103	-1	130	160	14.2	23	ABalaappaa	226	0	0	0		0	0	0	0	0
320	1	154	68	-1	412	150	25.5	32	ABprpapapp	253	-480	0	0		0	0	0	0	0
321	1	249	134	-1	279	396	16.3	30	ABplpaappa	134	0	0	0		0	0	0	0	0
322	1	314	57	-1	236	319	14.1	27	MSapapap	230	235	0	0		0	0	0	0	0
323	1	134	174	277	530	193	15.6	35	Cpppa	296	436	0	0		0	0	0	0	0
324	1	3	92	-1	91	316	16.6	29	ABalaaaalp	535	0	0	0		0	0	0	0	0
325	1	142	329	-1	584	301	11.6	32	Caaapp	236	0	0	0		0	0	0	0	0
326	1	256	105	-1	100	166	15.2	26	ABalaapaaa	695	0	0	0		0	0	0	0	0
327	1	226	283	-1	516	304	20.2	31	Capppa	20	0	0	0		0	0	0	0	0
328	1	225	15	-1	365	181	24.5	28	ABprpappap	265	0	0	0		0	0	0	0	0
329	1	80	96	-1	372	104	19.2	33	ABprppapaa	-121	0	0	0		0	0	0	0	0
330	0	328	-1	-1	532	197	24.0	25		23	0	0	0		0	0	0	0	0
331	1	329	333	-1	443	223	20.0	29	Z2	237	-990	0	0		0	0	0	0	0
