# Supplementary material for: The AP-2 Transcription Factor APTF-2 Is Required for Neuroblast and Epidermal Morphogenesis in Caenorhabditis elegans Embryogenesis
Source: PLoS Genet. 2016 May 13;12(5):e1006048. doi: 10.1371/journal.pgen.1006048 (PMC4866721; doi:10.1371/journal.pgen.1006048)
Supplement: S2 Text — (ZIP) [file pgen.1006048.s030.zip › nuclei/t149-nuclei]

1	1	150	216	-1	508	173	6.8	33	ABarppppa	-251	0	0	0		0	0	0	0	0
2	1	8	44	-1	154	329	9.8	27	ABalapappa	237	0	0	0		0	0	0	0	0
3	1	131	8	-1	223	195	16.2	27	MSpaapaa	243	159	0	0		0	0	0	0	0
4	1	108	137	-1	102	254	13.2	27	MSaaaaaa	147	0	0	0		0	0	0	0	0
5	1	148	217	-1	72	267	11.7	25	ABalapaaap	214	-966	0	0		0	0	0	0	0
6	1	211	308	-1	110	290	15.1	26	MSapaaaa	196	-269	0	0		0	0	0	0	0
7	1	2	59	-1	83	324	14.4	28	ABalppaaaa	-101	0	0	0		0	0	0	0	0
8	1	56	112	-1	438	331	14.0	33	Dapp	319	-713	0	0		0	0	0	0	0
9	1	241	230	-1	521	174	23.8	34	ABprpppapa	316	162	0	0		0	0	0	0	0
10	1	192	191	-1	370	329	11.6	31	MSapppp	247	-76	0	0		0	0	0	0	0
11	1	194	9	-1	209	276	9.6	28	MSaaaapp	89	0	0	0		0	0	0	0	0
12	1	279	17	-1	423	312	24.7	32	ABplpapppp	308	127	0	0		0	0	0	0	0
13	1	147	209	-1	331	98	14.6	29	ABprpaappp	256	177	0	0		0	0	0	0	0
14	1	180	234	-1	173	130	16.7	29	ABpraaaaaa	182	0	0	0		0	0	0	0	0
15	1	328	257	-1	364	178	24.8	28	ABprpappap	237	-51	0	0		0	0	0	0	0
16	1	31	121	-1	312	127	16.2	27	ABprpaapap	263	137	0	0		0	0	0	0	0
17	1	304	279	-1	375	199	22.5	31	MSpappa	33	0	0	0		0	0	0	0	0
18	1	85	72	-1	136	158	18.1	30	ABalaapaap	297	1119	0	0		0	0	0	0	0
19	1	212	314	-1	277	306	6.2	28	ABplaaaapp	261	323	0	0		0	0	0	0	0
20	1	118	47	-1	227	391	20.4	31	ABplpaaaap	260	768	0	0		0	0	0	0	0
21	1	264	113	-1	310	400	15.5	29	ABplpaappp	116	0	0	0		0	0	0	0	0
22	1	254	51	-1	542	306	8.6	30	Caaapa	341	0	0	0		0	0	0	0	0
23	1	42	164	-1	247	181	25.0	30	ABarappaaa	241	96	0	0		0	0	0	0	0
24	1	122	109	-1	137	218	20.8	30	ABaraaapaa	-15	0	0	0		0	0	0	0	0
25	1	182	6	-1	115	351	15.3	30	ABalppaaap	474	0	0	0		0	0	0	0	0
26	1	12	203	-1	541	381	15.4	30	ABplapapap	542	0	0	0		0	0	0	0	0
27	1	115	52	-1	518	269	22.2	29	Capppp	259	-1300	0	0		0	0	0	0	0
28	1	272	270	-1	400	106	13.5	30	ABpraapppp	112	0	0	0		0	0	0	0	0
29	1	105	275	-1	440	115	14.6	29	ABprappaaa	376	0	0	0		0	0	0	0	0
30	1	238	141	-1	172	283	6.5	27	ABplaaaaaa	19	0	0	0		0	0	0	0	0
31	1	252	180	-1	99	190	13.5	29	ABalaaapar	3	0	0	0		0	0	0	0	0
32	1	141	218	-1	258	200	15.2	29	MSpaapap	294	225	0	0		0	0	0	0	0
33	1	271	160	-1	401	352	13.6	31	Dapa	315	1130	0	0		0	0	0	0	0
34	1	318	1	-1	155	374	14.4	32	ABalpppapa	145	0	0	0		0	0	0	0	0
35	1	284	231	-1	189	389	12.8	28	ABalpppapp	156	0	0	0		0	0	0	0	0
36	1	77	96	-1	130	187	21.6	30	ABaraaaaap	-273	0	0	0		0	0	0	0	0
37	1	226	68	-1	264	382	23.4	32	ABalppappp	327	-53	0	0		0	0	0	0	0
38	1	129	80	-1	120	247	19.8	31	ABalpaapaa	155	0	0	0		0	0	0	0	0
39	1	232	33	-1	485	364	24.3	33	ABplpppaap	320	-191	0	0		0	0	0	0	0
40	1	41	150	-1	202	356	11.4	28	ABalppppap	270	0	0	0		0	0	0	0	0
41	1	257	83	-1	216	213	11.6	30	MSpaaapa	214	708	0	0		0	0	0	0	0
42	1	174	239	-1	230	120	10.2	28	ABpraapapa	281	207	0	0		0	0	0	0	0
43	1	193	223	-1	229	372	12.7	29	ABalpppppa	80	0	0	0		0	0	0	0	0
44	1	7	255	-1	168	270	11.6	30	MSaaaapa	475	0	0	0		0	0	0	0	0
45	1	298	183	-1	454	407	18.4	32	ABplappaap	309	-49	0	0		0	0	0	0	0
46	1	176	139	-1	476	124	20.5	30	ABprppappp	279	504	0	0		0	0	0	0	0
47	1	276	241	-1	471	274	23.4	31	ABplpppppa	288	58	0	0		0	0	0	0	0
48	1	71	11	-1	127	323	11.8	27	ABalapaapp	26	0	0	0		0	0	0	0	0
49	1	120	20	-1	92	235	21.4	31	ABaraaaaaa	98	0	0	0		0	0	0	0	0
50	1	179	157	-1	184	334	10.1	26	ABalapappp	447	0	0	0		0	0	0	0	0
51	1	46	278	-1	375	149	8.8	28	ABprapaaap	251	784	0	0		0	0	0	0	0
52	1	47	43	-1	211	383	15.6	28	ABplpaapaa	121	0	0	0		0	0	0	0	0
53	1	269	291	-1	210	184	23.7	28	ABaraaappp	443	0	0	0		0	0	0	0	0
54	1	219	62	-1	191	318	25.4	31	ABalpapaap	-422	0	0	0		0	0	0	0	0
55	1	54	2	-1	275	219	23.5	32	ABarapapap	307	1341	0	0		0	0	0	0	0
56	1	143	67	-1	130	292	8.4	27	ABalapapap	277	155	0	0		0	0	0	0	0
57	1	322	166	-1	231	312	13.9	26	MSapapap	257	-188	0	0		0	0	0	0	0
58	1	274	245	-1	435	346	19.4	34	Capaa	323	245	0	0		0	0	0	0	0
59	1	302	310	-1	495	310	24.4	32	ABplpppapa	327	121	0	0		0	0	0	0	0
60	1	202	88	-1	184	213	13.0	30	MSpaaaap	301	570	0	0		0	0	0	0	0
61	1	24	79	-1	171	279	22.4	30	ABalpaaapa	268	89	0	0		0	0	0	0	0
62	1	64	97	-1	342	290	15.2	31	Ealpa	314	990	0	0		0	0	0	0	0
63	1	23	260	-1	83	294	12.2	28	ABalapaaaa	314	0	0	0		0	0	0	0	0
64	1	164	247	-1	153	311	5.6	27	ABplaapaaa	-128	0	0	0		0	0	0	0	0
65	1	94	48	-1	277	375	12.5	31	ABalpppppp	282	0	0	0		0	0	0	0	0
66	1	19	332	-1	512	330	17.6	30	Cappap	267	261	0	0		0	0	0	0	0
67	1	300	99	-1	364	357	9.3	29	ABplapaaap	158	0	0	0		0	0	0	0	0
68	1	320	153	-1	411	145	25.4	33	ABprpapapp	312	1077	0	0		0	0	0	0	0
69	1	190	311	-1	397	296	6.2	30	ABarppaapa	302	539	0	0		0	0	0	0	0
70	1	215	161	-1	101	180	10.7	28	ABalaaappl	275	-399	0	0		0	0	0	0	0
71	1	4	208	-1	394	413	19.3	30	ABplppapap	293	-887	0	0		0	0	0	0	0
72	1	224	233	-1	163	277	25.5	31	ABalpaaaap	142	0	0	0		0	0	0	0	0
73	1	65	283	-1	129	148	11.7	27	ABalaaappr	-141	0	0	0		0	0	0	0	0
74	1	137	330	-1	300	139	25.0	34	ABarappapa	262	0	0	0		0	0	0	0	0
75	1	277	175	-1	567	357	16.4	31	ABplapappa	308	-204	0	0		0	0	0	0	0
76	1	314	221	-1	491	201	18.8	36	Cppap	366	132	0	0		0	0	0	0	0
77	1	301	269	-1	579	312	17.4	33	Caapa	336	-65	0	0		0	0	0	0	0
78	1	49	93	-1	140	340	18.4	28	ABalpaappp	270	707	0	0		0	0	0	0	0
79	1	53	84	-1	142	201	13.6	28	MSpaaaaa	333	0	0	0		0	0	0	0	0
80	1	185	169	-1	118	256	16.6	29	ABaraapaaa	261	16	0	0		0	0	0	0	0
81	1	188	205	-1	568	157	15.7	30	ABprapappp	272	498	0	0		0	0	0	0	0
82	1	78	111	-1	139	212	9.1	28	ABalapppaa	273	1764	0	0		0	0	0	0	0
83	1	16	66	-1	111	314	20.1	31	ABalpaappa	260	251	0	0		0	0	0	0	0
84	1	113	261	-1	404	126	7.8	27	ABprapaapa	-27	0	0	0		0	0	0	0	0
85	1	250	189	-1	444	402	13.4	30	ABplappaaa	254	-461	0	0		0	0	0	0	0
86	1	51	226	-1	461	328	24.0	30	ABplppppap	293	804	0	0		0	0	0	0	0
87	1	139	319	-1	243	359	9.1	29	ABplaapapp	90	0	0	0		0	0	0	0	0
88	1	295	305	-1	443	379	24.7	31	ABplpppaaa	245	33	0	0		0	0	0	0	0
89	1	145	35	-1	404	173	6.6	30	ABarpppaa	-172	0	0	0		0	0	0	0	0
90	1	175	322	-1	275	232	18.0	28	ABaraapppp	258	742	0	0		0	0	0	0	0
91	1	177	250	-1	516	133	15.2	30	ABprappapp	270	-1427	0	0		0	0	0	0	0
92	1	324	167	-1	95	321	16.8	30	ABalaaaalp	302	270	0	0		0	0	0	0	0
93	1	44	192	-1	113	227	10.3	26	ABalappapa	229	510	0	0		0	0	0	0	0
94	1	135	142	-1	452	147	7.6	33	ABarpppap	332	-119	0	0		0	0	0	0	0
95	1	312	107	-1	134	379	11.7	29	ABalpppaap	-879	0	0	0		0	0	0	0	0
96	1	329	299	-1	372	108	18.7	32	ABprppapaa	282	212	0	0		0	0	0	0	0
97	1	156	248	-1	231	144	24.2	31	ABarapppap	468	0	0	0		0	0	0	0	0
98	1	285	294	-1	338	105	18.4	30	ABprppaaaa	264	-1741	0	0		0	0	0	0	0
99	1	228	3	-1	336	353	9.1	27	ABplapaaaa	136	0	0	0		0	0	0	0	0
100	1	109	36	-1	304	165	12.1	31	MSppppa	311	0	0	0		0	0	0	0	0
101	1	166	22	-1	298	91	16.8	30	ABprpaaapp	293	861	0	0		0	0	0	0	0
102	1	308	306	-1	397	291	10.6	31	Eplaa	280	-361	0	0		0	0	0	0	0
103	1	319	4	-1	132	163	14.5	24	ABalaappaa	-84	0	0	0		0	0	0	0	0
104	1	5	262	-1	341	228	18.3	30	MSpapaap	300	919	0	0		0	0	0	0	0
105	1	326	58	-1	103	164	15.5	25	ABalaapaaa	396	0	0	0		0	0	0	0	0
106	1	125	69	-1	318	341	12.6	30	MSapppa	268	0	0	0		0	0	0	0	0
107	1	26	251	-1	192	127	14.3	28	ABpraaapaa	249	-112	0	0		0	0	0	0	0
108	1	160	323	-1	432	253	14.6	32	Earpp	251	122	0	0		0	0	0	0	0
109	1	205	21	-1	246	350	23.3	30	ABalpapapp	-49	0	0	0		0	0	0	0	0
110	1	102	28	-1	382	404	15.6	30	ABplaapppp	277	375	0	0		0	0	0	0	0
111	1	249	29	-1	443	175	17.5	34	Cppaa	337	-550	0	0		0	0	0	0	0
112	1	158	31	-1	270	121	12.4	31	ABpraaappp	243	-433	0	0		0	0	0	0	0
113	1	117	46	-1	135	225	15.2	26	ABaraaaapp	188	0	0	0		0	0	0	0	0
114	1	28	130	-1	155	246	16.8	28	ABaraapaap	265	0	0	0		0	0	0	0	0
115	1	91	73	-1	143	257	6.9	28	ABalappapp	575	0	0	0		0	0	0	0	0
116	1	149	64	-1	279	204	6.6	29	ABarpapapp	285	131	0	0		0	0	0	0	0
117	1	230	134	-1	109	218	18.2	28	ABaraaaapa	214	0	0	0		0	0	0	0	0
118	1	283	34	-1	355	314	6.8	30	ABplaaappp	289	-178	0	0		0	0	0	0	0
119	1	18	98	-1	563	344	20.4	32	ABplapappp	319	-500	0	0		0	0	0	0	0
120	1	281	181	-1	296	129	21.8	30	ABarappppp	296	493	0	0		0	0	0	0	0
121	1	160	246	-1	377	227	15.4	32	Earpa	110	0	0	0		0	0	0	0	0
122	1	244	138	-1	176	236	6.5	29	ABarpaaaa	-99	0	0	0		0	0	0	0	0
123	1	181	297	-1	206	161	16.2	26	MSppapaa	264	763	0	0		0	0	0	0	0
124	1	237	238	-1	522	338	22.5	30	ABplapppap	264	762	0	0		0	0	0	0	0
125	1	74	195	-1	279	211	20.7	31	ABarapappa	268	129	0	0		0	0	0	0	0
126	1	99	32	-1	341	397	14.2	29	ABplaapppa	276	117	0	0		0	0	0	0	0
127	1	123	90	-1	75	238	16.6	29	ABalaaaarl	260	-1112	0	0		0	0	0	0	0
128	1	52	179	-1	190	229	25.3	33	ABarapaaaa	120	0	0	0		0	0	0	0	0
129	1	173	10	-1	569	201	22.5	31	ABprappppp	289	768	0	0		0	0	0	0	0
130	1	151	117	-1	179	181	7.4	28	ABalappppa	231	-403	0	0		0	0	0	0	0
131	1	66	101	-1	164	147	14.2	24	ABalaappap	182	171	0	0		0	0	0	0	0
132	1	204	76	-1	76	224	11.9	27	ABalaaapal	256	-207	0	0		0	0	0	0	0
133	1	3	63	-1	289	187	24.8	28	ABarappaap	288	599	0	0		0	0	0	0	0
134	1	321	273	-1	281	395	16.2	29	ABplpaappa	251	-163	0	0		0	0	0	0	0
135	1	297	286	-1	209	352	16.1	26	MSapapaa	324	0	0	0		0	0	0	0	0
136	1	48	272	-1	250	398	15.7	30	ABplpaapap	248	-473	0	0		0	0	0	0	0
137	1	292	135	-1	307	276	17.0	31	MSaapaap	308	278	0	0		0	0	0	0	0
138	1	21	197	-1	275	394	19.7	30	ABplpaaapp	264	-227	0	0		0	0	0	0	0
139	1	227	106	-1	222	118	18.7	30	ABpraaaapa	271	1053	0	0		0	0	0	0	0
140	1	119	110	-1	214	364	8.5	29	ABplaapapa	260	121	0	0		0	0	0	0	0
141	1	81	151	-1	97	250	9.6	30	ABalappaa	237	0	0	0		0	0	0	0	0
142	1	20	104	-1	239	126	13.3	28	ABpraaappa	254	123	0	0		0	0	0	0	0
143	1	168	149	-1	158	198	16.4	28	ABaraappaa	244	-232	0	0		0	0	0	0	0
144	1	136	54	-1	155	325	22.2	29	ABalpapaaa	2	0	0	0		0	0	0	0	0
145	1	169	170	-1	270	128	16.0	27	ABprpaapaa	278	130	0	0		0	0	0	0	0
146	1	266	207	-1	507	251	24.0	29	ABplpppppp	264	-2	0	0		0	0	0	0	0
147	1	144	194	-1	336	172	15.6	33	MSpppap	276	497	0	0		0	0	0	0	0
148	1	218	102	-1	101	284	9.4	24	ABalapapaa	472	0	0	0		0	0	0	0	0
149	1	234	16	-1	236	271	18.2	31	ABaraapapp	285	432	0	0		0	0	0	0	0
150	1	316	228	-1	510	279	16.3	36	Eplp	355	626	0	0		0	0	0	0	0
151	1	280	82	-1	325	181	25.5	31	ABprpappaa	313	1112	0	0		0	0	0	0	0
152	1	37	38	-1	282	164	7.0	31	ABarpappa	81	0	0	0		0	0	0	0	0
153	1	126	40	-1	233	210	19.4	32	ABaraapppa	319	81	0	0		0	0	0	0	0
154	1	251	131	-1	221	171	7.2	27	ABalappppp	134	0	0	0		0	0	0	0	0
155	1	90	27	-1	181	325	16.2	29	MSapaap	86	0	0	0		0	0	0	0	0
156	1	70	267	-1	227	271	14.8	28	MSaaapap	268	-560	0	0		0	0	0	0	0
157	1	68	298	-1	552	288	24.6	32	ABplappppp	493	0	0	0		0	0	0	0	0
158	1	73	229	-1	578	174	18.4	30	ABprappppa	272	-355	0	0		0	0	0	0	0
159	1	183	94	-1	347	188	10.5	34	MSppppp	271	1278	0	0		0	0	0	0	0
160	1	39	91	-1	153	361	21.7	29	ABalppapaa	275	-58	0	0		0	0	0	0	0
161	1	200	92	-1	354	185	6.5	29	ABarpapppp	291	718	0	0		0	0	0	0	0
162	1	198	243	-1	346	240	22.6	30	MSpapapa	230	127	0	0		0	0	0	0	0
163	1	27	89	-1	195	344	6.4	31	ABplaapaap	291	680	0	0		0	0	0	0	0
164	0	-1	-1	-1	371	88	15.2	23		184	440	0	0		0	0	0	0	0
165	1	236	215	-1	325	280	11.5	33	Ealap	298	25	0	0		0	0	0	0	0
166	1	222	321	-1	284	98	10.6	26	ABpraappaa	234	928	0	0		0	0	0	0	0
167	1	296	158	-1	232	304	7.2	26	ABplaaaapa	262	-26	0	0		0	0	0	0	0
168	1	38	133	-1	79	280	16.2	27	ABalaaaala	258	-405	0	0		0	0	0	0	0
169	1	208	277	-1	138	248	12.1	29	MSaaaaap	130	0	0	0		0	0	0	0	0
170	1	103	103	-1	382	227	6.5	32	ABarppaaa	295	398	0	0		0	0	0	0	0
171	1	263	266	-1	338	121	23.2	30	ABarappapp	273	-1116	0	0		0	0	0	0	0
172	1	231	26	-1	218	269	25.0	29	ABarapaaap	284	1071	0	0		0	0	0	0	0
173	1	216	147	-1	315	156	21.4	27	ABprpapaaa	188	0	0	0		0	0	0	0	0
174	1	323	254	-1	544	201	16.2	32	Cpppap	225	144	0	0		0	0	0	0	0
175	1	313	303	-1	355	307	23.5	29	ABplpappap	265	-43	0	0		0	0	0	0	0
176	1	195	57	-1	200	289	19.7	31	ABalpaaapp	258	700	0	0		0	0	0	0	0
177	1	184	282	-1	158	300	14.7	27	MSapaaap	208	178	0	0		0	0	0	0	0
178	1	317	152	-1	316	337	6.7	28	ABplaaappa	165	0	0	0		0	0	0	0	0
179	1	170	65	-1	142	280	19.9	32	ABalpaapap	-420	0	0	0		0	0	0	0	0
180	1	32	190	-1	254	279	22.4	30	ABalpapppa	265	-198	0	0		0	0	0	0	0
181	1	299	178	-1	285	347	21.7	30	ABplpapaap	221	-118	0	0		0	0	0	0	0
182	1	142	39	-1	253	397	10.8	26	ABplaappaa	287	0	0	0		0	0	0	0	0
183	1	140	300	-1	148	158	10.4	29	ABalaapppa	78	0	0	0		0	0	0	0	0
184	1	291	196	-1	440	118	19.8	31	ABprppappa	255	572	0	0		0	0	0	0	0
185	1	25	200	-1	304	180	16.8	31	MSpppaa	269	355	0	0		0	0	0	0	0
186	1	95	320	-1	377	347	20.3	36	MSaappp	360	299	0	0		0	0	0	0	0
187	1	30	85	-1	425	198	24.8	32	ABprpapppa	325	227	0	0		0	0	0	0	0
188	1	57	327	-1	169	172	18.0	27	MSppaaaa	250	-264	0	0		0	0	0	0	0
189	1	247	61	-1	212	252	6.1	31	ABarpaaap	124	0	0	0		0	0	0	0	0
190	1	288	108	-1	164	358	12.0	26	ABalppppaa	-87	0	0	0		0	0	0	0	0
191	1	29	220	-1	191	233	22.4	31	ABarapaapa	273	122	0	0		0	0	0	0	0
192	0	15	-1	-1	313	224	15.4	24		191	324	0	0		0	0	0	0	0
193	1	6	211	-1	345	355	24.1	31	ABplpapapp	286	-317	0	0		0	0	0	0	0
194	1	92	70	-1	267	331	18.1	30	MSappaa	612	0	0	0		0	0	0	0	0
195	1	50	116	-1	182	140	11.6	31	ABalaapppp	314	-1101	0	0		0	0	0	0	0
196	1	203	324	-1	352	151	20.6	30	ABprpapaap	240	-113	0	0		0	0	0	0	0
197	1	55	81	-1	364	110	12.0	28	ABpraapppa	183	0	0	0		0	0	0	0	0
198	1	43	295	-1	540	222	20.4	36	Cpppp	361	-823	0	0		0	0	0	0	0
199	1	260	74	317	268	334	13.7	32	MSapapp	200	-117	0	0		0	0	0	0	0
200	1	162	163	-1	140	135	16.2	27	ABalaapapa	49	0	0	0		0	0	0	0	0
201	1	14	204	-1	188	274	17.6	31	ABaraapapa	120	0	0	0		0	0	0	0	0
202	1	22	25	-1	99	185	17.5	29	ABalaaaarr	333	0	0	0		0	0	0	0	0
203	1	153	12	-1	186	152	23.4	31	ABarapppaa	311	-43	0	0		0	0	0	0	0
204	1	248	304	-1	260	137	9.3	30	ABpraapapp	220	0	0	0		0	0	0	0	0
205	1	34	41	-1	411	387	10.1	30	ABplapaapp	282	245	0	0		0	0	0	0	0
206	1	63	174	-1	397	391	23.2	29	ABplppaapp	288	-255	0	0		0	0	0	0	0
207	1	240	182	-1	517	376	19.3	30	ABplappapp	86	0	0	0		0	0	0	0	0
208	1	36	271	-1	330	106	10.7	29	ABpraappap	-44	0	0	0		0	0	0	0	0
209	1	217	145	-1	221	340	25.6	31	ABalppapap	285	-96	0	0		0	0	0	0	0
210	1	307	123	-1	271	184	11.7	28	MSppappp	194	1067	0	0		0	0	0	0	0
211	1	178	124	-1	174	195	24.3	30	ABaraaappa	87	0	0	0		0	0	0	0	0
212	1	172	95	-1	272	340	7.3	28	ABplaaapap	78	0	0	0		0	0	0	0	0
213	1	196	276	-1	461	372	9.1	35	ABarppapa	215	0	0	0		0	0	0	0	0
214	1	13	315	-1	481	340	14.8	31	Cappaa	257	1056	0	0		0	0	0	0	0
215	1	191	125	-1	191	265	13.8	30	MSaaapaa	296	139	0	0		0	0	0	0	0
216	1	96	55	-1	482	399	15.6	30	ABplappapa	259	-833	0	0		0	0	0	0	0
217	1	293	173	-1	374	377	24.4	32	ABplppaapa	324	-417	0	0		0	0	0	0	0
218	1	167	120	-1	209	148	9.2	29	ABpraapaap	-276	0	0	0		0	0	0	0	0
219	1	239	290	-1	228	219	22.4	31	ABarapaapp	307	-81	0	0		0	0	0	0	0
220	1	275	129	-1	360	269	20.4	32	MSaapapp	280	0	0	0		0	0	0	0	0
221	1	69	329	-1	477	172	25.0	34	ABprppppap	288	129	0	0		0	0	0	0	0
222	1	305	118	-1	189	133	20.4	32	ABalaapapp	22	0	0	0		0	0	0	0	0
223	1	186	50	-1	504	144	22.5	32	ABprpppaap	272	791	0	0		0	0	0	0	0
224	1	79	86	-1	454	230	10.6	38	Epra	384	-1044	0	0		0	0	0	0	0
225	1	72	214	-1	482	124	17.1	30	ABprappaap	-37	0	0	0		0	0	0	0	0
226	1	189	132	-1	196	307	6.9	29	ABplaaaaap	-64	0	0	0		0	0	0	0	0
227	1	199	225	-1	399	172	13.1	32	Dppa	310	18	0	0		0	0	0	0	0
228	1	261	19	-1	560	160	9.2	27	ABprapappa	-181	0	0	0		0	0	0	0	0
229	1	130	60	-1	571	193	9.6	34	ABarppppp	449	0	0	0		0	0	0	0	0
230	1	187	148	-1	298	97	20.3	31	ABprpaaaap	27	0	0	0		0	0	0	0	0
231	1	306	188	-1	252	118	20.5	31	ABprpaaaaa	106	0	0	0		0	0	0	0	0
232	1	101	240	-1	555	335	24.5	33	ABplappppa	336	78	0	0		0	0	0	0	0
233	1	10	280	-1	189	222	17.4	29	ABaraappap	41	0	0	0		0	0	0	0	0
234	1	17	78	-1	315	376	10.0	29	ABplaappap	253	0	0	0		0	0	0	0	0
235	1	59	23	-1	165	189	9.9	29	ABalapppap	234	-180	0	0		0	0	0	0	0
236	1	290	252	-1	246	236	11.5	31	MSpaaapp	103	0	0	0		0	0	0	0	0
237	1	235	71	-1	293	225	12.4	28	Earaa	279	58	0	0		0	0	0	0	0
238	1	67	127	-1	275	291	18.7	30	MSaapaaa	-129	0	0	0		0	0	0	0	0
239	1	309	284	-1	452	177	13.5	32	Dppp	325	265	0	0		0	0	0	0	0
240	1	258	187	-1	466	224	25.5	33	ABprpapppp	331	172	0	0		0	0	0	0	0
241	1	286	293	-1	601	227	18.5	34	Cpapp	346	8	0	0		0	0	0	0	0
242	1	267	53	-1	327	248	6.2	36	ABarpaapp	-154	0	0	0		0	0	0	0	0
243	1	154	100	-1	386	172	16.4	32	Dpap	323	-2079	0	0		0	0	0	0	0
244	1	220	171	-1	543	142	13.1	29	ABprapapap	274	-66	0	0		0	0	0	0	0
245	1	265	14	-1	515	144	19.1	30	ABprapppaa	278	1310	0	0		0	0	0	0	0
246	1	207	206	-1	337	398	17.2	24	ABplppaaap	50	0	0	0		0	0	0	0	0
247	1	82	45	-1	193	343	21.6	31	ABalpapapa	13	0	0	0		0	0	0	0	0
248	1	221	235	-1	335	342	17.4	30	Daaa	204	0	0	0		0	0	0	0	0
249	1	132	210	-1	316	398	19.5	29	ABplppaaaa	259	1083	0	0		0	0	0	0	0
250	1	84	289	-1	406	303	16.4	32	Ealpp	325	-277	0	0		0	0	0	0	0
251	1	107	168	-1	467	302	19.8	36	Capap	352	1048	0	0		0	0	0	0	0
252	1	114	199	-1	367	352	15.5	32	Daap	276	1270	0	0		0	0	0	0	0
253	1	89	253	-1	524	145	9.4	29	ABprapapaa	244	496	0	0		0	0	0	0	0
254	1	256	258	-1	514	380	12.9	30	ABplapapaa	355	0	0	0		0	0	0	0	0
255	1	270	56	-1	123	295	23.5	31	ABalpaaaaa	462	0	0	0		0	0	0	0	0
256	1	213	202	-1	467	285	14.5	31	Eplap	314	904	0	0		0	0	0	0	0
257	1	171	256	-1	248	162	15.8	26	MSppapap	230	-368	0	0		0	0	0	0	0
258	1	35	219	-1	304	124	13.1	29	ABprpaappa	269	-950	0	0		0	0	0	0	0
259	1	201	285	-1	306	347	23.9	31	ABplpapapa	256	456	0	0		0	0	0	0	0
260	1	294	307	-1	156	204	5.7	26	ABarpapaaa	245	337	0	0		0	0	0	0	0
261	1	106	7	-1	204	112	17.2	27	ABpraaaaap	66	0	0	0		0	0	0	0	0
262	1	76	144	-1	543	354	10.9	33	ABarppapp	13	0	0	0		0	0	0	0	0
263	1	282	115	-1	455	135	23.6	34	ABprpppaaa	313	-920	0	0		0	0	0	0	0
264	1	287	155	-1	483	380	20.6	30	ABplapppaa	263	-14	0	0		0	0	0	0	0
265	1	209	325	-1	358	162	13.4	29	Dpaa	116	0	0	0		0	0	0	0	0
266	1	83	77	-1	366	313	21.4	32	MSaappa	287	35	0	0		0	0	0	0	0
267	1	243	326	-1	523	225	23.5	30	ABprpppppp	302	335	0	0		0	0	0	0	0
268	1	62	105	-1	484	208	22.4	32	ABprpppppa	313	480	0	0		0	0	0	0	0
269	1	165	213	-1	385	234	21.1	31	MSpapapp	295	486	0	0		0	0	0	0	0
270	1	253	242	-1	306	304	24.4	33	ABplpappaa	745	0	0	0		0	0	0	0	0
271	1	315	18	-1	218	113	14.4	28	ABpraaapap	241	169	0	0		0	0	0	0	0
272	1	45	198	-1	448	232	5.5	39	Cpaaa	390	99	0	0		0	0	0	0	0
273	1	86	313	-1	548	161	19.5	30	ABprapppap	248	-533	0	0		0	0	0	0	0
274	1	9	263	-1	213	366	21.4	29	ABalppappa	228	362	0	0		0	0	0	0	0
275	1	157	227	-1	357	401	19.9	30	ABplppapaa	273	124	0	0		0	0	0	0	0
276	1	112	224	-1	349	151	9.3	28	ABprapaaaa	234	-456	0	0		0	0	0	0	0
277	1	323	236	-1	512	184	14.3	32	Cpppaa	232	-556	0	0		0	0	0	0	0
278	1	104	288	-1	602	248	12.3	37	Cpapa	379	-820	0	0		0	0	0	0	0
279	1	110	24	-1	308	231	20.1	31	MSpapaaa	726	0	0	0		0	0	0	0	0
280	1	197	126	-1	197	282	23.5	30	ABalpappaa	247	875	0	0		0	0	0	0	0
281	1	61	128	-1	225	301	22.4	30	ABalpappap	191	0	0	0		0	0	0	0	0
282	1	100	287	-1	260	144	22.8	32	ABarappppa	264	-764	0	0		0	0	0	0	0
283	1	327	328	-1	519	312	19.5	30	Capppa	248	290	0	0		0	0	0	0	0
284	1	163	146	-1	173	147	7.5	28	ABpraapaaa	238	-560	0	0		0	0	0	0	0
285	1	128	87	-1	514	283	25.4	30	ABplpppapp	273	-1126	0	0		0	0	0	0	0
286	1	93	154	-1	261	250	15.6	28	MSaaapp	-29	0	0	0		0	0	0	0	0
287	1	229	232	-1	284	282	22.3	34	ABalpapppp	128	0	0	0		0	0	0	0	0
288	1	134	186	-1	91	322	11.8	25	ABalapaapa	55	0	0	0		0	0	0	0	0
289	1	278	5	-1	245	98	16.1	27	ABpraaaapp	249	-599	0	0		0	0	0	0	0
290	1	60	30	-1	190	387	18.9	29	ABplpaaaaa	552	0	0	0		0	0	0	0	0
291	1	98	301	-1	577	260	23.4	32	Caappv	323	-330	0	0		0	0	0	0	0
292	1	88	201	-1	116	356	11.7	28	ABalpppaaa	238	705	0	0		0	0	0	0	0
293	1	255	114	-1	448	168	22.2	31	ABprppppaa	305	-535	0	0		0	0	0	0	0
294	1	121	302	-1	324	147	7.1	29	ABarpapppa	266	551	0	0		0	0	0	0	0
295	1	246	15	-1	266	251	5.9	36	ABarpaapa	-283	0	0	0		0	0	0	0	0
296	1	289	331	-1	207	203	6.0	26	ABarpapaap	753	0	0	0		0	0	0	0	0
297	1	97	177	-1	425	122	10.6	29	ABprapaapp	241	60	0	0		0	0	0	0	0
298	1	80	316	-1	377	140	24.5	30	ABprpapapa	273	168	0	0		0	0	0	0	0
299	1	303	140	-1	383	127	21.5	30	ABprppaapa	276	168	0	0		0	0	0	0	0
300	1	210	185	-1	401	348	7.8	26	ABplapaapa	260	597	0	0		0	0	0	0	0
301	1	138	165	-1	242	240	24.8	31	ABarapapaa	279	0	0	0		0	0	0	0	0
302	1	155	274	-1	324	194	21.9	34	ABarapappp	615	0	0	0		0	0	0	0	0
303	1	124	143	-1	326	275	21.3	27	MSaapapa	235	1012	0	0		0	0	0	0	0
304	1	1	212	-1	169	214	21.0	33	ABaraaapap	282	764	0	0		0	0	0	0	0
305	1	146	318	-1	420	403	21.4	30	ABplppappa	293	-26	0	0		0	0	0	0	0
306	1	273	37	-1	412	109	18.5	30	ABprppapap	291	-466	0	0		0	0	0	0	0
307	1	245	309	-1	409	189	20.7	35	MSpappp	340	-67	0	0		0	0	0	0	0
308	1	259	184	-1	241	335	5.8	24	ABplaaapaa	187	0	0	0		0	0	0	0	0
309	1	242	244	-1	348	239	12.5	32	Earap	322	-227	0	0		0	0	0	0	0
310	1	206	42	-1	244	401	18.5	29	ABplpaaapa	256	-820	0	0		0	0	0	0	0
311	1	223	156	-1	425	352	24.0	29	ABplppppaa	-176	0	0	0		0	0	0	0	0
312	1	310	136	-1	496	311	6.6	37	Caaaa	372	199	0	0		0	0	0	0	0
313	1	262	193	-1	560	243	7.4	36	Cpaap	344	0	0	0		0	0	0	0	0
314	1	214	249	-1	612	289	17.5	34	Caappd	339	-100	0	0		0	0	0	0	0
315	1	87	119	-1	150	377	18.7	25	ABalppaapa	220	380	0	0		0	0	0	0	0
316	1	152	122	-1	267	165	19.3	30	MSppaap	235	127	0	0		0	0	0	0	0
317	1	161	222	-1	487	230	14.8	38	Eprp	375	324	0	0		0	0	0	0	0
318	1	268	172	-1	448	327	6.3	30	ABarppaapp	294	515	0	0		0	0	0	0	0
319	1	33	159	-1	260	324	24.0	29	ABplpapaaa	271	230	0	0		0	0	0	0	0
320	1	159	292	-1	259	282	11.6	30	Ealaa	272	290	0	0		0	0	0	0	0
321	1	111	268	-1	239	200	6.0	27	ABarpapapa	274	-639	0	0		0	0	0	0	0
322	1	133	237	-1	384	332	24.8	31	ABplpapppa	316	185	0	0		0	0	0	0	0
323	1	40	75	-1	481	129	11.6	28	ABprappapa	250	-478	0	0		0	0	0	0	0
324	1	225	281	-1	223	169	13.0	28	MSppappa	210	-769	0	0		0	0	0	0	0
325	1	58	312	-1	417	128	22.3	30	ABprppaapp	259	880	0	0		0	0	0	0	0
326	1	75	162	-1	457	397	21.8	31	ABplppappp	182	0	0	0		0	0	0	0	0
327	1	11	264	-1	299	350	17.7	30	MSappap	292	-235	0	0		0	0	0	0	0
328	1	233	265	-1	212	175	19.5	28	MSppaaap	252	688	0	0		0	0	0	0	0
329	1	325	296	-1	585	307	11.6	33	Caaapp	-143	0	0	0		0	0	0	0	0
330	1	127	49	-1	266	118	18.2	29	ABprpaaapa	152	0	0	0		0	0	0	0	0
331	1	311	259	-1	166	379	16.5	35	ABalppaapp	283	450	0	0		0	0	0	0	0
332	0	330	-1	-1	537	188	24.0	25		23	0	0	0		0	0	0	0	0
333	1	331	335	-1	437	214	20.0	29	Z2	237	-990	0	0		0	0	0	0	0
