# Supplementary material for: The AP-2 Transcription Factor APTF-2 Is Required for Neuroblast and Epidermal Morphogenesis in Caenorhabditis elegans Embryogenesis
Source: PLoS Genet. 2016 May 13;12(5):e1006048. doi: 10.1371/journal.pgen.1006048 (PMC4866721; doi:10.1371/journal.pgen.1006048)
Supplement: S2 Text — (ZIP) [file pgen.1006048.s030.zip › nuclei/t150-nuclei]

1	1	34	216	-1	152	370	14.5	32	ABalpppapa	291	133	0	0		0	0	0	0	0
2	1	55	275	-1	277	219	22.6	33	ABarapapap	332	-1160	0	0		0	0	0	0	0
3	1	99	146	-1	337	351	9.1	27	ABplapaaaa	238	150	0	0		0	0	0	0	0
4	1	103	240	-1	131	168	14.5	24	ABalaappaa	244	0	0	0		0	0	0	0	0
5	1	289	198	-1	243	99	16.2	27	ABpraaaapp	242	340	0	0		0	0	0	0	0
6	1	25	242	-1	109	352	15.5	29	ABalppaaap	289	344	0	0		0	0	0	0	0
7	1	261	127	-1	195	115	16.9	26	ABpraaaaap	231	6	0	0		0	0	0	0	0
8	1	3	218	-1	222	196	16.1	27	MSpaapaa	239	-127	0	0		0	0	0	0	0
9	1	11	177	-1	212	276	9.8	28	MSaaaapp	257	-222	0	0		0	0	0	0	0
10	1	129	96	-1	566	201	22.6	32	ABprappppp	317	241	0	0		0	0	0	0	0
11	1	48	226	-1	130	325	12.0	27	ABalapaapp	230	0	0	0		0	0	0	0	0
12	1	203	75	-1	187	153	23.3	30	ABarapppaa	277	-517	0	0		0	0	0	0	0
13	0	164	-1	-1	369	89	14.4	24		193	-469	0	0		0	0	0	0	0
14	1	245	153	-1	514	146	18.8	28	ABprapppaa	256	-253	0	0		0	0	0	0	0
15	1	295	18	-1	267	252	5.9	36	ABarpaapa	362	33	0	0		0	0	0	0	0
16	1	149	141	-1	235	273	17.7	31	ABaraapapp	131	0	0	0		0	0	0	0	0
17	1	12	173	-1	422	316	24.6	33	ABplpapppp	281	135	0	0		0	0	0	0	0
18	1	271	121	-1	217	114	14.2	28	ABpraaapap	164	0	0	0		0	0	0	0	0
19	1	228	182	-1	559	161	9.5	28	ABprapappa	434	0	0	0		0	0	0	0	0
20	1	49	223	-1	92	238	21.3	32	ABaraaaaaa	-207	0	0	0		0	0	0	0	0
21	1	109	58	-1	240	352	23.0	30	ABalpapapp	260	0	0	0		0	0	0	0	0
22	1	101	103	-1	297	90	17.3	30	ABprpaaapp	280	321	0	0		0	0	0	0	0
23	1	235	202	-1	159	187	9.3	29	ABalapppap	251	202	0	0		0	0	0	0	0
24	1	279	133	-1	309	230	20.2	30	MSpapaaa	302	3	0	0		0	0	0	0	0
25	1	202	184	-1	98	188	17.6	29	ABalaaaarr	342	0	0	0		0	0	0	0	0
26	1	172	92	-1	216	263	25.1	29	ABarapaaap	275	164	0	0		0	0	0	0	0
27	1	155	61	-1	184	327	16.5	29	MSapaap	595	0	0	0		0	0	0	0	0
28	1	110	83	-1	378	404	15.5	30	ABplaapppp	301	145	0	0		0	0	0	0	0
29	1	111	225	-1	438	179	17.5	34	Cppaa	265	771	0	0		0	0	0	0	0
30	1	290	73	-1	195	384	18.9	28	ABplpaaaaa	431	0	0	0		0	0	0	0	0
31	1	112	152	-1	270	120	12.6	31	ABpraaappp	195	0	0	0		0	0	0	0	0
32	1	126	95	-1	339	398	14.3	29	ABplaapppa	274	-760	0	0		0	0	0	0	0
33	1	39	55	-1	479	366	24.4	32	ABplpppaap	257	435	0	0		0	0	0	0	0
34	1	118	215	-1	357	313	6.5	29	ABplaaappp	289	-10	0	0		0	0	0	0	0
35	1	89	236	-1	402	174	6.6	31	ABarpppaa	250	0	0	0		0	0	0	0	0
36	1	100	253	-1	304	163	12.6	31	MSppppa	259	632	0	0		0	0	0	0	0
37	1	306	238	-1	415	108	18.3	31	ABprppapap	263	-360	0	0		0	0	0	0	0
38	1	152	278	-1	276	165	7.3	31	ABarpappa	206	432	0	0		0	0	0	0	0
39	1	182	63	-1	250	395	10.4	26	ABplaappaa	229	1250	0	0		0	0	0	0	0
40	1	153	326	-1	230	213	19.4	31	ABaraapppa	313	456	0	0		0	0	0	0	0
41	1	205	87	-1	408	385	10.2	28	ABplapaapp	-275	0	0	0		0	0	0	0	0
42	1	310	106	-1	243	400	18.3	29	ABplpaaapa	107	0	0	0		0	0	0	0	0
43	1	52	129	-1	210	387	15.6	29	ABplpaapaa	247	474	0	0		0	0	0	0	0
44	1	2	20	-1	153	325	9.7	27	ABalapappa	47	0	0	0		0	0	0	0	0
45	1	247	36	-1	193	339	21.8	30	ABalpapapa	-4	0	0	0		0	0	0	0	0
46	1	113	57	-1	134	225	14.8	26	ABaraaaapp	202	0	0	0		0	0	0	0	0
47	1	20	139	-1	230	392	20.7	31	ABplpaaaap	301	767	0	0		0	0	0	0	0
48	1	65	84	-1	279	377	12.4	32	ABalpppppp	345	0	0	0		0	0	0	0	0
49	1	330	210	-1	266	120	18.4	29	ABprpaaapa	261	494	0	0		0	0	0	0	0
50	1	223	162	-1	503	146	22.4	33	ABprpppaap	289	-772	0	0		0	0	0	0	0
51	1	22	107	-1	541	309	8.4	30	Caaapa	309	1107	0	0		0	0	0	0	0
52	1	27	330	-1	515	272	21.5	29	Capppp	298	232	0	0		0	0	0	0	0
53	1	242	163	-1	326	247	6.2	36	ABarpaapp	358	505	0	0		0	0	0	0	0
54	1	144	6	-1	151	324	22.6	31	ABalpapaaa	8	0	0	0		0	0	0	0	0
55	1	216	82	-1	480	401	15.7	30	ABplappapa	236	734	0	0		0	0	0	0	0
56	1	255	16	-1	118	290	23.5	31	ABalpaaaaa	385	0	0	0		0	0	0	0	0
57	1	176	234	-1	196	287	20.3	31	ABalpaaapp	306	-119	0	0		0	0	0	0	0
58	1	105	45	-1	98	167	15.2	24	ABalaapaaa	387	0	0	0		0	0	0	0	0
59	1	7	125	-1	84	324	14.5	27	ABalppaaaa	-98	0	0	0		0	0	0	0	0
60	1	229	46	-1	572	194	10.3	34	ABarppppp	341	480	0	0		0	0	0	0	0
61	1	189	5	-1	211	255	6.3	30	ABarpaaap	272	436	0	0		0	0	0	0	0
62	1	54	31	-1	192	315	25.4	31	ABalpapaap	291	235	0	0		0	0	0	0	0
63	1	133	97	-1	286	186	24.5	29	ABarappaap	256	287	0	0		0	0	0	0	0
64	1	116	85	-1	277	204	6.4	29	ABarpapapp	297	-274	0	0		0	0	0	0	0
65	1	179	166	-1	142	278	20.1	31	ABalpaapap	314	206	0	0		0	0	0	0	0
66	1	83	30	-1	113	315	20.2	31	ABalpaappa	279	-69	0	0		0	0	0	0	0
67	1	56	171	-1	129	292	8.3	28	ABalapapap	270	88	0	0		0	0	0	0	0
68	1	37	140	-1	268	380	23.4	32	ABalppappp	345	0	0	0		0	0	0	0	0
69	1	106	144	-1	320	340	12.4	30	MSapppa	-134	0	0	0		0	0	0	0	0
70	1	194	167	-1	264	330	17.8	29	MSappaa	292	-157	0	0		0	0	0	0	0
71	1	237	247	-1	292	228	12.9	28	Earaa	275	390	0	0		0	0	0	0	0
72	1	18	279	-1	131	160	17.4	32	ABalaapaap	299	952	0	0		0	0	0	0	0
73	1	115	17	-1	138	258	6.9	28	ABalappapp	-229	0	0	0		0	0	0	0	0
74	1	199	138	-1	249	345	13.7	29	MSapappa	223	-1058	0	0		0	0	0	0	0
75	1	323	168	-1	480	130	11.5	28	ABprappapa	-99	0	0	0		0	0	0	0	0
76	1	132	201	-1	74	228	11.9	26	ABalaaapal	102	0	0	0		0	0	0	0	0
77	1	266	316	-1	362	313	21.4	32	MSaappa	322	357	0	0		0	0	0	0	0
78	1	234	199	-1	313	376	10.1	30	ABplaappap	150	0	0	0		0	0	0	0	0
79	1	61	327	-1	169	283	22.5	30	ABalpaaapa	266	-211	0	0		0	0	0	0	0
80	1	38	203	-1	117	244	19.6	30	ABalpaapaa	152	0	0	0		0	0	0	0	0
81	1	197	101	-1	365	111	11.5	29	ABpraapppa	246	-137	0	0		0	0	0	0	0
82	1	151	311	-1	319	174	25.4	32	ABprpappaa	289	160	0	0		0	0	0	0	0
83	1	41	49	-1	217	214	11.2	30	MSpaaapa	85	0	0	0		0	0	0	0	0
84	1	79	159	-1	143	202	13.1	28	MSpaaaaa	86	0	0	0		0	0	0	0	0
85	1	187	255	-1	417	197	23.4	33	ABprpapppa	328	524	0	0		0	0	0	0	0
86	1	224	259	-1	454	232	10.4	38	Epra	383	-63	0	0		0	0	0	0	0
87	1	285	294	-1	513	285	25.1	29	ABplpppapp	253	151	0	0		0	0	0	0	0
88	1	60	123	-1	183	215	12.7	30	MSpaaaap	116	0	0	0		0	0	0	0	0
89	1	163	43	-1	192	345	6.3	30	ABplaapaap	291	684	0	0		0	0	0	0	0
90	1	127	206	-1	77	240	16.4	28	ABalaaaarl	138	0	0	0		0	0	0	0	0
91	1	160	276	-1	153	360	21.7	29	ABalppapaa	272	-544	0	0		0	0	0	0	0
92	1	161	321	-1	351	184	6.2	29	ABarpapppp	121	0	0	0		0	0	0	0	0
93	1	78	23	-1	144	336	18.3	29	ABalpaappp	-263	0	0	0		0	0	0	0	0
94	1	159	233	-1	346	188	10.5	34	MSppppp	271	657	0	0		0	0	0	0	0
95	1	212	37	-1	270	338	7.1	28	ABplaaapap	6	0	0	0		0	0	0	0	0
96	1	36	117	-1	129	185	21.7	30	ABaraaaaap	197	0	0	0		0	0	0	0	0
97	1	62	11	-1	340	289	15.2	31	Ealpa	307	981	0	0		0	0	0	0	0
98	1	119	137	-1	565	344	20.5	32	ABplapappp	294	49	0	0		0	0	0	0	0
99	1	67	212	-1	364	358	9.5	28	ABplapaaap	251	458	0	0		0	0	0	0	0
100	1	243	297	-1	388	167	16.5	31	Dpap	284	183	0	0		0	0	0	0	0
101	1	131	229	-1	161	147	14.2	24	ABalaappap	461	0	0	0		0	0	0	0	0
102	1	148	35	-1	101	284	9.1	24	ABalapapaa	236	734	0	0		0	0	0	0	0
103	1	170	54	-1	379	228	6.5	32	ABarppaaa	304	-230	0	0		0	0	0	0	0
104	1	142	7	-1	237	129	13.4	28	ABpraaappa	110	0	0	0		0	0	0	0	0
105	1	268	3	-1	481	209	22.3	32	ABprpppppa	317	10	0	0		0	0	0	0	0
106	1	139	128	-1	217	119	18.5	29	ABpraaaapa	117	0	0	0		0	0	0	0	0
107	1	95	237	-1	137	379	10.9	27	ABalpppaap	194	0	0	0		0	0	0	0	0
108	1	190	68	-1	162	359	12.1	26	ABalppppaa	-129	0	0	0		0	0	0	0	0
109	1	24	211	-1	139	213	20.2	31	ABaraaapaa	266	-331	0	0		0	0	0	0	0
110	1	140	98	-1	209	367	8.7	29	ABplaapapa	-216	0	0	0		0	0	0	0	0
111	1	82	221	-1	140	215	8.7	28	ABalapppaa	194	0	0	0		0	0	0	0	0
112	1	8	298	-1	437	331	13.5	33	Dapp	-15	0	0	0		0	0	0	0	0
113	1	21	165	-1	308	403	15.7	30	ABplpaappp	242	-526	0	0		0	0	0	0	0
114	1	293	235	-1	447	163	22.5	30	ABprppppaa	255	1354	0	0		0	0	0	0	0
115	1	263	286	-1	456	131	23.7	32	ABprpppaaa	287	963	0	0		0	0	0	0	0
116	1	195	227	-1	179	141	11.4	30	ABalaapppp	265	227	0	0		0	0	0	0	0
117	1	130	145	-1	179	178	7.5	28	ABalappppa	200	0	0	0		0	0	0	0	0
118	1	222	109	-1	185	136	20.4	32	ABalaapapp	-135	0	0	0		0	0	0	0	0
119	1	315	-1	-1	146	380	18.4	26	ABalppaapa	194	-580	0	0		0	0	0	0	0
120	1	218	156	-1	213	150	9.2	29	ABpraapaap	285	-1848	0	0		0	0	0	0	0
121	1	16	306	-1	308	126	16.2	26	ABprpaapap	258	-95	0	0		0	0	0	0	0
122	1	316	51	-1	267	169	19.4	31	MSppaap	225	-173	0	0		0	0	0	0	0
123	1	210	252	-1	272	181	11.7	26	MSppappp	117	0	0	0		0	0	0	0	0
124	1	211	243	-1	175	190	24.3	30	ABaraaappa	241	65	0	0		0	0	0	0	0
125	1	215	113	-1	188	263	13.8	29	MSaaapaa	23	0	0	0		0	0	0	0	0
126	1	280	325	-1	192	280	24.2	29	ABalpappaa	238	897	0	0		0	0	0	0	0
127	1	238	194	-1	273	290	18.4	30	MSaapaaa	294	150	0	0		0	0	0	0	0
128	1	281	193	-1	223	301	22.1	29	ABalpappap	294	1034	0	0		0	0	0	0	0
129	1	220	26	-1	360	271	20.3	32	MSaapapp	303	-30	0	0		0	0	0	0	0
130	1	114	183	-1	155	245	16.8	28	ABaraapaap	-5	0	0	0		0	0	0	0	0
131	1	154	175	-1	221	172	7.1	26	ABalappppp	79	0	0	0		0	0	0	0	0
132	1	226	34	-1	197	307	7.0	28	ABplaaaaap	280	1272	0	0		0	0	0	0	0
133	1	168	110	-1	77	284	15.8	27	ABalaaaala	256	-448	0	0		0	0	0	0	0
134	1	117	112	-1	107	216	17.8	27	ABaraaaapa	195	0	0	0		0	0	0	0	0
135	1	137	195	-1	305	276	17.0	31	MSaapaap	259	-1405	0	0		0	0	0	0	0
136	1	312	50	-1	498	309	6.6	36	Caaaa	364	-780	0	0		0	0	0	0	0
137	1	4	120	-1	102	254	13.3	27	MSaaaaaa	144	0	0	0		0	0	0	0	0
138	1	122	22	-1	173	237	6.4	29	ABarpaaaa	290	862	0	0		0	0	0	0	0
139	1	46	147	-1	476	122	20.5	30	ABprppappp	265	-754	0	0		0	0	0	0	0
140	1	299	149	-1	381	121	21.6	30	ABprppaapa	259	-178	0	0		0	0	0	0	0
141	1	30	190	-1	171	283	6.3	27	ABplaaaaaa	254	-301	0	0		0	0	0	0	0
142	1	94	134	-1	450	148	7.3	33	ABarpppap	67	0	0	0		0	0	0	0	0
143	1	303	266	-1	322	278	20.9	26	MSaapapa	111	0	0	0		0	0	0	0	0
144	1	262	251	-1	539	355	10.7	33	ABarppapp	323	651	0	0		0	0	0	0	0
145	1	209	220	-1	221	345	25.7	33	ABalppapap	322	-243	0	0		0	0	0	0	0
146	1	284	285	-1	180	144	7.4	29	ABpraapaaa	65	0	0	0		0	0	0	0	0
147	1	173	303	-1	308	157	21.5	27	ABprpapaaa	269	-443	0	0		0	0	0	0	0
148	1	230	122	-1	298	97	20.3	31	ABprpaaaap	343	0	0	0		0	0	0	0	0
149	1	143	272	-1	156	199	16.2	27	ABaraappaa	249	-545	0	0		0	0	0	0	0
150	1	40	179	-1	197	358	11.9	27	ABalppppap	242	-287	0	0		0	0	0	0	0
151	1	141	160	-1	97	248	9.4	30	ABalappaa	-77	0	0	0		0	0	0	0	0
152	1	178	244	-1	318	335	6.8	27	ABplaaappa	149	0	0	0		0	0	0	0	0
153	1	68	289	-1	406	147	25.5	33	ABprpapapp	323	152	0	0		0	0	0	0	0
154	1	286	56	-1	261	253	15.5	29	MSaaapp	109	0	0	0		0	0	0	0	0
155	1	264	268	-1	489	383	21.4	28	ABplapppaa	282	-59	0	0		0	0	0	0	0
156	1	311	192	-1	427	349	24.2	30	ABplppppaa	244	-803	0	0		0	0	0	0	0
157	1	50	180	-1	183	335	10.1	27	ABalapappp	374	0	0	0		0	0	0	0	0
158	1	167	270	-1	233	305	7.4	26	ABplaaaapa	241	-45	0	0		0	0	0	0	0
159	1	319	191	-1	257	322	23.8	29	ABplpapaaa	291	-250	0	0		0	0	0	0	0
160	1	33	281	-1	401	352	13.5	31	Dapa	268	366	0	0		0	0	0	0	0
161	1	70	53	-1	92	184	11.3	29	ABalaaappl	-71	0	0	0		0	0	0	0	0
162	1	326	304	-1	453	398	21.5	31	ABplppappp	495	0	0	0		0	0	0	0	0
163	1	200	284	-1	138	137	16.2	27	ABalaapapa	212	-578	0	0		0	0	0	0	0
164	1	23	132	-1	246	181	24.8	29	ABarappaaa	275	415	0	0		0	0	0	0	0
165	1	301	308	-1	242	241	24.4	32	ABarapapaa	-333	0	0	0		0	0	0	0	0
166	1	57	119	-1	227	313	13.9	25	MSapapap	252	-54	0	0		0	0	0	0	0
167	1	92	79	-1	100	321	16.8	29	ABalaaaalp	266	506	0	0		0	0	0	0	0
168	1	251	189	-1	467	303	20.1	36	Capap	360	-423	0	0		0	0	0	0	0
169	1	80	176	-1	118	253	16.5	28	ABaraapaaa	331	0	0	0		0	0	0	0	0
170	1	145	150	-1	268	130	16.3	28	ABprpaapaa	251	71	0	0		0	0	0	0	0
171	1	244	314	-1	542	143	13.5	29	ABprapapap	264	507	0	0		0	0	0	0	0
172	1	318	19	-1	450	324	6.3	31	ABarppaapp	296	-268	0	0		0	0	0	0	0
173	1	217	94	-1	372	378	24.1	30	ABplppaapa	251	-521	0	0		0	0	0	0	0
174	1	206	331	-1	394	394	22.5	25	ABplppaapp	181	844	0	0		0	0	0	0	0
175	1	75	105	-1	563	359	16.6	31	ABplapappa	257	343	0	0		0	0	0	0	0
176	0	192	-1	-1	315	221	15.6	23		218	1110	0	0		0	0	0	0	0
177	1	297	301	-1	424	126	10.9	27	ABprapaapp	270	-897	0	0		0	0	0	0	0
178	1	181	324	-1	281	342	21.8	30	ABplpapaap	259	511	0	0		0	0	0	0	0
179	1	128	265	-1	190	226	25.3	33	ABarapaaaa	27	0	0	0		0	0	0	0	0
180	1	31	91	-1	99	195	13.5	29	ABalaaapar	252	670	0	0		0	0	0	0	0
181	1	120	39	-1	293	129	21.5	30	ABarappppp	275	167	0	0		0	0	0	0	0
182	1	207	164	-1	515	381	19.2	31	ABplappapp	308	-226	0	0		0	0	0	0	0
183	1	45	300	-1	448	406	18.3	32	ABplappaap	316	-27	0	0		0	0	0	0	0
184	1	308	208	-1	237	335	6.2	24	ABplaaapaa	212	-438	0	0		0	0	0	0	0
185	1	300	185	-1	399	347	7.7	26	ABplapaapa	243	250	0	0		0	0	0	0	0
186	1	288	158	-1	94	323	11.8	26	ABalapaapa	262	441	0	0		0	0	0	0	0
187	1	240	200	-1	469	222	25.3	34	ABprpapppp	338	164	0	0		0	0	0	0	0
188	1	231	219	-1	246	118	20.5	31	ABprpaaaaa	84	0	0	0		0	0	0	0	0
189	1	85	174	-1	443	403	13.7	30	ABplappaaa	172	0	0	0		0	0	0	0	0
190	1	180	282	-1	254	279	22.2	30	ABalpapppa	269	444	0	0		0	0	0	0	0
191	1	10	181	-1	371	326	11.5	31	MSapppp	297	545	0	0		0	0	0	0	0
192	1	93	257	-1	113	225	9.9	26	ABalappapa	202	0	0	0		0	0	0	0	0
193	1	313	273	-1	562	242	7.4	36	Cpaap	346	40	0	0		0	0	0	0	0
194	1	147	315	-1	338	171	15.8	33	MSpppap	318	-779	0	0		0	0	0	0	0
195	1	125	59	-1	276	217	20.3	31	ABarapappa	115	0	0	0		0	0	0	0	0
196	1	184	90	-1	439	118	20.4	30	ABprppappa	244	1195	0	0		0	0	0	0	0
197	1	138	8	-1	272	395	19.6	29	ABplpaaapp	245	149	0	0		0	0	0	0	0
198	1	272	93	-1	453	233	5.5	39	Cpaaa	393	-282	0	0		0	0	0	0	0
199	1	252	47	-1	369	352	15.3	31	Daap	413	0	0	0		0	0	0	0	0
200	1	185	154	-1	301	177	17.1	31	MSpppaa	310	76	0	0		0	0	0	0	0
201	1	292	118	-1	119	358	12.1	27	ABalpppaaa	100	0	0	0		0	0	0	0	0
202	1	256	187	-1	465	286	14.4	32	Eplap	322	-97	0	0		0	0	0	0	0
203	1	26	115	-1	537	380	15.4	29	ABplapapap	262	-390	0	0		0	0	0	0	0
204	1	201	318	-1	187	274	17.5	30	ABaraapapa	108	0	0	0		0	0	0	0	0
205	1	81	111	-1	569	165	15.7	30	ABprapappp	80	0	0	0		0	0	0	0	0
206	1	246	312	-1	338	397	17.1	23	ABplppaaap	194	723	0	0		0	0	0	0	0
207	1	146	143	-1	509	252	24.4	29	ABplpppppp	243	-1216	0	0		0	0	0	0	0
208	1	71	81	-1	389	412	19.2	29	ABplppapap	283	-391	0	0		0	0	0	0	0
209	1	13	64	-1	332	102	14.7	29	ABprpaappp	284	-25	0	0		0	0	0	0	0
210	1	249	13	-1	313	395	19.4	29	ABplppaaaa	283	96	0	0		0	0	0	0	0
211	1	193	102	-1	342	355	24.4	31	ABplpapapp	310	-643	0	0		0	0	0	0	0
212	1	304	24	-1	169	213	20.8	33	ABaraaapap	148	0	0	0		0	0	0	0	0
213	1	269	86	-1	379	230	21.5	31	MSpapapp	268	822	0	0		0	0	0	0	0
214	1	225	80	-1	480	124	17.4	30	ABprappaap	295	-21	0	0		0	0	0	0	0
215	1	165	271	-1	329	281	11.5	32	Ealap	326	953	0	0		0	0	0	0	0
216	1	1	77	-1	509	173	6.9	33	ABarppppa	337	555	0	0		0	0	0	0	0
217	1	5	280	-1	73	273	11.3	25	ABalapaaap	237	284	0	0		0	0	0	0	0
218	1	32	320	-1	255	202	15.2	30	MSpaapap	-127	0	0	0		0	0	0	0	0
219	1	258	10	-1	301	123	13.2	29	ABprpaappa	244	-85	0	0		0	0	0	0	0
220	1	191	130	-1	190	232	22.3	30	ABarapaapa	275	436	0	0		0	0	0	0	0
221	1	76	295	-1	489	199	18.4	35	Cppap	355	-90	0	0		0	0	0	0	0
222	1	317	274	-1	487	231	15.1	37	Eprp	376	-629	0	0		0	0	0	0	0
223	1	43	67	-1	226	376	12.7	27	ABalpppppa	265	111	0	0		0	0	0	0	0
224	1	276	196	-1	347	152	9.3	27	ABprapaaaa	-183	0	0	0		0	0	0	0	0
225	1	227	299	-1	401	172	13.3	32	Dppa	297	638	0	0		0	0	0	0	0
226	1	86	332	-1	460	329	24.0	31	ABplppppap	246	146	0	0		0	0	0	0	0
227	1	275	313	-1	354	399	20.3	29	ABplppapaa	287	-492	0	0		0	0	0	0	0
228	1	150	142	-1	511	281	16.4	37	Eplp	373	519	0	0		0	0	0	0	0
229	1	158	2	-1	573	171	18.7	31	ABprappppa	311	-358	0	0		0	0	0	0	0
230	1	9	28	-1	516	173	24.0	29	ABprpppapa	326	102	0	0		0	0	0	0	0
231	1	35	15	-1	186	391	13.2	28	ABalpppapp	-6	0	0	0		0	0	0	0	0
232	1	287	207	-1	284	279	22.3	32	ABalpapppp	324	-16	0	0		0	0	0	0	0
233	1	72	1	-1	160	271	25.5	30	ABalpaaaap	289	96	0	0		0	0	0	0	0
234	1	14	277	-1	168	132	16.5	30	ABpraaaaaa	182	0	0	0		0	0	0	0	0
235	1	248	62	-1	333	341	17.2	30	Daaa	415	0	0	0		0	0	0	0	0
236	1	277	12	-1	501	184	14.3	31	Cpppaa	216	-1178	0	0		0	0	0	0	0
237	1	322	204	-1	384	332	24.5	30	ABplpapppa	295	224	0	0		0	0	0	0	0
238	1	124	290	-1	519	342	22.7	30	ABplapppap	247	-180	0	0		0	0	0	0	0
239	1	42	4	-1	230	120	10.3	29	ABpraapapa	89	0	0	0		0	0	0	0	0
240	1	232	283	-1	555	336	24.3	33	ABplappppa	57	0	0	0		0	0	0	0	0
241	1	47	161	-1	470	276	23.4	31	ABplpppppa	313	-1011	0	0		0	0	0	0	0
242	1	270	222	-1	306	305	24.3	33	ABplpappaa	12	0	0	0		0	0	0	0	0
243	1	162	291	-1	343	242	22.6	29	MSpapapa	235	447	0	0		0	0	0	0	0
244	1	309	296	-1	350	238	12.4	32	Earap	326	-3	0	0		0	0	0	0	0
245	1	58	104	-1	434	346	19.2	34	Capaa	341	-284	0	0		0	0	0	0	0
246	1	121	249	-1	375	223	15.7	33	Earpa	254	-821	0	0		0	0	0	0	0
247	1	64	287	-1	153	310	5.5	29	ABplaapaaa	169	0	0	0		0	0	0	0	0
248	1	97	170	-1	227	145	24.3	31	ABarapppap	453	0	0	0		0	0	0	0	0
249	1	314	136	-1	613	291	17.6	33	Caappd	309	517	0	0		0	0	0	0	0
250	1	91	186	-1	512	132	15.4	29	ABprappapp	258	441	0	0		0	0	0	0	0
251	1	107	322	-1	190	129	13.7	28	ABpraaapaa	239	199	0	0		0	0	0	0	0
252	1	236	78	-1	247	232	11.5	30	MSpaaapp	-15	0	0	0		0	0	0	0	0
253	1	253	178	-1	525	145	9.8	29	ABprapapaa	446	0	0	0		0	0	0	0	0
254	1	174	310	-1	546	206	16.4	29	Cpppap	237	-492	0	0		0	0	0	0	0
255	1	44	69	-1	168	271	11.5	30	MSaaaapa	162	0	0	0		0	0	0	0	0
256	1	257	214	-1	245	162	15.8	26	MSppapap	244	0	0	0		0	0	0	0	0
257	1	15	155	-1	359	172	25.7	31	ABprpappap	289	-134	0	0		0	0	0	0	0
258	1	254	267	-1	512	381	13.1	30	ABplapapaa	297	-21	0	0		0	0	0	0	0
259	1	331	9	-1	169	383	17.2	32	ABalppaapp	173	-500	0	0		0	0	0	0	0
260	1	63	329	-1	91	295	11.7	29	ABalapaaaa	10	0	0	0		0	0	0	0	0
261	1	84	100	-1	406	129	7.9	25	ABprapaapa	219	-4	0	0		0	0	0	0	0
262	1	104	319	-1	340	231	18.5	31	MSpapaap	120	0	0	0		0	0	0	0	0
263	1	274	307	-1	210	364	21.3	29	ABalppappa	68	0	0	0		0	0	0	0	0
264	1	327	250	-1	294	352	17.9	30	MSappap	395	0	0	0		0	0	0	0	0
265	1	328	124	-1	211	174	19.9	28	MSppaaap	414	0	0	0		0	0	0	0	0
266	1	171	41	-1	338	126	22.7	30	ABarappapp	304	1227	0	0		0	0	0	0	0
267	1	156	241	-1	226	270	14.4	28	MSaaapap	284	210	0	0		0	0	0	0	0
268	1	321	260	-1	238	201	6.2	28	ABarpapapa	139	0	0	0		0	0	0	0	0
269	1	77	261	-1	577	315	17.4	33	Caapa	311	309	0	0		0	0	0	0	0
270	1	28	239	-1	397	108	13.5	30	ABpraapppp	444	0	0	0		0	0	0	0	0
271	1	208	258	-1	329	106	10.7	28	ABpraappap	156	0	0	0		0	0	0	0	0
272	1	136	72	-1	250	400	15.6	30	ABplpaapap	167	0	0	0		0	0	0	0	0
273	1	134	135	-1	280	387	15.6	29	ABplpaappa	173	0	0	0		0	0	0	0	0
274	1	302	224	-1	322	191	21.8	34	ABarapappp	315	-10	0	0		0	0	0	0	0
275	1	29	52	-1	438	114	14.5	29	ABprappaaa	374	0	0	0		0	0	0	0	0
276	1	213	108	-1	457	374	9.1	35	ABarppapa	349	348	0	0		0	0	0	0	0
277	1	169	27	-1	139	251	11.7	30	MSaaaaap	212	0	0	0		0	0	0	0	0
278	1	51	217	-1	375	151	8.8	29	ABprapaaap	156	0	0	0		0	0	0	0	0
279	1	17	293	-1	371	197	22.5	31	MSpappa	4	0	0	0		0	0	0	0	0
280	1	233	33	-1	189	220	17.2	28	ABaraappap	284	-109	0	0		0	0	0	0	0
281	1	324	99	-1	221	170	13.3	27	MSppappa	216	192	0	0		0	0	0	0	0
282	1	177	228	-1	157	301	14.6	27	MSapaaap	176	0	0	0		0	0	0	0	0
283	1	73	209	-1	126	149	11.8	27	ABalaaappr	232	376	0	0		0	0	0	0	0
284	1	239	66	-1	447	184	13.2	34	Dppp	210	0	0	0		0	0	0	0	0
285	1	259	38	-1	306	346	23.5	32	ABplpapapa	306	-143	0	0		0	0	0	0	0
286	1	135	74	-1	209	352	16.0	26	MSapapaa	199	11	0	0		0	0	0	0	0
287	1	282	248	-1	256	143	22.6	30	ABarappppa	267	-454	0	0		0	0	0	0	0
288	1	278	254	-1	601	248	12.4	38	Cpapa	382	346	0	0		0	0	0	0	0
289	1	250	323	-1	404	301	16.3	32	Ealpp	-293	0	0	0		0	0	0	0	0
290	1	219	44	-1	228	221	22.3	31	ABarapaapp	286	47	0	0		0	0	0	0	0
291	1	53	14	-1	213	187	23.9	27	ABaraaappp	252	0	0	0		0	0	0	0	0
292	1	320	288	-1	260	280	11.6	29	Ealaa	297	-288	0	0		0	0	0	0	0
293	1	241	65	-1	595	234	18.4	34	Cpapp	327	1324	0	0		0	0	0	0	0
294	1	98	116	-1	340	107	18.4	30	ABprppaaaa	148	0	0	0		0	0	0	0	0
295	1	198	309	-1	537	226	20.5	34	Cpppp	318	808	0	0		0	0	0	0	0
296	1	329	262	-1	585	310	11.6	31	Caaapp	77	0	0	0		0	0	0	0	0
297	1	123	114	-1	206	159	16.2	26	MSppapaa	165	0	0	0		0	0	0	0	0
298	1	157	264	-1	549	294	24.7	32	ABplappppp	317	-239	0	0		0	0	0	0	0
299	1	96	131	-1	374	106	18.6	32	ABprppapaa	285	511	0	0		0	0	0	0	0
300	1	183	256	-1	142	159	9.8	30	ABalaapppa	91	0	0	0		0	0	0	0	0
301	1	291	70	-1	576	264	23.4	33	Caappv	326	774	0	0		0	0	0	0	0
302	1	294	232	-1	319	147	6.8	28	ABarpapppa	278	996	0	0		0	0	0	0	0
303	1	175	245	-1	352	306	24.8	32	ABplpappap	239	0	0	0		0	0	0	0	0
304	1	204	29	-1	261	132	9.4	29	ABpraapapp	253	419	0	0		0	0	0	0	0
305	1	88	76	-1	439	383	24.5	31	ABplpppaaa	290	647	0	0		0	0	0	0	0
306	1	102	151	-1	395	284	10.5	31	Eplaa	308	-760	0	0		0	0	0	0	0
307	1	260	231	-1	157	201	5.8	26	ABarpapaaa	333	0	0	0		0	0	0	0	0
308	1	6	25	-1	112	291	15.3	26	MSapaaaa	321	0	0	0		0	0	0	0	0
309	1	307	42	-1	410	186	20.6	34	MSpappp	345	-221	0	0		0	0	0	0	0
310	1	59	40	-1	495	313	24.5	33	ABplpppapa	-108	0	0	0		0	0	0	0	0
311	1	69	157	-1	400	295	6.3	29	ABarppaapa	70	0	0	0		0	0	0	0	0
312	1	325	305	-1	415	124	22.4	30	ABprppaapp	256	0	0	0		0	0	0	0	0
313	1	273	188	-1	541	165	19.5	31	ABprapppap	248	725	0	0		0	0	0	0	0
314	1	19	48	-1	279	307	6.2	26	ABplaaaapp	253	-606	0	0		0	0	0	0	0
315	1	214	246	-1	477	343	15.4	30	Cappaa	278	-521	0	0		0	0	0	0	0
316	1	298	269	-1	376	142	24.4	29	ABprpapapa	459	0	0	0		0	0	0	0	0
317	1	199	292	-1	288	324	14.0	28	MSapappp	216	-115	0	0		0	0	0	0	0
318	1	305	172	-1	414	407	21.4	31	ABplppappa	292	-338	0	0		0	0	0	0	0
319	1	87	197	-1	242	356	9.5	28	ABplaapapp	74	0	0	0		0	0	0	0	0
320	1	186	148	-1	374	347	19.7	34	MSaappp	341	715	0	0		0	0	0	0	0
321	1	166	32	-1	286	95	11.0	27	ABpraappaa	217	-10	0	0		0	0	0	0	0
322	1	90	126	-1	274	233	17.7	28	ABaraapppp	247	445	0	0		0	0	0	0	0
323	1	108	169	-1	437	261	14.9	33	Earpp	230	1375	0	0		0	0	0	0	0
324	1	196	89	-1	351	148	20.6	30	ABprpapaap	166	0	0	0		0	0	0	0	0
325	1	265	263	-1	356	160	13.4	30	Dpaa	284	1005	0	0		0	0	0	0	0
326	1	267	205	-1	523	225	24.2	31	ABprpppppp	303	303	0	0		0	0	0	0	0
327	1	188	302	-1	169	173	17.9	27	MSppaaaa	217	-578	0	0		0	0	0	0	0
328	1	283	328	-1	515	321	19.5	31	Capppa	-25	0	0	0		0	0	0	0	0
329	1	221	213	-1	473	177	26.6	33	ABprppppap	334	313	0	0		0	0	0	0	0
330	1	74	88	-1	297	136	24.6	33	ABarappapa	333	424	0	0		0	0	0	0	0
331	1	296	71	-1	208	204	5.7	27	ABarpapaap	243	110	0	0		0	0	0	0	0
332	1	66	60	-1	512	335	17.2	30	Cappap	340	0	0	0		0	0	0	0	0
333	0	332	-1	-1	532	191	24.0	25		23	0	0	0		0	0	0	0	0
334	0	332	-1	-1	533	185	24.0	25		23	0	0	0		0	0	0	0	0
335	1	333	335	-1	437	220	20.0	29	Z2	237	-990	0	0		0	0	0	0	0
