# Supplementary material for: The AP-2 Transcription Factor APTF-2 Is Required for Neuroblast and Epidermal Morphogenesis in Caenorhabditis elegans Embryogenesis
Source: PLoS Genet. 2016 May 13;12(5):e1006048. doi: 10.1371/journal.pgen.1006048 (PMC4866721; doi:10.1371/journal.pgen.1006048)
Supplement: S2 Text — (ZIP) [file pgen.1006048.s030.zip › nuclei/t151-nuclei]

1	1	233	110	-1	157	269	25.5	31	ABalpaaaap	325	0	0	0		0	0	0	0	0
2	1	229	316	-1	571	173	19.4	31	ABprappppa	291	-364	0	0		0	0	0	0	0
3	1	105	51	-1	478	210	22.4	31	ABprpppppa	265	29	0	0		0	0	0	0	0
4	1	239	236	-1	230	121	10.5	28	ABpraapapa	146	0	0	0		0	0	0	0	0
5	1	61	31	-1	211	256	6.4	30	ABarpaaap	117	0	0	0		0	0	0	0	0
6	1	54	169	-1	151	324	22.9	32	ABalpapaaa	-296	0	0	0		0	0	0	0	0
7	1	104	50	-1	238	128	13.8	28	ABpraaappa	248	-516	0	0		0	0	0	0	0
8	1	197	196	-1	275	398	19.4	29	ABplpaaapp	174	0	0	0		0	0	0	0	0
9	1	259	25	-1	171	372	17.6	26	ABalppaapp	180	0	0	0		0	0	0	0	0
10	1	219	79	-1	302	125	13.2	29	ABprpaappa	258	235	0	0		0	0	0	0	0
11	1	97	284	-1	340	290	15.3	31	Ealpa	302	511	0	0		0	0	0	0	0
12	1	236	244	-1	493	183	14.0	31	Cpppaa	286	-165	0	0		0	0	0	0	0
13	1	210	331	-1	315	397	19.2	29	ABplppaaaa	244	178	0	0		0	0	0	0	0
14	1	291	252	-1	214	188	24.1	28	ABaraaappp	235	219	0	0		0	0	0	0	0
15	1	231	53	-1	184	394	13.5	28	ABalpppapp	-131	0	0	0		0	0	0	0	0
16	1	56	21	-1	118	285	23.4	32	ABalpaaaaa	180	0	0	0		0	0	0	0	0
17	1	73	132	-1	138	258	6.7	27	ABalappapp	272	941	0	0		0	0	0	0	0
18	1	15	199	-1	266	253	5.9	35	ABarpaapa	183	0	0	0		0	0	0	0	0
19	1	172	59	-1	448	327	6.3	30	ABarppaapp	300	-139	0	0		0	0	0	0	0
20	1	44	171	-1	150	327	9.7	28	ABalapappa	276	238	0	0		0	0	0	0	0
21	0	119	-1	-1	148	380	18.6	26		42	0	0	0		0	0	0	0	0
22	1	138	179	-1	173	238	6.5	30	ABarpaaaa	288	496	0	0		0	0	0	0	0
23	1	93	68	-1	142	336	18.2	30	ABalpaappp	294	1041	0	0		0	0	0	0	0
24	1	212	83	-1	172	211	20.4	33	ABaraaapap	152	0	0	0		0	0	0	0	0
25	1	308	280	-1	117	293	15.4	26	MSapaaaa	221	-17	0	0		0	0	0	0	0
26	1	129	121	-1	359	272	20.2	32	MSaapapp	316	-190	0	0		0	0	0	0	0
27	1	277	22	-1	140	249	11.4	30	MSaaaaap	319	0	0	0		0	0	0	0	0
28	1	230	257	-1	516	177	24.3	33	ABprpppapa	332	-9	0	0		0	0	0	0	0
29	1	304	228	-1	258	135	9.6	29	ABpraapapp	105	0	0	0		0	0	0	0	0
30	1	66	120	-1	115	311	20.3	31	ABalpaappa	-73	0	0	0		0	0	0	0	0
31	1	62	240	-1	195	314	25.5	32	ABalpapaap	318	429	0	0		0	0	0	0	0
32	1	321	217	-1	288	97	10.9	26	ABpraappaa	-4	0	0	0		0	0	0	0	0
33	1	280	303	-1	189	222	16.9	29	ABaraappap	184	0	0	0		0	0	0	0	0
34	1	132	292	-1	199	306	6.8	29	ABplaaaaap	258	205	0	0		0	0	0	0	0
35	1	102	89	-1	99	284	8.8	24	ABalapapaa	56	0	0	0		0	0	0	0	0
36	1	45	61	-1	194	337	22.0	30	ABalpapapa	-78	0	0	0		0	0	0	0	0
37	1	95	161	-1	271	339	7.2	28	ABplaaapap	63	0	0	0		0	0	0	0	0
38	1	285	185	-1	308	349	23.7	32	ABplpapapa	288	-106	0	0		0	0	0	0	0
39	1	181	248	-1	290	125	21.8	31	ABarappppp	299	378	0	0		0	0	0	0	0
40	1	310	206	-1	494	313	24.2	34	ABplpppapa	292	204	0	0		0	0	0	0	0
41	1	266	112	-1	337	128	23.1	30	ABarappapp	280	-581	0	0		0	0	0	0	0
42	1	309	102	-1	410	186	20.7	36	MSpappp	321	1142	0	0		0	0	0	0	0
43	1	89	99	-1	192	346	6.4	30	ABplaapaap	373	0	0	0		0	0	0	0	0
44	1	290	290	-1	226	222	22.0	32	ABarapaapp	316	352	0	0		0	0	0	0	0
45	1	58	327	-1	99	165	15.6	25	ABalaapaaa	208	-549	0	0		0	0	0	0	0
46	1	60	213	-1	571	194	10.7	34	ABarppppp	4	0	0	0		0	0	0	0	0
47	1	199	214	-1	368	347	15.2	31	Daap	291	42	0	0		0	0	0	0	0
48	1	314	183	-1	278	309	6.3	27	ABplaaaapp	239	37	0	0		0	0	0	0	0
49	1	83	45	-1	219	214	10.7	29	MSpaaapa	420	0	0	0		0	0	0	0	0
50	1	136	100	-1	499	309	6.4	37	Caaaa	355	200	0	0		0	0	0	0	0
51	1	122	325	326	262	168	19.5	30	MSppaap	183	0	0	0		0	0	0	0	0
52	1	275	262	-1	439	116	14.6	30	ABprappaaa	297	578	0	0		0	0	0	0	0
53	1	161	149	-1	95	182	10.8	29	ABalaaappl	253	411	0	0		0	0	0	0	0
54	1	103	154	-1	379	229	6.5	32	ABarppaaa	297	-537	0	0		0	0	0	0	0
55	1	33	139	-1	479	367	24.6	33	ABplpppaap	332	1304	0	0		0	0	0	0	0
56	1	154	109	-1	260	252	15.6	29	MSaaapp	263	344	0	0		0	0	0	0	0
57	1	46	30	-1	137	224	14.6	26	ABaraaaapp	208	194	0	0		0	0	0	0	0
58	1	21	156	-1	245	351	22.9	31	ABalpapapp	58	0	0	0		0	0	0	0	0
59	1	195	35	-1	275	219	20.8	32	ABarapappa	271	1090	0	0		0	0	0	0	0
60	1	332	333	-1	513	335	16.9	32	Cappap	282	157	0	0		0	0	0	0	0
61	1	27	39	-1	186	324	17.2	31	MSapaap	311	-582	0	0		0	0	0	0	0
62	1	235	108	-1	334	342	17.0	31	Daaa	308	-297	0	0		0	0	0	0	0
63	1	39	250	-1	244	396	10.7	26	ABplaappaa	240	618	0	0		0	0	0	0	0
64	1	209	49	-1	331	103	14.5	29	ABprpaappp	268	1533	0	0		0	0	0	0	0
65	1	293	28	152	592	234	18.5	33	Cpapp	338	705	0	0		0	0	0	0	0
66	1	284	146	-1	443	184	12.9	32	Dppp	329	-441	0	0		0	0	0	0	0
67	1	223	42	-1	223	377	12.9	27	ABalpppppa	-161	0	0	0		0	0	0	0	0
68	1	108	136	-1	160	357	12.4	28	ABalppppaa	516	0	0	0		0	0	0	0	0
69	1	255	163	-1	169	269	11.2	30	MSaaaapa	142	0	0	0		0	0	0	0	0
70	1	301	205	-1	573	268	23.6	32	Caappv	310	-354	0	0		0	0	0	0	0
71	1	331	239	-1	208	204	5.6	27	ABarpapaap	235	424	0	0		0	0	0	0	0
72	1	272	80	-1	251	402	15.7	29	ABplpaapap	266	-124	0	0		0	0	0	0	0
73	1	30	23	-1	197	382	18.8	29	ABplpaaaaa	137	0	0	0		0	0	0	0	0
74	1	286	323	-1	210	353	15.8	26	MSapapaa	218	6	0	0		0	0	0	0	0
75	1	12	251	-1	185	153	23.1	32	ABarapppaa	113	0	0	0		0	0	0	0	0
76	1	305	269	-1	437	386	24.5	32	ABplpppaaa	272	337	0	0		0	0	0	0	0
77	1	216	247	-1	513	168	7.5	32	ABarppppa	313	416	0	0		0	0	0	0	0
78	1	252	85	-1	250	233	11.4	30	MSpaaapp	292	-266	0	0		0	0	0	0	0
79	1	167	184	-1	99	321	17.4	29	ABalaaaalp	261	824	0	0		0	0	0	0	0
80	1	214	140	-1	477	125	17.4	29	ABprappaap	296	20	0	0		0	0	0	0	0
81	1	208	137	-1	386	410	18.8	29	ABplppapap	295	617	0	0		0	0	0	0	0
82	1	55	119	-1	479	404	16.0	31	ABplappapa	267	-217	0	0		0	0	0	0	0
83	1	28	219	-1	380	399	15.3	30	ABplaapppp	290	72	0	0		0	0	0	0	0
84	1	48	82	-1	276	376	12.3	31	ABalpppppp	320	-942	0	0		0	0	0	0	0
85	1	64	242	-1	277	206	6.7	30	ABarpapapp	270	-25	0	0		0	0	0	0	0
86	1	213	317	-1	380	226	21.3	30	MSpapapp	254	173	0	0		0	0	0	0	0
87	1	41	7	-1	409	384	10.2	29	ABplapaapp	260	485	0	0		0	0	0	0	0
88	1	330	142	-1	294	135	25.3	33	ABarappapa	350	0	0	0		0	0	0	0	0
89	1	324	175	-1	349	141	20.9	30	ABprpapaap	274	460	0	0		0	0	0	0	0
90	1	196	158	-1	441	117	20.6	29	ABprppappa	249	566	0	0		0	0	0	0	0
91	1	180	5	-1	102	193	13.3	29	ABalaaapar	72	0	0	0		0	0	0	0	0
92	1	26	271	-1	219	262	25.5	30	ABarapaaap	78	0	0	0		0	0	0	0	0
93	1	198	315	-1	454	232	5.5	38	Cpaaa	388	909	0	0		0	0	0	0	0
94	1	173	145	-1	363	380	24.1	29	ABplppaapa	270	47	0	0		0	0	0	0	0
95	1	32	27	-1	341	395	14.0	29	ABplaapppa	97	0	0	0		0	0	0	0	0
96	1	10	216	-1	566	201	22.8	31	ABprappppp	315	-613	0	0		0	0	0	0	0
97	1	63	278	-1	280	183	24.1	28	ABarappaap	263	586	0	0		0	0	0	0	0
98	1	110	231	-1	210	370	8.4	30	ABplaapapa	121	0	0	0		0	0	0	0	0
99	1	281	10	-1	220	169	13.4	27	MSppappa	230	-419	0	0		0	0	0	0	0
100	1	261	113	-1	406	128	8.0	25	ABprapaapa	228	-626	0	0		0	0	0	0	0
101	1	81	165	-1	365	112	11.5	29	ABpraapppa	285	419	0	0		0	0	0	0	0
102	1	211	198	-1	344	356	25.0	31	ABplpapapp	300	108	0	0		0	0	0	0	0
103	1	22	160	-1	304	92	17.5	30	ABprpaaapp	98	0	0	0		0	0	0	0	0
104	1	245	253	-1	433	346	18.8	34	Capaa	345	-639	0	0		0	0	0	0	0
105	1	175	321	-1	566	358	16.6	31	ABplapappa	266	976	0	0		0	0	0	0	0
106	1	42	182	-1	239	396	18.3	30	ABplpaaapa	267	114	0	0		0	0	0	0	0
107	1	51	305	-1	543	312	8.5	31	Caaapa	287	835	0	0		0	0	0	0	0
108	1	276	232	-1	460	374	9.3	34	ABarppapa	189	0	0	0		0	0	0	0	0
109	1	118	314	-1	183	135	20.3	32	ABalaapapp	-261	0	0	0		0	0	0	0	0
110	1	133	55	-1	80	284	15.9	27	ABalaaaala	248	261	0	0		0	0	0	0	0
111	1	205	72	-1	570	167	16.1	30	ABprapappp	272	180	0	0		0	0	0	0	0
112	1	134	177	-1	108	216	17.5	27	ABaraaaapa	255	404	0	0		0	0	0	0	0
113	1	125	128	-1	187	270	13.6	30	MSaaapaa	144	0	0	0		0	0	0	0	0
114	1	297	235	-1	209	156	16.6	26	MSppapaa	256	466	0	0		0	0	0	0	0
115	1	203	174	-1	538	381	15.6	29	ABplapapap	177	0	0	0		0	0	0	0	0
116	1	294	233	-1	343	104	18.5	30	ABprppaaaa	170	0	0	0		0	0	0	0	0
117	1	96	76	-1	131	185	22.1	30	ABaraaaaap	332	0	0	0		0	0	0	0	0
118	1	201	238	-1	118	360	11.9	27	ABalpppaaa	336	0	0	0		0	0	0	0	0
119	1	166	101	-1	223	317	13.8	26	MSapapap	243	-1499	0	0		0	0	0	0	0
120	1	137	147	-1	103	251	13.2	28	MSaaaaaa	139	0	0	0		0	0	0	0	0
121	1	18	96	-1	213	115	14.2	27	ABpraaapap	329	0	0	0		0	0	0	0	0
122	1	148	36	-1	302	97	20.2	32	ABprpaaaap	337	0	0	0		0	0	0	0	0
123	1	88	94	-1	186	214	12.6	31	MSpaaaap	356	0	0	0		0	0	0	0	0
124	1	265	243	-1	213	176	20.0	28	MSppaaap	252	-1198	0	0		0	0	0	0	0
125	1	59	191	-1	84	321	14.8	29	ABalppaaaa	-111	0	0	0		0	0	0	0	0
126	1	322	300	-1	275	229	17.8	29	ABaraapppp	262	-496	0	0		0	0	0	0	0
127	1	7	207	-1	192	115	17.0	26	ABpraaaaap	249	584	0	0		0	0	0	0	0
128	1	106	40	-1	218	113	18.5	29	ABpraaaapa	118	0	0	0		0	0	0	0	0
129	1	43	312	-1	205	386	15.7	28	ABplpaapaa	273	244	0	0		0	0	0	0	0
130	1	220	229	-1	190	231	22.6	30	ABarapaapa	280	115	0	0		0	0	0	0	0
131	1	299	63	-1	377	105	18.7	33	ABprppapaa	307	197	0	0		0	0	0	0	0
132	1	164	118	-1	247	183	24.3	29	ABarappaaa	257	96	0	0		0	0	0	0	0
133	1	24	130	-1	310	228	20.4	30	MSpapaaa	256	-197	0	0		0	0	0	0	0
134	1	142	54	-1	450	151	7.3	33	ABarpppap	233	0	0	0		0	0	0	0	0
135	1	273	24	-1	281	384	15.3	28	ABplpaappa	264	-142	0	0		0	0	0	0	0
136	1	249	282	-1	613	291	18.2	34	Caappd	315	1964	0	0		0	0	0	0	0
137	1	98	193	-1	565	346	20.6	33	ABplapappp	336	1610	0	0		0	0	0	0	0
138	1	74	103	-1	247	347	13.6	28	MSapappa	208	-86	0	0		0	0	0	0	0
139	1	47	166	-1	233	392	21.1	32	ABplpaaaap	314	151	0	0		0	0	0	0	0
140	1	68	33	-1	266	380	23.7	33	ABalppappp	298	347	0	0		0	0	0	0	0
141	1	16	164	-1	234	279	17.6	31	ABaraapapp	122	0	0	0		0	0	0	0	0
142	1	228	279	-1	512	280	16.3	37	Eplp	366	-77	0	0		0	0	0	0	0
143	1	207	151	-1	508	254	24.3	31	ABplpppppp	289	-1	0	0		0	0	0	0	0
144	1	69	3	-1	321	342	12.4	30	MSapppa	49	0	0	0		0	0	0	0	0
145	1	117	58	-1	181	174	7.9	28	ABalappppa	240	-705	0	0		0	0	0	0	0
146	1	3	268	-1	336	348	8.9	26	ABplapaaaa	193	0	0	0		0	0	0	0	0
147	1	139	293	-1	475	126	20.7	29	ABprppappp	278	-450	0	0		0	0	0	0	0
148	1	320	66	-1	376	347	20.2	35	MSaappp	326	-519	0	0		0	0	0	0	0
149	1	140	74	-1	381	121	22.2	30	ABprppaapa	164	0	0	0		0	0	0	0	0
150	1	170	153	-1	266	128	16.3	27	ABprpaapaa	272	920	0	0		0	0	0	0	0
151	1	306	155	-1	393	281	10.9	32	Eplaa	317	-252	0	0		0	0	0	0	0
152	1	31	127	-1	270	117	12.4	31	ABpraaappp	197	0	0	0		0	0	0	0	0
153	1	14	270	-1	513	146	18.9	28	ABprapppaa	284	847	0	0		0	0	0	0	0
154	1	200	275	-1	301	177	17.2	32	MSpppaa	316	-400	0	0		0	0	0	0	0
155	1	257	65	-1	357	168	26.1	34	ABprpappap	335	241	0	0		0	0	0	0	0
156	1	120	261	-1	217	145	8.6	29	ABpraapaap	276	20	0	0		0	0	0	0	0
157	1	311	285	-1	401	297	6.3	30	ABarppaapa	290	-28	0	0		0	0	0	0	0
158	1	186	56	-1	86	321	11.9	27	ABalapaapa	254	-51	0	0		0	0	0	0	0
159	1	84	208	-1	147	203	12.8	28	MSpaaaaa	-259	0	0	0		0	0	0	0	0
160	1	151	73	-1	101	249	9.3	30	ABalappaa	222	0	0	0		0	0	0	0	0
161	1	241	296	-1	470	275	23.5	32	ABplpppppa	310	1122	0	0		0	0	0	0	0
162	1	50	105	-1	500	146	22.5	31	ABprpppaap	310	4	0	0		0	0	0	0	0
163	1	53	212	-1	323	249	6.3	36	ABarpaapp	357	319	0	0		0	0	0	0	0
164	1	182	255	-1	510	384	19.4	33	ABplappapp	292	167	0	0		0	0	0	0	0
165	1	113	47	-1	308	402	15.8	30	ABplpaappp	245	86	0	0		0	0	0	0	0
166	1	65	230	-1	147	274	19.9	32	ABalpaapap	184	0	0	0		0	0	0	0	0
167	1	70	176	-1	259	331	17.6	29	MSappaa	292	622	0	0		0	0	0	0	0
168	1	75	222	-1	482	134	11.4	29	ABprappapa	368	0	0	0		0	0	0	0	0
169	1	323	291	-1	439	262	14.7	32	Earpp	323	791	0	0		0	0	0	0	0
170	1	248	180	-1	230	147	24.5	31	ABarapppap	310	-691	0	0		0	0	0	0	0
171	1	67	114	-1	131	292	8.5	28	ABalapapap	-34	0	0	0		0	0	0	0	0
172	1	318	181	-1	407	407	21.4	30	ABplppappa	308	-12	0	0		0	0	0	0	0
173	1	17	299	-1	423	313	24.7	32	ABplpapppp	327	260	0	0		0	0	0	0	0
174	1	189	144	-1	442	400	13.6	29	ABplappaaa	-21	0	0	0		0	0	0	0	0
175	1	131	17	-1	221	175	7.3	26	ABalappppp	95	0	0	0		0	0	0	0	0
176	1	169	224	-1	121	254	15.9	28	ABaraapaaa	281	332	0	0		0	0	0	0	0
177	1	9	14	-1	213	278	9.9	29	MSaaaapp	270	-214	0	0		0	0	0	0	0
178	1	253	267	-1	527	145	10.5	29	ABprapapaa	254	740	0	0		0	0	0	0	0
179	1	150	298	-1	194	364	11.3	27	ABalppppap	262	-1268	0	0		0	0	0	0	0
180	1	157	104	-1	181	335	10.1	26	ABalapappp	185	0	0	0		0	0	0	0	0
181	1	191	124	-1	370	322	11.2	31	MSapppp	286	552	0	0		0	0	0	0	0
182	1	19	294	-1	558	161	10.2	27	ABprapappa	258	-785	0	0		0	0	0	0	0
183	1	130	143	-1	156	247	16.4	29	ABaraapaap	290	0	0	0		0	0	0	0	0
184	1	25	69	-1	99	187	17.7	29	ABalaaaarr	49	0	0	0		0	0	0	0	0
185	1	185	12	-1	399	348	7.6	27	ABplapaapa	201	-66	0	0		0	0	0	0	0
186	1	250	274	-1	511	132	15.5	28	ABprappapp	253	118	0	0		0	0	0	0	0
187	1	202	313	-1	466	288	14.2	33	Eplap	307	-1727	0	0		0	0	0	0	0
188	1	313	150	-1	536	165	19.4	32	ABprapppap	-215	0	0	0		0	0	0	0	0
189	1	168	307	-1	469	305	20.1	36	Capap	140	0	0	0		0	0	0	0	0
190	1	141	256	-1	169	284	6.1	27	ABplaaaaaa	220	12	0	0		0	0	0	0	0
191	1	159	70	-1	260	320	23.7	29	ABplpapaaa	283	-606	0	0		0	0	0	0	0
192	1	156	277	-1	423	347	23.7	30	ABplppppaa	244	452	0	0		0	0	0	0	0
193	1	128	64	-1	222	301	22.4	30	ABalpappap	240	-1198	0	0		0	0	0	0	0
194	1	127	98	-1	275	288	18.7	30	MSaapaaa	302	731	0	0		0	0	0	0	0
195	1	135	288	-1	304	278	17.0	31	MSaapaap	307	0	0	0		0	0	0	0	0
196	1	224	297	-1	350	155	8.7	28	ABprapaaaa	247	-1401	0	0		0	0	0	0	0
197	1	319	281	-1	240	359	9.5	28	ABplaapapp	285	61	0	0		0	0	0	0	0
198	1	5	67	-1	243	98	16.1	28	ABpraaaapp	337	0	0	0		0	0	0	0	0
199	1	78	264	-1	311	378	9.9	30	ABplaappap	-19	0	0	0		0	0	0	0	0
200	1	187	93	-1	460	225	24.5	31	ABprpapppp	265	90	0	0		0	0	0	0	0
201	1	76	129	-1	76	231	11.8	27	ABalaaapal	277	94	0	0		0	0	0	0	0
202	1	23	2	-1	159	186	9.5	28	ABalapppap	245	0	0	0		0	0	0	0	0
203	1	80	38	-1	119	244	19.6	29	ABalpaapaa	169	0	0	0		0	0	0	0	0
204	1	237	91	-1	381	330	24.8	31	ABplpapppa	281	-235	0	0		0	0	0	0	0
205	1	326	211	-1	522	225	24.5	32	ABprpppppp	300	82	0	0		0	0	0	0	0
206	1	90	26	-1	78	242	16.2	28	ABalaaaarl	121	0	0	0		0	0	0	0	0
207	1	232	16	-1	287	277	22.2	32	ABalpapppp	280	365	0	0		0	0	0	0	0
208	1	184	201	-1	238	338	6.2	25	ABplaaapaa	183	0	0	0		0	0	0	0	0
209	1	283	87	-1	130	147	12.0	27	ABalaaappr	49	0	0	0		0	0	0	0	0
210	1	49	203	-1	271	111	18.4	30	ABprpaaapa	232	-127	0	0		0	0	0	0	0
211	1	109	115	-1	138	210	19.6	29	ABaraaapaa	-5	0	0	0		0	0	0	0	0
212	1	99	60	-1	363	356	9.5	27	ABplapaaap	141	0	0	0		0	0	0	0	0
213	1	329	18	-1	473	174	25.5	33	ABprppppap	298	-237	0	0		0	0	0	0	0
214	1	256	20	-1	245	161	15.8	26	MSppapap	236	216	0	0		0	0	0	0	0
215	1	34	221	-1	356	314	6.5	28	ABplaaappp	44	0	0	0		0	0	0	0	0
216	1	1	192	-1	153	362	14.6	32	ABalpppapa	318	-609	0	0		0	0	0	0	0
217	1	278	141	-1	376	150	8.7	28	ABprapaaap	251	797	0	0		0	0	0	0	0
218	1	8	107	-1	220	199	15.6	28	MSpaapaa	189	0	0	0		0	0	0	0	0
219	1	188	162	-1	247	119	20.4	31	ABprpaaaaa	285	-554	0	0		0	0	0	0	0
220	1	145	195	-1	225	347	25.7	33	ABalppapap	328	552	0	0		0	0	0	0	0
221	1	111	34	-1	142	215	8.6	28	ABalapppaa	279	438	0	0		0	0	0	0	0
222	1	242	168	-1	308	304	24.4	32	ABplpappaa	-304	0	0	0		0	0	0	0	0
223	1	20	15	-1	94	236	21.3	32	ABaraaaaaa	149	0	0	0		0	0	0	0	0
224	1	274	263	-1	321	189	21.7	33	ABarapappp	337	320	0	0		0	0	0	0	0
225	1	29	138	157	438	183	17.6	34	Cppaa	128	0	0	0		0	0	0	0	0
226	1	11	197	-1	127	325	12.0	27	ABalapaapp	26	0	0	0		0	0	0	0	0
227	1	116	306	-1	180	140	11.3	30	ABalaapppp	-138	0	0	0		0	0	0	0	0
228	1	282	71	-1	157	303	14.9	27	MSapaaap	255	-204	0	0		0	0	0	0	0
229	1	101	189	-1	157	147	14.3	23	ABalaappap	176	0	0	0		0	0	0	0	0
230	0	13	-1	-1	366	93	14.5	24		173	0	0	0		0	0	0	0	0
231	1	307	29	-1	165	202	5.9	26	ABarpapaaa	259	582	0	0		0	0	0	0	0
232	1	302	75	-1	325	148	7.0	29	ABarpapppa	284	992	0	0		0	0	0	0	0
233	1	94	111	-1	346	190	10.5	32	MSppppp	297	-293	0	0		0	0	0	0	0
234	1	57	223	-1	201	285	20.3	32	ABalpaaapp	278	-195	0	0		0	0	0	0	0
235	1	114	194	-1	445	168	22.6	30	ABprppppaa	229	97	0	0		0	0	0	0	0
236	1	35	188	-1	400	173	6.4	31	ABarpppaa	95	0	0	0		0	0	0	0	0
237	1	107	237	-1	142	385	11.7	29	ABalpppaap	-40	0	0	0		0	0	0	0	0
238	1	37	187	-1	417	108	18.4	30	ABprppapap	275	261	0	0		0	0	0	0	0
239	1	270	95	-1	396	105	13.6	30	ABpraapppp	266	730	0	0		0	0	0	0	0
240	1	4	234	-1	129	170	15.0	24	ABalaappaa	242	0	0	0		0	0	0	0	0
241	1	267	19	-1	225	274	14.0	29	MSaaapap	-10	0	0	0		0	0	0	0	0
242	1	6	295	-1	110	352	15.2	30	ABalppaaap	29	0	0	0		0	0	0	0	0
243	1	124	241	-1	175	189	24.1	29	ABaraaappa	51	0	0	0		0	0	0	0	0
244	1	152	37	-1	315	337	6.7	27	ABplaaappa	190	0	0	0		0	0	0	0	0
245	1	303	1	-1	352	306	24.4	31	ABplpappap	251	-418	0	0		0	0	0	0	0
246	1	315	276	-1	478	348	15.6	30	Cappaa	299	-672	0	0		0	0	0	0	0
247	1	71	6	-1	296	225	13.2	28	Earaa	228	-787	0	0		0	0	0	0	0
248	1	287	123	-1	248	140	22.5	33	ABarappppa	310	296	0	0		0	0	0	0	0
249	1	246	62	-1	374	224	16.2	33	Earpa	297	428	0	0		0	0	0	0	0
250	1	264	209	-1	292	355	18.1	30	MSappap	293	413	0	0		0	0	0	0	0
251	1	144	131	-1	540	360	11.2	33	ABarppapp	332	619	0	0		0	0	0	0	0
252	1	123	77	-1	273	183	11.7	26	MSppappp	107	0	0	0		0	0	0	0	0
253	1	36	43	-1	302	166	12.5	29	MSppppa	-102	0	0	0		0	0	0	0	0
254	1	288	318	-1	601	248	12.3	38	Cpapa	202	0	0	0		0	0	0	0	0
255	1	85	302	-1	421	199	24.4	32	ABprpapppa	324	-831	0	0		0	0	0	0	0
256	1	300	320	-1	146	160	10.1	29	ABalaapppa	-236	0	0	0		0	0	0	0	0
257	1	192	122	-1	114	221	9.5	27	ABalappapa	517	0	0	0		0	0	0	0	0
258	1	271	304	-1	331	106	10.6	28	ABpraappap	262	0	0	0		0	0	0	0	0
259	1	86	309	-1	451	231	10.4	37	Epra	367	-407	0	0		0	0	0	0	0
260	1	268	32	-1	238	205	6.2	28	ABarpapapa	130	0	0	0		0	0	0	0	0
261	1	269	258	-1	579	316	17.3	34	Caapa	336	-503	0	0		0	0	0	0	0
262	1	296	246	-1	584	312	11.5	31	Caaapp	301	357	0	0		0	0	0	0	0
263	1	325	9	-1	357	163	13.4	30	Dpaa	139	0	0	0		0	0	0	0	0
264	1	298	48	-1	547	295	24.4	31	ABplappppp	283	552	0	0		0	0	0	0	0
265	1	179	167	-1	185	227	25.4	33	ABarapaaaa	307	1090	0	0		0	0	0	0	0
266	1	143	220	-1	322	281	20.7	27	MSaapapa	228	781	0	0		0	0	0	0	0
267	1	258	272	-1	509	384	13.4	30	ABplapapaa	358	0	0	0		0	0	0	0	0
268	1	155	81	-1	483	380	21.4	30	ABplapppaa	276	-120	0	0		0	0	0	0	0
269	1	316	336	-1	374	147	24.4	27	ABprpapapa	199	144	0	0		0	0	0	0	0
270	1	158	249	-1	235	304	7.2	26	ABplaaaapa	266	1050	0	0		0	0	0	0	0
271	1	215	324	-1	329	279	11.4	33	Ealap	321	649	0	0		0	0	0	0	0
272	1	149	218	-1	160	198	15.8	27	ABaraappaa	255	769	0	0		0	0	0	0	0
273	1	193	225	-1	560	240	7.4	36	Cpaap	361	747	0	0		0	0	0	0	0
274	1	222	283	-1	488	233	14.9	37	Eprp	379	-495	0	0		0	0	0	0	0
275	1	2	273	-1	276	223	24.1	32	ABarapapap	296	409	0	0		0	0	0	0	0
276	1	91	186	-1	154	357	21.8	29	ABalppapaa	255	-230	0	0		0	0	0	0	0
277	1	234	265	-1	167	131	15.9	28	ABpraaaaaa	244	-437	0	0		0	0	0	0	0
278	1	38	116	204	283	166	7.3	33	ABarpappa	205	121	0	0		0	0	0	0	0
279	1	72	173	-1	135	157	17.9	32	ABalaapaap	290	-611	0	0		0	0	0	0	0
280	1	217	159	-1	77	272	11.3	25	ABalapaaap	234	792	0	0		0	0	0	0	0
281	1	160	8	-1	401	350	13.4	31	Dapa	262	998	0	0		0	0	0	0	0
282	1	190	287	-1	253	280	22.2	30	ABalpapppa	129	0	0	0		0	0	0	0	0
283	1	240	286	-1	554	336	24.3	32	ABplappppa	313	191	0	0		0	0	0	0	0
284	1	163	125	-1	135	136	15.9	25	ABalaapapa	59	0	0	0		0	0	0	0	0
285	1	146	245	-1	183	144	7.4	29	ABpraapaaa	229	67	0	0		0	0	0	0	0
286	1	115	106	-1	455	135	24.3	32	ABprpppaaa	300	303	0	0		0	0	0	0	0
287	1	247	178	-1	147	310	5.6	28	ABplaapaaa	208	0	0	0		0	0	0	0	0
288	1	292	46	-1	261	282	11.6	30	Ealaa	290	-1156	0	0		0	0	0	0	0
289	1	153	329	-1	407	146	25.8	35	ABprpapapp	305	159	0	0		0	0	0	0	0
290	1	238	226	-1	514	342	22.5	30	ABplapppap	268	123	0	0		0	0	0	0	0
291	1	243	200	-1	345	241	22.5	29	MSpapapa	275	281	0	0		0	0	0	0	0
292	1	317	170	-1	291	324	14.3	29	MSapappp	223	201	0	0		0	0	0	0	0
293	1	279	210	-1	371	197	22.6	33	MSpappa	329	-713	0	0		0	0	0	0	0
294	1	87	-1	-1	513	285	24.7	29	ABplpppapp	283	119	0	0		0	0	0	0	0
295	1	221	289	-1	488	200	18.3	34	Cppap	346	395	0	0		0	0	0	0	0
296	1	244	148	-1	353	236	12.4	32	Earap	324	1781	0	0		0	0	0	0	0
297	1	100	57	-1	385	167	16.9	31	Dpap	299	-488	0	0		0	0	0	0	0
298	1	112	227	-1	439	331	13.3	33	Dapp	328	-218	0	0		0	0	0	0	0
299	1	225	322	-1	402	169	13.2	31	Dppa	308	1287	0	0		0	0	0	0	0
300	1	183	254	-1	440	411	17.6	31	ABplappaap	268	549	0	0		0	0	0	0	0
301	1	177	319	-1	428	120	10.8	28	ABprapaapp	269	36	0	0		0	0	0	0	0
302	1	327	266	-1	172	171	17.8	26	MSppaaaa	255	49	0	0		0	0	0	0	0
303	1	147	332	-1	307	155	21.3	29	ABprpapaaa	207	-351	0	0		0	0	0	0	0
304	1	162	308	-1	450	398	21.5	31	ABplppappp	261	492	0	0		0	0	0	0	0
305	1	312	90	-1	415	123	22.6	30	ABprppaapp	272	132	0	0		0	0	0	0	0
306	1	121	215	-1	306	129	16.3	28	ABprpaapap	263	-709	0	0		0	0	0	0	0
307	1	263	84	-1	211	358	21.3	31	ABalppappa	262	-875	0	0		0	0	0	0	0
308	1	165	117	-1	244	241	24.3	32	ABarapapaa	301	-83	0	0		0	0	0	0	0
309	1	295	126	-1	537	224	20.3	35	Cpppp	57	0	0	0		0	0	0	0	0
310	1	254	41	-1	544	209	16.4	30	Cpppap	305	951	0	0		0	0	0	0	0
311	1	82	97	-1	316	176	25.9	32	ABprpappaa	327	15	0	0		0	0	0	0	0
312	1	206	52	-1	338	401	16.9	23	ABplppaaap	195	-530	0	0		0	0	0	0	0
313	1	227	135	-1	350	398	20.6	30	ABplppapaa	255	978	0	0		0	0	0	0	0
314	1	171	260	-1	543	143	14.2	30	ABprapapap	263	146	0	0		0	0	0	0	0
315	1	194	134	-1	338	172	16.2	33	MSpppap	489	0	0	0		0	0	0	0	0
316	1	77	259	-1	360	315	21.6	33	MSaappa	271	1283	0	0		0	0	0	0	0
317	0	176	-1	-1	319	218	15.6	24		212	155	0	0		0	0	0	0	0
318	1	204	44	-1	188	273	17.4	31	ABaraapapa	293	-207	0	0		0	0	0	0	0
319	1	262	301	-1	338	235	18.4	31	MSpapaap	306	930	0	0		0	0	0	0	0
320	1	218	190	-1	255	207	15.3	30	MSpaapap	131	0	0	0		0	0	0	0	0
321	1	92	78	-1	345	188	6.3	30	ABarpapppp	292	1304	0	0		0	0	0	0	0
322	1	251	4	-1	189	131	13.7	30	ABpraaapaa	-122	0	0	0		0	0	0	0	0
323	1	289	311	-1	403	302	16.4	32	Ealpp	310	668	0	0		0	0	0	0	0
324	1	178	172	-1	286	344	21.9	30	ABplpapaap	232	-118	0	0		0	0	0	0	0
325	1	126	328	-1	197	278	24.2	27	ABalpappaa	238	513	0	0		0	0	0	0	0
326	1	40	92	-1	231	216	19.0	32	ABaraapppa	321	-254	0	0		0	0	0	0	0
327	1	79	202	-1	173	279	22.7	30	ABalpaaapa	118	0	0	0		0	0	0	0	0
328	1	328	330	-1	518	318	19.4	29	Capppa	252	0	0	0		0	0	0	0	0
329	1	260	88	-1	92	294	11.6	29	ABalapaaaa	324	0	0	0		0	0	0	0	0
330	1	52	334	-1	512	273	21.4	29	Capppp	108	0	0	0		0	0	0	0	0
331	1	174	86	-1	396	382	23.8	29	ABplppaapp	547	0	0	0		0	0	0	0	0
332	1	226	133	-1	456	335	23.9	30	ABplppppap	457	0	0	0		0	0	0	0	0
333	0	333	-1	-1	546	196	25.0	25		23	0	0	0		0	0	0	0	0
334	0	334	-1	-1	541	192	24.0	25		23	0	0	0		0	0	0	0	0
335	1	335	339	-1	439	221	20.0	29	Z2	237	-990	0	0		0	0	0	0	0
