# Supplementary material for: The AP-2 Transcription Factor APTF-2 Is Required for Neuroblast and Epidermal Morphogenesis in Caenorhabditis elegans Embryogenesis
Source: PLoS Genet. 2016 May 13;12(5):e1006048. doi: 10.1371/journal.pgen.1006048 (PMC4866721; doi:10.1371/journal.pgen.1006048)
Supplement: S2 Text — (ZIP) [file pgen.1006048.s030.zip › nuclei/t152-nuclei]

1	1	245	212	-1	346	302	24.5	30	ABplpappap	249	211	0	0		0	0	0	0	0
2	1	202	252	-1	154	189	9.5	29	ABalapppap	-70	0	0	0		0	0	0	0	0
3	1	144	36	-1	324	343	12.3	30	MSapppa	18	0	0	0		0	0	0	0	0
4	1	322	59	-1	187	136	14.1	29	ABpraaapaa	260	1748	0	0		0	0	0	0	0
5	1	91	230	-1	103	194	13.4	29	ABalaaapar	60	0	0	0		0	0	0	0	0
6	1	247	184	-1	299	227	13.4	27	Earaa	274	-174	0	0		0	0	0	0	0
7	1	87	232	-1	410	387	10.4	28	ABplapaapp	289	64	0	0		0	0	0	0	0
8	1	281	287	-1	400	351	13.3	31	Dapa	290	362	0	0		0	0	0	0	0
9	1	263	319	-1	353	164	13.5	30	Dpaa	304	-748	0	0		0	0	0	0	0
10	1	99	293	-1	220	172	13.4	27	MSppappa	217	0	0	0		0	0	0	0	0
11	0	21	-1	-1	157	382	19.2	26		202	-566	0	0		0	0	0	0	0
12	1	185	198	-1	397	348	7.6	28	ABplapaapa	-75	0	0	0		0	0	0	0	0
13	0	317	-1	-1	324	205	15.4	24		209	128	0	0		0	0	0	0	0
14	1	177	95	-1	214	276	9.9	28	MSaaaapp	164	0	0	0		0	0	0	0	0
15	1	223	6	-1	95	238	21.4	32	ABaraaaaaa	299	-175	0	0		0	0	0	0	0
16	1	207	337	-1	287	278	22.1	32	ABalpapppp	311	-1213	0	0		0	0	0	0	0
17	1	175	101	-1	217	174	8.0	26	ABalappppp	251	-982	0	0		0	0	0	0	0
18	1	213	333	-1	474	167	24.7	32	ABprppppap	322	229	0	0		0	0	0	0	0
19	1	241	210	-1	229	279	13.9	29	MSaaapap	217	0	0	0		0	0	0	0	0
20	1	214	256	-1	242	163	16.4	26	MSppapap	235	539	0	0		0	0	0	0	0
21	1	16	327	-1	118	289	23.5	31	ABalpaaaaa	-111	0	0	0		0	0	0	0	0
22	1	27	174	-1	138	248	11.3	30	MSaaaaap	211	0	0	0		0	0	0	0	0
23	1	73	98	-1	199	384	18.4	29	ABplpaaaaa	274	-130	0	0		0	0	0	0	0
24	1	135	49	-1	279	381	15.3	29	ABplpaappa	125	0	0	0		0	0	0	0	0
25	1	9	334	-1	168	386	17.3	33	ABalppaapp	331	1716	0	0		0	0	0	0	0
26	1	206	108	-1	77	245	16.2	28	ABalaaaarl	354	0	0	0		0	0	0	0	0
27	1	95	229	-1	338	395	13.8	30	ABplaapppa	-91	0	0	0		0	0	0	0	0
28	1	65	200	-1	593	232	15.9	30	Cpappd	300	-203	0	0		0	0	0	0	0
29	1	231	15	-1	160	204	5.6	26	ABarpapaaa	213	317	0	0		0	0	0	0	0
30	1	57	233	-1	132	224	14.8	26	ABaraaaapp	194	0	0	0		0	0	0	0	0
31	1	5	90	-1	211	253	6.2	28	ABarpaaap	114	0	0	0		0	0	0	0	0
32	1	260	209	-1	234	203	6.2	28	ABarpapapa	161	0	0	0		0	0	0	0	0
33	1	140	56	-1	260	381	23.8	33	ABalppappp	306	680	0	0		0	0	0	0	0
34	1	221	38	-1	139	217	8.2	28	ABalapppaa	-463	0	0	0		0	0	0	0	0
35	1	59	46	-1	274	215	21.2	31	ABarapappa	309	-477	0	0		0	0	0	0	0
36	1	122	35	-1	299	96	20.3	32	ABprpaaaap	276	337	0	0		0	0	0	0	0
37	1	244	24	-1	314	334	6.7	27	ABplaaappa	273	1073	0	0		0	0	0	0	0
38	1	203	100	-1	115	248	18.8	29	ABalpaapaa	232	0	0	0		0	0	0	0	0
39	1	61	237	-1	192	328	17.6	31	MSapaap	338	0	0	0		0	0	0	0	0
40	1	128	172	-1	214	117	18.3	30	ABpraaaapa	122	0	0	0		0	0	0	0	0
41	1	310	23	-1	542	211	16.6	31	Cpppap	271	155	0	0		0	0	0	0	0
42	1	67	222	-1	219	373	12.6	29	ABalpppppa	183	0	0	0		0	0	0	0	0
43	1	253	11	-1	298	167	12.5	30	MSppppa	-21	0	0	0		0	0	0	0	0
44	1	318	279	-1	190	277	17.3	31	ABaraapapa	-70	0	0	0		0	0	0	0	0
45	1	49	141	-1	219	218	10.8	29	MSpaaapa	220	111	0	0		0	0	0	0	0
46	1	288	244	-1	263	283	11.4	30	Ealaa	308	226	0	0		0	0	0	0	0
47	1	165	190	-1	306	401	15.7	29	ABplpaappp	403	0	0	0		0	0	0	0	0
48	1	264	234	-1	545	296	24.3	30	ABplappppp	289	-78	0	0		0	0	0	0	0
49	1	64	258	-1	330	106	14.5	30	ABprpaappp	247	-80	0	0		0	0	0	0	0
50	1	7	124	-1	234	129	14.1	27	ABpraaappa	115	0	0	0		0	0	0	0	0
51	1	3	203	-1	479	208	22.6	31	ABprpppppa	307	-242	0	0		0	0	0	0	0
52	1	312	339	-1	337	405	16.6	24	ABplppaaap	202	98	0	0		0	0	0	0	0
53	1	15	285	-1	185	395	13.2	28	ABalpppapp	28	0	0	0		0	0	0	0	0
54	1	134	102	-1	451	149	7.5	33	ABarpppap	-108	0	0	0		0	0	0	0	0
55	1	110	118	-1	79	287	16.0	28	ABalaaaala	238	220	0	0		0	0	0	0	0
56	1	158	30	-1	90	324	11.8	26	ABalapaapa	249	-96	0	0		0	0	0	0	0
57	1	297	301	-1	382	162	16.6	31	Dpap	212	0	0	0		0	0	0	0	0
58	1	145	5	-1	178	177	8.0	27	ABalappppa	219	0	0	0		0	0	0	0	0
59	1	19	280	-1	449	331	6.4	30	ABarppaapp	264	-870	0	0		0	0	0	0	0
60	1	212	221	-1	362	353	9.4	29	ABplapaaap	218	1079	0	0		0	0	0	0	0
61	1	36	134	-1	194	338	22.2	30	ABalpapapa	-136	0	0	0		0	0	0	0	0
62	1	249	135	-1	376	220	16.4	33	Earpa	319	453	0	0		0	0	0	0	0
63	1	131	199	-1	375	102	19.1	31	ABprppapaa	259	504	0	0		0	0	0	0	0
64	1	193	63	-1	222	300	22.3	30	ABalpappap	297	-121	0	0		0	0	0	0	0
65	1	155	173	-1	356	159	25.9	33	ABprpappap	305	13	0	0		0	0	0	0	0
66	1	148	253	-1	377	344	20.2	35	MSaappp	-84	0	0	0		0	0	0	0	0
67	1	198	332	-1	242	97	16.2	27	ABpraaaapp	25	0	0	0		0	0	0	0	0
68	1	23	82	-1	141	342	18.6	31	ABalpaappp	254	-291	0	0		0	0	0	0	0
69	1	184	307	-1	97	190	18.3	29	ABalaaaarr	48	0	0	0		0	0	0	0	0
70	1	191	276	-1	260	318	23.6	29	ABplpapaaa	233	-12	0	0		0	0	0	0	0
71	1	228	103	-1	156	304	14.9	27	MSapaaap	267	439	0	0		0	0	0	0	0
72	1	111	162	-1	567	171	16.3	30	ABprapappp	264	180	0	0		0	0	0	0	0
73	1	160	225	-1	97	249	9.4	31	ABalappaa	290	886	0	0		0	0	0	0	0
74	1	149	309	-1	381	120	22.4	30	ABprppaapa	296	217	0	0		0	0	0	0	0
75	1	232	242	-1	329	145	7.5	29	ABarpapppa	253	-716	0	0		0	0	0	0	0
76	1	117	305	-1	131	195	22.1	31	ABaraaaaap	-89	0	0	0		0	0	0	0	0
77	1	252	2	-1	264	180	11.4	27	MSppappp	237	732	0	0		0	0	0	0	0
78	1	321	106	-1	343	191	6.3	30	ABarpapppp	284	-176	0	0		0	0	0	0	0
79	1	10	17	-1	301	125	13.1	28	ABprpaappa	-33	0	0	0		0	0	0	0	0
80	1	72	240	-1	249	399	15.5	29	ABplpaapap	295	411	0	0		0	0	0	0	0
81	1	268	126	-1	480	375	21.4	31	ABplapppaa	256	-22	0	0		0	0	0	0	0
82	1	84	294	-1	271	373	11.8	31	ABalpppppp	282	875	0	0		0	0	0	0	0
83	1	24	313	-1	171	217	20.3	33	ABaraaapap	278	-169	0	0		0	0	0	0	0
84	1	307	64	-1	211	362	21.0	30	ABalppappa	398	0	0	0		0	0	0	0	0
85	1	78	329	-1	252	232	11.5	30	MSpaaapp	298	0	0	0		0	0	0	0	0
86	1	331	245	-1	398	375	24.5	30	ABplppaapp	306	560	0	0		0	0	0	0	0
87	1	209	87	-1	132	144	12.5	28	ABalaaappr	-33	0	0	0		0	0	0	0	0
88	1	329	99	-1	96	295	11.9	28	ABalapaaaa	337	0	0	0		0	0	0	0	0
89	1	35	247	-1	96	283	8.9	24	ABalapapaa	218	-38	0	0		0	0	0	0	0
90	1	305	153	-1	419	124	22.7	30	ABprppaapp	278	434	0	0		0	0	0	0	0
91	1	204	217	-1	383	321	24.7	28	ABplpapppa	274	675	0	0		0	0	0	0	0
92	1	326	183	-1	230	214	18.8	30	ABaraapppa	294	986	0	0		0	0	0	0	0
93	1	200	12	-1	458	227	24.6	33	ABprpapppp	334	132	0	0		0	0	0	0	0
94	1	123	84	-1	187	216	12.6	31	MSpaaaap	310	37	0	0		0	0	0	0	0
95	1	239	163	-1	396	101	13.4	30	ABpraapppp	371	0	0	0		0	0	0	0	0
96	1	121	296	-1	210	116	14.1	28	ABpraaapap	214	140	0	0		0	0	0	0	0
97	1	311	231	-1	314	183	25.6	34	ABprpappaa	330	-188	0	0		0	0	0	0	0
98	1	194	34	-1	278	287	18.8	31	MSaapaaa	287	-485	0	0		0	0	0	0	0
99	1	43	25	-1	193	342	6.2	30	ABplaapaap	272	49	0	0		0	0	0	0	0
100	1	50	155	-1	500	309	6.5	37	Caaaa	372	526	0	0		0	0	0	0	0
101	1	119	169	-1	221	320	13.2	27	MSapapap	235	-611	0	0		0	0	0	0	0
102	1	42	216	-1	410	185	20.3	35	MSpappp	317	148	0	0		0	0	0	0	0
103	1	138	292	-1	245	345	14.1	27	MSapappa	209	552	0	0		0	0	0	0	0
104	1	180	71	-1	179	334	9.6	27	ABalapappp	74	0	0	0		0	0	0	0	0
105	1	162	76	-1	506	143	21.8	31	ABprpppaap	-64	0	0	0		0	0	0	0	0
106	1	286	170	-1	454	133	23.3	32	ABprpppaaa	270	-602	0	0		0	0	0	0	0
107	1	218	282	-1	221	200	15.6	27	MSpaapaa	234	802	0	0		0	0	0	0	0
108	1	62	281	-1	334	348	16.8	31	Daaa	250	0	0	0		0	0	0	0	0
109	1	56	94	-1	260	253	15.5	29	MSaaapp	160	0	0	0		0	0	0	0	0
110	1	1	37	-1	157	270	25.5	31	ABalpaaaap	288	615	0	0		0	0	0	0	0
111	1	233	52	-1	351	191	10.4	32	MSppppp	288	657	0	0		0	0	0	0	0
112	1	41	93	-1	337	129	23.9	31	ABarappapp	315	31	0	0		0	0	0	0	0
113	1	100	267	-1	400	126	7.8	26	ABprapaapa	205	596	0	0		0	0	0	0	0
114	1	171	19	-1	131	294	8.4	28	ABalapapap	-114	0	0	0		0	0	0	0	0
115	1	211	58	-1	138	214	19.1	30	ABaraaapaa	-2	0	0	0		0	0	0	0	0
116	1	278	96	-1	255	163	7.4	28	ABarpappaa	176	-157	0	0		0	0	0	0	0
117	1	308	254	-1	243	237	24.3	32	ABarapapaa	127	0	0	0		0	0	0	0	0
118	1	132	297	-1	242	185	24.5	29	ABarappaaa	281	463	0	0		0	0	0	0	0
119	1	82	269	-1	474	403	16.4	30	ABplappapa	300	209	0	0		0	0	0	0	0
120	1	30	140	-1	116	317	20.7	30	ABalpaappa	248	0	0	0		0	0	0	0	0
121	1	26	300	-1	361	274	20.4	31	MSaapapp	318	-678	0	0		0	0	0	0	0
122	1	257	85	-1	110	225	8.9	26	ABalappapa	196	0	0	0		0	0	0	0	0
123	1	248	143	-1	251	139	22.5	33	ABarappppa	311	-1	0	0		0	0	0	0	0
124	1	181	270	-1	370	321	11.1	31	MSapppp	225	0	0	0		0	0	0	0	0
125	1	284	239	-1	136	135	16.2	25	ABalaapapa	52	0	0	0		0	0	0	0	0
126	1	309	324	-1	537	229	20.3	35	Cpppp	354	139	0	0		0	0	0	0	0
127	1	152	8	-1	267	120	12.5	30	ABpraaappp	252	821	0	0		0	0	0	0	0
128	1	113	122	-1	188	273	13.6	30	MSaaapaa	49	0	0	0		0	0	0	0	0
129	1	201	314	-1	75	226	11.9	29	ABalaaapal	249	-1122	0	0		0	0	0	0	0
130	1	133	158	-1	311	225	20.5	31	MSpapaaa	303	-285	0	0		0	0	0	0	0
131	1	251	192	-1	543	361	11.4	33	ABarppapp	332	-1240	0	0		0	0	0	0	0
132	1	17	160	-1	138	263	6.6	27	ABalappapp	277	0	0	0		0	0	0	0	0
133	1	332	323	-1	456	335	24.4	31	ABplppppap	301	195	0	0		0	0	0	0	0
134	1	315	310	-1	341	167	16.3	33	MSpppap	253	500	0	0		0	0	0	0	0
135	1	313	27	-1	344	396	20.7	30	ABplppapaa	138	0	0	0		0	0	0	0	0
136	1	68	322	-1	164	356	12.8	29	ABalppppaa	-169	0	0	0		0	0	0	0	0
137	1	81	311	-1	383	407	19.2	30	ABplppapap	295	-281	0	0		0	0	0	0	0
138	1	225	156	-1	425	168	16.3	30	Cppaaa	298	354	0	0		0	0	0	0	0
139	1	55	121	-1	476	368	24.6	33	ABplpppaap	314	1021	0	0		0	0	0	0	0
140	1	80	21	-1	476	129	17.4	30	ABprappaap	255	411	0	0		0	0	0	0	0
141	1	217	289	-1	375	147	8.6	29	ABprapaaap	228	182	0	0		0	0	0	0	0
142	1	88	115	-1	290	140	25.4	34	ABarappapa	337	307	0	0		0	0	0	0	0
143	1	183	47	-1	157	250	15.8	29	ABaraapaap	-45	0	0	0		0	0	0	0	0
144	1	174	226	-1	442	402	13.5	30	ABplappaaa	283	294	0	0		0	0	0	0	0
145	1	94	69	-1	364	377	23.9	29	ABplppaapa	250	-516	0	0		0	0	0	0	0
146	1	66	206	-1	442	182	12.5	33	Dppp	331	-274	0	0		0	0	0	0	0
147	1	120	10	-1	102	250	12.9	28	MSaaaaaa	234	138	0	0		0	0	0	0	0
148	1	296	228	-1	354	235	12.4	32	Earap	291	344	0	0		0	0	0	0	0
149	1	53	166	-1	99	180	10.8	28	ABalaaappl	78	0	0	0		0	0	0	0	0
150	1	188	138	-1	539	167	20.4	30	ABprapppap	267	98	0	0		0	0	0	0	0
151	1	143	151	-1	511	249	24.9	33	ABplpppppp	243	649	0	0		0	0	0	0	0
152	1	65	193	-1	588	244	20.8	31	Cpappv	315	-919	0	0		0	0	0	0	0
153	1	150	165	-1	264	128	16.3	27	ABprpaapaa	246	-242	0	0		0	0	0	0	0
154	1	54	128	338	377	237	6.7	33	ABarppaaa	217	-210	0	0		0	0	0	0	0
155	1	151	274	-1	391	278	11.0	32	Eplaa	313	234	0	0		0	0	0	0	0
156	1	58	72	-1	244	352	23.2	31	ABalpapapp	280	360	0	0		0	0	0	0	0
157	1	225	321	-1	448	184	19.5	29	Cppaap	250	733	0	0		0	0	0	0	0
158	1	90	335	-1	439	120	20.3	30	ABprppappa	232	509	0	0		0	0	0	0	0
159	1	280	201	-1	75	275	11.8	25	ABalapaaap	177	0	0	0		0	0	0	0	0
160	1	103	208	-1	302	90	17.4	30	ABprpaaapp	258	3	0	0		0	0	0	0	0
161	1	37	272	-1	269	339	7.3	28	ABplaaapap	254	-1127	0	0		0	0	0	0	0
162	1	219	42	-1	242	117	20.4	31	ABprpaaaaa	308	-511	0	0		0	0	0	0	0
163	1	69	197	-1	171	270	10.8	30	MSaaaapa	-172	0	0	0		0	0	0	0	0
164	1	141	167	-1	236	282	17.4	30	ABaraapapp	251	-191	0	0		0	0	0	0	0
165	1	101	130	-1	360	108	11.8	29	ABpraapppa	-1	0	0	0		0	0	0	0	0
166	1	139	263	-1	237	390	20.7	33	ABplpaaaap	288	147	0	0		0	0	0	0	0
167	1	265	304	-1	180	229	25.4	32	ABarapaaaa	82	0	0	0		0	0	0	0	0
168	1	222	7	-1	306	308	24.2	32	ABplpappaa	262	352	0	0		0	0	0	0	0
169	1	6	133	-1	155	324	22.9	31	ABalpapaaa	300	364	0	0		0	0	0	0	0
170	1	292	57	-1	299	324	14.4	28	MSapappp	215	1068	0	0		0	0	0	0	0
171	1	20	224	-1	155	324	10.9	29	ABalapappa	306	0	0	0		0	0	0	0	0
172	1	324	238	-1	288	347	21.8	31	ABplpapaap	281	863	0	0		0	0	0	0	0
173	1	279	107	-1	133	158	17.7	32	ABalaapaap	312	-296	0	0		0	0	0	0	0
174	1	115	308	-1	536	380	15.8	29	ABplapapap	346	0	0	0		0	0	0	0	0
175	1	89	146	-1	345	133	21.2	31	ABprpapaap	288	139	0	0		0	0	0	0	0
176	1	167	26	-1	262	331	17.6	29	MSappaa	270	-32	0	0		0	0	0	0	0
177	1	112	131	-1	104	216	17.6	28	ABaraaaapa	238	-891	0	0		0	0	0	0	0
178	1	287	20	-1	148	312	5.6	29	ABplaapaaa	281	-111	0	0		0	0	0	0	0
179	1	22	51	-1	171	238	6.5	30	ABarpaaaa	-177	0	0	0		0	0	0	0	0
180	1	170	286	-1	226	146	24.5	31	ABarapppap	277	-23	0	0		0	0	0	0	0
181	1	172	295	-1	404	406	21.7	31	ABplppappa	298	920	0	0		0	0	0	0	0
182	1	106	178	-1	238	395	17.8	31	ABplpaaapa	294	-197	0	0		0	0	0	0	0
183	1	48	189	-1	276	306	6.1	27	ABplaaaapp	49	0	0	0		0	0	0	0	0
184	1	79	16	-1	101	321	17.5	29	ABalaaaalp	167	0	0	0		0	0	0	0	0
185	1	38	116	-1	309	347	24.1	33	ABplpapapa	272	1158	0	0		0	0	0	0	0
186	1	276	205	-1	156	360	21.8	29	ABalppapaa	277	196	0	0		0	0	0	0	0
187	1	238	80	-1	413	107	18.5	31	ABprppapap	302	221	0	0		0	0	0	0	0
188	1	236	105	-1	400	171	6.2	31	ABarpppaa	-494	0	0	0		0	0	0	0	0
189	1	229	33	-1	156	152	14.5	24	ABalaappap	173	0	0	0		0	0	0	0	0
190	1	320	185	-1	257	206	15.3	31	MSpaapap	291	173	0	0		0	0	0	0	0
191	1	125	235	-1	82	320	14.8	26	ABalppaaaa	-128	0	0	0		0	0	0	0	0
192	1	216	139	-1	157	360	15.2	30	ABalpppapa	293	226	0	0		0	0	0	0	0
193	1	137	218	-1	564	347	20.8	33	ABplapappp	286	104	0	0		0	0	0	0	0
194	1	235	326	-1	446	173	23.3	30	ABprppppaa	270	129	0	0		0	0	0	0	0
195	1	220	331	-1	223	345	25.9	34	ABalppapap	307	-177	0	0		0	0	0	0	0
196	1	8	159	-1	276	397	19.1	29	ABplpaaapp	295	472	0	0		0	0	0	0	0
197	1	226	195	-1	128	326	12.1	27	ABalapaapp	171	0	0	0		0	0	0	0	0
198	1	102	41	-1	350	350	25.4	33	ABplpapapp	329	363	0	0		0	0	0	0	0
199	1	18	264	-1	266	247	6.2	35	ABarpaapa	225	0	0	0		0	0	0	0	0
200	1	291	1	-1	346	242	22.4	30	MSpapapa	273	725	0	0		0	0	0	0	0
201	1	208	187	-1	236	334	6.0	25	ABplaaapaa	207	-1402	0	0		0	0	0	0	0
202	1	327	315	-1	175	278	22.7	28	ABalpaaapa	272	-557	0	0		0	0	0	0	0
203	1	210	104	-1	273	114	18.4	29	ABprpaaapa	243	824	0	0		0	0	0	0	0
204	1	278	180	-1	305	164	7.0	28	ABarpappap	157	0	0	0		0	0	0	0	0
205	1	70	220	-1	569	272	23.7	31	Caappv	283	1862	0	0		0	0	0	0	0
206	1	40	262	-1	493	314	24.4	33	ABplpppapa	286	207	0	0		0	0	0	0	0
207	1	127	13	-1	191	117	16.9	26	ABpraaaaap	87	0	0	0		0	0	0	0	0
208	1	159	22	-1	146	204	12.7	27	MSpaaaaa	66	0	0	0		0	0	0	0	0
209	1	250	164	-1	291	353	18.2	30	MSappap	249	368	0	0		0	0	0	0	0
210	1	293	320	-1	371	197	22.7	34	MSpappa	335	904	0	0		0	0	0	0	0
211	1	205	213	-1	515	224	25.3	32	ABprpppppp	244	1046	0	0		0	0	0	0	0
212	1	163	186	-1	324	249	6.2	35	ABarpaapp	-52	0	0	0		0	0	0	0	0
213	1	46	175	-1	566	191	11.2	33	ABarppppp	334	372	0	0		0	0	0	0	0
214	1	47	196	-1	370	342	14.9	32	Daap	321	-1348	0	0		0	0	0	0	0
215	1	306	61	-1	303	128	16.2	28	ABprpaapap	254	191	0	0		0	0	0	0	0
216	1	96	114	-1	561	205	23.3	32	ABprappppp	320	1056	0	0		0	0	0	0	0
217	1	32	18	-1	285	95	11.5	26	ABpraappaa	251	30	0	0		0	0	0	0	0
218	1	272	45	-1	159	199	15.7	27	ABaraappaa	265	652	0	0		0	0	0	0	0
219	1	83	214	-1	377	394	15.1	30	ABplaapppp	286	-227	0	0		0	0	0	0	0
220	1	266	3	-1	321	277	20.7	26	MSaapapa	277	0	0	0		0	0	0	0	0
221	1	215	148	-1	354	310	6.4	30	ABplaaappp	291	-301	0	0		0	0	0	0	0
222	1	168	65	-1	482	133	11.6	28	ABprappapa	281	-504	0	0		0	0	0	0	0
223	1	234	29	-1	198	286	19.7	32	ABalpaaapp	278	-202	0	0		0	0	0	0	0
224	1	176	91	-1	120	260	15.8	29	ABaraapaaa	20	0	0	0		0	0	0	0	0
225	1	273	4	-1	557	237	7.2	35	Cpaap	616	0	0	0		0	0	0	0	0
226	1	290	53	-1	514	344	22.4	30	ABplapppap	254	113	0	0		0	0	0	0	0
227	1	298	39	-1	437	329	13.2	33	Dapp	307	275	0	0		0	0	0	0	0
228	1	29	257	-1	253	134	9.6	30	ABpraapapp	71	0	0	0		0	0	0	0	0
229	1	130	79	-1	185	233	22.7	32	ABarapaapa	322	-505	0	0		0	0	0	0	0
230	1	166	44	215	147	279	19.7	34	ABalpaapap	159	0	0	0		0	0	0	0	0
231	1	98	161	-1	207	367	8.2	29	ABplaapapa	72	0	0	0		0	0	0	0	0
232	1	108	266	-1	460	374	9.3	34	ABarppapa	274	0	0	0		0	0	0	0	0
233	1	116	147	-1	343	103	18.7	30	ABprppaaaa	165	0	0	0		0	0	0	0	0
234	1	240	328	-1	130	175	15.7	24	ABalaappaa	-73	0	0	0		0	0	0	0	0
235	1	114	181	-1	207	157	16.6	26	MSppapaa	198	-483	0	0		0	0	0	0	0
236	1	4	265	-1	224	123	11.1	28	ABpraapapa	257	125	0	0		0	0	0	0	0
237	1	237	152	-1	140	383	13.0	28	ABalpppaap	261	1150	0	0		0	0	0	0	0
238	1	118	74	-1	120	364	12.2	28	ABalpppaaa	95	0	0	0		0	0	0	0	0
239	1	71	109	-1	203	201	5.8	27	ABarpapaap	25	0	0	0		0	0	0	0	0
240	1	31	75	-1	196	309	25.5	33	ABalpapaap	293	-146	0	0		0	0	0	0	0
241	1	243	271	-1	168	193	24.2	28	ABaraaappa	81	0	0	0		0	0	0	0	0
242	1	85	120	-1	277	201	6.7	31	ABarpapapp	280	564	0	0		0	0	0	0	0
243	1	124	154	-1	207	176	20.2	26	MSppaaap	261	-805	0	0		0	0	0	0	0
244	1	12	316	-1	490	181	14.5	31	Cpppaa	309	26	0	0		0	0	0	0	0
245	1	285	150	-1	176	150	7.2	29	ABpraapaaa	251	372	0	0		0	0	0	0	0
246	1	262	211	-1	583	313	11.6	32	Caaapp	314	-215	0	0		0	0	0	0	0
247	1	77	176	-1	514	168	7.5	33	ABarppppa	321	431	0	0		0	0	0	0	0
248	1	39	227	-1	288	126	21.6	32	ABarappppp	284	-960	0	0		0	0	0	0	0
249	1	270	97	-1	232	298	6.7	29	ABplaaaapa	205	0	0	0		0	0	0	0	0
250	1	63	62	-1	240	395	10.7	25	ABplaappaa	242	-25	0	0		0	0	0	0	0
251	1	75	119	-1	184	154	22.8	31	ABarapppaa	156	0	0	0		0	0	0	0	0
252	1	14	248	-1	207	193	24.4	28	ABaraaappp	-11	0	0	0		0	0	0	0	0
253	1	104	290	-1	430	345	18.8	33	Capaa	337	-1093	0	0		0	0	0	0	0
254	1	300	14	-1	434	412	17.7	30	ABplappaap	255	0	0	0		0	0	0	0	0
255	1	164	9	-1	505	388	19.4	32	ABplappapp	250	195	0	0		0	0	0	0	0
256	1	190	43	-1	169	283	6.1	26	ABplaaaaaa	231	-941	0	0		0	0	0	0	0
257	1	28	273	-1	515	176	23.9	34	ABprpppapa	333	1548	0	0		0	0	0	0	0
258	1	261	302	-1	583	318	17.4	33	Caapa	335	356	0	0		0	0	0	0	0
259	1	316	291	-1	358	313	21.6	32	MSaappa	260	0	0	0		0	0	0	0	0
260	1	314	268	-1	542	142	14.4	30	ABprapapap	323	0	0	0		0	0	0	0	0
261	1	156	191	-1	210	142	8.7	29	ABpraapaap	252	638	0	0		0	0	0	0	0
262	1	52	299	-1	440	115	14.8	30	ABprappaaa	-75	0	0	0		0	0	0	0	0
263	1	224	78	-1	319	189	22.2	34	ABarapappp	-73	0	0	0		0	0	0	0	0
264	1	199	40	-1	308	379	9.9	30	ABplaappap	281	147	0	0		0	0	0	0	0
265	1	277	31	-1	166	134	16.4	28	ABpraaaaaa	213	-749	0	0		0	0	0	0	0
266	1	302	137	-1	171	173	17.9	26	MSppaaaa	-272	0	0	0		0	0	0	0	0
267	1	178	219	-1	528	144	10.8	29	ABprapapaa	277	-1490	0	0		0	0	0	0	0
268	1	146	250	-1	335	347	8.8	26	ABplapaaaa	226	-787	0	0		0	0	0	0	0
269	1	76	60	-1	437	384	24.5	31	ABplpppaaa	300	110	0	0		0	0	0	0	0
270	1	153	70	-1	518	145	18.7	29	ABprapppaa	292	-606	0	0		0	0	0	0	0
271	1	92	68	-1	218	261	25.5	31	ABarapaaap	394	0	0	0		0	0	0	0	0
272	1	267	255	-1	509	385	13.7	30	ABplapapaa	267	-270	0	0		0	0	0	0	0
273	1	275	48	-1	275	223	24.4	31	ABarapapap	78	0	0	0		0	0	0	0	0
274	1	186	83	-1	512	127	15.7	29	ABprappapp	461	0	0	0		0	0	0	0	0
275	1	154	303	-1	302	177	17.3	31	MSpppaa	-225	0	0	0		0	0	0	0	0
276	1	246	275	-1	477	347	15.5	31	Cappaa	284	404	0	0		0	0	0	0	0
277	1	192	261	-1	422	345	23.4	30	ABplppppaa	298	407	0	0		0	0	0	0	0
278	1	97	207	-1	276	179	23.8	28	ABarappaap	238	1191	0	0		0	0	0	0	0
279	1	142	66	67	516	283	15.6	38	Eplp	379	1293	0	0		0	0	0	0	0
280	1	25	194	-1	115	294	15.5	27	MSapaaaa	-16	0	0	0		0	0	0	0	0
281	1	197	136	-1	238	359	9.4	29	ABplaapapp	-26	0	0	0		0	0	0	0	0
282	1	136	251	-1	607	287	18.5	34	Caappd	345	-214	0	0		0	0	0	0	0
283	1	274	312	-1	484	230	14.7	38	Eprp	380	413	0	0		0	0	0	0	0
284	1	11	73	-1	343	288	15.5	31	Ealpa	302	654	0	0		0	0	0	0	0
285	1	157	92	-1	403	294	6.3	30	ABarppaapa	197	0	0	0		0	0	0	0	0
286	1	283	246	-1	548	341	24.4	32	ABplappppa	315	442	0	0		0	0	0	0	0
287	1	282	32	-1	252	276	21.7	31	ABalpapppa	281	-182	0	0		0	0	0	0	0
288	1	195	259	-1	305	273	16.7	31	MSaapaap	149	0	0	0		0	0	0	0	0
289	1	295	204	-1	492	202	18.5	35	Cppap	432	0	0	0		0	0	0	0	0
290	1	44	325	-1	228	221	21.8	32	ABarapaapp	313	-295	0	0		0	0	0	0	0
291	1	169	177	-1	439	262	14.4	33	Earpp	319	618	0	0		0	0	0	0	0
292	1	34	28	-1	197	302	6.8	28	ABplaaaaap	276	-1255	0	0		0	0	0	0	0
293	1	147	125	-1	473	124	20.8	30	ABprppappp	274	124	0	0		0	0	0	0	0
294	1	182	149	-1	562	155	10.7	26	ABprapappa	250	1132	0	0		0	0	0	0	0
295	1	242	112	-1	109	347	15.2	30	ABalppaaap	-103	0	0	0		0	0	0	0	0
296	1	161	236	-1	470	275	23.1	32	ABplpppppa	803	0	0	0		0	0	0	0	0
297	1	196	243	-1	352	159	8.5	29	ABprapaaaa	220	-146	0	0		0	0	0	0	0
298	1	179	77	-1	193	362	11.1	27	ABalppppap	269	128	0	0		0	0	0	0	0
299	1	173	249	-1	426	311	24.6	32	ABplpapppp	296	701	0	0		0	0	0	0	0
300	1	126	283	-1	274	228	17.9	30	ABaraapppp	257	135	0	0		0	0	0	0	0
301	1	319	129	-1	339	235	18.4	31	MSpapaap	307	338	0	0		0	0	0	0	0
302	1	255	144	-1	417	196	24.4	33	ABprpapppa	334	209	0	0		0	0	0	0	0
303	1	33	86	-1	190	224	16.8	29	ABaraappap	179	0	0	0		0	0	0	0	0
304	1	258	284	-1	325	105	10.8	29	ABpraappap	231	0	0	0		0	0	0	0	0
305	1	107	88	-1	545	313	8.6	31	Caaapa	194	0	0	0		0	0	0	0	0
306	1	227	277	-1	177	138	11.5	30	ABalaapppp	288	219	0	0		0	0	0	0	0
307	1	189	202	-1	470	309	20.0	36	Capap	324	-205	0	0		0	0	0	0	0
308	1	304	318	-1	448	396	21.5	31	ABplppappp	268	1148	0	0		0	0	0	0	0
309	1	259	54	-1	451	229	10.6	37	Epra	372	0	0	0		0	0	0	0	0
310	0	294	-1	-1	512	284	24.8	30		250	-257	0	0		0	0	0	0	0
311	1	323	171	-1	403	300	16.4	32	Ealpp	326	624	0	0		0	0	0	0	0
312	1	129	336	-1	205	386	15.6	28	ABplpaapaa	249	0	0	0		0	0	0	0	0
313	1	187	50	-1	465	290	13.7	33	Eplap	331	-595	0	0		0	0	0	0	0
314	1	109	89	-1	182	136	20.4	32	ABalaapapp	313	-612	0	0		0	0	0	0	0
315	1	93	55	-1	452	231	5.5	39	Cpaaa	392	-132	0	0		0	0	0	0	0
316	1	2	132	-1	572	178	19.6	31	ABprappppa	307	0	0	0		0	0	0	0	0
317	1	86	145	-1	377	221	21.1	30	MSpapapp	263	181	0	0		0	0	0	0	0
318	1	254	179	-1	603	251	11.7	37	Cpapa	369	245	0	0		0	0	0	0	0
319	1	301	306	-1	424	115	10.8	28	ABprapaapp	270	332	0	0		0	0	0	0	0
320	1	256	110	-1	144	161	10.6	29	ABalaapppa	276	72	0	0		0	0	0	0	0
321	1	105	182	-1	564	358	16.5	31	ABplapappa	47	0	0	0		0	0	0	0	0
322	1	299	278	-1	398	168	13.1	32	Dppa	-24	0	0	0		0	0	0	0	0
323	1	74	168	-1	211	352	15.6	26	MSapapaa	259	276	0	0		0	0	0	0	0
324	1	271	288	-1	328	277	11.6	33	Ealap	328	-1016	0	0		0	0	0	0	0
325	1	51	317	-1	241	174	20.7	27	MSppaapa	190	188	0	0		0	0	0	0	0
326	1	51	260	-1	276	167	18.3	28	MSppaapp	203	-111	0	0		0	0	0	0	0
327	1	45	81	-1	98	169	15.8	26	ABalaapaaa	201	431	0	0		0	0	0	0	0
328	1	325	223	-1	201	276	24.0	27	ABalpappaa	196	0	0	0		0	0	0	0	0
329	1	289	330	-1	408	148	25.9	34	ABprpapapp	305	124	0	0		0	0	0	0	0
330	1	328	298	-1	524	323	19.4	29	Capppa	299	195	0	0		0	0	0	0	0
331	1	13	113	-1	314	394	19.2	30	ABplppaaaa	167	0	0	0		0	0	0	0	0
332	1	303	188	-1	300	154	21.5	26	ABprpapaaa	362	0	0	0		0	0	0	0	0
333	1	60	241	-1	513	339	16.6	30	Cappap	255	57	0	0		0	0	0	0	0
334	1	330	157	-1	510	279	22.6	29	Capppp	-29	0	0	0		0	0	0	0	0
335	0	230	-1	-1	365	88	14.4	24		145	0	0	0		0	0	0	0	0
336	1	269	142	-1	376	145	24.4	26	ABprpapapa	-83	0	0	0		0	0	0	0	0
337	0	333	-1	-1	529	197	24.0	25		23	0	0	0		0	0	0	0	0
338	0	334	-1	-1	532	190	25.0	25		23	0	0	0		0	0	0	0	0
339	1	335	-1	-1	442	223	20.0	29	Z2	237	-990	0	0		0	0	0	0	0
