# Supplementary material for: The AP-2 Transcription Factor APTF-2 Is Required for Neuroblast and Epidermal Morphogenesis in Caenorhabditis elegans Embryogenesis
Source: PLoS Genet. 2016 May 13;12(5):e1006048. doi: 10.1371/journal.pgen.1006048 (PMC4866721; doi:10.1371/journal.pgen.1006048)
Supplement: S2 Text — (ZIP) [file pgen.1006048.s030.zip › nuclei/t153-nuclei]

1	1	200	24	-1	350	240	22.2	28	MSpapapa	243	-28	0	0		0	0	0	0	0
2	1	77	224	-1	262	178	11.1	27	MSppappp	227	429	0	0		0	0	0	0	0
3	1	220	72	-1	322	277	20.4	26	MSaapapa	245	-117	0	0		0	0	0	0	0
4	1	225	327	-1	549	241	7.1	35	Cpaap	350	-21	0	0		0	0	0	0	0
5	1	58	133	-1	176	178	8.3	27	ABalappppa	277	207	0	0		0	0	0	0	0
6	1	15	129	-1	102	245	21.7	31	ABaraaaaaa	-102	0	0	0		0	0	0	0	0
7	1	168	95	-1	309	309	24.4	32	ABplpappaa	309	109	0	0		0	0	0	0	0
8	1	127	248	-1	265	121	12.4	29	ABpraaappp	-122	0	0	0		0	0	0	0	0
9	1	255	243	-1	502	386	19.5	31	ABplappapp	296	190	0	0		0	0	0	0	0
10	1	147	43	-1	102	247	12.5	28	MSaaaaaa	248	153	0	0		0	0	0	0	0
11	1	43	15	-1	297	165	12.4	30	MSppppa	216	-196	0	0		0	0	0	0	0
12	1	93	80	-1	466	223	24.5	35	ABprpapppp	345	248	0	0		0	0	0	0	0
13	1	207	310	-1	191	115	17.2	25	ABpraaaaap	118	0	0	0		0	0	0	0	0
14	1	254	269	-1	437	412	17.6	31	ABplappaap	291	-1011	0	0		0	0	0	0	0
15	1	29	84	-1	158	202	5.5	26	ABarpapaaa	233	315	0	0		0	0	0	0	0
16	1	184	178	-1	97	321	17.4	30	ABalaaaalp	-124	0	0	0		0	0	0	0	0
17	1	79	166	-1	299	126	13.4	28	ABprpaappa	75	0	0	0		0	0	0	0	0
18	1	217	4	-1	285	92	12.0	25	ABpraappaa	209	-33	0	0		0	0	0	0	0
19	1	114	9	-1	134	293	8.4	27	ABalapapap	218	0	0	0		0	0	0	0	0
20	1	178	249	-1	150	312	5.6	29	ABplaapaaa	324	0	0	0		0	0	0	0	0
21	1	140	264	-1	473	127	17.3	30	ABprappaap	252	721	0	0		0	0	0	0	0
22	1	208	189	-1	143	205	12.7	28	MSpaaaaa	45	0	0	0		0	0	0	0	0
23	1	41	105	-1	546	214	16.3	31	Cpppap	283	174	0	0		0	0	0	0	0
24	1	37	83	-1	312	334	6.8	27	ABplaaappa	238	-172	0	0		0	0	0	0	0
25	1	99	30	-1	190	345	6.1	30	ABplaapaap	286	381	0	0		0	0	0	0	0
26	1	176	176	-1	263	330	17.5	29	MSappaa	292	362	0	0		0	0	0	0	0
27	1	135	220	-1	346	398	20.5	30	ABplppapaa	297	1196	0	0		0	0	0	0	0
28	1	292	157	-1	202	303	6.6	29	ABplaaaaap	278	0	0	0		0	0	0	0	0
29	1	223	214	-1	206	283	19.7	31	ABalpaaapp	159	0	0	0		0	0	0	0	0
30	1	56	22	-1	98	325	11.8	26	ABalapaapa	250	-1378	0	0		0	0	0	0	0
31	1	265	187	-1	167	135	16.6	28	ABpraaaaaa	239	822	0	0		0	0	0	0	0
32	1	287	150	-1	255	274	21.7	31	ABalpapppa	293	420	0	0		0	0	0	0	0
33	1	189	144	-1	155	157	14.9	23	ABalaappap	202	-452	0	0		0	0	0	0	0
34	1	98	79	-1	280	288	19.4	32	MSaapaaa	320	100	0	0		0	0	0	0	0
35	1	36	285	-1	303	98	20.4	32	ABprpaaaap	280	-2	0	0		0	0	0	0	0
36	1	3	6	-1	325	342	12.1	30	MSapppa	-19	0	0	0		0	0	0	0	0
37	1	110	53	-1	152	269	25.4	31	ABalpaaaap	-44	0	0	0		0	0	0	0	0
38	1	34	124	-1	139	217	8.2	29	ABalapppaa	137	0	0	0		0	0	0	0	0
39	1	227	58	-1	434	330	12.9	33	Dapp	331	1155	0	0		0	0	0	0	0
40	1	264	90	-1	311	378	10.0	30	ABplaappap	287	-454	0	0		0	0	0	0	0
41	1	198	313	-1	350	348	25.4	32	ABplpapapp	284	-933	0	0		0	0	0	0	0
42	1	162	306	-1	242	117	20.4	32	ABprpaaaaa	258	111	0	0		0	0	0	0	0
43	1	256	322	-1	169	282	6.1	26	ABplaaaaaa	266	269	0	0		0	0	0	0	0
44	1	230	203	-1	116	279	19.8	28	ABalpaapapa	198	462	0	0		0	0	0	0	0
45	1	218	233	-1	159	199	15.5	26	ABaraappaa	136	0	0	0		0	0	0	0	0
46	1	35	191	-1	273	216	21.0	32	ABarapappa	160	0	0	0		0	0	0	0	0
47	1	143	225	-1	155	256	15.5	28	ABaraapaap	-40	0	0	0		0	0	0	0	0
48	1	273	171	-1	274	223	24.5	32	ABarapapap	320	-261	0	0		0	0	0	0	0
49	1	24	8	-1	280	379	15.3	29	ABplpaappa	152	0	0	0		0	0	0	0	0
50	1	313	316	-1	459	294	13.5	33	Eplap	293	446	0	0		0	0	0	0	0
51	1	179	194	-1	173	240	6.2	30	ABarpaaaa	296	843	0	0		0	0	0	0	0
52	1	111	47	-1	349	187	10.5	31	MSppppp	266	0	0	0		0	0	0	0	0
53	1	226	247	-1	513	343	22.4	31	ABplapppap	296	-819	0	0		0	0	0	0	0
54	1	309	239	-1	448	224	10.6	37	Epra	356	267	0	0		0	0	0	0	0
55	1	315	89	-1	448	232	5.6	39	Cpaaa	392	1576	0	0		0	0	0	0	0
56	1	33	37	-1	266	382	23.4	32	ABalppappp	-43	0	0	0		0	0	0	0	0
57	1	170	17	-1	299	325	14.1	28	MSapappp	117	0	0	0		0	0	0	0	0
58	1	115	20	-1	141	217	19.2	30	ABaraaapaa	287	908	0	0		0	0	0	0	0
59	1	4	163	-1	189	137	14.3	29	ABpraaapaa	491	0	0	0		0	0	0	0	0
60	1	269	184	-1	438	380	24.5	32	ABplpppaaa	289	-265	0	0		0	0	0	0	0
61	1	215	296	-1	300	126	16.2	27	ABprpaapap	278	1606	0	0		0	0	0	0	0
62	1	250	156	-1	247	396	11.1	26	ABplaappaa	-55	0	0	0		0	0	0	0	0
63	1	64	253	-1	225	298	22.8	30	ABalpappap	306	273	0	0		0	0	0	0	0
64	1	84	56	-1	209	364	21.2	30	ABalppappa	416	0	0	0		0	0	0	0	0
65	1	222	234	-1	482	131	11.6	28	ABprappapa	266	718	0	0		0	0	0	0	0
66	1	279	188	-1	539	280	17.2	31	Eplpp	236	168	0	0		0	0	0	0	0
67	1	279	251	-1	500	286	13.4	31	Eplpa	245	171	0	0		0	0	0	0	0
68	1	271	46	-1	212	256	25.4	30	ABarapaaap	283	-549	0	0		0	0	0	0	0
69	1	145	190	-1	362	379	23.7	28	ABplppaapa	280	981	0	0		0	0	0	0	0
70	1	270	303	-1	517	147	18.7	28	ABprapppaa	265	224	0	0		0	0	0	0	0
71	1	104	118	-1	184	334	9.4	27	ABalapappp	237	723	0	0		0	0	0	0	0
72	1	156	101	-1	245	350	23.4	30	ABalpapapp	264	-880	0	0		0	0	0	0	0
73	1	284	308	-1	342	289	15.7	30	Ealpa	305	-452	0	0		0	0	0	0	0
74	1	238	82	-1	121	366	11.9	28	ABalpppaaa	253	1012	0	0		0	0	0	0	0
75	1	240	109	-1	193	305	25.6	31	ABalpapaap	309	1099	0	0		0	0	0	0	0
76	1	105	130	-1	502	143	22.2	31	ABprpppaap	126	0	0	0		0	0	0	0	0
77	1	298	139	-1	194	360	11.4	28	ABalppppap	487	0	0	0		0	0	0	0	0
78	1	263	204	-1	317	189	22.2	34	ABarapappp	11	0	0	0		0	0	0	0	0
79	1	229	339	-1	183	231	22.5	32	ABarapaapa	83	0	0	0		0	0	0	0	0
80	1	187	2	-1	415	107	18.5	30	ABprppapap	-49	0	0	0		0	0	0	0	0
81	1	327	288	-1	97	171	15.7	26	ABalaapaaa	123	0	0	0		0	0	0	0	0
82	1	68	185	-1	144	332	18.4	29	ABalpaappp	66	0	0	0		0	0	0	0	0
83	1	274	300	-1	509	127	16.1	29	ABprappapp	249	129	0	0		0	0	0	0	0
84	1	94	7	-1	184	217	12.2	31	MSpaaaap	252	0	0	0		0	0	0	0	0
85	1	122	31	-1	105	224	8.4	26	ABalappapa	211	0	0	0		0	0	0	0	0
86	1	303	88	-1	191	220	16.5	29	ABaraappap	255	-156	0	0		0	0	0	0	0
87	1	87	140	-1	131	145	13.1	28	ABalaaappr	72	0	0	0		0	0	0	0	0
88	1	305	28	-1	543	312	8.6	31	Caaapa	269	-127	0	0		0	0	0	0	0
89	1	314	241	-1	184	138	20.6	31	ABalaapapp	316	470	0	0		0	0	0	0	0
90	1	31	113	-1	211	255	6.4	31	ABarpaaap	216	786	0	0		0	0	0	0	0
91	1	224	128	-1	121	263	15.3	29	ABaraapaaa	269	-430	0	0		0	0	0	0	0
92	1	285	195	-1	402	296	6.4	30	ABarppaapa	263	858	0	0		0	0	0	0	0
93	1	112	66	-1	332	128	24.2	29	ABarappapp	441	0	0	0		0	0	0	0	0
94	1	109	33	-1	256	249	15.5	30	MSaaapp	289	143	0	0		0	0	0	0	0
95	1	14	182	-1	214	279	9.8	28	MSaaaapp	147	0	0	0		0	0	0	0	0
96	1	116	65	-1	251	161	7.2	28	ABarpappaa	157	0	0	0		0	0	0	0	0
97	1	249	16	-1	236	300	6.8	27	ABplaaaapa	246	173	0	0		0	0	0	0	0
98	1	23	103	-1	200	379	18.5	29	ABplpaaaaa	269	-139	0	0		0	0	0	0	0
99	1	88	175	-1	101	293	11.6	29	ABalapaaaa	24	0	0	0		0	0	0	0	0
100	1	38	179	-1	113	245	18.1	29	ABalpaapaa	21	0	0	0		0	0	0	0	0
101	1	17	81	-1	212	173	7.6	26	ABalappppp	261	-202	0	0		0	0	0	0	0
102	1	54	165	-1	452	149	7.4	33	ABarpppap	63	0	0	0		0	0	0	0	0
103	1	71	217	-1	158	303	14.7	26	MSapaaap	235	572	0	0		0	0	0	0	0
104	1	203	270	-1	271	112	18.6	30	ABprpaaapa	245	195	0	0		0	0	0	0	0
105	1	188	273	-1	397	170	6.2	31	ABarpppaa	397	0	0	0		0	0	0	0	0
106	1	78	275	-1	345	189	5.9	29	ABarpapppp	289	837	0	0		0	0	0	0	0
107	1	173	54	-1	134	159	18.5	32	ABalaapaap	311	640	0	0		0	0	0	0	0
108	1	26	226	-1	77	250	16.1	30	ABalaaaarl	168	0	0	0		0	0	0	0	0
109	1	239	159	-1	201	201	6.0	27	ABarpapaap	228	-300	0	0		0	0	0	0	0
110	1	320	215	-1	149	160	11.4	28	ABalaapppa	268	-258	0	0		0	0	0	0	0
111	0	13	-1	-1	319	211	15.4	24		196	-202	0	0		0	0	0	0	0
112	1	295	271	-1	113	346	15.3	28	ABalppaaap	285	112	0	0		0	0	0	0	0
113	1	331	333	-1	313	397	19.2	31	ABplppaaaa	163	0	0	0		0	0	0	0	0
114	1	216	76	-1	561	202	23.4	33	ABprappppp	329	173	0	0		0	0	0	0	0
115	1	142	340	-1	285	144	25.5	33	ABarappapa	335	0	0	0		0	0	0	0	0
116	1	185	119	-1	312	348	23.5	33	ABplpapapa	269	-102	0	0		0	0	0	0	0
117	0	310	-1	-1	512	280	24.7	29		261	-260	0	0		0	0	0	0	0
118	1	55	134	-1	79	290	15.6	28	ABalaaaala	214	0	0	0		0	0	0	0	0
119	1	251	41	-1	183	158	23.2	29	ABarapppaa	264	696	0	0		0	0	0	0	0
120	1	242	246	-1	278	198	6.4	30	ABarpapapp	253	1173	0	0		0	0	0	0	0
121	1	139	222	-1	474	365	24.5	32	ABplpppaap	292	396	0	0		0	0	0	0	0
122	1	128	23	-1	194	266	13.5	29	MSaaapaa	60	0	0	0		0	0	0	0	0
123	0	-1	-1	-1	161	374	19.1	24		201	987	0	0		0	0	0	0	0
124	1	50	152	-1	236	132	14.2	26	ABpraaappa	265	-376	0	0		0	0	0	0	0
125	1	293	207	-1	476	122	21.0	29	ABprppappp	251	556	0	0		0	0	0	0	0
126	1	81	123	-1	481	373	21.5	29	ABplapppaa	259	582	0	0		0	0	0	0	0
127	0	335	-1	-1	367	88	14.3	24		173	-179	0	0		0	0	0	0	0
128	1	154	266	-1	393	239	6.7	28	ABarppaaap	194	105	0	0		0	0	0	0	0
129	1	301	268	-1	343	232	18.2	31	MSpapaap	272	-522	0	0		0	0	0	0	0
130	1	165	231	-1	358	109	11.8	29	ABpraapppa	-3	0	0	0		0	0	0	0	0
131	1	177	154	-1	105	217	17.4	29	ABaraaaapa	241	48	0	0		0	0	0	0	0
132	1	316	73	-1	575	181	19.5	32	ABprappppa	246	0	0	0		0	0	0	0	0
133	1	169	219	-1	160	320	22.6	30	ABalpapaaa	266	-590	0	0		0	0	0	0	0
134	1	61	91	-1	197	334	22.4	30	ABalpapapa	67	0	0	0		0	0	0	0	0
135	1	62	317	-1	377	220	16.3	32	Earpa	311	446	0	0		0	0	0	0	0
136	1	281	172	-1	236	362	9.4	30	ABplaapapp	380	0	0	0		0	0	0	0	0
137	1	266	162	-1	173	173	17.9	27	MSppaaaa	218	43	0	0		0	0	0	0	0
138	1	150	48	-1	542	168	19.9	30	ABprapppap	91	0	0	0		0	0	0	0	0
139	1	192	45	-1	157	355	15.2	30	ABalpppapa	-349	0	0	0		0	0	0	0	0
140	1	120	212	-1	118	321	20.8	30	ABalpaappa	280	-22	0	0		0	0	0	0	0
141	1	45	135	-1	218	216	10.7	30	MSpaaapa	116	0	0	0		0	0	0	0	0
142	1	336	324	-1	371	151	23.8	28	ABprpapapa	183	523	0	0		0	0	0	0	0
143	1	123	211	-1	248	143	22.4	32	ABarappppa	286	660	0	0		0	0	0	0	0
144	1	302	309	-1	414	201	25.1	33	ABprpapppa	335	378	0	0		0	0	0	0	0
145	1	317	94	-1	376	219	20.5	29	MSpapapp	271	174	0	0		0	0	0	0	0
146	1	175	279	-1	344	134	21.3	30	ABprpapaap	291	482	0	0		0	0	0	0	0
147	1	233	27	-1	344	103	18.5	28	ABprppaaaa	287	472	0	0		0	0	0	0	0
148	1	221	85	-1	354	307	6.4	30	ABplaaappp	276	964	0	0		0	0	0	0	0
149	1	294	292	-1	560	152	11.1	27	ABprapappa	183	0	0	0		0	0	0	0	0
150	1	245	230	-1	168	151	7.5	29	ABpraapaaa	374	0	0	0		0	0	0	0	0
151	1	151	276	-1	525	246	24.7	27	ABplpppppp	198	46	0	0		0	0	0	0	0
152	1	237	50	-1	139	384	13.2	27	ABalpppaap	231	194	0	0		0	0	0	0	0
153	1	90	206	-1	417	127	23.3	29	ABprppaapp	256	-688	0	0		0	0	0	0	0
154	1	243	39	-1	208	178	20.4	28	MSppaaap	246	127	0	0		0	0	0	0	0
155	1	100	336	-1	498	309	6.3	37	Caaaa	371	-182	0	0		0	0	0	0	0
156	1	138	244	-1	418	172	16.4	31	Cppaaa	267	754	0	0		0	0	0	0	0
157	1	334	240	-1	507	277	22.2	30	Capppp	291	-551	0	0		0	0	0	0	0
158	1	130	151	-1	312	226	20.3	30	MSpapaaa	297	92	0	0		0	0	0	0	0
159	1	196	197	-1	273	400	18.7	28	ABplpaaapp	-7	0	0	0		0	0	0	0	0
160	1	132	161	-1	138	260	6.5	27	ABalappapp	275	-2	0	0		0	0	0	0	0
161	1	231	147	-1	205	372	8.4	28	ABplaapapa	235	1627	0	0		0	0	0	0	0
162	1	72	74	-1	569	170	16.2	29	ABprapappp	291	858	0	0		0	0	0	0	0
163	1	95	34	-1	397	100	13.4	31	ABpraapppp	240	368	0	0		0	0	0	0	0
164	1	209	104	-1	292	352	18.4	30	MSappap	-256	0	0	0		0	0	0	0	0
165	1	153	145	-1	257	127	16.7	28	ABprpaapaa	250	1067	0	0		0	0	0	0	0
166	1	149	192	-1	104	178	11.0	27	ABalaaappl	44	0	0	0		0	0	0	0	0
167	1	164	117	-1	238	281	17.5	31	ABaraapapp	287	434	0	0		0	0	0	0	0
168	1	323	59	-1	213	351	15.7	26	MSapapaa	-73	0	0	0		0	0	0	0	0
169	1	101	238	-1	220	322	13.1	27	MSapapap	238	13	0	0		0	0	0	0	0
170	1	106	142	-1	456	133	23.5	33	ABprpppaaa	279	-307	0	0		0	0	0	0	0
171	1	311	149	-1	400	297	16.4	32	Ealpp	322	-265	0	0		0	0	0	0	0
172	1	40	229	-1	216	119	18.4	30	ABpraaaapa	244	-821	0	0		0	0	0	0	0
173	1	65	312	-1	351	168	25.7	29	ABprpappap	269	816	0	0		0	0	0	0	0
174	1	22	68	-1	138	250	11.1	30	MSaaaaap	329	0	0	0		0	0	0	0	0
175	1	213	155	-1	566	189	10.5	34	ABarppppp	335	258	0	0		0	0	0	0	0
176	1	247	92	-1	511	172	7.5	32	ABarppppa	153	0	0	0		0	0	0	0	0
177	1	291	120	-1	439	259	14.4	33	Earpp	293	0	0	0		0	0	0	0	0
178	1	182	169	-1	236	391	17.8	30	ABplpaaapa	96	0	0	0		0	0	0	0	0
179	1	318	257	-1	602	252	11.7	37	Cpapa	374	482	0	0		0	0	0	0	0
180	1	204	52	-1	304	166	7.2	28	ABarpappap	197	475	0	0		0	0	0	0	0
181	1	235	328	-1	207	159	16.7	25	MSppapaa	226	165	0	0		0	0	0	0	0
182	1	321	232	-1	560	357	17.3	30	ABplapappa	295	657	0	0		0	0	0	0	0
183	1	92	107	-1	229	216	18.9	31	ABaraapppa	318	-811	0	0		0	0	0	0	0
184	1	6	40	-1	297	233	13.5	27	Earaa	196	585	0	0		0	0	0	0	0
185	1	190	111	-1	262	203	15.7	31	MSpaapap	272	-749	0	0		0	0	0	0	0
186	1	212	168	-1	322	250	6.1	36	ABarpaapp	343	103	0	0		0	0	0	0	0
187	1	201	291	-1	233	336	6.1	24	ABplaaapaa	235	111	0	0		0	0	0	0	0
188	1	332	112	-1	305	156	21.4	27	ABprpapaaa	276	254	0	0		0	0	0	0	0
189	1	183	100	-1	276	305	6.3	28	ABplaaaapp	252	354	0	0		0	0	0	0	0
190	1	47	1	-1	303	399	15.6	30	ABplpaappp	236	94	0	0		0	0	0	0	0
191	1	261	137	-1	209	141	8.6	30	ABpraapaap	331	0	0	0		0	0	0	0	0
192	1	131	97	-1	539	358	11.5	33	ABarppapp	316	-193	0	0		0	0	0	0	0
193	1	152	280	-1	590	243	21.3	33	Cpappv	265	0	0	0		0	0	0	0	0
194	1	280	10	-1	116	296	15.4	26	MSapaaaa	200	914	0	0		0	0	0	0	0
195	1	197	141	-1	133	329	11.7	27	ABalapaapp	139	0	0	0		0	0	0	0	0
196	1	214	70	-1	369	339	14.8	31	Daap	294	-616	0	0		0	0	0	0	0
197	1	163	61	-1	172	273	10.9	30	MSaaaapa	144	0	0	0		0	0	0	0	0
198	1	12	289	-1	393	349	7.7	27	ABplapaapa	164	0	0	0		0	0	0	0	0
199	1	63	274	-1	376	103	19.3	31	ABprppapaa	277	487	0	0		0	0	0	0	0
200	1	28	321	-1	597	227	15.5	29	Cpappd	274	722	0	0		0	0	0	0	0
201	1	159	5	-1	75	275	11.5	25	ABalapaaap	229	1361	0	0		0	0	0	0	0
202	1	307	281	-1	472	308	19.7	36	Capap	345	1058	0	0		0	0	0	0	0
203	1	51	304	-1	480	214	22.4	32	ABprpppppa	256	-185	0	0		0	0	0	0	0
204	1	289	254	-1	493	197	18.5	34	Cppap	340	1196	0	0		0	0	0	0	0
205	1	186	186	-1	157	355	21.5	29	ABalppapaa	158	0	0	0		0	0	0	0	0
206	1	146	334	-1	441	178	12.3	33	Dppp	315	-577	0	0		0	0	0	0	0
207	1	278	301	-1	274	180	23.8	27	ABarappaap	268	163	0	0		0	0	0	0	0
208	1	160	164	-1	302	89	17.5	30	ABprpaaapp	259	-937	0	0		0	0	0	0	0
209	1	32	272	-1	236	201	5.9	28	ABarpapapa	230	433	0	0		0	0	0	0	0
210	1	19	198	-1	231	277	13.7	28	MSaaapap	274	116	0	0		0	0	0	0	0
211	1	246	210	-1	583	314	11.7	32	Caaapp	328	227	0	0		0	0	0	0	0
212	1	1	221	-1	348	302	24.4	29	ABplpappap	213	-84	0	0		0	0	0	0	0
213	1	211	332	-1	518	216	24.8	30	ABprpppppp	306	236	0	0		0	0	0	0	0
214	1	219	26	-1	375	397	15.4	30	ABplaapppp	297	402	0	0		0	0	0	0	0
215	1	230	75	-1	174	284	18.6	27	ABalpaapapp	148	0	0	0		0	0	0	0	0
216	1	102	286	-1	412	185	20.5	35	MSpappp	342	-200	0	0		0	0	0	0	0
217	1	91	330	-1	384	327	24.4	30	ABplpapppa	256	-151	0	0		0	0	0	0	0
218	1	193	200	-1	566	344	21.2	31	ABplapappp	296	-424	0	0		0	0	0	0	0
219	1	267	29	-1	528	143	10.7	29	ABprapapaa	248	784	0	0		0	0	0	0	0
220	1	205	331	-1	571	269	23.4	32	Caappv	300	288	0	0		0	0	0	0	0
221	1	60	323	-1	363	351	9.4	29	ABplapaaap	235	2015	0	0		0	0	0	0	0
222	1	42	12	-1	222	371	12.7	28	ABalpppppa	269	-184	0	0		0	0	0	0	0
223	1	328	115	-1	196	272	23.5	28	ABalpappaa	273	351	0	0		0	0	0	0	0
224	1	171	228	-1	160	328	10.4	29	ABalapappa	232	758	0	0		0	0	0	0	0
225	1	73	60	-1	95	251	9.2	31	ABalappaa	313	0	0	0		0	0	0	0	0
226	1	144	315	-1	444	404	13.5	29	ABplappaaa	261	306	0	0		0	0	0	0	0
227	1	248	180	-1	287	128	21.8	32	ABarappppp	308	-695	0	0		0	0	0	0	0
228	1	148	86	-1	355	234	12.5	32	Earap	323	1314	0	0		0	0	0	0	0
229	1	27	160	-1	337	394	13.6	30	ABplaapppa	393	0	0	0		0	0	0	0	0
230	1	5	96	-1	102	194	13.6	28	ABalaaapar	260	1002	0	0		0	0	0	0	0
231	1	97	314	-1	309	183	27.2	33	ABprpappaa	335	-380	0	0		0	0	0	0	0
232	1	7	18	-1	408	388	10.5	29	ABplapaapp	223	0	0	0		0	0	0	0	0
233	1	30	38	-1	136	227	14.8	25	ABaraaaapp	221	-389	0	0		0	0	0	0	0
234	1	48	320	-1	546	295	24.3	31	ABplappppp	257	899	0	0		0	0	0	0	0
235	1	191	-1	-1	83	326	14.6	25	ABalppaaaa	189	0	0	0		0	0	0	0	0
236	1	296	102	-1	470	274	22.9	31	ABplpppppa	283	786	0	0		0	0	0	0	0
237	1	39	71	-1	196	329	17.8	30	MSapaap	307	-871	0	0		0	0	0	0	0
238	1	172	136	-1	285	344	22.3	30	ABplpapaap	195	0	0	0		0	0	0	0	0
239	1	125	236	-1	137	136	16.5	25	ABalaapapa	-268	0	0	0		0	0	0	0	0
240	1	80	110	-1	245	396	15.5	27	ABplpaapap	255	-172	0	0		0	0	0	0	0
241	1	333	252	-1	513	330	16.6	29	Cappap	281	-569	0	0		0	0	0	0	0
242	1	75	11	-1	329	143	7.7	29	ABarpapppa	288	-112	0	0		0	0	0	0	0
243	1	297	209	-1	355	159	8.3	27	ABprapaaaa	170	0	0	0		0	0	0	0	0
244	1	46	297	-1	266	284	11.4	31	Ealaa	413	0	0	0		0	0	0	0	0
245	1	86	121	-1	396	375	24.6	31	ABplppaapp	303	139	0	0		0	0	0	0	0
246	1	286	335	-1	549	338	24.5	32	ABplappppa	307	307	0	0		0	0	0	0	0
247	1	89	99	-1	98	286	8.7	25	ABalapapaa	222	0	0	0		0	0	0	0	0
248	1	252	311	-1	207	196	24.4	28	ABaraaappp	-31	0	0	0		0	0	0	0	0
249	1	299	138	-1	426	309	24.5	32	ABplpapppp	237	1007	0	0		0	0	0	0	0
250	1	268	62	-1	337	344	8.6	27	ABplapaaaa	235	1101	0	0		0	0	0	0	0
251	1	282	205	-1	608	279	18.5	34	Caappd	345	-814	0	0		0	0	0	0	0
252	1	2	126	-1	151	189	9.7	28	ABalapppap	558	0	0	0		0	0	0	0	0
253	1	66	32	-1	377	343	20.2	37	MSaappp	376	1163	0	0		0	0	0	0	0
254	1	117	148	-1	238	236	24.2	32	ABarapapaa	279	129	0	0		0	0	0	0	0
255	1	272	325	-1	508	384	14.0	31	ABplapapaa	65	0	0	0		0	0	0	0	0
256	1	20	265	-1	241	166	17.0	26	MSppapap	219	-723	0	0		0	0	0	0	0
257	1	228	3	-1	255	134	9.5	30	ABpraapapp	257	1322	0	0		0	0	0	0	0
258	1	49	213	-1	326	107	14.8	30	ABprpaappp	551	0	0	0		0	0	0	0	0
259	1	288	305	-1	301	273	16.8	30	MSaapaap	5	0	0	0		0	0	0	0	0
260	1	326	131	-1	275	163	18.3	27	MSppaapp	191	503	0	0		0	0	0	0	0
261	1	277	218	-1	423	345	23.0	30	ABplppppaa	252	-215	0	0		0	0	0	0	0
262	1	206	201	-1	497	314	24.9	33	ABplpppapa	287	230	0	0		0	0	0	0	0
263	1	166	287	-1	240	389	20.9	32	ABplpaaaap	295	77	0	0		0	0	0	0	0
264	1	199	14	-1	264	244	6.2	36	ABarpaapa	360	694	0	0		0	0	0	0	0
265	1	236	294	-1	225	126	11.2	28	ABpraapapa	271	-791	0	0		0	0	0	0	0
266	1	232	208	-1	459	375	9.4	34	ABarppapa	351	0	0	0		0	0	0	0	0
267	1	113	167	-1	404	122	8.4	27	ABprapaapa	207	-351	0	0		0	0	0	0	0
268	1	260	263	-1	541	140	14.9	29	ABprapapap	257	321	0	0		0	0	0	0	0
269	1	119	146	-1	474	404	16.2	29	ABplappapa	262	152	0	0		0	0	0	0	0
270	1	124	122	-1	371	319	11.2	32	MSapppp	286	0	0	0		0	0	0	0	0
271	1	241	256	-1	165	196	24.4	29	ABaraaappa	-32	0	0	0		0	0	0	0	0
272	1	161	258	-1	268	340	7.2	27	ABplaaapap	275	-425	0	0		0	0	0	0	0
273	1	257	260	-1	515	174	23.7	33	ABprpppapa	337	-94	0	0		0	0	0	0	0
274	1	155	183	-1	390	275	11.2	32	Eplaa	326	42	0	0		0	0	0	0	0
275	1	276	13	-1	477	346	15.8	29	Cappaa	274	-478	0	0		0	0	0	0	0
276	1	70	196	-1	262	319	23.9	29	ABplpapaaa	278	0	0	0		0	0	0	0	0
277	1	306	255	-1	178	135	11.8	31	ABalaapppp	20	0	0	0		0	0	0	0	0
278	1	322	36	-1	399	166	13.0	32	Dppa	316	605	0	0		0	0	0	0	0
279	1	44	21	-1	196	282	16.5	32	ABaraapapa	301	497	0	0		0	0	0	0	0
280	1	59	181	-1	444	335	6.6	30	ABarppaapp	283	1039	0	0		0	0	0	0	0
281	1	108	153	-1	332	350	16.9	31	Daaa	303	-395	0	0		0	0	0	0	0
282	1	107	78	-1	223	195	15.4	29	MSpaapaa	224	-1089	0	0		0	0	0	0	0
283	1	300	106	-1	274	232	17.8	29	ABaraapppp	241	-808	0	0		0	0	0	0	0
284	1	304	318	-1	324	103	10.9	29	ABpraappap	279	299	0	0		0	0	0	0	0
285	1	53	51	-1	182	395	13.3	29	ABalpppapp	32	0	0	0		0	0	0	0	0
286	1	180	326	-1	225	149	24.8	32	ABarapppap	295	288	0	0		0	0	0	0	0
287	1	8	174	-1	401	352	13.1	31	Dapa	260	36	0	0		0	0	0	0	0
288	1	324	329	-1	330	276	11.8	33	Ealap	136	0	0	0		0	0	0	0	0
289	1	141	158	-1	375	139	8.4	28	ABprapaaap	234	-126	0	0		0	0	0	0	0
290	1	253	235	-1	428	348	18.7	33	Capaa	334	22	0	0		0	0	0	0	0
291	1	259	202	-1	361	314	21.9	32	MSaappa	289	-610	0	0		0	0	0	0	0
292	1	103	177	-1	249	341	14.3	26	MSapappa	-75	0	0	0		0	0	0	0	0
293	1	10	282	-1	217	173	13.1	27	MSppappa	239	-398	0	0		0	0	0	0	0
294	1	82	125	-1	275	365	11.8	31	ABalpppppp	-92	0	0	0		0	0	0	0	0
295	1	181	35	-1	406	407	21.7	31	ABplppappa	297	857	0	0		0	0	0	0	0
296	1	96	299	-1	210	116	14.1	29	ABpraaapap	135	0	0	0		0	0	0	0	0
297	1	118	259	-1	241	185	24.8	31	ABarappaaa	261	67	0	0		0	0	0	0	0
298	1	330	127	-1	524	321	19.4	29	Capppa	71	0	0	0		0	0	0	0	0
299	1	262	116	-1	440	114	14.8	30	ABprappaaa	275	243	0	0		0	0	0	0	0
300	1	121	245	-1	362	274	20.6	30	MSaapapp	269	247	0	0		0	0	0	0	0
301	1	57	173	-1	380	162	16.5	30	Dpap	-7	0	0	0		0	0	0	0	0
302	1	258	19	-1	583	316	17.3	34	Caapa	337	936	0	0		0	0	0	0	0
303	1	275	77	-1	304	177	17.4	30	MSpppaa	403	0	0	0		0	0	0	0	0
304	1	167	261	-1	173	228	25.3	30	ABarapaaaa	125	0	0	0		0	0	0	0	0
305	1	76	69	-1	133	199	22.1	31	ABaraaaaap	315	0	0	0		0	0	0	0	0
306	1	319	55	-1	428	112	11.1	29	ABprapaapp	-314	0	0	0		0	0	0	0	0
307	1	69	227	-1	97	190	18.4	30	ABalaaaarr	256	-570	0	0		0	0	0	0	0
308	1	174	114	-1	534	379	16.3	29	ABplapapap	288	676	0	0		0	0	0	0	0
309	1	74	278	-1	380	121	22.7	29	ABprppaapa	267	-1335	0	0		0	0	0	0	0
310	1	134	42	-1	341	166	16.1	33	MSpppap	185	0	0	0		0	0	0	0	0
311	1	137	267	-1	386	407	19.3	32	ABplppapap	320	64	0	0		0	0	0	0	0
312	1	283	307	-1	489	233	15.0	38	Eprp	384	573	0	0		0	0	0	0	0
313	1	83	143	-1	173	224	20.2	34	ABaraaapap	240	0	0	0		0	0	0	0	0
314	1	129	63	-1	75	226	12.1	28	ABalaaapal	263	-189	0	0		0	0	0	0	0
315	1	202	250	-1	167	273	22.3	28	ABalpaaapa	345	0	0	0		0	0	0	0	0
316	1	244	302	-1	490	179	14.4	31	Cpppaa	41	0	0	0		0	0	0	0	0
317	1	325	293	-1	239	177	21.0	26	MSppaapa	198	182	0	0		0	0	0	0	0
318	1	308	216	-1	448	397	21.6	31	ABplppappp	-112	0	0	0		0	0	0	0	0
319	1	9	295	-1	354	158	13.4	29	Dpaa	278	375	0	0		0	0	0	0	0
320	1	210	44	-1	372	198	22.7	33	MSpappa	334	-778	0	0		0	0	0	0	0
321	1	157	283	-1	452	179	20.0	30	Cppaap	229	-476	0	0		0	0	0	0	0
322	1	136	199	-1	163	356	12.7	28	ABalppppaa	198	0	0	0		0	0	0	0	0
323	1	133	223	-1	455	329	24.4	31	ABplppppap	315	1822	0	0		0	0	0	0	0
324	1	126	242	-1	536	227	20.5	34	Cpppp	331	-228	0	0		0	0	0	0	0
325	1	290	57	-1	225	220	21.4	31	ABarapaapp	280	0	0	0		0	0	0	0	0
326	1	194	193	-1	444	179	23.4	32	ABprppppaa	247	118	0	0		0	0	0	0	0
327	1	21	25	-1	121	298	23.6	30	ABalpaaaaa	304	-401	0	0		0	0	0	0	0
328	1	234	262	-1	126	174	16.0	25	ABalaappaa	200	-74	0	0		0	0	0	0	0
329	1	85	132	-1	252	228	11.6	30	MSpaaapp	290	1183	0	0		0	0	0	0	0
330	1	329	298	-1	408	151	25.7	33	ABprpapapp	331	430	0	0		0	0	0	0	0
331	1	195	98	-1	221	343	26.3	35	ABalppapap	152	0	0	0		0	0	0	0	0
332	1	67	290	-1	237	99	16.1	27	ABpraaaapp	228	-302	0	0		0	0	0	0	0
333	1	18	93	-1	476	172	24.8	31	ABprppppap	269	748	0	0		0	0	0	0	0
334	1	25	49	-1	166	393	17.1	27	ABalppaapp	116	0	0	0		0	0	0	0	0
335	1	158	337	-1	435	117	20.8	29	ABprppappa	114	0	0	0		0	0	0	0	0
336	1	312	87	-1	207	385	15.5	27	ABplpaapaa	-51	0	0	0		0	0	0	0	0
337	1	16	284	-1	286	280	22.3	34	ABalpapppp	353	0	0	0		0	0	0	0	0
338	1	154	237	-1	361	226	6.5	28	ABarppaaaa	107	0	0	0		0	0	0	0	0
339	1	52	338	-1	333	403	16.4	22	ABplppaaap	113	0	0	0		0	0	0	0	0
340	0	65	-1	-1	371	150	25.2	27		188	0	0	0		0	0	0	0	0
341	0	338	-1	-1	534	185	24.0	25		23	0	0	0		0	0	0	0	0
