# Supplementary material for: The AP-2 Transcription Factor APTF-2 Is Required for Neuroblast and Epidermal Morphogenesis in Caenorhabditis elegans Embryogenesis
Source: PLoS Genet. 2016 May 13;12(5):e1006048. doi: 10.1371/journal.pgen.1006048 (PMC4866721; doi:10.1371/journal.pgen.1006048)
Supplement: S2 Text — (ZIP) [file pgen.1006048.s030.zip › nuclei/t154-nuclei]

1	1	190	231	-1	302	399	15.5	29	ABplpaappp	83	0	0	0		0	0	0	0	0
2	1	80	75	-1	414	108	18.3	30	ABprppapap	294	-108	0	0		0	0	0	0	0
3	1	257	194	-1	251	138	9.5	30	ABpraapapp	300	-214	0	0		0	0	0	0	0
4	1	18	151	-1	282	93	12.0	25	ABpraappaa	6	0	0	0		0	0	0	0	0
5	1	201	171	-1	82	279	11.5	27	ABalapaaap	242	101	0	0		0	0	0	0	0
6	1	36	226	-1	324	344	12.2	30	MSapppa	199	0	0	0		0	0	0	0	0
7	1	84	61	-1	189	219	12.2	31	MSpaaaap	313	2	0	0		0	0	0	0	0
8	1	49	116	-1	275	378	15.2	28	ABplpaappa	268	-153	0	0		0	0	0	0	0
9	1	19	161	-1	130	296	8.9	28	ABalapapap	272	165	0	0		0	0	0	0	0
10	1	194	299	-1	115	299	15.5	25	MSapaaaa	293	0	0	0		0	0	0	0	0
11	1	242	298	-1	327	142	7.5	28	ABarpapppa	253	29	0	0		0	0	0	0	0
12	1	222	287	-1	225	369	12.6	29	ABalpppppa	7	0	0	0		0	0	0	0	0
13	1	275	285	-1	475	349	15.8	29	Cappaa	296	2048	0	0		0	0	0	0	0
14	1	264	77	-1	260	244	6.2	35	ABarpaapa	356	96	0	0		0	0	0	0	0
15	1	11	150	223	298	166	12.5	31	MSppppa	127	0	0	0		0	0	0	0	0
16	1	97	23	-1	235	300	6.6	26	ABplaaaapa	334	0	0	0		0	0	0	0	0
17	1	57	263	-1	301	326	14.4	27	MSapappp	264	445	0	0		0	0	0	0	0
18	1	232	320	-1	403	388	10.5	29	ABplapaapp	273	529	0	0		0	0	0	0	0
19	1	302	233	-1	587	314	17.4	34	Caapa	314	41	0	0		0	0	0	0	0
20	1	58	117	-1	139	214	19.5	30	ABaraaapaa	272	91	0	0		0	0	0	0	0
21	1	279	244	-1	200	280	16.5	31	ABaraapapa	141	0	0	0		0	0	0	0	0
22	1	30	312	-1	100	328	12.0	27	ABalapaapa	244	194	0	0		0	0	0	0	0
23	1	122	28	-1	192	265	13.5	30	MSaaapaa	266	147	0	0		0	0	0	0	0
24	1	1	59	-1	351	243	22.7	29	MSpapapa	288	-736	0	0		0	0	0	0	0
25	1	327	42	-1	127	294	23.7	31	ABalpaaaaa	301	-357	0	0		0	0	0	0	0
26	1	214	142	-1	373	399	15.4	30	ABplaapppp	270	-231	0	0		0	0	0	0	0
27	1	147	245	-1	349	104	18.2	24	ABprppaaaa	176	-86	0	0		0	0	0	0	0
28	1	88	272	-1	541	315	8.6	32	Caaapa	-437	0	0	0		0	0	0	0	0
29	1	219	79	-1	527	150	10.7	28	ABprapapaa	168	0	0	0		0	0	0	0	0
30	1	25	278	-1	186	343	5.8	30	ABplaapaap	271	0	0	0		0	0	0	0	0
31	1	85	13	-1	106	223	8.1	27	ABalappapa	203	0	0	0		0	0	0	0	0
32	1	253	11	-1	375	343	20.4	36	MSaappp	367	52	0	0		0	0	0	0	0
33	1	94	45	-1	253	251	15.5	29	MSaaapp	116	0	0	0		0	0	0	0	0
34	1	163	112	-1	395	104	13.6	30	ABpraapppp	288	181	0	0		0	0	0	0	0
35	1	295	261	-1	407	406	22.3	30	ABplppappa	262	346	0	0		0	0	0	0	0
36	1	278	208	-1	403	167	12.6	32	Dppa	315	176	0	0		0	0	0	0	0
37	1	56	266	-1	264	383	23.5	33	ABalppappp	334	647	0	0		0	0	0	0	0
38	1	233	40	-1	134	226	15.1	24	ABaraaaapp	131	0	0	0		0	0	0	0	0
39	1	154	60	-1	208	180	20.2	27	MSppaaap	250	141	0	0		0	0	0	0	0
40	1	184	297	-1	301	230	13.4	28	Earaa	269	-679	0	0		0	0	0	0	0
41	1	119	276	-1	184	159	23.2	30	ABarapppaa	297	-585	0	0		0	0	0	0	0
42	1	310	96	-1	338	163	16.1	33	MSpppap	267	170	0	0		0	0	0	0	0
43	1	10	254	-1	107	248	12.6	29	MSaaaaaa	222	142	0	0		0	0	0	0	0
44	1	320	49	-1	373	198	22.8	34	MSpappa	335	4	0	0		0	0	0	0	0
45	1	139	119	-1	160	356	15.4	29	ABalpppapa	-98	0	0	0		0	0	0	0	0
46	1	68	159	-1	213	251	25.2	30	ABarapaaap	-24	0	0	0		0	0	0	0	0
47	1	52	243	-1	350	188	10.6	31	MSppppp	-167	0	0	0		0	0	0	0	0
48	1	138	321	-1	541	172	20.1	29	ABprapppap	245	1016	0	0		0	0	0	0	0
49	1	334	237	-1	167	387	17.6	30	ABalppaapp	70	0	0	0		0	0	0	0	0
50	1	152	156	-1	145	390	13.3	27	ABalpppaap	-448	0	0	0		0	0	0	0	0
51	1	285	214	-1	185	397	13.4	28	ABalpppapp	339	0	0	0		0	0	0	0	0
52	1	180	310	-1	302	165	7.0	28	ABarpappap	213	1419	0	0		0	0	0	0	0
53	1	37	113	-1	156	267	25.4	30	ABalpaaaap	-205	0	0	0		0	0	0	0	0
54	1	107	327	-1	135	161	18.8	32	ABalaapaap	12	0	0	0		0	0	0	0	0
55	1	306	174	-1	428	111	11.2	29	ABprapaapp	261	-48	0	0		0	0	0	0	0
56	1	64	69	-1	212	360	21.4	30	ABalppappa	-166	0	0	0		0	0	0	0	0
57	1	325	56	-1	228	221	21.4	32	ABarapaapp	301	-352	0	0		0	0	0	0	0
58	1	39	271	-1	431	333	13.1	34	Dapp	-37	0	0	0		0	0	0	0	0
59	1	168	76	-1	217	354	15.7	25	MSapapaa	287	0	0	0		0	0	0	0	0
60	1	225	1	-1	100	253	9.4	31	ABalappaa	293	-202	0	0		0	0	0	0	0
61	1	197	212	-1	171	277	11.0	29	MSaaaapa	179	0	0	0		0	0	0	0	0
62	1	250	155	-1	335	342	8.5	27	ABplapaaaa	242	479	0	0		0	0	0	0	0
63	1	314	4	-1	78	232	12.3	29	ABalaaapal	261	-180	0	0		0	0	0	0	0
64	0	117	-1	-1	511	282	24.7	29		289	867	0	0		0	0	0	0	0
65	1	96	100	-1	248	162	7.0	27	ABarpappaa	143	0	0	0		0	0	0	0	0
66	1	93	219	-1	332	128	24.5	30	ABarappapp	300	-572	0	0		0	0	0	0	0
67	0	111	-1	-1	327	212	15.2	24		221	-128	0	0		0	0	0	0	0
68	1	174	184	-1	140	248	11.3	29	MSaaaaap	-185	0	0	0		0	0	0	0	0
69	1	305	189	-1	132	201	22.3	31	ABaraaaaap	304	-596	0	0		0	0	0	0	0
70	1	196	187	-1	368	338	14.9	30	Daap	302	-125	0	0		0	0	0	0	0
71	1	237	232	-1	203	328	18.3	30	MSapaap	239	197	0	0		0	0	0	0	0
72	1	3	238	-1	322	275	20.7	27	MSaapapa	233	-247	0	0		0	0	0	0	0
73	1	132	109	-1	577	180	19.3	31	ABprappppa	-23	0	0	0		0	0	0	0	0
74	1	162	25	-1	569	166	16.2	29	ABprapappp	-155	0	0	0		0	0	0	0	0
75	1	215	16	-1	174	281	18.4	28	ABalpaapapp	171	0	0	0		0	0	0	0	0
76	1	114	143	-1	564	203	23.4	31	ABprappppp	276	34	0	0		0	0	0	0	0
77	1	303	319	-1	306	177	17.5	32	MSpppaa	151	0	0	0		0	0	0	0	0
78	1	282	200	-1	226	196	15.6	27	MSpaapaa	252	1091	0	0		0	0	0	0	0
79	1	34	314	-1	278	288	19.4	32	MSaapaaa	304	708	0	0		0	0	0	0	0
80	1	12	304	-1	462	225	24.4	33	ABprpapppp	270	-87	0	0		0	0	0	0	0
81	1	101	88	-1	205	174	7.4	26	ABalappppp	221	422	0	0		0	0	0	0	0
82	1	74	47	-1	121	371	12.2	28	ABalpppaaa	263	-607	0	0		0	0	0	0	0
83	1	24	110	-1	310	333	7.0	28	ABplaaappa	255	1088	0	0		0	0	0	0	0
84	1	15	172	-1	158	200	5.6	27	ABarpapaaa	266	1459	0	0		0	0	0	0	0
85	1	148	129	-1	351	308	6.3	29	ABplaaappp	31	0	0	0		0	0	0	0	0
86	1	228	256	-1	357	232	12.5	32	Earap	276	-283	0	0		0	0	0	0	0
87	1	336	280	-1	206	383	15.5	28	ABplpaapaa	165	0	0	0		0	0	0	0	0
88	1	86	209	-1	192	220	16.4	30	ABaraappap	445	0	0	0		0	0	0	0	0
89	1	55	328	-1	448	234	5.6	38	Cpaaa	388	386	0	0		0	0	0	0	0
90	1	40	22	-1	307	381	10.2	30	ABplaappap	307	0	0	0		0	0	0	0	0
91	1	134	111	-1	197	335	22.9	32	ABalpapapa	83	0	0	0		0	0	0	0	0
92	1	176	164	-1	509	175	7.4	33	ABarppppa	304	-158	0	0		0	0	0	0	0
93	1	333	195	-1	476	174	25.2	31	ABprppppap	304	462	0	0		0	0	0	0	0
94	1	145	34	-1	372	215	20.1	30	MSpapapp	258	421	0	0		0	0	0	0	0
95	1	7	30	-1	308	312	24.1	31	ABplpappaa	257	107	0	0		0	0	0	0	0
96	1	230	120	-1	102	196	14.1	29	ABalaaapar	346	0	0	0		0	0	0	0	0
97	1	192	144	-1	538	365	11.6	34	ABarppapp	312	117	0	0		0	0	0	0	0
98	1	331	27	-1	223	345	25.7	32	ABalppapap	274	156	0	0		0	0	0	0	0
99	1	247	103	-1	97	285	8.6	26	ABalapapaa	544	0	0	0		0	0	0	0	0
100	1	189	5	-1	280	304	6.1	28	ABplaaaapp	393	0	0	0		0	0	0	0	0
101	1	72	124	-1	249	351	23.3	29	ABalpapapp	22	0	0	0		0	0	0	0	0
102	1	236	330	-1	471	276	22.9	31	ABplpppppa	305	72	0	0		0	0	0	0	0
103	1	98	193	-1	202	378	18.5	30	ABplpaaaaa	250	-879	0	0		0	0	0	0	0
104	1	164	173	-1	291	354	18.4	30	MSappap	6	0	0	0		0	0	0	0	0
105	1	23	281	-1	546	208	16.0	31	Cpppap	293	-113	0	0		0	0	0	0	0
106	1	283	176	-1	276	233	17.9	28	ABaraapppp	248	98	0	0		0	0	0	0	0
107	1	183	146	-1	234	217	18.5	31	ABaraapppa	9	0	0	0		0	0	0	0	0
108	0	123	-1	-1	166	372	19.9	23		-258	0	0	0		0	0	0	0	0
109	1	75	66	-1	194	301	25.5	32	ABalpapaap	284	138	0	0		0	0	0	0	0
110	1	240	54	-1	246	399	15.4	28	ABplpaapap	269	183	0	0		0	0	0	0	0
111	1	185	247	-1	264	200	15.5	30	MSpaapap	298	-1014	0	0		0	0	0	0	0
112	1	188	325	-1	307	149	21.2	28	ABprpapaaa	251	335	0	0		0	0	0	0	0
113	1	90	3	217	209	255	6.6	30	ABarpaaap	136	0	0	0		0	0	0	0	0
114	1	308	26	-1	534	382	16.7	29	ABplapapap	198	0	0	0		0	0	0	0	0
115	1	223	339	-1	196	274	23.0	28	ABalpappaa	257	-205	0	0		0	0	0	0	0
116	1	299	55	-1	442	114	14.5	30	ABprappaaa	267	254	0	0		0	0	0	0	0
117	1	167	322	-1	238	283	17.5	29	ABaraapapp	-197	0	0	0		0	0	0	0	0
118	1	71	160	-1	185	328	9.4	26	ABalapappp	252	-617	0	0		0	0	0	0	0
119	1	116	334	-1	313	349	23.2	32	ABplpapapa	263	-1058	0	0		0	0	0	0	0
120	1	177	140	-1	439	262	14.5	33	Earpp	334	125	0	0		0	0	0	0	0
121	1	245	250	-1	397	375	24.6	30	ABplppaapp	256	63	0	0		0	0	0	0	0
122	1	270	82	-1	366	318	10.9	32	MSapppp	255	0	0	0		0	0	0	0	0
123	1	126	332	-1	480	368	21.6	31	ABplapppaa	278	261	0	0		0	0	0	0	0
124	1	38	7	-1	142	217	8.5	28	ABalapppaa	-29	0	0	0		0	0	0	0	0
125	1	294	118	-1	273	364	11.7	32	ABalpppppp	139	0	0	0		0	0	0	0	0
126	1	252	305	-1	156	188	10.1	29	ABalapppap	278	856	0	0		0	0	0	0	0
127	1	298	309	-1	523	325	19.4	29	Capppa	238	-18	0	0		0	0	0	0	0
128	1	91	58	-1	119	262	15.5	30	ABaraapaaa	215	0	0	0		0	0	0	0	0
129	1	6	91	-1	105	243	22.1	31	ABaraaaaaa	-530	0	0	0		0	0	0	0	0
130	1	76	19	-1	500	143	22.1	31	ABprpppaap	33	0	0	0		0	0	0	0	0
131	1	260	241	-1	274	160	18.3	26	MSppaapp	255	-32	0	0		0	0	0	0	0
132	1	329	70	-1	255	228	11.6	30	MSpaaapp	303	643	0	0		0	0	0	0	0
133	1	5	106	-1	172	176	8.1	28	ABalappppa	-36	0	0	0		0	0	0	0	0
134	1	118	6	-1	78	293	15.8	27	ABalaaaala	179	0	0	0		0	0	0	0	0
135	1	141	139	-1	219	220	10.5	29	MSpaaapa	108	0	0	0		0	0	0	0	0
136	1	238	260	-1	285	349	22.3	29	ABplpapaap	-128	0	0	0		0	0	0	0	0
137	1	191	33	-1	208	144	8.4	29	ABpraapaap	42	0	0	0		0	0	0	0	0
138	1	249	52	-1	425	309	24.4	31	ABplpapppp	-158	0	0	0		0	0	0	0	0
139	1	77	248	-1	193	367	10.9	28	ABalppppap	115	0	0	0		0	0	0	0	0
140	1	87	78	-1	126	147	13.4	27	ABalaaappr	233	362	0	0		0	0	0	0	0
141	1	195	158	-1	134	332	11.9	27	ABalapaapp	156	0	0	0		0	0	0	0	0
142	1	170	301	-1	457	134	23.5	33	ABprpppaaa	270	-1250	0	0		0	0	0	0	0
143	1	313	196	-1	173	227	20.1	33	ABaraaapap	321	0	0	0		0	0	0	0	0
144	1	33	105	-1	154	160	15.1	24	ABalaappap	206	163	0	0		0	0	0	0	0
145	1	165	228	-1	257	123	16.8	28	ABprpaapaa	237	427	0	0		0	0	0	0	0
146	1	269	167	-1	473	406	16.3	30	ABplappapa	281	109	0	0		0	0	0	0	0
147	1	161	36	-1	204	373	8.3	29	ABplaapapa	265	64	0	0		0	0	0	0	0
148	1	254	262	-1	239	235	24.2	30	ABarapapaa	180	0	0	0		0	0	0	0	0
149	1	171	236	-1	394	296	16.4	32	Ealpp	322	-1052	0	0		0	0	0	0	0
150	1	32	132	-1	253	277	21.6	31	ABalpapppa	107	0	0	0		0	0	0	0	0
151	1	158	235	-1	314	225	20.5	31	MSpapaaa	309	638	0	0		0	0	0	0	0
152	1	124	73	-1	234	134	14.0	26	ABpraaappa	247	-81	0	0		0	0	0	0	0
153	1	281	102	-1	334	354	16.7	30	Daaa	273	-107	0	0		0	0	0	0	0
154	1	131	179	-1	109	217	17.8	27	ABaraaaapa	270	658	0	0		0	0	0	0	0
155	1	175	83	-1	566	189	10.0	34	ABarppppp	329	-313	0	0		0	0	0	0	0
156	1	62	123	-1	242	397	10.7	26	ABplaappaa	243	0	0	0		0	0	0	0	0
157	1	28	224	-1	200	305	6.5	29	ABplaaaaap	234	56	0	0		0	0	0	0	0
158	1	289	295	-1	376	142	8.2	28	ABprapaaap	251	413	0	0		0	0	0	0	0
159	1	109	294	-1	203	203	5.9	27	ABarpapaap	247	-299	0	0		0	0	0	0	0
160	1	229	32	-1	335	396	13.4	30	ABplaapppa	659	0	0	0		0	0	0	0	0
161	1	160	234	-1	138	260	6.6	26	ABalappapp	-3	0	0	0		0	0	0	0	0
162	1	137	313	-1	177	175	17.9	27	MSppaaaa	42	0	0	0		0	0	0	0	0
163	1	59	253	-1	185	134	14.3	30	ABpraaapaa	-132	0	0	0		0	0	0	0	0
164	1	208	53	-1	301	89	17.5	30	ABprpaaapp	317	0	0	0		0	0	0	0	0
165	1	102	138	-1	451	149	7.5	33	ABarpppap	335	-330	0	0		0	0	0	0	0
166	1	17	222	-1	298	123	13.4	29	ABprpaappa	249	-357	0	0		0	0	0	0	0
167	1	267	220	-1	403	124	8.6	25	ABprapaapa	223	1219	0	0		0	0	0	0	0
168	1	186	51	-1	321	251	6.2	36	ABarpaapp	77	0	0	0		0	0	0	0	0
169	1	178	166	-1	234	393	17.7	29	ABplpaaapa	258	427	0	0		0	0	0	0	0
170	0	127	-1	-1	364	97	13.7	22		162	-176	0	0		0	0	0	0	0
171	1	48	18	-1	272	222	24.2	31	ABarapapap	182	0	0	0		0	0	0	0	0
172	1	136	48	-1	233	357	9.1	30	ABplaapapp	114	0	0	0		0	0	0	0	0
173	1	301	307	-1	378	164	16.3	31	Dpap	311	617	0	0		0	0	0	0	0
174	1	287	145	-1	396	352	13.1	31	Dapa	276	970	0	0		0	0	0	0	0
175	1	99	9	-1	101	299	11.8	28	ABalapaaaa	-280	0	0	0		0	0	0	0	0
176	1	26	335	-1	266	330	17.7	29	MSappaa	278	291	0	0		0	0	0	0	0
177	1	292	202	-1	249	340	14.5	26	MSapappa	232	-846	0	0		0	0	0	0	0
178	1	16	95	-1	101	325	17.5	29	ABalaaaalp	583	0	0	0		0	0	0	0	0
179	1	100	153	-1	115	247	18.6	31	ABalpaapaa	276	654	0	0		0	0	0	0	0
180	1	227	126	-1	287	123	22.2	32	ABarappppp	300	-617	0	0		0	0	0	0	0
181	1	280	86	-1	442	341	6.7	30	ABarppaapp	275	71	0	0		0	0	0	0	0
182	1	95	154	-1	212	282	9.7	28	MSaaaapp	261	-522	0	0		0	0	0	0	0
183	1	274	74	-1	387	275	11.2	32	Eplaa	304	408	0	0		0	0	0	0	0
184	1	60	323	-1	440	379	24.6	32	ABplpppaaa	311	873	0	0		0	0	0	0	0
185	1	82	2	-1	142	332	18.8	29	ABalpaappp	31	0	0	0		0	0	0	0	0
186	1	205	277	-1	154	355	21.6	30	ABalppapaa	353	0	0	0		0	0	0	0	0
187	1	31	324	-1	168	137	16.7	27	ABpraaaaaa	251	197	0	0		0	0	0	0	0
188	1	66	89	-1	541	285	17.5	32	Eplpp	317	267	0	0		0	0	0	0	0
189	1	22	35	-1	149	207	12.7	27	MSpaaaaa	280	132	0	0		0	0	0	0	0
190	1	69	326	-1	362	381	23.4	30	ABplppaapa	259	692	0	0		0	0	0	0	0
191	1	46	141	-1	274	214	20.7	32	ABarapappa	268	-468	0	0		0	0	0	0	0
192	1	166	62	-1	101	180	11.7	29	ABalaaappl	348	0	0	0		0	0	0	0	0
193	1	326	286	-1	446	175	23.4	30	ABprppppaa	255	-192	0	0		0	0	0	0	0
194	1	51	169	-1	172	239	6.3	31	ABarpaaaa	169	0	0	0		0	0	0	0	0
195	1	92	85	-1	400	301	6.4	28	ABarppaapa	273	523	0	0		0	0	0	0	0
196	1	276	46	-1	261	321	24.1	29	ABplpapaaa	259	254	0	0		0	0	0	0	0
197	1	159	24	-1	271	399	18.5	29	ABplpaaapp	-248	0	0	0		0	0	0	0	0
198	1	210	72	-1	230	277	13.5	29	MSaaapap	269	358	0	0		0	0	0	0	0
199	1	322	181	-1	162	361	12.5	28	ABalppppaa	281	214	0	0		0	0	0	0	0
200	1	218	292	-1	567	342	21.1	32	ABplapappp	308	-232	0	0		0	0	0	0	0
201	1	262	289	-1	498	314	24.8	33	ABplpppapa	285	-83	0	0		0	0	0	0	0
202	1	291	31	-1	358	314	21.5	30	MSaappa	224	389	0	0		0	0	0	0	0
203	1	44	71	-1	114	280	20.2	28	ABalpaapapa	110	0	0	0		0	0	0	0	0
204	1	78	177	-1	318	186	21.8	34	ABarapappp	206	0	0	0		0	0	0	0	0
205	1	251	210	-1	607	275	18.4	34	Caappd	336	100	0	0		0	0	0	0	0
206	1	153	342	-1	419	124	23.2	29	ABprppaapp	252	-371	0	0		0	0	0	0	0
207	1	125	98	-1	474	123	20.5	29	ABprppappp	246	-384	0	0		0	0	0	0	0
208	1	266	114	-1	458	379	9.7	34	ABarppapa	345	43	0	0		0	0	0	0	0
209	1	243	197	-1	353	161	8.3	27	ABprapaaaa	220	506	0	0		0	0	0	0	0
210	1	211	255	-1	581	314	11.4	32	Caaapp	-511	0	0	0		0	0	0	0	0
211	1	143	127	-1	243	139	22.5	33	ABarappppa	311	379	0	0		0	0	0	0	0
212	1	140	188	-1	116	317	21.2	32	ABalpaappa	254	-21	0	0		0	0	0	0	0
213	1	258	198	-1	323	104	14.6	30	ABprpaappp	246	0	0	0		0	0	0	0	0
214	1	29	92	-1	208	279	19.7	30	ABalpaaapp	293	-123	0	0		0	0	0	0	0
215	1	110	215	-1	143	160	11.7	28	ABalaapppa	264	509	0	0		0	0	0	0	0
216	1	318	291	-1	447	400	21.6	30	ABplppappp	279	203	0	0		0	0	0	0	0
217	1	103	14	-1	156	307	14.8	25	MSapaaap	235	-196	0	0		0	0	0	0	0
218	1	261	29	-1	423	344	23.3	30	ABplppppaa	290	672	0	0		0	0	0	0	0
219	1	133	175	-1	163	317	22.6	31	ABalpapaaa	65	0	0	0		0	0	0	0	0
220	1	27	279	-1	343	400	20.4	30	ABplppapaa	256	695	0	0		0	0	0	0	0
221	1	212	191	-1	349	304	24.5	29	ABplpappap	255	1514	0	0		0	0	0	0	0
222	1	121	225	-1	479	367	24.4	33	ABplpppaap	267	1022	0	0		0	0	0	0	0
223	1	323	206	-1	457	332	24.3	31	ABplppppap	264	503	0	0		0	0	0	0	0
224	1	2	57	-1	262	179	10.8	27	MSppappp	225	744	0	0		0	0	0	0	0
225	1	47	41	-1	152	257	15.6	29	ABaraapaap	39	0	0	0		0	0	0	0	0
226	1	108	115	-1	77	250	16.2	29	ABalaaaarl	161	0	0	0		0	0	0	0	0
227	1	307	163	-1	97	191	19.0	30	ABalaaaarr	249	-578	0	0		0	0	0	0	0
228	1	224	97	-1	156	334	9.6	28	ABalapappa	256	1109	0	0		0	0	0	0	0
229	1	172	162	-1	214	120	18.6	30	ABpraaaapa	264	430	0	0		0	0	0	0	0
230	1	150	80	-1	163	149	8.1	30	ABpraapaaa	245	698	0	0		0	0	0	0	0
231	1	130	242	-1	357	113	11.5	29	ABpraapppa	77	0	0	0		0	0	0	0	0
232	1	182	190	-1	561	358	17.4	31	ABplapappa	275	368	0	0		0	0	0	0	0
233	1	45	8	-1	159	203	15.5	27	ABaraappaa	246	575	0	0		0	0	0	0	0
234	1	65	65	-1	485	133	11.4	28	ABprappapa	246	1055	0	0		0	0	0	0	0
235	1	290	192	-1	427	350	18.4	33	Capaa	336	134	0	0		0	0	0	0	0
236	1	239	128	-1	139	136	16.7	24	ABalaapapa	33	0	0	0		0	0	0	0	0
237	1	338	17	-1	355	226	6.6	27	ABarppaaaa	101	0	0	0		0	0	0	0	0
238	1	169	240	-1	218	323	12.9	27	MSapapap	12	0	0	0		0	0	0	0	0
239	1	54	203	-1	450	228	11.2	37	Epra	378	22	0	0		0	0	0	0	0
240	1	157	131	-1	509	280	22.5	29	Capppp	480	0	0	0		0	0	0	0	0
241	1	89	38	-1	181	139	20.5	31	ABalaapapp	92	0	0	0		0	0	0	0	0
242	1	324	99	-1	538	227	20.4	34	Cpppp	348	-631	0	0		0	0	0	0	0
243	1	9	290	-1	501	385	19.6	31	ABplappapp	294	510	0	0		0	0	0	0	0
244	1	156	108	-1	416	175	16.5	30	Cppaaa	288	766	0	0		0	0	0	0	0
245	1	300	268	-1	360	274	20.6	30	MSaapapp	295	735	0	0		0	0	0	0	0
246	1	120	81	-1	279	196	6.4	29	ABarpapapp	209	0	0	0		0	0	0	0	0
247	1	53	282	-1	515	341	22.4	30	ABplapppap	250	-820	0	0		0	0	0	0	0
248	1	8	270	-1	264	126	12.4	29	ABpraaappp	184	0	0	0		0	0	0	0	0
249	1	20	275	-1	145	307	5.7	29	ABplaapaaa	292	748	0	0		0	0	0	0	0
250	1	315	134	-1	165	273	22.3	28	ABalpaaapa	274	0	0	0		0	0	0	0	0
251	1	67	300	-1	495	291	13.2	31	Eplpa	264	1117	0	0		0	0	0	0	0
252	1	241	315	-1	515	329	16.5	29	Cappap	295	236	0	0		0	0	0	0	0
253	1	63	12	-1	223	296	23.1	30	ABalpappap	94	0	0	0		0	0	0	0	0
254	1	204	211	-1	496	197	18.3	34	Cppap	319	-105	0	0		0	0	0	0	0
255	1	277	63	-1	175	140	11.7	30	ABalaapppp	-56	0	0	0		0	0	0	0	0
256	1	271	264	-1	167	192	24.3	28	ABaraaappa	-6	0	0	0		0	0	0	0	0
257	1	179	229	-1	596	248	11.4	36	Cpapa	364	119	0	0		0	0	0	0	0
258	1	272	10	-1	268	339	7.2	27	ABplaaapap	93	0	0	0		0	0	0	0	0
259	1	297	207	-1	242	184	24.6	31	ABarappaaa	235	-228	0	0		0	0	0	0	0
260	1	273	201	-1	517	176	23.6	35	ABprpppapa	381	0	0	0		0	0	0	0	0
261	1	304	44	-1	174	227	24.8	30	ABarapaaaa	16	0	0	0		0	0	0	0	0
262	1	328	227	-1	125	176	16.4	26	ABalaappaa	194	866	0	0		0	0	0	0	0
263	1	268	182	-1	541	140	15.2	29	ABprapapap	248	1578	0	0		0	0	0	0	0
264	1	21	157	-1	471	128	16.8	30	ABprappaap	321	0	0	0		0	0	0	0	0
265	1	256	180	-1	242	165	17.2	26	MSppapap	198	-1354	0	0		0	0	0	0	0
266	1	128	21	-1	398	248	7.0	29	ABarppaaap	240	101	0	0		0	0	0	0	0
267	1	311	259	-1	385	406	19.4	30	ABplppapap	-112	0	0	0		0	0	0	0	0
268	1	129	93	-1	341	232	18.2	31	MSpapaap	318	34	0	0		0	0	0	0	0
269	1	14	258	-1	435	411	18.1	30	ABplappaap	177	0	0	0		0	0	0	0	0
270	1	104	101	-1	268	109	18.7	30	ABprpaaapa	256	526	0	0		0	0	0	0	0
271	1	112	302	-1	120	353	15.5	29	ABalppaaap	-69	0	0	0		0	0	0	0	0
272	1	209	249	-1	234	202	6.2	28	ABarpapapa	250	743	0	0		0	0	0	0	0
273	1	105	185	-1	396	178	6.2	30	ABarpppaa	285	-866	0	0		0	0	0	0	0
274	1	199	170	-1	378	106	19.4	32	ABprppapaa	293	-401	0	0		0	0	0	0	0
275	1	106	273	-1	345	189	6.1	29	ABarpapppp	-156	0	0	0		0	0	0	0	0
276	1	151	199	-1	524	252	25.3	31	ABplpppppp	298	-969	0	0		0	0	0	0	0
277	0	235	-1	-1	90	332	15.1	26		210	0	0	0		0	0	0	0	0
278	1	309	133	-1	382	124	23.1	29	ABprppaapa	251	-131	0	0		0	0	0	0	0
279	1	146	274	-1	344	130	21.3	30	ABprpapaap	175	0	0	0		0	0	0	0	0
280	1	193	130	-1	593	242	21.2	33	Cpappv	329	733	0	0		0	0	0	0	0
281	1	202	317	-1	469	308	19.7	36	Capap	362	-125	0	0		0	0	0	0	0
282	1	293	257	-1	217	173	13.3	27	MSppappa	-61	0	0	0		0	0	0	0	0
283	1	321	316	-1	455	186	19.9	29	Cppaap	99	0	0	0		0	0	0	0	0
284	1	337	104	-1	287	282	22.4	35	ABalpapppp	317	719	0	0		0	0	0	0	0
285	1	35	87	-1	306	97	20.3	33	ABprpaaaap	-287	0	0	0		0	0	0	0	0
286	1	216	267	-1	412	190	20.6	36	MSpappp	335	863	0	0		0	0	0	0	0
287	1	263	84	-1	243	394	21.1	31	ABplpaaaap	84	0	0	0		0	0	0	0	0
288	1	81	183	-1	97	173	16.2	26	ABalaapaaa	127	0	0	0		0	0	0	0	0
289	1	198	149	-1	392	350	7.8	26	ABplapaapa	235	-96	0	0		0	0	0	0	0
290	1	332	68	-1	235	102	16.0	27	ABpraaaapp	262	644	0	0		0	0	0	0	0
291	1	187	136	-1	234	334	6.1	24	ABplaaapaa	209	-156	0	0		0	0	0	0	0
292	1	149	50	-1	561	155	10.8	27	ABprapappa	202	0	0	0		0	0	0	0	0
293	1	317	90	-1	243	178	21.1	26	MSppaapa	204	-143	0	0		0	0	0	0	0
294	1	265	251	-1	219	130	11.0	28	ABpraapapa	144	0	0	0		0	0	0	0	0
295	1	319	204	-1	353	162	13.1	29	Dpaa	19	0	0	0		0	0	0	0	0
296	1	61	186	-1	296	119	16.3	27	ABprpaapap	343	0	0	0		0	0	0	0	0
297	1	244	284	-1	265	283	11.6	31	Ealaa	301	58	0	0		0	0	0	0	0
298	1	330	318	-1	411	151	25.4	33	ABprpapapp	261	-164	0	0		0	0	0	0	0
299	1	296	94	-1	209	118	14.4	27	ABpraaapap	153	0	0	0		0	0	0	0	0
300	1	83	121	-1	507	127	16.0	30	ABprappapp	280	-89	0	0		0	0	0	0	0
301	1	207	239	-1	274	181	23.8	28	ABarappaap	185	0	0	0		0	0	0	0	0
302	1	316	283	-1	494	177	14.5	31	Cpppaa	286	324	0	0		0	0	0	0	0
303	1	70	213	-1	522	148	18.8	28	ABprapppaa	269	-402	0	0		0	0	0	0	0
304	1	203	67	-1	483	219	22.2	32	ABprpppppa	303	-188	0	0		0	0	0	0	0
305	1	259	216	-1	303	273	17.1	31	MSaapaap	288	214	0	0		0	0	0	0	0
306	1	42	333	-1	241	121	20.4	33	ABprpaaaaa	113	0	0	0		0	0	0	0	0
307	1	312	64	-1	492	239	15.3	37	Eprp	-59	0	0	0		0	0	0	0	0
308	1	73	205	-1	338	285	15.6	31	Ealpa	260	486	0	0		0	0	0	0	0
309	1	144	293	-1	416	203	24.5	33	ABprpapppa	331	-532	0	0		0	0	0	0	0
310	1	13	230	-1	191	116	17.2	26	ABpraaaaap	127	0	0	0		0	0	0	0	0
311	1	248	218	-1	208	195	23.9	28	ABaraaappp	273	217	0	0		0	0	0	0	0
312	1	173	135	-1	348	174	25.6	29	ABprpappap	249	-200	0	0		0	0	0	0	0
313	1	41	152	-1	350	351	25.4	32	ABplpapapp	329	1378	0	0		0	0	0	0	0
314	1	231	329	-1	309	189	25.6	34	ABprpappaa	336	-658	0	0		0	0	0	0	0
315	1	226	168	-1	439	405	13.6	29	ABplappaaa	12	0	0	0		0	0	0	0	0
316	1	50	15	-1	455	298	13.2	33	Eplap	-95	0	0	0		0	0	0	0	0
317	1	135	39	-1	376	218	16.4	31	Earpa	28	0	0	0		0	0	0	0	0
318	1	284	122	-1	322	104	10.7	29	ABpraappap	286	587	0	0		0	0	0	0	0
319	0	142	-1	-1	373	161	22.0	26		-4	0	0	0		0	0	0	0	0
320	1	234	221	-1	547	295	24.3	31	ABplappppp	302	539	0	0		0	0	0	0	0
321	1	200	178	-1	597	219	15.3	29	Cpappd	291	1478	0	0		0	0	0	0	0
322	1	43	43	-1	169	283	6.2	26	ABplaaaaaa	247	-21	0	0		0	0	0	0	0
323	1	221	107	-1	359	353	9.7	28	ABplapaaap	259	-174	0	0		0	0	0	0	0
324	1	142	252	-1	374	148	24.7	28	ABprpapapa	185	322	0	0		0	0	0	0	0
325	1	255	288	-1	508	384	14.4	31	ABplapapaa	265	-520	0	0		0	0	0	0	0
326	1	286	269	-1	226	153	25.2	32	ABarapppap	323	-236	0	0		0	0	0	0	0
327	1	4	165	-1	540	248	7.1	35	Cpaap	352	-372	0	0		0	0	0	0	0
328	1	181	303	-1	208	160	16.7	25	MSppapaa	196	1113	0	0		0	0	0	0	0
329	1	288	148	-1	326	273	11.7	33	Ealap	29	0	0	0		0	0	0	0	0
330	1	217	37	-1	388	328	24.5	29	ABplpapppa	229	1091	0	0		0	0	0	0	0
331	1	220	306	-1	575	271	23.3	30	Caappv	289	-956	0	0		0	0	0	0	0
332	1	213	246	-1	518	219	25.0	31	ABprpppppp	316	-317	0	0		0	0	0	0	0
333	1	113	265	-1	313	396	18.5	30	ABplppaaaa	259	-775	0	0		0	0	0	0	0
334	1	206	331	-1	446	179	12.4	32	Dppp	321	-365	0	0		0	0	0	0	0
335	1	246	296	-1	547	337	24.4	32	ABplappppa	310	-381	0	0		0	0	0	0	0
336	1	155	125	-1	498	313	6.5	36	Caaaa	361	299	0	0		0	0	0	0	0
337	1	335	340	-1	435	120	20.4	30	ABprppappa	-70	0	0	0		0	0	0	0	0
338	1	339	337	-1	332	407	16.4	22	ABplppaaap	112	0	0	0		0	0	0	0	0
339	1	79	308	-1	183	229	22.3	33	ABarapaapa	-231	0	0	0		0	0	0	0	0
340	1	115	338	-1	284	147	25.4	34	ABarappapa	202	0	0	0		0	0	0	0	0
