# Supplementary material for: The AP-2 Transcription Factor APTF-2 Is Required for Neuroblast and Epidermal Morphogenesis in Caenorhabditis elegans Embryogenesis
Source: PLoS Genet. 2016 May 13;12(5):e1006048. doi: 10.1371/journal.pgen.1006048 (PMC4866721; doi:10.1371/journal.pgen.1006048)
Supplement: S2 Text — (ZIP) [file pgen.1006048.s030.zip › nuclei/t155-nuclei]

1	1	60	304	-1	101	250	9.6	32	ABalappaa	-117	0	0	0		0	0	0	0	0
2	1	185	8	-1	139	334	19.1	30	ABalpaappp	269	-269	0	0		0	0	0	0	0
3	1	113	267	-1	228	261	6.4	27	ABarpaaapp	192	115	0	0		0	0	0	0	0
4	1	63	13	-1	79	234	12.5	29	ABalaaapal	135	0	0	0		0	0	0	0	0
5	1	100	274	-1	282	302	6.3	27	ABplaaaapp	225	700	0	0		0	0	0	0	0
6	1	134	163	-1	80	293	16.2	29	ABalaaaala	253	-148	0	0		0	0	0	0	0
7	1	124	83	-1	138	213	8.7	28	ABalapppaa	244	175	0	0		0	0	0	0	0
8	1	233	134	-1	159	201	15.4	27	ABaraappaa	273	52	0	0		0	0	0	0	0
9	1	175	91	-1	98	302	11.5	29	ABalapaaaa	37	0	0	0		0	0	0	0	0
10	1	258	242	-1	269	338	7.4	29	ABplaaapap	-148	0	0	0		0	0	0	0	0
11	1	32	289	-1	373	342	20.4	39	MSaappp	392	1059	0	0		0	0	0	0	0
12	1	253	142	-1	227	295	23.0	29	ABalpappap	292	109	0	0		0	0	0	0	0
13	1	31	18	-1	101	219	8.2	27	ABalappapa	-10	0	0	0		0	0	0	0	0
14	1	217	196	-1	155	306	15.1	27	MSapaaap	271	333	0	0		0	0	0	0	0
15	1	316	343	-1	452	298	13.1	33	Eplap	301	245	0	0		0	0	0	0	0
16	1	75	65	-1	174	279	18.5	27	ABalpaapapp	243	348	0	0		0	0	0	0	0
17	1	237	330	-1	362	219	6.5	28	ABarppaaaa	194	77	0	0		0	0	0	0	0
18	1	171	194	-1	272	216	23.9	31	ABarapapap	287	450	0	0		0	0	0	0	0
19	1	130	344	-1	503	140	21.7	31	ABprpppaap	278	-629	0	0		0	0	0	0	0
20	0	277	-1	-1	90	339	15.6	26		198	-109	0	0		0	0	0	0	0
21	1	266	312	-1	396	254	7.2	30	ABarppaaap	300	202	0	0		0	0	0	0	0
22	1	90	38	-1	306	384	10.8	30	ABplaappap	386	0	0	0		0	0	0	0	0
23	1	16	185	-1	237	299	6.5	26	ABplaaaapa	247	177	0	0		0	0	0	0	0
24	1	197	224	-1	269	399	18.4	30	ABplpaaapp	297	119	0	0		0	0	0	0	0
25	1	74	23	-1	573	172	16.3	30	ABprapappp	305	137	0	0		0	0	0	0	0
26	1	114	120	-1	530	380	16.6	30	ABplapapap	242	-128	0	0		0	0	0	0	0
27	1	98	197	-1	227	345	25.6	32	ABalppapap	284	129	0	0		0	0	0	0	0
28	1	23	67	-1	190	264	13.3	30	MSaaapaa	104	0	0	0		0	0	0	0	0
29	1	218	276	-1	424	344	23.3	31	ABplppppaa	286	146	0	0		0	0	0	0	0
30	1	95	35	-1	308	313	23.9	30	ABplpappaa	277	736	0	0		0	0	0	0	0
31	1	202	314	-1	361	312	21.7	34	MSaappa	331	208	0	0		0	0	0	0	0
32	1	160	89	-1	335	397	13.5	29	ABplaapppa	289	289	0	0		0	0	0	0	0
33	1	137	191	-1	203	144	8.0	29	ABpraapaap	282	656	0	0		0	0	0	0	0
34	1	94	118	-1	372	212	19.9	30	MSpapapp	295	272	0	0		0	0	0	0	0
35	1	189	50	-1	151	203	12.3	28	MSpaaaaa	437	0	0	0		0	0	0	0	0
36	1	147	115	-1	201	371	8.1	29	ABplaapapa	317	0	0	0		0	0	0	0	0
37	1	330	148	-1	392	325	25.0	30	ABplpapppa	302	-246	0	0		0	0	0	0	0
38	1	241	25	-1	185	141	20.5	31	ABalaapapp	100	0	0	0		0	0	0	0	0
39	1	317	291	-1	380	220	15.9	32	Earpa	285	-766	0	0		0	0	0	0	0
40	1	38	55	-1	131	227	14.8	25	ABaraaaapp	211	-799	0	0		0	0	0	0	0
41	1	225	94	-1	155	257	15.4	28	ABaraapaap	424	0	0	0		0	0	0	0	0
42	1	25	66	-1	132	295	23.7	30	ABalpaaaaa	304	296	0	0		0	0	0	0	0
43	1	322	63	-1	167	281	6.2	27	ABplaaaaaa	307	0	0	0		0	0	0	0	0
44	1	261	181	-1	176	229	24.6	29	ABarapaaaa	298	0	0	0		0	0	0	0	0
45	1	33	221	-1	249	252	15.5	30	MSaaapp	115	0	0	0		0	0	0	0	0
46	1	196	309	-1	264	318	24.0	28	ABplpapaaa	283	318	0	0		0	0	0	0	0
47	1	82	131	-1	124	373	12.1	28	ABalpppaaa	252	100	0	0		0	0	0	0	0
48	1	172	186	-1	231	356	8.9	30	ABplaapapp	159	0	0	0		0	0	0	0	0
49	1	44	211	-1	373	197	23.0	35	MSpappa	345	428	0	0		0	0	0	0	0
50	1	292	306	-1	563	154	11.3	27	ABprapappa	274	442	0	0		0	0	0	0	0
51	1	168	317	-1	326	248	6.2	36	ABarpaapp	362	197	0	0		0	0	0	0	0
52	1	138	284	-1	428	307	24.3	32	ABplpapppp	253	363	0	0		0	0	0	0	0
53	1	164	255	-1	302	90	17.5	32	ABprpaaapp	287	1268	0	0		0	0	0	0	0
54	1	110	41	-1	246	397	15.5	29	ABplpaapap	-122	0	0	0		0	0	0	0	0
55	1	116	272	-1	445	112	14.1	30	ABprappaaa	299	-110	0	0		0	0	0	0	0
56	1	57	310	-1	228	218	21.4	33	ABarapaapp	310	272	0	0		0	0	0	0	0
57	1	224	246	-1	261	178	10.9	26	MSppappp	262	113	0	0		0	0	0	0	0
58	1	128	92	-1	120	258	15.4	29	ABaraapaaa	-103	0	0	0		0	0	0	0	0
59	1	24	34	-1	354	241	22.5	28	MSpapapa	236	149	0	0		0	0	0	0	0
60	1	39	335	-1	211	180	20.2	27	MSppaaap	241	140	0	0		0	0	0	0	0
61	1	7	87	-1	190	217	12.0	32	MSpaaaap	236	0	0	0		0	0	0	0	0
62	1	192	52	-1	103	177	11.7	28	ABalaaappl	-199	0	0	0		0	0	0	0	0
63	1	255	307	-1	173	139	12.2	30	ABalaapppp	-83	0	0	0		0	0	0	0	0
64	1	307	225	-1	491	244	15.7	38	Eprp	367	103	0	0		0	0	0	0	0
65	1	234	113	-1	486	134	11.1	28	ABprappapa	270	421	0	0		0	0	0	0	0
66	1	109	241	-1	196	295	25.5	32	ABalpapaap	456	0	0	0		0	0	0	0	0
67	1	304	212	-1	490	220	22.6	29	ABprpppppa	287	2	0	0		0	0	0	0	0
68	1	290	265	-1	237	102	15.7	27	ABpraaaapp	274	-277	0	0		0	0	0	0	0
69	1	56	100	-1	210	359	21.4	30	ABalppappa	376	0	0	0		0	0	0	0	0
70	1	132	282	-1	255	230	11.5	30	MSpaaapp	60	0	0	0		0	0	0	0	0
71	1	203	64	-1	120	279	20.2	28	ABalpaapapa	419	0	0	0		0	0	0	0	0
72	1	198	56	-1	229	280	13.5	30	MSaaapap	88	0	0	0		0	0	0	0	0
73	1	152	154	-1	236	135	14.0	28	ABpraaappa	221	194	0	0		0	0	0	0	0
74	1	183	71	-1	388	276	11.3	32	Eplaa	322	356	0	0		0	0	0	0	0
75	1	2	260	-1	419	108	18.1	30	ABprppapap	305	-266	0	0		0	0	0	0	0
76	1	59	252	-1	213	350	15.3	25	MSapapaa	17	0	0	0		0	0	0	0	0
77	1	14	96	-1	263	242	6.2	35	ABarpaapa	197	0	0	0		0	0	0	0	0
78	1	140	213	-1	131	142	14.1	29	ABalaaappr	44	0	0	0		0	0	0	0	0
79	1	29	268	-1	531	151	11.0	28	ABprapapaa	248	483	0	0		0	0	0	0	0
80	1	230	223	-1	157	150	8.1	29	ABpraapaaa	242	1957	0	0		0	0	0	0	0
81	1	246	111	-1	281	195	6.4	29	ABarpapapp	280	-42	0	0		0	0	0	0	0
82	1	122	264	-1	366	317	10.6	30	MSapppp	125	0	0	0		0	0	0	0	0
83	1	155	346	-1	567	189	10.1	34	ABarppppp	596	0	0	0		0	0	0	0	0
84	1	287	105	-1	244	393	21.3	32	ABplpaaaap	315	661	0	0		0	0	0	0	0
85	1	195	58	-1	402	302	6.4	29	ABarppaapa	292	-335	0	0		0	0	0	0	0
86	1	181	210	-1	442	343	6.9	30	ABarppaapp	274	750	0	0		0	0	0	0	0
87	1	285	235	-1	315	96	20.4	32	ABprpaaaap	284	968	0	0		0	0	0	0	0
88	1	81	150	-1	202	176	7.6	26	ABalappppp	236	106	0	0		0	0	0	0	0
89	1	188	135	-1	549	293	17.5	32	Eplpp	322	1198	0	0		0	0	0	0	0
90	1	293	199	-1	245	174	20.9	25	MSppaapa	-136	0	0	0		0	0	0	0	0
91	1	129	20	-1	106	240	22.1	31	ABaraaaaaa	146	0	0	0		0	0	0	0	0
92	1	214	82	-1	205	277	20.0	30	ABalpaaapp	299	-114	0	0		0	0	0	0	0
93	1	268	156	-1	341	233	18.2	31	MSpapaap	6	0	0	0		0	0	0	0	0
94	1	299	2	-1	208	123	14.4	27	ABpraaapap	181	0	0	0		0	0	0	0	0
95	1	178	174	-1	102	326	17.6	29	ABalaaaalp	252	548	0	0		0	0	0	0	0
96	1	42	299	-1	338	164	16.0	32	MSpppap	213	0	0	0		0	0	0	0	0
97	1	228	143	-1	153	331	9.7	30	ABalapappa	176	0	0	0		0	0	0	0	0
98	1	207	167	-1	477	124	20.3	30	ABprppappp	283	-1103	0	0		0	0	0	0	0
99	1	242	244	247	541	230	20.5	35	Cpppp	326	790	0	0		0	0	0	0	0
100	1	65	190	-1	242	163	6.9	26	ABarpappaa	146	0	0	0		0	0	0	0	0
101	1	270	217	-1	272	105	18.7	30	ABprpaaapa	204	0	0	0		0	0	0	0	0
102	1	153	81	-1	333	352	16.6	30	Daaa	205	0	0	0		0	0	0	0	0
103	1	99	73	-1	95	283	8.7	25	ABalapapaa	-69	0	0	0		0	0	0	0	0
104	1	284	24	-1	285	280	22.5	34	ABalpapppp	324	399	0	0		0	0	0	0	0
105	1	144	189	-1	155	157	15.6	24	ABalaappap	161	0	0	0		0	0	0	0	0
106	1	133	88	-1	171	174	8.5	28	ABalappppa	255	-226	0	0		0	0	0	0	0
107	1	323	123	-1	354	358	9.7	28	ABplapaaap	257	-855	0	0		0	0	0	0	0
108	1	244	159	-1	417	172	16.4	31	Cppaaa	306	-3	0	0		0	0	0	0	0
109	1	73	308	-1	577	184	19.3	32	ABprappppa	300	-318	0	0		0	0	0	0	0
110	1	83	182	-1	309	334	7.1	27	ABplaaappa	170	0	0	0		0	0	0	0	0
111	1	91	231	-1	197	333	23.0	32	ABalpapapa	283	414	0	0		0	0	0	0	0
112	1	34	127	-1	395	100	13.7	31	ABpraapppp	-275	0	0	0		0	0	0	0	0
113	1	53	95	-1	155	267	25.3	30	ABalpaaaap	239	0	0	0		0	0	0	0	0
114	1	208	216	-1	462	377	9.6	34	ABarppapa	342	-485	0	0		0	0	0	0	0
115	1	226	175	-1	76	248	16.2	29	ABalaaaarl	158	0	0	0		0	0	0	0	0
116	1	8	11	-1	271	371	15.2	29	ABplpaappa	224	0	0	0		0	0	0	0	0
117	1	20	70	-1	143	209	18.9	28	ABaraaapaa	288	0	0	0		0	0	0	0	0
118	1	125	293	-1	271	360	11.6	32	ABalpppppp	147	0	0	0		0	0	0	0	0
119	1	45	19	-1	161	359	15.5	29	ABalpppapa	240	150	0	0		0	0	0	0	0
120	1	96	188	-1	100	198	14.1	28	ABalaaapar	278	1707	0	0		0	0	0	0	0
121	1	300	262	-1	506	128	15.9	30	ABprappapp	282	-721	0	0		0	0	0	0	0
122	1	318	114	-1	321	104	10.6	30	ABpraappap	293	87	0	0		0	0	0	0	0
123	1	156	4	-1	242	396	10.8	34	ABplaappaa	559	0	0	0		0	0	0	0	0
124	1	101	162	-1	249	348	23.0	29	ABalpapapp	264	385	0	0		0	0	0	0	0
125	1	336	172	-1	496	311	6.7	37	Caaaa	370	-490	0	0		0	0	0	0	0
126	1	180	236	-1	286	121	21.7	31	ABarappppp	107	0	0	0		0	0	0	0	0
127	1	211	230	-1	250	138	22.4	31	ABarappppa	266	330	0	0		0	0	0	0	0
128	1	236	14	-1	143	135	17.6	25	ABalaapapa	200	-282	0	0		0	0	0	0	0
129	1	85	62	-1	352	310	6.1	30	ABplaaappp	286	-802	0	0		0	0	0	0	0
130	1	280	170	-1	596	243	21.5	33	Cpappv	333	835	0	0		0	0	0	0	0
131	1	240	146	-1	508	269	21.4	29	Capppp	210	1703	0	0		0	0	0	0	0
132	1	150	21	-1	252	272	21.5	31	ABalpapppa	269	113	0	0		0	0	0	0	0
133	1	278	251	-1	384	124	22.6	30	ABprppaapa	297	193	0	0		0	0	0	0	0
134	1	250	303	-1	166	269	22.1	28	ABalpaaapa	85	0	0	0		0	0	0	0	0
135	1	312	144	-1	354	174	26.4	26	ABprpappap	209	185	0	0		0	0	0	0	0
136	1	291	278	-1	237	330	6.1	24	ABplaaapaa	461	0	0	0		0	0	0	0	0
137	0	67	-1	-1	326	213	15.3	24		203	184	0	0		0	0	0	0	0
138	1	165	305	-1	451	150	7.5	33	ABarpppap	333	-1041	0	0		0	0	0	0	0
139	1	135	6	-1	218	224	10.4	29	MSpaaapa	115	0	0	0		0	0	0	0	0
140	1	120	270	-1	436	263	14.9	33	Earpp	325	31	0	0		0	0	0	0	0
141	1	191	49	-1	275	210	20.6	31	ABarapappa	287	-1084	0	0		0	0	0	0	0
142	1	26	179	-1	371	400	15.7	30	ABplaapppp	299	-3	0	0		0	0	0	0	0
143	1	76	283	-1	562	204	23.5	33	ABprappppp	288	26	0	0		0	0	0	0	0
144	1	97	290	-1	536	363	11.7	34	ABarppapp	331	-502	0	0		0	0	0	0	0
145	1	174	208	-1	396	352	12.9	31	Dapa	292	341	0	0		0	0	0	0	0
146	1	107	61	-1	236	215	18.4	31	ABaraapppa	313	164	0	0		0	0	0	0	0
147	0	108	-1	-1	168	378	19.9	22		204	49	0	0		0	0	0	0	0
148	1	329	320	-1	328	270	11.5	33	Ealap	320	66	0	0		0	0	0	0	0
149	1	289	332	-1	388	352	7.7	26	ABplapaapa	57	0	0	0		0	0	0	0	0
150	1	15	10	-1	311	167	11.7	28	MSppppap	123	0	0	0		0	0	0	0	0
151	1	4	132	-1	276	97	11.4	24	ABpraappaa	357	0	0	0		0	0	0	0	0
152	1	313	72	-1	352	349	25.3	32	ABplpapapp	274	1055	0	0		0	0	0	0	0
153	1	179	169	-1	117	244	18.5	29	ABalpaapaa	-86	0	0	0		0	0	0	0	0
154	1	182	33	-1	213	277	9.7	28	MSaaaapp	-270	0	0	0		0	0	0	0	0
155	1	62	109	-1	332	340	8.7	28	ABplapaaaa	-120	0	0	0		0	0	0	0	0
156	1	50	243	-1	146	390	13.5	27	ABalpppaap	153	0	0	0		0	0	0	0	0
157	1	264	102	-1	472	128	16.4	29	ABprappaap	275	199	0	0		0	0	0	0	0
158	1	141	40	-1	132	332	12.1	27	ABalapaapp	-158	0	0	0		0	0	0	0	0
159	1	46	206	-1	215	248	25.3	29	ABarapaaap	191	0	0	0		0	0	0	0	0
160	1	118	27	-1	184	326	9.5	26	ABalapappp	263	-299	0	0		0	0	0	0	0
161	1	9	85	-1	129	294	8.7	28	ABalapapap	225	0	0	0		0	0	0	0	0
162	1	229	99	-1	217	117	18.7	29	ABpraaaapa	255	-200	0	0		0	0	0	0	0
163	1	227	97	-1	97	196	19.1	29	ABalaaaarr	65	0	0	0		0	0	0	0	0
164	1	92	60	-1	515	176	7.4	32	ABarppppa	168	0	0	0		0	0	0	0	0
165	1	327	296	-1	538	247	7.4	33	Cpaap	130	0	0	0		0	0	0	0	0
166	1	169	234	-1	233	392	17.7	31	ABplpaaapa	261	1056	0	0		0	0	0	0	0
167	1	146	253	-1	469	407	16.3	29	ABplappapa	132	0	0	0		0	0	0	0	0
168	1	315	178	-1	442	405	13.6	29	ABplappaaa	260	1005	0	0		0	0	0	0	0
169	1	194	46	-1	167	235	6.4	31	ABarpaaaa	422	0	0	0		0	0	0	0	0
170	1	274	324	-1	380	106	19.4	32	ABprppapaa	297	-400	0	0		0	0	0	0	0
171	1	5	44	-1	82	280	11.4	27	ABalapaaap	98	0	0	0		0	0	0	0	0
172	1	84	51	-1	157	200	5.8	26	ABarpapaaa	210	-868	0	0		0	0	0	0	0
173	1	104	321	-1	290	352	18.4	29	MSappap	275	-325	0	0		0	0	0	0	0
174	1	55	281	-1	427	113	10.7	28	ABprapaapp	247	-88	0	0		0	0	0	0	0
175	1	219	57	-1	167	316	22.7	30	ABalpapaaa	399	0	0	0		0	0	0	0	0
176	1	106	12	-1	279	230	18.1	27	ABaraapppp	274	70	0	0		0	0	0	0	0
177	1	204	187	-1	319	184	21.8	34	ABarapappp	-180	0	0	0		0	0	0	0	0
178	1	321	68	-1	600	219	15.2	31	Cpappd	288	127	0	0		0	0	0	0	0
179	1	154	177	-1	113	216	17.2	28	ABaraaaapa	35	0	0	0		0	0	0	0	0
180	1	265	220	-1	245	166	17.2	25	MSppapap	250	-20	0	0		0	0	0	0	0
181	1	199	228	-1	161	354	12.5	28	ABalppppaa	248	353	0	0		0	0	0	0	0
182	1	263	149	-1	540	139	15.4	28	ABprapapap	286	187	0	0		0	0	0	0	0
183	1	288	75	-1	98	173	16.4	26	ABalaapaaa	123	0	0	0		0	0	0	0	0
184	1	68	192	-1	139	250	11.1	30	MSaaaaap	-223	0	0	0		0	0	0	0	0
185	1	273	173	-1	398	179	6.1	30	ABarpppaa	327	0	0	0		0	0	0	0	0
186	1	296	138	-1	294	117	16.2	27	ABprpaapap	82	0	0	0		0	0	0	0	0
187	1	70	259	-1	366	339	14.6	31	Daap	303	-294	0	0		0	0	0	0	0
188	1	212	214	-1	113	314	20.7	32	ABalpaappa	-37	0	0	0		0	0	0	0	0
189	1	69	69	-1	137	199	22.2	30	ABaraaaaap	75	0	0	0		0	0	0	0	0
190	1	232	298	-1	559	361	17.5	31	ABplapappa	261	-570	0	0		0	0	0	0	0
191	1	221	37	-1	351	304	24.5	31	ABplpappap	-41	0	0	0		0	0	0	0	0
192	1	235	129	-1	426	351	18.3	34	Capaa	344	904	0	0		0	0	0	0	0
193	1	103	15	-1	203	376	18.5	30	ABplpaaaaa	115	0	0	0		0	0	0	0	0
194	1	3	108	-1	247	142	9.7	31	ABpraapapp	72	0	0	0		0	0	0	0	0
195	1	93	266	-1	479	173	24.8	32	ABprppppap	319	-856	0	0		0	0	0	0	0
196	1	143	101	-1	170	227	19.9	33	ABaraaapap	87	0	0	0		0	0	0	0	0
197	1	209	297	-1	356	161	8.1	28	ABprapaaaa	501	0	0	0		0	0	0	0	0
198	1	213	302	-1	323	104	14.6	30	ABprpaappp	245	0	0	0		0	0	0	0	0
199	1	276	288	-1	525	254	24.8	32	ABplpppppp	271	656	0	0		0	0	0	0	0
200	1	78	226	-1	230	198	15.4	27	MSpaapaa	260	148	0	0		0	0	0	0	0
201	1	260	147	-1	518	172	23.3	36	ABprpppapa	320	767	0	0		0	0	0	0	0
202	1	177	84	-1	246	337	14.4	26	MSapappa	118	0	0	0		0	0	0	0	0
203	1	239	203	319	445	229	11.4	37	Epra	-514	0	0	0		0	0	0	0	0
204	1	295	59	-1	356	153	13.1	28	Dpaa	281	1221	0	0		0	0	0	0	0
205	1	308	338	-1	338	286	15.5	31	Ealpa	307	-179	0	0		0	0	0	0	0
206	1	223	121	-1	459	338	25.0	24	ABplppppap	216	-6	0	0		0	0	0	0	0
207	1	259	7	-1	242	185	24.7	30	ABarappaaa	216	-229	0	0		0	0	0	0	0
208	1	36	326	-1	403	165	12.5	32	Dppa	344	0	0	0		0	0	0	0	0
209	1	88	168	-1	194	218	16.3	30	ABaraappap	299	1529	0	0		0	0	0	0	0
210	1	205	229	-1	607	273	18.5	34	Caappd	345	-1048	0	0		0	0	0	0	0
211	1	254	269	-1	497	198	18.4	33	Cppap	331	-56	0	0		0	0	0	0	0
212	1	61	9	-1	171	278	10.9	28	MSaaaapa	261	-159	0	0		0	0	0	0	0
213	1	303	237	-1	528	147	18.6	29	ABprapppaa	272	24	0	0		0	0	0	0	0
214	1	51	22	-1	184	394	13.3	27	ABalpppapp	-22	0	0	0		0	0	0	0	0
215	1	215	161	-1	139	153	11.6	29	ABalaapppa	286	179	0	0		0	0	0	0	0
216	1	305	286	-1	303	270	17.0	31	MSaapaap	159	0	0	0		0	0	0	0	0
217	1	113	137	-1	187	249	6.5	26	ABarpaaapa	174	-1125	0	0		0	0	0	0	0
218	1	311	3	-1	208	192	23.9	28	ABaraaappp	273	870	0	0		0	0	0	0	0
219	1	66	5	-1	337	126	24.6	31	ABarappapp	295	0	0	0		0	0	0	0	0
220	1	167	279	-1	402	123	8.4	26	ABprapaapa	385	0	0	0		0	0	0	0	0
221	1	320	311	-1	544	297	24.4	31	ABplappppp	313	-683	0	0		0	0	0	0	0
222	1	166	77	-1	299	125	13.1	28	ABprpaappa	278	651	0	0		0	0	0	0	0
223	1	15	240	-1	291	164	13.0	27	MSppppaa	210	125	0	0		0	0	0	0	0
224	1	157	292	-1	201	301	6.5	29	ABplaaaaap	48	0	0	0		0	0	0	0	0
225	1	222	47	-1	477	368	24.5	32	ABplpppaap	288	-249	0	0		0	0	0	0	0
226	1	6	119	-1	323	341	12.4	31	MSapppa	298	537	0	0		0	0	0	0	0
227	1	262	176	-1	128	174	16.9	28	ABalaappaa	248	0	0	0		0	0	0	0	0
228	1	145	110	-1	257	123	16.6	28	ABprpaapaa	110	0	0	0		0	0	0	0	0
229	1	257	79	-1	593	246	11.6	35	Cpapa	-96	0	0	0		0	0	0	0	0
230	1	310	151	-1	195	116	17.1	26	ABpraaaaap	229	438	0	0		0	0	0	0	0
231	1	1	157	-1	299	395	15.5	28	ABplpaappp	366	0	0	0		0	0	0	0	0
232	1	71	164	204	210	327	18.4	32	MSapaap	194	779	0	0		0	0	0	0	0
233	1	19	193	-1	588	315	17.5	34	Caapa	1220	0	0	0		0	0	0	0	0
234	1	161	31	-1	135	259	6.7	26	ABalappapp	316	0	0	0		0	0	0	0	0
235	1	151	261	-1	317	228	20.7	30	MSpapaaa	-108	0	0	0		0	0	0	0	0
236	1	149	256	-1	391	295	16.2	32	Ealpp	321	-449	0	0		0	0	0	0	0
237	1	49	153	-1	167	386	17.8	31	ABalppaapp	284	0	0	0		0	0	0	0	0
238	1	72	93	-1	322	273	21.1	26	MSaapapa	223	380	0	0		0	0	0	0	0
239	1	301	222	-1	277	176	23.5	27	ABarappaap	258	-119	0	0		0	0	0	0	0
240	1	238	301	-1	217	321	12.7	27	MSapapap	256	0	0	0		0	0	0	0	0
241	1	131	160	-1	275	157	18.1	28	MSppaapp	203	1324	0	0		0	0	0	0	0
242	1	231	254	-1	357	110	11.4	29	ABpraapppa	258	363	0	0		0	0	0	0	0
243	1	47	316	-1	349	183	10.8	31	MSppppp	91	0	0	0		0	0	0	0	0
244	1	21	227	-1	202	279	16.4	32	ABaraapapa	298	-170	0	0		0	0	0	0	0
245	1	27	239	-1	344	112	18.3	29	ABprppaaaa	230	0	0	0		0	0	0	0	0
246	1	332	340	-1	516	219	25.1	31	ABprpppppp	258	1493	0	0		0	0	0	0	0
247	1	111	155	-1	269	204	15.4	30	MSpaapap	198	0	0	0		0	0	0	0	0
248	1	139	29	-1	190	363	11.2	28	ABalppppap	88	0	0	0		0	0	0	0	0
249	1	272	158	-1	236	203	6.2	29	ABarpapapa	90	0	0	0		0	0	0	0	0
250	1	121	315	-1	395	374	24.7	29	ABplppaapp	-94	0	0	0		0	0	0	0	0
251	1	294	78	-1	215	134	11.2	28	ABpraapapa	251	749	0	0		0	0	0	0	0
252	1	324	180	-1	374	149	25.4	29	ABprpapapa	226	68	0	0		0	0	0	0	0
253	1	163	124	-1	181	136	14.4	30	ABpraaapaa	269	-132	0	0		0	0	0	0	0
254	1	43	323	-1	106	252	12.6	29	MSaaaaaa	450	0	0	0		0	0	0	0	0
255	1	210	140	-1	578	315	11.5	32	Caaapp	296	344	0	0		0	0	0	0	0
256	1	86	184	-1	358	233	12.4	33	Earap	332	-46	0	0		0	0	0	0	0
257	1	282	130	-1	213	174	13.5	29	MSppappa	222	-329	0	0		0	0	0	0	0
258	1	269	285	-1	431	414	17.9	30	ABplappaap	40	0	0	0		0	0	0	0	0
259	1	267	325	-1	383	405	19.4	31	ABplppapap	245	1164	0	0		0	0	0	0	0
260	1	136	327	-1	283	348	22.7	29	ABplpapaap	187	0	0	0		0	0	0	0	0
261	1	35	116	-1	405	404	22.4	30	ABplppappa	301	734	0	0		0	0	0	0	0
262	1	148	245	-1	240	228	24.4	29	ABarapapaa	280	817	0	0		0	0	0	0	0
263	1	17	103	-1	298	325	14.7	28	MSapappp	-2	0	0	0		0	0	0	0	0
264	1	256	90	-1	165	192	24.6	30	ABaraaappa	285	0	0	0		0	0	0	0	0
265	1	333	257	-1	311	393	19.0	30	ABplppaaaa	146	0	0	0		0	0	0	0	0
266	1	37	139	-1	267	383	23.4	32	ABalppappp	296	-707	0	0		0	0	0	0	0
267	1	286	258	-1	414	193	20.7	34	MSpappp	345	-122	0	0		0	0	0	0	0
268	1	245	300	-1	361	275	20.5	31	MSaapapp	193	0	0	0		0	0	0	0	0
269	1	326	30	-1	231	153	24.8	31	ABarapppap	-42	0	0	0		0	0	0	0	0
270	1	248	201	-1	265	128	12.3	30	ABpraaappp	193	0	0	0		0	0	0	0	0
271	1	58	331	-1	430	333	13.0	33	Dapp	282	303	0	0		0	0	0	0	0
272	1	28	53	-1	538	316	8.8	31	Caaapa	177	0	0	0		0	0	0	0	0
273	1	275	200	-1	345	189	6.0	28	ABarpapppp	272	-550	0	0		0	0	0	0	0
274	1	279	233	-1	350	127	21.2	30	ABprpapaap	189	0	0	0		0	0	0	0	0
275	1	249	133	-1	147	307	5.8	28	ABplaapaaa	276	-874	0	0		0	0	0	0	0
276	1	41	263	-1	191	158	23.6	29	ABarapppaa	77	0	0	0		0	0	0	0	0
277	1	186	107	-1	156	353	21.9	30	ABalppapaa	-229	0	0	0		0	0	0	0	0
278	1	30	122	-1	192	340	5.8	30	ABplaapaap	340	0	0	0		0	0	0	0	0
279	1	220	117	-1	339	398	20.6	31	ABplppapaa	231	0	0	0		0	0	0	0	0
280	1	87	166	-1	204	377	15.5	29	ABplpaapaa	247	-364	0	0		0	0	0	0	0
281	1	105	334	-1	544	206	16.3	29	Cpppap	269	195	0	0		0	0	0	0	0
282	1	247	16	-1	512	342	22.3	30	ABplapppap	304	438	0	0		0	0	0	0	0
283	1	302	165	-1	492	175	14.4	30	Cpppaa	300	-592	0	0		0	0	0	0	0
284	1	297	219	-1	269	285	11.6	31	Ealaa	281	-266	0	0		0	0	0	0	0
285	1	13	39	-1	471	346	15.8	29	Cappaa	273	-28	0	0		0	0	0	0	0
286	1	193	295	-1	448	171	23.1	30	ABprppppaa	307	395	0	0		0	0	0	0	0
287	1	12	42	-1	224	369	12.5	27	ABalpppppa	258	-215	0	0		0	0	0	0	0
288	1	325	250	-1	506	384	14.4	30	ABplapapaa	288	78	0	0		0	0	0	0	0
289	1	201	86	-1	494	318	24.7	33	ABplpppapa	241	-84	0	0		0	0	0	0	0
290	1	243	207	-1	498	387	19.6	32	ABplappapp	304	853	0	0		0	0	0	0	0
291	1	216	112	-1	445	400	21.7	31	ABplppappp	261	1467	0	0		0	0	0	0	0
292	1	200	277	-1	564	344	21.3	33	ABplapappp	-237	0	0	0		0	0	0	0	0
293	1	309	238	-1	414	198	24.6	32	ABprpapppa	-53	0	0	0		0	0	0	0	0
294	1	159	280	-1	198	202	5.8	27	ABarpapaap	269	500	0	0		0	0	0	0	0
295	1	158	106	-1	377	141	8.5	28	ABprapaaap	275	132	0	0		0	0	0	0	0
296	1	335	339	-1	541	345	24.7	32	ABplappppa	316	-613	0	0		0	0	0	0	0
297	1	40	318	-1	304	230	13.0	29	Earaa	266	0	0	0		0	0	0	0	0
298	1	11	248	-1	327	145	7.5	28	ABarpapppa	262	-38	0	0		0	0	0	0	0
299	1	10	183	-1	112	296	15.6	26	MSapaaaa	243	364	0	0		0	0	0	0	0
300	1	251	218	-1	490	288	13.4	31	Eplpa	274	167	0	0		0	0	0	0	0
301	1	142	141	-1	459	132	23.4	31	ABprpppaaa	264	721	0	0		0	0	0	0	0
302	1	271	273	-1	124	353	15.5	28	ABalppaaap	568	0	0	0		0	0	0	0	0
303	1	328	198	-1	212	157	17.0	25	MSppapaa	255	-341	0	0		0	0	0	0	0
304	1	80	80	-1	460	220	24.5	31	ABprpapppp	296	-2	0	0		0	0	0	0	0
305	1	126	43	-1	149	182	10.0	28	ABalapppap	235	0	0	0		0	0	0	0	0
306	1	331	342	-1	572	270	23.6	30	Caappv	272	663	0	0		0	0	0	0	0
307	1	173	202	-1	378	163	15.9	30	Dpap	301	56	0	0		0	0	0	0	0
308	1	339	313	-1	184	230	22.2	33	ABarapaapa	331	50	0	0		0	0	0	0	0
309	1	127	271	-1	520	324	19.5	31	Capppa	310	-449	0	0		0	0	0	0	0
310	1	52	17	-1	296	164	7.0	29	ABarpappap	-152	0	0	0		0	0	0	0	0
311	0	-1	-1	-1	374	158	22.5	25		305	0	0	0		0	0	0	0	0
312	1	22	74	-1	104	325	13.2	27	ABalapaapa	254	1443	0	0		0	0	0	0	0
313	1	162	152	-1	178	174	18.0	28	MSppaaaa	356	0	0	0		0	0	0	0	0
314	1	79	333	-1	281	285	19.5	32	MSaapaaa	60	0	0	0		0	0	0	0	0
315	1	252	145	-1	511	326	16.5	31	Cappap	277	707	0	0		0	0	0	0	0
316	1	283	171	-1	453	181	19.4	29	Cppaap	560	0	0	0		0	0	0	0	0
317	1	281	48	-1	464	307	19.7	36	Capap	360	624	0	0		0	0	0	0	0
318	1	298	126	-1	412	149	25.4	32	ABprpapapp	288	1430	0	0		0	0	0	0	0
319	1	77	26	98	305	178	17.6	33	MSpppaa	222	163	0	0		0	0	0	0	0
320	1	18	294	-1	405	390	10.6	29	ABplapaapp	294	-735	0	0		0	0	0	0	0
321	1	48	125	-1	544	174	19.9	29	ABprapppap	265	71	0	0		0	0	0	0	0
322	1	117	36	-1	242	282	17.4	29	ABaraapapp	247	-222	0	0		0	0	0	0	0
323	1	184	28	-1	437	376	24.9	33	ABplpppaaa	301	-1967	0	0		0	0	0	0	0
324	1	187	215	-1	172	134	17.0	28	ABpraaaaaa	195	0	0	0		0	0	0	0	0
325	1	112	136	-1	315	142	20.9	29	ABprpapaaa	245	4	0	0		0	0	0	0	0
326	1	190	337	-1	359	379	23.4	30	ABplppaapa	254	73	0	0		0	0	0	0	0
327	1	54	76	-1	138	160	19.4	32	ABalaapaap	25	0	0	0		0	0	0	0	0
328	1	89	1	-1	450	233	5.6	38	Cpaaa	382	-402	0	0		0	0	0	0	0
329	1	314	287	-1	314	186	25.5	33	ABprpappaa	335	329	0	0		0	0	0	0	0
330	1	102	45	-1	468	273	22.7	32	ABplpppppa	322	635	0	0		0	0	0	0	0
331	1	334	205	-1	447	175	12.5	33	Dppp	298	832	0	0		0	0	0	0	0
332	1	123	328	-1	478	369	21.5	31	ABplapppaa	302	-514	0	0		0	0	0	0	0
333	1	306	232	-1	247	121	20.3	32	ABprpaaaaa	159	0	0	0		0	0	0	0	0
334	1	119	275	-1	312	352	22.7	28	ABplpapapa	279	-1074	0	0		0	0	0	0	0
335	1	176	209	-1	263	327	17.9	30	MSappaa	303	-287	0	0		0	0	0	0	0
336	0	-1	-1	-1	508	285	24.6	28		246	52	0	0		0	0	0	0	0
337	1	338	341	-1	330	407	16.7	22	ABplppaaap	122	0	0	0		0	0	0	0	0
338	1	340	32	-1	289	143	25.4	35	ABarappapa	-149	0	0	0		0	0	0	0	0
339	1	115	54	-1	202	269	22.8	28	ABalpappaa	403	0	0	0		0	0	0	0	0
340	1	337	329	-1	439	117	20.5	29	ABprppappa	-115	0	0	0		0	0	0	0	0
341	0	170	-1	-1	362	94	13.0	20		212	0	0	0		0	0	0	0	0
342	1	206	128	-1	422	125	22.9	30	ABprppaapp	309	0	0	0		0	0	0	0	0
