# Supplementary material for: The AP-2 Transcription Factor APTF-2 Is Required for Neuroblast and Epidermal Morphogenesis in Caenorhabditis elegans Embryogenesis
Source: PLoS Genet. 2016 May 13;12(5):e1006048. doi: 10.1371/journal.pgen.1006048 (PMC4866721; doi:10.1371/journal.pgen.1006048)
Supplement: S2 Text — (ZIP) [file pgen.1006048.s030.zip › nuclei/t156-nuclei]

1	1	328	10	-1	455	235	5.6	36	Cpaaa	366	294	0	0		0	0	0	0	0
2	1	94	42	-1	209	124	14.5	29	ABpraaapap	150	0	0	0		0	0	0	0	0
3	1	218	133	-1	206	196	24.1	28	ABaraaappp	249	1178	0	0		0	0	0	0	0
4	1	123	319	-1	241	398	11.2	27	ABplaappaa	217	-16	0	0		0	0	0	0	0
5	1	219	60	-1	338	126	24.4	33	ABarappapp	332	438	0	0		0	0	0	0	0
6	1	139	53	-1	219	226	10.4	29	MSpaaapa	130	0	0	0		0	0	0	0	0
7	1	207	263	-1	242	184	24.4	28	ABarappaaa	261	78	0	0		0	0	0	0	0
8	1	2	155	-1	141	337	19.0	31	ABalpaappp	293	-594	0	0		0	0	0	0	0
9	1	212	195	-1	170	280	11.0	29	MSaaaapa	273	-1068	0	0		0	0	0	0	0
10	1	150	320	-1	319	172	11.6	27	MSppppap	201	122	0	0		0	0	0	0	0
11	1	116	173	-1	274	373	15.1	30	ABplpaappa	204	0	0	0		0	0	0	0	0
12	1	176	171	-1	278	228	18.1	27	ABaraapppp	257	101	0	0		0	0	0	0	0
13	1	4	196	-1	78	232	12.7	30	ABalaaapal	235	417	0	0		0	0	0	0	0
14	1	128	23	-1	146	135	18.1	25	ABalaapapa	200	32	0	0		0	0	0	0	0
15	1	193	233	-1	205	376	18.6	30	ABplpaaaaa	272	1074	0	0		0	0	0	0	0
16	1	282	90	-1	514	344	22.2	30	ABplapppap	274	193	0	0		0	0	0	0	0
17	1	310	84	-1	288	160	7.6	29	ABarpappap	367	0	0	0		0	0	0	0	0
18	1	13	19	-1	102	220	8.1	27	ABalappapa	237	256	0	0		0	0	0	0	0
19	1	119	25	-1	158	365	15.5	29	ABalpppapa	288	142	0	0		0	0	0	0	0
20	1	91	26	-1	110	244	22.3	31	ABaraaaaaa	304	70	0	0		0	0	0	0	0
21	1	132	191	-1	252	270	21.5	32	ABalpapppa	275	118	0	0		0	0	0	0	0
22	1	214	9	-1	186	395	13.1	28	ABalpppapp	306	0	0	0		0	0	0	0	0
23	1	25	204	-1	573	173	16.5	30	ABprapappp	277	612	0	0		0	0	0	0	0
24	1	104	283	-1	287	277	22.4	34	ABalpapppp	342	14	0	0		0	0	0	0	0
25	1	38	140	-1	182	143	20.5	32	ABalaapapp	325	-165	0	0		0	0	0	0	0
26	1	319	145	-1	291	186	19.1	27	MSpppaaa	233	-476	0	0		0	0	0	0	0
27	1	160	174	-1	182	326	9.3	27	ABalapappp	432	0	0	0		0	0	0	0	0
28	1	323	78	-1	439	378	25.1	32	ABplpppaaa	313	-1171	0	0		0	0	0	0	0
29	1	248	14	-1	193	361	11.1	28	ABalppppap	66	0	0	0		0	0	0	0	0
30	1	269	316	-1	230	152	24.7	31	ABarapppap	296	-1292	0	0		0	0	0	0	0
31	1	234	123	-1	136	258	6.7	27	ABalappapp	262	136	0	0		0	0	0	0	0
32	1	338	157	-1	291	143	25.5	34	ABarappapa	305	-73	0	0		0	0	0	0	0
33	1	154	40	-1	215	275	9.5	28	MSaaaapp	257	0	0	0		0	0	0	0	0
34	1	59	183	-1	353	241	22.1	29	MSpapapa	256	156	0	0		0	0	0	0	0
35	1	30	188	-1	312	310	24.0	30	ABplpappaa	299	1010	0	0		0	0	0	0	0
36	1	322	203	-1	246	281	17.5	29	ABaraapapp	157	0	0	0		0	0	0	0	0
37	1	191	67	-1	355	303	24.4	30	ABplpappap	295	230	0	0		0	0	0	0	0
38	1	22	108	-1	305	383	10.9	29	ABplaappap	176	0	0	0		0	0	0	0	0
39	1	285	209	-1	472	347	16.0	30	Cappaa	299	-166	0	0		0	0	0	0	0
40	1	158	112	-1	132	330	11.9	29	ABalapaapp	303	0	0	0		0	0	0	0	0
41	1	54	55	-1	245	396	15.5	28	ABplpaapap	274	-1057	0	0		0	0	0	0	0
42	1	287	74	-1	224	368	12.6	27	ABalpppppa	121	0	0	0		0	0	0	0	0
43	1	305	89	-1	150	186	10.0	28	ABalapppap	252	0	0	0		0	0	0	0	0
44	1	171	77	-1	84	276	11.7	26	ABalapaaap	247	-96	0	0		0	0	0	0	0
45	1	330	31	-1	467	271	22.5	31	ABplpppppa	297	256	0	0		0	0	0	0	0
46	1	169	178	-1	165	231	6.3	31	ABarpaaaa	-196	0	0	0		0	0	0	0	0
47	1	225	125	-1	480	365	24.4	32	ABplpppaap	309	178	0	0		0	0	0	0	0
48	1	317	63	-1	465	308	19.8	36	Capap	363	201	0	0		0	0	0	0	0
49	1	141	304	-1	275	211	21.2	32	ABarapappa	282	-178	0	0		0	0	0	0	0
50	1	35	37	-1	148	205	12.5	29	MSpaaaaa	-302	0	0	0		0	0	0	0	0
51	1	172	345	-1	151	200	6.0	26	ABarpapaaa	262	-856	0	0		0	0	0	0	0
52	1	62	33	-1	105	171	12.6	28	ABalaaappl	234	702	0	0		0	0	0	0	0
53	1	272	288	-1	540	312	8.9	31	Caaapa	249	183	0	0		0	0	0	0	0
54	1	339	169	-1	201	275	22.8	29	ABalpappaa	256	373	0	0		0	0	0	0	0
55	1	40	118	-1	133	229	15.1	24	ABaraaaapp	219	0	0	0		0	0	0	0	0
56	1	72	113	-1	231	283	13.5	29	MSaaapap	430	0	0	0		0	0	0	0	0
57	1	175	29	-1	168	318	22.7	30	ABalpapaaa	89	0	0	0		0	0	0	0	0
58	1	85	294	-1	403	301	6.2	30	ABarppaapa	283	-157	0	0		0	0	0	0	0
59	1	204	308	-1	359	152	12.9	30	Dpaa	289	59	0	0		0	0	0	0	0
60	1	164	210	-1	515	178	7.3	32	ABarppppa	-260	0	0	0		0	0	0	0	0
61	1	146	49	-1	237	212	18.3	31	ABaraapppa	314	72	0	0		0	0	0	0	0
62	1	129	180	-1	350	312	6.0	29	ABplaaappp	280	156	0	0		0	0	0	0	0
63	1	43	309	-1	165	278	5.9	26	ABplaaaaaa	261	376	0	0		0	0	0	0	0
64	1	71	119	-1	127	280	20.3	28	ABalpaapapa	204	0	0	0		0	0	0	0	0
65	1	16	235	-1	173	281	18.5	28	ABalpaapapp	484	0	0	0		0	0	0	0	0
66	1	42	128	-1	134	298	23.5	31	ABalpaaaaa	170	0	0	0		0	0	0	0	0
67	1	28	5	-1	193	269	13.3	30	MSaaapaa	152	0	0	0		0	0	0	0	0
68	1	178	232	-1	604	222	15.3	31	Cpappd	274	144	0	0		0	0	0	0	0
69	1	189	206	-1	137	200	21.8	31	ABaraaaaap	204	0	0	0		0	0	0	0	0
70	1	117	70	-1	146	218	18.9	28	ABaraaapaa	139	0	0	0		0	0	0	0	0
71	1	74	306	-1	390	273	11.3	33	Eplaa	333	808	0	0		0	0	0	0	0
72	1	152	185	-1	353	349	24.9	32	ABplpapapp	320	-1516	0	0		0	0	0	0	0
73	1	103	52	-1	97	275	8.6	25	ABalapapaa	230	0	0	0		0	0	0	0	0
74	1	312	187	-1	108	321	13.5	26	ABalapaapa	424	0	0	0		0	0	0	0	0
75	1	183	100	-1	100	175	17.0	24	ABalaapaaa	132	0	0	0		0	0	0	0	0
76	1	327	170	-1	138	160	19.4	33	ABalaapaap	292	-59	0	0		0	0	0	0	0
77	1	222	224	-1	305	128	13.2	28	ABprpaappa	283	-555	0	0		0	0	0	0	0
78	1	251	331	-1	217	131	11.3	29	ABpraapapa	260	118	0	0		0	0	0	0	0
79	1	229	176	-1	593	248	11.8	36	Cpapa	363	376	0	0		0	0	0	0	0
80	1	304	341	-1	458	221	24.3	31	ABprpapppp	313	404	0	0		0	0	0	0	0
81	1	102	276	-1	333	351	16.6	30	Daaa	278	-581	0	0		0	0	0	0	0
82	1	92	68	-1	208	279	19.7	29	ABalpaaapp	293	323	0	0		0	0	0	0	0
83	1	7	91	-1	135	214	8.8	27	ABalapppaa	171	0	0	0		0	0	0	0	0
84	1	202	6	-1	247	337	14.4	26	MSapappa	207	1034	0	0		0	0	0	0	0
85	1	161	61	-1	129	292	9.1	28	ABalapapap	344	0	0	0		0	0	0	0	0
86	1	289	142	-1	500	319	24.9	31	ABplpppapa	230	-403	0	0		0	0	0	0	0
87	1	61	164	-1	190	220	12.1	32	MSpaaaap	-171	0	0	0		0	0	0	0	0
88	1	106	7	-1	174	174	8.5	28	ABalappppa	234	0	0	0		0	0	0	0	0
89	1	32	179	-1	338	396	13.3	30	ABplaapppa	271	-794	0	0		0	0	0	0	0
90	1	264	166	-1	162	195	24.6	30	ABaraaappa	-11	0	0	0		0	0	0	0	0
91	1	9	215	-1	96	299	11.4	29	ABalapaaaa	228	35	0	0		0	0	0	0	0
92	1	58	162	-1	121	258	15.6	29	ABaraapaaa	271	-72	0	0		0	0	0	0	0
93	1	238	268	-1	325	274	20.9	26	MSaapapa	234	23	0	0		0	0	0	0	0
94	1	41	79	-1	157	260	15.3	29	ABaraapaap	104	0	0	0		0	0	0	0	0
95	1	113	257	-1	157	266	25.3	30	ABalpaaaap	276	0	0	0		0	0	0	0	0
96	1	77	255	-1	265	238	6.2	36	ABarpaapa	349	230	0	0		0	0	0	0	0
97	1	163	124	-1	102	195	19.5	30	ABalaaaarr	70	0	0	0		0	0	0	0	0
98	1	319	165	-1	318	180	15.6	27	MSpppaap	203	-785	0	0		0	0	0	0	0
99	1	162	45	-1	220	117	18.9	29	ABpraaaapa	275	1382	0	0		0	0	0	0	0
100	1	69	328	-1	215	359	21.5	30	ABalppappa	282	176	0	0		0	0	0	0	0
101	1	196	314	-1	176	229	19.6	31	ABaraaapap	-73	0	0	0		0	0	0	0	0
102	1	157	16	-1	472	130	15.6	29	ABprappaap	279	221	0	0		0	0	0	0	0
103	1	263	199	-1	296	326	14.8	27	MSapappp	275	-87	0	0		0	0	0	0	0
104	0	336	-1	-1	511	290	24.4	29		236	-266	0	0		0	0	0	0	0
105	1	84	305	-1	249	391	20.7	32	ABplpaaaap	293	129	0	0		0	0	0	0	0
106	1	295	213	-1	373	137	8.6	29	ABprapaaap	248	213	0	0		0	0	0	0	0
107	1	277	83	-1	156	352	21.9	30	ABalppapaa	-234	0	0	0		0	0	0	0	0
108	1	194	115	-1	245	144	9.8	30	ABpraapapp	276	-245	0	0		0	0	0	0	0
109	1	155	200	-1	334	341	8.8	26	ABplapaaaa	-24	0	0	0		0	0	0	0	0
110	1	228	148	-1	255	128	16.9	28	ABprpaapaa	106	0	0	0		0	0	0	0	0
111	1	81	223	-1	281	192	6.2	30	ABarpapapp	296	1529	0	0		0	0	0	0	0
112	1	291	217	-1	446	396	21.9	31	ABplppappp	267	-718	0	0		0	0	0	0	0
113	1	65	325	-1	491	136	10.9	27	ABprappapa	276	-37	0	0		0	0	0	0	0
114	1	122	30	-1	319	102	10.9	30	ABpraappap	434	0	0	0		0	0	0	0	0
115	1	36	22	-1	200	369	7.9	28	ABplaapapa	-81	0	0	0		0	0	0	0	0
116	1	261	239	-1	401	401	22.4	32	ABplppappa	329	-333	0	0		0	0	0	0	0
117	1	279	110	-1	341	400	20.3	30	ABplppapaa	302	-720	0	0		0	0	0	0	0
118	1	34	337	-1	369	209	19.8	30	MSpapapp	303	356	0	0		0	0	0	0	0
119	1	226	281	-1	320	341	12.4	30	MSapppa	305	968	0	0		0	0	0	0	0
120	1	26	272	-1	532	380	16.7	30	ABplapapap	292	196	0	0		0	0	0	0	0
121	1	206	181	-1	460	332	24.4	27	ABplppppap	-117	0	0	0		0	0	0	0	0
122	1	278	126	-1	188	340	5.9	29	ABplaapaap	290	-66	0	0		0	0	0	0	0
123	1	107	333	-1	356	356	9.9	27	ABplapaaap	38	0	0	0		0	0	0	0	0
124	1	253	130	-1	183	134	14.6	30	ABpraaapaa	256	182	0	0		0	0	0	0	0
125	1	321	303	-1	546	174	20.2	29	ABprapppap	267	-505	0	0		0	0	0	0	0
126	1	318	313	-1	413	151	25.4	31	ABprpapapp	284	196	0	0		0	0	0	0	0
127	1	112	132	-1	393	100	13.7	30	ABpraapppp	94	0	0	0		0	0	0	0	0
128	1	342	71	-1	424	126	22.6	30	ABprppaapp	260	187	0	0		0	0	0	0	0
129	1	192	301	-1	424	350	18.4	34	Capaa	315	-1347	0	0		0	0	0	0	0
130	1	257	156	-1	209	174	13.5	28	MSppappa	295	0	0	0		0	0	0	0	0
131	1	47	75	-1	126	369	11.7	28	ABalpppaaa	277	0	0	0		0	0	0	0	0
132	1	151	299	-1	276	96	11.5	24	ABpraappaa	26	0	0	0		0	0	0	0	0
133	1	275	34	-1	143	308	5.8	28	ABplaapaaa	282	408	0	0		0	0	0	0	0
134	1	8	86	-1	158	203	15.4	28	ABaraappaa	270	-178	0	0		0	0	0	0	0
135	1	89	238	-1	554	294	17.4	33	Eplpp	336	728	0	0		0	0	0	0	0
136	1	325	291	-1	317	145	20.9	30	ABprpapaaa	210	321	0	0		0	0	0	0	0
137	1	217	47	-1	189	245	6.6	26	ABarpaaapa	196	-806	0	0		0	0	0	0	0
138	1	186	240	-1	293	116	16.1	28	ABprpaapap	279	1009	0	0		0	0	0	0	0
139	1	266	94	-1	262	382	23.4	34	ABalppappp	340	-26	0	0		0	0	0	0	0
140	1	255	230	-1	579	313	11.6	33	Caaapp	326	-257	0	0		0	0	0	0	0
141	1	301	323	-1	462	134	22.7	32	ABprpppaaa	290	340	0	0		0	0	0	0	0
142	1	12	245	-1	229	294	22.9	30	ABalpappap	263	674	0	0		0	0	0	0	0
143	1	97	149	-1	153	327	10.0	29	ABalapappa	241	-759	0	0		0	0	0	0	0
144	1	135	248	-1	353	172	26.2	32	ABprpappap	206	468	0	0		0	0	0	0	0
145	1	315	129	-1	513	328	16.6	29	Cappap	270	-480	0	0		0	0	0	0	0
146	1	131	1	-1	507	279	21.2	30	Capppp	244	758	0	0		0	0	0	0	0
147	1	201	342	-1	518	174	23.4	34	ABprpppapa	326	680	0	0		0	0	0	0	0
148	1	37	221	-1	388	329	24.4	31	ABplpapppa	236	833	0	0		0	0	0	0	0
149	1	182	216	-1	537	142	15.5	30	ABprapapap	249	376	0	0		0	0	0	0	0
150	1	88	236	-1	201	177	7.7	26	ABalappppp	-17	0	0	0		0	0	0	0	0
151	1	230	143	-1	196	116	17.4	26	ABpraaaaap	211	117	0	0		0	0	0	0	0
152	1	313	107	-1	176	179	17.9	28	MSppaaaa	228	33	0	0		0	0	0	0	0
153	1	237	137	-1	172	387	17.8	32	ABalppaapp	303	565	0	0		0	0	0	0	0
154	1	73	168	-1	236	135	14.2	28	ABpraaappa	187	0	0	0		0	0	0	0	0
155	1	247	184	-1	269	205	15.1	30	MSpaapap	205	0	0	0		0	0	0	0	0
156	1	93	267	-1	340	232	17.6	31	MSpapaap	285	319	0	0		0	0	0	0	0
157	1	231	322	-1	300	395	15.8	28	ABplpaappp	260	39	0	0		0	0	0	0	0
158	1	249	279	-1	234	202	6.1	28	ABarpapapa	254	408	0	0		0	0	0	0	0
159	1	108	265	-1	421	172	16.4	30	Cppaaa	263	260	0	0		0	0	0	0	0
160	1	241	259	-1	276	153	18.5	27	MSppaapp	207	371	0	0		0	0	0	0	0
161	1	215	228	-1	144	158	12.2	28	ABalaapppa	240	459	0	0		0	0	0	0	0
162	1	124	159	-1	256	346	23.0	29	ABalpapapp	282	-50	0	0		0	0	0	0	0
163	1	6	105	-1	81	294	16.4	28	ABalaaaala	263	201	0	0		0	0	0	0	0
164	1	232	81	-1	188	326	18.7	27	MSapaapa	211	458	0	0		0	0	0	0	0
165	1	283	286	-1	494	176	14.4	30	Cpppaa	294	923	0	0		0	0	0	0	0
166	1	280	12	-1	204	377	15.5	29	ABplpaapaa	-154	0	0	0		0	0	0	0	0
167	1	98	151	-1	472	123	20.1	29	ABprppappp	254	150	0	0		0	0	0	0	0
168	1	209	262	-1	193	220	16.4	30	ABaraappap	265	428	0	0		0	0	0	0	0
169	1	153	62	-1	118	250	18.6	29	ABalpaapaa	50	0	0	0		0	0	0	0	0
170	1	130	58	-1	593	243	21.5	33	Cpappv	310	517	0	0		0	0	0	0	0
171	1	316	282	-1	458	180	19.3	29	Cppaap	290	-660	0	0		0	0	0	0	0
172	1	125	138	-1	499	308	6.6	38	Caaaa	381	519	0	0		0	0	0	0	0
173	1	185	234	-1	399	175	5.7	31	ABarpppaa	461	0	0	0		0	0	0	0	0
174	1	95	8	-1	106	326	17.5	30	ABalaaaalp	250	-724	0	0		0	0	0	0	0
175	1	115	117	-1	77	246	16.5	29	ABalaaaarl	779	0	0	0		0	0	0	0	0
176	1	227	139	-1	128	173	17.0	26	ABalaappaa	-55	0	0	0		0	0	0	0	0
177	1	179	198	-1	113	218	17.5	28	ABaraaaapa	695	0	0	0		0	0	0	0	0
178	1	168	87	-1	444	406	13.6	30	ABplappaaa	267	120	0	0		0	0	0	0	0
179	1	142	293	-1	371	400	15.6	30	ABplaapppp	302	-100	0	0		0	0	0	0	0
180	1	252	36	-1	379	147	25.1	24	ABprpapapa	205	0	0	0		0	0	0	0	0
181	1	44	85	-1	175	233	24.4	30	ABarapaaaa	1	0	0	0		0	0	0	0	0
182	1	110	127	-1	307	335	7.2	27	ABplaaappa	101	0	0	0		0	0	0	0	0
183	1	299	66	-1	113	295	15.6	26	MSapaaaa	-41	0	0	0		0	0	0	0	0
184	1	256	242	-1	358	233	12.3	32	Earap	287	119	0	0		0	0	0	0	0
185	1	23	229	-1	237	296	6.6	27	ABplaaaapa	267	-92	0	0		0	0	0	0	0
186	1	48	292	-1	229	357	8.8	30	ABplaapapp	158	0	0	0		0	0	0	0	0
187	1	177	3	-1	320	190	22.1	32	ABarapappp	328	243	0	0		0	0	0	0	0
188	1	120	214	-1	99	196	14.5	28	ABalaaapar	375	0	0	0		0	0	0	0	0
189	1	105	96	-1	158	156	15.9	24	ABalaappap	200	-466	0	0		0	0	0	0	0
190	1	100	106	-1	242	162	6.8	25	ABarpappaa	218	496	0	0		0	0	0	0	0
191	1	33	21	-1	201	143	8.0	29	ABpraapaap	69	0	0	0		0	0	0	0	0
192	1	184	218	-1	140	249	11.4	30	MSaaaaap	81	0	0	0		0	0	0	0	0
193	1	233	65	-1	591	313	17.5	35	Caapa	327	-558	0	0		0	0	0	0	0
194	1	18	194	-1	275	217	24.2	32	ABarapapap	316	-305	0	0		0	0	0	0	0
195	0	-1	-1	-1	89	338	15.8	25		-109	0	0	0		0	0	0	0	0
196	1	14	114	-1	154	308	15.2	27	MSapaaap	233	256	0	0		0	0	0	0	0
197	1	27	244	-1	228	338	25.7	31	ABalppapap	317	-147	0	0		0	0	0	0	0
198	1	303	297	-1	211	158	17.2	25	MSppapaa	255	-662	0	0		0	0	0	0	0
199	1	90	201	-1	244	174	21.0	25	MSppaapa	226	-141	0	0		0	0	0	0	0
200	1	273	269	-1	343	188	5.7	29	ABarpapppp	82	0	0	0		0	0	0	0	0
201	1	270	227	-1	265	126	12.4	29	ABpraaappp	280	-1527	0	0		0	0	0	0	0
202	1	307	277	-1	377	167	15.8	30	Dpap	294	343	0	0		0	0	0	0	0
203	1	203	150	-1	429	220	10.6	33	Epraa	241	411	0	0		0	0	0	0	0
204	1	232	343	-1	227	325	17.6	27	MSapaapp	226	142	0	0		0	0	0	0	0
205	1	331	207	-1	449	175	12.3	33	Dppp	330	225	0	0		0	0	0	0	0
206	1	159	332	-1	214	251	25.2	29	ABarapaaap	284	0	0	0		0	0	0	0	0
207	1	290	144	-1	497	387	19.4	31	ABplappapp	291	-813	0	0		0	0	0	0	0
208	1	145	197	-1	396	352	12.7	31	Dapa	316	1179	0	0		0	0	0	0	0
209	1	335	109	-1	265	327	18.1	30	MSappaa	301	1057	0	0		0	0	0	0	0
210	1	86	146	-1	444	343	6.7	29	ABarppaapp	287	88	0	0		0	0	0	0	0
211	1	49	254	-1	373	200	22.9	34	MSpappa	323	87	0	0		0	0	0	0	0
212	1	67	32	-1	490	222	22.5	30	ABprpppppa	296	1176	0	0		0	0	0	0	0
213	1	78	11	-1	137	138	14.6	29	ABalaaappr	231	368	0	0		0	0	0	0	0
214	1	188	222	-1	113	316	21.2	33	ABalpaappa	251	899	0	0		0	0	0	0	0
215	1	324	192	-1	174	135	17.4	29	ABpraaaaaa	-127	0	0	0		0	0	0	0	0
216	1	114	4	-1	464	377	9.6	33	ABarppapa	304	0	0	0		0	0	0	0	0
217	1	101	280	-1	275	106	19.4	30	ABprpaaapa	247	812	0	0		0	0	0	0	0
218	1	300	97	-1	486	293	13.6	32	Eplpa	311	-360	0	0		0	0	0	0	0
219	1	284	266	-1	268	285	11.7	31	Ealaa	308	50	0	0		0	0	0	0	0
220	1	180	153	-1	247	167	17.5	26	MSppapap	212	608	0	0		0	0	0	0	0
221	1	45	193	-1	247	250	15.5	29	MSaaapp	156	0	0	0		0	0	0	0	0
222	1	239	247	-1	280	172	23.6	28	ABarappaap	262	-441	0	0		0	0	0	0	0
223	1	80	220	-1	156	153	8.2	30	ABpraapaaa	225	73	0	0		0	0	0	0	0
224	1	24	147	-1	271	402	18.4	29	ABplpaaapp	386	0	0	0		0	0	0	0	0
225	1	64	54	-1	497	250	16.2	38	Eprp	32	0	0	0		0	0	0	0	0
226	1	200	226	-1	228	197	15.2	28	MSpaapaa	147	0	0	0		0	0	0	0	0
227	1	244	261	-1	199	280	16.4	32	ABaraapapa	282	0	0	0		0	0	0	0	0
228	1	181	135	-1	165	354	12.7	27	ABalppppaa	268	459	0	0		0	0	0	0	0
229	1	210	287	-1	606	269	18.9	33	Caappd	310	-121	0	0		0	0	0	0	0
230	1	127	131	-1	254	140	22.6	31	ABarappppa	330	0	0	0		0	0	0	0	0
231	1	111	311	-1	200	335	22.9	31	ABalpapapa	261	-850	0	0		0	0	0	0	0
232	1	333	318	-1	249	124	20.2	31	ABprpaaaaa	262	-853	0	0		0	0	0	0	0
233	1	274	251	-1	351	130	21.2	30	ABprpapaap	294	530	0	0		0	0	0	0	0
234	1	166	82	-1	231	392	17.8	30	ABplpaaapa	245	108	0	0		0	0	0	0	0
235	1	87	76	-1	319	95	20.4	33	ABprpaaaap	305	662	0	0		0	0	0	0	0
236	1	126	290	-1	288	123	22.0	30	ABarappppp	232	0	0	0		0	0	0	0	0
237	1	213	167	-1	529	150	18.6	29	ABprapppaa	260	2	0	0		0	0	0	0	0
238	1	293	172	-1	410	201	25.6	31	ABprpapppa	318	0	0	0		0	0	0	0	0
239	1	245	177	-1	344	112	18.4	29	ABprppaaaa	243	-190	0	0		0	0	0	0	0
240	1	223	219	-1	282	162	13.6	27	MSppppaa	132	0	0	0		0	0	0	0	0
241	1	66	231	-1	196	294	25.5	32	ABalpapaap	511	0	0	0		0	0	0	0	0
242	1	10	284	-1	265	341	7.4	28	ABplaaapap	52	0	0	0		0	0	0	0	0
243	1	156	237	-1	146	389	13.0	27	ABalpppaap	162	0	0	0		0	0	0	0	0
244	1	99	278	-1	547	225	18.8	30	Cppppa	295	-174	0	0		0	0	0	0	0
245	1	262	249	-1	236	228	24.0	31	ABarapapaa	119	0	0	0		0	0	0	0	0
246	1	57	99	-1	262	177	11.2	27	MSppappp	248	101	0	0		0	0	0	0	0
247	1	99	50	-1	537	240	21.8	30	Cppppp	263	143	0	0		0	0	0	0	0
248	1	298	20	-1	326	144	7.4	29	ABarpapppa	88	0	0	0		0	0	0	0	0
249	0	137	-1	-1	324	214	14.7	25		228	214	0	0		0	0	0	0	0
250	1	288	252	-1	506	384	14.4	29	ABplapapaa	416	0	0	0		0	0	0	0	0
251	1	133	326	-1	382	126	22.7	30	ABprppaapa	246	-422	0	0		0	0	0	0	0
252	1	76	310	-1	208	347	15.5	26	MSapapaa	238	-694	0	0		0	0	0	0	0
253	1	167	17	-1	471	406	16.3	30	ABplappapa	243	765	0	0		0	0	0	0	0
254	1	242	13	-1	355	108	11.6	29	ABpraapppa	57	0	0	0		0	0	0	0	0
255	1	53	296	-1	305	91	17.5	29	ABprpaaapp	-14	0	0	0		0	0	0	0	0
256	1	236	312	-1	389	295	15.9	32	Ealpp	288	-122	0	0		0	0	0	0	0
257	1	265	260	-1	310	395	19.4	31	ABplppaaaa	270	-1122	0	0		0	0	0	0	0
258	1	267	43	302	413	190	20.5	34	MSpappp	77	0	0	0		0	0	0	0	0
259	1	187	285	-1	366	340	14.4	31	Daap	309	-38	0	0		0	0	0	0	0
260	1	75	104	-1	419	110	18.4	31	ABprppapap	301	-1275	0	0		0	0	0	0	0
261	1	235	158	-1	318	225	20.4	31	MSpapaaa	286	142	0	0		0	0	0	0	0
262	1	121	175	-1	504	125	16.4	30	ABprappapp	237	207	0	0		0	0	0	0	0
263	1	276	273	-1	190	159	23.6	30	ABarapppaa	305	-479	0	0		0	0	0	0	0
264	1	82	122	-1	365	316	10.3	31	MSapppp	-414	0	0	0		0	0	0	0	0
265	1	68	264	-1	238	100	15.7	27	ABpraaaapp	382	0	0	0		0	0	0	0	0
266	1	195	295	-1	478	174	25.3	33	ABprppppap	328	92	0	0		0	0	0	0	0
267	1	3	243	-1	231	259	6.3	25	ABarpaaapp	460	0	0	0		0	0	0	0	0
268	1	79	27	-1	534	152	11.2	28	ABprapapaa	269	-434	0	0		0	0	0	0	0
269	1	211	212	-1	498	196	18.3	33	Cppap	330	-531	0	0		0	0	0	0	0
270	1	140	116	-1	433	262	14.9	33	Earpp	333	120	0	0		0	0	0	0	0
271	1	309	335	-1	523	326	19.4	30	Capppa	-183	0	0	0		0	0	0	0	0
272	1	55	256	-1	445	113	13.9	29	ABprappaaa	22	0	0	0		0	0	0	0	0
273	1	302	57	-1	120	354	15.2	29	ABalppaaap	-53	0	0	0		0	0	0	0	0
274	1	5	274	-1	283	302	6.2	28	ABplaaaapp	219	1008	0	0		0	0	0	0	0
275	1	334	324	-1	316	353	22.8	29	ABplpapapa	245	776	0	0		0	0	0	0	0
276	1	29	334	-1	425	346	23.3	29	ABplppppaa	275	132	0	0		0	0	0	0	0
277	1	292	24	-1	563	345	21.4	32	ABplapappp	317	320	0	0		0	0	0	0	0
278	1	136	59	-1	236	331	6.2	25	ABplaaapaa	144	0	0	0		0	0	0	0	0
279	1	220	39	-1	400	119	8.4	28	ABprapaapa	244	0	0	0		0	0	0	0	0
280	1	294	205	-1	200	204	5.8	26	ABarpapaap	267	-974	0	0		0	0	0	0	0
281	1	174	346	-1	425	113	10.6	28	ABprapaapp	266	544	0	0		0	0	0	0	0
282	1	70	51	-1	256	229	11.7	31	MSpaaapp	-234	0	0	0		0	0	0	0	0
283	1	143	111	-1	559	207	23.7	31	ABprappppp	317	-392	0	0		0	0	0	0	0
284	1	52	270	-1	425	307	24.5	32	ABplpapppp	303	-850	0	0		0	0	0	0	0
285	1	258	330	-1	432	414	17.7	29	ABplappaap	63	0	0	0		0	0	0	0	0
286	1	216	46	-1	301	271	16.8	31	MSaapaap	282	-751	0	0		0	0	0	0	0
287	1	329	190	-1	313	179	25.5	27	ABprpappaa	219	-302	0	0		0	0	0	0	0
288	1	199	2	-1	525	255	24.8	33	ABplpppppp	324	-624	0	0		0	0	0	0	0
289	1	11	141	-1	369	340	20.2	39	MSaappp	385	598	0	0		0	0	0	0	0
290	1	144	69	-1	537	365	11.5	33	ABarppapp	96	0	0	0		0	0	0	0	0
291	1	39	15	-1	380	224	15.8	32	Earpa	318	439	0	0		0	0	0	0	0
292	1	224	120	-1	198	299	6.8	29	ABplaaaaap	316	0	0	0		0	0	0	0	0
293	1	118	38	-1	266	361	11.5	33	ABalpppppp	223	-193	0	0		0	0	0	0	0
294	1	320	154	-1	409	390	10.4	28	ABplapaapp	7	0	0	0		0	0	0	0	0
295	1	286	102	-1	450	174	23.0	29	ABprppppaa	282	-409	0	0		0	0	0	0	0
296	1	165	317	321	535	243	8.2	35	Cpaap	254	431	0	0		0	0	0	0	0
297	1	197	250	-1	355	158	7.5	28	ABprapaaaa	266	2053	0	0		0	0	0	0	0
298	1	190	56	-1	562	362	17.4	32	ABplapappa	69	0	0	0		0	0	0	0	0
299	1	96	340	-1	338	156	15.7	30	MSpppap	245	338	0	0		0	0	0	0	0
300	1	268	339	-1	361	277	20.5	30	MSaapapp	175	0	0	0		0	0	0	0	0
301	1	240	202	-1	216	320	12.3	26	MSapapap	338	0	0	0		0	0	0	0	0
302	1	198	253	-1	326	107	15.3	28	ABprpaappp	269	-393	0	0		0	0	0	0	0
303	1	134	64	-1	167	272	22.1	27	ABalpaaapa	211	0	0	0		0	0	0	0	0
304	1	1	315	-1	98	241	10.3	34	ABalappaa	170	0	0	0		0	0	0	0	0
305	1	138	160	-1	452	148	7.5	33	ABarpppap	344	0	0	0		0	0	0	0	0
306	1	50	73	-1	566	152	12.0	27	ABprapappa	-121	0	0	0		0	0	0	0	0
307	1	63	28	-1	176	144	12.2	30	ABalaapppp	-89	0	0	0		0	0	0	0	0
308	1	109	182	-1	577	182	19.5	30	ABprappppa	-8	0	0	0		0	0	0	0	0
309	1	46	134	-1	268	318	24.3	29	ABplpapaaa	84	0	0	0		0	0	0	0	0
310	1	56	41	-1	229	218	21.3	32	ABarapaapp	324	-73	0	0		0	0	0	0	0
311	1	221	289	-1	547	300	24.4	31	ABplappppp	166	0	0	0		0	0	0	0	0
312	1	21	101	-1	397	254	6.6	30	ABarppaaap	286	-167	0	0		0	0	0	0	0
313	1	308	225	-1	193	232	21.7	30	ABarapaapa	299	248	0	0		0	0	0	0	0
314	1	31	152	-1	357	314	21.5	32	MSaappa	260	394	0	0		0	0	0	0	0
315	1	250	95	-1	394	376	24.6	31	ABplppaapp	280	-89	0	0		0	0	0	0	0
316	1	243	80	329	348	185	10.5	32	MSppppp	104	0	0	0		0	0	0	0	0
317	1	51	298	-1	330	249	6.1	36	ABarpaapp	297	0	0	0		0	0	0	0	0
318	1	297	275	-1	304	233	12.4	31	Earaa	249	117	0	0		0	0	0	0	0
319	1	203	307	-1	467	240	11.6	32	Eprap	235	1056	0	0		0	0	0	0	0
320	1	148	44	-1	332	270	11.5	32	Ealap	-305	0	0	0		0	0	0	0	0
321	1	173	186	-1	293	355	18.5	29	MSappap	228	937	0	0		0	0	0	0	0
322	0	341	-1	-1	363	88	13.7	22		166	-416	0	0		0	0	0	0	0
323	1	254	18	-1	104	252	13.2	28	MSaaaaaa	251	-164	0	0		0	0	0	0	0
324	1	170	338	-1	380	107	19.3	32	ABprppapaa	315	1163	0	0		0	0	0	0	0
325	1	259	241	-1	386	404	19.5	31	ABplppapap	-91	0	0	0		0	0	0	0	0
326	1	208	136	-1	405	162	12.5	33	Dppa	333	-192	0	0		0	0	0	0	0
327	1	260	88	-1	291	354	23.4	29	ABplpapaap	192	0	0	0		0	0	0	0	0
328	1	332	93	-1	478	366	21.5	31	ABplapppaa	225	0	0	0		0	0	0	0	0
329	1	340	347	-1	439	114	20.5	27	ABprppappa	205	-434	0	0		0	0	0	0	0
330	1	17	48	-1	368	216	6.3	27	ABarppaaaa	98	0	0	0		0	0	0	0	0
331	1	271	211	-1	431	334	12.6	33	Dapp	317	602	0	0		0	0	0	0	0
332	1	149	121	-1	388	351	7.7	26	ABplapaapa	255	33	0	0		0	0	0	0	0
333	1	314	163	-1	285	282	19.5	31	MSaapaaa	315	256	0	0		0	0	0	0	0
334	1	281	92	-1	547	205	16.2	28	Cpppap	250	586	0	0		0	0	0	0	0
335	1	60	103	-1	210	178	20.1	27	MSppaaap	-4	0	0	0		0	0	0	0	0
336	0	311	-1	-1	379	157	22.9	24		324	0	0	0		0	0	0	0	0
337	1	326	344	-1	357	380	23.4	30	ABplppaapa	270	1034	0	0		0	0	0	0	0
338	1	205	35	-1	337	282	15.4	30	Ealpa	295	-446	0	0		0	0	0	0	0
339	1	296	98	-1	541	345	24.6	33	ABplappppa	295	0	0	0		0	0	0	0	0
340	1	246	336	-1	513	220	25.2	30	ABprpppppp	307	240	0	0		0	0	0	0	0
341	1	337	-1	-1	333	403	15.9	20	ABplppaaap	119	0	0	0		0	0	0	0	0
342	1	306	300	-1	572	270	23.4	30	Caappv	120	0	0	0		0	0	0	0	0
343	1	15	189	-1	450	298	12.9	33	Eplap	331	888	0	0		0	0	0	0	0
344	1	19	271	-1	504	139	21.5	32	ABprpppaap	282	-629	0	0		0	0	0	0	0
345	0	147	-1	-1	174	375	20.1	22		285	0	0	0		0	0	0	0	0
346	1	83	72	-1	567	188	10.3	33	ABarppppp	330	-908	0	0		0	0	0	0	0
