# Supplementary material for: The AP-2 Transcription Factor APTF-2 Is Required for Neuroblast and Epidermal Morphogenesis in Caenorhabditis elegans Embryogenesis
Source: PLoS Genet. 2016 May 13;12(5):e1006048. doi: 10.1371/journal.pgen.1006048 (PMC4866721; doi:10.1371/journal.pgen.1006048)
Supplement: S2 Text — (ZIP) [file pgen.1006048.s030.zip › nuclei/t157-nuclei]

1	1	146	321	-1	508	281	21.3	31	Capppp	228	503	0	0		0	0	0	0	0
2	1	288	163	-1	525	262	25.0	33	ABplpppppp	334	295	0	0		0	0	0	0	0
3	1	187	271	-1	315	193	22.4	32	ABarapappp	257	127	0	0		0	0	0	0	0
4	1	216	94	-1	464	377	9.8	33	ABarppapa	172	0	0	0		0	0	0	0	0
5	1	67	180	-1	192	271	13.4	31	MSaaapaa	291	179	0	0		0	0	0	0	0
6	1	84	323	-1	244	339	14.5	26	MSapappa	216	101	0	0		0	0	0	0	0
7	1	88	313	-1	177	170	9.0	28	ABalappppa	240	-75	0	0		0	0	0	0	0
8	1	174	117	-1	105	329	17.4	30	ABalaaaalp	277	0	0	0		0	0	0	0	0
9	1	22	23	-1	186	396	13.5	29	ABalpppapp	-62	0	0	0		0	0	0	0	0
10	1	1	216	-1	447	234	6.1	36	Cpaaa	369	-860	0	0		0	0	0	0	0
11	1	213	155	-1	137	137	14.8	30	ABalaaappr	51	0	0	0		0	0	0	0	0
12	1	166	88	-1	200	373	15.4	28	ABplpaapaa	148	0	0	0		0	0	0	0	0
13	1	254	54	-1	349	110	11.9	29	ABpraapppa	265	97	0	0		0	0	0	0	0
14	1	29	16	-1	189	362	11.4	29	ABalppppap	183	0	0	0		0	0	0	0	0
15	1	291	95	-1	378	225	15.9	32	Earpa	270	133	0	0		0	0	0	0	0
16	1	102	91	-1	470	129	15.7	30	ABprappaap	272	511	0	0		0	0	0	0	0
17	1	253	262	-1	465	407	16.3	29	ABplappapa	130	0	0	0		0	0	0	0	0
18	1	323	152	-1	104	252	13.2	29	MSaaaaaa	150	0	0	0		0	0	0	0	0
19	1	18	42	-1	105	222	7.8	27	ABalappapa	-184	0	0	0		0	0	0	0	0
20	1	248	307	-1	321	146	7.0	28	ABarpapppa	283	-68	0	0		0	0	0	0	0
21	1	191	158	-1	201	143	8.1	29	ABpraapaap	-65	0	0	0		0	0	0	0	0
22	1	115	1	-1	200	371	8.4	28	ABplaapapa	145	0	0	0		0	0	0	0	0
23	1	14	150	-1	153	139	19.2	25	ABalaapapa	200	-353	0	0		0	0	0	0	0
24	1	277	221	-1	567	342	21.3	33	ABplapappp	293	945	0	0		0	0	0	0	0
25	1	19	272	-1	156	368	15.5	29	ABalpppapa	211	0	0	0		0	0	0	0	0
26	1	20	11	-1	108	246	21.9	31	ABaraaaaaa	-129	0	0	0		0	0	0	0	0
27	1	268	268	-1	535	151	11.4	29	ABprapapaa	226	162	0	0		0	0	0	0	0
28	1	307	207	-1	177	147	12.4	30	ABalaapppp	281	-382	0	0		0	0	0	0	0
29	1	57	19	-1	164	319	22.9	30	ABalpapaaa	300	-823	0	0		0	0	0	0	0
30	1	114	183	-1	315	103	10.8	29	ABpraappap	194	0	0	0		0	0	0	0	0
31	1	45	32	-1	469	274	22.5	32	ABplpppppa	314	426	0	0		0	0	0	0	0
32	1	212	290	-1	489	226	22.5	31	ABprpppppa	301	118	0	0		0	0	0	0	0
33	1	52	156	-1	113	168	12.7	27	ABalaaappl	74	0	0	0		0	0	0	0	0
34	1	133	8	-1	142	305	5.7	28	ABplaapaaa	89	0	0	0		0	0	0	0	0
35	1	338	236	-1	339	281	15.5	30	Ealpa	303	476	0	0		0	0	0	0	0
36	1	180	334	-1	374	150	25.5	27	ABprpapapa	277	1957	0	0		0	0	0	0	0
37	1	50	28	-1	149	205	12.6	28	MSpaaaaa	11	0	0	0		0	0	0	0	0
38	1	293	292	294	266	363	11.5	32	ABalpppppp	202	128	0	0		0	0	0	0	0
39	1	279	246	-1	397	117	8.5	27	ABprapaapa	216	-23	0	0		0	0	0	0	0
40	1	33	27	-1	216	277	9.5	29	MSaaaapp	275	-1368	0	0		0	0	0	0	0
41	1	310	318	-1	228	223	20.6	33	ABarapaapp	312	-60	0	0		0	0	0	0	0
42	1	2	67	-1	209	124	14.5	29	ABpraaapap	467	0	0	0		0	0	0	0	0
43	1	258	277	-1	425	203	21.4	31	MSpapppp	79	0	0	0		0	0	0	0	0
44	1	320	240	-1	334	271	11.7	33	Ealap	323	-293	0	0		0	0	0	0	0
45	1	99	47	-1	223	118	18.8	30	ABpraaaapa	122	0	0	0		0	0	0	0	0
46	1	286	75	-1	300	273	16.9	31	MSaapaap	314	-568	0	0		0	0	0	0	0
47	1	137	238	-1	189	250	6.6	27	ABarpaaapa	201	-807	0	0		0	0	0	0	0
48	1	330	299	-1	369	215	6.0	26	ABarppaaaa	256	-138	0	0		0	0	0	0	0
49	1	61	154	-1	235	210	18.0	28	ABaraapppa	269	355	0	0		0	0	0	0	0
50	1	247	116	-1	537	244	22.3	28	Cppppp	279	489	0	0		0	0	0	0	0
51	1	282	175	-1	254	231	11.7	32	MSpaaapp	139	0	0	0		0	0	0	0	0
52	1	73	176	-1	95	273	8.4	23	ABalapapaa	-78	0	0	0		0	0	0	0	0
53	1	6	157	-1	219	226	10.5	28	MSpaaapa	133	0	0	0		0	0	0	0	0
54	1	225	223	-1	503	254	16.2	38	Eprp	381	98	0	0		0	0	0	0	0
55	1	41	121	-1	242	398	15.5	29	ABplpaapap	375	0	0	0		0	0	0	0	0
56	1	298	254	-1	562	362	17.6	32	ABplapappa	274	688	0	0		0	0	0	0	0
57	1	273	182	-1	117	354	15.3	28	ABalppaaap	282	66	0	0		0	0	0	0	0
58	1	170	231	-1	588	244	21.6	33	Cpappv	333	-156	0	0		0	0	0	0	0
59	1	278	17	-1	233	334	6.3	24	ABplaaapaa	215	463	0	0		0	0	0	0	0
60	1	5	174	-1	337	127	24.4	32	ABarappapp	305	1604	0	0		0	0	0	0	0
61	1	85	44	-1	125	292	9.0	29	ABalapapap	-256	0	0	0		0	0	0	0	0
62	1	169	204	-1	114	252	18.1	31	ABalpaapaa	287	-321	0	0		0	0	0	0	0
63	1	48	304	-1	467	310	19.8	36	Capap	347	-436	0	0		0	0	0	0	0
64	1	303	147	-1	167	276	21.5	29	ABalpaaapa	109	0	0	0		0	0	0	0	0
65	1	193	137	-1	594	316	17.3	34	Caapa	344	-920	0	0		0	0	0	0	0
66	1	183	36	-1	112	296	15.4	27	MSapaaaa	225	-50	0	0		0	0	0	0	0
67	1	37	303	-1	355	301	24.4	30	ABplpappap	271	224	0	0		0	0	0	0	0
68	1	82	79	-1	204	279	20.0	29	ABalpaaapp	268	-874	0	0		0	0	0	0	0
69	1	290	196	-1	541	368	11.6	34	ABarppapp	341	634	0	0		0	0	0	0	0
70	1	70	194	-1	143	221	18.6	30	ABaraaapaa	163	0	0	0		0	0	0	0	0
71	1	128	244	-1	423	122	23.4	29	ABprppaapp	281	-375	0	0		0	0	0	0	0
72	1	346	87	-1	566	190	10.3	33	ABarppppp	338	-1044	0	0		0	0	0	0	0
73	1	306	314	-1	566	152	12.3	28	ABprapappa	257	-1068	0	0		0	0	0	0	0
74	1	42	69	-1	225	364	12.6	28	ABalpppppa	123	0	0	0		0	0	0	0	0
75	1	131	270	-1	123	368	11.6	27	ABalpppaaa	108	0	0	0		0	0	0	0	0
76	1	235	38	-1	319	96	20.5	33	ABprpaaaap	43	0	0	0		0	0	0	0	0
77	1	44	77	-1	82	273	11.3	27	ABalapaaap	219	-638	0	0		0	0	0	0	0
78	1	28	336	-1	435	376	24.6	32	ABplpppaaa	304	388	0	0		0	0	0	0	0
79	1	94	108	-1	157	262	14.5	29	ABaraapaap	280	285	0	0		0	0	0	0	0
80	1	316	253	-1	360	189	10.7	27	MSpppppp	203	421	0	0		0	0	0	0	0
81	1	164	227	-1	186	325	18.7	26	MSapaapa	204	438	0	0		0	0	0	0	0
82	1	234	311	-1	227	391	18.1	30	ABplpaaapa	242	-518	0	0		0	0	0	0	0
83	1	107	7	-1	156	354	22.0	31	ABalppapaa	270	398	0	0		0	0	0	0	0
84	1	17	212	-1	279	155	7.8	29	ABarpappap	266	408	0	0		0	0	0	0	0
85	1	181	125	-1	171	234	24.2	30	ABarapaaaa	-5	0	0	0		0	0	0	0	0
86	1	134	143	-1	154	202	15.4	29	ABaraappaa	257	154	0	0		0	0	0	0	0
87	1	178	297	-1	442	403	13.5	29	ABplappaaa	239	0	0	0		0	0	0	0	0
88	1	327	13	-1	294	352	23.5	31	ABplpapaap	231	195	0	0		0	0	0	0	0
89	1	43	164	-1	152	185	10.1	28	ABalapppap	231	0	0	0		0	0	0	0	0
90	1	16	340	-1	512	352	22.3	30	ABplapppap	254	-118	0	0		0	0	0	0	0
91	1	83	202	-1	136	212	8.8	28	ABalapppaa	186	0	0	0		0	0	0	0	0
92	1	334	265	-1	546	203	16.0	28	Cpppap	-192	0	0	0		0	0	0	0	0
93	1	328	100	-1	480	370	21.5	31	ABplapppaa	260	224	0	0		0	0	0	0	0
94	1	139	45	-1	257	381	23.6	35	ABalppappp	318	-360	0	0		0	0	0	0	0
95	1	315	217	-1	392	374	24.7	31	ABplppaapp	312	418	0	0		0	0	0	0	0
96	1	189	127	-1	155	155	16.2	24	ABalaappap	196	-408	0	0		0	0	0	0	0
97	1	218	247	-1	485	299	14.1	32	Eplpa	312	-306	0	0		0	0	0	0	0
98	1	339	317	-1	540	346	24.4	33	ABplappppa	302	1069	0	0		0	0	0	0	0
99	1	246	124	-1	261	176	11.3	27	MSppappp	228	-254	0	0		0	0	0	0	0
100	1	75	84	-1	97	175	16.7	25	ABalaapaaa	199	-175	0	0		0	0	0	0	0
101	1	312	59	-1	387	258	6.3	30	ABarppaaap	290	230	0	0		0	0	0	0	0
102	1	295	230	-1	447	174	22.6	29	ABprppppaa	223	-499	0	0		0	0	0	0	0
103	1	335	71	-1	205	179	20.1	27	MSppaaap	241	-208	0	0		0	0	0	0	0
104	1	260	83	-1	419	110	18.3	30	ABprppapap	290	-622	0	0		0	0	0	0	0
105	1	163	51	-1	80	294	16.4	29	ABalaaaala	197	0	0	0		0	0	0	0	0
106	1	190	186	-1	242	163	7.0	25	ABarpappaa	219	492	0	0		0	0	0	0	0
107	1	152	215	-1	172	179	17.7	27	MSppaaaa	200	-911	0	0		0	0	0	0	0
108	1	38	80	-1	305	383	11.1	30	ABplaappap	281	757	0	0		0	0	0	0	0
109	1	209	89	-1	271	328	18.5	31	MSappaa	304	748	0	0		0	0	0	0	0
110	1	117	161	-1	343	401	20.0	30	ABplppapaa	284	-463	0	0		0	0	0	0	0
111	1	283	120	-1	559	212	23.7	32	ABprappppp	188	0	0	0		0	0	0	0	0
112	1	40	184	-1	125	332	11.4	29	ABalapaapp	293	0	0	0		0	0	0	0	0
113	1	56	213	-1	230	282	13.5	29	MSaaapap	134	0	0	0		0	0	0	0	0
114	1	196	195	-1	151	313	15.4	27	MSapaaap	206	-59	0	0		0	0	0	0	0
115	1	108	114	-1	244	143	10.3	30	ABpraapapp	295	724	0	0		0	0	0	0	0
116	1	270	170	-1	433	258	14.8	32	Earpp	314	1075	0	0		0	0	0	0	0
117	1	175	2	-1	76	243	16.3	29	ABalaaaarl	-160	0	0	0		0	0	0	0	0
118	1	55	210	-1	135	229	14.9	24	ABaraaaapp	223	-89	0	0		0	0	0	0	0
119	1	64	106	-1	125	278	20.0	27	ABalpaapapa	260	-170	0	0		0	0	0	0	0
120	1	292	306	-1	196	301	6.4	28	ABplaaaaap	264	1000	0	0		0	0	0	0	0
121	1	332	320	-1	384	350	7.8	25	ABplapaapa	245	-535	0	0		0	0	0	0	0
122	1	264	261	-1	366	315	10.1	31	MSapppp	-62	0	0	0		0	0	0	0	0
123	1	31	63	-1	140	256	7.1	27	ABalappapp	402	0	0	0		0	0	0	0	0
124	1	97	81	-1	101	194	19.6	30	ABalaaaarr	87	0	0	0		0	0	0	0	0
125	1	47	284	-1	478	368	24.5	33	ABplpppaap	331	636	0	0		0	0	0	0	0
126	1	122	332	-1	186	342	6.1	30	ABplaapaap	276	-661	0	0		0	0	0	0	0
127	1	182	135	-1	306	334	7.4	28	ABplaaappa	148	0	0	0		0	0	0	0	0
128	1	66	33	-1	130	300	23.5	31	ABalpaaaaa	302	0	0	0		0	0	0	0	0
129	1	145	224	-1	519	333	16.5	29	Cappap	278	441	0	0		0	0	0	0	0
130	1	124	122	-1	185	136	15.3	29	ABpraaapaa	241	1128	0	0		0	0	0	0	0
131	1	230	185	-1	250	139	23.0	31	ABarappppa	267	312	0	0		0	0	0	0	0
132	1	127	64	-1	392	98	13.5	30	ABpraapppp	64	0	0	0		0	0	0	0	0
133	1	3	220	-1	197	197	24.2	28	ABaraaappp	254	-72	0	0		0	0	0	0	0
134	1	309	144	-1	269	318	24.4	29	ABplpapaaa	246	-556	0	0		0	0	0	0	0
135	1	228	9	-1	164	351	12.7	27	ABalppppaa	270	-527	0	0		0	0	0	0	0
136	1	326	289	-1	405	164	12.6	31	Dppa	302	-572	0	0		0	0	0	0	0
137	1	153	119	-1	172	387	18.1	31	ABalppaapp	451	0	0	0		0	0	0	0	0
138	1	172	276	-1	497	303	6.6	37	Caaaa	375	1306	0	0		0	0	0	0	0
139	1	176	113	-1	126	172	16.9	26	ABalaappaa	199	-51	0	0		0	0	0	0	0
140	1	25	130	-1	185	142	21.2	32	ABalaapapp	311	-827	0	0		0	0	0	0	0
141	1	289	308	-1	368	335	20.4	39	MSaappp	398	-58	0	0		0	0	0	0	0
142	1	86	348	-1	498	325	24.9	27	ABplpppapa	243	-283	0	0		0	0	0	0	0
143	1	151	258	-1	197	113	17.4	25	ABpraaaaap	89	0	0	0		0	0	0	0	0
144	1	207	302	-1	491	389	19.3	31	ABplappapp	318	214	0	0		0	0	0	0	0
145	1	26	281	-1	285	189	19.3	26	MSpppaaa	194	153	0	0		0	0	0	0	0
146	1	210	20	-1	445	343	6.8	30	ABarppaapp	269	720	0	0		0	0	0	0	0
147	1	224	128	-1	266	400	18.5	30	ABplpaaapp	299	906	0	0		0	0	0	0	0
148	1	110	134	-1	255	124	17.5	30	ABprpaapaa	115	0	0	0		0	0	0	0	0
149	1	143	62	-1	152	326	10.4	29	ABalapappa	253	0	0	0		0	0	0	0	0
150	1	203	14	-1	415	222	10.4	30	Epraa	230	-214	0	0		0	0	0	0	0
151	1	167	274	-1	473	124	20.1	28	ABprppappp	-152	0	0	0		0	0	0	0	0
152	1	314	30	-1	358	311	21.5	33	MSaappa	261	-290	0	0		0	0	0	0	0
153	1	220	78	-1	249	169	17.7	27	MSppapap	222	327	0	0		0	0	0	0	0
154	1	294	6	-1	409	388	10.5	29	ABplapaapp	-265	0	0	0		0	0	0	0	0
155	1	8	141	-1	140	338	19.2	31	ABalpaappp	1	0	0	0		0	0	0	0	0
156	1	130	138	-1	206	174	13.8	27	MSppappa	242	326	0	0		0	0	0	0	0
157	1	32	159	-1	288	141	25.4	34	ABarappapa	335	1495	0	0		0	0	0	0	0
158	1	261	234	-1	316	223	19.9	31	MSpapaaa	274	145	0	0		0	0	0	0	0
159	1	162	208	-1	255	346	23.4	31	ABalpapapp	265	-13	0	0		0	0	0	0	0
160	1	305	21	-1	450	148	7.5	33	ABarpppap	335	615	0	0		0	0	0	0	0
161	0	249	-1	-1	317	213	14.6	25		184	874	0	0		0	0	0	0	0
162	1	92	53	-1	119	256	15.4	29	ABaraapaaa	287	-567	0	0		0	0	0	0	0
163	1	333	343	-1	285	279	19.6	32	MSaapaaa	387	0	0	0		0	0	0	0	0
164	1	87	39	-1	190	221	12.1	30	MSpaaaap	386	0	0	0		0	0	0	0	0
165	1	98	189	-1	314	183	15.5	27	MSpppaap	121	0	0	0		0	0	0	0	0
166	1	90	177	-1	154	201	24.6	32	ABaraaappa	292	306	0	0		0	0	0	0	0
167	1	237	319	-1	526	155	18.9	29	ABprapppaa	275	-373	0	0		0	0	0	0	0
168	1	154	172	-1	235	137	14.4	28	ABpraaappa	225	209	0	0		0	0	0	0	0
169	1	54	49	-1	200	274	23.2	29	ABalpappaa	62	0	0	0		0	0	0	0	0
170	1	76	285	-1	135	164	19.9	32	ABalaapaap	300	1528	0	0		0	0	0	0	0
171	1	12	37	-1	275	228	18.1	28	ABaraapppp	-94	0	0	0		0	0	0	0	0
172	1	238	249	-1	408	198	25.4	30	ABprpapppa	302	233	0	0		0	0	0	0	0
173	1	11	61	-1	274	371	15.3	29	ABplpaappa	100	0	0	0		0	0	0	0	0
174	1	27	65	-1	179	326	9.1	27	ABalapappp	129	0	0	0		0	0	0	0	0
175	1	262	241	-1	503	131	16.6	30	ABprappapp	277	513	0	0		0	0	0	0	0
176	1	79	310	-1	597	249	12.5	35	Cpapa	166	0	0	0		0	0	0	0	0
177	1	239	279	-1	348	111	18.1	30	ABprppaaaa	246	128	0	0		0	0	0	0	0
178	1	46	56	-1	171	229	6.4	31	ABarpaaaa	76	0	0	0		0	0	0	0	0
179	1	89	218	-1	336	394	13.3	29	ABplaapppa	467	0	0	0		0	0	0	0	0
180	1	62	338	-1	347	310	6.0	29	ABplaaappp	37	0	0	0		0	0	0	0	0
181	1	121	232	-1	463	334	24.4	29	ABplppppap	269	220	0	0		0	0	0	0	0
182	1	308	325	-1	575	179	19.7	31	ABprappppa	283	-326	0	0		0	0	0	0	0
183	1	34	57	-1	352	244	22.1	31	MSpapapa	234	155	0	0		0	0	0	0	0
184	1	155	29	-1	268	206	14.6	31	MSpaapap	186	0	0	0		0	0	0	0	0
185	1	72	269	-1	354	351	25.4	32	ABplpapapp	306	55	0	0		0	0	0	0	0
186	1	321	211	-1	293	356	18.6	29	MSappap	236	-638	0	0		0	0	0	0	0
187	1	74	26	-1	104	321	13.3	27	ABalapaapa	247	398	0	0		0	0	0	0	0
188	1	35	295	-1	314	309	24.1	29	ABplpappaa	-241	0	0	0		0	0	0	0	0
189	1	343	257	-1	451	295	12.9	33	Eplap	309	27	0	0		0	0	0	0	0
190	1	287	345	-1	304	179	25.4	26	ABprpappaa	190	85	0	0		0	0	0	0	0
191	1	21	298	-1	251	273	21.6	30	ABalpapppa	-197	0	0	0		0	0	0	0	0
192	1	215	139	-1	176	133	17.8	29	ABpraaaaaa	246	202	0	0		0	0	0	0	0
193	1	221	102	-1	251	250	15.6	29	MSaaapp	108	0	0	0		0	0	0	0	0
194	1	194	98	-1	270	217	23.6	33	ABarapapap	324	1037	0	0		0	0	0	0	0
195	1	9	160	-1	172	281	10.8	28	MSaaaapa	282	764	0	0		0	0	0	0	0
196	1	13	214	-1	77	228	12.7	28	ABalaaapal	75	0	0	0		0	0	0	0	0
197	1	208	293	-1	395	350	12.7	31	Dapa	305	1010	0	0		0	0	0	0	0
198	1	177	85	-1	113	214	17.3	28	ABaraaaapa	246	69	0	0		0	0	0	0	0
199	1	103	136	-1	294	327	15.2	27	MSapappp	236	977	0	0		0	0	0	0	0
200	1	109	278	-1	330	339	9.1	26	ABplapaaaa	247	133	0	0		0	0	0	0	0
201	1	199	133	-1	240	177	21.3	25	MSppaapa	213	173	0	0		0	0	0	0	0
202	1	301	237	-1	214	321	12.2	28	MSapapap	199	0	0	0		0	0	0	0	0
203	1	36	245	-1	245	282	17.5	29	ABaraapapp	155	0	0	0		0	0	0	0	0
204	1	23	118	-1	570	170	16.6	30	ABprapappp	300	0	0	0		0	0	0	0	0
205	1	280	72	-1	198	197	6.1	27	ABarpapaap	209	-628	0	0		0	0	0	0	0
206	1	69	190	-1	131	207	21.9	30	ABaraaaaap	175	0	0	0		0	0	0	0	0
207	1	205	333	-1	453	181	12.5	34	Dppp	344	6	0	0		0	0	0	0	0
208	0	345	-1	-1	175	380	20.6	22		182	-259	0	0		0	0	0	0	0
209	1	39	123	-1	472	346	16.1	30	Cappaa	298	18	0	0		0	0	0	0	0
210	1	60	286	-1	515	181	7.5	32	ABarppppa	576	0	0	0		0	0	0	0	0
211	1	331	22	-1	430	328	11.8	32	Dapp	323	-438	0	0		0	0	0	0	0
212	1	269	165	-1	497	197	18.5	33	Cppap	318	100	0	0		0	0	0	0	0
213	1	106	35	-1	370	137	9.1	28	ABprapaaap	184	0	0	0		0	0	0	0	0
214	1	188	41	-1	102	193	14.1	28	ABalaaapar	355	0	0	0		0	0	0	0	0
215	1	91	99	-1	94	295	11.6	29	ABalapaaaa	232	982	0	0		0	0	0	0	0
216	1	149	140	-1	535	138	15.4	29	ABprapapap	59	0	0	0		0	0	0	0	0
217	1	112	34	-1	440	394	21.7	31	ABplppappp	276	222	0	0		0	0	0	0	0
218	1	192	58	-1	141	249	11.2	30	MSaaaaap	-59	0	0	0		0	0	0	0	0
219	1	240	112	-1	278	159	14.1	26	MSppppaa	201	89	0	0		0	0	0	0	0
220	1	223	76	-1	154	151	8.3	30	ABpraapaaa	75	0	0	0		0	0	0	0	0
221	1	148	4	-1	390	328	24.3	28	ABplpapppa	204	0	0	0		0	0	0	0	0
222	1	214	18	-1	111	316	20.9	31	ABalpaappa	265	0	0	0		0	0	0	0	0
223	1	111	324	-1	280	189	6.2	30	ABarpapapp	-61	0	0	0		0	0	0	0	0
224	1	77	259	-1	302	128	13.5	28	ABprpaappa	242	509	0	0		0	0	0	0	0
225	1	313	169	-1	193	231	21.5	30	ABarapaapa	203	0	0	0		0	0	0	0	0
226	1	226	280	-1	225	200	15.1	28	MSpaapaa	294	0	0	0		0	0	0	0	0
227	1	201	193	-1	266	125	12.6	30	ABpraaappp	491	0	0	0		0	0	0	0	0
228	1	161	188	-1	147	156	12.7	28	ABalaapppa	236	146	0	0		0	0	0	0	0
229	1	185	101	-1	234	298	6.7	27	ABplaaaapa	279	-43	0	0		0	0	0	0	0
230	1	140	60	-1	581	311	11.4	32	Caaapp	325	6	0	0		0	0	0	0	0
231	1	241	149	-1	192	293	25.5	31	ABalpapaap	-65	0	0	0		0	0	0	0	0
232	1	68	266	-1	609	215	15.5	31	Cpappd	290	178	0	0		0	0	0	0	0
233	1	15	248	-1	204	373	18.4	29	ABplpaaaaa	263	406	0	0		0	0	0	0	0
234	1	173	74	-1	398	172	5.8	31	ABarpppaa	221	0	0	0		0	0	0	0	0
235	1	65	40	-1	172	280	18.2	28	ABalpaapapp	69	0	0	0		0	0	0	0	0
236	1	150	200	-1	202	175	7.8	28	ABalappppp	-129	0	0	0		0	0	0	0	0
237	1	243	93	-1	146	388	12.3	27	ABalpppaap	271	154	0	0		0	0	0	0	0
238	1	135	330	-1	558	295	17.1	33	Eplpp	319	107	0	0		0	0	0	0	0
239	1	116	329	-1	394	400	22.2	32	ABplppappa	318	-356	0	0		0	0	0	0	0
240	1	138	166	-1	292	114	16.3	30	ABprpaapap	-88	0	0	0		0	0	0	0	0
241	1	325	70	-1	385	403	19.4	30	ABplppapap	298	254	0	0		0	0	0	0	0
242	1	184	328	-1	355	234	12.3	31	Earap	49	0	0	0		0	0	0	0	0
243	1	267	25	-1	231	263	6.2	26	ABarpaaapp	187	-828	0	0		0	0	0	0	0
244	1	197	148	-1	223	335	25.9	31	ABalppapap	308	-781	0	0		0	0	0	0	0
245	1	142	15	-1	226	295	23.2	29	ABalpappap	51	0	0	0		0	0	0	0	0
246	0	195	-1	-1	88	333	15.4	26		191	0	0	0		0	0	0	0	0
247	1	222	275	-1	277	170	23.8	28	ABarappaap	111	0	0	0		0	0	0	0	0
248	1	144	110	-1	350	185	25.5	32	ABprpappap	304	1357	0	0		0	0	0	0	0
249	1	245	153	-1	230	229	23.6	31	ABarapapaa	200	0	0	0		0	0	0	0	0
250	1	297	198	-1	351	159	7.6	28	ABprapaaaa	247	471	0	0		0	0	0	0	0
251	1	233	187	-1	352	126	20.9	30	ABprpapaap	241	-199	0	0		0	0	0	0	0
252	1	250	209	-1	507	383	14.5	30	ABplapapaa	-220	0	0	0		0	0	0	0	0
253	1	302	173	-1	319	103	15.4	29	ABprpaappp	-84	0	0	0		0	0	0	0	0
254	1	211	344	-1	371	199	22.6	35	MSpappa	46	0	0	0		0	0	0	0	0
255	1	96	146	-1	262	236	6.2	35	ABarpaapa	355	115	0	0		0	0	0	0	0
256	1	272	312	-1	445	116	13.9	29	ABprappaaa	274	-1544	0	0		0	0	0	0	0
257	1	95	90	-1	152	269	25.3	30	ABalpaaaap	217	0	0	0		0	0	0	0	0
258	0	322	-1	-1	359	94	14.0	20		157	-517	0	0		0	0	0	0	0
259	1	160	167	-1	279	154	18.5	27	MSppaapp	211	63	0	0		0	0	0	0	0
260	1	257	339	-1	307	398	19.4	31	ABplppaaaa	275	129	0	0		0	0	0	0	0
261	1	227	31	-1	202	282	16.4	31	ABaraapapa	306	710	0	0		0	0	0	0	0
262	1	168	282	-1	191	223	16.2	29	ABaraappap	176	0	0	0		0	0	0	0	0
263	1	7	205	-1	237	187	24.7	27	ABarappaaa	261	108	0	0		0	0	0	0	0
264	1	265	229	-1	236	98	15.7	28	ABpraaaapp	379	0	0	0		0	0	0	0	0
265	1	159	68	-1	421	175	16.4	30	Cppaaa	300	223	0	0		0	0	0	0	0
266	1	219	331	-1	271	286	12.0	31	Ealaa	84	0	0	0		0	0	0	0	0
267	1	156	111	-1	341	234	17.5	30	MSpapaap	281	-292	0	0		0	0	0	0	0
268	1	93	52	-1	325	271	21.0	26	MSaapapa	18	0	0	0		0	0	0	0	0
269	1	200	104	-1	341	189	5.8	28	ABarpapppp	-33	0	0	0		0	0	0	0	0
270	1	284	162	-1	427	309	24.4	32	ABplpapppp	270	-1233	0	0		0	0	0	0	0
271	1	344	192	-1	502	141	21.7	31	ABprpppaap	312	-894	0	0		0	0	0	0	0
272	1	120	191	-1	531	383	17.1	29	ABplapapap	286	-249	0	0		0	0	0	0	0
273	1	263	3	-1	186	164	24.3	30	ABarapppaa	249	-983	0	0		0	0	0	0	0
274	1	274	291	-1	281	305	6.2	28	ABplaaaapp	255	390	0	0		0	0	0	0	0
275	1	318	341	-1	302	236	12.4	30	Earaa	113	0	0	0		0	0	0	0	0
276	1	81	288	-1	333	351	16.5	30	Daaa	305	-197	0	0		0	0	0	0	0
277	1	202	222	-1	372	169	15.7	30	Dpap	301	50	0	0		0	0	0	0	0
278	1	244	82	-1	552	222	18.5	31	Cppppa	296	1177	0	0		0	0	0	0	0
279	1	158	335	-1	232	201	6.1	28	ABarpapapa	247	-1505	0	0		0	0	0	0	0
280	1	217	283	-1	274	106	19.5	30	ABprpaaapa	255	494	0	0		0	0	0	0	0
281	1	119	201	-1	318	341	12.5	30	MSapppa	534	0	0	0		0	0	0	0	0
282	1	171	255	-1	457	176	19.1	29	Cppaap	272	-72	0	0		0	0	0	0	0
283	1	24	96	-1	286	278	22.5	36	ABalpapppp	246	0	0	0		0	0	0	0	0
284	1	242	300	-1	264	341	7.5	29	ABplaaapap	239	-156	0	0		0	0	0	0	0
285	1	259	115	-1	365	338	14.4	31	Daap	303	-10	0	0		0	0	0	0	0
286	1	165	151	-1	495	180	14.4	30	Cpppaa	285	142	0	0		0	0	0	0	0
287	1	229	178	-1	607	273	19.2	33	Caappd	336	-191	0	0		0	0	0	0	0
288	1	53	243	-1	542	310	8.7	32	Caaapa	300	1136	0	0		0	0	0	0	0
289	1	311	131	-1	548	301	24.7	31	ABplappppp	102	0	0	0		0	0	0	0	0
290	1	236	109	-1	287	125	22.3	30	ABarappppp	245	0	0	0		0	0	0	0	0
291	1	136	263	-1	320	143	21.1	28	ABprpapaaa	247	10	0	0		0	0	0	0	0
292	1	186	10	-1	228	361	9.3	31	ABplaapapp	-158	0	0	0		0	0	0	0	0
293	1	179	132	-1	371	396	15.5	30	ABplaapppp	290	0	0	0		0	0	0	0	0
294	1	58	145	-1	403	304	6.3	30	ABarppaapa	303	1176	0	0		0	0	0	0	0
295	1	266	97	-1	474	171	25.4	33	ABprppppap	306	-160	0	0		0	0	0	0	0
296	1	255	327	-1	305	92	18.3	32	ABprpaaapp	297	-278	0	0		0	0	0	0	0
297	1	198	251	-1	213	158	17.4	26	MSppapaa	206	-238	0	0		0	0	0	0	0
298	1	317	267	-1	324	250	6.2	36	ABarpaapp	359	253	0	0		0	0	0	0	0
299	1	132	206	-1	278	94	11.9	24	ABpraappaa	222	-278	0	0		0	0	0	0	0
300	1	342	264	-1	569	273	23.5	30	Caappv	282	-558	0	0		0	0	0	0	0
301	1	129	66	-1	422	345	18.4	35	Capaa	345	844	0	0		0	0	0	0	0
302	1	258	171	-1	398	169	19.9	30	MSpapppa	236	401	0	0		0	0	0	0	0
303	1	125	142	-1	542	179	19.9	30	ABprapppap	233	-191	0	0		0	0	0	0	0
304	1	49	337	-1	272	212	21.1	32	ABarapappa	139	0	0	0		0	0	0	0	0
305	1	105	105	-1	252	392	21.3	33	ABplpaaaap	334	1294	0	0		0	0	0	0	0
306	1	71	197	-1	392	272	11.2	32	Eplaa	321	1078	0	0		0	0	0	0	0
307	1	319	55	-1	473	243	12.6	33	Eprap	275	-516	0	0		0	0	0	0	0
308	1	59	296	-1	362	150	12.9	28	Dpaa	273	30	0	0		0	0	0	0	0
309	1	63	252	-1	167	278	5.6	27	ABplaaaaaa	227	233	0	0		0	0	0	0	0
310	1	252	273	-1	200	339	15.9	25	MSapapaa	247	-100	0	0		0	0	0	0	0
311	1	231	46	-1	202	335	22.6	30	ABalpapapa	304	852	0	0		0	0	0	0	0
312	1	256	287	-1	391	292	15.6	32	Ealpp	325	4	0	0		0	0	0	0	0
313	1	126	168	-1	409	150	25.5	30	ABprpapapp	247	493	0	0		0	0	0	0	0
314	1	101	225	-1	174	236	18.8	29	ABaraaapap	100	0	0	0		0	0	0	0	0
315	1	304	129	-1	99	238	10.2	33	ABalappaa	253	0	0	0		0	0	0	0	0
316	1	30	219	-1	226	154	24.8	30	ABarapppap	281	-380	0	0		0	0	0	0	0
317	1	296	233	-1	513	236	7.0	28	Cpaapa	228	453	0	0		0	0	0	0	0
318	1	232	256	-1	247	126	20.3	32	ABprpaaaaa	415	0	0	0		0	0	0	0	0
319	1	4	43	-1	249	400	11.6	27	ABplaappaa	-55	0	0	0		0	0	0	0	0
320	1	10	239	-1	318	169	11.4	28	MSppppap	272	63	0	0		0	0	0	0	0
321	1	296	50	-1	559	250	8.7	30	Cpaapp	140	0	0	0		0	0	0	0	0
322	1	157	126	-1	297	396	16.0	29	ABplpaappp	57	0	0	0		0	0	0	0	0
323	1	141	250	-1	460	134	23.1	35	ABprpppaaa	296	-299	0	0		0	0	0	0	0
324	1	275	228	-1	319	353	23.0	30	ABplpapapa	-86	0	0	0		0	0	0	0	0
325	1	113	24	-1	487	140	10.9	27	ABprappapa	166	0	0	0		0	0	0	0	0
326	1	251	322	-1	382	123	22.6	29	ABprppaapa	280	1251	0	0		0	0	0	0	0
327	0	104	-1	-1	507	297	24.6	29		201	-280	0	0		0	0	0	0	0
328	1	100	309	-1	214	358	21.2	31	ABalppappa	283	87	0	0		0	0	0	0	0
329	1	316	181	-1	339	182	10.2	25	MSpppppa	192	410	0	0		0	0	0	0	0
330	1	285	226	-1	429	412	17.6	30	ABplappaap	280	29	0	0		0	0	0	0	0
331	1	78	301	-1	213	133	11.6	29	ABpraapapa	272	1060	0	0		0	0	0	0	0
332	1	206	92	-1	210	248	25.5	30	ABarapaaap	292	344	0	0		0	0	0	0	0
333	1	123	260	-1	356	356	9.9	28	ABplapaaap	234	-196	0	0		0	0	0	0	0
334	1	276	199	-1	430	343	23.4	29	ABplppppaa	228	-515	0	0		0	0	0	0	0
335	1	271	342	-1	527	330	20.0	30	Capppa	294	731	0	0		0	0	0	0	0
336	1	340	316	-1	512	225	25.3	30	ABprpppppp	304	172	0	0		0	0	0	0	0
337	1	118	242	-1	365	205	19.5	31	MSpapapp	138	0	0	0		0	0	0	0	0
338	1	324	203	-1	381	109	19.2	32	ABprppapaa	288	-75	0	0		0	0	0	0	0
339	1	300	5	-1	362	276	20.5	29	MSaapapp	275	-570	0	0		0	0	0	0	0
340	1	299	235	-1	334	153	15.6	29	MSpppap	201	30	0	0		0	0	0	0	0
341	1	80	86	-1	455	221	24.2	31	ABprpapppp	11	0	0	0		0	0	0	0	0
342	1	147	179	-1	513	179	23.6	34	ABprpppapa	273	-280	0	0		0	0	0	0	0
343	1	204	315	-1	231	321	17.5	27	MSapaapp	204	777	0	0		0	0	0	0	0
344	1	337	305	-1	358	378	23.5	31	ABplppaapa	241	368	0	0		0	0	0	0	0
345	1	51	12	-1	157	197	6.0	26	ABarpapaaa	228	-515	0	0		0	0	0	0	0
346	1	281	103	-1	422	115	10.9	27	ABprapaapp	-103	0	0	0		0	0	0	0	0
347	1	329	73	-1	438	117	20.5	29	ABprppappa	-46	0	0	0		0	0	0	0	0
348	0	287	-1	-1	309	191	28.5	26		204	772	0	0		0	0	0	0	0
