# Supplementary material for: The AP-2 Transcription Factor APTF-2 Is Required for Neuroblast and Epidermal Morphogenesis in Caenorhabditis elegans Embryogenesis
Source: PLoS Genet. 2016 May 13;12(5):e1006048. doi: 10.1371/journal.pgen.1006048 (PMC4866721; doi:10.1371/journal.pgen.1006048)
Supplement: S2 Text — (ZIP) [file pgen.1006048.s030.zip › nuclei/t158-nuclei]

1	1	22	273	-1	198	376	8.7	28	ABplaapapa	270	181	0	0		0	0	0	0	0
2	1	117	55	-1	76	241	16.3	29	ABalaaaarl	154	0	0	0		0	0	0	0	0
3	1	273	284	-1	189	163	24.2	30	ABarapppaa	279	56	0	0		0	0	0	0	0
4	1	221	258	-1	393	324	24.6	27	ABplpapppa	182	0	0	0		0	0	0	0	0
5	1	339	344	-1	363	278	20.4	29	MSaapapp	292	319	0	0		0	0	0	0	0
6	1	154	5	-1	409	388	10.8	28	ABplapaapp	265	1889	0	0		0	0	0	0	0
7	1	83	170	-1	159	351	21.6	31	ABalppapaa	272	423	0	0		0	0	0	0	0
8	1	34	265	-1	143	308	5.8	28	ABplaapaaa	279	858	0	0		0	0	0	0	0
9	1	135	22	-1	160	354	13.4	27	ABalppppaa	273	691	0	0		0	0	0	0	0
10	1	292	295	-1	226	363	9.5	30	ABplaapapp	160	0	0	0		0	0	0	0	0
11	1	26	1	-1	105	246	21.4	30	ABaraaaaaa	306	442	0	0		0	0	0	0	0
12	1	345	124	-1	159	202	5.8	25	ABarpapaaa	212	-753	0	0		0	0	0	0	0
13	1	88	39	-1	295	353	22.6	30	ABplpapaap	249	195	0	0		0	0	0	0	0
14	1	150	80	-1	413	220	10.3	30	Epraa	280	106	0	0		0	0	0	0	0
15	1	245	118	-1	226	296	22.9	30	ABalpappap	20	0	0	0		0	0	0	0	0
16	1	14	119	-1	187	365	11.7	28	ABalppppap	276	-1042	0	0		0	0	0	0	0
17	1	59	195	-1	235	341	6.9	24	ABplaaapaa	216	149	0	0		0	0	0	0	0
18	1	222	50	-1	110	307	21.3	31	ABalpaappa	-73	0	0	0		0	0	0	0	0
19	1	29	206	-1	161	320	23.2	31	ABalpapaaa	40	0	0	0		0	0	0	0	0
20	1	146	54	-1	446	347	7.1	30	ABarppaapp	264	96	0	0		0	0	0	0	0
21	1	160	234	-1	444	146	7.5	33	ABarpppap	327	-15	0	0		0	0	0	0	0
22	1	211	225	-1	428	328	11.5	32	Dapp	300	-44	0	0		0	0	0	0	0
23	1	9	287	-1	185	396	13.6	29	ABalpppapp	20	0	0	0		0	0	0	0	0
24	1	325	186	-1	484	141	10.7	28	ABprappapa	279	900	0	0		0	0	0	0	0
25	1	243	126	-1	233	265	6.1	26	ABarpaaapp	207	109	0	0		0	0	0	0	0
26	1	187	219	-1	107	323	13.5	25	ABalapaapa	255	137	0	0		0	0	0	0	0
27	1	40	154	-1	222	280	9.4	29	MSaaaapp	268	-108	0	0		0	0	0	0	0
28	1	37	226	-1	151	205	12.3	29	MSpaaaaa	290	180	0	0		0	0	0	0	0
29	1	184	301	-1	265	206	14.7	31	MSpaapap	-118	0	0	0		0	0	0	0	0
30	1	152	347	-1	359	312	21.7	30	MSaappa	234	327	0	0		0	0	0	0	0
31	1	261	286	-1	205	280	16.5	32	ABaraapapa	216	0	0	0		0	0	0	0	0
32	1	31	346	-1	470	276	21.8	32	ABplpppppa	309	117	0	0		0	0	0	0	0
33	1	128	142	-1	136	293	22.7	29	ABalpaaaaa	256	-329	0	0		0	0	0	0	0
34	1	217	137	-1	441	391	21.7	31	ABplppappp	263	-1091	0	0		0	0	0	0	0
35	1	213	164	-1	367	136	9.1	29	ABprapaaap	241	171	0	0		0	0	0	0	0
36	1	66	60	-1	113	295	15.3	26	MSapaaaa	202	272	0	0		0	0	0	0	0
37	1	171	222	-1	276	229	18.1	28	ABaraapppp	283	-670	0	0		0	0	0	0	0
38	1	76	280	-1	318	96	21.4	32	ABprpaaaap	314	-285	0	0		0	0	0	0	0
39	1	164	253	-1	188	223	11.8	31	MSpaaaap	496	0	0	0		0	0	0	0	0
40	1	235	139	-1	176	278	18.3	28	ABalpaapapp	258	422	0	0		0	0	0	0	0
41	1	214	156	-1	101	190	13.8	28	ABalaaapar	44	0	0	0		0	0	0	0	0
42	1	19	2	-1	109	235	7.2	27	ABalappapa	255	800	0	0		0	0	0	0	0
43	1	319	211	-1	253	397	12.2	26	ABplaappaa	38	0	0	0		0	0	0	0	0
44	1	61	105	-1	124	295	9.2	28	ABalapapap	44	0	0	0		0	0	0	0	0
45	1	94	95	-1	256	379	24.2	35	ABalppappp	325	326	0	0		0	0	0	0	0
46	1	311	318	-1	203	335	22.4	30	ABalpapapa	-189	0	0	0		0	0	0	0	0
47	1	45	302	-1	217	121	18.5	29	ABpraaaapa	124	0	0	0		0	0	0	0	0
48	0	246	-1	-1	84	331	15.7	25		190	0	0	0		0	0	0	0	0
49	1	169	173	-1	198	276	23.3	32	ABalpappaa	248	1052	0	0		0	0	0	0	0
50	1	321	251	-1	562	247	9.2	29	Cpaapp	294	335	0	0		0	0	0	0	0
51	1	105	33	-1	80	293	16.4	28	ABalaaaala	249	-749	0	0		0	0	0	0	0
52	1	268	205	-1	328	273	21.0	26	MSaapapa	217	1304	0	0		0	0	0	0	0
53	1	162	215	-1	123	258	15.0	29	ABaraapaaa	287	178	0	0		0	0	0	0	0
54	1	13	214	-1	347	111	11.7	29	ABpraapppa	254	1333	0	0		0	0	0	0	0
55	1	307	331	-1	469	245	12.8	32	Eprap	322	-200	0	0		0	0	0	0	0
56	1	178	220	-1	174	231	6.4	30	ABarpaaaa	258	-539	0	0		0	0	0	0	0
57	1	183	125	-1	358	246	22.0	30	MSpapapa	246	-142	0	0		0	0	0	0	0
58	1	218	315	-1	142	251	10.9	30	MSaaaaap	268	0	0	0		0	0	0	0	0
59	1	101	158	-1	385	258	6.3	30	ABarppaaap	296	-392	0	0		0	0	0	0	0
60	1	230	199	-1	583	312	11.5	32	Caaapp	296	-48	0	0		0	0	0	0	0
61	1	173	148	-1	277	372	15.3	30	ABplpaappa	237	-105	0	0		0	0	0	0	0
62	1	149	229	-1	152	325	10.3	29	ABalapappa	279	312	0	0		0	0	0	0	0
63	1	123	117	-1	141	261	6.9	27	ABalappapp	265	162	0	0		0	0	0	0	0
64	1	132	36	-1	388	98	13.5	30	ABpraapppp	283	-810	0	0		0	0	0	0	0
65	1	174	232	-1	181	326	9.0	27	ABalapappp	70	0	0	0		0	0	0	0	0
66	1	301	24	57	424	344	18.3	34	Capaa	339	155	0	0		0	0	0	0	0
67	1	42	319	-1	205	124	14.5	29	ABpraaapap	173	0	0	0		0	0	0	0	0
68	1	265	63	-1	422	172	16.3	31	Cppaaa	265	0	0	0		0	0	0	0	0
69	1	74	82	-1	219	366	13.3	28	ABalpppppa	128	0	0	0		0	0	0	0	0
70	1	241	97	-1	389	407	19.4	30	ABplppapap	302	-329	0	0		0	0	0	0	0
71	1	103	132	-1	205	183	20.4	28	MSppaaap	225	1038	0	0		0	0	0	0	0
72	1	205	91	-1	196	198	6.2	27	ABarpapaap	242	-305	0	0		0	0	0	0	0
73	1	347	329	-1	435	117	20.8	30	ABprppappa	303	-576	0	0		0	0	0	0	0
74	1	234	8	-1	395	170	6.0	30	ABarpppaa	316	0	0	0		0	0	0	0	0
75	1	46	149	-1	301	274	16.8	31	MSaapaap	197	0	0	0		0	0	0	0	0
76	1	220	59	-1	152	159	7.8	30	ABpraapaaa	76	0	0	0		0	0	0	0	0
77	1	77	143	-1	83	277	11.3	27	ABalapaaap	-53	0	0	0		0	0	0	0	0
78	1	153	188	-1	248	170	17.6	27	MSppapap	191	649	0	0		0	0	0	0	0
79	1	68	227	-1	207	274	20.2	28	ABalpaaapp	84	0	0	0		0	0	0	0	0
80	1	108	196	-1	312	388	11.8	30	ABplaappap	439	0	0	0		0	0	0	0	0
81	1	124	129	-1	104	196	19.8	30	ABalaaaarr	87	0	0	0		0	0	0	0	0
82	1	278	338	-1	551	219	18.3	31	Cppppa	310	156	0	0		0	0	0	0	0
83	1	104	321	-1	422	109	18.4	31	ABprppapap	309	1018	0	0		0	0	0	0	0
84	1	100	279	-1	96	178	16.9	24	ABalaapaaa	214	-485	0	0		0	0	0	0	0
85	1	198	89	-1	114	215	16.6	28	ABaraaaapa	341	0	0	0		0	0	0	0	0
86	1	341	115	-1	453	220	22.9	28	ABprpapppp	271	276	0	0		0	0	0	0	0
87	1	72	294	-1	567	189	10.6	32	ABarppppp	330	1003	0	0		0	0	0	0	0
88	1	12	155	-1	197	371	15.8	29	ABplpaapaa	146	0	0	0		0	0	0	0	0
89	1	109	109	-1	276	327	18.5	31	MSappaa	279	624	0	0		0	0	0	0	0
90	1	257	29	-1	154	268	25.4	31	ABalpaaaap	545	0	0	0		0	0	0	0	0
91	1	16	213	-1	471	130	16.2	30	ABprappaap	259	742	0	0		0	0	0	0	0
92	1	332	325	-1	205	249	25.4	31	ABarapaaap	266	104	0	0		0	0	0	0	0
93	1	237	208	-1	147	388	12.5	28	ABalpppaap	190	0	0	0		0	0	0	0	0
94	1	4	23	-1	465	378	9.9	33	ABarppapa	335	531	0	0		0	0	0	0	0
95	1	15	52	-1	379	224	16.0	31	Earpa	313	146	0	0		0	0	0	0	0
96	1	283	332	-1	287	279	22.6	34	ABalpapppp	346	350	0	0		0	0	0	0	0
97	1	295	261	-1	472	179	25.1	34	ABprppppap	241	169	0	0		0	0	0	0	0
98	1	194	305	-1	273	221	23.9	33	ABarapapap	335	-1384	0	0		0	0	0	0	0
99	1	215	17	-1	92	301	11.5	29	ABalapaaaa	39	0	0	0		0	0	0	0	0
100	1	93	324	-1	483	374	21.6	30	ABplapppaa	-34	0	0	0		0	0	0	0	0
101	1	229	102	-1	236	302	6.6	28	ABplaaaapa	185	0	0	0		0	0	0	0	0
102	1	193	35	-1	253	252	15.5	30	MSaaapp	201	-529	0	0		0	0	0	0	0
103	1	346	233	-1	420	111	11.4	27	ABprapaapp	240	630	0	0		0	0	0	0	0
104	1	269	322	-1	344	189	5.9	28	ABarpapppp	123	0	0	0		0	0	0	0	0
105	1	305	165	-1	253	394	21.4	33	ABplpaaaap	330	-962	0	0		0	0	0	0	0
106	1	119	341	-1	132	272	20.0	28	ABalpaapapa	240	1201	0	0		0	0	0	0	0
107	0	327	-1	-1	502	295	24.6	29		208	34	0	0		0	0	0	0	0
108	1	79	104	-1	161	257	14.6	28	ABaraapaap	280	373	0	0		0	0	0	0	0
109	1	290	230	-1	286	128	22.5	31	ABarappppp	302	1135	0	0		0	0	0	0	0
110	1	248	242	-1	352	188	25.7	34	ABprpappap	-309	0	0	0		0	0	0	0	0
111	1	267	288	-1	341	233	17.3	31	MSpapaap	317	-61	0	0		0	0	0	0	0
112	1	219	259	-1	277	162	14.6	26	MSppppaa	230	522	0	0		0	0	0	0	0
113	1	139	146	-1	122	173	16.9	25	ABalaappaa	211	-53	0	0		0	0	0	0	0
114	1	115	130	-1	245	144	10.4	29	ABpraapapp	276	-143	0	0		0	0	0	0	0
115	1	285	241	-1	366	334	14.2	32	Daap	274	-68	0	0		0	0	0	0	0
116	1	50	34	-1	530	244	22.2	28	Cppppp	286	-131	0	0		0	0	0	0	0
117	1	8	84	-1	99	321	17.9	30	ABalaaaalp	266	199	0	0		0	0	0	0	0
118	1	204	221	-1	568	166	17.1	30	ABprapappp	308	726	0	0		0	0	0	0	0
119	1	137	32	-1	168	386	18.5	32	ABalppaapp	414	0	0	0		0	0	0	0	0
120	1	111	79	-1	559	218	23.8	31	ABprappppp	317	716	0	0		0	0	0	0	0
121	1	55	141	-1	242	397	15.5	29	ABplpaapap	81	0	0	0		0	0	0	0	0
122	1	130	20	-1	181	137	15.2	29	ABpraaapaa	254	-432	0	0		0	0	0	0	0
123	1	209	291	-1	473	348	15.6	30	Cappaa	294	913	0	0		0	0	0	0	0
124	1	99	162	-1	261	176	11.2	27	MSppappp	256	91	0	0		0	0	0	0	0
125	1	85	28	-1	170	235	24.4	29	ABarapaaaa	299	0	0	0		0	0	0	0	0
126	1	322	138	-1	294	400	16.5	29	ABplpaappp	40	0	0	0		0	0	0	0	0
127	1	96	131	-1	150	152	16.2	25	ABalaappap	199	534	0	0		0	0	0	0	0
128	1	147	152	-1	268	399	18.7	30	ABplpaaapp	282	-520	0	0		0	0	0	0	0
129	1	315	348	-1	98	245	9.7	34	ABalappaa	166	0	0	0		0	0	0	0	0
130	1	140	44	-1	190	147	21.3	30	ABalaapapp	288	273	0	0		0	0	0	0	0
131	1	289	88	-1	547	301	24.7	31	ABplappppp	310	1178	0	0		0	0	0	0	0
132	1	293	203	-1	372	397	15.6	31	ABplaapppp	315	1820	0	0		0	0	0	0	0
133	1	201	27	-1	241	178	21.3	25	MSppaapa	252	203	0	0		0	0	0	0	0
134	1	148	21	-1	251	129	17.5	29	ABprpaapaa	226	1051	0	0		0	0	0	0	0
135	1	127	11	-1	303	334	7.4	28	ABplaaappa	-159	0	0	0		0	0	0	0	0
136	1	199	121	-1	290	330	15.1	27	MSapappp	59	0	0	0		0	0	0	0	0
137	1	65	300	-1	595	319	17.1	34	Caapa	310	-547	0	0		0	0	0	0	0
138	1	156	266	-1	203	174	13.9	25	MSppappa	210	-599	0	0		0	0	0	0	0
139	1	192	246	-1	176	140	18.0	28	ABpraaaaaa	240	-735	0	0		0	0	0	0	0
140	1	216	244	-1	532	139	15.9	29	ABprapapap	344	0	0	0		0	0	0	0	0
141	1	155	110	-1	133	335	19.4	29	ABalpaappp	-332	0	0	0		0	0	0	0	0
142	1	303	330	-1	543	186	20.7	31	ABprapppap	248	504	0	0		0	0	0	0	0
143	1	86	85	-1	153	201	15.3	28	ABaraappaa	267	71	0	0		0	0	0	0	0
144	1	134	240	-1	270	318	24.2	29	ABplpapaaa	243	-287	0	0		0	0	0	0	0
145	1	294	276	-1	403	306	6.3	30	ABarppaapa	199	0	0	0		0	0	0	0	0
146	1	255	191	-1	262	238	6.1	36	ABarpaapa	354	39	0	0		0	0	0	0	0
147	1	64	38	-1	168	272	21.4	28	ABalpaaapa	147	0	0	0		0	0	0	0	0
148	1	244	309	-1	224	335	25.8	31	ABalppapap	-64	0	0	0		0	0	0	0	0
149	1	231	48	-1	190	299	25.6	32	ABalpapaap	457	0	0	0		0	0	0	0	0
150	1	23	-1	-1	157	144	20.1	24	ABalaapapa	-53	0	0	0		0	0	0	0	0
151	1	286	250	-1	497	181	14.1	30	Cpppaa	306	106	0	0		0	0	0	0	0
152	1	18	150	-1	103	254	13.0	30	MSaaaaaa	238	777	0	0		0	0	0	0	0
153	1	249	238	-1	230	227	23.8	32	ABarapapaa	369	0	0	0		0	0	0	0	0
154	1	49	66	-1	243	219	17.9	22	ABaraapppa	168	117	0	0		0	0	0	0	0
155	1	11	192	-1	133	140	14.6	30	ABalaaappr	50	0	0	0		0	0	0	0	0
156	1	33	116	-1	116	168	12.2	26	ABalaaappl	252	1141	0	0		0	0	0	0	0
157	1	53	83	-1	218	232	10.2	28	MSpaaapa	133	0	0	0		0	0	0	0	0
158	1	21	111	-1	200	145	8.4	29	ABpraapaap	-53	0	0	0		0	0	0	0	0
159	1	157	299	-1	284	148	25.4	33	ABarappapa	318	-1275	0	0		0	0	0	0	0
160	1	195	4	-1	176	284	10.7	29	MSaaaapa	-138	0	0	0		0	0	0	0	0
161	1	110	245	-1	347	400	20.0	29	ABplppapaa	271	-842	0	0		0	0	0	0	0
162	1	270	293	-1	426	309	24.2	32	ABplpapppp	316	-585	0	0		0	0	0	0	0
163	1	2	296	-1	522	267	24.5	32	ABplpppppp	274	1031	0	0		0	0	0	0	0
164	1	89	216	-1	148	188	9.7	28	ABalapppap	274	0	0	0		0	0	0	0	0
165	1	212	133	339	493	203	18.4	34	Cppap	94	0	0	0		0	0	0	0	0
166	1	240	275	-1	287	106	16.4	30	ABprpaapap	240	229	0	0		0	0	0	0	0
167	1	259	351	-1	278	155	18.6	27	MSppaapp	217	60	0	0		0	0	0	0	0
168	1	313	30	-1	411	156	25.7	30	ABprpapapp	224	568	0	0		0	0	0	0	0
169	1	225	163	-1	193	229	21.6	31	ABarapaapa	216	0	0	0		0	0	0	0	0
170	1	116	183	-1	432	252	14.6	33	Earpp	336	705	0	0		0	0	0	0	0
171	1	302	333	-1	392	161	19.9	30	MSpapppa	260	91	0	0		0	0	0	0	0
172	1	168	235	-1	234	136	14.6	28	ABpraaappa	516	0	0	0		0	0	0	0	0
173	1	253	53	-1	319	101	15.5	29	ABprpaappp	230	0	0	0		0	0	0	0	0
174	1	60	99	-1	333	127	24.5	32	ABarappapp	17	0	0	0		0	0	0	0	0
175	1	51	264	-1	255	230	11.6	32	MSpaaapp	322	668	0	0		0	0	0	0	0
176	1	52	167	-1	97	280	8.3	24	ABalapapaa	-186	0	0	0		0	0	0	0	0
177	1	166	64	-1	152	200	24.5	32	ABaraaappa	302	12	0	0		0	0	0	0	0
178	1	287	292	-1	609	275	19.5	33	Caappd	301	-728	0	0		0	0	0	0	0
179	1	342	231	355	513	185	23.8	34	ABprpppapa	236	26	0	0		0	0	0	0	0
180	1	5	180	-1	193	275	13.4	30	MSaaapaa	231	0	0	0		0	0	0	0	0
181	1	329	197	-1	330	177	10.2	27	MSpppppa	186	1033	0	0		0	0	0	0	0
182	1	57	136	-1	118	352	15.8	28	ABalppaaap	285	377	0	0		0	0	0	0	0
183	1	30	193	-1	312	103	10.9	29	ABpraappap	353	0	0	0		0	0	0	0	0
184	1	112	87	-1	132	329	12.0	28	ABalapaapp	-53	0	0	0		0	0	0	0	0
185	1	131	342	-1	243	140	22.6	32	ABarappppa	323	138	0	0		0	0	0	0	0
186	1	106	189	-1	241	163	6.7	26	ABarpappaa	240	483	0	0		0	0	0	0	0
187	1	251	272	-1	352	122	21.4	31	ABprpapaap	245	-206	0	0		0	0	0	0	0
188	1	228	320	-1	149	156	12.9	28	ABalaapppa	234	-169	0	0		0	0	0	0	0
189	1	165	345	-1	315	181	15.5	27	MSpppaap	278	-601	0	0		0	0	0	0	0
190	1	206	256	-1	133	211	21.7	29	ABaraaaaap	90	0	0	0		0	0	0	0	0
191	1	272	171	-1	532	384	17.2	30	ABplapapap	275	-1055	0	0		0	0	0	0	0
192	1	271	218	-1	503	146	22.1	33	ABprpppaap	330	506	0	0		0	0	0	0	0
193	1	227	198	-1	264	124	12.9	30	ABpraaappp	277	472	0	0		0	0	0	0	0
194	1	70	45	-1	142	219	18.5	30	ABaraaapaa	276	397	0	0		0	0	0	0	0
195	1	114	207	-1	152	313	15.6	28	MSapaaap	213	250	0	0		0	0	0	0	0
196	1	69	42	-1	544	368	11.6	33	ABarppapp	81	0	0	0		0	0	0	0	0
197	1	306	239	-1	392	274	11.1	31	Eplaa	318	690	0	0		0	0	0	0	0
198	1	250	18	-1	350	155	7.5	28	ABprapaaaa	245	-126	0	0		0	0	0	0	0
199	1	334	103	-1	425	341	23.4	30	ABplppppaa	222	734	0	0		0	0	0	0	0
200	1	236	92	-1	202	174	7.6	27	ABalappppp	256	660	0	0		0	0	0	0	0
201	1	281	43	-1	315	341	12.4	30	MSapppa	296	0	0	0		0	0	0	0	0
202	1	91	120	-1	137	218	8.4	28	ABalapppaa	104	0	0	0		0	0	0	0	0
203	1	338	25	-1	382	107	19.4	31	ABprppapaa	317	-346	0	0		0	0	0	0	0
204	1	62	26	-1	115	254	18.2	31	ABalpaapaa	312	-216	0	0		0	0	0	0	0
205	1	263	159	-1	236	192	24.8	28	ABarappaaa	140	0	0	0		0	0	0	0	0
206	1	299	37	-1	273	94	11.9	25	ABpraappaa	235	636	0	0		0	0	0	0	0
207	1	28	144	-1	175	147	12.0	29	ABalaapppp	263	814	0	0		0	0	0	0	0
208	1	159	114	-1	253	345	23.7	30	ABalpapapp	292	302	0	0		0	0	0	0	0
209	1	252	123	-1	509	389	14.5	29	ABplapapaa	283	87	0	0		0	0	0	0	0
210	1	118	274	-1	135	229	14.8	23	ABaraaaapp	202	-730	0	0		0	0	0	0	0
211	1	186	75	-1	296	358	18.4	31	MSappap	268	608	0	0		0	0	0	0	0
212	1	84	145	-1	274	154	8.1	29	ABarpappap	86	0	0	0		0	0	0	0	0
213	1	113	127	-1	230	283	13.2	29	MSaaapap	184	0	0	0		0	0	0	0	0
214	1	196	187	-1	78	228	12.5	29	ABalaaapal	96	0	0	0		0	0	0	0	0
215	1	107	307	-1	170	181	17.6	27	MSppaaaa	31	0	0	0		0	0	0	0	0
216	1	10	328	-1	445	232	6.1	38	Cpaaa	381	-507	0	0		0	0	0	0	0
217	1	95	56	-1	393	376	24.8	31	ABplppaapp	237	185	0	0		0	0	0	0	0
218	1	179	135	-1	340	396	13.5	30	ABplaapppa	279	439	0	0		0	0	0	0	0
219	1	316	303	-1	230	159	25.4	31	ABarapppap	305	-115	0	0		0	0	0	0	0
220	1	133	161	-1	193	199	24.5	29	ABaraaappp	540	0	0	0		0	0	0	0	0
221	1	24	352	-1	565	338	21.3	33	ABplapappp	299	646	0	0		0	0	0	0	0
222	1	277	160	-1	371	165	15.7	30	Dpap	292	1042	0	0		0	0	0	0	0
223	1	54	157	237	508	255	15.5	37	Eprp	375	108	0	0		0	0	0	0	0
224	1	129	74	-1	521	336	16.4	29	Cappap	288	-659	0	0		0	0	0	0	0
225	1	314	47	-1	175	233	19.1	30	ABaraaapap	299	192	0	0		0	0	0	0	0
226	1	330	106	-1	429	415	17.5	30	ABplappaap	284	1193	0	0		0	0	0	0	0
227	1	81	224	-1	185	322	19.1	26	MSapaapa	259	-183	0	0		0	0	0	0	0
228	1	324	310	-1	320	353	23.6	30	ABplpapapa	282	295	0	0		0	0	0	0	0
229	1	264	86	-1	234	100	15.7	27	ABpraaaapp	265	-552	0	0		0	0	0	0	0
230	1	102	269	-1	446	174	22.8	30	ABprppppaa	303	91	0	0		0	0	0	0	0
231	1	58	41	-1	588	242	21.3	32	Cpappv	285	-1051	0	0		0	0	0	0	0
232	1	181	210	-1	459	334	24.4	30	ABplppppap	276	-403	0	0		0	0	0	0	0
233	1	317	76	-1	508	233	6.5	31	Cpaapa	226	-176	0	0		0	0	0	0	0
234	1	158	290	-1	316	224	19.6	30	MSpapaaa	290	814	0	0		0	0	0	0	0
235	1	340	212	336	335	148	15.8	28	MSpppap	55	0	0	0		0	0	0	0	0
236	1	35	350	-1	338	283	15.2	30	Ealpa	301	972	0	0		0	0	0	0	0
237	1	202	298	-1	214	323	12.4	26	MSapapap	227	-8	0	0		0	0	0	0	0
238	1	47	308	-1	193	257	6.6	27	ABarpaaapa	196	762	0	0		0	0	0	0	0
239	1	320	316	-1	312	164	11.7	28	MSppppap	240	-248	0	0		0	0	0	0	0
240	1	44	184	-1	336	273	11.6	32	Ealap	325	44	0	0		0	0	0	0	0
241	1	175	12	-1	503	132	16.7	30	ABprappapp	272	-450	0	0		0	0	0	0	0
242	1	337	306	-1	367	201	20.1	33	MSpapapp	330	471	0	0		0	0	0	0	0
243	1	288	19	-1	542	305	8.4	31	Caaapa	315	-461	0	0		0	0	0	0	0
244	1	71	278	-1	423	129	23.9	28	ABprppaapp	281	254	0	0		0	0	0	0	0
245	1	203	58	-1	249	285	17.4	30	ABaraapapp	103	0	0	0		0	0	0	0	0
246	1	39	49	-1	395	115	8.8	26	ABprapaapa	213	-13	0	0		0	0	0	0	0
247	1	97	7	-1	486	301	14.3	31	Eplpa	280	-847	0	0		0	0	0	0	0
248	1	233	323	-1	201	369	18.4	29	ABplpaaaaa	284	-480	0	0		0	0	0	0	0
249	1	172	354	-1	405	193	24.5	28	ABprpapppa	233	161	0	0		0	0	0	0	0
250	1	323	263	-1	461	137	23.6	32	ABprpppaaa	294	-194	0	0		0	0	0	0	0
251	1	297	283	-1	211	161	17.7	27	MSppapaa	87	0	0	0		0	0	0	0	0
252	1	309	78	-1	169	284	5.6	26	ABplaaaaaa	252	-111	0	0		0	0	0	0	0
253	1	80	181	-1	376	190	10.4	27	MSpppppp	213	419	0	0		0	0	0	0	0
254	1	56	122	-1	561	363	17.8	31	ABplapappa	286	376	0	0		0	0	0	0	0
255	1	282	140	-1	452	176	19.0	31	Cppaap	314	-839	0	0		0	0	0	0	0
256	1	318	185	-1	242	126	20.6	35	ABprpaaaaa	324	649	0	0		0	0	0	0	0
257	1	189	108	-1	453	293	13.0	32	Eplap	324	-431	0	0		0	0	0	0	0
258	1	143	46	-1	193	114	17.3	30	ABpraaaaap	205	686	0	0		0	0	0	0	0
259	1	224	178	-1	297	129	13.6	28	ABprpaappa	121	0	0	0		0	0	0	0	0
260	1	333	31	-1	355	354	10.0	28	ABplapaaap	239	-178	0	0		0	0	0	0	0
261	1	122	15	-1	368	314	9.9	31	MSapppp	296	568	0	0		0	0	0	0	0
262	1	17	304	-1	467	404	16.1	30	ABplappapa	129	0	0	0		0	0	0	0	0
263	1	291	65	-1	317	146	20.8	29	ABprpapaaa	238	642	0	0		0	0	0	0	0
264	1	300	343	-1	568	274	23.7	29	Caappv	288	-305	0	0		0	0	0	0	0
265	1	92	71	-1	544	201	15.6	29	Cpppap	165	0	0	0		0	0	0	0	0
266	1	232	166	-1	608	211	15.8	30	Cpappd	277	-89	0	0		0	0	0	0	0
267	1	298	209	-1	325	249	6.3	35	ABarpaapp	354	339	0	0		0	0	0	0	0
268	1	27	6	-1	534	150	11.5	28	ABprapapaa	256	-1113	0	0		0	0	0	0	0
269	1	185	94	-1	355	350	25.7	33	ABplpapapp	315	374	0	0		0	0	0	0	0
270	1	75	223	-1	121	368	12.4	28	ABalpppaaa	-197	0	0	0		0	0	0	0	0
271	1	3	168	175	321	198	22.3	33	ABarapappp	219	776	0	0		0	0	0	0	0
272	1	25	255	-1	156	373	15.9	29	ABalpppapa	260	518	0	0		0	0	0	0	0
273	1	310	98	-1	196	335	16.2	26	MSapapaa	240	274	0	0		0	0	0	0	0
274	1	151	10	-1	474	127	20.5	30	ABprppappp	293	345	0	0		0	0	0	0	0
275	1	247	204	-1	277	175	23.5	30	ABarappaap	73	0	0	0		0	0	0	0	0
276	1	138	147	-1	497	301	6.6	37	Caaaa	195	0	0	0		0	0	0	0	0
277	1	43	96	-1	425	208	21.1	30	MSpapppp	235	-530	0	0		0	0	0	0	0
278	1	200	267	-1	332	339	8.8	27	ABplapaaaa	47	0	0	0		0	0	0	0	0
279	1	177	177	-1	349	107	18.2	32	ABprppaaaa	132	0	0	0		0	0	0	0	0
280	1	226	247	-1	224	201	15.3	28	MSpaapaa	-156	0	0	0		0	0	0	0	0
281	1	145	353	-1	288	187	19.2	26	MSpppaaa	236	-151	0	0		0	0	0	0	0
282	1	262	151	-1	191	224	15.8	30	ABaraappap	99	0	0	0		0	0	0	0	0
283	1	280	281	-1	272	108	19.7	29	ABprpaaapa	263	181	0	0		0	0	0	0	0
284	1	125	314	-1	482	366	24.8	32	ABplpppaap	317	117	0	0		0	0	0	0	0
285	1	170	100	-1	132	164	19.7	32	ABalaapaap	123	0	0	0		0	0	0	0	0
286	1	210	16	-1	517	178	7.7	33	ABarppppa	318	0	0	0		0	0	0	0	0
287	1	312	340	-1	394	289	15.5	32	Ealpp	320	301	0	0		0	0	0	0	0
288	1	276	326	-1	336	354	16.2	30	Daaa	263	368	0	0		0	0	0	0	0
289	1	136	334	-1	407	161	12.5	31	Dppa	284	-1044	0	0		0	0	0	0	0
290	1	32	9	-1	488	227	22.1	32	ABprpppppa	323	-74	0	0		0	0	0	0	0
291	1	274	262	-1	279	307	6.2	28	ABplaaaapp	230	379	0	0		0	0	0	0	0
292	1	38	194	-1	250	352	12.5	26	ABalppppppa	121	0	0	0		0	0	0	0	0
293	1	197	337	-1	395	349	12.4	30	Dapa	269	0	0	0		0	0	0	0	0
294	1	38	179	-1	288	371	11.1	26	ABalppppppp	191	-507	0	0		0	0	0	0	0
295	1	188	72	-1	315	309	24.3	29	ABplpappaa	86	0	0	0		0	0	0	0	0
296	1	308	128	-1	361	149	12.7	28	Dpaa	278	-576	0	0		0	0	0	0	0
297	1	87	112	-1	442	403	13.4	29	ABplappaaa	280	1262	0	0		0	0	0	0	0
298	1	191	254	-1	251	276	21.7	31	ABalpapppa	254	-200	0	0		0	0	0	0	0
299	1	48	176	-1	368	212	5.9	25	ABarppaaaa	208	90	0	0		0	0	0	0	0
300	1	284	93	-1	264	353	7.8	29	ABplaaapap	272	116	0	0		0	0	0	0	0
301	1	331	81	-1	212	134	11.8	28	ABpraapapa	258	743	0	0		0	0	0	0	0
302	1	144	51	-1	489	389	18.7	32	ABplappapp	320	659	0	0		0	0	0	0	0
303	1	67	282	-1	354	299	24.3	29	ABplpappap	-61	0	0	0		0	0	0	0	0
304	1	63	73	-1	471	314	19.6	36	Capap	312	847	0	0		0	0	0	0	0
305	1	344	327	-1	358	382	23.3	30	ABplppaapa	303	1642	0	0		0	0	0	0	0
306	1	120	182	-1	197	306	6.4	29	ABplaaaaap	259	-267	0	0		0	0	0	0	0
307	1	20	217	-1	317	149	6.9	29	ABarpapppa	-87	0	0	0		0	0	0	0	0
308	1	141	297	-1	369	338	20.3	36	MSaappp	30	0	0	0		0	0	0	0	0
309	1	328	3	-1	220	358	21.1	31	ABalppappa	265	-223	0	0		0	0	0	0	0
310	1	176	228	-1	599	250	13.0	35	Cpapa	356	-656	0	0		0	0	0	0	0
311	1	82	252	-1	229	392	18.4	30	ABplpaaapa	244	434	0	0		0	0	0	0	0
312	1	256	190	-1	447	116	14.2	30	ABprappaaa	272	55	0	0		0	0	0	0	0
313	1	7	153	-1	174	171	8.9	27	ABalappppa	260	527	0	0		0	0	0	0	0
314	1	73	69	-1	565	150	12.7	28	ABprapappa	-158	0	0	0		0	0	0	0	0
315	1	343	134	-1	229	323	17.9	27	MSapaapp	139	0	0	0		0	0	0	0	0
316	1	336	270	-1	512	231	25.4	30	ABprpppppp	288	-590	0	0		0	0	0	0	0
317	1	98	13	-1	544	348	24.2	31	ABplappppa	198	0	0	0		0	0	0	0	0
318	1	41	257	-1	232	225	20.6	32	ABarapaapp	219	0	0	0		0	0	0	0	0
319	1	167	40	-1	527	156	19.2	28	ABprapppaa	-60	0	0	0		0	0	0	0	0
320	1	121	271	-1	383	356	8.1	26	ABplapaapa	111	0	0	0		0	0	0	0	0
321	1	1	317	-1	511	283	20.7	30	Capppp	-235	0	0	0		0	0	0	0	0
322	1	326	202	-1	382	126	23.0	29	ABprppaapa	260	599	0	0		0	0	0	0	0
323	1	6	67	-1	245	334	14.6	26	MSapappa	228	99	0	0		0	0	0	0	0
324	1	223	260	-1	281	189	5.8	30	ABarpapapp	-147	0	0	0		0	0	0	0	0
325	1	182	172	-1	574	179	20.3	32	ABprappppa	278	-15	0	0		0	0	0	0	0
326	0	161	-1	-1	317	210	14.2	25		224	740	0	0		0	0	0	0	0
327	1	296	70	-1	301	94	18.5	31	ABprpaaapp	279	245	0	0		0	0	0	0	0
328	1	242	311	-1	356	235	12.3	32	Earap	320	753	0	0		0	0	0	0	0
329	1	239	200	-1	401	399	22.3	33	ABplppappa	289	539	0	0		0	0	0	0	0
330	1	238	77	-1	559	297	16.8	33	Eplpp	321	956	0	0		0	0	0	0	0
331	1	266	68	-1	272	286	12.3	30	Ealaa	297	329	0	0		0	0	0	0	0
332	1	126	101	-1	187	348	6.2	30	ABplaapaap	291	604	0	0		0	0	0	0	0
333	1	207	349	-1	453	183	12.6	34	Dppp	343	314	0	0		0	0	0	0	0
334	1	36	312	-1	372	147	25.2	29	ABprpapapa	93	0	0	0		0	0	0	0	0
335	1	279	268	-1	230	204	6.3	28	ABarpapapa	227	-236	0	0		0	0	0	0	0
336	1	78	248	-1	435	378	24.8	33	ABplpppaaa	330	1263	0	0		0	0	0	0	0
337	1	304	243	-1	274	215	21.3	31	ABarapappa	301	-150	0	0		0	0	0	0	0
338	1	180	62	-1	349	312	5.9	29	ABplaaappp	268	631	0	0		0	0	0	0	0
339	1	260	289	-1	313	397	19.6	31	ABplppaaaa	297	1041	0	0		0	0	0	0	0
340	1	90	174	-1	512	348	22.3	30	ABplapppap	246	-118	0	0		0	0	0	0	0
341	1	275	285	-1	302	235	12.4	30	Earaa	268	142	0	0		0	0	0	0	0
342	1	335	14	-1	523	333	19.4	30	Capppa	97	0	0	0		0	0	0	0	0
343	1	163	90	-1	287	281	19.7	33	MSaapaaa	319	0	0	0		0	0	0	0	0
344	1	254	236	-1	377	196	22.4	36	MSpappa	412	0	0	0		0	0	0	0	0
345	1	190	356	-1	297	191	25.0	24	ABprpappaa	344	0	0	0		0	0	0	0	0
346	0	208	-1	-1	174	380	20.9	22		-250	0	0	0		0	0	0	0	0
347	0	258	-1	-1	357	94	13.8	22		112	0	0	0		0	0	0	0	0
348	1	142	61	-1	493	322	24.9	28	ABplpppapa	223	0	0	0		0	0	0	0	0
349	0	-1	-1	-1	311	191	28.2	27		209	753	0	0		0	0	0	0	0
