# Supplementary material for: The AP-2 Transcription Factor APTF-2 Is Required for Neuroblast and Epidermal Morphogenesis in Caenorhabditis elegans Embryogenesis
Source: PLoS Genet. 2016 May 13;12(5):e1006048. doi: 10.1371/journal.pgen.1006048 (PMC4866721; doi:10.1371/journal.pgen.1006048)
Supplement: S2 Text — (ZIP) [file pgen.1006048.s030.zip › nuclei/t159-nuclei]

1	1	11	125	-1	109	245	21.2	30	ABaraaaaaa	-222	0	0	0		0	0	0	0	0
2	1	42	184	-1	105	229	7.4	27	ABalappapa	145	0	0	0		0	0	0	0	0
3	1	309	249	-1	218	357	21.2	32	ABalppappa	301	-222	0	0		0	0	0	0	0
4	1	160	32	-1	170	279	10.7	30	MSaaaapa	430	0	0	0		0	0	0	0	0
5	1	6	157	-1	410	392	10.8	28	ABplapaapp	263	-313	0	0		0	0	0	0	0
6	1	268	300	-1	535	151	11.6	28	ABprapapaa	262	140	0	0		0	0	0	0	0
7	1	247	88	-1	482	301	14.1	32	Eplpa	322	171	0	0		0	0	0	0	0
8	1	74	61	-1	393	165	6.0	30	ABarpppaa	502	0	0	0		0	0	0	0	0
9	1	290	122	-1	489	230	22.1	31	ABprpppppa	244	496	0	0		0	0	0	0	0
10	1	274	60	-1	474	132	20.8	30	ABprppappp	306	580	0	0		0	0	0	0	0
11	1	135	90	-1	297	339	7.5	27	ABplaaappa	271	-223	0	0		0	0	0	0	0
12	1	241	308	-1	500	127	17.1	30	ABprappapp	274	171	0	0		0	0	0	0	0
13	1	317	15	-1	543	348	24.2	32	ABplappppa	288	-435	0	0		0	0	0	0	0
14	1	342	340	-1	522	329	19.5	30	Capppa	87	0	0	0		0	0	0	0	0
15	1	261	29	-1	364	312	9.6	31	MSapppp	266	574	0	0		0	0	0	0	0
16	1	286	28	-1	518	180	7.8	32	ABarppppa	-16	0	0	0		0	0	0	0	0
17	1	99	85	-1	92	301	11.9	28	ABalapaaaa	222	49	0	0		0	0	0	0	0
18	1	198	262	-1	346	158	7.7	28	ABprapaaaa	206	0	0	0		0	0	0	0	0
19	1	243	332	-1	539	305	8.4	31	Caaapa	305	34	0	0		0	0	0	0	0
20	1	122	233	-1	180	138	15.3	28	ABpraaapaa	262	-425	0	0		0	0	0	0	0
21	1	134	135	-1	250	131	17.8	28	ABprpaapaa	257	-1461	0	0		0	0	0	0	0
22	1	9	79	-1	160	353	13.9	28	ABalppppaa	115	0	0	0		0	0	0	0	0
23	1	94	58	-1	468	378	10.0	33	ABarppapa	325	115	0	0		0	0	0	0	0
24	1	66	263	-1	410	346	15.8	30	Capaaa	256	115	0	0		0	0	0	0	0
25	1	203	105	-1	382	107	19.2	32	ABprppapaa	321	7	0	0		0	0	0	0	0
26	1	204	50	-1	123	258	17.4	33	ABalpaapaa	333	340	0	0		0	0	0	0	0
27	1	133	281	-1	244	177	21.5	27	MSppaapa	201	378	0	0		0	0	0	0	0
28	1	125	147	-1	168	236	24.4	28	ABarapaaaa	258	86	0	0		0	0	0	0	0
29	1	90	96	-1	153	270	25.3	29	ABalpaaaap	18	0	0	0		0	0	0	0	0
30	1	168	282	-1	416	152	25.9	32	ABprpapapp	268	260	0	0		0	0	0	0	0
31	1	260	165	-1	351	354	9.9	28	ABplapaaap	260	0	0	0		0	0	0	0	0
32	1	119	270	-1	168	382	19.2	32	ABalppaapp	305	262	0	0		0	0	0	0	0
33	1	51	76	-1	80	292	16.8	28	ABalaaaala	191	0	0	0		0	0	0	0	0
34	1	116	348	-1	534	247	21.4	29	Cppppp	256	-228	0	0		0	0	0	0	0
35	1	102	94	-1	250	250	15.5	31	MSaaapp	238	732	0	0		0	0	0	0	0
36	1	64	212	-1	384	97	13.7	30	ABpraapppp	138	0	0	0		0	0	0	0	0
37	1	206	134	-1	278	99	11.7	24	ABpraappaa	-84	0	0	0		0	0	0	0	0
38	1	147	47	-1	175	275	21.3	28	ABalpaaapa	257	112	0	0		0	0	0	0	0
39	1	13	161	-1	297	356	22.9	31	ABplpapaap	234	511	0	0		0	0	0	0	0
40	1	319	252	-1	528	160	19.0	28	ABprapppaa	269	-892	0	0		0	0	0	0	0
41	1	231	326	-1	591	239	20.7	32	Cpappv	318	1122	0	0		0	0	0	0	0
42	1	196	285	-1	544	368	12.3	33	ABarppapp	325	39	0	0		0	0	0	0	0
43	1	201	97	-1	315	342	12.5	30	MSapppa	305	-249	0	0		0	0	0	0	0
44	1	130	316	-1	193	142	21.3	29	ABalaapapp	37	0	0	0		0	0	0	0	0
45	1	194	202	-1	145	217	18.5	31	ABaraaapaa	306	434	0	0		0	0	0	0	0
46	1	258	289	-1	191	115	17.5	27	ABpraaaaap	54	0	0	0		0	0	0	0	0
47	1	225	177	-1	178	232	19.3	31	ABaraaapap	309	1041	0	0		0	0	0	0	0
48	1	149	136	-1	197	294	25.6	32	ABalpapaap	159	0	0	0		0	0	0	0	0
49	1	246	265	-1	394	114	9.0	26	ABprapaapa	239	941	0	0		0	0	0	0	0
50	1	18	6	-1	114	305	21.5	32	ABalpaappa	222	0	0	0		0	0	0	0	0
51	1	302	274	-1	488	392	19.3	32	ABplappapp	296	-826	0	0		0	0	0	0	0
52	1	95	87	-1	380	222	16.1	30	Earpa	301	464	0	0		0	0	0	0	0
53	1	173	279	-1	315	104	15.6	29	ABprpaappp	262	-714	0	0		0	0	0	0	0
54	1	20	322	-1	449	349	7.2	29	ABarppaapp	291	649	0	0		0	0	0	0	0
55	1	2	5	-1	77	242	16.5	28	ABalaaaarl	256	1112	0	0		0	0	0	0	0
56	1	217	256	-1	395	374	25.0	31	ABplppaapp	304	531	0	0		0	0	0	0	0
57	1	66	162	-1	431	337	20.6	30	Capaap	253	433	0	0		0	0	0	0	0
58	1	245	74	-1	248	285	17.4	29	ABaraapapp	88	0	0	0		0	0	0	0	0
59	1	76	288	-1	148	158	8.2	30	ABpraapaaa	77	0	0	0		0	0	0	0	0
60	1	36	302	-1	112	296	15.6	26	MSapaaaa	197	1520	0	0		0	0	0	0	0
61	1	348	121	-1	497	321	25.3	29	ABplpppapa	291	220	0	0		0	0	0	0	0
62	1	338	69	-1	341	314	5.9	29	ABplaaappp	291	-1257	0	0		0	0	0	0	0
63	1	68	354	-1	424	171	16.4	28	Cppaaa	288	389	0	0		0	0	0	0	0
64	1	177	182	-1	151	205	24.4	33	ABaraaappa	334	-639	0	0		0	0	0	0	0
65	1	263	214	-1	319	151	20.7	29	ABprpapaaa	288	-228	0	0		0	0	0	0	0
66	1	154	357	-1	240	210	18.2	28	ABaraapppa	280	9	0	0		0	0	0	0	0
67	1	323	277	-1	244	334	14.6	27	MSapappa	235	-182	0	0		0	0	0	0	0
68	1	331	311	-1	276	285	12.4	31	Ealaa	306	776	0	0		0	0	0	0	0
69	1	314	228	-1	563	150	13.4	28	ABprapappa	175	0	0	0		0	0	0	0	0
70	1	327	4	-1	298	99	18.7	31	ABprpaaapp	315	-73	0	0		0	0	0	0	0
71	1	265	261	-1	536	204	15.6	30	Cpppap	279	806	0	0		0	0	0	0	0
72	1	295	309	-1	320	306	25.1	28	ABplpappaa	280	754	0	0		0	0	0	0	0
73	1	304	78	100	469	317	19.4	36	Capap	343	-866	0	0		0	0	0	0	0
74	1	224	194	-1	522	339	16.4	29	Cappap	268	343	0	0		0	0	0	0	0
75	1	211	25	-1	299	358	18.5	30	MSappap	-19	0	0	0		0	0	0	0	0
76	1	233	160	-1	507	237	6.5	31	Cpaapa	283	152	0	0		0	0	0	0	0
77	1	330	204	-1	561	299	16.6	32	Eplpp	316	288	0	0		0	0	0	0	0
78	1	252	55	-1	166	284	5.7	26	ABplaaaaaa	235	1361	0	0		0	0	0	0	0
79	1	120	352	-1	563	220	24.0	31	ABprappppp	280	797	0	0		0	0	0	0	0
80	1	14	305	-1	410	220	10.5	31	Epraa	310	493	0	0		0	0	0	0	0
81	1	301	149	-1	212	131	11.8	28	ABpraapapa	126	0	0	0		0	0	0	0	0
82	1	69	44	-1	214	370	13.5	28	ABalpppppa	180	0	0	0		0	0	0	0	0
83	1	157	195	-1	217	232	9.8	28	MSpaaapa	59	0	0	0		0	0	0	0	0
84	1	117	40	-1	100	322	18.2	29	ABalaaaalp	-149	0	0	0		0	0	0	0	0
85	1	143	123	-1	155	203	15.4	28	ABaraappaa	7	0	0	0		0	0	0	0	0
86	1	229	71	-1	235	99	15.6	28	ABpraaaapp	259	-628	0	0		0	0	0	0	0
87	1	184	9	-1	134	331	12.4	27	ABalapaapp	-219	0	0	0		0	0	0	0	0
88	1	131	333	-1	549	302	24.5	30	ABplappppp	282	272	0	0		0	0	0	0	0
89	1	85	192	-1	111	220	16.6	27	ABaraaaapa	447	0	0	0		0	0	0	0	0
90	1	343	173	-1	287	286	19.6	32	MSaapaaa	-75	0	0	0		0	0	0	0	0
91	1	72	108	-1	193	198	6.1	26	ABarpapaap	237	-932	0	0		0	0	0	0	0
92	1	200	128	-1	198	169	6.8	27	ABalappppp	245	45	0	0		0	0	0	0	0
93	1	300	154	-1	260	356	8.0	29	ABplaaapap	236	184	0	0		0	0	0	0	0
94	1	269	126	-1	355	353	25.5	33	ABplpapapp	295	1082	0	0		0	0	0	0	0
95	1	45	39	-1	251	378	24.1	35	ABalppappp	286	-298	0	0		0	0	0	0	0
96	1	277	172	-1	432	207	21.2	31	MSpapppp	269	90	0	0		0	0	0	0	0
97	1	70	251	-1	392	408	19.4	28	ABplppapap	271	1205	0	0		0	0	0	0	0
98	1	273	220	-1	194	333	16.4	27	MSapapaa	203	1205	0	0		0	0	0	0	0
99	1	174	328	-1	329	128	24.5	32	ABarappapp	316	1366	0	0		0	0	0	0	0
100	1	285	176	-1	132	164	19.7	33	ABalaapaap	323	-58	0	0		0	0	0	0	0
101	1	332	271	-1	186	348	6.5	30	ABplaapaap	298	238	0	0		0	0	0	0	0
102	1	101	318	-1	234	303	6.4	28	ABplaaaapa	242	1425	0	0		0	0	0	0	0
103	1	199	346	-1	425	343	23.7	31	ABplppppaa	266	94	0	0		0	0	0	0	0
104	1	108	62	-1	163	260	14.7	28	ABaraapaap	316	0	0	0		0	0	0	0	0
105	1	44	91	-1	120	293	9.5	27	ABalapapap	256	7	0	0		0	0	0	0	0
106	1	226	133	-1	429	414	17.5	30	ABplappaap	293	516	0	0		0	0	0	0	0
107	0	349	-1	-1	304	197	28.3	30		272	743	0	0		0	0	0	0	0
108	1	257	335	-1	447	290	13.4	34	Eplap	317	-253	0	0		0	0	0	0	0
109	1	89	241	-1	278	329	18.5	30	MSappaa	249	635	0	0		0	0	0	0	0
110	1	141	146	-1	133	337	19.6	30	ABalpaappp	97	0	0	0		0	0	0	0	0
111	1	158	10	-1	194	143	8.7	29	ABpraapaap	362	0	0	0		0	0	0	0	0
112	1	297	313	-1	445	404	13.5	29	ABplappaaa	263	560	0	0		0	0	0	0	0
113	0	308	-1	-1	379	331	19.5	27		196	231	0	0		0	0	0	0	0
114	1	208	238	-1	258	347	23.8	30	ABalpapapp	-15	0	0	0		0	0	0	0	0
115	1	86	349	-1	455	220	23.4	31	ABprpapppp	266	152	0	0		0	0	0	0	0
116	1	156	114	-1	111	171	12.4	27	ABalaaappl	246	72	0	0		0	0	0	0	0
117	1	63	46	-1	136	256	6.7	27	ABalappapp	192	0	0	0		0	0	0	0	0
118	1	15	225	-1	232	293	23.1	30	ABalpappap	300	-313	0	0		0	0	0	0	0
119	1	16	102	-1	185	368	11.6	29	ABalppppap	285	532	0	0		0	0	0	0	0
120	1	202	189	-1	137	217	8.2	28	ABalapppaa	332	0	0	0		0	0	0	0	0
121	1	136	191	-1	287	331	15.0	27	MSapappp	271	370	0	0		0	0	0	0	0
122	1	254	145	-1	556	368	18.8	31	ABplapappa	282	37	0	0		0	0	0	0	0
123	1	209	294	-1	509	387	14.6	30	ABplapapaa	277	-200	0	0		0	0	0	0	0
124	1	12	155	-1	160	203	6.5	26	ABarpapaaa	487	0	0	0		0	0	0	0	0
125	1	57	148	-1	357	247	21.8	29	MSpapapa	280	-336	0	0		0	0	0	0	0
126	1	25	287	-1	229	266	6.2	27	ABarpaaapp	217	123	0	0		0	0	0	0	0
127	1	213	70	-1	226	283	13.1	30	MSaaapap	-103	0	0	0		0	0	0	0	0
128	1	296	170	-1	358	148	12.8	30	Dpaa	307	745	0	0		0	0	0	0	0
129	1	81	43	-1	103	200	19.7	31	ABalaaaarr	248	89	0	0		0	0	0	0	0
130	1	114	127	-1	244	140	10.4	29	ABpraapapp	289	-469	0	0		0	0	0	0	0
131	1	127	156	-1	149	152	16.4	25	ABalaappap	204	-1347	0	0		0	0	0	0	0
132	1	71	63	-1	207	184	20.5	27	MSppaaap	65	0	0	0		0	0	0	0	0
133	1	165	327	-1	505	217	19.6	30	Cppapp	247	-1194	0	0		0	0	0	0	0
134	1	315	222	-1	232	326	18.1	27	MSapaapp	238	414	0	0		0	0	0	0	0
135	1	218	31	-1	339	397	13.5	30	ABplaapppa	-84	0	0	0		0	0	0	0	0
136	1	182	199	-1	115	351	16.2	29	ABalppaaap	-47	0	0	0		0	0	0	0	0
137	1	34	33	-1	441	389	21.6	30	ABplppappp	300	-121	0	0		0	0	0	0	0
138	1	126	180	-1	293	396	16.8	29	ABplpaappp	149	0	0	0		0	0	0	0	0
139	1	40	237	-1	176	283	18.4	29	ABalpaapapp	271	1391	0	0		0	0	0	0	0
140	1	255	351	-1	452	173	19.7	31	Cppaap	279	-87	0	0		0	0	0	0	0
141	1	121	113	-1	240	399	15.3	29	ABplpaapap	294	3	0	0		0	0	0	0	0
142	1	33	264	-1	142	293	22.4	29	ABalpaaaaa	247	0	0	0		0	0	0	0	0
143	1	77	186	-1	81	277	12.0	26	ABalapaaap	243	324	0	0		0	0	0	0	0
144	1	207	296	-1	173	146	12.1	29	ABalaapppp	282	1786	0	0		0	0	0	0	0
145	1	212	246	-1	268	153	8.3	28	ABarpappap	270	86	0	0		0	0	0	0	0
146	1	113	-1	-1	122	175	17.0	25	ABalaappaa	197	-361	0	0		0	0	0	0	0
147	1	276	215	-1	495	304	6.5	38	Caaaa	357	1153	0	0		0	0	0	0	0
148	1	61	258	-1	271	370	15.1	28	ABplpaappa	156	0	0	0		0	0	0	0	0
149	1	75	72	-1	300	274	16.6	30	MSaapaap	-40	0	0	0		0	0	0	0	0
150	1	152	20	-1	102	253	12.7	28	MSaaaaaa	256	150	0	0		0	0	0	0	0
151	1	282	132	-1	194	224	15.9	30	ABaraappap	302	-242	0	0		0	0	0	0	0
152	1	128	163	-1	270	403	18.4	27	ABplpaaapp	207	1018	0	0		0	0	0	0	0
153	1	313	7	-1	173	172	9.2	27	ABalappppa	-212	0	0	0		0	0	0	0	0
154	1	27	52	-1	220	284	9.4	29	MSaaaapp	204	0	0	0		0	0	0	0	0
155	1	88	84	-1	194	373	15.8	29	ABplpaapaa	267	0	0	0		0	0	0	0	0
156	1	41	59	-1	103	192	14.2	29	ABalaaapar	22	0	0	0		0	0	0	0	0
157	1	223	11	-1	497	240	13.4	32	Eprpa	312	424	0	0		0	0	0	0	0
158	1	59	240	-1	380	257	6.1	30	ABarppaaap	305	208	0	0		0	0	0	0	0
159	1	205	130	-1	234	190	24.9	29	ABarappaaa	269	1359	0	0		0	0	0	0	0
160	1	222	217	-1	372	166	15.8	31	Dpap	303	240	0	0		0	0	0	0	0
161	1	220	166	-1	194	198	24.1	29	ABaraaappp	288	911	0	0		0	0	0	0	0
162	1	124	304	-1	257	177	11.1	27	MSppappp	216	-570	0	0		0	0	0	0	0
163	1	169	210	-1	198	234	21.6	30	ABarapaapa	219	0	0	0		0	0	0	0	0
164	1	35	232	-1	363	136	9.0	28	ABprapaaap	211	0	0	0		0	0	0	0	0
165	1	105	152	-1	255	394	21.2	34	ABplpaaaap	330	-392	0	0		0	0	0	0	0
166	1	266	65	-1	608	213	15.5	31	Cpappd	301	246	0	0		0	0	0	0	0
167	1	176	138	-1	92	281	9.1	24	ABalapapaa	187	0	0	0		0	0	0	0	0
168	1	271	116	-1	340	196	22.2	31	ABarapapppp	198	-793	0	0		0	0	0	0	0
169	0	48	-1	-1	83	330	15.7	25		197	508	0	0		0	0	0	0	0
170	1	7	3	-1	158	349	21.7	30	ABalppapaa	125	0	0	0		0	0	0	0	0
171	1	191	211	-1	532	384	17.2	30	ABplapapap	298	-20	0	0		0	0	0	0	0
172	1	325	290	-1	568	179	20.3	30	ABprappppa	284	-979	0	0		0	0	0	0	0
173	1	49	201	-1	204	275	23.0	32	ABalpappaa	255	-515	0	0		0	0	0	0	0
174	1	340	213	-1	512	344	22.1	30	ABplapppap	309	-201	0	0		0	0	0	0	0
175	1	271	19	-1	301	196	23.0	29	ABarapapppa	-201	0	0	0		0	0	0	0	0
176	1	299	193	-1	366	210	5.8	25	ABarppaaaa	96	0	0	0		0	0	0	0	0
177	1	279	216	-1	350	120	18.4	30	ABprppaaaa	280	-839	0	0		0	0	0	0	0
178	1	259	77	-1	296	130	13.5	27	ABprpaappa	254	-136	0	0		0	0	0	0	0
179	1	294	131	-1	284	370	11.0	27	ABalppppppp	195	122	0	0		0	0	0	0	0
180	1	180	139	-1	194	268	13.4	30	MSaaapaa	104	0	0	0		0	0	0	0	0
181	1	253	223	-1	377	187	10.3	27	MSpppppp	218	111	0	0		0	0	0	0	0
182	1	306	120	-1	192	306	6.5	28	ABplaaaaap	277	369	0	0		0	0	0	0	0
183	1	170	317	-1	429	247	14.6	32	Earpp	270	-763	0	0		0	0	0	0	0
184	1	240	49	-1	337	274	11.6	31	Ealap	315	-129	0	0		0	0	0	0	0
185	1	256	56	-1	240	123	20.7	33	ABprpaaaaa	294	374	0	0		0	0	0	0	0
186	1	24	255	-1	485	140	10.2	29	ABprappapa	45	0	0	0		0	0	0	0	0
187	1	214	24	-1	76	230	12.5	29	ABalaaapal	255	-205	0	0		0	0	0	0	0
188	1	78	89	-1	250	169	17.6	27	MSppapap	199	337	0	0		0	0	0	0	0
189	1	186	37	-1	235	160	6.7	26	ABarpappaa	227	159	0	0		0	0	0	0	0
190	1	312	345	-1	448	114	13.7	29	ABprappaaa	290	83	0	0		0	0	0	0	0
191	1	146	95	-1	260	240	6.2	36	ABarpaapa	364	949	0	0		0	0	0	0	0
192	1	155	151	-1	132	141	14.7	30	ABalaaappr	51	0	0	0		0	0	0	0	0
193	1	183	175	-1	313	102	10.9	30	ABpraappap	298	911	0	0		0	0	0	0	0
194	1	292	331	-1	244	350	12.4	27	ABalppppppa	232	425	0	0		0	0	0	0	0
195	1	17	82	-1	234	339	7.0	24	ABplaaapaa	126	0	0	0		0	0	0	0	0
196	1	80	179	-1	309	391	12.4	30	ABplaappap	243	-491	0	0		0	0	0	0	0
197	1	181	80	-1	324	178	10.3	29	MSpppppa	201	-544	0	0		0	0	0	0	0
198	1	193	110	-1	262	123	13.2	30	ABpraaappp	-165	0	0	0		0	0	0	0	0
199	1	60	321	-1	583	314	11.5	31	Caaapp	291	999	0	0		0	0	0	0	0
200	1	329	206	-1	402	399	22.1	32	ABplppappa	318	461	0	0		0	0	0	0	0
201	0	150	-1	-1	160	147	20.8	25		204	-983	0	0		0	0	0	0	0
202	1	322	219	-1	379	124	22.5	30	ABprppaapa	246	-557	0	0		0	0	0	0	0
203	1	132	23	-1	373	397	15.9	31	ABplaapppp	297	91	0	0		0	0	0	0	0
204	1	275	315	-1	276	177	23.5	30	ABarappaap	224	705	0	0		0	0	0	0	0
205	1	52	54	-1	327	274	20.7	27	MSaapapa	218	1001	0	0		0	0	0	0	0
206	1	19	124	-1	164	318	23.6	30	ABalpapaaa	439	0	0	0		0	0	0	0	0
207	1	195	18	-1	154	314	15.6	28	MSapaaap	-58	0	0	0		0	0	0	0	0
208	1	93	196	-1	142	381	11.6	28	ABalpppaap	249	-727	0	0		0	0	0	0	0
209	1	267	13	-1	321	250	6.2	36	ABarpaapp	360	-786	0	0		0	0	0	0	0
210	1	232	158	-1	458	333	24.7	30	ABplppppap	294	-119	0	0		0	0	0	0	0
211	1	43	244	-1	251	398	11.7	25	ABplaappaa	256	-48	0	0		0	0	0	0	0
212	1	235	119	-1	320	135	16.5	25	MSpppapa	195	43	0	0		0	0	0	0	0
213	1	91	203	-1	472	128	15.7	31	ABprappaap	269	455	0	0		0	0	0	0	0
214	1	54	221	-1	346	110	11.7	28	ABpraapppa	255	86	0	0		0	0	0	0	0
215	1	53	250	-1	126	262	14.7	29	ABaraapaaa	262	1229	0	0		0	0	0	0	0
216	1	164	266	-1	152	188	10.4	29	ABalapppap	227	246	0	0		0	0	0	0	0
217	1	307	159	-1	315	145	6.7	29	ABarpapppa	284	399	0	0		0	0	0	0	0
218	1	192	312	-1	507	145	21.5	33	ABprpppaap	285	983	0	0		0	0	0	0	0
219	1	26	106	-1	109	320	13.7	25	ABalapaapa	-99	0	0	0		0	0	0	0	0
220	1	56	301	-1	175	233	6.1	29	ABarpaaaa	272	1321	0	0		0	0	0	0	0
221	1	118	118	-1	567	171	16.7	30	ABprapappp	258	-312	0	0		0	0	0	0	0
222	1	37	14	-1	278	229	17.8	29	ABaraapppp	224	1112	0	0		0	0	0	0	0
223	1	270	75	-1	118	368	12.6	28	ABalpppaaa	118	0	0	0		0	0	0	0	0
224	1	227	208	-1	188	321	19.5	27	MSapaapa	195	377	0	0		0	0	0	0	0
225	1	22	286	-1	425	327	10.9	32	Dapp	301	273	0	0		0	0	0	0	0
226	1	28	150	-1	145	207	12.5	28	MSpaaaaa	276	-35	0	0		0	0	0	0	0
227	1	79	35	-1	209	276	20.0	27	ABalpaaapp	260	-454	0	0		0	0	0	0	0
228	1	310	167	218	590	253	12.7	35	Cpapa	343	-119	0	0		0	0	0	0	0
229	1	62	168	-1	149	323	10.0	29	ABalapappa	426	0	0	0		0	0	0	0	0
230	1	109	267	-1	286	131	22.5	32	ABarappppp	289	174	0	0		0	0	0	0	0
231	1	179	314	-1	518	207	23.7	28	ABprpppapap	235	-279	0	0		0	0	0	0	0
232	1	65	30	-1	181	328	9.9	26	ABalapappp	86	0	0	0		0	0	0	0	0
233	1	103	295	-1	419	108	11.9	27	ABprapaapp	248	-576	0	0		0	0	0	0	0
234	1	21	307	-1	442	144	7.6	33	ABarpppap	297	0	0	0		0	0	0	0	0
235	1	172	111	-1	234	135	14.7	27	ABpraaappa	230	-1079	0	0		0	0	0	0	0
236	1	344	174	-1	390	196	22.5	36	MSpappa	351	722	0	0		0	0	0	0	0
237	1	223	197	-1	522	259	16.9	32	Eprpp	309	1319	0	0		0	0	0	0	0
238	1	153	247	-1	234	230	23.9	32	ABarapapaa	-3	0	0	0		0	0	0	0	0
239	1	197	230	-1	391	273	11.1	32	Eplaa	316	-200	0	0		0	0	0	0	0
240	1	144	239	-1	274	321	24.4	28	ABplpapaaa	241	303	0	0		0	0	0	0	0
241	1	115	344	-1	366	332	13.7	31	Daap	166	0	0	0		0	0	0	0	0
242	1	110	324	-1	358	191	25.9	36	ABprpappap	359	842	0	0		0	0	0	0	0
243	1	337	298	-1	272	215	20.9	31	ABarapappa	292	-96	0	0		0	0	0	0	0
244	1	140	273	-1	530	141	16.2	29	ABprapapap	252	-361	0	0		0	0	0	0	0
245	1	161	284	-1	349	397	20.2	29	ABplppapaa	133	0	0	0		0	0	0	0	0
246	1	139	200	-1	173	140	17.7	28	ABpraaaaaa	251	242	0	0		0	0	0	0	0
247	1	280	34	-1	225	202	15.1	29	MSpaapaa	216	454	0	0		0	0	0	0	0
248	1	336	339	-1	438	381	24.6	33	ABplpppaaa	384	0	0	0		0	0	0	0	0
249	0	326	-1	-1	310	209	13.8	24		197	-500	0	0		0	0	0	0	0
250	1	151	338	-1	498	181	13.6	30	Cpppaa	275	309	0	0		0	0	0	0	0
251	1	50	81	-1	560	250	9.3	30	Cpaapp	241	0	0	0		0	0	0	0	0
252	1	311	248	-1	225	391	18.5	29	ABplpaaapa	115	0	0	0		0	0	0	0	0
253	1	39	38	-1	189	222	12.1	31	MSpaaaap	3	0	0	0		0	0	0	0	0
254	1	298	269	-1	256	275	21.6	31	ABalpapppa	449	0	0	0		0	0	0	0	0
255	1	272	299	-1	152	376	16.1	30	ABalpppapa	218	0	0	0		0	0	0	0	0
256	1	190	297	-1	137	215	21.7	30	ABaraaaaap	340	0	0	0		0	0	0	0	0
257	1	318	107	-1	234	231	20.5	31	ABarapaapp	215	0	0	0		0	0	0	0	0
258	1	4	325	-1	390	324	24.7	29	ABplpapppa	258	-462	0	0		0	0	0	0	0
259	1	112	16	-1	278	162	14.8	26	MSppppaa	223	-411	0	0		0	0	0	0	0
260	1	324	190	-1	281	189	6.0	30	ABarpapapp	268	73	0	0		0	0	0	0	0
261	1	97	334	-1	478	178	24.8	33	ABprppppap	335	-485	0	0		0	0	0	0	0
262	1	291	229	-1	275	309	6.1	28	ABplaaaapp	63	0	0	0		0	0	0	0	0
263	1	250	21	-1	462	140	23.8	32	ABprpppaaa	305	-164	0	0		0	0	0	0	0
264	1	175	227	-1	253	230	11.7	32	MSpaaapp	292	-794	0	0		0	0	0	0	0
265	1	8	137	-1	140	307	5.9	28	ABplaapaaa	281	80	0	0		0	0	0	0	0
266	1	138	253	-1	201	174	14.0	26	MSppappa	219	-299	0	0		0	0	0	0	0
267	1	278	66	-1	329	342	8.4	28	ABplapaaaa	260	730	0	0		0	0	0	0	0
268	1	335	275	-1	231	198	6.4	27	ABarpapapa	240	66	0	0		0	0	0	0	0
269	1	230	48	-1	448	178	23.1	31	ABprppppaa	263	-1088	0	0		0	0	0	0	0
270	1	316	8	-1	514	235	25.3	30	ABprpppppp	279	326	0	0		0	0	0	0	0
271	1	320	1	-1	380	361	8.4	28	ABplapaapa	108	0	0	0		0	0	0	0	0
272	1	187	205	-1	350	126	21.2	31	ABprpapaap	250	181	0	0		0	0	0	0	0
273	1	1	83	-1	193	379	8.8	28	ABplaapapa	271	262	0	0		0	0	0	0	0
274	1	210	141	-1	138	233	15.1	24	ABaraaaapp	200	-414	0	0		0	0	0	0	0
275	1	166	140	-1	281	98	16.2	29	ABprpaapap	-166	0	0	0		0	0	0	0	0
276	1	145	245	-1	401	309	6.4	30	ABarppaapa	130	0	0	0		0	0	0	0	0
277	0	346	-1	-1	179	378	21.3	22		103	0	0	0		0	0	0	0	0
278	1	244	143	-1	421	128	24.7	22	ABprppaapp	253	0	0	0		0	0	0	0	0
279	1	84	356	-1	92	187	16.9	24	ABalaapaaa	198	145	0	0		0	0	0	0	0
280	1	38	236	-1	319	100	21.5	31	ABprpaaaap	-33	0	0	0		0	0	0	0	0
281	1	283	57	-1	268	107	20.1	29	ABprpaaapa	181	0	0	0		0	0	0	0	0
282	1	303	187	-1	356	298	24.5	28	ABplpappap	-59	0	0	0		0	0	0	0	0
283	1	251	278	-1	211	163	17.7	26	MSppapaa	229	407	0	0		0	0	0	0	0
284	1	3	26	-1	183	165	24.3	31	ABarapppaa	314	0	0	0		0	0	0	0	0
285	1	341	292	-1	300	232	12.2	30	Earaa	297	156	0	0		0	0	0	0	0
286	1	31	99	-1	205	286	16.4	31	ABaraapapa	177	0	0	0		0	0	0	0	0
287	1	23	68	-1	178	396	13.7	29	ABalpppapp	26	0	0	0		0	0	0	0	0
288	1	111	169	-1	341	233	17.0	32	MSpapaap	272	3	0	0		0	0	0	0	0
289	1	339	12	-1	314	395	20.2	30	ABplppaaaa	185	0	0	0		0	0	0	0	0
290	1	234	319	-1	317	226	19.5	31	MSpapaaa	141	0	0	0		0	0	0	0	0
291	1	123	293	-1	466	348	15.5	31	Cappaa	193	0	0	0		0	0	0	0	0
292	1	178	291	-1	610	278	19.6	33	Caappd	324	1166	0	0		0	0	0	0	0
293	1	162	164	-1	425	305	24.5	32	ABplpapppp	88	0	0	0		0	0	0	0	0
294	1	87	17	-1	569	188	10.8	34	ABarppppp	344	-999	0	0		0	0	0	0	0
295	1	10	142	-1	222	363	9.5	29	ABplaapapp	270	127	0	0		0	0	0	0	0
296	1	163	27	-1	523	270	24.5	32	ABplpppppp	301	1021	0	0		0	0	0	0	0
297	1	308	101	-1	370	339	19.8	31	MSaappp	-82	0	0	0		0	0	0	0	0
298	1	237	268	-1	216	323	12.8	26	MSapapap	200	-934	0	0		0	0	0	0	0
299	1	159	73	-1	286	151	25.4	33	ABarappapa	296	839	0	0		0	0	0	0	0
300	1	137	112	-1	594	320	16.8	33	Caapa	292	390	0	0		0	0	0	0	0
301	1	29	53	-1	266	207	15.1	32	MSpaapap	149	0	0	0		0	0	0	0	0
302	1	47	224	-1	218	122	18.2	27	ABpraaaapa	95	0	0	0		0	0	0	0	0
303	1	219	254	-1	229	156	25.3	31	ABarapppap	317	168	0	0		0	0	0	0	0
304	1	262	243	-1	466	402	16.3	29	ABplappapa	294	801	0	0		0	0	0	0	0
305	1	98	178	-1	271	226	24.2	31	ABarapapap	309	565	0	0		0	0	0	0	0
306	1	242	341	-1	375	205	20.4	32	MSpapapp	150	0	0	0		0	0	0	0	0
307	1	215	306	-1	171	180	17.8	27	MSppaaaa	31	0	0	0		0	0	0	0	0
308	1	238	2	-1	192	259	6.6	27	ABarpaaapa	129	0	0	0		0	0	0	0	0
309	1	148	272	-1	225	338	26.2	32	ABalppapap	313	-1168	0	0		0	0	0	0	0
310	1	228	209	-1	322	347	24.9	24	ABplpapapa	222	409	0	0		0	0	0	0	0
311	1	328	185	-1	354	233	12.4	32	Earap	322	-404	0	0		0	0	0	0	0
312	1	334	350	-1	371	149	25.1	30	ABprpapapa	304	288	0	0		0	0	0	0	0
313	0	347	-1	-1	351	96	14.6	22		173	769	0	0		0	0	0	0	0
314	1	284	280	-1	480	366	24.7	33	ABplpppaap	316	-469	0	0		0	0	0	0	0
315	1	58	51	-1	140	249	10.9	29	MSaaaaap	110	0	0	0		0	0	0	0	0
316	1	239	343	-1	311	164	11.8	27	MSppppap	357	0	0	0		0	0	0	0	0
317	1	321	234	-1	511	283	20.6	30	Capppp	249	0	0	0		0	0	0	0	0
318	1	46	117	-1	202	333	22.8	30	ABalpapapa	43	0	0	0		0	0	0	0	0
319	1	67	276	-1	203	125	14.5	29	ABpraaapap	242	169	0	0		0	0	0	0	0
320	1	188	242	-1	151	158	13.6	28	ABalaapppa	450	0	0	0		0	0	0	0	0
321	1	83	104	-1	424	109	18.3	32	ABprppapap	280	-665	0	0		0	0	0	0	0
322	1	104	36	-1	341	187	5.7	27	ABarpapppp	278	-159	0	0		0	0	0	0	0
323	1	248	336	-1	200	366	18.4	29	ABplpaaaaa	99	0	0	0		0	0	0	0	0
324	1	100	257	-1	484	371	21.5	29	ABplapppaa	-29	0	0	0		0	0	0	0	0
325	1	92	115	-1	204	243	25.3	30	ABarapaaap	-47	0	0	0		0	0	0	0	0
326	1	288	153	-1	335	354	16.2	31	Daaa	297	1314	0	0		0	0	0	0	0
327	1	305	67	-1	361	378	23.0	31	ABplppaapa	261	380	0	0		0	0	0	0	0
328	1	216	231	-1	442	232	5.7	38	Cpaaa	-102	0	0	0		0	0	0	0	0
329	1	73	259	-1	434	118	20.7	30	ABprppappa	293	1254	0	0		0	0	0	0	0
330	1	142	235	-1	538	189	20.7	31	ABprapppap	191	0	0	0		0	0	0	0	0
331	1	55	64	-1	456	243	12.4	32	Eprap	302	1033	0	0		0	0	0	0	0
332	1	96	260	-1	296	273	22.5	32	ABalpapppp	222	-993	0	0		0	0	0	0	0
333	1	171	109	-1	394	158	19.6	31	MSpapppa	-235	0	0	0		0	0	0	0	0
334	1	289	92	-1	402	159	12.6	30	Dppa	299	-806	0	0		0	0	0	0	0
335	0	107	-1	-1	494	293	24.6	28		239	-287	0	0		0	0	0	0	0
336	1	235	86	-1	343	175	14.4	25	MSpppapp	43	0	0	0		0	0	0	0	0
337	1	293	129	-1	392	352	11.9	31	Dapa	372	0	0	0		0	0	0	0	0
338	1	82	330	-1	554	219	17.5	29	Cppppa	254	946	0	0		0	0	0	0	0
339	1	165	183	-1	484	185	16.6	30	Cppapa	45	0	0	0		0	0	0	0	0
340	1	287	93	-1	394	287	15.5	32	Ealpp	618	0	0	0		0	0	0	0	0
341	1	106	226	-1	138	269	20.0	28	ABalpaapapa	261	986	0	0		0	0	0	0	0
342	1	185	144	-1	244	141	22.6	32	ABarappppa	338	0	0	0		0	0	0	0	0
343	1	264	42	-1	571	274	23.6	29	Caappv	93	0	0	0		0	0	0	0	0
344	1	5	337	-1	360	281	20.0	30	MSaapapp	306	-611	0	0		0	0	0	0	0
345	1	189	171	-1	312	182	15.4	28	MSpppaap	242	189	0	0		0	0	0	0	0
346	1	32	22	-1	472	275	21.4	32	ABplpppppa	280	706	0	0		0	0	0	0	0
347	1	30	353	-1	366	311	22.4	31	MSaappa	264	77	0	0		0	0	0	0	0
348	1	129	320	-1	93	243	9.6	34	ABalappaa	324	1052	0	0		0	0	0	0	0
349	1	333	283	-1	454	180	12.5	34	Dppp	316	501	0	0		0	0	0	0	0
350	1	236	181	-1	342	285	15.4	31	Ealpa	286	-281	0	0		0	0	0	0	0
351	1	167	303	-1	282	155	18.5	27	MSppaapp	226	-250	0	0		0	0	0	0	0
352	1	221	103	-1	566	335	21.3	32	ABplapappp	319	1595	0	0		0	0	0	0	0
353	1	281	98	-1	297	190	19.1	26	MSpppaaa	181	0	0	0		0	0	0	0	0
354	1	249	347	-1	416	193	24.5	25	ABprpapppa	170	0	0	0		0	0	0	0	0
355	1	179	41	-1	507	168	22.8	25	ABprpppapaa	29	0	0	0		0	0	0	0	0
356	1	345	358	-1	298	188	25.0	24	ABprpappaa	344	0	0	0		0	0	0	0	0
