# Supplementary material for: The AP-2 Transcription Factor APTF-2 Is Required for Neuroblast and Epidermal Morphogenesis in Caenorhabditis elegans Embryogenesis
Source: PLoS Genet. 2016 May 13;12(5):e1006048. doi: 10.1371/journal.pgen.1006048 (PMC4866721; doi:10.1371/journal.pgen.1006048)
Supplement: S2 Text — (ZIP) [file pgen.1006048.s030.zip › nuclei/t160-nuclei]

1	1	271	342	-1	377	360	8.5	28	ABplapaapa	108	0	0	0		0	0	0	0	0
2	1	308	311	-1	192	265	6.8	26	ABarpaaapa	262	89	0	0		0	0	0	0	0
3	1	170	248	-1	153	347	21.7	30	ABalppapaa	125	0	0	0		0	0	0	0	0
4	1	70	315	-1	304	102	19.3	34	ABprpaaapp	331	936	0	0		0	0	0	0	0
5	1	55	68	-1	78	239	16.8	28	ABalaaaarl	166	0	0	0		0	0	0	0	0
6	1	50	183	-1	107	303	21.4	31	ABalpaappa	239	229	0	0		0	0	0	0	0
7	1	153	144	-1	172	170	9.0	28	ABalappppa	232	0	0	0		0	0	0	0	0
8	1	270	257	-1	519	236	25.3	30	ABprpppppp	267	1277	0	0		0	0	0	0	0
9	1	87	152	-1	135	330	12.3	28	ABalapaapp	259	-1412	0	0		0	0	0	0	0
10	1	111	96	-1	191	139	9.2	29	ABpraapaap	369	0	0	0		0	0	0	0	0
11	1	157	266	-1	493	237	12.5	31	Eprpa	248	-193	0	0		0	0	0	0	0
12	1	289	298	-1	312	394	19.8	30	ABplppaaaa	274	129	0	0		0	0	0	0	0
13	1	209	155	-1	318	253	6.1	36	ABarpaapp	364	504	0	0		0	0	0	0	0
14	1	222	299	-1	283	224	18.2	30	ABaraapppp	268	-160	0	0		0	0	0	0	0
15	1	13	147	-1	540	342	24.3	32	ABplappppa	-103	0	0	0		0	0	0	0	0
16	1	259	333	-1	282	160	15.0	27	MSppppaa	248	233	0	0		0	0	0	0	0
17	1	294	98	-1	567	189	10.9	34	ABarppppp	-630	0	0	0		0	0	0	0	0
18	1	207	26	-1	154	315	15.6	27	MSapaaap	237	262	0	0		0	0	0	0	0
19	1	175	17	-1	304	198	22.9	28	ABarapapppa	229	167	0	0		0	0	0	0	0
20	1	150	38	-1	104	248	12.8	29	MSaaaaaa	156	0	0	0		0	0	0	0	0
21	1	263	344	-1	465	138	23.3	32	ABprpppaaa	298	2	0	0		0	0	0	0	0
22	1	346	189	-1	464	273	21.5	32	ABplpppppa	320	-1467	0	0		0	0	0	0	0
23	1	203	48	-1	371	394	16.0	31	ABplaapppp	98	0	0	0		0	0	0	0	0
24	1	187	120	-1	79	224	12.9	28	ABalaaapal	109	0	0	0		0	0	0	0	0
25	1	75	30	-1	303	359	18.4	30	MSappap	-24	0	0	0		0	0	0	0	0
26	1	284	176	-1	190	161	24.1	31	ABarapppaa	263	352	0	0		0	0	0	0	0
27	1	296	336	-1	524	269	24.4	32	ABplpppppp	274	711	0	0		0	0	0	0	0
28	1	16	265	-1	514	182	7.5	32	ABarppppa	327	-834	0	0		0	0	0	0	0
29	1	15	87	-1	360	310	9.5	31	MSapppp	18	0	0	0		0	0	0	0	0
30	1	232	218	-1	177	323	10.0	27	ABalapappp	90	0	0	0		0	0	0	0	0
31	1	135	221	-1	339	395	13.4	29	ABplaapppa	270	-191	0	0		0	0	0	0	0
32	1	4	128	-1	175	276	10.6	29	MSaaaapa	294	-237	0	0		0	0	0	0	0
33	1	137	297	-1	439	391	21.7	30	ABplppappp	233	-172	0	0		0	0	0	0	0
34	1	247	84	-1	229	204	15.4	29	MSpaapaa	173	0	0	0		0	0	0	0	0
35	1	227	190	-1	210	278	20.1	28	ABalpaaapp	165	0	0	0		0	0	0	0	0
36	1	322	163	-1	337	188	5.6	28	ABarpapppp	266	355	0	0		0	0	0	0	0
37	1	189	313	-1	235	158	6.8	26	ABarpappaa	170	0	0	0		0	0	0	0	0
38	1	253	156	-1	192	220	12.5	31	MSpaaaap	296	0	0	0		0	0	0	0	0
39	1	95	199	-1	244	375	23.6	35	ABalppappp	274	620	0	0		0	0	0	0	0
40	1	84	179	-1	98	319	17.8	29	ABalaaaalp	343	0	0	0		0	0	0	0	0
41	1	355	347	-1	507	166	21.8	25	ABprpppapaa	196	357	0	0		0	0	0	0	0
42	1	343	211	-1	576	273	23.2	30	Caappv	307	86	0	0		0	0	0	0	0
43	1	129	99	-1	102	199	20.2	31	ABalaaaarr	255	716	0	0		0	0	0	0	0
44	1	82	110	-1	211	367	13.5	29	ABalpppppa	315	0	0	0		0	0	0	0	0
45	0	146	-1	-1	123	168	17.0	24		269	0	0	0		0	0	0	0	0
46	1	117	158	-1	140	250	6.8	27	ABalappapp	248	-108	0	0		0	0	0	0	0
47	1	38	113	-1	171	274	21.4	27	ABalpaaapa	248	112	0	0		0	0	0	0	0
48	1	269	195	-1	453	177	23.2	30	ABprppppaa	222	-128	0	0		0	0	0	0	0
49	1	184	305	-1	337	273	11.8	32	Ealap	312	367	0	0		0	0	0	0	0
50	1	26	271	-1	120	257	17.5	33	ABalpaapaa	329	0	0	0		0	0	0	0	0
51	1	315	2	-1	142	249	11.2	30	MSaaaaap	-129	0	0	0		0	0	0	0	0
52	1	154	80	-1	222	283	9.6	29	MSaaaapp	196	0	0	0		0	0	0	0	0
53	1	301	118	-1	269	207	15.3	31	MSpaapap	305	-128	0	0		0	0	0	0	0
54	1	205	230	-1	331	273	20.8	26	MSaapapa	224	1326	0	0		0	0	0	0	0
55	1	78	269	-1	166	281	5.6	26	ABplaaaaaa	259	-197	0	0		0	0	0	0	0
56	1	185	97	-1	243	128	20.5	32	ABprpaaaaa	274	-227	0	0		0	0	0	0	0
57	1	281	246	-1	269	105	20.2	30	ABprpaaapa	254	1447	0	0		0	0	0	0	0
58	1	23	244	-1	470	378	10.3	33	ABarppapa	331	331	0	0		0	0	0	0	0
59	1	156	109	-1	100	189	14.6	31	ABalaaapar	301	274	0	0		0	0	0	0	0
60	1	10	112	-1	473	126	21.1	30	ABprppappp	295	-478	0	0		0	0	0	0	0
61	1	8	275	-1	392	164	6.1	31	ABarpppaa	309	-512	0	0		0	0	0	0	0
62	1	104	45	-1	165	261	14.6	28	ABaraapaap	276	104	0	0		0	0	0	0	0
63	1	132	19	-1	210	184	20.6	26	MSppaaap	266	714	0	0		0	0	0	0	0
64	1	331	261	-1	455	246	12.3	32	Eprap	319	761	0	0		0	0	0	0	0
65	1	166	173	-1	607	207	15.4	31	Cpappd	302	265	0	0		0	0	0	0	0
66	1	267	345	-1	324	342	8.5	27	ABplapaaaa	225	0	0	0		0	0	0	0	0
67	1	327	28	-1	359	378	23.1	30	ABplppaapa	265	1329	0	0		0	0	0	0	0
68	1	287	292	-1	177	393	13.5	28	ABalpppapp	177	0	0	0		0	0	0	0	0
69	1	62	105	-1	334	314	5.8	29	ABplaaappp	289	-198	0	0		0	0	0	0	0
70	1	127	67	-1	229	284	13.3	29	MSaaapap	283	85	0	0		0	0	0	0	0
71	1	86	273	-1	239	97	16.2	27	ABpraaaapp	2	0	0	0		0	0	0	0	0
72	1	149	60	-1	301	274	16.8	32	MSaapaap	550	0	0	0		0	0	0	0	0
73	1	299	14	-1	292	155	25.5	32	ABarappapa	323	-485	0	0		0	0	0	0	0
74	1	58	166	-1	248	284	17.4	30	ABaraapapp	494	0	0	0		0	0	0	0	0
75	1	223	281	-1	112	360	12.8	27	ABalpppaaa	262	611	0	0		0	0	0	0	0
76	1	33	225	-1	81	289	16.8	29	ABalaaaala	-141	0	0	0		0	0	0	0	0
77	1	178	229	-1	294	128	13.9	27	ABprpaappa	274	803	0	0		0	0	0	0	0
78	1	73	95	-1	449	333	19.0	32	Capapa	275	-719	0	0		0	0	0	0	0
79	1	22	250	-1	159	353	14.1	26	ABalppppaa	257	434	0	0		0	0	0	0	0
80	1	197	102	-1	325	177	10.5	30	MSpppppa	235	78	0	0		0	0	0	0	0
81	1	251	184	-1	556	249	8.9	31	Cpaapp	296	-388	0	0		0	0	0	0	0
82	1	195	138	-1	228	340	6.8	24	ABplaaapaa	233	-208	0	0		0	0	0	0	0
83	1	273	240	-1	190	375	9.3	29	ABplaapapa	284	467	0	0		0	0	0	0	0
84	1	155	85	-1	193	372	16.3	30	ABplpaapaa	256	220	0	0		0	0	0	0	0
85	1	17	191	-1	93	298	12.0	28	ABalapaaaa	24	0	0	0		0	0	0	0	0
86	1	336	293	-1	344	179	13.8	24	MSpppapp	189	-255	0	0		0	0	0	0	0
87	1	52	338	-1	381	226	15.7	30	Earpa	301	648	0	0		0	0	0	0	0
88	1	7	231	-1	485	289	14.6	33	Eplpa	316	-354	0	0		0	0	0	0	0
89	1	188	346	-1	250	167	18.2	27	MSppapap	189	-613	0	0		0	0	0	0	0
90	1	11	139	-1	294	344	7.5	27	ABplaaappa	238	190	0	0		0	0	0	0	0
91	1	105	137	-1	122	288	9.5	27	ABalapapap	-77	0	0	0		0	0	0	0	0
92	1	334	316	-1	404	155	12.6	30	Dppa	306	888	0	0		0	0	0	0	0
93	1	340	289	-1	398	289	15.6	31	Ealpp	319	-804	0	0		0	0	0	0	0
94	1	35	24	-1	252	253	15.4	31	MSaaapp	-210	0	0	0		0	0	0	0	0
95	1	191	92	-1	258	242	6.2	36	ABarpaapa	356	241	0	0		0	0	0	0	0
96	1	29	82	-1	149	267	25.4	31	ABalpaaaap	309	566	0	0		0	0	0	0	0
97	1	43	54	-1	314	344	12.6	30	MSapppa	37	0	0	0		0	0	0	0	0
98	1	353	233	-1	298	183	19.3	27	MSpppaaa	-22	0	0	0		0	0	0	0	0
99	1	286	31	-1	207	287	16.4	31	ABaraapapa	134	0	0	0		0	0	0	0	0
100	1	73	153	-1	485	301	20.4	31	Capapp	258	835	0	0		0	0	0	0	0
101	1	297	159	236	374	343	20.3	32	MSaappp	282	174	0	0		0	0	0	0	0
102	1	119	142	-1	183	360	12.1	29	ABalppppap	273	0	0	0		0	0	0	0	0
103	1	352	8	-1	567	340	21.3	31	ABplapappp	303	64	0	0		0	0	0	0	0
104	1	321	270	-1	427	109	18.1	32	ABprppapap	284	0	0	0		0	0	0	0	0
105	1	25	188	-1	383	105	19.3	32	ABprppapaa	319	1785	0	0		0	0	0	0	0
106	1	219	7	-1	109	321	13.6	25	ABalapaapa	239	545	0	0		0	0	0	0	0
107	1	257	33	-1	237	231	20.7	31	ABarapaapp	298	503	0	0		0	0	0	0	0
108	1	91	290	-1	202	196	6.6	26	ABarpapaap	236	-972	0	0		0	0	0	0	0
109	1	333	90	-1	399	160	19.4	30	MSpapppa	301	444	0	0		0	0	0	0	0
110	1	198	301	-1	261	123	12.9	30	ABpraaappp	276	464	0	0		0	0	0	0	0
111	1	235	74	-1	237	135	15.0	28	ABpraaappa	257	-134	0	0		0	0	0	0	0
112	1	300	88	-1	594	323	16.5	34	Caapa	306	1066	0	0		0	0	0	0	0
113	1	141	115	-1	233	398	15.4	29	ABplpaapap	293	-23	0	0		0	0	0	0	0
114	1	116	157	-1	114	170	12.7	28	ABalaaappl	81	0	0	0		0	0	0	0	0
115	1	325	260	-1	200	244	25.4	30	ABarapaaap	-100	0	0	0		0	0	0	0	0
116	1	168	58	-1	352	201	22.2	30	ABarapapppp	253	148	0	0		0	0	0	0	0
117	1	318	178	-1	198	330	23.1	32	ABalpapapa	93	0	0	0		0	0	0	0	0
118	1	221	5	-1	567	172	16.7	30	ABprapappp	293	-589	0	0		0	0	0	0	0
119	1	212	216	-1	326	136	16.3	26	MSpppapa	206	-289	0	0		0	0	0	0	0
120	1	182	170	-1	193	307	6.5	27	ABplaaaaap	-37	0	0	0		0	0	0	0	0
121	1	61	125	-1	496	321	25.2	29	ABplpppapa	278	337	0	0		0	0	0	0	0
122	1	9	150	-1	487	228	22.4	30	ABprpppppa	303	56	0	0		0	0	0	0	0
123	1	85	234	-1	154	201	15.5	28	ABaraappaa	-28	0	0	0		0	0	0	0	0
124	1	206	21	-1	163	315	23.7	30	ABalpapaaa	428	0	0	0		0	0	0	0	0
125	1	1	114	-1	108	247	21.4	31	ABaraaaaaa	134	0	0	0		0	0	0	0	0
126	1	94	304	-1	353	353	25.2	31	ABplpapapp	308	-142	0	0		0	0	0	0	0
127	1	130	326	-1	239	141	10.5	30	ABpraapapp	285	446	0	0		0	0	0	0	0
128	1	92	239	-1	198	168	7.3	27	ABalappppp	345	0	0	0		0	0	0	0	0
129	1	337	151	-1	393	351	11.7	31	Dapa	-14	0	0	0		0	0	0	0	0
130	1	159	70	-1	236	192	24.7	28	ABarappaaa	257	111	0	0		0	0	0	0	0
131	1	179	36	-1	282	372	11.0	28	ABalppppppp	-191	0	0	0		0	0	0	0	0
132	1	151	15	-1	196	224	16.1	29	ABaraappap	298	-289	0	0		0	0	0	0	0
133	1	106	192	-1	426	415	17.3	29	ABplappaap	283	-1354	0	0		0	0	0	0	0
134	1	37	160	-1	277	96	12.2	25	ABpraappaa	219	1539	0	0		0	0	0	0	0
135	1	21	187	-1	256	131	17.8	28	ABprpaapaa	251	748	0	0		0	0	0	0	0
136	1	48	214	-1	195	291	25.6	32	ABalpapaap	391	0	0	0		0	0	0	0	0
137	1	265	196	-1	136	302	5.8	29	ABplaapaaa	282	-252	0	0		0	0	0	0	0
138	1	167	20	-1	96	275	8.8	24	ABalapapaa	-114	0	0	0		0	0	0	0	0
139	1	180	272	-1	198	266	13.4	29	MSaaapaa	118	0	0	0		0	0	0	0	0
140	1	275	197	-1	279	91	16.1	28	ABprpaapap	250	63	0	0		0	0	0	0	0
141	1	274	78	-1	140	233	15.3	24	ABaraaaapp	217	0	0	0		0	0	0	0	0
142	1	295	300	-1	221	366	9.5	29	ABplaapapp	371	0	0	0		0	0	0	0	0
143	1	278	351	-1	426	131	24.3	30	ABprppaapp	304	260	0	0		0	0	0	0	0
144	1	342	143	-1	248	137	23.4	33	ABarappppa	290	352	0	0		0	0	0	0	0
145	1	122	65	-1	550	374	19.5	32	ABplapappa	-55	0	0	0		0	0	0	0	0
146	1	110	212	-1	132	337	19.5	31	ABalpaappp	13	0	0	0		0	0	0	0	0
147	1	28	52	-1	169	234	24.2	29	ABarapaaaa	44	0	0	0		0	0	0	0	0
148	1	125	42	-1	358	249	21.3	28	MSpapapa	228	1156	0	0		0	0	0	0	0
149	1	81	49	-1	215	135	12.4	29	ABpraapapa	266	441	0	0		0	0	0	0	0
150	1	226	9	-1	151	207	12.2	29	MSpaaaaa	211	0	0	0		0	0	0	0	0
151	1	192	57	-1	129	142	14.8	30	ABalaaappr	244	76	0	0		0	0	0	0	0
152	1	165	34	-1	261	397	21.3	34	ABplpaaaap	325	-408	0	0		0	0	0	0	0
153	1	326	340	-1	336	351	15.9	32	Daaa	-248	0	0	0		0	0	0	0	0
154	1	93	106	-1	255	352	8.4	28	ABplaaapap	381	0	0	0		0	0	0	0	0
155	1	124	25	-1	166	198	6.2	24	ABarpapaaa	240	-267	0	0		0	0	0	0	0
156	1	131	329	-1	152	147	17.0	25	ABalaappap	195	-376	0	0		0	0	0	0	0
157	1	5	77	-1	411	391	10.6	28	ABplapaapp	275	259	0	0		0	0	0	0	0
158	1	210	339	-1	457	325	24.1	29	ABplppppap	286	-131	0	0		0	0	0	0	0
159	1	217	116	-1	312	148	6.6	28	ABarpapppa	258	391	0	0		0	0	0	0	0
160	1	76	133	-1	507	241	6.5	32	Cpaapa	316	145	0	0		0	0	0	0	0
161	1	39	108	-1	296	354	22.8	30	ABplpapaap	303	-770	0	0		0	0	0	0	0
162	1	57	308	-1	427	341	21.2	31	Capaap	260	-499	0	0		0	0	0	0	0
163	1	152	129	-1	259	395	18.7	31	ABplpaaapp	260	-765	0	0		0	0	0	0	0
164	1	293	223	-1	422	306	24.4	33	ABplpapppp	316	50	0	0		0	0	0	0	0
165	1	31	222	-1	348	354	9.8	29	ABplapaaap	111	0	0	0		0	0	0	0	0
166	1	161	32	-1	196	199	24.4	29	ABaraaappp	216	0	0	0		0	0	0	0	0
167	1	228	79	-1	600	256	14.3	30	Cpapaa	162	0	0	0		0	0	0	0	0
168	1	229	111	-1	147	321	9.3	30	ABalapappa	114	0	0	0		0	0	0	0	0
169	1	288	241	-1	343	231	16.8	31	MSpapaap	291	-309	0	0		0	0	0	0	0
170	1	128	200	-1	358	144	13.0	29	Dpaa	441	0	0	0		0	0	0	0	0
171	1	345	324	-1	318	179	15.8	27	MSpppaap	216	0	0	0		0	0	0	0	0
172	1	96	13	-1	432	206	20.6	30	MSpapppp	271	716	0	0		0	0	0	0	0
173	1	90	71	-1	286	287	19.5	33	MSaapaaa	166	0	0	0		0	0	0	0	0
174	1	236	186	-1	400	191	22.4	34	MSpappa	303	1053	0	0		0	0	0	0	0
175	1	193	148	-1	310	105	10.8	30	ABpraappap	288	1018	0	0		0	0	0	0	0
176	1	100	122	-1	133	164	20.1	33	ABalaapaap	335	614	0	0		0	0	0	0	0
177	1	47	91	-1	180	234	19.0	32	ABaraaapap	310	556	0	0		0	0	0	0	0
178	1	305	264	-1	275	223	24.4	33	ABarapapap	101	0	0	0		0	0	0	0	0
179	1	196	135	-1	305	392	13.2	29	ABplaappap	169	0	0	0		0	0	0	0	0
180	1	138	294	-1	285	396	17.1	29	ABplpaappp	147	0	0	0		0	0	0	0	0
181	1	350	310	-1	341	285	15.3	30	Ealpa	307	-851	0	0		0	0	0	0	0
182	1	64	280	-1	152	202	24.4	33	ABaraaappa	299	-231	0	0		0	0	0	0	0
183	1	339	331	-1	480	182	16.4	30	Cppapa	296	-850	0	0		0	0	0	0	0
184	1	2	37	-1	111	220	7.7	27	ABalappapa	247	449	0	0		0	0	0	0	0
185	1	311	149	-1	353	232	12.4	32	Earap	311	-161	0	0		0	0	0	0	0
186	1	143	201	-1	84	270	11.8	25	ABalapaaap	233	666	0	0		0	0	0	0	0
187	1	282	-1	-1	353	297	24.5	29	ABplpappap	-65	0	0	0		0	0	0	0	0
188	0	107	-1	-1	314	204	26.7	35		359	876	0	0		0	0	0	0	0
189	1	120	63	-1	143	213	8.3	27	ABalapppaa	296	0	0	0		0	0	0	0	0
190	1	260	337	-1	281	189	6.0	30	ABarpapapp	286	841	0	0		0	0	0	0	0
191	1	121	93	-1	285	331	15.1	28	MSapappp	-18	0	0	0		0	0	0	0	0
192	1	89	117	-1	115	221	16.7	27	ABaraaaapa	226	415	0	0		0	0	0	0	0
193	1	176	343	-1	359	211	5.8	25	ABarppaaaa	210	-1156	0	0		0	0	0	0	0
194	1	74	164	-1	517	337	16.5	30	Cappap	298	324	0	0		0	0	0	0	0
195	1	83	194	-1	220	231	9.7	28	MSpaaapa	113	0	0	0		0	0	0	0	0
196	1	208	254	-1	136	379	11.8	27	ABalpppaap	214	0	0	0		0	0	0	0	0
197	1	237	312	-1	524	263	17.1	34	Eprpp	317	137	0	0		0	0	0	0	0
198	0	113	-1	-1	370	336	18.2	26		220	230	0	0		0	0	0	0	0
199	1	136	161	-1	108	350	16.2	29	ABalppaaap	278	338	0	0		0	0	0	0	0
200	1	246	177	-1	174	138	18.3	29	ABpraaaaaa	236	229	0	0		0	0	0	0	0
201	1	173	141	-1	204	272	23.0	29	ABalpappaa	113	0	0	0		0	0	0	0	0
202	1	45	69	-1	144	216	19.3	32	ABaraaapaa	210	0	0	0		0	0	0	0	0
203	1	213	262	-1	473	126	14.7	31	ABprappaap	279	126	0	0		0	0	0	0	0
204	1	77	259	-1	561	303	16.4	32	Eplpp	322	-926	0	0		0	0	0	0	0
205	1	272	213	-1	350	128	21.6	30	ABprpapaap	234	146	0	0		0	0	0	0	0
206	1	200	10	-1	399	398	22.3	31	ABplppappa	299	295	0	0		0	0	0	0	0
207	0	249	-1	-1	310	201	14.0	23		181	761	0	0		0	0	0	0	0
208	1	224	278	-1	190	318	19.9	26	MSapaapa	249	287	0	0		0	0	0	0	0
209	1	310	296	-1	319	349	25.1	27	ABplpapapa	253	486	0	0		0	0	0	0	0
210	1	163	101	-1	197	234	21.7	30	ABarapaapa	295	-487	0	0		0	0	0	0	0
211	1	171	40	-1	531	383	17.3	30	ABplapapap	276	502	0	0		0	0	0	0	0
212	1	36	182	-1	381	96	13.9	29	ABpraapppp	113	0	0	0		0	0	0	0	0
213	1	174	349	-1	515	344	22.4	30	ABplapppap	258	969	0	0		0	0	0	0	0
214	1	65	81	-1	322	157	21.2	28	ABprpapaaa	281	546	0	0		0	0	0	0	0
215	1	147	217	-1	492	307	6.5	38	Caaaa	383	1023	0	0		0	0	0	0	0
216	1	177	237	-1	352	114	18.6	30	ABprppaaaa	251	146	0	0		0	0	0	0	0
217	1	160	56	-1	366	165	16.1	31	Dpap	309	363	0	0		0	0	0	0	0
218	1	228	181	-1	579	253	12.2	29	Cpapap	290	205	0	0		0	0	0	0	0
219	1	202	136	-1	382	128	23.2	30	ABprppaapa	-161	0	0	0		0	0	0	0	0
220	1	98	352	-1	195	333	16.6	25	MSapapaa	259	0	0	0		0	0	0	0	0
221	1	214	83	-1	343	111	11.7	28	ABpraapppa	268	47	0	0		0	0	0	0	0
222	1	134	220	-1	233	326	18.5	26	MSapaapp	258	-340	0	0		0	0	0	0	0
223	1	181	207	-1	374	183	10.3	27	MSpppppp	425	0	0	0		0	0	0	0	0
224	1	302	180	-1	221	125	17.8	27	ABpraaaapa	234	-875	0	0		0	0	0	0	0
225	1	118	282	-1	235	293	23.4	30	ABalpappap	309	255	0	0		0	0	0	0	0
226	1	341	35	-1	139	270	20.1	28	ABalpaapapa	576	0	0	0		0	0	0	0	0
227	1	264	203	-1	255	227	11.7	32	MSpaaapp	320	-189	0	0		0	0	0	0	0
228	1	69	104	-1	563	150	13.3	27	ABprapappa	270	187	0	0		0	0	0	0	0
229	1	262	86	-1	273	312	6.0	27	ABplaaaapp	248	54	0	0		0	0	0	0	0
230	1	239	119	-1	393	271	11.3	31	Eplaa	-158	0	0	0		0	0	0	0	0
231	1	328	253	-1	436	234	5.6	38	Cpaaa	258	0	0	0		0	0	0	0	0
232	1	164	61	-1	360	137	8.7	28	ABprapaaap	253	-370	0	0		0	0	0	0	0
233	1	20	341	-1	182	131	15.4	29	ABpraaapaa	239	197	0	0		0	0	0	0	0
234	1	317	355	-1	515	279	21.1	28	Capppp	282	-67	0	0		0	0	0	0	0
235	1	330	146	-1	539	190	20.5	32	ABprapppap	306	85	0	0		0	0	0	0	0
236	1	280	317	-1	321	101	21.6	32	ABprpaaaap	294	-277	0	0		0	0	0	0	0
237	1	139	4	-1	177	284	18.2	29	ABalpaapapp	141	0	0	0		0	0	0	0	0
238	1	114	29	-1	255	347	23.7	30	ABalpapapp	274	-146	0	0		0	0	0	0	0
239	1	240	251	-1	275	318	24.0	29	ABplpapaaa	288	-347	0	0		0	0	0	0	0
240	1	158	107	-1	376	260	6.1	31	ABarppaaap	275	184	0	0		0	0	0	0	0
241	1	109	47	-1	282	329	18.5	31	MSappaa	-1	0	0	0		0	0	0	0	0
242	1	320	126	-1	153	157	13.8	28	ABalaapppa	-156	0	0	0		0	0	0	0	0
243	1	304	22	-1	464	403	16.5	30	ABplappapa	253	-182	0	0		0	0	0	0	0
244	1	211	295	-1	246	398	12.2	26	ABplaappaa	-83	0	0	0		0	0	0	0	0
245	1	276	131	-1	399	309	6.3	29	ABarppaapa	272	0	0	0		0	0	0	0	0
246	1	145	121	-1	266	146	8.4	29	ABarpappap	93	0	0	0		0	0	0	0	0
247	1	238	39	-1	235	236	24.3	30	ABarapapaa	196	0	0	0		0	0	0	0	0
248	1	252	247	-1	224	393	18.7	28	ABplpaaapa	251	104	0	0		0	0	0	0	0
249	1	3	127	-1	214	354	21.4	31	ABalppappa	86	0	0	0		0	0	0	0	0
250	1	215	205	-1	124	259	14.8	29	ABaraapaaa	80	0	0	0		0	0	0	0	0
251	1	97	16	-1	392	411	19.6	29	ABplppapap	260	579	0	0		0	0	0	0	0
252	1	40	75	-1	528	161	18.6	28	ABprapppaa	276	-444	0	0		0	0	0	0	0
253	1	266	215	-1	200	174	14.5	27	MSppappa	338	0	0	0		0	0	0	0	0
254	1	303	252	-1	234	158	25.5	32	ABarapppap	305	147	0	0		0	0	0	0	0
255	1	186	46	-1	486	142	9.6	28	ABprappapa	278	440	0	0		0	0	0	0	0
256	1	56	134	-1	395	372	25.2	32	ABplppaapp	298	174	0	0		0	0	0	0	0
257	1	324	209	-1	482	365	21.6	29	ABplapppaa	281	371	0	0		0	0	0	0	0
258	1	148	232	-1	267	369	14.9	28	ABplpaappa	255	557	0	0		0	0	0	0	0
259	1	329	327	-1	435	116	20.8	31	ABprppappa	315	441	0	0		0	0	0	0	0
260	1	332	27	-1	293	277	22.5	33	ABalpapppp	338	-312	0	0		0	0	0	0	0
261	1	71	328	-1	533	207	15.5	29	Cpppap	287	521	0	0		0	0	0	0	0
262	1	18	23	-1	343	162	8.1	28	ABprapaaaa	246	787	0	0		0	0	0	0	0
263	1	24	286	-1	405	349	15.4	31	Capaaa	297	474	0	0		0	0	0	0	0
264	1	142	76	-1	138	294	22.5	29	ABalpaaaaa	268	-655	0	0		0	0	0	0	0
265	1	49	258	-1	389	109	9.3	27	ABprapaapa	20	0	0	0		0	0	0	0	0
266	1	216	94	-1	151	184	10.2	28	ABalapppap	231	544	0	0		0	0	0	0	0
267	1	230	171	-1	289	133	22.7	32	ABarappppp	271	495	0	0		0	0	0	0	0
268	1	298	276	-1	214	322	12.7	27	MSapapap	639	0	0	0		0	0	0	0	0
269	1	254	165	-1	254	274	21.6	31	ABalpapppa	618	0	0	0		0	0	0	0	0
270	1	32	167	-1	169	381	19.4	32	ABalppaapp	460	0	0	0		0	0	0	0	0
271	1	101	279	-1	182	346	6.7	30	ABplaapaap	-261	0	0	0		0	0	0	0	0
272	1	309	332	-1	225	336	26.4	31	ABalppapap	-232	0	0	0		0	0	0	0	0
273	1	244	334	-1	528	142	15.7	29	ABprapapap	-48	0	0	0		0	0	0	0	0
274	1	51	174	-1	486	391	19.4	33	ABplappapp	331	-432	0	0		0	0	0	0	0
275	1	268	140	-1	234	196	6.6	27	ABarpapapa	377	0	0	0		0	0	0	0	0
276	1	319	350	-1	205	125	14.5	31	ABpraaapap	231	163	0	0		0	0	0	0	0
277	1	67	132	-1	241	332	14.7	25	MSapappa	-9	0	0	0		0	0	0	0	0
278	1	283	224	-1	213	164	17.8	25	MSppapaa	245	133	0	0		0	0	0	0	0
279	1	53	245	-1	316	106	16.3	28	ABprpaappp	264	782	0	0		0	0	0	0	0
280	1	314	169	-1	481	362	25.0	34	ABplpppaap	336	481	0	0		0	0	0	0	0
281	1	27	268	-1	247	178	21.6	26	MSppaapa	184	699	0	0		0	0	0	0	0
282	1	30	267	-1	421	158	26.1	31	ABprpapapp	309	338	0	0		0	0	0	0	0
283	1	349	64	-1	452	180	12.3	34	Dppp	341	112	0	0		0	0	0	0	0
284	1	245	291	-1	346	395	20.4	31	ABplppapaa	264	-637	0	0		0	0	0	0	0
285	1	42	41	-1	541	366	12.4	33	ABarppapp	310	667	0	0		0	0	0	0	0
286	1	225	284	-1	425	322	10.6	33	Dapp	-35	0	0	0		0	0	0	0	0
287	1	126	287	-1	228	266	6.1	26	ABarpaaapp	246	-193	0	0		0	0	0	0	0
288	1	59	145	-1	145	159	8.3	30	ABpraapaaa	102	0	0	0		0	0	0	0	0
289	1	46	193	-1	194	113	18.0	27	ABpraaaaap	212	-256	0	0		0	0	0	0	0
290	1	172	354	-1	569	174	19.8	31	ABprappppa	300	-156	0	0		0	0	0	0	0
291	1	292	185	-1	612	277	19.5	34	Caappd	174	0	0	0		0	0	0	0	0
292	1	285	204	-1	303	232	12.5	30	Earaa	304	825	0	0		0	0	0	0	0
293	1	291	168	-1	469	349	15.6	31	Cappaa	303	261	0	0		0	0	0	0	0
294	1	123	235	-1	507	386	14.8	30	ABplapapaa	303	698	0	0		0	0	0	0	0
295	1	233	44	-1	418	104	12.4	27	ABprapaapp	259	-308	0	0		0	0	0	0	0
296	1	144	348	-1	175	147	12.5	30	ABalaapppp	-98	0	0	0		0	0	0	0	0
297	1	256	18	-1	138	211	21.7	31	ABaraaaaap	60	0	0	0		0	0	0	0	0
298	1	243	11	-1	275	216	21.3	31	ABarapappa	291	240	0	0		0	0	0	0	0
299	1	255	103	-1	151	382	16.1	29	ABalpppapa	273	830	0	0		0	0	0	0	0
300	1	6	226	-1	536	148	11.4	29	ABprapapaa	267	462	0	0		0	0	0	0	0
301	1	220	59	-1	182	231	6.4	29	ABarpaaaa	210	486	0	0		0	0	0	0	0
302	1	60	3	-1	114	295	15.2	26	MSapaaaa	277	0	0	0		0	0	0	0	0
303	1	351	130	-1	286	156	18.6	27	MSppaapp	78	0	0	0		0	0	0	0	0
304	1	162	263	-1	258	177	11.2	27	MSppappp	266	1614	0	0		0	0	0	0	0
305	1	80	210	-1	404	221	10.5	31	Epraa	300	754	0	0		0	0	0	0	0
306	1	307	325	-1	172	178	18.4	27	MSppaaaa	17	0	0	0		0	0	0	0	0
307	1	234	307	-1	438	141	7.7	33	ABarpppap	313	-49	0	0		0	0	0	0	0
308	1	12	73	-1	499	127	16.6	29	ABprappapp	130	0	0	0		0	0	0	0	0
309	1	72	202	-1	317	310	24.2	30	ABplpappaa	270	-247	0	0		0	0	0	0	0
310	0	169	-1	-1	80	321	14.9	26		198	-440	0	0		0	0	0	0	0
311	1	68	283	-1	276	287	12.4	31	Ealaa	310	-396	0	0		0	0	0	0	0
312	1	218	198	-1	505	143	21.3	33	ABprpppaap	27	0	0	0		0	0	0	0	0
313	1	112	318	-1	442	404	13.5	29	ABplappaaa	556	0	0	0		0	0	0	0	0
314	1	231	309	-1	518	209	23.5	29	ABprpppapap	345	0	0	0		0	0	0	0	0
315	1	204	100	-1	276	178	24.3	29	ABarappaap	257	386	0	0		0	0	0	0	0
316	1	44	227	-1	201	135	21.6	30	ABalaapapp	283	-137	0	0		0	0	0	0	0
317	1	183	242	-1	428	245	14.8	33	Earpp	238	0	0	0		0	0	0	0	0
318	1	102	162	-1	230	302	6.4	27	ABplaaaapa	267	-139	0	0		0	0	0	0	0
319	1	290	72	-1	320	220	19.5	31	MSpapaaa	311	-4	0	0		0	0	0	0	0
320	1	348	306	-1	100	232	10.3	35	ABalappaa	316	125	0	0		0	0	0	0	0
321	1	199	335	-1	581	313	11.4	31	Caaapp	309	-265	0	0		0	0	0	0	0
322	1	54	208	-1	446	348	7.3	30	ABarppaapp	261	-517	0	0		0	0	0	0	0
323	0	277	-1	-1	179	378	21.1	22		197	0	0	0		0	0	0	0	0
324	1	242	53	-1	362	188	26.4	37	ABprpappap	372	730	0	0		0	0	0	0	0
325	1	258	66	-1	387	320	24.5	29	ABplpapppa	169	0	0	0		0	0	0	0	0
326	1	41	302	-1	595	236	20.4	32	Cpappv	305	7	0	0		0	0	0	0	0
327	1	133	238	-1	508	219	19.4	29	Cppapp	252	370	0	0		0	0	0	0	0
328	1	99	62	-1	330	127	24.8	32	ABarappapp	318	207	0	0		0	0	0	0	0
329	0	335	-1	-1	487	291	24.5	29		230	282	0	0		0	0	0	0	0
330	1	338	319	-1	553	219	17.4	29	Cppppa	287	932	0	0		0	0	0	0	0
331	1	194	12	-1	242	348	12.4	27	ABalppppppa	204	742	0	0		0	0	0	0	0
332	1	19	330	-1	535	305	8.4	31	Caaapa	288	409	0	0		0	0	0	0	0
333	1	88	89	-1	554	301	24.5	30	ABplappppp	295	-331	0	0		0	0	0	0	0
334	1	261	206	-1	481	182	24.5	35	ABprppppap	281	-208	0	0		0	0	0	0	0
335	1	108	285	-1	452	289	13.4	33	Eplap	316	350	0	0		0	0	0	0	0
336	1	323	256	-1	198	364	18.4	31	ABplpaaaaa	581	0	0	0		0	0	0	0	0
337	1	344	1	-1	361	283	19.8	31	MSaapapp	273	336	0	0		0	0	0	0	0
338	1	250	288	-1	499	178	13.5	29	Cpppaa	297	471	0	0		0	0	0	0	0
339	1	248	175	-1	441	376	24.7	33	ABplpppaaa	66	0	0	0		0	0	0	0	0
340	1	14	50	-1	521	332	19.4	31	Capppa	308	-191	0	0		0	0	0	0	0
341	1	306	314	-1	376	215	19.9	30	MSpapapp	307	177	0	0		0	0	0	0	0
342	0	-1	-1	-1	165	148	21.2	25		200	-355	0	0		0	0	0	0	0
343	1	316	274	-1	310	161	12.0	28	MSppppap	230	-577	0	0		0	0	0	0	0
344	1	241	51	-1	368	329	13.4	31	Daap	291	-1211	0	0		0	0	0	0	0
345	1	190	43	-1	447	111	13.5	31	ABprappaaa	250	474	0	0		0	0	0	0	0
346	1	103	124	-1	425	345	23.5	31	ABplppppaa	232	-150	0	0		0	0	0	0	0
347	1	354	357	-1	422	194	24.4	22	ABprpapppa	39	0	0	0		0	0	0	0	0
348	1	34	249	-1	547	246	21.6	28	Cppppp	65	0	0	0		0	0	0	0	0
349	1	115	322	-1	454	221	22.8	30	ABprpapppp	79	0	0	0		0	0	0	0	0
350	1	312	320	-1	379	144	24.6	26	ABprpapapa	54	0	0	0		0	0	0	0	0
351	1	140	123	-1	458	173	18.9	28	Cppaap	-17	0	0	0		0	0	0	0	0
352	1	79	219	-1	568	217	23.7	31	ABprappppp	109	0	0	0		0	0	0	0	0
353	1	347	303	-1	366	303	21.7	31	MSaappa	57	0	0	0		0	0	0	0	0
354	1	63	255	-1	429	172	16.2	23	Cppaaa	194	0	0	0		0	0	0	0	0
355	0	313	-1	-1	347	90	14.0	22		99	0	0	0		0	0	0	0	0
356	1	279	321	-1	95	190	16.9	25	ABalaapaaa	151	0	0	0		0	0	0	0	0
357	1	66	55	-1	247	208	18.4	29	ABaraapppa	154	0	0	0		0	0	0	0	0
358	1	356	356	-1	307	196	25.0	26	ABprpappaa	344	0	0	0		0	0	0	0	0
