# Supplementary material for: The AP-2 Transcription Factor APTF-2 Is Required for Neuroblast and Epidermal Morphogenesis in Caenorhabditis elegans Embryogenesis
Source: PLoS Genet. 2016 May 13;12(5):e1006048. doi: 10.1371/journal.pgen.1006048 (PMC4866721; doi:10.1371/journal.pgen.1006048)
Supplement: S2 Text — (ZIP) [file pgen.1006048.s030.zip › nuclei/t161-nuclei]

1	1	337	325	-1	362	287	19.7	31	MSaapapp	308	342	0	0		0	0	0	0	0
2	1	51	251	-1	143	250	11.1	30	MSaaaaap	289	104	0	0		0	0	0	0	0
3	1	302	186	-1	116	296	15.1	27	MSapaaaa	278	0	0	0		0	0	0	0	0
4	1	237	52	-1	176	283	18.0	29	ABalpaapapp	274	146	0	0		0	0	0	0	0
5	1	118	201	-1	569	174	16.5	29	ABprapappp	293	386	0	0		0	0	0	0	0
6	0	187	-1	-1	349	299	24.4	30		-66	0	0	0		0	0	0	0	0
7	1	106	84	-1	111	324	13.6	26	ABalapaapa	261	0	0	0		0	0	0	0	0
8	1	103	8	-1	568	335	21.0	31	ABplapappp	276	336	0	0		0	0	0	0	0
9	1	150	226	-1	154	206	12.2	29	MSpaaaaa	273	-365	0	0		0	0	0	0	0
10	1	206	335	-1	398	398	22.2	33	ABplppappa	320	1694	0	0		0	0	0	0	0
11	1	298	82	-1	273	212	21.5	31	ABarapappa	276	-433	0	0		0	0	0	0	0
12	1	331	151	-1	240	351	12.4	27	ABalppppppa	117	0	0	0		0	0	0	0	0
13	1	172	156	-1	434	205	20.3	30	MSpapppp	303	122	0	0		0	0	0	0	0
14	1	73	299	-1	294	156	25.5	32	ABarappapa	-44	0	0	0		0	0	0	0	0
15	1	132	185	-1	198	227	15.8	30	ABaraappap	562	0	0	0		0	0	0	0	0
16	1	251	302	-1	395	408	19.6	30	ABplppapap	286	798	0	0		0	0	0	0	0
17	1	19	349	-1	303	200	22.7	29	ABarapapppa	281	178	0	0		0	0	0	0	0
18	1	297	9	-1	136	209	21.6	30	ABaraaaaap	165	0	0	0		0	0	0	0	0
19	1	63	79	-1	207	184	20.5	27	MSppaaap	253	791	0	0		0	0	0	0	0
20	1	138	-1	-1	97	281	8.5	26	ABalapapaa	206	172	0	0		0	0	0	0	0
21	1	124	87	-1	163	313	23.6	31	ABalpapaaa	94	0	0	0		0	0	0	0	0
22	1	243	23	-1	466	404	16.4	29	ABplappapa	252	128	0	0		0	0	0	0	0
23	1	262	138	-1	344	157	8.1	28	ABprapaaaa	256	224	0	0		0	0	0	0	0
24	1	94	135	269	253	253	15.6	29	MSaaapp	238	408	0	0		0	0	0	0	0
25	1	155	211	-1	166	199	6.7	24	ABarpapaaa	209	39	0	0		0	0	0	0	0
26	1	18	117	-1	158	318	15.9	27	MSapaaap	234	-991	0	0		0	0	0	0	0
27	1	260	277	-1	290	278	22.6	35	ABalpapppp	146	0	0	0		0	0	0	0	0
28	1	67	146	-1	359	381	23.0	29	ABplppaapa	287	735	0	0		0	0	0	0	0
29	1	238	97	-1	255	346	23.6	31	ABalpapapp	319	780	0	0		0	0	0	0	0
30	1	25	112	-1	305	362	18.3	30	MSappap	243	-369	0	0		0	0	0	0	0
31	1	99	91	-1	210	283	16.7	30	ABaraapapa	288	130	0	0		0	0	0	0	0
32	1	166	191	-1	193	199	24.4	29	ABaraaappp	-98	0	0	0		0	0	0	0	0
33	1	107	236	-1	239	229	20.4	31	ABarapaapp	208	-172	0	0		0	0	0	0	0
34	1	152	7	-1	263	396	21.5	33	ABplpaaaap	-99	0	0	0		0	0	0	0	0
35	1	226	155	-1	138	273	19.7	27	ABalpaapapa	268	-459	0	0		0	0	0	0	0
36	1	131	14	-1	282	375	10.5	29	ABalppppppp	235	425	0	0		0	0	0	0	0
37	1	184	244	-1	112	227	7.3	26	ABalappapa	240	166	0	0		0	0	0	0	0
38	1	20	222	-1	104	253	12.4	29	MSaaaaaa	167	0	0	0		0	0	0	0	0
39	1	247	68	-1	236	235	24.4	30	ABarapapaa	287	172	0	0		0	0	0	0	0
40	1	211	354	-1	532	384	17.2	32	ABplapapap	535	0	0	0		0	0	0	0	0
41	1	285	24	-1	540	367	12.3	34	ABarppapp	666	0	0	0		0	0	0	0	0
42	1	148	20	-1	358	251	21.1	28	MSpapapa	270	-586	0	0		0	0	0	0	0
43	1	345	227	-1	448	110	13.5	30	ABprappaaa	267	788	0	0		0	0	0	0	0
44	1	295	17	-1	419	101	12.5	27	ABprapaapp	259	-290	0	0		0	0	0	0	0
45	1	62	104	-1	168	260	14.4	28	ABaraapaap	42	0	0	0		0	0	0	0	0
46	1	255	30	-1	484	142	9.6	28	ABprappapa	268	-271	0	0		0	0	0	0	0
47	1	241	195	-1	287	329	19.1	31	MSappaa	296	-2	0	0		0	0	0	0	0
48	1	23	48	-1	372	393	15.7	31	ABplaapppp	313	-985	0	0		0	0	0	0	0
49	1	149	81	-1	218	138	12.6	30	ABpraapapa	257	135	0	0		0	0	0	0	0
50	1	340	340	-1	524	330	19.3	29	Capppa	256	-616	0	0		0	0	0	0	0
51	1	344	221	-1	367	329	13.1	30	Daap	283	360	0	0		0	0	0	0	0
52	1	147	88	-1	169	232	23.7	29	ABarapaaaa	295	63	0	0		0	0	0	0	0
53	1	324	306	-1	360	190	26.2	35	ABprpappap	349	403	0	0		0	0	0	0	0
54	1	97	108	-1	311	345	12.4	30	MSapppa	303	0	0	0		0	0	0	0	0
55	1	357	332	-1	242	206	17.5	32	ABaraapppa	320	27	0	0		0	0	0	0	0
56	1	217	73	-1	369	164	16.2	32	Dpap	258	28	0	0		0	0	0	0	0
57	1	151	144	-1	127	146	14.6	30	ABalaaappr	238	-530	0	0		0	0	0	0	0
58	1	116	149	-1	352	202	21.8	31	ABarapapppp	250	161	0	0		0	0	0	0	0
59	1	301	120	200	182	236	6.2	29	ABarpaaaa	200	481	0	0		0	0	0	0	0
60	1	72	33	-1	301	273	17.0	31	MSaapaap	151	0	0	0		0	0	0	0	0
61	1	232	238	-1	361	135	9.0	28	ABprapaaap	262	-351	0	0		0	0	0	0	0
62	1	328	190	-1	331	132	24.6	32	ABarappapp	206	0	0	0		0	0	0	0	0
63	1	189	85	-1	138	214	8.2	28	ABalapppaa	269	791	0	0		0	0	0	0	0
64	1	283	167	-1	450	179	12.0	33	Dppp	331	201	0	0		0	0	0	0	0
65	1	145	343	-1	552	369	19.5	31	ABplapappa	-55	0	0	0		0	0	0	0	0
66	1	325	235	-1	387	330	24.3	29	ABplpapppa	258	245	0	0		0	0	0	0	0
67	1	70	46	-1	233	285	13.2	30	MSaaapap	90	0	0	0		0	0	0	0	0
68	1	5	152	-1	80	239	16.9	28	ABalaaaarl	257	-784	0	0		0	0	0	0	0
69	1	202	249	-1	144	216	18.3	30	ABaraaapaa	268	1389	0	0		0	0	0	0	0
70	1	130	220	-1	228	191	24.7	27	ABarappaaa	264	315	0	0		0	0	0	0	0
71	1	173	154	-1	287	282	19.6	33	MSaapaaa	329	741	0	0		0	0	0	0	0
72	1	319	161	-1	319	219	19.7	31	MSpapaaa	308	-324	0	0		0	0	0	0	0
73	1	308	216	-1	499	129	16.8	30	ABprappapp	278	272	0	0		0	0	0	0	0
74	1	111	64	-1	239	135	15.2	27	ABpraaappa	270	147	0	0		0	0	0	0	0
75	1	252	296	-1	533	162	18.6	28	ABprapppaa	254	-152	0	0		0	0	0	0	0
76	1	264	71	-1	140	290	22.6	29	ABalpaaaaa	6	0	0	0		0	0	0	0	0
77	1	157	172	-1	409	390	10.5	29	ABplapaapp	271	-692	0	0		0	0	0	0	0
78	1	141	22	-1	145	239	15.0	24	ABaraaaapp	217	0	0	0		0	0	0	0	0
79	1	167	351	-1	600	254	15.3	30	Cpapaa	249	-444	0	0		0	0	0	0	0
80	1	52	245	-1	221	284	9.4	29	MSaaaapp	496	0	0	0		0	0	0	0	0
81	1	214	353	-1	325	157	21.4	28	ABprpapaaa	245	-488	0	0		0	0	0	0	0
82	1	96	346	-1	148	264	25.4	31	ABalpaaaap	300	0	0	0		0	0	0	0	0
83	1	221	310	-1	344	107	12.0	29	ABpraapppa	272	-247	0	0		0	0	0	0	0
84	1	34	124	-1	231	202	14.8	29	MSpaapaa	488	0	0	0		0	0	0	0	0
85	1	84	3	-1	196	368	16.4	31	ABplpaapaa	287	217	0	0		0	0	0	0	0
86	1	229	241	-1	276	310	6.1	27	ABplaaaapp	251	34	0	0		0	0	0	0	0
87	1	29	230	-1	357	307	9.6	31	MSapppp	319	52	0	0		0	0	0	0	0
88	1	112	36	-1	592	322	16.3	33	Caapa	329	1039	0	0		0	0	0	0	0
89	1	333	28	-1	553	305	24.4	30	ABplappppp	285	151	0	0		0	0	0	0	0
90	1	109	11	-1	399	161	19.4	32	MSpapppa	313	-88	0	0		0	0	0	0	0
91	1	177	76	-1	179	233	18.6	32	ABaraaapap	-166	0	0	0		0	0	0	0	0
92	1	95	86	-1	256	242	6.0	35	ABarpaapa	358	-389	0	0		0	0	0	0	0
93	1	191	281	-1	285	333	15.5	28	MSapappp	253	-524	0	0		0	0	0	0	0
94	1	266	123	-1	146	185	9.8	28	ABalapppap	238	-62	0	0		0	0	0	0	0
95	1	78	298	-1	445	342	18.6	34	Capapa	275	230	0	0		0	0	0	0	0
96	1	10	274	-1	192	139	9.4	29	ABpraapaap	254	89	0	0		0	0	0	0	0
97	1	56	345	-1	243	128	20.5	33	ABprpaaaaa	315	1043	0	0		0	0	0	0	0
98	1	17	148	-1	567	188	10.7	33	ABarppppp	314	37	0	0		0	0	0	0	0
99	1	43	197	-1	103	201	19.6	30	ABalaaaarr	89	0	0	0		0	0	0	0	0
100	1	315	260	-1	275	179	24.4	29	ABarappaap	214	376	0	0		0	0	0	0	0
101	1	210	127	-1	196	230	21.6	31	ABarapaapa	257	0	0	0		0	0	0	0	0
102	1	80	57	-1	326	176	10.4	28	MSpppppa	254	-277	0	0		0	0	0	0	0
103	1	299	47	-1	158	386	16.4	30	ABalpppapa	271	481	0	0		0	0	0	0	0
104	1	228	253	-1	567	152	12.7	28	ABprapappa	261	275	0	0		0	0	0	0	0
105	1	69	268	-1	332	311	5.8	29	ABplaaappp	274	75	0	0		0	0	0	0	0
106	1	154	290	-1	257	353	8.4	27	ABplaaapap	268	149	0	0		0	0	0	0	0
107	1	240	177	-1	371	261	6.1	30	ABarppaaap	301	-406	0	0		0	0	0	0	0
108	1	161	143	-1	296	360	23.2	30	ABplpapaap	304	323	0	0		0	0	0	0	0
109	1	59	359	-1	99	190	14.7	32	ABalaaapar	326	2315	0	0		0	0	0	0	0
110	1	44	159	-1	212	366	13.5	30	ABalpppppa	197	0	0	0		0	0	0	0	0
111	1	168	324	-1	149	317	9.8	28	ABalapappa	351	0	0	0		0	0	0	0	0
112	1	60	294	-1	475	130	20.9	32	ABprppappp	291	791	0	0		0	0	0	0	0
113	1	47	328	-1	170	271	20.9	26	ABalpaaapa	425	0	0	0		0	0	0	0	0
114	1	125	74	-1	112	246	21.5	29	ABaraaaaaa	428	0	0	0		0	0	0	0	0
115	1	113	54	-1	233	398	15.4	28	ABplpaapap	152	0	0	0		0	0	0	0	0
116	1	159	224	-1	311	146	6.8	28	ABarpapppa	271	584	0	0		0	0	0	0	0
117	1	192	27	-1	118	222	16.4	27	ABaraaaapa	117	0	0	0		0	0	0	0	0
118	1	53	43	-1	271	210	15.3	31	MSpaapap	443	0	0	0		0	0	0	0	0
119	1	230	338	-1	391	270	11.4	31	Eplaa	318	-201	0	0		0	0	0	0	0
120	1	24	183	-1	78	228	12.8	28	ABalaaapal	107	0	0	0		0	0	0	0	0
121	1	246	126	-1	267	146	8.5	29	ABarpappap	280	444	0	0		0	0	0	0	0
122	1	176	105	-1	137	163	20.2	32	ABalaapaap	424	0	0	0		0	0	0	0	0
123	1	351	164	-1	465	180	19.5	32	Cppaap	257	238	0	0		0	0	0	0	0
124	1	346	39	-1	431	344	23.5	31	ABplppppaa	256	-510	0	0		0	0	0	0	0
125	1	121	278	-1	499	317	24.8	30	ABplpppapa	219	923	0	0		0	0	0	0	0
126	1	242	293	-1	154	155	13.7	29	ABalaapppa	258	488	0	0		0	0	0	0	0
127	1	249	5	-1	211	351	21.3	31	ABalppappa	7	0	0	0		0	0	0	0	0
128	1	32	308	-1	177	278	10.3	29	MSaaaapa	5	0	0	0		0	0	0	0	0
129	1	163	210	-1	260	392	18.8	31	ABplpaaapp	284	145	0	0		0	0	0	0	0
130	1	303	284	-1	285	156	19.1	27	MSppaapp	258	65	0	0		0	0	0	0	0
131	1	245	196	-1	398	309	6.4	29	ABarppaapa	296	-1337	0	0		0	0	0	0	0
132	1	277	102	-1	244	332	15.0	25	MSapappa	240	421	0	0		0	0	0	0	0
133	1	160	12	-1	503	243	6.4	31	Cpaapa	316	-1302	0	0		0	0	0	0	0
134	1	256	92	-1	398	374	25.4	32	ABplppaapp	322	40	0	0		0	0	0	0	0
135	1	179	157	-1	304	395	13.5	29	ABplaappap	276	169	0	0		0	0	0	0	0
136	1	219	242	-1	386	130	23.1	31	ABprppaapa	227	0	0	0		0	0	0	0	0
137	1	91	209	-1	121	289	9.4	28	ABalapapap	256	487	0	0		0	0	0	0	0
138	1	82	286	-1	231	341	6.9	25	ABplaaapaa	90	0	0	0		0	0	0	0	0
139	1	90	58	-1	295	345	7.6	27	ABplaaappa	-119	0	0	0		0	0	0	0	0
140	1	275	270	-1	236	193	6.5	28	ABarpapapa	271	-550	0	0		0	0	0	0	0
141	1	201	93	-1	202	269	23.2	30	ABalpappaa	114	0	0	0		0	0	0	0	0
142	1	102	98	-1	183	356	12.1	30	ABalppppap	279	161	0	0		0	0	0	0	0
143	1	144	206	-1	244	141	23.3	34	ABarappppa	340	-600	0	0		0	0	0	0	0
144	1	7	254	-1	168	169	8.5	28	ABalappppa	222	-745	0	0		0	0	0	0	0
145	1	288	139	-1	144	157	8.3	30	ABpraapaaa	98	0	0	0		0	0	0	0	0
146	1	235	348	-1	540	190	21.1	31	ABprapppap	301	410	0	0		0	0	0	0	0
147	1	15	248	-1	544	348	24.1	32	ABplappppa	324	95	0	0		0	0	0	0	0
148	1	175	207	-1	309	104	10.8	29	ABpraappap	279	-900	0	0		0	0	0	0	0
149	1	185	228	-1	353	230	12.5	32	Earap	318	-1379	0	0		0	0	0	0	0
150	1	122	331	-1	486	231	22.3	30	ABprpppppa	260	42	0	0		0	0	0	0	0
151	1	129	72	-1	395	350	11.5	31	Dapa	307	95	0	0		0	0	0	0	0
152	1	9	239	-1	136	334	12.1	27	ABalapaapp	243	103	0	0		0	0	0	0	0
153	1	100	263	-1	485	298	20.4	31	Capapp	310	-420	0	0		0	0	0	0	0
154	0	207	-1	-1	309	197	14.1	24		204	-490	0	0		0	0	0	0	0
155	1	13	198	-1	313	252	6.3	36	ABarpaapp	359	187	0	0		0	0	0	0	0
156	1	38	110	-1	193	219	12.5	32	MSpaaaap	-95	0	0	0		0	0	0	0	0
157	1	114	40	-1	115	174	12.6	28	ABalaaappl	271	1033	0	0		0	0	0	0	0
158	1	46	176	-1	140	254	6.8	28	ABalappapp	185	0	0	0		0	0	0	0	0
159	1	101	250	-1	355	355	19.1	28	MSaapppa	218	-399	0	0		0	0	0	0	0
160	1	134	162	-1	278	93	12.3	25	ABpraappaa	233	912	0	0		0	0	0	0	0
161	1	199	2	-1	113	354	16.4	29	ABalppaaap	672	0	0	0		0	0	0	0	0
162	1	318	99	-1	234	304	6.6	26	ABplaaaapa	249	1225	0	0		0	0	0	0	0
163	1	36	25	-1	338	184	5.6	28	ABarpapppp	283	14	0	0		0	0	0	0	0
164	1	194	184	-1	513	338	16.5	30	Cappap	312	0	0	0		0	0	0	0	0
165	1	269	94	-1	248	273	21.7	30	ABalpapppa	86	0	0	0		0	0	0	0	0
166	1	74	160	-1	248	285	17.5	30	ABaraapapp	250	-887	0	0		0	0	0	0	0
167	1	270	55	-1	172	381	19.7	30	ABalppaapp	286	482	0	0		0	0	0	0	0
168	1	293	122	-1	467	350	15.3	29	Cappaa	278	1180	0	0		0	0	0	0	0
169	1	280	134	-1	487	358	24.8	33	ABplpppaap	338	-38	0	0		0	0	0	0	0
170	1	120	171	-1	197	310	6.5	28	ABplaaaaap	283	1069	0	0		0	0	0	0	0
171	1	267	182	-1	289	134	22.6	31	ABarappppp	304	1526	0	0		0	0	0	0	0
172	0	342	-1	-1	164	147	21.2	25		228	247	0	0		0	0	0	0	0
173	1	65	204	-1	608	206	15.3	31	Cpappd	285	43	0	0		0	0	0	0	0
174	1	274	113	-1	484	393	19.5	31	ABplappapp	309	-536	0	0		0	0	0	0	0
175	1	339	223	-1	446	381	24.7	33	ABplpppaaa	307	-1188	0	0		0	0	0	0	0
176	1	26	258	-1	191	162	24.3	30	ABarapppaa	296	357	0	0		0	0	0	0	0
177	1	200	187	-1	172	137	17.7	30	ABpraaaaaa	249	-719	0	0		0	0	0	0	0
178	1	117	29	-1	197	327	23.7	32	ABalpapapa	135	0	0	0		0	0	0	0	0
179	1	40	50	-1	103	323	17.7	30	ABalaaaalp	266	-208	0	0		0	0	0	0	0
180	1	224	215	-1	221	124	17.9	27	ABpraaaapa	129	0	0	0		0	0	0	0	0
181	1	218	337	-1	566	248	10.8	30	Cpapap	287	223	0	0		0	0	0	0	0
182	1	212	130	-1	384	93	14.4	30	ABpraapppp	-217	0	0	0		0	0	0	0	0
183	1	6	111	-1	110	303	21.3	31	ABalpaappa	204	0	0	0		0	0	0	0	0
184	1	81	315	-1	548	249	7.8	30	Cpaapp	297	849	0	0		0	0	0	0	0
185	1	291	291	-1	608	278	19.9	34	Caappd	342	-3	0	0		0	0	0	0	0
186	1	174	150	-1	398	186	22.2	34	MSpappa	313	1050	0	0		0	0	0	0	0
187	1	135	13	-1	256	133	17.9	27	ABprpaapaa	231	84	0	0		0	0	0	0	0
188	1	105	137	-1	384	103	19.4	33	ABprppapaa	331	-94	0	0		0	0	0	0	0
189	1	22	342	-1	461	274	21.5	31	ABplpppppa	283	-95	0	0		0	0	0	0	0
190	1	35	166	-1	207	273	19.8	27	ABalpaaapp	142	0	0	0		0	0	0	0	0
191	1	85	103	-1	99	303	11.5	28	ABalapaaaa	26	0	0	0		0	0	0	0	0
192	1	133	316	-1	427	416	17.2	29	ABplappaap	290	164	0	0		0	0	0	0	0
193	1	289	37	-1	193	116	17.8	28	ABpraaaaap	28	0	0	0		0	0	0	0	0
194	1	195	59	-1	222	232	9.8	27	MSpaaapa	-17	0	0	0		0	0	0	0	0
195	1	48	1	-1	454	177	23.2	31	ABprppppaa	237	-758	0	0		0	0	0	0	0
196	1	137	329	-1	138	305	5.7	29	ABplaapaaa	321	0	0	0		0	0	0	0	0
197	1	140	311	-1	276	91	16.4	28	ABprpaapap	61	0	0	0		0	0	0	0	0
198	1	312	109	-1	513	149	21.4	32	ABprpppaap	189	0	0	0		0	0	0	0	0
199	1	39	77	-1	237	375	23.6	33	ABalppappp	309	0	0	0		0	0	0	0	0
200	1	170	232	-1	359	143	13.4	29	Dpaa	231	740	0	0		0	0	0	0	0
201	1	186	165	-1	84	277	11.6	24	ABalapaaap	378	0	0	0		0	0	0	0	0
202	1	309	218	-1	315	313	23.7	32	ABplpappaa	221	1413	0	0		0	0	0	0	0
203	1	227	95	-1	259	231	12.1	31	MSpaaapp	38	0	0	0		0	0	0	0	0
204	1	292	128	-1	305	229	12.6	31	Earaa	271	-473	0	0		0	0	0	0	0
205	1	250	300	-1	123	261	14.7	29	ABaraapaaa	275	0	0	0		0	0	0	0	0
206	1	334	287	-1	481	186	24.3	35	ABprppppap	301	-214	0	0		0	0	0	0	0
207	1	223	101	-1	377	180	10.2	26	MSpppppp	225	763	0	0		0	0	0	0	0
208	1	322	6	-1	444	351	7.3	28	ABarppaapp	289	487	0	0		0	0	0	0	0
209	1	257	344	-1	489	366	21.3	30	ABplapppaa	273	139	0	0		0	0	0	0	0
210	1	305	193	-1	401	221	10.6	32	Epraa	138	0	0	0		0	0	0	0	0
211	1	42	280	-1	575	274	23.3	30	Caappv	256	777	0	0		0	0	0	0	0
212	1	146	45	-1	139	338	19.4	32	ABalpaappp	-20	0	0	0		0	0	0	0	0
213	1	205	336	-1	351	129	21.8	29	ABprpapaap	262	387	0	0		0	0	0	0	0
214	1	136	61	-1	192	284	25.8	32	ABalpapaap	-73	0	0	0		0	0	0	0	0
215	1	253	321	-1	200	174	14.4	28	MSppappa	240	8	0	0		0	0	0	0	0
216	1	119	203	-1	327	136	16.3	26	MSpppapa	234	-282	0	0		0	0	0	0	0
217	1	215	141	-1	487	310	6.6	37	Caaaa	371	520	0	0		0	0	0	0	0
218	1	30	136	-1	178	325	9.7	27	ABalapappp	214	-1182	0	0		0	0	0	0	0
219	1	352	18	-1	567	218	23.8	31	ABprappppp	309	-495	0	0		0	0	0	0	0
220	1	222	297	-1	238	328	18.5	27	MSapaapp	262	591	0	0		0	0	0	0	0
221	1	31	38	-1	337	398	13.3	30	ABplaapppa	152	0	0	0		0	0	0	0	0
222	1	165	180	-1	346	355	9.5	29	ABplapaaap	223	415	0	0		0	0	0	0	0
223	1	164	158	-1	419	308	24.5	31	ABplpapppp	289	101	0	0		0	0	0	0	0
224	1	278	273	-1	214	164	17.5	26	MSppapaa	227	181	0	0		0	0	0	0	0
225	1	76	96	-1	82	288	16.5	30	ABalaaaala	225	-765	0	0		0	0	0	0	0
226	1	300	178	-1	537	147	11.5	28	ABprapapaa	173	0	0	0		0	0	0	0	0
227	1	316	275	-1	198	137	21.5	29	ABalaapapp	163	0	0	0		0	0	0	0	0
228	0	45	-1	-1	124	170	17.0	24		-53	0	0	0		0	0	0	0	0
229	1	77	283	-1	296	127	14.1	28	ABprpaappa	98	0	0	0		0	0	0	0	0
230	1	54	131	-1	330	272	21.0	26	MSaapapa	46	0	0	0		0	0	0	0	0
231	1	88	319	-1	484	284	14.9	33	Eplpa	330	-550	0	0		0	0	0	0	0
232	1	258	125	-1	266	373	14.7	28	ABplpaappa	266	-394	0	0		0	0	0	0	0
233	1	98	194	-1	304	182	19.4	27	MSpppaaa	270	368	0	0		0	0	0	0	0
234	1	123	83	-1	156	202	15.2	28	ABaraappaa	-76	0	0	0		0	0	0	0	0
235	1	294	32	-1	508	388	14.8	29	ABplapapaa	283	0	0	0		0	0	0	0	0
236	1	101	169	-1	394	333	20.1	29	MSaapppp	224	1120	0	0		0	0	0	0	0
237	1	216	307	-1	351	111	18.6	30	ABprppaaaa	259	-447	0	0		0	0	0	0	0
238	1	327	333	-1	508	215	19.4	30	Cppapp	241	-303	0	0		0	0	0	0	0
239	1	128	140	-1	199	168	7.7	28	ABalappppp	304	0	0	0		0	0	0	0	0
240	1	83	208	-1	186	376	9.5	28	ABplaapapa	20	0	0	0		0	0	0	0	0
241	1	169	175	-1	345	235	17.1	31	MSpapaap	-234	0	0	0		0	0	0	0	0
242	1	317	119	-1	427	241	15.0	33	Earpp	334	1446	0	0		0	0	0	0	0
243	0	329	-1	-1	487	288	24.5	29		261	-674	0	0		0	0	0	0	0
244	1	58	35	-1	467	377	10.2	34	ABarppapa	100	0	0	0		0	0	0	0	0
245	1	279	288	-1	312	103	16.8	29	ABprpaappp	250	715	0	0		0	0	0	0	0
246	1	57	309	-1	271	106	20.4	28	ABprpaaapa	278	-892	0	0		0	0	0	0	0
247	1	248	31	-1	227	390	18.5	29	ABplpaaapa	436	0	0	0		0	0	0	0	0
248	1	3	65	-1	151	344	22.0	31	ABalppapaa	311	714	0	0		0	0	0	0	0
249	1	348	352	-1	547	246	21.4	29	Cppppp	239	782	0	0		0	0	0	0	0
250	1	79	129	-1	160	355	14.1	25	ABalppppaa	255	-197	0	0		0	0	0	0	0
251	1	239	75	-1	274	320	24.4	29	ABplpapaaa	266	334	0	0		0	0	0	0	0
252	1	254	312	-1	239	160	25.6	32	ABarapppap	275	616	0	0		0	0	0	0	0
253	1	231	213	-1	430	237	5.6	39	Cpaaa	6	0	0	0		0	0	0	0	0
254	1	196	89	-1	136	382	12.1	27	ABalpppaap	-102	0	0	0		0	0	0	0	0
255	1	354	292	-1	430	173	16.4	28	Cppaaa	278	-296	0	0		0	0	0	0	0
256	1	336	305	-1	201	362	18.5	30	ABplpaaaaa	269	-57	0	0		0	0	0	0	0
257	1	8	261	-1	522	242	24.4	31	ABprpppppp	305	-319	0	0		0	0	0	0	0
258	1	265	314	-1	386	109	9.7	26	ABprapaapa	226	646	0	0		0	0	0	0	0
259	1	204	350	-1	556	302	15.9	31	Eplpp	314	1376	0	0		0	0	0	0	0
260	1	115	189	-1	200	242	25.5	30	ABarapaaap	299	531	0	0		0	0	0	0	0
261	1	64	272	-1	454	241	11.7	32	Eprap	316	-439	0	0		0	0	0	0	0
262	1	203	67	-1	475	128	14.4	30	ABprappaap	243	-209	0	0		0	0	0	0	0
263	1	304	243	-1	257	177	11.2	27	MSppappp	247	685	0	0		0	0	0	0	0
264	1	178	313	-1	275	226	24.6	33	ABarapapap	320	-1171	0	0		0	0	0	0	0
265	1	28	234	-1	513	181	7.5	33	ABarppppa	123	0	0	0		0	0	0	0	0
266	1	11	347	-1	490	239	12.4	32	Eprpa	322	1072	0	0		0	0	0	0	0
267	1	282	355	-1	418	157	26.3	31	ABprpapapp	304	445	0	0		0	0	0	0	0
268	1	281	279	-1	246	179	21.6	26	MSppaapa	-2	0	0	0		0	0	0	0	0
269	1	55	168	-1	164	279	5.8	26	ABplaaaaaa	175	0	0	0		0	0	0	0	0
270	1	104	53	-1	430	111	18.5	32	ABprppapap	300	935	0	0		0	0	0	0	0
271	1	50	142	-1	121	257	17.7	32	ABalpaapaa	299	-1154	0	0		0	0	0	0	0
272	1	139	318	-1	199	273	13.3	30	MSaaapaa	-199	0	0	0		0	0	0	0	0
273	1	71	121	-1	238	99	16.2	28	ABpraaaapp	-10	0	0	0		0	0	0	0	0
274	1	343	114	-1	315	157	12.0	28	MSppppap	260	682	0	0		0	0	0	0	0
275	1	61	78	-1	392	164	6.3	30	ABarpppaa	143	0	0	0		0	0	0	0	0
276	1	268	212	-1	217	322	12.7	28	MSapapap	200	-1261	0	0		0	0	0	0	0
277	0	310	-1	-1	83	317	14.6	26		-130	0	0	0		0	0	0	0	0
278	1	208	16	-1	193	316	19.9	26	MSapaapa	63	0	0	0		0	0	0	0	0
279	1	271	116	-1	182	350	6.8	31	ABplaapaap	280	19	0	0		0	0	0	0	0
280	1	182	34	-1	150	203	24.4	34	ABaraaappa	82	0	0	0		0	0	0	0	0
281	1	75	257	-1	114	361	13.5	28	ABalpppaaa	266	-660	0	0		0	0	0	0	0
282	1	225	217	-1	229	295	23.4	29	ABalpappap	299	400	0	0		0	0	0	0	0
283	1	311	282	-1	279	288	12.5	30	Ealaa	465	0	0	0		0	0	0	0	0
284	1	286	317	-1	428	321	10.6	32	Dapp	285	0	0	0		0	0	0	0	0
285	1	335	163	-1	452	284	13.5	32	Eplap	292	128	0	0		0	0	0	0	0
286	1	263	192	-1	401	351	15.3	31	Capaaa	30	0	0	0		0	0	0	0	0
287	1	287	233	-1	225	264	6.5	26	ABarpaaapp	142	0	0	0		0	0	0	0	0
288	1	338	100	-1	503	177	13.5	30	Cpppaa	291	360	0	0		0	0	0	0	0
289	1	93	264	-1	398	290	15.6	32	Ealpp	322	-217	0	0		0	0	0	0	0
290	1	108	115	-1	204	194	6.5	27	ABarpapaap	245	-200	0	0		0	0	0	0	0
291	1	284	56	-1	349	398	20.4	29	ABplppapaa	278	317	0	0		0	0	0	0	0
292	1	68	62	-1	179	395	13.4	29	ABalpppapp	248	597	0	0		0	0	0	0	0
293	1	86	181	-1	340	180	14.2	24	MSpppapp	59	0	0	0		0	0	0	0	0
294	1	180	231	-1	283	402	16.9	29	ABplpaappp	137	0	0	0		0	0	0	0	0
295	1	244	330	-1	247	400	12.2	26	ABplaappaa	234	289	0	0		0	0	0	0	0
296	1	209	202	-1	321	350	24.3	28	ABplpapapa	89	0	0	0		0	0	0	0	0
297	1	33	170	-1	438	394	21.7	31	ABplppappp	-259	0	0	0		0	0	0	0	0
298	1	12	188	-1	313	403	19.5	30	ABplppaaaa	266	-913	0	0		0	0	0	0	0
299	1	14	339	-1	280	224	18.0	30	ABaraapppp	300	-3	0	0		0	0	0	0	0
300	1	142	60	-1	222	366	9.6	29	ABplaapapp	274	-124	0	0		0	0	0	0	0
301	1	110	44	-1	264	122	13.0	31	ABpraaappp	272	-485	0	0		0	0	0	0	0
302	1	326	356	-1	595	230	20.3	32	Cpappv	-154	0	0	0		0	0	0	0	0
303	1	353	266	-1	365	310	22.1	32	MSaappa	243	-560	0	0		0	0	0	0	0
304	1	126	303	-1	358	353	24.6	31	ABplpapapp	290	502	0	0		0	0	0	0	0
305	1	49	219	-1	337	269	12.2	32	Ealap	324	912	0	0		0	0	0	0	0
306	1	320	106	-1	99	225	10.2	27	ABalappaa	43	0	0	0		0	0	0	0	0
307	1	307	334	-1	437	139	7.9	33	ABarpppap	331	566	0	0		0	0	0	0	0
308	1	162	214	-1	431	345	20.9	30	Capaap	221	447	0	0		0	0	0	0	0
309	1	314	41	-1	517	210	24.7	30	ABprpppapap	268	-333	0	0		0	0	0	0	0
310	1	181	21	-1	340	288	15.6	30	Ealpa	272	440	0	0		0	0	0	0	0
311	1	2	252	-1	193	270	6.6	26	ABarpaaapa	238	351	0	0		0	0	0	0	0
312	1	197	320	-1	525	263	17.2	33	Eprpp	324	-262	0	0		0	0	0	0	0
313	1	37	225	-1	233	156	7.0	25	ABarpappaa	204	785	0	0		0	0	0	0	0
314	1	341	132	-1	380	221	19.5	30	MSpapapp	233	41	0	0		0	0	0	0	0
315	1	4	295	-1	305	105	19.6	33	ABprpaaapp	-104	0	0	0		0	0	0	0	0
316	1	92	262	-1	405	150	12.7	31	Dppa	223	-211	0	0		0	0	0	0	0
317	1	236	63	-1	324	101	21.5	33	ABprpaaaap	327	884	0	0		0	0	0	0	0
318	1	313	90	-1	445	402	13.5	29	ABplappaaa	247	248	0	0		0	0	0	0	0
319	1	330	70	-1	554	218	17.4	30	Cppppa	256	-329	0	0		0	0	0	0	0
320	1	350	326	-1	370	159	23.5	27	ABprpapapa	258	1011	0	0		0	0	0	0	0
321	1	356	-1	-1	93	183	16.7	25	ABalaapaaa	180	0	0	0		0	0	0	0	0
322	1	349	276	-1	449	218	23.2	28	ABprpapppp	270	-166	0	0		0	0	0	0	0
323	0	355	-1	-1	347	85	14.5	23		98	0	0	0		0	0	0	0	0
324	1	171	237	-1	320	179	16.3	28	MSpppaap	253	449	0	0		0	0	0	0	0
325	1	306	327	-1	175	176	18.2	28	MSppaaaa	204	1273	0	0		0	0	0	0	0
326	1	127	229	-1	240	142	10.5	31	ABpraapapp	299	1358	0	0		0	0	0	0	0
327	1	259	255	-1	434	117	21.2	33	ABprppappa	50	0	0	0		0	0	0	0	0
328	1	261	271	-1	535	209	15.4	30	Cpppap	280	-96	0	0		0	0	0	0	0
329	1	156	15	-1	149	147	17.0	24	ABalaappap	200	-695	0	0		0	0	0	0	0
330	1	332	51	-1	530	307	8.4	32	Caaapa	304	91	0	0		0	0	0	0	0
331	1	183	69	-1	481	181	16.4	31	Cppapa	253	1691	0	0		0	0	0	0	0
332	1	272	118	-1	227	335	26.3	32	ABalppapap	125	0	0	0		0	0	0	0	0
333	1	16	145	-1	286	160	14.9	26	MSppppaa	261	-428	0	0		0	0	0	0	0
334	1	273	10	-1	531	141	15.8	29	ABprapapap	291	405	0	0		0	0	0	0	0
335	1	321	179	-1	576	307	11.3	32	Caaapp	313	-304	0	0		0	0	0	0	0
336	1	27	304	-1	527	273	24.4	33	ABplpppppp	321	674	0	0		0	0	0	0	0
337	1	190	153	-1	282	187	6.1	30	ABarpapapp	267	231	0	0		0	0	0	0	0
338	1	87	4	-1	382	226	15.5	31	Earpa	-357	0	0	0		0	0	0	0	0
339	1	158	323	-1	455	321	23.6	31	ABplppppap	225	808	0	0		0	0	0	0	0
340	1	153	246	-1	333	350	15.5	30	Daaa	118	0	0	0		0	0	0	0	0
341	1	233	265	-1	182	135	15.4	29	ABpraaapaa	250	196	0	0		0	0	0	0	0
342	1	1	240	-1	374	361	8.4	27	ABplapaapa	-49	0	0	0		0	0	0	0	0
343	1	193	289	-1	356	211	5.8	24	ABarppaaaa	235	104	0	0		0	0	0	0	0
344	1	21	199	-1	471	140	23.4	33	ABprpppaaa	307	0	0	0		0	0	0	0	0
345	1	66	147	-1	328	337	8.3	26	ABplapaaaa	266	-79	0	0		0	0	0	0	0
346	1	89	259	-1	248	168	18.4	27	MSppapap	43	0	0	0		0	0	0	0	0
347	1	41	285	-1	507	168	22.4	22	ABprpppapaa	22	0	0	0		0	0	0	0	0
348	1	296	205	-1	175	150	12.3	29	ABalaapppp	-101	0	0	0		0	0	0	0	0
349	1	213	256	-1	516	346	22.4	30	ABplapppap	177	0	0	0		0	0	0	0	0
350	1	276	80	-1	206	122	14.5	31	ABpraaapap	152	0	0	0		0	0	0	0	0
351	1	143	247	-1	432	131	24.0	34	ABprppaapp	642	0	0	0		0	0	0	0	0
352	1	220	19	-1	200	331	16.7	27	MSapapaa	-368	0	0	0		0	0	0	0	0
353	0	323	-1	-1	187	378	21.9	22		201	0	0	0		0	0	0	0	0
354	1	290	322	-1	569	174	19.6	31	ABprappppa	159	0	0	0		0	0	0	0	0
355	1	234	174	-1	516	280	20.5	25	Capppp	100	0	0	0		0	0	0	0	0
356	1	358	133	-1	309	205	25.4	33	ABprpappaa	403	0	0	0		0	0	0	0	0
357	1	347	66	-1	417	194	24.6	27	ABprpapppa	237	23	0	0		0	0	0	0	0
