# Supplementary material for: The AP-2 Transcription Factor APTF-2 Is Required for Neuroblast and Epidermal Morphogenesis in Caenorhabditis elegans Embryogenesis
Source: PLoS Genet. 2016 May 13;12(5):e1006048. doi: 10.1371/journal.pgen.1006048 (PMC4866721; doi:10.1371/journal.pgen.1006048)
Supplement: S2 Text — (ZIP) [file pgen.1006048.s030.zip › nuclei/t162-nuclei]

1	1	195	359	-1	450	180	23.4	30	ABprppppaa	266	163	0	0		0	0	0	0	0
2	1	161	27	-1	115	354	16.4	31	ABalppaaap	310	9	0	0		0	0	0	0	0
3	1	85	91	-1	196	369	16.4	30	ABplpaapaa	230	0	0	0		0	0	0	0	0
4	1	338	302	-1	381	227	15.5	32	Earpa	315	256	0	0		0	0	0	0	0
5	1	127	54	-1	207	351	21.2	32	ABalppappa	298	388	0	0		0	0	0	0	0
6	1	208	86	-1	441	350	7.3	29	ABarppaapp	266	449	0	0		0	0	0	0	0
7	1	34	31	-1	267	400	21.6	32	ABplpaaaap	19	0	0	0		0	0	0	0	0
8	1	8	74	-1	564	334	21.1	31	ABplapappp	313	133	0	0		0	0	0	0	0
9	1	18	55	-1	137	219	21.6	30	ABaraaaaap	204	0	0	0		0	0	0	0	0
10	1	334	196	-1	531	140	16.1	30	ABprapapap	263	-510	0	0		0	0	0	0	0
11	1	90	185	-1	395	161	18.8	32	MSpapppa	324	986	0	0		0	0	0	0	0
12	1	133	197	-1	504	247	6.3	31	Cpaapa	299	1039	0	0		0	0	0	0	0
13	1	187	358	-1	253	131	17.9	27	ABprpaapaa	244	-529	0	0		0	0	0	0	0
14	1	36	177	-1	277	371	10.7	28	ABalppppppp	256	97	0	0		0	0	0	0	0
15	1	329	249	-1	150	145	16.8	24	ABalaappap	203	-55	0	0		0	0	0	0	0
16	1	278	121	-1	194	315	19.9	25	MSapaapa	200	634	0	0		0	0	0	0	0
17	1	44	346	-1	418	100	12.5	27	ABprapaapp	-71	0	0	0		0	0	0	0	0
18	1	219	73	-1	563	224	24.0	31	ABprappppp	289	1071	0	0		0	0	0	0	0
19	1	352	314	-1	200	332	16.6	26	MSapapaa	242	-1297	0	0		0	0	0	0	0
20	1	42	251	-1	357	251	20.7	27	MSpapapa	276	-1207	0	0		0	0	0	0	0
21	1	310	49	-1	345	292	15.8	29	Ealpa	285	435	0	0		0	0	0	0	0
22	1	78	9	-1	153	253	15.2	24	ABaraaaapp	264	0	0	0		0	0	0	0	0
23	1	22	323	-1	466	406	15.9	29	ABplappapa	272	-164	0	0		0	0	0	0	0
24	1	41	81	-1	536	369	12.5	32	ABarppapp	-277	0	0	0		0	0	0	0	0
25	1	163	344	-1	337	184	5.7	29	ABarpapppp	261	116	0	0		0	0	0	0	0
26	0	6	-1	-1	349	298	24.2	29		258	-81	0	0		0	0	0	0	0
27	1	117	109	-1	114	224	16.8	27	ABaraaaapa	441	0	0	0		0	0	0	0	0
28	1	89	283	-1	550	311	24.5	31	ABplappppp	269	-71	0	0		0	0	0	0	0
29	1	178	139	-1	201	328	23.6	32	ABalpapapa	262	33	0	0		0	0	0	0	0
30	1	46	257	-1	482	143	9.5	29	ABprappapa	282	131	0	0		0	0	0	0	0
31	1	247	145	-1	223	392	18.7	29	ABplpaaapa	106	0	0	0		0	0	0	0	0
32	1	235	317	-1	507	391	15.1	30	ABplapapaa	271	1078	0	0		0	0	0	0	0
33	1	60	195	-1	305	271	17.2	31	MSaapaap	314	-73	0	0		0	0	0	0	0
34	1	280	78	-1	146	211	24.5	33	ABaraaappa	300	45	0	0		0	0	0	0	0
35	1	244	58	-1	466	378	10.1	33	ABarppapa	-920	0	0	0		0	0	0	0	0
36	1	88	75	-1	587	324	16.2	33	Caapa	334	411	0	0		0	0	0	0	0
37	1	193	186	-1	192	115	17.8	28	ABpraaaaap	223	-275	0	0		0	0	0	0	0
38	1	221	117	-1	332	395	13.2	30	ABplaapppa	-159	0	0	0		0	0	0	0	0
39	1	124	162	-1	426	347	24.0	30	ABplppppaa	297	-143	0	0		0	0	0	0	0
40	1	157	261	-1	114	178	13.2	29	ABalaaappl	237	300	0	0		0	0	0	0	0
41	1	309	264	-1	509	211	25.0	29	ABprpppapap	243	-25	0	0		0	0	0	0	0
42	0	-1	-1	-1	126	167	17.3	25		270	0	0	0		0	0	0	0	0
43	1	118	168	-1	272	212	15.5	32	MSpaapap	325	-63	0	0		0	0	0	0	0
44	1	301	315	-1	264	127	12.9	29	ABpraaappp	292	-112	0	0		0	0	0	0	0
45	1	212	39	-1	133	334	19.7	31	ABalpaappp	277	71	0	0		0	0	0	0	0
46	1	67	188	-1	234	281	13.2	29	MSaaapap	278	258	0	0		0	0	0	0	0
47	1	103	62	-1	161	387	16.4	29	ABalpppapa	163	0	0	0		0	0	0	0	0
48	1	48	143	-1	366	395	15.7	30	ABplaapppp	39	0	0	0		0	0	0	0	0
49	0	20	-1	-1	94	280	8.3	27		209	-1377	0	0		0	0	0	0	0
50	1	179	8	-1	104	322	17.7	28	ABalaaaalp	58	0	0	0		0	0	0	0	0
51	1	330	340	-1	531	308	8.5	31	Caaapa	315	-522	0	0		0	0	0	0	0
52	1	4	132	-1	177	283	17.9	29	ABalpaapapp	-226	0	0	0		0	0	0	0	0
53	1	270	258	-1	433	109	18.3	32	ABprppapap	277	-323	0	0		0	0	0	0	0
54	1	115	98	-1	234	400	15.3	28	ABplpaapap	279	-217	0	0		0	0	0	0	0
55	1	167	17	-1	167	380	19.7	30	ABalppaapp	300	750	0	0		0	0	0	0	0
56	1	291	235	-1	349	397	20.4	30	ABplppapaa	299	522	0	0		0	0	0	0	0
57	1	102	178	-1	326	179	10.5	27	MSpppppa	246	313	0	0		0	0	0	0	0
58	1	139	13	-1	292	346	7.6	27	ABplaaappa	250	195	0	0		0	0	0	0	0
59	1	194	71	-1	225	233	9.7	27	MSpaaapa	272	-443	0	0		0	0	0	0	0
60	1	300	96	-1	217	365	9.6	29	ABplaapapp	188	0	0	0		0	0	0	0	0
61	1	214	125	-1	190	286	25.8	32	ABalpapaap	325	-149	0	0		0	0	0	0	0
62	1	292	84	-1	180	396	13.5	29	ABalpppapp	261	-14	0	0		0	0	0	0	0
63	1	317	208	-1	321	102	21.4	32	ABprpaaaap	298	726	0	0		0	0	0	0	0
64	1	74	228	-1	238	137	15.1	28	ABpraaappa	378	0	0	0		0	0	0	0	0
65	1	248	256	-1	151	345	22.2	31	ABalppapaa	-209	0	0	0		0	0	0	0	0
66	1	357	325	-1	409	197	24.4	30	ABprpapppa	246	25	0	0		0	0	0	0	0
67	1	262	198	-1	478	127	14.5	29	ABprappaap	290	742	0	0		0	0	0	0	0
68	1	39	285	-1	235	233	24.2	32	ABarapapaa	133	0	0	0		0	0	0	0	0
69	1	331	63	-1	483	178	16.3	31	Cppapa	312	156	0	0		0	0	0	0	0
70	1	319	356	-1	554	218	17.5	30	Cppppa	248	-315	0	0		0	0	0	0	0
71	1	76	130	-1	139	293	22.5	30	ABalpaaaaa	272	432	0	0		0	0	0	0	0
72	1	151	24	-1	397	351	11.4	30	Dapa	307	-155	0	0		0	0	0	0	0
73	1	56	266	-1	367	166	16.0	31	Dpap	282	-614	0	0		0	0	0	0	0
74	1	114	47	-1	115	251	21.5	29	ABaraaaaaa	289	225	0	0		0	0	0	0	0
75	1	251	342	-1	272	318	24.5	28	ABplpapaaa	284	206	0	0		0	0	0	0	0
76	1	91	46	-1	181	230	18.7	33	ABaraaapap	176	0	0	0		0	0	0	0	0
77	1	199	36	-1	237	377	23.4	33	ABalppappp	289	0	0	0		0	0	0	0	0
78	1	275	192	-1	389	166	6.1	30	ABarpppaa	302	647	0	0		0	0	0	0	0
79	1	19	220	-1	205	183	20.6	26	MSppaaap	266	167	0	0		0	0	0	0	0
80	1	350	155	-1	206	126	14.5	29	ABpraaapap	255	-752	0	0		0	0	0	0	0
81	1	49	289	-1	214	138	12.4	30	ABpraapapa	290	-762	0	0		0	0	0	0	0
82	1	11	205	-1	270	210	21.2	33	ABarapappa	283	507	0	0		0	0	0	0	0
83	1	234	154	-1	157	203	15.1	28	ABaraappaa	259	0	0	0		0	0	0	0	0
84	1	7	163	-1	108	326	13.4	27	ABalapaapa	248	-707	0	0		0	0	0	0	0
85	1	63	291	-1	133	217	8.2	28	ABalapppaa	-64	0	0	0		0	0	0	0	0
86	1	92	292	-1	254	240	5.9	36	ABarpaapa	367	-49	0	0		0	0	0	0	0
87	1	21	165	-1	162	315	23.6	31	ABalpapaaa	315	-35	0	0		0	0	0	0	0
88	1	52	2	-1	167	236	23.5	29	ABarapaaaa	297	-1593	0	0		0	0	0	0	0
89	1	254	68	-1	136	384	12.9	26	ABalpppaap	204	0	0	0		0	0	0	0	0
90	1	318	128	-1	441	402	13.5	29	ABplappaaa	267	1398	0	0		0	0	0	0	0
91	1	31	119	-1	214	282	16.7	30	ABaraapapa	-120	0	0	0		0	0	0	0	0
92	1	134	307	-1	390	373	25.1	33	ABplppaapp	291	385	0	0		0	0	0	0	0
93	1	141	102	-1	199	271	23.3	31	ABalpappaa	275	100	0	0		0	0	0	0	0
94	1	165	100	-1	246	273	21.8	31	ABalpapppa	106	0	0	0		0	0	0	0	0
95	1	203	150	-1	259	233	12.1	30	MSpaaapp	-230	0	0	0		0	0	0	0	0
96	1	225	141	-1	83	290	16.8	29	ABalaaaala	163	0	0	0		0	0	0	0	0
97	1	29	12	-1	254	349	23.7	31	ABalpapapp	281	-27	0	0		0	0	0	0	0
98	1	142	247	-1	182	359	12.2	30	ABalppppap	137	0	0	0		0	0	0	0	0
99	1	162	170	-1	234	305	6.4	27	ABplaaaapa	-3	0	0	0		0	0	0	0	0
100	1	288	267	-1	499	177	13.1	31	Cpppaa	272	204	0	0		0	0	0	0	0
101	1	207	10	-1	377	180	9.9	25	MSpppppp	241	1029	0	0		0	0	0	0	0
102	1	132	300	-1	242	329	15.0	27	MSapappa	213	-519	0	0		0	0	0	0	0
103	1	191	116	-1	99	307	11.4	28	ABalapaaaa	342	0	0	0		0	0	0	0	0
104	1	45	133	-1	172	267	14.1	30	ABaraapaap	259	136	0	0		0	0	0	0	0
105	1	122	232	-1	135	166	19.8	34	ABalaapaap	260	0	0	0		0	0	0	0	0
106	1	306	67	-1	98	236	10.3	33	ABalappaa	29	0	0	0		0	0	0	0	0
107	0	277	-1	-1	83	325	14.7	25		178	0	0	0		0	0	0	0	0
108	1	54	69	-1	310	343	12.1	30	MSapppa	301	-33	0	0		0	0	0	0	0
109	1	198	214	-1	514	148	21.4	31	ABprpppaap	303	685	0	0		0	0	0	0	0
110	1	156	87	-1	194	222	12.3	32	MSpaaaap	324	595	0	0		0	0	0	0	0
111	1	183	65	-1	108	303	21.4	31	ABalpaappa	210	0	0	0		0	0	0	0	0
112	1	30	234	-1	305	362	18.2	30	MSappap	286	250	0	0		0	0	0	0	0
113	1	174	200	-1	479	393	19.5	32	ABplappapp	305	171	0	0		0	0	0	0	0
114	1	274	158	-1	313	156	12.1	27	MSppppap	58	0	0	0		0	0	0	0	0
115	1	290	138	-1	202	194	6.9	26	ABarpapaap	-15	0	0	0		0	0	0	0	0
116	1	279	23	-1	176	349	7.1	31	ABplaapaap	69	0	0	0		0	0	0	0	0
117	1	26	347	-1	156	319	15.6	27	MSapaaap	259	608	0	0		0	0	0	0	0
118	1	332	190	-1	229	340	26.3	32	ABalppapap	292	-501	0	0		0	0	0	0	0
119	1	242	281	-1	432	242	15.1	33	Earpp	333	-485	0	0		0	0	0	0	0
120	1	59	20	-1	166	236	5.9	24	ABarpaaaaa	196	490	0	0		0	0	0	0	0
121	1	273	224	-1	234	100	15.3	28	ABpraaaapp	4	0	0	0		0	0	0	0	0
122	1	168	304	-1	468	349	15.3	30	Cappaa	298	513	0	0		0	0	0	0	0
123	1	94	229	-1	140	189	9.6	29	ABalapppap	259	0	0	0		0	0	0	0	0
124	1	84	19	-1	231	205	14.4	29	MSpaapaa	175	0	0	0		0	0	0	0	0
125	1	232	95	-1	269	368	14.6	27	ABplpaappa	63	0	0	0		0	0	0	0	0
126	1	121	351	-1	266	148	8.4	28	ABarpappap	288	-459	0	0		0	0	0	0	0
127	1	101	4	-1	195	227	21.4	30	ABarapaapa	231	0	0	0		0	0	0	0	0
128	1	204	92	-1	307	228	12.5	31	Earaa	260	-461	0	0		0	0	0	0	0
129	1	250	225	-1	160	354	14.2	26	ABalppppaa	103	0	0	0		0	0	0	0	0
130	1	182	3	-1	383	94	14.6	30	ABpraapppp	157	0	0	0		0	0	0	0	0
131	1	230	245	-1	330	271	21.1	27	MSaapapa	220	44	0	0		0	0	0	0	0
132	1	314	179	-1	378	217	19.8	31	MSpapapp	303	293	0	0		0	0	0	0	0
133	1	356	299	-1	315	206	25.5	35	ABprpappaa	350	-498	0	0		0	0	0	0	0
134	1	169	231	-1	485	358	24.5	33	ABplpppaap	320	1359	0	0		0	0	0	0	0
135	1	24	137	-1	236	251	15.8	24	MSaaappa	202	779	0	0		0	0	0	0	0
136	1	218	11	-1	174	325	9.5	27	ABalapappp	-236	0	0	0		0	0	0	0	0
137	1	188	219	-1	384	104	19.5	32	ABprppapaa	286	0	0	0		0	0	0	0	0
138	1	23	316	-1	345	157	8.3	27	ABprapaaaa	252	877	0	0		0	0	0	0	0
139	1	145	230	-1	145	157	8.5	31	ABpraapaaa	95	0	0	0		0	0	0	0	0
140	1	239	160	-1	197	172	8.6	27	ABalappppp	240	621	0	0		0	0	0	0	0
141	1	217	335	-1	489	315	6.5	38	Caaaa	376	810	0	0		0	0	0	0	0
142	1	271	209	-1	122	260	17.5	32	ABalpaapaa	76	0	0	0		0	0	0	0	0
143	1	108	5	-1	291	359	22.6	30	ABplpapaap	255	167	0	0		0	0	0	0	0
144	1	57	262	-1	123	149	14.7	30	ABalaaappr	102	0	0	0		0	0	0	0	0
145	1	333	320	-1	287	161	15.2	26	MSppppaa	229	-312	0	0		0	0	0	0	0
146	1	28	294	-1	351	384	22.7	30	ABplppaapa	293	613	0	0		0	0	0	0	0
147	1	345	6	-1	329	335	8.3	28	ABplapaaaa	263	0	0	0		0	0	0	0	0
148	1	98	25	-1	565	184	11.2	32	ABarppppp	308	0	0	0		0	0	0	0	0
149	1	58	216	-1	350	202	22.0	31	ABarapapppp	313	-775	0	0		0	0	0	0	0
150	1	186	206	-1	399	182	21.6	33	MSpappa	331	-548	0	0		0	0	0	0	0
151	1	12	211	-1	237	348	12.4	27	ABalppppppa	222	727	0	0		0	0	0	0	0
152	1	68	239	-1	80	241	17.1	28	ABalaaaarl	171	0	0	0		0	0	0	0	0
153	1	337	218	-1	281	187	5.7	30	ABarpapapp	434	0	0	0		0	0	0	0	0
154	1	71	33	-1	288	280	19.6	33	MSaapaaa	316	146	0	0		0	0	0	0	0
155	1	35	271	-1	141	277	19.9	28	ABalpaapapa	-144	0	0	0		0	0	0	0	0
156	1	13	277	-1	435	202	20.2	30	MSpapppp	64	0	0	0		0	0	0	0	0
157	1	135	199	-1	297	394	13.4	29	ABplaappap	160	0	0	0		0	0	0	0	0
158	1	223	85	-1	416	309	25.0	31	ABplpapppp	310	-887	0	0		0	0	0	0	0
159	1	110	275	-1	212	363	13.7	28	ABalpppppa	451	0	0	0		0	0	0	0	0
160	1	166	175	-1	252	280	17.7	30	ABaraapapp	293	1659	0	0		0	0	0	0	0
161	1	72	15	-1	319	219	20.1	31	MSpapaaa	310	-9	0	0		0	0	0	0	0
162	1	160	173	-1	283	94	12.4	25	ABpraappaa	229	-17	0	0		0	0	0	0	0
163	1	285	339	-1	453	282	13.3	32	Eplap	326	-922	0	0		0	0	0	0	0
164	1	123	112	-1	472	180	18.5	30	Cppaap	281	842	0	0		0	0	0	0	0
165	1	201	37	-1	85	284	11.9	26	ABalapaaap	228	115	0	0		0	0	0	0	0
166	1	190	147	-1	205	273	20.1	28	ABalpaaapp	244	766	0	0		0	0	0	0	0
167	1	64	101	-1	447	180	11.8	34	Dppp	328	87	0	0		0	0	0	0	0
168	1	269	22	-1	164	280	5.8	26	ABplaaaaaa	236	187	0	0		0	0	0	0	0
169	1	236	174	-1	396	333	19.9	29	MSaapppp	208	822	0	0		0	0	0	0	0
170	1	297	308	-1	436	393	22.1	30	ABplppappp	291	-903	0	0		0	0	0	0	0
171	1	170	79	-1	197	310	6.7	28	ABplaaaaap	271	-8	0	0		0	0	0	0	0
172	1	77	43	-1	406	393	10.6	27	ABplapaapp	269	-408	0	0		0	0	0	0	0
173	0	172	-1	-1	161	145	21.1	25		223	0	0	0		0	0	0	0	0
174	1	355	156	-1	517	281	21.4	29	Capppp	296	185	0	0		0	0	0	0	0
175	1	241	72	-1	344	235	17.3	31	MSpapaap	211	0	0	0		0	0	0	0	0
176	1	158	51	-1	136	256	6.6	28	ABalappapp	106	0	0	0		0	0	0	0	0
177	1	107	210	-1	368	266	6.2	30	ABarppaaap	268	-367	0	0		0	0	0	0	0
178	1	226	270	-1	534	145	11.6	28	ABprapapaa	249	502	0	0		0	0	0	0	0
179	1	335	113	-1	577	303	11.4	32	Caaapp	325	156	0	0		0	0	0	0	0
180	1	222	30	-1	343	356	9.5	29	ABplapaaap	90	0	0	0		0	0	0	0	0
181	1	293	44	-1	341	180	14.3	25	MSpppapp	244	20	0	0		0	0	0	0	0
182	1	171	127	-1	286	133	22.8	31	ABarappppp	294	816	0	0		0	0	0	0	0
183	1	120	66	-1	81	231	13.4	27	ABalaaapal	426	0	0	0		0	0	0	0	0
184	1	164	301	-1	509	339	16.5	31	Cappap	314	-209	0	0		0	0	0	0	0
185	1	15	194	-1	197	228	15.6	30	ABaraappap	575	0	0	0		0	0	0	0	0
186	1	3	16	-1	116	297	15.1	26	MSapaaaa	-52	0	0	0		0	0	0	0	0
187	1	177	76	-1	174	136	18.2	30	ABpraaaaaa	241	-720	0	0		0	0	0	0	0
188	1	298	296	-1	312	403	19.2	30	ABplppaaaa	-330	0	0	0		0	0	0	0	0
189	1	260	18	-1	202	241	25.4	29	ABarapaaap	249	0	0	0		0	0	0	0	0
190	1	62	7	-1	334	131	24.5	32	ABarappapp	305	1175	0	0		0	0	0	0	0
191	1	32	151	-1	192	200	24.4	29	ABaraaappp	285	562	0	0		0	0	0	0	0
192	1	286	144	-1	398	355	15.5	29	Capaaa	290	-582	0	0		0	0	0	0	0
193	1	210	40	-1	399	224	10.6	31	Epraa	301	460	0	0		0	0	0	0	0
194	1	233	327	-1	305	182	19.4	26	MSpppaaa	261	200	0	0		0	0	0	0	0
195	1	47	324	-1	289	327	19.3	31	MSappaa	-18	0	0	0		0	0	0	0	0
196	1	131	242	-1	396	313	6.4	30	ABarppaapa	301	779	0	0		0	0	0	0	0
197	1	99	136	-1	105	201	19.5	29	ABalaaaarr	97	0	0	0		0	0	0	0	0
198	1	155	313	-1	312	252	6.3	36	ABarpaapp	365	-338	0	0		0	0	0	0	0
199	1	344	298	-1	468	144	23.9	32	ABprpppaaa	291	-154	0	0		0	0	0	0	0
200	1	59	240	-1	199	229	6.3	25	ABarpaaaap	169	177	0	0		0	0	0	0	0
201	1	5	57	-1	566	175	16.7	29	ABprapappp	280	251	0	0		0	0	0	0	0
202	1	296	122	-1	315	349	24.2	29	ABplpapapa	263	333	0	0		0	0	0	0	0
203	1	216	254	-1	326	139	16.4	25	MSpppapa	107	0	0	0		0	0	0	0	0
204	1	173	105	-1	604	208	15.5	30	Cpappd	287	973	0	0		0	0	0	0	0
205	1	348	223	-1	168	153	12.5	31	ABalaapppp	301	301	0	0		0	0	0	0	0
206	1	143	221	-1	239	144	22.8	34	ABarappppa	292	1296	0	0		0	0	0	0	0
207	1	148	321	-1	310	104	10.8	30	ABpraappap	297	-293	0	0		0	0	0	0	0
208	1	240	243	-1	184	377	9.5	28	ABplaapapa	276	-1241	0	0		0	0	0	0	0
209	1	137	204	-1	116	289	9.3	28	ABalapapap	148	0	0	0		0	0	0	0	0
210	1	129	328	-1	254	389	18.6	31	ABplpaaapp	244	448	0	0		0	0	0	0	0
211	1	25	253	-1	162	199	6.7	25	ABarpapaaa	245	317	0	0		0	0	0	0	0
212	1	276	70	-1	215	320	12.3	27	MSapapap	219	645	0	0		0	0	0	0	0
213	1	253	161	-1	425	240	5.6	39	Cpaaa	396	91	0	0		0	0	0	0	0
214	1	308	99	-1	428	347	20.4	31	Capaap	236	790	0	0		0	0	0	0	0
215	1	180	171	-1	221	121	17.8	28	ABpraaaapa	87	0	0	0		0	0	0	0	0
216	1	73	246	-1	500	126	17.3	30	ABprappapp	-43	0	0	0		0	0	0	0	0
217	1	282	215	-1	229	298	23.4	30	ABalpappap	268	383	0	0		0	0	0	0	0
218	1	202	183	-1	313	313	23.5	30	ABplpappaa	152	0	0	0		0	0	0	0	0
219	1	305	330	-1	340	268	12.1	32	Ealap	310	-49	0	0		0	0	0	0	0
220	1	70	180	-1	229	190	25.0	27	ABarappaaa	242	397	0	0		0	0	0	0	0
221	1	51	343	-1	366	332	13.1	30	Daap	60	0	0	0		0	0	0	0	0
222	1	38	45	-1	103	253	12.7	27	MSaaaaaa	459	0	0	0		0	0	0	0	0
223	1	175	272	-1	442	379	24.6	34	ABplpppaaa	297	0	0	0		0	0	0	0	0
224	1	116	265	-1	310	149	6.8	29	ABarpapppa	-140	0	0	0		0	0	0	0	0
225	1	313	93	-1	229	159	6.9	25	ABarpappaa	224	-484	0	0		0	0	0	0	0
226	1	9	166	-1	152	208	11.7	28	MSpaaaaa	257	-38	0	0		0	0	0	0	0
227	1	43	310	-1	450	111	13.3	30	ABprappaaa	177	0	0	0		0	0	0	0	0
228	1	149	236	-1	354	228	12.5	32	Earap	314	-332	0	0		0	0	0	0	0
229	1	326	273	-1	238	145	10.4	30	ABpraapapp	303	437	0	0		0	0	0	0	0
230	1	87	146	-1	355	305	9.5	32	MSapppp	919	0	0	0		0	0	0	0	0
231	1	294	263	-1	279	402	16.8	29	ABplpaappp	290	1841	0	0		0	0	0	0	0
232	1	200	250	-1	357	144	13.4	29	Dpaa	273	1348	0	0		0	0	0	0	0
233	1	287	287	-1	223	254	6.3	26	ABarpaaapp	207	-162	0	0		0	0	0	0	0
234	1	265	322	-1	509	182	7.3	33	ABarppppa	305	-624	0	0		0	0	0	0	0
235	1	66	135	-1	382	325	24.4	30	ABplpapppa	284	484	0	0		0	0	0	0	0
236	1	33	338	-1	235	230	20.4	32	ABarapaapp	-177	0	0	0		0	0	0	0	0
237	1	324	341	-1	319	177	16.5	28	MSpppaap	127	0	0	0		0	0	0	0	0
238	1	61	207	-1	359	134	9.3	29	ABprapaaap	253	576	0	0		0	0	0	0	0
239	1	152	191	-1	134	341	11.5	29	ABalapaapp	60	0	0	0		0	0	0	0	0
240	1	342	282	-1	371	364	8.6	27	ABplapaapa	227	-233	0	0		0	0	0	0	0
241	1	86	164	-1	277	311	5.8	27	ABplaaaapp	274	-246	0	0		0	0	0	0	0
242	1	136	202	-1	381	128	23.4	30	ABprppaapa	307	246	0	0		0	0	0	0	0
243	1	263	187	-1	259	178	11.0	26	MSppappp	33	0	0	0		0	0	0	0	0
244	1	37	213	-1	108	234	7.1	27	ABalappapa	242	1719	0	0		0	0	0	0	0
245	1	80	172	-1	222	283	9.5	29	MSaaaapp	148	0	0	0		0	0	0	0	0
246	1	340	309	-1	333	352	15.1	31	Daaa	51	0	0	0		0	0	0	0	0
247	1	351	104	-1	430	135	24.2	32	ABprppaapp	294	329	0	0		0	0	0	0	0
248	1	147	212	-1	545	354	24.1	30	ABplappppa	284	-722	0	0		0	0	0	0	0
249	1	69	115	-1	147	218	18.2	30	ABaraaapaa	135	0	0	0		0	0	0	0	0
250	1	159	103	-1	351	355	19.3	29	MSaapppa	200	-444	0	0		0	0	0	0	0
251	1	2	118	-1	137	251	11.2	29	MSaaaaap	107	0	0	0		0	0	0	0	0
252	1	311	42	-1	193	268	6.4	26	ABarpaaapa	146	0	0	0		0	0	0	0	0
253	1	104	26	-1	565	151	13.4	29	ABprapappa	286	0	0	0		0	0	0	0	0
254	1	144	222	-1	165	171	8.6	27	ABalappppa	197	0	0	0		0	0	0	0	0
255	1	327	269	-1	430	118	21.4	33	ABprppappa	330	-872	0	0		0	0	0	0	0
256	1	349	29	-1	513	346	22.4	29	ABplapppap	298	335	0	0		0	0	0	0	0
257	1	281	312	-1	115	361	14.3	29	ABalpppaaa	-31	0	0	0		0	0	0	0	0
258	1	176	34	-1	188	163	23.9	30	ABarapppaa	53	0	0	0		0	0	0	0	0
259	1	346	176	-1	250	170	18.0	28	MSppapap	223	-295	0	0		0	0	0	0	0
260	1	100	336	-1	275	178	24.3	27	ABarappaap	72	0	0	0		0	0	0	0	0
261	1	257	35	-1	517	243	24.6	31	ABprpppppp	284	-68	0	0		0	0	0	0	0
262	1	316	111	286	404	154	12.7	31	Dppa	201	118	0	0		0	0	0	0	0
263	1	153	233	-1	482	305	20.5	32	Capapp	320	-85	0	0		0	0	0	0	0
264	1	289	157	-1	401	290	15.5	32	Ealpp	328	743	0	0		0	0	0	0	0
265	1	341	293	-1	181	136	15.0	27	ABpraaapaa	192	0	0	0		0	0	0	0	0
266	1	303	167	-1	364	317	21.7	31	MSaappa	283	1347	0	0		0	0	0	0	0
267	0	154	-1	-1	310	199	14.0	24		193	164	0	0		0	0	0	0	0
268	1	105	311	-1	329	315	5.8	29	ABplaaappp	81	0	0	0		0	0	0	0	0
269	1	24	120	-1	270	261	15.2	24	MSaaappp	215	-510	0	0		0	0	0	0	0
270	1	140	217	-1	234	193	6.5	27	ABarpapapa	223	76	0	0		0	0	0	0	0
271	1	328	97	-1	534	211	15.2	31	Cpppap	299	528	0	0		0	0	0	0	0
272	1	261	279	-1	452	239	11.6	32	Eprap	297	-785	0	0		0	0	0	0	0
273	1	224	129	-1	216	165	17.4	25	MSppapaa	257	-430	0	0		0	0	0	0	0
274	1	96	268	-1	192	142	8.9	28	ABpraapaap	150	0	0	0		0	0	0	0	0
275	1	227	82	-1	196	137	21.6	29	ABalaapapp	234	0	0	0		0	0	0	0	0
276	1	322	297	-1	453	218	22.6	30	ABprpapppp	298	-798	0	0		0	0	0	0	0
277	1	27	53	-1	289	276	22.5	36	ABalpapppp	259	136	0	0		0	0	0	0	0
278	1	125	80	-1	498	313	24.2	29	ABplpppapa	216	-648	0	0		0	0	0	0	0
279	1	268	305	-1	245	179	21.6	26	MSppaapa	199	57	0	0		0	0	0	0	0
280	1	211	274	-1	571	280	23.2	29	Caappv	270	-1080	0	0		0	0	0	0	0
281	1	93	60	-1	282	332	15.6	28	MSapappp	283	538	0	0		0	0	0	0	0
282	1	283	226	-1	281	289	12.5	30	Ealaa	302	963	0	0		0	0	0	0	0
283	1	229	306	-1	299	127	14.2	27	ABprpaappa	273	1578	0	0		0	0	0	0	0
284	1	130	182	-1	286	154	19.0	28	MSppaapp	221	716	0	0		0	0	0	0	0
285	1	347	288	-1	510	166	23.5	26	ABprpppapaa	218	989	0	0		0	0	0	0	0
286	1	138	108	-1	223	343	6.4	24	ABplaaapaa	216	-818	0	0		0	0	0	0	0
287	1	206	284	-1	478	185	24.4	32	ABprppppap	284	422	0	0		0	0	0	0	0
288	1	245	126	-1	309	99	16.7	30	ABprpaappp	-118	0	0	0		0	0	0	0	0
289	1	343	248	-1	352	211	5.9	24	ABarppaaaa	237	691	0	0		0	0	0	0	0
290	1	106	107	-1	250	353	8.4	27	ABplaaapap	184	0	0	0		0	0	0	0	0
291	1	185	203	-1	605	279	20.2	34	Caappd	339	-1391	0	0		0	0	0	0	0
292	1	255	238	-1	430	170	16.5	30	Cppaaa	271	1018	0	0		0	0	0	0	0
293	1	126	353	-1	150	156	14.3	29	ABalaapppa	261	-179	0	0		0	0	0	0	0
294	1	112	148	-1	475	131	21.2	32	ABprppappp	291	-150	0	0		0	0	0	0	0
295	1	315	303	-1	303	99	19.3	34	ABprpaaapp	315	1145	0	0		0	0	0	0	0
296	1	75	357	-1	530	162	18.8	28	ABprapppaa	187	0	0	0		0	0	0	0	0
297	1	220	259	-1	236	327	18.5	28	MSapaapp	244	-329	0	0		0	0	0	0	0
298	1	95	181	-1	446	346	18.5	32	Capapa	316	267	0	0		0	0	0	0	0
299	1	14	334	-1	294	156	25.5	33	ABarappapa	319	-46	0	0		0	0	0	0	0
300	1	205	94	-1	124	264	14.7	29	ABaraapaaa	288	-245	0	0		0	0	0	0	0
301	0	321	-1	-1	93	183	16.9	24		-124	0	0	0		0	0	0	0	0
302	1	16	280	-1	394	408	19.5	30	ABplppapap	229	0	0	0		0	0	0	0	0
303	1	304	193	-1	352	351	24.5	31	ABplpapapp	263	141	0	0		0	0	0	0	0
304	1	336	290	-1	526	275	24.5	32	ABplpppppp	319	720	0	0		0	0	0	0	0
305	1	256	189	-1	198	358	18.4	33	ABplpaaaaa	327	24	0	0		0	0	0	0	0
306	1	53	21	-1	361	191	26.1	34	ABprpappap	343	149	0	0		0	0	0	0	0
307	1	237	124	-1	351	106	18.5	31	ABprppaaaa	265	488	0	0		0	0	0	0	0
308	1	128	41	-1	178	277	10.2	30	MSaaaapa	134	0	0	0		0	0	0	0	0
309	1	246	278	-1	272	111	20.3	30	ABprpaaapa	177	0	0	0		0	0	0	0	0
310	1	83	169	-1	345	105	12.1	29	ABpraapppa	-96	0	0	0		0	0	0	0	0
311	1	197	64	-1	272	92	16.4	28	ABprpaapap	47	0	0	0		0	0	0	0	0
312	1	252	350	-1	236	155	25.5	34	ABarapppap	333	666	0	0		0	0	0	0	0
313	1	264	319	-1	267	221	24.3	33	ABarapapap	167	0	0	0		0	0	0	0	0
314	1	258	88	-1	389	110	10.1	26	ABprapaapa	349	0	0	0		0	0	0	0	0
315	1	184	77	-1	544	244	7.2	31	Cpaapp	298	59	0	0		0	0	0	0	0
316	1	192	184	-1	425	415	17.1	28	ABplappaap	259	-482	0	0		0	0	0	0	0
317	1	284	52	-1	425	321	10.5	32	Dapp	-42	0	0	0		0	0	0	0	0
318	1	272	140	-1	198	280	12.9	31	MSaaapaa	254	778	0	0		0	0	0	0	0
319	1	231	241	-1	483	281	15.1	33	Eplpa	321	-222	0	0		0	0	0	0	0
320	1	312	326	-1	528	261	16.6	33	Eprpp	38	0	0	0		0	0	0	0	0
321	1	215	337	-1	198	174	14.2	27	MSppappa	1	0	0	0		0	0	0	0	0
322	1	354	106	-1	565	173	20.2	30	ABprappppa	288	822	0	0		0	0	0	0	0
323	1	339	252	-1	453	328	24.2	28	ABplppppap	495	0	0	0		0	0	0	0	0
324	1	111	114	-1	143	316	9.7	27	ABalapappa	319	0	0	0		0	0	0	0	0
325	1	1	1	-1	361	287	20.1	31	MSaapapp	260	-76	0	0		0	0	0	0	0
326	1	320	56	-1	373	152	25.2	28	ABprpapapa	279	234	0	0		0	0	0	0	0
327	1	325	354	-1	174	178	17.9	28	MSppaaaa	225	19	0	0		0	0	0	0	0
328	1	113	149	-1	174	272	20.9	27	ABalpaaapa	252	-129	0	0		0	0	0	0	0
329	1	196	38	-1	134	300	5.8	28	ABplaapaaa	255	65	0	0		0	0	0	0	0
330	1	295	28	-1	246	401	12.3	27	ABplaappaa	234	-42	0	0		0	0	0	0	0
331	1	150	244	-1	488	232	22.4	30	ABprpppppa	307	657	0	0		0	0	0	0	0
332	1	55	332	-1	240	205	17.3	31	ABaraapppa	314	1138	0	0		0	0	0	0	0
333	1	238	83	-1	506	215	19.6	29	Cppapp	264	-632	0	0		0	0	0	0	0
334	1	307	61	-1	433	142	8.0	33	ABarpppap	324	-143	0	0		0	0	0	0	0
335	1	10	152	-1	393	397	22.3	31	ABplppappa	388	0	0	0		0	0	0	0	0
336	1	213	237	-1	347	130	22.1	28	ABprpapaap	258	-520	0	0		0	0	0	0	0
337	1	181	50	-1	567	242	10.2	31	Cpapap	310	-687	0	0		0	0	0	0	0
338	1	119	329	-1	393	271	11.3	32	Eplaa	240	0	0	0		0	0	0	0	0
339	1	299	255	-1	279	222	18.3	30	ABaraapppp	430	0	0	0		0	0	0	0	0
340	1	50	333	-1	522	332	19.2	29	Capppa	288	-1142	0	0		0	0	0	0	0
341	0	243	-1	-1	478	291	24.4	30		241	-450	0	0		0	0	0	0	0
342	1	189	276	-1	463	273	21.4	31	ABplpppppa	311	454	0	0		0	0	0	0	0
343	1	65	348	-1	551	370	19.2	32	ABplapappa	278	99	0	0		0	0	0	0	0
344	1	209	331	-1	485	368	21.4	31	ABplapppaa	276	809	0	0		0	0	0	0	0
345	1	97	89	-1	242	122	20.5	32	ABprpaaaaa	292	-499	0	0		0	0	0	0	0
346	1	82	159	-1	147	265	25.4	31	ABalpaaaap	316	848	0	0		0	0	0	0	0
347	1	266	318	-1	492	239	12.5	32	Eprpa	285	-86	0	0		0	0	0	0	0
348	1	146	260	-1	536	191	21.5	32	ABprapppap	282	251	0	0		0	0	0	0	0
349	1	17	14	-1	300	200	22.7	29	ABarapapppa	97	0	0	0		0	0	0	0	0
350	1	259	48	-1	550	302	15.8	33	Eplpp	325	402	0	0		0	0	0	0	0
351	1	79	90	-1	599	261	16.2	31	Cpapaa	295	497	0	0		0	0	0	0	0
352	1	249	295	-1	546	250	21.3	29	Cppppp	154	0	0	0		0	0	0	0	0
353	1	81	59	-1	326	154	21.4	27	ABprpapaaa	141	0	0	0		0	0	0	0	0
354	1	40	110	-1	530	388	17.5	32	ABplapapap	-102	0	0	0		0	0	0	0	0
355	1	267	131	-1	416	162	25.5	33	ABprpapapp	-307	0	0	0		0	0	0	0	0
356	1	302	123	-1	592	226	20.3	32	Cpappv	260	0	0	0		0	0	0	0	0
357	0	323	-1	-1	346	87	14.9	22		177	0	0	0		0	0	0	0	0
358	0	353	-1	-1	186	381	21.9	21		250	0	0	0		0	0	0	0	0
359	1	109	349	-1	99	198	15.1	29	ABalaaapar	-222	0	0	0		0	0	0	0	0
