# Supplementary material for: The AP-2 Transcription Factor APTF-2 Is Required for Neuroblast and Epidermal Morphogenesis in Caenorhabditis elegans Embryogenesis
Source: PLoS Genet. 2016 May 13;12(5):e1006048. doi: 10.1371/journal.pgen.1006048 (PMC4866721; doi:10.1371/journal.pgen.1006048)
Supplement: S2 Text — (ZIP) [file pgen.1006048.s030.zip › nuclei/t163-nuclei]

1	1	325	346	-1	358	287	20.1	31	MSaapapp	292	-80	0	0		0	0	0	0	0
2	1	88	103	-1	169	234	23.6	29	ABarapaaaa	109	0	0	0		0	0	0	0	0
3	1	130	181	-1	383	93	14.4	30	ABpraapppp	-231	0	0	0		0	0	0	0	0
4	1	127	290	-1	196	228	21.2	30	ABarapaapa	279	212	0	0		0	0	0	0	0
5	1	143	125	-1	290	358	22.4	29	ABplpapaap	134	0	0	0		0	0	0	0	0
6	1	147	30	-1	333	332	8.2	28	ABplapaaaa	261	641	0	0		0	0	0	0	0
7	1	190	197	-1	336	129	25.2	33	ABarappapp	-36	0	0	0		0	0	0	0	0
8	1	50	326	-1	98	316	17.9	28	ABalaaaalp	-74	0	0	0		0	0	0	0	0
9	1	22	127	-1	158	255	14.9	24	ABaraaaapp	261	0	0	0		0	0	0	0	0
10	1	101	242	-1	381	180	9.7	26	MSpppppp	388	0	0	0		0	0	0	0	0
11	1	136	145	-1	174	325	9.3	26	ABalapappp	256	70	0	0		0	0	0	0	0
12	1	97	116	-1	258	351	23.9	30	ABalpapapp	252	-4	0	0		0	0	0	0	0
13	1	58	170	-1	287	348	7.4	27	ABplaaappa	230	0	0	0		0	0	0	0	0
14	1	349	259	-1	301	199	22.4	28	ABarapapppa	258	108	0	0		0	0	0	0	0
15	1	161	161	-1	321	215	20.3	31	MSpapaaa	290	814	0	0		0	0	0	0	0
16	1	186	289	-1	116	299	15.1	26	MSapaaaa	229	-53	0	0		0	0	0	0	0
17	1	55	93	-1	167	380	20.1	31	ABalppaapp	297	-647	0	0		0	0	0	0	0
18	1	189	192	-1	201	244	25.4	31	ABarapaaap	128	0	0	0		0	0	0	0	0
19	1	124	128	-1	232	201	14.1	29	MSpaapaa	-187	0	0	0		0	0	0	0	0
20	1	120	3	-1	153	243	5.9	24	ABarpaaaaa	178	500	0	0		0	0	0	0	0
21	1	306	219	-1	362	197	25.6	35	ABprpappap	309	-100	0	0		0	0	0	0	0
22	1	168	113	-1	166	284	5.6	26	ABplaaaaaa	259	-34	0	0		0	0	0	0	0
23	1	116	112	-1	175	349	7.1	31	ABplaapaap	317	0	0	0		0	0	0	0	0
24	1	72	345	-1	399	349	11.5	30	Dapa	292	-104	0	0		0	0	0	0	0
25	1	148	8	-1	567	185	11.3	33	ABarppppp	183	0	0	0		0	0	0	0	0
26	1	253	91	-1	571	153	14.2	28	ABprapappa	-63	0	0	0		0	0	0	0	0
27	1	2	285	-1	113	348	16.9	31	ABalppaaap	270	72	0	0		0	0	0	0	0
28	1	330	263	-1	246	403	12.5	27	ABplaappaa	228	280	0	0		0	0	0	0	0
29	1	256	221	-1	511	341	22.4	30	ABplapppap	260	76	0	0		0	0	0	0	0
30	1	180	244	-1	343	355	9.7	28	ABplapaaap	79	0	0	0		0	0	0	0	0
31	1	7	67	-1	271	399	22.0	31	ABplpaaaap	301	367	0	0		0	0	0	0	0
32	0	107	-1	-1	85	327	14.9	25		191	0	0	0		0	0	0	0	0
33	1	154	135	-1	288	276	19.5	32	MSaapaaa	-126	0	0	0		0	0	0	0	0
34	1	258	47	-1	186	165	23.8	31	ABarapppaa	266	-256	0	0		0	0	0	0	0
35	1	261	138	-1	517	239	24.2	30	ABprpppppp	308	267	0	0		0	0	0	0	0
36	1	77	66	-1	236	379	22.9	31	ABalppappp	279	0	0	0		0	0	0	0	0
37	1	165	348	-1	86	286	11.9	26	ABalapaaap	127	0	0	0		0	0	0	0	0
38	1	329	6	-1	136	306	6.1	28	ABplaapaaa	309	0	0	0		0	0	0	0	0
39	1	45	253	-1	130	335	20.1	30	ABalpaappp	122	0	0	0		0	0	0	0	0
40	1	193	264	-1	397	225	11.0	31	Epraa	313	1251	0	0		0	0	0	0	0
41	1	308	18	-1	175	271	10.0	30	MSaaaapa	371	0	0	0		0	0	0	0	0
42	1	252	203	-1	188	263	6.4	26	ABarpaaapa	238	509	0	0		0	0	0	0	0
43	1	172	249	-1	406	393	10.8	28	ABplapaapp	281	882	0	0		0	0	0	0	0
44	1	181	24	-1	340	179	14.3	26	MSpppapp	221	358	0	0		0	0	0	0	0
45	1	222	32	-1	102	255	12.6	27	MSaaaaaa	129	0	0	0		0	0	0	0	0
46	1	76	43	-1	178	229	18.6	32	ABaraaapap	321	-123	0	0		0	0	0	0	0
47	1	74	111	-1	114	250	21.2	29	ABaraaaaaa	401	0	0	0		0	0	0	0	0
48	1	350	254	-1	545	299	15.8	34	Eplpp	327	-768	0	0		0	0	0	0	0
49	1	21	262	-1	346	296	16.0	29	Ealpa	225	83	0	0		0	0	0	0	0
50	1	337	215	-1	570	244	10.3	31	Cpapap	305	93	0	0		0	0	0	0	0
51	1	176	169	-1	133	261	6.7	27	ABalappapp	93	0	0	0		0	0	0	0	0
52	1	317	146	-1	429	320	11.0	32	Dapp	297	0	0	0		0	0	0	0	0
53	1	277	84	110	289	274	22.7	36	ABalpapppp	241	-812	0	0		0	0	0	0	0
54	1	5	98	-1	205	350	21.1	31	ABalppappa	88	0	0	0		0	0	0	0	0
55	1	9	130	-1	138	218	21.7	31	ABaraaaaap	118	0	0	0		0	0	0	0	0
56	1	326	218	-1	375	159	24.1	29	ABprpapapa	255	339	0	0		0	0	0	0	0
57	1	201	7	-1	569	180	16.7	30	ABprapappp	300	124	0	0		0	0	0	0	0
58	1	35	239	-1	469	378	9.9	33	ABarppapa	328	1839	0	0		0	0	0	0	0
59	1	353	297	-1	320	155	21.7	26	ABprpapaaa	242	833	0	0		0	0	0	0	0
60	1	281	90	-1	283	330	15.3	27	MSapappp	272	564	0	0		0	0	0	0	0
61	1	334	44	-1	431	141	7.7	33	ABarpppap	391	0	0	0		0	0	0	0	0
62	1	47	119	-1	163	385	16.6	28	ABalpppapa	-80	0	0	0		0	0	0	0	0
63	1	69	332	-1	482	176	15.7	32	Cppapa	299	-476	0	0		0	0	0	0	0
64	1	311	190	-1	265	93	16.4	27	ABprpaapap	259	-27	0	0		0	0	0	0	0
65	1	111	299	-1	106	298	21.4	31	ABalpaappa	227	0	0	0		0	0	0	0	0
66	1	183	21	-1	79	230	13.4	29	ABalaaapal	120	0	0	0		0	0	0	0	0
67	1	106	217	-1	97	229	10.3	35	ABalappaa	-191	0	0	0		0	0	0	0	0
68	1	89	2	-1	136	384	12.9	28	ABalpppaap	238	-72	0	0		0	0	0	0	0
69	1	108	183	-1	310	342	11.7	30	MSapppa	-268	0	0	0		0	0	0	0	0
70	1	212	256	-1	216	319	12.8	27	MSapapap	210	336	0	0		0	0	0	0	0
71	1	59	193	-1	224	238	9.7	28	MSpaaapa	269	1684	0	0		0	0	0	0	0
72	1	175	27	-1	344	232	17.3	30	MSpapaap	303	-345	0	0		0	0	0	0	0
73	1	18	191	-1	564	227	24.3	31	ABprappppp	261	421	0	0		0	0	0	0	0
74	1	8	282	-1	563	334	20.8	32	ABplapappp	284	-73	0	0		0	0	0	0	0
75	1	36	107	-1	584	328	15.9	34	Caapa	326	41	0	0		0	0	0	0	0
76	1	187	275	-1	174	139	18.2	30	ABpraaaaaa	249	215	0	0		0	0	0	0	0
77	1	315	70	-1	544	239	7.4	30	Cpaapp	302	930	0	0		0	0	0	0	0
78	1	34	86	-1	143	211	24.6	33	ABaraaappa	130	0	0	0		0	0	0	0	0
79	1	171	12	-1	197	308	6.5	28	ABplaaaaap	310	0	0	0		0	0	0	0	0
80	1	278	104	-1	494	309	24.5	31	ABplpppapa	227	1235	0	0		0	0	0	0	0
81	1	24	251	-1	531	365	12.3	32	ABarppapp	172	0	0	0		0	0	0	0	0
82	1	275	87	-1	193	141	21.4	30	ABalaapapp	249	-75	0	0		0	0	0	0	0
83	1	333	313	-1	509	211	19.4	28	Cppapp	264	1255	0	0		0	0	0	0	0
84	1	62	258	-1	179	397	13.6	28	ABalpppapp	299	0	0	0		0	0	0	0	0
85	1	158	96	-1	415	310	24.7	32	ABplpapppp	319	414	0	0		0	0	0	0	0
86	1	6	56	-1	439	351	7.4	30	ABarppaapp	71	0	0	0		0	0	0	0	0
87	1	110	195	-1	196	222	12.0	32	MSpaaaap	301	-170	0	0		0	0	0	0	0
88	1	314	53	-1	385	112	9.9	25	ABprapaapa	29	0	0	0		0	0	0	0	0
89	1	345	97	-1	238	130	20.3	32	ABprpaaaaa	304	-702	0	0		0	0	0	0	0
90	1	351	314	-1	603	265	16.4	30	Cpapaa	243	-746	0	0		0	0	0	0	0
91	1	3	101	-1	200	368	16.4	30	ABplpaapaa	278	518	0	0		0	0	0	0	0
92	1	128	226	-1	312	229	12.9	29	Earaa	291	1099	0	0		0	0	0	0	0
93	1	225	94	-1	228	157	7.0	25	ABarpappaa	235	773	0	0		0	0	0	0	0
94	1	300	31	-1	125	267	15.2	31	ABaraapaaa	136	0	0	0		0	0	0	0	0
95	1	125	100	-1	269	366	14.3	27	ABplpaappa	279	321	0	0		0	0	0	0	0
96	1	60	123	-1	216	366	9.8	29	ABplaapapp	162	0	0	0		0	0	0	0	0
97	1	271	182	-1	535	213	14.8	31	Cpppap	265	-94	0	0		0	0	0	0	0
98	1	54	177	-1	231	401	15.4	28	ABplpaapap	262	-36	0	0		0	0	0	0	0
99	1	214	17	-1	427	339	19.9	31	Capaap	279	-107	0	0		0	0	0	0	0
100	1	94	9	-1	247	272	21.6	31	ABalpapppa	262	680	0	0		0	0	0	0	0
101	1	167	321	-1	451	182	11.4	33	Dppp	419	0	0	0		0	0	0	0	0
102	1	93	36	-1	197	271	23.4	32	ABalpappaa	291	418	0	0		0	0	0	0	0
103	1	250	148	-1	347	357	19.3	30	MSaapppa	182	0	0	0		0	0	0	0	0
104	1	247	324	-1	429	133	24.0	32	ABprppaapp	286	-55	0	0		0	0	0	0	0
105	1	204	237	-1	604	217	15.2	31	Cpappd	110	0	0	0		0	0	0	0	0
106	1	322	304	-1	563	173	20.4	30	ABprappppa	264	1110	0	0		0	0	0	0	0
107	1	290	327	-1	242	353	8.0	29	ABplaaapap	272	809	0	0		0	0	0	0	0
108	1	286	74	-1	218	344	6.3	25	ABplaaapaa	214	449	0	0		0	0	0	0	0
109	1	27	141	-1	115	224	16.6	28	ABaraaaapa	387	0	0	0		0	0	0	0	0
110	1	354	196	-1	525	384	18.0	33	ABplapapap	534	0	0	0		0	0	0	0	0
111	1	262	142	-1	382	143	13.2	28	Dppaa	214	-195	0	0		0	0	0	0	0
112	1	164	357	-1	472	179	18.4	30	Cppaap	268	900	0	0		0	0	0	0	0
113	1	179	341	-1	574	303	11.6	32	Caaapp	299	372	0	0		0	0	0	0	0
114	1	324	199	-1	145	319	10.1	28	ABalapappa	309	0	0	0		0	0	0	0	0
115	1	249	42	-1	144	220	17.8	29	ABaraaapaa	275	0	0	0		0	0	0	0	0
116	1	103	88	-1	103	311	11.4	29	ABalapaaaa	17	0	0	0		0	0	0	0	0
117	1	38	225	-1	330	395	12.9	29	ABplaapppa	168	0	0	0		0	0	0	0	0
118	1	251	57	-1	139	253	11.3	31	MSaaaaap	464	0	0	0		0	0	0	0	0
119	1	91	167	-1	219	282	16.5	29	ABaraapapa	129	0	0	0		0	0	0	0	0
120	1	269	353	-1	275	261	15.1	24	MSaaappp	96	0	0	0		0	0	0	0	0
121	1	16	339	-1	194	314	19.7	26	MSapaapa	202	639	0	0		0	0	0	0	0
122	1	202	329	-1	314	349	23.9	30	ABplpapapa	258	944	0	0		0	0	0	0	0
123	1	356	232	-1	595	228	20.1	34	Cpappv	339	-175	0	0		0	0	0	0	0
124	1	307	5	-1	346	109	18.8	31	ABprppaaaa	306	779	0	0		0	0	0	0	0
125	1	61	132	-1	188	288	25.5	33	ABalpapaap	355	0	0	0		0	0	0	0	0
126	1	288	189	-1	300	101	17.3	30	ABprpaappp	280	765	0	0		0	0	0	0	0
127	1	182	131	-1	280	134	23.3	31	ABarappppp	154	0	0	0		0	0	0	0	0
128	1	90	269	-1	437	402	13.3	29	ABplappaaa	243	1134	0	0		0	0	0	0	0
129	1	273	220	-1	213	168	17.0	26	MSppapaa	230	-2	0	0		0	0	0	0	0
130	1	71	165	-1	139	288	22.0	30	ABalpaaaaa	91	0	0	0		0	0	0	0	0
131	1	355	330	-1	415	163	25.9	30	ABprpapapp	271	-86	0	0		0	0	0	0	0
132	1	52	10	-1	180	281	17.8	28	ABalpaapapp	-335	0	0	0		0	0	0	0	0
133	1	104	202	-1	175	270	14.2	31	ABaraapaap	281	-515	0	0		0	0	0	0	0
134	0	49	-1	-1	94	285	7.8	27		-69	0	0	0		0	0	0	0	0
135	1	235	361	-1	385	328	24.5	29	ABplpapppa	242	224	0	0		0	0	0	0	0
136	1	197	61	-1	105	203	19.4	29	ABalaaaarr	413	0	0	0		0	0	0	0	0
137	1	135	207	-1	237	251	15.5	25	MSaaappa	149	0	0	0		0	0	0	0	0
138	1	115	292	-1	199	195	6.9	27	ABarpapaap	202	646	0	0		0	0	0	0	0
139	1	29	229	-1	202	329	24.2	32	ABalpapapa	24	0	0	0		0	0	0	0	0
140	1	318	78	-1	198	284	12.6	30	MSaaapaa	147	0	0	0		0	0	0	0	0
141	1	96	298	-1	81	285	16.5	29	ABalaaaala	-150	0	0	0		0	0	0	0	0
142	0	-1	-1	-1	345	297	24.1	28		230	549	0	0		0	0	0	0	0
143	1	48	75	-1	366	396	15.6	30	ABplaapppp	301	420	0	0		0	0	0	0	0
144	1	192	340	-1	397	356	15.6	30	Capaaa	274	149	0	0		0	0	0	0	0
145	1	31	80	-1	221	392	18.6	29	ABplpaaapa	229	-296	0	0		0	0	0	0	0
146	1	230	338	-1	357	306	9.5	33	MSapppp	5	0	0	0		0	0	0	0	0
147	1	166	352	-1	209	274	19.9	28	ABalpaaapp	239	1105	0	0		0	0	0	0	0
148	1	294	124	-1	474	130	21.3	32	ABprppappp	318	-449	0	0		0	0	0	0	0
149	1	328	358	-1	178	272	20.8	27	ABalpaaapa	263	561	0	0		0	0	0	0	0
150	1	95	26	-1	259	233	12.1	30	MSpaaapp	281	671	0	0		0	0	0	0	0
151	1	191	72	-1	189	200	24.4	29	ABaraaappp	-108	0	0	0		0	0	0	0	0
152	1	335	296	-1	389	399	21.5	33	ABplppappa	336	-502	0	0		0	0	0	0	0
153	0	301	-1	-1	92	183	16.9	24		221	-75	0	0		0	0	0	0	0
154	1	83	117	-1	158	203	14.8	28	ABaraappaa	-33	0	0	0		0	0	0	0	0
155	1	80	316	-1	202	123	14.4	26	ABpraaapap	206	-552	0	0		0	0	0	0	0
156	1	174	335	-1	519	283	21.2	33	Capppp	329	-538	0	0		0	0	0	0	0
157	1	264	143	-1	402	288	15.5	32	Ealpp	327	-141	0	0		0	0	0	0	0
158	1	114	279	-1	312	158	12.0	27	MSppppap	236	-271	0	0		0	0	0	0	0
159	1	346	65	-1	146	268	25.4	30	ABalpaaaap	288	0	0	0		0	0	0	0	0
160	1	140	62	-1	195	173	8.5	27	ABalappppp	211	325	0	0		0	0	0	0	0
161	1	213	54	-1	426	245	5.6	39	Cpaaa	388	52	0	0		0	0	0	0	0
162	1	39	162	-1	425	346	24.2	30	ABplppppaa	480	0	0	0		0	0	0	0	0
163	1	84	184	-1	105	331	13.3	28	ABalapaapa	-126	0	0	0		0	0	0	0	0
164	1	241	121	-1	276	309	5.7	26	ABplaaaapp	46	0	0	0		0	0	0	0	0
165	1	87	230	-1	161	314	23.5	31	ABalpapaaa	238	0	0	0		0	0	0	0	0
166	1	226	16	-1	153	210	11.5	29	MSpaaaaa	263	0	0	0		0	0	0	0	0
167	1	266	342	-1	365	319	22.2	31	MSaappa	247	116	0	0		0	0	0	0	0
168	1	43	19	-1	272	215	15.6	32	MSpaapap	136	0	0	0		0	0	0	0	0
169	1	310	168	-1	341	104	11.8	28	ABpraapppa	265	257	0	0		0	0	0	0	0
170	1	99	322	-1	236	304	6.4	27	ABplaaaapa	69	0	0	0		0	0	0	0	0
171	1	215	163	-1	219	120	17.7	30	ABpraaaapa	242	429	0	0		0	0	0	0	0
172	1	245	270	-1	221	286	9.4	29	MSaaaapp	221	0	0	0		0	0	0	0	0
173	1	162	227	-1	281	95	12.8	25	ABpraappaa	302	0	0	0		0	0	0	0	0
174	1	169	20	-1	392	334	19.7	29	MSaapppp	211	0	0	0		0	0	0	0	0
175	1	160	51	-1	256	280	17.5	30	ABaraapapp	263	714	0	0		0	0	0	0	0
176	1	259	222	-1	252	170	18.7	28	MSppapap	172	320	0	0		0	0	0	0	0
177	1	14	238	-1	275	367	10.5	27	ABalppppppp	108	0	0	0		0	0	0	0	0
178	1	57	82	-1	329	179	10.3	28	MSpppppa	281	2266	0	0		0	0	0	0	0
179	1	132	102	-1	377	213	20.0	30	MSpapapp	288	-643	0	0		0	0	0	0	0
180	1	220	284	-1	228	194	25.0	28	ABarappaaa	276	653	0	0		0	0	0	0	0
181	1	298	223	-1	443	350	18.2	33	Capapa	320	190	0	0		0	0	0	0	0
182	1	284	274	-1	286	154	19.2	27	MSppaapp	271	99	0	0		0	0	0	0	0
183	1	218	118	-1	313	315	23.6	31	ABplpappaa	283	0	0	0		0	0	0	0	0
184	1	316	267	-1	422	418	16.9	29	ABplappaap	300	6	0	0		0	0	0	0	0
185	1	11	134	-1	392	154	18.7	32	MSpapppa	303	-269	0	0		0	0	0	0	0
186	1	37	89	-1	192	115	17.6	27	ABpraaaaap	247	-595	0	0		0	0	0	0	0
187	1	243	276	-1	256	181	10.9	25	MSppappp	253	1116	0	0		0	0	0	0	0
188	1	46	23	-1	238	279	13.1	29	MSaaapap	290	1195	0	0		0	0	0	0	0
189	1	305	359	-1	194	359	18.6	31	ABplpaaaaa	295	32	0	0		0	0	0	0	0
190	1	118	173	-1	228	346	25.9	31	ABalppapap	120	0	0	0		0	0	0	0	0
191	1	239	99	-1	135	345	11.8	28	ABalapaapp	227	0	0	0		0	0	0	0	0
192	1	78	154	-1	386	166	6.0	30	ABarpppaa	-105	0	0	0		0	0	0	0	0
193	1	303	105	-1	352	350	24.5	32	ABplpapapp	244	-129	0	0		0	0	0	0	0
194	1	185	64	-1	200	230	15.5	29	ABaraappap	286	0	0	0		0	0	0	0	0
195	1	33	149	-1	307	272	16.7	31	MSaapaap	303	123	0	0		0	0	0	0	0
196	1	10	309	-1	532	148	16.2	30	ABprapapap	262	1024	0	0		0	0	0	0	0
197	1	12	236	-1	507	244	6.3	31	Cpaapa	137	0	0	0		0	0	0	0	0
198	1	67	308	-1	480	124	14.5	30	ABprappaap	115	0	0	0		0	0	0	0	0
199	1	157	273	-1	296	394	13.1	29	ABplaappap	294	-248	0	0		0	0	0	0	0
200	1	113	216	-1	475	392	19.5	32	ABplappapp	291	786	0	0		0	0	0	0	0
201	0	341	-1	-1	478	287	24.4	29		172	0	0	0		0	0	0	0	0
202	1	242	272	-1	379	128	23.6	30	ABprppaapa	240	182	0	0		0	0	0	0	0
203	1	291	294	-1	601	281	20.5	34	Caappd	512	0	0	0		0	0	0	0	0
204	1	209	73	-1	116	288	9.2	28	ABalapapap	173	0	0	0		0	0	0	0	0
205	1	82	144	-1	271	214	21.2	33	ABarapappa	300	832	0	0		0	0	0	0	0
206	1	150	188	-1	404	178	21.5	34	MSpappa	342	930	0	0		0	0	0	0	0
207	1	238	22	-1	359	135	9.4	29	ABprapaaap	260	178	0	0		0	0	0	0	0
208	1	63	201	-1	312	106	22.4	32	ABprpaaaap	285	-627	0	0		0	0	0	0	0
209	1	142	315	-1	123	261	17.6	31	ABalpaapaa	310	145	0	0		0	0	0	0	0
210	1	177	323	-1	369	267	6.2	30	ABarppaaap	291	1619	0	0		0	0	0	0	0
211	1	151	317	-1	235	350	12.5	28	ABalppppppa	98	0	0	0		0	0	0	0	0
212	1	248	37	-1	545	356	23.7	29	ABplappppa	293	-211	0	0		0	0	0	0	0
213	1	244	28	-1	102	241	7.2	27	ABalappapa	32	0	0	0		0	0	0	0	0
214	1	109	126	-1	514	150	21.5	32	ABprpppaap	48	0	0	0		0	0	0	0	0
215	1	217	281	-1	230	295	23.5	31	ABalpappap	306	62	0	0		0	0	0	0	0
216	1	149	59	-1	348	195	21.8	30	ABarapapppp	262	-482	0	0		0	0	0	0	0
217	1	270	166	-1	234	194	6.3	28	ABarpapapa	74	0	0	0		0	0	0	0	0
218	1	153	257	-1	282	184	5.6	30	ABarpapapp	-128	0	0	0		0	0	0	0	0
219	1	137	120	-1	384	103	19.5	32	ABprppapaa	288	599	0	0		0	0	0	0	0
220	1	79	158	-1	207	186	20.5	27	MSppaaap	239	4	0	0		0	0	0	0	0
221	1	206	174	-1	234	148	22.7	35	ABarappppa	308	38	0	0		0	0	0	0	0
222	1	254	186	-1	163	172	8.5	28	ABalappppa	117	0	0	0		0	0	0	0	0
223	1	205	35	-1	159	149	12.5	34	ABalaapppp	254	0	0	0		0	0	0	0	0
224	1	121	178	-1	232	101	15.0	28	ABpraaaapp	-4	0	0	0		0	0	0	0	0
225	1	129	25	-1	161	352	14.6	28	ABalppppaa	90	0	0	0		0	0	0	0	0
226	1	282	212	-1	285	287	12.3	31	Ealaa	311	-596	0	0		0	0	0	0	0
227	0	173	-1	-1	160	149	21.0	24		224	0	0	0		0	0	0	0	0
228	1	64	13	-1	240	138	15.5	29	ABpraaappa	245	1114	0	0		0	0	0	0	0
229	1	123	95	-1	142	190	9.5	29	ABalapppap	241	578	0	0		0	0	0	0	0
230	1	139	151	-1	145	159	8.4	30	ABpraapaaa	-216	0	0	0		0	0	0	0	0
231	1	134	318	-1	484	354	24.7	34	ABplpppaap	341	40	0	0		0	0	0	0	0
232	1	105	185	-1	132	166	19.5	33	ABalaapaap	-118	0	0	0		0	0	0	0	0
233	1	263	114	-1	478	306	20.5	32	Capapp	321	-370	0	0		0	0	0	0	0
234	1	112	147	-1	304	359	18.1	30	MSappap	192	0	0	0		0	0	0	0	0
235	1	56	194	-1	342	400	20.0	31	ABplppapaa	289	-295	0	0		0	0	0	0	0
236	1	228	247	-1	357	227	12.4	31	Earap	316	-371	0	0		0	0	0	0	0
237	1	336	115	-1	346	129	21.6	30	ABprpapaap	268	722	0	0		0	0	0	0	0
238	1	292	137	-1	426	161	16.4	30	Cppaaa	290	0	0	0		0	0	0	0	0
239	1	152	92	-1	79	241	16.9	28	ABalaaaarl	500	0	0	0		0	0	0	0	0
240	1	200	302	-1	203	227	6.1	25	ABarpaaaap	198	814	0	0		0	0	0	0	0
241	1	319	38	-1	486	281	15.3	33	Eplpa	325	674	0	0		0	0	0	0	0
242	1	196	49	-1	392	314	6.5	30	ABarppaapa	289	-663	0	0		0	0	0	0	0
243	1	208	152	-1	186	376	10.1	28	ABplaapapa	282	-165	0	0		0	0	0	0	0
244	1	331	280	-1	486	230	22.4	32	ABprpppppa	325	-790	0	0		0	0	0	0	0
245	1	131	243	-1	331	272	20.9	27	MSaapapa	354	0	0	0		0	0	0	0	0
246	1	216	129	-1	499	129	17.4	30	ABprappapp	301	169	0	0		0	0	0	0	0
247	1	98	277	-1	182	358	12.5	29	ABalppppap	134	0	0	0		0	0	0	0	0
248	1	289	303	-1	353	211	5.9	25	ABarppaaaa	231	140	0	0		0	0	0	0	0
249	1	15	343	-1	149	144	16.9	24	ABalaappap	-61	0	0	0		0	0	0	0	0
250	1	232	266	-1	352	143	13.6	29	Dpaa	277	408	0	0		0	0	0	0	0
251	1	20	319	-1	360	252	20.6	27	MSpapapa	253	-231	0	0		0	0	0	0	0
252	1	323	180	-1	450	325	24.1	30	ABplppppap	214	-137	0	0		0	0	0	0	0
253	1	211	211	-1	164	203	6.6	25	ABarpapaaa	228	512	0	0		0	0	0	0	0
254	1	203	55	-1	323	136	16.6	26	MSpppapa	260	755	0	0		0	0	0	0	0
255	1	339	356	-1	288	229	18.5	27	ABaraapppp	195	1667	0	0		0	0	0	0	0
256	1	65	235	-1	153	345	22.3	31	ABalppapaa	278	-154	0	0		0	0	0	0	0
257	1	30	260	-1	485	143	9.4	28	ABprappapa	263	84	0	0		0	0	0	0	0
258	1	53	133	-1	434	109	18.4	31	ABprppapap	313	0	0	0		0	0	0	0	0
259	1	297	187	-1	236	327	19.0	27	MSapaapp	20	0	0	0		0	0	0	0	0
260	1	348	301	-1	536	194	21.8	31	ABprapppap	295	268	0	0		0	0	0	0	0
261	1	40	300	-1	108	180	13.0	29	ABalaaappl	291	427	0	0		0	0	0	0	0
262	1	144	76	-1	118	157	15.2	29	ABalaaappr	246	464	0	0		0	0	0	0	0
263	1	231	333	-1	276	397	16.8	30	ABplpaappp	138	0	0	0		0	0	0	0	0
264	1	41	224	-1	507	209	25.2	28	ABprpppapap	307	-782	0	0		0	0	0	0	0
265	1	224	208	-1	308	148	6.9	28	ABarpapppa	185	0	0	0		0	0	0	0	0
266	1	73	287	-1	367	166	15.6	31	Dpap	299	709	0	0		0	0	0	0	0
267	1	100	45	-1	499	176	13.1	31	Cpppaa	303	-125	0	0		0	0	0	0	0
268	1	274	48	-1	188	142	8.7	28	ABpraapaap	51	0	0	0		0	0	0	0	0
269	1	255	293	-1	429	117	21.4	33	ABprppappa	324	-299	0	0		0	0	0	0	0
270	1	178	164	-1	539	150	12.2	29	ABprapapaa	274	-426	0	0		0	0	0	0	0
271	1	155	250	-1	143	274	19.6	28	ABalpaapapa	186	0	0	0		0	0	0	0	0
272	1	223	50	-1	441	378	24.5	34	ABplpppaaa	343	91	0	0		0	0	0	0	0
273	1	229	58	-1	237	144	10.5	32	ABpraapapp	270	-189	0	0		0	0	0	0	0
274	1	280	156	-1	569	278	23.3	30	Caappv	258	747	0	0		0	0	0	0	0
275	1	159	52	-1	211	362	14.1	29	ABalpppppa	281	151	0	0		0	0	0	0	0
276	1	342	334	-1	462	271	21.5	32	ABplpppppa	292	-840	0	0		0	0	0	0	0
277	1	156	15	-1	433	195	19.8	30	MSpapppp	61	0	0	0		0	0	0	0	0
278	1	309	4	-1	263	112	20.5	31	ABprpaaapa	242	510	0	0		0	0	0	0	0
279	1	272	63	-1	451	238	11.6	32	Eprap	319	537	0	0		0	0	0	0	0
280	1	302	268	-1	390	408	19.3	30	ABplppapap	307	-381	0	0		0	0	0	0	0
281	1	119	69	-1	432	238	15.2	33	Earpp	326	-129	0	0		0	0	0	0	0
282	1	240	228	-1	373	366	8.7	26	ABplapaapa	115	0	0	0		0	0	0	0	0
283	1	28	153	-1	554	314	24.5	30	ABplappppp	299	217	0	0		0	0	0	0	0
284	1	287	33	-1	481	184	24.6	33	ABprppppap	302	732	0	0		0	0	0	0	0
285	1	68	79	-1	232	234	24.3	32	ABarapapaa	76	0	0	0		0	0	0	0	0
286	1	262	255	-1	431	154	12.4	28	Dppap	232	-509	0	0		0	0	0	0	0
287	1	233	109	-1	218	254	6.3	27	ABarpaaapp	209	467	0	0		0	0	0	0	0
288	1	285	157	-1	512	166	24.1	27	ABprpppapaa	210	713	0	0		0	0	0	0	0
289	1	81	198	-1	213	141	12.6	30	ABpraapapa	295	808	0	0		0	0	0	0	0
290	1	304	172	-1	525	274	24.6	32	ABplpppppp	325	-383	0	0		0	0	0	0	0
291	1	85	11	-1	131	218	8.0	28	ABalapppaa	316	0	0	0		0	0	0	0	0
292	1	86	246	-1	255	240	5.7	36	ABarpaapa	360	-692	0	0		0	0	0	0	0
293	1	265	349	-1	178	135	14.8	28	ABpraaapaa	197	0	0	0		0	0	0	0	0
294	1	146	206	-1	351	381	22.7	29	ABplppaapa	253	16	0	0		0	0	0	0	0
295	1	352	351	-1	546	242	21.1	28	Cppppp	222	0	0	0		0	0	0	0	0
296	1	188	175	-1	310	403	18.6	31	ABplppaaaa	289	-271	0	0		0	0	0	0	0
297	1	276	283	-1	452	218	22.6	30	ABprpapppp	299	793	0	0		0	0	0	0	0
298	1	199	306	-1	468	143	24.1	33	ABprpppaaa	334	-244	0	0		0	0	0	0	0
299	1	133	108	-1	315	210	25.6	33	ABprpappaa	-75	0	0	0		0	0	0	0	0
300	1	102	85	-1	242	332	15.1	26	MSapappa	206	109	0	0		0	0	0	0	0
301	1	184	291	-1	502	339	16.7	30	Cappap	282	-928	0	0		0	0	0	0	0
302	1	4	122	-1	383	230	15.5	31	Earpa	-322	0	0	0		0	0	0	0	0
303	1	295	288	-1	295	103	19.7	35	ABprpaaapp	322	-43	0	0		0	0	0	0	0
304	1	122	305	-1	468	352	15.0	30	Cappaa	15	0	0	0		0	0	0	0	0
305	1	279	160	-1	245	182	21.7	26	MSppaapa	194	372	0	0		0	0	0	0	0
306	1	283	29	-1	296	129	14.5	28	ABprpaappa	269	-799	0	0		0	0	0	0	0
307	1	92	350	-1	388	374	24.7	31	ABplppaapp	317	-791	0	0		0	0	0	0	0
308	1	170	46	-1	433	391	22.2	31	ABplppappp	308	161	0	0		0	0	0	0	0
309	1	246	60	-1	330	349	15.0	32	Daaa	287	1429	0	0		0	0	0	0	0
310	1	227	200	-1	450	115	13.4	29	ABprappaaa	243	177	0	0		0	0	0	0	0
311	1	268	325	-1	323	317	6.1	30	ABplaaappp	273	415	0	0		0	0	0	0	0
312	1	257	40	-1	126	364	15.2	29	ABalpppaaa	274	427	0	0		0	0	0	0	0
313	1	198	312	-1	312	255	6.2	36	ABarpaapp	-19	0	0	0		0	0	0	0	0
314	1	19	320	-1	202	329	16.9	25	MSapapaa	222	-354	0	0		0	0	0	0	0
315	1	44	68	-1	267	131	12.7	30	ABpraaappp	297	139	0	0		0	0	0	0	0
316	1	138	1	-1	343	156	8.5	27	ABprapaaaa	234	0	0	0		0	0	0	0	0
317	1	32	328	-1	505	388	15.4	31	ABplapapaa	248	767	0	0		0	0	0	0	0
318	1	347	179	-1	493	240	12.7	32	Eprpa	325	289	0	0		0	0	0	0	0
319	1	313	155	-1	269	221	24.4	32	ABarapapap	322	125	0	0		0	0	0	0	0
320	1	145	209	-1	286	162	15.4	27	MSppppaa	214	-309	0	0		0	0	0	0	0
321	1	207	205	-1	307	102	11.5	29	ABpraappap	260	1754	0	0		0	0	0	0	0
322	1	234	34	-1	511	179	7.2	32	ABarppppa	328	673	0	0		0	0	0	0	0
323	1	23	331	-1	464	405	15.6	29	ABplappapa	283	-1339	0	0		0	0	0	0	0
324	1	195	213	-1	289	324	19.3	32	MSappaa	256	1579	0	0		0	0	0	0	0
325	1	66	337	-1	407	200	25.4	29	ABprpapppa	264	8	0	0		0	0	0	0	0
326	1	320	83	-1	522	256	17.0	33	Eprpp	333	413	0	0		0	0	0	0	0
327	1	194	41	-1	302	180	19.6	26	MSpppaaa	265	-387	0	0		0	0	0	0	0
328	1	210	81	-1	253	384	18.8	30	ABplpaaapp	269	-170	0	0		0	0	0	0	0
329	1	338	176	-1	396	271	11.5	32	Eplaa	304	541	0	0		0	0	0	0	0
330	1	219	245	-1	342	266	12.1	32	Ealap	300	1100	0	0		0	0	0	0	0
331	1	344	336	-1	487	368	21.5	34	ABplapppaa	293	71	0	0		0	0	0	0	0
332	1	332	214	-1	238	204	17.0	31	ABaraapppa	314	471	0	0		0	0	0	0	0
333	1	340	248	-1	519	332	19.3	29	Capppa	245	1064	0	0		0	0	0	0	0
334	1	299	233	-1	288	150	25.5	30	ABarappapa	82	0	0	0		0	0	0	0	0
335	1	141	77	-1	490	310	6.4	38	Caaaa	386	-262	0	0		0	0	0	0	0
336	1	260	150	-1	276	183	24.5	27	ABarappaap	-259	0	0	0		0	0	0	0	0
337	1	321	241	-1	194	173	13.8	27	MSppappa	315	0	0	0		0	0	0	0	0
338	1	236	159	286	236	231	20.1	31	ABarapaapp	218	769	0	0		0	0	0	0	0
339	1	163	310	-1	454	280	13.4	33	Eplap	308	-892	0	0		0	0	0	0	0
340	1	51	252	-1	534	312	8.5	30	Caaapa	301	-419	0	0		0	0	0	0	0
341	1	237	261	-1	319	179	16.6	28	MSpppaap	257	641	0	0		0	0	0	0	0
342	1	75	344	-1	271	321	24.3	29	ABplpapaaa	253	642	0	0		0	0	0	0	0
343	1	221	139	-1	367	331	13.1	31	Daap	295	-323	0	0		0	0	0	0	0
344	1	25	307	-1	336	181	5.6	30	ABarpapppp	116	0	0	0		0	0	0	0	0
345	0	267	-1	-1	308	194	13.9	23		213	1914	0	0		0	0	0	0	0
346	1	17	136	-1	418	102	12.7	27	ABprapaapp	265	0	0	0		0	0	0	0	0
347	1	117	204	-1	154	318	15.8	27	MSapaaap	244	961	0	0		0	0	0	0	0
348	1	343	14	-1	550	371	19.5	31	ABplapappa	314	-1347	0	0		0	0	0	0	0
349	1	359	140	-1	101	198	14.8	31	ABalaaapar	262	0	0	0		0	0	0	0	0
350	1	312	354	-1	236	161	25.5	34	ABarapppap	328	-618	0	0		0	0	0	0	0
351	1	126	295	-1	264	147	8.5	29	ABarpappap	250	742	0	0		0	0	0	0	0
352	0	42	-1	-1	129	170	17.4	25		274	0	0	0		0	0	0	0	0
353	1	293	210	-1	153	158	14.4	29	ABalaapppa	226	0	0	0		0	0	0	0	0
354	1	327	240	-1	170	181	17.7	28	MSppaaaa	19	0	0	0		0	0	0	0	0
355	0	357	-1	-1	345	88	14.6	23		162	0	0	0		0	0	0	0	0
356	1	70	265	-1	553	219	17.6	32	Cppppa	299	0	0	0		0	0	0	0	0
357	1	296	311	-1	532	171	18.6	28	ABprapppaa	212	0	0	0		0	0	0	0	0
358	1	13	355	-1	246	134	18.1	27	ABprpaapaa	65	0	0	0		0	0	0	0	0
359	1	1	106	-1	450	180	23.1	29	ABprppppaa	445	0	0	0		0	0	0	0	0
