# Supplementary material for: The AP-2 Transcription Factor APTF-2 Is Required for Neuroblast and Epidermal Morphogenesis in Caenorhabditis elegans Embryogenesis
Source: PLoS Genet. 2016 May 13;12(5):e1006048. doi: 10.1371/journal.pgen.1006048 (PMC4866721; doi:10.1371/journal.pgen.1006048)
Supplement: S2 Text — (ZIP) [file pgen.1006048.s030.zip › nuclei/t164-nuclei]

1	1	316	304	-1	346	157	8.5	28	ABprapaaaa	255	-79	0	0		0	0	0	0	0
2	1	68	303	-1	136	384	12.8	28	ABalpppaap	237	-722	0	0		0	0	0	0	0
3	1	20	331	-1	153	248	5.7	25	ABarpaaaaa	205	187	0	0		0	0	0	0	0
4	1	278	340	-1	261	111	20.6	30	ABprpaaapa	248	1162	0	0		0	0	0	0	0
5	1	124	282	-1	346	111	18.8	31	ABprppaaaa	288	1431	0	0		0	0	0	0	0
6	1	38	86	-1	134	307	6.2	27	ABplaapaaa	256	0	0	0		0	0	0	0	0
7	1	57	244	-1	570	181	16.9	31	ABprapappp	295	29	0	0		0	0	0	0	0
8	1	25	87	-1	570	182	11.5	33	ABarppppp	-179	0	0	0		0	0	0	0	0
9	1	100	162	-1	243	267	21.2	31	ABalpapppa	302	502	0	0		0	0	0	0	0
10	1	132	64	-1	178	281	17.4	28	ABalpaapapp	276	39	0	0		0	0	0	0	0
11	1	291	160	-1	132	218	7.7	27	ABalapppaa	270	300	0	0		0	0	0	0	0
12	1	79	155	-1	197	307	6.7	28	ABplaaaaap	306	0	0	0		0	0	0	0	0
13	1	228	152	-1	240	138	15.4	29	ABpraaappa	-140	0	0	0		0	0	0	0	0
14	1	348	15	-1	553	372	19.4	32	ABplapappa	-79	0	0	0		0	0	0	0	0
15	1	277	296	-1	434	190	19.5	30	MSpapppp	276	731	0	0		0	0	0	0	0
16	1	166	37	-1	154	209	11.2	28	MSpaaaaa	-55	0	0	0		0	0	0	0	0
17	1	99	89	-1	428	339	19.5	30	Capaap	230	-187	0	0		0	0	0	0	0
18	1	41	196	-1	177	272	9.7	31	MSaaaapa	136	0	0	0		0	0	0	0	0
19	1	168	287	-1	275	215	15.7	32	MSpaapap	136	0	0	0		0	0	0	0	0
20	1	174	283	-1	393	330	19.6	30	MSaapppp	245	186	0	0		0	0	0	0	0
21	1	66	258	-1	79	225	13.2	29	ABalaaapal	342	0	0	0		0	0	0	0	0
22	1	207	345	-1	358	134	9.4	29	ABprapaaap	266	-1081	0	0		0	0	0	0	0
23	1	188	132	-1	236	276	12.7	30	MSaaapap	157	0	0	0		0	0	0	0	0
24	1	44	347	-1	336	179	14.2	26	MSpppapp	219	-323	0	0		0	0	0	0	0
25	1	225	224	-1	166	352	14.5	28	ABalppppaa	268	11	0	0		0	0	0	0	0
26	1	150	107	-1	260	228	12.1	30	MSpaaapp	142	0	0	0		0	0	0	0	0
27	1	72	245	-1	342	230	17.1	30	MSpapaap	206	119	0	0		0	0	0	0	0
28	1	213	90	-1	103	237	7.2	27	ABalappapa	96	0	0	0		0	0	0	0	0
29	1	306	75	-1	299	127	14.4	28	ABprpaappa	618	0	0	0		0	0	0	0	0
30	1	6	228	-1	335	332	8.1	29	ABplapaaaa	276	694	0	0		0	0	0	0	0
31	1	94	3	-1	124	267	15.5	31	ABaraapaaa	131	0	0	0		0	0	0	0	0
32	1	45	31	-1	99	255	12.6	28	MSaaaaaa	222	1087	0	0		0	0	0	0	0
33	1	284	332	-1	476	183	25.4	33	ABprppppap	254	-826	0	0		0	0	0	0	0
34	1	322	337	-1	514	172	7.5	32	ABarppppa	316	87	0	0		0	0	0	0	0
35	1	223	34	-1	160	150	12.6	32	ABalaapppp	132	0	0	0		0	0	0	0	0
36	1	102	61	-1	192	276	22.8	33	ABalpappaa	327	456	0	0		0	0	0	0	0
37	1	212	94	-1	547	355	23.8	30	ABplappppa	268	414	0	0		0	0	0	0	0
38	1	241	271	-1	487	279	15.3	34	Eplpa	339	-286	0	0		0	0	0	0	0
39	0	-1	-1	-1	96	284	8.4	26		178	0	0	0		0	0	0	0	0
40	1	312	112	-1	130	371	16.4	28	ABalpppaaa	194	0	0	0		0	0	0	0	0
41	1	327	343	-1	303	180	20.0	23	MSpppaaa	229	1154	0	0		0	0	0	0	0
42	1	115	255	-1	141	221	17.9	29	ABaraaapaa	62	0	0	0		0	0	0	0	0
43	1	46	294	-1	178	234	17.9	31	ABaraaapap	-144	0	0	0		0	0	0	0	0
44	1	61	102	-1	430	141	7.7	32	ABarpppap	325	388	0	0		0	0	0	0	0
45	1	267	286	-1	497	175	12.7	31	Cpppaa	308	-147	0	0		0	0	0	0	0
46	1	308	260	-1	432	392	22.4	32	ABplppappp	283	32	0	0		0	0	0	0	0
47	1	34	213	-1	188	166	23.9	30	ABarapppaa	256	-257	0	0		0	0	0	0	0
48	1	268	58	-1	186	143	8.8	28	ABpraapaap	285	-251	0	0		0	0	0	0	0
49	1	242	6	-1	390	320	6.5	30	ABarppaapa	296	-45	0	0		0	0	0	0	0
50	1	272	76	-1	448	375	24.9	35	ABplpppaaa	309	14	0	0		0	0	0	0	0
51	1	175	163	-1	256	277	17.6	30	ABaraapapp	299	170	0	0		0	0	0	0	0
52	1	275	259	-1	212	363	14.1	30	ABalpppppa	83	0	0	0		0	0	0	0	0
53	1	88	186	-1	385	108	10.1	26	ABprapaapa	215	919	0	0		0	0	0	0	0
54	1	161	52	-1	423	250	5.5	39	Cpaaa	388	254	0	0		0	0	0	0	0
55	1	254	308	-1	324	133	16.6	26	MSpppapa	59	0	0	0		0	0	0	0	0
56	1	86	200	-1	438	352	7.4	30	ABarppaapp	-181	0	0	0		0	0	0	0	0
57	1	118	144	313	138	248	11.2	30	MSaaaaap	269	9	0	0		0	0	0	0	0
58	1	273	49	-1	229	145	10.5	32	ABpraapapp	321	-832	0	0		0	0	0	0	0
59	1	216	101	-1	346	193	22.3	31	ABarapapppp	284	-490	0	0		0	0	0	0	0
60	1	309	316	-1	327	344	15.1	32	Daaa	322	1507	0	0		0	0	0	0	0
61	1	136	47	-1	104	205	19.4	30	ABalaaaarr	248	414	0	0		0	0	0	0	0
62	1	160	77	-1	192	176	8.5	25	ABalappppp	246	340	0	0		0	0	0	0	0
63	1	279	276	-1	453	238	11.6	32	Eprap	303	922	0	0		0	0	0	0	0
64	1	194	274	-1	201	226	15.5	30	ABaraappap	307	52	0	0		0	0	0	0	0
65	1	159	174	-1	144	269	25.3	31	ABalpaaaap	310	-23	0	0		0	0	0	0	0
66	1	36	106	-1	239	374	22.9	32	ABalppappp	263	681	0	0		0	0	0	0	0
67	1	31	153	-1	271	397	21.9	31	ABplpaaaap	301	-205	0	0		0	0	0	0	0
68	1	315	56	-1	267	129	12.8	31	ABpraaappp	315	344	0	0		0	0	0	0	0
69	1	281	147	-1	431	234	15.3	34	Earpp	336	218	0	0		0	0	0	0	0
70	1	77	328	-1	547	236	7.5	31	Cpaapp	273	-562	0	0		0	0	0	0	0
71	0	153	-1	-1	94	182	16.7	24		228	-189	0	0		0	0	0	0	0
72	1	151	137	-1	183	200	24.5	29	ABaraaappp	293	-25	0	0		0	0	0	0	0
73	1	204	272	-1	122	291	9.4	29	ABalapapap	272	157	0	0		0	0	0	0	0
74	1	108	346	-1	220	340	6.3	24	ABplaaapaa	-151	0	0	0		0	0	0	0	0
75	1	143	71	-1	364	393	15.3	30	ABplaapppp	8	0	0	0		0	0	0	0	0
76	1	262	46	-1	119	159	15.3	29	ABalaaappr	264	-797	0	0		0	0	0	0	0
77	1	335	243	-1	486	304	6.0	39	Caaaa	391	384	0	0		0	0	0	0	0
78	1	140	5	-1	200	287	12.4	30	MSaaapaa	255	-165	0	0		0	0	0	0	0
79	1	285	18	-1	231	236	24.8	32	ABarapapaa	307	-935	0	0		0	0	0	0	0
80	1	145	51	-1	224	393	19.2	29	ABplpaaapa	284	30	0	0		0	0	0	0	0
81	1	328	38	-1	254	382	18.8	32	ABplpaaapp	259	-166	0	0		0	0	0	0	0
82	1	178	181	-1	330	179	10.3	28	MSpppppa	232	45	0	0		0	0	0	0	0
83	1	326	84	-1	516	252	17.3	33	Eprpp	309	5	0	0		0	0	0	0	0
84	1	53	227	-1	269	270	22.6	29	ABalpappppa	217	455	0	0		0	0	0	0	0
85	1	300	69	-1	241	335	15.0	27	MSapappa	251	427	0	0		0	0	0	0	0
86	1	78	168	-1	141	213	24.4	32	ABaraaappa	-79	0	0	0		0	0	0	0	0
87	1	82	20	-1	193	139	21.7	28	ABalaapapp	280	748	0	0		0	0	0	0	0
88	1	116	311	-1	108	314	11.4	28	ABalapaaaa	42	0	0	0		0	0	0	0	0
89	1	186	306	-1	194	116	17.7	28	ABpraaaaap	227	47	0	0		0	0	0	0	0
90	1	60	232	-1	277	331	15.6	27	MSapappp	273	-984	0	0		0	0	0	0	0
91	1	26	103	-1	569	153	14.5	29	ABprapappa	165	0	0	0		0	0	0	0	0
92	1	239	105	-1	77	239	16.7	28	ABalaaaarl	277	177	0	0		0	0	0	0	0
93	1	17	166	-1	172	377	21.4	29	ABalppaapp	288	243	0	0		0	0	0	0	0
94	1	93	62	-1	227	158	7.2	26	ABarpappaa	118	0	0	0		0	0	0	0	0
95	1	229	335	-1	141	194	8.5	29	ABalapppap	214	1521	0	0		0	0	0	0	0
96	1	85	264	-1	416	310	24.5	31	ABplpapppp	316	-771	0	0		0	0	0	0	0
97	1	89	320	-1	236	133	20.4	32	ABprpaaaaa	-67	0	0	0		0	0	0	0	0
98	1	54	165	-1	206	349	21.5	31	ABalppappa	420	0	0	0		0	0	0	0	0
99	1	191	293	-1	140	342	12.3	27	ABalapaapp	153	0	0	0		0	0	0	0	0
100	1	95	219	-1	269	368	14.1	28	ABplpaappa	287	220	0	0		0	0	0	0	0
101	1	91	140	-1	197	364	16.1	31	ABplpaapaa	190	0	0	0		0	0	0	0	0
102	1	179	268	-1	377	215	20.1	31	MSpapapp	304	119	0	0		0	0	0	0	0
103	1	2	240	-1	168	235	23.7	30	ABarapaaaa	251	315	0	0		0	0	0	0	0
104	1	80	12	363	492	316	24.4	31	ABplpppapa	214	255	0	0		0	0	0	0	0
105	1	193	229	-1	356	351	24.5	31	ABplpapapp	265	189	0	0		0	0	0	0	0
106	1	359	254	-1	447	181	23.0	29	ABprppppaa	289	-109	0	0		0	0	0	0	0
107	1	75	198	-1	585	327	15.7	34	Caapa	317	328	0	0		0	0	0	0	0
108	1	299	209	-1	311	211	25.5	36	ABprpappaa	311	-839	0	0		0	0	0	0	0
109	1	287	278	-1	218	254	6.3	26	ABarpaaapp	202	-495	0	0		0	0	0	0	0
110	1	53	156	-1	306	274	22.8	30	ABalpappppp	228	-567	0	0		0	0	0	0	0
111	1	47	100	-1	114	255	21.1	29	ABaraaaaaa	340	0	0	0		0	0	0	0	0
112	1	23	67	-1	179	349	6.8	32	ABplaapaap	280	330	0	0		0	0	0	0	0
113	1	22	180	-1	167	287	5.4	26	ABplaaaaaa	261	-552	0	0		0	0	0	0	0
114	1	233	117	-1	478	310	20.5	32	Capapp	309	530	0	0		0	0	0	0	0
115	1	237	242	-1	345	131	21.6	29	ABprpapaap	274	-532	0	0		0	0	0	0	0
116	1	12	238	-1	265	351	24.3	31	ABalpapapp	257	0	0	0		0	0	0	0	0
117	1	154	74	-1	157	203	14.5	28	ABaraappaa	278	476	0	0		0	0	0	0	0
118	1	183	257	-1	313	314	23.8	31	ABplpappaa	267	0	0	0		0	0	0	0	0
119	1	62	43	-1	166	388	17.1	28	ABalpppapa	197	0	0	0		0	0	0	0	0
120	1	219	220	-1	384	104	19.8	32	ABprppapaa	280	274	0	0		0	0	0	0	0
121	1	164	225	-1	278	307	5.8	28	ABplaaaapp	247	70	0	0		0	0	0	0	0
122	1	302	136	-1	383	230	15.6	31	Earpa	263	404	0	0		0	0	0	0	0
123	1	96	118	-1	218	366	9.7	30	ABplaapapp	147	0	0	0		0	0	0	0	0
124	1	148	42	-1	477	130	21.4	33	ABprppappp	268	-193	0	0		0	0	0	0	0
125	1	5	33	-1	291	355	22.0	30	ABplpapaap	248	211	0	0		0	0	0	0	0
126	1	214	284	-1	512	153	21.8	33	ABprpppaap	306	8	0	0		0	0	0	0	0
127	1	9	114	-1	160	254	14.7	24	ABaraaaapp	-65	0	0	0		0	0	0	0	0
128	1	19	133	-1	231	195	14.1	29	MSpaapaa	238	124	0	0		0	0	0	0	0
129	1	246	310	-1	498	127	17.5	30	ABprappapp	273	-464	0	0		0	0	0	0	0
130	1	55	99	-1	134	224	21.5	29	ABaraaaaap	293	595	0	0		0	0	0	0	0
131	1	127	301	-1	277	134	23.4	32	ABarappppp	303	-368	0	0		0	0	0	0	0
132	1	125	327	-1	186	286	25.6	32	ABalpapaap	66	0	0	0		0	0	0	0	0
133	1	258	250	-1	433	110	18.5	31	ABprppapap	265	942	0	0		0	0	0	0	0
134	1	185	119	-1	386	153	18.5	32	MSpapppa	319	658	0	0		0	0	0	0	0
135	1	33	108	-1	289	276	19.4	31	MSaapaaa	213	0	0	0		0	0	0	0	0
136	1	346	68	-1	419	105	13.0	27	ABprapaapp	-134	0	0	0		0	0	0	0	0
137	1	238	307	-1	427	158	16.3	30	Cppaaa	258	-693	0	0		0	0	0	0	0
138	1	35	129	-1	515	239	23.8	32	ABprpppppp	290	-317	0	0		0	0	0	0	0
139	1	343	96	-1	366	329	13.4	30	Daap	17	0	0	0		0	0	0	0	0
140	1	349	128	-1	103	197	14.6	29	ABalaaapar	257	38	0	0		0	0	0	0	0
141	1	109	205	-1	113	223	16.2	29	ABaraaaapa	267	1007	0	0		0	0	0	0	0
142	1	111	234	-1	384	147	13.4	28	Dppaa	192	-166	0	0		0	0	0	0	0
143	1	157	139	-1	403	288	15.5	32	Ealpp	323	426	0	0		0	0	0	0	0
144	1	205	55	-1	272	211	20.9	32	ABarapappa	318	133	0	0		0	0	0	0	0
145	1	11	9	-1	177	325	9.2	26	ABalapappp	356	0	0	0		0	0	0	0	0
146	1	52	97	-1	432	318	10.9	33	Dapp	249	0	0	0		0	0	0	0	0
147	1	234	169	-1	303	358	18.1	31	MSappap	281	0	0	0		0	0	0	0	0
148	1	103	60	-1	345	353	19.3	30	MSaapppa	251	-141	0	0		0	0	0	0	0
149	1	195	109	-1	304	269	16.5	32	MSaapaap	-157	0	0	0		0	0	0	0	0
150	1	336	148	-1	271	185	24.4	27	ABarappaap	52	0	0	0		0	0	0	0	0
151	1	230	172	-1	148	162	7.7	30	ABpraapaaa	98	0	0	0		0	0	0	0	0
152	1	243	206	-1	186	376	10.2	29	ABplaapapa	-64	0	0	0		0	0	0	0	0
153	1	283	143	-1	554	312	24.3	31	ABplappppp	275	-87	0	0		0	0	0	0	0
154	1	192	170	-1	387	162	6.0	31	ABarpppaa	-209	0	0	0		0	0	0	0	0
155	1	319	188	-1	271	222	25.1	32	ABarapapap	314	-1123	0	0		0	0	0	0	0
156	1	274	351	-1	571	276	23.5	29	Caappv	204	-191	0	0		0	0	0	0	0
157	1	288	145	-1	512	167	24.8	28	ABprpppapaa	267	957	0	0		0	0	0	0	0
158	1	220	251	-1	204	184	20.5	27	MSppaaap	251	279	0	0		0	0	0	0	0
159	1	338	317	-1	258	234	19.2	27	ABarapaappp	199	156	0	0		0	0	0	0	0
160	1	305	354	-1	244	187	21.5	26	MSppaapa	210	61	0	0		0	0	0	0	0
161	1	15	183	-1	322	216	20.4	31	MSpapaaa	159	0	0	0		0	0	0	0	0
162	1	162	79	-1	428	347	24.4	30	ABplppppaa	306	254	0	0		0	0	0	0	0
163	1	171	130	-1	220	123	17.6	30	ABpraaaapa	248	1365	0	0		0	0	0	0	0
164	1	270	203	-1	540	147	12.6	28	ABprapapaa	276	177	0	0		0	0	0	0	0
165	1	130	124	-1	139	289	22.1	30	ABalpaaaaa	309	-284	0	0		0	0	0	0	0
166	1	217	126	-1	235	192	6.4	28	ABarpapapa	81	0	0	0		0	0	0	0	0
167	1	119	66	-1	217	283	16.5	30	ABaraapapa	-153	0	0	0		0	0	0	0	0
168	1	169	159	-1	340	104	11.9	29	ABpraapppa	273	0	0	0		0	0	0	0	0
169	1	51	142	-1	129	262	6.6	27	ABalappapp	266	-469	0	0		0	0	0	0	0
170	1	13	277	-1	285	348	7.4	27	ABplaaappa	-74	0	0	0		0	0	0	0	0
171	0	142	-1	-1	346	296	23.9	28		229	-1019	0	0		0	0	0	0	0
172	1	290	115	-1	522	272	24.6	33	ABplpppppp	333	-813	0	0		0	0	0	0	0
173	1	190	2	-1	227	349	25.6	30	ABalppapap	260	119	0	0		0	0	0	0	0
174	1	221	295	-1	231	151	23.1	34	ABarappppa	335	374	0	0		0	0	0	0	0
175	1	296	216	-1	310	398	18.5	31	ABplppaaaa	303	673	0	0		0	0	0	0	0
176	1	329	35	-1	397	270	11.4	32	Eplaa	325	427	0	0		0	0	0	0	0
177	1	98	300	-1	227	400	15.4	29	ABplpaapap	22	0	0	0		0	0	0	0	0
178	1	224	113	-1	232	101	14.9	28	ABpraaaapp	229	-620	0	0		0	0	0	0	0
179	1	318	59	-1	494	238	12.6	33	Eprpa	304	-420	0	0		0	0	0	0	0
180	1	252	267	-1	452	324	24.0	31	ABplppppap	264	-176	0	0		0	0	0	0	0
181	1	3	121	-1	382	94	14.3	30	ABpraapppp	120	0	0	0		0	0	0	0	0
182	1	97	344	-1	535	210	14.7	30	Cpppap	304	-275	0	0		0	0	0	0	0
183	1	69	111	-1	309	341	11.6	30	MSapppa	309	465	0	0		0	0	0	0	0
184	1	163	305	-1	117	328	13.9	28	ABalapaapa	265	495	0	0		0	0	0	0	0
185	1	232	17	-1	131	169	19.6	32	ABalaapaap	560	0	0	0		0	0	0	0	0
186	1	222	323	-1	164	173	8.6	30	ABalappppa	123	0	0	0		0	0	0	0	0
187	1	259	212	-1	238	325	19.1	27	MSapaapp	257	712	0	0		0	0	0	0	0
188	1	206	194	-1	407	177	21.5	34	MSpappa	314	367	0	0		0	0	0	0	0
189	1	126	63	-1	296	101	17.5	32	ABprpaappp	95	0	0	0		0	0	0	0	0
190	1	64	233	-1	262	93	16.6	27	ABprpaapap	240	367	0	0		0	0	0	0	0
191	1	73	315	-1	563	226	24.4	31	ABprappppp	315	-172	0	0		0	0	0	0	0
192	1	18	177	-1	198	247	25.2	29	ABarapaaap	134	0	0	0		0	0	0	0	0
193	1	71	191	-1	225	236	9.5	27	MSpaaapa	-4	0	0	0		0	0	0	0	0
194	1	235	27	-1	344	399	19.8	30	ABplppapaa	259	319	0	0		0	0	0	0	0
195	1	87	50	-1	197	219	11.6	31	MSpaaaap	214	456	0	0		0	0	0	0	0
196	1	110	199	-1	525	387	18.2	31	ABplapapap	252	-107	0	0		0	0	0	0	0
197	1	7	80	-1	336	129	25.3	32	ABarappapp	320	53	0	0		0	0	0	0	0
198	1	289	123	-1	219	143	12.9	31	ABpraapapa	295	696	0	0		0	0	0	0	0
199	1	114	247	-1	145	325	9.9	28	ABalapappa	281	729	0	0		0	0	0	0	0
200	1	310	48	-1	448	112	14.0	28	ABprappaaa	253	178	0	0		0	0	0	0	0
201	1	208	197	-1	317	103	22.3	32	ABprpaaaap	290	648	0	0		0	0	0	0	0
202	1	133	288	-1	177	272	13.6	30	ABaraapaap	259	105	0	0		0	0	0	0	0
203	1	42	175	-1	186	263	6.4	26	ABarpaaapa	234	506	0	0		0	0	0	0	0
204	1	347	336	-1	157	318	15.9	27	MSapaaap	272	-57	0	0		0	0	0	0	0
205	1	321	28	-1	306	100	11.4	29	ABpraappap	198	0	0	0		0	0	0	0	0
206	1	294	21	-1	346	381	22.5	28	ABplppaapa	238	-679	0	0		0	0	0	0	0
207	1	137	120	-1	236	249	15.3	25	MSaaappa	197	139	0	0		0	0	0	0	0
208	1	265	265	-1	307	145	7.1	28	ABarpapppa	249	93	0	0		0	0	0	0	0
209	1	320	252	-1	284	161	15.6	27	MSppppaa	219	-618	0	0		0	0	0	0	0
210	1	353	210	-1	154	161	14.5	27	ABalaapppa	253	-397	0	0		0	0	0	0	0
211	1	253	326	-1	168	208	5.8	26	ABarpapaaa	222	-445	0	0		0	0	0	0	0
212	1	226	334	-1	288	287	12.1	32	Ealaa	283	94	0	0		0	0	0	0	0
213	1	324	270	-1	295	322	19.4	31	MSappaa	267	638	0	0		0	0	0	0	0
214	1	332	349	-1	238	206	17.4	30	ABaraapppa	178	0	0	0		0	0	0	0	0
215	1	50	208	-1	574	243	10.3	31	Cpapap	307	173	0	0		0	0	0	0	0
216	1	200	98	-1	473	395	19.5	31	ABplappapp	291	469	0	0		0	0	0	0	0
217	1	67	173	-1	94	225	10.1	37	ABalappaa	287	438	0	0		0	0	0	0	0
218	1	56	176	-1	374	159	22.7	28	ABprpapapa	202	650	0	0		0	0	0	0	0
219	1	21	222	-1	358	198	25.5	35	ABprpappap	350	392	0	0		0	0	0	0	0
220	1	129	230	-1	216	170	17.2	26	MSppapaa	-29	0	0	0		0	0	0	0	0
221	1	29	82	-1	516	341	22.4	30	ABplapppap	304	-761	0	0		0	0	0	0	0
222	1	176	221	-1	255	169	18.4	28	MSppapap	176	302	0	0		0	0	0	0	0
223	1	181	81	-1	447	349	18.3	31	Capapa	314	-144	0	0		0	0	0	0	0
224	1	264	235	-1	507	211	25.0	29	ABprpppapap	313	95	0	0		0	0	0	0	0
225	1	117	72	-1	330	393	12.7	29	ABplaapppa	299	-258	0	0		0	0	0	0	0
226	1	92	131	-1	313	224	12.7	29	Earaa	273	611	0	0		0	0	0	0	0
227	1	173	204	-1	279	93	12.9	24	ABpraappaa	-14	0	0	0		0	0	0	0	0
228	1	282	22	-1	372	363	8.6	26	ABplapaapa	220	-515	0	0		0	0	0	0	0
229	1	139	110	-1	205	327	24.3	32	ABalpapapa	342	0	0	0		0	0	0	0	0
230	1	165	4	-1	164	314	23.3	31	ABalpapaaa	-28	0	0	0		0	0	0	0	0
231	0	227	-1	-1	162	153	21.1	24		224	232	0	0		0	0	0	0	0
232	1	123	1	-1	598	229	19.7	33	Cpappv	322	617	0	0		0	0	0	0	0
233	1	334	211	-1	292	159	25.4	31	ABarappapa	311	-82	0	0		0	0	0	0	0
234	0	32	-1	-1	89	321	14.7	26		198	196	0	0		0	0	0	0	0
235	1	256	352	-1	153	341	22.0	31	ABalppapaa	285	-630	0	0		0	0	0	0	0
236	1	197	280	-1	510	240	6.4	32	Cpaapa	308	784	0	0		0	0	0	0	0
237	1	105	338	-1	603	218	14.8	30	Cpappd	301	-45	0	0		0	0	0	0	0
238	1	177	171	-1	272	368	10.8	27	ABalppppppp	259	113	0	0		0	0	0	0	0
239	1	58	16	-1	473	377	9.7	34	ABarppapa	337	-1620	0	0		0	0	0	0	0
240	1	354	239	-1	168	181	17.8	27	MSppaaaa	-289	0	0	0		0	0	0	0	0
241	1	337	25	-1	194	173	13.7	25	MSppappa	31	0	0	0		0	0	0	0	0
242	1	10	95	-1	388	180	9.5	27	MSpppppp	251	-248	0	0		0	0	0	0	0
243	1	245	93	-1	332	270	20.4	27	MSaapapa	58	0	0	0		0	0	0	0	0
244	1	30	26	-1	342	357	9.8	28	ABplapaaap	41	0	0	0		0	0	0	0	0
245	1	330	44	-1	347	265	12.0	31	Ealap	316	186	0	0		0	0	0	0	0
246	1	292	157	-1	258	235	5.8	35	ABarpaapa	683	0	0	0		0	0	0	0	0
247	1	236	263	-1	358	225	12.5	31	Earap	209	0	0	0		0	0	0	0	0
248	1	333	236	-1	517	334	19.4	30	Capppa	309	171	0	0		0	0	0	0	0
249	1	43	78	-1	408	393	10.9	28	ABplapaapp	-19	0	0	0		0	0	0	0	0
250	1	271	184	-1	146	277	19.9	28	ABalpaapapa	508	0	0	0		0	0	0	0	0
251	1	81	10	88	530	359	12.4	32	ABarppapp	271	-771	0	0		0	0	0	0	0
252	1	340	279	-1	533	311	8.7	30	Caaapa	270	861	0	0		0	0	0	0	0
253	1	39	24	-1	129	336	19.7	30	ABalpaappp	26	0	0	0		0	0	0	0	0
254	1	48	8	-1	542	296	15.6	33	Eplpp	330	-96	0	0		0	0	0	0	0
255	1	286	302	-1	438	153	12.4	28	Dppap	108	0	0	0		0	0	0	0	0
256	1	70	134	-1	219	321	12.7	27	MSapapap	193	18	0	0		0	0	0	0	0
257	1	218	322	-1	287	183	5.6	30	ABarpapapp	378	0	0	0		0	0	0	0	0
258	1	84	146	-1	181	397	13.7	29	ABalpppapp	261	-288	0	0		0	0	0	0	0
259	1	14	29	-1	300	199	22.5	28	ABarapapppa	258	141	0	0		0	0	0	0	0
260	1	257	179	-1	481	140	9.5	28	ABprappapa	284	-106	0	0		0	0	0	0	0
261	1	341	45	-1	319	178	16.9	29	MSpppaap	250	-1255	0	0		0	0	0	0	0
262	1	49	92	-1	348	292	16.2	30	Ealpa	245	395	0	0		0	0	0	0	0
263	1	28	158	-1	249	405	12.9	26	ABplaappaa	226	-1010	0	0		0	0	0	0	0
264	1	40	248	-1	398	227	10.7	32	Epraa	316	-602	0	0		0	0	0	0	0
265	1	356	339	-1	557	219	17.6	31	Cppppa	-9	0	0	0		0	0	0	0	0
266	1	250	7	-1	352	145	13.7	28	Dpaa	-147	0	0	0		0	0	0	0	0
267	1	184	281	-1	424	418	17.2	29	ABplappaap	-1	0	0	0		0	0	0	0	0
268	1	280	195	-1	391	408	19.4	30	ABplppapap	297	-253	0	0		0	0	0	0	0
269	1	128	249	-1	438	404	13.4	29	ABplappaaa	294	411	0	0		0	0	0	0	0
270	1	172	23	-1	221	283	9.1	29	MSaaaapp	290	249	0	0		0	0	0	0	0
271	0	345	-1	-1	307	194	13.8	23		-243	0	0	0		0	0	0	0	0
272	1	202	329	-1	379	130	23.5	31	ABprppaapa	268	-815	0	0		0	0	0	0	0
273	1	199	19	-1	295	394	13.0	29	ABplaappap	368	0	0	0		0	0	0	0	0
274	1	182	32	-1	287	151	19.1	27	MSppaapp	228	-862	0	0		0	0	0	0	0
275	1	76	182	-1	170	138	18.4	32	ABpraaaaaa	273	549	0	0		0	0	0	0	0
276	1	187	319	-1	254	181	10.6	26	MSppappp	79	0	0	0		0	0	0	0	0
277	1	247	231	-1	182	359	12.3	29	ABalppppap	294	990	0	0		0	0	0	0	0
278	0	352	-1	-1	128	170	17.4	24		200	-41	0	0		0	0	0	0	0
279	1	158	309	-1	312	156	12.0	26	MSppppap	145	0	0	0		0	0	0	0	0
280	1	244	353	-1	483	229	21.8	32	ABprpppppa	317	577	0	0		0	0	0	0	0
281	1	215	85	-1	232	293	23.4	31	ABalpappap	270	165	0	0		0	0	0	0	0
282	1	74	237	-1	563	333	20.4	31	ABplapappp	302	-496	0	0		0	0	0	0	0
283	1	297	314	-1	449	222	22.7	31	ABprpapppp	296	-209	0	0		0	0	0	0	0
284	1	180	167	-1	229	193	25.0	27	ABarappaaa	30	0	0	0		0	0	0	0	0
285	1	27	333	-1	108	348	16.5	29	ABalppaaap	-250	0	0	0		0	0	0	0	0
286	1	338	178	-1	217	226	21.2	27	ABarapaappa	207	-483	0	0		0	0	0	0	0
287	1	266	285	-1	368	170	15.6	30	Dpap	229	0	0	0		0	0	0	0	0
288	1	303	325	-1	296	100	19.8	33	ABprpaaapp	333	439	0	0		0	0	0	0	0
289	1	16	104	-1	118	298	15.1	27	MSapaaaa	202	1202	0	0		0	0	0	0	0
290	1	4	14	-1	187	229	20.9	30	ABarapaapa	170	0	0	0		0	0	0	0	0
291	1	301	297	-1	501	339	16.6	30	Cappap	262	0	0	0		0	0	0	0	0
292	1	138	125	-1	200	197	6.8	27	ABarpapaap	238	-270	0	0		0	0	0	0	0
293	1	269	40	-1	431	118	21.3	34	ABprppappa	349	8	0	0		0	0	0	0	0
294	1	203	127	-1	602	281	20.3	33	Caappd	338	1485	0	0		0	0	0	0	0
295	1	351	189	-1	263	145	8.4	29	ABarpappap	254	114	0	0		0	0	0	0	0
296	1	152	341	-1	389	392	21.5	33	ABplppappa	303	-535	0	0		0	0	0	0	0
297	1	59	201	-1	318	157	21.8	28	ABprpapaaa	275	992	0	0		0	0	0	0	0
298	1	141	73	-1	80	281	16.1	27	ABalaaaala	236	-766	0	0		0	0	0	0	0
299	1	65	11	-1	106	301	21.0	31	ABalpaappa	227	0	0	0		0	0	0	0	0
300	1	261	262	-1	115	176	13.0	29	ABalaaappl	273	-386	0	0		0	0	0	0	0
301	1	260	30	-1	536	197	22.2	30	ABprapppap	308	1390	0	0		0	0	0	0	0
302	1	240	185	-1	206	225	6.1	24	ABarpaaaap	192	198	0	0		0	0	0	0	0
303	1	248	261	-1	354	210	6.0	24	ABarppaaaa	192	0	0	0		0	0	0	0	0
304	1	106	190	-1	561	171	20.4	30	ABprappppa	305	-33	0	0		0	0	0	0	0
305	1	304	218	-1	469	352	14.5	30	Cappaa	276	431	0	0		0	0	0	0	0
306	1	298	356	-1	467	144	24.0	33	ABprpppaaa	286	655	0	0		0	0	0	0	0
307	1	344	292	-1	339	178	5.6	29	ABarpapppp	253	745	0	0		0	0	0	0	0
308	1	198	217	-1	480	124	14.4	29	ABprappaap	250	0	0	0		0	0	0	0	0
309	1	196	39	-1	528	144	16.6	29	ABprapapap	237	-869	0	0		0	0	0	0	0
310	1	339	141	-1	453	279	13.4	33	Eplap	330	-311	0	0		0	0	0	0	0
311	1	357	57	-1	533	171	18.9	28	ABprapppaa	539	0	0	0		0	0	0	0	0
312	1	313	164	-1	313	255	6.2	36	ABarpaapp	100	0	0	0		0	0	0	0	0
313	1	83	312	-1	512	206	19.4	29	Cppapp	228	26	0	0		0	0	0	0	0
314	1	90	223	-1	603	268	16.2	31	Cpapaa	302	-739	0	0		0	0	0	0	0
315	1	209	360	-1	125	262	17.8	31	ABalpaapaa	-56	0	0	0		0	0	0	0	0
316	1	155	150	-1	198	127	14.5	30	ABpraaapap	273	521	0	0		0	0	0	0	0
317	1	211	350	-1	238	350	12.5	29	ABalppppppa	220	103	0	0		0	0	0	0	0
318	1	231	151	-1	487	356	24.5	32	ABplpppaap	104	0	0	0		0	0	0	0	0
319	1	251	215	-1	361	250	20.6	28	MSpapapa	100	0	0	0		0	0	0	0	0
320	1	314	348	-1	204	328	17.2	27	MSapapaa	211	583	0	0		0	0	0	0	0
321	1	101	321	-1	447	187	11.2	33	Dppp	-133	0	0	0		0	0	0	0	0
322	1	170	214	-1	239	301	6.4	28	ABplaaaapa	249	211	0	0		0	0	0	0	0
323	1	210	202	-1	365	272	6.1	30	ABarppaaap	297	799	0	0		0	0	0	0	0
324	1	104	269	-1	427	134	24.3	33	ABprppaapp	324	-113	0	0		0	0	0	0	0
325	1	311	342	-1	320	315	6.2	29	ABplaaappp	268	397	0	0		0	0	0	0	0
326	1	8	298	-1	97	315	17.6	29	ABalaaaalp	280	-296	0	0		0	0	0	0	0
327	1	107	253	-1	243	351	7.9	28	ABplaaapap	237	-1092	0	0		0	0	0	0	0
328	1	317	299	-1	504	386	15.4	30	ABplapapaa	447	0	0	0		0	0	0	0	0
329	1	122	54	-1	318	351	24.1	31	ABplpapapa	309	1074	0	0		0	0	0	0	0
330	1	131	324	-1	408	168	26.1	25	ABprpapapp	207	-20	0	0		0	0	0	0	0
331	1	323	193	-1	467	405	15.4	29	ABplappapa	263	-232	0	0		0	0	0	0	0
332	1	63	161	-1	482	175	15.5	31	Cppapa	259	148	0	0		0	0	0	0	0
333	1	263	83	-1	274	400	16.8	30	ABplpaappp	264	117	0	0		0	0	0	0	0
334	1	276	187	-1	456	278	21.6	33	ABplpppppa	304	-546	0	0		0	0	0	0	0
335	1	156	122	-1	517	283	20.7	32	Capppp	326	784	0	0		0	0	0	0	0
336	1	331	266	-1	484	367	21.4	34	ABplapppaa	76	0	0	0		0	0	0	0	0
337	1	325	358	-1	402	196	24.5	30	ABprpapppa	320	0	0	0		0	0	0	0	0
338	1	146	41	-1	358	305	9.7	32	MSapppp	460	0	0	0		0	0	0	0	0
339	1	121	246	-1	197	315	19.6	25	MSapaapa	190	332	0	0		0	0	0	0	0
340	1	144	149	-1	398	356	15.7	29	Capaaa	278	665	0	0		0	0	0	0	0
341	1	113	36	-1	575	299	11.5	31	Caaapp	314	1069	0	0		0	0	0	0	0
342	1	167	275	-1	368	321	21.7	34	MSaappa	-193	0	0	0		0	0	0	0	0
343	1	249	207	-1	149	146	16.8	23	ABalaappap	198	893	0	0		0	0	0	0	0
344	1	342	70	-1	273	317	23.5	30	ABplpapaaa	245	647	0	0		0	0	0	0	0
345	1	24	318	-1	400	349	11.7	31	Dapa	293	-397	0	0		0	0	0	0	0
346	1	1	13	-1	357	285	20.3	31	MSaapapp	265	-861	0	0		0	0	0	0	0
347	0	201	-1	-1	481	289	24.4	27		167	0	0	0		0	0	0	0	0
348	1	37	65	-1	89	289	11.7	26	ABalapaaap	228	-466	0	0		0	0	0	0	0
349	1	293	135	-1	179	138	15.4	30	ABpraaapaa	-115	0	0	0		0	0	0	0	0
350	1	307	241	-1	392	373	24.8	31	ABplppaapp	287	1269	0	0		0	0	0	0	0
351	1	295	256	-1	550	245	21.4	30	Cppppp	180	0	0	0		0	0	0	0	0
352	1	147	192	-1	210	272	19.7	28	ABalpaaapp	147	0	0	0		0	0	0	0	0
353	1	120	273	-1	271	263	14.7	25	MSaaappp	248	446	0	0		0	0	0	0	0
354	1	350	362	-1	236	158	25.4	33	ABarapppap	82	0	0	0		0	0	0	0	0
355	1	358	359	-1	248	135	17.8	28	ABprpaapaa	84	0	0	0		0	0	0	0	0
356	1	255	138	-1	291	220	18.6	28	ABaraapppp	437	0	0	0		0	0	0	0	0
357	1	112	289	-1	470	178	18.4	28	Cppaap	139	0	0	0		0	0	0	0	0
358	1	149	330	-1	180	277	20.4	28	ABalpaaapa	182	0	0	0		0	0	0	0	0
359	1	189	361	-1	196	360	18.9	32	ABplpaaaaa	6	0	0	0		0	0	0	0	0
360	0	355	-1	-1	350	90	14.4	22		166	0	0	0		0	0	0	0	0
361	1	135	291	-1	384	329	24.9	27	ABplpapppa	272	488	0	0		0	0	0	0	0
