# Supplementary material for: The AP-2 Transcription Factor APTF-2 Is Required for Neuroblast and Epidermal Morphogenesis in Caenorhabditis elegans Embryogenesis
Source: PLoS Genet. 2016 May 13;12(5):e1006048. doi: 10.1371/journal.pgen.1006048 (PMC4866721; doi:10.1371/journal.pgen.1006048)
Supplement: S2 Text — (ZIP) [file pgen.1006048.s030.zip › nuclei/t165-nuclei]

1	1	232	229	-1	600	227	19.5	32	Cpappv	329	160	0	0		0	0	0	0	0
2	1	173	94	-1	226	350	25.3	30	ABalppapap	283	446	0	0		0	0	0	0	0
3	1	31	104	-1	126	262	15.5	35	ABaraapaaa	22	0	0	0		0	0	0	0	0
4	1	230	145	-1	158	314	23.4	32	ABalpapaaa	276	0	0	0		0	0	0	0	0
5	1	78	243	-1	201	292	12.3	30	MSaaapaa	-165	0	0	0		0	0	0	0	0
6	1	49	289	-1	388	319	6.6	30	ABarppaapa	276	142	0	0		0	0	0	0	0
7	1	266	318	-1	350	145	14.0	29	Dpaa	277	-1350	0	0		0	0	0	0	0
8	1	254	112	-1	538	293	15.5	34	Eplpp	336	-239	0	0		0	0	0	0	0
9	1	145	132	-1	176	323	9.3	26	ABalapappp	50	0	0	0		0	0	0	0	0
10	1	251	293	-1	512	365	10.6	27	ABarppappa	250	147	0	0		0	0	0	0	0
11	1	299	170	-1	108	299	20.8	31	ABalpaappa	229	0	0	0		0	0	0	0	0
12	1	104	299	-1	482	320	24.2	28	ABplpppapaa	227	283	0	0		0	0	0	0	0
13	1	346	267	-1	356	287	20.4	30	MSaapapp	262	74	0	0		0	0	0	0	0
14	1	290	144	-1	187	219	21.3	30	ABarapaapa	137	0	0	0		0	0	0	0	0
15	1	14	120	-1	549	373	19.1	31	ABplapappa	307	-1362	0	0		0	0	0	0	0
16	1	239	254	-1	465	376	9.8	33	ABarppapa	-13	0	0	0		0	0	0	0	0
17	1	185	189	-1	134	166	19.7	33	ABalaapaap	149	0	0	0		0	0	0	0	0
18	1	79	191	-1	229	233	24.7	32	ABarapapaa	-173	0	0	0		0	0	0	0	0
19	1	273	60	-1	292	394	13.5	29	ABplaappap	284	321	0	0		0	0	0	0	0
20	1	87	72	-1	193	135	21.5	29	ABalaapapp	276	157	0	0		0	0	0	0	0
21	1	206	188	-1	347	381	22.5	29	ABplppaapa	275	-345	0	0		0	0	0	0	0
22	1	228	319	-1	366	362	8.6	26	ABplapaapa	239	-514	0	0		0	0	0	0	0
23	1	270	297	-1	224	281	9.4	29	MSaaaapp	187	0	0	0		0	0	0	0	0
24	1	253	244	-1	126	334	19.7	31	ABalpaappp	-1	0	0	0		0	0	0	0	0
25	1	241	256	-1	194	176	13.7	24	MSppappa	239	65	0	0		0	0	0	0	0
26	1	244	140	-1	338	356	9.8	28	ABplapaaap	27	0	0	0		0	0	0	0	0
27	1	194	208	-1	343	400	19.5	31	ABplppapaa	12	0	0	0		0	0	0	0	0
28	1	205	216	-1	306	98	11.5	29	ABpraappap	267	186	0	0		0	0	0	0	0
29	1	259	295	-1	302	200	22.8	29	ABarapapppa	259	-445	0	0		0	0	0	0	0
30	1	301	116	-1	541	192	22.2	30	ABprapppap	292	143	0	0		0	0	0	0	0
31	1	32	95	-1	95	255	12.7	28	MSaaaaaa	237	-1075	0	0		0	0	0	0	0
32	1	274	77	-1	288	153	19.0	28	MSppaapp	265	54	0	0		0	0	0	0	0
33	1	125	261	-1	290	352	21.9	30	ABplpapaap	273	524	0	0		0	0	0	0	0
34	1	35	84	-1	158	154	12.5	33	ABalaapppp	331	1052	0	0		0	0	0	0	0
35	1	176	64	-1	396	272	11.5	32	Eplaa	315	-835	0	0		0	0	0	0	0
36	1	341	347	-1	575	300	11.5	32	Caaapp	327	642	0	0		0	0	0	0	0
37	1	16	34	-1	156	210	10.9	28	MSpaaaaa	3	0	0	0		0	0	0	0	0
38	1	81	359	-1	249	382	19.2	33	ABplpaaapp	240	94	0	0		0	0	0	0	0
39	1	309	7	-1	527	142	16.6	29	ABprapapap	267	71	0	0		0	0	0	0	0
40	1	293	240	-1	425	129	22.6	33	ABprppappa	302	891	0	0		0	0	0	0	0
41	1	338	271	-1	360	304	9.6	33	MSapppp	328	-21	0	0		0	0	0	0	0
42	1	124	12	-1	476	131	21.6	32	ABprppappp	304	130	0	0		0	0	0	0	0
43	1	119	82	-1	159	386	16.8	29	ABalpppapa	292	832	0	0		0	0	0	0	0
44	1	245	97	-1	346	267	12.4	30	Ealap	288	-437	0	0		0	0	0	0	0
45	1	261	186	-1	319	178	17.3	29	MSpppaap	254	314	0	0		0	0	0	0	0
46	1	76	78	-1	116	160	15.3	29	ABalaaappr	241	177	0	0		0	0	0	0	0
47	1	61	125	-1	103	203	19.5	29	ABalaaaarr	-187	0	0	0		0	0	0	0	0
48	1	200	248	-1	446	110	14.2	29	ABprappaaa	267	-135	0	0		0	0	0	0	0
49	1	58	361	-1	221	146	10.6	31	ABpraapapp	278	-1091	0	0		0	0	0	0	0
50	1	195	155	236	197	215	11.5	32	MSpaaaap	198	-792	0	0		0	0	0	0	0
51	1	80	26	-1	217	393	18.7	28	ABplpaaapa	259	124	0	0		0	0	0	0	0
52	1	54	316	-1	422	254	5.5	40	Cpaaa	404	855	0	0		0	0	0	0	0
53	0	39	-1	-1	102	287	8.2	25		250	242	0	0		0	0	0	0	0
54	1	329	152	-1	317	353	24.1	30	ABplpapapa	127	0	0	0		0	0	0	0	0
55	1	144	184	-1	271	212	21.2	34	ABarapappa	540	0	0	0		0	0	0	0	0
56	1	68	304	-1	260	127	12.7	32	ABpraaappp	327	579	0	0		0	0	0	0	0
57	1	311	335	-1	536	172	18.5	28	ABprapppaa	227	-85	0	0		0	0	0	0	0
58	1	48	147	-1	182	144	8.8	29	ABpraapaap	258	420	0	0		0	0	0	0	0
59	1	179	324	-1	492	238	12.7	32	Eprpa	286	-444	0	0		0	0	0	0	0
60	1	148	329	-1	347	354	19.4	30	MSaapppa	297	792	0	0		0	0	0	0	0
61	1	36	22	-1	190	276	22.6	33	ABalpappaa	84	0	0	0		0	0	0	0	0
62	1	94	210	-1	228	158	7.4	25	ABarpappaa	-200	0	0	0		0	0	0	0	0
63	1	189	246	-1	294	101	17.6	33	ABprpaappp	249	0	0	0		0	0	0	0	0
64	1	10	269	-1	177	277	17.2	28	ABalpaapapp	285	22	0	0		0	0	0	0	0
65	1	348	76	-1	87	286	11.6	26	ABalapaaap	225	487	0	0		0	0	0	0	0
66	1	167	89	200	221	285	16.5	31	ABaraapapa	152	0	0	0		0	0	0	0	0
67	1	112	114	-1	181	349	6.8	30	ABplaapaap	284	328	0	0		0	0	0	0	0
68	1	136	330	-1	419	103	12.6	27	ABprapaapp	90	0	0	0		0	0	0	0	0
69	1	85	130	-1	239	335	15.2	26	MSapappa	246	-520	0	0		0	0	0	0	0
70	1	344	315	-1	268	318	23.6	29	ABplpapaaa	206	22	0	0		0	0	0	0	0
71	1	75	103	-1	362	394	15.0	30	ABplaapppp	-255	0	0	0		0	0	0	0	0
72	1	225	35	-1	327	390	12.7	29	ABplaapppa	199	0	0	0		0	0	0	0	0
73	1	298	54	-1	80	277	16.1	27	ABalaaaala	181	0	0	0		0	0	0	0	0
74	1	117	279	-1	159	203	14.5	27	ABaraappaa	170	0	0	0		0	0	0	0	0
75	1	29	309	-1	298	125	14.6	28	ABprpaappa	287	-163	0	0		0	0	0	0	0
76	1	50	358	-1	449	369	25.4	34	ABplpppaaa	330	402	0	0		0	0	0	0	0
77	1	62	19	-1	194	175	8.3	26	ABalappppp	224	727	0	0		0	0	0	0	0
78	1	249	294	-1	406	394	11.2	28	ABplapaapp	280	157	0	0		0	0	0	0	0
79	1	162	185	-1	429	342	24.4	31	ABplppppaa	250	104	0	0		0	0	0	0	0
80	1	197	249	-1	334	125	25.1	34	ABarappapp	340	490	0	0		0	0	0	0	0
81	1	223	224	-1	448	353	18.4	31	Capapa	271	403	0	0		0	0	0	0	0
82	1	221	73	-1	517	337	22.2	30	ABplapppap	248	445	0	0		0	0	0	0	0
83	1	333	31	-1	270	398	17.1	31	ABplpaappp	149	0	0	0		0	0	0	0	0
84	1	83	287	-1	513	252	17.6	33	Eprpp	332	289	0	0		0	0	0	0	0
85	1	281	4	-1	228	289	23.0	32	ABalpappap	-148	0	0	0		0	0	0	0	0
86	1	6	24	-1	139	306	5.8	28	ABplaapaaa	346	0	0	0		0	0	0	0	0
87	1	8	66	-1	569	183	11.0	34	ABarppppp	226	0	0	0		0	0	0	0	0
88	1	251	255	-1	554	360	14.1	25	ABarppappp	461	0	0	0		0	0	0	0	0
89	1	17	59	-1	427	341	20.1	30	Capaap	269	174	0	0		0	0	0	0	0
90	1	28	187	-1	106	240	7.4	27	ABalappapa	-182	0	0	0		0	0	0	0	0
91	0	231	-1	-1	163	150	21.1	24		14	0	0	0		0	0	0	0	0
92	1	262	344	-1	352	288	16.3	31	Ealpa	310	20	0	0		0	0	0	0	0
93	1	243	338	-1	332	269	20.0	27	MSaapapa	220	65	0	0		0	0	0	0	0
94	1	37	92	-1	548	356	23.5	31	ABplappppa	105	0	0	0		0	0	0	0	0
95	1	242	196	-1	388	179	9.5	26	MSpppppp	267	160	0	0		0	0	0	0	0
96	1	139	354	-1	366	327	13.4	29	Daap	141	0	0	0		0	0	0	0	0
97	1	146	198	-1	435	317	11.2	33	Dapp	326	-379	0	0		0	0	0	0	0
98	1	216	247	-1	474	395	19.6	31	ABplappapp	301	397	0	0		0	0	0	0	0
99	1	130	69	-1	140	220	21.5	30	ABaraaaaap	270	120	0	0		0	0	0	0	0
100	1	111	16	-1	116	250	21.2	29	ABaraaaaaa	65	0	0	0		0	0	0	0	0
101	1	59	280	-1	346	189	22.4	30	ABarapapppp	290	91	0	0		0	0	0	0	0
102	1	44	17	-1	432	142	7.6	33	ABarpppap	322	989	0	0		0	0	0	0	0
103	1	91	226	-1	566	150	14.3	28	ABprapappa	251	-454	0	0		0	0	0	0	0
104	1	289	290	-1	118	294	15.1	26	MSapaaaa	196	-369	0	0		0	0	0	0	0
105	1	92	5	-1	79	237	16.6	28	ABalaaaarl	172	0	0	0		0	0	0	0	0
106	1	66	221	-1	238	367	22.6	31	ABalppappp	270	154	0	0		0	0	0	0	0
107	1	26	100	-1	258	230	11.9	31	MSpaaapp	202	388	0	0		0	0	0	0	0
108	1	135	57	-1	290	275	19.6	31	MSaapaaa	316	-1193	0	0		0	0	0	0	0
109	1	149	23	-1	305	273	16.5	31	MSaapaap	296	-845	0	0		0	0	0	0	0
110	1	229	79	-1	203	324	24.0	32	ABalpapapa	29	0	0	0		0	0	0	0	0
111	1	183	13	-1	307	340	11.8	32	MSapppa	317	182	0	0		0	0	0	0	0
112	1	40	363	-1	125	367	16.4	27	ABalpppaaa	104	0	0	0		0	0	0	0	0
113	1	178	142	-1	228	99	14.8	28	ABpraaaapp	247	328	0	0		0	0	0	0	0
114	1	127	85	-1	163	253	14.2	24	ABaraaaapp	223	0	0	0		0	0	0	0	0
115	1	172	336	-1	524	267	24.8	33	ABplpppppp	152	0	0	0		0	0	0	0	0
116	0	171	-1	-1	341	300	23.8	27		199	233	0	0		0	0	0	0	0
117	1	114	134	-1	479	313	20.5	31	Capapp	308	214	0	0		0	0	0	0	0
118	1	123	154	-1	214	372	9.7	30	ABplaapapp	138	0	0	0		0	0	0	0	0
119	1	134	206	-1	383	151	18.6	31	MSpapppa	167	0	0	0		0	0	0	0	0
120	1	207	219	-1	235	250	15.0	25	MSaaappa	145	0	0	0		0	0	0	0	0
121	1	181	194	-1	383	93	14.4	30	ABpraapppp	263	1053	0	0		0	0	0	0	0
122	1	335	273	-1	516	287	21.4	32	Capppp	295	1060	0	0		0	0	0	0	0
123	1	198	18	-1	218	147	13.3	30	ABpraapapa	306	2	0	0		0	0	0	0	0
124	1	165	61	-1	136	290	22.3	30	ABalpaaaaa	74	0	0	0		0	0	0	0	0
125	1	292	62	-1	206	195	7.0	27	ABarpapaap	223	670	0	0		0	0	0	0	0
126	1	166	160	-1	237	191	6.2	27	ABarpapapa	265	-890	0	0		0	0	0	0	0
127	1	294	45	-1	602	269	20.4	27	Caappd	197	595	0	0		0	0	0	0	0
128	1	140	167	-1	101	196	14.6	30	ABalaaapar	254	-287	0	0		0	0	0	0	0
129	1	138	55	-1	513	232	24.0	31	ABprpppppp	258	4	0	0		0	0	0	0	0
130	1	163	40	-1	218	124	17.6	30	ABpraaaapa	245	-178	0	0		0	0	0	0	0
131	1	226	136	-1	316	221	13.4	30	Earaa	306	146	0	0		0	0	0	0	0
132	1	23	135	-1	238	279	12.9	29	MSaaapap	289	95	0	0		0	0	0	0	0
133	1	128	153	-1	235	199	14.2	28	MSpaapaa	127	0	0	0		0	0	0	0	0
134	1	256	117	-1	218	322	12.4	26	MSapapap	206	-309	0	0		0	0	0	0	0
135	1	349	192	-1	179	137	15.2	29	ABpraaapaa	200	0	0	0		0	0	0	0	0
136	1	122	321	-1	386	229	16.1	32	Earpa	318	29	0	0		0	0	0	0	0
137	1	72	88	-1	179	196	24.6	29	ABaraaappp	-35	0	0	0		0	0	0	0	0
138	1	356	356	-1	296	221	18.4	27	ABaraapppp	240	125	0	0		0	0	0	0	0
139	1	143	317	-1	407	287	15.5	32	Ealpp	-388	0	0	0		0	0	0	0	0
140	1	101	80	-1	195	359	16.1	30	ABplpaapaa	-1	0	0	0		0	0	0	0	0
141	1	310	83	-1	453	276	13.6	33	Eplap	59	0	0	0		0	0	0	0	0
142	1	169	105	-1	132	264	6.9	26	ABalappapp	229	0	0	0		0	0	0	0	0
143	1	153	86	-1	557	311	24.2	32	ABplappppp	279	545	0	0		0	0	0	0	0
144	1	57	199	-1	119	246	12.2	25	MSaaaaapa	210	142	0	0		0	0	0	0	0
145	1	157	322	-1	519	169	24.4	30	ABprpppapaa	256	310	0	0		0	0	0	0	0
146	1	258	1	-1	172	394	13.3	30	ABalpppapp	292	-460	0	0		0	0	0	0	0
147	1	69	274	-1	432	228	15.3	33	Earpp	335	-197	0	0		0	0	0	0	0
148	1	150	205	-1	267	188	24.7	27	ABarappaap	273	226	0	0		0	0	0	0	0
149	1	340	251	-1	396	356	16.0	30	Capaaa	276	322	0	0		0	0	0	0	0
150	1	316	228	-1	200	126	14.6	28	ABpraaapap	229	158	0	0		0	0	0	0	0
151	1	318	197	-1	486	353	24.6	32	ABplpppaap	320	755	0	0		0	0	0	0	0
152	1	13	127	-1	241	138	15.6	29	ABpraaappa	286	388	0	0		0	0	0	0	0
153	1	67	284	-1	268	396	21.5	31	ABplpaaaap	314	434	0	0		0	0	0	0	0
154	0	234	-1	-1	88	315	14.6	25		-75	0	0	0		0	0	0	0	0
155	1	12	46	-1	198	307	6.7	28	ABplaaaaap	-47	0	0	0		0	0	0	0	0
156	1	110	272	-1	315	271	22.6	28	ABalpappppp	283	-663	0	0		0	0	0	0	0
157	1	246	195	-1	258	232	5.7	35	ABarpaapa	359	-869	0	0		0	0	0	0	0
158	1	263	29	-1	247	405	13.2	26	ABplaappaa	246	0	0	0		0	0	0	0	0
159	1	168	242	-1	341	103	11.8	28	ABpraapppa	-113	0	0	0		0	0	0	0	0
160	1	11	131	-1	134	224	7.8	28	ABalapppaa	62	0	0	0		0	0	0	0	0
161	1	332	217	-1	484	172	15.6	32	Cppapa	309	583	0	0		0	0	0	0	0
162	1	9	207	-1	241	262	20.7	30	ABalpapppa	276	-491	0	0		0	0	0	0	0
163	1	51	176	-1	261	274	17.5	31	ABaraapapp	191	0	0	0		0	0	0	0	0
164	1	312	237	-1	312	254	6.1	37	ABarpaapp	369	-66	0	0		0	0	0	0	0
165	1	98	264	-1	194	345	21.1	32	ABalppappa	293	314	0	0		0	0	0	0	0
166	1	93	166	-1	172	376	21.1	31	ABalppaapp	279	626	0	0		0	0	0	0	0
167	1	284	204	-1	227	193	25.1	29	ABarappaaa	260	-615	0	0		0	0	0	0	0
168	1	86	357	-1	140	213	24.4	32	ABaraaappa	319	153	0	0		0	0	0	0	0
169	1	147	2	-1	300	354	17.7	30	MSappap	-49	0	0	0		0	0	0	0	0
170	1	154	223	-1	388	161	6.1	31	ABarpppaa	294	465	0	0		0	0	0	0	0
171	1	238	340	-1	267	369	10.9	27	ABalppppppp	268	112	0	0		0	0	0	0	0
172	1	151	258	-1	152	161	7.3	31	ABpraapaaa	278	413	0	0		0	0	0	0	0
173	1	217	36	-1	98	219	9.8	35	ABalappaa	268	442	0	0		0	0	0	0	0
174	1	65	177	-1	148	271	24.8	30	ABalpaaaap	260	1173	0	0		0	0	0	0	0
175	1	203	341	-1	185	258	6.2	26	ABarpaaapa	204	-788	0	0		0	0	0	0	0
176	1	218	137	-1	375	159	22.6	27	ABprpapapa	274	-849	0	0		0	0	0	0	0
177	1	192	101	-1	195	247	25.1	28	ABarapaaap	264	177	0	0		0	0	0	0	0
178	1	286	53	-1	215	225	21.2	27	ABarapaappa	223	139	0	0		0	0	0	0	0
179	1	260	225	-1	480	138	9.4	28	ABprappapa	251	120	0	0		0	0	0	0	0
180	1	113	39	-1	171	285	5.3	27	ABplaaaaaa	128	0	0	0		0	0	0	0	0
181	1	82	212	-1	328	177	10.4	28	MSpppppa	14	0	0	0		0	0	0	0	0
182	1	275	230	-1	170	139	18.4	29	ABpraaaaaa	257	-699	0	0		0	0	0	0	0
183	1	161	96	-1	324	213	20.5	31	MSpapaaa	299	0	0	0		0	0	0	0	0
184	1	250	231	-1	146	277	19.6	27	ABalpaapapa	273	-1446	0	0		0	0	0	0	0
185	1	302	90	-1	211	221	6.1	25	ABarpaaaap	195	-121	0	0		0	0	0	0	0
186	1	53	139	-1	381	109	10.0	25	ABprapaapa	-41	0	0	0		0	0	0	0	0
187	1	334	50	-1	459	278	21.8	33	ABplpppppa	331	-108	0	0		0	0	0	0	0
188	1	155	65	-1	271	227	24.4	31	ABarapapap	305	125	0	0		0	0	0	0	0
189	1	295	122	-1	265	141	8.4	28	ABarpappap	277	673	0	0		0	0	0	0	0
190	1	304	68	-1	560	162	19.7	30	ABprappppa	258	1514	0	0		0	0	0	0	0
191	1	193	227	-1	228	238	9.3	28	MSpaaapa	210	0	0	0		0	0	0	0	0
192	1	352	282	-1	211	269	19.6	29	ABalpaaapp	234	143	0	0		0	0	0	0	0
193	1	331	281	-1	467	405	15.5	27	ABplappapa	53	0	0	0		0	0	0	0	0
194	1	188	285	-1	409	179	21.5	35	MSpappa	390	0	0	0		0	0	0	0	0
195	1	268	102	-1	390	407	19.4	30	ABplppapap	285	1289	0	0		0	0	0	0	0
196	1	18	71	-1	179	274	9.9	30	MSaaaapa	377	0	0	0		0	0	0	0	0
197	1	201	52	-1	318	100	22.0	32	ABprpaaaap	311	663	0	0		0	0	0	0	0
198	1	107	307	-1	587	330	15.5	33	Caapa	324	-654	0	0		0	0	0	0	0
199	1	196	32	-1	519	382	18.1	29	ABplapapap	196	0	0	0		0	0	0	0	0
200	1	56	158	-1	434	351	7.4	30	ABarppaapp	125	0	0	0		0	0	0	0	0
201	1	297	178	-1	317	154	22.2	28	ABprpapaaa	269	318	0	0		0	0	0	0	0
202	1	323	328	-1	359	277	6.2	30	ABarppaaap	284	178	0	0		0	0	0	0	0
203	1	164	253	-1	536	145	12.5	29	ABprapapaa	276	-177	0	0		0	0	0	0	0
204	1	227	20	-1	275	93	12.7	25	ABpraappaa	216	-943	0	0		0	0	0	0	0
205	1	141	14	-1	111	222	16.7	28	ABaraaaapa	240	375	0	0		0	0	0	0	0
206	1	152	151	-1	180	375	10.3	28	ABplaapapa	287	26	0	0		0	0	0	0	0
207	1	343	118	-1	144	144	16.2	24	ABalaappap	205	279	0	0		0	0	0	0	0
208	1	215	3	-1	572	243	10.4	33	Cpapap	153	0	0	0		0	0	0	0	0
209	1	108	257	-1	306	211	25.5	35	ABprpappaa	331	-183	0	0		0	0	0	0	0
210	1	210	119	-1	156	167	14.8	22	ABalaapppa	174	-273	0	0		0	0	0	0	0
211	1	233	355	-1	297	160	25.6	31	ABarappapa	225	-276	0	0		0	0	0	0	0
212	1	187	113	-1	238	327	19.0	28	MSapaapp	277	482	0	0		0	0	0	0	0
213	1	47	262	-1	188	164	24.3	31	ABarapppaa	295	427	0	0		0	0	0	0	0
214	1	322	193	-1	240	304	6.2	28	ABplaaaapa	253	-380	0	0		0	0	0	0	0
215	1	319	25	-1	359	250	20.8	27	MSpapapa	245	-1476	0	0		0	0	0	0	0
216	1	175	201	-1	309	397	18.4	30	ABplppaaaa	273	358	0	0		0	0	0	0	0
217	1	308	235	-1	480	121	14.4	29	ABprappaap	285	750	0	0		0	0	0	0	0
218	1	305	203	-1	463	349	14.5	30	Cappaa	294	-596	0	0		0	0	0	0	0
219	1	100	6	-1	265	367	14.2	28	ABplpaappa	278	-321	0	0		0	0	0	0	0
220	1	120	334	-1	385	102	19.4	31	ABprppapaa	287	1825	0	0		0	0	0	0	0
221	1	222	75	-1	261	172	18.3	26	MSppapap	259	606	0	0		0	0	0	0	0
222	1	219	183	-1	352	191	25.5	38	ABprpappap	385	1405	0	0		0	0	0	0	0
223	1	314	349	-1	601	269	15.7	31	Cpapaa	286	-391	0	0		0	0	0	0	0
224	1	25	149	-1	160	350	14.5	28	ABalppppaa	56	0	0	0		0	0	0	0	0
225	1	121	98	-1	280	307	5.8	27	ABplaaaapp	268	115	0	0		0	0	0	0	0
226	0	71	-1	-1	94	179	16.6	24		212	424	0	0		0	0	0	0	0
227	1	84	165	-1	267	270	22.6	29	ABalpappppa	213	-481	0	0		0	0	0	0	0
228	1	30	156	-1	332	327	8.1	28	ABplapaaaa	180	0	0	0		0	0	0	0	0
229	1	105	49	-1	358	352	25.1	31	ABplpapapp	302	-196	0	0		0	0	0	0	0
230	1	220	209	-1	218	172	16.9	26	MSppapaa	255	695	0	0		0	0	0	0	0
231	1	277	44	-1	180	355	12.3	29	ABalppppap	200	0	0	0		0	0	0	0	0
232	1	90	181	-1	276	329	15.5	29	MSapappp	256	671	0	0		0	0	0	0	0
233	1	190	51	-1	259	93	16.6	27	ABprpaapap	227	-1518	0	0		0	0	0	0	0
234	1	142	107	-1	385	144	13.4	28	Dppaa	259	182	0	0		0	0	0	0	0
235	1	224	162	-1	504	208	25.0	27	ABprpppapap	230	976	0	0		0	0	0	0	0
236	1	248	15	-1	520	332	19.2	30	Capppa	280	663	0	0		0	0	0	0	0
237	1	282	27	-1	563	332	20.0	32	ABplapappp	291	481	0	0		0	0	0	0	0
238	1	116	325	-1	264	354	24.6	33	ABalpapapp	-152	0	0	0		0	0	0	0	0
239	1	240	121	-1	167	180	17.8	27	MSppaaaa	25	0	0	0		0	0	0	0	0
240	1	103	38	-1	167	232	23.9	28	ABarapaaaa	-8	0	0	0		0	0	0	0	0
241	1	350	123	-1	393	370	25.1	30	ABplppaapp	296	321	0	0		0	0	0	0	0
242	1	115	171	-1	344	127	21.5	29	ABprpapaap	260	1017	0	0		0	0	0	0	0
243	1	77	333	-1	481	303	6.0	38	Caaaa	161	0	0	0		0	0	0	0	0
244	1	7	129	-1	571	183	17.1	31	ABprapappp	29	0	0	0		0	0	0	0	0
245	1	27	250	268	337	230	17.2	31	MSpapaap	216	-1456	0	0		0	0	0	0	0
246	1	339	263	-1	200	313	19.5	26	MSapaapa	208	338	0	0		0	0	0	0	0
247	1	199	157	-1	144	321	9.7	28	ABalapappa	247	1650	0	0		0	0	0	0	0
248	1	264	326	-1	399	231	11.2	32	Epraa	315	-1183	0	0		0	0	0	0	0
249	1	269	311	-1	434	404	13.7	28	ABplappaaa	-302	0	0	0		0	0	0	0	0
250	1	133	313	-1	435	109	18.6	32	ABprppapap	320	24	0	0		0	0	0	0	0
251	1	158	110	-1	205	181	20.0	27	MSppaaap	268	-1013	0	0		0	0	0	0	0
252	1	209	259	-1	285	160	15.6	28	MSppppaa	12	0	0	0		0	0	0	0	0
253	1	327	93	-1	243	350	8.3	28	ABplaaapap	276	1023	0	0		0	0	0	0	0
254	1	106	350	-1	448	183	23.4	29	ABprppppaa	255	297	0	0		0	0	0	0	0
255	1	42	168	-1	142	219	17.6	28	ABaraaapaa	284	-409	0	0		0	0	0	0	0
256	1	351	48	-1	548	241	21.4	30	Cppppp	223	439	0	0		0	0	0	0	0
257	1	118	33	-1	304	314	24.2	32	ABplpappaa	320	-121	0	0		0	0	0	0	0
258	1	21	312	-1	79	220	12.8	29	ABalaaapal	57	0	0	0		0	0	0	0	0
259	1	52	141	-1	207	362	14.4	31	ABalpppppa	110	0	0	0		0	0	0	0	0
260	1	46	42	-1	437	386	22.6	33	ABplppappp	306	1278	0	0		0	0	0	0	0
261	1	303	87	-1	356	212	5.9	24	ABarppaaaa	223	478	0	0		0	0	0	0	0
262	1	300	56	-1	114	178	12.6	29	ABalaaappl	2	0	0	0		0	0	0	0	0
263	1	247	239	-1	358	222	12.5	31	Earap	311	449	0	0		0	0	0	0	0
264	1	96	233	-1	417	306	24.5	31	ABplpapppp	299	29	0	0		0	0	0	0	0
265	1	208	146	-1	307	143	7.0	28	ABarpapppa	257	713	0	0		0	0	0	0	0
266	1	336	109	-1	488	366	21.4	32	ABplapppaa	263	704	0	0		0	0	0	0	0
267	1	180	343	-1	452	318	23.9	30	ABplppppap	244	832	0	0		0	0	0	0	0
268	1	102	278	-1	377	217	20.3	30	MSpapapp	133	0	0	0		0	0	0	0	0
269	1	324	277	-1	424	140	25.4	33	ABprppaapp	338	-422	0	0		0	0	0	0	0
270	1	213	232	-1	300	321	19.5	30	MSappaa	14	0	0	0		0	0	0	0	0
271	1	38	306	-1	485	276	15.4	33	Eplpa	320	952	0	0		0	0	0	0	0
272	1	73	245	-1	125	287	9.4	29	ABalapapap	256	-1107	0	0		0	0	0	0	0
273	1	353	67	-1	271	266	14.5	26	MSaaappp	245	1067	0	0		0	0	0	0	0
274	1	64	260	-1	203	225	15.5	30	ABaraappap	265	220	0	0		0	0	0	0	0
275	1	342	150	-1	367	319	22.0	36	MSaappa	302	374	0	0		0	0	0	0	0
276	1	63	30	-1	454	240	11.6	32	Eprap	319	-1113	0	0		0	0	0	0	0
277	1	170	115	-1	286	351	7.6	27	ABplaaappa	-33	0	0	0		0	0	0	0	0
278	1	109	215	-1	217	252	6.0	25	ABarpaaapp	144	0	0	0		0	0	0	0	0
279	1	252	352	-1	533	314	9.1	31	Caaapa	311	856	0	0		0	0	0	0	0
280	1	236	234	-1	510	245	6.4	31	Cpaapa	196	0	0	0		0	0	0	0	0
281	1	267	202	-1	428	415	17.5	30	ABplappaap	297	621	0	0		0	0	0	0	0
282	1	5	218	-1	344	108	18.6	30	ABprppaaaa	294	416	0	0		0	0	0	0	0
283	1	20	342	-1	391	330	19.8	30	MSaapppp	303	246	0	0		0	0	0	0	0
284	1	126	180	-1	516	152	21.6	33	ABprpppaap	304	-606	0	0		0	0	0	0	0
285	1	287	276	-1	373	166	15.3	31	Dpap	250	36	0	0		0	0	0	0	0
286	1	45	291	-1	495	174	12.5	33	Cpppaa	241	-1033	0	0		0	0	0	0	0
287	1	19	43	-1	278	215	15.6	31	MSpaapap	164	0	0	0		0	0	0	0	0
288	1	202	106	-1	178	275	13.6	31	ABaraapaap	294	-215	0	0		0	0	0	0	0
289	1	357	211	-1	469	177	18.7	30	Cppaap	298	908	0	0		0	0	0	0	0
290	0	347	-1	-1	487	289	24.4	24		304	0	0	0		0	0	0	0	0
291	1	361	351	-1	387	332	25.3	26	ABplpapppa	185	673	0	0		0	0	0	0	0
292	1	307	11	-1	339	180	5.7	28	ABarpapppp	247	0	0	0		0	0	0	0	0
293	1	99	70	-1	138	343	11.9	27	ABalapaapp	234	-629	0	0		0	0	0	0	0
294	1	43	108	-1	178	234	18.1	31	ABaraaapap	152	0	0	0		0	0	0	0	0
295	1	174	366	-1	229	153	22.5	33	ABarappppa	-68	0	0	0		0	0	0	0	0
296	1	15	172	-1	433	186	19.4	31	MSpapppp	267	404	0	0		0	0	0	0	0
297	1	291	164	-1	502	337	16.2	30	Cappap	247	-606	0	0		0	0	0	0	0
298	1	326	28	-1	98	311	17.5	29	ABalaaaalp	267	253	0	0		0	0	0	0	0
299	1	328	339	-1	502	384	15.4	30	ABplapapaa	116	0	0	0		0	0	0	0	0
300	1	177	124	-1	224	399	15.3	29	ABplpaapap	263	312	0	0		0	0	0	0	0
301	1	131	74	-1	276	136	23.4	32	ABarappppp	262	0	0	0		0	0	0	0	0
302	1	255	58	-1	441	150	12.7	28	Dppap	220	-208	0	0		0	0	0	0	0
303	1	2	148	-1	130	376	12.9	27	ABalpppaap	247	261	0	0		0	0	0	0	0
304	1	1	298	-1	349	158	8.3	28	ABprapaaaa	248	0	0	0		0	0	0	0	0
305	1	184	111	-1	116	324	14.0	28	ABalapaapa	267	208	0	0		0	0	0	0	0
306	1	89	161	-1	191	114	17.8	26	ABpraaaaap	45	0	0	0		0	0	0	0	0
307	1	137	266	-1	429	156	16.0	29	Cppaaa	290	1061	0	0		0	0	0	0	0
308	1	55	305	-1	322	132	16.6	26	MSpppapa	220	-514	0	0		0	0	0	0	0
309	1	279	241	-1	311	152	12.0	27	MSppppap	234	340	0	0		0	0	0	0	0
310	1	129	99	-1	500	126	17.6	31	ABprappapp	270	167	0	0		0	0	0	0	0
311	1	88	21	-1	113	310	11.4	28	ABalapaaaa	243	45	0	0		0	0	0	0	0
312	1	313	159	-1	514	205	19.4	29	Cppapp	255	360	0	0		0	0	0	0	0
313	1	57	133	-1	165	244	10.0	25	MSaaaaapp	196	-189	0	0		0	0	0	0	0
314	1	283	220	-1	449	220	22.8	31	ABprpapppp	257	1071	0	0		0	0	0	0	0
315	1	191	327	-1	566	223	24.3	31	ABprappppp	307	286	0	0		0	0	0	0	0
316	1	60	222	-1	330	346	15.2	31	Daaa	85	0	0	0		0	0	0	0	0
317	1	159	314	-1	264	234	19.1	26	ABarapaappp	178	788	0	0		0	0	0	0	0
318	1	345	348	-1	400	348	12.0	30	Dapa	262	0	0	0		0	0	0	0	0
319	1	276	310	-1	253	180	10.6	27	MSppappp	422	0	0	0		0	0	0	0	0
320	1	97	265	-1	236	136	20.4	31	ABprpaaaaa	317	48	0	0		0	0	0	0	0
321	1	321	353	-1	445	186	11.2	33	Dppp	330	-263	0	0		0	0	0	0	0
322	1	257	163	-1	290	184	5.5	29	ABarpapapp	296	-820	0	0		0	0	0	0	0
323	1	186	182	-1	161	176	8.7	29	ABalappppa	265	1282	0	0		0	0	0	0	0
324	1	330	360	-1	407	170	26.1	28	ABprpapapp	242	598	0	0		0	0	0	0	0
325	1	288	303	-1	287	100	20.3	35	ABprpaaapp	310	-31	0	0		0	0	0	0	0
326	1	211	288	-1	169	203	5.7	28	ABarpapaaa	-139	0	0	0		0	0	0	0	0
327	1	132	213	-1	187	286	25.6	33	ABalpapaap	322	76	0	0		0	0	0	0	0
328	1	70	302	-1	544	240	7.4	30	Cpaapp	301	132	0	0		0	0	0	0	0
329	1	272	190	-1	380	127	23.5	31	ABprppaapa	237	-268	0	0		0	0	0	0	0
330	1	358	300	-1	181	276	20.2	29	ABalpaaapa	184	0	0	0		0	0	0	0	0
331	1	3	143	-1	155	247	5.7	25	ABarpaaaaa	253	1089	0	0		0	0	0	0	0
332	1	33	173	-1	479	184	25.0	28	ABprppppap	128	0	0	0		0	0	0	0	0
333	1	285	63	-1	100	345	16.3	28	ABalppaaap	41	0	0	0		0	0	0	0	0
334	1	212	252	-1	291	282	12.1	32	Ealaa	318	-2	0	0		0	0	0	0	0
335	1	95	286	-1	141	198	8.1	28	ABalapppap	219	1522	0	0		0	0	0	0	0
336	1	204	301	-1	156	314	15.8	27	MSapaaap	248	0	0	0		0	0	0	0	0
337	1	34	174	-1	513	172	7.5	33	ABarppppa	321	1053	0	0		0	0	0	0	0
338	1	237	283	-1	605	218	14.4	30	Cpappd	281	210	0	0		0	0	0	0	0
339	1	265	238	-1	561	221	17.5	31	Cppppa	12	0	0	0		0	0	0	0	0
340	1	4	8	-1	259	111	20.6	31	ABprpaaapa	257	-725	0	0		0	0	0	0	0
341	1	296	138	-1	389	393	22.2	33	ABplppappa	335	184	0	0		0	0	0	0	0
342	1	325	175	-1	320	316	6.2	30	ABplaaappp	271	-258	0	0		0	0	0	0	0
343	1	41	9	-1	301	182	20.0	22	MSpppaaa	234	0	0	0		0	0	0	0	0
344	1	182	270	-1	533	209	14.5	30	Cpppap	298	429	0	0		0	0	0	0	0
345	1	22	91	-1	361	136	9.4	29	ABprapaaap	246	-394	0	0		0	0	0	0	0
346	1	74	47	-1	220	340	6.7	24	ABplaaapaa	188	168	0	0		0	0	0	0	0
347	1	24	214	-1	337	178	14.5	26	MSpppapp	240	-42	0	0		0	0	0	0	0
348	1	320	337	-1	201	323	17.1	27	MSapapaa	209	1517	0	0		0	0	0	0	0
349	1	214	308	-1	241	211	17.6	30	ABaraapppa	272	-810	0	0		0	0	0	0	0
350	1	317	179	-1	235	349	12.5	28	ABalppppppa	212	405	0	0		0	0	0	0	0
351	1	156	346	-1	573	272	23.8	30	Caappv	299	64	0	0		0	0	0	0	0
352	1	235	169	-1	145	342	22.1	30	ABalppapaa	293	1497	0	0		0	0	0	0	0
353	1	280	345	-1	483	228	21.9	32	ABprpppppa	-60	0	0	0		0	0	0	0	0
354	1	160	292	-1	247	187	21.2	25	MSppaapa	69	0	0	0		0	0	0	0	0
355	0	271	-1	-1	308	190	13.9	22		211	0	0	0		0	0	0	0	0
356	1	306	362	-1	467	144	24.2	34	ABprpppaaa	61	0	0	0		0	0	0	0	0
357	0	278	-1	-1	132	170	17.5	23		-4	0	0	0		0	0	0	0	0
358	1	337	331	-1	400	206	24.6	25	ABprpapppa	336	0	0	0		0	0	0	0	0
359	1	355	364	-1	249	135	18.2	30	ABprpaapaa	80	0	0	0		0	0	0	0	0
360	1	315	296	-1	124	256	17.9	31	ABalpaapaa	48	0	0	0		0	0	0	0	0
361	1	359	365	-1	192	359	19.0	30	ABplpaaaaa	6	0	0	0		0	0	0	0	0
362	1	354	332	-1	233	159	25.599998	33	ABarapppap	82	0	0	0		0	0	0	0	0
363	1	104	275	-1	508	300	24.0	24	ABplpppapap	0	0	0	0		0	0	0	0	0
