# Supplementary material for: The AP-2 Transcription Factor APTF-2 Is Required for Neuroblast and Epidermal Morphogenesis in Caenorhabditis elegans Embryogenesis
Source: PLoS Genet. 2016 May 13;12(5):e1006048. doi: 10.1371/journal.pgen.1006048 (PMC4866721; doi:10.1371/journal.pgen.1006048)
Supplement: S2 Text — (ZIP) [file pgen.1006048.s030.zip › nuclei/t166-nuclei]

1	1	146	126	-1	169	392	13.1	29	ABalpppapp	264	-418	0	0		0	0	0	0	0
2	1	169	343	-1	297	352	17.6	29	MSappap	270	-58	0	0		0	0	0	0	0
3	1	208	228	-1	577	249	10.4	32	Cpapap	7	0	0	0		0	0	0	0	0
4	1	85	127	285	233	290	23.4	32	ABalpappap	209	166	0	0		0	0	0	0	0
5	1	105	66	-1	79	239	16.6	28	ABalaaaarl	230	0	0	0		0	0	0	0	0
6	1	219	114	-1	270	366	14.1	29	ABplpaappa	29	0	0	0		0	0	0	0	0
7	1	39	271	-1	532	143	16.4	28	ABprapapap	269	-210	0	0		0	0	0	0	0
8	1	340	163	-1	259	110	20.7	30	ABprpaaapa	251	224	0	0		0	0	0	0	0
9	1	343	97	-1	308	173	20.0	26	MSpppaaa	264	155	0	0		0	0	0	0	0
10	0	357	-1	-1	131	173	17.5	24		191	296	0	0		0	0	0	0	0
11	1	292	309	-1	338	178	6.1	28	ABarpapppp	275	1196	0	0		0	0	0	0	0
12	1	42	361	-1	476	134	21.5	30	ABprppappp	302	136	0	0		0	0	0	0	0
13	1	111	208	-1	310	339	11.6	32	MSapppa	73	0	0	0		0	0	0	0	0
14	1	205	79	-1	110	226	16.6	29	ABaraaaapa	-260	0	0	0		0	0	0	0	0
15	1	236	342	-1	520	334	18.7	29	Capppa	277	-238	0	0		0	0	0	0	0
16	1	100	137	-1	116	256	21.3	30	ABaraaaaaa	-125	0	0	0		0	0	0	0	0
17	1	102	295	-1	432	144	7.5	32	ABarpppap	321	234	0	0		0	0	0	0	0
18	1	123	224	-1	224	152	13.4	31	ABpraapapa	199	0	0	0		0	0	0	0	0
19	1	77	144	-1	192	176	8.8	26	ABalappppp	258	-1114	0	0		0	0	0	0	0
20	1	204	356	-1	278	96	12.6	27	ABpraappaa	-69	0	0	0		0	0	0	0	0
21	1	311	320	-1	119	313	11.5	28	ABalapaaaa	-11	0	0	0		0	0	0	0	0
22	1	61	38	-1	197	277	22.6	33	ABalpappaa	283	472	0	0		0	0	0	0	0
23	1	109	103	-1	306	270	16.5	31	MSaapaap	-179	0	0	0		0	0	0	0	0
24	1	86	18	-1	139	304	5.8	29	ABplaapaaa	273	0	0	0		0	0	0	0	0
25	1	215	287	-1	357	245	19.9	27	MSpapapa	247	343	0	0		0	0	0	0	0
26	1	51	115	-1	222	392	18.4	28	ABplpaaapa	135	0	0	0		0	0	0	0	0
27	1	237	182	-1	562	334	20.4	32	ABplapappp	321	196	0	0		0	0	0	0	0
28	1	298	29	-1	98	313	17.4	28	ABalaaaalp	261	880	0	0		0	0	0	0	0
29	1	158	179	-1	250	405	13.3	26	ABplaappaa	248	255	0	0		0	0	0	0	0
30	1	276	227	-1	457	238	11.9	32	Eprap	324	187	0	0		0	0	0	0	0
31	1	83	3	-1	271	397	17.1	32	ABplpaappp	293	-32	0	0		0	0	0	0	0
32	1	199	85	-1	516	389	18.4	30	ABplapapap	303	144	0	0		0	0	0	0	0
33	1	257	50	-1	295	307	24.4	33	ABplpappaa	293	713	0	0		0	0	0	0	0
34	1	37	358	-1	153	212	11.0	29	MSpaaaaa	-85	0	0	0		0	0	0	0	0
35	1	72	166	-1	328	390	12.8	29	ABplaapppa	293	529	0	0		0	0	0	0	0
36	1	173	321	-1	95	222	9.7	35	ABalappaa	119	0	0	0		0	0	0	0	0
37	0	154	-1	-1	86	317	14.4	26		-77	0	0	0		0	0	0	0	0
38	1	240	222	-1	167	231	23.6	27	ABarapaaaa	30	0	0	0		0	0	0	0	0
39	1	180	169	-1	173	285	5.3	27	ABplaaaaaa	266	-587	0	0		0	0	0	0	0
40	1	130	267	-1	215	127	17.5	29	ABpraaaapa	126	0	0	0		0	0	0	0	0
41	0	-1	-1	-1	92	184	16.9	24		201	-619	0	0		0	0	0	0	0
42	1	260	278	-1	436	385	22.7	33	ABplppappp	322	1275	0	0		0	0	0	0	0
43	1	287	74	-1	278	215	15.7	32	MSpaapap	239	0	0	0		0	0	0	0	0
44	1	231	348	-1	178	353	12.2	29	ABalppppap	298	93	0	0		0	0	0	0	0
45	1	127	178	-1	600	281	20.2	32	Caappd	323	707	0	0		0	0	0	0	0
46	1	155	230	-1	202	307	6.7	28	ABplaaaaap	280	-52	0	0		0	0	0	0	0
47	1	346	159	-1	221	341	6.7	23	ABplaaapaa	203	1111	0	0		0	0	0	0	0
48	1	256	288	-1	552	243	21.0	31	Cppppp	310	95	0	0		0	0	0	0	0
49	1	229	104	-1	356	348	25.2	31	ABplpapapp	235	147	0	0		0	0	0	0	0
50	1	187	235	-1	460	281	21.7	33	ABplpppppa	299	-821	0	0		0	0	0	0	0
51	1	233	284	-1	257	94	16.7	27	ABprpaapap	267	-576	0	0		0	0	0	0	0
52	1	197	121	-1	318	106	22.1	31	ABprpaaaap	270	344	0	0		0	0	0	0	0
53	1	178	311	-1	222	227	21.4	26	ABarapaappa	265	767	0	0		0	0	0	0	0
54	1	73	143	-1	80	280	16.1	27	ABalaaaala	186	0	0	0		0	0	0	0	0
55	1	129	215	-1	515	228	24.4	32	ABprpppppp	304	7	0	0		0	0	0	0	0
56	1	262	39	-1	116	178	13.0	29	ABalaaappl	290	84	0	0		0	0	0	0	0
57	1	108	56	-1	292	274	19.6	31	MSaapaaa	310	1694	0	0		0	0	0	0	0
58	1	302	5	-1	446	147	12.5	27	Dppap	244	-317	0	0		0	0	0	0	0
59	1	89	234	-1	424	344	20.0	30	Capaap	277	176	0	0		0	0	0	0	0
60	1	19	161	-1	294	397	13.6	29	ABplaappap	356	0	0	0		0	0	0	0	0
61	1	124	246	-1	146	295	21.8	29	ABalpaaaaa	276	-105	0	0		0	0	0	0	0
62	1	125	60	-1	201	195	7.1	27	ABarpapaap	42	0	0	0		0	0	0	0	0
63	1	333	363	-1	104	346	16.3	28	ABalppaaap	3	0	0	0		0	0	0	0	0
64	1	35	94	-1	398	272	12.0	32	Eplaa	301	67	0	0		0	0	0	0	0
65	1	188	128	-1	271	226	24.4	31	ABarapapap	251	-859	0	0		0	0	0	0	0
66	1	87	180	-1	571	185	10.7	33	ABarppppp	213	0	0	0		0	0	0	0	0
67	1	273	212	-1	273	264	14.6	26	MSaaappp	237	0	0	0		0	0	0	0	0
68	1	190	189	-1	567	168	19.5	29	ABprappppa	279	138	0	0		0	0	0	0	0
69	1	99	72	-1	137	223	21.6	31	ABaraaaaap	298	144	0	0		0	0	0	0	0
70	1	293	25	-1	134	347	11.9	27	ABalapaapp	53	0	0	0		0	0	0	0	0
71	1	196	233	-1	179	276	10.1	30	MSaaaapa	55	0	0	0		0	0	0	0	0
72	1	20	27	-1	192	140	21.2	30	ABalaapapp	129	0	0	0		0	0	0	0	0
73	1	82	257	-1	513	339	22.2	29	ABplapppap	241	-498	0	0		0	0	0	0	0
74	1	301	188	-1	280	136	23.3	32	ABarappppp	322	20	0	0		0	0	0	0	0
75	1	221	281	-1	257	172	18.5	26	MSppapap	217	37	0	0		0	0	0	0	0
76	1	65	33	-1	90	292	11.6	25	ABalapaaap	200	0	0	0		0	0	0	0	0
77	1	32	83	-1	288	152	19.2	27	MSppaapp	273	-569	0	0		0	0	0	0	0
78	1	46	76	-1	116	159	15.2	28	ABalaaappr	39	0	0	0		0	0	0	0	0
79	1	110	154	-1	208	327	23.9	32	ABalpapapa	-24	0	0	0		0	0	0	0	0
80	1	140	36	-1	200	360	17.3	33	ABplpaapaa	348	157	0	0		0	0	0	0	0
81	0	53	-1	-1	108	286	8.2	25		-12	0	0	0		0	0	0	0	0
82	1	43	54	-1	164	389	16.8	29	ABalpppapa	-128	0	0	0		0	0	0	0	0
83	1	141	124	-1	453	276	13.9	33	Eplap	331	-223	0	0		0	0	0	0	0
84	1	34	70	-1	159	157	12.6	33	ABalaapppp	328	-1133	0	0		0	0	0	0	0
85	1	114	120	-1	162	253	14.1	24	ABaraaaapp	226	0	0	0		0	0	0	0	0
86	1	143	336	-1	556	315	24.4	31	ABplappppp	307	-142	0	0		0	0	0	0	0
87	1	261	344	-1	357	212	6.0	23	ABarppaaaa	232	185	0	0		0	0	0	0	0
88	1	137	19	-1	175	195	24.8	30	ABaraaappp	228	0	0	0		0	0	0	0	0
89	1	66	274	-1	202	289	16.5	26	ABaraapapaa	203	-1426	0	0		0	0	0	0	0
90	1	185	268	-1	211	222	5.9	26	ABarpaaaap	-111	0	0	0		0	0	0	0	0
91	1	345	210	-1	361	136	9.7	30	ABprapaaap	-55	0	0	0		0	0	0	0	0
92	1	94	347	-1	546	361	23.3	32	ABplappppa	322	-207	0	0		0	0	0	0	0
93	1	253	167	-1	248	355	8.3	27	ABplaaapap	254	129	0	0		0	0	0	0	0
94	1	2	314	-1	230	353	25.6	32	ABalppapap	296	171	0	0		0	0	0	0	0
95	1	31	327	-1	95	257	12.3	28	MSaaaaaa	243	-139	0	0		0	0	0	0	0
96	1	183	41	-1	327	211	20.7	32	MSpapaaa	323	720	0	0		0	0	0	0	0
97	1	44	201	-1	353	266	12.4	30	Ealap	308	-409	0	0		0	0	0	0	0
98	1	225	88	-1	282	305	6.1	27	ABplaaaapp	135	0	0	0		0	0	0	0	0
99	1	310	135	-1	500	126	17.5	30	ABprappapp	269	-150	0	0		0	0	0	0	0
100	1	107	93	324	264	230	11.6	31	MSpaaapp	386	0	0	0		0	0	0	0	0
101	1	177	198	-1	197	245	25.4	28	ABarapaaap	-161	0	0	0		0	0	0	0	0
102	1	195	71	-1	390	408	19.5	30	ABplppapap	248	-67	0	0		0	0	0	0	0
103	1	71	160	-1	365	393	14.8	31	ABplaapppp	300	15	0	0		0	0	0	0	0
104	1	3	42	-1	127	267	15.4	32	ABaraapaaa	318	220	0	0		0	0	0	0	0
105	1	142	306	-1	134	260	7.1	26	ABalappapp	269	1114	0	0		0	0	0	0	0
106	1	288	59	-1	178	273	13.6	31	ABaraapaap	279	715	0	0		0	0	0	0	0
107	1	234	312	-1	391	144	13.3	28	Dppaa	245	-65	0	0		0	0	0	0	0
108	1	294	21	-1	174	237	18.0	30	ABaraaapap	157	0	0	0		0	0	0	0	0
109	1	266	217	-1	489	372	21.5	31	ABplapppaa	277	-252	0	0		0	0	0	0	0
110	1	251	181	-1	205	182	19.7	26	MSppaaap	240	-39	0	0		0	0	0	0	0
111	1	305	106	-1	114	326	13.7	29	ABalapaapa	-61	0	0	0		0	0	0	0	0
112	1	8	239	-1	538	291	15.5	33	Eplpp	316	111	0	0		0	0	0	0	0
113	1	212	236	-1	241	328	18.7	27	MSapaapp	278	231	0	0		0	0	0	0	0
114	1	67	286	-1	181	348	6.9	30	ABplaapaap	283	66	0	0		0	0	0	0	0
115	1	277	191	-1	285	350	7.6	27	ABplaaappa	277	-754	0	0		0	0	0	0	0
116	1	30	52	-1	546	192	21.6	29	ABprapppap	290	-529	0	0		0	0	0	0	0
117	1	134	24	-1	222	321	12.3	26	MSapapap	206	10	0	0		0	0	0	0	0
118	1	207	190	-1	145	145	16.5	29	ABalaappap	284	-158	0	0		0	0	0	0	0
119	1	210	333	-1	157	168	15.0	24	ABalaapppa	212	-262	0	0		0	0	0	0	0
120	1	15	354	-1	548	377	19.4	31	ABplapappa	287	371	0	0		0	0	0	0	0
121	1	239	353	-1	167	182	17.9	26	MSppaaaa	374	0	0	0		0	0	0	0	0
122	1	189	301	-1	265	141	8.4	29	ABarpappap	244	357	0	0		0	0	0	0	0
123	1	241	298	-1	390	369	25.0	31	ABplppaapp	317	-819	0	0		0	0	0	0	0
124	1	300	112	-1	224	398	15.0	29	ABplpaapap	42	0	0	0		0	0	0	0	0
125	1	47	157	-1	104	206	20.1	30	ABalaaaarr	134	0	0	0		0	0	0	0	0
126	0	320	-1	-1	226	152	23.0	34		308	702	0	0		0	0	0	0	0
127	1	152	250	-1	243	141	15.8	30	ABpraaappa	163	0	0	0		0	0	0	0	0
128	0	355	-1	-1	306	197	14.4	22		148	203	0	0		0	0	0	0	0
129	1	244	325	-1	572	184	16.6	30	ABprapappp	293	-279	0	0		0	0	0	0	0
130	1	69	326	-1	241	333	15.2	25	MSapappa	43	0	0	0		0	0	0	0	0
131	1	160	245	-1	135	224	7.8	28	ABalapppaa	292	0	0	0		0	0	0	0	0
132	1	9	123	-1	177	321	9.1	26	ABalapappp	330	0	0	0		0	0	0	0	0
133	1	313	158	-1	170	246	9.9	25	MSaaaaapp	107	0	0	0		0	0	0	0	0
134	1	117	349	-1	477	316	20.4	31	Capapp	291	-55	0	0		0	0	0	0	0
135	1	132	13	-1	239	278	12.7	30	MSaaapap	297	1270	0	0		0	0	0	0	0
136	1	131	195	-1	320	224	13.1	31	Earaa	275	492	0	0		0	0	0	0	0
137	1	176	305	-1	376	156	21.9	28	ABprpapapa	221	479	0	0		0	0	0	0	0
138	1	341	73	-1	386	388	22.3	32	ABplppappa	317	-146	0	0		0	0	0	0	0
139	1	186	193	-1	379	110	10.0	25	ABprapaapa	230	1523	0	0		0	0	0	0	0
140	1	26	20	-1	338	356	9.7	28	ABplapaaap	264	1942	0	0		0	0	0	0	0
141	1	259	184	-1	210	361	14.4	32	ABalpppppa	321	-972	0	0		0	0	0	0	0
142	1	113	129	-1	228	102	14.5	27	ABpraaaapp	37	0	0	0		0	0	0	0	0
143	1	331	200	-1	158	247	5.6	26	ABarpaaaaa	74	0	0	0		0	0	0	0	0
144	1	14	84	-1	188	220	21.5	30	ABarapaapa	294	-1425	0	0		0	0	0	0	0
145	1	4	117	-1	167	320	23.3	31	ABalpapaaa	22	0	0	0		0	0	0	0	0
146	1	265	89	-1	306	144	7.2	28	ABarpapppa	282	34	0	0		0	0	0	0	0
147	1	58	262	-1	181	145	8.7	28	ABpraapaap	165	0	0	0		0	0	0	0	0
148	1	303	145	-1	134	378	13.4	28	ABalpppaap	206	0	0	0		0	0	0	0	0
149	1	224	95	-1	163	348	14.7	27	ABalppppaa	220	0	0	0		0	0	0	0	0
150	1	275	68	-1	366	312	21.8	34	MSaappa	260	357	0	0		0	0	0	0	0
151	1	206	62	-1	187	375	10.4	29	ABplaapapa	258	-1106	0	0		0	0	0	0	0
152	1	54	61	-1	317	353	23.6	30	ABplpapapa	276	932	0	0		0	0	0	0	0
153	1	133	141	-1	236	204	14.3	28	MSpaapaa	107	0	0	0		0	0	0	0	0
154	1	118	105	-1	216	367	9.6	30	ABplaapapp	133	0	0	0		0	0	0	0	0
155	1	50	225	-1	181	214	12.3	27	MSpaaaapa	203	-179	0	0		0	0	0	0	0
156	1	228	147	-1	334	328	8.2	29	ABplapaaaa	73	0	0	0		0	0	0	0	0
157	1	247	204	-1	147	324	9.6	28	ABalapappa	-209	0	0	0		0	0	0	0	0
158	1	200	214	-1	433	352	7.6	30	ABarppaapp	281	171	0	0		0	0	0	0	0
159	1	312	4	-1	515	205	19.1	29	Cppapp	286	31	0	0		0	0	0	0	0
160	1	126	318	-1	235	191	6.3	27	ABarpapapa	80	0	0	0		0	0	0	0	0
161	1	306	48	-1	191	114	17.6	27	ABpraaaaap	45	0	0	0		0	0	0	0	0
162	1	235	367	-1	508	205	24.5	28	ABprpppapap	11	0	0	0		0	0	0	0	0
163	1	322	293	-1	291	181	5.6	30	ABarpapapp	273	0	0	0		0	0	0	0	0
164	1	297	203	-1	506	340	15.5	30	Cappap	244	-295	0	0		0	0	0	0	0
165	1	227	272	-1	267	270	22.5	28	ABalpappppa	207	-1109	0	0		0	0	0	0	0
166	1	166	196	-1	184	382	21.1	31	ABalppaapp	74	0	0	0		0	0	0	0	0
167	1	128	216	-1	101	198	14.7	29	ABalaaapar	277	234	0	0		0	0	0	0	0
168	1	255	199	-1	140	220	17.5	29	ABaraaapaa	279	396	0	0		0	0	0	0	0
169	1	352	232	-1	150	348	21.6	30	ABalppapaa	256	1390	0	0		0	0	0	0	0
170	1	11	202	-1	111	301	21.0	31	ABalpaappa	220	0	0	0		0	0	0	0	0
171	1	242	118	-1	346	126	21.5	29	ABprpapaap	94	0	0	0		0	0	0	0	0
172	1	296	139	-1	438	181	19.4	30	MSpapppp	286	-144	0	0		0	0	0	0	0
173	1	332	102	-1	479	185	25.3	33	ABprppppap	281	149	0	0		0	0	0	0	0
174	1	337	330	-1	515	175	7.3	33	ABarppppa	314	-202	0	0		0	0	0	0	0
175	1	342	148	-1	319	317	6.1	30	ABplaaappp	31	0	0	0		0	0	0	0	0
176	1	163	113	-1	265	276	17.5	33	ABaraapapp	283	165	0	0		0	0	0	0	0
177	1	174	34	-1	156	274	24.6	29	ABalpaaaap	280	1884	0	0		0	0	0	0	0
178	1	201	226	-1	318	153	22.4	28	ABprpapaaa	212	328	0	0		0	0	0	0	0
179	1	350	149	-1	240	350	12.4	28	ABalppppppa	93	0	0	0		0	0	0	0	0
180	1	284	341	-1	521	152	21.6	33	ABprpppaap	-121	0	0	0		0	0	0	0	0
181	1	232	110	-1	278	328	15.3	28	MSapappp	282	687	0	0		0	0	0	0	0
182	1	323	365	-1	155	175	9.4	30	ABalappppa	246	603	0	0		0	0	0	0	0
183	1	222	316	-1	353	189	25.5	36	ABprpappap	-139	0	0	0		0	0	0	0	0
184	1	55	15	-1	270	212	21.3	35	ABarapappa	320	469	0	0		0	0	0	0	0
185	1	79	264	-1	430	338	24.8	30	ABplppppaa	279	-228	0	0		0	0	0	0	0
186	1	45	26	-1	322	177	17.2	28	MSpppaap	279	-24	0	0		0	0	0	0	0
187	1	90	258	-1	106	236	7.3	28	ABalappapa	224	-189	0	0		0	0	0	0	0
188	1	21	296	-1	345	379	22.5	29	ABplppaapa	291	90	0	0		0	0	0	0	0
189	1	17	6	-1	133	167	20.0	34	ABalaapaap	284	0	0	0		0	0	0	0	0
190	1	329	12	-1	379	125	23.3	29	ABprppaapa	282	-245	0	0		0	0	0	0	0
191	1	18	109	-1	229	233	24.5	31	ABarapapaa	312	1118	0	0		0	0	0	0	0
192	1	135	91	-1	182	144	15.0	29	ABpraaapaa	220	830	0	0		0	0	0	0	0
193	1	214	307	-1	244	303	6.1	27	ABplaaaapa	192	0	0	0		0	0	0	0	0
194	1	121	2	-1	386	95	14.5	30	ABpraapppp	283	114	0	0		0	0	0	0	0
195	1	157	132	-1	259	230	5.7	36	ABarpaapa	280	0	0	0		0	0	0	0	0
196	1	95	23	-1	390	181	9.4	26	MSpppppp	256	-319	0	0		0	0	0	0	0
197	1	151	43	-1	487	358	24.6	32	ABplpppaap	296	610	0	0		0	0	0	0	0
198	1	97	119	-1	435	315	10.7	34	Dapp	327	-73	0	0		0	0	0	0	0
199	1	144	152	-1	120	246	12.1	26	MSaaaaapa	195	0	0	0		0	0	0	0	0
200	1	66	317	-1	244	283	16.0	25	ABaraapapap	195	470	0	0		0	0	0	0	0
201	1	216	273	-1	311	398	18.3	30	ABplppaaaa	304	341	0	0		0	0	0	0	0
202	1	281	77	-1	430	416	17.5	30	ABplappaap	263	-170	0	0		0	0	0	0	0
203	1	218	16	-1	461	349	14.5	30	Cappaa	282	391	0	0		0	0	0	0	0
204	1	167	238	-1	223	194	25.4	28	ABarappaaa	272	-258	0	0		0	0	0	0	0
205	1	148	11	-1	266	186	25.1	28	ABarappaap	229	1036	0	0		0	0	0	0	0
206	1	119	319	-1	385	150	18.4	31	MSpapppa	285	-387	0	0		0	0	0	0	0
207	1	162	185	-1	238	264	20.5	30	ABalpapppa	299	415	0	0		0	0	0	0	0
208	1	27	156	-1	344	402	19.4	30	ABplppapaa	36	0	0	0		0	0	0	0	0
209	1	230	209	-1	218	173	16.7	26	MSppapaa	381	0	0	0		0	0	0	0	0
210	1	62	218	-1	228	160	8.0	25	ABarpappaa	245	-469	0	0		0	0	0	0	0
211	1	289	108	-1	470	177	18.5	29	Cppaap	232	220	0	0		0	0	0	0	0
212	1	181	256	-1	331	178	10.5	29	MSpppppa	218	-20	0	0		0	0	0	0	0
213	1	327	142	-1	191	289	25.8	32	ABalpapaap	445	0	0	0		0	0	0	0	0
214	1	347	337	-1	339	179	14.6	26	MSpppapp	205	246	0	0		0	0	0	0	0
215	1	278	259	-1	218	253	5.8	26	ABarpaaapp	218	110	0	0		0	0	0	0	0
216	1	28	308	-1	310	99	11.5	29	ABpraappap	262	1131	0	0		0	0	0	0	0
217	1	161	315	-1	487	171	15.5	31	Cppapa	282	827	0	0		0	0	0	0	0
218	1	282	242	-1	346	107	18.6	31	ABprppaaaa	295	294	0	0		0	0	0	0	0
219	1	120	252	-1	234	250	14.9	25	MSaaappa	213	142	0	0		0	0	0	0	0
220	1	314	10	-1	455	222	22.7	32	ABprpapppp	312	442	0	0		0	0	0	0	0
221	1	106	86	-1	237	370	22.4	30	ABalppappp	-162	0	0	0		0	0	0	0	0
222	1	316	168	-1	333	343	15.4	31	Daaa	314	-155	0	0		0	0	0	0	0
223	1	170	263	-1	385	165	6.1	30	ABarpppaa	24	0	0	0		0	0	0	0	0
224	1	81	211	-1	450	354	18.5	30	Capapa	297	-509	0	0		0	0	0	0	0
225	1	179	176	-1	483	140	9.3	28	ABprappapa	-169	0	0	0		0	0	0	0	0
226	1	103	150	-1	567	151	14.3	28	ABprapappa	281	1501	0	0		0	0	0	0	0
227	1	191	279	-1	232	241	9.3	27	MSpaaapa	269	166	0	0		0	0	0	0	0
228	1	150	192	-1	201	126	14.6	27	ABpraaapap	43	0	0	0		0	0	0	0	0
229	1	1	270	-1	602	231	19.1	32	Cpappv	317	-949	0	0		0	0	0	0	0
230	1	182	164	-1	171	139	18.4	28	ABpraaaaaa	275	122	0	0		0	0	0	0	0
231	1	184	138	-1	147	279	19.5	29	ABalpaapapa	265	1703	0	0		0	0	0	0	0
232	1	270	134	-1	302	323	19.5	30	MSappaa	282	267	0	0		0	0	0	0	0
233	1	264	351	-1	421	306	24.4	31	ABplpapppp	-12	0	0	0		0	0	0	0	0
234	1	280	350	-1	513	252	6.4	31	Cpaapa	301	564	0	0		0	0	0	0	0
235	1	217	277	-1	483	123	14.4	28	ABprappaap	279	-96	0	0		0	0	0	0	0
236	1	50	328	-1	218	217	11.3	27	MSpaaaapp	156	0	0	0		0	0	0	0	0
237	1	164	22	-1	313	252	6.2	35	ABarpaapp	350	-267	0	0		0	0	0	0	0
238	1	339	345	-1	562	223	17.5	31	Cppppa	222	-663	0	0		0	0	0	0	0
239	1	263	81	-1	361	222	12.3	32	Earap	301	-38	0	0		0	0	0	0	0
240	1	40	223	-1	425	118	21.5	32	ABprppappa	329	-146	0	0		0	0	0	0	0
241	1	309	17	-1	309	154	11.9	28	MSppppap	350	0	0	0		0	0	0	0	0
242	1	159	96	-1	342	104	11.9	28	ABpraapppa	88	0	0	0		0	0	0	0	0
243	1	5	304	-1	202	292	12.1	30	MSaaapaa	250	480	0	0		0	0	0	0	0
244	1	24	49	-1	125	335	20.0	32	ABalpaappp	307	0	0	0		0	0	0	0	0
245	1	272	78	-1	128	293	9.0	29	ABalapapap	137	0	0	0		0	0	0	0	0
246	1	63	8	-1	294	97	17.6	33	ABprpaappp	267	-400	0	0		0	0	0	0	0
247	1	98	32	-1	469	400	19.7	31	ABplappapp	267	101	0	0		0	0	0	0	0
248	1	48	302	-1	448	110	13.8	29	ABprappaaa	258	536	0	0		0	0	0	0	0
249	1	80	58	-1	339	127	25.3	33	ABarappapp	321	679	0	0		0	0	0	0	0
250	1	245	244	-1	359	229	16.5	27	MSpapaapp	213	126	0	0		0	0	0	0	0
251	1	149	299	-1	395	355	16.3	30	Capaaa	290	157	0	0		0	0	0	0	0
252	1	334	265	-1	296	278	11.8	31	Ealaa	323	0	0	0		0	0	0	0	0
253	1	203	98	-1	536	146	12.3	29	ABprapapaa	137	0	0	0		0	0	0	0	0
254	1	16	172	-1	462	376	9.6	33	ABarppapa	41	0	0	0		0	0	0	0	0
255	1	88	57	-1	557	364	14.6	27	ABarppappp	236	832	0	0		0	0	0	0	0
256	1	25	51	-1	196	180	13.9	25	MSppappa	217	646	0	0		0	0	0	0	0
257	1	209	241	-1	310	207	25.7	36	ABprpappaa	362	779	0	0		0	0	0	0	0
258	1	172	130	-1	149	166	7.3	31	ABpraapaaa	292	1063	0	0		0	0	0	0	0
259	1	252	64	-1	284	162	15.9	26	MSppppaa	206	-616	0	0		0	0	0	0	0
260	1	274	136	-1	204	227	15.5	29	ABaraappap	243	0	0	0		0	0	0	0	0
261	1	33	297	-1	288	355	21.7	29	ABplpapaap	247	211	0	0		0	0	0	0	0
262	1	213	197	-1	184	162	24.0	32	ABarapppaa	76	0	0	0		0	0	0	0	0
263	1	246	251	-1	203	317	19.5	26	MSapaapa	24	0	0	0		0	0	0	0	0
264	1	165	107	-1	191	347	20.5	32	ABalppappa	259	-614	0	0		0	0	0	0	0
265	1	320	90	-1	239	134	19.7	33	ABprpaaaaa	328	-1110	0	0		0	0	0	0	0
266	1	307	99	-1	427	155	16.0	28	Cppaaa	288	-519	0	0		0	0	0	0	0
267	1	13	261	-1	356	284	20.3	30	MSaapapp	66	0	0	0		0	0	0	0	0
268	1	245	292	-1	321	222	17.5	27	MSpapaapa	206	126	0	0		0	0	0	0	0
269	1	64	30	-1	175	281	17.3	28	ABalpaapapp	433	0	0	0		0	0	0	0	0
270	1	344	205	-1	535	210	14.3	30	Cpppap	288	-409	0	0		0	0	0	0	0
271	1	41	237	-1	363	303	9.5	32	MSapppp	326	751	0	0		0	0	0	0	0
272	1	156	1	-1	317	268	22.4	28	ABalpappppp	222	683	0	0		0	0	0	0	0
273	1	122	248	-1	518	290	21.4	31	Capppp	312	305	0	0		0	0	0	0	0
274	1	147	352	-1	434	230	15.4	33	Earpp	336	148	0	0		0	0	0	0	0
275	1	363	313	-1	507	296	24.0	25	ABplpppapap	257	-364	0	0		0	0	0	0	0
276	1	285	165	-1	374	167	14.9	31	Dpap	354	0	0	0		0	0	0	0	0
277	1	269	357	-1	429	144	25.3	33	ABprppaapp	331	454	0	0		0	0	0	0	0
278	1	268	174	-1	377	214	20.4	30	MSpapapp	290	-664	0	0		0	0	0	0	0
279	1	74	116	-1	157	205	14.7	27	ABaraappaa	268	-856	0	0		0	0	0	0	0
280	1	101	40	-1	346	188	22.4	29	ABarapapppp	280	90	0	0		0	0	0	0	0
281	1	193	146	-1	465	407	15.1	28	ABplappapa	288	165	0	0		0	0	0	0	0
282	1	192	247	-1	211	265	19.4	28	ABalpaaapp	132	0	0	0		0	0	0	0	0
283	1	338	219	-1	607	225	14.3	30	Cpappd	305	215	0	0		0	0	0	0	0
284	1	153	9	-1	274	399	21.7	31	ABplpaaaap	324	0	0	0		0	0	0	0	0
285	1	194	111	-1	414	184	21.6	35	MSpappa	341	989	0	0		0	0	0	0	0
286	1	335	47	-1	147	200	8.0	27	ABalapppap	-34	0	0	0		0	0	0	0	0
287	1	84	338	-1	517	255	17.5	33	Eprpp	332	638	0	0		0	0	0	0	0
288	1	326	253	-1	173	201	5.5	27	ABarpapaaa	222	-598	0	0		0	0	0	0	0
289	1	6	260	-1	390	318	6.5	30	ABarppaapa	291	-183	0	0		0	0	0	0	0
290	1	104	220	-1	120	298	15.1	25	MSapaaaa	-48	0	0	0		0	0	0	0	0
291	1	286	231	-1	499	179	12.0	30	Cpppaa	301	-1014	0	0		0	0	0	0	0
292	1	354	240	-1	246	187	21.5	26	MSppaapa	378	0	0	0		0	0	0	0	0
293	1	10	183	-1	507	367	10.7	28	ABarppappa	229	1704	0	0		0	0	0	0	0
294	1	78	221	-1	408	393	11.2	29	ABplapaapp	275	808	0	0		0	0	0	0	0
295	1	29	125	-1	301	198	22.8	29	ABarapapppa	287	1439	0	0		0	0	0	0	0
296	1	360	171	-1	124	258	17.8	30	ABalpaapaa	219	0	0	0		0	0	0	0	0
297	1	23	255	-1	229	282	9.4	30	MSaaaapp	-69	0	0	0		0	0	0	0	0
298	1	304	289	-1	353	161	8.4	28	ABprapaaaa	153	0	0	0		0	0	0	0	0
299	1	12	69	-1	477	327	23.6	28	ABplpppapaa	181	-375	0	0		0	0	0	0	0
300	1	330	355	-1	183	272	20.7	29	ABalpaaapa	250	165	0	0		0	0	0	0	0
301	1	336	249	-1	159	315	15.4	27	MSapaaap	266	0	0	0		0	0	0	0	0
302	1	328	254	-1	547	243	7.4	30	Cpaapp	284	-819	0	0		0	0	0	0	0
303	1	325	362	-1	288	99	20.3	31	ABprpaaapp	303	-641	0	0		0	0	0	0	0
304	1	56	186	-1	259	128	12.7	32	ABpraaappp	-93	0	0	0		0	0	0	0	0
305	1	308	140	-1	319	132	16.7	26	MSpppapa	213	-232	0	0		0	0	0	0	0
306	1	271	282	-1	485	280	15.6	33	Eplpa	279	594	0	0		0	0	0	0	0
307	1	198	229	-1	591	332	15.7	33	Caapa	5	0	0	0		0	0	0	0	0
308	1	349	275	-1	239	216	17.4	31	ABaraapppa	273	459	0	0		0	0	0	0	0
309	1	75	92	-1	298	125	14.7	28	ABprpaappa	279	-629	0	0		0	0	0	0	0
310	1	319	7	-1	256	181	10.8	27	MSppappp	244	385	0	0		0	0	0	0	0
311	1	249	283	-1	429	408	13.8	29	ABplappaaa	291	-77	0	0		0	0	0	0	0
312	1	258	82	-1	78	224	12.9	30	ABalaaapal	275	83	0	0		0	0	0	0	0
313	1	250	155	-1	438	111	18.6	32	ABprppapap	292	-267	0	0		0	0	0	0	0
314	1	317	323	-1	263	232	19.4	26	ABarapaappp	229	0	0	0		0	0	0	0	0
315	1	70	122	-1	267	322	23.3	29	ABplpapaaa	230	686	0	0		0	0	0	0	0
316	1	52	294	-1	421	254	5.6	39	Cpaaa	395	453	0	0		0	0	0	0	0
317	1	139	335	-1	411	288	15.8	32	Ealpp	324	287	0	0		0	0	0	0	0
318	1	7	55	-1	349	144	14.2	29	Dpaa	232	-100	0	0		0	0	0	0	0
319	1	22	175	-1	367	359	8.6	25	ABplapaapa	244	-1161	0	0		0	0	0	0	0
320	0	91	-1	-1	163	152	21.2	24		343	0	0	0		0	0	0	0	0
321	1	136	359	-1	393	230	16.1	31	Earpa	304	-130	0	0		0	0	0	0	0
322	1	145	364	-1	520	168	24.6	31	ABprpppapaa	270	-268	0	0		0	0	0	0	0
323	0	116	-1	-1	335	303	23.8	27		-77	0	0	0		0	0	0	0	0
324	1	59	65	-1	495	238	13.0	33	Eprpa	298	188	0	0		0	0	0	0	0
325	1	238	101	-1	270	360	24.6	33	ABalpapapp	332	812	0	0		0	0	0	0	0
326	1	248	177	-1	401	233	10.8	32	Epraa	314	803	0	0		0	0	0	0	0
327	1	315	131	-1	569	223	24.0	31	ABprappppp	301	298	0	0		0	0	0	0	0
328	1	202	170	-1	358	281	6.1	30	ABarppaaap	284	0	0	0		0	0	0	0	0
329	1	60	44	-1	349	352	19.5	31	MSaapppa	190	0	0	0		0	0	0	0	0
330	1	68	207	-1	420	104	12.3	28	ABprapaapp	-100	0	0	0		0	0	0	0	0
331	1	358	303	-1	403	204	24.8	22	ABprpapppa	172	-456	0	0		0	0	0	0	0
332	1	362	187	-1	230	160	25.3	33	ABarapppap	5	0	0	0		0	0	0	0	0
333	1	243	290	-1	482	304	5.7	37	Caaaa	370	-288	0	0		0	0	0	0	0
334	1	220	133	-1	386	100	19.4	32	ABprppapaa	287	-315	0	0		0	0	0	0	0
335	1	57	75	-1	538	173	18.4	28	ABprapppaa	-79	0	0	0		0	0	0	0	0
336	1	115	67	360	527	271	24.9	33	ABplpppppp	249	-1107	0	0		0	0	0	0	0
337	1	348	35	-1	205	322	17.2	26	MSapapaa	251	0	0	0		0	0	0	0	0
338	1	93	334	-1	335	264	19.7	26	MSaapapa	243	1023	0	0		0	0	0	0	0
339	1	299	28	-1	501	384	15.3	29	ABplapapaa	293	865	0	0		0	0	0	0	0
340	1	171	329	-1	273	368	11.0	28	ABalppppppp	265	122	0	0		0	0	0	0	0
341	1	175	243	-1	188	254	6.2	26	ABarpaaapa	216	173	0	0		0	0	0	0	0
342	1	283	173	-1	389	329	19.8	31	MSaapppp	278	-1094	0	0		0	0	0	0	0
343	1	267	300	-1	453	324	23.4	29	ABplppppap	211	-513	0	0		0	0	0	0	0
344	1	92	266	-1	355	291	16.5	29	Ealpa	292	44	0	0		0	0	0	0	0
345	1	353	151	-1	489	233	21.9	31	ABprpppppa	-91	0	0	0		0	0	0	0	0
346	1	351	213	-1	572	271	23.4	30	Caappv	-42	0	0	0		0	0	0	0	0
347	1	36	339	-1	577	304	11.5	32	Caaapp	304	36	0	0		0	0	0	0	0
348	1	318	46	-1	399	349	12.3	31	Dapa	224	178	0	0		0	0	0	0	0
349	1	223	276	-1	602	273	15.7	30	Cpapaa	282	-126	0	0		0	0	0	0	0
350	1	254	346	-1	450	183	23.5	28	ABprppppaa	308	0	0	0		0	0	0	0	0
351	1	291	100	-1	384	324	25.3	27	ABplpapppa	279	462	0	0		0	0	0	0	0
352	1	279	45	-1	534	316	9.1	32	Caaapa	306	-126	0	0		0	0	0	0	0
353	1	321	291	322	451	184	11.2	34	Dppp	204	726	0	0		0	0	0	0	0
354	1	96	37	-1	365	327	13.2	30	Daap	294	91	0	0		0	0	0	0	0
355	1	211	53	-1	290	153	25.5	35	ABarappapa	343	1002	0	0		0	0	0	0	0
356	1	138	80	-1	292	229	18.8	23	ABaraapppp	66	0	0	0		0	0	0	0	0
357	1	168	194	-1	137	221	24.5	33	ABaraaappa	191	0	0	0		0	0	0	0	0
358	1	76	63	-1	451	363	26.0	26	ABplpppaaa	271	0	0	0		0	0	0	0	0
359	1	38	206	-1	253	373	18.9	24	ABplpaaapp	223	0	0	0		0	0	0	0	0
360	1	324	310	-1	415	173	25.9	27	ABprpapapp	303	0	0	0		0	0	0	0	0
361	1	49	162	-1	218	149	10.9	32	ABpraapapp	167	0	0	0		0	0	0	0	0
362	1	356	280	-1	471	141	24.3	33	ABprpppaaa	-90	0	0	0		0	0	0	0	0
363	1	112	31	-1	130	369	16.9	28	ABalpppaaa	-846	0	0	0		0	0	0	0	0
364	1	359	368	-1	247	136	18.0	28	ABprpaapaa	80	0	0	0		0	0	0	0	0
365	1	361	369	-1	194	357	19.0	30	ABplpaaaaa	6	0	0	0		0	0	0	0	0
366	1	295	331	-1	226	150	22.0	31	ABarappppa	-68	0	0	0		0	0	0	0	0
