# Supplementary material for: The AP-2 Transcription Factor APTF-2 Is Required for Neuroblast and Epidermal Morphogenesis in Caenorhabditis elegans Embryogenesis
Source: PLoS Genet. 2016 May 13;12(5):e1006048. doi: 10.1371/journal.pgen.1006048 (PMC4866721; doi:10.1371/journal.pgen.1006048)
Supplement: S2 Text — (ZIP) [file pgen.1006048.s030.zip › nuclei/t167-nuclei]

1	1	272	366	-1	325	272	22.5	29	ABalpappppp	288	-75	0	0		0	0	0	0	0
2	1	194	213	-1	386	94	14.4	30	ABpraapppp	298	113	0	0		0	0	0	0	0
3	1	31	254	-1	269	395	17.1	31	ABplpaappp	126	0	0	0		0	0	0	0	0
4	1	159	125	-1	517	204	18.8	28	Cppapp	274	19	0	0		0	0	0	0	0
5	1	58	42	-1	446	148	12.1	28	Dppap	237	8	0	0		0	0	0	0	0
6	1	189	370	-1	133	172	20.1	33	ABalaapaap	25	0	0	0		0	0	0	0	0
7	1	310	223	-1	257	181	10.7	27	MSppappp	263	721	0	0		0	0	0	0	0
8	1	246	175	-1	292	101	17.7	34	ABprpaappp	320	-729	0	0		0	0	0	0	0
9	1	284	162	-1	279	398	21.7	31	ABplpaaaap	309	0	0	0		0	0	0	0	0
10	1	220	282	-1	455	217	23.0	32	ABprpapppp	327	1035	0	0		0	0	0	0	0
11	1	205	34	-1	270	186	24.9	28	ABarappaap	280	-154	0	0		0	0	0	0	0
12	1	190	219	-1	380	130	23.2	30	ABprppaapa	287	-140	0	0		0	0	0	0	0
13	1	135	249	-1	238	271	12.6	32	MSaaapap	303	1134	0	0		0	0	0	0	0
14	0	41	-1	-1	91	185	17.3	24		214	-1254	0	0		0	0	0	0	0
15	1	184	242	-1	273	214	21.0	38	ABarapappa	383	14	0	0		0	0	0	0	0
16	1	203	286	-1	461	351	14.6	31	Cappaa	308	-881	0	0		0	0	0	0	0
17	1	241	36	-1	305	157	12.0	28	MSppppap	228	321	0	0		0	0	0	0	0
18	1	24	88	-1	134	303	5.6	29	ABplaapaaa	278	-740	0	0		0	0	0	0	0
19	1	88	353	-1	180	202	24.8	30	ABaraaappp	256	1071	0	0		0	0	0	0	0
20	1	140	133	-1	337	358	9.8	30	ABplapaaap	267	409	0	0		0	0	0	0	0
21	1	108	25	350	181	233	17.8	30	ABaraaapap	205	151	0	0		0	0	0	0	0
22	1	237	177	-1	312	252	6.3	35	ABarpaapp	350	-180	0	0		0	0	0	0	0
23	1	196	295	-1	392	176	9.3	25	MSpppppp	416	0	0	0		0	0	0	0	0
24	1	117	127	-1	223	317	12.6	27	MSapapap	204	322	0	0		0	0	0	0	0
25	1	70	72	-1	133	348	11.7	28	ABalapaapp	227	9	0	0		0	0	0	0	0
26	1	186	368	-1	323	178	17.2	28	MSpppaap	295	0	0	0		0	0	0	0	0
27	1	72	253	-1	191	141	21.3	29	ABalaapapp	150	0	0	0		0	0	0	0	0
28	1	339	293	-1	506	388	15.1	30	ABplapapaa	301	116	0	0		0	0	0	0	0
29	1	28	157	-1	96	315	17.5	28	ABalaaaalp	3	0	0	0		0	0	0	0	0
30	1	269	234	-1	174	285	17.1	28	ABalpaapapp	-185	0	0	0		0	0	0	0	0
31	1	363	71	-1	129	369	17.1	28	ABalpppaaa	-688	0	0	0		0	0	0	0	0
32	1	247	200	-1	471	399	19.8	31	ABplappapp	298	97	0	0		0	0	0	0	0
33	1	76	96	-1	91	296	11.7	24	ABalapaaap	234	1201	0	0		0	0	0	0	0
34	1	177	98	-1	157	274	24.5	30	ABalpaaaap	292	0	0	0		0	0	0	0	0
35	1	337	277	-1	208	323	17.3	26	MSapapaa	249	-81	0	0		0	0	0	0	0
36	1	80	328	-1	199	361	16.5	33	ABplpaapaa	342	0	0	0		0	0	0	0	0
37	1	354	336	-1	367	329	12.8	32	Daap	293	315	0	0		0	0	0	0	0
38	1	22	41	-1	198	275	22.4	32	ABalpappaa	155	0	0	0		0	0	0	0	0
39	1	56	291	-1	112	184	13.4	29	ABalaaappl	267	118	0	0		0	0	0	0	0
40	1	280	221	-1	343	186	22.4	29	ABarapapppp	150	0	0	0		0	0	0	0	0
41	1	96	276	-1	333	212	20.6	32	MSpapaaa	306	1006	0	0		0	0	0	0	0
42	1	104	184	-1	131	270	14.8	32	ABaraapaaa	470	0	0	0		0	0	0	0	0
43	1	197	351	-1	491	354	25.1	33	ABplpppaap	334	47	0	0		0	0	0	0	0
44	1	329	241	-1	347	350	19.5	32	MSaapppa	277	152	0	0		0	0	0	0	0
45	1	352	330	-1	536	315	9.1	32	Caaapa	326	-113	0	0		0	0	0	0	0
46	1	348	294	307	403	353	12.5	30	Dapa	182	0	0	0		0	0	0	0	0
47	1	286	169	-1	144	197	7.9	27	ABalapppap	281	0	0	0		0	0	0	0	0
48	1	161	280	-1	193	116	18.3	28	ABpraaaaap	225	45	0	0		0	0	0	0	0
49	1	244	16	-1	126	336	20.1	32	ABalpaappp	313	0	0	0		0	0	0	0	0
50	1	33	322	-1	291	310	24.8	33	ABplpappaa	306	401	0	0		0	0	0	0	0
51	1	256	57	-1	197	180	13.5	24	MSppappa	229	-29	0	0		0	0	0	0	0
52	1	116	136	-1	545	192	21.5	31	ABprapppap	290	209	0	0		0	0	0	0	0
53	1	355	153	-1	289	152	25.6	36	ABarappapa	289	335	0	0		0	0	0	0	0
54	1	82	134	-1	163	390	16.6	29	ABalpppapa	-102	0	0	0		0	0	0	0	0
55	1	318	53	338	351	144	14.1	31	Dpaa	186	0	0	0		0	0	0	0	0
56	1	57	69	-1	297	273	19.8	31	MSaapaaa	206	0	0	0		0	0	0	0	0
57	1	255	7	-1	556	367	15.4	28	ABarppappp	260	837	0	0		0	0	0	0	0
58	1	249	119	-1	339	124	25.3	32	ABarappapp	297	-957	0	0		0	0	0	0	0
59	1	106	260	-1	182	271	13.4	32	ABaraapaap	97	0	0	0		0	0	0	0	0
60	1	62	347	-1	199	191	6.8	28	ABarpapaap	247	374	0	0		0	0	0	0	0
61	1	152	44	-1	318	351	23.5	31	ABplpapapa	252	5	0	0		0	0	0	0	0
62	1	151	244	-1	178	366	9.8	29	ABplaapapa	281	125	0	0		0	0	0	0	0
63	1	358	256	-1	445	370	25.3	33	ABplpppaaa	337	327	0	0		0	0	0	0	0
64	1	259	191	-1	288	162	15.8	27	MSppppaa	235	211	0	0		0	0	0	0	0
65	1	324	237	-1	497	242	13.2	33	Eprpa	326	-153	0	0		0	0	0	0	0
66	1	5	139	-1	81	244	16.9	28	ABalaaaarl	-60	0	0	0		0	0	0	0	0
67	1	336	205	-1	537	264	25.4	29	ABplppppppp	219	-1036	0	0		0	0	0	0	0
68	1	150	21	-1	364	308	22.5	32	MSaappa	320	575	0	0		0	0	0	0	0
69	1	299	369	-1	478	331	23.5	26	ABplpppapaa	253	-421	0	0		0	0	0	0	0
70	1	84	367	-1	156	160	12.8	34	ABalaapppp	314	660	0	0		0	0	0	0	0
71	1	102	26	-1	390	406	19.5	30	ABplppapap	288	-84	0	0		0	0	0	0	0
72	1	69	161	-1	141	227	21.7	31	ABaraaaaap	214	0	0	0		0	0	0	0	0
73	1	138	166	-1	388	388	22.5	31	ABplppappa	297	110	0	0		0	0	0	0	0
74	1	43	19	-1	281	217	15.7	31	MSpaapap	178	0	0	0		0	0	0	0	0
75	1	335	371	-1	536	175	18.5	28	ABprapppaa	243	-90	0	0		0	0	0	0	0
76	1	78	226	-1	116	164	15.3	27	ABalaaappr	-127	0	0	0		0	0	0	0	0
77	1	202	51	-1	434	416	17.9	29	ABplappaap	286	771	0	0		0	0	0	0	0
78	1	245	59	-1	127	300	8.8	30	ABalapapap	229	693	0	0		0	0	0	0	0
79	1	14	179	-1	111	232	16.8	28	ABaraaaapa	245	69	0	0		0	0	0	0	0
80	1	356	240	-1	290	224	18.2	24	ABaraapppp	222	-141	0	0		0	0	0	0	0
81	1	239	301	-1	366	222	11.9	32	Earap	321	1500	0	0		0	0	0	0	0
82	1	312	124	-1	80	224	13.3	30	ABalaaapal	109	0	0	0		0	0	0	0	0
83	1	77	264	-1	292	151	19.3	27	MSppaapp	258	39	0	0		0	0	0	0	0
84	1	144	76	-1	191	225	21.4	32	ABarapaapa	320	-62	0	0		0	0	0	0	0
85	1	32	95	-1	517	389	18.4	32	ABplapapap	307	166	0	0		0	0	0	0	0
86	1	221	239	304	239	367	22.2	31	ABalppappp	460	0	0	0		0	0	0	0	0
87	0	81	-1	-1	115	280	8.7	25		213	0	0	0		0	0	0	0	0
88	1	98	265	-1	282	304	5.7	27	ABplaaaapp	215	1388	0	0		0	0	0	0	0
89	1	146	227	-1	304	141	7.3	25	ABarpapppa	-148	0	0	0		0	0	0	0	0
90	1	265	142	-1	239	139	20.2	34	ABprpaaaaa	319	-285	0	0		0	0	0	0	0
91	1	192	236	-1	181	147	14.7	30	ABpraaapaa	231	835	0	0		0	0	0	0	0
92	1	309	13	-1	296	127	14.6	28	ABprpaappa	270	-742	0	0		0	0	0	0	0
93	1	100	289	-1	251	216	12.5	26	MSpaaappa	192	400	0	0		0	0	0	0	0
94	1	64	268	-1	400	274	12.2	33	Eplaa	330	29	0	0		0	0	0	0	0
95	1	149	131	-1	165	350	14.6	29	ABalppppaa	-24	0	0	0		0	0	0	0	0
96	1	242	15	-1	339	105	11.5	29	ABpraapppa	107	0	0	0		0	0	0	0	0
97	1	9	247	-1	315	174	19.2	28	MSpppaaa	282	288	0	0		0	0	0	0	0
98	1	253	14	-1	535	140	12.3	29	ABprapapaa	294	-840	0	0		0	0	0	0	0
99	1	266	296	-1	431	156	15.5	29	Cppaaa	298	818	0	0		0	0	0	0	0
100	1	351	320	-1	383	322	25.2	28	ABplpapppa	267	602	0	0		0	0	0	0	0
101	1	325	80	-1	269	364	24.8	33	ABalpapapp	157	0	0	0		0	0	0	0	0
102	1	173	306	-1	479	187	25.0	31	ABprppppap	290	139	0	0		0	0	0	0	0
103	1	23	246	-1	310	266	16.4	30	MSaapaap	89	0	0	0		0	0	0	0	0
104	1	49	337	-1	355	344	25.4	31	ABplpapapp	296	-200	0	0		0	0	0	0	0
105	1	154	257	-1	214	356	9.8	28	ABplaapapp	280	133	0	0		0	0	0	0	0
106	1	111	77	-1	116	327	14.2	29	ABalapaapa	-78	0	0	0		0	0	0	0	0
107	1	264	91	-1	188	345	20.2	30	ABalppappa	258	1005	0	0		0	0	0	0	0
108	1	211	357	-1	474	179	18.5	30	Cppaap	226	-107	0	0		0	0	0	0	0
109	1	191	167	-1	229	236	24.4	32	ABarapapaa	242	0	0	0		0	0	0	0	0
110	1	181	358	-1	276	325	15.4	27	MSapappp	230	218	0	0		0	0	0	0	0
111	1	285	314	-1	416	187	21.6	33	MSpappa	316	-518	0	0		0	0	0	0	0
112	1	124	220	-1	221	398	14.8	29	ABplpaapap	19	0	0	0		0	0	0	0	0
113	1	176	206	-1	271	271	17.9	32	ABaraapapp	165	0	0	0		0	0	0	0	0
114	1	6	152	-1	267	362	14.2	29	ABplpaappa	289	27	0	0		0	0	0	0	0
115	1	26	138	-1	219	393	18.3	28	ABplpaaapa	236	458	0	0		0	0	0	0	0
116	1	279	68	-1	150	203	14.8	27	ABaraappaa	90	0	0	0		0	0	0	0	0
117	1	145	164	-1	166	322	23.1	32	ABalpapaaa	304	-332	0	0		0	0	0	0	0
118	1	171	190	-1	349	127	21.4	30	ABprpapaap	122	0	0	0		0	0	0	0	0
119	1	198	58	-1	436	316	10.8	33	Dapp	334	1298	0	0		0	0	0	0	0
120	1	85	46	-1	163	252	13.9	23	ABaraaaapp	226	0	0	0		0	0	0	0	0
121	1	52	352	-1	323	103	21.7	29	ABprpaaaap	274	33	0	0		0	0	0	0	0
122	1	315	198	-1	266	323	23.3	28	ABplpapaaa	260	-910	0	0		0	0	0	0	0
123	1	132	141	-1	178	320	8.5	26	ABalapappp	-12	0	0	0		0	0	0	0	0
124	1	83	305	-1	457	279	14.2	32	Eplap	280	735	0	0		0	0	0	0	0
125	1	295	252	-1	303	196	22.3	29	ABarapapppa	273	454	0	0		0	0	0	0	0
126	1	1	245	-1	168	390	12.9	29	ABalpppapp	195	0	0	0		0	0	0	0	0
127	1	4	269	-1	223	294	23.4	27	ABalpappapa	154	0	0	0		0	0	0	0	0
128	1	65	250	311	270	226	24.1	36	ABarapapap	252	440	0	0		0	0	0	0	0
129	1	142	348	-1	224	101	15.0	27	ABpraaaapp	230	349	0	0		0	0	0	0	0
130	1	258	109	-1	147	162	7.5	29	ABpraapaaa	282	105	0	0		0	0	0	0	0
131	1	327	222	-1	567	221	23.7	31	ABprappppp	309	-1789	0	0		0	0	0	0	0
132	1	195	323	-1	258	231	5.6	35	ABarpaapa	356	678	0	0		0	0	0	0	0
133	1	334	355	-1	385	101	19.4	31	ABprppapaa	315	669	0	0		0	0	0	0	0
134	1	232	97	-1	302	320	19.5	30	MSappaa	306	80	0	0		0	0	0	0	0
135	1	99	324	-1	496	125	17.7	29	ABprappapp	298	1116	0	0		0	0	0	0	0
136	1	260	316	-1	207	225	15.2	30	ABaraappap	241	762	0	0		0	0	0	0	0
137	1	16	148	-1	120	260	21.2	29	ABaraaaaaa	467	0	0	0		0	0	0	0	0
138	1	231	231	-1	152	278	19.4	28	ABalpaapapa	113	0	0	0		0	0	0	0	0
139	1	172	102	-1	440	178	19.4	31	MSpapppp	247	494	0	0		0	0	0	0	0
140	1	305	146	-1	318	133	16.5	26	MSpppapa	374	0	0	0		0	0	0	0	0
141	1	153	56	-1	234	201	14.4	28	MSpaapaa	278	288	0	0		0	0	0	0	0
142	1	213	4	-1	188	293	25.6	32	ABalpapaap	286	73	0	0		0	0	0	0	0
143	1	54	78	-1	84	283	15.8	27	ABalaaaala	-135	0	0	0		0	0	0	0	0
144	1	19	171	-1	189	177	9.1	27	ABalappppp	102	0	0	0		0	0	0	0	0
145	1	148	130	-1	132	374	13.6	27	ABalpppaap	206	0	0	0		0	0	0	0	0
146	1	281	35	-1	469	405	14.7	28	ABplappapa	257	18	0	0		0	0	0	0	0
147	1	156	318	-1	329	336	8.3	29	ABplapaaaa	265	106	0	0		0	0	0	0	0
148	1	175	233	-1	318	320	6.3	30	ABplaaappp	298	404	0	0		0	0	0	0	0
149	1	179	188	-1	240	347	12.5	28	ABalppppppa	213	405	0	0		0	0	0	0	0
150	1	226	73	-1	566	151	14.5	28	ABprapappa	-62	0	0	0		0	0	0	0	0
151	1	345	186	-1	491	232	21.5	32	ABprpppppa	-73	0	0	0		0	0	0	0	0
152	1	199	128	-1	122	246	11.8	26	MSaaaaapa	248	-109	0	0		0	0	0	0	0
153	0	323	-1	-1	328	307	23.7	27		246	0	0	0		0	0	0	0	0
154	1	79	63	-1	210	329	24.0	33	ABalpapapa	4	0	0	0		0	0	0	0	0
155	1	313	150	-1	441	112	18.7	31	ABprppapap	309	-455	0	0		0	0	0	0	0
156	1	208	261	-1	344	402	19.3	29	ABplppapaa	276	338	0	0		0	0	0	0	0
157	1	125	38	-1	107	213	20.3	29	ABalaaaarr	138	0	0	0		0	0	0	0	0
158	1	133	225	-1	168	247	9.7	26	MSaaaaapp	65	0	0	0		0	0	0	0	0
159	1	47	176	-1	222	335	6.7	23	ABplaaapaa	-146	0	0	0		0	0	0	0	0
160	1	103	195	-1	362	394	15.0	31	ABplaapppp	336	0	0	0		0	0	0	0	0
161	1	60	115	-1	291	396	13.5	30	ABplaappap	138	0	0	0		0	0	0	0	0
162	1	361	84	-1	215	140	11.1	31	ABpraapapp	227	510	0	0		0	0	0	0	0
163	1	8	52	-1	259	111	20.6	30	ABprpaaapa	257	873	0	0		0	0	0	0	0
164	1	230	312	-1	170	139	18.5	28	ABpraaaaaa	285	1142	0	0		0	0	0	0	0
165	1	276	319	-1	377	168	14.5	30	Dpap	275	342	0	0		0	0	0	0	0
166	1	35	114	-1	325	391	12.9	29	ABplaapppa	76	0	0	0		0	0	0	0	0
167	1	93	344	-1	244	357	7.9	27	ABplaaapap	181	0	0	0		0	0	0	0	0
168	1	222	193	-1	333	342	15.4	31	Daaa	102	0	0	0		0	0	0	0	0
169	1	39	85	-1	171	287	5.4	26	ABplaaaaaa	93	0	0	0		0	0	0	0	0
170	1	328	290	-1	356	284	6.2	30	ABarppaaap	286	284	0	0		0	0	0	0	0
171	1	296	308	-1	128	260	17.6	30	ABalpaapaa	222	-825	0	0		0	0	0	0	0
172	1	254	354	-1	459	376	9.6	33	ABarppapa	65	0	0	0		0	0	0	0	0
173	1	342	165	-1	387	330	19.7	30	MSaapppp	288	849	0	0		0	0	0	0	0
174	1	278	192	-1	379	210	20.4	31	MSpapapp	296	548	0	0		0	0	0	0	0
175	1	319	189	-1	365	363	8.7	25	ABplapaapa	250	1105	0	0		0	0	0	0	0
176	1	225	49	-1	480	143	9.2	28	ABprappapa	252	789	0	0		0	0	0	0	0
177	1	326	284	-1	406	237	10.7	32	Epraa	323	-249	0	0		0	0	0	0	0
178	1	45	243	-1	596	282	20.4	34	Caappd	319	33	0	0		0	0	0	0	0
179	1	29	75	-1	249	405	13.3	25	ABplaappaa	286	0	0	0		0	0	0	0	0
180	1	66	317	-1	570	183	10.6	34	ABarppppp	271	0	0	0		0	0	0	0	0
181	1	110	340	-1	206	184	19.3	28	MSppaaap	267	669	0	0		0	0	0	0	0
182	1	27	283	-1	560	330	20.6	32	ABplapappp	305	-627	0	0		0	0	0	0	0
183	1	293	5	-1	505	372	10.6	28	ABarppappa	-203	0	0	0		0	0	0	0	0
184	1	141	147	-1	210	357	14.4	30	ABalpppppa	144	0	0	0		0	0	0	0	0
185	1	207	270	-1	242	264	20.6	30	ABalpapppa	301	-638	0	0		0	0	0	0	0
186	1	304	356	359	257	125	13.4	32	ABpraaappp	323	-22	0	0		0	0	0	0	0
187	1	332	180	-1	230	162	25.3	38	ABarapppap	331	377	0	0		0	0	0	0	0
188	1	74	143	-1	275	134	23.5	32	ABarappppp	313	300	0	0		0	0	0	0	0
189	1	68	310	-1	563	165	19.5	29	ABprappppa	218	0	0	0		0	0	0	0	0
190	1	118	40	-1	140	147	16.6	25	ABalaappap	205	-366	0	0		0	0	0	0	0
191	1	115	43	-1	282	352	7.7	27	ABplaaappa	156	0	0	0		0	0	0	0	0
192	1	228	111	-1	199	128	14.7	27	ABpraaapap	271	-39	0	0		0	0	0	0	0
193	1	139	154	-1	377	109	9.8	24	ABprapaapa	-45	0	0	0		0	0	0	0	0
194	1	357	31	-1	137	225	24.5	33	ABaraaappa	322	201	0	0		0	0	0	0	0
195	1	136	361	-1	326	225	13.0	30	Earaa	302	-285	0	0		0	0	0	0	0
196	1	166	90	-1	185	382	20.8	32	ABalppaapp	105	0	0	0		0	0	0	0	0
197	1	262	23	-1	180	168	24.2	31	ABarapppaa	336	0	0	0		0	0	0	0	0
198	1	101	187	-1	195	249	25.2	29	ABarapaaap	291	1191	0	0		0	0	0	0	0
199	1	168	83	-1	144	225	17.4	27	ABaraaapaa	381	0	0	0		0	0	0	0	0
200	1	143	271	-1	158	248	5.5	27	ABarpaaaaa	212	-238	0	0		0	0	0	0	0
201	1	97	343	-1	363	263	12.4	29	Ealap	-81	0	0	0		0	0	0	0	0
202	1	170	149	-1	108	303	20.7	30	ABalpaappa	230	-1014	0	0		0	0	0	0	0
203	1	164	12	-1	510	341	15.5	30	Cappap	298	336	0	0		0	0	0	0	0
204	1	157	209	-1	146	325	9.5	27	ABalapappa	409	0	0	0		0	0	0	0	0
205	1	270	112	-1	538	208	14.2	30	Cpppap	248	1186	0	0		0	0	0	0	0
206	1	359	281	-1	249	391	18.8	30	ABplpaaapp	249	445	0	0		0	0	0	0	0
207	1	330	292	-1	419	101	12.1	27	ABprapaapp	255	220	0	0		0	0	0	0	0
208	1	13	30	-1	308	340	11.8	30	MSapppa	302	578	0	0		0	0	0	0	0
209	1	209	335	-1	221	174	16.8	26	MSppapaa	226	-326	0	0		0	0	0	0	0
210	1	91	37	-1	357	136	9.5	29	ABprapaaap	268	570	0	0		0	0	0	0	0
211	1	224	331	-1	451	356	18.6	30	Capapa	252	-145	0	0		0	0	0	0	0
212	1	67	28	-1	276	263	14.4	27	MSaaappp	274	0	0	0		0	0	0	0	0
213	1	346	178	-1	570	268	23.4	30	Caappv	-66	0	0	0		0	0	0	0	0
214	1	158	135	-1	430	354	7.5	30	ABarppaapp	143	0	0	0		0	0	0	0	0
215	1	55	315	-1	514	228	24.6	32	ABprpppppp	97	0	0	0		0	0	0	0	0
216	1	167	121	-1	99	200	15.4	29	ABalaaapar	357	0	0	0		0	0	0	0	0
217	1	109	50	-1	491	370	21.5	30	ABplapppaa	350	0	0	0		0	0	0	0	0
218	1	210	81	-1	226	160	7.7	26	ABarpappaa	219	-725	0	0		0	0	0	0	0
219	1	283	22	-1	610	224	14.2	30	Cpappd	286	39	0	0		0	0	0	0	0
220	1	290	160	-1	118	297	15.1	26	MSapaaaa	197	575	0	0		0	0	0	0	0
221	1	294	224	-1	408	396	11.5	28	ABplapaapp	258	-1255	0	0		0	0	0	0	0
222	1	38	18	-1	169	234	23.6	27	ABarapaaaa	75	0	0	0		0	0	0	0	0
223	1	240	120	-1	428	120	21.5	32	ABprppappa	319	-1365	0	0		0	0	0	0	0
224	1	18	360	-1	226	155	13.8	29	ABpraapapa	270	827	0	0		0	0	0	0	0
225	1	155	251	-1	175	213	12.6	27	MSpaaaapa	183	-1133	0	0		0	0	0	0	0
226	1	178	275	-1	318	151	22.5	31	ABprpapaaa	225	331	0	0		0	0	0	0	0
227	1	30	365	-1	459	241	11.7	31	Eprap	316	46	0	0		0	0	0	0	0
228	1	3	229	-1	579	251	10.5	33	Cpapap	168	0	0	0		0	0	0	0	0
229	1	307	346	-1	592	330	16.3	34	Caapa	311	68	0	0		0	0	0	0	0
230	1	46	168	-1	202	304	6.6	27	ABplaaaaap	-41	0	0	0		0	0	0	0	0
231	1	291	123	-1	498	174	12.2	31	Cpppaa	255	-76	0	0		0	0	0	0	0
232	1	169	132	-1	152	351	21.8	30	ABalppapaa	135	0	0	0		0	0	0	0	0
233	1	71	86	-1	183	270	9.5	31	MSaaaapa	279	-896	0	0		0	0	0	0	0
234	1	59	287	-1	425	346	20.1	30	Capaap	102	0	0	0		0	0	0	0	0
235	1	50	345	-1	458	281	21.5	31	ABplpppppa	310	171	0	0		0	0	0	0	0
236	1	113	174	-1	240	326	18.8	28	MSapaapp	274	-64	0	0		0	0	0	0	0
237	1	271	74	-1	362	308	9.5	33	MSapppp	558	0	0	0		0	0	0	0	0
238	1	204	258	-1	226	200	25.5	28	ABarappaaa	261	142	0	0		0	0	0	0	0
239	1	112	325	-1	536	291	15.6	33	Eplpp	330	360	0	0		0	0	0	0	0
240	1	292	122	-1	246	189	21.6	26	MSppaapa	182	378	0	0		0	0	0	0	0
241	1	257	155	-1	309	207	25.4	35	ABprpappaa	164	0	0	0		0	0	0	0	0
242	1	218	116	-1	344	108	18.3	31	ABprppaaaa	301	-542	0	0		0	0	0	0	0
243	1	341	197	-1	187	248	5.9	26	ABarpaaapa	256	-719	0	0		0	0	0	0	0
244	1	250	230	-1	362	231	16.1	27	MSpapaapp	136	0	0	0		0	0	0	0	0
245	1	131	117	-1	133	223	7.7	28	ABalapppaa	287	0	0	0		0	0	0	0	0
246	1	61	64	-1	144	295	21.9	28	ABalpaaaaa	-5	0	0	0		0	0	0	0	0
247	1	282	298	-1	217	266	18.7	30	ABalpaaapp	242	-181	0	0		0	0	0	0	0
248	1	273	212	-1	514	286	21.3	31	Capppp	316	-28	0	0		0	0	0	0	0
249	1	301	126	-1	162	314	15.1	27	MSapaaap	265	0	0	0		0	0	0	0	0
250	1	127	372	-1	240	142	16.4	30	ABpraaappa	-22	0	0	0		0	0	0	0	0
251	1	263	99	-1	204	316	19.7	25	MSapaapa	201	-302	0	0		0	0	0	0	0
252	1	219	332	-1	236	249	14.8	24	MSaaappa	8	0	0	0		0	0	0	0	0
253	1	288	82	-1	169	201	5.4	27	ABarpapaaa	21	0	0	0		0	0	0	0	0
254	1	302	218	-1	548	241	7.4	30	Cpaapp	299	421	0	0		0	0	0	0	0
255	1	297	61	-1	235	280	9.3	29	MSaaaapp	-83	0	0	0		0	0	0	0	0
256	1	212	266	-1	332	177	10.4	28	MSpppppa	231	-363	0	0		0	0	0	0	0
257	1	73	108	-1	513	333	22.2	29	ABplapppap	140	0	0	0		0	0	0	0	0
258	1	187	144	-1	107	238	7.5	27	ABalappapa	143	0	0	0		0	0	0	0	0
259	1	215	54	-1	217	251	5.7	26	ABarpaaapp	113	0	0	0		0	0	0	0	0
260	1	289	267	-1	390	319	6.5	30	ABarppaapa	-189	0	0	0		0	0	0	0	0
261	1	267	238	-1	356	284	19.8	30	MSaapapp	302	519	0	0		0	0	0	0	0
262	1	147	215	-1	181	144	8.9	29	ABpraapaap	278	247	0	0		0	0	0	0	0
263	1	223	334	-1	384	164	5.7	30	ABarpppaa	137	0	0	0		0	0	0	0	0
264	1	185	129	-1	430	335	24.3	30	ABplppppaa	83	0	0	0		0	0	0	0	0
265	1	252	145	-1	301	282	12.0	30	Ealaa	300	934	0	0		0	0	0	0	0
266	1	344	118	-1	357	289	16.6	28	Ealpa	275	476	0	0		0	0	0	0	0
267	1	40	326	-1	216	126	17.6	30	ABpraaaapa	427	0	0	0		0	0	0	0	0
268	1	90	87	-1	207	221	6.1	25	ABarpaaaap	211	197	0	0		0	0	0	0	0
269	0	37	-1	-1	79	324	14.7	25		193	-76	0	0		0	0	0	0	0
270	1	229	6	-1	603	228	19.2	33	Cpappv	330	399	0	0		0	0	0	0	0
271	1	7	279	-1	531	142	16.5	28	ABprapapap	256	1060	0	0		0	0	0	0	0
272	1	165	24	-1	270	272	22.5	27	ABalpappppa	260	-1063	0	0		0	0	0	0	0
273	1	201	255	-1	310	395	18.4	30	ABplppaaaa	51	0	0	0		0	0	0	0	0
274	1	89	263	-1	204	289	16.2	26	ABaraapapaa	204	453	0	0		0	0	0	0	0
275	1	308	105	-1	245	218	17.5	29	ABaraapppa	259	794	0	0		0	0	0	0	0
276	1	349	313	-1	602	270	15.4	31	Cpapaa	-81	0	0	0		0	0	0	0	0
277	1	235	65	-1	481	123	14.7	29	ABprappaap	261	759	0	0		0	0	0	0	0
278	1	42	66	-1	433	388	22.9	32	ABplppappp	266	-572	0	0		0	0	0	0	0
279	1	227	232	-1	236	239	9.4	28	MSpaaapa	67	0	0	0		0	0	0	0	0
280	1	362	349	-1	468	146	23.7	33	ABprpppaaa	334	-524	0	0		0	0	0	0	0
281	1	75	299	-1	260	171	18.7	25	MSppapap	258	-166	0	0		0	0	0	0	0
282	1	306	201	-1	485	281	16.2	33	Eplpa	332	478	0	0		0	0	0	0	0
283	1	311	342	-1	430	409	14.4	29	ABplappaaa	319	0	0	0		0	0	0	0	0
284	1	51	55	-1	257	94	16.9	27	ABprpaapap	61	0	0	0		0	0	0	0	0
285	1	4	235	-1	244	289	24.0	29	ABalpappapp	200	185	0	0		0	0	0	0	0
286	1	114	202	-1	183	347	6.6	31	ABplaapaap	272	-326	0	0		0	0	0	0	0
287	1	25	216	-1	356	245	19.4	29	MSpapapa	194	0	0	0		0	0	0	0	0
288	1	48	113	-1	546	244	21.1	31	Cppppp	239	726	0	0		0	0	0	0	0
289	1	298	211	-1	351	161	8.1	28	ABprapaaaa	266	-72	0	0		0	0	0	0	0
290	1	333	94	-1	479	301	6.1	37	Caaaa	366	1290	0	0		0	0	0	0	0
291	1	353	103	-1	467	195	10.4	29	Dpppp	220	-178	0	0		0	0	0	0	0
292	1	268	207	-1	319	220	17.4	27	MSpapaapa	186	421	0	0		0	0	0	0	0
293	1	163	194	-1	288	180	5.7	28	ABarpapapp	279	664	0	0		0	0	0	0	0
294	1	316	329	-1	421	257	5.6	38	Cpaaa	-209	0	0	0		0	0	0	0	0
295	1	17	11	-1	431	144	7.4	33	ABarpppap	331	1364	0	0		0	0	0	0	0
296	1	188	321	-1	342	378	22.4	29	ABplppaapa	48	0	0	0		0	0	0	0	0
297	1	261	158	-1	289	356	21.8	29	ABplpapaap	241	0	0	0		0	0	0	0	0
298	1	123	151	-1	390	365	25.1	30	ABplppaapp	259	-24	0	0		0	0	0	0	0
299	1	251	48	-1	395	356	16.3	30	Capaaa	297	-584	0	0		0	0	0	0	0
300	1	343	259	-1	455	317	23.7	29	ABplppppap	218	1075	0	0		0	0	0	0	0
301	1	122	339	-1	262	140	8.6	29	ABarpappap	43	0	0	0		0	0	0	0	0
302	1	248	214	-1	450	111	13.7	29	ABprappaaa	290	-734	0	0		0	0	0	0	0
303	1	331	159	-1	397	199	23.8	23	ABprpapppa	167	0	0	0		0	0	0	0	0
304	1	243	39	-1	202	287	11.7	30	MSaaapaa	280	776	0	0		0	0	0	0	0
305	1	137	100	-1	374	159	22.5	28	ABprpapapa	221	517	0	0		0	0	0	0	0
306	1	105	47	-1	136	261	7.3	26	ABalappapp	265	313	0	0		0	0	0	0	0
307	1	193	285	-1	246	302	6.2	26	ABplaaaapa	257	-138	0	0		0	0	0	0	0
308	1	216	62	-1	306	99	11.6	29	ABpraappap	166	0	0	0		0	0	0	0	0
309	1	11	89	-1	333	175	6.2	29	ABarpapppp	253	509	0	0		0	0	0	0	0
310	1	360	217	-1	406	167	25.8	34	ABprpapapp	282	547	0	0		0	0	0	0	0
311	1	53	303	-1	225	227	20.8	26	ABarapaappa	118	0	0	0		0	0	0	0	0
312	1	107	60	-1	393	142	13.2	28	Dppaa	264	862	0	0		0	0	0	0	0
313	1	275	362	-1	500	295	24.0	26	ABplpppapap	216	212	0	0		0	0	0	0	0
314	1	94	32	-1	227	352	25.6	33	ABalppapap	92	0	0	0		0	0	0	0	0
315	1	217	210	-1	488	171	15.4	32	Cppapa	302	200	0	0		0	0	0	0	0
316	1	183	273	-1	352	189	25.5	35	ABprpappap	350	685	0	0		0	0	0	0	0
317	1	200	10	-1	249	281	15.7	25	ABaraapapap	202	-145	0	0		0	0	0	0	0
318	1	160	302	-1	233	189	6.2	27	ABarpapapa	268	-648	0	0		0	0	0	0	0
319	1	206	297	-1	388	150	18.4	32	MSpapppa	297	-97	0	0		0	0	0	0	0
320	1	21	341	-1	120	316	11.7	28	ABalapaaaa	297	0	0	0		0	0	0	0	0
321	1	36	8	-1	91	227	10.1	35	ABalappaa	118	0	0	0		0	0	0	0	0
322	1	353	27	-1	429	178	10.8	30	Dpppa	250	-215	0	0		0	0	0	0	0
323	1	314	67	-1	268	231	19.5	26	ABarapaappp	-88	0	0	0		0	0	0	0	0
324	1	100	228	-1	285	243	11.2	25	MSpaaappp	-238	0	0	0		0	0	0	0	0
325	1	129	107	-1	572	183	16.6	31	ABprapappp	305	0	0	0		0	0	0	0	0
326	1	130	140	-1	243	330	15.1	24	MSapappa	197	397	0	0		0	0	0	0	0
327	1	95	20	-1	95	258	12.4	28	MSaaaaaa	224	807	0	0		0	0	0	0	0
328	1	236	182	-1	223	210	10.8	26	MSpaaaapp	158	0	0	0		0	0	0	0	0
329	1	340	29	-1	268	367	11.1	28	ABalppppppp	241	1076	0	0		0	0	0	0	0
330	1	174	1	-1	515	176	7.2	33	ABarppppa	329	638	0	0		0	0	0	0	0
331	1	366	364	-1	224	157	22.7	33	ABarappppa	156	0	0	0		0	0	0	0	0
332	0	320	-1	-1	164	154	21.1	23		29	0	0	0		0	0	0	0	0
333	1	119	203	-1	155	165	15.1	28	ABalaapppa	234	93	0	0		0	0	0	0	0
334	1	338	196	-1	333	262	19.4	28	MSaapapa	240	1023	0	0		0	0	0	0	0
335	1	317	300	-1	414	288	16.1	33	Ealpp	379	0	0	0		0	0	0	0	0
336	1	86	199	-1	553	314	24.5	32	ABplappppp	326	25	0	0		0	0	0	0	0
337	1	214	79	-1	342	186	15.0	27	MSpppapp	223	864	0	0		0	0	0	0	0
338	1	287	208	-1	516	255	17.5	33	Eprpp	335	-77	0	0		0	0	0	0	0
339	1	347	172	-1	580	307	11.5	30	Caaapp	305	378	0	0		0	0	0	0	0
340	0	10	-1	-1	132	174	18.0	23		287	0	0	0		0	0	0	0	0
341	1	180	2	-1	515	152	22.1	32	ABprpppaap	502	0	0	0		0	0	0	0	0
342	1	15	181	-1	518	334	18.7	30	Capppa	305	29	0	0		0	0	0	0	0
343	1	2	173	-1	294	349	17.4	31	MSappap	268	-371	0	0		0	0	0	0	0
344	1	87	110	-1	357	210	5.9	25	ABarppaaaa	236	-413	0	0		0	0	0	0	0
345	1	238	274	-1	565	223	17.4	30	Cppppa	302	290	0	0		0	0	0	0	0
346	1	350	3	-1	444	187	23.8	28	ABprppppaa	196	112	0	0		0	0	0	0	0
347	1	92	309	-1	542	358	23.5	31	ABplappppa	283	50	0	0		0	0	0	0	0
348	1	44	262	-1	174	350	12.2	28	ABalppppap	276	578	0	0		0	0	0	0	0
349	1	134	288	-1	475	317	20.4	31	Capapp	317	58	0	0		0	0	0	0	0
350	1	234	327	-1	514	253	6.5	31	Cpaapa	267	0	0	0		0	0	0	0	0
351	1	233	170	-1	416	308	24.4	32	ABplpapppp	306	148	0	0		0	0	0	0	0
352	1	274	92	-1	438	229	15.3	33	Earpp	324	-425	0	0		0	0	0	0	0
353	1	121	204	-1	165	185	18.1	26	MSppaaaa	190	0	0	0		0	0	0	0	0
354	1	120	248	-1	546	376	19.6	32	ABplapappa	368	0	0	0		0	0	0	0	0
355	1	300	278	-1	190	275	20.4	29	ABalpaaapa	224	0	0	0		0	0	0	0	0
356	1	20	93	-1	281	93	13.2	26	ABpraappaa	210	-360	0	0		0	0	0	0	0
357	1	277	272	-1	426	147	24.5	31	ABprppaapp	314	-19	0	0		0	0	0	0	0
358	1	34	137	-1	148	213	10.7	28	MSpaaaaa	251	-457	0	0		0	0	0	0	0
359	1	321	17	-1	398	215	16.5	26	Earpa	187	1150	0	0		0	0	0	0	0
360	1	336	363	-1	507	269	24.5	29	ABplppppppa	184	-402	0	0		0	0	0	0	0
361	1	12	70	-1	477	129	21.4	30	ABprppappp	142	0	0	0		0	0	0	0	0
362	1	303	104	-1	293	98	20.1	32	ABprpaaapp	123	0	0	0		0	0	0	0	0
363	1	63	156	-1	106	344	16.1	29	ABalppaaap	-39	0	0	0		0	0	0	0	0
364	1	322	45	-1	514	169	25.0	29	ABprpppapaa	108	0	0	0		0	0	0	0	0
365	1	182	9	-1	151	169	9.6	31	ABalappppa	30	0	0	0		0	0	0	0	0
366	0	128	-1	-1	305	203	13.8	22		142	213	0	0		0	0	0	0	0
367	1	162	374	-1	508	204	24.0	26	ABprpppapap	11	0	0	0		0	0	0	0	0
368	1	364	375	-1	247	136	18.0	28	ABprpaapaa	80	0	0	0		0	0	0	0	0
369	1	365	376	-1	191	359	18.0	30	ABplpaaaaa	6	0	0	0		0	0	0	0	0
