# Supplementary material for: The AP-2 Transcription Factor APTF-2 Is Required for Neuroblast and Epidermal Morphogenesis in Caenorhabditis elegans Embryogenesis
Source: PLoS Genet. 2016 May 13;12(5):e1006048. doi: 10.1371/journal.pgen.1006048 (PMC4866721; doi:10.1371/journal.pgen.1006048)
Supplement: S2 Text — (ZIP) [file pgen.1006048.s030.zip › nuclei/t168-nuclei]

1	1	330	105	-1	518	174	7.3	33	ABarppppa	510	0	0	0		0	0	0	0	0
2	1	341	3	-1	512	154	22.4	32	ABprpppaap	324	-123	0	0		0	0	0	0	0
3	1	346	374	-1	444	183	24.1	28	ABprppppaa	268	-556	0	0		0	0	0	0	0
4	1	142	76	-1	185	290	25.7	30	ABalpapaap	286	311	0	0		0	0	0	0	0
5	1	183	7	-1	506	371	10.6	28	ABarppappa	91	0	0	0		0	0	0	0	0
6	1	270	175	-1	602	227	19.2	33	Cpappv	332	1124	0	0		0	0	0	0	0
7	1	57	37	-1	552	367	15.7	28	ABarppappp	284	39	0	0		0	0	0	0	0
8	1	321	44	-1	90	229	10.3	35	ABalappaa	291	433	0	0		0	0	0	0	0
9	1	365	65	-1	154	164	10.1	29	ABalappppa	242	0	0	0		0	0	0	0	0
10	1	317	351	-1	252	282	15.7	27	ABaraapapap	213	-1335	0	0		0	0	0	0	0
11	1	295	191	-1	432	147	7.3	33	ABarpppap	-263	0	0	0		0	0	0	0	0
12	1	203	50	-1	511	345	15.6	30	Cappap	265	710	0	0		0	0	0	0	0
13	1	92	118	-1	294	128	14.5	28	ABprpaappa	261	864	0	0		0	0	0	0	0
14	1	98	27	-1	535	140	12.5	29	ABprapapaa	167	0	0	0		0	0	0	0	0
15	1	96	153	-1	342	104	11.9	29	ABpraapppa	-2	0	0	0		0	0	0	0	0
16	1	49	97	-1	125	335	20.3	32	ABalpaappp	294	0	0	0		0	0	0	0	0
17	1	359	112	-1	397	226	16.0	30	Earpa	304	-337	0	0		0	0	0	0	0
18	1	222	83	-1	173	227	23.5	28	ABarapaaaa	275	1031	0	0		0	0	0	0	0
19	1	74	147	-1	280	218	15.4	32	MSpaapap	317	1341	0	0		0	0	0	0	0
20	1	327	314	-1	99	257	12.9	28	MSaaaaaa	184	0	0	0		0	0	0	0	0
21	1	68	25	-1	364	311	22.5	32	MSaappa	278	42	0	0		0	0	0	0	0
22	1	219	62	-1	612	226	14.4	30	Cpappd	244	0	0	0		0	0	0	0	0
23	1	197	13	-1	175	171	23.8	30	ABarapppaa	295	-350	0	0		0	0	0	0	0
24	1	272	368	-1	282	274	22.0	26	ABalpappppa	200	-98	0	0		0	0	0	0	0
25	1	21	75	-1	195	229	17.6	28	ABaraaapapp	180	0	0	0		0	0	0	0	0
26	1	71	157	-1	393	405	19.7	30	ABplppapap	305	222	0	0		0	0	0	0	0
27	1	322	315	-1	422	179	10.6	28	Dpppa	193	95	0	0		0	0	0	0	0
28	1	212	209	-1	275	262	14.3	28	MSaaappp	285	0	0	0		0	0	0	0	0
29	1	329	85	-1	266	366	11.2	28	ABalppppppp	376	0	0	0		0	0	0	0	0
30	1	208	161	-1	308	340	12.2	29	MSapppa	285	596	0	0		0	0	0	0	0
31	1	194	201	-1	142	219	24.4	32	ABaraaappa	285	221	0	0		0	0	0	0	0
32	1	314	148	-1	228	352	25.5	31	ABalppapap	210	0	0	0		0	0	0	0	0
33	0	14	-1	-1	92	184	17.4	24		199	-6	0	0		0	0	0	0	0
34	1	11	288	-1	270	189	25.0	28	ABarappaap	272	-944	0	0		0	0	0	0	0
35	1	146	111	-1	473	407	14.5	29	ABplappapa	246	-248	0	0		0	0	0	0	0
36	1	17	289	-1	302	155	11.6	28	MSppppap	305	0	0	0		0	0	0	0	0
37	1	210	140	-1	359	136	9.9	29	ABprapaaap	-22	0	0	0		0	0	0	0	0
38	1	157	300	-1	105	215	20.5	30	ABalaaaarr	111	0	0	0		0	0	0	0	0
39	1	304	165	-1	205	279	11.7	31	MSaaapaa	257	467	0	0		0	0	0	0	0
40	1	190	357	-1	144	147	16.9	24	ABalaappap	-55	0	0	0		0	0	0	0	0
41	1	38	210	-1	196	267	22.4	31	ABalpappaa	252	-219	0	0		0	0	0	0	0
42	1	5	303	-1	449	149	12.0	28	Dppap	280	972	0	0		0	0	0	0	0
43	1	191	173	-1	280	353	7.8	27	ABplaaappa	84	0	0	0		0	0	0	0	0
44	1	61	110	-1	320	352	23.4	30	ABplpapapa	235	-302	0	0		0	0	0	0	0
45	1	364	316	-1	509	171	24.9	30	ABprpppapaa	265	515	0	0		0	0	0	0	0
46	1	120	106	-1	164	249	14.1	23	ABaraaaapp	206	232	0	0		0	0	0	0	0
47	1	306	248	-1	136	259	7.0	26	ABalappapp	-1	0	0	0		0	0	0	0	0
48	1	299	10	-1	398	357	16.3	29	Capaaa	296	186	0	0		0	0	0	0	0
49	1	176	283	-1	481	142	9.2	28	ABprappapa	247	0	0	0		0	0	0	0	0
50	1	217	189	-1	493	368	21.7	31	ABplapppaa	309	55	0	0		0	0	0	0	0
51	1	77	345	-1	436	417	18.1	29	ABplappaap	285	550	0	0		0	0	0	0	0
52	1	163	254	-1	260	112	20.7	28	ABprpaaapa	201	0	0	0		0	0	0	0	0
53	1	55	354	-1	366	141	15.4	28	Dpaap	198	140	0	0		0	0	0	0	0
54	1	259	151	-1	215	255	5.6	27	ABarpaaapp	211	-782	0	0		0	0	0	0	0
55	1	284	152	-1	255	96	17.0	28	ABprpaapap	71	0	0	0		0	0	0	0	0
56	1	141	6	-1	233	200	14.6	27	MSpaapaa	269	183	0	0		0	0	0	0	0
57	1	51	278	-1	199	178	13.3	25	MSppappa	219	279	0	0		0	0	0	0	0
58	1	119	93	-1	437	318	10.8	31	Dapp	235	0	0	0		0	0	0	0	0
59	1	78	223	-1	131	292	9.0	32	ABalapapap	76	0	0	0		0	0	0	0	0
60	1	312	324	-1	395	141	13.0	28	Dppaa	269	1205	0	0		0	0	0	0	0
61	1	255	36	-1	238	281	9.6	28	MSaaaapp	243	0	0	0		0	0	0	0	0
62	1	308	208	-1	312	95	12.4	30	ABpraappap	261	210	0	0		0	0	0	0	0
63	1	154	228	-1	210	324	24.6	36	ABalpapapa	320	-594	0	0		0	0	0	0	0
64	1	246	265	-1	148	293	22.2	28	ABalpaaaaa	142	0	0	0		0	0	0	0	0
65	1	277	40	-1	482	120	14.8	30	ABprappaap	293	0	0	0		0	0	0	0	0
66	1	278	192	-1	430	388	22.5	29	ABplppappp	279	-548	0	0		0	0	0	0	0
67	1	323	9	-1	271	233	19.7	26	ABarapaappp	232	0	0	0		0	0	0	0	0
68	1	116	69	-1	151	203	14.8	28	ABaraappaa	124	0	0	0		0	0	0	0	0
69	1	56	109	-1	304	274	19.7	31	MSaapaaa	-82	0	0	0		0	0	0	0	0
70	1	361	365	-1	476	130	21.5	31	ABprppappp	309	1306	0	0		0	0	0	0	0
71	1	31	30	-1	133	369	17.1	28	ABalpppaaa	257	-1102	0	0		0	0	0	0	0
72	1	25	107	-1	132	344	12.0	28	ABalapaapp	279	0	0	0		0	0	0	0	0
73	1	150	207	-1	567	150	14.3	28	ABprapappa	258	612	0	0		0	0	0	0	0
74	1	237	341	-1	361	309	9.4	33	MSapppp	323	263	0	0		0	0	0	0	0
75	1	179	203	-1	249	403	13.2	25	ABplaappaa	281	0	0	0		0	0	0	0	0
76	1	84	186	-1	196	223	21.3	30	ABarapaapa	285	159	0	0		0	0	0	0	0
77	1	106	70	-1	120	328	14.5	28	ABalapaapa	-188	0	0	0		0	0	0	0	0
78	1	143	124	-1	85	285	16.0	27	ABalaaaala	256	-133	0	0		0	0	0	0	0
79	1	337	23	-1	343	190	15.4	27	MSpppapp	248	-74	0	0		0	0	0	0	0
80	1	101	16	-1	272	368	24.5	33	ABalpapapp	-144	0	0	0		0	0	0	0	0
81	1	218	38	-1	228	157	7.6	26	ABarpappaa	-52	0	0	0		0	0	0	0	0
82	1	253	18	-1	167	200	5.8	26	ABarpapaaa	229	1073	0	0		0	0	0	0	0
83	1	199	130	-1	140	223	17.9	28	ABaraaapaa	275	117	0	0		0	0	0	0	0
84	1	162	313	360	221	138	11.3	31	ABpraapapp	219	509	0	0		0	0	0	0	0
85	1	169	19	-1	172	282	5.5	27	ABplaaaaaa	270	0	0	0		0	0	0	0	0
86	1	233	21	-1	188	264	9.4	33	MSaaaapa	267	-565	0	0		0	0	0	0	0
87	1	268	280	-1	205	221	6.2	25	ABarpaaaap	250	804	0	0		0	0	0	0	0
88	1	18	133	-1	132	302	5.9	29	ABplaapaaa	290	-110	0	0		0	0	0	0	0
89	1	309	137	-1	335	174	6.1	30	ABarpapppp	266	206	0	0		0	0	0	0	0
90	1	196	200	-1	183	378	21.0	31	ABalppaapp	-7	0	0	0		0	0	0	0	0
91	1	107	129	-1	184	342	19.8	31	ABalppappa	62	0	0	0		0	0	0	0	0
92	1	352	362	-1	440	233	15.3	33	Earpp	331	649	0	0		0	0	0	0	0
93	1	356	2	-1	284	95	13.7	26	ABpraappaa	-101	0	0	0		0	0	0	0	0
94	1	290	310	-1	482	298	6.1	37	Caaaa	372	911	0	0		0	0	0	0	0
95	1	85	225	-1	516	392	18.5	31	ABplapapap	300	-995	0	0		0	0	0	0	0
96	1	33	187	-1	97	295	12.2	25	ABalapaaap	239	-368	0	0		0	0	0	0	0
97	1	134	348	-1	305	322	19.3	30	MSappaa	218	159	0	0		0	0	0	0	0
98	1	34	343	-1	156	269	24.5	29	ABalpaaaap	76	0	0	0		0	0	0	0	0
99	1	251	237	-1	203	314	20.0	25	MSapaapa	176	19	0	0		0	0	0	0	0
100	1	305	230	-1	372	158	22.8	27	ABprpapapa	278	-76	0	0		0	0	0	0	0
101	0	87	-1	-1	109	282	9.3	25		196	1006	0	0		0	0	0	0	0
102	1	139	66	-1	442	175	19.4	32	MSpapppp	281	811	0	0		0	0	0	0	0
103	1	291	100	-1	471	195	10.3	30	Dpppp	223	-180	0	0		0	0	0	0	0
104	1	362	334	-1	291	101	20.2	31	ABprpaaapp	281	-1475	0	0		0	0	0	0	0
105	1	275	39	-1	245	218	17.7	29	ABaraapppa	289	-993	0	0		0	0	0	0	0
106	0	340	-1	-1	130	173	17.9	24		231	-333	0	0		0	0	0	0	0
107	1	325	327	-1	570	183	16.4	30	ABprapappp	292	-337	0	0		0	0	0	0	0
108	1	257	185	-1	516	328	22.0	30	ABplapppap	257	176	0	0		0	0	0	0	0
109	1	130	331	-1	155	160	7.4	29	ABpraapaaa	293	1674	0	0		0	0	0	0	0
110	1	344	32	-1	359	212	5.7	26	ABarppaaaa	221	311	0	0		0	0	0	0	0
111	1	192	238	-1	204	124	15.4	28	ABpraaapap	79	0	0	0		0	0	0	0	0
112	1	205	340	-1	538	208	13.8	30	Cpppap	287	-663	0	0		0	0	0	0	0
113	1	288	24	-1	547	242	21.1	30	Cppppp	266	410	0	0		0	0	0	0	0
114	1	166	326	-1	324	390	13.2	29	ABplaapppa	200	0	0	0		0	0	0	0	0
115	1	161	117	-1	291	395	13.4	29	ABplaappap	117	0	0	0		0	0	0	0	0
116	1	242	252	-1	346	110	18.5	31	ABprppaaaa	282	-823	0	0		0	0	0	0	0
117	1	245	49	-1	131	220	7.8	27	ABalapppaa	260	0	0	0		0	0	0	0	0
118	1	266	98	-1	360	295	16.6	28	Ealpa	282	122	0	0		0	0	0	0	0
119	1	58	138	-1	342	125	25.3	32	ABarappapp	327	-79	0	0		0	0	0	0	0
120	1	223	372	-1	427	121	21.7	31	ABprppappa	281	144	0	0		0	0	0	0	0
121	1	216	142	-1	101	201	15.6	31	ABalaaapar	240	365	0	0		0	0	0	0	0
122	1	240	267	-1	245	185	21.3	26	MSppaapa	196	80	0	0		0	0	0	0	0
123	1	231	318	-1	498	172	12.5	31	Cpppaa	319	-240	0	0		0	0	0	0	0
124	1	82	219	-1	79	227	13.5	29	ABalaaapal	238	-515	0	0		0	0	0	0	0
125	1	4	88	-1	517	203	18.1	29	Cppapp	270	340	0	0		0	0	0	0	0
126	1	249	270	-1	166	311	14.7	28	MSapaaap	269	0	0	0		0	0	0	0	0
127	1	24	95	-1	223	317	12.7	27	MSapapap	213	-623	0	0		0	0	0	0	0
128	1	152	212	-1	126	244	11.7	26	MSaaaaapa	315	0	0	0		0	0	0	0	0
129	1	264	290	-1	429	338	24.4	29	ABplppppaa	233	-842	0	0		0	0	0	0	0
130	1	145	12	-1	130	374	13.5	28	ABalpppaap	24	0	0	0		0	0	0	0	0
131	1	95	205	-1	168	350	14.4	28	ABalppppaa	40	0	0	0		0	0	0	0	0
132	1	232	264	-1	152	347	22.3	30	ABalppapaa	267	808	0	0		0	0	0	0	0
133	1	20	328	-1	330	359	9.5	30	ABplapaaap	228	698	0	0		0	0	0	0	0
134	1	54	195	-1	171	394	16.6	29	ABalpppapa	299	0	0	0		0	0	0	0	0
135	1	214	119	-1	430	355	7.6	29	ABarppaapp	293	1212	0	0		0	0	0	0	0
136	1	52	258	-1	542	190	21.9	30	ABprapppap	292	515	0	0		0	0	0	0	0
137	1	358	168	-1	149	205	10.8	29	MSpaaaaa	283	-488	0	0		0	0	0	0	0
138	1	115	369	-1	218	393	18.4	28	ABplpaaapa	-116	0	0	0		0	0	0	0	0
139	1	66	197	-1	80	245	17.3	28	ABalaaaarl	172	0	0	0		0	0	0	0	0
140	1	326	125	-1	241	330	15.2	25	MSapappa	249	-171	0	0		0	0	0	0	0
141	1	123	114	-1	175	319	7.8	27	ABalapappp	239	621	0	0		0	0	0	0	0
142	1	90	4	-1	242	142	19.5	34	ABprpaaaaa	331	-553	0	0		0	0	0	0	0
143	1	188	287	-1	273	136	23.5	31	ABarappppp	115	0	0	0		0	0	0	0	0
144	1	258	64	-1	103	242	7.6	26	ABalappapa	-105	0	0	0		0	0	0	0	0
145	1	265	122	-1	308	278	12.4	28	Ealaa	198	-297	0	0		0	0	0	0	0
146	1	140	43	-1	318	134	16.5	25	MSpppapa	218	1095	0	0		0	0	0	0	0
147	1	184	260	-1	209	360	14.5	32	ABalpppppa	-214	0	0	0		0	0	0	0	0
148	1	137	61	-1	123	262	21.2	29	ABaraaaaaa	302	0	0	0		0	0	0	0	0
149	1	202	115	-1	115	302	20.9	29	ABalpaappa	249	0	0	0		0	0	0	0	0
150	1	155	33	-1	444	113	19.0	30	ABprppapap	306	202	0	0		0	0	0	0	0
151	1	298	60	-1	388	367	25.1	30	ABplppaapp	305	446	0	0		0	0	0	0	0
152	1	114	141	-1	263	363	14.3	29	ABplpaappa	33	0	0	0		0	0	0	0	0
153	1	53	63	-1	291	152	26.0	39	ABarappapa	393	218	0	0		0	0	0	0	0
154	1	193	170	-1	378	107	9.9	25	ABprapaapa	38	0	0	0		0	0	0	0	0
155	1	241	307	-1	313	214	25.6	35	ABprpappaa	350	-905	0	0		0	0	0	0	0
156	1	363	89	-1	112	341	16.6	29	ABalppaaap	265	270	0	0		0	0	0	0	0
157	1	29	166	-1	96	313	18.3	29	ABalaaaalp	266	-127	0	0		0	0	0	0	0
158	1	297	52	-1	291	361	21.5	29	ABplpapaap	245	240	0	0		0	0	0	0	0
159	1	303	333	-1	388	186	23.1	25	ABprpapppa	246	188	0	0		0	0	0	0	0
160	1	220	221	-1	125	297	15.4	26	MSapaaaa	199	260	0	0		0	0	0	0	0
161	1	72	356	-1	139	227	21.6	29	ABaraaaaap	9	0	0	0		0	0	0	0	0
162	1	9	120	-1	281	399	21.5	32	ABplpaaaap	24	0	0	0		0	0	0	0	0
163	0	332	-1	-1	170	163	20.9	22		168	-565	0	0		0	0	0	0	0
164	1	117	299	-1	163	319	23.6	32	ABalpapaaa	264	297	0	0		0	0	0	0	0
165	1	173	162	-1	387	331	19.7	29	MSaapppp	322	0	0	0		0	0	0	0	0
166	1	73	281	-1	387	384	22.6	32	ABplppappa	239	-918	0	0		0	0	0	0	0
167	1	109	253	-1	229	239	24.2	33	ABarapapaa	-1	0	0	0		0	0	0	0	0
168	1	230	321	-1	200	301	7.2	27	ABplaaaaap	-39	0	0	0		0	0	0	0	0
169	1	47	144	-1	140	194	8.6	29	ABalapppap	241	-347	0	0		0	0	0	0	0
170	1	351	338	-1	417	307	24.4	32	ABplpapppp	317	165	0	0		0	0	0	0	0
171	1	144	73	-1	191	176	9.1	27	ABalappppp	-302	0	0	0		0	0	0	0	0
172	1	339	296	-1	581	309	11.2	31	Caaapp	312	-537	0	0		0	0	0	0	0
173	1	343	284	-1	291	352	17.4	31	MSappap	195	0	0	0		0	0	0	0	0
174	1	236	172	-1	239	325	19.3	27	MSapaapp	276	-300	0	0		0	0	0	0	0
175	1	8	5	-1	289	108	17.5	32	ABprpaappp	198	0	0	0		0	0	0	0	0
176	1	159	262	-1	219	332	6.2	24	ABplaaapaa	201	485	0	0		0	0	0	0	0
177	1	22	131	-1	310	250	6.2	35	ABarpaapp	333	0	0	0		0	0	0	0	0
178	1	213	174	-1	576	268	23.3	31	Caappv	310	174	0	0		0	0	0	0	0
179	1	79	90	-1	109	233	17.3	28	ABaraaaapa	-243	0	0	0		0	0	0	0	0
180	1	187	271	-1	229	160	25.3	36	ABarapppap	374	0	0	0		0	0	0	0	0
181	1	342	272	-1	520	334	18.5	31	Capppa	317	-199	0	0		0	0	0	0	0
182	1	328	34	-1	223	211	10.9	26	MSpaaaapp	197	781	0	0		0	0	0	0	0
183	0	269	-1	-1	81	325	15.3	24		245	-490	0	0		0	0	0	0	0
184	1	42	243	-1	133	264	14.6	33	ABaraapaaa	420	0	0	0		0	0	0	0	0
185	0	153	-1	-1	322	309	23.9	27		260	-38	0	0		0	0	0	0	0
186	1	151	319	-1	493	237	21.6	32	ABprpppppa	319	-67	0	0		0	0	0	0	0
187	1	198	91	-1	197	254	25.3	29	ABarapaaap	280	623	0	0		0	0	0	0	0
188	1	149	353	-1	237	346	12.4	29	ABalppppppa	245	1352	0	0		0	0	0	0	0
189	1	175	183	-1	360	365	8.8	25	ABplapaapa	103	0	0	0		0	0	0	0	0
190	1	118	274	-1	349	127	21.4	29	ABprpapaap	271	-510	0	0		0	0	0	0	0
191	1	64	330	-1	290	163	15.5	26	MSppppaa	248	-64	0	0		0	0	0	0	0
192	1	174	41	-1	381	212	20.2	30	MSpapapp	301	-1059	0	0		0	0	0	0	0
193	1	168	336	-1	336	345	15.4	30	Daaa	586	0	0	0		0	0	0	0	0
194	1	293	242	-1	289	180	5.8	28	ABarpapapp	282	1273	0	0		0	0	0	0	0
195	1	160	211	-1	365	393	14.8	30	ABplaapppp	-90	0	0	0		0	0	0	0	0
196	1	334	92	-1	336	264	19.0	25	MSaapapa	-139	0	0	0		0	0	0	0	0
197	1	243	266	-1	186	247	5.8	25	ABarpaaapa	211	513	0	0		0	0	0	0	0
198	1	122	87	-1	262	329	22.7	29	ABplpapaaa	240	328	0	0		0	0	0	0	0
199	1	336	132	-1	556	312	24.4	31	ABplappppp	262	-704	0	0		0	0	0	0	0
200	1	32	293	-1	472	399	19.9	31	ABplappapp	304	-98	0	0		0	0	0	0	0
201	1	282	346	-1	484	281	16.3	33	Eplpa	334	-346	0	0		0	0	0	0	0
202	1	286	199	-1	180	348	6.5	33	ABplaapaap	291	0	0	0		0	0	0	0	0
203	1	333	317	-1	160	160	15.3	30	ABalaapppa	263	-192	0	0		0	0	0	0	0
204	1	353	135	-1	167	188	18.5	27	MSppaaaa	-280	0	0	0		0	0	0	0	0
205	1	67	251	-1	542	264	24.9	29	ABplppppppp	291	377	0	0		0	0	0	0	0
206	1	113	81	-1	270	270	18.2	31	ABaraapapp	100	0	0	0		0	0	0	0	0
207	1	292	158	-1	321	218	17.2	27	MSpapaapa	202	-523	0	0		0	0	0	0	0
208	1	338	79	-1	517	253	17.5	34	Eprpp	325	942	0	0		0	0	0	0	0
209	1	204	294	-1	148	318	9.5	30	ABalapappa	45	0	0	0		0	0	0	0	0
210	1	315	249	-1	491	170	15.4	31	Cppapa	257	185	0	0		0	0	0	0	0
211	1	289	176	-1	350	158	8.3	28	ABprapaaaa	246	234	0	0		0	0	0	0	0
212	1	248	373	-1	513	285	21.2	31	Capppp	227	-714	0	0		0	0	0	0	0
213	1	2	196	-1	388	95	14.4	29	ABpraapppp	275	-221	0	0		0	0	0	0	0
214	1	302	250	-1	452	112	13.8	29	ABprappaaa	258	-1023	0	0		0	0	0	0	0
215	1	262	291	-1	184	145	9.1	28	ABpraapaap	-44	0	0	0		0	0	0	0	0
216	1	287	363	-1	357	243	19.3	28	MSpapapa	244	542	0	0		0	0	0	0	0
217	1	310	215	-1	404	162	25.9	29	ABprpapapp	179	-369	0	0		0	0	0	0	0
218	1	254	297	-1	554	239	7.3	32	Cpaapp	320	-464	0	0		0	0	0	0	0
219	1	12	58	-1	381	128	22.6	31	ABprppaapa	259	115	0	0		0	0	0	0	0
220	1	112	355	-1	216	400	14.6	29	ABplpaapap	-292	0	0	0		0	0	0	0	0
221	1	40	53	-1	339	184	22.2	29	ABarapapppp	289	-350	0	0		0	0	0	0	0
222	1	131	178	-1	568	219	23.4	30	ABprappppp	296	-808	0	0		0	0	0	0	0
223	1	7	46	-1	257	178	10.9	27	MSppappp	180	0	0	0		0	0	0	0	0
224	1	221	82	-1	406	396	11.6	29	ABplapaapp	293	409	0	0		0	0	0	0	0
225	1	158	202	-1	167	245	9.5	25	MSaaaaapp	378	0	0	0		0	0	0	0	0
226	1	76	370	-1	118	162	15.1	29	ABalaaappr	265	-1405	0	0		0	0	0	0	0
227	1	89	28	-1	301	141	7.2	27	ABarpapppa	275	439	0	0		0	0	0	0	0
228	1	324	96	-1	290	245	11.3	26	MSpaaappp	64	0	0	0		0	0	0	0	0
229	1	228	276	-1	580	253	10.6	32	Cpapap	316	-4	0	0		0	0	0	0	0
230	1	244	150	-1	360	237	15.7	27	MSpapaapp	196	461	0	0		0	0	0	0	0
231	1	138	45	-1	158	275	19.4	28	ABalpaapapa	255	226	0	0		0	0	0	0	0
232	1	279	103	-1	243	239	9.6	28	MSpaaapa	112	0	0	0		0	0	0	0	0
233	1	148	155	-1	311	318	6.4	29	ABplaaappp	276	-564	0	0		0	0	0	0	0
234	1	30	123	-1	178	283	16.8	28	ABalpaapapp	278	138	0	0		0	0	0	0	0
235	1	285	261	-1	258	286	24.0	29	ABalpappapp	217	185	0	0		0	0	0	0	0
236	1	91	295	-1	185	144	15.4	28	ABpraaapaa	216	201	0	0		0	0	0	0	0
237	1	65	323	-1	499	248	12.7	33	Eprpa	331	217	0	0		0	0	0	0	0
238	1	261	308	-1	357	284	19.7	31	MSaapapp	270	354	0	0		0	0	0	0	0
239	1	86	84	-1	256	369	21.6	27	ABalppapppp	185	432	0	0		0	0	0	0	0
240	1	80	286	-1	290	222	18.5	28	ABaraapppp	233	862	0	0		0	0	0	0	0
241	1	44	145	-1	347	349	19.5	32	MSaapppa	316	-398	0	0		0	0	0	0	0
242	1	15	99	-1	273	204	21.3	29	ABarapappa	267	-75	0	0		0	0	0	0	0
243	1	178	149	-1	595	284	20.2	33	Caappd	337	530	0	0		0	0	0	0	0
244	1	62	57	-1	180	361	10.1	27	ABplaapapa	268	1085	0	0		0	0	0	0	0
245	1	126	35	-1	164	387	12.6	30	ABalpppapp	210	-172	0	0		0	0	0	0	0
246	1	103	127	-1	314	265	16.4	31	MSaapaap	305	63	0	0		0	0	0	0	0
247	1	97	146	-1	316	176	18.9	26	MSpppaaa	266	259	0	0		0	0	0	0	0
248	1	354	347	-1	545	374	20.0	33	ABplapappa	50	0	0	0		0	0	0	0	0
249	1	13	233	-1	243	271	12.6	31	MSaaapap	311	-46	0	0		0	0	0	0	0
250	1	128	277	-1	256	221	23.7	30	ABarapapapa	232	127	0	0		0	0	0	0	0
251	1	225	67	-1	173	211	12.5	30	MSpaaaapa	107	0	0	0		0	0	0	0	0
252	1	125	104	-1	299	195	22.3	28	ABarapapppa	231	147	0	0		0	0	0	0	0
253	1	27	218	-1	191	138	21.6	29	ABalaapapp	279	156	0	0		0	0	0	0	0
254	1	3	136	-1	269	399	17.2	31	ABplpaappp	-47	0	0	0		0	0	0	0	0
255	1	273	182	-1	309	395	18.3	30	ABplppaaaa	-136	0	0	0		0	0	0	0	0
256	1	63	246	-1	444	372	25.3	33	ABplpppaaa	383	0	0	0		0	0	0	0	0
257	1	105	134	-1	216	360	9.7	28	ABplaapapp	84	0	0	0		0	0	0	0	0
258	1	238	366	-1	227	198	25.6	28	ABarappaaa	86	0	0	0		0	0	0	0	0
259	1	300	247	-1	455	317	24.4	30	ABplppppap	294	-112	0	0		0	0	0	0	0
260	1	59	47	-1	179	268	13.4	32	ABaraapaap	98	0	0	0		0	0	0	0	0
261	1	156	234	-1	344	399	19.5	30	ABplppapaa	12	0	0	0		0	0	0	0	0
262	1	348	17	-1	173	346	11.8	30	ABalppppap	264	25	0	0		0	0	0	0	0
263	1	274	361	-1	209	289	16.1	26	ABaraapapaa	78	0	0	0		0	0	0	0	0
264	1	83	164	-1	295	152	19.2	27	MSppaapp	212	624	0	0		0	0	0	0	0
265	1	88	113	-1	278	302	5.8	27	ABplaaaapp	279	-98	0	0		0	0	0	0	0
266	1	256	239	-1	335	175	10.5	27	MSpppppa	229	0	0	0		0	0	0	0	0
267	1	260	11	-1	388	322	6.6	30	ABarppaapa	167	0	0	0		0	0	0	0	0
268	1	94	335	-1	406	275	12.2	33	Eplaa	333	1691	0	0		0	0	0	0	0
269	1	127	344	-1	211	297	23.1	26	ABalpappapa	191	149	0	0		0	0	0	0	0
270	1	185	301	-1	242	271	20.9	30	ABalpapppa	6	0	0	0		0	0	0	0	0
271	1	200	358	-1	159	242	5.6	27	ABarpaaaaa	34	0	0	0		0	0	0	0	0
272	1	357	309	-1	427	140	25.0	31	ABprppaapp	296	-280	0	0		0	0	0	0	0
273	1	316	184	-1	355	189	25.5	34	ABprpappap	319	58	0	0		0	0	0	0	0
274	1	345	359	-1	565	222	17.3	29	Cppppa	272	1210	0	0		0	0	0	0	0
275	1	226	329	-1	320	149	22.7	29	ABprpapaaa	5	0	0	0		0	0	0	0	0
276	1	41	154	-1	333	215	20.7	32	MSpapaaa	19	0	0	0		0	0	0	0	0
277	1	35	204	-1	213	323	17.5	25	MSapapaa	253	231	0	0		0	0	0	0	0
278	1	355	68	-1	192	276	19.7	28	ABalpaaapa	288	-868	0	0		0	0	0	0	0
279	1	271	116	-1	532	140	16.6	29	ABprapapap	277	-515	0	0		0	0	0	0	0
280	1	48	268	-1	198	115	18.5	28	ABpraaaaap	249	60	0	0		0	0	0	0	0
281	1	206	279	-1	248	386	18.6	30	ABplpaaapp	242	-500	0	0		0	0	0	0	0
282	1	10	320	-1	459	212	22.4	31	ABprpapppp	317	1851	0	0		0	0	0	0	0
283	1	182	227	-1	562	334	20.7	33	ABplapappp	301	-75	0	0		0	0	0	0	0
284	1	177	71	-1	408	236	10.7	31	Epraa	294	596	0	0		0	0	0	0	0
285	1	307	15	-1	243	297	6.1	26	ABplaaaapa	73	0	0	0		0	0	0	0	0
286	1	16	226	-1	461	352	14.9	31	Cappaa	291	200	0	0		0	0	0	0	0
287	1	234	179	-1	425	347	19.9	29	Capaap	25	0	0	0		0	0	0	0	0
288	1	349	72	-1	475	316	20.4	31	Capapp	291	467	0	0		0	0	0	0	0
289	1	93	206	-1	251	215	12.3	25	MSpaaappa	79	0	0	0		0	0	0	0	0
290	1	170	311	-1	351	289	6.0	31	ABarppaaap	309	225	0	0		0	0	0	0	0
291	1	39	177	-1	113	182	13.4	30	ABalaaappl	250	-16	0	0		0	0	0	0	0
292	1	207	156	-1	422	105	12.4	27	ABprapaapp	-30	0	0	0		0	0	0	0	0
293	1	28	26	-1	509	386	14.8	30	ABplapapaa	267	362	0	0		0	0	0	0	0
294	1	46	232	-1	422	356	12.4	29	Dapap	226	-480	0	0		0	0	0	0	0
295	1	23	31	-1	389	176	9.4	26	MSpppppp	202	117	0	0		0	0	0	0	0
296	1	99	235	-1	434	157	15.4	30	Cppaaa	301	-18	0	0		0	0	0	0	0
297	1	319	163	-1	389	150	18.4	31	MSpapppa	301	-1103	0	0		0	0	0	0	0
298	1	247	14	-1	220	266	18.1	30	ABalpaaapp	233	165	0	0		0	0	0	0	0
299	1	281	171	-1	264	174	18.7	26	MSppapap	96	0	0	0		0	0	0	0	0
300	1	335	222	-1	418	287	16.2	33	Ealpp	331	-724	0	0		0	0	0	0	0
301	1	81	231	-1	369	223	11.6	31	Earap	294	114	0	0		0	0	0	0	0
302	1	318	143	-1	233	189	6.1	27	ABarpapapa	62	0	0	0		0	0	0	0	0
303	1	311	101	-1	232	233	20.9	24	ABarapaappa	218	-820	0	0		0	0	0	0	0
304	1	86	169	-1	217	361	22.0	27	ABalppapppa	219	128	0	0		0	0	0	0	0
305	1	124	94	-1	454	277	14.3	32	Eplap	328	143	0	0		0	0	0	0	0
306	1	102	259	-1	473	195	24.2	30	ABprppppap	179	350	0	0		0	0	0	0	0
307	1	46	322	-1	379	353	12.2	27	Dapaa	152	0	0	0		0	0	0	0	0
308	1	171	244	332	129	265	17.5	31	ABalpaapaa	206	117	0	0		0	0	0	0	0
309	1	347	305	-1	543	357	24.0	32	ABplappppa	313	698	0	0		0	0	0	0	0
310	1	189	292	-1	565	165	19.8	30	ABprappppa	267	-677	0	0		0	0	0	0	0
311	1	128	80	-1	284	235	22.9	27	ABarapapapp	230	-181	0	0		0	0	0	0	0
312	1	164	54	-1	169	136	18.8	29	ABpraaaaaa	262	287	0	0		0	0	0	0	0
313	1	276	216	-1	602	273	14.8	31	Cpapaa	304	-749	0	0		0	0	0	0	0
314	1	111	364	-1	420	189	21.6	31	MSpappa	9	0	0	0		0	0	0	0	0
315	1	215	306	-1	518	232	24.6	32	ABprpppppp	92	0	0	0		0	0	0	0	0
316	1	136	55	-1	211	226	14.8	29	ABaraappap	75	0	0	0		0	0	0	0	0
317	1	180	302	-1	571	184	10.8	34	ABarppppp	165	0	0	0		0	0	0	0	0
318	1	147	229	-1	325	336	8.3	29	ABplapaaaa	261	369	0	0		0	0	0	0	0
319	1	165	350	-1	374	168	14.5	31	Dpap	239	339	0	0		0	0	0	0	0
320	1	100	108	-1	383	317	24.7	22	ABplpapppa	184	-311	0	0		0	0	0	0	0
321	1	296	352	-1	342	381	22.5	29	ABplppaapa	220	997	0	0		0	0	0	0	0
322	1	50	269	-1	288	318	25.5	34	ABplpappaa	347	714	0	0		0	0	0	0	0
323	1	132	240	-1	258	228	5.7	36	ABarpaapa	361	256	0	0		0	0	0	0	0
324	1	135	349	-1	498	127	18.2	30	ABprappapp	276	1687	0	0		0	0	0	0	0
325	1	239	188	-1	538	288	15.7	34	Eplpp	330	-125	0	0		0	0	0	0	0
326	1	267	59	-1	223	117	18.0	23	ABpraaaapa	206	-96	0	0		0	0	0	0	0
327	1	350	236	-1	517	250	6.4	32	Cpaapa	318	350	0	0		0	0	0	0	0
328	1	36	86	-1	199	360	16.1	33	ABplpaapaa	329	-140	0	0		0	0	0	0	0
329	1	294	128	-1	421	259	5.5	38	Cpaaa	383	1068	0	0		0	0	0	0	0
330	1	45	194	-1	533	314	8.7	32	Caaapa	312	-145	0	0		0	0	0	0	0
331	1	211	241	-1	452	359	18.6	29	Capapa	292	320	0	0		0	0	0	0	0
332	1	252	256	-1	240	247	14.7	25	MSaaappa	130	0	0	0		0	0	0	0	0
333	0	102	-1	-1	478	198	26.4	28		248	963	0	0		0	0	0	0	0
334	1	263	78	-1	381	162	5.7	30	ABarpppaa	285	115	0	0		0	0	0	0	0
335	1	209	213	-1	221	177	17.0	25	MSppapaa	248	354	0	0		0	0	0	0	0
336	1	37	180	-1	371	326	12.6	33	Daap	284	308	0	0		0	0	0	0	0
337	1	104	190	-1	356	342	24.8	31	ABplpapapp	244	189	0	0		0	0	0	0	0
338	1	55	121	-1	331	146	13.8	26	Dpaaa	196	773	0	0		0	0	0	0	0
339	1	301	304	-1	265	140	8.5	29	ABarpappap	40	0	0	0		0	0	0	0	0
340	1	181	312	-1	206	187	19.4	28	MSppaaap	233	-740	0	0		0	0	0	0	0
341	1	320	159	-1	129	313	12.0	28	ABalapaaaa	-30	0	0	0		0	0	0	0	0
342	1	283	29	-1	429	411	14.5	28	ABplappaaa	289	-48	0	0		0	0	0	0	0
343	1	201	1	-1	360	267	12.5	31	Ealap	311	-620	0	0		0	0	0	0	0
344	1	167	181	-1	242	354	7.6	28	ABplaaapap	173	0	0	0		0	0	0	0	0
345	1	235	48	-1	459	281	21.6	31	ABplpppppa	257	0	0	0		0	0	0	0	0
346	1	229	325	-1	591	328	16.3	34	Caapa	340	-684	0	0		0	0	0	0	0
347	1	60	126	-1	199	191	7.1	28	ABarpapaap	242	379	0	0		0	0	0	0	0
348	1	129	193	-1	231	101	14.6	28	ABpraaaapp	242	341	0	0		0	0	0	0	0
349	1	280	217	-1	469	150	24.4	32	ABprpppaaa	300	377	0	0		0	0	0	0	0
350	1	21	167	-1	174	231	18.2	28	ABaraaapapa	193	105	0	0		0	0	0	0	0
351	1	43	273	-1	493	352	25.3	33	ABplpppaap	81	0	0	0		0	0	0	0	0
352	1	121	263	-1	320	108	22.1	29	ABprpaaaap	247	690	0	0		0	0	0	0	0
353	1	19	139	-1	182	204	25.4	30	ABaraaappp	56	0	0	0		0	0	0	0	0
354	1	172	20	-1	461	376	9.6	33	ABarppapa	324	-15	0	0		0	0	0	0	0
355	1	133	56	-1	387	101	19.4	32	ABprppapaa	281	0	0	0		0	0	0	0	0
356	1	186	298	-1	257	136	15.2	26	ABpraaapppa	206	624	0	0		0	0	0	0	0
357	1	108	275	-1	476	180	18.5	30	Cppaap	300	418	0	0		0	0	0	0	0
358	1	110	257	-1	273	325	15.6	27	MSapappp	261	-402	0	0		0	0	0	0	0
359	1	186	22	-1	267	115	11.4	28	ABpraaapppp	279	333	0	0		0	0	0	0	0
360	1	224	74	-1	228	156	14.1	29	ABpraapapa	292	-850	0	0		0	0	0	0	0
361	1	195	282	-1	327	226	13.0	29	Earaa	281	257	0	0		0	0	0	0	0
362	1	313	224	-1	502	294	24.3	30	ABplpppapap	283	-109	0	0		0	0	0	0	0
363	1	360	160	-1	500	265	24.5	28	ABplppppppa	227	224	0	0		0	0	0	0	0
364	1	331	342	-1	224	154	22.9	35	ABarappppa	345	91	0	0		0	0	0	0	0
365	1	227	337	-1	464	244	11.8	33	Eprap	311	156	0	0		0	0	0	0	0
366	1	1	255	-1	331	276	22.5	28	ABalpappppp	195	0	0	0		0	0	0	0	0
367	1	70	220	-1	162	150	13.2	32	ABalaapppp	0	0	0	0		0	0	0	0	0
368	1	26	8	-1	329	177	17.3	29	MSpppaap	-120	0	0	0		0	0	0	0	0
369	1	69	51	-1	476	331	23.7	26	ABplpppapaa	268	0	0	0		0	0	0	0	0
370	1	6	214	-1	133	169	20.4	33	ABalaapaap	288	0	0	0		0	0	0	0	0
371	1	75	77	-1	539	177	19.0	27	ABprapppaa	506	0	0	0		0	0	0	0	0
372	1	250	339	-1	236	146	16.0	29	ABpraaappa	330	-1399	0	0		0	0	0	0	0
373	0	366	-1	-1	308	203	13.8	22		114	178	0	0		0	0	0	0	0
374	1	367	375	-1	509	206	24.0	24	ABprpppapap	11	0	0	0		0	0	0	0	0
375	1	368	376	-1	253	140	17.5	28	ABprpaapaa	80	0	0	0		0	0	0	0	0
376	1	369	377	-1	189	355	18.0	30	ABplpaaaaa	6	0	0	0		0	0	0	0	0
