# Supplementary material for: The AP-2 Transcription Factor APTF-2 Is Required for Neuroblast and Epidermal Morphogenesis in Caenorhabditis elegans Embryogenesis
Source: PLoS Genet. 2016 May 13;12(5):e1006048. doi: 10.1371/journal.pgen.1006048 (PMC4866721; doi:10.1371/journal.pgen.1006048)
Supplement: S2 Text — (ZIP) [file pgen.1006048.s030.zip › nuclei/t169-nuclei]

1	1	343	351	-1	362	269	12.4	31	Ealap	308	262	0	0		0	0	0	0	0
2	1	93	291	-1	281	97	13.8	25	ABpraappaa	73	0	0	0		0	0	0	0	0
3	1	2	340	-1	511	151	22.5	32	ABprpppaap	305	0	0	0		0	0	0	0	0
4	1	142	142	-1	239	138	19.9	34	ABprpaaaaa	435	0	0	0		0	0	0	0	0
5	1	175	133	-1	288	107	17.5	31	ABprpaappp	257	833	0	0		0	0	0	0	0
6	1	56	44	-1	235	198	14.5	28	MSpaapaa	482	0	0	0		0	0	0	0	0
7	1	5	150	-1	506	372	10.8	27	ABarppappa	271	989	0	0		0	0	0	0	0
8	1	368	226	-1	333	177	17.4	30	MSpppaap	291	1211	0	0		0	0	0	0	0
9	1	67	336	-1	275	233	20.3	25	ABarapaappp	210	-64	0	0		0	0	0	0	0
10	1	48	279	-1	398	357	16.4	29	Capaaa	261	-896	0	0		0	0	0	0	0
11	1	267	89	-1	388	326	6.8	30	ABarppaapa	15	0	0	0		0	0	0	0	0
12	1	130	70	-1	132	374	14.5	27	ABalpppaap	218	0	0	0		0	0	0	0	0
13	1	23	209	-1	181	166	23.7	31	ABarapppaa	305	-592	0	0		0	0	0	0	0
14	1	298	231	-1	226	265	18.4	28	ABalpaaapp	231	-139	0	0		0	0	0	0	0
15	1	285	189	-1	242	295	6.3	28	ABplaaaapa	241	1321	0	0		0	0	0	0	0
16	1	80	36	-1	272	367	24.6	33	ABalpapapp	332	-1025	0	0		0	0	0	0	0
17	1	262	147	-1	171	344	11.8	29	ABalppppap	286	-964	0	0		0	0	0	0	0
18	1	82	251	-1	164	205	6.5	25	ABarpapaaa	237	125	0	0		0	0	0	0	0
19	1	85	275	-1	172	284	5.4	27	ABplaaaaaa	254	601	0	0		0	0	0	0	0
20	1	354	328	-1	461	377	9.7	33	ABarppapa	86	0	0	0		0	0	0	0	0
21	1	86	124	-1	193	257	9.2	33	MSaaaapa	289	-217	0	0		0	0	0	0	0
22	1	359	103	-1	270	114	11.3	28	ABpraaapppp	233	-41	0	0		0	0	0	0	0
23	1	79	265	-1	347	188	15.5	27	MSpppapp	233	1263	0	0		0	0	0	0	0
24	1	113	204	-1	547	239	20.8	30	Cppppp	303	-260	0	0		0	0	0	0	0
25	1	21	301	-1	368	300	22.6	31	MSaappa	264	134	0	0		0	0	0	0	0
26	1	293	341	-1	510	384	15.2	30	ABplapapaa	211	0	0	0		0	0	0	0	0
27	1	14	334	-1	532	139	12.9	29	ABprapapaa	290	221	0	0		0	0	0	0	0
28	1	227	284	-1	300	141	7.4	29	ABarpapppa	246	713	0	0		0	0	0	0	0
29	1	342	325	-1	426	411	14.8	29	ABplappaaa	292	914	0	0		0	0	0	0	0
30	1	71	96	-1	135	370	17.5	29	ABalpppaaa	158	0	0	0		0	0	0	0	0
31	1	295	4	-1	386	177	9.3	25	MSpppppp	258	-935	0	0		0	0	0	0	0
32	1	110	211	-1	358	213	5.8	25	ABarppaaaa	224	-776	0	0		0	0	0	0	0
33	1	150	293	-1	443	113	19.2	30	ABprppapap	298	1292	0	0		0	0	0	0	0
34	1	182	263	-1	223	214	10.9	26	MSpaaaapp	-170	0	0	0		0	0	0	0	0
35	1	245	55	269	166	383	12.7	29	ABalpppapp	196	1713	0	0		0	0	0	0	0
36	1	61	264	-1	241	281	9.7	28	MSaaaapp	89	0	0	0		0	0	0	0	0
37	1	7	119	-1	556	368	15.8	29	ABarppappp	279	-72	0	0		0	0	0	0	0
38	1	81	10	-1	222	158	7.7	25	ABarpappaa	233	-178	0	0		0	0	0	0	0
39	1	105	235	308	250	220	17.7	29	ABaraapppa	209	149	0	0		0	0	0	0	0
40	1	65	111	-1	482	120	14.3	30	ABprappaap	271	246	0	0		0	0	0	0	0
41	1	192	247	-1	377	207	19.8	31	MSpapapp	308	120	0	0		0	0	0	0	0
42	0	101	-1	-1	111	284	9.9	25		199	57	0	0		0	0	0	0	0
43	1	146	322	-1	319	134	16.2	27	MSpppapa	267	-13	0	0		0	0	0	0	0
44	1	8	203	-1	88	238	10.5	36	ABalappaa	164	0	0	0		0	0	0	0	0
45	1	231	144	-1	162	279	19.5	28	ABalpaapapa	82	0	0	0		0	0	0	0	0
46	1	223	337	-1	254	175	11.0	27	MSppappp	256	164	0	0		0	0	0	0	0
47	1	260	38	-1	181	266	13.5	30	ABaraapaap	274	0	0	0		0	0	0	0	0
48	1	345	176	-1	460	278	21.5	32	ABplpppppa	321	792	0	0		0	0	0	0	0
49	1	117	91	-1	131	220	8.1	27	ABalapppaa	275	275	0	0		0	0	0	0	0
50	1	12	313	-1	518	343	15.6	30	Cappap	340	0	0	0		0	0	0	0	0
51	1	369	360	-1	479	332	23.5	26	ABplpppapaa	259	-646	0	0		0	0	0	0	0
52	1	158	34	-1	293	358	21.2	29	ABplpapaap	224	0	0	0		0	0	0	0	0
53	1	221	218	-1	339	181	21.9	29	ABarapapppp	283	606	0	0		0	0	0	0	0
54	1	312	233	-1	168	136	18.7	29	ABpraaaaaa	258	-109	0	0		0	0	0	0	0
55	1	316	5	-1	211	222	14.6	30	ABaraappap	302	526	0	0		0	0	0	0	0
56	1	355	104	-1	387	102	19.4	33	ABprppapaa	307	354	0	0		0	0	0	0	0
57	1	244	282	-1	180	358	9.5	31	ABplaapapa	255	457	0	0		0	0	0	0	0
58	1	219	110	-1	380	126	22.5	29	ABprppaapa	259	117	0	0		0	0	0	0	0
59	1	326	270	-1	218	116	18.0	27	ABpraaaapa	126	0	0	0		0	0	0	0	0
60	1	151	304	-1	389	367	24.7	28	ABplppaapp	281	905	0	0		0	0	0	0	0
61	1	148	42	-1	126	263	21.1	28	ABaraaaaaa	4	0	0	0		0	0	0	0	0
62	1	22	40	-1	610	225	14.4	30	Cpappd	101	0	0	0		0	0	0	0	0
63	1	153	92	-1	296	157	25.9	38	ABarappapa	300	283	0	0		0	0	0	0	0
64	1	144	46	-1	106	247	8.3	26	ABalappapa	-129	0	0	0		0	0	0	0	0
65	1	9	140	-1	153	166	10.2	29	ABalappppa	258	-85	0	0		0	0	0	0	0
66	1	102	346	-1	441	170	19.3	31	MSpapppp	315	-48	0	0		0	0	0	0	0
67	1	251	120	-1	179	211	12.4	30	MSpaaaapa	201	-831	0	0		0	0	0	0	0
68	1	278	195	-1	196	270	19.6	30	ABalpaaapa	266	-118	0	0		0	0	0	0	0
69	1	68	109	-1	152	204	14.8	29	ABaraappaa	43	0	0	0		0	0	0	0	0
70	1	77	225	-1	123	325	15.3	29	ABalapaapa	-12	0	0	0		0	0	0	0	0
71	1	284	255	-1	413	237	11.3	31	Epraa	311	-15	0	0		0	0	0	0	0
72	1	288	153	-1	476	320	20.1	31	Capapp	315	-732	0	0		0	0	0	0	0
73	1	171	208	-1	190	176	9.2	26	ABalappppp	-17	0	0	0		0	0	0	0	0
74	1	360	315	-1	223	154	13.9	28	ABpraapapa	28	0	0	0		0	0	0	0	0
75	1	25	288	-1	213	229	17.8	27	ABaraaapapp	225	1123	0	0		0	0	0	0	0
76	1	4	75	-1	186	286	25.8	31	ABalpapaap	268	0	0	0		0	0	0	0	0
77	1	371	9	-1	535	169	18.9	24	ABprapppaa	222	480	0	0		0	0	0	0	0
78	1	334	307	-1	376	162	5.9	30	ABarpppaa	296	409	0	0		0	0	0	0	0
79	1	208	126	-1	517	252	17.5	34	Eprpp	313	251	0	0		0	0	0	0	0
80	1	311	151	-1	289	234	23.0	26	ABarapapapp	209	758	0	0		0	0	0	0	0
81	1	206	6	-1	270	272	18.6	30	ABaraapapp	270	1077	0	0		0	0	0	0	0
82	1	224	66	-1	406	397	12.0	29	ABplapaapp	306	0	0	0		0	0	0	0	0
83	1	18	139	-1	178	225	23.5	29	ABarapaaaa	129	0	0	0		0	0	0	0	0
84	1	239	353	-1	261	365	21.7	27	ABalppapppp	177	430	0	0		0	0	0	0	0
85	1	29	246	-1	267	367	11.3	28	ABalppppppp	275	151	0	0		0	0	0	0	0
86	1	328	74	-1	202	361	16.4	33	ABplpaapaa	-166	0	0	0		0	0	0	0	0
87	1	198	318	-1	262	326	22.5	29	ABplpapaaa	265	-288	0	0		0	0	0	0	0
88	1	125	290	-1	516	203	18.3	30	Cppapp	242	-605	0	0		0	0	0	0	0
89	1	156	85	-1	109	340	17.2	29	ABalppaaap	243	250	0	0		0	0	0	0	0
90	1	179	62	-1	104	232	17.8	28	ABaraaaapa	249	-853	0	0		0	0	0	0	0
91	1	187	90	-1	198	248	25.4	29	ABarapaaap	362	0	0	0		0	0	0	0	0
92	1	196	173	-1	340	264	18.6	27	MSaapapa	245	203	0	0		0	0	0	0	0
93	1	58	27	266	439	320	10.7	33	Dapp	334	128	0	0		0	0	0	0	0
94	1	305	285	-1	455	281	14.3	32	Eplap	308	-577	0	0		0	0	0	0	0
95	1	127	283	-1	224	318	12.5	26	MSapapap	221	9	0	0		0	0	0	0	0
96	1	228	229	-1	292	244	11.8	26	MSpaaappp	212	-562	0	0		0	0	0	0	0
97	1	16	84	-1	128	330	20.3	31	ABalpaappp	288	614	0	0		0	0	0	0	0
98	1	118	148	-1	364	294	16.5	27	Ealpa	277	944	0	0		0	0	0	0	0
99	1	242	163	-1	273	206	21.5	30	ABarapappa	254	-393	0	0		0	0	0	0	0
100	1	103	230	-1	469	195	10.2	29	Dpppp	238	-174	0	0		0	0	0	0	0
101	1	303	321	-1	228	235	21.1	26	ABarapaappa	262	154	0	0		0	0	0	0	0
102	0	33	-1	-1	97	185	18.0	24		209	-22	0	0		0	0	0	0	0
103	1	232	11	-1	248	240	9.5	29	MSpaaapa	92	0	0	0		0	0	0	0	0
104	1	252	172	-1	298	195	22.1	28	ABarapapppa	254	470	0	0		0	0	0	0	0
105	1	1	31	-1	516	172	7.4	32	ABarppppa	-37	0	0	0		0	0	0	0	0
106	1	46	330	-1	165	246	14.4	23	ABaraaaapp	201	203	0	0		0	0	0	0	0
107	1	72	192	-1	130	344	12.6	29	ABalapaapp	-45	0	0	0		0	0	0	0	0
108	1	320	105	-1	391	322	24.8	28	ABplpapppa	273	391	0	0		0	0	0	0	0
109	1	69	19	-1	306	270	19.9	32	MSaapaaa	298	188	0	0		0	0	0	0	0
110	1	44	152	-1	322	353	23.4	31	ABplpapapa	249	959	0	0		0	0	0	0	0
111	1	35	156	-1	473	407	14.7	29	ABplappapa	291	798	0	0		0	0	0	0	0
112	1	17	146	-1	402	227	15.8	30	Earpa	300	203	0	0		0	0	0	0	0
113	1	265	348	-1	274	305	6.1	27	ABplaaaapp	407	0	0	0		0	0	0	0	0
114	1	141	60	-1	179	321	7.5	28	ABalapappp	-21	0	0	0		0	0	0	0	0
115	1	149	51	-1	116	298	21.4	30	ABalpaappa	-78	0	0	0		0	0	0	0	0
116	1	279	134	-1	528	138	17.2	28	ABprapapap	259	87	0	0		0	0	0	0	0
117	1	115	281	-1	289	396	13.8	29	ABplaappap	275	115	0	0		0	0	0	0	0
118	1	13	199	-1	288	131	14.1	28	ABprpaappa	265	318	0	0		0	0	0	0	0
119	1	135	1	-1	428	360	8.2	28	ABarppaapp	-181	0	0	0		0	0	0	0	0
120	1	162	188	-1	276	398	21.4	31	ABplpaaaap	372	0	0	0		0	0	0	0	0
121	1	338	248	-1	327	151	13.5	26	Dpaaa	212	-136	0	0		0	0	0	0	0
122	1	145	327	-1	310	286	12.3	28	Ealaa	286	1847	0	0		0	0	0	0	0
123	1	234	296	-1	185	277	16.8	28	ABalpaapapp	269	-439	0	0		0	0	0	0	0
124	1	78	166	-1	86	282	16.2	27	ABalaaaala	181	0	0	0		0	0	0	0	0
125	1	140	100	-1	244	327	15.2	26	MSapappa	120	0	0	0		0	0	0	0	0
126	1	347	362	-1	195	194	6.8	27	ABarpapaap	253	-877	0	0		0	0	0	0	0
127	1	246	335	-1	314	266	16.4	31	MSaapaap	342	0	0	0		0	0	0	0	0
128	1	329	61	-1	418	262	5.6	38	Cpaaa	389	373	0	0		0	0	0	0	0
129	1	91	49	-1	180	339	19.7	32	ABalppappa	2	0	0	0		0	0	0	0	0
130	1	83	54	-1	134	221	18.2	29	ABaraaapaa	236	-819	0	0		0	0	0	0	0
131	1	177	99	-1	308	248	6.4	34	ABarpaapp	348	-15	0	0		0	0	0	0	0
132	1	199	161	-1	564	310	24.5	31	ABplappppp	313	573	0	0		0	0	0	0	0
133	1	88	222	-1	136	307	6.1	29	ABplaapaaa	-371	0	0	0		0	0	0	0	0
134	1	257	98	221	215	355	9.5	30	ABplaapapp	58	0	0	0		0	0	0	0	0
135	1	204	185	-1	167	189	18.5	27	MSppaaaa	214	970	0	0		0	0	0	0	0
136	1	254	155	-1	265	396	16.8	31	ABplpaappp	270	-850	0	0		0	0	0	0	0
137	1	89	20	-1	333	177	6.0	29	ABarpapppp	257	-1058	0	0		0	0	0	0	0
138	1	119	245	-1	345	123	25.3	35	ABarappapp	354	724	0	0		0	0	0	0	0
139	1	353	87	-1	184	200	25.5	29	ABaraaappp	258	-592	0	0		0	0	0	0	0
140	1	37	18	-1	355	134	9.9	28	ABprapaaap	278	241	0	0		0	0	0	0	0
141	1	152	182	-1	264	362	14.4	29	ABplpaappa	-16	0	0	0		0	0	0	0	0
142	1	121	57	-1	101	198	16.1	30	ABalaaapar	358	0	0	0		0	0	0	0	0
143	1	302	53	-1	231	190	6.1	27	ABarpapapa	279	-771	0	0		0	0	0	0	0
144	1	169	167	-1	133	191	9.4	27	ABalapppap	-36	0	0	0		0	0	0	0	0
145	1	241	125	-1	351	349	19.4	32	MSaapppa	31	0	0	0		0	0	0	0	0
146	1	247	165	-1	313	174	18.9	23	MSpppaaa	239	-56	0	0		0	0	0	0	0
147	1	19	210	-1	279	218	15.2	31	MSpaapap	127	0	0	0		0	0	0	0	0
148	1	32	76	-1	232	354	25.4	30	ABalppapap	138	0	0	0		0	0	0	0	0
149	1	243	65	-1	597	282	20.1	33	Caappd	329	166	0	0		0	0	0	0	0
150	1	230	138	-1	360	244	15.5	27	MSpapaapp	147	0	0	0		0	0	0	0	0
151	1	54	132	-1	212	260	5.7	26	ABarpaaapp	211	155	0	0		0	0	0	0	0
152	1	55	112	-1	252	96	16.8	29	ABprpaapap	87	0	0	0		0	0	0	0	0
153	1	15	213	-1	341	104	12.3	29	ABpraapppa	157	0	0	0		0	0	0	0	0
154	1	276	200	-1	333	218	20.6	31	MSpapaaa	282	-123	0	0		0	0	0	0	0
155	1	233	297	-1	311	315	6.3	29	ABplaaappp	263	611	0	0		0	0	0	0	0
156	1	292	183	-1	423	101	12.4	28	ABprapaapp	350	0	0	0		0	0	0	0	0
157	1	26	359	-1	395	406	19.7	30	ABplppapap	302	434	0	0		0	0	0	0	0
158	1	207	268	-1	320	216	16.7	28	MSpapaapa	207	418	0	0		0	0	0	0	0
159	1	341	24	-1	136	317	12.1	28	ABalapaaaa	277	0	0	0		0	0	0	0	0
160	1	363	374	-1	501	263	24.4	29	ABplppppppa	185	220	0	0		0	0	0	0	0
161	1	30	116	-1	309	338	12.3	31	MSapppa	215	0	0	0		0	0	0	0	0
162	1	165	303	-1	388	332	20.2	29	MSaapppp	264	-166	0	0		0	0	0	0	0
163	1	297	254	-1	390	150	18.4	31	MSpapppa	311	-810	0	0		0	0	0	0	0
164	1	264	219	-1	298	150	18.7	27	MSppaapp	271	647	0	0		0	0	0	0	0
165	1	39	32	-1	205	273	11.7	32	MSaaapaa	278	-164	0	0		0	0	0	0	0
166	1	157	206	-1	93	304	19.1	30	ABalaaaalp	300	-266	0	0		0	0	0	0	0
167	1	350	94	-1	161	235	18.2	27	ABaraaapapa	190	-837	0	0		0	0	0	0	0
168	1	137	37	-1	151	207	11.4	28	MSpaaaaa	253	498	0	0		0	0	0	0	0
169	1	304	83	-1	214	360	22.0	28	ABalppapppa	126	0	0	0		0	0	0	0	0
170	1	154	162	-1	373	107	9.9	25	ABprapaapa	355	0	0	0		0	0	0	0	0
171	1	299	16	-1	266	170	18.7	27	MSppapap	241	94	0	0		0	0	0	0	0
172	1	174	216	-1	244	325	19.2	28	MSapaapp	286	173	0	0		0	0	0	0	0
173	1	43	13	-1	283	350	7.7	26	ABplaaappa	179	0	0	0		0	0	0	0	0
174	1	178	237	-1	577	267	22.7	30	Caappv	234	-666	0	0		0	0	0	0	0
175	1	6	333	-1	603	225	19.1	33	Cpappv	321	-1028	0	0		0	0	0	0	0
176	1	211	261	-1	345	156	8.3	28	ABprapaaaa	248	247	0	0		0	0	0	0	0
177	1	291	252	-1	109	185	13.3	30	ABalaaappl	286	365	0	0		0	0	0	0	0
178	1	222	131	-1	569	218	23.5	31	ABprappppp	279	1434	0	0		0	0	0	0	0
179	1	287	244	-1	424	348	19.7	30	Capaap	145	0	0	0		0	0	0	0	0
180	1	336	12	-1	373	326	12.6	33	Daap	20	0	0	0		0	0	0	0	0
181	1	344	164	-1	247	355	7.6	28	ABplaaapap	252	-775	0	0		0	0	0	0	0
182	1	255	317	-1	308	395	18.4	29	ABplppaaaa	295	649	0	0		0	0	0	0	0
183	1	189	258	-1	357	369	9.2	25	ABplapaapa	235	0	0	0		0	0	0	0	0
184	1	273	242	-1	356	184	25.5	34	ABprpappap	345	156	0	0		0	0	0	0	0
185	1	108	345	-1	518	324	22.3	29	ABplapppap	-138	0	0	0		0	0	0	0	0
186	1	76	59	-1	196	222	20.8	30	ABarapaapa	172	0	0	0		0	0	0	0	0
187	1	96	14	-1	106	298	12.4	25	ABalapaaap	242	0	0	0		0	0	0	0	0
188	1	325	197	-1	535	288	16.1	33	Eplpp	-310	0	0	0		0	0	0	0	0
189	1	50	67	-1	498	364	21.7	30	ABplapppaa	263	-227	0	0		0	0	0	0	0
190	1	337	300	-1	358	340	24.3	32	ABplpapapp	308	50	0	0		0	0	0	0	0
191	1	11	174	-1	428	146	7.4	33	ABarpppap	323	228	0	0		0	0	0	0	0
192	1	66	365	-1	432	385	22.5	30	ABplppappp	261	-258	0	0		0	0	0	0	0
193	1	348	136	-1	227	102	14.1	27	ABpraaaapp	233	-346	0	0		0	0	0	0	0
194	1	330	71	-1	534	314	8.6	31	Caaapa	286	220	0	0		0	0	0	0	0
195	1	134	118	-1	170	391	17.0	30	ABalpppapa	284	-331	0	0		0	0	0	0	0
196	1	213	21	-1	384	94	14.0	30	ABpraapppp	-201	0	0	0		0	0	0	0	0
197	1	139	367	-1	80	245	17.6	28	ABalaaaarl	152	0	0	0		0	0	0	0	0
198	0	106	-1	-1	126	168	18.5	25		211	570	0	0		0	0	0	0	0
199	1	202	15	-1	180	351	6.6	31	ABplaapaap	419	0	0	0		0	0	0	0	0
200	1	90	3	-1	180	375	21.3	31	ABalppaapp	322	0	0	0		0	0	0	0	0
201	1	31	378	-1	147	220	24.4	33	ABaraaappa	337	332	0	0		0	0	0	0	0
202	1	225	159	-1	166	241	9.6	24	MSaaaaapp	202	79	0	0		0	0	0	0	0
203	1	75	26	-1	249	403	13.1	26	ABplaappaa	288	0	0	0		0	0	0	0	0
204	1	277	43	-1	218	321	17.7	25	MSapapaa	191	0	0	0		0	0	0	0	0
205	1	131	117	-1	169	348	15.0	27	ABalppppaa	-261	0	0	0		0	0	0	0	0
206	1	289	310	-1	253	216	12.3	25	MSpaaappa	206	138	0	0		0	0	0	0	0
207	1	73	299	-1	564	147	14.4	28	ABprapappa	287	-498	0	0		0	0	0	0	0
208	1	62	358	-1	312	94	12.9	30	ABpraappap	261	1482	0	0		0	0	0	0	0
209	1	28	243	-1	275	264	14.4	28	MSaaappp	-11	0	0	0		0	0	0	0	0
210	1	41	368	-1	200	261	22.4	29	ABalpappaa	268	134	0	0		0	0	0	0	0
211	1	195	260	-1	362	394	14.8	30	ABplaapppp	16	0	0	0		0	0	0	0	0
212	1	128	207	-1	127	245	11.6	27	MSaaaaapa	245	201	0	0		0	0	0	0	0
213	1	335	361	-1	223	179	17.0	26	MSppapaa	98	0	0	0		0	0	0	0	0
214	1	370	370	-1	135	167	20.5	33	ABalaapaap	338	-737	0	0		0	0	0	0	0
215	1	217	280	-1	398	163	25.5	32	ABprpapapp	183	528	0	0		0	0	0	0	0
216	1	313	50	-1	601	272	14.5	30	Cpapaa	303	-187	0	0		0	0	0	0	0
217	1	349	371	-1	465	150	24.5	32	ABprpppaaa	328	60	0	0		0	0	0	0	0
218	1	253	82	-1	194	134	21.5	30	ABalaapapp	54	0	0	0		0	0	0	0	0
219	1	124	238	-1	79	228	14.1	28	ABalaaapal	-198	0	0	0		0	0	0	0	0
220	1	367	81	-1	156	148	13.2	31	ABalaapppp	311	413	0	0		0	0	0	0	0
221	1	160	88	-1	124	294	15.7	26	MSapaaaa	204	569	0	0		0	0	0	0	0
222	1	300	160	-1	420	287	16.5	32	Ealpp	329	1261	0	0		0	0	0	0	0
223	1	59	8	-1	137	289	8.9	29	ABalapapap	30	0	0	0		0	0	0	0	0
224	1	362	249	-1	503	292	24.3	30	ABplpppapap	302	512	0	0		0	0	0	0	0
225	1	95	86	-1	516	391	18.5	30	ABplapapap	300	-440	0	0		0	0	0	0	0
226	1	286	273	-1	469	352	14.7	30	Cappaa	306	-411	0	0		0	0	0	0	0
227	1	283	234	-1	567	331	20.9	33	ABplapappp	329	732	0	0		0	0	0	0	0
228	1	63	241	-1	217	319	25.2	35	ABalpapapa	-277	0	0	0		0	0	0	0	0
229	1	318	115	-1	330	331	8.2	28	ABplapaaaa	271	1315	0	0		0	0	0	0	0
230	1	100	302	-1	376	158	22.5	27	ABprpapapa	262	0	0	0		0	0	0	0	0
231	1	301	324	-1	373	223	11.8	31	Earap	-193	0	0	0		0	0	0	0	0
232	1	294	286	-1	427	355	13.2	28	Dapap	150	0	0	0		0	0	0	0	0
233	1	249	97	-1	244	269	13.4	34	MSaaapap	-24	0	0	0		0	0	0	0	0
234	1	261	191	-1	345	398	19.6	32	ABplppapaa	267	1255	0	0		0	0	0	0	0
235	1	296	253	-1	431	158	15.3	30	Cppaaa	-27	0	0	0		0	0	0	0	0
236	1	327	113	-1	516	251	6.4	31	Cpaapa	301	249	0	0		0	0	0	0	0
237	1	99	356	-1	210	309	20.2	26	MSapaapa	-150	0	0	0		0	0	0	0	0
238	1	111	190	-1	198	124	14.8	28	ABpraaapap	24	0	0	0		0	0	0	0	0
239	1	266	344	-1	334	181	10.3	28	MSpppppa	234	219	0	0		0	0	0	0	0
240	1	323	41	-1	255	232	5.7	36	ABarpaapa	363	346	0	0		0	0	0	0	0
241	1	331	355	-1	456	359	19.0	30	Capapa	394	0	0	0		0	0	0	0	0
242	1	194	287	-1	285	182	5.8	29	ABarpapapp	-154	0	0	0		0	0	0	0	0
243	1	184	93	-1	138	264	14.3	33	ABaraapaaa	329	270	0	0		0	0	0	0	0
244	1	308	149	-1	118	258	17.3	27	ABalpaapaaa	119	0	0	0		0	0	0	0	0
245	0	163	-1	-1	173	162	20.9	22		168	378	0	0		0	0	0	0	0
246	1	256	377	-1	445	370	25.5	36	ABplpppaaa	289	0	0	0		0	0	0	0	0
247	1	259	177	-1	456	319	23.8	31	ABplppppap	245	1028	0	0		0	0	0	0	0
248	1	47	22	-1	134	262	6.5	27	ABalappapp	253	0	0	0		0	0	0	0	0
249	1	210	278	-1	493	170	15.2	30	Cppapa	307	234	0	0		0	0	0	0	0
250	1	214	223	-1	451	112	13.7	29	ABprappaaa	243	236	0	0		0	0	0	0	0
251	1	205	35	-1	548	265	24.7	29	ABplppppppp	278	322	0	0		0	0	0	0	0
252	1	116	196	-1	341	113	18.5	31	ABprppaaaa	319	-668	0	0		0	0	0	0	0
253	1	167	121	-1	229	237	24.5	33	ABarapapaa	267	1135	0	0		0	0	0	0	0
254	1	52	298	-1	257	110	21.0	28	ABprpaaapa	268	-150	0	0		0	0	0	0	0
255	1	366	201	-1	330	275	22.5	28	ABalpappppp	282	856	0	0		0	0	0	0	0
256	1	332	58	-1	243	246	15.0	25	MSaaappa	201	-503	0	0		0	0	0	0	0
257	1	358	326	-1	275	323	15.5	27	MSapappp	282	0	0	0		0	0	0	0	0
258	1	136	171	-1	542	191	22.4	29	ABprapppap	287	-1063	0	0		0	0	0	0	0
259	1	306	364	-1	475	193	24.4	29	ABprppppap	233	1600	0	0		0	0	0	0	0
260	1	147	157	-1	211	356	14.1	32	ABalpppppa	238	-530	0	0		0	0	0	0	0
261	1	235	274	-1	264	286	24.1	29	ABalpappapp	261	-470	0	0		0	0	0	0	0
262	1	176	232	-1	219	339	6.0	24	ABplaaapaa	116	0	0	0		0	0	0	0	0
263	1	352	25	-1	323	111	22.2	29	ABprpaaaap	201	172	0	0		0	0	0	0	0
264	1	132	78	-1	152	344	22.4	31	ABalppapaa	293	427	0	0		0	0	0	0	0
265	1	64	227	-1	156	290	22.1	30	ABalpaaaaa	289	334	0	0		0	0	0	0	0
266	1	197	363	-1	184	247	6.0	24	ABarpaaapa	217	510	0	0		0	0	0	0	0
267	1	122	372	-1	251	182	21.3	26	MSppaapa	187	85	0	0		0	0	0	0	0
268	1	280	175	-1	191	116	18.1	27	ABpraaaaap	226	711	0	0		0	0	0	0	0
269	1	322	137	-1	291	316	25.3	33	ABplpappaa	325	-130	0	0		0	0	0	0	0
270	1	126	30	-1	170	309	14.5	27	MSapaaap	198	579	0	0		0	0	0	0	0
271	1	180	212	-1	234	155	25.4	34	ABarapppap	-45	0	0	0		0	0	0	0	0
272	1	181	158	-1	522	337	18.5	30	Capppa	290	-791	0	0		0	0	0	0	0
273	1	351	114	-1	496	350	25.3	33	ABplpppaap	335	111	0	0		0	0	0	0	0
274	1	190	129	-1	349	127	21.0	29	ABprpapaap	255	-849	0	0		0	0	0	0	0
275	1	357	184	-1	477	180	18.9	29	Cppaap	256	469	0	0		0	0	0	0	0
276	1	229	106	-1	578	253	10.6	32	Cpapap	306	-115	0	0		0	0	0	0	0
277	1	250	329	-1	253	220	24.0	28	ABarapapapa	91	0	0	0		0	0	0	0	0
278	1	57	123	-1	204	176	13.2	26	MSppappa	220	603	0	0		0	0	0	0	0
279	1	281	145	-1	246	383	19.0	32	ABplpaaapp	246	-207	0	0		0	0	0	0	0
280	1	87	143	-1	202	221	6.0	25	ABarpaaaap	237	167	0	0		0	0	0	0	0
281	1	166	198	-1	381	388	22.5	31	ABplppappa	278	989	0	0		0	0	0	0	0
282	1	361	306	-1	330	227	12.7	28	Earaa	284	-756	0	0		0	0	0	0	0
283	1	49	331	-1	478	143	9.2	28	ABprappapa	107	0	0	0		0	0	0	0	0
284	1	173	272	-1	294	354	17.4	30	MSappap	284	0	0	0		0	0	0	0	0
285	0	183	-1	-1	88	315	15.5	24		228	-112	0	0		0	0	0	0	0
286	1	240	23	-1	292	220	18.5	28	ABaraapppp	282	1143	0	0		0	0	0	0	0
287	1	143	39	-1	273	136	23.4	32	ABarappppp	60	0	0	0		0	0	0	0	0
288	1	34	217	-1	273	191	25.4	28	ABarappaap	240	0	0	0		0	0	0	0	0
289	1	36	316	-1	300	160	11.6	28	MSppppap	-10	0	0	0		0	0	0	0	0
290	1	129	289	-1	429	340	24.0	30	ABplppppaa	242	736	0	0		0	0	0	0	0
291	1	215	169	-1	181	144	9.3	28	ABpraapaap	276	1401	0	0		0	0	0	0	0
292	1	310	48	-1	560	160	20.1	31	ABprappppa	270	-713	0	0		0	0	0	0	0
293	1	200	193	-1	472	400	20.3	30	ABplappapp	284	-957	0	0		0	0	0	0	0
294	1	209	276	-1	151	316	9.5	30	ABalapappa	290	-348	0	0		0	0	0	0	0
295	1	236	108	-1	184	151	15.6	29	ABpraaapaa	199	0	0	0		0	0	0	0	0
296	1	172	28	-1	579	310	10.8	30	Caaapp	303	155	0	0		0	0	0	0	0
297	1	218	347	-1	551	236	7.4	31	Cpaapp	21	0	0	0		0	0	0	0	0
298	1	356	95	-1	253	137	15.4	27	ABpraaapppa	252	-871	0	0		0	0	0	0	0
299	1	164	101	-1	172	316	23.7	32	ABalpapaaa	294	0	0	0		0	0	0	0	0
300	1	38	267	-1	106	214	21.1	30	ABalaaaarr	267	117	0	0		0	0	0	0	0
301	1	270	79	-1	247	271	21.3	31	ABalpapppa	279	-496	0	0		0	0	0	0	0
302	1	317	194	-1	571	180	11.2	34	ABarppppp	343	412	0	0		0	0	0	0	0
303	1	42	257	-1	449	152	11.8	26	Dppap	239	199	0	0		0	0	0	0	0
304	1	339	214	-1	265	140	8.3	29	ABarpappap	96	0	0	0		0	0	0	0	0
305	1	309	224	-1	545	354	24.1	31	ABplappppa	81	0	0	0		0	0	0	0	0
306	1	315	170	-1	520	234	24.5	32	ABprpppppp	270	-221	0	0		0	0	0	0	0
307	1	155	239	-1	316	206	25.5	35	ABprpappaa	331	338	0	0		0	0	0	0	0
308	1	238	332	-1	356	282	19.7	34	MSaapapp	296	988	0	0		0	0	0	0	0
309	1	272	63	-1	426	147	25.2	31	ABprppaapp	289	-320	0	0		0	0	0	0	0
310	1	94	80	-1	479	299	5.9	39	Caaaa	380	-1251	0	0		0	0	0	0	0
311	1	290	349	-1	353	289	5.8	30	ABarppaaap	-108	0	0	0		0	0	0	0	0
312	1	340	320	-1	202	189	19.3	28	MSppaaap	-549	0	0	0		0	0	0	0	0
313	1	84	295	-1	239	133	10.3	27	ABpraapappp	241	1149	0	0		0	0	0	0	0
314	1	20	56	-1	103	255	13.0	28	MSaaaaaa	173	0	0	0		0	0	0	0	0
315	1	27	47	-1	420	181	10.7	26	Dpppa	264	177	0	0		0	0	0	0	0
316	1	45	122	-1	511	172	24.5	29	ABprpppapaa	228	522	0	0		0	0	0	0	0
317	1	203	352	-1	156	162	15.3	28	ABalaapppa	266	743	0	0		0	0	0	0	0
318	1	123	186	-1	498	174	12.4	31	Cpppaa	286	1525	0	0		0	0	0	0	0
319	1	186	312	-1	492	236	21.5	32	ABprpppppa	300	-118	0	0		0	0	0	0	0
320	1	282	7	-1	464	208	22.1	31	ABprpapppp	241	127	0	0		0	0	0	0	0
321	1	168	33	-1	197	299	7.3	28	ABplaaaaap	275	844	0	0		0	0	0	0	0
322	1	307	215	-1	379	352	12.4	26	Dapaa	131	0	0	0		0	0	0	0	0
323	1	237	205	-1	498	249	12.6	33	Eprpa	337	43	0	0		0	0	0	0	0
324	1	60	240	-1	397	138	12.9	27	Dppaa	230	593	0	0		0	0	0	0	0
325	1	346	72	-1	594	328	16.2	33	Caapa	335	-251	0	0		0	0	0	0	0
326	1	114	2	-1	322	389	13.2	28	ABplaapppa	35	0	0	0		0	0	0	0	0
327	1	107	311	-1	571	183	16.5	30	ABprapappp	302	75	0	0		0	0	0	0	0
328	1	133	342	-1	332	354	9.2	31	ABplapaaap	247	72	0	0		0	0	0	0	0
329	1	275	369	-1	314	152	22.4	31	ABprpapaaa	237	-2	0	0		0	0	0	0	0
330	1	191	277	-1	289	163	15.5	26	MSppppaa	256	562	0	0		0	0	0	0	0
331	1	109	127	-1	154	165	6.8	29	ABpraapaaa	273	1401	0	0		0	0	0	0	0
332	1	308	271	-1	147	265	16.5	26	ABalpaapaap	205	-182	0	0		0	0	0	0	0
333	1	159	236	-1	391	183	22.9	23	ABprpapppa	157	0	0	0		0	0	0	0	0
334	1	104	141	-1	292	102	20.6	31	ABprpaaapp	227	770	0	0		0	0	0	0	0
335	1	268	45	-1	409	277	12.3	33	Eplaa	295	97	0	0		0	0	0	0	0
336	1	193	366	-1	337	344	15.0	30	Daaa	242	773	0	0		0	0	0	0	0
337	1	365	309	-1	463	246	11.9	32	Eprap	328	-746	0	0		0	0	0	0	0
338	1	170	314	-1	423	301	24.4	32	ABplpapppp	317	797	0	0		0	0	0	0	0
339	1	372	178	-1	229	148	16.4	30	ABpraaappa	272	-1373	0	0		0	0	0	0	0
340	1	112	179	-1	540	211	13.9	31	Cpppap	-53	0	0	0		0	0	0	0	0
341	1	74	339	-1	360	305	9.4	33	MSapppp	335	-80	0	0		0	0	0	0	0
342	1	364	256	-1	223	153	22.6	34	ABarappppa	310	121	0	0		0	0	0	0	0
343	1	98	52	-1	159	266	24.6	29	ABalpaaaap	73	0	0	0		0	0	0	0	0
344	1	269	373	-1	215	293	23.3	26	ABalpappapa	226	-142	0	0		0	0	0	0	0
345	1	51	262	-1	439	415	18.3	30	ABplappaap	279	679	0	0		0	0	0	0	0
346	1	201	180	-1	484	281	16.5	33	Eplpa	50	0	0	0		0	0	0	0	0
347	1	248	154	-1	545	372	19.8	31	ABplapappa	298	-256	0	0		0	0	0	0	0
348	1	97	130	-1	310	320	19.0	31	MSappaa	206	159	0	0		0	0	0	0	0
349	1	324	350	-1	494	124	17.8	31	ABprappapp	312	-221	0	0		0	0	0	0	0
350	1	319	357	-1	372	165	13.8	30	Dpap	307	630	0	0		0	0	0	0	0
351	1	10	107	-1	254	281	15.8	26	ABaraapapap	229	529	0	0		0	0	0	0	0
352	1	321	323	-1	342	377	22.5	29	ABplppaapa	231	49	0	0		0	0	0	0	0
353	1	188	228	-1	239	347	12.6	27	ABalppppppa	88	0	0	0		0	0	0	0	0
354	1	53	69	-1	369	140	15.7	27	Dpaap	247	728	0	0		0	0	0	0	0
355	1	220	102	-1	212	399	14.3	27	ABplpaapap	351	0	0	0		0	0	0	0	0
356	1	161	17	-1	146	225	22.1	28	ABaraaaaap	4	0	0	0		0	0	0	0	0
357	1	40	128	-1	142	149	16.8	24	ABalaappap	183	0	0	0		0	0	0	0	0
358	1	271	259	-1	158	244	5.6	25	ABarpaaaaa	238	-1229	0	0		0	0	0	0	0
359	1	274	292	-1	566	222	17.1	29	Cppppa	279	749	0	0		0	0	0	0	0
360	1	84	220	-1	205	147	11.5	26	ABpraapappa	208	-67	0	0		0	0	0	0	0
361	1	263	64	-1	212	287	16.3	26	ABaraapapaa	213	703	0	0		0	0	0	0	0
362	1	92	250	-1	443	233	15.4	33	Earpp	329	-525	0	0		0	0	0	0	0
363	1	216	73	-1	360	239	18.7	28	MSpapapa	237	-154	0	0		0	0	0	0	0
364	1	314	187	-1	420	191	21.5	31	MSpappa	259	-317	0	0		0	0	0	0	0
365	1	70	29	-1	472	134	21.6	31	ABprppappp	277	-221	0	0		0	0	0	0	0
366	1	258	294	-1	227	192	25.5	28	ABarappaaa	54	0	0	0		0	0	0	0	0
367	0	185	-1	-1	322	307	23.6	27		204	1457	0	0		0	0	0	0	0
368	1	24	376	-1	287	274	22.0	27	ABalpappppa	233	193	0	0		0	0	0	0	0
369	1	138	168	-1	212	393	18.5	27	ABplpaaapa	241	809	0	0		0	0	0	0	0
370	1	226	343	-1	115	164	15.2	29	ABalaaappr	256	524	0	0		0	0	0	0	0
371	0	-1	-1	-1	480	195	26.4	28		48	0	0	0		0	0	0	0	0
372	1	120	354	-1	428	122	21.6	31	ABprppappa	58	0	0	0		0	0	0	0	0
373	1	212	68	-1	518	286	21.1	30	Capppp	238	0	0	0		0	0	0	0	0
374	1	3	319	-1	439	188	24.4	28	ABprppppaa	39	0	0	0		0	0	0	0	0
375	1	374	379	-1	507	206	23.0	24	ABprpppapap	11	0	0	0		0	0	0	0	0
376	1	375	380	-1	252	141	18.0	28	ABprpaapaa	80	0	0	0		0	0	0	0	0
377	1	376	381	-1	194	351	18.0	30	ABplpaaaaa	6	0	0	0		0	0	0	0	0
