# Supplementary material for: The AP-2 Transcription Factor APTF-2 Is Required for Neuroblast and Epidermal Morphogenesis in Caenorhabditis elegans Embryogenesis
Source: PLoS Genet. 2016 May 13;12(5):e1006048. doi: 10.1371/journal.pgen.1006048 (PMC4866721; doi:10.1371/journal.pgen.1006048)
Supplement: S2 Text — (ZIP) [file pgen.1006048.s030.zip › nuclei/t170-nuclei]

1	1	119	17	-1	425	364	8.3	28	ABarppaapp	271	35	0	0		0	0	0	0	0
2	1	326	148	-1	325	393	13.4	30	ABplaapppa	-118	0	0	0		0	0	0	0	0
3	1	200	21	-1	180	380	20.7	32	ABalppaapp	104	0	0	0		0	0	0	0	0
4	1	31	143	-1	390	179	9.2	26	MSpppppp	248	-119	0	0		0	0	0	0	0
5	1	55	255	-1	212	223	14.6	31	ABaraappap	171	0	0	0		0	0	0	0	0
6	1	81	286	-1	268	271	18.5	30	ABaraapapp	282	116	0	0		0	0	0	0	0
7	1	320	292	-1	469	211	21.8	31	ABprpapppp	308	789	0	0		0	0	0	0	0
8	1	223	290	-1	136	291	8.9	30	ABalapapap	-274	0	0	0		0	0	0	0	0
9	1	77	360	-1	538	174	19.0	26	ABprapppaa	224	179	0	0		0	0	0	0	0
10	1	38	156	-1	220	152	7.9	25	ABarpappaa	213	147	0	0		0	0	0	0	0
11	1	103	103	-1	252	241	9.6	29	MSpaaapa	736	0	0	0		0	0	0	0	0
12	1	180	232	-1	378	324	12.5	33	Daap	304	-7	0	0		0	0	0	0	0
13	1	173	139	-1	286	353	7.6	26	ABplaaappa	262	482	0	0		0	0	0	0	0
14	1	187	219	-1	110	301	12.5	26	ABalapaaap	54	0	0	0		0	0	0	0	0
15	1	199	336	-1	179	351	6.6	31	ABplaapaap	290	0	0	0		0	0	0	0	0
16	1	171	20	-1	259	175	19.7	28	MSppapap	221	118	0	0		0	0	0	0	0
17	1	356	98	-1	143	230	22.3	30	ABaraaaaap	58	0	0	0		0	0	0	0	0
18	1	140	366	-1	354	133	9.8	29	ABprapaaap	292	286	0	0		0	0	0	0	0
19	1	109	83	-1	306	265	20.3	33	MSaapaaa	-281	0	0	0		0	0	0	0	0
20	1	137	221	-1	332	176	5.7	29	ABarpapppp	299	76	0	0		0	0	0	0	0
21	1	196	170	-1	385	93	14.1	29	ABpraapppp	113	0	0	0		0	0	0	0	0
22	1	248	145	-1	131	261	6.5	27	ABalappapp	248	0	0	0		0	0	0	0	0
23	1	286	298	-1	299	217	18.3	29	ABaraapppp	235	-765	0	0		0	0	0	0	0
24	1	159	230	-1	142	321	12.1	28	ABalapaaaa	594	0	0	0		0	0	0	0	0
25	1	263	251	351	318	113	22.4	30	ABprpaaaap	205	495	0	0		0	0	0	0	0
26	1	203	257	-1	250	405	13.2	26	ABplaappaa	294	0	0	0		0	0	0	0	0
27	1	93	93	-1	428	325	9.6	29	Dappa	215	-153	0	0		0	0	0	0	0
28	1	296	4	-1	579	313	10.5	30	Caaapp	116	0	0	0		0	0	0	0	0
29	1	365	329	-1	472	136	21.5	31	ABprppappp	260	723	0	0		0	0	0	0	0
30	1	270	51	-1	177	310	14.1	28	MSapaaap	206	-676	0	0		0	0	0	0	0
31	1	105	181	-1	518	170	7.3	33	ABarppppa	327	1293	0	0		0	0	0	0	0
32	1	165	73	-1	208	267	11.6	32	MSaaapaa	294	-469	0	0		0	0	0	0	0
33	1	321	211	-1	196	296	7.2	29	ABplaaaaap	254	-469	0	0		0	0	0	0	0
34	1	52	69	-1	297	360	21.3	30	ABplpapaap	262	213	0	0		0	0	0	0	0
35	1	251	100	-1	545	270	24.9	29	ABplppppppp	286	5	0	0		0	0	0	0	0
36	1	16	330	-1	275	368	24.5	33	ABalpapapp	-20	0	0	0		0	0	0	0	0
37	1	168	61	-1	154	210	11.4	28	MSpaaaaa	277	242	0	0		0	0	0	0	0
38	1	47	43	-1	180	267	13.5	29	ABaraapaap	535	0	0	0		0	0	0	0	0
39	1	287	96	-1	271	135	23.3	31	ABarappppp	257	-453	0	0		0	0	0	0	0
40	1	62	258	-1	611	225	13.8	30	Cpappd	263	786	0	0		0	0	0	0	0
41	1	240	198	-1	252	227	6.1	36	ABarpaapa	364	424	0	0		0	0	0	0	0
42	1	61	249	-1	130	271	21.0	29	ABaraaaaaa	268	0	0	0		0	0	0	0	0
43	1	204	57	-1	218	323	18.0	25	MSapapaa	225	225	0	0		0	0	0	0	0
44	1	6	55	-1	240	198	14.3	26	MSpaapaa	119	0	0	0		0	0	0	0	0
45	1	335	13	-1	410	279	12.7	33	Eplaa	325	-528	0	0		0	0	0	0	0
46	1	64	39	-1	103	244	8.7	26	ABalappapa	244	0	0	0		0	0	0	0	0
47	1	315	28	-1	424	185	11.0	27	Dpppa	239	-702	0	0		0	0	0	0	0
48	1	292	56	-1	560	162	20.4	31	ABprappppa	288	220	0	0		0	0	0	0	0
49	1	129	224	-1	177	342	19.6	33	ABalppappa	301	0	0	0		0	0	0	0	0
50	1	216	175	-1	600	272	14.2	32	Cpapaa	299	-366	0	0		0	0	0	0	0
51	1	115	209	-1	121	300	21.7	30	ABalpaappa	-80	0	0	0		0	0	0	0	0
52	1	343	9	-1	162	267	24.5	29	ABalpaaaap	-5	0	0	0		0	0	0	0	0
53	1	143	311	-1	229	187	6.2	27	ABarpapapa	212	128	0	0		0	0	0	0	0
54	1	130	124	-1	136	222	18.3	29	ABaraaapaa	282	105	0	0		0	0	0	0	0
55	1	35	127	-1	186	381	12.3	25	ABalpppappp	197	155	0	0		0	0	0	0	0
56	1	314	275	-1	106	255	13.3	29	MSaaaaaa	206	-783	0	0		0	0	0	0	0
57	1	142	171	-1	98	198	16.3	29	ABalaaapar	228	0	0	0		0	0	0	0	0
58	1	256	272	-1	245	244	15.2	25	MSaaappa	204	129	0	0		0	0	0	0	0
59	1	186	32	-1	196	223	20.8	30	ABarapaapa	238	-143	0	0		0	0	0	0	0
60	1	114	283	-1	174	320	7.2	28	ABalapappp	-3	0	0	0		0	0	0	0	0
61	1	128	147	-1	420	263	5.6	39	Cpaaa	389	275	0	0		0	0	0	0	0
62	1	90	214	-1	107	232	18.4	30	ABaraaaapa	151	0	0	0		0	0	0	0	0
63	1	309	174	-1	430	150	24.9	30	ABprppaapp	308	-687	0	0		0	0	0	0	0
64	1	361	24	-1	217	288	16.3	25	ABaraapapaa	260	153	0	0		0	0	0	0	0
65	1	149	35	-1	598	282	20.0	33	Caappd	336	-1048	0	0		0	0	0	0	0
66	1	82	313	-1	408	395	12.1	28	ABplapaapp	-11	0	0	0		0	0	0	0	0
67	1	189	368	-1	499	367	21.6	29	ABplapppaa	271	99	0	0		0	0	0	0	0
68	1	373	231	-1	514	290	21.2	30	Capppp	299	64	0	0		0	0	0	0	0
69	1	354	375	-1	373	137	16.0	28	Dpaap	210	-438	0	0		0	0	0	0	0
70	1	12	59	-1	127	371	14.6	30	ABalpppaap	253	0	0	0		0	0	0	0	0
71	1	194	263	-1	535	314	8.6	31	Caaapa	299	717	0	0		0	0	0	0	0
72	1	325	287	-1	592	328	15.7	34	Caapa	-43	0	0	0		0	0	0	0	0
73	1	363	276	-1	361	238	18.5	29	MSpapapa	256	-187	0	0		0	0	0	0	0
74	1	86	144	-1	202	361	16.3	28	ABplpaapaa	96	0	0	0		0	0	0	0	0
75	1	76	173	-1	194	286	25.6	31	ABalpapaap	326	0	0	0		0	0	0	0	0
76	1	148	182	-1	234	358	25.3	39	ABalppapap	333	-165	0	0		0	0	0	0	0
77	0	285	-1	-1	95	316	15.3	24		134	0	0	0		0	0	0	0	0
78	1	264	90	-1	158	347	22.4	29	ABalppapaa	280	-191	0	0		0	0	0	0	0
79	1	301	19	-1	249	268	21.4	31	ABalpapppa	271	443	0	0		0	0	0	0	0
80	1	310	344	-1	478	305	5.8	39	Caaaa	387	500	0	0		0	0	0	0	0
81	1	220	365	-1	156	152	13.3	32	ABalaapppp	59	0	0	0		0	0	0	0	0
82	1	218	347	-1	195	135	21.6	31	ABalaapapp	276	70	0	0		0	0	0	0	0
83	1	169	105	-1	214	360	21.8	27	ABalppapppa	221	127	0	0		0	0	0	0	0
84	1	97	114	-1	130	330	20.5	32	ABalpaappp	277	621	0	0		0	0	0	0	0
85	1	89	326	-1	105	343	17.2	29	ABalppaaap	258	-57	0	0		0	0	0	0	0
86	1	225	161	-1	517	392	18.4	30	ABplapapap	289	-667	0	0		0	0	0	0	0
87	1	139	307	-1	179	201	25.2	29	ABaraaappp	26	0	0	0		0	0	0	0	0
88	1	221	89	-1	127	293	16.0	26	MSapaaaa	186	1500	0	0		0	0	0	0	0
89	1	11	167	-1	386	328	6.8	30	ABarppaapa	297	-191	0	0		0	0	0	0	0
90	1	91	137	-1	200	244	25.4	29	ABarapaaap	261	-1406	0	0		0	0	0	0	0
91	1	49	271	-1	124	222	8.0	27	ABalapppaa	261	0	0	0		0	0	0	0	0
92	1	63	382	-1	298	157	25.4	35	ABarappapa	355	280	0	0		0	0	0	0	0
93	1	243	8	-1	135	257	14.2	30	ABaraapaaa	-130	0	0	0		0	0	0	0	0
94	1	167	332	-1	162	236	18.2	26	ABaraaapapa	427	0	0	0		0	0	0	0	0
95	1	298	317	-1	256	136	15.1	26	ABpraaapppa	240	706	0	0		0	0	0	0	0
96	1	30	342	-1	136	366	18.0	28	ABalpppaaa	268	-165	0	0		0	0	0	0	0
97	1	233	29	-1	243	272	13.3	34	MSaaapap	140	0	0	0		0	0	0	0	0
98	1	134	189	-1	210	338	9.2	26	ABplaapappa	194	364	0	0		0	0	0	0	0
99	1	131	310	-1	305	248	6.4	34	ABarpaapp	346	-210	0	0		0	0	0	0	0
100	1	125	7	-1	246	329	15.1	27	MSapappa	232	-206	0	0		0	0	0	0	0
101	1	299	87	-1	176	318	23.8	30	ABalpapaaa	300	378	0	0		0	0	0	0	0
102	1	355	213	-1	215	399	14.4	29	ABplpaapap	391	0	0	0		0	0	0	0	0
103	1	22	196	-1	269	116	11.3	27	ABpraaapppp	276	932	0	0		0	0	0	0	0
104	1	56	153	-1	386	103	19.4	34	ABprppapaa	301	963	0	0		0	0	0	0	0
105	1	108	92	-1	389	328	24.6	30	ABplpapppa	229	-1094	0	0		0	0	0	0	0
106	1	276	118	-1	576	250	10.6	31	Cpapap	304	-505	0	0		0	0	0	0	0
107	1	351	303	-1	252	278	16.0	24	ABaraapapap	232	1159	0	0		0	0	0	0	0
108	1	295	240	-1	183	153	15.9	28	ABpraaapaa	256	-781	0	0		0	0	0	0	0
109	1	69	295	-1	152	205	15.1	28	ABaraappaa	198	0	0	0		0	0	0	0	0
110	1	58	179	-1	379	132	21.7	30	ABprppaapa	218	1161	0	0		0	0	0	0	0
111	1	40	207	-1	483	122	14.3	31	ABprappaap	853	0	0	0		0	0	0	0	0
112	1	152	42	-1	252	97	16.5	28	ABprpaapap	267	710	0	0		0	0	0	0	0
113	1	236	328	-1	519	252	6.3	32	Cpaapa	283	-150	0	0		0	0	0	0	0
114	1	273	119	-1	501	350	24.6	32	ABplpppaap	300	15	0	0		0	0	0	0	0
115	1	229	79	-1	325	330	8.1	28	ABplapaaaa	260	924	0	0		0	0	0	0	0
116	1	161	75	152	308	338	12.5	29	MSapppa	253	713	0	0		0	0	0	0	0
117	1	205	23	-1	166	350	14.7	31	ABalppppaa	278	-94	0	0		0	0	0	0	0
118	1	195	162	-1	169	392	16.7	28	ABalpppapa	264	-47	0	0		0	0	0	0	0
119	1	37	121	-1	557	370	15.6	28	ABarppappp	663	0	0	0		0	0	0	0	0
120	1	67	169	-1	180	212	12.4	29	MSpaaaapa	210	113	0	0		0	0	0	0	0
121	1	253	203	-1	227	237	24.2	33	ABarapapaa	177	0	0	0		0	0	0	0	0
122	1	316	197	-1	512	173	24.4	28	ABprpppapaa	241	145	0	0		0	0	0	0	0
123	1	278	180	-1	205	180	13.0	26	MSppappa	201	902	0	0		0	0	0	0	0
124	1	21	190	-1	194	254	8.7	32	MSaaaapa	363	0	0	0		0	0	0	0	0
125	1	145	38	-1	350	352	19.1	30	MSaapppa	101	0	0	0		0	0	0	0	0
126	1	79	340	-1	517	248	17.1	33	Eprpp	328	37	0	0		0	0	0	0	0
127	1	331	45	-1	154	166	6.7	30	ABpraapaaa	274	-487	0	0		0	0	0	0	0
128	1	357	302	-1	133	152	16.7	24	ABalaappap	198	240	0	0		0	0	0	0	0
129	1	274	199	-1	345	132	21.5	28	ABprpapaap	270	101	0	0		0	0	0	0	0
130	1	348	267	314	310	318	19.2	29	MSappaa	293	105	0	0		0	0	0	0	0
131	1	178	335	-1	567	218	23.8	32	ABprappppp	318	-183	0	0		0	0	0	0	0
132	1	151	138	-1	212	257	5.7	27	ABarpaaapp	216	-477	0	0		0	0	0	0	0
133	1	5	201	-1	289	102	17.5	34	ABprpaappp	277	-79	0	0		0	0	0	0	0
134	1	116	102	-1	527	140	17.5	28	ABprapapap	271	99	0	0		0	0	0	0	0
135	0	245	-1	-1	169	151	20.9	22		160	-198	0	0		0	0	0	0	0
136	1	193	99	-1	224	104	13.9	29	ABpraaaapp	275	-1238	0	0		0	0	0	0	0
137	1	269	31	-1	291	316	25.1	33	ABplpappaa	328	230	0	0		0	0	0	0	0
138	1	150	245	-1	359	246	15.7	27	MSpapaapp	240	-168	0	0		0	0	0	0	0
139	1	83	141	-1	175	226	23.7	29	ABarapaaaa	117	0	0	0		0	0	0	0	0
140	1	65	10	-1	151	170	10.4	29	ABalappppa	258	-54	0	0		0	0	0	0	0
141	1	334	12	-1	290	102	20.4	30	ABprpaaapp	235	775	0	0		0	0	0	0	0
142	1	4	225	-1	235	140	19.9	34	ABprpaaaaa	331	437	0	0		0	0	0	0	0
143	1	280	248	-1	202	221	5.9	25	ABarpaaaap	-109	0	0	0		0	0	0	0	0
144	1	45	241	-1	166	276	19.4	29	ABalpaapapa	145	0	0	0		0	0	0	0	0
145	1	279	355	383	248	381	19.3	31	ABplpaaapp	191	104	0	0		0	0	0	0	0
146	1	112	345	-1	404	232	15.8	30	Earpa	267	451	0	0		0	0	0	0	0
147	1	17	159	-1	177	344	12.0	30	ABalppppap	-31	0	0	0		0	0	0	0	0
148	1	98	5	-1	372	297	16.4	28	Ealpa	276	-271	0	0		0	0	0	0	0
149	1	244	158	-1	120	258	17.3	26	ABalpaapaaa	390	0	0	0		0	0	0	0	0
150	1	7	95	-1	508	371	10.7	27	ABarppappa	251	110	0	0		0	0	0	0	0
151	1	80	202	-1	290	236	23.5	27	ABarapapapp	192	-819	0	0		0	0	0	0	0
152	1	110	306	-1	323	350	22.9	30	ABplpapapa	279	327	0	0		0	0	0	0	0
153	1	72	327	-1	477	323	19.8	31	Capapp	303	1211	0	0		0	0	0	0	0
154	1	347	274	-1	544	371	19.7	30	ABplapappa	-3	0	0	0		0	0	0	0	0
155	1	136	133	-1	260	400	16.7	30	ABplpaappp	85	0	0	0		0	0	0	0	0
156	1	111	278	-1	471	407	14.5	29	ABplappapa	51	0	0	0		0	0	0	0	0
157	1	260	40	-1	211	355	14.0	32	ABalpppppa	205	1058	0	0		0	0	0	0	0
158	1	272	381	-1	527	338	18.1	30	Capppa	305	709	0	0		0	0	0	0	0
159	1	202	309	-1	165	242	9.5	24	MSaaaaapp	413	0	0	0		0	0	0	0	0
160	1	222	349	-1	421	285	16.6	32	Ealpp	329	617	0	0		0	0	0	0	0
161	1	132	315	-1	567	309	24.5	32	ABplappppp	324	1422	0	0		0	0	0	0	0
162	1	170	186	-1	374	107	10.2	25	ABprapaapa	230	1215	0	0		0	0	0	0	0
163	1	99	44	-1	270	206	21.3	30	ABarapappa	311	0	0	0		0	0	0	0	0
164	1	181	85	-1	247	356	7.6	27	ABplaaapap	323	0	0	0		0	0	0	0	0
165	1	146	334	-1	305	175	18.8	25	MSpppaaa	249	-783	0	0		0	0	0	0	0
166	1	124	48	-1	88	277	16.3	28	ABalaaaala	219	171	0	0		0	0	0	0	0
167	1	144	64	-1	130	194	9.6	26	ABalapppap	87	0	0	0		0	0	0	0	0
168	1	369	84	-1	213	391	18.3	28	ABplpaaapa	157	0	0	0		0	0	0	0	0
169	1	291	254	-1	178	147	9.3	30	ABpraapaap	280	-392	0	0		0	0	0	0	0
170	1	306	149	378	519	233	24.5	32	ABprpppppp	204	-226	0	0		0	0	0	0	0
171	1	258	238	-1	544	193	22.4	30	ABprapppap	290	-278	0	0		0	0	0	0	0
172	1	104	361	-1	297	195	21.7	28	ABarapapppa	279	511	0	0		0	0	0	0	0
173	1	92	72	-1	342	262	18.8	26	MSaapapa	218	1394	0	0		0	0	0	0	0
174	1	191	269	-1	424	149	7.3	33	ABarpppap	327	507	0	0		0	0	0	0	0
175	1	268	191	-1	188	118	17.4	28	ABpraaaaap	253	670	0	0		0	0	0	0	0
176	1	48	204	-1	466	282	21.4	32	ABplpppppa	326	956	0	0		0	0	0	0	0
177	1	247	228	-1	459	313	24.3	29	ABplppppap	259	877	0	0		0	0	0	0	0
178	1	339	178	-1	230	144	16.3	30	ABpraaappa	295	214	0	0		0	0	0	0	0
179	1	340	49	-1	543	209	13.8	31	Cpppap	262	0	0	0		0	0	0	0	0
180	1	346	294	-1	486	278	16.5	32	Eplpa	324	-28	0	0		0	0	0	0	0
181	0	198	-1	-1	124	170	18.7	24		222	600	0	0		0	0	0	0	0
182	1	141	226	-1	268	366	14.2	30	ABplpaappa	297	-640	0	0		0	0	0	0	0
183	1	156	184	-1	423	102	12.7	28	ABprapaapp	187	0	0	0		0	0	0	0	0
184	1	275	379	-1	475	178	18.8	28	Cppaap	277	186	0	0		0	0	0	0	0
185	1	135	25	-1	167	189	18.9	28	MSppaaaa	209	342	0	0		0	0	0	0	0
186	1	318	354	-1	502	181	11.6	31	Cpppaa	311	560	0	0		0	0	0	0	0
187	1	364	177	377	417	193	21.4	31	MSpappa	299	0	0	0		0	0	0	0	0
188	1	120	247	-1	279	400	21.4	32	ABplpaaaap	289	339	0	0		0	0	0	0	0
189	1	15	27	-1	241	293	6.4	28	ABplaaaapa	228	381	0	0		0	0	0	0	0
190	1	238	52	-1	195	127	14.7	28	ABpraaapap	266	1914	0	0		0	0	0	0	0
191	1	234	88	-1	346	399	19.6	31	ABplppapaa	294	723	0	0		0	0	0	0	0
192	1	107	104	-1	134	339	13.5	29	ABalapaapp	243	-294	0	0		0	0	0	0	0
193	1	293	218	-1	472	400	20.4	30	ABplappapp	307	-17	0	0		0	0	0	0	0
194	1	302	157	-1	570	176	11.3	34	ABarppppp	135	0	0	0		0	0	0	0	0
195	1	68	217	-1	202	269	20.0	31	ABalpaaapa	311	-7	0	0		0	0	0	0	0
196	1	252	223	-1	335	117	18.5	31	ABprppaaaa	307	1064	0	0		0	0	0	0	0
197	1	188	358	-1	534	286	16.1	34	Eplpp	347	-175	0	0		0	0	0	0	0
198	1	281	227	-1	381	390	22.4	31	ABplppappa	285	-24	0	0		0	0	0	0	0
199	1	118	284	-1	290	131	13.7	29	ABprpaappa	318	0	0	0		0	0	0	0	0
200	1	154	112	-1	336	217	20.7	30	MSpapaaa	275	-439	0	0		0	0	0	0	0
201	1	255	341	-1	331	272	22.5	29	ABalpappppp	263	-406	0	0		0	0	0	0	0
202	0	42	-1	-1	113	284	10.1	24		194	372	0	0		0	0	0	0	0
203	1	44	212	-1	84	248	10.6	35	ABalappaa	162	0	0	0		0	0	0	0	0
204	1	24	281	-1	546	241	21.1	31	Cppppp	308	1	0	0		0	0	0	0	0
205	1	323	33	-1	499	252	12.7	34	Eprpa	328	333	0	0		0	0	0	0	0
206	1	166	110	-1	96	301	18.7	29	ABalaaaalp	38	0	0	0		0	0	0	0	0
207	1	212	18	-1	130	246	11.5	27	MSaaaaapa	268	0	0	0		0	0	0	0	0
208	1	73	86	-1	187	178	9.3	26	ABalappppp	-17	0	0	0		0	0	0	0	0
209	1	13	11	-1	182	166	23.8	33	ABarapppaa	295	976	0	0		0	0	0	0	0
210	1	147	97	-1	284	221	14.6	31	MSpaapap	315	-266	0	0		0	0	0	0	0
211	1	32	350	-1	356	216	5.7	25	ABarppaaaa	219	783	0	0		0	0	0	0	0
212	1	271	384	-1	234	155	25.3	33	ABarapppap	336	-258	0	0		0	0	0	0	0
213	1	153	6	-1	341	104	12.2	28	ABpraapppa	153	0	0	0		0	0	0	0	0
214	1	304	135	-1	266	139	8.3	29	ABarpappap	96	0	0	0		0	0	0	0	0
215	1	322	288	-1	379	351	12.3	26	Dapaa	55	0	0	0		0	0	0	0	0
216	1	172	14	-1	249	326	19.2	29	MSapaapp	277	25	0	0		0	0	0	0	0
217	1	288	134	-1	272	191	25.0	27	ABarappaap	228	149	0	0		0	0	0	0	0
218	1	53	165	-1	338	181	21.7	29	ABarapapppp	275	866	0	0		0	0	0	0	0
219	1	164	193	-1	301	149	18.4	28	MSppaapp	30	0	0	0		0	0	0	0	0
220	1	360	242	-1	200	153	11.4	26	ABpraapappa	193	-69	0	0		0	0	0	0	0
221	1	134	54	-1	226	368	10.1	26	ABplaapappp	245	-241	0	0		0	0	0	0	0
222	1	133	1	-1	131	305	6.1	29	ABplaapaaa	-36	0	0	0		0	0	0	0	0
223	1	250	233	-1	451	114	13.6	29	ABprappaaa	254	235	0	0		0	0	0	0	0
224	1	305	323	-1	544	357	23.6	31	ABplappppa	313	625	0	0		0	0	0	0	0
225	1	70	113	-1	125	325	15.8	28	ABalapaapa	261	381	0	0		0	0	0	0	0
226	1	8	236	-1	336	176	16.8	29	MSpppaap	267	-24	0	0		0	0	0	0	0
227	1	265	77	-1	160	290	22.4	30	ABalpaaaaa	291	242	0	0		0	0	0	0	0
228	1	353	183	-1	241	348	12.4	27	ABalppppppa	111	0	0	0		0	0	0	0	0
229	1	96	370	-1	291	247	12.1	27	MSpaaappp	0	0	0	0		0	0	0	0	0
230	1	100	359	-1	471	197	10.0	29	Dpppp	104	0	0	0		0	0	0	0	0
231	1	14	229	-1	231	265	18.6	28	ABalpaaapp	256	150	0	0		0	0	0	0	0
232	1	262	239	-1	218	333	6.1	24	ABplaaapaa	158	0	0	0		0	0	0	0	0
233	1	54	163	-1	168	138	18.6	29	ABpraaaaaa	379	0	0	0		0	0	0	0	0
234	1	227	234	-1	570	333	20.7	32	ABplapappp	304	-301	0	0		0	0	0	0	0
235	1	39	252	-1	270	221	17.3	26	ABaraapppap	206	-179	0	0		0	0	0	0	0
236	1	333	280	-1	388	191	24.0	24	ABprpapppa	179	-1489	0	0		0	0	0	0	0
237	1	174	371	-1	576	261	22.7	30	Caappv	302	-212	0	0		0	0	0	0	0
238	1	219	76	-1	82	234	14.3	30	ABalaaapal	9	0	0	0		0	0	0	0	0
239	1	307	321	-1	314	208	25.0	32	ABprpappaa	181	0	0	0		0	0	0	0	0
240	1	324	132	-1	394	137	12.9	27	Dppaa	263	-75	0	0		0	0	0	0	0
241	1	228	111	-1	219	323	25.1	32	ABalpapapa	325	1001	0	0		0	0	0	0	0
242	1	184	215	-1	355	185	25.5	34	ABprpappap	22	0	0	0		0	0	0	0	0
243	1	209	160	-1	277	273	14.4	26	MSaaappp	-228	0	0	0		0	0	0	0	0
244	1	179	82	-1	425	343	19.6	30	Capaap	258	-534	0	0		0	0	0	0	0
245	1	138	46	-1	343	124	25.5	35	ABarappapp	334	644	0	0		0	0	0	0	0
246	1	85	122	-1	268	372	11.4	28	ABalppppppp	285	-1029	0	0		0	0	0	0	0
247	1	41	346	-1	377	206	19.2	30	MSpapapp	274	160	0	0		0	0	0	0	0
248	1	121	376	-1	329	152	13.0	26	Dpaaa	10	0	0	0		0	0	0	0	0
249	1	224	324	-1	502	298	25.0	30	ABplpppapap	260	491	0	0		0	0	0	0	0
250	1	362	194	-1	446	235	15.2	33	Earpp	335	-310	0	0		0	0	0	0	0
251	1	18	356	-1	162	203	6.9	25	ABarpapaaa	210	63	0	0		0	0	0	0	0
252	1	177	352	-1	109	184	13.5	32	ABalaaappl	109	0	0	0		0	0	0	0	0
253	1	235	146	-1	430	157	15.5	30	Cppaaa	255	2171	0	0		0	0	0	0	0
254	1	163	125	-1	393	152	18.3	32	MSpapppa	-8	0	0	0		0	0	0	0	0
255	1	71	279	-1	414	237	11.4	31	Epraa	308	1469	0	0		0	0	0	0	0
256	1	342	71	-1	222	154	22.2	35	ABarappppa	311	-240	0	0		0	0	0	0	0
257	1	303	316	-1	447	154	11.6	28	Dppap	238	-118	0	0		0	0	0	0	0
258	1	183	37	-1	356	371	9.2	25	ABplapaapa	49	0	0	0		0	0	0	0	0
259	1	358	91	-1	157	240	5.7	26	ABarpaaaaa	259	1566	0	0		0	0	0	0	0
260	1	211	70	-1	366	393	15.2	31	ABplaapppp	312	-112	0	0		0	0	0	0	0
261	1	176	60	-1	344	159	8.2	29	ABprapaaaa	268	273	0	0		0	0	0	0	0
262	1	345	301	-1	439	416	18.3	30	ABplappaap	287	-751	0	0		0	0	0	0	0
263	1	34	66	-1	222	216	11.0	27	MSpaaaapp	213	-490	0	0		0	0	0	0	0
264	1	36	15	-1	242	279	9.7	29	MSaaaapp	436	0	0	0		0	0	0	0	0
265	1	23	16	-1	353	188	15.3	28	MSpppapp	246	1220	0	0		0	0	0	0	0
266	1	93	268	-1	460	318	11.3	29	Dappp	209	167	0	0		0	0	0	0	0
267	1	300	262	-1	106	214	21.3	30	ABalaaaarr	251	-1143	0	0		0	0	0	0	0
268	1	158	117	-1	321	216	16.4	28	MSpapaapa	217	103	0	0		0	0	0	0	0
269	1	35	94	-1	145	375	12.3	24	ABalpppappa	173	453	0	0		0	0	0	0	0
270	1	59	50	-1	215	113	17.6	27	ABpraaaapa	133	0	0	0		0	0	0	0	0
271	1	332	297	-1	156	273	16.2	26	ABalpaapaap	189	756	0	0		0	0	0	0	0
272	1	284	208	-1	292	355	17.3	30	MSappap	290	-69	0	0		0	0	0	0	0
273	1	226	151	-1	472	351	14.4	30	Cappaa	272	62	0	0		0	0	0	0	0
274	1	261	2	-1	263	285	24.6	28	ABalpappapp	-28	0	0	0		0	0	0	0	0
275	1	19	131	-1	170	284	5.3	27	ABplaaaaaa	261	0	0	0		0	0	0	0	0
276	1	294	265	-1	153	318	9.7	29	ABalapappa	160	0	0	0		0	0	0	0	0
277	1	330	130	-1	290	165	15.4	27	MSppppaa	258	-42	0	0		0	0	0	0	0
278	1	249	101	-1	493	170	14.8	30	Cppapa	296	-356	0	0		0	0	0	0	0
279	1	10	81	-1	398	356	16.3	29	Capaaa	274	625	0	0		0	0	0	0	0
280	1	215	331	-1	400	163	25.4	29	ABprpapapp	253	-741	0	0		0	0	0	0	0
281	1	117	62	-1	295	399	14.3	28	ABplaappap	124	0	0	0		0	0	0	0	0
282	1	57	150	-1	177	355	9.5	30	ABplaapapa	278	-189	0	0		0	0	0	0	0
283	1	95	237	-1	228	320	12.2	26	MSapapap	222	10	0	0		0	0	0	0	0
284	1	28	250	-1	300	140	7.5	29	ABarpapppa	313	0	0	0		0	0	0	0	0
285	1	94	353	-1	456	281	14.4	32	Eplap	318	-566	0	0		0	0	0	0	0
286	1	232	107	-1	431	349	13.4	29	Dapap	229	164	0	0		0	0	0	0	0
287	1	242	322	-1	283	179	5.8	29	ABarpapapp	194	0	0	0		0	0	0	0	0
288	1	75	200	-1	212	230	17.4	27	ABaraaapapp	222	-1098	0	0		0	0	0	0	0
289	1	290	36	-1	431	338	23.9	30	ABplppppaa	267	1697	0	0		0	0	0	0	0
290	1	88	53	-1	516	204	18.5	30	Cppapp	-50	0	0	0		0	0	0	0	0
291	1	2	123	-1	282	95	13.6	25	ABpraappaa	229	-193	0	0		0	0	0	0	0
292	1	359	26	-1	567	224	17.3	28	Cppppa	289	1432	0	0		0	0	0	0	0
293	1	33	78	-1	444	113	19.2	30	ABprppapap	293	-559	0	0		0	0	0	0	0
294	1	366	109	-1	225	191	25.3	28	ABarappaaa	254	51	0	0		0	0	0	0	0
295	1	313	372	-1	240	131	10.5	28	ABpraapappp	171	-1055	0	0		0	0	0	0	0
296	1	123	246	-1	194	278	17.2	28	ABalpaapapp	249	151	0	0		0	0	0	0	0
297	1	155	243	-1	307	316	6.2	28	ABplaaappp	282	933	0	0		0	0	0	0	0
298	1	254	129	-1	254	112	20.8	29	ABprpaaapa	261	-1086	0	0		0	0	0	0	0
299	1	207	312	-1	562	146	14.6	29	ABprapappa	287	831	0	0		0	0	0	0	0
300	1	190	299	-1	357	338	24.5	31	ABplpapapp	310	48	0	0		0	0	0	0	0
301	1	25	277	-1	371	298	22.3	31	MSaappa	220	151	0	0		0	0	0	0	0
302	1	230	319	-1	374	156	22.0	26	ABprpapapa	216	4	0	0		0	0	0	0	0
303	1	162	261	-1	388	332	20.4	29	MSaapppp	297	248	0	0		0	0	0	0	0
304	1	60	192	-1	387	372	24.5	30	ABplppaapp	258	-13	0	0		0	0	0	0	0
305	0	367	-1	-1	323	304	23.8	27		272	-187	0	0		0	0	0	0	0
306	1	282	259	-1	332	229	12.5	29	Earaa	289	-157	0	0		0	0	0	0	0
307	1	78	220	-1	377	165	5.8	30	ABarpppaa	-214	0	0	0		0	0	0	0	0
308	1	39	210	-1	232	215	17.7	25	ABaraapppaa	132	0	0	0		0	0	0	0	0
309	1	337	369	-1	462	245	11.7	33	Eprap	330	-593	0	0		0	0	0	0	0
310	1	206	296	-1	253	220	12.2	25	MSpaaappa	203	466	0	0		0	0	0	0	0
311	1	327	41	-1	572	183	16.4	30	ABprapappp	282	1347	0	0		0	0	0	0	0
312	1	319	155	-1	493	241	21.6	33	ABprpppppa	24	0	0	0		0	0	0	0	0
313	1	50	68	-1	523	342	14.7	31	Cappap	259	-311	0	0		0	0	0	0	0
314	1	338	308	-1	422	303	24.2	32	ABplpapppp	325	1488	0	0		0	0	0	0	0
315	1	74	172	-1	224	156	13.6	28	ABpraapapa	275	8	0	0		0	0	0	0	0
316	1	289	106	-1	302	162	11.6	27	MSppppap	226	0	0	0		0	0	0	0	0
317	1	182	140	-1	306	391	18.4	29	ABplppaaaa	135	0	0	0		0	0	0	0	0
318	1	87	188	-1	262	326	22.3	29	ABplpapaaa	264	330	0	0		0	0	0	0	0
319	1	374	338	-1	439	194	24.3	29	ABprppppaa	284	344	0	0		0	0	0	0	0
320	1	312	244	-1	203	186	19.0	27	MSppaaap	216	381	0	0		0	0	0	0	0
321	1	101	304	-1	230	233	21.0	27	ABarapaappa	232	-814	0	0		0	0	0	0	0
322	1	43	65	-1	323	136	16.0	26	MSpppapa	42	0	0	0		0	0	0	0	0
323	1	352	206	-1	343	374	22.5	29	ABplppaapa	270	68	0	0		0	0	0	0	0
324	1	231	22	-1	374	227	11.7	31	Earap	295	506	0	0		0	0	0	0	0
325	1	29	289	-1	426	410	14.7	30	ABplappaaa	282	381	0	0		0	0	0	0	0
326	1	257	320	-1	276	324	15.5	28	MSapappp	277	-691	0	0		0	0	0	0	0
327	1	122	325	-1	312	285	12.4	28	Ealaa	274	-633	0	0		0	0	0	0	0
328	1	20	253	-1	463	379	9.8	33	ABarppapa	326	-315	0	0		0	0	0	0	0
329	1	277	166	-1	253	220	24.3	25	ABarapapapa	170	0	0	0		0	0	0	0	0
330	1	106	343	-1	166	246	14.5	22	ABaraaaapp	193	1138	0	0		0	0	0	0	0
331	1	283	195	-1	475	143	9.0	27	ABprappapa	278	0	0	0		0	0	0	0	0
332	1	308	305	-1	357	284	19.6	32	MSaapapp	267	-273	0	0		0	0	0	0	0
333	1	175	270	-1	603	224	18.9	32	Cpappv	306	410	0	0		0	0	0	0	0
334	1	27	164	-1	532	137	13.2	30	ABprapapaa	233	-510	0	0		0	0	0	0	0
335	1	127	116	-1	314	269	16.6	29	MSaapaap	273	1113	0	0		0	0	0	0	0
336	1	9	273	-1	275	232	20.4	25	ABarapaappp	207	1211	0	0		0	0	0	0	0
337	1	46	266	-1	255	176	10.8	27	MSppappp	269	-198	0	0		0	0	0	0	0
338	0	371	-1	-1	480	187	26.5	29		220	342	0	0		0	0	0	0	0
339	1	341	300	-1	356	305	9.4	33	MSapppp	335	-309	0	0		0	0	0	0	0
340	1	3	348	-1	514	153	22.4	33	ABprpppaap	277	0	0	0		0	0	0	0	0
341	1	26	235	-1	511	387	14.8	30	ABplapapaa	283	868	0	0		0	0	0	0	0
342	1	328	3	-1	334	356	9.4	31	ABplapaaap	76	0	0	0		0	0	0	0	0
343	1	370	256	-1	115	170	15.2	31	ABalaaappr	235	-43	0	0		0	0	0	0	0
344	1	239	30	-1	335	183	9.7	28	MSpppppa	183	0	0	0		0	0	0	0	0
345	1	185	176	-1	523	325	22.2	29	ABplapppap	242	-780	0	0		0	0	0	0	0
346	1	66	80	-1	440	169	19.5	30	MSpapppp	297	77	0	0		0	0	0	0	0
347	1	297	115	-1	551	231	7.5	31	Cpaapp	377	0	0	0		0	0	0	0	0
348	1	113	67	-1	267	307	5.8	26	ABplaaaapp	244	-560	0	0		0	0	0	0	0
349	1	311	63	-1	349	292	5.7	31	ABarppaaap	313	-654	0	0		0	0	0	0	0
350	1	349	260	-1	491	125	17.6	31	ABprappapp	529	0	0	0		0	0	0	0	0
351	1	1	185	-1	363	269	12.4	32	Ealap	-94	0	0	0		0	0	0	0	0
352	1	317	333	-1	157	167	15.9	27	ABalaapppa	211	113	0	0		0	0	0	0	0
353	1	84	142	-1	265	366	21.9	25	ABalppapppp	176	0	0	0		0	0	0	0	0
354	1	372	34	-1	427	122	21.8	31	ABprppappa	309	1883	0	0		0	0	0	0	0
355	1	241	373	-1	457	358	19.2	28	Capapa	259	80	0	0		0	0	0	0	0
356	1	237	293	-1	213	311	20.3	26	MSapaapa	208	-293	0	0		0	0	0	0	0
357	1	350	136	-1	372	164	13.2	31	Dpap	312	-1438	0	0		0	0	0	0	0
358	1	208	222	-1	315	92	13.7	30	ABpraappap	219	0	0	0		0	0	0	0	0
359	1	157	337	-1	395	402	19.7	30	ABplppapap	308	-780	0	0		0	0	0	0	0
360	1	51	205	-1	479	333	23.3	26	ABplpppapaa	208	199	0	0		0	0	0	0	0
361	1	213	374	-1	226	176	16.8	25	MSppapaa	-77	0	0	0		0	0	0	0	0
362	1	126	363	-1	195	191	6.6	28	ABarpapaap	234	-253	0	0		0	0	0	0	0
363	1	266	264	-1	182	242	5.9	25	ABarpaaapa	217	-431	0	0		0	0	0	0	0
364	1	259	285	-1	471	193	24.4	28	ABprppppap	223	-918	0	0		0	0	0	0	0
365	1	192	154	-1	432	381	22.5	31	ABplppappp	312	-47	0	0		0	0	0	0	0
366	1	336	120	282	337	350	14.8	32	Daaa	202	777	0	0		0	0	0	0	0
367	1	197	291	-1	81	244	17.5	28	ABalaaaarl	281	237	0	0		0	0	0	0	0
368	1	210	364	-1	203	263	22.3	29	ABalpappaa	-312	0	0	0		0	0	0	0	0
369	1	329	58	-1	309	156	22.6	30	ABprpapaaa	232	4	0	0		0	0	0	0	0
370	1	214	126	-1	135	168	20.7	35	ABalaapaap	153	0	0	0		0	0	0	0	0
371	1	217	380	-1	470	145	24.2	34	ABprpppaaa	298	0	0	0		0	0	0	0	0
372	1	267	108	-1	257	177	21.7	24	MSppaapa	156	0	0	0		0	0	0	0	0
373	1	344	128	-1	220	292	23.4	25	ABalpappapa	509	0	0	0		0	0	0	0	0
374	1	160	357	-1	500	266	23.5	27	ABplppppppa	-74	0	0	0		0	0	0	0	0
375	0	102	-1	-1	100	190	18.3	23		221	0	0	0		0	0	0	0	0
376	1	368	74	-1	284	273	22.4	28	ABalpappppa	281	157	0	0		0	0	0	0	0
377	1	246	47	-1	445	370	25.5	37	ABplpppaaa	5	0	0	0		0	0	0	0	0
378	1	201	339	-1	143	223	24.6	34	ABaraaappa	21	0	0	0		0	0	0	0	0
379	1	375	385	-1	507	207	22.0	24	ABprpppapap	11	0	0	0		0	0	0	0	0
380	1	376	386	-1	250	141	18.0	26	ABprpaapaa	80	0	0	0		0	0	0	0	0
381	1	377	387	-1	189	358	18.0	30	ABplpaaaaa	6	0	0	0		0	0	0	0	0
382	0	-1	-1	-1	615	451	17.0	24		0	0	0	0		0	0	0	0	0
