# Supplementary material for: The AP-2 Transcription Factor APTF-2 Is Required for Neuroblast and Epidermal Morphogenesis in Caenorhabditis elegans Embryogenesis
Source: PLoS Genet. 2016 May 13;12(5):e1006048. doi: 10.1371/journal.pgen.1006048 (PMC4866721; doi:10.1371/journal.pgen.1006048)
Supplement: S2 Text — (ZIP) [file pgen.1006048.s030.zip › nuclei/t171-nuclei]

1	1	222	78	-1	130	303	6.2	29	ABplaapaaa	292	552	0	0		0	0	0	0	0
2	1	274	352	-1	262	288	24.2	24	ABalpappapp	153	-294	0	0		0	0	0	0	0
3	1	342	146	-1	336	355	9.6	31	ABplapaaap	242	384	0	0		0	0	0	0	0
4	1	28	376	-1	578	313	10.3	33	Caaapp	108	0	0	0		0	0	0	0	0
5	1	148	246	-1	376	290	16.4	29	Ealpa	288	697	0	0		0	0	0	0	0
6	1	213	53	-1	342	105	12.3	29	ABpraapppa	258	152	0	0		0	0	0	0	0
7	1	100	271	-1	246	331	14.9	26	MSapappa	106	0	0	0		0	0	0	0	0
8	1	93	87	-1	138	258	14.2	29	ABaraapaaa	263	-180	0	0		0	0	0	0	0
9	1	52	128	-1	167	269	24.4	29	ABalpaaaap	55	0	0	0		0	0	0	0	0
10	1	140	303	-1	150	171	10.4	29	ABalappppa	264	-47	0	0		0	0	0	0	0
11	1	209	84	-1	178	169	23.6	31	ABarapppaa	264	-902	0	0		0	0	0	0	0
12	1	141	106	247	289	104	20.2	31	ABprpaaapp	147	0	0	0		0	0	0	0	0
13	1	45	242	-1	415	279	12.8	32	Eplaa	315	835	0	0		0	0	0	0	0
14	1	216	192	-1	251	327	19.2	29	MSapaapp	277	55	0	0		0	0	0	0	0
15	1	264	165	-1	246	280	9.7	29	MSaaaapp	174	0	0	0		0	0	0	0	0
16	1	265	345	-1	353	185	15.4	28	MSpppapp	216	-21	0	0		0	0	0	0	0
17	1	1	182	-1	428	366	8.5	29	ABarppaapp	33	0	0	0		0	0	0	0	0
18	1	207	24	-1	132	249	11.2	27	MSaaaaapa	237	-62	0	0		0	0	0	0	0
19	1	79	351	-1	249	269	21.4	31	ABalpapppa	168	0	0	0		0	0	0	0	0
20	1	16	167	-1	265	171	18.8	26	MSppapap	245	117	0	0		0	0	0	0	0
21	1	3	115	-1	179	381	20.6	31	ABalppaapp	309	186	0	0		0	0	0	0	0
22	1	324	166	-1	374	226	11.5	31	Earap	315	-149	0	0		0	0	0	0	0
23	1	117	43	-1	168	351	14.6	29	ABalppppaa	290	-360	0	0		0	0	0	0	0
24	1	64	141	-1	221	287	16.2	26	ABaraapapaa	265	-94	0	0		0	0	0	0	0
25	1	185	358	-1	167	188	19.1	28	MSppaaaa	229	985	0	0		0	0	0	0	0
26	1	292	254	-1	567	224	17.4	29	Cppppa	191	0	0	0		0	0	0	0	0
27	1	189	172	-1	241	294	6.2	27	ABplaaaapa	255	708	0	0		0	0	0	0	0
28	1	47	154	-1	424	183	10.7	26	Dpppa	263	225	0	0		0	0	0	0	0
29	1	97	210	-1	242	274	13.3	32	MSaaapap	164	0	0	0		0	0	0	0	0
30	1	344	368	-1	336	184	9.7	29	MSpppppa	283	545	0	0		0	0	0	0	0
31	1	137	379	-1	289	317	24.8	32	ABplpappaa	321	-110	0	0		0	0	0	0	0
32	1	59	117	-1	197	224	20.7	29	ABarapaapa	-163	0	0	0		0	0	0	0	0
33	1	205	283	-1	501	251	12.6	34	Eprpa	335	-94	0	0		0	0	0	0	0
34	1	354	339	-1	425	126	21.8	28	ABprppappa	269	157	0	0		0	0	0	0	0
35	1	65	356	-1	599	282	19.7	32	Caappd	321	396	0	0		0	0	0	0	0
36	1	289	293	-1	431	339	23.9	30	ABplppppaa	299	26	0	0		0	0	0	0	0
37	1	258	241	-1	357	372	9.3	25	ABplapaapa	59	0	0	0		0	0	0	0	0
38	1	125	107	-1	351	352	19.1	31	MSaapppa	310	-381	0	0		0	0	0	0	0
39	1	46	363	-1	102	241	8.4	27	ABalappapa	237	506	0	0		0	0	0	0	0
40	1	157	9	287	211	355	14.2	29	ABalpppppa	265	0	0	0		0	0	0	0	0
41	1	311	355	-1	574	183	16.4	30	ABprapappp	274	-224	0	0		0	0	0	0	0
42	1	112	257	-1	250	97	16.0	28	ABprpaapap	243	-623	0	0		0	0	0	0	0
43	1	38	290	-1	180	264	13.8	28	ABaraapaap	615	0	0	0		0	0	0	0	0
44	1	163	65	-1	271	207	21.4	30	ABarapappa	-63	0	0	0		0	0	0	0	0
45	1	127	48	-1	152	167	6.8	28	ABpraapaaa	289	-105	0	0		0	0	0	0	0
46	1	245	286	-1	341	127	25.2	36	ABarappapp	363	403	0	0		0	0	0	0	0
47	1	377	195	-1	449	368	25.3	38	ABplpppaaa	372	33	0	0		0	0	0	0	0
48	1	166	297	-1	89	282	16.4	27	ABalaaaala	242	481	0	0		0	0	0	0	0
49	1	179	366	-1	547	207	13.6	30	Cpppap	242	-359	0	0		0	0	0	0	0
50	1	270	185	-1	210	112	17.2	29	ABpraaaapa	-270	0	0	0		0	0	0	0	0
51	1	30	151	-1	180	308	13.7	27	MSapaaap	222	-53	0	0		0	0	0	0	0
52	1	190	160	-1	193	131	14.5	28	ABpraaapap	260	-278	0	0		0	0	0	0	0
53	1	290	211	-1	516	199	18.1	30	Cppapp	300	507	0	0		0	0	0	0	0
54	1	221	299	-1	228	376	9.8	27	ABplaapappp	195	97	0	0		0	0	0	0	0
55	1	44	200	-1	243	198	14.6	27	MSpaapaa	57	0	0	0		0	0	0	0	0
56	1	48	280	-1	558	159	20.4	30	ABprappppa	246	268	0	0		0	0	0	0	0
57	1	43	224	-1	220	322	18.4	26	MSapapaa	264	80	0	0		0	0	0	0	0
58	1	369	113	-1	306	154	22.7	30	ABprpapaaa	236	629	0	0		0	0	0	0	0
59	1	70	310	-1	130	370	14.6	29	ABalpppaap	257	889	0	0		0	0	0	0	0
60	1	261	132	-1	344	159	8.3	28	ABprapaaaa	262	-21	0	0		0	0	0	0	0
61	1	37	223	-1	154	213	11.7	30	MSpaaaaa	533	0	0	0		0	0	0	0	0
62	1	281	353	-1	297	397	14.1	29	ABplaappap	357	0	0	0		0	0	0	0	0
63	1	349	134	-1	348	291	5.7	30	ABarppaaap	284	828	0	0		0	0	0	0	0
64	1	167	111	-1	131	196	9.6	28	ABalapppap	320	0	0	0		0	0	0	0	0
65	1	322	10	-1	326	134	16.1	26	MSpppapa	-24	0	0	0		0	0	0	0	0
66	1	263	118	-1	222	216	11.1	26	MSpaaaapp	219	138	0	0		0	0	0	0	0
67	1	348	54	-1	268	309	5.8	28	ABplaaaapp	248	374	0	0		0	0	0	0	0
68	1	313	251	-1	529	341	14.9	30	Cappap	292	697	0	0		0	0	0	0	0
69	1	34	219	-1	299	358	21.4	30	ABplpapaap	294	-729	0	0		0	0	0	0	0
70	1	260	278	-1	369	394	15.4	31	ABplaapppp	290	163	0	0		0	0	0	0	0
71	1	256	264	-1	218	158	22.4	35	ABarappppa	293	84	0	0		0	0	0	0	0
72	1	173	44	-1	344	260	18.8	26	MSaapapa	151	0	0	0		0	0	0	0	0
73	1	32	342	-1	208	271	11.7	31	MSaaapaa	280	161	0	0		0	0	0	0	0
74	1	376	386	-1	279	273	22.6	29	ABalpappppa	248	23	0	0		0	0	0	0	0
75	1	116	38	-1	322	326	11.6	25	MSapppap	198	273	0	0		0	0	0	0	0
76	1	238	163	-1	84	235	14.4	31	ABalaaapal	-166	0	0	0		0	0	0	0	0
77	1	227	202	-1	157	289	22.4	28	ABalpaaaaa	260	243	0	0		0	0	0	0	0
78	1	293	90	-1	442	114	19.3	30	ABprppapap	136	0	0	0		0	0	0	0	0
79	1	115	156	-1	333	332	7.6	26	ABplapaaaa	265	377	0	0		0	0	0	0	0
80	1	346	204	-1	441	168	19.4	31	MSpapppp	297	186	0	0		0	0	0	0	0
81	1	279	340	-1	401	356	16.3	29	Capaaa	293	-374	0	0		0	0	0	0	0
82	1	244	42	-1	425	344	19.6	29	Capaap	298	145	0	0		0	0	0	0	0
83	1	19	35	-1	307	267	20.3	33	MSaapaaa	330	-102	0	0		0	0	0	0	0
84	1	168	145	-1	215	395	18.3	29	ABplpaaapa	151	0	0	0		0	0	0	0	0
85	1	164	236	-1	246	352	7.7	27	ABplaaapap	272	285	0	0		0	0	0	0	0
86	1	208	309	-1	185	178	9.4	25	ABalappppp	-226	0	0	0		0	0	0	0	0
87	1	101	69	-1	179	320	23.5	29	ABalpapaaa	99	0	0	0		0	0	0	0	0
88	1	191	350	-1	344	398	19.8	31	ABplppapaa	268	362	0	0		0	0	0	0	0
89	1	88	175	-1	130	294	16.1	26	MSapaaaa	205	243	0	0		0	0	0	0	0
90	1	78	256	-1	159	351	22.4	29	ABalppapaa	124	0	0	0		0	0	0	0	0
91	1	259	52	-1	155	238	5.6	26	ABarpaaaaa	231	296	0	0		0	0	0	0	0
92	1	105	260	-1	392	324	24.6	31	ABplpapppa	253	-1075	0	0		0	0	0	0	0
93	1	27	99	-1	423	324	9.7	29	Dappa	205	477	0	0		0	0	0	0	0
94	1	269	245	-1	143	374	12.1	23	ABalpppappa	202	-174	0	0		0	0	0	0	0
95	1	150	91	-1	510	371	10.6	28	ABarppappa	107	0	0	0		0	0	0	0	0
96	1	39	190	227	266	138	23.0	32	ABarappppp	185	0	0	0		0	0	0	0	0
97	1	210	133	-1	285	223	14.7	32	MSpaapap	148	0	0	0		0	0	0	0	0
98	1	17	73	-1	138	231	22.4	32	ABaraaaaap	281	734	0	0		0	0	0	0	0
99	1	136	229	-1	222	106	13.8	27	ABpraaaapp	-18	0	0	0		0	0	0	0	0
100	1	35	372	-1	538	272	24.8	30	ABplppppppp	295	-205	0	0		0	0	0	0	0
101	1	278	131	-1	493	168	14.6	30	Cppapa	307	929	0	0		0	0	0	0	0
102	1	134	14	-1	523	139	17.5	29	ABprapapap	260	740	0	0		0	0	0	0	0
103	1	11	123	-1	251	241	9.7	28	MSpaaapa	287	-412	0	0		0	0	0	0	0
104	1	192	49	-1	133	340	13.0	30	ABalapaapp	-4	0	0	0		0	0	0	0	0
105	1	83	174	-1	215	364	21.9	28	ABalppapppa	247	134	0	0		0	0	0	0	0
106	1	316	116	-1	302	164	11.4	27	MSppppap	232	1590	0	0		0	0	0	0	0
107	1	286	235	-1	433	346	13.2	29	Dapap	226	478	0	0		0	0	0	0	0
108	1	372	-1	-1	252	180	21.1	24	MSppaapa	208	1096	0	0		0	0	0	0	0
109	1	294	259	-1	224	193	25.1	28	ABarappaaa	217	356	0	0		0	0	0	0	0
110	1	206	144	-1	100	307	18.8	29	ABalaaaalp	-259	0	0	0		0	0	0	0	0
111	1	241	108	-1	219	324	25.3	31	ABalpapapa	316	-384	0	0		0	0	0	0	0
112	1	200	171	-1	338	217	20.5	31	MSpapaaa	252	180	0	0		0	0	0	0	0
113	1	225	231	-1	126	324	15.5	28	ABalapaapa	282	-275	0	0		0	0	0	0	0
114	1	84	83	-1	129	331	20.7	31	ABalpaappp	334	0	0	0		0	0	0	0	0
115	1	347	300	-1	550	233	7.4	31	Cpaapp	311	-182	0	0		0	0	0	0	0
116	1	335	67	-1	314	272	16.5	31	MSaapaap	227	141	0	0		0	0	0	0	0
117	1	268	23	-1	322	216	15.9	27	MSpapaapa	119	0	0	0		0	0	0	0	0
118	1	106	30	-1	577	248	10.5	32	Cpapap	321	237	0	0		0	0	0	0	0
119	1	114	269	-1	502	348	24.6	32	ABplpppaap	237	-131	0	0		0	0	0	0	0
120	1	366	332	-1	352	351	14.8	27	Daaap	189	-149	0	0		0	0	0	0	0
121	1	119	324	-1	563	367	16.0	29	ABarppappp	286	-884	0	0		0	0	0	0	0
122	1	246	125	-1	272	369	11.3	29	ABalppppppp	103	0	0	0		0	0	0	0	0
123	1	291	92	-1	280	96	13.4	25	ABpraappaa	379	0	0	0		0	0	0	0	0
124	1	54	233	-1	135	226	18.3	30	ABaraaapaa	414	0	0	0		0	0	0	0	0
125	1	254	143	-1	391	149	18.4	32	MSpapppa	319	-370	0	0		0	0	0	0	0
126	1	370	317	-1	136	169	21.2	34	ABalaapaap	325	-542	0	0		0	0	0	0	0
127	1	55	209	-1	186	390	12.1	25	ABalpppappp	198	125	0	0		0	0	0	0	0
128	1	373	359	-1	223	289	23.9	24	ABalpappapa	245	1590	0	0		0	0	0	0	0
129	1	298	277	-1	253	110	20.5	30	ABprpaaapa	146	0	0	0		0	0	0	0	0
130	1	277	296	-1	289	166	15.4	27	MSppppaa	271	-380	0	0		0	0	0	0	0
131	1	275	289	-1	174	286	5.2	27	ABplaaaaaa	265	-373	0	0		0	0	0	0	0
132	1	240	51	-1	396	137	13.0	27	Dppaa	272	12	0	0		0	0	0	0	0
133	1	155	284	-1	263	395	16.6	33	ABplpaappp	306	99	0	0		0	0	0	0	0
134	1	217	102	-1	273	189	24.9	27	ABarappaap	159	0	0	0		0	0	0	0	0
135	1	214	240	-1	266	140	8.4	29	ABarpappap	254	99	0	0		0	0	0	0	0
136	1	357	142	-1	372	165	12.8	30	Dpap	275	870	0	0		0	0	0	0	0
137	1	90	304	-1	202	241	25.3	29	ABarapaaap	470	0	0	0		0	0	0	0	0
138	1	132	27	-1	209	254	5.9	25	ABarpaaapp	227	-474	0	0		0	0	0	0	0
139	1	13	32	-1	287	356	7.7	26	ABplaaappa	264	155	0	0		0	0	0	0	0
140	1	317	228	-1	305	385	18.5	28	ABplppaaaa	275	146	0	0		0	0	0	0	0
141	1	139	88	-1	176	229	23.7	28	ABarapaaaa	113	0	0	0		0	0	0	0	0
142	1	353	369	-1	266	366	21.7	25	ABalppapppp	235	176	0	0		0	0	0	0	0
143	1	4	193	-1	391	177	9.2	27	MSpppppp	186	0	0	0		0	0	0	0	0
144	1	74	186	-1	205	356	16.5	31	ABplpaapaa	220	0	0	0		0	0	0	0	0
145	1	22	150	-1	131	263	6.5	28	ABalappapp	275	-91	0	0		0	0	0	0	0
146	1	253	381	-1	431	158	15.4	30	Cppaaa	296	187	0	0		0	0	0	0	0
147	1	61	71	-1	416	266	5.5	38	Cpaaa	387	-1300	0	0		0	0	0	0	0
148	1	2	222	-1	329	393	13.4	30	ABplaapppa	181	0	0	0		0	0	0	0	0
149	1	170	56	-1	508	220	24.7	28	ABprppppppa	288	43	0	0		0	0	0	0	0
150	1	282	41	-1	179	359	9.4	29	ABplaapapa	234	0	0	0		0	0	0	0	0
151	1	273	75	-1	477	352	14.6	31	Cappaa	309	-1376	0	0		0	0	0	0	0
152	1	116	7	-1	300	350	14.1	25	MSapppaa	221	0	0	0		0	0	0	0	0
153	1	104	384	-1	383	100	19.5	34	ABprppapaa	348	0	0	0		0	0	0	0	0
154	1	365	72	-1	433	383	22.7	31	ABplppappp	287	1542	0	0		0	0	0	0	0
155	1	312	248	-1	496	243	21.5	32	ABprpppppa	283	26	0	0		0	0	0	0	0
156	1	10	294	-1	218	155	7.9	24	ABarpappaa	445	0	0	0		0	0	0	0	0
157	1	194	124	-1	570	177	11.1	34	ABarppppp	334	829	0	0		0	0	0	0	0
158	1	149	137	-1	121	258	17.5	24	ABalpaapaaa	185	-238	0	0		0	0	0	0	0
159	1	147	152	-1	181	348	12.3	30	ABalppppap	302	-163	0	0		0	0	0	0	0
160	1	243	326	-1	278	279	14.4	26	MSaaappp	233	367	0	0		0	0	0	0	0
161	1	86	362	-1	518	392	18.3	30	ABplapapap	304	611	0	0		0	0	0	0	0
162	1	118	371	-1	169	389	16.5	28	ABalpppapa	284	413	0	0		0	0	0	0	0
163	1	233	120	-1	165	138	18.8	28	ABpraaaaaa	343	0	0	0		0	0	0	0	0
164	1	334	104	-1	535	135	13.1	28	ABprapapaa	278	-624	0	0		0	0	0	0	0
165	1	218	180	-1	332	181	21.5	28	ABarapapppp	280	-89	0	0		0	0	0	0	0
166	1	329	187	-1	256	223	24.5	26	ABarapapapa	209	429	0	0		0	0	0	0	0
167	1	89	274	-1	385	331	6.7	29	ABarppaapa	-226	0	0	0		0	0	0	0	0
168	0	181	-1	-1	122	174	18.8	24		212	303	0	0		0	0	0	0	0
169	1	120	81	-1	181	213	12.4	27	MSpaaaapa	426	0	0	0		0	0	0	0	0
170	1	21	4	-1	387	93	14.4	29	ABpraapppp	111	0	0	0		0	0	0	0	0
171	1	57	244	-1	100	199	16.4	30	ABalaaapar	264	2	0	0		0	0	0	0	0
172	1	315	301	-1	222	156	13.5	29	ABpraapapa	259	10	0	0		0	0	0	0	0
173	1	75	162	-1	197	287	25.7	30	ABalpapaap	60	0	0	0		0	0	0	0	0
174	1	63	5	-1	426	151	24.7	29	ABprppaapp	284	-255	0	0		0	0	0	0	0
175	1	50	122	-1	601	276	14.2	32	Cpapaa	282	607	0	0		0	0	0	0	0
176	1	345	390	-1	527	325	22.1	30	ABplapppap	305	1537	0	0		0	0	0	0	0
177	1	187	201	-1	408	209	21.7	29	MSpappaa	262	-626	0	0		0	0	0	0	0
178	1	178	203	-1	229	147	15.8	31	ABpraaappa	294	171	0	0		0	0	0	0	0
179	1	110	63	-1	378	123	22.3	34	ABprppaapa	259	169	0	0		0	0	0	0	0
180	1	123	331	-1	208	180	13.0	25	MSppappa	280	0	0	0		0	0	0	0	0
181	1	31	153	-1	519	169	7.3	32	ABarppppa	-58	0	0	0		0	0	0	0	0
182	1	76	110	-1	235	358	25.4	33	ABalppapap	98	0	0	0		0	0	0	0	0
183	1	228	62	-1	237	346	12.0	26	ABalppppppa	121	0	0	0		0	0	0	0	0
184	1	183	349	-1	422	103	12.5	28	ABprapaapp	304	0	0	0		0	0	0	0	0
185	1	351	305	-1	367	271	12.2	31	Ealap	-55	0	0	0		0	0	0	0	0
186	1	162	273	-1	373	107	10.3	25	ABprapaapa	253	0	0	0		0	0	0	0	0
187	0	202	-1	-1	115	285	10.0	24		53	0	0	0		0	0	0	0	0
188	1	318	308	-1	262	329	22.4	30	ABplpapaaa	267	-341	0	0		0	0	0	0	0
189	1	98	94	-1	208	339	9.0	24	ABplaapappa	176	-901	0	0		0	0	0	0	0
190	1	124	347	-1	189	258	9.2	31	MSaaaapa	305	-856	0	0		0	0	0	0	0
191	1	175	138	-1	185	119	17.5	27	ABpraaaaap	224	85	0	0		0	0	0	0	0
192	1	304	337	-1	388	365	25.3	30	ABplppaapp	307	651	0	0		0	0	0	0	0
193	1	219	97	-1	299	148	18.0	27	MSppaapp	134	0	0	0		0	0	0	0	0
194	1	250	173	-1	447	237	15.0	34	Earpp	327	-725	0	0		0	0	0	0	0
195	1	331	316	-1	476	143	8.6	27	ABprappapa	-169	0	0	0		0	0	0	0	0
196	1	103	320	-1	265	118	11.2	26	ABpraaapppp	255	1222	0	0		0	0	0	0	0
197	1	122	360	-1	510	174	24.4	28	ABprpppapaa	274	585	0	0		0	0	0	0	0
198	1	41	86	-1	251	227	6.2	36	ABarpaapa	355	1078	0	0		0	0	0	0	0
199	1	129	265	-1	344	131	21.6	27	ABprpapaap	224	-242	0	0		0	0	0	0	0
200	1	288	46	-1	209	233	17.0	27	ABaraaapapp	233	796	0	0		0	0	0	0	0
201	1	133	237	253	289	103	17.0	33	ABprpaappp	136	0	0	0		0	0	0	0	0
202	1	151	217	-1	292	238	23.9	28	ABarapapapp	211	-848	0	0		0	0	0	0	0
203	1	121	3	-1	229	235	23.6	32	ABarapapaa	202	0	0	0		0	0	0	0	0
204	1	176	101	-1	466	279	21.4	33	ABplpppppa	324	-436	0	0		0	0	0	0	0
205	1	360	327	-1	481	324	23.0	26	ABplpppapaa	251	-342	0	0		0	0	0	0	0
206	1	323	45	-1	341	374	22.6	28	ABplppaapa	280	49	0	0		0	0	0	0	0
207	1	111	225	-1	480	120	13.8	31	ABprappaap	272	1448	0	0		0	0	0	0	0
208	1	272	306	-1	292	354	17.5	30	MSappap	299	1075	0	0		0	0	0	0	0
209	1	51	199	-1	124	300	22.3	30	ABalpaappa	252	243	0	0		0	0	0	0	0
210	1	308	100	-1	229	215	17.7	25	ABaraapppaa	454	0	0	0		0	0	0	0	0
211	1	33	373	-1	204	295	7.2	31	ABplaaaaap	200	161	0	0		0	0	0	0	0
212	1	203	26	-1	89	253	10.7	33	ABalappaa	-136	0	0	0		0	0	0	0	0
213	1	102	33	-1	217	396	14.8	28	ABplpaapap	34	0	0	0		0	0	0	0	0
214	1	62	21	-1	106	233	17.8	29	ABaraaaapa	129	0	0	0		0	0	0	0	0
215	1	242	77	-1	356	184	25.4	34	ABprpappap	347	-450	0	0		0	0	0	0	0
216	0	375	-1	-1	100	190	18.3	22		185	524	0	0		0	0	0	0	0
217	1	195	76	-1	204	271	20.2	31	ABalpaaapa	294	0	0	0		0	0	0	0	0
218	1	193	109	-1	473	401	20.4	30	ABplappapp	262	-404	0	0		0	0	0	0	0
219	1	14	64	-1	115	301	12.6	25	ABalapaaap	202	0	0	0		0	0	0	0	0
220	1	307	285	-1	377	166	5.9	30	ABarpppaa	271	103	0	0		0	0	0	0	0
221	1	20	31	-1	332	178	5.6	29	ABarpapppp	290	220	0	0		0	0	0	0	0
222	1	358	70	-1	311	92	13.5	30	ABpraappap	219	0	0	0		0	0	0	0	0
223	1	196	380	-1	330	121	18.4	29	ABprppaaaa	221	0	0	0		0	0	0	0	0
224	1	49	250	-1	172	339	19.6	32	ABalppappa	393	0	0	0		0	0	0	0	0
225	1	142	392	-1	233	139	19.5	31	ABprpaaaaa	332	1075	0	0		0	0	0	0	0
226	1	182	12	-1	261	365	14.2	29	ABplpaappa	276	-460	0	0		0	0	0	0	0
227	1	198	239	-1	383	390	22.4	34	ABplppappa	298	97	0	0		0	0	0	0	0
228	1	177	275	-1	461	320	25.1	30	ABplppppap	279	1	0	0		0	0	0	0	0
229	1	231	11	-1	230	264	18.4	27	ABalpaaapp	136	0	0	0		0	0	0	0	0
230	1	24	61	-1	146	320	11.8	29	ABalapaaaa	271	358	0	0		0	0	0	0	0
231	1	68	243	-1	513	293	20.8	30	Capppp	305	-508	0	0		0	0	0	0	0
232	1	12	20	-1	379	326	12.4	33	Daap	272	-288	0	0		0	0	0	0	0
233	1	223	367	-1	449	115	13.5	29	ABprappaaa	272	-151	0	0		0	0	0	0	0
234	1	234	314	-1	572	330	20.4	31	ABplapappp	339	0	0	0		0	0	0	0	0
235	1	341	82	-1	516	388	14.5	30	ABplapapaa	303	967	0	0		0	0	0	0	0
236	1	226	114	-1	337	177	17.4	30	MSpppaap	236	-344	0	0		0	0	0	0	0
237	1	283	338	-1	230	320	11.9	25	MSapapap	290	0	0	0		0	0	0	0	0
238	1	171	96	-1	546	196	22.4	31	ABprapppap	308	103	0	0		0	0	0	0	0
239	1	232	25	-1	218	337	6.1	25	ABplaaapaa	123	0	0	0		0	0	0	0	0
240	1	108	161	-1	183	154	15.9	28	ABpraaapaa	256	805	0	0		0	0	0	0	0
241	1	144	36	-1	164	277	19.4	28	ABalpaapapa	275	0	0	0		0	0	0	0	0
242	1	220	298	-1	200	153	11.3	25	ABpraapappa	201	874	0	0		0	0	0	0	0
243	1	297	230	-1	303	319	6.1	28	ABplaaappp	281	1291	0	0		0	0	0	0	0
244	1	320	148	-1	202	186	19.0	28	MSppaaap	207	1009	0	0		0	0	0	0	0
245	1	138	40	-1	359	240	15.5	28	MSpapaapp	147	0	0	0		0	0	0	0	0
246	1	296	213	-1	195	280	17.2	28	ABalpaapapp	167	0	0	0		0	0	0	0	0
247	1	188	112	-1	285	400	21.9	33	ABplpaaaap	271	10	0	0		0	0	0	0	0
248	1	143	18	-1	200	218	6.1	25	ABarpaaaap	226	-105	0	0		0	0	0	0	0
249	1	42	189	-1	129	272	20.9	29	ABaraaaaaa	286	893	0	0		0	0	0	0	0
250	1	284	262	-1	304	140	7.5	29	ABarpapppa	19	0	0	0		0	0	0	0	0
251	1	25	279	-1	334	107	22.0	26	ABprpaaaapp	205	158	0	0		0	0	0	0	0
252	1	235	387	-1	273	223	17.3	25	ABaraapppap	200	134	0	0		0	0	0	0	0
253	1	328	50	-1	465	380	10.1	33	ABarppapa	316	0	0	0		0	0	0	0	0
254	1	169	194	-1	173	145	9.6	28	ABpraapaap	5	0	0	0		0	0	0	0	0
255	1	5	238	-1	211	222	14.5	31	ABaraappap	188	0	0	0		0	0	0	0	0
256	1	343	281	-1	116	169	14.8	29	ABalaaappr	565	0	0	0		0	0	0	0	0
257	1	26	206	-1	254	405	13.4	25	ABplaappaa	217	-334	0	0		0	0	0	0	0
258	1	40	364	-1	613	227	13.6	29	Cpappd	255	-1082	0	0		0	0	0	0	0
259	1	306	221	-1	330	233	12.0	28	Earaa	288	484	0	0		0	0	0	0	0
260	1	350	291	-1	488	126	17.4	29	ABprappapp	289	790	0	0		0	0	0	0	0
261	1	303	155	-1	386	332	20.6	31	MSaapppp	305	733	0	0		0	0	0	0	0
262	1	267	214	-1	105	217	21.4	30	ABalaaaarr	107	0	0	0		0	0	0	0	0
263	1	71	334	-1	536	316	8.5	31	Caaapa	299	878	0	0		0	0	0	0	0
264	1	363	178	-1	181	240	6.1	25	ABarpaaapa	217	213	0	0		0	0	0	0	0
265	1	276	37	-1	155	316	9.4	31	ABalapappa	250	-202	0	0		0	0	0	0	0
266	1	337	29	-1	257	180	10.7	27	MSppappp	361	0	0	0		0	0	0	0	0
267	1	130	28	-1	288	311	19.4	27	MSappaaa	201	1040	0	0		0	0	0	0	0
268	1	266	136	-1	469	321	11.2	28	Dappp	244	1108	0	0		0	0	0	0	0
269	1	174	249	-1	423	149	7.2	33	ABarpppap	-2	0	0	0		0	0	0	0	0
270	1	333	191	-1	605	226	18.6	32	Cpappv	323	838	0	0		0	0	0	0	0
271	1	91	8	-1	125	221	7.5	29	ABalapppaa	256	1426	0	0		0	0	0	0	0
272	1	58	198	-1	248	244	15.3	25	MSaaappa	135	0	0	0		0	0	0	0	0
273	1	336	79	-1	274	232	20.4	25	ABarapaappp	200	583	0	0		0	0	0	0	0
274	1	154	234	-1	545	374	19.9	30	ABplapappa	301	1092	0	0		0	0	0	0	0
275	1	56	344	-1	109	254	13.5	29	MSaaaaaa	165	0	0	0		0	0	0	0	0
276	1	73	315	-1	363	240	17.8	28	MSpapapa	275	748	0	0		0	0	0	0	0
277	1	301	255	382	372	295	22.6	32	MSaappa	250	461	0	0		0	0	0	0	0
278	1	156	129	-1	471	407	14.6	29	ABplappapa	-52	0	0	0		0	0	0	0	0
279	1	255	89	-1	415	237	11.4	32	Epraa	312	-1104	0	0		0	0	0	0	0
280	1	236	232	-1	382	180	23.2	28	ABprpapppa	273	-251	0	0		0	0	0	0	0
281	1	204	378	-1	543	246	21.4	31	Cppppp	270	-785	0	0		0	0	0	0	0
282	1	366	375	-1	327	348	14.5	26	Daaaa	162	-1090	0	0		0	0	0	0	0
283	1	60	2	-1	177	320	7.4	27	ABalapappp	305	0	0	0		0	0	0	0	0
284	1	199	170	-1	289	135	13.5	30	ABprpaappa	259	950	0	0		0	0	0	0	0
285	1	364	354	394	473	192	24.0	30	ABprppppap	260	25	0	0		0	0	0	0	0
286	1	6	333	-1	268	266	18.5	30	ABaraapapp	115	0	0	0		0	0	0	0	0
287	1	72	374	-1	596	326	15.7	34	Caapa	338	40	0	0		0	0	0	0	0
288	1	215	252	-1	380	354	12.4	26	Dapaa	218	1006	0	0		0	0	0	0	0
289	1	325	346	-1	428	411	14.7	29	ABplappaaa	387	0	0	0		0	0	0	0	0
290	1	8	343	-1	138	291	9.1	30	ABalapapap	238	402	0	0		0	0	0	0	0
291	1	367	329	-1	79	246	17.9	28	ABalaaaarl	253	167	0	0		0	0	0	0	0
292	1	7	396	-1	468	215	21.5	31	ABprpapppp	305	407	0	0		0	0	0	0	0
293	1	356	13	-1	213	313	20.5	25	MSapaapa	26	0	0	0		0	0	0	0	0
294	1	180	1	-1	485	280	16.6	32	Eplpa	1	0	0	0		0	0	0	0	0
295	1	109	103	-1	152	208	15.3	27	ABaraappaa	358	0	0	0		0	0	0	0	0
296	1	310	68	-1	253	220	12.2	26	MSpaaappa	-39	0	0	0		0	0	0	0	0
297	1	271	119	-1	156	272	16.4	26	ABalpaapaap	202	448	0	0		0	0	0	0	0
298	1	23	196	-1	303	220	18.3	28	ABaraapppp	189	0	0	0		0	0	0	0	0
299	1	300	377	-1	357	338	24.4	32	ABplpapapp	327	157	0	0		0	0	0	0	0
300	1	339	188	-1	361	304	9.2	34	MSapppp	308	1221	0	0		0	0	0	0	0
301	1	262	302	-1	438	416	18.4	30	ABplappaap	302	421	0	0		0	0	0	0	0
302	1	128	80	-1	132	155	16.9	24	ABalaappap	202	243	0	0		0	0	0	0	0
303	1	107	258	-1	254	282	16.1	24	ABaraapapap	244	-253	0	0		0	0	0	0	0
304	1	321	321	-1	231	233	21.4	28	ABarapaappa	267	-135	0	0		0	0	0	0	0
305	1	332	282	-1	357	284	19.7	31	MSaapapp	264	664	0	0		0	0	0	0	0
306	1	152	370	-1	321	346	23.0	29	ABplpapapa	232	28	0	0		0	0	0	0	0
307	1	87	16	-1	178	199	24.8	28	ABaraaappp	259	842	0	0		0	0	0	0	0
308	1	314	147	-1	423	301	24.0	31	ABplpapppp	287	-195	0	0		0	0	0	0	0
309	1	159	66	-1	162	243	9.4	25	MSaaaaapp	78	0	0	0		0	0	0	0	0
310	1	99	58	-1	306	247	6.4	34	ABarpaapp	337	-696	0	0		0	0	0	0	0
311	1	53	328	-1	227	187	5.9	27	ABarpapapa	175	0	0	0		0	0	0	0	0
312	1	299	105	-1	563	146	15.1	28	ABprapappa	284	-42	0	0		0	0	0	0	0
313	1	66	17	-1	407	397	11.8	28	ABplapaapp	802	0	0	0		0	0	0	0	0
314	1	130	330	-1	333	322	18.7	27	MSappaap	212	-843	0	0		0	0	0	0	0
315	1	161	313	-1	570	308	24.4	32	ABplappppp	314	-103	0	0		0	0	0	0	0
316	1	257	183	-1	450	154	11.5	26	Dppap	196	0	0	0		0	0	0	0	0
317	1	95	85	-1	258	137	14.9	26	ABpraaapppa	260	-809	0	0		0	0	0	0	0
318	0	135	-1	-1	173	154	21.2	22		114	0	0	0		0	0	0	0	0
319	1	302	135	-1	368	153	22.5	28	ABprpapapa	261	1183	0	0		0	0	0	0	0
320	1	326	60	-1	272	323	15.3	28	MSapappp	245	1397	0	0		0	0	0	0	0
321	1	239	121	-1	314	208	25.2	31	ABprpappaa	142	0	0	0		0	0	0	0	0
322	1	287	208	-1	282	181	5.8	29	ABarpapapp	-58	0	0	0		0	0	0	0	0
323	1	224	19	-1	547	357	23.5	32	ABplappppa	291	-199	0	0		0	0	0	0	0
324	1	249	126	-1	503	295	25.1	30	ABplpppapap	236	-758	0	0		0	0	0	0	0
325	1	327	335	-1	316	284	12.3	28	Ealaa	281	-497	0	0		0	0	0	0	0
326	1	85	157	-1	111	343	17.4	29	ABalppaaap	270	0	0	0		0	0	0	0	0
327	1	153	215	-1	478	324	19.9	32	Capapp	296	-874	0	0		0	0	0	0	0
328	1	113	318	-1	517	254	6.0	31	Cpaapa	-79	0	0	0		0	0	0	0	0
329	1	29	276	-1	470	138	21.9	33	ABprppappp	298	1066	0	0		0	0	0	0	0
330	1	36	140	-1	272	369	24.7	33	ABalpapapp	-2	0	0	0		0	0	0	0	0
331	1	280	389	-1	393	160	25.2	30	ABprpapapp	240	-98	0	0		0	0	0	0	0
332	1	94	181	-1	166	238	18.4	27	ABaraaapapa	106	0	0	0		0	0	0	0	0
333	1	352	325	-1	159	168	16.1	27	ABalaapppa	-197	0	0	0		0	0	0	0	0
334	1	165	322	-1	304	175	18.5	26	MSpppaaa	258	-461	0	0		0	0	0	0	0
335	1	131	218	-1	567	218	23.6	32	ABprappppp	-241	0	0	0		0	0	0	0	0
336	1	15	98	-1	178	351	6.4	32	ABplaapaap	296	918	0	0		0	0	0	0	0
337	1	359	383	-1	396	405	19.7	29	ABplppapap	295	269	0	0		0	0	0	0	0
338	1	319	207	-1	435	196	24.7	29	ABprppppaa	296	513	0	0		0	0	0	0	0
339	1	378	164	-1	147	225	25.3	33	ABaraaappa	313	187	0	0		0	0	0	0	0
340	1	126	267	-1	518	243	16.6	34	Eprpp	340	840	0	0		0	0	0	0	0
341	1	201	22	-1	334	271	22.7	29	ABalpappppp	232	0	0	0		0	0	0	0	0
342	1	96	57	-1	137	370	17.8	29	ABalpppaaa	260	185	0	0		0	0	0	0	0
343	1	330	385	-1	168	241	14.9	22	ABaraaaapp	190	0	0	0		0	0	0	0	0
344	1	80	159	-1	478	306	5.9	38	Caaaa	204	0	0	0		0	0	0	0	0
345	1	146	348	-1	405	235	16.0	31	Earpa	263	1102	0	0		0	0	0	0	0
346	1	247	288	-1	380	203	18.6	31	MSpapapp	313	-108	0	0		0	0	0	0	0
347	1	82	127	-1	196	135	21.6	32	ABalaapapp	263	377	0	0		0	0	0	0	0
348	1	340	263	-1	516	153	22.4	33	ABprpppaap	332	146	0	0		0	0	0	0	0
349	1	160	357	-1	424	285	16.8	33	Ealpp	330	-325	0	0		0	0	0	0	0
350	1	211	319	-1	355	215	5.6	26	ABarppaaaa	237	474	0	0		0	0	0	0	0
351	1	25	391	-1	295	120	23.1	25	ABprpaaaapa	491	0	0	0		0	0	0	0	0
352	1	252	130	-1	106	190	13.5	30	ABalaaappl	291	1063	0	0		0	0	0	0	0
353	1	285	341	-1	457	283	14.4	32	Eplap	279	-459	0	0		0	0	0	0	0
354	1	186	197	-1	505	180	11.6	30	Cpppaa	296	-748	0	0		0	0	0	0	0
355	1	145	95	-1	237	375	19.7	26	ABplpaaappa	192	730	0	0		0	0	0	0	0
356	1	251	268	-1	159	201	6.9	25	ABarpapaaa	248	45	0	0		0	0	0	0	0
357	1	374	307	-1	494	259	24.9	26	ABplppppppa	246	-1053	0	0		0	0	0	0	0
358	1	197	59	-1	531	283	16.3	34	Eplpp	343	302	0	0		0	0	0	0	0
359	1	230	220	-1	473	194	9.6	28	Dpppp	229	485	0	0		0	0	0	0	0
360	1	9	388	-1	537	172	18.6	27	ABprapppaa	258	1183	0	0		0	0	0	0	0
361	1	172	176	-1	297	199	21.6	28	ABarapapppa	240	520	0	0		0	0	0	0	0
362	0	77	-1	-1	95	315	15.2	24		130	0	0	0		0	0	0	0	0
363	1	362	226	-1	195	190	7.0	28	ABarpapaap	61	0	0	0		0	0	0	0	0
364	1	368	158	-1	206	267	22.5	28	ABalpappaa	-26	0	0	0		0	0	0	0	0
365	1	81	168	-1	156	154	13.4	30	ABalaapppp	304	604	0	0		0	0	0	0	0
366	1	18	149	-1	352	136	10.1	29	ABprapaaap	273	-662	0	0		0	0	0	0	0
367	0	305	-1	-1	319	301	24.0	26		197	255	0	0		0	0	0	0	0
368	1	67	292	-1	504	366	21.5	29	ABplapppaa	290	702	0	0		0	0	0	0	0
369	1	309	261	-1	464	244	11.6	32	Eprap	309	59	0	0		0	0	0	0	0
370	1	229	55	-1	288	251	12.1	27	MSpaaappp	233	738	0	0		0	0	0	0	0
371	1	237	47	-1	572	261	22.8	30	Caappv	274	81	0	0		0	0	0	0	0
372	1	295	361	-1	239	133	10.6	28	ABpraapappp	193	-432	0	0		0	0	0	0	0
373	1	355	93	-1	456	360	19.0	29	Capapa	289	474	0	0		0	0	0	0	0
374	1	361	311	-1	227	176	17.1	25	MSppapaa	213	11	0	0		0	0	0	0	0
375	1	69	139	-1	377	137	16.2	26	Dpaap	243	1029	0	0		0	0	0	0	0
376	1	248	6	-1	329	154	13.3	27	Dpaaa	-33	0	0	0		0	0	0	0	0
377	1	187	216	-1	421	183	20.8	29	MSpappap	2	0	0	0		0	0	0	0	0
378	1	170	184	-1	525	251	25.3	28	ABprppppppp	291	0	0	0		0	0	0	0	0
379	1	184	295	-1	477	180	18.2	28	Cppaap	468	0	0	0		0	0	0	0	0
380	1	371	15	-1	469	149	24.1	33	ABprpppaaa	16	0	0	0		0	0	0	0	0
381	1	158	212	-1	528	339	17.8	31	Capppa	192	0	0	0		0	0	0	0	0
382	1	92	177	-1	298	162	25.1	30	ABarappapa	1005	0	0	0		0	0	0	0	0
383	1	145	272	-1	262	396	19.4	27	ABplpaaappp	-215	0	0	0		0	0	0	0	0
384	1	212	34	-1	231	162	25.4	32	ABarapppap	-111	0	0	0		0	0	0	0	0
385	1	379	205	-1	509	205	22.1	28	ABprpppapap	155	-1062	0	0		0	0	0	0	0
386	1	380	393	-1	246	133	18.0	26	ABprpaapaa	80	0	0	0		0	0	0	0	0
387	1	381	395	-1	190	356	18.0	30	ABplpaaaaa	6	0	0	0		0	0	0	0	0
