# Supplementary material for: The AP-2 Transcription Factor APTF-2 Is Required for Neuroblast and Epidermal Morphogenesis in Caenorhabditis elegans Embryogenesis
Source: PLoS Genet. 2016 May 13;12(5):e1006048. doi: 10.1371/journal.pgen.1006048 (PMC4866721; doi:10.1371/journal.pgen.1006048)
Supplement: S2 Text — (ZIP) [file pgen.1006048.s030.zip › nuclei/t172-nuclei]

1	1	294	310	-1	481	277	16.4	33	Eplpa	306	-503	0	0		0	0	0	0	0
2	1	283	142	-1	175	320	8.0	26	ABalapappp	316	0	0	0		0	0	0	0	0
3	1	203	143	-1	230	232	23.4	31	ABarapapaa	435	0	0	0		0	0	0	0	0
4	1	170	194	-1	384	91	14.4	29	ABpraapppp	79	0	0	0		0	0	0	0	0
5	1	174	154	-1	425	152	24.9	28	ABprppaapp	286	1136	0	0		0	0	0	0	0
6	1	376	251	-1	333	155	12.9	24	Dpaaa	248	-369	0	0		0	0	0	0	0
7	1	152	141	-1	295	354	14.5	27	MSapppaa	226	0	0	0		0	0	0	0	0
8	1	271	294	-1	120	221	7.9	29	ABalapppaa	160	0	0	0		0	0	0	0	0
9	1	40	217	-1	221	368	14.0	26	ABalpppppap	148	100	0	0		0	0	0	0	0
10	1	65	242	-1	322	136	15.6	28	MSpppapa	253	383	0	0		0	0	0	0	0
11	1	229	14	-1	235	267	18.2	28	ABalpaaapp	229	159	0	0		0	0	0	0	0
12	1	226	115	-1	257	363	14.0	29	ABplpaappa	269	796	0	0		0	0	0	0	0
13	1	293	383	-1	219	312	20.6	24	MSapaapa	-165	0	0	0		0	0	0	0	0
14	1	102	307	-1	518	138	18.0	30	ABprapapap	256	725	0	0		0	0	0	0	0
15	1	380	135	-1	468	140	23.2	33	ABprpppaaa	333	344	0	0		0	0	0	0	0
16	1	307	201	-1	177	201	24.8	28	ABaraaappp	286	683	0	0		0	0	0	0	0
17	1	313	118	-1	408	398	11.8	28	ABplapaapp	244	-1103	0	0		0	0	0	0	0
18	1	248	374	-1	195	218	6.1	25	ABarpaaaap	225	1124	0	0		0	0	0	0	0
19	1	323	316	-1	549	357	23.4	31	ABplappppa	315	452	0	0		0	0	0	0	0
20	1	232	55	-1	373	328	12.3	33	Daap	276	23	0	0		0	0	0	0	0
21	1	214	219	-1	109	232	18.4	28	ABaraaaapa	74	0	0	0		0	0	0	0	0
22	1	341	148	-1	329	262	22.9	29	ABalpappppp	251	-489	0	0		0	0	0	0	0
23	1	117	38	-1	324	211	15.8	27	MSpapaapa	232	764	0	0		0	0	0	0	0
24	1	18	250	-1	131	247	11.4	27	MSaaaaapa	212	0	0	0		0	0	0	0	0
25	1	239	22	-1	212	340	5.8	25	ABplaaapaa	119	0	0	0		0	0	0	0	0
26	1	212	32	-1	86	247	11.1	33	ABalappaa	157	0	0	0		0	0	0	0	0
27	1	138	349	-1	205	255	5.7	26	ABarpaaapp	205	140	0	0		0	0	0	0	0
28	1	267	378	-1	291	312	19.3	27	MSappaaa	195	89	0	0		0	0	0	0	0
29	1	266	225	-1	254	180	10.7	26	MSppappp	257	-292	0	0		0	0	0	0	0
30	1	118	264	-1	572	247	10.5	32	Cpapap	318	-776	0	0		0	0	0	0	0
31	1	221	77	-1	328	176	5.7	30	ABarpapppp	288	-459	0	0		0	0	0	0	0
32	1	139	73	-1	280	353	7.7	27	ABplaaappa	236	264	0	0		0	0	0	0	0
33	1	213	180	-1	213	399	14.7	29	ABplpaapap	342	0	0	0		0	0	0	0	0
34	1	384	128	-1	230	159	25.4	33	ABarapppap	306	-893	0	0		0	0	0	0	0
35	1	83	36	-1	309	268	20.4	33	MSaapaaa	322	215	0	0		0	0	0	0	0
36	1	241	62	-1	165	276	19.2	28	ABalpaapapa	72	0	0	0		0	0	0	0	0
37	1	265	257	-1	148	313	9.2	32	ABalapappa	277	98	0	0		0	0	0	0	0
38	1	75	224	-1	321	327	11.4	24	MSapppap	210	-351	0	0		0	0	0	0	0
39	0	168	-1	-1	128	175	19.2	24		230	603	0	0		0	0	0	0	0
40	1	245	319	-1	360	239	15.6	28	MSpapaapp	248	775	0	0		0	0	0	0	0
41	1	150	380	-1	180	358	9.6	30	ABplaapapa	250	0	0	0		0	0	0	0	0
42	1	82	157	-1	426	347	19.6	30	Capaap	287	-272	0	0		0	0	0	0	0
43	1	23	76	-1	163	352	14.5	29	ABalppppaa	141	0	0	0		0	0	0	0	0
44	1	72	69	-1	348	261	18.6	27	MSaapapa	165	0	0	0		0	0	0	0	0
45	1	206	382	-1	342	374	22.7	28	ABplppaapa	235	-1171	0	0		0	0	0	0	0
46	1	200	282	-1	211	238	17.4	27	ABaraaapapp	243	182	0	0		0	0	0	0	0
47	1	371	336	-1	576	262	23.1	30	Caappv	303	-233	0	0		0	0	0	0	0
48	1	45	384	-1	146	167	7.4	29	ABpraapaaa	297	503	0	0		0	0	0	0	0
49	1	104	162	-1	132	338	13.2	29	ABalapaapp	-10	0	0	0		0	0	0	0	0
50	1	253	158	-1	466	380	9.9	34	ABarppapa	339	69	0	0		0	0	0	0	0
51	1	132	317	-1	396	133	12.9	27	Dppaa	253	631	0	0		0	0	0	0	0
52	1	91	364	-1	152	237	5.7	26	ABarpaaaaa	261	349	0	0		0	0	0	0	0
53	1	6	100	-1	338	106	12.0	28	ABpraapppa	151	0	0	0		0	0	0	0	0
54	1	67	168	-1	267	307	5.8	27	ABplaaaapp	231	-546	0	0		0	0	0	0	0
55	1	370	263	-1	290	247	11.9	27	MSpaaappp	254	1059	0	0		0	0	0	0	0
56	1	149	381	-1	500	220	25.4	29	ABprppppppa	255	1037	0	0		0	0	0	0	0
57	1	342	195	-1	138	372	17.9	29	ABalpppaaa	228	1127	0	0		0	0	0	0	0
58	1	310	350	-1	308	251	6.3	34	ABarpaapp	343	-75	0	0		0	0	0	0	0
59	1	358	211	-1	525	277	16.6	34	Eplpp	343	685	0	0		0	0	0	0	0
60	1	320	244	-1	273	321	15.3	27	MSapappp	29	0	0	0		0	0	0	0	0
61	1	230	260	-1	144	320	11.5	30	ABalapaaaa	279	296	0	0		0	0	0	0	0
62	1	183	290	-1	231	345	11.5	28	ABalppppppa	236	701	0	0		0	0	0	0	0
63	1	179	373	-1	373	117	21.9	30	ABprppaapa	248	-140	0	0		0	0	0	0	0
64	1	219	119	-1	116	298	12.7	26	ABalapaaap	-236	0	0	0		0	0	0	0	0
65	1	44	74	-1	270	207	21.4	30	ABarapappa	191	0	0	0		0	0	0	0	0
66	1	309	137	-1	161	237	9.3	26	MSaaaaapp	74	0	0	0		0	0	0	0	0
67	1	116	249	-1	315	271	16.5	31	MSaapaap	-172	0	0	0		0	0	0	0	0
68	1	296	184	-1	253	225	12.2	26	MSpaaappa	236	1086	0	0		0	0	0	0	0
69	1	87	188	233	179	320	23.4	29	ABalpapaaa	104	0	0	0		0	0	0	0	0
70	1	222	104	-1	310	93	13.6	30	ABpraappap	229	0	0	0		0	0	0	0	0
71	1	147	298	-1	413	268	5.7	38	Cpaaa	385	-226	0	0		0	0	0	0	0
72	1	154	208	-1	434	386	22.7	30	ABplppappp	298	710	0	0		0	0	0	0	0
73	1	98	170	-1	143	229	22.5	31	ABaraaaaap	308	-802	0	0		0	0	0	0	0
74	0	367	-1	-1	321	297	23.8	24		150	186	0	0		0	0	0	0	0
75	1	151	322	-1	479	349	14.5	31	Cappaa	312	78	0	0		0	0	0	0	0
76	1	217	31	-1	201	275	19.6	30	ABalpaaapa	-123	0	0	0		0	0	0	0	0
77	1	215	258	-1	355	178	25.3	32	ABprpappap	291	470	0	0		0	0	0	0	0
78	1	1	3	-1	132	303	5.8	28	ABplaapaaa	232	0	0	0		0	0	0	0	0
79	1	273	99	-1	277	234	20.2	25	ABarapaappp	-129	0	0	0		0	0	0	0	0
80	1	302	178	-1	133	155	17.3	25	ABalaappap	211	-360	0	0		0	0	0	0	0
81	1	169	286	-1	184	214	12.3	27	MSpaaaapa	105	0	0	0		0	0	0	0	0
82	1	235	61	-1	520	383	14.3	31	ABplapapaa	286	229	0	0		0	0	0	0	0
83	1	114	11	-1	126	326	20.8	32	ABalpaappp	139	0	0	0		0	0	0	0	0
84	1	11	247	-1	176	168	23.7	30	ABarapppaa	302	287	0	0		0	0	0	0	0
85	1	317	130	-1	256	139	14.5	26	ABpraaapppa	204	1074	0	0		0	0	0	0	0
86	1	198	328	-1	251	229	5.7	37	ABarpaapa	299	0	0	0		0	0	0	0	0
87	1	8	98	-1	134	261	14.5	29	ABaraapaaa	195	0	0	0		0	0	0	0	0
88	1	141	75	-1	184	229	23.6	28	ABarapaaaa	250	-1190	0	0		0	0	0	0	0
89	1	279	292	-1	416	238	11.5	32	Epraa	319	482	0	0		0	0	0	0	0
90	1	78	210	-1	439	115	19.4	30	ABprppapap	259	-259	0	0		0	0	0	0	0
91	1	95	80	-1	511	369	10.4	27	ABarppappa	133	0	0	0		0	0	0	0	0
92	1	123	113	-1	276	98	13.3	25	ABpraappaa	225	-762	0	0		0	0	0	0	0
93	1	373	82	-1	459	362	19.0	29	Capapa	284	936	0	0		0	0	0	0	0
94	1	189	238	-1	205	338	9.1	24	ABplaapappa	202	-904	0	0		0	0	0	0	0
95	1	355	304	-1	233	375	19.7	26	ABplpaaappa	176	-840	0	0		0	0	0	0	0
96	1	238	295	-1	540	194	22.1	31	ABprapppap	285	72	0	0		0	0	0	0	0
97	1	193	302	-1	309	146	17.5	26	MSppaapp	253	-347	0	0		0	0	0	0	0
98	1	336	351	-1	172	348	6.6	31	ABplaapaap	313	-359	0	0		0	0	0	0	0
99	1	93	301	-1	417	325	9.9	28	Dappa	198	161	0	0		0	0	0	0	0
100	1	210	159	-1	236	214	17.3	25	ABaraapppaa	203	145	0	0		0	0	0	0	0
101	1	204	66	-1	467	280	21.4	32	ABplpppppa	305	0	0	0		0	0	0	0	0
102	1	134	395	-1	273	192	24.8	27	ABarappaap	267	880	0	0		0	0	0	0	0
103	1	295	6	-1	155	207	15.3	28	ABaraappaa	97	0	0	0		0	0	0	0	0
104	1	164	12	-1	532	133	13.3	29	ABprapapaa	56	0	0	0		0	0	0	0	0
105	1	312	39	-1	560	146	15.6	28	ABprapappa	129	0	0	0		0	0	0	0	0
106	1	12	189	-1	304	100	19.3	26	ABprpaaappp	228	420	0	0		0	0	0	0	0
107	1	38	236	-1	354	355	18.9	31	MSaapppa	294	38	0	0		0	0	0	0	0
108	1	111	300	-1	227	321	25.2	32	ABalpapapa	164	0	0	0		0	0	0	0	0
109	1	218	266	-1	474	400	20.3	30	ABplappapp	306	-63	0	0		0	0	0	0	0
110	1	182	24	-1	233	359	25.1	31	ABalppapap	404	0	0	0		0	0	0	0	0
111	1	64	67	-1	131	197	10.1	28	ABalapppap	231	283	0	0		0	0	0	0	0
112	1	247	368	-1	291	398	22.2	35	ABplpaaaap	308	-938	0	0		0	0	0	0	0
113	1	58	343	-1	306	152	22.5	28	ABprpapaaa	241	-608	0	0		0	0	0	0	0
114	1	236	268	-1	335	173	17.4	29	MSpppaap	251	-29	0	0		0	0	0	0	0
115	1	21	107	-1	181	378	20.9	31	ABalppaapp	310	1079	0	0		0	0	0	0	0
116	1	106	377	-1	305	165	11.3	27	MSppppap	13	0	0	0		0	0	0	0	0
117	1	32	203	-1	205	228	20.5	28	ABarapaapa	288	-1249	0	0		0	0	0	0	0
118	1	66	27	-1	224	215	10.9	26	MSpaaaapp	145	0	0	0		0	0	0	0	0
119	1	297	163	-1	154	267	16.5	25	ABalpaapaap	133	0	0	0		0	0	0	0	0
120	1	163	330	-1	165	139	19.3	29	ABpraaaaaa	267	1312	0	0		0	0	0	0	0
121	1	321	283	348	316	208	25.1	30	ABprpappaa	121	0	0	0		0	0	0	0	0
122	1	175	296	-1	599	273	13.9	31	Cpapaa	318	94	0	0		0	0	0	0	0
123	1	103	105	-1	251	242	9.6	28	MSpaaapa	-26	0	0	0		0	0	0	0	0
124	1	157	35	-1	568	173	11.4	34	ABarppppp	101	0	0	0		0	0	0	0	0
125	1	122	255	-1	270	368	11.1	29	ABalppppppp	138	0	0	0		0	0	0	0	0
126	1	324	388	-1	510	296	25.0	28	ABplpppapap	285	945	0	0		0	0	0	0	0
127	1	347	214	-1	202	131	21.8	32	ABalaapapp	63	0	0	0		0	0	0	0	0
128	1	9	56	-1	172	269	24.2	30	ABalpaaaap	-249	0	0	0		0	0	0	0	0
129	1	278	209	-1	473	405	14.4	30	ABplappapa	242	40	0	0		0	0	0	0	0
130	1	352	197	-1	110	185	13.8	29	ABalaaappl	275	-539	0	0		0	0	0	0	0
131	1	101	303	-1	492	166	14.5	31	Cppapa	315	224	0	0		0	0	0	0	0
132	1	60	20	-1	341	160	8.4	29	ABprapaaaa	258	0	0	0		0	0	0	0	0
133	1	97	70	-1	290	225	14.5	32	MSpaapap	235	0	0	0		0	0	0	0	0
134	1	63	1	-1	345	295	5.8	31	ABarppaaap	-192	0	0	0		0	0	0	0	0
135	1	319	190	-1	368	147	21.8	27	ABprpapapa	265	1200	0	0		0	0	0	0	0
136	1	268	218	-1	471	319	11.4	29	Dappp	260	-430	0	0		0	0	0	0	0
137	1	158	29	-1	120	259	18.2	25	ABalpaapaaa	147	0	0	0		0	0	0	0	0
138	1	191	275	-1	181	123	17.4	26	ABpraaaaap	159	0	0	0		0	0	0	0	0
139	1	375	332	-1	377	136	15.5	27	Dpaap	271	839	0	0		0	0	0	0	0
140	1	330	91	-1	270	371	25.0	33	ABalpapapp	297	-171	0	0		0	0	0	0	0
141	1	24	183	-1	221	287	15.9	26	ABaraapapaa	96	0	0	0		0	0	0	0	0
142	1	136	10	-1	375	164	12.9	30	Dpap	305	-23	0	0		0	0	0	0	0
143	1	125	265	-1	389	152	18.3	32	MSpapppa	173	0	0	0		0	0	0	0	0
144	1	110	212	-1	99	308	18.8	30	ABalaaaalp	248	-183	0	0		0	0	0	0	0
145	1	84	78	-1	215	396	18.4	29	ABplpaaapa	235	0	0	0		0	0	0	0	0
146	1	3	276	-1	330	357	10.1	29	ABplapaaap	252	-247	0	0		0	0	0	0	0
147	1	308	372	-1	429	300	24.8	32	ABplpapppp	323	36	0	0		0	0	0	0	0
148	1	244	253	-1	200	189	18.6	26	MSppaaap	263	-1297	0	0		0	0	0	0	0
149	1	366	306	-1	346	136	10.1	29	ABprapaaap	608	0	0	0		0	0	0	0	0
150	1	145	222	-1	131	261	6.5	27	ABalappapp	-74	0	0	0		0	0	0	0	0
151	1	51	254	-1	178	306	13.6	27	MSapaaap	224	1851	0	0		0	0	0	0	0
152	1	159	45	-1	179	352	12.2	31	ABalppppap	313	206	0	0		0	0	0	0	0
153	1	181	106	-1	517	163	7.5	31	ABarppppa	352	0	0	0		0	0	0	0	0
154	1	28	226	-1	422	183	10.4	26	Dpppa	249	-310	0	0		0	0	0	0	0
155	1	261	288	-1	388	331	20.9	30	MSaapppp	301	1932	0	0		0	0	0	0	0
156	1	79	205	-1	333	335	7.7	26	ABplapaaaa	251	409	0	0		0	0	0	0	0
157	1	326	134	-1	112	343	17.4	29	ABalppaaap	297	0	0	0		0	0	0	0	0
158	1	364	8	-1	209	270	22.2	30	ABalpappaa	298	219	0	0		0	0	0	0	0
159	1	344	199	-1	475	301	5.6	38	Caaaa	385	42	0	0		0	0	0	0	0
160	1	52	42	-1	190	132	14.1	27	ABpraaapap	272	988	0	0		0	0	0	0	0
161	1	240	94	-1	185	154	15.8	28	ABpraaapaa	250	212	0	0		0	0	0	0	0
162	1	173	144	-1	196	287	25.7	30	ABalpapaap	-42	0	0	0		0	0	0	0	0
163	1	76	391	-1	84	232	14.4	30	ABalaaapal	102	0	0	0		0	0	0	0	0
164	1	339	68	-1	153	231	25.4	33	ABaraaappa	325	516	0	0		0	0	0	0	0
165	1	15	146	-1	247	278	9.6	29	MSaaaapp	434	0	0	0		0	0	0	0	0
166	1	22	356	-1	378	226	11.6	31	Earap	306	755	0	0		0	0	0	0	0
167	1	20	305	-1	271	166	18.5	25	MSppapap	177	-181	0	0		0	0	0	0	0
168	1	365	150	-1	153	156	13.5	30	ABalaapppp	274	-696	0	0		0	0	0	0	0
169	0	108	-1	-1	258	176	21.1	24		196	1379	0	0		0	0	0	0	0
170	1	284	63	-1	288	135	13.4	29	ABprpaappa	192	0	0	0		0	0	0	0	0
171	1	112	216	-1	335	217	20.4	32	MSpapaaa	217	-527	0	0		0	0	0	0	0
172	1	27	132	-1	238	293	6.3	27	ABplaaaapa	73	0	0	0		0	0	0	0	0
173	1	194	131	-1	448	236	15.4	33	Earpp	332	281	0	0		0	0	0	0	0
174	1	105	313	-1	216	362	21.9	27	ABalppapppa	268	-384	0	0		0	0	0	0	0
175	1	89	13	-1	128	294	16.0	25	MSapaaaa	235	0	0	0		0	0	0	0	0
176	1	361	335	-1	295	198	21.7	28	ABarapapppa	224	0	0	0		0	0	0	0	0
177	1	382	124	-1	287	153	25.4	33	ABarappapa	334	-83	0	0		0	0	0	0	0
178	1	264	342	-1	178	243	5.8	26	ABarpaaapa	213	0	0	0		0	0	0	0	0
179	0	362	-1	-1	94	313	15.2	25		-565	0	0	0		0	0	0	0	0
180	1	165	308	-1	326	179	21.4	28	ABarapapppp	288	545	0	0		0	0	0	0	0
181	1	332	287	-1	169	236	18.2	27	ABaraaapapa	206	739	0	0		0	0	0	0	0
182	1	17	223	-1	431	362	8.6	29	ABarppaapp	70	0	0	0		0	0	0	0	0
183	1	316	57	-1	449	155	11.5	27	Dppap	222	-622	0	0		0	0	0	0	0
184	1	378	54	-1	533	250	24.5	29	ABprppppppp	249	138	0	0		0	0	0	0	0
185	1	50	202	-1	209	113	16.8	28	ABpraaaapa	277	-1211	0	0		0	0	0	0	0
186	1	144	114	-1	203	357	16.8	30	ABplpaapaa	65	0	0	0		0	0	0	0	0
187	1	166	21	-1	260	221	24.6	26	ABarapapapa	244	878	0	0		0	0	0	0	0
188	1	300	186	-1	360	304	9.4	34	MSapppp	-22	0	0	0		0	0	0	0	0
189	1	249	49	-1	131	274	20.7	29	ABaraaaaaa	287	698	0	0		0	0	0	0	0
190	1	96	117	-1	280	133	22.4	26	ABarapppppp	177	189	0	0		0	0	0	0	0
191	1	270	19	-1	607	227	18.5	32	Cpappv	321	-560	0	0		0	0	0	0	0
192	1	14	338	-1	250	329	18.7	29	MSapaapp	35	0	0	0		0	0	0	0	0
193	1	143	136	-1	389	179	9.2	26	MSpppppp	230	-439	0	0		0	0	0	0	0
194	1	254	341	-1	169	144	10.0	29	ABpraapaap	247	-954	0	0		0	0	0	0	0
195	1	47	191	-1	452	367	24.6	39	ABplpppaaa	362	326	0	0		0	0	0	0	0
196	1	298	231	-1	304	221	18.2	28	ABaraapppp	249	-778	0	0		0	0	0	0	0
197	1	354	347	-1	505	177	11.5	29	Cpppaa	287	-684	0	0		0	0	0	0	0
198	1	272	323	-1	251	246	15.3	23	MSaaappa	217	674	0	0		0	0	0	0	0
199	1	209	51	-1	130	301	23.2	32	ABalpaappa	268	551	0	0		0	0	0	0	0
200	1	55	25	-1	246	200	14.3	27	MSpaapaa	137	0	0	0		0	0	0	0	0
201	1	177	279	-1	402	214	22.4	28	MSpappaa	276	1	0	0		0	0	0	0	0
202	1	77	165	-1	158	290	21.9	27	ABalpaaaaa	-152	0	0	0		0	0	0	0	0
203	1	178	321	-1	227	145	16.4	31	ABpraaappa	333	-769	0	0		0	0	0	0	0
204	1	80	120	-1	437	166	19.7	30	MSpapppp	114	0	0	0		0	0	0	0	0
205	1	385	392	-1	504	205	22.7	27	ABprpppapap	206	-1139	0	0		0	0	0	0	0
206	1	257	15	-1	258	401	13.6	25	ABplaappaa	241	26	0	0		0	0	0	0	0
207	1	338	58	-1	436	195	24.5	29	ABprppppaa	243	7	0	0		0	0	0	0	0
208	1	322	16	-1	280	180	5.8	29	ABarpapapp	268	-52	0	0		0	0	0	0	0
209	1	127	324	-1	187	391	12.0	26	ABalpppappp	210	759	0	0		0	0	0	0	0
210	1	29	79	-1	244	276	13.4	31	MSaaapap	163	0	0	0		0	0	0	0	0
211	1	53	177	-1	516	200	17.7	30	Cppapp	297	343	0	0		0	0	0	0	0
212	1	381	230	-1	530	337	17.5	30	Capppa	282	-558	0	0		0	0	0	0	0
213	1	246	155	-1	195	282	16.9	28	ABalpaapapp	73	0	0	0		0	0	0	0	0
214	1	262	97	-1	110	217	21.6	30	ABalaaaarr	117	0	0	0		0	0	0	0	0
215	1	327	33	-1	479	325	19.8	31	Capapp	314	-333	0	0		0	0	0	0	0
216	1	377	252	-1	421	184	21.3	29	MSpappap	267	744	0	0		0	0	0	0	0
217	1	202	352	-1	290	233	23.8	28	ABarapapapp	245	96	0	0		0	0	0	0	0
218	1	335	138	-1	562	218	23.7	32	ABprappppp	296	27	0	0		0	0	0	0	0
219	1	69	167	-1	297	359	21.5	29	ABplpapaap	266	582	0	0		0	0	0	0	0
220	1	359	72	-1	472	194	9.5	27	Dpppp	274	961	0	0		0	0	0	0	0
221	1	259	369	-1	332	237	11.8	29	Earaa	297	784	0	0		0	0	0	0	0
222	1	148	2	-1	329	392	13.5	30	ABplaapppa	-162	0	0	0		0	0	0	0	0
223	1	61	102	-1	155	212	11.6	29	MSpaaaaa	190	0	0	0		0	0	0	0	0
224	1	57	206	-1	218	321	18.5	27	MSapapaa	66	0	0	0		0	0	0	0	0
225	1	207	331	-1	476	120	13.6	30	ABprappaap	-41	0	0	0		0	0	0	0	0
226	1	363	362	-1	193	190	7.4	28	ABarpapaap	376	0	0	0		0	0	0	0	0
227	1	96	101	-1	246	146	22.6	27	ABarapppppa	209	502	0	0		0	0	0	0	0
228	1	140	161	-1	303	385	18.4	28	ABplppaaaa	235	-191	0	0		0	0	0	0	0
229	1	99	289	-1	219	107	13.7	27	ABpraaaapp	273	345	0	0		0	0	0	0	0
230	1	243	89	-1	300	323	6.4	27	ABplaaappp	275	64	0	0		0	0	0	0	0
231	1	113	198	-1	125	326	15.5	28	ABalapaapa	167	0	0	0		0	0	0	0	0
232	1	280	240	-1	377	175	22.5	29	ABprpapppa	290	230	0	0		0	0	0	0	0
233	1	124	59	-1	139	224	18.5	29	ABaraaapaa	263	96	0	0		0	0	0	0	0
234	1	274	358	-1	545	373	19.5	30	ABplapappa	299	746	0	0		0	0	0	0	0
235	1	107	34	-1	433	347	12.8	28	Dapap	279	435	0	0		0	0	0	0	0
236	1	85	126	-1	239	351	7.3	28	ABplaaapap	262	-267	0	0		0	0	0	0	0
237	1	201	90	-1	303	100	16.8	27	ABprpaapppp	198	202	0	0		0	0	0	0	0
238	1	255	9	-1	212	223	14.7	30	ABaraappap	-43	0	0	0		0	0	0	0	0
239	1	227	293	-1	383	392	22.5	32	ABplppappa	311	-226	0	0		0	0	0	0	0
240	1	135	156	-1	264	135	8.3	29	ABarpappap	249	426	0	0		0	0	0	0	0
241	1	37	327	-1	353	373	9.8	25	ABplapaapa	206	85	0	0		0	0	0	0	0
242	1	13	96	-1	418	283	13.0	32	Eplaa	318	544	0	0		0	0	0	0	0
243	1	231	228	-1	513	296	21.0	30	Capppp	290	259	0	0		0	0	0	0	0
244	1	171	172	-1	99	200	17.0	30	ABalaaapar	6	0	0	0		0	0	0	0	0
245	1	94	116	-1	138	375	11.9	24	ABalpppappa	132	0	0	0		0	0	0	0	0
246	1	5	147	-1	373	292	16.9	29	Ealpa	291	796	0	0		0	0	0	0	0
247	1	12	243	-1	268	102	20.5	25	ABprpaaappa	207	1061	0	0		0	0	0	0	0
248	1	155	365	-1	497	243	21.4	31	ABprpppppa	312	622	0	0		0	0	0	0	0
249	1	269	281	-1	419	148	7.4	32	ABarpppap	328	-378	0	0		0	0	0	0	0
250	1	224	17	-1	168	337	19.4	32	ABalppappa	44	0	0	0		0	0	0	0	0
251	1	68	256	-1	531	336	14.5	31	Cappap	282	-297	0	0		0	0	0	0	0
252	1	288	71	-1	379	356	12.1	26	Dapaa	255	87	0	0		0	0	0	0	0
253	1	201	46	-1	273	118	17.3	27	ABprpaapppa	200	205	0	0		0	0	0	0	0
254	1	26	262	-1	567	225	17.5	30	Cppppa	259	261	0	0		0	0	0	0	0
255	1	277	277	-1	353	288	23.4	30	MSaappaa	233	787	0	0		0	0	0	0	0
256	1	90	153	-1	157	347	22.4	30	ABalppapaa	-412	0	0	0		0	0	0	0	0
257	1	42	312	-1	250	96	16.1	29	ABprpaapap	17	0	0	0		0	0	0	0	0
258	1	303	187	-1	254	279	16.1	23	ABaraapapap	225	-432	0	0		0	0	0	0	0
259	1	109	311	-1	222	193	25.4	28	ABarappaaa	213	353	0	0		0	0	0	0	0
260	1	92	37	-1	396	333	24.2	26	ABplpapppa	216	162	0	0		0	0	0	0	0
261	1	369	245	-1	461	244	11.3	31	Eprap	313	-789	0	0		0	0	0	0	0
262	1	250	272	-1	299	139	7.5	29	ABarpapppa	298	0	0	0		0	0	0	0	0
263	1	348	81	-1	513	155	22.5	32	ABprpppaap	245	871	0	0		0	0	0	0	0
264	1	71	371	-1	215	165	21.8	31	ABarappppa	62	0	0	0		0	0	0	0	0
265	1	199	393	-1	335	130	21.4	27	ABprpapaap	259	-512	0	0		0	0	0	0	0
266	0	176	-1	-1	533	328	23.5	27		217	184	0	0		0	0	0	0	0
267	1	340	204	-1	520	240	16.1	31	Eprpp	316	-177	0	0		0	0	0	0	0
268	1	356	237	-1	160	200	7.0	25	ABarpapaaa	389	0	0	0		0	0	0	0	0
269	1	119	86	267	505	349	24.6	33	ABplpppaap	252	499	0	0		0	0	0	0	0
270	0	292	-1	-1	471	222	22.4	29		329	-272	0	0		0	0	0	0	0
271	1	7	239	-1	246	331	15.0	28	MSapappa	233	74	0	0		0	0	0	0	0
272	1	383	123	-1	268	400	19.3	25	ABplpaaappp	203	1068	0	0		0	0	0	0	0
273	1	186	26	-1	369	106	10.3	25	ABprapaapa	219	-639	0	0		0	0	0	0	0
274	1	167	160	-1	383	331	6.5	29	ABarppaapa	89	0	0	0		0	0	0	0	0
275	1	228	140	390	468	322	24.4	32	ABplppppap	230	-363	0	0		0	0	0	0	0
276	1	329	181	-1	473	129	20.7	28	ABprppappp	304	0	0	0		0	0	0	0	0
277	1	129	207	-1	245	114	20.2	30	ABprpaaapa	167	0	0	0		0	0	0	0	0
278	1	70	87	-1	371	398	15.5	30	ABplaapppp	236	0	0	0		0	0	0	0	0
279	1	251	376	-1	333	99	21.5	27	ABprpaaaapp	240	-174	0	0		0	0	0	0	0
280	1	56	274	-1	558	160	20.3	29	ABprappppa	250	268	0	0		0	0	0	0	0
281	1	256	235	-1	115	166	15.5	30	ABalaaappr	294	0	0	0		0	0	0	0	0
282	1	305	326	-1	355	283	20.6	32	MSaapapp	283	7	0	0		0	0	0	0	0
283	1	33	48	-1	498	249	12.4	32	Eprpa	322	20	0	0		0	0	0	0	0
284	1	133	334	-1	263	392	16.6	34	ABplpaappp	246	-834	0	0		0	0	0	0	0
285	1	220	93	-1	373	162	6.1	30	ABarpppaa	539	0	0	0		0	0	0	0	0
286	1	46	125	-1	340	124	25.3	34	ABarappapp	322	-521	0	0		0	0	0	0	0
287	1	40	315	-1	193	340	14.7	25	ABalpppppaa	99	0	0	0		0	0	0	0	0
288	1	346	18	-1	378	203	18.5	31	MSpapapp	278	901	0	0		0	0	0	0	0
289	1	131	246	-1	170	287	5.3	27	ABplaaaaaa	-229	0	0	0		0	0	0	0	0
290	1	43	41	-1	175	261	13.7	29	ABaraapaap	-512	0	0	0		0	0	0	0	0
291	1	260	270	-1	487	123	17.3	29	ABprappapp	266	750	0	0		0	0	0	0	0
292	1	368	95	-1	509	365	20.9	29	ABplapppaa	273	379	0	0		0	0	0	0	0
293	1	36	241	-1	435	338	23.9	30	ABplppppaa	293	148	0	0		0	0	0	0	0
294	1	156	273	-1	219	155	8.0	25	ABarpappaa	321	0	0	0		0	0	0	0	0
295	1	379	50	-1	476	179	18.5	29	Cppaap	283	793	0	0		0	0	0	0	0
296	1	130	185	-1	291	166	15.1	27	MSppppaa	229	328	0	0		0	0	0	0	0
297	1	48	103	-1	89	283	16.6	26	ABalaaaala	172	0	0	0		0	0	0	0	0
298	1	242	149	-1	200	157	10.9	24	ABpraapappa	-58	0	0	0		0	0	0	0	0
299	1	54	64	-1	226	378	9.7	27	ABplaapappp	208	-836	0	0		0	0	0	0	0
300	1	115	169	-1	547	233	7.4	31	Cpaapp	267	545	0	0		0	0	0	0	0
301	1	172	121	-1	223	156	13.3	29	ABpraapapa	283	111	0	0		0	0	0	0	0
302	1	301	23	-1	440	415	18.4	30	ABplappaap	273	0	0	0		0	0	0	0	0
303	1	10	43	-1	148	172	10.3	27	ABalappppa	264	-28	0	0		0	0	0	0	0
304	1	137	227	-1	207	242	25.3	30	ABarapaaap	174	0	0	0		0	0	0	0	0
305	1	185	329	-1	369	273	12.5	30	Ealap	304	-585	0	0		0	0	0	0	0
306	1	208	284	-1	292	351	17.6	32	MSappap	303	336	0	0		0	0	0	0	0
307	1	357	363	-1	502	262	24.5	27	ABplppppppa	297	0	0	0		0	0	0	0	0
308	1	188	7	-1	259	333	22.2	29	ABplpapaaa	259	358	0	0		0	0	0	0	0
309	1	86	111	-1	184	174	9.3	26	ABalappppp	227	658	0	0		0	0	0	0	0
310	1	59	108	-1	128	371	14.5	29	ABalpppaap	264	-46	0	0		0	0	0	0	0
311	1	374	318	-1	231	180	16.8	25	MSppapaa	322	0	0	0		0	0	0	0	0
312	0	225	-1	-1	224	134	20.0	23		154	403	0	0		0	0	0	0	0
313	1	315	366	-1	573	310	24.2	33	ABplappppp	9	0	0	0		0	0	0	0	0
314	1	234	309	-1	574	330	20.4	32	ABplapappp	283	202	0	0		0	0	0	0	0
315	1	276	139	-1	369	239	17.7	28	MSpapapa	283	183	0	0		0	0	0	0	0
316	1	195	285	-1	475	144	8.6	27	ABprappapa	277	-353	0	0		0	0	0	0	0
317	1	126	5	-1	137	172	21.4	35	ABalaapaap	132	0	0	0		0	0	0	0	0
318	1	328	127	-1	512	249	5.9	30	Cpaapa	283	680	0	0		0	0	0	0	0
319	1	350	171	-1	356	216	5.8	26	ABarppaaaa	155	0	0	0		0	0	0	0	0
320	1	196	182	-1	261	116	11.2	27	ABpraaapppp	242	549	0	0		0	0	0	0	0
321	1	304	84	-1	239	233	20.0	24	ABarapaappa	243	61	0	0		0	0	0	0	0
322	1	334	52	-1	299	174	18.4	27	MSpppaaa	270	194	0	0		0	0	0	0	0
323	0	318	-1	-1	182	152	21.3	22		168	113	0	0		0	0	0	0	0
324	1	121	192	-1	564	361	15.9	29	ABarppappp	-11	0	0	0		0	0	0	0	0
325	1	333	269	-1	160	164	16.4	28	ABalaapppa	244	740	0	0		0	0	0	0	0
326	1	160	200	-1	280	282	14.2	26	MSaaappp	224	-293	0	0		0	0	0	0	0
327	1	205	112	-1	489	323	23.3	26	ABplpppapaa	190	110	0	0		0	0	0	0	0
328	1	311	232	-1	223	187	5.8	28	ABarpapapa	241	-187	0	0		0	0	0	0	0
329	1	291	4	-1	82	247	18.3	30	ABalaaaarl	-133	0	0	0		0	0	0	0	0
330	1	314	367	-1	333	321	18.5	28	MSappaap	195	158	0	0		0	0	0	0	0
331	1	180	314	-1	209	179	12.9	27	MSppappa	196	594	0	0		0	0	0	0	0
332	1	120	261	-1	362	354	15.3	27	Daaap	236	132	0	0		0	0	0	0	0
333	1	286	152	-1	273	267	18.5	30	ABaraapapp	143	0	0	0		0	0	0	0	0
334	1	263	221	-1	533	313	8.4	31	Caaapa	283	1163	0	0		0	0	0	0	0
335	1	325	385	-1	313	285	11.9	28	Ealaa	280	759	0	0		0	0	0	0	0
336	0	187	-1	-1	111	276	9.7	24		199	-604	0	0		0	0	0	0	0
337	1	192	259	-1	390	370	24.5	29	ABplppaapp	293	82	0	0		0	0	0	0	0
338	1	237	234	-1	226	322	12.4	26	MSapapap	239	149	0	0		0	0	0	0	0
339	1	34	229	-1	426	125	21.8	30	ABprppappa	40	0	0	0		0	0	0	0	0
340	1	81	344	-1	402	354	16.3	30	Capaaa	257	1183	0	0		0	0	0	0	0
341	1	353	60	-1	459	281	13.9	33	Eplap	331	1284	0	0		0	0	0	0	0
342	1	73	179	-1	204	273	11.5	32	MSaaapaa	238	-454	0	0		0	0	0	0	0
343	1	290	291	-1	130	289	9.1	30	ABalapapap	86	0	0	0		0	0	0	0	0
344	1	275	175	-1	107	248	13.6	30	MSaaaaaa	148	0	0	0		0	0	0	0	0
345	1	16	122	-1	357	184	15.5	28	MSpppapp	288	328	0	0		0	0	0	0	0
346	1	289	164	-1	429	411	14.8	28	ABplappaaa	277	261	0	0		0	0	0	0	0
347	1	190	129	-1	185	259	9.1	31	MSaaaapa	269	-201	0	0		0	0	0	0	0
348	1	345	354	-1	406	238	16.1	30	Earpa	167	0	0	0		0	0	0	0	0
349	1	184	193	-1	419	102	12.3	28	ABprapaapp	277	0	0	0		0	0	0	0	0
350	1	88	53	-1	344	397	20.0	29	ABplppapaa	344	0	0	0		0	0	0	0	0
351	1	19	174	-1	251	268	21.4	31	ABalpapppa	90	0	0	0		0	0	0	0	0
352	1	2	220	-1	262	289	23.5	27	ABalpappapp	129	0	0	0		0	0	0	0	0
353	1	62	339	-1	297	398	14.1	28	ABplaappap	133	0	0	0		0	0	0	0	0
354	1	285	379	-1	465	167	23.9	26	ABprppppapa	194	-354	0	0		0	0	0	0	0
355	1	41	40	-1	570	182	16.4	30	ABprapappp	313	0	0	0		0	0	0	0	0
356	1	35	176	-1	597	282	19.5	33	Caappd	334	-957	0	0		0	0	0	0	0
357	1	349	44	-1	423	287	17.0	33	Ealpp	333	1287	0	0		0	0	0	0	0
358	1	25	333	-1	169	187	19.4	27	MSppaaaa	212	995	0	0		0	0	0	0	0
359	1	128	386	-1	230	284	23.9	26	ABalpappapa	49	0	0	0		0	0	0	0	0
360	1	197	375	-1	504	182	23.7	25	ABprpppapaa	-126	0	0	0		0	0	0	0	0
361	1	372	88	-1	236	131	10.7	28	ABpraapappp	-119	0	0	0		0	0	0	0	0
362	1	161	325	-1	519	393	17.8	31	ABplapapap	17	0	0	0		0	0	0	0	0
363	1	39	248	-1	99	246	8.3	26	ABalappapa	222	-126	0	0		0	0	0	0	0
364	1	258	337	-1	610	229	14.2	33	Cpappd	-90	0	0	0		0	0	0	0	0
365	0	216	-1	-1	103	188	18.8	22		159	1190	0	0		0	0	0	0	0
366	1	49	280	-1	546	205	13.7	30	Cpppap	297	-51	0	0		0	0	0	0	0
367	1	233	271	-1	444	114	13.4	30	ABprappaaa	252	473	0	0		0	0	0	0	0
368	1	30	92	-1	336	188	9.7	28	MSpppppa	54	0	0	0		0	0	0	0	0
369	1	142	359	-1	263	369	21.5	26	ABalppapppp	468	0	0	0		0	0	0	0	0
370	1	306	65	-1	324	344	22.6	30	ABplpapapa	349	0	0	0		0	0	0	0	0
371	1	162	151	-1	169	389	16.5	28	ABalpppapa	266	111	0	0		0	0	0	0	0
372	1	100	353	-1	542	276	25.0	29	ABplppppppp	265	1106	0	0		0	0	0	0	0
373	1	211	28	-1	201	297	7.4	31	ABplaaaaap	183	114	0	0		0	0	0	0	0
374	1	287	297	-1	599	324	15.3	33	Caapa	320	-278	0	0		0	0	0	0	0
375	1	282	340	-1	316	348	14.9	24	Daaaa	183	-776	0	0		0	0	0	0	0
376	1	4	47	-1	576	312	10.4	31	Caaapp	313	-620	0	0		0	0	0	0	0
377	1	299	133	-1	358	333	24.4	31	ABplpapapp	304	-91	0	0		0	0	0	0	0
378	1	281	109	-1	541	243	20.6	30	Cppppp	306	-5	0	0		0	0	0	0	0
379	1	31	346	-1	289	315	24.6	31	ABplpappaa	250	97	0	0		0	0	0	0	0
380	1	223	299	-1	337	118	17.9	27	ABprppaaaa	240	502	0	0		0	0	0	0	0
381	1	146	213	-1	433	160	15.3	29	Cppaaa	293	343	0	0		0	0	0	0	0
382	1	277	85	-1	388	305	23.3	28	MSaappap	223	477	0	0		0	0	0	0	0
383	1	337	278	-1	394	407	19.5	29	ABplppapap	269	86	0	0		0	0	0	0	0
384	1	153	166	-1	382	100	19.4	32	ABprppapaa	329	949	0	0		0	0	0	0	0
385	1	343	370	-1	166	239	15.0	22	ABaraaaapp	182	0	0	0		0	0	0	0	0
386	1	74	389	-1	284	272	22.6	27	ABalpappppa	268	1	0	0		0	0	0	0	0
387	1	252	361	-1	272	218	17.1	23	ABaraapppap	117	0	0	0		0	0	0	0	0
388	1	360	173	-1	537	174	18.7	29	ABprapppaa	-30	0	0	0		0	0	0	0	0
389	1	331	360	-1	391	149	25.0	32	ABprpapapp	398	0	0	0		0	0	0	0	0
390	1	176	355	-1	527	329	20.6	27	ABplapppap	186	0	0	0		0	0	0	0	0
391	1	351	345	-1	294	115	23.0	27	ABprpaaaapa	225	0	0	0		0	0	0	0	0
392	1	225	215	-1	232	143	19.5	33	ABprpaaaaa	332	1075	0	0		0	0	0	0	0
393	1	386	397	-1	247	139	18.0	26	ABprpaapaa	80	0	0	0		0	0	0	0	0
394	1	285	399	-1	470	222	25.0	24	ABprppppapp	0	0	0	0		0	0	0	0	0
395	1	387	30	-1	188	357	19.0	30	ABplpaaaaa	6	0	0	0		0	0	0	0	0
396	1	292	110	-1	471	218	22.35	31	ABprpapppp	305	407	0	0		0	0	0	0	0
