# Supplementary material for: The AP-2 Transcription Factor APTF-2 Is Required for Neuroblast and Epidermal Morphogenesis in Caenorhabditis elegans Embryogenesis
Source: PLoS Genet. 2016 May 13;12(5):e1006048. doi: 10.1371/journal.pgen.1006048 (PMC4866721; doi:10.1371/journal.pgen.1006048)
Supplement: S2 Text — (ZIP) [file pgen.1006048.s030.zip › nuclei/t173-nuclei]

1	1	134	53	-1	340	300	6.0	30	ABarppaaap	304	-148	0	0		0	0	0	0	0
2	1	222	119	-1	328	391	13.5	29	ABplaapppa	269	-138	0	0		0	0	0	0	0
3	1	78	170	-1	128	300	5.9	29	ABplaapaaa	274	612	0	0		0	0	0	0	0
4	1	329	300	-1	86	249	18.5	29	ABalaaaarl	234	175	0	0		0	0	0	0	0
5	1	317	87	-1	135	171	21.6	34	ABalaapaap	-247	0	0	0		0	0	0	0	0
6	1	103	69	-1	156	209	15.3	28	ABaraappaa	282	248	0	0		0	0	0	0	0
7	1	308	327	-1	259	334	21.8	28	ABplpapaaa	261	46	0	0		0	0	0	0	0
8	1	158	228	-1	209	269	22.1	30	ABalpappaa	267	391	0	0		0	0	0	0	0
9	1	238	41	-1	211	227	14.7	31	ABaraappap	311	-247	0	0		0	0	0	0	0
10	1	142	279	-1	376	163	13.3	30	Dpap	246	69	0	0		0	0	0	0	0
11	1	83	25	-1	127	329	20.9	32	ABalpaappp	229	0	0	0		0	0	0	0	0
12	1	104	89	-1	532	132	13.5	29	ABprapapaa	240	1040	0	0		0	0	0	0	0
13	1	175	258	-1	126	294	16.1	26	MSapaaaa	203	232	0	0		0	0	0	0	0
14	1	11	243	-1	234	265	18.2	28	ABalpaaapp	252	161	0	0		0	0	0	0	0
15	1	206	108	-1	256	402	13.3	25	ABplaappaa	9	0	0	0		0	0	0	0	0
16	1	208	213	-1	281	182	5.8	30	ABarpapapp	294	855	0	0		0	0	0	0	0
17	1	250	98	-1	167	337	19.5	32	ABalppappa	26	0	0	0		0	0	0	0	0
18	1	288	341	-1	380	206	18.5	31	MSpapapp	269	0	0	0		0	0	0	0	0
19	1	191	121	-1	609	226	18.5	31	Cpappv	308	-403	0	0		0	0	0	0	0
20	1	132	165	-1	343	163	8.1	29	ABprapaaaa	-82	0	0	0		0	0	0	0	0
21	1	187	312	-1	258	212	23.6	28	ABarapapapa	270	359	0	0		0	0	0	0	0
22	1	25	141	-1	211	340	6.0	24	ABplaaapaa	233	-198	0	0		0	0	0	0	0
23	1	302	368	-1	444	416	18.4	29	ABplappaap	285	592	0	0		0	0	0	0	0
24	1	110	239	-1	231	359	25.3	31	ABalppapap	-72	0	0	0		0	0	0	0	0
25	1	200	21	-1	247	199	14.3	28	MSpaapaa	276	464	0	0		0	0	0	0	0
26	1	273	277	-1	367	108	10.3	25	ABprapaapa	220	933	0	0		0	0	0	0	0
27	1	118	246	-1	224	218	10.8	26	MSpaaaapp	210	130	0	0		0	0	0	0	0
28	1	373	294	362	205	294	7.1	31	ABplaaaaap	182	110	0	0		0	0	0	0	0
29	1	137	311	-1	122	259	18.3	28	ABalpaapaaa	141	0	0	0		0	0	0	0	0
30	1	395	338	-1	186	359	18.6	32	ABplpaaaaa	294	454	0	0		0	0	0	0	0
31	1	76	398	-1	198	281	19.7	29	ABalpaaapa	428	0	0	0		0	0	0	0	0
32	1	26	47	-1	87	251	11.4	34	ABalappaa	306	480	0	0		0	0	0	0	0
33	1	215	44	-1	480	325	20.0	30	Capapp	289	-267	0	0		0	0	0	0	0
34	1	235	180	-1	434	347	12.8	27	Dapap	229	-36	0	0		0	0	0	0	0
35	1	124	65	-1	567	170	11.2	34	ABarppppp	46	0	0	0		0	0	0	0	0
36	1	35	139	-1	306	267	20.5	33	MSaapaaa	334	203	0	0		0	0	0	0	0
37	1	260	73	-1	395	328	24.8	31	ABplpapppa	314	-467	0	0		0	0	0	0	0
38	1	23	10	-1	324	213	15.7	27	MSpapaapa	241	-445	0	0		0	0	0	0	0
39	1	105	156	-1	560	146	15.6	29	ABprapappa	468	0	0	0		0	0	0	0	0
40	1	355	16	-1	574	181	16.4	30	ABprapappp	342	0	0	0		0	0	0	0	0
41	1	290	301	-1	170	260	13.8	28	ABaraapaap	-119	0	0	0		0	0	0	0	0
42	1	160	146	-1	191	133	13.8	27	ABpraaapap	196	0	0	0		0	0	0	0	0
43	1	303	11	-1	151	173	10.4	28	ABalappppa	235	592	0	0		0	0	0	0	0
44	1	357	14	-1	422	288	17.2	33	Ealpp	333	-345	0	0		0	0	0	0	0
45	1	152	3	-1	178	353	11.4	31	ABalppppap	311	337	0	0		0	0	0	0	0
46	1	253	152	-1	275	121	17.6	26	ABprpaapppa	202	207	0	0		0	0	0	0	0
47	1	376	22	-1	576	309	10.0	32	Caaapp	99	0	0	0		0	0	0	0	0
48	1	283	143	-1	497	247	12.6	33	Eprpa	328	419	0	0		0	0	0	0	0
49	1	189	26	-1	135	280	20.6	29	ABaraaaaaa	421	0	0	0		0	0	0	0	0
50	1	295	354	-1	477	178	19.4	29	Cppaap	241	212	0	0		0	0	0	0	0
51	1	199	222	-1	127	301	23.3	31	ABalpaappa	267	0	0	0		0	0	0	0	0
52	1	322	205	-1	298	172	18.0	26	MSpppaaa	229	-393	0	0		0	0	0	0	0
53	1	350	342	-1	346	396	20.3	30	ABplppapaa	301	238	0	0		0	0	0	0	0
54	1	184	224	-1	539	246	24.2	28	ABprppppppp	262	-921	0	0		0	0	0	0	0
55	1	20	346	-1	369	329	12.4	33	Daap	287	629	0	0		0	0	0	0	0
56	1	128	198	-1	175	271	24.5	29	ABalpaaaap	246	-285	0	0		0	0	0	0	0
57	1	183	122	-1	449	157	11.4	28	Dppap	17	0	0	0		0	0	0	0	0
58	1	207	319	-1	435	197	24.8	29	ABprppppaa	263	110	0	0		0	0	0	0	0
59	1	233	216	-1	141	224	19.1	30	ABaraaapaa	-124	0	0	0		0	0	0	0	0
60	1	341	335	-1	461	282	14.4	33	Eplap	322	-92	0	0		0	0	0	0	0
61	1	82	349	-1	519	381	14.4	31	ABplapapaa	317	-1097	0	0		0	0	0	0	0
62	1	36	217	-1	165	276	19.1	27	ABalpaapapa	262	67	0	0		0	0	0	0	0
63	1	170	112	-1	290	135	13.6	28	ABprpaappa	251	77	0	0		0	0	0	0	0
64	1	299	181	-1	221	379	9.5	27	ABplaapappp	255	460	0	0		0	0	0	0	0
65	1	370	17	-1	324	345	22.5	31	ABplpapapa	295	3	0	0		0	0	0	0	0
66	1	101	332	-1	464	281	21.5	32	ABplpppppa	323	379	0	0		0	0	0	0	0
67	1	111	78	-1	128	197	10.5	27	ABalapppap	-33	0	0	0		0	0	0	0	0
68	1	164	2	-1	157	232	25.4	33	ABaraaappa	-13	0	0	0		0	0	0	0	0
69	1	44	124	-1	348	265	19.0	27	MSaapapa	205	0	0	0		0	0	0	0	0
70	1	133	186	-1	292	227	14.5	32	MSpaapap	325	0	0	0		0	0	0	0	0
71	1	252	8	-1	378	355	11.8	25	Dapaa	249	739	0	0		0	0	0	0	0
72	1	220	144	-1	470	195	9.5	27	Dpppp	223	0	0	0		0	0	0	0	0
73	1	32	373	-1	278	358	7.7	27	ABplaaappa	-70	0	0	0		0	0	0	0	0
74	1	65	190	-1	268	203	20.5	31	ABarapappa	194	0	0	0		0	0	0	0	0
75	1	88	238	-1	186	230	22.9	30	ABarapaaaa	68	0	0	0		0	0	0	0	0
76	1	43	94	-1	163	351	14.4	28	ABalppppaa	249	473	0	0		0	0	0	0	0
77	1	31	288	-1	327	177	5.5	29	ABarpapppp	271	141	0	0		0	0	0	0	0
78	1	145	204	-1	211	396	18.0	29	ABplpaaapa	268	0	0	0		0	0	0	0	0
79	1	210	1	-1	245	276	13.5	30	MSaaapap	161	0	0	0		0	0	0	0	0
80	1	91	116	-1	510	367	10.5	28	ABarppappa	283	-573	0	0		0	0	0	0	0
81	1	263	19	-1	511	155	22.7	30	ABprpppaap	255	-1010	0	0		0	0	0	0	0
82	1	93	271	-1	464	359	18.8	28	Capapa	267	1616	0	0		0	0	0	0	0
83	0	336	-1	-1	112	273	9.9	25		192	297	0	0		0	0	0	0	0
84	1	321	211	-1	238	227	19.9	25	ABarapaappa	157	0	0	0		0	0	0	0	0
85	1	382	367	-1	390	295	22.8	29	MSaappap	158	0	0	0		0	0	0	0	0
86	1	269	348	-1	497	354	24.5	30	ABplpppaapa	228	191	0	0		0	0	0	0	0
87	1	278	315	-1	367	397	15.2	30	ABplaapppp	289	1703	0	0		0	0	0	0	0
88	1	361	233	-1	240	133	10.7	27	ABpraapappp	276	187	0	0		0	0	0	0	0
89	1	230	62	-1	294	326	6.6	27	ABplaaappp	268	817	0	0		0	0	0	0	0
90	1	237	366	-1	303	92	16.6	27	ABprpaapppp	235	237	0	0		0	0	0	0	0
91	1	140	159	-1	270	370	24.7	33	ABalpapapp	-129	0	0	0		0	0	0	0	0
92	1	368	324	-1	338	190	9.7	28	MSpppppa	429	0	0	0		0	0	0	0	0
93	1	285	90	-1	372	163	6.1	29	ABarpppaa	396	0	0	0		0	0	0	0	0
94	1	161	88	-1	189	155	15.7	27	ABpraaapaa	271	197	0	0		0	0	0	0	0
95	1	292	171	-1	507	364	20.9	29	ABplapppaa	285	132	0	0		0	0	0	0	0
96	1	242	250	-1	418	281	13.5	33	Eplaa	333	94	0	0		0	0	0	0	0
97	1	214	231	-1	113	217	22.2	30	ABalaaaarr	110	0	0	0		0	0	0	0	0
98	1	87	303	-1	133	259	14.4	29	ABaraapaaa	-104	0	0	0		0	0	0	0	0
99	1	79	320	-1	274	230	19.9	24	ABarapaappp	203	472	0	0		0	0	0	0	0
100	1	53	355	-1	337	106	11.5	29	ABpraapppa	279	477	0	0		0	0	0	0	0
101	1	227	253	-1	240	143	23.3	28	ABarapppppa	217	496	0	0		0	0	0	0	0
102	1	223	148	-1	158	206	11.5	27	MSpaaaaa	81	0	0	0		0	0	0	0	0
103	1	297	370	-1	89	285	16.8	27	ABalaaaala	237	204	0	0		0	0	0	0	0
104	1	70	93	-1	307	95	13.3	30	ABpraappap	446	0	0	0		0	0	0	0	0
105	1	123	128	-1	250	241	9.5	29	MSpaaapa	26	0	0	0		0	0	0	0	0
106	1	153	193	-1	515	163	7.5	31	ABarppppa	60	0	0	0		0	0	0	0	0
107	1	115	202	-1	179	377	20.8	31	ABalppaapp	82	0	0	0		0	0	0	0	0
108	1	310	133	-1	124	365	14.3	30	ABalpppaap	245	-676	0	0		0	0	0	0	0
109	1	378	308	-1	546	241	20.6	28	Cppppp	258	758	0	0		0	0	0	0	0
110	1	396	83	-1	474	221	23.2	32	ABprpapppp	300	139	0	0		0	0	0	0	0
111	1	309	298	-1	185	172	9.0	27	ABalappppp	188	0	0	0		0	0	0	0	0
112	1	327	60	-1	491	319	23.6	27	ABplpppapaa	200	420	0	0		0	0	0	0	0
113	1	92	344	-1	274	100	13.6	25	ABpraappaa	229	1012	0	0		0	0	0	0	0
114	1	186	110	-1	205	357	16.7	30	ABplpaapaa	138	0	0	0		0	0	0	0	0
115	1	12	67	-1	254	362	14.0	29	ABplpaappa	287	-624	0	0		0	0	0	0	0
116	1	245	268	-1	138	370	11.7	24	ABalpppappa	181	759	0	0		0	0	0	0	0
117	1	190	155	-1	282	130	22.2	25	ABarapppppp	-127	0	0	0		0	0	0	0	0
118	1	17	135	-1	407	397	11.8	28	ABplapaapp	275	0	0	0		0	0	0	0	0
119	1	64	232	-1	117	294	12.5	26	ABalapaaap	-278	0	0	0		0	0	0	0	0
120	1	204	103	-1	436	164	19.5	30	MSpapppp	298	43	0	0		0	0	0	0	0
121	1	301	375	-1	224	158	13.0	28	ABpraapapa	280	-295	0	0		0	0	0	0	0
122	1	345	307	-1	355	182	15.5	29	MSpppapp	245	259	0	0		0	0	0	0	0
123	1	272	176	-1	269	405	19.7	26	ABplpaaappp	203	154	0	0		0	0	0	0	0
124	1	177	388	-1	285	155	25.0	34	ABarappapa	311	206	0	0		0	0	0	0	0
125	1	286	276	-1	334	123	24.9	34	ABarappapp	326	87	0	0		0	0	0	0	0
126	1	236	75	-1	237	352	7.4	27	ABplaaapap	263	342	0	0		0	0	0	0	0
127	1	318	104	-1	513	248	6.0	32	Cpaapa	311	299	0	0		0	0	0	0	0
128	1	34	200	-1	231	161	25.5	34	ABarapppap	305	377	0	0		0	0	0	0	0
129	1	347	334	-1	180	259	9.2	32	MSaaaapa	197	185	0	0		0	0	0	0	0
130	1	85	280	-1	257	145	14.3	26	ABpraaapppa	223	768	0	0		0	0	0	0	0
131	1	173	39	-1	448	235	15.7	33	Earpp	337	200	0	0		0	0	0	0	0
132	1	172	51	-1	240	290	6.2	28	ABplaaaapa	73	0	0	0		0	0	0	0	0
133	1	377	364	-1	358	333	24.3	31	ABplpapapp	233	866	0	0		0	0	0	0	0
134	1	157	214	-1	116	347	17.4	30	ABalppaaap	278	-38	0	0		0	0	0	0	0
135	1	15	68	-1	462	147	23.2	35	ABprpppaaa	339	99	0	0		0	0	0	0	0
136	1	193	226	-1	386	179	9.2	26	MSpppppp	208	0	0	0		0	0	0	0	0
137	1	66	151	-1	161	232	9.3	26	MSaaaaapp	215	703	0	0		0	0	0	0	0
138	1	218	207	-1	565	216	23.5	32	ABprappppp	309	295	0	0		0	0	0	0	0
139	1	315	178	-1	369	242	18.1	28	MSpapapa	271	-682	0	0		0	0	0	0	0
140	1	275	153	-1	467	340	24.9	26	ABplppppapa	174	1562	0	0		0	0	0	0	0
141	1	7	169	-1	298	351	14.4	29	MSapppaa	267	495	0	0		0	0	0	0	0
142	1	2	281	-1	173	315	8.5	25	ABalapappp	55	0	0	0		0	0	0	0	0
143	1	3	40	-1	227	233	23.3	30	ABarapapaa	5	0	0	0		0	0	0	0	0
144	1	162	35	-1	194	290	25.6	31	ABalpapaap	77	0	0	0		0	0	0	0	0
145	0	39	-1	-1	125	177	19.1	24		201	606	0	0		0	0	0	0	0
146	1	165	177	-1	246	279	9.5	30	MSaaaapp	406	0	0	0		0	0	0	0	0
147	1	246	201	-1	374	292	16.8	28	Ealpa	284	222	0	0		0	0	0	0	0
148	1	22	145	-1	326	261	23.1	28	ABalpappppp	273	-121	0	0		0	0	0	0	0
149	1	298	120	-1	202	160	11.1	23	ABpraapappa	44	0	0	0		0	0	0	0	0
150	1	168	140	-1	152	154	13.6	30	ABalaapppp	374	0	0	0		0	0	0	0	0
151	1	371	385	-1	169	389	16.4	30	ABalpppapa	238	1088	0	0		0	0	0	0	0
152	1	333	166	-1	274	261	18.2	28	ABaraapapp	197	0	0	0		0	0	0	0	0
153	1	256	81	-1	162	345	22.6	31	ABalppapaa	163	0	0	0		0	0	0	0	0
154	1	5	393	-1	422	146	23.9	26	ABprppaapp	226	-154	0	0		0	0	0	0	0
155	1	213	32	-1	195	287	16.7	29	ABalpaapapp	106	0	0	0		0	0	0	0	0
156	1	240	290	-1	264	133	8.4	29	ABarpappap	112	0	0	0		0	0	0	0	0
157	1	42	134	-1	431	349	19.6	30	Capaap	-244	0	0	0		0	0	0	0	0
158	1	50	157	-1	465	380	9.8	33	ABarppapa	326	608	0	0		0	0	0	0	0
159	1	100	227	-1	234	212	17.1	26	ABaraapppaa	229	-214	0	0		0	0	0	0	0
160	1	274	37	-1	381	328	6.5	30	ABarppaapa	133	0	0	0		0	0	0	0	0
161	1	228	383	-1	300	387	18.3	29	ABplppaaaa	142	0	0	0		0	0	0	0	0
162	1	49	251	-1	131	337	12.9	29	ABalapaapp	239	-616	0	0		0	0	0	0	0
163	1	119	97	-1	153	267	16.7	25	ABalpaapaap	153	0	0	0		0	0	0	0	0
164	1	346	266	-1	427	411	15.2	29	ABplappaaa	291	-260	0	0		0	0	0	0	0
165	1	202	352	-1	153	284	22.9	23	ABalpaaaaa	223	-520	0	0		0	0	0	0	0
166	1	384	275	-1	380	95	19.4	33	ABprppapaa	325	1151	0	0		0	0	0	0	0
167	1	219	326	-1	293	356	21.7	26	ABplpapaap	252	567	0	0		0	0	0	0	0
168	1	54	132	-1	268	305	5.8	28	ABplaaaapp	105	0	0	0		0	0	0	0	0
169	1	300	274	-1	549	232	7.2	32	Cpaapp	32	0	0	0		0	0	0	0	0
170	1	73	203	-1	147	231	22.5	30	ABaraaaaap	471	0	0	0		0	0	0	0	0
171	1	319	95	-1	354	220	6.0	24	ABarppaaaa	250	748	0	0		0	0	0	0	0
172	1	244	82	-1	98	199	17.1	30	ABalaaapar	296	133	0	0		0	0	0	0	0
173	1	388	187	-1	536	171	18.6	25	ABprapppaa	215	-659	0	0		0	0	0	0	0
174	1	351	49	-1	251	264	21.4	30	ABalpapppa	111	0	0	0		0	0	0	0	0
175	1	344	240	-1	107	243	14.2	31	MSaaaaaa	147	0	0	0		0	0	0	0	0
176	1	356	161	-1	597	282	19.6	33	Caappd	330	106	0	0		0	0	0	0	0
177	1	211	339	-1	519	198	17.7	30	Cppapp	257	1052	0	0		0	0	0	0	0
178	1	80	18	-1	135	157	17.5	24	ABalaappap	257	0	0	0		0	0	0	0	0
179	1	342	12	353	206	275	11.8	34	MSaaapaa	166	0	0	0		0	0	0	0	0
180	1	33	105	-1	214	398	14.7	29	ABplpaapap	-118	0	0	0		0	0	0	0	0
181	1	276	24	-1	473	128	20.6	31	ABprppappp	262	141	0	0		0	0	0	0	0
182	1	320	137	-1	266	121	11.3	29	ABpraaapppp	278	233	0	0		0	0	0	0	0
183	1	141	340	-1	222	288	16.2	26	ABaraapapaa	211	408	0	0		0	0	0	0	0
184	1	68	52	-1	252	224	12.4	25	MSpaaappa	209	0	0	0		0	0	0	0	0
185	1	296	118	-1	292	165	15.2	26	MSppppaa	251	-51	0	0		0	0	0	0	0
186	1	188	245	-1	362	303	9.3	33	MSapppp	334	68	0	0		0	0	0	0	0
187	1	258	381	-1	258	275	15.9	24	ABaraapapap	222	567	0	0		0	0	0	0	0
188	1	69	138	-1	199	331	22.8	27	ABalpapaaap	227	-211	0	0		0	0	0	0	0
189	1	106	173	-1	307	95	19.3	27	ABprpaaappp	194	437	0	0		0	0	0	0	0
190	1	135	172	-1	358	144	22.0	27	ABprpapapa	182	132	0	0		0	0	0	0	0
191	1	195	64	-1	459	368	24.5	35	ABplpppaaa	297	-69	0	0		0	0	0	0	0
192	1	324	77	-1	565	359	16.2	29	ABarppappp	252	596	0	0		0	0	0	0	0
193	1	349	337	-1	418	101	11.8	26	ABprapaapp	376	0	0	0		0	0	0	0	0
194	1	4	260	-1	384	91	14.2	29	ABpraapppp	712	0	0	0		0	0	0	0	0
195	1	57	9	-1	137	375	17.7	29	ABalpppaaa	267	488	0	0		0	0	0	0	0
196	0	169	-1	-1	259	169	20.8	23		131	0	0	0		0	0	0	0	0
197	1	130	79	-1	112	184	13.8	29	ABalaaappl	295	47	0	0		0	0	0	0	0
198	1	231	163	-1	129	325	15.4	28	ABalapaapa	-105	0	0	0		0	0	0	0	0
199	1	159	333	-1	470	298	5.7	38	Caaaa	381	-892	0	0		0	0	0	0	0
200	1	326	147	-1	279	287	14.2	27	MSaaappp	369	0	0	0		0	0	0	0	0
201	1	16	220	-1	177	201	24.7	29	ABaraaappp	278	0	0	0		0	0	0	0	0
202	1	185	230	-1	212	113	17.1	29	ABpraaaapa	185	0	0	0		0	0	0	0	0
203	1	117	194	-1	204	228	20.2	29	ABarapaapa	282	-174	0	0		0	0	0	0	0
204	1	267	387	-1	523	239	15.7	32	Eprpp	320	340	0	0		0	0	0	0	0
205	1	156	350	-1	328	338	7.9	27	ABplapaaaa	-230	0	0	0		0	0	0	0	0
206	1	224	378	-1	223	325	18.3	26	MSapapaa	266	-507	0	0		0	0	0	0	0
207	1	277	150	-1	248	111	20.2	30	ABprpaaapa	193	0	0	0		0	0	0	0	0
208	1	72	380	-1	436	388	22.8	30	ABplppappp	318	0	0	0		0	0	0	0	0
209	1	129	272	-1	474	406	14.3	29	ABplappapa	-32	0	0	0		0	0	0	0	0
210	1	90	270	-1	437	115	19.2	31	ABprppapap	296	-176	0	0		0	0	0	0	0
211	1	59	136	-1	524	274	16.9	33	Eplpp	333	-78	0	0		0	0	0	0	0
212	1	144	84	-1	100	312	18.8	30	ABalaaaalp	301	853	0	0		0	0	0	0	0
213	1	381	345	-1	435	159	15.3	30	Cppaaa	300	-375	0	0		0	0	0	0	0
214	1	127	257	-1	200	132	21.9	32	ABalaapapp	282	47	0	0		0	0	0	0	0
215	1	392	45	-1	226	139	19.7	30	ABprpaaaaa	199	376	0	0		0	0	0	0	0
216	1	171	127	310	337	222	20.4	30	MSpapaaa	-33	0	0	0		0	0	0	0	0
217	1	9	31	-1	218	367	13.8	24	ABalpppppap	192	101	0	0		0	0	0	0	0
218	1	136	30	-1	468	318	11.4	29	Dappp	285	-73	0	0		0	0	0	0	0
219	1	21	304	-1	112	232	19.2	28	ABaraaaapa	254	-158	0	0		0	0	0	0	0
220	1	352	168	-1	262	290	22.7	26	ABalpappapp	226	-175	0	0		0	0	0	0	0
221	1	334	361	-1	530	310	8.3	31	Caaapa	314	400	0	0		0	0	0	0	0
222	1	150	15	-1	129	258	6.5	27	ABalappapp	224	0	0	0		0	0	0	0	0
223	1	182	91	-1	430	361	8.5	29	ABarppaapp	269	-1199	0	0		0	0	0	0	0
224	1	38	130	-1	320	326	11.4	25	MSapppap	230	-357	0	0		0	0	0	0	0
225	1	29	96	-1	252	181	10.5	26	MSppappp	250	1079	0	0		0	0	0	0	0
226	1	154	70	-1	420	184	10.3	27	Dpppa	231	14	0	0		0	0	0	0	0
227	1	304	29	-1	206	239	25.3	29	ABarapaaap	186	0	0	0		0	0	0	0	0
228	1	243	386	-1	517	297	20.8	31	Capppp	312	531	0	0		0	0	0	0	0
229	1	339	369	-1	423	123	22.1	28	ABprppappa	281	-522	0	0		0	0	0	0	0
230	1	212	314	-1	529	337	17.5	29	Capppa	280	57	0	0		0	0	0	0	0
231	1	196	175	-1	303	223	18.0	28	ABaraapppp	246	140	0	0		0	0	0	0	0
232	1	328	55	-1	221	188	5.7	28	ABarpapapa	173	0	0	0		0	0	0	0	0
233	1	69	284	-1	165	310	23.4	26	ABalpapaaaa	-213	0	0	0		0	0	0	0	0
234	1	338	23	-1	227	323	12.4	27	MSapapap	276	-180	0	0		0	0	0	0	0
235	1	281	80	-1	116	165	15.6	29	ABalaaappr	268	-785	0	0		0	0	0	0	0
236	1	107	99	-1	351	354	19.0	31	MSaapppa	313	8	0	0		0	0	0	0	0
237	1	268	27	-1	155	197	7.0	26	ABarpapaaa	199	-600	0	0		0	0	0	0	0
238	1	94	321	-1	207	339	9.4	24	ABplaapappa	224	0	0	0		0	0	0	0	0
239	1	271	365	-1	247	330	14.7	29	MSapappa	202	388	0	0		0	0	0	0	0
240	1	232	331	-1	378	171	21.9	30	ABprpapppa	236	370	0	0		0	0	0	0	0
241	1	293	5	-1	433	334	24.2	31	ABplppppaa	263	-185	0	0		0	0	0	0	0
242	1	10	269	-1	322	137	15.7	29	MSpppapa	226	0	0	0		0	0	0	0	0
243	1	247	363	-1	271	99	20.4	25	ABprpaaappa	193	424	0	0		0	0	0	0	0
244	1	60	374	-1	277	321	14.9	28	MSapappp	225	-339	0	0		0	0	0	0	0
245	1	261	196	-1	458	243	11.6	31	Eprap	267	0	0	0		0	0	0	0	0
246	1	289	7	-1	168	287	5.4	28	ABplaaaaaa	263	-749	0	0		0	0	0	0	0
247	1	84	107	-1	179	169	24.3	31	ABarapppaa	32	0	0	0		0	0	0	0	0
248	1	363	125	-1	99	246	8.3	26	ABalappapa	231	172	0	0		0	0	0	0	0
249	1	67	215	287	315	272	16.5	30	MSaapaap	171	0	0	0		0	0	0	0	0
250	1	24	106	-1	132	245	11.6	27	MSaaaaapa	-137	0	0	0		0	0	0	0	0
251	1	6	289	-1	336	155	12.7	26	Dpaaa	237	534	0	0		0	0	0	0	0
252	1	216	212	-1	417	184	21.5	29	MSpappap	295	-692	0	0		0	0	0	0	0
253	1	148	197	-1	201	186	18.3	26	MSppaaap	264	-2	0	0		0	0	0	0	0
254	1	151	371	-1	177	305	13.6	27	MSapaaap	201	607	0	0		0	0	0	0	0
255	1	125	252	-1	269	368	11.3	29	ABalppppppp	434	0	0	0		0	0	0	0	0
256	1	251	236	-1	536	335	13.9	30	Cappap	307	1047	0	0		0	0	0	0	0
257	1	37	162	-1	146	307	8.7	31	ABalapappa	89	0	0	0		0	0	0	0	0
258	1	77	58	-1	350	177	24.8	31	ABprpappap	240	-462	0	0		0	0	0	0	0
259	1	337	328	-1	395	368	24.5	30	ABplppaapp	285	-707	0	0		0	0	0	0	0
260	1	61	59	-1	144	318	11.4	29	ABalapaaaa	-23	0	0	0		0	0	0	0	0
261	1	332	273	-1	367	350	15.4	27	Daaap	211	147	0	0		0	0	0	0	0
262	1	254	323	-1	567	224	17.3	30	Cppppa	285	1224	0	0		0	0	0	0	0
263	1	55	218	-1	286	246	11.8	27	MSpaaappp	268	1130	0	0		0	0	0	0	0
264	1	30	384	-1	570	247	10.3	33	Cpapap	-441	0	0	0		0	0	0	0	0
265	1	143	154	-1	389	149	17.7	32	MSpapppa	62	0	0	0		0	0	0	0	0
266	1	109	42	-1	475	399	20.1	31	ABplappapp	311	-285	0	0		0	0	0	0	0
267	1	269	248	-1	526	334	24.6	29	ABplpppaapp	213	0	0	0		0	0	0	0	0
268	1	114	379	-1	338	176	17.3	27	MSpppaap	252	275	0	0		0	0	0	0	0
269	1	325	309	-1	161	161	16.4	30	ABalaapppa	272	438	0	0		0	0	0	0	0
270	1	291	164	-1	489	120	16.8	30	ABprappapp	290	1013	0	0		0	0	0	0	0
271	1	367	223	-1	444	114	13.3	29	ABprappaaa	155	0	0	0		0	0	0	0	0
272	1	262	149	-1	296	140	7.5	28	ABarpapppa	-111	0	0	0		0	0	0	0	0
273	1	294	372	-1	217	156	8.2	26	ABarpappaa	226	0	0	0		0	0	0	0	0
274	1	280	189	-1	555	159	20.5	31	ABprappppa	269	1503	0	0		0	0	0	0	0
275	1	138	229	-1	183	118	17.3	27	ABpraaaaap	56	0	0	0		0	0	0	0	0
276	1	146	392	-1	328	357	10.1	29	ABplapaaap	62	0	0	0		0	0	0	0	0
277	1	255	291	-1	351	285	23.4	30	MSaappaa	169	0	0	0		0	0	0	0	0
278	1	383	221	-1	399	405	19.7	30	ABplppapap	289	696	0	0		0	0	0	0	0
279	1	201	376	-1	400	212	22.6	28	MSpappaa	220	-257	0	0		0	0	0	0	0
280	1	366	316	-1	548	204	13.5	29	Cpppap	290	548	0	0		0	0	0	0	0
281	1	249	61	-1	416	149	7.2	33	ABarpppap	333	12	0	0		0	0	0	0	0
282	1	46	325	-1	208	238	17.3	27	ABaraaapapp	74	0	0	0		0	0	0	0	0
283	1	121	208	-1	328	211	24.9	29	ABprpappaap	212	125	0	0		0	0	0	0	0
284	1	306	142	-1	290	350	17.6	30	MSappap	249	-263	0	0		0	0	0	0	0
285	1	316	179	-1	474	146	8.4	28	ABprappapa	267	146	0	0		0	0	0	0	0
286	1	81	359	-1	188	216	12.1	27	MSpaaaapa	261	108	0	0		0	0	0	0	0
287	1	181	225	-1	170	235	18.3	28	ABaraaapapa	183	0	0	0		0	0	0	0	0
288	1	155	302	-1	390	329	20.7	30	MSaapppp	302	-540	0	0		0	0	0	0	0
289	1	229	174	-1	219	105	13.5	28	ABpraaaapp	236	654	0	0		0	0	0	0	0
290	1	62	356	-1	230	348	11.5	27	ABalppppppa	251	780	0	0		0	0	0	0	0
291	1	343	72	-1	125	288	8.7	33	ABalapapap	237	-558	0	0		0	0	0	0	0
292	1	89	6	-1	416	235	11.5	31	Epraa	298	1706	0	0		0	0	0	0	0
293	1	239	46	-1	386	384	22.7	33	ABplppappa	277	0	0	0		0	0	0	0	0
294	1	8	28	-1	120	221	8.5	27	ABalapppaa	188	0	0	0		0	0	0	0	0
295	1	96	123	-1	540	195	22.3	30	ABprapppap	276	68	0	0		0	0	0	0	0
296	1	122	322	-1	597	272	13.4	31	Cpapaa	82	0	0	0		0	0	0	0	0
297	1	374	306	-1	598	324	15.2	34	Caapa	343	213	0	0		0	0	0	0	0
298	1	71	347	-1	414	267	5.8	39	Cpaaa	386	-701	0	0		0	0	0	0	0
299	1	380	394	397	333	110	17.9	31	ABprppaaaa	198	181	0	0		0	0	0	0	0
300	1	108	160	297	232	317	25.0	32	ABalpapapa	164	0	0	0		0	0	0	0	0
301	1	99	36	-1	413	322	10.2	29	Dappa	127	0	0	0		0	0	0	0	0
302	1	97	396	-1	318	144	17.5	26	MSppaapp	224	-661	0	0		0	0	0	0	0
303	1	131	358	-1	495	165	14.5	30	Cppapa	566	0	0	0		0	0	0	0	0
304	1	95	256	-1	231	379	20.1	27	ABplpaaappa	200	720	0	0		0	0	0	0	0
305	1	167	395	-1	272	158	18.5	27	MSppapap	206	-179	0	0		0	0	0	0	0
306	1	149	265	-1	346	139	9.7	29	ABprapaaap	64	0	0	0		0	0	0	0	0
307	1	14	293	-1	519	136	18.3	30	ABprapapap	292	-827	0	0		0	0	0	0	0
308	1	180	209	-1	319	178	21.1	29	ABarapapppp	294	106	0	0		0	0	0	0	0
309	1	314	255	-1	572	329	20.1	31	ABplapappp	313	1590	0	0		0	0	0	0	0
310	1	1	206	-1	486	282	16.6	33	Eplpa	489	0	0	0		0	0	0	0	0
311	1	259	71	-1	223	194	25.3	27	ABarappaaa	245	51	0	0		0	0	0	0	0
312	1	257	101	-1	256	97	16.5	30	ABprpaapap	266	-315	0	0		0	0	0	0	0
313	1	174	329	-1	218	362	21.8	27	ABalppapppa	333	0	0	0		0	0	0	0	0
314	1	331	48	-1	211	181	13.1	27	MSppappa	204	582	0	0		0	0	0	0	0
315	1	287	247	-1	192	337	14.6	25	ABalpppppaa	199	727	0	0		0	0	0	0	0
316	1	19	185	-1	546	360	22.8	31	ABplappppa	19	0	0	0		0	0	0	0	0
317	1	51	182	-1	397	133	12.7	27	Dppaa	247	961	0	0		0	0	0	0	0
318	1	311	131	-1	236	179	16.6	25	MSppapaa	234	396	0	0		0	0	0	0	0
319	1	40	262	-1	362	236	15.7	27	MSpapaapp	258	-481	0	0		0	0	0	0	0
320	0	323	-1	-1	173	151	21.1	22		172	433	0	0		0	0	0	0	0
321	1	203	259	-1	229	141	16.0	28	ABpraaappa	116	0	0	0		0	0	0	0	0
322	1	75	76	-1	483	346	14.5	30	Cappaa	302	140	0	0		0	0	0	0	0
323	1	198	296	-1	251	245	14.9	24	MSaaappa	65	0	0	0		0	0	0	0	0
324	1	209	167	-1	184	391	11.9	26	ABalpppappp	258	-708	0	0		0	0	0	0	0
325	1	362	33	-1	519	392	17.6	31	ABplapapap	313	569	0	0		0	0	0	0	0
326	1	282	263	-1	352	286	21.1	32	MSaapapp	298	8	0	0		0	0	0	0	0
327	1	241	56	-1	352	373	9.9	24	ABplapaapa	231	449	0	0		0	0	0	0	0
328	1	86	237	-1	251	228	5.7	36	ABarpaapa	360	1195	0	0		0	0	0	0	0
329	1	305	249	-1	372	273	12.7	30	Ealap	48	0	0	0		0	0	0	0	0
330	1	120	235	-1	167	137	19.3	31	ABpraaaaaa	28	0	0	0		0	0	0	0	0
331	1	225	283	-1	478	119	13.4	29	ABprappaap	274	-1078	0	0		0	0	0	0	0
332	1	139	254	-1	376	133	15.5	26	Dpaap	235	854	0	0		0	0	0	0	0
333	1	358	54	-1	170	188	19.7	28	MSppaaaa	200	368	0	0		0	0	0	0	0
334	1	284	278	360	261	393	16.6	33	ABplpaappp	207	1349	0	0		0	0	0	0	0
335	1	176	241	-1	294	202	21.8	28	ABarapapppa	254	1488	0	0		0	0	0	0	0
336	1	47	357	-1	577	262	22.8	29	Caappv	299	-874	0	0		0	0	0	0	0
337	1	364	282	-1	611	226	14.2	32	Cpappd	313	-88	0	0		0	0	0	0	0
338	1	192	126	-1	252	328	18.4	28	MSapaapp	107	0	0	0		0	0	0	0	0
339	1	353	57	-1	295	399	14.2	28	ABplaappap	144	0	0	0		0	0	0	0	0
340	1	375	38	-1	317	342	14.6	26	Daaaa	166	-783	0	0		0	0	0	0	0
341	1	194	313	-1	168	141	10.2	29	ABpraapaap	270	310	0	0		0	0	0	0	0
342	1	178	261	-1	176	241	5.6	26	ABarpaaapa	161	0	0	0		0	0	0	0	0
343	1	113	399	-1	307	148	21.8	28	ABprpapaaa	226	14	0	0		0	0	0	0	0
344	1	340	183	-1	407	356	16.3	30	Capaaa	403	0	0	0		0	0	0	0	0
345	1	391	191	-1	295	111	23.1	27	ABprpaaaapa	211	230	0	0		0	0	0	0	0
346	1	379	184	391	290	312	24.4	30	ABplpappaa	229	95	0	0		0	0	0	0	0
347	1	197	109	-1	503	180	11.4	29	Cpppaa	288	619	0	0		0	0	0	0	0
348	1	121	219	-1	298	203	25.1	28	ABprpappaaa	230	-140	0	0		0	0	0	0	0
349	1	27	317	-1	205	253	5.6	26	ABarpaaapp	137	0	0	0		0	0	0	0	0
350	1	58	74	-1	306	252	6.3	35	ABarpaapp	353	1310	0	0		0	0	0	0	0
351	1	98	86	-1	172	346	6.6	33	ABplaapaap	246	0	0	0		0	0	0	0	0
352	1	217	100	-1	284	229	23.7	28	ABarapapapp	134	0	0	0		0	0	0	0	0
353	1	372	292	-1	542	275	24.5	29	ABplppppppp	295	521	0	0		0	0	0	0	0
354	1	348	295	-1	406	238	16.4	29	Earpa	145	0	0	0		0	0	0	0	0
355	1	390	4	-1	530	327	21.7	27	ABplapppap	106	0	0	0		0	0	0	0	0
356	1	166	158	-1	379	226	12.1	30	Earap	297	611	0	0		0	0	0	0	0
357	0	179	-1	-1	93	312	15.1	24		207	643	0	0		0	0	0	0	0
358	1	234	92	-1	543	376	19.5	30	ABplapappa	90	0	0	0		0	0	0	0	0
359	1	369	330	-1	261	372	21.1	26	ABalppapppp	224	-185	0	0		0	0	0	0	0
360	1	389	63	-1	391	142	25.0	30	ABprpapapp	287	172	0	0		0	0	0	0	0
361	1	387	111	-1	270	217	17.0	24	ABaraapppap	240	-17	0	0		0	0	0	0	0
362	1	226	102	-1	187	191	6.7	27	ABarpapaap	224	378	0	0		0	0	0	0	0
363	1	307	264	-1	506	256	23.4	26	ABplppppppa	229	854	0	0		0	0	0	0	0
364	1	52	390	-1	147	235	6.1	26	ABarpaaaaa	247	-349	0	0		0	0	0	0	0
365	1	248	50	-1	492	244	21.5	31	ABprpppppa	190	0	0	0		0	0	0	0	0
366	1	313	43	-1	574	310	23.9	31	ABplappppp	279	-677	0	0		0	0	0	0	0
367	1	330	234	-1	334	321	18.3	28	MSappaap	202	1106	0	0		0	0	0	0	0
368	1	112	114	-1	295	393	22.3	32	ABplpaaaap	143	0	0	0		0	0	0	0	0
369	1	221	129	-1	334	235	11.9	29	Earaa	286	1060	0	0		0	0	0	0	0
370	1	385	400	-1	166	235	15.0	22	ABaraaaapp	179	0	0	0		0	0	0	0	0
371	1	264	242	-1	211	165	22.2	30	ABarappppa	286	-92	0	0		0	0	0	0	0
372	1	147	210	-1	429	299	24.9	32	ABplpapppp	-169	0	0	0		0	0	0	0	0
373	1	63	389	-1	372	126	20.4	26	ABprppaapa	212	265	0	0		0	0	0	0	0
374	1	18	115	-1	195	219	6.4	26	ABarpaaaap	209	165	0	0		0	0	0	0	0
375	1	360	85	-1	502	179	24.4	27	ABprpppapaa	250	94	0	0		0	0	0	0	0
376	1	279	244	-1	337	99	21.3	27	ABprpaaaapp	239	-526	0	0		0	0	0	0	0
377	1	116	285	-1	305	167	11.3	27	MSppppap	241	-311	0	0		0	0	0	0	0
378	1	28	336	-1	295	314	18.8	28	MSappaaa	221	400	0	0		0	0	0	0	0
379	1	354	305	-1	462	165	25.2	28	ABprppppapa	231	-5	0	0		0	0	0	0	0
380	1	41	377	-1	179	353	9.2	30	ABplaapapa	308	-44	0	0		0	0	0	0	0
381	1	56	13	-1	505	212	24.6	29	ABprppppppa	211	416	0	0		0	0	0	0	0
382	1	45	195	-1	339	373	23.0	28	ABplppaapa	266	104	0	0		0	0	0	0	0
383	1	13	318	-1	225	313	20.4	25	MSapaapa	221	-467	0	0		0	0	0	0	0
384	1	48	199	-1	145	164	7.5	30	ABpraapaaa	272	422	0	0		0	0	0	0	0
385	1	335	34	-1	315	279	11.7	29	Ealaa	-104	0	0	0		0	0	0	0	0
386	1	359	343	-1	232	275	24.0	26	ABalpappapa	331	0	0	0		0	0	0	0	0
387	0	74	-1	-1	323	296	24.5	25		-288	0	0	0		0	0	0	0	0
388	1	126	267	-1	509	292	25.4	29	ABplpppapap	66	0	0	0		0	0	0	0	0
389	1	386	192	-1	285	267	22.7	27	ABalpappppa	348	0	0	0		0	0	0	0	0
390	1	275	286	-1	473	300	24.1	26	ABplppppapp	204	588	0	0		0	0	0	0	0
391	1	163	20	-1	83	238	15.3	30	ABalaaapal	-39	0	0	0		0	0	0	0	0
392	1	205	117	-1	506	207	22.5	26	ABprpppapap	256	-1189	0	0		0	0	0	0	0
393	1	265	351	-1	330	130	20.9	23	ABprpapaap	26	0	0	0		0	0	0	0	0
394	0	365	-1	-1	103	191	19.1	22		105	0	0	0		0	0	0	0	0
395	1	102	402	-1	269	187	25.2	28	ABarappaap	58	0	0	0		0	0	0	0	0
396	0	392	-1	-1	234	145	19.5	29		332	1075	0	0		0	0	0	0	0
397	1	393	403	-1	246	138	18.0	26	ABprpaapaa	80	0	0	0		0	0	0	0	0
398	0	270	-1	-1	470	213	22.0	29		329	-272	0	0		0	0	0	0	0
399	1	394	405	-1	476	223	25.0	24	ABprppppapp	0	0	0	0		0	0	0	0	0
