# Supplementary material for: The AP-2 Transcription Factor APTF-2 Is Required for Neuroblast and Epidermal Morphogenesis in Caenorhabditis elegans Embryogenesis
Source: PLoS Genet. 2016 May 13;12(5):e1006048. doi: 10.1371/journal.pgen.1006048 (PMC4866721; doi:10.1371/journal.pgen.1006048)
Supplement: S2 Text — (ZIP) [file pgen.1006048.s030.zip › nuclei/t174-nuclei]

1	1	79	7	-1	245	275	12.7	31	MSaaapap	178	0	0	0		0	0	0	0	0
2	1	68	17	-1	153	231	25.4	33	ABaraaappa	324	-977	0	0		0	0	0	0	0
3	1	45	131	-1	177	349	11.5	32	ABalppppap	226	129	0	0		0	0	0	0	0
4	1	355	156	-1	530	324	21.8	27	ABplapppap	-76	0	0	0		0	0	0	0	0
5	1	241	358	-1	436	329	23.9	32	ABplppppaa	214	-818	0	0		0	0	0	0	0
6	1	292	226	-1	419	234	11.7	31	Epraa	303	415	0	0		0	0	0	0	0
7	1	246	318	-1	166	286	5.4	28	ABplaaaaaa	249	179	0	0		0	0	0	0	0
8	1	71	176	-1	376	354	11.5	26	Dapaa	234	170	0	0		0	0	0	0	0
9	1	195	73	-1	143	376	18.2	29	ABalpppaaa	277	-1059	0	0		0	0	0	0	0
10	1	38	193	-1	326	215	15.8	26	MSpapaapa	254	153	0	0		0	0	0	0	0
11	1	43	71	-1	150	175	10.5	28	ABalappppa	-12	0	0	0		0	0	0	0	0
12	1	179	137	-1	214	275	10.5	28	MSaaapaap	269	373	0	0		0	0	0	0	0
13	1	381	249	-1	502	223	25.4	29	ABprppppppa	244	-219	0	0		0	0	0	0	0
14	1	44	182	-1	425	286	17.3	33	Ealpp	330	991	0	0		0	0	0	0	0
15	1	222	289	-1	126	255	6.4	28	ABalappapp	579	0	0	0		0	0	0	0	0
16	1	40	171	-1	574	181	16.1	29	ABprapappp	27	0	0	0		0	0	0	0	0
17	1	65	129	-1	326	346	22.4	31	ABplpapapa	248	286	0	0		0	0	0	0	0
18	1	178	297	-1	134	160	17.8	24	ABalaappap	208	561	0	0		0	0	0	0	0
19	1	81	303	-1	509	154	23.2	30	ABprpppaap	217	-776	0	0		0	0	0	0	0
20	1	391	194	-1	84	235	15.4	28	ABalaaapal	264	-227	0	0		0	0	0	0	0
21	1	25	25	-1	247	200	14.2	28	MSpaapaa	126	0	0	0		0	0	0	0	0
22	1	47	375	-1	573	309	9.6	31	Caaapp	316	1234	0	0		0	0	0	0	0
23	1	234	280	-1	227	318	12.3	30	MSapapap	248	197	0	0		0	0	0	0	0
24	1	181	238	-1	469	125	21.1	31	ABprppappp	311	-367	0	0		0	0	0	0	0
25	1	11	16	-1	129	329	21.4	31	ABalpaappp	275	-955	0	0		0	0	0	0	0
26	1	49	81	-1	134	277	21.1	30	ABaraaaaaa	616	0	0	0		0	0	0	0	0
27	1	237	161	-1	150	197	6.8	25	ABarpapaaa	-15	0	0	0		0	0	0	0	0
28	1	294	96	-1	115	219	8.8	28	ABalapppaa	-104	0	0	0		0	0	0	0	0
29	1	227	90	-1	202	235	25.1	30	ABarapaaap	222	0	0	0		0	0	0	0	0
30	1	218	307	-1	465	315	11.3	29	Dappp	293	-698	0	0		0	0	0	0	0
31	1	217	110	-1	213	368	13.8	25	ABalpppppap	171	414	0	0		0	0	0	0	0
32	1	155	234	-1	197	285	16.8	29	ABalpaapapp	242	114	0	0		0	0	0	0	0
33	1	325	76	-1	517	394	17.8	30	ABplapapap	273	621	0	0		0	0	0	0	0
34	1	385	130	-1	322	276	11.9	28	Ealaa	279	-248	0	0		0	0	0	0	0
35	1	144	191	-1	198	290	25.5	32	ABalpapaap	72	0	0	0		0	0	0	0	0
36	1	301	175	-1	416	319	10.1	28	Dappa	257	-112	0	0		0	0	0	0	0
37	1	160	99	-1	379	327	6.5	31	ABarppaapa	310	-779	0	0		0	0	0	0	0
38	1	340	368	-1	317	334	14.4	26	Daaaa	166	0	0	0		0	0	0	0	0
39	1	131	120	-1	449	234	15.5	33	Earpp	301	638	0	0		0	0	0	0	0
40	1	143	196	-1	230	231	22.8	30	ABarapapaa	162	0	0	0		0	0	0	0	0
41	1	9	22	-1	209	229	14.6	31	ABaraappap	41	0	0	0		0	0	0	0	0
42	1	266	3	-1	473	400	19.8	31	ABplappapp	305	446	0	0		0	0	0	0	0
43	1	366	260	-1	576	311	23.7	33	ABplappppp	333	2070	0	0		0	0	0	0	0
44	1	33	140	-1	480	326	20.4	30	Capapp	288	-401	0	0		0	0	0	0	0
45	1	215	263	-1	222	138	20.1	29	ABprpaaaaa	269	1466	0	0		0	0	0	0	0
46	1	293	220	-1	382	384	22.5	33	ABplppappa	283	337	0	0		0	0	0	0	0
47	1	32	178	-1	85	258	12.1	29	ABalappaa	162	0	0	0		0	0	0	0	0
48	1	314	282	-1	215	186	13.4	27	MSppappa	209	-680	0	0		0	0	0	0	0
49	1	174	158	-1	251	263	21.3	30	ABalpapppa	93	0	0	0		0	0	0	0	0
50	1	365	370	-1	494	243	20.8	30	ABprpppppa	304	944	0	0		0	0	0	0	0
51	1	132	103	-1	240	288	5.8	27	ABplaaaapa	274	-601	0	0		0	0	0	0	0
52	1	184	163	-1	253	222	12.2	25	MSpaaappa	240	-605	0	0		0	0	0	0	0
53	1	1	211	-1	335	305	6.0	29	ABarppaaap	289	-169	0	0		0	0	0	0	0
54	1	333	316	-1	169	190	19.9	28	MSppaaaa	227	681	0	0		0	0	0	0	0
55	1	232	111	-1	216	187	6.0	28	ABarpapapa	279	-101	0	0		0	0	0	0	0
56	1	327	239	-1	350	373	9.9	24	ABplapaapa	147	0	0	0		0	0	0	0	0
57	1	339	77	-1	296	399	14.1	28	ABplaappap	281	340	0	0		0	0	0	0	0
58	1	258	271	-1	350	174	24.6	32	ABprpappap	236	165	0	0		0	0	0	0	0
59	1	260	51	-1	141	325	11.3	29	ABalapaaaa	284	9	0	0		0	0	0	0	0
60	1	112	360	-1	492	323	24.2	26	ABplpppapaa	255	-145	0	0		0	0	0	0	0
61	1	281	347	-1	415	150	7.2	33	ABarpppap	330	287	0	0		0	0	0	0	0
62	1	89	168	-1	292	326	6.7	27	ABplaaappp	272	789	0	0		0	0	0	0	0
63	1	360	388	-1	390	141	25.4	32	ABprpapapp	305	164	0	0		0	0	0	0	0
64	1	191	184	-1	449	372	24.3	32	ABplpppaaa	216	166	0	0		0	0	0	0	0
65	1	35	125	-1	565	169	11.4	34	ABarppppp	328	-704	0	0		0	0	0	0	0
66	0	145	-1	-1	124	179	19.4	24		266	0	0	0		0	0	0	0	0
67	1	115	82	-1	253	364	14.1	29	ABplpaappa	282	54	0	0		0	0	0	0	0
68	1	135	386	-1	462	146	24.1	30	ABprpppaaa	253	-176	0	0		0	0	0	0	0
69	1	6	70	-1	151	213	15.3	28	ABaraappaa	15	0	0	0		0	0	0	0	0
70	1	226	65	-1	418	184	10.2	28	Dpppa	241	299	0	0		0	0	0	0	0
71	1	311	317	-1	221	191	25.3	27	ABarappaaa	227	27	0	0		0	0	0	0	0
72	1	291	376	-1	125	287	8.5	33	ABalapapap	72	0	0	0		0	0	0	0	0
73	1	37	34	-1	397	325	24.9	31	ABplpapppa	273	-450	0	0		0	0	0	0	0
74	1	350	223	-1	300	248	6.2	34	ABarpaapp	323	-207	0	0		0	0	0	0	0
75	1	126	283	-1	236	353	7.3	28	ABplaaapap	261	91	0	0		0	0	0	0	0
76	1	322	288	-1	481	348	14.5	31	Cappaa	279	1299	0	0		0	0	0	0	0
77	1	192	88	-1	565	361	16.6	28	ABarppappp	271	245	0	0		0	0	0	0	0
78	1	67	100	-1	127	198	10.7	26	ABalapppap	-34	0	0	0		0	0	0	0	0
79	1	197	89	-1	109	191	14.4	32	ABalaaappl	-218	0	0	0		0	0	0	0	0
80	1	235	212	-1	111	168	15.6	28	ABalaaappr	-108	0	0	0		0	0	0	0	0
81	1	153	339	-1	166	348	22.6	32	ABalppapaa	313	-1010	0	0		0	0	0	0	0
82	1	172	142	-1	100	202	17.4	29	ABalaaapar	283	615	0	0		0	0	0	0	0
83	1	110	148	-1	471	218	22.8	27	ABprpapppp	335	-465	0	0		0	0	0	0	0
84	1	212	199	-1	104	316	18.8	30	ABalaaaalp	154	0	0	0		0	0	0	0	0
85	1	375	192	-1	503	179	24.5	29	ABprpppapaa	234	1026	0	0		0	0	0	0	0
86	1	351	30	-1	169	342	6.9	31	ABplaapaap	182	0	0	0		0	0	0	0	0
87	1	5	206	-1	137	171	22.2	34	ABalaapaap	343	-516	0	0		0	0	0	0	0
88	1	94	294	-1	185	155	15.7	28	ABpraaapaa	124	0	0	0		0	0	0	0	0
89	1	12	330	-1	530	133	13.4	29	ABprapapaa	84	0	0	0		0	0	0	0	0
90	1	93	272	-1	369	165	6.0	30	ABarpppaa	293	-1383	0	0		0	0	0	0	0
91	1	223	198	-1	427	362	8.6	29	ABarppaapp	279	723	0	0		0	0	0	0	0
92	1	358	351	-1	541	375	20.0	30	ABplapappa	262	398	0	0		0	0	0	0	0
93	1	104	45	-1	306	97	13.2	30	ABpraappap	204	0	0	0		0	0	0	0	0
94	1	76	144	-1	163	352	14.7	26	ABalppppaa	246	-1101	0	0		0	0	0	0	0
95	1	171	378	-1	351	220	5.8	24	ABarppaaaa	245	116	0	0		0	0	0	0	0
96	1	225	236	-1	253	181	10.5	27	MSppappp	270	465	0	0		0	0	0	0	0
97	1	163	72	-1	152	271	16.8	26	ABalpaapaap	227	-156	0	0		0	0	0	0	0
98	1	17	123	-1	170	337	19.7	31	ABalppappa	268	335	0	0		0	0	0	0	0
99	1	236	214	-1	349	353	18.7	32	MSaapppa	299	372	0	0		0	0	0	0	0
100	1	352	20	-1	279	227	23.8	28	ABarapapapp	219	-493	0	0		0	0	0	0	0
101	1	312	315	-1	252	94	16.5	31	ABprpaapap	242	301	0	0		0	0	0	0	0
102	1	362	98	-1	187	188	7.3	27	ABarpapaap	250	977	0	0		0	0	0	0	0
103	1	120	147	-1	436	162	19.3	30	MSpapppp	65	0	0	0		0	0	0	0	0
104	1	127	104	-1	514	245	6.0	32	Cpaapa	320	-279	0	0		0	0	0	0	0
105	1	180	118	-1	211	397	14.8	30	ABplpaapap	212	0	0	0		0	0	0	0	0
106	1	250	190	-1	130	246	11.8	26	MSaaaaapa	235	175	0	0		0	0	0	0	0
107	1	247	149	-1	181	172	24.4	31	ABarapppaa	298	291	0	0		0	0	0	0	0
108	1	15	150	-1	255	400	13.3	27	ABplaappaa	26	0	0	0		0	0	0	0	0
109	1	347	39	-1	503	181	11.3	29	Cpppaa	289	393	0	0		0	0	0	0	0
110	1	114	31	-1	204	356	16.6	29	ABplpaapaa	285	553	0	0		0	0	0	0	0
111	1	361	338	-1	268	213	17.0	24	ABaraapppap	220	-490	0	0		0	0	0	0	0
112	1	63	374	-1	289	134	13.4	27	ABprpaappa	270	-557	0	0		0	0	0	0	0
113	0	83	-1	-1	113	275	10.6	25		203	321	0	0		0	0	0	0	0
114	1	368	377	-1	297	392	22.3	31	ABplpaaaap	215	139	0	0		0	0	0	0	0
115	1	374	179	-1	191	218	6.3	25	ABarpaaaap	490	0	0	0		0	0	0	0	0
116	1	80	173	-1	509	366	10.6	28	ABarppappa	268	242	0	0		0	0	0	0	0
117	1	392	295	-1	506	206	22.7	28	ABprpppapap	256	-1150	0	0		0	0	0	0	0
118	1	185	258	-1	290	163	15.3	28	MSppppaa	278	1074	0	0		0	0	0	0	0
119	1	2	43	-1	328	389	13.5	29	ABplaapppa	262	178	0	0		0	0	0	0	0
120	1	149	79	-1	203	162	11.1	24	ABpraapappa	219	306	0	0		0	0	0	0	0
121	1	19	314	-1	606	223	18.4	31	Cpappv	289	97	0	0		0	0	0	0	0
122	1	57	340	-1	448	158	11.5	28	Dppap	224	670	0	0		0	0	0	0	0
123	1	295	296	-1	537	189	21.8	30	ABprapppap	262	45	0	0		0	0	0	0	0
124	1	69	50	-1	343	261	19.1	28	MSaapapa	211	0	0	0		0	0	0	0	0
125	1	248	275	-1	97	252	8.9	25	ABalappapa	171	0	0	0		0	0	0	0	0
126	1	338	5	-1	258	326	17.9	27	MSapaapp	273	190	0	0		0	0	0	0	0
127	1	216	306	-1	350	223	19.4	26	MSpapaaap	184	441	0	0		0	0	0	0	0
128	1	105	69	-1	249	238	9.4	28	MSpaaapa	-297	0	0	0		0	0	0	0	0
129	1	369	248	-1	338	234	12.1	30	Earaa	259	-144	0	0		0	0	0	0	0
130	1	224	4	-1	321	324	11.5	26	MSapppap	218	293	0	0		0	0	0	0	0
131	1	318	170	-1	240	175	17.0	25	MSppapaa	47	0	0	0		0	0	0	0	0
132	1	168	154	-1	267	304	5.7	27	ABplaaaapp	101	0	0	0		0	0	0	0	0
133	1	108	86	-1	127	368	14.1	28	ABalpppaap	227	1199	0	0		0	0	0	0	0
134	1	157	369	-1	429	349	19.6	30	Capaap	258	-156	0	0		0	0	0	0	0
135	1	118	40	-1	402	398	11.7	28	ABplapaapp	283	-952	0	0		0	0	0	0	0
136	1	211	101	-1	521	268	17.5	33	Eplpp	323	146	0	0		0	0	0	0	0
137	1	182	207	-1	262	124	11.4	29	ABpraaapppp	238	179	0	0		0	0	0	0	0
138	1	188	155	-1	201	332	23.0	27	ABalpapaaap	197	-185	0	0		0	0	0	0	0
139	1	36	93	-1	306	263	20.4	32	MSaapaaa	416	0	0	0		0	0	0	0	0
140	1	150	346	-1	151	161	13.8	29	ABalaapppp	280	113	0	0		0	0	0	0	0
141	1	22	108	-1	207	342	5.6	24	ABplaaapaa	418	0	0	0		0	0	0	0	0
142	1	284	311	-1	292	351	17.3	31	MSappap	144	0	0	0		0	0	0	0	0
143	1	48	60	-1	498	247	12.7	32	Eprpa	296	189	0	0		0	0	0	0	0
144	1	72	10	-1	472	194	9.3	27	Dpppp	265	0	0	0		0	0	0	0	0
145	1	148	13	-1	328	255	22.8	28	ABalpappppp	279	1391	0	0		0	0	0	0	0
146	1	42	291	-1	190	132	13.7	27	ABpraaapap	253	222	0	0		0	0	0	0	0
147	1	200	52	-1	283	284	14.2	27	MSaaappp	249	1617	0	0		0	0	0	0	0
148	1	102	157	-1	159	208	11.7	27	MSpaaaaa	252	-44	0	0		0	0	0	0	0
149	1	272	166	-1	293	141	7.5	29	ABarpapppa	207	0	0	0		0	0	0	0	0
150	1	207	244	-1	242	110	20.2	29	ABprpaaapa	246	818	0	0		0	0	0	0	0
151	1	137	224	-1	158	229	9.8	26	MSaaaaapp	210	-553	0	0		0	0	0	0	0
152	1	46	312	-1	273	119	17.8	27	ABprpaapppa	171	827	0	0		0	0	0	0	0
153	1	140	385	-1	466	346	25.6	26	ABplppppapa	203	1557	0	0		0	0	0	0	0
154	1	265	250	-1	389	147	17.5	31	MSpapppa	289	-867	0	0		0	0	0	0	0
155	1	117	274	-1	280	128	21.9	26	ABarapppppp	184	-125	0	0		0	0	0	0	0
156	1	39	204	-1	557	143	15.7	28	ABprapappa	277	714	0	0		0	0	0	0	0
157	1	158	114	-1	463	377	9.7	34	ABarppapa	319	-334	0	0		0	0	0	0	0
158	1	356	254	-1	380	224	12.3	31	Earap	309	-660	0	0		0	0	0	0	0
159	1	91	387	-1	274	365	24.6	34	ABalpapapp	126	0	0	0		0	0	0	0	0
160	1	300	61	-1	221	316	25.0	27	ABalpapapaa	150	0	0	0		0	0	0	0	0
161	1	176	333	-1	599	277	19.6	33	Caappd	330	201	0	0		0	0	0	0	0
162	1	257	136	-1	147	305	8.7	30	ABalapappa	208	-238	0	0		0	0	0	0	0
163	1	198	117	-1	128	329	15.5	29	ABalapaapa	264	230	0	0		0	0	0	0	0
164	1	270	174	-1	488	121	16.5	31	ABprappapp	-17	0	0	0		0	0	0	0	0
165	1	20	273	-1	337	165	7.8	30	ABprapaaaa	271	177	0	0		0	0	0	0	0
166	1	152	324	-1	272	262	18.3	28	ABaraapapp	263	-826	0	0		0	0	0	0	0
167	1	324	59	-1	184	392	11.5	26	ABalpppappp	240	-91	0	0		0	0	0	0	0
168	1	220	85	-1	261	292	22.1	27	ABalpappapp	265	-804	0	0		0	0	0	0	0
169	1	141	349	-1	297	346	14.4	31	MSapppaa	265	495	0	0		0	0	0	0	0
170	1	3	302	-1	123	297	5.7	29	ABplaapaaa	286	-757	0	0		0	0	0	0	0
171	1	95	350	-1	509	360	21.1	29	ABplapppaa	263	663	0	0		0	0	0	0	0
172	1	190	363	-1	353	140	22.2	29	ABprpapapa	138	0	0	0		0	0	0	0	0
173	1	189	359	-1	302	92	19.1	27	ABprpaaappp	253	123	0	0		0	0	0	0	0
174	1	289	264	-1	217	106	13.4	29	ABpraaaapp	254	982	0	0		0	0	0	0	0
175	1	231	255	-1	304	219	18.2	27	ABaraapppp	261	-440	0	0		0	0	0	0	0
176	1	123	141	-1	270	406	19.3	27	ABplpaaappp	239	146	0	0		0	0	0	0	0
177	1	146	23	-1	250	278	9.4	30	MSaaaapp	299	9	0	0		0	0	0	0	0
178	1	139	26	-1	374	244	18.4	27	MSpapapa	208	-260	0	0		0	0	0	0	0
179	1	285	287	-1	474	148	8.2	28	ABprappapa	235	183	0	0		0	0	0	0	0
180	1	34	241	-1	433	347	12.8	28	Dapap	282	175	0	0		0	0	0	0	0
181	1	64	19	-1	222	375	9.6	27	ABplaapappp	234	395	0	0		0	0	0	0	0
182	1	317	342	-1	397	133	12.5	27	Dppaa	223	0	0	0		0	0	0	0	0
183	1	344	188	-1	409	355	16.3	29	Capaaa	293	-643	0	0		0	0	0	0	0
184	1	346	231	-1	284	303	24.4	29	ABplpappaaa	171	-1126	0	0		0	0	0	0	0
185	1	316	55	-1	544	362	23.4	32	ABplappppa	296	1268	0	0		0	0	0	0	0
186	1	70	36	-1	293	228	14.6	32	MSpaapap	278	0	0	0		0	0	0	0	0
187	1	173	402	-1	536	172	18.5	26	ABprapppaa	120	0	0	0		0	0	0	0	0
188	0	357	-1	-1	92	319	15.2	24		201	-304	0	0		0	0	0	0	0
189	1	274	132	-1	555	159	20.4	31	ABprappppa	314	929	0	0		0	0	0	0	0
190	1	74	78	-1	264	201	20.5	31	ABarapappa	-120	0	0	0		0	0	0	0	0
191	1	345	162	-1	292	110	23.2	28	ABprpaaaapa	249	-707	0	0		0	0	0	0	0
192	1	389	398	-1	281	261	22.5	27	ABalpappppa	-44	0	0	0		0	0	0	0	0
193	1	106	334	-1	517	162	7.5	32	ABarppppa	-232	0	0	0		0	0	0	0	0
194	1	203	365	-1	204	225	20.2	29	ABarapaapa	296	-541	0	0		0	0	0	0	0
195	1	382	293	-1	342	371	22.5	29	ABplppaapa	252	1035	0	0		0	0	0	0	0
196	1	245	245	-1	461	243	11.6	30	Eprap	288	-269	0	0		0	0	0	0	0
197	1	253	299	-1	199	187	17.8	27	MSppaaap	236	-890	0	0		0	0	0	0	0
198	1	56	33	-1	176	273	24.7	28	ABalpaaaap	-285	0	0	0		0	0	0	0	0
199	1	384	49	-1	141	165	7.7	29	ABpraapaaa	155	0	0	0		0	0	0	0	0
200	1	128	215	-1	232	160	25.5	33	ABarapppap	290	-911	0	0		0	0	0	0	0
201	1	147	361	-1	383	278	16.9	22	Ealpa	182	572	0	0		0	0	0	0	0
202	1	107	38	-1	188	378	21.2	31	ABalppaapp	304	532	0	0		0	0	0	0	0
203	1	170	348	-1	149	232	22.4	30	ABaraaaaap	283	-169	0	0		0	0	0	0	0
204	1	78	267	-1	213	394	18.2	29	ABplpaaapa	262	-366	0	0		0	0	0	0	0
205	1	52	14	-1	296	168	17.7	26	MSpppaaa	267	-532	0	0		0	0	0	0	0
206	1	310	169	-1	486	287	16.7	33	Eplpa	331	614	0	0		0	0	0	0	0
207	1	138	225	-1	567	212	23.4	33	ABprappppp	307	-47	0	0		0	0	0	0	0
208	1	283	92	-1	333	211	25.0	29	ABprpappaap	-19	0	0	0		0	0	0	0	0
209	1	308	58	-1	319	175	21.1	29	ABarapapppp	275	754	0	0		0	0	0	0	0
210	1	372	153	-1	431	297	25.1	32	ABplpapppp	318	1096	0	0		0	0	0	0	0
211	1	84	29	-1	236	227	19.8	28	ABarapaappa	233	130	0	0		0	0	0	0	0
212	1	252	47	-1	415	180	21.5	29	MSpappap	43	0	0	0		0	0	0	0	0
213	1	16	240	-1	279	181	5.8	29	ABarpapapp	270	207	0	0		0	0	0	0	0
214	1	134	121	-1	123	349	17.4	29	ABalppaaap	-50	0	0	0		0	0	0	0	0
215	1	249	218	-1	338	262	16.0	25	MSaapaapp	236	153	0	0		0	0	0	0	0
216	1	59	8	-1	140	229	18.6	30	ABaraaapaa	229	166	0	0		0	0	0	0	0
217	1	62	27	-1	165	282	19.4	28	ABalpaapapa	273	-66	0	0		0	0	0	0	0
218	1	263	320	-1	289	246	11.7	27	MSpaaappp	238	-1145	0	0		0	0	0	0	0
219	1	348	28	-1	294	202	24.9	27	ABprpappaaa	267	-479	0	0		0	0	0	0	0
220	1	201	48	-1	176	203	25.1	28	ABaraaappp	-1	0	0	0		0	0	0	0	0
221	1	278	298	-1	398	406	19.8	30	ABplppapap	299	93	0	0		0	0	0	0	0
222	1	51	331	-1	129	297	23.6	31	ABalpaappa	-84	0	0	0		0	0	0	0	0
223	1	271	270	-1	442	112	13.1	29	ABprappaaa	170	0	0	0		0	0	0	0	0
224	1	54	389	-1	541	243	24.9	27	ABprppppppp	254	407	0	0		0	0	0	0	0
225	1	287	41	-1	172	238	18.3	26	ABaraaapapa	263	-1483	0	0		0	0	0	0	0
226	1	136	251	-1	386	184	8.9	26	MSpppppp	199	0	0	0		0	0	0	0	0
227	1	159	279	-1	231	208	17.0	24	ABaraapppaa	241	1149	0	0		0	0	0	0	0
228	1	8	210	-1	208	270	21.8	29	ABalpappaa	56	0	0	0		0	0	0	0	0
229	1	275	237	-1	175	121	16.8	27	ABpraaaaap	242	999	0	0		0	0	0	0	0
230	1	202	213	-1	209	114	17.2	30	ABpraaaapa	182	0	0	0		0	0	0	0	0
231	1	97	380	-1	111	222	22.4	31	ABalaaaarr	88	0	0	0		0	0	0	0	0
232	1	119	164	-1	117	301	12.9	26	ABalapaaap	219	-654	0	0		0	0	0	0	0
233	1	88	367	-1	235	137	11.2	26	ABpraapappp	229	518	0	0		0	0	0	0	0
234	1	367	286	-1	332	318	18.5	29	MSappaap	227	-1079	0	0		0	0	0	0	0
235	1	330	195	-1	165	138	18.8	30	ABpraaaaaa	379	0	0	0		0	0	0	0	0
236	1	256	373	-1	539	333	14.3	31	Cappap	286	-257	0	0		0	0	0	0	0
237	1	328	285	-1	247	225	5.7	36	ABarpaapa	365	1265	0	0		0	0	0	0	0
238	1	75	405	-1	184	234	22.5	29	ABarapaaaa	155	0	0	0		0	0	0	0	0
239	1	24	107	-1	234	357	25.2	30	ABalppapap	289	-290	0	0		0	0	0	0	0
240	1	175	44	-1	107	248	14.5	29	MSaaaaaa	151	0	0	0		0	0	0	0	0
241	1	335	395	-1	288	197	21.6	26	ABarapapppa	194	1128	0	0		0	0	0	0	0
242	1	371	216	-1	212	167	22.3	33	ABarappppa	36	0	0	0		0	0	0	0	0
243	1	14	336	-1	233	267	18.2	29	ABalpaaapp	225	-1408	0	0		0	0	0	0	0
244	1	376	345	-1	334	94	21.4	27	ABprpaaaapp	269	769	0	0		0	0	0	0	0
245	1	186	284	-1	364	305	9.4	32	MSapppp	327	126	0	0		0	0	0	0	0
246	1	27	84	-1	221	222	10.6	25	MSpaaaapp	229	-180	0	0		0	0	0	0	0
247	1	315	151	-1	193	337	14.6	24	ABalpppppaa	133	0	0	0		0	0	0	0	0
248	1	267	91	-1	533	328	25.4	31	ABplpppaapp	248	-102	0	0		0	0	0	0	0
249	1	329	122	-1	377	271	12.6	31	Ealap	309	-277	0	0		0	0	0	0	0
250	1	96	83	-1	419	280	13.4	32	Eplaa	311	660	0	0		0	0	0	0	0
251	1	162	352	-1	135	338	13.3	31	ABalapaapp	295	57	0	0		0	0	0	0	0
252	1	255	53	-1	269	367	11.5	28	ABalppppppp	150	0	0	0		0	0	0	0	0
253	1	101	181	-1	236	141	23.6	29	ABarapppppa	-106	0	0	0		0	0	0	0	0
254	1	332	219	-1	375	132	15.4	25	Dpaap	223	-400	0	0		0	0	0	0	0
255	1	309	183	-1	573	327	20.1	32	ABplapappp	311	-516	0	0		0	0	0	0	0
256	1	304	197	-1	233	387	20.2	26	ABplpaaappa	230	1636	0	0		0	0	0	0	0
257	1	214	32	-1	195	132	21.9	32	ABalaapapp	275	680	0	0		0	0	0	0	0
258	1	13	230	-1	129	299	16.5	26	MSapaaaa	-83	0	0	0		0	0	0	0	0
259	1	321	268	-1	226	138	15.4	30	ABpraaappa	301	118	0	0		0	0	0	0	0
260	1	194	24	-1	382	91	14.0	29	ABpraapppp	273	454	0	0		0	0	0	0	0
261	1	342	165	-1	171	234	5.7	26	ABarpaaapa	231	1130	0	0		0	0	0	0	0
262	1	319	56	-1	364	230	15.7	27	MSpapaapp	139	0	0	0		0	0	0	0	0
263	1	326	252	-1	351	285	21.1	30	MSaapapp	-21	0	0	0		0	0	0	0	0
264	1	363	265	-1	509	256	24.1	27	ABplppppppa	268	-378	0	0		0	0	0	0	0
265	1	306	343	-1	347	140	9.5	29	ABprapaaap	278	912	0	0		0	0	0	0	0
266	1	164	21	-1	421	409	15.2	30	ABplappaaa	130	0	0	0		0	0	0	0	0
267	1	388	281	-1	511	293	25.4	28	ABplpppapap	278	997	0	0		0	0	0	0	0
268	1	116	344	-1	143	373	11.4	25	ABalpppappa	207	146	0	0		0	0	0	0	0
269	1	242	35	-1	323	134	15.5	30	MSpppapa	210	0	0	0		0	0	0	0	0
270	1	210	152	-1	440	115	19.1	31	ABprppapap	300	167	0	0		0	0	0	0	0
271	1	82	326	-1	463	358	18.7	29	Capapa	280	132	0	0		0	0	0	0	0
272	1	209	257	-1	473	405	14.1	30	ABplappapa	-43	0	0	0		0	0	0	0	0
273	1	261	362	-1	371	347	14.9	26	Daaap	789	0	0	0		0	0	0	0	0
274	1	169	382	-1	547	228	7.5	31	Cpaapp	288	-880	0	0		0	0	0	0	0
275	1	166	341	-1	384	96	19.2	33	ABprppapaa	313	55	0	0		0	0	0	0	0
276	1	125	278	-1	333	121	25.2	34	ABarappapp	324	69	0	0		0	0	0	0	0
277	1	26	209	-1	367	106	10.2	25	ABprapaapa	-342	0	0	0		0	0	0	0	0
278	1	334	313	-1	275	402	16.7	26	ABplpaapppp	186	-1472	0	0		0	0	0	0	0
279	1	10	186	356	378	164	13.2	31	Dpap	65	0	0	0		0	0	0	0	0
280	1	130	135	-1	257	141	14.3	27	ABpraaapppa	222	-159	0	0		0	0	0	0	0
281	1	142	277	-1	178	310	8.7	25	ABalapappp	252	36	0	0		0	0	0	0	0
282	1	337	80	-1	609	229	14.4	31	Cpappd	-34	0	0	0		0	0	0	0	0
283	1	331	232	-1	475	119	13.2	29	ABprappaap	284	-150	0	0		0	0	0	0	0
284	1	233	146	-1	165	312	24.0	26	ABalpapaaaa	190	1038	0	0		0	0	0	0	0
285	1	377	305	-1	304	168	11.4	27	MSppppap	307	0	0	0		0	0	0	0	0
286	1	390	396	-1	478	299	24.5	27	ABplppppapp	203	561	0	0		0	0	0	0	0
287	1	249	329	-1	303	268	17.0	25	MSaapaapa	157	0	0	0		0	0	0	0	0
288	1	77	74	-1	322	177	5.8	29	ABarpapppp	278	150	0	0		0	0	0	0	0
289	1	251	201	-1	334	155	12.8	25	Dpaaa	254	-692	0	0		0	0	0	0	0
290	1	156	102	-1	260	132	8.4	29	ABarpappap	428	0	0	0		0	0	0	0	0
291	1	277	371	-1	349	283	23.3	29	MSaappaa	262	-434	0	0		0	0	0	0	0
292	1	353	106	-1	545	271	24.5	29	ABplppppppp	280	45	0	0		0	0	0	0	0
293	1	307	187	-1	517	133	18.4	29	ABprapapap	59	0	0	0		0	0	0	0	0
294	1	28	322	-1	189	289	7.2	24	ABplaaaaapa	147	1023	0	0		0	0	0	0	0
295	1	354	112	-1	409	231	15.8	30	Earpa	298	166	0	0		0	0	0	0	0
296	1	323	202	-1	248	246	14.9	24	MSaaappa	206	72	0	0		0	0	0	0	0
297	1	300	124	-1	251	310	24.4	28	ABalpapapap	198	-162	0	0		0	0	0	0	0
298	1	111	87	-1	179	165	9.1	27	ABalappppp	248	483	0	0		0	0	0	0	0
299	0	320	-1	-1	170	154	21.3	22		190	435	0	0		0	0	0	0	0
300	1	4	119	-1	87	256	18.6	30	ABalaaaarl	176	0	0	0		0	0	0	0	0
301	1	41	97	-1	170	262	14.1	29	ABaraapaap	267	1388	0	0		0	0	0	0	0
302	1	288	133	-1	391	332	20.5	31	MSaapppp	47	0	0	0		0	0	0	0	0
303	1	98	229	-1	133	266	14.6	29	ABaraapaaa	210	0	0	0		0	0	0	0	0
304	1	219	63	-1	110	237	19.7	30	ABaraaaapa	153	0	0	0		0	0	0	0	0
305	1	379	408	-1	459	168	26.2	28	ABprppppapa	276	-584	0	0		0	0	0	0	0
306	1	297	15	-1	599	323	15.2	34	Caapa	339	1553	0	0		0	0	0	0	0
307	1	122	247	-1	355	180	16.2	32	MSpppapp	235	-667	0	0		0	0	0	0	0
308	1	109	269	-1	545	240	20.9	30	Cppppp	270	-206	0	0		0	0	0	0	0
309	1	269	319	-1	160	167	16.6	30	ABalaapppa	120	0	0	0		0	0	0	0	0
310	1	216	228	-1	312	208	21.6	25	MSpapaaaa	185	720	0	0		0	0	0	0	0
311	1	29	66	-1	125	261	18.3	26	ABalpaapaaa	214	50	0	0		0	0	0	0	0
312	1	21	67	-1	255	205	24.0	30	ABarapapapa	243	129	0	0		0	0	0	0	0
313	1	341	203	-1	161	139	10.6	30	ABpraapaap	278	0	0	0		0	0	0	0	0
314	1	230	393	-1	529	336	17.5	29	Capppa	283	-561	0	0		0	0	0	0	0
315	1	87	310	-1	368	396	15.2	30	ABplaapppp	375	0	0	0		0	0	0	0	0
316	1	280	127	-1	546	206	13.5	29	Cpppap	277	-1103	0	0		0	0	0	0	0
317	1	349	391	-1	201	253	5.5	25	ABarpaaapp	247	-197	0	0		0	0	0	0	0
318	1	383	235	-1	228	312	20.3	24	MSapaapa	200	101	0	0		0	0	0	0	0
319	1	58	243	-1	436	198	25.4	30	ABprppppaa	261	0	0	0		0	0	0	0	0
320	1	99	113	-1	272	230	19.5	25	ABarapaappp	221	0	0	0		0	0	0	0	0
321	1	238	300	-1	210	335	9.4	24	ABplaapappa	218	-106	0	0		0	0	0	0	0
322	1	296	325	-1	597	273	13.3	31	Cpapaa	299	500	0	0		0	0	0	0	0
323	1	262	332	-1	566	224	17.4	29	Cppppa	280	-5	0	0		0	0	0	0	0
324	1	92	75	-1	338	188	9.7	28	MSpppppa	123	0	0	0		0	0	0	0	0
325	1	282	1	-1	207	236	17.3	26	ABaraaapapp	358	0	0	0		0	0	0	0	0
326	1	167	266	-1	292	354	21.1	27	ABplpapaap	276	0	0	0		0	0	0	0	0
327	1	7	160	-1	261	335	21.7	28	ABplpapaaa	236	1276	0	0		0	0	0	0	0
328	1	259	126	-1	393	363	24.5	31	ABplppaapp	237	-346	0	0		0	0	0	0	0
329	1	313	167	-1	225	357	21.8	27	ABalppapppa	255	-449	0	0		0	0	0	0	0
330	1	359	301	-1	261	375	21.0	26	ABalppapppp	257	125	0	0		0	0	0	0	0
331	1	240	253	-1	376	167	21.7	31	ABprpapppa	382	0	0	0		0	0	0	0	0
332	1	66	276	-1	466	278	21.4	31	ABplpppppa	309	643	0	0		0	0	0	0	0
333	1	199	383	-1	471	297	5.8	38	Caaaa	375	814	0	0		0	0	0	0	0
334	1	129	11	261	176	259	9.0	30	MSaaaapa	31	0	0	0		0	0	0	0	0
335	1	60	105	-1	463	283	14.6	33	Eplap	208	0	0	0		0	0	0	0	0
336	1	378	309	-1	295	309	18.4	27	MSappaaa	53	0	0	0		0	0	0	0	0
337	1	193	115	-1	415	102	12.0	26	ABprapaapp	247	-302	0	0		0	0	0	0	0
338	1	30	138	-1	195	353	18.9	32	ABplpaaaaa	319	518	0	0		0	0	0	0	0
339	1	177	172	-1	520	196	17.4	30	Cppapp	438	0	0	0		0	0	0	0	0
340	1	183	292	-1	221	291	15.8	26	ABaraapapaa	92	0	0	0		0	0	0	0	0
341	1	18	335	-1	386	208	19.1	30	MSpapapp	305	186	0	0		0	0	0	0	0
342	1	53	68	-1	348	396	20.3	30	ABplppapaa	276	1245	0	0		0	0	0	0	0
343	1	386	12	-1	233	275	24.0	27	ABalpappapa	330	0	0	0		0	0	0	0	0
344	1	113	189	-1	272	96	13.2	25	ABpraappaa	235	-272	0	0		0	0	0	0	0
345	1	213	242	-1	434	157	15.3	29	Cppaaa	290	551	0	0		0	0	0	0	0
346	1	55	321	-1	374	324	12.3	33	Daap	306	-348	0	0		0	0	0	0	0
347	1	298	177	-1	415	269	5.6	38	Cpaaa	-12	0	0	0		0	0	0	0	0
348	1	86	364	-1	493	360	24.6	28	ABplpppaapa	76	0	0	0		0	0	0	0	0
349	1	61	366	-1	520	381	14.4	31	ABplapapaa	308	251	0	0		0	0	0	0	0
350	1	205	290	-1	325	333	8.1	27	ABplapaaaa	350	0	0	0		0	0	0	0	0
351	1	393	259	-1	327	120	21.2	27	ABprpapaap	-138	0	0	0		0	0	0	0	0
352	1	165	357	-1	161	291	22.3	26	ABalpaaaaa	234	688	0	0		0	0	0	0	0
353	1	179	323	-1	191	279	12.2	26	MSaaapaaa	206	-1065	0	0		0	0	0	0	0
354	1	50	379	-1	479	176	18.6	28	Cppaap	286	-257	0	0		0	0	0	0	0
355	1	100	145	-1	335	105	11.2	29	ABpraapppa	244	162	0	0		0	0	0	0	0
356	1	290	94	-1	229	344	11.8	27	ABalppppppa	265	-229	0	0		0	0	0	0	0
357	1	336	384	-1	577	263	23.0	30	Caappv	289	-215	0	0		0	0	0	0	0
358	1	303	9	-1	495	167	14.4	30	Cppapa	303	-288	0	0		0	0	0	0	0
359	1	286	109	-1	191	218	11.9	27	MSpaaaapa	255	175	0	0		0	0	0	0	0
360	1	334	221	-1	249	382	17.0	26	ABplpaapppa	204	408	0	0		0	0	0	0	0
361	1	221	381	-1	529	310	8.4	31	Caaapa	306	55	0	0		0	0	0	0	0
362	1	28	116	-1	217	307	7.0	25	ABplaaaaapp	94	0	0	0		0	0	0	0	0
363	1	243	355	-1	269	97	20.3	26	ABprpaaappa	201	-823	0	0		0	0	0	0	0
364	1	133	64	-1	358	328	23.7	28	ABplpapapp	-32	0	0	0		0	0	0	0	0
365	1	239	304	-1	248	328	14.6	27	MSapappa	70	0	0	0		0	0	0	0	0
366	1	90	205	-1	299	89	16.5	26	ABprpaapppp	265	-572	0	0		0	0	0	0	0
367	1	85	354	-1	389	292	22.6	29	MSaappap	241	815	0	0		0	0	0	0	0
368	1	23	2	-1	440	415	18.2	29	ABplappaap	286	516	0	0		0	0	0	0	0
369	1	229	262	-1	425	120	20.5	30	ABprppappa	145	-7	0	0		0	0	0	0	0
370	1	103	180	-1	91	291	16.9	27	ABalaaaala	228	0	0	0		0	0	0	0	0
371	1	254	227	-1	176	305	13.5	26	MSapaaap	-14	0	0	0		0	0	0	0	0
372	1	273	217	-1	217	156	8.1	25	ABarpappaa	234	-422	0	0		0	0	0	0	0
373	1	73	18	-1	279	359	7.9	27	ABplaaappa	270	118	0	0		0	0	0	0	0
374	1	244	327	-1	276	319	14.4	29	MSapappp	244	-25	0	0		0	0	0	0	0
375	1	121	337	-1	221	162	13.3	29	ABpraapapa	278	946	0	0		0	0	0	0	0
376	1	279	308	-1	407	203	22.8	29	MSpappaa	227	-23	0	0		0	0	0	0	0
377	1	380	246	-1	186	356	9.0	23	ABplaapapa	111	0	0	0		0	0	0	0	0
378	1	206	390	-1	225	328	18.5	26	MSapapaa	201	-27	0	0		0	0	0	0	0
379	1	268	400	-1	342	174	17.5	27	MSpppaap	115	0	0	0		0	0	0	0	0
380	1	208	42	-1	430	387	22.4	30	ABplppappp	300	904	0	0		0	0	0	0	0
381	1	187	159	-1	251	276	15.6	26	ABaraapapap	245	0	0	0		0	0	0	0	0
382	0	196	-1	-1	258	165	20.8	25		219	-568	0	0		0	0	0	0	0
383	1	161	353	-1	306	390	18.5	32	ABplppaaaa	218	786	0	0		0	0	0	0	0
384	1	264	62	-1	570	251	10.3	33	Cpapap	330	-144	0	0		0	0	0	0	0
385	1	151	57	208	171	386	16.8	34	ABalpppapa	234	-516	0	0		0	0	0	0	0
386	1	228	392	-1	514	297	21.4	30	Capppp	303	320	0	0		0	0	0	0	0
387	1	204	233	-1	530	241	15.2	32	Eprpp	327	-729	0	0		0	0	0	0	0
388	1	124	134	-1	289	151	24.6	35	ABarappapa	267	-794	0	0		0	0	0	0	0
389	1	373	128	-1	369	111	21.6	25	ABprppaapa	-112	0	0	0		0	0	0	0	0
390	1	364	6	-1	143	233	6.0	25	ABarpaaaaa	228	-1032	0	0		0	0	0	0	0
391	1	346	185	-1	324	308	22.5	25	ABplpappaap	195	-85	0	0		0	0	0	0	0
392	1	276	139	-1	329	354	10.0	30	ABplapaaap	225	687	0	0		0	0	0	0	0
393	1	154	372	-1	424	142	24.4	28	ABprppaapp	282	473	0	0		0	0	0	0	0
394	1	299	54	-1	349	106	18.4	27	ABprppaaaap	195	771	0	0		0	0	0	0	0
395	1	305	222	-1	274	152	18.3	28	MSppapap	212	759	0	0		0	0	0	0	0
396	1	302	200	-1	328	141	17.4	26	MSppaapp	210	385	0	0		0	0	0	0	0
397	1	299	397	-1	311	114	18.5	26	ABprppaaaaa	152	0	0	0		0	0	0	0	0
398	1	31	399	-1	200	280	19.2	31	ABalpaaapa	-48	0	0	0		0	0	0	0	0
399	1	343	394	-1	309	142	21.8	25	ABprpapaaa	130	0	0	0		0	0	0	0	0
400	1	370	404	-1	164	237	15.1	22	ABaraaaapp	177	0	0	0		0	0	0	0	0
401	0	394	-1	-1	107	198	19.9	22		88	0	0	0		0	0	0	0	0
402	1	395	256	-1	268	183	24.5	30	ABarappaap	2	0	0	0		0	0	0	0	0
403	1	397	406	-1	239	130	18.0	27	ABprpaapaa	332	1075	0	0		0	0	0	0	0
404	0	398	-1	-1	468	207	22.0	29		329	-272	0	0		0	0	0	0	0
405	1	399	409	-1	475	225	25.0	24	ABprppppapp	0	0	0	0		0	0	0	0	0
