# Supplementary material for: The AP-2 Transcription Factor APTF-2 Is Required for Neuroblast and Epidermal Morphogenesis in Caenorhabditis elegans Embryogenesis
Source: PLoS Genet. 2016 May 13;12(5):e1006048. doi: 10.1371/journal.pgen.1006048 (PMC4866721; doi:10.1371/journal.pgen.1006048)
Supplement: S2 Text — (ZIP) [file pgen.1006048.s030.zip › nuclei/t175-nuclei]

1	1	325	3	-1	209	235	17.5	27	ABaraaapapp	266	0	0	0		0	0	0	0	0
2	1	368	388	-1	439	415	18.2	29	ABplappaap	219	0	0	0		0	0	0	0	0
3	1	42	165	-1	476	402	19.5	30	ABplappapp	254	801	0	0		0	0	0	0	0
4	1	130	208	-1	324	327	11.7	26	MSapppap	262	-1465	0	0		0	0	0	0	0
5	1	126	144	-1	260	328	17.9	26	MSapaapp	224	1022	0	0		0	0	0	0	0
6	1	390	235	-1	144	229	5.8	24	ABarpaaaaa	244	-282	0	0		0	0	0	0	0
7	1	1	41	-1	235	277	12.6	32	MSaaapap	176	0	0	0		0	0	0	0	0
8	1	216	34	-1	142	228	18.7	29	ABaraaapaa	154	0	0	0		0	0	0	0	0
9	1	358	254	-1	494	168	14.4	31	Cppapa	296	-890	0	0		0	0	0	0	0
10	1	144	264	-1	472	197	9.0	27	Dpppp	222	0	0	0		0	0	0	0	0
11	1	334	5	-1	196	254	8.1	26	MSaaaapap	196	754	0	0		0	0	0	0	0
12	1	343	44	-1	231	286	23.6	27	ABalpappapa	199	355	0	0		0	0	0	0	0
13	1	145	314	-1	328	254	23.3	29	ABalpappppp	265	332	0	0		0	0	0	0	0
14	1	205	378	-1	297	168	18.2	27	MSpppaaa	265	844	0	0		0	0	0	0	0
15	1	306	290	-1	597	322	14.7	34	Caapa	306	15	0	0		0	0	0	0	0
16	1	25	35	-1	129	326	21.4	33	ABalpaappp	253	926	0	0		0	0	0	0	0
17	1	2	46	-1	152	230	25.2	32	ABaraaappa	228	0	0	0		0	0	0	0	0
18	1	373	107	-1	278	359	7.8	26	ABplaaappa	167	0	0	0		0	0	0	0	0
19	1	181	48	-1	223	372	10.0	27	ABplaapappp	250	454	0	0		0	0	0	0	0
20	1	100	255	-1	276	230	23.9	27	ABarapapapp	244	134	0	0		0	0	0	0	0
21	1	266	312	-1	419	411	15.3	29	ABplappaaa	295	200	0	0		0	0	0	0	0
22	1	41	268	-1	207	230	14.5	31	ABaraappap	305	205	0	0		0	0	0	0	0
23	1	177	272	-1	255	280	9.6	29	MSaaaapp	260	-486	0	0		0	0	0	0	0
24	1	260	164	-1	378	91	13.8	28	ABpraapppp	156	0	0	0		0	0	0	0	0
25	1	21	167	-1	248	200	14.3	29	MSpaapaa	187	0	0	0		0	0	0	0	0
26	1	178	324	-1	378	243	18.6	27	MSpapapa	219	-222	0	0		0	0	0	0	0
27	1	217	30	-1	163	282	19.3	28	ABalpaapapa	169	0	0	0		0	0	0	0	0
28	1	219	220	-1	297	206	24.5	27	ABprpappaaa	199	111	0	0		0	0	0	0	0
29	1	211	257	-1	239	232	19.4	27	ABarapaappa	240	133	0	0		0	0	0	0	0
30	1	86	204	-1	171	340	6.7	30	ABplaapaap	377	0	0	0		0	0	0	0	0
31	1	110	101	-1	204	353	16.5	30	ABplpaapaa	281	-131	0	0		0	0	0	0	0
32	1	257	36	-1	196	133	22.1	32	ABalaapapp	56	0	0	0		0	0	0	0	0
33	1	198	166	-1	174	270	24.9	26	ABalpaaaap	256	442	0	0		0	0	0	0	0
34	1	73	375	-1	401	322	24.5	29	ABplpapppa	264	1087	0	0		0	0	0	0	0
35	1	269	95	-1	318	135	15.5	28	MSpppapa	271	919	0	0		0	0	0	0	0
36	1	186	174	-1	293	230	15.1	32	MSpaapap	310	610	0	0		0	0	0	0	0
37	0	113	-1	-1	115	276	10.4	25		212	-13	0	0		0	0	0	0	0
38	1	202	325	-1	187	380	21.3	31	ABalppaapp	-59	0	0	0		0	0	0	0	0
39	1	109	127	-1	498	178	11.3	29	Cpppaa	291	-199	0	0		0	0	0	0	0
40	1	135	199	-1	402	398	11.9	28	ABplapaapp	264	115	0	0		0	0	0	0	0
41	1	225	287	-1	174	239	18.2	26	ABaraaapapa	395	0	0	0		0	0	0	0	0
42	1	380	386	-1	428	391	22.4	30	ABplppappp	298	916	0	0		0	0	0	0	0
43	1	119	54	-1	327	388	13.5	30	ABplaapppa	176	0	0	0		0	0	0	0	0
44	1	240	300	-1	109	245	14.5	30	MSaaaaaa	456	0	0	0		0	0	0	0	0
45	1	93	141	-1	305	95	13.6	30	ABpraappap	1	0	0	0		0	0	0	0	0
46	0	66	-1	-1	122	180	19.7	24		195	589	0	0		0	0	0	0	0
47	1	212	168	-1	414	175	21.6	29	MSpappap	232	638	0	0		0	0	0	0	0
48	1	220	45	-1	175	205	25.2	28	ABaraaappp	257	327	0	0		0	0	0	0	0
49	1	199	116	-1	141	165	7.6	29	ABpraapaaa	113	0	0	0		0	0	0	0	0
50	1	124	297	-1	341	260	19.0	28	MSaapapa	251	122	0	0		0	0	0	0	0
51	1	59	301	-1	138	330	10.8	30	ABalapaaaa	301	466	0	0		0	0	0	0	0
52	1	147	241	-1	277	285	14.0	25	MSaaappp	259	334	0	0		0	0	0	0	0
53	1	252	32	-1	270	366	11.4	27	ABalppppppp	-2	0	0	0		0	0	0	0	0
54	1	394	59	-1	353	102	18.4	29	ABprppaaaap	224	-131	0	0		0	0	0	0	0
55	1	185	292	-1	545	361	23.4	32	ABplappppa	278	1007	0	0		0	0	0	0	0
56	1	262	198	-1	366	221	15.8	27	MSpapaapp	122	0	0	0		0	0	0	0	0
57	1	385	239	-1	185	388	16.1	26	ABalpppapad	222	475	0	0		0	0	0	0	0
58	1	209	151	-1	320	180	21.6	30	ABarapapppp	304	-219	0	0		0	0	0	0	0
59	1	167	108	-1	185	391	11.3	28	ABalpppappp	247	322	0	0		0	0	0	0	0
60	1	143	61	-1	497	247	12.8	34	Eprpa	343	457	0	0		0	0	0	0	0
61	1	160	162	-1	215	318	25.3	27	ABalpapapaa	207	151	0	0		0	0	0	0	0
62	1	384	113	-1	568	249	10.2	32	Cpapap	296	-200	0	0		0	0	0	0	0
63	1	304	196	-1	110	235	19.4	28	ABaraaaapa	255	167	0	0		0	0	0	0	0
64	1	364	200	-1	366	331	23.8	29	ABplpapapp	370	0	0	0		0	0	0	0	0
65	1	70	262	-1	419	187	10.1	28	Dpppa	302	0	0	0		0	0	0	0	0
66	1	311	60	-1	123	261	18.3	25	ABalpaapaaa	154	0	0	0		0	0	0	0	0
67	1	312	65	-1	253	214	24.1	26	ABarapapapa	222	1055	0	0		0	0	0	0	0
68	1	342	348	-1	345	395	20.5	29	ABplppapaa	292	947	0	0		0	0	0	0	0
69	1	128	110	-1	247	240	9.6	28	MSpaaapa	45	0	0	0		0	0	0	0	0
70	1	69	83	-1	154	215	15.1	28	ABaraappaa	330	0	0	0		0	0	0	0	0
71	1	11	124	-1	145	172	10.7	28	ABalappppa	188	0	0	0		0	0	0	0	0
72	1	97	153	-1	151	273	16.7	26	ABalpaapaap	203	165	0	0		0	0	0	0	0
73	1	9	170	-1	141	378	18.3	31	ABalpppaaa	256	-371	0	0		0	0	0	0	0
74	1	288	79	-1	319	174	5.6	31	ABarpapppp	277	-105	0	0		0	0	0	0	0
75	1	324	147	-1	334	188	9.7	29	MSpppppa	286	-49	0	0		0	0	0	0	0
76	1	33	27	-1	518	393	18.2	31	ABplapapap	302	907	0	0		0	0	0	0	0
77	1	57	112	-1	294	397	14.2	28	ABplaappap	-105	0	0	0		0	0	0	0	0
78	1	190	161	-1	263	204	20.6	30	ABarapappa	280	186	0	0		0	0	0	0	0
79	1	120	326	-1	205	164	11.3	25	ABpraapappa	209	680	0	0		0	0	0	0	0
80	1	282	39	-1	609	230	14.4	30	Cpappd	303	246	0	0		0	0	0	0	0
81	1	26	136	-1	135	278	21.1	30	ABaraaaaaa	297	-351	0	0		0	0	0	0	0
82	1	67	103	-1	248	363	14.4	29	ABplpaappa	297	-47	0	0		0	0	0	0	0
83	1	250	315	-1	418	281	13.6	33	Eplaa	309	1029	0	0		0	0	0	0	0
84	1	246	369	-1	221	226	10.7	25	MSpaaaapp	437	0	0	0		0	0	0	0	0
85	1	168	53	-1	263	296	22.1	27	ABalpappapp	167	0	0	0		0	0	0	0	0
86	1	133	63	-1	130	370	14.1	28	ABalpppaap	259	0	0	0		0	0	0	0	0
87	1	298	363	-1	178	169	9.6	26	ABalappppp	257	-620	0	0		0	0	0	0	0
88	1	77	258	-1	564	354	16.6	28	ABarppappp	277	127	0	0		0	0	0	0	0
89	1	79	192	-1	107	190	14.4	30	ABalaaappl	89	0	0	0		0	0	0	0	0
90	1	29	58	-1	203	239	25.2	31	ABarapaaap	19	0	0	0		0	0	0	0	0
91	1	248	360	-1	535	320	25.5	30	ABplpppaapp	252	-87	0	0		0	0	0	0	0
92	1	208	371	-1	338	214	25.4	29	ABprpappaap	295	163	0	0		0	0	0	0	0
93	1	139	100	-1	305	264	20.5	32	MSaapaaa	42	0	0	0		0	0	0	0	0
94	1	356	252	-1	233	344	12.2	27	ABalppppppa	269	-253	0	0		0	0	0	0	0
95	0	188	-1	-1	90	321	15.6	24		209	24	0	0		0	0	0	0	0
96	1	28	18	-1	116	221	8.6	28	ABalapppaa	143	0	0	0		0	0	0	0	0
97	1	301	356	-1	170	264	14.5	30	ABaraapaap	136	0	0	0		0	0	0	0	0
98	1	102	236	-1	184	187	7.3	27	ABarpapaap	273	-579	0	0		0	0	0	0	0
99	1	37	52	-1	376	328	6.4	30	ABarppaapa	281	445	0	0		0	0	0	0	0
100	1	78	205	-1	124	199	10.6	27	ABalapppap	300	0	0	0		0	0	0	0	0
101	1	136	397	-1	518	263	17.9	33	Eplpp	339	612	0	0		0	0	0	0	0
102	1	290	289	-1	253	133	8.5	29	ABarpappap	265	121	0	0		0	0	0	0	0
103	1	51	302	-1	245	286	5.7	27	ABplaaaapa	262	214	0	0		0	0	0	0	0
104	1	104	303	-1	512	247	6.1	32	Cpaapa	303	550	0	0		0	0	0	0	0
105	1	335	263	-1	464	283	14.6	33	Eplap	339	268	0	0		0	0	0	0	0
106	1	292	320	-1	545	268	24.4	29	ABplppppppp	288	402	0	0		0	0	0	0	0
107	1	239	253	-1	231	353	25.3	31	ABalppapap	-175	0	0	0		0	0	0	0	0
108	1	141	219	-1	210	346	5.7	25	ABplaaapaa	112	0	0	0		0	0	0	0	0
109	1	359	130	-1	190	218	11.9	26	MSpaaaapa	251	464	0	0		0	0	0	0	0
110	1	31	275	-1	210	367	13.7	24	ABalpppppap	104	0	0	0		0	0	0	0	0
111	1	55	64	-1	212	190	5.9	28	ABarpapapa	241	-484	0	0		0	0	0	0	0
112	1	295	62	-1	410	232	16.5	30	Earpa	205	489	0	0		0	0	0	0	0
113	1	320	238	-1	275	230	19.4	24	ABarapaappp	212	215	0	0		0	0	0	0	0
114	1	157	8	-1	467	378	9.6	34	ABarppapa	306	0	0	0		0	0	0	0	0
115	1	337	232	-1	414	102	12.2	27	ABprapaapp	150	0	0	0		0	0	0	0	0
116	1	362	175	-1	219	307	6.9	24	ABplaaaaapp	200	93	0	0		0	0	0	0	0
117	1	163	125	-1	124	328	15.4	29	ABalapaapa	-123	0	0	0		0	0	0	0	0
118	1	105	273	-1	211	397	14.8	29	ABplpaapap	256	214	0	0		0	0	0	0	0
119	1	300	201	-1	86	256	18.8	30	ABalaaaarl	235	498	0	0		0	0	0	0	0
120	1	39	24	-1	448	229	15.4	33	Earpp	338	1684	0	0		0	0	0	0	0
121	1	214	247	-1	124	351	17.6	29	ABalppaaap	279	1625	0	0		0	0	0	0	0
122	1	249	180	-1	376	271	12.7	31	Ealap	305	-192	0	0		0	0	0	0	0
123	1	98	210	-1	165	338	19.8	32	ABalppappa	304	642	0	0		0	0	0	0	0
124	1	297	7	-1	256	312	24.8	27	ABalpapapap	204	148	0	0		0	0	0	0	0
125	1	65	109	-1	561	168	11.3	34	ABarppppp	338	1360	0	0		0	0	0	0	0
126	1	328	284	-1	398	361	24.5	30	ABplppaapp	26	0	0	0		0	0	0	0	0
127	1	316	286	-1	545	202	13.4	29	Cpppap	278	89	0	0		0	0	0	0	0
128	1	389	148	-1	366	115	21.4	30	ABprppaapa	296	-437	0	0		0	0	0	0	0
129	1	17	374	-1	322	344	22.1	29	ABplpapapa	281	211	0	0		0	0	0	0	0
130	1	34	228	-1	322	276	12.4	29	Ealaa	288	-165	0	0		0	0	0	0	0
131	1	3	195	351	177	349	11.8	32	ABalppppap	123	0	0	0		0	0	0	0	0
132	1	189	261	-1	552	157	19.9	32	ABprappppa	279	-1321	0	0		0	0	0	0	0
133	1	302	244	-1	393	333	20.5	31	MSaapppp	289	-174	0	0		0	0	0	0	0
134	1	388	330	-1	282	155	24.5	34	ABarappapa	177	0	0	0		0	0	0	0	0
135	1	280	265	-1	256	140	14.1	26	ABpraaapppa	193	-143	0	0		0	0	0	0	0
136	1	162	207	-1	148	307	9.0	28	ABalapappa	77	0	0	0		0	0	0	0	0
137	1	12	51	-1	219	281	9.9	26	MSaaapaap	192	141	0	0		0	0	0	0	0
138	1	338	390	-1	194	355	19.1	31	ABplpaaaaa	305	531	0	0		0	0	0	0	0
139	1	392	368	-1	330	354	10.3	30	ABplapaaap	39	0	0	0		0	0	0	0	0
140	1	44	159	-1	482	331	20.3	32	Capapp	306	951	0	0		0	0	0	0	0
141	1	176	80	-1	267	406	19.3	25	ABplpaaappp	206	124	0	0		0	0	0	0	0
142	1	82	77	-1	100	202	17.4	29	ABalaaapar	70	0	0	0		0	0	0	0	0
143	0	305	-1	-1	428	155	26.5	26		203	1641	0	0		0	0	0	0	0
144	1	94	215	-1	161	350	14.8	29	ABalppppaa	417	0	0	0		0	0	0	0	0
145	1	355	230	-1	331	106	11.3	28	ABpraapppa	146	0	0	0		0	0	0	0	0
146	1	284	226	-1	165	316	24.2	26	ABalpapaaaa	231	-852	0	0		0	0	0	0	0
147	1	103	118	-1	433	161	19.2	29	MSpapppp	250	66	0	0		0	0	0	0	0
148	1	83	366	-1	473	220	22.7	28	ABprpapppp	312	-145	0	0		0	0	0	0	0
149	1	107	9	-1	175	172	24.4	32	ABarapppaa	290	-321	0	0		0	0	0	0	0
150	1	108	67	-1	253	398	13.7	26	ABplaappaa	344	0	0	0		0	0	0	0	0
151	1	247	169	-1	196	334	14.5	26	ABalpppppaa	148	0	0	0		0	0	0	0	0
152	1	270	246	-1	436	118	18.9	30	ABprppapap	152	0	0	0		0	0	0	0	0
153	1	210	313	-1	434	297	24.5	34	ABplpapppp	289	372	0	0		0	0	0	0	0
154	1	132	88	-1	273	303	5.7	27	ABplaaaapp	99	0	0	0		0	0	0	0	0
155	1	138	323	-1	201	332	23.1	26	ABalpapaaap	224	442	0	0		0	0	0	0	0
156	1	4	266	-1	531	327	22.4	27	ABplapppap	216	60	0	0		0	0	0	0	0
157	1	148	68	-1	160	206	11.5	27	MSpaaaaa	267	359	0	0		0	0	0	0	0
158	1	49	221	-1	247	270	21.2	31	ABalpapppa	4	0	0	0		0	0	0	0	0
159	1	381	270	-1	251	282	15.9	24	ABaraapapap	133	0	0	0		0	0	0	0	0
160	1	327	341	-1	259	336	21.6	29	ABplpapaaa	258	961	0	0		0	0	0	0	0
161	1	27	75	-1	150	193	7.1	26	ABarpapaaa	103	0	0	0		0	0	0	0	0
162	1	191	294	-1	293	108	23.4	28	ABprpaaaapa	212	889	0	0		0	0	0	0	0
163	1	52	336	-1	251	223	12.3	25	MSpaaappa	237	317	0	0		0	0	0	0	0
164	1	232	131	-1	114	304	12.9	27	ABalapaaap	23	0	0	0		0	0	0	0	0
165	1	261	385	-1	170	241	6.1	26	ABarpaaapa	211	1106	0	0		0	0	0	0	0
166	1	149	353	-1	288	138	7.8	27	ABarpapppa	271	-580	0	0		0	0	0	0	0
167	1	329	280	-1	226	355	21.8	27	ABalppapppa	-23	0	0	0		0	0	0	0	0
168	1	62	15	-1	294	325	7.0	27	ABplaaappp	197	0	0	0		0	0	0	0	0
169	1	206	332	-1	481	286	17.4	32	Eplpa	325	278	0	0		0	0	0	0	0
170	1	131	344	-1	241	176	17.4	25	MSppapaa	207	6	0	0		0	0	0	0	0
171	1	16	233	-1	570	183	15.8	29	ABprapappp	252	969	0	0		0	0	0	0	0
172	1	339	350	-1	518	194	17.5	30	Cppapp	260	1364	0	0		0	0	0	0	0
173	1	116	143	-1	512	367	11.0	28	ABarppappa	284	1089	0	0		0	0	0	0	0
174	1	164	282	-1	486	120	16.1	30	ABprappapp	267	133	0	0		0	0	0	0	0
175	1	36	331	-1	415	318	10.0	29	Dappa	250	216	0	0		0	0	0	0	0
176	1	8	357	-1	379	352	11.3	26	Dapaa	269	103	0	0		0	0	0	0	0
177	1	347	211	-1	410	276	5.9	36	Cpaaa	359	-479	0	0		0	0	0	0	0
178	1	47	31	-1	85	266	12.3	32	ABalappaa	77	0	0	0		0	0	0	0	0
179	1	115	295	-1	187	218	5.9	25	ABarpaaaap	161	0	0	0		0	0	0	0	0
180	1	370	202	-1	90	290	16.8	27	ABalaaaala	194	0	0	0		0	0	0	0	0
181	1	253	260	-1	238	142	23.9	29	ABarapppppa	232	-103	0	0		0	0	0	0	0
182	1	14	218	-1	429	286	17.4	33	Ealpp	332	-74	0	0		0	0	0	0	0
183	1	255	38	-1	575	326	19.8	31	ABplapappp	315	80	0	0		0	0	0	0	0
184	1	64	376	394	452	369	24.4	30	ABplpppaaa	-203	0	0	0		0	0	0	0	0
185	1	391	250	-1	333	307	22.9	27	ABplpappaap	268	183	0	0		0	0	0	0	0
186	1	279	14	-1	390	173	12.1	26	Dpapp	185	1024	0	0		0	0	0	0	0
187	1	293	364	-1	514	130	17.9	28	ABprapapap	-296	0	0	0		0	0	0	0	0
188	1	183	346	-1	410	355	16.2	29	Capaaa	236	26	0	0		0	0	0	0	0
189	1	344	132	-1	268	98	13.4	24	ABpraappaa	261	0	0	0		0	0	0	0	0
190	1	106	335	-1	131	244	12.0	26	MSaaaaapa	129	0	0	0		0	0	0	0	0
191	1	35	224	-1	200	284	25.3	31	ABalpapaap	274	80	0	0		0	0	0	0	0
192	1	85	154	-1	499	175	24.7	26	ABprpppapaa	233	741	0	0		0	0	0	0	0
193	1	10	242	-1	325	213	15.9	26	MSpapaapa	-115	0	0	0		0	0	0	0	0
194	1	20	140	-1	84	234	15.4	29	ABalaaapal	105	0	0	0		0	0	0	0	0
195	1	235	104	-1	168	135	19.2	31	ABpraaaaaa	51	0	0	0		0	0	0	0	0
196	1	40	99	-1	230	234	22.9	29	ABarapapaa	255	468	0	0		0	0	0	0	0
197	1	256	405	-1	230	389	20.3	27	ABplpaaappa	806	0	0	0		0	0	0	0	0
198	1	91	194	-1	427	362	8.5	29	ABarppaapp	151	0	0	0		0	0	0	0	0
199	1	84	245	-1	102	318	18.8	29	ABalaaaalp	288	162	0	0		0	0	0	0	0
200	1	396	40	-1	333	138	17.9	26	MSppaapp	262	272	0	0		0	0	0	0	0
201	1	289	279	-1	330	156	12.7	27	Dpaaa	321	0	0	0		0	0	0	0	0
202	1	296	189	-1	249	248	14.8	24	MSaaappa	395	0	0	0		0	0	0	0	0
203	1	313	181	-1	160	139	11.1	30	ABpraapaap	294	0	0	0		0	0	0	0	0
204	1	156	85	-1	556	144	15.5	28	ABprapappa	253	-7	0	0		0	0	0	0	0
205	1	366	333	-1	291	90	16.3	27	ABprpaapppp	246	757	0	0		0	0	0	0	0
206	1	87	278	-1	137	172	22.3	34	ABalaapaap	327	-1139	0	0		0	0	0	0	0
207	1	137	115	-1	258	124	11.4	28	ABpraaapppp	277	168	0	0		0	0	0	0	0
208	1	385	304	-1	164	380	17.2	26	ABalpppapav	200	473	0	0		0	0	0	0	0
209	1	277	216	-1	362	108	10.1	26	ABprapaapa	199	0	0	0		0	0	0	0	0
210	1	228	316	-1	202	272	21.8	29	ABalpappaa	76	0	0	0		0	0	0	0	0
211	1	53	308	-1	336	303	6.1	30	ABarppaaap	273	-293	0	0		0	0	0	0	0
212	1	80	274	-1	112	167	15.7	29	ABalaaappr	206	0	0	0		0	0	0	0	0
213	1	230	123	-1	203	117	17.1	29	ABpraaaapa	249	-1386	0	0		0	0	0	0	0
214	1	99	311	-1	348	355	18.5	31	MSaapppa	285	-318	0	0		0	0	0	0	0
215	1	200	26	-1	232	166	25.6	32	ABarapppap	43	0	0	0		0	0	0	0	0
216	1	242	37	-1	204	170	22.3	32	ABarappppa	246	0	0	0		0	0	0	0	0
217	1	372	387	-1	214	156	7.9	25	ABarpappaa	-425	0	0	0		0	0	0	0	0
218	1	215	193	-1	341	263	15.9	25	MSaapaapp	219	463	0	0		0	0	0	0	0
219	1	254	269	-1	370	130	15.1	26	Dpaap	221	-717	0	0		0	0	0	0	0
220	1	46	89	-1	379	385	22.4	31	ABplppappa	252	-228	0	0		0	0	0	0	0
221	1	360	94	-1	245	381	17.1	26	ABplpaapppa	188	-197	0	0		0	0	0	0	0
222	1	395	403	-1	275	149	18.5	27	MSppapap	223	122	0	0		0	0	0	0	0
223	1	74	90	-1	294	245	6.2	33	ABarpaapp	275	112	0	0		0	0	0	0	0
224	1	151	96	-1	161	233	9.6	26	MSaaaaapp	269	0	0	0		0	0	0	0	0
225	1	207	82	-1	568	206	23.1	32	ABprappppp	304	-321	0	0		0	0	0	0	0
226	1	6	222	-1	419	235	11.6	31	Epraa	-165	0	0	0		0	0	0	0	0
227	1	371	84	-1	171	309	13.7	28	MSapaaap	-9	0	0	0		0	0	0	0	0
228	1	310	13	-1	309	215	22.0	26	MSpapaaaa	265	187	0	0		0	0	0	0	0
229	1	303	106	-1	133	269	14.7	29	ABaraapaaa	158	0	0	0		0	0	0	0	0
230	1	258	128	-1	127	300	16.8	26	MSapaaaa	232	0	0	0		0	0	0	0	0
231	1	184	86	-1	280	304	24.7	28	ABplpappaaa	220	-168	0	0		0	0	0	0	0
232	1	283	347	-1	472	116	12.8	28	ABprappaap	270	1102	0	0		0	0	0	0	0
233	1	387	352	-1	533	242	14.6	33	Eprpp	338	486	0	0		0	0	0	0	0
234	1	32	400	-1	199	285	16.8	28	ABalpaapapp	255	-514	0	0		0	0	0	0	0
235	1	318	156	-1	221	316	20.0	24	MSapaapa	206	118	0	0		0	0	0	0	0
236	1	96	66	-1	251	182	10.7	27	MSppappp	251	389	0	0		0	0	0	0	0
237	1	229	69	-1	173	122	16.5	27	ABpraaaaap	348	0	0	0		0	0	0	0	0
238	1	24	327	-1	470	127	20.8	31	ABprppappp	-217	0	0	0		0	0	0	0	0
239	1	56	329	-1	351	372	9.8	32	ABplapaapa	369	0	0	0		0	0	0	0	0
240	1	213	81	-1	276	181	5.7	29	ABarpapapp	290	147	0	0		0	0	0	0	0
241	1	180	355	-1	434	347	12.7	29	Dapap	277	-455	0	0		0	0	0	0	0
242	1	345	20	-1	433	155	14.9	30	Cppaaa	302	270	0	0		0	0	0	0	0
243	1	319	25	29	435	200	25.4	30	ABprppppaa	246	-179	0	0		0	0	0	0	0
244	1	150	259	-1	239	110	20.4	29	ABprpaaapa	257	-127	0	0		0	0	0	0	0
245	1	196	227	-1	462	242	11.7	30	Eprap	298	428	0	0		0	0	0	0	0
246	1	377	319	-1	183	344	9.4	30	ABplaapapa	304	-592	0	0		0	0	0	0	0
247	1	307	338	-1	353	178	16.4	31	MSpppapp	234	276	0	0		0	0	0	0	0
248	1	129	187	-1	340	232	12.3	32	Earaa	206	795	0	0		0	0	0	0	0
249	1	13	182	-1	509	222	25.5	30	ABprppppppa	208	692	0	0		0	0	0	0	0
250	1	154	172	-1	392	145	17.4	31	MSpapppa	298	1225	0	0		0	0	0	0	0
251	1	226	145	-1	384	186	8.7	26	MSpppppp	242	-128	0	0		0	0	0	0	0
252	1	263	361	-1	356	286	20.5	32	MSaapapp	305	23	0	0		0	0	0	0	0
253	1	331	285	-1	372	164	21.9	32	ABprpapppa	212	64	0	0		0	0	0	0	0
254	1	158	373	-1	380	225	12.4	30	Earap	308	120	0	0		0	0	0	0	0
255	1	175	382	-1	307	217	18.4	28	ABaraapppp	262	205	0	0		0	0	0	0	0
256	1	402	407	-1	267	191	24.8	27	ABarappaap	117	0	0	0		0	0	0	0	0
257	1	272	163	-1	470	406	14.0	28	ABplappapa	271	-27	0	0		0	0	0	0	0
258	1	118	129	-1	287	166	15.3	27	MSppppaa	259	196	0	0		0	0	0	0	0
259	1	351	240	-1	324	120	20.9	28	ABprpapaap	246	77	0	0		0	0	0	0	0
260	1	43	206	-1	577	308	23.7	32	ABplappppp	327	672	0	0		0	0	0	0	0
261	1	334	2	-1	158	262	9.1	24	MSaaaapaa	146	0	0	0		0	0	0	0	0
262	1	369	362	-1	423	123	21.4	30	ABprppappa	283	640	0	0		0	0	0	0	0
263	1	45	73	-1	224	143	19.6	32	ABprpaaaaa	245	-420	0	0		0	0	0	0	0
264	1	174	76	-1	218	106	13.5	29	ABpraaaapp	54	0	0	0		0	0	0	0	0
265	1	264	372	-1	512	255	25.0	28	ABplppppppa	189	587	0	0		0	0	0	0	0
266	1	326	339	-1	285	355	20.9	28	ABplpapaap	285	467	0	0		0	0	0	0	0
267	1	204	349	-1	213	394	18.1	29	ABplpaaapa	128	0	0	0		0	0	0	0	0
268	1	259	395	-1	223	140	15.3	29	ABpraaappa	326	-806	0	0		0	0	0	0	0
269	1	308	391	-1	544	236	20.8	31	Cppppp	248	1098	0	0		0	0	0	0	0
270	1	223	173	-1	443	112	12.4	29	ABprappaaa	282	-608	0	0		0	0	0	0	0
271	1	58	283	293	347	171	24.7	30	ABprpappap	276	523	0	0		0	0	0	0	0
272	1	90	12	-1	367	167	6.2	28	ABarpppaa	286	318	0	0		0	0	0	0	0
273	1	165	158	-1	334	163	8.0	29	ABprapaaaa	255	208	0	0		0	0	0	0	0
274	1	155	288	-1	275	124	22.0	26	ABarapppppp	245	152	0	0		0	0	0	0	0
275	1	125	251	-1	97	251	9.3	25	ABalappapa	301	0	0	0		0	0	0	0	0
276	1	332	155	-1	469	277	21.5	30	ABplpppppa	303	1960	0	0		0	0	0	0	0
277	1	281	277	-1	183	308	8.5	27	ABalapappp	250	678	0	0		0	0	0	0	0
278	1	276	16	-1	330	121	25.3	34	ABarappapp	306	64	0	0		0	0	0	0	0
279	1	227	50	-1	233	208	17.0	23	ABaraapppaa	217	94	0	0		0	0	0	0	0
280	1	23	317	-1	224	316	12.2	28	MSapapap	208	-1030	0	0		0	0	0	0	0
281	1	267	413	-1	513	293	25.3	29	ABplpppapap	269	-445	0	0		0	0	0	0	0
282	1	48	134	-1	215	190	13.5	26	MSppappa	170	-53	0	0		0	0	0	0	0
283	1	75	11	-1	241	357	7.5	29	ABplaaapap	277	-789	0	0		0	0	0	0	0
284	1	245	33	-1	357	302	9.5	30	MSapppp	-153	0	0	0		0	0	0	0	0
285	1	237	149	-1	247	222	5.7	36	ABarpaapa	363	546	0	0		0	0	0	0	0
286	1	234	334	-1	330	320	18.5	28	MSappaap	248	142	0	0		0	0	0	0	0
287	1	179	178	-1	470	149	7.8	28	ABprappapa	275	-144	0	0		0	0	0	0	0
288	1	76	120	-1	482	348	14.5	31	Cappaa	292	-68	0	0		0	0	0	0	0
289	1	15	47	-1	123	255	6.4	27	ABalappapp	274	203	0	0		0	0	0	0	0
290	1	350	78	-1	326	331	8.4	27	ABplapaaaa	214	0	0	0		0	0	0	0	0
291	1	146	133	-1	188	133	13.6	27	ABpraaapap	111	0	0	0		0	0	0	0	0
292	1	340	370	-1	220	296	15.6	26	ABaraapapaa	248	-487	0	0		0	0	0	0	0
293	1	195	203	-1	338	369	22.2	31	ABplppaapa	272	28	0	0		0	0	0	0	0
294	1	88	379	-1	183	157	15.8	27	ABpraaapaa	153	0	0	0		0	0	0	0	0
295	1	117	398	-1	510	206	23.3	26	ABprpppapap	196	-1138	0	0		0	0	0	0	0
296	1	123	4	-1	536	183	22.3	28	ABprapppap	278	-104	0	0		0	0	0	0	0
297	1	18	114	-1	134	162	18.0	23	ABalaappap	247	0	0	0		0	0	0	0	0
298	1	221	310	-1	396	404	19.8	30	ABplppapap	281	-470	0	0		0	0	0	0	0
299	1	197	305	-1	201	186	17.7	27	MSppaaap	-20	0	0	0		0	0	0	0	0
300	1	321	150	-1	213	333	9.7	24	ABplaapappa	-26	0	0	0		0	0	0	0	0
301	1	330	337	-1	252	384	21.5	28	ABalppapppp	270	821	0	0		0	0	0	0	0
302	1	170	102	-1	126	298	5.7	29	ABplaapaaa	276	127	0	0		0	0	0	0	0
303	1	19	92	-1	503	153	23.1	31	ABprpppaap	244	-167	0	0		0	0	0	0	0
304	1	365	137	-1	249	325	14.3	27	MSapappa	64	0	0	0		0	0	0	0	0
305	1	285	23	-1	300	170	11.2	27	MSppppap	70	0	0	0		0	0	0	0	0
306	1	127	171	-1	352	221	19.5	27	MSpapaaap	202	-812	0	0		0	0	0	0	0
307	1	30	342	-1	463	321	11.4	30	Dappp	302	-423	0	0		0	0	0	0	0
308	1	376	185	-1	407	202	22.4	28	MSpappaa	250	287	0	0		0	0	0	0	0
309	1	336	93	-1	296	312	18.4	26	MSappaaa	221	-1229	0	0		0	0	0	0	0
310	1	315	243	-1	366	397	15.1	29	ABplaapppp	298	283	0	0		0	0	0	0	0
311	1	142	354	377	286	356	17.4	31	MSappap	221	-152	0	0		0	0	0	0	0
312	1	152	135	-1	271	121	18.3	27	ABprpaapppa	174	-426	0	0		0	0	0	0	0
313	1	278	309	-1	277	406	16.8	27	ABplpaapppp	204	-885	0	0		0	0	0	0	0
314	1	121	296	-1	607	223	18.3	33	Cpappv	332	26	0	0		0	0	0	0	0
315	1	101	212	-1	246	98	16.5	31	ABprpaapap	247	288	0	0		0	0	0	0	0
316	1	54	340	-1	166	190	20.1	28	MSppaaaa	52	0	0	0		0	0	0	0	0
317	1	71	57	-1	221	198	25.1	26	ABarappaaa	253	-430	0	0		0	0	0	0	0
318	1	7	281	-1	166	288	5.4	29	ABplaaaaaa	160	0	0	0		0	0	0	0	0
319	1	309	176	-1	159	167	17.4	30	ABalaapppa	-187	0	0	0		0	0	0	0	0
320	1	218	138	-1	287	243	12.0	26	MSpaaappp	253	1011	0	0		0	0	0	0	0
321	1	346	105	-1	376	325	12.5	33	Daap	305	288	0	0		0	0	0	0	0
322	1	294	139	-1	182	282	7.2	24	ABplaaaaapa	153	-248	0	0		0	0	0	0	0
323	1	353	299	-1	182	279	12.1	24	MSaaapaaa	192	0	0	0		0	0	0	0	0
324	1	166	72	-1	271	265	18.4	30	ABaraapapp	131	0	0	0		0	0	0	0	0
325	1	322	146	-1	598	274	12.8	31	Cpapaa	316	564	0	0		0	0	0	0	0
326	1	271	28	-1	465	362	18.5	29	Capapa	296	-333	0	0		0	0	0	0	0
327	1	374	49	-1	278	319	14.2	28	MSapappp	-43	0	0	0		0	0	0	0	0
328	0	-1	-1	-1	257	165	20.7	25		170	687	0	0		0	0	0	0	0
329	1	287	248	-1	297	270	16.9	25	MSaapaapa	-143	0	0	0		0	0	0	0	0
330	1	89	160	-1	527	133	13.4	29	ABprapapaa	276	87	0	0		0	0	0	0	0
331	1	222	188	-1	125	293	23.7	34	ABalpaappa	294	-81	0	0		0	0	0	0	0
332	1	323	217	-1	566	226	17.4	30	Cppppa	300	-144	0	0		0	0	0	0	0
333	1	161	42	-1	597	274	19.6	33	Caappd	-89	0	0	0		0	0	0	0	0
334	1	193	117	-1	511	165	7.4	32	ABarppppa	291	-506	0	0		0	0	0	0	0
335	1	341	111	-1	385	204	19.3	32	MSpapapp	303	256	0	0		0	0	0	0	0
336	1	243	19	-1	234	270	18.3	28	ABalpaaapp	258	-149	0	0		0	0	0	0	0
337	1	375	91	-1	219	164	13.2	29	ABpraapapa	294	1135	0	0		0	0	0	0	0
338	1	111	21	-1	268	211	17.2	23	ABaraapppap	239	-70	0	0		0	0	0	0	0
339	1	81	10	-1	166	350	23.2	31	ABalppapaa	315	-210	0	0		0	0	0	0	0
340	1	122	97	-1	446	161	11.3	28	Dppap	-39	0	0	0		0	0	0	0	0
341	1	275	177	-1	391	99	19.1	33	ABprppapaa	456	0	0	0		0	0	0	0	0
342	1	182	186	-1	394	134	12.3	28	Dppaa	288	0	0	0		0	0	0	0	0
343	1	265	343	-1	342	139	9.6	28	ABprapaaap	240	1215	0	0		0	0	0	0	0
344	1	268	256	-1	145	376	11.3	24	ABalpppappa	355	0	0	0		0	0	0	0	0
345	1	244	393	-1	331	94	21.5	28	ABprpaaaapp	249	1039	0	0		0	0	0	0	0
346	1	140	231	-1	148	162	14.2	27	ABalaapppp	246	-835	0	0		0	0	0	0	0
347	1	61	74	-1	410	153	7.1	32	ABarpppap	327	-224	0	0		0	0	0	0	0
348	1	203	22	-1	149	233	22.2	29	ABaraaaaap	292	1424	0	0		0	0	0	0	0
349	1	169	142	-1	296	345	14.3	30	MSapppaa	180	0	0	0		0	0	0	0	0
350	1	171	365	-1	514	360	21.4	29	ABplapppaa	62	0	0	0		0	0	0	0	0
351	1	92	190	-1	542	374	19.6	29	ABplapappa	88	0	0	0		0	0	0	0	0
352	1	251	152	-1	132	338	13.1	31	ABalapaapp	4	0	0	0		0	0	0	0	0
353	1	383	184	234	309	391	18.3	31	ABplppaaaa	179	0	0	0		0	0	0	0	0
354	1	367	359	-1	391	294	22.4	29	MSaappap	264	816	0	0		0	0	0	0	0
355	1	363	214	-1	266	99	20.2	26	ABprpaaappa	230	761	0	0		0	0	0	0	0
356	1	279	306	-1	369	155	13.4	26	Dpapa	177	407	0	0		0	0	0	0	0
357	1	352	229	-1	160	291	22.8	24	ABalpaaaaa	-24	0	0	0		0	0	0	0	0
358	1	5	87	-1	445	325	23.9	30	ABplppppaa	282	745	0	0		0	0	0	0	0
359	1	173	225	-1	298	89	18.5	25	ABprpaaappp	213	25	0	0		0	0	0	0	0
360	1	60	71	-1	498	325	24.9	28	ABplpppapaa	207	-689	0	0		0	0	0	0	0
361	1	201	411	-1	378	288	16.8	31	Ealpa	231	-200	0	0		0	0	0	0	0
362	1	273	345	-1	372	349	15.0	26	Daaap	124	0	0	0		0	0	0	0	0
363	1	172	409	414	348	140	22.1	28	ABprpapapa	151	0	0	0		0	0	0	0	0
364	1	348	56	-1	495	359	25.0	28	ABplpppaapa	204	0	0	0		0	0	0	0	0
365	1	194	122	-1	207	226	20.3	29	ABarapaapa	293	-950	0	0		0	0	0	0	0
366	1	349	223	-1	519	383	14.6	29	ABplapapaa	241	0	0	0		0	0	0	0	0
367	1	233	237	-1	235	144	11.2	25	ABpraapappp	219	0	0	0		0	0	0	0	0
368	1	38	291	-1	319	336	15.1	26	Daaaa	228	478	0	0		0	0	0	0	0
369	1	134	298	-1	432	350	19.6	30	Capaap	86	0	0	0		0	0	0	0	0
370	1	50	1	-1	499	237	20.6	33	ABprpppppa	329	865	0	0		0	0	0	0	0
371	1	291	307	-1	358	276	23.2	29	MSaappaa	245	-761	0	0		0	0	0	0	0
372	1	393	119	-1	422	142	24.4	26	ABprppaapp	237	841	0	0		0	0	0	0	0
373	1	236	6	-1	535	332	14.5	30	Cappap	307	-291	0	0		0	0	0	0	0
374	1	112	267	-1	286	135	13.4	26	ABprpaappa	-8	0	0	0		0	0	0	0	0
375	1	22	55	-1	571	311	10.0	31	Caaapp	293	1726	0	0		0	0	0	0	0
376	1	72	191	-1	123	288	8.6	32	ABalapapap	263	69	0	0		0	0	0	0	0
377	1	114	183	392	293	391	22.0	31	ABplpaaaap	210	-167	0	0		0	0	0	0	0
378	1	95	276	-1	348	219	5.7	25	ABarppaaaa	232	780	0	0		0	0	0	0	0
379	1	354	318	-1	476	172	18.6	29	Cppaap	282	109	0	0		0	0	0	0	0
380	1	231	197	-1	112	221	22.4	31	ABalaaaarr	311	-297	0	0		0	0	0	0	0
381	1	361	209	-1	528	310	8.5	30	Caaapa	307	86	0	0		0	0	0	0	0
382	1	274	249	-1	547	229	7.4	30	Cpaapp	436	0	0	0		0	0	0	0	0
383	1	333	328	-1	467	293	5.8	37	Caaaa	373	465	0	0		0	0	0	0	0
384	1	357	381	-1	578	259	22.5	31	Caappv	313	809	0	0		0	0	0	0	0
385	1	153	17	-1	467	346	26.4	25	ABplppppapa	252	433	0	0		0	0	0	0	0
386	1	68	358	-1	461	149	23.7	31	ABprpppaaa	236	149	0	0		0	0	0	0	0
387	1	159	213	-1	271	362	24.6	34	ABalpapapp	109	0	0	0		0	0	0	0	0
388	1	63	402	-1	384	142	24.9	32	ABprpapapp	319	768	0	0		0	0	0	0	0
389	1	224	98	-1	547	236	25.4	30	ABprppppppp	266	0	0	0		0	0	0	0	0
390	1	378	384	-1	230	334	18.6	22	MSapapaa	156	65	0	0		0	0	0	0	0
391	1	317	401	-1	198	257	5.3	28	ABarpaaapp	273	-414	0	0		0	0	0	0	0
392	1	386	383	-1	516	297	21.7	29	Capppp	289	196	0	0		0	0	0	0	0
393	1	314	367	-1	530	330	17.5	30	Capppa	287	-189	0	0		0	0	0	0	0
394	1	399	322	-1	297	141	21.2	24	ABprpapaaa	-107	0	0	0		0	0	0	0	0
395	1	241	321	-1	284	199	21.9	23	ABarapapppa	7	0	0	0		0	0	0	0	0
396	1	286	396	-1	480	297	24.5	27	ABplppppapp	216	561	0	0		0	0	0	0	0
397	1	397	70	-1	305	116	18.6	25	ABprppaaaaa	158	0	0	0		0	0	0	0	0
398	1	192	157	-1	283	269	22.2	22	ABalpappppa	304	0	0	0		0	0	0	0	0
399	1	398	126	-1	198	282	19.1	32	ABalpaaapa	33	0	0	0		0	0	0	0	0
400	1	379	43	-1	335	176	17.7	22	MSpppaap	152	0	0	0		0	0	0	0	0
401	0	299	-1	-1	169	153	21.2	22		-186	0	0	0		0	0	0	0	0
402	1	187	406	-1	541	183	19.5	33	ABprapppaa	261	-1003	0	0		0	0	0	0	0
403	0	401	-1	-1	105	196	19.2	20		328	0	0	0		0	0	0	0	0
404	1	400	-1	-1	170	236	14.6	19	ABaraaaapp	152	0	0	0		0	0	0	0	0
405	1	238	121	-1	184	232	22.4	28	ABarapaaaa	214	154	0	0		0	0	0	0	0
406	1	403	412	-1	233	137	18.0	27	ABprpaapaa	332	1075	0	0		0	0	0	0	0
407	0	404	-1	-1	474	211	22.0	29		329	-272	0	0		0	0	0	0	0
408	1	305	415	-1	458	169	25.0	24	ABprppppapa	276	-584	0	0		0	0	0	0	0
409	1	405	416	-1	481	227	25.0	24	ABprppppapp	0	0	0	0		0	0	0	0	0
