# Supplementary material for: The AP-2 Transcription Factor APTF-2 Is Required for Neuroblast and Epidermal Morphogenesis in Caenorhabditis elegans Embryogenesis
Source: PLoS Genet. 2016 May 13;12(5):e1006048. doi: 10.1371/journal.pgen.1006048 (PMC4866721; doi:10.1371/journal.pgen.1006048)
Supplement: S2 Text — (ZIP) [file pgen.1006048.s030.zip › nuclei/t176-nuclei]

1	1	370	390	-1	500	231	21.2	25	ABprpppppa	165	-641	0	0		0	0	0	0	0
2	1	261	38	-1	158	266	8.9	24	MSaaaapaa	186	465	0	0		0	0	0	0	0
3	1	1	103	-1	213	236	17.8	29	ABaraaapapp	264	870	0	0		0	0	0	0	0
4	1	296	348	-1	534	187	21.6	29	ABprapppap	268	-83	0	0		0	0	0	0	0
5	1	11	117	-1	201	256	8.0	28	MSaaaapap	201	-183	0	0		0	0	0	0	0
6	1	373	296	-1	538	329	14.4	31	Cappap	231	0	0	0		0	0	0	0	0
7	1	124	64	-1	259	317	25.0	26	ABalpapapap	255	-62	0	0		0	0	0	0	0
8	1	114	120	-1	467	378	9.6	33	ABarppapa	624	0	0	0		0	0	0	0	0
9	1	149	169	-1	170	176	24.4	32	ABarapppaa	303	355	0	0		0	0	0	0	0
10	1	339	217	-1	170	354	23.4	32	ABalppapaa	319	155	0	0		0	0	0	0	0
11	1	283	303	-1	244	359	7.5	28	ABplaaapap	268	-184	0	0		0	0	0	0	0
12	1	272	157	-1	361	164	6.2	28	ABarpppaa	357	0	0	0		0	0	0	0	0
13	1	228	72	-1	306	218	21.5	27	MSpapaaaa	195	729	0	0		0	0	0	0	0
14	1	186	232	-1	399	171	11.8	27	Dpapp	216	-830	0	0		0	0	0	0	0
15	1	168	268	-1	293	324	7.1	27	ABplaaappp	-166	0	0	0		0	0	0	0	0
16	1	278	322	-1	331	122	25.2	34	ABarappapp	343	0	0	0		0	0	0	0	0
17	1	385	90	-1	473	347	26.0	24	ABplppppapa	243	57	0	0		0	0	0	0	0
18	1	96	23	-1	117	224	8.5	28	ABalapppaa	-24	0	0	0		0	0	0	0	0
19	1	336	277	-1	235	275	18.4	30	ABalpaaapp	235	477	0	0		0	0	0	0	0
20	1	242	249	-1	436	153	14.8	30	Cppaaa	289	-44	0	0		0	0	0	0	0
21	1	338	411	-1	267	210	17.3	24	ABaraapppap	244	243	0	0		0	0	0	0	0
22	1	348	135	-1	157	238	21.8	28	ABaraaaaap	254	0	0	0		0	0	0	0	0
23	1	305	79	-1	300	172	11.1	26	MSppppap	240	15	0	0		0	0	0	0	0
24	1	120	343	-1	446	231	15.6	33	Earpp	-140	0	0	0		0	0	0	0	0
25	1	243	123	-1	450	206	25.4	30	ABprppppaap	201	-174	0	0		0	0	0	0	0
26	1	215	32	-1	226	169	25.5	30	ABarapppap	247	0	0	0		0	0	0	0	0
27	1	76	198	-1	519	390	18.3	31	ABplapapap	315	489	0	0		0	0	0	0	0
28	1	326	172	-1	468	361	18.4	29	Capapa	257	94	0	0		0	0	0	0	0
29	1	243	416	-1	415	189	25.3	28	ABprppppaaa	140	0	0	0		0	0	0	0	0
30	1	27	61	-1	165	283	19.4	28	ABalpaapapa	361	0	0	0		0	0	0	0	0
31	1	178	50	-1	87	269	12.3	32	ABalappaa	320	-134	0	0		0	0	0	0	0
32	1	53	186	-1	270	363	11.2	28	ABalppppppp	281	1680	0	0		0	0	0	0	0
33	1	284	76	199	362	298	9.6	31	MSapppp	-153	0	0	0		0	0	0	0	0
34	1	8	203	-1	145	233	18.5	28	ABaraaapaa	112	0	0	0		0	0	0	0	0
35	1	16	143	-1	128	325	21.6	32	ABalpaappp	-17	0	0	0		0	0	0	0	0
36	1	32	179	-1	193	134	22.0	35	ABalaapapp	248	57	0	0		0	0	0	0	0
37	1	216	147	-1	200	170	22.2	31	ABarappppa	268	372	0	0		0	0	0	0	0
38	1	183	298	-1	574	324	19.8	31	ABplapappp	313	-119	0	0		0	0	0	0	0
39	1	80	396	-1	610	232	14.5	30	Cpappd	252	-256	0	0		0	0	0	0	0
40	1	200	394	-1	344	143	18.0	26	MSppaapp	228	-212	0	0		0	0	0	0	0
41	1	7	354	377	237	281	12.7	32	MSaaapap	239	18	0	0		0	0	0	0	0
42	1	333	80	-1	596	276	19.3	32	Caappd	310	-312	0	0		0	0	0	0	0
43	1	400	412	-1	344	173	18.0	27	MSpppaap	271	-379	0	0		0	0	0	0	0
44	1	12	219	-1	234	289	23.6	26	ABalpappapa	242	664	0	0		0	0	0	0	0
45	1	48	181	-1	174	205	25.4	31	ABaraaappp	256	324	0	0		0	0	0	0	0
46	1	17	41	-1	158	232	25.2	30	ABaraaappa	282	-56	0	0		0	0	0	0	0
47	1	289	175	-1	121	257	6.4	27	ABalappapp	240	0	0	0		0	0	0	0	0
48	1	19	299	-1	220	371	9.8	26	ABplaapappp	262	115	0	0		0	0	0	0	0
49	1	327	75	-1	283	319	14.2	27	MSapappp	233	-51	0	0		0	0	0	0	0
50	1	279	211	-1	232	208	16.9	25	ABaraapppaa	240	-1599	0	0		0	0	0	0	0
51	1	137	183	-1	217	291	9.5	26	MSaaapaap	190	-187	0	0		0	0	0	0	0
52	1	99	295	-1	377	327	6.5	30	ABarppaapa	302	940	0	0		0	0	0	0	0
53	1	85	305	-1	271	301	22.3	26	ABalpappapp	248	243	0	0		0	0	0	0	0
54	1	43	286	-1	327	388	13.5	29	ABplaapppa	185	0	0	0		0	0	0	0	0
55	1	375	82	-1	570	310	9.9	31	Caaapp	293	-153	0	0		0	0	0	0	0
56	1	364	74	-1	504	353	24.7	27	ABplpppaapa	273	255	0	0		0	0	0	0	0
57	1	317	323	-1	219	200	25.3	27	ABarappaaa	242	-126	0	0		0	0	0	0	0
58	1	90	170	-1	211	240	25.4	31	ABarapaaap	301	-167	0	0		0	0	0	0	0
59	1	54	29	-1	353	103	18.3	29	ABprppaaaap	206	-760	0	0		0	0	0	0	0
60	1	66	196	-1	127	265	18.6	25	ABalpaapaaa	-150	0	0	0		0	0	0	0	0
61	1	60	378	-1	495	242	13.4	33	Eprpa	331	473	0	0		0	0	0	0	0
62	1	112	366	-1	410	229	17.0	30	Earpa	300	69	0	0		0	0	0	0	0
63	1	86	10	-1	129	372	13.9	28	ABalpppaap	250	0	0	0		0	0	0	0	0
64	1	111	239	-1	210	196	5.9	28	ABarpapapa	228	755	0	0		0	0	0	0	0
65	1	67	188	-1	251	212	24.1	26	ABarapapapa	209	130	0	0		0	0	0	0	0
66	1	236	160	-1	250	187	10.6	28	MSppappp	386	0	0	0		0	0	0	0	0
67	1	150	224	-1	254	398	13.7	27	ABplaappaa	64	0	0	0		0	0	0	0	0
68	1	157	187	-1	161	208	11.2	27	MSpaaaaa	398	0	0	0		0	0	0	0	0
69	1	237	106	-1	170	124	16.4	27	ABpraaaaap	667	0	0	0		0	0	0	0	0
70	1	397	153	-1	303	118	18.5	25	ABprppaaaaa	184	794	0	0		0	0	0	0	0
71	1	360	184	-1	498	321	25.4	27	ABplpppapaa	258	1699	0	0		0	0	0	0	0
72	1	324	357	-1	272	271	18.3	32	ABaraapapp	128	0	0	0		0	0	0	0	0
73	1	263	122	-1	220	146	19.9	32	ABprpaaaaa	201	0	0	0		0	0	0	0	0
74	1	347	307	-1	404	152	7.1	32	ABarpppap	326	72	0	0		0	0	0	0	0
75	1	161	205	-1	149	198	6.8	26	ABarpapaaa	241	37	0	0		0	0	0	0	0
76	1	264	19	-1	211	110	13.5	31	ABpraaaapp	17	0	0	0		0	0	0	0	0
77	1	142	65	-1	101	205	17.7	30	ABalaaapar	299	1258	0	0		0	0	0	0	0
78	1	290	145	-1	325	329	8.5	29	ABplapaaaa	186	0	0	0		0	0	0	0	0
79	1	74	351	-1	317	176	5.6	31	ABarpapppp	272	-740	0	0		0	0	0	0	0
80	1	141	328	-1	269	404	19.4	26	ABplpaaappp	213	125	0	0		0	0	0	0	0
81	1	240	49	-1	276	181	5.7	30	ABarpapapp	247	230	0	0		0	0	0	0	0
82	1	225	101	-1	566	203	22.8	32	ABprappppp	322	72	0	0		0	0	0	0	0
83	1	70	150	-1	157	213	15.2	28	ABaraappaa	281	487	0	0		0	0	0	0	0
84	1	227	47	-1	173	311	13.8	27	MSapaaap	265	608	0	0		0	0	0	0	0
85	1	204	335	-1	556	147	15.7	28	ABprapappa	-4	0	0	0		0	0	0	0	0
86	1	231	89	-1	284	307	25.0	28	ABplpappaaa	207	159	0	0		0	0	0	0	0
87	1	358	384	-1	451	326	23.7	29	ABplppppaa	244	1134	0	0		0	0	0	0	0
88	1	154	148	-1	272	302	5.9	26	ABplaaaapp	392	0	0	0		0	0	0	0	0
89	1	220	375	-1	382	385	22.4	32	ABplppappa	322	1298	0	0		0	0	0	0	0
90	1	223	194	237	298	248	6.4	33	ABarpaapp	216	145	0	0		0	0	0	0	0
91	1	337	421	-1	217	161	13.4	28	ABpraapapa	110	0	0	0		0	0	0	0	0
92	1	303	40	48	505	156	22.9	32	ABprpppaap	241	768	0	0		0	0	0	0	0
93	1	309	356	-1	301	314	18.4	26	MSappaaa	201	1258	0	0		0	0	0	0	0
94	1	221	227	-1	247	383	16.8	27	ABplpaapppa	195	122	0	0		0	0	0	0	0
95	1	35	110	-1	309	135	15.4	27	MSpppapa	29	0	0	0		0	0	0	0	0
96	1	224	37	-1	164	235	9.3	26	MSaaaaapp	-662	0	0	0		0	0	0	0	0
97	1	340	77	-1	444	156	11.2	27	Dppap	216	-45	0	0		0	0	0	0	0
98	1	389	262	-1	551	232	25.4	30	ABprppppppp	299	41	0	0		0	0	0	0	0
99	1	196	59	-1	234	239	22.6	29	ABarapapaa	149	0	0	0		0	0	0	0	0
100	1	93	265	-1	304	268	20.5	32	MSaapaaa	109	0	0	0		0	0	0	0	0
101	1	31	233	-1	206	352	16.5	31	ABplpaapaa	286	496	0	0		0	0	0	0	0
102	1	302	324	-1	125	301	6.3	30	ABplaapaaa	108	0	0	0		0	0	0	0	0
103	1	82	144	-1	250	360	14.3	29	ABplpaappa	274	807	0	0		0	0	0	0	0
104	1	195	8	-1	162	136	19.2	30	ABpraaaaaa	267	40	0	0		0	0	0	0	0
105	1	321	134	-1	378	326	12.7	32	Daap	-15	0	0	0		0	0	0	0	0
106	1	229	137	-1	136	264	14.6	29	ABaraapaaa	175	0	0	0		0	0	0	0	0
107	1	18	272	-1	279	360	7.8	27	ABplaaappa	257	484	0	0		0	0	0	0	0
108	1	59	197	-1	185	390	11.1	28	ABalpppappp	250	876	0	0		0	0	0	0	0
109	1	125	69	-1	558	168	11.2	34	ABarppppp	203	0	0	0		0	0	0	0	0
110	1	69	35	-1	251	242	9.7	27	MSpaaapa	304	0	0	0		0	0	0	0	0
111	1	335	228	-1	384	200	18.8	31	MSpapapp	274	455	0	0		0	0	0	0	0
112	1	77	55	-1	293	398	14.2	29	ABplaappap	293	187	0	0		0	0	0	0	0
113	1	62	382	-1	566	248	10.2	32	Cpapap	170	0	0	0		0	0	0	0	0
114	1	297	16	-1	133	163	18.1	23	ABalaappap	-133	0	0	0		0	0	0	0	0
115	1	207	36	-1	252	125	11.3	28	ABpraaapppp	281	-954	0	0		0	0	0	0	0
116	1	49	109	-1	140	170	7.4	29	ABpraapaaa	114	0	0	0		0	0	0	0	0
117	1	334	96	-1	513	164	7.3	32	ABarppppa	314	750	0	0		0	0	0	0	0
118	1	147	362	-1	432	159	19.3	29	MSpapppp	278	-557	0	0		0	0	0	0	0
119	1	372	359	-1	426	148	24.9	28	ABprppaapp	285	255	0	0		0	0	0	0	0
120	1	288	213	-1	484	346	14.5	31	Cappaa	313	435	0	0		0	0	0	0	0
121	1	405	92	-1	190	236	23.0	29	ABarapaaaa	262	-109	0	0		0	0	0	0	0
122	1	365	318	-1	209	230	20.2	30	ABarapaapa	303	153	0	0		0	0	0	0	0
123	1	213	5	-1	200	121	17.2	28	ABpraaaapa	191	0	0	0		0	0	0	0	0
124	1	71	45	-1	144	176	11.0	28	ABalappppa	258	51	0	0		0	0	0	0	0
125	1	117	223	-1	125	325	15.4	30	ABalapaapa	164	0	0	0		0	0	0	0	0
126	1	399	417	-1	199	285	18.8	32	ABalpaaapa	121	0	0	0		0	0	0	0	0
127	1	39	234	-1	496	179	11.2	29	Cpppaa	256	-609	0	0		0	0	0	0	0
128	1	230	195	-1	128	300	17.1	26	MSapaaaa	-83	0	0	0		0	0	0	0	0
129	1	258	83	-1	287	165	15.3	27	MSppppaa	272	0	0	0		0	0	0	0	0
130	1	109	56	-1	192	222	11.7	28	MSpaaaapa	151	0	0	0		0	0	0	0	0
131	1	164	86	-1	114	303	12.9	28	ABalapaaap	23	0	0	0		0	0	0	0	0
132	1	189	248	-1	268	101	13.2	26	ABpraappaa	212	-93	0	0		0	0	0	0	0
133	1	291	70	-1	183	133	13.4	26	ABpraaapap	142	0	0	0		0	0	0	0	0
134	1	282	62	-1	213	189	13.2	26	MSppappa	184	274	0	0		0	0	0	0	0
135	1	312	204	-1	265	120	18.4	26	ABprpaapppa	215	502	0	0		0	0	0	0	0
136	1	81	263	-1	137	280	21.1	29	ABaraaaaaa	268	535	0	0		0	0	0	0	0
137	1	304	240	-1	253	325	14.5	27	MSapappa	205	385	0	0		0	0	0	0	0
138	1	320	24	-1	287	244	12.3	27	MSpaaappp	18	0	0	0		0	0	0	0	0
139	1	322	340	-1	180	282	7.3	24	ABplaaaaapa	159	-269	0	0		0	0	0	0	0
140	1	194	215	-1	87	232	15.4	28	ABalaaapal	416	0	0	0		0	0	0	0	0
141	1	45	107	-1	306	94	14.0	30	ABpraappap	297	999	0	0		0	0	0	0	0
142	1	349	288	-1	297	347	13.7	29	MSapppaa	278	237	0	0		0	0	0	0	0
143	1	173	28	-1	512	366	10.8	27	ABarppappa	263	-1116	0	0		0	0	0	0	0
144	1	5	310	-1	265	327	18.4	28	MSapaapp	272	497	0	0		0	0	0	0	0
145	1	251	88	-1	385	185	8.8	26	MSpppppp	72	0	0	0		0	0	0	0	0
146	1	325	119	-1	598	271	12.5	31	Cpapaa	304	-558	0	0		0	0	0	0	0
147	1	75	325	-1	338	188	9.7	29	MSpppppa	-48	0	0	0		0	0	0	0	0
148	1	128	393	-1	362	116	22.0	32	ABprppaapa	326	-581	0	0		0	0	0	0	0
149	1	285	85	-1	247	224	5.7	36	ABarpaapa	115	0	0	0		0	0	0	0	0
150	1	300	283	-1	213	333	9.4	24	ABplaapappa	216	387	0	0		0	0	0	0	0
151	1	58	364	-1	312	179	20.6	27	ABarapapppp	259	174	0	0		0	0	0	0	0
152	1	352	68	-1	133	342	13.3	30	ABalapaapp	253	949	0	0		0	0	0	0	0
153	1	72	274	-1	151	276	16.6	25	ABalpaapaap	205	137	0	0		0	0	0	0	0
154	1	192	168	-1	498	182	25.4	28	ABprpppapaa	269	119	0	0		0	0	0	0	0
155	1	276	349	-1	470	280	21.5	32	ABplpppppa	325	205	0	0		0	0	0	0	0
156	1	235	200	-1	223	315	20.2	24	MSapaapa	203	432	0	0		0	0	0	0	0
157	1	398	67	-1	277	264	22.7	27	ABalpappppa	260	-321	0	0		0	0	0	0	0
158	1	273	159	-1	331	163	8.3	29	ABprapaaaa	263	197	0	0		0	0	0	0	0
159	1	140	245	-1	482	333	20.3	31	Capapp	317	-876	0	0		0	0	0	0	0
160	1	330	114	-1	530	132	13.5	28	ABprapapaa	260	386	0	0		0	0	0	0	0
161	1	78	269	-1	262	204	20.6	31	ABarapappa	270	501	0	0		0	0	0	0	0
162	1	61	133	-1	217	321	25.4	27	ABalpapapaa	229	1044	0	0		0	0	0	0	0
163	1	257	100	-1	474	405	13.8	29	ABplappapa	228	0	0	0		0	0	0	0	0
164	1	24	54	-1	380	91	14.0	29	ABpraapppp	-91	0	0	0		0	0	0	0	0
165	1	3	63	-1	477	399	19.7	30	ABplappapp	299	-1057	0	0		0	0	0	0	0
166	1	33	9	-1	179	270	25.2	27	ABalpaaaap	41	0	0	0		0	0	0	0	0
167	1	25	164	-1	250	199	14.1	29	MSpaapaa	257	0	0	0		0	0	0	0	0
168	1	47	347	-1	412	173	21.7	29	MSpappap	253	-621	0	0		0	0	0	0	0
169	1	151	302	-1	195	336	14.3	25	ABalpppppaa	206	155	0	0		0	0	0	0	0
170	1	73	207	-1	136	372	18.2	34	ABalpppaaa	334	0	0	0		0	0	0	0	0
171	1	306	381	-1	350	217	19.7	27	MSpapaaap	133	0	0	0		0	0	0	0	0
172	1	250	165	-1	389	143	16.8	30	MSpapppa	271	-878	0	0		0	0	0	0	0
173	1	270	372	-1	441	110	12.5	29	ABprappaaa	254	-51	0	0		0	0	0	0	0
174	1	36	222	-1	292	233	15.5	31	MSpaapap	273	0	0	0		0	0	0	0	0
175	1	116	210	-1	219	309	6.5	24	ABplaaaaapp	227	707	0	0		0	0	0	0	0
176	1	319	304	-1	162	167	17.5	28	ABalaapppa	276	1137	0	0		0	0	0	0	0
177	1	341	289	404	390	99	19.2	32	ABprppapaa	247	-788	0	0		0	0	0	0	0
178	1	287	87	-1	470	147	8.0	27	ABprappapa	272	160	0	0		0	0	0	0	0
179	0	95	-1	-1	88	325	15.9	23		352	0	0	0		0	0	0	0	0
180	1	122	246	-1	378	267	12.8	30	Ealap	301	332	0	0		0	0	0	0	0
181	1	203	400	-1	155	144	10.7	29	ABpraapaap	-9	0	0	0		0	0	0	0	0
182	1	249	225	-1	512	222	26.5	31	ABprppppppa	319	310	0	0		0	0	0	0	0
183	1	377	202	-1	275	395	22.4	26	ABplpaaaapa	209	1397	0	0		0	0	0	0	0
184	1	353	260	-1	326	391	17.6	27	ABplppaaaap	195	761	0	0		0	0	0	0	0
185	1	308	388	-1	401	198	21.9	29	MSpappaa	250	321	0	0		0	0	0	0	0
186	1	342	102	-1	392	135	12.3	28	Dppaa	281	1364	0	0		0	0	0	0	0
187	1	248	136	-1	339	229	12.3	30	Earaa	303	-137	0	0		0	0	0	0	0
188	1	331	151	-1	128	295	24.2	35	ABalpaappa	230	0	0	0		0	0	0	0	0
189	1	202	250	-1	251	250	14.6	24	MSaaappa	409	0	0	0		0	0	0	0	0
190	1	351	291	-1	546	372	19.6	29	ABplapappa	280	394	0	0		0	0	0	0	0
191	1	376	161	-1	118	291	9.1	32	ABalapapap	274	21	0	0		0	0	0	0	0
192	1	89	17	-1	104	190	14.4	29	ABalaaappl	276	-238	0	0		0	0	0	0	0
193	1	218	7	-1	341	264	16.3	26	MSaapaapp	211	-168	0	0		0	0	0	0	0
194	1	198	214	-1	429	361	8.6	28	ABarppaapp	289	782	0	0		0	0	0	0	0
195	1	131	1	-1	159	340	11.6	26	ABalppppapa	188	-1491	0	0		0	0	0	0	0
196	1	63	51	-1	112	239	19.9	33	ABaraaaapa	259	-203	0	0		0	0	0	0	0
197	1	380	329	-1	115	226	22.5	32	ABalaaaarr	298	-971	0	0		0	0	0	0	0
198	1	56	309	-1	367	218	16.2	28	MSpapaapp	247	185	0	0		0	0	0	0	0
199	1	40	339	-1	402	398	12.2	27	ABplapaapp	279	-52	0	0		0	0	0	0	0
200	1	64	201	-1	365	339	24.1	30	ABplpapapp	243	-506	0	0		0	0	0	0	0
201	1	119	14	-1	90	259	18.9	30	ABalaaaarl	257	-759	0	0		0	0	0	0	0
202	1	180	149	-1	90	289	16.7	27	ABalaaaala	264	-1025	0	0		0	0	0	0	0
203	1	293	407	-1	337	366	21.7	28	ABplppaapa	241	648	0	0		0	0	0	0	0
204	1	30	278	-1	167	343	6.7	29	ABplaapaap	269	-23	0	0		0	0	0	0	0
205	1	100	252	-1	125	204	10.7	27	ABalapppap	216	610	0	0		0	0	0	0	0
206	1	260	344	-1	579	304	23.5	33	ABplappppp	310	-988	0	0		0	0	0	0	0
207	1	136	189	-1	151	308	9.0	28	ABalapappa	54	0	0	0		0	0	0	0	0
208	1	4	243	-1	328	325	11.9	26	MSapppap	259	-265	0	0		0	0	0	0	0
209	1	381	374	-1	526	310	8.4	31	Caaapa	261	166	0	0		0	0	0	0	0
210	1	123	266	-1	165	339	19.9	33	ABalppappa	264	343	0	0		0	0	0	0	0
211	1	177	319	-1	405	273	5.9	37	Cpaaa	365	373	0	0		0	0	0	0	0
212	1	315	173	-1	245	102	16.4	29	ABprpaapap	262	-989	0	0		0	0	0	0	0
213	1	387	140	-1	274	365	24.6	33	ABalpapapp	427	0	0	0		0	0	0	0	0
214	1	355	379	-1	267	99	20.3	26	ABprpaaappa	251	-171	0	0		0	0	0	0	0
215	1	144	212	-1	166	354	14.9	28	ABalppppaa	532	0	0	0		0	0	0	0	0
216	1	209	206	-1	362	108	10.2	24	ABprapaapa	229	1139	0	0		0	0	0	0	0
217	1	332	367	-1	560	217	16.9	25	Cppppa	159	-217	0	0		0	0	0	0	0
218	1	182	25	-1	428	284	17.5	33	Ealpp	332	268	0	0		0	0	0	0	0
219	1	108	113	-1	209	345	5.7	24	ABplaaapaa	146	0	0	0		0	0	0	0	0
220	1	28	301	-1	293	205	24.6	27	ABprpappaaa	217	-200	0	0		0	0	0	0	0
221	1	158	66	-1	250	275	21.2	30	ABalpapppa	260	404	0	0		0	0	0	0	0
222	1	226	401	-1	422	232	11.7	32	Epraa	297	990	0	0		0	0	0	0	0
223	1	366	389	-1	523	385	14.4	30	ABplapapaa	-175	0	0	0		0	0	0	0	0
224	1	191	6	-1	200	291	25.4	32	ABalpapaap	296	94	0	0		0	0	0	0	0
225	1	359	342	-1	294	86	18.4	25	ABprpaaappp	222	-305	0	0		0	0	0	0	0
226	1	146	158	-1	166	318	24.4	27	ABalpapaaaa	228	93	0	0		0	0	0	0	0
227	1	245	287	-1	462	240	11.7	32	Eprap	295	1676	0	0		0	0	0	0	0
228	1	130	21	-1	322	278	12.4	28	Ealaa	91	0	0	0		0	0	0	0	0
229	1	357	3	-1	160	295	22.7	26	ABalpaaaaa	-17	0	0	0		0	0	0	0	0
230	1	145	236	-1	328	106	11.3	29	ABpraapppa	-167	0	0	0		0	0	0	0	0
231	1	346	30	327	147	162	14.5	27	ABalaapppp	265	-194	0	0		0	0	0	0	0
232	1	115	270	-1	414	101	12.1	27	ABprapaapp	127	0	0	0		0	0	0	0	0
233	1	171	258	-1	573	184	15.7	29	ABprapappp	347	0	0	0		0	0	0	0	0
234	1	353	312	-1	296	389	18.4	25	ABplppaaaaa	136	0	0	0		0	0	0	0	0
235	1	6	185	-1	147	234	5.8	24	ABarpaaaaa	72	0	0	0		0	0	0	0	0
236	1	98	311	-1	183	188	7.0	27	ABarpapaap	394	0	0	0		0	0	0	0	0
237	1	367	261	-1	233	147	11.1	26	ABpraapappp	222	821	0	0		0	0	0	0	0
238	1	113	229	-1	275	231	19.5	24	ABarapaappp	247	406	0	0		0	0	0	0	0
239	1	57	226	-1	194	387	15.7	26	ABalpppapad	197	454	0	0		0	0	0	0	0
240	1	259	368	-1	319	118	20.8	26	ABprpapaap	252	-311	0	0		0	0	0	0	0
241	1	52	39	-1	276	286	13.9	26	MSaaappp	154	0	0	0		0	0	0	0	0
242	1	193	97	-1	326	210	16.1	28	MSpapaapa	196	0	0	0		0	0	0	0	0
243	1	310	105	-1	369	400	15.2	30	ABplaapppp	78	0	0	0		0	0	0	0	0
244	1	133	127	-1	392	336	20.4	31	MSaapppp	295	-477	0	0		0	0	0	0	0
245	1	199	142	-1	103	320	18.9	29	ABalaaaalp	272	730	0	0		0	0	0	0	0
246	1	152	365	-1	437	115	19.1	30	ABprppapap	301	260	0	0		0	0	0	0	0
247	1	121	174	-1	119	347	17.5	29	ABalppaaap	247	683	0	0		0	0	0	0	0
248	1	329	244	-1	298	272	16.7	24	MSaapaapa	203	807	0	0		0	0	0	0	0
249	1	382	44	-1	545	227	7.2	35	Cpaapp	297	0	0	0		0	0	0	0	0
250	1	185	60	-1	342	308	23.1	28	ABplpappaap	239	771	0	0		0	0	0	0	0
251	1	275	190	-1	95	245	9.6	26	ABalappapa	236	614	0	0		0	0	0	0	0
252	1	94	209	-1	236	342	11.8	27	ABalppppppa	235	-853	0	0		0	0	0	0	0
253	1	107	308	-1	231	354	25.3	30	ABalppapap	-167	0	0	0		0	0	0	0	0
254	1	9	78	-1	495	168	14.2	30	Cppapa	298	-964	0	0		0	0	0	0	0
255	1	20	156	-1	275	230	24.1	28	ABarapapapp	209	763	0	0		0	0	0	0	0
256	1	344	118	-1	145	375	11.6	23	ABalpppappa	224	974	0	0		0	0	0	0	0
257	1	29	331	-1	243	235	19.2	26	ABarapaappa	199	1080	0	0		0	0	0	0	0
258	1	88	306	-1	565	353	16.5	28	ABarppappp	275	-307	0	0		0	0	0	0	0
259	1	244	43	-1	237	114	20.3	29	ABprpaaapa	199	0	0	0		0	0	0	0	0
260	1	181	293	-1	235	140	23.6	27	ABarapppppa	-25	0	0	0		0	0	0	0	0
261	1	132	33	-1	551	157	20.4	31	ABprappppa	294	228	0	0		0	0	0	0	0
262	1	65	98	-1	422	186	9.7	27	Dpppa	210	0	0	0		0	0	0	0	0
263	1	105	300	-1	460	285	14.9	33	Eplap	334	29	0	0		0	0	0	0	0
264	1	10	104	-1	472	194	8.8	28	Dpppp	271	846	0	0		0	0	0	0	0
265	1	135	112	-1	255	138	13.9	26	ABpraaapppa	143	0	0	0		0	0	0	0	0
266	1	156	350	-1	537	320	23.3	27	ABplapppap	278	917	0	0		0	0	0	0	0
267	1	374	42	-1	290	136	13.1	26	ABprpaappa	270	-437	0	0		0	0	0	0	0
268	1	22	111	-1	210	230	14.4	32	ABaraappap	206	449	0	0		0	0	0	0	0
269	1	219	166	-1	368	128	15.0	25	Dpaap	210	463	0	0		0	0	0	0	0
270	1	159	315	-1	252	286	15.9	25	ABaraapapap	-236	0	0	0		0	0	0	0	0
271	0	388	-1	-1	390	141	25.2	31		253	-872	0	0		0	0	0	0	0
272	1	23	22	-1	257	279	9.8	29	MSaaaapp	291	133	0	0		0	0	0	0	0
273	1	118	154	-1	215	395	14.7	28	ABplpaapap	209	0	0	0		0	0	0	0	0
274	1	212	93	-1	113	171	15.9	27	ABalaaappr	233	522	0	0		0	0	0	0	0
275	1	110	259	-1	210	368	13.7	24	ABalpppppap	198	733	0	0		0	0	0	0	0
276	1	378	27	-1	344	219	6.0	26	ABarppaaaa	229	-777	0	0		0	0	0	0	0
277	1	277	275	-1	185	309	8.4	26	ABalapappp	223	926	0	0		0	0	0	0	0
278	1	206	408	-1	132	177	22.2	34	ABalaapaap	342	1456	0	0		0	0	0	0	0
279	1	201	171	-1	327	156	12.8	25	Dpaaa	122	0	0	0		0	0	0	0	0
280	1	167	316	-1	225	357	21.8	26	ABalppapppa	181	0	0	0		0	0	0	0	0
281	1	318	81	-1	164	290	5.4	28	ABplaaaaaa	255	-796	0	0		0	0	0	0	0
282	1	174	255	-1	485	123	16.4	31	ABprappapp	278	-798	0	0		0	0	0	0	0
283	1	271	34	-1	320	175	23.9	26	ABprpappapa	198	478	0	0		0	0	0	0	0
284	1	126	397	-1	399	359	24.5	29	ABplppaapp	261	1533	0	0		0	0	0	0	0
285	1	253	345	-1	358	171	21.5	30	ABprpapppa	273	98	0	0		0	0	0	0	0
286	1	127	373	-1	544	205	13.1	28	Cpppap	276	52	0	0		0	0	0	0	0
287	1	41	91	-1	180	239	17.9	27	ABaraaapapa	136	0	0	0		0	0	0	0	0
288	1	274	220	-1	268	122	22.3	27	ABarapppppp	225	463	0	0		0	0	0	0	0
289	1	102	267	-1	250	134	8.4	29	ABarpappap	278	-505	0	0		0	0	0	0	0
290	1	15	284	-1	598	322	14.6	33	Caapa	329	-151	0	0		0	0	0	0	0
291	1	368	386	-1	321	334	15.0	25	Daaaa	226	0	0	0		0	0	0	0	0
292	1	55	353	-1	551	357	23.6	31	ABplappppa	303	947	0	0		0	0	0	0	0
293	1	271	4	-1	361	170	24.5	28	ABprpappapp	254	-130	0	0		0	0	0	0	0
294	1	162	336	-1	297	109	23.3	28	ABprpaaaapa	231	263	0	0		0	0	0	0	0
295	1	179	99	-1	185	222	5.8	26	ABarpaaaap	231	181	0	0		0	0	0	0	0
296	1	314	116	-1	608	221	17.6	33	Cpappv	326	1031	0	0		0	0	0	0	0
297	1	50	355	-1	341	260	19.4	27	MSaapapa	214	708	0	0		0	0	0	0	0
298	1	369	369	-1	434	349	19.7	30	Capaap	279	139	0	0		0	0	0	0	0
299	1	323	178	-1	183	281	11.7	24	MSaaapaaa	226	-436	0	0		0	0	0	0	0
300	1	44	177	-1	110	244	14.8	29	MSaaaaaa	455	0	0	0		0	0	0	0	0
301	1	51	360	-1	133	332	10.8	29	ABalapaaaa	265	-262	0	0		0	0	0	0	0
302	1	103	162	-1	243	287	5.7	27	ABplaaaapa	268	-973	0	0		0	0	0	0	0
303	1	104	108	-1	510	249	6.0	31	Cpaapa	314	233	0	0		0	0	0	0	0
304	1	208	405	-1	156	376	17.2	25	ABalpppapav	182	761	0	0		0	0	0	0	0
305	1	299	235	-1	199	183	17.8	26	MSppaaap	258	0	0	0		0	0	0	0	0
306	1	356	129	-1	359	149	13.4	26	Dpapa	220	105	0	0		0	0	0	0	0
307	1	371	254	-1	357	269	22.8	28	MSaappaa	246	283	0	0		0	0	0	0	0
308	1	211	290	-1	334	306	6.2	29	ABarppaaap	274	334	0	0		0	0	0	0	0
309	1	313	193	-1	273	408	16.6	26	ABplpaapppp	-307	0	0	0		0	0	0	0	0
310	1	298	395	-1	400	401	19.8	30	ABplppapap	304	-251	0	0		0	0	0	0	0
311	1	214	152	-1	349	355	18.5	30	MSaapppa	-269	0	0	0		0	0	0	0	0
312	1	21	338	-1	421	412	14.8	29	ABplappaaa	280	-147	0	0		0	0	0	0	0
313	1	153	13	-1	432	298	24.4	34	ABplpapppp	319	1677	0	0		0	0	0	0	0
314	1	13	2	-1	329	252	22.7	25	ABalpappppp	201	686	0	0		0	0	0	0	0
315	1	83	208	-1	421	283	14.2	33	Eplaa	329	-399	0	0		0	0	0	0	0
316	1	210	11	-1	203	277	22.0	28	ABalpappaa	284	746	0	0		0	0	0	0	0
317	1	280	12	-1	227	318	12.4	26	MSapapap	223	-399	0	0		0	0	0	0	0
318	1	379	341	-1	477	173	18.5	29	Cppaap	322	0	0	0		0	0	0	0	0
319	1	246	279	-1	189	346	9.4	31	ABplaapapa	270	448	0	0		0	0	0	0	0
320	1	106	126	-1	549	267	24.4	28	ABplppppppp	266	1207	0	0		0	0	0	0	0
321	1	395	423	-1	282	197	22.4	26	ABarapapppa	169	0	0	0		0	0	0	0	0
322	1	394	334	-1	292	143	20.9	27	ABprpapaaa	256	408	0	0		0	0	0	0	0
323	1	155	139	-1	205	332	23.0	25	ABalpapaaap	180	0	0	0		0	0	0	0	0
324	1	26	346	-1	371	245	18.8	27	MSpapapa	245	93	0	0		0	0	0	0	0
325	1	38	276	-1	184	381	20.7	31	ABalppaapp	314	-838	0	0		0	0	0	0	0
326	1	79	146	-1	202	165	11.0	24	ABpraapappa	208	51	0	0		0	0	0	0	0
327	1	238	385	-1	470	129	21.1	31	ABprppappp	301	-1071	0	0		0	0	0	0	0
328	1	383	387	-1	464	291	5.7	38	Caaaa	382	-175	0	0		0	0	0	0	0
329	1	239	352	-1	352	376	9.7	27	ABplapaapa	206	55	0	0		0	0	0	0	0
330	1	134	138	182	281	158	24.5	33	ABarappapa	121	0	0	0		0	0	0	0	0
331	1	175	332	-1	415	315	10.0	28	Dappa	288	1200	0	0		0	0	0	0	0
332	1	169	371	-1	478	283	17.5	33	Eplpa	221	0	0	0		0	0	0	0	0
333	1	205	124	-1	283	97	16.0	24	ABprpaapppp	211	-155	0	0		0	0	0	0	0
334	1	286	31	-1	328	316	18.5	28	MSappaap	274	319	0	0		0	0	0	0	0
335	1	190	20	-1	133	249	11.8	26	MSaaaaapa	277	0	0	0		0	0	0	0	0
336	1	163	238	-1	249	224	12.5	25	MSpaaappa	-11	0	0	0		0	0	0	0	0
337	1	301	58	-1	249	384	21.7	28	ABalppapppp	119	0	0	0		0	0	0	0	0
338	1	247	141	-1	351	177	15.7	30	MSpppapp	225	-346	0	0		0	0	0	0	0
339	1	266	242	-1	282	360	20.6	27	ABplpapaap	-15	0	0	0		0	0	0	0	0
340	1	316	361	-1	164	197	19.7	24	MSppaaaa	82	0	0	0		0	0	0	0	0
341	1	160	176	-1	257	338	21.7	27	ABplpapaaa	275	977	0	0		0	0	0	0	0
342	1	307	132	-1	464	320	10.8	30	Dappp	-299	0	0	0		0	0	0	0	0
343	1	343	71	-1	337	137	9.7	29	ABprapaaap	265	-331	0	0		0	0	0	0	0
344	1	170	337	-1	242	177	18.0	24	MSppapaa	-307	0	0	0		0	0	0	0	0
345	1	362	320	-1	374	352	14.7	28	Daaap	237	-425	0	0		0	0	0	0	0
346	1	188	326	-1	412	355	16.3	29	Capaaa	13	0	0	0		0	0	0	0	0
347	1	232	221	-1	473	116	12.7	28	ABprappaap	147	0	0	0		0	0	0	0	0
348	1	68	376	-1	348	393	20.4	30	ABplppapaa	-1	0	0	0		0	0	0	0	0
349	1	267	57	-1	212	393	18.3	29	ABplpaaapa	501	0	0	0		0	0	0	0	0
350	1	172	392	-1	515	192	17.4	30	Cppapp	299	458	0	0		0	0	0	0	0
351	1	131	402	-1	188	361	11.7	25	ABalppppapp	191	-532	0	0		0	0	0	0	0
352	1	233	46	-1	533	245	14.6	33	Eprpp	145	0	0	0		0	0	0	0	0
353	1	166	53	-1	285	138	7.7	28	ABarpapppa	94	0	0	0		0	0	0	0	0
354	1	311	115	-1	306	353	17.4	26	MSappapp	149	0	0	0		0	0	0	0	0
355	1	241	131	-1	432	344	12.5	29	Dapap	492	0	0	0		0	0	0	0	0
356	1	97	18	282	172	259	14.1	31	ABaraapaap	101	0	0	0		0	0	0	0	0
357	1	176	84	-1	379	355	11.1	26	Dapaa	230	548	0	0		0	0	0	0	0
358	1	386	121	398	461	156	24.1	31	ABprpppaaa	289	1710	0	0		0	0	0	0	0
359	1	354	370	-1	388	293	22.4	30	MSaappap	241	-745	0	0		0	0	0	0	0
360	1	91	257	-1	538	316	26.1	29	ABplpppaapp	295	728	0	0		0	0	0	0	0
361	1	252	330	-1	356	284	20.4	29	MSaapapp	260	960	0	0		0	0	0	0	0
362	1	262	313	-1	425	121	21.5	32	ABprppappa	-145	0	0	0		0	0	0	0	0
363	1	87	125	-1	176	172	9.3	27	ABalappppp	336	0	0	0		0	0	0	0	0
364	1	187	163	-1	517	129	17.7	29	ABprapapap	458	0	0	0		0	0	0	0	0
365	1	350	285	-1	517	354	21.0	23	ABplapppaa	175	1451	0	0		0	0	0	0	0
366	1	148	94	-1	473	223	22.4	31	ABprpapppp	332	-156	0	0		0	0	0	0	0
367	1	393	191	-1	533	329	17.4	31	Capppa	127	0	0	0		0	0	0	0	0
368	1	139	253	-1	332	354	10.3	27	ABplapaaap	357	0	0	0		0	0	0	0	0
369	1	84	180	-1	221	227	10.4	25	MSpaaaapp	222	89	0	0		0	0	0	0	0
370	1	292	380	-1	220	296	15.5	26	ABaraapapaa	235	1709	0	0		0	0	0	0	0
371	1	92	216	-1	333	207	25.4	29	ABprpappaap	260	100	0	0		0	0	0	0	0
372	1	265	409	-1	518	253	24.4	28	ABplppppppa	281	-725	0	0		0	0	0	0	0
373	1	254	358	-1	384	223	12.8	31	Earap	291	812	0	0		0	0	0	0	0
374	1	129	73	-1	319	344	22.4	31	ABplpapapa	243	164	0	0		0	0	0	0	0
375	1	34	247	-1	399	331	23.3	25	ABplpapppa	202	263	0	0		0	0	0	0	0
376	1	184	218	-1	477	371	23.9	28	ABplpppaaap	237	817	0	0		0	0	0	0	0
377	1	311	26	-1	280	357	16.8	26	MSappapa	194	-475	0	0		0	0	0	0	0
378	1	14	256	-1	297	165	18.1	26	MSpppaaa	238	-517	0	0		0	0	0	0	0
379	1	294	314	-1	184	160	15.6	28	ABpraaapaa	242	1133	0	0		0	0	0	0	0
380	0	37	-1	-1	112	271	10.0	24		202	939	0	0		0	0	0	0	0
381	1	384	251	-1	578	255	22.3	31	Caappv	9	0	0	0		0	0	0	0	0
382	1	255	333	-1	306	220	18.4	27	ABaraapppp	246	213	0	0		0	0	0	0	0
383	1	392	155	-1	514	299	21.5	31	Capppp	256	673	0	0		0	0	0	0	0
384	1	390	415	-1	230	330	18.8	25	MSapapaa	207	32	0	0		0	0	0	0	0
385	1	165	130	-1	170	248	6.2	25	ABarpaaapa	232	775	0	0		0	0	0	0	0
386	1	42	52	-1	430	391	22.6	31	ABplppappp	302	571	0	0		0	0	0	0	0
387	1	217	280	-1	213	157	7.8	25	ABarpappaa	244	-430	0	0		0	0	0	0	0
388	1	2	321	-1	444	415	17.9	29	ABplappaap	278	-236	0	0		0	0	0	0	0
389	0	401	-1	-1	169	154	21.4	22		-125	0	0	0		0	0	0	0	0
390	1	138	264	-1	196	355	18.5	30	ABplpaaaaa	547	0	0	0		0	0	0	0	0
391	1	269	403	-1	546	239	20.7	29	Cppppp	296	-347	0	0		0	0	0	0	0
392	1	377	273	-1	317	394	22.5	28	ABplpaaaapp	216	-803	0	0		0	0	0	0	0
393	1	345	363	-1	329	95	21.3	27	ABprpaaaapp	257	720	0	0		0	0	0	0	0
394	1	184	317	-1	432	364	24.4	29	ABplpppaaaa	198	-167	0	0		0	0	0	0	0
395	1	268	231	-1	220	143	15.1	27	ABpraaappa	315	-753	0	0		0	0	0	0	0
396	1	396	422	-1	481	298	24.7	26	ABplppppapp	261	440	0	0		0	0	0	0	0
397	1	101	391	-1	515	261	17.6	33	Eplpp	350	0	0	0		0	0	0	0	0
398	1	295	95	-1	509	217	23.7	26	ABprpppapap	140	0	0	0		0	0	0	0	0
399	0	46	-1	-1	122	178	20.0	25		-18	0	0	0		0	0	0	0	0
400	1	234	128	-1	199	287	16.5	30	ABalpaapapp	-195	0	0	0		0	0	0	0	0
401	1	391	399	-1	198	262	5.3	29	ABarpaaapp	68	0	0	0		0	0	0	0	0
402	1	388	297	-1	385	151	24.2	31	ABprpapapp	-215	0	0	0		0	0	0	0	0
403	1	222	292	-1	274	152	18.1	28	MSppapap	108	0	0	0		0	0	0	0	0
404	0	403	-1	-1	108	200	19.7	22		68	0	0	0		0	0	0	0	0
405	1	197	413	-1	237	392	19.4	26	ABplpaaappa	767	0	0	0		0	0	0	0	0
406	1	402	419	-1	542	176	18.7	32	ABprapppaa	239	-985	0	0		0	0	0	0	0
407	1	256	383	-1	261	188	25.0	27	ABarappaap	125	0	0	0		0	0	0	0	0
408	0	328	-1	-1	258	163	20.8	24		229	694	0	0		0	0	0	0	0
409	1	363	418	-1	333	144	22.1	24	ABprpapapaa	143	161	0	0		0	0	0	0	0
410	0	316	-1	-1	151	168	21.0	20		126	-189	0	0		0	0	0	0	0
411	1	361	420	-1	379	279	17.0	31	Ealpa	231	-200	0	0		0	0	0	0	0
412	1	406	410	-1	230	141	18.0	27	ABprpaapaa	332	1075	0	0		0	0	0	0	0
413	1	281	294	-1	513	292	24.0	27	ABplpppapap	269	-445	0	0		0	0	0	0	0
414	1	363	271	-1	360	144	22.0	22	ABprpapapap	0	0	0	0		0	0	0	0	0
415	1	408	425	-1	459	175	25.0	24	ABprppppapa	276	-584	0	0		0	0	0	0	0
416	1	409	426	-1	473	228	25.0	24	ABprppppapp	0	0	0	0		0	0	0	0	0
