# Supplementary material for: The AP-2 Transcription Factor APTF-2 Is Required for Neuroblast and Epidermal Morphogenesis in Caenorhabditis elegans Embryogenesis
Source: PLoS Genet. 2016 May 13;12(5):e1006048. doi: 10.1371/journal.pgen.1006048 (PMC4866721; doi:10.1371/journal.pgen.1006048)
Supplement: S2 Text — (ZIP) [file pgen.1006048.s030.zip › nuclei/t177-nuclei]

1	1	195	110	-1	155	341	11.5	25	ABalppppapa	176	390	0	0		0	0	0	0	0
2	1	314	150	-1	323	248	22.8	26	ABalpappppp	240	-8	0	0		0	0	0	0	0
3	1	229	4	-1	160	290	23.1	30	ABalpaaaaa	155	0	0	0		0	0	0	0	0
4	1	293	260	-1	356	166	24.5	27	ABprpappapp	240	473	0	0		0	0	0	0	0
5	1	123	29	-1	200	121	17.1	28	ABpraaaapa	257	-202	0	0		0	0	0	0	0
6	1	224	174	-1	202	290	25.8	36	ABalpapaap	281	95	0	0		0	0	0	0	0
7	1	193	159	-1	343	261	16.4	28	MSaapaapp	171	0	0	0		0	0	0	0	0
8	1	104	410	-1	163	136	18.7	32	ABpraaaaaa	54	0	0	0		0	0	0	0	0
9	1	166	137	-1	183	270	25.0	27	ABalpaaaap	11	0	0	0		0	0	0	0	0
10	1	63	93	-1	134	372	14.5	27	ABalpppaap	250	0	0	0		0	0	0	0	0
11	1	316	19	-1	203	280	21.9	29	ABalpappaa	-163	0	0	0		0	0	0	0	0
12	1	317	193	-1	229	321	13.7	27	MSapapap	247	-197	0	0		0	0	0	0	0
13	1	313	329	-1	434	292	24.3	32	ABplpapppp	312	-216	0	0		0	0	0	0	0
14	1	201	123	-1	88	258	18.9	30	ABalaaaarl	183	0	0	0		0	0	0	0	0
15	0	399	-1	-1	123	181	20.4	27		219	-665	0	0		0	0	0	0	0
16	1	114	228	-1	130	165	18.3	24	ABalaappap	207	210	0	0		0	0	0	0	0
17	1	192	291	-1	105	193	14.4	29	ABalaaappl	269	-227	0	0		0	0	0	0	0
18	1	356	53	-1	179	263	13.9	25	ABaraapaapp	244	677	0	0		0	0	0	0	0
19	1	76	131	-1	207	111	13.5	28	ABpraaaapp	269	-1144	0	0		0	0	0	0	0
20	1	335	105	-1	133	248	12.1	27	MSaaaaapa	150	0	0	0		0	0	0	0	0
21	1	228	49	-1	325	275	12.5	28	Ealaa	264	49	0	0		0	0	0	0	0
22	1	272	176	-1	256	280	9.8	30	MSaaaapp	76	0	0	0		0	0	0	0	0
23	1	18	20	-1	117	225	8.8	30	ABalapppaa	255	0	0	0		0	0	0	0	0
24	1	138	202	-1	291	242	12.3	28	MSpaaappp	20	0	0	0		0	0	0	0	0
25	1	218	370	-1	430	281	17.5	33	Ealpp	331	356	0	0		0	0	0	0	0
26	1	377	76	-1	279	361	16.7	26	MSappapa	213	1407	0	0		0	0	0	0	0
27	1	276	1	-1	340	219	6.3	26	ABarppaaaa	191	-1344	0	0		0	0	0	0	0
28	1	143	54	-1	508	368	10.8	28	ABarppappa	281	-165	0	0		0	0	0	0	0
29	1	59	209	-1	350	104	17.9	29	ABprppaaaap	245	779	0	0		0	0	0	0	0
30	1	231	185	-1	146	157	13.5	25	ABalaappppp	253	-19	0	0		0	0	0	0	0
31	1	334	180	-1	330	315	18.5	28	MSappaap	342	0	0	0		0	0	0	0	0
32	1	26	259	-1	226	168	25.3	31	ABarapppap	288	-184	0	0		0	0	0	0	0
33	1	261	233	-1	558	160	19.4	29	ABprappppa	291	422	0	0		0	0	0	0	0
34	1	283	231	-1	322	166	24.2	27	ABprpappapa	228	-481	0	0		0	0	0	0	0
35	1	110	12	-1	249	245	10.4	28	MSpaaapa	246	-593	0	0		0	0	0	0	0
36	1	115	292	-1	253	125	11.1	28	ABpraaapppp	273	302	0	0		0	0	0	0	0
37	1	96	81	-1	164	240	9.4	25	MSaaaaapp	258	198	0	0		0	0	0	0	0
38	1	2	13	-1	157	266	9.0	24	MSaaaapaa	156	0	0	0		0	0	0	0	0
39	1	241	177	-1	281	287	13.9	26	MSaaappp	258	165	0	0		0	0	0	0	0
40	1	92	263	-1	498	158	23.4	31	ABprpppaapa	216	1391	0	0		0	0	0	0	0
41	1	46	219	-1	155	237	25.3	31	ABaraaappa	-70	0	0	0		0	0	0	0	0
42	1	267	250	270	288	136	13.3	28	ABprpaappa	211	167	0	0		0	0	0	0	0
43	1	259	85	-1	234	110	20.0	28	ABprpaaapa	271	898	0	0		0	0	0	0	0
44	1	249	321	-1	540	228	7.2	32	Cpaapp	312	280	0	0		0	0	0	0	0
45	1	124	146	-1	145	179	11.3	28	ABalappppa	353	0	0	0		0	0	0	0	0
46	1	352	352	-1	528	242	15.1	34	Eprpp	342	-1690	0	0		0	0	0	0	0
47	1	84	241	-1	172	310	13.9	27	MSapaaap	216	942	0	0		0	0	0	0	0
48	1	92	407	-1	542	161	21.8	27	ABprpppaapp	210	132	0	0		0	0	0	0	0
49	1	81	383	-1	275	180	6.0	30	ABarpapapp	227	232	0	0		0	0	0	0	0
50	1	31	66	-1	88	272	12.4	32	ABalappaa	-560	0	0	0		0	0	0	0	0
51	1	196	203	-1	112	240	19.8	30	ABaraaaapa	144	0	0	0		0	0	0	0	0
52	1	386	293	-1	429	385	22.6	31	ABplppappp	302	-535	0	0		0	0	0	0	0
53	1	353	101	-1	285	137	7.7	28	ABarpapppa	283	-37	0	0		0	0	0	0	0
54	1	164	162	-1	378	92	13.7	29	ABpraapppp	190	0	0	0		0	0	0	0	0
55	1	112	36	-1	293	398	13.8	31	ABplaappap	292	124	0	0		0	0	0	0	0
56	1	130	192	-1	191	228	12.1	27	MSpaaaapa	159	0	0	0		0	0	0	0	0
57	1	349	104	-1	210	395	18.6	37	ABplpaaapa	674	0	0	0		0	0	0	0	0
58	1	337	106	-1	246	383	21.7	28	ABalppapppp	126	0	0	0		0	0	0	0	0
59	1	99	139	169	236	238	22.7	28	ABarapapaa	278	1323	0	0		0	0	0	0	0
60	1	250	44	-1	342	303	23.7	28	ABplpappaap	275	202	0	0		0	0	0	0	0
61	1	30	235	-1	165	282	19.3	28	ABalpaapapa	281	-52	0	0		0	0	0	0	0
62	1	134	400	-1	214	190	13.3	27	MSppappa	207	-349	0	0		0	0	0	0	0
63	1	165	318	-1	476	399	19.9	30	ABplappapp	369	0	0	0		0	0	0	0	0
64	1	7	77	-1	264	317	24.7	28	ABalpapapap	224	816	0	0		0	0	0	0	0
65	1	77	254	-1	98	203	17.5	29	ABalaaapar	279	-1310	0	0		0	0	0	0	0
66	1	221	15	-1	251	277	21.0	30	ABalpapppa	308	186	0	0		0	0	0	0	0
67	1	157	194	-1	280	263	22.5	27	ABalpappppa	110	0	0	0		0	0	0	0	0
68	1	152	320	-1	128	342	13.4	30	ABalapaapp	-307	0	0	0		0	0	0	0	0
69	1	109	272	-1	559	166	11.0	34	ABarppppp	329	-106	0	0		0	0	0	0	0
70	1	133	95	-1	182	136	13.4	28	ABpraaapap	271	195	0	0		0	0	0	0	0
71	1	343	171	-1	332	138	9.7	30	ABprapaaap	298	659	0	0		0	0	0	0	0
72	1	13	358	-1	308	214	21.2	27	MSpapaaaa	100	0	0	0		0	0	0	0	0
73	1	374	97	417	317	348	22.6	32	ABplpapapa	226	1431	0	0		0	0	0	0	0
74	1	56	315	-1	505	349	25.2	28	ABplpppaapa	245	71	0	0		0	0	0	0	0
75	1	49	275	-1	284	320	14.1	26	MSapappp	235	848	0	0		0	0	0	0	0
76	1	33	324	-1	351	302	9.8	27	MSappppa	154	0	0	0		0	0	0	0	0
77	1	97	73	-1	445	156	10.9	28	Dppap	245	290	0	0		0	0	0	0	0
78	1	254	223	-1	496	165	14.3	30	Cppapa	303	-242	0	0		0	0	0	0	0
79	1	23	42	-1	296	173	11.0	26	MSppppap	2	0	0	0		0	0	0	0	0
80	1	42	316	-1	594	278	18.7	32	Caappd	327	413	0	0		0	0	0	0	0
81	1	281	238	-1	169	296	5.3	28	ABplaaaaaa	274	810	0	0		0	0	0	0	0
82	1	55	396	-1	567	312	9.5	30	Caaapp	284	479	0	0		0	0	0	0	0
83	1	129	196	-1	287	167	15.1	26	MSppppaa	233	-62	0	0		0	0	0	0	0
84	1	357	271	-1	377	355	11.1	26	Dapaa	259	380	0	0		0	0	0	0	0
85	1	149	128	-1	238	224	6.1	34	ABarpaapa	315	1073	0	0		0	0	0	0	0
86	1	131	5	-1	117	306	12.9	26	ABalapaaap	359	0	0	0		0	0	0	0	0
87	1	178	140	-1	469	147	7.8	27	ABprappapa	-123	0	0	0		0	0	0	0	0
88	1	145	335	-1	382	186	8.6	26	MSpppppp	266	293	0	0		0	0	0	0	0
89	1	86	79	-1	288	306	24.9	26	ABplpappaaa	209	171	0	0		0	0	0	0	0
90	1	17	413	-1	471	351	25.1	25	ABplppppapa	216	840	0	0		0	0	0	0	0
91	1	287	21	-1	184	237	18.0	26	ABaraaapapa	154	0	0	0		0	0	0	0	0
92	1	121	98	-1	191	237	22.8	28	ABarapaaaa	278	123	0	0		0	0	0	0	0
93	1	274	245	-1	110	170	16.3	28	ABalaaappr	241	-462	0	0		0	0	0	0	0
94	1	366	68	-1	474	226	22.5	29	ABprpapppp	276	690	0	0		0	0	0	0	0
95	1	398	408	-1	510	208	22.5	28	ABprpppapap	195	326	0	0		0	0	0	0	0
96	1	117	72	-1	511	163	7.3	32	ABarppppa	298	1355	0	0		0	0	0	0	0
97	1	242	340	-1	324	209	16.2	27	MSpapaapa	217	190	0	0		0	0	0	0	0
98	1	262	138	-1	423	186	9.5	27	Dpppa	242	624	0	0		0	0	0	0	0
99	1	295	116	-1	180	226	5.7	25	ABarpaaaap	230	-97	0	0		0	0	0	0	0
100	1	163	342	-1	474	405	13.8	28	ABplappapa	270	510	0	0		0	0	0	0	0
101	1	82	38	-1	570	206	22.5	32	ABprappppp	308	676	0	0		0	0	0	0	0
102	1	186	307	-1	389	140	12.2	28	Dppaa	245	413	0	0		0	0	0	0	0
103	1	3	333	-1	217	236	17.9	28	ABaraaapapp	275	488	0	0		0	0	0	0	0
104	1	264	51	-1	472	194	8.6	28	Dpppp	259	-33	0	0		0	0	0	0	0
105	1	243	142	-1	370	400	15.2	30	ABplaapppp	76	0	0	0		0	0	0	0	0
106	1	69	130	-1	168	124	16.3	29	ABpraaaaap	252	55	0	0		0	0	0	0	0
107	1	141	80	-1	302	93	14.0	30	ABpraappap	240	0	0	0		0	0	0	0	0
108	1	303	27	-1	506	251	6.0	31	Cpaapa	24	0	0	0		0	0	0	0	0
109	1	116	92	-1	141	171	7.4	29	ABpraapaaa	114	0	0	0		0	0	0	0	0
110	1	95	281	-1	312	132	15.7	26	MSpppapa	97	0	0	0		0	0	0	0	0
111	1	268	214	414	212	233	14.5	32	ABaraappap	231	113	0	0		0	0	0	0	0
112	1	265	351	-1	253	138	13.5	27	ABpraaapppa	212	1125	0	0		0	0	0	0	0
113	1	219	119	-1	209	344	5.9	25	ABplaaapaa	218	85	0	0		0	0	0	0	0
114	1	160	22	-1	530	132	13.4	28	ABprapapaa	284	253	0	0		0	0	0	0	0
115	1	354	303	-1	316	351	17.9	26	MSappapp	202	177	0	0		0	0	0	0	0
116	1	296	360	-1	610	226	17.4	32	Cpappv	308	539	0	0		0	0	0	0	0
117	1	5	187	-1	202	254	7.9	27	MSaaaapap	248	1317	0	0		0	0	0	0	0
118	1	256	344	-1	145	378	11.7	24	ABalpppappa	199	193	0	0		0	0	0	0	0
119	1	146	331	-1	595	274	11.9	32	Cpapaa	319	-500	0	0		0	0	0	0	0
120	1	8	375	-1	465	377	9.8	34	ABarppapa	322	665	0	0		0	0	0	0	0
121	1	358	322	-1	479	147	24.5	25	ABprpppaaap	207	158	0	0		0	0	0	0	0
122	1	73	328	374	218	143	19.8	31	ABprpaaaaa	208	-1042	0	0		0	0	0	0	0
123	1	25	149	-1	451	208	25.4	30	ABprppppaap	255	408	0	0		0	0	0	0	0
124	1	333	60	-1	277	102	16.1	23	ABprpaapppp	221	161	0	0		0	0	0	0	0
125	1	363	158	-1	175	179	9.2	27	ABalappppp	338	0	0	0		0	0	0	0	0
126	1	320	393	-1	554	265	24.3	28	ABplppppppp	249	-829	0	0		0	0	0	0	0
127	1	244	363	-1	392	336	20.5	31	MSaapppp	297	381	0	0		0	0	0	0	0
128	1	400	108	-1	200	289	16.6	30	ABalpaapapp	132	0	0	0		0	0	0	0	0
129	1	306	113	-1	355	153	13.3	25	Dpapa	177	-600	0	0		0	0	0	0	0
130	1	385	198	-1	170	255	6.1	24	ABarpaaapa	219	185	0	0		0	0	0	0	0
131	1	355	155	-1	430	347	12.6	29	Dapap	233	192	0	0		0	0	0	0	0
132	1	342	152	-1	462	318	10.8	30	Dappp	283	-91	0	0		0	0	0	0	0
133	1	162	151	-1	221	318	25.7	27	ABalpapapaa	78	0	0	0		0	0	0	0	0
134	1	105	83	-1	381	327	13.1	31	Daap	293	-322	0	0		0	0	0	0	0
135	1	22	86	-1	158	235	21.8	28	ABaraaaaap	-358	0	0	0		0	0	0	0	0
136	1	187	399	-1	341	223	12.8	29	Earaa	294	-461	0	0		0	0	0	0	0
137	1	106	67	-1	131	268	15.3	30	ABaraapaaa	-145	0	0	0		0	0	0	0	0
138	1	330	240	-1	301	151	25.0	27	ABarappapap	251	137	0	0		0	0	0	0	0
139	1	323	181	-1	204	328	23.3	24	ABalpapaaap	227	492	0	0		0	0	0	0	0
140	1	213	37	-1	280	373	24.1	33	ABalpapapp	318	459	0	0		0	0	0	0	0
141	1	338	134	-1	344	172	15.9	28	MSpppapp	269	-22	0	0		0	0	0	0	0
142	1	245	23	-1	101	318	19.4	30	ABalaaaalp	239	-409	0	0		0	0	0	0	0
143	1	35	63	-1	129	326	21.8	30	ABalpaappp	263	0	0	0		0	0	0	0	0
144	1	103	368	-1	255	359	13.8	29	ABplpaappa	285	629	0	0		0	0	0	0	0
145	1	78	347	-1	324	326	8.5	30	ABplapaaaa	298	149	0	0		0	0	0	0	0
146	1	326	284	-1	203	168	10.9	25	ABpraapappa	144	0	0	0		0	0	0	0	0
147	1	37	7	-1	194	169	22.0	29	ABarappppa	388	0	0	0		0	0	0	0	0
148	1	88	224	-1	278	295	5.8	27	ABplaaaapp	264	396	0	0		0	0	0	0	0
149	1	202	154	-1	93	292	17.0	26	ABalaaaala	534	0	0	0		0	0	0	0	0
150	1	83	204	-1	157	215	15.2	27	ABaraappaa	277	197	0	0		0	0	0	0	0
151	1	188	39	-1	128	291	24.3	34	ABalpaappa	543	0	0	0		0	0	0	0	0
152	1	311	102	-1	353	353	18.6	30	MSaapppa	305	605	0	0		0	0	0	0	0
153	1	70	419	-1	301	118	18.2	25	ABprppaaaaa	213	451	0	0		0	0	0	0	0
154	1	273	288	-1	218	396	14.4	28	ABplpaapap	277	189	0	0		0	0	0	0	0
155	1	383	376	-1	513	303	21.4	29	Capppp	232	-259	0	0		0	0	0	0	0
156	1	255	239	-1	276	221	24.1	28	ABarapapapp	234	136	0	0		0	0	0	0	0
157	1	12	46	-1	362	166	6.2	29	ABarpppaa	273	-290	0	0		0	0	0	0	0
158	1	226	9	-1	168	318	24.7	27	ABalpapaaaa	-82	0	0	0		0	0	0	0	0
159	1	158	350	-1	328	166	8.0	28	ABprapaaaa	494	0	0	0		0	0	0	0	0
160	1	66	267	-1	250	188	10.6	27	MSppappp	253	-263	0	0		0	0	0	0	0
161	1	191	283	-1	119	287	8.6	30	ABalapapap	149	0	0	0		0	0	0	0	0
162	1	302	148	-1	244	294	5.9	27	ABplaaaapa	338	0	0	0		0	0	0	0	0
163	1	364	262	-1	515	130	18.1	30	ABprapapap	283	471	0	0		0	0	0	0	0
164	1	167	61	-1	252	199	14.2	29	MSpaapaa	286	-908	0	0		0	0	0	0	0
165	1	172	147	-1	389	145	16.7	30	MSpapppa	291	-872	0	0		0	0	0	0	0
166	1	269	338	-1	366	129	14.6	26	Dpaap	194	0	0	0		0	0	0	0	0
167	0	321	-1	-1	291	196	24.2	25		140	0	0	0		0	0	0	0	0
168	1	154	306	-1	499	188	25.2	28	ABprpppapaa	219	0	0	0		0	0	0	0	0
169	1	9	246	-1	169	176	24.3	31	ABarapppaa	282	41	0	0		0	0	0	0	0
170	1	58	45	-1	208	233	25.3	31	ABarapaaap	248	167	0	0		0	0	0	0	0
171	1	279	285	-1	324	157	12.7	26	Dpaaa	208	-1341	0	0		0	0	0	0	0
172	1	28	166	-1	468	361	18.5	29	Capapa	254	379	0	0		0	0	0	0	0
173	1	212	122	-1	242	101	15.7	27	ABprpaapap	276	-44	0	0		0	0	0	0	0
174	1	247	164	-1	115	348	17.4	29	ABalppaaap	369	0	0	0		0	0	0	0	0
175	1	47	75	-1	120	255	6.5	28	ABalappapp	235	234	0	0		0	0	0	0	0
176	1	341	388	-1	255	339	22.1	27	ABplpapaaa	272	-3	0	0		0	0	0	0	0
177	1	300	87	-1	109	243	14.7	29	MSaaaaaa	232	1698	0	0		0	0	0	0	0
178	1	299	216	-1	182	284	11.2	25	MSaaapaaa	220	-128	0	0		0	0	0	0	0
179	1	36	313	-1	190	133	21.9	33	ABalaapapp	280	53	0	0		0	0	0	0	0
180	1	369	337	-1	220	225	10.5	25	MSpaaaapp	196	0	0	0		0	0	0	0	0
181	1	45	201	-1	171	208	25.4	30	ABaraaappp	287	-15	0	0		0	0	0	0	0
182	1	330	109	-1	257	152	24.5	29	ABarappapaa	185	158	0	0		0	0	0	0	0
183	1	51	55	-1	217	292	9.6	25	MSaaapaap	138	0	0	0		0	0	0	0	0
184	1	71	282	-1	498	322	26.1	28	ABplpppapaa	279	-83	0	0		0	0	0	0	0
185	1	235	253	-1	144	234	6.1	26	ABarpaaaaa	-313	0	0	0		0	0	0	0	0
186	1	32	234	-1	273	359	11.1	29	ABalppppppp	262	0	0	0		0	0	0	0	0
187	1	68	99	-1	166	209	11.3	27	MSpaaaaa	-230	0	0	0		0	0	0	0	0
188	1	65	127	-1	249	207	24.2	26	ABarapapapa	164	0	0	0		0	0	0	0	0
189	1	207	14	-1	150	305	8.9	27	ABalapappa	29	0	0	0		0	0	0	0	0
190	1	251	199	-1	93	244	9.4	26	ABalappapa	127	0	0	0		0	0	0	0	0
191	1	367	364	-1	533	330	17.2	31	Capppa	309	736	0	0		0	0	0	0	0
192	0	380	-1	-1	115	272	10.2	24		-5	0	0	0		0	0	0	0	0
193	1	309	373	-1	278	401	16.5	26	ABplpaapppp	228	248	0	0		0	0	0	0	0
194	1	90	111	-1	327	253	6.9	27	ABarpaappp	199	787	0	0		0	0	0	0	0
195	1	128	69	-1	128	305	17.2	26	MSapaaaa	232	0	0	0		0	0	0	0	0
196	1	60	43	-1	125	268	18.8	25	ABalpaapaaa	215	-474	0	0		0	0	0	0	0
197	1	108	32	-1	186	389	10.8	28	ABalpppappp	263	0	0	0		0	0	0	0	0
198	1	27	16	-1	518	390	18.4	31	ABplapapap	241	0	0	0		0	0	0	0	0
199	1	33	33	-1	373	302	10.3	28	MSappppp	207	-160	0	0		0	0	0	0	0
200	1	156	178	-1	222	316	20.1	23	MSapaapa	-199	0	0	0		0	0	0	0	0
201	1	200	200	-1	366	334	23.8	31	ABplpapapp	303	-574	0	0		0	0	0	0	0
202	1	183	357	-1	269	398	22.3	26	ABplpaaaapa	199	476	0	0		0	0	0	0	0
203	1	34	210	-1	141	235	18.7	28	ABaraaapaa	-25	0	0	0		0	0	0	0	0
204	1	135	145	-1	262	119	18.1	25	ABprpaapppa	197	208	0	0		0	0	0	0	0
205	1	75	34	-1	153	199	6.2	26	ABarpapaaa	230	428	0	0		0	0	0	0	0
206	1	216	372	-1	360	107	10.0	24	ABprapaapa	173	0	0	0		0	0	0	0	0
207	1	170	6	-1	137	370	18.3	33	ABalpppaaa	282	0	0	0		0	0	0	0	0
208	1	315	168	-1	423	279	14.4	32	Eplaa	322	-87	0	0		0	0	0	0	0
209	1	252	237	-1	236	342	12.0	25	ABalppppppa	254	1370	0	0		0	0	0	0	0
210	1	175	218	-1	221	310	6.7	24	ABplaaaaapp	225	-1792	0	0		0	0	0	0	0
211	1	50	268	-1	235	203	16.8	24	ABaraapppaa	225	0	0	0		0	0	0	0	0
212	1	215	269	-1	167	356	14.8	28	ABalppppaa	275	142	0	0		0	0	0	0	0
213	1	120	301	-1	481	345	14.4	31	Cappaa	299	-339	0	0		0	0	0	0	0
214	1	194	380	-1	427	361	8.6	28	ABarppaapp	-29	0	0	0		0	0	0	0	0
215	1	140	188	-1	85	231	15.5	28	ABalaaapal	446	0	0	0		0	0	0	0	0
216	1	371	156	-1	335	202	25.5	29	ABprpappaap	286	-131	0	0		0	0	0	0	0
217	1	10	35	-1	170	352	23.5	32	ABalppapaa	-30	0	0	0		0	0	0	0	0
218	1	376	294	-1	483	374	23.5	28	ABplpppaaap	210	0	0	0		0	0	0	0	0
219	1	44	251	-1	237	292	23.6	26	ABalpappapa	128	0	0	0		0	0	0	0	0
220	1	288	59	-1	264	120	22.7	25	ABarapppppp	251	214	0	0		0	0	0	0	0
221	1	347	208	-1	474	117	12.8	28	ABprappaap	30	0	0	0		0	0	0	0	0
222	1	174	82	-1	291	232	15.6	31	MSpaapap	198	0	0	0		0	0	0	0	0
223	1	125	118	-1	121	325	15.5	29	ABalapaapa	281	816	0	0		0	0	0	0	0
224	1	67	311	-1	256	397	13.8	25	ABplaappaa	240	158	0	0		0	0	0	0	0
225	1	182	353	-1	520	226	25.9	31	ABprppppppa	285	-182	0	0		0	0	0	0	0
226	1	239	345	-1	196	392	15.8	27	ABalpppapad	183	144	0	0		0	0	0	0	0
227	1	94	359	-1	243	383	16.7	27	ABplpaapppa	134	0	0	0		0	0	0	0	0
228	1	111	264	-1	381	199	18.7	31	MSpapapp	146	0	0	0		0	0	0	0	0
229	1	238	24	-1	278	228	19.3	25	ABarapaappp	202	196	0	0		0	0	0	0	0
230	0	408	-1	-1	260	158	20.7	22		156	698	0	0		0	0	0	0	0
231	1	395	428	-1	223	147	15.0	30	ABpraaappa	326	104	0	0		0	0	0	0	0
232	1	14	298	-1	404	171	11.6	27	Dpapp	183	739	0	0		0	0	0	0	0
233	1	101	244	-1	206	352	16.5	31	ABplpaapaa	285	219	0	0		0	0	0	0	0
234	1	127	403	-1	497	177	11.2	28	Cpppaa	-503	0	0	0		0	0	0	0	0
235	1	305	2	-1	198	185	17.7	26	MSppaaap	387	0	0	0		0	0	0	0	0
236	1	230	362	-1	328	106	11.6	28	ABpraapppa	-481	0	0	0		0	0	0	0	0
237	1	90	3	-1	274	239	6.8	26	ABarpaappa	118	0	0	0		0	0	0	0	0
238	1	336	124	-1	250	227	12.9	25	MSpaaappa	221	1226	0	0		0	0	0	0	0
239	1	64	377	-1	207	199	6.0	28	ABarpapapa	133	0	0	0		0	0	0	0	0
240	1	137	50	-1	255	324	14.3	25	MSapappa	242	702	0	0		0	0	0	0	0
241	0	-1	-1	-1	147	171	21.4	22		150	-127	0	0		0	0	0	0	0
242	1	339	256	-1	280	363	20.6	28	ABplpapaap	283	296	0	0		0	0	0	0	0
243	1	208	71	-1	327	324	12.1	27	MSapppap	295	0	0	0		0	0	0	0	0
244	1	248	295	-1	302	274	16.4	24	MSaapaapa	248	558	0	0		0	0	0	0	0
245	1	159	8	-1	483	334	20.4	31	Capapp	-17	0	0	0		0	0	0	0	0
246	1	180	276	-1	378	268	13.5	30	Ealap	303	110	0	0		0	0	0	0	0
247	1	375	299	-1	406	321	24.4	27	ABplpapppa	274	167	0	0		0	0	0	0	0
248	1	132	48	-1	266	101	13.1	25	ABpraappaa	191	0	0	0		0	0	0	0	0
249	1	20	371	-1	438	155	14.6	29	Cppaaa	292	-51	0	0		0	0	0	0	0
250	1	189	31	-1	251	252	14.4	24	MSaaappa	102	0	0	0		0	0	0	0	0
251	1	381	136	-1	582	252	21.9	31	Caappv	306	652	0	0		0	0	0	0	0
252	1	205	189	-1	125	203	10.5	28	ABalapppap	-14	0	0	0		0	0	0	0	0
253	1	368	402	-1	336	351	10.3	25	ABplapaaap	214	-250	0	0		0	0	0	0	0
254	1	307	336	-1	352	267	23.2	27	MSaappaa	241	284	0	0		0	0	0	0	0
255	1	282	165	-1	487	120	16.3	30	ABprappapp	265	445	0	0		0	0	0	0	0
256	1	378	190	-1	298	168	18.1	28	MSpppaaa	271	-231	0	0		0	0	0	0	0
257	1	360	144	-1	542	315	26.0	29	ABplpppaapp	292	-501	0	0		0	0	0	0	0
258	1	233	273	-1	573	183	15.5	30	ABprapappp	270	-279	0	0		0	0	0	0	0
259	1	275	160	-1	210	367	13.6	24	ABalpppppap	67	0	0	0		0	0	0	0	0
260	1	184	312	-1	332	394	17.5	28	ABplppaaaap	212	1095	0	0		0	0	0	0	0
261	1	237	302	-1	231	147	11.0	26	ABpraapappp	255	707	0	0		0	0	0	0	0
262	1	98	11	-1	554	231	24.9	29	ABprppppppp	261	681	0	0		0	0	0	0	0
263	1	136	173	-1	137	278	21.3	29	ABaraaaaaa	203	0	0	0		0	0	0	0	0
264	1	390	26	-1	193	356	18.4	32	ABplpaaaaa	269	502	0	0		0	0	0	0	0
265	1	100	52	-1	299	269	20.5	35	MSaapaaa	56	0	0	0		0	0	0	0	0
266	1	210	88	-1	166	339	20.2	32	ABalppappa	79	0	0	0		0	0	0	0	0
267	1	289	300	-1	246	135	8.4	30	ABarpappap	299	-1089	0	0		0	0	0	0	0
268	1	15	58	-1	293	320	7.2	28	ABplaaappp	331	0	0	0		0	0	0	0	0
269	1	161	30	-1	264	200	20.6	32	ABarapappa	233	0	0	0		0	0	0	0	0
270	1	232	28	-1	412	104	11.8	27	ABprapaapp	353	0	0	0		0	0	0	0	0
271	1	414	41	-1	364	136	22.3	26	ABprpapapap	161	474	0	0		0	0	0	0	0
272	1	107	191	-1	274	356	7.8	26	ABplaaappa	261	627	0	0		0	0	0	0	0
273	1	392	297	-1	319	395	22.1	26	ABplpaaaapp	196	755	0	0		0	0	0	0	0
274	1	153	141	-1	150	281	16.8	24	ABalpaapaap	228	135	0	0		0	0	0	0	0
275	1	277	304	-1	185	307	8.3	26	ABalapappp	-13	0	0	0		0	0	0	0	0
276	1	325	157	-1	184	380	21.2	31	ABalppaapp	317	675	0	0		0	0	0	0	0
277	1	19	319	-1	235	272	18.2	30	ABalpaaapp	210	166	0	0		0	0	0	0	0
278	1	204	261	-1	164	344	7.4	29	ABplaapaap	292	0	0	0		0	0	0	0	0
279	1	319	143	-1	189	340	10.2	30	ABplaapapa	-195	0	0	0		0	0	0	0	0
280	1	387	170	-1	212	156	7.7	25	ABarpappaa	225	1758	0	0		0	0	0	0	0
281	0	179	-1	-1	89	325	16.8	24		336	0	0	0		0	0	0	0	0
282	1	356	230	-1	162	256	15.7	26	ABaraapaapa	200	-1104	0	0		0	0	0	0	0
283	1	150	326	-1	212	330	9.6	23	ABplaapappa	202	-554	0	0		0	0	0	0	0
284	1	290	74	-1	598	318	14.5	34	Caapa	335	108	0	0		0	0	0	0	0
285	1	365	47	-1	525	349	20.9	26	ABplapppaa	257	-40	0	0		0	0	0	0	0
286	1	54	94	-1	327	388	13.4	29	ABplaapppa	285	176	0	0		0	0	0	0	0
287	1	227	18	-1	463	241	11.8	32	Eprap	301	-317	0	0		0	0	0	0	0
288	1	142	103	-1	298	348	14.1	26	MSapppaa	234	-99	0	0		0	0	0	0	0
289	1	177	220	-1	400	101	18.6	27	ABprppapaap	180	-813	0	0		0	0	0	0	0
290	1	308	287	-1	334	308	6.1	29	ABarppaaap	282	-673	0	0		0	0	0	0	0
291	1	190	40	-1	547	372	19.6	29	ABplapappa	243	106	0	0		0	0	0	0	0
292	1	403	133	-1	277	148	17.5	26	MSppapap	263	-33	0	0		0	0	0	0	0
293	1	260	280	-1	229	138	23.4	27	ABarapppppa	222	462	0	0		0	0	0	0	0
294	1	413	405	-1	512	293	23.9	26	ABplpppapap	268	352	0	0		0	0	0	0	0
295	1	52	183	-1	378	327	6.4	30	ABarppaapa	178	0	0	0		0	0	0	0	0
296	1	6	226	-1	536	327	13.7	31	Cappap	277	415	0	0		0	0	0	0	0
297	1	402	330	-1	383	140	24.7	31	ABprpapapp	234	114	0	0		0	0	0	0	0
298	1	38	387	-1	574	324	19.6	32	ABplapappp	132	0	0	0		0	0	0	0	0
299	1	48	115	-1	220	368	9.8	26	ABplaapappp	265	-380	0	0		0	0	0	0	0
300	1	263	182	-1	462	284	14.8	33	Eplap	-4	0	0	0		0	0	0	0	0
301	1	220	390	-1	293	198	26.0	28	ABprpappaaa	283	-196	0	0		0	0	0	0	0
302	1	169	325	-1	196	337	14.1	26	ABalpppppaa	151	0	0	0		0	0	0	0	0
303	1	11	62	-1	242	361	7.5	29	ABplaaapap	-103	0	0	0		0	0	0	0	0
304	1	176	365	-1	163	166	17.7	28	ABalaapppa	147	0	0	0		0	0	0	0	0
305	1	53	317	-1	272	306	22.4	27	ABalpappapp	232	281	0	0		0	0	0	0	0
306	1	258	135	-1	565	355	16.4	29	ABarppappp	140	0	0	0		0	0	0	0	0
307	1	74	289	-1	402	154	6.8	32	ABarpppap	-205	0	0	0		0	0	0	0	0
308	1	253	126	-1	231	352	25.5	30	ABalppapap	412	0	0	0		0	0	0	0	0
309	1	198	346	-1	362	212	16.2	27	MSpapaapp	185	0	0	0		0	0	0	0	0
310	1	144	129	-1	268	331	18.3	27	MSapaapp	-204	0	0	0		0	0	0	0	0
311	1	236	425	-1	181	194	6.9	27	ABarpapaap	234	-902	0	0		0	0	0	0	0
312	1	234	334	-1	290	386	18.4	26	ABplppaaaaa	181	780	0	0		0	0	0	0	0
313	1	362	305	-1	421	120	21.6	33	ABprppappa	315	-22	0	0		0	0	0	0	0
314	1	379	252	-1	183	163	15.5	28	ABpraaapaa	268	-136	0	0		0	0	0	0	0
315	1	270	186	-1	254	286	15.8	24	ABaraapapap	239	-645	0	0		0	0	0	0	0
316	1	280	206	-1	224	357	21.7	27	ABalppapppa	222	0	0	0		0	0	0	0	0
317	1	394	195	-1	432	366	24.9	28	ABplpppaaaa	219	-1109	0	0		0	0	0	0	0
318	1	122	84	-1	210	230	20.2	30	ABarapaapa	304	65	0	0		0	0	0	0	0
319	1	211	381	-1	400	264	6.1	38	Cpaaa	383	887	0	0		0	0	0	0	0
320	1	345	286	-1	369	358	14.4	27	Daaap	234	-85	0	0		0	0	0	0	0
321	1	388	249	-1	445	415	18.1	29	ABplappaap	270	706	0	0		0	0	0	0	0
322	1	16	366	-1	339	118	24.6	32	ABarappapp	366	0	0	0		0	0	0	0	0
323	1	57	197	-1	216	198	25.6	27	ABarappaaa	273	-1150	0	0		0	0	0	0	0
324	1	102	232	-1	124	301	5.8	29	ABplaapaaa	298	510	0	0		0	0	0	0	0
325	1	147	217	-1	334	184	10.0	29	MSpppppa	289	272	0	0		0	0	0	0	0
326	1	346	332	-1	413	355	16.3	29	Capaaa	300	0	0	0		0	0	0	0	0
327	1	231	205	-1	141	176	15.7	24	ABalaappppa	229	654	0	0		0	0	0	0	0
328	1	80	341	-1	264	405	19.0	26	ABplpaaappp	226	127	0	0		0	0	0	0	0
329	1	197	163	-1	115	226	22.6	32	ABalaaaarr	315	-775	0	0		0	0	0	0	0
330	1	361	427	-1	353	276	20.8	28	MSaapapp	209	-230	0	0		0	0	0	0	0
331	1	257	257	-1	248	236	19.0	24	ABarapaappa	135	0	0	0		0	0	0	0	0
332	1	331	225	-1	414	318	10.0	29	Dappa	154	0	0	0		0	0	0	0	0
333	1	382	411	-1	307	222	18.4	30	ABaraapppp	301	876	0	0		0	0	0	0	0
334	1	322	215	-1	283	139	20.8	30	ABprpapaaa	227	902	0	0		0	0	0	0	0
335	1	85	382	-1	556	145	15.9	28	ABprapappa	525	0	0	0		0	0	0	0	0
336	1	294	212	-1	299	109	23.6	30	ABprpaaaapa	281	262	0	0		0	0	0	0	0
337	1	344	211	-1	241	174	18.2	25	MSppapaa	219	13	0	0		0	0	0	0	0
338	1	312	243	-1	424	412	15.0	30	ABplappaaa	175	0	0	0		0	0	0	0	0
339	1	199	274	-1	404	399	12.2	28	ABplapaapp	111	0	0	0		0	0	0	0	0
340	1	139	384	-1	183	281	7.0	23	ABplaaaaapa	328	0	0	0		0	0	0	0	0
341	1	318	265	-1	482	172	18.4	28	Cppaap	284	5	0	0		0	0	0	0	0
342	1	225	236	-1	287	90	18.2	25	ABprpaaappp	247	1267	0	0		0	0	0	0	0
343	1	24	242	-1	450	229	15.7	33	Earpp	333	-1204	0	0		0	0	0	0	0
344	1	206	389	-1	582	304	23.5	32	ABplappppp	328	-124	0	0		0	0	0	0	0
345	1	285	10	-1	352	170	21.9	32	ABprpapppa	313	308	0	0		0	0	0	0	0
346	1	324	17	-1	375	243	18.8	27	MSpapapa	-21	0	0	0		0	0	0	0	0
347	1	168	369	-1	409	170	21.6	28	MSpappap	244	0	0	0		0	0	0	0	0
348	1	4	91	-1	539	194	21.4	29	ABprapppap	248	336	0	0		0	0	0	0	0
349	1	155	112	-1	476	282	21.5	32	ABplpppppa	280	98	0	0		0	0	0	0	0
350	1	266	266	-1	534	320	23.1	22	ABplapppap	156	-151	0	0		0	0	0	0	0
351	1	79	100	-1	312	175	5.5	31	ABarpapppp	457	0	0	0		0	0	0	0	0
352	1	329	339	-1	352	374	9.6	25	ABplapaapa	33	0	0	0		0	0	0	0	0
353	1	292	222	-1	551	354	23.4	30	ABplappppa	261	88	0	0		0	0	0	0	0
354	1	41	153	-1	212	285	13.1	27	MSaaapapa	199	-119	0	0		0	0	0	0	0
355	1	297	89	-1	341	265	19.4	27	MSaapapa	99	0	0	0		0	0	0	0	0
356	1	93	132	-1	302	315	18.4	26	MSappaaa	203	-936	0	0		0	0	0	0	0
357	1	72	78	-1	272	278	18.3	32	ABaraapapp	273	452	0	0		0	0	0	0	0
358	1	373	355	-1	382	224	13.1	30	Earap	306	1136	0	0		0	0	0	0	0
359	1	119	277	-1	417	141	24.5	29	ABprppaapp	266	1410	0	0		0	0	0	0	0
360	1	301	117	-1	129	331	10.7	29	ABalapaaaa	478	0	0	0		0	0	0	0	0
361	1	340	65	-1	167	198	20.0	27	MSppaaaa	215	-269	0	0		0	0	0	0	0
362	1	118	120	-1	434	158	19.4	31	MSpapppp	301	-556	0	0		0	0	0	0	0
363	1	393	395	-1	325	89	21.1	28	ABprpaaaapp	285	-180	0	0		0	0	0	0	0
364	1	151	361	-1	308	177	21.2	27	ABarapapppp	-163	0	0	0		0	0	0	0	0
365	1	246	379	-1	439	116	19.1	30	ABprppapap	91	0	0	0		0	0	0	0	0
366	1	62	172	-1	407	229	16.6	29	Earpa	290	1165	0	0		0	0	0	0	0
367	1	217	348	-1	571	225	16.8	28	Cppppa	279	-401	0	0		0	0	0	0	0
368	1	240	125	-1	318	116	21.0	21	ABprpapaap	419	0	0	0		0	0	0	0	0
369	1	298	25	-1	435	351	19.8	29	Capaap	282	-460	0	0		0	0	0	0	0
370	1	359	248	-1	388	291	22.5	29	MSaappap	538	0	0	0		0	0	0	0	0
371	1	332	354	-1	477	278	17.4	34	Eplpa	169	0	0	0		0	0	0	0	0
372	1	173	314	-1	440	113	12.5	29	ABprappaaa	267	-51	0	0		0	0	0	0	0
373	1	286	227	-1	549	208	12.5	28	Cpppap	250	-295	0	0		0	0	0	0	0
374	1	209	229	-1	523	306	8.5	31	Caaapa	313	462	0	0		0	0	0	0	0
375	1	89	308	-1	384	381	22.7	30	ABplppappa	292	542	0	0		0	0	0	0	0
376	1	348	207	-1	354	391	20.5	29	ABplppapaa	240	-231	0	0		0	0	0	0	0
377	1	41	323	-1	259	277	12.7	25	MSaaapapp	172	0	0	0		0	0	0	0	0
378	1	61	290	-1	496	241	13.3	32	Eprpa	327	510	0	0		0	0	0	0	0
379	1	214	175	-1	264	99	20.6	25	ABprpaaappa	214	287	0	0		0	0	0	0	0
380	1	370	114	-1	225	298	15.8	26	ABaraapapaa	205	749	0	0		0	0	0	0	0
381	1	171	167	-1	351	220	20.0	28	MSpapaaap	237	129	0	0		0	0	0	0	0
382	1	113	343	-1	564	248	9.8	31	Cpapap	296	591	0	0		0	0	0	0	0
383	1	407	356	-1	262	186	25.1	29	ABarappaap	145	0	0	0		0	0	0	0	0
384	1	87	327	401	451	327	24.3	31	ABplppppaa	201	181	0	0		0	0	0	0	0
385	1	327	279	-1	469	137	21.4	30	ABprppappp	282	1876	0	0		0	0	0	0	0
386	1	291	309	-1	325	336	14.9	26	Daaaa	10	0	0	0		0	0	0	0	0
387	1	328	64	-1	458	290	6.0	38	Caaaa	-90	0	0	0		0	0	0	0	0
388	1	185	397	-1	401	194	21.6	27	MSpappaa	178	0	0	0		0	0	0	0	0
389	1	223	161	-1	524	384	14.4	29	ABplapapaa	290	539	0	0		0	0	0	0	0
390	1	1	258	-1	495	236	20.7	30	ABprpppppa	308	490	0	0		0	0	0	0	0
391	1	397	213	-1	514	262	17.5	31	Eplpp	314	-995	0	0		0	0	0	0	0
392	1	350	349	-1	516	194	17.5	29	Cppapp	292	-855	0	0		0	0	0	0	0
393	1	148	404	-1	353	115	21.0	31	ABprppaapa	273	802	0	0		0	0	0	0	0
394	1	40	247	-1	355	147	18.5	25	MSppaapp	327	0	0	0		0	0	0	0	0
395	1	310	90	-1	401	401	20.2	29	ABplppapap	282	162	0	0		0	0	0	0	0
396	1	39	96	-1	607	236	13.8	31	Cpappd	316	1018	0	0		0	0	0	0	0
397	1	284	278	-1	408	355	24.3	24	ABplppaapp	77	0	0	0		0	0	0	0	0
398	1	358	184	-1	440	159	24.5	28	ABprpppaaaa	230	781	0	0		0	0	0	0	0
399	1	401	310	-1	198	258	5.4	27	ABarpaaapp	488	0	0	0		0	0	0	0	0
400	1	181	121	-1	166	147	10.4	30	ABpraapaap	206	-119	0	0		0	0	0	0	0
401	1	222	57	-1	419	230	12.3	32	Epraa	315	206	0	0		0	0	0	0	0
402	1	351	367	-1	191	364	11.9	25	ABalppppapp	93	0	0	0		0	0	0	0	0
403	1	391	385	-1	547	239	21.0	29	Cppppp	101	0	0	0		0	0	0	0	0
404	1	177	386	-1	380	99	19.2	27	ABprppapaaa	135	0	0	0		0	0	0	0	0
405	1	304	406	-1	155	371	16.9	23	ABalpppapav	127	0	0	0		0	0	0	0	0
406	0	389	-1	-1	167	150	21.2	22		193	0	0	0		0	0	0	0	0
407	1	203	70	-1	340	366	21.6	27	ABplppaapa	210	0	0	0		0	0	0	0	0
408	1	278	398	-1	133	176	22.6	33	ABalaapaap	199	0	0	0		0	0	0	0	0
409	1	372	107	-1	523	256	24.6	30	ABplppppppa	132	0	0	0		0	0	0	0	0
410	1	412	221	-1	229	140	17.3	28	ABprpaapaa	402	0	0	0		0	0	0	0	0
411	1	21	423	-1	265	209	17.3	23	ABaraapppap	-82	0	0	0		0	0	0	0	0
412	1	43	296	-1	343	172	18.2	30	MSpppaap	29	0	0	0		0	0	0	0	0
413	1	405	422	-1	233	387	19.6	26	ABplpaaappa	213	498	0	0		0	0	0	0	0
414	0	404	-1	-1	107	200	19.5	22		64	0	0	0		0	0	0	0	0
415	1	384	416	-1	232	329	19.1	26	MSapapaa	213	61	0	0		0	0	0	0	0
416	1	29	418	-1	409	187	26.0	27	ABprppppaaa	270	1004	0	0		0	0	0	0	0
417	1	126	255	-1	200	285	19.0	32	ABalpaaapa	297	419	0	0		0	0	0	0	0
418	1	409	391	-1	325	139	22.0	24	ABprpapapaa	147	165	0	0		0	0	0	0	0
419	1	406	420	-1	543	178	17.9	22	ABprapppaa	141	-214	0	0		0	0	0	0	0
420	1	411	426	-1	378	281	17.0	29	Ealpa	231	-200	0	0		0	0	0	0	0
421	1	91	378	-1	215	161	13.0	26	ABpraapapa	110	0	0	0		0	0	0	0	0
422	1	396	424	-1	482	294	24.5	26	ABplppppapp	261	440	0	0		0	0	0	0	0
423	1	321	429	-1	280	194	22.0	26	ABarapapppa	169	0	0	0		0	0	0	0	0
424	0	402	-1	-1	380	150	23.0	27		-215	0	0	0		0	0	0	0	0
425	1	415	431	-1	463	179	25.0	24	ABprppppapa	276	-584	0	0		0	0	0	0	0
426	1	416	432	-1	475	224	25.0	24	ABprppppapp	0	0	0	0		0	0	0	0	0
