# Supplementary material for: The AP-2 Transcription Factor APTF-2 Is Required for Neuroblast and Epidermal Morphogenesis in Caenorhabditis elegans Embryogenesis
Source: PLoS Genet. 2016 May 13;12(5):e1006048. doi: 10.1371/journal.pgen.1006048 (PMC4866721; doi:10.1371/journal.pgen.1006048)
Supplement: S2 Text — (ZIP) [file pgen.1006048.s030.zip › nuclei/t178-nuclei]

1	1	27	124	-1	332	220	6.0	26	ABarppaaaa	207	-95	0	0		0	0	0	0	0
2	1	235	1	-1	196	183	17.2	26	MSppaaap	250	38	0	0		0	0	0	0	0
3	1	237	56	-1	266	240	6.6	28	ABarpaappa	194	112	0	0		0	0	0	0	0
4	1	3	230	-1	169	288	23.0	30	ABalpaaaaa	147	0	0	0		0	0	0	0	0
5	1	86	82	-1	115	308	13.4	26	ABalapaaap	35	0	0	0		0	0	0	0	0
6	1	207	38	-1	141	369	18.7	32	ABalpppaaa	135	0	0	0		0	0	0	0	0
7	1	147	172	-1	192	171	21.7	29	ABarappppa	246	48	0	0		0	0	0	0	0
8	1	245	226	-1	485	334	20.3	31	Capapp	309	317	0	0		0	0	0	0	0
9	1	158	258	-1	172	318	25.1	26	ABalpapaaaa	250	216	0	0		0	0	0	0	0
10	1	345	192	-1	353	169	22.1	32	ABprpapppa	306	47	0	0		0	0	0	0	0
11	1	262	150	-1	562	226	25.1	28	ABprppppppp	270	642	0	0		0	0	0	0	0
12	1	35	39	-1	249	250	10.4	28	MSpaaapa	4	0	0	0		0	0	0	0	0
13	1	38	341	-1	155	264	9.0	24	MSaaaapaa	-223	0	0	0		0	0	0	0	0
14	1	189	18	-1	142	305	9.4	27	ABalapappa	39	0	0	0		0	0	0	0	0
15	1	66	40	-1	251	276	21.2	30	ABalpapppa	-41	0	0	0		0	0	0	0	0
16	1	198	55	-1	517	391	18.3	30	ABplapapap	286	-104	0	0		0	0	0	0	0
17	1	346	323	-1	369	242	18.8	26	MSpapapa	-67	0	0	0		0	0	0	0	0
18	1	287	85	-1	460	238	12.1	31	Eprap	9	0	0	0		0	0	0	0	0
19	1	11	208	-1	210	278	21.8	30	ABalpappaa	226	93	0	0		0	0	0	0	0
20	1	23	86	-1	113	229	9.2	30	ABalapppaa	-60	0	0	0		0	0	0	0	0
21	1	91	148	-1	184	239	18.0	26	ABaraaapapa	264	1101	0	0		0	0	0	0	0
22	1	114	293	-1	530	131	13.3	29	ABprapapaa	259	208	0	0		0	0	0	0	0
23	1	142	411	-1	103	315	20.1	31	ABalaaaalp	302	-108	0	0		0	0	0	0	0
24	1	229	339	-1	279	228	19.3	25	ABarapaappp	198	195	0	0		0	0	0	0	0
25	1	369	68	-1	437	351	20.2	28	Capaap	277	361	0	0		0	0	0	0	0
26	1	264	23	-1	194	357	18.2	31	ABplpaaaaa	305	-802	0	0		0	0	0	0	0
27	1	108	154	-1	504	253	6.0	31	Cpaapa	308	13	0	0		0	0	0	0	0
28	1	270	122	-1	409	103	12.2	26	ABprapaapp	106	0	0	0		0	0	0	0	0
29	1	5	152	-1	199	124	16.8	28	ABpraaaapa	140	0	0	0		0	0	0	0	0
30	1	269	317	-1	265	197	20.5	31	ABarapappa	-28	0	0	0		0	0	0	0	0
31	1	250	280	-1	255	253	14.5	23	MSaaappa	184	-528	0	0		0	0	0	0	0
32	1	197	156	-1	184	389	11.1	27	ABalpppappp	270	1339	0	0		0	0	0	0	0
33	1	199	354	-1	386	303	10.0	26	MSappppp	213	141	0	0		0	0	0	0	0
34	1	205	253	-1	150	203	6.5	26	ABarpapaaa	227	-116	0	0		0	0	0	0	0
35	1	217	48	-1	172	353	23.4	32	ABalppapaa	328	-93	0	0		0	0	0	0	0
36	1	55	167	-1	295	399	14.1	30	ABplaappap	269	1083	0	0		0	0	0	0	0
37	1	140	97	-1	287	372	23.6	30	ABalpapapp	206	1126	0	0		0	0	0	0	0
38	1	101	272	-1	572	205	22.3	31	ABprappppp	285	318	0	0		0	0	0	0	0
39	1	151	128	-1	136	287	24.5	35	ABalpaappa	491	0	0	0		0	0	0	0	0
40	1	291	311	-1	545	371	19.3	29	ABplapappa	260	118	0	0		0	0	0	0	0
41	1	271	70	-1	361	136	21.5	25	ABprpapapap	178	-155	0	0		0	0	0	0	0
42	1	79	286	-1	294	176	11.1	26	MSppppap	46	0	0	0		0	0	0	0	0
43	1	196	278	-1	127	268	19.2	25	ABalpaapaaa	-123	0	0	0		0	0	0	0	0
44	1	60	197	-1	340	301	23.7	27	ABplpappaap	270	502	0	0		0	0	0	0	0
45	1	170	340	-1	213	233	24.5	34	ABarapaaap	342	959	0	0		0	0	0	0	0
46	1	157	289	-1	359	167	6.0	29	ABarpppaa	175	0	0	0		0	0	0	0	0
47	1	285	127	-1	527	351	21.1	28	ABplapppaa	261	103	0	0		0	0	0	0	0
48	1	248	74	-1	263	101	13.4	26	ABpraappaa	218	196	0	0		0	0	0	0	0
49	1	21	268	-1	332	273	12.5	28	Ealaa	277	326	0	0		0	0	0	0	0
50	1	240	392	-1	259	323	14.0	24	MSapappa	237	904	0	0		0	0	0	0	0
51	1	104	11	-1	472	194	8.8	28	Dpppp	313	0	0	0		0	0	0	0	0
52	1	265	4	400	305	268	19.8	31	MSaapaaa	198	-437	0	0		0	0	0	0	0
53	1	18	304	-1	185	272	13.7	26	ABaraapaapp	215	109	0	0		0	0	0	0	0
54	1	28	360	-1	507	369	11.3	28	ABarppappa	275	-172	0	0		0	0	0	0	0
55	1	183	108	-1	215	294	9.4	24	MSaaapaap	436	0	0	0		0	0	0	0	0
56	0	15	-1	-1	118	183	20.4	26		-34	0	0	0		0	0	0	0	0
57	1	401	325	-1	415	232	12.5	32	Epraa	313	-412	0	0		0	0	0	0	0
58	1	268	66	-1	289	324	7.1	28	ABplaaappp	273	89	0	0		0	0	0	0	0
59	1	220	33	-1	260	119	22.8	25	ABarapppppp	176	0	0	0		0	0	0	0	0
60	1	124	409	-1	281	104	16.0	24	ABprpaapppp	219	892	0	0		0	0	0	0	0
61	1	164	189	-1	250	202	14.2	29	MSpaapaa	261	0	0	0		0	0	0	0	0
62	1	303	266	-1	238	362	7.6	28	ABplaaapap	275	847	0	0		0	0	0	0	0
63	1	143	50	-1	129	324	22.1	30	ABalpaappp	321	0	0	0		0	0	0	0	0
64	1	387	294	-1	458	285	5.9	39	Caaaa	389	535	0	0		0	0	0	0	0
65	1	361	177	-1	167	198	19.9	28	MSppaaaa	203	-274	0	0		0	0	0	0	0
66	1	50	94	-1	91	280	12.5	30	ABalappaa	153	0	0	0		0	0	0	0	0
67	1	137	147	-1	133	270	15.2	30	ABaraapaaa	-398	0	0	0		0	0	0	0	0
68	1	94	257	-1	473	226	22.5	29	ABprpapppp	319	80	0	0		0	0	0	0	0
69	1	195	29	-1	134	306	17.6	27	MSapaaaa	175	573	0	0		0	0	0	0	0
70	1	407	357	-1	333	365	21.2	29	ABplppaapa	234	48	0	0		0	0	0	0	0
71	1	243	183	-1	325	326	12.2	27	MSapppap	-26	0	0	0		0	0	0	0	0
72	1	96	171	-1	513	162	7.3	31	ABarppppa	318	789	0	0		0	0	0	0	0
73	1	77	153	-1	442	153	10.8	28	Dppap	216	-336	0	0		0	0	0	0	0
74	1	284	371	-1	596	318	14.5	33	Caapa	327	137	0	0		0	0	0	0	0
75	1	175	250	-1	115	258	6.3	29	ABalappapp	274	-378	0	0		0	0	0	0	0
76	1	26	193	-1	279	360	16.6	26	MSappapa	265	912	0	0		0	0	0	0	0
77	1	64	384	-1	265	319	24.9	28	ABalpapapap	198	0	0	0		0	0	0	0	0
78	1	357	164	-1	273	274	17.9	30	ABaraapapp	226	-506	0	0		0	0	0	0	0
79	1	89	28	-1	285	305	25.3	28	ABplpappaaa	221	-138	0	0		0	0	0	0	0
80	1	107	301	-1	299	95	13.5	30	ABpraappap	297	-443	0	0		0	0	0	0	0
81	1	37	3	-1	162	240	9.4	26	MSaaaaapp	220	612	0	0		0	0	0	0	0
82	1	222	182	-1	290	232	15.1	32	MSpaapap	127	0	0	0		0	0	0	0	0
83	1	134	180	-1	383	327	13.1	31	Daap	308	-1286	0	0		0	0	0	0	0
84	1	318	282	-1	212	226	19.7	31	ABarapaapa	81	0	0	0		0	0	0	0	0
85	1	43	166	-1	231	108	19.6	27	ABprpaaapa	218	0	0	0		0	0	0	0	0
86	1	135	320	-1	161	235	22.1	28	ABaraaaaap	128	0	0	0		0	0	0	0	0
87	1	177	75	-1	108	248	15.1	29	MSaaaaaa	131	0	0	0		0	0	0	0	0
88	1	266	168	-1	170	338	20.2	30	ABalppappa	244	-867	0	0		0	0	0	0	0
89	1	355	218	-1	340	265	19.1	28	MSaapapa	255	131	0	0		0	0	0	0	0
90	1	395	88	-1	399	401	20.4	30	ABplppapap	293	1067	0	0		0	0	0	0	0
91	1	348	333	-1	537	192	20.8	30	ABprapppap	251	310	0	0		0	0	0	0	0
92	1	109	65	-1	139	173	7.4	30	ABpraapaaa	112	0	0	0		0	0	0	0	0
93	1	10	79	-1	130	371	14.6	26	ABalpppaap	-66	0	0	0		0	0	0	0	0
94	1	286	187	-1	325	387	13.2	29	ABplaapppa	203	0	0	0		0	0	0	0	0
95	1	70	378	-1	183	142	13.4	28	ABpraaapap	138	0	0	0		0	0	0	0	0
96	1	396	386	-1	608	238	13.7	31	Cpappd	289	144	0	0		0	0	0	0	0
97	1	73	397	-1	304	345	21.8	27	ABplpapapaa	184	133	0	0		0	0	0	0	0
98	1	92	224	-1	195	234	22.8	26	ABarapaaaa	200	502	0	0		0	0	0	0	0
99	1	187	194	-1	172	210	10.7	29	MSpaaaaa	280	-219	0	0		0	0	0	0	0
100	1	351	211	-1	310	172	6.1	30	ABarpapppp	267	-169	0	0		0	0	0	0	0
101	1	53	246	-1	282	137	7.8	28	ABarpapppa	270	347	0	0		0	0	0	0	0
102	1	152	284	-1	357	349	19.0	31	MSaapppa	314	405	0	0		0	0	0	0	0
103	1	288	170	-1	297	351	14.2	26	MSapppaa	246	1150	0	0		0	0	0	0	0
104	1	57	43	-1	212	393	18.3	32	ABplpaaapa	158	0	0	0		0	0	0	0	0
105	1	20	143	-1	134	246	12.2	27	MSaaaaapa	-64	0	0	0		0	0	0	0	0
106	1	58	110	-1	246	378	21.8	27	ABalppapppp	264	0	0	0		0	0	0	0	0
107	1	409	260	-1	524	251	25.3	28	ABplppppppa	241	-237	0	0		0	0	0	0	0
108	1	128	12	-1	205	291	16.5	30	ABalpaapapp	413	0	0	0		0	0	0	0	0
109	1	182	288	-1	253	150	24.4	28	ABarappapaa	186	160	0	0		0	0	0	0	0
110	1	1	120	-1	152	343	11.3	25	ABalppppapa	114	0	0	0		0	0	0	0	0
111	1	194	163	-1	331	260	6.8	27	ABarpaappp	156	0	0	0		0	0	0	0	0
112	1	349	366	-1	477	285	21.5	33	ABplpppppa	335	-1491	0	0		0	0	0	0	0
113	1	129	271	-1	355	155	13.0	23	Dpapa	229	80	0	0		0	0	0	0	0
114	1	380	203	-1	230	295	15.3	26	ABaraapapaa	204	123	0	0		0	0	0	0	0
115	1	299	342	-1	217	370	10.0	26	ABplaapappp	254	-542	0	0		0	0	0	0	0
116	1	99	76	-1	173	229	5.7	25	ABarpaaaap	213	-426	0	0		0	0	0	0	0
117	1	360	92	-1	124	331	10.9	28	ABalapaaaa	151	0	0	0		0	0	0	0	0
118	1	223	369	-1	123	328	16.0	28	ABalapaapa	270	-449	0	0		0	0	0	0	0
119	1	113	135	-1	208	347	5.9	25	ABplaaapaa	215	82	0	0		0	0	0	0	0
120	1	362	393	-1	437	158	19.4	32	MSpapppp	236	28	0	0		0	0	0	0	0
121	1	400	287	381	169	148	10.0	30	ABpraapaap	160	0	0	0		0	0	0	0	0
122	1	173	62	407	242	107	15.7	28	ABprpaapap	240	1360	0	0		0	0	0	0	0
123	1	14	95	-1	88	254	18.7	31	ABalaaaarl	267	161	0	0		0	0	0	0	0
124	1	238	309	-1	251	224	12.4	24	MSpaaappa	203	24	0	0		0	0	0	0	0
125	1	368	297	-1	307	119	20.2	28	ABprpapaap	235	164	0	0		0	0	0	0	0
126	1	308	35	-1	232	353	25.4	32	ABalppapap	288	689	0	0		0	0	0	0	0
127	1	188	238	-1	250	200	24.0	27	ABarapapapa	259	1023	0	0		0	0	0	0	0
128	1	85	308	-1	233	224	5.9	34	ABarpaapa	336	730	0	0		0	0	0	0	0
129	1	310	235	-1	271	330	18.5	28	MSapaapp	260	1024	0	0		0	0	0	0	0
130	1	106	343	-1	163	128	16.0	28	ABpraaaaap	254	52	0	0		0	0	0	0	0
131	1	19	252	-1	205	110	13.3	28	ABpraaaapp	278	-143	0	0		0	0	0	0	0
132	1	356	244	-1	304	313	18.4	25	MSappaaa	8	0	0	0		0	0	0	0	0
133	1	292	406	-1	274	150	17.5	26	MSppapap	250	1003	0	0		0	0	0	0	0
134	1	141	295	-1	338	169	15.7	29	MSpppapp	242	641	0	0		0	0	0	0	0
135	1	306	188	-1	562	353	16.4	29	ABarppappp	285	-133	0	0		0	0	0	0	0
136	1	251	405	-1	583	253	21.5	31	Caappv	308	49	0	0		0	0	0	0	0
137	1	9	410	-1	186	268	25.3	27	ABalpaaaap	110	0	0	0		0	0	0	0	0
138	1	98	119	-1	418	186	9.3	27	Dpppa	270	-1263	0	0		0	0	0	0	0
139	1	59	63	-1	222	241	21.6	26	ABarapapaaa	201	499	0	0		0	0	0	0	0
140	1	87	348	-1	470	149	7.5	29	ABprappapa	-104	0	0	0		0	0	0	0	0
141	1	274	45	-1	151	277	17.1	24	ABalpaapaap	145	0	0	0		0	0	0	0	0
142	1	105	279	-1	368	401	15.2	30	ABplaapppp	197	0	0	0		0	0	0	0	0
143	1	279	51	-1	186	342	10.6	29	ABplaapapa	126	0	0	0		0	0	0	0	0
144	1	257	13	-1	543	317	25.5	30	ABplpppaapp	296	514	0	0		0	0	0	0	0
145	1	204	42	-1	261	120	18.3	25	ABprpaapppa	201	-1355	0	0		0	0	0	0	0
146	1	45	315	-1	146	180	11.5	28	ABalappppa	222	5	0	0		0	0	0	0	0
147	1	165	330	-1	391	148	16.6	30	MSpapppa	149	0	0	0		0	0	0	0	0
148	1	162	233	-1	241	298	5.8	26	ABplaaaapa	61	0	0	0		0	0	0	0	0
149	1	123	118	-1	451	205	25.9	32	ABprppppaap	223	98	0	0		0	0	0	0	0
150	1	2	184	-1	323	245	22.8	26	ABalpappppp	-16	0	0	0		0	0	0	0	0
151	1	133	265	-1	224	320	25.7	27	ABalpapapaa	79	0	0	0		0	0	0	0	0
152	1	132	327	-1	461	319	11.1	28	Dappp	284	-715	0	0		0	0	0	0	0
153	1	354	296	-1	215	282	13.0	25	MSaaapapa	228	760	0	0		0	0	0	0	0
154	1	149	36	-1	94	289	17.3	27	ABalaaaala	266	224	0	0		0	0	0	0	0
155	1	131	49	-1	430	349	12.6	27	Dapap	246	175	0	0		0	0	0	0	0
156	1	216	26	-1	341	199	25.6	29	ABprpappaap	290	-536	0	0		0	0	0	0	0
157	1	276	389	-1	185	380	21.3	32	ABalppaapp	326	287	0	0		0	0	0	0	0
158	1	125	313	-1	176	182	8.6	28	ABalappppp	322	0	0	0		0	0	0	0	0
159	1	7	399	-1	343	253	16.3	28	MSaapaapp	187	0	0	0		0	0	0	0	0
160	1	259	71	-1	210	367	13.8	25	ABalpppppap	206	-553	0	0		0	0	0	0	0
161	1	389	81	-1	526	386	14.4	29	ABplapapaa	288	118	0	0		0	0	0	0	0
162	1	54	234	-1	377	93	13.6	29	ABpraapppp	257	-227	0	0		0	0	0	0	0
163	1	329	121	-1	119	230	23.2	32	ABalaaaarr	307	-191	0	0		0	0	0	0	0
164	1	174	206	-1	116	350	17.6	29	ABalppaaap	260	115	0	0		0	0	0	0	0
165	1	255	362	-1	488	118	16.4	31	ABprappapp	304	632	0	0		0	0	0	0	0
166	1	172	107	-1	467	362	18.5	29	Capapa	285	174	0	0		0	0	0	0	0
167	1	381	145	-1	347	214	20.3	28	MSpapaaap	133	0	0	0		0	0	0	0	0
168	1	208	292	-1	425	275	13.9	31	Eplaa	303	438	0	0		0	0	0	0	0
169	1	59	19	-1	254	232	23.7	26	ABarapapaap	202	826	0	0		0	0	0	0	0
170	1	280	395	-1	209	157	7.5	26	ABarpappaa	-137	0	0	0		0	0	0	0	0
171	1	71	195	-1	331	141	9.7	30	ABprapaaap	-271	0	0	0		0	0	0	0	0
172	1	366	356	-1	406	230	17.0	29	Earpa	186	0	0	0		0	0	0	0	0
173	1	263	131	-1	140	278	21.6	29	ABaraaaaaa	-75	0	0	0		0	0	0	0	0
174	1	6	239	-1	209	282	26.4	36	ABalpapaap	311	85	0	0		0	0	0	0	0
175	1	379	352	-1	262	101	20.7	25	ABprpaaappa	-28	0	0	0		0	0	0	0	0
176	1	22	229	-1	249	286	10.1	29	MSaaaapp	279	73	0	0		0	0	0	0	0
177	1	39	263	-1	284	290	13.9	26	MSaaappp	239	178	0	0		0	0	0	0	0
178	1	200	-1	-1	224	318	20.0	23	MSapaapa	234	206	0	0		0	0	0	0	0
179	0	241	-1	-1	141	159	21.3	24		199	186	0	0		0	0	0	0	0
180	1	31	326	-1	331	313	18.4	27	MSappaap	259	1577	0	0		0	0	0	0	0
181	1	139	176	-1	202	327	23.4	25	ABalpapaaap	74	0	0	0		0	0	0	0	0
182	1	300	123	-1	462	285	15.2	33	Eplap	337	1712	0	0		0	0	0	0	0
183	1	295	198	-1	378	325	6.3	30	ABarppaapa	300	1199	0	0		0	0	0	0	0
184	1	398	106	-1	444	157	24.7	28	ABprpppaaaa	188	-1093	0	0		0	0	0	0	0
185	1	30	201	-1	146	149	13.0	24	ABalaappppp	226	842	0	0		0	0	0	0	0
186	1	315	267	-1	257	284	15.8	25	ABaraapapap	236	54	0	0		0	0	0	0	0
187	1	117	100	-1	199	257	8.1	27	MSaaaapap	71	0	0	0		0	0	0	0	0
188	1	215	262	-1	85	227	15.5	33	ABalaaapal	113	0	0	0		0	0	0	0	0
189	1	252	316	-1	120	206	10.5	28	ABalapppap	555	0	0	0		0	0	0	0	0
190	1	256	223	-1	301	167	18.1	27	MSpppaaa	265	-296	0	0		0	0	0	0	0
191	1	272	105	-1	275	361	7.7	27	ABplaaappa	252	-127	0	0		0	0	0	0	0
192	1	56	134	-1	190	228	12.4	28	MSpaaaapa	75	0	0	0		0	0	0	0	0
193	1	12	329	-1	232	324	14.6	26	MSapapap	217	1068	0	0		0	0	0	0	0
194	1	67	237	-1	281	261	22.7	26	ABalpappppa	113	0	0	0		0	0	0	0	0
195	1	317	103	-1	433	366	25.4	28	ABplpppaaaa	245	1033	0	0		0	0	0	0	0
196	1	83	191	-1	289	168	15.2	26	MSppppaa	263	-970	0	0		0	0	0	0	0
197	1	323	261	-1	217	197	25.5	27	ABarappaaa	238	225	0	0		0	0	0	0	0
198	1	130	165	-1	161	259	5.8	24	ABarpaaapa	218	-132	0	0		0	0	0	0	0
199	1	190	281	-1	86	248	9.7	27	ABalappapa	226	747	0	0		0	0	0	0	0
200	1	201	220	-1	368	330	23.9	31	ABplpapapp	312	-1183	0	0		0	0	0	0	0
201	1	181	41	-1	175	209	25.4	30	ABaraaappp	264	627	0	0		0	0	0	0	0
202	1	24	89	-1	290	241	11.8	27	MSpaaappp	261	0	0	0		0	0	0	0	0
203	1	51	104	-1	114	243	20.4	30	ABaraaaapa	142	0	0	0		0	0	0	0	0
204	1	150	27	-1	154	216	15.2	27	ABaraappaa	-191	0	0	0		0	0	0	0	0
205	1	327	174	-1	140	177	16.0	23	ABalaappppa	195	1505	0	0		0	0	0	0	0
206	1	316	338	-1	223	354	21.6	27	ABalppapppa	234	847	0	0		0	0	0	0	0
207	1	376	402	-1	354	396	20.4	29	ABplppapaa	287	772	0	0		0	0	0	0	0
208	1	221	302	-1	471	116	12.7	28	ABprappaap	249	228	0	0		0	0	0	0	0
209	1	29	215	-1	341	104	17.7	30	ABprppaaaap	231	1158	0	0		0	0	0	0	0
210	1	203	96	-1	141	236	19.1	30	ABaraaapaa	243	811	0	0		0	0	0	0	0
211	1	337	125	-1	238	175	18.7	25	MSppapaa	-3	0	0	0		0	0	0	0	0
212	1	336	9	-1	302	110	23.5	29	ABprpaaaapa	257	-619	0	0		0	0	0	0	0
213	1	391	240	-1	514	264	17.5	32	Eplpp	300	-761	0	0		0	0	0	0	0
214	1	111	102	-1	228	237	14.0	25	ABaraappapp	186	123	0	0		0	0	0	0	0
215	1	334	391	-1	280	140	21.0	29	ABprpapaaa	257	-675	0	0		0	0	0	0	0
216	1	178	144	-1	183	291	11.4	26	MSaaapaaa	260	-198	0	0		0	0	0	0	0
217	1	325	247	-1	337	184	9.6	28	MSpppppa	32	0	0	0		0	0	0	0	0
218	1	210	210	-1	211	314	6.3	26	ABplaaaaapp	258	-290	0	0		0	0	0	0	0
219	1	41	31	-1	160	237	25.3	30	ABaraaappa	-73	0	0	0		0	0	0	0	0
220	1	289	46	-1	410	107	18.2	26	ABprppapaap	206	-187	0	0		0	0	0	0	0
221	1	410	303	-1	230	146	16.8	27	ABprpaapaa	-14	0	0	0		0	0	0	0	0
222	1	353	99	-1	552	356	23.1	30	ABplappppa	205	0	0	0		0	0	0	0	0
223	1	78	87	-1	494	163	14.2	31	Cppapa	296	-249	0	0		0	0	0	0	0
224	1	148	269	-1	278	294	6.0	26	ABplaaaapp	84	0	0	0		0	0	0	0	0
225	1	332	382	-1	419	317	9.9	29	Dappa	231	747	0	0		0	0	0	0	0
226	1	296	181	-1	537	326	13.6	31	Cappap	315	-344	0	0		0	0	0	0	0
227	1	373	372	-1	546	207	12.3	32	Cpppap	7	0	0	0		0	0	0	0	0
228	1	16	204	-1	126	167	18.4	24	ABalaappap	201	-421	0	0		0	0	0	0	0
229	1	374	249	-1	521	308	8.4	31	Caaapa	154	0	0	0		0	0	0	0	0
230	1	282	255	-1	159	251	15.6	24	ABaraapaapa	451	0	0	0		0	0	0	0	0
231	1	34	332	-1	328	165	24.0	26	ABprpappapa	243	-722	0	0		0	0	0	0	0
232	1	324	90	-1	121	301	6.4	29	ABplaapaaa	276	382	0	0		0	0	0	0	0
233	1	33	242	-1	558	160	19.5	31	ABprappppa	297	586	0	0		0	0	0	0	0
234	1	186	202	-1	271	358	10.9	28	ABalppppppp	198	0	0	0		0	0	0	0	0
235	1	61	151	-1	169	283	19.2	28	ABalpaapapa	-27	0	0	0		0	0	0	0	0
236	1	342	53	-1	283	92	17.9	26	ABprpaaappp	-50	0	0	0		0	0	0	0	0
237	1	209	228	-1	235	344	12.2	26	ABalppppppa	233	-474	0	0		0	0	0	0	0
238	1	81	213	-1	167	297	5.4	28	ABplaaaaaa	284	230	0	0		0	0	0	0	0
239	1	156	111	-1	280	212	24.4	29	ABarapapapp	137	0	0	0		0	0	0	0	0
240	1	138	22	-1	303	146	25.0	29	ABarappapap	217	-509	0	0		0	0	0	0	0
241	1	47	113	-1	170	311	13.9	26	MSapaaap	218	0	0	0		0	0	0	0	0
242	1	343	364	-1	448	225	15.7	32	Earpp	325	-931	0	0		0	0	0	0	0
243	1	338	300	-1	422	412	15.4	29	ABplappaaa	287	891	0	0		0	0	0	0	0
244	1	233	200	-1	203	351	16.2	31	ABplpaapaa	532	0	0	0		0	0	0	0	0
245	1	93	205	-1	106	170	16.4	29	ABalaaappr	254	442	0	0		0	0	0	0	0
246	1	169	93	-1	171	177	24.5	33	ABarapppaa	101	0	0	0		0	0	0	0	0
247	1	394	214	-1	364	148	18.9	26	MSppaapp	266	15	0	0		0	0	0	0	0
248	1	370	305	-1	388	290	22.5	28	MSaappap	288	235	0	0		0	0	0	0	0
249	1	321	227	-1	440	416	18.4	31	ABplappaap	-76	0	0	0		0	0	0	0	0
250	1	42	175	-1	295	135	11.9	25	ABprpaappap	237	-250	0	0		0	0	0	0	0
251	1	219	61	-1	240	289	23.5	27	ABalpappapa	216	790	0	0		0	0	0	0	0
252	1	314	44	-1	178	166	15.2	28	ABpraaapaa	268	-462	0	0		0	0	0	0	0
253	1	185	256	-1	136	236	6.1	26	ABarpaaaaa	-1	0	0	0		0	0	0	0	0
254	1	65	337	-1	94	204	17.8	30	ABalaaapar	64	0	0	0		0	0	0	0	0
255	1	417	254	-1	201	288	19.1	32	ABalpaaapa	312	397	0	0		0	0	0	0	0
256	1	242	116	-1	279	362	20.2	28	ABplpapaap	104	0	0	0		0	0	0	0	0
257	1	331	219	-1	248	233	19.1	25	ABarapaappa	136	0	0	0		0	0	0	0	0
258	1	390	34	-1	496	237	20.6	30	ABprpppppa	281	31	0	0		0	0	0	0	0
259	1	32	190	-1	224	163	25.1	31	ABarapppap	780	0	0	0		0	0	0	0	0
260	1	4	404	-1	359	161	26.0	25	ABprpappapp	253	450	0	0		0	0	0	0	0
261	1	278	160	-1	159	342	7.6	29	ABplaapaap	240	-969	0	0		0	0	0	0	0
262	1	163	283	-1	514	131	18.2	29	ABprapapap	265	165	0	0		0	0	0	0	0
263	1	40	112	-1	503	157	23.3	29	ABprpppaapa	231	133	0	0		0	0	0	0	0
264	1	228	359	-1	377	200	18.9	30	MSpapapp	305	439	0	0		0	0	0	0	0
265	1	341	367	-1	482	168	18.1	27	Cppaap	265	-1012	0	0		0	0	0	0	0
266	1	350	129	-1	544	315	22.8	28	ABplapppap	281	-315	0	0		0	0	0	0	0
267	1	160	394	-1	248	190	10.4	27	MSppappp	376	0	0	0		0	0	0	0	0
268	1	211	130	-1	236	205	16.9	25	ABaraapppaa	217	780	0	0		0	0	0	0	0
269	1	212	157	-1	167	357	14.6	27	ABalppppaa	117	0	0	0		0	0	0	0	0
270	1	42	365	-1	268	141	14.5	24	ABprpaappaa	193	0	0	0		0	0	0	0	0
271	1	84	387	-1	374	353	10.9	26	Dapaa	561	0	0	0		0	0	0	0	0
272	1	69	140	-1	558	166	11.1	33	ABarppppp	332	574	0	0		0	0	0	0	0
273	1	258	319	-1	573	183	15.5	30	ABprapappp	304	-348	0	0		0	0	0	0	0
274	1	339	2	-1	405	399	12.3	28	ABplapaapp	273	-539	0	0		0	0	0	0	0
275	1	75	185	-1	288	320	14.0	25	MSapappp	244	187	0	0		0	0	0	0	0
276	1	246	396	-1	381	268	13.5	30	Ealap	300	1466	0	0		0	0	0	0	0
277	1	359	236	-1	420	138	25.0	31	ABprppaapp	264	-158	0	0		0	0	0	0	0
278	1	397	179	-1	409	355	25.5	27	ABplppaapp	176	122	0	0		0	0	0	0	0
279	1	385	416	-1	466	140	21.0	28	ABprppappp	292	0	0	0		0	0	0	0	0
280	1	293	353	-1	224	136	23.3	27	ABarapppppa	249	222	0	0		0	0	0	0	0
281	1	110	347	-1	311	135	15.8	26	MSpppapa	12	0	0	0		0	0	0	0	0
282	1	184	47	-1	503	326	25.9	29	ABplpppapaa	237	508	0	0		0	0	0	0	0
283	1	161	16	-1	111	282	9.1	30	ABalapapap	122	0	0	0		0	0	0	0	0
284	1	146	373	-1	202	169	10.8	25	ABpraapappa	204	-542	0	0		0	0	0	0	0
285	1	171	306	-1	322	158	13.0	26	Dpaaa	244	-79	0	0		0	0	0	0	0
286	1	320	101	-1	367	357	14.4	27	Daaap	27	0	0	0		0	0	0	0	0
287	1	290	138	-1	334	312	6.1	31	ABarppaaap	287	-77	0	0		0	0	0	0	0
288	1	154	331	-1	213	394	14.4	29	ABplpaapap	178	0	0	0		0	0	0	0	0
289	1	307	17	-1	398	156	6.6	33	ABarpppap	330	-497	0	0		0	0	0	0	0
290	1	378	6	-1	495	245	13.1	32	Eprpa	292	-450	0	0		0	0	0	0	0
291	1	17	25	-1	110	192	14.3	28	ABalaaappl	263	-551	0	0		0	0	0	0	0
292	1	36	370	-1	258	126	10.7	28	ABpraaapppp	249	-373	0	0		0	0	0	0	0
293	1	52	117	-1	428	383	22.6	31	ABplppappp	366	0	0	0		0	0	0	0	0
294	1	218	52	-1	485	374	23.8	28	ABplpppaaap	252	-421	0	0		0	0	0	0	0
295	1	244	207	-1	304	273	16.2	25	MSaapaapa	262	0	0	0		0	0	0	0	0
296	1	412	403	-1	342	170	17.9	29	MSpppaap	253	42	0	0		0	0	0	0	0
297	1	273	355	-1	319	393	22.0	27	ABplpaaaapp	150	0	0	0		0	0	0	0	0
298	1	232	162	-1	404	169	11.6	27	Dpapp	201	741	0	0		0	0	0	0	0
299	1	247	109	-1	403	318	24.7	29	ABplpapppa	265	474	0	0		0	0	0	0	0
300	1	267	222	-1	243	136	8.3	30	ABarpappap	131	0	0	0		0	0	0	0	0
301	1	213	383	-1	478	345	14.6	31	Cappaa	300	-376	0	0		0	0	0	0	0
302	1	261	379	-1	231	150	10.7	25	ABpraapappp	227	-65	0	0		0	0	0	0	0
303	1	115	322	-1	321	350	17.8	27	MSappapp	206	1119	0	0		0	0	0	0	0
304	1	275	7	-1	176	308	8.6	27	ABalapappp	210	622	0	0		0	0	0	0	0
305	1	313	344	-1	416	118	21.2	32	ABprppappa	321	-374	0	0		0	0	0	0	0
306	1	168	133	-1	502	190	25.4	27	ABprpppapaa	276	-162	0	0		0	0	0	0	0
307	1	102	285	-1	387	140	12.1	27	Dppaa	277	929	0	0		0	0	0	0	0
308	1	375	115	-1	378	379	23.1	30	ABplppappa	302	787	0	0		0	0	0	0	0
309	1	386	15	-1	322	332	15.1	27	Daaaa	264	-496	0	0		0	0	0	0	0
310	1	399	310	-1	195	262	5.6	28	ABarpaaapp	281	1144	0	0		0	0	0	0	0
311	1	224	30	-1	258	396	14.0	24	ABplaappaa	62	0	0	0		0	0	0	0	0
312	1	260	361	-1	332	399	17.8	28	ABplppaaaap	195	154	0	0		0	0	0	0	0
313	1	179	299	-1	188	134	21.6	32	ABalaapapp	324	931	0	0		0	0	0	0	0
314	1	372	274	-1	437	111	12.5	29	ABprappaaa	247	-671	0	0		0	0	0	0	0
315	1	74	307	-1	511	346	24.4	28	ABplpppaapa	282	1100	0	0		0	0	0	0	0
316	1	80	351	-1	595	280	18.4	32	Caappd	305	273	0	0		0	0	0	0	0
317	1	305	408	-1	276	307	22.3	27	ABalpappapp	-11	0	0	0		0	0	0	0	0
318	1	63	169	-1	475	400	20.2	30	ABplappapp	271	-570	0	0		0	0	0	0	0
319	1	277	54	-1	236	272	18.1	29	ABalpaaapp	239	-141	0	0		0	0	0	0	0
320	1	68	142	-1	126	344	13.3	30	ABalapaapp	25	0	0	0		0	0	0	0	0
321	1	44	232	-1	537	227	7.3	32	Cpaapp	305	294	0	0		0	0	0	0	0
322	1	121	139	-1	479	147	24.3	27	ABprpppaaap	259	-166	0	0		0	0	0	0	0
323	1	377	277	-1	262	277	12.7	24	MSaaapapp	-109	0	0	0		0	0	0	0	0
324	1	76	298	-1	337	307	10.1	26	MSappppa	192	-428	0	0		0	0	0	0	0
325	1	302	225	-1	198	338	14.0	24	ABalpppppaa	264	0	0	0		0	0	0	0	0
326	1	283	243	-1	209	331	9.8	23	ABplaapappa	92	0	0	0		0	0	0	0	0
327	1	384	72	-1	436	329	24.5	28	ABplppppaaa	185	-143	0	0		0	0	0	0	0
328	1	122	137	-1	230	138	19.8	27	ABprpaaaaap	198	196	0	0		0	0	0	0	0
329	1	13	64	-1	436	298	23.9	31	ABplpapppp	308	1003	0	0		0	0	0	0	0
330	1	297	388	434	382	139	24.4	31	ABprpapapp	296	462	0	0		0	0	0	0	0
331	1	119	398	-1	593	273	11.6	31	Cpapaa	294	1111	0	0		0	0	0	0	0
332	1	326	217	-1	415	355	16.5	29	Capaaa	52	0	0	0		0	0	0	0	0
333	1	103	158	-1	216	237	17.5	25	ABaraaapapp	224	171	0	0		0	0	0	0	0
334	1	312	199	-1	293	384	18.2	27	ABplppaaaaa	150	0	0	0		0	0	0	0	0
335	1	88	141	-1	380	186	8.6	27	MSpppppp	262	-242	0	0		0	0	0	0	0
336	1	254	273	-1	359	269	22.5	29	MSaappaa	271	205	0	0		0	0	0	0	0
337	1	180	83	-1	220	225	10.6	25	MSpaaaapp	26	0	0	0		0	0	0	0	0
338	1	166	328	-1	361	130	14.4	26	Dpaap	225	-104	0	0		0	0	0	0	0
339	1	352	80	-1	350	375	9.7	26	ABplapaapa	-17	0	0	0		0	0	0	0	0
340	1	97	270	-1	325	209	16.1	27	MSpapaapa	-161	0	0	0		0	0	0	0	0
341	1	328	155	-1	263	402	18.7	26	ABplpaaappp	480	0	0	0		0	0	0	0	0
342	1	100	231	-1	473	405	13.8	28	ABplappapa	207	0	0	0		0	0	0	0	0
343	1	382	20	-1	560	251	9.6	31	Cpapap	314	1330	0	0		0	0	0	0	0
344	1	118	245	-1	150	381	12.1	23	ABalpppappa	508	0	0	0		0	0	0	0	0
345	1	226	363	-1	192	398	16.5	28	ABalpppapad	199	1060	0	0		0	0	0	0	0
346	1	309	78	-1	360	214	16.2	27	MSpapaapp	271	-476	0	0		0	0	0	0	0
347	1	145	59	-1	320	331	8.4	30	ABplapaaaa	255	1486	0	0		0	0	0	0	0
348	1	367	334	-1	572	226	16.7	29	Cppppa	248	-336	0	0		0	0	0	0	0
349	1	392	321	-1	513	191	17.5	30	Cppapp	290	272	0	0		0	0	0	0	0
350	1	159	248	-1	331	165	7.6	25	ABprapaaaa	-64	0	0	0		0	0	0	0	0
351	1	112	178	-1	249	140	12.9	28	ABpraaapppa	249	-744	0	0		0	0	0	0	0
352	1	46	161	-1	529	245	15.2	34	Eprpp	340	-358	0	0		0	0	0	0	0
353	1	225	216	-1	519	222	26.3	31	ABprppppppa	252	1074	0	0		0	0	0	0	0
354	1	371	186	-1	472	265	17.6	32	Eplpa	265	229	0	0		0	0	0	0	0
355	1	358	259	-1	377	226	13.0	31	Earap	310	236	0	0		0	0	0	0	0
356	1	383	346	-1	263	179	25.0	30	ABarappaap	225	146	0	0		0	0	0	0	0
357	1	202	37	-1	268	398	22.3	25	ABplpaaaapa	232	533	0	0		0	0	0	0	0
358	1	72	24	-1	310	214	20.9	27	MSpapaaaa	210	-1149	0	0		0	0	0	0	0
359	1	227	5	-1	244	388	16.7	26	ABplpaapppa	203	-166	0	0		0	0	0	0	0
360	1	116	358	-1	611	223	17.4	33	Cpappv	327	999	0	0		0	0	0	0	0
361	1	364	318	-1	311	180	21.8	27	ABarapapppp	-19	0	0	0		0	0	0	0	0
362	1	236	401	-1	326	105	11.5	29	ABpraapppa	250	1096	0	0		0	0	0	0	0
363	1	127	264	-1	396	334	20.5	33	MSaapppp	290	727	0	0		0	0	0	0	0
364	1	191	159	-1	534	328	16.5	30	Capppa	290	741	0	0		0	0	0	0	0
365	1	304	21	-1	160	170	18.1	28	ABalaapppa	273	-758	0	0		0	0	0	0	0
366	1	322	314	-1	342	114	23.7	31	ABarappapp	-68	0	0	0		0	0	0	0	0
367	1	402	380	-1	190	366	11.8	24	ABalppppapp	184	-853	0	0		0	0	0	0	0
368	1	144	291	-1	251	359	14.1	28	ABplpaappa	56	0	0	0		0	0	0	0	0
369	1	347	415	-1	412	169	21.8	31	MSpappap	1	0	0	0		0	0	0	0	0
370	1	25	212	-1	428	278	17.8	32	Ealpp	328	-706	0	0		0	0	0	0	0
371	1	249	385	-1	439	153	14.4	30	Cppaaa	-91	0	0	0		0	0	0	0	0
372	1	206	290	-1	356	107	10.2	25	ABprapaapa	212	208	0	0		0	0	0	0	0
373	1	193	114	-1	274	401	16.5	27	ABplpaapppp	230	292	0	0		0	0	0	0	0
374	1	122	241	-1	206	151	19.1	27	ABprpaaaaaa	185	191	0	0		0	0	0	0	0
375	1	120	146	-1	464	379	9.7	34	ABarppapa	325	665	0	0		0	0	0	0	0
376	1	155	419	-1	510	305	21.6	31	Capppp	224	343	0	0		0	0	0	0	0
377	1	239	57	-1	202	204	5.7	28	ABarpapapa	228	-495	0	0		0	0	0	0	0
378	1	421	350	-1	218	162	13.4	30	ABpraapapa	289	-504	0	0		0	0	0	0	0
379	1	365	221	-1	443	116	19.2	30	ABprppapap	268	393	0	0		0	0	0	0	0
380	1	214	251	-1	425	362	8.6	29	ABarppaapp	283	-451	0	0		0	0	0	0	0
381	1	319	32	-1	400	261	6.1	37	Cpaaa	377	-180	0	0		0	0	0	0	0
382	1	335	374	-1	556	145	16.1	27	ABprapappa	275	438	0	0		0	0	0	0	0
383	1	49	336	-1	277	183	6.1	29	ABarpapapp	230	0	0	0		0	0	0	0	0
384	1	340	335	-1	181	282	7.1	24	ABplaaaaapa	172	637	0	0		0	0	0	0	0
385	1	403	275	-1	546	237	20.5	31	Cppppp	112	0	0	0		0	0	0	0	0
386	1	404	312	-1	370	88	18.9	27	ABprppapaaa	232	76	0	0		0	0	0	0	0
387	1	298	84	-1	573	324	19.6	31	ABplapappp	309	1505	0	0		0	0	0	0	0
388	1	176	8	-1	258	337	21.9	27	ABplpapaaa	265	-68	0	0		0	0	0	0	0
389	1	344	69	-1	583	303	23.2	32	ABplappppp	206	0	0	0		0	0	0	0	0
390	1	301	412	-1	298	192	25.3	25	ABprpappaaa	212	532	0	0		0	0	0	0	0
391	1	418	345	-1	321	140	21.7	25	ABprpapapaa	144	490	0	0		0	0	0	0	0
392	0	330	-1	-1	381	284	18.5	28		255	84	0	0		0	0	0	0	0
393	1	126	10	-1	553	263	24.4	28	ABplppppppp	146	0	0	0		0	0	0	0	0
394	0	281	-1	-1	98	321	17.9	24		201	-9	0	0		0	0	0	0	0
395	1	363	58	-1	319	89	20.5	27	ABprpaaaapp	274	68	0	0		0	0	0	0	0
396	1	82	368	-1	562	312	9.4	30	Caaapp	-195	0	0	0		0	0	0	0	0
397	1	388	91	-1	402	191	22.4	29	MSpappaa	243	922	0	0		0	0	0	0	0
398	1	408	136	-1	137	174	22.4	31	ABalaapaap	-87	0	0	0		0	0	0	0	0
399	1	136	196	-1	338	221	12.6	29	Earaa	203	0	0	0		0	0	0	0	0
400	1	62	324	-1	213	192	13.3	26	MSppappa	-31	0	0	0		0	0	0	0	0
401	1	384	14	-1	466	324	24.8	26	ABplppppaap	228	0	0	0		0	0	0	0	0
402	1	253	375	-1	331	355	10.0	25	ABplapaaap	58	0	0	0		0	0	0	0	0
403	1	234	413	-1	501	178	10.5	25	Cpppaa	454	0	0	0		0	0	0	0	0
404	1	393	377	-1	347	117	19.8	29	ABprppaapa	224	0	0	0		0	0	0	0	0
405	1	294	414	-1	518	289	24.2	27	ABplpppapap	271	0	0	0		0	0	0	0	0
406	1	405	60	-1	153	370	16.8	26	ABalpppapav	-156	0	0	0		0	0	0	0	0
407	1	48	126	-1	547	166	22.0	26	ABprpppaapp	-178	0	0	0		0	0	0	0	0
408	1	95	427	-1	511	212	23.4	29	ABprpppapap	-146	0	0	0		0	0	0	0	0
409	0	414	-1	-1	108	204	20.5	21		22	0	0	0		0	0	0	0	0
410	1	8	173	-1	165	131	18.2	33	ABpraaaaaa	21	0	0	0		0	0	0	0	0
411	1	333	417	-1	306	221	18.3	28	ABaraapppp	-5	0	0	0		0	0	0	0	0
412	0	406	-1	-1	164	147	20.6	22		12	0	0	0		0	0	0	0	0
413	1	90	376	-1	475	349	25.2	26	ABplppppapa	75	0	0	0		0	0	0	0	0
414	1	111	77	-1	195	231	15.5	26	ABaraappapa	122	0	0	0		0	0	0	0	0
415	0	192	-1	-1	111	275	11.1	20		330	0	0	0		0	0	0	0	0
416	1	415	390	-1	240	328	19.2	24	MSapapaa	148	64	0	0		0	0	0	0	0
417	1	73	149	-1	334	344	23.5	28	ABplpapapap	177	0	0	0		0	0	0	0	0
418	1	416	433	-1	414	187	26.4	26	ABprppppaaa	175	718	0	0		0	0	0	0	0
419	1	153	420	-1	297	121	17.6	23	ABprppaaaaa	218	426	0	0		0	0	0	0	0
420	1	419	421	-1	546	178	17.4	22	ABprapppaa	172	-359	0	0		0	0	0	0	0
421	0	230	-1	-1	263	159	20.3	22		103	684	0	0		0	0	0	0	0
422	1	413	423	-1	233	384	19.7	23	ABplpaaappa	180	498	0	0		0	0	0	0	0
423	1	411	276	-1	266	208	18.6	28	ABaraapppap	199	337	0	0		0	0	0	0	0
424	1	422	424	-1	485	301	25.4	28	ABplppppapp	204	-42	0	0		0	0	0	0	0
425	1	311	425	-1	178	200	7.5	27	ABarpapaap	140	632	0	0		0	0	0	0	0
426	1	420	349	-1	384	278	17.0	31	Ealpa	231	-200	0	0		0	0	0	0	0
427	1	330	426	-1	355	273	21.0	26	MSaapapp	209	-230	0	0		0	0	0	0	0
428	1	231	428	-1	223	152	15.0	28	ABpraaappa	326	104	0	0		0	0	0	0	0
429	1	423	429	-1	280	192	22.0	26	ABarapapppa	169	0	0	0		0	0	0	0	0
430	0	-1	-1	-1	378	148	23.0	27		-215	0	0	0		0	0	0	0	0
431	1	425	431	-1	468	180	25.0	26	ABprppppapa	276	-584	0	0		0	0	0	0	0
432	1	426	432	-1	477	224	26.0	24	ABprppppapp	0	0	0	0		0	0	0	0	0
