# Supplementary material for: The AP-2 Transcription Factor APTF-2 Is Required for Neuroblast and Epidermal Morphogenesis in Caenorhabditis elegans Embryogenesis
Source: PLoS Genet. 2016 May 13;12(5):e1006048. doi: 10.1371/journal.pgen.1006048 (PMC4866721; doi:10.1371/journal.pgen.1006048)
Supplement: S2 Text — (ZIP) [file pgen.1006048.s030.zip › nuclei/t179-nuclei]

1	1	2	356	-1	198	185	17.2	27	MSppaaap	219	357	0	0		0	0	0	0	0
2	1	274	186	-1	408	398	12.2	28	ABplapaapp	261	-208	0	0		0	0	0	0	0
3	1	81	383	-1	163	240	9.7	25	MSaaaaapp	-58	0	0	0		0	0	0	0	0
4	1	52	235	-1	289	279	20.6	27	MSaapaaaa	208	-414	0	0		0	0	0	0	0
5	1	359	254	-1	243	389	17.0	24	ABplpaapppa	148	0	0	0		0	0	0	0	0
6	1	290	307	-1	499	242	12.8	33	Eprpa	300	146	0	0		0	0	0	0	0
7	1	304	190	-1	175	309	8.5	26	ABalapappp	-4	0	0	0		0	0	0	0	0
8	1	388	241	-1	262	339	21.8	27	ABplpapaaa	156	0	0	0		0	0	0	0	0
9	1	212	396	-1	303	112	23.3	29	ABprpaaaapa	286	-70	0	0		0	0	0	0	0
10	1	393	409	-1	555	262	23.8	28	ABplppppppp	278	249	0	0		0	0	0	0	0
11	1	51	119	-1	472	193	9.0	29	Dpppp	294	174	0	0		0	0	0	0	0
12	1	108	68	-1	207	292	16.5	31	ABalpaapapp	108	0	0	0		0	0	0	0	0
13	1	144	416	-1	544	316	25.5	29	ABplpppaapp	292	245	0	0		0	0	0	0	0
14	1	401	421	-1	471	317	24.4	24	ABplppppaap	208	204	0	0		0	0	0	0	0
15	1	309	407	-1	325	337	14.8	25	Daaaa	245	1214	0	0		0	0	0	0	0
16	1	283	49	-1	113	285	9.4	30	ABalapapap	388	0	0	0		0	0	0	0	0
17	1	289	400	-1	397	152	6.8	32	ABarpppap	318	-267	0	0		0	0	0	0	0
18	1	14	48	-1	144	306	9.4	27	ABalapappa	337	0	0	0		0	0	0	0	0
19	1	169	168	-1	258	234	24.0	28	ABarapapaap	-96	0	0	0		0	0	0	0	0
20	1	343	209	-1	562	251	9.6	32	Cpapap	303	520	0	0		0	0	0	0	0
21	1	365	202	-1	164	171	17.6	28	ABalaapppa	194	0	0	0		0	0	0	0	0
22	1	240	380	-1	304	148	24.5	28	ABarappapap	114	0	0	0		0	0	0	0	0
23	1	26	24	-1	194	358	18.5	30	ABplpaaaaa	148	0	0	0		0	0	0	0	0
24	1	358	113	-1	315	219	21.0	27	MSpapaaaa	248	706	0	0		0	0	0	0	0
25	1	291	111	-1	108	190	14.5	28	ABalaaappl	265	14	0	0		0	0	0	0	0
26	1	156	281	-1	344	198	25.6	30	ABprpappaap	261	565	0	0		0	0	0	0	0
27	1	204	50	-1	155	215	15.2	26	ABaraappaa	356	0	0	0		0	0	0	0	0
28	1	79	317	-1	286	306	25.4	29	ABplpappaaa	251	-768	0	0		0	0	0	0	0
29	1	69	403	-1	140	309	17.6	27	MSapaaaa	184	-57	0	0		0	0	0	0	0
30	1	311	288	-1	257	398	14.0	25	ABplaappaa	360	0	0	0		0	0	0	0	0
31	1	219	134	-1	160	237	25.2	30	ABaraaappa	291	-282	0	0		0	0	0	0	0
32	1	381	158	-1	400	259	6.1	37	Cpaaa	377	-489	0	0		0	0	0	0	0
33	1	59	107	-1	261	121	22.9	26	ABarapppppp	205	774	0	0		0	0	0	0	0
34	1	258	353	-1	497	234	20.5	32	ABprpppppa	153	0	0	0		0	0	0	0	0
35	1	126	130	-1	232	355	25.1	32	ABalppapap	313	325	0	0		0	0	0	0	0
36	1	154	82	-1	96	289	17.1	27	ABalaaaala	257	-1046	0	0		0	0	0	0	0
37	1	357	43	-1	274	399	22.4	26	ABplpaaaapa	227	897	0	0		0	0	0	0	0
38	1	6	181	-1	146	372	19.0	31	ABalpppaaa	294	594	0	0		0	0	0	0	0
39	1	12	250	-1	251	251	10.2	28	MSpaaapa	280	178	0	0		0	0	0	0	0
40	1	15	279	-1	253	274	21.0	30	ABalpapppa	288	0	0	0		0	0	0	0	0
41	1	201	154	-1	177	208	25.5	30	ABaraaappp	9	0	0	0		0	0	0	0	0
42	1	145	189	-1	264	121	18.3	25	ABprpaapppa	203	-98	0	0		0	0	0	0	0
43	1	104	162	-1	216	390	18.5	30	ABplpaaapa	255	159	0	0		0	0	0	0	0
44	1	252	15	-1	179	167	14.9	29	ABpraaapaa	360	0	0	0		0	0	0	0	0
45	1	141	102	-1	155	277	17.0	24	ABalpaapaap	112	0	0	0		0	0	0	0	0
46	1	220	21	-1	411	104	17.9	26	ABprppapaap	193	-190	0	0		0	0	0	0	0
47	1	282	61	-1	505	322	26.3	29	ABplpppapaa	254	-743	0	0		0	0	0	0	0
48	1	35	262	-1	173	350	23.5	33	ABalppapaa	228	0	0	0		0	0	0	0	0
49	1	155	264	-1	435	349	12.4	27	Dapap	78	0	0	0		0	0	0	0	0
50	1	63	84	-1	130	323	21.8	30	ABalpaappp	-304	0	0	0		0	0	0	0	0
51	1	143	387	-1	190	342	11.1	30	ABplaapapa	300	992	0	0		0	0	0	0	0
52	1	294	290	-1	487	375	23.8	29	ABplpppaaap	272	-239	0	0		0	0	0	0	0
53	1	236	85	-1	282	89	17.9	27	ABprpaaappp	270	-309	0	0		0	0	0	0	0
54	1	319	201	-1	239	273	17.9	28	ABalpaaapp	239	166	0	0		0	0	0	0	0
55	1	16	376	-1	518	391	18.2	30	ABplapapap	-16	0	0	0		0	0	0	0	0
56	1	3	106	-1	266	247	6.4	29	ABarpaappa	112	0	0	0		0	0	0	0	0
57	1	377	308	-1	200	209	5.5	28	ABarpapapa	239	434	0	0		0	0	0	0	0
58	1	395	367	-1	322	89	20.3	26	ABprpaaaapp	207	304	0	0		0	0	0	0	0
59	1	347	377	-1	324	329	8.4	30	ABplapaaaa	253	226	0	0		0	0	0	0	0
60	1	406	267	-1	156	379	16.7	28	ABalpppapav	215	-490	0	0		0	0	0	0	0
61	1	251	6	-1	240	287	23.5	25	ABalpappapa	257	567	0	0		0	0	0	0	0
62	1	122	391	-1	233	107	14.0	24	ABprpaapapa	234	505	0	0		0	0	0	0	0
63	1	139	92	-1	222	238	21.5	27	ABarapapaaa	230	-175	0	0		0	0	0	0	0
64	1	329	237	-1	440	298	24.2	31	ABplpapppp	314	19	0	0		0	0	0	0	0
65	1	92	144	-1	138	169	7.5	31	ABpraapaaa	247	427	0	0		0	0	0	0	0
66	1	58	88	-1	291	327	6.9	28	ABplaaappp	280	-146	0	0		0	0	0	0	0
67	0	421	-1	-1	264	158	20.2	22		128	634	0	0		0	0	0	0	0
68	1	25	397	-1	440	349	19.8	29	Capaap	291	-177	0	0		0	0	0	0	0
69	1	389	188	-1	586	301	23.0	32	ABplappppp	319	28	0	0		0	0	0	0	0
70	1	41	430	-1	355	138	21.1	25	ABprpapapap	174	-152	0	0		0	0	0	0	0
71	1	160	53	-1	210	365	13.7	26	ABalpppppap	90	0	0	0		0	0	0	0	0
72	1	327	211	-1	436	338	24.5	24	ABplppppaaa	222	174	0	0		0	0	0	0	0
73	0	394	-1	-1	98	318	18.0	24		229	1912	0	0		0	0	0	0	0
74	1	48	18	-1	264	102	13.5	26	ABpraappaa	-163	0	0	0		0	0	0	0	0
75	1	87	26	-1	111	247	15.1	29	MSaaaaaa	144	0	0	0		0	0	0	0	0
76	1	116	55	-1	174	229	5.7	26	ABarpaaaap	208	0	0	0		0	0	0	0	0
77	1	414	178	-1	192	230	15.0	25	ABaraappapa	-147	0	0	0		0	0	0	0	0
78	1	346	277	-1	361	209	16.1	27	MSpapaapp	253	-445	0	0		0	0	0	0	0
79	1	93	23	-1	132	371	14.7	26	ABalpppaap	239	0	0	0		0	0	0	0	0
80	1	339	109	-1	350	379	10.0	24	ABplapaapa	237	-220	0	0		0	0	0	0	0
81	1	161	87	-1	529	387	14.4	30	ABplapapaa	-58	0	0	0		0	0	0	0	0
82	1	5	29	-1	118	308	13.6	26	ABalapaaap	354	0	0	0		0	0	0	0	0
83	1	337	22	-1	223	227	10.4	25	MSpaaaapp	220	-505	0	0		0	0	0	0	0
84	1	387	338	-1	576	327	19.6	30	ABplapappp	275	768	0	0		0	0	0	0	0
85	1	18	269	-1	460	238	12.4	31	Eprap	297	88	0	0		0	0	0	0	0
86	1	20	10	-1	117	230	9.4	29	ABalapppaa	295	-311	0	0		0	0	0	0	0
87	1	223	304	-1	495	162	14.1	30	Cppapa	302	-482	0	0		0	0	0	0	0
88	1	90	358	-1	403	402	20.4	30	ABplppapap	288	507	0	0		0	0	0	0	0
89	1	202	131	-1	292	243	12.1	27	MSpaaappp	228	0	0	0		0	0	0	0	0
90	1	232	38	-1	117	301	6.5	28	ABplaapaaa	-3	0	0	0		0	0	0	0	0
91	1	397	251	-1	399	185	22.5	29	MSpappaa	223	398	0	0		0	0	0	0	0
92	1	117	108	-1	127	330	11.2	28	ABalapaaaa	138	0	0	0		0	0	0	0	0
93	1	246	5	-1	169	180	24.4	30	ABarapppaa	89	0	0	0		0	0	0	0	0
94	1	66	31	-1	96	275	12.5	31	ABalappaa	285	992	0	0		0	0	0	0	0
95	1	123	2	-1	90	255	18.7	29	ABalaaaarl	267	177	0	0		0	0	0	0	0
96	1	210	79	-1	142	237	19.3	30	ABaraaapaa	226	0	0	0		0	0	0	0	0
97	1	37	32	230	295	373	24.0	30	ABalpapapp	248	470	0	0		0	0	0	0	0
98	0	178	-1	-1	222	318	20.3	23		201	1105	0	0		0	0	0	0	0
99	1	222	19	-1	555	356	22.6	30	ABplappppa	262	1320	0	0		0	0	0	0	0
100	1	187	215	-1	200	260	8.2	27	MSaaaapap	240	79	0	0		0	0	0	0	0
101	1	286	293	-1	368	356	14.5	26	Daaap	268	234	0	0		0	0	0	0	0
102	1	214	341	-1	235	237	13.9	26	ABaraappapp	203	759	0	0		0	0	0	0	0
103	1	195	316	-1	440	368	25.4	28	ABplpppaaaa	264	1036	0	0		0	0	0	0	0
104	1	203	42	-1	113	247	20.2	31	ABaraaaapa	224	460	0	0		0	0	0	0	0
105	1	191	294	-1	276	361	7.8	27	ABplaaappa	269	260	0	0		0	0	0	0	0
106	1	184	138	-1	449	154	24.8	30	ABprpppaaaa	302	495	0	0		0	0	0	0	0
107	1	166	249	-1	471	361	18.2	29	Capapa	286	153	0	0		0	0	0	0	0
108	1	55	229	-1	213	294	9.2	26	MSaaapaap	-193	0	0	0		0	0	0	0	0
109	1	299	258	-1	409	318	24.5	29	ABplpapppa	262	162	0	0		0	0	0	0	0
110	1	106	9	-1	249	377	22.2	27	ABalppapppp	72	0	0	0		0	0	0	0	0
111	1	239	207	-1	282	209	24.4	28	ABarapapapp	-194	0	0	0		0	0	0	0	0
112	1	263	300	-1	501	159	23.0	30	ABprpppaapa	259	-181	0	0		0	0	0	0	0
113	1	241	253	-1	170	309	14.2	26	MSapaaap	227	-642	0	0		0	0	0	0	0
114	1	373	220	-1	273	399	16.7	27	ABplpaapppp	-75	0	0	0		0	0	0	0	0
115	1	308	51	-1	380	377	22.9	30	ABplppappa	297	-282	0	0		0	0	0	0	0
116	1	256	69	-1	282	364	20.2	30	ABplpapaap	274	0	0	0		0	0	0	0	0
117	1	293	195	-1	429	380	22.5	30	ABplppappp	298	-257	0	0		0	0	0	0	0
118	1	149	27	-1	452	201	25.7	30	ABprppppaap	265	428	0	0		0	0	0	0	0
119	1	138	259	-1	417	186	9.2	27	Dpppa	258	368	0	0		0	0	0	0	0
120	1	110	117	-1	157	342	11.5	25	ABalppppapa	205	-155	0	0		0	0	0	0	0
121	1	163	46	-1	121	227	23.4	32	ABalaaaarr	296	450	0	0		0	0	0	0	0
122	1	28	311	-1	409	102	12.4	27	ABprapaapp	93	0	0	0		0	0	0	0	0
123	1	182	236	-1	467	284	15.1	33	Eplap	334	528	0	0		0	0	0	0	0
124	1	1	291	-1	331	217	5.9	25	ABarppaaaa	219	264	0	0		0	0	0	0	0
125	1	211	252	-1	237	177	19.2	25	MSppapaa	222	2	0	0		0	0	0	0	0
126	1	407	205	-1	547	166	22.3	27	ABprpppaapp	245	-489	0	0		0	0	0	0	0
127	1	47	418	-1	527	349	20.5	29	ABplapppaa	259	105	0	0		0	0	0	0	0
128	1	39	70	-1	139	286	24.6	33	ABalpaappa	449	0	0	0		0	0	0	0	0
129	1	266	405	-1	546	317	23.1	29	ABplapppap	294	-291	0	0		0	0	0	0	0
130	1	268	347	-1	238	208	16.9	24	ABaraapppaa	209	-799	0	0		0	0	0	0	0
131	1	173	59	-1	147	281	21.4	29	ABaraaaaaa	140	0	0	0		0	0	0	0	0
132	0	56	-1	-1	118	181	20.3	28		15	0	0	0		0	0	0	0	0
133	1	306	274	-1	501	185	25.7	24	ABprpppapaa	207	144	0	0		0	0	0	0	0
134	1	192	226	-1	192	229	12.6	27	MSpaaaapa	278	1452	0	0		0	0	0	0	0
135	1	119	129	-1	202	347	5.7	24	ABplaaapaa	238	398	0	0		0	0	0	0	0
136	1	398	434	-1	139	177	22.4	31	ABalaapaap	235	-475	0	0		0	0	0	0	0
137	1	328	420	-1	238	138	20.0	26	ABprpaaaaap	238	-145	0	0		0	0	0	0	0
138	1	287	263	-1	340	313	6.0	30	ABarppaaap	267	535	0	0		0	0	0	0	0
139	1	322	261	-1	482	143	23.5	25	ABprpppaaap	223	130	0	0		0	0	0	0	0
140	1	272	71	-1	560	163	11.3	34	ABarppppp	323	0	0	0		0	0	0	0	0
141	1	335	167	-1	380	188	8.6	28	MSpppppp	246	48	0	0		0	0	0	0	0
142	1	320	39	-1	125	345	13.5	31	ABalapaapp	249	340	0	0		0	0	0	0	0
143	1	105	191	-1	136	241	12.4	28	MSaaaaapa	56	0	0	0		0	0	0	0	0
144	1	216	199	-1	185	293	11.3	26	MSaaapaaa	266	-763	0	0		0	0	0	0	0
145	1	167	104	-1	346	211	20.1	27	MSpapaaap	254	132	0	0		0	0	0	0	0
146	1	375	390	-1	466	379	9.7	34	ABarppapa	73	0	0	0		0	0	0	0	0
147	1	67	219	-1	134	269	15.4	30	ABaraapaaa	147	0	0	0		0	0	0	0	0
148	1	21	306	-1	185	239	18.1	27	ABaraaapapa	247	1124	0	0		0	0	0	0	0
149	1	417	352	-1	342	343	23.5	29	ABplpapapap	236	-807	0	0		0	0	0	0	0
150	1	11	212	-1	559	227	24.3	29	ABprppppppp	281	534	0	0		0	0	0	0	0
151	1	235	393	-1	174	281	19.0	29	ABalpaapapa	431	0	0	0		0	0	0	0	0
152	1	29	115	-1	199	127	16.8	28	ABpraaaapa	284	402	0	0		0	0	0	0	0
153	1	73	280	-1	441	153	10.7	28	Dppap	233	-977	0	0		0	0	0	0	0
154	1	27	372	-1	502	253	5.8	30	Cpaapa	294	224	0	0		0	0	0	0	0
155	1	341	40	-1	262	403	19.1	26	ABplpaaappp	233	756	0	0		0	0	0	0	0
156	1	32	140	-1	181	390	11.3	27	ABalpppappp	265	-1155	0	0		0	0	0	0	0
157	1	269	72	-1	170	349	14.8	27	ABalppppaa	220	56	0	0		0	0	0	0	0
158	1	333	395	-1	218	233	17.0	25	ABaraaapapp	235	-179	0	0		0	0	0	0	0
159	1	364	127	-1	534	328	16.5	31	Capppa	287	1391	0	0		0	0	0	0	0
160	1	261	282	-1	167	347	7.9	29	ABplaapaap	198	122	0	0		0	0	0	0	0
161	1	352	305	-1	532	241	15.0	33	Eprpp	328	1439	0	0		0	0	0	0	0
162	1	298	340	-1	402	168	11.7	27	Dpapp	247	425	0	0		0	0	0	0	0
163	1	111	25	-1	337	264	6.8	28	ABarpaappp	584	0	0	0		0	0	0	0	0
164	1	78	337	-1	280	273	17.8	31	ABaraapapp	313	388	0	0		0	0	0	0	0
165	1	198	56	-1	161	261	6.2	25	ABarpaaapa	-60	0	0	0		0	0	0	0	0
166	1	85	159	-1	231	107	19.9	29	ABprpaaapa	277	-944	0	0		0	0	0	0	0
167	1	36	234	-1	295	400	14.2	30	ABplaappap	265	141	0	0		0	0	0	0	0
168	1	88	16	324	172	339	20.1	29	ABalppappa	146	0	0	0		0	0	0	0	0
169	1	318	344	-1	478	403	20.1	30	ABplappapp	300	18	0	0		0	0	0	0	0
170	1	103	67	-1	301	354	14.1	25	MSapppaa	100	0	0	0		0	0	0	0	0
171	1	72	268	-1	513	162	7.4	31	ABarppppa	27	0	0	0		0	0	0	0	0
172	1	7	62	-1	193	173	21.7	29	ABarappppa	175	0	0	0		0	0	0	0	0
173	1	410	179	-1	168	132	18.4	31	ABpraaaaaa	283	-288	0	0		0	0	0	0	0
174	1	205	112	-1	142	176	15.9	23	ABalaappppa	232	-126	0	0		0	0	0	0	0
175	1	250	8	-1	301	138	11.4	24	ABprpaappap	192	439	0	0		0	0	0	0	0
176	1	181	223	-1	208	325	23.6	27	ABalpapaaap	224	-557	0	0		0	0	0	0	0
177	1	65	321	-1	167	199	19.9	28	MSppaaaa	23	0	0	0		0	0	0	0	0
178	1	351	91	-1	253	140	13.0	29	ABpraaapppa	295	-601	0	0		0	0	0	0	0
179	1	278	65	-1	404	357	25.5	31	ABplppaapp	303	1332	0	0		0	0	0	0	0
180	1	83	246	-1	386	328	13.0	30	Daap	300	473	0	0		0	0	0	0	0
181	1	226	276	-1	541	325	13.6	31	Cappap	315	-319	0	0		0	0	0	0	0
182	1	82	86	-1	292	233	15.5	32	MSpaapap	237	-149	0	0		0	0	0	0	0
183	1	71	270	-1	327	327	12.2	27	MSapppap	240	286	0	0		0	0	0	0	0
184	1	150	357	-1	322	247	22.9	27	ABalpappppp	272	383	0	0		0	0	0	0	0
185	1	275	132	-1	290	322	13.9	25	MSapappp	213	231	0	0		0	0	0	0	0
186	1	354	198	-1	473	264	17.7	32	Eplpa	312	197	0	0		0	0	0	0	0
187	1	94	208	-1	327	389	13.5	29	ABplaapppa	246	-477	0	0		0	0	0	0	0
188	1	135	284	-1	565	352	16.3	29	ABarppappp	285	300	0	0		0	0	0	0	0
189	1	61	34	-1	256	203	14.3	30	MSpaapaa	138	0	0	0		0	0	0	0	0
190	1	259	295	-1	223	163	24.7	30	ABarapppap	232	1096	0	0		0	0	0	0	0
191	1	196	244	-1	288	170	15.3	27	MSppppaa	116	0	0	0		0	0	0	0	0
192	1	10	360	-1	348	167	22.3	33	ABprpapppa	309	671	0	0		0	0	0	0	0
193	1	76	343	-1	282	357	16.6	26	MSappapa	218	87	0	0		0	0	0	0	0
194	1	99	52	-1	182	212	10.4	29	MSpaaaaa	286	367	0	0		0	0	0	0	0
195	1	171	272	-1	333	143	9.9	28	ABprapaaap	476	0	0	0		0	0	0	0	0
196	1	399	142	-1	338	216	12.4	28	Earaa	177	313	0	0		0	0	0	0	0
197	1	44	143	-1	337	299	23.9	30	ABplpappaap	212	692	0	0		0	0	0	0	0
198	1	183	122	-1	380	323	6.2	31	ABarppaapa	286	742	0	0		0	0	0	0	0
199	1	334	146	-1	295	383	18.4	26	ABplppaaaaa	167	463	0	0		0	0	0	0	0
200	1	244	204	-1	213	358	16.2	22	ABplpaapaa	162	510	0	0		0	0	0	0	0
201	1	185	177	-1	145	149	12.7	24	ABalaappppp	243	1124	0	0		0	0	0	0	0
202	1	234	57	-1	270	361	11.2	29	ABalppppppp	278	-808	0	0		0	0	0	0	0
203	1	114	4	-1	233	301	15.1	26	ABaraapapaa	127	0	0	0		0	0	0	0	0
204	1	228	197	-1	129	168	18.3	27	ABalaappap	208	1155	0	0		0	0	0	0	0
205	1	245	200	-1	107	168	16.3	30	ABalaaappr	257	754	0	0		0	0	0	0	0
206	1	164	182	-1	119	348	18.2	29	ABalppaaap	257	187	0	0		0	0	0	0	0
207	1	295	110	-1	308	278	16.1	26	MSaapaapa	76	0	0	0		0	0	0	0	0
208	1	19	379	-1	210	279	21.6	30	ABalpappaa	93	0	0	0		0	0	0	0	0
209	0	415	-1	-1	125	269	10.2	23		176	569	0	0		0	0	0	0	0
210	1	218	116	-1	208	312	6.4	27	ABplaaaaapp	239	-798	0	0		0	0	0	0	0
211	1	100	296	-1	310	171	5.7	29	ABarpapppp	281	150	0	0		0	0	0	0	0
212	1	370	227	-1	431	277	17.8	33	Ealpp	312	527	0	0		0	0	0	0	0
213	1	238	121	-1	164	297	5.4	28	ABplaaaaaa	276	334	0	0		0	0	0	0	0
214	1	247	437	-1	376	148	19.5	25	MSppaapp	204	-157	0	0		0	0	0	0	0
215	1	209	370	-1	337	106	17.2	27	ABprppaaaap	223	-101	0	0		0	0	0	0	0
216	1	353	28	-1	520	221	25.4	31	ABprppppppa	287	-347	0	0		0	0	0	0	0
217	1	332	303	-1	419	352	16.5	29	Capaaa	520	0	0	0		0	0	0	0	0
218	1	89	114	-1	349	265	18.7	27	MSaapapa	232	-804	0	0		0	0	0	0	0
219	1	257	192	-1	248	233	19.4	24	ABarapaappa	211	454	0	0		0	0	0	0	0
220	1	200	149	-1	374	328	24.1	33	ABplpapapp	208	-397	0	0		0	0	0	0	0
221	1	379	90	-1	440	117	19.5	30	ABprppapap	242	1022	0	0		0	0	0	0	0
222	1	300	222	-1	243	134	8.2	29	ABarpappap	271	760	0	0		0	0	0	0	0
223	1	190	381	-1	301	168	18.1	27	MSpppaaa	275	179	0	0		0	0	0	0	0
224	1	98	423	441	193	234	22.8	28	ABarapaaaa	92	0	0	0		0	0	0	0	0
225	1	325	310	-1	204	338	14.0	24	ABalpppppaa	157	0	0	0		0	0	0	0	0
226	1	8	169	-1	487	334	20.3	32	Capapp	314	348	0	0		0	0	0	0	0
227	1	249	187	-1	445	417	18.4	30	ABplappaap	261	1283	0	0		0	0	0	0	0
228	1	237	17	-1	240	342	12.1	27	ABalppppppa	259	-417	0	0		0	0	0	0	0
229	1	176	30	-1	248	291	10.4	30	MSaaaapp	178	0	0	0		0	0	0	0	0
230	1	4	193	-1	170	298	23.0	26	ABalpaaaaa	217	682	0	0		0	0	0	0	0
231	1	342	196	-1	473	405	13.9	28	ABplappapa	280	493	0	0		0	0	0	0	0
232	1	321	309	-1	537	224	7.1	30	Cpaapp	298	-295	0	0		0	0	0	0	0
233	1	148	120	-1	243	302	5.7	26	ABplaaaapa	251	1497	0	0		0	0	0	0	0
234	1	162	11	-1	375	93	13.7	29	ABpraapppp	-128	0	0	0		0	0	0	0	0
235	1	129	331	-1	281	328	18.4	27	MSapaapp	272	8	0	0		0	0	0	0	0
236	1	277	351	-1	414	133	24.2	30	ABprppaapp	265	158	0	0		0	0	0	0	0
237	1	194	161	-1	283	262	23.0	27	ABalpappppa	278	-717	0	0		0	0	0	0	0
238	1	127	285	-1	252	198	23.7	28	ABarapapapa	429	0	0	0		0	0	0	0	0
239	1	174	225	-1	205	278	25.5	37	ABalpapaap	372	673	0	0		0	0	0	0	0
240	1	213	406	-1	518	264	17.9	33	Eplpp	163	0	0	0		0	0	0	0	0
241	1	374	218	-1	202	155	19.0	26	ABprpaaaaaa	196	821	0	0		0	0	0	0	0
242	1	233	160	-1	559	161	19.6	32	ABprappppa	259	-357	0	0		0	0	0	0	0
243	1	326	172	-1	206	333	9.7	24	ABplaapappa	196	-208	0	0		0	0	0	0	0
244	1	132	13	-1	308	312	18.6	25	MSappaaa	257	274	0	0		0	0	0	0	0
245	1	344	151	-1	151	375	12.2	23	ABalpppappa	-167	0	0	0		0	0	0	0	0
246	1	101	148	-1	282	138	7.8	28	ABarpapppa	229	114	0	0		0	0	0	0	0
247	1	217	180	-1	338	183	9.9	29	MSpppppa	35	0	0	0		0	0	0	0	0
248	1	350	322	-1	329	173	7.7	29	ABprapaaaa	265	448	0	0		0	0	0	0	0
249	1	229	298	-1	524	307	8.1	31	Caaapa	314	66	0	0		0	0	0	0	0
250	1	75	60	-1	117	258	6.4	29	ABalappapp	-427	0	0	0		0	0	0	0	0
251	1	380	137	-1	427	363	8.7	29	ABarppaapp	266	455	0	0		0	0	0	0	0
252	1	131	333	-1	199	116	13.4	28	ABpraaaapp	263	364	0	0		0	0	0	0	0
253	1	34	97	-1	149	203	7.1	25	ABarpapaaa	239	856	0	0		0	0	0	0	0
254	1	255	328	-1	203	290	18.9	33	ABalpaaapa	336	477	0	0		0	0	0	0	0
255	1	230	156	-1	162	251	15.7	24	ABaraapaapa	426	0	0	0		0	0	0	0	0
256	1	253	382	-1	138	235	6.3	26	ABarpaaaaa	-91	0	0	0		0	0	0	0	0
257	1	68	362	410	475	226	23.0	29	ABprpapppp	295	255	0	0		0	0	0	0	0
258	1	9	278	-1	174	316	25.4	26	ABalpapaaaa	242	0	0	0		0	0	0	0	0
259	1	355	385	-1	376	223	13.2	30	Earap	297	1551	0	0		0	0	0	0	0
260	1	107	386	-1	528	253	25.5	29	ABplppppppa	288	146	0	0		0	0	0	0	0
261	1	197	366	-1	222	199	25.4	28	ABarappaaa	219	841	0	0		0	0	0	0	0
262	1	188	171	-1	87	227	15.1	30	ABalaaapal	115	0	0	0		0	0	0	0	0
263	1	177	76	-1	285	293	13.8	26	MSaaappp	265	-1275	0	0		0	0	0	0	0
264	1	363	95	-1	402	333	20.4	33	MSaapppp	290	-854	0	0		0	0	0	0	0
265	1	151	33	-1	222	318	25.7	27	ABalpapapaa	258	406	0	0		0	0	0	0	0
266	1	62	257	-1	236	364	7.5	29	ABplaaapap	290	-119	0	0		0	0	0	0	0
267	1	186	101	-1	259	287	15.9	25	ABaraapapap	249	-362	0	0		0	0	0	0	0
268	1	49	297	-1	337	272	12.3	29	Ealaa	292	-641	0	0		0	0	0	0	0
269	1	224	124	-1	278	297	6.0	26	ABplaaaapp	-227	0	0	0		0	0	0	0	0
270	1	340	265	-1	329	211	16.3	28	MSpapaapa	232	138	0	0		0	0	0	0	0
271	1	113	354	-1	353	157	13.5	24	Dpapa	188	361	0	0		0	0	0	0	0
272	1	38	240	-1	575	204	22.0	31	ABprappppp	296	959	0	0		0	0	0	0	0
273	1	336	392	-1	360	270	22.7	29	MSaappaa	332	261	0	0		0	0	0	0	0
274	1	314	375	-1	438	113	12.4	28	ABprappaaa	-283	0	0	0		0	0	0	0	0
275	1	385	346	-1	549	235	19.8	28	Cppppp	272	165	0	0		0	0	0	0	0
276	1	423	255	-1	267	210	17.5	26	ABaraapppap	214	-492	0	0		0	0	0	0	0
277	1	323	326	-1	266	280	12.5	25	MSaaapapp	190	0	0	0		0	0	0	0	0
278	1	43	66	-1	131	272	19.0	25	ABalpaapaaa	218	-464	0	0		0	0	0	0	0
279	1	142	44	-1	373	400	15.1	31	ABplaapppp	166	0	0	0		0	0	0	0	0
280	1	31	342	-1	261	254	14.5	23	MSaaappa	200	747	0	0		0	0	0	0	0
281	1	199	93	-1	90	242	9.7	25	ABalappapa	223	1069	0	0		0	0	0	0	0
282	1	84	355	-1	215	228	19.6	32	ABarapaapa	317	131	0	0		0	0	0	0	0
283	1	262	359	-1	512	129	18.3	29	ABprapapap	157	0	0	0		0	0	0	0	0
284	1	102	100	-1	357	345	19.1	31	MSaapppa	97	0	0	0		0	0	0	0	0
285	1	307	320	-1	388	138	12.1	27	Dppaa	285	0	0	0		0	0	0	0	0
286	1	42	314	-1	290	177	11.0	26	MSppppap	261	145	0	0		0	0	0	0	0
287	1	121	243	-1	158	153	9.9	30	ABpraapaapa	-435	0	0	0		0	0	0	0	0
288	1	109	275	-1	259	148	25.0	28	ABarappapaa	204	145	0	0		0	0	0	0	0
289	1	46	238	-1	357	166	6.1	29	ABarpppaa	289	1103	0	0		0	0	0	0	0
290	1	372	20	-1	354	106	10.4	24	ABprapaapa	108	0	0	0		0	0	0	0	0
291	1	368	173	-1	249	359	14.2	26	ABplpaappa	267	2	0	0		0	0	0	0	0
292	1	168	141	-1	425	277	13.8	32	Eplaa	303	-501	0	0		0	0	0	0	0
293	1	22	75	-1	530	129	13.5	29	ABprapapaa	283	235	0	0		0	0	0	0	0
294	1	64	302	-1	456	280	5.9	37	Caaaa	366	-156	0	0		0	0	0	0	0
295	1	134	123	-1	331	168	15.5	32	MSpppapp	243	322	0	0		0	0	0	0	0
296	1	153	47	-1	222	281	13.1	24	MSaaapapa	-127	0	0	0		0	0	0	0	0
297	1	125	36	-1	307	122	19.7	32	ABprpapaap	247	-807	0	0		0	0	0	0	0
298	1	324	384	-1	342	309	10.4	26	MSappppa	227	0	0	0		0	0	0	0	0
299	1	313	145	-1	194	135	21.5	29	ABalaapapp	292	1567	0	0		0	0	0	0	0
300	1	243	336	-1	422	413	15.3	30	ABplappaaa	281	0	0	0		0	0	0	0	0
301	1	80	125	-1	298	96	13.7	30	ABpraappap	296	-189	0	0		0	0	0	0	0
302	1	208	214	-1	472	117	12.7	28	ABprappaap	262	862	0	0		0	0	0	0	0
303	1	221	164	-1	234	145	17.3	30	ABprpaapaa	208	221	0	0		0	0	0	0	0
304	1	53	58	-1	189	271	13.6	26	ABaraapaapp	111	0	0	0		0	0	0	0	0
305	1	248	77	-1	391	288	22.5	29	MSaappap	212	825	0	0		0	0	0	0	0
306	1	285	163	-1	318	162	13.4	27	Dpaaa	223	264	0	0		0	0	0	0	0
307	1	315	103	-1	515	347	24.4	29	ABplpppaapa	212	-446	0	0		0	0	0	0	0
308	1	128	289	-1	234	226	5.7	34	ABarpaapa	341	-182	0	0		0	0	0	0	0
309	1	124	233	-1	258	224	12.2	25	MSpaaappa	326	0	0	0		0	0	0	0	0
310	1	310	7	-1	194	266	5.6	28	ABarpaaapp	-152	0	0	0		0	0	0	0	0
311	1	40	287	-1	546	372	19.5	29	ABplapappa	294	-370	0	0		0	0	0	0	0
312	1	386	404	-1	373	83	18.7	28	ABprppapaaa	277	397	0	0		0	0	0	0	0
313	1	158	165	-1	173	183	8.9	29	ABalappppp	-23	0	0	0		0	0	0	0	0
314	1	366	228	-1	344	111	23.1	32	ABarappapp	301	0	0	0		0	0	0	0	0
315	1	146	83	-1	146	181	11.7	28	ABalappppa	646	0	0	0		0	0	0	0	0
316	1	189	105	-1	122	204	11.0	28	ABalapppap	586	0	0	0		0	0	0	0	0
317	1	30	183	-1	266	198	20.5	31	ABarapappa	297	619	0	0		0	0	0	0	0
318	1	361	99	-1	312	186	22.3	30	ABarapapppp	259	-8	0	0		0	0	0	0	0
319	1	273	374	-1	572	182	15.4	30	ABprapappp	259	581	0	0		0	0	0	0	0
320	1	86	80	-1	160	235	22.1	29	ABaraaaaap	166	0	0	0		0	0	0	0	0
321	1	349	399	-1	516	188	17.6	29	Cppapp	290	-1047	0	0		0	0	0	0	0
322	1	303	334	-1	324	352	17.6	27	MSappapp	247	528	0	0		0	0	0	0	0
323	1	17	248	-1	373	242	18.5	26	MSpapapa	230	-587	0	0		0	0	0	0	0
324	1	400	408	-1	217	196	13.5	26	MSppappa	201	1212	0	0		0	0	0	0	0
325	1	57	89	-1	417	232	12.5	31	Epraa	311	-406	0	0		0	0	0	0	0
326	1	180	348	-1	335	311	18.3	26	MSappaap	52	0	0	0		0	0	0	0	0
327	1	152	292	-1	465	319	10.6	30	Dappp	289	125	0	0		0	0	0	0	0
328	1	338	239	-1	362	129	14.4	25	Dpaap	230	-377	0	0		0	0	0	0	0
329	1	193	213	-1	238	332	16.0	26	MSapapap	261	-415	0	0		0	0	0	0	0
330	1	147	299	-1	393	150	16.7	30	MSpapppa	22	0	0	0		0	0	0	0	0
331	1	288	232	363	214	393	14.4	29	ABplpaapap	27	0	0	0		0	0	0	0	0
332	1	231	12	-1	326	159	24.7	27	ABprpappapa	208	197	0	0		0	0	0	0	0
333	1	91	412	-1	536	191	21.2	29	ABprapppap	256	-335	0	0		0	0	0	0	0
334	1	348	231	-1	572	226	16.5	28	Cppppa	286	-218	0	0		0	0	0	0	0
335	1	384	428	-1	179	281	7.1	24	ABplaaaaapa	25	0	0	0		0	0	0	0	0
336	1	383	325	-1	277	186	5.7	30	ABarpapapp	252	-394	0	0		0	0	0	0	0
337	1	254	301	-1	97	204	17.8	30	ABalaaapar	298	336	0	0		0	0	0	0	0
338	1	206	37	-1	225	351	21.4	26	ABalppapppa	177	0	0	0		0	0	0	0	0
339	1	24	126	-1	282	230	19.6	26	ABarapaappp	240	200	0	0		0	0	0	0	0
340	1	45	64	-1	220	236	24.4	32	ABarapaaap	102	0	0	0		0	0	0	0	0
341	1	13	242	-1	162	263	9.1	24	MSaaaapaa	238	-530	0	0		0	0	0	0	0
342	1	115	369	-1	219	371	10.1	27	ABplaapappp	228	434	0	0		0	0	0	0	0
343	1	130	45	-1	162	129	15.8	28	ABpraaaaap	247	64	0	0		0	0	0	0	0
344	1	305	157	-1	412	109	20.3	28	ABprppappa	243	-527	0	0		0	0	0	0	0
345	1	391	350	-1	318	138	21.9	23	ABprpapapaa	167	0	0	0		0	0	0	0	0
346	1	356	312	-1	266	179	25.1	30	ABarappaap	144	0	0	0		0	0	0	0	0
347	1	281	175	-1	310	135	15.7	25	MSpppapa	198	-624	0	0		0	0	0	0	0
348	1	140	174	-1	470	148	7.6	28	ABprappapa	277	404	0	0		0	0	0	0	0
349	1	426	135	-1	385	285	17.8	28	Ealpa	281	-79	0	0		0	0	0	0	0
350	1	378	194	-1	219	166	13.3	33	ABpraapapa	272	155	0	0		0	0	0	0	0
351	1	316	216	-1	595	276	18.4	31	Caappd	314	291	0	0		0	0	0	0	0
352	1	175	74	-1	265	101	20.9	26	ABprpaaappa	-7	0	0	0		0	0	0	0	0
353	1	280	147	-1	228	137	23.1	26	ABarapppppa	150	0	0	0		0	0	0	0	0
354	1	33	155	-1	389	305	9.8	28	MSappppp	111	0	0	0		0	0	0	0	0
355	1	297	184	-1	322	391	21.6	26	ABplpaaaapp	263	468	0	0		0	0	0	0	0
356	1	172	139	-1	408	235	17.4	29	Earpa	192	-857	0	0		0	0	0	0	0
357	1	70	345	-1	335	360	20.9	27	ABplppaapa	237	556	0	0		0	0	0	0	0
358	1	360	152	-1	614	227	17.3	33	Cpappv	331	920	0	0		0	0	0	0	0
359	1	264	203	-1	379	202	19.1	31	MSpapapp	290	564	0	0		0	0	0	0	0
360	1	54	260	-1	509	368	11.3	29	ABarppappa	243	131	0	0		0	0	0	0	0
361	1	312	398	-1	332	398	18.1	27	ABplppaaaap	260	512	0	0		0	0	0	0	0
362	1	165	136	-1	486	119	16.4	30	ABprappapp	296	884	0	0		0	0	0	0	0
363	1	345	388	-1	193	401	16.4	27	ABalpppapad	228	106	0	0		0	0	0	0	0
364	1	242	315	-1	449	227	15.7	33	Earpp	331	-737	0	0		0	0	0	0	0
365	1	270	365	-1	265	141	14.6	24	ABprpaappaa	197	1134	0	0		0	0	0	0	0
366	1	112	335	-1	482	285	21.5	32	ABplpppppa	276	1339	0	0		0	0	0	0	0
367	1	265	402	-1	481	170	18.0	27	Cppaap	427	0	0	0		0	0	0	0	0
368	1	396	221	-1	564	313	9.5	30	Caaapp	301	-129	0	0		0	0	0	0	0
369	1	118	78	-1	127	327	16.2	29	ABalapaapa	26	0	0	0		0	0	0	0	0
370	1	292	118	-1	262	129	10.7	28	ABpraaapppp	231	-680	0	0		0	0	0	0	0
371	1	74	210	-1	599	317	14.5	33	Caapa	337	870	0	0		0	0	0	0	0
372	1	227	415	-1	547	207	12.4	30	Cpppap	276	-628	0	0		0	0	0	0	0
373	1	284	133	-1	205	172	10.8	24	ABpraapappa	213	-538	0	0		0	0	0	0	0
374	1	382	150	-1	554	144	16.2	27	ABprapappa	207	0	0	0		0	0	0	0	0
375	1	402	73	-1	326	355	9.9	29	ABplapaaap	259	587	0	0		0	0	0	0	0
376	1	413	394	-1	479	349	24.9	25	ABplppppapa	244	846	0	0		0	0	0	0	0
377	1	404	245	-1	347	115	19.5	29	ABprppaapa	280	-187	0	0		0	0	0	0	0
378	1	95	371	-1	182	154	12.9	28	ABpraaapap	258	-498	0	0		0	0	0	0	0
379	1	302	256	-1	236	150	10.4	26	ABpraapappp	224	-1030	0	0		0	0	0	0	0
380	1	367	224	-1	190	366	11.9	24	ABalppppapp	199	-681	0	0		0	0	0	0	0
381	1	121	313	-1	188	145	9.4	28	ABpraapaapp	173	-435	0	0		0	0	0	0	0
382	1	225	286	-1	422	318	9.8	28	Dappa	282	530	0	0		0	0	0	0	0
383	1	301	1	-1	483	343	14.3	30	Cappaa	301	-527	0	0		0	0	0	0	0
384	1	77	361	-1	262	321	25.1	27	ABalpapapap	-129	0	0	0		0	0	0	0	0
385	1	371	153	-1	438	152	14.3	29	Cppaaa	274	604	0	0		0	0	0	0	0
386	1	96	413	-1	610	243	14.0	30	Cpappd	307	364	0	0		0	0	0	0	0
387	1	271	378	-1	373	352	10.8	26	Dapaa	213	-931	0	0		0	0	0	0	0
388	1	330	271	-1	392	150	26.4	29	ABprpapappp	224	-230	0	0		0	0	0	0	0
389	1	157	266	-1	190	382	21.4	33	ABalppaapp	322	-977	0	0		0	0	0	0	0
390	1	416	273	-1	240	324	19.1	26	MSapapaa	401	0	0	0		0	0	0	0	0
391	1	215	170	-1	282	142	21.2	28	ABprpapaaa	269	183	0	0		0	0	0	0	0
392	1	50	349	-1	263	327	14.3	24	MSapappa	-18	0	0	0		0	0	0	0	0
393	1	120	166	-1	438	160	19.3	33	MSpapppp	266	654	0	0		0	0	0	0	0
394	1	267	63	-1	244	192	10.3	27	MSppappp	236	-228	0	0		0	0	0	0	0
395	1	170	54	-1	209	158	7.1	26	ABarpappaa	262	-101	0	0		0	0	0	0	0
396	1	276	323	-1	381	270	13.5	29	Ealap	295	-200	0	0		0	0	0	0	0
397	1	97	414	-1	304	343	21.8	25	ABplpapapaa	175	443	0	0		0	0	0	0	0
398	1	331	35	-1	596	272	11.3	31	Cpapaa	302	-826	0	0		0	0	0	0	0
399	1	159	206	-1	347	250	16.2	28	MSaapaapp	233	826	0	0		0	0	0	0	0
400	1	52	185	-1	323	264	19.6	27	MSaapaaap	186	214	0	0		0	0	0	0	0
401	1	362	96	-1	324	108	11.4	29	ABpraapppa	254	157	0	0		0	0	0	0	0
402	1	207	3	422	360	395	20.3	29	ABplppapaa	201	744	0	0		0	0	0	0	0
403	1	296	128	-1	343	167	19.3	29	MSpppaap	237	351	0	0		0	0	0	0	0
404	1	260	176	-1	361	164	24.9	26	ABprpappapp	239	-546	0	0		0	0	0	0	0
405	1	136	318	-1	584	252	21.9	29	Caappv	280	534	0	0		0	0	0	0	0
406	1	133	389	-1	275	153	17.5	26	MSppapap	205	763	0	0		0	0	0	0	0
407	1	122	330	-1	245	105	17.5	25	ABprpaapapp	187	0	0	0		0	0	0	0	0
408	1	317	94	-1	276	309	22.4	25	ABalpappapp	-26	0	0	0		0	0	0	0	0
409	1	60	247	-1	274	103	16.1	26	ABprpaapppp	-9	0	0	0		0	0	0	0	0
410	1	137	319	-1	188	269	24.7	25	ABalpaaaap	104	0	0	0		0	0	0	0	0
411	1	23	368	-1	102	311	20.0	32	ABalaaaalp	145	0	0	0		0	0	0	0	0
412	1	390	327	-1	306	193	25.4	26	ABprpappaaa	-57	0	0	0		0	0	0	0	0
413	1	403	283	-1	495	172	11.4	32	Cpppaa	81	0	0	0		0	0	0	0	0
414	1	405	81	-1	523	292	23.5	28	ABplpppapap	271	0	0	0		0	0	0	0	0
415	1	369	364	-1	415	168	21.7	31	MSpappap	20	0	0	0		0	0	0	0	0
416	1	279	14	-1	462	134	21.0	28	ABprppappp	591	0	0	0		0	0	0	0	0
417	1	411	417	-1	310	233	18.2	23	ABaraapppp	47	0	0	0		0	0	0	0	0
418	0	412	-1	-1	165	156	20.3	22		236	0	0	0		0	0	0	0	0
419	1	376	411	-1	520	300	21.5	27	Capppp	206	0	0	0		0	0	0	0	0
420	1	419	424	-1	299	117	17.0	22	ABprppaaaaa	190	438	0	0		0	0	0	0	0
421	1	420	401	-1	551	185	18.0	28	ABprapppaa	235	-375	0	0		0	0	0	0	0
422	0	179	-1	-1	149	163	21.9	22		149	1155	0	0		0	0	0	0	0
423	1	422	427	-1	240	383	20.1	25	ABplpaaappa	257	206	0	0		0	0	0	0	0
424	1	424	98	-1	489	300	25.5	27	ABplppppapp	276	31	0	0		0	0	0	0	0
425	1	425	332	-1	180	195	7.3	28	ABarpapaap	252	662	0	0		0	0	0	0	0
426	1	427	431	-1	357	273	21.0	26	MSaapapp	209	-230	0	0		0	0	0	0	0
427	1	408	432	-1	508	222	23.0	29	ABprpppapap	-146	0	0	0		0	0	0	0	0
428	1	428	433	-1	222	153	15.0	28	ABpraaappa	326	104	0	0		0	0	0	0	0
429	1	429	435	-1	285	196	22.0	26	ABarapapppa	169	0	0	0		0	0	0	0	0
430	0	430	-1	-1	369	140	22.0	25		-215	0	0	0		0	0	0	0	0
431	1	431	439	-1	464	180	25.0	24	ABprppppapa	276	-584	0	0		0	0	0	0	0
432	1	432	440	-1	481	221	25.0	24	ABprppppapp	0	0	0	0		0	0	0	0	0
433	1	418	438	-1	416	176	26.0	26	ABprppppaaa	175	718	0	0		0	0	0	0	0
434	1	330	442	-1	371	138	22.0	24	ABprpapappa	0	0	0	0		0	0	0	0	0
