# Supplementary material for: The AP-2 Transcription Factor APTF-2 Is Required for Neuroblast and Epidermal Morphogenesis in Caenorhabditis elegans Embryogenesis
Source: PLoS Genet. 2016 May 13;12(5):e1006048. doi: 10.1371/journal.pgen.1006048 (PMC4866721; doi:10.1371/journal.pgen.1006048)
Supplement: S2 Text — (ZIP) [file pgen.1006048.s030.zip › nuclei/t180-nuclei]

1	1	383	356	-1	483	341	14.2	30	Cappaa	300	-1282	0	0		0	0	0	0	0
2	1	95	159	-1	91	260	18.8	31	ABalaaaarl	266	193	0	0		0	0	0	0	0
3	1	402	44	-1	349	396	19.8	26	ABplppapaaa	188	149	0	0		0	0	0	0	0
4	1	203	204	-1	233	296	15.2	25	ABaraapapaa	216	-785	0	0		0	0	0	0	0
5	1	93	271	-1	168	176	24.0	29	ABarapppaa	534	0	0	0		0	0	0	0	0
6	1	61	331	-1	239	282	23.6	27	ABalpappapa	223	1339	0	0		0	0	0	0	0
7	1	310	47	-1	192	267	5.6	28	ABarpaaapp	265	-212	0	0		0	0	0	0	0
8	1	175	141	-1	301	142	11.5	25	ABprpaappap	206	440	0	0		0	0	0	0	0
9	1	110	179	-1	246	379	22.4	27	ABalppapppp	93	0	0	0		0	0	0	0	0
10	1	86	178	-1	114	226	9.5	30	ABalapppaa	265	-1060	0	0		0	0	0	0	0
11	1	234	146	-1	374	92	13.8	29	ABpraapppp	177	0	0	0		0	0	0	0	0
12	1	332	403	-1	327	150	25.3	29	ABprpappapa	244	198	0	0		0	0	0	0	0
13	1	244	258	-1	303	309	18.8	25	MSappaaa	220	-828	0	0		0	0	0	0	0
14	1	416	253	-1	454	136	22.3	28	ABprppappp	253	272	0	0		0	0	0	0	0
15	1	44	107	-1	176	165	14.6	29	ABpraaapaa	286	-354	0	0		0	0	0	0	0
16	1	168	38	-1	151	334	19.6	25	ABalppappaa	202	103	0	0		0	0	0	0	0
17	1	228	63	-1	240	341	11.9	27	ABalppppppa	260	-1099	0	0		0	0	0	0	0
18	1	74	43	-1	261	101	13.6	25	ABpraappaa	168	0	0	0		0	0	0	0	0
19	1	99	387	-1	557	354	22.6	30	ABplappppa	276	709	0	0		0	0	0	0	0
20	1	290	344	-1	351	102	10.9	26	ABprapaapa	448	0	0	0		0	0	0	0	0
21	1	46	353	-1	410	103	18.1	27	ABprppapaap	202	-187	0	0		0	0	0	0	0
22	1	83	231	-1	225	229	10.6	26	MSpaaaapp	422	0	0	0		0	0	0	0	0
23	1	79	86	-1	132	371	15.4	29	ABalpppaap	243	0	0	0		0	0	0	0	0
24	1	23	127	-1	192	358	18.5	31	ABplpaaaaa	126	0	0	0		0	0	0	0	0
25	1	163	326	-1	336	266	6.7	29	ABarpaappp	295	-786	0	0		0	0	0	0	0
26	1	75	13	-1	109	247	14.9	28	MSaaaaaa	-182	0	0	0		0	0	0	0	0
27	1	118	447	-1	452	198	26.3	29	ABprppppaap	235	106	0	0		0	0	0	0	0
28	1	216	371	-1	527	219	25.4	31	ABprppppppa	312	-224	0	0		0	0	0	0	0
29	1	82	198	-1	120	309	13.6	27	ABalapaaap	222	675	0	0		0	0	0	0	0
30	1	229	322	-1	251	289	10.4	29	MSaaaapp	356	0	0	0		0	0	0	0	0
31	1	94	153	424	89	278	12.6	31	ABalappaa	311	133	0	0		0	0	0	0	0
32	1	97	115	-1	278	368	24.8	27	ABalpapappa	219	135	0	0		0	0	0	0	0
33	1	265	142	-1	221	315	25.8	28	ABalpapapaa	273	-1526	0	0		0	0	0	0	0
34	1	189	332	-1	258	202	14.3	29	MSpaapaa	262	453	0	0		0	0	0	0	0
35	1	398	64	-1	592	273	11.0	31	Cpapaa	264	-1110	0	0		0	0	0	0	0
36	1	297	27	101	304	121	19.4	32	ABprpapaap	213	450	0	0		0	0	0	0	0
37	1	338	199	-1	223	349	21.6	27	ABalppapppa	207	508	0	0		0	0	0	0	0
38	1	90	60	-1	113	299	6.8	28	ABplaapaaa	283	-1038	0	0		0	0	0	0	0
39	1	142	277	-1	129	343	13.6	30	ABalapaapp	17	0	0	0		0	0	0	0	0
40	1	155	249	-1	259	403	19.2	26	ABplpaaappp	216	-557	0	0		0	0	0	0	0
41	0	132	-1	-1	119	179	20.5	26		-46	0	0	0		0	0	0	0	0
42	1	104	70	-1	112	249	20.5	30	ABaraaaapa	145	0	0	0		0	0	0	0	0
43	1	37	133	-1	276	395	22.6	26	ABplpaaaapa	263	-351	0	0		0	0	0	0	0
44	1	279	289	-1	370	399	15.3	31	ABplaapppp	172	0	0	0		0	0	0	0	0
45	1	343	227	-1	159	131	15.8	29	ABpraaaaap	413	0	0	0		0	0	0	0	0
46	1	121	118	-1	116	225	23.1	31	ABalaaaarr	309	462	0	0		0	0	0	0	0
47	1	296	36	-1	220	278	13.0	25	MSaaapapa	-48	0	0	0		0	0	0	0	0
48	1	18	39	-1	143	305	9.3	27	ABalapappa	120	0	0	0		0	0	0	0	0
49	1	16	65	-1	111	286	9.5	30	ABalapapap	23	0	0	0		0	0	0	0	0
50	1	27	244	-1	153	217	15.1	27	ABaraappaa	149	0	0	0		0	0	0	0	0
51	1	115	329	-1	377	380	22.8	31	ABplppappa	305	941	0	0		0	0	0	0	0
52	1	194	11	-1	183	210	10.6	28	MSpaaaaa	260	382	0	0		0	0	0	0	0
53	1	71	273	-1	210	362	13.6	26	ABalpppppap	84	0	0	0		0	0	0	0	0
54	1	395	399	-1	207	161	7.1	26	ABarpappaa	242	-250	0	0		0	0	0	0	0
55	1	76	257	-1	170	228	6.0	26	ABarpaaaap	234	177	0	0		0	0	0	0	0
56	1	165	400	-1	157	256	5.8	24	ABarpaaapa	236	-96	0	0		0	0	0	0	0
57	1	202	145	-1	269	361	11.1	28	ABalppppppp	255	-207	0	0		0	0	0	0	0
58	1	304	21	-1	182	274	13.5	27	ABaraapaapp	260	-183	0	0		0	0	0	0	0
59	1	131	12	-1	145	280	21.2	29	ABaraaaaaa	292	363	0	0		0	0	0	0	0
60	1	250	25	-1	114	254	6.4	29	ABalappapp	242	-1058	0	0		0	0	0	0	0
61	1	47	396	-1	509	319	26.1	28	ABplpppapaa	247	93	0	0		0	0	0	0	0
62	1	172	164	284	194	171	21.6	29	ABarappppa	192	-136	0	0		0	0	0	0	0
63	1	394	58	-1	246	192	10.2	27	MSppappp	226	78	0	0		0	0	0	0	0
64	1	340	176	-1	219	233	23.8	33	ABarapaaap	328	521	0	0		0	0	0	0	0
65	1	179	241	-1	399	363	25.4	30	ABplppaapp	253	160	0	0		0	0	0	0	0
66	1	278	233	-1	129	272	18.5	25	ABalpaapaaa	160	0	0	0		0	0	0	0	0
67	1	170	4	-1	301	355	14.1	26	MSapppaa	-56	0	0	0		0	0	0	0	0
68	1	12	16	-1	208	291	16.4	30	ABalpaapapp	253	-172	0	0		0	0	0	0	0
69	1	116	263	-1	278	362	20.3	29	ABplpapaap	-51	0	0	0		0	0	0	0	0
70	1	128	77	-1	138	286	24.7	32	ABalpaappa	176	0	0	0		0	0	0	0	0
71	1	140	125	-1	557	164	11.3	33	ABarppppp	339	75	0	0		0	0	0	0	0
72	1	157	71	-1	169	351	14.9	28	ABalppppaa	33	0	0	0		0	0	0	0	0
73	1	375	269	-1	322	356	10.0	27	ABplapaaap	246	-1109	0	0		0	0	0	0	0
74	1	352	187	-1	265	101	21.3	27	ABprpaaappa	231	-25	0	0		0	0	0	0	0
75	1	293	383	-1	529	127	13.6	28	ABprapapaa	279	2140	0	0		0	0	0	0	0
76	1	263	193	-1	286	294	14.1	26	MSaaappp	99	0	0	0		0	0	0	0	0
77	1	305	35	-1	394	292	22.6	28	MSaappap	265	515	0	0		0	0	0	0	0
78	1	369	5	-1	123	328	16.3	29	ABalapaapa	63	0	0	0		0	0	0	0	0
79	1	96	131	-1	140	234	19.1	30	ABaraaapaa	491	0	0	0		0	0	0	0	0
80	1	320	46	-1	160	234	21.6	31	ABaraaaaap	-80	0	0	0		0	0	0	0	0
81	1	414	221	-1	520	288	25.0	27	ABplpppapap	276	-85	0	0		0	0	0	0	0
82	1	36	226	-1	94	289	16.8	26	ABalaaaala	173	0	0	0		0	0	0	0	0
83	1	315	68	-1	145	181	11.8	28	ABalappppa	24	0	0	0		0	0	0	0	0
84	1	50	30	-1	127	321	22.0	30	ABalpaappp	315	0	0	0		0	0	0	0	0
85	1	53	213	-1	280	90	18.3	29	ABprpaaappp	11	0	0	0		0	0	0	0	0
86	1	182	33	376	292	227	15.4	28	MSpaapap	17	0	0	0		0	0	0	0	0
87	1	81	404	-1	526	385	14.3	30	ABplapapaa	295	534	0	0		0	0	0	0	0
88	1	66	10	-1	287	329	7.0	27	ABplaaappp	276	1293	0	0		0	0	0	0	0
89	1	325	95	-1	416	235	12.8	32	Epraa	322	673	0	0		0	0	0	0	0
90	1	221	174	-1	440	117	19.7	29	ABprppapap	294	-63	0	0		0	0	0	0	0
91	1	178	157	-1	246	139	12.9	27	ABpraaapppa	228	195	0	0		0	0	0	0	0
92	1	63	386	-1	230	243	21.5	25	ABarapapaaa	199	737	0	0		0	0	0	0	0
93	1	281	89	-1	87	243	9.8	26	ABalappapa	216	-486	0	0		0	0	0	0	0
94	1	408	41	-1	269	309	22.8	26	ABalpappapp	266	73	0	0		0	0	0	0	0
95	1	264	69	-1	400	338	20.3	32	MSaapppp	299	723	0	0		0	0	0	0	0
96	1	401	113	-1	321	108	11.2	28	ABpraapppa	-79	0	0	0		0	0	0	0	0
97	1	253	300	-1	146	199	7.1	24	ABarpapaaa	-226	0	0	0		0	0	0	0	0
98	1	424	268	-1	484	300	26.2	27	ABplppppapp	221	606	0	0		0	0	0	0	0
99	1	318	281	-1	312	187	22.5	30	ABarapapppp	266	-327	0	0		0	0	0	0	0
100	1	284	191	-1	353	346	19.3	31	MSaapppa	303	261	0	0		0	0	0	0	0
101	1	267	14	-1	259	287	15.8	24	ABaraapapap	238	190	0	0		0	0	0	0	0
102	1	45	323	-1	153	280	16.8	25	ABalpaapaap	-27	0	0	0		0	0	0	0	0
103	1	307	57	-1	518	344	24.1	27	ABplpppaapa	274	-94	0	0		0	0	0	0	0
104	1	145	338	-1	345	207	20.4	27	MSpapaaap	251	127	0	0		0	0	0	0	0
105	1	316	218	-1	121	203	11.2	28	ABalapppap	260	0	0	0		0	0	0	0	0
106	1	56	32	-1	266	246	6.5	29	ABarpaappa	254	-219	0	0		0	0	0	0	0
107	1	33	315	-1	259	123	22.9	27	ABarapppppp	219	-160	0	0		0	0	0	0	0
108	1	92	201	-1	125	329	11.1	28	ABalapaaaa	46	0	0	0		0	0	0	0	0
109	1	80	167	-1	346	378	10.4	24	ABplapaapa	213	-501	0	0		0	0	0	0	0
110	1	207	98	-1	309	277	16.3	25	MSaapaapa	227	-151	0	0		0	0	0	0	0
111	1	25	140	-1	105	194	14.4	28	ABalaaappl	347	0	0	0		0	0	0	0	0
112	1	174	411	-1	141	179	15.6	23	ABalaappppa	233	574	0	0		0	0	0	0	0
113	1	24	100	-1	315	215	21.1	26	MSpapaaaa	257	620	0	0		0	0	0	0	0
114	1	218	7	-1	350	268	18.6	28	MSaapapa	128	0	0	0		0	0	0	0	0
115	1	152	79	-1	196	126	16.5	30	ABpraaaapa	105	0	0	0		0	0	0	0	0
116	1	210	88	-1	206	307	6.6	26	ABplaaaaapp	264	-376	0	0		0	0	0	0	0
117	1	120	93	-1	155	341	11.7	25	ABalppppapa	194	781	0	0		0	0	0	0	0
118	1	370	245	-1	269	130	11.2	27	ABpraaapppp	226	-53	0	0		0	0	0	0	0
119	1	11	248	-1	472	193	8.9	29	Dpppp	255	0	0	0		0	0	0	0	0
120	1	233	136	-1	241	299	5.7	27	ABplaaaapa	259	371	0	0		0	0	0	0	0
121	1	213	211	-1	158	292	5.5	28	ABplaaaaaa	276	412	0	0		0	0	0	0	0
122	1	198	190	-1	375	319	6.1	30	ABarppaapa	192	0	0	0		0	0	0	0	0
123	1	295	152	-1	326	167	15.5	31	MSpppapp	228	324	0	0		0	0	0	0	0
124	1	269	76	-1	276	296	6.0	27	ABplaaaapp	269	1410	0	0		0	0	0	0	0
125	1	301	215	-1	296	95	14.0	30	ABpraappap	259	-1176	0	0		0	0	0	0	0
126	1	339	312	-1	281	226	19.9	26	ABarapaappp	256	-1086	0	0		0	0	0	0	0
127	1	159	255	-1	535	330	16.6	30	Capppa	305	842	0	0		0	0	0	0	0
128	1	403	373	-1	342	162	18.3	28	MSpppaap	275	-233	0	0		0	0	0	0	0
129	1	135	320	-1	202	339	6.0	25	ABplaaapaa	228	44	0	0		0	0	0	0	0
130	1	35	48	-1	230	353	25.4	31	ABalppapap	-21	0	0	0		0	0	0	0	0
131	1	89	166	-1	293	242	12.0	25	MSpaaappp	112	0	0	0		0	0	0	0	0
132	1	185	62	-1	291	324	13.8	24	MSapappp	234	4	0	0		0	0	0	0	0
133	1	373	156	-1	205	171	10.8	24	ABpraapappa	200	46	0	0		0	0	0	0	0
134	1	31	173	-1	155	239	25.3	30	ABaraaappa	246	0	0	0		0	0	0	0	0
135	1	349	138	-1	384	288	18.0	28	Ealpa	242	130	0	0		0	0	0	0	0
136	1	362	267	-1	482	119	16.4	30	ABprappapp	676	0	0	0		0	0	0	0	0
137	1	251	162	-1	422	366	8.9	29	ABarppaapp	83	0	0	0		0	0	0	0	0
138	1	106	380	-1	446	150	24.9	24	ABprpppaaaa	198	91	0	0		0	0	0	0	0
139	1	356	222	-1	409	230	17.1	28	Earpa	284	27	0	0		0	0	0	0	0
140	1	156	406	-1	179	387	11.3	27	ABalpppappp	238	0	0	0		0	0	0	0	0
141	1	292	116	-1	425	278	13.9	32	Eplaa	322	-157	0	0		0	0	0	0	0
142	1	196	346	-1	339	222	12.4	27	Earaa	277	226	0	0		0	0	0	0	0
143	1	197	345	-1	331	307	23.9	27	ABplpappaap	279	-465	0	0		0	0	0	0	0
144	1	65	350	-1	138	169	7.4	30	ABpraapaaa	109	0	0	0		0	0	0	0	0
145	1	299	242	-1	192	133	22.0	32	ABalaapapp	289	372	0	0		0	0	0	0	0
146	1	199	163	-1	291	383	18.4	27	ABplppaaaaa	213	1404	0	0		0	0	0	0	0
147	1	353	422	-1	230	138	22.5	27	ABarapppppa	243	927	0	0		0	0	0	0	0
148	1	246	232	-1	277	139	7.7	27	ABarpapppa	-187	0	0	0		0	0	0	0	0
149	1	220	155	-1	370	329	24.2	31	ABplpapapp	224	-1036	0	0		0	0	0	0	0
150	1	374	339	-1	552	143	16.3	28	ABprapappa	251	0	0	0		0	0	0	0	0
151	1	245	169	-1	146	376	12.3	23	ABalpppappa	117	0	0	0		0	0	0	0	0
152	1	358	209	-1	613	230	16.6	32	Cpappv	316	-106	0	0		0	0	0	0	0
153	1	385	15	-1	436	152	14.1	29	Cppaaa	287	1296	0	0		0	0	0	0	0
154	1	41	26	-1	172	206	25.5	30	ABaraaappp	335	0	0	0		0	0	0	0	0
155	1	354	186	-1	383	304	9.6	29	MSappppp	238	98	0	0		0	0	0	0	0
156	1	255	291	-1	162	252	15.9	24	ABaraapaapa	-365	0	0	0		0	0	0	0	0
157	1	344	309	-1	409	112	20.5	32	ABprppappa	195	0	0	0		0	0	0	0	0
158	1	32	337	-1	397	258	6.2	37	Cpaaa	367	520	0	0		0	0	0	0	0
159	1	166	158	-1	233	107	19.7	29	ABprpaaapa	293	0	0	0		0	0	0	0	0
160	1	242	105	-1	557	160	19.6	31	ABprappppa	294	284	0	0		0	0	0	0	0
161	1	237	359	-1	280	264	23.0	26	ABalpappppa	241	633	0	0		0	0	0	0	0
162	1	43	66	-1	211	394	18.5	31	ABplpaaapa	128	0	0	0		0	0	0	0	0
163	1	306	184	-1	316	161	13.1	25	Dpaaa	230	274	0	0		0	0	0	0	0
164	1	303	366	448	229	145	16.8	29	ABprpaapaa	421	0	0	0		0	0	0	0	0
165	1	313	225	-1	171	173	9.5	26	ABalappppp	-90	0	0	0		0	0	0	0	0
166	1	393	316	-1	433	159	19.4	33	MSpapppp	285	32	0	0		0	0	0	0	0
167	1	141	120	-1	378	188	8.4	26	MSpppppp	116	0	0	0		0	0	0	0	0
168	1	19	137	-1	258	237	24.3	27	ABarapapaap	-67	0	0	0		0	0	0	0	0
169	1	226	97	-1	490	334	19.9	32	Capapp	270	674	0	0		0	0	0	0	0
170	1	391	287	-1	284	142	21.6	27	ABprpapaaa	272	364	0	0		0	0	0	0	0
171	1	262	260	-1	87	227	14.9	28	ABalaaapal	240	745	0	0		0	0	0	0	0
172	1	243	381	-1	205	332	9.9	23	ABplaapappa	234	-274	0	0		0	0	0	0	0
173	1	291	343	-1	251	360	14.3	28	ABplpaappa	228	-193	0	0		0	0	0	0	0
174	1	348	250	-1	469	147	7.5	28	ABprappapa	263	-232	0	0		0	0	0	0	0
175	1	347	192	-1	308	135	15.5	25	MSpppapa	212	-622	0	0		0	0	0	0	0
176	1	404	417	-1	360	163	25.4	25	ABprpappapp	196	402	0	0		0	0	0	0	0
177	1	201	150	-1	138	147	12.8	25	ABalaappppp	365	0	0	0		0	0	0	0	0
178	1	77	217	-1	188	230	15.1	27	ABaraappapa	230	156	0	0		0	0	0	0	0
179	1	173	82	-1	165	131	18.5	31	ABpraaaaaa	284	380	0	0		0	0	0	0	0
180	1	247	340	-1	338	183	9.9	29	MSpppppa	247	667	0	0		0	0	0	0	0
181	1	38	126	-1	147	371	19.2	30	ABalpppaaa	-306	0	0	0		0	0	0	0	0
182	1	206	87	-1	119	348	18.7	29	ABalppaaap	-371	0	0	0		0	0	0	0	0
183	1	317	265	-1	265	195	20.5	30	ABarapappa	286	319	0	0		0	0	0	0	0
184	1	355	390	-1	320	400	21.5	27	ABplpaaaapp	275	-275	0	0		0	0	0	0	0
185	1	400	290	-1	326	262	19.6	26	MSaapaaap	181	0	0	0		0	0	0	0	0
186	1	2	377	-1	403	399	12.3	28	ABplapaapp	242	-829	0	0		0	0	0	0	0
187	1	227	388	-1	446	416	18.3	31	ABplappaap	311	868	0	0		0	0	0	0	0
188	1	69	31	-1	585	302	22.7	32	ABplappppp	317	484	0	0		0	0	0	0	0
189	1	42	296	-1	265	119	18.5	24	ABprpaapppa	192	527	0	0		0	0	0	0	0
190	1	7	197	-1	174	308	8.3	27	ABalapappp	205	623	0	0		0	0	0	0	0
191	1	143	229	-1	136	244	12.3	29	MSaaaaapa	148	0	0	0		0	0	0	0	0
192	1	219	216	-1	246	233	19.3	26	ABarapaappa	149	0	0	0		0	0	0	0	0
193	1	230	237	-1	170	291	22.4	29	ABalpaaaaa	204	163	0	0		0	0	0	0	0
194	1	350	421	-1	222	166	13.4	34	ABpraapapa	292	-159	0	0		0	0	0	0	0
195	1	117	369	-1	429	376	22.6	28	ABplppappp	274	-254	0	0		0	0	0	0	0
196	1	231	364	-1	472	405	13.9	28	ABplappapa	277	-457	0	0		0	0	0	0	0
197	1	204	254	-1	129	166	18.5	25	ABalaappap	196	225	0	0		0	0	0	0	0
198	1	186	102	-1	473	265	17.7	34	Eplpa	341	4	0	0		0	0	0	0	0
199	1	144	161	-1	183	291	11.3	26	MSaaapaaa	249	-242	0	0		0	0	0	0	0
200	1	205	106	-1	110	167	16.4	28	ABalaaappr	124	0	0	0		0	0	0	0	0
201	1	54	341	-1	237	271	17.6	27	ABalpaaapp	264	1121	0	0		0	0	0	0	0
202	1	21	214	-1	163	170	17.6	28	ABalaapppa	163	0	0	0		0	0	0	0	0
203	1	359	262	-1	376	203	19.3	31	MSpapapp	309	118	0	0		0	0	0	0	0
204	1	200	1	-1	210	361	16.2	26	ABplpaapaa	239	444	0	0		0	0	0	0	0
205	1	126	264	-1	545	168	22.6	28	ABprpppaapp	278	153	0	0		0	0	0	0	0
206	1	399	139	-1	342	247	16.1	27	MSaapaapp	236	233	0	0		0	0	0	0	0
207	1	111	189	-1	283	211	24.2	30	ABarapapapp	-123	0	0	0		0	0	0	0	0
208	1	187	122	-1	321	388	13.5	29	ABplaapppa	162	0	0	0		0	0	0	0	0
209	1	20	205	-1	558	255	9.5	32	Cpapap	318	-920	0	0		0	0	0	0	0
210	1	371	124	-1	596	316	14.5	33	Caapa	328	657	0	0		0	0	0	0	0
211	1	72	432	-1	437	340	24.4	25	ABplppppaaa	179	-461	0	0		0	0	0	0	0
212	1	150	61	-1	563	228	24.4	29	ABprppppppp	218	404	0	0		0	0	0	0	0
213	1	329	109	-1	239	334	16.5	29	MSapapap	172	0	0	0		0	0	0	0	0
214	1	302	307	-1	469	116	13.0	28	ABprappaap	262	-391	0	0		0	0	0	0	0
215	1	100	282	-1	196	259	8.4	26	MSaaaapap	236	-257	0	0		0	0	0	0	0
216	1	351	363	-1	595	278	18.5	31	Caappd	308	81	0	0		0	0	0	0	0
217	0	418	-1	-1	169	151	20.6	22		148	136	0	0		0	0	0	0	0
218	1	241	313	-1	202	153	18.9	26	ABprpaaaaaa	196	0	0	0		0	0	0	0	0
219	1	147	83	-1	134	268	15.0	28	ABaraapaaa	113	0	0	0		0	0	0	0	0
220	1	114	94	-1	267	396	16.7	26	ABplpaapppp	240	0	0	0		0	0	0	0	0
221	1	368	91	-1	560	315	9.4	30	Caaapp	294	-195	0	0		0	0	0	0	0
222	1	222	330	-1	243	135	8.3	29	ABarpappap	283	432	0	0		0	0	0	0	0
223	1	176	128	-1	204	322	23.3	26	ABalpapaaap	243	321	0	0		0	0	0	0	0
224	1	380	171	-1	187	363	11.8	24	ABalppppapp	223	-83	0	0		0	0	0	0	0
225	1	239	276	-1	206	274	25.3	37	ABalpapaap	100	0	0	0		0	0	0	0	0
226	1	134	123	-1	189	232	12.7	27	MSpaaaapa	-2	0	0	0		0	0	0	0	0
227	1	212	303	-1	431	278	18.1	33	Ealpp	334	-176	0	0		0	0	0	0	0
228	1	314	19	-1	352	111	22.5	30	ABarappapp	286	301	0	0		0	0	0	0	0
229	1	108	170	-1	213	287	9.7	26	MSaaapaap	128	0	0	0		0	0	0	0	0
230	1	97	370	-1	309	376	22.8	25	ABalpapappp	99	0	0	0		0	0	0	0	0
231	1	334	196	-1	572	225	16.4	30	Cppppa	156	0	0	0		0	0	0	0	0
232	1	331	283	-1	213	391	12.9	27	ABplpaapapa	249	-446	0	0		0	0	0	0	0
233	1	309	81	-1	260	226	12.2	25	MSpaaappa	41	0	0	0		0	0	0	0	0
234	1	167	92	-1	290	402	14.6	30	ABplaappap	282	764	0	0		0	0	0	0	0
235	1	4	154	-1	284	282	20.7	26	MSaapaaaa	-104	0	0	0		0	0	0	0	0
236	1	123	306	-1	464	278	14.8	33	Eplap	332	59	0	0		0	0	0	0	0
237	1	64	394	-1	443	303	24.4	31	ABplpapppp	305	-165	0	0		0	0	0	0	0
238	1	289	85	-1	357	160	6.2	28	ABarpppaa	272	142	0	0		0	0	0	0	0
239	1	328	392	-1	362	130	14.3	25	Dpaap	238	-100	0	0		0	0	0	0	0
240	1	272	104	-1	578	204	21.7	30	ABprappppp	286	339	0	0		0	0	0	0	0
241	1	8	54	-1	261	341	22.2	29	ABplpapaaa	-107	0	0	0		0	0	0	0	0
242	1	341	212	-1	158	262	9.0	24	MSaaaapaa	89	0	0	0		0	0	0	0	0
243	1	287	50	-1	147	151	10.0	25	ABpraapaapa	206	1763	0	0		0	0	0	0	0
244	1	191	395	-1	286	166	15.1	26	MSppppaa	259	285	0	0		0	0	0	0	0
245	1	377	28	-1	343	118	19.4	31	ABprppaapa	307	-469	0	0		0	0	0	0	0
246	1	180	37	-1	382	329	13.2	30	Daap	217	163	0	0		0	0	0	0	0
247	1	409	425	-1	264	103	15.7	26	ABprpaapppp	248	777	0	0		0	0	0	0	0
248	1	323	194	-1	369	241	18.4	26	MSpapapa	85	0	0	0		0	0	0	0	0
249	1	107	185	-1	470	361	18.4	29	Capapa	280	-300	0	0		0	0	0	0	0
250	1	39	210	-1	253	251	10.2	28	MSpaaapa	289	0	0	0		0	0	0	0	0
251	1	91	206	-1	396	186	22.2	27	MSpappaa	264	881	0	0		0	0	0	0	0
252	1	125	114	-1	239	176	18.8	25	MSppapaa	320	0	0	0		0	0	0	0	0
253	1	113	23	-1	169	310	13.9	26	MSapaaap	-331	0	0	0		0	0	0	0	0
254	1	5	280	-1	238	391	17.0	23	ABplpaapppa	143	0	0	0		0	0	0	0	0
255	1	276	437	-1	265	209	17.7	26	ABaraapppap	222	136	0	0		0	0	0	0	0
256	1	379	294	-1	240	153	10.5	27	ABpraapappp	242	214	0	0		0	0	0	0	0
257	1	266	147	-1	230	361	7.5	28	ABplaaapap	152	0	0	0		0	0	0	0	0
258	1	109	121	-1	408	317	24.7	28	ABplpapppa	284	211	0	0		0	0	0	0	0
259	1	119	67	-1	417	185	9.3	27	Dpppa	118	0	0	0		0	0	0	0	0
260	1	360	328	-1	507	369	11.2	29	ABarppappa	377	0	0	0		0	0	0	0	0
261	1	139	130	-1	482	146	23.4	28	ABprpppaaap	212	713	0	0		0	0	0	0	0
262	1	48	45	-1	173	344	23.5	32	ABalppapaa	184	0	0	0		0	0	0	0	0
263	1	138	352	-1	335	315	6.1	31	ABarppaaap	299	211	0	0		0	0	0	0	0
264	1	49	378	-1	431	349	12.4	28	Dapap	280	-143	0	0		0	0	0	0	0
265	1	270	188	-1	327	211	16.5	27	MSpapaapa	128	0	0	0		0	0	0	0	0
266	1	389	53	-1	188	378	21.8	34	ABalppaapp	-2	0	0	0		0	0	0	0	0
267	1	60	375	-1	157	387	16.6	27	ABalpppapav	228	849	0	0		0	0	0	0	0
268	1	171	22	-1	515	163	7.3	32	ABarppppa	-160	0	0	0		0	0	0	0	0
269	1	85	355	-1	460	236	12.4	31	Eprap	311	-94	0	0		0	0	0	0	0
270	1	183	391	-1	329	330	12.3	27	MSapppap	255	0	0	0		0	0	0	0	0
271	1	388	439	-1	394	154	26.4	28	ABprpapappp	273	566	0	0		0	0	0	0	0
272	1	195	414	-1	331	142	9.5	29	ABprapaaap	298	191	0	0		0	0	0	0	0
273	1	390	247	-1	239	324	19.0	26	MSapapaa	669	0	0	0		0	0	0	0	0
274	1	133	438	-1	501	194	25.0	24	ABprpppapaa	199	495	0	0		0	0	0	0	0
275	1	288	342	-1	254	144	25.0	28	ABarappapaa	236	459	0	0		0	0	0	0	0
276	1	181	311	-1	539	325	13.6	31	Cappap	282	-207	0	0		0	0	0	0	0
277	1	78	304	-1	358	206	15.9	27	MSpapaapp	-132	0	0	0		0	0	0	0	0
278	1	258	132	-1	173	309	25.5	27	ABalpapaaaa	-200	0	0	0		0	0	0	0	0
279	1	40	135	-1	252	273	20.7	31	ABalpapppa	145	0	0	0		0	0	0	0	0
280	1	153	160	-1	438	154	10.5	27	Dppap	295	0	0	0		0	0	0	0	0
281	1	26	321	-1	342	194	25.6	30	ABprpappaap	-24	0	0	0		0	0	0	0	0
282	1	160	208	305	167	344	8.1	30	ABplaapaap	436	0	0	0		0	0	0	0	0
283	1	413	288	-1	496	174	11.4	31	Cpppaa	310	633	0	0		0	0	0	0	0
284	1	188	230	-1	565	354	16.4	27	ABarppappp	167	0	0	0		0	0	0	0	0
285	1	238	9	-1	251	196	23.8	27	ABarapapapa	225	426	0	0		0	0	0	0	0
286	1	382	279	-1	417	319	9.7	30	Dappa	507	0	0	0		0	0	0	0	0
287	1	311	252	-1	547	373	19.4	30	ABplapappa	264	45	0	0		0	0	0	0	0
288	1	30	314	-1	253	402	14.1	24	ABplaappaa	-274	0	0	0		0	0	0	0	0
289	1	308	349	-1	232	227	5.7	35	ABarpaapa	348	434	0	0		0	0	0	0	0
290	1	52	415	-1	485	370	23.5	30	ABplpppaaap	290	-492	0	0		0	0	0	0	0
291	1	124	165	-1	331	219	6.1	24	ABarppaaaa	247	-602	0	0		0	0	0	0	0
292	1	327	351	-1	461	318	10.4	30	Dappp	350	0	0	0		0	0	0	0	0
293	1	101	40	-1	365	355	14.5	27	Daaap	267	-1600	0	0		0	0	0	0	0
294	1	105	168	-1	271	362	7.8	28	ABplaaappa	275	267	0	0		0	0	0	0	0
295	1	190	292	-1	220	160	24.7	30	ABarapppap	170	0	0	0		0	0	0	0	0
296	1	211	324	-1	304	169	6.2	29	ABarpapppp	163	0	0	0		0	0	0	0	0
297	1	268	318	-1	334	272	12.3	29	Ealaa	291	-169	0	0		0	0	0	0	0
298	1	249	412	-1	518	308	8.2	30	Caaapa	295	462	0	0		0	0	0	0	0
299	1	330	34	-1	391	151	16.6	31	MSpapppa	38	0	0	0		0	0	0	0	0
300	1	112	18	-1	503	165	22.8	30	ABprpppaapa	228	133	0	0		0	0	0	0	0
301	1	337	119	-1	99	206	17.7	29	ABalaaapar	161	0	0	0		0	0	0	0	0
302	1	294	398	-1	452	277	5.7	37	Caaaa	161	0	0	0		0	0	0	0	0
303	1	217	385	-1	420	352	16.4	30	Capaaa	298	182	0	0		0	0	0	0	0
304	1	87	203	-1	494	160	14.2	30	Cppapa	244	-676	0	0		0	0	0	0	0
305	1	161	236	-1	528	241	15.3	33	Eprpp	513	0	0	0		0	0	0	0	0
306	1	148	149	-1	185	236	18.4	27	ABaraaapapa	273	-680	0	0		0	0	0	0	0
307	1	6	6	-1	497	241	13.4	33	Eprpa	309	458	0	0		0	0	0	0	0
308	1	57	200	-1	198	214	5.7	28	ABarpapapa	210	-497	0	0		0	0	0	0	0
309	1	232	103	-1	533	224	7.2	30	Cpaapp	289	42	0	0		0	0	0	0	0
310	1	225	2	-1	205	337	14.1	24	ABalpppppaa	246	2186	0	0		0	0	0	0	0
311	1	122	295	-1	408	99	13.1	26	ABprapaapp	257	384	0	0		0	0	0	0	0
312	1	346	73	-1	259	172	26.1	28	ABarappaap	258	747	0	0		0	0	0	0	0
313	1	381	360	-1	195	140	9.6	26	ABpraapaapp	179	0	0	0		0	0	0	0	0
314	1	286	75	-1	291	179	10.8	27	MSppppap	227	-292	0	0		0	0	0	0	0
315	1	364	278	-1	445	223	16.2	33	Earpp	331	905	0	0		0	0	0	0	0
316	1	103	172	-1	439	369	25.5	28	ABplpppaaaa	357	0	0	0		0	0	0	0	0
317	1	28	272	-1	281	298	25.5	30	ABplpappaaa	238	482	0	0		0	0	0	0	0
318	1	405	246	-1	585	251	21.6	30	Caappv	297	766	0	0		0	0	0	0	0
319	1	410	251	-1	189	259	24.0	22	ABalpaaaap	65	0	0	0		0	0	0	0	0
320	1	285	317	-1	387	137	12.2	28	Dppaa	266	-373	0	0		0	0	0	0	0
321	1	177	397	-1	165	198	19.8	27	MSppaaaa	212	336	0	0		0	0	0	0	0
322	1	248	180	-1	326	171	7.5	28	ABprapaaaa	266	-792	0	0		0	0	0	0	0
323	1	396	393	-1	381	268	13.7	30	Ealap	292	404	0	0		0	0	0	0	0
324	1	168	261	-1	186	339	21.1	25	ABalppappap	203	103	0	0		0	0	0	0	0
325	1	336	219	-1	275	189	5.5	29	ABarpapapp	284	547	0	0		0	0	0	0	0
326	1	277	235	-1	265	278	13.1	25	MSaaapapp	201	0	0	0		0	0	0	0	0
327	1	412	285	-1	296	184	26.4	27	ABprpappaaa	271	140	0	0		0	0	0	0	0
328	1	254	401	-1	199	295	18.5	33	ABalpaaapa	329	-401	0	0		0	0	0	0	0
329	0	209	-1	-1	119	263	9.9	22		-40	0	0	0		0	0	0	0	0
330	1	407	17	-1	239	104	17.4	24	ABprpaapapp	215	161	0	0		0	0	0	0	0
331	1	235	207	-1	283	328	18.6	27	MSapaapp	273	-826	0	0		0	0	0	0	0
332	1	425	182	-1	179	193	7.4	27	ABarpapaap	221	688	0	0		0	0	0	0	0
333	1	252	117	-1	191	118	13.6	28	ABpraaaapp	267	-267	0	0		0	0	0	0	0
334	1	322	379	-1	322	353	17.7	26	MSappapp	-87	0	0	0		0	0	0	0	0
335	1	366	302	-1	479	289	21.5	31	ABplpppppa	141	0	0	0		0	0	0	0	0
336	1	300	96	-1	421	413	15.6	30	ABplappaaa	269	642	0	0		0	0	0	0	0
337	1	164	361	-1	280	266	17.7	31	ABaraapapp	-151	0	0	0		0	0	0	0	0
338	1	84	240	-1	574	327	19.4	31	ABplapappp	307	-834	0	0		0	0	0	0	0
339	0	67	-1	-1	264	161	20.1	20		131	775	0	0		0	0	0	0	0
340	1	162	129	-1	400	167	11.6	26	Dpapp	206	-550	0	0		0	0	0	0	0
341	1	102	367	-1	233	234	13.9	26	ABaraappapp	223	-183	0	0		0	0	0	0	0
342	1	280	111	-1	262	254	14.3	23	MSaaappa	120	0	0	0		0	0	0	0	0
343	1	193	84	-1	283	350	16.4	26	MSappapa	197	702	0	0		0	0	0	0	0
344	1	169	374	-1	474	402	20.5	29	ABplappapp	-28	0	0	0		0	0	0	0	0
345	1	357	293	-1	334	363	21.4	27	ABplppaapa	245	-1131	0	0		0	0	0	0	0
346	1	275	298	-1	548	238	20.3	29	Cppppp	290	543	0	0		0	0	0	0	0
347	1	130	423	-1	237	207	17.0	24	ABaraapppaa	226	-29	0	0		0	0	0	0	0
348	1	326	407	-1	332	311	18.3	26	MSappaap	263	417	0	0		0	0	0	0	0
349	1	392	181	-1	262	324	14.3	24	MSapappa	294	0	0	0		0	0	0	0	0
350	1	345	259	-1	321	134	22.2	24	ABprpapapaa	189	-794	0	0		0	0	0	0	0
351	1	236	334	-1	409	133	23.7	29	ABprppaapp	296	26	0	0		0	0	0	0	0
352	1	149	52	-1	340	343	23.3	28	ABplpapapap	213	-140	0	0		0	0	0	0	0
353	1	34	220	-1	494	232	20.6	33	ABprpppppa	335	-480	0	0		0	0	0	0	0
354	1	271	8	-1	351	160	13.4	25	Dpapa	213	1012	0	0		0	0	0	0	0
355	1	282	29	-1	213	225	19.3	31	ABarapaapa	-159	0	0	0		0	0	0	0	0
356	1	1	333	-1	198	182	17.1	26	MSppaaap	264	0	0	0		0	0	0	0	0
357	1	184	372	-1	321	252	23.1	28	ABalpappppp	275	575	0	0		0	0	0	0	0
358	1	88	274	-1	408	405	20.4	28	ABplppapap	477	0	0	0		0	0	0	0	0
359	1	283	224	-1	506	128	18.4	30	ABprapapap	272	407	0	0		0	0	0	0	0
360	1	192	175	-1	342	163	22.1	31	ABprpapppa	287	923	0	0		0	0	0	0	0
361	1	384	195	-1	259	321	25.3	30	ABalpapapap	126	0	0	0		0	0	0	0	0
362	1	257	78	-1	488	237	24.2	27	ABprpappppp	263	803	0	0		0	0	0	0	0
363	1	331	357	-1	214	400	15.7	25	ABplpaapapp	247	1262	0	0		0	0	0	0	0
364	1	415	143	-1	420	169	22.3	30	MSpappap	251	-233	0	0		0	0	0	0	0
365	1	365	335	-1	264	141	14.8	24	ABprpaappaa	144	0	0	0		0	0	0	0	0
366	1	261	243	-1	217	203	25.4	28	ABarappaaa	228	-428	0	0		0	0	0	0	0
367	1	58	74	-1	322	87	20.2	27	ABprpaaaapp	200	0	0	0		0	0	0	0	0
368	1	411	55	-1	97	311	20.0	32	ABalaaaalp	309	114	0	0		0	0	0	0	0
369	1	342	362	-1	218	367	10.0	26	ABplaapappp	669	0	0	0		0	0	0	0	0
370	1	215	202	-1	335	107	16.8	28	ABprppaaaap	212	196	0	0		0	0	0	0	0
371	1	378	151	-1	179	157	12.5	27	ABpraaapap	274	0	0	0		0	0	0	0	0
372	1	154	384	-1	499	254	6.1	31	Cpaapa	318	-542	0	0		0	0	0	0	0
373	0	430	-1	-1	371	138	21.8	24		200	651	0	0		0	0	0	0	0
374	1	319	409	-1	571	181	15.5	29	ABprapappp	268	0	0	0		0	0	0	0	0
375	1	274	270	-1	435	113	12.3	29	ABprappaaa	-176	0	0	0		0	0	0	0	0
376	1	55	358	-1	517	391	18.0	30	ABplapapap	274	-22	0	0		0	0	0	0	0
377	1	59	348	-1	319	326	8.3	28	ABplapaaaa	-42	0	0	0		0	0	0	0	0
378	1	387	56	-1	371	354	10.7	27	Dapaa	302	0	0	0		0	0	0	0	0
379	1	208	49	430	210	278	21.4	29	ABalpappaa	114	0	0	0		0	0	0	0	0
380	1	22	325	-1	296	146	24.0	23	ABarappapap	237	-532	0	0		0	0	0	0	0
381	1	223	299	-1	301	169	18.4	27	MSpppaaa	55	0	0	0		0	0	0	0	0
382	1	256	24	-1	135	233	6.5	26	ABarpaaaaa	198	0	0	0		0	0	0	0	0
383	1	3	99	-1	161	239	9.6	25	MSaaaaapp	421	0	0	0		0	0	0	0	0
384	1	298	72	-1	338	309	10.5	28	MSappppa	243	0	0	0		0	0	0	0	0
385	1	259	416	-1	376	222	13.1	29	Earap	294	662	0	0		0	0	0	0	0
386	1	260	112	-1	532	253	25.5	27	ABplppppppa	253	61	0	0		0	0	0	0	0
387	1	51	223	-1	188	340	11.4	30	ABplaapapa	29	0	0	0		0	0	0	0	0
388	1	363	327	-1	188	399	16.6	25	ABalpppapad	217	410	0	0		0	0	0	0	0
389	1	406	389	-1	280	148	17.6	22	MSppapap	145	7	0	0		0	0	0	0	0
390	1	146	108	-1	462	378	9.6	33	ABarppapa	321	31	0	0		0	0	0	0	0
391	1	62	308	-1	231	107	14.0	24	ABprpaapapa	-113	0	0	0		0	0	0	0	0
392	1	273	256	-1	357	269	22.5	33	MSaappaa	346	-1403	0	0		0	0	0	0	0
393	1	151	20	-1	174	282	18.4	29	ABalpaapapa	118	0	0	0		0	0	0	0	0
394	1	376	428	-1	482	353	25.7	23	ABplppppapa	336	0	0	0		0	0	0	0	0
395	1	158	183	-1	215	229	16.8	26	ABaraaapapp	242	-587	0	0		0	0	0	0	0
396	1	9	144	-1	309	109	23.0	29	ABprpaaaapa	285	476	0	0		0	0	0	0	0
397	1	68	42	-1	439	350	19.8	28	Capaap	288	431	0	0		0	0	0	0	0
398	1	361	368	-1	325	397	18.4	28	ABplppaaaap	-21	0	0	0		0	0	0	0	0
399	1	321	382	-1	515	189	17.4	29	Cppapp	140	0	0	0		0	0	0	0	0
400	1	17	80	-1	396	148	7.2	32	ABarpppap	323	-173	0	0		0	0	0	0	0
401	1	421	419	-1	547	184	18.5	29	ABprapppaa	248	-346	0	0		0	0	0	0	0
402	1	367	275	-1	477	168	18.0	28	Cppaap	249	886	0	0		0	0	0	0	0
403	1	29	402	-1	140	308	17.6	26	MSapaaaa	259	0	0	0		0	0	0	0	0
404	1	312	408	-1	369	84	18.6	28	ABprppapaaa	48	0	0	0		0	0	0	0	0
405	1	129	297	-1	547	317	22.8	28	ABplapppap	269	-703	0	0		0	0	0	0	0
406	1	240	413	-1	517	263	18.5	32	Eplpp	11	0	0	0		0	0	0	0	0
407	1	15	51	-1	324	334	15.0	24	Daaaa	234	-893	0	0		0	0	0	0	0
408	1	324	266	-1	219	195	13.7	24	MSppappa	229	-322	0	0		0	0	0	0	0
409	1	10	410	-1	556	262	23.7	28	ABplppppppp	261	758	0	0		0	0	0	0	0
410	1	257	59	-1	454	218	23.6	28	ABprpappppa	278	-593	0	0		0	0	0	0	0
411	1	419	90	-1	513	311	21.9	28	Capppp	280	221	0	0		0	0	0	0	0
412	1	333	420	-1	536	194	21.1	30	ABprapppap	280	0	0	0		0	0	0	0	0
413	1	386	301	-1	608	247	13.8	30	Cpappd	300	698	0	0		0	0	0	0	0
414	1	397	239	-1	301	344	21.9	24	ABplpapapaa	213	-201	0	0		0	0	0	0	0
415	1	372	365	-1	548	207	12.4	28	Cpppap	283	-70	0	0		0	0	0	0	0
416	1	13	286	-1	545	315	25.4	30	ABplpppaapp	296	460	0	0		0	0	0	0	0
417	1	417	427	-1	305	233	18.7	22	ABaraapppp	49	0	0	0		0	0	0	0	0
418	1	127	238	-1	530	349	20.8	29	ABplapppaa	26	0	0	0		0	0	0	0	0
419	0	98	-1	-1	220	316	20.2	22		-33	0	0	0		0	0	0	0	0
420	1	137	134	-1	242	136	20.0	25	ABprpaaaaap	-80	0	0	0		0	0	0	0	0
421	1	14	347	-1	475	324	24.1	26	ABplppppaap	-109	0	0	0		0	0	0	0	0
422	1	402	319	-1	368	396	19.9	24	ABplppapaap	463	0	0	0		0	0	0	0	0
423	1	224	336	-1	177	235	23.5	27	ABarapaaaaa	247	0	0	0		0	0	0	0	0
424	1	420	354	-1	300	120	17.3	26	ABprppaaaaa	263	399	0	0		0	0	0	0	0
425	0	73	-1	-1	90	319	18.0	24		229	1806	0	0		0	0	0	0	0
426	0	422	-1	-1	148	157	21.7	23		175	1185	0	0		0	0	0	0	0
427	1	423	405	-1	239	379	19.5	24	ABplpaaappa	216	182	0	0		0	0	0	0	0
428	1	335	310	-1	174	279	6.6	24	ABplaaaaapa	180	-926	0	0		0	0	0	0	0
429	0	282	-1	-1	207	238	21.6	24		169	1095	0	0		0	0	0	0	0
430	1	70	446	-1	355	140	20.0	24	ABprpapapap	144	98	0	0		0	0	0	0	0
431	1	426	436	-1	354	270	21.0	26	MSaapapp	209	-230	0	0		0	0	0	0	0
432	1	427	445	-1	514	219	23.0	27	ABprpppapap	-146	0	0	0		0	0	0	0	0
433	1	428	110	228	221	148	15.0	28	ABpraaappa	326	104	0	0		0	0	0	0	0
434	1	136	440	-1	142	173	22.0	29	ABalaapaap	235	-475	0	0		0	0	0	0	0
435	1	429	441	-1	283	206	22.0	26	ABarapapppa	169	0	0	0		0	0	0	0	0
436	0	431	-1	-1	465	171	24.0	24		276	-584	0	0		0	0	0	0	0
437	1	214	434	-1	384	153	20.0	25	MSppaapp	204	-157	0	0		0	0	0	0	0
438	1	433	443	-1	417	175	26.0	26	ABprppppaaa	175	718	0	0		0	0	0	0	0
439	1	431	444	-1	465	173	24.0	24	ABprppppapa	276	-584	0	0		0	0	0	0	0
440	1	432	431	-1	484	220	26.0	26	ABprppppapp	0	0	0	0		0	0	0	0	0
441	1	224	433	-1	207	237	21.0	23	ABarapaaaap	0	0	0	0		0	0	0	0	0
442	1	434	449	-1	369	137	22.0	24	ABprpapappa	0	0	0	0		0	0	0	0	0
