# Supplementary material for: The AP-2 Transcription Factor APTF-2 Is Required for Neuroblast and Epidermal Morphogenesis in Caenorhabditis elegans Embryogenesis
Source: PLoS Genet. 2016 May 13;12(5):e1006048. doi: 10.1371/journal.pgen.1006048 (PMC4866721; doi:10.1371/journal.pgen.1006048)
Supplement: S2 Text — (ZIP) [file pgen.1006048.s030.zip › nuclei/t181-nuclei]

1	1	204	225	-1	207	362	16.2	28	ABplpaapaa	268	442	0	0		0	0	0	0	0
2	1	310	140	-1	204	337	14.3	24	ABalpppppaa	218	401	0	0		0	0	0	0	0
3	0	329	-1	-1	120	262	10.0	22		185	112	0	0		0	0	0	0	0
4	1	67	287	-1	297	355	14.2	26	MSapppaa	242	587	0	0		0	0	0	0	0
5	1	78	88	-1	125	328	16.5	30	ABalapaapa	72	0	0	0		0	0	0	0	0
6	1	307	214	-1	498	243	13.4	33	Eprpa	307	81	0	0		0	0	0	0	0
7	1	114	304	-1	346	269	18.6	28	MSaapapa	113	0	0	0		0	0	0	0	0
8	1	354	320	-1	351	165	13.1	25	Dpapa	249	1404	0	0		0	0	0	0	0
9	1	285	273	-1	252	197	23.6	27	ABarapapapa	232	-516	0	0		0	0	0	0	0
10	1	88	85	-1	284	331	7.1	27	ABplaaappp	-86	0	0	0		0	0	0	0	0
11	1	52	105	-1	192	215	10.2	29	MSpaaaaa	30	0	0	0		0	0	0	0	0
12	1	59	138	-1	147	280	20.7	28	ABaraaaaaa	126	0	0	0		0	0	0	0	0
13	1	26	118	-1	110	244	14.9	28	MSaaaaaa	132	0	0	0		0	0	0	0	0
14	1	101	62	-1	259	286	15.8	26	ABaraapapap	235	1116	0	0		0	0	0	0	0
15	1	153	375	-1	438	153	13.9	29	Cppaaa	285	-6	0	0		0	0	0	0	0
16	1	68	396	-1	210	289	16.4	32	ABalpaapapp	268	-176	0	0		0	0	0	0	0
17	1	330	246	-1	230	101	17.3	25	ABprpaapapp	250	408	0	0		0	0	0	0	0
18	1	300	309	-1	502	169	23.2	29	ABprpppaapa	240	448	0	0		0	0	0	0	0
19	1	228	40	-1	351	110	22.5	31	ABarappapp	173	0	0	0		0	0	0	0	0
20	1	393	56	-1	177	282	17.7	28	ABalpaapapa	176	0	0	0		0	0	0	0	0
21	1	58	290	-1	181	274	13.4	26	ABaraapaapp	267	-1019	0	0		0	0	0	0	0
22	1	268	230	-1	513	161	7.4	32	ABarppppa	314	481	0	0		0	0	0	0	0
23	1	253	25	-1	170	310	13.9	25	MSapaaap	308	0	0	0		0	0	0	0	0
24	1	382	49	-1	131	233	6.5	26	ABarpaaaaa	239	-438	0	0		0	0	0	0	0
25	1	60	5	-1	112	256	6.4	30	ABalappapp	266	0	0	0		0	0	0	0	0
26	1	154	86	-1	170	208	25.5	32	ABaraaappp	256	291	0	0		0	0	0	0	0
27	1	36	115	-1	320	119	19.5	26	ABprpapaapp	473	0	0	0		0	0	0	0	0
28	1	245	236	-1	347	122	19.4	30	ABprppaapa	469	0	0	0		0	0	0	0	0
29	1	355	28	-1	214	223	19.3	31	ABarapaapa	291	740	0	0		0	0	0	0	0
30	1	84	29	-1	129	314	22.4	31	ABalpaappp	325	0	0	0		0	0	0	0	0
31	1	188	361	-1	584	300	22.6	30	ABplappppp	265	392	0	0		0	0	0	0	0
32	1	106	175	-1	264	246	6.5	29	ABarpaappa	284	729	0	0		0	0	0	0	0
33	1	86	2	-1	303	227	15.6	27	MSpaapapp	194	105	0	0		0	0	0	0	0
34	1	299	151	-1	390	150	16.6	31	MSpapppa	129	0	0	0		0	0	0	0	0
35	1	77	122	-1	397	294	22.8	29	MSaappap	273	223	0	0		0	0	0	0	0
36	1	47	91	-1	221	275	12.9	26	MSaaapapa	230	725	0	0		0	0	0	0	0
37	1	246	240	426	383	332	13.4	31	Daap	198	-449	0	0		0	0	0	0	0
38	1	16	283	-1	150	334	19.8	26	ABalppappaa	203	729	0	0		0	0	0	0	0
39	1	48	107	-1	140	304	9.3	26	ABalapappa	139	0	0	0		0	0	0	0	0
40	1	293	6	-1	361	358	14.8	27	Daaap	254	-1045	0	0		0	0	0	0	0
41	1	94	356	-1	274	309	22.6	25	ABalpappapp	235	587	0	0		0	0	0	0	0
42	1	397	262	-1	441	350	19.8	29	Capaap	291	-598	0	0		0	0	0	0	0
43	1	18	23	-1	260	104	13.8	26	ABpraappaa	246	506	0	0		0	0	0	0	0
44	1	3	409	-1	340	399	19.8	26	ABplppapaaa	193	153	0	0		0	0	0	0	0
45	1	262	241	-1	173	338	23.7	32	ABalppapaa	128	0	0	0		0	0	0	0	0
46	1	80	82	-1	164	236	21.2	30	ABaraaaaap	-3	0	0	0		0	0	0	0	0
47	1	7	349	-1	190	268	5.5	29	ABarpaaapp	253	433	0	0		0	0	0	0	0
48	1	130	92	-1	226	353	25.0	30	ABalppapap	72	0	0	0		0	0	0	0	0
49	1	379	136	-1	206	274	20.9	24	ABalpappaaa	195	-200	0	0		0	0	0	0	0
50	1	243	328	-1	141	155	9.9	24	ABpraapaapa	201	522	0	0		0	0	0	0	0
51	1	407	367	-1	323	336	15.2	26	Daaaa	247	186	0	0		0	0	0	0	0
52	1	352	276	-1	340	345	23.2	27	ABplpapapap	263	184	0	0		0	0	0	0	0
53	1	266	94	-1	187	376	22.3	33	ABalppaapp	332	58	0	0		0	0	0	0	0
54	1	241	371	-1	259	340	22.1	30	ABplpapaaa	272	200	0	0		0	0	0	0	0
55	1	368	242	-1	102	311	20.4	30	ABalaaaalp	283	-195	0	0		0	0	0	0	0
56	1	378	188	-1	366	355	10.6	26	Dapaa	219	295	0	0		0	0	0	0	0
57	1	103	277	-1	519	342	23.8	26	ABplpppaapa	263	-53	0	0		0	0	0	0	0
58	1	63	63	-1	247	192	10.0	26	MSppappp	252	1043	0	0		0	0	0	0	0
59	1	410	139	-1	452	215	23.8	27	ABprpappppa	258	201	0	0		0	0	0	0	0
60	1	38	263	-1	113	303	7.3	29	ABplaapaaa	-698	0	0	0		0	0	0	0	0
61	1	212	65	-1	560	227	23.9	27	ABprppppppp	270	-210	0	0		0	0	0	0	0
62	1	132	280	-1	288	325	13.4	26	MSapappp	-57	0	0	0		0	0	0	0	0
63	1	17	154	-1	237	342	11.9	27	ABalppppppa	249	117	0	0		0	0	0	0	0
64	1	35	382	-1	587	276	10.7	30	Cpapaa	272	-190	0	0		0	0	0	0	0
65	1	49	16	-1	111	282	9.6	31	ABalapapap	304	0	0	0		0	0	0	0	0
66	1	162	397	-1	202	393	18.8	28	ABplpaaapa	264	-410	0	0		0	0	0	0	0
67	1	259	19	-1	418	186	9.5	28	Dpppa	242	972	0	0		0	0	0	0	0
68	1	83	60	-1	145	179	12.2	28	ABalappppa	344	0	0	0		0	0	0	0	0
69	1	95	37	-1	401	338	20.2	31	MSaapppp	249	102	0	0		0	0	0	0	0
70	1	42	7	-1	113	246	20.5	31	ABaraaaapa	157	0	0	0		0	0	0	0	0
71	1	72	93	224	165	351	14.8	26	ABalppppaa	239	29	0	0		0	0	0	0	0
72	1	384	181	-1	339	309	10.5	27	MSappppa	207	255	0	0		0	0	0	0	0
73	1	312	95	-1	261	168	25.9	27	ABarappaap	234	452	0	0		0	0	0	0	0
74	1	367	342	-1	322	86	19.6	27	ABprpaaaapp	261	225	0	0		0	0	0	0	0
75	1	314	20	-1	289	180	10.6	26	MSppppap	254	-327	0	0		0	0	0	0	0
76	1	124	156	-1	272	300	5.9	27	ABplaaaapp	7	0	0	0		0	0	0	0	0
77	1	70	45	-1	144	281	24.8	31	ABalpaappa	22	0	0	0		0	0	0	0	0
78	1	362	227	-1	491	236	23.4	28	ABprpappppp	287	-178	0	0		0	0	0	0	0
79	1	115	43	-1	198	125	16.7	30	ABpraaaapa	293	-462	0	0		0	0	0	0	0
80	1	400	362	-1	394	150	7.2	32	ABarpppap	321	624	0	0		0	0	0	0	0
81	1	233	344	-1	258	229	12.2	25	MSpaaappa	207	45	0	0		0	0	0	0	0
82	1	179	369	-1	168	131	19.0	29	ABpraaaaaa	26	0	0	0		0	0	0	0	0
83	1	219	117	-1	135	270	15.2	31	ABaraapaaa	154	0	0	0		0	0	0	0	0
84	1	343	303	-1	282	345	16.1	25	MSappapa	196	389	0	0		0	0	0	0	0
85	1	238	130	-1	357	162	6.3	28	ABarpppaa	114	0	0	0		0	0	0	0	0
86	1	23	374	-1	129	371	15.4	27	ABalpppaap	228	266	0	0		0	0	0	0	0
87	1	182	410	-1	121	350	19.1	29	ABalppaaap	135	0	0	0		0	0	0	0	0
88	1	116	180	-1	203	307	6.4	25	ABplaaaaapp	254	1896	0	0		0	0	0	0	0
89	1	93	15	-1	84	250	10.1	25	ABalappapa	443	0	0	0		0	0	0	0	0
90	1	411	438	-1	506	319	21.9	25	Capppp	167	89	0	0		0	0	0	0	0
91	1	221	366	-1	557	317	9.2	30	Caaapp	302	186	0	0		0	0	0	0	0
92	1	234	345	-1	286	401	14.9	29	ABplaappap	293	706	0	0		0	0	0	0	0
93	1	117	101	-1	149	342	11.6	24	ABalppppapa	237	94	0	0		0	0	0	0	0
94	1	220	8	-1	263	397	17.3	26	ABplpaapppp	229	148	0	0		0	0	0	0	0
95	1	89	336	-1	416	235	12.4	32	Epraa	325	215	0	0		0	0	0	0	0
96	1	336	259	-1	421	412	15.4	29	ABplappaaa	7	0	0	0		0	0	0	0	0
97	1	169	83	-1	491	336	19.8	30	Capapp	307	576	0	0		0	0	0	0	0
98	1	110	116	-1	309	277	16.3	26	MSaapaapa	163	0	0	0		0	0	0	0	0
99	1	383	96	-1	157	237	9.6	25	MSaaaaapp	119	0	0	0		0	0	0	0	0
100	1	113	386	-1	312	210	21.0	26	MSpapaaaa	241	-544	0	0		0	0	0	0	0
101	1	36	327	-1	291	117	19.0	25	ABprpapaapa	180	1102	0	0		0	0	0	0	0
102	1	198	252	-1	473	270	18.0	33	Eplpa	301	-753	0	0		0	0	0	0	0
103	1	309	408	-1	534	222	7.3	31	Cpaapp	35	0	0	0		0	0	0	0	0
104	1	240	158	-1	580	208	21.2	30	ABprappppp	298	615	0	0		0	0	0	0	0
105	1	160	133	-1	560	160	19.5	30	ABprappppa	255	558	0	0		0	0	0	0	0
106	1	200	402	-1	110	164	16.5	27	ABalaaappr	125	0	0	0		0	0	0	0	0
107	1	15	179	-1	174	165	14.8	28	ABpraaapaa	5	0	0	0		0	0	0	0	0
108	1	390	319	-1	462	376	9.5	33	ABarppapa	336	-361	0	0		0	0	0	0	0
109	1	213	233	-1	240	340	16.8	28	MSapapap	250	-15	0	0		0	0	0	0	0
110	1	433	210	-1	226	145	14.4	26	ABpraaappap	224	195	0	0		0	0	0	0	0
111	1	342	206	-1	265	252	14.0	23	MSaaappa	70	0	0	0		0	0	0	0	0
112	1	386	405	-1	535	252	26.0	26	ABplppppppa	214	-225	0	0		0	0	0	0	0
113	1	96	207	-1	321	109	11.4	29	ABpraapppa	191	0	0	0		0	0	0	0	0
114	1	252	321	-1	243	172	18.4	23	MSppapaa	236	-737	0	0		0	0	0	0	0
115	1	32	360	-1	276	366	25.1	28	ABalpapappa	129	0	0	0		0	0	0	0	0
116	1	141	202	-1	424	281	14.1	33	Eplaa	331	-1293	0	0		0	0	0	0	0
117	1	333	146	-1	188	120	13.5	30	ABpraaaapp	261	683	0	0		0	0	0	0	0
118	1	46	72	-1	122	227	22.8	32	ABalaaaarr	302	435	0	0		0	0	0	0	0
119	1	301	125	-1	100	204	17.9	28	ABalaaapar	431	0	0	0		0	0	0	0	0
120	1	167	111	-1	378	192	8.3	27	MSpppppp	96	0	0	0		0	0	0	0	0
121	1	258	330	-1	408	318	25.0	29	ABplpapppa	227	74	0	0		0	0	0	0	0
122	1	208	32	-1	318	389	13.5	29	ABplaapppa	284	-1363	0	0		0	0	0	0	0
123	1	226	18	-1	186	232	12.6	28	MSpaaaapa	261	1576	0	0		0	0	0	0	0
124	1	210	400	-1	594	317	14.4	32	Caapa	271	0	0	0		0	0	0	0	0
125	1	71	373	-1	555	165	11.1	34	ABarppppp	181	0	0	0		0	0	0	0	0
126	1	181	232	-1	151	372	19.5	30	ABalpppaaa	-32	0	0	0		0	0	0	0	0
127	1	24	208	425	184	354	18.6	31	ABplpaaaaa	-188	0	0	0		0	0	0	0	0
128	1	223	305	-1	206	321	23.6	26	ABalpapaaap	240	1326	0	0		0	0	0	0	0
129	1	340	245	-1	396	170	11.6	27	Dpapp	272	37	0	0		0	0	0	0	0
130	1	261	100	-1	486	149	24.1	27	ABprpppaaap	231	82	0	0		0	0	0	0	0
131	1	79	338	-1	138	232	18.8	28	ABaraaapaa	285	1377	0	0		0	0	0	0	0
132	1	278	205	-1	176	306	25.4	27	ABalpapaaaa	113	0	0	0		0	0	0	0	0
133	1	43	378	-1	279	393	22.8	27	ABplpaaaapa	214	123	0	0		0	0	0	0	0
134	1	420	422	-1	240	139	19.8	25	ABprpaaaaap	203	249	0	0		0	0	0	0	0
135	1	279	73	-1	251	273	20.4	31	ABalpapppa	230	-157	0	0		0	0	0	0	0
136	1	120	219	-1	237	298	6.0	27	ABplaaaapa	47	0	0	0		0	0	0	0	0
137	1	168	212	-1	259	238	24.3	27	ABarapapaap	242	-381	0	0		0	0	0	0	0
138	1	135	222	-1	380	284	17.9	28	Ealpa	255	-36	0	0		0	0	0	0	0
139	1	206	135	-1	343	247	16.0	26	MSaapaapp	239	864	0	0		0	0	0	0	0
140	1	111	266	-1	104	193	14.5	28	ABalaaappl	177	0	0	0		0	0	0	0	0
141	1	8	30	-1	302	144	11.5	24	ABprpaappap	218	-1221	0	0		0	0	0	0	0
142	1	33	10	-1	221	316	25.8	27	ABalpapapaa	276	-764	0	0		0	0	0	0	0
143	1	364	324	-1	423	172	22.5	29	MSpappap	244	378	0	0		0	0	0	0	0
144	1	396	221	-1	315	106	22.5	27	ABprpaaaapa	226	1234	0	0		0	0	0	0	0
145	1	57	269	-1	269	362	11.0	28	ABalppppppp	278	2006	0	0		0	0	0	0	0
146	1	11	103	-1	373	94	14.1	30	ABpraapppp	172	0	0	0		0	0	0	0	0
147	1	257	275	-1	226	359	7.3	28	ABplaaapap	526	0	0	0		0	0	0	0	0
148	0	41	-1	-1	123	179	20.7	25		205	-26	0	0		0	0	0	0	0
149	1	306	187	-1	186	236	18.1	28	ABaraaapapa	316	0	0	0		0	0	0	0	0
150	1	177	260	-1	136	149	13.4	26	ABalaappppp	204	131	0	0		0	0	0	0	0
151	1	371	129	-1	173	155	12.6	30	ABpraaapap	282	-428	0	0		0	0	0	0	0
152	1	123	153	-1	325	170	15.4	29	MSpppapp	8	0	0	0		0	0	0	0	0
153	1	31	142	-1	93	286	12.1	25	ABalappaap	259	101	0	0		0	0	0	0	0
154	1	235	228	-1	285	280	20.6	27	MSaapaaaa	184	0	0	0		0	0	0	0	0
155	1	149	363	-1	374	334	24.5	30	ABplpapapp	275	471	0	0		0	0	0	0	0
156	1	133	42	-1	202	169	10.9	26	ABpraapappa	222	75	0	0		0	0	0	0	0
157	1	91	452	-1	247	139	12.7	26	ABpraaapppa	214	-106	0	0		0	0	0	0	0
158	1	159	69	-1	228	109	20.0	29	ABprpaaapa	265	320	0	0		0	0	0	0	0
159	1	2	58	-1	93	263	19.4	31	ABalaaaarl	194	0	0	0		0	0	0	0	0
160	1	280	182	-1	436	154	10.3	27	Dppap	212	301	0	0		0	0	0	0	0
161	1	199	163	-1	182	292	11.1	27	MSaaapaaa	-29	0	0	0		0	0	0	0	0
162	1	137	169	-1	419	366	9.1	30	ABarppaapp	294	1023	0	0		0	0	0	0	0
163	1	146	218	-1	288	375	18.4	26	ABplppaaaaa	192	442	0	0		0	0	0	0	0
164	1	62	341	-1	215	166	21.8	27	ABarappppap	212	222	0	0		0	0	0	0	0
165	1	291	270	-1	332	222	5.8	25	ABarppaaaa	212	182	0	0		0	0	0	0	0
166	1	131	213	-1	296	242	12.0	25	MSpaaappp	256	1035	0	0		0	0	0	0	0
167	1	109	267	-1	342	379	11.0	25	ABplapaapa	210	121	0	0		0	0	0	0	0
168	1	294	106	-1	267	362	7.7	27	ABplaaappa	250	-56	0	0		0	0	0	0	0
169	1	151	51	-1	147	373	12.4	23	ABalpppappa	222	-136	0	0		0	0	0	0	0
170	1	229	21	-1	213	288	9.8	26	MSaaapaap	126	0	0	0		0	0	0	0	0
171	1	224	26	-1	182	364	11.8	24	ABalppppapp	205	-751	0	0		0	0	0	0	0
172	1	316	150	-1	441	371	25.3	28	ABplpppaaaa	278	668	0	0		0	0	0	0	0
173	1	134	157	-1	155	241	25.2	31	ABaraaappa	309	-939	0	0		0	0	0	0	0
174	1	90	155	-1	437	119	19.9	29	ABprppapap	282	-484	0	0		0	0	0	0	0
175	1	360	22	-1	336	163	22.1	30	ABprpapppa	195	0	0	0		0	0	0	0	0
176	1	64	75	-1	221	233	23.6	34	ABarapaaap	343	417	0	0		0	0	0	0	0
177	0	373	-1	-1	365	143	21.4	24		159	111	0	0		0	0	0	0	0
178	1	10	71	-1	111	226	9.7	30	ABalapppaa	228	0	0	0		0	0	0	0	0
179	1	9	121	-1	245	380	22.4	27	ABalppapppp	-220	0	0	0		0	0	0	0	0
180	1	322	183	-1	321	173	7.4	30	ABprapaaaa	249	-125	0	0		0	0	0	0	0
181	1	349	340	-1	260	325	14.3	24	MSapappa	-28	0	0	0		0	0	0	0	0
182	1	332	195	-1	176	193	7.6	26	ABarpapaap	233	60	0	0		0	0	0	0	0
183	1	395	302	-1	214	224	16.8	26	ABaraaapapp	228	214	0	0		0	0	0	0	0
184	1	163	55	-1	319	166	12.9	24	Dpaaa	221	-997	0	0		0	0	0	0	0
185	1	249	337	-1	470	361	18.1	28	Capapa	280	942	0	0		0	0	0	0	0
186	1	155	237	-1	382	304	9.5	28	MSappppp	102	0	0	0		0	0	0	0	0
187	1	74	164	-1	266	101	21.3	26	ABprpaaappa	217	-31	0	0		0	0	0	0	0
188	1	265	104	-1	329	206	16.6	27	MSpapaapa	235	438	0	0		0	0	0	0	0
189	1	207	308	-1	281	205	24.2	29	ABarapapapp	160	0	0	0		0	0	0	0	0
190	1	122	391	-1	374	316	6.1	30	ABarppaapa	-155	0	0	0		0	0	0	0	0
191	1	100	68	-1	356	348	19.4	32	MSaapppa	319	480	0	0		0	0	0	0	0
192	1	175	211	-1	312	138	15.3	26	MSpppapa	224	-698	0	0		0	0	0	0	0
193	1	76	13	-1	285	290	14.2	27	MSaaappp	149	0	0	0		0	0	0	0	0
194	1	248	109	-1	368	238	18.3	26	MSpapapa	121	0	0	0		0	0	0	0	0
195	1	361	316	-1	260	323	25.1	29	ABalpapapap	272	440	0	0		0	0	0	0	0
196	1	231	310	-1	571	224	16.3	29	Cppppa	247	224	0	0		0	0	0	0	0
197	1	190	87	-1	172	309	8.5	26	ABalapappp	218	-945	0	0		0	0	0	0	0
198	1	29	31	-1	121	309	13.4	26	ABalapaaap	670	0	0	0		0	0	0	0	0
199	1	37	411	-1	223	349	21.5	27	ABalppapppa	247	-440	0	0		0	0	0	0	0
200	1	308	14	-1	194	212	5.7	29	ABarpapapa	220	448	0	0		0	0	0	0	0
201	1	108	200	-1	121	331	11.2	28	ABalapaaaa	63	0	0	0		0	0	0	0	0
202	1	370	132	-1	332	111	16.6	27	ABprppaaaap	263	879	0	0		0	0	0	0	0
203	1	304	64	-1	494	162	14.0	29	Cppapa	507	0	0	0		0	0	0	0	0
204	1	4	98	-1	234	297	15.1	25	ABaraapapaa	251	-84	0	0		0	0	0	0	0
205	1	209	284	-1	557	256	9.4	32	Cpapap	311	102	0	0		0	0	0	0	0
206	1	251	244	-1	396	185	21.8	27	MSpappaa	467	0	0	0		0	0	0	0	0
207	1	331	272	-1	283	329	18.7	28	MSapaapp	76	0	0	0		0	0	0	0	0
208	1	282	359	-1	183	348	7.3	27	ABplaapaapp	209	729	0	0		0	0	0	0	0
209	1	152	257	-1	611	233	16.5	31	Cpappv	309	526	0	0		0	0	0	0	0
210	1	250	81	-1	255	249	9.8	29	MSpaaapa	253	-968	0	0		0	0	0	0	0
211	1	121	247	-1	154	294	5.5	29	ABplaaaaaa	280	1056	0	0		0	0	0	0	0
212	1	242	127	-1	158	263	9.3	24	MSaaaapaa	113	0	0	0		0	0	0	0	0
213	1	85	377	-1	277	89	18.4	28	ABprpaaappp	325	0	0	0		0	0	0	0	0
214	1	202	220	-1	165	169	17.5	27	ABalaapppa	274	-300	0	0		0	0	0	0	0
215	1	125	332	-1	295	97	13.6	30	ABpraappap	129	0	0	0		0	0	0	0	0
216	1	192	331	-1	246	234	19.4	25	ABarapaappa	217	-186	0	0		0	0	0	0	0
217	1	178	281	-1	190	229	15.1	25	ABaraappapa	239	145	0	0		0	0	0	0	0
218	1	105	77	-1	119	205	11.5	28	ABalapppap	214	273	0	0		0	0	0	0	0
219	1	325	120	-1	270	187	5.7	29	ABarpapapp	294	-330	0	0		0	0	0	0	0
220	1	353	323	-1	487	230	20.5	32	ABprpppppa	296	436	0	0		0	0	0	0	0
221	1	81	416	-1	513	288	24.8	28	ABplpppapap	283	-68	0	0		0	0	0	0	0
222	1	139	248	-1	407	229	16.8	28	Earpa	281	699	0	0		0	0	0	0	0
223	1	387	177	-1	186	339	11.7	29	ABplaapapa	248	-312	0	0		0	0	0	0	0
224	1	359	102	-1	507	130	18.5	30	ABprapapap	296	-61	0	0		0	0	0	0	0
225	1	165	190	-1	169	173	9.6	26	ABalappppp	249	0	0	0		0	0	0	0	0
226	1	82	201	-1	92	288	17.2	28	ABalaaaala	244	877	0	0		0	0	0	0	0
227	1	45	4	-1	157	129	16.2	28	ABpraaaaap	230	59	0	0		0	0	0	0	0
228	1	433	428	-1	215	152	16.1	28	ABpraaappaa	231	191	0	0		0	0	0	0	0
229	1	191	186	-1	138	243	12.3	29	MSaaaaapa	295	-191	0	0		0	0	0	0	0
230	1	284	253	-1	562	357	16.2	28	ABarppappp	282	-149	0	0		0	0	0	0	0
231	1	22	357	-1	227	225	10.8	26	MSpaaaapp	105	0	0	0		0	0	0	0	0
232	1	148	199	-1	277	136	7.7	27	ABarpapppa	278	306	0	0		0	0	0	0	0
233	1	66	144	-1	127	272	18.3	26	ABalpaapaaa	-153	0	0	0		0	0	0	0	0
234	0	426	-1	-1	141	161	22.5	22		133	954	0	0		0	0	0	0	0
235	1	326	376	-1	262	281	13.0	24	MSaaapapp	208	-113	0	0		0	0	0	0	0
236	1	305	3	-1	526	235	15.6	32	Eprpp	326	155	0	0		0	0	0	0	0
237	1	193	189	-1	175	289	21.8	30	ABalpaaaaa	200	461	0	0		0	0	0	0	0
238	1	418	217	-1	532	350	20.7	28	ABplapppaa	268	663	0	0		0	0	0	0	0
239	1	414	298	-1	303	343	22.2	24	ABplpapapaa	198	-169	0	0		0	0	0	0	0
240	1	338	314	-1	572	327	19.3	30	ABplapappp	296	-696	0	0		0	0	0	0	0
241	1	65	36	-1	403	360	25.4	29	ABplppaapp	281	203	0	0		0	0	0	0	0
242	1	145	99	-1	193	136	22.1	32	ABalaapapp	285	380	0	0		0	0	0	0	0
243	1	366	41	-1	218	204	25.1	28	ABarappaaa	214	560	0	0		0	0	0	0	0
244	1	50	112	-1	155	214	15.0	27	ABaraappaa	74	0	0	0		0	0	0	0	0
245	1	118	398	-1	271	134	11.1	28	ABpraaapppp	294	0	0	0		0	0	0	0	0
246	1	318	79	-1	589	252	21.5	30	Caappv	303	732	0	0		0	0	0	0	0
247	1	273	325	-1	237	322	19.0	26	MSapapaa	24	0	0	0		0	0	0	0	0
248	1	119	59	-1	470	195	8.7	29	Dpppp	-65	0	0	0		0	0	0	0	0
249	1	40	339	-1	253	402	19.3	26	ABplpaaappp	-267	0	0	0		0	0	0	0	0
250	1	174	11	-1	467	147	7.9	27	ABprappapa	191	0	0	0		0	0	0	0	0
251	1	319	131	-1	190	272	23.9	27	ABalpaaaap	269	478	0	0		0	0	0	0	0
252	1	287	113	-1	546	374	19.5	29	ABplapappa	262	-588	0	0		0	0	0	0	0
253	1	14	84	-1	451	140	23.3	31	ABprppappp	334	123	0	0		0	0	0	0	0
254	1	197	299	-1	131	164	18.5	24	ABalaappap	206	-90	0	0		0	0	0	0	0
255	1	127	415	-1	534	330	16.5	31	Capppa	254	1003	0	0		0	0	0	0	0
256	1	392	436	-1	359	274	22.6	33	MSaappaa	346	-1017	0	0		0	0	0	0	0
257	1	55	264	-1	165	229	5.8	26	ABarpaaaap	217	806	0	0		0	0	0	0	0
258	1	13	393	-1	302	307	18.4	24	MSappaaa	239	-321	0	0		0	0	0	0	0
259	1	350	403	-1	321	134	22.1	23	ABprpapapaa	195	-168	0	0		0	0	0	0	0
260	1	171	358	-1	85	228	15.5	28	ABalaaapal	257	399	0	0		0	0	0	0	0
261	1	324	128	-1	190	336	21.3	26	ABalppappap	207	103	0	0		0	0	0	0	0
262	1	203	167	-1	368	202	18.6	31	MSpapapp	285	273	0	0		0	0	0	0	0
263	1	69	254	-1	275	362	20.5	28	ABplpapaap	285	549	0	0		0	0	0	0	0
264	1	205	141	-1	545	170	23.1	28	ABprpppaapp	254	1136	0	0		0	0	0	0	0
265	1	183	197	-1	265	197	20.4	31	ABarapappa	318	-200	0	0		0	0	0	0	0
266	1	408	383	-1	222	192	13.9	24	MSppappa	246	-1257	0	0		0	0	0	0	0
267	1	136	172	-1	482	119	16.5	30	ABprappapp	157	0	0	0		0	0	0	0	0
268	1	98	114	-1	487	307	25.4	28	ABplppppapp	215	605	0	0		0	0	0	0	0
269	1	73	418	-1	315	355	10.2	28	ABplapaaap	170	-1106	0	0		0	0	0	0	0
270	1	375	47	-1	434	113	12.5	29	ABprappaaa	243	79	0	0		0	0	0	0	0
271	1	5	145	-1	173	179	24.2	31	ABarapppaa	221	0	0	0		0	0	0	0	0
272	1	317	334	-1	279	294	25.4	29	ABplpappaaa	299	813	0	0		0	0	0	0	0
273	1	53	76	-1	209	361	13.7	26	ABalpppppap	204	-844	0	0		0	0	0	0	0
274	1	358	295	-1	411	403	20.4	30	ABplppapap	263	100	0	0		0	0	0	0	0
275	1	402	350	-1	476	169	17.9	28	Cppaap	-57	0	0	0		0	0	0	0	0
276	1	225	176	-1	216	275	25.6	29	ABalpapaap	169	0	0	0		0	0	0	0	0
277	1	39	27	-1	124	341	14.1	30	ABalapaapp	271	-306	0	0		0	0	0	0	0
278	1	315	282	-1	446	225	16.2	33	Earpp	331	743	0	0		0	0	0	0	0
279	1	286	54	-1	416	320	9.7	29	Dappa	269	0	0	0		0	0	0	0	0
280	1	254	192	-1	237	387	17.0	25	ABplpaapppa	199	141	0	0		0	0	0	0	0
281	1	99	160	-1	318	196	23.9	33	ABarapapppp	309	347	0	0		0	0	0	0	0
282	1	215	196	-1	194	258	8.4	25	MSaaaapap	393	0	0	0		0	0	0	0	0
283	1	232	198	-1	211	394	12.5	25	ABplpaapapa	224	248	0	0		0	0	0	0	0
284	1	62	381	-1	178	186	20.7	27	ABarappppaa	277	-50	0	0		0	0	0	0	0
285	1	327	123	-1	296	181	25.8	26	ABprpappaaa	221	755	0	0		0	0	0	0	0
286	1	416	278	-1	544	314	25.6	30	ABplpppaapp	255	-437	0	0		0	0	0	0	0
287	1	170	66	-1	286	139	21.6	29	ABprpapaaa	131	0	0	0		0	0	0	0	0
288	1	283	178	-1	493	178	11.4	32	Cpppaa	314	628	0	0		0	0	0	0	0
289	1	44	292	-1	367	401	15.6	31	ABplaapppp	281	-770	0	0		0	0	0	0	0
290	1	185	271	-1	325	257	19.7	27	MSaapaaap	177	0	0	0		0	0	0	0	0
291	1	156	231	-1	162	248	15.8	24	ABaraapaapa	-49	0	0	0		0	0	0	0	0
292	1	295	170	204	225	160	24.6	29	ABarapppap	157	0	0	0		0	0	0	0	0
293	1	345	429	-1	332	361	21.4	25	ABplppaapa	175	61	0	0		0	0	0	0	0
294	1	256	229	-1	238	157	10.4	26	ABpraapappp	256	-1098	0	0		0	0	0	0	0
295	1	311	108	-1	407	103	12.8	27	ABprapaapp	243	359	0	0		0	0	0	0	0
296	1	189	311	-1	265	117	18.6	24	ABprpaapppa	-100	0	0	0		0	0	0	0	0
297	1	405	134	-1	549	316	22.8	29	ABplapppap	278	-246	0	0		0	0	0	0	0
298	1	346	434	-1	547	235	20.4	29	Cppppp	252	42	0	0		0	0	0	0	0
299	1	381	313	-1	303	165	18.5	28	MSpppaaa	10	0	0	0		0	0	0	0	0
300	1	97	97	-1	144	199	7.4	27	ABarpapaaa	396	0	0	0		0	0	0	0	0
301	1	413	352	-1	603	251	13.6	31	Cpappd	311	-833	0	0		0	0	0	0	0
302	1	335	372	-1	481	291	22.1	32	ABplpppppa	306	873	0	0		0	0	0	0	0
303	1	227	215	-1	429	279	18.1	33	Ealpp	136	0	0	0		0	0	0	0	0
304	1	277	149	-1	358	206	15.7	27	MSpapaapp	276	1073	0	0		0	0	0	0	0
305	1	282	421	-1	152	340	8.7	25	ABplaapaapa	204	-217	0	0		0	0	0	0	0
306	1	236	348	-1	465	283	14.9	31	Eplap	291	-164	0	0		0	0	0	0	0
307	1	214	203	-1	469	115	13.0	28	ABprappaap	272	333	0	0		0	0	0	0	0
308	1	391	165	-1	229	106	14.2	25	ABprpaapapa	207	715	0	0		0	0	0	0	0
309	1	157	74	-1	406	112	20.6	30	ABprppappa	293	-1480	0	0		0	0	0	0	0
310	1	428	251	-1	171	280	6.9	23	ABplaaaaapa	178	-299	0	0		0	0	0	0	0
311	1	276	171	-1	540	325	13.3	31	Cappap	315	1153	0	0		0	0	0	0	0
312	1	126	53	-1	280	225	19.8	26	ABarapaappp	229	-97	0	0		0	0	0	0	0
313	1	218	390	-1	196	153	18.5	27	ABprpaaaaaa	237	-745	0	0		0	0	0	0	0
314	1	288	78	-1	249	405	14.3	25	ABplaappaa	-84	0	0	0		0	0	0	0	0
315	1	107	274	-1	259	125	22.5	27	ABarapppppp	314	0	0	0		0	0	0	0	0
316	1	166	174	-1	434	158	19.6	32	MSpapppp	290	-277	0	0		0	0	0	0	0
317	1	320	307	-1	387	138	11.9	29	Dppaa	327	0	0	0		0	0	0	0	0
318	1	297	162	-1	337	272	12.3	29	Ealaa	274	137	0	0		0	0	0	0	0
319	1	422	209	-1	379	400	20.1	26	ABplppapaap	201	-161	0	0		0	0	0	0	0
320	1	129	161	-1	202	337	5.8	25	ABplaaapaa	198	779	0	0		0	0	0	0	0
321	1	281	423	-1	334	192	25.5	29	ABprpappaap	240	486	0	0		0	0	0	0	0
322	1	30	61	-1	248	290	10.2	30	MSaaaapp	192	0	0	0		0	0	0	0	0
323	1	102	286	-1	154	279	16.5	25	ABalpaapaap	227	476	0	0		0	0	0	0	0
324	1	296	35	-1	303	173	5.5	28	ABarpapppp	319	0	0	0		0	0	0	0	0
325	1	380	300	-1	301	139	25.0	27	ABarappapap	240	-830	0	0		0	0	0	0	0
326	1	25	294	-1	329	269	6.6	30	ABarpaappp	174	0	0	0		0	0	0	0	0
327	1	388	44	-1	187	398	16.0	28	ABalpppapad	251	0	0	0		0	0	0	0	0
328	1	260	168	-1	506	369	11.1	29	ABarppappa	165	0	0	0		0	0	0	0	0
329	1	51	239	-1	378	379	22.6	31	ABplppappa	306	0	0	0		0	0	0	0	0
330	1	222	90	-1	241	136	8.4	29	ABarpappap	295	-666	0	0		0	0	0	0	0
331	1	6	255	-1	244	281	24.0	24	ABalpappapa	226	498	0	0		0	0	0	0	0
332	1	34	152	-1	257	202	14.4	29	MSpaapaa	254	1078	0	0		0	0	0	0	0
333	1	356	333	-1	193	184	17.0	25	MSppaaap	-4	0	0	0		0	0	0	0	0
334	1	351	322	-1	403	135	24.2	30	ABprppaapp	-446	0	0	0		0	0	0	0	0
335	1	365	346	-1	266	142	14.6	24	ABprpaappaa	215	-204	0	0		0	0	0	0	0
336	1	423	9	-1	179	233	23.8	25	ABarapaaaaa	210	-747	0	0		0	0	0	0	0
337	1	158	353	-1	398	258	6.4	37	Cpaaa	369	307	0	0		0	0	0	0	0
338	1	104	318	-1	345	204	20.6	27	MSpapaaap	-42	0	0	0		0	0	0	0	0
339	1	150	226	-1	552	142	16.4	28	ABprapappa	282	-1509	0	0		0	0	0	0	0
340	1	180	297	-1	339	187	9.5	27	MSpppppa	258	-593	0	0		0	0	0	0	0
341	1	201	124	-1	238	267	17.6	29	ABalpaaapp	169	0	0	0		0	0	0	0	0
342	1	275	368	-1	258	141	25.1	29	ABarappapaa	222	-797	0	0		0	0	0	0	0
343	1	173	52	-1	250	363	14.1	28	ABplpaappa	199	-172	0	0		0	0	0	0	0
344	1	20	249	-1	349	101	10.9	25	ABprapaapa	236	979	0	0		0	0	0	0	0
345	1	143	289	-1	328	310	23.5	28	ABplpappaap	257	-431	0	0		0	0	0	0	0
346	1	142	223	-1	340	223	12.1	28	Earaa	286	719	0	0		0	0	0	0	0
347	1	421	412	-1	470	319	24.7	27	ABplppppaap	159	-171	0	0		0	0	0	0	0
348	1	377	70	-1	319	326	8.3	30	ABplapaaaa	264	566	0	0		0	0	0	0	0
349	1	289	394	-1	228	229	5.6	35	ABarpaapa	353	40	0	0		0	0	0	0	0
350	1	144	173	-1	135	170	7.6	30	ABpraapaaa	287	436	0	0		0	0	0	0	0
351	1	292	258	-1	460	315	10.4	30	Dappp	295	-206	0	0		0	0	0	0	0
352	1	263	34	-1	338	313	6.3	30	ABarppaaap	287	-61	0	0		0	0	0	0	0
353	1	21	364	-1	409	103	18.4	27	ABprppapaap	224	-515	0	0		0	0	0	0	0
354	1	424	385	-1	296	122	16.7	24	ABprppaaaaa	189	482	0	0		0	0	0	0	0
355	1	269	380	-1	458	240	12.5	32	Eprap	315	-128	0	0		0	0	0	0	0
356	1	1	285	-1	483	341	13.7	31	Cappaa	392	0	0	0		0	0	0	0	0
357	1	363	191	-1	216	401	15.9	23	ABplpaapapp	29	0	0	0		0	0	0	0	0
358	1	376	250	-1	517	393	18.2	30	ABplapapap	301	423	0	0		0	0	0	0	0
359	1	161	355	-1	285	259	23.2	27	ABalpappppa	-173	0	0	0		0	0	0	0	0
360	1	313	256	-1	193	137	9.5	27	ABpraapaapp	186	180	0	0		0	0	0	0	0
361	1	337	33	-1	283	270	17.6	30	ABaraapapp	-219	0	0	0		0	0	0	0	0
362	1	369	50	-1	213	366	9.8	25	ABplaapappp	258	458	0	0		0	0	0	0	0
363	1	216	387	-1	594	280	18.3	32	Caappd	323	890	0	0		0	0	0	0	0
364	1	196	12	-1	472	404	13.7	28	ABplappapa	-77	0	0	0		0	0	0	0	0
365	1	415	392	-1	547	210	12.4	28	Cpppap	270	119	0	0		0	0	0	0	0
366	1	164	389	-1	240	132	16.3	26	ABprpaapaap	211	221	0	0		0	0	0	0	0
367	1	341	80	-1	232	231	14.1	26	ABaraappapp	254	525	0	0		0	0	0	0	0
368	1	398	404	-1	319	389	17.9	27	ABplppaaaap	270	97	0	0		0	0	0	0	0
369	1	195	444	-1	431	374	22.8	26	ABplppappp	154	-362	0	0		0	0	0	0	0
370	1	230	89	-1	312	374	22.8	26	ABalpapappp	255	784	0	0		0	0	0	0	0
371	1	28	301	-1	528	222	25.4	30	ABprppppppa	268	21	0	0		0	0	0	0	0
372	1	357	48	-1	321	255	23.3	29	ABalpappppp	155	0	0	0		0	0	0	0	0
373	1	128	265	-1	344	160	17.8	27	MSpppaap	221	-272	0	0		0	0	0	0	0
374	1	344	38	-1	473	402	20.4	30	ABplappapp	307	0	0	0		0	0	0	0	0
375	1	267	326	-1	155	387	16.8	27	ABalpppapav	221	0	0	0		0	0	0	0	0
376	1	86	166	-1	280	220	15.8	26	MSpaapapa	441	0	0	0		0	0	0	0	0
377	1	186	119	-1	401	398	12.4	28	ABplapaapp	402	0	0	0		0	0	0	0	0
378	1	264	110	-1	430	348	12.7	29	Dapap	251	-428	0	0		0	0	0	0	0
379	1	334	143	-1	322	353	17.9	26	MSappapp	414	0	0	0		0	0	0	0	0
380	1	138	24	-1	439	155	25.7	24	ABprpppaaaa	184	404	0	0		0	0	0	0	0
381	1	172	159	-1	201	334	9.8	25	ABplaapappa	54	0	0	0		0	0	0	0	0
382	1	399	370	-1	515	187	17.3	29	Cppapp	279	172	0	0		0	0	0	0	0
383	1	75	261	-1	527	127	13.7	29	ABprapapaa	165	0	0	0		0	0	0	0	0
384	1	372	39	-1	499	256	6.3	32	Cpaapa	311	271	0	0		0	0	0	0	0
385	1	303	395	-1	419	353	16.4	30	Capaaa	282	923	0	0		0	0	0	0	0
386	1	92	137	-1	233	244	22.2	24	ABarapapaaa	144	0	0	0		0	0	0	0	0
387	1	19	185	-1	562	352	22.6	30	ABplappppa	269	1035	0	0		0	0	0	0	0
388	1	187	354	-1	449	416	17.6	30	ABplappaap	253	-225	0	0		0	0	0	0	0
389	1	389	347	-1	273	152	17.6	23	MSppapap	197	0	0	0		0	0	0	0	0
390	1	184	379	-1	317	399	21.6	27	ABplpaaaapp	241	984	0	0		0	0	0	0	0
391	1	270	126	-1	332	333	12.4	28	MSapppap	237	0	0	0		0	0	0	0	0
392	1	239	147	-1	360	131	14.0	25	Dpaap	-59	0	0	0		0	0	0	0	0
393	1	323	388	-1	380	272	13.9	30	Ealap	293	-580	0	0		0	0	0	0	0
394	1	237	293	-1	442	304	24.4	31	ABplpapppp	262	0	0	0		0	0	0	0	0
395	1	244	46	-1	287	168	14.8	27	MSppppaa	201	499	0	0		0	0	0	0	0
396	1	61	315	-1	509	325	26.4	28	ABplpppapaa	134	0	0	0		0	0	0	0	0
397	1	321	184	-1	165	199	19.6	26	MSppaaaa	28	0	0	0		0	0	0	0	0
398	1	302	67	-1	451	276	5.7	37	Caaaa	377	-70	0	0		0	0	0	0	0
399	1	54	57	-1	204	160	7.0	25	ABarpappaa	249	67	0	0		0	0	0	0	0
400	1	56	335	-1	157	258	5.8	24	ABarpaaapa	229	-354	0	0		0	0	0	0	0
401	1	328	288	-1	198	302	18.3	26	ABalpaaapa	292	0	0	0		0	0	0	0	0
402	1	403	306	-1	138	308	17.7	26	MSapaaaa	259	0	0	0		0	0	0	0	0
403	1	12	399	-1	330	148	25.4	29	ABprpappapa	-152	0	0	0		0	0	0	0	0
404	1	87	407	-1	525	385	14.3	30	ABplapapaa	266	-21	0	0		0	0	0	0	0
405	1	427	351	-1	233	379	19.7	24	ABplpaaappa	248	231	0	0		0	0	0	0	0
406	1	140	430	-1	176	386	10.8	28	ABalpppappp	240	0	0	0		0	0	0	0	0
407	1	348	291	-1	329	311	18.3	27	MSappaap	97	0	0	0		0	0	0	0	0
408	1	404	401	-1	371	83	18.4	28	ABprppapaaa	283	396	0	0		0	0	0	0	0
409	1	374	420	-1	569	178	15.4	30	ABprapappp	307	236	0	0		0	0	0	0	0
410	1	409	317	-1	557	261	23.7	29	ABplppppppp	280	1122	0	0		0	0	0	0	0
411	1	112	406	-1	139	179	15.9	24	ABalaappppa	218	236	0	0		0	0	0	0	0
412	1	298	268	-1	517	306	8.0	30	Caaapa	301	403	0	0		0	0	0	0	0
413	1	406	413	-1	514	259	18.0	34	Eplpp	298	480	0	0		0	0	0	0	0
414	1	272	235	-1	334	143	9.8	29	ABprapaaap	278	300	0	0		0	0	0	0	0
415	1	290	243	-1	486	374	23.5	30	ABplpppaaap	251	116	0	0		0	0	0	0	0
416	1	385	148	-1	376	224	13.0	29	Earap	406	0	0	0		0	0	0	0	0
417	1	176	312	-1	357	158	24.9	24	ABprpappapp	114	0	0	0		0	0	0	0	0
418	0	217	-1	-1	167	146	20.8	23		202	135	0	0		0	0	0	0	0
419	1	401	419	-1	549	184	18.6	31	ABprapppaa	258	0	0	0		0	0	0	0	0
420	1	412	414	-1	544	188	20.8	23	ABprapppap	477	0	0	0		0	0	0	0	0
421	1	194	343	-1	222	161	12.4	27	ABpraapapa	-120	0	0	0		0	0	0	0	0
422	1	147	194	-1	235	141	22.2	26	ABarapppppa	562	0	0	0		0	0	0	0	0
423	1	347	365	-1	235	203	16.9	23	ABaraapppaa	26	0	0	0		0	0	0	0	0
424	1	31	193	-1	86	268	14.1	27	ABalappaaa	329	0	0	0		0	0	0	0	0
425	1	247	432	-1	266	103	16.2	27	ABprpaapppp	125	0	0	0		0	0	0	0	0
426	0	419	-1	-1	218	314	20.1	22		37	0	0	0		0	0	0	0	0
427	1	417	435	-1	308	220	18.7	29	ABaraapppp	73	0	0	0		0	0	0	0	0
428	1	394	279	-1	478	350	25.1	26	ABplppppapa	77	0	0	0		0	0	0	0	0
429	0	425	-1	-1	92	320	18.0	24		146	0	0	0		0	0	0	0	0
430	1	379	17	-1	224	280	22.0	22	ABalpappaap	59	0	0	0		0	0	0	0	0
431	1	440	296	-1	485	216	26.3	32	ABprppppapp	355	734	0	0		0	0	0	0	0
432	1	211	329	-1	439	342	23.9	28	ABplppppaaa	-128	0	0	0		0	0	0	0	0
433	1	441	417	-1	211	240	21.7	23	ABarapaaaap	181	1094	0	0		0	0	0	0	0
434	1	437	437	-1	386	154	20.1	24	MSppaapp	237	-864	0	0		0	0	0	0	0
435	0	339	-1	-1	265	160	19.8	22		118	655	0	0		0	0	0	0	0
436	1	431	216	-1	355	270	21.0	26	MSaapapp	209	-230	0	0		0	0	0	0	0
437	1	255	441	-1	264	205	18.0	26	ABaraapppap	222	136	0	0		0	0	0	0	0
438	1	274	442	-1	497	192	24.0	24	ABprpppapaa	199	495	0	0		0	0	0	0	0
439	1	271	443	-1	390	161	26.0	28	ABprpapappp	273	566	0	0		0	0	0	0	0
440	1	434	424	-1	140	173	22.0	29	ABalaapaap	235	-475	0	0		0	0	0	0	0
441	1	435	445	-1	284	201	22.0	26	ABarapapppa	169	0	0	0		0	0	0	0	0
442	0	436	-1	-1	461	171	24.0	24		276	-584	0	0		0	0	0	0	0
443	1	438	447	-1	415	178	25.0	26	ABprppppaaa	175	718	0	0		0	0	0	0	0
444	1	439	448	-1	467	171	24.0	24	ABprppppapa	276	-584	0	0		0	0	0	0	0
445	1	432	449	-1	515	221	24.0	27	ABprpppapap	-146	0	0	0		0	0	0	0	0
446	1	430	450	-1	360	144	20.0	24	ABprpapapap	144	98	0	0		0	0	0	0	0
447	1	27	451	-1	450	198	26.0	27	ABprppppaap	235	106	0	0		0	0	0	0	0
448	1	164	238	-1	218	154	18.0	22	ABprpaapaaa	0	0	0	0		0	0	0	0	0
449	1	442	453	-1	366	136	22.0	24	ABprpapappa	0	0	0	0		0	0	0	0	0
