# Supplementary material for: The AP-2 Transcription Factor APTF-2 Is Required for Neuroblast and Epidermal Morphogenesis in Caenorhabditis elegans Embryogenesis
Source: PLoS Genet. 2016 May 13;12(5):e1006048. doi: 10.1371/journal.pgen.1006048 (PMC4866721; doi:10.1371/journal.pgen.1006048)
Supplement: S2 Text — (ZIP) [file pgen.1006048.s030.zip › nuclei/t182-nuclei]

1	0	429	-1	-1	96	324	18.3	24		207	883	0	0		0	0	0	0	0
2	1	33	64	-1	314	232	15.4	26	MSpaapapp	205	111	0	0		0	0	0	0	0
3	1	236	406	-1	525	231	15.9	33	Eprpp	318	-13	0	0		0	0	0	0	0
4	1	227	417	-1	161	128	15.8	27	ABpraaaaap	247	378	0	0		0	0	0	0	0
5	1	25	28	-1	113	258	6.6	29	ABalappapp	-128	0	0	0		0	0	0	0	0
6	1	40	161	-1	363	361	15.2	29	Daaap	280	105	0	0		0	0	0	0	0
7	1	70	29	-1	114	245	20.3	29	ABaraaaapa	281	1091	0	0		0	0	0	0	0
8	1	94	375	-1	267	394	17.5	27	ABplpaapppp	259	176	0	0		0	0	0	0	0
9	1	336	179	-1	186	234	23.4	24	ABarapaaaaa	191	247	0	0		0	0	0	0	0
10	1	142	108	-1	223	313	25.7	28	ABalpapapaa	-14	0	0	0		0	0	0	0	0
11	1	250	9	-1	470	144	8.2	27	ABprappapa	266	-16	0	0		0	0	0	0	0
12	1	364	59	-1	473	403	13.7	27	ABplappapa	272	1378	0	0		0	0	0	0	0
13	1	193	393	-1	290	290	14.0	26	MSaaappp	222	1399	0	0		0	0	0	0	0
14	1	200	419	-1	194	215	5.5	28	ABarpapapa	131	0	0	0		0	0	0	0	0
15	1	89	113	-1	84	257	10.7	25	ABalappapa	231	0	0	0		0	0	0	0	0
16	1	65	56	-1	109	281	9.6	31	ABalapapap	50	0	0	0		0	0	0	0	0
17	1	430	166	-1	231	277	21.4	23	ABalpappaap	210	401	0	0		0	0	0	0	0
18	1	123	356	-1	186	226	12.6	28	MSpaaaapa	274	565	0	0		0	0	0	0	0
19	1	67	282	-1	421	187	9.7	27	Dpppa	265	922	0	0		0	0	0	0	0
20	1	75	202	-1	292	184	10.7	26	MSppppap	250	394	0	0		0	0	0	0	0
21	1	170	160	-1	215	289	9.7	25	MSaaapaap	219	-229	0	0		0	0	0	0	0
22	1	175	256	-1	339	162	22.1	30	ABprpapppa	-225	0	0	0		0	0	0	0	0
23	1	43	458	-1	263	102	13.8	27	ABpraappaa	191	0	0	0		0	0	0	0	0
24	1	380	8	-1	446	150	25.4	27	ABprpppaaaa	277	1084	0	0		0	0	0	0	0
25	1	23	164	-1	173	311	13.9	25	MSapaaap	252	90	0	0		0	0	0	0	0
26	1	171	84	-1	183	360	11.9	24	ABalppppapp	191	0	0	0		0	0	0	0	0
27	1	277	326	-1	124	344	14.5	30	ABalapaapp	258	931	0	0		0	0	0	0	0
28	1	29	75	-1	215	219	19.3	31	ABarapaapa	257	1382	0	0		0	0	0	0	0
29	1	30	76	-1	133	310	22.8	31	ABalpaappp	-5	0	0	0		0	0	0	0	0
30	1	141	65	-1	306	146	11.5	26	ABprpaappap	70	0	0	0		0	0	0	0	0
31	1	198	133	-1	122	310	13.9	27	ABalapaaap	52	0	0	0		0	0	0	0	0
32	1	122	177	-1	315	391	13.6	28	ABplaapppa	130	0	0	0		0	0	0	0	0
33	1	361	365	-1	290	266	17.7	30	ABaraapapp	271	0	0	0		0	0	0	0	0
34	1	352	248	-1	335	311	6.3	31	ABarppaaap	291	475	0	0		0	0	0	0	0
35	1	324	266	-1	302	170	5.6	29	ABarpapppp	267	162	0	0		0	0	0	0	0
36	1	241	100	-1	406	357	25.5	31	ABplppaapp	255	82	0	0		0	0	0	0	0
37	1	69	386	-1	404	341	19.7	31	MSaapppp	274	100	0	0		0	0	0	0	0
38	1	374	214	-1	474	405	20.5	30	ABplappapp	300	100	0	0		0	0	0	0	0
39	1	384	273	-1	495	259	6.3	31	Cpaapa	319	956	0	0		0	0	0	0	0
40	1	19	268	350	355	111	22.3	30	ABarappapp	225	-148	0	0		0	0	0	0	0
41	1	243	335	-1	225	196	24.5	29	ABarappaaa	183	-437	0	0		0	0	0	0	0
42	1	156	342	-1	204	170	10.6	24	ABpraapappa	193	363	0	0		0	0	0	0	0
43	1	79	284	-1	201	122	17.0	29	ABpraaaapa	58	0	0	0		0	0	0	0	0
44	1	327	97	-1	187	398	16.2	26	ABalpppapad	240	-684	0	0		0	0	0	0	0
45	1	77	165	-1	151	279	24.2	30	ABalpaappa	156	0	0	0		0	0	0	0	0
46	1	395	37	-1	288	170	15.0	27	MSppppaa	191	0	0	0		0	0	0	0	0
47	1	270	7	-1	437	114	12.9	30	ABprappaaa	244	79	0	0		0	0	0	0	0
48	1	372	196	-1	326	254	23.3	29	ABalpappppp	146	0	0	0		0	0	0	0	0
49	1	24	240	-1	134	238	6.6	25	ABarpaaaaa	230	-98	0	0		0	0	0	0	0
50	1	362	200	-1	213	367	10.2	26	ABplaapappp	598	0	0	0		0	0	0	0	0
51	1	169	189	-1	148	373	12.5	23	ABalpppappa	185	599	0	0		0	0	0	0	0
52	1	343	25	-1	254	363	14.0	30	ABplpaappa	236	148	0	0		0	0	0	0	0
53	1	312	234	-1	284	226	20.0	26	ABarapaappp	198	0	0	0		0	0	0	0	0
54	1	279	250	-1	416	319	9.6	28	Dappa	318	0	0	0		0	0	0	0	0
55	1	184	169	-1	319	165	13.1	23	Dpaaa	225	-1463	0	0		0	0	0	0	0
56	1	20	68	-1	181	277	17.6	28	ABalpaapapa	-168	0	0	0		0	0	0	0	0
57	1	399	425	-1	207	157	7.0	25	ABarpappaa	218	-1635	0	0		0	0	0	0	0
58	1	159	379	-1	95	268	19.7	30	ABalaaaarl	250	-122	0	0		0	0	0	0	0
59	1	248	287	-1	472	195	8.7	29	Dpppp	81	0	0	0		0	0	0	0	0
60	1	68	216	-1	148	181	12.1	28	ABalappppa	36	0	0	0		0	0	0	0	0
61	1	322	153	-1	253	291	10.2	29	MSaaaapp	220	477	0	0		0	0	0	0	0
62	1	14	304	-1	264	285	15.7	27	ABaraapapap	269	1084	0	0		0	0	0	0	0
63	1	58	368	-1	246	191	9.8	27	MSppappp	271	73	0	0		0	0	0	0	0
64	1	203	426	-1	495	160	13.9	31	Cppapa	307	-10	0	0		0	0	0	0	0
65	1	61	353	-1	564	232	23.5	28	ABprppppppp	261	356	0	0		0	0	0	0	0
66	1	287	352	-1	290	139	21.7	29	ABprpapaaa	208	-759	0	0		0	0	0	0	0
67	1	398	373	-1	447	274	5.7	37	Caaaa	375	-708	0	0		0	0	0	0	0
68	1	191	258	-1	359	351	19.5	32	MSaapppa	474	0	0	0		0	0	0	0	0
69	1	158	130	-1	227	111	19.8	28	ABprpaaapa	256	-852	0	0		0	0	0	0	0
70	1	348	72	-1	327	326	8.2	31	ABplapaaaa	259	833	0	0		0	0	0	0	0
71	1	178	170	-1	114	231	9.9	29	ABalapppaa	95	0	0	0		0	0	0	0	0
72	1	118	298	-1	127	224	22.8	31	ABalaaaarr	274	-210	0	0		0	0	0	0	0
73	1	135	254	338	257	273	20.2	31	ABalpapppa	-153	0	0	0		0	0	0	0	0
74	1	309	428	-1	404	117	21.3	31	ABprppappa	312	-423	0	0		0	0	0	0	0
75	1	176	43	-1	220	228	23.6	33	ABarapaaap	176	0	0	0		0	0	0	0	0
76	1	273	81	-1	210	361	13.7	25	ABalpppppap	204	-519	0	0		0	0	0	0	0
77	1	218	122	-1	121	205	11.8	28	ABalapppap	257	0	0	0		0	0	0	0	0
78	1	314	62	-1	246	404	14.6	24	ABplaappaa	299	0	0	0		0	0	0	0	0
79	1	246	279	-1	591	252	21.1	30	Caappv	307	-395	0	0		0	0	0	0	0
80	1	367	231	-1	232	229	14.0	26	ABaraappapp	255	-96	0	0		0	0	0	0	0
81	1	210	187	-1	263	250	9.7	30	MSpaaapa	-340	0	0	0		0	0	0	0	0
82	1	46	12	-1	169	232	20.9	29	ABaraaaaap	462	0	0	0		0	0	0	0	0
83	1	97	38	-1	491	337	19.5	31	Capapp	312	110	0	0		0	0	0	0	0
84	1	253	71	-1	451	139	22.5	28	ABprppappp	237	-51	0	0		0	0	0	0	0
85	1	10	313	-1	287	332	7.1	28	ABplaaappp	282	770	0	0		0	0	0	0	0
86	1	26	18	-1	178	209	25.6	31	ABaraaappp	209	0	0	0		0	0	0	0	0
87	1	197	123	-1	168	314	8.8	26	ABalapappp	85	0	0	0		0	0	0	0	0
88	1	5	95	-1	126	326	17.1	28	ABalapaapa	-359	0	0	0		0	0	0	0	0
89	1	370	131	-1	312	372	22.8	27	ABalpapappp	245	1174	0	0		0	0	0	0	0
90	1	330	134	-1	242	134	8.3	29	ABarpappap	287	7	0	0		0	0	0	0	0
91	1	36	91	-1	223	278	12.4	25	MSaaapapa	217	69	0	0		0	0	0	0	0
92	1	48	201	-1	227	349	24.8	29	ABalppapap	133	0	0	0		0	0	0	0	0
93	1	71	117	-1	167	366	14.4	23	ABalppppaad	191	25	0	0		0	0	0	0	0
94	1	53	69	-1	191	371	22.4	30	ABalppaapp	252	280	0	0		0	0	0	0	0
95	1	73	387	-1	266	176	26.2	29	ABarappaap	259	115	0	0		0	0	0	0	0
96	1	99	211	-1	159	241	9.5	25	MSaaaaapp	215	0	0	0		0	0	0	0	0
97	1	300	13	-1	146	200	7.2	25	ABarpapaaa	90	0	0	0		0	0	0	0	0
98	1	204	339	-1	235	296	15.0	26	ABaraapapaa	227	767	0	0		0	0	0	0	0
99	1	242	22	-1	196	135	22.3	33	ABalaapapp	77	0	0	0		0	0	0	0	0
100	1	130	145	-1	485	153	23.5	29	ABprpppaaap	286	1140	0	0		0	0	0	0	0
101	1	93	347	-1	149	339	12.1	25	ABalppppapa	196	417	0	0		0	0	0	0	0
102	1	224	232	-1	510	128	18.5	29	ABprapapap	291	550	0	0		0	0	0	0	0
103	1	146	119	-1	377	95	13.7	29	ABpraapppp	251	1100	0	0		0	0	0	0	0
104	1	188	286	-1	331	205	16.6	26	MSpapaapa	263	-100	0	0		0	0	0	0	0
105	1	11	155	-1	194	219	9.5	30	MSpaaaaa	25	0	0	0		0	0	0	0	0
106	1	168	66	-1	267	364	7.7	27	ABplaaappa	275	36	0	0		0	0	0	0	0
107	1	39	140	-1	136	306	9.8	27	ABalapappa	258	661	0	0		0	0	0	0	0
108	1	295	149	-1	410	103	12.8	27	ABprapaapp	255	49	0	0		0	0	0	0	0
109	1	194	333	-1	369	240	18.5	27	MSpapapa	255	50	0	0		0	0	0	0	0
110	1	378	154	-1	432	345	12.4	28	Dapap	288	842	0	0		0	0	0	0	0
111	1	120	413	-1	376	193	8.3	27	MSpppppp	294	0	0	0		0	0	0	0	0
112	1	244	193	-1	156	215	14.9	27	ABaraappaa	273	897	0	0		0	0	0	0	0
113	1	252	389	-1	547	374	19.5	30	ABplapappa	256	-250	0	0		0	0	0	0	0
114	1	268	438	-1	488	309	25.4	28	ABplppppapp	248	923	0	0		0	0	0	0	0
115	1	27	300	-1	323	113	19.4	26	ABprpapaapp	176	-155	0	0		0	0	0	0	0
116	1	98	111	-1	315	278	16.3	26	MSaapaapa	-43	0	0	0		0	0	0	0	0
117	1	83	42	-1	132	271	14.8	34	ABaraapaaa	-1038	0	0	0		0	0	0	0	0
118	1	13	252	-1	113	244	14.8	28	MSaaaaaa	-1131	0	0	0		0	0	0	0	0
119	1	377	317	-1	402	398	12.4	27	ABplapaapp	258	400	0	0		0	0	0	0	0
120	1	219	275	-1	269	185	5.9	28	ABarpapapp	256	532	0	0		0	0	0	0	0
121	1	179	285	-1	248	376	22.7	27	ABalppapppp	98	0	0	0		0	0	0	0	0
122	1	35	89	-1	399	295	22.4	29	MSaappap	219	-172	0	0		0	0	0	0	0
123	1	285	230	-1	299	171	25.0	25	ABprpappaaa	177	-164	0	0		0	0	0	0	0
124	1	341	390	-1	241	262	17.3	28	ABalpaaapp	281	562	0	0		0	0	0	0	0
125	1	119	190	-1	104	205	18.2	30	ABalaaapar	248	0	0	0		0	0	0	0	0
126	1	391	115	-1	334	336	12.4	27	MSapppap	-84	0	0	0		0	0	0	0	0
127	1	212	83	-1	158	267	9.1	24	MSaaaapaa	372	0	0	0		0	0	0	0	0
128	1	261	224	-1	192	334	21.4	25	ABalppappap	95	0	0	0		0	0	0	0	0
129	1	151	272	-1	173	154	12.5	30	ABpraaapap	24	0	0	0		0	0	0	0	0
130	1	85	410	-1	359	163	6.1	29	ABarpppaa	286	506	0	0		0	0	0	0	0
131	1	251	395	-1	194	269	24.2	24	ABalpaaaap	216	1415	0	0		0	0	0	0	0
132	1	202	163	-1	331	112	16.5	27	ABprppaaaap	267	803	0	0		0	0	0	0	0
133	1	105	381	-1	565	164	19.7	31	ABprappppa	264	238	0	0		0	0	0	0	0
134	1	297	261	-1	549	312	23.4	28	ABplapppap	287	78	0	0		0	0	0	0	0
135	1	139	99	-1	350	248	16.3	26	MSaapaapp	241	853	0	0		0	0	0	0	0
136	1	49	243	-1	200	265	21.0	25	ABalpappaaa	131	0	0	0		0	0	0	0	0
137	1	386	198	-1	238	238	21.4	25	ABarapapaaa	148	0	0	0		0	0	0	0	0
138	1	12	110	-1	146	278	20.7	28	ABaraaaaaa	93	0	0	0		0	0	0	0	0
139	1	59	236	-1	458	214	23.5	27	ABprpappppa	269	116	0	0		0	0	0	0	0
140	1	2	104	-1	205	334	14.4	25	ABalpppppaa	69	0	0	0		0	0	0	0	0
141	1	264	51	-1	543	168	22.9	24	ABprpppaapp	301	0	0	0		0	0	0	0	0
142	1	153	63	-1	93	298	12.5	25	ABalappaap	230	-627	0	0		0	0	0	0	0
143	1	379	269	-1	322	355	17.7	26	MSappapp	28	0	0	0		0	0	0	0	0
144	1	233	293	-1	131	272	18.3	24	ABalpaapaaa	226	163	0	0		0	0	0	0	0
145	1	271	422	459	178	183	23.4	32	ABarapppaa	178	0	0	0		0	0	0	0	0
146	1	117	151	-1	192	125	13.4	28	ABpraaaapp	277	169	0	0		0	0	0	0	0
147	1	392	288	-1	362	131	14.0	25	Dpaap	231	237	0	0		0	0	0	0	0
148	1	416	427	-1	381	227	13.4	28	Earap	266	810	0	0		0	0	0	0	0
149	1	304	73	-1	361	204	15.8	28	MSpapaapp	107	0	0	0		0	0	0	0	0
150	1	172	5	-1	443	375	25.3	28	ABplpppaaaa	283	1036	0	0		0	0	0	0	0
151	1	34	255	-1	391	148	16.6	31	MSpapppa	257	-625	0	0		0	0	0	0	0
152	1	332	11	-1	255	198	13.7	29	MSpaapaa	124	0	0	0		0	0	0	0	0
153	1	152	212	-1	324	172	15.1	31	MSpppapp	217	349	0	0		0	0	0	0	0
154	1	63	54	-1	237	341	12.1	28	ABalppppppa	283	446	0	0		0	0	0	0	0
155	1	174	302	-1	438	119	20.4	30	ABprppapap	265	-96	0	0		0	0	0	0	0
156	1	76	340	-1	275	301	5.8	26	ABplaaaapp	254	427	0	0		0	0	0	0	0
157	1	173	36	-1	156	241	24.7	30	ABaraaappa	-46	0	0	0		0	0	0	0	0
158	1	104	229	-1	582	208	21.1	29	ABprappppp	287	787	0	0		0	0	0	0	0
159	1	381	327	-1	202	334	10.1	25	ABplaapappa	28	0	0	0		0	0	0	0	0
160	1	281	337	-1	318	197	22.8	31	ABarapapppp	311	1031	0	0		0	0	0	0	0
161	1	320	274	-1	210	340	5.6	25	ABplaaapaa	471	0	0	0		0	0	0	0	0
162	1	318	260	-1	342	276	12.3	30	Ealaa	299	163	0	0		0	0	0	0	0
163	1	161	82	-1	186	289	11.1	27	MSaaapaaa	352	0	0	0		0	0	0	0	0
164	1	187	70	-1	264	104	21.4	26	ABprpaaappa	251	28	0	0		0	0	0	0	0
165	1	308	321	-1	230	108	14.3	24	ABprpaapapa	236	-1178	0	0		0	0	0	0	0
166	1	376	79	-1	275	218	15.1	25	MSpaapapa	124	0	0	0		0	0	0	0	0
167	1	262	270	-1	370	204	19.2	30	MSpapapp	297	512	0	0		0	0	0	0	0
168	1	328	378	-1	506	370	10.9	28	ABarppappa	285	-70	0	0		0	0	0	0	0
169	1	162	217	-1	421	362	8.9	29	ABarppaapp	290	444	0	0		0	0	0	0	0
170	1	292	182	-1	206	166	24.8	28	ABarapppapa	200	-477	0	0		0	0	0	0	0
171	1	311	147	-1	540	325	13.4	31	Cappap	288	106	0	0		0	0	0	0	0
172	1	267	394	-1	482	120	16.5	30	ABprappapp	307	193	0	0		0	0	0	0	0
173	1	350	281	-1	132	176	8.2	30	ABpraapaaa	410	0	0	0		0	0	0	0	0
174	1	316	39	-1	437	160	19.4	32	MSpapppp	281	-899	0	0		0	0	0	0	0
175	1	32	363	-1	268	242	6.5	29	ABarpaappa	268	49	0	0		0	0	0	0	0
176	1	276	57	-1	219	269	25.3	30	ABalpapaap	190	0	0	0		0	0	0	0	0
177	1	223	247	-1	185	336	11.7	27	ABplaapapa	275	0	0	0		0	0	0	0	0
178	1	288	186	-1	490	178	11.4	31	Cpppaa	328	0	0	0		0	0	0	0	0
179	1	107	94	-1	173	165	14.6	27	ABpraaapaa	-218	0	0	0		0	0	0	0	0
180	1	88	289	-1	202	305	6.8	25	ABplaaaaapp	498	0	0	0		0	0	0	0	0
181	1	72	112	-1	342	311	10.5	27	MSappppa	-76	0	0	0		0	0	0	0	0
182	1	160	53	-1	439	154	10.5	27	Dppap	215	-636	0	0		0	0	0	0	0
183	1	180	174	-1	323	175	7.8	28	ABprapaaaa	268	800	0	0		0	0	0	0	0
184	1	397	35	-1	163	198	19.4	25	MSppaaaa	193	342	0	0		0	0	0	0	0
185	1	387	136	-1	561	354	22.4	29	ABplappppa	72	0	0	0		0	0	0	0	0
186	1	229	106	-1	143	242	12.2	28	MSaaaaapa	104	0	0	0		0	0	0	0	0
187	1	149	403	-1	189	232	17.7	27	ABaraaapapa	258	1865	0	0		0	0	0	0	0
188	1	56	249	-1	365	355	10.6	26	Dapaa	255	-2	0	0		0	0	0	0	0
189	1	237	294	448	181	284	21.5	30	ABalpaaaaa	199	193	0	0		0	0	0	0	0
190	1	225	264	-1	171	173	9.4	26	ABalappppp	215	239	0	0		0	0	0	0	0
191	1	357	45	-1	217	402	16.2	24	ABplpaapapp	345	0	0	0		0	0	0	0	0
192	1	280	1	-1	238	386	17.1	25	ABplpaapppa	-191	0	0	0		0	0	0	0	0
193	1	424	127	-1	82	258	14.6	26	ABalappaaa	22	0	0	0		0	0	0	0	0
194	1	422	80	-1	238	144	22.2	27	ABarapppppa	260	-204	0	0		0	0	0	0	0
195	1	182	210	-1	176	195	7.5	27	ABarpapaap	58	0	0	0		0	0	0	0	0
196	1	282	233	-1	196	263	8.1	26	MSaaaapap	89	0	0	0		0	0	0	0	0
197	1	265	4	-1	267	194	20.3	32	ABarapappa	-143	0	0	0		0	0	0	0	0
198	1	283	227	-1	209	391	12.5	27	ABplpaapapa	30	0	0	0		0	0	0	0	0
199	1	232	280	-1	281	135	7.8	29	ABarpapppa	4	0	0	0		0	0	0	0	0
200	1	201	128	-1	121	333	11.5	28	ABalapaaaa	-47	0	0	0		0	0	0	0	0
201	1	226	120	-1	97	289	17.3	27	ABalaaaala	255	221	0	0		0	0	0	0	0
202	1	116	420	-1	426	277	14.1	32	Eplaa	325	-850	0	0		0	0	0	0	0
203	1	307	47	-1	472	116	13.2	28	ABprappaap	284	673	0	0		0	0	0	0	0
204	1	292	415	-1	248	158	24.9	25	ABarapppapp	179	151	0	0		0	0	0	0	0
205	1	132	26	-1	183	303	25.4	27	ABalpapaaaa	430	0	0	0		0	0	0	0	0
206	1	111	162	-1	273	251	13.9	24	MSaaappa	55	0	0	0		0	0	0	0	0
207	1	113	197	-1	324	108	11.5	29	ABpraapppa	249	1131	0	0		0	0	0	0	0
208	1	127	138	-1	171	344	18.8	26	ABplpaaaaaa	192	147	0	0		0	0	0	0	0
209	1	319	392	-1	383	405	20.0	27	ABplppapaap	266	473	0	0		0	0	0	0	0
210	1	110	102	-1	240	143	13.3	26	ABpraaappap	191	0	0	0		0	0	0	0	0
211	1	192	351	-1	316	141	15.3	26	MSpppapa	222	563	0	0		0	0	0	0	0
212	1	137	61	-1	259	236	23.8	28	ABarapapaap	221	561	0	0		0	0	0	0	0
213	1	166	129	-1	298	241	11.7	26	MSpaaappp	205	751	0	0		0	0	0	0	0
214	1	6	316	-1	497	240	13.4	32	Eprpa	307	109	0	0		0	0	0	0	0
215	1	303	312	-1	431	282	18.0	33	Ealpp	337	-707	0	0		0	0	0	0	0
216	1	436	184	-1	358	273	21.4	28	MSaapapp	231	0	0	0		0	0	0	0	0
217	1	238	137	-1	532	348	20.4	29	ABplapppaa	271	-72	0	0		0	0	0	0	0
218	1	163	171	-1	288	374	18.4	25	ABplppaaaaa	133	0	0	0		0	0	0	0	0
219	1	136	48	-1	239	296	6.2	27	ABplaaaapa	253	48	0	0		0	0	0	0	0
220	1	214	121	-1	165	166	17.5	28	ABalaapppa	134	0	0	0		0	0	0	0	0
221	1	144	192	-1	316	106	22.4	26	ABprpaaaapa	265	-162	0	0		0	0	0	0	0
222	1	138	441	-1	381	291	18.4	28	Ealpa	163	-377	0	0		0	0	0	0	0
223	1	346	218	-1	347	226	12.4	29	Earaa	283	63	0	0		0	0	0	0	0
224	1	71	421	-1	166	332	16.1	23	ABalppppaav	25	0	0	0		0	0	0	0	0
225	1	1	271	-1	205	358	16.3	31	ABplpaapaa	309	84	0	0		0	0	0	0	0
226	1	339	77	-1	555	145	16.5	28	ABprapappa	275	-758	0	0		0	0	0	0	0
227	1	78	348	-1	484	240	23.3	29	ABprpappppp	276	134	0	0		0	0	0	0	0
228	1	154	156	-1	292	280	20.7	27	MSaapaaaa	271	-1324	0	0		0	0	0	0	0
229	1	294	267	-1	239	155	10.2	26	ABpraapappp	231	-825	0	0		0	0	0	0	0
230	1	22	305	-1	515	160	7.4	32	ABarppppa	321	303	0	0		0	0	0	0	0
231	1	291	204	-1	163	250	15.4	24	ABaraapaapa	264	0	0	0		0	0	0	0	0
232	1	126	10	-1	155	371	20.2	30	ABalpppaaa	289	300	0	0		0	0	0	0	0
233	1	109	31	-1	245	338	17.2	26	MSapapap	8	0	0	0		0	0	0	0	0
234	0	177	-1	-1	363	145	21.4	23		232	-94	0	0		0	0	0	0	0
235	1	414	383	-1	335	145	9.8	29	ABprapaaap	268	912	0	0		0	0	0	0	0
236	1	28	188	-1	351	120	18.8	30	ABprppaapa	218	-113	0	0		0	0	0	0	0
237	1	186	116	-1	382	308	9.4	28	MSappppp	103	0	0	0		0	0	0	0	0
238	1	448	244	-1	217	155	17.8	23	ABprpaapaaa	244	584	0	0		0	0	0	0	0
239	1	329	296	-1	378	383	22.7	30	ABplppappa	297	590	0	0		0	0	0	0	0
240	1	37	167	-1	404	327	13.2	28	Daapp	234	176	0	0		0	0	0	0	0
241	1	45	103	-1	177	335	23.8	31	ABalppapaa	298	1357	0	0		0	0	0	0	0
242	1	55	148	-1	102	312	20.8	31	ABalaaaalp	314	-729	0	0		0	0	0	0	0
243	1	415	132	-1	493	372	23.7	29	ABplpppaaap	247	1070	0	0		0	0	0	0	0
244	1	206	195	-1	397	188	22.4	28	MSpappaa	267	2042	0	0		0	0	0	0	0
245	1	129	278	-1	393	172	11.5	26	Dpapp	205	451	0	0		0	0	0	0	0
246	1	17	52	-1	227	99	17.3	25	ABprpaapapp	384	0	0	0		0	0	0	0	0
247	1	211	86	-1	157	300	5.4	29	ABplaaaaaa	284	-696	0	0		0	0	0	0	0
248	1	222	372	-1	410	230	17.5	30	Earpa	236	451	0	0		0	0	0	0	0
249	1	344	78	-1	353	101	11.2	24	ABprapaapa	205	-417	0	0		0	0	0	0	0
250	1	358	242	-1	517	392	18.3	30	ABplapapap	307	-318	0	0		0	0	0	0	0
251	1	310	328	-1	171	287	7.1	24	ABplaaaaapa	157	-305	0	0		0	0	0	0	0
252	1	102	239	-1	478	271	17.5	34	Eplpa	333	533	0	0		0	0	0	0	0
253	1	230	357	-1	566	357	16.3	29	ABarppappp	278	-663	0	0		0	0	0	0	0
254	1	263	24	-1	276	362	20.8	28	ABplpapaap	284	169	0	0		0	0	0	0	0
255	1	331	30	-1	245	288	23.3	22	ABalpappapa	146	199	0	0		0	0	0	0	0
256	1	360	253	-1	191	138	9.5	28	ABpraapaapp	155	0	0	0		0	0	0	0	0
257	1	209	362	-1	611	238	16.5	31	Cpappv	306	550	0	0		0	0	0	0	0
258	1	351	181	-1	463	315	10.1	31	Dappp	292	-75	0	0		0	0	0	0	0
259	1	96	207	-1	420	410	15.5	29	ABplappaaa	292	1707	0	0		0	0	0	0	0
260	1	150	40	-1	134	150	14.0	25	ABalaappppp	58	0	0	0		0	0	0	0	0
261	1	383	6	-1	532	128	13.9	29	ABprapapaa	296	-336	0	0		0	0	0	0	0
262	1	42	237	-1	446	351	19.6	27	Capaap	224	0	0	0		0	0	0	0	0
263	1	60	105	-1	115	304	7.3	29	ABplaapaaa	-98	0	0	0		0	0	0	0	0
264	1	257	93	-1	165	233	5.7	26	ABarpaaaap	220	-143	0	0		0	0	0	0	0
265	1	373	318	-1	346	161	17.9	26	MSpppaap	255	109	0	0		0	0	0	0	0
266	1	140	21	-1	105	190	14.6	28	ABalaaappl	282	603	0	0		0	0	0	0	0
267	1	167	297	-1	342	383	11.2	24	ABplapaapa	217	-813	0	0		0	0	0	0	0
268	1	412	213	-1	516	303	7.5	31	Caaapa	312	-510	0	0		0	0	0	0	0
269	1	145	311	-1	271	362	10.8	28	ABalppppppp	279	484	0	0		0	0	0	0	0
270	1	165	306	-1	328	219	6.1	24	ABarppaaaa	196	0	0	0		0	0	0	0	0
271	1	290	101	-1	328	262	20.1	27	MSaapaaap	244	-448	0	0		0	0	0	0	0
272	1	207	90	-1	287	325	18.9	27	MSapaapp	271	227	0	0		0	0	0	0	0
273	1	9	176	-1	255	197	23.5	27	ABarapapapa	230	-828	0	0		0	0	0	0	0
274	1	315	277	-1	260	130	21.9	25	ABarapppppp	139	0	0	0		0	0	0	0	0
275	1	147	295	-1	231	364	7.4	28	ABplaaapap	215	0	0	0		0	0	0	0	0
276	1	52	456	-1	342	340	22.6	28	ABplpapapap	218	-398	0	0		0	0	0	0	0
277	1	57	157	-1	524	340	23.4	25	ABplpppaapa	217	-130	0	0		0	0	0	0	0
278	1	286	397	-1	548	313	25.5	30	ABplpppaapp	300	-74	0	0		0	0	0	0	0
279	1	428	457	-1	482	352	24.8	25	ABplppppapa	172	283	0	0		0	0	0	0	0
280	1	62	33	-1	289	324	13.0	25	MSapappp	239	0	0	0		0	0	0	0	0
281	1	217	324	-1	191	229	15.0	24	ABaraappapa	153	0	0	0		0	0	0	0	0
282	1	278	303	-1	447	227	16.0	34	Earpp	341	368	0	0		0	0	0	0	0
283	1	38	220	-1	153	328	20.3	26	ABalppappaa	195	101	0	0		0	0	0	0	0
284	1	205	283	-1	558	254	9.4	32	Cpapap	319	109	0	0		0	0	0	0	0
285	1	356	58	-1	487	342	13.5	29	Cappaa	292	439	0	0		0	0	0	0	0
286	1	323	85	-1	156	278	16.5	25	ABalpaapaap	159	0	0	0		0	0	0	0	0
287	1	4	20	-1	297	356	14.0	26	MSapppaa	270	0	0	0		0	0	0	0	0
288	1	401	309	-1	203	298	18.2	27	ABalpaaapa	104	0	0	0		0	0	0	0	0
289	1	345	382	-1	323	316	24.3	30	ABplpappaap	303	-542	0	0		0	0	0	0	0
290	1	21	152	-1	185	273	13.3	27	ABaraapaapp	217	-1212	0	0		0	0	0	0	0
291	1	407	107	-1	333	310	18.6	27	MSappaap	270	71	0	0		0	0	0	0	0
292	1	289	55	-1	368	402	15.4	30	ABplaapppp	121	0	0	0		0	0	0	0	0
293	1	394	325	-1	446	306	24.4	31	ABplpapppp	295	580	0	0		0	0	0	0	0
294	1	326	354	-1	324	268	6.5	31	ABarpaappp	-216	0	0	0		0	0	0	0	0
295	1	274	301	-1	413	401	20.5	30	ABplppapap	270	763	0	0		0	0	0	0	0
296	1	431	385	-1	482	220	26.5	33	ABprppppapp	328	731	0	0		0	0	0	0	0
297	1	340	265	-1	346	188	9.7	28	MSpppppa	387	0	0	0		0	0	0	0	0
298	1	239	440	-1	306	341	22.4	23	ABplpapapaa	233	-623	0	0		0	0	0	0	0
299	1	254	16	-1	133	167	18.7	24	ABalaappap	223	539	0	0		0	0	0	0	0
300	1	325	241	-1	300	135	25.2	28	ABarappapap	260	441	0	0		0	0	0	0	0
301	1	371	185	-1	535	222	25.2	29	ABprppppppa	236	1377	0	0		0	0	0	0	0
302	1	183	430	-1	215	219	16.5	26	ABaraaapapp	229	800	0	0		0	0	0	0	0
303	1	84	238	-1	283	345	16.3	24	MSappapa	238	375	0	0		0	0	0	0	0
304	1	7	398	-1	352	270	18.6	27	MSaapapa	221	375	0	0		0	0	0	0	0
305	1	128	19	-1	211	315	23.5	27	ABalpapaaap	220	402	0	0		0	0	0	0	0
306	1	402	346	-1	140	307	17.9	26	MSapaaaa	187	575	0	0		0	0	0	0	0
307	1	317	355	-1	392	140	11.6	29	Dppaa	18	0	0	0		0	0	0	0	0
308	1	189	450	-1	281	203	23.7	30	ABarapapapp	160	0	0	0		0	0	0	0	0
309	1	18	46	-1	503	182	23.4	30	ABprpppaapa	208	-1119	0	0		0	0	0	0	0
310	1	196	401	-1	573	226	16.6	29	Cppppa	288	325	0	0		0	0	0	0	0
311	1	296	87	-1	260	112	18.4	25	ABprpaapppa	210	0	0	0		0	0	0	0	0
312	1	417	431	-1	352	166	25.1	26	ABprpappapp	215	-1120	0	0		0	0	0	0	0
313	1	299	262	-1	307	161	18.4	28	MSpppaaa	77	0	0	0		0	0	0	0	0
314	1	240	223	-1	573	328	19.2	30	ABplapappp	279	248	0	0		0	0	0	0	0
315	1	396	257	-1	515	327	25.3	31	ABplpppapaa	238	225	0	0		0	0	0	0	0
316	1	195	380	-1	259	317	24.8	29	ABalpapapap	234	131	0	0		0	0	0	0	0
317	1	410	172	-1	563	265	23.5	28	ABplppppppp	501	0	0	0		0	0	0	0	0
318	1	338	2	-1	343	205	20.8	27	MSpapaaap	220	-160	0	0		0	0	0	0	0
319	1	108	299	-1	462	376	9.5	33	ABarppapa	336	995	0	0		0	0	0	0	0
320	1	8	374	-1	352	167	12.9	25	Dpapa	245	410	0	0		0	0	0	0	0
321	1	114	361	-1	246	170	17.5	24	MSppapaa	214	-936	0	0		0	0	0	0	0
322	1	334	388	432	404	138	24.8	30	ABprppaapp	244	497	0	0		0	0	0	0	0
323	1	220	345	-1	488	234	20.5	33	ABprpppppa	-121	0	0	0		0	0	0	0	0
324	1	143	292	-1	425	177	22.7	29	MSpappap	250	-563	0	0		0	0	0	0	0
325	1	247	315	-1	240	319	19.0	27	MSapapaa	18	0	0	0		0	0	0	0	0
326	1	375	436	-1	160	384	17.4	26	ABalpppapav	222	-109	0	0		0	0	0	0	0
327	1	101	251	-1	290	116	19.0	25	ABprpapaapa	176	139	0	0		0	0	0	0	0
328	1	50	208	-1	139	152	9.7	24	ABpraapaapa	210	288	0	0		0	0	0	0	0
329	1	432	367	-1	445	348	23.5	28	ABplppppaaa	229	823	0	0		0	0	0	0	0
330	1	121	34	-1	412	317	25.1	31	ABplpapppa	286	-148	0	0		0	0	0	0	0
331	1	216	433	-1	248	230	18.9	25	ABarapaappa	-125	0	0	0		0	0	0	0	0
332	1	215	199	-1	296	99	13.8	30	ABpraappap	272	750	0	0		0	0	0	0	0
333	1	333	391	-1	189	185	16.7	26	MSppaaap	1	0	0	0		0	0	0	0	0
334	1	272	50	-1	282	290	24.8	29	ABplpappaaa	271	-367	0	0		0	0	0	0	0
335	1	400	329	-1	158	267	6.0	24	ABarpaaapa	222	-105	0	0		0	0	0	0	0
336	1	95	409	-1	420	233	12.6	31	Epraa	303	-44	0	0		0	0	0	0	0
337	1	185	41	-1	471	363	17.9	28	Capapa	276	-223	0	0		0	0	0	0	0
338	1	131	191	320	143	236	18.8	27	ABaraaapaa	377	0	0	0		0	0	0	0	0
339	1	249	412	-1	251	403	19.9	25	ABplpaaappp	228	57	0	0		0	0	0	0	0
340	1	181	118	-1	260	325	14.2	24	MSapappa	200	-654	0	0		0	0	0	0	0
341	1	164	331	-1	215	164	21.7	26	ABarappppap	-90	0	0	0		0	0	0	0	0
342	1	74	371	-1	329	86	19.6	27	ABprpaaaapp	-450	0	0	0		0	0	0	0	0
343	1	421	194	-1	216	160	12.7	28	ABpraapapa	279	-129	0	0		0	0	0	0	0
344	1	81	183	-1	259	233	11.9	25	MSpaaappa	395	0	0	0		0	0	0	0	0
345	1	92	158	-1	284	400	15.2	29	ABplaappap	109	0	0	0		0	0	0	0	0
346	1	335	221	-1	268	140	14.4	25	ABprpaappaa	242	422	0	0		0	0	0	0	0
347	1	389	3	-1	272	145	17.0	24	MSppapap	222	670	0	0		0	0	0	0	0
348	1	306	402	-1	465	289	14.6	29	Eplap	218	27	0	0		0	0	0	0	0
349	1	47	74	-1	191	271	5.5	27	ABarpaaapp	242	-194	0	0		0	0	0	0	0
350	1	275	143	-1	478	168	18.1	29	Cppaap	251	-167	0	0		0	0	0	0	0
351	1	405	222	-1	236	376	19.9	25	ABplpaaappa	51	0	0	0		0	0	0	0	0
352	1	301	276	-1	601	254	13.5	30	Cpappd	304	-754	0	0		0	0	0	0	0
353	1	337	27	-1	397	258	6.3	38	Cpaaa	378	298	0	0		0	0	0	0	0
354	1	388	125	-1	450	413	17.6	29	ABplappaap	285	-97	0	0		0	0	0	0	0
355	1	359	124	-1	288	256	22.9	27	ABalpappppa	271	1018	0	0		0	0	0	0	0
356	1	41	310	-1	277	309	22.2	24	ABalpappapp	308	0	0	0		0	0	0	0	0
357	1	231	92	-1	226	225	10.9	26	MSpaaaapp	-428	0	0	0		0	0	0	0	0
358	1	260	88	-1	89	224	15.6	27	ABalaaapal	75	0	0	0		0	0	0	0	0
359	1	208	344	-1	187	350	7.2	25	ABplaapaapp	156	0	0	0		0	0	0	0	0
360	1	115	225	-1	275	366	25.0	29	ABalpapappa	129	0	0	0		0	0	0	0	0
361	1	31	23	-1	587	302	22.5	31	ABplappppp	282	-474	0	0		0	0	0	0	0
362	1	80	343	-1	396	146	7.3	32	ABarpppap	409	0	0	0		0	0	0	0	0
363	1	155	144	215	376	333	24.5	28	ABplpapapp	281	-436	0	0		0	0	0	0	0
364	1	353	17	-1	408	105	18.7	28	ABprppapaap	275	1516	0	0		0	0	0	0	0
365	1	423	135	-1	238	203	16.9	23	ABaraapppaa	-88	0	0	0		0	0	0	0	0
366	1	91	423	-1	558	319	8.7	30	Caaapp	300	-875	0	0		0	0	0	0	0
367	1	51	334	-1	321	337	15.2	27	Daaaa	225	828	0	0		0	0	0	0	0
368	1	342	416	-1	261	137	24.6	27	ABarappapaa	268	460	0	0		0	0	0	0	0
369	1	82	141	-1	170	130	18.5	30	ABpraaaaaa	272	34	0	0		0	0	0	0	0
370	1	382	206	-1	517	186	17.2	29	Cppapp	-159	0	0	0		0	0	0	0	0
371	1	54	336	-1	263	339	22.2	30	ABplpapaaa	264	-742	0	0		0	0	0	0	0
372	1	302	203	-1	481	291	21.7	32	ABplpppppa	327	-645	0	0		0	0	0	0	0
373	1	125	139	-1	558	165	10.8	34	ABarppppp	340	1084	0	0		0	0	0	0	0
374	1	86	150	-1	130	368	16.4	28	ABalpppaap	263	0	0	0		0	0	0	0	0
375	1	15	322	-1	440	153	14.0	28	Cppaaa	61	0	0	0		0	0	0	0	0
376	1	235	60	-1	265	282	13.4	27	MSaaapapp	253	-156	0	0		0	0	0	0	0
377	1	213	396	-1	277	88	18.2	26	ABprpaaappp	10	0	0	0		0	0	0	0	0
378	1	133	407	-1	281	393	22.7	26	ABplpaaaapa	221	422	0	0		0	0	0	0	0
379	1	390	126	-1	321	398	22.0	29	ABplpaaaapp	211	1009	0	0		0	0	0	0	0
380	1	355	330	-1	460	245	12.4	32	Eprap	309	617	0	0		0	0	0	0	0
381	1	284	14	-1	180	183	20.6	27	ABarappppaa	203	191	0	0		0	0	0	0	0
382	1	64	359	-1	585	277	10.6	30	Cpapaa	304	978	0	0		0	0	0	0	0
383	1	266	114	-1	223	186	14.1	25	MSppappa	-34	0	0	0		0	0	0	0	0
384	0	148	-1	-1	124	178	20.9	25		296	0	0	0		0	0	0	0	0
385	1	354	219	-1	299	122	16.8	24	ABprppaaaaa	-141	0	0	0		0	0	0	0	0
386	1	100	235	-1	313	204	20.2	26	MSpapaaaa	265	153	0	0		0	0	0	0	0
387	1	363	263	-1	594	284	17.8	31	Caappd	423	0	0	0		0	0	0	0	0
388	1	393	411	-1	383	276	14.2	29	Ealap	292	-384	0	0		0	0	0	0	0
389	1	366	408	-1	241	130	16.1	24	ABprpaapaap	197	236	0	0		0	0	0	0	0
390	1	313	209	-1	203	151	19.4	26	ABprpaaaaaa	211	1113	0	0		0	0	0	0	0
391	1	190	175	-1	372	311	5.8	30	ABarppaapa	273	148	0	0		0	0	0	0	0
392	1	365	49	-1	547	207	12.2	28	Cpppap	259	637	0	0		0	0	0	0	0
393	1	258	142	-1	303	307	17.8	25	MSappaaa	234	46	0	0		0	0	0	0	0
394	1	349	332	-1	230	232	5.6	34	ABarpaapa	338	182	0	0		0	0	0	0	0
395	1	385	370	-1	421	355	16.3	30	Capaaa	303	442	0	0		0	0	0	0	0
396	1	16	259	-1	215	285	16.0	31	ABalpaapapp	285	136	0	0		0	0	0	0	0
397	1	66	205	-1	206	390	18.9	28	ABplpaaapa	224	0	0	0		0	0	0	0	0
398	1	245	314	-1	275	134	10.8	29	ABpraaapppp	267	-5	0	0		0	0	0	0	0
399	1	403	67	-1	328	145	25.5	29	ABprpappapa	-191	0	0	0		0	0	0	0	0
400	1	124	424	-1	595	319	14.1	33	Caapa	333	341	0	0		0	0	0	0	0
401	1	408	429	-1	375	85	18.5	28	ABprppapaaa	258	-574	0	0		0	0	0	0	0
402	1	106	180	-1	109	167	16.7	28	ABalaaappr	221	435	0	0		0	0	0	0	0
403	1	259	434	-1	324	132	22.8	23	ABprpapapaa	148	0	0	0		0	0	0	0	0
404	1	368	404	-1	318	388	18.4	26	ABplppaaaap	230	2039	0	0		0	0	0	0	0
405	1	112	358	-1	542	254	25.3	28	ABplppppppa	277	-80	0	0		0	0	0	0	0
406	1	411	226	-1	141	176	15.9	23	ABalaappppa	313	0	0	0		0	0	0	0	0
407	1	404	44	-1	526	385	14.2	30	ABplapapaa	13	0	0	0		0	0	0	0	0
408	1	103	341	-1	533	222	7.4	31	Cpaapp	295	278	0	0		0	0	0	0	0
409	1	44	228	-1	344	399	19.9	25	ABplppapaaa	200	468	0	0		0	0	0	0	0
410	1	87	168	-1	129	346	19.8	29	ABalppaaap	262	0	0	0		0	0	0	0	0
411	1	199	384	-1	226	348	21.5	28	ABalppapppa	236	475	0	0		0	0	0	0	0
412	1	347	178	-1	471	328	24.3	26	ABplppppaap	472	0	0	0		0	0	0	0	0
413	1	413	319	-1	514	261	18.3	32	Eplpp	326	1756	0	0		0	0	0	0	0
414	1	420	98	-1	540	191	21.4	26	ABprapppap	264	680	0	0		0	0	0	0	0
415	1	255	369	-1	536	328	16.4	31	Capppa	70	0	0	0		0	0	0	0	0
416	1	221	291	-1	516	286	24.9	27	ABplpppapap	-363	0	0	0		0	0	0	0	0
417	1	433	437	-1	213	239	21.4	22	ABarapaaaap	181	-83	0	0		0	0	0	0	0
418	1	269	366	377	317	355	10.2	29	ABplapaaap	289	-370	0	0		0	0	0	0	0
419	1	419	439	-1	553	183	18.2	27	ABprapppaa	260	0	0	0		0	0	0	0	0
420	1	409	360	-1	572	181	15.1	31	ABprapappp	309	666	0	0		0	0	0	0	0
421	1	305	307	-1	146	341	9.1	24	ABplaapaapa	198	-1149	0	0		0	0	0	0	0
422	1	134	364	-1	242	144	20.1	26	ABprpaaaaap	-65	0	0	0		0	0	0	0	0
423	1	321	246	-1	326	197	25.5	33	ABprpappaap	140	0	0	0		0	0	0	0	0
424	1	440	376	-1	146	171	22.8	29	ABalaapaap	1	0	0	0		0	0	0	0	0
425	1	127	96	-1	203	357	19.1	26	ABplpaaaaap	434	0	0	0		0	0	0	0	0
426	1	37	245	-1	365	342	13.9	27	Daapa	174	0	0	0		0	0	0	0	0
427	0	426	-1	-1	218	315	20.0	20		156	0	0	0		0	0	0	0	0
428	1	228	290	-1	211	153	15.7	26	ABpraaappaa	194	0	0	0		0	0	0	0	0
429	1	293	449	-1	334	365	20.3	26	ABplppaapa	57	0	0	0		0	0	0	0	0
430	1	406	446	-1	170	380	11.2	27	ABalpppappp	-84	0	0	0		0	0	0	0	0
431	0	3	-1	-1	115	267	11.2	22		183	0	0	0		0	0	0	0	0
432	1	425	109	-1	264	103	16.1	27	ABprpaapppp	38	0	0	0		0	0	0	0	0
433	0	435	-1	-1	270	157	19.5	22		-273	0	0	0		0	0	0	0	0
434	1	298	146	-1	547	232	20.4	31	Cppppp	39	0	0	0		0	0	0	0	0
435	1	427	442	-1	306	218	18.4	27	ABaraapppp	194	0	0	0		0	0	0	0	0
436	1	256	159	-1	365	287	23.4	29	MSaappaa	233	985	0	0		0	0	0	0	0
437	1	434	400	-1	389	157	19.9	23	MSppaapp	219	-858	0	0		0	0	0	0	0
438	1	90	32	-1	505	317	21.6	27	Capppp	185	151	0	0		0	0	0	0	0
439	0	432	-1	-1	449	346	21.7	24		-64	0	0	0		0	0	0	0	0
440	0	418	-1	-1	167	141	21.1	22		169	448	0	0		0	0	0	0	0
441	1	437	443	-1	268	202	18.0	26	ABaraapppap	222	136	0	0		0	0	0	0	0
442	1	438	444	-1	497	201	24.0	24	ABprpppapaa	199	495	0	0		0	0	0	0	0
443	1	439	445	-1	384	161	26.0	26	ABprpapappp	273	566	0	0		0	0	0	0	0
444	1	369	447	-1	434	376	23.0	26	ABplppappp	154	-362	0	0		0	0	0	0	0
445	1	441	173	-1	285	203	22.2	27	ABarapapppa	169	0	0	0		0	0	0	0	0
446	0	442	-1	-1	453	162	24.0	24		276	-584	0	0		0	0	0	0	0
447	1	443	452	-1	418	187	26.0	26	ABprppppaaa	175	718	0	0		0	0	0	0	0
448	1	444	453	-1	471	164	25.0	24	ABprppppapa	276	-584	0	0		0	0	0	0	0
449	1	445	454	-1	513	224	24.0	27	ABprpppapap	-146	0	0	0		0	0	0	0	0
450	1	446	323	-1	359	148	20.0	24	ABprpapapap	144	98	0	0		0	0	0	0	0
451	1	447	455	-1	451	197	26.0	27	ABprppppaap	235	106	0	0		0	0	0	0	0
452	1	157	460	-1	253	133	12.666667	26	ABpraaapppa	214	-106	0	0		0	0	0	0	0
453	1	449	461	-1	369	141	22.0	24	ABprpapappa	0	0	0	0		0	0	0	0	0
