# Supplementary material for: The AP-2 Transcription Factor APTF-2 Is Required for Neuroblast and Epidermal Morphogenesis in Caenorhabditis elegans Embryogenesis
Source: PLoS Genet. 2016 May 13;12(5):e1006048. doi: 10.1371/journal.pgen.1006048 (PMC4866721; doi:10.1371/journal.pgen.1006048)
Supplement: S2 Text — (ZIP) [file pgen.1006048.s030.zip › nuclei/t183-nuclei]

1	1	192	435	-1	239	387	17.5	25	ABplpaapppa	206	153	0	0		0	0	0	0	0
2	1	318	348	-1	345	207	20.7	26	MSpapaaap	218	1069	0	0		0	0	0	0	0
3	1	347	94	-1	273	150	17.4	24	MSppapap	245	639	0	0		0	0	0	0	0
4	1	197	98	-1	267	194	20.3	31	ABarapappa	365	0	0	0		0	0	0	0	0
5	1	150	73	-1	442	372	24.8	28	ABplpppaaaa	244	630	0	0		0	0	0	0	0
6	1	261	405	-1	531	128	13.8	28	ABprapapaa	126	0	0	0		0	0	0	0	0
7	1	47	411	-1	438	113	12.9	30	ABprappaaa	254	1365	0	0		0	0	0	0	0
8	1	24	170	-1	453	152	25.4	24	ABprpppaaaa	216	264	0	0		0	0	0	0	0
9	1	11	277	-1	472	145	8.1	27	ABprappapa	267	2131	0	0		0	0	0	0	0
10	1	232	310	-1	158	374	19.8	31	ABalpppaaa	-17	0	0	0		0	0	0	0	0
11	1	152	128	-1	261	197	13.1	28	MSpaapaa	285	1258	0	0		0	0	0	0	0
12	1	82	281	-1	168	235	21.1	28	ABaraaaaap	288	194	0	0		0	0	0	0	0
13	1	97	402	-1	147	200	7.7	25	ABarpapaaa	65	0	0	0		0	0	0	0	0
14	1	381	343	-1	179	183	20.7	27	ABarappppaa	206	0	0	0		0	0	0	0	0
15	0	384	-1	-1	120	180	20.6	25		209	-399	0	0		0	0	0	0	0
16	1	299	386	-1	134	167	18.6	24	ABalaappap	202	-102	0	0		0	0	0	0	0
17	1	364	72	-1	412	108	18.5	28	ABprppapaap	219	104	0	0		0	0	0	0	0
18	1	86	208	-1	184	208	25.2	30	ABaraaappp	262	-58	0	0		0	0	0	0	0
19	1	305	198	-1	211	311	23.7	27	ABalpapaaap	216	80	0	0		0	0	0	0	0
20	1	287	121	-1	296	356	14.0	26	MSapppaa	-40	0	0	0		0	0	0	0	0
21	1	266	237	-1	108	192	14.4	30	ABalaaappl	-118	0	0	0		0	0	0	0	0
22	1	99	40	-1	195	137	22.4	33	ABalaapapp	260	-238	0	0		0	0	0	0	0
23	1	361	162	-1	588	303	22.3	32	ABplappppp	286	446	0	0		0	0	0	0	0
24	1	254	107	-1	279	362	20.9	28	ABplpapaap	158	0	0	0		0	0	0	0	0
25	1	52	303	364	252	363	14.1	27	ABplpaappa	266	-621	0	0		0	0	0	0	0
26	1	205	81	-1	181	302	25.1	26	ABalpapaaaa	32	0	0	0		0	0	0	0	0
27	1	353	417	-1	398	257	6.2	38	Cpaaa	374	-88	0	0		0	0	0	0	0
28	1	5	122	-1	113	257	6.4	29	ABalappapp	178	0	0	0		0	0	0	0	0
29	1	7	440	-1	110	251	20.3	29	ABaraaaapa	253	511	0	0		0	0	0	0	0
30	1	255	428	-1	251	278	23.5	24	ABalpappapa	236	132	0	0		0	0	0	0	0
31	1	233	185	-1	251	340	17.4	26	MSapapap	243	334	0	0		0	0	0	0	0
32	1	438	446	-1	502	318	22.5	28	Capppp	272	200	0	0		0	0	0	0	0
33	1	280	357	-1	291	322	12.9	24	MSapappp	249	-122	0	0		0	0	0	0	0
34	1	330	345	-1	419	317	25.3	31	ABplpapppa	224	798	0	0		0	0	0	0	0
35	1	184	153	-1	162	202	19.7	26	MSppaaaa	187	-915	0	0		0	0	0	0	0
36	1	157	106	-1	156	239	24.5	30	ABaraaappa	277	0	0	0		0	0	0	0	0
37	1	46	263	-1	290	171	15.2	27	MSppppaa	-121	0	0	0		0	0	0	0	0
38	1	83	344	-1	493	341	19.5	30	Capapp	261	324	0	0		0	0	0	0	0
39	1	174	311	-1	435	160	19.3	31	MSpapppp	260	361	0	0		0	0	0	0	0
40	1	260	393	-1	137	150	14.1	25	ABalaappppp	218	82	0	0		0	0	0	0	0
41	1	337	353	-1	474	364	17.6	28	Capapa	285	-37	0	0		0	0	0	0	0
42	1	117	337	-1	136	270	15.0	30	ABaraapaaa	200	0	0	0		0	0	0	0	0
43	1	75	35	-1	222	226	23.5	31	ABarapaaap	173	0	0	0		0	0	0	0	0
44	1	407	12	-1	526	389	14.2	30	ABplapapaa	46	0	0	0		0	0	0	0	0
45	1	191	180	-1	218	402	16.6	24	ABplpaapapp	201	27	0	0		0	0	0	0	0
46	1	309	438	-1	510	176	22.8	28	ABprpppaapa	267	-456	0	0		0	0	0	0	0
47	1	203	315	-1	471	115	13.2	28	ABprappaap	113	0	0	0		0	0	0	0	0
48	1	219	408	-1	235	299	6.3	26	ABplaaaapa	238	45	0	0		0	0	0	0	0
49	1	392	312	-1	551	213	12.1	29	Cpppap	271	-1270	0	0		0	0	0	0	0
50	1	334	199	-1	286	285	24.8	29	ABplpappaaa	247	417	0	0		0	0	0	0	0
51	1	141	103	-1	542	167	23.2	28	ABprpppaapp	251	1245	0	0		0	0	0	0	0
52	1	246	191	-1	228	100	17.3	25	ABprpaapapp	243	429	0	0		0	0	0	0	0
53	1	182	227	-1	442	156	10.1	27	Dppap	227	291	0	0		0	0	0	0	0
54	1	154	388	-1	236	340	12.0	28	ABalppppppa	247	-261	0	0		0	0	0	0	0
55	1	292	19	-1	369	403	15.2	30	ABplaapppp	300	630	0	0		0	0	0	0	0
56	1	16	41	-1	112	280	9.9	30	ABalapapap	78	0	0	0		0	0	0	0	0
57	1	176	161	426	220	263	24.8	30	ABalpapaap	236	-123	0	0		0	0	0	0	0
58	1	285	365	-1	490	342	13.4	29	Cappaa	277	47	0	0		0	0	0	0	0
59	1	12	111	-1	472	405	13.7	28	ABplappapa	305	0	0	0		0	0	0	0	0
60	1	376	429	-1	268	282	13.5	26	MSaaapapp	-102	0	0	0		0	0	0	0	0
61	1	212	134	-1	260	233	23.6	27	ABarapapaap	242	0	0	0		0	0	0	0	0
62	1	78	413	-1	246	404	15.0	24	ABplaappaa	233	656	0	0		0	0	0	0	0
63	1	142	96	-1	91	298	12.5	27	ABalappaap	194	-381	0	0		0	0	0	0	0
64	1	2	184	-1	316	234	15.4	26	MSpaapapp	112	0	0	0		0	0	0	0	0
65	1	30	87	-1	303	144	11.8	25	ABprpaappap	202	703	0	0		0	0	0	0	0
66	1	106	90	-1	265	364	7.7	27	ABplaaappa	225	0	0	0		0	0	0	0	0
67	1	399	32	-1	328	140	25.5	28	ABprpappapa	274	-212	0	0		0	0	0	0	0
68	1	56	322	-1	181	283	17.6	29	ABalpaapapa	262	437	0	0		0	0	0	0	0
69	1	94	234	-1	193	369	22.4	37	ABalppaapp	96	0	0	0		0	0	0	0	0
70	1	164	1	-1	265	103	21.1	25	ABprpaaappa	226	-140	0	0		0	0	0	0	0
71	1	84	334	-1	456	141	22.7	28	ABprppappp	273	1186	0	0		0	0	0	0	0
72	1	70	100	-1	325	330	8.5	29	ABplapaaaa	257	161	0	0		0	0	0	0	0
73	1	149	156	-1	363	207	16.2	28	MSpapaapp	252	-1150	0	0		0	0	0	0	0
74	1	349	316	-1	189	274	5.7	26	ABarpaaapp	249	-822	0	0		0	0	0	0	0
75	1	28	145	-1	218	216	18.8	31	ABarapaapa	280	2003	0	0		0	0	0	0	0
76	1	29	28	-1	138	307	22.7	30	ABalpaappp	353	0	0	0		0	0	0	0	0
77	1	226	204	-1	556	145	16.6	29	ABprapappa	271	-805	0	0		0	0	0	0	0
78	1	249	206	-1	350	103	11.8	23	ABprapaapa	221	484	0	0		0	0	0	0	0
79	1	166	6	-1	273	220	15.2	26	MSpaapapa	244	-449	0	0		0	0	0	0	0
80	1	194	319	-1	237	145	22.2	28	ABarapppppa	239	240	0	0		0	0	0	0	0
81	1	76	148	-1	210	362	13.9	24	ABalpppppap	393	0	0	0		0	0	0	0	0
82	1	163	352	-1	187	291	10.9	26	MSaaapaaa	113	0	0	0		0	0	0	0	0
83	1	127	79	-1	159	270	9.1	24	MSaaaapaa	96	0	0	0		0	0	0	0	0
84	1	26	119	-1	184	365	12.1	24	ABalppppapp	219	-416	0	0		0	0	0	0	0
85	1	286	21	-1	159	277	16.4	25	ABalpaapaap	205	156	0	0		0	0	0	0	0
86	1	247	276	-1	157	301	5.6	29	ABplaaaaaa	290	419	0	0		0	0	0	0	0
87	1	311	221	-1	261	115	18.3	25	ABprpaapppa	155	0	0	0		0	0	0	0	0
88	1	358	346	-1	93	222	15.3	27	ABalaaapal	298	0	0	0		0	0	0	0	0
89	1	122	57	-1	402	295	22.3	29	MSaappap	253	-483	0	0		0	0	0	0	0
90	1	272	302	-1	296	323	19.0	27	MSapaapp	263	-375	0	0		0	0	0	0	0
91	1	91	92	-1	225	279	12.6	27	MSaaapapa	67	0	0	0		0	0	0	0	0
92	1	357	340	-1	228	228	11.0	27	MSpaaaapp	149	0	0	0		0	0	0	0	0
93	1	264	361	-1	170	235	5.8	25	ABarpaaaap	502	0	0	0		0	0	0	0	0
94	1	179	45	-1	173	163	14.9	28	ABpraaapaa	-104	0	0	0		0	0	0	0	0
95	1	88	173	-1	130	329	17.3	28	ABalapaapa	82	0	0	0		0	0	0	0	0
96	1	425	176	-1	209	355	18.8	26	ABplpaaaaap	224	-202	0	0		0	0	0	0	0
97	1	44	241	-1	186	398	16.5	26	ABalpppapad	-104	0	0	0		0	0	0	0	0
98	1	414	85	-1	539	192	21.1	29	ABprapppap	260	42	0	0		0	0	0	0	0
99	1	135	253	-1	352	251	16.3	26	MSaapaapp	220	0	0	0		0	0	0	0	0
100	1	36	338	-1	405	360	25.0	33	ABplppaapp	319	399	0	0		0	0	0	0	0
101	1	271	165	-1	326	262	20.3	28	MSaapaaap	243	141	0	0		0	0	0	0	0
102	1	210	255	-1	235	146	13.5	25	ABpraaappap	212	-120	0	0		0	0	0	0	0
103	1	241	52	-1	178	333	23.9	30	ABalppapaa	-288	0	0	0		0	0	0	0	0
104	1	140	74	-1	208	335	14.5	24	ABalpppppaa	206	998	0	0		0	0	0	0	0
105	1	263	226	-1	112	302	7.4	29	ABplaapaaa	218	0	0	0		0	0	0	0	0
106	1	186	238	-1	145	242	12.1	28	MSaaaaapa	260	0	0	0		0	0	0	0	0
107	1	291	22	-1	336	309	18.5	26	MSappaap	245	-1123	0	0		0	0	0	0	0
108	1	10	196	-1	227	304	25.7	27	ABalpapapaa	220	1408	0	0		0	0	0	0	0
109	1	432	461	-1	264	102	15.9	27	ABprpaapppp	259	186	0	0		0	0	0	0	0
110	1	138	172	-1	147	275	20.3	28	ABaraaaaaa	192	0	0	0		0	0	0	0	0
111	1	116	187	-1	320	276	16.1	26	MSaapaapa	239	67	0	0		0	0	0	0	0
112	1	181	248	-1	341	312	10.5	26	MSappppa	-72	0	0	0		0	0	0	0	0
113	1	15	175	-1	87	253	11.1	25	ABalappapa	238	0	0	0		0	0	0	0	0
114	1	383	192	-1	225	181	14.2	25	MSppappa	257	426	0	0		0	0	0	0	0
115	1	126	65	-1	330	340	11.9	26	MSapppap	246	-95	0	0		0	0	0	0	0
116	1	237	179	-1	382	310	9.6	28	MSappppp	424	0	0	0		0	0	0	0	0
117	1	93	376	-1	166	370	14.5	25	ABalppppaad	203	1287	0	0		0	0	0	0	0
118	1	340	283	-1	262	325	14.2	24	MSapappa	-105	0	0	0		0	0	0	0	0
119	1	103	150	-1	378	96	13.6	29	ABpraapppp	266	-791	0	0		0	0	0	0	0
120	1	201	158	-1	103	296	17.4	28	ABalaaaala	226	233	0	0		0	0	0	0	0
121	1	220	129	-1	163	168	17.8	27	ABalaapppa	245	-488	0	0		0	0	0	0	0
122	1	77	323	-1	121	204	11.7	28	ABalapppap	230	0	0	0		0	0	0	0	0
123	1	87	374	-1	165	315	9.0	26	ABalapappp	256	0	0	0		0	0	0	0	0
124	1	355	15	-1	288	252	22.8	26	ABalpappppa	265	227	0	0		0	0	0	0	0
125	1	354	239	-1	451	413	17.8	30	ABplappaap	152	0	0	0		0	0	0	0	0
126	1	379	396	-1	319	401	21.8	28	ABplpaaaapp	255	1331	0	0		0	0	0	0	0
127	1	193	77	-1	83	257	14.3	26	ABalappaaa	10	0	0	0		0	0	0	0	0
128	1	200	132	-1	117	333	11.7	28	ABalapaaaa	240	-674	0	0		0	0	0	0	0
129	1	213	63	-1	298	240	11.7	26	MSpaaappp	233	-1033	0	0		0	0	0	0	0
130	1	69	142	-1	230	113	20.2	28	ABprpaaapa	134	0	0	0		0	0	0	0	0
131	1	89	368	-1	318	374	22.9	29	ABalpapappp	290	-808	0	0		0	0	0	0	0
132	1	243	217	-1	494	370	24.1	29	ABplpppaaap	293	493	0	0		0	0	0	0	0
133	1	31	8	-1	123	309	14.0	26	ABalapaaap	47	0	0	0		0	0	0	0	0
134	1	90	423	-1	243	133	8.5	29	ABarpappap	290	-107	0	0		0	0	0	0	0
135	1	365	275	-1	243	204	16.5	24	ABaraapppaa	220	155	0	0		0	0	0	0	0
136	1	185	46	-1	561	354	22.7	30	ABplappppa	267	-496	0	0		0	0	0	0	0
137	1	217	56	-1	535	347	20.7	28	ABplapppaa	246	-708	0	0		0	0	0	0	0
138	1	208	5	-1	170	340	19.0	25	ABplpaaaaaa	209	1077	0	0		0	0	0	0	0
139	1	373	268	-1	559	166	10.7	34	ABarppppp	341	287	0	0		0	0	0	0	0
140	1	107	23	-1	135	308	9.7	27	ABalapappa	250	0	0	0		0	0	0	0	0
141	1	369	188	-1	168	133	19.1	29	ABpraaaaaa	320	0	0	0		0	0	0	0	0
142	1	393	297	-1	304	306	17.6	25	MSappaaa	216	349	0	0		0	0	0	0	0
143	1	350	53	-1	485	168	18.1	29	Cppaap	291	-777	0	0		0	0	0	0	0
144	1	363	189	-1	396	328	24.1	27	ABplpapappp	183	127	0	0		0	0	0	0	0
145	1	100	445	-1	486	155	23.4	29	ABprpppaaap	284	-464	0	0		0	0	0	0	0
146	1	434	194	-1	548	234	21.1	29	Cppppp	278	1629	0	0		0	0	0	0	0
147	1	171	356	-1	542	325	13.0	32	Cappap	317	408	0	0		0	0	0	0	0
148	1	242	93	-1	104	315	20.6	30	ABalaaaalp	-120	0	0	0		0	0	0	0	0
149	1	108	126	-1	411	104	12.6	26	ABprapaapp	248	-267	0	0		0	0	0	0	0
150	1	374	271	-1	134	368	16.5	28	ABalpppaap	-45	0	0	0		0	0	0	0	0
151	1	146	30	-1	191	115	13.1	23	ABpraaaapp	82	0	0	0		0	0	0	0	0
152	1	290	264	-1	185	277	13.2	27	ABaraapaapp	265	400	0	0		0	0	0	0	0
153	1	61	355	373	251	292	10.5	28	MSaaaapp	160	0	0	0		0	0	0	0	0
154	1	110	181	-1	436	352	12.3	27	Dapap	243	440	0	0		0	0	0	0	0
155	1	105	231	-1	202	222	9.5	29	MSpaaaaa	5	0	0	0		0	0	0	0	0
156	1	228	60	-1	296	283	20.7	26	MSaapaaaa	64	0	0	0		0	0	0	0	0
157	1	277	59	-1	529	333	24.0	26	ABplpppaapa	249	270	0	0		0	0	0	0	0
158	1	345	64	-1	284	401	15.1	30	ABplaappap	76	0	0	0		0	0	0	0	0
159	1	436	146	-1	371	296	23.5	29	MSaappaa	236	989	0	0		0	0	0	0	0
160	1	21	240	-1	214	291	9.7	24	MSaaapaap	227	124	0	0		0	0	0	0	0
161	1	6	44	-1	366	367	15.2	30	Daaap	247	460	0	0		0	0	0	0	0
162	1	206	140	-1	273	249	13.5	23	MSaaappa	184	55	0	0		0	0	0	0	0
163	1	132	163	-1	328	114	16.3	26	ABprppaaaap	210	846	0	0		0	0	0	0	0
164	1	25	213	-1	175	313	14.0	24	MSapaaap	10	0	0	0		0	0	0	0	0
165	1	45	130	-1	155	275	24.5	29	ABalpaappa	341	0	0	0		0	0	0	0	0
166	1	17	104	-1	231	275	21.2	25	ABalpappaap	196	427	0	0		0	0	0	0	0
167	1	240	291	-1	411	329	13.3	27	Daapp	213	-1372	0	0		0	0	0	0	0
168	1	410	367	-1	132	350	20.1	30	ABalppaaap	262	0	0	0		0	0	0	0	0
169	1	55	370	-1	319	166	12.9	24	Dpaaa	241	109	0	0		0	0	0	0	0
170	1	71	249	-1	115	232	10.1	29	ABalapppaa	209	0	0	0		0	0	0	0	0
171	1	218	201	-1	288	371	18.2	23	ABplppaaaaa	209	-175	0	0		0	0	0	0	0
172	1	317	211	-1	566	265	23.3	28	ABplppppppp	282	1269	0	0		0	0	0	0	0
173	1	445	326	-1	287	206	22.4	29	ABarapapppa	256	-469	0	0		0	0	0	0	0
174	1	183	26	-1	322	177	7.8	28	ABprapaaaa	57	0	0	0		0	0	0	0	0
175	1	391	320	-1	371	310	5.8	30	ABarppaapa	150	0	0	0		0	0	0	0	0
176	1	273	203	-1	260	198	23.9	26	ABarapapapa	103	0	0	0		0	0	0	0	0
177	1	32	164	-1	314	392	13.7	29	ABplaapppa	474	0	0	0		0	0	0	0	0
178	1	412	293	-1	473	326	24.0	27	ABplppppaap	206	156	0	0		0	0	0	0	0
179	1	9	381	-1	188	236	23.3	22	ABarapaaaaa	190	-47	0	0		0	0	0	0	0
180	1	402	359	-1	111	166	16.5	27	ABalaaappr	-175	0	0	0		0	0	0	0	0
181	1	258	39	-1	462	315	10.1	31	Dappp	317	-583	0	0		0	0	0	0	0
182	1	170	138	-1	207	164	24.5	28	ABarapppapa	43	0	0	0		0	0	0	0	0
183	1	344	433	-1	257	234	11.6	25	MSpaaappa	103	0	0	0		0	0	0	0	0
184	1	216	80	-1	362	270	21.5	31	MSaapapp	247	784	0	0		0	0	0	0	0
185	1	301	308	-1	539	227	25.1	29	ABprppppppa	249	121	0	0		0	0	0	0	0
186	1	178	242	-1	492	178	11.3	31	Cpppaa	301	579	0	0		0	0	0	0	0
187	1	81	152	-1	267	251	9.4	31	MSpaaapa	274	35	0	0		0	0	0	0	0
188	1	236	247	-1	353	124	18.6	30	ABprppaapa	195	-1098	0	0		0	0	0	0	0
189	1	51	102	-1	153	377	12.0	24	ABalpppappa	329	0	0	0		0	0	0	0	0
190	1	125	101	-1	104	205	17.6	29	ABalaaapar	335	0	0	0		0	0	0	0	0
191	1	338	86	-1	133	237	20.1	25	ABaraaapaaa	187	0	0	0		0	0	0	0	0
192	1	221	362	-1	314	105	22.0	24	ABprpaaaapa	188	-864	0	0		0	0	0	0	0
193	1	112	20	-1	155	216	14.7	26	ABaraappaa	259	190	0	0		0	0	0	0	0
194	1	343	136	-1	213	164	12.9	28	ABpraapapa	263	-188	0	0		0	0	0	0	0
195	1	244	66	-1	398	189	22.4	29	MSpappaa	134	0	0	0		0	0	0	0	0
196	1	48	280	-1	327	252	23.5	30	ABalpappppp	279	506	0	0		0	0	0	0	0
197	1	207	11	-1	322	107	11.5	29	ABpraapppa	177	0	0	0		0	0	0	0	0
198	1	137	351	-1	236	237	21.0	24	ABarapapaaa	214	478	0	0		0	0	0	0	0
199	1	332	109	-1	296	99	13.9	29	ABpraappap	129	0	0	0		0	0	0	0	0
200	1	50	212	-1	214	369	10.2	26	ABplaapappp	235	440	0	0		0	0	0	0	0
201	1	92	358	-1	227	342	24.8	30	ABalppapap	249	447	0	0		0	0	0	0	0
202	1	20	272	-1	295	186	10.6	25	MSppppap	96	0	0	0		0	0	0	0	0
203	1	372	335	-1	479	291	21.3	33	ABplpppppa	313	727	0	0		0	0	0	0	0
204	1	231	110	-1	166	251	14.8	24	ABaraapaapa	240	1065	0	0		0	0	0	0	0
205	1	397	112	-1	206	392	19.3	28	ABplpaaapa	-318	0	0	0		0	0	0	0	0
206	1	370	286	-1	521	183	17.0	28	Cppapp	261	-341	0	0		0	0	0	0	0
207	1	259	278	-1	419	410	15.6	30	ABplappaaa	250	271	0	0		0	0	0	0	0
208	1	328	69	-1	142	154	9.6	24	ABpraapaapa	170	0	0	0		0	0	0	0	0
209	1	390	332	-1	198	154	19.6	25	ABprpaaaaaa	194	182	0	0		0	0	0	0	0
210	1	195	166	-1	176	200	7.6	26	ABarpapaap	-113	0	0	0		0	0	0	0	0
211	1	96	76	-1	165	241	9.4	25	MSaaaaapp	313	0	0	0		0	0	0	0	0
212	1	153	279	-1	330	173	15.4	29	MSpppapp	226	37	0	0		0	0	0	0	0
213	1	268	420	-1	518	301	7.6	31	Caaapa	319	180	0	0		0	0	0	0	0
214	1	38	24	-1	472	404	20.6	30	ABplappapp	293	0	0	0		0	0	0	0	0
215	1	363	229	-1	351	341	23.9	27	ABplpapappa	92	0	0	0		0	0	0	0	0
216	1	60	123	-1	150	181	11.8	27	ABalappppa	-56	0	0	0		0	0	0	0	0
217	1	169	58	-1	422	362	8.6	30	ABarppaapp	280	-202	0	0		0	0	0	0	0
218	1	223	105	-1	347	228	12.0	29	Earaa	293	-96	0	0		0	0	0	0	0
219	1	385	18	-1	300	125	16.9	23	ABprppaaaaa	185	-766	0	0		0	0	0	0	0
220	1	283	256	-1	155	325	20.5	25	ABalppappaa	84	0	0	0		0	0	0	0	0
221	1	346	296	-1	266	143	14.5	25	ABprpaappaa	243	244	0	0		0	0	0	0	0
222	1	351	415	-1	238	374	20.0	24	ABplpaaappa	217	-821	0	0		0	0	0	0	0
223	1	314	230	-1	574	329	18.8	30	ABplapappp	25	0	0	0		0	0	0	0	0
224	1	128	48	-1	191	329	21.4	24	ABalppappap	216	-235	0	0		0	0	0	0	0
225	1	360	245	-1	281	371	25.1	28	ABalpapappa	101	0	0	0		0	0	0	0	0
226	1	406	371	-1	141	176	15.8	23	ABalaappppa	228	-482	0	0		0	0	0	0	0
227	1	198	366	-1	205	394	13.2	26	ABplpaapapa	236	657	0	0		0	0	0	0	0
228	1	409	389	-1	346	400	19.7	25	ABplppapaaa	227	489	0	0		0	0	0	0	0
229	1	158	9	-1	582	207	20.9	28	ABprappppp	279	464	0	0		0	0	0	0	0
230	1	123	61	-1	300	165	25.0	27	ABprpappaaa	189	150	0	0		0	0	0	0	0
231	1	80	17	-1	234	226	14.2	27	ABaraappapp	61	0	0	0		0	0	0	0	0
232	1	102	339	-1	514	129	18.5	29	ABprapapap	281	-1655	0	0		0	0	0	0	0
233	1	196	82	-1	195	263	8.6	26	MSaaaapap	98	0	0	0		0	0	0	0	0
234	1	53	168	-1	287	224	19.7	25	ABarapaappp	237	-381	0	0		0	0	0	0	0
235	1	386	68	-1	315	200	19.7	27	MSpapaaaa	98	0	0	0		0	0	0	0	0
236	1	139	216	-1	466	213	23.8	26	ABprpappppa	230	-606	0	0		0	0	0	0	0
237	1	262	222	-1	444	350	19.6	26	Capaap	159	47	0	0		0	0	0	0	0
238	1	303	71	-1	289	344	16.3	25	MSappapa	189	-590	0	0		0	0	0	0	0
239	1	252	434	-1	481	277	17.5	34	Eplpa	337	161	0	0		0	0	0	0	0
240	1	49	177	-1	138	242	6.8	26	ABarpaaaaa	209	0	0	0		0	0	0	0	0
241	1	300	336	-1	300	128	24.9	29	ABarappapap	278	-492	0	0		0	0	0	0	0
242	1	250	269	-1	518	392	18.4	30	ABplapapap	275	339	0	0		0	0	0	0	0
243	1	136	120	-1	202	265	19.5	26	ABalpappaaa	228	110	0	0		0	0	0	0	0
244	1	238	301	-1	220	160	18.4	25	ABprpaapaaa	207	1789	0	0		0	0	0	0	0
245	1	426	49	-1	358	341	13.7	27	Daapa	178	0	0	0		0	0	0	0	0
246	1	423	460	-1	328	191	25.5	29	ABprpappaap	248	-492	0	0		0	0	0	0	0
247	1	177	186	-1	181	339	11.9	27	ABplaapapa	252	505	0	0		0	0	0	0	0
248	1	34	273	-1	333	308	6.2	29	ABarppaaap	291	498	0	0		0	0	0	0	0
249	1	188	387	-1	367	354	10.5	26	Dapaa	244	89	0	0		0	0	0	0	0
250	1	54	399	-1	415	319	9.5	28	Dappa	-147	0	0	0		0	0	0	0	0
251	1	327	83	-1	291	118	19.0	24	ABprpapaapa	202	165	0	0		0	0	0	0	0
252	1	118	160	-1	117	246	15.0	29	MSaaaaaa	432	0	0	0		0	0	0	0	0
253	1	256	225	-1	190	141	9.6	26	ABpraapaapp	149	0	0	0		0	0	0	0	0
254	1	73	267	-1	246	280	19.2	27	ABalpapppaa	182	-141	0	0		0	0	0	0	0
255	1	151	250	-1	390	148	16.5	30	MSpapppa	299	1217	0	0		0	0	0	0	0
256	1	22	139	-1	345	164	22.3	31	ABprpapppa	259	772	0	0		0	0	0	0	0
257	1	315	116	-1	515	316	26.1	30	ABplpppapaa	260	788	0	0		0	0	0	0	0
258	1	68	223	-1	361	353	19.4	31	MSaapppa	175	0	0	0		0	0	0	0	0
259	1	396	137	-1	219	284	15.7	32	ABalpaapapp	129	0	0	0		0	0	0	0	0
260	1	162	407	-1	347	276	12.1	29	Ealaa	286	-260	0	0		0	0	0	0	0
261	1	134	51	-1	553	312	22.9	28	ABplapppap	273	270	0	0		0	0	0	0	0
262	1	313	282	-1	311	160	18.4	27	MSpppaaa	243	649	0	0		0	0	0	0	0
263	1	387	274	-1	593	285	18.2	32	Caappd	322	-983	0	0		0	0	0	0	0
264	1	190	127	-1	172	173	9.0	26	ABalappppp	209	548	0	0		0	0	0	0	0
265	1	297	224	-1	346	187	9.6	27	MSpppppa	69	0	0	0		0	0	0	0	0
266	1	35	363	-1	302	168	5.6	29	ABarpapppp	264	149	0	0		0	0	0	0	0
267	1	229	232	-1	237	155	10.5	26	ABpraapappp	97	0	0	0		0	0	0	0	0
268	1	40	391	-1	338	106	22.4	28	ABarappappa	217	777	0	0		0	0	0	0	0
269	1	143	369	-1	323	356	17.6	26	MSappapp	208	234	0	0		0	0	0	0	0
270	1	167	325	-1	372	214	19.7	32	MSpapapp	298	167	0	0		0	0	0	0	0
271	1	225	288	-1	202	354	16.5	31	ABplpaapaa	315	-749	0	0		0	0	0	0	0
272	1	129	215	-1	173	155	12.4	29	ABpraaapap	279	-288	0	0		0	0	0	0	0
273	1	39	55	-1	494	259	6.3	32	Cpaapa	318	442	0	0		0	0	0	0	0
274	1	161	236	-1	205	342	5.7	24	ABplaaapaa	246	-204	0	0		0	0	0	0	0
275	1	120	416	-1	269	184	6.0	29	ABarpapapp	272	-102	0	0		0	0	0	0	0
276	1	352	115	-1	600	252	13.5	31	Cpappd	293	-107	0	0		0	0	0	0	0
277	1	274	328	-1	260	130	22.3	26	ABarapppppp	220	0	0	0		0	0	0	0	0
278	1	245	397	-1	391	171	11.4	25	Dpapp	257	-437	0	0		0	0	0	0	0
279	1	79	147	-1	592	257	20.6	30	Caappv	306	-567	0	0		0	0	0	0	0
280	1	199	401	-1	278	135	7.9	29	ABarpapppa	259	131	0	0		0	0	0	0	0
281	1	173	182	-1	132	179	8.0	30	ABpraapaaa	257	-532	0	0		0	0	0	0	0
282	1	19	266	-1	421	188	9.4	28	Dpppa	278	340	0	0		0	0	0	0	0
283	1	284	78	-1	559	257	9.4	31	Cpapap	314	532	0	0		0	0	0	0	0
284	1	43	210	-1	199	123	17.2	29	ABpraaaapa	-196	0	0	0		0	0	0	0	0
285	1	121	214	-1	248	372	23.0	26	ABalppapppp	221	381	0	0		0	0	0	0	0
286	1	104	7	-1	332	203	16.4	26	MSpapaapa	205	0	0	0		0	0	0	0	0
287	1	59	62	-1	473	196	8.5	28	Dpppp	445	0	0	0		0	0	0	0	0
288	1	147	169	-1	361	131	13.9	25	Dpaap	202	0	0	0		0	0	0	0	0
289	1	180	419	-1	199	309	6.5	24	ABplaaaaapp	265	0	0	0		0	0	0	0	0
290	1	428	89	-1	209	154	16.4	28	ABpraaappaa	185	225	0	0		0	0	0	0	0
291	1	416	385	-1	516	286	24.8	28	ABplpppapap	271	306	0	0		0	0	0	0	0
292	1	324	330	-1	428	175	23.0	29	MSpappap	133	0	0	0		0	0	0	0	0
293	1	144	157	-1	133	268	18.2	25	ABalpaapaaa	202	164	0	0		0	0	0	0	0
294	1	189	254	-1	168	285	22.5	25	ABalpaaaaaa	179	491	0	0		0	0	0	0	0
295	1	275	117	-1	229	364	7.3	29	ABplaaapap	182	0	0	0		0	0	0	0	0
296	1	239	395	-1	379	382	22.6	30	ABplppappa	282	-645	0	0		0	0	0	0	0
297	1	267	294	-1	338	382	11.6	25	ABplapaapa	224	139	0	0		0	0	0	0	0
298	1	72	202	-1	122	225	22.7	30	ABalaaaarr	276	-850	0	0		0	0	0	0	0
299	1	319	159	-1	465	377	9.5	33	ABarppapa	318	1305	0	0		0	0	0	0	0
300	1	115	300	-1	323	116	19.3	26	ABprpapaapp	198	1426	0	0		0	0	0	0	0
301	1	295	287	-1	414	398	20.5	31	ABplppapap	272	-503	0	0		0	0	0	0	0
302	1	155	233	-1	444	122	20.3	31	ABprppapap	305	-369	0	0		0	0	0	0	0
303	1	282	244	-1	446	227	16.2	33	Earpp	335	229	0	0		0	0	0	0	0
304	1	62	25	-1	267	285	15.9	27	ABaraapapap	264	798	0	0		0	0	0	0	0
305	1	230	43	-1	516	163	7.3	32	ABarppppa	301	150	0	0		0	0	0	0	0
306	1	270	205	-1	327	218	6.2	24	ABarppaaaa	314	0	0	0		0	0	0	0	0
307	1	421	133	-1	143	343	9.4	25	ABplaapaapa	195	409	0	0		0	0	0	0	0
308	0	-1	-1	-1	449	352	20.7	27		51	0	0	0		0	0	0	0	0
309	1	288	42	-1	204	296	18.2	28	ABalpaaapa	436	0	0	0		0	0	0	0	0
310	1	356	38	-1	278	309	22.4	22	ABalpappapp	227	-653	0	0		0	0	0	0	0
311	1	269	124	-1	268	364	10.9	28	ABalppppppp	279	1157	0	0		0	0	0	0	0
312	1	215	197	-1	430	279	18.0	33	Ealpp	322	-161	0	0		0	0	0	0	0
313	1	85	54	-1	287	332	7.1	27	ABplaaappp	262	87	0	0		0	0	0	0	0
314	1	398	36	-1	274	133	10.8	29	ABpraaapppp	244	309	0	0		0	0	0	0	0
315	1	325	84	-1	242	318	19.0	28	MSapapaa	236	342	0	0		0	0	0	0	0
316	1	214	314	-1	500	243	13.4	34	Eprpa	340	366	0	0		0	0	0	0	0
317	1	119	257	-1	403	397	12.3	27	ABplapaapp	124	0	0	0		0	0	0	0	0
318	1	265	207	-1	351	163	18.0	26	MSpppaap	247	-846	0	0		0	0	0	0	0
319	1	413	154	-1	516	261	18.4	33	Eplpp	78	0	0	0		0	0	0	0	0
320	1	338	270	-1	163	236	17.9	26	ABaraaapaap	242	-95	0	0		0	0	0	0	0
321	1	165	350	-1	225	105	14.7	24	ABprpaapapa	227	773	0	0		0	0	0	0	0
322	1	375	259	-1	442	154	13.8	30	Cppaaa	300	124	0	0		0	0	0	0	0
323	1	450	427	-1	363	142	20.5	24	ABprpapapap	241	896	0	0		0	0	0	0	0
324	1	281	118	-1	192	224	14.8	28	ABaraappapa	202	0	0	0		0	0	0	0	0
325	1	293	155	-1	449	306	24.3	31	ABplpapppp	183	0	0	0		0	0	0	0	0
326	1	27	441	-1	132	343	14.6	30	ABalapaapp	-7	0	0	0		0	0	0	0	0
327	1	159	190	-1	201	338	10.2	23	ABplaapappa	331	0	0	0		0	0	0	0	0
328	1	251	412	-1	172	288	7.2	23	ABplaaaaapa	175	952	0	0		0	0	0	0	0
329	1	335	91	-1	158	269	5.9	24	ABarpaaapa	214	185	0	0		0	0	0	0	0
330	1	380	394	-1	464	244	12.5	31	Eprap	109	0	0	0		0	0	0	0	0
331	1	341	209	-1	213	164	21.8	24	ABarappppap	202	861	0	0		0	0	0	0	0
332	1	394	349	-1	232	239	5.7	35	ABarpaapa	356	-521	0	0		0	0	0	0	0
333	1	109	47	-1	376	242	18.3	27	MSpapapa	39	0	0	0		0	0	0	0	0
334	1	367	317	-1	321	336	14.9	25	Daaaa	250	838	0	0		0	0	0	0	0
335	1	41	114	-1	226	190	24.6	30	ABarappaaa	185	-428	0	0		0	0	0	0	0
336	1	371	27	-1	265	337	22.3	31	ABplpapaaa	241	-744	0	0		0	0	0	0	0
337	1	160	95	-1	320	193	23.3	30	ABarapapppp	187	0	0	0		0	0	0	0	0
338	1	73	289	-1	274	266	20.5	26	ABalpapppap	193	-781	0	0		0	0	0	0	0
339	1	98	108	-1	239	301	14.8	26	ABaraapapaa	448	0	0	0		0	0	0	0	0
340	1	156	260	-1	273	302	5.6	26	ABplaaaapp	461	0	0	0		0	0	0	0	0
341	1	408	324	-1	536	220	7.3	31	Cpaapp	314	-294	0	0		0	0	0	0	0
342	1	42	331	-1	204	172	10.4	24	ABpraapappa	194	1007	0	0		0	0	0	0	0
343	1	362	2	-1	396	146	7.3	32	ABarpppap	69	0	0	0		0	0	0	0	0
344	1	359	252	-1	187	350	7.6	26	ABplaapaapp	206	-157	0	0		0	0	0	0	0
345	1	323	403	-1	487	231	20.8	34	ABprpppppa	332	159	0	0		0	0	0	0	0
346	1	306	261	-1	143	305	18.0	25	MSapaaaa	261	0	0	0		0	0	0	0	0
347	1	101	329	-1	148	339	12.6	25	ABalppppapa	104	0	0	0		0	0	0	0	0
348	1	227	265	-1	485	243	23.4	29	ABprpappppp	256	480	0	0		0	0	0	0	0
349	0	1	-1	-1	97	324	18.4	24		224	-63	0	0		0	0	0	0	0
350	1	40	135	-1	380	107	22.1	27	ABarappappp	214	467	0	0		0	0	0	0	0
351	1	211	400	-1	319	142	15.3	26	MSpppapa	244	1197	0	0		0	0	0	0	0
352	1	66	360	-1	293	140	21.5	29	ABprpapaaa	189	787	0	0		0	0	0	0	0
353	1	65	422	-1	570	231	23.8	27	ABprppppppp	229	636	0	0		0	0	0	0	0
354	1	294	193	-1	320	265	6.5	30	ABarpaappp	304	331	0	0		0	0	0	0	0
355	1	307	295	-1	393	141	11.7	28	Dppaa	236	322	0	0		0	0	0	0	0
356	1	18	88	-1	190	221	12.3	29	MSpaaaapa	243	0	0	0		0	0	0	0	0
357	1	253	219	-1	565	359	16.4	29	ABarppappp	274	123	0	0		0	0	0	0	0
358	1	405	436	-1	545	257	25.1	28	ABplppppppa	237	468	0	0		0	0	0	0	0
359	1	382	218	-1	587	278	10.5	31	Cpapaa	274	-729	0	0		0	0	0	0	0
360	1	420	143	-1	574	179	14.7	30	ABprapappp	306	264	0	0		0	0	0	0	0
361	1	321	307	-1	250	171	17.5	24	MSppapaa	190	-1265	0	0		0	0	0	0	0
362	1	257	167	-1	612	240	16.4	32	Cpappv	251	0	0	0		0	0	0	0	0
363	1	175	377	-1	274	241	6.4	29	ABarpaappa	364	0	0	0		0	0	0	0	0
364	1	422	327	-1	237	143	20.0	24	ABprpaaaaap	240	-68	0	0		0	0	0	0	0
365	1	33	13	390	295	262	17.8	29	ABaraapapp	-43	0	0	0		0	0	0	0	0
366	1	418	318	-1	299	350	10.8	26	ABplapaaapa	182	465	0	0		0	0	0	0	0
367	1	329	410	-1	447	349	22.7	25	ABplppppaaa	227	-127	0	0		0	0	0	0	0
368	1	63	151	-1	243	192	9.7	27	MSppappp	299	0	0	0		0	0	0	0	0
369	1	415	309	-1	534	329	16.5	30	Capppa	278	393	0	0		0	0	0	0	0
370	1	395	243	-1	419	355	16.1	29	Capaaa	294	30	0	0		0	0	0	0	0
371	1	342	200	-1	339	87	19.6	27	ABprpaaaapp	22	0	0	0		0	0	0	0	0
372	1	248	131	-1	413	226	17.2	30	Earpa	297	-127	0	0		0	0	0	0	0
373	1	67	406	-1	447	273	5.7	35	Caaaa	354	-472	0	0		0	0	0	0	0
374	1	320	341	-1	352	166	12.9	25	Dpapa	118	0	0	0		0	0	0	0	0
375	1	8	220	-1	270	392	17.9	27	ABplpaapppp	130	0	0	0		0	0	0	0	0
376	1	424	246	-1	137	178	22.1	30	ABalaapaap	349	139	0	0		0	0	0	0	0
377	1	418	144	-1	339	361	9.1	25	ABplapaaapp	170	-164	0	0		0	0	0	0	0
378	1	168	409	-1	508	371	10.9	28	ABarppappa	66	0	0	0		0	0	0	0	0
379	1	58	306	-1	95	274	19.5	29	ABalaaaarl	192	0	0	0		0	0	0	0	0
380	1	316	228	-1	264	317	25.0	30	ABalpapapap	135	0	0	0		0	0	0	0	0
381	1	133	251	-1	568	165	19.6	29	ABprappppa	252	-381	0	0		0	0	0	0	0
382	1	289	149	-1	322	312	23.8	30	ABplpappaap	241	381	0	0		0	0	0	0	0
383	1	235	31	-1	332	145	9.9	30	ABprapaaap	113	0	0	0		0	0	0	0	0
384	1	411	29	-1	228	343	21.4	27	ABalppapppa	-270	0	0	0		0	0	0	0	0
385	1	296	463	-1	481	222	26.2	30	ABprppppapp	284	686	0	0		0	0	0	0	0
386	1	37	375	-1	405	342	19.4	33	MSaapppp	109	0	0	0		0	0	0	0	0
387	1	95	304	-1	270	172	26.2	32	ABarappaap	131	0	0	0		0	0	0	0	0
388	1	322	382	-1	387	139	24.7	30	ABprppaappa	264	-437	0	0		0	0	0	0	0
389	1	113	383	-1	547	375	19.6	29	ABplapappa	256	63	0	0		0	0	0	0	0
390	1	124	235	-1	243	262	16.9	26	ABalpaaapp	50	0	0	0		0	0	0	0	0
391	1	333	299	-1	186	186	16.8	25	MSppaaap	-15	0	0	0		0	0	0	0	0
392	1	209	347	-1	381	407	19.8	26	ABplppapaap	210	774	0	0		0	0	0	0	0
393	1	13	10	-1	294	285	14.1	26	MSaaappp	219	-486	0	0		0	0	0	0	0
394	1	172	421	-1	484	119	16.6	31	ABprappapp	267	-209	0	0		0	0	0	0	0
395	1	131	33	-1	199	270	23.2	29	ABalpaaaap	241	-434	0	0		0	0	0	0	0
396	1	377	290	-1	276	88	18.0	26	ABprpaaappp	207	11	0	0		0	0	0	0	0
397	1	278	321	-1	552	313	25.4	29	ABplpppaapp	229	822	0	0		0	0	0	0	0
398	1	304	50	-1	353	268	18.7	27	MSaapapa	191	0	0	0		0	0	0	0	0
399	0	440	-1	-1	168	148	21.9	22		149	-287	0	0		0	0	0	0	0
400	1	437	430	-1	389	155	19.6	24	MSppaapp	237	-945	0	0		0	0	0	0	0
401	1	310	178	-1	575	226	16.6	29	Cppppa	64	0	0	0		0	0	0	0	0
402	1	348	183	-1	464	286	14.8	32	Eplap	319	760	0	0		0	0	0	0	0
403	1	187	292	-1	193	228	18.0	25	ABaraaapapa	233	171	0	0		0	0	0	0	0
404	1	404	425	-1	321	389	18.6	26	ABplppaaaap	254	1109	0	0		0	0	0	0	0
405	0	431	-1	-1	115	271	11.8	22		199	310	0	0		0	0	0	0	0
406	1	3	354	-1	519	229	16.5	34	Eprpp	339	28	0	0		0	0	0	0	0
407	1	378	380	-1	276	394	22.4	26	ABplpaaaapa	-23	0	0	0		0	0	0	0	0
408	1	389	284	-1	239	134	16.0	23	ABprpaapaap	222	-385	0	0		0	0	0	0	0
409	1	336	384	-1	420	235	12.5	31	Epraa	318	-219	0	0		0	0	0	0	0
410	1	130	174	-1	356	163	6.3	28	ABarpppaa	267	1415	0	0		0	0	0	0	0
411	1	388	70	-1	387	276	14.3	30	Ealap	304	396	0	0		0	0	0	0	0
412	1	339	262	-1	254	399	19.7	30	ABplpaaappp	242	0	0	0		0	0	0	0	0
413	1	111	113	-1	376	194	8.3	27	MSpppppp	395	0	0	0		0	0	0	0	0
414	0	429	-1	-1	341	345	21.8	25		185	0	0	0		0	0	0	0	0
415	1	204	4	-1	251	155	24.9	24	ABarapppapp	212	461	0	0		0	0	0	0	0
416	1	368	34	-1	263	134	24.6	27	ABarappapaa	239	-31	0	0		0	0	0	0	0
417	1	4	14	-1	163	127	15.8	26	ABpraaaaap	76	0	0	0		0	0	0	0	0
418	0	433	-1	-1	266	157	19.8	22		164	33	0	0		0	0	0	0	0
419	1	14	398	-1	196	211	5.4	29	ABarpapapa	243	-169	0	0		0	0	0	0	0
420	1	202	195	-1	426	275	14.1	32	Eplaa	325	1052	0	0		0	0	0	0	0
421	1	224	37	-1	169	331	16.1	24	ABalppppaav	194	-343	0	0		0	0	0	0	0
422	1	145	67	-1	158	192	23.4	29	ABarapppaaa	206	492	0	0		0	0	0	0	0
423	1	366	372	-1	557	318	8.7	30	Caaapp	291	267	0	0		0	0	0	0	0
424	1	400	342	-1	595	320	14.2	33	Caapa	316	18	0	0		0	0	0	0	0
425	1	57	171	-1	208	157	6.8	25	ABarpappaa	250	54	0	0		0	0	0	0	0
426	1	64	285	-1	496	159	14.0	30	Cppapa	300	1021	0	0		0	0	0	0	0
427	1	148	16	-1	385	231	13.4	29	Earap	566	0	0	0		0	0	0	0	0
428	1	74	75	-1	410	121	21.4	29	ABprppappa	261	85	0	0		0	0	0	0	0
429	1	401	414	-1	380	85	18.4	29	ABprppapaaa	287	68	0	0		0	0	0	0	0
430	1	302	305	-1	220	218	16.4	25	ABaraaapapp	208	-443	0	0		0	0	0	0	0
431	1	312	442	-1	356	172	25.5	27	ABprpappapp	272	4	0	0		0	0	0	0	0
432	1	322	404	-1	433	134	24.5	26	ABprppaappp	171	0	0	0		0	0	0	0	0
433	1	331	298	-1	255	232	18.8	22	ABarapaappa	25	0	0	0		0	0	0	0	0
434	1	403	454	-1	326	134	23.2	26	ABprpapapaa	82	0	0	0		0	0	0	0	0
435	0	23	-1	-1	248	129	12.9	22		198	0	0	0		0	0	0	0	0
436	1	326	141	-1	166	380	17.8	25	ABalpppapav	157	0	0	0		0	0	0	0	0
437	1	417	418	-1	212	238	21.0	22	ABarapaaaap	231	0	0	0		0	0	0	0	0
438	1	114	432	-1	487	307	25.0	28	ABplppppapp	109	0	0	0		0	0	0	0	0
439	1	419	439	-1	559	184	17.9	29	ABprapppaa	-97	0	0	0		0	0	0	0	0
440	1	298	379	-1	304	341	22.3	23	ABplpapapaa	145	0	0	0		0	0	0	0	0
441	1	222	313	-1	385	285	17.4	27	Ealpa	186	-237	0	0		0	0	0	0	0
442	1	435	448	-1	306	215	18.0	27	ABaraapppp	194	0	0	0		0	0	0	0	0
443	1	441	443	-1	265	202	17.0	26	ABaraapppap	222	136	0	0		0	0	0	0	0
444	1	442	449	-1	505	202	23.0	24	ABprpppapaa	199	495	0	0		0	0	0	0	0
445	1	443	450	-1	382	162	25.0	26	ABprpapappp	273	566	0	0		0	0	0	0	0
446	1	430	451	-1	174	373	11.0	27	ABalpppappp	-84	0	0	0		0	0	0	0	0
447	1	444	452	-1	432	374	23.0	24	ABplppappp	154	-362	0	0		0	0	0	0	0
448	1	189	447	-1	198	278	21.0	26	ABalpaaaaap	0	0	0	0		0	0	0	0	0
449	1	429	453	-1	331	362	20.0	26	ABplppaapa	57	0	0	0		0	0	0	0	0
450	1	308	431	-1	289	196	24.0	26	ABarapapapp	160	0	0	0		0	0	0	0	0
451	0	446	-1	-1	450	155	24.0	24		276	-584	0	0		0	0	0	0	0
452	1	447	455	-1	421	181	26.0	26	ABprppppaaa	175	718	0	0		0	0	0	0	0
453	1	448	456	-1	473	172	25.0	24	ABprppppapa	276	-584	0	0		0	0	0	0	0
454	1	449	457	-1	515	228	24.0	27	ABprpppapap	-146	0	0	0		0	0	0	0	0
455	1	451	458	-1	448	194	26.0	27	ABprppppaap	235	106	0	0		0	0	0	0	0
456	1	276	444	-1	337	339	22.0	24	ABplpapapap	218	-398	0	0		0	0	0	0	0
457	1	279	459	-1	483	352	24.75	26	ABplppppapa	172	283	0	0		0	0	0	0	0
458	1	23	97	-1	264	102	14.15	27	ABpraappaa	191	0	0	0		0	0	0	0	0
459	1	145	462	-1	189	171	24.0	24	ABarapppaap	0	0	0	0		0	0	0	0	0
460	1	452	99	-1	246	135	12.633333	26	ABpraaapppa	214	-106	0	0		0	0	0	0	0
461	1	453	464	-1	370	138	23.0	24	ABprpapappa	0	0	0	0		0	0	0	0	0
