# Supplementary material for: The AP-2 Transcription Factor APTF-2 Is Required for Neuroblast and Epidermal Morphogenesis in Caenorhabditis elegans Embryogenesis
Source: PLoS Genet. 2016 May 13;12(5):e1006048. doi: 10.1371/journal.pgen.1006048 (PMC4866721; doi:10.1371/journal.pgen.1006048)
Supplement: S2 Text — (ZIP) [file pgen.1006048.s030.zip › nuclei/t184-nuclei]

1	1	70	353	-1	264	104	21.3	26	ABprpaaappa	229	199	0	0		0	0	0	0	0
2	1	343	44	-1	392	143	7.4	31	ABarpppap	312	-42	0	0		0	0	0	0	0
3	0	15	-1	-1	122	179	20.5	26		305	0	0	0		0	0	0	0	0
4	1	415	408	-1	249	158	25.0	26	ABarapppapp	237	-32	0	0		0	0	0	0	0
5	1	138	167	-1	168	342	19.1	23	ABplpaaaaaa	203	137	0	0		0	0	0	0	0
6	1	79	242	-1	275	227	15.1	27	MSpaapapa	169	0	0	0		0	0	0	0	0
7	1	286	14	-1	331	201	16.5	26	MSpapaapa	264	1020	0	0		0	0	0	0	0
8	1	133	42	-1	123	307	13.8	26	ABalapaaap	253	336	0	0		0	0	0	0	0
9	1	229	172	-1	580	203	20.8	29	ABprappppp	291	330	0	0		0	0	0	0	0
10	1	393	211	-1	293	289	13.9	26	MSaaappp	-159	0	0	0		0	0	0	0	0
11	1	197	369	-1	319	108	11.5	28	ABpraapppa	257	-125	0	0		0	0	0	0	0
12	1	44	47	-1	524	389	14.4	30	ABplapapaa	253	668	0	0		0	0	0	0	0
13	1	365	15	-1	291	270	17.6	27	ABaraapappa	273	323	0	0		0	0	0	0	0
14	1	417	123	-1	165	128	16.4	27	ABpraaaaap	230	57	0	0		0	0	0	0	0
15	1	124	325	-1	289	254	22.9	27	ABalpappppa	240	722	0	0		0	0	0	0	0
16	1	427	153	-1	384	229	13.7	29	Earap	300	-50	0	0		0	0	0	0	0
17	1	231	53	-1	236	220	14.0	26	ABaraappapp	189	0	0	0		0	0	0	0	0
18	1	219	385	-1	297	131	17.0	23	ABprppaaaaa	211	-709	0	0		0	0	0	0	0
19	1	55	54	-1	364	404	15.3	30	ABplaapppp	291	1277	0	0		0	0	0	0	0
20	1	193	215	-1	155	214	14.5	27	ABaraappaa	267	818	0	0		0	0	0	0	0
21	1	85	33	-1	158	279	16.3	25	ABalpaapaap	-134	0	0	0		0	0	0	0	0
22	1	107	323	-1	335	310	18.2	25	MSappaap	235	766	0	0		0	0	0	0	0
23	1	140	217	-1	131	303	9.8	28	ABalapappa	397	0	0	0		0	0	0	0	0
24	1	214	392	-1	469	401	20.5	30	ABplappapp	300	1388	0	0		0	0	0	0	0
25	1	304	434	-1	267	286	15.7	27	ABaraapapap	272	732	0	0		0	0	0	0	0
26	1	174	205	-1	321	180	7.8	28	ABprapaaaa	178	0	0	0		0	0	0	0	0
27	1	336	428	-1	264	335	22.3	31	ABplpapaaa	258	206	0	0		0	0	0	0	0
28	1	76	206	404	137	307	22.6	31	ABalpaappp	48	0	0	0		0	0	0	0	0
29	1	384	264	-1	227	340	21.6	27	ABalppapppa	394	0	0	0		0	0	0	0	0
30	1	151	88	115	192	120	13.7	27	ABpraaaapp	279	54	0	0		0	0	0	0	0
31	1	383	273	-1	329	144	10.0	29	ABprapaaap	290	-21	0	0		0	0	0	0	0
32	1	67	285	-1	331	138	25.3	28	ABprpappapa	265	-30	0	0		0	0	0	0	0
33	1	395	403	-1	198	269	23.2	31	ABalpaaaap	283	483	0	0		0	0	0	0	0
34	1	416	308	-1	263	135	24.4	28	ABarappapaa	258	259	0	0		0	0	0	0	0
35	1	43	91	-1	221	229	23.5	30	ABarapaaap	291	-89	0	0		0	0	0	0	0
36	1	314	321	-1	274	131	11.2	28	ABpraaapppp	250	323	0	0		0	0	0	0	0
37	1	421	126	-1	166	334	15.9	24	ABalppppaav	-32	0	0	0		0	0	0	0	0
38	1	310	259	-1	281	305	22.3	24	ABalpappapp	174	40	0	0		0	0	0	0	0
39	1	181	231	-1	460	313	9.6	30	Dappp	301	-565	0	0		0	0	0	0	0
40	1	22	62	-1	195	138	22.6	34	ABalaapapp	66	0	0	0		0	0	0	0	0
41	1	56	31	-1	112	276	9.8	31	ABalapapap	73	0	0	0		0	0	0	0	0
42	1	309	110	-1	202	297	18.1	27	ABalpaaapa	266	432	0	0		0	0	0	0	0
43	1	305	150	-1	516	161	7.2	32	ABarppppa	316	-258	0	0		0	0	0	0	0
44	1	161	5	-1	364	366	14.9	29	Daaap	435	0	0	0		0	0	0	0	0
45	1	94	136	-1	173	161	14.8	27	ABpraaapaa	268	-102	0	0		0	0	0	0	0
46	1	136	143	-1	559	356	22.7	30	ABplappppa	257	1395	0	0		0	0	0	0	0
47	1	333	309	-1	374	240	17.8	27	MSpapapa	237	-183	0	0		0	0	0	0	0
48	1	224	105	-1	186	327	21.4	25	ABalppappap	217	691	0	0		0	0	0	0	0
49	1	245	192	-1	356	340	13.5	27	Daapa	200	215	0	0		0	0	0	0	0
50	1	398	142	-1	353	262	18.7	27	MSaapapa	181	0	0	0		0	0	0	0	0
51	1	261	352	-1	551	308	22.8	29	ABplapppap	293	-563	0	0		0	0	0	0	0
52	1	103	199	-1	174	331	23.8	31	ABalppapaa	279	1046	0	0		0	0	0	0	0
53	1	143	164	-1	483	169	18.1	29	Cppaap	248	183	0	0		0	0	0	0	0
54	1	313	400	-1	284	332	7.0	28	ABplaaappp	-205	0	0	0		0	0	0	0	0
55	1	273	214	-1	490	257	6.2	31	Cpaapa	291	-755	0	0		0	0	0	0	0
56	1	137	367	-1	536	343	20.8	30	ABplapppaa	255	783	0	0		0	0	0	0	0
57	1	89	245	-1	403	302	21.8	29	MSaappap	259	52	0	0		0	0	0	0	0
58	1	217	291	-1	424	363	8.7	29	ABarppaapp	281	-126	0	0		0	0	0	0	0
59	1	157	423	-1	526	335	24.2	27	ABplpppaapa	241	-763	0	0		0	0	0	0	0
60	1	156	204	-1	298	285	20.6	26	MSaapaaaa	72	0	0	0		0	0	0	0	0
61	1	230	317	-1	298	163	25.4	25	ABprpappaaa	223	136	0	0		0	0	0	0	0
62	1	287	67	-1	471	196	8.6	29	Dpppp	25	0	0	0		0	0	0	0	0
63	1	129	324	-1	297	238	11.9	27	MSpaaappp	257	505	0	0		0	0	0	0	0
64	1	158	201	-1	282	396	15.1	29	ABplaappap	285	-351	0	0		0	0	0	0	0
65	1	115	35	-1	328	345	11.5	27	MSapppap	211	0	0	0		0	0	0	0	0
66	1	195	373	-1	396	183	22.5	28	MSpappaa	244	154	0	0		0	0	0	0	0
67	1	422	57	-1	149	194	23.2	27	ABarapppaaa	190	181	0	0		0	0	0	0	0
68	1	235	128	-1	312	199	19.5	29	MSpapaaaa	221	1041	0	0		0	0	0	0	0
69	1	208	36	-1	141	147	9.9	23	ABpraapaapa	214	406	0	0		0	0	0	0	0
70	1	411	372	-1	387	276	14.4	29	Ealap	222	0	0	0		0	0	0	0	0
71	1	238	398	-1	288	340	16.4	25	MSappapa	191	359	0	0		0	0	0	0	0
72	1	17	144	-1	409	107	18.5	27	ABprppapaap	254	-192	0	0		0	0	0	0	0
73	1	5	96	-1	439	369	24.4	30	ABplpppaaaa	307	762	0	0		0	0	0	0	0
74	1	104	382	-1	203	335	14.5	24	ABalpppppaa	225	-272	0	0		0	0	0	0	0
75	1	428	420	-1	412	119	21.4	29	ABprppappa	263	120	0	0		0	0	0	0	0
76	1	211	251	-1	169	241	9.3	25	MSaaaaapp	154	0	0	0		0	0	0	0	0
77	1	127	3	-1	81	259	14.4	26	ABalappaaa	251	-101	0	0		0	0	0	0	0
78	1	283	222	-1	558	257	9.4	31	Cpapap	305	777	0	0		0	0	0	0	0
79	1	83	94	-1	161	267	9.0	25	MSaaaapaa	170	0	0	0		0	0	0	0	0
80	1	184	73	-1	361	272	21.7	31	MSaapapp	217	108	0	0		0	0	0	0	0
81	1	26	421	-1	183	299	25.1	26	ABalpapaaaa	152	0	0	0		0	0	0	0	0
82	1	233	313	-1	197	265	8.4	25	MSaaaapap	243	-531	0	0		0	0	0	0	0
83	1	251	253	-1	286	119	19.1	23	ABprpapaapa	193	490	0	0		0	0	0	0	0
84	1	315	124	-1	243	314	18.9	28	MSapapaa	216	344	0	0		0	0	0	0	0
85	1	98	187	-1	534	192	21.2	28	ABprapppap	239	357	0	0		0	0	0	0	0
86	1	191	99	-1	133	237	20.0	26	ABaraaapaaa	200	1129	0	0		0	0	0	0	0
87	1	65	328	-1	298	142	12.0	24	ABprpaappap	243	-444	0	0		0	0	0	0	0
88	1	356	202	-1	193	222	12.3	28	MSpaaaapa	73	0	0	0		0	0	0	0	0
89	1	290	117	-1	205	155	16.6	26	ABpraaappaa	220	0	0	0		0	0	0	0	0
90	1	66	55	-1	263	365	7.7	28	ABplaaappa	-104	0	0	0		0	0	0	0	0
91	1	329	270	-1	158	264	5.8	24	ABarpaaapa	230	150	0	0		0	0	0	0	0
92	1	91	72	-1	223	279	12.5	26	MSaaapapa	100	0	0	0		0	0	0	0	0
93	1	148	139	-1	102	313	20.5	31	ABalaaaalp	213	0	0	0		0	0	0	0	0
94	1	3	351	-1	272	153	17.3	26	MSppapap	190	-350	0	0		0	0	0	0	0
95	1	337	133	-1	320	195	23.3	29	ABarapapppp	287	391	0	0		0	0	0	0	0
96	1	63	207	-1	80	297	13.1	28	ABalappaap	223	1480	0	0		0	0	0	0	0
97	1	458	131	-1	260	102	14.5	26	ABpraappaa	219	493	0	0		0	0	0	0	0
98	1	4	2	-1	267	196	20.2	31	ABarapappa	177	0	0	0		0	0	0	0	0
99	1	460	159	-1	245	132	12.6	27	ABpraaapppa	206	892	0	0		0	0	0	0	0
100	1	72	234	-1	321	332	8.4	28	ABplapaaaa	226	-125	0	0		0	0	0	0	0
101	1	190	120	-1	104	203	17.6	30	ABalaaapar	299	-52	0	0		0	0	0	0	0
102	1	189	64	-1	150	375	11.9	24	ABalpppappa	21	0	0	0		0	0	0	0	0
103	1	51	102	-1	542	169	23.4	28	ABprpppaapp	261	0	0	0		0	0	0	0	0
104	1	166	346	-1	228	272	21.5	25	ABalpappaap	86	0	0	0		0	0	0	0	0
105	1	218	60	-1	349	228	11.9	30	Earaa	269	129	0	0		0	0	0	0	0
106	1	36	76	-1	158	240	24.4	30	ABaraaappa	268	0	0	0		0	0	0	0	0
107	1	24	125	-1	276	361	20.6	28	ABplpapaap	276	361	0	0		0	0	0	0	0
108	1	339	371	-1	237	301	14.9	26	ABaraapapaa	210	111	0	0		0	0	0	0	0
109	1	199	258	-1	293	97	14.3	29	ABpraappap	285	413	0	0		0	0	0	0	0
110	1	204	65	-1	169	247	14.7	23	ABaraapaapa	250	0	0	0		0	0	0	0	0
111	1	59	163	-1	472	404	13.7	29	ABplappapa	288	673	0	0		0	0	0	0	0
112	1	205	74	-1	202	392	19.2	28	ABplpaaapa	269	-683	0	0		0	0	0	0	0
113	1	413	118	-1	374	194	8.3	27	MSpppppp	268	944	0	0		0	0	0	0	0
114	1	335	450	452	228	196	24.4	30	ABarappaaa	203	0	0	0		0	0	0	0	0
115	1	276	304	-1	598	255	13.6	31	Cpappd	301	-597	0	0		0	0	0	0	0
116	1	257	396	-1	514	318	26.4	28	ABplpppapaa	280	-155	0	0		0	0	0	0	0
117	1	295	278	-1	224	364	7.6	29	ABplaaapap	178	0	0	0		0	0	0	0	0
118	1	324	85	-1	198	225	15.0	27	ABaraappapa	260	-642	0	0		0	0	0	0	0
119	1	84	292	-1	179	366	12.1	23	ABalppppapp	210	286	0	0		0	0	0	0	0
120	1	243	196	-1	199	260	19.8	26	ABalpappaaa	199	172	0	0		0	0	0	0	0
121	1	20	101	-1	298	354	13.9	26	MSapppaa	305	0	0	0		0	0	0	0	0
122	1	28	238	-1	114	257	6.5	30	ABalappapp	-108	0	0	0		0	0	0	0	0
123	1	216	220	-1	149	174	11.7	27	ABalappppa	164	0	0	0		0	0	0	0	0
124	1	311	389	-1	265	362	10.8	30	ABalppppppp	-225	0	0	0		0	0	0	0	0
125	0	145	-1	-1	486	161	24.4	27		241	1419	0	0		0	0	0	0	0
126	1	149	41	-1	408	103	12.4	27	ABprapaapp	247	-693	0	0		0	0	0	0	0
127	1	264	104	-1	169	171	8.8	25	ABalappppp	233	0	0	0		0	0	0	0	0
128	1	11	52	-1	264	197	12.8	27	MSpaapaa	107	0	0	0		0	0	0	0	0
129	1	121	280	-1	166	168	18.2	27	ABalaapppa	148	0	0	0		0	0	0	0	0
130	1	165	332	-1	151	274	24.6	28	ABalpaappa	90	0	0	0		0	0	0	0	0
131	1	372	315	-1	413	225	16.8	30	Earpa	298	644	0	0		0	0	0	0	0
132	1	128	9	-1	117	330	11.7	28	ABalapaaaa	88	0	0	0		0	0	0	0	0
133	1	307	375	-1	138	344	9.7	25	ABplaapaapa	214	712	0	0		0	0	0	0	0
134	1	61	267	-1	256	236	23.3	25	ABarapapaap	210	0	0	0		0	0	0	0	0
135	1	350	152	-1	383	106	22.3	27	ABarappappp	239	1095	0	0		0	0	0	0	0
136	1	194	92	-1	212	163	13.0	30	ABpraapapa	110	0	0	0		0	0	0	0	0
137	1	259	169	-1	218	284	15.5	29	ABalpaapapp	249	128	0	0		0	0	0	0	0
138	1	182	147	-1	205	162	24.6	30	ABarapppapa	344	990	0	0		0	0	0	0	0
139	1	256	1	-1	346	163	22.5	30	ABprpapppa	260	152	0	0		0	0	0	0	0
140	1	162	87	-1	262	248	13.2	23	MSaaappa	199	381	0	0		0	0	0	0	0
141	1	436	439	-1	167	382	17.4	25	ABalpppapav	214	519	0	0		0	0	0	0	0
142	1	130	154	-1	228	115	20.4	29	ABprpaaapa	247	123	0	0		0	0	0	0	0
143	1	360	26	-1	574	180	14.7	30	ABprapappp	279	-654	0	0		0	0	0	0	0
144	1	377	82	-1	337	363	8.8	24	ABplapaaapp	179	131	0	0		0	0	0	0	0
145	1	75	298	-1	219	216	18.9	32	ABarapaapa	323	-38	0	0		0	0	0	0	0
146	1	159	276	-1	370	301	23.2	28	MSaappaa	222	1304	0	0		0	0	0	0	0
147	1	279	386	-1	591	257	20.6	31	Caappv	306	603	0	0		0	0	0	0	0
148	1	81	25	-1	208	363	13.8	24	ABalpppppap	187	490	0	0		0	0	0	0	0
149	1	382	426	-1	319	318	24.4	29	ABplpappaap	298	-726	0	0		0	0	0	0	0
150	1	119	195	-1	376	95	13.7	29	ABpraapppp	284	795	0	0		0	0	0	0	0
151	1	368	387	-1	239	190	9.6	26	MSppappp	255	1217	0	0		0	0	0	0	0
152	1	187	130	-1	268	251	9.4	30	MSpaaapa	322	0	0	0		0	0	0	0	0
153	1	35	405	-1	157	205	20.0	25	MSppaaaa	210	307	0	0		0	0	0	0	0
154	1	319	365	-1	517	261	18.8	32	Eplpp	290	624	0	0		0	0	0	0	0
155	1	325	268	-1	448	308	24.4	31	ABplpapppp	250	-436	0	0		0	0	0	0	0
156	1	73	361	-1	362	201	16.3	28	MSpapaapp	233	107	0	0		0	0	0	0	0
157	1	293	306	-1	132	267	18.1	27	ABalpaapaaa	137	0	0	0		0	0	0	0	0
158	1	120	11	-1	100	294	17.5	27	ABalaaaala	264	273	0	0		0	0	0	0	0
159	1	299	424	-1	467	374	9.4	33	ABarppapa	107	0	0	0		0	0	0	0	0
160	1	252	181	-1	116	244	15.0	29	MSaaaaaa	118	0	0	0		0	0	0	0	0
161	1	57	281	-1	238	262	25.3	27	ABalpapaapp	207	1761	0	0		0	0	0	0	0
162	1	23	69	-1	588	306	22.5	31	ABplappppp	282	150	0	0		0	0	0	0	0
163	1	163	294	-1	327	115	15.9	24	ABprppaaaap	218	857	0	0		0	0	0	0	0
164	1	177	86	-1	314	392	13.7	29	ABplaapppa	281	228	0	0		0	0	0	0	0
165	1	101	326	-1	328	272	20.3	22	MSaapaaap	147	670	0	0		0	0	0	0	0
166	1	210	16	-1	174	201	7.8	26	ABarpapaap	274	0	0	0		0	0	0	0	0
167	1	362	364	-1	614	240	16.4	32	Cpappv	-254	0	0	0		0	0	0	0	0
168	1	234	178	-1	286	227	19.4	24	ABarapaappp	206	628	0	0		0	0	0	0	0
169	1	288	209	-1	358	129	14.2	25	Dpaap	230	97	0	0		0	0	0	0	0
170	1	8	366	-1	458	150	24.9	25	ABprpppaaaa	196	1063	0	0		0	0	0	0	0
171	1	425	297	-1	208	159	7.1	25	ABarpappaa	156	0	0	0		0	0	0	0	0
172	1	110	43	-1	146	274	19.9	29	ABaraaaaaa	103	0	0	0		0	0	0	0	0
173	1	95	427	-1	126	329	17.4	31	ABalapaapa	101	0	0	0		0	0	0	0	0
174	1	410	219	-1	352	161	6.5	28	ABarpppaa	439	0	0	0		0	0	0	0	0
175	1	113	100	-1	87	257	11.0	26	ABalappapa	246	0	0	0		0	0	0	0	0
176	1	96	80	-1	211	353	18.9	25	ABplpaaaaap	225	-280	0	0		0	0	0	0	0
177	1	240	239	-1	135	239	6.8	26	ABarpaaaaa	217	200	0	0		0	0	0	0	0
178	1	401	45	-1	573	225	16.6	30	Cppppa	276	498	0	0		0	0	0	0	0
179	1	116	156	-1	380	313	9.5	28	MSappppp	9	0	0	0		0	0	0	0	0
180	1	45	141	-1	219	401	16.6	23	ABplpaapapp	175	985	0	0		0	0	0	0	0
181	1	154	185	-1	436	349	12.2	26	Dapap	243	1205	0	0		0	0	0	0	0
182	1	281	305	-1	132	177	8.2	29	ABpraapaaa	425	0	0	0		0	0	0	0	0
183	1	402	198	-1	461	294	14.5	26	Eplap	179	-751	0	0		0	0	0	0	0
184	1	64	127	-1	318	231	15.5	26	MSpaapapp	419	0	0	0		0	0	0	0	0
185	1	31	249	-1	253	337	17.3	27	MSapapap	249	-253	0	0		0	0	0	0	0
186	1	247	22	-1	178	340	12.3	27	ABplaapapa	244	201	0	0		0	0	0	0	0
187	1	111	148	-1	322	277	15.8	26	MSaapaapa	69	0	0	0		0	0	0	0	0
188	1	141	138	-1	168	131	19.2	30	ABpraaaaaa	275	40	0	0		0	0	0	0	0
189	1	144	401	-1	391	326	24.7	26	ABplpapappp	123	0	0	0		0	0	0	0	0
190	1	327	194	-1	197	338	10.3	24	ABplaapappa	135	0	0	0		0	0	0	0	0
191	1	52	359	-1	224	100	17.4	25	ABprpaapapp	201	1006	0	0		0	0	0	0	0
192	1	114	340	-1	224	182	14.3	26	MSppappa	331	0	0	0		0	0	0	0	0
193	1	354	266	-1	314	267	6.5	30	ABarpaappp	301	-16	0	0		0	0	0	0	0
194	1	146	320	-1	546	233	20.8	28	Cppppp	272	1245	0	0		0	0	0	0	0
195	1	420	21	-1	427	274	13.9	33	Eplaa	90	0	0	0		0	0	0	0	0
196	1	108	248	-1	228	294	25.5	27	ABalpapapaa	340	0	0	0		0	0	0	0	0
197	1	312	339	-1	430	276	17.7	33	Ealpp	93	0	0	0		0	0	0	0	0
198	1	19	40	-1	211	309	23.4	26	ABalpapaaap	204	356	0	0		0	0	0	0	0
199	1	50	107	-1	288	285	25.3	31	ABplpappaaa	312	136	0	0		0	0	0	0	0
200	1	371	376	-1	340	86	19.9	26	ABprpaaaapp	214	341	0	0		0	0	0	0	0
201	1	171	407	-1	289	367	17.9	23	ABplppaaaaa	194	1114	0	0		0	0	0	0	0
202	1	298	38	-1	118	228	22.8	30	ABalaaaarr	136	0	0	0		0	0	0	0	0
203	1	176	381	-1	262	201	23.6	27	ABarapapapa	109	0	0	0		0	0	0	0	0
204	1	77	261	-1	556	145	16.8	28	ABprapappa	271	-109	0	0		0	0	0	0	0
205	1	306	182	-1	321	217	6.2	24	ABarppaaaa	205	-4	0	0		0	0	0	0	0
206	1	78	269	-1	345	100	11.9	25	ABprapaapa	218	-136	0	0		0	0	0	0	0
207	1	318	244	-1	353	161	18.0	26	MSpppaap	267	285	0	0		0	0	0	0	0
208	1	18	414	-1	181	208	25.5	26	ABaraaappp	-17	0	0	0		0	0	0	0	0
209	1	331	233	-1	211	167	22.0	25	ABarappppap	232	-37	0	0		0	0	0	0	0
210	1	284	250	-1	200	124	17.5	28	ABpraaaapa	262	535	0	0		0	0	0	0	0
211	1	172	441	-1	566	263	23.5	29	ABplppppppp	237	-240	0	0		0	0	0	0	0
212	1	200	212	-1	214	369	10.2	26	ABplaapappp	263	-223	0	0		0	0	0	0	0
213	1	164	312	-1	175	313	14.1	26	MSapaaap	197	648	0	0		0	0	0	0	0
214	1	285	27	-1	246	372	23.1	26	ABalppapppp	256	671	0	0		0	0	0	0	0
215	1	272	406	-1	171	151	12.4	29	ABpraaapap	27	0	0	0		0	0	0	0	0
216	1	236	462	-1	462	211	24.4	26	ABprpappppa	268	361	0	0		0	0	0	0	0
217	1	132	179	-1	489	370	24.1	29	ABplpppaaap	280	779	0	0		0	0	0	0	0
218	1	359	333	-1	587	279	10.5	31	Cpapaa	-96	0	0	0		0	0	0	0	0
219	1	357	314	-1	562	360	16.5	28	ABarppappp	253	121	0	0		0	0	0	0	0
220	1	375	336	-1	266	388	17.6	25	ABplpaapppp	208	462	0	0		0	0	0	0	0
221	1	87	232	-1	259	117	18.7	26	ABprpaapppa	-120	0	0	0		0	0	0	0	0
222	1	237	6	-1	446	349	19.5	28	Capaap	301	228	0	0		0	0	0	0	0
223	1	258	135	-1	360	353	19.1	31	MSaapppa	296	-151	0	0		0	0	0	0	0
224	1	265	354	-1	338	190	9.8	29	MSpppppa	243	0	0	0		0	0	0	0	0
225	1	253	221	-1	189	142	9.5	27	ABpraapaapp	237	-174	0	0		0	0	0	0	0
226	1	105	90	-1	108	300	7.3	30	ABplaapaaa	223	0	0	0		0	0	0	0	0
227	1	53	28	-1	441	156	10.4	30	Dppap	213	0	0	0		0	0	0	0	0
228	1	380	34	-1	262	322	25.3	29	ABalpapapap	167	0	0	0		0	0	0	0	0
229	1	215	295	-1	351	344	23.8	29	ABplpapappa	237	-375	0	0		0	0	0	0	0
230	1	223	46	-1	573	331	18.7	30	ABplapappp	-37	0	0	0		0	0	0	0	0
231	1	155	19	-1	210	225	9.4	30	MSpaaaaa	112	0	0	0		0	0	0	0	0
232	1	267	370	-1	237	155	10.4	27	ABpraapappp	236	102	0	0		0	0	0	0	0
233	1	302	310	-1	443	119	20.3	30	ABprppapap	296	659	0	0		0	0	0	0	0
234	1	69	265	287	193	367	21.8	33	ABalppaapp	201	423	0	0		0	0	0	0	0
235	1	390	173	-1	245	266	17.1	28	ABalpaaapp	224	0	0	0		0	0	0	0	0
236	1	274	236	-1	200	339	6.0	24	ABplaaapaa	206	-1003	0	0		0	0	0	0	0
237	1	21	30	-1	107	190	14.2	29	ABalaaappl	215	0	0	0		0	0	0	0	0
238	1	106	170	-1	148	239	11.9	28	MSaaaaapa	163	0	0	0		0	0	0	0	0
239	1	125	119	-1	449	412	17.6	29	ABplappaap	239	0	0	0		0	0	0	0	0
240	1	160	208	-1	210	293	9.7	24	MSaaapaap	225	658	0	0		0	0	0	0	0
241	1	97	335	-1	187	401	16.4	25	ABalpppapad	231	-713	0	0		0	0	0	0	0
242	1	186	357	-1	490	177	11.2	32	Cpppaa	240	570	0	0		0	0	0	0	0
243	1	370	175	-1	418	354	15.9	29	Capaaa	293	471	0	0		0	0	0	0	0
244	1	303	344	-1	448	225	15.7	32	Earpp	307	304	0	0		0	0	0	0	0
245	1	225	293	-1	282	374	24.6	28	ABalpapappa	127	0	0	0		0	0	0	0	0
246	1	376	379	-1	132	180	22.8	28	ABalaapaap	384	160	0	0		0	0	0	0	0
247	1	188	155	436	353	118	19.0	29	ABprppaapa	201	161	0	0		0	0	0	0	0
248	1	112	97	-1	339	312	10.5	26	MSappppa	236	241	0	0		0	0	0	0	0
249	1	170	229	-1	115	230	10.2	28	ABalapppaa	282	-846	0	0		0	0	0	0	0
250	1	255	190	-1	391	145	16.4	31	MSpapppa	23	0	0	0		0	0	0	0	0
251	1	381	330	-1	566	163	19.7	29	ABprappppa	256	-59	0	0		0	0	0	0	0
252	1	344	255	-1	181	352	8.2	27	ABplaapaapp	222	489	0	0		0	0	0	0	0
253	1	99	146	-1	350	249	16.1	26	MSaapaapp	247	203	0	0		0	0	0	0	0
254	1	294	140	-1	164	287	22.4	25	ABalpaaaaaa	178	0	0	0		0	0	0	0	0
255	1	102	237	-1	230	143	13.9	25	ABpraaappap	219	504	0	0		0	0	0	0	0
256	1	220	70	-1	154	327	20.3	25	ABalppappaa	253	-856	0	0		0	0	0	0	0
257	1	317	183	-1	401	399	12.3	28	ABplapaapp	137	0	0	0		0	0	0	0	0
258	0	349	-1	-1	92	322	18.4	24		202	-947	0	0		0	0	0	0	0
259	1	322	165	-1	439	152	13.8	30	Cppaaa	285	1506	0	0		0	0	0	0	0
260	1	340	84	-1	267	305	5.5	27	ABplaaaapp	264	-492	0	0		0	0	0	0	0
261	1	346	68	-1	146	304	18.2	24	MSapaaaa	55	0	0	0		0	0	0	0	0
262	1	412	337	-1	250	394	20.2	26	ABplpaaappp	163	0	0	0		0	0	0	0	0
263	1	37	252	-1	289	172	15.2	27	MSppppaa	-17	0	0	0		0	0	0	0	0
264	1	152	113	-1	183	278	13.1	25	ABaraapaapp	199	0	0	0		0	0	0	0	0
265	1	348	435	-1	481	242	23.5	29	ABprpappppp	247	-154	0	0		0	0	0	0	0
266	1	282	228	-1	419	187	9.4	28	Dpppa	283	1262	0	0		0	0	0	0	0
267	1	254	10	-1	239	281	19.3	26	ABalpapppaa	208	-798	0	0		0	0	0	0	0
268	1	139	134	-1	558	163	10.8	34	ABarppppp	124	0	0	0		0	0	0	0	0
269	1	242	161	-1	512	392	18.6	30	ABplapapap	381	0	0	0		0	0	0	0	0
270	1	320	79	-1	165	237	17.7	25	ABaraaapaap	221	-412	0	0		0	0	0	0	0
271	1	150	71	-1	133	372	16.5	28	ABalpppaap	254	-303	0	0		0	0	0	0	0
272	1	202	197	-1	293	187	10.6	26	MSppppap	94	0	0	0		0	0	0	0	0
273	1	248	362	-1	330	311	6.4	29	ABarppaaap	281	-1063	0	0		0	0	0	0	0
274	1	263	149	-1	594	285	18.2	31	Caappd	-85	0	0	0		0	0	0	0	0
275	1	135	419	-1	246	205	16.6	25	ABaraapppaa	199	131	0	0		0	0	0	0	0
276	1	86	296	-1	154	300	6.1	30	ABplaaaaaa	248	-136	0	0		0	0	0	0	0
277	1	9	284	-1	470	144	8.1	27	ABprappapa	201	0	0	0		0	0	0	0	0
278	1	207	7	-1	419	408	15.4	31	ABplappaaa	295	1782	0	0		0	0	0	0	0
279	1	212	216	-1	330	171	14.9	27	MSpppapp	249	638	0	0		0	0	0	0	0
280	1	196	168	-1	329	253	22.7	29	ABalpappppp	288	383	0	0		0	0	0	0	0
281	1	12	322	-1	168	237	20.7	29	ABaraaaaap	284	-266	0	0		0	0	0	0	0
282	1	262	345	-1	310	160	18.4	27	MSpppaaa	226	959	0	0		0	0	0	0	0
283	1	118	290	-1	256	328	14.3	24	MSapappa	218	290	0	0		0	0	0	0	0
284	1	408	343	-1	235	131	16.4	24	ABprpaapaap	203	-71	0	0		0	0	0	0	0
285	1	426	331	-1	497	160	13.5	30	Cppapa	252	-123	0	0		0	0	0	0	0
286	1	206	368	-1	520	182	17.1	28	Cppapp	311	0	0	0		0	0	0	0	0
287	1	301	272	-1	413	394	20.3	31	ABplppapap	110	0	0	0		0	0	0	0	0
288	1	271	23	-1	196	352	16.6	31	ABplpaapaa	-174	0	0	0		0	0	0	0	0
289	1	338	12	-1	278	266	20.7	26	ABalpapppap	185	162	0	0		0	0	0	0	0
290	1	396	319	-1	274	88	18.4	26	ABprpaaappp	208	27	0	0		0	0	0	0	0
291	1	167	399	-1	411	330	12.7	26	Daapp	211	206	0	0		0	0	0	0	0
292	1	403	390	-1	195	227	17.8	25	ABaraaapapa	240	-424	0	0		0	0	0	0	0
293	1	178	467	-1	473	324	23.9	27	ABplppppaap	156	759	0	0		0	0	0	0	0
294	1	297	193	-1	338	384	11.5	25	ABplapaapa	362	0	0	0		0	0	0	0	0
295	1	355	384	-1	390	140	12.0	28	Dppaa	239	24	0	0		0	0	0	0	0
296	1	221	360	-1	264	144	14.4	25	ABprpaappaa	7	0	0	0		0	0	0	0	0
297	1	142	391	-1	300	305	17.0	25	MSappaaa	196	312	0	0		0	0	0	0	0
298	1	433	412	-1	252	233	18.9	24	ABarapaappa	31	0	0	0		0	0	0	0	0
299	1	391	288	-1	183	187	16.5	26	MSppaaap	-11	0	0	0		0	0	0	0	0
300	1	300	446	-1	320	113	19.4	26	ABprpapaapp	165	0	0	0		0	0	0	0	0
301	1	244	318	-1	219	165	18.4	26	ABprpaapaaa	207	866	0	0		0	0	0	0	0
302	1	90	438	-1	298	323	19.3	26	MSapaapp	211	-347	0	0		0	0	0	0	0
303	1	25	283	-1	266	365	13.6	25	ABplpaappap	191	-192	0	0		0	0	0	0	0
304	1	387	93	-1	266	178	25.7	26	ABarappaap	207	-519	0	0		0	0	0	0	0
305	1	430	17	-1	223	217	16.4	26	ABaraaapapp	196	0	0	0		0	0	0	0	0
306	1	379	180	-1	93	269	19.4	30	ABalaaaarl	200	0	0	0		0	0	0	0	0
307	1	361	274	-1	245	164	17.0	24	MSppapaa	227	20	0	0		0	0	0	0	0
308	1	185	422	-1	541	222	24.9	24	ABprppppppa	222	121	0	0		0	0	0	0	0
309	1	369	106	-1	538	328	16.3	30	Capppa	269	736	0	0		0	0	0	0	0
310	1	10	50	-1	156	374	19.7	30	ABalpppaaa	313	0	0	0		0	0	0	0	0
311	1	39	8	-1	436	157	19.3	32	MSpapppp	264	-896	0	0		0	0	0	0	0
312	1	49	171	-1	552	213	12.1	29	Cpppap	142	0	0	0		0	0	0	0	0
313	1	441	413	-1	386	286	18.1	29	Ealpa	190	-308	0	0		0	0	0	0	0
314	1	316	230	-1	499	243	13.5	32	Eprpa	321	340	0	0		0	0	0	0	0
315	1	47	383	-1	470	116	13.1	29	ABprappaap	267	-599	0	0		0	0	0	0	0
316	1	74	157	-1	186	275	5.5	27	ABarpaaapp	249	103	0	0		0	0	0	0	0
317	1	334	338	-1	323	332	14.8	25	Daaaa	237	-667	0	0		0	0	0	0	0
318	1	366	363	-1	294	348	10.7	24	ABplapaaapa	195	143	0	0		0	0	0	0	0
319	1	80	356	-1	237	151	21.9	27	ABarapppppa	27	0	0	0		0	0	0	0	0
320	1	175	348	-1	368	306	5.9	30	ABarppaapa	-153	0	0	0		0	0	0	0	0
321	1	397	425	-1	553	310	25.4	30	ABplpppaapp	300	-57	0	0		0	0	0	0	0
322	1	68	334	-1	184	275	16.5	26	ABalpaapapa	216	0	0	0		0	0	0	0	0
323	1	122	137	-1	121	202	11.6	28	ABalapppap	245	534	0	0		0	0	0	0	0
324	1	341	210	-1	535	219	7.3	30	Cpaapp	175	0	0	0		0	0	0	0	0
325	1	270	240	-1	371	214	19.7	30	MSpapapp	163	0	0	0		0	0	0	0	0
326	1	173	203	-1	284	212	21.2	26	ABarapapppa	232	83	0	0		0	0	0	0	0
327	1	364	111	-1	232	145	19.9	23	ABprpaaaaap	231	0	0	0		0	0	0	0	0
328	1	277	429	-1	259	129	22.3	26	ABarapppppp	247	1194	0	0		0	0	0	0	0
329	1	347	162	-1	145	340	13.1	25	ABalppppapa	404	0	0	0		0	0	0	0	0
330	1	292	109	-1	428	169	22.7	28	MSpappap	95	0	0	0		0	0	0	0	0
331	1	342	145	-1	202	172	10.7	24	ABpraapappa	376	0	0	0		0	0	0	0	0
332	1	209	103	-1	198	156	19.8	24	ABprpaaaaaa	214	197	0	0		0	0	0	0	0
333	0	399	-1	-1	160	148	22.1	21		153	-331	0	0		0	0	0	0	0
334	1	71	218	-1	458	139	22.3	27	ABprppappp	161	-112	0	0		0	0	0	0	0
335	1	203	132	-1	481	288	21.3	33	ABplpppppa	330	749	0	0		0	0	0	0	0
336	1	241	327	-1	300	127	25.2	29	ABarappapap	263	-466	0	0		0	0	0	0	0
337	1	42	184	-1	137	265	15.3	29	ABaraapaaa	-52	0	0	0		0	0	0	0	0
338	1	100	49	-1	407	356	24.5	31	ABplppaapp	209	-464	0	0		0	0	0	0	0
339	1	232	29	-1	509	128	18.4	29	ABprapapap	364	0	0	0		0	0	0	0	0
340	1	92	302	-1	230	226	11.2	28	MSpaaaapp	223	-474	0	0		0	0	0	0	0
341	1	374	311	-1	351	163	12.7	25	Dpapa	193	443	0	0		0	0	0	0	0
342	1	424	78	-1	594	322	14.4	33	Caapa	335	744	0	0		0	0	0	0	0
343	1	14	77	-1	177	185	20.9	27	ABarappppaa	-153	0	0	0		0	0	0	0	0
344	1	38	416	-1	491	339	19.6	30	Capapp	301	695	0	0		0	0	0	0	0
345	1	34	299	-1	417	316	25.1	29	ABplpapppa	255	175	0	0		0	0	0	0	0
346	1	88	63	-1	91	222	15.3	27	ABalaaapal	-21	0	0	0		0	0	0	0	0
347	1	392	289	-1	382	409	19.7	26	ABplppapaap	313	0	0	0		0	0	0	0	0
348	1	2	66	-1	343	206	20.6	26	MSpapaaap	167	0	0	0		0	0	0	0	0
349	1	332	395	-1	232	243	5.7	36	ABarpaapa	-338	0	0	0		0	0	0	0	0
350	1	321	177	-1	224	103	14.9	24	ABprpaapapa	236	681	0	0		0	0	0	0	0
351	1	198	225	-1	237	240	21.4	24	ABarapapaaa	197	793	0	0		0	0	0	0	0
352	1	82	397	-1	186	294	10.8	26	MSaaapaaa	277	0	0	0		0	0	0	0	0
353	1	41	81	-1	477	362	17.1	29	Capapa	274	-455	0	0		0	0	0	0	0
354	1	406	374	-1	517	229	16.5	34	Eprpp	327	66	0	0		0	0	0	0	0
355	1	153	51	-1	236	293	10.7	24	MSaaaappa	193	92	0	0		0	0	0	0	0
356	1	147	4	-1	545	323	12.9	31	Cappap	304	-181	0	0		0	0	0	0	0
357	1	33	355	-1	286	322	13.1	25	MSapappp	222	162	0	0		0	0	0	0	0
358	1	201	226	241	225	337	24.7	29	ABalppapap	209	123	0	0		0	0	0	0	0
359	1	180	18	-1	112	167	16.6	27	ABalaaappr	230	-1111	0	0		0	0	0	0	0
360	1	352	59	176	293	139	21.5	28	ABprpapaaa	161	0	0	0		0	0	0	0	0
361	1	93	301	-1	170	233	5.9	26	ABarpaaaap	241	512	0	0		0	0	0	0	0
362	1	192	122	-1	313	102	21.8	25	ABprpaaaapa	210	-917	0	0		0	0	0	0	0
363	1	266	223	-1	298	165	5.8	28	ABarpapppp	254	-183	0	0		0	0	0	0	0
364	1	25	200	-1	229	359	14.7	25	ABplpaappaa	122	0	0	0		0	0	0	0	0
365	1	58	307	-1	490	341	13.0	30	Cappaa	265	327	0	0		0	0	0	0	0
366	1	227	247	-1	202	398	13.5	26	ABplpaapapa	221	327	0	0		0	0	0	0	0
367	1	168	20	-1	129	349	20.0	30	ABalppaaap	279	274	0	0		0	0	0	0	0
368	1	131	83	-1	321	374	23.0	30	ABalpapappp	173	0	0	0		0	0	0	0	0
369	1	269	279	-1	320	352	17.4	26	MSappapp	204	0	0	0		0	0	0	0	0
370	1	169	174	-1	318	163	12.7	24	Dpaaa	143	0	0	0		0	0	0	0	0
371	1	226	58	-1	141	176	15.7	23	ABalaappppa	161	0	0	0		0	0	0	0	0
372	1	423	257	-1	554	316	8.6	30	Caaapp	262	258	0	0		0	0	0	0	0
373	1	153	151	-1	273	294	10.5	25	MSaaaappp	129	0	0	0		0	0	0	0	0
374	1	123	263	-1	160	316	9.2	26	ABalapappp	272	0	0	0		0	0	0	0	0
375	1	386	98	-1	403	341	19.3	32	MSaapppp	275	-523	0	0		0	0	0	0	0
376	1	117	350	-1	168	370	14.5	25	ABalppppaad	254	-248	0	0		0	0	0	0	0
377	1	363	189	-1	274	237	6.4	29	ABarpaappa	189	0	0	0		0	0	0	0	0
378	0	405	-1	-1	111	274	11.9	23		201	332	0	0		0	0	0	0	0
379	1	440	112	-1	299	343	22.2	24	ABplpapapaa	211	-476	0	0		0	0	0	0	0
380	1	407	410	-1	278	394	21.9	26	ABplpaaaapa	-8	0	0	0		0	0	0	0	0
381	1	179	116	-1	188	235	23.1	24	ABarapaaaaa	211	603	0	0		0	0	0	0	0
382	1	388	393	-1	385	136	24.6	30	ABprppaappa	44	0	0	0		0	0	0	0	0
383	1	389	260	-1	544	375	19.5	29	ABplapappa	268	702	0	0		0	0	0	0	0
384	1	409	129	-1	421	232	12.6	31	Epraa	95	0	0	0		0	0	0	0	0
385	1	291	380	-1	512	281	25.5	29	ABplpppapap	25	0	0	0		0	0	0	0	0
386	1	16	160	-1	135	164	18.8	24	ABalaappap	-104	0	0	0		0	0	0	0	0
387	1	249	341	-1	369	353	10.4	26	Dapaa	255	162	0	0		0	0	0	0	0
388	1	54	358	-1	234	340	12.0	28	ABalppppppa	253	83	0	0		0	0	0	0	0
389	1	228	246	-1	347	398	19.4	26	ABplppapaaa	211	215	0	0		0	0	0	0	0
390	1	365	433	-1	302	254	17.5	24	ABaraapappp	-60	0	0	0		0	0	0	0	0
391	1	268	166	-1	339	104	22.9	27	ABarappappa	240	-1108	0	0		0	0	0	0	0
392	0	385	-1	-1	502	203	25.4	27		199	1224	0	0		0	0	0	0	0
393	1	40	256	-1	140	149	14.3	25	ABalaappppp	238	1110	0	0		0	0	0	0	0
394	1	330	300	-1	464	241	12.6	30	Eprap	261	0	0	0		0	0	0	0	0
395	1	296	56	-1	377	386	22.4	31	ABplppappa	287	-127	0	0		0	0	0	0	0
396	1	126	415	-1	318	401	21.6	28	ABplpaaaapp	250	70	0	0		0	0	0	0	0
397	1	278	213	-1	389	169	11.5	26	Dpapp	249	239	0	0		0	0	0	0	0
398	1	419	402	-1	197	208	5.5	29	ABarpapapa	231	773	0	0		0	0	0	0	0
399	1	250	411	-1	415	317	9.3	29	Dappa	282	122	0	0		0	0	0	0	0
400	1	351	13	-1	316	141	15.3	26	MSpppapa	220	-33	0	0		0	0	0	0	0
401	1	280	377	-1	274	138	7.8	28	ABarpapppa	250	123	0	0		0	0	0	0	0
402	1	13	430	-1	146	198	8.1	26	ABarpapaaa	219	-288	0	0		0	0	0	0	0
403	1	345	95	-1	488	229	20.6	33	ABprpppppa	339	-798	0	0		0	0	0	0	0
404	1	432	342	-1	435	136	24.8	25	ABprppaappp	160	0	0	0		0	0	0	0	0
405	1	6	61	-1	531	126	14.1	29	ABprapapaa	277	353	0	0		0	0	0	0	0
406	1	373	417	-1	445	271	5.7	38	Caaaa	371	-337	0	0		0	0	0	0	0
407	1	260	89	-1	349	273	11.8	29	Ealaa	292	-758	0	0		0	0	0	0	0
408	1	48	24	-1	231	300	6.3	27	ABplaaaapa	258	-243	0	0		0	0	0	0	0
409	1	378	349	-1	509	368	11.1	29	ABarppappa	282	473	0	0		0	0	0	0	0
410	1	367	303	-1	445	346	22.7	26	ABplppppaaa	234	-186	0	0		0	0	0	0	0
411	1	7	186	-1	437	112	12.8	29	ABprappaaa	250	101	0	0		0	0	0	0	0
412	1	328	114	-1	169	287	7.5	23	ABplaaaaapa	167	-1253	0	0		0	0	0	0	0
413	1	62	277	-1	245	401	15.0	25	ABplaappaa	236	-1111	0	0		0	0	0	0	0
414	1	429	394	-1	378	85	18.4	29	ABprppapaaa	252	-1423	0	0		0	0	0	0	0
415	1	222	418	-1	236	374	20.0	25	ABplpaaappa	200	-518	0	0		0	0	0	0	0
416	1	275	378	-1	267	182	5.9	28	ABarpapapp	282	235	0	0		0	0	0	0	0
417	1	27	39	-1	394	255	6.3	38	Cpaaa	380	1071	0	0		0	0	0	0	0
418	1	437	227	-1	214	236	21.0	22	ABarapaaaap	197	751	0	0		0	0	0	0	0
419	1	289	275	-1	195	310	6.7	25	ABplaaaaapp	212	334	0	0		0	0	0	0	0
420	1	213	224	-1	517	297	7.5	31	Caaapa	309	-821	0	0		0	0	0	0	0
421	1	394	191	-1	482	118	16.7	29	ABprappapp	287	745	0	0		0	0	0	0	0
422	1	353	188	-1	568	228	23.5	25	ABprppppppp	104	0	0	0		0	0	0	0	0
423	1	134	121	-1	241	130	8.6	29	ABarpappap	283	733	0	0		0	0	0	0	0
424	0	422	-1	-1	182	200	23.4	22		-13	0	0	0		0	0	0	0	0
425	1	404	254	-1	316	385	17.5	26	ABplppaaaap	90	0	0	0		0	0	0	0	0
426	1	57	282	-1	200	267	25.3	26	ABalpapaapa	189	0	0	0		0	0	0	0	0
427	1	323	32	-1	364	137	20.9	24	ABprpapapap	334	0	0	0		0	0	0	0	0
428	1	30	243	-1	251	285	23.3	24	ABalpappapa	-62	0	0	0		0	0	0	0	0
429	1	60	235	-1	266	288	13.5	26	MSaaapapp	99	0	0	0		0	0	0	0	0
430	1	400	347	-1	389	157	20.0	25	MSppaapp	-137	0	0	0		0	0	0	0	0
431	1	450	388	-1	293	182	23.7	26	ABarapapapp	75	0	0	0		0	0	0	0	0
432	1	438	431	-1	486	310	25.1	23	ABplppppapp	139	0	0	0		0	0	0	0	0
433	1	183	437	-1	259	233	11.5	26	MSpaaappa	26	0	0	0		0	0	0	0	0
434	1	239	447	-1	475	279	17.7	31	Eplpa	245	0	0	0		0	0	0	0	0
435	1	1	262	-1	239	392	17.3	25	ABplpaapppa	-167	0	0	0		0	0	0	0	0
436	1	358	409	-1	548	252	25.4	28	ABplppppppa	89	0	0	0		0	0	0	0	0
437	0	418	-1	-1	264	160	20.0	21		295	0	0	0		0	0	0	0	0
438	1	46	316	-1	508	174	23.1	27	ABprpppaapa	217	0	0	0		0	0	0	0	0
439	1	439	448	-1	556	184	18.4	30	ABprapppaa	228	0	0	0		0	0	0	0	0
440	1	29	37	-1	112	254	20.9	30	ABaraaaapa	-121	0	0	0		0	0	0	0	0
441	1	326	158	-1	121	338	15.0	31	ABalapaapp	256	0	0	0		0	0	0	0	0
442	1	431	443	-1	353	169	25.4	27	ABprpappapp	189	0	0	0		0	0	0	0	0
443	1	443	451	-1	271	201	17.1	26	ABaraapppap	475	0	0	0		0	0	0	0	0
444	1	456	449	-1	336	343	22.0	25	ABplpapapap	198	247	0	0		0	0	0	0	0
445	1	145	453	-1	483	158	23.4	28	ABprpppaaap	163	163	0	0		0	0	0	0	0
446	1	32	445	-1	498	322	21.9	26	Capppp	238	374	0	0		0	0	0	0	0
447	1	448	454	-1	195	282	20.0	24	ABalpaaaaap	210	-50	0	0		0	0	0	0	0
448	1	442	455	-1	305	213	18.0	27	ABaraapppp	194	0	0	0		0	0	0	0	0
449	1	444	456	-1	501	200	24.0	24	ABprpppapaa	199	495	0	0		0	0	0	0	0
450	1	445	457	-1	376	157	25.0	26	ABprpapappp	273	566	0	0		0	0	0	0	0
451	1	446	458	-1	169	371	11.0	27	ABalpppappp	-84	0	0	0		0	0	0	0	0
452	1	447	459	-1	428	372	23.0	24	ABplppappp	154	-362	0	0		0	0	0	0	0
453	1	449	460	-1	324	369	20.0	26	ABplppaapa	57	0	0	0		0	0	0	0	0
454	1	434	461	-1	322	132	22.0	26	ABprpapapaa	82	0	0	0		0	0	0	0	0
455	1	452	463	-1	418	180	26.0	26	ABprppppaaa	175	718	0	0		0	0	0	0	0
456	1	453	464	-1	472	177	25.0	24	ABprppppapa	276	-584	0	0		0	0	0	0	0
457	1	454	465	-1	519	229	24.0	27	ABprpppapap	-146	0	0	0		0	0	0	0	0
458	1	455	466	-1	450	191	26.5	27	ABprppppaap	235	106	0	0		0	0	0	0	0
459	1	457	468	-1	484	353	24.7	27	ABplppppapa	172	283	0	0		0	0	0	0	0
460	1	246	469	-1	323	185	25.0	29	ABprpappaap	248	-492	0	0		0	0	0	0	0
461	1	109	470	-1	268	105	17.0	25	ABprpaapppp	259	186	0	0		0	0	0	0	0
462	1	459	442	-1	187	171	24.0	24	ABarapppaap	0	0	0	0		0	0	0	0	0
463	1	385	471	-1	480	224	26.0	28	ABprppppapp	284	686	0	0		0	0	0	0	0
464	1	461	472	-1	365	132	22.0	24	ABprpapappa	0	0	0	0		0	0	0	0	0
