# Supplementary material for: The AP-2 Transcription Factor APTF-2 Is Required for Neuroblast and Epidermal Morphogenesis in Caenorhabditis elegans Embryogenesis
Source: PLoS Genet. 2016 May 13;12(5):e1006048. doi: 10.1371/journal.pgen.1006048 (PMC4866721; doi:10.1371/journal.pgen.1006048)
Supplement: S2 Text — (ZIP) [file pgen.1006048.s030.zip › nuclei/t185-nuclei]

1	1	139	437	-1	350	162	22.5	29	ABprpapppa	251	-159	0	0		0	0	0	0	0
2	1	98	29	-1	268	195	19.8	30	ABarapappa	86	0	0	0		0	0	0	0	0
3	1	77	27	-1	83	259	14.3	26	ABalappaaa	261	39	0	0		0	0	0	0	0
4	1	356	219	-1	546	323	12.8	30	Cappap	299	336	0	0		0	0	0	0	0
5	1	44	135	-1	368	366	14.7	27	Daaap	223	1343	0	0		0	0	0	0	0
6	1	222	214	-1	447	350	19.7	29	Capaap	295	232	0	0		0	0	0	0	0
7	1	278	299	-1	421	408	15.3	30	ABplappaaa	302	203	0	0		0	0	0	0	0
8	1	311	183	-1	440	159	19.2	31	MSpapppp	287	0	0	0		0	0	0	0	0
9	1	132	6	-1	116	330	11.6	28	ABalapaaaa	274	-459	0	0		0	0	0	0	0
10	1	267	227	-1	236	280	19.1	26	ABalpapppaa	-204	0	0	0		0	0	0	0	0
11	1	158	97	-1	108	299	17.4	27	ABalaaaala	261	1111	0	0		0	0	0	0	0
12	1	289	187	-1	277	268	20.7	26	ABalpapppap	166	0	0	0		0	0	0	0	0
13	1	400	320	-1	320	145	15.5	25	MSpppapa	273	0	0	0		0	0	0	0	0
14	1	7	278	-1	335	201	16.3	26	MSpapaapa	225	533	0	0		0	0	0	0	0
15	1	13	372	-1	280	282	17.7	25	ABaraapappa	261	0	0	0		0	0	0	0	0
16	1	166	209	-1	177	201	7.7	27	ABarpapaap	52	0	0	0		0	0	0	0	0
17	1	305	158	-1	225	216	16.4	27	ABaraaapapp	-133	0	0	0		0	0	0	0	0
18	1	359	62	-1	114	164	16.7	28	ABalaaappr	270	-469	0	0		0	0	0	0	0
19	1	231	24	-1	214	224	9.4	29	MSpaaaaa	-290	0	0	0		0	0	0	0	0
20	1	367	137	-1	133	351	20.1	30	ABalppaaap	258	-696	0	0		0	0	0	0	0
21	1	195	286	-1	430	276	13.6	33	Eplaa	332	143	0	0		0	0	0	0	0
22	1	186	226	-1	180	337	12.3	27	ABplaapapa	208	0	0	0		0	0	0	0	0
23	1	288	149	-1	195	353	16.6	28	ABplpaapaa	251	115	0	0		0	0	0	0	0
24	1	408	232	-1	229	301	6.3	26	ABplaaaapa	330	0	0	0		0	0	0	0	0
25	1	148	334	-1	207	364	13.9	24	ABalpppppap	111	0	0	0		0	0	0	0	0
26	1	143	110	-1	578	183	14.8	30	ABprapappp	269	-968	0	0		0	0	0	0	0
27	1	214	8	-1	249	377	23.2	28	ABalppapppp	107	0	0	0		0	0	0	0	0
28	1	227	357	-1	440	155	10.4	28	Dppap	209	334	0	0		0	0	0	0	0
29	1	339	404	-1	511	129	18.4	29	ABprapapap	280	167	0	0		0	0	0	0	0
30	1	237	199	-1	108	193	14.1	29	ABalaaappl	65	0	0	0		0	0	0	0	0
31	1	41	428	-1	110	273	9.9	30	ABalapapap	392	0	0	0		0	0	0	0	0
32	1	427	54	-1	364	139	20.8	22	ABprpapapap	227	-81	0	0		0	0	0	0	0
33	1	21	116	-1	163	282	16.2	25	ABalpaapaap	253	-424	0	0		0	0	0	0	0
34	1	228	220	-1	263	323	25.3	30	ABalpapapap	257	188	0	0		0	0	0	0	0
35	1	65	108	-1	329	352	11.5	26	MSapppap	231	-97	0	0		0	0	0	0	0
36	1	69	436	-1	153	148	10.0	23	ABpraapaapa	209	65	0	0		0	0	0	0	0
37	1	440	142	-1	116	255	20.3	30	ABaraaaapa	515	0	0	0		0	0	0	0	0
38	1	202	212	-1	123	231	23.0	30	ABalaaaarr	730	0	0	0		0	0	0	0	0
39	1	417	377	-1	393	253	6.2	37	Cpaaa	369	76	0	0		0	0	0	0	0
40	1	198	445	-1	215	313	23.5	25	ABalpapaaap	207	41	0	0		0	0	0	0	0
41	1	126	46	-1	413	104	11.9	26	ABprapaapp	245	-95	0	0		0	0	0	0	0
42	1	8	132	-1	126	306	13.6	28	ABalapaaap	-32	0	0	0		0	0	0	0	0
43	1	172	7	-1	152	272	19.5	29	ABaraaaaaa	359	0	0	0		0	0	0	0	0
44	1	2	267	-1	389	145	7.3	31	ABarpppap	166	0	0	0		0	0	0	0	0
45	1	178	260	-1	576	227	16.5	30	Cppppa	297	197	0	0		0	0	0	0	0
46	1	230	385	-1	572	334	18.5	30	ABplapappp	278	1657	0	0		0	0	0	0	0
47	1	12	253	-1	525	390	14.3	29	ABplapapaa	288	67	0	0		0	0	0	0	0
48	0	333	-1	-1	162	148	21.9	22		165	444	0	0		0	0	0	0	0
49	1	338	418	-1	402	355	24.6	29	ABplppaapp	189	-779	0	0		0	0	0	0	0
50	1	310	73	-1	159	377	19.5	31	ABalpppaaa	270	0	0	0		0	0	0	0	0
51	1	355	146	-1	239	296	10.7	24	MSaaaappa	198	757	0	0		0	0	0	0	0
52	1	128	271	-1	265	199	12.4	27	MSpaapaa	424	0	0	0		0	0	0	0	0
53	1	17	426	-1	235	220	13.8	26	ABaraappapp	246	533	0	0		0	0	0	0	0
54	1	19	263	-1	364	405	15.3	29	ABplaapppp	245	0	0	0		0	0	0	0	0
55	1	90	292	-1	262	366	7.7	28	ABplaaappa	236	0	0	0		0	0	0	0	0
56	1	395	393	-1	374	383	22.5	31	ABplppappa	248	171	0	0		0	0	0	0	0
57	1	67	30	-1	147	194	23.1	26	ABarapppaaa	133	0	0	0		0	0	0	0	0
58	1	371	287	-1	140	176	15.3	24	ABalaappppa	241	1368	0	0		0	0	0	0	0
59	1	360	354	-1	308	133	21.8	25	ABprpapaaap	226	-149	0	0		0	0	0	0	0
60	1	105	160	-1	347	226	11.8	29	Earaa	290	-128	0	0		0	0	0	0	0
61	1	405	337	-1	535	128	14.1	28	ABprapapaa	283	348	0	0		0	0	0	0	0
62	1	40	249	-1	197	138	22.5	32	ABalaapapp	374	0	0	0		0	0	0	0	0
63	1	346	172	-1	93	224	15.2	27	ABalaaapal	-39	0	0	0		0	0	0	0	0
64	1	102	151	-1	153	369	11.5	24	ABalpppappa	200	-613	0	0		0	0	0	0	0
65	1	110	86	-1	173	249	14.7	24	ABaraapaapa	236	-515	0	0		0	0	0	0	0
66	1	348	308	-1	342	203	20.4	27	MSpapaaap	46	0	0	0		0	0	0	0	0
67	1	62	58	-1	471	195	8.5	29	Dpppp	-28	0	0	0		0	0	0	0	0
68	1	261	431	-1	151	306	18.3	24	MSapaaaa	203	-363	0	0		0	0	0	0	0
69	1	162	136	-1	586	308	22.5	31	ABplappppp	314	1128	0	0		0	0	0	0	0
70	1	256	274	-1	153	329	20.1	24	ABalppappaa	484	0	0	0		0	0	0	0	0
71	1	271	74	-1	133	370	16.3	28	ABalpppaap	-22	0	0	0		0	0	0	0	0
72	1	92	206	-1	227	277	12.6	27	MSaaapapa	92	0	0	0		0	0	0	0	0
73	1	80	21	344	364	273	21.8	31	MSaapapp	239	-197	0	0		0	0	0	0	0
74	1	112	170	-1	200	392	19.3	30	ABplpaaapa	251	-38	0	0		0	0	0	0	0
75	0	3	-1	-1	123	179	19.8	27		901	0	0	0		0	0	0	0	0
76	1	106	44	-1	162	238	24.5	30	ABaraaappa	188	0	0	0		0	0	0	0	0
77	1	343	388	-1	176	182	21.1	26	ABarappppaa	208	-144	0	0		0	0	0	0	0
78	1	342	35	-1	595	326	14.3	33	Caapa	318	121	0	0		0	0	0	0	0
79	1	270	176	-1	167	234	18.0	25	ABaraaapaap	217	-93	0	0		0	0	0	0	0
80	1	176	203	-1	214	353	19.0	24	ABplpaaaaap	234	286	0	0		0	0	0	0	0
81	1	353	390	-1	477	359	16.5	30	Capapa	303	-396	0	0		0	0	0	0	0
82	1	144	250	-1	337	363	8.4	24	ABplapaaapp	200	-184	0	0		0	0	0	0	0
83	1	368	14	-1	324	376	22.6	29	ABalpapappp	273	125	0	0		0	0	0	0	0
84	1	260	36	-1	266	305	5.5	27	ABplaaaapp	261	115	0	0		0	0	0	0	0
85	1	118	174	-1	199	221	14.7	26	ABaraappapa	-85	0	0	0		0	0	0	0	0
86	1	164	216	-1	316	392	13.7	28	ABplaapppa	489	0	0	0		0	0	0	0	0
87	1	140	104	-1	266	253	12.9	23	MSaaappa	179	0	0	0		0	0	0	0	0
88	1	30	330	-1	205	118	12.5	26	ABpraaaappp	218	173	0	0		0	0	0	0	0
89	1	407	335	-1	351	269	11.9	31	Ealaa	313	-1141	0	0		0	0	0	0	0
90	1	226	159	-1	114	297	7.3	30	ABplaapaaa	-115	0	0	0		0	0	0	0	0
91	1	35	47	-1	221	233	24.1	31	ABarapaaap	294	-478	0	0		0	0	0	0	0
92	1	136	156	-1	215	161	13.3	31	ABpraapapa	308	269	0	0		0	0	0	0	0
93	1	304	384	-1	268	179	25.5	28	ABarappaap	189	124	0	0		0	0	0	0	0
94	1	79	125	-1	163	267	9.1	24	MSaaaapaa	148	0	0	0		0	0	0	0	0
95	1	403	152	-1	490	228	20.6	32	ABprpppppa	276	153	0	0		0	0	0	0	0
96	1	73	401	-1	438	368	24.6	30	ABplpppaaaa	253	-1099	0	0		0	0	0	0	0
97	1	248	313	-1	340	311	10.3	26	MSappppa	-46	0	0	0		0	0	0	0	0
98	1	375	297	-1	405	343	19.4	31	MSaapppp	227	414	0	0		0	0	0	0	0
99	1	86	10	-1	140	241	20.1	25	ABaraaapaaa	245	0	0	0		0	0	0	0	0
100	1	175	76	-1	84	255	10.7	26	ABalappapa	213	-166	0	0		0	0	0	0	0
101	1	121	49	-1	295	352	13.9	25	MSapppaa	163	0	0	0		0	0	0	0	0
102	1	103	38	-1	543	168	23.4	28	ABprpppaapp	234	-368	0	0		0	0	0	0	0
103	1	332	124	-1	201	155	19.9	23	ABprpaaaaaa	209	1118	0	0		0	0	0	0	0
104	1	127	12	-1	174	172	8.9	26	ABalappppp	246	552	0	0		0	0	0	0	0
105	1	48	380	-1	189	326	21.4	24	ABalppappap	238	-433	0	0		0	0	0	0	0
106	1	309	61	-1	540	324	16.3	32	Capppa	316	364	0	0		0	0	0	0	0
107	1	199	98	-1	289	286	25.4	30	ABplpappaaa	267	321	0	0		0	0	0	0	0
108	0	-1	-1	-1	507	207	25.4	29		259	640	0	0		0	0	0	0	0
109	1	330	196	-1	432	168	22.5	29	MSpappap	-205	0	0	0		0	0	0	0	0
110	1	42	237	-1	205	299	18.4	28	ABalpaaapa	96	0	0	0		0	0	0	0	0
111	1	327	265	-1	231	146	19.8	23	ABprpaaaaap	-104	0	0	0		0	0	0	0	0
112	1	379	288	-1	302	346	22.2	24	ABplpapapaa	223	175	0	0		0	0	0	0	0
113	1	264	63	-1	187	276	13.4	27	ABaraapaapp	163	0	0	0		0	0	0	0	0
114	1	412	447	-1	173	283	7.5	22	ABplaaaaapa	166	-308	0	0		0	0	0	0	0
115	1	30	1	-1	187	123	14.9	24	ABpraaaappa	198	185	0	0		0	0	0	0	0
116	1	381	78	-1	188	235	23.4	24	ABarapaaaaa	225	-43	0	0		0	0	0	0	0
117	1	89	398	-1	206	153	16.5	26	ABpraaappaa	211	-103	0	0		0	0	0	0	0
118	1	113	34	-1	377	195	8.3	28	MSpppppp	231	-1092	0	0		0	0	0	0	0
119	1	239	112	-1	451	411	17.5	30	ABplappaap	284	958	0	0		0	0	0	0	0
120	1	101	312	-1	106	205	17.5	30	ABalaaapar	283	-738	0	0		0	0	0	0	0
121	1	423	293	-1	246	129	8.7	29	ABarpappap	293	884	0	0		0	0	0	0	0
122	1	362	434	-1	314	103	21.9	25	ABprpaaaapa	224	348	0	0		0	0	0	0	0
123	1	14	22	-1	163	126	16.2	26	ABpraaaaap	236	103	0	0		0	0	0	0	0
124	1	84	348	-1	244	316	19.3	28	MSapapaa	203	-596	0	0		0	0	0	0	0
125	1	107	131	-1	278	362	20.4	28	ABplpapaap	227	154	0	0		0	0	0	0	0
126	1	37	163	-1	167	334	15.9	23	ABalppppaav	206	374	0	0		0	0	0	0	0
127	1	184	77	-1	319	227	15.3	25	MSpaapapp	9	0	0	0		0	0	0	0	0
128	1	68	223	-1	313	198	19.7	29	MSpapaaaa	111	0	0	0		0	0	0	0	0
129	1	384	164	-1	421	233	12.7	31	Epraa	306	-45	0	0		0	0	0	0	0
130	1	152	94	-1	272	253	9.4	29	MSpaaapa	-21	0	0	0		0	0	0	0	0
131	1	97	70	-1	259	101	14.7	25	ABpraappaa	224	-458	0	0		0	0	0	0	0
132	1	335	319	-1	483	285	21.3	35	ABplpppppa	356	643	0	0		0	0	0	0	0
133	1	95	202	-1	319	196	22.8	32	ABarapapppp	318	139	0	0		0	0	0	0	0
134	1	268	266	-1	559	163	10.8	34	ABarppppp	334	404	0	0		0	0	0	0	0
135	1	223	23	-1	360	355	18.6	31	MSaapppa	275	216	0	0		0	0	0	0	0
136	1	45	147	-1	175	161	14.8	28	ABpraaapaa	243	0	0	0		0	0	0	0	0
137	1	323	153	-1	124	200	11.7	27	ABalapppap	253	912	0	0		0	0	0	0	0
138	1	188	405	-1	172	130	18.8	31	ABpraaaaaa	314	173	0	0		0	0	0	0	0
139	1	93	305	-1	106	315	20.4	31	ABalaaaalp	132	0	0	0		0	0	0	0	0
140	1	254	217	-1	168	284	22.1	25	ABalpaaaaaa	164	0	0	0		0	0	0	0	0
141	1	180	211	-1	216	401	16.7	24	ABplpaapapp	197	993	0	0		0	0	0	0	0
142	1	50	140	-1	350	262	18.6	26	MSaapapa	174	0	0	0		0	0	0	0	0
143	1	46	127	-1	554	359	23.1	31	ABplappppa	288	137	0	0		0	0	0	0	0
144	1	72	412	-1	413	108	18.5	26	ABprppapaap	219	750	0	0		0	0	0	0	0
145	1	331	177	-1	205	170	10.9	23	ABpraapappa	360	0	0	0		0	0	0	0	0
146	1	253	109	-1	349	250	16.1	26	MSaapaapp	268	-300	0	0		0	0	0	0	0
147	1	138	225	-1	206	166	24.7	29	ABarapppapa	233	148	0	0		0	0	0	0	0
148	1	187	201	-1	318	276	15.9	26	MSaapaapa	265	-7	0	0		0	0	0	0	0
149	1	274	53	-1	591	285	18.4	31	Caappd	303	30	0	0		0	0	0	0	0
150	1	43	60	-1	517	164	7.2	32	ABarppppa	302	121	0	0		0	0	0	0	0
151	1	373	193	-1	277	295	10.6	24	MSaaaappp	-188	0	0	0		0	0	0	0	0
152	1	135	66	-1	382	108	21.7	27	ABarappappp	240	-813	0	0		0	0	0	0	0
153	1	16	252	-1	383	233	13.4	29	Earap	264	435	0	0		0	0	0	0	0
154	1	142	117	-1	228	116	20.2	28	ABprpaaapa	264	-192	0	0		0	0	0	0	0
155	1	247	167	-1	368	115	18.5	25	ABprppaapap	172	-109	0	0		0	0	0	0	0
156	1	179	144	-1	382	313	9.6	28	MSappppp	121	0	0	0		0	0	0	0	0
157	1	316	207	-1	187	272	5.8	26	ABarpaaapp	245	119	0	0		0	0	0	0	0
158	1	441	272	-1	127	334	15.4	32	ABalapaapp	195	0	0	0		0	0	0	0	0
159	1	99	386	-1	255	138	12.5	29	ABpraaapppa	292	-86	0	0		0	0	0	0	0
160	1	386	33	-1	140	162	19.0	24	ABalaappap	225	0	0	0		0	0	0	0	0
161	1	269	251	-1	509	392	18.5	30	ABplapapap	105	0	0	0		0	0	0	0	0
162	1	329	363	-1	149	338	13.1	24	ABalppppapa	218	404	0	0		0	0	0	0	0
163	1	111	331	-1	472	404	13.6	28	ABplappapa	280	447	0	0		0	0	0	0	0
164	1	53	119	-1	485	168	18.0	29	Cppaap	276	502	0	0		0	0	0	0	0
165	1	259	72	-1	443	150	13.9	30	Cppaaa	299	127	0	0		0	0	0	0	0
166	1	391	413	-1	337	104	23.4	27	ABarappappa	223	-64	0	0		0	0	0	0	0
167	1	5	148	-1	174	348	19.1	24	ABplpaaaaaa	121	0	0	0		0	0	0	0	0
168	1	280	48	-1	324	257	22.5	31	ABalpappppp	168	0	0	0		0	0	0	0	0
169	1	137	84	-1	220	286	15.8	29	ABalpaapapp	241	-1136	0	0		0	0	0	0	0
170	1	238	173	-1	150	239	11.9	28	MSaaaaapa	349	0	0	0		0	0	0	0	0
171	1	312	194	-1	552	214	12.2	29	Cpppap	79	0	0	0		0	0	0	0	0
172	1	9	339	-1	581	207	21.1	30	ABprappppp	286	531	0	0		0	0	0	0	0
173	1	235	11	-1	247	264	17.0	28	ABalpaaapp	231	223	0	0		0	0	0	0	0
174	1	370	259	-1	321	164	12.8	24	Dpaaa	209	0	0	0		0	0	0	0	0
175	1	243	382	-1	418	356	15.7	28	Capaaa	281	814	0	0		0	0	0	0	0
176	1	360	446	-1	274	145	22.0	23	ABprpapaaaa	174	-127	0	0		0	0	0	0	0
177	1	350	317	-1	225	105	14.9	24	ABprpaapapa	238	4	0	0		0	0	0	0	0
178	1	168	387	-1	284	229	19.4	24	ABarapaappp	12	0	0	0		0	0	0	0	0
179	1	217	281	-1	490	372	23.7	29	ABplpppaaap	254	733	0	0		0	0	0	0	0
180	1	306	123	-1	97	270	19.4	30	ABalaaaarl	190	0	0	0		0	0	0	0	0
181	1	160	55	-1	116	245	14.9	28	MSaaaaaa	-173	0	0	0		0	0	0	0	0
182	1	205	351	-1	319	218	6.1	24	ABarppaaaa	269	0	0	0		0	0	0	0	0
183	1	257	294	-1	401	397	12.3	28	ABplapaapp	141	0	0	0		0	0	0	0	0
184	1	337	4	-1	140	263	15.4	30	ABaraapaaa	302	-727	0	0		0	0	0	0	0
185	1	181	197	-1	436	349	11.7	26	Dapap	251	839	0	0		0	0	0	0	0
186	1	411	16	-1	439	112	12.9	28	ABprappaaa	264	101	0	0		0	0	0	0	0
187	1	85	195	-1	537	194	21.3	29	ABprapppap	314	0	0	0		0	0	0	0	0
188	1	422	208	-1	573	230	23.5	26	ABprppppppp	218	438	0	0		0	0	0	0	0
189	1	377	244	-1	276	233	6.4	29	ABarpaappa	286	-414	0	0		0	0	0	0	0
190	1	250	303	-1	392	143	17.1	29	MSpapppa	120	0	0	0		0	0	0	0	0
191	1	421	111	-1	485	119	16.6	30	ABprappapp	273	105	0	0		0	0	0	0	0
192	1	49	128	-1	358	340	13.5	26	Daapa	252	218	0	0		0	0	0	0	0
193	1	294	85	-1	339	386	11.1	25	ABplapaapa	-230	0	0	0		0	0	0	0	0
194	1	190	342	-1	199	337	10.3	26	ABplaapappa	234	-491	0	0		0	0	0	0	0
195	1	150	255	-1	379	94	13.7	28	ABpraapppp	262	77	0	0		0	0	0	0	0
196	1	120	326	-1	201	258	20.0	24	ABalpappaaa	193	160	0	0		0	0	0	0	0
197	1	272	414	-1	294	186	10.8	26	MSppppap	103	0	0	0		0	0	0	0	0
198	1	183	130	-1	471	286	14.6	31	Eplap	319	-57	0	0		0	0	0	0	0
199	1	52	43	-1	171	327	23.7	30	ABalppapaa	257	-803	0	0		0	0	0	0	0
200	1	364	246	-1	232	363	15.0	26	ABplpaappaa	191	-507	0	0		0	0	0	0	0
201	1	64	301	-1	282	397	15.0	29	ABplaappap	276	0	0	0		0	0	0	0	0
202	1	88	121	-1	194	222	12.1	29	MSpaaaapa	288	0	0	0		0	0	0	0	0
203	1	326	118	-1	281	216	21.9	29	ABarapapppa	80	0	0	0		0	0	0	0	0
204	1	60	18	-1	299	289	20.3	26	MSaapaaaa	253	78	0	0		0	0	0	0	0
205	1	26	233	-1	319	180	7.7	27	ABprapaaaa	273	1069	0	0		0	0	0	0	0
206	1	28	333	-1	132	292	22.0	26	ABalpaapppa	204	-316	0	0		0	0	0	0	0
207	1	96	150	-1	82	295	12.8	28	ABalappaap	211	0	0	0		0	0	0	0	0
208	1	240	224	-1	213	290	10.2	25	MSaaapaap	217	-237	0	0		0	0	0	0	0
209	1	169	79	-1	364	127	14.5	25	Dpaap	258	-74	0	0		0	0	0	0	0
210	1	324	59	-1	534	221	7.1	30	Cpaapp	308	133	0	0		0	0	0	0	0
211	1	10	392	-1	291	292	13.9	26	MSaaappp	217	1397	0	0		0	0	0	0	0
212	1	212	411	-1	212	372	10.3	27	ABplaapappp	243	179	0	0		0	0	0	0	0
213	1	397	381	-1	392	168	11.4	26	Dpapp	261	-184	0	0		0	0	0	0	0
214	1	55	229	-1	490	260	6.2	31	Cpaapa	301	197	0	0		0	0	0	0	0
215	1	20	80	-1	155	215	14.6	27	ABaraappaa	227	0	0	0		0	0	0	0	0
216	1	279	324	-1	334	171	15.2	28	MSpppapp	204	48	0	0		0	0	0	0	0
217	1	23	179	-1	130	300	10.1	27	ABalapappa	369	0	0	0		0	0	0	0	0
218	1	334	369	-1	463	139	22.4	28	ABprppappp	271	808	0	0		0	0	0	0	0
219	1	174	406	-1	350	164	6.5	29	ABarpppaa	277	1346	0	0		0	0	0	0	0
220	1	123	91	-1	151	174	11.8	26	ABalappppa	438	0	0	0		0	0	0	0	0
221	1	225	92	-1	191	140	9.5	27	ABpraapaapp	254	1642	0	0		0	0	0	0	0
222	1	78	323	-1	557	262	9.3	32	Cpapap	317	218	0	0		0	0	0	0	0
223	1	363	332	-1	298	163	6.1	28	ABarpapppp	270	1101	0	0		0	0	0	0	0
224	1	420	103	-1	518	296	7.5	30	Caaapa	292	349	0	0		0	0	0	0	0
225	1	351	184	-1	237	241	21.3	27	ABarapapaaa	-49	0	0	0		0	0	0	0	0
226	1	358	42	-1	203	338	24.8	26	ABalppapapa	208	450	0	0		0	0	0	0	0
227	1	418	235	-1	213	242	21.1	23	ABarapaaaap	174	-456	0	0		0	0	0	0	0
228	1	266	327	-1	420	186	9.4	28	Dpppa	578	0	0	0		0	0	0	0	0
229	1	249	56	-1	112	228	10.4	28	ABalapppaa	-50	0	0	0		0	0	0	0	0
230	1	314	340	-1	500	242	13.7	32	Eprpa	324	128	0	0		0	0	0	0	0
231	1	39	273	-1	460	315	9.4	29	Dappp	287	-304	0	0		0	0	0	0	0
232	1	221	139	-1	262	121	18.8	24	ABprpaapppa	-192	0	0	0		0	0	0	0	0
233	1	209	322	-1	209	169	22.0	26	ABarappppap	224	885	0	0		0	0	0	0	0
234	1	100	341	-1	321	333	8.1	27	ABplapaaaa	233	238	0	0		0	0	0	0	0
235	1	429	26	-1	263	290	13.5	26	MSaaapapp	90	0	0	0		0	0	0	0	0
236	1	236	243	-1	199	336	6.3	24	ABplaaapaa	215	545	0	0		0	0	0	0	0
237	1	255	432	-1	233	142	13.9	24	ABpraaappap	-43	0	0	0		0	0	0	0	0
238	1	122	248	-1	122	261	6.5	30	ABalappapp	208	0	0	0		0	0	0	0	0
239	1	177	362	-1	137	238	7.0	25	ABarpaaaaa	219	0	0	0		0	0	0	0	0
240	1	325	298	-1	372	215	20.4	29	MSpapapp	216	0	0	0		0	0	0	0	0
241	1	358	289	-1	241	348	24.6	26	ABalppapapp	181	138	0	0		0	0	0	0	0
242	1	6	39	-1	278	229	15.1	27	MSpaapapa	159	0	0	0		0	0	0	0	0
243	1	428	361	-1	249	289	23.4	26	ABalpappapa	261	720	0	0		0	0	0	0	0
244	1	207	191	-1	356	159	18.0	26	MSpppaap	230	803	0	0		0	0	0	0	0
245	1	57	102	-1	401	300	22.1	28	MSaappap	286	-93	0	0		0	0	0	0	0
246	1	389	155	-1	352	395	19.3	26	ABplppapaaa	264	-801	0	0		0	0	0	0	0
247	1	366	81	-1	200	400	13.6	26	ABplpaapapa	-199	0	0	0		0	0	0	0	0
248	1	196	245	-1	228	305	25.5	29	ABalpapapaa	236	-506	0	0		0	0	0	0	0
249	1	185	295	-1	254	339	17.5	27	MSapapap	194	0	0	0		0	0	0	0	0
250	1	210	166	-1	200	124	17.5	30	ABpraaaapa	276	1147	0	0		0	0	0	0	0
251	1	76	57	-1	172	240	9.4	26	MSaaaaapp	74	0	0	0		0	0	0	0	0
252	1	263	41	-1	295	171	15.4	28	MSppppaa	163	0	0	0		0	0	0	0	0
253	1	83	129	-1	291	125	19.3	24	ABprpapaapa	223	505	0	0		0	0	0	0	0
254	1	425	403	-1	318	383	17.4	25	ABplppaaaap	75	0	0	0		0	0	0	0	0
255	1	252	424	-1	179	352	8.1	26	ABplaapaapp	264	-119	0	0		0	0	0	0	0
256	1	393	304	-1	138	150	14.2	25	ABalaappppp	120	0	0	0		0	0	0	0	0
257	1	372	213	-1	556	316	8.7	29	Caaapp	-65	0	0	0		0	0	0	0	0
258	1	109	71	-1	295	98	14.9	29	ABpraappap	266	712	0	0		0	0	0	0	0
259	1	38	449	-1	286	293	22.9	27	ABalpappapp	141	0	0	0		0	0	0	0	0
260	1	383	421	-1	543	378	19.6	29	ABplapappa	285	0	0	0		0	0	0	0	0
261	1	204	241	-1	557	146	16.7	28	ABprapappa	277	-232	0	0		0	0	0	0	0
262	1	435	311	-1	239	391	17.4	26	ABplpaapppa	205	-800	0	0		0	0	0	0	0
263	1	374	45	-1	158	312	9.3	27	ABalapappp	-22	0	0	0		0	0	0	0	0
264	1	29	373	-1	230	343	21.6	27	ABalppapppa	84	0	0	0		0	0	0	0	0
265	1	234	192	-1	217	375	21.8	28	ABalppaappp	203	146	0	0		0	0	0	0	0
266	1	193	51	-1	312	269	6.4	30	ABarpaappp	287	5	0	0		0	0	0	0	0
267	1	134	175	-1	252	237	23.4	25	ABarapapaap	211	1216	0	0		0	0	0	0	0
268	1	155	402	-1	453	304	24.4	30	ABplpapppp	302	-1039	0	0		0	0	0	0	0
269	1	206	101	-1	347	98	12.5	24	ABprapaapa	206	-1093	0	0		0	0	0	0	0
270	1	91	423	-1	162	260	5.8	26	ABarpaaapa	171	0	0	0		0	0	0	0	0
271	0	125	-1	-1	489	165	24.5	28		210	116	0	0		0	0	0	0	0
272	1	287	230	-1	414	394	20.3	29	ABplppapap	95	0	0	0		0	0	0	0	0
273	1	31	9	-1	332	147	9.6	27	ABprapaaap	199	194	0	0		0	0	0	0	0
274	1	307	407	-1	247	167	16.8	24	MSppapaa	213	333	0	0		0	0	0	0	0
275	1	419	379	-1	195	309	6.9	24	ABplaaaaapp	296	0	0	0		0	0	0	0	0
276	1	146	32	-1	369	302	23.3	28	MSaappaa	282	-401	0	0		0	0	0	0	0
277	1	413	300	-1	249	404	15.2	25	ABplaappaa	253	470	0	0		0	0	0	0	0
278	1	117	309	-1	224	367	7.5	29	ABplaaapap	163	0	0	0		0	0	0	0	0
279	1	369	316	-1	320	351	17.2	26	MSappapp	203	0	0	0		0	0	0	0	0
280	1	129	189	-1	166	167	18.1	27	ABalaapppa	247	-146	0	0		0	0	0	0	0
281	1	161	336	-1	238	265	25.4	27	ABalpapaapp	-120	0	0	0		0	0	0	0	0
282	1	426	433	-1	200	270	25.1	27	ABalpapaapa	206	-461	0	0		0	0	0	0	0
283	1	303	67	-1	267	365	12.9	25	ABplpaappap	186	0	0	0		0	0	0	0	0
284	1	277	371	-1	477	147	8.2	27	ABprappapa	256	513	0	0		0	0	0	0	0
285	1	32	360	-1	332	145	24.9	29	ABprpappapa	259	-368	0	0		0	0	0	0	0
286	0	216	-1	-1	447	199	25.6	29		233	1280	0	0		0	0	0	0	0
287	1	234	374	-1	176	357	22.5	28	ABalppaappa	207	427	0	0		0	0	0	0	0
288	1	299	425	-1	183	187	16.6	25	MSppaaap	228	347	0	0		0	0	0	0	0
289	1	347	383	-1	384	408	19.5	27	ABplppapaap	219	-32	0	0		0	0	0	0	0
290	1	283	290	-1	256	330	14.3	24	MSapappa	236	-217	0	0		0	0	0	0	0
291	1	58	181	-1	424	362	8.6	30	ABarppaapp	180	0	0	0		0	0	0	0	0
292	1	119	275	-1	180	367	11.8	24	ABalppppapp	287	0	0	0		0	0	0	0	0
293	1	245	306	-1	291	381	24.4	28	ABalpapappa	226	738	0	0		0	0	0	0	0
294	1	163	291	-1	328	117	16.6	25	ABprppaaaap	211	199	0	0		0	0	0	0	0
295	1	229	234	-1	354	345	23.5	28	ABplpapappa	289	-601	0	0		0	0	0	0	0
296	1	276	277	-1	157	298	5.8	30	ABplaaaaaa	172	0	0	0		0	0	0	0	0
297	1	171	105	-1	208	157	7.1	25	ABarpappaa	132	0	0	0		0	0	0	0	0
298	1	145	5	-1	221	213	19.4	30	ABarapaapa	150	0	0	0		0	0	0	0	0
299	1	345	185	-1	418	317	24.6	30	ABplpapppa	177	0	0	0		0	0	0	0	0
300	1	394	205	-1	465	241	12.6	30	Eprap	304	1115	0	0		0	0	0	0	0
301	1	361	106	-1	169	229	5.9	26	ABarpaaaap	200	0	0	0		0	0	0	0	0
302	1	340	126	-1	234	227	11.0	27	MSpaaaapp	229	-494	0	0		0	0	0	0	0
303	1	410	451	-1	446	342	23.8	24	ABplppppaaa	211	-546	0	0		0	0	0	0	0
304	1	115	346	-1	601	260	13.6	32	Cpappd	316	339	0	0		0	0	0	0	0
305	1	182	356	-1	134	179	7.9	29	ABpraapaaa	432	0	0	0		0	0	0	0	0
306	1	157	415	-1	136	268	17.8	26	ABalpaapaaa	213	132	0	0		0	0	0	0	0
307	1	365	83	-1	490	337	13.0	30	Cappaa	303	1104	0	0		0	0	0	0	0
308	1	34	355	-1	264	133	24.7	28	ABarappapaa	245	128	0	0		0	0	0	0	0
309	1	47	285	-1	371	237	17.8	26	MSpapapa	248	-1622	0	0		0	0	0	0	0
310	1	233	180	-1	443	118	20.2	30	ABprppapap	291	0	0	0		0	0	0	0	0
311	1	341	182	-1	356	161	12.7	25	Dpapa	251	106	0	0		0	0	0	0	0
312	1	213	238	-1	174	313	14.2	26	MSapaaap	298	0	0	0		0	0	0	0	0
313	1	82	25	-1	199	266	8.7	25	MSaaaapap	61	0	0	0		0	0	0	0	0
314	1	219	178	-1	560	361	16.4	28	ABarppappp	266	-1106	0	0		0	0	0	0	0
315	1	131	365	-1	413	228	17.1	30	Earpa	170	0	0	0		0	0	0	0	0
316	1	438	247	-1	513	175	23.5	27	ABprpppaapa	210	209	0	0		0	0	0	0	0
317	1	61	254	-1	300	162	25.5	26	ABprpappaaa	200	-180	0	0		0	0	0	0	0
318	1	301	120	-1	217	164	18.4	24	ABprpaapaaa	214	-196	0	0		0	0	0	0	0
319	1	290	359	-1	272	92	18.6	26	ABprpaaappp	233	1255	0	0		0	0	0	0	0
320	1	194	454	-1	547	234	20.6	30	Cppppp	228	629	0	0		0	0	0	0	0
321	1	36	256	-1	282	128	11.3	28	ABpraaapppp	11	0	0	0		0	0	0	0	0
322	1	281	171	-1	170	236	20.7	27	ABaraaaaap	279	257	0	0		0	0	0	0	0
323	1	22	141	-1	333	312	18.0	26	MSappaap	-30	0	0	0		0	0	0	0	0
324	1	63	19	-1	299	237	12.0	26	MSpaaappp	255	143	0	0		0	0	0	0	0
325	1	15	318	-1	287	253	23.3	27	ABalpappppa	121	0	0	0		0	0	0	0	0
326	1	165	429	-1	325	261	20.1	25	MSaapaaap	250	-406	0	0		0	0	0	0	0
327	1	336	198	-1	303	126	25.1	28	ABarappapap	244	161	0	0		0	0	0	0	0
328	1	87	329	-1	301	145	11.8	24	ABprpaappap	202	721	0	0		0	0	0	0	0
329	0	258	-1	-1	96	325	18.6	23		214	1157	0	0		0	0	0	0	0
330	1	251	2	-1	570	166	19.7	29	ABprappppa	272	557	0	0		0	0	0	0	0
331	1	285	69	-1	503	164	13.4	30	Cppapa	299	159	0	0		0	0	0	0	0
332	1	130	82	-1	146	274	24.8	32	ABalpaappa	293	-555	0	0		0	0	0	0	0
333	1	218	50	-1	588	278	10.7	31	Cpapaa	285	-145	0	0		0	0	0	0	0
334	1	322	95	-1	189	278	16.7	29	ABalpaapapa	235	152	0	0		0	0	0	0	0
335	1	241	391	-1	183	401	16.5	25	ABalpppapad	200	1223	0	0		0	0	0	0	0
336	1	220	353	-1	267	393	17.7	25	ABplpaapppp	222	777	0	0		0	0	0	0	0
337	1	262	264	-1	254	396	20.2	24	ABplpaaappp	164	0	0	0		0	0	0	0	0
338	1	317	31	-1	322	331	14.1	24	Daaaa	239	-511	0	0		0	0	0	0	0
339	1	197	169	-1	431	278	17.4	33	Ealpp	331	355	0	0		0	0	0	0	0
340	1	192	268	-1	228	181	14.1	26	MSppappa	328	0	0	0		0	0	0	0	0
341	1	387	328	-1	369	354	10.3	26	Dapaa	-406	0	0	0		0	0	0	0	0
342	1	404	376	-1	434	136	24.7	26	ABprppaappp	247	-483	0	0		0	0	0	0	0
343	1	284	222	-1	237	133	16.4	24	ABprpaapaap	197	1820	0	0		0	0	0	0	0
344	1	244	368	-1	451	223	16.2	32	Earpp	328	444	0	0		0	0	0	0	0
345	1	282	75	-1	311	161	18.2	26	MSpppaaa	251	326	0	0		0	0	0	0	0
346	1	104	310	-1	233	273	21.7	24	ABalpappaap	184	62	0	0		0	0	0	0	0
347	1	430	325	-1	392	161	20.5	25	MSppaapp	9	0	0	0		0	0	0	0	0
348	1	320	218	-1	369	305	5.8	30	ABarppaapa	277	792	0	0		0	0	0	0	0
349	1	409	416	-1	511	367	11.2	29	ABarppappa	-98	0	0	0		0	0	0	0	0
350	1	376	420	-1	168	367	14.2	25	ABalppppaad	365	0	0	0		0	0	0	0	0
351	1	94	133	-1	275	152	16.8	26	MSppapap	-29	0	0	0		0	0	0	0	0
352	1	51	93	-1	550	311	22.7	29	ABplapppap	248	37	0	0		0	0	0	0	0
353	1	1	65	-1	260	108	21.3	26	ABprpaaappa	229	1121	0	0		0	0	0	0	0
354	1	224	347	-1	342	190	9.4	30	MSpppppa	225	688	0	0		0	0	0	0	0
355	1	357	315	-1	285	324	13.0	25	MSapappp	240	1468	0	0		0	0	0	0	0
356	1	319	394	-1	237	155	22.4	27	ABarapppppa	213	190	0	0		0	0	0	0	0
357	1	242	161	-1	485	178	11.4	31	Cpppaa	515	0	0	0		0	0	0	0	0
358	1	388	88	-1	235	344	12.2	28	ABalppppppa	258	87	0	0		0	0	0	0	0
359	1	191	186	-1	226	100	17.6	25	ABprpaapapp	380	0	0	0		0	0	0	0	0
360	1	296	410	-1	265	146	14.6	24	ABprpaappaa	337	0	0	0		0	0	0	0	0
361	1	156	114	-1	365	200	16.4	28	MSpapaapp	245	-835	0	0		0	0	0	0	0
362	1	273	37	-1	334	313	6.4	28	ABarppaaap	277	-419	0	0		0	0	0	0	0
363	1	318	283	-1	293	350	10.7	25	ABplapaaapa	233	498	0	0		0	0	0	0	0
364	1	167	107	-1	612	251	16.5	33	Cpappv	308	369	0	0		0	0	0	0	0
365	1	154	15	-1	518	259	18.8	33	Eplpp	331	558	0	0		0	0	0	0	0
366	1	170	438	-1	452	155	25.4	28	ABprpppaaaa	213	-226	0	0		0	0	0	0	0
367	1	56	143	-1	537	349	21.1	27	ABplapppaa	238	-276	0	0		0	0	0	0	0
368	1	286	122	-1	521	182	17.1	29	Cppapp	271	868	0	0		0	0	0	0	0
369	1	11	100	-1	320	106	12.1	29	ABpraapppa	253	149	0	0		0	0	0	0	0
370	1	232	338	-1	241	156	10.2	25	ABpraapappp	244	87	0	0		0	0	0	0	0
371	1	108	200	-1	238	304	15.0	26	ABaraapapaa	95	0	0	0		0	0	0	0	0
372	1	70	20	-1	389	275	14.4	29	Ealap	298	967	0	0		0	0	0	0	0
373	1	66	343	-1	400	186	22.5	27	MSpappaa	233	-174	0	0		0	0	0	0	0
374	1	354	90	-1	529	227	16.5	29	Eprpp	212	-186	0	0		0	0	0	0	0
375	1	133	302	-1	140	340	9.5	25	ABplaapaapa	200	368	0	0		0	0	0	0	0
376	1	200	87	-1	340	90	20.2	26	ABprpaaaapp	223	655	0	0		0	0	0	0	0
377	1	401	417	-1	276	134	8.0	29	ABarpapppa	245	100	0	0		0	0	0	0	0
378	1	416	210	-1	267	182	5.7	29	ABarpapapp	172	0	0	0		0	0	0	0	0
379	1	246	464	-1	127	179	22.2	30	ABalaapaap	363	75	0	0		0	0	0	0	0
380	1	385	400	-1	515	284	25.1	27	ABplpppapap	278	-18	0	0		0	0	0	0	0
381	1	203	231	-1	265	204	23.5	26	ABarapapapa	228	76	0	0		0	0	0	0	0
382	1	74	134	-1	209	335	14.4	25	ABalpppppaa	202	-552	0	0		0	0	0	0	0
383	1	315	17	-1	472	116	12.9	28	ABprappaap	273	662	0	0		0	0	0	0	0
384	1	295	221	-1	392	136	12.2	28	Dppaa	272	-1188	0	0		0	0	0	0	0
385	1	18	399	-1	298	132	17.0	23	ABprppaaaaa	186	0	0	0		0	0	0	0	0
386	1	147	28	-1	592	259	20.9	29	Caappv	270	-96	0	0		0	0	0	0	0
387	1	151	270	-1	240	188	9.5	26	MSppappp	42	0	0	0		0	0	0	0	0
388	1	431	162	-1	293	188	23.7	23	ABarapapapp	-44	0	0	0		0	0	0	0	0
389	1	124	239	-1	260	366	10.7	31	ABalppppppp	286	1122	0	0		0	0	0	0	0
390	1	292	242	-1	198	226	18.0	25	ABaraaapapa	-50	0	0	0		0	0	0	0	0
391	1	297	307	-1	298	305	16.8	24	MSappaaa	304	0	0	0		0	0	0	0	0
392	1	24	257	-1	470	403	20.4	30	ABplappapp	-286	0	0	0		0	0	0	0	0
393	1	382	296	-1	394	141	25.4	28	ABprppaappa	214	216	0	0		0	0	0	0	0
394	1	414	349	-1	378	85	18.4	28	ABprppapaaa	440	0	0	0		0	0	0	0	0
395	1	349	366	-1	233	244	5.7	35	ABarpaapa	354	294	0	0		0	0	0	0	0
396	1	116	450	-1	510	318	25.0	26	ABplpppapaa	190	193	0	0		0	0	0	0	0
397	1	352	261	-1	188	292	11.4	27	MSaaapaaa	537	0	0	0		0	0	0	0	0
398	1	71	280	-1	288	339	16.3	24	MSappapa	376	0	0	0		0	0	0	0	0
399	1	291	154	-1	413	329	12.6	26	Daapp	253	-434	0	0		0	0	0	0	0
400	1	54	314	-1	284	332	6.9	28	ABplaaappp	265	0	0	0		0	0	0	0	0
401	1	189	427	-1	385	328	25.0	25	ABplpapappp	-38	0	0	0		0	0	0	0	0
402	1	398	168	-1	197	212	5.4	28	ABarpapapa	147	0	0	0		0	0	0	0	0
403	1	33	113	-1	201	273	22.9	28	ABalpaaaap	483	0	0	0		0	0	0	0	0
404	1	28	165	-1	144	318	22.9	25	ABalpaapppp	309	0	0	0		0	0	0	0	0
405	1	153	188	-1	163	203	20.0	23	MSppaaaa	-2	0	0	0		0	0	0	0	0
406	1	215	352	-1	175	147	12.6	30	ABpraaapap	276	288	0	0		0	0	0	0	0
407	1	201	442	-1	291	366	17.8	23	ABplppaaaaa	231	708	0	0		0	0	0	0	0
408	1	4	215	-1	246	157	25.2	26	ABarapppapp	234	371	0	0		0	0	0	0	0
409	1	436	345	-1	553	259	24.8	29	ABplppppppa	450	0	0	0		0	0	0	0	0
410	1	380	64	-1	284	392	22.0	26	ABplpaaaapa	262	6	0	0		0	0	0	0	0
411	1	399	138	-1	414	316	8.7	28	Dappa	101	0	0	0		0	0	0	0	0
412	1	298	443	-1	253	235	18.8	24	ABarapaappa	219	135	0	0		0	0	0	0	0
413	1	313	422	-1	383	291	18.3	28	Ealpa	267	-323	0	0		0	0	0	0	0
414	1	208	99	-1	184	205	24.9	29	ABaraaappp	213	0	0	0		0	0	0	0	0
415	1	396	375	-1	323	402	21.2	27	ABplpaaaapp	368	0	0	0		0	0	0	0	0
416	1	344	279	-1	491	345	19.4	28	Capapp	283	-38	0	0		0	0	0	0	0
417	1	406	3	-1	444	266	5.7	38	Caaaa	385	-529	0	0		0	0	0	0	0
418	1	415	444	-1	238	376	19.6	23	ABplpaaappa	122	0	0	0		0	0	0	0	0
419	1	275	262	-1	247	202	16.8	23	ABaraapppaa	211	449	0	0		0	0	0	0	0
420	1	75	408	-1	414	121	21.4	28	ABprppappa	273	413	0	0		0	0	0	0	0
421	1	81	115	-1	180	301	25.2	26	ABalpapaaaa	231	648	0	0		0	0	0	0	0
422	1	308	435	-1	546	226	24.9	23	ABprppppppa	232	654	0	0		0	0	0	0	0
423	1	59	350	-1	524	337	23.8	26	ABplpppaapa	210	-445	0	0		0	0	0	0	0
424	1	159	282	-1	467	375	9.5	33	ABarppapa	318	364	0	0		0	0	0	0	0
425	1	321	389	-1	546	313	25.5	29	ABplpppaapp	100	0	0	0		0	0	0	0	0
426	1	149	269	-1	315	324	24.5	31	ABplpappaap	302	122	0	0		0	0	0	0	0
427	1	173	284	-1	134	331	17.5	29	ABalapaapa	245	724	0	0		0	0	0	0	0
428	1	27	358	-1	266	335	22.5	32	ABplpapaaa	289	542	0	0		0	0	0	0	0
429	1	328	13	-1	253	133	22.3	26	ABarapppppp	211	531	0	0		0	0	0	0	0
430	1	402	157	-1	151	197	8.1	26	ABarpapaaa	230	31	0	0		0	0	0	0	0
431	1	432	456	-1	490	306	24.4	27	ABplppppapp	134	0	0	0		0	0	0	0	0
432	0	378	-1	-1	113	265	11.9	23		33	0	0	0		0	0	0	0	0
433	1	390	276	-1	306	249	17.4	25	ABaraapappp	-27	0	0	0		0	0	0	0	0
434	1	25	321	-1	267	285	15.4	28	ABaraapapap	268	-138	0	0		0	0	0	0	0
435	1	265	467	-1	482	243	24.1	26	ABprpappppp	145	0	0	0		0	0	0	0	0
436	1	247	40	-1	339	123	19.3	24	ABprppaapaa	483	0	0	0		0	0	0	0	0
437	1	433	367	-1	259	233	12.0	26	MSpaaappa	23	0	0	0		0	0	0	0	0
438	1	302	395	-1	309	320	19.9	24	MSapaapp	15	0	0	0		0	0	0	0	0
439	1	141	145	-1	163	384	17.2	25	ABalpppapav	106	0	0	0		0	0	0	0	0
440	0	437	-1	-1	262	163	19.8	22		77	0	0	0		0	0	0	0	0
441	1	211	409	-1	571	267	23.7	31	ABplppppppp	150	0	0	0		0	0	0	0	0
442	1	462	204	-1	184	172	24.0	23	ABarapppaap	290	0	0	0		0	0	0	0	0
443	1	442	439	-1	359	174	25.5	28	ABprpappapp	-162	0	0	0		0	0	0	0	0
444	0	293	-1	-1	480	347	24.5	28		199	144	0	0		0	0	0	0	0
445	1	446	441	-1	494	326	21.2	25	Capppp	198	339	0	0		0	0	0	0	0
446	1	300	52	-1	315	110	19.9	20	ABprpapaapp	158	162	0	0		0	0	0	0	0
447	1	434	457	-1	482	279	17.3	32	Eplpa	327	87	0	0		0	0	0	0	0
448	1	439	240	-1	557	186	17.5	29	ABprapppaa	-366	0	0	0		0	0	0	0	0
449	1	444	96	-1	336	342	21.8	26	ABplpapapap	178	173	0	0		0	0	0	0	0
450	1	114	370	-1	216	203	24.6	26	ABarappaaaa	122	-452	0	0		0	0	0	0	0
451	1	443	455	-1	271	203	17.0	24	ABaraapppap	496	0	0	0		0	0	0	0	0
452	1	114	461	-1	245	191	24.5	26	ABarappaaap	149	-758	0	0		0	0	0	0	0
453	1	445	190	-1	489	160	22.9	28	ABprpppaaap	276	216	0	0		0	0	0	0	0
454	1	447	258	-1	199	283	20.4	25	ABalpaaaaap	203	-111	0	0		0	0	0	0	0
455	1	448	452	-1	306	206	18.0	27	ABaraapppp	194	0	0	0		0	0	0	0	0
456	1	449	463	-1	505	205	24.0	24	ABprpppapaa	199	495	0	0		0	0	0	0	0
457	1	450	465	-1	378	158	25.0	26	ABprpapappp	273	566	0	0		0	0	0	0	0
458	1	451	453	-1	171	377	10.0	27	ABalpppappp	-84	0	0	0		0	0	0	0	0
459	1	452	460	-1	428	376	22.0	24	ABplppappp	154	-362	0	0		0	0	0	0	0
460	1	453	458	-1	324	368	20.0	26	ABplppaapa	57	0	0	0		0	0	0	0	0
461	1	454	466	-1	329	133	22.0	24	ABprpapapaa	82	0	0	0		0	0	0	0	0
462	1	216	378	-1	471	212	24.0	26	ABprpappppa	268	361	0	0		0	0	0	0	0
463	1	455	468	-1	420	183	25.0	24	ABprppppaaa	175	718	0	0		0	0	0	0	0
464	1	456	469	-1	470	179	25.0	24	ABprppppapa	276	-584	0	0		0	0	0	0	0
465	1	457	470	-1	520	239	24.0	27	ABprpppapap	-146	0	0	0		0	0	0	0	0
466	1	458	228	-1	448	196	25.0	27	ABprppppaap	235	106	0	0		0	0	0	0	0
467	1	293	471	-1	472	331	24.0	27	ABplppppaap	156	759	0	0		0	0	0	0	0
468	1	459	459	-1	485	353	24.65	28	ABplppppapa	172	283	0	0		0	0	0	0	0
469	1	460	472	-1	325	187	25.0	29	ABprpappaap	248	-492	0	0		0	0	0	0	0
470	1	461	473	-1	269	105	17.0	25	ABprpaapppp	259	186	0	0		0	0	0	0	0
471	1	463	474	-1	484	225	26.0	26	ABprppppapp	284	686	0	0		0	0	0	0	0
472	1	464	475	-1	367	135	22.0	24	ABprpapappa	0	0	0	0		0	0	0	0	0
