# Supplementary material for: The AP-2 Transcription Factor APTF-2 Is Required for Neuroblast and Epidermal Morphogenesis in Caenorhabditis elegans Embryogenesis
Source: PLoS Genet. 2016 May 13;12(5):e1006048. doi: 10.1371/journal.pgen.1006048 (PMC4866721; doi:10.1371/journal.pgen.1006048)
Supplement: S2 Text — (ZIP) [file pgen.1006048.s030.zip › nuclei/t186-nuclei]

1	1	115	39	-1	186	132	14.9	24	ABpraaaappa	208	567	0	0		0	0	0	0	0
2	1	330	59	-1	568	164	19.6	31	ABprappppa	259	-64	0	0		0	0	0	0	0
3	1	417	189	-1	443	264	5.9	38	Caaaa	377	152	0	0		0	0	0	0	0
4	1	184	53	-1	143	263	15.4	28	ABaraapaaa	272	681	0	0		0	0	0	0	0
5	1	298	121	-1	222	215	19.3	31	ABarapaapa	234	149	0	0		0	0	0	0	0
6	1	9	279	-1	115	335	11.9	27	ABalapaaaa	161	0	0	0		0	0	0	0	0
7	1	43	77	-1	157	271	19.5	29	ABaraaaaaa	-292	0	0	0		0	0	0	0	0
8	1	27	45	-1	249	377	23.0	27	ABalppapppp	121	0	0	0		0	0	0	0	0
9	1	273	71	327	336	148	9.7	29	ABprapaaap	212	187	0	0		0	0	0	0	0
10	1	99	129	-1	145	239	19.9	25	ABaraaapaaa	9	0	0	0		0	0	0	0	0
11	1	173	135	-1	250	262	16.7	27	ABalpaaapp	239	223	0	0		0	0	0	0	0
12	1	104	358	-1	176	173	9.1	26	ABalappppp	195	300	0	0		0	0	0	0	0
13	1	429	259	-1	249	136	22.2	25	ABarapppppp	223	214	0	0		0	0	0	0	0
14	1	83	138	-1	329	379	23.0	26	ABalpapappp	255	1089	0	0		0	0	0	0	0
15	1	365	208	-1	515	260	19.1	32	Eplpp	293	49	0	0		0	0	0	0	0
16	1	186	124	-1	442	113	12.6	28	ABprappaaa	-215	0	0	0		0	0	0	0	0
17	1	383	295	-1	473	114	12.8	28	ABprappaap	-341	0	0	0		0	0	0	0	0
18	1	204	350	-1	301	289	20.4	27	MSaapaaaa	128	0	0	0		0	0	0	0	0
19	1	324	230	-1	303	239	12.0	26	MSpaaappp	264	368	0	0		0	0	0	0	0
20	1	372	293	-1	390	276	14.7	29	Ealap	298	66	0	0		0	0	0	0	0
21	1	73	404	-1	354	271	22.4	24	MSaapappa	197	1076	0	0		0	0	0	0	0
22	1	123	40	-1	162	127	16.0	26	ABpraaaaap	223	74	0	0		0	0	0	0	0
23	1	135	6	-1	362	354	18.6	30	MSaapppa	214	0	0	0		0	0	0	0	0
24	1	19	104	-1	217	229	9.1	28	MSpaaaaa	193	0	0	0		0	0	0	0	0
25	1	313	10	-1	203	266	8.6	25	MSaaaapap	230	17	0	0		0	0	0	0	0
26	1	235	131	-1	267	292	13.2	26	MSaaapapp	93	0	0	0		0	0	0	0	0
27	1	3	216	-1	86	264	13.8	26	ABalappaaa	247	113	0	0		0	0	0	0	0
28	1	386	179	-1	589	259	21.3	30	Caappv	293	-968	0	0		0	0	0	0	0
29	1	2	141	-1	267	195	20.2	30	ABarapappa	1	0	0	0		0	0	0	0	0
30	1	57	86	-1	144	191	22.9	26	ABarapppaaa	236	-171	0	0		0	0	0	0	0
31	1	338	146	-1	324	329	14.1	25	Daaaa	234	1766	0	0		0	0	0	0	0
32	1	276	162	-1	368	301	23.3	28	MSaappaa	179	0	0	0		0	0	0	0	0
33	1	160	422	-1	139	164	19.1	24	ABalaappap	173	-401	0	0		0	0	0	0	0
34	1	118	17	-1	377	196	8.2	27	MSpppppp	243	1394	0	0		0	0	0	0	0
35	1	78	372	-1	593	326	13.9	32	Caapa	325	223	0	0		0	0	0	0	0
36	1	84	49	-1	267	306	5.7	26	ABplaaaapp	240	-585	0	0		0	0	0	0	0
37	1	362	69	-1	332	308	6.5	29	ABarppaaap	285	-1384	0	0		0	0	0	0	0
38	1	102	57	-1	545	170	23.3	29	ABprpppaapp	270	-1027	0	0		0	0	0	0	0
39	1	242	251	-1	279	233	14.8	28	MSpaapapa	225	185	0	0		0	0	0	0	0
40	1	436	374	-1	335	118	19.2	24	ABprppaapaa	188	480	0	0		0	0	0	0	0
41	1	252	280	-1	289	172	15.0	26	MSppppaa	124	0	0	0		0	0	0	0	0
42	1	226	209	-1	203	336	24.9	27	ABalppapapa	187	-176	0	0		0	0	0	0	0
43	1	199	288	-1	174	325	24.0	29	ABalppapaa	232	-177	0	0		0	0	0	0	0
44	1	76	267	-1	162	237	24.5	29	ABaraaappa	286	0	0	0		0	0	0	0	0
45	1	263	366	-1	159	315	9.4	27	ABalapappp	-16	0	0	0		0	0	0	0	0
46	1	41	315	-1	412	103	12.0	30	ABprapaapp	-71	0	0	0		0	0	0	0	0
47	1	91	158	-1	223	232	24.7	31	ABarapaaap	139	0	0	0		0	0	0	0	0
48	1	168	271	-1	325	253	22.3	31	ABalpappppp	151	0	0	0		0	0	0	0	0
49	1	101	183	-1	292	354	14.2	26	MSapppaa	-21	0	0	0		0	0	0	0	0
50	1	333	273	-1	587	277	10.5	30	Cpapaa	306	222	0	0		0	0	0	0	0
51	1	266	354	-1	311	265	6.5	30	ABarpaappp	22	0	0	0		0	0	0	0	0
52	1	446	405	-1	314	112	19.7	24	ABprpapaapp	223	112	0	0		0	0	0	0	0
53	1	149	147	-1	594	288	18.5	31	Caappd	311	277	0	0		0	0	0	0	0
54	1	32	44	-1	360	135	21.0	22	ABprpapapap	184	146	0	0		0	0	0	0	0
55	1	181	15	-1	117	249	14.7	29	MSaaaaaa	135	0	0	0		0	0	0	0	0
56	1	229	93	-1	114	228	10.4	27	ABalapppaa	276	503	0	0		0	0	0	0	0
57	1	251	169	-1	178	239	9.4	26	MSaaaaapp	77	0	0	0		0	0	0	0	0
58	1	67	28	-1	468	194	8.5	30	Dpppp	266	959	0	0		0	0	0	0	0
59	1	210	98	-1	534	220	7.4	30	Cpaapp	302	995	0	0		0	0	0	0	0
60	1	150	299	-1	520	163	7.3	32	ABarppppa	130	0	0	0		0	0	0	0	0
61	1	106	194	-1	542	322	16.4	33	Capppa	332	-232	0	0		0	0	0	0	0
62	1	18	110	-1	111	164	16.4	27	ABalaaappr	141	0	0	0		0	0	0	0	0
63	1	113	285	-1	190	277	13.3	28	ABaraapaapp	148	0	0	0		0	0	0	0	0
64	1	410	239	-1	285	396	21.8	25	ABplpaaaapa	346	0	0	0		0	0	0	0	0
65	1	353	105	-1	256	107	21.2	26	ABprpaaappa	232	177	0	0		0	0	0	0	0
66	1	152	321	-1	382	106	21.9	27	ABarappappp	253	202	0	0		0	0	0	0	0
67	1	283	390	-1	266	362	13.0	24	ABplpaappap	225	509	0	0		0	0	0	0	0
68	0	432	-1	-1	114	265	12.0	22		192	610	0	0		0	0	0	0	0
69	1	331	54	-1	504	162	13.5	29	Cppapa	293	385	0	0		0	0	0	0	0
70	1	131	118	-1	259	101	14.7	25	ABpraappaa	170	0	0	0		0	0	0	0	0
71	1	258	261	-1	295	98	15.0	29	ABpraappap	159	0	0	0		0	0	0	0	0
72	1	165	375	-1	445	149	14.1	30	Cppaaa	270	-382	0	0		0	0	0	0	0
73	1	50	58	-1	164	378	19.5	31	ABalpppaaa	269	606	0	0		0	0	0	0	0
74	1	71	91	-1	135	369	16.7	26	ABalpppaap	254	232	0	0		0	0	0	0	0
75	1	345	65	-1	309	160	17.6	25	MSpppaaa	186	210	0	0		0	0	0	0	0
76	1	100	34	-1	87	255	10.3	25	ABalappapa	508	0	0	0		0	0	0	0	0
77	1	127	345	-1	322	223	15.2	26	MSpaapapp	131	0	0	0		0	0	0	0	0
78	1	116	417	-1	190	233	23.5	24	ABarapaaaaa	218	0	0	0		0	0	0	0	0
79	1	209	85	-1	367	128	14.8	27	Dpaap	202	1249	0	0		0	0	0	0	0
80	1	215	52	-1	158	217	14.5	28	ABaraappaa	218	0	0	0		0	0	0	0	0
81	1	247	84	-1	198	399	13.5	25	ABplpaapapa	59	0	0	0		0	0	0	0	0
82	1	332	305	324	144	269	24.2	30	ABalpaappa	62	0	0	0		0	0	0	0	0
83	1	307	16	-1	494	337	12.6	30	Cappaa	270	-860	0	0		0	0	0	0	0
84	1	169	56	-1	222	287	15.6	29	ABalpaapapp	237	1068	0	0		0	0	0	0	0
85	1	193	187	-1	337	386	11.1	24	ABplapaapa	211	1030	0	0		0	0	0	0	0
86	1	65	133	-1	178	249	14.7	24	ABaraapaapa	304	0	0	0		0	0	0	0	0
87	1	376	25	-1	345	90	20.0	24	ABprpaaaapp	235	254	0	0		0	0	0	0	0
88	1	358	137	-1	233	344	12.1	27	ABalppppppa	79	0	0	0		0	0	0	0	0
89	0	75	-1	-1	119	181	20.1	28		247	1203	0	0		0	0	0	0	0
90	1	374	367	-1	513	230	16.6	34	Eprpp	332	82	0	0		0	0	0	0	0
91	1	220	219	-1	154	175	11.9	26	ABalappppa	216	-96	0	0		0	0	0	0	0
92	1	221	398	-1	189	144	9.2	26	ABpraapaapp	203	362	0	0		0	0	0	0	0
93	1	352	363	-1	551	311	22.7	28	ABplapppap	278	-279	0	0		0	0	0	0	0
94	1	130	111	-1	275	256	9.4	30	MSpaaapa	366	0	0	0		0	0	0	0	0
95	1	334	174	-1	191	280	16.6	29	ABalpaapapa	255	-490	0	0		0	0	0	0	0
96	1	449	448	-1	340	350	22.0	26	ABplpapapap	177	173	0	0		0	0	0	0	0
97	1	11	257	-1	111	299	17.4	28	ABalaaaala	282	-284	0	0		0	0	0	0	0
98	1	107	346	-1	291	286	25.5	31	ABplpappaaa	237	-1208	0	0		0	0	0	0	0
99	1	414	125	-1	179	206	24.8	30	ABaraaappp	-88	0	0	0		0	0	0	0	0
100	1	369	205	-1	320	107	12.2	29	ABpraapppa	447	0	0	0		0	0	0	0	0
101	1	269	342	-1	348	99	12.8	24	ABprapaapa	800	0	0	0		0	0	0	0	0
102	1	245	316	-1	399	301	22.3	28	MSaappap	265	1079	0	0		0	0	0	0	0
103	1	224	381	-1	516	289	7.5	31	Caaapa	313	315	0	0		0	0	0	0	0
104	1	87	143	-1	270	254	12.7	23	MSaaappa	203	0	0	0		0	0	0	0	0
105	1	297	258	-1	209	155	6.8	26	ABarpappaa	205	-488	0	0		0	0	0	0	0
106	1	301	163	-1	167	231	5.8	25	ABarpaaaap	229	199	0	0		0	0	0	0	0
107	1	364	265	-1	611	257	16.3	33	Cpappv	339	0	0	0		0	0	0	0	0
108	1	35	87	-1	326	348	11.7	26	MSapppap	227	0	0	0		0	0	0	0	0
109	1	146	244	-1	349	247	16.4	27	MSaapaapp	159	0	0	0		0	0	0	0	0
110	1	26	213	-1	578	184	14.6	30	ABprapappp	-101	0	0	0		0	0	0	0	0
111	1	191	403	-1	485	117	16.5	30	ABprappapp	296	924	0	0		0	0	0	0	0
112	1	119	63	-1	446	411	17.3	29	ABplappaap	-12	0	0	0		0	0	0	0	0
113	1	403	148	-1	202	271	23.4	32	ABalpaaaap	154	0	0	0		0	0	0	0	0
114	1	361	150	-1	366	199	16.6	28	MSpapaapp	241	1049	0	0		0	0	0	0	0
115	1	421	329	-1	175	297	25.2	26	ABalpapaaaa	34	0	0	0		0	0	0	0	0
116	1	33	349	-1	168	282	16.1	27	ABalpaapaap	154	0	0	0		0	0	0	0	0
117	1	154	79	-1	225	117	19.9	28	ABprpaaapa	278	-1248	0	0		0	0	0	0	0
118	1	203	301	-1	281	219	22.2	27	ABarapapppa	-230	0	0	0		0	0	0	0	0
119	1	164	413	-1	484	170	17.6	29	Cppaap	294	103	0	0		0	0	0	0	0
120	1	318	378	-1	217	166	18.0	24	ABprpaapaaa	241	1459	0	0		0	0	0	0	0
121	1	202	252	-1	197	224	12.1	28	MSpaaaapa	141	0	0	0		0	0	0	0	0
122	1	368	215	-1	521	185	17.2	28	Cppapp	283	-668	0	0		0	0	0	0	0
123	1	180	145	-1	97	270	19.3	30	ABalaaaarl	194	0	0	0		0	0	0	0	0
124	1	103	214	-1	200	157	19.6	24	ABprpaaaaaa	455	0	0	0		0	0	0	0	0
125	1	94	96	-1	169	269	9.0	24	MSaaaapaa	88	0	0	0		0	0	0	0	0
126	1	302	24	-1	237	225	10.9	27	MSpaaaapp	149	0	0	0		0	0	0	0	0
127	1	143	109	-1	553	358	23.1	30	ABplappppa	206	0	0	0		0	0	0	0	0
128	1	192	391	-1	361	336	13.5	26	Daapa	236	1490	0	0		0	0	0	0	0
129	1	253	328	-1	287	127	19.6	25	ABprpapaapa	201	0	0	0		0	0	0	0	0
130	1	198	336	-1	470	282	14.9	32	Eplap	198	0	0	0		0	0	0	0	0
131	1	125	297	-1	280	366	20.1	28	ABplpapaap	281	322	0	0		0	0	0	0	0
132	1	42	231	-1	127	309	13.5	28	ABalapaaap	381	0	0	0		0	0	0	0	0
133	1	351	370	-1	270	148	16.7	24	MSppapap	237	673	0	0		0	0	0	0	0
134	1	382	388	-1	212	333	14.4	25	ABalpppppaa	226	-249	0	0		0	0	0	0	0
135	1	5	249	-1	370	366	14.7	27	Daaap	-252	0	0	0		0	0	0	0	0
136	1	69	190	-1	588	307	22.5	31	ABplappppp	318	818	0	0		0	0	0	0	0
137	1	20	217	-1	134	351	20.3	30	ABalppaaap	289	-730	0	0		0	0	0	0	0
138	1	411	207	-1	413	314	8.9	29	Dappa	255	-770	0	0		0	0	0	0	0
139	1	232	8	-1	260	122	18.7	24	ABprpaapppa	209	-195	0	0		0	0	0	0	0
140	1	142	142	-1	348	265	19.0	26	MSaapapa	263	564	0	0		0	0	0	0	0
141	1	323	99	-1	334	315	17.8	27	MSappaap	200	-486	0	0		0	0	0	0	0
142	1	37	308	-1	118	251	20.1	29	ABaraaaapa	205	0	0	0		0	0	0	0	0
143	1	367	435	-1	541	347	20.5	28	ABplapppaa	270	294	0	0		0	0	0	0	0
144	1	156	35	-1	382	311	9.4	28	MSappppp	-193	0	0	0		0	0	0	0	0
145	1	439	212	-1	163	385	17.2	25	ABalpppapav	248	-398	0	0		0	0	0	0	0
146	1	51	47	-1	243	296	10.5	23	MSaaaappa	165	0	0	0		0	0	0	0	0
147	1	136	13	-1	173	163	14.7	28	ABpraaapaa	-116	0	0	0		0	0	0	0	0
148	1	167	7	-1	174	346	18.9	25	ABplpaaaaaa	186	0	0	0		0	0	0	0	0
149	1	23	92	-1	198	354	16.6	29	ABplpaapaa	98	0	0	0		0	0	0	0	0
150	1	207	132	-1	84	300	12.9	26	ABalappaap	204	0	0	0		0	0	0	0	0
151	1	64	424	-1	150	367	11.9	23	ABalpppappa	179	316	0	0		0	0	0	0	0
152	1	95	218	-1	487	233	20.8	30	ABprpppppa	293	60	0	0		0	0	0	0	0
153	1	137	55	-1	130	198	11.7	27	ABalapppap	280	0	0	0		0	0	0	0	0
154	1	399	409	-1	413	331	12.5	26	Daapp	236	215	0	0		0	0	0	0	0
155	1	246	338	-1	356	393	19.0	26	ABplppapaaa	236	1591	0	0		0	0	0	0	0
156	1	92	380	-1	217	158	13.3	33	ABpraapapa	297	-242	0	0		0	0	0	0	0
157	1	430	27	-1	154	202	8.0	27	ABarpapaaa	200	1636	0	0		0	0	0	0	0
158	1	17	128	-1	224	217	16.5	28	ABaraaapapp	252	-130	0	0		0	0	0	0	0
159	1	90	46	-1	113	298	7.5	29	ABplaapaaa	240	0	0	0		0	0	0	0	0
160	1	60	438	-1	349	219	12.3	28	Earaa	282	-112	0	0		0	0	0	0	0
161	1	357	140	-1	487	180	11.4	30	Cpppaa	257	1	0	0		0	0	0	0	0
162	1	388	202	-1	296	171	23.4	28	ABarapapapp	276	308	0	0		0	0	0	0	0
163	1	126	3	-1	170	333	16.0	23	ABalppppaav	237	621	0	0		0	0	0	0	0
164	1	129	159	-1	425	234	12.7	31	Epraa	319	-91	0	0		0	0	0	0	0
165	1	404	161	-1	148	318	23.0	25	ABalpaapppp	87	0	0	0		0	0	0	0	0
166	1	250	303	-1	200	127	17.4	29	ABpraaaapa	258	202	0	0		0	0	0	0	0
167	1	155	1	-1	372	111	18.4	25	ABprppaapap	166	206	0	0		0	0	0	0	0
168	1	402	228	-1	196	215	5.4	28	ABarpapapa	150	0	0	0		0	0	0	0	0
169	1	339	247	-1	432	279	17.4	32	Ealpp	326	1257	0	0		0	0	0	0	0
170	1	74	185	-1	203	391	19.1	29	ABplpaaapa	251	2477	0	0		0	0	0	0	0
171	1	322	26	-1	174	232	20.7	28	ABaraaaaap	86	0	0	0		0	0	0	0	0
172	1	63	154	-1	95	225	14.9	28	ABalaaapal	452	0	0	0		0	0	0	0	0
173	1	170	272	-1	155	238	11.5	29	MSaaaaapa	360	0	0	0		0	0	0	0	0
174	1	85	68	-1	200	220	14.9	26	ABaraappapa	237	-142	0	0		0	0	0	0	0
175	1	267	415	-1	252	240	23.3	25	ABarapapaap	195	0	0	0		0	0	0	0	0
176	1	79	42	-1	168	230	17.7	24	ABaraaapaap	282	0	0	0		0	0	0	0	0
177	1	145	357	-1	206	168	11.0	24	ABpraapappa	200	39	0	0		0	0	0	0	0
178	1	314	361	-1	559	362	16.1	30	ABarppappp	303	-796	0	0		0	0	0	0	0
179	1	217	432	-1	130	305	10.3	28	ABalapappa	-261	0	0	0		0	0	0	0	0
180	1	310	353	-1	440	119	20.4	30	ABprppapap	285	-216	0	0		0	0	0	0	0
181	1	291	193	-1	424	361	8.5	29	ABarppaapp	290	-169	0	0		0	0	0	0	0
182	1	311	330	-1	356	161	13.0	25	Dpapa	245	106	0	0		0	0	0	0	0
183	1	8	242	-1	444	157	19.0	31	MSpapppp	321	0	0	0		0	0	0	0	0
184	1	225	182	-1	239	242	21.2	27	ABarapapaaa	230	184	0	0		0	0	0	0	0
185	1	299	94	-1	422	317	24.7	31	ABplpapppa	229	491	0	0		0	0	0	0	0
186	1	359	387	-1	219	103	17.2	25	ABprpaapapp	217	14	0	0		0	0	0	0	0
187	1	12	302	-1	279	263	20.5	28	ABalpapppap	211	-149	0	0		0	0	0	0	0
188	1	405	459	-1	166	197	19.7	22	MSppaaaa	122	-4	0	0		0	0	0	0	0
189	1	280	287	-1	165	166	17.7	28	ABalaapppa	267	1073	0	0		0	0	0	0	0
190	1	453	122	-1	489	160	23.4	29	ABprpppaaap	290	72	0	0		0	0	0	0	0
191	1	244	428	-1	357	159	18.0	26	MSpppaap	242	457	0	0		0	0	0	0	0
192	1	265	41	-1	217	380	21.5	27	ABalppaappp	201	80	0	0		0	0	0	0	0
193	1	151	51	-1	278	296	10.6	25	MSaaaappp	200	-203	0	0		0	0	0	0	0
194	1	171	281	-1	550	209	12.2	30	Cpppap	298	-784	0	0		0	0	0	0	0
195	1	187	277	-1	539	191	20.9	28	ABprapppap	-21	0	0	0		0	0	0	0	0
196	1	109	61	-1	437	168	22.5	29	MSpappap	270	754	0	0		0	0	0	0	0
197	1	185	178	-1	436	349	11.7	25	Dapap	235	-215	0	0		0	0	0	0	0
198	1	327	130	-1	301	119	24.8	28	ABarappapap	286	-90	0	0		0	0	0	0	0
199	1	30	386	-1	112	194	14.4	30	ABalaaappl	281	322	0	0		0	0	0	0	0
200	1	371	240	-1	244	301	14.9	25	ABaraapapaa	238	-212	0	0		0	0	0	0	0
201	1	148	191	-1	317	278	16.3	27	MSaapaapa	669	0	0	0		0	0	0	0	0
202	1	133	75	-1	317	193	23.2	30	ABarapapppp	267	410	0	0		0	0	0	0	0
203	1	80	166	-1	211	350	19.5	25	ABplpaaaaap	53	0	0	0		0	0	0	0	0
204	1	442	139	-1	178	167	24.2	25	ABarapppaap	-27	0	0	0		0	0	0	0	0
205	1	300	74	-1	464	243	12.6	30	Eprap	283	180	0	0		0	0	0	0	0
206	1	72	397	-1	232	279	12.7	26	MSaaapapa	143	0	0	0		0	0	0	0	0
207	1	157	176	-1	188	277	5.8	26	ABarpaaapp	245	-800	0	0		0	0	0	0	0
208	1	188	83	-1	573	230	23.6	26	ABprppppppp	249	957	0	0		0	0	0	0	0
209	1	16	341	-1	181	198	7.7	26	ABarpapaap	52	0	0	0		0	0	0	0	0
210	1	378	76	-1	267	181	5.7	29	ABarpapapp	274	153	0	0		0	0	0	0	0
211	1	141	30	-1	215	402	16.6	24	ABplpaapapp	209	689	0	0		0	0	0	0	0
212	1	38	43	-1	121	227	22.7	29	ABalaaaarr	46	0	0	0		0	0	0	0	0
213	1	257	379	-1	553	314	8.5	29	Caaapp	291	135	0	0		0	0	0	0	0
214	1	6	325	-1	449	351	19.5	30	Capaap	-100	0	0	0		0	0	0	0	0
215	1	408	340	-1	244	154	25.4	26	ABarapppapp	247	60	0	0		0	0	0	0	0
216	1	86	229	-1	314	393	14.0	29	ABplaapppa	162	0	0	0		0	0	0	0	0
217	1	140	433	-1	171	280	22.3	24	ABalpaaaaaa	195	143	0	0		0	0	0	0	0
218	1	348	108	-1	367	303	5.6	30	ABarppaapa	265	485	0	0		0	0	0	0	0
219	1	4	260	-1	547	323	12.8	31	Cappap	273	111	0	0		0	0	0	0	0
220	1	34	211	-1	263	328	25.4	30	ABalpapapap	194	0	0	0		0	0	0	0	0
221	1	384	396	-1	390	138	11.8	28	Dppaa	-302	0	0	0		0	0	0	0	0
222	1	343	311	-1	232	134	16.6	24	ABprpaapaap	217	139	0	0		0	0	0	0	0
223	1	128	115	-1	311	191	19.6	27	MSpapaaaa	177	0	0	0		0	0	0	0	0
224	1	208	73	-1	217	291	10.3	24	MSaaapaap	-241	0	0	0		0	0	0	0	0
225	1	147	29	-1	206	169	24.7	27	ABarapppapa	149	0	0	0		0	0	0	0	0
226	1	22	173	-1	183	337	12.2	26	ABplaapapa	263	0	0	0		0	0	0	0	0
227	1	10	127	-1	240	281	18.8	27	ABalpapppaa	220	-520	0	0		0	0	0	0	0
228	1	466	458	-1	449	204	25.9	27	ABprppppaap	242	-1520	0	0		0	0	0	0	0
229	1	214	67	-1	488	260	5.8	31	Cpaapa	120	0	0	0		0	0	0	0	0
230	1	272	14	-1	418	396	20.4	30	ABplppapap	126	0	0	0		0	0	0	0	0
231	1	381	235	-1	263	203	23.2	27	ABarapapapa	249	1346	0	0		0	0	0	0	0
232	1	24	234	-1	233	300	6.4	28	ABplaaaapa	251	98	0	0		0	0	0	0	0
233	1	205	103	-1	319	178	8.1	26	ABprapaaaa	224	136	0	0		0	0	0	0	0
234	1	295	319	-1	356	344	24.0	28	ABplpapappa	242	-764	0	0		0	0	0	0	0
235	1	227	430	-1	216	239	21.5	23	ABarapaaaap	177	-148	0	0		0	0	0	0	0
236	0	108	-1	-1	508	204	25.4	29		268	139	0	0		0	0	0	0	0
237	1	110	165	-1	207	304	18.1	22	ABalpaaapa	152	2	0	0		0	0	0	0	0
238	1	312	335	-1	176	314	14.1	26	MSapaaap	218	289	0	0		0	0	0	0	0
239	1	389	282	-1	261	365	10.6	30	ABalppppppp	198	0	0	0		0	0	0	0	0
240	1	448	393	-1	557	184	17.9	30	ABprapppaa	-367	0	0	0		0	0	0	0	0
241	1	261	170	-1	556	146	17.0	28	ABprapappa	-274	0	0	0		0	0	0	0	0
242	1	390	289	-1	199	228	17.9	26	ABaraaapapa	216	519	0	0		0	0	0	0	0
243	1	236	408	-1	200	336	6.2	24	ABplaaapaa	233	868	0	0		0	0	0	0	0
244	1	189	23	-1	279	229	6.3	29	ABarpaappa	389	0	0	0		0	0	0	0	0
245	1	248	19	-1	230	307	25.3	29	ABalpapapaa	70	0	0	0		0	0	0	0	0
246	1	200	225	-1	232	366	15.0	25	ABplpaappaa	121	0	0	0		0	0	0	0	0
247	1	316	466	-1	512	182	23.4	26	ABprpppaapa	180	162	0	0		0	0	0	0	0
248	1	238	11	-1	122	264	6.7	30	ABalappapp	222	212	0	0		0	0	0	0	0
249	1	62	88	-1	197	139	22.4	31	ABalaapapp	355	0	0	0		0	0	0	0	0
250	1	82	100	-1	335	362	8.7	23	ABplapaaapp	226	166	0	0		0	0	0	0	0
251	1	161	250	-1	511	393	18.7	29	ABplapapap	229	0	0	0		0	0	0	0	0
252	1	153	371	-1	382	234	13.5	29	Earap	297	-21	0	0		0	0	0	0	0
253	1	47	320	-1	526	389	14.2	29	ABplapapaa	272	749	0	0		0	0	0	0	0
254	1	317	425	-1	296	154	25.7	26	ABprpappaaa	253	31	0	0		0	0	0	0	0
255	1	195	33	-1	380	94	13.8	29	ABpraapppp	282	1348	0	0		0	0	0	0	0
256	1	321	347	-1	281	130	11.3	27	ABpraaapppp	11	0	0	0		0	0	0	0	0
257	1	392	420	-1	470	404	20.1	30	ABplappapp	301	87	0	0		0	0	0	0	0
258	1	454	197	-1	203	283	20.4	26	ABalpaaaaap	207	-425	0	0		0	0	0	0	0
259	1	174	238	-1	320	165	13.3	24	Dpaaa	204	-920	0	0		0	0	0	0	0
260	1	45	126	-1	577	228	16.6	30	Cppppa	302	-365	0	0		0	0	0	0	0
261	1	397	296	-1	190	292	11.2	27	MSaaapaaa	236	492	0	0		0	0	0	0	0
262	1	419	431	-1	248	204	17.0	23	ABaraapppaa	203	-174	0	0		0	0	0	0	0
263	1	54	195	-1	362	406	15.1	29	ABplaapppp	295	681	0	0		0	0	0	0	0
264	1	337	204	-1	252	396	19.7	24	ABplpaaappp	147	0	0	0		0	0	0	0	0
265	1	111	97	-1	231	149	19.8	25	ABprpaaaaap	205	492	0	0		0	0	0	0	0
266	1	134	312	-1	562	160	11.0	34	ABarppppp	-18	0	0	0		0	0	0	0	0
267	1	44	102	-1	390	143	7.4	32	ABarpppap	319	-23	0	0		0	0	0	0	0
268	1	340	248	-1	227	184	13.8	26	MSppappa	213	336	0	0		0	0	0	0	0
269	1	426	206	-1	310	327	24.9	30	ABplpappaap	132	0	0	0		0	0	0	0	0
270	1	387	384	-1	245	189	9.6	26	MSppappp	263	316	0	0		0	0	0	0	0
271	1	52	262	-1	270	204	12.4	28	MSpaapaa	267	270	0	0		0	0	0	0	0
272	1	158	119	-1	126	337	15.5	33	ABalapaapp	510	0	0	0		0	0	0	0	0
273	1	231	116	-1	458	314	9.5	30	Dappp	292	853	0	0		0	0	0	0	0
274	1	70	429	-1	153	326	20.0	24	ABalppappaa	236	-183	0	0		0	0	0	0	0
275	1	292	268	-1	180	363	12.5	25	ABalppppapp	215	263	0	0		0	0	0	0	0
276	1	433	2	-1	305	248	17.4	26	ABaraapappp	203	937	0	0		0	0	0	0	0
277	1	296	90	-1	157	297	5.9	29	ABplaaaaaa	400	0	0	0		0	0	0	0	0
278	1	14	192	-1	335	201	16.5	27	MSpapaapa	217	0	0	0		0	0	0	0	0
279	1	416	270	-1	491	346	19.5	29	Capapp	270	-31	0	0		0	0	0	0	0
280	1	398	337	-1	288	339	16.5	24	MSappapa	74	0	0	0		0	0	0	0	0
281	1	179	20	-1	491	374	23.7	30	ABplpppaaap	302	-218	0	0		0	0	0	0	0
282	1	424	38	-1	469	375	9.4	33	ABarppapa	334	244	0	0		0	0	0	0	0
283	1	363	106	-1	296	347	10.5	25	ABplapaaapa	197	402	0	0		0	0	0	0	0
284	1	427	233	-1	135	329	17.4	29	ABalapaapa	268	259	0	0		0	0	0	0	0
285	1	309	313	-1	372	235	18.3	29	MSpapapa	267	262	0	0		0	0	0	0	0
286	1	21	81	-1	430	274	13.4	32	Eplaa	318	-526	0	0		0	0	0	0	0
287	1	58	112	-1	139	179	15.5	24	ABalaappppa	208	106	0	0		0	0	0	0	0
288	1	112	355	-1	302	351	22.5	24	ABplpapapaa	201	376	0	0		0	0	0	0	0
289	1	241	399	-1	243	352	24.9	25	ABalppapapp	199	137	0	0		0	0	0	0	0
290	1	290	376	-1	257	329	14.3	24	MSapappa	269	0	0	0		0	0	0	0	0
291	1	294	442	-1	326	115	16.6	24	ABprppaaaap	220	-89	0	0		0	0	0	0	0
292	1	55	134	-1	261	367	7.7	28	ABplaaappa	270	0	0	0		0	0	0	0	0
293	1	121	298	-1	244	128	8.6	28	ABarpappap	279	-674	0	0		0	0	0	0	0
294	1	183	323	-1	400	396	12.4	28	ABplapaapp	143	0	0	0		0	0	0	0	0
295	1	249	18	-1	255	337	17.4	26	MSapapap	382	0	0	0		0	0	0	0	0
296	1	393	418	-1	398	138	25.9	25	ABprppaappa	252	188	0	0		0	0	0	0	0
297	1	98	4	-1	407	343	19.5	31	MSaapppp	265	-530	0	0		0	0	0	0	0
298	1	240	31	-1	371	217	20.9	32	MSpapapp	128	0	0	0		0	0	0	0	0
299	1	7	365	-1	420	409	15.2	30	ABplappaaa	282	-1050	0	0		0	0	0	0	0
300	1	277	300	-1	245	402	15.4	25	ABplaappaa	77	0	0	0		0	0	0	0	0
301	1	201	304	-1	282	398	15.0	29	ABplaappap	-345	0	0	0		0	0	0	0	0
302	1	375	123	-1	140	341	9.3	24	ABplaapaapa	209	-576	0	0		0	0	0	0	0
303	1	190	184	-1	392	144	17.5	30	MSpapppa	-32	0	0	0		0	0	0	0	0
304	1	256	411	-1	140	145	13.9	25	ABalaappppp	199	-249	0	0		0	0	0	0	0
305	1	139	446	-1	116	314	20.6	31	ABalaaaalp	278	151	0	0		0	0	0	0	0
306	1	293	246	-1	290	381	24.0	29	ABalpapappa	260	1670	0	0		0	0	0	0	0
307	1	391	78	-1	297	305	16.9	24	MSappaaa	224	-611	0	0		0	0	0	0	0
308	1	66	226	-1	340	200	20.3	27	MSpapaaap	246	8	0	0		0	0	0	0	0
309	1	278	222	-1	223	366	7.6	28	ABplaaapap	260	160	0	0		0	0	0	0	0
310	1	346	364	-1	237	276	21.6	25	ABalpappaap	248	-83	0	0		0	0	0	0	0
311	1	262	449	-1	236	393	17.6	25	ABplpaapppa	203	1405	0	0		0	0	0	0	0
312	1	120	334	-1	105	203	17.3	30	ABalaaapar	278	255	0	0		0	0	0	0	0
313	1	97	269	-1	342	306	9.9	26	MSappppa	253	-3	0	0		0	0	0	0	0
314	1	400	144	-1	284	332	6.9	28	ABplaaappp	-16	0	0	0		0	0	0	0	0
315	1	355	224	-1	285	325	12.9	25	MSapappp	160	0	0	0		0	0	0	0	0
316	1	279	227	-1	321	350	17.0	25	MSappapp	206	-997	0	0		0	0	0	0	0
317	1	177	360	-1	221	105	14.8	26	ABprpaapapa	250	316	0	0		0	0	0	0	0
318	1	325	283	-1	288	253	23.6	28	ABalpappppa	237	-440	0	0		0	0	0	0	0
319	1	132	343	-1	478	290	20.5	30	ABplpppppa	285	1084	0	0		0	0	0	0	0
320	1	13	160	-1	325	143	15.7	26	MSpppapa	285	0	0	0		0	0	0	0	0
321	1	434	412	-1	273	279	15.6	29	ABaraapapap	245	-183	0	0		0	0	0	0	0
322	1	233	156	-1	204	171	21.8	25	ABarappppap	-384	0	0	0		0	0	0	0	0
323	1	222	198	-1	555	264	9.1	32	Cpapap	323	2	0	0		0	0	0	0	0
324	1	216	332	-1	334	172	15.0	28	MSpppapp	203	-257	0	0		0	0	0	0	0
325	1	347	172	-1	390	157	21.5	22	MSppaapp	149	-229	0	0		0	0	0	0	0
326	1	196	180	-1	202	258	20.2	23	ABalpappaaa	157	0	0	0		0	0	0	0	0
327	1	228	221	-1	420	185	9.5	28	Dpppa	39	0	0	0		0	0	0	0	0
328	1	341	368	-1	365	354	10.6	26	Dapaa	6	0	0	0		0	0	0	0	0
329	1	328	333	-1	301	147	11.8	25	ABprpaappap	229	756	0	0		0	0	0	0	0
330	1	88	256	-1	208	120	11.9	25	ABpraaaappp	236	469	0	0		0	0	0	0	0
331	1	163	151	-1	473	403	13.5	28	ABplappapa	103	0	0	0		0	0	0	0	0
332	1	223	264	-1	300	158	6.2	28	ABarpapppp	280	-302	0	0		0	0	0	0	0
333	1	206	64	-1	126	281	22.2	25	ABalpaapppa	192	1556	0	0		0	0	0	0	0
334	1	25	275	-1	208	362	14.0	23	ABalpppppap	86	0	0	0		0	0	0	0	0
335	1	89	70	-1	354	272	12.4	30	Ealaa	302	-1488	0	0		0	0	0	0	0
336	1	281	36	-1	242	263	25.7	25	ABalpapaapp	239	-469	0	0		0	0	0	0	0
337	1	61	117	-1	534	127	14.2	29	ABprapapaa	294	307	0	0		0	0	0	0	0
338	1	370	416	-1	241	156	10.3	25	ABpraapappp	-131	0	0	0		0	0	0	0	0
339	1	172	414	-1	580	205	21.0	30	ABprappppp	292	478	0	0		0	0	0	0	0
340	1	230	220	-1	501	238	13.5	32	Eprpa	316	139	0	0		0	0	0	0	0
341	1	234	201	-1	320	328	8.1	27	ABplapaaaa	221	164	0	0		0	0	0	0	0
342	1	194	410	-1	198	338	10.0	25	ABplaapappa	232	-162	0	0		0	0	0	0	0
343	1	373	5	-1	402	182	22.6	27	MSpappaa	180	0	0	0		0	0	0	0	0
344	1	73	101	-1	374	274	21.9	24	MSaapappp	178	-181	0	0		0	0	0	0	0
345	1	409	406	-1	548	256	24.7	26	ABplppppppa	227	-29	0	0		0	0	0	0	0
346	1	304	423	-1	600	260	13.6	33	Cpappd	319	800	0	0		0	0	0	0	0
347	1	354	284	-1	345	188	9.6	28	MSpppppa	207	-566	0	0		0	0	0	0	0
348	1	124	236	-1	245	317	19.4	27	MSapapaa	215	22	0	0		0	0	0	0	0
349	1	394	395	-1	382	84	18.5	28	ABprppapaaa	281	1011	0	0		0	0	0	0	0
350	1	423	237	-1	525	337	23.7	28	ABplpppaapa	531	0	0	0		0	0	0	0	0
351	1	182	292	-1	321	215	6.2	24	ABarppaaaa	-46	0	0	0		0	0	0	0	0
352	1	406	253	-1	177	151	12.4	29	ABpraaapap	264	589	0	0		0	0	0	0	0
353	1	336	82	-1	265	393	17.9	24	ABplpaapppp	218	137	0	0		0	0	0	0	0
354	1	59	107	-1	311	133	21.8	25	ABprpapaaap	171	0	0	0		0	0	0	0	0
355	1	308	89	-1	264	130	24.4	27	ABarappapaa	272	755	0	0		0	0	0	0	0
356	1	305	80	-1	133	185	8.1	28	ABpraapaaa	-4	0	0	0		0	0	0	0	0
357	1	28	203	-1	441	155	10.1	27	Dppap	-15	0	0	0		0	0	0	0	0
358	1	428	188	-1	267	336	22.7	32	ABplpapaaa	274	530	0	0		0	0	0	0	0
359	1	319	322	-1	268	92	18.4	26	ABprpaaappp	249	914	0	0		0	0	0	0	0
360	1	285	255	-1	329	140	24.5	28	ABprpappapa	241	261	0	0		0	0	0	0	0
361	1	243	454	-1	249	291	23.2	27	ABalpappapa	202	85	0	0		0	0	0	0	0
362	1	239	326	-1	139	245	7.3	25	ABarpaaaaa	231	-755	0	0		0	0	0	0	0
363	1	162	243	-1	146	340	13.2	24	ABalppppapa	207	438	0	0		0	0	0	0	0
364	0	329	-1	-1	97	315	19.0	25		222	-400	0	0		0	0	0	0	0
365	1	315	37	-1	411	227	17.5	28	Earpa	285	148	0	0		0	0	0	0	0
366	1	395	50	-1	236	243	5.6	34	ABarpaapa	336	-9	0	0		0	0	0	0	0
367	1	437	157	-1	263	235	11.5	24	MSpaaappa	17	0	0	0		0	0	0	0	0
368	1	344	276	-1	453	228	15.9	33	Earpp	335	470	0	0		0	0	0	0	0
369	1	218	210	-1	458	137	22.7	29	ABprppappp	262	1088	0	0		0	0	0	0	0
370	1	450	314	-1	210	199	24.5	25	ABarappaaaa	133	-443	0	0		0	0	0	0	0
371	1	284	290	-1	477	147	8.1	27	ABprappapa	-88	0	0	0		0	0	0	0	0
372	1	15	155	-1	283	283	17.8	26	ABaraapappa	205	573	0	0		0	0	0	0	0
373	1	264	114	-1	228	341	22.0	26	ABalppapppa	385	0	0	0		0	0	0	0	0
374	1	287	9	-1	174	356	22.7	27	ABalppaappa	202	427	0	0		0	0	0	0	0
375	1	415	310	-1	323	402	20.7	26	ABplpaaaapp	259	-276	0	0		0	0	0	0	0
376	1	342	427	-1	430	132	24.8	25	ABprppaappp	199	833	0	0		0	0	0	0	0
377	1	39	136	-1	394	252	6.0	37	Cpaaa	371	97	0	0		0	0	0	0	0
378	1	462	175	-1	471	213	24.2	28	ABprpappppa	279	-68	0	0		0	0	0	0	0
379	1	275	254	-1	195	308	7.3	24	ABplaaaaapp	235	-110	0	0		0	0	0	0	0
380	1	105	164	-1	189	326	21.4	26	ABalppappap	-73	0	0	0		0	0	0	0	0
381	1	213	286	-1	392	170	11.4	26	Dpapp	263	-2512	0	0		0	0	0	0	0
382	1	175	149	-1	419	353	15.7	29	Capaaa	291	92	0	0		0	0	0	0	0
383	1	289	168	-1	384	405	19.6	26	ABplppapaap	270	1154	0	0		0	0	0	0	0
384	1	93	331	-1	269	178	25.4	27	ABarappaap	172	1062	0	0		0	0	0	0	0
385	1	46	369	-1	571	334	18.5	30	ABplapappp	297	914	0	0		0	0	0	0	0
386	1	159	359	-1	257	141	12.6	31	ABpraaapppa	256	-65	0	0		0	0	0	0	0
387	1	178	113	-1	284	226	19.6	25	ABarapaappp	219	333	0	0		0	0	0	0	0
388	1	77	223	-1	172	180	21.2	25	ABarappppaa	209	1434	0	0		0	0	0	0	0
389	1	425	167	-1	547	314	25.5	30	ABplpppaapp	250	421	0	0		0	0	0	0	0
390	1	81	232	-1	477	359	16.3	30	Capapa	294	-375	0	0		0	0	0	0	0
391	1	335	356	-1	181	399	16.3	24	ABalpppapad	222	-34	0	0		0	0	0	0	0
392	1	211	152	-1	296	293	13.9	27	MSaaappp	254	754	0	0		0	0	0	0	0
393	1	56	199	-1	376	384	22.5	31	ABplppappa	306	-141	0	0		0	0	0	0	0
394	1	356	339	-1	233	160	22.5	25	ABarapppppa	230	1088	0	0		0	0	0	0	0
395	1	438	419	-1	326	321	20.2	27	MSapaapp	273	-258	0	0		0	0	0	0	0
396	0	345	-1	-1	318	161	18.1	23		147	-491	0	0		0	0	0	0	0
397	0	49	-1	-1	402	351	23.0	22		187	-210	0	0		0	0	0	0	0
398	1	117	351	-1	205	155	15.8	25	ABpraaappaa	207	-104	0	0		0	0	0	0	0
399	1	385	407	-1	297	130	17.1	22	ABprppaaaaa	207	84	0	0		0	0	0	0	0
400	1	380	401	-1	519	287	25.3	28	ABplpppapap	287	316	0	0		0	0	0	0	0
401	1	96	291	-1	441	365	25.2	27	ABplpppaaaa	278	-518	0	0		0	0	0	0	0
402	1	268	437	-1	456	308	24.3	31	ABplpapppp	139	0	0	0		0	0	0	0	0
403	1	254	278	-1	315	380	17.6	24	ABplppaaaap	62	0	0	0		0	0	0	0	0
404	1	29	48	-1	511	129	18.5	29	ABprapapap	283	-209	0	0		0	0	0	0	0
405	1	138	21	-1	173	131	19.3	31	ABpraaaaaa	301	111	0	0		0	0	0	0	0
406	1	219	196	-1	352	163	6.6	28	ABarpppaa	256	725	0	0		0	0	0	0	0
407	1	274	309	-1	249	169	16.9	24	MSppapaa	222	13	0	0		0	0	0	0	0
408	1	420	352	-1	412	122	21.1	27	ABprppappa	242	94	0	0		0	0	0	0	0
409	1	441	66	-1	569	267	23.5	28	ABplppppppp	257	1011	0	0		0	0	0	0	0
410	1	360	385	-1	266	146	14.6	26	ABprpaappaa	44	0	0	0		0	0	0	0	0
411	1	212	120	-1	210	373	10.5	26	ABplaapappp	267	847	0	0		0	0	0	0	0
412	1	144	306	-1	412	106	18.4	27	ABprppapaap	234	115	0	0		0	0	0	0	0
413	1	166	400	-1	341	102	23.5	27	ABarappappa	268	-82	0	0		0	0	0	0	0
414	1	197	12	-1	297	185	10.9	25	MSppppap	252	610	0	0		0	0	0	0	0
415	1	306	241	-1	140	267	17.5	27	ABalpaapaaa	233	-182	0	0		0	0	0	0	0
416	1	349	22	-1	511	367	11.2	28	ABarppappa	273	-417	0	0		0	0	0	0	0
417	1	377	171	-1	277	134	8.2	27	ABarpapppa	270	1408	0	0		0	0	0	0	0
418	1	49	394	436	402	351	25.1	25	ABplppaapp	206	488	0	0		0	0	0	0	0
419	0	440	-1	-1	262	164	19.7	22		82	0	0	0		0	0	0	0	0
420	1	350	266	-1	168	364	14.5	25	ABalppppaad	237	48	0	0		0	0	0	0	0
421	1	260	373	-1	543	378	19.6	29	ABplapappa	260	-584	0	0		0	0	0	0	0
422	1	413	463	-1	384	278	18.1	30	Ealpa	182	-200	0	0		0	0	0	0	0
423	1	270	348	-1	164	263	5.8	24	ABarpaaapa	207	482	0	0		0	0	0	0	0
424	1	255	344	-1	178	353	7.9	27	ABplaapaapp	253	-1062	0	0		0	0	0	0	0
425	1	288	32	-1	179	189	16.5	25	MSppaaap	329	0	0	0		0	0	0	0	0
426	1	53	443	-1	236	220	13.9	27	ABaraappapp	-44	0	0	0		0	0	0	0	0
427	1	401	307	-1	387	329	25.4	26	ABplpapappp	-363	0	0	0		0	0	0	0	0
428	1	31	95	-1	116	276	10.2	30	ABalapapap	-646	0	0	0		0	0	0	0	0
429	1	326	60	-1	323	261	20.1	26	MSaapaaap	127	0	0	0		0	0	0	0	0
430	0	48	-1	-1	163	143	21.5	22		131	0	0	0		0	0	0	0	0
431	1	68	439	-1	162	309	18.5	25	MSapaaaa	265	0	0	0		0	0	0	0	0
432	1	237	402	-1	236	144	14.3	25	ABpraaappap	-94	0	0	0		0	0	0	0	0
433	1	282	421	-1	201	269	25.7	27	ABalpapaapa	43	0	0	0		0	0	0	0	0
434	1	122	274	-1	317	99	21.7	26	ABprpaaaapa	230	0	0	0		0	0	0	0	0
435	1	422	153	-1	547	225	24.5	25	ABprppppppa	-496	0	0	0		0	0	0	0	0
436	1	36	62	-1	152	146	10.4	24	ABpraapaapa	59	0	0	0		0	0	0	0	0
437	1	1	177	-1	350	162	22.4	32	ABprpapppa	190	0	0	0		0	0	0	0	0
438	1	366	426	-1	456	151	25.7	27	ABprpppaaaa	108	0	0	0		0	0	0	0	0
439	1	443	317	-1	355	169	25.7	28	ABprpappapp	44	0	0	0		0	0	0	0	0
440	0	271	-1	-1	477	173	26.0	28		-4	0	0	0		0	0	0	0	0
441	1	445	455	-1	497	323	22.4	26	Capppp	170	318	0	0		0	0	0	0	0
442	1	407	186	-1	291	367	17.7	22	ABplppaaaaa	238	0	0	0		0	0	0	0	0
443	1	412	318	-1	251	241	18.7	24	ABarapaappa	197	0	0	0		0	0	0	0	0
444	1	418	200	-1	234	378	20.0	20	ABplpaaappa	152	0	0	0		0	0	0	0	0
445	1	40	441	-1	215	308	23.7	23	ABalpapaaap	279	0	0	0		0	0	0	0	0
446	1	176	362	-1	271	145	22.0	23	ABprpapaaaa	-173	0	0	0		0	0	0	0	0
447	1	114	263	-1	169	288	8.0	23	ABplaaaaapa	3	0	0	0		0	0	0	0	0
448	0	132	-1	-1	486	294	23.5	26		202	0	0	0		0	0	0	0	0
449	1	259	382	-1	282	294	22.9	24	ABalpappapp	37	0	0	0		0	0	0	0	0
450	1	396	181	-1	512	319	25.4	25	ABplpppapaa	0	0	0	0		0	0	0	0	0
451	1	303	383	-1	449	345	23.0	27	ABplppppaaa	254	0	0	0		0	0	0	0	0
452	1	455	445	-1	305	205	17.5	28	ABaraapppp	167	0	0	0		0	0	0	0	0
453	1	458	447	-1	167	372	10.5	29	ABalpppappp	1112	0	0	0		0	0	0	0	0
454	1	320	451	-1	540	235	21.4	31	Cppppp	234	-1579	0	0		0	0	0	0	0
455	1	451	453	-1	273	208	17.1	26	ABaraapppap	516	0	0	0		0	0	0	0	0
456	1	431	461	-1	486	313	25.4	26	ABplppppapp	190	-425	0	0		0	0	0	0	0
457	1	447	456	-1	490	291	17.4	25	Eplpa	199	108	0	0		0	0	0	0	0
458	1	460	457	-1	331	376	20.0	23	ABplppaapa	169	939	0	0		0	0	0	0	0
459	1	468	462	-1	486	354	24.6	29	ABplppppapa	265	191	0	0		0	0	0	0	0
460	1	459	444	-1	430	376	22.8	25	ABplppappp	201	-128	0	0		0	0	0	0	0
461	1	452	392	-1	246	191	25.0	26	ABarappaaap	248	-727	0	0		0	0	0	0	0
462	0	379	-1	-1	119	188	22.0	28		254	0	0	0		0	0	0	0	0
463	1	456	377	-1	505	207	24.0	24	ABprpppapaa	199	495	0	0		0	0	0	0	0
464	1	379	464	-1	119	185	22.0	30	ABalaapaap	363	75	0	0		0	0	0	0	0
465	1	457	465	-1	378	160	24.0	26	ABprpapappp	273	566	0	0		0	0	0	0	0
466	1	461	467	-1	331	131	22.0	24	ABprpapapaa	82	0	0	0		0	0	0	0	0
467	1	435	468	-1	478	247	23.0	26	ABprpappppp	145	0	0	0		0	0	0	0	0
468	1	463	469	-1	424	180	25.0	24	ABprppppaaa	175	718	0	0		0	0	0	0	0
469	1	464	452	-1	467	176	25.0	24	ABprppppapa	276	-584	0	0		0	0	0	0	0
470	1	465	470	-1	518	237	25.0	27	ABprpppapap	-146	0	0	0		0	0	0	0	0
471	1	467	471	-1	475	332	24.0	27	ABplppppaap	156	759	0	0		0	0	0	0	0
472	1	469	472	-1	321	182	25.0	29	ABprpappaap	248	-492	0	0		0	0	0	0	0
473	1	470	473	-1	267	101	17.0	25	ABprpaapppp	259	186	0	0		0	0	0	0	0
474	1	471	474	-1	477	223	26.0	26	ABprppppapp	284	686	0	0		0	0	0	0	0
475	1	472	475	-1	374	130	22.0	24	ABprpapappa	0	0	0	0		0	0	0	0	0
