# Supplementary material for: The AP-2 Transcription Factor APTF-2 Is Required for Neuroblast and Epidermal Morphogenesis in Caenorhabditis elegans Embryogenesis
Source: PLoS Genet. 2016 May 13;12(5):e1006048. doi: 10.1371/journal.pgen.1006048 (PMC4866721; doi:10.1371/journal.pgen.1006048)
Supplement: S2 Text — (ZIP) [file pgen.1006048.s030.zip › nuclei/t187-nuclei]

1	1	167	433	-1	374	116	18.3	27	ABprppaapap	181	201	0	0		0	0	0	0	0
2	1	276	265	-1	303	250	17.3	25	ABaraapappp	249	-343	0	0		0	0	0	0	0
3	1	163	37	-1	171	332	16.0	24	ABalppppaav	203	-489	0	0		0	0	0	0	0
4	1	297	34	-1	409	342	20.1	31	MSaapppp	244	78	0	0		0	0	0	0	0
5	1	343	147	-1	407	181	22.7	26	MSpappaa	66	0	0	0		0	0	0	0	0
6	1	23	245	-1	360	356	18.4	31	MSaapppa	315	252	0	0		0	0	0	0	0
7	1	148	140	-1	178	347	19.0	24	ABplpaaaaaa	109	0	0	0		0	0	0	0	0
8	1	139	48	-1	259	123	18.9	26	ABprpaapppa	251	202	0	0		0	0	0	0	0
9	1	374	216	-1	173	358	22.8	27	ABalppaappa	62	0	0	0		0	0	0	0	0
10	1	25	320	-1	206	268	8.4	25	MSaaaapap	242	630	0	0		0	0	0	0	0
11	1	248	10	-1	119	260	7.1	29	ABalappapp	226	0	0	0		0	0	0	0	0
12	1	414	118	-1	296	184	10.8	25	MSppppap	251	115	0	0		0	0	0	0	0
13	1	147	298	-1	174	162	14.7	27	ABpraaapaa	263	-172	0	0		0	0	0	0	0
14	1	230	79	-1	421	395	20.3	31	ABplppapap	309	743	0	0		0	0	0	0	0
15	1	55	28	-1	120	246	14.7	29	MSaaaaaa	211	-177	0	0		0	0	0	0	0
16	1	83	414	-1	498	337	12.3	31	Cappaa	295	-320	0	0		0	0	0	0	0
17	1	34	153	-1	375	196	8.2	26	MSpppppp	251	-162	0	0		0	0	0	0	0
18	1	295	234	-1	254	337	17.1	27	MSapapap	256	383	0	0		0	0	0	0	0
19	1	245	193	-1	236	312	25.1	29	ABalpapapaa	-129	0	0	0		0	0	0	0	0
20	1	281	104	-1	494	372	23.6	30	ABplpppaaap	284	381	0	0		0	0	0	0	0
21	1	405	230	-1	173	132	19.4	31	ABpraaaaaa	314	432	0	0		0	0	0	0	0
22	1	416	306	-1	511	366	10.9	28	ABarppappa	284	-304	0	0		0	0	0	0	0
23	1	244	82	-1	280	231	6.2	29	ABarpaappa	215	0	0	0		0	0	0	0	0
24	1	126	32	-1	236	218	11.3	28	MSpaaaapp	242	-178	0	0		0	0	0	0	0
25	1	87	196	-1	345	94	19.8	25	ABprpaaaapp	470	0	0	0		0	0	0	0	0
26	1	171	51	-1	181	232	20.5	29	ABaraaaaap	346	0	0	0		0	0	0	0	0
27	1	157	175	-1	157	208	8.0	27	ABarpapaaa	222	-523	0	0		0	0	0	0	0
28	1	58	293	-1	469	198	8.6	29	Dpppp	338	0	0	0		0	0	0	0	0
29	1	225	123	-1	205	172	24.7	26	ABarapppapa	235	473	0	0		0	0	0	0	0
30	1	211	75	-1	214	400	16.5	22	ABplpaapapp	207	650	0	0		0	0	0	0	0
31	1	298	242	257	370	220	21.1	31	MSpapapp	221	141	0	0		0	0	0	0	0
32	1	425	365	-1	179	190	16.3	25	MSppaaap	208	-294	0	0		0	0	0	0	0
33	1	255	325	-1	377	93	13.7	29	ABpraapppp	101	0	0	0		0	0	0	0	0
34	1	76	141	-1	87	255	10.8	27	ABalappapa	150	0	0	0		0	0	0	0	0
35	1	144	252	-1	382	311	9.3	28	MSappppp	228	-160	0	0		0	0	0	0	0
36	1	336	2	-1	242	265	25.7	27	ABalpapaapp	129	0	0	0		0	0	0	0	0
37	1	365	405	-1	411	224	17.1	29	Earpa	278	35	0	0		0	0	0	0	0
38	1	282	372	-1	467	374	9.4	33	ABarppapa	330	1046	0	0		0	0	0	0	0
39	1	1	419	-1	187	133	14.8	24	ABpraaaappa	185	284	0	0		0	0	0	0	0
40	1	22	399	-1	165	127	16.4	28	ABpraaaaap	243	68	0	0		0	0	0	0	0
41	1	192	172	-1	215	386	22.3	28	ABalppaappp	62	0	0	0		0	0	0	0	0
42	1	176	330	-1	169	230	17.4	25	ABaraaapaap	228	261	0	0		0	0	0	0	0
43	1	212	27	-1	124	230	22.5	29	ABalaaaarr	59	0	0	0		0	0	0	0	0
44	1	54	440	-1	365	136	21.4	24	ABprpapapap	234	588	0	0		0	0	0	0	0
45	1	8	357	-1	245	381	22.6	28	ABalppapppp	124	0	0	0		0	0	0	0	0
46	1	159	201	-1	113	300	7.7	29	ABplaapaaa	-108	0	0	0		0	0	0	0	0
47	1	146	266	-1	244	296	10.6	24	MSaaaappa	204	0	0	0		0	0	0	0	0
48	1	404	162	-1	511	128	18.5	30	ABprapapap	267	742	0	0		0	0	0	0	0
49	1	36	30	-1	266	310	5.8	26	ABplaaaapp	17	0	0	0		0	0	0	0	0
50	1	366	421	-1	235	241	5.7	35	ABarpaapa	353	60	0	0		0	0	0	0	0
51	1	193	225	-1	278	294	10.6	25	MSaaaappp	232	335	0	0		0	0	0	0	0
52	1	80	191	-1	159	216	14.4	28	ABaraappaa	215	177	0	0		0	0	0	0	0
53	1	4	215	-1	144	261	15.4	29	ABaraapaaa	254	106	0	0		0	0	0	0	0
54	1	69	378	-1	501	162	13.5	31	Cppapa	313	425	0	0		0	0	0	0	0
55	1	153	284	-1	132	197	11.6	28	ABalapppap	277	-27	0	0		0	0	0	0	0
56	1	84	120	-1	224	287	15.5	30	ABalpaapapp	243	0	0	0		0	0	0	0	0
57	1	38	231	-1	542	173	23.4	30	ABprpppaapp	370	0	0	0		0	0	0	0	0
58	1	73	402	-1	165	378	19.9	31	ABalpppaaa	-35	0	0	0		0	0	0	0	0
59	1	2	156	-1	569	163	19.5	30	ABprappppa	252	-1003	0	0		0	0	0	0	0
60	1	429	59	-1	322	265	20.0	27	MSaapaaap	-165	0	0	0		0	0	0	0	0
61	1	196	170	-1	439	170	22.5	29	MSpappap	74	0	0	0		0	0	0	0	0
62	1	436	217	-1	154	146	10.3	24	ABpraapaapa	214	-268	0	0		0	0	0	0	0
63	1	112	154	-1	450	412	17.3	29	ABplappaap	526	0	0	0		0	0	0	0	0
64	1	333	160	-1	121	278	22.8	26	ABalpaapppa	-66	0	0	0		0	0	0	0	0
65	1	75	47	-1	306	167	17.9	23	MSpppaaa	212	769	0	0		0	0	0	0	0
66	1	409	394	-1	571	265	23.4	27	ABplppppppp	268	132	0	0		0	0	0	0	0
67	1	229	19	-1	488	262	5.9	31	Cpaapa	317	741	0	0		0	0	0	0	0
68	1	174	420	-1	201	221	14.8	26	ABaraappapa	263	9	0	0		0	0	0	0	0
69	1	37	176	-1	334	307	6.4	29	ABarppaaap	279	206	0	0		0	0	0	0	0
70	1	335	400	-1	355	273	12.5	30	Ealaa	280	-508	0	0		0	0	0	0	0
71	1	9	78	-1	353	140	9.8	26	ABprapaaapp	196	210	0	0		0	0	0	0	0
72	0	89	-1	-1	125	175	19.9	25		250	0	0	0		0	0	0	0	0
73	1	224	244	-1	217	293	10.1	25	MSaaapaap	240	-508	0	0		0	0	0	0	0
74	1	205	171	-1	464	244	12.6	30	Eprap	306	89	0	0		0	0	0	0	0
75	1	202	318	-1	317	194	22.9	30	ABarapapppp	267	102	0	0		0	0	0	0	0
76	1	210	253	-1	265	181	5.6	28	ABarpapapp	285	101	0	0		0	0	0	0	0
77	1	7	29	-1	162	274	19.7	29	ABaraaaaaa	7	0	0	0		0	0	0	0	0
78	1	307	436	-1	299	308	16.9	24	MSappaaa	228	1665	0	0		0	0	0	0	0
79	1	117	361	-1	223	116	19.9	29	ABprpaaapa	-414	0	0	0		0	0	0	0	0
80	1	356	207	-1	140	183	7.9	30	ABpraapaaa	213	-1026	0	0		0	0	0	0	0
81	1	286	25	-1	431	274	13.4	33	Eplaa	331	453	0	0		0	0	0	0	0
82	1	353	455	-1	266	390	17.4	26	ABplpaapppp	208	132	0	0		0	0	0	0	0
83	1	208	397	-1	575	228	23.5	27	ABprppppppp	390	0	0	0		0	0	0	0	0
84	1	81	44	-1	192	399	13.9	26	ABplpaapapa	247	987	0	0		0	0	0	0	0
85	1	79	333	-1	366	129	14.8	26	Dpaap	221	309	0	0		0	0	0	0	0
86	1	30	9	-1	144	197	23.1	25	ABarapppaaa	348	0	0	0		0	0	0	0	0
87	1	108	238	-1	325	348	11.8	25	MSapppap	237	0	0	0		0	0	0	0	0
88	1	249	292	-1	201	141	22.3	30	ABalaapapp	-117	0	0	0		0	0	0	0	0
89	1	355	220	-1	265	133	24.6	26	ABarappapaa	188	0	0	0		0	0	0	0	0
90	1	277	258	-1	155	298	5.6	30	ABplaaaaaa	299	521	0	0		0	0	0	0	0
91	1	74	177	-1	134	370	16.6	27	ABalpppaap	-162	0	0	0		0	0	0	0	0
92	1	149	342	-1	199	352	17.0	30	ABplpaapaa	95	0	0	0		0	0	0	0	0
93	1	56	282	430	113	223	10.4	29	ABalapppaa	289	761	0	0		0	0	0	0	0
94	1	185	136	-1	423	320	24.6	29	ABplpapppa	223	-455	0	0		0	0	0	0	0
95	1	428	128	-1	120	276	10.4	31	ABalapapap	45	0	0	0		0	0	0	0	0
96	1	125	65	-1	173	269	9.0	24	MSaaaapaa	236	426	0	0		0	0	0	0	0
97	1	265	174	-1	227	149	19.9	24	ABprpaaaaap	205	1834	0	0		0	0	0	0	0
98	1	59	310	-1	536	220	7.4	30	Cpaapp	301	517	0	0		0	0	0	0	0
99	1	141	287	-1	335	316	17.6	27	MSappaap	141	0	0	0		0	0	0	0	0
100	1	250	106	-1	332	365	9.0	23	ABplapaaapp	12	0	0	0		0	0	0	0	0
101	1	344	364	-1	377	272	21.8	24	MSaapappp	208	138	0	0		0	0	0	0	0
102	1	267	340	-1	391	143	7.4	32	ABarpppap	-504	0	0	0		0	0	0	0	0
103	1	233	267	-1	318	177	7.5	27	ABprapaaaa	-145	0	0	0		0	0	0	0	0
104	1	24	370	-1	220	234	9.3	29	MSpaaaaa	4	0	0	0		0	0	0	0	0
105	1	65	353	-1	256	113	21.3	26	ABprpaaappa	-448	0	0	0		0	0	0	0	0
106	1	283	273	-1	295	340	10.5	25	ABplapaaapa	239	259	0	0		0	0	0	0	0
107	1	354	21	-1	311	132	22.0	25	ABprpapaaap	224	171	0	0		0	0	0	0	0
108	1	218	336	-1	366	300	5.6	30	ABarppaapa	269	147	0	0		0	0	0	0	0
109	1	127	354	-1	556	360	22.9	30	ABplappppa	268	1382	0	0		0	0	0	0	0
110	1	62	295	-1	109	166	16.6	28	ABalaaappr	231	133	0	0		0	0	0	0	0
111	1	94	74	-1	281	257	9.5	29	MSpaaapa	-45	0	0	0		0	0	0	0	0
112	1	287	269	-1	138	177	15.6	24	ABalaappppa	236	1027	0	0		0	0	0	0	0
113	1	387	6	-1	285	227	19.7	25	ABarapaappp	243	846	0	0		0	0	0	0	0
114	1	373	339	-1	227	341	22.1	27	ABalppapppa	48	0	0	0		0	0	0	0	0
115	1	223	22	-1	312	193	19.4	28	MSpapaaaa	234	175	0	0		0	0	0	0	0
116	1	273	54	-1	457	314	9.4	30	Dappp	300	-225	0	0		0	0	0	0	0
117	1	337	94	-1	532	126	14.1	29	ABprapapaa	59	0	0	0		0	0	0	0	0
118	1	70	246	-1	262	101	14.9	24	ABpraappaa	101	0	0	0		0	0	0	0	0
119	1	272	409	-1	127	335	15.5	32	ABalapaapp	127	0	0	0		0	0	0	0	0
120	1	411	198	-1	212	371	10.5	26	ABplaapappp	248	763	0	0		0	0	0	0	0
121	1	5	179	-1	226	216	19.2	28	ABarapaapa	235	78	0	0		0	0	0	0	0
122	1	190	233	-1	485	161	23.4	28	ABprpppaaap	-39	0	0	0		0	0	0	0	0
123	1	302	338	-1	142	340	9.5	24	ABplaapaapa	233	379	0	0		0	0	0	0	0
124	1	16	127	-1	442	115	12.5	28	ABprappaaa	233	-857	0	0		0	0	0	0	0
125	1	99	237	445	185	209	24.7	32	ABaraaappp	215	-96	0	0		0	0	0	0	0
126	1	260	105	-1	576	228	16.5	30	Cppppa	286	511	0	0		0	0	0	0	0
127	1	227	239	-1	241	284	18.8	27	ABalpapppaa	106	0	0	0		0	0	0	0	0
128	1	158	97	-1	231	216	15.8	28	ABaraaapapp	25	0	0	0		0	0	0	0	0
129	1	10	190	-1	152	237	19.9	24	ABaraaapaaa	211	-5	0	0		0	0	0	0	0
130	1	198	112	-1	304	118	24.5	29	ABarappapap	290	52	0	0		0	0	0	0	0
131	1	26	209	-1	269	288	13.3	26	MSaaapapp	230	1682	0	0		0	0	0	0	0
132	1	150	213	-1	86	302	13.6	26	ABalappaap	217	0	0	0		0	0	0	0	0
133	1	86	222	-1	179	249	14.6	24	ABaraapaapa	313	0	0	0		0	0	0	0	0
134	1	292	184	-1	258	366	7.6	28	ABplaaappa	282	-158	0	0		0	0	0	0	0
135	1	11	301	-1	253	264	16.9	26	ABalpaaapp	201	190	0	0		0	0	0	0	0
136	1	377	358	-1	396	253	5.8	37	Cpaaa	374	145	0	0		0	0	0	0	0
137	1	88	308	-1	234	342	12.2	26	ABalppppppa	258	-265	0	0		0	0	0	0	0
138	1	14	274	-1	333	379	22.7	27	ABalpapappp	-142	0	0	0		0	0	0	0	0
139	1	204	62	-1	175	170	24.3	26	ABarapppaap	257	107	0	0		0	0	0	0	0
140	1	161	212	-1	487	177	11.4	30	Cpppaa	290	634	0	0		0	0	0	0	0
141	1	29	138	-1	269	194	20.1	30	ABarapappa	79	0	0	0		0	0	0	0	0
142	1	140	432	-1	353	269	19.5	27	MSaapapa	264	-324	0	0		0	0	0	0	0
143	1	104	223	-1	269	254	12.4	24	MSaaappa	186	0	0	0		0	0	0	0	0
144	1	314	368	-1	285	335	6.7	28	ABplaaappp	247	0	0	0		0	0	0	0	0
145	1	123	93	-1	102	267	19.3	30	ABalaaaarl	236	819	0	0		0	0	0	0	0
146	1	31	281	-1	326	328	14.2	25	Daaaa	-18	0	0	0		0	0	0	0	0
147	1	53	392	-1	595	288	18.7	30	Caappd	298	120	0	0		0	0	0	0	0
148	1	113	248	-1	204	277	23.4	30	ABalpaaaap	154	0	0	0		0	0	0	0	0
149	1	382	60	-1	418	355	16.1	29	Capaaa	149	0	0	0		0	0	0	0	0
150	1	114	122	-1	369	206	16.7	27	MSpapaapp	278	519	0	0		0	0	0	0	0
151	1	331	221	-1	476	403	13.3	29	ABplappapa	293	801	0	0		0	0	0	0	0
152	1	392	149	-1	297	296	14.0	27	MSaaappp	75	0	0	0		0	0	0	0	0
153	1	435	412	-1	550	223	25.0	25	ABprppppppa	251	1174	0	0		0	0	0	0	0
154	1	172	227	-1	99	224	14.8	27	ABalaaapal	506	0	0	0		0	0	0	0	0
155	1	372	194	-1	282	287	17.7	25	ABaraapappa	213	60	0	0		0	0	0	0	0
156	1	322	323	-1	203	174	21.7	26	ABarappppap	237	-197	0	0		0	0	0	0	0
157	1	367	425	-1	260	235	11.3	24	MSpaaappa	227	938	0	0		0	0	0	0	0
158	1	47	124	-1	226	235	24.5	30	ABarapaaap	118	0	0	0		0	0	0	0	0
159	1	164	376	-1	425	233	12.7	31	Epraa	298	-437	0	0		0	0	0	0	0
160	1	320	235	-1	327	148	16.0	25	MSpppapa	231	-256	0	0		0	0	0	0	0
161	1	165	178	-1	147	321	23.0	26	ABalpaapppp	254	91	0	0		0	0	0	0	0
162	1	32	311	-1	365	298	23.4	28	MSaappaa	274	545	0	0		0	0	0	0	0
163	1	106	249	-1	166	233	5.7	25	ABarpaaaap	222	-1048	0	0		0	0	0	0	0
164	1	380	53	-1	190	327	21.4	26	ABalppappap	250	322	0	0		0	0	0	0	0
165	1	237	41	-1	205	303	18.2	23	ABalpaaapa	180	316	0	0		0	0	0	0	0
166	1	203	219	-1	213	355	20.1	27	ABplpaaaaap	-79	0	0	0		0	0	0	0	0
167	1	389	20	-1	553	312	25.4	30	ABplpppaapp	299	-432	0	0		0	0	0	0	0
168	1	383	114	-1	385	402	19.8	26	ABplppapaap	227	178	0	0		0	0	0	0	0
169	1	57	168	-1	183	239	9.2	26	MSaaaaapp	235	0	0	0		0	0	0	0	0
170	1	241	371	-1	555	145	16.9	28	ABprapappa	276	1290	0	0		0	0	0	0	0
171	1	417	232	-1	277	130	8.4	28	ABarpapppa	265	734	0	0		0	0	0	0	0
172	1	325	475	-1	397	161	20.9	22	MSppaapp	170	-939	0	0		0	0	0	0	0
173	1	226	373	-1	186	337	12.3	27	ABplaapapa	263	0	0	0		0	0	0	0	0
174	1	95	254	-1	195	271	16.6	25	ABalpaapapa	201	226	0	0		0	0	0	0	0
175	1	378	119	-1	471	214	24.0	26	ABprpappppa	241	567	0	0		0	0	0	0	0
176	1	207	195	-1	183	279	5.7	24	ABarpaaapp	231	-805	0	0		0	0	0	0	0
177	1	437	309	-1	349	163	22.1	31	ABprpapppa	-157	0	0	0		0	0	0	0	0
178	1	197	211	-1	434	350	11.6	27	Dapap	237	101	0	0		0	0	0	0	0
179	1	28	38	-1	590	255	20.8	30	Caappv	292	290	0	0		0	0	0	0	0
180	1	326	180	-1	207	257	20.2	23	ABalpappaaa	205	123	0	0		0	0	0	0	0
181	1	450	4	-1	518	319	25.1	26	ABplpppapaa	279	0	0	0		0	0	0	0	0
182	1	184	83	-1	243	239	21.2	27	ABarapapaaa	266	-461	0	0		0	0	0	0	0
183	1	49	42	-1	292	355	14.2	26	MSapppaa	294	0	0	0		0	0	0	0	0
184	1	303	208	-1	392	148	17.5	29	MSpapppa	594	0	0	0		0	0	0	0	0
185	1	170	300	-1	205	393	19.2	29	ABplpaaapa	249	1211	0	0		0	0	0	0	0
186	1	442	331	-1	289	367	17.5	22	ABplppaaaaa	223	333	0	0		0	0	0	0	0
187	1	85	24	-1	338	384	11.3	24	ABplapaapa	220	458	0	0		0	0	0	0	0
188	1	358	13	-1	267	340	22.9	30	ABplpapaaa	290	-729	0	0		0	0	0	0	0
189	1	3	67	-1	443	258	6.0	38	Caaaa	377	-809	0	0		0	0	0	0	0
190	1	136	391	-1	590	304	22.5	31	ABplappppp	527	0	0	0		0	0	0	0	0
191	1	201	125	-1	317	278	16.2	26	MSaapaapa	266	1362	0	0		0	0	0	0	0
192	1	278	322	-1	337	203	16.6	28	MSpapaapa	-49	0	0	0		0	0	0	0	0
193	1	181	335	-1	423	361	8.4	29	ABarppaapp	287	1264	0	0		0	0	0	0	0
194	1	61	76	-1	544	322	16.4	33	Capppa	276	1012	0	0		0	0	0	0	0
195	1	263	240	-1	363	405	14.9	30	ABplaapppp	290	-567	0	0		0	0	0	0	0
196	1	406	329	-1	350	161	6.8	28	ABarpppaa	281	1208	0	0		0	0	0	0	0
197	1	258	452	-1	207	280	20.9	25	ABalpaaaaap	44	0	0	0		0	0	0	0	0
198	1	323	139	-1	556	264	8.8	30	Cpapap	298	428	0	0		0	0	0	0	0
199	1	393	91	-1	379	385	22.6	32	ABplppappa	290	-124	0	0		0	0	0	0	0
200	1	444	466	-1	239	372	20.0	22	ABplpaaappa	174	0	0	0		0	0	0	0	0
201	1	341	155	188	322	335	8.2	28	ABplapaaaa	219	165	0	0		0	0	0	0	0
202	1	162	85	-1	300	171	23.4	27	ABarapapapp	247	160	0	0		0	0	0	0	0
203	1	357	89	-1	439	155	10.1	27	Dppap	256	298	0	0		0	0	0	0	0
204	1	264	107	-1	249	395	19.4	25	ABplpaaappp	148	0	0	0		0	0	0	0	0
205	1	100	15	-1	321	108	12.5	30	ABpraapppa	-140	0	0	0		0	0	0	0	0
206	1	269	17	-1	306	331	24.8	29	ABplpappaap	298	416	0	0		0	0	0	0	0
207	1	138	319	-1	413	312	8.6	28	Dappa	280	-1383	0	0		0	0	0	0	0
208	1	15	145	-1	516	265	18.8	32	Eplpp	325	-345	0	0		0	0	0	0	0
209	1	42	214	-1	210	336	25.0	26	ABalppapapa	-170	0	0	0		0	0	0	0	0
210	1	369	362	-1	451	132	23.1	28	ABprppappp	275	-37	0	0		0	0	0	0	0
211	1	220	202	-1	266	330	25.4	31	ABalpapapap	278	1122	0	0		0	0	0	0	0
212	1	145	71	-1	166	383	17.4	27	ABalpppapav	250	1247	0	0		0	0	0	0	0
213	1	110	351	-1	575	184	14.6	30	ABprapappp	292	-93	0	0		0	0	0	0	0
214	1	124	146	-1	202	164	19.5	25	ABprpaaaaaa	238	1138	0	0		0	0	0	0	0
215	1	122	158	-1	518	183	17.6	28	Cppapp	250	-635	0	0		0	0	0	0	0
216	1	27	279	-1	89	267	13.9	26	ABalappaaa	-19	0	0	0		0	0	0	0	0
217	1	137	102	-1	135	351	20.2	29	ABalppaaap	275	867	0	0		0	0	0	0	0
218	1	152	247	-1	488	234	21.0	31	ABprpppppa	239	54	0	0		0	0	0	0	0
219	1	91	72	-1	158	176	11.8	26	ABalappppa	135	0	0	0		0	0	0	0	0
220	1	340	389	-1	504	238	13.4	33	Eprpa	314	-192	0	0		0	0	0	0	0
221	1	327	58	-1	420	186	9.5	28	Dpppa	284	316	0	0		0	0	0	0	0
222	1	309	167	-1	221	364	7.5	28	ABplaaapap	168	0	0	0		0	0	0	0	0
223	1	388	360	-1	173	182	21.2	25	ABarappppaa	-134	0	0	0		0	0	0	0	0
224	1	315	305	-1	289	324	13.0	25	MSapappp	246	-859	0	0		0	0	0	0	0
225	1	246	108	-1	230	370	14.7	24	ABplpaappaa	120	0	0	0		0	0	0	0	0
226	1	308	226	-1	340	201	20.2	26	MSpapaaap	269	-210	0	0		0	0	0	0	0
227	1	316	289	-1	319	350	16.8	26	MSappapp	207	-369	0	0		0	0	0	0	0
228	1	168	129	-1	194	217	5.4	28	ABarpapapa	217	145	0	0		0	0	0	0	0
229	1	216	328	-1	315	394	14.0	29	ABplaapppa	269	160	0	0		0	0	0	0	0
230	1	19	367	-1	302	240	11.6	27	MSpaaappp	100	0	0	0		0	0	0	0	0
231	1	132	192	-1	126	306	13.7	28	ABalapaaap	88	0	0	0		0	0	0	0	0
232	1	390	349	-1	480	357	15.8	30	Capapa	276	296	0	0		0	0	0	0	0
233	1	284	70	-1	139	328	17.5	29	ABalapaapa	162	0	0	0		0	0	0	0	0
234	1	232	14	-1	233	301	6.4	27	ABplaaaapa	236	363	0	0		0	0	0	0	0
235	1	231	56	-1	262	202	23.3	28	ABarapapapa	165	0	0	0		0	0	0	0	0
236	1	348	11	-1	244	321	19.4	27	MSapapaa	238	23	0	0		0	0	0	0	0
237	1	350	316	-1	531	335	23.6	26	ABplpppaapa	208	217	0	0		0	0	0	0	0
238	1	259	183	-1	319	163	13.1	25	Dpaaa	250	170	0	0		0	0	0	0	0
239	1	64	442	-1	291	397	21.1	24	ABplpaaaapa	224	282	0	0		0	0	0	0	0
240	1	200	297	-1	245	300	14.6	25	ABaraapapaa	202	410	0	0		0	0	0	0	0
241	1	415	31	-1	142	264	18.2	26	ABalpaapaaa	244	138	0	0		0	0	0	0	0
242	1	183	332	-1	441	158	19.1	31	MSpapppp	23	0	0	0		0	0	0	0	0
243	1	363	312	-1	147	335	13.4	24	ABalppppapa	193	-827	0	0		0	0	0	0	0
244	1	109	130	-1	347	249	16.8	28	MSaapaapp	-63	0	0	0		0	0	0	0	0
245	0	236	-1	-1	499	209	26.4	30		301	-734	0	0		0	0	0	0	0
246	1	306	61	-1	302	382	23.4	29	ABalpapappa	114	0	0	0		0	0	0	0	0
247	1	169	307	-1	435	283	17.2	33	Ealpp	334	-1401	0	0		0	0	0	0	0
248	1	268	98	-1	224	183	13.8	26	MSppappa	25	0	0	0		0	0	0	0	0
249	1	135	393	-1	370	365	14.5	27	Daaap	56	0	0	0		0	0	0	0	0
250	1	251	77	-1	513	393	18.7	29	ABplapapap	267	-421	0	0		0	0	0	0	0
251	1	39	63	-1	279	234	14.7	29	MSpaapapa	222	-127	0	0		0	0	0	0	0
252	1	121	113	-1	200	224	12.3	29	MSpaaaapa	294	336	0	0		0	0	0	0	0
253	1	352	424	-1	176	146	12.4	30	ABpraaapap	273	887	0	0		0	0	0	0	0
254	1	379	142	-1	195	308	7.3	24	ABplaaaaapp	232	41	0	0		0	0	0	0	0
255	1	360	450	-1	330	141	24.5	27	ABprpappapa	245	-414	0	0		0	0	0	0	0
256	1	330	291	-1	208	116	11.6	25	ABpraaaappp	229	436	0	0		0	0	0	0	0
257	1	97	337	-1	113	300	17.2	28	ABalaaaala	274	53	0	0		0	0	0	0	0
258	1	105	241	-1	208	159	7.0	25	ABarpappaa	244	762	0	0		0	0	0	0	0
259	1	13	134	-1	251	140	22.2	24	ABarapppppp	225	-1357	0	0		0	0	0	0	0
260	1	219	68	-1	550	321	12.7	31	Cappap	134	0	0	0		0	0	0	0	0
261	1	71	159	-1	295	99	15.2	29	ABpraappap	484	0	0	0		0	0	0	0	0
262	1	271	3	-1	272	207	12.5	27	MSpaapaa	269	-1241	0	0		0	0	0	0	0
263	1	447	379	-1	165	289	7.7	23	ABplaaaaapa	202	-629	0	0		0	0	0	0	0
264	1	332	404	-1	297	157	6.0	29	ABarpapppp	276	473	0	0		0	0	0	0	0
265	1	107	456	-1	611	258	16.3	34	Cpappv	-241	0	0	0		0	0	0	0	0
266	1	420	441	-1	167	366	14.4	25	ABalppppaad	-50	0	0	0		0	0	0	0	0
267	1	44	173	-1	163	245	24.5	30	ABaraaappa	289	-802	0	0		0	0	0	0	0
268	1	275	131	-1	176	363	12.5	25	ABalppppapp	-41	0	0	0		0	0	0	0	0
269	1	313	422	-1	342	305	9.6	27	MSappppa	267	0	0	0		0	0	0	0	0
270	1	279	7	-1	495	346	19.5	29	Capapp	296	-7	0	0		0	0	0	0	0
271	1	48	314	-1	322	246	22.4	27	ABalpappppp	217	100	0	0		0	0	0	0	0
272	1	173	49	-1	157	239	11.6	29	MSaaaaapa	36	0	0	0		0	0	0	0	0
273	1	50	197	-1	587	276	10.4	30	Cpapaa	293	185	0	0		0	0	0	0	0
274	1	434	377	-1	319	99	22.0	24	ABprpaaaapa	220	796	0	0		0	0	0	0	0
275	1	334	80	-1	205	360	14.0	24	ABalpppppap	75	0	0	0		0	0	0	0	0
276	1	368	406	-1	455	225	16.4	34	Earpp	332	449	0	0		0	0	0	0	0
277	1	195	26	-1	537	197	21.4	26	ABprapppap	173	301	0	0		0	0	0	0	0
278	1	403	66	-1	318	382	17.5	24	ABplppaaaap	241	269	0	0		0	0	0	0	0
279	1	6	148	-1	117	331	11.7	28	ABalapaaaa	242	1056	0	0		0	0	0	0	0
280	1	41	36	-1	291	171	15.1	26	MSppppaa	191	0	0	0		0	0	0	0	0
281	1	194	344	-1	550	211	12.2	30	Cpppap	279	-700	0	0		0	0	0	0	0
282	1	239	143	-1	261	364	10.5	30	ABalppppppp	308	-140	0	0		0	0	0	0	0
283	1	318	418	-1	286	256	23.4	27	ABalpappppa	258	-1155	0	0		0	0	0	0	0
284	1	347	251	-1	345	187	9.7	28	MSpppppa	375	0	0	0		0	0	0	0	0
285	1	63	383	-1	188	276	13.5	27	ABaraapaapp	226	-1104	0	0		0	0	0	0	0
286	1	381	396	-1	382	173	11.1	25	Dpapp	240	-838	0	0		0	0	0	0	0
287	1	189	380	-1	167	165	17.5	28	ABalaapppa	232	1052	0	0		0	0	0	0	0
288	1	43	382	-1	178	329	24.3	30	ABalppapaa	255	175	0	0		0	0	0	0	0
289	1	242	375	-1	202	225	17.6	25	ABaraaapapa	191	0	0	0		0	0	0	0	0
290	1	371	16	-1	477	145	8.3	27	ABprappapa	263	-196	0	0		0	0	0	0	0
291	1	401	423	-1	445	369	24.7	30	ABplpppaaaa	-120	0	0	0		0	0	0	0	0
292	1	351	324	-1	322	212	6.2	24	ABarppaaaa	234	275	0	0		0	0	0	0	0
293	1	20	259	-1	391	275	14.7	30	Ealap	161	0	0	0		0	0	0	0	0
294	0	364	-1	-1	99	310	19.2	25		212	131	0	0		0	0	0	0	0
295	1	17	431	-1	473	115	13.1	28	ABprappaap	278	992	0	0		0	0	0	0	0
296	1	261	426	-1	190	291	10.9	25	MSaaapaaa	191	0	0	0		0	0	0	0	0
297	1	131	45	-1	277	367	20.3	28	ABplpapaap	90	0	0	0		0	0	0	0	0
298	1	293	352	-1	243	127	8.6	28	ABarpappap	137	0	0	0		0	0	0	0	0
299	1	60	101	-1	520	163	7.3	31	ABarppppa	310	87	0	0		0	0	0	0	0
300	1	300	43	-1	245	402	15.2	26	ABplaappaa	240	139	0	0		0	0	0	0	0
301	1	118	236	-1	286	219	22.2	27	ABarapapppa	119	0	0	0		0	0	0	0	0
302	1	187	255	-1	281	266	20.4	27	ABalpapppap	-129	0	0	0		0	0	0	0	0
303	1	166	229	-1	204	131	17.7	26	ABpraaaapa	236	764	0	0		0	0	0	0	0
304	1	301	429	-1	283	399	15.0	29	ABplaappap	296	-136	0	0		0	0	0	0	0
305	1	82	182	-1	138	257	22.9	25	ABalpaappaa	219	324	0	0		0	0	0	0	0
306	1	412	187	-1	410	106	18.4	27	ABprppapaap	231	0	0	0		0	0	0	0	0
307	1	427	283	-1	390	325	24.9	25	ABplpapappp	210	-480	0	0		0	0	0	0	0
308	1	142	111	-1	122	247	19.5	28	ABaraaaapa	267	517	0	0		0	0	0	0	0
309	1	407	150	-1	252	171	17.0	26	MSppapaa	218	335	0	0		0	0	0	0	0
310	1	375	326	-1	328	403	20.3	27	ABplpaaaapp	231	44	0	0		0	0	0	0	0
311	1	222	8	-1	233	136	16.8	24	ABprpaapaap	206	137	0	0		0	0	0	0	0
312	1	266	272	-1	561	160	11.1	35	ABarppppp	16	0	0	0		0	0	0	0	0
313	1	285	434	-1	373	240	17.9	27	MSpapapa	274	176	0	0		0	0	0	0	0
314	1	370	415	-1	214	198	24.4	24	ABarappaaaa	122	-791	0	0		0	0	0	0	0
315	1	46	263	-1	412	100	12.4	28	ABprapaapp	249	-1326	0	0		0	0	0	0	0
316	1	102	169	-1	400	300	22.3	29	MSaappap	114	0	0	0		0	0	0	0	0
317	1	439	290	-1	361	171	25.8	28	ABprpappapp	241	400	0	0		0	0	0	0	0
318	1	443	317	-1	253	243	18.6	24	ABarapaappa	228	-437	0	0		0	0	0	0	0
319	1	234	271	-1	358	344	24.6	28	ABplpapappa	272	-538	0	0		0	0	0	0	0
320	1	253	218	-1	529	386	13.8	29	ABplapapaa	46	0	0	0		0	0	0	0	0
321	1	66	135	-1	380	108	22.2	28	ABarappappp	233	178	0	0		0	0	0	0	0
322	1	359	33	-1	267	93	18.8	26	ABprpaaappp	219	6	0	0		0	0	0	0	0
323	1	294	5	-1	402	396	12.2	28	ABplapaapp	223	-796	0	0		0	0	0	0	0
324	1	82	69	-1	156	290	24.4	26	ABalpaappap	27	0	0	0		0	0	0	0	0
325	1	214	359	-1	453	352	19.4	29	Capaap	299	-344	0	0		0	0	0	0	0
326	1	362	200	-1	137	241	7.5	24	ABarpaaaaa	492	0	0	0		0	0	0	0	0
327	1	9	115	-1	324	157	9.9	24	ABprapaaapa	188	-107	0	0		0	0	0	0	0
328	1	129	50	-1	288	132	19.9	25	ABprpapaapa	205	-148	0	0		0	0	0	0	0
329	1	115	55	-1	180	302	25.1	26	ABalpapaaaa	217	-35	0	0		0	0	0	0	0
330	1	182	90	-1	358	160	13.2	26	Dpapa	222	-315	0	0		0	0	0	0	0
331	1	384	363	-1	268	180	25.4	27	ABarappaap	184	131	0	0		0	0	0	0	0
332	1	324	203	-1	333	174	15.2	27	MSpppapp	206	-874	0	0		0	0	0	0	0
333	1	329	224	-1	296	151	11.6	24	ABprpaappap	413	0	0	0		0	0	0	0	0
334	1	312	210	-1	107	203	17.2	31	ABalaaapar	282	0	0	0		0	0	0	0	0
335	1	238	57	-1	176	311	14.1	26	MSapaaap	207	-343	0	0		0	0	0	0	0
336	1	130	261	-1	472	283	14.7	32	Eplap	200	0	0	0		0	0	0	0	0
337	1	280	262	-1	288	336	16.6	24	MSappapa	44	0	0	0		0	0	0	0	0
338	1	155	384	-1	357	393	18.9	26	ABplppapaaa	215	1591	0	0		0	0	0	0	0
339	1	394	99	-1	235	162	22.5	25	ABarapppppa	204	779	0	0		0	0	0	0	0
340	1	215	304	-1	245	153	25.4	26	ABarapppapp	255	430	0	0		0	0	0	0	0
341	1	209	435	-1	184	201	8.1	26	ABarpapaap	227	53	0	0		0	0	0	0	0
342	1	101	86	-1	346	99	12.9	24	ABprapaapa	169	0	0	0		0	0	0	0	0
343	1	319	157	-1	476	293	20.7	33	ABplpppppa	336	191	0	0		0	0	0	0	0
344	1	424	410	-1	175	354	8.0	27	ABplaapaapp	146	0	0	0		0	0	0	0	0
345	1	77	23	-1	317	223	15.1	27	MSpaapapp	264	-177	0	0		0	0	0	0	0
346	1	98	243	-1	297	283	25.5	31	ABplpappaaa	419	0	0	0		0	0	0	0	0
347	1	256	276	-1	280	129	11.5	28	ABpraaapppp	224	4	0	0		0	0	0	0	0
348	1	423	250	-1	159	261	6.2	24	ABarpaaapa	182	0	0	0		0	0	0	0	0
349	1	116	133	-1	170	281	16.4	27	ABalpaapaap	118	0	0	0		0	0	0	0	0
350	1	18	345	-1	303	291	20.0	26	MSaapaaaa	138	0	0	0		0	0	0	0	0
351	1	398	81	-1	204	156	15.6	26	ABpraaappaa	206	1155	0	0		0	0	0	0	0
352	1	408	444	-1	413	122	20.8	29	ABprppappa	237	-219	0	0		0	0	0	0	0
353	1	180	346	-1	441	120	20.3	29	ABprppapap	46	0	0	0		0	0	0	0	0
354	1	51	88	-1	309	267	6.4	30	ABarpaappp	306	1349	0	0		0	0	0	0	0
355	1	288	39	-1	304	350	22.4	24	ABplpapapaa	331	0	0	0		0	0	0	0	0
356	1	391	166	-1	184	400	16.3	25	ABalpppapad	226	-673	0	0		0	0	0	0	0
357	1	177	117	-1	207	167	11.0	24	ABpraapappa	207	666	0	0		0	0	0	0	0
358	1	12	40	-1	179	174	9.0	26	ABalappppp	297	0	0	0		0	0	0	0	0
359	1	386	356	-1	250	137	13.2	32	ABpraaapppa	318	1505	0	0		0	0	0	0	0
360	1	317	343	-1	221	106	14.7	27	ABprpaapapa	217	1630	0	0		0	0	0	0	0
361	1	178	270	-1	563	361	15.6	31	ABarppappp	262	67	0	0		0	0	0	0	0
362	1	446	417	-1	274	144	22.2	22	ABprpapaaaa	184	-170	0	0		0	0	0	0	0
363	1	93	206	-1	555	309	22.4	29	ABplapppap	262	-518	0	0		0	0	0	0	0
364	1	310	189	-1	239	278	21.3	25	ABalpappaap	210	-98	0	0		0	0	0	0	0
365	1	299	341	-1	422	407	15.3	30	ABplappaaa	302	-438	0	0		0	0	0	0	0
366	1	45	288	-1	159	313	9.5	28	ABalapappp	312	0	0	0		0	0	0	0	0
367	1	90	451	-1	515	228	16.5	34	Eprpp	343	-387	0	0		0	0	0	0	0
368	1	328	408	-1	365	353	10.5	26	Dapaa	235	1012	0	0		0	0	0	0	0
369	1	385	121	-1	573	333	18.4	31	ABplapappp	309	405	0	0		0	0	0	0	0
370	1	133	299	-1	273	149	17.1	26	MSppapap	246	972	0	0		0	0	0	0	0
371	1	252	303	-1	381	235	13.3	30	Earap	300	-347	0	0		0	0	0	0	0
372	1	35	278	-1	594	319	14.2	32	Caapa	320	1024	0	0		0	0	0	0	0
373	1	421	185	-1	547	377	19.4	30	ABplapappa	266	-273	0	0		0	0	0	0	0
374	1	40	448	-1	336	120	18.8	24	ABprppaapaa	159	-151	0	0		0	0	0	0	0
375	1	72	369	-1	441	150	13.7	30	Cppaaa	286	646	0	0		0	0	0	0	0
376	1	290	321	-1	254	331	14.4	26	MSapappa	12	0	0	0		0	0	0	0	0
377	1	463	438	-1	508	203	23.9	28	ABprpppapaa	241	-451	0	0		0	0	0	0	0
378	1	120	401	-1	221	170	18.2	22	ABprpaapaaa	-51	0	0	0		0	0	0	0	0
379	1	213	35	-1	552	312	8.3	30	Caaapp	249	575	0	0		0	0	0	0	0
380	1	156	443	-1	214	157	13.6	33	ABpraapapa	-78	0	0	0		0	0	0	0	0
381	1	103	52	-1	515	286	7.5	31	Caaapa	274	1044	0	0		0	0	0	0	0
382	1	449	407	-1	294	292	23.0	29	ABalpappapp	290	540	0	0		0	0	0	0	0
383	1	451	347	-1	453	345	23.5	25	ABplppppaaa	174	0	0	0		0	0	0	0	0
384	1	270	286	-1	245	187	9.4	26	MSppappp	238	2048	0	0		0	0	0	0	0
385	1	410	87	-1	267	143	14.8	26	ABprpaappaa	105	0	0	0		0	0	0	0	0
386	1	199	366	-1	112	193	14.3	29	ABalaaappl	259	856	0	0		0	0	0	0	0
387	1	186	12	-1	217	103	17.1	25	ABprpaapapp	230	44	0	0		0	0	0	0	0
388	1	134	205	-1	214	333	14.4	25	ABalpppppaa	-266	0	0	0		0	0	0	0	0
389	0	68	-1	-1	111	264	11.7	22		334	0	0	0		0	0	0	0	0
390	1	67	302	-1	266	359	12.7	24	ABplpaappap	215	964	0	0		0	0	0	0	0
391	1	128	327	-1	363	335	13.0	25	Daapa	243	255	0	0		0	0	0	0	0
392	1	461	260	-1	242	189	25.5	25	ABarappaaap	153	1455	0	0		0	0	0	0	0
393	1	240	204	-1	556	183	17.6	29	ABprapppaa	-37	0	0	0		0	0	0	0	0
394	1	418	416	-1	388	352	23.9	22	ABplppaappa	154	-525	0	0		0	0	0	0	0
395	1	349	96	-1	379	86	18.6	29	ABprppapaaa	249	-832	0	0		0	0	0	0	0
396	1	221	137	-1	392	139	11.9	27	Dppaa	279	-433	0	0		0	0	0	0	0
397	1	206	294	-1	232	281	12.5	27	MSaaapapa	245	-205	0	0		0	0	0	0	0
398	1	92	144	-1	190	144	9.0	27	ABpraapaapp	268	73	0	0		0	0	0	0	0
399	1	289	390	-1	250	366	24.7	25	ABalppapapp	196	785	0	0		0	0	0	0	0
400	1	413	109	-1	343	100	22.7	27	ABarappappa	248	819	0	0		0	0	0	0	0
401	1	400	275	-1	516	280	25.2	29	ABplpppapap	290	222	0	0		0	0	0	0	0
402	1	432	256	-1	231	144	14.6	25	ABpraaappap	172	0	0	0		0	0	0	0	0
403	1	111	161	-1	482	117	16.9	30	ABprappapp	290	440	0	0		0	0	0	0	0
404	1	21	199	-1	342	269	22.6	26	MSaapappa	192	752	0	0		0	0	0	0	0
405	1	52	403	-1	314	119	19.7	25	ABprpapaapp	225	188	0	0		0	0	0	0	0
406	1	345	126	-1	549	252	24.5	28	ABplppppppa	2	0	0	0		0	0	0	0	0
407	1	399	315	-1	297	133	17.5	24	ABprppaaaaa	121	0	0	0		0	0	0	0	0
408	1	243	280	-1	195	337	5.8	24	ABplaaapaa	212	179	0	0		0	0	0	0	0
409	1	154	164	-1	413	329	12.3	27	Daapp	225	560	0	0		0	0	0	0	0
410	1	342	163	-1	198	343	9.9	24	ABplaapappa	220	-1422	0	0		0	0	0	0	0
411	1	304	18	-1	143	143	14.1	24	ABalaappppp	220	-566	0	0		0	0	0	0	0
412	1	321	386	-1	271	285	15.4	30	ABaraapapap	135	0	0	0		0	0	0	0	0
413	1	119	92	-1	483	167	17.6	28	Cppaap	257	-948	0	0		0	0	0	0	0
414	1	339	395	-1	582	202	20.6	31	ABprappppp	299	-319	0	0		0	0	0	0	0
415	1	175	152	-1	253	240	23.2	27	ABarapapaap	-62	0	0	0		0	0	0	0	0
416	1	338	285	-1	242	151	10.7	26	ABpraapappp	180	0	0	0		0	0	0	0	0
417	1	78	46	-1	192	236	23.5	24	ABarapaaaaa	223	265	0	0		0	0	0	0	0
418	1	296	468	-1	399	138	25.4	28	ABprppaappa	221	199	0	0		0	0	0	0	0
419	1	395	413	-1	335	320	20.1	28	MSapaapp	235	389	0	0		0	0	0	0	0
420	1	257	296	-1	477	404	19.7	30	ABplappapp	249	-509	0	0		0	0	0	0	0
421	1	433	64	-1	200	271	26.1	28	ABalpapaapa	280	694	0	0		0	0	0	0	0
422	1	33	84	-1	147	161	19.1	24	ABalaappap	207	840	0	0		0	0	0	0	0
423	1	346	313	-1	602	254	13.6	34	Cpappd	-32	0	0	0		0	0	0	0	0
424	1	151	181	-1	153	360	11.6	22	ABalpppappa	331	0	0	0		0	0	0	0	0
425	1	254	355	-1	293	153	25.4	23	ABprpappaaa	-102	0	0	0		0	0	0	0	0
426	1	438	1	-1	453	152	25.8	26	ABprpppaaaa	134	0	0	0		0	0	0	0	0
427	1	376	116	-1	424	129	24.5	25	ABprppaappp	192	0	0	0		0	0	0	0	0
428	1	191	350	-1	360	163	17.8	25	MSpppaap	-62	0	0	0		0	0	0	0	0
429	1	274	95	-1	150	326	19.9	23	ABalppappaa	241	0	0	0		0	0	0	0	0
430	1	235	446	-1	220	236	21.8	22	ABarapaaaap	170	0	0	0		0	0	0	0	0
431	1	262	454	-1	251	207	16.9	23	ABaraapppaa	133	0	0	0		0	0	0	0	0
432	1	179	151	-1	131	302	10.4	31	ABalapappa	47	0	0	0		0	0	0	0	0
433	1	217	110	-1	173	279	21.8	24	ABalpaaaaaa	184	0	0	0		0	0	0	0	0
434	0	396	-1	-1	322	160	17.9	21		95	0	0	0		0	0	0	0	0
435	1	143	165	-1	542	346	20.2	28	ABplapppaa	95	0	0	0		0	0	0	0	0
436	1	418	268	-1	414	352	24.8	26	ABplppaappp	211	0	0	0		0	0	0	0	0
437	1	402	348	-1	460	304	24.5	30	ABplpapppp	46	0	0	0		0	0	0	0	0
438	1	160	100	-1	351	224	12.3	28	Earaa	203	0	0	0		0	0	0	0	0
439	1	431	186	-1	159	306	18.9	25	MSapaaaa	283	0	0	0		0	0	0	0	0
440	0	419	-1	-1	262	163	19.4	22		-512	0	0	0		0	0	0	0	0
441	1	445	447	-1	218	310	23.5	22	ABalpapaaap	-98	0	0	0		0	0	0	0	0
442	1	291	374	-1	323	116	16.3	22	ABprppaaaap	309	0	0	0		0	0	0	0	0
443	1	426	457	-1	238	218	13.8	27	ABaraappapp	15	0	0	0		0	0	0	0	0
444	1	460	381	-1	433	374	22.7	27	ABplppappp	188	-79	0	0		0	0	0	0	0
445	1	452	427	-1	307	205	17.5	28	ABaraapppp	159	0	0	0		0	0	0	0	0
446	1	305	103	-1	116	313	20.6	30	ABalaaaalp	262	-483	0	0		0	0	0	0	0
447	1	453	132	-1	168	371	10.6	31	ABalpppappp	1003	0	0	0		0	0	0	0	0
448	1	96	458	-1	341	347	22.6	26	ABplpapapap	176	0	0	0		0	0	0	0	0
449	1	311	463	-1	235	393	17.4	24	ABplpaapppa	194	144	0	0		0	0	0	0	0
450	0	-1	-1	-1	481	258	24.4	28		203	0	0	0		0	0	0	0	0
451	1	454	461	-1	546	229	20.8	29	Cppppp	205	-1558	0	0		0	0	0	0	0
452	1	469	334	-1	466	180	25.6	29	ABprppppapa	260	556	0	0		0	0	0	0	0
453	1	455	228	-1	279	216	17.4	22	ABaraapppap	478	0	0	0		0	0	0	0	0
454	1	361	385	-1	249	283	22.9	26	ABalpappapa	260	492	0	0		0	0	0	0	0
455	1	441	411	-1	501	323	21.4	25	Capppp	218	131	0	0		0	0	0	0	0
456	1	457	437	-1	497	294	17.0	26	Eplpa	181	12	0	0		0	0	0	0	0
457	1	458	439	-1	329	375	19.9	21	ABplppaapa	158	864	0	0		0	0	0	0	0
458	1	228	453	-1	449	208	26.0	29	ABprppppaap	315	1011	0	0		0	0	0	0	0
459	1	188	459	-1	160	201	19.7	22	MSppaaaa	638	0	0	0		0	0	0	0	0
460	0	462	-1	-1	113	192	21.5	22		251	0	0	0		0	0	0	0	0
461	1	456	467	-1	491	310	24.1	28	ABplppppapp	235	-324	0	0		0	0	0	0	0
462	1	459	462	-1	497	350	25.0	28	ABplppppapa	273	182	0	0		0	0	0	0	0
463	1	422	465	-1	382	285	18.0	28	Ealpa	182	-200	0	0		0	0	0	0	0
464	1	464	460	-1	123	185	21.0	28	ABalaapaap	363	75	0	0		0	0	0	0	0
465	1	465	449	-1	382	162	24.0	26	ABprpapappp	273	566	0	0		0	0	0	0	0
466	1	247	469	-1	513	181	23.0	26	ABprpppaapa	180	162	0	0		0	0	0	0	0
467	1	466	470	-1	332	131	22.0	24	ABprpapapaa	82	0	0	0		0	0	0	0	0
468	1	467	264	-1	480	249	23.0	24	ABprpappppp	145	0	0	0		0	0	0	0	0
469	1	468	471	-1	427	182	25.0	24	ABprppppaaa	175	718	0	0		0	0	0	0	0
470	1	470	472	-1	518	235	25.0	27	ABprpppapap	-146	0	0	0		0	0	0	0	0
471	1	471	473	-1	479	333	24.0	27	ABplppppaap	156	759	0	0		0	0	0	0	0
472	1	472	474	-1	320	175	26.0	29	ABprpappaap	248	-492	0	0		0	0	0	0	0
473	1	473	476	-1	267	102	16.0	25	ABprpaapppp	259	186	0	0		0	0	0	0	0
474	1	474	428	-1	478	225	25.75	28	ABprppppapp	284	686	0	0		0	0	0	0	0
475	1	475	477	-1	374	132	23.0	24	ABprpapappa	0	0	0	0		0	0	0	0	0
