# Supplementary material for: The AP-2 Transcription Factor APTF-2 Is Required for Neuroblast and Epidermal Morphogenesis in Caenorhabditis elegans Embryogenesis
Source: PLoS Genet. 2016 May 13;12(5):e1006048. doi: 10.1371/journal.pgen.1006048 (PMC4866721; doi:10.1371/journal.pgen.1006048)
Supplement: S2 Text — (ZIP) [file pgen.1006048.s030.zip › nuclei/t188-nuclei]

1	1	426	219	-1	448	151	26.5	25	ABprpppaaaa	209	-5	0	0		0	0	0	0	0
2	1	36	236	-1	238	265	25.7	26	ABalpapaapp	166	0	0	0		0	0	0	0	0
3	1	262	73	-1	277	206	12.5	28	MSpaapaa	286	55	0	0		0	0	0	0	0
4	1	181	450	-1	522	311	25.9	27	ABplpppapaa	272	752	0	0		0	0	0	0	0
5	1	323	254	-1	401	398	12.2	28	ABplapaapp	243	480	0	0		0	0	0	0	0
6	1	113	172	-1	283	226	19.5	25	ABarapaappp	184	0	0	0		0	0	0	0	0
7	1	270	104	-1	495	347	19.4	30	Capapp	305	221	0	0		0	0	0	0	0
8	1	311	249	-1	232	138	17.0	24	ABprpaapaap	238	135	0	0		0	0	0	0	0
9	1	86	67	-1	145	195	23.4	26	ABarapppaaa	218	-215	0	0		0	0	0	0	0
10	1	11	141	-1	116	258	7.1	29	ABalappapp	-103	0	0	0		0	0	0	0	0
11	1	236	371	-1	243	322	19.5	27	MSapapaa	190	-599	0	0		0	0	0	0	0
12	1	387	23	-1	216	105	17.2	25	ABprpaapapp	226	372	0	0		0	0	0	0	0
13	1	188	203	-1	263	337	22.5	32	ABplpapaaa	-12	0	0	0		0	0	0	0	0
14	1	234	317	-1	233	301	6.3	27	ABplaaaapa	266	52	0	0		0	0	0	0	0
15	1	205	277	-1	319	105	12.6	30	ABpraapppa	246	490	0	0		0	0	0	0	0
16	1	290	9	-1	474	146	8.3	28	ABprappapa	93	0	0	0		0	0	0	0	0
17	1	206	461	-1	302	335	24.6	29	ABplpappaap	275	817	0	0		0	0	0	0	0
18	1	411	283	-1	139	148	14.3	23	ABalaappppp	10	0	0	0		0	0	0	0	0
19	1	67	389	-1	485	263	6.0	32	Cpaapa	308	359	0	0		0	0	0	0	0
20	1	167	237	-1	556	316	25.4	30	ABplpppaapp	263	204	0	0		0	0	0	0	0
21	1	107	469	-1	310	132	22.2	26	ABprpapaaap	221	265	0	0		0	0	0	0	0
22	1	115	29	-1	312	193	19.4	28	MSpapaaaa	164	0	0	0		0	0	0	0	0
23	1	345	197	-1	317	221	14.8	29	MSpaapapp	-112	0	0	0		0	0	0	0	0
24	1	187	344	-1	335	387	11.6	24	ABplapaapa	229	472	0	0		0	0	0	0	0
25	1	81	354	-1	430	272	13.5	32	Eplaa	116	0	0	0		0	0	0	0	0
26	1	277	100	-1	536	192	21.2	24	ABprapppap	217	-71	0	0		0	0	0	0	0
27	1	43	339	-1	126	229	22.5	29	ABalaaaarr	233	93	0	0		0	0	0	0	0
28	1	15	110	-1	120	246	14.8	29	MSaaaaaa	131	0	0	0		0	0	0	0	0
29	1	77	163	-1	164	273	19.6	29	ABaraaaaaa	381	0	0	0		0	0	0	0	0
30	1	49	180	-1	266	313	5.8	27	ABplaaaapp	247	646	0	0		0	0	0	0	0
31	1	241	111	-1	141	267	18.1	24	ABalpaapaaa	-174	0	0	0		0	0	0	0	0
32	1	24	161	-1	239	215	11.5	28	MSpaaaapp	131	0	0	0		0	0	0	0	0
33	1	322	271	-1	264	95	19.1	28	ABprpaaappp	283	-204	0	0		0	0	0	0	0
34	1	4	34	-1	410	340	20.3	32	MSaapppp	248	-241	0	0		0	0	0	0	0
35	1	379	229	-1	550	314	8.3	30	Caaapp	302	264	0	0		0	0	0	0	0
36	1	280	137	-1	292	164	14.9	26	MSppppaa	261	838	0	0		0	0	0	0	0
37	1	3	120	-1	169	330	16.0	24	ABalppppaav	130	0	0	0		0	0	0	0	0
38	1	179	449	-1	589	245	20.8	29	Caappv	288	44	0	0		0	0	0	0	0
39	1	355	291	-1	305	348	22.1	25	ABplpapapaa	213	500	0	0		0	0	0	0	0
40	1	358	153	-1	177	174	9.1	27	ABalappppp	333	0	0	0		0	0	0	0	0
41	1	165	18	-1	209	299	18.2	27	ABalpaaapa	260	327	0	0		0	0	0	0	0
42	1	183	157	-1	290	354	14.1	25	MSapppaa	45	0	0	0		0	0	0	0	0
43	1	300	33	-1	237	401	15.3	26	ABplaappaa	138	0	0	0		0	0	0	0	0
44	1	84	361	-1	184	397	13.7	26	ABplpaapapa	248	144	0	0		0	0	0	0	0
45	1	297	118	-1	276	366	20.3	29	ABplpapaap	198	114	0	0		0	0	0	0	0
46	1	417	74	-1	196	237	23.1	24	ABarapaaaaa	211	1520	0	0		0	0	0	0	0
47	1	65	166	-1	310	163	18.2	24	MSpppaaa	242	88	0	0		0	0	0	0	0
48	1	8	405	-1	257	124	19.4	25	ABprpaapppa	215	-364	0	0		0	0	0	0	0
49	1	272	108	-1	154	237	11.5	29	MSaaaaapa	121	0	0	0		0	0	0	0	0
50	1	328	320	-1	287	132	20.0	25	ABprpapaapa	248	665	0	0		0	0	0	0	0
51	1	26	164	-1	179	233	20.6	30	ABaraaaaap	-98	0	0	0		0	0	0	0	0
52	1	381	3	-1	514	283	7.3	31	Caaapa	257	125	0	0		0	0	0	0	0
53	1	164	159	-1	189	329	21.4	27	ABalppappap	64	0	0	0		0	0	0	0	0
54	1	116	214	-1	453	315	9.3	31	Dappp	303	96	0	0		0	0	0	0	0
55	1	329	75	-1	185	301	25.0	26	ABalpapaaaa	231	271	0	0		0	0	0	0	0
56	1	235	92	-1	260	206	23.4	29	ABarapapapa	-2	0	0	0		0	0	0	0	0
57	1	335	98	-1	178	310	14.1	26	MSapaaap	203	284	0	0		0	0	0	0	0
58	1	221	351	-1	418	187	9.6	28	Dpppa	277	1003	0	0		0	0	0	0	0
59	1	60	264	-1	323	266	19.9	27	MSaapaaap	269	-905	0	0		0	0	0	0	0
60	1	149	62	-1	419	355	15.8	29	Capaaa	281	1285	0	0		0	0	0	0	0
61	1	246	65	-1	304	381	23.1	28	ABalpapappa	125	0	0	0		0	0	0	0	0
62	1	139	377	-1	175	173	24.5	26	ABarapppaap	229	-215	0	0		0	0	0	0	0
63	1	251	91	-1	280	233	14.7	28	MSpaapapa	236	516	0	0		0	0	0	0	0
64	1	421	250	-1	195	270	25.7	27	ABalpapaapa	-127	0	0	0		0	0	0	0	0
65	1	96	205	-1	177	267	9.2	24	MSaaaapaa	235	-518	0	0		0	0	0	0	0
66	1	278	402	-1	318	381	17.3	25	ABplppaaaap	195	204	0	0		0	0	0	0	0
67	1	189	5	-1	439	255	6.0	35	Caaaa	352	-230	0	0		0	0	0	0	0
68	1	260	408	-1	547	321	12.7	31	Cappap	314	-847	0	0		0	0	0	0	0
69	1	324	199	-1	154	296	24.5	26	ABalpaappap	8	0	0	0		0	0	0	0	0
70	1	233	235	-1	135	323	17.5	28	ABalapaapa	169	0	0	0		0	0	0	0	0
71	1	212	355	-1	162	381	17.5	27	ABalpppapav	307	0	0	0		0	0	0	0	0
72	1	219	116	-1	157	175	11.7	26	ABalappppa	425	0	0	0		0	0	0	0	0
73	0	172	-1	-1	398	163	21.4	25		173	-154	0	0		0	0	0	0	0
74	1	111	154	-1	282	257	9.5	29	MSpaaapa	263	0	0	0		0	0	0	0	0
75	1	30	210	-1	209	399	16.1	23	ABplpaapapp	226	88	0	0		0	0	0	0	0
76	1	194	429	-1	544	318	16.5	32	Capppa	308	345	0	0		0	0	0	0	0
77	1	250	288	-1	511	395	18.6	29	ABplapapap	282	-397	0	0		0	0	0	0	0
78	1	71	131	-1	357	136	10.1	25	ABprapaaapp	182	220	0	0		0	0	0	0	0
79	1	14	226	-1	417	388	20.4	32	ABplppapap	298	692	0	0		0	0	0	0	0
80	1	275	123	-1	202	358	13.8	24	ABalpppppap	191	-234	0	0		0	0	0	0	0
81	1	351	36	-1	206	151	15.5	27	ABpraaappaa	205	521	0	0		0	0	0	0	0
82	1	23	142	-1	279	232	6.0	29	ABarpaappa	291	-188	0	0		0	0	0	0	0
83	1	182	452	-1	242	242	21.4	29	ABarapapaaa	354	0	0	0		0	0	0	0	0
84	1	422	382	-1	145	165	19.4	24	ABalaappap	-97	0	0	0		0	0	0	0	0
85	1	202	395	-1	301	169	23.6	28	ABarapapapp	417	0	0	0		0	0	0	0	0
86	1	342	333	-1	344	99	13.2	24	ABprapaapa	198	-141	0	0		0	0	0	0	0
87	1	385	421	-1	265	142	14.7	25	ABprpaappaa	242	270	0	0		0	0	0	0	0
88	1	354	329	-1	311	264	6.4	30	ABarpaappp	90	0	0	0		0	0	0	0	0
89	1	203	289	-1	438	156	9.8	27	Dppap	215	-332	0	0		0	0	0	0	0
90	1	330	378	-1	357	161	13.1	26	Dpapa	263	1500	0	0		0	0	0	0	0
91	1	199	81	-1	376	383	22.7	31	ABplppappa	292	183	0	0		0	0	0	0	0
92	1	413	422	-1	481	165	17.8	27	Cppaap	274	572	0	0		0	0	0	0	0
93	1	145	184	-1	102	266	19.4	31	ABalaaaarl	256	-144	0	0		0	0	0	0	0
94	1	117	126	-1	532	125	13.8	30	ABprapapaa	-306	0	0	0		0	0	0	0	0
95	1	429	32	-1	149	320	19.9	24	ABalppappaa	222	0	0	0		0	0	0	0	0
96	1	395	432	-1	380	91	19.1	27	ABprppapaaa	276	248	0	0		0	0	0	0	0
97	1	128	261	-1	227	214	15.8	27	ABaraaapapp	210	-133	0	0		0	0	0	0	0
98	1	248	321	-1	226	182	13.6	26	MSppappa	208	24	0	0		0	0	0	0	0
99	1	339	438	-1	234	163	22.8	25	ABarapppppa	224	-461	0	0		0	0	0	0	0
100	1	438	53	-1	355	223	12.5	29	Earaa	290	-506	0	0		0	0	0	0	0
101	1	299	10	-1	516	167	7.3	31	ABarppppa	-223	0	0	0		0	0	0	0	0
102	1	217	222	-1	136	351	20.3	30	ABalppaaap	268	-708	0	0		0	0	0	0	0
103	1	446	215	-1	115	312	20.8	30	ABalaaaalp	272	-819	0	0		0	0	0	0	0
104	1	20	343	-1	493	370	23.5	30	ABplpppaaap	262	211	0	0		0	0	0	0	0
105	1	126	21	-1	573	226	16.6	30	Cppppa	308	75	0	0		0	0	0	0	0
106	1	100	185	-1	327	367	9.4	23	ABplapaaapp	200	953	0	0		0	0	0	0	0
107	1	204	132	-1	247	394	19.8	25	ABplpaaappp	432	0	0	0		0	0	0	0	0
108	1	225	388	-1	226	366	14.5	24	ABplpaappaa	245	1699	0	0		0	0	0	0	0
109	1	400	202	-1	346	104	23.0	26	ABarappappa	243	189	0	0		0	0	0	0	0
110	1	433	231	-1	173	283	22.5	24	ABalpaaaaaa	202	-148	0	0		0	0	0	0	0
111	1	308	152	-1	123	248	19.4	28	ABaraaaapa	194	0	0	0		0	0	0	0	0
112	1	130	212	-1	303	120	24.5	30	ABarappapap	309	-496	0	0		0	0	0	0	0
113	1	252	176	-1	201	219	11.9	29	MSpaaaapa	285	871	0	0		0	0	0	0	0
114	1	168	192	-1	382	400	20.0	26	ABplppapaap	261	-83	0	0		0	0	0	0	0
115	1	327	8	-1	320	157	10.3	24	ABprapaaapa	180	-772	0	0		0	0	0	0	0
116	1	427	103	-1	422	132	25.3	26	ABprppaappp	262	-228	0	0		0	0	0	0	0
117	1	357	130	-1	205	163	11.1	24	ABpraapappa	244	-235	0	0		0	0	0	0	0
118	1	12	428	-1	294	188	10.6	25	MSppppap	232	0	0	0		0	0	0	0	0
119	1	175	427	-1	467	210	23.9	29	ABprpappppa	212	-16	0	0		0	0	0	0	0
120	1	56	187	-1	226	290	15.5	29	ABalpaapapp	259	463	0	0		0	0	0	0	0
121	1	369	78	-1	573	332	18.4	31	ABplapappp	309	-257	0	0		0	0	0	0	0
122	1	150	158	-1	366	206	16.8	27	MSpapaapp	172	0	0	0		0	0	0	0	0
123	1	29	393	-1	205	170	24.7	27	ABarapppapa	163	0	0	0		0	0	0	0	0
124	1	158	213	-1	222	237	24.6	30	ABarapaaap	-135	0	0	0		0	0	0	0	0
125	1	191	128	-1	318	278	16.2	26	MSaapaapa	222	417	0	0		0	0	0	0	0
126	1	406	381	-1	552	252	24.5	28	ABplppppppa	228	769	0	0		0	0	0	0	0
127	1	124	113	-1	439	115	12.7	28	ABprappaaa	236	86	0	0		0	0	0	0	0
128	1	95	230	-1	122	275	10.6	30	ABalapapap	51	0	0	0		0	0	0	0	0
129	1	228	83	-1	193	221	5.5	28	ABarpapapa	216	1401	0	0		0	0	0	0	0
130	1	244	280	-1	347	251	17.2	28	MSaapaapp	22	0	0	0		0	0	0	0	0
131	1	268	76	-1	170	360	12.7	26	ABalppppapp	997	0	0	0		0	0	0	0	0
132	1	447	448	-1	162	367	10.8	31	ABalpppappp	1000	0	0	0		0	0	0	0	0
133	1	349	149	-1	170	282	16.5	26	ABalpaapaap	136	0	0	0		0	0	0	0	0
134	1	259	252	-1	247	141	22.2	24	ABarapppppp	273	0	0	0		0	0	0	0	0
135	1	321	82	-1	378	109	22.1	26	ABarappappp	251	191	0	0		0	0	0	0	0
136	1	94	293	406	419	318	24.6	26	ABplpapppa	240	-1300	0	0		0	0	0	0	0
137	1	396	307	-1	392	138	12.1	27	Dppaa	266	239	0	0		0	0	0	0	0
138	1	141	56	-1	266	192	20.1	30	ABarapappa	434	0	0	0		0	0	0	0	0
139	1	198	287	-1	558	265	8.6	31	Cpapap	294	929	0	0		0	0	0	0	0
140	1	7	204	-1	173	347	18.9	24	ABplpaaaaaa	-23	0	0	0		0	0	0	0	0
141	1	34	336	-1	92	256	10.0	26	ABalappapa	248	1692	0	0		0	0	0	0	0
142	1	254	4	-1	194	305	7.3	25	ABplaaaaapp	201	665	0	0		0	0	0	0	0
143	1	282	253	-1	256	367	10.4	30	ABalppppppp	353	0	0	0		0	0	0	0	0
144	1	398	338	-1	186	143	9.2	26	ABpraapaapp	215	3	0	0		0	0	0	0	0
145	1	208	431	-1	513	264	19.2	33	Eplpp	325	-930	0	0		0	0	0	0	0
146	1	214	112	-1	201	168	19.5	26	ABprpaaaaaa	267	280	0	0		0	0	0	0	0
147	1	5	327	-1	408	181	22.6	27	MSpappaa	-143	0	0	0		0	0	0	0	0
148	1	279	12	-1	117	329	11.7	28	ABalapaaaa	245	755	0	0		0	0	0	0	0
149	1	152	71	-1	299	299	14.2	27	MSaaappp	55	0	0	0		0	0	0	0	0
150	1	309	409	-1	250	167	17.2	25	MSppapaa	183	-295	0	0		0	0	0	0	0
151	1	432	224	-1	134	300	10.5	29	ABalapappa	41	0	0	0		0	0	0	0	0
152	1	415	147	-1	251	240	23.3	26	ABarapapaap	200	197	0	0		0	0	0	0	0
153	1	17	348	-1	374	201	8.2	27	MSpppppp	-191	0	0	0		0	0	0	0	0
154	1	63	101	-1	447	412	17.4	28	ABplappaap	266	328	0	0		0	0	0	0	0
155	1	201	251	-1	311	338	8.8	24	ABplapaaaaa	219	-455	0	0		0	0	0	0	0
156	1	59	396	-1	569	162	19.4	29	ABprappppa	264	246	0	0		0	0	0	0	0
157	1	343	366	-1	473	297	21.2	34	ABplpppppa	44	0	0	0		0	0	0	0	0
158	1	215	411	-1	514	183	18.4	29	Cppapp	262	618	0	0		0	0	0	0	0
159	1	261	124	-1	291	100	15.4	28	ABpraappap	285	152	0	0		0	0	0	0	0
160	1	64	232	-1	122	278	22.9	28	ABalpaapppa	-70	0	0	0		0	0	0	0	0
161	1	403	303	-1	480	118	17.2	29	ABprappapp	-816	0	0	0		0	0	0	0	0
162	1	48	322	-1	510	126	18.4	30	ABprapapap	-793	0	0	0		0	0	0	0	0
163	1	410	105	-1	193	340	9.6	25	ABplaapappa	115	0	0	0		0	0	0	0	0
164	1	409	170	-1	409	330	12.2	27	Daapp	246	-377	0	0		0	0	0	0	0
165	1	435	457	-1	539	345	20.3	29	ABplapppaa	267	-850	0	0		0	0	0	0	0
166	1	356	278	-1	179	398	16.1	25	ABalpppapad	215	-60	0	0		0	0	0	0	0
167	1	222	136	-1	216	367	7.5	29	ABplaaapap	249	167	0	0		0	0	0	0	0
168	1	169	145	-1	184	238	9.2	25	MSaaaaapp	246	1738	0	0		0	0	0	0	0
169	1	316	160	-1	400	302	22.0	28	MSaappap	281	-297	0	0		0	0	0	0	0
170	1	61	11	-1	439	171	22.5	29	MSpappap	260	73	0	0		0	0	0	0	0
171	1	74	394	-1	465	242	12.6	30	Eprap	293	244	0	0		0	0	0	0	0
172	1	41	6	-1	221	388	21.6	27	ABalppaappp	228	70	0	0		0	0	0	0	0
173	1	267	279	-1	164	251	24.2	29	ABaraaappa	337	0	0	0		0	0	0	0	0
174	1	97	301	-1	227	151	20.0	23	ABprpaaaaap	233	320	0	0		0	0	0	0	0
175	1	27	150	-1	158	211	7.9	26	ABarpapaaa	-30	0	0	0		0	0	0	0	0
176	1	69	380	-1	326	306	6.3	29	ABarppaaap	294	-256	0	0		0	0	0	0	0
177	1	91	269	-1	129	366	16.8	28	ABalpppaap	269	-63	0	0		0	0	0	0	0
178	1	161	182	-1	144	319	23.2	26	ABalpaapppp	249	250	0	0		0	0	0	0	0
179	1	121	169	-1	223	219	19.3	27	ABarapaapa	260	946	0	0		0	0	0	0	0
180	1	180	19	-1	211	259	19.7	23	ABalpappaaa	179	750	0	0		0	0	0	0	0
181	1	424	-1	-1	147	356	11.4	22	ABalpppappa	147	-292	0	0		0	0	0	0	0
182	1	305	102	-1	135	257	22.9	25	ABalpaappaa	298	0	0	0		0	0	0	0	0
183	1	238	345	-1	317	167	13.2	21	Dpaaa	148	625	0	0		0	0	0	0	0
184	1	134	127	-1	253	368	7.6	27	ABplaaappa	277	343	0	0		0	0	0	0	0
185	1	373	2	-1	547	380	19.4	30	ABplapappa	251	28	0	0		0	0	0	0	0
186	1	439	455	-1	170	311	18.6	24	MSapaaaa	163	287	0	0		0	0	0	0	0
187	1	306	225	-1	410	110	18.6	28	ABprppapaap	283	-531	0	0		0	0	0	0	0
188	1	201	358	-1	329	339	7.9	25	ABplapaaaap	184	-457	0	0		0	0	0	0	0
189	1	364	446	-1	243	281	21.0	26	ABalpappaap	258	-308	0	0		0	0	0	0	0
190	1	129	282	-1	152	238	19.5	24	ABaraaapaaa	128	0	0	0		0	0	0	0	0
191	1	52	243	-1	159	214	14.5	29	ABaraappaa	189	0	0	0		0	0	0	0	0
192	1	231	89	-1	127	305	13.8	26	ABalapaaap	259	-522	0	0		0	0	0	0	0
193	1	19	107	-1	238	311	25.4	30	ABalpapapaa	-110	0	0	0		0	0	0	0	0
194	1	155	399	-1	288	291	17.5	27	ABaraapappa	241	-43	0	0		0	0	0	0	0
195	1	176	227	-1	183	276	5.9	24	ABarpaaapp	239	-831	0	0		0	0	0	0	0
196	1	25	211	-1	347	95	20.3	25	ABprpaaaapp	222	-781	0	0		0	0	0	0	0
197	1	273	27	-1	586	278	10.4	29	Cpapaa	296	-228	0	0		0	0	0	0	0
198	1	120	401	-1	208	369	10.3	26	ABplaapappp	264	723	0	0		0	0	0	0	0
199	1	404	306	-1	341	266	22.9	25	MSaapappa	211	109	0	0		0	0	0	0	0
200	1	326	311	-1	138	246	7.5	25	ABarpaaaaa	199	-423	0	0		0	0	0	0	0
201	1	46	294	-1	112	296	7.5	30	ABplaapaaa	75	0	0	0		0	0	0	0	0
202	1	211	57	-1	266	332	24.9	32	ABalpapapap	320	36	0	0		0	0	0	0	0
203	1	332	42	-1	334	170	15.4	27	MSpppapp	122	0	0	0		0	0	0	0	0
204	1	393	444	-1	552	179	17.4	30	ABprapppaa	248	885	0	0		0	0	0	0	0
205	1	388	246	-1	214	332	14.4	26	ABalpppppaa	243	-892	0	0		0	0	0	0	0
206	1	363	434	-1	555	311	22.8	29	ABplapppap	287	746	0	0		0	0	0	0	0
207	1	80	419	-1	136	187	7.6	31	ABpraapaaa	212	521	0	0		0	0	0	0	0
208	1	184	191	-1	388	151	17.5	29	MSpapppa	265	799	0	0		0	0	0	0	0
209	1	131	370	-1	270	286	13.4	26	MSaaapapp	265	155	0	0		0	0	0	0	0
210	1	334	31	-1	107	204	17.1	32	ABalaaapar	25	0	0	0		0	0	0	0	0
211	1	178	324	-1	437	349	11.6	26	Dapap	227	94	0	0		0	0	0	0	0
212	1	140	433	-1	485	181	11.5	30	Cpppaa	302	332	0	0		0	0	0	0	0
213	1	132	357	-1	87	300	13.6	25	ABalappaap	216	0	0	0		0	0	0	0	0
214	1	209	245	-1	212	337	25.3	27	ABalppapapa	144	0	0	0		0	0	0	0	0
215	1	53	54	-1	147	259	15.2	28	ABaraapaaa	110	0	0	0		0	0	0	0	0
216	1	9	386	-1	175	361	23.1	27	ABalppaappa	266	391	0	0		0	0	0	0	0
217	1	62	14	-1	148	151	10.2	25	ABpraapaapa	70	0	0	0		0	0	0	0	0
218	1	320	257	-1	530	388	13.8	29	ABplapapaa	279	365	0	0		0	0	0	0	0
219	1	166	262	-1	208	355	19.8	27	ABplpaaaaap	234	-595	0	0		0	0	0	0	0
220	1	89	77	-1	262	130	24.7	26	ABarappapaa	206	0	0	0		0	0	0	0	0
221	1	151	373	-1	475	404	13.2	28	ABplappapa	264	365	0	0		0	0	0	0	0
222	1	133	148	-1	179	246	14.6	24	ABaraapaapa	-2	0	0	0		0	0	0	0	0
223	1	143	387	-1	269	254	12.3	24	MSaaappa	189	499	0	0		0	0	0	0	0
224	1	333	418	-1	292	149	11.8	25	ABprpaappap	96	0	0	0		0	0	0	0	0
225	1	51	220	-1	278	291	10.7	26	MSaaaappp	236	345	0	0		0	0	0	0	0
226	1	226	376	-1	339	202	20.4	27	MSpapaaap	232	67	0	0		0	0	0	0	0
227	1	154	193	-1	92	231	15.3	27	ABalaaapal	52	0	0	0		0	0	0	0	0
228	1	453	313	-1	275	204	16.6	26	ABaraapppap	261	-905	0	0		0	0	0	0	0
229	1	303	48	-1	199	133	17.7	27	ABpraaaapa	221	-144	0	0		0	0	0	0	0
230	1	21	7	-1	165	135	19.3	31	ABpraaaaaa	310	-1031	0	0		0	0	0	0	0
231	1	57	242	-1	543	168	23.3	29	ABprpppaapp	262	509	0	0		0	0	0	0	0
232	1	171	43	-1	277	128	8.4	29	ABarpapppa	285	998	0	0		0	0	0	0	0
233	1	122	315	-1	486	158	23.4	28	ABprpppaaap	226	506	0	0		0	0	0	0	0
234	1	18	188	-1	257	335	17.5	27	MSapapap	47	0	0	0		0	0	0	0	0
235	1	160	135	-1	333	148	16.4	25	MSpppapa	-27	0	0	0		0	0	0	0	0
236	1	301	221	-1	282	221	22.2	27	ABarapapppa	132	0	0	0		0	0	0	0	0
237	1	125	330	-1	193	198	25.0	25	ABaraaapppp	203	822	0	0		0	0	0	0	0
238	1	87	314	-1	328	353	12.2	25	MSapppap	-38	0	0	0		0	0	0	0	0
239	1	127	119	-1	245	284	18.6	27	ABalpapppaa	230	410	0	0		0	0	0	0	0
240	1	195	195	-1	361	406	14.9	29	ABplaapppp	85	0	0	0		0	0	0	0	0
241	1	258	179	-1	205	160	6.7	24	ABarpappaa	141	0	0	0		0	0	0	0	0
242	1	31	416	-1	382	225	21.4	29	MSpapappp	240	790	0	0		0	0	0	0	0
243	1	346	30	-1	294	287	25.1	31	ABplpappaaa	307	273	0	0		0	0	0	0	0
244	1	73	372	-1	217	291	10.0	24	MSaaapaap	218	-504	0	0		0	0	0	0	0
245	1	6	233	-1	360	359	18.3	32	MSaapppa	314	0	0	0		0	0	0	0	0
246	1	118	175	-1	256	99	15.3	24	ABpraappaa	87	0	0	0		0	0	0	0	0
247	1	218	206	260	487	230	21.2	32	ABprpppppa	309	18	0	0		0	0	0	0	0
248	1	148	363	-1	207	276	23.1	30	ABalpaaaap	209	144	0	0		0	0	0	0	0
249	1	163	200	-1	166	234	5.7	25	ABarpaaaap	249	-530	0	0		0	0	0	0	0
250	1	348	256	-1	159	263	6.3	24	ABarpaaapa	102	0	0	0		0	0	0	0	0
251	1	284	189	-1	343	186	9.6	28	MSpppppa	61	0	0	0		0	0	0	0	0
252	1	35	265	-1	379	312	9.4	29	MSappppp	265	809	0	0		0	0	0	0	0
253	1	76	349	-1	262	179	5.9	28	ABarpapapp	284	-524	0	0		0	0	0	0	0
254	1	174	63	-1	196	276	16.4	28	ABalpaapapa	235	143	0	0		0	0	0	0	0
255	1	302	367	-1	280	263	20.6	26	ABalpapppap	482	0	0	0		0	0	0	0	0
256	1	402	331	-1	233	145	14.7	25	ABpraaappap	215	-454	0	0		0	0	0	0	0
257	1	31	35	-1	354	222	21.5	27	MSpapappa	210	417	0	0		0	0	0	0	0
258	1	90	334	-1	152	294	5.9	29	ABplaaaaaa	88	0	0	0		0	0	0	0	0
259	1	293	435	-1	394	272	14.5	28	Ealap	168	599	0	0		0	0	0	0	0
260	1	392	474	-1	246	190	26.0	22	ABarappaaap	227	399	0	0		0	0	0	0	0
261	1	336	290	-1	476	282	14.5	32	Eplap	13	0	0	0		0	0	0	0	0
262	1	337	70	-1	287	334	16.6	25	MSappapa	198	-301	0	0		0	0	0	0	0
263	1	315	125	-1	410	101	12.5	27	ABprapaapp	259	-208	0	0		0	0	0	0	0
264	1	468	300	-1	474	254	23.4	27	ABprpappppp	274	-361	0	0		0	0	0	0	0
265	1	2	316	-1	304	249	17.1	25	ABaraapappp	46	0	0	0		0	0	0	0	0
266	1	47	99	-1	242	293	10.3	24	MSaaaappa	189	0	0	0		0	0	0	0	0
267	1	103	168	-1	317	183	7.4	29	ABprapaaaa	183	-324	0	0		0	0	0	0	0
268	1	436	241	-1	425	347	25.1	25	ABplppaappp	217	802	0	0		0	0	0	0	0
269	1	112	25	-1	137	178	15.8	24	ABalaappppa	239	379	0	0		0	0	0	0	0
270	1	361	275	-1	562	360	15.7	29	ABarppappp	279	116	0	0		0	0	0	0	0
271	1	319	347	-1	354	338	24.4	27	ABplpapappa	243	31	0	0		0	0	0	0	0
272	1	312	129	-1	559	160	11.1	35	ABarppppp	350	407	0	0		0	0	0	0	0
273	1	106	350	-1	297	349	10.8	23	ABplapaaapa	228	356	0	0		0	0	0	0	0
274	1	138	94	-1	331	373	22.6	28	ABalpapappp	217	-182	0	0		0	0	0	0	0
275	1	401	332	-1	523	277	26.1	30	ABplpppapap	247	107	0	0		0	0	0	0	0
276	1	347	121	-1	279	126	11.4	27	ABpraaapppp	342	0	0	0		0	0	0	0	0
277	0	72	-1	-1	125	180	20.3	25		201	-65	0	0		0	0	0	0	0
278	1	372	340	-1	595	320	14.1	32	Caapa	309	177	0	0		0	0	0	0	0
279	1	216	177	-1	89	266	13.7	27	ABalappaaa	382	0	0	0		0	0	0	0	0
280	1	408	196	-1	191	338	5.9	24	ABplaaapaa	140	0	0	0		0	0	0	0	0
281	1	146	40	-1	326	329	14.0	24	Daaaa	24	0	0	0		0	0	0	0	0
282	1	93	310	-1	116	224	9.3	27	ABalapppaap	239	708	0	0		0	0	0	0	0
283	1	307	437	-1	389	322	24.4	26	ABplpapappp	184	-124	0	0		0	0	0	0	0
284	1	55	122	-1	132	196	11.7	28	ABalapppap	240	0	0	0		0	0	0	0	0
285	1	416	151	-1	239	149	10.5	27	ABpraapappp	222	0	0	0		0	0	0	0	0
286	1	384	133	-1	239	186	9.4	26	MSppappp	387	0	0	0		0	0	0	0	0
287	1	99	270	-1	335	319	17.6	27	MSappaap	183	0	0	0		0	0	0	0	0
288	1	366	274	-1	160	313	9.6	28	ABalapappp	-299	0	0	0		0	0	0	0	0
289	1	227	86	-1	315	350	16.7	26	MSappapp	-59	0	0	0		0	0	0	0	0
290	1	317	353	-1	370	177	25.6	27	ABprpappapp	275	-541	0	0		0	0	0	0	0
291	1	256	171	-1	204	115	11.4	27	ABpraaaappp	42	0	0	0		0	0	0	0	0
292	1	88	85	-1	197	143	22.1	29	ABalaapapp	220	-125	0	0		0	0	0	0	0
293	1	28	304	-1	469	198	8.7	29	Dpppp	300	0	0	0		0	0	0	0	0
294	1	397	45	-1	231	280	12.5	27	MSaaapapa	240	410	0	0		0	0	0	0	0
295	1	110	325	-1	109	170	17.2	28	ABalaaappr	219	-1118	0	0		0	0	0	0	0
296	1	420	259	-1	473	406	19.7	30	ABplappapp	133	0	0	0		0	0	0	0	0
297	1	240	244	-1	246	302	14.5	25	ABaraapapaa	250	110	0	0		0	0	0	0	0
298	1	13	167	-1	175	158	14.8	26	ABpraaapaa	254	-230	0	0		0	0	0	0	0
299	1	370	52	-1	273	149	17.5	24	MSppapap	225	-199	0	0		0	0	0	0	0
300	1	185	284	-1	201	392	18.8	28	ABplpaaapa	-52	0	0	0		0	0	0	0	0
301	1	135	297	-1	252	260	16.9	26	ABalpaaapp	218	496	0	0		0	0	0	0	0
302	1	390	374	-1	265	358	12.9	24	ABplpaappap	221	947	0	0		0	0	0	0	0
303	1	371	423	-1	381	238	14.0	30	Earap	257	50	0	0		0	0	0	0	0
304	1	340	390	-1	243	153	25.5	26	ABarapppapp	229	1079	0	0		0	0	0	0	0
305	1	224	117	-1	288	324	12.6	25	MSapappp	213	700	0	0		0	0	0	0	0
306	1	22	292	-1	510	368	10.7	27	ABarppappa	264	225	0	0		0	0	0	0	0
307	1	247	335	-1	437	284	17.2	32	Ealpp	328	462	0	0		0	0	0	0	0
308	1	137	441	-1	233	342	11.9	27	ABalppppppa	250	364	0	0		0	0	0	0	0
309	1	177	312	-1	346	168	22.5	31	ABprpapppa	-160	0	0	0		0	0	0	0	0
310	1	98	417	-1	532	224	7.4	31	Cpaapp	301	-417	0	0		0	0	0	0	0
311	1	162	72	-1	360	295	23.4	27	MSaappaa	203	211	0	0		0	0	0	0	0
312	1	243	414	-1	146	333	13.6	24	ABalppppapa	181	-204	0	0		0	0	0	0	0
313	1	423	139	-1	600	256	13.6	32	Cpappd	302	0	0	0		0	0	0	0	0
314	1	271	26	-1	318	245	22.6	26	ABalpappppp	236	-207	0	0		0	0	0	0	0
315	1	407	13	-1	296	131	17.5	24	ABprppaaaaa	211	116	0	0		0	0	0	0	0
316	1	237	456	-1	530	336	24.0	27	ABplpppaapa	246	546	0	0		0	0	0	0	0
317	1	318	341	-1	254	234	18.7	24	ABarapaappa	232	174	0	0		0	0	0	0	0
318	1	75	201	-1	312	194	22.5	30	ABarapapppp	283	-1482	0	0		0	0	0	0	0
319	1	207	430	-1	412	314	8.4	29	Dappa	270	123	0	0		0	0	0	0	0
320	1	10	39	-1	209	266	8.7	25	MSaaaapap	224	34	0	0		0	0	0	0	0
321	1	376	15	-1	258	332	14.2	26	MSapappa	118	0	0	0		0	0	0	0	0
322	1	192	134	-1	334	207	16.6	27	MSpapaapa	172	0	0	0		0	0	0	0	0
323	1	156	186	-1	201	176	21.6	26	ABarappppap	261	-643	0	0		0	0	0	0	0
324	1	292	60	-1	321	213	6.3	24	ABarppaaaa	-104	0	0	0		0	0	0	0	0
325	1	33	115	-1	374	92	13.8	29	ABpraapppp	259	107	0	0		0	0	0	0	0
326	1	310	173	-1	327	403	20.2	26	ABplpaaaapp	264	-144	0	0		0	0	0	0	0
327	1	391	392	-1	365	334	12.8	27	Daapa	242	885	0	0		0	0	0	0	0
328	1	229	216	-1	313	398	14.0	29	ABplaapppa	-158	0	0	0		0	0	0	0	0
329	1	196	95	-1	345	153	7.3	28	ABarpppaa	-62	0	0	0		0	0	0	0	0
330	1	42	50	-1	171	227	17.5	26	ABaraaapaap	226	-1054	0	0		0	0	0	0	0
331	1	186	155	-1	289	369	17.4	23	ABplppaaaaa	199	1121	0	0		0	0	0	0	0
332	1	242	298	-1	436	161	18.9	31	MSpapppp	318	-857	0	0		0	0	0	0	0
333	1	85	38	-1	363	130	14.8	25	Dpaap	251	248	0	0		0	0	0	0	0
334	1	452	194	-1	467	184	26.0	29	ABprppppapa	220	544	0	0		0	0	0	0	0
335	1	193	415	-1	418	363	8.6	28	ABarppaapp	289	-66	0	0		0	0	0	0	0
336	1	108	217	-1	363	301	5.6	30	ABarppaapa	159	0	0	0		0	0	0	0	0
337	1	257	296	-1	112	296	17.3	28	ABalaaaala	-37	0	0	0		0	0	0	0	0
338	1	123	319	-1	139	338	9.4	24	ABplaapaapa	205	-564	0	0		0	0	0	0	0
339	1	114	209	-1	222	344	22.3	27	ABalppapppa	266	411	0	0		0	0	0	0	0
340	1	102	267	-1	390	144	7.4	31	ABarpppap	314	-220	0	0		0	0	0	0	0
341	1	365	228	-1	419	407	15.3	30	ABplappaaa	272	-306	0	0		0	0	0	0	0
342	1	92	69	-1	197	351	16.7	30	ABplpaapaa	236	726	0	0		0	0	0	0	0
343	1	360	436	-1	217	106	14.7	27	ABprpaapapa	254	996	0	0		0	0	0	0	0
344	1	281	360	-1	546	209	12.5	30	Cpppap	297	17	0	0		0	0	0	0	0
345	1	350	80	-1	301	290	19.8	27	MSaapaaaa	252	760	0	0		0	0	0	0	0
346	1	353	140	-1	442	123	19.9	29	ABprppapap	294	-300	0	0		0	0	0	0	0
347	1	383	473	-1	456	340	24.3	26	ABplppppaaa	195	789	0	0		0	0	0	0	0
348	1	437	190	-1	462	301	24.5	28	ABplpapppp	241	137	0	0		0	0	0	0	0
349	1	232	109	-1	481	358	15.4	30	Capapa	31	0	0	0		0	0	0	0	0
350	1	428	49	-1	358	165	18.1	25	MSpppaap	218	577	0	0		0	0	0	0	0
351	1	213	383	-1	571	180	14.5	30	ABprapappp	269	-428	0	0		0	0	0	0	0
352	1	298	276	-1	242	128	8.6	28	ABarpappap	286	-579	0	0		0	0	0	0	0
353	1	105	268	-1	253	114	21.7	26	ABprpaaappa	230	-1843	0	0		0	0	0	0	0
354	1	109	326	-1	555	360	22.8	30	ABplappppa	269	-1135	0	0		0	0	0	0	0
355	1	425	88	-1	291	152	25.5	24	ABprpappaaa	217	-480	0	0		0	0	0	0	0
356	1	359	183	-1	249	135	12.6	27	ABpraaapppa	294	0	0	0		0	0	0	0	0
357	1	45	318	-1	246	381	22.5	29	ABalppapppp	274	-467	0	0		0	0	0	0	0
358	1	136	356	-1	389	252	5.8	37	Cpaaa	373	505	0	0		0	0	0	0	0
359	1	325	146	-1	453	353	18.8	29	Capaap	282	179	0	0		0	0	0	0	0
360	1	223	46	-1	173	181	21.9	26	ABarappppaa	-134	0	0	0		0	0	0	0	0
361	1	79	20	-1	221	116	20.1	28	ABprpaaapa	161	0	0	0		0	0	0	0	0
362	1	210	93	-1	449	131	22.6	30	ABprppappp	118	0	0	0		0	0	0	0	0
363	1	331	198	440	269	180	25.4	27	ABarappaap	272	560	0	0		0	0	0	0	0
364	1	101	218	-1	376	270	21.9	24	MSaapappp	122	0	0	0		0	0	0	0	0
365	1	32	453	-1	180	185	16.5	26	MSppaaap	199	944	0	0		0	0	0	0	0
366	1	386	84	-1	107	196	14.5	29	ABalaaappl	84	0	0	0		0	0	0	0	0
367	1	230	174	-1	301	243	11.6	26	MSpaaappp	369	0	0	0		0	0	0	0	0
368	1	144	144	-1	283	340	6.7	28	ABplaaappp	445	0	0	0		0	0	0	0	0
369	1	375	407	-1	438	151	13.5	29	Cppaaa	294	602	0	0		0	0	0	0	0
370	1	104	51	-1	224	233	9.2	30	MSpaaaaa	311	0	0	0		0	0	0	0	0
371	1	170	240	-1	551	141	17.1	28	ABprapappa	225	0	0	0		0	0	0	0	0
372	1	38	162	-1	466	374	9.4	34	ABarppapa	327	2189	0	0		0	0	0	0	0
373	1	173	397	-1	185	336	12.4	27	ABplaapapa	-124	0	0	0		0	0	0	0	0
374	1	442	239	-1	322	121	16.6	26	ABprppaaaap	256	931	0	0		0	0	0	0	0
375	1	289	24	-1	200	224	18.0	26	ABaraaapapa	214	513	0	0		0	0	0	0	0
376	1	159	234	-1	424	233	12.8	31	Epraa	312	-30	0	0		0	0	0	0	0
377	1	274	87	-1	320	100	22.2	25	ABprpaaaapa	214	-770	0	0		0	0	0	0	0
378	1	54	328	-1	498	161	13.4	29	Cppapa	252	-350	0	0		0	0	0	0	0
379	1	263	59	-1	166	288	7.9	23	ABplaaaaapa	-30	0	0	0		0	0	0	0	0
380	1	287	272	-1	165	166	17.7	27	ABalaapppa	136	0	0	0		0	0	0	0	0
381	1	444	384	-1	423	373	23.4	30	ABplppappp	315	-692	0	0		0	0	0	0	0
382	1	288	305	-1	179	330	24.5	30	ABalppapaa	189	0	0	0		0	0	0	0	0
383	1	285	346	-1	188	271	13.3	27	ABaraapaapp	143	0	0	0		0	0	0	0	0
384	1	338	55	-1	354	394	19.1	25	ABplppapaaa	215	20	0	0		0	0	0	0	0
385	1	454	16	-1	247	283	23.1	27	ABalpappapa	267	612	0	0		0	0	0	0	0
386	1	412	379	-1	274	283	15.4	28	ABaraapapap	248	-805	0	0		0	0	0	0	0
387	0	294	-1	-1	101	319	19.3	24		-129	0	0	0		0	0	0	0	0
388	0	461	-1	-1	481	327	23.7	28		185	-288	0	0		0	0	0	0	0
389	1	220	442	-1	503	242	13.4	32	Eprpa	325	186	0	0		0	0	0	0	0
390	1	399	79	-1	254	371	24.8	27	ABalppapapp	244	-166	0	0		0	0	0	0	0
391	1	190	362	-1	589	305	22.1	30	ABplappppp	308	1395	0	0		0	0	0	0	0
392	1	147	465	-1	595	282	18.5	32	Caappd	276	-367	0	0		0	0	0	0	0
393	1	249	255	-1	373	369	14.6	28	Daaap	247	-886	0	0		0	0	0	0	0
394	1	66	364	-1	574	265	23.4	28	ABplppppppp	274	-304	0	0		0	0	0	0	0
395	1	414	369	-1	580	199	20.6	30	ABprappppp	281	-468	0	0		0	0	0	0	0
396	1	286	413	-1	377	171	10.9	25	Dpapp	255	-373	0	0		0	0	0	0	0
397	1	83	445	-1	576	226	24.1	25	ABprppppppp	222	371	0	0		0	0	0	0	0
398	0	440	-1	-1	259	158	18.9	21		132	747	0	0		0	0	0	0	0
399	1	40	181	-1	162	129	16.3	30	ABpraaaaap	61	0	0	0		0	0	0	0	0
400	1	70	359	-1	357	274	12.7	29	Ealaa	293	202	0	0		0	0	0	0	0
401	1	378	459	-1	215	167	17.9	22	ABprpaapaaa	228	648	0	0		0	0	0	0	0
402	1	58	96	-1	161	377	19.9	30	ABalpppaaa	-89	0	0	0		0	0	0	0	0
403	1	405	106	-1	312	122	19.5	25	ABprpapaapp	177	0	0	0		0	0	0	0	0
404	1	264	258	-1	296	156	6.2	30	ABarpapppp	232	130	0	0		0	0	0	0	0
405	1	37	281	-1	412	232	16.6	29	Earpa	291	85	0	0		0	0	0	0	0
406	1	276	156	-1	458	226	17.2	33	Earpp	330	45	0	0		0	0	0	0	0
407	1	382	463	-1	292	292	22.9	29	ABalpappapp	99	0	0	0		0	0	0	0	0
408	1	368	309	-1	362	354	10.4	27	Dapaa	202	997	0	0		0	0	0	0	0
409	1	119	447	-1	125	332	15.4	31	ABalapaapp	-107	0	0	0		0	0	0	0	0
410	1	344	178	-1	171	350	7.7	27	ABplaapaapp	229	-101	0	0		0	0	0	0	0
411	1	455	375	-1	502	327	21.0	23	Capppp	169	123	0	0		0	0	0	0	0
412	1	153	58	-1	552	221	24.5	27	ABprppppppa	215	1144	0	0		0	0	0	0	0
413	1	419	420	-1	338	320	20.5	29	MSapaapp	277	-228	0	0		0	0	0	0	0
414	1	16	207	-1	498	336	12.3	31	Cappaa	282	613	0	0		0	0	0	0	0
415	1	314	247	-1	213	199	24.8	25	ABarappaaaa	182	-794	0	0		0	0	0	0	0
416	1	394	208	-1	380	350	24.2	27	ABplppaappa	155	-507	0	0		0	0	0	0	0
417	1	362	308	-1	273	144	22.4	24	ABprpapaaaa	149	0	0	0		0	0	0	0	0
418	1	283	295	-1	282	259	23.5	26	ABalpappppa	-38	0	0	0		0	0	0	0	0
419	1	39	285	-1	182	128	14.7	23	ABpraaaappa	199	300	0	0		0	0	0	0	0
420	1	68	143	-1	197	217	14.5	27	ABaraappapa	236	-381	0	0		0	0	0	0	0
421	1	50	398	-1	235	240	5.7	36	ABarpaapa	364	-553	0	0		0	0	0	0	0
422	1	269	66	-1	335	305	9.7	27	MSappppa	265	-240	0	0		0	0	0	0	0
423	1	291	342	-1	449	370	24.5	29	ABplpppaaaa	295	72	0	0		0	0	0	0	0
424	1	253	451	-1	170	141	12.5	31	ABpraaapap	295	-573	0	0		0	0	0	0	0
425	1	157	64	-1	260	236	11.4	23	MSpaaappa	-80	0	0	0		0	0	0	0	0
426	1	296	238	-1	192	289	11.4	26	MSaaapaaa	255	9	0	0		0	0	0	0	0
427	1	445	443	-1	307	205	17.5	28	ABaraapppp	149	0	0	0		0	0	0	0	0
428	1	474	424	-1	480	227	25.5	31	ABprppppapp	320	-485	0	0		0	0	0	0	0
429	1	304	365	-1	278	399	15.2	29	ABplaappap	272	344	0	0		0	0	0	0	0
430	1	93	61	-1	103	223	12.2	25	ABalapppaaa	252	-1139	0	0		0	0	0	0	0
431	1	295	114	-1	468	116	13.4	27	ABprappaap	262	-585	0	0		0	0	0	0	0
432	1	142	44	-1	356	272	20.1	28	MSaapapa	232	-143	0	0		0	0	0	0	0
433	1	1	464	-1	370	117	18.4	25	ABprppaapap	196	-466	0	0		0	0	0	0	0
434	1	313	323	-1	374	243	18.2	28	MSpapapa	81	0	0	0		0	0	0	0	0
435	1	341	352	-1	185	199	7.8	26	ABarpapaap	368	0	0	0		0	0	0	0	0
436	1	78	425	-1	302	313	16.9	23	MSappaaa	200	704	0	0		0	0	0	0	0
437	1	456	286	-1	489	290	17.3	30	Eplpa	286	358	0	0		0	0	0	0	0
438	1	377	138	-1	512	195	24.4	32	ABprpppapaa	286	-482	0	0		0	0	0	0	0
439	1	457	97	-1	329	366	20.0	23	ABplppaapa	228	757	0	0		0	0	0	0	0
440	1	44	28	-1	357	141	20.7	23	ABprpapapap	186	0	0	0		0	0	0	0	0
441	1	266	165	-1	166	363	14.6	25	ABalppppaad	232	0	0	0		0	0	0	0	0
442	1	239	385	-1	291	396	21.5	24	ABplpaaaapa	-85	0	0	0		0	0	0	0	0
443	1	380	400	-1	214	154	13.4	32	ABpraapapa	74	0	0	0		0	0	0	0	0
444	1	352	337	-1	407	126	21.6	29	ABprppappa	351	0	0	0		0	0	0	0	0
445	1	125	248	-1	167	222	23.8	24	ABaraaapppa	-31	0	0	0		0	0	0	0	0
446	1	430	458	-1	218	238	21.9	23	ABarapaaaap	164	0	0	0		0	0	0	0	0
447	1	441	37	-1	219	310	24.0	21	ABalpapaaap	-166	0	0	0		0	0	0	0	0
448	1	374	404	-1	336	118	18.7	24	ABprppaapaa	108	0	0	0		0	0	0	0	0
449	1	465	479	-1	382	151	24.5	27	ABprpapappp	151	0	0	0		0	0	0	0	0
450	1	255	299	-1	336	144	24.8	27	ABprpappapa	150	0	0	0		0	0	0	0	0
451	1	367	266	-1	513	234	16.4	36	Eprpp	-198	0	0	0		0	0	0	0	0
452	1	197	1	-1	208	283	20.9	27	ABalpaaaaap	174	0	0	0		0	0	0	0	0
453	1	458	223	-1	449	205	26.2	28	ABprppppaap	225	950	0	0		0	0	0	0	0
454	1	431	263	-1	249	204	16.3	23	ABaraapppaa	97	0	0	0		0	0	0	0	0
455	1	82	273	-1	260	390	17.4	27	ABplpaapppp	131	0	0	0		0	0	0	0	0
456	1	265	368	-1	604	271	16.4	34	Cpappv	139	0	0	0		0	0	0	0	0
457	1	443	41	-1	238	214	14.1	29	ABaraappapp	288	0	0	0		0	0	0	0	0
458	1	448	426	-1	339	347	22.6	24	ABplpapapap	164	0	0	0		0	0	0	0	0
459	1	459	47	-1	160	202	19.8	23	MSppaaaa	637	0	0	0		0	0	0	0	0
460	1	464	68	-1	114	196	20.9	28	ABalaapaap	283	0	0	0		0	0	0	0	0
461	1	451	391	-1	539	232	21.2	30	Cppppp	159	-1560	0	0		0	0	0	0	0
462	1	462	462	-1	492	351	26.1	27	ABplppppapa	274	222	0	0		0	0	0	0	0
463	1	449	302	-1	232	383	17.0	21	ABplpaapppa	174	129	0	0		0	0	0	0	0
464	0	389	-1	-1	113	258	11.6	22		350	0	0	0		0	0	0	0	0
465	1	463	466	-1	379	282	18.0	28	Ealpa	182	-200	0	0		0	0	0	0	0
466	1	200	467	-1	234	371	20.0	24	ABplpaaappa	174	0	0	0		0	0	0	0	0
467	1	461	468	-1	493	307	24.233334	27	ABplppppapp	235	-324	0	0		0	0	0	0	0
468	1	418	90	-1	397	134	25.0	26	ABprppaappa	221	199	0	0		0	0	0	0	0
469	1	466	480	-1	511	177	22.0	26	ABprpppaapa	180	162	0	0		0	0	0	0	0
470	1	467	403	-1	328	130	21.0	24	ABprpapapaa	82	0	0	0		0	0	0	0	0
471	1	469	470	-1	428	179	24.5	24	ABprppppaaa	175	718	0	0		0	0	0	0	0
472	1	470	471	-1	522	228	25.0	25	ABprpppapap	-146	0	0	0		0	0	0	0	0
473	1	471	472	-1	479	328	24.0	27	ABplppppaap	156	759	0	0		0	0	0	0	0
474	1	472	475	-1	324	177	26.0	29	ABprpappaap	248	-492	0	0		0	0	0	0	0
475	1	172	476	-1	399	161	20.95	22	MSppaapp	170	-939	0	0		0	0	0	0	0
476	1	473	477	-1	261	105	17.0	25	ABprpaapppp	259	186	0	0		0	0	0	0	0
477	1	475	478	-1	372	133	23.0	24	ABprpapappa	0	0	0	0		0	0	0	0	0
