# Supplementary material for: The AP-2 Transcription Factor APTF-2 Is Required for Neuroblast and Epidermal Morphogenesis in Caenorhabditis elegans Embryogenesis
Source: PLoS Genet. 2016 May 13;12(5):e1006048. doi: 10.1371/journal.pgen.1006048 (PMC4866721; doi:10.1371/journal.pgen.1006048)
Supplement: S2 Text — (ZIP) [file pgen.1006048.s030.zip › nuclei/t189-nuclei]

1	1	452	33	-1	208	283	20.6	26	ABalpaaaaap	167	0	0	0		0	0	0	0	0
2	1	185	386	-1	545	380	19.5	30	ABplapappa	276	32	0	0		0	0	0	0	0
3	1	52	302	-1	512	282	7.2	30	Caaapa	293	-467	0	0		0	0	0	0	0
4	1	142	235	-1	197	304	7.5	25	ABplaaaaapp	238	372	0	0		0	0	0	0	0
5	1	67	352	-1	438	240	5.7	29	Caaaa	202	230	0	0		0	0	0	0	0
6	1	172	149	-1	215	391	21.5	29	ABalppaappp	234	-516	0	0		0	0	0	0	0
7	1	230	166	-1	164	132	18.8	32	ABpraaaaaa	46	0	0	0		0	0	0	0	0
8	1	115	80	-1	317	157	10.0	25	ABprapaaapa	196	454	0	0		0	0	0	0	0
9	1	16	345	-1	471	145	8.4	27	ABprappapa	345	0	0	0		0	0	0	0	0
10	1	101	143	-1	515	165	7.3	31	ABarppppa	315	-888	0	0		0	0	0	0	0
11	1	170	200	-1	441	173	22.8	30	MSpappap	249	359	0	0		0	0	0	0	0
12	1	148	24	-1	116	325	11.6	28	ABalapaaaa	133	0	0	0		0	0	0	0	0
13	1	315	441	-1	293	132	17.5	24	ABprppaaaaa	190	484	0	0		0	0	0	0	0
14	1	217	316	-1	149	157	9.9	24	ABpraapaapa	189	463	0	0		0	0	0	0	0
15	1	321	170	-1	257	332	14.3	25	MSapappa	238	81	0	0		0	0	0	0	0
16	1	385	436	-1	244	283	22.9	28	ABalpappapa	280	444	0	0		0	0	0	0	0
17	0	277	-1	-1	123	180	19.9	25		243	0	0	0		0	0	0	0	0
18	1	41	439	-1	208	304	18.0	25	ABalpaaapa	218	302	0	0		0	0	0	0	0
19	1	180	310	-1	210	262	19.2	24	ABalpappaaa	205	129	0	0		0	0	0	0	0
20	1	361	136	-1	221	116	20.1	32	ABprpaaapa	827	0	0	0		0	0	0	0	0
21	1	105	370	-1	573	224	16.4	31	Cppppa	276	-735	0	0		0	0	0	0	0
22	0	388	-1	-1	486	328	23.6	25		360	0	0	0		0	0	0	0	0
23	1	12	177	-1	218	103	17.0	23	ABprpaapapp	220	-252	0	0		0	0	0	0	0
24	1	375	372	-1	202	224	17.1	26	ABaraaapapa	237	1124	0	0		0	0	0	0	0
25	1	269	179	-1	138	178	15.7	24	ABalaappppa	-144	0	0	0		0	0	0	0	0
26	1	314	82	-1	314	248	22.7	26	ABalpappppp	222	-522	0	0		0	0	0	0	0
27	1	197	432	-1	586	278	10.5	31	Cpapaa	310	69	0	0		0	0	0	0	0
28	1	440	72	-1	366	142	21.4	26	ABprpapapap	171	-654	0	0		0	0	0	0	0
29	1	22	300	-1	314	193	19.5	28	MSpapaaaa	160	0	0	0		0	0	0	0	0
30	1	243	286	-1	288	287	24.9	31	ABplpappaaa	316	1523	0	0		0	0	0	0	0
31	1	210	187	-1	104	204	17.2	30	ABalaaapar	287	284	0	0		0	0	0	0	0
32	1	95	167	-1	150	319	20.1	24	ABalppappaa	-69	0	0	0		0	0	0	0	0
33	1	43	53	-1	231	403	15.1	25	ABplaappaa	236	274	0	0		0	0	0	0	0
34	1	34	205	-1	414	337	20.4	30	MSaapppp	71	0	0	0		0	0	0	0	0
35	1	257	3	-1	351	228	21.5	27	MSpapappa	247	411	0	0		0	0	0	0	0
36	1	81	30	-1	206	152	15.5	26	ABpraaappaa	205	519	0	0		0	0	0	0	0
37	1	447	469	-1	221	312	24.3	26	ABalpapaaap	185	153	0	0		0	0	0	0	0
38	1	333	6	-1	361	132	14.6	26	Dpaap	214	361	0	0		0	0	0	0	0
39	1	320	144	-1	215	266	8.7	25	MSaaaapap	244	-252	0	0		0	0	0	0	0
40	1	281	256	-1	326	331	13.8	25	Daaaa	222	256	0	0		0	0	0	0	0
41	1	457	269	-1	241	214	14.3	29	ABaraappapp	268	-317	0	0		0	0	0	0	0
42	1	203	209	-1	336	173	15.4	27	MSpppapp	221	57	0	0		0	0	0	0	0
43	1	232	376	-1	278	127	8.4	29	ABarpapppa	278	159	0	0		0	0	0	0	0
44	1	432	218	-1	355	274	20.3	28	MSaapapa	478	0	0	0		0	0	0	0	0
45	1	294	368	-1	236	279	12.5	26	MSaaapapa	245	120	0	0		0	0	0	0	0
46	1	360	162	-1	168	178	21.8	29	ABarappppaa	491	0	0	0		0	0	0	0	0
47	1	459	434	-1	162	200	20.0	23	MSppaaaa	664	0	0	0		0	0	0	0	0
48	1	229	184	-1	198	131	17.6	27	ABpraaaapa	510	0	0	0		0	0	0	0	0
49	1	350	36	-1	355	165	18.3	24	MSpppaap	219	205	0	0		0	0	0	0	0
50	1	330	409	-1	169	228	17.4	27	ABaraaapaap	268	279	0	0		0	0	0	0	0
51	1	370	277	-1	232	231	9.2	31	MSpaaaaa	291	0	0	0		0	0	0	0	0
52	1	299	317	-1	276	150	17.8	23	MSppapap	230	-904	0	0		0	0	0	0	0
53	1	100	366	-1	355	220	13.3	27	Earaa	275	-204	0	0		0	0	0	0	0
54	1	215	196	-1	145	258	15.8	28	ABaraapaaa	156	0	0	0		0	0	0	0	0
55	1	384	455	-1	352	394	19.2	24	ABplppapaaa	217	652	0	0		0	0	0	0	0
56	1	138	65	-1	269	192	19.8	29	ABarapappa	295	1323	0	0		0	0	0	0	0
57	1	202	427	-1	263	336	24.5	31	ABalpapapap	246	157	0	0		0	0	0	0	0
58	1	412	472	-1	552	223	24.5	28	ABprppppppa	194	829	0	0		0	0	0	0	0
59	1	379	454	-1	168	291	8.2	23	ABplaaaaapa	194	517	0	0		0	0	0	0	0
60	1	324	318	-1	323	215	6.2	24	ABarppaaaa	233	830	0	0		0	0	0	0	0
61	1	430	135	-1	98	225	12.7	26	ABalapppaaa	208	736	0	0		0	0	0	0	0
62	1	60	238	-1	418	356	15.8	30	Capaaa	297	232	0	0		0	0	0	0	0
63	1	254	123	-1	197	278	16.4	29	ABalpaapapa	134	0	0	0		0	0	0	0	0
64	1	425	348	-1	268	233	11.0	23	MSpaaappa	221	546	0	0		0	0	0	0	0
65	1	61	75	-1	302	380	23.0	26	ABalpapappa	103	0	0	0		0	0	0	0	0
66	1	422	284	-1	333	305	9.6	27	MSappppa	270	330	0	0		0	0	0	0	0
67	1	9	195	-1	142	195	23.5	26	ABarapppaaa	111	0	0	0		0	0	0	0	0
68	1	460	466	-1	114	197	20.3	21	ABalaapaap	263	0	0	0		0	0	0	0	0
69	1	342	303	444	193	352	16.6	28	ABplpaapaa	199	-534	0	0		0	0	0	0	0
70	1	262	173	-1	286	336	16.2	24	MSappapa	211	641	0	0		0	0	0	0	0
71	1	149	15	-1	302	299	14.2	27	MSaaappp	60	0	0	0		0	0	0	0	0
72	1	311	299	-1	357	295	23.5	27	MSaappaa	239	73	0	0		0	0	0	0	0
73	1	3	188	-1	280	207	12.4	28	MSpaapaa	116	0	0	0		0	0	0	0	0
74	1	46	358	-1	195	235	22.7	25	ABarapaaaaa	235	202	0	0		0	0	0	0	0
75	1	55	70	-1	187	296	25.1	26	ABalpapaaaa	269	827	0	0		0	0	0	0	0
76	1	131	1	-1	162	357	12.7	26	ABalppppapp	255	652	0	0		0	0	0	0	0
77	1	220	74	-1	262	133	24.7	27	ABarappapaa	234	197	0	0		0	0	0	0	0
78	1	121	99	-1	573	331	18.4	31	ABplapappp	305	121	0	0		0	0	0	0	0
79	1	390	158	-1	245	367	25.1	26	ABalppapapp	221	-812	0	0		0	0	0	0	0
80	1	345	87	-1	298	292	19.7	26	MSaapaaaa	268	264	0	0		0	0	0	0	0
81	1	91	392	-1	375	383	23.3	31	ABplppappa	216	0	0	0		0	0	0	0	0
82	1	135	228	-1	374	110	21.5	26	ABarappappp	243	254	0	0		0	0	0	0	0
83	1	129	426	-1	196	224	5.4	28	ABarpapapa	213	-485	0	0		0	0	0	0	0
84	1	366	247	-1	107	192	14.2	29	ABalaaappl	278	-247	0	0		0	0	0	0	0
85	1	292	233	446	197	142	21.8	29	ABalaapapp	206	0	0	0		0	0	0	0	0
86	1	289	406	-1	313	352	16.6	25	MSappapp	240	236	0	0		0	0	0	0	0
87	1	377	58	-1	322	99	22.1	25	ABprpaaaapa	254	669	0	0		0	0	0	0	0
88	1	355	363	-1	285	155	25.2	24	ABprpappaaa	246	52	0	0		0	0	0	0	0
89	1	192	217	-1	125	301	13.7	28	ABalapaaap	40	0	0	0		0	0	0	0	0
90	1	468	423	-1	397	136	25.3	27	ABprppaappa	272	380	0	0		0	0	0	0	0
91	1	63	31	-1	283	234	14.8	28	MSpaapapa	203	0	0	0		0	0	0	0	0
92	1	56	273	-1	257	201	23.3	28	ABarapapapa	269	0	0	0		0	0	0	0	0
93	1	362	252	-1	450	134	22.8	30	ABprppappp	260	-18	0	0		0	0	0	0	0
94	1	274	377	-1	328	376	22.7	28	ABalpapappp	37	0	0	0		0	0	0	0	0
95	1	329	385	-1	343	150	7.4	28	ABarpppaa	5	0	0	0		0	0	0	0	0
96	1	402	211	-1	156	375	19.5	31	ABalpppaaa	290	0	0	0		0	0	0	0	0
97	1	439	270	-1	325	369	19.8	27	ABplppaapa	270	-227	0	0		0	0	0	0	0
98	1	57	251	-1	176	308	14.0	26	MSapaaap	201	-20	0	0		0	0	0	0	0
99	1	266	146	-1	246	293	10.2	23	MSaaaappa	533	0	0	0		0	0	0	0	0
100	1	26	442	-1	545	186	20.5	29	ABprapppap	261	-29	0	0		0	0	0	0	0
101	1	154	168	-1	444	412	17.5	28	ABplappaap	267	-561	0	0		0	0	0	0	0
102	1	182	412	-1	136	254	22.5	24	ABalpaappaa	198	300	0	0		0	0	0	0	0
103	1	116	22	-1	421	142	26.4	24	ABprppaappp	180	138	0	0		0	0	0	0	0
104	1	7	77	-1	497	346	19.5	30	Capapp	304	452	0	0		0	0	0	0	0
105	1	163	155	-1	194	337	9.6	26	ABplaapappa	17	0	0	0		0	0	0	0	0
106	1	403	267	-1	308	122	19.9	24	ABprpapaapp	228	-452	0	0		0	0	0	0	0
107	1	193	402	-1	235	311	25.4	29	ABalpapapaa	215	0	0	0		0	0	0	0	0
108	1	49	250	-1	154	238	11.7	29	MSaaaaapa	269	-852	0	0		0	0	0	0	0
109	1	349	10	-1	483	358	15.5	30	Capapa	301	-608	0	0		0	0	0	0	0
110	1	28	246	-1	119	244	15.1	29	MSaaaaaa	132	0	0	0		0	0	0	0	0
111	1	31	68	-1	143	266	18.3	25	ABalpaapaaa	237	-303	0	0		0	0	0	0	0
112	1	146	142	-1	201	167	19.3	26	ABprpaaaaaa	191	0	0	0		0	0	0	0	0
113	1	127	364	-1	437	116	12.7	28	ABprappaaa	250	65	0	0		0	0	0	0	0
114	1	431	236	-1	468	116	13.4	27	ABprappaap	268	343	0	0		0	0	0	0	0
115	1	325	275	-1	375	93	13.7	29	ABpraapppp	270	1071	0	0		0	0	0	0	0
116	1	72	45	-1	152	180	12.2	27	ABalappppa	246	-291	0	0		0	0	0	0	0
117	1	305	64	-1	288	322	12.5	25	MSapappp	219	-876	0	0		0	0	0	0	0
118	1	45	403	-1	272	367	20.2	29	ABplpapaap	748	0	0	0		0	0	0	0	0
119	1	239	59	-1	247	285	18.6	26	ABalpapppaa	229	410	0	0		0	0	0	0	0
120	1	37	27	-1	169	327	16.0	24	ABalppppaav	131	0	0	0		0	0	0	0	0
121	1	276	141	-1	280	123	11.4	28	ABpraaapppp	320	0	0	0		0	0	0	0	0
122	1	284	182	-1	126	203	11.5	28	ABalapppap	231	0	0	0		0	0	0	0	0
123	1	80	154	-1	200	358	13.7	24	ABalpppppap	212	-210	0	0		0	0	0	0	0
124	1	159	306	-1	291	100	15.5	29	ABpraappap	280	-472	0	0		0	0	0	0	0
125	1	263	57	-1	407	102	12.7	26	ABprapaapp	-12	0	0	0		0	0	0	0	0
126	1	94	294	-1	531	124	13.5	29	ABprapapaa	288	-375	0	0		0	0	0	0	0
127	1	184	175	-1	250	368	7.6	27	ABplaaappa	259	573	0	0		0	0	0	0	0
128	1	125	164	-1	318	281	16.4	27	MSaapaapa	105	0	0	0		0	0	0	0	0
129	1	272	95	-1	557	161	11.0	34	ABarppppp	342	2000	0	0		0	0	0	0	0
130	1	117	323	-1	205	164	10.9	24	ABpraapappa	221	691	0	0		0	0	0	0	0
131	1	78	333	-1	359	137	10.3	24	ABprapaaapp	187	-70	0	0		0	0	0	0	0
132	1	107	334	-1	241	394	19.6	25	ABplpaaappp	77	0	0	0		0	0	0	0	0
133	1	286	369	-1	240	187	9.6	27	MSppappp	26	0	0	0		0	0	0	0	0
134	1	322	381	-1	337	213	17.0	27	MSpapaapa	228	-455	0	0		0	0	0	0	0
135	1	235	148	-1	335	147	16.5	24	MSpppapa	-26	0	0	0		0	0	0	0	0
136	1	167	430	-1	212	370	7.9	29	ABplaaapap	266	0	0	0		0	0	0	0	0
137	1	36	395	-1	296	164	15.1	26	MSppppaa	259	504	0	0		0	0	0	0	0
138	1	438	389	-1	512	191	24.0	29	ABprpppapaa	246	464	0	0		0	0	0	0	0
139	1	313	63	-1	598	261	13.6	33	Cpappd	329	698	0	0		0	0	0	0	0
140	1	346	213	-1	441	122	20.1	31	ABprppapap	280	241	0	0		0	0	0	0	0
141	1	10	393	-1	125	262	6.4	28	ABalappapp	205	0	0	0		0	0	0	0	0
142	1	82	373	-1	279	233	5.7	28	ABarpaappa	284	43	0	0		0	0	0	0	0
143	1	420	120	-1	199	217	14.4	27	ABaraappapa	245	228	0	0		0	0	0	0	0
144	1	368	210	-1	283	342	6.8	29	ABplaaappp	290	-873	0	0		0	0	0	0	0
145	1	168	108	-1	188	237	9.3	26	MSaaaaapp	593	0	0	0		0	0	0	0	0
146	1	359	428	-1	457	352	18.7	29	Capaap	294	44	0	0		0	0	0	0	0
147	1	152	54	-1	250	240	22.8	27	ABarapapaap	238	-134	0	0		0	0	0	0	0
148	1	222	231	-1	179	248	14.5	24	ABaraapaapa	243	-171	0	0		0	0	0	0	0
149	1	133	258	-1	172	283	16.6	27	ABalpaapaap	87	0	0	0		0	0	0	0	0
150	1	175	183	-1	162	211	8.0	26	ABarpapaaa	330	0	0	0		0	0	0	0	0
151	1	285	202	-1	238	153	10.5	25	ABpraapappp	206	527	0	0		0	0	0	0	0
152	1	111	338	-1	123	244	19.5	27	ABaraaaapa	241	121	0	0		0	0	0	0	0
153	1	40	107	-1	176	176	9.1	26	ABalappppp	207	321	0	0		0	0	0	0	0
154	1	74	11	-1	290	257	9.4	29	MSpaaapa	214	0	0	0		0	0	0	0	0
155	1	331	60	-1	286	368	17.1	23	ABplppaaaaa	216	980	0	0		0	0	0	0	0
156	1	406	17	-1	458	224	17.0	34	Earpp	341	243	0	0		0	0	0	0	0
157	1	42	32	-1	287	355	14.1	26	MSapppaa	261	986	0	0		0	0	0	0	0
158	1	122	20	-1	368	209	17.4	27	MSpapaapp	225	172	0	0		0	0	0	0	0
159	1	53	254	-1	187	330	21.2	27	ABalppappap	76	0	0	0		0	0	0	0	0
160	1	169	245	-1	399	306	22.4	28	MSaappap	272	-325	0	0		0	0	0	0	0
161	1	32	304	-1	242	221	11.7	28	MSpaaaapp	-167	0	0	0		0	0	0	0	0
162	1	372	104	-1	465	376	9.5	34	ABarppapa	328	16	0	0		0	0	0	0	0
163	1	29	407	-1	164	271	20.1	28	ABaraaaaaa	14	0	0	0		0	0	0	0	0
164	1	51	172	-1	182	232	20.2	30	ABaraaaaap	290	195	0	0		0	0	0	0	0
165	1	441	253	-1	159	360	15.0	25	ABalppppaad	257	227	0	0		0	0	0	0	0
166	1	47	445	-1	317	166	18.1	25	MSpppaaa	259	-198	0	0		0	0	0	0	0
167	1	298	21	-1	176	161	14.6	26	ABpraaapaa	261	336	0	0		0	0	0	0	0
168	1	267	133	399	320	183	7.2	29	ABprapaaaa	205	-300	0	0		0	0	0	0	0
169	1	179	124	-1	223	217	19.7	29	ABarapaapa	-72	0	0	0		0	0	0	0	0
170	1	164	157	-1	407	328	11.9	26	Daapp	261	-972	0	0		0	0	0	0	0
171	1	291	189	-1	199	118	11.5	26	ABpraaaappp	259	257	0	0		0	0	0	0	0
172	1	6	378	-1	283	226	19.3	25	ABarapaappp	225	210	0	0		0	0	0	0	0
173	1	326	353	-1	330	403	20.4	26	ABplpaaaapp	257	-22	0	0		0	0	0	0	0
174	1	367	71	-1	311	244	11.6	27	MSpaaappp	161	0	0	0		0	0	0	0	0
175	1	246	137	-1	257	97	15.4	26	ABpraappaa	431	0	0	0		0	0	0	0	0
176	1	113	240	-1	202	222	11.9	29	MSpaaaapa	284	383	0	0		0	0	0	0	0
177	1	279	150	-1	89	268	13.5	27	ABalappaaa	225	-66	0	0		0	0	0	0	0
178	1	410	259	-1	173	346	8.1	27	ABplaapaapp	244	182	0	0		0	0	0	0	0
179	1	241	140	-1	203	163	6.6	24	ABarpappaa	241	87	0	0		0	0	0	0	0
180	1	30	51	-1	265	315	5.8	27	ABplaaaapp	-269	0	0	0		0	0	0	0	0
181	1	399	375	-1	161	131	15.8	28	ABpraaaaap	258	676	0	0		0	0	0	0	0
182	1	178	265	-1	147	314	23.4	27	ABalpaapppp	279	151	0	0		0	0	0	0	0
183	1	356	16	-1	249	136	12.5	30	ABpraaapppa	269	-373	0	0		0	0	0	0	0
184	1	93	103	-1	100	262	19.7	32	ABalaaaarl	251	803	0	0		0	0	0	0	0
185	1	106	35	-1	322	364	9.5	23	ABplapaaapp	214	1487	0	0		0	0	0	0	0
186	1	323	98	-1	200	178	21.8	26	ABarappppap	215	690	0	0		0	0	0	0	0
187	1	120	242	-1	227	291	15.8	28	ABalpaapapp	258	468	0	0		0	0	0	0	0
188	1	234	314	-1	255	337	17.5	26	MSapapap	198	-255	0	0		0	0	0	0	0
189	1	251	249	-1	344	190	9.4	28	MSpppppa	50	0	0	0		0	0	0	0	0
190	1	348	48	-1	465	300	25.1	29	ABplpapppp	266	231	0	0		0	0	0	0	0
191	1	208	2	-1	387	151	17.7	30	MSpapppa	262	0	0	0		0	0	0	0	0
192	1	114	165	-1	383	397	20.1	27	ABplppapaap	-397	0	0	0		0	0	0	0	0
193	1	227	197	-1	91	236	15.6	28	ABalaaapal	109	0	0	0		0	0	0	0	0
194	1	334	163	-1	472	178	26.2	28	ABprppppapa	207	156	0	0		0	0	0	0	0
195	1	240	301	-1	359	407	15.1	30	ABplaapppp	274	-836	0	0		0	0	0	0	0
196	1	280	112	-1	190	340	5.8	24	ABplaaapaa	-117	0	0	0		0	0	0	0	0
197	1	23	40	-1	318	220	14.8	28	MSpaapapp	206	0	0	0		0	0	0	0	0
198	1	363	462	-1	245	172	24.7	22	ABarappaapa	131	-256	0	0		0	0	0	0	0
199	1	69	176	-1	158	295	24.8	26	ABalpaappap	254	0	0	0		0	0	0	0	0
200	1	249	394	-1	169	235	5.9	26	ABarpaaaap	249	-108	0	0		0	0	0	0	0
201	1	318	47	-1	311	194	22.5	30	ABarapapppp	305	-518	0	0		0	0	0	0	0
202	1	109	279	-1	349	105	23.0	26	ABarappappa	217	1035	0	0		0	0	0	0	0
203	1	13	201	-1	256	337	21.8	30	ABplpapaaa	301	764	0	0		0	0	0	0	0
204	1	140	212	-1	168	344	18.9	24	ABplpaaaaaa	232	369	0	0		0	0	0	0	0
205	1	65	266	-1	178	266	9.3	24	MSaaaapaa	260	0	0	0		0	0	0	0	0
206	1	247	67	-1	493	244	21.6	29	ABprpppppap	250	1052	0	0		0	0	0	0	0
207	1	414	390	-1	498	336	11.6	32	Cappaa	296	22	0	0		0	0	0	0	0
208	1	416	425	-1	380	355	24.9	23	ABplppaappa	238	91	0	0		0	0	0	0	0
209	1	339	229	-1	219	345	22.3	27	ABalppapppa	92	0	0	0		0	0	0	0	0
210	1	75	244	-1	204	401	16.1	24	ABplpaapapp	351	0	0	0		0	0	0	0	0
211	1	196	125	-1	346	98	20.6	23	ABprpaaaapp	191	-194	0	0		0	0	0	0	0
212	1	112	102	-1	298	119	24.5	29	ABarappapap	235	-86	0	0		0	0	0	0	0
213	1	124	223	-1	224	233	23.8	30	ABarapaaap	275	-668	0	0		0	0	0	0	0
214	1	54	365	-1	450	319	9.3	30	Dappp	287	368	0	0		0	0	0	0	0
215	1	103	12	-1	115	310	21.2	31	ABalaaaalp	168	0	0	0		0	0	0	0	0
216	1	328	354	-1	311	397	14.1	28	ABplaapppa	260	157	0	0		0	0	0	0	0
217	1	336	285	-1	364	301	5.6	29	ABarppaapa	252	473	0	0		0	0	0	0	0
218	1	364	203	-1	378	269	22.1	24	MSaapappp	58	0	0	0		0	0	0	0	0
219	1	1	23	-1	451	150	25.8	27	ABprpppaaaa	206	294	0	0		0	0	0	0	0
220	1	225	410	-1	282	289	10.8	26	MSaaaappp	148	0	0	0		0	0	0	0	0
221	1	236	8	-1	280	221	22.4	27	ABarapapppa	146	0	0	0		0	0	0	0	0
222	1	102	18	-1	131	346	20.4	29	ABalppaaap	8	0	0	0		0	0	0	0	0
223	1	453	380	-1	448	204	26.1	28	ABprppppaap	283	487	0	0		0	0	0	0	0
224	1	151	198	-1	137	295	10.6	28	ABalapappa	261	23	0	0		0	0	0	0	0
225	1	187	291	-1	407	112	18.7	27	ABprppapaap	219	489	0	0		0	0	0	0	0
226	1	79	204	-1	416	389	20.5	31	ABplppapap	-241	0	0	0		0	0	0	0	0
227	1	195	382	-1	190	277	6.1	25	ABarpaaapp	256	-858	0	0		0	0	0	0	0
228	1	341	397	-1	417	406	15.5	30	ABplappaaa	284	-322	0	0		0	0	0	0	0
229	1	35	362	-1	552	314	8.4	29	Caaapp	288	92	0	0		0	0	0	0	0
230	1	128	226	-1	117	273	10.4	29	ABalapapap	63	0	0	0		0	0	0	0	0
231	1	110	239	-1	179	280	22.7	22	ABalpaaaaaa	146	-490	0	0		0	0	0	0	0
232	1	160	171	-1	122	275	23.2	28	ABalpaapppa	208	-702	0	0		0	0	0	0	0
233	1	245	174	-1	359	363	18.3	31	MSaapppa	317	297	0	0		0	0	0	0	0
234	1	376	405	-1	421	232	12.8	31	Epraa	312	-169	0	0		0	0	0	0	0
235	1	70	61	-1	129	317	17.3	29	ABalapaapa	261	395	0	0		0	0	0	0	0
236	1	2	221	-1	238	262	25.6	25	ABalpapaapp	278	0	0	0		0	0	0	0	0
237	1	20	308	-1	559	317	25.4	30	ABplpppaapp	303	-563	0	0		0	0	0	0	0
238	1	426	106	-1	192	285	11.5	27	MSaaapaaa	97	0	0	0		0	0	0	0	0
239	1	374	115	-1	321	121	16.6	25	ABprppaaaap	-178	0	0	0		0	0	0	0	0
240	1	371	178	-1	550	142	16.7	28	ABprapappa	244	-204	0	0		0	0	0	0	0
241	1	268	440	-1	424	343	25.4	26	ABplppaappp	197	485	0	0		0	0	0	0	0
242	1	231	66	-1	543	166	22.7	28	ABprpppaapp	242	232	0	0		0	0	0	0	0
243	1	191	263	-1	160	218	14.6	29	ABaraappaa	191	0	0	0		0	0	0	0	0
244	1	297	342	-1	251	298	14.5	25	ABaraapapaa	215	1114	0	0		0	0	0	0	0
245	1	214	326	-1	210	336	25.3	25	ABalppapapa	148	0	0	0		0	0	0	0	0
246	1	205	222	-1	215	332	14.7	25	ABalpppppaa	210	360	0	0		0	0	0	0	0
247	1	415	367	-1	214	203	25.9	26	ABarappaaaa	178	-817	0	0		0	0	0	0	0
248	1	445	41	-1	164	219	24.0	24	ABaraaapppa	516	0	0	0		0	0	0	0	0
249	1	8	401	-1	233	137	16.8	24	ABprpaapaap	204	780	0	0		0	0	0	0	0
250	1	64	227	-1	201	257	25.9	29	ABalpapaapa	295	99	0	0		0	0	0	0	0
251	1	155	339	-1	303	337	8.9	24	ABplapaaaaa	184	174	0	0		0	0	0	0	0
252	1	134	156	-1	244	139	22.3	25	ABarapppppp	203	-35	0	0		0	0	0	0	0
253	1	143	241	-1	252	370	10.6	30	ABalppppppp	352	0	0	0		0	0	0	0	0
254	1	5	192	-1	398	400	12.3	27	ABplapaapp	271	-1630	0	0		0	0	0	0	0
255	1	393	281	-1	371	368	14.5	27	Daaap	273	32	0	0		0	0	0	0	0
256	1	250	243	-1	163	266	6.6	24	ABarpaaapa	198	-439	0	0		0	0	0	0	0
257	1	218	50	-1	529	389	13.8	30	ABplapapaa	268	61	0	0		0	0	0	0	0
258	1	404	85	-1	296	156	6.4	29	ABarpapppp	252	433	0	0		0	0	0	0	0
259	1	296	127	-1	471	405	20.1	30	ABplappapp	-406	0	0	0		0	0	0	0	0
260	1	247	274	-1	487	218	20.4	29	ABprpppppaa	270	-843	0	0		0	0	0	0	0
261	1	97	331	-1	229	212	16.3	27	ABaraaapapp	215	811	0	0		0	0	0	0	0
262	1	219	207	-1	208	356	19.9	26	ABplpaaaaap	253	1557	0	0		0	0	0	0	0
263	1	454	335	-1	252	203	16.5	23	ABaraapppaa	205	38	0	0		0	0	0	0	0
264	1	59	180	-1	322	272	19.9	28	MSaapaaap	192	0	0	0		0	0	0	0	0
265	1	252	101	-1	378	309	9.3	29	MSappppp	144	0	0	0		0	0	0	0	0
266	1	451	181	-1	508	233	15.9	38	Eprpp	382	602	0	0		0	0	0	0	0
267	1	340	224	-1	390	147	7.3	32	ABarpppap	316	606	0	0		0	0	0	0	0
268	1	353	42	-1	253	116	21.4	27	ABprpaaappa	223	-645	0	0		0	0	0	0	0
269	1	177	319	-1	123	357	17.0	30	ABalpppaap	-123	0	0	0		0	0	0	0	0
270	1	287	190	-1	335	323	17.6	27	MSappaap	174	0	0	0		0	0	0	0	0
271	1	33	49	-1	263	95	19.4	28	ABprpaaappp	102	0	0	0		0	0	0	0	0
272	1	380	91	-1	165	165	17.9	25	ABalaapppa	139	0	0	0		0	0	0	0	0
273	1	455	414	-1	257	392	17.4	27	ABplpaapppp	222	-183	0	0		0	0	0	0	0
274	1	288	92	-1	160	311	9.5	28	ABalapappp	-1	0	0	0		0	0	0	0	0
275	1	270	55	-1	563	361	15.7	30	ABarppappp	265	1412	0	0		0	0	0	0	0
276	1	352	69	-1	241	128	8.6	29	ABarpappap	290	1116	0	0		0	0	0	0	0
277	1	15	298	-1	319	105	12.9	29	ABpraapppa	293	0	0	0		0	0	0	0	0
278	1	166	113	-1	171	397	16.0	26	ABalpppapad	223	-1614	0	0		0	0	0	0	0
279	1	173	28	-1	166	249	24.1	30	ABaraaappa	-116	0	0	0		0	0	0	0	0
280	1	130	276	-1	347	256	17.4	27	MSaapaapp	158	0	0	0		0	0	0	0	0
281	1	405	431	-1	412	229	17.3	31	Earpa	305	548	0	0		0	0	0	0	0
282	1	190	122	-1	153	238	19.5	24	ABaraaapaaa	125	0	0	0		0	0	0	0	0
283	1	18	351	-1	141	154	14.3	24	ABalaappppp	210	-214	0	0		0	0	0	0	0
284	1	300	119	-1	197	390	18.9	27	ABplpaaapa	-46	0	0	0		0	0	0	0	0
285	1	419	145	-1	178	133	14.0	23	ABpraaaappa	1	0	0	0		0	0	0	0	0
286	1	437	313	-1	489	290	17.2	31	Eplpa	-175	0	0	0		0	0	0	0	0
287	1	139	13	-1	558	265	8.4	30	Cpapap	298	933	0	0		0	0	0	0	0
288	1	77	161	-1	510	395	18.8	28	ABplapapap	286	-533	0	0		0	0	0	0	0
289	1	89	56	-1	439	157	9.9	27	Dppap	245	934	0	0		0	0	0	0	0
290	1	261	290	-1	475	284	14.2	33	Eplap	330	14	0	0		0	0	0	0	0
291	1	39	332	-1	299	344	22.4	27	ABplpapapaa	-103	0	0	0		0	0	0	0	0
292	1	306	44	-1	510	370	11.0	29	ABarppappa	264	-57	0	0		0	0	0	0	0
293	1	136	322	-1	400	317	24.7	25	ABplpapppaa	207	501	0	0		0	0	0	0	0
294	1	201	129	280	117	297	7.3	30	ABplaapaaa	200	385	0	0		0	0	0	0	0
295	1	418	114	-1	279	260	22.9	27	ABalpappppa	225	-162	0	0		0	0	0	0	0
296	1	337	79	-1	112	292	17.7	27	ABalaaaala	227	266	0	0		0	0	0	0	0
297	1	301	111	-1	253	261	16.8	27	ABalpaaapp	476	0	0	0		0	0	0	0	0
298	1	332	255	-1	433	159	18.8	32	MSpapppp	289	40	0	0		0	0	0	0	0
299	1	450	359	-1	331	135	24.8	27	ABprpappapa	238	0	0	0		0	0	0	0	0
300	1	264	458	-1	480	258	23.4	27	ABprpappppp	230	1242	0	0		0	0	0	0	0
301	1	174	220	-1	230	149	19.8	24	ABprpaaaaap	237	830	0	0		0	0	0	0	0
302	1	463	325	-1	228	385	16.8	21	ABplpaapppa	155	297	0	0		0	0	0	0	0
303	1	161	438	-1	480	117	17.3	29	ABprappapp	289	121	0	0		0	0	0	0	0
304	1	293	312	-1	467	200	8.6	30	Dpppp	233	0	0	0		0	0	0	0	0
305	1	382	356	-1	179	328	24.6	29	ABalppapaa	293	-872	0	0		0	0	0	0	0
306	1	199	422	-1	345	269	23.4	27	MSaapappa	225	-521	0	0		0	0	0	0	0
307	1	137	328	-1	393	140	12.0	26	Dppaa	246	277	0	0		0	0	0	0	0
308	1	417	118	-1	275	150	22.5	26	ABprpapaaaa	148	0	0	0		0	0	0	0	0
309	1	408	29	-1	364	355	10.3	26	Dapaa	250	-508	0	0		0	0	0	0	0
310	1	282	443	-1	123	227	8.7	25	ABalapppaap	243	-157	0	0		0	0	0	0	0
311	1	200	349	-1	142	247	7.6	25	ABarpaaaaa	244	1764	0	0		0	0	0	0	0
312	1	309	121	465	347	168	22.7	31	ABprpapppa	175	0	0	0		0	0	0	0	0
313	1	228	282	-1	281	202	16.6	26	ABaraapppap	117	0	0	0		0	0	0	0	0
314	1	238	117	-1	329	357	12.2	25	MSapppap	254	1227	0	0		0	0	0	0	0
315	1	233	219	-1	487	155	23.4	28	ABprpppaaap	185	-125	0	0		0	0	0	0	0
316	1	265	132	-1	303	250	17.1	24	ABaraapappp	-80	0	0	0		0	0	0	0	0
317	1	14	116	-1	235	304	6.2	28	ABplaaaapa	402	0	0	0		0	0	0	0	0
318	1	357	391	-1	243	381	22.6	29	ABalppapppp	464	0	0	0		0	0	0	0	0
319	1	338	415	-1	136	335	9.2	24	ABplaapaapa	231	55	0	0		0	0	0	0	0
320	1	50	424	-1	285	133	20.3	25	ABprpapaapa	136	0	0	0		0	0	0	0	0
321	1	98	199	-1	230	183	13.3	26	MSppappa	231	961	0	0		0	0	0	0	0
322	1	162	26	-1	508	128	18.3	30	ABprapapap	301	89	0	0		0	0	0	0	0
323	1	434	429	-1	374	246	18.3	27	MSpapapa	99	0	0	0		0	0	0	0	0
324	1	211	230	-1	437	347	11.8	27	Dapap	262	523	0	0		0	0	0	0	0
325	1	295	128	-1	107	169	16.9	28	ABalaaappr	131	0	0	0		0	0	0	0	0
326	1	354	126	-1	551	361	23.4	30	ABplappppa	298	-516	0	0		0	0	0	0	0
327	1	147	46	-1	405	186	23.0	27	MSpappaa	367	0	0	0		0	0	0	0	0
328	1	378	343	-1	499	162	13.4	29	Cppapa	-49	0	0	0		0	0	0	0	0
329	1	88	234	-1	311	262	6.1	29	ABarpaappp	294	1105	0	0		0	0	0	0	0
330	1	237	9	-1	192	197	24.9	24	ABaraaapppp	192	527	0	0		0	0	0	0	0
331	1	256	337	-1	232	146	14.7	25	ABpraaappap	200	225	0	0		0	0	0	0	0
332	1	275	468	-1	519	277	26.5	32	ABplpppapap	213	-16	0	0		0	0	0	0	0
333	1	86	185	-1	345	102	13.5	24	ABprapaapa	195	814	0	0		0	0	0	0	0
334	1	258	153	-1	157	294	6.0	29	ABplaaaaaa	296	-303	0	0		0	0	0	0	0
335	1	307	139	-1	437	279	17.3	32	Ealpp	243	0	0	0		0	0	0	0	0
336	1	141	225	-1	94	253	8.9	25	ABalappapa	-152	0	0	0		0	0	0	0	0
337	1	444	96	-1	405	121	21.5	30	ABprppappa	219	1101	0	0		0	0	0	0	0
338	1	144	292	-1	188	142	8.9	26	ABpraapaapp	56	0	0	0		0	0	0	0	0
339	1	27	37	-1	127	223	22.4	28	ABalaaaarr	105	0	0	0		0	0	0	0	0
340	1	278	327	-1	594	322	13.9	31	Caapa	318	815	0	0		0	0	0	0	0
341	1	317	110	-1	253	236	18.4	22	ABarapaappa	228	-376	0	0		0	0	0	0	0
342	1	423	437	-1	449	365	24.4	29	ABplpppaaaa	287	1754	0	0		0	0	0	0	0
343	1	104	81	-1	492	369	23.4	29	ABplpppaaap	292	819	0	0		0	0	0	0	0
344	1	24	320	-1	333	390	11.4	25	ABplapaapa	204	23	0	0		0	0	0	0	0
345	1	183	336	-1	319	163	13.1	24	Dpaaa	241	422	0	0		0	0	0	0	0
346	1	383	232	-1	191	270	13.4	28	ABaraapaapp	268	165	0	0		0	0	0	0	0
347	1	271	388	-1	351	342	24.3	25	ABplpapappa	202	-294	0	0		0	0	0	0	0
348	1	153	215	-1	374	204	8.2	26	MSpppppp	239	1071	0	0		0	0	0	0	0
349	1	253	264	-1	264	178	5.8	29	ABarpapapp	162	0	0	0		0	0	0	0	0
350	1	273	387	-1	294	350	11.0	23	ABplapaaapa	226	983	0	0		0	0	0	0	0
351	1	58	131	-1	417	187	9.6	28	Dpppa	267	-8	0	0		0	0	0	0	0
352	1	435	90	-1	187	199	8.0	26	ABarpapaap	53	0	0	0		0	0	0	0	0
353	1	290	78	-1	375	176	25.4	25	ABprpappapp	196	-871	0	0		0	0	0	0	0
354	1	25	89	-1	429	272	13.4	33	Eplaa	318	-999	0	0		0	0	0	0	0
355	1	71	448	-1	158	379	17.4	24	ABalpppapav	322	0	0	0		0	0	0	0	0
356	1	358	344	-1	386	250	5.6	37	Cpaaa	376	449	0	0		0	0	0	0	0
357	1	213	216	-1	84	296	12.9	26	ABalappaap	245	-84	0	0		0	0	0	0	0
358	1	188	38	-1	336	341	7.8	24	ABplapaaaap	178	1431	0	0		0	0	0	0	0
359	1	400	350	-1	355	272	12.8	29	Ealaa	286	921	0	0		0	0	0	0	0
360	1	344	193	-1	547	208	12.2	29	Cpppap	272	-703	0	0		0	0	0	0	0
361	1	44	86	-1	178	392	13.6	25	ABplpaapapa	208	639	0	0		0	0	0	0	0
362	1	391	4	-1	590	305	21.9	30	ABplappppp	298	-938	0	0		0	0	0	0	0
363	1	248	206	-1	209	274	23.1	27	ABalpaaaap	229	472	0	0		0	0	0	0	0
364	1	394	152	-1	579	266	22.9	29	ABplppppppp	261	629	0	0		0	0	0	0	0
365	1	429	271	-1	276	402	15.1	29	ABplaappap	155	0	0	0		0	0	0	0	0
366	1	157	296	-1	470	302	21.2	35	ABplpppppa	357	135	0	0		0	0	0	0	0
367	1	255	341	-1	276	262	20.2	25	ABalpapppap	236	1132	0	0		0	0	0	0	0
368	1	456	419	-1	602	277	16.5	36	Cpappv	362	-107	0	0		0	0	0	0	0
369	1	395	93	-1	582	202	20.3	31	ABprappppp	310	-11	0	0		0	0	0	0	0
370	1	209	257	-1	275	285	13.6	27	MSaaapapp	309	0	0	0		0	0	0	0	0
371	1	11	248	-1	238	324	19.2	26	MSapapaa	339	0	0	0		0	0	0	0	0
372	1	244	288	-1	219	292	10.3	27	MSaaapaap	219	-1071	0	0		0	0	0	0	0
373	1	221	84	-1	471	405	13.4	28	ABplappapa	260	693	0	0		0	0	0	0	0
374	1	302	311	-1	265	356	12.6	24	ABplpaappap	321	0	0	0		0	0	0	0	0
375	1	411	408	-1	508	316	22.0	25	Capppp	201	-194	0	0		0	0	0	0	0
376	1	226	160	-1	339	202	20.5	27	MSpapaaap	206	-572	0	0		0	0	0	0	0
377	1	62	43	-1	170	173	24.4	26	ABarapppaap	-29	0	0	0		0	0	0	0	0
378	1	90	295	-1	357	163	13.2	25	Dpapa	235	821	0	0		0	0	0	0	0
379	1	386	73	-1	276	282	15.6	29	ABaraapapap	143	0	0	0		0	0	0	0	0
380	1	176	330	-1	323	310	6.3	29	ABarppaaap	285	-751	0	0		0	0	0	0	0
381	1	126	88	-1	557	253	24.4	28	ABplppppppa	499	0	0	0		0	0	0	0	0
382	1	84	418	-1	142	163	19.6	24	ABalaappap	196	-1028	0	0		0	0	0	0	0
383	1	351	289	-1	572	184	14.5	30	ABprapappp	284	1139	0	0		0	0	0	0	0
384	1	381	278	-1	419	373	22.6	31	ABplppappp	256	1292	0	0		0	0	0	0	0
385	1	442	435	-1	288	392	21.9	22	ABplpaaaapa	-85	0	0	0		0	0	0	0	0
386	1	216	324	-1	171	361	22.8	29	ABalppaappa	243	77	0	0		0	0	0	0	0
387	1	223	130	-1	276	254	12.1	23	MSaaappa	197	-1378	0	0		0	0	0	0	0
388	1	108	7	-1	224	367	14.6	24	ABplpaappaa	200	-901	0	0		0	0	0	0	0
389	1	19	260	-1	483	266	6.0	32	Cpaapa	283	390	0	0		0	0	0	0	0
390	1	304	208	-1	237	145	25.0	25	ABarapppapp	246	475	0	0		0	0	0	0	0
391	1	461	464	-1	538	227	21.1	27	Cppppp	186	-1657	0	0		0	0	0	0	0
392	1	327	321	-1	365	334	12.9	26	Daapa	264	1221	0	0		0	0	0	0	0
393	1	123	19	-1	201	171	24.7	27	ABarapppapa	269	225	0	0		0	0	0	0	0
394	1	171	159	-1	468	243	12.7	31	Eprap	-66	0	0	0		0	0	0	0	0
395	1	85	315	-1	302	174	24.4	31	ABarapapapp	266	66	0	0		0	0	0	0	0
396	1	156	297	-1	574	163	19.1	29	ABprappppa	254	-690	0	0		0	0	0	0	0
397	1	373	305	-1	183	336	12.6	27	ABplaapapa	260	-584	0	0		0	0	0	0	0
398	1	421	97	-1	236	239	5.7	36	ABarpaapa	364	-584	0	0		0	0	0	0	0
399	1	194	268	-1	287	289	17.4	25	ABaraapappa	245	-44	0	0		0	0	0	0	0
400	1	443	400	-1	216	158	13.4	32	ABpraapapa	286	325	0	0		0	0	0	0	0
401	1	198	309	-1	204	369	10.5	28	ABplaapappp	250	-212	0	0		0	0	0	0	0
402	1	66	262	-1	315	382	17.4	23	ABplppaaaap	233	434	0	0		0	0	0	0	0
403	1	470	459	-1	328	135	22.4	26	ABprpapapaa	261	-87	0	0		0	0	0	0	0
404	1	448	39	-1	333	118	18.6	25	ABprppaapaa	193	739	0	0		0	0	0	0	0
405	1	48	138	-1	256	125	19.3	24	ABprpaapppa	145	0	0	0		0	0	0	0	0
406	1	136	14	-1	441	321	25.5	26	ABplpapppap	167	475	0	0		0	0	0	0	0
407	1	369	329	-1	434	154	13.5	30	Cppaaa	-258	0	0	0		0	0	0	0	0
408	1	68	360	-1	546	321	13.1	32	Cappap	285	-502	0	0		0	0	0	0	0
409	1	150	5	-1	250	168	17.1	25	MSppapaa	209	641	0	0		0	0	0	0	0
410	0	387	-1	-1	102	317	19.4	23		-117	0	0	0		0	0	0	0	0
411	1	158	151	-1	515	181	17.8	29	Cppapp	283	306	0	0		0	0	0	0	0
412	0	398	-1	-1	262	158	19.1	21		-50	0	0	0		0	0	0	0	0
413	1	396	411	-1	373	172	10.8	25	Dpapp	242	842	0	0		0	0	0	0	0
414	1	312	433	-1	144	327	13.9	24	ABalppppapa	207	1038	0	0		0	0	0	0	0
415	1	335	100	-1	419	367	8.9	28	ABarppaapp	281	-408	0	0		0	0	0	0	0
416	1	242	147	-1	392	227	21.8	29	MSpapappp	267	481	0	0		0	0	0	0	0
417	1	310	347	-1	531	223	7.4	30	Cpaapp	265	-109	0	0		0	0	0	0	0
418	1	224	214	-1	292	149	12.1	24	ABprpaappap	177	-537	0	0		0	0	0	0	0
419	1	207	396	404	137	194	7.6	30	ABpraapaaa	199	202	0	0		0	0	0	0	0
420	1	413	357	-1	338	320	20.4	29	MSapaapp	484	0	0	0		0	0	0	0	0
421	1	87	105	-1	265	142	14.6	26	ABprpaappaa	250	278	0	0		0	0	0	0	0
422	1	92	83	-1	478	163	17.4	28	Cppaap	310	0	0	0		0	0	0	0	0
423	1	303	169	-1	383	238	13.9	30	Earap	300	0	0	0		0	0	0	0	0
424	1	428	191	-1	482	225	25.4	28	ABprppppapp	191	201	0	0		0	0	0	0	0
425	1	436	346	-1	303	315	17.0	23	MSappaaa	35	0	0	0		0	0	0	0	0
426	1	458	447	-1	334	348	22.6	24	ABplpapapap	164	0	0	0		0	0	0	0	0
427	1	119	463	-1	466	210	24.2	30	ABprpappppa	-17	0	0	0		0	0	0	0	0
428	1	118	272	-1	300	188	10.6	26	MSppppap	224	-711	0	0		0	0	0	0	0
429	1	76	450	-1	544	316	16.9	32	Capppa	326	-37	0	0		0	0	0	0	0
430	1	319	25	-1	410	313	8.4	28	Dappa	274	-1098	0	0		0	0	0	0	0
431	1	145	452	-1	506	263	19.3	35	Eplpp	353	-47	0	0		0	0	0	0	0
432	1	96	416	-1	382	93	19.2	29	ABprppapaaa	281	1505	0	0		0	0	0	0	0
433	1	212	421	-1	484	179	11.2	30	Cpppaa	280	0	0	0		0	0	0	0	0
434	1	206	383	-1	558	305	22.7	28	ABplapppap	101	0	0	0		0	0	0	0	0
435	1	259	307	-1	392	280	15.3	30	Ealap	302	856	0	0		0	0	0	0	0
436	1	343	109	-1	215	110	14.7	26	ABprpaapapa	245	-259	0	0		0	0	0	0	0
437	1	283	474	-1	381	326	25.2	24	ABplpapappp	175	-141	0	0		0	0	0	0	0
438	1	99	34	-1	230	162	22.2	25	ABarapppppa	237	-78	0	0		0	0	0	0	0
439	0	304	-1	-1	248	167	26.5	25		213	-800	0	0		0	0	0	0	0
440	1	363	374	-1	275	187	25.1	25	ABarappaapp	148	-523	0	0		0	0	0	0	0
441	1	308	261	-1	231	344	12.1	27	ABalppppppa	265	721	0	0		0	0	0	0	0
442	1	389	186	-1	504	240	12.9	33	Eprpa	-53	0	0	0		0	0	0	0	0
443	1	427	456	-1	308	202	17.3	26	ABaraapppp	197	0	0	0		0	0	0	0	0
444	1	204	355	-1	553	177	17.2	28	ABprapppaa	-157	0	0	0		0	0	0	0	0
445	1	397	413	-1	576	228	23.5	25	ABprppppppp	-216	0	0	0		0	0	0	0	0
446	1	189	384	-1	242	283	20.9	26	ABalpappaap	171	0	0	0		0	0	0	0	0
447	1	409	379	-1	120	328	15.4	33	ABalapaapp	260	0	0	0		0	0	0	0	0
448	1	132	460	-1	158	362	10.6	31	ABalpppappp	201	0	0	0		0	0	0	0	0
449	1	38	451	-1	584	252	20.2	30	Caappv	398	0	0	0		0	0	0	0	0
450	1	4	62	-1	523	307	26.5	28	ABplpppapaa	166	0	0	0		0	0	0	0	0
451	1	424	237	-1	166	146	11.9	30	ABpraaapap	-63	0	0	0		0	0	0	0	0
452	1	83	417	-1	238	243	20.5	26	ABarapapaaa	173	0	0	0		0	0	0	0	0
453	1	365	361	-1	181	186	16.1	26	MSppaaap	21	0	0	0		0	0	0	0	0
454	0	73	-1	-1	409	159	22.2	23		143	-560	0	0		0	0	0	0	0
455	1	186	449	-1	168	307	18.7	22	MSapaaaa	270	0	0	0		0	0	0	0	0
456	1	316	52	-1	535	333	23.6	26	ABplpppaapa	-89	0	0	0		0	0	0	0	0
457	1	165	293	-1	550	348	20.2	22	ABplapppaa	263	0	0	0		0	0	0	0	0
458	1	446	287	-1	219	237	21.8	24	ABarapaaaap	174	0	0	0		0	0	0	0	0
459	1	401	76	-1	218	171	17.9	22	ABprpaapaaa	-65	0	0	0		0	0	0	0	0
460	0	464	-1	-1	111	254	11.2	23		349	0	0	0		0	0	0	0	0
461	1	17	398	-1	300	336	24.7	27	ABplpappaap	331	0	0	0		0	0	0	0	0
462	1	462	283	-1	497	347	25.5	32	ABplppppapa	294	272	0	0		0	0	0	0	0
463	1	407	420	-1	291	294	22.5	27	ABalpappapp	210	1041	0	0		0	0	0	0	0
464	1	433	467	-1	363	114	18.4	25	ABprppaapap	147	0	0	0		0	0	0	0	0
465	1	392	470	-1	590	286	19.0	30	Caappd	276	-367	0	0		0	0	0	0	0
466	1	465	471	-1	382	282	18.0	28	Ealpa	182	-200	0	0		0	0	0	0	0
467	1	466	473	-1	230	372	20.0	24	ABplpaaappa	174	0	0	0		0	0	0	0	0
468	1	467	340	-1	495	304	24.366667	26	ABplppppapp	235	-324	0	0		0	0	0	0	0
469	1	21	475	-1	306	134	22.0	24	ABprpapaaap	221	265	0	0		0	0	0	0	0
470	1	471	476	-1	425	189	25.0	24	ABprppppaaa	175	718	0	0		0	0	0	0	0
471	1	472	477	-1	516	229	25.0	25	ABprpppapap	-146	0	0	0		0	0	0	0	0
472	1	473	478	-1	482	328	24.0	27	ABplppppaap	156	759	0	0		0	0	0	0	0
473	1	347	479	-1	456	343	24.0	24	ABplppppaaa	195	789	0	0		0	0	0	0	0
474	1	260	480	-1	242	196	26.0	22	ABarappaaap	227	399	0	0		0	0	0	0	0
475	1	474	481	-1	320	176	26.0	29	ABprpappaap	248	-492	0	0		0	0	0	0	0
476	1	475	483	-1	402	161	21.0	22	MSppaapp	170	-939	0	0		0	0	0	0	0
477	1	476	484	-1	265	106	18.0	25	ABprpaapppp	259	186	0	0		0	0	0	0	0
478	1	477	485	-1	379	140	23.0	24	ABprpapappa	0	0	0	0		0	0	0	0	0
479	1	449	486	-1	384	160	25.0	25	ABprpapappp	151	0	0	0		0	0	0	0	0
480	1	469	487	-1	506	176	21.0	26	ABprpppaapa	180	162	0	0		0	0	0	0	0
