# Supplementary material for: The AP-2 Transcription Factor APTF-2 Is Required for Neuroblast and Epidermal Morphogenesis in Caenorhabditis elegans Embryogenesis
Source: PLoS Genet. 2016 May 13;12(5):e1006048. doi: 10.1371/journal.pgen.1006048 (PMC4866721; doi:10.1371/journal.pgen.1006048)
Supplement: S2 Text — (ZIP) [file pgen.1006048.s030.zip › nuclei/t190-nuclei]

1	1	76	5	-1	160	354	12.8	25	ABalppppapp	234	0	0	0		0	0	0	0	0
2	1	191	253	-1	387	147	18.1	30	MSpapppa	298	1134	0	0		0	0	0	0	0
3	1	35	148	-1	349	228	21.6	27	MSpapappa	184	114	0	0		0	0	0	0	0
4	1	362	39	-1	591	307	21.7	31	ABplappppp	302	-527	0	0		0	0	0	0	0
5	1	409	220	-1	251	168	17.3	24	MSppapaa	203	326	0	0		0	0	0	0	0
6	1	38	205	-1	361	133	14.6	25	Dpaap	248	-194	0	0		0	0	0	0	0
7	1	388	190	-1	228	363	14.4	25	ABplpaappaa	-87	0	0	0		0	0	0	0	0
8	1	221	30	-1	277	222	22.3	28	ABarapapppa	272	171	0	0		0	0	0	0	0
9	1	330	47	-1	193	199	25.0	25	ABaraaapppp	232	-101	0	0		0	0	0	0	0
10	1	109	147	-1	483	356	15.0	30	Capapa	298	323	0	0		0	0	0	0	0
11	1	154	142	-1	290	255	9.3	29	MSpaaapa	199	0	0	0		0	0	0	0	0
12	1	215	28	-1	113	304	21.4	31	ABalaaaalp	220	0	0	0		0	0	0	0	0
13	1	287	425	-1	554	263	8.5	30	Cpapap	304	628	0	0		0	0	0	0	0
14	1	406	264	-1	439	315	25.8	26	ABplpapppap	246	142	0	0		0	0	0	0	0
15	1	71	216	-1	304	297	13.9	28	MSaaappp	438	0	0	0		0	0	0	0	0
16	1	183	285	-1	254	136	12.5	30	ABpraaapppa	211	0	0	0		0	0	0	0	0
17	1	156	261	-1	458	225	16.6	33	Earpp	327	457	0	0		0	0	0	0	0
18	1	222	256	-1	129	344	20.6	29	ABalppaaap	256	-33	0	0		0	0	0	0	0
19	1	393	263	-1	202	170	24.5	27	ABarapppapa	238	239	0	0		0	0	0	0	0
20	1	158	102	-1	370	210	17.6	27	MSpapaapp	272	-32	0	0		0	0	0	0	0
21	1	167	390	-1	176	162	14.5	27	ABpraaapaa	439	0	0	0		0	0	0	0	0
22	1	103	70	-1	422	132	25.4	25	ABprppaappp	235	777	0	0		0	0	0	0	0
23	1	219	480	-1	452	153	27.2	29	ABprpppaaaa	216	338	0	0		0	0	0	0	0
24	1	12	77	-1	119	324	11.6	29	ABalapaaaa	79	0	0	0		0	0	0	0	0
25	1	430	365	-1	409	313	8.4	27	Dappa	275	683	0	0		0	0	0	0	0
26	1	322	141	-1	512	129	18.4	30	ABprapapap	368	0	0	0		0	0	0	0	0
27	1	120	304	-1	171	325	15.9	25	ABalppppaav	238	123	0	0		0	0	0	0	0
28	1	279	262	-1	168	250	24.4	30	ABaraaappa	239	0	0	0		0	0	0	0	0
29	1	309	19	-1	363	355	10.4	26	Dapaa	254	-242	0	0		0	0	0	0	0
30	1	36	7	-1	206	153	15.3	25	ABpraaappaa	198	-81	0	0		0	0	0	0	0
31	1	91	144	-1	283	231	14.5	27	MSpaapapa	208	0	0	0		0	0	0	0	0
32	1	157	182	-1	288	355	14.0	27	MSapppaa	-113	0	0	0		0	0	0	0	0
33	1	1	31	-1	209	289	20.1	24	ABalpaaaaap	210	1419	0	0		0	0	0	0	0
34	1	438	328	-1	226	166	22.3	25	ABarapppppa	207	595	0	0		0	0	0	0	0
35	1	185	457	-1	320	359	9.5	24	ABplapaaapp	209	542	0	0		0	0	0	0	0
36	1	49	149	-1	359	168	19.0	23	MSpppaap	210	245	0	0		0	0	0	0	0
37	1	339	125	-1	126	227	21.9	30	ABalaaaarr	-225	0	0	0		0	0	0	0	0
38	1	358	34	-1	333	343	7.9	24	ABplapaaaap	241	-614	0	0		0	0	0	0	0
39	1	404	348	-1	335	116	18.5	26	ABprppaapaa	198	112	0	0		0	0	0	0	0
40	1	197	8	-1	320	221	15.0	27	MSpaapapp	200	0	0	0		0	0	0	0	0
41	1	248	27	-1	157	224	24.0	26	ABaraaapppa	-13	0	0	0		0	0	0	0	0
42	1	268	73	-1	255	115	21.5	26	ABprpaaappa	216	256	0	0		0	0	0	0	0
43	1	377	342	-1	171	177	24.7	27	ABarapppaap	220	-228	0	0		0	0	0	0	0
44	1	292	305	-1	508	370	10.8	28	ABarppappa	286	267	0	0		0	0	0	0	0
45	1	116	206	-1	150	178	11.9	26	ABalappppa	278	0	0	0		0	0	0	0	0
46	1	327	107	-1	410	184	22.9	28	MSpappaa	74	0	0	0		0	0	0	0	0
47	1	201	98	-1	309	200	22.4	31	ABarapapppp	171	0	0	0		0	0	0	0	0
48	1	190	420	-1	471	299	25.2	27	ABplpapppp	203	776	0	0		0	0	0	0	0
49	1	271	180	-1	262	95	19.5	28	ABprpaaappp	258	-649	0	0		0	0	0	0	0
50	1	257	80	-1	528	390	14.2	30	ABplapapaa	-257	0	0	0		0	0	0	0	0
51	1	180	210	-1	262	316	6.0	27	ABplaaaapp	53	0	0	0		0	0	0	0	0
52	1	456	337	-1	534	330	24.0	26	ABplpppaapa	227	532	0	0		0	0	0	0	0
53	1	33	108	-1	228	404	14.9	25	ABplaappaa	26	0	0	0		0	0	0	0	0
54	1	147	441	-1	247	242	22.6	26	ABarapapaap	240	-131	0	0		0	0	0	0	0
55	1	275	45	-1	562	363	15.6	30	ABarppappp	284	730	0	0		0	0	0	0	0
56	1	289	372	-1	436	160	9.8	26	Dppap	234	617	0	0		0	0	0	0	0
57	1	125	122	-1	408	100	13.1	26	ABprapaapp	246	7	0	0		0	0	0	0	0
58	1	87	335	-1	327	99	21.9	24	ABprpaaaapa	219	317	0	0		0	0	0	0	0
59	1	119	294	-1	248	286	18.6	28	ABalpapppaa	-216	0	0	0		0	0	0	0	0
60	1	155	24	-1	286	366	17.1	24	ABplppaaaaa	409	0	0	0		0	0	0	0	0
61	1	235	451	-1	129	319	17.4	30	ABalapaapa	267	1013	0	0		0	0	0	0	0
62	1	450	181	-1	522	303	26.4	30	ABplpppapaa	287	-134	0	0		0	0	0	0	0
63	1	139	431	-1	598	263	13.6	32	Cpappd	326	-163	0	0		0	0	0	0	0
64	1	117	68	-1	293	319	11.9	26	MSapappp	230	60	0	0		0	0	0	0	0
65	1	56	40	-1	267	193	20.0	30	ABarapappa	141	0	0	0		0	0	0	0	0
66	1	242	189	-1	547	172	22.5	27	ABprpppaapp	266	-624	0	0		0	0	0	0	0
67	1	206	421	-1	492	247	21.5	29	ABprpppppap	276	-839	0	0		0	0	0	0	0
68	1	111	329	-1	144	267	18.4	24	ABalpaapaaa	240	-861	0	0		0	0	0	0	0
69	1	276	397	-1	240	124	8.8	29	ABarpappap	290	-356	0	0		0	0	0	0	0
70	1	75	105	-1	187	297	25.4	27	ABalpapaaaa	273	169	0	0		0	0	0	0	0
71	1	174	280	-1	311	245	11.6	27	MSpaaappp	265	-187	0	0		0	0	0	0	0
72	1	28	290	-1	357	138	21.2	25	ABprpapapap	192	567	0	0		0	0	0	0	0
73	1	379	123	-1	279	280	15.3	28	ABaraapapap	129	0	0	0		0	0	0	0	0
74	1	77	395	-1	263	132	25.0	25	ABarappapaa	239	-100	0	0		0	0	0	0	0
75	1	65	321	-1	307	383	23.5	28	ABalpapappa	251	-255	0	0		0	0	0	0	0
76	1	459	266	-1	212	168	18.0	25	ABprpaapaaa	34	0	0	0		0	0	0	0	0
77	1	104	323	-1	495	347	19.3	32	Capapp	282	364	0	0		0	0	0	0	0
78	1	353	284	-1	368	175	25.5	31	ABprpappapp	313	1234	0	0		0	0	0	0	0
79	1	296	299	-1	116	291	17.9	26	ABalaaaala	260	56	0	0		0	0	0	0	0
80	1	8	356	-1	318	160	10.2	25	ABprapaaapa	224	-237	0	0		0	0	0	0	0
81	1	343	361	-1	490	368	23.5	29	ABplpppaaap	276	756	0	0		0	0	0	0	0
82	1	26	13	-1	312	253	22.7	27	ABalpappppp	273	-308	0	0		0	0	0	0	0
83	1	422	195	-1	481	164	16.9	29	Cppaap	239	-22	0	0		0	0	0	0	0
84	1	373	409	-1	471	406	13.7	28	ABplappapa	59	0	0	0		0	0	0	0	0
85	1	258	120	-1	295	157	6.4	28	ABarpapppp	285	-255	0	0		0	0	0	0	0
86	1	361	302	-1	170	391	14.1	26	ABplpaapapa	258	1377	0	0		0	0	0	0	0
87	1	80	49	-1	300	291	19.5	27	MSaapaaaa	122	0	0	0		0	0	0	0	0
88	1	381	117	-1	557	252	24.5	27	ABplppppppa	235	119	0	0		0	0	0	0	0
89	1	354	193	-1	427	272	13.0	33	Eplaa	332	-320	0	0		0	0	0	0	0
90	1	352	236	-1	186	196	7.9	25	ABarpapaap	204	669	0	0		0	0	0	0	0
91	1	272	314	-1	167	164	18.1	26	ABalaapppa	263	-25	0	0		0	0	0	0	0
92	1	274	229	-1	158	308	9.7	27	ABalapappp	280	0	0	0		0	0	0	0	0
93	1	369	364	-1	582	204	20.5	29	ABprappppp	278	-735	0	0		0	0	0	0	0
94	0	460	-1	-1	112	248	11.4	23		362	0	0	0		0	0	0	0	0
95	1	129	238	-1	556	161	10.8	34	ABarppppp	348	414	0	0		0	0	0	0	0
96	1	337	279	-1	405	120	21.4	28	ABprppappa	203	1417	0	0		0	0	0	0	0
97	1	398	250	-1	234	239	5.7	38	ABarpaapa	381	240	0	0		0	0	0	0	0
98	1	186	20	-1	200	176	21.9	26	ABarappppap	236	397	0	0		0	0	0	0	0
99	1	78	179	-1	570	333	18.2	30	ABplapappp	16	0	0	0		0	0	0	0	0
100	1	415	151	-1	418	367	9.1	29	ABarppaapp	271	317	0	0		0	0	0	0	0
101	1	265	226	-1	376	306	9.4	28	MSappppp	255	-489	0	0		0	0	0	0	0
102	1	212	97	-1	300	119	24.4	29	ABarappapap	281	533	0	0		0	0	0	0	0
103	1	184	15	-1	102	260	19.6	31	ABalaaaarl	274	171	0	0		0	0	0	0	0
104	1	162	224	-1	462	375	9.5	34	ABarppapa	335	642	0	0		0	0	0	0	0
105	1	421	176	-1	265	142	14.7	26	ABprpaappaa	162	0	0	0		0	0	0	0	0
106	1	238	242	-1	189	286	11.4	27	MSaaapaaa	136	0	0	0		0	0	0	0	0
107	1	153	12	-1	180	174	9.1	27	ABalappppp	314	0	0	0		0	0	0	0	0
108	1	145	260	-1	185	231	9.1	26	MSaaaaapp	182	0	0	0		0	0	0	0	0
109	1	436	287	-1	212	109	14.7	27	ABprpaapapa	244	347	0	0		0	0	0	0	0
110	1	341	377	-1	254	238	18.5	24	ABarapaappa	247	1147	0	0		0	0	0	0	0
111	1	297	76	-1	254	263	16.6	26	ABalpaaapp	229	476	0	0		0	0	0	0	0
112	1	196	230	-1	186	339	6.1	24	ABplaaapaa	244	157	0	0		0	0	0	0	0
113	1	278	307	-1	171	395	16.5	27	ABalpppapad	235	591	0	0		0	0	0	0	0
114	1	295	95	-1	276	262	22.5	27	ABalpappppa	244	777	0	0		0	0	0	0	0
115	1	239	303	-1	317	123	16.9	24	ABprppaaaap	239	832	0	0		0	0	0	0	0
116	1	317	66	-1	230	304	6.2	27	ABplaaaapa	268	417	0	0		0	0	0	0	0
117	1	314	276	-1	327	358	12.2	25	MSapppap	231	-61	0	0		0	0	0	0	0
118	1	308	268	-1	275	146	21.9	24	ABprpapaaaa	220	110	0	0		0	0	0	0	0
119	1	284	246	-1	197	389	19.1	28	ABplpaaapa	238	-670	0	0		0	0	0	0	0
120	1	143	14	-1	198	217	14.2	27	ABaraappapa	540	0	0	0		0	0	0	0	0
121	1	312	243	-1	327	170	22.1	28	ABprpapppaa	196	125	0	0		0	0	0	0	0
122	1	282	157	-1	155	238	19.4	24	ABaraaapaaa	213	-881	0	0		0	0	0	0	0
123	1	63	231	-1	196	275	16.4	28	ABalpaapapa	251	129	0	0		0	0	0	0	0
124	1	169	271	-1	223	212	19.3	28	ABarapaapa	215	196	0	0		0	0	0	0	0
125	1	211	405	-1	349	99	20.9	22	ABprpaaaapp	166	-175	0	0		0	0	0	0	0
126	1	326	379	-1	545	360	23.4	30	ABplappppa	263	637	0	0		0	0	0	0	0
127	1	259	165	-1	469	403	20.0	30	ABplappapp	292	-478	0	0		0	0	0	0	0
128	1	325	416	-1	110	169	17.0	27	ABalaaappr	234	-782	0	0		0	0	0	0	0
129	1	294	259	-1	103	281	6.9	24	ABplaapaaaa	186	-259	0	0		0	0	0	0	0
130	1	387	460	-1	276	251	12.2	22	MSaaappa	210	-109	0	0		0	0	0	0	0
131	1	351	252	-1	413	188	9.5	29	Dpppa	12	0	0	0		0	0	0	0	0
132	1	316	135	-1	302	252	17.2	24	ABaraapappp	212	203	0	0		0	0	0	0	0
133	1	168	363	-1	322	192	6.5	26	ABprapaaaap	204	-6	0	0		0	0	0	0	0
134	0	410	-1	-1	98	313	19.5	23		207	363	0	0		0	0	0	0	0
135	1	61	48	-1	93	220	12.7	27	ABalapppaaa	217	728	0	0		0	0	0	0	0
136	1	20	417	-1	222	114	19.8	31	ABprpaaapa	261	-458	0	0		0	0	0	0	0
137	1	175	71	-1	254	98	15.5	27	ABpraappaa	272	1682	0	0		0	0	0	0	0
138	1	405	428	-1	255	126	19.0	24	ABprpaapppa	223	216	0	0		0	0	0	0	0
139	1	335	373	-1	437	280	17.5	32	Ealpp	224	0	0	0		0	0	0	0	0
140	1	179	88	-1	205	160	6.6	25	ABarpappaa	227	1153	0	0		0	0	0	0	0
141	1	121	41	-1	279	125	11.5	28	ABpraaapppp	243	618	0	0		0	0	0	0	0
142	1	112	427	-1	199	163	19.3	25	ABprpaaaaaa	208	-100	0	0		0	0	0	0	0
143	1	10	203	-1	515	161	7.5	31	ABarppppa	301	192	0	0		0	0	0	0	0
144	1	39	298	-1	217	263	9.0	25	MSaaaapap	239	128	0	0		0	0	0	0	0
145	1	285	319	-1	174	129	14.2	24	ABpraaaappa	205	-338	0	0		0	0	0	0	0
146	1	99	90	-1	245	293	10.3	24	MSaaaappa	54	0	0	0		0	0	0	0	0
147	1	416	3	-1	395	229	21.7	28	MSpapappp	225	-136	0	0		0	0	0	0	0
148	1	135	239	-1	337	148	16.5	24	MSpppapa	234	596	0	0		0	0	0	0	0
149	1	6	74	-1	217	386	22.2	27	ABalppaappp	200	430	0	0		0	0	0	0	0
150	1	177	124	-1	88	266	13.4	26	ABalappaaa	396	0	0	0		0	0	0	0	0
151	1	411	202	-1	515	184	17.6	28	Cppapp	288	220	0	0		0	0	0	0	0
152	1	364	343	-1	575	266	22.6	28	ABplppppppp	273	-81	0	0		0	0	0	0	0
153	1	334	440	-1	157	294	6.4	29	ABplaaaaaa	432	0	0	0		0	0	0	0	0
154	1	123	434	-1	203	358	13.7	24	ABalpppppap	230	95	0	0		0	0	0	0	0
155	1	105	160	-1	194	339	9.6	26	ABplaapappa	133	0	0	0		0	0	0	0	0
156	1	252	87	-1	244	141	22.4	25	ABarapppppp	209	833	0	0		0	0	0	0	0
157	1	170	358	-1	403	327	11.7	26	Daapp	254	1403	0	0		0	0	0	0	0
158	1	79	240	-1	248	365	25.4	26	ABalppapapp	255	843	0	0		0	0	0	0	0
159	1	394	388	-1	465	242	12.6	30	Eprap	-207	0	0	0		0	0	0	0	0
160	1	376	114	-1	339	201	20.6	27	MSpapaaap	372	0	0	0		0	0	0	0	0
161	1	288	191	-1	509	395	18.8	29	ABplapapap	-96	0	0	0		0	0	0	0	0
162	1	46	175	-1	169	183	21.6	26	ABarappppaa	220	-468	0	0		0	0	0	0	0
163	1	194	479	-1	480	172	25.0	27	ABprppppapa	188	383	0	0		0	0	0	0	0
164	1	128	127	-1	318	280	16.5	28	MSaapaapa	105	0	0	0		0	0	0	0	0
165	1	192	310	-1	382	401	20.0	26	ABplppapaap	261	523	0	0		0	0	0	0	0
166	1	7	282	-1	168	131	19.3	31	ABpraaaaaa	21	0	0	0		0	0	0	0	0
167	1	32	50	-1	147	318	20.2	25	ABalppappaa	251	-199	0	0		0	0	0	0	0
168	1	101	168	-1	444	412	17.5	28	ABplappaap	264	0	0	0		0	0	0	0	0
169	1	423	378	-1	387	235	13.8	30	Earap	308	600	0	0		0	0	0	0	0
170	1	15	171	-1	259	329	14.2	25	MSapappa	53	0	0	0		0	0	0	0	0
171	1	232	63	-1	117	271	23.4	28	ABalpaapppa	210	0	0	0		0	0	0	0	0
172	1	164	32	-1	184	233	20.4	29	ABaraaaaap	273	204	0	0		0	0	0	0	0
173	1	70	100	-1	285	338	16.0	23	MSappapa	318	0	0	0		0	0	0	0	0
174	1	233	316	-1	358	361	18.2	29	MSaapppa	387	0	0	0		0	0	0	0	0
175	1	127	104	-1	246	368	7.7	27	ABplaaappa	257	274	0	0		0	0	0	0	0
176	1	199	156	-1	154	294	24.9	25	ABalpaappap	207	-284	0	0		0	0	0	0	0
177	1	23	277	-1	213	103	16.9	23	ABprpaapapp	192	-602	0	0		0	0	0	0	0
178	1	240	10	-1	553	143	16.6	28	ABprapappa	121	0	0	0		0	0	0	0	0
179	1	25	291	-1	139	178	16.0	24	ABalaappppa	222	-142	0	0		0	0	0	0	0
180	1	264	99	-1	322	270	20.0	26	MSaapaaap	-132	0	0	0		0	0	0	0	0
181	1	266	17	-1	510	233	16.5	33	Eprpp	334	-623	0	0		0	0	0	0	0
182	1	122	93	-1	125	202	11.6	27	ABalapppap	111	0	0	0		0	0	0	0	0
183	1	150	247	-1	159	208	8.1	25	ABarpapaaa	127	0	0	0		0	0	0	0	0
184	1	48	404	-1	196	128	17.7	28	ABpraaaapa	149	0	0	0		0	0	0	0	0
185	1	333	131	-1	343	102	14.4	25	ABprapaapa	219	495	0	0		0	0	0	0	0
186	1	442	349	-1	504	241	13.2	33	Eprpa	328	-53	0	0		0	0	0	0	0
187	1	31	164	-1	106	204	17.3	30	ABalaaapar	307	1412	0	0		0	0	0	0	0
188	1	73	79	-1	278	205	12.1	29	MSpaapaa	80	0	0	0		0	0	0	0	0
189	1	171	317	-1	197	118	11.6	25	ABpraaaappp	229	46	0	0		0	0	0	0	0
190	1	270	161	-1	337	324	17.6	28	MSappaap	203	184	0	0		0	0	0	0	0
191	1	424	170	-1	479	218	24.7	25	ABprppppapp	181	-285	0	0		0	0	0	0	0
192	1	254	101	-1	400	403	12.3	28	ABplapaapp	69	0	0	0		0	0	0	0	0
193	1	360	81	-1	544	209	11.9	28	Cpppap	269	1191	0	0		0	0	0	0	0
194	0	17	-1	-1	122	179	20.1	25		253	-253	0	0		0	0	0	0	0
195	1	67	18	-1	141	197	23.3	26	ABarapppaaa	260	400	0	0		0	0	0	0	0
196	1	54	301	308	144	255	15.4	28	ABaraapaaa	241	467	0	0		0	0	0	0	0
197	1	193	69	-1	91	237	15.9	30	ABalaaapal	256	741	0	0		0	0	0	0	0
198	1	224	133	-1	131	294	10.8	28	ABalapappa	269	5	0	0		0	0	0	0	0
199	1	321	341	-1	229	183	13.2	26	MSppappa	323	0	0	0		0	0	0	0	0
200	1	11	336	-1	445	170	22.6	30	MSpappap	264	-270	0	0		0	0	0	0	0
201	1	203	23	-1	255	341	22.5	33	ABplpapaaa	261	125	0	0		0	0	0	0	0
202	1	151	53	-1	239	152	10.4	24	ABpraapappp	247	66	0	0		0	0	0	0	0
203	1	218	37	-1	378	269	22.0	24	MSaapappp	227	-519	0	0		0	0	0	0	0
204	1	226	354	-1	416	388	20.4	32	ABplppapap	284	394	0	0		0	0	0	0	0
205	1	34	183	-1	417	335	20.3	30	MSaapppp	273	420	0	0		0	0	0	0	0
206	1	363	118	273	210	276	23.3	26	ABalpaaaap	262	-697	0	0		0	0	0	0	0
207	1	262	207	-1	205	356	19.9	26	ABplpaaaaap	-149	0	0	0		0	0	0	0	0
208	1	390	272	-1	238	146	25.1	27	ABarapppapp	-78	0	0	0		0	0	0	0	0
209	1	42	355	-1	335	176	15.3	27	MSpppapp	185	375	0	0		0	0	0	0	0
210	1	144	67	-1	281	344	6.7	29	ABplaaappp	342	0	0	0		0	0	0	0	0
211	1	96	380	-1	155	372	19.6	31	ABalpppaaa	-30	0	0	0		0	0	0	0	0
212	1	204	197	-1	164	342	18.9	25	ABplpaaaaaa	203	351	0	0		0	0	0	0	0
213	1	140	174	-1	444	122	20.4	31	ABprppapap	285	-80	0	0		0	0	0	0	0
214	1	418	213	-1	292	151	12.2	24	ABprpaappap	91	0	0	0		0	0	0	0	0
215	1	348	382	-1	371	203	8.1	26	MSpppppp	-170	0	0	0		0	0	0	0	0
216	1	357	218	-1	90	300	13.1	26	ABalappaap	223	0	0	0		0	0	0	0	0
217	1	89	150	-1	127	300	13.9	26	ABalapaaap	225	47	0	0		0	0	0	0	0
218	1	44	154	-1	355	273	20.4	29	MSaapapa	126	0	0	0		0	0	0	0	0
219	1	315	313	-1	488	155	23.4	27	ABprpppaaap	272	-16	0	0		0	0	0	0	0
220	1	301	35	-1	229	151	19.4	24	ABprpaaaaap	222	-30	0	0		0	0	0	0	0
221	1	236	64	-1	239	263	25.5	24	ABalpapaapp	228	1048	0	0		0	0	0	0	0
222	1	246	103	-1	213	332	14.9	24	ABalpppppaa	-144	0	0	0		0	0	0	0	0
223	1	213	194	-1	222	233	24.0	28	ABarapaaap	232	-153	0	0		0	0	0	0	0
224	1	267	399	-1	387	147	7.2	31	ABarpppap	138	0	0	0		0	0	0	0	0
225	1	336	42	-1	91	250	9.1	25	ABalappapa	210	81	0	0		0	0	0	0	0
226	1	230	91	-1	114	271	10.5	29	ABalapapap	367	0	0	0		0	0	0	0	0
227	1	250	412	-1	202	259	26.1	27	ABalpapaapa	267	29	0	0		0	0	0	0	0
228	1	82	234	-1	377	110	22.1	26	ABarappappp	250	265	0	0		0	0	0	0	0
229	1	209	445	-1	215	349	22.4	26	ABalppapppa	243	-793	0	0		0	0	0	0	0
230	1	324	274	-1	435	346	11.9	26	Dapap	250	-32	0	0		0	0	0	0	0
231	1	148	340	-1	179	247	14.3	24	ABaraapaapa	1	0	0	0		0	0	0	0	0
232	1	346	371	-1	189	270	13.4	29	ABaraapaapp	267	-479	0	0		0	0	0	0	0
233	1	85	227	-1	214	134	21.7	24	ABalaapappp	198	512	0	0		0	0	0	0	0
234	1	329	320	-1	310	262	6.0	29	ABarpaappp	294	78	0	0		0	0	0	0	0
235	1	4	407	-1	196	302	7.6	25	ABplaaaaapp	244	-243	0	0		0	0	0	0	0
236	1	114	347	-1	467	116	13.4	28	ABprappaap	238	977	0	0		0	0	0	0	0
237	1	451	353	-1	166	147	12.3	30	ABpraaapap	278	318	0	0		0	0	0	0	0
238	1	62	275	-1	418	353	15.7	29	Capaaa	235	-865	0	0		0	0	0	0	0
239	1	231	426	-1	177	280	22.7	24	ABalpaaaaaa	224	178	0	0		0	0	0	0	0
240	1	176	208	-1	200	216	11.6	28	MSpaaaapa	192	0	0	0		0	0	0	0	0
241	1	253	233	-1	253	372	10.7	30	ABalppppppp	302	-141	0	0		0	0	0	0	0
242	1	187	126	-1	225	293	15.7	28	ABalpaapapp	470	0	0	0		0	0	0	0	0
243	1	256	389	-1	161	262	6.8	24	ABarpaaapa	228	-527	0	0		0	0	0	0	0
244	1	210	119	-1	202	402	16.2	23	ABplpaapapp	222	7	0	0		0	0	0	0	0
245	1	160	201	-1	403	306	22.5	29	MSaappap	293	73	0	0		0	0	0	0	0
246	1	110	11	-1	120	239	15.2	30	MSaaaaaa	112	0	0	0		0	0	0	0	0
247	1	84	435	-1	108	193	14.4	30	ABalaaappl	64	0	0	0		0	0	0	0	0
248	1	371	217	-1	233	327	18.7	25	MSapapaa	-14	0	0	0		0	0	0	0	0
249	1	189	385	-1	340	191	9.7	27	MSpppppa	240	56	0	0		0	0	0	0	0
250	1	108	163	-1	151	237	11.7	29	MSaaaaapa	122	0	0	0		0	0	0	0	0
251	1	98	288	-1	178	307	13.9	27	MSapaaap	197	610	0	0		0	0	0	0	0
252	1	93	209	-1	455	136	22.8	25	ABprppappp	192	-539	0	0		0	0	0	0	0
253	1	165	418	-1	161	357	14.8	27	ABalppppaad	271	159	0	0		0	0	0	0	0
254	1	159	315	-1	187	329	21.1	26	ABalppappap	257	-242	0	0		0	0	0	0	0
255	1	298	111	-1	436	157	18.6	31	MSpapppp	257	350	0	0		0	0	0	0	0
256	1	40	223	-1	326	330	13.9	25	Daaaa	-131	0	0	0		0	0	0	0	0
257	1	370	454	-1	276	288	12.9	26	MSaaapapp	216	0	0	0		0	0	0	0	0
258	1	149	270	-1	168	281	16.9	27	ABalpaapaap	200	134	0	0		0	0	0	0	0
259	1	178	267	-1	168	347	8.2	26	ABplaapaapp	212	488	0	0		0	0	0	0	0
260	1	389	1	-1	480	269	6.1	31	Cpaapa	295	177	0	0		0	0	0	0	0
261	1	441	65	-1	233	341	11.8	27	ABalppppppa	268	83	0	0		0	0	0	0	0
262	1	402	444	-1	314	382	17.5	24	ABplppaaaap	223	-346	0	0		0	0	0	0	0
263	1	243	251	406	161	217	14.7	30	ABaraappaa	217	152	0	0		0	0	0	0	0
264	1	349	159	-1	264	178	5.7	28	ABarpapapp	155	0	0	0		0	0	0	0	0
265	1	182	269	-1	150	313	23.3	27	ABalpaapppp	56	0	0	0		0	0	0	0	0
266	1	205	16	-1	177	263	9.2	24	MSaaaapaa	34	0	0	0		0	0	0	0	0
267	1	106	432	-1	305	123	19.8	23	ABprpapaapp	230	-138	0	0		0	0	0	0	0
268	1	399	398	-1	288	293	17.3	25	ABaraapappa	235	610	0	0		0	0	0	0	0
269	1	41	145	-1	241	216	13.9	28	ABaraappapp	280	1397	0	0		0	0	0	0	0
270	1	97	391	-1	320	371	20.0	27	ABplppaapa	194	-376	0	0		0	0	0	0	0
271	1	365	84	-1	274	401	15.1	29	ABplaappap	273	0	0	0		0	0	0	0	0
272	1	428	51	-1	302	189	10.6	26	MSppppap	262	1174	0	0		0	0	0	0	0
273	1	92	375	-1	254	200	23.5	28	ABarapapapa	121	0	0	0		0	0	0	0	0
274	1	260	26	-1	487	208	20.5	29	ABprpppppaa	262	1039	0	0		0	0	0	0	0
275	1	115	204	-1	375	94	14.0	29	ABpraapppp	118	0	0	0		0	0	0	0	0
276	1	280	344	-1	350	256	17.6	27	MSaapaapp	249	-147	0	0		0	0	0	0	0
277	1	51	134	-1	232	228	9.5	32	MSpaaaaa	13	0	0	0		0	0	0	0	0
278	1	384	366	-1	416	371	23.4	28	ABplppappp	268	339	0	0		0	0	0	0	0
279	1	202	136	-1	352	109	23.9	26	ABarappappa	232	336	0	0		0	0	0	0	0
280	1	294	386	-1	129	313	7.3	25	ABplaapaaap	53	0	0	0		0	0	0	0	0
281	1	255	312	-1	374	368	14.5	26	Daaap	226	0	0	0		0	0	0	0	0
282	1	313	436	-1	281	205	16.5	27	ABaraapppap	196	0	0	0		0	0	0	0	0
283	1	462	222	-1	497	345	25.5	28	ABplppppapa	275	16	0	0		0	0	0	0	0
284	1	66	9	-1	332	304	9.9	28	MSappppa	-218	0	0	0		0	0	0	0	0
285	1	217	152	-1	360	300	5.7	30	ABarppaapa	256	-742	0	0		0	0	0	0	0
286	1	30	21	-1	286	286	25.4	31	ABplpappaaa	245	0	0	0		0	0	0	0	0
287	1	458	463	-1	215	240	21.3	23	ABarapaaaap	181	790	0	0		0	0	0	0	0
288	1	372	86	-1	218	290	10.5	25	MSaaapaap	156	0	0	0		0	0	0	0	0
289	1	383	44	-1	570	186	14.4	30	ABprapappp	304	-252	0	0		0	0	0	0	0
290	1	290	374	-1	472	282	14.4	33	Eplap	172	0	0	0		0	0	0	0	0
291	1	225	57	-1	408	111	18.8	25	ABprppapaap	255	81	0	0		0	0	0	0	0
292	1	338	129	-1	189	142	8.9	27	ABpraapaapp	261	700	0	0		0	0	0	0	0
293	1	457	72	-1	543	350	20.2	26	ABplapppaa	243	-19	0	0		0	0	0	0	0
294	1	126	393	-1	531	127	13.4	28	ABprapapaa	264	795	0	0		0	0	0	0	0
295	1	378	387	-1	359	164	13.4	25	Dpapa	258	223	0	0		0	0	0	0	0
296	1	366	410	-1	471	303	20.9	34	ABplpppppa	338	371	0	0		0	0	0	0	0
297	1	396	289	-1	576	166	18.9	29	ABprappppa	231	1161	0	0		0	0	0	0	0
298	1	277	173	-1	316	106	13.2	29	ABpraapppa	-162	0	0	0		0	0	0	0	0
299	1	72	228	-1	356	294	23.5	28	MSaappaa	215	70	0	0		0	0	0	0	0
300	1	29	38	-1	313	196	19.5	27	MSpapaaaa	149	0	0	0		0	0	0	0	0
301	1	195	2	-1	360	403	15.2	30	ABplaapppp	183	0	0	0		0	0	0	0	0
302	1	3	83	-1	511	283	7.0	31	Caaapa	176	0	0	0		0	0	0	0	0
303	1	69	110	-1	203	365	16.2	25	ABplpaapaap	200	419	0	0		0	0	0	0	0
304	1	161	474	-1	238	224	11.7	29	MSpaaaapp	274	775	0	0		0	0	0	0	0
305	1	397	433	-1	183	333	12.3	27	ABplaapapa	278	-518	0	0		0	0	0	0	0
306	1	124	401	-1	291	98	15.9	29	ABpraappap	268	1433	0	0		0	0	0	0	0
307	1	435	143	-1	391	279	15.4	29	Ealap	289	1770	0	0		0	0	0	0	0
308	1	237	278	-1	558	312	25.3	30	ABplpppaapp	287	-466	0	0		0	0	0	0	0
309	1	401	415	-1	202	370	10.6	28	ABplaapappp	250	0	0	0		0	0	0	0	0
310	1	19	351	-1	212	263	19.2	23	ABalpappaaa	433	0	0	0		0	0	0	0	0
311	1	374	245	-1	266	355	12.3	24	ABplpaappap	70	0	0	0		0	0	0	0	0
312	1	304	192	-1	466	201	8.5	29	Dpppp	245	0	0	0		0	0	0	0	0
313	1	286	185	-1	492	292	17.3	30	Eplpa	263	726	0	0		0	0	0	0	0
314	1	188	36	-1	263	334	18.5	26	MSapapap	255	751	0	0		0	0	0	0	0
315	1	395	485	-1	302	177	24.1	27	ABarapapapp	59	0	0	0		0	0	0	0	0
316	1	14	219	-1	154	151	9.8	24	ABpraapaapa	186	195	0	0		0	0	0	0	0
317	1	52	177	-1	271	149	17.3	24	MSppapap	239	665	0	0		0	0	0	0	0
318	1	60	283	-1	325	218	6.3	25	ABarppaaaa	-79	0	0	0		0	0	0	0	0
319	1	269	381	-1	123	362	17.4	30	ABalpppaap	269	517	0	0		0	0	0	0	0
320	1	344	52	-1	332	388	11.4	24	ABplapaapa	22	0	0	0		0	0	0	0	0
321	1	392	369	-1	364	333	13.1	26	Daapa	235	-1044	0	0		0	0	0	0	0
322	1	293	115	-1	398	317	24.9	26	ABplpapppaa	168	0	0	0		0	0	0	0	0
323	1	130	413	-1	205	163	11.0	24	ABpraapappa	206	715	0	0		0	0	0	0	0
324	1	386	408	-1	173	357	22.6	28	ABalppaappa	392	0	0	0		0	0	0	0	0
325	1	302	453	-1	230	397	16.9	24	ABplpaapppa	223	-167	0	0		0	0	0	0	0
326	1	245	33	-1	209	336	25.3	27	ABalppapapa	229	-834	0	0		0	0	0	0	0
327	1	340	89	-1	592	322	13.9	32	Caapa	315	-763	0	0		0	0	0	0	0
328	1	307	169	-1	391	138	11.9	27	Dppaa	599	0	0	0		0	0	0	0	0
329	1	407	46	-1	430	153	13.5	30	Cppaaa	302	16	0	0		0	0	0	0	0
330	1	380	376	-1	319	311	6.5	29	ABarppaaap	268	-729	0	0		0	0	0	0	0
331	1	261	423	-1	229	208	16.0	28	ABaraaapapp	238	-725	0	0		0	0	0	0	0
332	1	291	338	-1	300	343	21.7	27	ABplpapapaa	228	223	0	0		0	0	0	0	0
333	1	131	334	-1	356	134	10.2	23	ABprapaaapp	224	-580	0	0		0	0	0	0	0
334	1	132	75	-1	243	390	19.6	25	ABplpaaappp	226	47	0	0		0	0	0	0	0
335	1	263	258	-1	252	201	16.5	23	ABaraapppaa	184	273	0	0		0	0	0	0	0
336	1	345	153	-1	315	161	13.1	24	Dpaaa	197	101	0	0		0	0	0	0	0
337	1	331	350	-1	232	146	14.7	24	ABpraaappap	189	0	0	0		0	0	0	0	0
338	1	152	248	-1	124	245	19.7	28	ABaraaaapa	178	0	0	0		0	0	0	0	0
339	1	251	346	-1	300	334	8.6	24	ABplapaaaaa	177	0	0	0		0	0	0	0	0
340	1	468	225	-1	498	300	24.5	25	ABplppppapp	210	230	0	0		0	0	0	0	0
341	1	367	59	-1	275	263	19.9	25	ABalpapppap	-154	0	0	0		0	0	0	0	0
342	1	244	62	-1	251	299	14.6	25	ABaraapapaa	247	-1051	0	0		0	0	0	0	0
343	1	328	424	-1	498	163	13.2	30	Cppapa	290	-649	0	0		0	0	0	0	0
344	1	356	196	-1	384	255	5.7	37	Cpaaa	371	709	0	0		0	0	0	0	0
345	1	9	139	-1	470	147	8.2	27	ABprappapa	255	-634	0	0		0	0	0	0	0
346	1	425	85	-1	306	315	16.9	24	MSappaaa	36	0	0	0		0	0	0	0	0
347	1	417	113	-1	527	222	7.5	31	Cpaapp	-257	0	0	0		0	0	0	0	0
348	1	64	257	-1	263	234	11.2	25	MSpaaappa	377	0	0	0		0	0	0	0	0
349	1	311	200	-1	140	243	7.5	23	ABarpaaaaa	301	0	0	0		0	0	0	0	0
350	1	359	297	-1	354	272	13.5	29	Ealaa	284	-720	0	0		0	0	0	0	0
351	1	283	121	-1	142	152	14.6	24	ABalaappppp	246	238	0	0		0	0	0	0	0
352	1	5	58	-1	433	254	5.9	35	Caaaa	357	47	0	0		0	0	0	0	0
353	1	173	215	-1	332	401	20.5	29	ABplpaaaapp	260	702	0	0		0	0	0	0	0
354	1	216	109	-1	312	398	14.3	29	ABplaapppa	286	1344	0	0		0	0	0	0	0
355	1	444	6	-1	552	174	18.1	27	ABprapppaa	217	-24	0	0		0	0	0	0	0
356	1	305	292	-1	182	328	24.5	29	ABalppapaa	113	0	0	0		0	0	0	0	0
357	1	420	137	-1	347	322	21.4	29	MSapaapp	266	489	0	0		0	0	0	0	0
358	1	74	132	-1	194	233	22.8	23	ABarapaaaaa	203	0	0	0		0	0	0	0	0
359	1	299	188	-1	326	141	23.7	27	ABprpappapa	251	-86	0	0		0	0	0	0	0
360	1	408	265	-1	543	323	13.4	32	Cappap	313	741	0	0		0	0	0	0	0
361	1	453	326	-1	179	185	15.9	26	MSppaaap	205	28	0	0		0	0	0	0	0
362	1	229	249	-1	546	315	8.5	30	Caaapp	299	488	0	0		0	0	0	0	0
363	1	88	244	-1	286	156	25.4	26	ABprpappaaa	229	-341	0	0		0	0	0	0	0
364	1	113	286	-1	437	116	12.4	28	ABprappaaa	373	0	0	0		0	0	0	0	0
365	1	214	414	-1	447	318	9.2	31	Dappp	285	-223	0	0		0	0	0	0	0
366	1	53	128	-1	355	221	13.5	28	Earaa	280	972	0	0		0	0	0	0	0
367	1	247	422	-1	216	205	26.5	24	ABarappaaaa	-102	0	0	0		0	0	0	0	0
368	1	45	186	-1	236	279	12.5	28	MSaaapapa	245	120	0	0		0	0	0	0	0
369	1	133	309	-1	239	186	9.5	26	MSppappp	225	-636	0	0		0	0	0	0	0
370	1	21	281	-1	576	226	16.2	30	Cppppa	304	-309	0	0		0	0	0	0	0
371	0	454	-1	-1	403	130	23.9	22		230	989	0	0		0	0	0	0	0
372	1	24	443	-1	201	227	17.2	27	ABaraaapapa	247	182	0	0		0	0	0	0	0
373	1	142	82	-1	277	233	5.8	29	ABarpaappa	292	-1487	0	0		0	0	0	0	0
374	1	440	465	-1	278	188	24.9	24	ABarappaapp	149	732	0	0		0	0	0	0	0
375	1	181	4	-1	160	130	16.0	27	ABpraaaaap	234	665	0	0		0	0	0	0	0
376	1	43	360	-1	278	126	8.4	28	ABarpapppa	268	1403	0	0		0	0	0	0	0
377	1	94	370	-1	326	370	22.3	27	ABalpapappp	222	0	0	0		0	0	0	0	0
378	1	172	293	-1	281	222	19.4	25	ABarapaappp	224	161	0	0		0	0	0	0	0
379	1	447	61	-1	124	335	15.5	33	ABalapaapp	-68	0	0	0		0	0	0	0	0
380	1	223	430	-1	454	200	26.3	28	ABprppppaap	278	296	0	0		0	0	0	0	0
381	1	134	112	-1	338	212	16.9	27	MSpapaapa	211	-144	0	0		0	0	0	0	0
382	1	227	211	-1	189	275	6.5	25	ABarpaaapp	225	-283	0	0		0	0	0	0	0
383	1	434	322	-1	559	309	22.5	29	ABplapppap	267	294	0	0		0	0	0	0	0
384	1	446	450	-1	239	285	20.9	27	ABalpappaap	180	0	0	0		0	0	0	0	0
385	1	95	155	-1	346	149	7.4	28	ABarpppaa	319	0	0	0		0	0	0	0	0
386	1	2	394	-1	542	380	19.6	31	ABplapappa	33	0	0	0		0	0	0	0	0
387	1	350	429	-1	293	349	10.9	23	ABplapaaapa	216	226	0	0		0	0	0	0	0
388	1	347	477	-1	350	343	23.7	26	ABplpapappa	230	493	0	0		0	0	0	0	0
389	1	138	383	-1	515	192	24.2	30	ABprpppapaa	156	0	0	0		0	0	0	0	0
390	1	207	331	-1	497	333	11.2	30	Cappaa	301	325	0	0		0	0	0	0	0
391	1	318	296	-1	244	385	22.8	27	ABalppapppp	262	-107	0	0		0	0	0	0	0
392	1	81	402	-1	374	382	22.5	32	ABplppappa	291	564	0	0		0	0	0	0	0
393	1	141	199	-1	122	261	6.7	28	ABalappapp	257	-719	0	0		0	0	0	0	0
394	1	200	212	-1	167	233	5.8	27	ABarpaaaap	230	-81	0	0		0	0	0	0	0
395	1	137	116	-1	296	165	15.1	27	MSppppaa	276	984	0	0		0	0	0	0	0
396	1	419	140	-1	125	203	7.5	25	ABpraapaaaa	185	510	0	0		0	0	0	0	0
397	1	228	419	-1	417	399	16.3	30	ABplappaaa	298	310	0	0		0	0	0	0	0
398	1	461	214	-1	299	332	24.3	29	ABplpappaap	270	131	0	0		0	0	0	0	0
399	1	168	43	-1	321	174	7.8	24	ABprapaaaaa	5	0	0	0		0	0	0	0	0
400	1	400	295	-1	217	156	13.4	31	ABpraapapa	313	496	0	0		0	0	0	0	0
401	1	249	232	-1	230	135	16.8	22	ABprpaapaap	159	0	0	0		0	0	0	0	0
402	1	107	78	-1	238	320	25.1	27	ABalpapapaa	229	232	0	0		0	0	0	0	0
403	1	118	184	459	267	364	20.5	25	ABplpapaap	150	0	0	0		0	0	0	0	0
404	1	419	187	-1	154	180	7.2	24	ABpraapaaap	189	827	0	0		0	0	0	0	0
405	1	234	339	-1	425	228	12.9	31	Epraa	311	385	0	0		0	0	0	0	0
406	1	86	254	-1	309	347	17.0	24	MSappapp	237	0	0	0		0	0	0	0	0
407	1	163	333	-1	166	271	20.4	29	ABaraaaaaa	265	-2	0	0		0	0	0	0	0
408	1	375	447	-1	508	320	21.9	30	Capppp	54	0	0	0		0	0	0	0	0
409	1	50	158	-1	174	229	17.6	25	ABaraaapaap	229	-178	0	0		0	0	0	0	0
410	1	220	146	-1	280	288	10.7	27	MSaaaappp	223	688	0	0		0	0	0	0	0
411	1	413	237	-1	370	170	10.7	25	Dpapp	248	599	0	0		0	0	0	0	0
412	1	102	138	-1	138	261	22.8	24	ABalpaappaa	398	0	0	0		0	0	0	0	0
413	1	445	327	-1	580	230	23.0	26	ABprppppppp	265	-357	0	0		0	0	0	0	0
414	1	273	392	-1	258	391	17.5	28	ABplpaapppp	132	0	0	0		0	0	0	0	0
415	1	319	324	-1	136	339	9.3	24	ABplaapaapa	213	456	0	0		0	0	0	0	0
416	1	432	106	-1	383	93	19.3	28	ABprppapaaa	149	0	0	0		0	0	0	0	0
417	1	452	325	-1	235	240	20.7	27	ABarapapaaa	-9	0	0	0		0	0	0	0	0
418	1	382	94	-1	145	165	19.8	25	ABalaappap	182	-1049	0	0		0	0	0	0	0
419	1	368	300	-1	603	282	16.4	35	Cpappv	353	-321	0	0		0	0	0	0	0
420	1	463	362	-1	288	291	22.8	27	ABalpappapp	272	942	0	0		0	0	0	0	0
421	1	433	255	-1	480	182	11.1	30	Cpppaa	253	-645	0	0		0	0	0	0	0
422	1	306	446	-1	346	270	23.1	25	MSaapappa	115	0	0	0		0	0	0	0	0
423	1	90	130	-1	396	139	25.7	25	ABprppaappa	204	0	0	0		0	0	0	0	0
424	1	320	448	-1	286	135	19.9	22	ABprpapaapa	359	0	0	0		0	0	0	0	0
425	1	208	330	-1	377	362	24.0	22	ABplppaappa	226	671	0	0		0	0	0	0	0
426	1	83	92	-1	194	222	5.4	29	ABarpapapa	134	0	0	0		0	0	0	0	0
427	1	57	235	-1	264	336	24.6	30	ABalpapapap	171	0	0	0		0	0	0	0	0
428	1	146	96	-1	455	353	18.5	29	Capaap	274	-214	0	0		0	0	0	0	0
429	1	323	221	-1	379	239	19.1	26	MSpapapa	248	1031	0	0		0	0	0	0	0
430	1	136	306	-1	210	372	7.9	28	ABplaaapap	279	374	0	0		0	0	0	0	0
431	1	281	167	-1	415	230	18.3	30	Earpa	226	1047	0	0		0	0	0	0	0
432	1	27	318	-1	582	277	10.3	31	Cpapaa	284	670	0	0		0	0	0	0	0
433	1	414	367	-1	145	324	14.1	24	ABalppppapa	445	0	0	0		0	0	0	0	0
434	1	47	456	-1	172	202	20.4	23	MSppaaaa	217	387	0	0		0	0	0	0	0
435	1	385	452	-1	291	397	22.0	24	ABplpaaaapa	206	235	0	0		0	0	0	0	0
436	1	16	359	-1	246	283	23.1	27	ABalpappapa	-84	0	0	0		0	0	0	0	0
437	1	342	55	-1	446	364	23.8	28	ABplpppaaaa	269	1024	0	0		0	0	0	0	0
438	1	303	438	-1	483	117	16.8	29	ABprappapp	273	488	0	0		0	0	0	0	0
439	1	18	384	-1	207	307	17.9	23	ABalpaaapa	281	0	0	0		0	0	0	0	0
440	1	241	172	-1	422	339	25.0	24	ABplppaappp	229	0	0	0		0	0	0	0	0
441	1	13	455	-1	292	134	17.6	23	ABprppaaaaa	481	0	0	0		0	0	0	0	0
442	1	100	437	-1	546	192	21.3	29	ABprapppap	341	0	0	0		0	0	0	0	0
443	1	310	332	-1	122	227	8.7	24	ABalapppaap	107	0	0	0		0	0	0	0	0
444	1	69	449	-1	183	337	17.2	24	ABplpaapaaa	97	0	0	0		0	0	0	0	0
445	1	166	403	-1	315	167	18.1	25	MSpppaaa	-19	0	0	0		0	0	0	0	0
446	1	85	54	-1	174	155	22.2	25	ABalaapappa	189	0	0	0		0	0	0	0	0
447	1	426	60	-1	331	342	22.8	23	ABplpapapap	-94	0	0	0		0	0	0	0	0
448	1	355	442	-1	162	375	17.4	27	ABalpppapav	62	0	0	0		0	0	0	0	0
449	1	455	198	-1	176	311	19.0	24	MSapaaaa	262	0	0	0		0	0	0	0	0
450	1	429	357	-1	550	307	17.1	31	Capppa	83	0	0	0		0	0	0	0	0
451	1	449	178	-1	587	249	19.9	29	Caappv	-74	0	0	0		0	0	0	0	0
452	1	431	241	-1	503	270	18.4	31	Eplpp	-33	0	0	0		0	0	0	0	0
453	0	-1	-1	-1	246	173	26.6	28		153	0	0	0		0	0	0	0	0
454	1	59	345	-1	163	290	8.2	22	ABplaaaaapa	0	0	0	0		0	0	0	0	0
455	1	55	400	-1	351	392	19.2	24	ABplppapaaa	85	0	0	0		0	0	0	0	0
456	1	443	368	-1	307	207	16.9	26	ABaraapppp	102	0	0	0		0	0	0	0	0
457	0	58	-1	-1	554	225	24.9	23		23	0	0	0		0	0	0	0	0
458	1	300	162	-1	482	261	22.5	27	ABprpappppp	303	0	0	0		0	0	0	0	0
459	1	403	461	-1	329	140	21.4	26	ABprpapapaa	156	0	0	0		0	0	0	0	0
460	1	448	411	-1	158	362	11.0	28	ABalpppappp	537	0	0	0		0	0	0	0	0
461	0	412	-1	-1	267	159	19.0	21		376	0	0	0		0	0	0	0	0
462	1	198	311	-1	246	171	24.8	22	ABarappaapa	153	0	0	0		0	0	0	0	0
463	1	427	490	-1	472	211	23.2	28	ABprpappppa	103	0	0	0		0	0	0	0	0
464	1	391	472	-1	536	233	22.1	27	Cppppp	193	97	0	0		0	0	0	0	0
465	1	312	470	-1	369	168	22.6	28	ABprpapppap	131	0	0	0		0	0	0	0	0
466	1	68	458	-1	109	199	21.7	22	ABalaapaap	-56	0	0	0		0	0	0	0	0
467	1	464	29	-1	366	115	18.4	25	ABprppaapap	132	0	0	0		0	0	0	0	0
468	1	332	467	-1	525	271	25.5	30	ABplpppapap	255	109	0	0		0	0	0	0	0
469	1	37	396	-1	221	304	24.4	25	ABalpapaaap	197	718	0	0		0	0	0	0	0
470	1	465	471	-1	592	287	19.0	30	Caappd	276	-367	0	0		0	0	0	0	0
471	1	466	473	-1	379	285	18.0	28	Ealpa	182	-200	0	0		0	0	0	0	0
472	1	58	475	-1	549	228	25.0	26	ABprppppppa	194	829	0	0		0	0	0	0	0
473	1	467	476	-1	229	371	20.0	24	ABplpaaappa	174	0	0	0		0	0	0	0	0
474	1	437	464	-1	376	329	24.0	24	ABplpapappp	175	-141	0	0		0	0	0	0	0
475	1	469	478	-1	301	134	22.0	24	ABprpapaaap	221	265	0	0		0	0	0	0	0
476	1	470	466	-1	423	185	25.0	24	ABprppppaaa	175	718	0	0		0	0	0	0	0
477	1	471	481	-1	521	233	25.0	25	ABprpppapap	-146	0	0	0		0	0	0	0	0
478	1	472	482	-1	476	326	24.0	27	ABplppppaap	156	759	0	0		0	0	0	0	0
479	1	473	483	-1	453	341	24.0	24	ABplppppaaa	195	789	0	0		0	0	0	0	0
480	1	474	484	-1	247	202	26.0	22	ABarappaaap	227	399	0	0		0	0	0	0	0
481	1	475	56	-1	319	170	26.0	29	ABprpappaap	248	-492	0	0		0	0	0	0	0
482	0	-1	-1	-1	412	130	24.0	28		0	0	0	0		0	0	0	0	0
483	1	476	486	-1	407	157	21.0	22	MSppaapp	170	-939	0	0		0	0	0	0	0
484	1	477	487	-1	261	106	17.0	25	ABprpaapppp	259	186	0	0		0	0	0	0	0
485	1	478	488	-1	376	132	23.0	24	ABprpapappa	0	0	0	0		0	0	0	0	0
486	1	479	489	-1	386	159	25.0	25	ABprpapappp	151	0	0	0		0	0	0	0	0
487	1	480	491	-1	512	180	21.0	26	ABprpppaapa	180	162	0	0		0	0	0	0	0
