# Supplementary material for: The AP-2 Transcription Factor APTF-2 Is Required for Neuroblast and Epidermal Morphogenesis in Caenorhabditis elegans Embryogenesis
Source: PLoS Genet. 2016 May 13;12(5):e1006048. doi: 10.1371/journal.pgen.1006048 (PMC4866721; doi:10.1371/journal.pgen.1006048)
Supplement: S2 Text — (ZIP) [file pgen.1006048.s030.zip › nuclei/t191-nuclei]

1	1	260	238	-1	480	268	6.3	32	Cpaapa	254	0	0	0		0	0	0	0	0
2	1	301	363	-1	361	403	15.3	30	ABplaapppp	277	1395	0	0		0	0	0	0	0
3	1	147	167	-1	397	227	21.7	26	MSpapappp	249	97	0	0		0	0	0	0	0
4	1	375	226	-1	162	131	16.5	27	ABpraaaaap	238	-285	0	0		0	0	0	0	0
5	1	1	185	-1	158	352	13.1	24	ABalppppapp	44	0	0	0		0	0	0	0	0
6	1	355	310	-1	550	169	18.0	28	ABprapppaa	246	1223	0	0		0	0	0	0	0
7	1	30	416	-1	211	153	15.4	25	ABpraaappaa	-109	0	0	0		0	0	0	0	0
8	1	40	352	-1	323	220	15.1	28	MSpaapapp	167	0	0	0		0	0	0	0	0
9	1	284	263	-1	333	306	10.2	28	MSappppa	278	435	0	0		0	0	0	0	0
10	1	178	308	-1	555	142	16.5	27	ABprapappa	255	-609	0	0		0	0	0	0	0
11	1	246	86	-1	122	239	15.1	28	MSaaaaaa	110	0	0	0		0	0	0	0	0
12	1	107	329	-1	183	176	9.2	25	ABalappppp	209	-319	0	0		0	0	0	0	0
13	1	82	98	-1	314	252	22.7	26	ABalpappppp	220	176	0	0		0	0	0	0	0
14	1	120	73	-1	204	218	14.5	27	ABaraappapa	259	185	0	0		0	0	0	0	0
15	1	103	104	-1	102	263	19.9	31	ABalaaaarl	180	0	0	0		0	0	0	0	0
16	1	266	202	-1	179	260	9.2	24	MSaaaapaa	214	634	0	0		0	0	0	0	0
17	1	181	447	-1	509	233	16.5	32	Eprpp	320	-7	0	0		0	0	0	0	0
18	1	195	336	-1	139	193	23.2	26	ABarapppaaa	246	400	0	0		0	0	0	0	0
19	1	29	196	-1	364	356	10.4	25	Dapaa	250	280	0	0		0	0	0	0	0
20	1	98	24	-1	199	177	22.0	26	ABarappppap	223	96	0	0		0	0	0	0	0
21	1	286	110	-1	290	284	25.9	31	ABplpappaaa	294	-88	0	0		0	0	0	0	0
22	0	464	-1	-1	559	230	24.4	30		234	50	0	0		0	0	0	0	0
23	1	201	415	-1	257	339	22.3	33	ABplpapaaa	82	0	0	0		0	0	0	0	0
24	1	60	440	-1	286	369	16.9	23	ABplppaaaaa	199	136	0	0		0	0	0	0	0
25	0	194	-1	-1	122	182	19.8	25		275	0	0	0		0	0	0	0	0
26	1	274	345	-1	491	203	20.4	28	ABprpppppaa	282	64	0	0		0	0	0	0	0
27	1	41	254	-1	161	218	24.1	25	ABaraaapppa	232	297	0	0		0	0	0	0	0
28	1	12	296	-1	113	303	21.5	31	ABalaaaalp	331	0	0	0		0	0	0	0	0
29	1	467	312	-1	363	117	18.6	24	ABprppaapap	125	0	0	0		0	0	0	0	0
30	1	8	56	-1	277	222	22.4	28	ABarapapppa	241	0	0	0		0	0	0	0	0
31	1	33	411	-1	210	289	20.7	25	ABalpaaaaap	163	0	0	0		0	0	0	0	0
32	1	172	302	-1	185	233	20.3	30	ABaraaaaap	231	0	0	0		0	0	0	0	0
33	1	326	376	-1	209	336	25.4	27	ABalppapapa	213	-124	0	0		0	0	0	0	0
34	1	38	84	-1	334	345	7.7	25	ABplapaaaap	213	558	0	0		0	0	0	0	0
35	1	220	107	-1	226	152	19.7	24	ABprpaaaaap	-35	0	0	0		0	0	0	0	0
36	1	314	174	-1	266	336	18.5	27	MSapapap	231	35	0	0		0	0	0	0	0
37	1	203	250	-1	379	264	21.8	25	MSaapappp	241	707	0	0		0	0	0	0	0
38	1	300	281	-1	313	196	19.4	28	MSpapaaaa	119	0	0	0		0	0	0	0	0
39	1	4	391	-1	592	309	21.6	30	ABplappppp	279	1114	0	0		0	0	0	0	0
40	1	65	68	-1	269	194	20.2	30	ABarapappa	158	0	0	0		0	0	0	0	0
41	1	141	139	-1	281	121	11.5	30	ABpraaapppp	240	1245	0	0		0	0	0	0	0
42	1	225	13	-1	92	249	9.4	25	ABalappapa	254	113	0	0		0	0	0	0	0
43	1	399	91	-1	318	168	8.5	24	ABprapaaaaa	186	9	0	0		0	0	0	0	0
44	1	289	428	-1	570	187	14.3	29	ABprapappp	279	-533	0	0		0	0	0	0	0
45	1	55	359	-1	561	362	15.5	29	ABarppappp	267	122	0	0		0	0	0	0	0
46	1	329	319	-1	436	152	13.5	30	Cppaaa	285	-508	0	0		0	0	0	0	0
47	1	9	47	-1	193	196	24.9	26	ABaraaapppp	210	1123	0	0		0	0	0	0	0
48	1	135	176	-1	92	224	12.8	26	ABalapppaaa	263	1234	0	0		0	0	0	0	0
49	1	87	95	-1	301	295	19.7	28	MSaapaaaa	115	0	0	0		0	0	0	0	0
50	1	167	40	-1	148	316	20.0	24	ABalppappaa	239	483	0	0		0	0	0	0	0
51	1	272	164	-1	300	187	10.7	26	MSppppap	257	0	0	0		0	0	0	0	0
52	1	320	16	-1	331	388	11.3	24	ABplapaapa	216	306	0	0		0	0	0	0	0
53	1	202	45	-1	240	150	10.4	26	ABpraapappp	232	294	0	0		0	0	0	0	0
54	1	446	364	-1	171	156	22.3	24	ABalaapappa	210	1149	0	0		0	0	0	0	0
55	1	437	20	-1	450	364	23.5	28	ABplpppaaaa	283	85	0	0		0	0	0	0	0
56	1	481	291	-1	311	175	25.5	32	ABprpappaap	324	949	0	0		0	0	0	0	0
57	1	291	74	-1	411	112	18.6	26	ABprppapaap	201	782	0	0		0	0	0	0	0
58	1	352	153	-1	430	255	5.8	36	Caaaa	361	-62	0	0		0	0	0	0	0
59	1	341	113	-1	274	268	19.9	26	ABalpapppap	166	0	0	0		0	0	0	0	0
60	1	447	324	-1	337	342	22.5	25	ABplpapapap	225	-411	0	0		0	0	0	0	0
61	1	379	27	-1	127	331	15.8	33	ABalapaapp	335	41	0	0		0	0	0	0	0
62	1	342	353	-1	254	300	14.7	25	ABaraapapaa	254	-142	0	0		0	0	0	0	0
63	1	171	52	-1	118	267	23.5	28	ABalpaapppa	210	0	0	0		0	0	0	0	0
64	1	221	114	-1	240	271	25.6	26	ABalpapaapp	253	-175	0	0		0	0	0	0	0
65	1	261	230	-1	232	340	11.7	26	ABalppppppa	108	0	0	0		0	0	0	0	0
66	1	116	257	-1	230	307	6.1	27	ABplaaaapa	251	51	0	0		0	0	0	0	0
67	1	210	143	-1	278	345	6.7	28	ABplaaappp	113	0	0	0		0	0	0	0	0
68	1	64	192	-1	295	316	11.9	26	MSapappp	55	0	0	0		0	0	0	0	0
69	1	197	193	-1	92	243	16.2	29	ABalaaapal	176	0	0	0		0	0	0	0	0
70	1	22	335	-1	426	134	25.1	25	ABprppaappp	190	187	0	0		0	0	0	0	0
71	1	137	10	-1	256	99	15.7	27	ABpraappaa	152	0	0	0		0	0	0	0	0
72	1	293	195	-1	545	353	20.1	29	ABplapppaa	253	7	0	0		0	0	0	0	0
73	1	42	408	-1	253	115	22.0	24	ABprpaaappa	244	231	0	0		0	0	0	0	0
74	1	149	58	-1	219	390	22.2	27	ABalppaappp	244	-550	0	0		0	0	0	0	0
75	1	334	178	-1	246	388	19.7	26	ABplpaaappp	225	-565	0	0		0	0	0	0	0
76	1	111	361	-1	254	267	16.7	25	ABalpaaapp	146	0	0	0		0	0	0	0	0
77	1	24	72	-1	121	325	11.6	28	ABalapaaaa	277	-549	0	0		0	0	0	0	0
78	1	402	44	-1	237	319	25.0	28	ABalpapapaa	236	1181	0	0		0	0	0	0	0
79	1	188	33	-1	279	206	12.3	29	MSpaapaa	293	-474	0	0		0	0	0	0	0
80	1	50	15	-1	526	389	14.2	29	ABplapapaa	294	-236	0	0		0	0	0	0	0
81	1	193	315	-1	541	207	11.8	29	Cpppap	242	251	0	0		0	0	0	0	0
82	1	373	289	-1	275	234	5.8	29	ABarpaappa	278	173	0	0		0	0	0	0	0
83	1	302	420	-1	512	283	6.7	31	Caaapa	314	-704	0	0		0	0	0	0	0
84	1	271	142	-1	274	402	15.2	29	ABplaappap	123	0	0	0		0	0	0	0	0
85	1	346	1	-1	305	318	16.9	23	MSappaaa	235	198	0	0		0	0	0	0	0
86	1	288	242	-1	219	291	10.5	25	MSaaapaap	161	0	0	0		0	0	0	0	0
87	1	156	342	-1	243	145	22.5	27	ABarapppppp	276	227	0	0		0	0	0	0	0
88	1	140	379	-1	205	159	6.8	25	ABarpappaa	-104	0	0	0		0	0	0	0	0
89	1	327	128	-1	591	325	13.8	33	Caapa	323	-309	0	0		0	0	0	0	0
90	1	146	232	-1	246	292	10.4	24	MSaaaappa	145	0	0	0		0	0	0	0	0
91	1	226	171	-1	113	269	10.5	29	ABalapapap	111	0	0	0		0	0	0	0	0
92	1	426	94	-1	192	221	5.4	29	ABarpapapa	244	779	0	0		0	0	0	0	0
93	1	182	224	-1	128	203	11.7	27	ABalapppap	277	0	0	0		0	0	0	0	0
94	1	418	340	-1	140	163	19.6	24	ABalaappap	-97	0	0	0		0	0	0	0	0
95	1	114	150	-1	278	264	22.3	28	ABalpappppa	237	501	0	0		0	0	0	0	0
96	1	428	154	-1	457	353	18.4	29	Capaap	291	86	0	0		0	0	0	0	0
97	1	102	413	-1	300	118	24.7	30	ABarappapap	262	-95	0	0		0	0	0	0	0
98	1	47	12	-1	308	202	22.4	29	ABarapapppp	271	-124	0	0		0	0	0	0	0
99	1	180	266	-1	323	271	19.9	26	MSaapaaap	-144	0	0	0		0	0	0	0	0
100	1	173	403	-1	284	343	15.8	23	MSappapa	194	321	0	0		0	0	0	0	0
101	1	192	392	-1	398	403	12.3	28	ABplapaapp	167	0	0	0		0	0	0	0	0
102	1	20	240	-1	371	210	17.6	27	MSpapaapp	238	219	0	0		0	0	0	0	0
103	1	222	2	-1	213	334	14.9	24	ABalpppppaa	242	384	0	0		0	0	0	0	0
104	1	175	317	-1	246	369	7.8	26	ABplaaappa	253	193	0	0		0	0	0	0	0
105	1	70	155	-1	188	297	25.6	28	ABalpapaaaa	-34	0	0	0		0	0	0	0	0
106	1	416	393	-1	383	96	19.1	28	ABprppapaaa	236	443	0	0		0	0	0	0	0
107	1	46	53	-1	410	187	22.7	27	MSpappaa	73	0	0	0		0	0	0	0	0
108	1	53	127	-1	230	404	15.2	26	ABplaappaa	-341	0	0	0		0	0	0	0	0
109	1	354	244	-1	312	398	14.3	29	ABplaapppa	-102	0	0	0		0	0	0	0	0
110	1	303	444	-1	205	371	16.5	26	ABplpaapaap	189	101	0	0		0	0	0	0	0
111	1	255	404	-1	437	157	18.6	31	MSpapppp	257	1015	0	0		0	0	0	0	0
112	1	381	102	-1	340	207	17.4	27	MSpapaapa	230	-455	0	0		0	0	0	0	0
113	1	347	344	-1	529	223	7.5	31	Cpaapp	313	1632	0	0		0	0	0	0	0
114	1	160	407	-1	340	200	21.0	27	MSpapaaap	303	0	0	0		0	0	0	0	0
115	1	322	7	-1	402	320	25.6	27	ABplpapppaa	260	188	0	0		0	0	0	0	0
116	1	395	9	-1	297	165	15.5	27	MSppppaa	226	-226	0	0		0	0	0	0	0
117	1	88	375	-1	561	258	24.4	28	ABplppppppa	274	-273	0	0		0	0	0	0	0
118	1	206	262	-1	193	276	23.7	23	ABalpaaaapa	185	100	0	0		0	0	0	0	0
119	1	244	268	-1	199	402	16.0	24	ABplpaapapp	216	272	0	0		0	0	0	0	0
120	1	85	147	-1	298	161	6.4	29	ABarpapppp	249	462	0	0		0	0	0	0	0
121	1	351	384	-1	145	154	14.7	25	ABalaappppp	199	1112	0	0		0	0	0	0	0
122	1	57	204	-1	408	102	12.8	26	ABprapaapp	-179	0	0	0		0	0	0	0	0
123	1	73	446	-1	279	277	15.2	27	ABaraapapap	248	-202	0	0		0	0	0	0	0
124	1	150	62	-1	93	270	13.5	27	ABalappaaa	228	322	0	0		0	0	0	0	0
125	1	37	43	-1	129	226	22.1	29	ABalaaaarr	-253	0	0	0		0	0	0	0	0
126	1	242	360	-1	228	293	15.6	28	ABalpaapapp	154	0	0	0		0	0	0	0	0
127	1	164	137	-1	316	282	16.5	28	MSaapaapa	220	134	0	0		0	0	0	0	0
128	1	366	99	-1	356	226	13.3	28	Earaa	278	855	0	0		0	0	0	0	0
129	1	292	380	-1	189	144	9.0	26	ABpraapaapp	256	738	0	0		0	0	0	0	0
130	1	423	431	-1	403	133	25.0	23	ABprppaappa	236	-583	0	0		0	0	0	0	0
131	1	185	6	-1	345	101	14.5	25	ABprapaapa	215	-137	0	0		0	0	0	0	0
132	1	358	217	-1	194	236	22.7	25	ABarapaaaaa	248	167	0	0		0	0	0	0	0
133	1	198	311	-1	134	292	10.8	28	ABalapappa	283	860	0	0		0	0	0	0	0
134	1	277	166	-1	235	228	9.5	33	MSpaaaaa	619	0	0	0		0	0	0	0	0
135	1	132	8	-1	302	252	17.2	24	ABaraapappp	245	252	0	0		0	0	0	0	0
136	1	279	450	-1	354	110	23.7	27	ABarappappa	220	21	0	0		0	0	0	0	0
137	1	357	216	-1	355	328	21.2	31	MSapaapp	226	1482	0	0		0	0	0	0	0
138	1	412	347	-1	141	258	23.0	25	ABalpaappaa	205	1033	0	0		0	0	0	0	0
139	1	345	414	-1	472	148	8.4	27	ABprappapa	258	133	0	0		0	0	0	0	0
140	1	396	419	-1	123	203	7.6	26	ABpraapaaaa	197	0	0	0		0	0	0	0	0
141	1	26	51	-1	512	129	18.4	30	ABprapapap	302	73	0	0		0	0	0	0	0
142	1	11	189	-1	291	257	9.5	28	MSpaaapa	248	0	0	0		0	0	0	0	0
143	1	307	200	-1	389	274	15.6	28	Ealap	228	57	0	0		0	0	0	0	0
144	1	31	157	-1	286	228	14.7	30	MSpaapapa	-105	0	0	0		0	0	0	0	0
145	1	269	365	-1	242	216	13.9	27	ABaraappapp	272	0	0	0		0	0	0	0	0
146	1	410	355	-1	279	286	10.9	28	MSaaaappp	358	0	0	0		0	0	0	0	0
147	1	10	160	-1	483	354	14.8	29	Capapa	276	305	0	0		0	0	0	0	0
148	1	3	198	-1	354	231	21.9	28	MSpapappa	229	115	0	0		0	0	0	0	0
149	1	36	50	-1	361	167	18.7	24	MSpppaap	227	513	0	0		0	0	0	0	0
150	1	217	14	-1	131	298	13.8	26	ABalapaaap	327	0	0	0		0	0	0	0	0
151	1	100	287	-1	417	369	9.0	29	ABarppaapp	294	0	0	0		0	0	0	0	0
152	1	285	356	-1	359	296	5.7	29	ABarppaapa	276	203	0	0		0	0	0	0	0
153	1	336	112	-1	316	156	13.3	26	Dpaaa	119	0	0	0		0	0	0	0	0
154	1	218	369	-1	355	276	20.3	28	MSaapapa	246	771	0	0		0	0	0	0	0
155	1	385	148	-1	340	149	7.5	29	ABarpppaa	288	596	0	0		0	0	0	0	0
156	1	176	87	-1	155	290	25.0	25	ABalpaappap	-202	0	0	0		0	0	0	0	0
157	1	122	134	-1	155	241	19.3	24	ABaraaapaaa	54	0	0	0		0	0	0	0	0
158	1	409	48	-1	173	232	17.4	26	ABaraaapaap	235	555	0	0		0	0	0	0	0
159	1	264	410	-1	265	178	5.7	29	ABarpapapp	273	1097	0	0		0	0	0	0	0
160	1	155	239	-1	194	338	9.7	25	ABplaapappa	242	-522	0	0		0	0	0	0	0
161	1	190	206	-1	339	323	17.7	27	MSappaap	235	-444	0	0		0	0	0	0	0
162	1	458	460	-1	488	259	23.2	26	ABprpappppp	240	-371	0	0		0	0	0	0	0
163	1	250	246	-1	154	237	11.7	29	MSaaaaapa	270	131	0	0		0	0	0	0	0
164	1	187	325	-1	104	204	17.0	30	ABalaaapar	50	0	0	0		0	0	0	0	0
165	1	127	318	-1	470	403	20.2	31	ABplappapp	298	180	0	0		0	0	0	0	0
166	0	94	-1	-1	115	247	11.8	23		400	0	0	0		0	0	0	0	0
167	1	431	183	-1	417	228	17.6	28	Earpa	246	100	0	0		0	0	0	0	0
168	1	168	337	-1	446	413	17.6	27	ABplappaap	236	372	0	0		0	0	0	0	0
169	1	328	357	-1	391	139	11.7	28	Dppaa	11	0	0	0		0	0	0	0	0
170	1	191	181	-1	478	218	24.8	28	ABprppppapp	280	-138	0	0		0	0	0	0	0
171	1	170	194	-1	261	329	13.7	25	MSapappa	373	0	0	0		0	0	0	0	0
172	1	440	488	-1	427	346	24.9	22	ABplppaappp	184	0	0	0		0	0	0	0	0
173	1	298	67	-1	317	103	13.4	29	ABpraapppa	247	0	0	0		0	0	0	0	0
174	1	213	351	-1	444	122	20.4	31	ABprppapap	-84	0	0	0		0	0	0	0	0
175	1	162	255	-1	164	185	21.5	25	ABarappppaa	264	0	0	0		0	0	0	0	0
176	1	105	452	-1	264	142	14.6	26	ABprpaappaa	260	772	0	0		0	0	0	0	0
177	1	317	396	-1	273	148	17.4	26	MSppapap	204	1233	0	0		0	0	0	0	0
178	1	451	126	-1	593	255	20.4	29	Caappv	290	687	0	0		0	0	0	0	0
179	1	99	330	-1	571	332	18.3	30	ABplapappp	300	562	0	0		0	0	0	0	0
180	1	49	331	-1	264	94	19.7	27	ABprpaaappp	-19	0	0	0		0	0	0	0	0
181	1	62	93	-1	526	306	26.3	28	ABplpppapaa	249	1128	0	0		0	0	0	0	0
182	1	32	22	-1	287	354	13.7	28	MSapppaa	690	0	0	0		0	0	0	0	0
183	1	205	26	-1	419	337	19.6	30	MSaapppp	251	-238	0	0		0	0	0	0	0
184	1	403	417	-1	257	365	21.1	25	ABplpapaapa	194	-781	0	0		0	0	0	0	0
185	1	313	377	-1	491	293	17.3	31	Eplpa	294	299	0	0		0	0	0	0	0
186	1	368	18	-1	237	279	12.6	27	MSaaapapa	259	1348	0	0		0	0	0	0	0
187	1	404	285	-1	156	179	6.9	23	ABpraapaaap	-318	0	0	0		0	0	0	0	0
188	1	359	237	-1	328	143	24.2	27	ABprpappapa	275	842	0	0		0	0	0	0	0
189	1	66	83	-1	549	171	22.5	27	ABprpppaapp	229	-29	0	0		0	0	0	0	0
190	1	7	298	-1	231	361	14.4	25	ABplpaappaa	256	1185	0	0		0	0	0	0	0
191	1	161	71	-1	509	396	18.9	29	ABplapapap	271	488	0	0		0	0	0	0	0
192	1	312	307	-1	468	203	8.4	30	Dpppp	-15	0	0	0		0	0	0	0	0
193	1	89	271	-1	429	267	13.4	31	Eplaa	311	-542	0	0		0	0	0	0	0
194	1	223	149	-1	227	237	24.4	28	ABarapaaap	153	0	0	0		0	0	0	0	0
195	1	83	92	-1	481	163	16.9	29	Cppaap	285	302	0	0		0	0	0	0	0
196	1	344	161	-1	384	253	5.9	37	Cpaaa	379	-403	0	0		0	0	0	0	0
197	1	212	65	-1	168	342	19.1	23	ABplpaaaaaa	220	-588	0	0		0	0	0	0	0
198	1	449	227	-1	182	313	19.5	25	MSapaaaa	176	203	0	0		0	0	0	0	0
199	1	393	130	-1	123	259	6.8	29	ABalappapp	-111	0	0	0		0	0	0	0	0
200	1	349	184	-1	145	245	7.2	25	ABarpaaaaa	-191	0	0	0		0	0	0	0	0
201	1	245	229	-1	408	305	22.8	30	MSaappap	-127	0	0	0		0	0	0	0	0
202	1	151	401	-1	519	183	17.4	29	Cppapp	276	-719	0	0		0	0	0	0	0
203	1	143	29	-1	516	164	7.4	31	ABarppppa	317	941	0	0		0	0	0	0	0
204	1	275	117	-1	376	96	13.7	29	ABpraapppp	128	0	0	0		0	0	0	0	0
205	1	6	241	-1	362	132	14.5	26	Dpaap	-307	0	0	0		0	0	0	0	0
206	1	45	177	-1	151	176	12.2	28	ABalappppa	238	294	0	0		0	0	0	0	0
207	1	207	96	-1	206	354	19.9	25	ABplpaaaaap	207	-137	0	0		0	0	0	0	0
208	1	240	225	-1	201	212	11.9	28	MSpaaaapa	282	-43	0	0		0	0	0	0	0
209	1	252	445	-1	460	139	22.4	23	ABprppappp	189	-179	0	0		0	0	0	0	0
210	1	51	19	-1	261	317	6.0	27	ABplaaaapp	259	368	0	0		0	0	0	0	0
211	1	382	297	-1	188	273	6.5	24	ABarpaaapp	227	68	0	0		0	0	0	0	0
212	1	394	436	-1	165	231	5.7	27	ABarpaaaap	209	216	0	0		0	0	0	0	0
213	1	214	75	-1	293	147	12.2	24	ABprpaappap	61	0	0	0		0	0	0	0	0
214	1	398	135	-1	301	335	23.6	29	ABplpappaap	295	800	0	0		0	0	0	0	0
215	1	353	332	-1	330	401	20.5	33	ABplpaaaapp	381	0	0	0		0	0	0	0	0
216	1	15	118	-1	305	298	13.9	28	MSaaappp	167	0	0	0		0	0	0	0	0
217	1	248	362	-1	232	329	18.5	26	MSapapaa	318	0	0	0		0	0	0	0	0
218	1	216	186	-1	92	300	13.0	26	ABalappaap	201	0	0	0		0	0	0	0	0
219	1	316	412	-1	153	153	9.8	24	ABpraapaapa	244	0	0	0		0	0	0	0	0
220	1	5	358	-1	250	170	17.2	24	MSppapaa	40	0	0	0		0	0	0	0	0
221	1	429	475	-1	378	240	19.3	26	MSpapapa	227	86	0	0		0	0	0	0	0
222	1	283	299	-1	495	345	25.3	28	ABplppppapa	211	-829	0	0		0	0	0	0	0
223	1	256	97	-1	325	331	13.9	24	Daaaa	239	705	0	0		0	0	0	0	0
224	1	104	328	-1	461	375	9.5	33	ABarppapa	337	51	0	0		0	0	0	0	0
225	1	340	42	-1	496	305	24.9	27	ABplppppapp	275	137	0	0		0	0	0	0	0
226	1	101	190	-1	375	309	9.4	28	MSappppp	121	0	0	0		0	0	0	0	0
227	1	233	57	-1	212	132	21.9	25	ABalaapappp	199	0	0	0		0	0	0	0	0
228	1	299	31	-1	360	294	23.7	27	MSaappaa	247	674	0	0		0	0	0	0	0
229	1	92	205	-1	159	306	9.7	27	ABalapappp	6	0	0	0		0	0	0	0	0
230	1	112	54	-1	189	340	6.4	25	ABplaaapaa	148	0	0	0		0	0	0	0	0
231	1	123	252	-1	199	273	16.4	28	ABalpaapapa	28	0	0	0		0	0	0	0	0
232	1	401	456	-1	232	139	16.9	23	ABprpaapaap	203	831	0	0		0	0	0	0	0
233	1	241	5	-1	251	373	11.1	30	ABalppppppp	29	0	0	0		0	0	0	0	0
234	1	228	435	-1	380	108	21.8	24	ABarappappp	209	402	0	0		0	0	0	0	0
235	1	427	280	-1	268	328	25.5	31	ABalpapapap	277	-149	0	0		0	0	0	0	0
236	1	90	90	-1	186	198	8.0	26	ABarpapaap	354	0	0	0		0	0	0	0	0
237	1	411	231	-1	366	170	10.3	25	Dpapp	249	-285	0	0		0	0	0	0	0
238	1	95	275	-1	556	163	10.8	34	ABarppppp	203	0	0	0		0	0	0	0	0
239	1	148	387	-1	341	147	16.8	25	MSpppapa	249	237	0	0		0	0	0	0	0
240	1	158	437	-1	249	366	25.4	26	ABalppapapp	260	-452	0	0		0	0	0	0	0
241	1	452	463	-1	504	272	18.9	32	Eplpp	240	1246	0	0		0	0	0	0	0
242	1	106	36	-1	189	288	11.4	27	MSaaapaaa	274	-45	0	0		0	0	0	0	0
243	1	121	423	-1	325	172	22.3	25	ABprpapppaa	166	132	0	0		0	0	0	0	0
244	1	363	37	-1	281	158	25.7	28	ABprpappaaa	232	467	0	0		0	0	0	0	0
245	1	311	288	-1	266	354	12.0	23	ABplpaappap	209	915	0	0		0	0	0	0	0
246	1	119	211	-1	199	389	19.1	28	ABplpaaapa	283	-308	0	0		0	0	0	0	0
247	1	183	208	-1	155	204	8.4	24	ABarpapaaa	522	0	0	0		0	0	0	0	0
248	1	338	39	-1	127	248	19.6	27	ABaraaaapa	252	476	0	0		0	0	0	0	0
249	1	362	85	-1	546	317	8.7	30	Caaapp	304	508	0	0		0	0	0	0	0
250	1	97	4	-1	234	241	5.6	36	ABarpaapa	351	464	0	0		0	0	0	0	0
251	1	263	368	-1	173	217	14.3	25	ABaraappaap	116	0	0	0		0	0	0	0	0
252	1	131	213	-1	414	188	9.2	28	Dpppa	276	-6	0	0		0	0	0	0	0
253	1	2	66	-1	389	145	17.8	29	MSpapppa	-55	0	0	0		0	0	0	0	0
254	1	406	132	-1	313	349	16.5	25	MSappapp	208	-78	0	0		0	0	0	0	0
255	1	421	191	-1	478	183	11.2	29	Cpppaa	236	-414	0	0		0	0	0	0	0
256	1	18	34	-1	133	343	20.9	30	ABalppaaap	-3	0	0	0		0	0	0	0	0
257	1	348	249	-1	267	234	11.7	25	MSpaaappa	38	0	0	0		0	0	0	0	0
258	1	335	294	-1	256	206	16.8	23	ABaraapppaa	238	-63	0	0		0	0	0	0	0
259	1	129	129	-1	104	279	6.9	24	ABplaapaaaa	188	-263	0	0		0	0	0	0	0
260	1	108	260	-1	190	232	9.0	26	MSaaaaapp	184	0	0	0		0	0	0	0	0
261	1	17	286	-1	459	224	16.5	32	Earpp	322	-597	0	0		0	0	0	0	0
262	1	28	295	-1	170	244	24.7	29	ABaraaappa	201	0	0	0		0	0	0	0	0
263	1	19	17	-1	201	166	24.7	27	ABarapppapa	191	0	0	0		0	0	0	0	0
264	1	14	146	-1	440	318	25.1	26	ABplpapppap	179	264	0	0		0	0	0	0	0
265	1	360	367	-1	544	323	13.4	32	Cappap	262	-565	0	0		0	0	0	0	0
266	1	76	278	-1	212	169	17.7	24	ABprpaapaaa	220	-579	0	0		0	0	0	0	0
267	1	259	159	-1	169	345	8.4	27	ABplaapaapp	229	507	0	0		0	0	0	0	0
268	1	118	451	-1	275	147	22.0	24	ABprpapaaaa	206	-185	0	0		0	0	0	0	0
269	1	265	426	-1	149	310	23.4	26	ABalpaapppp	239	67	0	0		0	0	0	0	0
270	1	258	145	-1	168	280	16.8	26	ABalpaapaap	128	0	0	0		0	0	0	0	0
271	1	124	76	-1	223	212	19.3	28	ABarapaapa	276	1729	0	0		0	0	0	0	0
272	1	208	152	-1	239	149	25.2	27	ABarapppapp	280	0	0	0		0	0	0	0	0
273	1	206	442	-1	230	277	23.0	22	ABalpaaaapp	165	0	0	0		0	0	0	0	0
274	1	230	265	-1	434	346	12.0	26	Dapap	258	1168	0	0		0	0	0	0	0
275	1	238	169	-1	419	352	15.7	29	Capaaa	291	0	0	0		0	0	0	0	0
276	1	117	21	-1	330	360	12.1	25	MSapppap	230	0	0	0		0	0	0	0	0
277	1	177	259	-1	214	102	17.1	25	ABprpaapapp	19	0	0	0		0	0	0	0	0
278	1	308	383	-1	559	313	25.6	31	ABplpppaapp	308	149	0	0		0	0	0	0	0
279	1	96	201	422	405	122	21.7	26	ABprppappa	223	158	0	0		0	0	0	0	0
280	1	71	322	-1	309	241	11.6	27	MSpaaappp	247	422	0	0		0	0	0	0	0
281	1	370	209	-1	578	229	16.0	30	Cppppa	304	1365	0	0		0	0	0	0	0
282	1	166	63	-1	168	130	19.4	30	ABpraaaaaa	509	0	0	0		0	0	0	0	0
283	1	318	418	-1	323	228	6.4	24	ABarppaaaa	216	570	0	0		0	0	0	0	0
284	1	78	30	-1	371	168	24.6	33	ABprpappapp	335	76	0	0		0	0	0	0	0
285	1	16	346	-1	258	136	12.5	29	ABpraaapppa	269	558	0	0		0	0	0	0	0
286	1	364	207	-1	439	116	12.2	28	ABprappaaa	262	70	0	0		0	0	0	0	0
287	1	109	301	-1	213	107	14.7	28	ABprpaapapa	45	0	0	0		0	0	0	0	0
288	1	251	326	-1	178	308	13.9	26	MSapaaap	193	-653	0	0		0	0	0	0	0
289	1	297	427	-1	577	168	19.1	29	ABprappppa	245	834	0	0		0	0	0	0	0
290	1	72	313	-1	359	141	21.0	24	ABprpapapap	485	0	0	0		0	0	0	0	0
291	1	179	429	-1	141	180	16.2	25	ABalaappppa	207	452	0	0		0	0	0	0	0
292	1	356	141	170	182	327	24.4	29	ABalppapaa	-190	0	0	0		0	0	0	0	0
293	1	378	172	-1	283	225	19.1	26	ABarapaappp	208	161	0	0		0	0	0	0	0
294	1	59	38	-1	249	291	18.6	27	ABalpapppaa	6	0	0	0		0	0	0	0	0
295	1	400	120	-1	217	156	13.3	31	ABpraapapa	265	199	0	0		0	0	0	0	0
296	1	391	131	-1	246	381	23.2	28	ABalppapppp	283	638	0	0		0	0	0	0	0
297	1	350	111	-1	356	273	13.7	29	Ealaa	299	228	0	0		0	0	0	0	0
298	1	144	82	-1	219	262	9.0	25	MSaaaapap	40	0	0	0		0	0	0	0	0
299	1	79	283	-1	112	291	17.7	27	ABalaaaala	329	0	0	0		0	0	0	0	0
300	1	419	122	-1	602	286	16.3	34	Cpappv	341	-207	0	0		0	0	0	0	0
301	1	196	59	-1	156	256	14.3	25	ABaraapaaap	205	145	0	0		0	0	0	0	0
302	1	86	381	-1	170	389	14.0	25	ABplpaapapa	214	-23	0	0		0	0	0	0	0
303	1	115	277	-1	318	125	17.1	24	ABprppaaaap	88	0	0	0		0	0	0	0	0
304	1	27	119	-1	169	323	15.9	23	ABalppppaav	330	0	0	0		0	0	0	0	0
305	1	44	279	-1	506	371	10.9	27	ABarppappa	248	-22	0	0		0	0	0	0	0
306	1	430	398	-1	210	374	8.4	29	ABplaaapap	269	177	0	0		0	0	0	0	0
307	1	113	175	-1	171	397	16.8	25	ABalpppapad	203	1215	0	0		0	0	0	0	0
308	1	196	395	-1	140	255	16.4	25	ABaraapaaaa	-172	0	0	0		0	0	0	0	0
309	1	369	121	-1	241	186	9.5	26	MSppappp	242	-40	0	0		0	0	0	0	0
310	1	165	321	-1	380	401	19.8	26	ABplppapaap	237	539	0	0		0	0	0	0	0
311	1	462	338	-1	242	176	25.5	25	ABarappaapa	156	448	0	0		0	0	0	0	0
312	1	281	272	-1	376	368	14.3	26	Daaap	233	-85	0	0		0	0	0	0	0
313	1	219	243	-1	492	158	23.4	27	ABprpppaaap	242	460	0	0		0	0	0	0	0
314	1	91	46	-1	169	164	18.2	27	ABalaapppa	235	484	0	0		0	0	0	0	0
315	1	254	261	-1	185	329	21.0	24	ABalppappap	249	-968	0	0		0	0	0	0	0
316	1	174	293	-1	358	360	18.3	31	MSaapppa	-38	0	0	0		0	0	0	0	0
317	1	189	390	-1	197	120	11.6	25	ABpraaaappp	243	1324	0	0		0	0	0	0	0
318	1	432	61	-1	585	277	10.3	30	Cpapaa	304	315	0	0		0	0	0	0	0
319	1	145	256	-1	175	126	14.3	24	ABpraaaappa	-27	0	0	0		0	0	0	0	0
320	1	234	109	-1	306	266	5.8	29	ABarpaappp	-2	0	0	0		0	0	0	0	0
321	1	75	372	-1	305	380	23.5	28	ABalpapappa	378	0	0	0		0	0	0	0	0
322	1	383	449	-1	559	309	23.1	29	ABplapppap	298	189	0	0		0	0	0	0	0
323	1	77	306	-1	496	350	19.5	32	Capapp	280	53	0	0		0	0	0	0	0
324	1	415	133	-1	136	340	9.5	24	ABplaapaapa	242	-641	0	0		0	0	0	0	0
325	1	417	136	-1	234	242	21.3	33	ABarapapaaa	306	-952	0	0		0	0	0	0	0
326	1	361	339	-1	182	185	16.0	26	MSppaaap	85	0	0	0		0	0	0	0	0
327	1	413	284	-1	580	233	22.6	25	ABprppppppp	210	479	0	0		0	0	0	0	0
328	1	34	188	-1	226	168	22.3	26	ABarapppppa	222	1527	0	0		0	0	0	0	0
329	1	68	228	-1	143	270	18.5	24	ABalpaapaaa	202	359	0	0		0	0	0	0	0
330	1	425	461	-1	385	362	25.0	22	ABplppaappa	-40	0	0	0		0	0	0	0	0
331	1	390	218	-1	501	334	11.2	31	Cappaa	266	30	0	0		0	0	0	0	0
332	1	443	173	-1	123	229	8.9	24	ABalapppaap	246	264	0	0		0	0	0	0	0
333	1	407	168	-1	168	269	20.5	29	ABaraaaaaa	307	0	0	0		0	0	0	0	0
334	1	333	32	-1	357	136	10.3	25	ABprapaaapp	192	0	0	0		0	0	0	0	0
335	1	58	49	-1	328	97	21.9	22	ABprpaaaapa	224	405	0	0		0	0	0	0	0
336	1	200	163	-1	453	169	22.7	30	MSpappap	185	0	0	0		0	0	0	0	0
337	1	52	448	-1	536	332	24.1	25	ABplpppaapa	258	1188	0	0		0	0	0	0	0
338	1	332	182	-1	298	345	21.5	26	ABplpapapaa	258	1692	0	0		0	0	0	0	0
339	1	405	245	-1	426	228	13.4	32	Epraa	317	159	0	0		0	0	0	0	0
340	1	231	269	-1	181	248	14.5	24	ABaraapaapa	240	-401	0	0		0	0	0	0	0
341	1	199	405	-1	231	185	12.8	27	MSppappa	205	-1246	0	0		0	0	0	0	0
342	1	43	138	-1	169	177	24.7	27	ABarapppaap	92	0	0	0		0	0	0	0	0
343	1	152	394	-1	578	268	22.4	29	ABplppppppp	249	435	0	0		0	0	0	0	0
344	1	276	371	-1	349	256	17.7	26	MSaapaapp	237	-762	0	0		0	0	0	0	0
345	1	454	334	-1	167	286	8.3	22	ABplaaaaapa	200	861	0	0		0	0	0	0	0
346	1	339	388	-1	300	335	8.1	25	ABplapaaaaa	180	808	0	0		0	0	0	0	0
347	1	236	25	-1	469	117	13.4	28	ABprappaap	287	-381	0	0		0	0	0	0	0
348	1	39	432	-1	339	116	18.7	25	ABprppaapaa	251	4	0	0		0	0	0	0	0
349	1	186	389	-1	504	242	13.6	33	Eprpa	337	716	0	0		0	0	0	0	0
350	1	337	258	-1	235	148	14.7	24	ABpraaappap	-93	0	0	0		0	0	0	0	0
351	1	310	314	-1	211	263	19.2	24	ABalpappaaa	201	134	0	0		0	0	0	0	0
352	0	134	-1	-1	102	312	19.6	22		167	234	0	0		0	0	0	0	0
353	1	237	23	-1	168	144	12.3	29	ABpraaapap	232	276	0	0		0	0	0	0	0
354	1	204	253	-1	416	385	20.4	31	ABplppapap	438	0	0	0		0	0	0	0	0
355	1	209	151	-1	334	176	15.0	26	MSpppapp	200	698	0	0		0	0	0	0	0
356	1	80	89	-1	316	157	10.6	25	ABprapaaapa	219	1652	0	0		0	0	0	0	0
357	1	450	378	-1	555	304	16.6	30	Capppa	261	-537	0	0		0	0	0	0	0
358	1	157	108	-1	399	327	11.6	27	Daapp	265	-322	0	0		0	0	0	0	0
359	1	436	441	-1	252	285	23.1	25	ABalpappapa	244	0	0	0		0	0	0	0	0
360	1	376	219	-1	278	125	8.5	28	ABarpapppa	133	0	0	0		0	0	0	0	0
361	1	81	348	-1	491	370	23.5	30	ABplpppaaap	301	81	0	0		0	0	0	0	0
362	1	420	88	-1	294	287	23.5	29	ABalpappapp	13	0	0	0		0	0	0	0	0
363	1	133	309	-1	323	203	6.1	25	ABprapaaaap	30	0	0	0		0	0	0	0	0
364	1	93	81	-1	584	206	20.4	29	ABprappppp	91	0	0	0		0	0	0	0	0
365	1	25	292	-1	409	314	8.3	31	Dappa	166	0	0	0		0	0	0	0	0
366	1	278	350	-1	418	373	22.6	30	ABplppappp	14	0	0	0		0	0	0	0	0
367	1	433	399	-1	147	324	14.0	22	ABalppppapa	131	0	0	0		0	0	0	0	0
368	1	456	77	-1	310	206	17.2	23	ABaraapppp	214	475	0	0		0	0	0	0	0
369	1	321	158	-1	363	335	13.1	25	Daapa	252	116	0	0		0	0	0	0	0
370	1	377	11	-1	327	370	22.4	29	ABalpapappp	229	222	0	0		0	0	0	0	0
371	1	232	397	-1	192	274	13.4	28	ABaraapaapp	235	-794	0	0		0	0	0	0	0
372	1	56	203	-1	436	163	9.7	25	Dppap	310	0	0	0		0	0	0	0	0
373	1	139	320	-1	438	280	17.5	32	Ealpp	324	853	0	0		0	0	0	0	0
374	1	290	305	-1	477	282	14.1	33	Eplap	339	178	0	0		0	0	0	0	0
375	1	273	236	-1	256	201	23.7	26	ABarapapapa	105	0	0	0		0	0	0	0	0
376	1	330	264	-1	320	310	6.5	29	ABarppaaap	154	0	0	0		0	0	0	0	0
377	1	110	430	-1	254	238	18.7	23	ABarapaappa	-114	0	0	0		0	0	0	0	0
378	1	169	64	-1	388	233	13.5	29	Earap	283	973	0	0		0	0	0	0	0
379	1	126	35	-1	543	363	23.7	31	ABplappppa	316	328	0	0		0	0	0	0	0
380	1	211	69	-1	156	372	19.7	30	ABalpppaaa	274	277	0	0		0	0	0	0	0
381	1	319	124	-1	122	357	17.5	30	ABalpppaap	261	209	0	0		0	0	0	0	0
382	1	215	467	-1	368	201	8.1	27	MSpppppp	-134	0	0	0		0	0	0	0	0
383	1	389	144	-1	518	197	25.0	29	ABprpppapaa	153	0	0	0		0	0	0	0	0
384	1	439	316	-1	208	298	17.8	26	ABalpaaapa	254	1090	0	0		0	0	0	0	0
385	1	249	386	-1	330	195	9.5	28	MSpppppa	57	0	0	0		0	0	0	0	0
386	1	280	41	-1	132	312	7.0	25	ABplaapaaap	175	670	0	0		0	0	0	0	0
387	1	295	162	-1	357	163	13.4	25	Dpapa	203	629	0	0		0	0	0	0	0
388	1	159	373	-1	467	243	12.9	30	Eprap	260	-169	0	0		0	0	0	0	0
389	1	243	421	-1	163	261	6.4	25	ABarpaaapa	92	0	0	0		0	0	0	0	0
390	1	21	382	-1	179	160	14.5	27	ABpraaapaa	214	0	0	0		0	0	0	0	0
391	1	270	409	-1	323	370	19.6	30	ABplppaapa	148	-249	0	0		0	0	0	0	0
392	1	414	374	-1	263	386	17.7	24	ABplpaapppp	148	0	0	0		0	0	0	0	0
393	1	294	123	-1	532	127	13.7	28	ABprapapaa	332	0	0	0		0	0	0	0	0
394	1	386	70	-1	541	381	19.6	30	ABplapappa	-27	0	0	0		0	0	0	0	0
395	1	74	323	-1	262	132	25.2	25	ABarappapaa	204	-457	0	0		0	0	0	0	0
396	1	469	212	-1	220	305	23.7	26	ABalpapaaap	186	779	0	0		0	0	0	0	0
397	1	69	80	-1	243	123	9.1	29	ABarpappap	296	684	0	0		0	0	0	0	0
398	1	268	370	-1	289	295	17.3	24	ABaraapappa	212	-242	0	0		0	0	0	0	0
399	1	224	210	-1	384	149	7.2	31	ABarpppap	307	-1476	0	0		0	0	0	0	0
400	1	455	439	-1	350	390	19.0	23	ABplppapaaa	199	785	0	0		0	0	0	0	0
401	1	306	276	-1	294	96	16.5	29	ABpraappap	215	0	0	0		0	0	0	0	0
402	1	392	235	-1	377	383	22.4	29	ABplppappa	296	1154	0	0		0	0	0	0	0
403	1	445	270	-1	320	168	18.0	23	MSpppaaa	231	642	0	0		0	0	0	0	0
404	1	184	341	-1	196	125	17.6	27	ABpraaaapa	256	1454	0	0		0	0	0	0	0
405	1	125	400	-1	349	101	20.5	26	ABprpaaaapp	227	1066	0	0		0	0	0	0	0
406	1	263	55	-1	155	218	15.1	25	ABaraappaaa	191	-781	0	0		0	0	0	0	0
407	1	235	385	-1	198	301	7.7	24	ABplaaaaapp	205	129	0	0		0	0	0	0	0
408	1	324	140	-1	176	359	22.7	28	ABalppaappa	256	-936	0	0		0	0	0	0	0
409	1	84	327	-1	467	406	13.6	28	ABplappapa	284	612	0	0		0	0	0	0	0
410	1	296	125	-1	473	307	20.7	35	ABplpppppa	353	-413	0	0		0	0	0	0	0
411	1	460	464	-1	159	360	11.1	31	ABalpppappp	309	-51	0	0		0	0	0	0	0
412	1	227	366	-1	204	258	25.7	27	ABalpapaapa	-72	0	0	0		0	0	0	0	0
413	1	323	106	-1	207	160	10.8	24	ABpraapappa	229	316	0	0		0	0	0	0	0
414	1	365	165	-1	449	316	9.3	30	Dappp	300	63	0	0		0	0	0	0	0
415	1	309	116	-1	204	369	10.9	25	ABplaapappp	279	0	0	0		0	0	0	0	0
416	1	128	300	-1	110	169	16.9	28	ABalaaappr	171	0	0	0		0	0	0	0	0
417	1	136	223	-1	224	115	19.7	26	ABprpaaapa	224	-126	0	0		0	0	0	0	0
418	1	253	233	-1	163	356	15.0	27	ABalppppaad	275	725	0	0		0	0	0	0	0
419	1	397	60	-1	417	396	16.3	29	ABplappaaa	287	-388	0	0		0	0	0	0	0
420	1	48	101	-1	465	304	25.4	27	ABplpapppp	229	1383	0	0		0	0	0	0	0
421	1	67	443	-1	494	246	21.7	29	ABprpppppap	205	659	0	0		0	0	0	0	0
422	1	367	197	-1	215	204	25.9	23	ABarappaaaa	232	1117	0	0		0	0	0	0	0
423	1	331	234	-1	230	208	16.2	25	ABaraaapapp	198	-110	0	0		0	0	0	0	0
424	1	343	433	-1	496	162	12.9	30	Cppapa	303	-311	0	0		0	0	0	0	0
425	1	13	115	-1	553	267	8.5	31	Cpapap	306	-1278	0	0		0	0	0	0	0
426	1	239	402	-1	173	283	22.8	23	ABalpaaaaaa	196	293	0	0		0	0	0	0	0
427	1	142	458	-1	199	167	19.6	25	ABprpaaaaaa	223	231	0	0		0	0	0	0	0
428	1	138	274	-1	257	126	19.3	24	ABprpaapppa	225	159	0	0		0	0	0	0	0
429	1	387	220	-1	291	348	10.8	23	ABplapaaapa	208	771	0	0		0	0	0	0	0
430	1	380	481	-1	461	203	25.1	25	ABprppppaap	128	0	0	0		0	0	0	0	0
431	1	63	465	-1	596	261	13.4	32	Cpappd	327	-96	0	0		0	0	0	0	0
432	1	267	105	-1	309	124	20.0	26	ABprpapaapp	225	-1654	0	0		0	0	0	0	0
433	1	305	406	459	186	339	12.7	26	ABplaapapa	200	-1099	0	0		0	0	0	0	0
434	1	154	156	-1	205	357	14.0	24	ABalpppppap	206	57	0	0		0	0	0	0	0
435	1	247	3	-1	108	195	14.4	29	ABalaaappl	298	746	0	0		0	0	0	0	0
436	1	282	343	-1	282	204	16.5	22	ABaraapppap	-182	0	0	0		0	0	0	0	0
437	1	442	78	-1	545	193	21.7	26	ABprapppap	242	-627	0	0		0	0	0	0	0
438	1	438	290	-1	483	116	17.2	29	ABprappapp	290	452	0	0		0	0	0	0	0
439	0	461	-1	-1	267	160	19.0	22		70	0	0	0		0	0	0	0	0
440	1	153	273	-1	160	293	6.5	29	ABplaaaaaa	247	0	0	0		0	0	0	0	0
441	1	54	434	-1	252	245	22.8	25	ABarapapaap	152	0	0	0		0	0	0	0	0
442	1	448	282	-1	161	377	17.4	29	ABalpppapav	86	0	0	0		0	0	0	0	0
443	1	372	248	-1	204	221	16.6	28	ABaraaapapa	-162	0	0	0		0	0	0	0	0
444	1	262	100	-1	314	381	17.3	23	ABplppaaaap	170	0	0	0		0	0	0	0	0
445	1	229	222	-1	214	345	22.4	28	ABalppapppa	117	0	0	0		0	0	0	0	0
446	1	422	455	-1	346	270	23.0	23	MSaapappa	19	0	0	0		0	0	0	0	0
447	1	408	471	-1	509	322	22.2	30	Capppp	369	0	0	0		0	0	0	0	0
448	1	424	349	-1	287	135	20.5	23	ABprpapaapa	595	0	0	0		0	0	0	0	0
449	1	444	215	-1	184	338	17.2	24	ABplpaapaaa	94	0	0	0		0	0	0	0	0
450	1	384	354	-1	235	285	20.9	22	ABalpappaap	142	0	0	0		0	0	0	0	0
451	1	61	333	-1	132	316	17.4	30	ABalapaapa	-14	0	0	0		0	0	0	0	0
452	1	435	180	-1	286	396	22.1	26	ABplpaaaapa	177	0	0	0		0	0	0	0	0
453	1	325	453	-1	235	395	16.8	26	ABplpaapppa	286	0	0	0		0	0	0	0	0
454	1	257	221	-1	278	283	13.0	26	MSaaapapp	726	0	0	0		0	0	0	0	0
455	1	441	247	-1	293	131	17.8	24	ABprppaaaaa	146	0	0	0		0	0	0	0	0
456	1	434	251	-1	175	200	19.9	22	MSppaaaa	15	0	0	0		0	0	0	0	0
457	1	35	304	-1	321	356	9.4	23	ABplapaaapp	72	0	0	0		0	0	0	0	0
458	1	466	454	-1	108	195	21.5	27	ABalaapaap	-37	0	0	0		0	0	0	0	0
459	1	403	214	-1	294	371	19.8	25	ABplpapaapp	149	0	0	0		0	0	0	0	0
460	1	130	462	-1	279	250	12.3	21	MSaaappa	-53	0	0	0		0	0	0	0	0
461	1	459	457	-1	330	145	21.6	24	ABprpapapaa	183	0	0	0		0	0	0	0	0
462	0	457	-1	-1	538	235	26.1	26		256	31	0	0		0	0	0	0	0
463	1	287	267	-1	216	243	21.1	22	ABarapaaaap	143	787	0	0		0	0	0	0	0
464	1	474	482	-1	375	328	24.3	28	ABplpapappp	265	172	0	0		0	0	0	0	0
465	1	374	466	-1	273	195	25.9	27	ABarappaapp	144	0	0	0		0	0	0	0	0
466	1	476	468	-1	429	189	25.4	26	ABprppppaaa	202	4	0	0		0	0	0	0	0
467	1	468	179	-1	522	275	25.5	31	ABplpppapap	187	201	0	0		0	0	0	0	0
468	0	-1	-1	-1	404	128	23.2	24		189	800	0	0		0	0	0	0	0
469	0	374	-1	-1	291	177	23.6	23		190	170	0	0		0	0	0	0	0
470	1	465	469	-1	368	168	22.5	27	ABprpapppap	212	0	0	0		0	0	0	0	0
471	1	470	470	-1	593	287	19.0	30	Caappd	276	-367	0	0		0	0	0	0	0
472	1	464	472	-1	531	232	23.0	27	Cppppp	193	97	0	0		0	0	0	0	0
473	1	471	473	-1	380	278	18.0	28	Ealpa	182	-200	0	0		0	0	0	0	0
474	1	304	474	-1	237	225	11.666667	29	MSpaaaapp	274	775	0	0		0	0	0	0	0
475	1	472	103	-1	560	235	24.0	26	ABprppppppa	194	829	0	0		0	0	0	0	0
476	1	473	476	-1	231	370	20.0	24	ABplpaaappa	174	0	0	0		0	0	0	0	0
477	1	388	199	-1	352	343	24.0	26	ABplpapappa	230	493	0	0		0	0	0	0	0
478	1	475	477	-1	305	140	22.0	24	ABprpapaaap	221	265	0	0		0	0	0	0	0
479	1	163	478	-1	476	173	25.0	25	ABprppppapa	188	383	0	0		0	0	0	0	0
480	1	23	479	-1	454	146	26.0	27	ABprpppaaaa	216	338	0	0		0	0	0	0	0
481	1	477	480	-1	527	235	25.0	25	ABprpppapap	-146	0	0	0		0	0	0	0	0
482	1	478	483	-1	480	325	24.0	27	ABplppppaap	156	759	0	0		0	0	0	0	0
483	1	479	484	-1	454	339	24.0	24	ABplppppaaa	195	789	0	0		0	0	0	0	0
484	1	480	485	-1	245	198	26.0	22	ABarappaaap	227	399	0	0		0	0	0	0	0
485	1	315	438	-1	296	178	24.0	27	ABarapapapp	59	0	0	0		0	0	0	0	0
486	1	483	486	-1	417	158	22.0	22	MSppaapp	170	-939	0	0		0	0	0	0	0
487	1	484	487	-1	268	109	18.0	25	ABprpaapppp	259	186	0	0		0	0	0	0	0
488	1	485	489	-1	376	137	23.0	24	ABprpapappa	0	0	0	0		0	0	0	0	0
489	1	486	490	-1	388	152	25.0	25	ABprpapappp	151	0	0	0		0	0	0	0	0
490	1	463	491	-1	477	212	23.0	26	ABprpappppa	103	0	0	0		0	0	0	0	0
491	1	487	492	-1	520	181	22.0	26	ABprpppaapa	180	162	0	0		0	0	0	0	0
