# Supplementary material for: The AP-2 Transcription Factor APTF-2 Is Required for Neuroblast and Epidermal Morphogenesis in Caenorhabditis elegans Embryogenesis
Source: PLoS Genet. 2016 May 13;12(5):e1006048. doi: 10.1371/journal.pgen.1006048 (PMC4866721; doi:10.1371/journal.pgen.1006048)
Supplement: S2 Text — (ZIP) [file pgen.1006048.s030.zip › nuclei/t192-nuclei]

1	1	85	57	-1	309	315	16.9	23	MSappaaa	181	0	0	0		0	0	0	0	0
2	1	103	197	-1	210	333	14.7	24	ABalpppppaa	215	36	0	0		0	0	0	0	0
3	1	435	347	-1	109	200	14.7	28	ABalaaappl	79	0	0	0		0	0	0	0	0
4	1	250	418	-1	232	238	5.7	36	ABarpaapa	356	156	0	0		0	0	0	0	0
5	1	233	199	-1	250	376	11.2	29	ABalppppppp	275	16	0	0		0	0	0	0	0
6	1	131	102	-1	346	99	14.8	25	ABprapaapa	144	0	0	0		0	0	0	0	0
7	1	115	441	-1	401	317	26.1	28	ABplpapppaa	279	-213	0	0		0	0	0	0	0
8	1	135	235	-1	303	251	17.6	25	ABaraapappp	40	0	0	0		0	0	0	0	0
9	1	116	319	-1	296	164	15.5	26	MSppppaa	241	70	0	0		0	0	0	0	0
10	1	71	164	-1	255	98	15.7	27	ABpraappaa	266	172	0	0		0	0	0	0	0
11	1	370	201	-1	327	368	21.8	27	ABalpapappp	227	489	0	0		0	0	0	0	0
12	1	98	204	-1	303	203	22.5	29	ABarapapppp	266	425	0	0		0	0	0	0	0
13	1	42	12	-1	90	250	9.4	26	ABalappapa	134	0	0	0		0	0	0	0	0
14	1	150	359	-1	130	296	13.3	28	ABalapaaap	329	0	0	0		0	0	0	0	0
15	1	80	53	-1	524	391	14.4	29	ABplapapaa	287	397	0	0		0	0	0	0	0
16	1	52	8	-1	333	387	11.5	24	ABplapaapa	206	762	0	0		0	0	0	0	0
17	1	263	55	-1	201	165	25.0	27	ABarapppapa	-134	0	0	0		0	0	0	0	0
18	1	186	161	-1	238	285	12.6	32	MSaaapapa	322	261	0	0		0	0	0	0	0
19	1	210	70	-1	259	317	5.9	27	ABplaaaapp	76	0	0	0		0	0	0	0	0
20	1	55	408	-1	444	358	24.2	28	ABplpppaaaa	261	927	0	0		0	0	0	0	0
21	1	276	61	-1	326	362	12.4	26	MSapppap	215	320	0	0		0	0	0	0	0
22	1	182	145	-1	286	353	13.8	28	MSapppaa	212	0	0	0		0	0	0	0	0
23	1	353	40	-1	168	147	12.3	30	ABpraaapap	203	-80	0	0		0	0	0	0	0
24	1	20	379	-1	195	171	22.2	25	ABarappppap	243	72	0	0		0	0	0	0	0
25	1	347	31	-1	468	118	13.6	29	ABprappaap	280	199	0	0		0	0	0	0	0
26	1	183	333	-1	417	338	19.3	29	MSaapppp	266	72	0	0		0	0	0	0	0
27	1	61	369	-1	123	326	15.5	32	ABalapaapp	319	34	0	0		0	0	0	0	0
28	0	25	-1	-1	120	184	19.5	24		-58	0	0	0		0	0	0	0	0
29	1	203	435	-1	517	164	7.4	31	ABarppppa	299	102	0	0		0	0	0	0	0
30	1	284	464	-1	367	167	24.9	34	ABprpappapp	349	378	0	0		0	0	0	0	0
31	1	228	406	-1	364	290	23.5	27	MSaappaa	236	376	0	0		0	0	0	0	0
32	1	334	30	-1	356	133	10.6	24	ABprapaaapp	222	235	0	0		0	0	0	0	0
33	1	79	117	-1	280	207	12.2	29	MSpaapaa	267	-497	0	0		0	0	0	0	0
34	1	256	103	-1	134	343	21.0	29	ABalppaaap	327	0	0	0		0	0	0	0	0
35	1	379	75	-1	544	359	23.6	30	ABplappppa	287	570	0	0		0	0	0	0	0
36	1	242	275	-1	192	290	11.3	27	MSaaapaaa	134	0	0	0		0	0	0	0	0
37	1	244	390	-1	282	156	25.5	28	ABprpappaaa	262	-435	0	0		0	0	0	0	0
38	1	294	153	-1	249	291	18.6	26	ABalpapppaa	253	904	0	0		0	0	0	0	0
39	1	248	438	-1	129	247	20.5	28	ABaraaaapa	-74	0	0	0		0	0	0	0	0
40	1	50	23	-1	146	316	20.0	24	ABalppappaa	240	0	0	0		0	0	0	0	0
41	1	386	388	-1	131	310	6.9	25	ABplaapaaap	188	31	0	0		0	0	0	0	0
42	1	225	481	-1	500	298	23.9	27	ABplppppapp	275	99	0	0		0	0	0	0	0
43	1	125	326	-1	128	226	22.5	29	ABalaaaarr	326	0	0	0		0	0	0	0	0
44	1	78	158	-1	241	322	24.6	28	ABalpapapaa	227	-94	0	0		0	0	0	0	0
45	1	53	456	-1	241	147	10.5	26	ABpraapappp	266	300	0	0		0	0	0	0	0
46	1	314	72	-1	169	164	18.3	26	ABalaapppa	101	0	0	0		0	0	0	0	0
47	1	47	352	-1	191	199	25.3	26	ABaraaapppp	-133	0	0	0		0	0	0	0	0
48	1	158	146	-1	168	231	17.4	25	ABaraaapaap	212	0	0	0		0	0	0	0	0
49	1	335	183	-1	328	103	22.1	25	ABprpaaaapa	229	755	0	0		0	0	0	0	0
50	1	149	188	-1	362	165	18.6	25	MSpppaap	207	198	0	0		0	0	0	0	0
51	1	141	290	-1	512	128	18.3	28	ABprapapap	266	-426	0	0		0	0	0	0	0
52	1	63	69	-1	119	269	23.8	28	ABalpaapppa	-236	0	0	0		0	0	0	0	0
53	1	107	127	-1	410	187	22.5	27	MSpappaa	360	0	0	0		0	0	0	0	0
54	1	230	401	-1	188	343	6.5	25	ABplaaapaa	152	0	0	0		0	0	0	0	0
55	1	406	11	-1	149	224	15.2	25	ABaraappaaa	203	160	0	0		0	0	0	0	0
56	1	30	24	-1	278	222	22.6	27	ABarapapppa	274	0	0	0		0	0	0	0	0
57	1	227	112	-1	213	132	21.8	25	ABalaapappp	222	0	0	0		0	0	0	0	0
58	1	74	389	-1	221	391	21.8	25	ABalppaappp	214	765	0	0		0	0	0	0	0
59	1	301	324	-1	164	258	14.1	24	ABaraapaaap	189	767	0	0		0	0	0	0	0
60	1	419	226	-1	417	398	16.4	29	ABplappaaa	286	-93	0	0		0	0	0	0	0
61	1	318	109	-1	581	276	10.2	30	Cpapaa	288	-141	0	0		0	0	0	0	0
62	1	124	307	-1	91	270	13.8	26	ABalappaaa	310	0	0	0		0	0	0	0	0
63	1	282	424	-1	163	132	19.3	32	ABpraaaaaa	274	975	0	0		0	0	0	0	0
64	1	378	207	-1	387	232	13.7	30	Earap	283	426	0	0		0	0	0	0	0
65	1	197	439	-1	167	344	18.9	24	ABplpaaaaaa	319	0	0	0		0	0	0	0	0
66	1	253	322	-1	387	143	17.6	29	MSpapppa	612	0	0	0		0	0	0	0	0
67	1	173	189	-1	317	101	13.5	28	ABpraapppa	118	0	0	0		0	0	0	0	0
68	1	40	135	-1	265	193	20.5	31	ABarapappa	176	0	0	0		0	0	0	0	0
69	1	380	151	-1	155	370	19.7	28	ABalpppaaa	782	0	0	0		0	0	0	0	0
70	1	394	289	-1	540	383	19.7	30	ABplapappa	-317	0	0	0		0	0	0	0	0
71	1	191	149	-1	505	394	19.2	28	ABplapapap	-172	0	0	0		0	0	0	0	0
72	1	77	115	-1	118	325	11.7	28	ABalapaaaa	267	-447	0	0		0	0	0	0	0
73	1	14	124	-1	205	214	14.7	27	ABaraappapa	136	0	0	0		0	0	0	0	0
74	1	57	140	-1	409	113	18.6	26	ABprppapaap	246	-536	0	0		0	0	0	0	0
75	1	213	143	-1	294	145	12.4	25	ABprpaappap	219	-564	0	0		0	0	0	0	0
76	1	271	422	477	222	210	19.4	28	ABarapaapa	261	-721	0	0		0	0	0	0	0
77	1	368	470	-1	304	205	17.8	24	ABaraapppp	225	230	0	0		0	0	0	0	0
78	1	437	265	373	543	192	20.9	28	ABprapppap	234	112	0	0		0	0	0	0	0
79	0	352	-1	-1	103	315	19.8	22		210	242	0	0		0	0	0	0	0
80	1	397	213	-1	241	122	9.2	29	ABarpappap	278	-386	0	0		0	0	0	0	0
81	1	364	315	-1	584	204	20.0	28	ABprappppp	260	394	0	0		0	0	0	0	0
82	1	298	214	-1	223	263	9.3	26	MSaaaapap	55	0	0	0		0	0	0	0	0
83	1	189	217	-1	545	170	22.3	27	ABprpppaapp	248	317	0	0		0	0	0	0	0
84	1	34	105	-1	335	346	8.2	26	ABplapaaaap	220	-29	0	0		0	0	0	0	0
85	1	249	116	-1	553	323	8.3	22	Caaapp	160	1007	0	0		0	0	0	0	0
86	1	11	54	-1	123	239	14.9	30	MSaaaaaa	115	0	0	0		0	0	0	0	0
87	1	156	2	-1	158	287	25.2	25	ABalpaappap	421	0	0	0		0	0	0	0	0
88	1	362	364	-1	296	287	23.7	31	ABalpappapp	296	366	0	0		0	0	0	0	0
89	1	356	327	-1	319	156	10.7	25	ABprapaaapa	226	702	0	0		0	0	0	0	0
90	1	236	382	-1	181	196	8.2	25	ABarpapaap	196	-912	0	0		0	0	0	0	0
91	1	43	172	-1	318	167	8.2	23	ABprapaaaaa	175	55	0	0		0	0	0	0	0
92	1	195	285	-1	480	162	16.5	28	Cppaap	281	315	0	0		0	0	0	0	0
93	1	181	262	-1	525	307	26.4	27	ABplpppapaa	264	-41	0	0		0	0	0	0	0
94	1	92	232	-1	192	220	5.5	29	ABarpapapa	221	1102	0	0		0	0	0	0	0
95	1	49	203	-1	300	294	19.7	27	MSaapaaaa	254	-197	0	0		0	0	0	0	0
96	1	207	34	-1	203	355	19.9	25	ABplpaaaaap	246	514	0	0		0	0	0	0	0
97	1	223	405	-1	326	331	13.9	24	Daaaa	-20	0	0	0		0	0	0	0	0
98	1	13	234	-1	314	251	22.8	27	ABalpappppp	271	1448	0	0		0	0	0	0	0
99	1	128	385	-1	356	224	13.5	28	Earaa	285	-578	0	0		0	0	0	0	0
100	1	444	350	-1	313	379	16.7	24	ABplppaaaap	220	388	0	0		0	0	0	0	0
101	1	420	344	-1	465	298	24.3	30	ABplpapppp	268	-141	0	0		0	0	0	0	0
102	1	112	343	-1	340	208	17.5	27	MSpapaapa	229	-448	0	0		0	0	0	0	0
103	1	475	412	-1	560	225	24.4	26	ABprppppppa	195	592	0	0		0	0	0	0	0
104	1	15	238	-1	102	261	20.2	30	ABalaaaarl	180	0	0	0		0	0	0	0	0
105	1	432	365	-1	304	127	20.5	34	ABprpapaapp	318	-3	0	0		0	0	0	0	0
106	1	413	120	-1	204	158	10.7	24	ABpraapappa	215	0	0	0		0	0	0	0	0
107	1	35	430	-1	227	155	19.8	24	ABprpaaaaap	237	-1494	0	0		0	0	0	0	0
108	1	358	246	-1	396	325	11.5	27	Daapp	254	96	0	0		0	0	0	0	0
109	1	320	160	-1	303	266	5.8	29	ABarpaappp	296	923	0	0		0	0	0	0	0
110	1	21	41	-1	292	286	25.9	31	ABplpappaaa	309	-251	0	0		0	0	0	0	0
111	1	297	225	-1	356	272	13.3	30	Ealaa	300	496	0	0		0	0	0	0	0
112	1	153	247	-1	316	154	13.4	25	Dpaaa	236	105	0	0		0	0	0	0	0
113	1	59	314	-1	273	267	20.1	26	ABalpapppap	239	0	0	0		0	0	0	0	0
114	1	64	122	-1	242	268	25.7	28	ABalpapaapp	197	0	0	0		0	0	0	0	0
115	1	425	237	-1	551	271	8.5	31	Cpapap	308	499	0	0		0	0	0	0	0
116	1	415	457	-1	205	370	11.1	24	ABplaapappp	216	365	0	0		0	0	0	0	0
117	1	204	216	-1	374	94	13.6	28	ABpraapppp	269	-500	0	0		0	0	0	0	0
118	1	216	311	-1	307	296	14.0	27	MSaaappp	231	455	0	0		0	0	0	0	0
119	1	304	336	-1	168	320	16.2	24	ABalppppaav	314	0	0	0		0	0	0	0	0
120	1	295	219	-1	212	155	13.2	29	ABpraapapa	278	455	0	0		0	0	0	0	0
121	1	309	177	-1	243	188	9.4	26	MSppappp	284	0	0	0		0	0	0	0	0
122	1	300	251	-1	600	285	16.4	34	Cpappv	339	576	0	0		0	0	0	0	0
123	1	393	426	-1	531	127	13.7	28	ABprapapaa	-95	0	0	0		0	0	0	0	0
124	1	381	280	-1	122	356	17.3	30	ABalpppaap	257	203	0	0		0	0	0	0	0
125	1	410	431	-1	472	307	20.6	35	ABplpppppa	351	649	0	0		0	0	0	0	0
126	1	178	452	-1	592	252	19.9	31	Caappv	266	604	0	0		0	0	0	0	0
127	1	108	141	-1	233	403	15.4	26	ABplaappaa	276	0	0	0		0	0	0	0	0
128	1	89	25	-1	590	327	13.6	32	Caapa	325	37	0	0		0	0	0	0	0
129	1	259	264	-1	104	270	6.7	24	ABplaapaaaa	204	-561	0	0		0	0	0	0	0
130	1	199	263	-1	133	265	8.1	28	ABalappapp	247	-1046	0	0		0	0	0	0	0
131	1	296	258	-1	242	377	23.3	29	ABalppapppp	272	320	0	0		0	0	0	0	0
132	1	254	356	-1	313	346	16.4	24	MSappapp	-77	0	0	0		0	0	0	0	0
133	1	324	241	-1	135	342	9.8	24	ABplaapaapa	201	0	0	0		0	0	0	0	0
134	1	157	257	-1	156	239	19.6	24	ABaraaapaaa	214	1156	0	0		0	0	0	0	0
135	1	214	99	-1	301	336	23.5	30	ABplpappaap	287	-45	0	0		0	0	0	0	0
136	1	325	248	-1	234	240	21.5	29	ABarapapaaa	308	0	0	0		0	0	0	0	0
137	1	127	49	-1	317	281	16.5	28	MSaapaapa	215	452	0	0		0	0	0	0	0
138	1	342	37	-1	168	179	24.6	26	ABarapppaap	241	386	0	0		0	0	0	0	0
139	1	41	67	-1	279	121	11.7	29	ABpraaapppp	-11	0	0	0		0	0	0	0	0
140	1	408	181	-1	173	357	22.7	27	ABalppaappa	255	321	0	0		0	0	0	0	0
141	1	292	96	-1	166	318	23.8	26	ABalppapaaa	193	51	0	0		0	0	0	0	0
142	1	84	163	-1	274	400	15.3	29	ABplaappap	-196	0	0	0		0	0	0	0	0
143	1	67	21	-1	279	344	6.8	28	ABplaaappp	106	0	0	0		0	0	0	0	0
144	1	383	281	-1	521	196	24.0	30	ABprpppapaa	293	156	0	0		0	0	0	0	0
145	1	270	119	-1	169	275	16.7	26	ABalpaapaap	202	145	0	0		0	0	0	0	0
146	1	264	282	-1	437	320	25.0	27	ABplpapppap	273	820	0	0		0	0	0	0	0
147	1	120	240	-1	297	159	6.2	29	ABarpapppp	146	0	0	0		0	0	0	0	0
148	1	155	64	-1	338	143	7.8	29	ABarpppaa	297	447	0	0		0	0	0	0	0
149	1	194	259	-1	228	237	24.6	28	ABarapaaap	254	161	0	0		0	0	0	0	0
150	1	95	375	-1	277	269	22.1	27	ABalpappppa	272	748	0	0		0	0	0	0	0
151	1	355	357	-1	329	176	15.1	26	MSpppapp	202	0	0	0		0	0	0	0	0
152	1	272	244	-1	240	148	24.9	26	ABarapppapp	217	-203	0	0		0	0	0	0	0
153	1	58	35	-1	428	256	5.8	36	Caaaa	346	354	0	0		0	0	0	0	0
154	1	96	325	-1	459	353	18.4	29	Capaap	306	0	0	0		0	0	0	0	0
155	1	105	51	-1	190	303	25.5	27	ABalpapaaaa	272	900	0	0		0	0	0	0	0
156	1	434	260	-1	206	357	14.3	24	ABalpppppap	201	368	0	0		0	0	0	0	0
157	1	144	202	-1	285	227	14.7	28	MSpaapapa	-12	0	0	0		0	0	0	0	0
158	1	369	354	-1	363	333	13.0	26	Daapa	244	380	0	0		0	0	0	0	0
159	1	267	242	-1	166	347	8.5	27	ABplaapaapp	211	195	0	0		0	0	0	0	0
160	1	147	73	-1	481	355	14.6	29	Capapa	315	0	0	0		0	0	0	0	0
161	1	196	76	-1	383	249	6.1	37	Cpaaa	369	-94	0	0		0	0	0	0	0
162	1	387	361	-1	356	163	13.7	25	Dpapa	225	312	0	0		0	0	0	0	0
163	1	336	301	-1	451	170	22.8	30	MSpappap	235	0	0	0		0	0	0	0	0
164	1	51	320	-1	298	183	10.7	25	MSppppap	244	-13	0	0		0	0	0	0	0
165	1	414	256	-1	447	315	8.9	30	Dappp	299	-1349	0	0		0	0	0	0	0
166	1	134	15	-1	237	226	9.9	33	MSpaaaaa	241	0	0	0		0	0	0	0	0
167	1	3	363	-1	394	226	21.7	25	MSpapappp	241	-256	0	0		0	0	0	0	0
168	1	333	90	-1	168	271	20.5	28	ABaraaaaaa	-55	0	0	0		0	0	0	0	0
169	1	275	32	-1	421	353	15.5	28	Capaaa	45	0	0	0		0	0	0	0	0
170	1	292	236	-1	201	335	24.2	24	ABalppapaap	184	159	0	0		0	0	0	0	0
171	1	91	62	-1	114	269	10.5	30	ABalapapap	250	127	0	0		0	0	0	0	0
172	1	293	121	-1	281	222	19.2	24	ABarapaappp	-135	0	0	0		0	0	0	0	0
173	1	332	113	-1	117	228	9.0	24	ABalapppaap	210	-288	0	0		0	0	0	0	0
174	1	36	167	-1	266	333	18.5	27	MSapapap	26	0	0	0		0	0	0	0	0
175	1	307	362	-1	171	396	16.8	24	ABalpppapad	220	554	0	0		0	0	0	0	0
176	1	48	59	-1	95	229	13.0	26	ABalapppaaa	458	0	0	0		0	0	0	0	0
177	1	206	10	-1	152	177	12.0	28	ABalappppa	277	-15	0	0		0	0	0	0	0
178	1	75	366	-1	247	382	19.5	29	ABplpaaappp	276	688	0	0		0	0	0	0	0
179	1	467	462	-1	531	276	25.0	28	ABplpppapap	274	512	0	0		0	0	0	0	0
180	1	452	367	-1	288	389	22.2	27	ABplpaaaapa	179	517	0	0		0	0	0	0	0
181	1	170	107	-1	482	224	24.6	30	ABprppppapp	296	-498	0	0		0	0	0	0	0
182	1	338	293	-1	296	344	21.0	25	ABplpapapaa	197	117	0	0		0	0	0	0	0
183	1	167	44	-1	411	225	16.5	27	Earpa	268	704	0	0		0	0	0	0	0
184	1	200	286	-1	147	241	7.2	26	ABarpaaaaa	120	0	0	0		0	0	0	0	0
185	1	5	162	-1	158	352	12.5	25	ABalppppapp	39	0	0	0		0	0	0	0	0
186	1	218	297	-1	89	297	12.7	25	ABalappaap	246	0	0	0		0	0	0	0	0
187	0	221	-1	-1	375	240	18.9	25		76	0	0	0		0	0	0	0	0
188	1	328	28	-1	224	167	22.5	26	ABarapppppa	211	-678	0	0		0	0	0	0	0
189	1	142	278	-1	292	260	9.6	28	MSpaaapa	92	0	0	0		0	0	0	0	0
190	1	226	243	-1	371	310	9.2	28	MSappppp	173	0	0	0		0	0	0	0	0
191	1	255	22	-1	478	182	11.2	28	Cpppaa	284	650	0	0		0	0	0	0	0
192	1	68	128	-1	297	314	11.9	26	MSapappp	50	0	0	0		0	0	0	0	0
193	1	69	138	-1	92	247	16.4	28	ABalaaapal	256	179	0	0		0	0	0	0	0
194	1	171	394	-1	262	328	13.5	24	MSapappa	247	297	0	0		0	0	0	0	0
195	1	72	310	-1	545	354	20.4	30	ABplapppaa	239	285	0	0		0	0	0	0	0
196	1	19	147	-1	362	356	10.7	26	Dapaa	258	1211	0	0		0	0	0	0	0
197	1	422	157	-1	214	202	25.4	24	ABarappaaaa	111	0	0	0		0	0	0	0	0
198	1	148	393	-1	354	231	21.5	26	MSpapappa	110	0	0	0		0	0	0	0	0
199	1	477	463	-1	357	344	24.3	26	ABplpapappa	251	0	0	0		0	0	0	0	0
200	1	143	144	-1	393	273	15.3	31	Ealap	311	-453	0	0		0	0	0	0	0
201	1	279	125	-1	420	119	21.7	27	ABprppappap	219	127	0	0		0	0	0	0	0
202	1	16	16	-1	183	260	9.3	24	MSaaaapaa	319	0	0	0		0	0	0	0	0
203	1	372	182	-1	436	163	9.8	26	Dppap	385	0	0	0		0	0	0	0	0
204	1	122	170	-1	407	101	12.9	27	ABprapaapp	256	-233	0	0		0	0	0	0	0
205	1	229	205	-1	159	306	10.0	27	ABalapappp	-17	0	0	0		0	0	0	0	0
206	1	161	313	-1	341	319	17.7	26	MSappaap	210	-435	0	0		0	0	0	0	0
207	1	286	56	-1	437	115	12.4	28	ABprappaaa	39	0	0	0		0	0	0	0	0
208	1	247	85	-1	149	204	8.5	24	ABarpapaaa	243	31	0	0		0	0	0	0	0
209	1	281	252	-1	578	231	16.2	30	Cppppa	308	667	0	0		0	0	0	0	0
210	1	399	78	-1	379	148	7.3	32	ABarpppap	320	191	0	0		0	0	0	0	0
211	1	246	6	-1	197	390	19.1	28	ABplpaaapa	281	470	0	0		0	0	0	0	0
212	1	396	283	-1	221	307	23.6	26	ABalpapaaap	227	216	0	0		0	0	0	0	0
213	1	252	43	-1	413	187	8.9	29	Dpppa	267	0	0	0		0	0	0	0	0
214	1	459	39	-1	295	375	19.5	24	ABplpapaapp	215	-180	0	0		0	0	0	0	0
215	1	449	224	-1	184	336	17.4	24	ABplpaapaaa	170	-221	0	0		0	0	0	0	0
216	1	137	193	-1	356	331	21.5	31	MSapaapp	313	858	0	0		0	0	0	0	0
217	1	132	52	-1	198	236	23.1	26	ABarapaaaaa	235	0	0	0		0	0	0	0	0
218	1	331	17	-1	502	332	10.9	31	Cappaa	295	-273	0	0		0	0	0	0	0
219	1	360	292	-1	276	124	8.3	27	ABarpapppa	278	-351	0	0		0	0	0	0	0
220	1	429	432	-1	290	345	10.8	23	ABplapaaapa	225	500	0	0		0	0	0	0	0
221	1	454	287	-1	281	277	13.7	29	MSaaapapp	125	0	0	0		0	0	0	0	0
222	1	445	88	-1	214	347	22.5	28	ABalppapppa	63	0	0	0		0	0	0	0	0
223	1	417	374	-1	220	116	18.7	28	ABprpaaapa	238	-1354	0	0		0	0	0	0	0
224	1	93	296	-1	129	205	12.0	27	ABalapppap	221	0	0	0		0	0	0	0	0
225	1	208	60	-1	204	212	11.8	29	MSpaaaapa	259	498	0	0		0	0	0	0	0
226	1	4	131	-1	160	130	16.4	27	ABpraaaaap	232	-913	0	0		0	0	0	0	0
227	1	198	206	-1	182	314	19.3	26	MSapaaaa	200	-79	0	0		0	0	0	0	0
228	1	329	4	-1	145	270	18.8	25	ABalpaapaaa	46	0	0	0		0	0	0	0	0
229	1	201	413	-1	408	301	22.7	29	MSaappap	261	1782	0	0		0	0	0	0	0
230	1	65	208	-1	233	339	11.7	27	ABalppppppa	-86	0	0	0		0	0	0	0	0
231	1	237	276	-1	363	169	10.4	25	Dpapp	211	1320	0	0		0	0	0	0	0
232	1	90	130	-1	248	289	10.3	24	MSaaaappa	178	764	0	0		0	0	0	0	0
233	1	418	29	-1	161	353	15.0	26	ABalppppaad	237	-178	0	0		0	0	0	0	0
234	1	423	253	-1	231	211	16.3	27	ABaraaapapp	242	504	0	0		0	0	0	0	0
235	1	402	404	-1	373	378	21.8	29	ABplppappa	219	790	0	0		0	0	0	0	0
236	1	375	490	-1	255	203	24.5	27	ABarapapapa	-247	0	0	0		0	0	0	0	0
237	1	188	277	-1	328	139	24.1	27	ABprpappapa	225	204	0	0		0	0	0	0	0
238	1	1	227	-1	478	271	6.2	32	Cpaapa	306	-175	0	0		0	0	0	0	0
239	1	160	155	-1	194	337	9.6	27	ABplaapappa	244	-1128	0	0		0	0	0	0	0
240	1	102	306	-1	369	209	17.6	27	MSpapaapp	-95	0	0	0		0	0	0	0	0
241	1	205	48	-1	358	130	14.5	25	Dpaap	330	0	0	0		0	0	0	0	0
242	1	86	139	-1	219	292	10.7	25	MSaaapaap	221	-166	0	0		0	0	0	0	0
243	1	313	175	-1	489	157	23.4	28	ABprpppaaap	218	461	0	0		0	0	0	0	0
244	1	109	185	-1	310	399	14.1	29	ABplaapppa	288	590	0	0		0	0	0	0	0
245	1	339	84	-1	425	224	13.7	33	Epraa	321	1048	0	0		0	0	0	0	0
246	1	163	18	-1	157	233	11.6	27	MSaaaaapa	-79	0	0	0		0	0	0	0	0
247	1	455	13	-1	293	135	17.9	24	ABprppaaaaa	222	1033	0	0		0	0	0	0	0
248	1	443	328	-1	202	221	17.2	27	ABaraaapapa	264	93	0	0		0	0	0	0	0
249	1	257	92	-1	265	234	11.5	24	MSpaaappa	104	0	0	0		0	0	0	0	0
250	1	37	392	-1	378	264	21.8	24	MSaapappp	205	329	0	0		0	0	0	0	0
251	1	456	471	-1	187	201	21.1	23	MSppaaaa	181	644	0	0		0	0	0	0	0
252	1	231	274	-1	200	267	16.6	30	ABalpaapapa	170	0	0	0		0	0	0	0	0
253	1	354	348	-1	415	381	19.9	29	ABplppapap	226	-539	0	0		0	0	0	0	0
254	1	27	106	-1	156	216	24.8	25	ABaraaapppa	198	1270	0	0		0	0	0	0	0
255	1	175	94	-1	162	182	21.2	24	ABarappppaa	262	0	0	0		0	0	0	0	0
256	1	319	132	-1	175	123	14.0	23	ABpraaaappa	214	292	0	0		0	0	0	0	0
257	1	66	137	-1	231	302	6.1	27	ABplaaaapa	-269	0	0	0		0	0	0	0	0
258	1	350	448	-1	235	150	14.7	25	ABpraaappap	220	191	0	0		0	0	0	0	0
259	1	277	420	-1	214	102	16.7	24	ABprpaapapp	206	16	0	0		0	0	0	0	0
260	1	260	308	-1	195	232	9.2	26	MSaaaaapp	244	189	0	0		0	0	0	0	0
261	1	315	178	-1	184	331	21.4	25	ABalppappap	249	327	0	0		0	0	0	0	0
262	1	118	114	-1	192	276	24.2	25	ABalpaaaapa	189	-822	0	0		0	0	0	0	0
263	1	9	101	-1	337	305	10.2	27	MSappppa	523	0	0	0		0	0	0	0	0
264	1	376	429	-1	321	309	6.5	28	ABarppaaap	185	0	0	0		0	0	0	0	0
265	1	274	195	-1	435	342	11.8	26	Dapap	-75	0	0	0		0	0	0	0	0
266	1	99	110	-1	321	274	20.1	27	MSaapaaap	187	0	0	0		0	0	0	0	0
267	1	463	498	-1	216	240	21.0	22	ABarapaaaap	145	773	0	0		0	0	0	0	0
268	1	119	351	-1	199	399	15.9	24	ABplpaapapp	221	68	0	0		0	0	0	0	0
269	1	340	376	-1	183	245	14.6	24	ABaraapaapa	298	0	0	0		0	0	0	0	0
270	1	403	460	-1	315	170	18.3	24	MSpppaaa	249	-1247	0	0		0	0	0	0	0
271	1	193	299	-1	428	266	13.5	31	Eplaa	302	924	0	0		0	0	0	0	0
272	1	312	192	-1	374	367	14.4	26	Daaap	-35	0	0	0		0	0	0	0	0
273	1	440	46	-1	159	297	6.5	30	ABplaaaaaa	271	227	0	0		0	0	0	0	0
274	1	428	317	-1	257	125	19.4	24	ABprpaapppa	222	145	0	0		0	0	0	0	0
275	1	238	190	-1	557	163	10.7	34	ABarppppp	342	-240	0	0		0	0	0	0	0
276	1	401	136	-1	291	96	16.4	30	ABpraappap	287	416	0	0		0	0	0	0	0
277	1	303	339	-1	317	125	17.4	25	ABprppaaaap	-215	0	0	0		0	0	0	0	0
278	1	266	383	-1	208	170	18.0	24	ABprpaapaaa	237	179	0	0		0	0	0	0	0
279	1	305	358	-1	504	373	10.8	27	ABarppappa	269	-18	0	0		0	0	0	0	0
280	1	235	19	-1	269	331	24.5	32	ABalpapapap	265	534	0	0		0	0	0	0	0
281	1	38	215	-1	309	196	19.4	28	MSpapaaaa	270	445	0	0		0	0	0	0	0
282	1	442	449	-1	158	376	17.4	27	ABalpppapav	236	-910	0	0		0	0	0	0	0
283	1	299	169	-1	110	288	18.0	27	ABalaaaala	230	16	0	0		0	0	0	0	0
284	1	327	89	-1	584	230	22.0	25	ABprppppppp	252	-443	0	0		0	0	0	0	0
285	1	187	196	-1	148	181	6.5	24	ABpraapaaap	235	0	0	0		0	0	0	0	0
286	1	261	108	-1	457	225	16.4	33	Earpp	321	1175	0	0		0	0	0	0	0
287	1	151	391	-1	413	366	9.3	29	ABarppaapp	-54	0	0	0		0	0	0	0	0
288	1	245	433	-1	265	354	12.0	23	ABplpaappap	199	-820	0	0		0	0	0	0	0
289	1	82	79	-1	274	232	5.8	28	ABarpaappa	282	1140	0	0		0	0	0	0	0
290	1	438	360	-1	480	118	17.5	29	ABprappapp	279	630	0	0		0	0	0	0	0
291	1	56	93	-1	314	169	25.8	29	ABprpappaap	243	-385	0	0		0	0	0	0	0
292	1	365	437	-1	406	311	8.5	29	Dappa	282	-90	0	0		0	0	0	0	0
293	1	316	387	-1	355	356	18.2	31	MSaapppa	13	0	0	0		0	0	0	0	0
294	1	258	271	-1	255	201	16.8	24	ABaraapppaa	203	132	0	0		0	0	0	0	0
295	1	262	154	-1	168	243	24.6	29	ABaraaappa	268	206	0	0		0	0	0	0	0
296	1	28	295	-1	114	306	21.6	30	ABalaaaalp	155	0	0	0		0	0	0	0	0
297	1	211	261	-1	186	274	6.5	24	ABarpaaapp	173	0	0	0		0	0	0	0	0
298	1	190	370	-1	234	359	14.5	25	ABplpaappaa	218	380	0	0		0	0	0	0	0
299	1	222	5	-1	500	352	24.9	24	ABplppppapa	242	1074	0	0		0	0	0	0	0
300	1	416	335	-1	109	169	16.7	28	ABalaaappr	251	417	0	0		0	0	0	0	0
301	1	287	423	-1	208	111	14.7	27	ABprpaapapa	260	25	0	0		0	0	0	0	0
302	1	32	334	-1	184	233	20.4	27	ABaraaaaap	154	0	0	0		0	0	0	0	0
303	0	462	-1	-1	535	241	26.6	28		268	104	0	0		0	0	0	0	0
304	1	457	254	-1	322	360	9.9	23	ABplapaaapp	231	-790	0	0		0	0	0	0	0
305	1	374	1	-1	474	285	14.5	35	Eplap	351	116	0	0		0	0	0	0	0
306	1	323	353	-1	499	347	19.0	30	Capapp	286	434	0	0		0	0	0	0	0
307	1	192	268	-1	467	203	8.5	29	Dpppp	237	0	0	0		0	0	0	0	0
308	1	10	218	-1	553	140	16.7	30	ABprapappa	437	0	0	0		0	0	0	0	0
309	1	363	332	-1	325	202	6.1	25	ABprapaaaap	91	0	0	0		0	0	0	0	0
310	1	6	411	-1	549	167	17.6	27	ABprapppaa	214	-353	0	0		0	0	0	0	0
311	1	133	450	-1	128	295	10.7	30	ABalapappa	241	-613	0	0		0	0	0	0	0
312	1	29	469	-1	358	118	18.6	23	ABprppaapap	75	0	0	0		0	0	0	0	0
313	1	290	478	-1	356	140	21.1	23	ABprpapapap	229	269	0	0		0	0	0	0	0
314	1	351	378	-1	207	262	19.0	24	ABalpappaaa	236	31	0	0		0	0	0	0	0
315	1	81	239	-1	543	210	11.5	29	Cpppap	282	379	0	0		0	0	0	0	0
316	1	384	459	-1	209	297	17.9	26	ABalpaaapa	258	177	0	0		0	0	0	0	0
317	1	104	200	-1	248	370	7.8	26	ABplaaappa	263	-208	0	0		0	0	0	0	0
318	1	165	150	-1	466	401	20.5	30	ABplappapp	274	1093	0	0		0	0	0	0	0
319	1	46	191	-1	433	151	13.4	28	Cppaaa	285	-783	0	0		0	0	0	0	0
320	1	373	402	-1	439	280	17.5	31	Ealpp	304	-114	0	0		0	0	0	0	0
321	1	310	377	-1	380	399	19.8	26	ABplppapaap	265	661	0	0		0	0	0	0	0
322	1	280	82	-1	310	237	11.4	26	MSpaaappp	251	130	0	0		0	0	0	0	0
323	1	395	66	-1	261	131	24.8	24	ABarappapaa	171	0	0	0		0	0	0	0	0
324	1	60	159	-1	337	342	22.0	22	ABplpapapap	167	0	0	0		0	0	0	0	0
325	1	164	58	-1	106	207	17.4	31	ABalaaapar	-565	0	0	0		0	0	0	0	0
326	1	288	229	-1	171	301	13.8	26	MSapaaap	-14	0	0	0		0	0	0	0	0
327	1	409	309	-1	466	408	13.9	29	ABplappapa	272	2154	0	0		0	0	0	0	0
328	1	224	166	-1	459	376	9.6	33	ABarppapa	152	0	0	0		0	0	0	0	0
329	1	12	233	-1	182	175	9.1	27	ABalappppp	-5	0	0	0		0	0	0	0	0
330	1	179	50	-1	567	335	18.4	30	ABplapappp	102	0	0	0		0	0	0	0	0
331	1	180	180	-1	262	96	20.0	27	ABprpaaappp	245	-336	0	0		0	0	0	0	0
332	1	215	156	-1	335	400	20.6	29	ABplpaaaapp	237	-241	0	0		0	0	0	0	0
333	1	451	330	-1	132	313	17.4	30	ABalapaapa	299	8	0	0		0	0	0	0	0
334	1	345	384	-1	165	290	8.4	22	ABplaaaaapa	204	0	0	0		0	0	0	0	0
335	1	70	458	-1	422	135	25.5	26	ABprppaappp	254	1113	0	0		0	0	0	0	0
336	1	18	230	-1	137	195	22.9	25	ABarapppaaa	199	715	0	0		0	0	0	0	0
337	1	168	395	-1	444	413	17.8	28	ABplappaap	48	0	0	0		0	0	0	0	0
338	1	311	415	-1	240	174	26.1	25	ABarappaapa	-126	0	0	0		0	0	0	0	0
339	1	326	65	-1	177	189	16.1	26	MSppaaap	80	0	0	0		0	0	0	0	0
340	1	94	179	-1	137	163	19.3	24	ABalaappap	173	-83	0	0		0	0	0	0	0
341	1	404	318	-1	193	126	17.6	28	ABpraaaapa	199	0	0	0		0	0	0	0	0
342	1	87	312	-1	245	140	22.4	27	ABarapppppp	99	0	0	0		0	0	0	0	0
343	1	436	444	-1	282	203	16.4	22	ABaraapppap	236	0	0	0		0	0	0	0	0
344	1	113	304	-1	527	217	7.5	30	Cpaapp	297	-1063	0	0		0	0	0	0	0
345	1	26	231	-1	494	200	20.5	29	ABprpppppaa	217	85	0	0		0	0	0	0	0
346	1	285	440	-1	261	138	13.1	31	ABpraaapppa	-62	0	0	0		0	0	0	0	0
347	1	138	83	-1	143	259	23.2	25	ABalpaappaa	231	1102	0	0		0	0	0	0	0
348	1	361	414	-1	488	366	23.5	29	ABplpppaaap	256	84	0	0		0	0	0	0	0
349	1	448	445	-1	277	138	20.9	22	ABprpapaapa	184	433	0	0		0	0	0	0	0
350	1	366	419	-1	415	375	22.5	33	ABplppappp	33	0	0	0		0	0	0	0	0
351	1	174	222	-1	443	125	19.8	30	ABprppapap	261	-96	0	0		0	0	0	0	0
352	1	8	184	-1	322	218	15.2	28	MSpaapapp	281	54	0	0		0	0	0	0	0
353	1	62	298	-1	257	302	15.0	25	ABaraapapaa	230	0	0	0		0	0	0	0	0
354	1	450	451	-1	232	281	20.4	25	ABalpappaap	303	0	0	0		0	0	0	0	0
355	1	146	97	-1	278	287	11.3	26	MSaaaappp	26	0	0	0		0	0	0	0	0
356	1	152	148	-1	356	290	5.7	29	ABarppaapa	259	-1394	0	0		0	0	0	0	0
357	1	169	174	-1	391	138	12.2	28	Dppaa	336	0	0	0		0	0	0	0	0
358	1	220	245	-1	247	172	17.8	23	MSppapaa	197	0	0	0		0	0	0	0	0
359	1	45	63	-1	560	365	15.6	28	ABarppappp	284	2281	0	0		0	0	0	0	0
360	1	126	87	-1	229	296	15.7	26	ABalpaapapp	456	0	0	0		0	0	0	0	0
361	1	76	220	-1	255	261	16.7	27	ABalpaaapp	184	0	0	0		0	0	0	0	0
362	1	217	303	-1	230	329	18.6	26	MSapapaa	16	0	0	0		0	0	0	0	0
363	1	2	212	-1	361	404	15.4	29	ABplaapppp	39	0	0	0		0	0	0	0	0
364	1	54	27	-1	165	156	22.5	25	ABalaapappa	229	-63	0	0		0	0	0	0	0
365	1	145	428	-1	241	217	13.9	23	ABaraappapp	222	878	0	0		0	0	0	0	0
366	1	412	270	-1	207	254	26.1	23	ABalpapaapa	304	0	0	0		0	0	0	0	0
367	1	265	173	-1	546	323	13.4	34	Cappap	69	0	0	0		0	0	0	0	0
368	1	251	176	-1	180	216	14.2	24	ABaraappaap	193	-724	0	0		0	0	0	0	0
369	1	154	104	-1	356	273	20.2	27	MSaapapa	166	0	0	0		0	0	0	0	0
370	1	398	340	-1	289	296	17.5	25	ABaraapappa	155	0	0	0		0	0	0	0	0
371	1	344	228	-1	352	257	17.5	28	MSaapaapp	176	0	0	0		0	0	0	0	0
372	1	321	434	-1	311	385	23.3	27	ABalpapappa	230	-83	0	0		0	0	0	0	0
373	1	388	284	-1	470	242	12.8	31	Eprap	309	1271	0	0		0	0	0	0	0
374	1	392	407	-1	259	388	18.2	23	ABplpaapppp	169	700	0	0		0	0	0	0	0
375	1	117	436	-1	563	251	23.7	27	ABplppppppa	230	-562	0	0		0	0	0	0	0
376	1	33	341	-1	215	331	25.8	26	ABalppapapa	190	0	0	0		0	0	0	0	0
377	1	185	142	-1	486	291	17.4	31	Eplpa	292	738	0	0		0	0	0	0	0
378	1	357	410	-1	556	304	16.5	28	Capppa	266	-231	0	0		0	0	0	0	0
379	1	88	371	-1	205	159	6.9	24	ABarpappaa	225	0	0	0		0	0	0	0	0
380	1	129	337	-1	185	143	8.8	27	ABpraapaapp	258	388	0	0		0	0	0	0	0
381	1	302	321	-1	170	385	14.1	24	ABplpaapapa	237	-368	0	0		0	0	0	0	0
382	1	390	20	-1	177	161	14.7	28	ABpraaapaa	-62	0	0	0		0	0	0	0	0
383	1	278	221	-1	559	311	25.3	31	ABplpppaapp	275	191	0	0		0	0	0	0	0
384	1	121	198	-1	146	154	14.6	24	ABalaappppp	486	0	0	0		0	0	0	0	0
385	1	407	165	-1	200	298	7.6	24	ABplaaaaapp	185	0	0	0		0	0	0	0	0
386	1	385	81	-1	326	194	9.5	28	MSpppppa	197	-269	0	0		0	0	0	0	0
387	1	239	98	-1	339	146	16.8	24	MSpppapa	248	543	0	0		0	0	0	0	0
388	1	346	355	-1	302	334	8.2	23	ABplapaaaaa	222	496	0	0		0	0	0	0	0
389	1	349	368	-1	505	245	13.6	34	Eprpa	341	778	0	0		0	0	0	0	0
390	1	317	123	-1	196	120	11.6	26	ABpraaaappp	86	0	0	0		0	0	0	0	0
391	1	39	210	-1	592	306	21.5	29	ABplappppp	292	-598	0	0		0	0	0	0	0
392	1	101	77	-1	396	403	12.5	27	ABplapaapp	248	-211	0	0		0	0	0	0	0
393	1	106	171	-1	383	97	19.4	28	ABprppapaaa	249	140	0	0		0	0	0	0	0
394	1	343	291	-1	578	268	22.5	29	ABplppppppp	253	1537	0	0		0	0	0	0	0
395	1	308	381	-1	135	253	17.1	24	ABaraapaaaa	185	138	0	0		0	0	0	0	0
396	1	177	272	-1	271	151	17.5	27	MSppapap	272	662	0	0		0	0	0	0	0
397	1	371	95	-1	194	275	13.7	26	ABaraapaapp	256	-165	0	0		0	0	0	0	0
398	1	306	14	-1	211	377	8.5	28	ABplaaapap	179	0	0	0		0	0	0	0	0
399	1	367	453	-1	143	323	13.4	22	ABalppppapa	119	0	0	0		0	0	0	0	0
400	1	405	409	-1	350	97	21.0	23	ABprpaaaapp	202	-150	0	0		0	0	0	0	0
401	1	202	416	-1	517	181	17.2	28	Cppapp	287	-1236	0	0		0	0	0	0	0
402	1	426	134	-1	172	283	23.0	22	ABalpaaaaaa	204	142	0	0		0	0	0	0	0
403	1	100	186	-1	290	339	16.0	24	MSappapa	2	0	0	0		0	0	0	0	0
404	1	111	33	-1	435	160	18.9	29	MSpapppp	71	0	0	0		0	0	0	0	0
405	1	341	223	-1	234	182	12.3	28	MSppappa	203	-629	0	0		0	0	0	0	0
406	1	433	211	-1	193	346	11.5	24	ABplaapapap	199	-867	0	0		0	0	0	0	0
407	1	114	118	-1	336	201	20.9	27	MSpapaaap	243	663	0	0		0	0	0	0	0
408	1	73	111	-1	246	113	21.5	24	ABprpaaappa	29	0	0	0		0	0	0	0	0
409	1	391	398	-1	323	361	19.7	26	ABplppaapa	116	0	0	0		0	0	0	0	0
410	1	159	47	-1	265	176	5.8	28	ABarpapapp	287	706	0	0		0	0	0	0	0
411	1	31	294	-1	209	285	21.4	25	ABalpaaaaap	-151	0	0	0		0	0	0	0	0
412	1	219	346	-1	150	155	9.7	23	ABpraapaapa	201	236	0	0		0	0	0	0	0
413	1	97	266	-1	297	114	24.0	30	ABarappapap	304	0	0	0		0	0	0	0	0
414	1	139	269	-1	471	146	8.3	27	ABprappapa	273	899	0	0		0	0	0	0	0
415	1	23	249	396	259	335	21.6	30	ABplpapaaa	227	412	0	0		0	0	0	0	0
416	1	7	302	-1	213	158	15.6	24	ABpraaappaa	207	-1069	0	0		0	0	0	0	0
417	1	184	68	-1	259	364	21.0	22	ABplpapaapa	-159	0	0	0		0	0	0	0	0
418	1	283	129	-1	323	232	6.5	23	ABarppaaaa	198	-102	0	0		0	0	0	0	0
419	1	140	380	-1	119	204	8.2	25	ABpraapaaaa	178	823	0	0		0	0	0	0	0
420	1	83	3	-1	511	282	7.0	30	Caaapa	287	-765	0	0		0	0	0	0	0
421	1	389	91	-1	165	262	6.5	24	ABarpaaapa	108	0	0	0		0	0	0	0	0
422	1	279	454	-1	396	123	21.1	24	ABprppappaa	155	1104	0	0		0	0	0	0	0
423	1	243	300	-1	329	173	22.7	27	ABprpapppaa	205	-137	0	0		0	0	0	0	0
424	0	166	-1	-1	117	252	12.0	22		163	-588	0	0		0	0	0	0	0
425	0	439	-1	-1	267	159	19.0	19		-29	0	0	0		0	0	0	0	0
426	1	269	279	-1	144	306	23.4	26	ABalpaapppp	215	670	0	0		0	0	0	0	0
427	1	289	386	-1	577	166	18.8	28	ABprappppa	271	940	0	0		0	0	0	0	0
428	1	44	255	-1	571	187	14.4	28	ABprapappp	268	-219	0	0		0	0	0	0	0
429	1	291	168	-1	144	181	16.3	24	ABalaappppa	-179	0	0	0		0	0	0	0	0
430	1	377	397	-1	255	241	18.7	24	ABarapaappa	169	0	0	0		0	0	0	0	0
431	1	130	36	-1	399	133	25.4	25	ABprppaappa	179	-47	0	0		0	0	0	0	0
432	1	348	447	-1	338	115	18.5	27	ABprppaapaa	199	361	0	0		0	0	0	0	0
433	1	424	342	-1	497	163	13.1	28	Cppapa	287	154	0	0		0	0	0	0	0
434	1	441	442	-1	254	244	22.7	24	ABarapapaap	199	-509	0	0		0	0	0	0	0
435	1	234	323	-1	379	109	22.0	22	ABarappappp	224	-941	0	0		0	0	0	0	0
436	1	212	250	-1	167	235	6.1	26	ABarpaaaap	-104	0	0	0		0	0	0	0	0
437	1	240	38	-1	250	365	25.4	27	ABalppapapp	272	680	0	0		0	0	0	0	0
438	1	485	468	-1	298	173	23.5	27	ABarapapapp	262	228	0	0		0	0	0	0	0
439	1	400	267	-1	350	389	18.8	24	ABplppapaaa	178	501	0	0		0	0	0	0	0
440	1	24	427	-1	284	365	17.1	23	ABplppaaaaa	135	0	0	0		0	0	0	0	0
441	1	359	7	-1	251	281	23.4	25	ABalpappapa	211	-145	0	0		0	0	0	0	0
442	1	273	400	-1	231	276	23.0	22	ABalpaaaapp	255	0	0	0		0	0	0	0	0
443	1	421	42	-1	492	251	22.0	34	ABprpppppap	348	105	0	0		0	0	0	0	0
444	1	110	345	-1	204	373	16.1	24	ABplpaapaap	421	0	0	0		0	0	0	0	0
445	1	209	26	-1	451	133	22.7	26	ABprppappp	32	0	0	0		0	0	0	0	0
446	1	123	446	-1	283	275	15.7	26	ABaraapapap	-100	0	0	0		0	0	0	0	0
447	1	17	331	-1	495	232	16.5	28	Eprpp	143	0	0	0		0	0	0	0	0
448	1	337	399	-1	538	334	23.5	25	ABplpppaapa	40	0	0	0		0	0	0	0	0
449	1	322	288	-1	560	308	22.7	29	ABplapppap	284	0	0	0		0	0	0	0	0
450	1	136	349	-1	361	108	23.9	31	ABarappappa	-75	0	0	0		0	0	0	0	0
451	1	268	421	-1	271	143	22.7	22	ABprpapaaaa	99	0	0	0		0	0	0	0	0
452	1	176	9	-1	266	141	15.1	24	ABprpaappaa	277	0	0	0		0	0	0	0	0
453	1	453	372	-1	234	394	17.1	27	ABplpaapppa	228	0	0	0		0	0	0	0	0
454	1	458	466	-1	115	193	20.8	25	ABalaapaap	358	0	0	0		0	0	0	0	0
455	1	446	45	-1	346	270	23.0	26	MSaapappa	50	0	0	0		0	0	0	0	0
456	1	232	100	-1	233	142	16.8	23	ABprpaapaap	250	0	0	0		0	0	0	0	0
457	1	461	485	-1	326	142	21.9	24	ABprpapapaa	197	0	0	0		0	0	0	0	0
458	1	427	305	-1	196	163	20.1	25	ABprpaaaaaa	225	0	0	0		0	0	0	0	0
459	1	433	273	-1	176	326	14.4	23	ABplaapapaa	-24	0	0	0		0	0	0	0	0
460	1	162	443	-1	505	254	23.8	26	ABprpappppp	186	193	0	0		0	0	0	0	0
461	1	330	194	-1	378	360	24.0	23	ABplppaappa	440	0	0	0		0	0	0	0	0
462	1	460	-1	-1	281	247	12.0	21	MSaaappa	245	0	0	0		0	0	0	0	0
463	1	241	329	-1	516	268	19.4	30	Eplpp	85	0	0	0		0	0	0	0	0
464	1	411	467	-1	161	360	10.8	30	ABalpppappp	-277	0	0	0		0	0	0	0	0
465	1	431	417	-1	588	262	13.4	28	Cpappd	126	0	0	0		0	0	0	0	0
466	1	465	316	-1	277	191	26.4	27	ABarappaapp	157	0	0	0		0	0	0	0	0
467	1	382	80	-1	365	200	8.2	27	MSpppppp	278	823	0	0		0	0	0	0	0
468	1	466	425	-1	431	192	24.9	24	ABprppppaaa	135	85	0	0		0	0	0	0	0
469	1	470	71	-1	369	169	22.6	27	ABprpapppap	218	0	0	0		0	0	0	0	0
470	1	471	473	-1	591	287	19.0	30	Caappd	276	-367	0	0		0	0	0	0	0
471	1	447	474	-1	505	319	22.0	28	Capppp	369	0	0	0		0	0	0	0	0
472	1	472	475	-1	532	227	23.0	27	Cppppp	193	97	0	0		0	0	0	0	0
473	1	473	476	-1	385	276	18.0	28	Ealpa	182	-200	0	0		0	0	0	0	0
474	1	474	338	-1	236	228	11.633333	29	MSpaaaapp	274	775	0	0		0	0	0	0	0
475	1	221	479	-1	375	237	19.0	26	MSpapapa	227	86	0	0		0	0	0	0	0
476	1	476	480	-1	225	366	20.0	24	ABplpaaappa	174	0	0	0		0	0	0	0	0
477	1	478	209	-1	299	141	22.0	24	ABprpapaaap	221	265	0	0		0	0	0	0	0
478	1	479	482	-1	479	175	25.0	25	ABprppppapa	188	383	0	0		0	0	0	0	0
479	1	480	483	-1	451	149	26.0	27	ABprpppaaaa	216	338	0	0		0	0	0	0	0
480	1	481	484	-1	530	235	25.0	25	ABprpppapap	-146	0	0	0		0	0	0	0	0
481	1	430	486	-1	463	202	25.0	25	ABprppppaap	128	0	0	0		0	0	0	0	0
482	1	464	487	-1	375	322	24.0	26	ABplpapappp	265	172	0	0		0	0	0	0	0
483	1	482	488	-1	480	326	24.0	27	ABplppppaap	156	759	0	0		0	0	0	0	0
484	1	483	489	-1	457	334	24.0	24	ABplppppaaa	195	789	0	0		0	0	0	0	0
485	1	484	403	-1	247	199	26.0	22	ABarappaaap	227	399	0	0		0	0	0	0	0
486	1	486	491	-1	408	159	22.0	22	MSppaapp	170	-939	0	0		0	0	0	0	0
487	1	487	492	-1	264	108	18.0	25	ABprpaapppp	259	186	0	0		0	0	0	0	0
488	1	172	493	-1	424	347	24.983334	22	ABplppaappp	184	0	0	0		0	0	0	0	0
489	1	488	494	-1	372	132	23.0	24	ABprpapappa	0	0	0	0		0	0	0	0	0
490	1	489	495	-1	388	150	25.0	25	ABprpapappp	151	0	0	0		0	0	0	0	0
491	1	490	496	-1	478	211	22.0	26	ABprpappppa	103	0	0	0		0	0	0	0	0
492	1	491	497	-1	518	180	22.0	26	ABprpppaapa	180	162	0	0		0	0	0	0	0
