# Supplementary material for: The AP-2 Transcription Factor APTF-2 Is Required for Neuroblast and Epidermal Morphogenesis in Caenorhabditis elegans Embryogenesis
Source: PLoS Genet. 2016 May 13;12(5):e1006048. doi: 10.1371/journal.pgen.1006048 (PMC4866721; doi:10.1371/journal.pgen.1006048)
Supplement: S2 Text — (ZIP) [file pgen.1006048.s030.zip › nuclei/t193-nuclei]

1	1	305	66	-1	477	287	14.3	33	Eplap	322	911	0	0		0	0	0	0	0
2	1	87	368	-1	157	284	24.9	26	ABalpaappap	113	0	0	0		0	0	0	0	0
3	1	420	269	-1	510	279	7.4	30	Caaapa	259	444	0	0		0	0	0	0	0
4	1	228	309	-1	145	268	18.6	25	ABalpaapaaa	-71	0	0	0		0	0	0	0	0
5	1	299	261	-1	498	350	25.0	27	ABplppppapa	250	-151	0	0		0	0	0	0	0
6	1	211	97	-1	198	391	19.2	28	ABplpaaapa	251	-228	0	0		0	0	0	0	0
7	1	441	441	-1	255	285	23.0	24	ABalpappapa	244	468	0	0		0	0	0	0	0
8	1	16	248	-1	335	392	12.1	24	ABplapaapa	196	133	0	0		0	0	0	0	0
9	1	452	96	-1	264	143	14.6	27	ABprpaappaa	-63	0	0	0		0	0	0	0	0
10	1	177	78	-1	151	178	12.2	28	ABalappppa	199	-696	0	0		0	0	0	0	0
11	1	55	14	-1	152	230	15.2	24	ABaraappaaa	189	1125	0	0		0	0	0	0	0
12	1	13	247	-1	94	245	9.5	26	ABalappapa	133	0	0	0		0	0	0	0	0
13	1	247	456	-1	291	134	17.9	23	ABprppaaaaa	202	-837	0	0		0	0	0	0	0
14	1	398	184	-1	211	377	8.7	29	ABplaaapap	268	-876	0	0		0	0	0	0	0
15	1	166	9	-1	236	228	9.2	29	MSpaaaaa	38	0	0	0		0	0	0	0	0
16	1	202	361	-1	186	260	9.1	24	MSaaaapaa	25	0	0	0		0	0	0	0	0
17	1	218	213	-1	502	332	10.5	30	Cappaa	299	438	0	0		0	0	0	0	0
18	1	246	22	-1	158	233	11.4	28	MSaaaaapa	255	0	0	0		0	0	0	0	0
19	1	280	394	-1	272	336	25.4	32	ABalpapapap	267	221	0	0		0	0	0	0	0
20	1	382	349	-1	179	161	14.7	29	ABpraaapaa	225	-36	0	0		0	0	0	0	0
21	1	143	109	-1	281	346	6.7	30	ABplaaappp	263	1386	0	0		0	0	0	0	0
22	1	191	320	-1	477	181	11.3	29	Cpppaa	274	-270	0	0		0	0	0	0	0
23	1	40	170	-1	144	315	19.7	25	ABalppappaa	320	0	0	0		0	0	0	0	0
24	1	56	249	-1	280	227	22.6	27	ABarapapppa	275	190	0	0		0	0	0	0	0
25	1	128	106	-1	590	334	13.5	33	Caapa	324	733	0	0		0	0	0	0	0
26	1	445	5	-1	456	135	22.8	26	ABprppappp	216	621	0	0		0	0	0	0	0
27	1	364	46	-1	167	160	23.0	27	ABalaapappa	233	-1659	0	0		0	0	0	0	0
28	1	188	316	-1	227	165	22.4	26	ABarapppppa	256	-335	0	0		0	0	0	0	0
29	1	233	175	-1	162	354	14.7	26	ABalppppaad	97	0	0	0		0	0	0	0	0
30	1	32	10	-1	356	136	10.4	25	ABprapaaapp	210	-705	0	0		0	0	0	0	0
31	1	25	50	-1	467	118	13.6	29	ABprappaap	-35	0	0	0		0	0	0	0	0
32	1	169	328	-1	420	349	15.5	28	Capaaa	253	290	0	0		0	0	0	0	0
33	1	404	296	-1	433	161	19.2	30	MSpapppp	266	609	0	0		0	0	0	0	0
34	1	96	146	-1	201	355	19.8	25	ABplpaaaaap	226	199	0	0		0	0	0	0	0
35	1	153	476	-1	431	254	5.8	38	Caaaa	383	87	0	0		0	0	0	0	0
36	1	431	454	-1	399	138	25.4	33	ABprppaappa	331	-459	0	0		0	0	0	0	0
37	1	138	111	-1	171	180	24.8	26	ABarapppaap	228	66	0	0		0	0	0	0	0
38	1	437	425	-1	243	366	25.1	27	ABalppapapp	279	31	0	0		0	0	0	0	0
39	1	214	284	-1	293	382	19.5	26	ABplpapaapp	264	957	0	0		0	0	0	0	0
40	1	23	59	-1	162	149	12.3	27	ABpraaapap	235	0	0	0		0	0	0	0	0
41	1	110	293	-1	289	288	25.5	30	ABplpappaaa	260	-90	0	0		0	0	0	0	0
42	1	443	147	-1	483	263	22.3	31	ABprpppppap	266	1208	0	0		0	0	0	0	0
43	1	213	352	-1	412	188	8.6	28	Dpppa	281	-92	0	0		0	0	0	0	0
44	1	183	77	-1	412	229	18.1	28	Earpa	184	1195	0	0		0	0	0	0	0
45	1	455	142	-1	347	269	23.2	24	MSaapappa	225	276	0	0		0	0	0	0	0
46	1	273	152	-1	155	296	6.4	31	ABplaaaaaa	288	224	0	0		0	0	0	0	0
47	1	410	238	-1	265	176	5.7	29	ABarpapapp	267	-389	0	0		0	0	0	0	0
48	1	241	390	-1	359	131	14.6	25	Dpaap	244	-568	0	0		0	0	0	0	0
49	1	137	274	-1	317	281	16.4	27	MSaapaapa	138	0	0	0		0	0	0	0	0
50	1	330	428	-1	563	340	18.5	30	ABplapappp	297	-25	0	0		0	0	0	0	0
51	1	155	199	-1	189	304	25.5	27	ABalpapaaaa	97	0	0	0		0	0	0	0	0
52	1	217	386	-1	202	239	22.9	26	ABarapaaaaa	19	0	0	0		0	0	0	0	0
53	1	15	122	-1	523	394	14.5	30	ABplapapaa	264	-236	0	0		0	0	0	0	0
54	1	86	110	-1	124	241	14.9	29	MSaaaaaa	134	0	0	0		0	0	0	0	0
55	1	17	92	-1	204	170	25.2	27	ABarapppapa	176	0	0	0		0	0	0	0	0
56	1	207	104	-1	436	114	12.6	29	ABprappaaa	266	14	0	0		0	0	0	0	0
57	1	1	258	-1	306	318	16.6	25	MSappaaa	203	26	0	0		0	0	0	0	0
58	1	325	94	-1	107	207	17.4	33	ABalaaapar	334	0	0	0		0	0	0	0	0
59	1	176	158	-1	103	228	13.1	26	ABalapppaaa	206	-797	0	0		0	0	0	0	0
60	1	225	310	-1	207	212	11.8	28	MSpaaaapa	183	0	0	0		0	0	0	0	0
61	1	21	52	-1	328	363	12.6	26	MSapppap	208	944	0	0		0	0	0	0	0
62	1	171	244	-1	112	269	10.7	30	ABalapapap	83	0	0	0		0	0	0	0	0
63	1	359	421	-1	558	368	15.5	29	ABarppappp	279	-864	0	0		0	0	0	0	0
64	1	148	212	-1	336	144	7.7	28	ABarpppaa	275	-188	0	0		0	0	0	0	0
65	1	339	372	-1	175	191	16.0	26	MSppaaap	207	57	0	0		0	0	0	0	0
66	1	323	148	-1	264	133	24.7	26	ABarappapaa	240	415	0	0		0	0	0	0	0
67	1	139	179	-1	277	123	12.1	28	ABpraaapppp	237	301	0	0		0	0	0	0	0
68	1	417	51	-1	260	368	20.9	22	ABplpapaapa	229	407	0	0		0	0	0	0	0
69	1	52	253	-1	121	271	23.8	26	ABalpaapppa	239	219	0	0		0	0	0	0	0
70	1	19	54	-1	258	319	6.1	28	ABplaaaapp	226	67	0	0		0	0	0	0	0
71	1	469	168	-1	368	170	23.4	27	ABprpapppap	189	0	0	0		0	0	0	0	0
72	1	46	243	-1	171	166	18.5	26	ABalaapppa	225	213	0	0		0	0	0	0	0
73	1	160	405	-1	485	354	14.4	29	Capapa	274	316	0	0		0	0	0	0	0
74	0	303	-1	-1	539	246	26.5	29		209	1055	0	0		0	0	0	0	0
75	1	35	140	-1	541	361	23.6	31	ABplappppa	309	220	0	0		0	0	0	0	0
76	1	161	187	-1	386	249	6.1	37	Cpaaa	366	798	0	0		0	0	0	0	0
77	1	392	189	-1	395	403	12.5	28	ABplapaapp	38	0	0	0		0	0	0	0	0
78	1	210	129	-1	380	150	7.3	32	ABarpppap	306	141	0	0		0	0	0	0	0
79	1	289	91	-1	273	234	5.8	29	ABarpaappa	289	213	0	0		0	0	0	0	0
80	1	467	215	-1	361	200	8.3	27	MSpppppp	257	256	0	0		0	0	0	0	0
81	1	386	40	-1	321	197	9.6	28	MSpppppa	228	989	0	0		0	0	0	0	0
82	1	322	67	-1	314	238	11.4	25	MSpaaappp	243	1394	0	0		0	0	0	0	0
83	1	347	107	-1	147	262	22.8	24	ABalpaappaa	240	-498	0	0		0	0	0	0	0
84	1	245	431	-1	426	228	13.8	34	Epraa	343	187	0	0		0	0	0	0	0
85	1	208	81	-1	150	210	8.6	26	ABarpapaaa	253	869	0	0		0	0	0	0	0
86	0	187	-1	-1	373	242	19.1	26		213	-1481	0	0		0	0	0	0	0
87	1	360	242	-1	230	299	15.5	28	ABalpaapapp	84	0	0	0		0	0	0	0	0
88	1	222	362	-1	213	344	22.4	29	ABalppapppa	251	-212	0	0		0	0	0	0	0
89	1	284	61	-1	585	234	22.4	27	ABprppppppp	261	534	0	0		0	0	0	0	0
90	1	168	55	-1	173	273	20.2	27	ABaraaaaaa	235	721	0	0		0	0	0	0	0
91	1	421	353	-1	162	265	6.5	23	ABarpaaapa	221	-302	0	0		0	0	0	0	0
92	1	249	277	-1	265	238	11.4	26	MSpaaappa	224	122	0	0		0	0	0	0	0
93	1	291	185	-1	316	173	25.9	27	ABprpappaap	233	-383	0	0		0	0	0	0	0
94	1	255	58	-1	167	186	21.2	24	ABarappppaa	214	-434	0	0		0	0	0	0	0
95	1	397	197	-1	196	278	13.4	26	ABaraapaapp	134	0	0	0		0	0	0	0	0
96	1	141	203	-1	159	319	23.7	26	ABalppapaaa	41	0	0	0		0	0	0	0	0
97	1	355	241	-1	277	290	11.1	26	MSaaaappp	62	0	0	0		0	0	0	0	0
98	1	387	388	-1	340	149	17.0	26	MSpppapa	210	12	0	0		0	0	0	0	0
99	1	135	53	-1	311	332	24.5	26	ABplpappaap	217	33	0	0		0	0	0	0	0
100	1	456	65	-1	235	141	16.7	25	ABprpaapaap	215	270	0	0		0	0	0	0	0
101	1	263	33	-1	337	307	10.1	26	MSappppa	267	550	0	0		0	0	0	0	0
102	1	6	262	-1	345	102	15.0	24	ABprapaapa	109	0	0	0		0	0	0	0	0
103	1	34	134	-1	135	342	21.2	29	ABalppaaap	-213	0	0	0		0	0	0	0	0
104	1	369	218	-1	354	275	20.2	28	MSaapapa	254	104	0	0		0	0	0	0	0
105	1	84	300	-1	336	348	8.4	25	ABplapaaaap	-59	0	0	0		0	0	0	0	0
106	1	254	95	-1	155	217	25.2	27	ABaraaapppa	232	14	0	0		0	0	0	0	0
107	1	181	445	-1	482	229	25.3	32	ABprppppapp	277	-81	0	0		0	0	0	0	0
108	1	286	200	-1	460	229	16.4	32	Earpp	323	-645	0	0		0	0	0	0	0
109	1	61	24	-1	579	279	10.4	31	Cpapaa	314	-827	0	0		0	0	0	0	0
110	1	266	114	-1	322	277	20.1	27	MSaapaaap	177	0	0	0		0	0	0	0	0
111	1	408	348	-1	249	114	21.9	22	ABprpaaappa	196	601	0	0		0	0	0	0	0
112	1	57	99	-1	213	132	22.2	25	ABalaapappp	255	731	0	0		0	0	0	0	0
113	1	173	292	-1	114	226	9.2	24	ABalapppaap	215	663	0	0		0	0	0	0	0
114	1	262	449	-1	192	278	24.2	24	ABalpaaaapa	208	442	0	0		0	0	0	0	0
115	1	72	271	-1	118	325	11.8	29	ABalapaaaa	492	0	0	0		0	0	0	0	0
116	1	85	256	-1	547	322	8.6	26	Caaapp	256	68	0	0		0	0	0	0	0
117	1	33	1	-1	283	211	12.3	29	MSpaapaa	76	0	0	0		0	0	0	0	0
118	1	407	162	-1	338	206	21.1	26	MSpapaaap	263	-433	0	0		0	0	0	0	0
119	1	145	237	-1	170	275	16.6	26	ABalpaapaap	217	-206	0	0		0	0	0	0	0
120	1	106	430	-1	204	161	10.9	24	ABpraapappa	162	0	0	0		0	0	0	0	0
121	1	172	299	-1	283	225	18.9	25	ABarapaappp	205	182	0	0		0	0	0	0	0
122	1	114	290	-1	244	270	25.4	26	ABalpapaapp	207	383	0	0		0	0	0	0	0
123	1	390	72	-1	194	123	11.7	28	ABpraaaappp	256	-852	0	0		0	0	0	0	0
124	1	73	167	-1	207	216	15.0	25	ABaraappapa	249	415	0	0		0	0	0	0	0
125	1	201	444	-1	430	126	22.4	28	ABprppappap	198	452	0	0		0	0	0	0	0
126	0	316	-1	-1	208	289	18.5	22		138	349	0	0		0	0	0	0	0
127	1	53	360	-1	414	191	22.8	27	MSpappaa	19	0	0	0		0	0	0	0	0
128	1	192	267	-1	299	314	11.6	27	MSapappp	80	0	0	0		0	0	0	0	0
129	1	418	166	-1	321	233	6.5	24	ABarppaaaa	214	0	0	0		0	0	0	0	0
130	1	232	457	-1	247	289	10.4	24	MSaaaappa	201	-815	0	0		0	0	0	0	0
131	1	226	79	-1	165	132	16.6	30	ABpraaaaap	243	968	0	0		0	0	0	0	0
132	1	256	318	-1	176	126	14.0	23	ABpraaaappa	197	901	0	0		0	0	0	0	0
133	0	79	-1	-1	101	314	19.7	22		200	-103	0	0		0	0	0	0	0
134	1	402	204	-1	176	288	22.8	24	ABalpaaaaaa	202	486	0	0		0	0	0	0	0
135	1	68	181	-1	264	201	20.5	31	ABarapappa	277	177	0	0		0	0	0	0	0
136	1	276	156	-1	291	99	16.3	29	ABpraappap	290	2355	0	0		0	0	0	0	0
137	1	257	132	-1	228	304	6.4	26	ABplaaaapa	6	0	0	0		0	0	0	0	0
138	1	193	83	-1	94	246	16.5	28	ABalaaapal	141	0	0	0		0	0	0	0	0
139	1	242	308	-1	220	295	10.6	25	MSaaapaap	237	1382	0	0		0	0	0	0	0
140	1	74	436	-1	413	114	19.1	26	ABprppapaap	207	111	0	0		0	0	0	0	0
141	1	127	399	-1	231	404	15.6	27	ABplaappaa	253	332	0	0		0	0	0	0	0
142	1	377	312	-1	487	288	17.4	33	Eplpa	335	-404	0	0		0	0	0	0	0
143	1	75	31	-1	297	144	12.4	24	ABprpaappap	200	-235	0	0		0	0	0	0	0
144	1	200	126	-1	394	274	15.8	31	Ealap	315	-1059	0	0		0	0	0	0	0
145	1	22	86	-1	283	355	13.9	28	MSapppaa	234	0	0	0		0	0	0	0	0
146	1	48	211	-1	171	231	17.5	27	ABaraaapaap	271	92	0	0		0	0	0	0	0
147	1	196	71	-1	364	357	10.7	25	Dapaa	250	507	0	0		0	0	0	0	0
148	1	356	154	-1	356	287	5.8	29	ABarppaapa	173	0	0	0		0	0	0	0	0
149	1	71	41	-1	503	395	19.4	29	ABplapapap	262	798	0	0		0	0	0	0	0
150	1	318	355	-1	465	405	20.5	30	ABplappapp	300	-443	0	0		0	0	0	0	0
151	1	69	180	-1	156	371	19.5	28	ABalpppaaa	280	1104	0	0		0	0	0	0	0
152	0	28	-1	-1	120	182	19.6	23		194	-70	0	0		0	0	0	0	0
153	1	38	8	-1	247	297	18.3	25	ABalpapppaa	-44	0	0	0		0	0	0	0	0
154	1	295	341	423	173	245	24.6	30	ABaraaappa	182	0	0	0		0	0	0	0	0
155	1	239	288	-1	190	341	9.4	28	ABplaapappa	135	0	0	0		0	0	0	0	0
156	1	332	198	-1	336	401	20.5	28	ABplpaaaapp	271	387	0	0		0	0	0	0	0
157	1	197	413	-1	217	202	25.2	23	ABarappaaaa	227	130	0	0		0	0	0	0	0
158	1	44	70	-1	244	322	24.8	29	ABalpapapaa	221	0	0	0		0	0	0	0	0
159	1	324	397	-1	331	340	22.1	24	ABplpapapap	237	260	0	0		0	0	0	0	0
160	1	109	160	-1	303	267	5.7	29	ABarpaappp	48	0	0	0		0	0	0	0	0
161	1	18	186	-1	240	288	12.7	29	MSaaapapa	293	-747	0	0		0	0	0	0	0
162	1	185	112	-1	161	356	12.4	25	ABalppppapp	230	393	0	0		0	0	0	0	0
163	1	142	317	-1	273	403	15.4	29	ABplaappap	-76	0	0	0		0	0	0	0	0
164	1	10	226	-1	255	100	15.7	26	ABpraappaa	234	486	0	0		0	0	0	0	0
165	1	385	93	-1	195	302	7.7	25	ABplaaaaapp	238	-946	0	0		0	0	0	0	0
166	1	328	369	-1	457	378	9.5	34	ABarppapa	341	-592	0	0		0	0	0	0	0
167	1	174	411	-1	265	335	18.5	28	MSapapap	206	324	0	0		0	0	0	0	0
168	1	429	131	-1	147	181	16.6	24	ABalaappppa	233	0	0	0		0	0	0	0	0
169	1	283	76	-1	111	289	18.3	27	ABalaaaala	266	263	0	0		0	0	0	0	0
170	1	204	303	-1	407	105	13.3	26	ABprapaapp	236	-644	0	0		0	0	0	0	0
171	1	393	442	-1	386	102	19.3	27	ABprppapaaa	201	-174	0	0		0	0	0	0	0
172	1	91	326	-1	318	169	8.1	23	ABprapaaaaa	184	-563	0	0		0	0	0	0	0
173	1	367	278	-1	545	325	13.2	30	Cappap	268	-210	0	0		0	0	0	0	0
174	1	357	240	-1	393	140	12.3	27	Dppaa	412	0	0	0		0	0	0	0	0
175	1	243	223	-1	489	157	23.4	28	ABprpppaaap	258	755	0	0		0	0	0	0	0
176	1	368	25	-1	181	219	13.9	24	ABaraappaap	201	-1100	0	0		0	0	0	0	0
177	1	121	357	-1	241	189	9.4	26	MSppappp	295	0	0	0		0	0	0	0	0
178	1	261	319	-1	181	331	21.4	26	ABalppappap	46	0	0	0		0	0	0	0	0
179	1	340	216	-1	140	166	19.8	24	ABalaappap	178	217	0	0		0	0	0	0	0
180	1	331	44	-1	264	99	20.1	27	ABprpaaappp	275	445	0	0		0	0	0	0	0
181	1	140	101	-1	172	358	22.7	28	ABalppaappa	35	0	0	0		0	0	0	0	0
182	1	203	64	-1	437	164	9.9	25	Dppap	247	625	0	0		0	0	0	0	0
183	1	49	427	-1	333	108	22.0	25	ABprpaaaapa	129	0	0	0		0	0	0	0	0
184	1	352	139	-1	324	219	15.4	28	MSpaapapp	-176	0	0	0		0	0	0	0	0
185	1	244	302	-1	310	400	14.3	30	ABplaapppa	-245	0	0	0		0	0	0	0	0
186	1	403	-1	-1	287	344	16.2	23	MSappapa	-3	0	0	0		0	0	0	0	0
187	0	42	-1	-1	484	326	24.5	27		194	1352	0	0		0	0	0	0	0
188	1	50	227	-1	364	167	18.4	26	MSpppaap	212	-425	0	0		0	0	0	0	0
189	1	67	396	-1	317	102	13.4	28	ABpraapppa	272	1411	0	0		0	0	0	0	0
190	1	275	127	-1	557	166	10.8	33	ABarppppp	332	188	0	0		0	0	0	0	0
191	1	319	412	-1	436	151	13.3	29	Cppaaa	286	866	0	0		0	0	0	0	0
192	1	272	13	-1	374	365	14.5	26	Daaap	261	1322	0	0		0	0	0	0	0
193	1	216	23	-1	356	335	21.7	30	MSapaapp	292	72	0	0		0	0	0	0	0
194	1	461	439	-1	383	361	24.9	25	ABplppaappa	254	-644	0	0		0	0	0	0	0
195	1	265	437	-1	436	345	11.7	25	Dapap	256	34	0	0		0	0	0	0	0
196	1	285	332	-1	148	181	6.7	24	ABpraapaaap	239	0	0	0		0	0	0	0	0
197	1	2	103	-1	209	333	14.6	25	ABalpppppaa	232	249	0	0		0	0	0	0	0
198	1	384	4	-1	145	156	14.9	24	ABalaappppp	-170	0	0	0		0	0	0	0	0
199	1	5	87	-1	250	375	11.2	30	ABalppppppp	338	0	0	0		0	0	0	0	0
200	1	317	138	-1	248	370	7.7	27	ABplaaappa	0	0	0	0		0	0	0	0	0
201	1	11	145	-1	329	370	22.4	26	ABalpapappp	222	0	0	0		0	0	0	0	0
202	1	157	306	-1	289	233	14.6	27	MSpaapapa	260	-33	0	0		0	0	0	0	0
203	1	95	150	-1	302	296	19.5	27	MSaapaaaa	224	818	0	0		0	0	0	0	0
204	1	12	406	-1	299	202	22.3	30	ABarapapppp	215	0	0	0		0	0	0	0	0
205	1	205	340	-1	156	308	10.0	27	ABalapappp	217	314	0	0		0	0	0	0	0
206	1	227	409	-1	173	310	18.4	22	MSapaaaa	135	-83	0	0		0	0	0	0	0
207	1	64	178	-1	388	231	13.9	29	Earap	292	-229	0	0		0	0	0	0	0
208	1	230	417	-1	236	339	11.6	26	ABalppppppa	258	-148	0	0		0	0	0	0	0
209	1	477	339	-1	304	146	22.9	26	ABprpapaaap	191	453	0	0		0	0	0	0	0
210	1	391	102	-1	595	310	21.4	30	ABplappppp	264	-83	0	0		0	0	0	0	0
211	1	406	336	-1	190	352	11.8	24	ABplaapapap	199	687	0	0		0	0	0	0	0
212	1	363	230	-1	363	403	15.2	29	ABplaapppp	87	0	0	0		0	0	0	0	0
213	1	80	371	-1	241	125	9.1	29	ABarpappap	298	596	0	0		0	0	0	0	0
214	1	82	239	-1	228	265	9.2	28	MSaaaapap	-214	0	0	0		0	0	0	0	0
215	1	281	165	-1	312	199	19.6	27	MSpapaaaa	228	-469	0	0		0	0	0	0	0
216	1	117	219	-1	372	96	13.7	27	ABpraapppp	164	0	0	0		0	0	0	0	0
217	1	83	47	-1	546	172	22.3	29	ABprpppaapp	261	392	0	0		0	0	0	0	0
218	1	308	389	-1	551	140	16.9	29	ABprapappa	265	680	0	0		0	0	0	0	0
219	1	120	45	-1	217	154	13.4	30	ABpraapapa	255	761	0	0		0	0	0	0	0
220	1	361	192	-1	254	263	16.7	26	ABalpaaapp	-100	0	0	0		0	0	0	0	0
221	1	383	173	-1	558	313	25.4	30	ABplpppaapp	260	-151	0	0		0	0	0	0	0
222	1	351	75	-1	446	125	19.9	29	ABprppapap	-138	0	0	0		0	0	0	0	0
223	1	405	177	-1	237	183	12.2	28	MSppappa	638	0	0	0		0	0	0	0	0
224	1	215	304	-1	184	336	17.8	24	ABplpaapaaa	223	108	0	0		0	0	0	0	0
225	1	111	462	-1	358	272	13.2	30	Ealaa	301	1022	0	0		0	0	0	0	0
226	1	60	174	-1	418	394	16.4	30	ABplappaaa	299	-378	0	0		0	0	0	0	0
227	1	238	250	-1	480	274	6.1	33	Cpaapa	293	731	0	0		0	0	0	0	0
228	1	371	402	-1	350	258	17.4	28	MSaapaapp	-163	0	0	0		0	0	0	0	0
229	1	326	330	-1	170	301	13.8	25	MSapaaap	201	-44	0	0		0	0	0	0	0
230	1	336	233	-1	144	198	23.4	26	ABarapppaaa	89	0	0	0		0	0	0	0	0
231	1	345	234	-1	497	202	20.5	29	ABprpppppaa	235	-216	0	0		0	0	0	0	0
232	1	94	84	-1	189	216	5.4	27	ABarpapapa	-154	0	0	0		0	0	0	0	0
233	1	329	221	-1	182	177	9.0	27	ABalappppp	298	0	0	0		0	0	0	0	0
234	1	98	205	-1	314	253	22.3	26	ABalpappppp	229	384	0	0		0	0	0	0	0
235	1	8	333	-1	303	253	17.6	24	ABaraapappp	242	-615	0	0		0	0	0	0	0
236	1	170	367	-1	197	339	24.5	25	ABalppapaap	203	452	0	0		0	0	0	0	0
237	1	115	420	-1	547	274	8.4	30	Cpapap	305	1140	0	0		0	0	0	0	0
238	1	104	194	-1	104	259	20.3	30	ABalaaaarl	161	0	0	0		0	0	0	0	0
239	1	315	259	-1	544	208	11.5	29	Cpppap	276	1177	0	0		0	0	0	0	0
240	1	147	344	-1	297	159	6.3	28	ABarpapppp	239	158	0	0		0	0	0	0	0
241	1	133	214	-1	134	346	10.1	23	ABplaapaapa	238	-35	0	0		0	0	0	0	0
242	1	159	268	-1	166	343	8.5	26	ABplaapaapp	225	445	0	0		0	0	0	0	0
243	1	190	424	-1	376	310	9.2	27	MSappppp	129	0	0	0		0	0	0	0	0
244	1	152	100	-1	241	152	25.1	26	ABarapppapp	245	-368	0	0		0	0	0	0	0
245	1	358	34	-1	246	172	18.1	24	MSppapaa	198	284	0	0		0	0	0	0	0
246	1	108	89	-1	402	322	11.0	26	Daapp	256	166	0	0		0	0	0	0	0
247	1	112	18	-1	318	156	13.3	25	Dpaaa	241	-484	0	0		0	0	0	0	0
248	1	136	16	-1	236	243	21.5	30	ABarapapaaa	305	0	0	0		0	0	0	0	0
249	1	415	463	-1	252	330	22.0	23	ABplpapaaaa	177	-518	0	0		0	0	0	0	0
250	1	436	334	-1	168	236	6.2	26	ABarpaaaap	225	-718	0	0		0	0	0	0	0
251	1	122	422	-1	604	300	15.5	32	Cpappv	323	996	0	0		0	0	0	0	0
252	1	209	331	-1	579	235	16.3	30	Cppppa	291	181	0	0		0	0	0	0	0
253	1	234	493	-1	236	211	15.799999	25	ABaraaapapp	260	227	0	0		0	0	0	0	0
254	1	304	172	-1	322	362	9.7	24	ABplapaaapp	242	342	0	0		0	0	0	0	0
255	1	428	429	-1	571	187	14.6	28	ABprapappp	225	-1161	0	0		0	0	0	0	0
256	1	165	159	-1	449	313	8.7	29	Dappp	295	-10	0	0		0	0	0	0	0
257	1	134	270	-1	160	241	19.7	24	ABaraaapaaa	209	-100	0	0		0	0	0	0	0
258	1	131	325	-1	241	374	23.2	30	ABalppapppp	-13	0	0	0		0	0	0	0	0
259	1	149	28	-1	233	239	25.0	26	ABarapaaap	214	793	0	0		0	0	0	0	0
260	1	156	414	-1	204	356	14.3	25	ABalpppppap	386	0	0	0		0	0	0	0	0
261	1	297	438	-1	184	278	6.4	24	ABarpaaapp	219	0	0	0		0	0	0	0	0
262	1	93	378	-1	523	307	25.9	27	ABplpppapaa	272	693	0	0		0	0	0	0	0
263	1	130	222	-1	137	266	8.6	27	ABalappapp	266	320	0	0		0	0	0	0	0
264	1	129	298	-1	101	272	7.3	23	ABplaapaaaa	25	0	0	0		0	0	0	0	0
265	1	78	220	-1	542	182	19.8	23	ABprapppapa	206	831	0	0		0	0	0	0	0
266	1	413	130	-1	294	114	23.7	29	ABarappapap	266	244	0	0		0	0	0	0	0
267	1	439	48	-1	351	389	18.5	25	ABplppapaaa	210	1748	0	0		0	0	0	0	0
268	1	307	295	-1	469	204	8.6	30	Dpppp	245	0	0	0		0	0	0	0	0
269	1	414	382	-1	472	148	8.2	27	ABprappapa	344	0	0	0		0	0	0	0	0
270	1	366	324	-1	209	262	25.9	24	ABalpapaapa	246	479	0	0		0	0	0	0	0
271	1	294	374	-1	261	202	16.6	25	ABaraapppaa	212	443	0	0		0	0	0	0	0
272	1	396	280	-1	274	151	17.5	25	MSppapap	257	1303	0	0		0	0	0	0	0
273	1	459	459	-1	174	326	14.3	24	ABplaapapaa	186	-330	0	0		0	0	0	0	0
274	1	252	49	-1	201	271	16.5	29	ABalpaapapa	115	0	0	0		0	0	0	0	0
275	1	36	17	-1	191	292	11.1	25	MSaaapaaa	274	0	0	0		0	0	0	0	0
276	1	231	260	-1	362	169	10.4	27	Dpapp	220	757	0	0		0	0	0	0	0
277	1	237	272	-1	329	143	24.2	28	ABprpappapa	-91	0	0	0		0	0	0	0	0
278	1	189	63	-1	294	260	9.5	30	MSpaaapa	114	0	0	0		0	0	0	0	0
279	1	426	123	-1	140	304	23.1	26	ABalpaapppp	337	0	0	0		0	0	0	0	0
280	1	124	2	-1	122	356	17.4	29	ABalpppaap	275	516	0	0		0	0	0	0	0
281	1	144	398	-1	525	197	24.4	29	ABprpppapaa	287	482	0	0		0	0	0	0	0
282	1	146	499	-1	434	321	25.4	28	ABplpapppap	216	253	0	0		0	0	0	0	0
283	1	212	383	-1	223	307	23.9	25	ABalpapaaap	183	0	0	0		0	0	0	0	0
284	1	373	343	-1	472	246	12.9	31	Eprap	316	565	0	0		0	0	0	0	0
285	1	92	153	-1	481	164	16.4	28	Cppaap	272	-85	0	0		0	0	0	0	0
286	1	184	373	-1	144	242	7.1	26	ABarpaaaaa	263	-3	0	0		0	0	0	0	0
287	1	221	183	-1	283	279	13.8	28	MSaaapapp	114	0	0	0		0	0	0	0	0
288	1	449	251	-1	560	308	22.7	29	ABplapppap	289	-275	0	0		0	0	0	0	0
289	1	70	137	-1	539	387	19.8	30	ABplapappa	272	28	0	0		0	0	0	0	0
290	1	51	30	-1	513	129	18.5	28	ABprapapap	132	0	0	0		0	0	0	0	0
291	1	394	263	-1	579	269	22.4	29	ABplppppppp	279	539	0	0		0	0	0	0	0
292	1	219	217	-1	277	126	8.4	28	ABarpapppa	250	-463	0	0		0	0	0	0	0
293	1	182	73	-1	297	348	21.1	26	ABplpapapaa	119	0	0	0		0	0	0	0	0
294	1	411	128	-1	212	286	21.2	24	ABalpaaaaap	243	1227	0	0		0	0	0	0	0
295	1	296	82	-1	112	306	21.6	31	ABalaaaalp	212	0	0	0		0	0	0	0	0
296	1	224	21	-1	128	200	12.2	27	ABalapppap	272	123	0	0		0	0	0	0	0
297	1	186	57	-1	86	295	12.6	26	ABalappaap	201	-1049	0	0		0	0	0	0	0
298	1	353	257	-1	259	302	14.8	25	ABaraapapaa	225	0	0	0		0	0	0	0	0
299	1	271	255	-1	432	267	13.5	32	Eplaa	321	491	0	0		0	0	0	0	0
300	1	423	124	-1	331	179	22.9	27	ABprpapppaa	183	466	0	0		0	0	0	0	0
301	1	163	141	-1	451	169	22.8	31	MSpappap	294	339	0	0		0	0	0	0	0
302	1	416	224	-1	215	161	16.1	24	ABpraaappaa	236	794	0	0		0	0	0	0	0
303	1	362	294	-1	228	332	18.5	26	MSapapaa	208	343	0	0		0	0	0	0	0
304	1	344	208	-1	525	219	7.6	30	Cpaapp	302	-136	0	0		0	0	0	0	0
305	1	458	7	-1	198	167	20.3	25	ABprpaaaaaa	-19	0	0	0		0	0	0	0	0
306	1	240	387	-1	370	211	17.6	28	MSpapaapp	284	1035	0	0		0	0	0	0	0
307	1	62	228	-1	96	271	14.3	27	ABalappaaa	270	653	0	0		0	0	0	0	0
308	1	260	182	-1	196	233	9.2	27	MSaaaaapp	494	0	0	0		0	0	0	0	0
309	1	327	329	-1	466	409	13.9	29	ABplappapa	275	565	0	0		0	0	0	0	0
310	1	195	440	-1	539	359	19.9	30	ABplapppaa	265	517	0	0		0	0	0	0	0
311	1	118	289	-1	310	296	13.7	27	MSaaappp	229	-486	0	0		0	0	0	0	0
312	1	342	452	-1	248	140	22.3	28	ABarapppppp	260	-833	0	0		0	0	0	0	0
313	1	206	43	-1	341	319	17.8	25	MSappaap	254	289	0	0		0	0	0	0	0
314	1	113	105	-1	271	274	19.9	27	ABalpapppap	266	-241	0	0		0	0	0	0	0
315	1	81	115	-1	586	207	19.5	29	ABprappppp	281	1151	0	0		0	0	0	0	0
316	1	466	74	-1	275	188	26.3	26	ABarappaapp	195	154	0	0		0	0	0	0	0
317	1	274	286	-1	257	130	19.2	24	ABprpaapppa	195	126	0	0		0	0	0	0	0
318	1	341	149	-1	194	129	18.0	28	ABpraaaapa	177	0	0	0		0	0	0	0	0
319	1	9	39	-1	297	167	15.5	28	MSppppaa	382	0	0	0		0	0	0	0	0
320	1	164	176	-1	294	184	10.8	26	MSppppap	235	0	0	0		0	0	0	0	0
321	1	381	345	-1	168	391	14.3	26	ABplpaapapa	338	0	0	0		0	0	0	0	0
322	1	66	62	-1	389	143	17.5	30	MSpapppa	22	0	0	0		0	0	0	0	0
323	1	435	495	-1	375	112	22.2	25	ABarappappp	217	682	0	0		0	0	0	0	0
324	1	59	133	-1	164	258	13.8	25	ABaraapaaap	-148	0	0	0		0	0	0	0	0
325	1	154	432	-1	458	356	18.3	29	Capaap	-12	0	0	0		0	0	0	0	0
326	1	43	191	-1	132	226	22.4	30	ABalaaaarr	151	0	0	0		0	0	0	0	0
327	1	89	164	-1	317	155	10.7	26	ABprapaaapa	208	361	0	0		0	0	0	0	0
328	1	248	3	-1	202	223	17.2	26	ABaraaapapa	252	-1198	0	0		0	0	0	0	0
329	1	463	458	-1	511	272	20.5	30	Eplpp	228	693	0	0		0	0	0	0	0
330	1	333	379	-1	131	315	17.5	30	ABalapaapa	281	-321	0	0		0	0	0	0	0
331	1	447	118	-1	504	237	17.3	33	Eprpp	331	497	0	0		0	0	0	0	0
332	1	309	27	-1	324	203	6.2	24	ABprapaaaap	-17	0	0	0		0	0	0	0	0
333	1	26	285	-1	414	337	19.5	29	MSaapppp	100	0	0	0		0	0	0	0	0
334	1	302	363	-1	185	233	20.5	31	ABaraaaaap	-109	0	0	0		0	0	0	0	0
335	1	300	60	-1	110	167	16.7	28	ABalaaappr	236	419	0	0		0	0	0	0	0
336	1	119	35	-1	168	322	16.2	24	ABalppppaav	188	-95	0	0		0	0	0	0	0
337	1	380	448	-1	187	143	9.1	27	ABpraapaapp	135	0	0	0		0	0	0	0	0
338	1	474	404	-1	238	236	11.6	28	MSpaaaapp	218	707	0	0		0	0	0	0	0
339	1	277	385	-1	316	129	17.4	26	ABprppaaaap	222	403	0	0		0	0	0	0	0
340	1	370	395	-1	287	300	17.4	25	ABaraapappa	236	-175	0	0		0	0	0	0	0
341	1	376	37	-1	215	333	26.0	22	ABalppapapa	-117	0	0	0		0	0	0	0	0
342	1	433	229	-1	502	164	13.3	29	Cppapa	267	286	0	0		0	0	0	0	0
343	1	102	117	-1	341	206	17.8	28	MSpapaapa	127	0	0	0		0	0	0	0	0
344	1	101	356	505	465	301	25.4	33	ABplpapppp	245	-131	0	0		0	0	0	0	0
345	1	444	11	-1	201	367	16.1	25	ABplpaapaap	427	0	0	0		0	0	0	0	0
346	1	412	264	-1	146	154	9.9	23	ABpraapaapa	280	0	0	0		0	0	0	0	0
347	1	3	407	-1	107	204	14.7	31	ABalaaappl	314	43	0	0		0	0	0	0	0
348	1	253	433	-1	413	382	19.4	28	ABplppapap	261	65	0	0		0	0	0	0	0
349	1	450	370	-1	365	112	24.3	30	ABarappappa	203	0	0	0		0	0	0	0	0
350	1	100	201	-1	309	382	16.5	24	ABplppaaaap	122	0	0	0		0	0	0	0	0
351	1	268	337	-1	200	400	16.0	24	ABplpaapapp	189	755	0	0		0	0	0	0	0
352	1	47	163	-1	192	204	25.7	26	ABaraaapppp	191	0	0	0		0	0	0	0	0
353	1	306	376	-1	500	347	18.7	29	Capapp	291	-157	0	0		0	0	0	0	0
354	1	158	42	-1	368	332	12.9	25	Daapa	257	30	0	0		0	0	0	0	0
355	1	388	377	-1	305	333	8.0	23	ABplapaaaaa	219	0	0	0		0	0	0	0	0
356	1	132	315	-1	312	347	16.2	24	MSappapp	225	357	0	0		0	0	0	0	0
357	1	151	346	-1	330	178	15.2	25	MSpppapp	204	434	0	0		0	0	0	0	0
358	1	279	393	-1	502	375	11.0	28	ABarppappa	265	901	0	0		0	0	0	0	0
359	1	14	113	-1	130	297	13.3	27	ABalapaaap	245	42	0	0		0	0	0	0	0
360	1	290	98	-1	484	119	17.5	29	ABprappapp	274	0	0	0		0	0	0	0	0
361	1	162	366	-1	356	164	14.0	26	Dpapa	237	-67	0	0		0	0	0	0	0
362	1	175	252	-1	172	396	16.5	25	ABalpppapad	215	858	0	0		0	0	0	0	0
363	1	167	401	-1	391	227	21.5	25	MSpapappp	92	0	0	0		0	0	0	0	0
364	1	88	460	-1	297	286	23.3	34	ABalpappapp	345	-255	0	0		0	0	0	0	0
365	1	105	210	-1	305	127	20.4	29	ABprpapaapp	259	5	0	0		0	0	0	0	0
366	1	178	314	-1	241	381	19.4	25	ABplpaaappp	205	1028	0	0		0	0	0	0	0
367	1	180	121	-1	295	386	22.5	32	ABplpaaaapa	149	0	0	0		0	0	0	0	0
368	1	389	36	-1	508	247	13.5	32	Eprpa	312	314	0	0		0	0	0	0	0
369	1	27	161	-1	125	332	15.5	34	ABalapaapp	331	-1219	0	0		0	0	0	0	0
370	1	298	190	-1	231	361	14.4	25	ABplpaappaa	218	1009	0	0		0	0	0	0	0
371	1	379	311	-1	205	162	6.9	25	ABarpappaa	225	837	0	0		0	0	0	0	0
372	1	453	474	-1	229	392	17.0	24	ABplpaapppa	216	-178	0	0		0	0	0	0	0
373	1	78	207	-1	555	204	21.4	25	ABprapppapp	179	-248	0	0		0	0	0	0	0
374	1	223	364	-1	220	116	19.3	28	ABprpaaapa	195	0	0	0		0	0	0	0	0
375	1	150	391	-1	279	275	21.8	29	ABalpappppa	273	526	0	0		0	0	0	0	0
376	1	269	69	-1	184	248	14.6	24	ABaraapaapa	244	-132	0	0		0	0	0	0	0
377	1	321	418	-1	382	400	19.6	27	ABplppapaap	247	-470	0	0		0	0	0	0	0
378	1	314	416	-1	211	262	18.9	24	ABalpappaaa	201	-246	0	0		0	0	0	0	0
379	1	24	116	-1	198	175	22.4	25	ABarappppap	225	-228	0	0		0	0	0	0	0
380	1	419	443	-1	121	200	8.3	25	ABpraapaaaa	179	0	0	0		0	0	0	0	0
381	1	395	354	-1	137	251	17.1	24	ABaraapaaaa	199	107	0	0		0	0	0	0	0
382	1	90	254	-1	178	200	8.6	24	ABarpapaap	-7	0	0	0		0	0	0	0	0
383	1	278	415	-1	209	171	18.1	24	ABprpaapaaa	225	-133	0	0		0	0	0	0	0
384	1	334	108	-1	161	290	8.2	22	ABplaaaaapa	244	0	0	0		0	0	0	0	0
385	1	99	408	-1	354	231	13.4	25	Earaa	297	0	0	0		0	0	0	0	0
386	1	427	6	-1	578	170	18.7	29	ABprappppa	269	-217	0	0		0	0	0	0	0
387	1	293	381	-1	350	355	17.8	30	MSaapppa	-58	0	0	0		0	0	0	0	0
388	1	41	231	-1	127	309	7.6	24	ABplaapaaap	237	-263	0	0		0	0	0	0	0
389	1	58	403	-1	225	396	22.0	26	ABalppaappp	196	569	0	0		0	0	0	0	0
390	1	37	322	-1	285	157	25.4	28	ABprpappaaa	244	-104	0	0		0	0	0	0	0
391	1	287	80	-1	413	366	9.2	28	ABarppaapp	284	176	0	0		0	0	0	0	0
392	1	250	265	-1	377	266	21.8	25	MSaapappp	216	331	0	0		0	0	0	0	0
393	1	198	151	-1	358	231	21.9	26	MSpapappa	240	450	0	0		0	0	0	0	0
394	1	194	335	-1	263	328	13.4	25	MSapappa	-30	0	0	0		0	0	0	0	0
395	1	337	188	-1	443	414	18.1	27	ABplappaap	16	0	0	0		0	0	0	0	0
396	1	415	232	-1	265	344	22.1	25	ABplpapaaap	188	-518	0	0		0	0	0	0	0
397	1	430	375	-1	253	241	18.6	25	ABarapaappa	217	468	0	0		0	0	0	0	0
398	1	409	447	-1	321	368	19.7	25	ABplppaapa	174	-829	0	0		0	0	0	0	0
399	1	448	455	-1	537	329	23.6	27	ABplpppaapa	230	-665	0	0		0	0	0	0	0
400	1	442	225	-1	226	276	23.0	22	ABalpaaaapp	-350	0	0	0		0	0	0	0	0
401	1	54	266	-1	186	345	6.5	26	ABplaaapaa	464	0	0	0		0	0	0	0	0
402	1	320	435	-1	441	279	17.5	31	Ealpp	318	1334	0	0		0	0	0	0	0
403	1	485	494	-1	247	207	26.0	25	ABarappaaap	209	1984	0	0		0	0	0	0	0
404	1	235	143	338	373	378	22.1	30	ABplppappa	198	485	0	0		0	0	0	0	0
405	1	97	20	-1	324	331	13.6	25	Daaaa	-178	0	0	0		0	0	0	0	0
406	1	31	380	-1	364	292	22.9	24	MSaappaa	213	703	0	0		0	0	0	0	0
407	1	374	301	-1	256	389	18.1	25	ABplpaapppp	416	0	0	0		0	0	0	0	0
408	1	20	206	-1	445	360	24.5	28	ABplpppaaaa	239	-95	0	0		0	0	0	0	0
409	1	400	15	-1	353	97	20.6	24	ABprpaaaapp	222	-159	0	0		0	0	0	0	0
410	1	378	426	-1	560	305	16.6	29	Capppa	70	0	0	0		0	0	0	0	0
411	1	310	275	-1	549	170	17.5	26	ABprapppaa	215	-39	0	0		0	0	0	0	0
412	1	103	88	-1	559	223	24.4	29	ABprppppppa	263	-777	0	0		0	0	0	0	0
413	1	229	291	-1	404	301	22.8	29	MSaappap	252	525	0	0		0	0	0	0	0
414	1	348	235	-1	486	368	23.5	29	ABplpppaaap	284	121	0	0		0	0	0	0	0
415	1	338	446	-1	243	176	26.1	23	ABarappaapa	194	465	0	0		0	0	0	0	0
416	1	401	279	-1	517	182	16.9	29	Cppapp	262	536	0	0		0	0	0	0	0
417	1	465	193	-1	601	273	13.4	28	Cpappd	285	200	0	0		0	0	0	0	0
418	1	4	434	-1	229	237	5.6	36	ABarpaapa	363	-856	0	0		0	0	0	0	0
419	1	350	245	-1	414	376	22.4	31	ABplppappp	316	471	0	0		0	0	0	0	0
420	1	259	347	-1	219	101	16.9	24	ABprpaapapp	199	15	0	0		0	0	0	0	0
421	1	451	313	-1	272	149	22.8	24	ABprpapaaaa	141	0	0	0		0	0	0	0	0
422	1	76	19	-1	219	223	19.3	26	ABarapaapaa	230	79	0	0		0	0	0	0	0
423	1	301	120	-1	208	112	14.8	25	ABprpaapapa	303	0	0	0		0	0	0	0	0
424	1	63	56	-1	165	135	19.4	31	ABpraaaaaa	277	-592	0	0		0	0	0	0	0
425	1	468	419	-1	433	193	25.2	24	ABprppppaaa	199	138	0	0		0	0	0	0	0
426	1	123	283	-1	533	127	13.6	29	ABprapapaa	292	140	0	0		0	0	0	0	0
427	1	440	461	-1	284	368	17.2	22	ABplppaaaaa	216	0	0	0		0	0	0	0	0
428	1	365	507	-1	246	210	13.9	27	ABaraappapp	454	0	0	0		0	0	0	0	0
429	1	264	342	-1	323	310	6.7	29	ABarppaaap	287	1435	0	0		0	0	0	0	0
430	1	107	327	-1	228	156	19.8	24	ABprpaaaaap	228	90	0	0		0	0	0	0	0
431	1	125	202	-1	467	314	20.8	35	ABplpppppa	347	1016	0	0		0	0	0	0	0
432	1	220	169	-1	292	347	10.5	23	ABplapaaapa	129	0	0	0		0	0	0	0	0
433	1	288	410	-1	266	355	11.9	23	ABplpaappap	-147	0	0	0		0	0	0	0	0
434	1	372	281	-1	314	389	23.4	28	ABalpapappa	235	0	0	0		0	0	0	0	0
435	1	29	384	-1	516	166	7.5	31	ABarppppa	316	321	0	0		0	0	0	0	0
436	1	375	282	-1	565	251	23.5	24	ABplppppppa	55	0	0	0		0	0	0	0	0
437	1	292	85	-1	408	311	7.8	27	Dappa	278	-177	0	0		0	0	0	0	0
438	1	39	68	-1	134	247	21.1	29	ABaraaaapa	255	-919	0	0		0	0	0	0	0
439	1	65	38	-1	165	341	19.0	24	ABplpaaaaaa	210	534	0	0		0	0	0	0	0
440	1	346	321	-1	265	145	12.4	30	ABpraaapppa	-64	0	0	0		0	0	0	0	0
441	1	7	12	-1	404	319	26.5	27	ABplpapppaa	271	241	0	0		0	0	0	0	0
442	1	434	135	-1	256	246	22.3	26	ABarapapaap	145	0	0	0		0	0	0	0	0
443	1	460	475	-1	503	242	22.5	30	ABprpappppp	252	-537	0	0		0	0	0	0	0
444	1	343	297	-1	288	202	16.0	21	ABaraapppap	160	1383	0	0		0	0	0	0	0
445	1	349	209	-1	283	138	20.4	23	ABprpapaapa	178	-183	0	0		0	0	0	0	0
446	1	446	305	-1	289	281	15.6	24	ABaraapapap	32	0	0	0		0	0	0	0	0
447	1	432	246	-1	345	114	18.6	30	ABprppaapaa	314	0	0	0		0	0	0	0	0
448	1	258	483	-1	238	148	15.0	24	ABpraaappap	191	0	0	0		0	0	0	0	0
449	1	282	157	-1	154	381	17.0	21	ABalpppapav	172	0	0	0		0	0	0	0	0
450	1	311	451	-1	124	295	10.5	22	ABalapappa	323	0	0	0		0	0	0	0	0
451	1	354	358	-1	231	285	20.4	25	ABalpappaap	65	0	0	0		0	0	0	0	0
452	1	126	276	-1	595	251	20.0	26	Caappv	103	0	0	0		0	0	0	0	0
453	1	399	473	-1	139	329	13.7	22	ABalppppapa	120	0	0	0		0	0	0	0	0
454	1	422	453	-1	392	132	21.2	23	ABprppappaa	475	0	0	0		0	0	0	0	0
455	0	313	-1	-1	360	144	21.9	25		241	0	0	0		0	0	0	0	0
456	1	45	350	-1	239	148	10.6	27	ABpraapappp	104	0	0	0		0	0	0	0	0
457	1	116	450	-1	209	368	11.4	21	ABplaapappp	72	0	0	0		0	0	0	0	0
458	1	335	119	-1	417	130	25.4	25	ABprppaappp	274	0	0	0		0	0	0	0	0
459	1	316	365	-1	208	307	18.1	26	ABalpaaapa	-4	0	0	0		0	0	0	0	0
460	1	270	351	-1	311	171	18.4	28	MSpppaaa	291	0	0	0		0	0	0	0	0
461	0	424	-1	-1	120	250	12.1	22		-15	0	0	0		0	0	0	0	0
462	1	179	125	-1	528	274	25.5	29	ABplpppapap	179	0	0	0		0	0	0	0	0
463	1	199	323	-1	357	344	23.6	28	ABplpapappa	338	0	0	0		0	0	0	0	0
464	1	30	467	-1	358	154	25.8	26	ABprpappapp	72	0	0	0		0	0	0	0	0
465	0	122	-1	-1	594	288	18.4	27		22	0	0	0		0	0	0	0	0
466	1	454	496	-1	116	192	20.5	29	ABalaapaap	181	0	0	0		0	0	0	0	0
467	1	464	136	-1	167	373	11.2	22	ABalpppappp	365	0	0	0		0	0	0	0	0
468	1	438	171	-1	300	177	23.9	29	ABarapapapp	263	122	0	0		0	0	0	0	0
469	1	312	469	-1	359	123	18.4	22	ABprppaapap	84	0	0	0		0	0	0	0	0
470	1	77	196	-1	307	210	17.5	26	ABaraapppp	155	179	0	0		0	0	0	0	0
471	1	251	465	-1	200	201	21.3	25	MSppaaaa	145	0	0	0		0	0	0	0	0
472	0	425	-1	-1	271	161	18.9	20		-100	0	0	0		0	0	0	0	0
473	1	470	477	-1	594	281	18.0	30	Caappd	276	-367	0	0		0	0	0	0	0
474	1	471	478	-1	502	324	21.5	28	Capppp	369	0	0	0		0	0	0	0	0
475	1	472	479	-1	534	227	23.0	27	Cppppp	193	97	0	0		0	0	0	0	0
476	1	473	480	-1	384	279	19.0	28	Ealpa	182	-200	0	0		0	0	0	0	0
477	1	76	287	-1	231	205	18.0	23	ABarapaapap	0	0	0	0		0	0	0	0	0
478	1	313	481	-1	358	146	21.0	23	ABprpapapap	229	269	0	0		0	0	0	0	0
479	1	475	482	-1	373	242	19.0	24	MSpapapa	227	86	0	0		0	0	0	0	0
480	1	476	484	-1	224	370	20.0	24	ABplpaaappa	174	0	0	0		0	0	0	0	0
481	1	42	485	-1	499	295	25.0	27	ABplppppapp	275	99	0	0		0	0	0	0	0
482	1	478	486	-1	483	174	26.0	25	ABprppppapa	188	383	0	0		0	0	0	0	0
483	1	479	487	-1	446	147	25.0	27	ABprpppaaaa	216	338	0	0		0	0	0	0	0
484	1	480	488	-1	533	234	25.0	25	ABprpppapap	-146	0	0	0		0	0	0	0	0
485	1	457	359	-1	327	146	22.0	24	ABprpapapaa	197	0	0	0		0	0	0	0	0
486	1	481	489	-1	463	197	25.0	25	ABprppppaap	128	0	0	0		0	0	0	0	0
487	1	482	490	-1	365	318	23.0	26	ABplpapappp	265	172	0	0		0	0	0	0	0
488	1	483	491	-1	487	328	24.0	27	ABplppppaap	156	759	0	0		0	0	0	0	0
489	1	484	492	-1	458	337	24.0	24	ABplppppaaa	195	789	0	0		0	0	0	0	0
490	1	236	273	-1	263	200	24.0	27	ABarapapapa	-247	0	0	0		0	0	0	0	0
491	1	486	497	-1	407	162	22.0	22	MSppaapp	170	-939	0	0		0	0	0	0	0
492	1	487	498	-1	263	113	18.0	25	ABprpaapppp	259	186	0	0		0	0	0	0	0
493	1	488	500	-1	420	349	25.066666	23	ABplppaappp	184	0	0	0		0	0	0	0	0
494	1	489	501	-1	367	139	24.0	24	ABprpapappa	0	0	0	0		0	0	0	0	0
495	1	490	502	-1	386	157	25.0	25	ABprpapappp	151	0	0	0		0	0	0	0	0
496	1	491	503	-1	487	214	23.0	26	ABprpappppa	103	0	0	0		0	0	0	0	0
497	1	492	504	-1	522	187	22.0	26	ABprpppaapa	180	162	0	0		0	0	0	0	0
498	1	267	506	-1	219	243	21.0	22	ABarapaaaap	145	773	0	0		0	0	0	0	0
