# Supplementary material for: The AP-2 Transcription Factor APTF-2 Is Required for Neuroblast and Epidermal Morphogenesis in Caenorhabditis elegans Embryogenesis
Source: PLoS Genet. 2016 May 13;12(5):e1006048. doi: 10.1371/journal.pgen.1006048 (PMC4866721; doi:10.1371/journal.pgen.1006048)
Supplement: S2 Text — (ZIP) [file pgen.1006048.s030.zip › nuclei/t194-nuclei]

1	1	117	104	-1	285	209	12.5	29	MSpaapaa	273	-213	0	0		0	0	0	0	0
2	1	280	196	-1	120	356	17.6	28	ABalpppaap	210	0	0	0		0	0	0	0	0
3	1	328	93	-1	204	217	17.1	27	ABaraaapapa	273	344	0	0		0	0	0	0	0
4	1	198	304	-1	145	161	14.9	24	ABalaappppp	102	0	0	0		0	0	0	0	0
5	1	26	245	-1	451	132	22.5	29	ABprppappp	263	-310	0	0		0	0	0	0	0
6	1	386	429	-1	575	167	18.8	28	ABprappppa	282	248	0	0		0	0	0	0	0
7	1	305	160	-1	194	166	20.1	25	ABprpaaaaaa	215	203	0	0		0	0	0	0	0
8	1	153	234	-1	244	296	18.2	25	ABalpapppaa	246	-37	0	0		0	0	0	0	0
9	1	15	59	-1	245	226	9.5	32	MSpaaaaa	302	382	0	0		0	0	0	0	0
10	1	30	323	-1	357	133	10.6	25	ABprapaaapp	202	252	0	0		0	0	0	0	0
11	1	345	88	-1	198	364	16.0	25	ABplpaapaap	228	423	0	0		0	0	0	0	0
12	1	441	371	-1	400	321	26.2	28	ABplpapppaa	274	288	0	0		0	0	0	0	0
13	1	192	11	-1	370	363	14.5	25	Daaap	253	210	0	0		0	0	0	0	0
14	1	11	101	-1	152	230	15.2	24	ABaraappaaa	200	-765	0	0		0	0	0	0	0
15	1	409	415	-1	351	98	20.8	25	ABprpaaaapp	209	-565	0	0		0	0	0	0	0
16	1	248	306	-1	240	245	20.6	31	ABarapapaaa	9	0	0	0		0	0	0	0	0
17	1	275	53	-1	187	284	11.2	26	MSaaapaaa	264	33	0	0		0	0	0	0	0
18	1	247	228	-1	317	150	13.5	26	Dpaaa	240	1257	0	0		0	0	0	0	0
19	1	422	73	-1	221	225	19.6	24	ABarapaapaa	187	24	0	0		0	0	0	0	0
20	1	405	176	-1	321	328	13.5	26	Daaaa	228	981	0	0		0	0	0	0	0
21	1	296	99	-1	127	197	12.2	27	ABalapppap	253	809	0	0		0	0	0	0	0
22	1	18	135	-1	159	231	11.2	28	MSaaaaapa	249	0	0	0		0	0	0	0	0
23	1	193	426	-1	357	332	21.5	28	MSapaapp	285	715	0	0		0	0	0	0	0
24	1	109	174	-1	579	277	10.4	31	Cpapaa	289	775	0	0		0	0	0	0	0
25	1	176	163	-1	180	216	14.0	24	ABaraappaap	63	0	0	0		0	0	0	0	0
26	0	187	-1	-1	480	320	24.3	27		156	91	0	0		0	0	0	0	0
27	1	332	168	-1	323	198	6.1	25	ABprapaaaap	245	602	0	0		0	0	0	0	0
28	1	259	46	251	229	235	24.5	28	ABarapaaap	162	0	0	0		0	0	0	0	0
29	0	461	-1	-1	115	248	12.0	22		160	59	0	0		0	0	0	0	0
30	1	290	14	-1	510	130	18.4	29	ABprapapap	99	0	0	0		0	0	0	0	0
31	1	143	224	-1	298	141	12.3	24	ABprpaappap	218	82	0	0		0	0	0	0	0
32	0	282	-1	-1	429	319	24.9	27		247	150	0	0		0	0	0	0	0
33	1	101	330	-1	338	306	10.1	26	MSappppa	248	-459	0	0		0	0	0	0	0
34	1	245	161	-1	247	168	18.0	24	MSppapaa	183	-1	0	0		0	0	0	0	0
35	1	336	147	-1	163	319	16.0	24	ABalppppaav	105	0	0	0		0	0	0	0	0
36	1	368	393	-1	508	250	13.8	33	Eprpa	331	-628	0	0		0	0	0	0	0
37	1	341	473	-1	206	330	25.6	26	ABalppapapa	225	506	0	0		0	0	0	0	0
38	1	439	235	-1	164	340	18.8	23	ABplpaaaaaa	32	0	0	0		0	0	0	0	0
39	1	319	117	-1	297	164	15.4	26	MSppppaa	263	127	0	0		0	0	0	0	0
40	1	81	77	-1	320	195	9.5	26	MSpppppa	49	0	0	0		0	0	0	0	0
41	1	149	311	-1	499	395	19.6	29	ABplapapap	295	668	0	0		0	0	0	0	0
42	1	354	325	-1	364	328	12.7	26	Daapa	260	318	0	0		0	0	0	0	0
43	1	313	112	-1	341	317	17.9	26	MSappaap	255	240	0	0		0	0	0	0	0
44	1	180	55	-1	260	99	20.0	27	ABprpaaappp	268	231	0	0		0	0	0	0	0
45	1	219	69	-1	216	155	13.6	32	ABpraapapa	246	-122	0	0		0	0	0	0	0
46	1	27	32	-1	165	158	23.2	27	ABalaapappa	214	0	0	0		0	0	0	0	0
47	1	217	376	-1	548	170	22.4	29	ABprpppaapp	272	1289	0	0		0	0	0	0	0
48	1	267	338	-1	346	388	18.5	25	ABplppapaaa	223	-439	0	0		0	0	0	0	0
49	1	274	64	-1	198	268	16.2	29	ABalpaapapa	-193	0	0	0		0	0	0	0	0
50	1	31	247	-1	466	118	13.6	29	ABprappaap	285	689	0	0		0	0	0	0	0
51	1	68	100	-1	257	367	20.9	26	ABplpapaapa	234	-1080	0	0		0	0	0	0	0
52	1	61	150	-1	325	363	12.7	25	MSapppap	321	0	0	0		0	0	0	0	0
53	1	99	470	-1	303	333	24.4	26	ABplpappaap	198	46	0	0		0	0	0	0	0
54	1	70	200	-1	257	322	6.0	27	ABplaaaapp	60	0	0	0		0	0	0	0	0
55	1	90	182	269	172	269	20.2	26	ABaraaaaaa	415	0	0	0		0	0	0	0	0
56	1	424	373	-1	163	134	19.5	31	ABpraaaaaa	64	0	0	0		0	0	0	0	0
57	1	297	177	-1	79	292	12.5	26	ABalappaap	223	520	0	0		0	0	0	0	0
58	1	94	203	-1	167	186	21.3	24	ABarappppaa	231	-65	0	0		0	0	0	0	0
59	1	40	54	-1	163	146	12.5	29	ABpraaapap	200	843	0	0		0	0	0	0	0
60	1	335	298	-1	108	167	16.4	29	ABalaaappr	208	117	0	0		0	0	0	0	0
61	1	89	159	-1	584	231	22.4	27	ABprppppppp	269	-20	0	0		0	0	0	0	0
62	1	322	96	-1	385	144	17.6	29	MSpapppa	340	0	0	0		0	0	0	0	0
63	1	278	248	-1	293	259	9.3	30	MSpaaapa	203	746	0	0		0	0	0	0	0
64	1	182	331	-1	437	166	9.8	25	Dppap	227	-542	0	0		0	0	0	0	0
65	1	100	316	-1	234	140	16.2	25	ABprpaapaap	499	0	0	0		0	0	0	0	0
66	1	1	389	-1	479	289	14.4	33	Eplap	339	608	0	0		0	0	0	0	0
67	1	82	357	-1	312	238	11.2	26	MSpaaappp	264	500	0	0		0	0	0	0	0
68	1	438	180	-1	133	248	20.5	31	ABaraaaapa	284	1167	0	0		0	0	0	0	0
69	1	376	113	-1	184	243	14.6	24	ABaraapaapa	200	-339	0	0		0	0	0	0	0
70	1	158	207	-1	240	318	24.9	28	ABalpapapaa	203	0	0	0		0	0	0	0	0
71	1	147	250	-1	362	356	10.8	25	Dapaa	-153	0	0	0		0	0	0	0	0
72	1	123	195	-1	194	121	11.7	27	ABpraaaappp	232	42	0	0		0	0	0	0	0
73	1	293	94	-1	296	348	21.0	24	ABplpapapaa	124	0	0	0		0	0	0	0	0
74	1	316	455	-1	272	187	26.5	24	ABarappaapp	235	160	0	0		0	0	0	0	0
75	1	222	283	-1	447	125	19.7	29	ABprppapap	268	171	0	0		0	0	0	0	0
76	1	169	106	-1	109	286	18.3	27	ABalaaaala	-96	0	0	0		0	0	0	0	0
77	1	44	480	-1	412	230	17.7	30	Earpa	201	401	0	0		0	0	0	0	0
78	1	10	67	-1	156	179	12.2	26	ABalappppa	219	-374	0	0		0	0	0	0	0
79	1	131	107	-1	161	128	16.4	32	ABpraaaaap	243	-884	0	0		0	0	0	0	0
80	1	391	285	-1	413	367	9.2	29	ABarppaapp	285	370	0	0		0	0	0	0	0
81	1	85	436	-1	146	205	8.6	26	ABarpapaaa	228	-1306	0	0		0	0	0	0	0
82	1	295	145	-1	110	301	21.8	31	ABalaaaalp	311	494	0	0		0	0	0	0	0
83	1	138	38	-1	91	245	16.5	28	ABalaaapal	287	0	0	0		0	0	0	0	0
84	1	232	124	-1	187	214	5.3	28	ABarpapapa	244	-475	0	0		0	0	0	0	0
85	1	437	197	-1	407	313	7.6	28	Dappa	184	0	0	0		0	0	0	0	0
86	1	145	138	-1	280	355	13.8	28	MSapppaa	286	123	0	0		0	0	0	0	0
87	1	199	293	-1	246	376	11.2	30	ABalppppppp	56	0	0	0		0	0	0	0	0
88	1	412	119	-1	559	226	24.9	30	ABprppppppa	202	403	0	0		0	0	0	0	0
89	1	246	363	-1	399	324	10.7	27	Daapp	7	0	0	0		0	0	0	0	0
90	0	428	-1	-1	248	205	13.9	27		272	1119	0	0		0	0	0	0	0
91	1	79	137	-1	269	231	5.7	29	ABarpaappa	291	332	0	0		0	0	0	0	0
92	1	55	216	-1	203	172	25.2	27	ABarapppapa	326	0	0	0		0	0	0	0	0
93	1	165	4	-1	191	299	7.8	25	ABplaaaaapp	253	-201	0	0		0	0	0	0	0
94	1	58	219	-1	105	206	17.5	31	ABalaaapar	-6	0	0	0		0	0	0	0	0
95	1	106	130	-1	157	219	25.1	25	ABaraaapppa	294	0	0	0		0	0	0	0	0
96	1	9	442	-1	265	142	14.5	27	ABprpaappaa	250	970	0	0		0	0	0	0	0
97	1	6	6	-1	198	387	19.2	28	ABplpaaapa	261	23	0	0		0	0	0	0	0
98	1	360	242	-1	483	117	17.4	29	ABprappapp	281	-93	0	0		0	0	0	0	0
99	1	112	202	-1	211	130	22.3	26	ABalaapappp	-33	0	0	0		0	0	0	0	0
100	1	244	49	-1	237	147	25.0	30	ABarapppapp	-250	0	0	0		0	0	0	0	0
101	1	181	58	-1	169	355	22.6	26	ABalppaappa	255	-440	0	0		0	0	0	0	0
102	1	210	179	-1	593	306	21.3	30	ABplappppp	289	-1666	0	0		0	0	0	0	0
103	1	197	111	-1	209	331	14.5	24	ABalpppppaa	266	0	0	0		0	0	0	0	0
104	1	56	268	-1	432	114	13.1	28	ABprappaaa	256	-614	0	0		0	0	0	0	0
105	1	314	188	-1	268	275	19.9	27	ABalpapppap	331	0	0	0		0	0	0	0	0
106	1	25	246	-1	586	338	13.8	31	Caapa	319	462	0	0		0	0	0	0	0
107	1	83	63	-1	143	260	22.7	24	ABalpaappaa	256	0	0	0		0	0	0	0	0
108	1	384	267	-1	162	283	7.6	23	ABplaaaaapa	176	329	0	0		0	0	0	0	0
109	1	21	227	-1	280	347	7.1	28	ABplaaappp	264	766	0	0		0	0	0	0	0
110	1	54	72	-1	122	241	15.1	29	MSaaaaaa	132	0	0	0		0	0	0	0	0
111	1	37	3	-1	170	183	24.8	26	ABarapppaap	76	0	0	0		0	0	0	0	0
112	1	162	81	-1	158	350	12.4	24	ABalppppapp	210	711	0	0		0	0	0	0	0
113	1	359	44	-1	132	295	13.0	27	ABalapaaap	3	0	0	0		0	0	0	0	0
114	1	110	92	-1	320	279	19.6	27	MSaapaaap	149	0	0	0		0	0	0	0	0
115	1	315	140	-1	585	205	19.5	29	ABprappppp	253	114	0	0		0	0	0	0	0
116	1	379	384	-1	191	174	22.3	25	ABarappppap	233	17	0	0		0	0	0	0	0
117	1	343	239	-1	341	212	17.7	28	MSpapaapa	278	-249	0	0		0	0	0	0	0
118	1	331	317	-1	505	240	17.0	35	Eprpp	352	735	0	0		0	0	0	0	0
119	1	458	141	-1	417	138	26.1	25	ABprppaappp	206	-475	0	0		0	0	0	0	0
120	1	423	411	-1	210	109	14.8	26	ABprpaapapa	229	1288	0	0		0	0	0	0	0
121	1	367	472	-1	293	387	22.5	28	ABplpaaaapa	147	0	0	0		0	0	0	0	0
122	1	53	178	-1	520	395	15.1	29	ABplapapaa	282	-327	0	0		0	0	0	0	0
123	1	279	84	-1	138	297	23.0	26	ABalpaapppp	220	326	0	0		0	0	0	0	0
124	1	300	309	-1	331	176	23.1	25	ABprpapppaa	221	-495	0	0		0	0	0	0	0
125	1	462	508	-1	525	275	24.8	28	ABplpppapap	279	-124	0	0		0	0	0	0	0
126	1	144	33	-1	389	270	15.2	29	Ealap	261	117	0	0		0	0	0	0	0
127	1	190	394	-1	557	165	11.0	34	ABarppppp	328	-115	0	0		0	0	0	0	0
128	1	294	185	-1	208	284	21.0	24	ABalpaaaaap	200	813	0	0		0	0	0	0	0
129	1	78	355	-1	378	150	7.4	32	ABarpppap	320	212	0	0		0	0	0	0	0
130	1	266	116	-1	295	115	23.7	30	ABarappapap	295	849	0	0		0	0	0	0	0
131	1	168	148	-1	144	177	16.6	25	ABalaappppa	72	0	0	0		0	0	0	0	0
132	1	137	128	-1	227	303	6.4	27	ABplaaaapa	242	-344	0	0		0	0	0	0	0
133	1	324	15	-1	163	252	13.6	24	ABaraapaaap	-138	0	0	0		0	0	0	0	0
134	1	103	213	-1	132	342	20.9	28	ABalppaaap	-46	0	0	0		0	0	0	0	0
135	1	442	127	-1	255	245	22.4	25	ABarapapaap	210	-505	0	0		0	0	0	0	0
136	1	467	448	-1	162	367	11.3	24	ABalpppappp	-285	0	0	0		0	0	0	0	0
137	1	289	172	-1	533	386	20.2	28	ABplapappa	260	351	0	0		0	0	0	0	0
138	1	200	170	-1	246	371	7.7	26	ABplaaappa	259	1635	0	0		0	0	0	0	0
139	1	184	143	-1	323	219	15.4	28	MSpaapapp	178	0	0	0		0	0	0	0	0
140	1	75	129	-1	535	358	23.6	29	ABplappppa	271	-843	0	0		0	0	0	0	0
141	1	301	286	-1	454	167	23.0	32	MSpappap	276	-26	0	0		0	0	0	0	0
142	1	45	414	-1	344	274	22.6	26	MSaapappa	225	775	0	0		0	0	0	0	0
143	1	404	68	-1	384	381	22.5	27	ABplppappap	248	-420	0	0		0	0	0	0	0
144	0	152	-1	-1	116	181	19.1	24		241	0	0	0		0	0	0	0	0
145	1	201	354	-1	331	366	22.4	25	ABalpapappp	218	-85	0	0		0	0	0	0	0
146	1	34	85	-1	198	348	19.8	25	ABplpaaaaap	235	928	0	0		0	0	0	0	0
147	1	42	509	-1	481	260	22.5	29	ABprpppppap	296	-488	0	0		0	0	0	0	0
148	1	66	204	-1	265	133	24.6	27	ABarappapaa	197	114	0	0		0	0	0	0	0
149	1	318	279	-1	191	129	18.4	28	ABpraaaapa	248	192	0	0		0	0	0	0	0
150	1	203	87	-1	300	297	19.4	26	MSaapaaaa	247	0	0	0		0	0	0	0	0
151	1	393	186	-1	353	236	21.4	26	MSpapappa	201	275	0	0		0	0	0	0	0
152	1	46	447	-1	150	296	6.4	32	ABplaaaaaa	220	0	0	0		0	0	0	0	0
153	1	285	273	-1	480	164	16.4	29	Cppaap	279	-353	0	0		0	0	0	0	0
154	1	148	50	-1	355	283	5.9	28	ABarppaapa	275	482	0	0		0	0	0	0	0
155	0	133	-1	-1	99	310	19.8	22		191	-21	0	0		0	0	0	0	0
156	1	136	370	-1	290	97	16.5	28	ABpraappap	263	358	0	0		0	0	0	0	0
157	1	449	266	-1	154	376	17.0	24	ABalpppapav	225	1008	0	0		0	0	0	0	0
158	1	59	122	-1	101	228	13.2	25	ABalapppaaa	149	0	0	0		0	0	0	0	0
159	1	256	34	-1	447	311	8.7	29	Dappp	294	193	0	0		0	0	0	0	0
160	1	160	175	-1	299	266	5.6	30	ABarpaappp	287	365	0	0		0	0	0	0	0
161	1	369	103	-1	119	326	15.6	34	ABalapaapp	22	0	0	0		0	0	0	0	0
162	1	118	297	-1	337	207	21.2	27	MSpapaaap	217	124	0	0		0	0	0	0	0
163	1	352	243	-1	191	206	25.6	26	ABaraaapppp	-123	0	0	0		0	0	0	0	0
164	1	327	392	-1	320	152	10.7	27	ABprapaaapa	234	-531	0	0		0	0	0	0	0
165	1	215	95	-1	312	196	20.1	26	MSpapaaaa	254	-168	0	0		0	0	0	0	0
166	1	129	152	-1	318	230	6.7	24	ABarppaaaa	216	0	0	0		0	0	0	0	0
167	1	124	28	-1	208	212	14.9	25	ABaraappapa	254	149	0	0		0	0	0	0	0
168	1	71	29	-1	364	169	23.5	29	ABprpapppap	167	0	0	0		0	0	0	0	0
169	1	432	91	-1	293	344	10.6	23	ABplapaaapa	213	322	0	0		0	0	0	0	0
170	1	23	1	-1	142	312	19.7	24	ABalppappaa	-151	0	0	0		0	0	0	0	0
171	1	468	487	-1	301	178	23.8	28	ABarapapapp	233	143	0	0		0	0	0	0	0
172	1	254	201	-1	323	360	9.9	23	ABplapaaapp	212	1024	0	0		0	0	0	0	0
173	1	221	457	-1	557	314	25.4	30	ABplpppaapp	275	166	0	0		0	0	0	0	0
174	1	226	290	-1	415	395	16.3	30	ABplappaaa	297	-361	0	0		0	0	0	0	0
175	1	29	134	-1	159	349	14.7	26	ABalppppaad	77	0	0	0		0	0	0	0	0
176	1	320	257	-1	295	183	10.8	26	MSppppap	76	0	0	0		0	0	0	0	0
177	1	223	45	-1	237	179	11.6	28	MSppappa	5	0	0	0		0	0	0	0	0
178	1	207	420	-1	388	231	13.9	29	Earap	291	667	0	0		0	0	0	0	0
179	1	67	402	-1	274	120	12.4	29	ABpraaapppp	219	324	0	0		0	0	0	0	0
180	1	151	110	-1	158	371	19.7	28	ABalpppaaa	258	148	0	0		0	0	0	0	0
181	1	135	48	-1	263	197	20.5	31	ABarapappa	283	176	0	0		0	0	0	0	0
182	1	308	13	-1	199	229	9.0	27	MSaaaaapp	146	0	0	0		0	0	0	0	0
183	1	287	149	-1	281	281	13.4	29	MSaaapapp	160	0	0	0		0	0	0	0	0
184	1	14	146	-1	207	373	8.5	30	ABplaaapap	213	0	0	0		0	0	0	0	0
185	1	93	31	-1	310	173	26.5	27	ABprpappaap	231	183	0	0		0	0	0	0	0
186	1	161	102	-1	239	286	11.9	34	MSaaapapa	314	-623	0	0		0	0	0	0	0
187	1	76	173	-1	386	247	6.0	38	Cpaaa	377	-812	0	0		0	0	0	0	0
188	1	395	340	-1	441	412	18.1	29	ABplappaap	271	343	0	0		0	0	0	0	0
189	1	77	155	-1	392	403	12.5	27	ABplapaapp	235	-133	0	0		0	0	0	0	0
190	1	370	329	-1	229	358	14.3	25	ABplpaappaa	426	0	0	0		0	0	0	0	0
191	1	326	350	-1	130	216	21.9	29	ABalaaaarr	269	-588	0	0		0	0	0	0	0
192	1	220	215	-1	252	262	16.4	27	ABalpaaapp	224	204	0	0		0	0	0	0	0
193	1	417	405	-1	595	278	13.5	31	Cpappd	318	151	0	0		0	0	0	0	0
194	1	238	30	-1	103	255	20.3	30	ABalaaaarl	157	0	0	0		0	0	0	0	0
195	0	74	-1	-1	534	238	26.5	29		287	131	0	0		0	0	0	0	0
196	1	470	469	-1	310	216	17.8	25	ABaraapppp	154	177	0	0		0	0	0	0	0
197	1	95	276	-1	193	273	13.5	27	ABaraapaapp	256	120	0	0		0	0	0	0	0
198	1	156	265	-1	337	401	20.8	28	ABplpaaaapp	262	1366	0	0		0	0	0	0	0
199	1	51	238	-1	185	298	25.4	27	ABalpapaaaa	95	0	0	0		0	0	0	0	0
200	1	108	108	-1	459	229	16.6	31	Earpp	298	844	0	0		0	0	0	0	0
201	1	350	391	-1	305	381	16.4	22	ABplppaaaap	200	215	0	0		0	0	0	0	0
202	1	431	23	-1	455	315	21.3	34	ABplpppppa	347	-873	0	0		0	0	0	0	0
203	1	96	158	-1	144	319	24.0	26	ABalppapaaa	209	-555	0	0		0	0	0	0	0
204	1	134	153	-1	173	284	22.4	27	ABalpaaaaaa	278	469	0	0		0	0	0	0	0
205	1	234	319	-1	308	258	22.1	26	ABalpappppp	229	151	0	0		0	0	0	0	0
206	1	408	260	-1	446	357	24.5	28	ABplpppaaaa	276	58	0	0		0	0	0	0	0
207	1	373	296	-1	558	200	21.6	25	ABprapppapp	177	1323	0	0		0	0	0	0	0
208	1	304	359	-1	528	217	7.6	29	Cpaapp	289	42	0	0		0	0	0	0	0
209	1	445	75	-1	283	139	20.5	24	ABprpapaapa	247	-306	0	0		0	0	0	0	0
210	1	365	334	-1	306	126	20.5	28	ABprpapaapp	239	-307	0	0		0	0	0	0	0
211	1	146	62	-1	170	225	17.2	26	ABaraaapaap	169	0	0	0		0	0	0	0	0
212	1	64	209	-1	337	145	7.7	28	ABarpppaa	277	0	0	0		0	0	0	0	0
213	1	17	221	-1	501	331	10.4	30	Cappaa	298	364	0	0		0	0	0	0	0
214	1	241	40	-1	134	346	10.4	24	ABplaapaapa	86	0	0	0		0	0	0	0	0
215	1	80	205	-1	360	199	7.8	27	MSpppppp	-37	0	0	0		0	0	0	0	0
216	1	179	136	-1	135	168	20.1	24	ABalaappap	221	0	0	0		0	0	0	0	0
217	1	292	301	-1	279	119	8.6	27	ABarpapppa	264	-1033	0	0		0	0	0	0	0
218	1	104	312	-1	354	277	20.0	27	MSaapapa	251	112	0	0		0	0	0	0	0
219	1	216	133	-1	371	93	13.9	28	ABpraapppp	86	0	0	0		0	0	0	0	0
220	1	265	12	-1	535	176	20.4	25	ABprapppapa	227	-217	0	0		0	0	0	0	0
221	1	233	274	-1	179	176	9.4	27	ABalappppp	207	-13	0	0		0	0	0	0	0
222	1	263	142	-1	138	262	8.6	27	ABalappapp	279	194	0	0		0	0	0	0	0
223	1	175	169	-1	488	154	23.4	29	ABprpppaaap	267	86	0	0		0	0	0	0	0
224	1	302	322	-1	214	160	16.0	25	ABpraaappaa	252	1518	0	0		0	0	0	0	0
225	1	400	187	-1	224	277	22.5	23	ABalpaaaapp	205	775	0	0		0	0	0	0	0
226	1	164	189	-1	255	96	16.2	25	ABpraappaa	227	154	0	0		0	0	0	0	0
227	1	188	287	-1	363	169	18.1	24	MSpppaap	243	358	0	0		0	0	0	0	0
228	1	307	90	-1	98	273	14.4	26	ABalappaaa	389	0	0	0		0	0	0	0	0
229	1	342	324	-1	503	165	13.4	30	Cppapa	280	521	0	0		0	0	0	0	0
230	1	212	223	-1	357	403	15.0	30	ABplaapppp	107	0	0	0		0	0	0	0	0
231	1	388	52	-1	121	307	7.9	24	ABplaapaaap	213	378	0	0		0	0	0	0	0
232	1	396	8	-1	273	347	21.9	24	ABplpapaaap	193	-1453	0	0		0	0	0	0	0
233	1	230	218	-1	145	196	23.0	27	ABarapppaaa	203	0	0	0		0	0	0	0	0
234	1	231	449	-1	498	203	20.4	27	ABprpppppaa	1	0	0	0		0	0	0	0	0
235	1	414	339	-1	483	365	23.7	29	ABplpppaaap	289	1239	0	0		0	0	0	0	0
236	0	186	-1	-1	281	343	16.0	23		208	248	0	0		0	0	0	0	0
237	1	119	24	-1	167	273	16.5	26	ABalpaapaap	81	0	0	0		0	0	0	0	0
238	1	47	10	-1	263	175	5.6	28	ABarpapapp	278	473	0	0		0	0	0	0	0
239	1	214	382	-1	227	262	9.1	27	MSaaaapap	30	0	0	0		0	0	0	0	0
240	1	174	406	-1	391	140	12.1	27	Dppaa	77	0	0	0		0	0	0	0	0
241	1	97	318	-1	277	289	10.9	25	MSaaaappp	246	200	0	0		0	0	0	0	0
242	1	87	261	-1	229	297	15.4	28	ABalpaapapp	275	667	0	0		0	0	0	0	0
243	1	72	214	-1	167	165	18.7	27	ABalaapppa	197	0	0	0		0	0	0	0	0
244	1	62	369	-1	110	268	10.7	30	ABalapapap	100	0	0	0		0	0	0	0	0
245	1	419	439	-1	412	371	23.2	28	ABplppappp	242	-373	0	0		0	0	0	0	0
246	1	447	315	-1	335	115	18.8	26	ABprppaapaa	372	0	0	0		0	0	0	0	0
247	1	12	71	-1	90	245	9.3	26	ABalappapa	246	426	0	0		0	0	0	0	0
248	1	8	2	-1	330	392	12.2	24	ABplapaapa	199	132	0	0		0	0	0	0	0
249	1	24	86	-1	277	223	22.8	27	ABarapapppa	241	532	0	0		0	0	0	0	0
250	1	227	65	-1	477	277	6.2	32	Cpaapa	317	1145	0	0		0	0	0	0	0
251	1	288	320	-1	558	314	22.6	30	ABplapppap	268	416	0	0		0	0	0	0	0
252	1	362	22	-1	174	396	16.9	24	ABalpppapad	199	899	0	0		0	0	0	0	0
253	1	69	217	-1	119	261	24.0	27	ABalpaapppa	256	859	0	0		0	0	0	0	0
254	1	382	459	-1	174	196	8.5	25	ABarpapaap	-6	0	0	0		0	0	0	0	0
255	1	299	419	-1	428	267	13.6	31	Eplaa	363	0	0	0		0	0	0	0	0
256	1	116	61	-1	547	322	8.7	29	Caaapp	287	554	0	0		0	0	0	0	0
257	1	298	184	-1	259	301	14.7	24	ABaraapapaa	244	1080	0	0		0	0	0	0	0
258	1	57	82	-1	301	317	16.3	23	MSappaaa	191	340	0	0		0	0	0	0	0
259	1	239	231	-1	544	210	11.5	29	Cpppap	245	-79	0	0		0	0	0	0	0
260	1	276	418	-1	362	168	10.4	27	Dpapp	210	442	0	0		0	0	0	0	0
261	1	5	397	-1	497	336	25.1	26	ABplppppapa	189	-159	0	0		0	0	0	0	0
262	1	102	281	-1	344	101	15.5	25	ABprapaapa	235	518	0	0		0	0	0	0	0
263	1	291	167	-1	575	270	22.4	28	ABplppppppp	197	-862	0	0		0	0	0	0	0
264	1	346	347	-1	143	151	9.9	23	ABpraapaapa	1	0	0	0		0	0	0	0	0
265	1	392	236	-1	375	265	21.9	24	MSaapappp	192	21	0	0		0	0	0	0	0
266	1	401	126	-1	181	342	6.7	25	ABplaaapaa	151	0	0	0		0	0	0	0	0
267	1	128	244	-1	298	313	11.1	27	MSapappp	51	0	0	0		0	0	0	0	0
268	1	242	362	-1	163	340	8.5	28	ABplaapaapp	241	779	0	0		0	0	0	0	0
269	1	3	335	-1	506	266	7.3	31	Caaapa	257	454	0	0		0	0	0	0	0
270	1	257	76	-1	158	235	19.4	24	ABaraaapaaa	217	0	0	0		0	0	0	0	0
271	1	115	118	-1	114	324	11.8	28	ABalapaaaa	180	0	0	0		0	0	0	0	0
272	1	277	410	-1	327	141	24.0	27	ABprpappapa	278	-605	0	0		0	0	0	0	0
273	1	490	25	-1	255	200	24.4	29	ABarapapapa	235	0	0	0		0	0	0	0	0
274	1	49	292	-1	315	284	16.3	27	MSaapaapa	100	0	0	0		0	0	0	0	0
275	1	411	284	-1	546	172	17.4	27	ABprapppaa	267	-443	0	0		0	0	0	0	0
276	1	452	381	-1	594	252	20.3	29	Caappv	291	-1182	0	0		0	0	0	0	0
277	1	92	114	-1	268	235	11.5	25	MSpaaappa	112	0	0	0		0	0	0	0	0
278	1	173	336	-1	544	326	13.5	30	Cappap	-206	0	0	0		0	0	0	0	0
279	1	416	404	-1	517	184	16.9	27	Cppapp	276	456	0	0		0	0	0	0	0
280	1	272	42	-1	270	150	17.3	25	MSppapap	-34	0	0	0		0	0	0	0	0
281	1	434	413	-1	314	383	23.5	28	ABalpapappa	-108	0	0	0		0	0	0	0	0
282	1	436	456	-1	565	253	23.5	27	ABplppppppa	215	1314	0	0		0	0	0	0	0
283	1	426	407	-1	531	127	13.6	28	ABprapapaa	277	-687	0	0		0	0	0	0	0
284	1	39	166	-1	291	380	19.3	27	ABplpapaapp	-37	0	0	0		0	0	0	0	0
285	1	333	408	-1	413	337	19.5	30	MSaapppp	233	-532	0	0		0	0	0	0	0
286	1	317	89	-1	254	134	19.6	24	ABprpaapppa	228	686	0	0		0	0	0	0	0
287	1	477	39	-1	236	196	17.7	25	ABarapaapap	203	-67	0	0		0	0	0	0	0
288	1	155	352	-1	191	334	9.5	26	ABplaapappa	143	0	0	0		0	0	0	0	0
289	1	311	229	-1	309	294	13.7	26	MSaaappp	238	753	0	0		0	0	0	0	0
290	1	122	70	-1	241	268	25.4	26	ABalpapaapp	225	649	0	0		0	0	0	0	0
291	1	413	387	-1	397	297	22.6	29	MSaappap	222	0	0	0		0	0	0	0	0
292	1	113	390	-1	114	229	9.4	24	ABalapppaap	193	-19	0	0		0	0	0	0	0
293	1	41	379	-1	287	286	25.5	30	ABplpappaaa	308	-768	0	0		0	0	0	0	0
294	1	303	300	-1	225	330	18.3	26	MSapapaa	261	240	0	0		0	0	0	0	0
295	1	268	78	-1	467	204	8.6	30	Dpppp	294	0	0	0		0	0	0	0	0
296	1	33	328	-1	431	157	19.2	31	MSpapppp	308	-21	0	0		0	0	0	0	0
297	1	444	375	-1	286	205	16.4	25	ABaraapppap	229	-1138	0	0		0	0	0	0	0
298	1	264	377	-1	101	272	7.5	23	ABplaapaaaa	378	0	0	0		0	0	0	0	0
299	1	121	254	-1	280	222	19.1	24	ABarapaappp	227	-152	0	0		0	0	0	0	0
300	1	105	422	-1	335	343	8.6	25	ABplapaaaap	251	-362	0	0		0	0	0	0	0
301	1	407	366	-1	252	384	18.4	28	ABplpaapppp	230	-497	0	0		0	0	0	0	0
302	1	185	80	-1	309	402	14.3	28	ABplaapppa	236	0	0	0		0	0	0	0	0
303	1	170	337	-1	403	104	13.7	27	ABprapaapp	-81	0	0	0		0	0	0	0	0
304	1	224	270	-1	183	334	17.4	23	ABplpaapaaa	80	0	0	0		0	0	0	0	0
305	1	446	275	-1	285	276	15.5	24	ABaraapapap	236	145	0	0		0	0	0	0	0
306	1	202	385	-1	293	235	14.5	27	MSpaapapa	273	834	0	0		0	0	0	0	0
307	0	412	-1	-1	530	235	24.2	26		185	0	0	0		0	0	0	0	0
308	1	139	18	-1	219	290	10.7	25	MSaaapaap	-183	0	0	0		0	0	0	0	0
309	1	4	171	-1	145	267	18.4	24	ABalpaapaaa	189	0	0	0		0	0	0	0	0
310	1	60	278	-1	211	208	11.7	29	MSpaaaapa	-203	0	0	0		0	0	0	0	0
311	1	371	240	-1	204	159	7.1	25	ABarpappaa	217	635	0	0		0	0	0	0	0
312	1	142	399	-1	484	290	18.1	33	Eplpa	332	1586	0	0		0	0	0	0	0
313	1	421	428	-1	274	152	22.8	25	ABprpapaaaa	143	0	0	0		0	0	0	0	0
314	1	366	485	-1	235	375	19.3	26	ABplpaaappp	171	169	0	0		0	0	0	0	0
315	1	356	225	-1	309	346	16.0	24	MSappapp	193	0	0	0		0	0	0	0	0
316	1	28	333	-1	224	173	22.5	22	ABarapppppa	139	964	0	0		0	0	0	0	0
317	1	163	423	-1	272	402	15.4	28	ABplaappap	38	0	0	0		0	0	0	0	0
318	1	132	253	-1	179	122	14.2	23	ABpraaaappa	-26	0	0	0		0	0	0	0	0
319	1	178	398	-1	175	325	21.6	25	ABalppappap	213	-911	0	0		0	0	0	0	0
320	1	22	307	-1	475	181	11.4	28	Cpppaa	245	0	0	0		0	0	0	0	0
321	1	440	162	-1	264	144	12.3	31	ABpraaapppa	262	0	0	0		0	0	0	0	0
322	1	390	125	-1	279	157	25.6	26	ABprpappaaa	251	1172	0	0		0	0	0	0	0
323	1	463	445	-1	351	340	23.9	26	ABplpapappa	269	0	0	0		0	0	0	0	0
324	1	270	210	-1	206	264	25.7	27	ABalpapaapa	251	0	0	0		0	0	0	0	0
325	1	258	74	-1	239	368	23.5	29	ABalppapppp	260	181	0	0		0	0	0	0	0
326	1	172	194	-1	317	168	8.0	23	ABprapaaaaa	55	0	0	0		0	0	0	0	0
327	1	430	346	-1	224	154	19.9	25	ABprpaaaaap	222	720	0	0		0	0	0	0	0
328	1	32	396	-1	415	352	15.2	28	Capaaa	270	0	0	0		0	0	0	0	0
329	1	309	249	-1	465	407	14.0	28	ABplappapa	7	0	0	0		0	0	0	0	0
330	1	229	220	-1	169	298	13.7	25	MSapaaap	211	253	0	0		0	0	0	0	0
331	1	252	361	-1	578	234	15.7	29	Cppppa	286	1214	0	0		0	0	0	0	0
332	1	196	433	-1	144	176	6.6	24	ABpraapaaap	237	61	0	0		0	0	0	0	0
333	1	235	241	-1	303	250	17.8	25	ABaraapappp	249	1652	0	0		0	0	0	0	0
334	1	250	294	-1	164	232	6.3	26	ABarpaaaap	211	-723	0	0		0	0	0	0	0
335	1	394	280	-1	261	328	13.0	25	MSapappa	280	0	0	0		0	0	0	0	0
336	1	211	9	-1	188	353	11.9	24	ABplaapapap	201	-255	0	0		0	0	0	0	0
337	1	351	151	-1	199	395	15.9	24	ABplpaapapp	205	735	0	0		0	0	0	0	0
338	1	404	443	-1	358	375	22.5	23	ABplppappaa	199	791	0	0		0	0	0	0	0
339	1	209	237	-1	307	145	22.5	22	ABprpapaaap	113	0	0	0		0	0	0	0	0
340	1	205	66	-1	154	304	9.8	27	ABalapappp	228	7	0	0		0	0	0	0	0
341	1	154	212	-1	157	245	23.6	24	ABaraaappaa	203	208	0	0		0	0	0	0	0
342	1	429	21	-1	321	308	6.6	29	ABarppaaap	269	810	0	0		0	0	0	0	0
343	1	284	421	-1	475	247	13.1	32	Eprap	319	218	0	0		0	0	0	0	0
344	1	240	440	-1	296	158	6.2	28	ABarpapppp	247	151	0	0		0	0	0	0	0
345	1	321	154	-1	169	386	14.2	26	ABplpaapapa	226	-236	0	0		0	0	0	0	0
346	1	357	380	-1	328	178	15.1	25	MSpppapp	250	-447	0	0		0	0	0	0	0
347	1	420	192	-1	220	100	16.9	23	ABprpaapapp	214	-3	0	0		0	0	0	0	0
348	1	111	20	-1	249	114	22.1	24	ABprpaaappa	233	521	0	0		0	0	0	0	0
349	1	20	98	348	180	158	14.9	30	ABpraaapaa	202	547	0	0		0	0	0	0	0
350	1	456	378	-1	241	145	10.5	26	ABpraapappp	249	-209	0	0		0	0	0	0	0
351	1	460	374	-1	308	170	18.2	25	MSpppaaa	221	-652	0	0		0	0	0	0	0
352	1	43	43	-1	410	191	8.5	28	Dpppa	-208	0	0	0		0	0	0	0	0
353	1	91	5	-1	164	261	6.4	23	ABarpaaapa	318	0	0	0		0	0	0	0	0
354	1	381	60	-1	139	251	16.8	24	ABaraapaaaa	107	0	0	0		0	0	0	0	0
355	1	150	165	-1	460	401	20.7	30	ABplappapp	265	-126	0	0		0	0	0	0	0
356	1	344	190	-1	447	300	23.9	27	ABplpappppa	214	191	0	0		0	0	0	0	0
357	1	177	313	-1	237	184	8.9	26	MSppappp	263	734	0	0		0	0	0	0	0
358	1	451	372	-1	225	282	19.7	26	ABalpappaap	212	707	0	0		0	0	0	0	0
359	1	485	358	-1	330	151	21.1	25	ABprpapapaa	219	-294	0	0		0	0	0	0	0
360	1	127	199	-1	418	185	23.2	26	MSpappaa	268	228	0	0		0	0	0	0	0
361	1	16	157	-1	187	258	9.0	24	MSaaaapaa	538	0	0	0		0	0	0	0	0
362	1	88	321	-1	205	342	22.3	29	ABalppapppa	103	0	0	0		0	0	0	0	0
363	1	334	417	435	191	233	20.4	30	ABaraaaaap	221	933	0	0		0	0	0	0	0
364	1	374	434	-1	218	117	19.4	26	ABprpaaapa	520	0	0	0		0	0	0	0	0
365	1	459	255	-1	206	301	17.4	26	ABalpaaapa	68	0	0	0		0	0	0	0	0
366	1	361	356	-1	353	165	14.1	25	Dpapa	251	232	0	0		0	0	0	0	0
367	1	236	332	-1	188	333	24.7	26	ABalppapaap	195	138	0	0		0	0	0	0	0
368	1	2	302	-1	159	280	24.5	27	ABalpaappap	-216	0	0	0		0	0	0	0	0
369	1	166	259	-1	456	376	9.5	33	ABarppapa	332	-997	0	0		0	0	0	0	0
370	1	349	123	-1	367	111	23.8	27	ABarappappa	268	722	0	0		0	0	0	0	0
371	1	213	395	-1	240	122	9.0	29	ABarpappap	297	-169	0	0		0	0	0	0	0
372	1	65	305	-1	176	188	16.0	27	MSppaaap	369	0	0	0		0	0	0	0	0
373	1	286	256	-1	141	239	6.6	26	ABarpaaaaa	222	-486	0	0		0	0	0	0	0
374	1	271	97	-1	263	196	16.4	25	ABaraapppaa	-204	0	0	0		0	0	0	0	0
375	1	397	314	-1	252	235	18.4	25	ABarapaappa	292	0	0	0		0	0	0	0	0
376	1	353	401	-1	496	345	18.5	30	Capapp	62	0	0	0		0	0	0	0	0
377	1	355	441	-1	300	334	7.7	23	ABplapaaaaa	192	-403	0	0		0	0	0	0	0
378	1	262	83	-1	519	306	26.2	27	ABplpppapaa	278	162	0	0		0	0	0	0	0
379	1	330	351	-1	128	316	17.5	31	ABalapaapa	254	0	0	0		0	0	0	0	0
380	1	406	120	-1	360	292	23.6	26	MSaappaa	-234	0	0	0		0	0	0	0	0
381	1	387	36	-1	346	354	17.6	31	MSaapppa	310	119	0	0		0	0	0	0	0
382	1	269	271	-1	469	143	8.3	26	ABprappapa	263	-391	0	0		0	0	0	0	0
383	1	283	19	-1	220	304	23.8	23	ABalpapaaap	-1	0	0	0		0	0	0	0	0
384	1	435	345	-1	513	164	7.6	32	ABarppppa	324	1251	0	0		0	0	0	0	0
385	1	339	206	-1	311	127	17.4	25	ABprppaaaap	51	0	0	0		0	0	0	0	0
386	1	52	438	-1	198	239	22.9	30	ABarapaaaaa	270	0	0	0		0	0	0	0	0
387	1	306	299	-1	372	209	17.7	29	MSpapaapp	252	-109	0	0		0	0	0	0	0
388	1	98	282	-1	335	150	17.4	26	MSpppapa	312	0	0	0		0	0	0	0	0
389	1	218	291	-1	547	139	16.6	27	ABprapappa	231	-257	0	0		0	0	0	0	0
390	1	48	181	-1	359	132	14.5	25	Dpaap	336	0	0	0		0	0	0	0	0
391	1	375	262	-1	272	278	21.9	28	ABalpappppa	285	146	0	0		0	0	0	0	0
392	0	349	-1	-1	371	117	26.0	27		247	-207	0	0		0	0	0	0	0
393	1	358	121	-1	502	375	11.1	27	ABarppappa	279	-600	0	0		0	0	0	0	0
394	1	19	416	-1	269	338	25.5	32	ABalpapapap	294	-126	0	0		0	0	0	0	0
395	1	340	344	-1	280	302	17.4	25	ABaraapappa	206	-179	0	0		0	0	0	0	0
396	1	189	35	-1	317	99	13.6	29	ABpraapppa	247	-484	0	0		0	0	0	0	0
397	1	159	56	-1	329	339	22.3	26	ABplpapapap	175	-711	0	0		0	0	0	0	0
398	1	281	484	-1	527	194	24.1	27	ABprpppapaa	223	-23	0	0		0	0	0	0	0
399	1	141	211	-1	230	401	15.9	28	ABplaappaa	245	230	0	0		0	0	0	0	0
400	0	35	-1	-1	429	252	5.7	37		372	455	0	0		0	0	0	0	0
401	1	363	252	-1	394	226	21.9	24	MSpapappp	244	345	0	0		0	0	0	0	0
402	1	228	115	-1	351	261	17.4	28	MSaapaapp	246	1028	0	0		0	0	0	0	0
403	1	389	349	-1	226	390	22.4	27	ABalppaappp	226	255	0	0		0	0	0	0	0
404	1	338	295	-1	240	237	11.7	26	MSpaaaapp	233	389	0	0		0	0	0	0	0
405	1	73	105	-1	481	353	14.3	29	Capapa	262	-10	0	0		0	0	0	0	0
406	1	204	191	-1	296	209	22.6	28	ABarapapppp	217	233	0	0		0	0	0	0	0
407	1	347	367	-1	104	206	15.1	30	ABalaaappl	66	0	0	0		0	0	0	0	0
408	1	385	51	-1	358	220	13.9	24	Earaa	248	1191	0	0		0	0	0	0	0
409	1	206	432	-1	179	312	19.0	25	MSapaaaa	238	0	0	0		0	0	0	0	0
410	1	433	303	-1	263	357	12.0	23	ABplpaappap	207	-1064	0	0		0	0	0	0	0
411	1	167	230	-1	264	331	18.7	27	MSapapap	200	331	0	0		0	0	0	0	0
412	1	191	364	-1	435	152	13.3	30	Cppaaa	254	-86	0	0		0	0	0	0	0
413	1	157	47	-1	216	205	25.3	22	ABarappaaaa	296	0	0	0		0	0	0	0	0
414	1	260	446	-1	201	353	14.4	27	ABalpppppap	380	0	0	0		0	0	0	0	0
415	1	383	368	-1	210	168	18.1	23	ABprpaapaaa	226	824	0	0		0	0	0	0	0
416	1	378	383	-1	205	262	18.5	24	ABalpappaaa	365	0	0	0		0	0	0	0	0
417	1	208	144	-1	236	337	11.5	26	ABalppppppa	185	0	0	0		0	0	0	0	0
418	1	377	193	-1	377	397	19.7	27	ABplppapaap	260	143	0	0		0	0	0	0	0
419	1	425	488	-1	436	185	25.8	27	ABprppppaaa	194	-48	0	0		0	0	0	0	0
420	1	237	277	-1	543	277	8.4	30	Cpapap	287	-502	0	0		0	0	0	0	0
421	1	63	79	-1	554	369	15.8	29	ABarppappp	283	74	0	0		0	0	0	0	0
422	1	251	308	-1	604	300	15.6	33	Cpappv	329	577	0	0		0	0	0	0	0
423	1	154	272	-1	185	237	24.4	23	ABaraaappap	214	0	0	0		0	0	0	0	0
424	1	243	226	-1	374	304	9.0	27	MSappppp	246	426	0	0		0	0	0	0	0
425	1	38	388	-1	239	360	25.5	28	ABalppapapp	266	407	0	0		0	0	0	0	0
426	1	410	132	-1	560	303	16.5	28	Capppa	283	-633	0	0		0	0	0	0	0
427	1	183	431	-1	332	106	22.2	25	ABprpaaaapa	119	0	0	0		0	0	0	0	0
428	1	50	427	-1	558	340	18.7	31	ABplapappp	315	-616	0	0		0	0	0	0	0
429	1	255	288	326	570	188	14.5	29	ABprapappp	292	189	0	0		0	0	0	0	0
430	1	120	400	-1	200	156	10.8	24	ABpraapappa	235	361	0	0		0	0	0	0	0
431	1	84	365	-1	426	229	13.6	32	Epraa	318	601	0	0		0	0	0	0	0
432	1	325	258	-1	452	356	18.3	29	Capaap	292	-42	0	0		0	0	0	0	0
433	1	348	360	-1	410	382	19.5	27	ABplppapap	-202	0	0	0		0	0	0	0	0
434	1	418	437	-1	226	241	5.6	34	ABarpaapa	346	542	0	0		0	0	0	0	0
435	1	402	425	-1	440	281	17.6	31	Ealpp	313	-184	0	0		0	0	0	0	0
436	1	140	198	-1	413	116	19.5	25	ABprppapaap	251	433	0	0		0	0	0	0	0
437	1	195	131	-1	433	342	11.6	25	Dapap	330	0	0	0		0	0	0	0	0
438	1	261	17	-1	185	276	6.2	25	ABarpaaapp	238	-1402	0	0		0	0	0	0	0
439	1	194	409	-1	379	362	24.7	25	ABplppaappa	212	-336	0	0		0	0	0	0	0
440	1	310	26	-1	532	360	19.8	26	ABplapppaa	207	-6	0	0		0	0	0	0	0
441	1	7	450	-1	250	281	23.0	24	ABalpappapa	224	169	0	0		0	0	0	0	0
442	1	171	444	-1	385	104	19.0	25	ABprppapaaa	73	0	0	0		0	0	0	0	0
443	1	380	7	-1	119	201	8.5	25	ABpraapaaaa	223	-144	0	0		0	0	0	0	0
444	1	125	139	-1	427	122	22.5	26	ABprppappap	474	0	0	0		0	0	0	0	0
445	1	107	462	-1	481	223	24.5	34	ABprppppapp	339	1094	0	0		0	0	0	0	0
446	1	415	289	-1	242	174	26.0	24	ABarappaapa	-21	0	0	0		0	0	0	0	0
447	1	398	37	494	317	369	19.7	25	ABplppaapa	112	0	0	0		0	0	0	0	0
448	1	337	233	-1	185	142	8.9	26	ABpraapaapp	259	-505	0	0		0	0	0	0	0
449	1	114	164	-1	192	275	23.5	23	ABalpaaaapa	114	0	0	0		0	0	0	0	0
450	1	457	412	-1	207	367	10.5	25	ABplaapappp	47	0	0	0		0	0	0	0	0
451	1	450	263	-1	123	292	10.7	22	ABalapappa	82	0	0	0		0	0	0	0	0
452	1	312	222	-1	243	144	22.4	28	ABarapppppp	129	0	0	0		0	0	0	0	0
453	1	454	465	-1	386	131	21.3	22	ABprppappaa	206	0	0	0		0	0	0	0	0
454	1	36	467	-1	397	134	25.4	28	ABprppaappa	141	0	0	0		0	0	0	0	0
455	1	399	452	-1	535	328	23.6	26	ABplpppaapa	-113	0	0	0		0	0	0	0	0
456	1	13	386	-1	288	135	18.2	24	ABprppaaaaa	-100	0	0	0		0	0	0	0	0
457	1	130	403	-1	247	287	9.9	23	MSaaaappa	-173	0	0	0		0	0	0	0	0
458	1	329	466	-1	508	273	20.0	32	Eplpp	412	0	0	0		0	0	0	0	0
459	1	273	424	-1	181	326	13.7	22	ABplaapapaa	-13	0	0	0		0	0	0	0	0
460	1	364	478	-1	291	287	23.2	31	ABalpappapp	171	0	0	0		0	0	0	0	0
461	1	427	460	-1	278	366	17.2	22	ABplppaaaaa	195	0	0	0		0	0	0	0	0
462	1	225	27	-1	359	261	12.9	26	Ealaa	265	0	0	0		0	0	0	0	0
463	1	249	327	-1	238	324	22.0	22	ABplpapaaaa	-68	0	0	0		0	0	0	0	0
464	0	466	-1	-1	118	191	21.7	29		184	0	0	0		0	0	0	0	0
465	1	471	264	-1	208	202	21.5	25	MSppaaaa	20	0	0	0		0	0	0	0	0
466	0	126	-1	-1	201	290	18.5	22		34	0	0	0		0	0	0	0	0
467	1	464	454	-1	348	167	25.9	25	ABprpappapp	371	0	0	0		0	0	0	0	0
468	0	-1	-1	-1	373	115	20.9	24		93	0	0	0		0	0	0	0	0
469	1	469	342	-1	356	120	18.6	24	ABprppaapap	106	0	0	0		0	0	0	0	0
470	0	463	-1	-1	368	328	23.4	24		254	0	0	0		0	0	0	0	0
471	0	86	-1	-1	378	231	19.8	32		321	-1594	0	0		0	0	0	0	0
472	0	472	-1	-1	276	161	18.9	20		-168	0	0	0		0	0	0	0	0
473	1	453	476	-1	136	326	13.7	23	ABalppppapa	119	0	0	0		0	0	0	0	0
474	1	372	471	-1	228	386	17.0	21	ABplpaapppa	289	0	0	0		0	0	0	0	0
475	1	443	500	-1	499	238	21.8	28	ABprpappppp	194	-255	0	0		0	0	0	0	0
476	1	35	183	-1	429	254	5.8500004	35	Caaaa	383	87	0	0		0	0	0	0	0
477	1	473	479	-1	590	285	18.0	30	Caappd	276	-367	0	0		0	0	0	0	0
478	1	474	109	-1	501	323	22.0	28	Capppp	369	0	0	0		0	0	0	0	0
479	1	475	463	-1	527	225	22.0	27	Cppppp	193	97	0	0		0	0	0	0	0
480	1	476	481	-1	383	276	19.0	28	Ealpa	182	-200	0	0		0	0	0	0	0
481	1	478	482	-1	358	148	22.0	25	ABprpapapap	229	269	0	0		0	0	0	0	0
482	1	479	483	-1	372	238	19.0	24	MSpapapa	227	86	0	0		0	0	0	0	0
483	1	448	353	-1	234	144	15.0	22	ABpraaappap	191	0	0	0		0	0	0	0	0
484	1	480	464	-1	224	362	20.0	24	ABplpaaappa	174	0	0	0		0	0	0	0	0
485	1	481	486	-1	493	293	25.0	27	ABplppppapp	275	99	0	0		0	0	0	0	0
486	1	482	489	-1	481	177	26.0	25	ABprppppapa	188	383	0	0		0	0	0	0	0
487	1	483	490	-1	450	146	25.0	27	ABprpppaaaa	216	338	0	0		0	0	0	0	0
488	1	484	491	-1	531	237	25.0	25	ABprpppapap	-146	0	0	0		0	0	0	0	0
489	1	486	492	-1	468	198	25.0	25	ABprppppaap	128	0	0	0		0	0	0	0	0
490	1	487	474	-1	364	323	23.0	26	ABplpapappp	265	172	0	0		0	0	0	0	0
491	1	488	493	-1	476	319	25.0	27	ABplppppaap	0	0	0	0		0	0	0	0	0
492	1	489	495	-1	450	330	24.0	24	ABplppppaaa	195	789	0	0		0	0	0	0	0
493	1	253	208	-1	240	209	16.0	25	ABaraaapapp	260	227	0	0		0	0	0	0	0
494	1	403	497	-1	247	204	26.0	25	ABarappaaap	209	1984	0	0		0	0	0	0	0
495	1	323	451	-1	369	115	22.0	23	ABarappappp	217	682	0	0		0	0	0	0	0
496	1	466	498	-1	113	190	22.0	27	ABalaapaap	181	0	0	0		0	0	0	0	0
497	1	491	499	-1	406	161	22.0	22	MSppaapp	170	-939	0	0		0	0	0	0	0
498	1	492	501	-1	262	107	18.0	25	ABprpaapppp	259	186	0	0		0	0	0	0	0
499	1	282	502	-1	432	319	25.0	26	ABplpapppap	216	253	0	0		0	0	0	0	0
500	1	493	503	-1	416	351	25.15	24	ABplppaappp	184	0	0	0		0	0	0	0	0
501	1	494	504	-1	370	136	24.0	24	ABprpapappa	0	0	0	0		0	0	0	0	0
502	1	495	505	-1	385	156	25.0	25	ABprpapappp	151	0	0	0		0	0	0	0	0
503	1	496	506	-1	485	211	23.0	26	ABprpappppa	103	0	0	0		0	0	0	0	0
504	1	497	507	-1	526	184	22.0	24	ABprpppaapa	180	162	0	0		0	0	0	0	0
505	1	344	430	-1	468	286	24.0	27	ABplpappppp	0	0	0	0		0	0	0	0	0
506	1	498	510	-1	217	240	21.0	22	ABarapaaaap	145	773	0	0		0	0	0	0	0
507	1	428	232	-1	251	206	13.65	26	ABaraappapp	454	0	0	0		0	0	0	0	0
