# Supplementary material for: The AP-2 Transcription Factor APTF-2 Is Required for Neuroblast and Epidermal Morphogenesis in Caenorhabditis elegans Embryogenesis
Source: PLoS Genet. 2016 May 13;12(5):e1006048. doi: 10.1371/journal.pgen.1006048 (PMC4866721; doi:10.1371/journal.pgen.1006048)
Supplement: S2 Text — (ZIP) [file pgen.1006048.s030.zip › nuclei/t195-nuclei]

1	1	170	122	-1	141	307	19.9	24	ABalppappaa	289	0	0	0		0	0	0	0	0
2	1	248	31	-1	328	392	12.5	23	ABplapaapa	210	127	0	0		0	0	0	0	0
3	1	111	302	-1	170	182	24.9	26	ABarapppaap	-14	0	0	0		0	0	0	0	0
4	1	93	169	-1	190	297	7.5	25	ABplaaaaapp	222	989	0	0		0	0	0	0	0
5	1	353	392	-1	164	259	6.7	24	ABarpaaapa	202	-1827	0	0		0	0	0	0	0
6	1	97	149	-1	194	385	19.2	27	ABplpaaapa	-19	0	0	0		0	0	0	0	0
7	1	443	52	-1	116	198	8.6	25	ABpraapaaaa	237	-205	0	0		0	0	0	0	0
8	1	232	404	-1	273	345	22.3	23	ABplpapaaap	197	-196	0	0		0	0	0	0	0
9	1	336	424	-1	185	355	12.2	24	ABplaapapap	199	44	0	0		0	0	0	0	0
10	1	238	335	-1	264	174	5.7	29	ABarpapapp	284	196	0	0		0	0	0	0	0
11	1	13	127	-1	370	363	14.4	26	Daaap	221	2	0	0		0	0	0	0	0
12	1	220	398	-1	536	177	19.6	26	ABprapppapa	204	127	0	0		0	0	0	0	0
13	1	182	99	-1	206	224	8.7	26	MSaaaaapp	169	0	0	0		0	0	0	0	0
14	1	30	415	-1	509	133	18.6	29	ABprapapap	262	-1170	0	0		0	0	0	0	0
15	1	133	115	-1	169	252	13.6	25	ABaraapaaap	186	-1428	0	0		0	0	0	0	0
16	0	236	-1	-1	281	341	15.9	22		20	0	0	0		0	0	0	0	0
17	1	438	6	-1	186	272	6.4	26	ABarpaaapp	206	698	0	0		0	0	0	0	0
18	1	308	112	-1	218	293	10.6	25	MSaaapaap	201	138	0	0		0	0	0	0	0
19	1	383	166	-1	219	303	24.0	24	ABalpapaaap	199	723	0	0		0	0	0	0	0
20	1	348	224	-1	246	121	22.4	24	ABprpaaappa	201	0	0	0		0	0	0	0	0
21	1	342	3	-1	318	309	6.5	28	ABarppaaap	-100	0	0	0		0	0	0	0	0
22	1	252	443	-1	168	395	17.0	24	ABalpppapad	215	-351	0	0		0	0	0	0	0
23	1	202	419	-1	452	313	21.5	34	ABplpppppa	343	290	0	0		0	0	0	0	0
24	1	237	28	-1	165	270	16.3	25	ABalpaapaap	104	0	0	0		0	0	0	0	0
25	1	273	377	-1	254	198	23.6	29	ABarapapapa	297	-23	0	0		0	0	0	0	0
26	1	440	257	-1	534	357	20.5	28	ABplapppaa	258	264	0	0		0	0	0	0	0
27	1	462	71	-1	358	271	13.4	28	Ealaa	285	255	0	0		0	0	0	0	0
28	1	167	39	-1	209	209	14.5	27	ABaraappapa	267	-575	0	0		0	0	0	0	0
29	1	168	209	-1	361	168	23.4	29	ABprpapppap	160	0	0	0		0	0	0	0	0
30	1	194	252	-1	103	254	20.3	28	ABalaaaarl	279	119	0	0		0	0	0	0	0
31	1	185	196	-1	310	175	25.5	29	ABprpappaap	252	0	0	0		0	0	0	0	0
32	1	46	339	-1	164	159	23.0	26	ABalaapappa	-102	0	0	0		0	0	0	0	0
33	1	126	114	-1	391	277	15.0	28	Ealap	277	110	0	0		0	0	0	0	0
34	1	159	225	-1	446	312	8.7	30	Dappp	300	698	0	0		0	0	0	0	0
35	1	396	160	-1	316	95	13.9	29	ABpraapppa	-167	0	0	0		0	0	0	0	0
36	1	381	230	-1	346	353	17.5	30	MSaapppa	-45	0	0	0		0	0	0	0	0
37	1	447	409	-1	323	370	19.5	23	ABplppaapap	145	-202	0	0		0	0	0	0	0
38	1	83	154	-1	91	241	16.5	28	ABalaaapal	270	-344	0	0		0	0	0	0	0
39	1	287	68	-1	231	194	18.2	25	ABarapaapap	193	261	0	0		0	0	0	0	0
40	1	214	40	-1	131	344	10.6	24	ABplaapaapa	207	-135	0	0		0	0	0	0	0
41	0	400	-1	-1	427	237	5.5	30		248	-35	0	0		0	0	0	0	0
42	1	280	299	-1	273	149	17.3	26	MSppapap	266	-192	0	0		0	0	0	0	0
43	1	352	26	-1	408	192	8.5	29	Dpppa	-369	0	0	0		0	0	0	0	0
44	1	113	50	-1	133	291	13.1	28	ABalapaaap	-30	0	0	0		0	0	0	0	0
45	1	177	337	-1	242	180	11.4	27	MSppappa	229	319	0	0		0	0	0	0	0
46	1	28	167	-1	214	237	24.3	25	ABarapaaapa	207	191	0	0		0	0	0	0	0
47	1	413	497	-1	219	208	25.3	26	ABarappaaaa	208	1057	0	0		0	0	0	0	0
48	1	181	107	-1	261	197	20.4	31	ABarapappa	311	424	0	0		0	0	0	0	0
49	1	100	426	-1	237	151	25.0	28	ABarapppapp	101	0	0	0		0	0	0	0	0
50	1	154	42	-1	350	284	5.9	29	ABarppaapa	290	893	0	0		0	0	0	0	0
51	1	408	321	-1	359	219	13.3	29	Earaa	294	-10	0	0		0	0	0	0	0
52	1	231	233	-1	120	303	7.8	24	ABplaapaaap	79	0	0	0		0	0	0	0	0
53	1	17	23	-1	190	284	11.2	26	MSaaapaaa	52	0	0	0		0	0	0	0	0
54	1	59	96	442	164	144	12.4	30	ABpraaapap	194	-397	0	0		0	0	0	0	0
55	1	44	24	-1	258	103	19.8	28	ABprpaaappp	-68	0	0	0		0	0	0	0	0
56	1	397	447	-1	325	337	21.7	24	ABplpapapap	209	-11	0	0		0	0	0	0	0
57	0	398	-1	-1	526	194	25.6	32		327	-1331	0	0		0	0	0	0	0
58	1	101	88	-1	165	354	22.5	26	ABalppaappa	265	-435	0	0		0	0	0	0	0
59	1	9	37	-1	249	225	9.6	31	MSpaaaaa	309	507	0	0		0	0	0	0	0
60	1	354	110	-1	141	246	16.6	24	ABaraapaaaa	205	431	0	0		0	0	0	0	0
61	1	256	345	-1	546	323	8.5	28	Caaapp	-122	0	0	0		0	0	0	0	0
62	1	211	157	-1	169	225	17.2	26	ABaraaapaap	-318	0	0	0		0	0	0	0	0
63	1	107	450	-1	135	257	22.6	24	ABalpaappaa	214	566	0	0		0	0	0	0	0
64	1	49	45	-1	202	268	15.9	30	ABalpaapapa	163	0	0	0		0	0	0	0	0
65	1	250	328	-1	474	281	6.2	32	Cpaapa	280	534	0	0		0	0	0	0	0
66	1	340	247	-1	149	304	9.9	28	ABalapappp	11	0	0	0		0	0	0	0	0
67	1	78	181	-1	157	176	12.3	27	ABalappppa	-47	0	0	0		0	0	0	0	0
68	1	143	369	-1	390	382	22.7	27	ABplppappap	222	1437	0	0		0	0	0	0	0
69	1	45	47	-1	218	155	13.5	31	ABpraapapa	235	-101	0	0		0	0	0	0	0
70	1	290	245	-1	239	267	25.3	26	ABalpapaapp	233	-162	0	0		0	0	0	0	0
71	1	247	73	-1	93	244	9.9	26	ABalappapa	457	0	0	0		0	0	0	0	0
72	1	110	260	-1	123	236	15.2	29	MSaaaaaa	139	0	0	0		0	0	0	0	0
73	1	19	80	-1	223	224	19.5	24	ABarapaapaa	266	0	0	0		0	0	0	0	0
74	1	325	75	-1	233	363	23.6	28	ABalppapppp	170	0	0	0		0	0	0	0	0
75	1	209	180	-1	278	139	20.9	24	ABprpapaapa	216	745	0	0		0	0	0	0	0
76	1	270	270	-1	159	233	19.3	25	ABaraaapaaa	233	-62	0	0		0	0	0	0	0
77	1	40	205	-1	317	199	9.2	25	MSpppppa	239	303	0	0		0	0	0	0	0
78	1	295	265	-1	466	204	8.5	30	Dpppp	224	0	0	0		0	0	0	0	0
79	1	421	55	-1	551	367	15.7	29	ABarppappp	278	-289	0	0		0	0	0	0	0
80	1	302	199	-1	301	401	14.2	28	ABplaapppa	273	218	0	0		0	0	0	0	0
81	1	112	11	-1	154	348	12.3	24	ABalppppapp	86	0	0	0		0	0	0	0	0
82	1	258	446	-1	300	317	16.3	24	MSappaaa	217	31	0	0		0	0	0	0	0
83	1	378	277	-1	522	302	26.3	27	ABplpppapaa	270	95	0	0		0	0	0	0	0
84	1	123	141	-1	136	294	22.9	26	ABalpaapppp	206	-303	0	0		0	0	0	0	0
85	1	146	271	-1	194	348	19.7	25	ABplpaaaaap	240	183	0	0		0	0	0	0	0
86	1	249	198	-1	278	228	23.3	27	ABarapapppa	200	0	0	0		0	0	0	0	0
87	1	150	388	-1	299	298	19.4	27	MSaapaaaa	171	0	0	0		0	0	0	0	0
88	1	11	427	-1	197	360	15.6	27	ABplpaapaap	228	417	0	0		0	0	0	0	0
89	1	286	333	-1	252	137	19.8	25	ABprpaapppa	18	0	0	0		0	0	0	0	0
90	1	228	194	-1	98	269	14.3	25	ABalappaaa	254	333	0	0		0	0	0	0	0
91	1	169	430	-1	289	349	10.8	24	ABplapaaapa	-1	0	0	0		0	0	0	0	0
92	1	114	394	-1	319	279	20.1	28	MSaapaaap	153	0	0	0		0	0	0	0	0
93	1	3	331	-1	206	215	16.7	27	ABaraaapapa	268	-103	0	0		0	0	0	0	0
94	1	73	492	-1	296	350	21.0	24	ABplpapapaa	226	151	0	0		0	0	0	0	0
95	1	165	138	-1	313	196	20.3	27	MSpapaaaa	227	131	0	0		0	0	0	0	0
96	1	62	353	-1	384	144	17.7	29	MSpapppa	182	0	0	0		0	0	0	0	0
97	1	374	203	-1	263	196	16.4	26	ABaraapppaa	189	422	0	0		0	0	0	0	0
98	1	349	222	-1	178	165	15.5	25	ABpraaapaav	181	240	0	0		0	0	0	0	0
99	1	21	106	-1	127	195	12.3	27	ABalapppap	251	0	0	0		0	0	0	0	0
100	1	51	386	-1	257	363	21.4	25	ABplpapaapa	256	672	0	0		0	0	0	0	0
101	1	14	297	-1	153	227	14.9	24	ABaraappaaa	138	0	0	0		0	0	0	0	0
102	1	186	89	-1	240	289	12.2	31	MSaaapapa	69	0	0	0		0	0	0	0	0
103	1	161	77	-1	116	320	15.5	34	ABalapaapp	-13	0	0	0		0	0	0	0	0
104	1	1	78	-1	294	211	11.8	27	MSpaapaa	163	0	0	0		0	0	0	0	0
105	1	405	19	-1	481	352	14.2	29	Capapa	-319	0	0	0		0	0	0	0	0
106	1	76	350	-1	110	286	18.4	27	ABalaaaala	267	-356	0	0		0	0	0	0	0
107	1	79	7	-1	162	127	16.5	29	ABpraaaaap	234	63	0	0		0	0	0	0	0
108	1	200	268	-1	457	231	17.1	32	Earpp	325	160	0	0		0	0	0	0	0
109	1	478	405	-1	499	323	21.9	30	Capppp	226	626	0	0		0	0	0	0	0
110	1	180	312	-1	152	369	19.7	31	ABalpppaaa	227	118	0	0		0	0	0	0	0
111	1	103	413	-1	207	330	14.4	25	ABalpppppaa	215	-777	0	0		0	0	0	0	0
112	1	43	118	-1	341	318	17.8	26	MSappaap	222	-152	0	0		0	0	0	0	0
113	1	69	266	-1	186	241	14.5	24	ABaraapaapa	602	0	0	0		0	0	0	0	0
114	1	277	191	-1	272	235	11.8	25	MSpaaappa	-199	0	0	0		0	0	0	0	0
115	1	402	324	-1	349	263	17.5	27	MSaapaapp	264	-1095	0	0		0	0	0	0	0
116	1	130	275	-1	297	114	23.9	29	ABarappapap	286	476	0	0		0	0	0	0	0
117	1	39	352	-1	300	162	15.4	27	MSppppaa	181	0	0	0		0	0	0	0	0
118	1	271	186	-1	109	322	11.8	28	ABalapaaaa	270	137	0	0		0	0	0	0	0
119	1	88	126	-1	560	230	24.6	27	ABprppppppa	214	80	0	0		0	0	0	0	0
120	1	380	130	-1	360	290	23.6	26	MSaappaa	224	98	0	0		0	0	0	0	0
121	1	393	366	-1	502	372	11.2	31	ABarppappa	-41	0	0	0		0	0	0	0	0
122	1	158	280	-1	100	228	13.0	24	ABalapppaaa	432	0	0	0		0	0	0	0	0
123	1	370	384	-1	369	110	23.4	30	ABarappappa	277	883	0	0		0	0	0	0	0
124	1	84	382	-1	187	219	5.5	28	ABarpapapa	216	148	0	0		0	0	0	0	0
125	1	322	213	-1	279	161	25.5	27	ABprpappaaa	217	-169	0	0		0	0	0	0	0
126	1	266	217	-1	177	337	6.7	26	ABplaaapaa	-150	0	0	0		0	0	0	0	0
127	1	135	468	-1	253	242	22.2	27	ABarapapaap	99	0	0	0		0	0	0	0	0
128	1	132	72	-1	225	303	6.2	27	ABplaaaapa	251	615	0	0		0	0	0	0	0
129	1	140	240	-1	533	360	24.1	29	ABplappppa	296	98	0	0		0	0	0	0	0
130	1	95	182	-1	158	218	25.2	25	ABaraaapppa	240	-1029	0	0		0	0	0	0	0
131	1	437	309	-1	433	341	11.7	26	Dapap	243	-54	0	0		0	0	0	0	0
132	1	426	432	-1	561	300	16.2	29	Capppa	279	810	0	0		0	0	0	0	0
133	1	219	269	-1	369	94	14.3	28	ABpraapppp	262	785	0	0		0	0	0	0	0
134	1	175	66	-1	153	345	14.7	27	ABalppppaad	255	1667	0	0		0	0	0	0	0
135	1	22	20	-1	167	228	11.2	28	MSaaaaapa	263	0	0	0		0	0	0	0	0
136	1	216	56	-1	132	168	19.9	24	ABalaappap	223	0	0	0		0	0	0	0	0
137	1	91	325	-1	269	231	5.6	29	ABarpaappa	288	-482	0	0		0	0	0	0	0
138	1	86	296	-1	277	355	14.1	28	MSapppaa	269	0	0	0		0	0	0	0	0
139	1	444	17	-1	425	118	22.6	25	ABprppappap	252	236	0	0		0	0	0	0	0
140	1	115	58	-1	587	204	19.5	28	ABprappppp	285	49	0	0		0	0	0	0	0
141	1	119	488	-1	415	145	25.8	27	ABprppaappp	274	285	0	0		0	0	0	0	0
142	1	222	92	-1	139	261	8.9	28	ABalappapp	287	0	0	0		0	0	0	0	0
143	1	139	120	-1	324	217	15.4	29	MSpaapapp	83	0	0	0		0	0	0	0	0
144	1	417	61	-1	236	337	11.3	26	ABalppppppa	255	290	0	0		0	0	0	0	0
145	1	82	104	-1	109	299	21.8	31	ABalaaaalp	210	0	0	0		0	0	0	0	0
146	1	184	219	-1	203	371	8.5	31	ABplaaapap	153	0	0	0		0	0	0	0	0
147	1	35	423	-1	161	317	15.9	24	ABalppppaav	277	0	0	0		0	0	0	0	0
148	1	131	59	-1	146	179	16.5	26	ABalaappppa	196	147	0	0		0	0	0	0	0
149	1	183	282	-1	282	281	13.3	29	MSaaapapp	111	0	0	0		0	0	0	0	0
150	1	52	190	-1	321	363	12.6	26	MSapppap	304	0	0	0		0	0	0	0	0
151	1	337	201	-1	196	393	16.2	24	ABplpaapapp	200	114	0	0		0	0	0	0	0
152	1	166	231	-1	316	228	6.6	24	ABarppaaaa	-100	0	0	0		0	0	0	0	0
153	1	204	263	-1	180	287	22.6	27	ABalpaaaaaa	198	114	0	0		0	0	0	0	0
154	1	345	285	-1	162	383	14.5	26	ABplpaapapa	261	53	0	0		0	0	0	0	0
155	1	189	109	-1	389	404	12.7	27	ABplapaapp	228	185	0	0		0	0	0	0	0
156	0	475	-1	-1	483	212	23.4	28		289	-240	0	0		0	0	0	0	0
157	1	361	307	-1	193	255	9.2	23	MSaaaapaa	-38	0	0	0		0	0	0	0	0
158	1	203	218	-1	143	315	24.4	27	ABalppapaaa	69	0	0	0		0	0	0	0	0
159	1	61	14	-1	586	233	22.4	27	ABprppppppp	261	-51	0	0		0	0	0	0	0
160	1	7	425	-1	193	165	19.9	24	ABprpaaaaaa	213	196	0	0		0	0	0	0	0
161	1	34	406	-1	249	167	17.8	25	MSppapaa	169	342	0	0		0	0	0	0	0
162	1	321	301	-1	272	145	11.7	27	ABpraaapppa	264	209	0	0		0	0	0	0	0
163	1	25	65	-1	184	214	13.7	24	ABaraappaap	184	0	0	0		0	0	0	0	0
164	1	449	381	-1	186	274	24.9	21	ABalpaaaapa	158	175	0	0		0	0	0	0	0
165	1	355	248	-1	462	399	20.7	31	ABplappapp	299	819	0	0		0	0	0	0	0
166	1	284	98	-1	287	381	19.4	27	ABplpapaapp	238	300	0	0		0	0	0	0	0
167	1	263	274	-1	577	267	22.4	29	ABplppppppp	292	452	0	0		0	0	0	0	0
168	1	27	192	-1	323	196	6.3	25	ABprapaaaap	228	-253	0	0		0	0	0	0	0
169	1	223	158	-1	487	149	23.5	28	ABprpppaaap	278	-28	0	0		0	0	0	0	0
170	1	138	128	-1	243	372	7.8	27	ABplaaappa	254	-30	0	0		0	0	0	0	0
171	1	309	216	-1	146	263	18.5	25	ABalpaapaaa	96	0	0	0		0	0	0	0	0
172	1	137	22	-1	532	385	20.4	29	ABplapappa	267	324	0	0		0	0	0	0	0
173	1	187	305	-1	384	250	6.2	36	Cpaaa	354	149	0	0		0	0	0	0	0
174	1	24	410	-1	577	275	9.9	31	Cpapaa	310	-87	0	0		0	0	0	0	0
175	1	160	116	-1	296	269	5.6	30	ABarpaappp	310	827	0	0		0	0	0	0	0
176	1	20	41	-1	321	329	13.3	25	Daaaa	276	0	0	0		0	0	0	0	0
177	1	57	385	-1	80	286	12.4	26	ABalappaap	172	0	0	0		0	0	0	0	0
178	1	122	378	-1	519	393	15.3	30	ABplapapaa	281	-617	0	0		0	0	0	0	0
179	1	102	340	-1	593	309	21.0	30	ABplappppp	299	219	0	0		0	0	0	0	0
180	1	68	102	-1	129	240	20.0	26	ABaraaaapa	228	1079	0	0		0	0	0	0	0
181	1	390	367	-1	357	132	14.6	25	Dpaap	227	976	0	0		0	0	0	0	0
182	1	55	359	-1	183	271	18.9	23	ABaraaaaaap	238	105	0	0		0	0	0	0	0
183	1	476	70	-1	427	253	5.9	31	Caaaa	-35	0	0	0		0	0	0	0	0
184	1	257	193	-1	261	300	14.9	24	ABaraapapaa	597	0	0	0		0	0	0	0	0
185	1	128	4	-1	205	280	21.0	25	ABalpaaaaap	206	-442	0	0		0	0	0	0	0
186	1	151	330	-1	353	236	21.3	26	MSpapappa	253	597	0	0		0	0	0	0	0
187	1	225	151	-1	225	279	21.9	22	ABalpaaaapp	227	94	0	0		0	0	0	0	0
188	1	105	10	-1	269	275	20.0	27	ABalpapppap	-295	0	0	0		0	0	0	0	0
189	1	226	16	-1	253	95	16.3	24	ABpraappaa	163	0	0	0		0	0	0	0	0
190	1	356	389	-1	442	303	24.2	26	ABplpappppa	262	72	0	0		0	0	0	0	0
191	1	406	34	-1	296	197	22.4	32	ABarapapppp	320	-258	0	0		0	0	0	0	0
192	1	347	83	-1	217	101	16.9	25	ABprpaapapp	210	1	0	0		0	0	0	0	0
193	1	418	361	-1	377	395	20.0	27	ABplppapaap	223	-188	0	0		0	0	0	0	0
194	1	326	142	-1	312	169	8.1	23	ABprapaaaaa	224	-1315	0	0		0	0	0	0	0
195	1	72	250	-1	196	121	11.5	28	ABpraaaappp	238	-586	0	0		0	0	0	0	0
196	1	2	318	-1	118	351	17.5	28	ABalpppaap	357	0	0	0		0	0	0	0	0
197	1	85	380	-1	405	316	7.7	29	Dappa	286	556	0	0		0	0	0	0	0
198	1	436	279	-1	414	116	19.7	25	ABprppapaap	239	-1256	0	0		0	0	0	0	0
199	1	360	223	-1	421	185	23.3	27	MSpappaa	274	754	0	0		0	0	0	0	0
200	1	54	125	-1	257	320	6.1	26	ABplaaaapp	69	0	0	0		0	0	0	0	0
201	1	172	463	-1	321	360	9.8	23	ABplapaaapp	201	1022	0	0		0	0	0	0	0
202	1	99	484	-1	209	131	22.4	25	ABalaapappp	249	26	0	0		0	0	0	0	0
203	1	58	137	-1	165	184	21.0	25	ABarappppaa	253	28	0	0		0	0	0	0	0
204	1	148	168	-1	266	136	24.6	26	ABarappapaa	248	99	0	0		0	0	0	0	0
205	1	215	129	-1	361	198	7.6	27	MSpppppp	-168	0	0	0		0	0	0	0	0
206	1	385	232	-1	309	123	17.3	25	ABprppaaaap	250	14	0	0		0	0	0	0	0
207	1	70	133	-1	237	315	25.0	29	ABalpapapaa	243	-147	0	0		0	0	0	0	0
208	1	493	373	-1	243	208	15.4	27	ABaraaapapp	256	196	0	0		0	0	0	0	0
209	1	212	221	-1	333	141	7.6	28	ABarpppaa	108	0	0	0		0	0	0	0	0
210	1	324	183	-1	207	263	25.4	26	ABalpapaapa	257	1824	0	0		0	0	0	0	0
211	1	399	146	-1	224	400	15.6	25	ABplaappaa	247	580	0	0		0	0	0	0	0
212	1	341	235	-1	153	244	23.5	25	ABaraaappaa	217	-118	0	0		0	0	0	0	0
213	1	134	124	-1	129	338	20.8	28	ABalppaaap	99	0	0	0		0	0	0	0	0
214	1	243	15	-1	165	165	18.6	27	ABalaapppa	268	466	0	0		0	0	0	0	0
215	1	192	292	-1	255	262	16.3	24	ABalpaaapp	226	1149	0	0		0	0	0	0	0
216	1	92	49	-1	202	172	25.2	27	ABarapppapa	7	0	0	0		0	0	0	0	0
217	1	253	241	-1	117	259	24.2	28	ABalpaapppa	267	558	0	0		0	0	0	0	0
218	1	233	76	-1	148	195	23.0	24	ABarapppaaa	73	0	0	0		0	0	0	0	0
219	1	94	315	-1	103	203	17.3	31	ABalaaapar	285	0	0	0		0	0	0	0	0
220	1	330	29	-1	167	296	13.6	25	MSapaaap	215	1191	0	0		0	0	0	0	0
221	1	213	261	-1	500	329	10.2	31	Cappaa	312	17	0	0		0	0	0	0	0
222	1	452	67	-1	241	147	22.7	27	ABarapppppp	132	0	0	0		0	0	0	0	0
223	1	230	267	-1	355	402	15.2	29	ABplaapppp	-149	0	0	0		0	0	0	0	0
224	1	31	358	-1	300	139	12.5	25	ABprpaappap	200	1338	0	0		0	0	0	0	0
225	1	315	103	-1	307	345	16.1	24	MSappapp	230	180	0	0		0	0	0	0	0
226	1	424	246	-1	372	303	8.7	28	MSappppp	235	753	0	0		0	0	0	0	0
227	1	109	310	-1	274	348	7.0	28	ABplaaappp	270	791	0	0		0	0	0	0	0
228	1	18	391	-1	319	147	14.1	25	Dpaaa	218	599	0	0		0	0	0	0	0
229	1	289	84	-1	311	293	13.6	26	MSaaappp	239	764	0	0		0	0	0	0	0
230	1	411	362	-1	265	330	18.9	27	MSapapap	215	293	0	0		0	0	0	0	0
231	1	259	408	-1	544	211	11.4	29	Cpppap	282	297	0	0		0	0	0	0	0
232	1	507	62	-1	256	202	13.4	25	ABaraappapp	200	164	0	0		0	0	0	0	0
233	1	448	175	-1	186	142	8.9	25	ABpraapaapp	258	-490	0	0		0	0	0	0	0
234	1	8	308	-1	245	296	18.5	25	ABalpapppaa	312	0	0	0		0	0	0	0	0
235	1	38	51	-1	162	335	18.9	24	ABplpaaaaaa	219	-625	0	0		0	0	0	0	0
236	1	265	200	-1	378	263	21.9	25	MSaapappp	22	0	0	0		0	0	0	0	0
237	1	339	461	-1	306	140	22.4	22	ABprpapaaap	177	-166	0	0		0	0	0	0	0
238	1	199	117	-1	185	297	25.4	26	ABalpapaaaa	238	367	0	0		0	0	0	0	0
239	1	117	185	-1	338	208	17.7	27	MSpapaapa	234	789	0	0		0	0	0	0	0
240	1	311	343	-1	205	159	7.0	24	ABarpappaa	112	0	0	0		0	0	0	0	0
241	1	333	90	-1	304	252	18.1	25	ABaraapappp	42	0	0	0		0	0	0	0	0
242	1	98	243	-1	484	118	17.3	29	ABprappapp	272	225	0	0		0	0	0	0	0
243	1	163	220	-1	191	202	25.4	26	ABaraaapppp	-124	0	0	0		0	0	0	0	0
244	1	267	155	-1	299	313	11.0	27	MSapappp	57	0	0	0		0	0	0	0	0
245	1	5	436	-1	448	132	22.1	29	ABprppappp	260	-205	0	0		0	0	0	0	0
246	1	106	13	-1	583	337	13.6	32	Caapa	313	-196	0	0		0	0	0	0	0
247	1	50	173	-1	465	117	13.7	29	ABprappaap	218	0	0	0		0	0	0	0	0
248	1	63	148	-1	295	260	9.2	29	MSpaaapa	114	0	0	0		0	0	0	0	0
249	1	329	177	-1	466	407	14.0	29	ABplappapa	274	-733	0	0		0	0	0	0	0
250	1	71	387	-1	360	355	10.9	26	Dapaa	259	-473	0	0		0	0	0	0	0
251	1	28	303	-1	247	237	24.3	24	ABarapaaapp	220	-435	0	0		0	0	0	0	0
252	1	401	74	-1	390	224	21.5	29	MSpapappp	278	-672	0	0		0	0	0	0	0
253	1	318	323	-1	181	118	13.7	23	ABpraaaappa	209	310	0	0		0	0	0	0	0
254	1	299	136	-1	281	222	19.2	24	ABarapaappp	244	-663	0	0		0	0	0	0	0
255	1	365	86	-1	204	295	17.3	26	ABalpaaapa	-185	0	0	0		0	0	0	0	0
256	1	373	236	-1	139	236	6.3	27	ABarpaaaaa	251	-477	0	0		0	0	0	0	0
257	1	176	21	-1	294	181	11.0	25	MSppppap	230	383	0	0		0	0	0	0	0
258	1	432	287	-1	454	356	18.3	29	Capaap	103	0	0	0		0	0	0	0	0
259	1	369	304	-1	456	376	9.5	33	ABarppapa	43	0	0	0		0	0	0	0	0
260	1	206	290	-1	448	354	24.4	28	ABplpppaaaa	191	-175	0	0		0	0	0	0	0
261	1	242	332	-1	231	297	15.3	26	ABalpaapapp	168	0	0	0		0	0	0	0	0
262	1	391	226	-1	270	281	22.0	30	ABalpappppa	280	38	0	0		0	0	0	0	0
263	1	451	456	-1	121	292	10.9	20	ABalapappa	18	0	0	0		0	0	0	0	0
264	1	465	95	-1	211	205	22.0	22	MSppaaaa	195	1280	0	0		0	0	0	0	0
265	1	198	82	-1	336	400	20.7	28	ABplpaaaapp	234	-880	0	0		0	0	0	0	0
266	1	157	376	-1	154	372	17.5	28	ABalpppapav	237	1352	0	0		0	0	0	0	0
267	1	108	-1	-1	162	285	7.8	22	ABplaaaaapa	202	-750	0	0		0	0	0	0	0
268	1	104	449	-1	430	113	13.1	28	ABprappaaa	276	736	0	0		0	0	0	0	0
269	1	55	161	-1	161	266	20.9	26	ABaraaaaaaa	91	0	0	0		0	0	0	0	0
270	1	304	445	-1	183	332	17.3	23	ABplpaapaaa	234	463	0	0		0	0	0	0	0
271	1	382	170	-1	469	143	8.4	27	ABprappapa	263	1880	0	0		0	0	0	0	0
272	1	423	189	-1	187	234	24.7	23	ABaraaappap	203	906	0	0		0	0	0	0	0
273	1	153	283	-1	479	166	16.4	29	Cppaap	292	1150	0	0		0	0	0	0	0
274	1	221	43	-1	178	175	9.4	27	ABalappppp	-472	0	0	0		0	0	0	0	0
275	1	305	202	-1	289	274	15.5	24	ABaraapapap	-169	0	0	0		0	0	0	0	0
276	1	197	253	-1	196	271	13.5	27	ABaraapaapp	271	-277	0	0		0	0	0	0	0
277	1	420	317	-1	541	280	8.2	30	Cpapap	307	1	0	0		0	0	0	0	0
278	1	310	63	-1	213	208	11.6	28	MSpaaaapa	276	-778	0	0		0	0	0	0	0
279	1	149	79	-1	194	128	18.3	28	ABpraaaapa	-43	0	0	0		0	0	0	0	0
280	1	335	64	-1	261	328	13.0	24	MSapappa	288	0	0	0		0	0	0	0	0
281	1	262	140	-1	345	100	15.8	24	ABprapaapa	236	-540	0	0		0	0	0	0	0
282	1	388	69	-1	335	153	17.9	26	MSpppapa	249	94	0	0		0	0	0	0	0
283	1	75	159	-1	446	124	19.4	29	ABprppapap	252	482	0	0		0	0	0	0	0
284	1	275	400	-1	544	172	16.8	27	ABprapppaa	255	377	0	0		0	0	0	0	0
285	1	80	132	-1	411	369	9.4	30	ABarppaapp	291	686	0	0		0	0	0	0	0
286	1	141	210	-1	461	166	22.8	31	MSpappap	291	262	0	0		0	0	0	0	0
287	1	227	244	-1	363	173	18.9	24	MSpppaap	215	-4	0	0		0	0	0	0	0
288	1	429	48	-1	578	190	15.9	27	ABprapapppp	263	-207	0	0		0	0	0	0	0
289	1	446	494	-1	248	180	26.4	26	ABarappaapa	488	0	0	0		0	0	0	0	0
290	1	174	368	-1	415	398	15.8	29	ABplappaaa	254	155	0	0		0	0	0	0	0
291	1	389	365	-1	546	139	17.1	27	ABprapappa	265	753	0	0		0	0	0	0	0
292	1	274	293	-1	317	283	16.3	27	MSaapaapa	118	0	0	0		0	0	0	0	0
293	1	87	139	-1	242	376	11.3	29	ABalppppppp	258	-264	0	0		0	0	0	0	0
294	1	334	300	-1	163	231	6.5	26	ABarpaaaap	245	-119	0	0		0	0	0	0	0
295	1	404	57	-1	244	237	11.6	27	MSpaaaapp	235	-242	0	0		0	0	0	0	0
296	1	207	344	-1	557	198	22.2	26	ABprapppapp	216	71	0	0		0	0	0	0	0
297	1	162	255	-1	339	207	21.3	27	MSpapaaap	267	-326	0	0		0	0	0	0	0
298	1	60	100	-1	110	164	16.3	30	ABalaaappr	238	742	0	0		0	0	0	0	0
299	1	387	227	-1	371	211	17.5	29	MSpapaapp	192	0	0	0		0	0	0	0	0
300	1	294	273	-1	225	330	17.9	26	MSapapaa	222	84	0	0		0	0	0	0	0
301	1	217	228	-1	280	120	8.6	28	ABarpapppa	258	-898	0	0		0	0	0	0	0
302	1	368	163	-1	160	278	24.3	25	ABalpaappap	217	1980	0	0		0	0	0	0	0
303	1	410	453	-1	260	358	11.9	22	ABplpaappap	295	0	0	0		0	0	0	0	0
304	1	4	401	-1	146	158	14.9	24	ABalaappppp	-222	0	0	0		0	0	0	0	0
305	1	372	35	-1	177	188	15.9	26	MSppaaap	47	0	0	0		0	0	0	0	0
306	1	16	46	-1	237	245	20.2	28	ABarapapaaa	65	0	0	0		0	0	0	0	0
307	1	320	288	-1	474	182	11.4	28	Cpppaa	254	-274	0	0		0	0	0	0	0
308	1	422	135	-1	600	302	15.7	33	Cpappv	312	786	0	0		0	0	0	0	0
309	1	124	214	-1	333	179	23.0	24	ABprpapppaa	240	6	0	0		0	0	0	0	0
310	0	144	-1	-1	114	181	18.6	23		233	0	0	0		0	0	0	0	0
311	1	41	8	-1	500	394	19.7	29	ABplapapap	340	0	0	0		0	0	0	0	0
312	1	218	421	-1	357	276	20.2	29	MSaapapa	260	727	0	0		0	0	0	0	0
313	1	357	188	-1	233	185	9.1	27	MSppappp	266	963	0	0		0	0	0	0	0
314	1	375	379	-1	256	233	18.2	23	ABarapaappa	-25	0	0	0		0	0	0	0	0
315	1	246	101	-1	330	115	18.8	26	ABprppaapaa	213	699	0	0		0	0	0	0	0
316	1	65	464	-1	235	137	16.8	23	ABprpaapaap	234	258	0	0		0	0	0	0	0
317	1	118	208	-1	506	237	17.2	34	Eprpp	341	496	0	0		0	0	0	0	0
318	1	241	54	-1	275	289	11.0	25	MSaaaappp	236	-218	0	0		0	0	0	0	0
319	1	205	237	-1	306	258	22.4	27	ABalpappppp	224	441	0	0		0	0	0	0	0
320	1	251	396	-1	560	312	22.8	30	ABplapppap	307	-904	0	0		0	0	0	0	0
321	1	362	147	-1	202	342	22.1	29	ABalppapppa	272	1030	0	0		0	0	0	0	0
322	1	224	30	-1	214	160	16.2	25	ABpraaappaa	209	981	0	0		0	0	0	0	0
323	1	10	87	-1	355	132	10.7	23	ABprapaaapp	230	894	0	0		0	0	0	0	0
324	1	229	134	-1	502	164	13.2	29	Cppapa	292	613	0	0		0	0	0	0	0
325	1	42	32	-1	364	328	12.6	26	Daapa	249	0	0	0		0	0	0	0	0
326	1	429	346	-1	555	188	13.6	24	ABprapapppa	-51	0	0	0		0	0	0	0	0
327	1	463	278	-1	236	320	22.0	23	ABplpapaaaa	213	1024	0	0		0	0	0	0	0
328	1	296	286	-1	429	156	19.2	31	MSpapppp	574	0	0	0		0	0	0	0	0
329	1	190	145	-1	227	357	14.3	24	ABplpaappaa	63	0	0	0		0	0	0	0	0
330	1	33	284	-1	338	304	10.1	27	MSappppa	174	0	0	0		0	0	0	0	0
331	1	64	238	-1	434	164	9.5	26	Dppap	239	-1178	0	0		0	0	0	0	0
332	1	367	395	-1	194	333	24.6	33	ABalppapaap	330	-383	0	0		0	0	0	0	0
333	1	316	452	-1	221	166	22.4	26	ABarapppppa	207	-666	0	0		0	0	0	0	0
334	1	210	152	-1	299	121	21.1	27	ABprpapaapp	269	-149	0	0		0	0	0	0	0
335	1	269	342	-1	504	260	7.1	31	Caaapa	307	790	0	0		0	0	0	0	0
336	1	278	1	-1	543	323	13.3	30	Cappap	-199	0	0	0		0	0	0	0	0
337	1	303	298	-1	402	104	13.7	27	ABprapaapp	254	842	0	0		0	0	0	0	0
338	1	48	418	-1	346	388	18.7	24	ABplppapaaa	218	194	0	0		0	0	0	0	0
339	1	235	371	-1	482	362	24.1	29	ABplpppaaap	271	572	0	0		0	0	0	0	0
340	1	188	428	-1	443	413	18.3	28	ABplappaap	260	638	0	0		0	0	0	0	0
341	0	195	-1	-1	534	240	26.4	29		-108	0	0	0		0	0	0	0	0
342	1	469	295	-1	352	121	18.5	24	ABprppaapap	-164	0	0	0		0	0	0	0	0
343	0	155	-1	-1	100	306	20.0	22		-48	0	0	0		0	0	0	0	0
344	1	395	259	-1	282	301	17.5	24	ABaraapappa	202	461	0	0		0	0	0	0	0
345	1	384	291	-1	510	164	7.5	31	ABarppppa	312	566	0	0		0	0	0	0	0
346	1	327	174	-1	223	155	19.6	24	ABprpaaaaap	430	0	0	0		0	0	0	0	0
347	1	264	281	-1	142	151	9.9	23	ABpraapaapa	264	0	0	0		0	0	0	0	0
348	1	349	289	-1	192	142	14.4	25	ABpraaapaad	-85	0	0	0		0	0	0	0	0
349	1	403	38	-1	227	387	22.4	28	ABalppaappp	234	-669	0	0		0	0	0	0	0
350	1	191	172	-1	126	218	22.1	29	ABalaaaarr	277	27	0	0		0	0	0	0	0
351	1	379	403	-1	131	311	17.6	30	ABalapaapa	274	565	0	0		0	0	0	0	0
352	1	288	207	-1	186	335	9.9	25	ABplaapappa	209	142	0	0		0	0	0	0	0
353	1	483	434	-1	240	144	14.9	24	ABpraaappap	247	-18	0	0		0	0	0	0	0
354	1	145	176	-1	329	366	22.5	25	ABalpapappp	-43	0	0	0		0	0	0	0	0
355	1	129	179	-1	376	149	7.5	31	ABarpppap	304	-905	0	0		0	0	0	0	0
356	1	366	374	-1	352	166	13.9	25	Dpapa	248	277	0	0		0	0	0	0	0
357	1	67	144	-1	316	239	11.0	26	MSpaaappp	246	216	0	0		0	0	0	0	0
358	1	359	422	-1	323	147	21.0	26	ABprpapapaa	115	0	0	0		0	0	0	0	0
359	1	208	94	-1	527	218	7.5	30	Cpaapp	307	498	0	0		0	0	0	0	0
360	1	433	402	-1	411	382	19.3	27	ABplppapap	245	155	0	0		0	0	0	0	0
361	1	331	234	-1	577	231	15.8	30	Cppppa	297	0	0	0		0	0	0	0	0
362	1	268	397	-1	157	340	8.4	27	ABplaapaapp	185	0	0	0		0	0	0	0	0
363	1	89	229	-1	395	326	10.7	26	Daapp	259	669	0	0		0	0	0	0	0
364	1	412	326	-1	433	149	13.5	29	Cppaaa	294	734	0	0		0	0	0	0	0
365	1	431	53	-1	425	231	12.9	32	Epraa	327	409	0	0		0	0	0	0	0
366	1	301	111	-1	250	379	18.6	27	ABplpaapppp	217	746	0	0		0	0	0	0	0
367	1	407	93	-1	102	199	14.7	29	ABalaaappl	61	0	0	0		0	0	0	0	0
368	1	415	417	-1	202	169	18.2	23	ABprpaapaaa	237	0	0	0		0	0	0	0	0
369	1	244	313	-1	112	265	11.1	30	ABalapapap	112	0	0	0		0	0	0	0	0
370	1	156	364	-1	288	95	16.6	28	ABpraappap	276	51	0	0		0	0	0	0	0
371	1	12	314	-1	400	321	26.4	28	ABplpapppaa	276	-58	0	0		0	0	0	0	0
372	1	358	451	-1	224	285	19.4	24	ABalpappaap	205	-180	0	0		0	0	0	0	0
373	1	56	121	-1	162	135	19.6	31	ABpraaaaaa	69	0	0	0		0	0	0	0	0
374	1	351	433	-1	306	169	18.2	25	MSpppaaa	220	-8	0	0		0	0	0	0	0
375	1	297	171	-1	288	204	16.3	25	ABaraapppap	441	0	0	0		0	0	0	0	0
376	1	47	355	-1	540	173	22.3	32	ABprpppaapp	368	0	0	0		0	0	0	0	0
377	1	298	316	-1	100	269	7.8	24	ABplaapaaaa	160	0	0	0		0	0	0	0	0
378	1	350	272	-1	243	144	10.4	25	ABpraapappp	182	0	0	0		0	0	0	0	0
379	1	293	347	-1	288	286	25.4	32	ABplpappaaa	72	0	0	0		0	0	0	0	0
380	1	346	153	-1	332	180	15.5	26	MSpppapp	189	703	0	0		0	0	0	0	0
381	1	276	455	-1	597	251	19.7	29	Caappv	265	-43	0	0		0	0	0	0	0
382	1	239	18	-1	229	261	9.1	25	MSaaaapap	185	0	0	0		0	0	0	0	0
383	1	416	294	-1	205	259	18.4	24	ABalpappaaa	210	371	0	0		0	0	0	0	0
384	1	116	119	-1	192	176	22.0	25	ABarappppap	78	0	0	0		0	0	0	0	0
385	1	306	156	-1	293	231	14.5	27	MSpaapapa	42	0	0	0		0	0	0	0	0
386	1	456	338	-1	287	131	18.0	22	ABprppaaaaa	228	-429	0	0		0	0	0	0	0
387	1	291	44	-1	396	295	22.9	27	MSaappap	274	-186	0	0		0	0	0	0	0
388	1	425	390	-1	232	350	26.0	24	ABalppapapp	215	-23	0	0		0	0	0	0	0
389	1	66	363	-1	478	287	14.5	33	Eplap	337	460	0	0		0	0	0	0	0
390	1	292	195	-1	119	224	9.6	24	ABalapppaap	-13	0	0	0		0	0	0	0	0
391	1	201	448	-1	299	379	16.5	23	ABplppaaaap	234	743	0	0		0	0	0	0	0
392	1	164	123	-1	322	154	10.9	26	ABprapaaapa	102	0	0	0		0	0	0	0	0
393	1	36	440	-1	509	251	13.6	33	Eprpa	332	-217	0	0		0	0	0	0	0
394	1	127	414	-1	558	163	11.1	34	ABarppppp	331	-447	0	0		0	0	0	0	0
395	1	371	97	-1	240	123	8.8	29	ABarpappap	297	623	0	0		0	0	0	0	0
396	1	328	306	-1	415	353	15.2	28	Capaaa	274	-45	0	0		0	0	0	0	0
397	1	261	264	-1	495	336	25.4	26	ABplppppapa	262	-458	0	0		0	0	0	0	0
398	1	319	165	-1	171	323	21.5	24	ABalppappap	240	737	0	0		0	0	0	0	0
399	1	312	33	-1	484	290	17.6	32	Eplpa	321	473	0	0		0	0	0	0	0
400	1	430	211	-1	203	155	10.7	25	ABpraapappa	209	594	0	0		0	0	0	0	0
401	1	376	2	-1	498	341	18.5	30	Capapp	302	1204	0	0		0	0	0	0	0
402	1	179	12	-1	276	119	12.2	28	ABpraaapppp	12	0	0	0		0	0	0	0	0
403	1	457	197	-1	244	288	10.2	23	MSaaaappa	201	-1116	0	0		0	0	0	0	0
404	1	279	150	-1	515	185	16.8	26	Cppapp	240	-956	0	0		0	0	0	0	0
405	1	193	249	-1	594	277	13.4	33	Cpappd	96	0	0	0		0	0	0	0	0
406	1	240	276	-1	391	140	11.9	28	Dppaa	189	0	0	0		0	0	0	0	0
407	1	283	254	-1	530	126	13.8	28	ABprapapaa	94	0	0	0		0	0	0	0	0
408	1	285	349	-1	409	340	19.6	30	MSaapppp	281	107	0	0		0	0	0	0	0
409	1	439	262	-1	378	360	25.0	27	ABplppaappa	270	-47	0	0		0	0	0	0	0
410	1	272	60	-1	328	138	24.2	28	ABprpappapa	188	0	0	0		0	0	0	0	0
411	1	120	383	-1	207	108	14.9	25	ABprpaapapa	227	25	0	0		0	0	0	0	0
412	1	450	429	-1	206	362	10.5	25	ABplaapappp	225	1321	0	0		0	0	0	0	0
413	1	281	113	-1	316	387	22.9	24	ABalpapappa	-105	0	0	0		0	0	0	0	0
414	1	142	444	-1	343	273	23.0	23	MSaapappa	227	-247	0	0		0	0	0	0	0
415	1	15	184	-1	353	98	20.5	25	ABprpaaaapp	219	408	0	0		0	0	0	0	0
416	1	394	5	-1	265	338	25.5	31	ABalpapapap	288	1120	0	0		0	0	0	0	0
417	1	363	438	-1	175	235	21.4	26	ABaraaaaapa	183	-73	0	0		0	0	0	0	0
418	1	260	360	-1	356	170	10.4	26	Dpapp	-138	0	0	0		0	0	0	0	0
419	1	255	212	-1	428	270	13.5	32	Eplaa	318	261	0	0		0	0	0	0	0
420	1	178	143	-1	389	231	14.4	29	Earap	296	-675	0	0		0	0	0	0	0
421	1	343	311	-1	472	247	13.7	33	Eprap	307	737	0	0		0	0	0	0	0
422	1	300	327	-1	329	339	8.9	25	ABplapaaaap	225	547	0	0		0	0	0	0	0
423	1	317	91	-1	267	399	15.5	28	ABplaappap	284	274	0	0		0	0	0	0	0
424	1	459	178	-1	175	325	13.7	23	ABplaapapaa	201	1242	0	0		0	0	0	0	0
425	1	435	375	-1	439	282	18.0	32	Ealpp	322	-129	0	0		0	0	0	0	0
426	1	23	469	-1	354	333	21.4	30	MSapaapp	290	-628	0	0		0	0	0	0	0
427	1	428	256	-1	558	341	18.5	31	ABplapappp	288	340	0	0		0	0	0	0	0
428	1	313	356	-1	274	157	22.9	21	ABprpapaaaa	150	822	0	0		0	0	0	0	0
429	1	6	393	-1	572	165	18.8	28	ABprappppa	254	176	0	0		0	0	0	0	0
430	1	505	25	-1	481	276	23.1	29	ABplpappppp	-159	0	0	0		0	0	0	0	0
431	1	427	411	-1	338	109	22.5	24	ABprpaaaapa	113	0	0	0		0	0	0	0	0
432	1	409	407	-1	178	310	19.1	24	MSapaaaa	-15	0	0	0		0	0	0	0	0
433	1	332	242	-1	144	179	6.3	25	ABpraapaaap	226	340	0	0		0	0	0	0	0
434	1	364	322	485	217	120	19.6	26	ABprpaaapa	219	-1044	0	0		0	0	0	0	0
435	1	363	27	-1	204	231	18.9	24	ABaraaaaapp	-80	0	0	0		0	0	0	0	0
436	1	81	105	-1	147	203	8.6	26	ABarpapaaa	255	542	0	0		0	0	0	0	0
437	1	434	399	-1	226	237	5.7	34	ABarpaapa	58	0	0	0		0	0	0	0	0
438	1	386	460	-1	204	240	22.5	29	ABarapaaaaa	110	0	0	0		0	0	0	0	0
439	1	245	204	-1	417	364	23.7	32	ABplppappp	-6	0	0	0		0	0	0	0	0
440	1	344	215	-1	296	158	6.1	28	ABarpapppp	259	467	0	0		0	0	0	0	0
441	1	377	108	-1	296	337	7.7	23	ABplapaaaaa	-198	0	0	0		0	0	0	0	0
442	1	96	164	-1	266	144	14.4	28	ABprpaappaa	277	178	0	0		0	0	0	0	0
443	1	338	329	-1	350	371	21.4	23	ABplppappaa	164	796	0	0		0	0	0	0	0
444	1	442	251	-1	383	106	18.9	24	ABprppapaaa	242	-2	0	0		0	0	0	0	0
445	1	323	334	-1	349	339	24.0	27	ABplpapappa	310	0	0	0		0	0	0	0	0
446	1	414	470	-1	205	351	14.2	26	ABalpppppap	-52	0	0	0		0	0	0	0	0
447	1	152	81	-1	146	293	6.6	30	ABplaaaaaa	246	220	0	0		0	0	0	0	0
448	1	136	471	-1	158	368	11.3	24	ABalpppappp	-297	0	0	0		0	0	0	0	0
449	1	234	357	-1	497	200	20.1	26	ABprpppppaa	268	-1196	0	0		0	0	0	0	0
450	1	441	341	-1	245	279	23.0	22	ABalpappapa	78	0	0	0		0	0	0	0	0
451	1	495	431	-1	368	115	21.1	24	ABarappappp	71	0	0	0		0	0	0	0	0
452	1	455	258	-1	536	329	23.4	29	ABplpppaapa	234	0	0	0		0	0	0	0	0
453	0	419	-1	-1	446	184	26.1	24		215	-315	0	0		0	0	0	0	0
454	1	467	348	-1	350	166	26.2	24	ABprpappapp	60	0	0	0		0	0	0	0	0
455	1	74	239	-1	278	188	26.6	23	ABarappaapp	-113	0	0	0		0	0	0	0	0
456	1	282	467	-1	571	258	24.2	28	ABplppppppa	-183	0	0	0		0	0	0	0	0
457	1	173	462	-1	556	312	25.1	32	ABplpppaapp	183	0	0	0		0	0	0	0	0
458	0	29	-1	-1	124	241	12.0	22		122	0	0	0		0	0	0	0	0
459	1	254	439	-1	176	193	8.9	23	ABarpapaap	303	0	0	0		0	0	0	0	0
460	1	461	206	-1	275	360	17.5	21	ABplppaaaaa	302	0	0	0		0	0	0	0	0
461	0	-1	-1	-1	108	192	21.3	25		201	0	0	0		0	0	0	0	0
462	1	445	437	-1	487	228	25.4	30	ABprppppapp	336	0	0	0		0	0	0	0	0
463	1	479	489	-1	537	235	21.8	27	Cppppp	203	0	0	0		0	0	0	0	0
464	1	484	481	-1	219	360	20.0	24	ABplpaaappa	105	0	0	0		0	0	0	0	0
465	1	453	499	-1	387	133	20.9	22	ABprppappaa	-163	0	0	0		0	0	0	0	0
466	1	458	465	-1	504	268	20.2	36	Eplpp	-10	0	0	0		0	0	0	0	0
467	1	454	370	-1	398	130	23.9	24	ABprppaappa	60	0	0	0		0	0	0	0	0
468	0	32	-1	-1	427	318	25.9	22		130	0	0	0		0	0	0	0	0
469	1	196	454	-1	310	221	18.0	24	ABaraapppp	214	285	0	0		0	0	0	0	0
470	1	53	85	-1	295	334	24.5	27	ABplpappaap	275	-4	0	0		0	0	0	0	0
471	1	474	162	-1	231	378	16.7	22	ABplpaapppa	271	0	0	0		0	0	0	0	0
472	1	121	466	-1	292	387	22.6	28	ABplpaaaapa	121	0	0	0		0	0	0	0	0
473	1	37	9	-1	210	327	25.3	25	ABalppapapa	158	-122	0	0		0	0	0	0	0
474	1	490	473	-1	371	333	22.9	26	ABplpapappp	164	0	0	0		0	0	0	0	0
475	0	472	-1	-1	276	158	19.0	21		-225	0	0	0		0	0	0	0	0
476	1	473	420	-1	129	324	13.5	22	ABalppppapa	107	0	0	0		0	0	0	0	0
477	0	471	-1	-1	374	234	20.0	21		152	-1684	0	0		0	0	0	0	0
478	1	460	512	-1	300	286	23.2	25	ABalpappapp	82	0	0	0		0	0	0	0	0
479	1	477	475	-1	592	277	18.0	30	Caappd	276	-367	0	0		0	0	0	0	0
480	1	77	476	-1	407	226	17.0	30	Earpa	201	401	0	0		0	0	0	0	0
481	1	480	477	-1	388	276	19.0	28	Ealpa	182	-200	0	0		0	0	0	0	0
482	1	481	478	-1	355	145	21.0	25	ABprpapapap	229	269	0	0		0	0	0	0	0
483	1	482	479	-1	373	233	20.0	24	MSpapapa	227	86	0	0		0	0	0	0	0
484	1	398	480	-1	526	197	25.0	27	ABprpppapaa	223	-23	0	0		0	0	0	0	0
485	1	314	435	-1	238	370	20.0	26	ABplpaaappp	171	169	0	0		0	0	0	0	0
486	1	485	482	-1	488	290	25.0	27	ABplppppapp	275	99	0	0		0	0	0	0	0
487	1	171	483	-1	300	182	24.0	26	ABarapapapp	233	143	0	0		0	0	0	0	0
488	1	419	486	-1	437	189	26.0	27	ABprppppaaa	194	-48	0	0		0	0	0	0	0
489	1	486	487	-1	485	173	25.0	25	ABprppppapa	188	383	0	0		0	0	0	0	0
490	1	487	459	-1	449	152	25.0	27	ABprpppaaaa	216	338	0	0		0	0	0	0	0
491	1	488	336	-1	536	239	26.0	25	ABprpppapap	-146	0	0	0		0	0	0	0	0
492	1	489	490	-1	466	190	25.0	25	ABprppppaap	128	0	0	0		0	0	0	0	0
493	1	491	491	-1	481	316	25.0	27	ABplppppaap	0	0	0	0		0	0	0	0	0
494	1	447	416	-1	312	360	20.0	23	ABplppaapaa	0	0	0	0		0	0	0	0	0
495	1	492	493	-1	456	333	24.0	24	ABplppppaaa	195	789	0	0		0	0	0	0	0
496	0	493	-1	-1	234	203	17.0	25		260	227	0	0		0	0	0	0	0
497	1	494	496	-1	249	203	25.5	25	ABarappaaap	209	1984	0	0		0	0	0	0	0
498	1	496	498	-1	124	184	23.0	27	ABalaapaap	181	0	0	0		0	0	0	0	0
499	1	497	500	-1	404	160	22.0	22	MSppaapp	170	-939	0	0		0	0	0	0	0
500	1	475	501	-1	501	233	22.0	26	ABprpappppp	194	-255	0	0		0	0	0	0	0
501	1	498	502	-1	258	110	18.0	25	ABprpaapppp	259	186	0	0		0	0	0	0	0
502	1	499	503	-1	428	321	25.0	26	ABplpapppap	216	253	0	0		0	0	0	0	0
503	1	500	504	-1	412	353	25.233334	25	ABplppaappp	184	0	0	0		0	0	0	0	0
504	1	501	505	-1	372	142	23.0	24	ABprpapappa	0	0	0	0		0	0	0	0	0
505	1	502	506	-1	387	156	24.0	25	ABprpapappp	151	0	0	0		0	0	0	0	0
506	1	503	507	-1	484	210	23.0	26	ABprpappppa	103	0	0	0		0	0	0	0	0
507	1	504	508	-1	523	187	22.0	24	ABprpppaapa	180	162	0	0		0	0	0	0	0
508	1	125	509	-1	525	271	25.0	28	ABplpppapap	279	-124	0	0		0	0	0	0	0
509	1	147	510	-1	489	255	23.0	27	ABprpppppap	296	-488	0	0		0	0	0	0	0
510	1	506	511	-1	218	242	21.0	22	ABarapaaaap	145	773	0	0		0	0	0	0	0
