# Supplementary material for: The AP-2 Transcription Factor APTF-2 Is Required for Neuroblast and Epidermal Morphogenesis in Caenorhabditis elegans Embryogenesis
Source: PLoS Genet. 2016 May 13;12(5):e1006048. doi: 10.1371/journal.pgen.1006048 (PMC4866721; doi:10.1371/journal.pgen.1006048)
Supplement: S2 Text — (ZIP) [file pgen.1006048.s030.zip › nuclei/t196-nuclei]

1	1	336	34	-1	545	325	13.4	30	Cappap	254	682	0	0		0	0	0	0	0
2	1	401	324	-1	500	343	18.5	30	Capapp	303	-679	0	0		0	0	0	0	0
3	1	21	125	-1	318	313	6.5	29	ABarppaaap	287	353	0	0		0	0	0	0	0
4	1	185	247	-1	202	283	21.3	24	ABalpaaaaap	181	-124	0	0		0	0	0	0	0
5	1	416	36	-1	266	341	25.0	30	ABalpapapap	156	0	0	0		0	0	0	0	0
6	1	17	214	-1	185	279	6.2	27	ABarpaaapp	168	0	0	0		0	0	0	0	0
7	1	107	405	-1	159	130	16.4	30	ABpraaaaap	235	-251	0	0		0	0	0	0	0
8	1	311	47	-1	500	395	19.9	29	ABplapapap	211	0	0	0		0	0	0	0	0
9	1	473	181	-1	206	330	25.1	25	ABalppapapa	207	-251	0	0		0	0	0	0	0
10	1	188	161	-1	269	274	19.9	28	ABalpapppap	140	0	0	0		0	0	0	0	0
11	1	81	63	-1	155	347	12.2	24	ABalppppapp	208	404	0	0		0	0	0	0	0
12	1	402	38	-1	277	120	12.1	30	ABpraaapppp	222	8	0	0		0	0	0	0	0
13	1	246	74	-1	584	340	13.6	32	Caapa	306	-164	0	0		0	0	0	0	0
14	1	159	355	-1	583	231	22.4	27	ABprppppppp	200	1222	0	0		0	0	0	0	0
15	1	214	406	-1	165	166	18.5	29	ABalaapppa	143	0	0	0		0	0	0	0	0
16	1	189	128	-1	254	95	16.5	25	ABpraappaa	205	791	0	0		0	0	0	0	0
17	1	139	333	-1	425	120	22.4	27	ABprppappap	229	288	0	0		0	0	0	0	0
18	1	382	70	-1	235	262	9.2	25	MSaaaapap	242	-383	0	0		0	0	0	0	0
19	1	105	280	-1	486	351	14.0	29	Capapa	296	147	0	0		0	0	0	0	0
20	1	135	67	-1	167	231	11.4	29	MSaaaaapa	289	685	0	0		0	0	0	0	0
21	1	257	200	-1	291	182	10.9	25	MSppppap	254	13	0	0		0	0	0	0	0
22	1	172	421	-1	528	384	21.1	30	ABplapappa	291	-37	0	0		0	0	0	0	0
23	1	53	225	-1	188	287	11.1	27	MSaaapaaa	121	0	0	0		0	0	0	0	0
24	1	55	6	-1	260	104	20.2	28	ABprpaaappp	239	0	0	0		0	0	0	0	0
25	1	430	25	-1	477	281	23.0	23	ABplpappppp	188	119	0	0		0	0	0	0	0
26	1	43	372	-1	407	191	8.5	29	Dpppa	71	0	0	0		0	0	0	0	0
27	1	435	199	-1	205	232	19.2	24	ABaraaaaapp	-453	0	0	0		0	0	0	0	0
28	1	24	45	-1	166	271	16.4	24	ABalpaapaap	116	0	0	0		0	0	0	0	0
29	1	220	44	-1	166	296	13.7	24	MSapaaap	253	0	0	0		0	0	0	0	0
30	1	322	312	-1	214	160	16.1	24	ABpraaappaa	241	-38	0	0		0	0	0	0	0
31	1	2	416	-1	327	393	13.3	24	ABplapaapa	192	-202	0	0		0	0	0	0	0
32	1	325	347	-1	365	329	12.8	25	Daapa	255	153	0	0		0	0	0	0	0
33	1	399	330	-1	484	286	18.1	33	Eplpa	325	1134	0	0		0	0	0	0	0
34	1	191	485	-1	289	202	22.1	26	ABarapapppp	207	-921	0	0		0	0	0	0	0
35	1	305	437	-1	181	186	16.2	25	MSppaaap	200	-545	0	0		0	0	0	0	0
36	0	310	-1	-1	112	183	18.3	23		195	0	0	0		0	0	0	0	0
37	1	59	164	-1	254	224	9.8	29	MSpaaaaa	69	0	0	0		0	0	0	0	0
38	1	349	366	-1	226	389	22.4	27	ABalppaappp	268	248	0	0		0	0	0	0	0
39	1	28	411	-1	209	211	14.5	28	ABaraappapa	201	0	0	0		0	0	0	0	0
40	1	40	82	-1	128	346	11.0	24	ABplaapaapa	201	177	0	0		0	0	0	0	0
41	1	176	134	-1	321	332	13.3	25	Daaaa	217	1202	0	0		0	0	0	0	0
42	1	50	307	-1	350	283	5.7	29	ABarppaapa	388	0	0	0		0	0	0	0	0
43	1	274	265	-1	178	174	9.5	27	ABalappppp	1	0	0	0		0	0	0	0	0
44	1	387	365	-1	401	297	23.1	28	MSaappap	283	192	0	0		0	0	0	0	0
45	1	64	154	-1	204	267	16.0	28	ABalpaapapa	253	0	0	0		0	0	0	0	0
46	1	306	54	-1	238	245	20.4	28	ABarapapaaa	27	0	0	0		0	0	0	0	0
47	1	69	414	459	218	154	13.3	31	ABpraapapa	213	484	0	0		0	0	0	0	0
48	1	288	229	-1	581	193	16.1	26	ABprapapppp	255	-201	0	0		0	0	0	0	0
49	1	216	352	-1	203	173	25.1	26	ABarapppapa	49	0	0	0		0	0	0	0	0
50	1	44	231	-1	132	288	13.4	24	ABalapaaap	243	-641	0	0		0	0	0	0	0
51	1	235	19	-1	164	336	18.8	24	ABplpaaaaaa	242	294	0	0		0	0	0	0	0
52	1	7	306	-1	119	198	8.6	25	ABpraapaaaa	253	-545	0	0		0	0	0	0	0
53	1	365	245	-1	425	234	13.1	33	Epraa	30	0	0	0		0	0	0	0	0
54	1	318	85	-1	275	290	11.2	25	MSaaaappp	42	0	0	0		0	0	0	0	0
55	1	79	230	-1	551	368	15.8	29	ABarppappp	11	0	0	0		0	0	0	0	0
56	1	136	23	-1	128	174	19.9	23	ABalaappap	-98	0	0	0		0	0	0	0	0
57	1	295	115	-1	242	236	11.8	27	MSpaaaapp	147	0	0	0		0	0	0	0	0
58	1	140	238	-1	587	204	20.2	30	ABprappppp	290	104	0	0		0	0	0	0	0
59	1	148	382	-1	148	181	16.5	26	ABalaappppa	183	147	0	0		0	0	0	0	0
60	1	410	140	-1	326	139	23.9	26	ABprpappapa	300	0	0	0		0	0	0	0	0
61	1	144	217	-1	237	338	11.3	26	ABalppppppa	-59	0	0	0		0	0	0	0	0
62	1	232	116	-1	256	201	13.7	26	ABaraappapp	32	0	0	0		0	0	0	0	0
63	1	278	121	-1	211	212	11.6	27	MSpaaaapa	271	38	0	0		0	0	0	0	0
64	1	280	180	-1	264	328	13.1	24	MSapappa	214	362	0	0		0	0	0	0	0
65	1	163	219	-1	184	216	14.1	23	ABaraappaap	238	202	0	0		0	0	0	0	0
66	1	134	335	-1	153	344	14.6	26	ABalppppaad	263	388	0	0		0	0	0	0	0
67	1	222	133	-1	241	149	22.8	28	ABarapppppp	-183	0	0	0		0	0	0	0	0
68	1	39	240	-1	231	195	18.2	24	ABarapaapap	202	202	0	0		0	0	0	0	0
69	1	282	504	-1	334	153	17.8	27	MSpppapa	226	-917	0	0		0	0	0	0	0
70	1	183	400	-1	428	256	5.7	37	Caaaa	375	449	0	0		0	0	0	0	0
71	1	27	384	-1	354	271	13.6	29	Ealaa	293	-462	0	0		0	0	0	0	0
72	1	128	257	-1	225	304	6.1	27	ABplaaaapa	269	246	0	0		0	0	0	0	0
73	1	71	175	-1	95	241	9.5	28	ABalappapa	259	148	0	0		0	0	0	0	0
74	1	252	443	-1	389	224	21.9	28	MSpapappp	293	-28	0	0		0	0	0	0	0
75	1	74	15	-1	232	363	23.7	28	ABalppapppp	-133	0	0	0		0	0	0	0	0
76	1	218	374	-1	149	198	23.1	25	ABarapppaaa	382	0	0	0		0	0	0	0	0
77	1	103	157	-1	116	320	15.5	31	ABalapaapp	45	0	0	0		0	0	0	0	0
78	1	104	21	-1	295	213	11.8	28	MSpaapaa	194	0	0	0		0	0	0	0	0
79	1	279	105	-1	192	129	18.2	30	ABpraaaapa	255	0	0	0		0	0	0	0	0
80	1	73	151	-1	224	222	19.4	23	ABarapaapaa	276	0	0	0		0	0	0	0	0
81	1	447	385	-1	144	285	6.3	24	ABplaaaaaa	181	-148	0	0		0	0	0	0	0
82	1	265	263	-1	336	400	20.6	27	ABplpaaaapp	254	616	0	0		0	0	0	0	0
83	1	192	88	-1	216	105	16.8	26	ABprpaapapp	255	429	0	0		0	0	0	0	0
84	1	229	4	-1	308	298	13.6	26	MSaaappp	-499	0	0	0		0	0	0	0	0
85	1	470	467	-1	298	338	24.3	28	ABplpappaap	276	-21	0	0		0	0	0	0	0
86	1	255	291	-1	202	298	17.2	26	ABalpaaapa	215	-130	0	0		0	0	0	0	0
87	1	323	297	-1	348	137	10.5	25	ABprapaaapp	217	-92	0	0		0	0	0	0	0
88	1	58	237	-1	164	355	22.5	26	ABalppaappa	227	29	0	0		0	0	0	0	0
89	1	102	445	-1	239	292	12.4	31	MSaaapapa	340	0	0	0		0	0	0	0	0
90	1	241	53	-1	305	254	18.2	24	ABaraapappp	280	0	0	0		0	0	0	0	0
91	1	423	91	-1	266	400	15.7	29	ABplaappap	248	0	0	0		0	0	0	0	0
92	1	142	233	-1	143	260	9.2	28	ABalappapp	-21	0	0	0		0	0	0	0	0
93	1	367	101	-1	105	200	14.9	29	ABalaaappl	165	0	0	0		0	0	0	0	0
94	1	359	84	-1	527	212	7.9	31	Cpaapp	310	188	0	0		0	0	0	0	0
95	1	264	441	-1	208	204	21.6	24	MSppaaaa	307	0	0	0		0	0	0	0	0
96	1	54	43	-1	170	138	12.6	26	ABpraaapapp	186	-69	0	0		0	0	0	0	0
97	1	395	310	-1	240	119	9.3	29	ABarpappap	141	0	0	0		0	0	0	0	0
98	1	166	2	-1	290	374	19.3	26	ABplpapaapp	257	436	0	0		0	0	0	0	0
99	1	13	188	-1	210	228	8.7	28	MSaaaaapp	243	183	0	0		0	0	0	0	0
100	1	298	329	-1	111	161	16.2	29	ABalaaappr	270	743	0	0		0	0	0	0	0
101	1	315	311	-1	329	116	18.8	24	ABprppaapaa	228	312	0	0		0	0	0	0	0
102	1	180	71	-1	128	241	19.7	25	ABaraaaapa	196	0	0	0		0	0	0	0	0
103	1	225	239	-1	306	346	16.3	25	MSappapp	200	248	0	0		0	0	0	0	0
104	1	145	11	-1	109	302	21.5	31	ABalaaaalp	211	0	0	0		0	0	0	0	0
105	1	436	174	-1	151	203	8.6	25	ABarpapaaa	167	0	0	0		0	0	0	0	0
106	1	99	153	-1	127	198	12.2	28	ABalapppap	181	0	0	0		0	0	0	0	0
107	1	48	22	-1	260	197	20.3	31	ABarapappa	435	0	0	0		0	0	0	0	0
108	1	441	40	-1	291	336	7.5	23	ABplapaaaaa	173	427	0	0		0	0	0	0	0
109	1	155	387	-1	389	402	12.8	27	ABplapaapp	246	185	0	0		0	0	0	0	0
110	1	60	327	-1	142	250	16.6	24	ABaraapaaaa	217	-511	0	0		0	0	0	0	0
111	1	366	5	-1	253	384	18.7	26	ABplpaapppp	196	-198	0	0		0	0	0	0	0
112	1	18	119	-1	220	292	10.7	25	MSaaapaap	152	0	0	0		0	0	0	0	0
113	1	413	28	-1	317	387	23.0	25	ABalpapappa	417	0	0	0		0	0	0	0	0
114	1	33	251	-1	392	277	15.1	29	Ealap	280	24	0	0		0	0	0	0	0
115	1	15	218	-1	167	251	13.8	24	ABaraapaaap	196	732	0	0		0	0	0	0	0
116	1	175	108	-1	297	270	5.5	30	ABarpaappp	275	-263	0	0		0	0	0	0	0
117	1	238	51	-1	183	299	25.1	26	ABalpapaaaa	110	0	0	0		0	0	0	0	0
118	1	112	379	-1	341	321	17.8	25	MSappaap	252	207	0	0		0	0	0	0	0
119	1	384	351	-1	192	176	22.2	27	ABarappppap	234	627	0	0		0	0	0	0	0
120	1	143	10	-1	321	220	15.4	28	MSpaapapp	99	0	0	0		0	0	0	0	0
121	1	373	234	-1	158	138	19.6	30	ABpraaaaaa	65	0	0	0		0	0	0	0	0
122	1	1	165	-1	143	307	19.6	24	ABalppappaa	215	1561	0	0		0	0	0	0	0
123	1	392	336	-1	318	155	10.8	25	ABprapaaapa	137	0	0	0		0	0	0	0	0
124	1	213	41	-1	130	337	21.0	28	ABalppaaap	206	395	0	0		0	0	0	0	0
125	1	200	323	-1	257	322	5.9	28	ABplaaaapp	259	-556	0	0		0	0	0	0	0
126	1	119	269	-1	559	228	24.9	29	ABprppppppa	263	379	0	0		0	0	0	0	0
127	1	11	178	-1	371	363	14.1	26	Daaap	239	9	0	0		0	0	0	0	0
128	1	170	259	-1	244	375	8.1	27	ABplaaappa	220	0	0	0		0	0	0	0	0
129	1	205	173	-1	360	199	7.6	27	MSpppppp	34	0	0	0		0	0	0	0	0
130	1	120	468	-1	363	291	23.8	26	MSaappaa	206	-868	0	0		0	0	0	0	0
131	0	267	-1	-1	162	289	7.8	22		190	0	0	0		0	0	0	0	0
132	1	285	268	-1	410	371	9.7	29	ABarppaapp	290	518	0	0		0	0	0	0	0
133	1	207	14	-1	238	318	24.7	28	ABalpapapaa	173	0	0	0		0	0	0	0	0
134	1	324	252	-1	500	164	13.0	29	Cppapa	280	-353	0	0		0	0	0	0	0
135	1	308	222	-1	601	300	16.2	34	Cpappv	323	1068	0	0		0	0	0	0	0
136	1	254	143	-1	283	224	19.3	24	ABarapaappp	-250	0	0	0		0	0	0	0	0
137	1	203	17	-1	167	188	21.4	27	ABarappppaa	238	791	0	0		0	0	0	0	0
138	1	95	46	-1	313	196	20.5	26	MSpapaaaa	132	0	0	0		0	0	0	0	0
139	1	293	155	-1	241	377	11.4	29	ABalppppppp	262	321	0	0		0	0	0	0	0
140	1	281	452	-1	344	102	15.9	23	ABprapaapa	231	365	0	0		0	0	0	0	0
141	1	84	255	-1	135	296	22.9	28	ABalpaapppp	8	0	0	0		0	0	0	0	0
142	1	194	244	-1	314	169	8.2	23	ABprapaaaaa	181	951	0	0		0	0	0	0	0
143	1	420	109	-1	390	235	14.2	29	Earap	518	0	0	0		0	0	0	0	0
144	1	357	318	-1	316	239	10.7	25	MSpaaappp	201	0	0	0		0	0	0	0	0
145	1	329	166	-1	228	357	14.3	24	ABplpaappaa	-17	0	0	0		0	0	0	0	0
146	1	211	196	-1	226	401	16.2	27	ABplaappaa	274	-765	0	0		0	0	0	0	0
147	1	321	274	-1	202	344	21.7	29	ABalppapppa	281	89	0	0		0	0	0	0	0
148	1	248	397	410	295	261	9.1	26	MSpaaapa	158	0	0	0		0	0	0	0	0
149	1	6	241	-1	195	386	19.2	29	ABplpaaapa	193	0	0	0		0	0	0	0	0
150	1	404	429	-1	509	180	16.9	27	Cppapp	271	232	0	0		0	0	0	0	0
151	1	187	436	-1	222	281	21.7	24	ABalpaaaapp	210	244	0	0		0	0	0	0	0
152	1	334	455	-1	299	118	21.4	26	ABprpapaapp	260	-452	0	0		0	0	0	0	0
153	1	380	314	-1	325	181	15.4	24	MSpppapp	232	-1453	0	0		0	0	0	0	0
154	1	38	290	-1	92	240	16.4	28	ABalaaapal	128	0	0	0		0	0	0	0	0
155	1	244	232	-1	301	313	10.6	26	MSapappp	73	0	0	0		0	0	0	0	0
156	1	385	58	-1	290	233	14.6	27	MSpaapapa	290	0	0	0		0	0	0	0	0
157	1	62	264	-1	171	225	17.3	25	ABaraaapaap	231	190	0	0		0	0	0	0	0
158	1	169	313	-1	485	149	23.4	26	ABprpppaaap	236	195	0	0		0	0	0	0	0
159	1	283	279	-1	444	127	19.5	29	ABprppapap	266	191	0	0		0	0	0	0	0
160	1	35	16	-1	317	95	14.0	30	ABpraapppa	129	0	0	0		0	0	0	0	0
161	1	269	160	-1	154	265	21.0	25	ABaraaaaaaa	539	0	0	0		0	0	0	0	0
162	1	471	431	-1	232	376	16.5	22	ABplpaapppa	255	0	0	0		0	0	0	0	0
163	1	302	106	-1	161	278	24.4	26	ABalpaappap	2	0	0	0		0	0	0	0	0
164	1	442	39	-1	265	143	13.9	26	ABprpaappaa	260	-30	0	0		0	0	0	0	0
165	1	398	42	-1	170	325	21.3	24	ABalppappap	196	290	0	0		0	0	0	0	0
166	1	19	254	-1	219	304	24.4	24	ABalpapaaap	103	0	0	0		0	0	0	0	0
167	1	46	213	-1	212	236	24.0	24	ABarapaaapa	221	183	0	0		0	0	0	0	0
168	1	204	278	-1	269	131	24.3	27	ABarappapaa	245	-309	0	0		0	0	0	0	0
169	1	4	296	-1	190	299	7.8	25	ABplaaaaapp	227	-568	0	0		0	0	0	0	0
170	1	271	220	-1	467	143	8.3	27	ABprappapa	421	0	0	0		0	0	0	0	0
171	1	375	412	-1	290	206	16.2	24	ABaraapppap	243	-260	0	0		0	0	0	0	0
172	1	350	246	-1	125	218	21.7	29	ABalaaaarr	498	0	0	0		0	0	0	0	0
173	1	247	328	-1	464	117	13.8	29	ABprappaap	274	1168	0	0		0	0	0	0	0
174	1	346	37	-1	219	154	19.6	24	ABprpaaaaap	248	-1002	0	0		0	0	0	0	0
175	1	233	343	-1	185	142	9.2	26	ABpraapaapp	261	117	0	0		0	0	0	0	0
176	1	354	99	-1	332	366	22.0	23	ABalpapappp	210	0	0	0		0	0	0	0	0
177	1	249	298	-1	465	408	13.7	29	ABplappapa	295	129	0	0		0	0	0	0	0
178	1	424	198	-1	173	322	14.0	23	ABplaapapaa	234	1314	0	0		0	0	0	0	0
179	1	355	68	-1	376	148	7.4	31	ABarpppap	299	401	0	0		0	0	0	0	0
180	1	75	482	-1	276	140	20.7	26	ABprpapaapa	222	740	0	0		0	0	0	0	0
181	1	67	135	-1	157	179	12.5	28	ABalappppa	299	0	0	0		0	0	0	0	0
182	1	130	392	-1	159	219	25.1	24	ABaraaapppa	267	0	0	0		0	0	0	0	0
183	1	210	117	-1	212	271	25.3	25	ABalpapaapa	229	-637	0	0		0	0	0	0	0
184	1	415	460	-1	356	101	20.4	24	ABprpaaaapp	204	414	0	0		0	0	0	0	0
185	1	239	223	-1	338	209	17.9	29	MSpapaapa	243	811	0	0		0	0	0	0	0
186	1	118	18	-1	108	320	11.6	28	ABalapaaaa	279	713	0	0		0	0	0	0	0
187	0	47	-1	-1	233	205	25.5	23		239	161	0	0		0	0	0	0	0
188	1	313	60	-1	229	189	8.9	26	MSppappp	246	687	0	0		0	0	0	0	0
189	1	272	364	-1	185	236	24.6	25	ABaraaappap	206	593	0	0		0	0	0	0	0
190	1	150	104	-1	324	364	12.5	25	MSapppap	238	585	0	0		0	0	0	0	0
191	1	114	112	-1	273	237	11.8	25	MSpaaappa	215	104	0	0		0	0	0	0	0
192	1	168	267	-1	321	197	6.4	25	ABprapaaaap	334	0	0	0		0	0	0	0	0
193	1	184	9	-1	260	297	15.2	25	ABaraapapaa	-29	0	0	0		0	0	0	0	0
194	1	90	145	-1	97	270	14.2	27	ABalappaaa	84	0	0	0		0	0	0	0	0
195	1	390	215	-1	119	226	9.6	24	ABalapppaap	311	0	0	0		0	0	0	0	0
196	1	31	107	-1	309	177	25.9	30	ABprpappaap	301	1260	0	0		0	0	0	0	0
197	1	403	12	-1	245	287	10.4	24	MSaaaappa	188	-173	0	0		0	0	0	0	0
198	1	86	163	-1	278	227	23.4	27	ABarapapppa	153	0	0	0		0	0	0	0	0
199	1	80	168	-1	302	401	14.3	29	ABplaapppa	268	770	0	0		0	0	0	0	0
200	1	236	197	-1	376	263	21.8	25	MSaapappp	213	-289	0	0		0	0	0	0	0
201	1	151	331	-1	197	395	16.4	23	ABplpaapapp	219	106	0	0		0	0	0	0	0
202	1	275	120	-1	291	280	15.6	25	ABaraapapap	-171	0	0	0		0	0	0	0	0
203	1	97	185	-1	266	197	16.7	24	ABaraapppaa	242	473	0	0		0	0	0	0	0
204	1	439	184	-1	421	366	23.4	31	ABplppappp	307	410	0	0		0	0	0	0	0
205	1	77	338	-1	315	201	9.2	25	MSpppppa	274	0	0	0		0	0	0	0	0
206	1	460	434	-1	276	357	17.7	23	ABplppaaaaa	186	-506	0	0		0	0	0	0	0
207	1	352	277	-1	188	336	9.7	24	ABplaapappa	245	-665	0	0		0	0	0	0	0
208	1	317	79	-1	508	234	16.8	33	Eprpp	302	24	0	0		0	0	0	0	0
209	1	29	369	-1	359	169	23.2	29	ABprpapppap	254	0	0	0		0	0	0	0	0
210	1	286	35	-1	462	167	22.8	30	MSpappap	273	-365	0	0		0	0	0	0	0
211	1	400	342	-1	201	158	10.7	25	ABpraapappa	221	275	0	0		0	0	0	0	0
212	1	419	81	-1	432	273	13.4	31	Eplaa	308	0	0	0		0	0	0	0	0
213	1	125	204	-1	281	155	25.6	26	ABprpappaaa	474	0	0	0		0	0	0	0	0
214	1	309	167	-1	330	174	23.0	25	ABprpapppaa	168	0	0	0		0	0	0	0	0
215	1	440	102	-1	297	158	6.1	29	ABarpapppp	257	144	0	0		0	0	0	0	0
216	1	171	114	-1	146	265	18.4	26	ABalpaapaaa	252	668	0	0		0	0	0	0	0
217	1	126	207	-1	177	339	6.8	26	ABplaaapaa	86	0	0	0		0	0	0	0	0
218	1	158	49	-1	141	316	24.3	26	ABalppapaaa	379	0	0	0		0	0	0	0	0
219	1	146	191	-1	202	375	8.7	30	ABplaaapap	319	0	0	0		0	0	0	0	0
220	1	243	216	-1	195	203	25.5	26	ABaraaapppp	159	0	0	0		0	0	0	0	0
221	1	209	62	-1	332	143	7.6	28	ABarpppaa	270	-137	0	0		0	0	0	0	0
222	1	98	376	-1	172	167	15.8	23	ABpraaapaav	242	0	0	0		0	0	0	0	0
223	1	199	194	-1	423	188	23.2	28	MSpappaa	256	204	0	0		0	0	0	0	0
224	1	20	488	-1	240	120	21.7	24	ABprpaaappa	235	1276	0	0		0	0	0	0	0
225	1	34	294	-1	445	312	8.8	29	Dappp	291	-278	0	0		0	0	0	0	0
226	1	262	383	-1	269	278	21.9	30	ABalpappppa	301	-5	0	0		0	0	0	0	0
227	1	299	248	-1	369	210	17.7	30	MSpapaapp	192	0	0	0		0	0	0	0	0
228	1	301	64	-1	278	119	8.6	28	ABarpapppa	248	347	0	0		0	0	0	0	0
229	1	363	139	-1	395	324	10.5	27	Daapp	228	-122	0	0		0	0	0	0	0
230	1	36	32	-1	350	353	17.5	30	MSaapppa	-8	0	0	0		0	0	0	0	0
231	1	152	425	-1	314	228	6.8	23	ABarppaaaa	221	0	0	0		0	0	0	0	0
232	1	206	209	-1	307	128	17.4	26	ABprppaaaap	-153	0	0	0		0	0	0	0	0
233	1	52	212	-1	120	303	7.5	24	ABplaapaaap	220	-246	0	0		0	0	0	0	0
234	1	361	13	-1	576	232	15.7	30	Cppppa	297	-120	0	0		0	0	0	0	0
235	1	212	57	-1	147	243	23.4	25	ABaraaappaa	203	0	0	0		0	0	0	0	0
236	1	256	353	-1	141	237	6.4	27	ABarpaaaaa	134	0	0	0		0	0	0	0	0
237	1	319	322	-1	310	260	22.6	28	ABalpappppp	251	479	0	0		0	0	0	0	0
238	1	331	96	-1	432	164	9.7	24	Dppap	243	329	0	0		0	0	0	0	0
239	1	455	486	-1	270	186	26.0	25	ABarappaapp	199	-274	0	0		0	0	0	0	0
240	1	129	86	-1	533	357	24.4	30	ABplappppa	303	-1147	0	0		0	0	0	0	0
241	1	217	158	-1	114	259	23.7	28	ABalpaapppa	264	114	0	0		0	0	0	0	0
242	1	433	261	-1	141	178	6.5	24	ABpraapaaap	244	1187	0	0		0	0	0	0	0
243	1	242	308	-1	482	120	17.3	29	ABprappapp	293	-445	0	0		0	0	0	0	0
244	1	287	283	-1	361	172	18.6	25	MSpppaap	5	0	0	0		0	0	0	0	0
245	1	70	52	-1	236	263	25.4	27	ABalpapaapp	166	0	0	0		0	0	0	0	0
246	1	226	27	-1	375	306	8.5	29	MSappppp	223	-192	0	0		0	0	0	0	0
247	1	66	276	-1	151	301	10.1	28	ABalapappp	-8	0	0	0		0	0	0	0	0
248	1	165	409	-1	462	399	20.8	30	ABplappapp	261	490	0	0		0	0	0	0	0
249	1	405	320	-1	597	284	13.4	33	Cpappd	330	-234	0	0		0	0	0	0	0
250	1	195	76	-1	196	122	11.3	26	ABpraaaappp	246	314	0	0		0	0	0	0	0
251	1	444	370	-1	382	115	19.0	25	ABprppapaaa	208	126	0	0		0	0	0	0	0
252	1	30	284	-1	102	255	19.8	28	ABalaaaarl	-102	0	0	0		0	0	0	0	0
253	1	276	250	-1	194	275	13.2	27	ABaraapaapp	259	-80	0	0		0	0	0	0	0
254	1	407	144	-1	526	125	13.8	29	ABprapapaa	288	455	0	0		0	0	0	0	0
255	1	297	378	-1	340	206	21.5	27	MSpapaaap	235	1335	0	0		0	0	0	0	0
256	1	427	210	-1	563	341	18.7	32	ABplapappp	321	-39	0	0		0	0	0	0	0
257	1	26	258	-1	531	356	20.3	28	ABplapppaa	326	0	0	0		0	0	0	0	0
258	1	452	419	-1	534	329	22.8	26	ABplpppaapa	208	0	0	0		0	0	0	0	0
259	1	344	243	-1	286	303	17.7	25	ABaraapappa	230	-821	0	0		0	0	0	0	0
260	1	72	30	-1	124	237	15.2	29	MSaaaaaa	138	0	0	0		0	0	0	0	0
261	1	221	303	-1	501	327	10.2	30	Cappaa	309	122	0	0		0	0	0	0	0
262	1	409	309	-1	380	363	24.8	27	ABplppaappa	271	768	0	0		0	0	0	0	0
263	1	153	224	-1	176	293	22.2	24	ABalpaaaaaa	195	126	0	0		0	0	0	0	0
264	1	397	422	-1	493	340	24.5	27	ABplppppapa	200	697	0	0		0	0	0	0	0
265	1	78	275	-1	462	202	8.5	30	Dpppp	266	-55	0	0		0	0	0	0	0
266	1	113	100	-1	187	242	14.7	24	ABaraapaapa	202	264	0	0		0	0	0	0	0
267	1	223	346	-1	356	403	15.1	30	ABplaapppp	152	0	0	0		0	0	0	0	0
268	1	108	169	-1	457	233	16.9	33	Earpp	314	-516	0	0		0	0	0	0	0
269	1	133	148	-1	366	95	14.2	28	ABpraapppp	169	0	0	0		0	0	0	0	0
270	1	76	80	-1	163	236	19.5	25	ABaraaapaaa	256	56	0	0		0	0	0	0	0
271	1	85	103	-1	193	350	19.4	25	ABplpaaaaap	253	-110	0	0		0	0	0	0	0
272	1	378	390	-1	243	149	10.3	27	ABpraapappp	267	-1239	0	0		0	0	0	0	0
273	1	300	159	-1	225	331	17.7	25	MSapapaa	447	0	0	0		0	0	0	0	0
274	1	167	446	-1	576	267	22.3	31	ABplppppppp	310	1296	0	0		0	0	0	0	0
275	1	116	59	-1	301	115	23.7	29	ABarappapap	251	205	0	0		0	0	0	0	0
276	1	406	299	-1	391	141	11.8	28	Dppaa	271	-384	0	0		0	0	0	0	0
277	1	83	3	-1	526	313	25.4	26	ABplpppapaa	188	-460	0	0		0	0	0	0	0
278	1	327	386	-1	239	319	22.6	26	ABplpapaaaa	216	1021	0	0		0	0	0	0	0
279	1	198	401	-1	411	119	19.7	24	ABprppapaap	236	254	0	0		0	0	0	0	0
280	1	122	8	-1	102	229	13.0	25	ABalapppaaa	-64	0	0	0		0	0	0	0	0
281	1	347	170	-1	145	154	10.5	26	ABpraapaapa	248	-246	0	0		0	0	0	0	0
282	1	149	192	-1	281	283	13.4	27	MSaaapapp	251	1093	0	0		0	0	0	0	0
283	1	273	349	-1	476	165	16.2	28	Cppaap	240	285	0	0		0	0	0	0	0
284	1	330	260	-1	343	304	9.6	27	MSappppa	235	803	0	0		0	0	0	0	0
285	1	154	228	-1	159	383	14.0	26	ABplpaapapa	42	0	0	0		0	0	0	0	0
286	1	328	236	-1	426	157	19.3	31	MSpapppp	254	-38	0	0		0	0	0	0	0
287	1	258	272	-1	455	354	18.4	30	Capaap	299	235	0	0		0	0	0	0	0
288	1	307	339	-1	475	181	11.2	28	Cpppaa	21	0	0	0		0	0	0	0	0
289	1	348	289	-1	191	136	14.4	24	ABpraaapaad	-80	0	0	0		0	0	0	0	0
290	1	260	98	-1	448	355	24.6	28	ABplpppaaaa	272	1427	0	0		0	0	0	0	0
291	1	345	146	-1	510	162	7.7	32	ABarppppa	78	0	0	0		0	0	0	0	0
292	1	215	131	-1	255	263	16.7	25	ABalpaaapp	250	833	0	0		0	0	0	0	0
293	1	292	287	-1	317	285	16.4	27	MSaapaapa	120	0	0	0		0	0	0	0	0
294	1	383	368	-1	211	258	18.5	24	ABalpappaaa	-613	0	0	0		0	0	0	0	0
295	1	342	475	-1	350	123	18.3	23	ABprppaapap	-162	0	0	0		0	0	0	0	0
296	1	138	56	-1	277	357	14.2	28	MSapppaa	284	933	0	0		0	0	0	0	0
297	1	101	26	-1	154	230	15.0	23	ABaraappaaa	206	764	0	0		0	0	0	0	0
298	1	337	87	-1	400	106	13.5	27	ABprapaapp	234	568	0	0		0	0	0	0	0
299	1	42	78	-1	275	151	16.9	26	MSppapap	250	369	0	0		0	0	0	0	0
300	1	294	50	-1	166	233	6.4	28	ABarpaaaap	230	200	0	0		0	0	0	0	0
301	1	162	438	-1	273	149	11.2	22	ABpraaapppa	59	0	0	0		0	0	0	0	0
302	1	3	359	-1	169	185	25.2	28	ABarapppaap	256	999	0	0		0	0	0	0	0
303	1	251	357	-1	254	236	24.4	25	ABarapaaapp	218	171	0	0		0	0	0	0	0
304	1	259	321	-1	457	374	9.4	33	ABarppapa	330	34	0	0		0	0	0	0	0
305	1	173	377	-1	384	249	6.0	36	Cpaaa	362	550	0	0		0	0	0	0	0
306	1	396	69	-1	417	349	15.2	29	Capaaa	1	0	0	0		0	0	0	0	0
307	1	157	126	-1	196	257	9.2	24	MSaaaapaa	-95	0	0	0		0	0	0	0	0
308	1	234	93	-1	245	298	18.5	26	ABalpapppaa	320	0	0	0		0	0	0	0	0
309	1	131	193	-1	436	341	11.6	26	Dapap	257	484	0	0		0	0	0	0	0
310	1	227	202	-1	272	351	7.3	28	ABplaaappp	261	518	0	0		0	0	0	0	0
311	1	421	242	-1	474	248	13.5	33	Eprap	48	0	0	0		0	0	0	0	0
312	1	110	48	271	154	369	19.6	28	ABalpppaaa	118	0	0	0		0	0	0	0	0
313	1	369	127	-1	104	261	11.0	30	ABalapapap	262	269	0	0		0	0	0	0	0
314	1	371	509	-1	398	325	25.2	28	ABplpapppaa	193	0	0	0		0	0	0	0	0
315	1	219	396	-1	103	204	17.1	31	ABalaaapar	294	0	0	0		0	0	0	0	0
316	1	377	61	-1	99	273	7.8	24	ABplaapaaaa	230	421	0	0		0	0	0	0	0
317	1	277	317	-1	540	281	7.9	31	Cpapap	314	1055	0	0		0	0	0	0	0
318	1	196	92	-1	119	352	17.5	28	ABalpppaap	266	-670	0	0		0	0	0	0	0
319	0	458	-1	-1	123	245	11.9	22		391	0	0	0		0	0	0	0	0
320	0	434	-1	-1	202	131	21.2	25		489	0	0	0		0	0	0	0	0
321	1	51	249	-1	360	223	13.3	29	Earaa	296	-792	0	0		0	0	0	0	0
322	1	434	305	-1	227	117	19.0	22	ABprpaaapap	208	-431	0	0		0	0	0	0	0
323	1	253	282	-1	180	115	13.6	23	ABpraaaappa	272	0	0	0		0	0	0	0	0
324	1	115	285	-1	348	264	17.6	28	MSaapaapp	481	0	0	0		0	0	0	0	0
325	1	137	221	-1	271	236	5.5	29	ABarpaappa	295	-465	0	0		0	0	0	0	0
326	1	364	203	-1	433	150	13.5	28	Cppaaa	269	288	0	0		0	0	0	0	0
327	1	422	130	-1	327	339	8.9	24	ABplapaaaap	242	18	0	0		0	0	0	0	0
328	1	65	341	-1	473	285	6.1	32	Cpaapa	323	-136	0	0		0	0	0	0	0
329	1	443	373	-1	353	371	21.4	24	ABplppappaa	172	-831	0	0		0	0	0	0	0
330	1	186	150	-1	354	237	21.1	26	MSpapappa	226	-262	0	0		0	0	0	0	0
331	1	93	141	-1	205	215	16.5	27	ABaraaapapa	150	0	0	0		0	0	0	0	0
332	1	261	7	-1	232	297	15.4	26	ABalpaapapp	231	-172	0	0		0	0	0	0	0
333	1	89	156	-1	252	138	19.8	24	ABprpaapppa	195	338	0	0		0	0	0	0	0
334	1	445	75	-1	351	337	24.0	31	ABplpapappa	309	361	0	0		0	0	0	0	0
335	1	10	315	-1	265	175	5.7	29	ABarpapapp	287	1517	0	0		0	0	0	0	0
336	1	491	451	-1	531	236	24.9	30	ABprpppapap	256	-113	0	0		0	0	0	0	0
337	1	45	293	-1	240	181	11.5	27	MSppappa	219	318	0	0		0	0	0	0	0
338	1	386	375	-1	288	135	18.1	23	ABprppaaaaa	208	-899	0	0		0	0	0	0	0
339	1	32	24	-1	165	161	23.3	25	ABalaapappa	249	1199	0	0		0	0	0	0	0
340	1	179	295	-1	592	310	21.2	29	ABplappppp	154	0	0	0		0	0	0	0	0
341	1	450	302	-1	247	281	23.1	22	ABalpappapa	217	384	0	0		0	0	0	0	0
342	1	335	402	-1	501	257	6.8	31	Caaapa	295	-109	0	0		0	0	0	0	0
343	1	240	73	-1	203	159	6.7	25	ABarpappaa	244	-87	0	0		0	0	0	0	0
344	1	296	487	-1	556	199	22.4	26	ABprapppapp	266	808	0	0		0	0	0	0	0
345	1	61	381	-1	546	323	8.8	30	Caaapp	294	553	0	0		0	0	0	0	0
346	1	326	1	-1	555	189	13.5	24	ABprapapppa	230	867	0	0		0	0	0	0	0
347	1	379	256	-1	291	285	24.8	32	ABplpappaaa	323	-1418	0	0		0	0	0	0	0
348	1	454	442	-1	346	158	25.8	26	ABprpappapp	204	-688	0	0		0	0	0	0	0
349	1	408	177	-1	407	342	19.6	32	MSaapppp	270	77	0	0		0	0	0	0	0
350	1	106	300	-1	110	288	18.2	26	ABalaaaala	265	273	0	0		0	0	0	0	0
351	0	461	-1	-1	106	195	21.6	24		193	-247	0	0		0	0	0	0	0
352	1	117	391	-1	299	164	15.3	26	MSppppaa	201	0	0	0		0	0	0	0	0
353	1	96	326	-1	381	146	17.4	30	MSpapppa	310	0	0	0		0	0	0	0	0
354	0	-1	-1	-1	520	201	25.9	31		313	694	0	0		0	0	0	0	0
355	1	376	492	-1	538	175	21.9	28	ABprpppaapp	301	-571	0	0		0	0	0	0	0
356	1	428	424	-1	276	150	23.2	23	ABprpapaaaa	228	394	0	0		0	0	0	0	0
357	1	449	408	-1	496	198	20.2	28	ABprpppppaa	257	971	0	0		0	0	0	0	0
358	1	224	439	-1	299	140	12.6	24	ABprpaappap	398	0	0	0		0	0	0	0	0
359	1	182	262	-1	187	272	18.7	24	ABaraaaaaap	167	0	0	0		0	0	0	0	0
360	1	418	33	-1	351	174	10.6	26	Dpapp	206	0	0	0		0	0	0	0	0
361	1	193	95	-1	379	398	20.2	27	ABplppapaap	271	1128	0	0		0	0	0	0	0
362	1	230	195	-1	266	330	19.2	28	MSapapap	-5	0	0	0		0	0	0	0	0
363	1	389	123	-1	481	288	14.5	33	Eplap	-6	0	0	0		0	0	0	0	0
364	1	370	142	-1	289	95	16.7	28	ABpraappap	347	0	0	0		0	0	0	0	0
365	1	291	423	-1	543	139	17.3	26	ABprapappa	244	-279	0	0		0	0	0	0	0
366	1	121	427	-1	501	375	11.3	29	ABarppappa	272	163	0	0		0	0	0	0	0
367	1	181	235	-1	357	132	14.3	26	Dpaap	251	358	0	0		0	0	0	0	0
368	1	290	152	-1	417	395	15.5	29	ABplappaaa	287	-50	0	0		0	0	0	0	0
369	1	68	110	-1	392	386	22.8	27	ABplppappap	193	180	0	0		0	0	0	0	0
370	1	467	491	-1	396	135	23.9	28	ABprppaappa	279	-816	0	0		0	0	0	0	0
371	1	339	211	-1	480	362	24.5	29	ABplpppaaap	289	73	0	0		0	0	0	0	0
372	0	41	-1	-1	426	236	5.4	28		342	0	0	0		0	0	0	0	0
373	1	208	432	-1	239	209	15.8	27	ABaraaapapp	186	0	0	0		0	0	0	0	0
374	1	356	208	-1	347	168	14.2	24	Dpapa	247	-200	0	0		0	0	0	0	0
375	1	425	226	-1	439	281	17.7	32	Ealpp	326	-117	0	0		0	0	0	0	0
376	1	266	426	-1	156	374	16.6	27	ABalpppapav	42	0	0	0		0	0	0	0	0
377	1	25	301	-1	253	196	23.4	28	ABarapapapa	134	0	0	0		0	0	0	0	0
378	1	178	354	-1	521	393	15.4	30	ABplapapaa	296	-534	0	0		0	0	0	0	0
379	1	314	367	-1	253	233	18.0	22	ABarapaappa	-141	0	0	0		0	0	0	0	0
380	1	197	319	-1	406	315	7.6	29	Dappa	272	557	0	0		0	0	0	0	0
381	1	164	288	-1	187	271	24.4	24	ABalpaaaapa	208	128	0	0		0	0	0	0	0
382	1	124	399	-1	185	224	5.5	27	ABarpapapa	169	0	0	0		0	0	0	0	0
383	1	411	407	-1	211	108	15.0	25	ABprpaapapa	241	346	0	0		0	0	0	0	0
384	1	123	179	-1	377	110	23.7	27	ABarappappa	277	83	0	0		0	0	0	0	0
385	1	177	182	-1	77	285	12.5	27	ABalappaap	225	482	0	0		0	0	0	0	0
386	1	100	111	-1	256	366	21.5	26	ABplpapaapa	-139	0	0	0		0	0	0	0	0
387	1	250	129	-1	359	357	10.7	25	Dapaa	-154	0	0	0		0	0	0	0	0
388	1	87	136	-1	299	297	19.5	28	MSaapaaaa	230	-132	0	0		0	0	0	0	0
389	1	190	171	-1	440	299	24.7	26	ABplpappppa	235	531	0	0		0	0	0	0	0
390	1	388	440	-1	233	357	25.9	25	ABalppapapp	259	973	0	0		0	0	0	0	0
391	1	228	360	-1	320	150	13.9	24	Dpaaa	234	677	0	0		0	0	0	0	0
392	1	5	273	-1	165	261	6.9	25	ABarpaaapa	222	0	0	0		0	0	0	0	0
393	1	429	20	-1	568	163	18.8	29	ABprappppa	279	-753	0	0		0	0	0	0	0
394	1	92	380	-1	321	283	20.1	26	MSaapaaap	241	-78	0	0		0	0	0	0	0
395	1	332	113	-1	183	335	24.4	25	ABalppapaap	186	115	0	0		0	0	0	0	0
396	1	320	345	-1	559	312	22.7	31	ABplapppap	311	750	0	0		0	0	0	0	0
397	1	362	124	-1	153	335	8.2	25	ABplaapaapp	118	0	0	0		0	0	0	0	0
398	1	12	433	-1	535	179	19.3	25	ABprapppapa	227	149	0	0		0	0	0	0	0
399	1	437	316	-1	224	235	5.7	35	ABarpaapa	202	0	0	0		0	0	0	0	0
400	1	284	206	-1	546	174	16.6	26	ABprapppaa	258	325	0	0		0	0	0	0	0
401	1	304	393	-1	147	159	14.5	27	ABalaappppp	278	83	0	0		0	0	0	0	0
402	1	360	187	-1	414	381	19.2	29	ABplppapap	185	0	0	0		0	0	0	0	0
403	1	351	176	-1	135	315	17.6	28	ABalapaapa	354	0	0	0		0	0	0	0	0
404	1	8	461	-1	272	343	22.5	22	ABplpapaaap	143	0	0	0		0	0	0	0	0
405	1	109	447	-1	496	327	21.6	30	Capppp	21	0	0	0		0	0	0	0	0
406	1	161	356	-1	245	167	17.8	24	MSppapaa	172	-10	0	0		0	0	0	0	0
407	1	432	456	-1	180	311	19.4	24	MSapaaaa	199	488	0	0		0	0	0	0	0
408	1	231	227	-1	541	208	11.3	29	Cpppap	278	578	0	0		0	0	0	0	0
409	1	37	496	-1	336	377	19.4	23	ABplppaapap	155	-202	0	0		0	0	0	0	0
410	1	174	371	-1	578	276	9.8	31	Cpapaa	305	1174	0	0		0	0	0	0	0
411	1	431	430	-1	337	109	22.3	25	ABprpaaaapa	185	1455	0	0		0	0	0	0	0
412	0	156	-1	-1	483	217	23.3	29		256	-978	0	0		0	0	0	0	0
413	1	111	66	-1	206	331	14.4	24	ABalpppppaa	227	815	0	0		0	0	0	0	0
414	1	394	395	-1	560	162	11.5	35	ABarppppp	351	196	0	0		0	0	0	0	0
415	1	14	137	-1	505	134	19.3	28	ABprapapap	274	1047	0	0		0	0	0	0	0
416	1	494	472	-1	302	353	20.0	25	ABplppaapaa	256	73	0	0		0	0	0	0	0
417	1	368	281	-1	201	169	18.2	27	ABprpaapaaa	342	0	0	0		0	0	0	0	0
418	1	338	65	-1	350	393	18.0	24	ABplppapaaa	220	1320	0	0		0	0	0	0	0
419	1	23	89	-1	452	316	21.4	34	ABplpppppa	341	589	0	0		0	0	0	0	0
420	1	476	72	-1	135	315	14.0	21	ABalppppapa	161	0	0	0		0	0	0	0	0
421	1	312	358	-1	355	278	20.3	28	MSaapapa	-187	0	0	0		0	0	0	0	0
422	1	358	404	-1	323	144	21.0	22	ABprpapapaa	153	1012	0	0		0	0	0	0	0
423	1	147	147	-1	167	319	15.8	24	ABalppppaav	241	0	0	0		0	0	0	0	0
424	1	9	448	-1	185	355	12.3	24	ABplaapapap	244	-676	0	0		0	0	0	0	0
425	1	160	266	-1	190	166	20.1	24	ABprpaaaaaa	195	212	0	0		0	0	0	0	0
426	1	49	471	-1	240	147	25.0	24	ABarapppapp	112	0	0	0		0	0	0	0	0
427	1	88	350	-1	195	364	15.8	27	ABplpaapaap	488	0	0	0		0	0	0	0	0
428	1	340	348	-1	442	413	17.9	27	ABplappaap	279	142	0	0		0	0	0	0	0
429	1	412	450	-1	206	364	10.7	25	ABplaapappp	73	0	0	0		0	0	0	0	0
430	1	91	418	-1	287	348	10.6	24	ABplapaaapa	226	-315	0	0		0	0	0	0	0
431	1	451	389	-1	368	121	21.2	24	ABarappappp	217	561	0	0		0	0	0	0	0
432	1	132	201	-1	564	298	16.1	29	Capppa	273	-211	0	0		0	0	0	0	0
433	1	374	55	-1	304	173	18.4	26	MSpppaaa	219	306	0	0		0	0	0	0	0
434	1	353	31	-1	240	146	15.2	25	ABpraaappap	239	19	0	0		0	0	0	0	0
435	1	485	132	-1	237	368	19.5	25	ABplpaaappp	96	0	0	0		0	0	0	0	0
436	1	245	162	-1	440	137	23.1	29	ABprppappp	262	398	0	0		0	0	0	0	0
437	1	462	83	-1	485	233	25.5	27	ABprppppapp	278	-438	0	0		0	0	0	0	0
438	1	417	118	-1	174	235	22.2	24	ABaraaaaapa	166	-406	0	0		0	0	0	0	0
439	1	459	325	-1	174	196	9.5	25	ABarpapaap	-11	0	0	0		0	0	0	0	0
440	1	393	90	-1	513	246	13.3	34	Eprpa	328	-531	0	0		0	0	0	0	0
441	0	453	-1	-1	452	184	26.6	27		269	-181	0	0		0	0	0	0	0
442	1	54	286	-1	155	152	12.7	25	ABpraaapapa	166	-64	0	0		0	0	0	0	0
443	1	22	337	-1	166	397	16.9	24	ABalpppapad	290	0	0	0		0	0	0	0	0
444	1	414	122	-1	343	273	22.5	26	MSaapappa	101	0	0	0		0	0	0	0	0
445	1	270	186	-1	185	334	17.3	24	ABplpaapaaa	-19	0	0	0		0	0	0	0	0
446	1	82	292	-1	301	320	16.3	23	MSappaaa	302	0	0	0		0	0	0	0	0
447	1	56	189	-1	326	339	21.9	23	ABplpapapap	313	0	0	0		0	0	0	0	0
448	1	391	388	-1	298	380	16.7	23	ABplppaaaap	3	0	0	0		0	0	0	0	0
449	1	268	334	-1	428	115	13.2	29	ABprappaaa	114	0	0	0		0	0	0	0	0
450	1	63	304	-1	136	260	23.1	22	ABalpaappaa	125	0	0	0		0	0	0	0	0
451	1	372	332	-1	223	282	20.0	23	ABalpappaap	99	0	0	0		0	0	0	0	0
452	1	333	363	-1	219	166	22.4	25	ABarapppppa	271	0	0	0		0	0	0	0	0
453	1	303	444	-1	258	360	12.3	23	ABplpaappap	76	0	0	0		0	0	0	0	0
454	1	469	344	-1	312	224	18.0	23	ABaraapppp	185	602	0	0		0	0	0	0	0
455	1	381	458	-1	594	257	19.4	30	Caappv	-9	0	0	0		0	0	0	0	0
456	1	263	205	-1	121	287	10.9	27	ABalapappa	11	0	0	0		0	0	0	0	0
457	0	16	-1	-1	278	340	15.9	22		451	0	0	0		0	0	0	0	0
458	0	343	-1	-1	101	316	19.7	22		-74	0	0	0		0	0	0	0	0
459	1	490	454	-1	440	156	26.1	27	ABprpppaaaa	258	0	0	0		0	0	0	0	0
460	1	438	435	-1	200	249	22.1	21	ABarapaaaaa	372	0	0	0		0	0	0	0	0
461	1	237	481	-1	307	143	22.4	27	ABprpapaaap	159	0	0	0		0	0	0	0	0
462	1	457	190	-1	556	315	25.0	32	ABplpppaapp	-125	0	0	0		0	0	0	0	0
463	1	201	453	-1	321	361	9.9	23	ABplapaaapp	82	0	0	0		0	0	0	0	0
464	1	316	417	-1	232	139	17.0	19	ABprpaapaap	-291	0	0	0		0	0	0	0	0
465	1	466	517	-1	502	264	20.1	33	Eplpp	56	0	0	0		0	0	0	0	0
466	1	472	29	-1	289	391	22.7	22	ABplpaaaapa	156	0	0	0		0	0	0	0	0
467	1	456	270	-1	565	258	23.9	24	ABplppppppa	-188	0	0	0		0	0	0	0	0
468	1	127	398	-1	251	243	21.9	27	ABarapapaap	250	-1376	0	0		0	0	0	0	0
469	1	426	415	-1	365	333	21.1	29	MSapaapp	274	0	0	0		0	0	0	0	0
470	1	446	464	-1	201	353	14.4	25	ABalpppppap	15	0	0	0		0	0	0	0	0
471	1	448	465	-1	158	365	10.9	23	ABalpppappp	-312	0	0	0		0	0	0	0	0
472	0	468	-1	-1	429	313	25.3	26		193	146	0	0		0	0	0	0	0
473	1	474	462	-1	375	334	23.9	28	ABplpapappp	164	0	0	0		0	0	0	0	0
474	0	475	-1	-1	276	163	19.0	19		-382	0	0	0		0	0	0	0	0
475	1	479	394	-1	596	278	18.0	30	Caappd	276	-367	0	0		0	0	0	0	0
476	1	480	477	-1	402	225	17.0	30	Earpa	201	401	0	0		0	0	0	0	0
477	1	481	478	-1	385	274	18.0	28	Ealpa	182	-200	0	0		0	0	0	0	0
478	1	482	479	-1	347	147	21.0	25	ABprpapapap	229	269	0	0		0	0	0	0	0
479	1	483	480	-1	375	228	20.0	24	MSpapapa	227	86	0	0		0	0	0	0	0
480	1	484	514	-1	523	196	24.5	27	ABprpppapaa	223	-23	0	0		0	0	0	0	0
481	1	464	483	-1	219	361	21.0	24	ABplpaaappa	105	0	0	0		0	0	0	0	0
482	1	486	484	-1	490	294	25.0	27	ABplppppapp	275	99	0	0		0	0	0	0	0
483	1	487	253	-1	299	185	24.0	26	ABarapapapp	233	143	0	0		0	0	0	0	0
484	1	202	403	-1	209	138	23.0	23	ABalaapappp	249	26	0	0		0	0	0	0	0
485	1	434	94	-1	200	130	20.75	26	ABprpaaapaa	219	-1044	0	0		0	0	0	0	0
486	1	488	489	-1	438	193	26.0	27	ABprppppaaa	194	-48	0	0		0	0	0	0	0
487	1	489	490	-1	481	177	25.0	25	ABprppppapa	188	383	0	0		0	0	0	0	0
488	1	141	463	-1	412	147	26.099998	28	ABprppaappp	274	285	0	0		0	0	0	0	0
489	1	463	493	-1	536	233	21.0	25	Cppppp	203	0	0	0		0	0	0	0	0
490	1	492	494	-1	455	180	26.0	25	ABprppppaap	128	0	0	0		0	0	0	0	0
491	1	493	515	-1	486	318	24.0	27	ABplppppaap	0	0	0	0		0	0	0	0	0
492	1	94	495	-1	295	348	22.0	24	ABplpapapaa	226	151	0	0		0	0	0	0	0
493	1	495	497	-1	455	329	24.0	24	ABplppppaaa	195	789	0	0		0	0	0	0	0
494	1	289	498	-1	243	172	25.0	24	ABarappaapa	488	0	0	0		0	0	0	0	0
495	0	-1	-1	-1	231	204	17.0	25		260	227	0	0		0	0	0	0	0
496	1	497	500	-1	249	198	25.0	25	ABarappaaap	209	1984	0	0		0	0	0	0	0
497	1	47	501	-1	221	198	25.0	24	ABarappaaaa	208	1057	0	0		0	0	0	0	0
498	1	498	502	-1	125	185	23.0	25	ABalaapaap	181	0	0	0		0	0	0	0	0
499	1	465	503	-1	386	132	21.0	22	ABprppappaa	-163	0	0	0		0	0	0	0	0
500	1	499	505	-1	404	165	22.0	22	MSppaapp	170	-939	0	0		0	0	0	0	0
501	1	500	506	-1	498	225	22.0	26	ABprpappppp	194	-255	0	0		0	0	0	0	0
502	1	501	507	-1	257	117	18.0	25	ABprpaapppp	259	186	0	0		0	0	0	0	0
503	1	502	508	-1	429	325	25.0	26	ABplpapppap	216	253	0	0		0	0	0	0	0
504	1	503	470	-1	408	355	25.316666	26	ABplppaappp	184	0	0	0		0	0	0	0	0
505	1	504	510	-1	368	142	23.0	24	ABprpapappa	0	0	0	0		0	0	0	0	0
506	1	505	511	-1	381	155	24.0	25	ABprpapappp	151	0	0	0		0	0	0	0	0
507	1	506	512	-1	480	211	23.0	26	ABprpappppa	103	0	0	0		0	0	0	0	0
508	1	507	513	-1	518	185	22.0	24	ABprpppaapa	180	162	0	0		0	0	0	0	0
509	1	508	516	-1	526	270	25.0	26	ABplpppapap	279	-124	0	0		0	0	0	0	0
510	1	509	361	-1	492	254	22.55	27	ABprpppppap	296	-488	0	0		0	0	0	0	0
511	1	510	518	-1	217	244	21.0	22	ABarapaaaap	145	773	0	0		0	0	0	0	0
512	1	478	519	-1	297	286	22.0	25	ABalpappapp	82	0	0	0		0	0	0	0	0
