# Supplementary material for: The AP-2 Transcription Factor APTF-2 Is Required for Neuroblast and Epidermal Morphogenesis in Caenorhabditis elegans Embryogenesis
Source: PLoS Genet. 2016 May 13;12(5):e1006048. doi: 10.1371/journal.pgen.1006048 (PMC4866721; doi:10.1371/journal.pgen.1006048)
Supplement: S2 Text — (ZIP) [file pgen.1006048.s030.zip › nuclei/t197-nuclei]

1	1	346	144	-1	559	189	13.8	22	ABprapapppa	-6	0	0	0		0	0	0	0	0
2	1	98	230	-1	286	373	19.3	27	ABplpapaapp	263	17	0	0		0	0	0	0	0
3	1	277	305	-1	524	308	25.7	28	ABplpppapaa	259	137	0	0		0	0	0	0	0
4	1	84	29	-1	311	296	13.4	26	MSaaappp	241	128	0	0		0	0	0	0	0
5	1	111	234	-1	249	383	18.7	26	ABplpaapppp	220	1050	0	0		0	0	0	0	0
6	1	24	386	-1	258	106	21.1	28	ABprpaaappp	266	-694	0	0		0	0	0	0	0
7	1	332	233	-1	234	298	15.3	26	ABalpaapapp	265	24	0	0		0	0	0	0	0
8	1	280	409	-1	105	229	13.2	24	ABalapppaaa	-9	0	0	0		0	0	0	0	0
9	1	193	54	-1	263	303	15.2	25	ABaraapapaa	-289	0	0	0		0	0	0	0	0
10	1	120	17	-1	324	224	15.4	29	MSpaapapp	143	0	0	0		0	0	0	0	0
11	1	104	35	-1	109	300	21.4	31	ABalaaaalp	312	-750	0	0		0	0	0	0	0
12	1	197	122	-1	250	288	11.0	25	MSaaaappa	113	0	0	0		0	0	0	0	0
13	1	234	264	-1	578	231	15.5	30	Cppppa	292	488	0	0		0	0	0	0	0
14	1	133	368	-1	242	321	24.6	28	ABalpapapaa	172	0	0	0		0	0	0	0	0
15	1	75	204	-1	233	362	23.4	27	ABalppapppp	141	0	0	0		0	0	0	0	0
16	1	160	88	-1	316	96	14.3	29	ABpraapppa	296	47	0	0		0	0	0	0	0
17	1	137	334	-1	167	188	21.5	25	ABarappppaa	236	133	0	0		0	0	0	0	0
18	1	186	51	-1	109	319	11.8	27	ABalapaaaa	277	-76	0	0		0	0	0	0	0
19	1	51	80	-1	163	340	18.7	24	ABplpaaaaaa	215	397	0	0		0	0	0	0	0
20	1	393	430	-1	568	164	18.9	29	ABprappppa	-115	0	0	0		0	0	0	0	0
21	1	78	140	-1	298	215	11.6	28	MSpaapaa	213	0	0	0		0	0	0	0	0
22	1	107	324	-1	261	200	20.3	30	ABarapappa	191	0	0	0		0	0	0	0	0
23	1	56	134	-1	127	179	20.2	23	ABalaappap	236	317	0	0		0	0	0	0	0
24	1	339	254	-1	167	164	23.6	26	ABalaapappa	-37	0	0	0		0	0	0	0	0
25	1	25	311	-1	477	282	22.6	25	ABplpappppp	176	114	0	0		0	0	0	0	0
26	1	297	248	-1	156	230	14.8	24	ABaraappaaa	204	1056	0	0		0	0	0	0	0
27	1	246	198	-1	376	304	8.4	29	MSappppp	249	155	0	0		0	0	0	0	0
28	1	113	268	-1	319	390	22.9	28	ABalpapappa	62	0	0	0		0	0	0	0	0
29	1	466	423	-1	296	388	22.1	26	ABplpaaaapa	154	0	0	0		0	0	0	0	0
30	1	260	113	-1	126	239	15.2	30	MSaaaaaa	-182	0	0	0		0	0	0	0	0
31	1	434	111	-1	243	148	15.1	26	ABpraaappap	253	267	0	0		0	0	0	0	0
32	1	230	192	-1	351	357	17.5	33	MSaapppa	18	0	0	0		0	0	0	0	0
33	1	360	247	-1	350	174	10.8	27	Dpapp	269	317	0	0		0	0	0	0	0
34	1	1	93	-1	546	325	13.5	31	Cappap	276	60	0	0		0	0	0	0	0
35	1	210	211	-1	467	164	22.2	30	MSpappap	250	-1276	0	0		0	0	0	0	0
36	1	5	150	-1	267	349	24.3	32	ABalpapapap	139	0	0	0		0	0	0	0	0
37	1	174	56	-1	220	154	19.5	25	ABprpaaaaap	121	0	0	0		0	0	0	0	0
38	1	12	411	-1	280	119	12.3	30	ABpraaapppp	249	-305	0	0		0	0	0	0	0
39	1	164	382	-1	271	146	13.9	26	ABprpaappaa	240	341	0	0		0	0	0	0	0
40	1	108	308	-1	289	335	7.4	23	ABplapaaaaa	197	784	0	0		0	0	0	0	0
41	1	124	87	361	133	336	21.0	28	ABalppaaap	229	386	0	0		0	0	0	0	0
42	1	165	296	-1	171	325	21.4	24	ABalppappap	276	0	0	0		0	0	0	0	0
43	1	96	30	-1	173	130	12.5	25	ABpraaapapp	172	1818	0	0		0	0	0	0	0
44	1	29	74	-1	167	296	13.6	25	MSapaaap	253	0	0	0		0	0	0	0	0
45	1	28	146	-1	166	272	16.4	25	ABalpaapaap	218	445	0	0		0	0	0	0	0
46	1	138	118	-1	316	196	20.7	24	MSpapaaaa	198	130	0	0		0	0	0	0	0
47	1	8	420	-1	499	395	20.3	29	ABplapapap	236	505	0	0		0	0	0	0	0
48	1	312	205	-1	135	362	19.4	26	ABalpppaaaa	160	-205	0	0		0	0	0	0	0
49	1	218	246	-1	143	316	24.2	26	ABalppapaaa	229	980	0	0		0	0	0	0	0
50	1	300	369	-1	166	235	6.5	28	ABarpaaaap	244	206	0	0		0	0	0	0	0
51	1	117	292	-1	187	298	24.9	26	ABalpapaaaa	83	0	0	0		0	0	0	0	0
52	1	245	217	-1	242	261	25.5	26	ABalpapaapp	211	1141	0	0		0	0	0	0	0
53	1	90	59	-1	308	257	18.2	24	ABaraapappp	235	-242	0	0		0	0	0	0	0
54	1	46	180	-1	235	248	20.4	27	ABarapapaaa	22	0	0	0		0	0	0	0	0
55	1	433	310	-1	304	176	18.5	26	MSpppaaa	208	636	0	0		0	0	0	0	0
56	1	296	55	-1	278	356	13.7	28	MSapppaa	-20	0	0	0		0	0	0	0	0
57	1	235	271	-1	152	248	23.7	25	ABaraaappaa	203	-456	0	0		0	0	0	0	0
58	1	156	5	-1	295	236	14.7	27	MSpaapapa	132	0	0	0		0	0	0	0	0
59	1	275	83	-1	302	120	23.9	29	ABarappapap	288	212	0	0		0	0	0	0	0
60	1	188	60	-1	225	188	8.9	25	MSppappp	250	0	0	0		0	0	0	0	0
61	1	316	103	-1	99	271	7.8	24	ABplaapaaaa	238	-724	0	0		0	0	0	0	0
62	1	221	218	-1	332	142	7.8	30	ABarpppaa	-193	0	0	0		0	0	0	0	0
63	1	11	98	-1	158	345	12.2	23	ABalppppapp	183	-856	0	0		0	0	0	0	0
64	1	228	162	-1	276	119	8.7	28	ABarpapppa	279	1001	0	0		0	0	0	0	0
65	1	418	174	-1	352	394	17.8	25	ABplppapaaa	222	-515	0	0		0	0	0	0	0
66	1	413	155	-1	208	332	14.1	24	ABalpppppaa	240	189	0	0		0	0	0	0	0
67	1	20	27	-1	168	232	11.5	29	MSaaaaapa	355	0	0	0		0	0	0	0	0
68	1	179	365	-1	374	149	7.4	32	ABarpppap	323	801	0	0		0	0	0	0	0
69	1	306	175	-1	417	350	15.3	29	Capaaa	264	646	0	0		0	0	0	0	0
70	1	18	232	-1	243	263	9.1	24	MSaaaapap	159	0	0	0		0	0	0	0	0
71	1	102	224	-1	135	242	20.0	27	ABaraaaapa	73	0	0	0		0	0	0	0	0
72	1	420	434	-1	135	318	13.9	23	ABalppppapa	119	0	0	0		0	0	0	0	0
73	1	343	306	-1	202	159	6.8	25	ABarpappaa	249	-454	0	0		0	0	0	0	0
74	1	13	366	-1	583	340	13.7	31	Caapa	314	-1156	0	0		0	0	0	0	0
75	1	334	104	-1	350	338	23.9	24	ABplpapappa	215	265	0	0		0	0	0	0	0
76	1	250	120	-1	199	122	11.4	25	ABpraaaappp	234	429	0	0		0	0	0	0	0
77	0	36	-1	-1	112	183	18.4	23		200	-135	0	0		0	0	0	0	0
78	1	299	336	-1	274	153	16.8	26	MSppapap	212	606	0	0		0	0	0	0	0
79	1	208	444	-1	505	236	17.0	34	Eprpp	337	-236	0	0		0	0	0	0	0
80	1	270	2	-1	169	239	19.5	25	ABaraaapaaa	252	456	0	0		0	0	0	0	0
81	1	212	154	-1	432	273	13.3	32	Eplaa	322	9	0	0		0	0	0	0	0
82	1	40	116	-1	127	342	10.9	23	ABplaapaapa	217	164	0	0		0	0	0	0	0
83	1	437	372	-1	479	229	25.5	31	ABprppppapp	286	875	0	0		0	0	0	0	0
84	1	94	299	-1	525	211	8.0	30	Cpaapp	289	971	0	0		0	0	0	0	0
85	1	54	193	-1	280	289	11.2	27	MSaaaappp	156	0	0	0		0	0	0	0	0
86	1	240	273	-1	533	357	24.4	31	ABplappppa	331	0	0	0		0	0	0	0	0
87	1	298	52	-1	399	105	14.0	27	ABprapaapp	264	340	0	0		0	0	0	0	0
88	1	83	449	-1	217	105	17.2	26	ABprpaapapp	244	106	0	0		0	0	0	0	0
89	1	419	202	-1	453	320	21.4	35	ABplpppppa	328	-240	0	0		0	0	0	0	0
90	1	440	260	-1	511	246	13.4	33	Eprpa	324	-113	0	0		0	0	0	0	0
91	1	91	289	-1	267	400	15.8	30	ABplaappap	-158	0	0	0		0	0	0	0	0
92	1	318	14	-1	116	349	17.4	27	ABalpppaap	248	869	0	0		0	0	0	0	0
93	1	308	158	-1	246	296	18.6	25	ABalpapppaa	252	-489	0	0		0	0	0	0	0
94	1	485	78	-1	198	134	20.9	25	ABprpaaapaa	208	208	0	0		0	0	0	0	0
95	1	361	359	-1	380	395	19.9	25	ABplppapaap	230	140	0	0		0	0	0	0	0
96	1	238	293	-1	431	165	9.8	25	Dppap	249	-514	0	0		0	0	0	0	0
97	0	187	-1	-1	241	206	25.2	25		201	152	0	0		0	0	0	0	0
98	1	290	455	-1	452	356	25.1	29	ABplpppaaaa	268	794	0	0		0	0	0	0	0
99	1	176	49	-1	331	367	22.1	24	ABalpapappp	-17	0	0	0		0	0	0	0	0
100	1	266	125	-1	189	242	14.7	24	ABaraapaapa	204	-51	0	0		0	0	0	0	0
101	1	93	295	-1	108	200	15.0	32	ABalaaappl	132	0	0	0		0	0	0	0	0
102	1	215	201	-1	296	155	6.2	28	ABarpapppp	-214	0	0	0		0	0	0	0	0
103	1	271	226	-1	192	349	19.4	26	ABplpaaaaap	152	0	0	0		0	0	0	0	0
104	1	190	129	-1	323	363	12.3	25	MSapppap	230	249	0	0		0	0	0	0	0
105	1	79	82	123	192	130	17.9	29	ABpraaaapa	258	0	0	0		0	0	0	0	0
106	1	163	110	-1	162	279	24.5	26	ABalpaappap	422	0	0	0		0	0	0	0	0
107	1	196	302	-1	309	176	25.7	28	ABprpappaap	285	-1670	0	0		0	0	0	0	0
108	1	116	323	-1	298	270	5.7	29	ABarpaappp	43	0	0	0		0	0	0	0	0
109	1	143	239	-1	390	238	14.3	29	Earap	296	472	0	0		0	0	0	0	0
110	1	369	236	-1	391	388	22.5	27	ABplppappap	273	130	0	0		0	0	0	0	0
111	1	386	141	-1	259	359	21.5	27	ABplpapaapa	190	1099	0	0		0	0	0	0	0
112	1	191	3	-1	277	235	11.6	25	MSpaaappa	108	0	0	0		0	0	0	0	0
113	1	395	10	-1	179	332	24.5	25	ABalppapaap	233	-241	0	0		0	0	0	0	0
114	1	216	269	-1	152	263	18.6	26	ABalpaapaaa	108	0	0	0		0	0	0	0	0
115	1	57	19	-1	245	238	12.1	27	MSpaaaapp	134	0	0	0		0	0	0	0	0
116	1	62	95	-1	255	203	13.7	27	ABaraappapp	4	0	0	0		0	0	0	0	0
117	1	183	187	-1	218	274	25.2	25	ABalpapaapa	243	-36	0	0		0	0	0	0	0
118	1	438	277	-1	174	237	22.3	25	ABaraaaaapa	247	977	0	0		0	0	0	0	0
119	1	112	354	-1	221	295	10.9	24	MSaaapaap	224	-811	0	0		0	0	0	0	0
120	1	202	8	-1	290	280	15.5	26	ABaraapapap	141	0	0	0		0	0	0	0	0
121	1	63	206	-1	212	213	11.7	28	MSpaaaapa	252	171	0	0		0	0	0	0	0
122	1	444	176	-1	351	278	22.5	33	MSaapappa	328	547	0	0		0	0	0	0	0
123	1	363	360	-1	481	289	14.6	32	Eplap	321	-42	0	0		0	0	0	0	0
124	1	397	403	-1	154	337	8.4	25	ABplaapaapp	434	0	0	0		0	0	0	0	0
125	1	3	318	-1	317	315	6.4	29	ABarppaaap	287	-508	0	0		0	0	0	0	0
126	1	307	244	-1	205	259	9.2	24	MSaaaapaa	68	0	0	0		0	0	0	0	0
127	1	313	281	-1	103	263	11.4	30	ABalapapap	147	0	0	0		0	0	0	0	0
128	1	16	62	-1	256	96	17.1	25	ABpraappaa	212	1267	0	0		0	0	0	0	0
129	1	387	256	-1	358	357	10.7	25	Dapaa	320	0	0	0		0	0	0	0	0
130	1	327	84	-1	323	336	8.8	24	ABplapaaaap	193	0	0	0		0	0	0	0	0
131	1	292	401	-1	258	262	16.6	25	ABalpaaapp	199	-619	0	0		0	0	0	0	0
132	1	435	373	-1	234	367	19.4	24	ABplpaaappp	204	104	0	0		0	0	0	0	0
133	1	67	276	-1	242	151	22.6	29	ABarapppppp	135	0	0	0		0	0	0	0	0
134	1	41	285	-1	320	332	13.5	25	Daaaa	237	1190	0	0		0	0	0	0	0
135	1	181	75	-1	165	178	12.4	30	ABalappppa	51	0	0	0		0	0	0	0	0
136	1	388	50	-1	298	294	19.6	26	MSaapaaaa	222	157	0	0		0	0	0	0	0
137	1	415	406	-1	502	133	19.4	29	ABprapapap	289	-527	0	0		0	0	0	0	0
138	0	447	-1	-1	300	347	21.6	24		218	83	0	0		0	0	0	0	0
139	1	229	65	-1	395	327	10.3	28	Daapp	253	815	0	0		0	0	0	0	0
140	1	60	32	-1	329	141	24.1	25	ABprpappapa	205	69	0	0		0	0	0	0	0
141	1	331	128	-1	208	215	16.6	27	ABaraaapapa	516	0	0	0		0	0	0	0	0
142	1	364	207	-1	289	97	17.3	28	ABpraappap	-29	0	0	0		0	0	0	0	0
143	1	136	304	-1	281	226	19.1	24	ABarapaappp	111	0	0	0		0	0	0	0	0
144	1	254	291	-1	528	128	13.9	29	ABprapapaa	290	297	0	0		0	0	0	0	0
145	1	194	142	-1	100	270	14.2	25	ABalappaaa	289	0	0	0		0	0	0	0	0
146	1	291	188	-1	510	161	7.7	31	ABarppppa	313	234	0	0		0	0	0	0	0
147	1	423	138	-1	169	321	15.4	23	ABalppppaav	195	-375	0	0		0	0	0	0	0
148	1	269	378	-1	365	95	14.2	29	ABpraapppp	276	47	0	0		0	0	0	0	0
149	0	354	-1	-1	519	201	25.5	29		265	9	0	0		0	0	0	0	0
150	1	330	166	-1	358	234	20.8	26	MSpapappa	225	29	0	0		0	0	0	0	0
151	1	80	400	-1	224	222	19.4	24	ABarapaapaa	305	0	0	0		0	0	0	0	0
152	1	368	322	-1	417	397	15.5	29	ABplappaaa	282	1229	0	0		0	0	0	0	0
153	1	106	22	-1	131	201	12.1	28	ABalapppap	89	0	0	0		0	0	0	0	0
154	1	45	278	-1	208	265	16.2	27	ABalpaapapa	20	0	0	0		0	0	0	0	0
155	1	139	314	-1	243	377	11.3	30	ABalppppppp	338	0	0	0		0	0	0	0	0
156	1	333	220	-1	251	139	20.0	23	ABprpaapppa	203	-308	0	0		0	0	0	0	0
157	1	77	197	-1	118	316	15.5	31	ABalapaapp	-131	0	0	0		0	0	0	0	0
158	1	241	107	-1	116	257	23.4	27	ABalpaapppa	112	0	0	0		0	0	0	0	0
159	1	273	179	-1	224	331	17.5	25	MSapapaa	250	652	0	0		0	0	0	0	0
160	1	161	203	-1	156	266	21.3	25	ABaraaaaaaa	211	0	0	0		0	0	0	0	0
161	1	10	71	-1	265	276	19.7	27	ABalpapppap	270	433	0	0		0	0	0	0	0
162	1	436	331	-1	446	138	23.0	28	ABprppappp	244	383	0	0		0	0	0	0	0
163	1	198	171	-1	280	229	23.1	27	ABarapapppa	459	0	0	0		0	0	0	0	0
164	1	37	119	-1	251	222	9.7	30	MSpaaaaa	324	0	0	0		0	0	0	0	0
165	1	122	319	-1	144	305	19.6	25	ABalppappaa	-4	0	0	0		0	0	0	0	0
166	1	145	229	-1	231	358	13.9	24	ABplpaappaa	132	0	0	0		0	0	0	0	0
167	1	214	37	-1	333	178	23.1	27	ABprpapppaa	210	763	0	0		0	0	0	0	0
168	1	199	300	-1	300	402	14.2	28	ABplaapppa	267	-309	0	0		0	0	0	0	0
169	1	268	241	-1	458	231	16.4	33	Earpp	337	133	0	0		0	0	0	0	0
170	1	281	216	-1	147	151	9.9	25	ABpraapaapa	213	1335	0	0		0	0	0	0	0
171	1	389	13	-1	442	298	24.5	27	ABplpappppa	185	140	0	0		0	0	0	0	0
172	0	69	-1	-1	335	156	17.8	25		253	311	0	0		0	0	0	0	0
173	1	129	28	-1	359	201	7.5	26	MSpppppp	246	367	0	0		0	0	0	0	0
174	1	105	301	-1	155	202	8.4	26	ABarpapaaa	218	275	0	0		0	0	0	0	0
175	1	73	213	-1	94	239	9.3	27	ABalappapa	227	1394	0	0		0	0	0	0	0
176	1	403	45	-1	140	316	17.6	29	ABalapaapa	290	111	0	0		0	0	0	0	0
177	1	349	364	-1	410	337	19.5	31	MSaapppp	224	703	0	0		0	0	0	0	0
178	1	127	249	-1	373	365	14.4	25	Daaap	244	1053	0	0		0	0	0	0	0
179	1	384	312	-1	383	110	23.5	28	ABarappappa	236	649	0	0		0	0	0	0	0
180	1	64	394	-1	267	328	13.0	23	MSapappa	71	0	0	0		0	0	0	0	0
181	1	9	61	-1	202	329	25.0	26	ABalppapapa	45	0	0	0		0	0	0	0	0
182	1	385	257	-1	76	289	12.6	27	ABalappaap	176	0	0	0		0	0	0	0	0
183	0	-1	-1	-1	279	341	15.8	23		206	260	0	0		0	0	0	0	0
184	1	204	275	-1	421	368	22.9	31	ABplppappp	7	0	0	0		0	0	0	0	0
185	1	203	307	-1	269	198	16.2	24	ABaraapppaa	326	0	0	0		0	0	0	0	0
186	1	445	436	-1	184	333	17.2	22	ABplpaapaaa	199	206	0	0		0	0	0	0	0
187	1	402	1	-1	415	381	19.0	30	ABplppapap	219	184	0	0		0	0	0	0	0
188	1	99	99	-1	208	230	8.8	27	MSaaaaapp	180	0	0	0		0	0	0	0	0
189	1	447	100	-1	330	340	21.8	24	ABplpapapap	178	192	0	0		0	0	0	0	0
190	1	462	225	-1	555	313	25.4	31	ABplpppaapp	-281	0	0	0		0	0	0	0	0
191	1	219	163	-1	201	375	8.7	29	ABplaaapap	292	672	0	0		0	0	0	0	0
192	1	282	440	-1	284	284	13.4	27	MSaaapapp	250	-503	0	0		0	0	0	0	0
193	1	309	92	-1	435	341	11.5	26	Dapap	258	-1168	0	0		0	0	0	0	0
194	1	223	396	-1	426	184	23.0	28	MSpappaa	260	-474	0	0		0	0	0	0	0
195	1	362	330	-1	265	330	18.9	25	MSapapap	198	935	0	0		0	0	0	0	0
196	1	146	266	-1	226	401	16.4	26	ABplaappaa	236	1178	0	0		0	0	0	0	0
197	1	200	91	-1	377	266	21.6	26	MSaapappp	226	342	0	0		0	0	0	0	0
198	1	178	343	-1	180	322	13.2	22	ABplaapapaa	206	-1741	0	0		0	0	0	0	0
199	1	27	70	-1	201	234	19.2	25	ABaraaaaapp	186	433	0	0		0	0	0	0	0
200	1	21	362	-1	294	183	11.1	25	MSppppap	305	0	0	0		0	0	0	0	0
201	1	432	283	-1	566	299	16.0	30	Capppa	293	65	0	0		0	0	0	0	0
202	1	310	26	-1	271	351	7.2	29	ABplaaappp	257	0	0	0		0	0	0	0	0
203	1	326	413	-1	433	150	13.6	28	Cppaaa	275	980	0	0		0	0	0	0	0
204	1	213	18	-1	280	158	25.7	27	ABprpappaaa	261	800	0	0		0	0	0	0	0
205	1	456	445	-1	125	284	11.2	29	ABalapappa	-254	0	0	0		0	0	0	0	0
206	1	400	96	-1	547	176	16.5	27	ABprapppaa	269	295	0	0		0	0	0	0	0
207	1	217	340	-1	177	340	6.8	25	ABplaaapaa	455	0	0	0		0	0	0	0	0
208	1	374	190	-1	349	170	14.5	26	Dpapa	207	330	0	0		0	0	0	0	0
209	1	232	350	-1	310	130	17.6	26	ABprppaaaap	256	-478	0	0		0	0	0	0	0
210	1	256	36	-1	558	340	18.7	32	ABplapappp	325	-104	0	0		0	0	0	0	0
211	1	371	424	-1	482	365	24.6	29	ABplpppaaap	285	-781	0	0		0	0	0	0	0
212	1	233	124	-1	117	307	7.7	24	ABplaapaaap	233	0	0	0		0	0	0	0	0
213	1	167	209	-1	214	237	24.4	25	ABarapaaapa	186	182	0	0		0	0	0	0	0
214	1	6	317	-1	185	280	6.3	26	ABarpaaapp	235	0	0	0		0	0	0	0	0
215	1	195	186	-1	122	230	9.6	24	ABalapppaap	195	1	0	0		0	0	0	0	0
216	1	220	177	-1	198	207	25.5	26	ABaraaapppp	263	1176	0	0		0	0	0	0	0
217	1	61	34	-1	238	337	10.9	26	ABalppppppa	254	0	0	0		0	0	0	0	0
218	1	115	112	-1	170	254	13.7	24	ABaraapaaap	126	0	0	0		0	0	0	0	0
219	1	65	252	-1	187	216	13.9	23	ABaraappaap	208	-7	0	0		0	0	0	0	0
220	1	170	147	-1	469	145	8.1	26	ABprappapa	254	-810	0	0		0	0	0	0	0
221	1	325	185	-1	270	236	5.4	29	ABarpaappa	295	212	0	0		0	0	0	0	0
222	1	135	408	-1	603	304	15.8	32	Cpappv	124	0	0	0		0	0	0	0	0
223	1	185	390	-1	339	212	17.5	30	MSpapaapa	235	-461	0	0		0	0	0	0	0
224	1	263	16	-1	178	289	22.0	23	ABalpaaaaaa	199	-744	0	0		0	0	0	0	0
225	1	23	189	-1	192	287	11.0	26	MSaaapaaa	91	0	0	0		0	0	0	0	0
226	1	375	68	-1	446	286	17.4	34	Ealpp	-108	0	0	0		0	0	0	0	0
227	1	408	407	-1	540	206	11.4	30	Cpppap	246	1210	0	0		0	0	0	0	0
228	1	285	181	-1	158	383	14.4	28	ABplpaapapa	270	-284	0	0		0	0	0	0	0
229	1	48	263	-1	582	194	16.4	26	ABprapapppp	227	1240	0	0		0	0	0	0	0
230	1	55	265	-1	551	370	16.0	29	ABarppappp	296	-741	0	0		0	0	0	0	0
231	1	50	153	-1	134	289	13.3	26	ABalapaaap	214	325	0	0		0	0	0	0	0
232	1	155	85	-1	304	312	10.6	27	MSapappp	90	0	0	0		0	0	0	0	0
233	1	92	235	-1	144	259	9.2	28	ABalappapp	295	0	0	0		0	0	0	0	0
234	1	121	157	-1	158	139	19.7	30	ABpraaaaaa	306	82	0	0		0	0	0	0	0
235	1	367	173	-1	359	133	14.3	27	Dpaap	235	272	0	0		0	0	0	0	0
236	1	286	333	-1	427	159	19.3	32	MSpapppp	251	-669	0	0		0	0	0	0	0
237	1	88	274	-1	166	354	22.4	26	ABalppaappa	163	0	0	0		0	0	0	0	0
238	1	58	228	-1	586	204	20.4	30	ABprappppp	295	52	0	0		0	0	0	0	0
239	1	103	379	-1	306	345	16.6	25	MSappapp	-66	0	0	0		0	0	0	0	0
240	1	68	290	-1	234	198	17.8	23	ABarapaapap	102	0	0	0		0	0	0	0	0
241	1	149	442	-1	195	390	19.3	30	ABplpaaapa	152	0	0	0		0	0	0	0	0
242	1	311	391	-1	474	249	13.3	32	Eprap	289	110	0	0		0	0	0	0	0
243	1	259	399	-1	288	303	17.7	25	ABaraapappa	251	-732	0	0		0	0	0	0	0
244	1	142	168	-1	312	171	8.2	23	ABprapaaaaa	195	280	0	0		0	0	0	0	0
245	1	53	64	-1	426	234	13.3	32	Epraa	139	0	0	0		0	0	0	0	0
246	1	172	105	-1	129	221	21.9	29	ABalaaaarr	292	267	0	0		0	0	0	0	0
247	1	4	12	-1	203	286	21.2	24	ABalpaaaaap	228	1096	0	0		0	0	0	0	0
248	1	227	72	-1	374	212	18.3	31	MSpapaapp	285	818	0	0		0	0	0	0	0
249	1	321	345	-1	353	229	13.3	26	Earaa	178	262	0	0		0	0	0	0	0
250	1	253	151	-1	200	273	13.1	27	ABaraapaapp	259	825	0	0		0	0	0	0	0
251	1	114	223	-1	392	279	15.1	30	Ealap	294	-476	0	0		0	0	0	0	0
252	1	134	165	-1	500	164	12.8	28	Cppapa	280	1189	0	0		0	0	0	0	0
253	1	483	259	-1	301	193	23.0	24	ABarapapapp	241	150	0	0		0	0	0	0	0
254	1	166	415	-1	223	306	24.5	25	ABalpapaaap	68	0	0	0		0	0	0	0	0
255	1	141	222	-1	135	297	22.9	27	ABalpaapppp	205	305	0	0		0	0	0	0	0
256	1	347	53	-1	294	292	24.6	33	ABplpappaaa	279	2226	0	0		0	0	0	0	0
257	1	72	135	-1	224	303	5.8	28	ABplaaaapa	266	259	0	0		0	0	0	0	0
258	1	257	428	-1	533	357	20.7	26	ABplapppaa	215	628	0	0		0	0	0	0	0
259	1	128	90	-1	243	376	8.3	27	ABplaaappa	64	0	0	0		0	0	0	0	0
260	1	284	316	-1	345	306	9.3	27	MSappppa	164	0	0	0		0	0	0	0	0
261	1	242	298	-1	141	180	6.6	25	ABpraapaaap	201	1057	0	0		0	0	0	0	0
262	1	359	377	-1	188	272	18.7	24	ABaraaaaaap	240	-775	0	0		0	0	0	0	0
263	1	82	178	-1	339	401	20.9	26	ABplpaaaapp	222	437	0	0		0	0	0	0	0
264	1	157	393	-1	172	223	17.2	28	ABaraaapaap	179	0	0	0		0	0	0	0	0
265	1	43	73	-1	180	175	9.4	27	ABalappppp	241	-629	0	0		0	0	0	0	0
266	1	425	108	-1	191	167	19.9	25	ABprpaaaaaa	202	0	0	0		0	0	0	0	0
267	1	192	159	-1	321	196	6.4	25	ABprapaaaap	217	1034	0	0		0	0	0	0	0
268	1	132	212	-1	409	370	9.5	28	ABarppaapp	268	1006	0	0		0	0	0	0	0
269	1	126	493	-1	562	233	24.6	25	ABprppppppa	68	0	0	0		0	0	0	0	0
270	1	467	443	-1	569	262	23.6	30	ABplppppppa	-163	0	0	0		0	0	0	0	0
271	1	312	23	-1	166	376	19.7	26	ABalpppaaap	190	443	0	0		0	0	0	0	0
272	1	287	172	-1	456	356	18.4	29	Capaap	273	-626	0	0		0	0	0	0	0
273	1	392	57	-1	166	261	7.2	25	ABarpaaapa	209	662	0	0		0	0	0	0	0
274	1	147	115	-1	201	344	21.8	28	ABalppapppa	252	-199	0	0		0	0	0	0	0
275	1	265	191	-1	459	201	8.5	30	Dpppp	278	256	0	0		0	0	0	0	0
276	1	247	221	-1	151	301	10.1	27	ABalapappp	266	0	0	0		0	0	0	0	0
277	1	207	46	-1	188	335	9.6	26	ABplaapappa	213	741	0	0		0	0	0	0	0
278	1	168	237	-1	271	131	23.8	27	ABarappapaa	53	0	0	0		0	0	0	0	0
279	1	159	346	-1	444	125	19.4	30	ABprppapap	251	-408	0	0		0	0	0	0	0
280	1	19	251	-1	487	352	13.9	30	Capapa	288	410	0	0		0	0	0	0	0
281	1	417	250	-1	205	169	17.7	24	ABprpaapaaa	193	-699	0	0		0	0	0	0	0
282	1	323	398	-1	186	112	13.9	23	ABpraaaappa	-18	0	0	0		0	0	0	0	0
283	1	244	326	-1	367	171	18.5	25	MSpppaap	207	-14	0	0		0	0	0	0	0
284	1	252	20	-1	106	255	19.6	29	ABalaaaarl	269	459	0	0		0	0	0	0	0
285	1	324	101	-1	350	268	17.6	28	MSaapaapp	250	799	0	0		0	0	0	0	0
286	1	442	417	-1	146	159	12.6	24	ABpraaapapa	253	0	0	0		0	0	0	0	0
287	1	293	339	-1	317	286	16.4	28	MSaapaapa	138	0	0	0		0	0	0	0	0
288	1	381	376	-1	192	274	24.0	24	ABalpaaaapa	191	-195	0	0		0	0	0	0	0
289	1	289	106	-1	192	134	14.4	23	ABpraaapaad	298	0	0	0		0	0	0	0	0
290	1	154	242	-1	91	242	16.5	28	ABalaaapal	44	0	0	0		0	0	0	0	0
291	1	86	109	-1	202	302	17.5	26	ABalpaaapa	264	247	0	0		0	0	0	0	0
292	1	446	127	-1	305	319	16.3	22	MSappaaa	299	0	0	0		0	0	0	0	0
293	1	337	130	-1	241	181	11.3	28	MSppappa	221	8	0	0		0	0	0	0	0
294	1	225	344	-1	445	313	8.5	30	Dappp	299	644	0	0		0	0	0	0	0
295	1	340	347	-1	595	311	21.2	29	ABplappppp	274	503	0	0		0	0	0	0	0
296	1	169	47	-1	189	301	7.9	25	ABplaaaaapp	204	-1510	0	0		0	0	0	0	0
297	1	87	161	-1	353	136	10.5	25	ABprapaaapp	219	-751	0	0		0	0	0	0	0
298	1	177	370	-1	466	408	13.6	28	ABplappapa	248	-278	0	0		0	0	0	0	0
299	1	276	41	-1	393	139	11.8	27	Dppaa	-127	0	0	0		0	0	0	0	0
300	1	350	357	-1	110	287	17.8	27	ABalaaaala	-116	0	0	0		0	0	0	0	0
301	1	377	152	-1	257	197	23.4	29	ABarapapapa	136	0	0	0		0	0	0	0	0
302	1	341	447	-1	247	278	23.3	23	ABalpappapa	233	-134	0	0		0	0	0	0	0
303	1	261	297	-1	503	327	10.1	30	Cappaa	281	-307	0	0		0	0	0	0	0
304	1	450	402	-1	136	264	23.2	24	ABalpaappaa	175	0	0	0		0	0	0	0	0
305	1	322	351	-1	229	115	19.5	24	ABprpaaapap	185	-424	0	0		0	0	0	0	0
306	1	52	367	-1	123	199	8.6	25	ABpraapaaaa	95	0	0	0		0	0	0	0	0
307	1	42	240	-1	348	281	5.7	29	ABarppaapa	237	0	0	0		0	0	0	0	0
308	1	243	341	-1	483	119	17.2	29	ABprappapp	191	0	0	0		0	0	0	0	0
309	1	262	280	-1	374	364	24.9	26	ABplppaappa	189	236	0	0		0	0	0	0	0
310	1	97	412	-1	241	117	9.7	29	ABarpappap	-102	0	0	0		0	0	0	0	0
311	1	101	481	-1	331	113	18.8	23	ABprppaapaa	232	-145	0	0		0	0	0	0	0
312	1	30	9	-1	214	159	16.2	24	ABpraaappaa	204	-184	0	0		0	0	0	0	0
313	1	158	432	-1	486	147	23.9	28	ABprpppaaap	236	-16	0	0		0	0	0	0	0
314	1	153	145	-1	327	183	15.4	24	MSpppapp	93	0	0	0		0	0	0	0	0
315	1	335	143	-1	266	174	5.8	29	ABarpapapp	293	-89	0	0		0	0	0	0	0
316	1	399	77	-1	226	233	5.6	34	ABarpaapa	170	0	0	0		0	0	0	0	0
317	1	317	416	-1	538	282	8.1	31	Cpapap	300	-395	0	0		0	0	0	0	0
318	1	144	58	-1	321	238	10.7	26	MSpaaappp	257	830	0	0		0	0	0	0	0
319	1	380	279	-1	407	313	7.5	30	Dappa	231	0	0	0		0	0	0	0	0
320	1	249	404	-1	596	284	13.4	31	Cpappd	-85	0	0	0		0	0	0	0	0
321	1	304	42	-1	458	375	9.4	33	ABarppapa	318	442	0	0		0	0	0	0	0
322	1	237	405	-1	310	263	22.8	26	ABalpappppp	239	-147	0	0		0	0	0	0	0
323	1	125	63	-1	257	321	5.9	28	ABplaaaapp	88	0	0	0		0	0	0	0	0
324	1	2	196	-1	501	344	18.5	30	Capapp	430	0	0	0		0	0	0	0	0
325	1	439	450	-1	174	198	9.5	26	ABarpapaap	195	299	0	0		0	0	0	0	0
326	1	353	89	-1	387	144	17.3	31	MSpapppa	292	581	0	0		0	0	0	0	0
327	1	110	267	-1	147	249	16.7	25	ABaraapaaaa	207	121	0	0		0	0	0	0	0
328	1	173	79	-1	465	118	13.6	28	ABprappaap	271	0	0	0		0	0	0	0	0
329	1	100	67	-1	114	158	16.5	30	ABalaaappr	232	1020	0	0		0	0	0	0	0
330	1	33	332	-1	487	286	18.1	34	Eplpa	342	186	0	0		0	0	0	0	0
331	1	201	245	-1	193	394	16.0	23	ABplpaapapp	229	-506	0	0		0	0	0	0	0
332	1	451	456	-1	220	286	19.9	22	ABalpappaap	140	505	0	0		0	0	0	0	0
333	1	17	114	-1	420	119	22.6	26	ABprppappap	236	-1043	0	0		0	0	0	0	0
334	1	449	25	-1	430	112	13.2	28	ABprappaaa	254	107	0	0		0	0	0	0	0
335	1	66	33	-1	153	346	14.5	25	ABalppppaad	254	221	0	0		0	0	0	0	0
336	1	123	169	-1	324	154	10.7	25	ABprapaaapa	70	0	0	0		0	0	0	0	0
337	1	443	355	-1	166	396	17.0	23	ABalpppapad	190	296	0	0		0	0	0	0	0
338	1	205	353	-1	314	202	9.2	26	MSpppppa	-34	0	0	0		0	0	0	0	0
339	1	288	421	-1	475	182	11.2	29	Cpppaa	275	-42	0	0		0	0	0	0	0
340	0	412	-1	-1	484	219	23.5	28		266	737	0	0		0	0	0	0	0
341	1	328	349	-1	476	287	5.9	32	Cpaapa	311	567	0	0		0	0	0	0	0
342	1	211	429	-1	201	160	11.0	25	ABpraapappa	255	1075	0	0		0	0	0	0	0
343	1	175	395	-1	187	141	9.4	26	ABpraapaapp	254	23	0	0		0	0	0	0	0
344	1	454	97	-1	312	225	18.3	26	ABaraapppp	209	-96	0	0		0	0	0	0	0
345	1	396	94	-1	556	312	22.6	30	ABplapppap	298	0	0	0		0	0	0	0	0
346	1	267	294	-1	356	404	15.1	30	ABplaapppp	301	764	0	0		0	0	0	0	0
347	1	32	335	-1	368	329	12.6	26	Daapa	339	0	0	0		0	0	0	0	0
348	1	428	329	-1	443	411	17.6	28	ABplappaap	258	-286	0	0		0	0	0	0	0
349	1	283	504	-1	475	164	16.4	29	Cppaap	295	250	0	0		0	0	0	0	0
350	1	427	433	-1	193	366	16.0	24	ABplpaapaap	227	739	0	0		0	0	0	0	0
351	1	119	238	-1	194	181	22.4	25	ABarappppap	-4	0	0	0		0	0	0	0	0
352	1	49	148	-1	206	175	25.4	27	ABarapppapa	277	52	0	0		0	0	0	0	0
353	1	236	352	-1	140	245	6.3	27	ABarpaaaaa	235	133	0	0		0	0	0	0	0
354	1	378	48	-1	522	395	15.2	29	ABplapapaa	274	74	0	0		0	0	0	0	0
355	1	14	457	-1	587	232	22.4	26	ABprppppppp	243	-29	0	0		0	0	0	0	0
356	1	406	479	-1	249	168	17.6	25	MSppapaa	219	-7	0	0		0	0	0	0	0
357	1	303	66	-1	260	236	24.7	26	ABarapaaapp	194	-464	0	0		0	0	0	0	0
358	1	421	210	-1	355	282	20.2	27	MSaapapa	251	411	0	0		0	0	0	0	0
359	1	302	342	-1	168	190	25.2	26	ABarapppaap	29	0	0	0		0	0	0	0	0
360	1	391	358	-1	322	148	14.0	25	Dpaaa	235	-946	0	0		0	0	0	0	0
361	1	510	507	-1	495	253	22.1	27	ABprpppppap	230	739	0	0		0	0	0	0	0
362	0	344	-1	-1	547	172	21.9	29		255	48	0	0		0	0	0	0	0
363	1	452	21	-1	217	168	22.7	23	ABarapppppa	271	0	0	0		0	0	0	0	0
364	1	189	44	-1	187	238	25.4	27	ABaraaappap	240	-109	0	0		0	0	0	0	0
365	1	44	24	-1	400	297	23.3	28	MSaappap	207	0	0	0		0	0	0	0	0
366	1	38	39	-1	227	387	22.5	28	ABalppaappp	259	311	0	0		0	0	0	0	0
367	1	379	194	-1	253	234	18.0	24	ABarapaappa	235	171	0	0		0	0	0	0	0
368	1	294	86	-1	210	261	18.9	23	ABalpappaaa	202	394	0	0		0	0	0	0	0
369	1	209	69	-1	362	172	23.5	29	ABprpapppap	130	0	0	0		0	0	0	0	0
370	1	251	426	-1	384	117	18.9	26	ABprppapaaa	96	0	0	0		0	0	0	0	0
371	1	410	7	-1	579	272	10.4	31	Cpapaa	303	-604	0	0		0	0	0	0	0
372	1	26	200	-1	404	190	8.5	28	Dpppa	284	966	0	0		0	0	0	0	0
373	1	329	495	-1	354	372	21.1	25	ABplppappaa	146	86	0	0		0	0	0	0	0
374	1	76	437	-1	148	199	23.2	25	ABarapppaaa	235	402	0	0		0	0	0	0	0
375	1	338	183	-1	289	140	18.7	26	ABprppaaaaa	222	-222	0	0		0	0	0	0	0
376	1	222	389	-1	177	166	15.9	24	ABpraaapaav	222	-354	0	0		0	0	0	0	0
377	1	305	43	-1	384	246	5.7	38	Cpaaa	386	363	0	0		0	0	0	0	0
378	1	255	286	-1	342	208	21.4	28	MSpapaaap	279	410	0	0		0	0	0	0	0
379	1	118	164	-1	341	320	17.8	24	MSappaap	2	0	0	0		0	0	0	0	0
380	1	394	131	-1	320	286	20.4	28	MSaapaaap	-146	0	0	0		0	0	0	0	0
381	1	345	262	-1	549	322	8.8	30	Caaapp	298	754	0	0		0	0	0	0	0
382	1	59	102	-1	148	181	16.6	24	ABalaappppa	108	0	0	0		0	0	0	0	0
383	1	226	149	-1	269	279	21.9	31	ABalpappppa	151	0	0	0		0	0	0	0	0
384	1	71	253	-1	358	278	13.5	29	Ealaa	289	837	0	0		0	0	0	0	0
385	1	81	388	-1	146	280	6.2	22	ABplaaaaaa	146	0	0	0		0	0	0	0	0
386	1	278	387	-1	237	322	22.4	25	ABplpapaaaa	253	-50	0	0		0	0	0	0	0
387	1	109	282	-1	391	402	12.6	27	ABplapaapp	255	155	0	0		0	0	0	0	0
388	1	448	31	-1	301	378	16.5	23	ABplppaaaap	232	-777	0	0		0	0	0	0	0
389	1	431	511	-1	371	126	21.0	26	ABarappappp	246	367	0	0		0	0	0	0	0
390	1	272	15	-1	243	151	10.4	28	ABpraapappp	288	217	0	0		0	0	0	0	0
391	1	352	284	-1	303	167	15.5	26	MSppppaa	262	-121	0	0		0	0	0	0	0
392	1	182	325	-1	160	222	25.4	24	ABaraaapppa	426	0	0	0		0	0	0	0	0
393	1	401	328	-1	148	158	15.1	26	ABalaappppp	310	0	0	0		0	0	0	0	0
394	1	475	182	-1	607	264	17.6	30	Caappd	307	1192	0	0		0	0	0	0	0
395	1	414	243	-1	560	164	11.7	34	ABarppppp	386	0	0	0		0	0	0	0	0
396	1	315	270	-1	105	204	17.3	31	ABalaaapar	277	561	0	0		0	0	0	0	0
397	1	148	288	-1	309	265	9.5	25	MSpaaapap	-123	0	0	0		0	0	0	0	0
398	1	468	438	-1	250	243	21.7	26	ABarapapaap	215	-1405	0	0		0	0	0	0	0
399	1	382	137	-1	184	227	5.4	28	ABarpapapa	247	-435	0	0		0	0	0	0	0
400	1	70	11	-1	429	251	5.7	37	Caaaa	375	-765	0	0		0	0	0	0	0
401	1	279	214	-1	412	120	19.6	25	ABprppapaap	204	186	0	0		0	0	0	0	0
402	1	342	160	-1	501	253	7.1	30	Caaapa	245	-739	0	0		0	0	0	0	0
403	1	484	320	-1	210	139	23.0	25	ABalaapappp	66	0	0	0		0	0	0	0	0
404	1	422	512	-1	326	148	20.9	26	ABprpapapaa	139	185	0	0		0	0	0	0	0
405	1	7	287	-1	162	130	16.0	27	ABpraaaaap	225	-870	0	0		0	0	0	0	0
406	1	15	255	-1	169	165	18.3	28	ABalaapppa	278	-446	0	0		0	0	0	0	0
407	1	383	439	-1	215	110	15.2	25	ABprpaapapa	50	0	0	0		0	0	0	0	0
408	1	357	4	-1	498	199	20.1	26	ABprpppppaa	261	2179	0	0		0	0	0	0	0
409	1	248	337	-1	463	399	20.8	30	ABplappapp	303	351	0	0		0	0	0	0	0
410	1	148	258	-1	275	263	8.7	24	MSpaaapaa	190	-448	0	0		0	0	0	0	0
411	1	39	321	-1	212	210	14.3	27	ABaraappapa	253	1016	0	0		0	0	0	0	0
412	1	171	348	-1	296	211	16.1	22	ABaraapppap	242	0	0	0		0	0	0	0	0
413	0	131	-1	-1	159	297	7.9	22		210	-116	0	0		0	0	0	0	0
414	1	47	6	-1	204	160	13.4	26	ABpraapapaa	196	201	0	0		0	0	0	0	0
415	1	469	215	-1	362	334	20.8	27	MSapaapp	233	0	0	0		0	0	0	0	0
416	1	31	167	-1	328	394	13.5	26	ABplapaapa	207	749	0	0		0	0	0	0	0
417	1	464	446	-1	234	140	17.1	22	ABprpaapaap	131	0	0	0		0	0	0	0	0
418	1	430	121	-1	287	347	10.5	24	ABplapaaapa	184	-500	0	0		0	0	0	0	0
419	1	258	474	-1	528	323	23.4	27	ABplpppaapa	197	-427	0	0		0	0	0	0	0
420	0	351	-1	-1	111	202	21.2	24		-133	0	0	0		0	0	0	0	0
421	1	22	315	-1	529	385	20.9	29	ABplapappa	265	0	0	0		0	0	0	0	0
422	1	264	195	-1	493	338	25.2	26	ABplppppapa	265	4	0	0		0	0	0	0	0
423	1	365	40	-1	542	141	18.0	26	ABprapappa	251	52	0	0		0	0	0	0	0
424	1	356	468	-1	278	154	23.4	25	ABprpapaaaa	202	141	0	0		0	0	0	0	0
425	1	231	425	-1	312	227	6.6	23	ABarppaaaa	211	0	0	0		0	0	0	0	0
426	1	376	380	-1	151	378	16.4	27	ABalpppapav	234	1613	0	0		0	0	0	0	0
427	1	366	136	-1	502	375	11.3	29	ABarppappa	278	319	0	0		0	0	0	0	0
428	0	372	-1	-1	429	230	5.5	27		21	0	0	0		0	0	0	0	0
429	1	150	441	-1	514	182	16.8	28	Cppapp	248	268	0	0		0	0	0	0	0
430	1	411	38	-1	343	108	22.5	26	ABprpaaaapa	74	0	0	0		0	0	0	0	0
431	1	162	422	-1	229	378	16.9	22	ABplpaapppa	275	0	0	0		0	0	0	0	0
432	1	373	356	-1	246	209	15.0	25	ABaraaapapp	221	136	0	0		0	0	0	0	0
433	1	398	431	-1	540	184	19.2	25	ABprapppapa	222	-793	0	0		0	0	0	0	0
434	1	206	419	-1	277	361	17.3	24	ABplppaaaaa	195	0	0	0		0	0	0	0	0
435	1	460	414	-1	205	240	22.2	29	ABarapaaaaa	105	0	0	0		0	0	0	0	0
436	1	151	460	-1	225	278	22.1	22	ABalpaaaapp	323	0	0	0		0	0	0	0	0
437	1	35	452	-1	184	187	15.7	25	MSppaaap	358	0	0	0		0	0	0	0	0
438	1	301	371	-1	273	145	11.7	29	ABpraaapppa	254	0	0	0		0	0	0	0	0
439	1	358	309	-1	306	138	12.0	22	ABprpaappap	153	0	0	0		0	0	0	0	0
440	1	390	338	-1	233	356	25.5	27	ABalppapapp	127	0	0	0		0	0	0	0	0
441	1	95	392	-1	216	205	21.2	25	MSppaaaa	-17	0	0	0		0	0	0	0	0
442	1	348	76	-1	353	152	26.4	25	ABprpappapp	67	0	0	0		0	0	0	0	0
443	1	74	132	-1	393	223	21.6	34	MSpapappp	248	0	0	0		0	0	0	0	0
444	1	453	454	-1	261	361	12.0	22	ABplpaappap	147	0	0	0		0	0	0	0	0
445	1	89	427	-1	244	291	12.8	27	MSaaapapa	-97	0	0	0		0	0	0	0	0
446	1	274	227	-1	577	272	21.9	29	ABplppppppp	84	0	0	0		0	0	0	0	0
447	1	405	518	-1	495	329	22.1	29	Capppp	680	0	0	0		0	0	0	0	0
448	1	424	208	-1	188	356	12.3	25	ABplaapapap	60	0	0	0		0	0	0	0	0
449	0	458	-1	-1	101	314	19.7	22		341	0	0	0		0	0	0	0	0
450	1	429	397	-1	206	364	10.4	25	ABplaapappp	73	0	0	0		0	0	0	0	0
451	1	336	476	-1	530	235	23.8	31	ABprpppapap	267	0	0	0		0	0	0	0	0
452	1	140	363	-1	346	101	16.5	25	ABprapaapa	-55	0	0	0		0	0	0	0	0
453	1	463	383	-1	319	362	9.7	23	ABplapaaapp	506	0	0	0		0	0	0	0	0
454	1	459	156	-1	448	158	26.3	29	ABprpppaaaa	146	0	0	0		0	0	0	0	0
455	1	152	170	-1	303	122	21.8	25	ABprpapaapp	101	0	0	0		0	0	0	0	0
456	1	407	385	-1	177	308	18.8	27	MSapaaaa	-76	0	0	0		0	0	0	0	0
457	0	319	-1	-1	125	244	11.8	21		117	0	0	0		0	0	0	0	0
458	1	455	458	-1	598	251	20.0	26	Caappv	55	0	0	0		0	0	0	0	0
459	1	47	374	-1	238	149	13.2	25	ABpraapapap	197	0	0	0		0	0	0	0	0
460	1	184	448	-1	362	104	21.4	27	ABprpaaaapp	300	0	0	0		0	0	0	0	0
461	1	404	139	-1	274	345	22.5	23	ABplpapaaap	180	0	0	0		0	0	0	0	0
462	1	473	462	-1	373	339	23.5	26	ABplpapappp	213	0	0	0		0	0	0	0	0
463	1	488	313	-1	412	149	25.9	30	ABprppaappp	171	0	0	0		0	0	0	0	0
464	1	470	81	-1	209	350	14.7	25	ABalpppppap	16	0	0	0		0	0	0	0	0
465	1	471	117	-1	160	368	11.2	22	ABalpppappp	-314	0	0	0		0	0	0	0	0
466	0	480	-1	-1	531	185	23.7	27		356	0	0	0		0	0	0	0	0
467	1	85	219	-1	300	338	24.4	30	ABplpappaap	242	-22	0	0		0	0	0	0	0
468	1	130	461	-1	362	292	23.4	26	MSaappaa	384	0	0	0		0	0	0	0	0
469	0	472	-1	-1	453	322	25.4	26		184	-275	0	0		0	0	0	0	0
470	1	504	472	-1	404	357	25.4	27	ABplppaappp	184	0	0	0		0	0	0	0	0
471	1	426	467	-1	243	155	26.0	28	ABarapppapp	280	0	0	0		0	0	0	0	0
472	1	416	459	-1	305	355	20.0	22	ABplppaapaa	78	0	0	0		0	0	0	0	0
473	0	230	-1	-1	335	350	17.3	23		156	118	0	0		0	0	0	0	0
474	0	441	-1	-1	479	184	26.7	27		157	633	0	0		0	0	0	0	0
475	1	295	471	-1	351	124	18.1	22	ABprppaapap	-222	0	0	0		0	0	0	0	0
476	0	474	-1	-1	273	160	18.9	20		-505	0	0	0		0	0	0	0	0
477	1	476	477	-1	399	231	17.0	30	Earpa	201	401	0	0		0	0	0	0	0
478	1	477	478	-1	386	272	18.0	28	Ealpa	182	-200	0	0		0	0	0	0	0
479	1	478	473	-1	347	147	21.0	25	ABprpapapap	229	269	0	0		0	0	0	0	0
480	1	479	480	-1	380	221	20.0	24	MSpapapa	227	86	0	0		0	0	0	0	0
481	1	461	482	-1	311	148	22.0	25	ABprpapaaap	159	0	0	0		0	0	0	0	0
482	1	180	483	-1	279	141	21.0	26	ABprpapaapa	222	740	0	0		0	0	0	0	0
483	1	481	484	-1	216	358	21.0	24	ABplpaaappa	105	0	0	0		0	0	0	0	0
484	1	482	485	-1	490	297	25.0	27	ABplppppapp	275	99	0	0		0	0	0	0	0
485	1	34	486	-1	290	209	22.0	24	ABarapapppp	207	-921	0	0		0	0	0	0	0
486	1	239	466	-1	274	189	26.0	25	ABarappaapp	199	-274	0	0		0	0	0	0	0
487	1	344	488	-1	555	199	23.0	26	ABprapppapp	266	808	0	0		0	0	0	0	0
488	1	224	489	-1	237	128	22.0	26	ABprpaaappa	235	1276	0	0		0	0	0	0	0
489	1	486	490	-1	444	192	26.0	27	ABprppppaaa	194	-48	0	0		0	0	0	0	0
490	1	487	491	-1	485	176	25.0	25	ABprppppapa	188	383	0	0		0	0	0	0	0
491	1	370	492	-1	394	139	24.0	26	ABprppaappa	279	-816	0	0		0	0	0	0	0
492	1	355	126	-1	545	175	22.0	26	ABprpppaapp	301	-571	0	0		0	0	0	0	0
493	1	489	463	-1	537	228	21.0	25	Cppppp	203	0	0	0		0	0	0	0	0
494	1	490	494	-1	464	182	25.0	25	ABprppppaap	128	0	0	0		0	0	0	0	0
495	1	492	272	-1	295	343	22.0	24	ABplpapapaa	226	151	0	0		0	0	0	0	0
496	1	409	435	-1	334	376	19.0	23	ABplppaapap	155	-202	0	0		0	0	0	0	0
497	1	493	384	-1	460	328	24.0	24	ABplppppaaa	195	789	0	0		0	0	0	0	0
498	1	494	496	-1	250	178	25.0	24	ABarappaapa	488	0	0	0		0	0	0	0	0
499	0	495	-1	-1	231	209	16.0	23		260	227	0	0		0	0	0	0	0
500	1	496	499	-1	251	202	25.0	25	ABarappaaap	209	1984	0	0		0	0	0	0	0
501	1	497	498	-1	223	203	25.0	24	ABarappaaaa	208	1057	0	0		0	0	0	0	0
502	1	498	501	-1	123	186	23.0	25	ABalaapaap	181	0	0	0		0	0	0	0	0
503	1	499	502	-1	389	135	21.0	22	ABprppappaa	-163	0	0	0		0	0	0	0	0
504	1	69	503	-1	335	154	17.9	27	MSpppapa	226	-917	0	0		0	0	0	0	0
505	1	500	505	-1	404	175	23.0	22	MSppaapp	170	-939	0	0		0	0	0	0	0
506	1	501	506	-1	492	222	22.0	26	ABprpappppp	194	-255	0	0		0	0	0	0	0
507	1	502	508	-1	258	114	18.0	25	ABprpaapppp	259	186	0	0		0	0	0	0	0
508	1	503	509	-1	431	324	25.0	26	ABplpapppap	216	253	0	0		0	0	0	0	0
509	1	314	510	-1	395	324	25.0	26	ABplpapppaa	193	0	0	0		0	0	0	0	0
510	1	505	418	-1	367	143	23.0	24	ABprpapappa	0	0	0	0		0	0	0	0	0
511	1	506	513	-1	384	160	24.0	25	ABprpapappp	151	0	0	0		0	0	0	0	0
512	1	507	514	-1	480	209	23.0	26	ABprpappppa	103	0	0	0		0	0	0	0	0
513	1	508	515	-1	526	187	21.0	24	ABprpppaapa	180	162	0	0		0	0	0	0	0
514	1	480	516	-1	514	200	25.0	25	ABprpppapaa	223	-23	0	0		0	0	0	0	0
515	1	491	517	-1	479	315	24.0	25	ABplppppaap	0	0	0	0		0	0	0	0	0
516	1	509	519	-1	528	270	25.0	26	ABplpppapap	279	-124	0	0		0	0	0	0	0
517	1	465	520	-1	507	267	19.0	31	Eplpp	56	0	0	0		0	0	0	0	0
518	1	511	521	-1	217	242	21.0	22	ABarapaaaap	145	773	0	0		0	0	0	0	0
519	1	512	522	-1	296	291	22.0	25	ABalpappapp	82	0	0	0		0	0	0	0	0
