# Supplementary material for: The AP-2 Transcription Factor APTF-2 Is Required for Neuroblast and Epidermal Morphogenesis in Caenorhabditis elegans Embryogenesis
Source: PLoS Genet. 2016 May 13;12(5):e1006048. doi: 10.1371/journal.pgen.1006048 (PMC4866721; doi:10.1371/journal.pgen.1006048)
Supplement: S2 Text — (ZIP) [file pgen.1006048.s030.zip › nuclei/t198-nuclei]

1	1	187	178	371	415	381	19.1	30	ABplppapap	234	183	0	0		0	0	0	0	0
2	1	80	148	-1	171	240	19.4	26	ABaraaapaaa	203	-114	0	0		0	0	0	0	0
3	1	112	4	-1	278	232	11.2	25	MSpaaappa	203	103	0	0		0	0	0	0	0
4	1	408	398	-1	498	201	20.0	26	ABprpppppaa	247	361	0	0		0	0	0	0	0
5	1	58	12	-1	295	235	14.5	28	MSpaapapa	128	0	0	0		0	0	0	0	0
6	1	414	389	-1	202	161	13.5	26	ABpraapapaa	207	833	0	0		0	0	0	0	0
7	1	371	317	-1	578	273	10.5	31	Cpapaa	293	32	0	0		0	0	0	0	0
8	1	120	14	-1	291	278	15.5	25	ABaraapapap	238	1098	0	0		0	0	0	0	0
9	1	312	454	-1	216	156	16.1	23	ABpraaappaa	234	-166	0	0		0	0	0	0	0
10	1	113	171	-1	178	330	24.7	25	ABalppapaap	357	0	0	0		0	0	0	0	0
11	1	400	447	-1	430	248	5.5	37	Caaaa	367	483	0	0		0	0	0	0	0
12	1	247	427	-1	206	286	20.9	23	ABalpaaaaap	239	-108	0	0		0	0	0	0	0
13	1	171	340	-1	444	300	24.5	29	ABplpappppa	224	1096	0	0		0	0	0	0	0
14	1	92	228	-1	118	347	17.4	26	ABalpppaap	127	0	0	0		0	0	0	0	0
15	1	390	280	-1	243	147	10.4	27	ABpraapappp	275	262	0	0		0	0	0	0	0
16	1	224	391	-1	181	288	21.7	25	ABalpaaaaaa	208	504	0	0		0	0	0	0	0
17	1	10	2	-1	325	220	15.2	28	MSpaapapp	124	0	0	0		0	0	0	0	0
18	1	204	245	-1	282	161	25.8	27	ABprpappaaa	228	0	0	0		0	0	0	0	0
19	1	115	130	-1	248	238	12.0	25	MSpaaaapp	135	0	0	0		0	0	0	0	0
20	1	284	120	-1	108	255	19.7	30	ABalaaaarl	149	0	0	0		0	0	0	0	0
21	1	363	134	-1	216	165	22.9	23	ABarapppppa	199	603	0	0		0	0	0	0	0
22	1	153	218	-1	129	199	12.5	28	ABalapppap	-172	0	0	0		0	0	0	0	0
23	1	271	175	-1	173	381	20.0	25	ABalpppaaap	217	136	0	0		0	0	0	0	0
24	1	365	307	-1	400	300	23.3	29	MSaappap	285	-882	0	0		0	0	0	0	0
25	1	334	369	-1	430	115	13.4	28	ABprappaaa	268	724	0	0		0	0	0	0	0
26	1	202	172	-1	272	353	7.3	30	ABplaaappp	289	-685	0	0		0	0	0	0	0
27	1	67	255	-1	170	232	11.5	29	MSaaaaapa	128	0	0	0		0	0	0	0	0
28	1	173	9	-1	358	204	7.5	27	MSpppppp	253	47	0	0		0	0	0	0	0
29	1	4	46	-1	313	295	13.3	27	MSaaappp	129	0	0	0		0	0	0	0	0
30	1	43	64	-1	169	129	12.8	25	ABpraaapapp	179	867	0	0		0	0	0	0	0
31	1	388	413	-1	300	379	16.6	24	ABplppaaaap	240	85	0	0		0	0	0	0	0
32	1	140	25	-1	334	139	24.4	24	ABprpappapa	169	-861	0	0		0	0	0	0	0
33	1	335	351	-1	153	345	14.4	27	ABalppppaad	225	1084	0	0		0	0	0	0	0
34	1	217	11	-1	239	335	11.1	26	ABalppppppa	246	64	0	0		0	0	0	0	0
35	1	11	22	-1	107	294	21.5	30	ABalaaaalp	267	329	0	0		0	0	0	0	0
36	1	210	236	424	557	342	18.9	31	ABplapappp	288	544	0	0		0	0	0	0	0
37	1	167	412	-1	334	174	23.0	26	ABprpapppaa	249	-73	0	0		0	0	0	0	0
38	1	430	300	-1	345	108	23.0	26	ABprpaaaapa	264	930	0	0		0	0	0	0	0
39	1	366	217	-1	226	385	23.1	26	ABalppaappp	262	-279	0	0		0	0	0	0	0
40	1	423	294	-1	542	143	18.1	26	ABprapappa	250	988	0	0		0	0	0	0	0
41	1	299	248	-1	396	141	11.6	27	Dppaa	262	343	0	0		0	0	0	0	0
42	1	321	355	-1	456	375	9.5	34	ABarppapa	342	214	0	0		0	0	0	0	0
43	1	377	348	-1	384	249	5.7	37	Cpaaa	366	50	0	0		0	0	0	0	0
44	1	364	256	-1	189	239	25.4	28	ABaraaappap	238	-371	0	0		0	0	0	0	0
45	1	176	168	-1	144	318	17.6	28	ABalapaapa	285	1	0	0		0	0	0	0	0
46	1	277	206	-1	189	337	10.1	25	ABplaapappa	229	143	0	0		0	0	0	0	0
47	1	296	462	-1	188	295	8.3	26	ABplaaaaapp	266	-445	0	0		0	0	0	0	0
48	1	354	47	-1	523	395	15.4	30	ABplapapaa	269	-570	0	0		0	0	0	0	0
49	1	99	15	-1	333	367	22.2	25	ABalpapappp	219	-119	0	0		0	0	0	0	0
50	1	136	368	-1	297	294	19.5	28	MSaapaaaa	234	150	0	0		0	0	0	0	0
51	1	18	210	-1	104	320	12.0	27	ABalapaaaa	258	131	0	0		0	0	0	0	0
52	1	87	411	-1	400	105	13.9	26	ABprapaapp	245	1419	0	0		0	0	0	0	0
53	1	256	216	-1	292	294	25.0	33	ABplpappaaa	334	-298	0	0		0	0	0	0	0
54	1	9	58	-1	265	304	15.4	26	ABaraapapaa	251	253	0	0		0	0	0	0	0
55	1	56	203	-1	276	358	13.7	27	MSapppaa	-22	0	0	0		0	0	0	0	0
56	1	37	215	-1	221	151	19.0	25	ABprpaaaaap	244	-24	0	0		0	0	0	0	0
57	1	273	418	-1	167	261	7.4	24	ABarpaaapa	217	-583	0	0		0	0	0	0	0
58	1	318	258	-1	318	237	10.6	26	MSpaaappp	115	0	0	0		0	0	0	0	0
59	1	53	373	-1	307	257	18.3	25	ABaraapappp	202	-856	0	0		0	0	0	0	0
60	1	60	195	-1	221	188	9.0	25	MSppappp	239	-543	0	0		0	0	0	0	0
61	1	181	262	-1	206	325	25.0	25	ABalppapapa	228	334	0	0		0	0	0	0	0
62	1	128	429	-1	255	98	17.6	25	ABpraappaa	223	66	0	0		0	0	0	0	0
63	1	323	293	-1	257	320	6.1	26	ABplaaaapp	231	1346	0	0		0	0	0	0	0
64	1	245	116	-1	424	236	13.5	32	Epraa	325	-217	0	0		0	0	0	0	0
65	1	139	421	-1	392	328	10.5	27	Daapp	245	133	0	0		0	0	0	0	0
66	1	357	83	-1	262	234	24.9	23	ABarapaaapp	234	208	0	0		0	0	0	0	0
67	1	329	379	-1	110	164	16.8	29	ABalaaappr	214	393	0	0		0	0	0	0	0
68	1	226	42	-1	441	286	17.2	33	Ealpp	333	-174	0	0		0	0	0	0	0
69	1	369	139	-1	362	173	22.9	26	ABprpapppap	257	-1129	0	0		0	0	0	0	0
70	1	199	385	-1	205	235	19.7	25	ABaraaaaapp	130	0	0	0		0	0	0	0	0
71	1	161	251	-1	268	275	19.8	28	ABalpapppap	235	-476	0	0		0	0	0	0	0
72	1	248	104	-1	366	208	17.0	27	MSpapaapp	255	199	0	0		0	0	0	0	0
73	1	265	129	-1	177	175	9.3	27	ABalappppp	234	292	0	0		0	0	0	0	0
74	1	44	319	-1	170	298	13.5	25	MSapaaap	-53	0	0	0		0	0	0	0	0
75	1	135	43	-1	166	173	12.5	29	ABalappppa	136	0	0	0		0	0	0	0	0
76	1	442	441	-1	351	164	26.4	25	ABprpappapp	196	-905	0	0		0	0	0	0	0
77	1	316	377	-1	226	230	5.6	36	ABarpaapa	362	539	0	0		0	0	0	0	0
78	1	94	31	-1	198	134	20.9	24	ABprpaaapaa	234	0	0	0		0	0	0	0	0
79	1	328	223	-1	465	122	13.9	28	ABprappaap	-82	0	0	0		0	0	0	0	0
80	1	19	100	-1	164	342	19.1	25	ABplpaaaaaa	106	0	0	0		0	0	0	0	0
81	1	464	269	-1	205	354	14.6	26	ABalpppppap	49	0	0	0		0	0	0	0	0
82	1	105	281	-1	201	121	17.6	26	ABpraaaapad	194	205	0	0		0	0	0	0	0
83	1	59	423	-1	307	119	24.2	29	ABarappapap	435	0	0	0		0	0	0	0	0
84	1	130	295	-1	324	334	9.0	24	ABplapaaaap	213	-725	0	0		0	0	0	0	0
85	1	232	63	-1	305	310	10.5	26	MSapappp	231	1028	0	0		0	0	0	0	0
86	1	368	342	-1	215	264	18.7	24	ABalpappaaa	197	382	0	0		0	0	0	0	0
87	1	41	23	-1	120	323	20.7	26	ABalppaaapa	228	686	0	0		0	0	0	0	0
88	1	16	204	-1	319	93	14.6	28	ABpraapppa	283	300	0	0		0	0	0	0	0
89	1	326	158	-1	388	146	17.2	31	MSpapppa	296	312	0	0		0	0	0	0	0
90	1	259	170	-1	241	377	8.2	27	ABplaaappa	80	0	0	0		0	0	0	0	0
91	1	197	439	-1	377	272	21.4	26	MSaapappp	203	-823	0	0		0	0	0	0	0
92	1	193	105	-1	434	342	11.5	27	Dapap	229	947	0	0		0	0	0	0	0
93	1	34	157	-1	548	326	13.4	30	Cappap	271	698	0	0		0	0	0	0	0
94	1	345	397	-1	552	312	22.7	29	ABplapppap	277	1056	0	0		0	0	0	0	0
95	1	116	17	-1	252	204	13.2	29	ABaraappapp	295	198	0	0		0	0	0	0	0
96	1	206	38	-1	551	174	16.5	28	ABprapppaa	270	-188	0	0		0	0	0	0	0
97	1	344	405	-1	309	220	18.5	26	ABaraapppp	263	1009	0	0		0	0	0	0	0
98	1	63	222	-1	159	340	12.1	22	ABalppppapp	189	-223	0	0		0	0	0	0	0
99	1	188	188	-1	210	229	8.9	27	MSaaaaapp	162	0	0	0		0	0	0	0	0
100	1	189	380	-1	329	346	21.0	22	ABplpapapap	-126	0	0	0		0	0	0	0	0
101	1	285	87	-1	347	267	17.5	28	MSaapaapp	159	0	0	0		0	0	0	0	0
102	1	382	173	-1	146	187	17.0	25	ABalaappppa	214	437	0	0		0	0	0	0	0
103	1	61	75	-1	104	269	7.8	26	ABplaapaaaa	88	0	0	0		0	0	0	0	0
104	1	75	416	-1	349	337	23.4	25	ABplpapappa	208	-190	0	0		0	0	0	0	0
105	1	246	68	-1	132	222	21.9	28	ABalaaaarr	49	0	0	0		0	0	0	0	0
106	1	289	142	-1	193	138	14.4	24	ABpraaapaad	191	-14	0	0		0	0	0	0	0
107	1	158	27	-1	120	258	23.3	25	ABalpaapppa	161	0	0	0		0	0	0	0	0
108	1	266	109	-1	195	167	19.9	25	ABprpaaaaaa	186	0	0	0		0	0	0	0	0
109	1	291	54	-1	204	302	17.4	27	ABalpaaapa	117	0	0	0		0	0	0	0	0
110	1	106	21	-1	166	281	24.7	26	ABalpaappap	83	0	0	0		0	0	0	0	0
111	1	31	247	-1	245	147	15.2	27	ABpraaappap	241	564	0	0		0	0	0	0	0
112	1	218	193	-1	172	254	13.6	24	ABaraapaaap	196	-502	0	0		0	0	0	0	0
113	1	30	392	-1	126	239	15.5	30	MSaaaaaa	242	-493	0	0		0	0	0	0	0
114	1	333	433	-1	423	119	22.6	27	ABprppappap	259	-694	0	0		0	0	0	0	0
115	1	274	386	-1	202	342	22.2	28	ABalppapppa	218	467	0	0		0	0	0	0	0
116	1	82	321	-1	127	344	11.0	24	ABplaapaapa	147	0	0	0		0	0	0	0	0
117	1	465	335	-1	158	363	11.3	25	ABalpppappp	-335	0	0	0		0	0	0	0	0
118	1	46	372	-1	318	201	21.1	25	MSpapaaaa	139	0	0	0		0	0	0	0	0
119	1	164	229	-1	248	220	9.5	29	MSpaaaaa	14	0	0	0		0	0	0	0	0
120	1	76	401	-1	198	125	11.3	25	ABpraaaappp	215	-894	0	0		0	0	0	0	0
121	1	418	190	-1	286	346	10.5	24	ABplapaaapa	15	0	0	0		0	0	0	0	0
122	1	12	212	-1	252	286	10.9	25	MSaaaappa	133	0	0	0		0	0	0	0	0
123	1	105	402	-1	177	143	17.7	25	ABpraaaapav	185	-115	0	0		0	0	0	0	0
124	1	212	334	-1	120	307	7.5	25	ABplaapaaap	218	0	0	0		0	0	0	0	0
125	1	100	79	-1	190	242	14.6	24	ABaraapaapa	263	0	0	0		0	0	0	0	0
126	1	492	374	-1	549	175	22.1	30	ABprpppaapp	241	363	0	0		0	0	0	0	0
127	1	292	414	-1	307	321	16.6	22	MSappaaa	190	678	0	0		0	0	0	0	0
128	1	141	332	-1	208	215	16.5	28	ABaraaapapa	251	167	0	0		0	0	0	0	0
129	1	104	196	-1	322	365	12.4	26	MSapppap	221	-341	0	0		0	0	0	0	0
130	1	293	36	-1	238	177	11.1	28	MSppappa	194	2	0	0		0	0	0	0	0
131	1	380	408	-1	319	288	20.4	28	MSaapaaap	170	0	0	0		0	0	0	0	0
132	1	443	227	-1	391	225	21.3	36	MSpapappp	296	240	0	0		0	0	0	0	0
133	0	361	-1	-1	495	236	20.3	27		208	114	0	0		0	0	0	0	0
134	1	23	286	-1	124	186	20.6	25	ABalaappap	-155	0	0	0		0	0	0	0	0
135	1	257	438	-1	223	305	5.7	27	ABplaaaapa	274	941	0	0		0	0	0	0	0
136	1	427	26	-1	503	378	11.5	28	ABarppappa	269	-242	0	0		0	0	0	0	0
137	1	399	366	-1	183	221	5.5	29	ABarpapapa	-98	0	0	0		0	0	0	0	0
138	1	147	272	-1	169	323	15.3	23	ABalppppaav	372	0	0	0		0	0	0	0	0
139	1	461	301	-1	274	344	21.7	23	ABplpapaaap	220	70	0	0		0	0	0	0	0
140	1	21	77	-1	299	214	11.6	28	MSpaapaa	274	-433	0	0		0	0	0	0	0
141	1	111	440	-1	255	363	21.4	25	ABplpapaapa	197	163	0	0		0	0	0	0	0
142	1	145	260	-1	99	275	14.1	25	ABalappaaa	240	-47	0	0		0	0	0	0	0
143	1	315	122	-1	264	172	5.9	30	ABarpapapp	272	576	0	0		0	0	0	0	0
144	1	1	92	-1	562	188	14.0	22	ABprapapppa	311	0	0	0		0	0	0	0	0
145	1	314	361	-1	324	181	15.6	24	MSpppapp	203	-229	0	0		0	0	0	0	0
146	1	45	290	-1	169	275	16.2	25	ABalpaapaap	207	-181	0	0		0	0	0	0	0
147	1	220	352	-1	470	144	8.6	26	ABprappapa	-496	0	0	0		0	0	0	0	0
148	1	352	91	-1	202	176	25.4	28	ABarapppapa	246	625	0	0		0	0	0	0	0
149	1	383	211	-1	271	276	21.9	29	ABalpappppa	291	122	0	0		0	0	0	0	0
150	1	36	107	-1	269	357	24.5	30	ABalpapapap	299	-39	0	0		0	0	0	0	0
151	1	250	239	-1	202	273	13.3	28	ABaraapaapp	201	0	0	0		0	0	0	0	0
152	1	301	5	-1	257	198	23.3	29	ABarapapapa	142	0	0	0		0	0	0	0	0
153	1	231	270	-1	136	289	12.9	26	ABalapaaap	261	-46	0	0		0	0	0	0	0
154	1	81	314	-1	433	275	13.3	33	Eplaa	331	-260	0	0		0	0	0	0	0
155	1	66	71	-1	212	331	14.0	24	ABalpppppaa	650	0	0	0		0	0	0	0	0
156	1	454	404	-1	447	160	25.8	29	ABprpppaaaa	193	172	0	0		0	0	0	0	0
157	1	234	76	-1	158	139	20.3	31	ABpraaaaaa	311	-247	0	0		0	0	0	0	0
158	1	93	337	-1	248	300	19.0	25	ABalpapppaa	-7	0	0	0		0	0	0	0	0
159	1	267	311	-1	322	197	6.0	25	ABprapaaaap	240	-92	0	0		0	0	0	0	0
160	1	402	119	-1	501	250	6.5	30	Caaapa	305	522	0	0		0	0	0	0	0
161	1	297	156	-1	355	134	10.6	25	ABprapaaapp	252	515	0	0		0	0	0	0	0
162	1	64	160	-1	276	117	8.8	28	ABarpapppa	259	403	0	0		0	0	0	0	0
163	1	191	189	-1	200	378	8.8	29	ABplaaapap	323	0	0	0		0	0	0	0	0
164	1	379	147	-1	341	322	17.8	23	MSappaap	227	-721	0	0		0	0	0	0	0
165	1	252	403	-1	498	164	12.8	30	Cppapa	300	-49	0	0		0	0	0	0	0
166	1	150	97	-1	357	235	20.4	26	MSpapappa	256	-510	0	0		0	0	0	0	0
167	1	416	149	-1	326	396	14.0	25	ABplapaapa	204	1412	0	0		0	0	0	0	0
168	1	244	375	-1	314	173	8.0	22	ABprapaaaaa	191	-661	0	0		0	0	0	0	0
169	1	336	277	-1	324	153	10.7	24	ABprapaaapa	241	104	0	0		0	0	0	0	0
170	1	455	360	-1	308	127	21.6	28	ABprpapaapp	226	160	0	0		0	0	0	0	0
171	1	163	82	-1	283	231	22.9	27	ABarapapppa	150	0	0	0		0	0	0	0	0
172	1	272	146	-1	460	357	18.0	28	Capaap	283	-96	0	0		0	0	0	0	0
173	1	235	310	-1	361	136	14.3	26	Dpaap	258	822	0	0		0	0	0	0	0
174	1	65	266	-1	351	393	18.3	25	ABplppapaaa	201	388	0	0		0	0	0	0	0
175	1	69	302	-1	418	352	15.2	30	Capaaa	9	0	0	0		0	0	0	0	0
176	1	122	450	-1	345	277	22.4	27	MSaapappa	204	1053	0	0		0	0	0	0	0
177	1	216	128	-1	198	208	25.7	25	ABaraaapppp	82	0	0	0		0	0	0	0	0
178	1	263	18	-1	345	401	21.2	27	ABplpaaaapp	214	-578	0	0		0	0	0	0	0
179	1	159	345	-1	222	331	17.3	26	MSapapaa	225	348	0	0		0	0	0	0	0
180	1	54	331	-1	236	240	20.3	31	ABarapapaaa	265	25	0	0		0	0	0	0	0
181	1	228	428	-1	156	382	14.7	27	ABplpaapapa	-10	0	0	0		0	0	0	0	0
182	1	394	435	-1	607	255	17.5	32	Caappd	323	349	0	0		0	0	0	0	0
183	1	375	344	-1	289	138	19.1	27	ABprppaaaaa	212	1029	0	0		0	0	0	0	0
184	0	-1	-1	-1	532	189	23.4	28		220	-206	0	0		0	0	0	0	0
185	1	221	49	-1	269	233	5.5	29	ABarpaappa	97	0	0	0		0	0	0	0	0
186	1	215	253	-1	122	230	9.9	24	ABalapppaap	204	318	0	0		0	0	0	0	0
187	1	117	289	-1	219	275	25.3	27	ABalpapaapa	375	0	0	0		0	0	0	0	0
188	1	146	182	-1	512	157	8.1	31	ABarppppa	343	0	0	0		0	0	0	0	0
189	1	225	410	-1	199	290	11.1	26	MSaaapaaa	247	1075	0	0		0	0	0	0	0
190	1	208	60	-1	346	170	14.5	25	Dpapa	208	954	0	0		0	0	0	0	0
191	1	275	192	-1	459	201	8.4	30	Dpppp	204	0	0	0		0	0	0	0	0
192	1	32	72	-1	352	358	17.4	32	MSaapppa	329	0	0	0		0	0	0	0	0
193	1	85	65	-1	285	288	11.4	27	MSaaaappp	256	782	0	0		0	0	0	0	0
194	1	367	388	-1	253	233	17.9	22	ABarapaappa	154	927	0	0		0	0	0	0	0
195	1	422	28	-1	491	339	24.9	27	ABplppppapa	251	144	0	0		0	0	0	0	0
196	1	324	184	-1	503	345	18.4	31	Capapp	306	-613	0	0		0	0	0	0	0
197	1	157	41	-1	118	313	15.5	30	ABalapaapp	244	0	0	0		0	0	0	0	0
198	1	27	383	-1	377	302	8.5	29	MSappppp	165	0	0	0		0	0	0	0	0
199	0	340	-1	-1	487	223	23.5	27		247	120	0	0		0	0	0	0	0
200	1	372	194	-1	404	190	8.4	29	Dpppa	351	0	0	0		0	0	0	0	0
201	1	102	126	-1	294	153	6.5	28	ABarpapppp	339	0	0	0		0	0	0	0	0
202	1	89	69	-1	455	322	21.6	35	ABplpppppa	349	133	0	0		0	0	0	0	0
203	1	160	67	-1	161	268	21.1	25	ABaraaaaaaa	221	0	0	0		0	0	0	0	0
204	1	15	30	-1	230	357	23.5	26	ABalppapppp	185	0	0	0		0	0	0	0	0
205	1	48	132	-1	133	363	18.9	25	ABalpppaaaa	193	95	0	0		0	0	0	0	0
206	1	121	299	-1	212	217	11.7	28	MSpaaaapa	283	-675	0	0		0	0	0	0	0
207	1	142	163	-1	291	98	17.5	29	ABpraappap	281	-122	0	0		0	0	0	0	0
208	1	448	209	-1	189	357	12.5	24	ABplaapapap	213	65	0	0		0	0	0	0	0
209	1	213	110	-1	214	236	24.4	24	ABarapaaapa	219	498	0	0		0	0	0	0	0
210	1	358	390	-1	354	282	19.8	29	MSaapapa	269	1412	0	0		0	0	0	0	0
211	1	35	20	-1	473	163	21.8	29	MSpappap	1	0	0	0		0	0	0	0	0
212	1	268	1	-1	409	368	9.2	29	ABarppaapp	292	-828	0	0		0	0	0	0	0
213	1	175	219	-1	96	238	9.5	26	ABalappapa	139	0	0	0		0	0	0	0	0
214	1	401	220	-1	415	125	19.7	26	ABprppapaap	218	1429	0	0		0	0	0	0	0
215	1	415	221	-1	370	336	21.2	27	MSapaapp	271	225	0	0		0	0	0	0	0
216	1	170	359	-1	148	150	9.9	24	ABpraapaapa	199	428	0	0		0	0	0	0	0
217	1	52	115	-1	243	257	25.4	27	ABalpapaapp	242	166	0	0		0	0	0	0	0
218	1	62	431	-1	332	138	7.9	29	ABarpppaa	279	985	0	0		0	0	0	0	0
219	1	467	226	-1	297	335	23.8	28	ABplpappaap	226	-13	0	0		0	0	0	0	0
220	1	156	491	-1	256	135	20.0	25	ABprpaapppa	232	-670	0	0		0	0	0	0	0
221	1	276	154	-1	151	304	10.1	26	ABalapappp	257	50	0	0		0	0	0	0	0
222	1	255	278	-1	136	296	22.8	25	ABalpaapppp	293	0	0	0		0	0	0	0	0
223	1	251	329	-1	395	281	14.8	30	Ealap	124	0	0	0		0	0	0	0	0
224	1	71	263	-1	140	241	19.5	28	ABaraaaapa	55	0	0	0		0	0	0	0	0
225	1	190	230	-1	551	315	25.4	30	ABplpppaapp	289	-705	0	0		0	0	0	0	0
226	1	103	94	-1	192	349	19.3	25	ABplpaaaaap	111	0	0	0		0	0	0	0	0
227	1	446	318	-1	576	270	22.5	28	ABplppppppp	234	388	0	0		0	0	0	0	0
228	1	238	346	-1	586	208	20.4	29	ABprappppp	271	-209	0	0		0	0	0	0	0
229	1	166	127	-1	233	359	14.0	24	ABplpaappaa	-139	0	0	0		0	0	0	0	0
230	1	2	214	-1	283	375	19.5	27	ABplpapaapp	-148	0	0	0		0	0	0	0	0
231	0	428	-1	-1	423	230	5.5	26		187	663	0	0		0	0	0	0	0
232	1	70	205	-1	248	261	8.9	26	MSaaaapap	-9	0	0	0		0	0	0	0	0
233	1	7	176	-1	238	293	15.4	27	ABalpaapapp	134	0	0	0		0	0	0	0	0
234	1	5	268	-1	248	388	19.5	26	ABplpaapppp	222	108	0	0		0	0	0	0	0
235	1	233	276	-1	147	259	9.3	28	ABalappapp	277	147	0	0		0	0	0	0	0
236	1	110	191	-1	392	393	22.4	27	ABplppappap	220	675	0	0		0	0	0	0	0
237	1	278	81	-1	269	137	24.3	26	ABarappapaa	229	-219	0	0		0	0	0	0	0
238	1	351	308	-1	195	178	22.5	25	ABarappppap	241	-313	0	0		0	0	0	0	0
239	1	109	430	-1	390	237	14.0	29	Earap	293	242	0	0		0	0	0	0	0
240	1	307	101	-1	350	282	5.6	30	ABarppaapa	137	0	0	0		0	0	0	0	0
241	1	169	422	-1	458	234	16.3	33	Earpp	336	479	0	0		0	0	0	0	0
242	1	290	102	-1	93	243	16.8	27	ABalaaapal	143	0	0	0		0	0	0	0	0
243	1	395	296	-1	562	164	12.0	35	ABarppppp	350	1314	0	0		0	0	0	0	0
244	1	126	235	-1	209	261	9.0	23	MSaaaapaa	249	0	0	0		0	0	0	0	0
245	1	331	35	-1	194	393	16.3	25	ABplpaapapp	192	0	0	0		0	0	0	0	0
246	1	49	125	-1	142	316	24.3	25	ABalppapaaa	214	676	0	0		0	0	0	0	0
247	1	33	338	-1	352	174	10.6	28	Dpapp	236	396	0	0		0	0	0	0	0
248	1	26	7	-1	158	231	14.5	24	ABaraappaaa	-205	0	0	0		0	0	0	0	0
249	1	178	153	-1	372	367	14.3	25	Daaap	217	-242	0	0		0	0	0	0	0
250	1	281	364	-1	209	170	17.9	20	ABprpaapaaa	-32	0	0	0		0	0	0	0	0
251	1	280	161	-1	489	350	13.5	31	Capapa	312	1555	0	0		0	0	0	0	0
252	1	219	246	-1	186	213	14.2	23	ABaraappaap	236	1321	0	0		0	0	0	0	0
253	1	384	208	-1	359	277	13.5	29	Ealaa	-115	0	0	0		0	0	0	0	0
254	1	24	179	-1	167	163	23.4	26	ABalaapappa	-135	0	0	0		0	0	0	0	0
255	1	406	225	-1	164	168	18.9	28	ABalaapppa	222	1156	0	0		0	0	0	0	0
256	1	129	111	-1	355	357	10.7	25	Dapaa	246	-914	0	0		0	0	0	0	0
257	1	182	40	-1	78	288	12.5	28	ABalappaap	234	204	0	0		0	0	0	0	0
258	1	410	103	-1	276	265	8.9	25	MSpaaapaa	-131	0	0	0		0	0	0	0	0
259	1	253	487	-1	300	197	23.2	26	ABarapapapp	218	985	0	0		0	0	0	0	0
260	1	90	350	-1	513	249	13.3	32	Eprpa	316	515	0	0		0	0	0	0	0
261	0	183	-1	-1	283	341	15.9	22		-42	0	0	0		0	0	0	0	0
262	1	381	3	-1	553	321	9.0	29	Caaapp	294	-45	0	0		0	0	0	0	0
263	1	229	432	-1	583	191	16.5	27	ABprapapppp	275	283	0	0		0	0	0	0	0
264	1	13	93	-1	579	231	15.5	28	Cppppa	269	305	0	0		0	0	0	0	0
265	1	230	381	-1	549	370	16.2	29	ABarppappp	278	1029	0	0		0	0	0	0	0
266	1	196	257	-1	226	403	16.6	26	ABplaappaa	240	231	0	0		0	0	0	0	0
267	1	327	114	-1	151	252	16.4	24	ABaraapaaaa	125	0	0	0		0	0	0	0	0
268	1	28	62	-1	328	387	23.3	29	ABalpapappa	241	-234	0	0		0	0	0	0	0
269	1	114	309	-1	152	266	18.0	24	ABalpaapaaa	204	348	0	0		0	0	0	0	0
270	1	396	461	-1	101	207	17.4	30	ABalaaapar	159	0	0	0		0	0	0	0	0
271	1	57	135	-1	155	249	23.9	25	ABaraaappaa	198	0	0	0		0	0	0	0	0
272	1	495	238	-1	304	345	21.4	24	ABplpapapaa	245	1374	0	0		0	0	0	0	0
273	1	86	362	-1	529	358	24.6	31	ABplappppa	283	-361	0	0		0	0	0	0	0
274	1	237	279	-1	169	354	22.4	25	ABalppaappa	226	122	0	0		0	0	0	0	0
275	1	184	117	-1	420	365	22.5	29	ABplppappp	253	211	0	0		0	0	0	0	0
276	1	133	167	-1	241	156	22.6	29	ABarapppppp	134	0	0	0		0	0	0	0	0
277	1	118	409	-1	177	237	22.0	24	ABaraaaaapa	-156	0	0	0		0	0	0	0	0
278	1	154	166	-1	209	264	16.2	27	ABalpaapapa	280	804	0	0		0	0	0	0	0
279	1	319	224	-1	406	313	7.5	29	Dappa	266	254	0	0		0	0	0	0	0
280	1	309	98	-1	375	366	24.4	28	ABplppaappa	-79	0	0	0		0	0	0	0	0
281	1	127	39	-1	109	263	11.1	29	ABalapapap	122	0	0	0		0	0	0	0	0
282	1	387	243	-1	390	402	12.5	28	ABplapaapp	217	0	0	0		0	0	0	0	0
283	1	201	145	-1	567	298	16.1	28	Capppa	274	-820	0	0		0	0	0	0	0
284	1	391	185	-1	303	167	15.6	25	MSppppaa	221	-1168	0	0		0	0	0	0	0
285	1	134	298	-1	318	332	13.6	24	Daaaa	184	0	0	0		0	0	0	0	0
286	1	378	84	-1	344	211	21.7	27	MSpapaaap	247	-297	0	0		0	0	0	0	0
287	1	405	282	-1	159	133	16.2	26	ABpraaaaap	374	0	0	0		0	0	0	0	0
288	1	397	339	-1	314	266	9.6	24	MSpaaapap	179	0	0	0		0	0	0	0	0
289	1	91	357	-1	266	401	16.1	28	ABplaappap	-75	0	0	0		0	0	0	0	0
290	1	240	287	-1	235	193	18.0	24	ABarapaapap	161	0	0	0		0	0	0	0	0
291	1	144	370	-1	528	127	14.1	29	ABprapapaa	288	-56	0	0		0	0	0	0	0
292	1	51	143	-1	191	300	24.9	26	ABalpapaaaa	207	-624	0	0		0	0	0	0	0
293	1	96	213	-1	433	171	9.9	25	Dppap	120	0	0	0		0	0	0	0	0
294	1	346	197	-1	357	403	15.1	29	ABplaapppp	-155	0	0	0		0	0	0	0	0
295	1	101	141	-1	107	200	14.8	31	ABalaaappl	310	678	0	0		0	0	0	0	0
296	1	42	80	-1	171	324	21.5	24	ABalppappap	220	454	0	0		0	0	0	0	0
297	1	303	177	-1	505	327	10.1	31	Cappaa	318	519	0	0		0	0	0	0	0
298	1	261	400	-1	140	181	6.7	25	ABpraapaaap	128	0	0	0		0	0	0	0	0
299	1	84	312	-1	528	211	8.3	30	Cpaapp	309	-324	0	0		0	0	0	0	0
300	1	168	162	-1	301	404	14.2	28	ABplaapppa	619	0	0	0		0	0	0	0	0
301	1	174	326	-1	156	200	8.5	25	ABarpapaaa	220	577	0	0		0	0	0	0	0
302	1	107	343	-1	312	177	25.7	30	ABprpappaap	255	-189	0	0		0	0	0	0	0
303	0	149	-1	-1	524	202	24.9	30		237	231	0	0		0	0	0	0	0
304	1	143	250	-1	281	222	19.2	24	ABarapaappp	234	528	0	0		0	0	0	0	0
305	1	3	8	-1	518	307	25.2	26	ABplpppapaa	193	133	0	0		0	0	0	0	0
306	1	73	233	-1	201	156	7.1	25	ABarpappaa	-115	0	0	0		0	0	0	0	0
307	1	185	88	-1	271	198	16.0	24	ABaraapppaa	204	401	0	0		0	0	0	0	0
308	1	40	164	-1	290	336	7.4	24	ABplapaaaaa	188	1100	0	0		0	0	0	0	0
309	1	439	137	-1	307	139	12.5	24	ABprpaappap	214	1409	0	0		0	0	0	0	0
310	1	55	241	-1	300	174	18.3	27	MSpppaaa	11	0	0	0		0	0	0	0	0
311	1	25	70	-1	477	280	23.4	30	ABplpappppp	307	-775	0	0		0	0	0	0	0
312	1	179	51	-1	388	109	23.4	28	ABarappappa	260	-641	0	0		0	0	0	0	0
313	1	463	466	-1	410	148	25.4	30	ABprppaappp	322	-368	0	0		0	0	0	0	0
314	1	155	200	-1	241	378	11.4	30	ABalppppppp	296	354	0	0		0	0	0	0	0
315	1	421	123	-1	528	386	21.2	31	ABplapappa	262	-52	0	0		0	0	0	0	0
316	1	260	32	-1	346	305	9.1	26	MSappppa	-159	0	0	0		0	0	0	0	0
317	1	214	325	-1	184	279	6.3	26	ABarpaaapp	261	515	0	0		0	0	0	0	0
318	1	125	324	-1	313	313	6.4	29	ABarppaaap	291	1993	0	0		0	0	0	0	0
319	1	165	354	-1	147	306	19.7	24	ABalppappaa	-83	0	0	0		0	0	0	0	0
320	1	403	85	-1	213	133	23.4	27	ABalaapappp	275	82	0	0		0	0	0	0	0
321	1	411	457	-1	214	210	14.5	26	ABaraappapa	251	122	0	0		0	0	0	0	0
322	1	152	53	-1	415	396	15.5	28	ABplappaaa	295	0	0	0		0	0	0	0	0
323	1	108	231	-1	296	269	5.7	29	ABarpaappp	123	0	0	0		0	0	0	0	0
324	1	22	44	-1	261	198	20.3	31	ABarapappa	81	0	0	0		0	0	0	0	0
325	1	392	131	-1	161	224	25.4	25	ABaraaapppa	247	2460	0	0		0	0	0	0	0
326	1	283	249	-1	371	173	19.5	24	MSpppaap	195	67	0	0		0	0	0	0	0
327	0	172	-1	-1	337	158	18.0	25		228	69	0	0		0	0	0	0	0
328	1	393	363	-1	145	164	15.5	24	ABalaappppp	184	0	0	0		0	0	0	0	0
329	1	348	90	-1	444	410	17.7	29	ABplappaap	268	-263	0	0		0	0	0	0	0
330	1	195	456	-1	265	331	18.8	26	MSapapap	305	0	0	0		0	0	0	0	0
331	1	162	56	-1	446	140	23.1	28	ABprppappp	239	103	0	0		0	0	0	0	0
332	1	330	356	-1	487	290	18.5	33	Eplpa	334	-124	0	0		0	0	0	0	0
333	1	236	140	-1	429	161	19.1	30	MSpapppp	240	-41	0	0		0	0	0	0	0
334	1	17	341	-1	170	189	21.0	24	ABarappppaa	249	-167	0	0		0	0	0	0	0
335	1	347	183	-1	365	329	12.7	28	Daapa	258	347	0	0		0	0	0	0	0
336	1	78	33	-1	274	150	17.0	25	MSppapap	329	0	0	0		0	0	0	0	0
337	1	409	417	-1	464	402	20.8	31	ABplappapp	289	452	0	0		0	0	0	0	0
338	1	440	451	-1	233	347	25.8	26	ABalppapapp	254	545	0	0		0	0	0	0	0
339	1	287	112	-1	315	287	16.4	28	MSaapaapa	214	767	0	0		0	0	0	0	0
340	1	207	242	-1	178	339	7.0	24	ABplaaapaa	165	0	0	0		0	0	0	0	0
341	1	308	254	-1	483	119	17.4	28	ABprappapp	286	-187	0	0		0	0	0	0	0
342	1	359	13	-1	170	190	25.2	26	ABarapppaap	253	401	0	0		0	0	0	0	0
343	1	198	48	-1	185	325	13.2	22	ABplaapapaa	117	0	0	0		0	0	0	0	0
344	1	294	425	-1	446	315	8.6	30	Dappp	305	-48	0	0		0	0	0	0	0
345	1	249	59	-1	358	215	13.2	26	Earaa	191	250	0	0		0	0	0	0	0
346	1	279	118	-1	448	126	19.5	29	ABprppapap	478	0	0	0		0	0	0	0	0
347	1	295	73	-1	593	313	21.3	29	ABplappppp	419	0	0	0		0	0	0	0	0
348	1	412	399	-1	293	213	16.0	22	ABaraapppap	-136	0	0	0		0	0	0	0	0
349	1	341	6	-1	476	289	5.9	32	Cpaapa	270	0	0	0		0	0	0	0	0
350	1	209	482	-1	312	130	17.6	26	ABprppaaaap	227	31	0	0		0	0	0	0	0
351	1	305	187	-1	225	114	19.4	25	ABprpaaapap	187	540	0	0		0	0	0	0	0
352	1	353	303	-1	142	241	6.5	28	ABarpaaaaa	128	0	0	0		0	0	0	0	0
353	1	338	305	-1	309	204	8.8	25	MSpppppa	230	-977	0	0		0	0	0	0	0
354	1	119	232	-1	226	297	11.0	24	MSaaapaap	352	0	0	0		0	0	0	0	0
355	1	337	407	-1	168	396	17.2	24	ABalpppapad	195	299	0	0		0	0	0	0	0
356	1	432	96	-1	247	208	15.2	24	ABaraaapapp	125	0	0	0		0	0	0	0	0
357	1	300	415	-1	111	285	17.9	28	ABalaaaala	256	-1178	0	0		0	0	0	0	0
358	1	360	283	-1	324	147	14.4	26	Dpaaa	233	-875	0	0		0	0	0	0	0
359	1	95	320	-1	379	392	19.9	25	ABplppapaap	130	0	0	0		0	0	0	0	0
360	1	123	336	-1	482	289	14.4	32	Eplap	320	902	0	0		0	0	0	0	0
361	1	41	273	-1	146	352	21.2	25	ABalppaaapp	202	33	0	0		0	0	0	0	0
362	1	200	322	-1	295	182	10.9	24	MSppppap	239	-16	0	0		0	0	0	0	0
363	1	452	55	-1	352	102	16.6	26	ABprapaapa	231	-692	0	0		0	0	0	0	0
364	1	177	50	-1	412	339	19.6	30	MSaapppp	222	70	0	0		0	0	0	0	0
365	1	68	198	-1	372	151	7.4	31	ABarpppap	311	925	0	0		0	0	0	0	0
366	1	74	261	-1	585	339	13.9	32	Caapa	87	0	0	0		0	0	0	0	0
367	1	306	74	-1	123	199	9.0	24	ABpraapaaaa	203	-222	0	0		0	0	0	0	0
368	1	14	358	-1	245	320	24.4	29	ABalpapapaa	259	154	0	0		0	0	0	0	0
369	1	50	304	-1	166	234	6.5	29	ABarpaaaap	226	-735	0	0		0	0	0	0	0
370	1	298	108	-1	467	408	13.7	28	ABplappapa	280	-254	0	0		0	0	0	0	0
371	1	438	159	-1	281	142	11.4	25	ABpraaapppa	218	583	0	0		0	0	0	0	0
372	1	83	252	-1	479	227	25.5	29	ABprppppapp	27	0	0	0		0	0	0	0	0
373	1	132	86	-1	234	366	19.4	25	ABplpaaappp	-214	0	0	0		0	0	0	0	0
374	1	459	453	-1	240	149	12.8	25	ABpraapapap	212	847	0	0		0	0	0	0	0
375	0	77	-1	-1	110	184	18.4	23		191	1108	0	0		0	0	0	0	0
376	1	288	138	-1	196	272	23.7	24	ABalpaaaapa	220	-196	0	0		0	0	0	0	0
377	1	262	19	-1	188	273	18.4	23	ABaraaaaaap	224	1158	0	0		0	0	0	0	0
378	1	148	144	-1	369	96	14.1	29	ABpraapppp	160	0	0	0		0	0	0	0	0
379	1	239	151	-1	307	348	16.6	25	MSappapp	-382	0	0	0		0	0	0	0	0
380	1	426	10	-1	156	378	16.7	27	ABalpppapav	253	1021	0	0		0	0	0	0	0
381	0	349	-1	-1	474	166	16.8	30		244	-15	0	0		0	0	0	0	0
382	1	39	274	-1	275	146	13.8	25	ABprpaappaa	253	-1452	0	0		0	0	0	0	0
383	1	453	234	-1	317	361	9.9	23	ABplapaaapp	101	0	0	0		0	0	0	0	0
384	1	497	520	-1	457	329	25.1	26	ABplppppaaa	213	-225	0	0		0	0	0	0	0
385	1	456	316	-1	180	310	19.4	25	MSapaaaa	234	0	0	0		0	0	0	0	0
386	1	6	240	-1	258	106	21.2	29	ABprpaaappp	266	0	0	0		0	0	0	0	0
387	1	386	449	-1	238	321	22.1	22	ABplpapaaaa	212	-318	0	0		0	0	0	0	0
388	1	385	455	-1	147	286	6.4	25	ABplaaaaaa	39	0	0	0		0	0	0	0	0
389	1	376	265	-1	179	168	15.8	23	ABpraaapaav	206	956	0	0		0	0	0	0	0
390	1	223	394	-1	337	208	17.9	29	MSpapaapa	165	0	0	0		0	0	0	0	0
391	1	242	419	-1	474	249	12.9	31	Eprap	313	-1154	0	0		0	0	0	0	0
392	1	441	349	-1	216	202	22.0	24	MSppaaaa	284	0	0	0		0	0	0	0	0
393	1	264	95	-1	175	223	17.1	27	ABaraaapaap	205	0	0	0		0	0	0	0	0
394	1	180	384	-1	268	329	12.9	24	MSapappa	201	-255	0	0		0	0	0	0	0
395	1	343	61	-1	185	144	9.5	26	ABpraapaapp	251	-272	0	0		0	0	0	0	0
396	1	194	78	-1	427	182	22.3	27	MSpappaa	271	237	0	0		0	0	0	0	0
397	1	450	353	-1	206	362	10.4	25	ABplaapappp	185	287	0	0		0	0	0	0	0
398	1	282	313	-1	188	114	13.5	22	ABpraaaappa	217	-58	0	0		0	0	0	0	0
399	1	243	165	-1	285	304	17.6	25	ABaraapappa	151	0	0	0		0	0	0	0	0
400	1	151	99	-1	226	218	19.4	24	ABarapaapaa	349	0	0	0		0	0	0	0	0
401	1	131	24	-1	259	262	16.6	25	ABalpaaapp	213	0	0	0		0	0	0	0	0
402	1	304	89	-1	142	267	23.1	25	ABalpaappaa	210	0	0	0		0	0	0	0	0
403	1	124	133	-1	154	340	8.6	25	ABplaapaapp	154	0	0	0		0	0	0	0	0
404	1	320	306	-1	598	282	13.4	32	Cpappd	300	-266	0	0		0	0	0	0	0
405	1	322	327	-1	312	265	22.8	28	ABalpappppp	244	161	0	0		0	0	0	0	0
406	1	137	52	-1	504	135	19.5	29	ABprapapap	287	-182	0	0		0	0	0	0	0
407	1	227	426	-1	543	208	11.4	28	Cpppap	268	-4	0	0		0	0	0	0	0
408	1	222	202	-1	604	305	16.4	31	Cpappv	-163	0	0	0		0	0	0	0	0
409	1	8	275	-1	106	229	13.5	24	ABalapppaaa	243	-326	0	0		0	0	0	0	0
410	0	413	-1	-1	160	295	8.0	22		167	818	0	0		0	0	0	0	0
411	1	38	237	-1	281	117	12.5	31	ABpraaapppp	252	325	0	0		0	0	0	0	0
412	1	310	201	-1	241	114	10.2	29	ABarpappap	269	320	0	0		0	0	0	0	0
413	1	203	330	-1	431	151	13.6	27	Cppaaa	277	2	0	0		0	0	0	0	0
414	1	435	460	-1	207	238	22.2	31	ABarapaaaaa	-45	0	0	0		0	0	0	0	0
415	1	254	186	-1	230	303	24.7	27	ABalpapaaap	83	0	0	0		0	0	0	0	0
416	1	317	365	-1	539	283	8.1	31	Cpapap	314	784	0	0		0	0	0	0	0
417	1	286	382	-1	138	155	12.9	23	ABpraaapapa	188	166	0	0		0	0	0	0	0
418	1	510	446	-1	369	136	22.6	26	ABprpapappa	206	-501	0	0		0	0	0	0	0
419	1	434	244	-1	274	361	17.4	24	ABplppaaaaa	214	495	0	0		0	0	0	0	0
420	1	47	45	-1	499	396	20.3	29	ABplapapap	89	0	0	0		0	0	0	0	0
421	1	339	292	-1	480	183	10.6	29	Cpppaa	256	935	0	0		0	0	0	0	0
422	1	431	124	-1	237	383	17.0	20	ABplpaapppa	277	0	0	0		0	0	0	0	0
423	1	29	180	-1	304	386	22.5	27	ABplpaaaapa	179	1444	0	0		0	0	0	0	0
424	1	211	34	-1	477	366	24.0	27	ABplpppaaap	272	998	0	0		0	0	0	0	0
425	1	425	152	-1	315	228	6.5	23	ABarppaaaa	202	-419	0	0		0	0	0	0	0
426	1	370	493	-1	382	127	19.4	27	ABprppapaaa	168	1069	0	0		0	0	0	0	0
427	1	445	150	-1	246	291	12.8	28	MSaaapapa	121	0	0	0		0	0	0	0	0
428	1	258	169	-1	531	358	21.5	30	ABplapppaa	-30	0	0	0		0	0	0	0	0
429	1	342	121	-1	201	160	11.1	24	ABpraapappa	204	-21	0	0		0	0	0	0	0
430	1	20	437	-1	568	166	19.5	29	ABprappppa	279	231	0	0		0	0	0	0	0
431	1	433	259	-1	541	186	18.8	25	ABprapppapa	143	0	0	0		0	0	0	0	0
432	1	313	492	-1	488	151	24.4	26	ABprpppaaap	228	0	0	0		0	0	0	0	0
433	1	350	347	-1	195	366	16.1	25	ABplpaapaap	-41	0	0	0		0	0	0	0	0
434	1	72	445	-1	137	320	13.5	24	ABalppppapa	112	0	0	0		0	0	0	0	0
435	1	496	288	-1	331	375	19.8	24	ABplppaapap	144	0	0	0		0	0	0	0	0
436	1	186	207	-1	181	335	17.4	22	ABplpaapaaa	153	0	0	0		0	0	0	0	0
437	1	374	16	-1	155	197	23.0	24	ABarapppaaa	79	0	0	0		0	0	0	0	0
438	1	398	199	-1	250	237	21.6	26	ABarapapaap	186	0	0	0		0	0	0	0	0
439	1	407	444	-1	211	108	15.2	24	ABprpaapapa	-3	0	0	0		0	0	0	0	0
440	1	192	291	-1	286	284	13.5	28	MSaaapapp	127	0	0	0		0	0	0	0	0
441	1	429	396	-1	509	184	17.0	27	Cppapp	355	0	0	0		0	0	0	0	0
442	1	241	464	-1	202	390	19.9	22	ABplpaaapa	175	0	0	0		0	0	0	0	0
443	1	270	496	-1	567	258	23.6	31	ABplppppppa	106	0	0	0		0	0	0	0	0
444	1	79	442	-1	506	238	16.7	33	Eprpp	118	0	0	0		0	0	0	0	0
445	1	205	468	-1	122	291	10.0	23	ABalapappa	196	0	0	0		0	0	0	0	0
446	1	417	448	-1	232	130	16.9	22	ABprpaapaap	373	0	0	0		0	0	0	0	0
447	1	302	136	-1	248	278	22.9	22	ABalpappapa	280	0	0	0		0	0	0	0	0
448	1	460	155	-1	370	102	21.0	27	ABprpaaaapp	28	0	0	0		0	0	0	0	0
449	1	88	443	-1	221	104	17.2	23	ABprpaapapp	313	0	0	0		0	0	0	0	0
450	1	325	488	-1	169	197	10.9	21	ABarpapaap	-16	0	0	0		0	0	0	0	0
451	0	248	-1	-1	375	208	20.4	25		187	411	0	0		0	0	0	0	0
452	1	437	395	-1	178	189	15.6	22	MSppaaap	-10	0	0	0		0	0	0	0	0
453	0	457	-1	-1	126	244	12.2	20		130	0	0	0		0	0	0	0	0
454	1	444	387	-1	261	360	11.8	24	ABplpaappap	161	0	0	0		0	0	0	0	0
455	1	98	29	-1	446	362	24.0	29	ABplpppaaaa	180	0	0	0		0	0	0	0	0
456	1	332	297	-1	231	286	20.7	23	ABalpappaap	137	0	0	0		0	0	0	0	0
457	1	355	459	-1	581	235	22.0	25	ABprppppppp	222	0	0	0		0	0	0	0	0
458	1	458	113	-1	589	258	19.7	27	Caappv	131	0	0	0		0	0	0	0	0
459	1	472	484	-1	306	360	20.0	22	ABplppaapaa	167	0	0	0		0	0	0	0	0
460	1	436	406	-1	224	274	23.0	24	ABalpaaaapp	129	0	0	0		0	0	0	0	0
461	1	468	393	-1	363	292	22.9	23	MSaappaa	136	0	0	0		0	0	0	0	0
462	1	462	458	-1	369	334	24.2	31	ABplpapappp	214	0	0	0		0	0	0	0	0
463	1	493	315	-1	537	237	21.4	27	Cppppp	-73	0	0	0		0	0	0	0	0
464	0	449	-1	-1	97	310	19.7	23		430	0	0	0		0	0	0	0	0
465	0	447	-1	-1	489	332	22.9	24		679	0	0	0		0	0	0	0	0
466	1	486	271	-1	273	196	25.6	24	ABarappaapp	175	792	0	0		0	0	0	0	0
467	1	471	333	-1	242	156	25.9	31	ABarapppapp	121	0	0	0		0	0	0	0	0
468	1	424	478	-1	279	155	23.4	21	ABprpapaaaa	166	227	0	0		0	0	0	0	0
469	0	-1	-1	-1	335	348	17.3	22		152	372	0	0		0	0	0	0	0
470	0	474	-1	-1	495	178	25.0	25		208	-93	0	0		0	0	0	0	0
471	1	475	467	-1	351	125	18.2	24	ABprppaapap	-222	0	0	0		0	0	0	0	0
472	1	470	473	-1	412	352	25.5	29	ABplppaappp	24	0	0	0		0	0	0	0	0
473	1	479	475	-1	346	138	20.8	26	ABprpapapap	-875	0	0	0		0	0	0	0	0
474	1	419	477	-1	523	325	23.4	28	ABplpppaapa	181	-414	0	0		0	0	0	0	0
475	0	476	-1	-1	271	161	19.0	21		-502	0	0	0		0	0	0	0	0
476	1	451	479	-1	538	236	25.2	31	ABprpppapap	239	907	0	0		0	0	0	0	0
477	1	477	481	-1	396	225	17.0	30	Earpa	201	401	0	0		0	0	0	0	0
478	1	478	285	-1	386	276	18.0	28	Ealpa	182	-200	0	0		0	0	0	0	0
479	1	356	472	-1	250	169	17.0	25	MSppapaa	219	-7	0	0		0	0	0	0	0
480	1	480	267	-1	372	213	20.0	24	MSpapapa	227	86	0	0		0	0	0	0	0
481	1	311	37	-1	330	116	19.0	25	ABprppaapaa	232	-145	0	0		0	0	0	0	0
482	1	481	378	-1	317	147	22.0	25	ABprpapaaap	159	0	0	0		0	0	0	0	0
483	1	482	483	-1	277	143	21.0	24	ABprpapaapa	222	740	0	0		0	0	0	0	0
484	1	483	485	-1	220	359	21.0	24	ABplpaaappa	105	0	0	0		0	0	0	0	0
485	1	484	486	-1	486	304	25.0	27	ABplppppapp	275	99	0	0		0	0	0	0	0
486	1	485	328	-1	288	205	21.5	24	ABarapapppp	207	-921	0	0		0	0	0	0	0
487	0	420	-1	-1	112	207	21.0	24		-133	0	0	0		0	0	0	0	0
488	1	487	490	-1	553	202	23.0	24	ABprapppapp	266	808	0	0		0	0	0	0	0
489	1	488	465	-1	239	130	22.0	26	ABprpaaappa	235	1276	0	0		0	0	0	0	0
490	1	489	494	-1	454	193	26.0	27	ABprppppaaa	194	-48	0	0		0	0	0	0	0
491	1	490	470	-1	486	177	25.0	25	ABprppppapa	188	383	0	0		0	0	0	0	0
492	1	491	495	-1	395	135	24.0	26	ABprppaappa	279	-816	0	0		0	0	0	0	0
493	1	269	376	-1	561	238	25.0	25	ABprppppppa	68	0	0	0		0	0	0	0	0
494	1	494	497	-1	467	184	25.0	25	ABprppppaap	128	0	0	0		0	0	0	0	0
495	1	373	498	-1	353	370	21.0	25	ABplppappaa	146	86	0	0		0	0	0	0	0
496	1	498	499	-1	249	180	25.0	24	ABarappaapa	488	0	0	0		0	0	0	0	0
497	0	-1	-1	-1	234	208	25.0	25		201	152	0	0		0	0	0	0	0
498	1	501	500	-1	220	206	24.0	24	ABarappaaaa	208	1057	0	0		0	0	0	0	0
499	1	500	501	-1	247	205	25.0	25	ABarappaaap	209	1984	0	0		0	0	0	0	0
500	0	499	-1	-1	236	208	16.0	23		260	227	0	0		0	0	0	0	0
501	1	502	503	-1	131	190	23.0	25	ABalaapaap	181	0	0	0		0	0	0	0	0
502	1	503	504	-1	389	143	21.0	22	ABprppappaa	-163	0	0	0		0	0	0	0	0
503	1	504	106	-1	336	156	18.0	26	MSpppapa	226	-917	0	0		0	0	0	0	0
504	1	349	505	-1	475	164	16.1	29	Cppaap	295	250	0	0		0	0	0	0	0
505	1	505	506	-1	401	180	24.0	22	MSppaapp	170	-939	0	0		0	0	0	0	0
506	1	506	507	-1	488	222	22.0	26	ABprpappppp	194	-255	0	0		0	0	0	0	0
507	1	361	508	-1	494	255	22.0	29	ABprpppppap	230	739	0	0		0	0	0	0	0
508	1	507	509	-1	256	114	19.0	25	ABprpaapppp	259	186	0	0		0	0	0	0	0
509	1	508	434	-1	431	324	25.0	26	ABplpapppap	216	253	0	0		0	0	0	0	0
510	1	509	510	-1	400	325	25.0	26	ABplpapppaa	193	0	0	0		0	0	0	0	0
511	1	389	511	-1	367	126	21.0	24	ABarappappp	246	367	0	0		0	0	0	0	0
512	1	404	512	-1	331	154	20.0	26	ABprpapapaa	139	185	0	0		0	0	0	0	0
513	1	511	513	-1	377	155	24.0	25	ABprpapappp	151	0	0	0		0	0	0	0	0
514	1	512	514	-1	483	199	23.0	26	ABprpappppa	103	0	0	0		0	0	0	0	0
515	1	513	515	-1	528	193	21.0	24	ABprpppaapa	180	162	0	0		0	0	0	0	0
516	1	514	516	-1	520	197	25.0	25	ABprpppapaa	223	-23	0	0		0	0	0	0	0
517	1	515	517	-1	477	316	24.0	25	ABplppppaap	0	0	0	0		0	0	0	0	0
518	1	447	518	-1	497	331	21.0	27	Capppp	680	0	0	0		0	0	0	0	0
519	1	516	519	-1	528	267	25.0	26	ABplpppapap	279	-124	0	0		0	0	0	0	0
520	1	517	521	-1	510	267	19.0	31	Eplpp	56	0	0	0		0	0	0	0	0
521	1	518	474	-1	218	244	21.0	22	ABarapaaaap	145	773	0	0		0	0	0	0	0
522	1	519	522	-1	296	289	22.0	25	ABalpappapp	82	0	0	0		0	0	0	0	0
