# Supplementary material for: The AP-2 Transcription Factor APTF-2 Is Required for Neuroblast and Epidermal Morphogenesis in Caenorhabditis elegans Embryogenesis
Source: PLoS Genet. 2016 May 13;12(5):e1006048. doi: 10.1371/journal.pgen.1006048 (PMC4866721; doi:10.1371/journal.pgen.1006048)
Supplement: S2 Text — (ZIP) [file pgen.1006048.s030.zip › nuclei/t199-nuclei]

1	1	212	361	-1	408	367	8.9	29	ABarppaapp	285	750	0	0		0	0	0	0	0
2	1	17	116	-1	325	220	14.8	27	MSpaapapp	237	491	0	0		0	0	0	0	0
3	1	262	162	-1	554	319	9.1	30	Caaapp	209	0	0	0		0	0	0	0	0
4	1	3	343	-1	277	232	10.9	24	MSpaaappa	95	0	0	0		0	0	0	0	0
5	1	152	47	-1	261	198	23.4	30	ABarapapapa	74	0	0	0		0	0	0	0	0
6	1	349	273	-1	477	289	5.7	32	Cpaapa	314	-358	0	0		0	0	0	0	0
7	1	248	275	-1	159	233	14.5	24	ABaraappaaa	208	-207	0	0		0	0	0	0	0
8	1	305	193	-1	515	308	24.7	27	ABplpppapaa	237	-795	0	0		0	0	0	0	0
9	1	28	118	-1	355	206	7.6	27	MSpppppp	145	0	0	0		0	0	0	0	0
10	1	380	133	-1	156	376	17.3	26	ABalpppapav	209	80	0	0		0	0	0	0	0
11	1	34	79	-1	236	337	11.0	27	ABalppppppa	131	0	0	0		0	0	0	0	0
12	1	5	35	-1	296	235	14.4	27	MSpaapapa	196	0	0	0		0	0	0	0	0
13	1	342	360	-1	170	189	25.1	26	ABarapppaap	252	-1114	0	0		0	0	0	0	0
14	1	8	111	-1	292	276	15.6	25	ABaraapapap	225	74	0	0		0	0	0	0	0
15	1	49	331	-1	331	370	22.0	24	ABalpapappp	208	-21	0	0		0	0	0	0	0
16	1	437	271	-1	151	200	23.0	25	ABarapppaaa	212	65	0	0		0	0	0	0	0
17	1	95	209	-1	254	203	13.1	27	ABaraappapp	273	-138	0	0		0	0	0	0	0
18	1	178	459	-1	351	399	21.5	26	ABplpaaaapp	209	80	0	0		0	0	0	0	0
19	1	377	417	-1	189	271	18.9	23	ABaraaaaaap	230	175	0	0		0	0	0	0	0
20	1	211	438	-1	477	163	21.5	30	MSpappap	402	0	0	0		0	0	0	0	0
21	1	110	149	-1	165	283	24.7	26	ABalpaappap	262	89	0	0		0	0	0	0	0
22	1	35	34	-1	104	295	21.2	30	ABalaaaalp	144	0	0	0		0	0	0	0	0
23	1	87	380	-1	120	323	20.5	25	ABalppaaapa	404	0	0	0		0	0	0	0	0
24	1	401	69	-1	263	261	16.6	25	ABalpaaapp	244	1380	0	0		0	0	0	0	0
25	1	32	143	-1	331	143	24.6	25	ABprpappapa	257	450	0	0		0	0	0	0	0
26	1	136	100	-1	505	380	11.5	27	ABarppappa	268	-20	0	0		0	0	0	0	0
27	1	107	117	-1	119	261	23.6	26	ABalpaapppa	261	177	0	0		0	0	0	0	0
28	1	195	279	-1	484	334	25.0	28	ABplppppapa	204	96	0	0		0	0	0	0	0
29	1	455	57	-1	443	360	24.0	26	ABplpppaaaa	244	183	0	0		0	0	0	0	0
30	1	204	389	-1	228	355	23.6	26	ABalppapppp	171	0	0	0		0	0	0	0	0
31	1	78	127	-1	198	135	20.9	24	ABprpaaapaa	240	0	0	0		0	0	0	0	0
32	1	316	189	-1	342	299	8.8	26	MSappppa	241	-174	0	0		0	0	0	0	0
33	1	336	91	-1	277	151	17.2	25	MSppapap	256	281	0	0		0	0	0	0	0
34	1	424	244	-1	475	366	23.8	28	ABplpppaaap	281	-1231	0	0		0	0	0	0	0
35	1	245	238	-1	194	394	16.2	24	ABplpaapapp	218	214	0	0		0	0	0	0	0
36	1	130	267	-1	239	177	11.3	28	MSppappa	-27	0	0	0		0	0	0	0	0
37	1	481	88	-1	329	118	19.1	25	ABprppaapaa	214	-83	0	0		0	0	0	0	0
38	1	96	24	-1	552	174	16.5	28	ABprapppaa	263	-217	0	0		0	0	0	0	0
39	1	281	414	-1	109	266	11.4	29	ABalapapap	275	453	0	0		0	0	0	0	0
40	1	257	216	-1	78	294	12.7	26	ABalappaap	-105	0	0	0		0	0	0	0	0
41	1	197	68	-1	119	311	15.5	29	ABalapaapp	193	0	0	0		0	0	0	0	0
42	1	68	409	-1	446	285	17.1	31	Ealpp	317	605	0	0		0	0	0	0	0
43	1	75	2	-1	165	175	12.5	29	ABalappppa	69	0	0	0		0	0	0	0	0
44	1	324	25	-1	260	199	20.4	30	ABarapappa	254	0	0	0		0	0	0	0	0
45	1	420	406	-1	500	396	20.5	29	ABplapapap	274	-408	0	0		0	0	0	0	0
46	1	29	99	-1	314	293	13.2	27	MSaaappp	137	0	0	0		0	0	0	0	0
47	1	48	142	-1	523	395	15.4	31	ABplapapaa	295	81	0	0		0	0	0	0	0
48	1	343	250	-1	186	326	12.7	22	ABplaapapaa	223	342	0	0		0	0	0	0	0
49	1	185	131	-1	267	229	5.7	29	ABarpaappa	299	637	0	0		0	0	0	0	0
50	1	364	407	-1	413	341	19.5	30	MSaapppp	224	-242	0	0		0	0	0	0	0
51	1	312	171	-1	392	115	23.3	27	ABarappappa	272	1172	0	0		0	0	0	0	0
52	1	406	119	-1	504	132	19.4	28	ABprapapap	-102	0	0	0		0	0	0	0	0
53	1	322	292	-1	415	397	15.5	27	ABplappaaa	270	30	0	0		0	0	0	0	0
54	1	109	431	443	205	298	17.4	26	ABalpaaapa	213	394	0	0		0	0	0	0	0
55	1	363	416	-1	351	103	16.3	24	ABprapaapa	238	-246	0	0		0	0	0	0	0
56	1	331	98	-1	446	139	22.7	26	ABprppappp	122	0	0	0		0	0	0	0	0
57	0	231	-1	-1	425	231	5.5	25		203	30	0	0		0	0	0	0	0
58	1	54	289	-1	268	302	15.3	24	ABaraapapaa	108	0	0	0		0	0	0	0	0
59	1	345	482	-1	359	219	12.8	32	Earaa	266	472	0	0		0	0	0	0	0
60	1	190	419	-1	343	168	14.6	25	Dpapa	174	-55	0	0		0	0	0	0	0
61	1	395	424	-1	182	148	9.5	26	ABpraapaapp	234	306	0	0		0	0	0	0	0
62	1	268	227	-1	332	390	23.5	27	ABalpapappa	226	118	0	0		0	0	0	0	0
63	1	85	126	-1	304	311	10.4	27	MSapappp	227	705	0	0		0	0	0	0	0
64	1	30	358	-1	167	126	13.1	24	ABpraaapapp	193	232	0	0		0	0	0	0	0
65	1	193	75	-1	283	287	11.3	26	MSaaaappp	126	0	0	0		0	0	0	0	0
66	0	-1	-1	-1	155	293	7.1	24		200	302	0	0		0	0	0	0	0
67	1	203	269	-1	159	272	21.0	24	ABaraaaaaaa	232	-310	0	0		0	0	0	0	0
68	1	105	254	-1	131	224	21.8	28	ABalaaaarr	239	38	0	0		0	0	0	0	0
69	1	202	102	-1	453	322	21.4	36	ABplpppppa	361	186	0	0		0	0	0	0	0
70	1	311	366	-1	476	279	23.1	32	ABplpappppp	254	-753	0	0		0	0	0	0	0
71	1	155	12	-1	212	331	14.0	25	ABalpppppaa	632	0	0	0		0	0	0	0	0
72	1	192	453	-1	352	358	17.4	32	MSaapppa	-19	0	0	0		0	0	0	0	0
73	1	347	429	-1	593	306	21.5	28	ABplappppp	202	0	0	0		0	0	0	0	0
74	1	367	194	-1	119	202	9.0	23	ABpraapaaaa	232	103	0	0		0	0	0	0	0
75	1	103	420	-1	103	263	7.9	24	ABplaapaaaa	214	100	0	0		0	0	0	0	0
76	1	157	226	-1	158	140	20.1	33	ABpraaaaaa	121	0	0	0		0	0	0	0	0
77	1	140	33	-1	299	213	11.6	28	MSpaapaa	-101	0	0	0		0	0	0	0	0
78	1	396	394	-1	429	174	22.4	29	MSpappaa	281	-145	0	0		0	0	0	0	0
79	1	125	317	-1	187	245	14.7	24	ABaraapaapa	182	0	0	0		0	0	0	0	0
80	1	296	223	-1	174	325	21.6	24	ABalppappap	116	0	0	0		0	0	0	0	0
81	1	237	387	-1	269	135	23.8	26	ABarappapaa	243	-532	0	0		0	0	0	0	0
82	1	171	64	-1	287	233	22.8	27	ABarapapppa	-180	0	0	0		0	0	0	0	0
83	1	66	357	-1	266	234	24.6	24	ABarapaaapp	223	1211	0	0		0	0	0	0	0
84	1	286	191	-1	343	210	21.4	28	MSpapaaap	195	-230	0	0		0	0	0	0	0
85	1	320	300	-1	215	131	23.3	27	ABalaapappp	217	-369	0	0		0	0	0	0	0
86	1	373	402	-1	238	360	19.1	25	ABplpaaappp	192	-825	0	0		0	0	0	0	0
87	1	101	391	-1	346	267	17.4	28	MSaapaapp	281	-178	0	0		0	0	0	0	0
88	1	307	82	-1	273	198	16.0	24	ABaraapppaa	234	713	0	0		0	0	0	0	0
89	1	402	434	-1	141	269	23.0	25	ABalpaappaa	219	-395	0	0		0	0	0	0	0
90	1	329	141	-1	442	410	17.7	29	ABplappaap	285	-965	0	0		0	0	0	0	0
91	1	148	252	-1	204	178	25.5	27	ABarapppapa	-68	0	0	0		0	0	0	0	0
92	1	144	260	-1	563	185	13.9	22	ABprapapppa	215	-456	0	0		0	0	0	0	0
93	1	264	404	-1	578	233	15.4	30	Cppppa	296	372	0	0		0	0	0	0	0
94	1	226	261	-1	190	350	19.1	24	ABplpaaaaap	62	0	0	0		0	0	0	0	0
95	1	393	379	-1	175	224	17.2	25	ABaraaapaap	176	0	0	0		0	0	0	0	0
96	1	356	125	-1	244	208	15.3	24	ABaraaapapp	257	206	0	0		0	0	0	0	0
97	1	166	201	-1	356	236	20.4	26	MSpapappa	209	-148	0	0		0	0	0	0	0
98	1	280	426	-1	374	365	23.8	27	ABplppaappa	210	866	0	0		0	0	0	0	0
99	1	400	352	-1	226	222	19.8	23	ABarapaapaa	30	0	0	0		0	0	0	0	0
100	1	80	97	-1	165	343	19.2	24	ABplpaaaaaa	-210	0	0	0		0	0	0	0	0
101	1	240	323	-1	344	286	5.8	28	ABarppaapa	252	196	0	0		0	0	0	0	0
102	1	242	276	-1	91	243	16.6	27	ABalaaapal	260	-125	0	0		0	0	0	0	0
103	1	258	129	-1	275	267	8.9	24	MSpaaapaa	177	442	0	0		0	0	0	0	0
104	1	72	151	-1	366	206	16.8	28	MSpapaapp	282	445	0	0		0	0	0	0	0
105	1	92	205	-1	434	345	11.5	27	Dapap	298	0	0	0		0	0	0	0	0
106	1	503	154	-1	337	158	18.1	25	MSpppapa	207	87	0	0		0	0	0	0	0
107	1	150	67	-1	273	361	24.1	32	ABalpapapap	302	224	0	0		0	0	0	0	0
108	1	370	282	-1	466	409	14.0	29	ABplappapa	292	975	0	0		0	0	0	0	0
109	1	108	13	-1	197	169	20.2	25	ABprpaaaaaa	241	119	0	0		0	0	0	0	0
110	1	209	304	-1	221	239	23.9	25	ABarapaaapa	235	-67	0	0		0	0	0	0	0
111	1	256	174	-1	354	357	10.7	25	Dapaa	252	666	0	0		0	0	0	0	0
112	1	339	4	-1	314	286	16.4	28	MSaapaapa	135	0	0	0		0	0	0	0	0
113	1	458	76	-1	593	261	20.4	29	Caappv	224	-57	0	0		0	0	0	0	0
114	1	267	376	-1	151	250	16.5	24	ABaraapaaaa	218	-1137	0	0		0	0	0	0	0
115	1	217	14	-1	245	259	25.4	30	ABalpapaapp	193	0	0	0		0	0	0	0	0
116	1	64	353	-1	425	234	13.4	31	Epraa	303	166	0	0		0	0	0	0	0
117	1	275	225	-1	421	367	22.4	28	ABplppappp	285	-43	0	0		0	0	0	0	0
118	1	346	247	-1	449	127	19.5	29	ABprppapap	264	137	0	0		0	0	0	0	0
119	1	160	213	-1	497	249	6.4	31	Caaapa	280	155	0	0		0	0	0	0	0
120	1	20	6	-1	109	255	19.6	28	ABalaaaarl	282	407	0	0		0	0	0	0	0
121	1	429	281	-1	202	162	11.3	25	ABpraapappa	219	270	0	0		0	0	0	0	0
122	1	143	435	-1	262	170	6.0	28	ABarpapapp	275	232	0	0		0	0	0	0	0
123	1	315	296	-1	530	384	21.3	30	ABplapappa	277	304	0	0		0	0	0	0	0
124	1	422	319	-1	235	380	17.0	22	ABplpaapppa	186	-316	0	0		0	0	0	0	0
125	1	246	299	-1	143	320	23.9	27	ABalppapaaa	671	0	0	0		0	0	0	0	0
126	1	201	285	-1	294	154	6.4	28	ABarpapppp	279	-766	0	0		0	0	0	0	0
127	1	229	87	-1	234	357	14.0	24	ABplpaappaa	12	0	0	0		0	0	0	0	0
128	1	177	206	-1	197	208	25.8	25	ABaraaapppp	256	0	0	0		0	0	0	0	0
129	1	73	291	-1	177	178	9.5	26	ABalappppp	220	292	0	0		0	0	0	0	0
130	1	19	63	-1	247	238	12.0	25	MSpaaaapp	96	0	0	0		0	0	0	0	0
131	1	325	432	-1	162	222	24.9	24	ABaraaapppa	40	0	0	0		0	0	0	0	0
132	1	205	108	-1	134	365	19.4	23	ABalpppaaaa	99	0	0	0		0	0	0	0	0
133	1	403	280	-1	155	340	8.8	25	ABplaapaapp	211	184	0	0		0	0	0	0	0
134	1	21	314	-1	211	166	23.2	22	ABarapppppa	199	-117	0	0		0	0	0	0	0
135	1	271	160	-1	159	250	23.8	25	ABaraaappaa	111	0	0	0		0	0	0	0	0
136	1	447	74	-1	246	270	23.4	22	ABalpappapa	227	357	0	0		0	0	0	0	0
137	1	309	137	-1	306	136	12.5	24	ABprpaappap	239	703	0	0		0	0	0	0	0
138	1	376	181	-1	197	273	23.4	24	ABalpaaaapa	-167	0	0	0		0	0	0	0	0
139	1	69	350	-1	359	173	22.8	26	ABprpapppap	249	831	0	0		0	0	0	0	0
140	1	333	139	-1	433	163	18.7	30	MSpapppp	259	-19	0	0		0	0	0	0	0
141	1	295	266	-1	106	200	15.3	30	ABalaaappl	69	0	0	0		0	0	0	0	0
142	1	106	321	-1	194	141	14.7	23	ABpraaapaad	234	139	0	0		0	0	0	0	0
143	1	292	22	-1	193	298	25.1	26	ABalpapaaaa	296	0	0	0		0	0	0	0	0
144	1	378	81	-1	369	96	14.0	29	ABpraapppp	118	0	0	0		0	0	0	0	0
145	1	283	183	-1	567	297	16.4	30	Capppa	238	719	0	0		0	0	0	0	0
146	1	172	90	-1	460	356	17.7	29	Capaap	286	756	0	0		0	0	0	0	0
147	1	164	400	-1	343	317	18.4	23	MSappaap	202	874	0	0		0	0	0	0	0
148	1	2	158	-1	169	237	19.7	26	ABaraaapaaa	226	455	0	0		0	0	0	0	0
149	1	167	375	-1	325	394	14.6	25	ABplapaapa	210	-184	0	0		0	0	0	0	0
150	1	427	113	-1	245	291	12.6	30	MSaaapapa	417	0	0	0		0	0	0	0	0
151	1	379	329	-1	310	349	16.4	25	MSappapp	200	-53	0	0		0	0	0	0	0
152	1	425	398	-1	313	229	6.5	24	ABarppaaaa	203	-415	0	0		0	0	0	0	0
153	1	249	197	-1	375	366	14.1	26	Daaap	286	0	0	0		0	0	0	0	0
154	1	221	204	-1	145	308	9.7	27	ABalapappp	253	334	0	0		0	0	0	0	0
155	1	448	176	-1	374	102	20.7	27	ABprpaaaapp	269	265	0	0		0	0	0	0	0
156	1	161	55	-1	354	133	10.6	25	ABprapaaapp	208	574	0	0		0	0	0	0	0
157	1	93	234	-1	546	329	13.5	30	Cappap	283	-281	0	0		0	0	0	0	0
158	1	89	38	-1	389	145	16.9	30	MSpapppa	269	-2	0	0		0	0	0	0	0
159	1	371	411	-1	279	141	11.5	28	ABpraaapppa	278	838	0	0		0	0	0	0	0
160	1	162	349	-1	276	117	8.7	28	ABarpapppa	280	-45	0	0		0	0	0	0	0
161	1	251	1	-1	489	351	13.4	29	Capapa	279	33	0	0		0	0	0	0	0
162	1	300	322	-1	299	402	14.3	29	ABplaapppa	-96	0	0	0		0	0	0	0	0
163	1	207	41	-1	290	96	17.6	28	ABpraappap	280	-1315	0	0		0	0	0	0	0
164	1	308	370	-1	286	334	7.2	23	ABplapaaaaa	177	-483	0	0		0	0	0	0	0
165	1	399	103	-1	288	304	17.7	25	ABaraapappa	98	0	0	0		0	0	0	0	0
166	1	278	120	-1	209	269	16.1	28	ABalpaapapa	276	-528	0	0		0	0	0	0	0
167	1	276	53	-1	239	155	22.6	28	ABarapppppp	245	161	0	0		0	0	0	0	0
168	1	45	104	-1	148	319	17.7	29	ABalapaapa	241	0	0	0		0	0	0	0	0
169	1	428	293	-1	533	354	20.6	30	ABplapppaa	278	637	0	0		0	0	0	0	0
170	1	90	31	-1	238	375	8.1	27	ABplaaappa	270	148	0	0		0	0	0	0	0
171	1	10	23	-1	179	327	24.8	26	ABalppapaap	237	-861	0	0		0	0	0	0	0
172	1	26	302	-1	269	354	7.2	28	ABplaaappp	274	221	0	0		0	0	0	0	0
173	1	102	423	-1	146	188	17.2	25	ABalaappppa	434	0	0	0		0	0	0	0	0
174	0	381	-1	-1	473	162	15.3	29		286	827	0	0		0	0	0	0	0
175	1	23	257	-1	175	382	20.0	26	ABalpppaaap	191	-159	0	0		0	0	0	0	0
176	1	233	217	-1	239	291	15.8	26	ABalpaapapp	256	389	0	0		0	0	0	0	0
177	1	297	287	-1	503	325	9.7	30	Cappaa	276	-957	0	0		0	0	0	0	0
178	1	1	378	-1	431	374	19.0	26	ABplppapapp	184	502	0	0		0	0	0	0	0
179	1	254	340	-1	167	163	23.2	25	ABalaapappa	205	-933	0	0		0	0	0	0	0
180	1	423	52	-1	305	387	22.8	26	ABplpaaaapa	210	169	0	0		0	0	0	0	0
181	0	303	-1	-1	528	199	24.5	31		316	287	0	0		0	0	0	0	0
182	1	188	332	-1	512	160	8.1	31	ABarppppa	311	20	0	0		0	0	0	0	0
183	1	335	163	-1	364	330	12.5	26	Daapa	45	0	0	0		0	0	0	0	0
184	1	196	153	-1	503	346	18.5	30	Capapp	297	-656	0	0		0	0	0	0	0
185	1	284	84	-1	303	168	15.5	25	MSppppaa	425	0	0	0		0	0	0	0	0
186	1	415	11	-1	235	303	24.7	25	ABalpapaaap	59	0	0	0		0	0	0	0	0
187	1	351	115	-1	222	112	19.2	23	ABprpaaapap	207	-171	0	0		0	0	0	0	0
188	1	99	60	-1	210	230	8.7	26	MSaaaaapp	201	0	0	0		0	0	0	0	0
189	1	163	362	-1	199	382	9.2	29	ABplaaapap	65	0	0	0		0	0	0	0	0
190	1	121	328	-1	281	345	10.5	24	ABplapaaapa	233	293	0	0		0	0	0	0	0
191	1	236	336	-1	394	391	22.3	27	ABplppappap	277	1035	0	0		0	0	0	0	0
192	1	191	89	-1	462	202	8.3	30	Dpppp	305	407	0	0		0	0	0	0	0
193	1	112	377	-1	168	256	13.7	24	ABaraapaaap	157	0	0	0		0	0	0	0	0
194	1	200	46	-1	404	192	8.4	29	Dpppa	20	0	0	0		0	0	0	0	0
195	1	60	147	-1	219	187	9.0	24	MSppappp	243	1048	0	0		0	0	0	0	0
196	1	129	152	-1	319	364	12.2	26	MSapppap	297	0	0	0		0	0	0	0	0
197	1	294	203	-1	355	404	14.9	29	ABplaapppp	274	788	0	0		0	0	0	0	0
198	1	365	21	-1	371	153	7.4	31	ABarpppap	303	-1151	0	0		0	0	0	0	0
199	1	438	237	-1	251	236	21.6	26	ABarapapaap	139	0	0	0		0	0	0	0	0
200	1	314	184	-1	239	380	11.4	29	ABalppppppp	3	0	0	0		0	0	0	0	0
201	1	412	239	-1	239	114	10.2	29	ABarpappap	292	4	0	0		0	0	0	0	0
202	1	408	56	-1	601	302	16.4	30	Cpappv	290	-85	0	0		0	0	0	0	0
203	1	55	43	-1	273	358	13.8	27	MSapppaa	30	0	0	0		0	0	0	0	0
204	1	88	121	-1	320	91	14.8	27	ABpraapppa	192	0	0	0		0	0	0	0	0
205	1	232	383	-1	246	261	9.0	25	MSaaaapap	-213	0	0	0		0	0	0	0	0
206	1	46	368	-1	188	336	9.5	26	ABplaapappa	206	762	0	0		0	0	0	0	0
207	1	436	454	-1	182	333	17.2	22	ABplpaapaaa	199	578	0	0		0	0	0	0	0
208	1	253	425	-1	362	276	13.5	29	Ealaa	293	-150	0	0		0	0	0	0	0
209	1	208	333	-1	188	357	12.2	24	ABplaapapap	243	-410	0	0		0	0	0	0	0
210	1	51	259	-1	106	318	12.0	28	ABalapaaaa	217	0	0	0		0	0	0	0	0
211	1	149	339	-1	271	278	21.9	28	ABalpappppa	275	36	0	0		0	0	0	0	0
212	1	122	309	-1	249	286	10.5	24	MSaaaappa	202	441	0	0		0	0	0	0	0
213	1	293	318	-1	432	170	9.9	24	Dppap	243	432	0	0		0	0	0	0	0
214	1	230	338	-1	282	372	19.6	27	ABplpapaapp	258	-523	0	0		0	0	0	0	0
215	1	56	40	-1	219	152	18.9	24	ABprpaaaaap	-115	0	0	0		0	0	0	0	0
216	1	53	401	-1	292	293	24.6	33	ABplpappaaa	274	550	0	0		0	0	0	0	0
217	1	39	313	-1	227	382	22.7	26	ABalppaappp	229	624	0	0		0	0	0	0	0
218	1	22	262	-1	126	199	12.6	28	ABalapppap	285	376	0	0		0	0	0	0	0
219	1	213	15	-1	89	244	10.3	26	ABalappapa	129	0	0	0		0	0	0	0	0
220	1	214	5	-1	414	124	19.8	27	ABprppapaap	195	97	0	0		0	0	0	0	0
221	1	215	165	-1	365	331	20.8	27	MSapaapp	264	591	0	0		0	0	0	0	0
222	1	98	456	-1	159	340	12.5	22	ABalppppapp	176	1355	0	0		0	0	0	0	0
223	1	79	86	-1	465	121	13.6	29	ABprappaap	288	-364	0	0		0	0	0	0	0
224	1	279	222	-1	404	311	7.7	28	Dappa	254	-379	0	0		0	0	0	0	0
225	1	255	230	-1	163	171	19.2	29	ABalaapppa	238	233	0	0		0	0	0	0	0
226	1	219	412	-1	295	333	24.4	27	ABplpappaap	270	277	0	0		0	0	0	0	0
227	1	132	303	-1	391	223	21.3	35	MSpapappp	359	129	0	0		0	0	0	0	0
228	1	14	45	-1	120	348	17.3	26	ABalpppaap	257	-275	0	0		0	0	0	0	0
229	1	119	105	-1	244	219	9.7	28	MSpaaaaa	215	-298	0	0		0	0	0	0	0
230	1	225	232	-1	549	322	25.4	30	ABplpppaapp	294	-75	0	0		0	0	0	0	0
231	1	323	224	-1	292	268	5.7	29	ABarpaappp	297	-496	0	0		0	0	0	0	0
232	1	354	44	-1	226	297	10.5	24	MSaaapaap	91	0	0	0		0	0	0	0	0
233	1	306	325	-1	199	158	7.1	24	ABarpappaa	240	-167	0	0		0	0	0	0	0
234	1	383	347	-1	314	363	9.7	23	ABplapaaapp	224	-418	0	0		0	0	0	0	0
235	1	244	61	-1	211	261	8.9	24	MSaaaapaa	231	707	0	0		0	0	0	0	0
236	1	36	109	-1	543	344	17.6	27	ABplapapppa	216	539	0	0		0	0	0	0	0
237	1	411	310	-1	281	115	12.6	30	ABpraaapppp	244	6	0	0		0	0	0	0	0
238	1	272	228	-1	302	344	21.3	25	ABplpapapaa	254	-88	0	0		0	0	0	0	0
239	1	151	364	-1	199	273	13.4	28	ABaraapaapp	270	-133	0	0		0	0	0	0	0
240	1	386	182	-1	255	105	21.2	27	ABprpaaappp	307	0	0	0		0	0	0	0	0
241	1	310	278	-1	300	177	18.2	26	MSpppaaa	325	0	0	0		0	0	0	0	0
242	1	340	241	-1	176	335	7.0	24	ABplaaapaa	134	0	0	0		0	0	0	0	0
243	1	282	320	-1	390	402	12.4	28	ABplapaapp	237	257	0	0		0	0	0	0	0
244	1	419	371	-1	276	358	17.2	24	ABplppaaaaa	205	174	0	0		0	0	0	0	0
245	1	18	272	-1	276	157	26.1	29	ABprpappaaa	273	-113	0	0		0	0	0	0	0
246	1	252	263	-1	185	216	14.2	23	ABaraappaap	222	393	0	0		0	0	0	0	0
247	1	111	192	-1	245	145	15.1	27	ABpraaappap	241	831	0	0		0	0	0	0	0
248	1	41	30	-1	393	144	11.7	27	Dppaa	242	387	0	0		0	0	0	0	0
249	1	326	410	-1	370	172	19.5	26	MSpppaap	180	663	0	0		0	0	0	0	0
250	1	304	85	-1	280	221	18.8	25	ABarapaappp	210	464	0	0		0	0	0	0	0
251	1	71	155	-1	269	277	19.3	26	ABalpapppap	228	164	0	0		0	0	0	0	0
252	1	372	397	-1	479	223	25.3	28	ABprppppapp	286	73	0	0		0	0	0	0	0
253	1	186	66	-1	117	230	10.2	24	ABalapppaap	221	379	0	0		0	0	0	0	0
254	1	341	168	-1	481	119	17.5	29	ABprappapp	281	-99	0	0		0	0	0	0	0
255	1	27	144	-1	169	235	11.6	29	MSaaaaapa	284	-23	0	0		0	0	0	0	0
256	1	44	112	-1	189	238	25.5	28	ABaraaappap	264	370	0	0		0	0	0	0	0
257	1	266	71	-1	228	404	16.8	26	ABplaappaa	236	0	0	0		0	0	0	0	0
258	1	58	177	-1	316	240	10.8	27	MSpaaappp	-211	0	0	0		0	0	0	0	0
259	1	431	128	-1	544	186	19.0	25	ABprapppapa	248	110	0	0		0	0	0	0	0
260	1	142	430	-1	94	273	14.3	26	ABalappaaa	256	902	0	0		0	0	0	0	0
261	1	366	245	-1	585	338	14.0	32	Caapa	324	-75	0	0		0	0	0	0	0
262	1	61	95	-1	206	327	25.2	24	ABalppapapa	223	159	0	0		0	0	0	0	0
263	1	224	248	-1	141	245	19.9	26	ABaraaaapa	224	368	0	0		0	0	0	0	0
264	0	475	-1	-1	255	137	19.9	24		273	0	0	0		0	0	0	0	0
265	1	389	345	-1	181	166	15.7	24	ABpraaapaav	181	-242	0	0		0	0	0	0	0
266	1	174	418	-1	352	392	18.4	26	ABplppapaaa	268	-42	0	0		0	0	0	0	0
267	1	480	455	-1	376	209	20.3	23	MSpapapa	171	419	0	0		0	0	0	0	0
268	1	234	145	-1	246	385	19.9	26	ABplpaapppp	224	72	0	0		0	0	0	0	0
269	1	81	439	-1	202	358	14.4	27	ABalpppppap	248	1025	0	0		0	0	0	0	0
270	1	153	231	-1	138	292	12.5	27	ABalapaaap	269	757	0	0		0	0	0	0	0
271	1	466	463	-1	273	201	26.0	25	ABarappaapp	188	411	0	0		0	0	0	0	0
272	1	138	249	-1	172	323	15.0	23	ABalppppaav	194	-560	0	0		0	0	0	0	0
273	1	361	344	-1	149	354	21.8	25	ABalppaaapp	203	344	0	0		0	0	0	0	0
274	1	382	372	-1	274	143	14.0	25	ABprpaappaa	254	-110	0	0		0	0	0	0	0
275	1	409	208	-1	106	229	13.7	25	ABalapppaaa	82	0	0	0		0	0	0	0	0
276	1	235	178	-1	145	257	9.4	27	ABalappapp	269	0	0	0		0	0	0	0	0
277	1	169	408	-1	323	153	10.6	25	ABprapaaapa	254	44	0	0		0	0	0	0	0
278	1	222	210	-1	134	298	22.8	25	ABalpaapppp	-22	0	0	0		0	0	0	0	0
279	1	274	258	-1	173	360	22.4	26	ABalppaappa	140	0	0	0		0	0	0	0	0
280	1	15	295	-1	240	145	10.6	27	ABpraapappp	268	0	0	0		0	0	0	0	0
281	1	82	29	-1	202	116	17.7	25	ABpraaaapad	183	1193	0	0		0	0	0	0	0
282	1	287	369	-1	160	130	16.2	27	ABpraaaaap	-294	0	0	0		0	0	0	0	0
283	1	358	20	-1	322	145	14.5	26	Dpaaa	216	69	0	0		0	0	0	0	0
284	0	261	-1	-1	288	341	15.8	22		150	277	0	0		0	0	0	0	0
285	1	478	483	-1	392	279	17.2	30	Ealpa	246	875	0	0		0	0	0	0	0
286	1	134	72	-1	125	192	20.5	25	ABalaappap	109	0	0	0		0	0	0	0	0
287	1	290	218	-1	232	195	18.1	23	ABarapaapap	194	802	0	0		0	0	0	0	0
288	1	435	479	-1	326	381	19.7	24	ABplppaapap	190	1043	0	0		0	0	0	0	0
289	1	187	348	-1	216	274	25.1	28	ABalpapaapa	319	0	0	0		0	0	0	0	0
290	1	146	221	-1	170	273	16.5	25	ABalpaapaap	198	126	0	0		0	0	0	0	0
291	1	440	19	-1	287	283	13.4	26	MSaaapapp	36	0	0	0		0	0	0	0	0
292	1	421	312	-1	485	182	10.5	26	Cpppaa	238	-20	0	0		0	0	0	0	0
293	1	63	161	-1	253	320	5.8	27	ABplaaaapp	404	0	0	0		0	0	0	0	0
294	1	40	124	-1	544	143	18.1	27	ABprapappa	211	0	0	0		0	0	0	0	0
295	1	84	215	-1	321	333	9.0	24	ABplapaaaap	209	196	0	0		0	0	0	0	0
296	1	243	186	-1	564	163	11.7	35	ABarppppp	345	1046	0	0		0	0	0	0	0
297	1	456	187	-1	232	285	20.6	24	ABalpappaap	-150	0	0	0		0	0	0	0	0
298	1	285	27	-1	318	332	13.6	25	Daaaa	243	51	0	0		0	0	0	0	0
299	1	206	92	-1	212	214	12.0	29	MSpaaaapa	114	0	0	0		0	0	0	0	0
300	1	38	316	-1	347	108	22.5	27	ABprpaaaapa	401	0	0	0		0	0	0	0	0
301	1	139	499	-1	272	346	21.8	24	ABplpapaaap	179	-396	0	0		0	0	0	0	0
302	1	175	48	-1	419	353	15.3	29	Capaaa	298	18	0	0		0	0	0	0	0
303	1	352	334	-1	139	239	6.6	26	ABarpaaaaa	242	1383	0	0		0	0	0	0	0
304	1	369	384	-1	161	229	6.5	27	ABarpaaaap	219	1146	0	0		0	0	0	0	0
305	1	353	367	-1	307	205	8.8	26	MSpppppa	-51	0	0	0		0	0	0	0	0
306	1	404	274	-1	597	287	13.6	33	Cpappd	112	0	0	0		0	0	0	0	0
307	1	24	49	-1	398	298	23.0	29	MSaappap	273	-1025	0	0		0	0	0	0	0
308	1	238	130	-1	197	181	22.7	25	ABarappppap	213	553	0	0		0	0	0	0	0
309	1	269	433	-1	154	267	18.4	24	ABalpaapaaa	225	113	0	0		0	0	0	0	0
310	1	173	405	-1	362	136	14.3	26	Dpaap	242	-381	0	0		0	0	0	0	0
311	1	159	265	-1	320	198	6.0	23	ABprapaaaap	-43	0	0	0		0	0	0	0	0
312	1	299	123	-1	527	217	8.2	30	Cpaapp	307	-608	0	0		0	0	0	0	0
313	1	398	324	-1	190	120	13.2	22	ABpraaaappa	67	0	0	0		0	0	0	0	0
314	1	154	413	-1	434	275	13.3	32	Eplaa	275	105	0	0		0	0	0	0	0
315	1	463	471	-1	535	237	22.0	26	Cppppp	-67	0	0	0		0	0	0	0	0
316	1	385	478	-1	185	312	19.7	23	MSapaaaa	230	621	0	0		0	0	0	0	0
317	1	7	255	-1	577	268	10.5	30	Cpapaa	301	216	0	0		0	0	0	0	0
318	1	227	497	-1	573	267	22.0	28	ABplppppppp	449	0	0	0		0	0	0	0	0
319	1	74	337	-1	170	298	13.6	25	MSapaaap	-50	0	0	0		0	0	0	0	0
320	1	359	330	-1	376	394	19.9	24	ABplppapaap	192	-818	0	0		0	0	0	0	0
321	1	116	386	-1	127	350	11.3	24	ABplaapaapa	214	160	0	0		0	0	0	0	0
322	1	362	190	-1	292	180	10.8	26	MSppppap	16	0	0	0		0	0	0	0	0
323	0	442	-1	-1	206	376	18.7	22		147	67	0	0		0	0	0	0	0
324	1	318	207	-1	312	312	6.3	28	ABarppaaap	-134	0	0	0		0	0	0	0	0
325	1	317	50	-1	183	279	6.5	26	ABarpaaapp	49	0	0	0		0	0	0	0	0
326	1	301	39	-1	156	203	8.9	27	ABarpapaaa	232	598	0	0		0	0	0	0	0
327	1	405	428	-1	312	266	22.5	27	ABalpappppp	150	0	0	0		0	0	0	0	0
328	1	486	288	-1	291	201	21.1	26	ABarapapppp	110	0	0	0		0	0	0	0	0
329	1	223	77	-1	399	280	14.4	30	Ealap	293	240	0	0		0	0	0	0	0
330	1	413	150	-1	430	151	13.4	28	Cppaaa	275	839	0	0		0	0	0	0	0
331	1	180	32	-1	234	244	19.9	24	ABarapapaaa	200	-308	0	0		0	0	0	0	0
332	1	128	240	-1	210	216	16.7	28	ABaraaapapa	177	0	0	0		0	0	0	0	0
333	1	467	335	-1	241	154	25.1	32	ABarapppapp	318	-259	0	0		0	0	0	0	0
334	1	124	196	-1	114	303	7.5	27	ABplaapaaap	-700	0	0	0		0	0	0	0	0
335	1	117	422	-1	157	360	11.4	27	ABalpppappp	-132	0	0	0		0	0	0	0	0
336	1	360	308	-1	482	286	14.5	32	Eplap	319	84	0	0		0	0	0	0	0
337	1	158	315	-1	250	300	19.1	25	ABalpapppaa	12	0	0	0		0	0	0	0	0
338	1	247	167	-1	347	178	10.5	26	Dpapp	73	0	0	0		0	0	0	0	0
339	1	288	388	-1	312	266	9.7	23	MSpaaapap	231	-560	0	0		0	0	0	0	0
340	1	13	523	-1	447	303	24.5	29	ABplpappppa	332	418	0	0		0	0	0	0	0
341	1	334	306	-1	170	191	21.4	24	ABarappppaa	296	0	0	0		0	0	0	0	0
342	1	86	169	-1	215	261	18.3	23	ABalpappaaa	185	685	0	0		0	0	0	0	0
343	1	302	62	-1	308	173	25.9	31	ABprpappaap	269	-502	0	0		0	0	0	0	0
344	1	183	59	-1	290	138	18.6	30	ABprppaaaaa	226	402	0	0		0	0	0	0	0
345	1	179	451	-1	223	329	16.9	27	MSapapaa	315	0	0	0		0	0	0	0	0
346	1	228	283	-1	585	207	20.4	28	ABprappppp	260	-199	0	0		0	0	0	0	0
347	1	433	220	-1	193	363	16.1	23	ABplpaapaap	238	-106	0	0		0	0	0	0	0
348	1	43	156	-1	381	249	5.6	37	Cpaaa	371	223	0	0		0	0	0	0	0
349	1	392	480	-1	218	200	22.8	23	MSppaaaa	168	-226	0	0		0	0	0	0	0
350	1	260	146	-1	517	248	13.1	32	Eprpa	318	436	0	0		0	0	0	0	0
351	1	33	297	-1	157	345	14.6	26	ABalppppaad	233	141	0	0		0	0	0	0	0
352	1	147	298	-1	473	143	8.7	27	ABprappapa	272	1149	0	0		0	0	0	0	0
353	1	397	381	-1	205	363	10.3	24	ABplaapappp	-25	0	0	0		0	0	0	0	0
354	1	319	246	-1	148	307	19.9	22	ABalppappaa	-142	0	0	0		0	0	0	0	0
355	1	42	110	-1	454	377	9.4	33	ABarppapa	44	0	0	0		0	0	0	0	0
356	1	332	365	-1	487	290	18.4	32	Eplpa	305	-1055	0	0		0	0	0	0	0
357	1	289	284	-1	266	403	16.4	28	ABplaappap	-27	0	0	0		0	0	0	0	0
358	1	368	159	-1	248	325	24.7	30	ABalpapapaa	228	142	0	0		0	0	0	0	0
359	1	216	427	-1	149	145	10.3	23	ABpraapaapa	184	-826	0	0		0	0	0	0	0
360	1	170	355	-1	306	122	21.5	26	ABprpapaapp	265	381	0	0		0	0	0	0	0
361	1	145	307	-1	325	182	15.6	24	MSpppapp	218	88	0	0		0	0	0	0	0
362	1	273	200	-1	528	358	25.1	31	ABplappppa	314	316	0	0		0	0	0	0	0
363	1	328	305	-1	150	166	15.4	25	ABalaappppp	86	0	0	0		0	0	0	0	0
364	1	250	458	-1	203	169	18.0	22	ABprpaapaaa	219	39	0	0		0	0	0	0	0
365	1	416	311	-1	539	285	8.1	30	Cpapap	229	0	0	0		0	0	0	0	0
366	1	137	290	-1	182	222	5.7	28	ABarpapapa	197	0	0	0		0	0	0	0	0
367	0	375	-1	-1	108	185	18.5	24		-164	0	0	0		0	0	0	0	0
368	1	50	235	-1	297	294	19.7	26	MSaapaaaa	183	0	0	0		0	0	0	0	0
369	1	25	199	-1	429	115	13.1	28	ABprappaaa	253	727	0	0		0	0	0	0	0
370	1	291	134	-1	527	126	14.2	30	ABprapapaa	274	-708	0	0		0	0	0	0	0
371	1	1	80	-1	397	383	18.9	26	ABplppapapa	148	0	0	0		0	0	0	0	0
372	1	118	140	-1	319	205	21.1	24	MSpapaaaa	247	154	0	0		0	0	0	0	0
373	1	59	51	-1	308	256	18.4	26	ABaraapappp	91	0	0	0		0	0	0	0	0
374	1	126	444	-1	550	169	22.4	28	ABprpppaapp	260	50	0	0		0	0	0	0	0
375	1	168	180	-1	314	175	7.9	22	ABprapaaaaa	188	1247	0	0		0	0	0	0	0
376	1	493	107	-1	557	242	25.1	27	ABprppppppa	219	-204	0	0		0	0	0	0	0
377	1	77	457	-1	225	231	5.6	35	ABarpaapa	347	736	0	0		0	0	0	0	0
378	1	482	470	-1	309	145	21.9	24	ABprpapaaap	162	44	0	0		0	0	0	0	0
379	1	67	233	-1	115	162	17.0	29	ABalaaappr	216	-234	0	0		0	0	0	0	0
380	1	100	54	-1	330	342	21.0	23	ABplpapapap	211	-1174	0	0		0	0	0	0	0
381	1	265	179	-1	550	368	16.2	28	ABarppappp	259	157	0	0		0	0	0	0	0
382	1	417	363	-1	138	151	13.1	25	ABpraaapapa	220	-203	0	0		0	0	0	0	0
383	1	198	157	-1	375	300	8.3	28	MSappppp	227	-468	0	0		0	0	0	0	0
384	1	394	188	-1	268	328	12.8	24	MSapappa	367	0	0	0		0	0	0	0	0
385	1	70	65	-1	204	237	19.7	25	ABaraaaaapp	445	0	0	0		0	0	0	0	0
386	1	115	136	-1	202	342	22.9	28	ABalppapppa	236	151	0	0		0	0	0	0	0
387	1	454	270	-1	262	363	11.9	23	ABplpaappap	196	-722	0	0		0	0	0	0	0
388	1	194	93	-1	250	231	17.9	21	ABarapaappa	218	231	0	0		0	0	0	0	0
389	1	6	264	-1	202	164	13.7	24	ABpraapapaa	-433	0	0	0		0	0	0	0	0
390	1	210	172	-1	349	284	19.8	30	MSaapapa	267	-133	0	0		0	0	0	0	0
391	1	16	10	-1	181	286	21.9	22	ABalpaaaaaa	188	0	0	0		0	0	0	0	0
392	1	113	94	-1	128	237	15.8	30	MSaaaaaa	249	-497	0	0		0	0	0	0	0
393	1	461	392	-1	365	290	22.7	25	MSaappaa	202	760	0	0		0	0	0	0	0
394	1	390	277	-1	338	209	17.4	29	MSpapaapa	248	161	0	0		0	0	0	0	0
395	1	452	399	-1	181	188	16.1	24	MSppaaap	229	62	0	0		0	0	0	0	0
396	1	441	385	-1	508	181	17.3	28	Cppapp	382	0	0	0		0	0	0	0	0
397	1	94	242	474	550	306	22.7	27	ABplapppap	33	0	0	0		0	0	0	0	0
398	1	4	185	-1	499	202	20.3	27	ABprpppppaa	247	-244	0	0		0	0	0	0	0
399	1	348	466	-1	297	207	15.7	22	ABaraapppap	169	-1	0	0		0	0	0	0	0
400	1	298	96	-1	136	183	7.3	26	ABpraapaaap	214	-187	0	0		0	0	0	0	0
401	1	120	18	-1	193	128	10.9	28	ABpraaaappp	281	991	0	0		0	0	0	0	0
402	1	123	442	-1	179	151	18.2	23	ABpraaaapav	151	-88	0	0		0	0	0	0	0
403	1	165	382	-1	500	164	12.9	30	Cppapa	269	1208	0	0		0	0	0	0	0
404	1	156	342	-1	443	156	26.3	27	ABprpppaaaa	2	0	0	0		0	0	0	0	0
405	1	97	132	-1	308	216	18.3	27	ABaraapppp	26	0	0	0		0	0	0	0	0
406	1	460	396	-1	221	277	22.8	22	ABalpaaaapp	138	0	0	0		0	0	0	0	0
407	1	355	198	-1	168	397	16.9	23	ABalpppapad	187	926	0	0		0	0	0	0	0
408	1	131	26	-1	319	293	20.0	26	MSaapaaap	174	0	0	0		0	0	0	0	0
409	1	277	440	-1	176	237	22.0	22	ABaraaaaapa	228	810	0	0		0	0	0	0	0
410	1	189	170	-1	199	288	11.0	26	MSaaapaaa	264	-539	0	0		0	0	0	0	0
411	1	52	17	-1	401	107	13.5	27	ABprapaapp	225	254	0	0		0	0	0	0	0
412	1	37	58	-1	331	170	22.9	25	ABprpapppaa	207	-116	0	0		0	0	0	0	0
413	1	31	166	-1	297	379	16.8	24	ABplppaaaap	211	218	0	0		0	0	0	0	0
414	1	127	83	-1	308	321	16.3	24	MSappaaa	174	36	0	0		0	0	0	0	0
415	1	357	301	-1	111	287	17.7	28	ABalaaaala	276	-305	0	0		0	0	0	0	0
416	1	104	452	-1	349	339	22.9	24	ABplpapappa	249	578	0	0		0	0	0	0	0
417	1	337	195	-1	466	404	20.7	30	ABplappapp	298	-729	0	0		0	0	0	0	0
418	1	57	421	-1	164	259	7.0	23	ABarpaaapa	229	647	0	0		0	0	0	0	0
419	1	391	114	-1	476	249	13.0	31	Eprap	308	-551	0	0		0	0	0	0	0
420	0	-1	-1	-1	498	231	20.5	29		298	113	0	0		0	0	0	0	0
421	1	65	36	-1	391	333	10.4	27	Daapp	230	-518	0	0		0	0	0	0	0
422	1	241	326	-1	464	231	16.1	33	Earpp	306	285	0	0		0	0	0	0	0
423	1	83	236	-1	306	120	24.4	30	ABarappapap	295	507	0	0		0	0	0	0	0
424	1	36	211	-1	573	329	20.5	29	ABplapapppp	262	1150	0	0		0	0	0	0	0
425	1	344	251	-1	444	319	8.5	29	Dappp	295	-173	0	0		0	0	0	0	0
426	1	407	202	-1	543	209	11.4	28	Cpppap	261	-342	0	0		0	0	0	0	0
427	1	12	490	-1	207	288	20.9	25	ABalpaaaaap	190	-1408	0	0		0	0	0	0	0
428	1	181	28	-1	152	382	14.6	25	ABplpaapapa	252	630	0	0		0	0	0	0	0
429	1	62	173	-1	257	97	17.4	25	ABpraappaa	226	808	0	0		0	0	0	0	0
430	1	239	403	-1	392	240	14.1	30	Earap	152	0	0	0		0	0	0	0	0
431	1	218	70	-1	333	138	7.9	28	ABarpppaa	280	-6	0	0		0	0	0	0	0
432	1	263	243	-1	582	192	16.5	27	ABprapapppp	262	1332	0	0		0	0	0	0	0
433	1	114	8	-1	423	120	22.4	26	ABprppappap	265	1076	0	0		0	0	0	0	0
434	1	509	390	-1	431	330	24.9	24	ABplpapppap	247	10	0	0		0	0	0	0	0
435	1	182	460	-1	609	249	17.5	33	Caappd	309	0	0	0		0	0	0	0	0
436	0	-1	-1	-1	487	333	22.9	25		548	0	0	0		0	0	0	0	0
437	1	430	37	-1	569	166	19.4	29	ABprappppa	259	-403	0	0		0	0	0	0	0
438	1	135	175	-1	220	303	6.0	27	ABplaaaapa	276	-426	0	0		0	0	0	0	0
439	1	91	219	-1	376	267	21.0	24	MSaapappp	218	128	0	0		0	0	0	0	0
440	1	141	373	-1	256	358	21.1	22	ABplpapaapa	198	0	0	0		0	0	0	0	0
441	1	76	135	-1	356	170	25.4	28	ABprpappapp	70	0	0	0		0	0	0	0	0
442	1	444	374	-1	510	238	16.5	32	Eprpp	411	0	0	0		0	0	0	0	0
443	1	449	212	-1	221	103	17.5	22	ABprpaapapp	257	0	0	0		0	0	0	0	0
444	1	439	294	-1	207	111	14.9	23	ABprpaapapa	228	0	0	0		0	0	0	0	0
445	1	434	351	-1	133	321	13.7	23	ABalppppapa	104	0	0	0		0	0	0	0	0
446	1	418	516	-1	365	138	22.4	26	ABprpapappa	-159	0	0	0		0	0	0	0	0
447	1	11	106	-1	427	250	5.7	35	Caaaa	314	0	0	0		0	0	0	0	0
448	1	446	469	-1	233	137	17.0	22	ABprpaapaap	117	0	0	0		0	0	0	0	0
449	1	387	441	-1	239	321	22.4	24	ABplpapaaaa	310	0	0	0		0	0	0	0	0
450	1	176	437	-1	344	277	21.8	24	MSaapappa	100	0	0	0		0	0	0	0	0
451	1	338	9	-1	233	352	26.0	27	ABalppapapp	302	0	0	0		0	0	0	0	0
452	0	199	-1	-1	484	221	23.4	26		-235	0	0	0		0	0	0	0	0
453	1	374	78	-1	239	147	13.1	26	ABpraapapap	202	0	0	0		0	0	0	0	0
454	1	9	356	-1	217	156	16.4	25	ABpraaappaa	80	0	0	0		0	0	0	0	0
455	1	388	395	-1	136	280	6.5	29	ABplaaaaaa	50	0	0	0		0	0	0	0	0
456	1	330	359	-1	266	328	18.8	26	MSapapap	10	0	0	0		0	0	0	0	0
457	1	321	445	-1	211	212	14.4	28	ABaraappapa	-30	0	0	0		0	0	0	0	0
458	1	462	346	-1	369	330	24.6	27	ABplpapappp	58	0	0	0		0	0	0	0	0
459	1	457	253	-1	581	235	22.4	27	ABprppppppp	459	0	0	0		0	0	0	0	0
460	1	414	393	-1	200	236	22.5	25	ABarapaaaaa	139	0	0	0		0	0	0	0	0
461	1	270	449	-1	97	210	18.0	27	ABalaaapar	-67	0	0	0		0	0	0	0	0
462	1	47	256	-1	182	292	8.2	27	ABplaaaaapp	216	0	0	0		0	0	0	0	0
463	0	-1	-1	-1	475	164	19.3	28		-82	0	0	0		0	0	0	0	0
464	1	442	448	468	202	389	18.9	25	ABplpaaapa	-291	0	0	0		0	0	0	0	0
465	1	489	450	-1	230	129	21.1	26	ABprpaaappa	143	1088	0	0		0	0	0	0	0
466	1	313	493	-1	409	153	24.9	28	ABprppaappp	156	0	0	0		0	0	0	0	0
467	1	471	461	-1	344	126	17.7	23	ABprppaapap	-4	0	0	0		0	0	0	0	0
468	1	445	436	-1	119	291	9.9	20	ABalapappa	197	0	0	0		0	0	0	0	0
469	0	469	-1	-1	334	348	17.1	22		-256	0	0	0		0	0	0	0	0
470	1	491	446	-1	497	177	24.6	30	ABprppppapa	466	0	0	0		0	0	0	0	0
471	0	464	-1	-1	92	307	19.1	21		144	0	0	0		0	0	0	0	0
472	1	479	73	-1	253	169	17.2	25	MSppapaa	19	0	0	0		0	0	0	0	0
473	1	472	354	-1	409	354	25.1	30	ABplppaappp	296	-115	0	0		0	0	0	0	0
474	1	521	447	-1	221	243	21.9	25	ABarapaaaap	210	131	0	0		0	0	0	0	0
475	1	473	465	-1	346	139	21.1	24	ABprpapapap	-851	0	0	0		0	0	0	0	0
476	0	453	-1	-1	119	252	13.0	21		691	0	0	0		0	0	0	0	0
477	1	474	501	-1	526	337	23.0	22	ABplpppaapa	151	-491	0	0		0	0	0	0	0
478	1	468	514	-1	278	153	23.2	24	ABprpapaaaa	162	354	0	0		0	0	0	0	0
479	1	476	415	-1	528	230	25.4	31	ABprpppapap	254	809	0	0		0	0	0	0	0
480	0	184	-1	-1	534	191	23.0	26		220	-206	0	0		0	0	0	0	0
481	1	477	475	-1	407	231	18.0	30	Earpa	201	401	0	0		0	0	0	0	0
482	1	350	472	-1	312	133	17.0	24	ABprppaaaap	227	31	0	0		0	0	0	0	0
483	1	483	476	-1	281	139	21.0	24	ABprpapaapa	222	740	0	0		0	0	0	0	0
484	1	459	484	-1	306	356	20.0	24	ABplppaapaa	167	0	0	0		0	0	0	0	0
485	1	484	485	-1	214	360	21.0	24	ABplpaaappa	105	0	0	0		0	0	0	0	0
486	1	485	486	-1	487	296	25.0	27	ABplppppapp	275	99	0	0		0	0	0	0	0
487	1	259	487	-1	306	187	23.0	26	ABarapapapp	218	985	0	0		0	0	0	0	0
488	1	450	488	-1	165	196	11.0	25	ABarpapaap	-16	0	0	0		0	0	0	0	0
489	0	487	-1	-1	118	202	22.0	24		-133	0	0	0		0	0	0	0	0
490	1	488	491	-1	556	201	22.0	24	ABprapppapp	266	808	0	0		0	0	0	0	0
491	1	220	7	-1	256	138	20.2	25	ABprpaapppa	232	-670	0	0		0	0	0	0	0
492	1	432	492	-1	483	152	24.0	26	ABprpppaaap	228	0	0	0		0	0	0	0	0
493	1	426	494	-1	383	131	19.0	27	ABprppapaaa	168	1069	0	0		0	0	0	0	0
494	1	490	495	-1	448	185	26.0	27	ABprppppaaa	194	-48	0	0		0	0	0	0	0
495	1	492	496	-1	398	138	24.0	26	ABprppaappa	279	-816	0	0		0	0	0	0	0
496	1	443	122	-1	567	268	25.0	27	ABplppppppa	106	0	0	0		0	0	0	0	0
497	1	494	498	-1	471	182	24.0	25	ABprppppaap	128	0	0	0		0	0	0	0	0
498	1	495	500	-1	358	371	21.0	25	ABplppappaa	146	86	0	0		0	0	0	0	0
499	1	496	502	-1	250	180	25.0	24	ABarappaapa	488	0	0	0		0	0	0	0	0
500	1	498	503	-1	221	203	25.0	25	ABarappaaaa	201	152	0	0		0	0	0	0	0
501	1	499	504	-1	251	212	25.0	25	ABarappaaap	209	1984	0	0		0	0	0	0	0
502	0	500	-1	-1	238	209	17.0	23		260	227	0	0		0	0	0	0	0
503	1	501	506	-1	128	188	23.0	25	ABalaapaap	181	0	0	0		0	0	0	0	0
504	1	502	507	-1	388	146	21.0	22	ABprppappaa	-163	0	0	0		0	0	0	0	0
505	1	504	341	-1	475	164	15.8	29	Cppaap	295	250	0	0		0	0	0	0	0
506	1	505	508	-1	409	180	24.0	22	MSppaapp	170	-939	0	0		0	0	0	0	0
507	1	506	510	-1	486	219	22.0	26	ABprpappppp	194	-255	0	0		0	0	0	0	0
508	1	507	511	-1	496	258	22.0	29	ABprpppppap	230	739	0	0		0	0	0	0	0
509	1	508	512	-1	260	117	18.0	25	ABprpaapppp	259	186	0	0		0	0	0	0	0
510	1	510	513	-1	399	329	25.0	24	ABplpapppaa	193	0	0	0		0	0	0	0	0
511	1	511	42	-1	367	123	21.0	24	ABarappappp	246	367	0	0		0	0	0	0	0
512	1	512	515	-1	331	153	21.0	24	ABprpapapaa	139	185	0	0		0	0	0	0	0
513	1	513	517	-1	381	162	24.0	25	ABprpapappp	151	0	0	0		0	0	0	0	0
514	1	514	518	-1	482	202	23.0	26	ABprpappppa	103	0	0	0		0	0	0	0	0
515	1	515	481	-1	528	188	21.5	24	ABprpppaapa	180	162	0	0		0	0	0	0	0
516	1	516	519	-1	521	194	25.0	25	ABprpppapaa	223	-23	0	0		0	0	0	0	0
517	1	517	520	-1	473	311	24.0	25	ABplppppaap	0	0	0	0		0	0	0	0	0
518	1	518	521	-1	496	337	21.0	27	Capppp	680	0	0	0		0	0	0	0	0
519	1	519	522	-1	522	265	25.0	26	ABplpppapap	279	-124	0	0		0	0	0	0	0
520	1	384	462	-1	459	325	24.8	27	ABplppppaaa	213	-225	0	0		0	0	0	0	0
521	1	520	524	-1	508	264	19.0	31	Eplpp	56	0	0	0		0	0	0	0	0
522	1	522	525	-1	298	290	22.0	25	ABalpappapp	82	0	0	0		0	0	0	0	0
