# Supplementary material for: The AP-2 Transcription Factor APTF-2 Is Required for Neuroblast and Epidermal Morphogenesis in Caenorhabditis elegans Embryogenesis
Source: PLoS Genet. 2016 May 13;12(5):e1006048. doi: 10.1371/journal.pgen.1006048 (PMC4866721; doi:10.1371/journal.pgen.1006048)
Supplement: S2 Text — (ZIP) [file pgen.1006048.s030.zip › nuclei/t200-nuclei]

1	1	161	101	-1	488	352	13.2	29	Capapa	47	0	0	0		0	0	0	0	0
2	1	43	385	-1	163	174	13.1	27	ABalappppa	279	871	0	0		0	0	0	0	0
3	0	471	-1	-1	90	305	19.4	22		179	88	0	0		0	0	0	0	0
4	1	112	374	-1	316	287	16.3	28	MSaapaapa	199	-809	0	0		0	0	0	0	0
5	1	220	164	-1	412	120	19.5	26	ABprppapaap	172	99	0	0		0	0	0	0	0
6	1	120	34	-1	107	257	20.0	28	ABalaaaarl	181	0	0	0		0	0	0	0	0
7	1	491	386	-1	257	141	20.4	25	ABprpaapppa	208	247	0	0		0	0	0	0	0
8	1	433	233	-1	420	118	23.5	28	ABprppappap	188	471	0	0		0	0	0	0	0
9	1	451	409	-1	229	349	25.6	29	ABalppapapp	276	464	0	0		0	0	0	0	0
10	1	391	39	-1	177	288	22.4	24	ABalpaaaaaa	237	907	0	0		0	0	0	0	0
11	1	186	344	-1	237	304	24.8	26	ABalpapaaap	128	0	0	0		0	0	0	0	0
12	1	71	148	-1	214	334	13.9	25	ABalpppppaa	217	-245	0	0		0	0	0	0	0
13	1	109	246	-1	198	168	19.9	28	ABprpaaaaaa	220	641	0	0		0	0	0	0	0
14	1	115	191	-1	243	256	25.7	27	ABalpapaapp	271	501	0	0		0	0	0	0	0
15	1	219	370	-1	88	241	10.4	26	ABalappapa	232	-186	0	0		0	0	0	0	0
16	0	463	-1	-1	476	164	19.7	27		241	0	0	0		0	0	0	0	0
17	1	411	272	-1	398	104	14.0	27	ABprapaapp	268	1260	0	0		0	0	0	0	0
18	1	401	441	-1	193	129	11.0	27	ABpraaaappp	275	440	0	0		0	0	0	0	0
19	1	291	455	-1	286	284	13.1	28	MSaaapapp	-151	0	0	0		0	0	0	0	0
20	1	283	290	-1	323	143	14.5	26	Dpaaa	255	926	0	0		0	0	0	0	0
21	1	198	187	-1	368	153	7.3	31	ABarpppap	317	184	0	0		0	0	0	0	0
22	1	143	342	-1	191	295	25.1	25	ABalpapaaaa	235	-646	0	0		0	0	0	0	0
23	1	171	170	-1	175	326	24.9	25	ABalppapaap	208	93	0	0		0	0	0	0	0
24	1	38	227	-1	547	173	16.5	28	ABprapppaa	287	-681	0	0		0	0	0	0	0
25	1	44	52	-1	257	200	20.0	29	ABarapappa	122	0	0	0		0	0	0	0	0
26	1	408	365	-1	320	291	20.3	28	MSaapaaap	217	175	0	0		0	0	0	0	0
27	1	298	433	-1	314	329	13.5	26	Daaaa	204	0	0	0		0	0	0	0	0
28	1	428	69	-1	152	380	14.7	26	ABplpaapapa	225	301	0	0		0	0	0	0	0
29	1	281	169	-1	200	116	17.5	24	ABpraaaapad	-71	0	0	0		0	0	0	0	0
30	1	248	10	-1	392	143	11.5	28	Dppaa	112	0	0	0		0	0	0	0	0
31	1	170	87	-1	239	377	8.3	27	ABplaaappa	270	1050	0	0		0	0	0	0	0
32	1	331	301	-1	235	245	20.0	24	ABarapapaaa	80	0	0	0		0	0	0	0	0
33	1	77	29	-1	298	213	11.5	29	MSpaapaa	215	0	0	0		0	0	0	0	0
34	1	22	28	-1	105	299	21.4	30	ABalaaaalp	305	13	0	0		0	0	0	0	0
35	1	12	62	-1	296	236	14.3	27	MSpaapapa	266	1076	0	0		0	0	0	0	0
36	1	421	378	-1	390	334	10.5	26	Daapp	237	145	0	0		0	0	0	0	0
37	1	437	50	-1	564	163	19.4	29	ABprappppa	245	522	0	0		0	0	0	0	0
38	1	158	387	-1	389	142	16.9	31	MSpapppa	5	0	0	0		0	0	0	0	0
39	1	326	276	-1	158	199	9.2	28	ABarpapaaa	-13	0	0	0		0	0	0	0	0
40	1	215	203	-1	217	151	18.8	24	ABprpaaaaap	243	60	0	0		0	0	0	0	0
41	1	163	197	-1	289	99	17.7	28	ABpraappap	275	73	0	0		0	0	0	0	0
42	1	511	133	-1	365	124	21.0	26	ABarappappp	217	175	0	0		0	0	0	0	0
43	1	203	226	-1	274	358	14.0	27	MSapppaa	270	-724	0	0		0	0	0	0	0
44	1	232	236	-1	225	297	10.7	24	MSaaapaap	142	0	0	0		0	0	0	0	0
45	1	228	340	-1	119	342	17.0	26	ABalpppaap	225	603	0	0		0	0	0	0	0
46	1	194	273	-1	406	193	8.3	29	Dpppa	291	371	0	0		0	0	0	0	0
47	1	5	311	-1	260	199	23.3	28	ABarapapapa	289	836	0	0		0	0	0	0	0
48	1	302	398	-1	419	353	15.5	29	Capaaa	298	784	0	0		0	0	0	0	0
49	1	307	277	-1	399	296	22.8	28	MSaappap	256	223	0	0		0	0	0	0	0
50	1	325	232	-1	183	279	6.5	26	ABarpaaapp	207	89	0	0		0	0	0	0	0
51	1	373	115	-1	308	257	18.3	26	ABaraapappp	87	0	0	0		0	0	0	0	0
52	1	180	420	-1	306	391	22.7	28	ABplpaaaapa	474	0	0	0		0	0	0	0	0
53	1	167	59	-1	233	158	22.7	26	ABarapppppp	237	126	0	0		0	0	0	0	0
54	1	380	371	-1	329	345	21.5	24	ABplpapapap	224	1302	0	0		0	0	0	0	0
55	1	156	158	-1	355	138	10.7	24	ABprapaaapp	-37	0	0	0		0	0	0	0	0
56	1	202	390	-1	598	303	16.4	30	Cpappv	307	2069	0	0		0	0	0	0	0
57	1	29	35	-1	441	355	23.3	28	ABplpppaaaa	275	-756	0	0		0	0	0	0	0
58	1	412	274	-1	329	174	22.7	24	ABprpapppaa	227	199	0	0		0	0	0	0	0
59	1	344	5	-1	287	143	19.2	25	ABprppaaaaa	222	170	0	0		0	0	0	0	0
60	1	188	26	-1	210	231	8.6	26	MSaaaaapp	188	0	0	0		0	0	0	0	0
61	1	235	210	-1	212	261	8.9	25	MSaaaapaa	94	0	0	0		0	0	0	0	0
62	1	343	462	-1	308	178	25.6	33	ABprpappaap	329	-116	0	0		0	0	0	0	0
63	1	130	91	-1	247	238	11.9	25	MSpaaaapp	211	71	0	0		0	0	0	0	0
64	1	82	177	-1	284	235	22.9	27	ABarapapppa	128	0	0	0		0	0	0	0	0
65	1	385	99	-1	206	238	19.7	25	ABaraaaaapp	-190	0	0	0		0	0	0	0	0
66	1	253	321	-1	115	229	10.3	24	ABalapppaap	223	1004	0	0		0	0	0	0	0
67	1	107	324	-1	272	361	23.6	32	ABalpapapap	12	0	0	0		0	0	0	0	0
68	1	41	4	-1	119	307	15.6	30	ABalapaapp	-22	0	0	0		0	0	0	0	0
69	1	24	144	-1	262	262	16.7	26	ABalpaaapp	258	467	0	0		0	0	0	0	0
70	1	431	127	-1	328	139	8.2	28	ABarpppaa	124	0	0	0		0	0	0	0	0
71	1	257	199	-1	234	404	16.9	25	ABplaappaa	228	246	0	0		0	0	0	0	0
72	1	286	68	-1	123	195	20.4	25	ABalaappap	216	6	0	0		0	0	0	0	0
73	1	472	275	-1	247	168	16.8	24	MSppapaa	202	-940	0	0		0	0	0	0	0
74	1	136	156	-1	248	270	23.9	22	ABalpappapa	225	-671	0	0		0	0	0	0	0
75	1	65	81	-1	282	282	11.1	26	MSaaaappp	249	412	0	0		0	0	0	0	0
76	1	113	313	-1	594	254	19.9	31	Caappv	239	572	0	0		0	0	0	0	0
77	1	329	8	-1	398	281	14.5	31	Ealap	318	-14	0	0		0	0	0	0	0
78	1	453	443	-1	238	146	13.0	24	ABpraapapap	241	865	0	0		0	0	0	0	0
79	1	11	112	-1	238	340	11.1	26	ABalppppppa	257	-251	0	0		0	0	0	0	0
80	1	371	16	-1	395	385	19.1	27	ABplppapapa	169	149	0	0		0	0	0	0	0
81	1	144	60	-1	366	96	14.1	29	ABpraapppp	257	766	0	0		0	0	0	0	0
82	1	88	247	-1	275	202	15.8	26	ABaraapppaa	324	0	0	0		0	0	0	0	0
83	1	414	21	-1	312	322	16.4	25	MSappaaa	169	664	0	0		0	0	0	0	0
84	1	185	221	-1	305	166	15.9	24	MSppppaa	229	-834	0	0		0	0	0	0	0
85	1	250	166	-1	277	223	18.7	25	ABarapaappp	156	0	0	0		0	0	0	0	0
86	1	223	109	-1	465	120	13.7	31	ABprappaap	148	0	0	0		0	0	0	0	0
87	1	127	393	-1	236	358	13.8	24	ABplpaappaa	51	0	0	0		0	0	0	0	0
88	1	37	437	-1	328	117	19.3	25	ABprppaapaa	188	-397	0	0		0	0	0	0	0
89	1	192	220	-1	460	202	8.3	30	Dpppp	130	0	0	0		0	0	0	0	0
90	1	146	228	-1	462	355	17.4	29	Capaap	273	507	0	0		0	0	0	0	0
91	1	33	384	-1	274	154	17.2	26	MSppapap	255	330	0	0		0	0	0	0	0
92	1	299	174	-1	206	214	12.2	29	MSpaaaapa	91	0	0	0		0	0	0	0	0
93	1	388	524	-1	252	229	17.5	28	ABarapaappa	204	290	0	0		0	0	0	0	0
94	1	392	63	-1	129	235	16.2	28	MSaaaaaa	124	0	0	0		0	0	0	0	0
95	1	262	257	-1	205	321	25.2	25	ABalppapapa	226	142	0	0		0	0	0	0	0
96	1	400	168	-1	136	183	7.5	25	ABpraapaaap	220	-510	0	0		0	0	0	0	0
97	1	100	13	-1	163	343	19.2	26	ABplpaaaaaa	50	0	0	0		0	0	0	0	0
98	1	56	417	-1	446	134	22.9	22	ABprppappp	212	437	0	0		0	0	0	0	0
99	1	46	106	-1	314	292	12.8	27	MSaaappp	-97	0	0	0		0	0	0	0	0
100	1	26	100	-1	501	381	11.4	27	ABarppappa	276	793	0	0		0	0	0	0	0
101	0	181	-1	-1	527	193	24.2	28		225	431	0	0		0	0	0	0	0
102	1	69	254	-1	449	315	21.4	34	ABplpppppa	330	717	0	0		0	0	0	0	0
103	1	165	149	-1	291	304	17.8	26	ABaraapappa	105	0	0	0		0	0	0	0	0
104	1	168	180	-1	145	321	17.8	28	ABalapaapa	277	222	0	0		0	0	0	0	0
105	1	229	251	-1	243	216	9.4	28	MSpaaaaa	374	0	0	0		0	0	0	0	0
106	1	447	54	-1	425	246	5.6	37	Caaaa	370	266	0	0		0	0	0	0	0
107	1	376	457	-1	560	235	24.5	27	ABprppppppa	274	-148	0	0		0	0	0	0	0
108	1	132	309	-1	136	364	19.5	23	ABalpppaaaa	248	0	0	0		0	0	0	0	0
109	1	236	327	-1	543	345	17.8	26	ABplapapppa	219	552	0	0		0	0	0	0	0
110	1	355	67	-1	451	378	9.4	33	ABarppapa	330	632	0	0		0	0	0	0	0
111	1	14	395	-1	295	273	15.5	25	ABaraapapap	420	0	0	0		0	0	0	0	0
112	1	256	399	-1	192	241	25.3	27	ABaraaappap	225	1323	0	0		0	0	0	0	0
113	1	150	80	-1	246	290	12.6	28	MSaaapapa	265	403	0	0		0	0	0	0	0
114	1	419	18	-1	476	252	12.9	32	Eprap	317	1322	0	0		0	0	0	0	0
115	1	187	96	-1	222	114	19.1	23	ABprpaaapap	217	514	0	0		0	0	0	0	0
116	1	2	189	-1	327	220	14.6	27	MSpaapapp	171	0	0	0		0	0	0	0	0
117	1	27	74	-1	118	265	23.5	26	ABalpaapppa	157	0	0	0		0	0	0	0	0
118	1	9	314	-1	352	206	7.4	27	MSpppppp	117	0	0	0		0	0	0	0	0
119	1	52	341	-1	503	132	19.3	29	ABprapapap	-184	0	0	0		0	0	0	0	0
120	1	166	244	-1	207	270	15.9	29	ABalpaapapa	291	695	0	0		0	0	0	0	0
121	1	204	346	-1	317	91	15.2	28	ABpraapppa	244	-750	0	0		0	0	0	0	0
122	1	496	334	-1	569	260	23.6	29	ABplppppppa	273	-144	0	0		0	0	0	0	0
123	1	312	130	-1	526	218	8.0	31	Cpaapp	556	0	0	0		0	0	0	0	0
124	1	294	364	-1	540	141	18.1	26	ABprapappa	126	0	0	0		0	0	0	0	0
125	1	96	366	-1	243	210	15.0	26	ABaraaapapp	201	0	0	0		0	0	0	0	0
126	1	63	175	-1	303	307	10.3	27	MSapappp	224	-267	0	0		0	0	0	0	0
127	1	31	213	-1	198	132	20.7	25	ABprpaaapaa	240	0	0	0		0	0	0	0	0
128	1	259	381	-1	545	192	18.8	25	ABprapppapa	182	634	0	0		0	0	0	0	0
129	1	103	217	-1	274	266	8.9	23	MSpaaapaa	219	439	0	0		0	0	0	0	0
130	1	308	266	-1	189	182	22.5	25	ABarappppap	214	-358	0	0		0	0	0	0	0
131	1	49	142	-1	265	225	5.5	29	ABarpaappa	358	0	0	0		0	0	0	0	0
132	1	405	14	-1	310	219	18.2	28	ABaraapppp	55	0	0	0		0	0	0	0	0
133	1	10	105	-1	152	377	17.0	25	ABalpppapav	246	117	0	0		0	0	0	0	0
134	1	370	138	-1	527	127	14.2	29	ABprapapaa	-106	0	0	0		0	0	0	0	0
135	1	441	195	-1	354	172	24.5	30	ABprpappapp	292	453	0	0		0	0	0	0	0
136	1	386	367	-1	203	345	22.5	28	ABalppapppa	125	0	0	0		0	0	0	0	0
137	1	137	432	-1	304	137	12.9	22	ABprpaappap	204	379	0	0		0	0	0	0	0
138	0	367	-1	-1	107	186	18.6	23		185	-1129	0	0		0	0	0	0	0
139	1	140	278	-1	431	158	18.6	30	MSpapppp	300	531	0	0		0	0	0	0	0
140	1	372	332	-1	316	204	21.2	26	MSpapaaaa	252	580	0	0		0	0	0	0	0
141	1	90	379	-1	441	409	17.8	29	ABplappaap	-51	0	0	0		0	0	0	0	0
142	1	47	235	-1	521	395	15.6	30	ABplapapaa	520	0	0	0		0	0	0	0	0
143	1	25	296	-1	326	142	24.2	25	ABprpappapa	145	0	0	0		0	0	0	0	0
144	1	255	150	-1	166	237	11.7	29	MSaaaaapa	71	0	0	0		0	0	0	0	0
145	1	268	200	-1	249	384	19.9	25	ABplpaapppp	246	768	0	0		0	0	0	0	0
146	1	350	94	-1	516	251	13.0	31	Eprpa	308	1247	0	0		0	0	0	0	0
147	1	195	23	-1	214	190	9.1	24	MSppappp	106	0	0	0		0	0	0	0	0
148	0	466	-1	-1	393	135	25.5	32		205	574	0	0		0	0	0	0	0
149	1	21	157	-1	161	286	24.4	25	ABalpaappap	230	766	0	0		0	0	0	0	0
150	1	330	137	-1	429	150	13.6	27	Cppaaa	277	528	0	0		0	0	0	0	0
151	1	104	245	-1	366	207	16.8	29	MSpapaapp	119	0	0	0		0	0	0	0	0
152	1	196	79	-1	318	360	12.1	26	MSapppap	19	0	0	0		0	0	0	0	0
153	1	184	36	-1	503	344	18.6	29	Capapp	277	112	0	0		0	0	0	0	0
154	1	106	347	-1	336	159	18.3	26	MSpppapa	197	752	0	0		0	0	0	0	0
155	1	251	160	-1	271	276	19.4	28	ABalpapppap	232	462	0	0		0	0	0	0	0
156	1	348	426	-1	380	251	5.5	36	Cpaaa	365	-138	0	0		0	0	0	0	0
157	1	383	58	-1	371	304	8.2	28	MSappppp	154	0	0	0		0	0	0	0	0
158	1	148	249	-1	169	240	19.8	26	ABaraaapaaa	240	131	0	0		0	0	0	0	0
159	1	358	75	-1	253	325	25.0	28	ABalpapapaa	133	0	0	0		0	0	0	0	0
160	1	135	348	-1	159	249	24.2	24	ABaraaappaa	254	0	0	0		0	0	0	0	0
161	1	293	359	-1	253	319	5.8	27	ABplaaaapp	259	778	0	0		0	0	0	0	0
162	1	3	48	-1	553	320	9.2	32	Caaapp	274	-885	0	0		0	0	0	0	0
163	1	183	377	-1	363	328	12.3	26	Daapa	258	354	0	0		0	0	0	0	0
164	0	452	-1	-1	486	249	21.9	28		270	43	0	0		0	0	0	0	0
165	1	221	284	-1	367	332	21.6	27	MSapaapp	277	1148	0	0		0	0	0	0	0
166	1	413	438	-1	296	379	16.8	23	ABplppaaaap	233	233	0	0		0	0	0	0	0
167	1	338	85	-1	343	179	10.4	26	Dpapp	230	384	0	0		0	0	0	0	0
168	1	254	86	-1	477	122	17.5	29	ABprappapp	287	280	0	0		0	0	0	0	0
169	1	342	97	-1	215	263	18.0	23	ABalpappaaa	207	50	0	0		0	0	0	0	0
170	1	410	424	-1	198	287	11.2	28	MSaaapaaa	271	1357	0	0		0	0	0	0	0
171	1	51	427	-1	386	115	23.2	24	ABarappappa	223	963	0	0		0	0	0	0	0
172	1	390	47	-1	350	282	19.6	30	MSaapapa	175	0	0	0		0	0	0	0	0
173	1	429	182	-1	254	97	17.5	24	ABpraappaa	211	1442	0	0		0	0	0	0	0
174	1	111	283	-1	352	356	10.6	25	Dapaa	239	799	0	0		0	0	0	0	0
175	1	438	116	-1	219	305	6.1	27	ABplaaaapa	-241	0	0	0		0	0	0	0	0
176	1	155	391	-1	375	101	20.7	26	ABprpaaaapp	-137	0	0	0		0	0	0	0	0
177	1	258	295	-1	319	239	10.8	26	MSpaaappp	147	0	0	0		0	0	0	0	0
178	1	276	238	-1	145	255	9.4	28	ABalappapp	301	0	0	0		0	0	0	0	0
179	1	381	248	-1	552	369	16.3	27	ABarppappp	272	183	0	0		0	0	0	0	0
180	1	375	394	-1	315	174	8.0	22	ABprapaaaaa	190	-339	0	0		0	0	0	0	0
181	1	138	270	-1	199	273	22.9	23	ABalpaaaapa	211	-1096	0	0		0	0	0	0	0
182	1	240	205	-1	248	107	21.2	28	ABprpaaappp	11	0	0	0		0	0	0	0	0
183	1	145	264	-1	564	300	16.5	31	Capppa	285	715	0	0		0	0	0	0	0
184	1	200	151	-1	237	381	11.4	29	ABalppppppp	1	0	0	0		0	0	0	0	0
185	1	398	114	-1	496	202	19.8	28	ABprpppppaa	226	-523	0	0		0	0	0	0	0
186	1	296	19	-1	562	163	11.5	35	ABarppppp	357	1299	0	0		0	0	0	0	0
187	1	297	173	-1	227	289	20.2	26	ABalpappaap	227	1056	0	0		0	0	0	0	0
188	1	384	7	-1	267	328	12.9	24	MSapappa	6	0	0	0		0	0	0	0	0
189	1	32	163	-1	341	297	8.8	25	MSappppa	254	159	0	0		0	0	0	0	0
190	1	322	368	-1	288	181	10.7	27	MSppppap	271	885	0	0		0	0	0	0	0
191	1	84	183	-1	343	210	21.2	28	MSpapaaap	265	423	0	0		0	0	0	0	0
192	1	247	224	-1	242	143	15.2	27	ABpraaappap	268	532	0	0		0	0	0	0	0
193	1	8	162	-1	521	311	24.7	25	ABplpppapaa	199	-464	0	0		0	0	0	0	0
194	1	74	230	-1	119	202	8.7	23	ABpraapaaaa	213	-15	0	0		0	0	0	0	0
195	1	417	214	-1	464	401	20.6	31	ABplappapp	272	-144	0	0		0	0	0	0	0
196	1	334	45	-1	116	300	7.8	25	ABplaapaaap	202	247	0	0		0	0	0	0	0
197	1	153	93	-1	371	363	14.1	27	Daaap	260	0	0	0		0	0	0	0	0
198	1	407	349	-1	170	397	17.0	22	ABalpppapad	205	598	0	0		0	0	0	0	0
199	1	369	285	-1	427	111	13.0	28	ABprappaaa	285	-613	0	0		0	0	0	0	0
200	1	362	268	-1	530	354	25.2	32	ABplappppa	320	769	0	0		0	0	0	0	0
201	1	97	411	-1	359	232	20.3	26	MSpapappa	240	136	0	0		0	0	0	0	0
202	1	426	139	-1	545	212	11.5	28	Cpppap	275	70	0	0		0	0	0	0	0
203	1	197	408	-1	353	402	15.1	29	ABplaapppp	254	-159	0	0		0	0	0	0	0
204	1	154	145	-1	144	310	9.7	26	ABalapappp	215	974	0	0		0	0	0	0	0
205	1	105	181	-1	432	343	11.4	28	Dapap	249	994	0	0		0	0	0	0	0
206	1	128	165	-1	198	214	25.7	25	ABaraaapppp	275	0	0	0		0	0	0	0	0
207	1	324	316	-1	311	310	6.2	29	ABarppaaap	280	-141	0	0		0	0	0	0	0
208	1	275	136	-1	105	229	13.9	24	ABalapppaaa	232	394	0	0		0	0	0	0	0
209	1	17	286	-1	256	203	13.0	25	ABaraappapp	89	0	0	0		0	0	0	0	0
210	1	278	208	-1	137	300	22.7	26	ABalpaapppp	-35	0	0	0		0	0	0	0	0
211	1	424	98	-1	580	331	20.7	28	ABplapapppp	7	0	0	0		0	0	0	0	0
212	1	443	218	-1	223	103	17.0	22	ABprpaapapp	218	-5	0	0		0	0	0	0	0
213	1	119	325	-1	496	245	6.3	31	Caaapa	310	-336	0	0		0	0	0	0	0
214	0	66	-1	-1	156	289	7.1	23		168	931	0	0		0	0	0	0	0
215	1	295	223	-1	316	331	8.9	25	ABplapaaaap	215	494	0	0		0	0	0	0	0
216	1	40	72	-1	78	286	12.7	25	ABalappaap	496	0	0	0		0	0	0	0	0
217	1	176	176	-1	238	292	15.9	27	ABalpaapapp	261	-879	0	0		0	0	0	0	0
218	1	287	15	-1	228	197	18.0	24	ABarapaapap	221	487	0	0		0	0	0	0	0
219	1	439	337	-1	377	264	20.8	23	MSaapappp	436	0	0	0		0	0	0	0	0
220	1	347	442	-1	198	363	16.0	25	ABplpaapaap	249	432	0	0		0	0	0	0	0
221	1	290	119	-1	169	276	16.5	25	ABalpaapaap	202	-186	0	0		0	0	0	0	0
222	1	224	362	-1	405	313	7.8	28	Dappa	271	-99	0	0		0	0	0	0	0
223	1	80	188	-1	172	325	21.7	25	ABalppappap	254	-743	0	0		0	0	0	0	0
224	1	231	44	-1	290	268	5.6	30	ABarpaappp	578	0	0	0		0	0	0	0	0
225	1	117	265	-1	406	373	22.5	26	ABplppappp	196	1126	0	0		0	0	0	0	0
226	1	76	329	-1	158	137	19.4	33	ABpraaaaaa	312	0	0	0		0	0	0	0	0
227	1	62	358	-1	333	388	23.5	25	ABalpapappa	212	1075	0	0		0	0	0	0	0
228	1	238	241	-1	306	343	21.9	22	ABplpapapaa	225	97	0	0		0	0	0	0	0
229	0	469	-1	-1	332	350	16.8	22		155	775	0	0		0	0	0	0	0
230	1	225	6	-1	161	172	19.1	29	ABalaapppa	-74	0	0	0		0	0	0	0	0
231	1	270	108	-1	139	293	12.5	27	ABalapaaap	291	0	0	0		0	0	0	0	0
232	1	230	121	-1	549	322	25.4	29	ABplpppaapp	230	166	0	0		0	0	0	0	0
233	1	379	154	-1	116	163	17.0	28	ABalaaappr	237	-415	0	0		0	0	0	0	0
234	1	157	84	-1	546	331	13.7	31	Cappap	289	710	0	0		0	0	0	0	0
235	1	368	78	-1	298	297	19.6	26	MSaapaaaa	243	-142	0	0		0	0	0	0	0
236	1	423	56	-1	302	121	24.1	29	ABarappapap	292	190	0	0		0	0	0	0	0
237	1	199	184	-1	251	239	21.4	27	ABarapapaap	221	157	0	0		0	0	0	0	0
238	1	35	11	-1	195	394	16.1	24	ABplpaapapp	202	1469	0	0		0	0	0	0	0
239	1	201	42	-1	236	113	10.4	29	ABarpappap	-35	0	0	0		0	0	0	0	0
240	1	332	117	-1	207	217	17.1	27	ABaraaapapa	182	0	0	0		0	0	0	0	0
241	1	242	193	-1	175	335	7.2	25	ABplaaapaa	234	151	0	0		0	0	0	0	0
242	1	397	66	-1	556	321	22.5	24	ABplapppapa	212	-2	0	0		0	0	0	0	0
243	1	432	159	-1	578	188	16.3	27	ABprapapppp	258	635	0	0		0	0	0	0	0
244	1	34	134	-1	476	366	24.1	28	ABplpppaaap	280	-231	0	0		0	0	0	0	0
245	1	261	82	-1	587	340	14.1	33	Caapa	322	-613	0	0		0	0	0	0	0
246	1	354	302	-1	143	309	19.9	24	ABalppappaa	219	-971	0	0		0	0	0	0	0
247	1	118	353	-1	447	124	19.9	29	ABprppapap	295	530	0	0		0	0	0	0	0
248	1	263	110	-1	139	242	19.8	27	ABaraaaapa	257	151	0	0		0	0	0	0	0
249	1	272	291	-1	171	327	15.1	23	ABalppppaav	53	0	0	0		0	0	0	0	0
250	1	48	447	-1	185	325	13.0	23	ABplaapapaa	179	-232	0	0		0	0	0	0	0
251	1	425	300	-1	445	315	8.5	29	Dappp	283	184	0	0		0	0	0	0	0
252	1	91	155	-1	199	180	25.5	27	ABarapppapa	219	786	0	0		0	0	0	0	0
253	1	459	479	-1	581	234	21.9	27	ABprppppppp	252	180	0	0		0	0	0	0	0
254	1	68	153	-1	130	225	22.1	28	ABalaaaarr	37	0	0	0		0	0	0	0	0
255	1	317	294	-1	575	270	10.5	30	Cpapaa	54	0	0	0		0	0	0	0	0
256	1	462	464	-1	177	295	8.1	26	ABplaaaaapp	185	-266	0	0		0	0	0	0	0
257	1	175	405	-1	170	379	19.8	25	ABalpppaaap	177	146	0	0		0	0	0	0	0
258	1	279	307	-1	172	358	22.4	25	ABalppaappa	240	1056	0	0		0	0	0	0	0
259	1	210	123	-1	107	315	12.2	27	ABalapaaaa	275	209	0	0		0	0	0	0	0
260	1	92	243	-1	556	185	13.6	23	ABprapapppa	171	0	0	0		0	0	0	0	0
261	1	94	242	-1	189	350	19.0	24	ABplpaaaaap	238	222	0	0		0	0	0	0	0
262	1	218	61	-1	128	202	12.6	28	ABalapppap	274	458	0	0		0	0	0	0	0
263	1	246	95	-1	182	218	14.4	23	ABaraappaap	201	667	0	0		0	0	0	0	0
264	1	389	262	-1	202	167	13.9	24	ABpraapapaa	206	0	0	0		0	0	0	0	0
265	1	311	185	-1	318	197	6.1	24	ABprapaaaap	137	0	0	0		0	0	0	0	0
266	1	141	204	-1	108	196	14.7	29	ABalaaappl	283	28	0	0		0	0	0	0	0
267	1	36	330	-1	239	177	11.2	26	MSppappa	58	0	0	0		0	0	0	0	0
268	0	420	-1	-1	496	222	20.6	29		206	-425	0	0		0	0	0	0	0
269	1	67	299	-1	153	271	21.0	25	ABaraaaaaaa	236	-23	0	0		0	0	0	0	0
270	1	387	436	-1	267	364	11.6	23	ABplpaappap	-47	0	0	0		0	0	0	0	0
271	1	16	258	-1	151	198	23.3	24	ABarapppaaa	238	-726	0	0		0	0	0	0	0
272	1	245	71	-1	272	159	25.3	30	ABprpappaaa	230	-710	0	0		0	0	0	0	0
273	1	6	382	-1	477	290	5.5	32	Cpaapa	324	378	0	0		0	0	0	0	0
274	1	306	397	-1	592	290	13.6	32	Cpappd	321	692	0	0		0	0	0	0	0
275	1	7	194	-1	161	236	14.9	24	ABaraappaaa	198	-223	0	0		0	0	0	0	0
276	1	102	212	-1	89	241	16.6	27	ABalaaapal	78	0	0	0		0	0	0	0	0
277	1	394	351	-1	337	212	17.6	29	MSpapaapa	255	-485	0	0		0	0	0	0	0
278	1	241	400	-1	298	177	18.0	24	MSpppaaa	244	136	0	0		0	0	0	0	0
279	1	28	439	-1	490	334	24.8	28	ABplppppapa	273	951	0	0		0	0	0	0	0
280	1	133	472	-1	156	338	8.7	26	ABplaapaapp	219	-448	0	0		0	0	0	0	0
281	1	121	298	-1	205	165	11.6	24	ABpraapappa	195	-25	0	0		0	0	0	0	0
282	1	108	355	-1	463	408	13.8	29	ABplappapa	290	-306	0	0		0	0	0	0	0
283	1	346	88	-1	587	205	20.3	29	ABprappppp	297	1064	0	0		0	0	0	0	0
284	1	357	396	-1	268	401	16.6	27	ABplaappap	21	0	0	0		0	0	0	0	0
285	1	126	315	-1	295	154	6.2	28	ABarpapppp	-206	0	0	0		0	0	0	0	0
286	0	284	-1	-1	289	339	15.9	22		52	0	0	0		0	0	0	0	0
287	1	177	229	-1	499	326	10.0	30	Cappaa	221	1128	0	0		0	0	0	0	0
288	1	328	55	-1	288	201	21.0	27	ABarapapppp	125	0	0	0		0	0	0	0	0
289	1	58	32	-1	270	303	15.3	24	ABaraapapaa	237	-1163	0	0		0	0	0	0	0
290	1	366	461	-1	182	219	5.8	28	ABarpapapa	218	833	0	0		0	0	0	0	0
291	1	129	178	-1	177	177	9.9	26	ABalappppp	-6	0	0	0		0	0	0	0	0
292	1	53	279	-1	416	395	15.7	29	ABplappaaa	281	-599	0	0		0	0	0	0	0
293	1	169	120	-1	536	353	20.7	28	ABplapppaa	42	0	0	0		0	0	0	0	0
294	1	444	450	-1	200	112	15.6	28	ABprpaapapa	268	-560	0	0		0	0	0	0	0
295	1	280	43	-1	241	145	10.4	28	ABpraapappp	335	0	0	0		0	0	0	0	0
296	1	123	201	-1	532	383	21.4	28	ABplapappa	273	217	0	0		0	0	0	0	0
297	1	351	357	-1	155	346	14.5	25	ABalppppaad	249	-319	0	0		0	0	0	0	0
298	1	352	421	-1	471	141	8.9	27	ABprappapa	261	-21	0	0		0	0	0	0	0
299	1	125	129	-1	142	321	23.8	26	ABalppapaaa	-31	0	0	0		0	0	0	0	0
300	1	85	124	-1	210	132	23.3	27	ABalaapappp	359	0	0	0		0	0	0	0	0
301	1	415	297	-1	109	285	17.7	29	ABalaaaala	268	1115	0	0		0	0	0	0	0
302	1	172	331	-1	268	355	7.4	29	ABplaaappp	258	871	0	0		0	0	0	0	0
303	1	227	253	-1	396	228	21.4	30	MSpapappp	242	511	0	0		0	0	0	0	0
304	1	110	375	-1	225	239	23.5	24	ABarapaaapa	288	0	0	0		0	0	0	0	0
305	1	363	146	-1	148	161	15.4	25	ABalaappppp	240	-52	0	0		0	0	0	0	0
306	1	341	118	-1	164	191	21.4	26	ABarappppaa	242	1751	0	0		0	0	0	0	0
307	1	361	318	-1	324	182	15.5	23	MSpppapp	193	429	0	0		0	0	0	0	0
308	1	336	132	-1	483	288	14.5	33	Eplap	335	-529	0	0		0	0	0	0	0
309	1	212	152	-1	248	291	10.3	23	MSaaaappa	192	448	0	0		0	0	0	0	0
310	1	237	198	-1	281	113	12.9	30	ABpraaapppp	248	332	0	0		0	0	0	0	0
311	1	365	380	-1	538	288	7.9	33	Cpapap	323	-270	0	0		0	0	0	0	0
312	1	292	147	-1	485	182	10.6	27	Cpppaa	196	440	0	0		0	0	0	0	0
313	1	217	336	-1	226	378	22.7	26	ABalppaappp	257	758	0	0		0	0	0	0	0
314	1	134	383	-1	203	168	23.5	22	ABarapppppa	249	0	0	0		0	0	0	0	0
315	1	337	141	-1	250	299	19.2	24	ABalpapppaa	-132	0	0	0		0	0	0	0	0
316	1	300	125	-1	342	108	22.6	27	ABprpaaaapa	-65	0	0	0		0	0	0	0	0
317	1	79	17	-1	189	249	14.6	24	ABaraapaapa	211	406	0	0		0	0	0	0	0
318	1	213	73	-1	432	170	9.9	26	Dppap	253	-296	0	0		0	0	0	0	0
319	1	124	288	-1	235	381	16.9	22	ABplpaapppa	201	46	0	0		0	0	0	0	0
320	1	243	306	-1	387	403	12.6	27	ABplapaapp	243	0	0	0		0	0	0	0	0
321	1	142	215	-1	191	144	14.5	24	ABpraaapaad	199	1067	0	0		0	0	0	0	0
322	1	162	22	-1	300	404	14.0	28	ABplaapppa	258	-1040	0	0		0	0	0	0	0
323	1	101	310	-1	346	284	5.6	28	ABarppaapa	281	851	0	0		0	0	0	0	0
324	1	313	-1	-1	190	122	13.2	22	ABpraaaappa	202	812	0	0		0	0	0	0	0
325	1	233	196	-1	198	157	7.3	25	ABarpappaa	228	-83	0	0		0	0	0	0	0
326	1	422	323	-1	463	229	15.9	33	Earpp	330	-931	0	0		0	0	0	0	0
327	0	57	-1	-1	420	226	5.3	25		344	0	0	0		0	0	0	0	0
328	1	190	260	-1	281	343	10.6	24	ABplapaaapa	204	-1084	0	0		0	0	0	0	0
329	1	151	30	-1	308	348	16.8	23	MSappapp	238	-1119	0	0		0	0	0	0	0
330	1	320	70	-1	376	394	20.0	23	ABplppapaap	213	142	0	0		0	0	0	0	0
331	1	15	122	-1	331	371	21.7	24	ABalpapappp	-245	0	0	0		0	0	0	0	0
332	1	182	289	-1	511	161	8.0	31	ABarppppa	311	251	0	0		0	0	0	0	0
333	1	209	460	-1	186	357	12.6	23	ABplaapapap	194	1041	0	0		0	0	0	0	0
334	1	303	282	-1	136	239	6.6	26	ABarpaaaaa	260	-493	0	0		0	0	0	0	0
335	1	333	234	-1	235	156	25.3	32	ABarapppapp	289	121	0	0		0	0	0	0	0
336	1	191	256	-1	387	391	22.5	27	ABplppappap	221	-990	0	0		0	0	0	0	0
337	1	319	111	-1	168	298	13.8	25	MSapaaap	266	0	0	0		0	0	0	0	0
338	1	214	376	-1	284	370	20.1	26	ABplpapaapp	-11	0	0	0		0	0	0	0	0
339	1	211	388	-1	270	277	21.8	27	ABalpappppa	-157	0	0	0		0	0	0	0	0
340	1	179	9	-1	167	160	22.9	23	ABalaapappa	223	-934	0	0		0	0	0	0	0
341	1	505	190	-1	475	163	15.5	30	Cppaap	306	214	0	0		0	0	0	0	0
342	1	404	140	-1	446	156	25.6	28	ABprpppaaaa	287	-934	0	0		0	0	0	0	0
343	1	4	107	-1	275	233	10.7	24	MSpaaappa	42	0	0	0		0	0	0	0	0
344	1	273	255	-1	147	351	22.0	26	ABalppaaapp	53	0	0	0		0	0	0	0	0
345	1	265	280	-1	179	166	15.7	24	ABpraaapaav	78	0	0	0		0	0	0	0	0
346	1	458	308	-1	368	329	24.5	31	ABplpapappp	263	-304	0	0		0	0	0	0	0
347	1	234	451	-1	313	360	9.8	24	ABplapaaapp	248	0	0	0		0	0	0	0	0
348	1	289	281	-1	215	273	25.0	27	ABalpapaapa	269	80	0	0		0	0	0	0	0
349	1	160	49	-1	273	116	9.0	28	ABarpapppa	268	-202	0	0		0	0	0	0	0
350	1	139	514	-1	357	173	22.6	27	ABprpapppap	202	1417	0	0		0	0	0	0	0
351	1	445	423	-1	129	324	13.6	24	ABalppppapa	198	82	0	0		0	0	0	0	0
352	1	99	89	-1	225	220	19.7	22	ABarapaapaa	280	0	0	0		0	0	0	0	0
353	1	116	413	-1	426	230	13.4	31	Epraa	277	796	0	0		0	0	0	0	0
354	1	473	304	-1	410	344	25.4	31	ABplppaappp	198	177	0	0		0	0	0	0	0
355	1	360	350	-1	301	126	21.5	26	ABprpapaapp	205	-493	0	0		0	0	0	0	0
356	1	454	435	-1	217	155	16.4	24	ABpraaappaa	223	-906	0	0		0	0	0	0	0
357	1	83	373	-1	261	235	24.3	24	ABarapaaapp	-138	0	0	0		0	0	0	0	0
358	1	64	90	-1	164	125	13.1	22	ABpraaapapp	211	-5	0	0		0	0	0	0	0
359	1	456	333	-1	264	330	18.7	25	MSapapap	208	633	0	0		0	0	0	0	0
360	1	13	252	-1	169	191	25.0	25	ABarapppaap	221	155	0	0		0	0	0	0	0
361	1	1	360	-1	404	368	9.2	29	ABarppaapp	283	45	0	0		0	0	0	0	0
362	1	189	161	-1	201	381	9.1	30	ABplaaapap	287	169	0	0		0	0	0	0	0
363	1	382	209	-1	140	144	13.3	25	ABpraaapapa	212	-197	0	0		0	0	0	0	0
364	1	239	83	-1	201	277	13.2	30	ABaraapaapp	159	0	0	0		0	0	0	0	0
365	1	356	319	-1	487	290	18.3	33	Eplpa	199	0	0	0		0	0	0	0	0
366	1	70	354	-1	473	275	23.4	30	ABplpappppp	302	1255	0	0		0	0	0	0	0
367	1	305	458	-1	304	205	8.6	27	MSpppppa	258	0	0	0		0	0	0	0	0
368	1	206	293	-1	188	339	9.8	24	ABplaapappa	138	0	0	0		0	0	0	0	0
369	1	282	92	-1	161	130	16.2	29	ABpraaaaap	47	0	0	0		0	0	0	0	0
370	1	164	418	-1	281	333	6.9	23	ABplapaaaaa	205	-493	0	0		0	0	0	0	0
371	1	244	440	-1	277	357	17.3	24	ABplppaaaaa	172	0	0	0		0	0	0	0	0
372	1	274	312	-1	268	140	14.4	27	ABprpaappaa	225	-1346	0	0		0	0	0	0	0
373	1	440	363	-1	254	353	21.1	22	ABplpapaapa	134	0	0	0		0	0	0	0	0
374	1	442	186	-1	502	235	16.9	34	Eprpp	339	49	0	0		0	0	0	0	0
375	1	149	338	-1	327	393	14.6	25	ABplapaapa	132	0	0	0		0	0	0	0	0
376	1	114	3	-1	149	250	16.7	24	ABaraapaaaa	202	-195	0	0		0	0	0	0	0
377	1	193	38	-1	168	259	14.1	23	ABaraapaaap	101	0	0	0		0	0	0	0	0
378	1	178	412	-1	432	374	19.4	26	ABplppapapp	178	-441	0	0		0	0	0	0	0
379	1	95	422	-1	176	227	17.4	24	ABaraaapaap	188	-139	0	0		0	0	0	0	0
380	1	23	143	-1	114	325	20.1	24	ABalppaaapa	211	86	0	0		0	0	0	0	0
381	1	353	135	-1	205	362	10.3	26	ABplaapappp	368	0	0	0		0	0	0	0	0
382	1	403	2	-1	497	164	12.6	29	Cppapa	293	197	0	0		0	0	0	0	0
383	1	205	231	-1	246	262	9.0	25	MSaaaapap	-205	0	0	0		0	0	0	0	0
384	1	304	206	-1	164	228	6.7	26	ABarpaaaap	214	-742	0	0		0	0	0	0	0
385	1	396	328	-1	510	179	16.4	27	Cppapp	248	683	0	0		0	0	0	0	0
386	1	321	305	-1	126	350	11.5	24	ABplaapaapa	199	175	0	0		0	0	0	0	0
387	1	81	250	-1	263	142	23.9	28	ABarappapaa	271	1344	0	0		0	0	0	0	0
388	1	339	211	-1	309	264	9.9	23	MSpaaapap	210	-504	0	0		0	0	0	0	0
389	1	30	444	-1	226	348	23.6	26	ABalppapppp	191	0	0	0		0	0	0	0	0
390	1	434	27	-1	436	328	24.7	24	ABplpapppap	229	89	0	0		0	0	0	0	0
391	1	87	240	-1	349	268	17.3	28	MSaapaapp	270	1154	0	0		0	0	0	0	0
392	1	393	57	-1	367	283	22.6	25	MSaappaa	144	0	0	0		0	0	0	0	0
393	1	460	326	-1	198	234	22.0	23	ABarapaaaaa	285	0	0	0		0	0	0	0	0
394	1	78	40	-1	420	165	21.7	27	MSpappaa	29	0	0	0		0	0	0	0	0
395	1	455	425	434	137	278	6.6	27	ABplaaaaaa	192	369	0	0		0	0	0	0	0
396	1	406	465	-1	222	284	22.2	24	ABalpaaaapp	237	1004	0	0		0	0	0	0	0
397	1	252	287	-1	479	221	24.4	29	ABprppppapp	296	-315	0	0		0	0	0	0	0
398	1	152	102	-1	313	234	6.5	24	ABarppaaaa	215	193	0	0		0	0	0	0	0
399	1	395	25	-1	180	189	15.9	24	MSppaaap	236	-835	0	0		0	0	0	0	0
400	1	147	369	-1	341	318	18.1	23	MSappaap	360	0	0	0		0	0	0	0	0
401	1	216	292	-1	298	296	24.8	32	ABplpappaaa	327	1099	0	0		0	0	0	0	0
402	1	86	404	-1	239	358	19.1	25	ABplpaaappp	218	118	0	0		0	0	0	0	0
403	1	430	317	-1	395	240	13.8	32	Earap	324	1253	0	0		0	0	0	0	0
404	1	93	414	-1	578	236	15.5	31	Cppppa	312	786	0	0		0	0	0	0	0
405	1	310	267	-1	361	137	14.1	25	Dpaap	254	-423	0	0		0	0	0	0	0
406	1	45	31	-1	500	393	20.6	28	ABplapapap	287	1144	0	0		0	0	0	0	0
407	1	50	41	-1	414	342	19.5	29	MSaapppp	233	388	0	0		0	0	0	0	0
408	1	277	259	-1	319	153	10.9	25	ABprapaaapa	234	-594	0	0		0	0	0	0	0
409	1	42	225	-1	445	290	16.7	30	Ealpp	271	465	0	0		0	0	0	0	0
410	1	249	407	-1	368	171	19.2	25	MSpppaap	60	0	0	0		0	0	0	0	0
411	1	159	261	-1	281	140	11.7	28	ABpraaapppa	246	897	0	0		0	0	0	0	0
412	1	226	406	-1	296	332	23.7	30	ABplpappaap	250	30	0	0		0	0	0	0	0
413	1	314	239	-1	434	273	13.1	30	Eplaa	-87	0	0	0		0	0	0	0	0
414	1	39	171	-1	110	263	11.5	29	ABalapapap	112	0	0	0		0	0	0	0	0
415	1	479	475	-1	527	231	25.6	29	ABprpppapap	279	-819	0	0		0	0	0	0	0
416	1	55	303	-1	348	103	16.4	26	ABprapaapa	229	191	0	0		0	0	0	0	0
417	1	19	53	-1	186	272	19.5	23	ABaraaaaaap	206	-342	0	0		0	0	0	0	0
418	1	266	335	-1	352	387	18.5	26	ABplppapaaa	184	-529	0	0		0	0	0	0	0
419	1	60	126	-1	344	171	14.6	24	Dpapa	256	0	0	0		0	0	0	0	0
420	1	75	65	-1	100	266	8.2	25	ABplaapaaaa	111	0	0	0		0	0	0	0	0
421	1	418	20	-1	161	257	7.2	23	ABarpaaapa	210	-584	0	0		0	0	0	0	0
422	1	335	46	-1	157	360	11.4	26	ABalpppappp	263	488	0	0		0	0	0	0	0
423	1	173	372	-1	144	188	17.1	25	ABalaappppa	138	0	0	0		0	0	0	0	0
424	1	61	131	-1	180	150	9.8	27	ABpraapaapp	259	0	0	0		0	0	0	0	0
425	1	208	167	-1	361	278	13.3	28	Ealaa	287	188	0	0		0	0	0	0	0
426	1	98	192	-1	378	361	24.5	26	ABplppaappa	263	0	0	0		0	0	0	0	0
427	1	359	402	-1	149	144	11.0	23	ABpraapaapa	207	-829	0	0		0	0	0	0	0
428	1	327	339	-1	311	264	22.4	27	ABalpappppp	-192	0	0	0		0	0	0	0	0
429	1	73	222	-1	594	301	21.8	30	ABplappppp	285	885	0	0		0	0	0	0	0
430	1	260	37	-1	99	268	14.4	28	ABalappaaa	243	-17	0	0		0	0	0	0	0
431	1	54	219	-1	221	313	17.5	25	ABalpaaapap	194	77	0	0		0	0	0	0	0
432	1	131	77	-1	159	223	25.4	25	ABaraaapppa	232	407	0	0		0	0	0	0	0
433	1	309	352	-1	154	270	18.5	25	ABalpaapaaa	205	403	0	0		0	0	0	0	0
434	1	89	202	-1	145	266	23.7	27	ABalpaappaa	206	476	0	0		0	0	0	0	0
435	1	122	207	-1	259	170	6.2	29	ABarpapapp	291	-126	0	0		0	0	0	0	0
436	1	468	271	-1	128	280	10.6	30	ABalapappa	247	-251	0	0		0	0	0	0	0
437	1	450	345	-1	344	273	22.0	24	MSaapappa	120	0	0	0		0	0	0	0	0
438	1	20	24	-1	478	165	21.8	29	MSpappap	150	0	0	0		0	0	0	0	0
439	1	269	361	-1	202	360	14.2	27	ABalpppppap	330	0	0	0		0	0	0	0	0
440	1	409	76	-1	171	239	22.2	26	ABaraaaaapa	322	0	0	0		0	0	0	0	0
441	1	449	431	-1	238	320	22.4	23	ABplpapaaaa	621	0	0	0		0	0	0	0	0
442	1	402	449	-1	176	154	18.2	24	ABpraaaapav	217	0	0	0		0	0	0	0	0
443	1	54	463	-1	193	289	17.8	25	ABalpaaapaa	390	0	0	0		0	0	0	0	0
444	1	374	416	-1	549	172	21.5	26	ABprpppaapp	56	0	0	0		0	0	0	0	0
445	1	457	237	-1	210	215	15.0	26	ABaraappapa	-104	0	0	0		0	0	0	0	0
446	1	470	495	-1	496	179	25.0	27	ABprppppapa	180	0	0	0		0	0	0	0	0
447	1	474	452	-1	216	249	21.4	22	ABarapaaaap	183	81	0	0		0	0	0	0	0
448	1	464	12	-1	189	385	20.0	24	ABplpaaapaa	124	0	0	0		0	0	0	0	0
449	1	461	179	-1	95	213	18.2	26	ABalaaapar	260	0	0	0		0	0	0	0	0
450	1	465	476	-1	230	143	20.6	24	ABprpaaappa	177	1162	0	0		0	0	0	0	0
451	1	345	410	-1	217	331	16.0	25	MSapapaa	-48	0	0	0		0	0	0	0	0
452	1	416	322	-1	345	338	22.7	25	ABplpapappa	194	0	0	0		0	0	0	0	0
453	1	72	64	-1	351	358	17.4	31	MSaapppa	-91	0	0	0		0	0	0	0	0
454	1	207	104	-1	180	334	17.2	23	ABplpaapaaa	-46	0	0	0		0	0	0	0	0
455	1	267	33	-1	379	209	20.4	28	MSpapapa	119	0	0	0		0	0	0	0	0
456	1	222	-1	-1	161	339	12.4	22	ABalppppapp	105	0	0	0		0	0	0	0	0
457	1	377	415	-1	219	235	5.7	31	ABarpaapa	199	0	0	0		0	0	0	0	0
458	1	364	456	-1	199	171	17.9	24	ABprpaapaaa	19	0	0	0		0	0	0	0	0
459	1	18	448	-1	347	401	21.0	24	ABplpaaaapp	148	0	0	0		0	0	0	0	0
460	1	435	428	-1	612	243	17.5	34	Caappd	-31	0	0	0		0	0	0	0	0
461	1	467	343	-1	340	128	17.5	23	ABprppaapap	107	0	0	0		0	0	0	0	0
462	1	520	454	-1	462	321	24.5	29	ABplppppaaa	146	0	0	0		0	0	0	0	0
463	1	271	403	-1	267	199	25.8	27	ABarappaapp	236	0	0	0		0	0	0	0	0
464	0	476	-1	-1	121	248	13.1	21		588	0	0	0		0	0	0	0	0
465	1	475	467	-1	340	136	21.1	27	ABprpapapap	-134	0	0	0		0	0	0	0	0
466	1	399	263	-1	296	218	15.7	22	ABaraapppap	288	0	0	0		0	0	0	0	0
467	0	377	-1	-1	226	255	5.1	22		131	378	0	0		0	0	0	0	0
468	1	464	51	-1	213	385	18.0	22	ABplpaaapap	-201	0	0	0		0	0	0	0	0
469	1	448	477	-1	234	134	17.1	23	ABprpaapaap	257	0	0	0		0	0	0	0	0
470	1	378	216	-1	308	148	22.3	24	ABprpapaaap	206	54	0	0		0	0	0	0	0
471	1	315	478	-1	535	233	22.1	26	Cppppp	-64	0	0	0		0	0	0	0	0
472	1	482	356	-1	307	135	17.7	26	ABprppaaaap	187	493	0	0		0	0	0	0	0
473	0	286	-1	-1	127	177	22.4	22		324	0	0	0		0	0	0	0	0
474	1	397	468	-1	548	292	23.4	26	ABplapppapp	294	0	0	0		0	0	0	0	0
475	1	481	469	-1	409	232	17.4	31	Earpa	314	-85	0	0		0	0	0	0	0
476	1	483	473	-1	279	150	21.0	24	ABprpapaapa	241	447	0	0		0	0	0	0	0
477	0	436	-1	-1	490	334	22.4	27		576	0	0	0		0	0	0	0	0
478	1	316	474	-1	183	313	19.8	24	MSapaaaa	598	0	0	0		0	0	0	0	0
479	1	288	466	-1	325	384	19.1	24	ABplppaapap	232	482	0	0		0	0	0	0	0
480	1	349	484	-1	218	203	22.1	27	MSppaaaa	92	0	0	0		0	0	0	0	0
481	1	515	481	-1	532	191	22.0	26	ABprpppaapa	220	-206	0	0		0	0	0	0	0
482	1	59	482	-1	353	217	13.0	30	Earaa	266	472	0	0		0	0	0	0	0
483	1	285	483	-1	389	280	18.0	30	Ealpa	246	875	0	0		0	0	0	0	0
484	1	484	470	-1	304	364	20.0	24	ABplppaapaa	167	0	0	0		0	0	0	0	0
485	1	485	485	-1	221	354	21.0	24	ABplpaaappa	105	0	0	0		0	0	0	0	0
486	1	486	486	-1	485	294	25.0	27	ABplppppapp	275	99	0	0		0	0	0	0	0
487	1	487	392	-1	304	192	24.0	24	ABarapapapp	218	985	0	0		0	0	0	0	0
488	1	488	487	-1	163	196	11.0	25	ABarpapaap	-16	0	0	0		0	0	0	0	0
489	0	489	-1	-1	112	201	22.0	24		-133	0	0	0		0	0	0	0	0
490	1	427	490	-1	208	287	21.0	25	ABalpaaaaap	190	-1408	0	0		0	0	0	0	0
491	1	490	491	-1	557	198	22.0	24	ABprapppapp	266	808	0	0		0	0	0	0	0
492	1	492	492	-1	478	153	24.0	24	ABprpppaaap	228	0	0	0		0	0	0	0	0
493	1	466	269	-1	404	156	25.0	26	ABprppaappp	156	0	0	0		0	0	0	0	0
494	1	493	493	-1	380	127	19.0	25	ABprppapaaa	168	1069	0	0		0	0	0	0	0
495	1	494	498	-1	441	188	26.0	27	ABprppppaaa	194	-48	0	0		0	0	0	0	0
496	1	495	496	-1	396	137	24.0	26	ABprppaappa	279	-816	0	0		0	0	0	0	0
497	1	318	497	-1	577	266	22.0	26	ABplppppppp	449	0	0	0		0	0	0	0	0
498	1	497	494	-1	468	178	24.0	25	ABprppppaap	128	0	0	0		0	0	0	0	0
499	1	301	499	-1	273	343	22.0	24	ABplpapaaap	179	-396	0	0		0	0	0	0	0
500	1	498	500	-1	360	370	21.0	25	ABplppappaa	146	86	0	0		0	0	0	0	0
501	1	477	501	-1	528	335	23.0	22	ABplpppaapa	151	-491	0	0		0	0	0	0	0
502	1	499	502	-1	246	180	25.0	24	ABarappaapa	488	0	0	0		0	0	0	0	0
503	1	500	503	-1	217	202	25.0	25	ABarappaaaa	201	152	0	0		0	0	0	0	0
504	1	501	504	-1	241	211	25.0	25	ABarappaaap	209	1984	0	0		0	0	0	0	0
505	0	502	-1	-1	239	212	17.0	23		260	227	0	0		0	0	0	0	0
506	1	503	505	-1	124	185	23.0	25	ABalaapaap	181	0	0	0		0	0	0	0	0
507	1	504	506	-1	387	147	21.0	22	ABprppappaa	-163	0	0	0		0	0	0	0	0
508	1	506	507	-1	401	182	24.0	22	MSppaapp	170	-939	0	0		0	0	0	0	0
509	0	452	-1	-1	480	221	23.099998	27		-235	0	0	0		0	0	0	0	0
510	1	507	389	-1	486	217	22.0	26	ABprpappppp	194	-255	0	0		0	0	0	0	0
511	1	508	430	-1	487	250	22.0	29	ABprpppppap	230	739	0	0		0	0	0	0	0
512	1	509	508	-1	253	119	19.0	25	ABprpaapppp	259	186	0	0		0	0	0	0	0
513	1	510	509	-1	399	324	25.0	24	ABplpapppaa	193	0	0	0		0	0	0	0	0
514	1	478	510	-1	277	154	23.0	24	ABprpapaaaa	162	354	0	0		0	0	0	0	0
515	1	512	511	-1	322	149	21.0	24	ABprpapapaa	139	185	0	0		0	0	0	0	0
516	1	446	512	-1	363	140	22.0	26	ABprpapappa	-159	0	0	0		0	0	0	0	0
517	1	513	513	-1	374	160	24.0	25	ABprpapappp	151	0	0	0		0	0	0	0	0
518	1	514	515	-1	482	198	23.0	26	ABprpappppa	103	0	0	0		0	0	0	0	0
519	1	516	516	-1	519	195	25.0	25	ABprpppapaa	223	-23	0	0		0	0	0	0	0
520	1	517	517	-1	481	310	23.0	25	ABplppppaap	0	0	0	0		0	0	0	0	0
521	1	518	518	-1	497	335	21.0	27	Capppp	680	0	0	0		0	0	0	0	0
522	1	519	519	-1	523	268	25.0	26	ABplpppapap	279	-124	0	0		0	0	0	0	0
523	1	340	520	-1	446	296	25.0	27	ABplpappppa	332	418	0	0		0	0	0	0	0
524	1	521	521	-1	506	262	19.0	31	Eplpp	56	0	0	0		0	0	0	0	0
525	1	522	523	-1	299	291	22.0	25	ABalpappapp	82	0	0	0		0	0	0	0	0
