# Supplementary material for: The AP-2 Transcription Factor APTF-2 Is Required for Neuroblast and Epidermal Morphogenesis in Caenorhabditis elegans Embryogenesis
Source: PLoS Genet. 2016 May 13;12(5):e1006048. doi: 10.1371/journal.pgen.1006048 (PMC4866721; doi:10.1371/journal.pgen.1006048)
Supplement: S3 Text — (ZIP) [file pgen.1006048.s031.zip › nuclei/t001-nuclei]

1	1	-1	1	-1	542	296	14.6	77	ABa	728	472	0	0		0	0	0	0	0
2	0	-1	-1	-1	218	372	7.5	42		358	-466	0	0		0	0	0	0	0
3	0	-1	-1	-1	149	398	24.2	28		234	723	0	0		0	0	0	0	0
4	1	-1	4	-1	176	256	13.0	66	P2	661	611	0	0		0	0	0	0	0
5	1	-1	2	-1	370	145	13.4	77	ABp	769	-289	0	0		0	0	0	0	0
6	1	-1	3	-1	311	350	13.8	68	EMS	671	-373	0	0		0	0	0	0	0
