# Supplementary material for: The AP-2 Transcription Factor APTF-2 Is Required for Neuroblast and Epidermal Morphogenesis in Caenorhabditis elegans Embryogenesis
Source: PLoS Genet. 2016 May 13;12(5):e1006048. doi: 10.1371/journal.pgen.1006048 (PMC4866721; doi:10.1371/journal.pgen.1006048)
Supplement: S3 Text — (ZIP) [file pgen.1006048.s031.zip › nuclei/t002-nuclei]

1	1	1	3	-1	542	288	13.3	78	ABa	777	428	0	0		0	0	0	0	0
2	1	5	1	-1	361	156	12.9	77	ABp	776	335	0	0		0	0	0	0	0
3	1	6	4	-1	308	361	13.7	71	EMS	74	0	0	0		0	0	0	0	0
4	1	4	2	-1	179	254	12.8	68	P2	637	111	0	0		0	0	0	0	0
5	0	2	-1	-1	218	376	7.6	41		140	0	0	0		0	0	0	0	0
6	0	3	-1	-1	127	361	24.5	31		230	355	0	0		0	0	0	0	0
