# Supplementary material for: The AP-2 Transcription Factor APTF-2 Is Required for Neuroblast and Epidermal Morphogenesis in Caenorhabditis elegans Embryogenesis
Source: PLoS Genet. 2016 May 13;12(5):e1006048. doi: 10.1371/journal.pgen.1006048 (PMC4866721; doi:10.1371/journal.pgen.1006048)
Supplement: S3 Text — (ZIP) [file pgen.1006048.s031.zip › nuclei/t003-nuclei]

1	1	2	3	-1	363	154	13.4	78	ABp	785	863	0	0		0	0	0	0	0
2	1	4	2	-1	181	240	13.1	68	P2	667	-221	0	0		0	0	0	0	0
3	1	1	4	-1	544	261	13.2	80	ABa	383	0	0	0		0	0	0	0	0
4	1	3	1	-1	326	388	13.4	72	EMS	187	0	0	0		0	0	0	0	0
5	0	5	-1	-1	218	373	8.4	43		426	-891	0	0		0	0	0	0	0
6	0	6	-1	-1	115	366	24.4	29		191	296	0	0		0	0	0	0	0
