# Supplementary material for: The AP-2 Transcription Factor APTF-2 Is Required for Neuroblast and Epidermal Morphogenesis in Caenorhabditis elegans Embryogenesis
Source: PLoS Genet. 2016 May 13;12(5):e1006048. doi: 10.1371/journal.pgen.1006048 (PMC4866721; doi:10.1371/journal.pgen.1006048)
Supplement: S3 Text — (ZIP) [file pgen.1006048.s031.zip › nuclei/t004-nuclei]

1	1	4	1	-1	336	386	13.9	74	EMS	730	567	0	0		0	0	0	0	0
2	1	2	5	-1	183	246	13.7	70	P2	-92	0	0	0		0	0	0	0	0
3	1	1	3	4	349	165	13.3	69	ABp	691	378	0	0		0	0	0	0	0
4	1	3	2	-1	532	252	14.2	69	ABa	697	263	0	0		0	0	0	0	0
5	0	5	-1	-1	216	376	8.3	47		254	0	0	0		0	0	0	0	0
6	0	6	-1	-1	106	322	24.6	33		336	-107	0	0		0	0	0	0	0
