# Supplementary material for: The AP-2 Transcription Factor APTF-2 Is Required for Neuroblast and Epidermal Morphogenesis in Caenorhabditis elegans Embryogenesis
Source: PLoS Genet. 2016 May 13;12(5):e1006048. doi: 10.1371/journal.pgen.1006048 (PMC4866721; doi:10.1371/journal.pgen.1006048)
Supplement: S3 Text — (ZIP) [file pgen.1006048.s031.zip › nuclei/t005-nuclei]

1	1	1	5	-1	331	374	14.2	76	EMS	758	381	0	0		0	0	0	0	0
2	1	4	4	7	516	260	12.7	63	ABa	605	551	0	0		0	0	0	0	0
3	1	3	6	-1	361	169	16.3	55	ABpl	538	-1134	0	0		0	0	0	0	0
4	1	3	3	-1	354	171	10.9	53	ABpr	500	-236	0	0		0	0	0	0	0
5	1	2	1	-1	200	246	14.5	70	P2	388	0	0	0		0	0	0	0	0
6	0	5	-1	-1	216	374	8.4	47		202	0	0	0		0	0	0	0	0
7	0	6	-1	-1	95	331	24.6	28		286	-97	0	0		0	0	0	0	0
