# Supplementary material for: The AP-2 Transcription Factor APTF-2 Is Required for Neuroblast and Epidermal Morphogenesis in Caenorhabditis elegans Embryogenesis
Source: PLoS Genet. 2016 May 13;12(5):e1006048. doi: 10.1371/journal.pgen.1006048 (PMC4866721; doi:10.1371/journal.pgen.1006048)
Supplement: S3 Text — (ZIP) [file pgen.1006048.s031.zip › nuclei/t006-nuclei]

1	1	5	3	-1	219	276	15.6	71	P2	709	569	0	0		0	0	0	0	0
2	0	6	-1	-1	216	372	8.2	46		347	161	0	0		0	0	0	0	0
3	1	4	5	-1	326	163	11.3	52	ABpr	521	73	0	0		0	0	0	0	0
4	1	2	1	-1	515	225	10.5	53	ABar	521	52	0	0		0	0	0	0	0
5	1	1	2	-1	343	378	11.9	72	EMS	677	-172	0	0		0	0	0	0	0
6	1	3	6	-1	358	175	18.4	56	ABpl	518	123	0	0		0	0	0	0	0
7	1	2	4	-1	537	279	15.4	53	ABal	476	-618	0	0		0	0	0	0	0
8	0	7	-1	-1	126	342	24.5	33		332	-403	0	0		0	0	0	0	0
