# Supplementary material for: The AP-2 Transcription Factor APTF-2 Is Required for Neuroblast and Epidermal Morphogenesis in Caenorhabditis elegans Embryogenesis
Source: PLoS Genet. 2016 May 13;12(5):e1006048. doi: 10.1371/journal.pgen.1006048 (PMC4866721; doi:10.1371/journal.pgen.1006048)
Supplement: S3 Text — (ZIP) [file pgen.1006048.s031.zip › nuclei/t007-nuclei]

1	1	4	5	-1	514	228	9.8	55	ABar	291	0	0	0		0	0	0	0	0
2	1	5	1	2	342	355	12.6	63	EMS	419	149	0	0		0	0	0	0	0
3	1	1	8	-1	227	282	15.6	72	P2	366	0	0	0		0	0	0	0	0
4	1	7	4	-1	534	301	15.4	56	ABal	556	87	0	0		0	0	0	0	0
5	1	3	3	-1	314	171	10.0	55	ABpr	293	0	0	0		0	0	0	0	0
6	1	6	7	-1	368	173	18.2	59	ABpl	588	1252	0	0		0	0	0	0	0
7	0	2	-1	-1	217	375	7.8	43		163	0	0	0		0	0	0	0	0
