# Supplementary material for: The AP-2 Transcription Factor APTF-2 Is Required for Neuroblast and Epidermal Morphogenesis in Caenorhabditis elegans Embryogenesis
Source: PLoS Genet. 2016 May 13;12(5):e1006048. doi: 10.1371/journal.pgen.1006048 (PMC4866721; doi:10.1371/journal.pgen.1006048)
Supplement: S3 Text — (ZIP) [file pgen.1006048.s031.zip › nuclei/t008-nuclei]

1	1	2	4	-1	373	359	10.5	52	MS	456	-1408	0	0		0	0	0	0	0
2	1	2	8	-1	308	357	12.4	54	E	405	165	0	0		0	0	0	0	0
3	1	5	3	-1	310	180	9.3	59	ABpr	541	0	0	0		0	0	0	0	0
4	1	4	6	-1	538	310	16.7	60	ABal	555	-41	0	0		0	0	0	0	0
5	1	1	5	-1	506	210	9.9	59	ABar	583	282	0	0		0	0	0	0	0
6	0	7	-1	-1	217	375	8.4	41		107	0	0	0		0	0	0	0	0
7	1	6	1	-1	384	193	18.6	63	ABpl	619	-36	0	0		0	0	0	0	0
8	1	3	7	-1	221	279	15.3	70	P2	700	84	0	0		0	0	0	0	0
