# Supplementary material for: The AP-2 Transcription Factor APTF-2 Is Required for Neuroblast and Epidermal Morphogenesis in Caenorhabditis elegans Embryogenesis
Source: PLoS Genet. 2016 May 13;12(5):e1006048. doi: 10.1371/journal.pgen.1006048 (PMC4866721; doi:10.1371/journal.pgen.1006048)
Supplement: S3 Text — (ZIP) [file pgen.1006048.s031.zip › nuclei/t009-nuclei]

1	1	7	8	-1	414	210	20.2	69	ABpl	675	-391	0	0		0	0	0	0	0
2	0	6	-1	-1	218	372	7.7	39		98	0	0	0		0	0	0	0	0
3	1	3	4	-1	307	173	8.0	62	ABpr	620	576	0	0		0	0	0	0	0
4	1	1	3	-1	381	354	10.6	53	MS	441	167	0	0		0	0	0	0	0
5	1	5	1	-1	508	179	9.2	61	ABar	-287	0	0	0		0	0	0	0	0
6	1	4	5	-1	557	325	17.6	64	ABal	-355	0	0	0		0	0	0	0	0
7	1	8	2	9	222	277	14.9	62	P2	458	307	0	0		0	0	0	0	0
8	1	2	6	-1	299	347	13.0	54	E	363	153	0	0		0	0	0	0	0
