# Supplementary material for: The AP-2 Transcription Factor APTF-2 Is Required for Neuroblast and Epidermal Morphogenesis in Caenorhabditis elegans Embryogenesis
Source: PLoS Genet. 2016 May 13;12(5):e1006048. doi: 10.1371/journal.pgen.1006048 (PMC4866721; doi:10.1371/journal.pgen.1006048)
Supplement: S3 Text — (ZIP) [file pgen.1006048.s031.zip › nuclei/t010-nuclei]

1	1	5	4	-1	501	154	9.9	64	ABar	635	-92	0	0		0	0	0	0	0
2	1	7	5	-1	215	284	15.2	51	P3	412	-29	0	0		0	0	0	0	0
3	1	4	7	-1	390	364	9.5	54	MS	60	0	0	0		0	0	0	0	0
4	1	3	2	-1	318	167	7.0	65	ABpr	650	1068	0	0		0	0	0	0	0
5	1	6	3	-1	570	330	17.6	67	ABal	669	135	0	0		0	0	0	0	0
6	1	8	6	-1	291	340	13.7	56	E	562	1665	0	0		0	0	0	0	0
7	0	2	-1	-1	218	376	8.0	41		27	0	0	0		0	0	0	0	0
8	1	1	9	-1	424	244	20.8	70	ABpl	-366	0	0	0		0	0	0	0	0
9	1	7	8	-1	230	237	16.2	52	C	340	-26	0	0		0	0	0	0	0
