# Supplementary material for: The AP-2 Transcription Factor APTF-2 Is Required for Neuroblast and Epidermal Morphogenesis in Caenorhabditis elegans Embryogenesis
Source: PLoS Genet. 2016 May 13;12(5):e1006048. doi: 10.1371/journal.pgen.1006048 (PMC4866721; doi:10.1371/journal.pgen.1006048)
Supplement: S3 Text — (ZIP) [file pgen.1006048.s031.zip › nuclei/t011-nuclei]

1	0	7	-1	-1	216	374	8.3	42		161	0	0	0		0	0	0	0	0
2	1	4	3	-1	325	173	6.8	67	ABpr	667	447	0	0		0	0	0	0	0
3	1	5	5	-1	569	330	17.1	68	ABal	217	0	0	0		0	0	0	0	0
4	1	1	4	-1	496	149	10.9	67	ABar	669	152	0	0		0	0	0	0	0
5	1	2	2	-1	210	297	13.6	50	P3	389	286	0	0		0	0	0	0	0
6	1	6	6	-1	280	332	13.5	59	E	568	2079	0	0		0	0	0	0	0
7	1	3	1	-1	407	375	8.8	58	MS	579	819	0	0		0	0	0	0	0
8	1	9	7	-1	232	226	16.1	51	C	-24	0	0	0		0	0	0	0	0
9	1	8	8	-1	419	275	20.9	70	ABpl	699	910	0	0		0	0	0	0	0
