# Supplementary material for: The AP-2 Transcription Factor APTF-2 Is Required for Neuroblast and Epidermal Morphogenesis in Caenorhabditis elegans Embryogenesis
Source: PLoS Genet. 2016 May 13;12(5):e1006048. doi: 10.1371/journal.pgen.1006048 (PMC4866721; doi:10.1371/journal.pgen.1006048)
Supplement: S3 Text — (ZIP) [file pgen.1006048.s031.zip › nuclei/t012-nuclei]

1	1	7	5	-1	419	350	7.3	60	MS	585	233	0	0		0	0	0	0	0
2	1	5	4	-1	198	297	12.3	50	P3	503	609	0	0		0	0	0	0	0
3	1	2	8	-1	311	165	6.9	69	ABpr	331	0	0	0		0	0	0	0	0
4	1	4	3	-1	498	146	12.0	68	ABar	668	171	0	0		0	0	0	0	0
5	1	3	6	-1	564	348	15.7	69	ABal	139	0	0	0		0	0	0	0	0
6	1	6	1	-1	262	328	11.8	61	E	575	441	0	0		0	0	0	0	0
7	1	8	7	-1	231	220	16.9	52	C	516	259	0	0		0	0	0	0	0
8	1	9	2	-1	407	313	21.1	73	ABpl	735	-208	0	0		0	0	0	0	0
9	0	1	-1	-1	215	375	7.5	36		235	0	0	0		0	0	0	0	0
