# Supplementary material for: The AP-2 Transcription Factor APTF-2 Is Required for Neuroblast and Epidermal Morphogenesis in Caenorhabditis elegans Embryogenesis
Source: PLoS Genet. 2016 May 13;12(5):e1006048. doi: 10.1371/journal.pgen.1006048 (PMC4866721; doi:10.1371/journal.pgen.1006048)
Supplement: S3 Text — (ZIP) [file pgen.1006048.s031.zip › nuclei/t013-nuclei]

1	1	6	5	-1	260	332	10.3	60	E	595	85	0	0		0	0	0	0	0
2	1	8	6	-1	387	329	20.6	73	ABpl	-46	0	0	0		0	0	0	0	0
3	1	4	8	-1	495	145	13.4	70	ABar	701	626	0	0		0	0	0	0	0
4	1	2	1	-1	199	304	11.3	50	P3	111	0	0	0		0	0	0	0	0
5	1	1	4	-1	417	340	6.8	61	MS	137	0	0	0		0	0	0	0	0
6	1	5	7	-1	557	352	15.1	70	ABal	690	198	0	0		0	0	0	0	0
7	1	7	3	-1	235	223	18.0	56	C	558	-426	0	0		0	0	0	0	0
8	1	3	2	-1	314	162	7.5	70	ABpr	690	77	0	0		0	0	0	0	0
9	0	9	-1	-1	214	376	7.6	37		242	0	0	0		0	0	0	0	0
