# Supplementary material for: The AP-2 Transcription Factor APTF-2 Is Required for Neuroblast and Epidermal Morphogenesis in Caenorhabditis elegans Embryogenesis
Source: PLoS Genet. 2016 May 13;12(5):e1006048. doi: 10.1371/journal.pgen.1006048 (PMC4866721; doi:10.1371/journal.pgen.1006048)
Supplement: S3 Text — (ZIP) [file pgen.1006048.s031.zip › nuclei/t014-nuclei]

1	1	4	1	-1	196	314	10.1	51	P3	509	275	0	0		0	0	0	0	0
2	1	8	8	-1	303	162	8.0	70	ABpr	701	-244	0	0		0	0	0	0	0
3	1	7	5	-1	229	220	19.3	59	C	-101	0	0	0		0	0	0	0	0
4	1	5	4	-1	423	331	6.5	63	MS	130	0	0	0		0	0	0	0	0
5	1	1	3	-1	272	341	9.5	61	E	608	339	0	0		0	0	0	0	0
6	1	2	6	-1	379	347	20.2	73	ABpl	735	-1080	0	0		0	0	0	0	0
7	1	6	2	-1	565	346	14.6	69	ABal	693	-1191	0	0		0	0	0	0	0
8	1	3	7	-1	486	138	14.8	71	ABar	-644	0	0	0		0	0	0	0	0
9	0	9	-1	-1	214	378	7.8	35		255	0	0	0		0	0	0	0	0
