# Supplementary material for: The AP-2 Transcription Factor APTF-2 Is Required for Neuroblast and Epidermal Morphogenesis in Caenorhabditis elegans Embryogenesis
Source: PLoS Genet. 2016 May 13;12(5):e1006048. doi: 10.1371/journal.pgen.1006048 (PMC4866721; doi:10.1371/journal.pgen.1006048)
Supplement: S3 Text — (ZIP) [file pgen.1006048.s031.zip › nuclei/t015-nuclei]

1	1	1	4	-1	196	313	9.9	53	P3	274	0	0	0		0	0	0	0	0
2	1	7	1	-1	561	338	13.9	65	ABal	277	44	0	0		0	0	0	0	0
3	1	5	3	-1	275	338	9.1	61	E	614	153	0	0		0	0	0	0	0
4	1	4	7	-1	419	315	6.1	65	MS	245	0	0	0		0	0	0	0	0
5	1	3	8	-1	227	233	20.9	62	C	618	-270	0	0		0	0	0	0	0
6	1	6	10	-1	394	364	20.1	68	ABpl	670	598	0	0		0	0	0	0	0
7	1	8	6	-1	474	154	16.1	68	ABar	354	88	0	0		0	0	0	0	0
8	1	2	9	-1	290	152	9.4	67	ABpr	488	892	0	0		0	0	0	0	0
9	0	7	-1	-1	592	350	13.4	41		311	40	0	0		0	0	0	0	0
10	0	8	-1	-1	495	137	18.4	40		332	101	0	0		0	0	0	0	0
11	0	9	-1	-1	216	377	7.5	38		258	0	0	0		0	0	0	0	0
