# Supplementary material for: The AP-2 Transcription Factor APTF-2 Is Required for Neuroblast and Epidermal Morphogenesis in Caenorhabditis elegans Embryogenesis
Source: PLoS Genet. 2016 May 13;12(5):e1006048. doi: 10.1371/journal.pgen.1006048 (PMC4866721; doi:10.1371/journal.pgen.1006048)
Supplement: S3 Text — (ZIP) [file pgen.1006048.s031.zip › nuclei/t016-nuclei]

1	1	2	3	12	544	325	12.7	54	ABal	545	52	0	0		0	0	0	0	0
2	0	-1	-1	-1	533	136	15.5	42		323	102	0	0		0	0	0	0	0
3	1	3	2	-1	269	343	9.7	63	E	-139	0	0	0		0	0	0	0	0
4	1	1	6	-1	191	304	10.7	55	P3	192	0	0	0		0	0	0	0	0
5	0	11	-1	-1	215	378	7.2	32		220	0	0	0		0	0	0	0	0
6	1	7	5	10	449	171	15.6	50	ABar	507	8	0	0		0	0	0	0	0
7	1	4	8	-1	419	306	6.1	66	MS	666	215	0	0		0	0	0	0	0
8	1	5	13	-1	229	229	21.6	64	C	244	0	0	0		0	0	0	0	0
9	1	8	7	11	311	175	9.8	61	ABpr	578	-534	0	0		0	0	0	0	0
10	1	6	1	9	402	347	17.8	62	ABpl	559	1342	0	0		0	0	0	0	0
11	0	9	-1	-1	609	304	12.3	39		-451	0	0	0		0	0	0	0	0
