# Supplementary material for: The AP-2 Transcription Factor APTF-2 Is Required for Neuroblast and Epidermal Morphogenesis in Caenorhabditis elegans Embryogenesis
Source: PLoS Genet. 2016 May 13;12(5):e1006048. doi: 10.1371/journal.pgen.1006048 (PMC4866721; doi:10.1371/journal.pgen.1006048)
Supplement: S3 Text — (ZIP) [file pgen.1006048.s031.zip › nuclei/t017-nuclei]

1	1	10	2	-1	367	358	18.1	55	ABplp	195	0	0	0		0	0	0	0	0
2	1	3	1	-1	255	337	11.3	64	E	623	-202	0	0		0	0	0	0	0
3	1	1	3	-1	564	308	14.3	46	ABala	370	197	0	0		0	0	0	0	0
4	0	5	-1	-1	216	379	7.5	31		223	0	0	0		0	0	0	0	0
5	1	6	11	-1	455	153	17.4	51	ABarp	484	31	0	0		0	0	0	0	0
6	1	4	9	-1	176	288	13.9	56	P3	550	537	0	0		0	0	0	0	0
7	1	9	7	-1	335	142	8.6	52	ABpra	375	252	0	0		0	0	0	0	0
8	1	7	12	-1	396	307	6.8	67	MS	673	125	0	0		0	0	0	0	0
9	1	10	4	-1	429	328	20.0	55	ABpla	-124	0	0	0		0	0	0	0	0
10	1	6	13	-1	481	179	12.4	46	ABara	442	-213	0	0		0	0	0	0	0
11	1	9	10	-1	297	203	8.7	52	ABprp	357	-374	0	0		0	0	0	0	0
12	1	1	5	-1	521	344	10.8	51	ABalp	399	548	0	0		0	0	0	0	0
13	1	8	6	-1	262	197	21.3	66	C	175	0	0	0		0	0	0	0	0
