# Supplementary material for: The AP-2 Transcription Factor APTF-2 Is Required for Neuroblast and Epidermal Morphogenesis in Caenorhabditis elegans Embryogenesis
Source: PLoS Genet. 2016 May 13;12(5):e1006048. doi: 10.1371/journal.pgen.1006048 (PMC4866721; doi:10.1371/journal.pgen.1006048)
Supplement: S3 Text — (ZIP) [file pgen.1006048.s031.zip › nuclei/t018-nuclei]

1	1	2	11	-1	253	334	12.3	65	E	648	-466	0	0		0	0	0	0	0
2	1	1	10	-1	367	347	18.7	56	ABplp	465	210	0	0		0	0	0	0	0
3	1	3	7	-1	571	292	13.1	51	ABala	440	-441	0	0		0	0	0	0	0
4	1	9	6	-1	444	309	21.0	57	ABpla	515	525	0	0		0	0	0	0	0
5	1	12	8	-1	511	351	11.4	52	ABalp	439	-403	0	0		0	0	0	0	0
6	1	13	12	-1	264	188	21.5	66	C	209	0	0	0		0	0	0	0	0
7	1	7	2	-1	334	144	8.4	51	ABpra	459	-57	0	0		0	0	0	0	0
8	0	4	-1	-1	216	378	7.6	32		139	0	0	0		0	0	0	0	0
9	1	6	5	-1	174	274	15.8	57	P3	292	0	0	0		0	0	0	0	0
10	1	11	9	-1	290	212	9.3	52	ABprp	256	0	0	0		0	0	0	0	0
11	1	5	3	-1	458	149	17.0	56	ABarp	557	638	0	0		0	0	0	0	0
12	1	8	4	-1	385	310	7.6	66	MS	565	0	0	0		0	0	0	0	0
13	1	10	1	-1	480	179	10.2	51	ABara	501	0	0	0		0	0	0	0	0
