# Supplementary material for: The AP-2 Transcription Factor APTF-2 Is Required for Neuroblast and Epidermal Morphogenesis in Caenorhabditis elegans Embryogenesis
Source: PLoS Genet. 2016 May 13;12(5):e1006048. doi: 10.1371/journal.pgen.1006048 (PMC4866721; doi:10.1371/journal.pgen.1006048)
Supplement: S3 Text — (ZIP) [file pgen.1006048.s031.zip › nuclei/t019-nuclei]

1	1	13	12	-1	484	193	8.9	53	ABara	503	403	0	0		0	0	0	0	0
2	1	7	10	-1	346	143	8.6	53	ABpra	528	520	0	0		0	0	0	0	0
3	1	11	11	-1	456	164	16.5	58	ABarp	578	191	0	0		0	0	0	0	0
4	1	12	7	13	386	319	8.2	61	MS	379	163	0	0		0	0	0	0	0
5	1	9	5	-1	176	245	16.1	58	P3	495	50	0	0		0	0	0	0	0
6	1	4	9	-1	454	300	21.2	60	ABpla	580	-712	0	0		0	0	0	0	0
7	1	3	14	-1	574	299	13.0	53	ABala	-215	0	0	0		0	0	0	0	0
8	1	5	2	-1	505	360	12.3	55	ABalp	527	-80	0	0		0	0	0	0	0
9	1	10	3	-1	284	216	8.9	53	ABprp	533	155	0	0		0	0	0	0	0
10	1	2	8	-1	367	348	18.9	57	ABplp	569	441	0	0		0	0	0	0	0
11	1	1	4	-1	250	323	12.8	67	E	385	0	0	0		0	0	0	0	0
12	1	6	1	-1	286	183	20.3	66	C	644	-454	0	0		0	0	0	0	0
13	0	8	-1	-1	219	378	8.3	37		95	0	0	0		0	0	0	0	0
