# Supplementary material for: The AP-2 Transcription Factor APTF-2 Is Required for Neuroblast and Epidermal Morphogenesis in Caenorhabditis elegans Embryogenesis
Source: PLoS Genet. 2016 May 13;12(5):e1006048. doi: 10.1371/journal.pgen.1006048 (PMC4866721; doi:10.1371/journal.pgen.1006048)
Supplement: S3 Text — (ZIP) [file pgen.1006048.s031.zip › nuclei/t020-nuclei]

1	1	12	11	-1	295	189	18.9	67	C	675	1059	0	0		0	0	0	0	0
2	1	8	2	-1	490	376	13.6	57	ABalp	575	491	0	0		0	0	0	0	0
3	1	9	3	-1	279	215	8.2	56	ABprp	547	1442	0	0		0	0	0	0	0
4	1	11	8	14	246	324	12.6	61	E	80	0	0	0		0	0	0	0	0
5	1	5	1	-1	180	228	16.1	57	P3	562	478	0	0		0	0	0	0	0
6	0	13	-1	-1	217	377	7.5	36		289	-49	0	0		0	0	0	0	0
7	1	4	6	-1	374	299	8.7	50	MSp	383	-210	0	0		0	0	0	0	0
8	1	10	5	-1	347	346	19.5	60	ABplp	580	539	0	0		0	0	0	0	0
9	1	6	4	-1	461	296	21.2	61	ABpla	-337	0	0	0		0	0	0	0	0
10	1	2	10	-1	358	127	7.8	57	ABpra	169	0	0	0		0	0	0	0	0
11	1	3	13	-1	450	164	17.3	59	ABarp	583	208	0	0		0	0	0	0	0
12	1	1	12	-1	487	200	7.7	57	ABara	535	716	0	0		0	0	0	0	0
13	1	4	9	-1	405	330	8.4	49	MSa	334	419	0	0		0	0	0	0	0
14	1	7	7	-1	581	311	13.0	58	ABala	441	0	0	0		0	0	0	0	0
15	0	-1	-1	-1	247	399	11.4	36		291	-363	0	0		0	0	0	0	0
