# Supplementary material for: The AP-2 Transcription Factor APTF-2 Is Required for Neuroblast and Epidermal Morphogenesis in Caenorhabditis elegans Embryogenesis
Source: PLoS Genet. 2016 May 13;12(5):e1006048. doi: 10.1371/journal.pgen.1006048 (PMC4866721; doi:10.1371/journal.pgen.1006048)
Supplement: S3 Text — (ZIP) [file pgen.1006048.s031.zip › nuclei/t021-nuclei]

1	1	5	8	-1	181	229	16.9	57	P3	13	0	0	0		0	0	0	0	0
2	1	2	3	-1	501	384	16.4	60	ABalp	575	-59	0	0		0	0	0	0	0
3	1	3	14	-1	254	224	7.0	58	ABprp	-5	0	0	0		0	0	0	0	0
4	1	9	6	-1	480	270	21.7	63	ABpla	628	23	0	0		0	0	0	0	0
5	1	8	2	-1	353	356	19.9	60	ABplp	595	235	0	0		0	0	0	0	0
6	1	7	9	-1	369	299	8.2	50	MSp	353	102	0	0		0	0	0	0	0
7	1	14	1	-1	590	280	12.8	59	ABala	575	196	0	0		0	0	0	0	0
8	1	4	12	-1	272	347	12.5	51	Ea	400	99	0	0		0	0	0	0	0
9	1	13	5	-1	424	342	8.3	49	MSa	351	104	0	0		0	0	0	0	0
10	1	10	4	-1	362	120	7.4	59	ABpra	571	29	0	0		0	0	0	0	0
11	1	1	10	-1	299	196	18.3	67	C	670	-324	0	0		0	0	0	0	0
12	1	12	7	-1	482	198	6.7	58	ABara	202	0	0	0		0	0	0	0	0
13	1	11	11	-1	436	157	18.0	62	ABarp	629	484	0	0		0	0	0	0	0
14	1	4	13	-1	223	319	13.3	51	Ep	349	733	0	0		0	0	0	0	0
15	0	6	-1	-1	217	377	8.3	38		-49	0	0	0		0	0	0	0	0
16	0	15	-1	-1	297	410	9.6	40		400	454	0	0		0	0	0	0	0
