# Supplementary material for: The AP-2 Transcription Factor APTF-2 Is Required for Neuroblast and Epidermal Morphogenesis in Caenorhabditis elegans Embryogenesis
Source: PLoS Genet. 2016 May 13;12(5):e1006048. doi: 10.1371/journal.pgen.1006048 (PMC4866721; doi:10.1371/journal.pgen.1006048)
Supplement: S3 Text — (ZIP) [file pgen.1006048.s031.zip › nuclei/t022-nuclei]

1	1	7	6	-1	590	275	12.9	59	ABala	-245	0	0	0		0	0	0	0	0
2	1	5	11	-1	344	349	19.8	63	ABplp	589	466	0	0		0	0	0	0	0
3	1	2	14	-1	501	389	16.6	61	ABalp	594	251	0	0		0	0	0	0	0
4	1	10	9	-1	366	121	8.2	60	ABpra	153	0	0	0		0	0	0	0	0
5	1	9	8	-1	430	347	8.5	50	MSa	82	0	0	0		0	0	0	0	0
6	1	4	15	-1	476	273	21.5	65	ABpla	612	2	0	0		0	0	0	0	0
7	1	12	1	-1	491	201	6.7	59	ABara	583	358	0	0		0	0	0	0	0
8	1	1	13	-1	182	226	16.8	58	P3	578	596	0	0		0	0	0	0	0
9	1	6	7	-1	373	286	8.5	50	MSp	494	654	0	0		0	0	0	0	0
10	1	11	3	-1	297	203	18.0	66	C	646	119	0	0		0	0	0	0	0
11	1	13	4	-1	435	151	18.2	63	ABarp	620	-206	0	0		0	0	0	0	0
12	1	8	10	-1	287	357	10.9	49	Ea	407	0	0	0		0	0	0	0	0
13	1	14	12	-1	226	315	12.4	52	Ep	368	117	0	0		0	0	0	0	0
14	1	3	2	-1	253	228	6.6	59	ABprp	668	0	0	0		0	0	0	0	0
15	0	15	-1	-1	216	378	7.9	36		344	576	0	0		0	0	0	0	0
16	0	16	-1	-1	317	420	9.5	36		304	625	0	0		0	0	0	0	0
