# Supplementary material for: The AP-2 Transcription Factor APTF-2 Is Required for Neuroblast and Epidermal Morphogenesis in Caenorhabditis elegans Embryogenesis
Source: PLoS Genet. 2016 May 13;12(5):e1006048. doi: 10.1371/journal.pgen.1006048 (PMC4866721; doi:10.1371/journal.pgen.1006048)
Supplement: S3 Text — (ZIP) [file pgen.1006048.s031.zip › nuclei/t023-nuclei]

1	1	7	2	-1	499	210	6.9	59	ABara	593	-25	0	0		0	0	0	0	0
2	1	14	11	-1	253	230	6.6	61	ABprp	168	0	0	0		0	0	0	0	0
3	1	10	6	15	307	196	17.3	59	C	392	136	0	0		0	0	0	0	0
4	1	11	12	-1	444	142	18.1	65	ABarp	643	-1069	0	0		0	0	0	0	0
5	0	15	-1	-1	216	377	7.6	38		273	64	0	0		0	0	0	0	0
6	1	1	9	-1	591	278	13.4	61	ABala	171	0	0	0		0	0	0	0	0
7	1	9	7	-1	370	275	8.8	51	MSp	-449	0	0	0		0	0	0	0	0
8	1	5	1	-1	436	350	8.9	52	MSa	-424	0	0	0		0	0	0	0	0
9	1	4	4	-1	366	126	8.4	61	ABpra	153	0	0	0		0	0	0	0	0
10	1	12	13	-1	290	361	10.1	50	Ea	500	663	0	0		0	0	0	0	0
11	1	2	8	-1	340	351	20.0	63	ABplp	625	-52	0	0		0	0	0	0	0
12	1	13	3	-1	220	323	13.2	52	Ep	126	0	0	0		0	0	0	0	0
13	1	8	14	-1	186	231	16.5	58	P3	543	-67	0	0		0	0	0	0	0
14	1	3	5	-1	490	393	17.2	63	ABalp	621	1403	0	0		0	0	0	0	0
15	1	6	10	-1	472	260	20.8	66	ABpla	665	220	0	0		0	0	0	0	0
16	0	16	-1	-1	333	424	10.4	40		-5	0	0	0		0	0	0	0	0
