# Supplementary material for: The AP-2 Transcription Factor APTF-2 Is Required for Neuroblast and Epidermal Morphogenesis in Caenorhabditis elegans Embryogenesis
Source: PLoS Genet. 2016 May 13;12(5):e1006048. doi: 10.1371/journal.pgen.1006048 (PMC4866721; doi:10.1371/journal.pgen.1006048)
Supplement: S3 Text — (ZIP) [file pgen.1006048.s031.zip › nuclei/t024-nuclei]

1	1	8	10	-1	452	358	9.0	54	MSa	419	0	0	0		0	0	0	0	0
2	1	1	3	-1	499	209	6.8	61	ABara	608	187	0	0		0	0	0	0	0
3	1	12	15	-1	223	315	13.8	53	Ep	-179	0	0	0		0	0	0	0	0
4	1	9	14	-1	368	128	7.9	61	ABpra	32	0	0	0		0	0	0	0	0
5	1	14	6	-1	490	397	17.0	62	ABalp	611	295	0	0		0	0	0	0	0
6	1	3	4	-1	291	190	17.2	47	Cp	360	126	0	0		0	0	0	0	0
7	1	7	8	-1	357	263	8.6	53	MSp	-90	0	0	0		0	0	0	0	0
8	1	11	1	-1	342	369	20.3	63	ABplp	619	-636	0	0		0	0	0	0	0
9	1	6	13	-1	588	274	13.8	61	ABala	203	0	0	0		0	0	0	0	0
10	1	15	5	-1	480	269	21.0	66	ABpla	637	710	0	0		0	0	0	0	0
11	1	2	11	-1	255	222	6.8	60	ABprp	596	-113	0	0		0	0	0	0	0
12	1	4	16	-1	441	147	18.0	64	ABarp	644	-738	0	0		0	0	0	0	0
13	1	10	7	-1	299	358	9.3	51	Ea	484	1395	0	0		0	0	0	0	0
14	1	13	12	-1	196	229	17.0	57	P3	569	972	0	0		0	0	0	0	0
15	1	3	2	-1	329	218	18.7	46	Ca	303	-191	0	0		0	0	0	0	0
16	0	5	-1	-1	218	379	8.3	39		272	0	0	0		0	0	0	0	0
17	0	16	-1	-1	329	425	11.4	38		-193	0	0	0		0	0	0	0	0
