# Supplementary material for: The AP-2 Transcription Factor APTF-2 Is Required for Neuroblast and Epidermal Morphogenesis in Caenorhabditis elegans Embryogenesis
Source: PLoS Genet. 2016 May 13;12(5):e1006048. doi: 10.1371/journal.pgen.1006048 (PMC4866721; doi:10.1371/journal.pgen.1006048)
Supplement: S3 Text — (ZIP) [file pgen.1006048.s031.zip › nuclei/t025-nuclei]

1	1	8	6	-1	344	377	20.4	62	ABplp	-7	0	0	0		0	0	0	0	0
2	1	15	12	-1	341	222	18.8	52	Ca	424	124	0	0		0	0	0	0	0
3	1	2	7	-1	496	202	6.4	61	ABara	612	971	0	0		0	0	0	0	0
4	1	6	5	-1	281	191	17.7	53	Cp	401	123	0	0		0	0	0	0	0
5	1	10	15	-1	483	275	20.7	66	ABpla	660	487	0	0		0	0	0	0	0
6	1	5	10	-1	496	395	15.7	63	ABalp	435	0	0	0		0	0	0	0	0
7	1	13	4	-1	322	366	8.7	52	Ea	524	-410	0	0		0	0	0	0	0
8	1	7	9	-1	339	272	8.0	53	MSp	526	-624	0	0		0	0	0	0	0
9	0	16	-1	-1	217	375	8.4	41		353	811	0	0		0	0	0	0	0
10	1	1	11	-1	458	348	8.2	55	MSa	119	0	0	0		0	0	0	0	0
11	1	11	8	-1	244	228	6.9	60	ABprp	593	416	0	0		0	0	0	0	0
12	1	14	14	-1	195	254	17.0	56	P3	532	684	0	0		0	0	0	0	0
13	1	9	1	-1	589	257	13.9	61	ABala	610	-278	0	0		0	0	0	0	0
14	1	4	3	-1	350	124	8.3	61	ABpra	68	0	0	0		0	0	0	0	0
15	1	3	13	-1	229	323	14.6	55	Ep	482	-213	0	0		0	0	0	0	0
16	1	12	2	-1	434	142	18.1	65	ABarp	50	0	0	0		0	0	0	0	0
