# Supplementary material for: The AP-2 Transcription Factor APTF-2 Is Required for Neuroblast and Epidermal Morphogenesis in Caenorhabditis elegans Embryogenesis
Source: PLoS Genet. 2016 May 13;12(5):e1006048. doi: 10.1371/journal.pgen.1006048 (PMC4866721; doi:10.1371/journal.pgen.1006048)
Supplement: S3 Text — (ZIP) [file pgen.1006048.s031.zip › nuclei/t026-nuclei]

1	1	13	3	-1	589	256	13.6	61	ABala	257	0	0	0		0	0	0	0	0
2	1	16	13	-1	440	152	18.2	66	ABarp	655	443	0	0		0	0	0	0	0
3	1	14	7	-1	344	125	9.0	61	ABpra	117	0	0	0		0	0	0	0	0
4	1	7	1	-1	321	372	8.7	53	Ea	180	0	0	0		0	0	0	0	0
5	1	4	6	-1	276	197	18.0	53	Cp	493	713	0	0		0	0	0	0	0
6	1	1	15	-1	345	379	20.5	64	ABplp	636	302	0	0		0	0	0	0	0
7	1	3	5	-1	497	195	6.8	61	ABara	616	61	0	0		0	0	0	0	0
8	1	11	9	-1	248	211	7.4	60	ABprp	597	683	0	0		0	0	0	0	0
9	1	8	2	-1	341	264	8.3	53	MSp	164	0	0	0		0	0	0	0	0
10	1	6	4	-1	501	393	14.8	62	ABalp	622	111	0	0		0	0	0	0	0
11	1	10	10	-1	445	335	7.5	56	MSa	558	35	0	0		0	0	0	0	0
12	1	2	14	-1	345	233	19.2	54	Ca	514	-807	0	0		0	0	0	0	0
13	1	15	8	-1	233	324	14.2	54	Ep	529	755	0	0		0	0	0	0	0
14	1	12	11	-1	191	258	16.9	58	P3	553	995	0	0		0	0	0	0	0
15	1	5	12	-1	486	290	20.6	66	ABpla	659	-920	0	0		0	0	0	0	0
16	0	9	-1	-1	216	376	8.3	42		183	0	0	0		0	0	0	0	0
