# Supplementary material for: The AP-2 Transcription Factor APTF-2 Is Required for Neuroblast and Epidermal Morphogenesis in Caenorhabditis elegans Embryogenesis
Source: PLoS Genet. 2016 May 13;12(5):e1006048. doi: 10.1371/journal.pgen.1006048 (PMC4866721; doi:10.1371/journal.pgen.1006048)
Supplement: S3 Text — (ZIP) [file pgen.1006048.s031.zip › nuclei/t027-nuclei]

1	1	4	7	-1	311	371	8.6	55	Ea	158	0	0	0		0	0	0	0	0
2	1	9	4	-1	344	265	8.5	55	MSp	554	-382	0	0		0	0	0	0	0
3	1	1	11	-1	587	261	12.9	61	ABala	510	0	0	0		0	0	0	0	0
4	1	10	10	-1	502	396	13.5	62	ABalp	623	1398	0	0		0	0	0	0	0
5	1	7	2	-1	492	188	7.1	61	ABara	85	0	0	0		0	0	0	0	0
6	1	5	13	-1	267	189	18.0	54	Cp	525	1646	0	0		0	0	0	0	0
7	1	3	6	-1	347	127	9.0	62	ABpra	-129	0	0	0		0	0	0	0	0
8	1	13	8	-1	241	331	15.9	54	Ep	59	0	0	0		0	0	0	0	0
9	1	8	15	-1	246	209	8.0	62	ABprp	617	-1260	0	0		0	0	0	0	0
10	1	11	5	-1	431	328	7.2	56	MSa	566	208	0	0		0	0	0	0	0
11	1	14	14	-1	183	267	16.7	58	P3	321	0	0	0		0	0	0	0	0
12	1	15	3	-1	493	298	20.9	65	ABpla	643	51	0	0		0	0	0	0	0
13	1	2	12	-1	448	148	18.3	67	ABarp	670	261	0	0		0	0	0	0	0
14	1	12	1	-1	347	242	19.6	55	Ca	551	-340	0	0		0	0	0	0	0
15	1	6	9	-1	354	386	20.1	64	ABplp	-29	0	0	0		0	0	0	0	0
16	0	16	-1	-1	217	378	8.4	41		-92	0	0	0		0	0	0	0	0
