# Supplementary material for: The AP-2 Transcription Factor APTF-2 Is Required for Neuroblast and Epidermal Morphogenesis in Caenorhabditis elegans Embryogenesis
Source: PLoS Genet. 2016 May 13;12(5):e1006048. doi: 10.1371/journal.pgen.1006048 (PMC4866721; doi:10.1371/journal.pgen.1006048)
Supplement: S3 Text — (ZIP) [file pgen.1006048.s031.zip › nuclei/t028-nuclei]

1	1	14	13	-1	354	256	19.1	57	Ca	562	73	0	0		0	0	0	0	0
2	1	5	9	-1	491	181	7.6	60	ABara	91	0	0	0		0	0	0	0	0
3	1	12	2	19	491	308	19.9	61	ABpla	-190	0	0	0		0	0	0	0	0
4	1	2	1	-1	341	262	8.2	55	MSp	213	0	0	0		0	0	0	0	0
5	1	10	3	-1	418	324	7.0	56	MSa	72	0	0	0		0	0	0	0	0
6	1	7	11	14	345	131	9.4	59	ABpra	417	-466	0	0		0	0	0	0	0
7	1	1	15	-1	298	371	8.5	55	Ea	540	357	0	0		0	0	0	0	0
8	1	8	5	-1	242	341	16.3	55	Ep	511	1356	0	0		0	0	0	0	0
9	1	15	12	-1	357	389	19.3	64	ABplp	504	83	0	0		0	0	0	0	0
10	1	4	10	-1	501	391	12.5	60	ABalp	589	48	0	0		0	0	0	0	0
11	1	3	17	-1	586	262	12.8	59	ABala	325	0	0	0		0	0	0	0	0
12	1	13	6	-1	448	155	18.4	65	ABarp	523	-480	0	0		0	0	0	0	0
13	1	6	18	-1	264	180	18.7	55	Cp	521	168	0	0		0	0	0	0	0
14	1	11	7	8	182	279	17.0	57	P3	570	182	0	0		0	0	0	0	0
15	1	9	4	-1	245	219	8.7	63	ABprp	14	0	0	0		0	0	0	0	0
16	0	16	-1	-1	216	379	8.5	39		-390	0	0	0		0	0	0	0	0
