# Supplementary material for: The AP-2 Transcription Factor APTF-2 Is Required for Neuroblast and Epidermal Morphogenesis in Caenorhabditis elegans Embryogenesis
Source: PLoS Genet. 2016 May 13;12(5):e1006048. doi: 10.1371/journal.pgen.1006048 (PMC4866721; doi:10.1371/journal.pgen.1006048)
Supplement: S3 Text — (ZIP) [file pgen.1006048.s031.zip › nuclei/t029-nuclei]

1	1	4	11	-1	342	261	8.1	56	MSp	551	-437	0	0		0	0	0	0	0
2	1	3	19	-1	514	309	20.7	51	ABplaa	443	112	0	0		0	0	0	0	0
3	1	5	5	-1	419	323	6.8	56	MSa	-190	0	0	0		0	0	0	0	0
4	1	15	6	17	245	222	8.4	55	ABprp	469	89	0	0		0	0	0	0	0
5	1	8	8	-1	245	336	16.7	55	Ep	-231	0	0	0		0	0	0	0	0
6	1	12	3	18	446	164	18.4	60	ABarp	554	149	0	0		0	0	0	0	0
7	1	14	10	-1	196	234	17.5	45	D	446	-325	0	0		0	0	0	0	0
8	1	14	22	-1	180	287	15.3	44	P4	353	24	0	0		0	0	0	0	0
9	1	2	15	16	482	192	7.7	55	ABara	293	-217	0	0		0	0	0	0	0
10	1	10	13	20	496	381	12.7	54	ABalp	449	508	0	0		0	0	0	0	0
11	1	6	1	-1	331	137	12.1	48	ABprap	348	775	0	0		0	0	0	0	0
12	1	9	12	23	352	382	18.3	56	ABplp	371	104	0	0		0	0	0	0	0
13	1	1	21	-1	342	254	18.5	58	Ca	578	98	0	0		0	0	0	0	0
14	1	6	2	-1	371	141	8.5	47	ABpraa	404	153	0	0		0	0	0	0	0
15	1	7	4	-1	297	367	9.0	54	Ea	97	0	0	0		0	0	0	0	0
16	0	16	-1	-1	217	376	8.5	39		93	0	0	0		0	0	0	0	0
17	1	11	9	14	565	260	13.3	57	ABala	572	-1148	0	0		0	0	0	0	0
18	1	13	7	-1	265	166	18.6	55	Cp	521	171	0	0		0	0	0	0	0
19	1	3	25	-1	451	290	20.6	51	ABplap	423	0	0	0		0	0	0	0	0
