# Supplementary material for: The AP-2 Transcription Factor APTF-2 Is Required for Neuroblast and Epidermal Morphogenesis in Caenorhabditis elegans Embryogenesis
Source: PLoS Genet. 2016 May 13;12(5):e1006048. doi: 10.1371/journal.pgen.1006048 (PMC4866721; doi:10.1371/journal.pgen.1006048)
Supplement: S3 Text — (ZIP) [file pgen.1006048.s031.zip › nuclei/t030-nuclei]

1	1	11	16	-1	308	132	12.3	49	ABprap	144	0	0	0		0	0	0	0	0
2	1	14	6	-1	378	123	9.3	47	ABpraa	141	0	0	0		0	0	0	0	0
3	1	6	25	-1	477	148	19.4	51	ABarpa	153	0	0	0		0	0	0	0	0
4	1	15	20	-1	320	364	8.3	55	Ea	177	0	0	0		0	0	0	0	0
5	1	3	18	-1	444	322	7.3	56	MSa	386	0	0	0		0	0	0	0	0
6	1	4	24	-1	222	208	10.1	48	ABprpp	367	125	0	0		0	0	0	0	0
7	1	18	4	-1	254	177	19.6	56	Cp	551	-841	0	0		0	0	0	0	0
8	1	5	5	-1	252	333	14.4	55	Ep	537	87	0	0		0	0	0	0	0
9	1	17	11	-1	587	273	12.3	46	ABalaa	314	-192	0	0		0	0	0	0	0
10	1	7	12	-1	182	247	17.3	48	D	431	-606	0	0		0	0	0	0	0
11	1	1	8	-1	365	262	8.1	55	MSp	102	0	0	0		0	0	0	0	0
12	1	12	13	-1	383	400	18.5	51	ABplpa	380	434	0	0		0	0	0	0	0
13	1	10	2	-1	478	387	16.0	46	ABalpp	-110	0	0	0		0	0	0	0	0
14	1	17	22	-1	550	244	16.7	47	ABalap	409	-193	0	0		0	0	0	0	0
15	1	9	9	-1	518	202	8.2	49	ABaraa	342	115	0	0		0	0	0	0	0
16	1	9	19	-1	457	172	8.6	47	ABarap	343	432	0	0		0	0	0	0	0
17	1	4	1	-1	278	210	6.4	47	ABprpa	125	0	0	0		0	0	0	0	0
18	1	6	23	-1	385	153	19.9	52	ABarpp	395	1096	0	0		0	0	0	0	0
19	1	2	14	-1	503	307	21.2	52	ABplaa	424	121	0	0		0	0	0	0	0
20	1	10	17	-1	536	371	12.4	46	ABalpa	406	518	0	0		0	0	0	0	0
21	1	13	21	-1	333	251	17.3	56	Ca	136	0	0	0		0	0	0	0	0
22	1	8	15	-1	181	310	12.5	44	P4	396	656	0	0		0	0	0	0	0
23	1	12	10	-1	324	364	19.0	50	ABplpp	351	1377	0	0		0	0	0	0	0
24	0	16	-1	-1	217	377	8.3	38		660	0	0	0		0	0	0	0	0
25	1	19	3	-1	425	278	20.6	51	ABplap	471	0	0	0		0	0	0	0	0
