# Supplementary material for: The AP-2 Transcription Factor APTF-2 Is Required for Neuroblast and Epidermal Morphogenesis in Caenorhabditis elegans Embryogenesis
Source: PLoS Genet. 2016 May 13;12(5):e1006048. doi: 10.1371/journal.pgen.1006048 (PMC4866721; doi:10.1371/journal.pgen.1006048)
Supplement: S3 Text — (ZIP) [file pgen.1006048.s031.zip › nuclei/t031-nuclei]

1	1	17	10	-1	278	209	5.6	47	ABprpa	467	-13	0	0		0	0	0	0	0
2	1	13	3	-1	479	394	16.1	47	ABalpp	393	1123	0	0		0	0	0	0	0
3	1	25	1	-1	420	275	19.9	53	ABplap	501	783	0	0		0	0	0	0	0
4	1	7	24	-1	245	188	20.0	57	Cp	566	383	0	0		0	0	0	0	0
5	1	8	14	-1	256	334	14.1	56	Ep	549	-854	0	0		0	0	0	0	0
6	1	2	2	-1	363	109	10.1	48	ABpraa	437	-121	0	0		0	0	0	0	0
7	0	24	-1	-1	216	378	7.8	37		329	-251	0	0		0	0	0	0	0
8	1	11	20	-1	369	249	7.6	56	MSp	534	-195	0	0		0	0	0	0	0
9	1	15	19	-1	512	199	7.9	49	ABaraa	412	-515	0	0		0	0	0	0	0
10	1	23	17	-1	322	373	19.5	51	ABplpp	493	-1686	0	0		0	0	0	0	0
11	1	9	7	-1	584	256	12.5	46	ABalaa	444	0	0	0		0	0	0	0	0
12	1	10	13	-1	185	252	16.6	48	D	476	-41	0	0		0	0	0	0	0
13	1	12	23	-1	380	403	18.0	50	ABplpa	407	126	0	0		0	0	0	0	0
14	1	19	4	-1	501	308	20.3	53	ABplaa	495	1067	0	0		0	0	0	0	0
15	1	22	8	-1	190	323	11.5	42	P4	393	-232	0	0		0	0	0	0	0
16	1	1	16	-1	297	136	13.2	48	ABprap	472	357	0	0		0	0	0	0	0
17	1	20	12	-1	536	368	12.5	46	ABalpa	224	0	0	0		0	0	0	0	0
18	1	5	9	-1	454	319	8.1	57	MSa	359	0	0	0		0	0	0	0	0
19	1	16	22	-1	455	161	8.8	47	ABarap	375	-193	0	0		0	0	0	0	0
20	1	4	11	-1	330	359	8.9	55	Ea	190	0	0	0		0	0	0	0	0
21	1	21	6	-1	327	255	17.4	56	Ca	556	333	0	0		0	0	0	0	0
22	1	14	21	-1	547	235	18.3	51	ABalap	506	503	0	0		0	0	0	0	0
23	1	18	18	-1	381	160	19.5	53	ABarpp	495	1416	0	0		0	0	0	0	0
24	1	6	5	-1	217	211	10.3	48	ABprpp	478	86	0	0		0	0	0	0	0
25	1	3	15	-1	472	152	19.7	51	ABarpa	443	-169	0	0		0	0	0	0	0
