# Supplementary material for: The AP-2 Transcription Factor APTF-2 Is Required for Neuroblast and Epidermal Morphogenesis in Caenorhabditis elegans Embryogenesis
Source: PLoS Genet. 2016 May 13;12(5):e1006048. doi: 10.1371/journal.pgen.1006048 (PMC4866721; doi:10.1371/journal.pgen.1006048)
Supplement: S3 Text — (ZIP) [file pgen.1006048.s031.zip › nuclei/t032-nuclei]

1	1	3	12	-1	411	272	20.1	55	ABplap	543	131	0	0		0	0	0	0	0
2	1	6	14	-1	370	117	9.7	49	ABpraa	482	291	0	0		0	0	0	0	0
3	1	2	2	-1	478	392	16.8	50	ABalpp	478	80	0	0		0	0	0	0	0
4	1	14	13	-1	506	309	20.0	54	ABplaa	539	36	0	0		0	0	0	0	0
5	1	24	21	-1	216	208	10.6	48	ABprpp	473	1207	0	0		0	0	0	0	0
6	1	21	19	-1	328	251	17.8	56	Ca	566	358	0	0		0	0	0	0	0
7	1	11	8	-1	587	265	12.8	47	ABalaa	468	-1299	0	0		0	0	0	0	0
8	1	15	20	-1	192	326	10.7	42	P4	176	0	0	0		0	0	0	0	0
9	1	18	5	-1	456	325	7.6	57	MSa	-229	0	0	0		0	0	0	0	0
10	1	1	9	-1	279	210	5.2	49	ABprpa	487	610	0	0		0	0	0	0	0
11	1	20	17	-1	326	368	9.9	54	Ea	144	0	0	0		0	0	0	0	0
12	1	17	1	-1	539	374	12.6	47	ABalpa	-95	0	0	0		0	0	0	0	0
13	1	12	10	-1	183	251	17.4	50	D	461	-238	0	0		0	0	0	0	0
14	1	5	24	-1	252	323	13.4	55	Ep	547	106	0	0		0	0	0	0	0
15	1	25	22	-1	477	149	19.6	52	ABarpa	514	411	0	0		0	0	0	0	0
16	1	16	15	-1	289	144	12.9	50	ABprap	371	0	0	0		0	0	0	0	0
17	1	10	16	-1	307	373	19.2	52	ABplpp	463	825	0	0		0	0	0	0	0
18	1	23	18	-1	376	157	19.5	54	ABarpp	543	328	0	0		0	0	0	0	0
19	1	9	3	-1	512	206	7.7	49	ABaraa	110	0	0	0		0	0	0	0	0
20	1	8	4	-1	376	254	7.3	57	MSp	146	0	0	0		0	0	0	0	0
21	1	22	11	-1	544	242	18.4	52	ABalap	461	-779	0	0		0	0	0	0	0
22	1	19	6	-1	466	164	9.1	48	ABarap	464	147	0	0		0	0	0	0	0
23	1	13	23	-1	381	400	18.3	50	ABplpa	500	356	0	0		0	0	0	0	0
24	1	4	7	-1	249	184	19.8	57	Cp	74	0	0	0		0	0	0	0	0
25	0	7	-1	-1	216	377	8.2	38		-251	0	0	0		0	0	0	0	0
