# Supplementary material for: The AP-2 Transcription Factor APTF-2 Is Required for Neuroblast and Epidermal Morphogenesis in Caenorhabditis elegans Embryogenesis
Source: PLoS Genet. 2016 May 13;12(5):e1006048. doi: 10.1371/journal.pgen.1006048 (PMC4866721; doi:10.1371/journal.pgen.1006048)
Supplement: S3 Text — (ZIP) [file pgen.1006048.s031.zip › nuclei/t033-nuclei]

1	1	12	17	-1	544	375	12.5	49	ABalpa	213	0	0	0		0	0	0	0	0
2	1	3	16	-1	467	401	18.0	51	ABalpp	508	-695	0	0		0	0	0	0	0
3	1	19	14	-1	521	209	8.0	50	ABaraa	99	0	0	0		0	0	0	0	0
4	1	20	1	-1	380	251	7.7	57	MSp	418	0	0	0		0	0	0	0	0
5	1	9	4	-1	458	330	7.9	57	MSa	575	207	0	0		0	0	0	0	0
6	1	22	8	-1	466	149	8.8	50	ABarap	99	0	0	0		0	0	0	0	0
7	1	24	12	-1	243	178	19.7	56	Cp	562	256	0	0		0	0	0	0	0
8	1	7	15	-1	590	263	12.7	49	ABalaa	138	0	0	0		0	0	0	0	0
9	1	10	22	-1	290	209	5.4	51	ABprpa	274	0	0	0		0	0	0	0	0
10	1	13	13	-1	170	252	17.8	50	D	-248	0	0	0		0	0	0	0	0
11	1	21	2	-1	536	242	19.3	53	ABalap	614	0	0	0		0	0	0	0	0
12	1	1	11	-1	400	267	20.6	55	ABplap	544	133	0	0		0	0	0	0	0
13	1	4	25	-1	516	318	20.9	55	ABplaa	541	-391	0	0		0	0	0	0	0
14	1	2	6	-1	378	112	9.0	50	ABpraa	493	436	0	0		0	0	0	0	0
15	1	16	19	-1	271	141	13.3	51	ABprap	-695	0	0	0		0	0	0	0	0
16	1	17	5	-1	296	372	19.5	52	ABplpp	511	2058	0	0		0	0	0	0	0
17	1	11	3	-1	326	358	9.8	55	Ea	521	1165	0	0		0	0	0	0	0
18	1	18	7	-1	360	154	19.7	55	ABarpp	533	383	0	0		0	0	0	0	0
19	1	6	20	-1	325	251	18.2	55	Ca	498	-201	0	0		0	0	0	0	0
20	1	8	18	-1	193	326	9.8	44	P4	386	832	0	0		0	0	0	0	0
21	1	5	23	-1	198	208	10.3	50	ABprpp	493	-68	0	0		0	0	0	0	0
22	1	15	24	-1	486	139	19.4	55	ABarpa	494	-191	0	0		0	0	0	0	0
23	1	23	9	-1	381	404	19.0	51	ABplpa	517	451	0	0		0	0	0	0	0
24	1	14	10	-1	255	317	13.6	55	Ep	551	156	0	0		0	0	0	0	0
25	0	25	-1	-1	217	378	8.4	36		63	0	0	0		0	0	0	0	0
