# Supplementary material for: The AP-2 Transcription Factor APTF-2 Is Required for Neuroblast and Epidermal Morphogenesis in Caenorhabditis elegans Embryogenesis
Source: PLoS Genet. 2016 May 13;12(5):e1006048. doi: 10.1371/journal.pgen.1006048 (PMC4866721; doi:10.1371/journal.pgen.1006048)
Supplement: S3 Text — (ZIP) [file pgen.1006048.s031.zip › nuclei/t034-nuclei]

1	1	4	5	12	381	255	7.9	54	MSp	372	118	0	0		0	0	0	0	0
2	1	11	11	-1	541	224	20.1	53	ABalap	530	878	0	0		0	0	0	0	0
3	1	17	2	-1	329	355	10.4	54	Ea	549	653	0	0		0	0	0	0	0
4	1	5	22	26	464	333	8.4	55	MSa	187	0	0	0		0	0	0	0	0
5	1	16	19	-1	288	374	19.8	53	ABplpp	-174	0	0	0		0	0	0	0	0
6	1	14	7	-1	381	106	9.0	51	ABpraa	519	858	0	0		0	0	0	0	0
7	1	18	24	-1	355	148	20.2	56	ABarpp	-419	0	0	0		0	0	0	0	0
8	1	6	10	-1	451	143	8.3	50	ABarap	469	-542	0	0		0	0	0	0	0
9	1	23	14	-1	385	405	19.4	52	ABplpa	-366	0	0	0		0	0	0	0	0
10	1	24	8	-1	255	316	13.0	55	Ep	67	0	0	0		0	0	0	0	0
11	1	12	18	-1	404	265	20.8	56	ABplap	560	-36	0	0		0	0	0	0	0
12	1	7	25	-1	242	181	19.3	57	Cp	564	373	0	0		0	0	0	0	0
13	1	10	13	-1	169	251	18.2	50	D	484	96	0	0		0	0	0	0	0
14	1	3	4	-1	523	208	7.3	51	ABaraa	108	0	0	0		0	0	0	0	0
15	1	8	20	-1	592	261	11.6	50	ABalaa	492	0	0	0		0	0	0	0	0
16	1	2	15	-1	457	402	18.8	51	ABalpp	494	-1385	0	0		0	0	0	0	0
17	1	1	6	-1	556	376	13.0	51	ABalpa	714	0	0	0		0	0	0	0	0
18	1	20	9	-1	190	321	9.9	44	P4	-151	0	0	0		0	0	0	0	0
19	1	15	21	-1	268	130	13.2	52	ABprap	142	0	0	0		0	0	0	0	0
20	1	19	3	-1	326	246	18.9	56	Ca	559	86	0	0		0	0	0	0	0
21	0	25	-1	-1	215	378	8.4	38		301	-251	0	0		0	0	0	0	0
22	1	9	16	-1	294	203	5.6	52	ABprpa	484	1053	0	0		0	0	0	0	0
23	1	21	23	-1	189	207	9.8	50	ABprpp	-199	0	0	0		0	0	0	0	0
24	1	22	1	-1	494	134	18.7	55	ABarpa	521	411	0	0		0	0	0	0	0
25	1	13	17	-1	523	311	21.6	56	ABplaa	561	249	0	0		0	0	0	0	0
