# Supplementary material for: The AP-2 Transcription Factor APTF-2 Is Required for Neuroblast and Epidermal Morphogenesis in Caenorhabditis elegans Embryogenesis
Source: PLoS Genet. 2016 May 13;12(5):e1006048. doi: 10.1371/journal.pgen.1006048 (PMC4866721; doi:10.1371/journal.pgen.1006048)
Supplement: S3 Text — (ZIP) [file pgen.1006048.s031.zip › nuclei/t035-nuclei]

1	1	24	5	-1	496	144	19.2	55	ABarpa	-227	0	0	0		0	0	0	0	0
2	1	3	21	-1	338	351	10.2	54	Ea	549	-129	0	0		0	0	0	0	0
3	1	20	15	-1	325	246	19.1	56	Ca	533	74	0	0		0	0	0	0	0
4	1	14	9	-1	530	203	7.4	50	ABaraa	478	121	0	0		0	0	0	0	0
5	1	1	26	-1	405	258	8.4	43	MSpa	248	126	0	0		0	0	0	0	0
6	1	17	4	-1	558	373	13.8	51	ABalpa	506	752	0	0		0	0	0	0	0
7	1	6	7	-1	381	107	9.1	51	ABpraa	500	-607	0	0		0	0	0	0	0
8	1	10	8	-1	256	315	12.5	55	Ep	-375	0	0	0		0	0	0	0	0
9	1	18	14	-1	191	320	9.8	45	P4	446	260	0	0		0	0	0	0	0
10	1	8	17	-1	453	142	8.1	52	ABarap	92	0	0	0		0	0	0	0	0
11	1	2	12	-1	555	225	20.7	52	ABalap	-19	0	0	0		0	0	0	0	0
12	1	1	13	-1	363	248	8.4	42	MSpp	253	440	0	0		0	0	0	0	0
13	1	13	19	-1	169	265	17.6	51	D	517	412	0	0		0	0	0	0	0
14	1	9	10	-1	384	401	19.1	51	ABplpa	-184	0	0	0		0	0	0	0	0
15	1	16	1	-1	457	404	18.7	51	ABalpp	-185	0	0	0		0	0	0	0	0
16	1	22	22	-1	293	196	5.8	52	ABprpa	-201	0	0	0		0	0	0	0	0
17	1	25	18	-1	525	310	22.0	56	ABplaa	159	0	0	0		0	0	0	0	0
18	1	11	24	-1	406	266	21.0	57	ABplap	569	230	0	0		0	0	0	0	0
19	1	5	25	-1	288	376	20.1	52	ABplpp	510	-797	0	0		0	0	0	0	0
20	1	15	3	-1	589	268	11.0	50	ABalaa	395	0	0	0		0	0	0	0	0
21	1	19	16	-1	271	125	13.4	52	ABprap	510	-273	0	0		0	0	0	0	0
22	1	4	11	-1	485	338	8.5	44	MSaa	271	482	0	0		0	0	0	0	0
23	1	23	2	-1	193	204	9.8	50	ABprpp	40	0	0	0		0	0	0	0	0
24	1	7	27	-1	350	143	20.6	55	ABarpp	550	1130	0	0		0	0	0	0	0
25	1	12	6	-1	235	187	19.9	58	Cp	134	0	0	0		0	0	0	0	0
26	1	4	20	-1	440	346	9.5	44	MSap	278	172	0	0		0	0	0	0	0
27	0	21	-1	-1	216	379	8.2	38		63	0	0	0		0	0	0	0	0
