# Supplementary material for: The AP-2 Transcription Factor APTF-2 Is Required for Neuroblast and Epidermal Morphogenesis in Caenorhabditis elegans Embryogenesis
Source: PLoS Genet. 2016 May 13;12(5):e1006048. doi: 10.1371/journal.pgen.1006048 (PMC4866721; doi:10.1371/journal.pgen.1006048)
Supplement: S3 Text — (ZIP) [file pgen.1006048.s031.zip › nuclei/t036-nuclei]

1	1	15	11	-1	453	406	18.2	51	ABalpp	513	1176	0	0		0	0	0	0	0
2	1	23	16	-1	194	197	10.1	51	ABprpp	13	0	0	0		0	0	0	0	0
3	1	20	14	-1	590	262	12.0	51	ABalaa	84	0	0	0		0	0	0	0	0
4	1	6	9	-1	561	376	14.9	53	ABalpa	-175	0	0	0		0	0	0	0	0
5	1	1	15	-1	492	148	19.5	56	ABarpa	518	1348	0	0		0	0	0	0	0
6	1	25	1	-1	241	197	19.8	58	Cp	585	824	0	0		0	0	0	0	0
7	1	7	20	-1	389	111	9.7	52	ABpraa	-2	0	0	0		0	0	0	0	0
8	1	8	7	-1	256	313	12.7	55	Ep	554	-2	0	0		0	0	0	0	0
9	1	4	2	-1	531	199	8.0	51	ABaraa	403	0	0	0		0	0	0	0	0
10	1	14	22	-1	380	403	18.8	52	ABplpa	518	227	0	0		0	0	0	0	0
11	1	22	12	-1	502	332	7.6	44	MSaa	169	0	0	0		0	0	0	0	0
12	1	11	6	-1	550	224	21.0	53	ABalap	516	-487	0	0		0	0	0	0	0
13	1	12	10	-1	343	241	7.6	42	MSpp	278	-191	0	0		0	0	0	0	0
14	1	9	24	-1	190	318	9.8	46	P4	416	-191	0	0		0	0	0	0	0
15	1	3	27	-1	331	247	18.5	55	Ca	523	-243	0	0		0	0	0	0	0
16	1	21	18	-1	276	121	13.6	51	ABprap	40	0	0	0		0	0	0	0	0
17	1	10	4	-1	454	148	7.9	51	ABarap	506	76	0	0		0	0	0	0	0
18	1	17	21	-1	507	310	21.9	55	ABplaa	332	0	0	0		0	0	0	0	0
19	1	13	19	-1	174	271	17.9	53	D	501	-48	0	0		0	0	0	0	0
20	1	26	25	-1	428	349	8.9	45	MSap	313	174	0	0		0	0	0	0	0
21	1	2	3	-1	338	335	10.0	54	Ea	542	834	0	0		0	0	0	0	0
22	1	16	26	-1	282	178	5.9	52	ABprpa	390	0	0	0		0	0	0	0	0
23	0	27	-1	-1	215	379	8.4	36		307	-250	0	0		0	0	0	0	0
24	1	18	23	-1	408	268	21.0	57	ABplap	570	469	0	0		0	0	0	0	0
25	1	19	13	-1	293	377	19.8	52	ABplpp	-117	0	0	0		0	0	0	0	0
26	1	5	8	-1	412	252	7.8	43	MSpa	304	121	0	0		0	0	0	0	0
27	1	24	5	-1	360	147	20.4	56	ABarpp	566	-391	0	0		0	0	0	0	0
