# Supplementary material for: The AP-2 Transcription Factor APTF-2 Is Required for Neuroblast and Epidermal Morphogenesis in Caenorhabditis elegans Embryogenesis
Source: PLoS Genet. 2016 May 13;12(5):e1006048. doi: 10.1371/journal.pgen.1006048 (PMC4866721; doi:10.1371/journal.pgen.1006048)
Supplement: S3 Text — (ZIP) [file pgen.1006048.s031.zip › nuclei/t037-nuclei]

1	1	6	19	-1	238	189	19.1	58	Cp	571	973	0	0		0	0	0	0	0
2	1	9	12	-1	534	209	8.2	51	ABaraa	-225	0	0	0		0	0	0	0	0
3	1	21	24	-1	344	325	9.9	54	Ea	542	-8	0	0		0	0	0	0	0
4	1	17	5	-1	459	150	8.2	51	ABarap	178	0	0	0		0	0	0	0	0
5	1	27	16	-1	363	145	20.3	57	ABarpp	571	114	0	0		0	0	0	0	0
6	1	12	11	-1	554	224	20.2	53	ABalap	524	-235	0	0		0	0	0	0	0
7	1	8	2	-1	256	314	12.7	55	Ep	553	-543	0	0		0	0	0	0	0
8	1	26	10	-1	420	251	8.0	43	MSpa	389	-491	0	0		0	0	0	0	0
9	1	4	6	-1	555	374	15.0	53	ABalpa	525	-34	0	0		0	0	0	0	0
10	1	13	13	-1	345	234	6.5	42	MSpp	132	0	0	0		0	0	0	0	0
11	1	1	15	-1	453	409	17.9	52	ABalpp	494	73	0	0		0	0	0	0	0
12	1	11	17	-1	494	343	7.2	43	MSaa	378	198	0	0		0	0	0	0	0
13	1	25	14	-1	293	369	20.2	53	ABplpp	513	-197	0	0		0	0	0	0	0
14	1	3	20	-1	589	267	11.7	51	ABalaa	395	0	0	0		0	0	0	0	0
15	1	5	3	-1	497	148	19.3	56	ABarpa	374	0	0	0		0	0	0	0	0
16	1	2	1	-1	198	196	10.1	51	ABprpp	472	1365	0	0		0	0	0	0	0
17	0	23	-1	-1	217	377	8.5	38		341	1007	0	0		0	0	0	0	0
18	1	16	8	-1	284	119	13.2	53	ABprap	301	0	0	0		0	0	0	0	0
19	1	19	22	-1	183	276	17.8	52	D	518	-865	0	0		0	0	0	0	0
20	1	7	23	-1	387	112	9.8	52	ABpraa	78	0	0	0		0	0	0	0	0
21	1	18	18	-1	512	310	22.0	57	ABplaa	555	-180	0	0		0	0	0	0	0
22	1	10	25	-1	375	406	18.6	54	ABplpa	525	1003	0	0		0	0	0	0	0
23	1	24	27	-1	419	269	21.2	56	ABplap	558	126	0	0		0	0	0	0	0
24	1	14	7	-1	187	316	9.8	45	P4	342	0	0	0		0	0	0	0	0
25	1	20	9	-1	418	350	8.1	43	MSap	378	-150	0	0		0	0	0	0	0
26	1	22	4	-1	281	179	5.9	52	ABprpa	512	-202	0	0		0	0	0	0	0
27	1	15	21	-1	334	241	18.0	56	Ca	560	-590	0	0		0	0	0	0	0
