# Supplementary material for: The AP-2 Transcription Factor APTF-2 Is Required for Neuroblast and Epidermal Morphogenesis in Caenorhabditis elegans Embryogenesis
Source: PLoS Genet. 2016 May 13;12(5):e1006048. doi: 10.1371/journal.pgen.1006048 (PMC4866721; doi:10.1371/journal.pgen.1006048)
Supplement: S3 Text — (ZIP) [file pgen.1006048.s031.zip › nuclei/t038-nuclei]

1	1	16	21	-1	192	198	10.1	50	ABprpp	-391	0	0	0		0	0	0	0	0
2	1	7	16	-1	258	312	11.8	55	Ep	321	0	0	0		0	0	0	0	0
3	1	15	6	-1	496	155	19.4	56	ABarpa	14	0	0	0		0	0	0	0	0
4	1	26	2	-1	282	172	6.3	51	ABprpa	170	0	0	0		0	0	0	0	0
5	1	4	3	-1	461	149	8.3	52	ABarap	411	0	0	0		0	0	0	0	0
6	1	9	22	-1	554	379	14.6	52	ABalpa	523	61	0	0		0	0	0	0	0
7	1	24	17	-1	189	315	10.1	45	P4	372	228	0	0		0	0	0	0	0
8	1	18	15	-1	289	112	13.7	52	ABprap	-408	0	0	0		0	0	0	0	0
9	1	25	8	-1	415	354	8.0	45	MSap	404	-147	0	0		0	0	0	0	0
10	1	8	4	-1	426	257	7.5	45	MSpa	451	700	0	0		0	0	0	0	0
11	1	6	26	-1	561	231	20.0	54	ABalap	521	137	0	0		0	0	0	0	0
12	1	2	25	-1	533	209	8.6	53	ABaraa	525	-206	0	0		0	0	0	0	0
13	1	10	11	-1	338	230	6.1	43	MSpp	79	0	0	0		0	0	0	0	0
14	1	13	1	-1	288	362	20.4	53	ABplpp	517	-253	0	0		0	0	0	0	0
15	1	11	18	-1	453	415	16.6	52	ABalpp	522	-9	0	0		0	0	0	0	0
16	1	5	5	-1	375	148	20.2	58	ABarpp	61	0	0	0		0	0	0	0	0
17	1	12	13	-1	495	338	6.5	47	MSaa	307	0	0	0		0	0	0	0	0
18	1	21	24	-1	513	314	21.9	56	ABplaa	569	-961	0	0		0	0	0	0	0
19	1	1	12	-1	243	187	18.5	58	Cp	555	689	0	0		0	0	0	0	0
20	1	14	7	-1	588	270	11.4	51	ABalaa	493	98	0	0		0	0	0	0	0
21	1	27	19	-1	334	244	18.2	57	Ca	561	13	0	0		0	0	0	0	0
22	1	19	10	-1	179	275	17.8	52	D	526	126	0	0		0	0	0	0	0
23	1	20	14	-1	391	112	9.9	53	ABpraa	531	1040	0	0		0	0	0	0	0
24	1	3	27	-1	347	319	9.8	55	Ea	57	0	0	0		0	0	0	0	0
25	1	22	9	-1	373	399	18.5	53	ABplpa	512	74	0	0		0	0	0	0	0
26	0	17	-1	-1	215	377	8.3	37		292	-968	0	0		0	0	0	0	0
27	1	23	20	-1	421	276	21.1	56	ABplap	568	-71	0	0		0	0	0	0	0
