# Supplementary material for: The AP-2 Transcription Factor APTF-2 Is Required for Neuroblast and Epidermal Morphogenesis in Caenorhabditis elegans Embryogenesis
Source: PLoS Genet. 2016 May 13;12(5):e1006048. doi: 10.1371/journal.pgen.1006048 (PMC4866721; doi:10.1371/journal.pgen.1006048)
Supplement: S3 Text — (ZIP) [file pgen.1006048.s031.zip › nuclei/t039-nuclei]

1	1	14	25	-1	292	366	20.4	51	ABplpp	490	199	0	0		0	0	0	0	0
2	1	4	8	-1	280	179	6.7	51	ABprpa	140	0	0	0		0	0	0	0	0
3	1	5	6	-1	461	155	7.9	52	ABarap	522	-694	0	0		0	0	0	0	0
4	1	10	3	-1	437	254	7.0	46	MSpa	142	0	0	0		0	0	0	0	0
5	1	16	18	-1	374	141	20.1	58	ABarpp	560	-45	0	0		0	0	0	0	0
6	1	3	1	-1	488	156	18.7	55	ABarpa	-142	0	0	0		0	0	0	0	0
7	1	20	26	-1	589	273	11.9	51	ABalaa	509	13	0	0		0	0	0	0	0
8	1	9	16	-1	410	356	7.8	45	MSap	426	110	0	0		0	0	0	0	0
9	1	25	10	-1	377	402	18.8	52	ABplpa	522	316	0	0		0	0	0	0	0
10	1	22	24	-1	179	284	17.6	53	D	532	-250	0	0		0	0	0	0	0
11	1	13	2	-1	323	229	6.1	45	MSpp	-225	0	0	0		0	0	0	0	0
12	1	19	5	-1	238	191	18.2	57	Cp	571	-264	0	0		0	0	0	0	0
13	1	17	4	-1	507	337	6.2	47	MSaa	462	-218	0	0		0	0	0	0	0
14	1	23	7	-1	394	117	9.5	54	ABpraa	506	83	0	0		0	0	0	0	0
15	1	8	21	-1	292	111	13.1	52	ABprap	493	1267	0	0		0	0	0	0	0
16	1	2	19	-1	258	313	12.0	54	Ep	545	793	0	0		0	0	0	0	0
17	1	7	14	-1	190	317	10.3	46	P4	545	0	0	0		0	0	0	0	0
18	1	15	11	-1	451	414	16.4	52	ABalpp	506	23	0	0		0	0	0	0	0
19	1	21	13	-1	334	244	18.0	57	Ca	564	108	0	0		0	0	0	0	0
20	1	27	23	-1	422	273	20.9	56	ABplap	366	0	0	0		0	0	0	0	0
21	1	1	9	-1	189	201	10.1	50	ABprpp	213	0	0	0		0	0	0	0	0
22	1	6	17	-1	550	380	14.3	52	ABalpa	-384	0	0	0		0	0	0	0	0
23	0	26	-1	-1	214	378	8.3	36		115	0	0	0		0	0	0	0	0
24	1	18	15	-1	511	316	22.0	56	ABplaa	562	180	0	0		0	0	0	0	0
25	1	12	20	-1	536	208	8.6	52	ABaraa	0	0	0	0		0	0	0	0	0
26	1	11	12	-1	553	233	20.4	54	ABalap	538	-1726	0	0		0	0	0	0	0
27	1	24	22	-1	346	320	10.4	55	Ea	540	-274	0	0		0	0	0	0	0
