# Supplementary material for: The AP-2 Transcription Factor APTF-2 Is Required for Neuroblast and Epidermal Morphogenesis in Caenorhabditis elegans Embryogenesis
Source: PLoS Genet. 2016 May 13;12(5):e1006048. doi: 10.1371/journal.pgen.1006048 (PMC4866721; doi:10.1371/journal.pgen.1006048)
Supplement: S3 Text — (ZIP) [file pgen.1006048.s031.zip › nuclei/t040-nuclei]

1	1	6	24	-1	491	153	18.2	55	ABarpa	555	-838	0	0		0	0	0	0	0
2	1	11	7	-1	326	233	6.3	45	MSpp	449	-751	0	0		0	0	0	0	0
3	1	4	18	-1	441	262	7.1	48	MSpa	159	0	0	0		0	0	0	0	0
4	1	13	27	-1	505	337	6.3	48	MSaa	482	-86	0	0		0	0	0	0	0
5	1	12	20	-1	237	190	18.3	54	Cp	381	-59	0	0		0	0	0	0	0
6	1	3	5	-1	459	157	8.1	52	ABarap	521	727	0	0		0	0	0	0	0
7	1	14	15	-1	387	121	9.5	54	ABpraa	514	61	0	0		0	0	0	0	0
8	1	2	4	-1	274	185	6.4	50	ABprpa	-158	0	0	0		0	0	0	0	0
9	1	21	17	-1	191	207	9.9	52	ABprpp	489	-83	0	0		0	0	0	0	0
10	1	9	19	-1	377	402	19.6	53	ABplpa	511	-150	0	0		0	0	0	0	0
11	1	18	14	-1	450	416	16.6	53	ABalpp	92	0	0	0		0	0	0	0	0
12	1	26	25	-1	557	230	19.4	55	ABalap	428	0	0	0		0	0	0	0	0
13	1	19	3	13	338	241	18.1	54	Ca	541	-147	0	0		0	0	0	0	0
14	1	17	23	-1	194	327	10.6	46	P4	438	-217	0	0		0	0	0	0	0
15	1	24	10	-1	521	310	21.9	56	ABplaa	557	801	0	0		0	0	0	0	0
16	1	8	8	-1	411	381	7.0	46	MSap	438	-204	0	0		0	0	0	0	0
17	1	22	21	-1	549	376	14.1	52	ABalpa	125	0	0	0		0	0	0	0	0
18	1	5	22	-1	372	135	20.0	58	ABarpp	583	890	0	0		0	0	0	0	0
19	1	16	9	-1	264	312	12.8	54	Ep	539	410	0	0		0	0	0	0	0
20	1	25	1	-1	531	203	8.0	52	ABaraa	499	1000	0	0		0	0	0	0	0
21	1	15	2	-1	293	115	12.5	52	ABprap	270	0	0	0		0	0	0	0	0
22	1	27	12	-1	351	319	10.6	55	Ea	538	-146	0	0		0	0	0	0	0
23	1	20	26	-1	434	266	21.3	56	ABplap	565	-258	0	0		0	0	0	0	0
24	1	10	11	-1	178	284	17.0	52	D	861	0	0	0		0	0	0	0	0
25	1	1	6	-1	297	362	20.7	52	ABplpp	490	259	0	0		0	0	0	0	0
26	1	7	16	-1	587	278	11.5	51	ABalaa	512	-15	0	0		0	0	0	0	0
27	0	23	-1	-1	216	379	8.4	37		-199	0	0	0		0	0	0	0	0
