# Supplementary material for: The AP-2 Transcription Factor APTF-2 Is Required for Neuroblast and Epidermal Morphogenesis in Caenorhabditis elegans Embryogenesis
Source: PLoS Genet. 2016 May 13;12(5):e1006048. doi: 10.1371/journal.pgen.1006048 (PMC4866721; doi:10.1371/journal.pgen.1006048)
Supplement: S3 Text — (ZIP) [file pgen.1006048.s031.zip › nuclei/t041-nuclei]

1	1	20	2	-1	528	207	7.7	52	ABaraa	50	0	0	0		0	0	0	0	0
2	1	21	7	-1	294	113	12.9	52	ABprap	360	0	0	0		0	0	0	0	0
3	1	13	26	-1	326	256	18.3	48	Cap	323	-745	0	0		0	0	0	0	0
4	1	8	12	-1	275	192	6.6	50	ABprpa	-49	0	0	0		0	0	0	0	0
5	1	6	20	-1	461	157	8.0	51	ABarap	87	0	0	0		0	0	0	0	0
6	1	25	19	-1	303	366	21.1	53	ABplpp	511	163	0	0		0	0	0	0	0
7	1	2	17	-1	330	228	6.4	45	MSpp	584	0	0	0		0	0	0	0	0
8	1	16	24	-1	413	387	7.1	46	MSap	-219	0	0	0		0	0	0	0	0
9	1	19	5	-1	263	306	13.2	54	Ep	-108	0	0	0		0	0	0	0	0
10	1	15	15	-1	524	314	21.8	57	ABplaa	573	533	0	0		0	0	0	0	0
11	1	24	25	-1	178	285	17.1	51	D	510	249	0	0		0	0	0	0	0
12	1	22	10	-1	355	318	10.3	55	Ea	553	-461	0	0		0	0	0	0	0
13	1	13	6	-1	356	230	19.1	49	Caa	388	513	0	0		0	0	0	0	0
14	1	11	16	-1	454	418	16.6	52	ABalpp	515	1801	0	0		0	0	0	0	0
15	1	7	28	-1	391	121	8.9	53	ABpraa	-121	0	0	0		0	0	0	0	0
16	1	26	18	-1	586	279	11.7	51	ABalaa	493	341	0	0		0	0	0	0	0
17	1	9	14	-1	191	207	10.0	51	ABprpp	-88	0	0	0		0	0	0	0	0
18	1	3	9	-1	440	266	7.6	46	MSpa	-62	0	0	0		0	0	0	0	0
19	1	10	21	-1	380	402	19.2	54	ABplpa	167	0	0	0		0	0	0	0	0
20	1	5	22	23	240	191	18.5	52	Cp	466	1180	0	0		0	0	0	0	0
21	1	17	1	-1	549	373	13.7	53	ABalpa	532	-179	0	0		0	0	0	0	0
22	1	18	3	-1	373	137	19.7	58	ABarpp	582	-486	0	0		0	0	0	0	0
23	1	14	27	-1	197	326	10.6	46	P4	450	0	0	0		0	0	0	0	0
24	1	1	11	-1	492	148	18.9	57	ABarpa	167	0	0	0		0	0	0	0	0
25	1	12	13	-1	564	225	19.5	54	ABalap	-1	0	0	0		0	0	0	0	0
26	1	23	4	-1	431	266	21.3	55	ABplap	545	156	0	0		0	0	0	0	0
27	1	4	8	-1	500	333	6.1	49	MSaa	493	587	0	0		0	0	0	0	0
28	0	27	-1	-1	217	378	8.3	36		-13	0	0	0		0	0	0	0	0
