# Supplementary material for: The AP-2 Transcription Factor APTF-2 Is Required for Neuroblast and Epidermal Morphogenesis in Caenorhabditis elegans Embryogenesis
Source: PLoS Genet. 2016 May 13;12(5):e1006048. doi: 10.1371/journal.pgen.1006048 (PMC4866721; doi:10.1371/journal.pgen.1006048)
Supplement: S3 Text — (ZIP) [file pgen.1006048.s031.zip › nuclei/t042-nuclei]

1	1	21	19	-1	544	378	14.5	53	ABalpa	530	173	0	0		0	0	0	0	0
2	1	1	28	-1	528	213	7.5	52	ABaraa	515	386	0	0		0	0	0	0	0
3	1	22	21	-1	380	128	19.3	57	ABarpp	46	0	0	0		0	0	0	0	0
4	1	26	3	-1	430	266	21.2	56	ABplap	535	391	0	0		0	0	0	0	0
5	1	9	18	-1	267	302	13.1	56	Ep	81	0	0	0		0	0	0	0	0
6	1	13	5	-1	361	221	18.8	47	Caa	405	832	0	0		0	0	0	0	0
7	1	2	15	-1	294	119	11.8	53	ABprap	500	-262	0	0		0	0	0	0	0
8	1	27	20	-1	492	337	6.9	49	MSaa	280	0	0	0		0	0	0	0	0
9	1	18	2	-1	436	270	7.8	47	MSpa	101	0	0	0		0	0	0	0	0
10	1	12	13	-1	354	320	10.9	55	Ea	555	143	0	0		0	0	0	0	0
11	1	24	29	-1	498	149	18.7	57	ABarpa	569	-454	0	0		0	0	0	0	0
12	1	4	16	-1	269	197	6.5	50	ABprpa	181	0	0	0		0	0	0	0	0
13	1	25	27	-1	567	217	19.5	54	ABalap	538	822	0	0		0	0	0	0	0
14	1	17	26	-1	184	209	10.0	51	ABprpp	506	-253	0	0		0	0	0	0	0
15	1	10	9	-1	523	309	21.2	56	ABplaa	305	0	0	0		0	0	0	0	0
16	1	14	25	-1	452	416	17.4	51	ABalpp	512	-1275	0	0		0	0	0	0	0
17	1	7	17	-1	326	239	6.2	46	MSpp	371	0	0	0		0	0	0	0	0
18	1	16	24	-1	585	287	10.8	52	ABalaa	254	0	0	0		0	0	0	0	0
19	1	6	1	-1	292	370	21.0	52	ABplpp	522	-188	0	0		0	0	0	0	0
20	1	5	23	-1	464	160	7.6	51	ABarap	477	419	0	0		0	0	0	0	0
21	1	19	8	-1	379	397	19.5	54	ABplpa	54	0	0	0		0	0	0	0	0
22	1	20	7	-1	220	219	19.0	48	Cpp	444	-105	0	0		0	0	0	0	0
23	1	20	6	-1	265	160	20.0	49	Cpa	-97	0	0	0		0	0	0	0	0
24	1	8	4	-1	404	391	7.1	48	MSap	448	-224	0	0		0	0	0	0	0
25	1	11	22	-1	180	286	16.7	50	D	508	359	0	0		0	0	0	0	0
26	1	3	14	-1	307	258	19.2	48	Cap	363	-745	0	0		0	0	0	0	0
27	1	23	10	-1	198	329	10.5	46	P4	449	-521	0	0		0	0	0	0	0
28	1	15	12	-1	387	126	8.6	53	ABpraa	145	0	0	0		0	0	0	0	0
29	0	28	-1	-1	216	380	8.3	36		36	0	0	0		0	0	0	0	0
