# Supplementary material for: The AP-2 Transcription Factor APTF-2 Is Required for Neuroblast and Epidermal Morphogenesis in Caenorhabditis elegans Embryogenesis
Source: PLoS Genet. 2016 May 13;12(5):e1006048. doi: 10.1371/journal.pgen.1006048 (PMC4866721; doi:10.1371/journal.pgen.1006048)
Supplement: S3 Text — (ZIP) [file pgen.1006048.s031.zip › nuclei/t043-nuclei]

1	1	19	21	-1	290	372	20.3	51	ABplpp	497	436	0	0		0	0	0	0	0
2	1	9	28	-1	442	268	7.6	47	MSpa	428	0	0	0		0	0	0	0	0
3	1	4	12	-1	428	258	21.3	55	ABplap	547	-136	0	0		0	0	0	0	0
4	1	24	2	-1	406	393	7.6	48	MSap	1	0	0	0		0	0	0	0	0
5	1	6	5	-1	361	223	18.1	49	Caa	412	207	0	0		0	0	0	0	0
6	1	23	14	-1	260	166	20.1	49	Cpa	433	-88	0	0		0	0	0	0	0
7	1	22	1	-1	214	228	19.1	47	Cpp	390	-66	0	0		0	0	0	0	0
8	1	21	20	-1	371	394	20.0	53	ABplpa	532	1126	0	0		0	0	0	0	0
9	1	15	15	-1	517	306	20.6	55	ABplaa	555	-203	0	0		0	0	0	0	0
10	1	27	10	-1	202	324	9.2	46	P4	460	-421	0	0		0	0	0	0	0
11	0	29	-1	-1	217	380	8.3	36		288	-117	0	0		0	0	0	0	0
12	1	28	9	-1	388	124	8.8	54	ABpraa	538	592	0	0		0	0	0	0	0
13	1	10	19	-1	360	312	10.9	54	Ea	219	0	0	0		0	0	0	0	0
14	1	26	27	-1	293	265	19.6	46	Cap	469	217	0	0		0	0	0	0	0
15	1	7	26	-1	298	120	12.2	52	ABprap	520	294	0	0		0	0	0	0	0
16	1	12	25	-1	271	192	6.4	52	ABprpa	-335	0	0	0		0	0	0	0	0
17	1	17	22	-1	331	239	6.0	47	MSpp	58	0	0	0		0	0	0	0	0
18	1	5	8	-1	266	297	13.0	56	Ep	558	757	0	0		0	0	0	0	0
19	1	1	24	-1	534	383	14.3	52	ABalpa	522	229	0	0		0	0	0	0	0
20	1	8	11	-1	492	328	7.8	48	MSaa	480	120	0	0		0	0	0	0	0
21	1	3	13	-1	379	127	19.6	58	ABarpp	579	-49	0	0		0	0	0	0	0
22	1	25	18	-1	176	296	16.7	52	D	483	776	0	0		0	0	0	0	0
23	1	20	23	-1	466	169	7.4	52	ABarap	462	100	0	0		0	0	0	0	0
24	1	18	6	-1	585	297	11.6	51	ABalaa	488	1080	0	0		0	0	0	0	0
25	1	16	17	-1	443	411	17.1	52	ABalpp	510	1088	0	0		0	0	0	0	0
26	1	14	7	-1	192	200	10.7	51	ABprpp	517	566	0	0		0	0	0	0	0
27	1	13	16	-1	577	228	19.3	54	ABalap	528	306	0	0		0	0	0	0	0
28	1	2	4	-1	535	215	7.9	52	ABaraa	524	-16	0	0		0	0	0	0	0
29	1	11	3	-1	496	155	18.4	56	ABarpa	535	432	0	0		0	0	0	0	0
