# Supplementary material for: The AP-2 Transcription Factor APTF-2 Is Required for Neuroblast and Epidermal Morphogenesis in Caenorhabditis elegans Embryogenesis
Source: PLoS Genet. 2016 May 13;12(5):e1006048. doi: 10.1371/journal.pgen.1006048 (PMC4866721; doi:10.1371/journal.pgen.1006048)
Supplement: S3 Text — (ZIP) [file pgen.1006048.s031.zip › nuclei/t044-nuclei]

1	1	7	5	-1	201	240	19.3	46	Cpp	442	0	0	0		0	0	0	0	0
2	1	4	15	-1	409	389	7.2	48	MSap	209	0	0	0		0	0	0	0	0
3	1	29	7	-1	486	154	18.5	56	ABarpa	559	-1360	0	0		0	0	0	0	0
4	1	28	3	-1	532	207	8.2	53	ABaraa	418	0	0	0		0	0	0	0	0
5	1	5	11	-1	358	230	17.7	47	Caa	473	434	0	0		0	0	0	0	0
6	1	24	2	-1	581	289	11.5	50	ABalaa	498	-987	0	0		0	0	0	0	0
7	1	26	14	-1	195	195	11.6	51	ABprpp	183	0	0	0		0	0	0	0	0
8	1	18	12	-1	265	301	12.3	56	Ep	558	65	0	0		0	0	0	0	0
9	1	12	28	-1	382	118	9.5	53	ABpraa	531	208	0	0		0	0	0	0	0
10	1	10	16	-1	202	320	8.4	45	P4	428	-146	0	0		0	0	0	0	0
11	1	20	4	-1	493	322	7.5	48	MSaa	485	49	0	0		0	0	0	0	0
12	1	3	1	-1	423	259	20.5	52	ABplap	477	212	0	0		0	0	0	0	0
13	1	21	19	-1	380	135	19.5	56	ABarpp	563	59	0	0		0	0	0	0	0
14	1	6	9	-1	252	169	21.1	51	Cpa	491	-1036	0	0		0	0	0	0	0
15	1	9	8	-1	518	306	20.6	52	ABplaa	523	-843	0	0		0	0	0	0	0
16	1	27	18	-1	572	230	18.5	52	ABalap	519	281	0	0		0	0	0	0	0
17	1	25	27	-1	446	406	16.8	53	ABalpp	533	-162	0	0		0	0	0	0	0
18	1	22	26	-1	173	304	15.7	53	D	502	172	0	0		0	0	0	0	0
19	1	13	20	-1	364	314	10.9	55	Ea	543	-443	0	0		0	0	0	0	0
20	1	8	23	-1	373	386	19.9	53	ABplpa	524	-1023	0	0		0	0	0	0	0
21	1	1	13	-1	295	365	20.5	51	ABplpp	-125	0	0	0		0	0	0	0	0
22	1	17	6	-1	332	234	6.0	47	MSpp	444	56	0	0		0	0	0	0	0
23	1	23	24	-1	458	161	7.4	52	ABarap	510	-851	0	0		0	0	0	0	0
24	1	19	25	-1	536	376	14.0	53	ABalpa	513	1852	0	0		0	0	0	0	0
25	1	16	17	-1	271	185	6.5	50	ABprpa	81	0	0	0		0	0	0	0	0
26	1	15	10	-1	286	120	13.0	53	ABprap	526	112	0	0		0	0	0	0	0
27	1	14	21	-1	283	274	19.4	47	Cap	460	194	0	0		0	0	0	0	0
28	1	2	22	-1	435	269	7.3	47	MSpa	361	0	0	0		0	0	0	0	0
29	0	11	-1	-1	215	378	8.4	37		351	0	0	0		0	0	0	0	0
