# Supplementary material for: The AP-2 Transcription Factor APTF-2 Is Required for Neuroblast and Epidermal Morphogenesis in Caenorhabditis elegans Embryogenesis
Source: PLoS Genet. 2016 May 13;12(5):e1006048. doi: 10.1371/journal.pgen.1006048 (PMC4866721; doi:10.1371/journal.pgen.1006048)
Supplement: S3 Text — (ZIP) [file pgen.1006048.s031.zip › nuclei/t045-nuclei]

1	1	12	17	29	416	251	19.8	51	ABplap	363	228	0	0		0	0	0	0	0
2	1	6	2	-1	578	278	11.5	51	ABalaa	510	309	0	0		0	0	0	0	0
3	1	4	5	-1	530	195	8.7	55	ABaraa	501	830	0	0		0	0	0	0	0
4	1	11	10	-1	488	315	7.2	50	MSaa	501	-126	0	0		0	0	0	0	0
5	1	1	4	-1	183	262	19.9	47	Cpp	428	129	0	0		0	0	0	0	0
6	1	22	15	-1	333	242	5.7	47	MSpp	84	0	0	0		0	0	0	0	0
7	1	3	14	-1	477	157	18.7	56	ABarpa	556	220	0	0		0	0	0	0	0
8	1	15	12	33	513	305	20.9	47	ABplaa	249	0	0	0		0	0	0	0	0
9	1	14	19	-1	242	179	22.1	52	Cpa	514	290	0	0		0	0	0	0	0
10	1	26	8	23	273	132	14.1	51	ABprap	385	531	0	0		0	0	0	0	0
11	1	5	21	-1	346	226	17.3	49	Caa	474	-505	0	0		0	0	0	0	0
12	1	8	30	-1	276	302	12.2	56	Ep	275	0	0	0		0	0	0	0	0
13	1	21	22	-1	301	367	20.5	50	ABplpp	495	-135	0	0		0	0	0	0	0
14	1	7	7	-1	189	206	12.2	50	ABprpp	330	0	0	0		0	0	0	0	0
15	1	2	28	-1	417	393	6.8	48	MSap	77	0	0	0		0	0	0	0	0
16	1	10	26	-1	213	313	7.0	45	P4	457	725	0	0		0	0	0	0	0
17	1	25	6	20	270	188	6.9	53	ABprpa	343	232	0	0		0	0	0	0	0
18	1	16	18	-1	564	229	18.4	53	ABalap	533	707	0	0		0	0	0	0	0
19	1	13	34	-1	366	146	19.2	56	ABarpp	563	82	0	0		0	0	0	0	0
20	1	19	9	-1	373	319	10.8	55	Ea	553	71	0	0		0	0	0	0	0
21	1	27	31	-1	261	287	20.4	49	Cap	483	-1360	0	0		0	0	0	0	0
22	1	28	1	-1	433	260	7.0	46	MSpa	-4	0	0	0		0	0	0	0	0
23	1	20	13	-1	380	385	20.0	53	ABplpa	531	634	0	0		0	0	0	0	0
24	1	23	3	-1	444	157	8.1	50	ABarap	453	-63	0	0		0	0	0	0	0
25	1	24	11	-1	545	366	13.7	53	ABalpa	284	0	0	0		0	0	0	0	0
26	1	18	32	-1	180	322	15.0	53	D	511	506	0	0		0	0	0	0	0
27	1	17	16	-1	456	405	16.6	53	ABalpp	440	0	0	0		0	0	0	0	0
28	1	9	25	27	370	114	10.2	52	ABpraa	516	0	0	0		0	0	0	0	0
29	0	29	-1	-1	213	377	8.1	37		372	0	0	0		0	0	0	0	0
