# Supplementary material for: The AP-2 Transcription Factor APTF-2 Is Required for Neuroblast and Epidermal Morphogenesis in Caenorhabditis elegans Embryogenesis
Source: PLoS Genet. 2016 May 13;12(5):e1006048. doi: 10.1371/journal.pgen.1006048 (PMC4866721; doi:10.1371/journal.pgen.1006048)
Supplement: S3 Text — (ZIP) [file pgen.1006048.s031.zip › nuclei/t046-nuclei]

1	1	22	12	-1	428	256	7.2	47	MSpa	45	0	0	0		0	0	0	0	0
2	1	2	19	44	568	264	11.1	49	ABalaa	327	-409	0	0		0	0	0	0	0
3	1	24	14	22	440	151	8.1	46	ABarap	-63	0	0	0		0	0	0	0	0
4	1	5	16	-1	171	269	19.2	48	Cpp	457	1388	0	0		0	0	0	0	0
5	1	3	5	42	510	212	8.5	44	ABaraa	221	0	0	0		0	0	0	0	0
6	1	17	11	-1	260	203	6.7	39	ABprpap	226	253	0	0		0	0	0	0	0
7	1	14	18	40	182	212	11.8	47	ABprpp	-40	0	0	0		0	0	0	0	0
8	1	10	36	-1	284	110	14.8	42	ABprapa	298	-1031	0	0		0	0	0	0	0
9	1	20	21	-1	374	318	10.9	55	Ea	418	0	0	0		0	0	0	0	0
10	1	4	8	-1	490	316	7.0	49	MSaa	189	0	0	0		0	0	0	0	0
11	1	25	25	27	549	351	13.8	51	ABalpa	432	244	0	0		0	0	0	0	0
12	1	8	31	-1	523	277	22.5	42	ABplaaa	367	-707	0	0		0	0	0	0	0
13	1	23	6	23	376	384	19.4	51	ABplpa	164	0	0	0		0	0	0	0	0
14	1	7	3	30	478	151	18.9	54	ABarpa	171	0	0	0		0	0	0	0	0
15	1	6	29	-1	335	242	5.7	47	MSpp	472	1322	0	0		0	0	0	0	0
16	1	27	1	2	464	392	16.8	51	ABalpp	515	1813	0	0		0	0	0	0	0
17	1	1	17	-1	429	230	21.5	46	ABplapa	395	266	0	0		0	0	0	0	0
18	1	18	4	35	554	223	18.1	51	ABalap	338	251	0	0		0	0	0	0	0
19	1	9	38	-1	243	176	22.0	52	Cpa	503	128	0	0		0	0	0	0	0
20	1	17	33	-1	284	171	6.5	40	ABprpaa	229	252	0	0		0	0	0	0	0
21	1	11	32	-1	336	232	17.4	48	Caa	459	433	0	0		0	0	0	0	0
22	1	13	34	39	295	358	19.7	50	ABplpp	428	482	0	0		0	0	0	0	0
23	1	10	7	-1	236	144	13.9	43	ABprapp	284	223	0	0		0	0	0	0	0
24	0	3	-1	-1	557	172	11.7	42		370	-1059	0	0		0	0	0	0	0
25	1	28	41	-1	379	103	11.5	42	ABpraaa	321	-698	0	0		0	0	0	0	0
26	1	16	28	-1	223	314	6.1	46	P4	453	243	0	0		0	0	0	0	0
27	1	28	24	-1	344	132	9.3	41	ABpraap	312	226	0	0		0	0	0	0	0
28	1	15	15	-1	426	387	7.0	47	MSap	446	1222	0	0		0	0	0	0	0
29	1	1	13	-1	384	283	19.6	45	ABplapp	323	-52	0	0		0	0	0	0	0
30	1	12	9	-1	277	297	12.4	57	Ep	157	0	0	0		0	0	0	0	0
31	1	21	10	-1	243	294	21.0	47	Cap	473	-135	0	0		0	0	0	0	0
32	1	26	37	-1	185	331	13.8	51	D	478	512	0	0		0	0	0	0	0
33	1	8	20	-1	477	323	20.2	42	ABplaap	289	862	0	0		0	0	0	0	0
34	1	19	26	-1	370	147	19.0	56	ABarpp	463	-775	0	0		0	0	0	0	0
35	0	29	-1	-1	214	378	8.4	37		-848	0	0	0		0	0	0	0	0
