# Supplementary material for: The AP-2 Transcription Factor APTF-2 Is Required for Neuroblast and Epidermal Morphogenesis in Caenorhabditis elegans Embryogenesis
Source: PLoS Genet. 2016 May 13;12(5):e1006048. doi: 10.1371/journal.pgen.1006048 (PMC4866721; doi:10.1371/journal.pgen.1006048)
Supplement: S3 Text — (ZIP) [file pgen.1006048.s031.zip › nuclei/t047-nuclei]

1	1	16	31	-1	423	411	14.3	42	ABalppp	389	105	0	0		0	0	0	0	0
2	1	16	39	-1	472	413	19.2	41	ABalppa	335	103	0	0		0	0	0	0	0
3	1	14	21	-1	466	183	15.7	44	ABarpap	411	-459	0	0		0	0	0	0	0
4	1	18	41	-1	540	251	17.3	44	ABalapp	365	1153	0	0		0	0	0	0	0
5	1	5	13	-1	498	233	7.3	40	ABaraap	270	-121	0	0		0	0	0	0	0
6	1	13	43	-1	339	399	17.7	40	ABplpap	162	0	0	0		0	0	0	0	0
7	1	23	19	-1	244	134	14.4	42	ABprapp	222	0	0	0		0	0	0	0	0
8	1	10	22	-1	493	326	7.3	50	MSaa	100	0	0	0		0	0	0	0	0
9	1	30	11	-1	278	285	12.8	57	Ep	135	0	0	0		0	0	0	0	0
10	1	31	18	-1	237	287	21.3	47	Cap	418	-474	0	0		0	0	0	0	0
11	1	6	26	-1	246	209	6.7	38	ABprpap	270	563	0	0		0	0	0	0	0
12	1	1	1	-1	430	263	7.9	48	MSpa	22	0	0	0		0	0	0	0	0
13	1	29	42	-1	376	286	20.0	46	ABplapp	369	261	0	0		0	0	0	0	0
14	1	3	2	-1	418	190	6.9	39	ABarapp	278	-703	0	0		0	0	0	0	0
15	1	28	7	-1	415	387	6.6	48	MSap	269	0	0	0		0	0	0	0	0
16	1	4	20	-1	172	257	19.9	47	Cpp	466	-364	0	0		0	0	0	0	0
17	1	17	37	-1	435	242	21.3	46	ABplapa	72	0	0	0		0	0	0	0	0
18	1	7	23	-1	174	233	11.1	38	ABprppp	255	284	0	0		0	0	0	0	0
19	1	2	8	-1	591	270	11.6	38	ABalaaa	292	839	0	0		0	0	0	0	0
20	1	33	33	-1	465	324	20.0	45	ABplaap	452	-316	0	0		0	0	0	0	0
21	1	9	15	-1	374	314	11.6	55	Ea	557	489	0	0		0	0	0	0	0
22	1	3	4	-1	475	144	8.5	38	ABarapa	278	-70	0	0		0	0	0	0	0
23	1	13	36	-1	388	389	21.5	41	ABplpaa	298	-467	0	0		0	0	0	0	0
24	1	27	40	-1	355	141	8.4	41	ABpraap	170	0	0	0		0	0	0	0	0
25	1	11	28	-1	520	379	13.4	41	ABalpap	397	-300	0	0		0	0	0	0	0
26	1	34	9	45	391	142	19.6	53	ABarpp	372	-178	0	0		0	0	0	0	0
27	1	11	27	-1	563	356	17.4	42	ABalpaa	355	175	0	0		0	0	0	0	0
28	1	26	16	-1	222	313	6.3	48	P4	469	353	0	0		0	0	0	0	0
29	1	15	24	-1	322	229	5.9	48	MSpp	29	0	0	0		0	0	0	0	0
30	1	14	10	-1	510	155	19.7	44	ABarpaa	353	1425	0	0		0	0	0	0	0
31	1	12	3	-1	516	287	22.7	44	ABplaaa	442	1445	0	0		0	0	0	0	0
32	1	21	30	-1	340	228	18.9	47	Caa	240	0	0	0		0	0	0	0	0
33	1	20	12	-1	283	154	6.7	39	ABprpaa	279	566	0	0		0	0	0	0	0
34	1	22	14	-1	302	354	22.5	44	ABplppa	367	-825	0	0		0	0	0	0	0
35	1	18	17	-1	578	227	19.7	43	ABalapa	211	0	0	0		0	0	0	0	0
36	1	8	35	-1	305	98	14.3	42	ABprapa	325	540	0	0		0	0	0	0	0
37	1	32	38	-1	185	325	13.2	50	D	121	0	0	0		0	0	0	0	0
38	1	19	32	-1	257	173	21.5	50	Cpa	507	718	0	0		0	0	0	0	0
39	1	22	6	-1	268	370	17.9	44	ABplppp	355	-518	0	0		0	0	0	0	0
40	1	7	29	-1	191	173	12.6	38	ABprppa	266	-654	0	0		0	0	0	0	0
41	1	25	5	-1	404	108	12.0	43	ABpraaa	368	-77	0	0		0	0	0	0	0
42	1	5	25	-1	552	194	9.8	38	ABaraaa	281	235	0	0		0	0	0	0	0
43	0	35	-1	-1	212	379	8.0	36		0	0	0	0		0	0	0	0	0
44	1	2	34	-1	558	295	9.9	38	ABalaap	-104	0	0	0		0	0	0	0	0
