# Supplementary material for: The AP-2 Transcription Factor APTF-2 Is Required for Neuroblast and Epidermal Morphogenesis in Caenorhabditis elegans Embryogenesis
Source: PLoS Genet. 2016 May 13;12(5):e1006048. doi: 10.1371/journal.pgen.1006048 (PMC4866721; doi:10.1371/journal.pgen.1006048)
Supplement: S3 Text — (ZIP) [file pgen.1006048.s031.zip › nuclei/t048-nuclei]

1	1	12	25	-1	424	271	7.3	48	MSpa	-48	0	0	0		0	0	0	0	0
2	1	14	44	-1	420	193	7.2	39	ABarapp	383	223	0	0		0	0	0	0	0
3	1	31	22	-1	514	281	23.1	47	ABplaaa	471	194	0	0		0	0	0	0	0
4	1	22	39	-1	488	158	7.5	39	ABarapa	378	24	0	0		0	0	0	0	0
5	1	41	30	-1	426	110	11.7	43	ABpraaa	393	-383	0	0		0	0	0	0	0
6	1	39	35	-1	249	365	18.2	45	ABplppp	414	89	0	0		0	0	0	0	0
7	1	15	10	-1	396	390	6.8	48	MSap	74	0	0	0		0	0	0	0	0
8	1	19	6	-1	596	289	12.5	39	ABalaaa	308	-740	0	0		0	0	0	0	0
9	1	26	11	-1	377	141	17.8	45	ABarppp	337	179	0	0		0	0	0	0	0
10	1	30	26	-1	519	158	18.5	44	ABarpaa	353	165	0	0		0	0	0	0	0
11	1	9	3	-1	275	275	13.4	57	Ep	-25	0	0	0		0	0	0	0	0
12	1	33	14	-1	289	146	7.5	40	ABprpaa	353	1223	0	0		0	0	0	0	0
13	1	5	15	-1	501	242	6.7	41	ABaraap	350	104	0	0		0	0	0	0	0
14	1	34	45	-1	301	352	22.6	45	ABplppa	436	-191	0	0		0	0	0	0	0
15	1	21	1	-1	369	318	12.1	56	Ea	277	0	0	0		0	0	0	0	0
16	1	28	40	-1	228	314	6.5	48	P4	486	129	0	0		0	0	0	0	0
17	1	35	7	-1	574	233	19.4	40	ABalapa	299	519	0	0		0	0	0	0	0
18	1	10	2	-1	231	274	21.7	48	Cap	471	-737	0	0		0	0	0	0	0
19	1	7	21	-1	258	127	14.1	41	ABprapp	192	0	0	0		0	0	0	0	0
20	1	16	24	-1	173	232	19.6	46	Cpp	466	260	0	0		0	0	0	0	0
21	1	3	42	-1	467	193	14.3	42	ABarpap	274	0	0	0		0	0	0	0	0
22	1	8	8	-1	482	339	7.3	50	MSaa	180	0	0	0		0	0	0	0	0
23	1	18	32	-1	173	226	11.1	41	ABprppp	337	890	0	0		0	0	0	0	0
24	1	29	13	-1	314	232	5.6	48	MSpp	479	152	0	0		0	0	0	0	0
25	1	42	20	-1	558	209	9.7	40	ABaraaa	353	-148	0	0		0	0	0	0	0
26	1	11	9	-1	251	205	6.9	39	ABprpap	359	248	0	0		0	0	0	0	0
27	1	27	41	-1	556	355	18.5	42	ABalpaa	342	184	0	0		0	0	0	0	0
28	1	25	33	-1	508	387	13.3	41	ABalpap	354	635	0	0		0	0	0	0	0
29	1	40	27	-1	203	159	12.3	40	ABprppa	283	0	0	0		0	0	0	0	0
30	1	32	12	-1	346	220	19.7	49	Caa	489	-559	0	0		0	0	0	0	0
31	1	1	18	-1	408	411	14.5	42	ABalppp	179	0	0	0		0	0	0	0	0
32	1	38	43	-1	273	154	21.6	51	Cpa	506	-656	0	0		0	0	0	0	0
33	1	20	36	-1	459	319	19.3	47	ABplaap	458	726	0	0		0	0	0	0	0
34	1	44	29	-1	548	316	9.5	38	ABalaap	316	505	0	0		0	0	0	0	0
35	1	36	38	-1	320	97	13.8	42	ABprapa	374	820	0	0		0	0	0	0	0
36	1	23	17	-1	381	388	21.7	44	ABplpaa	358	465	0	0		0	0	0	0	0
37	1	17	34	-1	437	232	21.2	46	ABplapa	432	1749	0	0		0	0	0	0	0
38	1	37	37	-1	179	309	13.7	52	D	518	1044	0	0		0	0	0	0	0
39	1	2	16	-1	469	406	19.7	43	ABalppa	146	0	0	0		0	0	0	0	0
40	1	24	31	-1	372	143	8.5	42	ABpraap	374	-133	0	0		0	0	0	0	0
41	1	4	5	-1	514	264	16.4	46	ABalapp	357	-121	0	0		0	0	0	0	0
42	1	13	19	-1	369	277	20.2	48	ABplapp	443	-61	0	0		0	0	0	0	0
43	1	6	28	-1	322	396	17.9	43	ABplpap	367	-1116	0	0		0	0	0	0	0
44	0	43	-1	-1	212	377	7.6	34		314	0	0	0		0	0	0	0	0
45	1	26	23	-1	442	136	20.1	45	ABarppa	179	0	0	0		0	0	0	0	0
