# Supplementary material for: The AP-2 Transcription Factor APTF-2 Is Required for Neuroblast and Epidermal Morphogenesis in Caenorhabditis elegans Embryogenesis
Source: PLoS Genet. 2016 May 13;12(5):e1006048. doi: 10.1371/journal.pgen.1006048 (PMC4866721; doi:10.1371/journal.pgen.1006048)
Supplement: S3 Text — (ZIP) [file pgen.1006048.s031.zip › nuclei/t049-nuclei]

1	1	15	9	-1	372	322	12.4	57	Ea	180	0	0	0		0	0	0	0	0
2	1	18	41	-1	226	275	22.0	48	Cap	481	-91	0	0		0	0	0	0	0
3	1	11	38	-1	279	274	13.9	61	Ep	612	109	0	0		0	0	0	0	0
4	0	44	-1	-1	214	379	7.8	33		331	-225	0	0		0	0	0	0	0
5	1	41	6	-1	507	275	16.4	46	ABalapp	414	818	0	0		0	0	0	0	0
6	1	8	21	-1	599	299	13.5	41	ABalaaa	-119	0	0	0		0	0	0	0	0
7	1	17	11	-1	580	238	19.5	42	ABalapa	413	-180	0	0		0	0	0	0	0
8	1	22	3	-1	488	351	7.5	50	MSaa	276	0	0	0		0	0	0	0	0
9	1	26	32	-1	257	205	7.5	42	ABprpap	241	0	0	0		0	0	0	0	0
10	1	7	15	-1	392	395	7.1	47	MSap	-43	0	0	0		0	0	0	0	0
11	1	9	18	-1	386	136	17.5	45	ABarppp	362	807	0	0		0	0	0	0	0
12	1	30	23	-1	349	212	19.8	48	Caa	470	-896	0	0		0	0	0	0	0
13	1	24	25	-1	314	234	5.8	46	MSpp	28	0	0	0		0	0	0	0	0
14	1	12	28	-1	300	142	7.0	42	ABprpaa	410	-813	0	0		0	0	0	0	0
15	1	13	17	-1	499	252	6.8	42	ABaraap	362	-154	0	0		0	0	0	0	0
16	1	39	24	-1	469	402	20.3	45	ABalppa	421	-159	0	0		0	0	0	0	0
17	1	36	22	-1	379	388	22.1	45	ABplpaa	444	777	0	0		0	0	0	0	0
18	1	31	27	-1	401	418	14.9	45	ABalppp	377	-437	0	0		0	0	0	0	0
19	1	42	19	-1	368	279	20.5	49	ABplapp	486	58	0	0		0	0	0	0	0
20	1	25	43	-1	564	221	9.9	42	ABaraaa	164	0	0	0		0	0	0	0	0
21	1	19	16	-1	262	132	13.5	44	ABprapp	-54	0	0	0		0	0	0	0	0
22	1	3	26	-1	525	276	23.2	48	ABplaaa	483	-180	0	0		0	0	0	0	0
23	1	45	34	-1	449	138	20.4	45	ABarppa	367	172	0	0		0	0	0	0	0
24	1	20	35	-1	170	229	18.8	48	Cpp	485	428	0	0		0	0	0	0	0
25	1	1	14	-1	424	270	6.7	47	MSpa	59	0	0	0		0	0	0	0	0
26	1	10	1	-1	524	163	18.3	45	ABarpaa	127	0	0	0		0	0	0	0	0
27	1	29	8	-1	204	153	11.5	42	ABprppa	396	-938	0	0		0	0	0	0	0
28	1	43	2	-1	310	391	17.9	43	ABplpap	420	477	0	0		0	0	0	0	0
29	1	34	37	-1	551	326	9.3	39	ABalaap	357	128	0	0		0	0	0	0	0
30	1	5	10	-1	437	109	12.1	43	ABpraaa	423	-219	0	0		0	0	0	0	0
31	1	40	36	-1	371	142	8.4	43	ABpraap	429	464	0	0		0	0	0	0	0
32	1	23	29	-1	179	224	10.4	40	ABprppp	51	0	0	0		0	0	0	0	0
33	1	28	12	-1	500	391	13.6	42	ABalpap	-8	0	0	0		0	0	0	0	0
34	1	37	20	-1	442	223	21.8	50	ABplapa	500	579	0	0		0	0	0	0	0
35	1	6	33	-1	246	364	18.1	43	ABplppp	410	99	0	0		0	0	0	0	0
36	1	33	31	-1	449	324	19.6	47	ABplaap	472	-700	0	0		0	0	0	0	0
37	1	38	5	-1	182	312	13.4	51	D	505	186	0	0		0	0	0	0	0
38	1	35	4	-1	331	95	14.1	43	ABprapa	433	-129	0	0		0	0	0	0	0
39	1	4	7	-1	500	164	7.8	42	ABarapa	390	-249	0	0		0	0	0	0	0
40	1	16	39	-1	231	319	6.9	48	P4	441	-1210	0	0		0	0	0	0	0
41	1	27	44	-1	554	356	18.6	43	ABalpaa	431	1200	0	0		0	0	0	0	0
42	1	21	42	-1	457	199	13.9	43	ABarpap	299	0	0	0		0	0	0	0	0
43	1	32	13	-1	269	159	21.2	50	Cpa	508	-926	0	0		0	0	0	0	0
44	1	2	40	-1	419	195	7.2	41	ABarapp	417	-1663	0	0		0	0	0	0	0
45	1	14	30	-1	301	352	22.4	46	ABplppa	430	-150	0	0		0	0	0	0	0
