# Supplementary material for: The AP-2 Transcription Factor APTF-2 Is Required for Neuroblast and Epidermal Morphogenesis in Caenorhabditis elegans Embryogenesis
Source: PLoS Genet. 2016 May 13;12(5):e1006048. doi: 10.1371/journal.pgen.1006048 (PMC4866721; doi:10.1371/journal.pgen.1006048)
Supplement: S3 Text — (ZIP) [file pgen.1006048.s031.zip › nuclei/t050-nuclei]

1	1	26	26	-1	532	164	18.9	47	ABarpaa	446	0	0	0		0	0	0	0	0
2	1	28	45	-1	294	393	17.8	45	ABplpap	408	156	0	0		0	0	0	0	0
3	1	8	10	-1	478	355	7.4	50	MSaa	177	0	0	0		0	0	0	0	0
4	1	38	31	-1	339	93	14.2	42	ABprapa	418	956	0	0		0	0	0	0	0
5	1	37	2	-1	183	313	12.8	51	D	518	261	0	0		0	0	0	0	0
6	1	5	1	-1	498	282	16.4	45	ABalapp	456	-496	0	0		0	0	0	0	0
7	1	39	7	-1	509	170	7.9	42	ABarapa	403	-826	0	0		0	0	0	0	0
8	1	27	3	-1	206	147	11.8	41	ABprppa	14	0	0	0		0	0	0	0	0
9	1	1	39	-1	369	328	13.4	53	Ea	515	717	0	0		0	0	0	0	0
10	1	30	34	-1	447	106	12.7	43	ABpraaa	428	-229	0	0		0	0	0	0	0
11	1	7	42	-1	578	241	20.3	43	ABalapa	393	130	0	0		0	0	0	0	0
12	1	33	33	-1	494	393	13.4	43	ABalpap	430	58	0	0		0	0	0	0	0
13	1	43	6	-1	267	167	20.8	50	Cpa	495	-782	0	0		0	0	0	0	0
14	1	25	27	-1	416	268	7.0	47	MSpa	-124	0	0	0		0	0	0	0	0
15	1	10	4	-1	382	399	7.0	48	MSap	459	-975	0	0		0	0	0	0	0
16	1	21	30	-1	258	128	14.0	43	ABprapp	426	-1021	0	0		0	0	0	0	0
17	1	15	17	-1	487	254	6.7	43	ABaraap	396	142	0	0		0	0	0	0	0
18	1	11	38	-1	384	134	17.1	44	ABarppp	399	501	0	0		0	0	0	0	0
19	1	19	41	-1	359	285	21.0	49	ABplapp	476	976	0	0		0	0	0	0	0
20	1	34	13	-1	446	223	21.7	49	ABplapa	489	-1093	0	0		0	0	0	0	0
21	1	6	18	-1	600	303	12.9	41	ABalaaa	196	0	0	0		0	0	0	0	0
22	1	17	11	-1	373	389	22.3	48	ABplpaa	456	153	0	0		0	0	0	0	0
23	1	12	35	-1	352	213	19.9	49	Caa	489	-38	0	0		0	0	0	0	0
24	1	16	8	-1	470	398	21.0	46	ABalppa	450	1685	0	0		0	0	0	0	0
25	1	13	32	-1	317	232	5.9	46	MSpp	461	643	0	0		0	0	0	0	0
26	1	22	43	-1	532	279	23.6	49	ABplaaa	472	514	0	0		0	0	0	0	0
27	1	18	9	-1	397	420	14.6	45	ABalppp	426	171	0	0		0	0	0	0	0
28	1	14	5	-1	312	137	7.2	42	ABprpaa	-179	0	0	0		0	0	0	0	0
29	1	32	25	-1	176	234	9.5	43	ABprppp	398	769	0	0		0	0	0	0	0
30	1	45	14	-1	307	349	22.9	47	ABplppa	420	1039	0	0		0	0	0	0	0
31	1	36	23	-1	441	334	19.9	48	ABplaap	430	83	0	0		0	0	0	0	0
32	1	9	29	-1	252	208	7.5	42	ABprpap	-549	0	0	0		0	0	0	0	0
33	1	35	28	-1	235	359	18.1	44	ABplppp	55	0	0	0		0	0	0	0	0
34	1	23	20	-1	450	134	20.9	47	ABarppa	-386	0	0	0		0	0	0	0	0
35	1	24	12	-1	172	226	17.9	48	Cpp	449	-291	0	0		0	0	0	0	0
36	1	31	37	-1	369	138	7.4	43	ABpraap	-123	0	0	0		0	0	0	0	0
37	1	29	16	-1	547	326	8.3	40	ABalaap	400	227	0	0		0	0	0	0	0
38	1	3	22	44	278	291	14.5	55	Ep	547	405	0	0		0	0	0	0	0
39	1	40	24	-1	239	323	6.5	48	P4	478	1520	0	0		0	0	0	0	0
40	1	44	21	-1	411	200	6.9	42	ABarapp	421	240	0	0		0	0	0	0	0
41	1	2	46	-1	222	270	22.1	49	Cap	-408	0	0	0		0	0	0	0	0
42	1	42	40	-1	447	194	13.5	44	ABarpap	404	-273	0	0		0	0	0	0	0
43	1	20	15	-1	566	221	9.4	43	ABaraaa	394	-450	0	0		0	0	0	0	0
44	1	41	19	-1	564	358	18.6	45	ABalpaa	447	-523	0	0		0	0	0	0	0
45	0	4	-1	-1	214	381	8.0	33		81	0	0	0		0	0	0	0	0
