# Supplementary material for: The AP-2 Transcription Factor APTF-2 Is Required for Neuroblast and Epidermal Morphogenesis in Caenorhabditis elegans Embryogenesis
Source: PLoS Genet. 2016 May 13;12(5):e1006048. doi: 10.1371/journal.pgen.1006048 (PMC4866721; doi:10.1371/journal.pgen.1006048)
Supplement: S3 Text — (ZIP) [file pgen.1006048.s031.zip › nuclei/t051-nuclei]

1	1	6	14	-1	490	284	15.5	46	ABalapp	-60	0	0	0		0	0	0	0	0
2	1	5	12	-1	190	317	12.1	53	D	528	431	0	0		0	0	0	0	0
3	1	8	23	-1	206	149	12.0	42	ABprppa	381	7	0	0		0	0	0	0	0
4	1	15	27	-1	378	397	6.5	47	MSap	468	-625	0	0		0	0	0	0	0
5	1	28	2	-1	306	132	6.6	42	ABprpaa	454	0	0	0		0	0	0	0	0
6	1	13	31	-1	262	169	20.5	49	Cpa	468	1477	0	0		0	0	0	0	0
7	1	7	41	-1	517	156	8.4	43	ABarapa	417	-519	0	0		0	0	0	0	0
8	1	24	46	-1	487	399	21.4	46	ABalppa	82	0	0	0		0	0	0	0	0
9	1	27	25	-1	399	427	14.1	45	ABalppp	167	0	0	0		0	0	0	0	0
10	1	3	35	-1	473	350	7.3	51	MSaa	199	0	0	0		0	0	0	0	0
11	1	22	7	-1	377	394	22.3	49	ABplpaa	456	123	0	0		0	0	0	0	0
12	1	35	29	-1	170	228	17.3	49	Cpp	455	993	0	0		0	0	0	0	0
13	1	20	34	-1	450	227	22.0	50	ABplapa	504	115	0	0		0	0	0	0	0
14	1	30	43	-1	309	358	22.8	46	ABplppa	450	113	0	0		0	0	0	0	0
15	1	43	36	-1	570	218	9.6	42	ABaraaa	400	-1038	0	0		0	0	0	0	0
16	1	37	18	-1	545	331	7.8	43	ABalaap	-179	0	0	0		0	0	0	0	0
17	1	17	13	-1	487	247	6.1	44	ABaraap	432	2325	0	0		0	0	0	0	0
18	1	21	19	-1	604	295	13.9	43	ABalaaa	438	333	0	0		0	0	0	0	0
19	1	44	17	-1	576	350	18.5	45	ABalpaa	419	-497	0	0		0	0	0	0	0
20	1	34	45	-1	449	133	21.2	49	ABarppa	472	345	0	0		0	0	0	0	0
21	1	40	5	-1	404	197	6.5	42	ABarapp	414	18	0	0		0	0	0	0	0
22	1	38	3	-1	282	296	17.4	44	Epl	398	-450	0	0		0	0	0	0	0
23	1	31	30	-1	446	342	20.4	48	ABplaap	471	-462	0	0		0	0	0	0	0
24	1	39	11	-1	251	322	6.5	48	P4	478	278	0	0		0	0	0	0	0
25	1	29	38	-1	184	233	8.4	43	ABprppp	108	0	0	0		0	0	0	0	0
26	1	1	6	-1	536	168	19.3	47	ABarpaa	433	142	0	0		0	0	0	0	0
27	1	14	16	-1	414	262	7.0	48	MSpa	480	248	0	0		0	0	0	0	0
28	1	33	28	-1	232	362	17.4	44	ABplppp	428	32	0	0		0	0	0	0	0
29	1	32	1	-1	253	205	7.1	42	ABprpap	536	0	0	0		0	0	0	0	0
30	1	16	22	-1	254	123	14.2	44	ABprapp	415	-443	0	0		0	0	0	0	0
31	1	4	37	-1	339	96	14.3	43	ABprapa	194	0	0	0		0	0	0	0	0
32	1	25	8	-1	326	237	6.0	46	MSpp	456	550	0	0		0	0	0	0	0
33	1	12	44	-1	504	404	13.1	44	ABalpap	393	1581	0	0		0	0	0	0	0
34	1	10	20	-1	443	103	12.9	44	ABpraaa	214	0	0	0		0	0	0	0	0
35	1	23	42	-1	351	215	19.8	49	Caa	494	-1212	0	0		0	0	0	0	0
36	0	45	-1	-1	215	380	7.6	33		422	0	0	0		0	0	0	0	0
37	1	36	24	-1	366	138	7.2	42	ABpraap	-54	0	0	0		0	0	0	0	0
38	1	18	40	-1	381	134	16.5	45	ABarppp	455	1110	0	0		0	0	0	0	0
39	1	9	9	21	384	330	14.4	51	Ea	508	607	0	0		0	0	0	0	0
40	1	42	15	-1	445	198	12.9	44	ABarpap	136	0	0	0		0	0	0	0	0
41	1	19	39	-1	365	289	21.9	49	ABplapp	438	-540	0	0		0	0	0	0	0
42	1	11	33	-1	585	242	20.6	44	ABalapa	443	162	0	0		0	0	0	0	0
43	1	26	32	-1	531	276	23.0	47	ABplaaa	461	-115	0	0		0	0	0	0	0
44	1	38	26	-1	278	267	12.5	42	Epr	489	0	0	0		0	0	0	0	0
45	1	2	10	-1	292	399	17.4	45	ABplpap	412	-801	0	0		0	0	0	0	0
46	1	41	4	-1	213	274	21.6	49	Cap	490	617	0	0		0	0	0	0	0
