# Supplementary material for: The AP-2 Transcription Factor APTF-2 Is Required for Neuroblast and Epidermal Morphogenesis in Caenorhabditis elegans Embryogenesis
Source: PLoS Genet. 2016 May 13;12(5):e1006048. doi: 10.1371/journal.pgen.1006048 (PMC4866721; doi:10.1371/journal.pgen.1006048)
Supplement: S3 Text — (ZIP) [file pgen.1006048.s031.zip › nuclei/t052-nuclei]

1	1	29	40	-1	254	199	6.8	43	ABprpap	418	-179	0	0		0	0	0	0	0
2	1	5	46	-1	308	132	6.4	42	ABprpaa	414	1241	0	0		0	0	0	0	0
3	1	22	2	-1	287	303	17.4	46	Epl	461	374	0	0		0	0	0	0	0
4	1	46	32	-1	213	271	21.8	49	Cap	464	213	0	0		0	0	0	0	0
5	1	21	12	-1	409	183	6.2	42	ABarapp	411	-630	0	0		0	0	0	0	0
6	1	26	20	-1	537	167	18.9	47	ABarpaa	342	0	0	0		0	0	0	0	0
7	1	11	4	-1	383	393	21.7	47	ABplpaa	472	134	0	0		0	0	0	0	0
8	1	32	11	-1	336	233	6.2	46	MSpp	207	0	0	0		0	0	0	0	0
9	1	39	36	-1	384	310	17.4	42	Ear	427	-365	0	0		0	0	0	0	0
10	1	45	19	-1	290	402	16.5	44	ABplpap	269	0	0	0		0	0	0	0	0
11	1	24	26	-1	266	328	6.3	47	P4	411	-570	0	0		0	0	0	0	0
12	1	2	10	-1	195	317	11.7	51	D	506	547	0	0		0	0	0	0	0
13	1	17	17	-1	493	239	6.0	44	ABaraap	396	-1709	0	0		0	0	0	0	0
14	1	1	8	-1	493	283	15.0	45	ABalapp	454	988	0	0		0	0	0	0	0
15	1	40	24	-1	447	196	13.1	45	ABarpap	406	237	0	0		0	0	0	0	0
16	1	27	16	-1	413	257	7.3	48	MSpa	28	0	0	0		0	0	0	0	0
17	1	19	35	-1	574	352	18.4	47	ABalpaa	432	120	0	0		0	0	0	0	0
18	1	16	34	-1	549	330	8.0	43	ABalaap	513	0	0	0		0	0	0	0	0
19	1	18	42	-1	602	291	13.9	43	ABalaaa	421	-1797	0	0		0	0	0	0	0
20	1	34	21	-1	442	103	13.8	44	ABpraaa	439	237	0	0		0	0	0	0	0
21	1	39	27	-1	372	353	12.6	42	Eal	406	14	0	0		0	0	0	0	0
22	1	30	39	-1	254	123	13.7	43	ABprapp	154	0	0	0		0	0	0	0	0
23	1	3	30	-1	208	148	11.4	41	ABprppa	388	1025	0	0		0	0	0	0	0
24	1	37	29	-1	369	128	7.7	44	ABpraap	417	-166	0	0		0	0	0	0	0
25	1	9	33	-1	401	427	13.6	45	ABalppp	406	0	0	0		0	0	0	0	0
26	1	44	1	-1	278	262	11.6	42	Epr	521	0	0	0		0	0	0	0	0
27	1	4	18	-1	385	390	6.1	49	MSap	488	515	0	0		0	0	0	0	0
28	1	28	5	-1	232	362	17.5	44	ABplppp	444	11	0	0		0	0	0	0	0
29	1	12	28	-1	177	229	16.8	47	Cpp	609	0	0	0		0	0	0	0	0
30	1	23	38	-1	455	345	19.8	46	ABplaap	216	0	0	0		0	0	0	0	0
31	1	6	14	-1	257	175	20.0	51	Cpa	492	182	0	0		0	0	0	0	0
32	1	43	7	-1	540	281	23.1	47	ABplaaa	471	-976	0	0		0	0	0	0	0
33	1	42	22	-1	585	233	19.8	44	ABalapa	395	-194	0	0		0	0	0	0	0
34	1	13	44	-1	462	228	22.1	49	ABplapa	489	502	0	0		0	0	0	0	0
35	1	10	13	-1	473	341	7.6	50	MSaa	509	-303	0	0		0	0	0	0	0
36	1	15	31	-1	575	218	10.3	43	ABaraaa	406	-114	0	0		0	0	0	0	0
37	1	31	9	-1	342	95	14.8	43	ABprapa	-101	0	0	0		0	0	0	0	0
38	1	25	41	-1	188	238	8.1	43	ABprppp	798	0	0	0		0	0	0	0	0
39	1	41	25	-1	374	290	22.6	50	ABplapp	507	-177	0	0		0	0	0	0	0
40	1	38	6	-1	375	135	16.8	47	ABarppp	398	-565	0	0		0	0	0	0	0
41	1	7	37	-1	516	153	8.6	44	ABarapa	127	0	0	0		0	0	0	0	0
42	1	35	45	-1	347	213	19.8	49	Caa	450	239	0	0		0	0	0	0	0
43	1	14	43	-1	314	363	22.7	46	ABplppa	465	1290	0	0		0	0	0	0	0
44	1	33	3	-1	506	405	13.1	45	ABalpap	397	1311	0	0		0	0	0	0	0
45	1	20	15	-1	451	136	21.6	48	ABarppa	455	379	0	0		0	0	0	0	0
46	1	8	23	-1	483	407	21.1	47	ABalppa	458	708	0	0		0	0	0	0	0
47	0	36	-1	-1	216	379	8.3	34		166	0	0	0		0	0	0	0	0
