# Supplementary material for: The AP-2 Transcription Factor APTF-2 Is Required for Neuroblast and Epidermal Morphogenesis in Caenorhabditis elegans Embryogenesis
Source: PLoS Genet. 2016 May 13;12(5):e1006048. doi: 10.1371/journal.pgen.1006048 (PMC4866721; doi:10.1371/journal.pgen.1006048)
Supplement: S3 Text — (ZIP) [file pgen.1006048.s031.zip › nuclei/t053-nuclei]

1	1	26	10	-1	282	258	11.2	41	Epr	-139	0	0	0		0	0	0	0	0
2	1	3	23	-1	295	312	17.6	44	Epl	371	150	0	0		0	0	0	0	0
3	1	44	15	-1	509	407	13.2	44	ABalpap	414	387	0	0		0	0	0	0	0
4	1	7	13	-1	394	396	21.6	47	ABplpaa	460	78	0	0		0	0	0	0	0
5	1	28	6	-1	231	369	17.4	43	ABplppp	38	0	0	0		0	0	0	0	0
6	1	40	18	-1	369	139	17.0	47	ABarppp	121	0	0	0		0	0	0	0	0
7	1	32	26	-1	539	281	22.9	47	ABplaaa	423	812	0	0		0	0	0	0	0
8	1	14	31	-1	499	281	15.2	45	ABalapp	450	474	0	0		0	0	0	0	0
9	1	37	7	-1	339	95	14.5	44	ABprapa	436	307	0	0		0	0	0	0	0
10	1	12	27	-1	203	324	11.5	52	D	502	623	0	0		0	0	0	0	0
11	1	8	5	-1	332	239	6.3	46	MSpp	137	0	0	0		0	0	0	0	0
12	1	5	9	-1	410	182	6.3	43	ABarapp	255	0	0	0		0	0	0	0	0
13	1	35	40	-1	472	344	7.8	51	MSaa	191	0	0	0		0	0	0	0	0
14	1	31	46	-1	256	167	19.7	50	Cpa	502	-102	0	0		0	0	0	0	0
15	1	45	17	-1	443	135	21.2	49	ABarppa	462	-178	0	0		0	0	0	0	0
16	1	16	41	-1	408	259	7.6	49	MSpa	15	0	0	0		0	0	0	0	0
17	1	13	21	-1	491	239	6.0	42	ABaraap	419	228	0	0		0	0	0	0	0
18	1	27	24	-1	384	390	6.5	49	MSap	263	0	0	0		0	0	0	0	0
19	1	10	25	-1	299	405	15.8	43	ABplpap	305	0	0	0		0	0	0	0	0
20	1	6	30	-1	531	164	19.1	47	ABarpaa	473	44	0	0		0	0	0	0	0
21	1	20	39	-1	439	103	13.4	45	ABpraaa	-343	0	0	0		0	0	0	0	0
22	1	33	45	-1	583	235	19.2	45	ABalapa	410	130	0	0		0	0	0	0	0
23	1	46	42	-1	495	406	20.7	45	ABalppa	450	45	0	0		0	0	0	0	0
24	1	15	3	-1	443	204	13.3	44	ABarpap	441	1465	0	0		0	0	0	0	0
25	1	39	44	-1	376	286	22.9	52	ABplapp	522	-119	0	0		0	0	0	0	0
26	1	11	35	-1	272	328	6.8	48	P4	440	-611	0	0		0	0	0	0	0
27	1	21	14	-1	377	363	12.9	41	Eal	369	375	0	0		0	0	0	0	0
28	1	29	2	-1	181	236	16.7	47	Cpp	466	1847	0	0		0	0	0	0	0
29	1	24	32	-1	370	131	7.7	43	ABpraap	462	0	0	0		0	0	0	0	0
30	1	23	19	-1	205	149	11.7	41	ABprppa	401	-469	0	0		0	0	0	0	0
31	1	36	8	-1	567	204	10.4	43	ABaraaa	395	-121	0	0		0	0	0	0	0
32	1	4	43	-1	211	279	21.9	48	Cap	478	1221	0	0		0	0	0	0	0
33	1	25	11	-1	415	432	13.9	45	ABalppp	426	1278	0	0		0	0	0	0	0
34	1	18	12	-1	553	322	8.4	43	ABalaap	393	-109	0	0		0	0	0	0	0
35	1	17	37	-1	581	339	17.7	47	ABalpaa	408	-1136	0	0		0	0	0	0	0
36	1	9	1	-1	392	300	16.6	43	Ear	399	509	0	0		0	0	0	0	0
37	1	41	20	-1	511	154	8.6	44	ABarapa	235	0	0	0		0	0	0	0	0
38	1	30	16	-1	460	346	20.3	48	ABplaap	463	18	0	0		0	0	0	0	0
39	1	22	33	-1	247	125	13.8	44	ABprapp	400	418	0	0		0	0	0	0	0
40	1	1	34	-1	249	200	6.7	43	ABprpap	415	-46	0	0		0	0	0	0	0
41	1	38	38	-1	186	241	8.5	42	ABprppp	412	0	0	0		0	0	0	0	0
42	1	19	4	-1	599	277	13.7	43	ABalaaa	427	-595	0	0		0	0	0	0	0
43	1	43	22	-1	314	368	22.5	46	ABplppa	429	-380	0	0		0	0	0	0	0
44	1	34	28	-1	462	225	21.4	47	ABplapa	470	-615	0	0		0	0	0	0	0
45	1	42	29	-1	338	212	19.7	47	Caa	462	-614	0	0		0	0	0	0	0
46	1	2	36	-1	311	132	6.5	43	ABprpaa	387	162	0	0		0	0	0	0	0
47	0	47	-1	-1	215	380	7.9	34		232	0	0	0		0	0	0	0	0
