# Supplementary material for: The AP-2 Transcription Factor APTF-2 Is Required for Neuroblast and Epidermal Morphogenesis in Caenorhabditis elegans Embryogenesis
Source: PLoS Genet. 2016 May 13;12(5):e1006048. doi: 10.1371/journal.pgen.1006048 (PMC4866721; doi:10.1371/journal.pgen.1006048)
Supplement: S3 Text — (ZIP) [file pgen.1006048.s031.zip › nuclei/t054-nuclei]

1	1	36	28	-1	397	297	16.6	44	Ear	434	712	0	0		0	0	0	0	0
2	1	28	45	-1	178	244	17.0	47	Cpp	49	0	0	0		0	0	0	0	0
3	1	24	17	-1	438	205	13.6	45	ABarpap	433	-132	0	0		0	0	0	0	0
4	1	42	27	-1	601	265	13.9	43	ABalaaa	729	0	0	0		0	0	0	0	0
5	1	11	5	-1	336	236	6.7	46	MSpp	128	0	0	0		0	0	0	0	0
6	1	5	22	-1	237	374	17.3	44	ABplppp	400	-386	0	0		0	0	0	0	0
7	1	9	33	-1	339	98	14.8	44	ABprapa	423	1031	0	0		0	0	0	0	0
8	1	31	14	-1	564	201	10.4	43	ABaraaa	192	0	0	0		0	0	0	0	0
9	1	12	11	-1	406	177	6.2	43	ABarapp	435	-340	0	0		0	0	0	0	0
10	1	1	15	-1	277	252	11.0	41	Epr	-47	0	0	0		0	0	0	0	0
11	1	33	10	-1	417	432	14.4	45	ABalppp	48	0	0	0		0	0	0	0	0
12	1	34	25	-1	564	320	9.1	43	ABalaap	431	428	0	0		0	0	0	0	0
13	1	4	12	-1	401	398	21.8	48	ABplpaa	472	790	0	0		0	0	0	0	0
14	1	27	18	-1	377	365	13.2	42	Eal	149	0	0	0		0	0	0	0	0
15	1	3	7	-1	511	409	13.9	44	ABalpap	70	0	0	0		0	0	0	0	0
16	1	38	21	-1	468	340	20.4	49	ABplaap	492	671	0	0		0	0	0	0	0
17	1	15	13	-1	442	141	21.0	49	ABarppa	441	67	0	0		0	0	0	0	0
18	1	6	30	-1	358	147	17.4	48	ABarppp	94	0	0	0		0	0	0	0	0
19	1	30	2	-1	205	153	11.2	41	ABprppa	397	-167	0	0		0	0	0	0	0
20	1	37	26	-1	503	144	8.7	44	ABarapa	-157	0	0	0		0	0	0	0	0
21	1	17	1	-1	494	232	6.2	43	ABaraap	429	496	0	0		0	0	0	0	0
22	1	43	16	-1	318	370	22.5	46	ABplppa	457	-141	0	0		0	0	0	0	0
23	1	2	46	-1	297	324	18.4	46	Epl	431	477	0	0		0	0	0	0	0
24	1	18	39	-1	391	383	7.1	49	MSap	489	425	0	0		0	0	0	0	0
25	1	19	31	-1	303	409	15.6	43	ABplpap	434	146	0	0		0	0	0	0	0
26	1	7	20	-1	539	274	23.2	47	ABplaaa	428	-774	0	0		0	0	0	0	0
27	1	10	3	-1	201	330	11.1	54	D	120	0	0	0		0	0	0	0	0
28	1	44	6	-1	464	219	21.6	48	ABplapa	465	2177	0	0		0	0	0	0	0
29	1	45	43	-1	332	212	19.7	47	Caa	473	94	0	0		0	0	0	0	0
30	1	20	35	-1	526	161	19.4	47	ABarpaa	455	-119	0	0		0	0	0	0	0
31	1	8	41	-1	500	275	15.5	45	ABalapp	454	-188	0	0		0	0	0	0	0
32	1	29	37	-1	367	126	7.7	44	ABpraap	434	442	0	0		0	0	0	0	0
33	1	39	29	-1	246	127	14.1	43	ABprapp	113	0	0	0		0	0	0	0	0
34	1	40	44	-1	245	201	6.5	43	ABprpap	430	1008	0	0		0	0	0	0	0
35	1	26	42	-1	286	335	7.4	48	P4	481	268	0	0		0	0	0	0	0
36	1	46	38	-1	305	130	7.1	43	ABprpaa	415	-777	0	0		0	0	0	0	0
37	1	35	36	-1	583	335	18.0	46	ABalpaa	467	-314	0	0		0	0	0	0	0
38	1	41	49	-1	187	244	8.6	42	ABprppp	368	0	0	0		0	0	0	0	0
39	1	21	23	-1	436	103	14.1	44	ABpraaa	432	603	0	0		0	0	0	0	0
40	1	13	19	34	480	340	8.1	48	MSaa	303	795	0	0		0	0	0	0	0
41	1	16	4	47	421	255	7.8	48	MSpa	215	0	0	0		0	0	0	0	0
42	1	23	8	-1	509	402	20.4	45	ABalppa	406	-1423	0	0		0	0	0	0	0
43	1	32	40	-1	215	289	22.0	48	Cap	-13	0	0	0		0	0	0	0	0
44	1	25	24	-1	379	281	22.9	50	ABplapp	505	696	0	0		0	0	0	0	0
45	1	22	32	-1	581	227	19.1	46	ABalapa	400	738	0	0		0	0	0	0	0
46	1	14	9	-1	248	173	20.2	50	Cpa	491	879	0	0		0	0	0	0	0
47	0	47	-1	-1	216	378	8.4	33		43	0	0	0		0	0	0	0	0
