# Supplementary material for: The AP-2 Transcription Factor APTF-2 Is Required for Neuroblast and Epidermal Morphogenesis in Caenorhabditis elegans Embryogenesis
Source: PLoS Genet. 2016 May 13;12(5):e1006048. doi: 10.1371/journal.pgen.1006048 (PMC4866721; doi:10.1371/journal.pgen.1006048)
Supplement: S3 Text — (ZIP) [file pgen.1006048.s031.zip › nuclei/t055-nuclei]

1	1	21	10	-1	500	236	6.3	43	ABaraap	396	-163	0	0		0	0	0	0	0
2	1	19	5	-1	209	151	11.5	42	ABprppa	378	82	0	0		0	0	0	0	0
3	1	27	38	50	206	325	10.1	54	D	547	146	0	0		0	0	0	0	0
4	1	41	11	-1	445	255	8.4	39	MSpaa	234	171	0	0		0	0	0	0	0
5	1	5	34	49	343	220	7.4	46	MSpp	287	-69	0	0		0	0	0	0	0
6	1	28	25	-1	459	228	21.4	48	ABplapa	477	-385	0	0		0	0	0	0	0
7	1	15	9	-1	519	406	13.5	45	ABalpap	111	0	0	0		0	0	0	0	0
8	1	42	8	-1	514	402	19.9	45	ABalppa	61	0	0	0		0	0	0	0	0
9	1	46	45	-1	249	177	20.2	50	Cpa	493	329	0	0		0	0	0	0	0
10	1	11	20	-1	425	432	14.7	44	ABalppp	436	-285	0	0		0	0	0	0	0
11	1	9	24	-1	411	180	5.9	42	ABarapp	92	0	0	0		0	0	0	0	0
12	1	13	14	-1	404	396	21.7	46	ABplpaa	469	-243	0	0		0	0	0	0	0
13	1	17	35	-1	442	148	20.4	48	ABarppa	452	67	0	0		0	0	0	0	0
14	1	8	3	-1	563	199	10.3	42	ABaraaa	422	-1181	0	0		0	0	0	0	0
15	1	10	18	-1	270	239	11.1	43	Epr	99	0	0	0		0	0	0	0	0
16	1	22	30	-1	314	371	22.5	43	ABplppa	408	-88	0	0		0	0	0	0	0
17	1	3	19	-1	441	208	14.0	45	ABarpap	457	9	0	0		0	0	0	0	0
18	1	14	22	-1	378	368	14.2	43	Eal	411	0	0	0		0	0	0	0	0
19	1	40	41	-1	446	349	7.4	37	MSaap	242	490	0	0		0	0	0	0	0
20	1	26	27	-1	536	281	23.2	48	ABplaaa	482	180	0	0		0	0	0	0	0
21	1	16	42	-1	468	339	20.6	48	ABplaap	456	-1388	0	0		0	0	0	0	0
22	1	6	21	-1	237	379	17.5	44	ABplppp	239	0	0	0		0	0	0	0	0
23	1	39	23	-1	435	102	13.9	45	ABpraaa	427	-554	0	0		0	0	0	0	0
24	1	44	29	-1	378	292	23.1	50	ABplapp	496	770	0	0		0	0	0	0	0
25	1	12	36	-1	563	316	9.0	43	ABalaap	165	0	0	0		0	0	0	0	0
26	1	20	4	-1	504	141	9.5	45	ABarapa	72	0	0	0		0	0	0	0	0
27	1	4	46	-1	604	271	14.1	43	ABalaaa	415	0	0	0		0	0	0	0	0
28	1	1	32	-1	399	292	17.3	46	Ear	263	0	0	0		0	0	0	0	0
29	1	33	37	-1	256	129	14.1	44	ABprapp	36	0	0	0		0	0	0	0	0
30	1	18	40	-1	356	146	18.3	47	ABarppp	464	1065	0	0		0	0	0	0	0
31	1	25	47	-1	304	414	15.5	43	ABplpap	30	0	0	0		0	0	0	0	0
32	1	45	17	-1	573	231	19.6	44	ABalapa	445	660	0	0		0	0	0	0	0
33	1	7	31	-1	343	97	15.2	45	ABprapa	441	-225	0	0		0	0	0	0	0
34	1	40	33	-1	508	345	8.6	37	MSaaa	242	176	0	0		0	0	0	0	0
35	1	30	1	-1	523	156	19.3	47	ABarpaa	477	-860	0	0		0	0	0	0	0
36	1	37	13	-1	587	334	17.7	45	ABalpaa	420	525	0	0		0	0	0	0	0
37	1	32	39	-1	369	126	8.0	44	ABpraap	-140	0	0	0		0	0	0	0	0
38	1	36	43	-1	306	130	7.1	43	ABprpaa	417	528	0	0		0	0	0	0	0
39	1	24	15	-1	386	380	8.0	43	MSap	133	0	0	0		0	0	0	0	0
40	1	43	48	-1	217	289	22.5	48	Cap	478	1372	0	0		0	0	0	0	0
41	1	31	2	-1	504	279	15.3	46	ABalapp	430	-114	0	0		0	0	0	0	0
42	1	35	7	-1	289	316	6.7	41	P4	406	-486	0	0		0	0	0	0	0
43	1	29	12	-1	333	220	19.6	47	Caa	470	25	0	0		0	0	0	0	0
44	1	34	44	-1	248	196	6.5	43	ABprpap	418	517	0	0		0	0	0	0	0
45	1	2	26	-1	174	248	16.5	47	Cpp	423	0	0	0		0	0	0	0	0
46	1	23	6	-1	296	326	18.6	46	Epl	434	175	0	0		0	0	0	0	0
47	1	41	28	-1	392	272	7.1	38	MSpap	188	0	0	0		0	0	0	0	0
48	0	47	-1	-1	216	379	8.0	35		193	0	0	0		0	0	0	0	0
49	1	38	16	-1	188	238	8.3	43	ABprppp	-155	0	0	0		0	0	0	0	0
50	0	35	-1	-1	321	377	7.6	36		151	0	0	0		0	0	0	0	0
