# Supplementary material for: The AP-2 Transcription Factor APTF-2 Is Required for Neuroblast and Epidermal Morphogenesis in Caenorhabditis elegans Embryogenesis
Source: PLoS Genet. 2016 May 13;12(5):e1006048. doi: 10.1371/journal.pgen.1006048 (PMC4866721; doi:10.1371/journal.pgen.1006048)
Supplement: S3 Text — (ZIP) [file pgen.1006048.s031.zip › nuclei/t056-nuclei]

1	1	35	7	-1	524	160	19.5	47	ABarpaa	466	-85	0	0		0	0	0	0	0
2	1	41	49	-1	501	282	15.7	45	ABalapp	-112	0	0	0		0	0	0	0	0
3	1	14	5	-1	563	202	10.2	43	ABaraaa	105	0	0	0		0	0	0	0	0
4	1	26	9	-1	508	147	9.4	45	ABarapa	438	235	0	0		0	0	0	0	0
5	1	2	30	-1	205	151	12.0	42	ABprppa	37	0	0	0		0	0	0	0	0
6	1	46	3	-1	292	313	18.5	44	Epl	392	-214	0	0		0	0	0	0	0
7	1	42	51	-1	282	320	7.1	44	P4	422	745	0	0		0	0	0	0	0
8	1	8	47	-1	504	406	19.8	45	ABalppa	74	0	0	0		0	0	0	0	0
9	1	7	37	-1	517	412	13.2	45	ABalpap	446	0	0	0		0	0	0	0	0
10	1	1	31	-1	501	230	6.0	43	ABaraap	433	1485	0	0		0	0	0	0	0
11	1	4	2	-1	451	257	8.4	39	MSpaa	248	798	0	0		0	0	0	0	0
12	1	43	41	-1	337	218	19.6	47	Caa	455	231	0	0		0	0	0	0	0
13	1	36	29	-1	581	340	18.3	46	ABalpaa	417	-188	0	0		0	0	0	0	0
14	1	12	38	-1	404	395	21.6	47	ABplpaa	460	-144	0	0		0	0	0	0	0
15	1	39	13	52	377	373	8.6	43	MSap	350	451	0	0		0	0	0	0	0
16	1	49	14	-1	192	225	8.1	43	ABprppp	411	-380	0	0		0	0	0	0	0
17	1	32	26	-1	574	229	20.3	44	ABalapa	446	1623	0	0		0	0	0	0	0
18	1	15	18	-1	267	234	11.7	44	Epr	-50	0	0	0		0	0	0	0	0
19	1	17	12	-1	442	202	13.9	45	ABarpap	-12	0	0	0		0	0	0	0	0
20	1	10	23	-1	422	429	14.2	45	ABalppp	431	-1052	0	0		0	0	0	0	0
21	1	22	35	-1	243	374	17.9	43	ABplppp	384	36	0	0		0	0	0	0	0
22	1	18	43	-1	375	362	14.6	44	Eal	-282	0	0	0		0	0	0	0	0
23	1	23	50	-1	438	104	14.2	44	ABpraaa	87	0	0	0		0	0	0	0	0
24	1	11	4	-1	421	186	6.1	44	ABarapp	420	1014	0	0		0	0	0	0	0
25	1	6	17	-1	453	233	21.8	48	ABplapa	475	430	0	0		0	0	0	0	0
26	1	45	42	-1	169	251	15.9	46	Cpp	463	164	0	0		0	0	0	0	0
27	1	20	36	-1	538	285	23.1	47	ABplaaa	245	0	0	0		0	0	0	0	0
28	1	47	1	-1	376	277	6.6	36	MSpap	255	-439	0	0		0	0	0	0	0
29	1	24	27	-1	380	296	22.2	51	ABplapp	512	338	0	0		0	0	0	0	0
30	1	16	28	-1	317	367	22.5	45	ABplppa	438	243	0	0		0	0	0	0	0
31	1	33	33	-1	345	98	15.2	45	ABprapa	414	661	0	0		0	0	0	0	0
32	1	28	40	-1	390	288	16.8	45	Ear	456	-104	0	0		0	0	0	0	0
33	1	34	34	-1	506	337	8.7	36	MSaaa	277	187	0	0		0	0	0	0	0
34	1	5	45	-1	348	204	7.5	34	MSppa	220	223	0	0		0	0	0	0	0
35	1	13	46	-1	442	149	20.6	46	ABarppa	153	0	0	0		0	0	0	0	0
36	1	25	10	-1	567	309	9.2	43	ABalaap	408	-378	0	0		0	0	0	0	0
37	1	29	16	-1	262	126	14.2	44	ABprapp	445	-200	0	0		0	0	0	0	0
38	1	3	39	-1	193	333	12.5	48	Da	477	-291	0	0		0	0	0	0	0
39	1	37	22	-1	379	127	7.9	44	ABpraap	434	178	0	0		0	0	0	0	0
40	1	30	24	-1	359	146	18.4	48	ABarppp	466	-416	0	0		0	0	0	0	0
41	1	19	6	-1	434	340	6.4	36	MSaap	275	468	0	0		0	0	0	0	0
42	1	21	8	-1	463	344	20.1	47	ABplaap	460	-138	0	0		0	0	0	0	0
43	1	38	11	-1	312	125	7.6	44	ABprpaa	439	811	0	0		0	0	0	0	0
44	1	44	32	-1	259	189	6.5	43	ABprpap	21	0	0	0		0	0	0	0	0
45	1	9	25	-1	252	176	20.2	49	Cpa	481	9	0	0		0	0	0	0	0
46	1	27	21	-1	600	266	14.1	44	ABalaaa	435	815	0	0		0	0	0	0	0
47	1	31	19	-1	300	409	15.1	44	ABplpap	421	346	0	0		0	0	0	0	0
48	1	40	20	-1	215	284	21.9	48	Cap	114	0	0	0		0	0	0	0	0
49	1	5	15	-1	310	249	6.8	34	MSppp	268	0	0	0		0	0	0	0	0
50	1	3	48	-1	200	304	8.5	45	Dp	317	0	0	0		0	0	0	0	0
51	0	48	-1	-1	215	379	8.4	37		193	0	0	0		0	0	0	0	0
52	0	-1	-1	-1	319	372	8.5	36		148	0	0	0		0	0	0	0	0
