# Supplementary material for: The AP-2 Transcription Factor APTF-2 Is Required for Neuroblast and Epidermal Morphogenesis in Caenorhabditis elegans Embryogenesis
Source: PLoS Genet. 2016 May 13;12(5):e1006048. doi: 10.1371/journal.pgen.1006048 (PMC4866721; doi:10.1371/journal.pgen.1006048)
Supplement: S3 Text — (ZIP) [file pgen.1006048.s031.zip › nuclei/t057-nuclei]

1	1	28	18	-1	370	272	5.8	37	MSpap	460	0	0	0		0	0	0	0	0
2	1	11	47	-1	447	257	8.0	38	MSpaa	190	0	0	0		0	0	0	0	0
3	1	6	28	-1	293	315	18.4	45	Epl	-136	0	0	0		0	0	0	0	0
4	1	24	20	-1	430	181	5.6	43	ABarapp	430	-672	0	0		0	0	0	0	0
5	1	3	13	-1	564	209	10.0	44	ABaraaa	445	-37	0	0		0	0	0	0	0
6	1	41	21	-1	432	336	6.0	37	MSaap	372	-429	0	0		0	0	0	0	0
7	1	1	26	-1	524	166	19.9	47	ABarpaa	469	284	0	0		0	0	0	0	0
8	1	42	46	-1	466	341	19.8	47	ABplaap	471	884	0	0		0	0	0	0	0
9	1	4	4	-1	513	155	9.4	45	ABarapa	115	0	0	0		0	0	0	0	0
10	1	36	36	-1	564	316	9.5	43	ABalaap	425	496	0	0		0	0	0	0	0
11	1	43	16	-1	323	122	7.3	43	ABprpaa	431	68	0	0		0	0	0	0	0
12	1	19	35	-1	451	205	13.8	45	ABarpap	455	21	0	0		0	0	0	0	0
13	1	15	15	-1	396	388	9.6	37	MSapa	238	154	0	0		0	0	0	0	0
14	1	16	34	-1	197	212	8.7	44	ABprppp	388	876	0	0		0	0	0	0	0
15	1	49	19	-1	300	241	6.5	34	MSppp	244	-48	0	0		0	0	0	0	0
16	1	37	30	-1	271	123	14.2	44	ABprapp	218	0	0	0		0	0	0	0	0
17	1	25	45	-1	456	241	22.0	48	ABplapa	471	-281	0	0		0	0	0	0	0
18	1	18	10	-1	273	232	11.9	44	Epr	418	0	0	0		0	0	0	0	0
19	1	47	11	-1	307	413	15.0	44	ABplpap	31	0	0	0		0	0	0	0	0
20	1	48	51	-1	224	277	22.2	48	Cap	467	709	0	0		0	0	0	0	0
21	1	46	27	-1	599	269	14.8	43	ABalaaa	292	0	0	0		0	0	0	0	0
22	1	39	38	-1	390	116	8.2	44	ABpraap	442	-70	0	0		0	0	0	0	0
23	1	20	2	-1	415	427	14.1	44	ABalppp	448	718	0	0		0	0	0	0	0
24	1	40	39	-1	364	145	19.0	49	ABarppp	462	108	0	0		0	0	0	0	0
25	1	45	23	-1	264	179	20.0	49	Cpa	494	77	0	0		0	0	0	0	0
26	1	17	3	-1	571	235	20.2	45	ABalapa	-52	0	0	0		0	0	0	0	0
27	1	29	31	-1	387	300	21.9	51	ABplapp	460	-279	0	0		0	0	0	0	0
28	1	30	17	-1	323	372	22.2	46	ABplppa	441	558	0	0		0	0	0	0	0
29	1	13	37	-1	577	347	17.3	46	ABalpaa	452	-68	0	0		0	0	0	0	0
30	1	5	14	-1	213	143	12.4	41	ABprppa	407	337	0	0		0	0	0	0	0
31	1	10	9	-1	505	233	6.2	43	ABaraap	429	-485	0	0		0	0	0	0	0
32	1	44	8	-1	264	179	7.2	43	ABprpap	431	294	0	0		0	0	0	0	0
33	1	31	24	-1	351	98	15.3	44	ABprapa	-676	0	0	0		0	0	0	0	0
34	1	33	32	-1	502	337	8.4	37	MSaaa	341	-109	0	0		0	0	0	0	0
35	1	21	33	-1	250	377	18.8	45	ABplppp	425	1237	0	0		0	0	0	0	0
36	1	27	42	-1	534	292	23.0	47	ABplaaa	105	0	0	0		0	0	0	0	0
37	1	9	7	-1	513	408	12.6	44	ABalpap	320	0	0	0		0	0	0	0	0
38	1	14	41	-1	411	397	21.7	46	ABplpaa	460	155	0	0		0	0	0	0	0
39	1	38	5	-1	192	336	13.4	46	Da	431	964	0	0		0	0	0	0	0
40	1	32	6	-1	387	285	15.6	44	Ear	442	412	0	0		0	0	0	0	0
41	1	12	1	-1	340	224	20.0	48	Caa	482	-352	0	0		0	0	0	0	0
42	1	26	50	-1	177	246	16.0	47	Cpp	452	897	0	0		0	0	0	0	0
43	1	22	43	-1	374	355	14.2	44	Eal	185	0	0	0		0	0	0	0	0
44	0	51	-1	-1	212	378	8.4	37		310	-398	0	0		0	0	0	0	0
45	1	34	44	-1	359	197	7.1	37	MSppa	261	-97	0	0		0	0	0	0	0
46	1	35	25	-1	448	152	20.9	47	ABarppa	145	0	0	0		0	0	0	0	0
47	1	8	12	-1	505	410	19.1	46	ABalppa	404	1025	0	0		0	0	0	0	0
48	1	50	40	-1	195	292	8.4	44	Dp	438	831	0	0		0	0	0	0	0
49	1	2	29	-1	497	286	15.4	44	ABalapp	-175	0	0	0		0	0	0	0	0
50	1	23	48	-1	449	105	15.1	45	ABpraaa	443	212	0	0		0	0	0	0	0
51	1	7	22	-1	275	319	7.4	45	P4	-401	0	0	0		0	0	0	0	0
52	1	15	49	-1	330	372	7.3	35	MSapp	133	0	0	0		0	0	0	0	0
