# Supplementary material for: The AP-2 Transcription Factor APTF-2 Is Required for Neuroblast and Epidermal Morphogenesis in Caenorhabditis elegans Embryogenesis
Source: PLoS Genet. 2016 May 13;12(5):e1006048. doi: 10.1371/journal.pgen.1006048 (PMC4866721; doi:10.1371/journal.pgen.1006048)
Supplement: S3 Text — (ZIP) [file pgen.1006048.s031.zip › nuclei/t058-nuclei]

1	1	41	51	-1	344	227	20.0	48	Caa	444	263	0	0		0	0	0	0	0
2	1	23	1	-1	420	423	14.2	46	ABalppp	263	0	0	0		0	0	0	0	0
3	1	26	26	-1	573	242	20.4	47	ABalapa	452	263	0	0		0	0	0	0	0
4	1	9	21	-1	511	156	9.8	45	ABarapa	438	388	0	0		0	0	0	0	0
5	1	39	24	-1	187	341	13.2	44	Da	437	184	0	0		0	0	0	0	0
6	1	40	20	-1	375	287	14.8	45	Ear	422	-912	0	0		0	0	0	0	0
7	1	37	8	-1	522	401	12.3	45	ABalpap	436	-287	0	0		0	0	0	0	0
8	1	32	28	-1	264	180	6.4	43	ABprpap	418	-156	0	0		0	0	0	0	0
9	1	31	11	-1	507	230	6.3	43	ABaraap	81	0	0	0		0	0	0	0	0
10	1	18	40	-1	273	239	11.8	44	Epr	442	870	0	0		0	0	0	0	0
11	1	19	43	-1	310	415	14.8	45	ABplpap	-129	0	0	0		0	0	0	0	0
12	1	47	15	-1	502	413	18.7	44	ABalppa	20	0	0	0		0	0	0	0	0
13	1	5	22	-1	569	206	10.8	43	ABaraaa	408	0	0	0		0	0	0	0	0
14	1	30	16	-1	215	138	12.4	42	ABprppa	399	665	0	0		0	0	0	0	0
15	1	13	9	-1	400	392	9.1	37	MSapa	-153	0	0	0		0	0	0	0	0
16	1	11	19	-1	326	120	7.6	42	ABprpaa	420	554	0	0		0	0	0	0	0
17	1	28	44	-1	324	375	22.1	46	ABplppa	634	0	0	0		0	0	0	0	0
18	1	1	4	-1	362	268	5.3	39	MSpap	368	-248	0	0		0	0	0	0	0
19	1	15	32	-1	295	240	6.4	36	MSppp	350	0	0	0		0	0	0	0	0
20	1	4	45	-1	437	180	5.9	43	ABarapp	411	-855	0	0		0	0	0	0	0
21	1	6	39	-1	422	334	5.6	40	MSaap	54	0	0	0		0	0	0	0	0
22	1	51	13	-1	265	319	7.6	45	P4	449	-104	0	0		0	0	0	0	0
23	1	25	50	-1	265	181	20.0	50	Cpa	492	1065	0	0		0	0	0	0	0
24	1	33	10	-1	356	100	15.0	44	ABprapa	446	368	0	0		0	0	0	0	0
25	1	46	35	-1	445	163	21.1	48	ABarppa	441	746	0	0		0	0	0	0	0
26	1	7	23	-1	523	172	19.6	48	ABarpaa	487	-61	0	0		0	0	0	0	0
27	1	21	7	-1	597	265	14.5	45	ABalaaa	509	0	0	0		0	0	0	0	0
28	1	3	5	-1	295	310	18.6	45	Epl	438	-564	0	0		0	0	0	0	0
29	1	49	41	-1	500	281	15.5	44	ABalapp	447	-237	0	0		0	0	0	0	0
30	1	16	48	-1	273	124	14.5	45	ABprapp	447	18	0	0		0	0	0	0	0
31	1	27	14	-1	385	301	21.6	48	ABplapp	479	-13	0	0		0	0	0	0	0
32	1	34	17	-1	507	335	7.9	40	MSaaa	98	0	0	0		0	0	0	0	0
33	1	35	30	-1	252	375	19.0	44	ABplppp	438	319	0	0		0	0	0	0	0
34	1	14	3	-1	192	206	9.8	43	ABprppp	427	-711	0	0		0	0	0	0	0
35	1	12	6	-1	447	209	13.5	43	ABarpap	436	-131	0	0		0	0	0	0	0
36	1	10	46	-1	566	314	9.7	42	ABalaap	416	-456	0	0		0	0	0	0	0
37	1	29	29	-1	574	350	17.2	46	ABalpaa	-96	0	0	0		0	0	0	0	0
38	1	22	12	-1	393	117	8.0	44	ABpraap	-199	0	0	0		0	0	0	0	0
39	1	24	42	-1	362	150	19.4	48	ABarppp	480	-804	0	0		0	0	0	0	0
40	1	48	37	-1	189	278	8.5	44	Dp	444	887	0	0		0	0	0	0	0
41	1	38	36	-1	415	397	21.8	47	ABplpaa	218	0	0	0		0	0	0	0	0
42	1	36	38	-1	532	297	22.9	46	ABplaaa	452	-240	0	0		0	0	0	0	0
43	1	43	34	-1	371	356	13.6	44	Eal	445	1255	0	0		0	0	0	0	0
44	1	45	31	-1	357	195	7.8	37	MSppa	347	-197	0	0		0	0	0	0	0
45	1	17	47	-1	453	246	22.0	48	ABplapa	469	663	0	0		0	0	0	0	0
46	1	8	33	-1	464	341	20.1	48	ABplaap	482	829	0	0		0	0	0	0	0
47	1	2	27	-1	454	261	7.6	38	MSpaa	48	0	0	0		0	0	0	0	0
48	1	50	2	-1	447	107	15.1	45	ABpraaa	433	167	0	0		0	0	0	0	0
49	1	52	25	-1	331	370	6.6	36	MSapp	294	-187	0	0		0	0	0	0	0
50	1	42	49	-1	177	241	16.6	48	Cpp	449	618	0	0		0	0	0	0	0
51	1	20	18	-1	221	280	22.1	48	Cap	472	-176	0	0		0	0	0	0	0
52	0	44	-1	-1	215	378	7.5	34		230	0	0	0		0	0	0	0	0
