# Supplementary material for: The AP-2 Transcription Factor APTF-2 Is Required for Neuroblast and Epidermal Morphogenesis in Caenorhabditis elegans Embryogenesis
Source: PLoS Genet. 2016 May 13;12(5):e1006048. doi: 10.1371/journal.pgen.1006048 (PMC4866721; doi:10.1371/journal.pgen.1006048)
Supplement: S3 Text — (ZIP) [file pgen.1006048.s031.zip › nuclei/t059-nuclei]

1	1	2	6	-1	420	418	14.2	47	ABalppp	443	148	0	0		0	0	0	0	0
2	1	48	12	-1	456	112	15.2	45	ABpraaa	451	649	0	0		0	0	0	0	0
3	1	34	39	-1	200	194	9.8	43	ABprppp	373	0	0	0		0	0	0	0	0
4	1	18	3	-1	356	265	5.3	40	MSpap	64	0	0	0		0	0	0	0	0
5	1	28	19	-1	296	307	18.6	46	Epl	449	148	0	0		0	0	0	0	0
6	1	35	35	-1	445	212	13.2	44	ABarpap	442	749	0	0		0	0	0	0	0
7	1	27	36	-1	598	276	14.5	45	ABalaaa	197	0	0	0		0	0	0	0	0
8	1	7	33	-1	518	398	12.0	43	ABalpap	429	169	0	0		0	0	0	0	0
9	1	15	21	-1	397	396	8.8	38	MSapa	191	0	0	0		0	0	0	0	0
10	1	24	42	-1	363	101	15.7	45	ABprapa	443	191	0	0		0	0	0	0	0
11	1	9	13	-1	505	228	6.0	44	ABaraap	436	-1130	0	0		0	0	0	0	0
12	1	38	5	-1	400	118	8.3	44	ABpraap	142	0	0	0		0	0	0	0	0
13	1	22	9	-1	258	317	7.5	45	P4	453	373	0	0		0	0	0	0	0
14	1	31	23	-1	388	307	21.6	48	ABplapp	467	448	0	0		0	0	0	0	0
15	1	12	32	-1	502	415	18.9	45	ABalppa	-229	0	0	0		0	0	0	0	0
16	1	14	2	-1	228	131	12.7	42	ABprppa	94	0	0	0		0	0	0	0	0
17	1	32	29	-1	505	334	7.5	41	MSaaa	113	0	0	0		0	0	0	0	0
18	1	51	27	-1	220	290	22.1	48	Cap	476	-1414	0	0		0	0	0	0	0
19	1	16	15	-1	333	121	7.9	44	ABprpaa	428	449	0	0		0	0	0	0	0
20	1	6	25	-1	369	290	14.1	45	Ear	420	-508	0	0		0	0	0	0	0
21	1	4	8	-1	511	160	10.0	44	ABarapa	456	0	0	0		0	0	0	0	0
22	1	13	41	-1	570	211	10.6	44	ABaraaa	-110	0	0	0		0	0	0	0	0
23	1	26	38	-1	526	181	19.5	50	ABarpaa	484	722	0	0		0	0	0	0	0
24	1	5	37	-1	188	344	13.5	46	Da	414	241	0	0		0	0	0	0	0
25	1	49	47	-1	315	372	6.3	38	MSapp	373	714	0	0		0	0	0	0	0
26	1	3	7	-1	570	247	20.2	45	ABalapa	433	51	0	0		0	0	0	0	0
27	1	47	17	-1	451	261	7.6	40	MSpaa	351	-438	0	0		0	0	0	0	0
28	1	8	24	-1	261	174	6.4	44	ABprpap	444	-246	0	0		0	0	0	0	0
29	1	37	44	-1	572	356	16.5	45	ABalpaa	441	1135	0	0		0	0	0	0	0
30	1	33	22	-1	258	377	18.6	44	ABplppp	317	0	0	0		0	0	0	0	0
31	1	44	34	-1	355	191	7.3	38	MSppa	-94	0	0	0		0	0	0	0	0
32	1	19	10	-1	292	244	6.2	37	MSppp	56	0	0	0		0	0	0	0	0
33	1	46	50	-1	466	341	20.3	47	ABplaap	464	-24	0	0		0	0	0	0	0
34	1	43	49	-1	373	358	12.9	44	Eal	425	105	0	0		0	0	0	0	0
35	1	25	11	-1	448	171	21.2	48	ABarppa	468	1122	0	0		0	0	0	0	0
36	1	41	43	-1	412	402	21.3	47	ABplpaa	219	0	0	0		0	0	0	0	0
37	1	40	52	-1	182	259	8.3	42	Dp	389	409	0	0		0	0	0	0	0
38	1	42	26	-1	534	303	22.6	47	ABplaaa	-135	0	0	0		0	0	0	0	0
39	1	21	14	-1	409	341	5.3	39	MSaap	388	368	0	0		0	0	0	0	0
40	1	10	30	-1	269	246	11.9	44	Epr	389	0	0	0		0	0	0	0	0
41	1	29	45	-1	496	278	15.4	44	ABalapp	428	-1506	0	0		0	0	0	0	0
42	1	39	40	-1	369	153	19.3	47	ABarppp	471	124	0	0		0	0	0	0	0
43	1	11	16	-1	310	417	14.3	44	ABplpap	437	-524	0	0		0	0	0	0	0
44	1	17	28	-1	326	377	22.0	46	ABplppa	408	506	0	0		0	0	0	0	0
45	1	20	18	-1	434	178	6.1	44	ABarapp	105	0	0	0		0	0	0	0	0
46	1	36	20	-1	559	314	8.9	43	ABalaap	421	806	0	0		0	0	0	0	0
47	1	45	1	-1	454	247	21.7	47	ABplapa	434	35	0	0		0	0	0	0	0
48	1	30	51	-1	284	127	15.0	45	ABprapp	415	-273	0	0		0	0	0	0	0
49	1	50	31	-1	181	239	16.7	47	Cpp	472	605	0	0		0	0	0	0	0
50	1	23	4	-1	266	180	20.3	50	Cpa	480	-113	0	0		0	0	0	0	0
51	1	1	46	-1	346	229	20.2	48	Caa	468	1448	0	0		0	0	0	0	0
52	0	52	-1	-1	215	379	8.0	35		-296	0	0	0		0	0	0	0	0
