# Supplementary material for: The AP-2 Transcription Factor APTF-2 Is Required for Neuroblast and Epidermal Morphogenesis in Caenorhabditis elegans Embryogenesis
Source: PLoS Genet. 2016 May 13;12(5):e1006048. doi: 10.1371/journal.pgen.1006048 (PMC4866721; doi:10.1371/journal.pgen.1006048)
Supplement: S3 Text — (ZIP) [file pgen.1006048.s031.zip › nuclei/t060-nuclei]

1	1	47	14	-1	455	252	21.8	47	ABplapa	474	-226	0	0		0	0	0	0	0
2	1	16	19	-1	226	135	12.1	41	ABprppa	19	0	0	0		0	0	0	0	0
3	1	4	25	-1	353	269	5.4	40	MSpap	388	485	0	0		0	0	0	0	0
4	1	50	52	-1	260	175	20.7	50	Cpa	32	0	0	0		0	0	0	0	0
5	1	12	23	-1	402	120	8.7	44	ABpraap	115	0	0	0		0	0	0	0	0
6	1	1	15	-1	418	416	14.2	45	ABalppp	459	212	0	0		0	0	0	0	0
7	1	26	28	-1	566	247	19.9	47	ABalapa	54	0	0	0		0	0	0	0	0
8	1	21	7	-1	512	158	9.9	44	ABarapa	242	0	0	0		0	0	0	0	0
9	1	13	49	-1	257	318	7.4	43	P4	404	1488	0	0		0	0	0	0	0
10	1	32	44	-1	285	249	5.7	38	MSppp	375	35	0	0		0	0	0	0	0
11	1	35	16	-1	446	172	20.8	48	ABarppa	454	483	0	0		0	0	0	0	0
12	1	2	9	-1	457	113	15.1	45	ABpraaa	438	1120	0	0		0	0	0	0	0
13	1	11	26	-1	510	235	5.8	44	ABaraap	93	0	0	0		0	0	0	0	0
14	1	39	31	-1	410	344	4.9	40	MSaap	391	401	0	0		0	0	0	0	0
15	1	19	27	-1	330	115	8.2	44	ABprpaa	425	0	0	0		0	0	0	0	0
16	1	43	48	-1	324	418	14.4	45	ABplpap	433	-856	0	0		0	0	0	0	0
17	1	27	12	-1	450	259	7.5	39	MSpaa	384	195	0	0		0	0	0	0	0
18	1	45	6	-1	437	177	6.1	43	ABarapp	439	209	0	0		0	0	0	0	0
19	1	5	17	-1	293	304	18.1	46	Epl	444	160	0	0		0	0	0	0	0
20	1	46	2	-1	557	313	9.2	42	ABalaap	218	0	0	0		0	0	0	0	0
21	1	9	33	-1	403	399	8.5	39	MSapa	291	0	0	0		0	0	0	0	0
22	1	30	24	-1	265	381	18.4	45	ABplppp	425	962	0	0		0	0	0	0	0
23	1	14	47	-1	386	310	21.6	48	ABplapp	454	460	0	0		0	0	0	0	0
24	1	28	18	-1	268	170	6.3	45	ABprpap	427	1132	0	0		0	0	0	0	0
25	1	20	29	-1	368	282	14.1	45	Ear	-259	0	0	0		0	0	0	0	0
26	1	38	30	-1	536	310	22.5	46	ABplaaa	457	97	0	0		0	0	0	0	0
27	1	18	45	-1	221	291	22.2	49	Cap	475	163	0	0		0	0	0	0	0
28	1	44	43	-1	329	381	22.1	45	ABplppa	425	-239	0	0		0	0	0	0	0
29	1	17	8	-1	505	338	7.1	41	MSaaa	398	-520	0	0		0	0	0	0	0
30	1	40	10	-1	268	259	11.7	45	Epr	454	57	0	0		0	0	0	0	0
31	1	49	11	-1	185	241	16.4	47	Cpp	455	-314	0	0		0	0	0	0	0
32	1	15	1	-1	504	414	18.5	45	ABalppa	443	-1199	0	0		0	0	0	0	0
33	1	8	21	-1	512	398	11.6	44	ABalpap	444	136	0	0		0	0	0	0	0
34	1	31	5	-1	360	189	7.0	39	MSppa	390	258	0	0		0	0	0	0	0
35	1	6	22	-1	446	211	12.8	43	ABarpap	425	385	0	0		0	0	0	0	0
36	1	7	34	-1	596	276	14.1	44	ABalaaa	422	-201	0	0		0	0	0	0	0
37	1	24	50	-1	192	352	14.0	45	Da	445	505	0	0		0	0	0	0	0
38	1	23	37	-1	520	181	19.7	48	ABarpaa	479	11	0	0		0	0	0	0	0
39	1	3	4	-1	201	197	9.7	44	ABprppp	438	-220	0	0		0	0	0	0	0
40	1	42	32	-1	368	160	19.4	47	ABarppp	464	213	0	0		0	0	0	0	0
41	1	22	3	-1	569	209	10.5	44	ABaraaa	441	-181	0	0		0	0	0	0	0
42	1	10	13	-1	360	105	15.4	45	ABprapa	507	0	0	0		0	0	0	0	0
43	1	36	51	-1	410	405	21.0	47	ABplpaa	-54	0	0	0		0	0	0	0	0
44	1	29	41	-1	571	356	16.5	45	ABalpaa	36	0	0	0		0	0	0	0	0
45	1	41	42	-1	490	275	15.5	44	ABalapp	434	-568	0	0		0	0	0	0	0
46	1	51	39	-1	350	232	20.4	48	Caa	480	280	0	0		0	0	0	0	0
47	1	25	38	-1	301	375	6.6	38	MSapp	382	571	0	0		0	0	0	0	0
48	0	52	-1	-1	215	381	8.4	36		311	483	0	0		0	0	0	0	0
49	1	34	20	-1	368	353	11.5	44	Eal	432	-305	0	0		0	0	0	0	0
50	1	33	46	-1	467	347	20.4	47	ABplaap	471	844	0	0		0	0	0	0	0
51	1	48	35	-1	281	131	14.8	45	ABprapp	453	-749	0	0		0	0	0	0	0
52	1	37	36	-1	182	265	7.5	43	Dp	426	136	0	0		0	0	0	0	0
