# Supplementary material for: The AP-2 Transcription Factor APTF-2 Is Required for Neuroblast and Epidermal Morphogenesis in Caenorhabditis elegans Embryogenesis
Source: PLoS Genet. 2016 May 13;12(5):e1006048. doi: 10.1371/journal.pgen.1006048 (PMC4866721; doi:10.1371/journal.pgen.1006048)
Supplement: S3 Text — (ZIP) [file pgen.1006048.s031.zip › nuclei/t061-nuclei]

1	1	32	30	-1	514	412	17.3	45	ABalppa	421	100	0	0		0	0	0	0	0
2	1	20	36	-1	554	304	9.5	43	ABalaap	330	0	0	0		0	0	0	0	0
3	1	41	16	-1	568	204	11.2	43	ABaraaa	210	0	0	0		0	0	0	0	0
4	1	39	25	-1	197	201	9.4	43	ABprppp	160	0	0	0		0	0	0	0	0
5	1	34	8	-1	361	194	7.1	39	MSppa	361	109	0	0		0	0	0	0	0
6	1	18	5	-1	434	177	5.9	44	ABarapp	442	1016	0	0		0	0	0	0	0
7	1	8	4	-1	511	158	10.3	45	ABarapa	138	0	0	0		0	0	0	0	0
8	1	29	46	-1	509	331	6.7	41	MSaaa	396	-111	0	0		0	0	0	0	0
9	1	12	3	-1	455	115	15.3	45	ABpraaa	425	2016	0	0		0	0	0	0	0
10	1	30	20	-1	268	260	11.3	45	Epr	418	-71	0	0		0	0	0	0	0
11	1	31	7	-1	182	251	16.6	46	Cpp	215	0	0	0		0	0	0	0	0
12	1	17	1	-1	446	257	7.7	40	MSpaa	403	-410	0	0		0	0	0	0	0
13	1	42	22	-1	356	106	15.7	45	ABprapa	61	0	0	0		0	0	0	0	0
14	1	1	6	-1	455	260	22.2	48	ABplapa	465	278	0	0		0	0	0	0	0
15	1	6	43	-1	420	411	13.6	45	ABalppp	449	17	0	0		0	0	0	0	0
16	1	11	49	-1	445	172	21.0	47	ABarppa	463	1037	0	0		0	0	0	0	0
17	1	19	15	-1	297	307	17.5	45	Epl	450	232	0	0		0	0	0	0	0
18	1	24	26	-1	272	175	6.0	44	ABprpap	435	1095	0	0		0	0	0	0	0
19	1	2	34	-1	229	134	11.2	42	ABprppa	412	-861	0	0		0	0	0	0	0
20	1	49	23	-1	366	348	10.9	44	Eal	-219	0	0	0		0	0	0	0	0
21	1	33	42	-1	516	389	10.9	45	ABalpap	419	-1469	0	0		0	0	0	0	0
22	1	35	31	-1	439	208	12.8	44	ABarpap	418	-286	0	0		0	0	0	0	0
23	1	5	2	-1	400	116	9.0	45	ABpraap	336	0	0	0		0	0	0	0	0
24	1	22	24	-1	269	386	18.8	44	ABplppp	435	-816	0	0		0	0	0	0	0
25	1	3	32	-1	349	277	5.3	40	MSpap	400	113	0	0		0	0	0	0	0
26	1	13	28	-1	512	233	5.8	44	ABaraap	475	0	0	0		0	0	0	0	0
27	1	15	14	-1	327	120	7.8	44	ABprpaa	429	443	0	0		0	0	0	0	0
28	1	7	9	-1	570	245	20.0	46	ABalapa	748	0	0	0		0	0	0	0	0
29	1	25	27	-1	366	285	14.1	45	Ear	454	167	0	0		0	0	0	0	0
30	1	26	17	-1	541	306	22.4	47	ABplaaa	466	491	0	0		0	0	0	0	0
31	1	14	29	-1	412	343	5.1	41	MSaap	340	0	0	0		0	0	0	0	0
32	1	40	51	-1	365	161	19.6	46	ABarppp	438	-77	0	0		0	0	0	0	0
33	1	21	10	-1	405	400	8.2	40	MSapa	137	0	0	0		0	0	0	0	0
34	1	36	37	-1	596	269	14.3	43	ABalaaa	429	-640	0	0		0	0	0	0	0
35	1	51	19	-1	276	139	14.7	45	ABprapp	440	-582	0	0		0	0	0	0	0
36	1	52	18	-1	181	270	8.0	44	Dp	380	838	0	0		0	0	0	0	0
37	1	38	12	-1	522	178	19.5	48	ABarpaa	644	0	0	0		0	0	0	0	0
38	1	47	50	-1	291	376	6.3	39	MSapp	92	0	0	0		0	0	0	0	0
39	1	46	47	-1	349	234	20.4	46	Caa	463	441	0	0		0	0	0	0	0
40	0	48	-1	-1	215	381	7.7	35		267	-145	0	0		0	0	0	0	0
41	1	44	11	-1	569	351	15.9	46	ABalpaa	457	392	0	0		0	0	0	0	0
42	1	45	52	-1	485	277	15.9	44	ABalapp	444	-653	0	0		0	0	0	0	0
43	1	28	38	-1	337	385	22.2	44	ABplppa	424	-846	0	0		0	0	0	0	0
44	1	10	13	-1	282	252	5.3	38	MSppp	504	0	0	0		0	0	0	0	0
45	1	27	33	-1	222	295	22.1	49	Cap	475	-65	0	0		0	0	0	0	0
46	1	50	21	-1	469	353	20.6	47	ABplaap	448	409	0	0		0	0	0	0	0
47	1	23	39	-1	386	323	21.3	46	ABplapp	463	178	0	0		0	0	0	0	0
48	1	16	48	-1	328	417	14.5	45	ABplpap	449	-82	0	0		0	0	0	0	0
49	1	9	35	-1	254	319	7.5	43	P4	418	95	0	0		0	0	0	0	0
50	1	37	45	-1	198	354	13.7	45	Da	432	-154	0	0		0	0	0	0	0
51	1	43	40	-1	419	412	20.5	46	ABplpaa	463	-1712	0	0		0	0	0	0	0
52	1	4	44	-1	266	186	20.5	51	Cpa	507	-942	0	0		0	0	0	0	0
