# Supplementary material for: The AP-2 Transcription Factor APTF-2 Is Required for Neuroblast and Epidermal Morphogenesis in Caenorhabditis elegans Embryogenesis
Source: PLoS Genet. 2016 May 13;12(5):e1006048. doi: 10.1371/journal.pgen.1006048 (PMC4866721; doi:10.1371/journal.pgen.1006048)
Supplement: S3 Text — (ZIP) [file pgen.1006048.s031.zip › nuclei/t062-nuclei]

1	1	12	11	-1	443	253	7.4	40	MSpaa	618	0	0	0		0	0	0	0	0
2	1	23	41	-1	393	115	9.3	45	ABpraap	452	-773	0	0		0	0	0	0	0
3	1	9	13	-1	448	109	15.4	45	ABpraaa	181	0	0	0		0	0	0	0	0
4	1	7	7	-1	503	150	10.0	44	ABarapa	156	0	0	0		0	0	0	0	0
5	1	6	18	-1	434	170	6.0	44	ABarapp	140	0	0	0		0	0	0	0	0
6	1	14	23	-1	448	265	22.1	48	ABplapa	468	342	0	0		0	0	0	0	0
7	1	11	42	-1	178	257	17.2	47	Cpp	468	-16	0	0		0	0	0	0	0
8	1	5	29	-1	360	194	7.3	39	MSppa	36	0	0	0		0	0	0	0	0
9	1	28	38	-1	564	240	20.2	45	ABalapa	434	1098	0	0		0	0	0	0	0
10	1	33	33	-1	406	405	8.3	40	MSapa	246	0	0	0		0	0	0	0	0
11	1	41	16	-1	575	339	16.0	46	ABalpaa	-117	0	0	0		0	0	0	0	0
12	1	37	45	-1	518	172	19.5	48	ABarpaa	389	0	0	0		0	0	0	0	0
13	1	44	37	-1	285	249	5.3	39	MSppp	375	1465	0	0		0	0	0	0	0
14	1	27	3	-1	323	119	8.0	43	ABprpaa	81	0	0	0		0	0	0	0	0
15	1	17	15	-1	295	306	17.6	46	Epl	451	-537	0	0		0	0	0	0	0
16	1	3	40	-1	565	196	11.1	44	ABaraaa	442	975	0	0		0	0	0	0	0
17	1	30	28	-1	549	303	22.4	48	ABplaaa	-219	0	0	0		0	0	0	0	0
18	1	36	34	-1	188	274	8.0	43	Dp	436	572	0	0		0	0	0	0	0
19	1	35	10	-1	262	140	15.1	46	ABprapp	463	469	0	0		0	0	0	0	0
20	1	10	25	-1	273	261	11.2	45	Epr	443	-278	0	0		0	0	0	0	0
21	1	46	32	-1	475	350	20.8	46	ABplaap	173	0	0	0		0	0	0	0	0
22	1	13	50	-1	345	108	16.5	46	ABprapa	460	70	0	0		0	0	0	0	0
23	1	20	51	-1	368	351	10.6	45	Eal	450	961	0	0		0	0	0	0	0
24	1	24	4	-1	274	391	18.7	44	ABplppp	99	0	0	0		0	0	0	0	0
25	1	4	19	-1	195	204	9.4	43	ABprppp	-111	0	0	0		0	0	0	0	0
26	1	18	39	-1	271	176	6.4	43	ABprpap	49	0	0	0		0	0	0	0	0
27	1	29	27	-1	361	290	13.8	45	Ear	389	0	0	0		0	0	0	0	0
28	1	26	6	-1	513	231	5.9	45	ABaraap	446	-390	0	0		0	0	0	0	0
29	1	31	48	-1	412	340	5.5	40	MSaap	90	0	0	0		0	0	0	0	0
30	1	1	24	-1	525	407	17.0	44	ABalppa	299	0	0	0		0	0	0	0	0
31	1	22	35	-1	437	201	12.7	44	ABarpap	433	1418	0	0		0	0	0	0	0
32	1	25	31	-1	348	276	5.4	40	MSpap	402	187	0	0		0	0	0	0	0
33	1	45	49	-1	224	305	22.1	47	Cap	470	241	0	0		0	0	0	0	0
34	1	19	5	-1	222	141	10.8	43	ABprppa	394	-241	0	0		0	0	0	0	0
35	1	49	2	-1	256	320	7.3	42	P4	384	155	0	0		0	0	0	0	0
36	1	2	17	-1	548	293	9.9	43	ABalaap	-313	0	0	0		0	0	0	0	0
37	1	34	30	-1	595	259	14.1	45	ABalaaa	431	93	0	0		0	0	0	0	0
38	1	43	9	-1	348	393	22.0	45	ABplppa	444	215	0	0		0	0	0	0	0
39	1	47	46	-1	381	326	21.1	47	ABplapp	478	480	0	0		0	0	0	0	0
40	1	51	22	-1	434	412	20.0	47	ABplpaa	459	92	0	0		0	0	0	0	0
41	0	40	-1	-1	213	381	8.1	35		323	-141	0	0		0	0	0	0	0
42	1	21	12	-1	520	379	10.4	44	ABalpap	224	0	0	0		0	0	0	0	0
43	1	15	21	-1	433	404	13.6	45	ABalppp	142	0	0	0		0	0	0	0	0
44	1	52	44	-1	262	195	20.4	51	Cpa	511	259	0	0		0	0	0	0	0
45	1	50	1	-1	207	357	13.5	45	Da	451	595	0	0		0	0	0	0	0
46	1	8	14	-1	507	321	6.5	41	MSaaa	-2	0	0	0		0	0	0	0	0
47	1	39	8	-1	349	240	20.2	47	Caa	434	26	0	0		0	0	0	0	0
48	1	48	47	-1	335	421	14.7	45	ABplpap	449	-936	0	0		0	0	0	0	0
49	1	16	36	-1	439	174	20.8	48	ABarppa	403	0	0	0		0	0	0	0	0
50	1	38	20	-1	292	382	6.4	40	MSapp	378	-207	0	0		0	0	0	0	0
51	1	32	43	-1	356	168	19.0	46	ABarppp	457	578	0	0		0	0	0	0	0
52	1	42	26	-1	483	269	16.4	44	ABalapp	437	1242	0	0		0	0	0	0	0
