# Supplementary material for: The AP-2 Transcription Factor APTF-2 Is Required for Neuroblast and Epidermal Morphogenesis in Caenorhabditis elegans Embryogenesis
Source: PLoS Genet. 2016 May 13;12(5):e1006048. doi: 10.1371/journal.pgen.1006048 (PMC4866721; doi:10.1371/journal.pgen.1006048)
Supplement: S3 Text — (ZIP) [file pgen.1006048.s031.zip › nuclei/t063-nuclei]

1	1	45	22	-1	215	357	13.3	45	Da	448	180	0	0		0	0	0	0	0
2	1	35	21	-1	265	326	7.5	43	P4	426	867	0	0		0	0	0	0	0
3	1	14	6	-1	313	113	8.4	43	ABprpaa	-146	0	0	0		0	0	0	0	0
4	1	24	2	-1	275	392	18.6	44	ABplppp	413	385	0	0		0	0	0	0	0
5	1	34	18	-1	215	153	10.6	43	ABprppa	425	1068	0	0		0	0	0	0	0
6	1	28	44	-1	511	218	5.6	44	ABaraap	447	881	0	0		0	0	0	0	0
7	1	4	16	-1	490	140	9.2	43	ABarapa	98	0	0	0		0	0	0	0	0
8	1	47	48	-1	349	248	20.4	48	Caa	484	-548	0	0		0	0	0	0	0
9	1	38	32	-1	354	395	21.7	46	ABplppa	424	-714	0	0		0	0	0	0	0
10	1	19	37	-1	255	149	14.8	46	ABprapp	462	392	0	0		0	0	0	0	0
11	1	1	11	-1	446	252	7.8	39	MSpaa	-196	0	0	0		0	0	0	0	0
12	1	42	50	-1	528	378	10.5	43	ABalpap	-13	0	0	0		0	0	0	0	0
13	1	3	13	-1	440	105	15.4	46	ABpraaa	212	0	0	0		0	0	0	0	0
14	1	46	36	-1	514	318	6.2	42	MSaaa	173	0	0	0		0	0	0	0	0
15	1	15	34	-1	294	308	17.0	47	Epl	470	375	0	0		0	0	0	0	0
16	1	11	14	-1	582	330	15.1	45	ABalpaa	450	398	0	0		0	0	0	0	0
17	1	36	51	-1	548	285	10.3	43	ABalaap	-30	0	0	0		0	0	0	0	0
18	1	5	1	-1	425	170	5.8	45	ABarapp	28	0	0	0		0	0	0	0	0
19	1	25	15	-1	190	216	9.2	42	ABprppp	427	-616	0	0		0	0	0	0	0
20	1	50	12	-1	302	383	6.1	40	MSapp	356	0	0	0		0	0	0	0	0
21	1	43	9	-1	439	399	13.4	46	ABalppp	465	1076	0	0		0	0	0	0	0
22	1	40	4	-1	447	418	19.8	46	ABplpaa	457	-557	0	0		0	0	0	0	0
23	1	6	45	-1	451	268	21.9	47	ABplapa	464	850	0	0		0	0	0	0	0
24	1	30	28	-1	531	404	16.8	44	ABalppa	53	0	0	0		0	0	0	0	0
25	1	20	38	-1	274	268	11.2	45	Epr	97	0	0	0		0	0	0	0	0
26	1	52	49	-1	484	263	16.4	44	ABalapp	442	288	0	0		0	0	0	0	0
27	1	27	29	-1	365	287	13.5	45	Ear	81	0	0	0		0	0	0	0	0
28	1	17	26	-1	552	300	22.0	47	ABplaaa	450	3	0	0		0	0	0	0	0
29	1	8	8	-1	357	193	7.5	39	MSppa	96	0	0	0		0	0	0	0	0
30	1	37	43	-1	595	247	13.9	44	ABalaaa	420	-1241	0	0		0	0	0	0	0
31	1	32	3	-1	352	278	5.6	41	MSpap	389	346	0	0		0	0	0	0	0
32	1	21	40	-1	482	348	20.2	46	ABplaap	466	-637	0	0		0	0	0	0	0
33	1	10	52	-1	424	401	8.0	41	MSapa	92	0	0	0		0	0	0	0	0
34	1	18	27	-1	190	283	8.5	43	Dp	406	-500	0	0		0	0	0	0	0
35	1	31	19	-1	435	199	12.8	44	ABarpap	-127	0	0	0		0	0	0	0	0
36	1	49	39	-1	431	179	21.1	48	ABarppa	478	436	0	0		0	0	0	0	0
37	1	13	42	-1	281	250	5.1	39	MSppp	155	0	0	0		0	0	0	0	0
38	1	9	41	-1	558	224	20.3	45	ABalapa	442	-397	0	0		0	0	0	0	0
39	1	26	25	-1	271	173	6.3	44	ABprpap	292	0	0	0		0	0	0	0	0
40	1	16	23	-1	553	178	11.3	45	ABaraaa	350	0	0	0		0	0	0	0	0
41	1	2	5	-1	379	110	11.0	45	ABpraap	440	-156	0	0		0	0	0	0	0
42	1	7	33	-1	175	267	17.5	47	Cpp	465	289	0	0		0	0	0	0	0
43	1	51	7	-1	352	174	18.2	46	ABarppp	421	85	0	0		0	0	0	0	0
44	1	44	47	-1	257	199	20.4	51	Cpa	515	24	0	0		0	0	0	0	0
45	1	12	31	-1	509	161	20.0	48	ABarpaa	474	1388	0	0		0	0	0	0	0
46	1	39	24	-1	384	331	21.6	47	ABplapp	473	64	0	0		0	0	0	0	0
47	1	48	30	-1	346	422	14.8	46	ABplpap	389	0	0	0		0	0	0	0	0
48	1	29	17	-1	418	336	5.5	41	MSaap	403	-865	0	0		0	0	0	0	0
49	1	33	46	-1	222	308	22.2	48	Cap	477	-150	0	0		0	0	0	0	0
50	1	22	10	-1	337	107	17.7	47	ABprapa	440	-33	0	0		0	0	0	0	0
51	1	23	20	-1	374	353	10.5	45	Eal	153	0	0	0		0	0	0	0	0
52	0	41	-1	-1	216	379	7.8	35		163	0	0	0		0	0	0	0	0
