# Supplementary material for: The AP-2 Transcription Factor APTF-2 Is Required for Neuroblast and Epidermal Morphogenesis in Caenorhabditis elegans Embryogenesis
Source: PLoS Genet. 2016 May 13;12(5):e1006048. doi: 10.1371/journal.pgen.1006048 (PMC4866721; doi:10.1371/journal.pgen.1006048)
Supplement: S3 Text — (ZIP) [file pgen.1006048.s031.zip › nuclei/t064-nuclei]

1	1	18	21	-1	419	165	5.9	45	ABarapp	451	-70	0	0		0	0	0	0	0
2	1	4	48	-1	276	398	17.8	44	ABplppp	-213	0	0	0		0	0	0	0	0
3	1	31	33	-1	357	276	5.7	40	MSpap	393	32	0	0		0	0	0	0	0
4	1	22	3	-1	451	419	19.5	46	ABplpaa	462	433	0	0		0	0	0	0	0
5	1	41	19	-1	367	109	12.2	44	ABpraap	89	0	0	0		0	0	0	0	0
6	1	3	17	-1	309	119	7.4	44	ABprpaa	431	-288	0	0		0	0	0	0	0
7	1	43	44	-1	351	184	17.9	45	ABarppp	436	-585	0	0		0	0	0	0	0
8	1	29	18	-1	354	195	7.5	40	MSppa	384	406	0	0		0	0	0	0	0
9	1	21	50	-1	445	397	13.3	44	ABalppp	437	147	0	0		0	0	0	0	0
10	1	50	38	-1	330	114	17.8	46	ABprapa	455	136	0	0		0	0	0	0	0
11	1	11	24	-1	443	252	8.0	39	MSpaa	396	468	0	0		0	0	0	0	0
12	1	20	23	-1	304	386	6.4	40	MSapp	376	348	0	0		0	0	0	0	0
13	1	13	32	-1	437	106	15.6	46	ABpraaa	453	1450	0	0		0	0	0	0	0
14	1	16	45	-1	588	323	14.9	45	ABalpaa	450	-232	0	0		0	0	0	0	0
15	1	19	35	-1	197	222	8.9	43	ABprppp	433	78	0	0		0	0	0	0	0
16	1	7	8	-1	486	143	9.6	44	ABarapa	-47	0	0	0		0	0	0	0	0
17	1	48	40	-1	425	334	5.5	41	MSaap	412	-335	0	0		0	0	0	0	0
18	1	5	25	-1	212	153	10.1	43	ABprppa	85	0	0	0		0	0	0	0	0
19	1	35	34	-1	423	199	13.1	44	ABarpap	307	0	0	0		0	0	0	0	0
20	1	51	22	-1	379	352	10.4	44	Eal	434	82	0	0		0	0	0	0	0
21	1	2	39	-1	271	329	7.5	42	P4	416	-915	0	0		0	0	0	0	0
22	1	1	28	-1	221	362	13.2	45	Da	445	-352	0	0		0	0	0	0	0
23	1	40	14	-1	553	178	11.3	44	ABaraaa	362	0	0	0		0	0	0	0	0
24	1	46	9	-1	389	338	21.2	47	ABplapp	463	-104	0	0		0	0	0	0	0
25	1	39	43	-1	270	173	7.0	43	ABprpap	425	-711	0	0		0	0	0	0	0
26	1	28	37	-1	549	298	22.0	47	ABplaaa	465	-25	0	0		0	0	0	0	0
27	1	34	2	-1	191	292	8.9	43	Dp	397	-86	0	0		0	0	0	0	0
28	1	24	49	-1	543	401	16.7	44	ABalppa	-784	0	0	0		0	0	0	0	0
29	1	27	11	-1	368	284	13.3	45	Ear	436	191	0	0		0	0	0	0	0
30	1	47	10	-1	353	424	14.8	45	ABplpap	452	11	0	0		0	0	0	0	0
31	1	45	1	-1	499	168	19.8	47	ABarpaa	458	-520	0	0		0	0	0	0	0
32	1	9	42	-1	354	403	21.4	46	ABplppa	209	0	0	0		0	0	0	0	0
33	1	42	41	-1	173	263	17.3	46	Cpp	293	0	0	0		0	0	0	0	0
34	1	15	5	-1	297	312	17.1	46	Epl	457	-619	0	0		0	0	0	0	0
35	0	52	-1	-1	215	378	8.4	34		-145	0	0	0		0	0	0	0	0
36	1	14	16	-1	518	311	6.4	42	MSaaa	405	-343	0	0		0	0	0	0	0
37	1	10	13	-1	252	144	15.1	46	ABprapp	459	-59	0	0		0	0	0	0	0
38	1	25	27	-1	273	265	11.3	46	Epr	267	0	0	0		0	0	0	0	0
39	1	36	12	-1	427	181	21.7	47	ABarppa	49	0	0	0		0	0	0	0	0
40	1	32	51	-1	491	350	20.2	46	ABplaap	454	-891	0	0		0	0	0	0	0
41	1	38	15	-1	555	219	20.0	45	ABalapa	439	504	0	0		0	0	0	0	0
42	1	37	20	-1	282	253	5.1	40	MSppp	398	-306	0	0		0	0	0	0	0
43	1	30	29	-1	595	237	14.3	44	ABalaaa	441	244	0	0		0	0	0	0	0
44	1	6	30	-1	500	213	6.7	44	ABaraap	434	337	0	0		0	0	0	0	0
45	1	23	46	-1	452	275	21.6	47	ABplapa	57	0	0	0		0	0	0	0	0
46	1	49	6	-1	226	314	22.2	47	Cap	-20	0	0	0		0	0	0	0	0
47	1	44	31	-1	252	205	20.5	52	Cpa	517	31	0	0		0	0	0	0	0
48	1	8	26	-1	347	258	20.8	48	Caa	468	-903	0	0		0	0	0	0	0
49	1	26	36	-1	484	261	16.2	44	ABalapp	422	87	0	0		0	0	0	0	0
50	1	12	4	-1	530	370	10.8	44	ABalpap	395	-820	0	0		0	0	0	0	0
51	1	17	47	-1	543	275	10.4	43	ABalaap	422	233	0	0		0	0	0	0	0
52	1	33	7	-1	429	400	7.5	41	MSapa	261	0	0	0		0	0	0	0	0
