# Supplementary material for: The AP-2 Transcription Factor APTF-2 Is Required for Neuroblast and Epidermal Morphogenesis in Caenorhabditis elegans Embryogenesis
Source: PLoS Genet. 2016 May 13;12(5):e1006048. doi: 10.1371/journal.pgen.1006048 (PMC4866721; doi:10.1371/journal.pgen.1006048)
Supplement: S3 Text — (ZIP) [file pgen.1006048.s031.zip › nuclei/t065-nuclei]

1	1	31	41	-1	501	170	19.7	48	ABarpaa	482	146	0	0		0	0	0	0	0
2	1	27	30	-1	193	303	9.1	45	Dp	430	-57	0	0		0	0	0	0	0
3	1	4	28	-1	456	421	19.1	47	ABplpaa	69	0	0	0		0	0	0	0	0
4	1	50	11	-1	529	360	10.8	46	ABalpap	432	129	0	0		0	0	0	0	0
5	1	34	5	-1	305	315	16.4	47	Epl	443	231	0	0		0	0	0	0	0
6	1	46	21	-1	231	323	21.9	48	Cap	469	-541	0	0		0	0	0	0	0
7	1	52	6	-1	423	394	7.0	42	MSapa	267	0	0	0		0	0	0	0	0
8	1	16	32	-1	478	143	9.9	44	ABarapa	449	403	0	0		0	0	0	0	0
9	1	24	48	-1	391	345	20.8	46	ABplapp	450	-103	0	0		0	0	0	0	0
10	1	30	22	-1	363	423	14.2	44	ABplpap	423	467	0	0		0	0	0	0	0
11	1	29	46	-1	369	282	12.9	44	Ear	440	324	0	0		0	0	0	0	0
12	1	39	4	-1	419	187	21.4	47	ABarppa	455	-336	0	0		0	0	0	0	0
13	1	37	26	-1	248	150	15.3	46	ABprapp	97	0	0	0		0	0	0	0	0
14	1	23	29	-1	544	176	11.6	43	ABaraaa	727	0	0	0		0	0	0	0	0
15	1	41	33	-1	563	221	19.9	45	ABalapa	454	169	0	0		0	0	0	0	0
16	1	36	20	-1	512	294	6.0	42	MSaaa	414	831	0	0		0	0	0	0	0
17	1	6	3	-1	312	125	7.3	45	ABprpaa	225	0	0	0		0	0	0	0	0
18	1	8	1	-1	354	195	7.5	39	MSppa	390	435	0	0		0	0	0	0	0
19	1	5	23	-1	363	107	12.4	44	ABpraap	448	252	0	0		0	0	0	0	0
20	1	42	36	-1	277	255	5.4	39	MSppp	408	0	0	0		0	0	0	0	0
21	1	1	13	-1	411	156	6.5	44	ABarapp	440	-679	0	0		0	0	0	0	0
22	1	20	47	-1	385	346	10.7	44	Eal	433	113	0	0		0	0	0	0	0
23	1	12	9	-1	307	388	6.4	39	MSapp	393	-1298	0	0		0	0	0	0	0
24	1	11	45	-1	437	252	7.8	40	MSpaa	390	-553	0	0		0	0	0	0	0
25	1	18	25	-1	211	155	10.0	43	ABprppa	389	0	0	0		0	0	0	0	0
26	1	48	44	-1	345	265	21.2	50	Caa	499	1117	0	0		0	0	0	0	0
27	1	38	14	-1	274	266	11.5	46	Epr	222	0	0	0		0	0	0	0	0
28	1	22	39	-1	226	366	12.9	45	Da	409	853	0	0		0	0	0	0	0
29	1	43	12	-1	592	231	13.9	44	ABalaaa	431	-1073	0	0		0	0	0	0	0
30	1	44	37	-1	499	211	6.9	45	ABaraap	448	738	0	0		0	0	0	0	0
31	1	47	35	-1	247	216	20.6	50	Cpa	497	-362	0	0		0	0	0	0	0
32	1	13	38	-1	428	111	16.1	47	ABpraaa	410	711	0	0		0	0	0	0	0
33	1	3	43	-1	354	270	5.5	41	MSpap	407	-343	0	0		0	0	0	0	0
34	1	19	7	-1	417	197	13.5	44	ABarpap	439	890	0	0		0	0	0	0	0
35	1	15	34	-1	195	227	8.7	44	ABprppp	400	40	0	0		0	0	0	0	0
36	1	49	17	-1	479	256	16.1	45	ABalapp	452	-346	0	0		0	0	0	0	0
37	1	26	2	-1	544	295	21.9	46	ABplaaa	452	619	0	0		0	0	0	0	0
38	1	10	8	-1	321	119	18.1	45	ABprapa	451	1413	0	0		0	0	0	0	0
39	1	21	42	-1	272	331	7.0	43	P4	383	361	0	0		0	0	0	0	0
40	1	17	16	-1	425	331	5.4	42	MSaap	420	309	0	0		0	0	0	0	0
41	1	33	50	-1	174	271	17.1	46	Cpp	460	445	0	0		0	0	0	0	0
42	1	32	40	-1	361	411	21.0	46	ABplppa	441	233	0	0		0	0	0	0	0
43	1	25	18	-1	267	175	7.1	43	ABprpap	283	0	0	0		0	0	0	0	0
44	1	7	27	-1	347	189	17.9	45	ABarppp	373	0	0	0		0	0	0	0	0
45	1	14	15	-1	582	316	14.9	44	ABalpaa	1	0	0	0		0	0	0	0	0
46	1	45	10	-1	449	279	21.4	45	ABplapa	445	-465	0	0		0	0	0	0	0
47	1	51	51	-1	546	273	10.2	42	ABalaap	-185	0	0	0		0	0	0	0	0
48	1	2	31	-1	289	402	17.5	43	ABplppp	415	1477	0	0		0	0	0	0	0
49	1	28	19	-1	546	398	16.3	45	ABalppa	438	-261	0	0		0	0	0	0	0
50	1	9	24	-1	450	391	13.0	45	ABalppp	451	795	0	0		0	0	0	0	0
51	1	40	49	-1	494	349	19.9	46	ABplaap	445	-245	0	0		0	0	0	0	0
52	0	35	-1	-1	213	379	7.8	33		369	0	0	0		0	0	0	0	0
