# Supplementary material for: The AP-2 Transcription Factor APTF-2 Is Required for Neuroblast and Epidermal Morphogenesis in Caenorhabditis elegans Embryogenesis
Source: PLoS Genet. 2016 May 13;12(5):e1006048. doi: 10.1371/journal.pgen.1006048 (PMC4866721; doi:10.1371/journal.pgen.1006048)
Supplement: S3 Text — (ZIP) [file pgen.1006048.s031.zip › nuclei/t066-nuclei]

1	1	18	24	-1	351	202	7.5	40	MSppa	391	3	0	0		0	0	0	0	0
2	1	37	2	-1	546	289	21.4	45	ABplaaa	457	444	0	0		0	0	0	0	0
3	1	17	39	-1	308	126	7.6	45	ABprpaa	218	0	0	0		0	0	0	0	0
4	1	12	16	-1	413	193	20.9	47	ABarppa	471	-151	0	0		0	0	0	0	0
5	1	5	29	-1	302	315	15.7	45	Epl	454	-487	0	0		0	0	0	0	0
6	1	7	3	-1	433	396	6.9	42	MSapa	-35	0	0	0		0	0	0	0	0
7	1	34	8	-1	423	197	13.4	44	ABarpap	445	-57	0	0		0	0	0	0	0
8	1	38	44	-1	312	122	18.7	45	ABprapa	152	0	0	0		0	0	0	0	0
9	1	23	30	-1	307	393	7.3	40	MSapp	-349	0	0	0		0	0	0	0	0
10	1	46	43	-1	448	279	21.5	46	ABplapa	394	816	0	0		0	0	0	0	0
11	1	4	49	-1	530	356	10.1	44	ABalpap	447	8	0	0		0	0	0	0	0
12	1	29	6	-1	588	224	13.8	44	ABalaaa	184	0	0	0		0	0	0	0	0
13	1	21	5	-1	401	156	6.8	43	ABarapp	423	-974	0	0		0	0	0	0	0
14	1	27	45	-1	276	266	11.2	45	Epr	454	-937	0	0		0	0	0	0	0
15	1	45	12	-1	585	309	14.9	44	ABalpaa	164	0	0	0		0	0	0	0	0
16	1	40	28	-1	434	336	5.5	41	MSaap	69	0	0	0		0	0	0	0	0
17	1	36	42	-1	483	256	16.1	44	ABalapp	446	242	0	0		0	0	0	0	0
18	1	43	19	-1	267	175	7.2	43	ABprpap	349	556	0	0		0	0	0	0	0
19	1	49	13	-1	548	394	15.8	45	ABalppa	437	1402	0	0		0	0	0	0	0
20	1	16	27	-1	509	291	6.0	43	MSaaa	375	0	0	0		0	0	0	0	0
21	1	6	48	-1	233	337	21.7	48	Cap	463	-677	0	0		0	0	0	0	0
22	1	10	40	-1	370	422	13.6	45	ABplpap	445	-258	0	0		0	0	0	0	0
23	1	19	9	-1	357	103	13.0	44	ABpraap	379	177	0	0		0	0	0	0	0
24	1	50	17	-1	458	389	13.2	44	ABalppp	135	0	0	0		0	0	0	0	0
25	1	25	20	-1	214	148	10.2	43	ABprppa	66	0	0	0		0	0	0	0	0
26	1	13	32	-1	238	160	15.3	46	ABprapp	160	0	0	0		0	0	0	0	0
27	1	44	23	-1	341	192	17.1	45	ABarppp	450	286	0	0		0	0	0	0	0
28	1	3	10	-1	457	420	19.0	46	ABplpaa	420	-243	0	0		0	0	0	0	0
29	1	14	38	-1	537	172	11.9	44	ABaraaa	436	-556	0	0		0	0	0	0	0
30	1	2	47	-1	200	303	8.9	43	Dp	429	574	0	0		0	0	0	0	0
31	1	48	51	-1	292	405	17.7	44	ABplppp	410	-76	0	0		0	0	0	0	0
32	1	8	1	-1	471	138	10.0	44	ABarapa	190	0	0	0		0	0	0	0	0
33	1	15	22	-1	559	209	19.8	46	ABalapa	450	755	0	0		0	0	0	0	0
34	1	35	33	-1	194	222	9.2	43	ABprppp	347	0	0	0		0	0	0	0	0
35	1	31	52	-1	240	226	20.9	51	Cpa	503	279	0	0		0	0	0	0	0
36	1	20	4	-1	277	253	5.4	38	MSppp	383	-77	0	0		0	0	0	0	0
37	1	30	35	-1	492	203	6.8	44	ABaraap	348	0	0	0		0	0	0	0	0
38	1	32	41	-1	421	114	16.6	47	ABpraaa	437	153	0	0		0	0	0	0	0
39	1	28	7	-1	233	370	12.5	45	Da	442	671	0	0		0	0	0	0	0
40	1	42	15	-1	367	414	20.1	44	ABplppa	411	1447	0	0		0	0	0	0	0
41	1	1	46	-1	499	167	19.8	49	ABarpaa	485	1385	0	0		0	0	0	0	0
42	1	39	18	-1	277	329	6.5	42	P4	424	-47	0	0		0	0	0	0	0
43	1	33	11	-1	353	276	5.4	42	MSpap	208	0	0	0		0	0	0	0	0
44	1	26	26	-1	335	271	21.4	50	Caa	29	0	0	0		0	0	0	0	0
45	1	24	21	-1	434	251	8.0	41	MSpaa	409	417	0	0		0	0	0	0	0
46	1	11	25	-1	370	282	13.0	45	Ear	222	0	0	0		0	0	0	0	0
47	1	22	31	-1	396	343	10.7	44	Eal	438	1200	0	0		0	0	0	0	0
48	1	9	14	-1	390	349	20.4	45	ABplapp	426	173	0	0		0	0	0	0	0
49	1	51	37	50	493	347	19.8	45	ABplaap	252	454	0	0		0	0	0	0	0
50	1	41	36	-1	169	278	16.8	46	Cpp	459	149	0	0		0	0	0	0	0
51	1	47	34	-1	535	268	11.3	43	ABalaap	428	-357	0	0		0	0	0	0	0
52	0	52	-1	-1	211	379	7.5	30		427	0	0	0		0	0	0	0	0
