# Supplementary material for: The AP-2 Transcription Factor APTF-2 Is Required for Neuroblast and Epidermal Morphogenesis in Caenorhabditis elegans Embryogenesis
Source: PLoS Genet. 2016 May 13;12(5):e1006048. doi: 10.1371/journal.pgen.1006048 (PMC4866721; doi:10.1371/journal.pgen.1006048)
Supplement: S3 Text — (ZIP) [file pgen.1006048.s031.zip › nuclei/t067-nuclei]

1	1	32	10	-1	468	134	10.0	47	ABarapa	304	183	0	0		0	0	0	0	0
2	1	2	24	54	539	287	21.1	46	ABplaaa	343	761	0	0		0	0	0	0	0
3	1	6	41	-1	440	396	6.5	42	MSapa	406	359	0	0		0	0	0	0	0
4	1	36	32	-1	272	256	5.5	39	MSppp	393	596	0	0		0	0	0	0	0
5	1	13	25	-1	387	156	7.2	44	ABarapp	204	0	0	0		0	0	0	0	0
6	1	12	8	-1	584	216	13.8	44	ABalaaa	432	-1051	0	0		0	0	0	0	0
7	1	39	51	-1	238	370	12.1	44	Da	446	-254	0	0		0	0	0	0	0
8	1	7	22	-1	424	196	13.4	44	ABarpap	442	220	0	0		0	0	0	0	0
9	1	23	6	28	353	115	13.6	40	ABpraap	317	174	0	0		0	0	0	0	0
10	1	28	36	-1	457	419	19.2	46	ABplpaa	236	0	0	0		0	0	0	0	0
11	1	43	57	-1	344	278	5.9	42	MSpap	-123	0	0	0		0	0	0	0	0
12	1	15	43	-1	586	303	14.7	45	ABalpaa	221	0	0	0		0	0	0	0	0
13	1	19	29	-1	552	393	15.6	44	ABalppa	434	455	0	0		0	0	0	0	0
14	1	48	52	-1	387	350	20.3	45	ABplapp	454	-462	0	0		0	0	0	0	0
15	1	40	17	-1	365	417	19.6	44	ABplppa	160	0	0	0		0	0	0	0	0
16	1	4	38	-1	409	197	20.7	46	ABarppa	461	261	0	0		0	0	0	0	0
17	1	24	42	-1	464	388	13.5	44	ABalppp	428	-747	0	0		0	0	0	0	0
18	1	42	21	-1	284	334	6.8	42	P4	413	524	0	0		0	0	0	0	0
19	1	18	18	58	271	180	7.6	42	ABprpap	277	259	0	0		0	0	0	0	0
20	1	25	37	-1	213	153	9.8	43	ABprppa	402	1020	0	0		0	0	0	0	0
21	1	45	45	-1	426	253	7.4	41	MSpaa	412	362	0	0		0	0	0	0	0
22	1	33	53	-1	556	209	20.0	45	ABalapa	418	-190	0	0		0	0	0	0	0
23	1	27	1	-1	335	192	16.9	45	ABarppp	449	104	0	0		0	0	0	0	0
24	1	1	11	-1	346	206	7.6	40	MSppa	340	0	0	0		0	0	0	0	0
25	1	46	20	-1	374	274	13.0	45	Ear	409	0	0	0		0	0	0	0	0
26	1	44	33	-1	328	275	21.1	51	Caa	505	-5	0	0		0	0	0	0	0
27	1	20	7	-1	503	289	6.2	42	MSaaa	220	0	0	0		0	0	0	0	0
28	1	16	34	-1	427	335	5.3	41	MSaap	418	920	0	0		0	0	0	0	0
29	1	5	50	-1	303	318	15.0	45	Epl	425	96	0	0		0	0	0	0	0
30	1	9	2	-1	311	401	7.8	41	MSapp	305	0	0	0		0	0	0	0	0
31	1	47	23	-1	403	336	11.2	44	Eal	445	671	0	0		0	0	0	0	0
32	1	26	48	-1	233	163	15.3	45	ABprapp	449	-460	0	0		0	0	0	0	0
33	1	34	55	-1	192	225	9.1	43	ABprppp	422	278	0	0		0	0	0	0	0
34	1	51	49	-1	531	263	12.0	43	ABalaap	150	0	0	0		0	0	0	0	0
35	1	37	15	-1	483	201	7.1	44	ABaraap	315	546	0	0		0	0	0	0	0
36	1	50	30	-1	172	284	16.5	46	Cpp	453	-1099	0	0		0	0	0	0	0
37	1	49	4	-1	526	351	19.2	37	ABplaapa	262	1062	0	0		0	0	0	0	0
38	1	29	39	-1	530	169	11.5	45	ABaraaa	402	-210	0	0		0	0	0	0	0
39	1	3	27	-1	302	124	8.1	43	ABprpaa	-203	0	0	0		0	0	0	0	0
40	1	22	14	-1	375	421	13.3	46	ABplpap	373	142	0	0		0	0	0	0	0
41	1	38	44	-1	416	112	16.9	45	ABpraaa	445	-559	0	0		0	0	0	0	0
42	1	17	35	-1	481	254	16.8	44	ABalapp	418	-1063	0	0		0	0	0	0	0
43	1	10	31	40	442	272	21.4	46	ABplapa	315	500	0	0		0	0	0	0	0
44	1	8	16	-1	307	118	19.1	47	ABprapa	371	-386	0	0		0	0	0	0	0
45	1	14	9	-1	271	267	11.3	46	Epr	452	864	0	0		0	0	0	0	0
46	1	41	47	56	494	162	19.3	46	ABarpaa	348	808	0	0		0	0	0	0	0
47	1	30	26	-1	204	307	8.1	43	Dp	432	-892	0	0		0	0	0	0	0
48	1	21	12	-1	234	339	21.8	48	Cap	483	22	0	0		0	0	0	0	0
49	1	11	3	-1	533	350	9.7	45	ABalpap	203	0	0	0		0	0	0	0	0
50	1	49	46	-1	468	336	20.6	38	ABplaapp	297	1048	0	0		0	0	0	0	0
51	1	31	13	-1	294	404	17.7	44	ABplppp	414	1023	0	0		0	0	0	0	0
52	1	35	5	19	238	219	20.1	49	Cpa	328	-77	0	0		0	0	0	0	0
53	0	52	-1	-1	214	379	7.9	32		247	0	0	0		0	0	0	0	0
