# Supplementary material for: The AP-2 Transcription Factor APTF-2 Is Required for Neuroblast and Epidermal Morphogenesis in Caenorhabditis elegans Embryogenesis
Source: PLoS Genet. 2016 May 13;12(5):e1006048. doi: 10.1371/journal.pgen.1006048 (PMC4866721; doi:10.1371/journal.pgen.1006048)
Supplement: S3 Text — (ZIP) [file pgen.1006048.s031.zip › nuclei/t068-nuclei]

1	1	23	9	21	332	193	16.7	43	ABarppp	297	-739	0	0		0	0	0	0	0
2	1	30	11	-1	319	401	7.5	42	MSapp	354	0	0	0		0	0	0	0	0
3	1	49	51	56	540	339	9.0	42	ABalpap	270	-755	0	0		0	0	0	0	0
4	1	37	71	-1	526	356	19.3	38	ABplaapa	287	437	0	0		0	0	0	0	0
5	1	52	44	-1	256	204	21.1	42	Cpaa	261	257	0	0		0	0	0	0	0
6	1	9	29	-1	374	98	11.3	35	ABpraapa	273	846	0	0		0	0	0	0	0
7	1	27	54	-1	506	282	6.0	43	MSaaa	45	0	0	0		0	0	0	0	0
8	1	6	32	-1	586	223	14.1	44	ABalaaa	446	380	0	0		0	0	0	0	0
9	1	45	66	-1	268	265	11.6	46	Epr	461	-135	0	0		0	0	0	0	0
10	1	1	4	61	468	130	10.4	40	ABarapa	328	786	0	0		0	0	0	0	0
11	1	24	7	-1	346	207	8.5	41	MSppa	386	-360	0	0		0	0	0	0	0
12	1	48	55	-1	238	341	22.0	50	Cap	477	150	0	0		0	0	0	0	0
13	1	51	37	74	307	399	17.1	40	ABplppp	133	0	0	0		0	0	0	0	0
14	1	40	2	25	374	413	12.7	43	ABplpap	299	455	0	0		0	0	0	0	0
15	1	35	22	63	486	199	7.1	43	ABaraap	55	0	0	0		0	0	0	0	0
16	1	44	13	19	306	134	19.3	44	ABprapa	242	0	0	0		0	0	0	0	0
17	1	15	14	-1	367	420	19.0	44	ABplppa	-309	0	0	0		0	0	0	0	0
18	1	19	33	-1	285	169	6.3	32	ABprpapa	243	-363	0	0		0	0	0	0	0
19	1	52	10	-1	210	244	20.3	40	Cpap	304	-438	0	0		0	0	0	0	0
20	1	25	36	-1	380	273	13.4	44	Ear	447	256	0	0		0	0	0	0	0
21	1	18	17	-1	294	339	6.8	41	P4	410	711	0	0		0	0	0	0	0
22	1	8	43	-1	427	195	13.2	43	ABarpap	253	0	0	0		0	0	0	0	0
23	1	31	28	-1	407	334	11.4	44	Eal	440	586	0	0		0	0	0	0	0
24	1	2	60	-1	566	294	20.6	37	ABplaaaa	263	1378	0	0		0	0	0	0	0
25	1	5	42	-1	385	158	7.7	44	ABarapp	432	252	0	0		0	0	0	0	0
26	1	47	52	-1	206	313	7.5	43	Dp	429	110	0	0		0	0	0	0	0
27	1	39	24	31	304	124	8.6	44	ABprpaa	-127	0	0	0		0	0	0	0	0
28	1	9	59	-1	327	128	14.3	34	ABpraapp	272	838	0	0		0	0	0	0	0
29	1	13	1	-1	555	391	15.6	43	ABalppa	436	388	0	0		0	0	0	0	0
30	1	36	16	-1	168	281	16.4	48	Cpp	455	-407	0	0		0	0	0	0	0
31	1	43	57	-1	413	277	22.0	42	ABplapap	303	802	0	0		0	0	0	0	0
32	1	4	8	-1	280	267	5.6	40	MSppp	401	760	0	0		0	0	0	0	0
33	1	26	67	-1	319	276	21.1	50	Caa	501	-322	0	0		0	0	0	0	0
34	1	28	20	-1	431	334	5.4	42	MSaap	217	0	0	0		0	0	0	0	0
35	1	42	48	-1	482	252	17.0	44	ABalapp	446	-108	0	0		0	0	0	0	0
36	1	10	47	69	460	414	19.2	46	ABplpaa	312	765	0	0		0	0	0	0	0
37	1	20	12	-1	228	158	8.9	42	ABprppa	425	144	0	0		0	0	0	0	0
38	1	16	30	-1	409	196	20.5	46	ABarppa	447	147	0	0		0	0	0	0	0
39	1	38	27	41	537	171	12.1	45	ABaraaa	108	0	0	0		0	0	0	0	0
40	1	43	38	-1	471	267	22.1	41	ABplapaa	311	-143	0	0		0	0	0	0	0
41	1	3	3	-1	449	395	6.5	41	MSapa	169	0	0	0		0	0	0	0	0
42	1	17	40	70	481	391	13.2	44	ABalppp	274	-801	0	0		0	0	0	0	0
43	1	12	23	65	586	304	14.1	46	ABalpaa	314	222	0	0		0	0	0	0	0
44	1	41	53	64	412	122	16.6	45	ABpraaa	183	0	0	0		0	0	0	0	0
45	1	21	50	-1	429	250	7.5	41	MSpaa	401	44	0	0		0	0	0	0	0
46	1	50	18	-1	461	337	20.7	40	ABplaapp	319	-203	0	0		0	0	0	0	0
47	1	46	45	-1	513	161	19.2	37	ABarpaaa	151	0	0	0		0	0	0	0	0
48	1	32	39	-1	226	166	15.8	45	ABprapp	323	277	0	0		0	0	0	0	0
49	1	34	62	-1	522	264	12.8	44	ABalaap	400	156	0	0		0	0	0	0	0
50	1	29	58	-1	303	316	14.5	46	Epl	96	0	0	0		0	0	0	0	0
51	1	7	6	-1	237	370	11.8	45	Da	412	-808	0	0		0	0	0	0	0
52	1	14	15	34	381	356	20.6	47	ABplapp	280	467	0	0		0	0	0	0	0
53	1	22	5	-1	559	218	20.5	44	ABalapa	446	-309	0	0		0	0	0	0	0
54	1	2	49	-1	515	293	21.9	39	ABplaaap	123	0	0	0		0	0	0	0	0
55	1	33	46	68	196	217	9.6	43	ABprppp	300	912	0	0		0	0	0	0	0
56	1	46	35	-1	481	176	19.7	38	ABarpaap	269	-471	0	0		0	0	0	0	0
57	1	11	26	-1	357	280	6.0	41	MSpap	417	178	0	0		0	0	0	0	0
58	1	19	72	-1	257	213	6.7	32	ABprpapp	238	583	0	0		0	0	0	0	0
59	0	53	-1	-1	215	379	8.1	31		202	0	0	0		0	0	0	0	0
60	0	51	-1	-1	255	411	16.8	36		154	0	0	0		0	0	0	0	0
