# Supplementary material for: The AP-2 Transcription Factor APTF-2 Is Required for Neuroblast and Epidermal Morphogenesis in Caenorhabditis elegans Embryogenesis
Source: PLoS Genet. 2016 May 13;12(5):e1006048. doi: 10.1371/journal.pgen.1006048 (PMC4866721; doi:10.1371/journal.pgen.1006048)
Supplement: S3 Text — (ZIP) [file pgen.1006048.s031.zip › nuclei/t069-nuclei]

1	1	29	61	-1	553	392	16.3	44	ABalppa	217	0	0	0		0	0	0	0	0
2	1	14	73	-1	347	415	12.3	34	ABplpapp	118	0	0	0		0	0	0	0	0
3	1	41	25	-1	444	402	7.0	41	MSapa	-289	0	0	0		0	0	0	0	0
4	1	10	65	-1	442	139	8.7	35	ABarapap	250	145	0	0		0	0	0	0	0
5	1	53	26	-1	555	201	20.3	31	ABalapa	214	-46	0	0		0	0	0	0	0
6	1	51	77	-1	234	365	11.5	44	Da	434	1343	0	0		0	0	0	0	0
7	1	11	69	-1	342	214	8.6	40	MSppa	262	0	0	0		0	0	0	0	0
8	1	32	28	-1	282	267	5.5	40	MSppp	396	-169	0	0		0	0	0	0	0
9	1	1	16	-1	316	195	18.3	36	ABarpppp	241	200	0	0		0	0	0	0	0
10	1	19	10	-1	202	251	20.7	41	Cpap	284	820	0	0		0	0	0	0	0
11	1	2	35	-1	311	399	7.4	41	MSapp	390	-605	0	0		0	0	0	0	0
12	1	37	63	-1	234	161	8.7	42	ABprppa	-95	0	0	0		0	0	0	0	0
13	1	16	58	-1	333	105	18.7	37	ABprapaa	274	189	0	0		0	0	0	0	0
14	1	17	54	-1	361	414	19.1	43	ABplppa	193	0	0	0		0	0	0	0	0
15	1	52	50	-1	398	346	21.5	39	ABplappa	286	451	0	0		0	0	0	0	0
16	1	30	11	-1	167	285	15.7	48	Cpp	208	0	0	0		0	0	0	0	0
17	1	21	53	-1	297	339	6.7	41	P4	351	-325	0	0		0	0	0	0	0
18	1	46	62	-1	455	337	20.6	43	ABplaapp	366	1053	0	0		0	0	0	0	0
19	1	16	7	-1	290	134	20.1	38	ABprapap	281	197	0	0		0	0	0	0	0
20	1	34	9	-1	421	346	5.2	43	MSaap	120	0	0	0		0	0	0	0	0
21	1	1	30	-1	356	177	15.7	36	ABarpppa	237	-745	0	0		0	0	0	0	0
22	1	15	21	-1	463	224	6.5	32	ABaraapp	246	822	0	0		0	0	0	0	0
23	1	43	13	-1	596	295	13.0	35	ABalpaaa	268	-714	0	0		0	0	0	0	0
24	1	27	70	-1	288	126	9.3	34	ABprpaap	259	171	0	0		0	0	0	0	0
25	1	14	33	-1	399	432	13.6	34	ABplpapa	268	746	0	0		0	0	0	0	0
26	1	57	14	-1	352	286	6.3	42	MSpap	402	-638	0	0		0	0	0	0	0
27	1	39	23	-1	555	188	11.3	36	ABaraaaa	245	-208	0	0		0	0	0	0	0
28	1	23	42	-1	392	342	11.4	45	Eal	453	-377	0	0		0	0	0	0	0
29	1	6	12	-1	384	97	9.7	37	ABpraapa	-109	0	0	0		0	0	0	0	0
30	1	38	27	60	408	180	20.5	44	ABarppa	302	-749	0	0		0	0	0	0	0
31	1	27	22	-1	336	118	6.4	33	ABprpaaa	245	123	0	0		0	0	0	0	0
32	1	8	31	-1	582	234	13.9	43	ABalaaa	246	0	0	0		0	0	0	0	0
33	1	18	37	-1	292	172	6.4	34	ABprpapa	271	-1299	0	0		0	0	0	0	0
34	1	52	76	-1	343	342	20.6	39	ABplappp	308	149	0	0		0	0	0	0	0
35	1	56	47	-1	486	159	20.6	37	ABarpaap	317	147	0	0		0	0	0	0	0
36	1	20	71	-1	380	271	14.0	44	Ear	447	-350	0	0		0	0	0	0	0
37	1	13	46	-1	306	399	17.6	35	ABplpppa	241	110	0	0		0	0	0	0	0
38	1	40	66	-1	468	254	22.5	41	ABplapaa	351	170	0	0		0	0	0	0	0
39	1	48	8	72	218	173	16.1	45	ABprapp	427	0	0	0		0	0	0	0	0
40	1	42	34	-1	497	370	14.7	34	ABalpppa	250	1417	0	0		0	0	0	0	0
41	1	39	43	-1	524	174	12.0	35	ABaraaap	235	1054	0	0		0	0	0	0	0
42	1	25	36	75	390	172	7.1	42	ABarapp	267	-399	0	0		0	0	0	0	0
43	1	22	52	67	439	194	12.5	43	ABarpap	177	0	0	0		0	0	0	0	0
44	1	5	17	-1	255	197	21.5	41	Cpaa	342	1504	0	0		0	0	0	0	0
45	1	47	6	-1	534	154	18.4	37	ABarpaaa	274	154	0	0		0	0	0	0	0
46	1	55	20	-1	179	233	10.7	33	ABprpppp	243	231	0	0		0	0	0	0	0
47	1	36	24	-1	434	409	20.3	35	ABplpaap	239	146	0	0		0	0	0	0	0
48	1	35	68	-1	479	250	17.1	45	ABalapp	-107	0	0	0		0	0	0	0	0
49	1	54	48	-1	512	286	22.3	40	ABplaaap	373	1381	0	0		0	0	0	0	0
50	1	45	49	-1	424	266	8.0	41	MSpaa	189	0	0	0		0	0	0	0	0
51	1	3	39	-1	560	339	9.3	34	ABalpapa	240	-74	0	0		0	0	0	0	0
52	1	26	38	-1	205	311	7.3	44	Dp	429	452	0	0		0	0	0	0	0
53	1	44	2	-1	395	124	16.5	34	ABpraaap	258	480	0	0		0	0	0	0	0
54	1	7	57	-1	501	291	5.7	44	MSaaa	426	-156	0	0		0	0	0	0	0
55	1	12	29	-1	238	335	21.9	50	Cap	-65	0	0	0		0	0	0	0	0
56	1	3	5	-1	508	363	8.5	33	ABalpapp	229	466	0	0		0	0	0	0	0
57	1	31	41	-1	408	268	22.1	43	ABplapap	324	493	0	0		0	0	0	0	0
58	1	50	44	-1	298	310	14.4	45	Epl	232	0	0	0		0	0	0	0	0
59	1	28	45	-1	334	120	13.4	36	ABpraapp	226	0	0	0		0	0	0	0	0
60	1	24	4	-1	572	293	21.2	38	ABplaaaa	120	0	0	0		0	0	0	0	0
61	1	10	56	-1	499	140	9.0	34	ABarapaa	262	785	0	0		0	0	0	0	0
62	1	49	32	-1	520	268	12.2	45	ABalaap	171	0	0	0		0	0	0	0	0
63	1	15	1	-1	514	201	6.4	34	ABaraapa	236	507	0	0		0	0	0	0	0
64	1	44	18	-1	436	101	14.6	35	ABpraaaa	169	0	0	0		0	0	0	0	0
65	1	43	64	-1	564	321	15.3	35	ABalpaap	261	-86	0	0		0	0	0	0	0
66	1	9	3	-1	263	264	11.8	45	Epr	-612	0	0	0		0	0	0	0	0
67	1	33	51	-1	313	270	21.1	49	Caa	-60	0	0	0		0	0	0	0	0
68	1	55	40	-1	204	205	8.5	32	ABprpppa	247	-1028	0	0		0	0	0	0	0
69	1	36	59	-1	487	412	20.0	36	ABplpaaa	282	-164	0	0		0	0	0	0	0
70	1	42	74	-1	441	388	12.7	35	ABalpppp	251	-469	0	0		0	0	0	0	0
71	1	4	19	-1	526	348	20.3	39	ABplaapa	365	1084	0	0		0	0	0	0	0
72	1	58	15	-1	255	213	6.8	34	ABprpapp	287	-37	0	0		0	0	0	0	0
73	0	59	-1	-1	211	381	7.8	30		230	0	0	0		0	0	0	0	0
74	1	13	55	-1	274	388	16.9	35	ABplpppp	114	0	0	0		0	0	0	0	0
