# Supplementary material for: The AP-2 Transcription Factor APTF-2 Is Required for Neuroblast and Epidermal Morphogenesis in Caenorhabditis elegans Embryogenesis
Source: PLoS Genet. 2016 May 13;12(5):e1006048. doi: 10.1371/journal.pgen.1006048 (PMC4866721; doi:10.1371/journal.pgen.1006048)
Supplement: S3 Text — (ZIP) [file pgen.1006048.s031.zip › nuclei/t070-nuclei]

1	1	63	81	-1	518	199	7.1	36	ABaraapa	-131	0	0	0		0	0	0	0	0
2	1	53	60	-1	409	130	16.4	38	ABpraaap	282	-160	0	0		0	0	0	0	0
3	1	66	7	-1	270	264	11.3	45	Epr	455	232	0	0		0	0	0	0	0
4	1	60	22	-1	582	290	21.0	39	ABplaaaa	344	-252	0	0		0	0	0	0	0
5	1	56	5	-1	508	365	9.2	37	ABalpapp	277	-477	0	0		0	0	0	0	0
6	1	45	79	-1	541	158	18.2	37	ABarpaaa	330	-175	0	0		0	0	0	0	0
7	1	19	76	-1	290	133	20.0	40	ABprapap	312	572	0	0		0	0	0	0	0
8	1	39	35	-1	232	142	15.2	36	ABprappa	257	879	0	0		0	0	0	0	0
9	1	20	4	-1	431	344	5.3	42	MSaap	-199	0	0	0		0	0	0	0	0
10	1	10	56	-1	198	250	21.3	41	Cpap	375	800	0	0		0	0	0	0	0
11	1	16	16	-1	172	284	15.6	49	Cpp	547	0	0	0		0	0	0	0	0
12	1	29	67	-1	397	97	10.9	37	ABpraapa	220	0	0	0		0	0	0	0	0
13	1	23	25	-1	600	291	12.5	36	ABalpaaa	276	-412	0	0		0	0	0	0	0
14	1	26	14	-1	360	292	6.9	42	MSpap	-54	0	0	0		0	0	0	0	0
15	1	72	77	-1	258	208	6.5	35	ABprpapp	357	-1126	0	0		0	0	0	0	0
16	1	9	17	-1	301	195	17.3	37	ABarpppp	272	1140	0	0		0	0	0	0	0
17	1	44	54	-1	246	189	21.4	42	Cpaa	344	581	0	0		0	0	0	0	0
18	1	64	71	-1	461	108	14.4	36	ABpraaaa	322	181	0	0		0	0	0	0	0
19	1	71	41	-1	535	353	20.9	40	ABplaapa	390	1073	0	0		0	0	0	0	0
20	1	46	42	-1	170	237	10.7	35	ABprpppp	222	0	0	0		0	0	0	0	0
21	1	22	6	-1	458	223	6.0	34	ABaraapp	326	-88	0	0		0	0	0	0	0
22	1	31	72	-1	341	109	7.0	35	ABprpaaa	119	0	0	0		0	0	0	0	0
23	1	27	2	-1	563	191	11.2	37	ABaraaaa	249	111	0	0		0	0	0	0	0
24	1	47	37	-1	434	405	20.2	38	ABplpaap	310	1072	0	0		0	0	0	0	0
25	1	3	13	-1	434	403	6.8	42	MSapa	228	0	0	0		0	0	0	0	0
26	1	5	43	50	552	225	20.3	39	ABalapa	390	-262	0	0		0	0	0	0	0
27	1	30	64	-1	432	183	20.9	37	ABarppaa	266	191	0	0		0	0	0	0	0
28	1	8	3	-1	290	259	5.3	40	MSppp	708	0	0	0		0	0	0	0	0
29	1	55	15	-1	241	339	21.5	49	Cap	469	-522	0	0		0	0	0	0	0
30	1	21	55	-1	362	169	15.3	36	ABarpppa	246	-115	0	0		0	0	0	0	0
31	1	32	34	52	587	233	13.5	42	ABalaaa	255	0	0	0		0	0	0	0	0
32	1	62	40	49	518	261	11.3	43	ABalaap	349	0	0	0		0	0	0	0	0
33	1	25	23	-1	403	435	13.4	36	ABplpapa	313	738	0	0		0	0	0	0	0
34	1	40	51	-1	499	367	14.5	35	ABalpppa	-136	0	0	0		0	0	0	0	0
35	1	11	8	-1	314	399	7.4	42	MSapp	24	0	0	0		0	0	0	0	0
36	1	42	62	-1	406	152	5.6	33	ABarappa	269	229	0	0		0	0	0	0	0
37	1	33	47	-1	301	164	6.6	35	ABprpapa	351	455	0	0		0	0	0	0	0
38	1	52	10	-1	213	301	6.7	44	Dp	392	1346	0	0		0	0	0	0	0
39	1	51	82	-1	566	338	9.5	37	ABalpapa	271	-46	0	0		0	0	0	0	0
40	1	68	73	-1	206	208	7.8	33	ABprpppa	-102	0	0	0		0	0	0	0	0
41	1	57	32	-1	401	271	21.9	43	ABplapap	430	523	0	0		0	0	0	0	0
42	1	28	33	-1	385	348	11.9	45	Eal	75	0	0	0		0	0	0	0	0
43	1	41	65	-1	513	171	13.2	36	ABaraaap	122	0	0	0		0	0	0	0	0
44	1	58	36	-1	300	314	14.4	45	Epl	189	0	0	0		0	0	0	0	0
45	1	59	84	-1	341	120	13.4	36	ABpraapp	368	301	0	0		0	0	0	0	0
46	1	37	19	-1	310	405	17.5	34	ABplpppa	244	729	0	0		0	0	0	0	0
47	1	35	26	-1	485	170	19.9	42	ABarpaap	394	-168	0	0		0	0	0	0	0
48	1	49	28	-1	518	292	22.1	39	ABplaaap	375	-662	0	0		0	0	0	0	0
49	1	50	12	-1	428	270	8.5	42	MSpaa	219	0	0	0		0	0	0	0	0
50	1	15	31	-1	394	340	21.5	41	ABplappa	308	-177	0	0		0	0	0	0	0
51	1	67	57	83	304	267	21.3	47	Caa	351	510	0	0		0	0	0	0	0
52	1	43	45	-1	464	198	11.7	36	ABarpapa	171	0	0	0		0	0	0	0	0
53	1	17	38	-1	303	337	7.1	41	P4	364	-338	0	0		0	0	0	0	0
54	1	14	63	74	366	407	19.7	43	ABplppa	263	417	0	0		0	0	0	0	0
55	1	74	61	-1	258	389	16.2	35	ABplpppp	239	-824	0	0		0	0	0	0	0
56	1	61	24	-1	500	138	8.6	34	ABarapaa	295	-118	0	0		0	0	0	0	0
57	1	54	1	-1	509	297	5.3	43	MSaaa	437	93	0	0		0	0	0	0	0
58	1	13	30	-1	338	106	19.1	38	ABprapaa	-139	0	0	0		0	0	0	0	0
59	1	69	66	-1	491	413	20.1	40	ABplpaaa	154	0	0	0		0	0	0	0	0
60	1	30	80	-1	378	196	20.9	38	ABarppap	189	0	0	0		0	0	0	0	0
61	1	1	21	78	550	381	15.7	43	ABalppa	310	210	0	0		0	0	0	0	0
62	1	18	75	-1	458	338	20.2	43	ABplaapp	420	364	0	0		0	0	0	0	0
63	1	12	58	85	242	154	8.9	43	ABprppa	-105	0	0	0		0	0	0	0	0
64	1	65	69	-1	559	321	15.4	37	ABalpaap	641	0	0	0		0	0	0	0	0
65	1	4	59	-1	450	138	8.6	37	ABarapap	132	0	0	0		0	0	0	0	0
66	1	38	44	-1	466	258	22.7	41	ABplapaa	383	466	0	0		0	0	0	0	0
67	1	43	29	-1	414	203	13.1	35	ABarpapp	252	171	0	0		0	0	0	0	0
68	1	48	18	70	484	248	16.9	44	ABalapp	312	-778	0	0		0	0	0	0	0
69	1	7	9	-1	339	215	8.7	41	MSppa	235	0	0	0		0	0	0	0	0
70	1	24	53	-1	289	125	10.2	36	ABprpaap	322	1749	0	0		0	0	0	0	0
71	1	36	39	-1	377	275	14.5	45	Ear	456	343	0	0		0	0	0	0	0
72	1	39	46	-1	197	193	16.0	37	ABprappp	279	1187	0	0		0	0	0	0	0
73	1	2	11	-1	346	422	12.2	36	ABplpapp	104	0	0	0		0	0	0	0	0
74	1	70	27	-1	440	388	12.3	37	ABalpppp	-161	0	0	0		0	0	0	0	0
75	1	42	20	-1	372	182	7.9	34	ABarappp	243	528	0	0		0	0	0	0	0
76	1	34	48	-1	332	343	21.0	39	ABplappp	153	0	0	0		0	0	0	0	0
77	1	6	68	-1	233	362	10.6	45	Da	391	478	0	0		0	0	0	0	0
78	0	73	-1	-1	214	381	7.5	31		362	0	0	0		0	0	0	0	0
