# Supplementary material for: The AP-2 Transcription Factor APTF-2 Is Required for Neuroblast and Epidermal Morphogenesis in Caenorhabditis elegans Embryogenesis
Source: PLoS Genet. 2016 May 13;12(5):e1006048. doi: 10.1371/journal.pgen.1006048 (PMC4866721; doi:10.1371/journal.pgen.1006048)
Supplement: S3 Text — (ZIP) [file pgen.1006048.s031.zip › nuclei/t071-nuclei]

1	1	57	27	-1	502	305	5.7	44	MSaaa	443	-465	0	0		0	0	0	0	0
2	1	23	12	-1	567	203	10.1	37	ABaraaaa	291	1018	0	0		0	0	0	0	0
3	1	28	15	-1	294	246	5.2	39	MSppp	-207	0	0	0		0	0	0	0	0
4	1	9	40	-1	426	353	5.5	42	MSaap	427	6	0	0		0	0	0	0	0
5	1	5	42	-1	498	375	9.2	37	ABalpapp	328	144	0	0		0	0	0	0	0
6	1	21	44	-1	449	223	6.6	36	ABaraapp	287	0	0	0		0	0	0	0	0
7	1	3	11	-1	282	257	10.8	45	Epr	448	1011	0	0		0	0	0	0	0
8	1	35	54	-1	310	402	8.3	42	MSapp	293	0	0	0		0	0	0	0	0
9	1	69	5	-1	338	207	8.5	41	MSppa	553	0	0	0		0	0	0	0	0
10	1	38	51	-1	218	287	6.5	44	Dp	438	405	0	0		0	0	0	0	0
11	1	73	48	-1	344	418	13.2	37	ABplpapp	53	0	0	0		0	0	0	0	0
12	1	49	16	-1	426	277	8.8	41	MSpaa	-95	0	0	0		0	0	0	0	0
13	1	25	75	-1	415	412	8.0	42	MSapa	128	0	0	0		0	0	0	0	0
14	1	14	30	-1	361	294	7.2	42	MSpap	412	1649	0	0		0	0	0	0	0
15	1	29	80	-1	234	338	21.0	48	Cap	477	-204	0	0		0	0	0	0	0
16	1	11	35	-1	173	274	15.1	48	Cpp	456	22	0	0		0	0	0	0	0
17	1	16	14	-1	299	185	16.7	38	ABarpppp	336	10	0	0		0	0	0	0	0
18	1	68	66	-1	450	259	17.3	38	ABalappp	342	164	0	0		0	0	0	0	0
19	1	46	77	-1	293	404	17.4	36	ABplpppa	327	-167	0	0		0	0	0	0	0
20	1	75	25	-1	377	179	7.5	38	ABarappp	207	0	0	0		0	0	0	0	0
21	1	61	39	-1	574	371	14.7	35	ABalppaa	265	877	0	0		0	0	0	0	0
22	1	4	47	-1	584	293	21.0	38	ABplaaaa	-256	0	0	0		0	0	0	0	0
23	1	33	10	-1	399	433	14.8	37	ABplpapa	352	110	0	0		0	0	0	0	0
24	1	56	4	-1	510	144	9.0	36	ABarapaa	-199	0	0	0		0	0	0	0	0
25	1	13	22	-1	598	299	12.8	35	ABalpaaa	323	-412	0	0		0	0	0	0	0
26	1	47	64	-1	490	176	19.7	42	ABarpaap	368	138	0	0		0	0	0	0	0
27	1	74	71	-1	441	398	13.5	39	ABalpppp	312	156	0	0		0	0	0	0	0
28	1	48	8	-1	511	291	21.9	40	ABplaaap	326	-30	0	0		0	0	0	0	0
29	1	67	9	-1	406	204	13.4	37	ABarpapp	254	474	0	0		0	0	0	0	0
30	1	58	37	-1	352	108	19.5	38	ABprapaa	359	40	0	0		0	0	0	0	0
31	1	50	85	-1	388	335	22.4	40	ABplappa	402	497	0	0		0	0	0	0	0
32	1	41	38	-1	390	271	22.0	41	ABplapap	408	-165	0	0		0	0	0	0	0
33	1	42	17	-1	382	354	12.3	45	Eal	388	0	0	0		0	0	0	0	0
34	1	31	1	-1	562	234	15.2	37	ABalaaap	310	-190	0	0		0	0	0	0	0
35	1	8	33	-1	233	135	15.4	39	ABprappa	351	387	0	0		0	0	0	0	0
36	1	44	79	-1	299	313	14.4	44	Epl	441	-251	0	0		0	0	0	0	0
37	1	24	55	-1	436	402	20.7	37	ABplpaap	374	442	0	0		0	0	0	0	0
38	1	53	31	-1	306	336	7.4	41	P4	342	2499	0	0		0	0	0	0	0
39	1	71	59	-1	372	279	14.6	45	Ear	467	0	0	0		0	0	0	0	0
40	1	32	58	-1	537	266	10.5	33	ABalaapa	241	198	0	0		0	0	0	0	0
41	1	19	26	-1	542	354	21.2	41	ABplaapa	-42	0	0	0		0	0	0	0	0
42	1	20	45	-1	171	232	10.0	36	ABprpppp	269	0	0	0		0	0	0	0	0
43	1	26	70	-1	576	235	19.5	36	ABalapaa	308	500	0	0		0	0	0	0	0
44	1	66	74	-1	459	259	23.3	42	ABplapaa	369	220	0	0		0	0	0	0	0
45	1	52	7	-1	470	197	11.9	37	ABarpapa	255	1103	0	0		0	0	0	0	0
46	1	72	78	-1	197	191	15.8	39	ABprappp	329	245	0	0		0	0	0	0	0
47	1	37	23	-1	317	149	6.6	35	ABprpapa	326	-450	0	0		0	0	0	0	0
48	1	76	43	-1	323	339	21.7	41	ABplappp	378	1076	0	0		0	0	0	0	0
49	1	32	84	-1	486	272	11.3	34	ABalaapp	265	164	0	0		0	0	0	0	0
50	1	26	61	-1	524	230	21.6	37	ABalapap	303	-753	0	0		0	0	0	0	0
51	1	34	53	-1	495	363	14.3	37	ABalpppa	323	-156	0	0		0	0	0	0	0
52	1	31	34	-1	589	252	10.7	35	ABalaaaa	278	725	0	0		0	0	0	0	0
53	1	70	32	-1	305	112	10.2	37	ABprpaap	329	1128	0	0		0	0	0	0	0
54	1	17	62	-1	247	180	21.1	41	Cpaa	405	244	0	0		0	0	0	0	0
55	1	30	73	-1	369	169	15.5	39	ABarpppa	302	198	0	0		0	0	0	0	0
56	1	10	68	-1	194	249	21.2	42	Cpap	396	516	0	0		0	0	0	0	0
57	1	51	76	-1	322	253	21.0	41	Caaa	137	0	0	0		0	0	0	0	0
58	1	63	29	-1	232	153	10.1	32	ABprppap	226	-91	0	0		0	0	0	0	0
59	1	65	56	-1	452	134	9.8	37	ABarapap	375	-175	0	0		0	0	0	0	0
60	1	2	82	-1	422	136	17.1	38	ABpraaap	347	57	0	0		0	0	0	0	0
61	1	55	69	-1	240	384	15.1	36	ABplpppp	121	0	0	0		0	0	0	0	0
62	1	36	20	-1	420	145	5.5	35	ABarappa	284	878	0	0		0	0	0	0	0
63	1	54	21	-1	388	407	20.4	35	ABplppaa	251	1062	0	0		0	0	0	0	0
64	1	27	41	-1	429	178	22.0	39	ABarppaa	289	-440	0	0		0	0	0	0	0
65	1	43	13	-1	524	176	13.2	37	ABaraaap	344	133	0	0		0	0	0	0	0
66	1	59	28	-1	491	411	20.5	39	ABplpaaa	145	0	0	0		0	0	0	0	0
67	1	12	72	-1	415	95	12.2	37	ABpraapa	378	1572	0	0		0	0	0	0	0
68	1	77	46	-1	231	352	9.8	44	Da	405	490	0	0		0	0	0	0	0
69	1	64	52	-1	544	316	15.3	37	ABalpaap	325	913	0	0		0	0	0	0	0
70	1	68	83	-1	502	252	16.0	38	ABalappa	253	146	0	0		0	0	0	0	0
71	1	18	24	-1	480	114	15.5	37	ABpraaaa	345	491	0	0		0	0	0	0	0
72	1	22	6	-1	361	109	7.0	37	ABprpaaa	303	369	0	0		0	0	0	0	0
73	1	40	67	-1	210	202	8.4	37	ABprpppa	263	0	0	0		0	0	0	0	0
74	1	54	60	-1	335	397	20.5	35	ABplppap	256	120	0	0		0	0	0	0	0
75	1	62	36	-1	452	333	20.6	42	ABplaapp	425	802	0	0		0	0	0	0	0
76	1	7	19	-1	299	131	19.8	39	ABprapap	288	0	0	0		0	0	0	0	0
77	1	15	49	-1	257	198	6.1	37	ABprpapp	352	-248	0	0		0	0	0	0	0
78	1	61	63	-1	531	401	15.3	34	ABalppap	200	0	0	0		0	0	0	0	0
79	1	6	3	-1	557	166	17.9	38	ABarpaaa	340	143	0	0		0	0	0	0	0
80	1	60	81	-1	365	191	21.3	39	ABarppap	265	200	0	0		0	0	0	0	0
81	1	1	2	-1	515	210	6.9	37	ABaraapa	356	-395	0	0		0	0	0	0	0
82	1	39	65	-1	562	344	9.3	36	ABalpapa	349	215	0	0		0	0	0	0	0
83	1	51	50	-1	267	266	21.4	40	Caap	-136	0	0	0		0	0	0	0	0
84	1	45	57	-1	345	122	14.5	39	ABpraapp	382	-198	0	0		0	0	0	0	0
85	1	63	18	-1	266	133	9.1	32	ABprppaa	225	-95	0	0		0	0	0	0	0
86	0	78	-1	-1	213	380	7.4	30		364	0	0	0		0	0	0	0	0
