# Supplementary material for: The AP-2 Transcription Factor APTF-2 Is Required for Neuroblast and Epidermal Morphogenesis in Caenorhabditis elegans Embryogenesis
Source: PLoS Genet. 2016 May 13;12(5):e1006048. doi: 10.1371/journal.pgen.1006048 (PMC4866721; doi:10.1371/journal.pgen.1006048)
Supplement: S3 Text — (ZIP) [file pgen.1006048.s031.zip › nuclei/t072-nuclei]

1	1	34	75	-1	566	234	14.6	36	ABalaaap	-166	0	0	0		0	0	0	0	0
2	1	81	13	-1	519	214	6.2	38	ABaraapa	357	991	0	0		0	0	0	0	0
3	1	79	76	-1	561	168	17.7	38	ABarpaaa	380	514	0	0		0	0	0	0	0
4	1	24	36	-1	514	148	8.2	37	ABarapaa	169	0	0	0		0	0	0	0	0
5	1	9	54	-1	341	204	8.6	42	MSppa	368	-727	0	0		0	0	0	0	0
6	1	72	45	-1	371	101	7.1	39	ABprpaaa	338	979	0	0		0	0	0	0	0
7	1	45	78	-1	472	204	12.2	34	ABarpapa	345	143	0	0		0	0	0	0	0
8	1	28	20	-1	505	296	21.5	41	ABplaaap	374	-38	0	0		0	0	0	0	0
9	1	29	59	-1	405	208	13.7	38	ABarpapp	362	157	0	0		0	0	0	0	0
10	1	23	25	-1	405	437	14.5	38	ABplpapa	348	-207	0	0		0	0	0	0	0
11	1	7	22	-1	287	255	10.7	45	Epr	187	0	0	0		0	0	0	0	0
12	1	2	27	-1	569	209	9.2	37	ABaraaaa	325	390	0	0		0	0	0	0	0
13	1	65	69	-1	520	181	13.2	37	ABaraaap	365	99	0	0		0	0	0	0	0
14	1	17	37	-1	295	183	16.7	38	ABarpppp	358	211	0	0		0	0	0	0	0
15	1	3	8	-1	295	235	5.4	39	MSppp	394	254	0	0		0	0	0	0	0
16	1	12	52	-1	421	275	8.9	41	MSpaa	183	0	0	0		0	0	0	0	0
17	1	33	19	-1	375	355	12.2	45	Eal	199	0	0	0		0	0	0	0	0
18	1	85	39	-1	272	130	8.9	35	ABprppaa	243	-728	0	0		0	0	0	0	0
19	1	76	61	-1	305	128	19.6	39	ABprapap	388	-241	0	0		0	0	0	0	0
20	1	62	15	-1	428	144	5.0	36	ABarappa	356	509	0	0		0	0	0	0	0
21	1	63	50	-1	382	408	20.1	38	ABplppaa	299	-499	0	0		0	0	0	0	0
22	1	25	68	-1	598	300	13.3	36	ABalpaaa	365	748	0	0		0	0	0	0	0
23	1	47	9	-1	327	145	5.9	36	ABprpapa	-45	0	0	0		0	0	0	0	0
24	1	71	63	-1	494	120	15.6	38	ABpraaaa	344	-434	0	0		0	0	0	0	0
25	1	20	62	-1	380	176	7.9	37	ABarappp	246	0	0	0		0	0	0	0	0
26	1	41	53	-1	546	362	20.8	41	ABplaapa	416	-15	0	0		0	0	0	0	0
27	1	1	29	-1	491	309	6.2	45	MSaaa	140	0	0	0		0	0	0	0	0
28	1	66	79	-1	487	415	20.2	39	ABplpaaa	376	160	0	0		0	0	0	0	0
29	1	58	51	-1	230	161	10.4	36	ABprppap	257	-412	0	0		0	0	0	0	0
30	1	14	18	-1	357	289	7.3	42	MSpap	289	0	0	0		0	0	0	0	0
31	1	38	85	-1	308	336	7.4	40	P4	395	2321	0	0		0	0	0	0	0
32	1	53	55	-1	305	117	10.6	38	ABprpaap	363	787	0	0		0	0	0	0	0
33	1	35	35	-1	239	132	15.0	39	ABprappa	147	0	0	0		0	0	0	0	0
34	1	52	41	-1	591	257	10.0	35	ABalaaaa	392	0	0	0		0	0	0	0	0
35	1	16	84	87	182	267	14.0	45	Cpp	313	12	0	0		0	0	0	0	0
36	1	75	34	-1	444	337	20.9	41	ABplaapp	396	-114	0	0		0	0	0	0	0
37	1	30	67	-1	365	111	20.5	40	ABprapaa	49	0	0	0		0	0	0	0	0
38	1	32	60	-1	392	274	22.0	42	ABplapap	389	-100	0	0		0	0	0	0	0
39	1	21	64	-1	577	371	14.5	36	ABalppaa	252	0	0	0		0	0	0	0	0
40	1	4	23	-1	420	349	5.9	42	MSaap	285	0	0	0		0	0	0	0	0
41	1	64	48	-1	433	180	22.2	40	ABarppaa	343	-754	0	0		0	0	0	0	0
42	1	5	47	-1	487	384	8.7	37	ABalpapp	375	322	0	0		0	0	0	0	0
43	1	48	58	-1	308	333	22.2	40	ABplappp	402	-1059	0	0		0	0	0	0	0
44	1	6	81	-1	439	222	6.8	37	ABaraapp	369	-168	0	0		0	0	0	0	0
45	1	42	12	-1	171	235	9.5	36	ABprpppp	336	0	0	0		0	0	0	0	0
46	1	68	24	-1	236	349	8.9	43	Da	412	174	0	0		0	0	0	0	0
47	1	22	2	-1	579	299	21.0	40	ABplaaaa	362	361	0	0		0	0	0	0	0
48	1	11	56	-1	334	423	13.5	38	ABplpapp	372	1022	0	0		0	0	0	0	0
49	1	77	42	-1	259	186	6.4	36	ABprpapp	56	0	0	0		0	0	0	0	0
50	1	83	6	-1	252	262	21.6	39	Caap	295	-1047	0	0		0	0	0	0	0
51	1	10	77	-1	224	284	6.0	43	Dp	433	587	0	0		0	0	0	0	0
52	1	69	21	-1	538	323	15.1	37	ABalpaap	133	0	0	0		0	0	0	0	0
53	1	51	1	-1	496	362	14.0	37	ABalpppa	350	1444	0	0		0	0	0	0	0
54	1	8	11	-1	308	402	8.7	42	MSapp	-16	0	0	0		0	0	0	0	0
55	1	37	65	-1	428	402	21.3	39	ABplpaap	382	-60	0	0		0	0	0	0	0
56	1	59	43	-1	446	140	9.8	39	ABarapap	137	0	0	0		0	0	0	0	0
57	1	84	44	-1	350	110	14.9	39	ABpraapp	381	-1222	0	0		0	0	0	0	0
58	1	40	70	-1	537	270	10.4	34	ABalaapa	320	712	0	0		0	0	0	0	0
59	1	39	4	-1	368	284	14.6	44	Ear	444	-21	0	0		0	0	0	0	0
60	1	74	82	-1	330	396	20.8	37	ABplppap	294	-1140	0	0		0	0	0	0	0
61	1	50	83	-1	527	230	21.7	38	ABalapap	380	68	0	0		0	0	0	0	0
62	1	54	26	-1	247	167	20.9	41	Cpaa	388	890	0	0		0	0	0	0	0
63	1	78	28	-1	533	403	15.0	37	ABalppap	138	0	0	0		0	0	0	0	0
64	1	26	71	-1	489	177	20.6	42	ABarpaap	362	-806	0	0		0	0	0	0	0
65	1	82	40	-1	560	348	9.2	37	ABalpapa	243	0	0	0		0	0	0	0	0
66	1	18	17	-1	449	256	17.4	39	ABalappp	308	168	0	0		0	0	0	0	0
67	1	73	14	-1	211	199	8.1	36	ABprpppa	267	0	0	0		0	0	0	0	0
68	1	56	49	-1	182	245	20.8	43	Cpap	384	160	0	0		0	0	0	0	0
69	1	61	86	-1	234	384	14.7	37	ABplpppp	59	0	0	0		0	0	0	0	0
70	1	43	73	-1	586	238	19.6	38	ABalapaa	331	806	0	0		0	0	0	0	0
71	1	27	10	-1	436	397	14.0	37	ABalpppp	-146	0	0	0		0	0	0	0	0
72	1	67	33	-1	431	95	12.6	37	ABpraapa	-615	0	0	0		0	0	0	0	0
73	1	55	57	-1	375	161	15.7	38	ABarpppa	364	769	0	0		0	0	0	0	0
74	1	44	74	-1	467	262	23.5	44	ABplapaa	436	154	0	0		0	0	0	0	0
75	1	13	30	-1	406	412	8.4	43	MSapa	-308	0	0	0		0	0	0	0	0
76	1	57	31	-1	324	241	21.3	40	Caaa	379	779	0	0		0	0	0	0	0
77	1	19	16	-1	291	400	18.1	37	ABplpppa	375	-631	0	0		0	0	0	0	0
78	1	46	7	-1	193	190	16.1	38	ABprappp	47	0	0	0		0	0	0	0	0
79	1	36	66	-1	296	311	14.9	45	Epl	-245	0	0	0		0	0	0	0	0
80	1	15	46	72	230	335	20.9	49	Cap	359	83	0	0		0	0	0	0	0
81	1	80	3	-1	369	179	21.4	39	ABarppap	346	-81	0	0		0	0	0	0	0
82	1	60	5	-1	427	141	17.4	39	ABpraaap	364	46	0	0		0	0	0	0	0
83	1	70	32	-1	510	252	16.0	37	ABalappa	274	-177	0	0		0	0	0	0	0
84	1	49	38	-1	477	274	11.7	36	ABalaapp	349	171	0	0		0	0	0	0	0
85	1	31	80	-1	376	334	22.5	40	ABplappa	361	111	0	0		0	0	0	0	0
86	0	86	-1	-1	214	380	7.7	32		185	0	0	0		0	0	0	0	0
