# Supplementary material for: The AP-2 Transcription Factor APTF-2 Is Required for Neuroblast and Epidermal Morphogenesis in Caenorhabditis elegans Embryogenesis
Source: PLoS Genet. 2016 May 13;12(5):e1006048. doi: 10.1371/journal.pgen.1006048 (PMC4866721; doi:10.1371/journal.pgen.1006048)
Supplement: S3 Text — (ZIP) [file pgen.1006048.s031.zip › nuclei/t073-nuclei]

1	1	53	11	-1	496	361	14.0	37	ABalpppa	336	151	0	0		0	0	0	0	0
2	1	47	37	-1	577	304	20.8	40	ABplaaaa	393	340	0	0		0	0	0	0	0
3	1	81	65	-1	367	185	21.7	39	ABarppap	396	259	0	0		0	0	0	0	0
4	1	59	49	-1	370	282	14.5	45	Ear	450	27	0	0		0	0	0	0	0
5	1	82	48	-1	427	132	17.6	39	ABpraaap	389	623	0	0		0	0	0	0	0
6	1	50	52	-1	247	260	21.7	41	Caap	373	923	0	0		0	0	0	0	0
7	1	78	17	-1	181	189	15.5	38	ABprappp	362	-599	0	0		0	0	0	0	0
8	1	15	53	-1	290	229	5.4	39	MSppp	391	712	0	0		0	0	0	0	0
9	1	23	16	-1	329	143	5.8	37	ABprpapa	346	-713	0	0		0	0	0	0	0
10	1	71	51	-1	434	400	14.4	38	ABalpppp	363	183	0	0		0	0	0	0	0
11	1	54	29	-1	301	399	9.5	42	MSapp	285	0	0	0		0	0	0	0	0
12	1	45	10	-1	170	234	8.8	38	ABprpppp	349	187	0	0		0	0	0	0	0
13	1	2	6	-1	516	213	6.5	39	ABaraapa	358	-267	0	0		0	0	0	0	0
14	1	67	68	-1	218	194	7.7	36	ABprpppa	256	0	0	0		0	0	0	0	0
15	1	20	54	-1	429	141	4.7	37	ABarappa	374	-851	0	0		0	0	0	0	0
16	1	77	22	-1	287	401	17.9	37	ABplpppa	387	0	0	0		0	0	0	0	0
17	1	66	47	-1	445	262	17.4	40	ABalappp	-146	0	0	0		0	0	0	0	0
18	1	30	2	-1	355	283	7.6	42	MSpap	89	0	0	0		0	0	0	0	0
19	1	17	57	-1	376	358	12.8	46	Eal	56	0	0	0		0	0	0	0	0
20	1	8	66	-1	505	294	21.8	40	ABplaaap	352	189	0	0		0	0	0	0	0
21	1	52	14	-1	535	329	15.5	37	ABalpaap	365	31	0	0		0	0	0	0	0
22	1	11	45	-1	290	249	11.1	45	Epr	53	0	0	0		0	0	0	0	0
23	1	40	7	-1	423	351	6.9	42	MSaap	-62	0	0	0		0	0	0	0	0
24	1	46	24	-1	242	344	8.4	41	Da	419	323	0	0		0	0	0	0	0
25	1	10	44	-1	407	437	14.9	39	ABplpapa	-50	0	0	0		0	0	0	0	0
26	1	62	76	-1	252	166	20.8	41	Cpaa	372	958	0	0		0	0	0	0	0
27	1	12	12	-1	571	212	8.4	36	ABaraaaa	-252	0	0	0		0	0	0	0	0
28	1	63	43	-1	532	409	15.0	38	ABalppap	336	759	0	0		0	0	0	0	0
29	1	27	81	-1	491	310	6.8	44	MSaaa	424	-467	0	0		0	0	0	0	0
30	1	75	18	-1	404	414	8.5	43	MSapa	362	0	0	0		0	0	0	0	0
31	1	76	83	-1	323	234	21.4	41	Caaa	419	1103	0	0		0	0	0	0	0
32	1	83	64	-1	510	259	15.8	37	ABalappa	333	744	0	0		0	0	0	0	0
33	1	72	74	-1	428	98	12.5	39	ABpraapa	73	0	0	0		0	0	0	0	0
34	1	36	26	-1	444	340	21.5	40	ABplaapp	103	0	0	0		0	0	0	0	0
35	1	33	19	-1	246	129	15.1	40	ABprappa	399	-966	0	0		0	0	0	0	0
36	1	4	36	-1	517	149	8.2	37	ABarapaa	138	0	0	0		0	0	0	0	0
37	1	14	58	-1	287	185	16.6	38	ABarpppp	380	41	0	0		0	0	0	0	0
38	1	84	59	-1	468	266	11.9	35	ABalaapp	328	312	0	0		0	0	0	0	0
39	1	18	8	-1	273	125	9.4	35	ABprppaa	339	804	0	0		0	0	0	0	0
40	1	65	9	-1	566	344	9.1	37	ABalpapa	-270	0	0	0		0	0	0	0	0
41	1	34	3	-1	590	262	10.0	36	ABalaaaa	-56	0	0	0		0	0	0	0	0
42	1	49	15	-1	263	177	6.5	37	ABprpapp	337	1243	0	0		0	0	0	0	0
43	1	56	13	-1	454	140	10.0	38	ABarapap	384	-13	0	0		0	0	0	0	0
44	1	57	50	-1	353	105	15.3	40	ABpraapp	399	87	0	0		0	0	0	0	0
45	1	6	67	-1	377	102	6.9	38	ABprpaaa	354	52	0	0		0	0	0	0	0
46	1	80	84	-1	192	335	20.7	38	Capp	227	813	0	0		0	0	0	0	0
47	1	42	23	-1	483	389	8.1	39	ABalpapp	87	0	0	0		0	0	0	0	0
48	1	41	72	-1	432	180	22.5	42	ABarppaa	382	517	0	0		0	0	0	0	0
49	1	68	63	-1	178	243	20.4	43	Cpap	169	0	0	0		0	0	0	0	0
50	1	21	27	-1	380	410	20.7	38	ABplppaa	371	-144	0	0		0	0	0	0	0
51	1	29	25	-1	229	161	10.6	36	ABprppap	211	0	0	0		0	0	0	0	0
52	1	16	42	-1	419	275	9.6	42	MSpaa	135	0	0	0		0	0	0	0	0
53	1	26	39	-1	547	365	20.6	42	ABplaapa	315	0	0	0		0	0	0	0	0
54	1	5	30	-1	344	206	8.5	42	MSppa	365	-406	0	0		0	0	0	0	0
55	1	32	34	-1	305	112	12.2	38	ABprpaap	-166	0	0	0		0	0	0	0	0
56	1	48	56	-1	333	420	13.9	38	ABplpapp	-40	0	0	0		0	0	0	0	0
57	1	73	69	-1	375	156	16.1	39	ABarpppa	353	444	0	0		0	0	0	0	0
58	1	43	41	-1	300	333	22.2	41	ABplappp	400	179	0	0		0	0	0	0	0
59	1	9	77	-1	404	202	14.5	37	ABarpapp	374	-100	0	0		0	0	0	0	0
60	1	38	85	-1	389	277	22.0	43	ABplapap	412	474	0	0		0	0	0	0	0
61	1	19	28	-1	304	128	19.6	41	ABprapap	396	330	0	0		0	0	0	0	0
62	1	25	80	-1	384	176	8.3	36	ABarappp	-157	0	0	0		0	0	0	0	0
63	1	24	21	-1	500	117	15.7	38	ABpraaaa	363	228	0	0		0	0	0	0	0
64	1	39	32	-1	575	370	14.8	36	ABalppaa	-28	0	0	0		0	0	0	0	0
65	1	55	71	-1	426	397	21.4	40	ABplpaap	-158	0	0	0		0	0	0	0	0
66	1	79	62	-1	298	307	15.4	45	Epl	432	-169	0	0		0	0	0	0	0
67	1	37	46	-1	371	121	21.5	40	ABprapaa	368	53	0	0		0	0	0	0	0
68	1	22	35	-1	599	302	14.3	36	ABalpaaa	338	554	0	0		0	0	0	0	0
69	1	13	40	-1	519	177	13.1	38	ABaraaap	387	329	0	0		0	0	0	0	0
70	1	58	38	-1	536	268	10.6	34	ABalaapa	317	-258	0	0		0	0	0	0	0
71	1	64	82	-1	490	179	20.4	42	ABarpaap	-75	0	0	0		0	0	0	0	0
72	1	80	5	-1	233	325	19.9	40	Capa	308	1369	0	0		0	0	0	0	0
73	1	70	61	-1	590	245	19.6	39	ABalapaa	363	-772	0	0		0	0	0	0	0
74	1	74	31	-1	470	259	23.5	44	ABplapaa	405	156	0	0		0	0	0	0	0
75	1	1	1	-1	561	238	14.8	39	ABalaaap	319	153	0	0		0	0	0	0	0
76	1	3	55	-1	568	175	17.3	38	ABarpaaa	356	-1354	0	0		0	0	0	0	0
77	1	51	75	-1	229	287	5.8	43	Dp	433	-743	0	0		0	0	0	0	0
78	1	7	78	-1	475	203	12.2	36	ABarpapa	336	115	0	0		0	0	0	0	0
79	1	28	33	-1	487	416	20.4	39	ABplpaaa	397	75	0	0		0	0	0	0	0
80	1	85	86	-1	372	339	22.2	41	ABplappa	412	47	0	0		0	0	0	0	0
81	1	44	79	-1	439	221	6.0	38	ABaraapp	-177	0	0	0		0	0	0	0	0
82	1	60	60	-1	323	395	21.1	39	ABplppap	373	-645	0	0		0	0	0	0	0
83	1	61	4	-1	525	235	21.6	38	ABalapap	362	-256	0	0		0	0	0	0	0
84	1	35	73	-1	182	246	14.0	35	Cppa	251	672	0	0		0	0	0	0	0
85	1	31	87	-1	309	334	7.6	39	P4	-577	0	0	0		0	0	0	0	0
86	1	69	70	-1	232	379	14.0	37	ABplpppp	365	466	0	0		0	0	0	0	0
87	1	35	20	-1	189	277	15.2	36	Cppp	-30	0	0	0		0	0	0	0	0
88	0	86	-1	-1	212	382	8.4	30		230	0	0	0		0	0	0	0	0
