# Supplementary material for: The AP-2 Transcription Factor APTF-2 Is Required for Neuroblast and Epidermal Morphogenesis in Caenorhabditis elegans Embryogenesis
Source: PLoS Genet. 2016 May 13;12(5):e1006048. doi: 10.1371/journal.pgen.1006048 (PMC4866721; doi:10.1371/journal.pgen.1006048)
Supplement: S3 Text — (ZIP) [file pgen.1006048.s031.zip › nuclei/t074-nuclei]

1	1	75	63	-1	559	239	15.5	39	ABalaaap	385	424	0	0		0	0	0	0	0
2	1	18	5	-1	355	281	7.7	42	MSpap	171	0	0	0		0	0	0	0	0
3	1	41	28	-1	591	266	9.3	36	ABalaaaa	361	162	0	0		0	0	0	0	0
4	1	83	32	-1	520	234	21.9	39	ABalapap	390	7	0	0		0	0	0	0	0
5	1	72	46	-1	253	340	20.9	40	Capa	341	107	0	0		0	0	0	0	0
6	1	13	23	-1	523	217	6.2	38	ABaraapa	371	4	0	0		0	0	0	0	0
7	1	23	43	-1	421	348	7.3	43	MSaap	-130	0	0	0		0	0	0	0	0
8	1	39	24	-1	283	121	9.3	36	ABprppaa	316	503	0	0		0	0	0	0	0
9	1	40	59	-1	571	338	9.2	38	ABalpapa	373	52	0	0		0	0	0	0	0
10	1	12	80	-1	181	231	7.4	38	ABprpppp	374	433	0	0		0	0	0	0	0
11	1	1	48	-1	494	354	14.1	38	ABalpppa	352	-469	0	0		0	0	0	0	0
12	1	27	20	-1	570	216	8.2	36	ABaraaaa	68	0	0	0		0	0	0	0	0
13	1	43	9	-1	460	138	9.2	38	ABarapap	352	0	0	0		0	0	0	0	0
14	1	21	4	-1	534	325	15.2	38	ABalpaap	381	31	0	0		0	0	0	0	0
15	1	42	44	-1	270	167	6.5	38	ABprpapp	366	129	0	0		0	0	0	0	0
16	1	9	47	-1	335	145	6.1	36	ABprpapa	109	0	0	0		0	0	0	0	0
17	1	7	50	-1	179	171	14.8	38	ABprappp	348	1053	0	0		0	0	0	0	0
18	1	30	41	-1	397	412	8.8	43	MSapa	-34	0	0	0		0	0	0	0	0
19	1	35	8	-1	254	118	15.3	40	ABprappa	379	116	0	0		0	0	0	0	0
20	1	87	75	-1	187	280	14.5	36	Cppp	252	608	0	0		0	0	0	0	0
21	1	63	79	-1	502	119	14.6	37	ABpraaaa	348	-799	0	0		0	0	0	0	0
22	1	16	73	-1	287	409	17.5	37	ABplpppa	367	73	0	0		0	0	0	0	0
23	1	47	35	-1	486	388	7.9	39	ABalpapp	350	401	0	0		0	0	0	0	0
24	1	24	87	-1	244	342	8.7	41	Da	393	-1184	0	0		0	0	0	0	0
25	1	51	42	-1	232	154	10.9	36	ABprppap	212	0	0	0		0	0	0	0	0
26	1	34	82	-1	449	346	21.5	40	ABplaapp	408	-56	0	0		0	0	0	0	0
27	1	50	37	-1	388	416	20.6	39	ABplppaa	344	-497	0	0		0	0	0	0	0
28	1	61	70	-1	300	128	19.4	42	ABprapap	373	720	0	0		0	0	0	0	0
29	1	11	15	-1	301	399	9.9	42	MSapp	332	0	0	0		0	0	0	0	0
30	1	54	1	-1	344	203	8.7	40	MSppa	48	0	0	0		0	0	0	0	0
31	1	74	69	-1	466	265	23.5	42	ABplapaa	419	-425	0	0		0	0	0	0	0
32	1	64	33	-1	585	362	15.2	37	ABalppaa	338	1208	0	0		0	0	0	0	0
33	1	79	60	-1	492	418	19.9	38	ABplpaaa	353	-230	0	0		0	0	0	0	0
34	1	55	77	-1	312	110	12.8	38	ABprpaap	372	-180	0	0		0	0	0	0	0
35	1	68	67	-1	602	301	14.6	37	ABalpaaa	202	0	0	0		0	0	0	0	0
36	1	36	11	-1	516	158	7.0	37	ABarapaa	418	0	0	0		0	0	0	0	0
37	1	2	40	-1	575	307	21.0	39	ABplaaaa	395	1984	0	0		0	0	0	0	0
38	1	70	65	-1	543	260	10.3	35	ABalaapa	334	816	0	0		0	0	0	0	0
39	1	53	34	-1	547	371	20.5	41	ABplaapa	-285	0	0	0		0	0	0	0	0
40	1	69	27	-1	523	170	12.7	38	ABaraaap	373	424	0	0		0	0	0	0	0
41	1	58	56	-1	305	333	22.5	42	ABplappp	394	460	0	0		0	0	0	0	0
42	1	52	12	-1	421	274	10.0	42	MSpaa	89	0	0	0		0	0	0	0	0
43	1	28	49	-1	528	407	14.9	38	ABalppap	-193	0	0	0		0	0	0	0	0
44	1	25	10	-1	416	438	15.1	38	ABplpapa	265	0	0	0		0	0	0	0	0
45	1	22	38	-1	286	253	11.8	44	Epr	434	-584	0	0		0	0	0	0	0
46	1	67	64	-1	371	123	21.6	40	ABprapaa	396	124	0	0		0	0	0	0	0
47	1	17	71	-1	442	257	17.6	40	ABalappp	372	282	0	0		0	0	0	0	0
48	1	5	31	-1	432	128	17.5	39	ABpraaap	379	161	0	0		0	0	0	0	0
49	1	4	81	-1	368	278	15.0	45	Ear	-63	0	0	0		0	0	0	0	0
50	1	44	53	-1	361	105	15.4	39	ABpraapp	408	0	0	0		0	0	0	0	0
51	1	10	7	-1	437	397	14.3	38	ABalpppp	379	484	0	0		0	0	0	0	0
52	1	6	78	-1	235	266	21.4	40	Caap	407	1128	0	0		0	0	0	0	0
53	1	8	22	-1	288	229	5.8	40	MSppp	69	0	0	0		0	0	0	0	0
54	1	15	55	-1	429	133	4.7	37	ABarappa	352	-1235	0	0		0	0	0	0	0
55	1	76	25	-1	569	179	17.7	38	ABarpaaa	234	0	0	0		0	0	0	0	0
56	1	56	30	-1	332	423	14.1	38	ABplpapp	12	0	0	0		0	0	0	0	0
57	1	19	39	-1	377	355	13.4	45	Eal	449	-206	0	0		0	0	0	0	0
58	1	37	68	-1	286	187	17.2	39	ABarpppp	377	0	0	0		0	0	0	0	0
59	1	38	45	-1	471	267	12.2	35	ABalaapp	-6	0	0	0		0	0	0	0	0
60	1	82	61	-1	320	396	20.6	39	ABplppap	352	611	0	0		0	0	0	0	0
61	1	73	18	-1	589	246	19.5	40	ABalapaa	429	0	0	0		0	0	0	0	0
62	1	66	51	-1	297	312	15.5	46	Epl	460	-430	0	0		0	0	0	0	0
63	1	49	66	-1	172	243	19.5	42	Cpap	268	0	0	0		0	0	0	0	0
64	1	32	16	-1	516	259	16.4	37	ABalappa	327	-447	0	0		0	0	0	0	0
65	1	3	17	-1	365	189	21.9	41	ABarppap	378	1307	0	0		0	0	0	0	0
66	1	20	21	-1	506	292	21.6	39	ABplaaap	442	0	0	0		0	0	0	0	0
67	1	45	19	-1	379	105	6.9	38	ABprpaaa	337	-554	0	0		0	0	0	0	0
68	1	14	3	-1	230	186	7.5	36	ABprpppa	346	1106	0	0		0	0	0	0	0
69	1	57	26	-1	381	158	16.5	39	ABarpppa	152	0	0	0		0	0	0	0	0
70	1	86	85	-1	229	383	14.3	37	ABplpppp	352	-849	0	0		0	0	0	0	0
71	1	65	14	-1	432	402	21.3	39	ABplpaap	357	-787	0	0		0	0	0	0	0
72	1	48	74	-1	441	174	22.7	42	ABarppaa	390	239	0	0		0	0	0	0	0
73	1	84	72	-1	184	223	13.2	35	Cppa	247	-603	0	0		0	0	0	0	0
74	1	33	62	-1	428	97	12.4	38	ABpraapa	373	-927	0	0		0	0	0	0	0
75	1	77	86	-1	230	290	5.5	45	Dp	413	-127	0	0		0	0	0	0	0
76	1	26	83	-1	247	169	20.6	42	Cpaa	414	393	0	0		0	0	0	0	0
77	1	59	57	-1	400	200	14.7	39	ABarpapp	380	470	0	0		0	0	0	0	0
78	1	78	52	-1	478	200	12.5	36	ABarpapa	-12	0	0	0		0	0	0	0	0
79	1	81	2	-1	440	217	5.7	39	ABaraapp	257	0	0	0		0	0	0	0	0
80	1	62	29	-1	387	174	8.7	37	ABarappp	346	193	0	0		0	0	0	0	0
81	1	29	54	-1	488	305	6.9	45	MSaaa	400	158	0	0		0	0	0	0	0
82	1	71	6	-1	492	180	20.4	41	ABarpaap	370	1369	0	0		0	0	0	0	0
83	1	31	76	-1	321	236	21.4	43	Caaa	510	0	0	0		0	0	0	0	0
84	1	46	36	-1	198	321	19.2	39	Capp	293	-192	0	0		0	0	0	0	0
85	1	60	13	-1	388	275	22.1	44	ABplapap	443	-38	0	0		0	0	0	0	0
86	1	80	58	-1	375	343	21.6	41	ABplappa	394	-154	0	0		0	0	0	0	0
87	1	85	84	-1	310	331	7.9	37	P4	270	0	0	0		0	0	0	0	0
88	0	88	-1	-1	212	383	8.2	31		137	0	0	0		0	0	0	0	0
