# Supplementary material for: The AP-2 Transcription Factor APTF-2 Is Required for Neuroblast and Epidermal Morphogenesis in Caenorhabditis elegans Embryogenesis
Source: PLoS Genet. 2016 May 13;12(5):e1006048. doi: 10.1371/journal.pgen.1006048 (PMC4866721; doi:10.1371/journal.pgen.1006048)
Supplement: S3 Text — (ZIP) [file pgen.1006048.s031.zip › nuclei/t075-nuclei]

1	1	30	49	-1	345	204	9.1	40	MSppa	400	-649	0	0		0	0	0	0	0
2	1	79	80	-1	435	214	5.3	37	ABaraapp	334	0	0	0		0	0	0	0	0
3	1	68	69	-1	231	184	7.4	36	ABprpppa	346	139	0	0		0	0	0	0	0
4	1	14	34	-1	542	323	15.7	38	ABalpaap	370	135	0	0		0	0	0	0	0
5	1	2	14	-1	362	282	7.4	43	MSpap	-144	0	0	0		0	0	0	0	0
6	1	82	64	-1	492	173	20.6	43	ABarpaap	413	-861	0	0		0	0	0	0	0
7	1	51	56	-1	438	394	14.4	38	ABalpppp	366	-95	0	0		0	0	0	0	0
8	1	19	63	-1	256	121	15.2	39	ABprappa	394	-60	0	0		0	0	0	0	0
9	1	13	12	-1	457	140	8.7	39	ABarapap	348	0	0	0		0	0	0	0	0
10	1	44	1	-1	425	438	15.5	38	ABplpapa	345	-8	0	0		0	0	0	0	0
11	1	36	2	-1	516	161	6.8	37	ABarapaa	359	-1160	0	0		0	0	0	0	0
12	1	42	41	-1	428	264	9.8	41	MSpaa	-154	0	0	0		0	0	0	0	0
13	1	85	88	-1	387	281	22.0	44	ABplapap	356	11	0	0		0	0	0	0	0
14	1	71	86	-1	436	403	20.8	39	ABplpaap	365	164	0	0		0	0	0	0	0
15	1	29	4	-1	299	401	10.3	42	MSapp	296	0	0	0		0	0	0	0	0
16	1	64	72	-1	524	251	16.4	37	ABalappa	365	-521	0	0		0	0	0	0	0
17	1	65	62	-1	369	195	21.6	42	ABarppap	386	367	0	0		0	0	0	0	0
18	1	61	87	-1	588	249	19.9	37	ABalapaa	359	186	0	0		0	0	0	0	0
19	1	67	30	-1	369	107	6.9	37	ABprpaaa	368	408	0	0		0	0	0	0	0
20	1	12	31	-1	569	219	7.9	36	ABaraaaa	365	-345	0	0		0	0	0	0	0
21	1	66	50	-1	505	290	21.5	40	ABplaaap	368	711	0	0		0	0	0	0	0
22	1	53	5	-1	288	234	6.2	40	MSppp	319	0	0	0		0	0	0	0	0
23	1	6	53	-1	526	218	5.8	38	ABaraapa	-89	0	0	0		0	0	0	0	0
24	1	8	79	-1	287	116	9.0	36	ABprppaa	166	0	0	0		0	0	0	0	0
25	1	55	17	-1	567	184	18.6	38	ABarpaaa	360	773	0	0		0	0	0	0	0
26	1	69	76	-1	380	161	16.9	38	ABarpppa	378	-473	0	0		0	0	0	0	0
27	1	40	3	-1	526	170	12.2	39	ABaraaap	18	0	0	0		0	0	0	0	0
28	1	3	25	-1	587	275	9.0	36	ABalaaaa	143	0	0	0		0	0	0	0	0
29	1	80	43	-1	388	171	8.5	37	ABarappp	103	0	0	0		0	0	0	0	0
30	1	56	52	-1	338	425	14.5	39	ABplpapp	343	-637	0	0		0	0	0	0	0
31	1	48	66	-1	431	122	17.2	41	ABpraaap	380	-1192	0	0		0	0	0	0	0
32	1	4	44	-1	521	228	22.5	38	ABalapap	379	440	0	0		0	0	0	0	0
33	1	32	28	-1	588	363	15.4	37	ABalppaa	370	177	0	0		0	0	0	0	0
34	1	39	68	-1	544	372	20.3	40	ABplaapa	270	0	0	0		0	0	0	0	0
35	1	23	22	-1	483	390	7.9	39	ABalpapp	370	384	0	0		0	0	0	0	0
36	1	84	47	-1	191	321	18.0	39	Capp	124	0	0	0		0	0	0	0	0
37	1	27	6	-1	390	412	21.2	39	ABplppaa	366	103	0	0		0	0	0	0	0
38	1	45	73	-1	291	253	12.5	45	Epr	452	662	0	0		0	0	0	0	0
39	1	57	18	-1	385	346	13.9	44	Eal	445	-266	0	0		0	0	0	0	0
40	1	37	39	-1	576	308	21.4	40	ABplaaaa	388	589	0	0		0	0	0	0	0
41	1	18	23	-1	390	406	9.8	43	MSapa	429	-169	0	0		0	0	0	0	0
42	1	25	65	-1	237	152	11.1	37	ABprppap	218	0	0	0		0	0	0	0	0
43	1	7	32	-1	424	345	7.1	46	MSaap	291	803	0	0		0	0	0	0	0
44	1	15	21	-1	276	167	6.3	38	ABprpapp	143	0	0	0		0	0	0	0	0
45	1	59	70	-1	473	252	12.8	36	ABalaapp	353	-120	0	0		0	0	0	0	0
46	1	5	83	-1	252	346	21.0	41	Capa	342	-838	0	0		0	0	0	0	0
47	1	16	19	-1	333	147	6.1	36	ABprpapa	346	204	0	0		0	0	0	0	0
48	1	11	67	-1	497	356	14.3	37	ABalpppa	144	0	0	0		0	0	0	0	0
49	1	43	60	-1	529	410	14.5	38	ABalppap	376	134	0	0		0	0	0	0	0
50	1	17	35	-1	181	166	14.9	38	ABprappp	-253	0	0	0		0	0	0	0	0
51	1	62	59	-1	297	318	15.6	44	Epl	447	-1299	0	0		0	0	0	0	0
52	1	78	48	-1	473	193	13.1	37	ABarpapa	82	0	0	0		0	0	0	0	0
53	1	50	15	-1	359	105	15.6	41	ABpraapp	410	349	0	0		0	0	0	0	0
54	1	81	33	84	495	294	7.7	45	MSaaa	289	155	0	0		0	0	0	0	0
55	1	54	26	-1	424	129	4.8	38	ABarappa	361	-904	0	0		0	0	0	0	0
56	1	41	36	-1	305	345	22.5	40	ABplappp	372	-1127	0	0		0	0	0	0	0
57	1	77	61	-1	402	198	15.2	39	ABarpapp	387	-132	0	0		0	0	0	0	0
58	1	86	45	-1	377	343	21.4	40	ABplappa	405	288	0	0		0	0	0	0	0
59	1	9	38	-1	569	341	9.6	38	ABalpapa	353	132	0	0		0	0	0	0	0
60	1	33	7	-1	491	421	19.2	38	ABplpaaa	7	0	0	0		0	0	0	0	0
61	1	60	9	-1	315	401	20.4	38	ABplppap	361	-612	0	0		0	0	0	0	0
62	1	74	82	-1	425	99	12.1	39	ABpraapa	336	0	0	0		0	0	0	0	0
63	1	1	24	-1	571	235	14.9	39	ABalaaap	337	527	0	0		0	0	0	0	0
64	1	46	51	-1	365	124	21.7	39	ABprapaa	388	-567	0	0		0	0	0	0	0
65	1	38	8	-1	545	256	10.8	34	ABalaapa	339	179	0	0		0	0	0	0	0
66	1	63	13	-1	179	240	19.0	41	Cpap	390	34	0	0		0	0	0	0	0
67	1	35	10	-1	602	300	14.2	38	ABalpaaa	187	0	0	0		0	0	0	0	0
68	1	58	55	-1	287	186	17.5	41	ABarpppp	101	0	0	0		0	0	0	0	0
69	1	31	81	-1	465	270	23.3	42	ABplapaa	399	-247	0	0		0	0	0	0	0
70	1	28	58	-1	300	128	19.1	39	ABprapap	733	0	0	0		0	0	0	0	0
71	1	47	78	-1	445	252	17.8	40	ABalappp	402	-249	0	0		0	0	0	0	0
72	1	73	16	-1	188	217	12.9	36	Cppa	316	-914	0	0		0	0	0	0	0
73	1	22	77	-1	288	412	16.8	38	ABplpppa	417	0	0	0		0	0	0	0	0
74	1	72	71	-1	440	175	22.8	41	ABarppaa	411	823	0	0		0	0	0	0	0
75	1	20	57	-1	187	279	13.6	37	Cppp	339	614	0	0		0	0	0	0	0
76	1	83	37	-1	321	240	21.7	43	Caaa	435	144	0	0		0	0	0	0	0
77	1	34	74	-1	312	109	13.0	38	ABprpaap	363	150	0	0		0	0	0	0	0
78	1	52	85	-1	222	280	21.6	41	Caap	407	0	0	0		0	0	0	0	0
79	1	21	29	-1	498	117	13.7	38	ABpraaaa	352	-849	0	0		0	0	0	0	0
80	1	10	40	-1	194	229	6.7	37	ABprpppp	56	0	0	0		0	0	0	0	0
81	1	49	11	-1	368	278	15.4	44	Ear	439	743	0	0		0	0	0	0	0
82	1	26	75	-1	452	345	21.5	40	ABplaapp	407	517	0	0		0	0	0	0	0
83	1	76	46	-1	248	177	21.1	42	Cpaa	49	0	0	0		0	0	0	0	0
84	1	87	27	-1	309	328	6.7	39	P4	286	406	0	0		0	0	0	0	0
85	1	70	54	-1	228	382	14.4	36	ABplpppp	102	0	0	0		0	0	0	0	0
86	1	75	20	-1	229	293	6.0	44	Dp	-252	0	0	0		0	0	0	0	0
87	1	24	42	-1	245	342	9.0	42	Da	882	0	0	0		0	0	0	0	0
88	0	88	-1	-1	212	384	8.0	30		-135	0	0	0		0	0	0	0	0
