# Supplementary material for: The AP-2 Transcription Factor APTF-2 Is Required for Neuroblast and Epidermal Morphogenesis in Caenorhabditis elegans Embryogenesis
Source: PLoS Genet. 2016 May 13;12(5):e1006048. doi: 10.1371/journal.pgen.1006048 (PMC4866721; doi:10.1371/journal.pgen.1006048)
Supplement: S3 Text — (ZIP) [file pgen.1006048.s031.zip › nuclei/t076-nuclei]

1	1	10	86	-1	430	439	15.0	37	ABplpapa	349	708	0	0		0	0	0	0	0
2	1	11	4	-1	514	160	6.6	35	ABarapaa	350	749	0	0		0	0	0	0	0
3	1	27	37	-1	527	177	11.5	38	ABaraaap	-228	0	0	0		0	0	0	0	0
4	1	15	9	-1	300	396	10.5	41	MSapp	-88	0	0	0		0	0	0	0	0
5	1	22	26	-1	284	235	6.8	40	MSppp	192	0	0	0		0	0	0	0	0
6	1	37	24	-1	392	410	21.2	40	ABplppaa	128	0	0	0		0	0	0	0	0
7	1	60	80	-1	493	421	18.7	37	ABplpaaa	294	0	0	0		0	0	0	0	0
8	1	65	62	-1	544	250	11.3	35	ABalaapa	482	0	0	0		0	0	0	0	0
9	1	61	32	-1	325	402	20.4	38	ABplppap	356	660	0	0		0	0	0	0	0
10	1	67	45	-1	603	303	14.2	36	ABalpaaa	360	239	0	0		0	0	0	0	0
11	1	81	13	-1	370	272	15.6	45	Ear	438	723	0	0		0	0	0	0	0
12	1	9	3	-1	459	146	8.1	38	ABarapap	371	98	0	0		0	0	0	0	0
13	1	66	8	-1	184	238	19.5	41	Cpap	414	213	0	0		0	0	0	0	0
14	1	5	23	41	360	274	7.8	43	MSpap	272	-119	0	0		0	0	0	0	0
15	1	53	39	-1	358	108	15.8	39	ABpraapp	131	0	0	0		0	0	0	0	0
16	1	72	69	-1	189	212	13.3	37	Cppa	317	380	0	0		0	0	0	0	0
17	1	25	78	-1	565	177	18.3	38	ABarpaaa	344	517	0	0		0	0	0	0	0
18	1	39	63	-1	390	338	14.1	45	Eal	369	0	0	0		0	0	0	0	0
19	1	47	51	-1	335	144	6.2	37	ABprpapa	359	235	0	0		0	0	0	0	0
20	1	86	6	-1	226	295	6.2	42	Dp	411	169	0	0		0	0	0	0	0
21	1	44	15	-1	280	166	5.8	37	ABprpapp	115	0	0	0		0	0	0	0	0
22	1	35	12	-1	485	386	7.8	38	ABalpapp	380	-204	0	0		0	0	0	0	0
23	1	41	19	-1	384	393	10.5	41	MSapa	352	0	0	0		0	0	0	0	0
24	1	63	14	-1	574	234	14.5	37	ABalaaap	214	0	0	0		0	0	0	0	0
25	1	28	56	-1	584	275	8.6	35	ABalaaaa	351	1048	0	0		0	0	0	0	0
26	1	55	18	-1	423	122	5.3	36	ABarappa	362	-133	0	0		0	0	0	0	0
27	1	84	21	92	306	322	6.3	39	P4	266	421	0	0		0	0	0	0	0
28	1	33	61	-1	585	368	15.2	37	ABalppaa	413	0	0	0		0	0	0	0	0
29	1	79	17	-1	503	121	13.2	36	ABpraaaa	614	0	0	0		0	0	0	0	0
30	1	19	10	-1	371	101	7.5	36	ABprpaaa	356	42	0	0		0	0	0	0	0
31	1	20	60	-1	570	220	7.7	35	ABaraaaa	158	0	0	0		0	0	0	0	0
32	1	43	36	49	415	335	7.0	39	MSaap	292	134	0	0		0	0	0	0	0
33	1	54	88	-1	518	305	7.5	31	MSaaaa	230	147	0	0		0	0	0	0	0
34	1	4	42	-1	546	321	15.4	38	ABalpaap	361	420	0	0		0	0	0	0	0
35	1	50	11	-1	183	162	14.4	37	ABprappp	335	1000	0	0		0	0	0	0	0
36	1	56	66	-1	307	355	22.3	39	ABplappp	94	0	0	0		0	0	0	0	0
37	1	76	67	-1	322	241	21.7	41	Caaa	408	-246	0	0		0	0	0	0	0
38	1	59	29	-1	571	343	9.7	37	ABalpapa	428	0	0	0		0	0	0	0	0
39	1	40	35	-1	576	308	21.5	40	ABplaaaa	402	-674	0	0		0	0	0	0	0
40	1	80	25	-1	195	226	7.1	37	ABprpppp	339	1439	0	0		0	0	0	0	0
41	1	12	81	-1	423	253	9.7	42	MSpaa	267	1458	0	0		0	0	0	0	0
42	1	87	75	-1	235	341	9.3	42	Da	409	1656	0	0		0	0	0	0	0
43	1	29	5	-1	384	163	8.4	36	ABarappp	-170	0	0	0		0	0	0	0	0
44	1	32	72	-1	526	228	22.6	40	ABalapap	408	119	0	0		0	0	0	0	0
45	1	58	38	-1	374	343	21.1	41	ABplappa	414	414	0	0		0	0	0	0	0
46	1	83	50	-1	245	176	21.1	42	Cpaa	-93	0	0	0		0	0	0	0	0
47	1	36	68	-1	194	321	17.7	37	Capp	332	762	0	0		0	0	0	0	0
48	1	52	40	-1	475	186	13.7	37	ABarpapa	51	0	0	0		0	0	0	0	0
49	1	1	53	-1	342	204	9.3	39	MSppa	25	0	0	0		0	0	0	0	0
50	1	21	89	-1	509	290	21.6	41	ABplaaap	410	-912	0	0		0	0	0	0	0
51	1	64	71	-1	355	123	21.8	40	ABprapaa	399	500	0	0		0	0	0	0	0
52	1	30	2	-1	346	425	14.8	37	ABplpapp	373	-509	0	0		0	0	0	0	0
53	1	23	33	-1	522	219	5.5	37	ABaraapa	311	0	0	0		0	0	0	0	0
54	1	85	76	-1	234	383	14.5	38	ABplpppp	359	346	0	0		0	0	0	0	0
55	1	68	55	-1	286	188	17.6	40	ABarpppp	372	-709	0	0		0	0	0	0	0
56	1	7	47	-1	443	384	14.0	38	ABalpppp	-123	0	0	0		0	0	0	0	0
57	1	75	30	-1	188	283	14.4	38	Cppp	376	192	0	0		0	0	0	0	0
58	1	70	77	-1	298	128	18.6	38	ABprapap	364	669	0	0		0	0	0	0	0
59	1	51	70	-1	297	318	15.6	45	Epl	444	548	0	0		0	0	0	0	0
60	1	49	27	-1	522	410	13.7	38	ABalppap	355	1107	0	0		0	0	0	0	0
61	1	57	79	-1	404	196	14.8	39	ABarpapp	390	-257	0	0		0	0	0	0	0
62	1	17	83	-1	369	201	22.1	42	ABarppap	421	-379	0	0		0	0	0	0	0
63	1	8	46	-1	257	124	15.4	39	ABprappa	379	405	0	0		0	0	0	0	0
64	1	6	52	-1	487	170	21.6	45	ABarpaap	446	76	0	0		0	0	0	0	0
65	1	42	74	-1	233	151	10.2	37	ABprppap	349	-36	0	0		0	0	0	0	0
66	1	31	87	-1	436	121	17.1	41	ABpraaap	-244	0	0	0		0	0	0	0	0
67	1	48	90	-1	499	354	14.3	36	ABalpppa	346	156	0	0		0	0	0	0	0
68	1	34	34	-1	539	374	19.7	41	ABplaapa	476	0	0	0		0	0	0	0	0
69	1	3	58	-1	228	183	7.3	36	ABprpppa	-208	0	0	0		0	0	0	0	0
70	1	45	54	-1	479	243	12.1	37	ABalaapp	357	166	0	0		0	0	0	0	0
71	1	74	1	-1	437	177	22.4	42	ABarppaa	404	45	0	0		0	0	0	0	0
72	1	16	82	-1	528	242	17.2	37	ABalappa	363	684	0	0		0	0	0	0	0
73	1	38	22	-1	289	258	12.9	45	Epr	-48	0	0	0		0	0	0	0	0
74	1	77	64	-1	311	105	12.5	37	ABprpaap	343	-474	0	0		0	0	0	0	0
75	1	82	73	-1	455	348	21.5	41	ABplaapp	412	-736	0	0		0	0	0	0	0
76	1	26	44	-1	376	166	17.2	39	ABarpppa	385	1209	0	0		0	0	0	0	0
77	1	73	28	-1	299	414	16.6	37	ABplpppa	366	822	0	0		0	0	0	0	0
78	1	71	7	-1	455	247	17.8	41	ABalappp	409	394	0	0		0	0	0	0	0
79	1	24	65	-1	284	117	9.0	35	ABprppaa	167	0	0	0		0	0	0	0	0
80	1	2	48	-1	429	210	5.0	38	ABaraapp	378	439	0	0		0	0	0	0	0
81	1	69	16	-1	462	273	22.9	42	ABplapaa	421	222	0	0		0	0	0	0	0
82	1	62	59	-1	425	97	12.4	38	ABpraapa	62	0	0	0		0	0	0	0	0
83	1	46	57	-1	255	350	21.4	42	Capa	405	405	0	0		0	0	0	0	0
84	1	54	31	-1	471	297	7.4	31	MSaaap	224	462	0	0		0	0	0	0	0
85	1	78	85	-1	217	288	22.5	42	Caap	403	948	0	0		0	0	0	0	0
86	1	14	43	-1	439	409	20.0	39	ABplpaap	387	-286	0	0		0	0	0	0	0
87	1	18	84	-1	586	252	19.2	38	ABalapaa	349	-304	0	0		0	0	0	0	0
88	1	13	20	-1	392	285	21.9	44	ABplapap	-44	0	0	0		0	0	0	0	0
89	0	88	-1	-1	214	384	7.7	31		196	0	0	0		0	0	0	0	0
