# Supplementary material for: The AP-2 Transcription Factor APTF-2 Is Required for Neuroblast and Epidermal Morphogenesis in Caenorhabditis elegans Embryogenesis
Source: PLoS Genet. 2016 May 13;12(5):e1006048. doi: 10.1371/journal.pgen.1006048 (PMC4866721; doi:10.1371/journal.pgen.1006048)
Supplement: S3 Text — (ZIP) [file pgen.1006048.s031.zip › nuclei/t077-nuclei]

1	1	71	42	-1	440	176	22.8	42	ABarppaa	405	304	0	0		0	0	0	0	0
2	1	52	75	-1	352	429	14.5	38	ABplpapp	295	0	0	0		0	0	0	0	0
3	1	12	72	-1	460	152	7.4	38	ABarapap	20	0	0	0		0	0	0	0	0
4	1	2	37	-1	511	169	6.2	36	ABarapaa	-213	0	0	0		0	0	0	0	0
5	1	43	25	-1	388	158	9.0	36	ABarappp	368	-444	0	0		0	0	0	0	0
6	1	20	85	-1	223	291	6.7	41	Dp	411	481	0	0		0	0	0	0	0
7	1	78	76	-1	460	248	18.0	41	ABalappp	395	215	0	0		0	0	0	0	0
8	1	13	90	-1	185	237	19.6	42	Cpap	402	-783	0	0		0	0	0	0	0
9	1	4	66	-1	297	391	11.0	41	MSapp	-214	0	0	0		0	0	0	0	0
10	1	30	48	-1	373	101	7.7	36	ABprpaaa	271	0	0	0		0	0	0	0	0
11	1	35	24	-1	188	159	14.1	36	ABprappp	32	0	0	0		0	0	0	0	0
12	1	22	2	-1	489	391	8.4	38	ABalpapp	356	-252	0	0		0	0	0	0	0
13	1	11	38	-1	369	270	15.4	45	Ear	452	289	0	0		0	0	0	0	0
14	1	24	35	-1	579	233	14.7	38	ABalaaap	367	22	0	0		0	0	0	0	0
15	1	21	26	-1	283	163	5.7	36	ABprpapp	-320	0	0	0		0	0	0	0	0
16	1	81	84	-1	451	279	22.5	41	ABplapaa	386	464	0	0		0	0	0	0	0
17	1	29	41	-1	512	127	12.8	36	ABpraaaa	361	-1130	0	0		0	0	0	0	0
18	1	26	33	-1	421	119	5.8	36	ABarappa	-75	0	0	0		0	0	0	0	0
19	1	23	87	-1	375	385	10.1	41	MSapa	164	0	0	0		0	0	0	0	0
20	1	88	78	-1	389	289	21.7	43	ABplapap	408	680	0	0		0	0	0	0	0
21	1	27	5	-1	290	309	6.5	32	Z2	34	0	0	0		0	0	0	0	0
22	1	73	11	-1	285	255	13.2	47	Epr	460	297	0	0		0	0	0	0	0
23	1	14	1	-1	334	281	6.9	32	MSpapp	223	1448	0	0		0	0	0	0	0
24	1	6	14	-1	386	410	21.1	38	ABplppaa	332	130	0	0		0	0	0	0	0
25	1	40	83	-1	201	219	7.0	36	ABprpppp	348	496	0	0		0	0	0	0	0
26	1	5	16	70	283	231	6.9	41	MSppp	189	0	0	0		0	0	0	0	0
27	1	60	47	-1	521	414	13.9	38	ABalppap	-612	0	0	0		0	0	0	0	0
28	1	77	80	-1	296	415	16.5	38	ABplpppa	158	0	0	0		0	0	0	0	0
29	1	38	63	-1	576	351	10.7	36	ABalpapa	369	1712	0	0		0	0	0	0	0
30	1	57	79	-1	184	281	14.5	37	Cppp	334	-838	0	0		0	0	0	0	0
31	1	84	34	-1	469	295	6.8	33	MSaaap	238	-502	0	0		0	0	0	0	0
32	1	9	93	-1	325	401	20.2	38	ABplppap	28	0	0	0		0	0	0	0	0
33	1	53	62	-1	522	229	5.5	38	ABaraapa	371	-919	0	0		0	0	0	0	0
34	1	68	73	-1	532	371	20.4	39	ABplaapa	283	0	0	0		0	0	0	0	0
35	1	39	28	-1	563	311	22.0	40	ABplaaaa	377	-151	0	0		0	0	0	0	0
36	1	32	22	-1	439	343	6.6	32	MSaapa	227	177	0	0		0	0	0	0	0
37	1	3	13	-1	532	179	11.3	37	ABaraaap	248	0	0	0		0	0	0	0	0
38	1	45	54	-1	369	340	21.0	40	ABplappa	408	475	0	0		0	0	0	0	0
39	1	15	53	-1	363	113	15.6	40	ABpraapp	367	-217	0	0		0	0	0	0	0
40	1	48	69	-1	478	192	14.3	37	ABarpapa	353	706	0	0		0	0	0	0	0
41	1	14	71	-1	365	274	7.0	33	MSpapa	217	146	0	0		0	0	0	0	0
42	1	34	68	-1	552	321	15.6	38	ABalpaap	383	-292	0	0		0	0	0	0	0
43	1	86	29	-1	434	413	19.0	39	ABplpaap	340	456	0	0		0	0	0	0	0
44	1	76	58	-1	369	169	17.6	40	ABarpppa	-45	0	0	0		0	0	0	0	0
45	1	10	50	-1	605	308	14.3	37	ABalpaaa	140	0	0	0		0	0	0	0	0
46	1	63	61	-1	254	127	16.2	40	ABprappa	349	-765	0	0		0	0	0	0	0
47	1	56	23	-1	445	390	13.5	37	ABalpppp	367	1743	0	0		0	0	0	0	0
48	1	80	55	-1	418	211	4.8	37	ABaraapp	-40	0	0	0		0	0	0	0	0
49	1	32	49	-1	384	343	5.8	32	MSaapp	237	794	0	0		0	0	0	0	0
50	1	46	20	-1	251	180	21.2	44	Cpaa	412	-122	0	0		0	0	0	0	0
51	1	19	31	-1	335	139	5.9	37	ABprpapa	268	0	0	0		0	0	0	0	0
52	1	64	59	-1	493	175	21.5	43	ABarpaap	402	411	0	0		0	0	0	0	0
53	1	49	46	88	345	204	9.4	39	MSppa	254	156	0	0		0	0	0	0	0
54	1	70	8	-1	487	242	11.7	35	ABalaapp	334	451	0	0		0	0	0	0	0
55	1	55	57	-1	290	187	17.4	39	ABarpppp	353	-1379	0	0		0	0	0	0	0
56	1	25	60	-1	589	274	9.3	36	ABalaaaa	340	142	0	0		0	0	0	0	0
57	1	83	74	-1	255	347	21.5	40	Capa	363	1315	0	0		0	0	0	0	0
58	1	69	45	-1	232	178	7.2	37	ABprpppa	195	0	0	0		0	0	0	0	0
59	1	82	12	-1	432	99	12.6	37	ABpraapa	368	-299	0	0		0	0	0	0	0
60	1	31	30	-1	572	221	7.6	35	ABaraaaa	349	162	0	0		0	0	0	0	0
61	1	28	15	-1	580	377	16.2	37	ABalppaa	325	413	0	0		0	0	0	0	0
62	1	8	32	-1	544	246	11.4	35	ABalaapa	340	360	0	0		0	0	0	0	0
63	1	18	3	-1	392	332	13.4	45	Eal	-57	0	0	0		0	0	0	0	0
64	1	74	82	-1	315	101	12.4	37	ABprpaap	444	0	0	0		0	0	0	0	0
65	1	79	19	-1	283	115	9.7	35	ABprppaa	491	0	0	0		0	0	0	0	0
66	1	36	6	-1	304	357	22.5	40	ABplappp	152	0	0	0		0	0	0	0	0
67	1	37	18	-1	317	242	21.7	42	Caaa	402	1357	0	0		0	0	0	0	0
68	1	47	92	-1	187	320	17.6	38	Capp	323	446	0	0		0	0	0	0	0
69	1	16	65	-1	187	206	12.7	38	Cppa	348	-646	0	0		0	0	0	0	0
70	1	59	77	-1	300	316	15.7	45	Epl	454	-375	0	0		0	0	0	0	0
71	1	51	43	-1	357	122	21.4	40	ABprapaa	385	-519	0	0		0	0	0	0	0
72	1	44	67	-1	526	238	22.4	41	ABalapap	403	1058	0	0		0	0	0	0	0
73	1	75	36	-1	438	354	21.2	42	ABplaapp	401	169	0	0		0	0	0	0	0
74	1	65	4	-1	237	145	10.2	37	ABprppap	313	-670	0	0		0	0	0	0	0
75	1	42	81	-1	227	336	9.6	43	Da	429	-5	0	0		0	0	0	0	0
76	1	54	7	-1	230	380	14.6	37	ABplpppp	347	57	0	0		0	0	0	0	0
77	1	58	17	-1	301	129	18.5	37	ABprapap	342	101	0	0		0	0	0	0	0
78	1	17	10	-1	567	180	17.8	38	ABarpaaa	256	0	0	0		0	0	0	0	0
79	1	61	27	-1	401	193	14.8	39	ABarpapp	371	642	0	0		0	0	0	0	0
80	1	7	9	-1	488	418	19.0	38	ABplpaaa	371	914	0	0		0	0	0	0	0
81	1	41	89	91	424	254	9.3	45	MSpaa	442	-273	0	0		0	0	0	0	0
82	1	72	51	-1	529	243	17.1	37	ABalappa	348	-38	0	0		0	0	0	0	0
83	1	62	64	-1	368	212	22.4	41	ABarppap	399	-98	0	0		0	0	0	0	0
84	1	87	56	-1	581	248	19.5	36	ABalapaa	361	40	0	0		0	0	0	0	0
85	1	85	40	-1	215	287	22.2	42	Caap	384	-228	0	0		0	0	0	0	0
86	1	1	39	-1	424	434	14.1	37	ABplpapa	341	-385	0	0		0	0	0	0	0
87	1	66	44	-1	450	126	16.5	40	ABpraaap	394	37	0	0		0	0	0	0	0
88	1	33	21	-1	532	306	7.0	33	MSaaaa	263	-481	0	0		0	0	0	0	0
89	1	50	52	-1	502	296	21.7	39	ABplaaap	344	179	0	0		0	0	0	0	0
90	1	67	86	-1	500	350	14.0	36	ABalpppa	338	-182	0	0		0	0	0	0	0
91	0	89	-1	-1	213	381	7.4	32		286	0	0	0		0	0	0	0	0
92	1	27	95	-1	301	344	4.7	31	Z3	265	-1234	0	0		0	0	0	0	0
