# Supplementary material for: The AP-2 Transcription Factor APTF-2 Is Required for Neuroblast and Epidermal Morphogenesis in Caenorhabditis elegans Embryogenesis
Source: PLoS Genet. 2016 May 13;12(5):e1006048. doi: 10.1371/journal.pgen.1006048 (PMC4866721; doi:10.1371/journal.pgen.1006048)
Supplement: S3 Text — (ZIP) [file pgen.1006048.s031.zip › nuclei/t078-nuclei]

1	1	23	79	-1	317	278	6.3	32	MSpapp	239	-122	0	0		0	0	0	0	0
2	1	12	47	-1	483	387	7.6	38	ABalpapp	383	74	0	0		0	0	0	0	0
3	1	63	67	-1	383	325	13.5	45	Eal	415	57	0	0		0	0	0	0	0
4	1	74	45	-1	238	139	10.3	35	ABprppap	145	0	0	0		0	0	0	0	0
5	1	21	93	-1	268	309	5.4	32	Z2	265	198	0	0		0	0	0	0	0
6	1	66	87	-1	302	357	22.0	40	ABplappp	343	105	0	0		0	0	0	0	0
7	1	76	62	-1	231	381	14.8	36	ABplpppp	390	0	0	0		0	0	0	0	0
8	1	54	71	-1	499	232	12.2	36	ABalaapp	155	0	0	0		0	0	0	0	0
9	1	80	30	-1	485	425	18.4	38	ABplpaaa	135	0	0	0		0	0	0	0	0
10	1	78	50	-1	570	192	18.4	38	ABarpaaa	205	0	0	0		0	0	0	0	0
11	1	22	83	-1	278	252	13.0	45	Epr	444	671	0	0		0	0	0	0	0
12	1	59	32	-1	434	98	12.5	38	ABpraapa	-51	0	0	0		0	0	0	0	0
13	1	37	29	-1	540	179	10.9	37	ABaraaap	16	0	0	0		0	0	0	0	0
14	1	24	8	-1	382	411	21.3	37	ABplppaa	331	-190	0	0		0	0	0	0	0
15	1	61	24	-1	568	386	16.4	35	ABalppaa	359	760	0	0		0	0	0	0	0
16	1	26	9	-1	294	216	7.1	30	MSpppa	200	198	0	0		0	0	0	0	0
17	1	77	69	-1	305	127	18.4	40	ABprapap	372	320	0	0		0	0	0	0	0
18	1	67	7	-1	314	245	22.2	43	Caaa	400	-762	0	0		0	0	0	0	0
19	1	65	49	-1	285	117	10.2	35	ABprppaa	307	490	0	0		0	0	0	0	0
20	1	50	28	-1	247	179	21.3	43	Cpaa	431	-1144	0	0		0	0	0	0	0
21	1	88	2	-1	522	311	7.1	34	MSaaaa	337	266	0	0		0	0	0	0	0
22	1	36	23	-1	426	348	6.3	33	MSaapa	311	-395	0	0		0	0	0	0	0
23	1	47	90	-1	434	390	13.2	37	ABalpppp	-89	0	0	0		0	0	0	0	0
24	1	11	44	-1	193	157	14.3	36	ABprappp	352	56	0	0		0	0	0	0	0
25	1	5	54	-1	392	159	9.1	36	ABarappp	-99	0	0	0		0	0	0	0	0
26	1	15	58	-1	284	158	5.9	36	ABprpapp	102	0	0	0		0	0	0	0	0
27	1	79	39	-1	402	194	14.6	39	ABarpapp	384	132	0	0		0	0	0	0	0
28	1	35	40	-1	565	317	21.7	40	ABplaaaa	381	-21	0	0		0	0	0	0	0
29	1	43	42	-1	427	414	18.6	37	ABplpaap	366	-20	0	0		0	0	0	0	0
30	1	60	33	-1	574	229	7.8	35	ABaraaaa	159	0	0	0		0	0	0	0	0
31	1	51	77	-1	340	140	5.9	37	ABprpapa	339	-380	0	0		0	0	0	0	0
32	1	62	20	-1	547	250	11.3	36	ABalaapa	142	0	0	0		0	0	0	0	0
33	1	18	89	-1	430	121	5.8	37	ABarappa	346	0	0	0		0	0	0	0	0
34	1	31	61	-1	458	296	7.3	34	MSaaap	315	343	0	0		0	0	0	0	0
35	1	14	46	-1	585	241	14.5	37	ABalaaap	351	450	0	0		0	0	0	0	0
36	1	73	34	-1	432	358	20.8	41	ABplaapp	383	-154	0	0		0	0	0	0	0
37	1	4	3	-1	514	168	6.3	36	ABarapaa	344	710	0	0		0	0	0	0	0
38	1	13	53	-1	373	268	15.4	44	Ear	449	1191	0	0		0	0	0	0	0
39	1	86	10	-1	418	434	13.5	38	ABplpapa	-67	0	0	0		0	0	0	0	0
40	1	85	75	-1	217	288	22.3	41	Caap	370	78	0	0		0	0	0	0	0
41	1	17	56	-1	511	132	13.2	36	ABpraaaa	20	0	0	0		0	0	0	0	0
42	1	1	11	-1	441	192	23.1	42	ABarppaa	417	-92	0	0		0	0	0	0	0
43	1	71	60	-1	362	124	21.5	40	ABprapaa	384	226	0	0		0	0	0	0	0
44	1	87	17	-1	453	126	16.4	39	ABpraaap	367	491	0	0		0	0	0	0	0
45	1	58	18	-1	230	171	7.3	36	ABprpppa	215	0	0	0		0	0	0	0	0
46	1	53	68	-1	368	204	8.6	31	MSppaa	232	470	0	0		0	0	0	0	0
47	1	27	6	-1	513	415	13.5	38	ABalppap	376	-779	0	0		0	0	0	0	0
48	1	10	86	-1	379	100	7.9	36	ABprpaaa	350	959	0	0		0	0	0	0	0
49	1	49	37	-1	366	336	5.3	33	MSaapp	290	478	0	0		0	0	0	0	0
50	1	45	64	-1	599	321	13.5	36	ABalpaaa	339	-177	0	0		0	0	0	0	0
51	1	82	73	-1	531	247	17.3	38	ABalappa	256	0	0	0		0	0	0	0	0
52	1	89	92	-1	500	297	22.0	39	ABplaaap	373	482	0	0		0	0	0	0	0
53	1	39	52	-1	368	117	15.0	40	ABpraapp	396	696	0	0		0	0	0	0	0
54	1	38	13	-1	364	344	20.9	40	ABplappa	-351	0	0	0		0	0	0	0	0
55	1	48	66	-1	419	217	5.3	38	ABaraapp	379	-918	0	0		0	0	0	0	0
56	1	84	88	-1	584	260	19.4	39	ABalapaa	355	-478	0	0		0	0	0	0	0
57	1	55	48	-1	292	185	16.9	39	ABarpppp	386	-10	0	0		0	0	0	0	0
58	1	44	78	-1	372	168	18.3	41	ABarpppa	404	-22	0	0		0	0	0	0	0
59	1	52	94	-1	494	182	22.0	45	ABarpaap	447	91	0	0		0	0	0	0	0
60	1	56	70	-1	587	284	9.5	34	ABalaaaa	240	0	0	0		0	0	0	0	0
61	1	46	27	-1	260	129	16.2	40	ABprappa	402	-619	0	0		0	0	0	0	0
62	1	33	14	-1	522	234	5.5	38	ABaraapa	367	-557	0	0		0	0	0	0	0
63	1	29	21	-1	566	364	10.5	37	ABalpapa	351	969	0	0		0	0	0	0	0
64	1	83	80	-1	367	222	21.9	42	ABarppap	412	586	0	0		0	0	0	0	0
65	1	69	26	-1	184	207	12.6	39	Cppa	39	0	0	0		0	0	0	0	0
66	1	9	38	-1	296	383	11.0	41	MSapp	282	741	0	0		0	0	0	0	0
67	1	72	36	-1	533	241	22.7	39	ABalapap	394	-48	0	0		0	0	0	0	0
68	1	42	59	-1	550	330	15.4	38	ABalpaap	99	0	0	0		0	0	0	0	0
69	1	40	35	-1	483	191	15.6	37	ABarpapa	81	0	0	0		0	0	0	0	0
70	1	26	43	-1	252	235	6.5	32	MSpppp	203	509	0	0		0	0	0	0	0
71	1	41	15	-1	375	266	6.4	34	MSpapa	238	-492	0	0		0	0	0	0	0
72	1	3	65	-1	464	157	7.4	37	ABarapap	348	0	0	0		0	0	0	0	0
73	1	34	12	-1	521	370	20.2	40	ABplaapa	95	0	0	0		0	0	0	0	0
74	1	57	31	-1	253	351	21.7	41	Capa	390	980	0	0		0	0	0	0	0
75	1	2	51	-1	346	427	14.6	38	ABplpapp	350	613	0	0		0	0	0	0	0
76	1	7	82	-1	468	256	18.0	40	ABalappp	390	-422	0	0		0	0	0	0	0
77	1	70	81	-1	299	311	15.9	45	Epl	450	-1318	0	0		0	0	0	0	0
78	1	20	16	-1	388	293	21.5	42	ABplapap	416	240	0	0		0	0	0	0	0
79	1	30	76	-1	178	279	15.4	38	Cppp	96	0	0	0		0	0	0	0	0
80	1	28	57	-1	296	415	16.9	38	ABplpppa	334	-493	0	0		0	0	0	0	0
81	1	75	55	-1	219	339	9.6	43	Da	433	182	0	0		0	0	0	0	0
82	1	64	1	-1	324	106	11.6	36	ABprpaap	52	0	0	0		0	0	0	0	0
83	1	25	4	-1	200	212	7.1	36	ABprpppp	126	0	0	0		0	0	0	0	0
84	1	16	84	-1	446	284	22.7	41	ABplapaa	402	-184	0	0		0	0	0	0	0
85	1	6	74	-1	213	285	6.7	42	Dp	410	474	0	0		0	0	0	0	0
86	1	90	25	-1	491	355	14.1	37	ABalpppa	348	760	0	0		0	0	0	0	0
87	1	19	5	41	366	374	9.8	43	MSapa	266	1102	0	0		0	0	0	0	0
88	1	53	19	-1	326	202	10.8	32	MSppap	237	158	0	0		0	0	0	0	0
89	1	81	63	-1	402	257	9.6	32	MSpaap	214	151	0	0		0	0	0	0	0
90	1	8	85	-1	183	234	19.8	42	Cpap	425	1153	0	0		0	0	0	0	0
91	1	81	72	-1	452	240	9.6	32	MSpaaa	217	1170	0	0		0	0	0	0	0
92	1	68	91	-1	185	323	17.7	37	Capp	363	2037	0	0		0	0	0	0	0
93	1	32	22	-1	324	400	20.1	39	ABplppap	357	970	0	0		0	0	0	0	0
94	0	91	-1	-1	215	381	8.1	30		388	0	0	0		0	0	0	0	0
95	1	92	96	-1	307	349	5.5	32	Z3	223	-1207	0	0		0	0	0	0	0
