# Supplementary material for: The AP-2 Transcription Factor APTF-2 Is Required for Neuroblast and Epidermal Morphogenesis in Caenorhabditis elegans Embryogenesis
Source: PLoS Genet. 2016 May 13;12(5):e1006048. doi: 10.1371/journal.pgen.1006048 (PMC4866721; doi:10.1371/journal.pgen.1006048)
Supplement: S3 Text — (ZIP) [file pgen.1006048.s031.zip › nuclei/t079-nuclei]

1	1	82	4	-1	331	105	10.7	36	ABprpaap	391	0	0	0		0	0	0	0	0
2	1	21	15	-1	524	304	7.2	36	MSaaaa	334	24	0	0		0	0	0	0	0
3	1	37	37	-1	516	167	7.1	36	ABarapaa	103	0	0	0		0	0	0	0	0
4	1	83	25	-1	197	205	7.7	37	ABprpppp	373	0	0	0		0	0	0	0	0
5	1	87	26	-1	392	379	9.6	33	MSapaa	212	787	0	0		0	0	0	0	0
6	1	47	30	-1	513	414	12.7	37	ABalppap	354	130	0	0		0	0	0	0	0
7	1	18	80	-1	309	245	21.9	43	Caaa	435	333	0	0		0	0	0	0	0
8	1	14	42	-1	383	413	21.2	38	ABplppaa	379	-1085	0	0		0	0	0	0	0
9	1	16	74	-1	304	212	6.9	32	MSpppa	197	0	0	0		0	0	0	0	0
10	1	39	28	-1	421	434	13.2	37	ABplpapa	347	-649	0	0		0	0	0	0	0
11	1	42	94	-1	440	202	23.2	42	ABarppaa	421	1458	0	0		0	0	0	0	0
12	1	73	2	-1	511	363	20.0	40	ABplaapa	397	224	0	0		0	0	0	0	0
13	1	54	40	-1	358	351	20.8	40	ABplappa	71	0	0	0		0	0	0	0	0
14	1	62	9	-1	519	236	5.5	38	ABaraapa	380	1050	0	0		0	0	0	0	0
15	1	71	81	-1	376	266	6.2	36	MSpapa	293	-493	0	0		0	0	0	0	0
16	1	78	86	-1	384	303	21.3	41	ABplapap	360	-185	0	0		0	0	0	0	0
17	1	44	71	-1	455	128	16.6	39	ABpraaap	381	320	0	0		0	0	0	0	0
18	1	45	13	-1	231	167	7.2	35	ABprpppa	129	0	0	0		0	0	0	0	0
19	1	88	61	-1	320	197	11.0	35	MSppap	162	0	0	0		0	0	0	0	0
20	1	32	32	-1	547	246	11.5	35	ABalaapa	73	0	0	0		0	0	0	0	0
21	1	63	18	-1	561	365	10.2	37	ABalpapa	71	0	0	0		0	0	0	0	0
22	1	93	44	-1	329	402	19.5	37	ABplppap	339	27	0	0		0	0	0	0	0
23	1	22	73	-1	425	344	6.4	36	MSaapa	-141	0	0	0		0	0	0	0	0
24	1	15	23	-1	571	384	16.5	36	ABalppaa	-86	0	0	0		0	0	0	0	0
25	1	86	3	-1	495	350	14.5	37	ABalpppa	21	0	0	0		0	0	0	0	0
26	1	65	84	-1	185	208	12.9	38	Cppa	350	-43	0	0		0	0	0	0	0
27	1	61	10	-1	255	127	15.9	40	ABprappa	390	-494	0	0		0	0	0	0	0
28	1	20	67	-1	245	180	21.4	45	Cpaa	433	1003	0	0		0	0	0	0	0
29	1	13	17	-1	548	171	11.5	38	ABaraaap	383	407	0	0		0	0	0	0	0
30	1	9	55	-1	488	426	17.5	39	ABplpaaa	361	417	0	0		0	0	0	0	0
31	1	74	59	-1	249	356	21.9	41	Capa	401	941	0	0		0	0	0	0	0
32	1	12	12	-1	432	101	12.9	39	ABpraapa	368	367	0	0		0	0	0	0	0
33	1	30	34	-1	570	222	8.1	36	ABaraaaa	177	0	0	0		0	0	0	0	0
34	1	36	64	-1	431	366	20.7	42	ABplaapp	407	53	0	0		0	0	0	0	0
35	1	69	93	-1	487	187	16.6	39	ABarpapa	352	409	0	0		0	0	0	0	0
36	1	67	48	-1	540	243	22.5	40	ABalapap	391	798	0	0		0	0	0	0	0
37	1	49	43	-1	364	335	5.2	33	MSaapp	180	0	0	0		0	0	0	0	0
38	1	66	49	91	290	374	10.9	37	MSapp	-146	0	0	0		0	0	0	0	0
39	1	27	95	-1	399	190	15.5	39	ABarpapp	397	-129	0	0		0	0	0	0	0
40	1	28	29	-1	566	321	21.6	41	ABplaaaa	397	2088	0	0		0	0	0	0	0
41	1	87	7	-1	349	383	10.3	32	MSapap	159	0	0	0		0	0	0	0	0
42	1	29	89	-1	430	422	18.7	38	ABplpaap	351	-147	0	0		0	0	0	0	0
43	1	70	11	-1	248	233	6.6	32	MSpppp	217	-115	0	0		0	0	0	0	0
44	1	24	8	-1	196	158	13.9	36	ABprappp	186	0	0	0		0	0	0	0	0
45	1	4	52	-1	248	137	10.4	37	ABprppap	349	500	0	0		0	0	0	0	0
46	1	35	31	-1	591	238	14.2	37	ABalaaap	-241	0	0	0		0	0	0	0	0
47	1	2	66	-1	483	380	7.3	39	ABalpapp	362	-545	0	0		0	0	0	0	0
48	1	57	63	-1	291	185	17.1	39	ABarpppp	-50	0	0	0		0	0	0	0	0
49	1	19	50	-1	287	110	10.6	35	ABprppaa	184	0	0	0		0	0	0	0	0
50	1	10	45	-1	567	194	18.9	40	ABarpaaa	191	0	0	0		0	0	0	0	0
51	1	75	16	-1	346	430	14.4	38	ABplpapp	97	0	0	0		0	0	0	0	0
52	1	53	83	-1	368	120	14.7	41	ABpraapp	137	0	0	0		0	0	0	0	0
53	1	38	88	-1	382	269	15.4	45	Ear	456	-220	0	0		0	0	0	0	0
54	1	25	65	-1	391	154	9.3	37	ABarappp	366	812	0	0		0	0	0	0	0
55	1	81	1	-1	223	336	9.6	44	Da	441	120	0	0		0	0	0	0	0
56	1	41	54	-1	509	129	13.5	36	ABpraaaa	294	0	0	0		0	0	0	0	0
57	1	80	39	-1	297	418	16.6	37	ABplpppa	123	0	0	0		0	0	0	0	0
58	1	26	87	-1	287	152	5.6	38	ABprpapp	91	0	0	0		0	0	0	0	0
59	1	68	33	-1	552	331	14.8	38	ABalpaap	385	68	0	0		0	0	0	0	0
60	1	43	82	-1	357	123	21.4	41	ABprapaa	374	180	0	0		0	0	0	0	0
61	1	34	14	-1	450	294	7.7	34	MSaaap	334	-1251	0	0		0	0	0	0	0
62	1	7	6	-1	238	383	14.9	38	ABplpppp	341	84	0	0		0	0	0	0	0
63	1	89	21	-1	396	261	10.0	34	MSpaap	262	-470	0	0		0	0	0	0	0
64	1	50	35	-1	598	323	13.1	36	ABalpaaa	168	0	0	0		0	0	0	0	0
65	1	72	70	-1	466	161	6.8	37	ABarapap	313	0	0	0		0	0	0	0	0
66	1	55	85	-1	425	218	5.2	38	ABaraapp	359	-50	0	0		0	0	0	0	0
67	1	3	75	-1	378	324	13.6	46	Eal	463	-552	0	0		0	0	0	0	0
68	1	46	76	-1	372	205	9.0	33	MSppaa	255	119	0	0		0	0	0	0	0
69	1	17	96	-1	305	127	18.2	39	ABprapap	413	0	0	0		0	0	0	0	0
70	1	60	51	-1	589	280	9.5	36	ABalaaaa	137	0	0	0		0	0	0	0	0
71	1	8	38	-1	500	221	12.7	36	ABalaapp	501	0	0	0		0	0	0	0	0
72	1	91	72	-1	451	238	10.4	35	MSpaaa	227	0	0	0		0	0	0	0	0
73	1	51	53	-1	532	248	17.2	38	ABalappa	339	433	0	0		0	0	0	0	0
74	1	85	92	-1	206	282	6.7	42	Dp	422	842	0	0		0	0	0	0	0
75	1	40	19	-1	219	285	22.3	41	Caap	377	0	0	0		0	0	0	0	0
76	1	79	57	-1	173	281	15.4	39	Cppp	358	-227	0	0		0	0	0	0	0
77	1	31	68	-1	349	151	5.7	36	ABprpapa	131	0	0	0		0	0	0	0	0
78	1	58	62	-1	372	168	19.4	40	ABarpppa	347	1123	0	0		0	0	0	0	0
79	1	1	41	-1	317	275	6.5	33	MSpapp	-120	0	0	0		0	0	0	0	0
80	1	64	36	-1	367	233	21.5	43	ABarppap	85	0	0	0		0	0	0	0	0
81	1	77	46	-1	298	308	15.9	45	Epl	456	1514	0	0		0	0	0	0	0
82	1	76	24	-1	465	261	17.8	41	ABalappp	380	782	0	0		0	0	0	0	0
83	1	11	20	-1	276	250	12.6	45	Epr	451	201	0	0		0	0	0	0	0
84	1	84	56	-1	445	294	22.5	41	ABplapaa	404	158	0	0		0	0	0	0	0
85	1	90	58	-1	176	235	19.6	43	Cpap	375	-432	0	0		0	0	0	0	0
86	1	48	22	-1	386	101	8.0	36	ABprpaaa	367	0	0	0		0	0	0	0	0
87	1	6	60	-1	298	361	21.8	38	ABplappp	250	0	0	0		0	0	0	0	0
88	1	56	77	-1	585	261	19.2	38	ABalapaa	104	0	0	0		0	0	0	0	0
89	1	33	27	-1	437	117	6.4	35	ABarappa	-48	0	0	0		0	0	0	0	0
90	1	23	69	-1	442	389	12.6	38	ABalpppp	-91	0	0	0		0	0	0	0	0
91	1	92	78	-1	181	325	17.5	39	Capp	369	462	0	0		0	0	0	0	0
92	1	52	90	-1	503	295	22.1	41	ABplaaap	352	-131	0	0		0	0	0	0	0
93	1	5	79	-1	268	301	5.0	37	Z2	330	-441	0	0		0	0	0	0	0
94	1	59	5	-1	495	187	22.3	44	ABarpaap	167	0	0	0		0	0	0	0	0
95	0	94	-1	-1	212	382	7.8	32		262	0	0	0		0	0	0	0	0
96	1	95	47	-1	307	341	5.6	32	Z3	245	-1248	0	0		0	0	0	0	0
