# Supplementary material for: The AP-2 Transcription Factor APTF-2 Is Required for Neuroblast and Epidermal Morphogenesis in Caenorhabditis elegans Embryogenesis
Source: PLoS Genet. 2016 May 13;12(5):e1006048. doi: 10.1371/journal.pgen.1006048 (PMC4866721; doi:10.1371/journal.pgen.1006048)
Supplement: S3 Text — (ZIP) [file pgen.1006048.s031.zip › nuclei/t080-nuclei]

1	1	55	53	-1	218	333	9.6	43	Da	435	1370	0	0		0	0	0	0	0
2	1	12	17	-1	508	360	20.5	39	ABplaapa	384	-1470	0	0		0	0	0	0	0
3	1	25	91	-1	499	345	14.6	38	ABalpppa	-114	0	0	0		0	0	0	0	0
4	1	1	41	-1	341	109	10.3	36	ABprpaap	-1	0	0	0		0	0	0	0	0
5	1	94	49	-1	492	187	22.0	45	ABarpaap	-107	0	0	0		0	0	0	0	0
6	1	62	72	-1	234	383	16.1	38	ABplpppp	355	719	0	0		0	0	0	0	0
7	1	41	4	-1	348	384	10.3	32	MSapap	240	169	0	0		0	0	0	0	0
8	1	44	28	-1	197	156	13.6	36	ABprappp	83	0	0	0		0	0	0	0	0
9	1	14	23	-1	521	232	5.5	38	ABaraapa	-207	0	0	0		0	0	0	0	0
10	1	27	56	-1	256	131	15.2	39	ABprappa	375	-166	0	0		0	0	0	0	0
11	1	43	37	-1	251	229	7.2	35	MSpppp	290	178	0	0		0	0	0	0	0
12	1	32	86	-1	430	102	13.1	38	ABpraapa	236	0	0	0		0	0	0	0	0
13	1	18	67	-1	245	169	6.2	36	ABprpppa	225	0	0	0		0	0	0	0	0
14	1	61	73	-1	439	298	7.2	34	MSaaap	-396	0	0	0		0	0	0	0	0
15	1	2	69	-1	522	303	7.5	36	MSaaaa	358	639	0	0		0	0	0	0	0
16	1	51	6	-1	354	432	14.1	37	ABplpapp	362	0	0	0		0	0	0	0	0
17	1	29	16	-1	546	174	11.6	37	ABaraaap	142	0	0	0		0	0	0	0	0
18	1	21	65	-1	565	359	10.0	38	ABalpapa	345	385	0	0		0	0	0	0	0
19	1	75	19	-1	217	279	22.2	42	Caap	359	-567	0	0		0	0	0	0	0
20	1	83	15	-1	278	247	12.5	45	Epr	428	-261	0	0		0	0	0	0	0
21	1	63	82	-1	395	266	10.2	33	MSpaap	299	-159	0	0		0	0	0	0	0
22	1	86	52	-1	391	102	8.1	36	ABprpaaa	85	0	0	0		0	0	0	0	0
23	1	24	31	-1	577	376	16.6	36	ABalppaa	187	0	0	0		0	0	0	0	0
24	1	82	22	-1	465	265	17.6	40	ABalappp	389	503	0	0		0	0	0	0	0
25	1	4	3	-1	203	200	7.9	36	ABprpppp	657	0	0	0		0	0	0	0	0
26	1	5	79	-1	405	376	9.6	32	MSapaa	222	0	0	0		0	0	0	0	0
27	1	89	90	-1	441	120	6.7	36	ABarappa	338	-316	0	0		0	0	0	0	0
28	1	10	11	-1	423	433	13.1	38	ABplpapa	209	0	0	0		0	0	0	0	0
29	1	40	39	-1	570	320	21.5	42	ABplaaaa	376	-111	0	0		0	0	0	0	0
30	1	6	30	-1	520	401	12.3	37	ABalppap	373	460	0	0		0	0	0	0	0
31	1	46	18	-1	586	236	13.7	38	ABalaaap	224	0	0	0		0	0	0	0	0
32	1	20	1	-1	541	240	11.7	35	ABalaapa	356	457	0	0		0	0	0	0	0
33	1	59	48	-1	551	324	14.9	38	ABalpaap	355	-594	0	0		0	0	0	0	0
34	1	33	5	-1	569	221	8.3	35	ABaraaaa	90	0	0	0		0	0	0	0	0
35	1	64	93	-1	599	315	13.3	36	ABalpaaa	334	503	0	0		0	0	0	0	0
36	1	80	54	-1	363	236	21.2	41	ABarppap	397	355	0	0		0	0	0	0	0
37	1	3	27	-1	512	170	6.7	36	ABarapaa	100	0	0	0		0	0	0	0	0
38	1	71	35	-1	489	206	12.8	36	ABalaapp	364	-304	0	0		0	0	0	0	0
39	1	57	26	-1	297	416	16.3	37	ABplpppa	344	402	0	0		0	0	0	0	0
40	1	13	96	-1	354	352	21.0	40	ABplappa	393	773	0	0		0	0	0	0	0
41	1	79	42	-1	319	277	6.6	34	MSpapp	180	0	0	0		0	0	0	0	0
42	1	8	2	-1	390	417	21.1	38	ABplppaa	365	-164	0	0		0	0	0	0	0
43	1	37	66	-1	365	342	5.2	35	MSaapp	319	522	0	0		0	0	0	0	0
44	1	22	9	-1	330	403	19.6	37	ABplppap	-67	0	0	0		0	0	0	0	0
45	1	50	74	-1	566	190	19.0	39	ABarpaaa	376	-272	0	0		0	0	0	0	0
46	1	81	85	-1	300	309	15.1	44	Epl	443	951	0	0		0	0	0	0	0
47	1	96	78	-1	310	344	6.2	32	Z3	324	-1425	0	0		0	0	0	0	0
48	1	36	76	-1	540	247	22.5	40	ABalapap	371	676	0	0		0	0	0	0	0
49	1	38	68	-1	255	368	10.7	31	MSappp	237	-162	0	0		0	0	0	0	0
50	1	49	88	-1	297	105	11.7	36	ABprppaa	298	770	0	0		0	0	0	0	0
51	1	70	20	-1	584	276	9.1	36	ABalaaaa	327	-548	0	0		0	0	0	0	0
52	1	45	7	-1	253	137	9.6	36	ABprppap	197	0	0	0		0	0	0	0	0
53	1	73	58	-1	528	250	17.1	38	ABalappa	80	0	0	0		0	0	0	0	0
54	1	56	34	-1	511	130	13.2	37	ABpraaaa	346	238	0	0		0	0	0	0	0
55	1	30	45	-1	499	424	17.4	38	ABplpaaa	363	1036	0	0		0	0	0	0	0
56	1	84	83	-1	443	307	22.9	39	ABplapaa	388	309	0	0		0	0	0	0	0
57	1	76	10	-1	166	277	15.5	39	Cppp	388	80	0	0		0	0	0	0	0
58	1	85	92	-1	181	224	19.2	42	Cpap	406	-77	0	0		0	0	0	0	0
59	1	31	60	-1	245	357	21.6	40	Capa	360	-323	0	0		0	0	0	0	0
60	1	87	44	-1	296	357	20.6	39	ABplappp	324	165	0	0		0	0	0	0	0
61	1	19	63	-1	327	198	10.6	35	MSppap	311	1103	0	0		0	0	0	0	0
62	1	78	84	-1	372	171	20.1	40	ABarpppa	391	-392	0	0		0	0	0	0	0
63	1	48	47	-1	293	184	16.8	40	ABarpppp	395	132	0	0		0	0	0	0	0
64	1	34	80	-1	426	368	20.5	41	ABplaapp	404	1203	0	0		0	0	0	0	0
65	1	54	71	-1	395	158	9.3	35	ABarappp	341	282	0	0		0	0	0	0	0
66	1	47	32	-1	494	380	7.3	38	ABalpapp	115	0	0	0		0	0	0	0	0
67	1	28	94	-1	244	181	21.4	42	Cpaa	422	-479	0	0		0	0	0	0	0
68	1	77	43	-1	353	159	5.5	37	ABprpapa	333	-688	0	0		0	0	0	0	0
69	1	90	14	-1	452	383	13.3	37	ABalpppp	-76	0	0	0		0	0	0	0	0
70	1	65	13	-1	466	162	6.6	38	ABarapap	79	0	0	0		0	0	0	0	0
71	1	17	46	-1	454	132	16.3	39	ABpraaap	75	0	0	0		0	0	0	0	0
72	1	72	87	-1	453	246	10.2	36	MSpaaa	316	-401	0	0		0	0	0	0	0
73	1	23	77	-1	439	354	5.8	37	MSaapa	371	503	0	0		0	0	0	0	0
74	1	9	8	-1	318	213	6.6	34	MSpppa	310	-755	0	0		0	0	0	0	0
75	1	67	12	-1	377	330	13.4	45	Eal	-67	0	0	0		0	0	0	0	0
76	1	68	95	-1	380	210	9.1	33	MSppaa	352	0	0	0		0	0	0	0	0
77	1	88	89	-1	586	261	19.2	38	ABalapaa	348	-1155	0	0		0	0	0	0	0
78	1	91	70	-1	182	316	18.3	37	Capp	365	-423	0	0		0	0	0	0	0
79	1	93	29	-1	264	295	5.0	39	Z2	333	-1254	0	0		0	0	0	0	0
80	1	7	36	-1	309	247	21.2	44	Caaa	440	504	0	0		0	0	0	0	0
81	1	15	51	-1	382	271	5.6	37	MSpapa	327	-519	0	0		0	0	0	0	0
82	1	60	64	-1	353	121	21.0	39	ABprapaa	384	195	0	0		0	0	0	0	0
83	1	52	24	-1	368	121	15.0	40	ABpraapp	401	-178	0	0		0	0	0	0	0
84	1	26	25	-1	184	204	12.6	37	Cppa	363	342	0	0		0	0	0	0	0
85	1	66	62	-1	427	221	5.2	37	ABaraapp	220	0	0	0		0	0	0	0	0
86	1	16	50	-1	380	309	21.0	40	ABplapap	393	155	0	0		0	0	0	0	0
87	1	58	40	-1	299	148	5.5	37	ABprpapp	358	122	0	0		0	0	0	0	0
88	1	53	81	-1	378	272	15.4	45	Ear	443	-16	0	0		0	0	0	0	0
89	1	42	21	-1	435	421	18.2	37	ABplpaap	365	11	0	0		0	0	0	0	0
90	1	92	75	-1	497	291	22.4	41	ABplaaap	404	463	0	0		0	0	0	0	0
91	1	38	61	-1	305	393	10.8	30	MSappa	215	997	0	0		0	0	0	0	0
92	1	74	59	-1	202	276	6.5	42	Dp	385	-160	0	0		0	0	0	0	0
93	1	35	55	-1	479	186	17.4	40	ABarpapa	398	1269	0	0		0	0	0	0	0
94	1	11	33	-1	441	212	23.0	44	ABarppaa	413	-438	0	0		0	0	0	0	0
95	1	39	38	-1	399	195	15.4	39	ABarpapp	-291	0	0	0		0	0	0	0	0
96	1	69	57	-1	297	124	18.8	39	ABprapap	-24	0	0	0		0	0	0	0	0
