# Supplementary material for: The AP-2 Transcription Factor APTF-2 Is Required for Neuroblast and Epidermal Morphogenesis in Caenorhabditis elegans Embryogenesis
Source: PLoS Genet. 2016 May 13;12(5):e1006048. doi: 10.1371/journal.pgen.1006048 (PMC4866721; doi:10.1371/journal.pgen.1006048)
Supplement: S3 Text — (ZIP) [file pgen.1006048.s031.zip › nuclei/t081-nuclei]

1	1	32	4	-1	532	234	12.4	36	ABalaapa	329	382	0	0		0	0	0	0	0
2	1	42	58	-1	389	419	21.2	38	ABplppaa	371	1086	0	0		0	0	0	0	0
3	1	25	75	-1	203	191	8.2	36	ABprpppp	-33	0	0	0		0	0	0	0	0
4	1	7	66	-1	347	387	9.8	33	MSapap	308	366	0	0		0	0	0	0	0
5	1	34	31	-1	561	226	7.9	36	ABaraaaa	91	0	0	0		0	0	0	0	0
6	1	16	72	-1	362	430	13.8	38	ABplpapp	80	0	0	0		0	0	0	0	0
7	1	52	37	-1	258	129	9.7	36	ABprppap	332	0	0	0		0	0	0	0	0
8	1	74	88	-1	319	214	6.2	35	MSpppa	316	225	0	0		0	0	0	0	0
9	1	44	44	-1	328	406	19.6	37	ABplppap	367	281	0	0		0	0	0	0	0
10	1	57	87	-1	163	274	15.5	38	Cppp	369	-240	0	0		0	0	0	0	0
11	1	28	33	-1	424	431	13.1	38	ABplpapa	233	0	0	0		0	0	0	0	0
12	1	75	29	-1	379	339	13.0	44	Eal	444	-1308	0	0		0	0	0	0	0
13	1	70	54	-1	461	169	6.9	38	ABarapap	81	0	0	0		0	0	0	0	0
14	1	69	85	-1	463	381	13.2	37	ABalpppp	374	-670	0	0		0	0	0	0	0
15	1	20	53	-1	273	244	12.1	44	Epr	93	0	0	0		0	0	0	0	0
16	1	17	13	-1	552	173	11.3	38	ABaraaap	-112	0	0	0		0	0	0	0	0
17	1	2	46	-1	502	359	21.1	41	ABplaapa	407	-1566	0	0		0	0	0	0	0
18	1	31	55	-1	587	240	13.4	37	ABalaaap	175	0	0	0		0	0	0	0	0
19	1	19	91	-1	217	277	22.4	43	Caap	427	616	0	0		0	0	0	0	0
20	1	51	42	-1	581	275	8.6	36	ABalaaaa	71	0	0	0		0	0	0	0	0
21	1	89	24	-1	436	421	17.9	37	ABplpaap	340	200	0	0		0	0	0	0	0
22	1	24	57	-1	466	269	17.1	40	ABalappp	400	467	0	0		0	0	0	0	0
23	1	9	89	-1	517	229	5.3	38	ABaraapa	380	100	0	0		0	0	0	0	0
24	1	83	10	-1	364	121	15.3	40	ABpraapp	401	356	0	0		0	0	0	0	0
25	1	84	65	-1	185	203	12.6	38	Cppa	382	259	0	0		0	0	0	0	0
26	1	39	74	-1	302	419	15.9	37	ABplpppa	358	338	0	0		0	0	0	0	0
27	1	37	68	-1	511	170	6.6	36	ABarapaa	342	126	0	0		0	0	0	0	0
28	1	8	25	-1	198	153	13.9	35	ABprappp	-372	0	0	0		0	0	0	0	0
29	1	79	90	-1	258	286	5.4	37	Z2	293	67	0	0		0	0	0	0	0
30	1	30	56	-1	529	401	13.3	37	ABalppap	367	685	0	0		0	0	0	0	0
31	1	23	28	-1	575	377	16.5	37	ABalppaa	352	-544	0	0		0	0	0	0	0
32	1	66	96	-1	497	379	7.7	39	ABalpapp	158	0	0	0		0	0	0	0	0
33	1	94	73	-1	437	222	22.7	42	ABarppaa	421	-47	0	0		0	0	0	0	0
34	1	54	7	-1	503	125	13.0	37	ABpraaaa	339	0	0	0		0	0	0	0	0
35	1	38	49	-1	477	194	12.7	38	ABalaapp	364	1012	0	0		0	0	0	0	0
36	1	80	12	-1	307	249	20.8	42	Caaa	379	117	0	0		0	0	0	0	0
37	1	11	27	-1	250	226	7.0	34	MSpppp	332	152	0	0		0	0	0	0	0
38	1	95	20	-1	394	200	15.7	40	ABarpapp	372	-233	0	0		0	0	0	0	0
39	1	29	79	-1	559	316	21.6	40	ABplaaaa	529	0	0	0		0	0	0	0	0
40	1	87	82	-1	304	144	5.7	37	ABprpapp	183	0	0	0		0	0	0	0	0
41	1	4	18	-1	339	110	9.6	35	ABprpaap	357	271	0	0		0	0	0	0	0
42	1	41	47	-1	315	280	6.6	34	MSpapp	486	0	0	0		0	0	0	0	0
43	1	68	35	-1	355	162	5.5	36	ABprpapa	-42	0	0	0		0	0	0	0	0
44	1	60	78	-1	290	357	20.6	38	ABplappp	368	150	0	0		0	0	0	0	0
45	1	55	84	-1	496	420	17.8	38	ABplpaaa	135	0	0	0		0	0	0	0	0
46	1	71	70	-1	452	136	15.8	39	ABpraaap	382	1742	0	0		0	0	0	0	0
47	1	63	3	-1	289	187	16.6	40	ABarpppp	347	-163	0	0		0	0	0	0	0
48	1	33	22	-1	554	322	14.6	39	ABalpaap	390	-1401	0	0		0	0	0	0	0
49	1	5	93	-1	488	189	22.4	46	ABarpaap	456	1382	0	0		0	0	0	0	0
50	1	86	1	-1	384	315	20.9	41	ABplapap	365	165	0	0		0	0	0	0	0
51	1	81	60	-1	389	276	4.7	37	MSpapa	359	128	0	0		0	0	0	0	0
52	1	22	6	-1	392	102	8.1	36	ABprpaaa	365	33	0	0		0	0	0	0	0
53	1	1	11	-1	216	334	9.8	43	Da	424	476	0	0		0	0	0	0	0
54	1	36	30	-1	360	243	21.3	39	ABarppap	388	374	0	0		0	0	0	0	0
55	1	93	67	-1	482	181	17.4	39	ABarpapa	373	-427	0	0		0	0	0	0	0
56	1	10	51	-1	261	137	15.1	39	ABprappa	-145	0	0	0		0	0	0	0	0
57	1	96	62	-1	300	130	19.1	41	ABprapap	-290	0	0	0		0	0	0	0	0
58	1	53	83	-1	525	246	17.3	37	ABalappa	357	-234	0	0		0	0	0	0	0
59	1	92	40	-1	200	268	6.9	42	Dp	375	800	0	0		0	0	0	0	0
60	1	59	45	-1	243	357	21.3	40	Capa	368	616	0	0		0	0	0	0	0
61	1	91	50	-1	303	395	10.8	32	MSappa	68	0	0	0		0	0	0	0	0
62	1	85	63	-1	425	225	5.1	37	ABaraapp	374	-571	0	0		0	0	0	0	0
63	1	61	95	-1	324	201	10.4	34	MSppap	332	505	0	0		0	0	0	0	0
64	1	82	9	-1	352	124	21.3	40	ABprapaa	402	752	0	0		0	0	0	0	0
65	1	18	41	-1	566	353	9.8	38	ABalpapa	353	-553	0	0		0	0	0	0	0
66	1	43	36	-1	365	355	4.7	34	MSaapp	-164	0	0	0		0	0	0	0	0
67	1	13	64	-1	248	163	7.0	37	ABprpppa	286	0	0	0		0	0	0	0	0
68	1	49	61	-1	249	374	10.5	33	MSappp	257	1087	0	0		0	0	0	0	0
69	1	15	17	-1	518	299	8.8	36	MSaaaa	115	0	0	0		0	0	0	0	0
70	1	78	34	-1	184	316	18.3	39	Capp	328	1451	0	0		0	0	0	0	0
71	1	65	32	-1	391	158	9.2	37	ABarappp	369	1371	0	0		0	0	0	0	0
72	1	6	43	-1	242	386	15.8	38	ABplpppp	362	-519	0	0		0	0	0	0	0
73	1	14	26	-1	440	302	7.3	36	MSaaap	124	0	0	0		0	0	0	0	0
74	1	45	15	-1	563	188	18.9	40	ABarpaaa	392	0	0	0		0	0	0	0	0
75	1	90	14	-1	496	287	22.6	40	ABplaaap	400	627	0	0		0	0	0	0	0
76	1	48	16	-1	539	246	22.4	40	ABalapap	390	-707	0	0		0	0	0	0	0
77	1	73	38	-1	445	353	5.4	37	MSaapa	360	-174	0	0		0	0	0	0	0
78	1	47	21	-1	318	346	6.5	33	Z3	247	-1431	0	0		0	0	0	0	0
79	1	26	69	-1	406	378	8.9	33	MSapaa	-48	0	0	0		0	0	0	0	0
80	1	64	59	-1	424	370	20.2	39	ABplaapp	393	-1197	0	0		0	0	0	0	0
81	1	88	19	-1	373	278	15.0	44	Ear	447	326	0	0		0	0	0	0	0
82	1	21	52	-1	388	277	9.5	34	MSpaap	117	0	0	0		0	0	0	0	0
83	1	56	71	-1	442	309	22.4	39	ABplapaa	370	511	0	0		0	0	0	0	0
84	1	62	81	-1	369	179	20.5	41	ABarpppa	337	-104	0	0		0	0	0	0	0
85	1	46	23	-1	299	311	14.2	45	Epl	452	44	0	0		0	0	0	0	0
86	1	12	8	-1	421	99	13.9	37	ABpraapa	367	-67	0	0		0	0	0	0	0
87	1	72	92	-1	456	251	10.4	36	MSpaaa	363	-243	0	0		0	0	0	0	0
88	1	50	5	-1	306	96	13.0	36	ABprppaa	-16	0	0	0		0	0	0	0	0
89	1	77	2	-1	582	265	19.2	37	ABalapaa	365	-188	0	0		0	0	0	0	0
90	1	27	48	-1	440	121	7.4	36	ABarappa	453	0	0	0		0	0	0	0	0
91	1	3	86	-1	501	343	14.8	37	ABalpppa	372	-739	0	0		0	0	0	0	0
92	1	58	77	-1	181	222	18.8	42	Cpap	416	-614	0	0		0	0	0	0	0
93	1	35	94	-1	601	308	13.4	38	ABalpaaa	357	-482	0	0		0	0	0	0	0
94	1	67	76	-1	243	179	21.5	42	Cpaa	415	88	0	0		0	0	0	0	0
95	1	76	39	-1	384	215	9.3	34	MSppaa	279	0	0	0		0	0	0	0	0
96	1	40	80	-1	348	352	20.6	39	ABplappa	179	0	0	0		0	0	0	0	0
