# Supplementary material for: The AP-2 Transcription Factor APTF-2 Is Required for Neuroblast and Epidermal Morphogenesis in Caenorhabditis elegans Embryogenesis
Source: PLoS Genet. 2016 May 13;12(5):e1006048. doi: 10.1371/journal.pgen.1006048 (PMC4866721; doi:10.1371/journal.pgen.1006048)
Supplement: S3 Text — (ZIP) [file pgen.1006048.s031.zip › nuclei/t082-nuclei]

1	1	50	25	-1	374	321	21.1	41	ABplapap	404	-447	0	0		0	0	0	0	0
2	1	89	5	-1	582	262	19.3	38	ABalapaa	383	173	0	0		0	0	0	0	0
3	1	47	89	-1	290	183	16.9	39	ABarpppp	389	150	0	0		0	0	0	0	0
4	1	1	31	-1	527	227	12.6	36	ABalaapa	57	0	0	0		0	0	0	0	0
5	1	88	55	-1	306	96	13.0	35	ABprppaa	237	0	0	0		0	0	0	0	0
6	1	52	40	-1	396	100	8.3	37	ABprpaaa	377	439	0	0		0	0	0	0	0
7	1	34	70	-1	499	125	11.7	36	ABpraaaa	361	289	0	0		0	0	0	0	0
8	1	86	35	-1	423	96	13.9	38	ABpraapa	309	0	0	0		0	0	0	0	0
9	1	64	10	-1	355	122	21.3	40	ABprapaa	339	79	0	0		0	0	0	0	0
10	1	24	6	-1	367	122	15.1	39	ABpraapp	399	792	0	0		0	0	0	0	0
11	1	53	75	-1	218	326	9.5	40	Da	408	316	0	0		0	0	0	0	0
12	1	36	82	-1	300	256	21.0	43	Caaa	431	-552	0	0		0	0	0	0	0
13	1	16	30	-1	552	179	10.6	38	ABaraaap	-73	0	0	0		0	0	0	0	0
14	1	75	18	-1	492	283	22.8	39	ABplaaap	397	1581	0	0		0	0	0	0	0
15	1	74	58	-1	558	186	19.4	39	ABarpaaa	265	0	0	0		0	0	0	0	0
16	1	76	94	-1	535	244	22.4	39	ABalapap	617	0	0	0		0	0	0	0	0
17	1	69	67	-1	514	297	9.6	37	MSaaaa	352	72	0	0		0	0	0	0	0
18	1	41	56	-1	343	110	9.5	36	ABprpaap	187	0	0	0		0	0	0	0	0
19	1	81	73	-1	376	275	14.8	45	Ear	448	2	0	0		0	0	0	0	0
20	1	38	47	-1	390	202	16.5	40	ABarpapp	396	376	0	0		0	0	0	0	0
21	1	78	88	-1	317	340	6.8	33	Z3	305	384	0	0		0	0	0	0	0
22	1	48	32	-1	561	321	15.1	39	ABalpaap	109	0	0	0		0	0	0	0	0
23	1	85	87	-1	297	312	14.0	45	Epl	454	607	0	0		0	0	0	0	0
24	1	21	4	-1	438	422	18.4	37	ABplpaap	420	0	0	0		0	0	0	0	0
25	1	28	1	-1	201	149	14.1	36	ABprappp	138	0	0	0		0	0	0	0	0
26	1	73	53	-1	443	300	7.2	35	MSaaap	398	0	0	0		0	0	0	0	0
27	1	37	44	-1	247	221	6.7	33	MSpppp	-145	0	0	0		0	0	0	0	0
28	1	31	2	-1	574	376	16.3	36	ABalppaa	354	413	0	0		0	0	0	0	0
29	1	12	60	-1	377	339	12.8	44	Eal	445	-474	0	0		0	0	0	0	0
30	1	54	81	-1	358	249	21.1	41	ABarppap	370	454	0	0		0	0	0	0	0
31	1	5	28	-1	558	229	7.8	36	ABaraaaa	94	0	0	0		0	0	0	0	0
32	1	71	50	-1	392	158	9.6	36	ABarappp	27	0	0	0		0	0	0	0	0
33	1	11	15	-1	430	429	13.0	37	ABplpapa	377	-20	0	0		0	0	0	0	0
34	1	70	23	-1	181	313	18.3	39	Capp	386	-604	0	0		0	0	0	0	0
35	1	43	48	-1	355	165	5.5	36	ABprpapa	350	-194	0	0		0	0	0	0	0
36	1	66	69	-1	362	353	4.5	35	MSaapp	327	823	0	0		0	0	0	0	0
37	1	7	38	-1	267	131	9.9	37	ABprppap	370	-497	0	0		0	0	0	0	0
38	1	77	24	-1	454	361	5.5	37	MSaapa	131	0	0	0		0	0	0	0	0
39	1	95	86	-1	390	214	9.6	35	MSppaa	282	0	0	0		0	0	0	0	0
40	1	59	54	-1	197	264	7.0	40	Dp	406	749	0	0		0	0	0	0	0
41	1	65	68	-1	566	348	9.6	38	ABalpapa	376	1106	0	0		0	0	0	0	0
42	1	20	39	-1	575	274	8.4	35	ABalaaaa	359	1133	0	0		0	0	0	0	0
43	1	72	76	-1	244	387	15.9	38	ABplpppp	355	-458	0	0		0	0	0	0	0
44	1	9	93	-1	330	405	18.4	37	ABplppap	338	-129	0	0		0	0	0	0	0
45	1	60	92	-1	242	360	20.7	40	Capa	391	687	0	0		0	0	0	0	0
46	1	17	80	-1	501	355	21.1	41	ABplaapa	390	1021	0	0		0	0	0	0	0
47	1	42	17	-1	315	277	6.4	34	MSpapp	311	-1113	0	0		0	0	0	0	0
48	1	90	83	-1	439	128	6.5	36	ABarappa	84	0	0	0		0	0	0	0	0
49	1	35	95	-1	473	194	12.6	37	ABalaapp	355	-646	0	0		0	0	0	0	0
50	1	61	42	-1	301	397	10.6	33	MSappa	305	515	0	0		0	0	0	0	0
51	1	56	61	-1	257	132	15.6	38	ABprappa	190	0	0	0		0	0	0	0	0
52	1	82	16	-1	381	279	9.2	35	MSpaap	214	0	0	0		0	0	0	0	0
53	1	15	64	-1	275	241	12.2	44	Epr	429	29	0	0		0	0	0	0	0
54	1	13	41	-1	457	176	6.4	38	ABarapap	64	0	0	0		0	0	0	0	0
55	1	18	19	-1	582	234	13.5	37	ABalaaap	-40	0	0	0		0	0	0	0	0
56	1	30	78	-1	531	394	13.2	36	ABalppap	358	446	0	0		0	0	0	0	0
57	1	22	13	-1	464	262	17.0	40	ABalappp	343	-1076	0	0		0	0	0	0	0
58	1	2	45	-1	387	421	20.6	37	ABplppaa	349	710	0	0		0	0	0	0	0
59	1	80	65	-1	414	367	19.5	41	ABplaapp	400	255	0	0		0	0	0	0	0
60	1	51	96	-1	394	280	4.7	36	MSpapa	335	-740	0	0		0	0	0	0	0
61	1	68	33	-1	245	372	10.2	33	MSappp	325	-458	0	0		0	0	0	0	0
62	1	57	11	-1	303	124	19.0	39	ABprapap	380	538	0	0		0	0	0	0	0
63	1	62	63	-1	427	231	5.0	38	ABaraapp	361	-817	0	0		0	0	0	0	0
64	1	67	12	-1	251	162	6.5	36	ABprpppa	195	0	0	0		0	0	0	0	0
65	1	25	46	-1	182	198	12.4	38	Cppa	29	0	0	0		0	0	0	0	0
66	1	4	59	-1	344	386	9.5	35	MSapap	324	75	0	0		0	0	0	0	0
67	1	55	7	-1	467	180	17.6	40	ABarpapa	401	-468	0	0		0	0	0	0	0
68	1	27	52	-1	511	171	6.3	36	ABarapaa	68	0	0	0		0	0	0	0	0
69	1	79	79	-1	405	371	8.6	35	MSapaa	345	72	0	0		0	0	0	0	0
70	1	46	43	-1	455	135	15.1	37	ABpraaap	629	0	0	0		0	0	0	0	0
71	1	83	90	-1	439	311	22.5	40	ABplapaa	215	0	0	0		0	0	0	0	0
72	1	6	29	-1	365	430	13.0	37	ABplpapp	171	0	0	0		0	0	0	0	0
73	1	33	8	-1	433	228	22.6	43	ABarppaa	406	561	0	0		0	0	0	0	0
74	1	26	22	-1	307	421	15.0	38	ABplpppa	-48	0	0	0		0	0	0	0	0
75	1	3	14	-1	207	184	8.2	37	ABprpppp	73	0	0	0		0	0	0	0	0
76	1	94	49	-1	241	179	21.6	44	Cpaa	439	-144	0	0		0	0	0	0	0
77	1	92	72	-1	178	222	18.8	41	Cpap	414	645	0	0		0	0	0	0	0
78	1	44	77	-1	287	366	21.4	39	ABplappp	389	891	0	0		0	0	0	0	0
79	1	39	62	-1	553	312	21.8	41	ABplaaaa	415	102	0	0		0	0	0	0	0
80	1	96	9	-1	338	357	20.9	40	ABplappa	169	0	0	0		0	0	0	0	0
81	1	84	84	-1	362	181	21.1	40	ABarpppa	399	164	0	0		0	0	0	0	0
82	1	40	21	-1	308	140	5.5	36	ABprpapp	345	534	0	0		0	0	0	0	0
83	1	58	37	-1	522	243	17.3	37	ABalappa	368	-268	0	0		0	0	0	0	0
84	1	45	85	-1	500	419	18.2	38	ABplpaaa	380	1040	0	0		0	0	0	0	0
85	1	14	71	-1	469	382	13.7	37	ABalpppp	367	-633	0	0		0	0	0	0	0
86	1	91	91	-1	500	338	15.5	39	ABalpppa	349	688	0	0		0	0	0	0	0
87	1	10	74	-1	163	270	15.1	37	Cppp	347	387	0	0		0	0	0	0	0
88	1	8	36	-1	324	213	5.9	35	MSpppa	319	231	0	0		0	0	0	0	0
89	1	23	34	-1	511	232	5.4	37	ABaraapa	132	0	0	0		0	0	0	0	0
90	1	29	3	-1	256	272	5.8	36	Z2	251	-561	0	0		0	0	0	0	0
91	1	19	66	-1	213	275	22.5	41	Caap	411	-1349	0	0		0	0	0	0	0
92	1	87	57	-1	454	252	10.6	37	MSpaaa	136	0	0	0		0	0	0	0	0
93	1	49	27	-1	485	185	22.6	45	ABarpaap	454	255	0	0		0	0	0	0	0
94	1	93	51	-1	601	305	13.0	38	ABalpaaa	186	0	0	0		0	0	0	0	0
95	1	63	26	-1	322	199	10.1	36	MSppap	334	143	0	0		0	0	0	0	0
96	1	32	20	-1	498	381	8.0	39	ABalpapp	370	476	0	0		0	0	0	0	0
