# Supplementary material for: The AP-2 Transcription Factor APTF-2 Is Required for Neuroblast and Epidermal Morphogenesis in Caenorhabditis elegans Embryogenesis
Source: PLoS Genet. 2016 May 13;12(5):e1006048. doi: 10.1371/journal.pgen.1006048 (PMC4866721; doi:10.1371/journal.pgen.1006048)
Supplement: S3 Text — (ZIP) [file pgen.1006048.s031.zip › nuclei/t083-nuclei]

1	1	25	67	-1	196	152	14.7	37	ABprappp	81	0	0	0		0	0	0	0	0
2	1	28	8	-1	572	378	17.0	38	ABalppaa	-410	0	0	0		0	0	0	0	0
3	1	90	85	-1	272	270	6.7	35	Z2	208	72	0	0		0	0	0	0	0
4	1	24	60	-1	441	427	18.1	37	ABplpaap	374	126	0	0		0	0	0	0	0
5	1	2	84	-1	580	265	19.6	38	ABalapaa	103	0	0	0		0	0	0	0	0
6	1	10	24	-1	360	123	15.4	39	ABpraapp	378	-222	0	0		0	0	0	0	0
7	1	67	52	-1	464	182	18.1	41	ABarpapa	379	-381	0	0		0	0	0	0	0
8	1	73	96	-1	436	229	22.6	42	ABarppaa	426	1580	0	0		0	0	0	0	0
9	1	80	87	-1	338	363	20.7	40	ABplappa	188	0	0	0		0	0	0	0	0
10	1	9	89	-1	351	126	21.1	41	ABprapaa	402	1136	0	0		0	0	0	0	0
11	1	62	69	-1	298	126	19.3	40	ABprapap	401	-180	0	0		0	0	0	0	0
12	1	64	82	-1	250	159	6.7	36	ABprpppa	345	193	0	0		0	0	0	0	0
13	1	57	22	-1	463	259	16.8	40	ABalappp	391	-113	0	0		0	0	0	0	0
14	1	75	14	-1	206	188	8.1	37	ABprpppp	115	0	0	0		0	0	0	0	0
15	1	33	49	-1	439	432	12.6	36	ABplpapa	-181	0	0	0		0	0	0	0	0
16	1	52	7	-1	382	279	9.1	35	MSpaap	323	-820	0	0		0	0	0	0	0
17	1	47	76	-1	321	278	5.5	34	MSpapp	315	751	0	0		0	0	0	0	0
18	1	14	1	-1	488	284	22.9	41	ABplaaap	388	164	0	0		0	0	0	0	0
19	1	55	42	-1	573	233	14.0	37	ABalaaap	114	0	0	0		0	0	0	0	0
20	1	96	56	-1	503	376	8.2	40	ABalpapp	371	188	0	0		0	0	0	0	0
21	1	82	94	-1	308	139	5.6	37	ABprpapp	360	-137	0	0		0	0	0	0	0
22	1	74	81	-1	311	424	14.2	37	ABplpppa	374	192	0	0		0	0	0	0	0
23	1	34	74	-1	191	323	17.7	39	Capp	368	-210	0	0		0	0	0	0	0
24	1	38	6	-1	455	366	5.2	37	MSaapa	364	1519	0	0		0	0	0	0	0
25	1	1	16	-1	373	327	21.6	41	ABplapap	403	-460	0	0		0	0	0	0	0
26	1	95	55	-1	326	198	10.3	34	MSppap	-74	0	0	0		0	0	0	0	0
27	1	93	88	-1	485	183	22.4	46	ABarpaap	455	549	0	0		0	0	0	0	0
28	1	31	59	-1	561	229	8.1	35	ABaraaaa	29	0	0	0		0	0	0	0	0
29	1	72	3	-1	373	431	12.5	37	ABplpapp	367	-857	0	0		0	0	0	0	0
30	1	13	78	-1	549	181	10.0	39	ABaraaap	159	0	0	0		0	0	0	0	0
31	1	4	4	-1	528	225	12.8	36	ABalaapa	329	-207	0	0		0	0	0	0	0
32	1	22	39	-1	562	325	15.1	38	ABalpaap	387	92	0	0		0	0	0	0	0
33	1	61	46	-1	248	378	9.6	33	MSappp	334	466	0	0		0	0	0	0	0
34	1	89	64	-1	516	235	5.1	38	ABaraapa	208	0	0	0		0	0	0	0	0
35	1	8	21	-1	416	99	15.1	39	ABpraapa	356	721	0	0		0	0	0	0	0
36	1	88	77	-1	328	213	5.7	35	MSpppa	285	0	0	0		0	0	0	0	0
37	1	83	58	-1	521	246	17.1	38	ABalappa	381	910	0	0		0	0	0	0	0
38	1	37	29	-1	269	137	10.4	36	ABprppap	341	869	0	0		0	0	0	0	0
39	1	42	2	-1	578	273	9.0	35	ABalaaaa	321	0	0	0		0	0	0	0	0
40	1	6	80	-1	394	99	8.9	37	ABprpaaa	-116	0	0	0		0	0	0	0	0
41	1	54	26	-1	449	181	6.3	38	ABarapap	78	0	0	0		0	0	0	0	0
42	1	50	75	-1	310	397	9.8	33	MSappa	184	0	0	0		0	0	0	0	0
43	1	70	27	-1	460	130	14.4	38	ABpraaap	388	276	0	0		0	0	0	0	0
44	1	27	62	-1	253	221	7.1	34	MSpppp	57	0	0	0		0	0	0	0	0
45	1	58	92	-1	390	424	19.3	36	ABplppaa	360	-369	0	0		0	0	0	0	0
46	1	65	50	-1	183	205	12.6	37	Cppa	367	54	0	0		0	0	0	0	0
47	1	20	70	-1	392	198	16.9	39	ABarpapp	384	1027	0	0		0	0	0	0	0
48	1	35	66	-1	356	163	5.5	37	ABprpapa	154	0	0	0		0	0	0	0	0
49	1	76	30	-1	236	186	21.3	43	Cpaa	425	817	0	0		0	0	0	0	0
50	1	32	79	-1	393	157	9.7	37	ABarappp	148	0	0	0		0	0	0	0	0
51	1	94	20	-1	601	305	13.1	38	ABalpaaa	193	0	0	0		0	0	0	0	0
52	1	68	36	-1	508	171	6.5	36	ABarapaa	-22	0	0	0		0	0	0	0	0
53	1	26	17	-1	446	304	7.2	35	MSaaap	334	1332	0	0		0	0	0	0	0
54	1	40	86	-1	202	267	7.3	41	Dp	410	1045	0	0		0	0	0	0	0
55	1	5	40	-1	298	99	13.0	36	ABprppaa	67	0	0	0		0	0	0	0	0
56	1	18	31	-1	340	108	9.9	37	ABprpaap	152	0	0	0		0	0	0	0	0
57	1	92	83	-1	460	253	10.2	36	MSpaaa	348	143	0	0		0	0	0	0	0
58	1	15	93	-1	555	190	20.1	40	ABarpaaa	375	-1065	0	0		0	0	0	0	0
59	1	66	37	-1	348	380	9.4	35	MSapap	99	0	0	0		0	0	0	0	0
60	1	29	34	-1	381	331	12.7	44	Eal	443	664	0	0		0	0	0	0	0
61	1	51	38	-1	254	132	15.7	39	ABprappa	379	-143	0	0		0	0	0	0	0
62	1	79	19	-1	553	318	22.0	41	ABplaaaa	390	232	0	0		0	0	0	0	0
63	1	63	41	-1	434	237	5.1	37	ABaraapp	377	30	0	0		0	0	0	0	0
64	1	53	51	-1	277	242	12.3	44	Epr	446	172	0	0		0	0	0	0	0
65	1	59	71	-1	417	375	19.3	40	ABplaapp	1	0	0	0		0	0	0	0	0
66	1	91	72	-1	215	277	22.4	40	Caap	370	1134	0	0		0	0	0	0	0
67	1	17	90	-1	516	297	9.4	37	MSaaaa	315	0	0	0		0	0	0	0	0
68	1	41	5	-1	567	351	9.9	39	ABalpapa	360	96	0	0		0	0	0	0	0
69	1	36	73	-1	364	355	4.4	34	MSaapp	345	252	0	0		0	0	0	0	0
70	1	7	11	-1	498	127	11.1	37	ABpraaaa	357	726	0	0		0	0	0	0	0
71	1	85	15	-1	466	377	14.2	38	ABalpppp	382	409	0	0		0	0	0	0	0
72	1	77	54	-1	179	228	18.8	42	Cpap	420	623	0	0		0	0	0	0	0
73	1	19	91	-1	373	270	15.0	45	Ear	453	-86	0	0		0	0	0	0	0
74	1	87	45	-1	160	277	14.7	37	Cppp	30	0	0	0		0	0	0	0	0
75	1	11	13	-1	228	325	9.3	41	Da	413	-1039	0	0		0	0	0	0	0
76	1	43	43	-1	246	393	15.4	38	ABplpppp	348	157	0	0		0	0	0	0	0
77	1	78	57	-1	289	379	21.2	39	ABplappp	361	1	0	0		0	0	0	0	0
78	1	56	53	-1	530	388	13.0	37	ABalppap	350	-473	0	0		0	0	0	0	0
79	1	69	35	-1	418	366	9.3	35	MSapaa	316	-279	0	0		0	0	0	0	0
80	1	46	63	-1	501	351	21.2	40	ABplaapa	406	282	0	0		0	0	0	0	0
81	1	30	95	-1	360	254	21.3	43	ABarppap	17	0	0	0		0	0	0	0	0
82	1	12	18	-1	299	256	21.2	43	Caaa	421	1100	0	0		0	0	0	0	0
83	1	48	10	-1	435	128	6.1	37	ABarappa	364	-840	0	0		0	0	0	0	0
84	1	81	65	-1	360	183	21.2	40	ABarpppa	404	-107	0	0		0	0	0	0	0
85	1	84	47	-1	501	419	18.5	38	ABplpaaa	127	0	0	0		0	0	0	0	0
86	1	39	25	-1	392	212	9.7	34	MSppaa	325	280	0	0		0	0	0	0	0
87	1	23	33	-1	298	309	14.4	44	Epl	437	55	0	0		0	0	0	0	0
88	1	21	48	-1	318	334	6.9	35	Z3	260	60	0	0		0	0	0	0	0
89	1	3	9	-1	292	183	16.7	39	ABarpppp	479	0	0	0		0	0	0	0	0
90	1	71	12	-1	432	319	22.8	41	ABplapaa	407	-1029	0	0		0	0	0	0	0
91	1	86	68	-1	501	335	15.8	38	ABalpppa	371	637	0	0		0	0	0	0	0
92	1	45	23	-1	239	361	19.9	40	Capa	376	-311	0	0		0	0	0	0	0
93	1	44	44	-1	335	410	17.9	38	ABplppap	162	0	0	0		0	0	0	0	0
94	1	16	32	-1	532	249	22.2	39	ABalapap	373	1102	0	0		0	0	0	0	0
95	1	49	61	-1	473	197	12.8	38	ABalaapp	382	-117	0	0		0	0	0	0	0
96	1	60	28	-1	394	275	4.8	37	MSpapa	367	688	0	0		0	0	0	0	0
