# Supplementary material for: The AP-2 Transcription Factor APTF-2 Is Required for Neuroblast and Epidermal Morphogenesis in Caenorhabditis elegans Embryogenesis
Source: PLoS Genet. 2016 May 13;12(5):e1006048. doi: 10.1371/journal.pgen.1006048 (PMC4866721; doi:10.1371/journal.pgen.1006048)
Supplement: S3 Text — (ZIP) [file pgen.1006048.s031.zip › nuclei/t084-nuclei]

1	1	18	85	-1	480	287	22.6	41	ABplaaap	415	-162	0	0		0	0	0	0	0
2	1	39	43	-1	585	267	10.0	36	ABalaaaa	341	-135	0	0		0	0	0	0	0
3	1	29	22	-1	375	429	11.5	38	ABplpapp	375	919	0	0		0	0	0	0	0
4	1	31	48	-1	531	224	13.3	35	ABalaapa	-70	0	0	0		0	0	0	0	0
5	1	68	3	-1	566	349	9.6	39	ABalpapa	90	0	0	0		0	0	0	0	0
6	1	24	90	-1	447	357	5.3	37	MSaapa	366	-428	0	0		0	0	0	0	0
7	1	16	33	-1	385	271	9.4	34	MSpaap	182	0	0	0		0	0	0	0	0
8	1	2	75	-1	571	379	16.5	37	ABalppaa	62	0	0	0		0	0	0	0	0
9	1	89	59	-1	301	181	16.5	41	ABarpppp	408	145	0	0		0	0	0	0	0
10	1	83	28	-1	438	123	6.1	37	ABarappa	-168	0	0	0		0	0	0	0	0
11	1	70	9	-1	499	126	10.9	36	ABpraaaa	359	227	0	0		0	0	0	0	0
12	1	90	73	-1	426	326	22.6	41	ABplapaa	410	39	0	0		0	0	0	0	0
13	1	75	84	-1	234	323	8.9	40	Da	393	678	0	0		0	0	0	0	0
14	1	14	34	-1	207	182	8.1	37	ABprpppp	366	606	0	0		0	0	0	0	0
15	1	71	72	-1	462	380	13.9	38	ABalpppp	478	0	0	0		0	0	0	0	0
16	1	25	66	-1	366	333	21.9	40	ABplapap	405	-63	0	0		0	0	0	0	0
17	1	53	60	-1	447	300	7.3	34	MSaaap	347	-219	0	0		0	0	0	0	0
18	1	82	71	-1	291	261	21.5	43	Caaa	416	772	0	0		0	0	0	0	0
19	1	62	74	-1	549	326	22.2	41	ABplaaaa	418	392	0	0		0	0	0	0	0
20	1	51	53	-1	601	308	13.9	38	ABalpaaa	-121	0	0	0		0	0	0	0	0
21	1	35	63	-1	419	99	15.5	39	ABpraapa	80	0	0	0		0	0	0	0	0
22	1	13	76	-1	459	259	16.6	40	ABalappp	349	1134	0	0		0	0	0	0	0
23	1	92	61	-1	236	359	19.1	37	Capa	376	-1432	0	0		0	0	0	0	0
24	1	6	32	-1	362	116	16.0	39	ABpraapp	109	0	0	0		0	0	0	0	0
25	1	86	47	-1	398	209	9.9	35	MSppaa	303	646	0	0		0	0	0	0	0
26	1	41	31	-1	458	175	6.1	39	ABarapap	419	0	0	0		0	0	0	0	0
27	1	43	36	-1	457	134	14.4	39	ABpraaap	386	68	0	0		0	0	0	0	0
28	1	96	86	-1	397	263	5.1	37	MSpapa	346	-115	0	0		0	0	0	0	0
29	1	38	42	-1	274	136	10.4	36	ABprppap	365	442	0	0		0	0	0	0	0
30	1	49	20	-1	239	186	21.6	44	Cpaa	397	-1153	0	0		0	0	0	0	0
31	1	56	52	-1	344	105	10.1	37	ABprpaap	134	0	0	0		0	0	0	0	0
32	1	94	6	-1	524	258	22.2	37	ABalapap	378	477	0	0		0	0	0	0	0
33	1	87	58	-1	295	308	14.6	45	Epl	448	579	0	0		0	0	0	0	0
34	1	60	51	-1	375	327	12.8	44	Eal	124	0	0	0		0	0	0	0	0
35	1	79	17	-1	417	358	9.5	35	MSapaa	354	928	0	0		0	0	0	0	0
36	1	52	37	-1	505	181	7.0	36	ABarapaa	122	0	0	0		0	0	0	0	0
37	1	59	2	-1	351	370	9.1	35	MSapap	190	0	0	0		0	0	0	0	0
38	1	61	89	-1	253	134	15.2	39	ABprappa	-70	0	0	0		0	0	0	0	0
39	1	32	15	-1	559	328	14.8	38	ABalpaap	-39	0	0	0		0	0	0	0	0
40	1	55	54	-1	302	102	13.0	37	ABprppaa	341	434	0	0		0	0	0	0	0
41	1	63	67	-1	441	233	5.2	38	ABaraapp	384	36	0	0		0	0	0	0	0
42	1	19	77	-1	579	229	14.8	37	ABalaaap	365	915	0	0		0	0	0	0	0
43	1	76	93	-1	244	394	14.6	37	ABplpppp	374	-599	0	0		0	0	0	0	0
44	1	93	68	-1	337	402	16.6	37	ABplppap	356	162	0	0		0	0	0	0	0
45	1	74	40	-1	157	280	14.4	38	Cppp	-203	0	0	0		0	0	0	0	0
46	1	33	79	-1	256	377	9.0	34	MSappp	175	0	0	0		0	0	0	0	0
47	1	85	64	-1	503	422	17.7	38	ABplpaaa	375	395	0	0		0	0	0	0	0
48	1	88	96	-1	317	329	7.3	33	Z3	253	57	0	0		0	0	0	0	0
49	1	15	69	-1	440	429	11.6	38	ABplpapa	363	-565	0	0		0	0	0	0	0
50	1	46	55	-1	182	201	12.4	38	Cppa	372	955	0	0		0	0	0	0	0
51	1	64	24	-1	277	242	12.4	44	Epr	425	242	0	0		0	0	0	0	0
52	1	7	16	-1	461	181	18.5	42	ABarpapa	422	63	0	0		0	0	0	0	0
53	1	78	49	-1	526	385	12.3	37	ABalppap	353	783	0	0		0	0	0	0	0
54	1	72	50	-1	179	227	18.7	42	Cpap	419	-1411	0	0		0	0	0	0	0
55	1	26	57	-1	328	193	10.6	34	MSppap	329	60	0	0		0	0	0	0	0
56	1	20	62	-1	504	368	7.3	38	ABalpapp	57	0	0	0		0	0	0	0	0
57	1	77	4	-1	284	385	20.8	40	ABplappp	381	801	0	0		0	0	0	0	0
58	1	37	21	-1	522	251	17.1	37	ABalappa	353	1057	0	0		0	0	0	0	0
59	1	28	35	-1	567	226	9.0	35	ABaraaaa	56	0	0	0		0	0	0	0	0
60	1	4	13	-1	446	424	18.0	37	ABplpaap	361	-162	0	0		0	0	0	0	0
61	1	95	1	-1	476	198	13.4	37	ABalaapp	347	94	0	0		0	0	0	0	0
62	1	44	70	-1	258	211	7.7	33	MSpppp	389	0	0	0		0	0	0	0	0
63	1	80	44	-1	485	353	20.9	41	ABplaapa	402	802	0	0		0	0	0	0	0
64	1	34	46	-1	531	243	4.8	39	ABaraapa	377	76	0	0		0	0	0	0	0
65	1	84	8	-1	358	188	21.4	42	ABarpppa	374	522	0	0		0	0	0	0	0
66	1	48	5	-1	357	153	6.1	37	ABprpapa	337	172	0	0		0	0	0	0	0
67	1	1	19	-1	193	153	15.1	36	ABprappp	82	0	0	0		0	0	0	0	0
68	1	91	80	-1	495	333	15.5	37	ABalpppa	239	0	0	0		0	0	0	0	0
69	1	11	65	-1	290	123	19.4	41	ABprapap	390	1000	0	0		0	0	0	0	0
70	1	47	12	-1	388	192	17.4	38	ABarpapp	384	338	0	0		0	0	0	0	0
71	1	65	41	-1	414	375	19.4	39	ABplaapp	392	-254	0	0		0	0	0	0	0
72	1	66	10	-1	215	279	22.0	42	Caap	421	997	0	0		0	0	0	0	0
73	1	69	11	-1	365	349	4.3	35	MSaapp	385	0	0	0		0	0	0	0	0
74	1	23	92	-1	191	325	17.4	38	Capp	357	-498	0	0		0	0	0	0	0
75	1	42	7	-1	319	392	8.6	33	MSappa	173	0	0	0		0	0	0	0	0
76	1	17	56	-1	324	274	5.3	35	MSpapp	313	135	0	0		0	0	0	0	0
77	1	36	91	-1	330	211	6.3	33	MSpppa	326	-219	0	0		0	0	0	0	0
78	1	30	82	-1	545	184	9.6	38	ABaraaap	175	0	0	0		0	0	0	0	0
79	1	50	14	-1	400	156	9.5	37	ABarappp	39	0	0	0		0	0	0	0	0
80	1	40	45	-1	400	98	10.0	37	ABprpaaa	390	0	0	0		0	0	0	0	0
81	1	22	18	-1	308	422	13.5	37	ABplpppa	371	-374	0	0		0	0	0	0	0
82	1	12	27	-1	251	153	6.9	37	ABprpppa	206	0	0	0		0	0	0	0	0
83	1	57	30	-1	462	251	10.2	36	MSpaaa	-151	0	0	0		0	0	0	0	0
84	1	5	39	-1	577	268	20.1	38	ABalapaa	371	120	0	0		0	0	0	0	0
85	1	3	23	-1	276	266	7.0	35	Z2	76	0	0	0		0	0	0	0	0
86	1	54	94	-1	209	265	7.1	41	Dp	416	-934	0	0		0	0	0	0	0
87	1	9	26	-1	333	366	20.4	41	ABplappa	187	0	0	0		0	0	0	0	0
88	1	27	25	-1	485	185	22.6	47	ABarpaap	470	-775	0	0		0	0	0	0	0
89	1	10	83	-1	349	126	21.3	39	ABprapaa	-119	0	0	0		0	0	0	0	0
90	1	67	29	-1	516	290	9.7	38	MSaaaa	-257	0	0	0		0	0	0	0	0
91	1	73	88	-1	375	264	14.9	45	Ear	441	232	0	0		0	0	0	0	0
92	1	45	78	-1	385	428	18.4	38	ABplppaa	380	114	0	0		0	0	0	0	0
93	1	58	95	-1	557	199	20.6	39	ABarpaaa	21	0	0	0		0	0	0	0	0
94	1	21	38	-1	312	137	5.7	37	ABprpapp	111	0	0	0		0	0	0	0	0
95	1	81	87	-1	354	259	21.0	44	ABarppap	411	-419	0	0		0	0	0	0	0
96	1	8	81	-1	432	234	22.4	44	ABarppaa	438	879	0	0		0	0	0	0	0
