# Supplementary material for: The AP-2 Transcription Factor APTF-2 Is Required for Neuroblast and Epidermal Morphogenesis in Caenorhabditis elegans Embryogenesis
Source: PLoS Genet. 2016 May 13;12(5):e1006048. doi: 10.1371/journal.pgen.1006048 (PMC4866721; doi:10.1371/journal.pgen.1006048)
Supplement: S3 Text — (ZIP) [file pgen.1006048.s031.zip › nuclei/t085-nuclei]

1	1	61	65	-1	473	201	13.5	37	ABalaapp	362	101	0	0		0	0	0	0	0
2	1	37	27	-1	355	364	8.7	35	MSapap	326	115	0	0		0	0	0	0	0
3	1	5	16	-1	567	349	9.6	39	ABalpapa	385	-540	0	0		0	0	0	0	0
4	1	57	46	-1	279	384	20.4	39	ABplappp	349	167	0	0		0	0	0	0	0
5	1	66	43	-1	359	151	5.8	37	ABprpapa	127	0	0	0		0	0	0	0	0
6	1	32	17	-1	515	262	22.3	39	ABalapap	386	426	0	0		0	0	0	0	0
7	1	75	57	-1	321	390	7.9	33	MSappa	305	212	0	0		0	0	0	0	0
8	1	65	22	-1	359	187	21.5	40	ABarpppa	401	550	0	0		0	0	0	0	0
9	1	11	40	-1	495	129	10.8	36	ABpraaaa	357	1440	0	0		0	0	0	0	0
10	1	72	93	-1	217	275	21.4	42	Caap	422	-477	0	0		0	0	0	0	0
11	1	73	33	-1	363	344	4.3	36	MSaapp	360	323	0	0		0	0	0	0	0
12	1	70	52	-1	392	192	17.3	39	ABarpapp	378	-25	0	0		0	0	0	0	0
13	1	60	45	-1	442	427	18.1	38	ABplpaap	381	60	0	0		0	0	0	0	0
14	1	79	36	-1	398	157	9.4	38	ABarappp	26	0	0	0		0	0	0	0	0
15	1	39	37	-1	556	325	14.9	39	ABalpaap	392	637	0	0		0	0	0	0	0
16	1	52	5	-1	466	183	18.5	43	ABarpapa	409	-426	0	0		0	0	0	0	0
17	1	35	69	-1	420	356	9.5	36	MSapaa	336	630	0	0		0	0	0	0	0
18	1	81	10	-1	311	422	12.9	37	ABplpppa	263	0	0	0		0	0	0	0	0
19	1	67	73	-1	197	147	15.3	38	ABprappp	391	0	0	0		0	0	0	0	0
20	1	30	96	-1	241	189	21.9	45	Cpaa	429	1118	0	0		0	0	0	0	0
21	1	58	77	-1	517	259	16.8	37	ABalappa	321	1056	0	0		0	0	0	0	0
22	1	3	70	-1	376	427	10.8	38	ABplpapp	111	0	0	0		0	0	0	0	0
23	1	85	60	-1	276	266	6.5	31	Z2	265	177	0	0		0	0	0	0	0
24	1	51	78	-1	279	244	12.6	45	Epr	447	122	0	0		0	0	0	0	0
25	1	88	41	-1	471	189	22.4	50	ABarpaap	503	-242	0	0		0	0	0	0	0
26	1	87	47	-1	327	368	20.3	40	ABplappa	502	0	0	0		0	0	0	0	0
27	1	82	68	-1	249	151	7.2	37	ABprpppa	332	-154	0	0		0	0	0	0	0
28	1	10	29	-1	440	127	6.1	37	ABarappa	-477	0	0	0		0	0	0	0	0
29	1	90	50	-1	522	288	9.9	37	MSaaaa	37	0	0	0		0	0	0	0	0
30	1	83	3	-1	470	249	9.9	36	MSpaaa	358	-462	0	0		0	0	0	0	0
31	1	26	26	-1	465	171	5.8	39	ABarapap	358	391	0	0		0	0	0	0	0
32	1	24	48	-1	360	113	16.0	40	ABpraapp	401	275	0	0		0	0	0	0	0
33	1	7	75	-1	394	271	9.1	35	MSpaap	128	0	0	0		0	0	0	0	0
34	1	14	49	-1	210	182	7.6	36	ABprpppp	354	556	0	0		0	0	0	0	0
35	1	59	39	-1	569	226	9.9	36	ABaraaaa	31	0	0	0		0	0	0	0	0
36	1	27	7	-1	459	132	14.3	39	ABpraaap	90	0	0	0		0	0	0	0	0
37	1	36	35	-1	509	188	6.4	36	ABarapaa	-97	0	0	0		0	0	0	0	0
38	1	94	61	-1	310	141	5.7	37	ABprpapp	474	0	0	0		0	0	0	0	0
39	1	84	62	-1	573	260	20.9	38	ABalapaa	378	90	0	0		0	0	0	0	0
40	1	45	91	-1	156	268	14.3	38	Cppp	371	-204	0	0		0	0	0	0	0
41	1	71	1	-1	408	377	19.3	40	ABplaapp	394	-535	0	0		0	0	0	0	0
42	1	29	76	-1	281	137	10.4	36	ABprppap	-84	0	0	0		0	0	0	0	0
43	1	2	13	-1	592	263	11.3	36	ABalaaaa	344	-58	0	0		0	0	0	0	0
44	1	63	80	-1	479	356	20.8	40	ABplaapa	373	1489	0	0		0	0	0	0	0
45	1	80	19	-1	406	101	10.1	38	ABprpaaa	291	0	0	0		0	0	0	0	0
46	1	64	84	-1	535	251	5.0	38	ABaraapa	230	0	0	0		0	0	0	0	0
47	1	25	74	-1	408	210	9.6	33	MSppaa	195	0	0	0		0	0	0	0	0
48	1	4	86	-1	532	216	13.6	35	ABalaapa	151	0	0	0		0	0	0	0	0
49	1	53	28	-1	523	391	11.9	37	ABalppap	-132	0	0	0		0	0	0	0	0
50	1	54	83	-1	181	223	18.6	41	Cpap	67	0	0	0		0	0	0	0	0
51	1	34	9	-1	376	323	13.1	44	Eal	426	717	0	0		0	0	0	0	0
52	1	31	54	-1	350	102	10.2	37	ABprpaap	361	820	0	0		0	0	0	0	0
53	1	20	58	-1	603	313	14.1	37	ABalpaaa	167	0	0	0		0	0	0	0	0
54	1	40	81	-1	306	101	12.5	34	ABprppaa	283	0	0	0		0	0	0	0	0
55	1	50	71	-1	186	195	12.5	37	Cppa	370	19	0	0		0	0	0	0	0
56	1	76	24	-1	327	270	5.2	35	MSpapp	-476	0	0	0		0	0	0	0	0
57	1	55	89	-1	335	193	11.7	35	MSppap	319	751	0	0		0	0	0	0	0
58	1	33	67	-1	296	309	15.3	45	Epl	436	391	0	0		0	0	0	0	0
59	1	9	15	-1	296	179	16.9	40	ABarpppp	370	-191	0	0		0	0	0	0	0
60	1	17	63	-1	453	303	7.6	35	MSaaap	-46	0	0	0		0	0	0	0	0
61	1	23	18	-1	233	362	18.3	37	Capa	356	13	0	0		0	0	0	0	0
62	1	56	8	-1	507	366	7.1	38	ABalpapp	385	1008	0	0		0	0	0	0	0
63	1	21	4	-1	422	103	16.4	39	ABpraapa	390	290	0	0		0	0	0	0	0
64	1	47	30	-1	498	422	16.7	38	ABplpaaa	381	-127	0	0		0	0	0	0	0
65	1	69	11	-1	285	120	19.8	40	ABprapap	384	374	0	0		0	0	0	0	0
66	1	16	6	-1	359	336	21.7	41	ABplapap	389	-313	0	0		0	0	0	0	0
67	1	41	31	-1	447	234	5.2	38	ABaraapp	384	372	0	0		0	0	0	0	0
68	1	44	79	-1	336	405	16.1	38	ABplppap	345	-152	0	0		0	0	0	0	0
69	1	49	21	-1	443	424	10.5	37	ABplpapa	377	-93	0	0		0	0	0	0	0
70	1	62	2	-1	263	208	8.0	33	MSpppp	2	0	0	0		0	0	0	0	0
71	1	18	88	-1	289	263	22.0	42	Caaa	425	513	0	0		0	0	0	0	0
72	1	15	53	-1	458	378	14.0	37	ABalpppp	363	456	0	0		0	0	0	0	0
73	1	12	95	-1	417	340	23.0	41	ABplapaa	414	300	0	0		0	0	0	0	0
74	1	19	92	-1	544	332	22.2	41	ABplaaaa	10	0	0	0		0	0	0	0	0
75	1	8	87	-1	567	382	16.3	37	ABalppaa	102	0	0	0		0	0	0	0	0
76	1	22	38	-1	462	260	16.4	40	ABalappp	388	1776	0	0		0	0	0	0	0
77	1	42	42	-1	579	227	15.4	37	ABalaaap	-296	0	0	0		0	0	0	0	0
78	1	92	23	-1	383	428	17.5	38	ABplppaa	209	0	0	0		0	0	0	0	0
79	1	46	44	-1	260	375	8.7	36	MSappp	-245	0	0	0		0	0	0	0	0
80	1	68	90	-1	495	336	15.6	38	ABalpppa	375	-237	0	0		0	0	0	0	0
81	1	96	32	-1	428	245	22.3	43	ABarppaa	421	-209	0	0		0	0	0	0	0
82	1	78	20	-1	546	185	9.6	38	ABaraaap	388	-776	0	0		0	0	0	0	0
83	1	89	94	-1	346	125	21.3	40	ABprapaa	398	146	0	0		0	0	0	0	0
84	1	13	56	-1	235	321	8.6	42	Da	129	0	0	0		0	0	0	0	0
85	1	1	25	-1	476	294	22.7	40	ABplaaap	399	1377	0	0		0	0	0	0	0
86	1	28	51	-1	390	254	4.7	36	MSpapa	355	487	0	0		0	0	0	0	0
87	1	95	85	-1	351	262	20.9	43	ABarppap	242	0	0	0		0	0	0	0	0
88	1	91	55	-1	375	261	14.7	44	Ear	430	408	0	0		0	0	0	0	0
89	1	38	59	-1	254	131	14.8	39	ABprappa	396	-1336	0	0		0	0	0	0	0
90	1	6	72	-1	445	354	5.3	36	MSaapa	361	607	0	0		0	0	0	0	0
91	1	77	14	-1	328	212	7.0	33	MSpppa	117	0	0	0		0	0	0	0	0
92	1	74	34	-1	191	320	16.6	38	Capp	269	0	0	0		0	0	0	0	0
93	1	43	82	-1	244	395	13.9	38	ABplpppp	95	0	0	0		0	0	0	0	0
94	1	86	64	-1	213	260	7.2	41	Dp	418	795	0	0		0	0	0	0	0
95	1	93	12	-1	546	194	21.2	40	ABarpaaa	397	-574	0	0		0	0	0	0	0
96	1	48	66	-1	323	324	7.6	33	Z3	46	0	0	0		0	0	0	0	0
