# Supplementary material for: The AP-2 Transcription Factor APTF-2 Is Required for Neuroblast and Epidermal Morphogenesis in Caenorhabditis elegans Embryogenesis
Source: PLoS Genet. 2016 May 13;12(5):e1006048. doi: 10.1371/journal.pgen.1006048 (PMC4866721; doi:10.1371/journal.pgen.1006048)
Supplement: S3 Text — (ZIP) [file pgen.1006048.s031.zip › nuclei/t086-nuclei]

1	1	41	31	-1	393	379	19.1	41	ABplaapp	409	256	0	0		0	0	0	0	0
2	1	70	89	-1	275	198	8.0	33	MSpppp	333	120	0	0		0	0	0	0	0
3	1	30	1	-1	472	252	10.0	37	MSpaaa	336	91	0	0		0	0	0	0	0
4	1	63	82	-1	439	105	16.8	39	ABpraapa	274	0	0	0		0	0	0	0	0
5	1	16	29	-1	471	185	18.6	43	ABarpapa	431	457	0	0		0	0	0	0	0
6	1	66	37	-1	345	336	22.0	40	ABplapap	394	-1168	0	0		0	0	0	0	0
7	1	36	26	-1	474	134	14.0	39	ABpraaap	384	484	0	0		0	0	0	0	0
8	1	62	85	-1	506	364	6.7	38	ABalpapp	387	255	0	0		0	0	0	0	0
9	1	51	9	-1	367	318	13.3	44	Eal	444	-135	0	0		0	0	0	0	0
10	1	18	34	-1	302	420	12.4	37	ABplpppa	365	278	0	0		0	0	0	0	0
11	1	65	21	-1	291	120	20.1	40	ABprapap	399	106	0	0		0	0	0	0	0
12	1	95	95	-1	542	202	21.7	40	ABarpaaa	379	388	0	0		0	0	0	0	0
13	1	43	91	-1	598	275	12.5	36	ABalaaaa	-207	0	0	0		0	0	0	0	0
14	1	91	8	-1	333	210	7.1	35	MSpppa	323	83	0	0		0	0	0	0	0
15	1	59	75	-1	295	177	17.3	40	ABarpppp	401	366	0	0		0	0	0	0	0
16	1	3	17	-1	568	357	10.1	38	ABalpapa	47	0	0	0		0	0	0	0	0
17	1	6	20	-1	506	267	22.4	40	ABalapap	352	-512	0	0		0	0	0	0	0
18	1	61	86	-1	223	353	17.4	38	Capa	-97	0	0	0		0	0	0	0	0
19	1	45	33	-1	424	106	10.1	38	ABprpaaa	40	0	0	0		0	0	0	0	0
20	1	82	14	-1	552	188	9.9	38	ABaraaap	208	0	0	0		0	0	0	0	0
21	1	69	25	-1	438	423	10.5	37	ABplpapa	376	203	0	0		0	0	0	0	0
22	1	8	22	-1	357	186	22.0	41	ABarpppa	416	398	0	0		0	0	0	0	0
23	1	78	16	-1	372	430	16.7	36	ABplppaa	-91	0	0	0		0	0	0	0	0
24	1	56	94	-1	329	268	5.2	34	MSpapp	175	0	0	0		0	0	0	0	0
25	1	85	93	-1	459	301	22.4	41	ABplaaap	410	-136	0	0		0	0	0	0	0
26	1	31	53	-1	474	183	5.8	38	ABarapap	-72	0	0	0		0	0	0	0	0
27	1	2	59	-1	354	363	8.8	36	MSapap	-34	0	0	0		0	0	0	0	0
28	1	49	38	-1	511	394	11.3	37	ABalppap	351	457	0	0		0	0	0	0	0
29	1	28	18	-1	446	134	5.7	37	ABarappa	-464	0	0	0		0	0	0	0	0
30	1	64	30	-1	490	429	16.3	38	ABplpaaa	376	-879	0	0		0	0	0	0	0
31	1	67	83	-1	454	242	5.2	38	ABaraapp	385	-1265	0	0		0	0	0	0	0
32	1	81	32	-1	419	251	21.7	41	ABarppaa	393	741	0	0		0	0	0	0	0
33	1	11	66	-1	359	344	4.4	35	MSaapp	107	0	0	0		0	0	0	0	0
34	1	92	2	-1	185	312	16.1	37	Capp	346	-456	0	0		0	0	0	0	0
35	1	37	23	-1	518	204	6.5	37	ABarapaa	269	0	0	0		0	0	0	0	0
36	1	14	80	-1	404	157	9.0	37	ABarappp	265	0	0	0		0	0	0	0	0
37	1	15	87	-1	551	341	14.9	39	ABalpaap	389	1537	0	0		0	0	0	0	0
38	1	76	90	-1	459	265	16.3	39	ABalappp	390	399	0	0		0	0	0	0	0
39	1	35	10	-1	579	232	10.5	35	ABaraaaa	349	94	0	0		0	0	0	0	0
40	1	9	47	-1	504	137	10.4	36	ABpraaaa	-142	0	0	0		0	0	0	0	0
41	1	25	96	-1	468	199	22.9	48	ABarpaap	480	868	0	0		0	0	0	0	0
42	1	77	81	-1	584	239	15.8	38	ABalaaap	299	0	0	0		0	0	0	0	0
43	1	5	84	-1	366	139	5.4	37	ABprpapa	127	0	0	0		0	0	0	0	0
44	1	79	46	-1	265	370	8.6	35	MSappp	340	707	0	0		0	0	0	0	0
45	1	13	7	-1	430	428	19.0	39	ABplpaap	386	-133	0	0		0	0	0	0	0
46	1	4	79	-1	269	378	19.6	39	ABplappp	129	0	0	0		0	0	0	0	0
47	1	26	40	-1	317	377	20.8	40	ABplappa	502	0	0	0		0	0	0	0	0
48	1	32	71	-1	376	118	16.3	42	ABpraapp	392	-756	0	0		0	0	0	0	0
49	1	34	4	-1	215	171	8.0	37	ABprpppp	270	0	0	0		0	0	0	0	0
50	1	29	48	-1	525	296	10.0	37	MSaaaa	166	0	0	0		0	0	0	0	0
51	1	86	92	-1	392	251	4.7	37	MSpapa	331	832	0	0		0	0	0	0	0
52	1	12	69	-1	392	190	17.9	39	ABarpapp	381	-1238	0	0		0	0	0	0	0
53	1	72	13	-1	449	385	14.3	39	ABalpppp	189	0	0	0		0	0	0	0	0
54	1	52	27	-1	368	105	10.9	36	ABprpaap	399	0	0	0		0	0	0	0	0
55	1	88	72	-1	376	255	14.4	44	Ear	441	-245	0	0		0	0	0	0	0
56	1	84	28	-1	237	313	7.9	42	Da	418	122	0	0		0	0	0	0	0
57	1	7	61	-1	320	384	7.4	34	MSappa	317	-451	0	0		0	0	0	0	0
58	1	53	49	-1	599	327	15.3	37	ABalpaaa	173	0	0	0		0	0	0	0	0
59	1	89	74	-1	268	130	14.8	39	ABprappa	337	0	0	0		0	0	0	0	0
60	1	23	3	-1	282	260	7.2	34	Z2	280	-493	0	0		0	0	0	0	0
61	1	38	6	-1	319	141	5.7	39	ABprpapp	112	0	0	0		0	0	0	0	0
62	1	39	76	-1	562	273	21.2	39	ABalapaa	383	1042	0	0		0	0	0	0	0
63	1	60	44	-1	452	301	7.5	35	MSaaap	93	0	0	0		0	0	0	0	0
64	1	94	60	-1	214	252	7.4	41	Dp	408	222	0	0		0	0	0	0	0
65	1	1	63	-1	476	201	13.5	36	ABalaapp	415	0	0	0		0	0	0	0	0
66	1	96	65	-1	324	318	7.9	32	Z3	240	44	0	0		0	0	0	0	0
67	1	58	41	-1	291	303	15.2	43	Epl	435	-230	0	0		0	0	0	0	0
68	1	27	5	-1	262	144	7.4	37	ABprpppa	373	306	0	0		0	0	0	0	0
69	1	17	11	-1	417	352	9.3	35	MSapaa	349	1	0	0		0	0	0	0	0
70	1	22	62	-1	371	427	10.4	38	ABplpapp	76	0	0	0		0	0	0	0	0
71	1	55	70	-1	189	183	12.5	37	Cppa	361	-323	0	0		0	0	0	0	0
72	1	90	52	-1	450	346	5.0	37	MSaapa	-41	0	0	0		0	0	0	0	0
73	1	19	42	-1	210	142	15.7	37	ABprappp	350	409	0	0		0	0	0	0	0
74	1	47	88	-1	418	207	10.1	34	MSppaa	318	639	0	0		0	0	0	0	0
75	1	33	54	-1	401	269	9.2	35	MSpaap	314	-521	0	0		0	0	0	0	0
76	1	42	50	-1	293	124	10.3	35	ABprppap	256	0	0	0		0	0	0	0	0
77	1	21	43	-1	513	266	17.0	39	ABalappa	418	0	0	0		0	0	0	0	0
78	1	24	35	-1	278	238	12.4	45	Epr	452	-179	0	0		0	0	0	0	0
79	1	68	12	-1	327	402	15.5	38	ABplppap	355	1421	0	0		0	0	0	0	0
80	1	44	73	-1	470	363	20.7	41	ABplaapa	388	539	0	0		0	0	0	0	0
81	1	54	51	-1	323	98	13.3	35	ABprppaa	194	0	0	0		0	0	0	0	0
82	1	93	39	-1	237	391	13.5	37	ABplpppp	235	0	0	0		0	0	0	0	0
83	1	50	24	-1	177	226	18.5	42	Cpap	91	0	0	0		0	0	0	0	0
84	1	46	64	-1	546	254	5.8	38	ABaraapa	260	0	0	0		0	0	0	0	0
85	1	87	36	-1	344	263	21.1	42	ABarppap	427	916	0	0		0	0	0	0	0
86	1	48	19	-1	534	227	13.7	36	ABalaapa	245	0	0	0		0	0	0	0	0
87	1	75	45	-1	553	396	16.3	38	ABalppaa	351	-229	0	0		0	0	0	0	0
88	1	71	56	-1	285	263	22.3	43	Caaa	430	193	0	0		0	0	0	0	0
89	1	57	58	-1	345	188	11.5	34	MSppap	39	0	0	0		0	0	0	0	0
90	1	80	77	-1	488	339	15.4	37	ABalpppa	359	-919	0	0		0	0	0	0	0
91	1	40	68	-1	157	258	13.4	39	Cppp	244	0	0	0		0	0	0	0	0
92	1	74	57	-1	528	340	22.5	42	ABplaaaa	407	1217	0	0		0	0	0	0	0
93	1	10	78	-1	214	277	21.4	43	Caap	406	31	0	0		0	0	0	0	0
94	1	83	55	-1	353	126	21.9	40	ABprapaa	376	-32	0	0		0	0	0	0	0
95	1	73	67	-1	405	349	23.0	41	ABplapaa	364	749	0	0		0	0	0	0	0
96	1	20	15	-1	238	192	22.0	44	Cpaa	445	-210	0	0		0	0	0	0	0
