# Supplementary material for: The AP-2 Transcription Factor APTF-2 Is Required for Neuroblast and Epidermal Morphogenesis in Caenorhabditis elegans Embryogenesis
Source: PLoS Genet. 2016 May 13;12(5):e1006048. doi: 10.1371/journal.pgen.1006048 (PMC4866721; doi:10.1371/journal.pgen.1006048)
Supplement: S3 Text — (ZIP) [file pgen.1006048.s031.zip › nuclei/t087-nuclei]

1	1	3	33	-1	471	250	9.9	36	MSpaaa	334	728	0	0		0	0	0	0	0
2	1	34	70	-1	185	304	14.7	39	Capp	368	90	0	0		0	0	0	0	0
3	1	60	80	-1	286	254	7.5	33	Z2	337	-786	0	0		0	0	0	0	0
4	1	49	50	-1	221	159	8.5	37	ABprpppp	80	0	0	0		0	0	0	0	0
5	1	68	77	-1	268	137	7.5	36	ABprpppa	355	516	0	0		0	0	0	0	0
6	1	61	24	-1	323	137	5.8	38	ABprpapp	531	0	0	0		0	0	0	0	0
7	1	45	36	-1	429	431	18.2	39	ABplpaap	359	724	0	0		0	0	0	0	0
8	1	14	55	-1	340	211	7.4	33	MSpppa	332	231	0	0		0	0	0	0	0
9	1	9	51	-1	369	317	13.9	45	Eal	446	450	0	0		0	0	0	0	0
10	1	39	17	-1	579	237	10.7	37	ABaraaaa	358	1366	0	0		0	0	0	0	0
11	1	69	66	-1	422	348	9.3	35	MSapaa	275	0	0	0		0	0	0	0	0
12	1	79	52	-1	321	396	15.3	37	ABplppap	358	166	0	0		0	0	0	0	0
13	1	53	73	-1	446	386	13.8	40	ABalpppp	404	-44	0	0		0	0	0	0	0
14	1	20	12	-1	558	193	9.7	39	ABaraaap	398	-551	0	0		0	0	0	0	0
15	1	96	89	-1	237	194	21.4	43	Cpaa	421	582	0	0		0	0	0	0	0
16	1	23	41	-1	364	433	15.5	37	ABplppaa	144	0	0	0		0	0	0	0	0
17	1	16	5	-1	568	357	9.6	38	ABalpapa	400	0	0	0		0	0	0	0	0
18	1	29	63	-1	454	136	5.7	38	ABarappa	-87	0	0	0		0	0	0	0	0
19	1	86	19	-1	533	228	13.5	35	ABalaapa	349	883	0	0		0	0	0	0	0
20	1	17	95	-1	501	283	22.7	40	ABalapap	403	921	0	0		0	0	0	0	0
21	1	11	82	-1	291	117	20.0	41	ABprapap	409	-197	0	0		0	0	0	0	0
22	1	22	85	-1	355	186	22.5	41	ABarpppa	376	713	0	0		0	0	0	0	0
23	1	35	38	-1	521	208	6.6	38	ABarapaa	428	0	0	0		0	0	0	0	0
24	1	83	49	-1	172	229	18.4	41	Cpap	415	1254	0	0		0	0	0	0	0
25	1	21	57	-1	435	422	9.8	38	ABplpapa	375	-333	0	0		0	0	0	0	0
26	1	7	37	-1	485	135	13.5	40	ABpraaap	382	457	0	0		0	0	0	0	0
27	1	54	21	-1	377	103	11.6	38	ABprpaap	460	0	0	0		0	0	0	0	0
28	1	56	53	64	244	312	8.0	42	Da	257	88	0	0		0	0	0	0	0
29	1	5	31	-1	466	187	18.6	42	ABarpapa	398	-169	0	0		0	0	0	0	0
30	1	30	32	-1	486	431	15.6	38	ABplpaaa	116	0	0	0		0	0	0	0	0
31	1	1	26	-1	388	391	19.0	41	ABplaapp	115	0	0	0		0	0	0	0	0
32	1	32	44	-1	416	254	21.9	41	ABarppaa	390	-817	0	0		0	0	0	0	0
33	1	19	8	-1	435	104	10.5	38	ABprpaaa	128	0	0	0		0	0	0	0	0
34	1	10	22	-1	295	416	12.1	37	ABplpppa	284	0	0	0		0	0	0	0	0
35	1	78	78	-1	280	232	12.7	44	Epr	433	-127	0	0		0	0	0	0	0
36	1	85	92	-1	341	264	21.3	41	ABarppap	411	477	0	0		0	0	0	0	0
37	1	6	96	-1	341	340	22.2	41	ABplapap	408	408	0	0		0	0	0	0	0
38	1	28	88	-1	506	393	10.7	38	ABalppap	372	195	0	0		0	0	0	0	0
39	1	82	76	-1	232	386	13.0	36	ABplpppp	351	267	0	0		0	0	0	0	0
40	1	47	97	-1	310	375	20.5	41	ABplappa	400	121	0	0		0	0	0	0	0
41	1	67	81	-1	289	301	15.6	43	Epl	432	613	0	0		0	0	0	0	0
42	1	73	39	-1	212	137	16.3	37	ABprappp	-119	0	0	0		0	0	0	0	0
43	1	77	25	-1	510	266	17.5	39	ABalappa	90	0	0	0		0	0	0	0	0
44	1	63	29	-1	447	297	7.0	34	MSaaap	335	76	0	0		0	0	0	0	0
45	1	87	72	-1	545	400	16.2	36	ABalppaa	363	599	0	0		0	0	0	0	0
46	1	44	86	-1	272	361	9.7	35	MSappp	297	1015	0	0		0	0	0	0	0
47	1	40	62	-1	513	135	10.4	37	ABpraaaa	607	0	0	0		0	0	0	0	0
48	1	50	18	-1	525	293	10.5	37	MSaaaa	75	0	0	0		0	0	0	0	0
49	1	58	27	-1	597	333	15.9	38	ABalpaaa	142	0	0	0		0	0	0	0	0
50	1	76	67	-1	299	118	10.3	36	ABprppap	-8	0	0	0		0	0	0	0	0
51	1	81	23	-1	332	97	13.2	35	ABprppaa	156	0	0	0		0	0	0	0	0
52	1	72	13	-1	440	347	4.8	37	MSaapa	372	336	0	0		0	0	0	0	0
53	1	26	28	-1	475	188	5.9	37	ABarapap	377	-689	0	0		0	0	0	0	0
54	1	75	94	-1	401	266	9.2	35	MSpaap	-276	0	0	0		0	0	0	0	0
55	1	94	91	-1	353	125	21.8	40	ABprapaa	394	74	0	0		0	0	0	0	0
56	1	88	60	-1	278	264	22.1	42	Caaa	427	1082	0	0		0	0	0	0	0
57	1	92	79	-1	534	345	22.5	42	ABplaaaa	-148	0	0	0		0	0	0	0	0
58	1	89	61	-1	357	186	11.3	34	MSppap	311	53	0	0		0	0	0	0	0
59	1	27	68	-1	360	354	9.0	35	MSapap	314	-39	0	0		0	0	0	0	0
60	1	64	59	-1	221	239	7.4	42	Dp	393	-72	0	0		0	0	0	0	0
61	1	57	84	-1	323	374	7.9	33	MSappa	166	0	0	0		0	0	0	0	0
62	1	70	30	-1	358	419	9.5	38	ABplpapp	491	0	0	0		0	0	0	0	0
63	1	65	43	-1	482	200	13.8	37	ABalaapp	271	0	0	0		0	0	0	0	0
64	1	84	15	-1	552	260	6.3	38	ABaraapa	390	1144	0	0		0	0	0	0	0
65	1	66	93	-1	326	309	8.3	33	Z3	267	-587	0	0		0	0	0	0	0
66	1	33	11	-1	363	337	4.4	36	MSaapp	353	103	0	0		0	0	0	0	0
67	1	95	83	-1	403	357	23.4	41	ABplapaa	402	-1431	0	0		0	0	0	0	0
68	1	91	90	-1	156	252	12.7	39	Cppp	355	121	0	0		0	0	0	0	0
69	1	52	75	-1	393	184	18.4	41	ABarpapp	400	336	0	0		0	0	0	0	0
70	1	71	87	-1	194	178	12.6	38	Cppa	79	0	0	0		0	0	0	0	0
71	1	48	14	-1	387	120	16.5	41	ABpraapp	410	933	0	0		0	0	0	0	0
72	1	55	7	-1	373	249	14.4	43	Ear	57	0	0	0		0	0	0	0	0
73	1	80	2	-1	470	368	20.5	41	ABplaapa	412	890	0	0		0	0	0	0	0
74	1	59	3	-1	272	125	14.9	40	ABprappa	389	992	0	0		0	0	0	0	0
75	1	15	58	-1	303	174	17.7	40	ABarpppp	407	-318	0	0		0	0	0	0	0
76	1	62	1	-1	556	271	21.5	40	ABalapaa	377	256	0	0		0	0	0	0	0
77	1	90	34	-1	486	341	15.5	38	ABalpppa	384	-477	0	0		0	0	0	0	0
78	1	93	9	-1	208	281	21.4	42	Caap	427	141	0	0		0	0	0	0	0
79	1	46	47	-1	261	378	19.2	39	ABplappp	383	-253	0	0		0	0	0	0	0
80	1	36	40	-1	415	150	8.7	37	ABarappp	367	621	0	0		0	0	0	0	0
81	1	42	6	-1	584	241	16.4	38	ABalaaap	380	301	0	0		0	0	0	0	0
82	1	4	65	-1	456	111	17.3	39	ABpraapa	120	0	0	0		0	0	0	0	0
83	1	31	46	-1	464	246	4.9	38	ABaraapp	376	-266	0	0		0	0	0	0	0
84	1	43	71	-1	374	128	5.5	37	ABprpapa	94	0	0	0		0	0	0	0	0
85	1	8	16	-1	507	357	6.4	39	ABalpapp	393	72	0	0		0	0	0	0	0
86	1	18	54	-1	218	349	16.5	38	Capa	361	1568	0	0		0	0	0	0	0
87	1	37	42	-1	551	349	14.3	39	ABalpaap	381	1589	0	0		0	0	0	0	0
88	1	74	48	-1	421	202	10.4	34	MSppaa	343	409	0	0		0	0	0	0	0
89	1	2	69	-1	285	187	8.7	34	MSpppp	317	606	0	0		0	0	0	0	0
90	1	38	4	-1	461	263	16.2	39	ABalappp	394	788	0	0		0	0	0	0	0
91	1	13	20	-1	597	278	13.6	38	ABalaaaa	118	0	0	0		0	0	0	0	0
92	1	51	10	-1	396	250	5.0	35	MSpapa	242	0	0	0		0	0	0	0	0
93	1	25	35	-1	450	307	22.5	40	ABplaaap	271	0	0	0		0	0	0	0	0
94	1	24	45	-1	334	261	5.0	34	MSpapp	340	411	0	0		0	0	0	0	0
95	1	12	56	-1	541	204	22.2	41	ABarpaaa	406	-922	0	0		0	0	0	0	0
96	1	41	74	-1	468	199	22.8	45	ABarpaap	87	0	0	0		0	0	0	0	0
