# Supplementary material for: The AP-2 Transcription Factor APTF-2 Is Required for Neuroblast and Epidermal Morphogenesis in Caenorhabditis elegans Embryogenesis
Source: PLoS Genet. 2016 May 13;12(5):e1006048. doi: 10.1371/journal.pgen.1006048 (PMC4866721; doi:10.1371/journal.pgen.1006048)
Supplement: S3 Text — (ZIP) [file pgen.1006048.s031.zip › nuclei/t088-nuclei]

1	1	76	88	-1	551	258	21.6	39	ABalapaa	389	189	0	0		0	0	0	0	0
2	1	73	13	-1	469	370	20.7	40	ABplaapa	398	-528	0	0		0	0	0	0	0
3	1	74	34	-1	263	133	14.7	40	ABprappa	396	660	0	0		0	0	0	0	0
4	1	90	80	-1	455	257	16.4	40	ABalappp	383	305	0	0		0	0	0	0	0
5	1	17	63	-1	568	358	9.6	39	ABalpapa	389	-1159	0	0		0	0	0	0	0
6	1	81	29	-1	574	233	16.8	39	ABalaaap	395	627	0	0		0	0	0	0	0
7	1	72	27	-1	369	246	14.7	43	Ear	434	-641	0	0		0	0	0	0	0
8	1	33	55	-1	433	103	11.3	38	ABprpaaa	35	0	0	0		0	0	0	0	0
9	1	78	81	-1	198	289	21.0	41	Caap	400	-389	0	0		0	0	0	0	0
10	1	92	9	-1	398	247	5.1	37	MSpapa	365	1011	0	0		0	0	0	0	0
11	1	66	12	-1	363	326	4.4	35	MSaapp	347	171	0	0		0	0	0	0	0
12	1	14	11	-1	562	198	9.6	39	ABaraaap	398	-206	0	0		0	0	0	0	0
13	1	52	46	-1	440	334	4.6	37	MSaapa	354	86	0	0		0	0	0	0	0
14	1	71	57	-1	379	124	16.4	40	ABpraapp	403	250	0	0		0	0	0	0	0
15	1	64	67	-1	552	264	6.2	38	ABaraapa	384	1301	0	0		0	0	0	0	0
16	1	85	62	-1	499	352	6.4	39	ABalpapp	436	0	0	0		0	0	0	0	0
17	1	10	42	-1	581	248	10.3	36	ABaraaaa	54	0	0	0		0	0	0	0	0
18	1	48	53	-1	527	289	11.1	37	MSaaaa	373	155	0	0		0	0	0	0	0
19	1	19	93	-1	534	220	13.4	36	ABalaapa	-41	0	0	0		0	0	0	0	0
20	1	91	79	-1	601	270	15.1	37	ABalaaaa	368	964	0	0		0	0	0	0	0
21	1	27	40	-1	370	96	11.7	37	ABprpaap	108	0	0	0		0	0	0	0	0
22	1	34	47	-1	308	422	11.7	37	ABplpppa	365	554	0	0		0	0	0	0	0
23	1	51	7	-1	323	99	13.0	37	ABprppaa	142	0	0	0		0	0	0	0	0
24	1	6	64	-1	323	142	6.3	38	ABprpapp	173	0	0	0		0	0	0	0	0
25	1	43	72	-1	503	259	17.9	39	ABalappa	390	1480	0	0		0	0	0	0	0
26	1	31	56	-1	396	393	19.1	40	ABplaapp	393	155	0	0		0	0	0	0	0
27	1	49	60	-1	593	328	17.5	39	ABalpaaa	383	452	0	0		0	0	0	0	0
28	1	53	83	-1	480	180	5.7	38	ABarapap	165	0	0	0		0	0	0	0	0
29	1	44	37	-1	452	289	7.2	35	MSaaap	134	0	0	0		0	0	0	0	0
30	1	62	49	-1	375	417	8.8	38	ABplpapp	386	-490	0	0		0	0	0	0	0
31	1	29	38	-1	453	189	18.3	40	ABarpapa	397	-17	0	0		0	0	0	0	0
32	1	30	69	-1	493	429	15.2	38	ABplpaaa	378	-177	0	0		0	0	0	0	0
33	1	1	3	-1	478	245	10.7	36	MSpaaa	85	0	0	0		0	0	0	0	0
34	1	77	78	-1	493	339	15.7	38	ABalpppa	385	268	0	0		0	0	0	0	0
35	1	93	92	-1	447	308	22.4	40	ABplaaap	-4	0	0	0		0	0	0	0	0
36	1	7	77	-1	441	433	17.6	38	ABplpaap	381	-251	0	0		0	0	0	0	0
37	1	26	17	-1	481	128	14.3	40	ABpraaap	355	1091	0	0		0	0	0	0	0
38	1	23	26	-1	527	209	6.0	38	ABarapaa	352	429	0	0		0	0	0	0	0
39	1	42	66	-1	202	146	15.8	38	ABprappp	336	-825	0	0		0	0	0	0	0
40	1	80	36	-1	414	149	8.9	37	ABarappp	251	0	0	0		0	0	0	0	0
41	1	16	14	-1	374	437	14.7	36	ABplppaa	239	0	0	0		0	0	0	0	0
42	1	87	32	-1	562	335	13.7	40	ABalpaap	401	322	0	0		0	0	0	0	0
43	1	63	25	-1	486	192	14.6	37	ABalaapp	374	37	0	0		0	0	0	0	0
44	1	32	1	-1	400	255	22.3	42	ABarppaa	59	0	0	0		0	0	0	0	0
45	1	94	10	-1	333	255	4.7	35	MSpapp	349	-609	0	0		0	0	0	0	0
46	1	83	22	-1	466	241	5.3	39	ABaraapp	172	0	0	0		0	0	0	0	0
47	1	79	28	-1	262	389	18.5	38	ABplappp	387	-659	0	0		0	0	0	0	0
48	1	88	54	-1	419	199	10.6	34	MSppaa	211	0	0	0		0	0	0	0	0
49	1	24	6	-1	169	234	18.3	41	Cpap	398	-528	0	0		0	0	0	0	0
50	1	4	18	-1	217	167	7.7	38	ABprpppp	360	-666	0	0		0	0	0	0	0
51	1	9	96	-1	370	314	14.2	44	Eal	443	-665	0	0		0	0	0	0	0
52	1	12	61	-1	332	403	15.3	37	ABplppap	-170	0	0	0		0	0	0	0	0
53	1	28	82	-1	268	329	7.0	35	Daa	250	-212	0	0		0	0	0	0	0
54	1	86	85	-1	224	357	15.5	37	Capa	374	-91	0	0		0	0	0	0	0
55	1	8	24	-1	338	210	7.6	34	MSpppa	295	422	0	0		0	0	0	0	0
56	1	95	31	-1	528	198	22.2	41	ABarpaaa	412	1221	0	0		0	0	0	0	0
57	1	25	87	-1	442	419	9.5	38	ABplpapa	376	138	0	0		0	0	0	0	0
58	1	75	86	-1	289	174	18.1	39	ABarpppp	393	-21	0	0		0	0	0	0	0
59	1	60	19	90	225	240	7.2	41	Dp	353	261	0	0		0	0	0	0	0
60	1	56	76	-1	269	275	22.0	45	Caaa	440	526	0	0		0	0	0	0	0
61	1	58	8	-1	357	183	11.3	34	MSppap	330	762	0	0		0	0	0	0	0
62	1	47	48	-1	509	135	10.8	37	ABpraaaa	469	0	0	0		0	0	0	0	0
63	1	18	65	-1	452	132	6.0	39	ABarappa	370	133	0	0		0	0	0	0	0
64	1	28	52	-1	216	307	7.5	37	Dap	310	-514	0	0		0	0	0	0	0
65	1	82	20	-1	447	114	17.5	40	ABpraapa	130	0	0	0		0	0	0	0	0
66	1	11	21	-1	426	337	9.4	36	MSapaa	312	1028	0	0		0	0	0	0	0
67	1	50	41	-1	290	120	10.3	36	ABprppap	-88	0	0	0		0	0	0	0	0
68	1	59	44	-1	372	352	9.1	36	MSapap	335	-108	0	0		0	0	0	0	0
69	1	89	43	-1	287	187	9.4	34	MSpppp	317	-945	0	0		0	0	0	0	0
70	1	2	50	-1	195	312	14.4	39	Capp	387	-361	0	0		0	0	0	0	0
71	1	84	59	-1	376	120	5.9	38	ABprpapa	-237	0	0	0		0	0	0	0	0
72	1	45	89	-1	550	393	15.2	37	ABalppaa	371	1631	0	0		0	0	0	0	0
73	1	13	84	-1	448	378	14.3	39	ABalpppp	392	-488	0	0		0	0	0	0	0
74	1	96	2	-1	453	204	22.9	49	ABarpaap	491	-141	0	0		0	0	0	0	0
75	1	69	97	-1	382	187	18.5	38	ABarpapp	329	357	0	0		0	0	0	0	0
76	1	39	58	-1	244	390	10.8	37	ABplpppp	179	0	0	0		0	0	0	0	0
77	1	5	16	-1	257	144	8.1	38	ABprpppa	326	-393	0	0		0	0	0	0	0
78	1	35	39	-1	278	235	12.9	45	Epr	451	34	0	0		0	0	0	0	0
79	1	57	74	-1	522	340	22.6	41	ABplaaaa	373	77	0	0		0	0	0	0	0
80	1	3	94	-1	293	260	8.1	33	Z2	389	0	0	0		0	0	0	0	0
81	1	41	15	-1	287	306	15.5	43	Epl	434	282	0	0		0	0	0	0	0
82	1	21	51	-1	279	118	19.6	40	ABprapap	407	549	0	0		0	0	0	0	0
83	1	67	4	-1	403	359	23.4	40	ABplapaa	398	-565	0	0		0	0	0	0	0
84	1	61	73	-1	339	369	8.3	34	MSappa	173	0	0	0		0	0	0	0	0
85	1	22	71	-1	345	185	22.6	43	ABarpppa	432	582	0	0		0	0	0	0	0
86	1	46	91	-1	291	367	10.1	33	MSappp	325	-208	0	0		0	0	0	0	0
87	1	70	68	-1	187	190	12.4	38	Cppa	-204	0	0	0		0	0	0	0	0
88	1	38	33	-1	508	392	10.2	37	ABalppap	112	0	0	0		0	0	0	0	0
89	1	15	45	-1	236	205	21.5	44	Cpaa	440	-143	0	0		0	0	0	0	0
90	1	68	5	-1	152	262	12.6	39	Cppp	-5	0	0	0		0	0	0	0	0
91	1	55	23	-1	342	126	21.8	40	ABprapaa	405	194	0	0		0	0	0	0	0
92	1	36	30	-1	332	269	21.6	41	ABarppap	399	731	0	0		0	0	0	0	0
93	1	65	35	-1	331	301	8.4	32	Z3	322	556	0	0		0	0	0	0	0
94	1	54	98	-1	400	256	9.5	34	MSpaap	-30	0	0	0		0	0	0	0	0
95	1	20	75	-1	500	282	22.9	40	ABalapap	395	570	0	0		0	0	0	0	0
96	1	37	95	-1	335	350	22.3	41	ABplapap	405	-219	0	0		0	0	0	0	0
97	1	40	70	-1	306	390	20.2	43	ABplappa	-130	0	0	0		0	0	0	0	0
