# Supplementary material for: The AP-2 Transcription Factor APTF-2 Is Required for Neuroblast and Epidermal Morphogenesis in Caenorhabditis elegans Embryogenesis
Source: PLoS Genet. 2016 May 13;12(5):e1006048. doi: 10.1371/journal.pgen.1006048 (PMC4866721; doi:10.1371/journal.pgen.1006048)
Supplement: S3 Text — (ZIP) [file pgen.1006048.s031.zip › nuclei/t089-nuclei]

1	1	44	23	-1	393	272	22.2	41	ABarppaa	410	36	0	0		0	0	0	0	0
2	1	74	40	-1	441	218	22.6	45	ABarpaap	452	503	0	0		0	0	0	0	0
3	1	33	64	-1	483	239	11.3	37	MSpaaa	376	-199	0	0		0	0	0	0	0
4	1	83	56	-1	403	357	23.4	40	ABplapaa	355	0	0	0		0	0	0	0	0
5	1	90	31	-1	155	268	11.9	39	Cppp	-172	0	0	0		0	0	0	0	0
6	1	49	46	-1	169	237	17.6	42	Cpap	421	-503	0	0		0	0	0	0	0
7	1	23	32	-1	321	100	13.3	37	ABprppaa	317	467	0	0		0	0	0	0	0
8	1	61	79	-1	362	179	11.6	36	MSppap	308	1545	0	0		0	0	0	0	0
9	1	10	37	-1	396	242	5.3	38	MSpapa	361	151	0	0		0	0	0	0	0
10	1	45	84	-1	330	247	4.6	35	MSpapp	328	707	0	0		0	0	0	0	0
11	1	12	21	-1	564	199	9.3	40	ABaraaap	391	624	0	0		0	0	0	0	0
12	1	11	39	-1	369	327	4.4	36	MSaapp	358	-507	0	0		0	0	0	0	0
13	1	2	35	-1	473	370	20.8	39	ABplaapa	398	861	0	0		0	0	0	0	0
14	1	41	12	-1	384	437	14.2	36	ABplppaa	360	346	0	0		0	0	0	0	0
15	1	81	49	-1	285	310	15.2	45	Epl	450	1058	0	0		0	0	0	0	0
16	1	77	15	-1	262	144	8.4	38	ABprpppa	564	0	0	0		0	0	0	0	0
17	1	37	13	-1	478	127	14.4	40	ABpraaap	369	-163	0	0		0	0	0	0	0
18	1	50	60	-1	224	167	6.8	37	ABprpppp	52	0	0	0		0	0	0	0	0
19	1	59	29	-1	251	220	5.4	36	Dpa	264	0	0	0		0	0	0	0	0
20	1	65	72	-1	452	123	18.8	40	ABpraapa	376	-772	0	0		0	0	0	0	0
21	1	66	95	-1	437	331	9.7	34	MSapaa	-119	0	0	0		0	0	0	0	0
22	1	46	51	-1	466	237	5.6	37	ABaraapp	266	0	0	0		0	0	0	0	0
23	1	91	62	-1	333	124	21.6	40	ABprapaa	378	86	0	0		0	0	0	0	0
24	1	55	47	-1	346	208	8.0	33	MSpppa	145	0	0	0		0	0	0	0	0
25	1	43	91	-1	497	186	15.9	38	ABalaapp	360	89	0	0		0	0	0	0	0
26	1	38	6	-1	528	202	5.7	37	ABarapaa	-254	0	0	0		0	0	0	0	0
27	1	7	86	-1	364	248	14.6	43	Ear	432	115	0	0		0	0	0	0	0
28	1	47	33	-1	261	389	17.6	40	ABplappp	-211	0	0	0		0	0	0	0	0
29	1	6	45	-1	571	223	17.5	38	ABalaaap	382	974	0	0		0	0	0	0	0
30	1	92	85	-1	321	281	21.4	41	ABarppap	392	22	0	0		0	0	0	0	0
31	1	56	16	-1	514	193	22.6	41	ABarpaaa	386	-549	0	0		0	0	0	0	0
32	1	42	71	-1	571	324	13.3	41	ABalpaap	400	-929	0	0		0	0	0	0	0
33	1	88	11	-1	511	384	10.0	37	ABalppap	370	-403	0	0		0	0	0	0	0
34	1	3	48	-1	258	140	14.5	40	ABprappa	-53	0	0	0		0	0	0	0	0
35	1	93	98	-1	340	298	8.0	33	Z3	319	-234	0	0		0	0	0	0	0
36	1	40	55	-1	416	145	8.9	37	ABarappp	-25	0	0	0		0	0	0	0	0
37	1	29	9	-1	457	286	7.7	35	MSaaap	334	819	0	0		0	0	0	0	0
38	1	31	52	-1	443	186	17.9	39	ABarpapa	375	-562	0	0		0	0	0	0	0
39	1	78	42	-1	275	237	13.1	45	Epr	452	1368	0	0		0	0	0	0	0
40	1	21	34	-1	368	93	12.2	37	ABprpaap	363	1108	0	0		0	0	0	0	0
41	1	67	90	-1	290	118	10.5	36	ABprppap	-70	0	0	0		0	0	0	0	0
42	1	17	8	-1	584	246	10.3	36	ABaraaaa	175	0	0	0		0	0	0	0	0
43	1	69	96	-1	291	190	9.7	34	MSpppp	-4	0	0	0		0	0	0	0	0
44	1	68	83	-1	387	345	8.7	35	MSapap	322	545	0	0		0	0	0	0	0
45	1	89	93	-1	232	205	21.5	44	Cpaa	102	0	0	0		0	0	0	0	0
46	1	13	38	-1	445	323	4.7	38	MSaapa	377	46	0	0		0	0	0	0	0
47	1	22	5	-1	316	424	11.4	37	ABplpppa	376	155	0	0		0	0	0	0	0
48	1	62	20	-1	505	132	10.6	38	ABpraaaa	-89	0	0	0		0	0	0	0	0
49	1	30	59	-1	385	417	8.7	38	ABplpapp	309	0	0	0		0	0	0	0	0
50	1	70	17	-1	197	313	14.6	38	Capp	378	-870	0	0		0	0	0	0	0
51	1	82	28	-1	273	118	19.2	42	ABprapap	378	376	0	0		0	0	0	0	0
52	1	64	14	-1	219	316	7.2	37	Dap	282	145	0	0		0	0	0	0	0
53	1	18	7	-1	529	281	11.3	37	MSaaaa	358	-223	0	0		0	0	0	0	0
54	1	48	10	-1	422	198	10.7	35	MSppaa	349	1567	0	0		0	0	0	0	0
55	1	8	2	-1	434	99	12.2	38	ABprpaaa	378	338	0	0		0	0	0	0	0
56	1	26	50	-1	407	394	19.2	40	ABplaapp	-98	0	0	0		0	0	0	0	0
57	1	14	18	-1	383	125	16.5	41	ABpraapp	416	214	0	0		0	0	0	0	0
58	1	76	27	-1	254	390	10.1	37	ABplpppp	360	-1513	0	0		0	0	0	0	0
59	1	71	53	-1	374	119	6.1	37	ABprpapa	345	71	0	0		0	0	0	0	0
60	1	27	74	-1	596	321	17.9	39	ABalpaaa	135	0	0	0		0	0	0	0	0
61	1	52	81	-1	337	408	15.4	37	ABplppap	377	-463	0	0		0	0	0	0	0
62	1	16	89	-1	510	340	6.5	38	ABalpapp	239	0	0	0		0	0	0	0	0
63	1	5	87	-1	572	358	9.8	40	ABalpapa	344	740	0	0		0	0	0	0	0
64	1	24	3	-1	324	146	6.4	38	ABprpapp	178	0	0	0		0	0	0	0	0
65	1	63	24	-1	454	126	6.4	38	ABarappa	124	0	0	0		0	0	0	0	0
66	1	39	82	-1	200	150	14.5	37	ABprappp	332	117	0	0		0	0	0	0	0
67	1	15	44	-1	545	267	6.0	39	ABaraapa	162	0	0	0		0	0	0	0	0
68	1	87	67	-1	187	199	11.5	38	Cppa	361	444	0	0		0	0	0	0	0
69	1	32	57	-1	500	426	14.6	38	ABplpaaa	382	303	0	0		0	0	0	0	0
70	1	97	78	-1	303	390	19.7	42	ABplappa	389	807	0	0		0	0	0	0	0
71	1	85	75	-1	337	184	23.1	43	ABarpppa	412	445	0	0		0	0	0	0	0
72	1	25	25	-1	503	251	17.7	39	ABalappa	326	-499	0	0		0	0	0	0	0
73	1	84	41	-1	353	370	9.2	33	MSappa	303	185	0	0		0	0	0	0	0
74	1	79	30	-1	532	343	22.7	42	ABplaaaa	422	277	0	0		0	0	0	0	0
75	1	95	76	-1	495	283	22.5	40	ABalapap	390	1145	0	0		0	0	0	0	0
76	1	60	4	-1	262	281	21.8	42	Caaa	379	124	0	0		0	0	0	0	0
77	1	36	54	-1	440	437	16.9	38	ABplpaap	14	0	0	0		0	0	0	0	0
78	1	34	94	-1	500	340	15.8	39	ABalpppa	141	0	0	0		0	0	0	0	0
79	1	20	26	-1	601	254	16.5	38	ABalaaaa	90	0	0	0		0	0	0	0	0
80	1	4	1	-1	452	251	16.3	39	ABalappp	229	0	0	0		0	0	0	0	0
81	1	9	77	-1	193	294	21.0	42	Caap	403	852	0	0		0	0	0	0	0
82	1	53	73	-1	284	338	6.3	36	Daa	265	728	0	0		0	0	0	0	0
83	1	28	61	-1	475	184	5.6	39	ABarapap	382	366	0	0		0	0	0	0	0
84	1	73	68	-1	455	375	14.7	39	ABalpppp	376	-70	0	0		0	0	0	0	0
85	1	54	36	-1	219	360	13.8	38	Capa	-313	0	0	0		0	0	0	0	0
86	1	58	69	-1	284	173	18.6	39	ABarpppp	384	-94	0	0		0	0	0	0	0
87	1	57	43	-1	451	418	9.3	38	ABplpapa	114	0	0	0		0	0	0	0	0
88	1	1	65	-1	547	246	22.1	40	ABalapaa	396	232	0	0		0	0	0	0	0
89	1	72	63	-1	555	391	14.8	37	ABalppaa	355	1701	0	0		0	0	0	0	0
90	1	59	92	-1	213	264	7.9	37	Dpp	285	-678	0	0		0	0	0	0	0
91	1	86	58	-1	305	363	10.5	33	MSappp	-206	0	0	0		0	0	0	0	0
92	1	35	70	-1	451	314	22.3	39	ABplaaap	375	-62	0	0		0	0	0	0	0
93	1	19	19	-1	540	212	13.7	38	ABalaapa	282	0	0	0		0	0	0	0	0
94	1	80	88	-1	291	260	8.2	33	Z2	326	923	0	0		0	0	0	0	0
95	1	96	80	-1	334	363	22.5	42	ABplapap	191	0	0	0		0	0	0	0	0
96	1	51	97	-1	376	320	14.9	43	Eal	434	-100	0	0		0	0	0	0	0
97	1	75	22	-1	372	192	18.6	39	ABarpapp	65	0	0	0		0	0	0	0	0
98	1	94	66	-1	408	250	9.5	33	MSpaap	337	746	0	0		0	0	0	0	0
