# Supplementary material for: The AP-2 Transcription Factor APTF-2 Is Required for Neuroblast and Epidermal Morphogenesis in Caenorhabditis elegans Embryogenesis
Source: PLoS Genet. 2016 May 13;12(5):e1006048. doi: 10.1371/journal.pgen.1006048 (PMC4866721; doi:10.1371/journal.pgen.1006048)
Supplement: S3 Text — (ZIP) [file pgen.1006048.s031.zip › nuclei/t090-nuclei]

1	1	80	91	-1	454	241	16.4	38	ABalappp	373	1548	0	0		0	0	0	0	0
2	1	55	68	-1	428	100	12.2	39	ABprpaaa	358	-128	0	0		0	0	0	0	0
3	1	64	46	-1	319	141	6.7	37	ABprpapp	304	1104	0	0		0	0	0	0	0
4	1	76	72	-1	253	289	21.9	43	Caaa	518	0	0	0		0	0	0	0	0
5	1	47	11	-1	320	419	10.2	37	ABplpppa	225	0	0	0		0	0	0	0	0
6	1	26	5	-1	532	203	5.4	37	ABarapaa	880	0	0	0		0	0	0	0	0
7	1	53	35	-1	529	277	11.6	37	MSaaaa	375	80	0	0		0	0	0	0	0
8	1	42	17	-1	586	250	10.5	36	ABaraaaa	351	169	0	0		0	0	0	0	0
9	1	37	30	-1	459	284	8.3	35	MSaaap	355	550	0	0		0	0	0	0	0
10	1	54	63	-1	426	194	11.4	35	MSppaa	326	309	0	0		0	0	0	0	0
11	1	33	16	-1	511	386	10.1	37	ABalppap	307	0	0	0		0	0	0	0	0
12	1	14	59	-1	384	434	13.7	37	ABplppaa	340	-128	0	0		0	0	0	0	0
13	1	17	27	-1	477	122	14.3	39	ABpraaap	217	0	0	0		0	0	0	0	0
14	1	52	24	-1	226	317	6.9	38	Dap	316	1743	0	0		0	0	0	0	0
15	1	16	44	-1	255	138	9.3	38	ABprpppa	384	640	0	0		0	0	0	0	0
16	1	31	37	-1	497	191	23.0	42	ABarpaaa	371	-545	0	0		0	0	0	0	0
17	1	50	58	-1	195	314	13.8	39	Capp	352	737	0	0		0	0	0	0	0
18	1	57	62	-1	381	128	16.5	40	ABpraapp	401	-169	0	0		0	0	0	0	0
19	1	93	23	-1	545	208	13.9	38	ABalaapa	341	275	0	0		0	0	0	0	0
20	1	48	9	-1	508	131	10.8	37	ABpraaaa	357	238	0	0		0	0	0	0	0
21	1	11	29	-1	565	205	9.4	40	ABaraaap	614	0	0	0		0	0	0	0	0
22	1	97	84	-1	361	200	18.5	39	ABarpapp	382	830	0	0		0	0	0	0	0
23	1	1	38	-1	390	284	21.5	41	ABarppaa	395	555	0	0		0	0	0	0	0
24	1	65	67	-1	459	126	6.2	38	ABarappa	380	93	0	0		0	0	0	0	0
25	1	72	88	-1	500	245	17.7	38	ABalappa	377	406	0	0		0	0	0	0	0
26	1	79	22	-1	602	251	16.8	39	ABalaaaa	343	-168	0	0		0	0	0	0	0
27	1	58	31	-1	256	390	9.5	37	ABplpppp	164	0	0	0		0	0	0	0	0
28	1	51	74	-1	263	122	19.2	42	ABprapap	370	47	0	0		0	0	0	0	0
29	1	19	53	-1	264	215	4.9	36	Dpa	287	-46	0	0		0	0	0	0	0
30	1	74	98	-1	529	335	22.8	40	ABplaaaa	397	253	0	0		0	0	0	0	0
31	1	5	70	-1	154	268	11.7	38	Cppp	-197	0	0	0		0	0	0	0	0
32	1	7	85	-1	322	99	13.7	38	ABprppaa	328	-452	0	0		0	0	0	0	0
33	1	28	65	-1	258	392	16.8	38	ABplappp	385	173	0	0		0	0	0	0	0
34	1	40	6	-1	376	93	12.2	39	ABprpaap	314	734	0	0		0	0	0	0	0
35	1	13	73	-1	480	377	21.5	41	ABplaapa	409	64	0	0		0	0	0	0	0
36	1	85	92	-1	219	355	13.2	37	Capa	367	334	0	0		0	0	0	0	0
37	1	9	20	-1	392	238	5.6	37	MSpapa	369	-420	0	0		0	0	0	0	0
38	1	46	52	-1	447	318	4.6	38	MSaapa	384	331	0	0		0	0	0	0	0
39	1	12	33	-1	373	328	4.3	36	MSaapp	363	388	0	0		0	0	0	0	0
40	1	2	82	-1	425	226	21.9	44	ABarpaap	429	163	0	0		0	0	0	0	0
41	1	73	1	-1	357	364	8.7	32	MSappa	18	0	0	0		0	0	0	0	0
42	1	39	78	-1	274	236	12.9	45	Epr	450	806	0	0		0	0	0	0	0
43	1	87	13	-1	451	419	9.1	38	ABplpapa	381	-274	0	0		0	0	0	0	0
44	1	67	19	-1	541	268	6.4	38	ABaraapa	250	0	0	0		0	0	0	0	0
45	1	29	45	-1	571	224	18.5	41	ABalaaap	355	100	0	0		0	0	0	0	0
46	1	6	95	-1	165	240	17.4	41	Cpap	416	-918	0	0		0	0	0	0	0
47	1	24	28	-1	349	199	7.7	33	MSpppa	333	655	0	0		0	0	0	0	0
48	1	34	75	-1	253	142	14.5	39	ABprappa	394	187	0	0		0	0	0	0	0
49	1	15	47	-1	288	313	15.0	45	Epl	449	-189	0	0		0	0	0	0	0
50	1	56	18	-1	408	394	19.1	41	ABplaapp	353	467	0	0		0	0	0	0	0
51	1	22	21	-1	470	238	5.7	38	ABaraapp	332	345	0	0		0	0	0	0	0
52	1	38	57	-1	429	186	18.0	40	ABarpapa	399	-519	0	0		0	0	0	0	0
53	1	59	51	-1	369	117	6.5	36	ABprpapa	316	0	0	0		0	0	0	0	0
54	1	77	79	-1	439	435	16.1	36	ABplpaap	360	27	0	0		0	0	0	0	0
55	1	36	3	-1	419	144	8.4	39	ABarappp	390	931	0	0		0	0	0	0	0
56	1	4	93	-1	397	357	23.2	42	ABplapaa	412	337	0	0		0	0	0	0	0
57	1	69	10	-1	504	424	14.7	38	ABplpaaa	-3	0	0	0		0	0	0	0	0
58	1	91	14	-1	314	360	10.4	33	MSappp	332	-545	0	0		0	0	0	0	0
59	1	49	36	-1	383	413	8.2	38	ABplpapp	426	0	0	0		0	0	0	0	0
60	1	18	77	-1	227	168	6.7	37	ABprpppp	14	0	0	0		0	0	0	0	0
61	1	83	25	-1	471	188	5.9	40	ABarapap	340	423	0	0		0	0	0	0	0
62	1	23	48	-1	331	128	21.5	40	ABprapaa	401	656	0	0		0	0	0	0	0
63	1	89	8	-1	558	387	14.7	37	ABalppaa	353	-147	0	0		0	0	0	0	0
64	1	3	43	-1	487	235	11.7	37	MSpaaa	5	0	0	0		0	0	0	0	0
65	1	88	76	-1	535	238	22.3	41	ABalapaa	385	-57	0	0		0	0	0	0	0
66	1	98	60	-1	417	247	9.7	34	MSpaap	330	784	0	0		0	0	0	0	0
67	1	68	49	-1	185	199	11.3	38	Cppa	-191	0	0	0		0	0	0	0	0
68	1	84	97	-1	457	372	15.2	38	ABalpppp	378	673	0	0		0	0	0	0	0
69	1	86	80	-1	282	178	19.2	39	ABarpppp	127	0	0	0		0	0	0	0	0
70	1	92	89	-1	448	320	22.2	39	ABplaaap	392	-214	0	0		0	0	0	0	0
71	1	32	41	-1	572	318	13.9	40	ABalpaap	405	3	0	0		0	0	0	0	0
72	1	20	42	-1	453	127	18.9	40	ABpraapa	364	-781	0	0		0	0	0	0	0
73	1	82	32	-1	289	337	5.5	38	Daa	323	751	0	0		0	0	0	0	0
74	1	60	50	-1	589	318	18.9	39	ABalpaaa	138	0	0	0		0	0	0	0	0
75	1	71	90	-1	327	192	23.1	44	ABarpppa	420	75	0	0		0	0	0	0	0
76	1	75	40	-1	489	282	21.9	40	ABalapap	400	176	0	0		0	0	0	0	0
77	1	81	71	-1	190	304	20.2	42	Caap	413	44	0	0		0	0	0	0	0
78	1	70	69	-1	297	398	19.2	41	ABplappa	381	175	0	0		0	0	0	0	0
79	1	8	99	-1	365	176	11.6	35	MSppap	340	102	0	0		0	0	0	0	0
80	1	95	39	-1	332	370	22.1	42	ABplapap	411	1019	0	0		0	0	0	0	0
81	1	61	83	-1	338	413	15.0	38	ABplppap	148	0	0	0		0	0	0	0	0
82	1	66	81	-1	194	155	13.8	38	ABprappp	136	0	0	0		0	0	0	0	0
83	1	44	34	-1	395	346	8.2	35	MSapap	334	897	0	0		0	0	0	0	0
84	1	10	2	-1	330	244	4.7	33	MSpapp	332	229	0	0		0	0	0	0	0
85	1	30	66	-1	313	289	21.4	42	ABarppap	420	1442	0	0		0	0	0	0	0
86	1	27	86	-1	359	249	14.1	44	Ear	255	0	0	0		0	0	0	0	0
87	1	63	15	-1	572	353	10.0	39	ABalpapa	376	-809	0	0		0	0	0	0	0
88	1	94	61	-1	296	257	8.4	32	Z2	-37	0	0	0		0	0	0	0	0
89	1	62	87	-1	514	336	6.6	38	ABalpapp	332	0	0	0		0	0	0	0	0
90	1	41	54	-1	288	110	11.7	36	ABprppap	350	-74	0	0		0	0	0	0	0
91	1	25	64	-1	506	170	17.2	37	ABalaapp	317	-802	0	0		0	0	0	0	0
92	1	90	4	-1	215	264	8.2	37	Dpp	370	150	0	0		0	0	0	0	0
93	1	45	96	-1	231	211	21.7	43	Cpaa	436	829	0	0		0	0	0	0	0
94	1	78	26	-1	503	340	15.8	39	ABalpppa	364	157	0	0		0	0	0	0	0
95	1	21	7	-1	444	332	9.5	35	MSapaa	331	-1457	0	0		0	0	0	0	0
96	1	43	55	-1	301	186	10.2	34	MSpppp	333	339	0	0		0	0	0	0	0
97	1	96	12	94	374	326	14.4	42	Eal	256	-771	0	0		0	0	0	0	0
98	1	35	56	-1	347	292	7.5	33	Z3	368	0	0	0		0	0	0	0	0
