# Supplementary material for: The AP-2 Transcription Factor APTF-2 Is Required for Neuroblast and Epidermal Morphogenesis in Caenorhabditis elegans Embryogenesis
Source: PLoS Genet. 2016 May 13;12(5):e1006048. doi: 10.1371/journal.pgen.1006048 (PMC4866721; doi:10.1371/journal.pgen.1006048)
Supplement: S3 Text — (ZIP) [file pgen.1006048.s031.zip › nuclei/t091-nuclei]

1	1	41	33	-1	371	367	8.6	33	MSappa	2	0	0	0		0	0	0	0	0
2	1	84	85	-1	336	241	4.6	35	MSpapp	333	512	0	0		0	0	0	0	0
3	1	55	70	-1	422	146	8.9	39	ABarappp	7	0	0	0		0	0	0	0	0
4	1	92	94	-1	214	271	7.7	37	Dpp	323	-382	0	0		0	0	0	0	0
5	1	6	9	-1	534	208	5.7	39	ABarapaa	-97	0	0	0		0	0	0	0	0
6	1	34	4	-1	363	97	11.5	39	ABprpaap	332	176	0	0		0	0	0	0	0
7	1	95	17	-1	452	335	9.3	34	MSapaa	203	0	0	0		0	0	0	0	0
8	1	63	80	-1	565	386	14.8	38	ABalppaa	181	0	0	0		0	0	0	0	0
9	1	20	37	-1	507	131	10.9	38	ABpraaaa	-3	0	0	0		0	0	0	0	0
10	1	57	53	-1	510	422	14.2	37	ABplpaaa	235	0	0	0		0	0	0	0	0
11	1	5	23	-1	330	422	10.4	38	ABplpppa	332	-1043	0	0		0	0	0	0	0
12	1	97	19	-1	355	331	13.7	35	Ealp	231	194	0	0		0	0	0	0	0
13	1	43	59	-1	457	414	9.1	38	ABplpapa	362	430	0	0		0	0	0	0	0
14	1	58	27	-1	321	362	10.3	33	MSappp	-70	0	0	0		0	0	0	0	0
15	1	87	14	-1	579	348	10.6	38	ABalpapa	81	0	0	0		0	0	0	0	0
16	1	11	1	-1	513	385	9.6	37	ABalppap	373	-58	0	0		0	0	0	0	0
17	1	8	36	-1	585	250	11.0	37	ABaraaaa	446	0	0	0		0	0	0	0	0
18	1	50	43	89	412	394	18.9	43	ABplaapp	264	792	0	0		0	0	0	0	0
19	1	44	58	-1	543	266	6.6	38	ABaraapa	82	0	0	0		0	0	0	0	0
20	1	37	75	-1	391	241	5.5	37	MSpapa	347	-126	0	0		0	0	0	0	0
21	1	51	61	-1	469	240	5.9	36	ABaraapp	-276	0	0	0		0	0	0	0	0
22	1	26	25	-1	600	246	16.8	38	ABalaaaa	34	0	0	0		0	0	0	0	0
23	1	19	99	-1	544	195	15.0	37	ABalaapa	-63	0	0	0		0	0	0	0	0
24	1	14	78	-1	229	323	6.4	38	Dap	370	-451	0	0		0	0	0	0	0
25	1	61	60	-1	476	190	5.7	38	ABarapap	264	0	0	0		0	0	0	0	0
26	1	94	87	-1	511	342	15.7	38	ABalpppa	337	507	0	0		0	0	0	0	0
27	1	13	39	-1	469	116	13.9	39	ABpraaap	354	-136	0	0		0	0	0	0	0
28	1	47	96	-1	347	200	7.9	34	MSpppa	133	0	0	0		0	0	0	0	0
29	1	21	44	-1	563	206	9.8	40	ABaraaap	688	0	0	0		0	0	0	0	0
30	1	9	66	-1	464	287	8.8	36	MSaaap	504	0	0	0		0	0	0	0	0
31	1	27	13	-1	270	395	8.8	37	ABplpppp	106	0	0	0		0	0	0	0	0
32	1	73	74	-1	303	342	5.3	37	Daa	291	127	0	0		0	0	0	0	0
33	1	39	11	-1	372	338	4.5	35	MSaapp	92	0	0	0		0	0	0	0	0
34	1	83	30	-1	408	350	8.1	36	MSapap	269	0	0	0		0	0	0	0	0
35	1	7	77	-1	530	273	12.3	38	MSaaaa	84	0	0	0		0	0	0	0	0
36	1	59	12	-1	387	414	8.4	37	ABplpapp	374	-338	0	0		0	0	0	0	0
37	1	16	102	-1	487	183	23.5	41	ABarpaaa	396	735	0	0		0	0	0	0	0
38	1	23	65	-1	385	289	21.7	41	ABarppaa	411	-410	0	0		0	0	0	0	0
39	1	80	22	-1	332	370	21.9	42	ABplapap	118	0	0	0		0	0	0	0	0
40	1	76	88	-1	482	277	21.5	39	ABalapap	362	192	0	0		0	0	0	0	0
41	1	71	32	-1	574	313	14.5	39	ABalpaap	305	0	0	0		0	0	0	0	0
42	1	72	48	-1	442	125	17.8	39	ABpraapa	-51	0	0	0		0	0	0	0	0
43	1	64	57	-1	490	233	11.7	38	MSpaaa	339	664	0	0		0	0	0	0	0
44	1	15	82	-1	245	142	9.6	38	ABprpppa	350	-158	0	0		0	0	0	0	0
45	1	45	24	-1	575	219	20.3	41	ABalaaap	368	105	0	0		0	0	0	0	0
46	1	3	79	83	301	151	6.5	40	ABprpapp	245	156	0	0		0	0	0	0	0
47	1	49	93	-1	287	316	15.1	44	Epl	441	111	0	0		0	0	0	0	0
48	1	62	76	-1	318	125	21.3	40	ABprapaa	397	-79	0	0		0	0	0	0	0
49	1	67	71	-1	187	209	11.1	38	Cppa	386	330	0	0		0	0	0	0	0
50	1	74	6	-1	585	310	19.8	41	ABalpaaa	375	125	0	0		0	0	0	0	0
51	1	53	52	-1	364	134	6.5	42	ABprpapa	248	469	0	0		0	0	0	0	0
52	1	38	54	-1	449	321	4.5	40	MSaapa	397	212	0	0		0	0	0	0	0
53	1	29	51	-1	266	219	5.2	35	Dpa	350	629	0	0		0	0	0	0	0
54	1	90	86	-1	280	111	11.9	36	ABprppap	204	0	0	0		0	0	0	0	0
55	1	96	26	-1	297	189	9.9	34	MSpppp	340	-1181	0	0		0	0	0	0	0
56	1	98	64	-1	360	298	7.9	33	Z3	376	0	0	0		0	0	0	0	0
57	1	52	2	-1	421	179	17.8	38	ABarpapa	353	418	0	0		0	0	0	0	0
58	1	17	68	-1	194	326	13.1	38	Capp	366	-1423	0	0		0	0	0	0	0
59	1	12	8	-1	396	437	13.3	37	ABplppaa	363	-928	0	0		0	0	0	0	0
60	1	66	72	-1	418	248	9.4	34	MSpaap	92	0	0	0		0	0	0	0	0
61	1	88	103	-1	300	263	7.7	34	Z2	321	372	0	0		0	0	0	0	0
62	1	18	56	98	377	131	16.4	42	ABpraapp	177	0	0	0		0	0	0	0	0
63	1	10	31	-1	430	192	11.2	36	MSppaa	303	0	0	0		0	0	0	0	0
64	1	91	73	-1	508	161	17.3	38	ABalaapp	384	-949	0	0		0	0	0	0	0
65	1	33	63	-1	261	401	15.8	39	ABplappp	356	73	0	0		0	0	0	0	0
66	1	85	97	-1	311	299	21.5	41	ABarppap	416	481	0	0		0	0	0	0	0
67	1	24	18	-1	453	127	6.0	39	ABarappa	385	137	0	0		0	0	0	0	0
68	1	2	3	-1	416	102	11.7	38	ABprpaaa	171	0	0	0		0	0	0	0	0
69	1	78	15	-1	304	402	18.7	41	ABplappa	418	181	0	0		0	0	0	0	0
70	1	31	100	-1	158	280	11.4	39	Cppp	431	0	0	0		0	0	0	0	0
71	1	77	35	-1	193	311	20.2	41	Caap	499	0	0	0		0	0	0	0	0
72	1	4	91	-1	251	306	22.3	43	Caaa	377	0	0	0		0	0	0	0	0
73	1	35	46	-1	485	370	21.5	42	ABplaapa	-61	0	0	0		0	0	0	0	0
74	1	28	34	-1	252	127	19.2	41	ABprapap	35	0	0	0		0	0	0	0	0
75	1	48	21	-1	253	153	14.5	39	ABprappa	398	-8	0	0		0	0	0	0	0
76	1	65	28	-1	527	217	21.8	40	ABalapaa	-11	0	0	0		0	0	0	0	0
77	1	60	55	-1	225	173	6.5	39	ABprpppp	287	0	0	0		0	0	0	0	0
78	1	42	84	-1	272	234	12.9	44	Epr	437	161	0	0		0	0	0	0	0
79	1	54	10	-1	455	434	15.8	38	ABplpaap	381	74	0	0		0	0	0	0	0
80	1	69	5	-1	274	178	19.5	39	ABarpppp	390	186	0	0		0	0	0	0	0
81	1	82	16	-1	189	164	13.8	39	ABprappp	330	779	0	0		0	0	0	0	0
82	1	40	90	101	422	225	21.5	42	ABarpaap	264	-462	0	0		0	0	0	0	0
83	1	81	50	-1	350	415	15.2	38	ABplppap	357	164	0	0		0	0	0	0	0
84	1	22	69	-1	351	202	18.4	40	ABarpapp	401	448	0	0		0	0	0	0	0
85	1	32	29	-1	314	104	13.6	39	ABprppaa	289	-450	0	0		0	0	0	0	0
86	1	86	67	-1	358	254	14.1	43	Ear	433	1046	0	0		0	0	0	0	0
87	1	89	41	-1	524	333	7.1	38	ABalpapp	288	200	0	0		0	0	0	0	0
88	1	25	7	-1	497	232	17.9	38	ABalappa	380	1085	0	0		0	0	0	0	0
89	1	70	38	-1	448	316	22.2	40	ABplaaap	359	-392	0	0		0	0	0	0	0
90	1	75	47	-1	324	194	22.9	44	ABarpppa	218	0	0	0		0	0	0	0	0
91	1	1	95	-1	453	222	15.8	38	ABalappp	362	1161	0	0		0	0	0	0	0
92	1	36	45	-1	224	359	12.4	37	Capa	42	0	0	0		0	0	0	0	0
93	1	56	20	-1	395	354	22.9	42	ABplapaa	425	30	0	0		0	0	0	0	0
94	1	97	92	-1	418	309	14.3	34	Eala	240	-418	0	0		0	0	0	0	0
95	1	46	62	-1	165	252	17.3	42	Cpap	403	1355	0	0		0	0	0	0	0
96	1	93	81	-1	231	222	21.4	44	Cpaa	434	-553	0	0		0	0	0	0	0
97	1	68	49	-1	464	370	16.1	38	ABalpppp	375	-348	0	0		0	0	0	0	0
98	1	30	42	-1	528	318	22.9	40	ABplaaaa	401	208	0	0		0	0	0	0	0
99	1	79	40	-1	366	180	11.7	34	MSppap	331	746	0	0		0	0	0	0	0
