# Supplementary material for: The AP-2 Transcription Factor APTF-2 Is Required for Neuroblast and Epidermal Morphogenesis in Caenorhabditis elegans Embryogenesis
Source: PLoS Genet. 2016 May 13;12(5):e1006048. doi: 10.1371/journal.pgen.1006048 (PMC4866721; doi:10.1371/journal.pgen.1006048)
Supplement: S3 Text — (ZIP) [file pgen.1006048.s031.zip › nuclei/t092-nuclei]

1	1	16	61	-1	512	387	8.9	38	ABalppap	363	-39	0	0		0	0	0	0	0
2	1	57	92	-1	417	177	18.2	38	ABarpapa	382	682	0	0		0	0	0	0	0
3	1	68	8	-1	412	99	11.8	37	ABprpaaa	204	0	0	0		0	0	0	0	0
4	1	6	89	-1	358	102	11.1	38	ABprpaap	185	0	0	0		0	0	0	0	0
5	1	80	57	-1	269	179	20.0	39	ABarpppp	371	241	0	0		0	0	0	0	0
6	1	50	42	-1	583	322	19.9	40	ABalpaaa	401	328	0	0		0	0	0	0	0
7	1	88	91	-1	497	219	18.3	37	ABalappa	341	377	0	0		0	0	0	0	0
8	1	59	43	-1	399	435	13.4	38	ABplppaa	-261	0	0	0		0	0	0	0	0
9	1	5	78	-1	536	214	5.7	37	ABarapaa	388	0	0	0		0	0	0	0	0
10	1	79	62	-1	455	437	15.4	38	ABplpaap	314	124	0	0		0	0	0	0	0
11	1	33	47	-1	375	331	4.5	35	MSaapp	348	746	0	0		0	0	0	0	0
12	1	36	40	-1	385	408	8.5	38	ABplpapp	177	0	0	0		0	0	0	0	0
13	1	31	93	-1	281	391	8.2	37	ABplpppp	-199	0	0	0		0	0	0	0	0
14	1	15	38	-1	581	349	11.0	38	ABalpapa	79	0	0	0		0	0	0	0	0
15	1	69	5	-1	298	400	18.6	41	ABplappa	399	-269	0	0		0	0	0	0	0
16	1	81	77	-1	180	173	13.8	38	ABprappp	192	0	0	0		0	0	0	0	0
17	1	7	86	-1	459	339	9.7	34	MSapaa	341	454	0	0		0	0	0	0	0
18	1	67	20	-1	459	125	6.3	38	ABarappa	112	0	0	0		0	0	0	0	0
19	1	12	32	-1	355	331	14.2	37	Ealp	280	788	0	0		0	0	0	0	0
20	1	93	104	-1	393	351	22.6	40	ABplapaa	356	-1516	0	0		0	0	0	0	0
21	1	75	31	-1	247	158	14.8	40	ABprappa	317	0	0	0		0	0	0	0	0
22	1	39	103	-1	327	364	22.1	41	ABplapap	411	121	0	0		0	0	0	0	0
23	1	11	45	-1	333	420	10.4	39	ABplpppa	198	0	0	0		0	0	0	0	0
24	1	45	22	-1	572	215	20.7	40	ABalaaap	169	0	0	0		0	0	0	0	0
25	1	22	10	-1	598	249	17.9	38	ABalaaaa	379	199	0	0		0	0	0	0	0
26	1	55	30	-1	302	187	9.4	33	MSpppp	-2	0	0	0		0	0	0	0	0
27	1	14	29	-1	331	354	10.0	34	MSappp	311	678	0	0		0	0	0	0	0
28	1	76	85	-1	528	209	22.1	39	ABalapaa	345	-1114	0	0		0	0	0	0	0
29	1	85	105	-1	309	110	12.5	40	ABprppaa	292	-1082	0	0		0	0	0	0	0
30	1	34	81	-1	413	348	8.7	36	MSapap	175	0	0	0		0	0	0	0	0
31	1	63	28	-1	432	192	11.3	36	MSppaa	355	-595	0	0		0	0	0	0	0
32	1	41	12	-1	573	310	14.4	39	ABalpaap	270	-97	0	0		0	0	0	0	0
33	1	1	23	-1	376	359	8.7	34	MSappa	291	0	0	0		0	0	0	0	0
34	1	74	2	-1	246	131	19.0	40	ABprapap	502	0	0	0		0	0	0	0	0
35	1	71	13	-1	194	315	19.8	40	Caap	79	0	0	0		0	0	0	0	0
36	1	17	41	-1	587	247	11.9	37	ABaraaaa	-111	0	0	0		0	0	0	0	0
37	1	9	24	-1	512	134	11.2	37	ABpraaaa	-98	0	0	0		0	0	0	0	0
38	1	89	39	-1	446	308	21.7	39	ABplaaap	197	0	0	0		0	0	0	0	0
39	1	27	6	-1	470	112	14.0	38	ABpraaap	385	638	0	0		0	0	0	0	0
40	1	99	26	-1	370	175	11.5	36	MSppap	345	-511	0	0		0	0	0	0	0
41	1	87	64	82	521	331	7.4	35	ABalpapp	142	0	0	0		0	0	0	0	0
42	1	98	52	-1	519	311	22.4	38	ABplaaaa	346	265	0	0		0	0	0	0	0
43	1	18	75	-1	439	395	19.3	33	ABplaappa	254	441	0	0		0	0	0	0	0
44	1	29	44	-1	562	204	10.1	40	ABaraaap	192	0	0	0		0	0	0	0	0
45	1	92	55	-1	222	366	11.4	38	Capa	-17	0	0	0		0	0	0	0	0
46	1	73	79	-1	484	365	21.9	40	ABplaapa	396	-489	0	0		0	0	0	0	0
47	1	90	3	-1	319	197	23.2	43	ABarpppa	410	-584	0	0		0	0	0	0	0
48	1	42	76	-1	434	125	17.6	39	ABpraapa	190	0	0	0		0	0	0	0	0
49	1	97	7	-1	475	366	16.3	36	ABalpppp	311	501	0	0		0	0	0	0	0
50	1	83	1	-1	347	418	15.2	38	ABplppap	45	0	0	0		0	0	0	0	0
51	1	53	87	-1	269	213	5.3	35	Dpa	306	-569	0	0		0	0	0	0	0
52	1	51	11	63	369	131	6.1	38	ABprpapa	228	166	0	0		0	0	0	0	0
53	1	10	46	-1	510	417	13.9	39	ABplpaaa	286	1158	0	0		0	0	0	0	0
54	1	52	51	-1	443	322	4.6	39	MSaapa	75	0	0	0		0	0	0	0	0
55	1	77	35	-1	216	181	6.5	38	ABprpppp	325	-125	0	0		0	0	0	0	0
56	1	62	58	-1	386	127	16.0	32	ABpraappa	208	154	0	0		0	0	0	0	0
57	1	43	53	-1	496	229	11.9	37	MSpaaa	368	544	0	0		0	0	0	0	0
58	1	19	59	-1	549	265	7.4	35	ABaraapa	499	0	0	0		0	0	0	0	0
59	1	13	74	-1	453	414	9.3	39	ABplpapa	172	0	0	0		0	0	0	0	0
60	1	25	94	95	487	185	6.9	41	ABarapap	250	-140	0	0		0	0	0	0	0
61	1	21	50	-1	466	241	5.7	38	ABaraapp	150	0	0	0		0	0	0	0	0
62	1	95	67	-1	166	263	16.9	41	Cpap	255	0	0	0		0	0	0	0	0
63	1	65	66	-1	268	401	14.9	39	ABplappp	371	96	0	0		0	0	0	0	0
64	1	56	73	-1	365	292	8.0	34	Z3	268	-383	0	0		0	0	0	0	0
65	1	38	65	-1	381	290	22.1	41	ABarppaa	412	148	0	0		0	0	0	0	0
66	1	30	70	-1	464	289	9.6	36	MSaaap	91	0	0	0		0	0	0	0	0
67	1	86	34	-1	364	256	14.0	43	Ear	435	-992	0	0		0	0	0	0	0
68	1	58	21	-1	193	334	12.6	38	Capp	178	0	0	0		0	0	0	0	0
69	1	84	54	-1	340	205	17.8	41	ABarpapp	363	1672	0	0		0	0	0	0	0
70	1	3	19	-1	424	142	9.2	37	ABarappp	-61	0	0	0		0	0	0	0	0
71	1	49	15	-1	186	219	10.9	37	Cppa	268	0	0	0		0	0	0	0	0
72	1	60	99	-1	424	249	9.4	34	MSpaap	356	0	0	0		0	0	0	0	0
73	1	64	9	-1	510	154	17.7	38	ABalaapp	386	1007	0	0		0	0	0	0	0
74	1	32	83	-1	315	335	5.5	36	Daa	326	-1395	0	0		0	0	0	0	0
75	1	20	80	-1	399	236	5.2	37	MSpapa	370	26	0	0		0	0	0	0	0
76	1	48	25	-1	304	126	21.1	40	ABprapaa	385	447	0	0		0	0	0	0	0
77	1	35	84	-1	527	272	12.8	39	MSaaaa	117	0	0	0		0	0	0	0	0
78	1	24	14	-1	231	324	6.3	37	Dap	330	-747	0	0		0	0	0	0	0
79	1	46	33	-1	274	159	6.8	31	ABprpappp	248	-146	0	0		0	0	0	0	0
80	1	8	60	-1	565	387	14.5	37	ABalppaa	147	0	0	0		0	0	0	0	0
81	1	96	16	-1	228	228	21.7	43	Cpaa	403	305	0	0		0	0	0	0	0
82	1	44	101	-1	232	145	10.4	36	ABprpppa	364	-134	0	0		0	0	0	0	0
83	1	46	88	-1	319	147	5.4	31	ABprpappa	232	169	0	0		0	0	0	0	0
84	1	78	71	-1	273	231	12.9	44	Epr	429	452	0	0		0	0	0	0	0
85	1	2	56	-1	344	237	4.7	34	MSpapp	149	0	0	0		0	0	0	0	0
86	1	54	48	-1	274	114	12.1	36	ABprppap	313	1470	0	0		0	0	0	0	0
87	1	26	17	-1	523	346	16.3	38	ABalpppa	365	194	0	0		0	0	0	0	0
88	1	40	98	-1	484	267	21.2	38	ABalapap	379	-1419	0	0		0	0	0	0	0
89	1	18	90	-1	380	395	19.4	33	ABplaappp	263	781	0	0		0	0	0	0	0
90	1	82	4	-1	388	226	21.3	36	ABarpaapp	330	1085	0	0		0	0	0	0	0
91	1	72	106	-1	250	322	22.4	43	Caaa	431	-445	0	0		0	0	0	0	0
92	1	94	68	-1	425	308	14.7	34	Eala	263	1141	0	0		0	0	0	0	0
93	1	47	102	-1	282	310	14.6	45	Epl	37	0	0	0		0	0	0	0	0
94	1	4	100	-1	221	277	7.4	37	Dpp	358	-1616	0	0		0	0	0	0	0
95	1	91	37	-1	451	211	15.7	40	ABalappp	397	-306	0	0		0	0	0	0	0
96	1	28	69	-1	352	196	7.9	34	MSpppa	327	755	0	0		0	0	0	0	0
97	1	66	49	-1	307	296	21.3	40	ABarppap	406	969	0	0		0	0	0	0	0
98	1	62	96	-1	345	134	17.1	33	ABpraappp	253	470	0	0		0	0	0	0	0
99	1	23	36	-1	550	191	15.7	38	ABalaapa	-48	0	0	0		0	0	0	0	0
100	1	70	18	-1	160	286	10.6	38	Cppp	357	-195	0	0		0	0	0	0	0
101	1	82	97	-1	434	228	21.1	35	ABarpaapa	289	-171	0	0		0	0	0	0	0
102	1	37	27	-1	472	173	23.5	44	ABarpaaa	-21	0	0	0		0	0	0	0	0
103	1	61	72	-1	305	256	8.0	34	Z2	47	0	0	0		0	0	0	0	0
