# Supplementary material for: The AP-2 Transcription Factor APTF-2 Is Required for Neuroblast and Epidermal Morphogenesis in Caenorhabditis elegans Embryogenesis
Source: PLoS Genet. 2016 May 13;12(5):e1006048. doi: 10.1371/journal.pgen.1006048 (PMC4866721; doi:10.1371/journal.pgen.1006048)
Supplement: S3 Text — (ZIP) [file pgen.1006048.s031.zip › nuclei/t093-nuclei]

1	1	50	3	-1	348	419	15.4	38	ABplppap	360	159	0	0		0	0	0	0	0
2	1	34	11	-1	233	137	18.6	39	ABprapap	364	823	0	0		0	0	0	0	0
3	1	47	1	-1	315	190	22.8	41	ABarpppa	376	-148	0	0		0	0	0	0	0
4	1	90	92	-1	375	221	21.6	37	ABarpaapp	265	423	0	0		0	0	0	0	0
5	1	15	20	-1	297	401	18.6	40	ABplappa	342	0	0	0		0	0	0	0	0
6	1	39	55	-1	468	114	14.0	39	ABpraaap	166	0	0	0		0	0	0	0	0
7	1	49	5	117	467	369	15.7	38	ABalpppp	262	-147	0	0		0	0	0	0	0
8	1	3	83	104	409	104	11.8	40	ABprpaaa	286	147	0	0		0	0	0	0	0
9	1	73	80	-1	508	156	17.8	38	ABalaapp	362	-505	0	0		0	0	0	0	0
10	1	25	46	-1	598	258	18.7	39	ABalaaaa	344	107	0	0		0	0	0	0	0
11	1	52	105	-1	335	130	5.6	32	ABprpapap	212	1447	0	0		0	0	0	0	0
12	1	32	37	65	567	306	14.7	37	ABalpaap	239	0	0	0		0	0	0	0	0
13	1	35	23	-1	192	317	19.6	42	Caap	383	-161	0	0		0	0	0	0	0
14	1	78	81	-1	233	322	6.1	37	Dap	374	205	0	0		0	0	0	0	0
15	1	71	61	-1	182	225	10.4	38	Cppa	384	439	0	0		0	0	0	0	0
16	1	81	87	-1	229	232	21.5	42	Cpaa	409	817	0	0		0	0	0	0	0
17	1	87	96	-1	519	348	15.8	39	ABalpppa	343	473	0	0		0	0	0	0	0
18	1	100	26	-1	167	295	9.5	39	Cppp	367	121	0	0		0	0	0	0	0
19	1	70	78	-1	428	145	9.3	37	ABarappp	295	464	0	0		0	0	0	0	0
20	1	18	68	-1	464	127	6.7	37	ABarappa	348	678	0	0		0	0	0	0	0
21	1	68	73	-1	195	334	12.9	38	Capp	388	621	0	0		0	0	0	0	0
22	1	24	39	-1	573	221	20.5	40	ABalaaap	95	0	0	0		0	0	0	0	0
23	1	33	25	-1	382	348	8.9	33	MSappa	334	-106	0	0		0	0	0	0	0
24	1	37	21	-1	511	135	11.6	38	ABpraaaa	347	146	0	0		0	0	0	0	0
25	1	76	41	-1	285	124	20.3	39	ABprapaa	334	421	0	0		0	0	0	0	0
26	1	40	89	-1	376	171	11.7	36	MSppap	347	-91	0	0		0	0	0	0	0
27	1	102	12	-1	478	162	23.3	44	ABarpaaa	372	0	0	0		0	0	0	0	0
28	1	31	45	-1	436	196	11.3	34	MSppaa	-299	0	0	0		0	0	0	0	0
29	1	27	28	-1	339	355	10.4	34	MSappp	336	-96	0	0		0	0	0	0	0
30	1	26	64	-1	305	178	9.2	34	MSpppp	307	-632	0	0		0	0	0	0	0
31	1	21	49	-1	237	164	14.5	40	ABprappa	402	154	0	0		0	0	0	0	0
32	1	19	106	-1	349	333	14.4	38	Ealp	322	777	0	0		0	0	0	0	0
33	1	79	71	-1	257	165	6.4	34	ABprpappp	219	511	0	0		0	0	0	0	0
34	1	67	29	-1	363	255	14.2	42	Ear	355	-438	0	0		0	0	0	0	0
35	1	55	17	-1	213	197	6.2	36	ABprpppp	219	0	0	0		0	0	0	0	0
36	1	99	2	-1	558	188	16.2	38	ABalaapa	376	-150	0	0		0	0	0	0	0
37	1	95	76	-1	448	208	15.8	39	ABalappp	350	-1486	0	0		0	0	0	0	0
38	1	14	90	-1	583	355	12.1	37	ABalpapa	106	0	0	0		0	0	0	0	0
39	1	38	58	-1	446	304	21.8	39	ABplaaap	390	102	0	0		0	0	0	0	0
40	1	12	52	59	384	401	8.0	39	ABplpapp	223	-145	0	0		0	0	0	0	0
41	1	36	100	-1	588	248	12.7	37	ABaraaaa	-13	0	0	0		0	0	0	0	0
42	1	6	24	-1	577	334	20.2	40	ABalpaaa	387	-568	0	0		0	0	0	0	0
43	1	8	4	-1	391	431	12.7	38	ABplppaa	326	443	0	0		0	0	0	0	0
44	1	44	97	-1	562	205	10.5	39	ABaraaap	353	84	0	0		0	0	0	0	0
45	1	23	15	-1	330	418	10.7	38	ABplpppa	351	-1415	0	0		0	0	0	0	0
46	1	53	38	54	501	416	13.7	39	ABplpaaa	250	221	0	0		0	0	0	0	0
47	1	11	42	-1	376	324	4.4	35	MSaapp	354	615	0	0		0	0	0	0	0
48	1	86	60	-1	267	113	12.1	36	ABprppap	349	854	0	0		0	0	0	0	0
49	1	97	110	-1	302	290	21.1	40	ABarppap	401	26	0	0		0	0	0	0	0
50	1	61	57	102	479	254	5.9	34	ABaraapp	163	0	0	0		0	0	0	0	0
51	1	54	35	-1	438	320	4.8	38	MSaapa	-194	0	0	0		0	0	0	0	0
52	1	42	86	116	512	314	22.2	40	ABplaaaa	253	-379	0	0		0	0	0	0	0
53	1	57	27	-1	499	221	11.9	37	MSpaaa	-386	0	0	0		0	0	0	0	0
54	1	69	33	-1	343	196	17.4	40	ABarpapp	390	-752	0	0		0	0	0	0	0
55	1	45	85	-1	226	362	11.0	39	Capa	202	0	0	0		0	0	0	0	0
56	1	85	56	-1	351	231	5.1	35	MSpapp	347	-419	0	0		0	0	0	0	0
57	1	5	91	-1	257	177	20.4	39	ABarpppp	390	-7	0	0		0	0	0	0	0
58	1	56	111	-1	383	122	16.0	32	ABpraappa	-158	0	0	0		0	0	0	0	0
59	1	58	95	112	554	270	8.0	37	ABaraapa	-89	0	0	0		0	0	0	0	0
60	1	80	31	-1	560	393	14.9	37	ABalppaa	164	0	0	0		0	0	0	0	0
61	1	1	67	-1	517	383	8.5	38	ABalppap	179	0	0	0		0	0	0	0	0
62	1	10	13	103	444	432	15.8	40	ABplpaap	251	434	0	0		0	0	0	0	0
63	1	52	74	-1	388	127	5.6	32	ABprpapaa	234	505	0	0		0	0	0	0	0
64	1	41	18	-1	545	334	7.9	31	ABalpappa	227	-434	0	0		0	0	0	0	0
65	1	65	109	-1	380	286	22.2	42	ABarppaa	-74	0	0	0		0	0	0	0	0
66	1	63	40	-1	259	403	15.1	36	ABplappp	362	871	0	0		0	0	0	0	0
67	1	62	77	-1	171	271	16.1	41	Cpap	266	0	0	0		0	0	0	0	0
68	1	92	107	-1	425	305	15.7	36	Eala	357	-86	0	0		0	0	0	0	0
69	1	96	51	-1	353	188	8.3	33	MSpppa	332	79	0	0		0	0	0	0	0
70	1	66	16	-1	465	284	10.9	36	MSaaap	-26	0	0	0		0	0	0	0	0
71	1	84	99	-1	278	227	13.0	44	Epr	443	-113	0	0		0	0	0	0	0
72	1	103	72	-1	312	249	8.1	33	Z2	275	-579	0	0		0	0	0	0	0
73	1	64	114	-1	368	290	8.1	31	Z3	314	267	0	0		0	0	0	0	0
74	1	59	19	-1	450	404	9.1	39	ABplpapa	264	488	0	0		0	0	0	0	0
75	1	43	30	-1	435	399	20.1	34	ABplaappa	261	118	0	0		0	0	0	0	0
76	1	48	36	-1	428	123	17.8	37	ABpraapa	-124	0	0	0		0	0	0	0	0
77	1	16	22	-1	173	187	13.6	39	ABprappp	344	486	0	0		0	0	0	0	0
78	1	9	7	-1	534	218	5.8	36	ABarapaa	338	-133	0	0		0	0	0	0	0
79	1	46	69	-1	481	366	21.6	41	ABplaapa	164	0	0	0		0	0	0	0	0
80	1	75	70	-1	405	233	5.4	38	MSpapa	121	0	0	0		0	0	0	0	0
81	1	30	10	-1	416	340	9.7	37	MSapap	296	169	0	0		0	0	0	0	0
82	1	41	8	-1	491	331	6.6	30	ABalpappp	245	462	0	0		0	0	0	0	0
83	1	74	47	-1	320	327	5.7	36	Daa	-149	0	0	0		0	0	0	0	0
84	1	77	50	-1	526	270	13.0	39	MSaaaa	385	-221	0	0		0	0	0	0	0
85	1	28	82	-1	525	222	22.3	40	ABalapaa	348	118	0	0		0	0	0	0	0
86	1	17	88	-1	458	334	10.5	34	MSapaa	93	0	0	0		0	0	0	0	0
87	1	51	84	-1	277	215	5.5	34	Dpa	341	162	0	0		0	0	0	0	0
88	1	83	48	-1	305	146	5.2	31	ABprpappa	227	-763	0	0		0	0	0	0	0
89	1	4	34	115	349	103	11.8	38	ABprpaap	-84	0	0	0		0	0	0	0	0
90	1	89	66	-1	374	396	19.2	35	ABplaappp	302	144	0	0		0	0	0	0	0
91	1	7	9	-1	497	220	18.5	37	ABalappa	365	100	0	0		0	0	0	0	0
92	1	2	94	-1	416	174	18.5	39	ABarpapa	146	0	0	0		0	0	0	0	0
93	1	13	98	-1	282	388	8.3	38	ABplpppp	118	0	0	0		0	0	0	0	0
94	1	60	62	-1	504	188	6.7	31	ABarapapa	181	0	0	0		0	0	0	0	0
95	1	60	113	-1	461	189	6.2	31	ABarapapp	215	121	0	0		0	0	0	0	0
96	1	98	32	-1	330	129	16.8	34	ABpraappp	238	162	0	0		0	0	0	0	0
97	1	101	44	-1	437	223	21.4	35	ABarpaapa	457	0	0	0		0	0	0	0	0
98	1	88	63	-1	486	262	21.3	39	ABalapap	342	1733	0	0		0	0	0	0	0
99	1	72	6	-1	424	246	9.5	34	MSpaap	2	0	0	0		0	0	0	0	0
100	1	94	108	-1	226	281	7.6	38	Dpp	328	-133	0	0		0	0	0	0	0
101	1	82	93	-1	225	149	10.2	37	ABprpppa	341	791	0	0		0	0	0	0	0
102	1	93	14	-1	285	308	14.3	45	Epl	216	0	0	0		0	0	0	0	0
103	1	22	43	75	328	356	22.0	41	ABplapap	-175	0	0	0		0	0	0	0	0
104	1	20	101	-1	394	350	22.7	40	ABplapaa	145	0	0	0		0	0	0	0	0
105	1	29	53	-1	306	118	11.5	39	ABprppaa	178	0	0	0		0	0	0	0	0
106	1	91	79	-1	247	325	22.7	42	Caaa	407	681	0	0		0	0	0	0	0
