# Supplementary material for: The AP-2 Transcription Factor APTF-2 Is Required for Neuroblast and Epidermal Morphogenesis in Caenorhabditis elegans Embryogenesis
Source: PLoS Genet. 2016 May 13;12(5):e1006048. doi: 10.1371/journal.pgen.1006048 (PMC4866721; doi:10.1371/journal.pgen.1006048)
Supplement: S3 Text — (ZIP) [file pgen.1006048.s031.zip › nuclei/t094-nuclei]

1	1	3	100	-1	319	185	22.5	43	ABarpppa	390	796	0	0		0	0	0	0	0
2	1	36	62	-1	564	179	16.1	39	ABalaapa	389	-52	0	0		0	0	0	0	0
3	1	1	80	-1	342	418	15.5	37	ABplppap	161	0	0	0		0	0	0	0	0
4	1	43	110	-1	389	427	11.5	37	ABplppaa	228	0	0	0		0	0	0	0	0
5	1	7	64	-1	487	370	14.8	32	ABalppppa	230	155	0	0		0	0	0	0	0
6	1	99	6	-1	426	250	9.6	35	MSpaap	343	-134	0	0		0	0	0	0	0
7	1	78	109	-1	533	227	5.7	39	ABarapaa	304	214	0	0		0	0	0	0	0
8	1	82	118	-1	500	334	6.5	30	ABalpappp	295	154	0	0		0	0	0	0	0
9	1	91	113	-1	495	218	18.5	37	ABalappa	-193	0	0	0		0	0	0	0	0
10	1	81	54	-1	424	334	10.0	36	MSapap	353	127	0	0		0	0	0	0	0
11	1	2	45	130	235	140	19.0	38	ABprapap	205	0	0	0		0	0	0	0	0
12	1	27	114	-1	478	168	23.3	42	ABarpaaa	402	262	0	0		0	0	0	0	0
13	1	62	103	-1	460	433	16.5	32	ABplpaapa	268	135	0	0		0	0	0	0	0
14	1	102	112	-1	284	311	14.5	45	Epl	450	1070	0	0		0	0	0	0	0
15	1	45	7	65	323	411	10.7	41	ABplpppa	109	0	0	0		0	0	0	0	0
16	1	70	1	-1	472	283	10.8	35	MSaaap	346	984	0	0		0	0	0	0	0
17	1	35	75	99	216	209	6.3	39	ABprpppp	302	0	0	0		0	0	0	0	0
18	1	64	15	-1	548	338	8.0	30	ABalpappa	223	0	0	0		0	0	0	0	0
19	1	74	77	121	448	399	9.5	38	ABplpapa	259	798	0	0		0	0	0	0	0
20	1	5	108	-1	293	401	18.5	40	ABplappa	394	-220	0	0		0	0	0	0	0
21	1	24	38	-1	511	144	10.1	37	ABpraaaa	20	0	0	0		0	0	0	0	0
22	1	77	17	-1	170	191	14.2	38	ABprappp	206	0	0	0		0	0	0	0	0
23	1	13	83	-1	192	316	19.1	40	Caap	390	-504	0	0		0	0	0	0	0
24	1	42	23	-1	570	335	19.4	40	ABalpaaa	-21	0	0	0		0	0	0	0	0
25	1	23	9	-1	388	347	8.7	34	MSappa	-117	0	0	0		0	0	0	0	0
26	1	18	40	-1	166	294	9.1	39	Cppp	371	124	0	0		0	0	0	0	0
27	1	53	3	-1	498	222	11.7	38	MSpaaa	335	0	0	0		0	0	0	0	0
28	1	29	11	-1	346	356	10.6	34	MSappp	324	-380	0	0		0	0	0	0	0
29	1	34	29	86	367	250	14.4	40	Ear	402	-1216	0	0		0	0	0	0	0
30	1	75	30	-1	427	406	20.2	35	ABplaappa	311	-253	0	0		0	0	0	0	0
31	1	60	14	-1	570	385	16.5	37	ABalppaa	364	-460	0	0		0	0	0	0	0
32	1	96	57	-1	333	124	16.6	34	ABpraappp	323	-81	0	0		0	0	0	0	0
33	1	54	107	-1	346	195	17.3	39	ABarpapp	379	248	0	0		0	0	0	0	0
34	1	89	76	-1	358	92	12.3	29	ABprpaapa	203	252	0	0		0	0	0	0	0
35	1	51	12	-1	442	325	5.2	39	MSaapa	147	0	0	0		0	0	0	0	0
36	1	76	92	124	442	119	18.1	40	ABpraapa	275	113	0	0		0	0	0	0	0
37	1	12	74	-1	548	320	13.1	30	ABalpaapp	237	0	0	0		0	0	0	0	0
38	1	46	18	-1	483	423	13.2	29	ABplpaaap	222	166	0	0		0	0	0	0	0
39	1	22	58	-1	558	213	19.4	39	ABalaaap	389	499	0	0		0	0	0	0	0
40	1	66	49	-1	252	399	14.7	38	ABplappp	365	978	0	0		0	0	0	0	0
41	1	25	111	-1	287	118	19.6	39	ABprapaa	326	440	0	0		0	0	0	0	0
42	1	47	67	-1	375	328	4.4	34	MSaapp	28	0	0	0		0	0	0	0	0
43	1	103	71	-1	302	350	22.2	35	ABplapapp	217	-196	0	0		0	0	0	0	0
44	1	97	96	-1	440	224	21.4	37	ABarpaapa	362	-441	0	0		0	0	0	0	0
45	1	28	63	-1	436	199	11.1	36	MSppaa	324	-841	0	0		0	0	0	0	0
46	1	10	48	-1	594	252	20.4	39	ABalaaaa	478	0	0	0		0	0	0	0	0
47	1	83	126	-1	321	324	6.1	33	Daa	311	123	0	0		0	0	0	0	0
48	1	88	91	-1	304	143	5.1	33	ABprpappa	281	185	0	0		0	0	0	0	0
49	1	31	20	-1	233	165	14.4	40	ABprappa	400	91	0	0		0	0	0	0	0
50	1	84	66	-1	526	273	12.5	38	MSaaaa	375	-972	0	0		0	0	0	0	0
51	1	69	33	-1	351	185	8.8	34	MSpppa	335	1223	0	0		0	0	0	0	0
52	1	40	73	-1	401	398	6.9	29	ABplpappa	131	0	0	0		0	0	0	0	0
53	1	105	72	-1	296	106	12.2	38	ABprppaa	326	-490	0	0		0	0	0	0	0
54	1	46	34	-1	529	403	14.1	29	ABplpaaaa	244	-145	0	0		0	0	0	0	0
55	1	6	79	-1	474	118	13.3	39	ABpraaap	354	160	0	0		0	0	0	0	0
56	1	56	8	-1	342	224	5.2	36	MSpapp	220	0	0	0		0	0	0	0	0
57	1	50	5	-1	500	256	5.4	27	ABaraappa	211	134	0	0		0	0	0	0	0
58	1	39	39	-1	450	301	21.9	40	ABplaaap	400	1059	0	0		0	0	0	0	0
59	1	40	53	-1	355	391	6.6	28	ABplpappp	244	1070	0	0		0	0	0	0	0
60	1	48	4	-1	261	117	11.9	36	ABprppap	-140	0	0	0		0	0	0	0	0
61	1	15	82	-1	181	224	10.3	38	Cppa	113	0	0	0		0	0	0	0	0
62	1	94	85	-1	499	195	5.8	31	ABarapapa	186	0	0	0		0	0	0	0	0
63	1	98	31	-1	492	268	20.4	38	ABalapap	293	794	0	0		0	0	0	0	0
64	1	30	21	-1	306	174	9.4	34	MSpppp	330	353	0	0		0	0	0	0	0
65	1	12	47	-1	589	283	16.2	30	ABalpaapa	219	218	0	0		0	0	0	0	0
66	1	90	69	-1	370	398	19.3	36	ABplaappp	346	478	0	0		0	0	0	0	0
67	1	61	27	-1	523	378	9.1	38	ABalppap	346	-218	0	0		0	0	0	0	0
68	1	20	81	-1	464	144	6.6	39	ABarappa	455	0	0	0		0	0	0	0	0
69	1	79	41	-1	473	370	21.0	38	ABplaapa	320	-161	0	0		0	0	0	0	0
70	1	80	16	-1	389	230	5.5	37	MSpapa	146	0	0	0		0	0	0	0	0
71	1	33	104	-1	259	165	5.6	33	ABprpappp	265	189	0	0		0	0	0	0	0
72	1	72	36	-1	317	250	8.3	32	Z2	323	193	0	0		0	0	0	0	0
73	1	21	56	-1	196	332	12.3	39	Capp	107	0	0	0		0	0	0	0	0
74	1	63	105	-1	385	118	5.6	33	ABprpapaa	259	142	0	0		0	0	0	0	0
75	1	103	117	-1	342	354	22.4	35	ABplapapa	235	782	0	0		0	0	0	0	0
76	1	37	95	-1	446	210	16.0	38	ABalappp	380	-465	0	0		0	0	0	0	0
77	1	67	102	-1	173	267	15.8	41	Cpap	99	0	0	0		0	0	0	0	0
78	1	19	13	128	419	153	9.3	38	ABarappp	285	-173	0	0		0	0	0	0	0
79	1	106	42	-1	239	320	22.9	43	Caaa	424	1223	0	0		0	0	0	0	0
80	1	9	93	-1	507	151	17.3	38	ABalaapp	370	350	0	0		0	0	0	0	0
81	1	14	89	-1	242	314	6.3	38	Dap	369	-71	0	0		0	0	0	0	0
82	1	85	68	-1	529	229	23.0	41	ABalapaa	385	209	0	0		0	0	0	0	0
83	1	8	90	-1	432	103	12.0	32	ABprpaaaa	207	466	0	0		0	0	0	0	0
84	1	87	129	-1	281	211	5.9	33	Dpa	266	1957	0	0		0	0	0	0	0
85	1	55	50	-1	227	362	10.7	39	Capa	549	0	0	0		0	0	0	0	0
86	1	52	52	-1	498	333	21.9	32	ABplaaaap	265	220	0	0		0	0	0	0	0
87	1	16	120	123	236	238	21.1	41	Cpaa	296	510	0	0		0	0	0	0	0
88	1	86	59	-1	468	334	10.9	33	MSapaa	3	0	0	0		0	0	0	0	0
89	1	26	101	-1	383	169	12.6	35	MSppap	323	-38	0	0		0	0	0	0	0
90	1	38	35	-1	591	335	12.7	37	ABalpapa	412	0	0	0		0	0	0	0	0
91	1	57	25	-1	263	178	20.4	39	ABarpppp	369	-1461	0	0		0	0	0	0	0
92	1	4	116	-1	376	223	22.1	37	ABarpaapp	347	109	0	0		0	0	0	0	0
93	1	101	2	119	219	157	9.6	39	ABprpppa	277	1191	0	0		0	0	0	0	0
94	1	92	28	84	420	176	19.6	39	ABarpapa	246	785	0	0		0	0	0	0	0
95	1	59	43	-1	531	290	6.4	29	ABaraapap	255	-368	0	0		0	0	0	0	0
96	1	17	22	-1	520	348	15.9	40	ABalpppa	-108	0	0	0		0	0	0	0	0
97	1	44	115	122	555	203	10.4	40	ABaraaap	97	0	0	0		0	0	0	0	0
98	1	93	78	98	287	379	7.9	41	ABplpppp	233	1057	0	0		0	0	0	0	0
99	1	71	55	-1	284	228	13.3	44	Epr	482	0	0	0		0	0	0	0	0
100	1	41	26	-1	589	237	13.0	38	ABaraaaa	77	0	0	0		0	0	0	0	0
101	1	104	37	70	393	353	22.9	43	ABplapaa	130	0	0	0		0	0	0	0	0
102	1	50	97	-1	438	259	5.3	27	ABaraappp	-180	0	0	0		0	0	0	0	0
103	1	62	24	-1	418	432	15.4	31	ABplpaapp	211	456	0	0		0	0	0	0	0
104	1	8	51	-1	399	100	11.5	32	ABprpaaap	201	-152	0	0		0	0	0	0	0
105	1	11	106	-1	336	121	6.3	33	ABprpapap	243	505	0	0		0	0	0	0	0
106	1	32	127	-1	347	336	14.6	39	Ealp	352	147	0	0		0	0	0	0	0
107	1	68	60	-1	430	306	15.8	37	Eala	367	757	0	0		0	0	0	0	0
108	1	100	94	-1	230	278	8.0	36	Dpp	339	738	0	0		0	0	0	0	0
109	1	65	125	-1	384	282	22.1	42	ABarppaa	410	645	0	0		0	0	0	0	0
110	1	49	87	-1	304	287	21.6	41	ABarppap	172	0	0	0		0	0	0	0	0
111	1	58	88	-1	383	123	16.2	34	ABpraappa	274	1387	0	0		0	0	0	0	0
112	1	59	44	-1	576	264	9.3	30	ABaraapaa	257	155	0	0		0	0	0	0	0
113	1	95	61	-1	446	203	5.8	32	ABarapapp	269	140	0	0		0	0	0	0	0
114	1	73	19	-1	369	294	8.3	31	Z3	190	0	0	0		0	0	0	0	0
115	1	89	32	-1	334	128	11.5	30	ABprpaapp	564	0	0	0		0	0	0	0	0
116	1	52	46	-1	538	296	22.4	32	ABplaaaaa	-65	0	0	0		0	0	0	0	0
117	1	7	10	-1	436	378	15.5	32	ABalppppp	131	0	0	0		0	0	0	0	0
