# Supplementary material for: The AP-2 Transcription Factor APTF-2 Is Required for Neuroblast and Epidermal Morphogenesis in Caenorhabditis elegans Embryogenesis
Source: PLoS Genet. 2016 May 13;12(5):e1006048. doi: 10.1371/journal.pgen.1006048 (PMC4866721; doi:10.1371/journal.pgen.1006048)
Supplement: S3 Text — (ZIP) [file pgen.1006048.s031.zip › nuclei/t095-nuclei]

1	1	16	13	-1	468	282	10.3	35	MSaaap	455	0	0	0		0	0	0	0	0
2	1	93	115	-1	238	149	9.0	30	ABprpppaa	240	197	0	0		0	0	0	0	0
3	1	27	62	-1	501	228	11.6	39	MSpaaa	336	390	0	0		0	0	0	0	0
4	1	60	37	-1	270	118	11.6	35	ABprppap	-141	0	0	0		0	0	0	0	0
5	1	57	14	-1	490	258	5.5	30	ABaraappa	236	-184	0	0		0	0	0	0	0
6	1	6	58	-1	424	247	9.8	35	MSpaap	276	0	0	0		0	0	0	0	0
7	1	15	48	-1	328	420	10.9	30	ABplpppaa	204	-513	0	0		0	0	0	0	0
8	1	56	3	-1	337	221	5.2	34	MSpapp	335	345	0	0		0	0	0	0	0
9	1	25	44	-1	387	351	9.4	34	MSappa	213	0	0	0		0	0	0	0	0
10	1	117	107	-1	430	385	15.5	33	ABalppppp	254	125	0	0		0	0	0	0	0
11	1	28	54	-1	347	359	10.5	35	MSappp	351	410	0	0		0	0	0	0	0
12	1	35	5	-1	437	323	5.2	39	MSaapa	462	0	0	0		0	0	0	0	0
13	1	78	117	-1	401	150	8.1	31	ABarapppp	237	131	0	0		0	0	0	0	0
14	1	31	15	-1	570	384	15.6	37	ABalppaa	369	63	0	0		0	0	0	0	0
15	1	18	66	-1	546	335	7.4	33	ABalpappa	282	-14	0	0		0	0	0	0	0
16	1	70	35	-1	384	229	5.9	37	MSpapa	392	0	0	0		0	0	0	0	0
17	1	22	103	-1	166	187	14.6	36	ABprappp	149	0	0	0		0	0	0	0	0
18	1	38	82	-1	475	425	13.1	32	ABplpaaap	254	492	0	0		0	0	0	0	0
19	1	114	140	-1	368	292	8.3	31	Z3	294	496	0	0		0	0	0	0	0
20	1	49	100	-1	230	165	14.4	37	ABprappa	357	494	0	0		0	0	0	0	0
21	1	64	28	-1	313	174	9.3	34	MSpppp	345	645	0	0		0	0	0	0	0
22	1	96	125	129	514	355	15.5	38	ABalpppa	242	-410	0	0		0	0	0	0	0
23	1	24	12	-1	568	335	19.1	40	ABalpaaa	370	-338	0	0		0	0	0	0	0
24	1	103	88	-1	413	438	15.8	31	ABplpaapp	181	0	0	0		0	0	0	0	0
25	1	91	113	-1	267	176	20.2	39	ABarpppp	-8	0	0	0		0	0	0	0	0
26	1	100	8	-1	592	248	13.4	37	ABaraaaa	371	375	0	0		0	0	0	0	0
27	1	67	76	-1	524	379	9.3	38	ABalppap	-125	0	0	0		0	0	0	0	0
28	1	94	122	-1	407	171	19.6	34	ABarpapap	239	-161	0	0		0	0	0	0	0
29	1	29	101	-1	337	261	13.4	34	Earp	228	837	0	0		0	0	0	0	0
30	1	30	40	-1	424	415	20.5	36	ABplaappa	361	720	0	0		0	0	0	0	0
31	1	63	53	-1	501	284	19.6	38	ABalapap	370	-803	0	0		0	0	0	0	0
32	1	115	36	-1	342	133	11.6	31	ABprpaapp	240	568	0	0		0	0	0	0	0
33	1	51	11	-1	357	193	9.3	33	MSpppa	163	0	0	0		0	0	0	0	0
34	1	54	110	-1	526	415	14.3	32	ABplpaaaa	274	155	0	0		0	0	0	0	0
35	1	90	80	91	580	332	11.8	35	ABalpapa	94	0	0	0		0	0	0	0	0
36	1	72	118	-1	312	250	7.9	30	Z2	305	682	0	0		0	0	0	0	0
37	1	101	109	-1	418	358	22.4	35	ABplapaaa	270	-494	0	0		0	0	0	0	0
38	1	21	6	-1	513	143	10.3	38	ABpraaaa	320	85	0	0		0	0	0	0	0
39	1	58	2	74	457	308	21.7	41	ABplaaap	249	465	0	0		0	0	0	0	0
40	1	26	104	-1	169	291	8.7	39	Cppp	183	0	0	0		0	0	0	0	0
41	1	69	75	96	474	369	20.9	39	ABplaapa	156	0	0	0		0	0	0	0	0
42	1	79	93	-1	237	308	22.7	43	Caaa	405	972	0	0		0	0	0	0	0
43	1	95	9	-1	522	289	5.5	30	ABaraapap	284	-152	0	0		0	0	0	0	0
44	1	112	59	-1	572	261	8.8	33	ABaraapaa	246	146	0	0		0	0	0	0	0
45	1	11	90	-1	225	138	18.9	31	ABprapapp	232	1403	0	0		0	0	0	0	0
46	1	116	98	-1	544	303	23.0	36	ABplaaaaa	284	564	0	0		0	0	0	0	0
47	1	65	81	-1	585	292	16.2	33	ABalpaapa	481	0	0	0		0	0	0	0	0
48	1	46	120	-1	596	247	19.7	40	ABalaaaa	141	0	0	0		0	0	0	0	0
49	1	40	41	-1	250	396	15.1	37	ABplappp	331	261	0	0		0	0	0	0	0
50	1	85	29	-1	227	359	10.5	38	Capa	-92	0	0	0		0	0	0	0	0
51	1	104	52	-1	384	104	11.4	31	ABprpaaap	207	-139	0	0		0	0	0	0	0
52	1	86	1	-1	501	340	22.5	34	ABplaaaap	340	-90	0	0		0	0	0	0	0
53	1	59	60	-1	340	389	5.9	29	ABplpappp	247	755	0	0		0	0	0	0	0
54	1	10	68	-1	423	334	10.3	34	MSapap	324	206	0	0		0	0	0	0	0
55	1	99	4	-1	283	223	13.2	44	Epr	440	-622	0	0		0	0	0	0	0
56	1	73	86	-1	194	335	12.1	40	Capp	123	0	0	0		0	0	0	0	0
57	1	32	46	-1	336	123	16.7	36	ABpraappp	-70	0	0	0		0	0	0	0	0
58	1	39	16	-1	558	210	18.6	38	ABalaaap	325	1337	0	0		0	0	0	0	0
59	1	88	102	-1	468	336	10.7	34	MSapaa	154	0	0	0		0	0	0	0	0
60	1	107	21	-1	436	309	15.7	37	Eala	366	-231	0	0		0	0	0	0	0
61	1	113	67	-1	442	201	5.4	33	ABarapapp	82	0	0	0		0	0	0	0	0
62	1	2	18	-1	567	179	15.4	38	ABalaapa	-213	0	0	0		0	0	0	0	0
63	1	45	70	-1	445	197	10.6	33	MSppaa	313	350	0	0		0	0	0	0	0
64	1	5	112	-1	480	381	15.1	32	ABalppppa	155	0	0	0		0	0	0	0	0
65	1	15	23	-1	296	402	10.8	29	ABplpppap	204	116	0	0		0	0	0	0	0
66	1	50	10	-1	525	274	12.2	38	MSaaaa	54	0	0	0		0	0	0	0	0
67	1	42	30	-1	372	328	4.6	35	MSaapp	72	0	0	0		0	0	0	0	0
68	1	82	64	-1	538	241	23.2	40	ABalapaa	401	-215	0	0		0	0	0	0	0
69	1	66	136	-1	363	397	19.4	37	ABplaappp	375	698	0	0		0	0	0	0	0
70	1	101	92	-1	380	352	22.4	35	ABplapaap	212	-1752	0	0		0	0	0	0	0
71	1	43	132	-1	290	342	22.4	34	ABplapapp	280	114	0	0		0	0	0	0	0
72	1	53	49	-1	308	99	12.2	36	ABprppaa	467	0	0	0		0	0	0	0	0
73	1	52	127	-1	390	394	6.1	32	ABplpappa	232	-1122	0	0		0	0	0	0	0
74	1	37	89	-1	542	324	12.7	30	ABalpaapp	-73	0	0	0		0	0	0	0	0
75	1	17	116	-1	233	184	5.5	32	ABprppppa	228	911	0	0		0	0	0	0	0
76	1	34	20	-1	356	88	13.3	29	ABprpaapa	257	323	0	0		0	0	0	0	0
77	1	19	106	-1	427	399	8.4	30	ABplpapap	206	154	0	0		0	0	0	0	0
78	1	98	135	-1	293	382	7.4	31	ABplppppa	78	0	0	0		0	0	0	0	0
79	1	55	22	-1	476	115	13.3	38	ABpraaap	167	0	0	0		0	0	0	0	0
80	1	3	34	-1	337	411	15.3	38	ABplppap	162	0	0	0		0	0	0	0	0
81	1	68	51	111	459	143	6.9	38	ABarappa	283	149	0	0		0	0	0	0	0
82	1	61	31	-1	187	215	9.8	39	Cppa	81	0	0	0		0	0	0	0	0
83	1	23	97	-1	185	314	18.8	40	Caap	374	0	0	0		0	0	0	0	0
84	1	94	126	-1	446	176	20.0	34	ABarpapaa	225	462	0	0		0	0	0	0	0
85	1	62	94	-1	493	190	5.4	32	ABarapapa	181	0	0	0		0	0	0	0	0
86	1	29	32	-1	404	242	14.6	33	Eara	208	0	0	0		0	0	0	0	0
87	1	110	77	-1	309	286	21.4	41	ABarppap	407	351	0	0		0	0	0	0	0
88	1	111	134	-1	387	125	16.3	34	ABpraappa	-187	0	0	0		0	0	0	0	0
89	1	81	137	-1	249	307	6.5	37	Dap	351	827	0	0		0	0	0	0	0
90	1	83	38	-1	433	102	12.3	31	ABprpaaaa	227	478	0	0		0	0	0	0	0
91	1	48	50	-1	316	132	5.4	33	ABprpappa	267	-408	0	0		0	0	0	0	0
92	1	36	133	-1	467	125	18.3	33	ABpraapaa	244	453	0	0		0	0	0	0	0
93	1	80	39	-1	514	153	17.0	37	ABalaapp	362	-460	0	0		0	0	0	0	0
94	1	108	108	-1	231	276	8.5	35	Dpp	345	743	0	0		0	0	0	0	0
95	1	76	99	-1	456	205	16.3	38	ABalappp	333	188	0	0		0	0	0	0	0
96	1	44	78	-1	450	232	21.6	37	ABarpaapa	364	-345	0	0		0	0	0	0	0
97	1	102	26	-1	430	260	5.3	33	ABaraappp	252	197	0	0		0	0	0	0	0
98	1	98	43	-1	259	357	6.5	32	ABplppppp	221	703	0	0		0	0	0	0	0
99	1	17	19	-1	220	225	5.4	30	ABprppppp	207	-31	0	0		0	0	0	0	0
100	1	1	57	-1	325	186	22.2	40	ABarpppa	278	176	0	0		0	0	0	0	0
101	1	89	114	-1	392	175	12.4	35	MSppap	29	0	0	0		0	0	0	0	0
102	1	77	33	69	180	263	15.3	41	Cpap	125	0	0	0		0	0	0	0	0
103	1	13	47	-1	463	430	17.3	33	ABplpaapa	456	0	0	0		0	0	0	0	0
104	1	71	17	-1	269	155	5.9	34	ABprpappp	250	-125	0	0		0	0	0	0	0
105	1	74	63	-1	394	108	5.4	32	ABprpapaa	277	95	0	0		0	0	0	0	0
106	1	105	61	-1	345	109	7.2	33	ABprpapap	101	0	0	0		0	0	0	0	0
107	1	33	25	71	358	190	17.2	41	ABarpapp	222	0	0	0		0	0	0	0	0
108	1	20	84	105	296	393	19.4	42	ABplappa	296	-525	0	0		0	0	0	0	0
109	1	7	24	130	529	219	5.8	38	ABarapaa	278	-444	0	0		0	0	0	0	0
110	1	4	73	-1	385	425	11.1	37	ABplppaa	286	-427	0	0		0	0	0	0	0
111	1	41	27	-1	298	119	19.7	40	ABprapaa	340	1097	0	0		0	0	0	0	0
112	1	14	95	119	278	311	15.3	44	Epl	357	133	0	0		0	0	0	0	0
113	1	9	83	-1	503	226	18.6	37	ABalappa	117	0	0	0		0	0	0	0	0
114	1	12	65	-1	488	176	23.4	43	ABarpaaa	426	50	0	0		0	0	0	0	0
115	1	97	7	-1	533	192	8.9	32	ABaraaapp	244	389	0	0		0	0	0	0	0
116	1	92	55	-1	376	222	22.0	38	ABarpaapp	383	75	0	0		0	0	0	0	0
117	1	75	121	-1	343	346	22.3	35	ABplapapa	287	184	0	0		0	0	0	0	0
118	1	8	123	-1	494	338	5.8	32	ABalpappp	322	-505	0	0		0	0	0	0	0
119	1	93	79	-1	203	163	10.3	29	ABprpppap	181	0	0	0		0	0	0	0	0
120	1	87	42	-1	269	230	21.5	35	Cpaaa	312	160	0	0		0	0	0	0	0
121	1	19	85	-1	475	396	9.5	31	ABplpapaa	229	-157	0	0		0	0	0	0	0
122	1	97	56	-1	570	212	11.2	32	ABaraaapa	74	0	0	0		0	0	0	0	0
123	1	87	131	-1	208	238	19.9	34	Cpaap	252	1729	0	0		0	0	0	0	0
124	1	36	72	-1	425	115	18.2	33	ABpraapap	220	451	0	0		0	0	0	0	0
125	1	109	128	-1	383	282	21.9	40	ABarppaa	384	1751	0	0		0	0	0	0	0
126	1	47	138	-1	322	325	6.4	34	Daa	285	-205	0	0		0	0	0	0	0
127	1	106	45	-1	352	337	14.8	37	Ealp	363	780	0	0		0	0	0	0	0
128	1	78	87	-1	437	154	11.3	30	ABarapppa	446	0	0	0		0	0	0	0	0
129	1	84	139	-1	279	208	6.4	33	Dpa	386	0	0	0		0	0	0	0	0
130	1	11	124	-1	253	137	18.2	32	ABprapapa	194	0	0	0		0	0	0	0	0
