# Supplementary material for: The AP-2 Transcription Factor APTF-2 Is Required for Neuroblast and Epidermal Morphogenesis in Caenorhabditis elegans Embryogenesis
Source: PLoS Genet. 2016 May 13;12(5):e1006048. doi: 10.1371/journal.pgen.1006048 (PMC4866721; doi:10.1371/journal.pgen.1006048)
Supplement: S3 Text — (ZIP) [file pgen.1006048.s031.zip › nuclei/t096-nuclei]

1	1	52	96	-1	508	339	22.6	33	ABplaaaap	296	-399	0	0		0	0	0	0	0
2	1	39	123	-1	475	309	22.2	34	ABplaaapa	269	-150	0	0		0	0	0	0	0
3	1	8	9	-1	338	223	5.0	35	MSpapp	332	761	0	0		0	0	0	0	0
4	1	55	57	-1	279	223	13.5	45	Epr	454	282	0	0		0	0	0	0	0
5	1	12	108	-1	428	325	5.4	38	MSaapa	369	362	0	0		0	0	0	0	0
6	1	38	20	-1	515	142	10.9	37	ABpraaaa	328	406	0	0		0	0	0	0	0
7	1	115	111	-1	524	193	8.1	31	ABaraaapp	83	0	0	0		0	0	0	0	0
8	1	26	8	-1	587	255	12.8	37	ABaraaaa	81	0	0	0		0	0	0	0	0
9	1	43	60	-1	514	291	6.1	31	ABaraapap	313	176	0	0		0	0	0	0	0
10	1	66	148	-1	522	280	12.5	37	MSaaaa	346	-609	0	0		0	0	0	0	0
11	1	33	12	-1	364	200	9.9	32	MSpppa	319	113	0	0		0	0	0	0	0
12	1	23	56	-1	576	339	19.3	38	ABalpaaa	-65	0	0	0		0	0	0	0	0
13	1	1	65	-1	461	288	10.2	34	MSaaap	116	0	0	0		0	0	0	0	0
14	1	5	49	-1	483	261	5.5	30	ABaraappa	346	0	0	0		0	0	0	0	0
15	1	14	47	-1	560	386	14.2	37	ABalppaa	621	0	0	0		0	0	0	0	0
16	1	58	68	-1	558	217	18.4	38	ABalaaap	261	125	0	0		0	0	0	0	0
17	1	104	19	-1	280	153	5.5	32	ABprpappp	295	-1398	0	0		0	0	0	0	0
18	1	62	113	-1	568	187	14.6	38	ABalaapa	269	0	0	0		0	0	0	0	0
19	1	99	16	-1	215	224	5.0	31	ABprppppp	248	-18	0	0		0	0	0	0	0
20	1	76	21	-1	368	93	14.1	32	ABprpaapa	288	-173	0	0		0	0	0	0	0
21	1	60	138	-1	437	313	16.3	38	Eala	-58	0	0	0		0	0	0	0	0
22	1	79	35	78	475	119	13.9	38	ABpraaap	144	0	0	0		0	0	0	0	0
23	1	65	89	-1	282	403	10.4	30	ABplpppap	226	121	0	0		0	0	0	0	0
24	1	109	77	-1	509	226	5.1	28	ABarapaap	202	145	0	0		0	0	0	0	0
25	1	107	121	-1	378	190	16.5	34	ABarpappa	258	179	0	0		0	0	0	0	0
26	1	97	61	-1	427	261	5.4	33	ABaraappp	204	0	0	0		0	0	0	0	0
27	1	111	15	23	304	118	18.9	41	ABprapaa	305	-140	0	0		0	0	0	0	0
28	1	21	18	-1	314	173	9.5	35	MSpppp	-80	0	0	0		0	0	0	0	0
29	1	50	27	-1	224	358	10.0	39	Capa	385	-824	0	0		0	0	0	0	0
30	1	67	51	-1	365	330	4.6	34	MSaapp	346	739	0	0		0	0	0	0	0
31	1	82	31	-1	189	218	9.5	37	Cppa	-54	0	0	0		0	0	0	0	0
32	1	86	73	-1	414	245	14.9	36	Eara	347	-480	0	0		0	0	0	0	0
33	1	102	80	-1	173	270	12.6	32	Cpapp	256	635	0	0		0	0	0	0	0
34	1	80	87	-1	322	406	15.1	38	ABplppap	259	-785	0	0		0	0	0	0	0
35	1	16	48	-1	382	236	6.4	37	MSpapa	73	0	0	0		0	0	0	0	0
36	1	32	59	-1	346	138	11.6	31	ABprpaapp	268	-359	0	0		0	0	0	0	0
37	1	4	75	91	272	122	11.6	35	ABprppap	228	508	0	0		0	0	0	0	0
38	1	90	126	-1	429	103	11.7	33	ABprpaaaa	165	0	0	0		0	0	0	0	0
39	1	93	37	136	519	163	16.7	38	ABalaapp	160	0	0	0		0	0	0	0	0
40	1	30	117	-1	414	418	20.4	36	ABplaappa	304	1665	0	0		0	0	0	0	0
41	1	49	26	-1	243	389	15.1	37	ABplappp	251	0	0	0		0	0	0	0	0
42	1	120	118	-1	272	227	21.6	37	Cpaaa	351	739	0	0		0	0	0	0	0
43	1	98	141	-1	248	350	5.9	31	ABplppppp	209	705	0	0		0	0	0	0	0
44	1	9	93	-1	380	355	10.1	33	MSappa	223	0	0	0		0	0	0	0	0
45	1	127	137	-1	354	341	15.3	38	Ealp	383	1190	0	0		0	0	0	0	0
46	1	57	129	-1	344	134	16.3	36	ABpraappp	352	-1356	0	0		0	0	0	0	0
47	1	103	97	-1	460	433	18.2	33	ABplpaapa	327	473	0	0		0	0	0	0	0
48	1	7	107	-1	326	422	10.4	29	ABplpppaa	114	0	0	0		0	0	0	0	0
49	1	72	5	-1	318	95	12.1	34	ABprppaa	-93	0	0	0		0	0	0	0	0
50	1	91	66	-1	324	135	5.2	35	ABprpappa	267	846	0	0		0	0	0	0	0
51	1	81	11	-1	480	154	8.0	29	ABarappaa	217	1058	0	0		0	0	0	0	0
52	1	51	62	-1	385	109	11.0	32	ABprpaaap	249	-766	0	0		0	0	0	0	0
53	1	31	74	-1	509	302	18.8	37	ABalapap	376	-580	0	0		0	0	0	0	0
54	1	11	67	-1	338	359	11.3	34	MSappp	339	452	0	0		0	0	0	0	0
55	1	116	84	-1	377	218	22.3	39	ABarpaapp	398	472	0	0		0	0	0	0	0
56	1	122	115	-1	567	218	10.5	32	ABaraaapa	126	0	0	0		0	0	0	0	0
57	1	100	33	125	330	176	22.4	40	ABarpppa	505	0	0	0		0	0	0	0	0
58	1	6	22	-1	423	246	10.2	34	MSpaap	-224	0	0	0		0	0	0	0	0
59	1	44	76	-1	575	272	8.3	32	ABaraapaa	-178	0	0	0		0	0	0	0	0
60	1	53	45	-1	331	385	5.9	31	ABplpappp	250	-188	0	0		0	0	0	0	0
61	1	106	39	-1	345	107	7.0	32	ABprpapap	-301	0	0	0		0	0	0	0	0
62	1	3	29	-1	503	233	12.2	37	MSpaaa	75	0	0	0		0	0	0	0	0
63	1	105	7	-1	399	112	5.5	32	ABprpapaa	295	721	0	0		0	0	0	0	0
64	1	68	43	-1	550	245	23.5	41	ABalapaa	409	-221	0	0		0	0	0	0	0
65	1	114	86	-1	496	196	22.9	42	ABarpaaa	381	1060	0	0		0	0	0	0	0
66	1	15	88	-1	536	339	6.4	32	ABalpappa	290	-36	0	0		0	0	0	0	0
67	1	61	52	-1	432	200	5.3	35	ABarapapp	314	59	0	0		0	0	0	0	0
68	1	54	63	-1	417	337	10.7	33	MSapap	-224	0	0	0		0	0	0	0	0
69	1	102	95	-1	175	244	16.7	33	Cpapa	302	-602	0	0		0	0	0	0	0
70	1	63	25	-1	450	197	10.5	36	MSppaa	295	-269	0	0		0	0	0	0	0
71	1	107	124	-1	340	206	16.7	34	ABarpappp	229	-135	0	0		0	0	0	0	0
72	1	124	17	-1	433	118	19.2	34	ABpraapap	245	136	0	0		0	0	0	0	0
73	1	110	116	139	376	421	12.1	38	ABplppaa	144	0	0	0		0	0	0	0	0
74	1	39	144	-1	436	321	21.9	34	ABplaaapp	280	790	0	0		0	0	0	0	0
75	1	41	72	-1	453	381	21.7	33	ABplaapap	220	1086	0	0		0	0	0	0	0
76	1	27	105	106	506	379	9.2	35	ABalppap	236	165	0	0		0	0	0	0	0
77	1	87	103	-1	312	287	21.7	41	ABarppap	385	858	0	0		0	0	0	0	0
78	1	96	145	-1	455	246	21.9	37	ABarpaapa	374	295	0	0		0	0	0	0	0
79	1	119	34	-1	196	169	9.8	31	ABprpppap	208	1439	0	0		0	0	0	0	0
80	1	35	130	-1	591	343	13.6	30	ABalpapaa	227	155	0	0		0	0	0	0	0
81	1	47	133	-1	591	299	15.8	35	ABalpaapa	29	0	0	0		0	0	0	0	0
82	1	18	99	-1	460	431	13.4	31	ABplpaaap	282	510	0	0		0	0	0	0	0
83	1	113	69	-1	505	238	18.4	36	ABalappa	126	0	0	0		0	0	0	0	0
84	1	108	134	-1	277	381	18.6	32	ABplappap	237	-497	0	0		0	0	0	0	0
85	1	121	140	-1	461	398	9.5	31	ABplpapaa	213	803	0	0		0	0	0	0	0
86	1	56	41	-1	191	335	12.1	40	Capp	-191	0	0	0		0	0	0	0	0
87	1	128	119	-1	436	154	11.0	31	ABarapppa	128	0	0	0		0	0	0	0	0
88	1	24	100	-1	410	438	15.6	31	ABplpaapp	314	515	0	0		0	0	0	0	0
89	1	74	143	-1	542	329	12.3	29	ABalpaapp	51	0	0	0		0	0	0	0	0
90	1	45	101	-1	211	157	19.5	31	ABprapapp	249	-438	0	0		0	0	0	0	0
91	1	35	4	-1	559	348	9.4	29	ABalpapap	273	234	0	0		0	0	0	0	0
92	1	70	149	-1	372	343	22.5	36	ABplapaap	330	121	0	0		0	0	0	0	0
93	1	42	83	-1	236	295	22.4	43	Caaa	432	246	0	0		0	0	0	0	0
94	1	85	54	-1	488	195	5.9	31	ABarapapa	615	0	0	0		0	0	0	0	0
95	1	112	85	-1	250	311	13.7	35	Eplp	252	736	0	0		0	0	0	0	0
96	1	41	79	-1	501	376	20.4	33	ABplaapaa	246	-488	0	0		0	0	0	0	0
97	1	83	127	-1	184	306	18.9	40	Caap	389	374	0	0		0	0	0	0	0
98	1	46	82	-1	553	307	23.3	36	ABplaaaaa	347	599	0	0		0	0	0	0	0
99	1	95	38	109	461	204	16.4	39	ABalappp	238	819	0	0		0	0	0	0	0
100	1	20	102	114	234	159	14.2	38	ABprappa	234	219	0	0		0	0	0	0	0
101	1	29	32	-1	333	260	13.2	36	Earp	305	176	0	0		0	0	0	0	0
102	1	59	81	-1	464	338	10.7	34	MSapaa	212	0	0	0		0	0	0	0	0
103	1	17	24	-1	169	185	14.1	36	ABprappp	182	0	0	0		0	0	0	0	0
104	1	40	14	-1	170	293	8.2	40	Cppp	396	156	0	0		0	0	0	0	0
105	1	108	55	-1	306	386	19.8	32	ABplappaa	235	-811	0	0		0	0	0	0	0
106	1	77	10	-1	420	402	8.5	32	ABplpapap	234	116	0	0		0	0	0	0	0
107	1	10	128	-1	426	390	16.2	33	ABalppppp	110	0	0	0		0	0	0	0	0
108	1	94	40	-1	232	269	8.5	36	Dpp	336	-588	0	0		0	0	0	0	0
109	1	37	46	-1	415	371	22.4	34	ABplapaaa	238	759	0	0		0	0	0	0	0
110	1	34	98	-1	518	422	14.2	33	ABplpaaaa	-8	0	0	0		0	0	0	0	0
111	1	81	53	-1	440	136	5.5	29	ABarappap	241	-507	0	0		0	0	0	0	0
112	1	64	92	-1	468	393	15.6	31	ABalppppa	266	172	0	0		0	0	0	0	0
113	1	25	90	-1	263	178	19.7	39	ABarpppp	470	0	0	0		0	0	0	0	0
114	1	101	50	-1	400	176	12.4	34	MSppap	338	-303	0	0		0	0	0	0	0
115	1	2	1	-1	244	148	8.6	31	ABprpppaa	209	526	0	0		0	0	0	0	0
116	1	75	3	-1	238	181	5.4	33	ABprppppa	255	-28	0	0		0	0	0	0	0
117	1	13	30	-1	396	159	8.2	32	ABarapppp	244	0	0	0		0	0	0	0	0
118	1	36	142	-1	310	256	8.1	33	Z2	299	971	0	0		0	0	0	0	0
119	1	112	131	-1	306	310	16.3	37	Epla	340	461	0	0		0	0	0	0	0
120	1	48	44	-1	598	250	18.3	38	ABalaaaa	261	0	0	0		0	0	0	0	0
121	1	117	58	-1	334	345	22.4	36	ABplapapa	351	495	0	0		0	0	0	0	0
122	1	28	132	-1	406	164	20.3	36	ABarpapap	159	0	0	0		0	0	0	0	0
123	1	118	70	-1	483	340	5.3	34	ABalpappp	16	0	0	0		0	0	0	0	0
124	1	130	104	-1	254	124	18.4	31	ABprapapa	231	0	0	0		0	0	0	0	0
125	1	22	64	-1	517	354	14.6	30	ABalpppaa	200	876	0	0		0	0	0	0	0
126	1	84	147	-1	457	168	21.2	35	ABarpapaa	246	-1108	0	0		0	0	0	0	0
127	1	73	94	-1	378	397	6.4	32	ABplpappa	279	780	0	0		0	0	0	0	0
128	1	125	2	-1	383	278	21.8	41	ABarppaa	409	-181	0	0		0	0	0	0	0
129	1	22	36	-1	499	370	15.4	30	ABalpppap	205	223	0	0		0	0	0	0	0
130	1	109	122	-1	546	226	7.4	29	ABarapaaa	228	-196	0	0		0	0	0	0	0
131	1	123	110	-1	202	235	20.4	37	Cpaap	310	1093	0	0		0	0	0	0	0
132	1	71	146	-1	277	340	22.2	34	ABplapapp	333	-277	0	0		0	0	0	0	0
133	1	92	71	-1	484	131	19.3	34	ABpraapaa	264	416	0	0		0	0	0	0	0
134	1	88	112	-1	398	130	16.3	33	ABpraappa	446	0	0	0		0	0	0	0	0
135	1	78	28	-1	286	382	6.7	31	ABplppppa	206	712	0	0		0	0	0	0	0
136	1	69	42	-1	352	398	19.4	37	ABplaappp	112	0	0	0		0	0	0	0	0
137	1	89	13	-1	253	299	6.5	37	Dap	343	190	0	0		0	0	0	0	0
138	1	126	135	-1	316	330	6.8	33	Daa	285	-517	0	0		0	0	0	0	0
139	1	129	6	-1	281	211	6.4	33	Dpa	278	72	0	0		0	0	0	0	0
140	1	19	120	-1	363	295	8.4	32	Z3	288	0	0	0		0	0	0	0	0
