# Supplementary material for: The AP-2 Transcription Factor APTF-2 Is Required for Neuroblast and Epidermal Morphogenesis in Caenorhabditis elegans Embryogenesis
Source: PLoS Genet. 2016 May 13;12(5):e1006048. doi: 10.1371/journal.pgen.1006048 (PMC4866721; doi:10.1371/journal.pgen.1006048)
Supplement: S3 Text — (ZIP) [file pgen.1006048.s031.zip › nuclei/t097-nuclei]

1	1	115	108	-1	241	154	8.7	32	ABprpppaa	249	0	0	0		0	0	0	0	0
2	1	128	138	-1	380	272	21.7	40	ABarppaa	405	617	0	0		0	0	0	0	0
3	1	116	42	-1	242	182	5.3	32	ABprppppa	273	-380	0	0		0	0	0	0	0
4	1	91	113	-1	560	349	8.7	31	ABalpapap	269	-374	0	0		0	0	0	0	0
5	1	49	30	-1	328	94	13.0	34	ABprppaa	356	0	0	0		0	0	0	0	0
6	1	139	46	-1	287	206	6.4	33	Dpa	250	-241	0	0		0	0	0	0	0
7	1	63	140	-1	392	113	5.2	32	ABprpapaa	310	728	0	0		0	0	0	0	0
8	1	8	10	-1	581	258	11.8	37	ABaraaaa	282	0	0	0		0	0	0	0	0
9	1	3	57	-1	340	223	5.0	34	MSpapp	174	0	0	0		0	0	0	0	0
10	1	106	124	-1	416	404	9.0	33	ABplpapap	250	113	0	0		0	0	0	0	0
11	1	51	8	-1	479	152	7.9	31	ABarappaa	248	1065	0	0		0	0	0	0	0
12	1	11	34	-1	363	201	10.0	32	MSpppa	91	0	0	0		0	0	0	0	0
13	1	137	128	-1	261	296	6.6	36	Dap	367	1290	0	0		0	0	0	0	0
14	1	104	73	-1	174	284	7.5	38	Cppp	152	0	0	0		0	0	0	0	0
15	1	27	44	-1	292	123	20.4	33	ABprapaap	202	793	0	0		0	0	0	0	0
16	1	19	151	-1	218	223	5.2	32	ABprppppp	275	-669	0	0		0	0	0	0	0
17	1	72	118	-1	435	122	19.4	34	ABpraapap	311	1153	0	0		0	0	0	0	0
18	1	28	99	-1	312	170	9.9	35	MSpppp	300	-400	0	0		0	0	0	0	0
19	1	17	143	-1	279	154	5.6	32	ABprpappp	178	0	0	0		0	0	0	0	0
20	1	6	51	-1	517	141	10.3	36	ABpraaaa	295	0	0	0		0	0	0	0	0
21	1	20	14	-1	379	93	14.3	33	ABprpaapa	143	0	0	0		0	0	0	0	0
22	1	58	68	-1	427	239	10.1	35	MSpaap	347	1420	0	0		0	0	0	0	0
23	1	27	43	-1	332	124	19.6	34	ABprapaaa	248	479	0	0		0	0	0	0	0
24	1	103	12	-1	171	180	13.5	38	ABprappp	140	0	0	0		0	0	0	0	0
25	1	70	103	-1	461	188	11.0	35	MSppaa	55	0	0	0		0	0	0	0	0
26	1	41	36	-1	237	388	14.9	38	ABplappp	299	106	0	0		0	0	0	0	0
27	1	29	26	-1	224	351	9.3	40	Capa	387	463	0	0		0	0	0	0	0
28	1	135	97	-1	281	380	6.5	32	ABplppppa	103	0	0	0		0	0	0	0	0
29	1	62	52	-1	496	232	12.9	38	MSpaaa	381	262	0	0		0	0	0	0	0
30	1	117	45	-1	387	159	7.6	33	ABarapppp	272	-920	0	0		0	0	0	0	0
31	1	31	60	-1	192	224	10.0	39	Cppa	379	1554	0	0		0	0	0	0	0
32	1	101	39	-1	334	265	13.4	36	Earp	189	0	0	0		0	0	0	0	0
33	1	57	81	-1	310	190	21.6	36	ABarpppap	302	495	0	0		0	0	0	0	0
34	1	79	145	-1	195	170	9.6	31	ABprpppap	250	185	0	0		0	0	0	0	0
35	1	22	77	-1	502	120	13.9	30	ABpraaapa	222	-164	0	0		0	0	0	0	0
36	1	129	92	-1	494	377	15.4	30	ABalpppap	207	0	0	0		0	0	0	0	0
37	1	39	75	-1	551	167	16.4	31	ABalaappa	202	-495	0	0		0	0	0	0	0
38	1	99	147	-1	484	194	16.9	34	ABalapppa	223	-761	0	0		0	0	0	0	0
39	1	61	120	-1	340	113	6.7	32	ABprpapap	410	0	0	0		0	0	0	0	0
40	1	108	100	-1	235	268	8.2	35	Dpp	354	-526	0	0		0	0	0	0	0
41	1	86	27	-1	189	332	11.0	39	Capp	358	428	0	0		0	0	0	0	0
42	1	136	74	-1	362	405	18.2	36	ABplaappp	344	-171	0	0		0	0	0	0	0
43	1	64	84	-1	549	245	23.5	39	ABalapaa	389	2019	0	0		0	0	0	0	0
44	1	120	18	-1	597	257	17.4	38	ABalaaaa	348	-439	0	0		0	0	0	0	0
45	1	60	93	-1	324	372	5.6	31	ABplpappp	297	950	0	0		0	0	0	0	0
46	1	109	53	-1	417	370	22.3	35	ABplapaaa	273	422	0	0		0	0	0	0	0
47	1	15	19	-1	554	385	14.3	37	ABalppaa	216	0	0	0		0	0	0	0	0
48	1	35	50	-1	382	240	6.5	38	MSpapa	131	0	0	0		0	0	0	0	0
49	1	14	76	-1	476	267	5.5	31	ABaraappa	389	0	0	0		0	0	0	0	0
50	1	114	29	-1	407	173	12.4	35	MSppap	333	-22	0	0		0	0	0	0	0
51	1	30	117	-1	369	333	4.6	35	MSaapp	182	0	0	0		0	0	0	0	0
52	1	67	96	-1	425	197	5.4	37	ABarapapp	90	0	0	0		0	0	0	0	0
53	1	111	98	-1	435	133	5.5	31	ABarappap	235	-822	0	0		0	0	0	0	0
54	1	94	80	-1	483	191	5.7	32	ABarapapa	271	54	0	0		0	0	0	0	0
55	1	105	148	-1	314	397	20.3	32	ABplappaa	270	-1126	0	0		0	0	0	0	0
56	1	12	82	-1	579	333	19.1	37	ABalpaaa	-57	0	0	0		0	0	0	0	0
57	1	4	70	-1	280	226	13.7	45	Epr	452	651	0	0		0	0	0	0	0
58	1	121	31	-1	336	351	22.8	36	ABplapapa	313	778	0	0		0	0	0	0	0
59	1	36	61	-1	350	143	11.9	32	ABprpaapp	316	-1254	0	0		0	0	0	0	0
60	1	9	64	-1	508	293	5.3	33	ABaraapap	319	1409	0	0		0	0	0	0	0
61	1	26	54	-1	425	257	5.2	32	ABaraappp	280	830	0	0		0	0	0	0	0
62	1	52	71	-1	375	102	10.5	32	ABprpaaap	284	582	0	0		0	0	0	0	0
63	1	68	72	-1	417	335	11.2	35	MSapap	199	0	0	0		0	0	0	0	0
64	1	125	129	-1	524	337	14.5	30	ABalpppaa	221	249	0	0		0	0	0	0	0
65	1	13	58	-1	457	286	10.1	36	MSaaap	335	1047	0	0		0	0	0	0	0
66	1	50	111	-1	319	139	5.0	34	ABprpappa	-102	0	0	0		0	0	0	0	0
67	1	54	107	-1	343	363	11.7	35	MSappp	335	-232	0	0		0	0	0	0	0
68	1	16	16	47	559	221	18.4	36	ABalaaap	240	436	0	0		0	0	0	0	0
69	1	83	13	-1	502	242	18.1	37	ABalappa	-35	0	0	0		0	0	0	0	0
70	1	123	122	-1	481	345	5.1	34	ABalpappp	341	-180	0	0		0	0	0	0	0
71	1	133	142	-1	483	133	19.2	35	ABpraapaa	105	0	0	0		0	0	0	0	0
72	1	75	135	-1	463	378	22.1	35	ABplaapap	-39	0	0	0		0	0	0	0	0
73	1	32	115	-1	412	243	14.4	36	Eara	328	146	0	0		0	0	0	0	0
74	1	53	9	-1	513	304	18.7	37	ABalapap	334	146	0	0		0	0	0	0	0
75	1	37	150	-1	293	105	11.6	30	ABprppapa	236	1128	0	0		0	0	0	0	0
76	1	59	94	-1	572	276	7.2	33	ABaraapaa	279	-491	0	0		0	0	0	0	0
77	1	24	83	-1	499	226	5.0	29	ABarapaap	205	462	0	0		0	0	0	0	0
78	1	22	131	-1	452	117	14.6	31	ABpraaapp	-162	0	0	0		0	0	0	0	0
79	1	96	40	-1	516	376	20.2	33	ABplaapaa	277	-236	0	0		0	0	0	0	0
80	1	33	69	-1	173	275	12.7	32	Cpapp	248	42	0	0		0	0	0	0	0
81	1	102	48	-1	474	338	11.2	35	MSapaa	179	0	0	0		0	0	0	0	0
82	1	98	28	-1	552	310	23.5	36	ABplaaaaa	-21	0	0	0		0	0	0	0	0
83	1	93	146	-1	235	296	21.7	43	Caaa	434	987	0	0		0	0	0	0	0
84	1	55	38	-1	369	212	22.4	39	ABarpaapp	363	-578	0	0		0	0	0	0	0
85	1	95	49	-1	244	312	13.3	36	Eplp	273	-522	0	0		0	0	0	0	0
86	1	65	65	121	495	218	22.4	39	ABarpaaa	274	118	0	0		0	0	0	0	0
87	1	34	2	137	308	411	15.1	38	ABplppap	256	158	0	0		0	0	0	0	0
88	1	66	109	-1	534	339	5.8	32	ABalpappa	323	-702	0	0		0	0	0	0	0
89	1	23	89	-1	283	402	10.3	30	ABplpppap	283	11	0	0		0	0	0	0	0
90	1	113	132	-1	256	181	19.4	40	ABarpppp	391	552	0	0		0	0	0	0	0
91	1	37	130	-1	250	127	10.0	29	ABprppapp	197	185	0	0		0	0	0	0	0
92	1	112	105	-1	467	391	16.9	34	ABalppppa	272	-743	0	0		0	0	0	0	0
93	1	44	119	-1	384	360	10.3	33	MSappa	329	399	0	0		0	0	0	0	0
94	1	127	20	-1	378	402	7.0	33	ABplpappa	145	0	0	0		0	0	0	0	0
95	1	69	114	-1	168	234	17.6	35	Cpapa	255	352	0	0		0	0	0	0	0
96	1	1	78	-1	503	343	22.5	35	ABplaaaap	332	-15	0	0		0	0	0	0	0
97	1	47	33	-1	466	431	19.1	35	ABplpaapa	366	0	0	0		0	0	0	0	0
98	1	110	5	-1	516	427	13.7	32	ABplpaaaa	-24	0	0	0		0	0	0	0	0
99	1	82	141	-1	468	435	14.5	33	ABplpaaap	511	0	0	0		0	0	0	0	0
100	1	88	1	-1	412	441	16.1	34	ABplpaapp	339	-335	0	0		0	0	0	0	0
101	1	90	86	-1	207	154	19.1	32	ABprapapp	524	0	0	0		0	0	0	0	0
102	1	100	104	-1	216	183	14.1	29	ABprappap	187	0	0	0		0	0	0	0	0
103	1	77	66	-1	312	297	21.5	40	ABarppap	405	-889	0	0		0	0	0	0	0
104	1	124	110	-1	250	120	18.3	35	ABprapapa	306	230	0	0		0	0	0	0	0
105	1	76	79	-1	478	387	8.7	29	ABalppapp	218	-782	0	0		0	0	0	0	0
106	1	76	127	-1	531	377	9.8	29	ABalppapa	224	783	0	0		0	0	0	0	0
107	1	48	37	-1	319	416	9.2	30	ABplpppaa	274	91	0	0		0	0	0	0	0
108	1	5	22	-1	428	325	6.1	38	MSaapa	362	0	0	0		0	0	0	0	0
109	1	99	67	-1	438	210	17.4	33	ABalapppp	210	495	0	0		0	0	0	0	0
110	1	131	15	-1	199	242	21.4	38	Cpaap	320	482	0	0		0	0	0	0	0
111	1	7	87	-1	521	195	7.1	31	ABaraaapp	143	0	0	0		0	0	0	0	0
112	1	134	56	-1	399	127	16.9	33	ABpraappa	113	0	0	0		0	0	0	0	0
113	1	18	4	-1	568	193	13.6	37	ABalaapa	454	0	0	0		0	0	0	0	0
114	1	100	133	-1	258	145	13.7	30	ABprappaa	254	0	0	0		0	0	0	0	0
115	1	56	21	-1	566	218	9.5	34	ABaraaapa	454	0	0	0		0	0	0	0	0
116	1	73	62	-1	396	428	12.7	29	ABplppaaa	219	455	0	0		0	0	0	0	0
117	1	40	136	-1	419	418	20.6	36	ABplaappa	313	112	0	0		0	0	0	0	0
118	1	42	91	-1	279	234	21.7	36	Cpaaa	347	-1187	0	0		0	0	0	0	0
119	1	87	35	-1	432	151	10.3	32	ABarapppa	114	0	0	0		0	0	0	0	0
120	1	140	152	-1	367	295	9.1	31	Z3	300	212	0	0		0	0	0	0	0
121	1	25	126	-1	388	187	16.9	34	ABarpappa	287	806	0	0		0	0	0	0	0
122	1	130	25	-1	541	231	5.7	29	ABarapaaa	219	424	0	0		0	0	0	0	0
123	1	2	7	-1	474	305	22.3	33	ABplaaapa	273	478	0	0		0	0	0	0	0
124	1	71	23	-1	341	207	17.3	34	ABarpappp	252	179	0	0		0	0	0	0	0
125	1	57	63	-1	355	167	22.1	36	ABarpppaa	275	-766	0	0		0	0	0	0	0
126	1	38	6	-1	423	96	10.9	33	ABprpaaaa	168	0	0	0		0	0	0	0	0
127	1	97	11	-1	185	307	18.3	41	Caap	-41	0	0	0		0	0	0	0	0
128	1	107	144	-1	421	391	16.6	34	ABalppppp	343	460	0	0		0	0	0	0	0
129	1	46	101	-1	345	143	16.4	36	ABpraappp	356	-742	0	0		0	0	0	0	0
130	1	80	41	-1	589	347	13.8	31	ABalpapaa	133	0	0	0		0	0	0	0	0
131	1	119	139	-1	309	318	16.2	36	Epla	459	0	0	0		0	0	0	0	0
132	1	122	95	-1	412	160	21.4	36	ABarpapap	363	1525	0	0		0	0	0	0	0
133	1	81	112	-1	595	297	14.9	35	ABalpaapa	-267	0	0	0		0	0	0	0	0
134	1	84	32	-1	268	389	18.8	31	ABplappap	244	-799	0	0		0	0	0	0	0
135	1	138	102	-1	317	330	7.5	33	Daa	315	-194	0	0		0	0	0	0	0
136	1	39	123	-1	514	156	15.6	31	ABalaappp	143	0	0	0		0	0	0	0	0
137	1	45	24	-1	363	343	15.5	39	Ealp	373	1357	0	0		0	0	0	0	0
138	1	21	134	-1	444	310	16.4	38	Eala	340	-672	0	0		0	0	0	0	0
139	1	73	17	-1	357	424	11.3	29	ABplppaap	226	459	0	0		0	0	0	0	0
140	1	85	85	-1	452	405	10.6	32	ABplpapaa	263	-110	0	0		0	0	0	0	0
141	1	43	88	-1	244	351	5.5	31	ABplppppp	243	-543	0	0		0	0	0	0	0
142	1	118	90	-1	310	258	8.0	34	Z2	316	63	0	0		0	0	0	0	0
143	1	89	116	-1	550	328	11.7	31	ABalpaapp	374	0	0	0		0	0	0	0	0
144	1	74	149	-1	428	321	22.3	36	ABplaaapp	277	781	0	0		0	0	0	0	0
145	1	78	125	-1	453	254	22.4	37	ABarpaapa	381	0	0	0		0	0	0	0	0
146	1	132	55	-1	274	348	22.5	36	ABplapapp	366	-7	0	0		0	0	0	0	0
147	1	126	59	-1	464	169	21.5	35	ABarpapaa	271	1075	0	0		0	0	0	0	0
148	1	10	106	-1	518	277	12.6	37	MSaaaa	356	-744	0	0		0	0	0	0	0
149	1	92	3	-1	375	348	22.6	38	ABplapaap	425	0	0	0		0	0	0	0	0
