# Supplementary material for: The AP-2 Transcription Factor APTF-2 Is Required for Neuroblast and Epidermal Morphogenesis in Caenorhabditis elegans Embryogenesis
Source: PLoS Genet. 2016 May 13;12(5):e1006048. doi: 10.1371/journal.pgen.1006048 (PMC4866721; doi:10.1371/journal.pgen.1006048)
Supplement: S3 Text — (ZIP) [file pgen.1006048.s031.zip › nuclei/t098-nuclei]

1	1	100	56	-1	412	439	15.5	34	ABplpaapp	287	49	0	0		0	0	0	0	0
2	1	87	153	-1	331	411	14.2	31	ABplppapa	206	154	0	0		0	0	0	0	0
3	1	149	120	-1	372	352	23.2	36	ABplapaap	359	-151	0	0		0	0	0	0	0
4	1	113	45	-1	559	199	13.5	36	ABalaapa	105	0	0	0		0	0	0	0	0
5	1	98	46	-1	514	426	13.2	32	ABplpaaaa	325	191	0	0		0	0	0	0	0
6	1	126	18	-1	427	97	10.6	32	ABprpaaaa	312	-655	0	0		0	0	0	0	0
7	1	123	134	-1	469	310	22.2	34	ABplaaapa	271	486	0	0		0	0	0	0	0
8	1	11	131	-1	479	152	7.7	31	ABarappaa	269	783	0	0		0	0	0	0	0
9	1	74	39	128	509	293	19.9	39	ABalapap	264	497	0	0		0	0	0	0	0
10	1	8	62	-1	571	260	11.2	37	ABaraaaa	197	0	0	0		0	0	0	0	0
11	1	127	12	-1	185	301	18.4	39	Caap	309	0	0	0		0	0	0	0	0
12	1	24	10	-1	173	175	13.7	39	ABprappp	102	0	0	0		0	0	0	0	0
13	1	69	19	-1	500	239	17.8	36	ABalappa	32	0	0	0		0	0	0	0	0
14	1	21	2	-1	386	90	14.5	33	ABprpaapa	317	142	0	0		0	0	0	0	0
15	1	110	54	-1	199	239	22.0	39	Cpaap	377	760	0	0		0	0	0	0	0
16	1	68	41	-1	584	233	18.3	31	ABalaaapa	97	0	0	0		0	0	0	0	0
17	1	139	79	-1	353	425	10.8	29	ABplppaap	142	0	0	0		0	0	0	0	0
18	1	44	36	98	590	263	15.6	37	ABalaaaa	155	0	0	0		0	0	0	0	0
19	1	47	126	-1	542	381	13.2	35	ABalppaa	31	0	0	0		0	0	0	0	0
20	1	94	130	-1	376	402	6.5	33	ABplpappa	537	0	0	0		0	0	0	0	0
21	1	115	13	-1	567	218	9.1	34	ABaraaapa	112	0	0	0		0	0	0	0	0
22	1	108	16	-1	422	325	6.8	38	MSaapa	332	1027	0	0		0	0	0	0	0
23	1	124	80	-1	344	204	17.6	35	ABarpappp	356	1218	0	0		0	0	0	0	0
24	1	137	154	-1	367	341	15.6	38	Ealp	360	-151	0	0		0	0	0	0	0
25	1	122	51	-1	534	235	5.8	30	ABarapaaa	282	465	0	0		0	0	0	0	0
26	1	27	152	-1	225	347	9.3	39	Capa	375	792	0	0		0	0	0	0	0
27	1	41	84	-1	189	325	10.5	38	Capp	144	0	0	0		0	0	0	0	0
28	1	82	23	-1	562	318	23.4	36	ABplaaaaa	32	0	0	0		0	0	0	0	0
29	1	50	118	-1	407	174	12.1	34	MSppap	341	78	0	0		0	0	0	0	0
30	1	5	5	103	322	103	12.9	35	ABprppaa	230	797	0	0		0	0	0	0	0
31	1	58	129	-1	334	366	23.1	39	ABplapapa	386	-228	0	0		0	0	0	0	0
32	1	134	138	-1	262	390	19.2	33	ABplappap	331	-121	0	0		0	0	0	0	0
33	1	97	33	-1	469	435	18.5	33	ABplpaapa	325	304	0	0		0	0	0	0	0
34	1	12	83	-1	365	198	10.0	33	MSpppa	431	0	0	0		0	0	0	0	0
35	1	119	148	-1	434	148	10.1	32	ABarapppa	433	0	0	0		0	0	0	0	0
36	1	26	73	-1	234	374	15.5	40	ABplappp	316	94	0	0		0	0	0	0	0
37	1	107	69	-1	311	413	9.1	30	ABplpppaa	-35	0	0	0		0	0	0	0	0
38	1	84	77	-1	364	209	22.4	40	ABarpaapp	400	-626	0	0		0	0	0	0	0
39	1	32	29	-1	335	270	13.5	37	Earp	363	-416	0	0		0	0	0	0	0
40	1	79	25	-1	521	369	20.3	35	ABplaapaa	77	0	0	0		0	0	0	0	0
41	1	130	71	-1	587	355	13.3	33	ABalpapaa	139	0	0	0		0	0	0	0	0
42	1	3	48	-1	244	180	5.3	33	ABprppppa	316	-60	0	0		0	0	0	0	0
43	1	23	50	-1	336	116	21.2	36	ABprapaaa	297	204	0	0		0	0	0	0	0
44	1	15	76	-1	289	127	20.4	34	ABprapaap	258	789	0	0		0	0	0	0	0
45	1	30	96	-1	379	160	7.5	33	ABarapppp	321	-345	0	0		0	0	0	0	0
46	1	6	146	-1	293	203	6.5	33	Dpa	278	82	0	0		0	0	0	0	0
47	1	68	9	-1	547	201	18.4	32	ABalaaapp	259	100	0	0		0	0	0	0	0
48	1	81	119	-1	476	339	11.5	35	MSapaa	127	0	0	0		0	0	0	0	0
49	1	85	157	-1	240	311	13.2	35	Eplp	313	-1458	0	0		0	0	0	0	0
50	1	48	15	-1	385	244	6.4	36	MSpapa	355	163	0	0		0	0	0	0	0
51	1	20	87	-1	517	139	10.8	35	ABpraaaa	134	0	0	0		0	0	0	0	0
52	1	29	89	-1	487	229	12.9	36	MSpaaa	54	0	0	0		0	0	0	0	0
53	1	46	123	-1	416	381	22.4	36	ABplapaaa	287	724	0	0		0	0	0	0	0
54	1	61	151	-1	429	260	5.3	34	ABaraappp	303	-116	0	0		0	0	0	0	0
55	1	146	115	-1	272	352	22.4	36	ABplapapp	317	178	0	0		0	0	0	0	0
56	1	112	137	-1	392	124	17.4	35	ABpraappa	314	124	0	0		0	0	0	0	0
57	1	9	110	-1	342	224	4.8	35	MSpapp	166	0	0	0		0	0	0	0	0
58	1	65	72	-1	461	291	10.8	34	MSaaap	96	0	0	0		0	0	0	0	0
59	1	147	150	-1	469	159	21.8	37	ABarpapaa	366	593	0	0		0	0	0	0	0
60	1	31	30	-1	190	223	10.4	38	Cppa	361	-335	0	0		0	0	0	0	0
61	1	59	32	-1	354	146	12.3	32	ABprpaapp	316	-595	0	0		0	0	0	0	0
62	1	116	132	-1	398	427	12.4	31	ABplppaaa	225	136	0	0		0	0	0	0	0
63	1	125	91	-1	359	163	22.2	34	ABarpppaa	307	156	0	0		0	0	0	0	0
64	1	60	11	-1	503	290	6.1	32	ABaraapap	308	-207	0	0		0	0	0	0	0
65	1	86	109	-1	469	210	22.6	34	ABarpaaap	285	-473	0	0		0	0	0	0	0
66	1	103	156	-1	312	306	20.9	40	ABarppap	400	494	0	0		0	0	0	0	0
67	1	109	82	-1	432	206	17.4	35	ABalapppp	254	-448	0	0		0	0	0	0	0
68	1	22	93	-1	428	238	10.2	34	MSpaap	169	0	0	0		0	0	0	0	0
69	1	80	52	-1	171	274	12.6	32	Cpapp	129	0	0	0		0	0	0	0	0
70	1	57	143	155	285	229	13.9	44	Epr	305	844	0	0		0	0	0	0	0
71	1	62	63	-1	372	97	10.9	32	ABprpaaap	325	0	0	0		0	0	0	0	0
72	1	63	108	-1	419	335	11.6	36	MSapap	354	140	0	0		0	0	0	0	0
73	1	14	1	-1	174	278	7.4	38	Cppp	363	-139	0	0		0	0	0	0	0
74	1	42	127	-1	366	410	17.7	36	ABplaappp	360	-177	0	0		0	0	0	0	0
75	1	37	64	-1	556	160	15.9	31	ABalaappa	227	198	0	0		0	0	0	0	0
76	1	49	38	-1	476	268	5.3	31	ABaraappa	290	-227	0	0		0	0	0	0	0
77	1	35	125	-1	493	111	14.1	31	ABpraaapa	164	0	0	0		0	0	0	0	0
78	1	96	42	-1	502	346	23.2	36	ABplaaaap	311	-991	0	0		0	0	0	0	0
79	1	105	26	-1	468	383	7.9	32	ABalppapp	217	472	0	0		0	0	0	0	0
80	1	54	113	-1	483	186	5.0	32	ABarapapa	288	54	0	0		0	0	0	0	0
81	1	33	81	-1	309	187	22.1	38	ABarpppap	294	-759	0	0		0	0	0	0	0
82	1	56	31	88	571	329	18.2	38	ABalpaaa	249	0	0	0		0	0	0	0	0
83	1	77	149	-1	495	227	4.9	29	ABarapaap	186	0	0	0		0	0	0	0	0
84	1	43	35	-1	555	254	22.9	39	ABalapaa	381	-798	0	0		0	0	0	0	0
85	1	140	27	-1	450	407	10.5	33	ABplpapaa	301	-100	0	0		0	0	0	0	0
86	1	101	21	-1	207	149	18.4	33	ABprapapp	319	831	0	0		0	0	0	0	0
87	1	111	78	-1	514	190	7.0	31	ABaraaapp	305	-349	0	0		0	0	0	0	0
88	1	141	17	-1	240	344	5.4	31	ABplppppp	249	112	0	0		0	0	0	0	0
89	1	89	44	-1	273	395	10.6	31	ABplpppap	329	0	0	0		0	0	0	0	0
90	1	142	68	-1	314	262	8.2	36	Z2	320	60	0	0		0	0	0	0	0
91	1	118	117	-1	289	234	21.6	36	Cpaaa	367	602	0	0		0	0	0	0	0
92	1	36	65	-1	494	377	15.4	33	ABalpppap	227	1156	0	0		0	0	0	0	0
93	1	45	136	-1	317	369	5.1	31	ABplpappp	-164	0	0	0		0	0	0	0	0
94	1	76	53	-1	570	275	6.6	32	ABaraapaa	-146	0	0	0		0	0	0	0	0
95	1	132	59	-1	406	158	22.1	35	ABarpapap	320	182	0	0		0	0	0	0	0
96	1	52	101	-1	426	202	5.3	36	ABarapapp	321	-261	0	0		0	0	0	0	0
97	1	28	97	-1	280	376	6.3	32	ABplppppa	253	104	0	0		0	0	0	0	0
98	1	53	3	-1	422	134	5.5	32	ABarappap	306	115	0	0		0	0	0	0	0
99	1	18	40	-1	310	169	10.4	35	MSpppp	330	29	0	0		0	0	0	0	0
100	1	40	133	-1	239	261	8.0	36	Dpp	339	-514	0	0		0	0	0	0	0
101	1	129	28	-1	340	140	16.5	37	ABpraappp	335	525	0	0		0	0	0	0	0
102	1	135	112	-1	317	333	7.8	32	Daa	264	-480	0	0		0	0	0	0	0
103	1	25	100	-1	460	184	11.0	35	MSppaa	333	51	0	0		0	0	0	0	0
104	1	102	104	-1	218	182	14.0	32	ABprappap	-125	0	0	0		0	0	0	0	0
105	1	92	121	-1	474	388	18.3	33	ABalppppa	305	-1270	0	0		0	0	0	0	0
106	1	148	147	158	521	278	12.9	39	MSaaaa	222	213	0	0		0	0	0	0	0
107	1	67	141	-1	346	361	11.7	35	MSappp	-333	0	0	0		0	0	0	0	0
108	1	1	135	-1	238	156	8.4	34	ABprpppaa	249	0	0	0		0	0	0	0	0
109	1	88	95	-1	529	335	5.3	34	ABalpappa	300	49	0	0		0	0	0	0	0
110	1	104	60	-1	253	119	17.9	34	ABprapapa	346	1942	0	0		0	0	0	0	0
111	1	66	111	-1	326	146	5.2	32	ABprpappa	226	0	0	0		0	0	0	0	0
112	1	133	74	-1	595	306	13.8	35	ABalpaapa	315	276	0	0		0	0	0	0	0
113	1	4	92	-1	551	350	7.8	33	ABalpapap	294	-86	0	0		0	0	0	0	0
114	1	95	24	-1	170	230	17.7	33	Cpapa	196	0	0	0		0	0	0	0	0
115	1	73	4	-1	413	245	14.6	37	Eara	370	155	0	0		0	0	0	0	0
116	1	143	22	-1	538	331	10.6	31	ABalpaapp	-19	0	0	0		0	0	0	0	0
117	1	51	61	-1	368	333	5.1	35	MSaapp	342	169	0	0		0	0	0	0	0
118	1	17	107	-1	425	119	19.5	34	ABpraapap	295	1155	0	0		0	0	0	0	0
119	1	93	106	-1	386	371	10.6	34	MSappa	71	0	0	0		0	0	0	0	0
120	1	39	7	-1	340	112	7.1	33	ABprpapap	110	0	0	0		0	0	0	0	0
121	1	86	90	-1	509	231	21.6	33	ABarpaaaa	270	1033	0	0		0	0	0	0	0
122	1	70	105	-1	474	343	4.7	35	ABalpappp	331	-402	0	0		0	0	0	0	0
123	1	136	144	-1	508	151	15.8	32	ABalaappp	458	0	0	0		0	0	0	0	0
124	1	10	6	-1	415	405	8.0	30	ABplpapap	-111	0	0	0		0	0	0	0	0
125	1	145	140	-1	462	258	22.4	38	ABarpaapa	339	308	0	0		0	0	0	0	0
126	1	121	86	-1	387	183	17.0	35	ABarpappa	173	0	0	0		0	0	0	0	0
127	1	106	20	-1	523	384	8.8	30	ABalppapa	255	453	0	0		0	0	0	0	0
128	1	13	122	-1	263	295	6.7	36	Dap	341	1970	0	0		0	0	0	0	0
129	1	64	124	-1	523	337	14.9	31	ABalpppaa	255	0	0	0		0	0	0	0	0
130	1	91	70	-1	252	127	9.4	30	ABprppapp	171	0	0	0		0	0	0	0	0
131	1	78	67	-1	442	117	14.9	34	ABpraaapp	252	-463	0	0		0	0	0	0	0
132	1	90	58	-1	255	179	19.0	40	ABarpppp	-84	0	0	0		0	0	0	0	0
133	1	114	37	-1	269	145	13.5	31	ABprappaa	236	-64	0	0		0	0	0	0	0
134	1	138	47	-1	446	308	17.0	39	Eala	385	565	0	0		0	0	0	0	0
135	1	72	66	-1	467	380	22.3	35	ABplaapap	337	227	0	0		0	0	0	0	0
136	1	117	8	-1	422	422	20.5	36	ABplaappa	-145	0	0	0		0	0	0	0	0
137	1	87	94	-1	287	405	14.8	31	ABplppapp	228	156	0	0		0	0	0	0	0
138	1	2	34	-1	380	277	22.2	40	ABarppaa	386	1014	0	0		0	0	0	0	0
139	1	131	57	-1	311	323	16.4	38	Epla	345	725	0	0		0	0	0	0	0
140	1	7	75	-1	386	113	5.1	32	ABprpapaa	288	-1517	0	0		0	0	0	0	0
141	1	99	139	-1	464	433	14.3	32	ABplpaaap	321	647	0	0		0	0	0	0	0
142	1	71	14	-1	478	126	19.2	35	ABpraapaa	120	0	0	0		0	0	0	0	0
143	1	19	116	-1	282	151	5.5	33	ABprpappp	171	0	0	0		0	0	0	0	0
144	1	128	49	-1	424	392	16.4	36	ABalppppp	316	673	0	0		0	0	0	0	0
145	1	34	114	-1	194	170	9.5	31	ABprpppap	-144	0	0	0		0	0	0	0	0
146	1	83	142	-1	237	291	21.7	43	Caaa	396	74	0	0		0	0	0	0	0
147	1	38	145	-1	482	186	17.3	35	ABalapppa	259	-135	0	0		0	0	0	0	0
148	1	55	43	-1	313	404	19.7	33	ABplappaa	316	1296	0	0		0	0	0	0	0
149	1	144	102	-1	419	325	22.5	36	ABplaaapp	149	0	0	0		0	0	0	0	0
150	1	75	99	-1	292	104	10.4	31	ABprppapa	229	0	0	0		0	0	0	0	0
151	1	16	85	-1	214	229	4.8	32	ABprppppp	316	937	0	0		0	0	0	0	0
152	1	120	55	-1	367	297	9.4	32	Z3	367	0	0	0		0	0	0	0	0
