# Supplementary material for: The AP-2 Transcription Factor APTF-2 Is Required for Neuroblast and Epidermal Morphogenesis in Caenorhabditis elegans Embryogenesis
Source: PLoS Genet. 2016 May 13;12(5):e1006048. doi: 10.1371/journal.pgen.1006048 (PMC4866721; doi:10.1371/journal.pgen.1006048)
Supplement: S3 Text — (ZIP) [file pgen.1006048.s031.zip › nuclei/t099-nuclei]

1	1	73	43	-1	175	267	7.4	37	Cppp	367	176	0	0		0	0	0	0	0
2	1	14	56	-1	399	90	14.9	33	ABprpaapa	293	-245	0	0		0	0	0	0	0
3	1	98	7	-1	420	126	5.7	32	ABarappap	317	-302	0	0		0	0	0	0	0
4	1	115	107	-1	414	246	15.3	38	Eara	380	736	0	0		0	0	0	0	0
5	1	30	83	-1	312	104	12.8	29	ABprppaap	155	0	0	0		0	0	0	0	0
6	1	124	147	-1	417	405	7.6	32	ABplpapap	87	0	0	0		0	0	0	0	0
7	1	120	92	-1	342	111	7.8	32	ABprpapap	136	0	0	0		0	0	0	0	0
8	1	136	73	-1	420	423	20.3	36	ABplaappa	328	73	0	0		0	0	0	0	0
9	1	47	12	-1	545	194	19.2	33	ABalaaapp	279	428	0	0		0	0	0	0	0
10	1	12	20	-1	175	177	13.3	37	ABprappp	-32	0	0	0		0	0	0	0	0
11	1	64	139	-1	503	291	6.8	34	ABaraapap	289	444	0	0		0	0	0	0	0
12	1	11	137	158	187	298	18.4	41	Caap	415	322	0	0		0	0	0	0	0
13	1	21	30	-1	561	211	8.5	33	ABaraaapa	130	0	0	0		0	0	0	0	0
14	1	142	152	-1	479	128	19.7	36	ABpraapaa	128	0	0	0		0	0	0	0	0
15	1	50	97	-1	391	243	6.5	36	MSpapa	360	534	0	0		0	0	0	0	0
16	1	22	22	62	422	322	6.6	40	MSaapa	163	0	0	0		0	0	0	0	0
17	1	88	31	-1	230	341	4.6	33	ABplppppp	326	425	0	0		0	0	0	0	0
18	1	6	52	-1	435	96	10.9	32	ABprpaaaa	28	0	0	0		0	0	0	0	0
19	1	13	2	-1	503	244	18.3	36	ABalappa	330	335	0	0		0	0	0	0	0
20	1	127	98	-1	519	378	8.2	30	ABalppapa	289	-10	0	0		0	0	0	0	0
21	1	86	149	-1	206	146	17.7	34	ABprapapp	160	0	0	0		0	0	0	0	0
22	1	116	88	-1	535	326	10.5	32	ABalpaapp	229	0	0	0		0	0	0	0	0
23	1	28	157	-1	557	329	23.2	35	ABplaaaaa	321	52	0	0		0	0	0	0	0
24	1	114	15	-1	171	224	18.3	36	Cpapa	338	1677	0	0		0	0	0	0	0
25	1	40	95	-1	522	375	20.0	35	ABplaapaa	62	0	0	0		0	0	0	0	0
26	1	79	125	-1	467	386	7.4	32	ABalppapp	279	204	0	0		0	0	0	0	0
27	1	85	140	-1	448	412	10.1	33	ABplpapaa	328	89	0	0		0	0	0	0	0
28	1	101	143	-1	337	138	17.0	36	ABpraappp	366	-99	0	0		0	0	0	0	0
29	1	39	119	-1	341	270	13.7	37	Earp	158	0	0	0		0	0	0	0	0
30	1	60	101	-1	190	220	10.4	38	Cppa	355	-19	0	0		0	0	0	0	0
31	1	82	148	-1	558	351	17.9	30	ABalpaaap	220	276	0	0		0	0	0	0	0
32	1	61	26	-1	361	143	12.6	34	ABprpaapp	306	899	0	0		0	0	0	0	0
33	1	33	36	-1	467	435	18.2	34	ABplpaapa	307	0	0	0		0	0	0	0	0
34	1	138	38	-1	384	282	22.3	40	ABarppaa	397	741	0	0		0	0	0	0	0
35	1	84	54	-1	559	266	22.3	37	ABalapaa	454	0	0	0		0	0	0	0	0
36	1	18	11	-1	587	265	17.6	29	ABalaaaar	-90	0	0	0		0	0	0	0	0
37	1	133	102	-1	274	141	14.1	32	ABprappaa	276	572	0	0		0	0	0	0	0
38	1	76	126	-1	478	268	5.6	32	ABaraappa	276	1030	0	0		0	0	0	0	0
39	1	9	59	-1	486	314	20.2	32	ABalapapp	228	1149	0	0		0	0	0	0	0
40	1	99	69	-1	315	165	10.9	35	MSpppp	-2	0	0	0		0	0	0	0	0
41	1	16	8	-1	582	230	18.5	32	ABalaaapa	218	-530	0	0		0	0	0	0	0
42	1	78	44	-1	498	357	23.3	36	ABplaaaap	344	864	0	0		0	0	0	0	0
43	1	148	153	-1	312	409	19.1	34	ABplappaa	323	229	0	0		0	0	0	0	0
44	1	89	96	-1	267	391	10.2	34	ABplpppap	325	344	0	0		0	0	0	0	0
45	1	4	37	146	555	204	14.0	39	ABalaapa	94	0	0	0		0	0	0	0	0
46	1	5	123	-1	513	420	12.2	32	ABplpaaaa	234	0	0	0		0	0	0	0	0
47	1	134	34	-1	437	314	17.0	39	Eala	387	-685	0	0		0	0	0	0	0
48	1	42	112	-1	250	175	5.3	33	ABprppppa	312	-338	0	0		0	0	0	0	0
49	1	144	61	-1	420	393	16.3	34	ABalppppp	317	-242	0	0		0	0	0	0	0
50	1	43	144	-1	337	121	22.2	37	ABprapaaa	369	1230	0	0		0	0	0	0	0
51	1	25	39	-1	528	233	5.8	28	ABarapaaa	-43	0	0	0		0	0	0	0	0
52	1	69	3	-1	166	266	12.5	33	Cpapp	310	1100	0	0		0	0	0	0	0
53	1	94	135	-1	565	278	6.5	32	ABaraapaa	315	-1090	0	0		0	0	0	0	0
54	1	15	78	-1	197	228	22.4	37	Cpaap	359	103	0	0		0	0	0	0	0
55	1	152	115	-1	364	293	8.9	30	Z3	-52	0	0	0		0	0	0	0	0
56	1	1	6	-1	414	437	14.7	32	ABplpaapp	0	0	0	0		0	0	0	0	0
57	1	139	49	-1	310	328	16.1	38	Epla	369	123	0	0		0	0	0	0	0
58	1	132	105	113	265	173	19.6	40	ABarpppp	285	-461	0	0		0	0	0	0	0
59	1	95	155	-1	415	167	22.3	36	ABarpapap	-100	0	0	0		0	0	0	0	0
60	1	110	136	-1	253	112	17.7	34	ABprapapa	20	0	0	0		0	0	0	0	0
61	1	117	5	-1	367	325	4.6	36	MSaapp	123	0	0	0		0	0	0	0	0
62	1	10	122	127	573	256	10.5	38	ABaraaaa	-101	0	0	0		0	0	0	0	0
63	1	71	9	-1	378	94	10.9	32	ABprpaaap	323	662	0	0		0	0	0	0	0
64	1	75	76	-1	550	155	16.3	33	ABalaappa	198	0	0	0		0	0	0	0	0
65	1	92	72	-1	492	381	15.3	33	ABalpppap	296	490	0	0		0	0	0	0	0
66	1	135	93	-1	457	382	22.4	35	ABplaapap	340	797	0	0		0	0	0	0	0
67	1	131	81	-1	440	122	15.5	34	ABpraaapp	168	0	0	0		0	0	0	0	0
68	1	90	109	-1	321	254	8.6	34	Z2	343	-627	0	0		0	0	0	0	0
69	1	37	45	-1	308	408	8.9	32	ABplpppaa	286	279	0	0		0	0	0	0	0
70	1	130	114	-1	256	125	9.3	31	ABprppapp	268	465	0	0		0	0	0	0	0
71	1	41	117	-1	591	357	13.6	32	ABalpapaa	-185	0	0	0		0	0	0	0	0
72	1	58	42	-1	457	290	11.4	35	MSaaap	341	-170	0	0		0	0	0	0	0
73	1	36	132	162	226	368	14.6	41	ABplappp	393	-111	0	0		0	0	0	0	0
74	1	112	63	-1	594	305	13.3	37	ABalpaapa	349	-517	0	0		0	0	0	0	0
75	1	140	108	-1	379	112	5.1	33	ABprpapaa	359	0	0	0		0	0	0	0	0
76	1	44	47	-1	296	124	20.3	35	ABprapaap	261	-783	0	0		0	0	0	0	0
77	1	38	151	-1	369	215	22.6	39	ABarpaapp	346	62	0	0		0	0	0	0	0
78	1	87	25	-1	512	188	7.2	31	ABaraaapp	141	0	0	0		0	0	0	0	0
79	1	17	142	-1	356	421	10.1	31	ABplppaap	284	358	0	0		0	0	0	0	0
80	1	23	134	-1	346	204	18.0	36	ABarpappp	301	691	0	0		0	0	0	0	0
81	1	81	121	-1	311	182	22.7	37	ABarpppap	314	805	0	0		0	0	0	0	0
82	1	67	163	-1	443	207	17.5	34	ABalapppp	348	-807	0	0		0	0	0	0	0
83	1	34	89	-1	366	191	9.9	35	MSpppa	-33	0	0	0		0	0	0	0	0
84	1	27	64	-1	185	323	9.7	39	Capp	-177	0	0	0		0	0	0	0	0
85	1	151	41	-1	211	217	4.7	33	ABprppppp	301	93	0	0		0	0	0	0	0
86	1	126	50	-1	396	183	17.3	35	ABarpappa	349	517	0	0		0	0	0	0	0
87	1	51	74	80	515	138	11.5	38	ABpraaaa	265	-1125	0	0		0	0	0	0	0
88	1	82	77	-1	589	312	18.3	30	ABalpaaaa	217	276	0	0		0	0	0	0	0
89	1	52	27	167	483	232	12.6	37	MSpaaa	173	0	0	0		0	0	0	0	0
90	1	121	18	-1	511	245	22.4	33	ABarpaaaa	278	408	0	0		0	0	0	0	0
91	1	63	120	-1	368	166	22.4	35	ABarpppaa	357	28	0	0		0	0	0	0	0
92	1	113	87	-1	549	345	7.5	33	ABalpapap	-81	0	0	0		0	0	0	0	0
93	1	68	65	-1	427	229	10.7	35	MSpaap	334	492	0	0		0	0	0	0	0
94	1	137	116	-1	281	395	14.4	32	ABplppapp	228	469	0	0		0	0	0	0	0
95	1	109	10	-1	528	331	4.6	34	ABalpappa	333	409	0	0		0	0	0	0	0
96	1	45	133	-1	382	150	8.0	32	ABarapppp	-7	0	0	0		0	0	0	0	0
97	1	97	124	-1	279	376	6.1	33	ABplppppa	-207	0	0	0		0	0	0	0	0
98	1	18	79	-1	590	248	14.0	30	ABalaaaal	279	-269	0	0		0	0	0	0	0
99	1	150	145	-1	291	103	9.8	30	ABprppapa	299	1285	0	0		0	0	0	0	0
100	1	103	14	-1	467	182	11.0	35	MSppaa	57	0	0	0		0	0	0	0	0
101	1	96	100	-1	425	195	5.2	35	ABarapapp	318	987	0	0		0	0	0	0	0
102	1	149	164	-1	408	331	22.4	37	ABplaaapp	359	-856	0	0		0	0	0	0	0
103	1	30	17	-1	345	95	14.2	28	ABprppaaa	210	1114	0	0		0	0	0	0	0
104	1	104	4	-1	221	176	14.4	31	ABprappap	305	-117	0	0		0	0	0	0	0
105	1	122	82	-1	471	343	4.7	34	ABalpappp	340	1197	0	0		0	0	0	0	0
106	1	119	16	-1	388	364	9.8	34	MSappa	235	0	0	0		0	0	0	0	0
107	1	118	66	-1	426	121	20.5	34	ABpraapap	315	244	0	0		0	0	0	0	0
108	1	72	23	-1	416	343	12.0	36	MSapap	146	0	0	0		0	0	0	0	0
109	1	65	99	-1	470	213	22.9	36	ABarpaaap	296	-787	0	0		0	0	0	0	0
110	1	57	24	-1	345	219	5.1	35	MSpapp	-188	0	0	0		0	0	0	0	0
111	1	111	75	-1	329	142	5.4	32	ABprpappa	316	-396	0	0		0	0	0	0	0
112	1	102	165	-1	320	334	8.2	34	Daa	338	1197	0	0		0	0	0	0	0
113	1	80	94	-1	484	183	4.7	32	ABarapapa	20	0	0	0		0	0	0	0	0
114	1	145	71	-1	197	166	8.8	31	ABprpppap	-180	0	0	0		0	0	0	0	0
115	1	55	29	-1	265	361	22.5	37	ABplapapp	358	432	0	0		0	0	0	0	0
116	1	143	110	-1	286	146	5.8	32	ABprpappp	172	0	0	0		0	0	0	0	0
117	1	91	91	-1	297	235	22.3	39	Cpaaa	380	-94	0	0		0	0	0	0	0
118	1	29	19	-1	414	169	12.3	34	MSppap	-18	0	0	0		0	0	0	0	0
119	1	48	68	-1	473	342	11.8	35	MSapaa	113	0	0	0		0	0	0	0	0
120	1	3	141	-1	361	360	23.4	36	ABplapaap	332	-498	0	0		0	0	0	0	0
121	1	105	53	-1	475	385	18.5	33	ABalppppa	265	0	0	0		0	0	0	0	0
122	1	128	154	-1	268	291	6.7	37	Dap	365	-343	0	0		0	0	0	0	0
123	1	53	13	-1	405	386	22.6	35	ABplapaaa	356	1117	0	0		0	0	0	0	0
124	1	129	104	-1	525	341	15.2	31	ABalpppaa	-572	0	0	0		0	0	0	0	0
125	1	77	150	-1	481	106	14.6	31	ABpraaapa	179	0	0	0		0	0	0	0	0
126	1	19	131	166	539	381	12.7	39	ABalppaa	221	0	0	0		0	0	0	0	0
127	1	74	33	-1	364	410	17.7	35	ABplaappp	354	648	0	0		0	0	0	0	0
128	1	9	159	-1	529	297	18.6	32	ABalapapa	247	521	0	0		0	0	0	0	0
129	1	31	21	-1	324	374	22.6	38	ABplapapa	138	0	0	0		0	0	0	0	0
130	1	20	111	-1	381	395	5.6	33	ABplpappa	308	-890	0	0		0	0	0	0	0
131	1	8	85	-1	482	155	8.1	30	ABarappaa	300	945	0	0		0	0	0	0	0
132	1	62	48	-1	397	424	11.7	30	ABplppaaa	147	0	0	0		0	0	0	0	0
133	1	100	161	-1	244	254	7.5	36	Dpp	366	-125	0	0		0	0	0	0	0
134	1	7	84	-1	461	320	22.7	35	ABplaaapa	355	1406	0	0		0	0	0	0	0
135	1	108	118	-1	235	151	8.9	33	ABprpppaa	-91	0	0	0		0	0	0	0	0
136	1	93	67	-1	321	366	4.4	32	ABplpappp	319	-1230	0	0		0	0	0	0	0
137	1	56	130	-1	393	123	18.6	36	ABpraappa	308	-495	0	0		0	0	0	0	0
138	1	32	86	-1	252	385	19.4	34	ABplappap	322	-631	0	0		0	0	0	0	0
139	1	141	57	-1	467	432	13.7	32	ABplpaaap	306	0	0	0		0	0	0	0	0
140	1	125	55	-1	463	262	21.9	37	ABarpaapa	-248	0	0	0		0	0	0	0	0
141	1	107	90	-1	348	359	11.6	35	MSappp	187	0	0	0		0	0	0	0	0
142	1	146	128	-1	236	280	21.6	42	Caaa	-320	0	0	0		0	0	0	0	0
143	1	70	103	-1	271	234	14.1	36	Eprp	244	493	0	0		0	0	0	0	0
144	1	123	129	-1	505	152	16.3	34	ABalaappp	268	1089	0	0		0	0	0	0	0
145	1	147	138	-1	492	187	18.3	35	ABalapppa	311	161	0	0		0	0	0	0	0
146	1	46	58	-1	301	199	6.9	33	Dpa	273	82	0	0		0	0	0	0	0
147	1	106	46	-1	541	269	13.8	30	MSaaaaa	203	-1076	0	0		0	0	0	0	0
148	1	35	40	-1	443	138	10.1	33	ABarapppa	73	0	0	0		0	0	0	0	0
149	1	83	28	-1	483	225	4.8	31	ABarapaap	-30	0	0	0		0	0	0	0	0
150	1	59	35	-1	482	164	23.3	38	ABarpapaa	346	1715	0	0		0	0	0	0	0
151	1	54	106	-1	436	249	5.4	33	ABaraappp	275	1120	0	0		0	0	0	0	0
152	1	26	1	-1	224	335	8.3	41	Capa	382	1129	0	0		0	0	0	0	0
153	1	2	60	-1	328	414	13.5	33	ABplppapa	211	132	0	0		0	0	0	0	0
154	1	24	32	-1	362	341	15.5	37	Ealp	374	665	0	0		0	0	0	0	0
155	1	70	160	-1	298	223	14.8	36	Epra	240	513	0	0		0	0	0	0	0
156	1	66	51	-1	309	306	20.9	40	ABarppap	133	0	0	0		0	0	0	0	0
157	1	49	156	-1	235	301	12.8	36	Eplp	337	-829	0	0		0	0	0	0	0
158	1	106	70	-1	505	290	14.2	31	MSaaaap	232	241	0	0		0	0	0	0	0
