# Supplementary material for: The AP-2 Transcription Factor APTF-2 Is Required for Neuroblast and Epidermal Morphogenesis in Caenorhabditis elegans Embryogenesis
Source: PLoS Genet. 2016 May 13;12(5):e1006048. doi: 10.1371/journal.pgen.1006048 (PMC4866721; doi:10.1371/journal.pgen.1006048)
Supplement: S3 Text — (ZIP) [file pgen.1006048.s031.zip › nuclei/t100-nuclei]

1	1	152	119	-1	227	318	7.8	41	Capa	172	0	0	0		0	0	0	0	0
2	1	19	111	-1	514	244	18.3	36	ABalappa	81	0	0	0		0	0	0	0	0
3	1	52	28	-1	161	264	12.4	34	Cpapp	249	0	0	0		0	0	0	0	0
4	1	104	43	-1	223	169	14.5	34	ABprappap	181	0	0	0		0	0	0	0	0
5	1	61	20	-1	360	321	4.7	36	MSaapp	146	0	0	0		0	0	0	0	0
6	1	56	53	-1	409	431	14.5	33	ABplpaapp	1	0	0	0		0	0	0	0	0
7	1	3	74	-1	417	129	5.1	33	ABarappap	308	109	0	0		0	0	0	0	0
8	1	41	23	-1	584	232	18.6	32	ABalaaapa	259	0	0	0		0	0	0	0	0
9	1	63	22	-1	383	98	10.5	32	ABprpaaap	-128	0	0	0		0	0	0	0	0
10	1	95	124	-1	526	338	4.9	34	ABalpappa	314	292	0	0		0	0	0	0	0
11	1	36	103	-1	588	277	18.5	32	ABalaaaar	278	548	0	0		0	0	0	0	0
12	1	9	63	-1	544	193	19.2	34	ABalaaapp	-174	0	0	0		0	0	0	0	0
13	1	123	54	-1	404	393	22.6	36	ABplapaaa	307	174	0	0		0	0	0	0	0
14	1	100	59	-1	472	183	10.4	34	MSppaa	64	0	0	0		0	0	0	0	0
15	1	24	101	-1	169	221	18.3	35	Cpapa	344	118	0	0		0	0	0	0	0
16	1	106	9	-1	380	361	9.6	34	MSappa	367	0	0	0		0	0	0	0	0
17	1	103	110	-1	349	92	13.7	30	ABprppaaa	280	-111	0	0		0	0	0	0	0
18	1	90	136	-1	510	249	22.6	34	ABarpaaaa	331	76	0	0		0	0	0	0	0
19	1	118	71	-1	423	166	12.3	34	MSppap	-25	0	0	0		0	0	0	0	0
20	1	10	10	12	181	176	14.0	39	ABprappp	234	0	0	0		0	0	0	0	0
21	1	129	159	-1	324	371	22.5	35	ABplapapa	312	-168	0	0		0	0	0	0	0
22	1	16	146	-1	435	316	6.9	28	MSaapaa	201	154	0	0		0	0	0	0	0
23	1	108	100	-1	412	347	11.7	36	MSapap	127	0	0	0		0	0	0	0	0
24	1	110	142	-1	338	220	5.3	35	MSpapp	326	1069	0	0		0	0	0	0	0
25	1	78	106	-1	514	190	7.0	30	ABaraaapp	182	0	0	0		0	0	0	0	0
26	1	32	131	-1	364	141	12.8	33	ABprpaapp	331	-106	0	0		0	0	0	0	0
27	1	89	45	-1	477	230	12.9	31	MSpaaap	214	162	0	0		0	0	0	0	0
28	1	149	29	-1	480	227	4.8	32	ABarapaap	284	307	0	0		0	0	0	0	0
29	1	115	115	-1	270	358	22.9	38	ABplapapp	354	105	0	0		0	0	0	0	0
30	1	13	33	-1	558	219	8.4	34	ABaraaapa	376	0	0	0		0	0	0	0	0
31	1	17	116	-1	227	342	4.8	32	ABplppppp	286	-230	0	0		0	0	0	0	0
32	1	154	94	-1	360	336	15.4	37	Ealp	363	749	0	0		0	0	0	0	0
33	1	127	92	-1	365	409	17.8	36	ABplaappp	318	719	0	0		0	0	0	0	0
34	1	47	162	-1	432	314	16.9	38	Eala	364	115	0	0		0	0	0	0	0
35	1	150	139	-1	492	163	23.1	37	ABarpapaa	337	-157	0	0		0	0	0	0	0
36	1	33	158	-1	465	435	17.6	34	ABplpaapa	316	0	0	0		0	0	0	0	0
37	1	45	138	-1	570	218	14.3	30	ABalaapaa	205	395	0	0		0	0	0	0	0
38	1	34	163	170	393	286	22.0	41	ABarppaa	312	1113	0	0		0	0	0	0	0
39	1	51	91	-1	528	239	5.7	30	ABarapaaa	278	149	0	0		0	0	0	0	0
40	1	148	11	-1	446	134	9.4	32	ABarapppa	275	379	0	0		0	0	0	0	0
41	1	85	155	-1	216	208	4.5	33	ABprppppp	335	104	0	0		0	0	0	0	0
42	1	72	35	-1	459	294	11.3	36	MSaaap	172	0	0	0		0	0	0	0	0
43	1	1	25	-1	177	263	7.2	38	Cppp	103	0	0	0		0	0	0	0	0
44	1	42	122	-1	498	359	23.4	36	ABplaaaap	323	-390	0	0		0	0	0	0	0
45	1	69	7	-1	298	410	9.3	33	ABplpppaa	292	897	0	0		0	0	0	0	0
46	1	147	166	-1	548	271	13.7	30	MSaaaaa	241	-124	0	0		0	0	0	0	0
47	1	76	19	-1	299	115	19.4	34	ABprapaap	337	1475	0	0		0	0	0	0	0
48	1	132	114	-1	391	422	11.4	30	ABplppaaa	403	0	0	0		0	0	0	0	0
49	1	57	132	-1	308	323	15.6	37	Epla	333	-865	0	0		0	0	0	0	0
50	1	86	13	-1	408	176	17.3	34	ABarpappa	313	0	0	0		0	0	0	0	0
51	1	156	104	161	318	301	21.4	41	ABarppap	404	872	0	0		0	0	0	0	0
52	1	18	65	-1	436	96	11.3	32	ABprpaaaa	305	0	0	0		0	0	0	0	0
53	1	121	164	-1	474	387	18.4	33	ABalppppa	294	850	0	0		0	0	0	0	0
54	1	35	86	-1	549	269	22.1	37	ABalapaa	131	0	0	0		0	0	0	0	0
55	1	140	39	-1	461	265	21.9	36	ABarpaapa	366	321	0	0		0	0	0	0	0
56	1	2	84	-1	399	92	14.6	33	ABprpaapa	311	-191	0	0		0	0	0	0	0
57	1	139	48	-1	463	433	13.3	32	ABplpaaap	323	-7	0	0		0	0	0	0	0
58	1	146	156	-1	304	196	7.8	32	Dpa	317	344	0	0		0	0	0	0	0
59	1	39	145	-1	480	320	19.7	34	ABalapapp	316	116	0	0		0	0	0	0	0
60	1	153	50	-1	323	414	13.6	33	ABplppapa	266	-179	0	0		0	0	0	0	0
61	1	49	120	-1	421	392	16.4	36	ABalppppp	320	1332	0	0		0	0	0	0	0
62	1	16	81	-1	403	318	6.8	28	MSaapap	200	477	0	0		0	0	0	0	0
63	1	74	49	-1	591	307	14.2	36	ABalpaapa	358	1035	0	0		0	0	0	0	0
64	1	84	24	-1	188	320	8.4	38	Capp	348	762	0	0		0	0	0	0	0
65	1	93	137	-1	432	229	10.8	34	MSpaap	181	0	0	0		0	0	0	0	0
66	1	107	95	-1	434	117	20.5	34	ABpraapap	255	0	0	0		0	0	0	0	0
67	1	136	67	-1	315	367	4.5	33	ABplpappp	74	0	0	0		0	0	0	0	0
68	1	119	97	-1	469	346	12.0	36	MSapaa	109	0	0	0		0	0	0	0	0
69	1	40	51	-1	314	165	11.5	34	MSpppp	315	20	0	0		0	0	0	0	0
70	1	158	148	-1	494	300	14.7	32	MSaaaap	212	-697	0	0		0	0	0	0	0
71	1	114	126	-1	198	161	9.2	31	ABprpppap	-74	0	0	0		0	0	0	0	0
72	1	65	47	-1	495	396	15.4	32	ABalpppap	300	-470	0	0		0	0	0	0	0
73	1	8	70	-1	416	427	20.0	36	ABplaappa	73	0	0	0		0	0	0	0	0
74	1	87	14	-1	494	131	10.6	30	ABpraaaap	215	102	0	0		0	0	0	0	0
75	1	111	108	-1	334	149	5.5	33	ABprpappa	204	0	0	0		0	0	0	0	0
76	1	64	154	-1	555	157	16.1	32	ABalaappa	254	239	0	0		0	0	0	0	0
77	1	88	141	-1	585	320	19.4	31	ABalpaaaa	287	0	0	0		0	0	0	0	0
78	1	54	82	-1	195	236	22.3	38	Cpaap	363	49	0	0		0	0	0	0	0
79	1	98	89	-1	593	257	14.4	31	ABalaaaal	-34	0	0	0		0	0	0	0	0
80	1	87	140	-1	534	150	11.3	28	ABpraaaaa	206	-1156	0	0		0	0	0	0	0
81	1	67	30	-1	440	120	15.4	34	ABpraaapp	164	0	0	0		0	0	0	0	0
82	1	105	117	-1	471	343	4.7	34	ABalpappp	106	0	0	0		0	0	0	0	0
83	1	5	44	-1	312	108	12.7	29	ABprppaap	215	474	0	0		0	0	0	0	0
84	1	134	130	-1	459	332	23.0	34	ABplaaapa	284	-134	0	0		0	0	0	0	0
85	1	131	79	-1	481	157	7.3	31	ABarappaa	12	0	0	0		0	0	0	0	0
86	1	138	167	-1	248	381	20.3	36	ABplappap	358	724	0	0		0	0	0	0	0
87	1	92	57	-1	549	346	7.9	33	ABalpapap	305	-1334	0	0		0	0	0	0	0
88	1	22	133	-1	535	328	11.3	32	ABalpaapp	283	-282	0	0		0	0	0	0	0
89	1	83	99	-1	373	189	9.7	36	MSpppa	-351	0	0	0		0	0	0	0	0
90	1	141	40	-1	345	363	12.5	35	MSappp	-171	0	0	0		0	0	0	0	0
91	1	117	96	-1	305	231	22.5	37	Cpaaa	355	-397	0	0		0	0	0	0	0
92	1	7	46	-1	340	114	7.9	33	ABprpapap	438	0	0	0		0	0	0	0	0
93	1	66	147	-1	450	386	22.5	35	ABplaapap	341	988	0	0		0	0	0	0	0
94	1	113	16	-1	484	190	4.5	31	ABarapapa	-64	0	0	0		0	0	0	0	0
95	1	25	4	-1	520	388	20.4	34	ABplaapaa	340	407	0	0		0	0	0	0	0
96	1	44	64	-1	255	390	10.2	33	ABplpppap	-42	0	0	0		0	0	0	0	0
97	1	15	87	-1	391	243	6.8	39	MSpapa	261	202	0	0		0	0	0	0	0
98	1	20	77	-1	513	379	7.6	31	ABalppapa	367	0	0	0		0	0	0	0	0
99	1	109	149	-1	467	216	23.2	37	ABarpaaap	369	75	0	0		0	0	0	0	0
100	1	101	18	-1	422	195	5.0	35	ABarapapp	348	40	0	0		0	0	0	0	0
101	1	30	73	-1	189	217	9.9	38	Cppa	164	0	0	0		0	0	0	0	0
102	1	37	55	-1	275	140	14.1	32	ABprappaa	-11	0	0	0		0	0	0	0	0
103	1	143	90	-1	248	236	14.2	36	Eprp	269	170	0	0		0	0	0	0	0
104	1	124	125	-1	522	347	15.0	33	ABalpppaa	124	0	0	0		0	0	0	0	0
105	1	58	88	-1	243	186	19.3	35	ABarppppp	253	-118	0	0		0	0	0	0	0
106	1	151	32	-1	439	248	5.5	34	ABaraappp	175	0	0	0		0	0	0	0	0
107	1	4	135	-1	417	242	15.4	38	Eara	380	519	0	0		0	0	0	0	0
108	1	75	37	-1	378	118	4.6	33	ABprpapaa	68	0	0	0		0	0	0	0	0
109	1	68	105	-1	315	252	8.8	33	Z2	332	-394	0	0		0	0	0	0	0
110	1	116	112	-1	287	147	6.1	32	ABprpappp	203	0	0	0		0	0	0	0	0
111	1	130	36	-1	371	394	5.6	33	ABplpappa	146	0	0	0		0	0	0	0	0
112	1	48	160	-1	252	168	5.5	34	ABprppppa	289	-65	0	0		0	0	0	0	0
113	1	58	151	-1	296	168	20.5	35	ABarppppa	244	-117	0	0		0	0	0	0	0
114	1	70	68	-1	257	125	9.0	30	ABprppapp	276	-371	0	0		0	0	0	0	0
115	1	55	169	-1	364	294	8.8	29	Z3	219	-67	0	0		0	0	0	0	0
116	1	94	42	-1	280	391	14.0	32	ABplppapp	268	-90	0	0		0	0	0	0	0
117	1	71	129	-1	592	356	14.1	31	ABalpapaa	-16	0	0	0		0	0	0	0	0
118	1	135	118	-1	234	148	9.7	33	ABprpppaa	273	224	0	0		0	0	0	0	0
119	1	29	15	-1	341	267	14.0	37	Earp	367	310	0	0		0	0	0	0	0
120	1	91	150	-1	385	161	22.6	36	ABarpppaa	347	-513	0	0		0	0	0	0	0
121	1	81	153	-1	323	177	23.6	38	ABarpppap	341	-167	0	0		0	0	0	0	0
122	1	62	38	-1	550	265	9.5	29	ABaraaaap	240	-64	0	0		0	0	0	0	0
123	1	46	5	-1	493	423	10.5	31	ABplpaaaa	307	364	0	0		0	0	0	0	0
124	1	97	134	-1	274	377	6.1	34	ABplppppa	302	-521	0	0		0	0	0	0	0
125	1	26	6	-1	450	383	7.1	33	ABalppapp	282	232	0	0		0	0	0	0	0
126	1	38	102	-1	481	271	6.0	32	ABaraappa	-230	0	0	0		0	0	0	0	0
127	1	62	144	-1	584	250	11.5	29	ABaraaaaa	237	-112	0	0		0	0	0	0	0
128	1	142	60	-1	243	280	21.4	43	Caaa	435	-550	0	0		0	0	0	0	0
129	1	144	127	-1	504	158	16.0	34	ABalaappp	281	415	0	0		0	0	0	0	0
130	1	137	109	-1	397	123	18.8	34	ABpraappa	111	0	0	0		0	0	0	0	0
131	1	126	78	-1	556	377	13.8	31	ABalppaaa	227	185	0	0		0	0	0	0	0
132	1	73	26	-1	241	380	16.4	33	ABplapppa	265	741	0	0		0	0	0	0	0
133	1	96	157	-1	381	150	8.1	33	ABarapppp	290	340	0	0		0	0	0	0	0
134	1	80	69	-1	356	197	18.2	36	ABarpappp	363	81	0	0		0	0	0	0	0
135	1	53	1	-1	558	291	6.2	32	ABaraapaa	25	0	0	0		0	0	0	0	0
136	1	60	2	-1	250	117	18.3	34	ABprapapa	324	-456	0	0		0	0	0	0	0
137	1	12	93	-1	193	303	19.7	32	Caapa	293	-528	0	0		0	0	0	0	0
138	1	145	85	-1	498	193	18.6	35	ABalapppa	310	-749	0	0		0	0	0	0	0
139	1	11	17	-1	499	297	7.6	33	ABaraapap	330	-767	0	0		0	0	0	0	0
140	1	27	56	-1	438	415	9.5	31	ABplpapaa	69	0	0	0		0	0	0	0	0
141	1	120	143	-1	361	364	23.5	37	ABplapaap	308	-176	0	0		0	0	0	0	0
142	1	79	113	-1	347	418	9.3	32	ABplppaap	257	47	0	0		0	0	0	0	0
143	1	28	31	-1	341	133	16.6	36	ABpraappp	201	0	0	0		0	0	0	0	0
144	1	50	66	-1	348	121	22.3	37	ABprapaaa	374	-599	0	0		0	0	0	0	0
145	1	99	98	-1	295	103	9.3	30	ABprppapa	302	-268	0	0		0	0	0	0	0
146	1	45	34	-1	536	185	12.8	30	ABalaapap	84	0	0	0		0	0	0	0	0
147	1	6	62	-1	409	403	7.1	33	ABplpapap	281	449	0	0		0	0	0	0	0
148	1	31	152	-1	551	364	18.3	32	ABalpaaap	-38	0	0	0		0	0	0	0	0
149	1	21	52	-1	201	154	18.6	34	ABprapapp	287	432	0	0		0	0	0	0	0
150	1	125	121	-1	490	112	14.6	31	ABpraaapa	298	108	0	0		0	0	0	0	0
151	1	77	61	-1	380	215	23.0	40	ABarpaapp	402	369	0	0		0	0	0	0	0
152	1	14	80	-1	481	133	19.6	35	ABpraapaa	107	0	0	0		0	0	0	0	0
153	1	43	8	-1	314	411	19.1	35	ABplappaa	308	335	0	0		0	0	0	0	0
154	1	122	58	-1	274	289	7.3	37	Dap	368	109	0	0		0	0	0	0	0
155	1	59	72	-1	427	169	22.2	36	ABarpapap	331	177	0	0		0	0	0	0	0
156	1	157	123	-1	235	297	12.7	36	Eplp	72	0	0	0		0	0	0	0	0
157	1	23	107	-1	555	337	23.2	35	ABplaaaaa	350	-934	0	0		0	0	0	0	0
158	1	12	83	-1	174	299	15.7	32	Caapp	288	-841	0	0		0	0	0	0	0
159	1	128	75	-1	535	310	18.5	31	ABalapapa	241	207	0	0		0	0	0	0	0
160	1	155	27	-1	310	219	15.5	36	Epra	282	520	0	0		0	0	0	0	0
161	1	133	168	-1	246	251	7.0	37	Dpp	299	-856	0	0		0	0	0	0	0
162	1	73	21	-1	206	347	13.8	33	ABplapppp	261	408	0	0		0	0	0	0	0
163	1	82	128	-1	449	210	17.4	34	ABalapppp	294	-69	0	0		0	0	0	0	0
164	1	102	165	-1	404	336	22.5	35	ABplaaapp	355	-527	0	0		0	0	0	0	0
165	1	112	41	-1	323	337	8.2	34	Daa	294	-463	0	0		0	0	0	0	0
166	1	126	76	-1	518	400	11.4	29	ABalppaap	196	0	0	0		0	0	0	0	0
167	1	89	3	-1	503	232	12.4	31	MSpaaaa	162	0	0	0		0	0	0	0	0
