# Supplementary material for: The AP-2 Transcription Factor APTF-2 Is Required for Neuroblast and Epidermal Morphogenesis in Caenorhabditis elegans Embryogenesis
Source: PLoS Genet. 2016 May 13;12(5):e1006048. doi: 10.1371/journal.pgen.1006048 (PMC4866721; doi:10.1371/journal.pgen.1006048)
Supplement: S3 Text — (ZIP) [file pgen.1006048.s031.zip › nuclei/t101-nuclei]

1	1	135	16	-1	560	296	6.9	32	ABaraapaa	603	0	0	0		0	0	0	0	0
2	1	136	112	-1	248	122	18.6	35	ABprapapa	166	0	0	0		0	0	0	0	0
3	1	167	107	-1	517	231	12.7	32	MSpaaaa	211	-481	0	0		0	0	0	0	0
4	1	95	36	-1	512	392	20.8	35	ABplaapaa	316	185	0	0		0	0	0	0	0
5	1	123	29	-1	484	423	9.9	32	ABplpaaaa	280	293	0	0		0	0	0	0	0
6	1	125	61	-1	447	386	6.5	33	ABalppapp	329	812	0	0		0	0	0	0	0
7	1	45	77	-1	293	408	9.2	33	ABplpppaa	282	268	0	0		0	0	0	0	0
8	1	153	166	-1	307	409	18.6	35	ABplappaa	317	336	0	0		0	0	0	0	0
9	1	16	39	-1	380	356	9.2	33	MSappa	325	27	0	0		0	0	0	0	0
10	1	20	124	-1	185	164	14.8	31	ABprapppa	207	-60	0	0		0	0	0	0	0
11	1	40	117	-1	440	134	8.7	31	ABarapppa	309	-639	0	0		0	0	0	0	0
12	1	20	95	-1	169	190	13.9	31	ABprapppp	206	269	0	0		0	0	0	0	0
13	1	50	23	-1	409	168	17.3	35	ABarpappa	331	-1259	0	0		0	0	0	0	0
14	1	74	142	-1	481	123	10.8	31	ABpraaaap	219	87	0	0		0	0	0	0	0
15	1	119	96	-1	341	265	14.4	38	Earp	379	826	0	0		0	0	0	0	0
16	1	94	66	-1	481	191	4.6	31	ABarapapa	309	238	0	0		0	0	0	0	0
17	1	139	68	-1	504	299	7.8	33	ABaraapap	-123	0	0	0		0	0	0	0	0
18	1	100	15	-1	424	198	5.0	34	ABarapapp	116	0	0	0		0	0	0	0	0
19	1	47	81	-1	294	108	19.5	34	ABprapaap	308	585	0	0		0	0	0	0	0
20	1	5	12	-1	353	315	4.5	36	MSaapp	132	0	0	0		0	0	0	0	0
21	1	162	137	-1	205	347	13.7	32	ABplapppp	219	1348	0	0		0	0	0	0	0
22	1	9	65	-1	381	100	10.1	32	ABprpaaap	173	0	0	0		0	0	0	0	0
23	1	8	132	-1	588	238	18.3	33	ABalaaapa	236	0	0	0		0	0	0	0	0
24	1	64	14	-1	197	318	7.6	39	Capp	-129	0	0	0		0	0	0	0	0
25	1	43	13	-1	175	260	7.3	38	Cppp	-199	0	0	0		0	0	0	0	0
26	1	132	71	-1	233	371	16.5	33	ABplapppa	281	-181	0	0		0	0	0	0	0
27	1	160	44	-1	311	214	16.0	37	Epra	349	526	0	0		0	0	0	0	0
28	1	3	73	-1	153	261	12.3	34	Cpapp	343	-1591	0	0		0	0	0	0	0
29	1	28	151	-1	484	227	4.7	32	ABarapaap	283	300	0	0		0	0	0	0	0
30	1	81	62	-1	440	109	15.3	34	ABpraaapp	186	0	0	0		0	0	0	0	0
31	1	143	128	-1	336	123	16.6	35	ABpraappp	353	-647	0	0		0	0	0	0	0
32	1	106	125	-1	446	253	5.4	33	ABaraappp	177	0	0	0		0	0	0	0	0
33	1	30	10	-1	557	231	8.3	33	ABaraaapa	346	0	0	0		0	0	0	0	0
34	1	146	169	-1	537	179	12.0	29	ABalaapap	227	1015	0	0		0	0	0	0	0
35	1	42	110	-1	465	290	11.5	39	MSaaap	292	794	0	0		0	0	0	0	0
36	1	111	84	-1	364	391	5.7	34	ABplpappa	336	129	0	0		0	0	0	0	0
37	1	108	123	-1	379	121	4.4	33	ABprpapaa	266	60	0	0		0	0	0	0	0
38	1	122	86	-1	540	267	9.5	30	ABaraaaap	194	0	0	0		0	0	0	0	0
39	1	55	18	-1	459	261	22.0	38	ABarpaapa	311	719	0	0		0	0	0	0	0
40	1	90	41	-1	347	373	13.1	35	MSappp	343	-442	0	0		0	0	0	0	0
41	1	165	79	-1	323	335	8.5	35	Daa	323	150	0	0		0	0	0	0	0
42	1	116	100	-1	268	380	13.6	34	ABplppapp	276	-731	0	0		0	0	0	0	0
43	1	4	58	-1	225	169	14.7	34	ABprappap	166	0	0	0		0	0	0	0	0
44	1	83	136	-1	309	112	12.7	31	ABprppaap	298	2004	0	0		0	0	0	0	0
45	1	27	147	-1	466	230	14.0	32	MSpaaap	208	-138	0	0		0	0	0	0	0
46	1	92	113	-1	339	118	7.7	33	ABprpapap	128	0	0	0		0	0	0	0	0
47	1	72	97	-1	497	397	15.3	33	ABalpppap	-458	0	0	0		0	0	0	0	0
48	1	57	51	-1	455	434	12.6	32	ABplpaaap	-103	0	0	0		0	0	0	0	0
49	1	63	52	-1	588	315	14.1	35	ABalpaapa	60	0	0	0		0	0	0	0	0
50	1	60	50	-1	319	413	13.4	33	ABplppapa	311	-494	0	0		0	0	0	0	0
51	1	69	159	-1	317	162	11.6	34	MSpppp	331	0	0	0		0	0	0	0	0
52	1	149	130	-1	202	155	18.7	34	ABprapapp	336	-453	0	0		0	0	0	0	0
53	1	6	30	-1	408	427	13.9	33	ABplpaapp	286	-68	0	0		0	0	0	0	0
54	1	13	108	-1	398	394	22.6	35	ABplapaaa	324	-115	0	0		0	0	0	0	0
55	1	102	148	-1	279	144	14.0	33	ABprappaa	312	821	0	0		0	0	0	0	0
56	1	140	72	-1	428	415	8.8	31	ABplpapaa	305	761	0	0		0	0	0	0	0
57	1	87	4	-1	553	354	8.6	32	ABalpapap	314	772	0	0		0	0	0	0	0
58	1	154	164	-1	280	286	8.0	36	Dap	334	323	0	0		0	0	0	0	0
59	1	14	60	-1	477	187	10.3	36	MSppaa	-422	0	0	0		0	0	0	0	0
60	1	128	9	-1	250	278	21.4	42	Caaa	425	844	0	0		0	0	0	0	0
61	1	151	161	-1	388	208	23.0	39	ABarpaapp	394	416	0	0		0	0	0	0	0
62	1	147	24	-1	402	395	6.6	31	ABplpapap	135	0	0	0		0	0	0	0	0
63	1	12	25	-1	550	185	18.6	33	ABalaaapp	287	444	0	0		0	0	0	0	0
64	1	96	87	-1	248	389	10.1	33	ABplpppap	318	258	0	0		0	0	0	0	0
65	1	52	145	-1	430	96	10.6	33	ABprpaaaa	-11	0	0	0		0	0	0	0	0
66	1	144	67	-1	348	118	22.4	35	ABprapaaa	328	664	0	0		0	0	0	0	0
67	1	67	43	-1	314	367	4.9	32	ABplpappp	102	0	0	0		0	0	0	0	0
68	1	114	131	-1	258	127	8.8	29	ABprppapp	189	0	0	0		0	0	0	0	0
69	1	134	56	-1	358	194	18.3	36	ABarpappp	326	-291	0	0		0	0	0	0	0
70	1	73	37	-1	415	424	20.2	34	ABplaappa	333	0	0	0		0	0	0	0	0
71	1	19	26	-1	427	161	12.7	37	MSppap	-40	0	0	0		0	0	0	0	0
72	1	155	57	-1	429	162	22.4	37	ABarpapap	317	158	0	0		0	0	0	0	0
73	1	101	40	-1	187	218	9.7	38	Cppa	147	0	0	0		0	0	0	0	0
74	1	7	102	-1	416	137	4.7	34	ABarappap	286	-473	0	0		0	0	0	0	0
75	1	159	127	-1	538	314	18.4	31	ABalapapa	302	-605	0	0		0	0	0	0	0
76	1	166	55	-1	515	400	11.0	29	ABalppaap	229	1130	0	0		0	0	0	0	0
77	1	98	3	-1	513	383	7.6	31	ABalppapa	282	42	0	0		0	0	0	0	0
78	1	131	34	-1	550	380	14.4	31	ABalppaaa	162	0	0	0		0	0	0	0	0
79	1	85	135	-1	486	155	7.1	32	ABarappaa	90	0	0	0		0	0	0	0	0
80	1	152	157	-1	488	137	19.3	35	ABpraapaa	346	359	0	0		0	0	0	0	0
81	1	62	114	-1	399	312	6.5	30	MSaapap	444	0	0	0		0	0	0	0	0
82	1	78	11	-1	197	236	22.4	38	Cpaap	376	485	0	0		0	0	0	0	0
83	1	158	1	-1	177	305	14.6	32	Caapp	324	539	0	0		0	0	0	0	0
84	1	56	33	-1	392	90	14.5	35	ABprpaapa	420	0	0	0		0	0	0	0	0
85	1	138	134	-1	505	194	18.3	33	ABalapppa	329	544	0	0		0	0	0	0	0
86	1	54	118	122	547	274	21.3	37	ABalapaa	261	-359	0	0		0	0	0	0	0
87	1	97	115	171	382	246	7.2	37	MSpapa	230	825	0	0		0	0	0	0	0
88	1	105	158	-1	240	190	19.2	36	ABarppppp	257	203	0	0		0	0	0	0	0
89	1	79	105	-1	598	262	14.4	32	ABalaaaal	324	-204	0	0		0	0	0	0	0
90	1	103	45	-1	234	235	14.2	35	Eprp	317	-166	0	0		0	0	0	0	0
91	1	39	144	-1	533	245	5.4	31	ABarapaaa	295	-138	0	0		0	0	0	0	0
92	1	33	93	-1	360	413	17.6	35	ABplaappp	100	0	0	0		0	0	0	0	0
93	1	137	85	-1	198	312	20.0	35	Caapa	310	450	0	0		0	0	0	0	0
94	1	32	101	-1	364	335	15.4	37	Ealp	357	396	0	0		0	0	0	0	0
95	1	66	165	-1	437	116	20.2	34	ABpraapap	326	562	0	0		0	0	0	0	0
96	1	91	160	-1	306	228	22.2	39	Cpaaa	375	233	0	0		0	0	0	0	0
97	1	68	53	-1	467	349	12.3	35	MSapaa	57	0	0	0		0	0	0	0	0
98	1	145	111	-1	294	108	8.5	32	ABprppapa	284	-1468	0	0		0	0	0	0	0
99	1	89	63	-1	375	191	10.0	36	MSpppa	288	0	0	0		0	0	0	0	0
100	1	23	90	-1	415	342	11.3	36	MSapap	129	0	0	0		0	0	0	0	0
101	1	15	156	-1	167	224	18.5	36	Cpapa	355	-133	0	0		0	0	0	0	0
102	1	126	92	-1	487	266	6.5	31	ABaraappa	280	0	0	0		0	0	0	0	0
103	1	11	27	-1	591	275	19.0	31	ABalaaaar	208	0	0	0		0	0	0	0	0
104	1	51	146	-1	339	300	21.2	35	ABarppapa	276	486	0	0		0	0	0	0	0
105	1	109	143	-1	322	249	9.6	32	Z2	316	-1239	0	0		0	0	0	0	0
106	1	25	141	-1	517	193	6.6	30	ABaraaapp	307	632	0	0		0	0	0	0	0
107	1	157	129	-1	558	339	22.9	36	ABplaaaaa	329	2	0	0		0	0	0	0	0
108	1	75	31	-1	331	152	5.4	33	ABprpappa	291	197	0	0		0	0	0	0	0
109	1	130	35	-1	396	117	18.6	33	ABpraappa	337	121	0	0		0	0	0	0	0
110	1	17	54	-1	341	89	13.2	31	ABprppaaa	273	355	0	0		0	0	0	0	0
111	1	2	99	-1	520	236	18.6	37	ABalappa	344	78	0	0		0	0	0	0	0
112	1	110	150	-1	289	156	5.7	32	ABprpappp	292	835	0	0		0	0	0	0	0
113	1	142	70	-1	338	417	9.5	32	ABplppaap	288	-865	0	0		0	0	0	0	0
114	1	48	88	-1	381	427	11.1	31	ABplppaaa	277	-398	0	0		0	0	0	0	0
115	1	29	83	-1	271	355	22.5	36	ABplapapp	313	327	0	0		0	0	0	0	0
116	1	31	140	-1	234	349	5.1	31	ABplppppp	261	-1172	0	0		0	0	0	0	0
117	1	82	75	-1	479	347	4.7	34	ABalpappp	306	384	0	0		0	0	0	0	0
118	1	118	6	-1	231	146	9.4	32	ABprpppaa	279	-97	0	0		0	0	0	0	0
119	1	1	170	-1	232	307	6.5	41	Capa	188	0	0	0		0	0	0	0	0
120	1	61	94	-1	425	390	16.5	35	ABalppppp	320	418	0	0		0	0	0	0	0
121	1	150	133	-1	495	115	15.1	32	ABpraaapa	280	133	0	0		0	0	0	0	0
122	1	44	126	-1	497	357	23.4	35	ABplaaaap	303	859	0	0		0	0	0	0	0
123	1	156	17	-1	235	294	12.7	36	Eplp	340	-1813	0	0		0	0	0	0	0
124	1	10	8	-1	531	344	5.4	33	ABalpappa	332	-322	0	0		0	0	0	0	0
125	1	104	76	-1	520	347	15.3	31	ABalpppaa	100	0	0	0		0	0	0	0	0
126	1	71	138	-1	199	162	9.4	32	ABprpppap	18	0	0	0		0	0	0	0	0
127	1	129	163	-1	499	164	15.6	33	ABalaappp	109	0	0	0		0	0	0	0	0
128	1	163	38	-1	448	202	17.7	34	ABalapppp	334	876	0	0		0	0	0	0	0
129	1	117	116	-1	589	361	14.7	33	ABalpapaa	301	-891	0	0		0	0	0	0	0
130	1	84	80	-1	461	330	23.4	36	ABplaaapa	357	-1204	0	0		0	0	0	0	0
131	1	26	162	-1	366	137	13.3	33	ABprpaapp	267	0	0	0		0	0	0	0	0
132	1	49	154	-1	308	329	15.4	37	Epla	368	660	0	0		0	0	0	0	0
133	1	88	82	-1	537	328	11.4	31	ABalpaapp	214	0	0	0		0	0	0	0	0
134	1	124	28	-1	275	379	6.1	33	ABplppppa	96	0	0	0		0	0	0	0	0
135	1	107	153	-1	412	242	15.3	38	Eara	371	1574	0	0		0	0	0	0	0
136	1	18	89	-1	508	249	23.2	35	ABarpaaaa	326	-570	0	0		0	0	0	0	0
137	1	65	69	-1	432	226	10.5	34	MSpaap	123	0	0	0		0	0	0	0	0
138	1	37	109	-1	577	220	13.9	30	ABalaapaa	81	0	0	0		0	0	0	0	0
139	1	35	155	-1	492	160	23.1	35	ABarpapaa	333	4	0	0		0	0	0	0	0
140	1	80	19	-1	524	145	10.9	28	ABpraaaaa	230	-194	0	0		0	0	0	0	0
141	1	77	91	-1	583	328	18.5	31	ABalpaaaa	307	196	0	0		0	0	0	0	0
142	1	24	59	-1	340	217	5.2	35	MSpapp	-9	0	0	0		0	0	0	0	0
143	1	141	5	-1	362	366	23.4	36	ABplapaap	294	123	0	0		0	0	0	0	0
144	1	127	48	-1	585	258	11.2	30	ABaraaaaa	128	0	0	0		0	0	0	0	0
145	1	59	20	-1	481	319	20.4	34	ABalapapp	318	96	0	0		0	0	0	0	0
146	1	22	22	-1	450	316	7.3	29	MSaapaa	155	0	0	0		0	0	0	0	0
147	1	93	103	-1	447	388	22.5	35	ABplaapap	318	44	0	0		0	0	0	0	0
148	1	70	46	-1	490	296	15.6	32	MSaaaap	277	559	0	0		0	0	0	0	0
149	1	99	149	-1	467	210	23.1	37	ABarpaaap	334	334	0	0		0	0	0	0	0
150	1	120	42	-1	390	152	22.9	36	ABarpppaa	125	0	0	0		0	0	0	0	0
151	1	113	119	-1	295	161	21.5	36	ABarppppa	295	-747	0	0		0	0	0	0	0
152	1	148	98	-1	544	367	18.6	34	ABalpaaap	-245	0	0	0		0	0	0	0	0
153	1	121	120	-1	329	171	23.5	38	ABarpppap	387	-226	0	0		0	0	0	0	0
154	1	76	7	-1	553	155	15.5	31	ABalaappa	270	-76	0	0		0	0	0	0	0
155	1	41	49	-1	226	206	4.3	32	ABprppppp	131	0	0	0		0	0	0	0	0
156	1	58	64	-1	308	202	8.3	33	Dpa	293	657	0	0		0	0	0	0	0
157	1	133	106	-1	382	149	8.3	33	ABarapppp	294	0	0	0		0	0	0	0	0
158	1	36	139	-1	461	436	16.5	32	ABplpaapa	321	-306	0	0		0	0	0	0	0
159	1	21	104	-1	324	373	22.5	36	ABplapapa	365	-206	0	0		0	0	0	0	0
160	1	112	21	-1	252	162	5.4	33	ABprppppa	-83	0	0	0		0	0	0	0	0
161	1	51	74	-1	300	305	20.3	35	ABarppapp	272	174	0	0		0	0	0	0	0
162	1	34	121	-1	436	315	16.7	36	Eala	350	-484	0	0		0	0	0	0	0
163	1	38	152	-1	407	288	21.6	33	ABarppaaa	234	-170	0	0		0	0	0	0	0
164	1	53	47	-1	472	383	18.3	33	ABalppppa	315	-670	0	0		0	0	0	0	0
165	1	164	32	-1	407	338	22.7	37	ABplaaapp	342	442	0	0		0	0	0	0	0
166	1	46	167	-1	552	274	13.7	32	MSaaaaa	272	825	0	0		0	0	0	0	0
167	1	86	2	-1	237	373	20.4	35	ABplappap	696	0	0	0		0	0	0	0	0
168	1	161	168	-1	254	247	7.3	36	Dpp	287	0	0	0		0	0	0	0	0
169	1	115	172	-1	360	293	8.8	29	Z3	155	0	0	0		0	0	0	0	0
170	1	38	78	-1	376	286	21.9	34	ABarppaap	243	140	0	0		0	0	0	0	0
