# Supplementary material for: The AP-2 Transcription Factor APTF-2 Is Required for Neuroblast and Epidermal Morphogenesis in Caenorhabditis elegans Embryogenesis
Source: PLoS Genet. 2016 May 13;12(5):e1006048. doi: 10.1371/journal.pgen.1006048 (PMC4866721; doi:10.1371/journal.pgen.1006048)
Supplement: S3 Text — (ZIP) [file pgen.1006048.s031.zip › nuclei/t102-nuclei]

1	1	83	42	-1	171	308	13.7	33	Caapp	314	107	0	0		0	0	0	0	0
2	1	167	165	-1	239	382	19.7	36	ABplappap	353	-1438	0	0		0	0	0	0	0
3	1	77	154	-1	509	379	7.4	31	ABalppapa	282	973	0	0		0	0	0	0	0
4	1	57	20	-1	551	359	8.5	32	ABalpapap	150	0	0	0		0	0	0	0	0
5	1	143	30	-1	364	357	23.1	36	ABplapaap	286	123	0	0		0	0	0	0	0
6	1	118	94	-1	231	147	9.6	33	ABprpppaa	183	0	0	0		0	0	0	0	0
7	1	154	66	-1	554	150	15.1	31	ABalaappa	209	0	0	0		0	0	0	0	0
8	1	124	96	-1	532	345	5.4	33	ABalpappa	311	282	0	0		0	0	0	0	0
9	1	60	141	-1	241	278	21.7	39	Caaa	384	403	0	0		0	0	0	0	0
10	1	33	9	-1	554	231	7.9	34	ABaraaapa	106	0	0	0		0	0	0	0	0
11	1	82	135	-1	192	229	22.4	39	Cpaap	348	128	0	0		0	0	0	0	0
12	1	20	5	-1	357	311	4.5	36	MSaapp	204	0	0	0		0	0	0	0	0
13	1	25	39	-1	180	259	6.9	37	Cppp	-181	0	0	0		0	0	0	0	0
14	1	24	57	-1	208	318	8.4	38	Capp	355	218	0	0		0	0	0	0	0
15	1	18	97	-1	429	194	5.0	35	ABarapapp	304	-101	0	0		0	0	0	0	0
16	1	1	56	-1	560	297	7.2	32	ABaraapaa	299	0	0	0		0	0	0	0	0
17	1	123	75	-1	232	290	13.1	37	Eplp	369	1050	0	0		0	0	0	0	0
18	1	39	100	-1	465	254	21.8	37	ABarpaapa	365	620	0	0		0	0	0	0	0
19	1	140	53	-1	520	141	10.4	29	ABpraaaaa	269	431	0	0		0	0	0	0	0
20	1	145	106	-1	482	323	20.6	35	ABalapapp	345	182	0	0		0	0	0	0	0
21	1	160	65	-1	249	157	5.5	32	ABprppppa	306	-233	0	0		0	0	0	0	0
22	1	146	120	-1	448	312	6.9	31	MSaapaa	284	-172	0	0		0	0	0	0	0
23	1	13	69	-1	412	171	17.6	35	ABarpappa	97	0	0	0		0	0	0	0	0
24	1	62	18	-1	403	390	6.3	31	ABplpapap	234	0	0	0		0	0	0	0	0
25	1	63	166	-1	562	186	17.7	34	ABalaaapp	297	1378	0	0		0	0	0	0	0
26	1	71	10	-1	430	162	12.9	37	MSppap	371	1398	0	0		0	0	0	0	0
27	1	103	104	-1	594	282	18.7	31	ABalaaaar	288	1047	0	0		0	0	0	0	0
28	1	134	83	-1	279	379	6.4	33	ABplppppa	-209	0	0	0		0	0	0	0	0
29	1	5	33	-1	474	421	9.5	31	ABplpaaaa	283	430	0	0		0	0	0	0	0
30	1	53	113	-1	401	421	13.8	32	ABplpaapp	310	26	0	0		0	0	0	0	0
31	1	108	24	-1	331	150	5.7	34	ABprpappa	302	-110	0	0		0	0	0	0	0
32	1	165	51	-1	410	331	22.9	36	ABplaaapp	356	262	0	0		0	0	0	0	0
33	1	84	76	-1	391	93	15.0	35	ABprpaapa	299	-1474	0	0		0	0	0	0	0
34	1	78	45	-1	543	386	13.7	31	ABalppaaa	257	-771	0	0		0	0	0	0	0
35	1	109	49	-1	397	121	18.6	33	ABpraappa	323	-488	0	0		0	0	0	0	0
36	1	4	85	-1	513	398	20.4	35	ABplaapaa	319	-138	0	0		0	0	0	0	0
37	1	70	139	-1	412	425	20.1	34	ABplaappa	446	0	0	0		0	0	0	0	0
38	1	128	169	-1	458	199	18.2	35	ABalapppp	353	687	0	0		0	0	0	0	0
39	1	9	64	-1	377	351	9.4	34	MSappa	317	297	0	0		0	0	0	0	0
40	1	73	6	-1	186	213	9.6	37	Cppa	110	0	0	0		0	0	0	0	0
41	1	40	60	-1	355	374	13.3	35	MSappp	125	0	0	0		0	0	0	0	0
42	1	150	38	-1	392	155	23.3	37	ABarpppaa	361	-181	0	0		0	0	0	0	0
43	1	67	156	-1	316	369	5.4	31	ABplpappp	156	0	0	0		0	0	0	0	0
44	1	27	128	-1	313	219	15.8	37	Epra	373	552	0	0		0	0	0	0	0
45	1	90	159	-1	229	234	13.7	36	Eprp	361	256	0	0		0	0	0	0	0
46	1	148	161	-1	492	297	16.5	33	MSaaaap	336	509	0	0		0	0	0	0	0
47	1	164	164	-1	474	386	18.2	35	ABalppppa	133	0	0	0		0	0	0	0	0
48	1	144	73	-1	581	264	10.2	30	ABaraaaaa	132	0	0	0		0	0	0	0	0
49	1	155	27	-1	230	201	4.5	32	ABprppppp	321	11	0	0		0	0	0	0	0
50	1	50	79	-1	314	409	13.5	34	ABplppapa	320	-824	0	0		0	0	0	0	0
51	1	48	90	-1	444	436	12.4	32	ABplpaaap	59	0	0	0		0	0	0	0	0
52	1	49	117	-1	582	320	13.4	36	ABalpaapa	100	0	0	0		0	0	0	0	0
53	1	97	108	-1	466	345	11.8	35	MSapaa	317	39	0	0		0	0	0	0	0
54	1	110	136	-1	345	89	13.1	32	ABprppaaa	293	-578	0	0		0	0	0	0	0
55	1	76	8	-1	511	405	10.6	29	ABalppaap	211	0	0	0		0	0	0	0	0
56	1	69	15	-1	360	197	18.2	36	ABarpappp	368	-138	0	0		0	0	0	0	0
57	1	72	92	-1	437	160	22.9	37	ABarpapap	370	533	0	0		0	0	0	0	0
58	1	43	11	-1	231	162	15.0	34	ABprappap	286	-782	0	0		0	0	0	0	0
59	1	142	89	-1	343	214	5.3	36	MSpapp	78	0	0	0		0	0	0	0	0
60	1	59	137	-1	480	188	10.3	36	MSppaa	215	0	0	0		0	0	0	0	0
61	1	6	170	-1	448	384	6.0	33	ABalppapp	217	0	0	0		0	0	0	0	0
62	1	30	4	-1	443	106	15.2	35	ABpraaapp	349	29	0	0		0	0	0	0	0
63	1	99	21	-1	374	190	9.9	34	MSpppa	-108	0	0	0		0	0	0	0	0
64	1	156	55	-1	305	198	8.3	33	Dpa	311	327	0	0		0	0	0	0	0
65	1	22	17	-1	380	100	10.4	31	ABprpaaap	-138	0	0	0		0	0	0	0	0
66	1	16	14	-1	481	190	4.8	31	ABarapapa	109	0	0	0		0	0	0	0	0
67	1	66	115	-1	349	119	22.5	36	ABprapaaa	140	0	0	0		0	0	0	0	0
68	1	17	80	-1	505	300	7.1	32	ABaraapap	-17	0	0	0		0	0	0	0	0
69	1	137	148	-1	439	231	11.4	36	MSpaap	-204	0	0	0		0	0	0	0	0
70	1	113	68	-1	334	418	9.7	32	ABplppaap	288	1640	0	0		0	0	0	0	0
71	1	26	105	-1	226	368	16.5	35	ABplapppa	276	-488	0	0		0	0	0	0	0
72	1	56	127	-1	426	411	8.4	30	ABplpapaa	298	184	0	0		0	0	0	0	0
73	1	28	19	-1	154	260	11.6	33	Cpapp	493	0	0	0		0	0	0	0	0
74	1	161	125	-1	287	312	20.4	35	ABarppapp	341	-815	0	0		0	0	0	0	0
75	1	117	121	-1	476	342	4.6	34	ABalpappp	57	0	0	0		0	0	0	0	0
76	1	125	43	-1	516	352	15.2	31	ABalpppaa	144	0	0	0		0	0	0	0	0
77	1	7	95	-1	290	411	9.4	32	ABplpppaa	286	271	0	0		0	0	0	0	0
78	1	170	101	-1	374	279	21.6	36	ABarppaap	290	-491	0	0		0	0	0	0	0
79	1	41	152	-1	326	337	8.5	35	Daa	291	1110	0	0		0	0	0	0	0
80	1	130	112	-1	468	334	23.6	35	ABplaaapa	330	-165	0	0		0	0	0	0	0
81	1	19	144	-1	296	113	20.4	33	ABprapaap	264	-373	0	0		0	0	0	0	0
82	1	133	32	-1	533	330	11.5	31	ABalpaapp	143	0	0	0		0	0	0	0	0
83	1	115	84	-1	267	357	22.7	36	ABplapapp	365	-779	0	0		0	0	0	0	0
84	1	36	91	-1	363	386	5.4	34	ABplpappa	320	1080	0	0		0	0	0	0	0
85	1	93	150	-1	193	319	19.5	36	Caapa	361	18	0	0		0	0	0	0	0
86	1	38	72	-1	536	263	9.7	29	ABaraaaap	265	1456	0	0		0	0	0	0	0
87	1	64	41	-1	244	385	10.2	33	ABplpppap	288	-988	0	0		0	0	0	0	0
88	1	114	123	-1	376	425	10.4	30	ABplppaaa	296	-972	0	0		0	0	0	0	0
89	1	136	7	-1	521	250	23.8	36	ABarpaaaa	331	199	0	0		0	0	0	0	0
90	1	100	3	-1	415	332	11.2	36	MSapap	295	125	0	0		0	0	0	0	0
91	1	141	146	-1	589	328	17.6	34	ABalpaaaa	298	727	0	0		0	0	0	0	0
92	1	102	35	-1	493	257	7.2	32	ABaraappa	-34	0	0	0		0	0	0	0	0
93	1	92	122	-1	359	407	17.8	36	ABplaappp	352	75	0	0		0	0	0	0	0
94	1	120	46	-1	425	386	16.9	34	ABalppppp	326	-208	0	0		0	0	0	0	0
95	1	12	158	-1	164	190	14.6	31	ABprapppp	218	1211	0	0		0	0	0	0	0
96	1	15	87	-1	346	262	15.2	38	Earp	359	-411	0	0		0	0	0	0	0
97	1	47	59	-1	491	401	14.8	34	ABalpppap	320	126	0	0		0	0	0	0	0
98	1	152	134	-1	548	375	18.4	33	ABalpaaap	241	-246	0	0		0	0	0	0	0
99	1	111	25	-1	532	235	18.6	37	ABalappa	324	381	0	0		0	0	0	0	0
100	1	42	102	-1	262	371	13.5	33	ABplppapp	297	-732	0	0		0	0	0	0	0
101	1	94	107	-1	366	333	15.5	38	Ealp	-560	0	0	0		0	0	0	0	0
102	1	74	142	-1	417	131	4.6	34	ABarappap	157	0	0	0		0	0	0	0	0
103	1	147	61	-1	450	384	22.4	33	ABplaapap	237	0	0	0		0	0	0	0	0
104	1	159	13	-1	323	368	22.1	37	ABplapapa	324	-407	0	0		0	0	0	0	0
105	1	89	1	-1	600	271	13.4	33	ABalaaaal	256	416	0	0		0	0	0	0	0
106	1	157	37	-1	388	143	8.2	32	ABarapppp	320	-170	0	0		0	0	0	0	0
107	1	3	67	-1	522	228	13.1	33	MSpaaaa	458	0	0	0		0	0	0	0	0
108	1	54	44	-1	402	391	22.8	35	ABplapaaa	297	-163	0	0		0	0	0	0	0
109	1	138	48	-1	584	223	13.4	31	ABalaapaa	289	244	0	0		0	0	0	0	0
110	1	35	109	126	466	281	11.2	39	MSaaap	-496	0	0	0		0	0	0	0	0
111	1	98	12	-1	293	106	9.1	31	ABprppapa	311	-123	0	0		0	0	0	0	0
112	1	2	163	-1	254	129	18.8	34	ABprapapa	324	-511	0	0		0	0	0	0	0
113	1	46	119	-1	339	122	8.4	33	ABprpapap	331	303	0	0		0	0	0	0	0
114	1	81	58	-1	393	303	6.8	32	MSaapap	135	0	0	0		0	0	0	0	0
115	1	87	93	-1	365	255	6.7	28	MSpapap	210	182	0	0		0	0	0	0	0
116	1	129	124	-1	585	370	14.3	32	ABalpapaa	361	0	0	0		0	0	0	0	0
117	1	11	52	-1	443	128	8.5	31	ABarapppa	85	0	0	0		0	0	0	0	0
118	1	86	74	-1	564	260	20.1	32	ABalapaaa	251	264	0	0		0	0	0	0	0
119	1	151	160	-1	295	169	22.1	37	ABarppppa	313	203	0	0		0	0	0	0	0
120	1	153	149	-1	335	178	23.1	38	ABarpppap	352	-458	0	0		0	0	0	0	0
121	1	162	88	-1	440	316	16.5	37	Eala	375	-650	0	0		0	0	0	0	0
122	1	86	131	-1	537	300	21.6	32	ABalapaap	243	-51	0	0		0	0	0	0	0
123	1	37	2	-1	375	122	4.6	33	ABprpapaa	98	0	0	0		0	0	0	0	0
124	1	10	151	-1	192	150	14.7	30	ABprapppa	220	558	0	0		0	0	0	0	0
125	1	32	31	-1	453	252	5.4	33	ABaraappp	285	-777	0	0		0	0	0	0	0
126	1	122	172	-1	505	363	23.1	35	ABplaaaap	305	-90	0	0		0	0	0	0	0
127	1	75	171	-1	544	320	17.8	30	ABalapapa	294	610	0	0		0	0	0	0	0
128	1	31	50	-1	333	125	17.1	35	ABpraappp	42	0	0	0		0	0	0	0	0
129	1	107	133	-1	564	348	22.0	35	ABplaaaaa	350	-828	0	0		0	0	0	0	0
130	1	52	138	-1	205	152	18.7	35	ABprapapp	298	730	0	0		0	0	0	0	0
131	1	68	82	-1	260	130	9.2	31	ABprppapp	189	0	0	0		0	0	0	0	0
132	1	23	47	-1	598	243	17.9	33	ABalaaapa	214	0	0	0		0	0	0	0	0
133	1	121	63	-1	501	119	14.5	31	ABpraaapa	282	-1441	0	0		0	0	0	0	0
134	1	85	155	-1	508	198	18.4	34	ABalapppa	278	456	0	0		0	0	0	0	0
135	1	79	98	-1	476	153	7.0	31	ABarappaa	284	-835	0	0		0	0	0	0	0
136	1	44	129	-1	309	112	13.1	32	ABprppaap	304	-542	0	0		0	0	0	0	0
137	1	21	54	-1	200	352	13.4	32	ABplapppp	252	-215	0	0		0	0	0	0	0
138	1	126	140	-1	196	159	10.2	31	ABprpppap	35	0	0	0		0	0	0	0	0
139	1	158	162	-1	446	437	16.3	32	ABplpaapa	322	1176	0	0		0	0	0	0	0
140	1	116	157	-1	237	351	5.1	31	ABplppppp	280	-580	0	0		0	0	0	0	0
141	1	106	26	-1	523	188	6.1	31	ABaraaapp	146	0	0	0		0	0	0	0	0
142	1	14	40	-1	481	123	10.9	31	ABpraaaap	261	713	0	0		0	0	0	0	0
143	1	105	22	-1	332	242	10.3	29	Z2	174	-150	0	0		0	0	0	0	0
144	1	91	77	-1	540	248	4.7	33	ABarapaaa	492	0	0	0		0	0	0	0	0
145	1	65	28	-1	429	96	11.3	34	ABprpaaaa	287	0	0	0		0	0	0	0	0
146	1	104	16	-1	339	299	21.2	36	ABarppapa	247	-463	0	0		0	0	0	0	0
147	1	45	103	-1	473	226	14.5	33	MSpaaap	260	-1702	0	0		0	0	0	0	0
148	1	55	111	-1	283	140	14.7	34	ABprappaa	330	242	0	0		0	0	0	0	0
149	1	149	132	-1	482	202	23.4	37	ABarpaaap	372	-440	0	0		0	0	0	0	0
150	1	112	130	-1	294	156	5.3	33	ABprpappp	278	527	0	0		0	0	0	0	0
151	1	29	36	-1	491	228	4.5	32	ABarapaap	386	0	0	0		0	0	0	0	0
152	1	163	34	-1	432	281	21.6	35	ABarppaaa	270	806	0	0		0	0	0	0	0
153	1	135	153	-1	418	242	15.5	38	Eara	-227	0	0	0		0	0	0	0	0
154	1	132	23	-1	309	322	15.4	38	Epla	371	827	0	0		0	0	0	0	0
155	1	139	168	-1	500	152	22.5	35	ABarpapaa	333	-355	0	0		0	0	0	0	0
156	1	101	110	-1	166	226	18.4	36	Cpapa	212	0	0	0		0	0	0	0	0
157	1	80	29	-1	489	134	18.6	36	ABpraapaa	310	534	0	0		0	0	0	0	0
158	1	88	81	-1	243	192	19.1	36	ABarppppp	311	215	0	0		0	0	0	0	0
159	1	51	167	-1	321	162	12.1	34	MSpppp	20	0	0	0		0	0	0	0	0
160	1	96	147	-1	311	236	22.4	39	Cpaaa	389	1211	0	0		0	0	0	0	0
161	1	61	114	-1	396	210	22.9	38	ABarpaapp	376	701	0	0		0	0	0	0	0
162	1	131	118	-1	367	137	13.5	34	ABprpaapp	337	1036	0	0		0	0	0	0	0
163	1	127	70	-1	504	166	15.5	32	ABalaappp	326	-536	0	0		0	0	0	0	0
164	1	58	143	-1	285	284	8.8	36	Dap	356	940	0	0		0	0	0	0	0
165	1	95	116	-1	432	117	20.1	36	ABpraapap	304	146	0	0		0	0	0	0	0
166	1	8	78	-1	305	405	18.8	35	ABplappaa	332	-619	0	0		0	0	0	0	0
167	1	166	145	-1	556	269	13.6	32	MSaaaaa	314	1142	0	0		0	0	0	0	0
168	1	168	71	-1	258	244	7.3	35	Dpp	312	1193	0	0		0	0	0	0	0
169	1	34	62	-1	541	180	11.5	30	ABalaapap	265	655	0	0		0	0	0	0	0
170	1	119	86	-1	236	298	5.5	42	Capa	189	0	0	0		0	0	0	0	0
171	1	87	99	-1	413	230	7.3	30	MSpapaa	-113	0	0	0		0	0	0	0	0
172	1	169	173	-1	360	292	9.171429	29	Z3	155	0	0	0		0	0	0	0	0
