# Supplementary material for: The AP-2 Transcription Factor APTF-2 Is Required for Neuroblast and Epidermal Morphogenesis in Caenorhabditis elegans Embryogenesis
Source: PLoS Genet. 2016 May 13;12(5):e1006048. doi: 10.1371/journal.pgen.1006048 (PMC4866721; doi:10.1371/journal.pgen.1006048)
Supplement: S3 Text — (ZIP) [file pgen.1006048.s031.zip › nuclei/t103-nuclei]

1	1	105	84	-1	602	271	13.4	32	ABalaaaal	734	0	0	0		0	0	0	0	0
2	1	123	73	-1	372	124	4.7	33	ABprpapaa	298	-1509	0	0		0	0	0	0	0
3	1	90	56	-1	416	327	11.4	35	MSapap	322	1063	0	0		0	0	0	0	0
4	1	62	105	-1	439	106	15.9	35	ABpraaapp	324	584	0	0		0	0	0	0	0
5	1	12	87	-1	361	304	4.7	36	MSaapp	312	0	0	0		0	0	0	0	0
6	1	40	76	-1	188	220	9.5	37	Cppa	256	0	0	0		0	0	0	0	0
7	1	89	99	-1	532	251	23.4	35	ABarpaaaa	322	513	0	0		0	0	0	0	0
8	1	55	44	-1	511	404	10.2	31	ABalppaap	254	129	0	0		0	0	0	0	0
9	1	10	51	-1	551	227	7.8	34	ABaraaapa	335	641	0	0		0	0	0	0	0
10	1	26	139	-1	426	160	13.5	35	MSppap	282	-141	0	0		0	0	0	0	0
11	1	58	92	-1	227	158	14.6	33	ABprappap	302	-185	0	0		0	0	0	0	0
12	1	111	124	-1	290	111	9.5	32	ABprppapa	287	142	0	0		0	0	0	0	0
13	1	104	127	-1	322	374	21.8	37	ABplapapa	372	-951	0	0		0	0	0	0	0
14	1	66	63	-1	476	196	4.7	32	ABarapapa	267	0	0	0		0	0	0	0	0
15	1	56	111	-1	357	199	18.3	36	ABarpappp	331	-366	0	0		0	0	0	0	0
16	1	146	57	-1	340	308	21.4	38	ABarppapa	383	-909	0	0		0	0	0	0	0
17	1	65	13	-1	378	101	10.4	32	ABprpaaap	-158	0	0	0		0	0	0	0	0
18	1	24	60	-1	408	386	6.0	31	ABplpapap	289	220	0	0		0	0	0	0	0
19	1	73	39	-1	155	259	11.2	34	Cpapp	327	194	0	0		0	0	0	0	0
20	1	4	77	-1	553	356	8.5	32	ABalpapap	316	180	0	0		0	0	0	0	0
21	1	63	53	-1	373	192	10.1	34	MSpppa	334	598	0	0		0	0	0	0	0
22	1	143	119	-1	324	246	10.5	30	Z2	-77	0	0	0		0	0	0	0	0
23	1	154	162	-1	315	327	15.9	38	Epla	380	45	0	0		0	0	0	0	0
24	1	31	65	-1	331	151	5.6	34	ABprpappa	290	187	0	0		0	0	0	0	0
25	1	99	152	-1	542	228	18.6	35	ABalappa	349	185	0	0		0	0	0	0	0
26	1	141	4	-1	521	187	6.1	31	ABaraaapp	-199	0	0	0		0	0	0	0	0
27	1	49	142	-1	241	205	4.5	33	ABprppppp	299	1118	0	0		0	0	0	0	0
28	1	145	62	-1	426	98	11.4	32	ABprpaaaa	315	149	0	0		0	0	0	0	0
29	1	157	83	-1	476	136	19.2	33	ABpraapaa	336	640	0	0		0	0	0	0	0
30	1	5	128	-1	366	364	22.7	34	ABplapaap	310	-194	0	0		0	0	0	0	0
31	1	125	91	-1	454	247	5.7	31	ABaraappp	395	0	0	0		0	0	0	0	0
32	1	82	9	-1	532	329	11.6	31	ABalpaapp	104	0	0	0		0	0	0	0	0
33	1	29	34	-1	477	420	9.5	31	ABplpaaaa	309	313	0	0		0	0	0	0	0
34	1	152	168	-1	436	286	21.7	35	ABarppaaa	323	-777	0	0		0	0	0	0	0
35	1	92	26	-1	491	254	7.5	31	ABaraappa	300	1500	0	0		0	0	0	0	0
36	1	151	82	-1	493	228	4.5	32	ABarapaap	299	370	0	0		0	0	0	0	0
37	1	106	21	-1	388	140	8.0	33	ABarapppp	314	0	0	0		0	0	0	0	0
38	1	42	167	-1	390	161	23.5	36	ABarpppaa	313	145	0	0		0	0	0	0	0
39	1	13	98	-1	185	263	6.4	37	Cppp	157	0	0	0		0	0	0	0	0
40	1	142	24	-1	473	117	11.7	30	ABpraaaap	276	1018	0	0		0	0	0	0	0
41	1	87	47	-1	246	387	10.3	32	ABplpppap	-107	0	0	0		0	0	0	0	0
42	1	1	108	-1	169	310	13.2	33	Caapp	312	-604	0	0		0	0	0	0	0
43	1	76	107	-1	512	356	15.4	32	ABalpppaa	53	0	0	0		0	0	0	0	0
44	1	108	151	-1	401	398	22.7	33	ABplapaaa	326	295	0	0		0	0	0	0	0
45	1	34	109	-1	540	386	13.2	32	ABalppaaa	172	0	0	0		0	0	0	0	0
46	1	94	43	-1	428	386	17.0	34	ABalppppp	341	783	0	0		0	0	0	0	0
47	1	132	104	-1	601	246	17.5	32	ABalaaapa	-111	0	0	0		0	0	0	0	0
48	1	109	49	-1	583	222	13.3	31	ABalaapaa	318	0	0	0		0	0	0	0	0
49	1	35	7	-1	387	128	18.4	33	ABpraappa	298	-298	0	0		0	0	0	0	0
50	1	128	102	-1	329	118	17.5	35	ABpraappp	158	0	0	0		0	0	0	0	0
51	1	32	116	-1	412	336	22.6	37	ABplaaapp	361	573	0	0		0	0	0	0	0
52	1	117	93	-1	441	132	8.9	32	ABarapppa	425	0	0	0		0	0	0	0	0
53	1	19	19	-1	517	140	10.0	29	ABpraaaaa	27	0	0	0		0	0	0	0	0
54	1	137	15	-1	204	355	12.9	31	ABplapppp	141	0	0	0		0	0	0	0	0
55	1	64	157	-1	306	198	8.4	33	Dpa	332	1146	0	0		0	0	0	0	0
56	1	16	16	-1	561	293	7.4	32	ABaraapaa	195	0	0	0		0	0	0	0	0
57	1	14	8	-1	215	319	8.4	38	Capp	358	209	0	0		0	0	0	0	0
58	1	114	59	-1	393	293	7.2	33	MSaapap	148	0	0	0		0	0	0	0	0
59	1	97	135	-1	490	406	14.5	34	ABalpppap	201	0	0	0		0	0	0	0	0
60	1	41	42	-1	368	376	12.8	35	MSappp	-126	0	0	0		0	0	0	0	0
61	1	103	22	-1	451	389	22.7	35	ABplaapap	353	242	0	0		0	0	0	0	0
62	1	169	110	-1	531	173	12.1	31	ABalaapap	288	0	0	0		0	0	0	0	0
63	1	133	81	-1	501	122	15.0	32	ABpraaapa	308	0	0	0		0	0	0	0	0
64	1	39	74	-1	382	349	8.6	35	MSappa	392	0	0	0		0	0	0	0	0
65	1	21	67	-1	250	160	5.5	32	ABprppppa	47	0	0	0		0	0	0	0	0
66	1	7	120	-1	544	144	15.2	31	ABalaappa	-126	0	0	0		0	0	0	0	0
67	1	107	143	-1	522	225	13.5	32	MSpaaaa	300	-607	0	0		0	0	0	0	0
68	1	70	103	-1	336	418	9.3	32	ABplppaap	278	647	0	0		0	0	0	0	0
69	1	23	137	-1	406	175	18.2	33	ABarpappa	314	-254	0	0		0	0	0	0	0
70	1	163	125	-1	499	167	16.1	34	ABalaappp	293	402	0	0		0	0	0	0	0
71	1	168	121	-1	265	243	7.7	36	Dpp	361	410	0	0		0	0	0	0	0
72	1	86	30	-1	532	262	9.8	29	ABaraaaap	6	0	0	0		0	0	0	0	0
73	1	48	18	-1	582	260	10.6	31	ABaraaaaa	63	0	0	0		0	0	0	0	0
74	1	118	69	-1	574	253	20.5	31	ABalapaaa	281	-33	0	0		0	0	0	0	0
75	1	17	122	-1	235	296	13.4	37	Eplp	367	-797	0	0		0	0	0	0	0
76	1	33	3	-1	389	96	15.1	33	ABprpaapa	301	91	0	0		0	0	0	0	0
77	1	144	89	-1	543	247	4.7	31	ABarapaaa	285	-124	0	0		0	0	0	0	0
78	1	166	133	-1	309	413	18.3	35	ABplappaa	315	1030	0	0		0	0	0	0	0
79	1	50	88	-1	315	412	13.2	34	ABplppapa	299	487	0	0		0	0	0	0	0
80	1	68	118	-1	510	294	6.2	32	ABaraapap	276	530	0	0		0	0	0	0	0
81	1	158	41	-1	233	193	18.9	36	ABarppppp	528	0	0	0		0	0	0	0	0
82	1	131	64	-1	263	138	9.4	31	ABprppapp	261	177	0	0		0	0	0	0	0
83	1	28	32	-1	279	381	6.6	33	ABplppppa	295	-525	0	0		0	0	0	0	0
84	1	83	28	-1	263	371	22.0	37	ABplapapp	351	168	0	0		0	0	0	0	0
85	1	36	134	-1	512	400	20.3	34	ABplaapaa	338	83	0	0		0	0	0	0	0
86	1	170	20	-1	242	302	5.3	41	Capa	380	497	0	0		0	0	0	0	0
87	1	96	166	-1	340	262	16.1	38	Earp	378	-1654	0	0		0	0	0	0	0
88	1	121	164	-1	447	314	16.5	38	Eala	389	388	0	0		0	0	0	0	0
89	1	59	10	-1	330	219	5.1	36	MSpapp	320	-543	0	0		0	0	0	0	0
90	1	51	71	-1	441	435	11.5	32	ABplpaaap	645	0	0	0		0	0	0	0	0
91	1	84	68	-1	365	382	5.2	34	ABplpappa	597	0	0	0		0	0	0	0	0
92	1	57	35	-1	434	173	21.7	36	ABarpapap	334	344	0	0		0	0	0	0	0
93	1	115	147	-1	356	252	6.9	30	MSpapap	217	-151	0	0		0	0	0	0	0
94	1	6	114	-1	232	147	9.6	32	ABprpppaa	289	-416	0	0		0	0	0	0	0
95	1	77	85	-1	290	413	9.2	32	ABplpppaa	277	-3	0	0		0	0	0	0	0
96	1	8	117	-1	531	342	5.3	34	ABalpappa	270	0	0	0		0	0	0	0	0
97	1	15	66	-1	423	191	5.2	34	ABarapapp	334	0	0	0		0	0	0	0	0
98	1	135	45	-1	472	153	7.1	31	ABarappaa	129	0	0	0		0	0	0	0	0
99	1	171	146	-1	410	232	7.7	30	MSpapaa	-97	0	0	0		0	0	0	0	0
100	1	18	170	-1	473	255	22.1	38	ABarpaapa	381	647	0	0		0	0	0	0	0
101	1	78	101	-1	373	288	21.6	37	ABarppaap	372	256	0	0		0	0	0	0	0
102	1	100	132	-1	269	373	13.5	33	ABplppapp	311	150	0	0		0	0	0	0	0
103	1	147	148	-1	471	231	14.7	32	MSpaaap	320	-669	0	0		0	0	0	0	0
104	1	27	54	-1	591	289	18.9	31	ABalaaaar	301	81	0	0		0	0	0	0	0
105	1	71	149	-1	223	373	16.3	33	ABplapppa	-175	0	0	0		0	0	0	0	0
106	1	20	140	-1	487	322	20.7	34	ABalapapp	258	84	0	0		0	0	0	0	0
107	1	101	155	-1	368	334	15.6	39	Ealp	379	0	0	0		0	0	0	0	0
108	1	53	29	-1	469	339	11.7	35	MSapaa	234	0	0	0		0	0	0	0	0
109	1	110	163	-1	493	283	11.6	29	MSaaapa	222	-174	0	0		0	0	0	0	0
110	1	156	145	-1	163	232	17.8	37	Cpapa	363	-477	0	0		0	0	0	0	0
111	1	148	27	-1	278	142	15.1	34	ABprappaa	-154	0	0	0		0	0	0	0	0
112	1	80	50	-1	464	339	23.3	34	ABplaaapa	337	-454	0	0		0	0	0	0	0
113	1	30	86	-1	404	417	13.3	32	ABplpaapp	307	-266	0	0		0	0	0	0	0
114	1	161	161	-1	396	219	23.1	38	ABarpaapp	387	-478	0	0		0	0	0	0	0
115	1	67	160	-1	345	124	22.5	38	ABprapaaa	346	-666	0	0		0	0	0	0	0
116	1	165	58	-1	419	122	20.7	34	ABpraapap	291	118	0	0		0	0	0	0	0
117	1	52	94	-1	577	321	13.3	34	ABalpaapa	-174	0	0	0		0	0	0	0	0
118	1	162	12	-1	364	137	14.0	33	ABprpaapp	305	661	0	0		0	0	0	0	0
119	1	113	48	-1	340	120	8.4	32	ABprpapap	199	0	0	0		0	0	0	0	0
120	1	22	23	-1	452	306	6.8	31	MSaapaa	307	-547	0	0		0	0	0	0	0
121	1	75	55	-1	479	333	4.7	34	ABalpappp	338	-422	0	0		0	0	0	0	0
122	1	93	141	-1	361	407	17.9	36	ABplaappp	227	0	0	0		0	0	0	0	0
123	1	88	52	-1	380	423	9.5	31	ABplppaaa	253	594	0	0		0	0	0	0	0
124	1	116	80	-1	587	368	14.2	32	ABalpapaa	305	-266	0	0		0	0	0	0	0
125	1	74	123	-1	286	318	20.2	38	ABarppapp	297	120	0	0		0	0	0	0	0
126	1	110	38	-1	448	280	11.7	30	MSaaapp	201	-177	0	0		0	0	0	0	0
127	1	72	11	-1	430	403	8.4	32	ABplpapaa	282	-168	0	0		0	0	0	0	0
128	1	44	169	-1	313	219	16.1	38	Epra	345	223	0	0		0	0	0	0	0
129	1	136	61	-1	305	110	13.5	32	ABprppaap	265	298	0	0		0	0	0	0	0
130	1	150	172	-1	294	155	4.9	33	ABprpappp	267	212	0	0		0	0	0	0	0
131	1	122	153	-1	538	302	22.4	32	ABalapaap	232	257	0	0		0	0	0	0	0
132	1	149	136	-1	489	204	23.5	36	ABarpaaap	359	-114	0	0		0	0	0	0	0
133	1	129	70	-1	562	359	21.5	34	ABplaaaaa	153	0	0	0		0	0	0	0	0
134	1	98	130	-1	547	381	17.7	33	ABalpaaap	78	0	0	0		0	0	0	0	0
135	1	11	138	-1	192	236	21.8	39	Cpaap	343	-810	0	0		0	0	0	0	0
136	1	54	1	-1	343	90	13.1	33	ABprppaaa	83	0	0	0		0	0	0	0	0
137	1	60	14	-1	474	187	10.6	39	MSppaa	137	0	0	0		0	0	0	0	0
138	1	130	40	-1	196	161	18.3	34	ABprapapp	299	715	0	0		0	0	0	0	0
139	1	37	126	-1	418	427	19.7	34	ABplaappa	346	1196	0	0		0	0	0	0	0
140	1	138	97	-1	200	167	9.4	31	ABprpppap	279	-299	0	0		0	0	0	0	0
141	1	9	79	115	242	291	21.7	40	Caaa	336	-117	0	0		0	0	0	0	0
142	1	102	112	-1	417	136	4.6	32	ABarappap	319	168	0	0		0	0	0	0	0
143	1	164	159	-1	285	286	9.2	36	Dap	331	-337	0	0		0	0	0	0	0
144	1	81	33	-1	294	121	20.5	34	ABprapaap	316	826	0	0		0	0	0	0	0
145	1	167	37	-1	560	268	14.3	32	MSaaaaa	278	-408	0	0		0	0	0	0	0
146	1	91	113	-1	591	333	18.1	35	ABalpaaaa	107	0	0	0		0	0	0	0	0
147	1	160	5	-1	305	242	22.2	40	Cpaaa	384	709	0	0		0	0	0	0	0
148	1	69	2	-1	436	231	11.6	34	MSpaap	61	0	0	0		0	0	0	0	0
149	1	120	150	-1	331	185	22.7	37	ABarpppap	377	967	0	0		0	0	0	0	0
150	1	85	75	-1	190	321	19.1	36	Caapa	363	149	0	0		0	0	0	0	0
151	1	124	72	-1	186	155	14.2	31	ABprapppa	254	907	0	0		0	0	0	0	0
152	1	79	36	-1	327	335	8.7	35	Daa	342	195	0	0		0	0	0	0	0
153	1	153	46	-1	417	241	16.0	39	Eara	394	1030	0	0		0	0	0	0	0
154	1	3	17	-1	506	375	6.9	31	ABalppapa	8	0	0	0		0	0	0	0	0
155	1	134	171	-1	510	199	18.6	34	ABalapppa	305	132	0	0		0	0	0	0	0
156	1	43	154	-1	320	370	5.3	31	ABplpappp	135	0	0	0		0	0	0	0	0
157	1	140	95	-1	240	355	5.1	31	ABplppppp	270	53	0	0		0	0	0	0	0
158	1	95	131	-1	162	192	14.5	33	ABprapppp	253	-395	0	0		0	0	0	0	0
159	1	45	144	-1	224	238	13.7	37	Eprp	368	1140	0	0		0	0	0	0	0
160	1	119	173	-1	288	173	22.4	37	ABarppppa	320	-112	0	0		0	0	0	0	0
161	1	46	100	-1	495	290	17.2	34	MSaaaap	345	43	0	0		0	0	0	0	0
162	1	139	78	-1	438	439	15.3	32	ABplpaapa	456	0	0	0		0	0	0	0	0
163	1	112	6	-1	249	131	19.0	35	ABprapapa	299	414	0	0		0	0	0	0	0
164	1	47	106	-1	475	389	17.7	34	ABalppppa	145	0	0	0		0	0	0	0	0
165	1	2	165	-1	245	395	18.7	34	ABplappap	301	586	0	0		0	0	0	0	0
166	1	25	90	-1	568	185	16.5	32	ABalaaapp	327	224	0	0		0	0	0	0	0
167	1	159	31	-1	318	161	12.9	34	MSpppp	338	42	0	0		0	0	0	0	0
168	1	155	158	-1	497	155	22.4	35	ABarpapaa	279	0	0	0		0	0	0	0	0
169	1	38	156	-1	457	202	18.6	35	ABalapppp	289	464	0	0		0	0	0	0	0
170	1	61	96	-1	453	382	5.3	32	ABalppapp	311	195	0	0		0	0	0	0	0
171	1	127	129	-1	549	321	18.1	31	ABalapapa	310	1060	0	0		0	0	0	0	0
172	1	126	25	-1	507	363	23.0	33	ABplaaaap	332	354	0	0		0	0	0	0	0
173	1	172	174	-1	362	289	9.542857	29	Z3	155	0	0	0		0	0	0	0	0
