# Supplementary material for: The AP-2 Transcription Factor APTF-2 Is Required for Neuroblast and Epidermal Morphogenesis in Caenorhabditis elegans Embryogenesis
Source: PLoS Genet. 2016 May 13;12(5):e1006048. doi: 10.1371/journal.pgen.1006048 (PMC4866721; doi:10.1371/journal.pgen.1006048)
Supplement: S3 Text — (ZIP) [file pgen.1006048.s031.zip › nuclei/t104-nuclei]

1	1	136	39	-1	346	88	12.5	31	ABprppaaa	237	402	0	0		0	0	0	0	0
2	1	148	121	-1	442	231	11.4	34	MSpaap	105	0	0	0		0	0	0	0	0
3	1	76	68	-1	391	92	15.1	33	ABprpaapa	315	69	0	0		0	0	0	0	0
4	1	26	91	-1	523	185	6.2	32	ABaraaapp	-38	0	0	0		0	0	0	0	0
5	1	147	22	-1	301	232	22.1	39	Cpaaa	399	-137	0	0		0	0	0	0	0
6	1	163	139	-1	249	134	19.2	33	ABprapapa	337	270	0	0		0	0	0	0	0
7	1	49	147	-1	389	126	18.6	34	ABpraappa	321	0	0	0		0	0	0	0	0
8	1	57	26	-1	218	317	8.6	37	Capp	376	-549	0	0		0	0	0	0	0
9	1	32	123	-1	530	331	11.1	32	ABalpaapp	308	355	0	0		0	0	0	0	0
10	1	89	35	-1	332	216	5.1	37	MSpapp	89	0	0	0		0	0	0	0	0
11	1	127	23	-1	431	402	8.1	31	ABplpapaa	-51	0	0	0		0	0	0	0	0
12	1	118	136	-1	370	134	14.0	32	ABprpaapp	57	0	0	0		0	0	0	0	0
13	1	17	47	-1	381	99	10.4	31	ABprpaaap	123	0	0	0		0	0	0	0	0
14	1	137	120	164	479	178	10.5	34	MSppaa	141	0	0	0		0	0	0	0	0
15	1	54	162	-1	204	358	12.1	30	ABplapppp	290	-405	0	0		0	0	0	0	0
16	1	56	46	-1	562	290	7.6	32	ABaraapaa	-136	0	0	0		0	0	0	0	0
17	1	154	38	-1	505	368	6.6	32	ABalppapa	272	-670	0	0		0	0	0	0	0
18	1	73	48	-1	581	263	10.8	31	ABaraaaaa	359	0	0	0		0	0	0	0	0
19	1	53	42	-1	517	134	10.4	31	ABpraaaaa	274	-1056	0	0		0	0	0	0	0
20	1	86	8	-1	258	300	5.6	42	Capa	349	-122	0	0		0	0	0	0	0
21	1	37	31	-1	395	135	8.4	33	ABarapppp	85	0	0	0		0	0	0	0	0
22	1	61	99	-1	443	392	22.7	36	ABplaapap	335	458	0	0		0	0	0	0	0
23	1	120	149	-1	455	304	7.5	33	MSaapaa	296	140	0	0		0	0	0	0	0
24	1	40	73	-1	478	109	12.0	32	ABpraaaap	170	0	0	0		0	0	0	0	0
25	1	172	132	-1	506	362	22.7	34	ABplaaaap	312	-127	0	0		0	0	0	0	0
26	1	35	29	-1	488	253	7.1	31	ABaraappa	306	186	0	0		0	0	0	0	0
27	1	111	107	-1	278	134	14.6	32	ABprappaa	62	0	0	0		0	0	0	0	0
28	1	84	65	-1	257	371	21.5	35	ABplapapp	334	173	0	0		0	0	0	0	0
29	1	108	40	-1	474	334	12.1	36	MSapaa	265	-1400	0	0		0	0	0	0	0
30	1	72	60	-1	530	256	9.4	30	ABaraaaap	6	0	0	0		0	0	0	0	0
31	1	167	1	-1	326	159	13.5	34	MSpppp	329	963	0	0		0	0	0	0	0
32	1	83	78	-1	279	378	6.7	32	ABplppppa	310	716	0	0		0	0	0	0	0
33	1	144	86	-1	294	122	20.2	34	ABprapaap	296	479	0	0		0	0	0	0	0
34	1	33	49	-1	474	417	9.8	31	ABplpaaaa	309	602	0	0		0	0	0	0	0
35	1	92	36	-1	436	178	21.7	34	ABarpapap	348	-54	0	0		0	0	0	0	0
36	1	152	64	-1	330	335	9.1	35	Daa	277	74	0	0		0	0	0	0	0
37	1	145	126	-1	562	272	14.4	32	MSaaaaa	-121	0	0	0		0	0	0	0	0
38	1	126	85	-1	444	279	11.5	30	MSaaapp	117	0	0	0		0	0	0	0	0
39	1	19	88	-1	158	256	10.2	34	Cpapp	332	490	0	0		0	0	0	0	0
40	1	138	2	-1	196	158	17.7	33	ABprapapp	71	0	0	0		0	0	0	0	0
41	1	81	75	-1	230	190	18.8	35	ABarppppp	851	0	0	0		0	0	0	0	0
42	1	60	70	-1	374	376	12.7	35	MSappp	347	218	0	0		0	0	0	0	0
43	1	46	110	-1	429	385	16.9	34	ABalppppp	315	24	0	0		0	0	0	0	0
44	1	8	131	-1	510	402	9.4	33	ABalppaap	301	1084	0	0		0	0	0	0	0
45	1	98	127	-1	469	152	6.7	32	ABarappaa	279	1368	0	0		0	0	0	0	0
46	1	153	173	-1	423	244	15.7	37	Eara	367	539	0	0		0	0	0	0	0
47	1	41	129	-1	248	388	10.3	32	ABplpppap	210	0	0	0		0	0	0	0	0
48	1	119	6	-1	346	119	8.3	31	ABprpapap	296	-778	0	0		0	0	0	0	0
49	1	48	21	-1	590	224	12.9	31	ABalaapaa	308	159	0	0		0	0	0	0	0
50	1	112	117	-1	464	339	23.2	33	ABplaaapa	278	393	0	0		0	0	0	0	0
51	1	9	19	-1	553	220	8.3	33	ABaraaapa	251	0	0	0		0	0	0	0	0
52	1	123	122	-1	380	420	8.9	30	ABplppaaa	263	644	0	0		0	0	0	0	0
53	1	21	153	-1	383	190	10.5	35	MSpppa	308	1118	0	0		0	0	0	0	0
54	1	104	94	-1	593	291	18.5	33	ABalaaaar	272	445	0	0		0	0	0	0	0
55	1	121	79	-1	479	328	4.5	34	ABalpappp	340	-8	0	0		0	0	0	0	0
56	1	3	24	-1	422	330	11.6	33	MSapap	145	0	0	0		0	0	0	0	0
57	1	16	119	-1	338	313	21.6	38	ABarppapa	376	-1036	0	0		0	0	0	0	0
58	1	116	105	-1	416	127	21.2	34	ABpraapap	337	110	0	0		0	0	0	0	0
59	1	58	4	-1	393	288	7.5	31	MSaapap	268	1088	0	0		0	0	0	0	0
60	1	18	138	-1	411	381	5.4	32	ABplpapap	283	1139	0	0		0	0	0	0	0
61	1	129	3	-1	309	110	13.1	32	ABprppaap	321	0	0	0		0	0	0	0	0
62	1	28	54	-1	427	96	11.7	32	ABprpaaaa	309	82	0	0		0	0	0	0	0
63	1	14	56	-1	476	192	4.6	33	ABarapapa	311	-588	0	0		0	0	0	0	0
64	1	82	143	-1	270	144	9.4	32	ABprppapp	269	208	0	0		0	0	0	0	0
65	1	24	166	-1	336	149	5.5	33	ABprpappa	332	249	0	0		0	0	0	0	0
66	1	97	76	-1	424	193	5.2	35	ABarapapp	-19	0	0	0		0	0	0	0	0
67	1	65	53	-1	250	159	5.4	32	ABprppppa	308	668	0	0		0	0	0	0	0
68	1	91	157	-1	364	381	4.8	34	ABplpappa	174	0	0	0		0	0	0	0	0
69	1	74	90	-1	577	248	20.7	33	ABalapaaa	313	-861	0	0		0	0	0	0	0
70	1	133	41	-1	554	355	21.6	35	ABplaaaaa	337	395	0	0		0	0	0	0	0
71	1	90	69	-1	437	431	11.3	32	ABplpaaap	188	0	0	0		0	0	0	0	0
72	1	151	9	-1	187	156	13.3	30	ABprapppa	289	889	0	0		0	0	0	0	0
73	1	2	156	-1	377	126	5.2	33	ABprpapaa	322	506	0	0		0	0	0	0	0
74	1	64	45	-1	385	346	8.5	33	MSappa	133	0	0	0		0	0	0	0	0
75	1	150	63	-1	184	325	18.2	35	Caapa	341	221	0	0		0	0	0	0	0
76	1	6	57	-1	201	220	9.6	38	Cppa	-10	0	0	0		0	0	0	0	0
77	1	20	66	-1	552	355	8.4	33	ABalpapap	307	-444	0	0		0	0	0	0	0
78	1	162	25	-1	430	441	15.1	33	ABplpaapa	314	736	0	0		0	0	0	0	0
79	1	141	172	-1	213	292	21.2	34	Caaap	278	811	0	0		0	0	0	0	0
80	1	124	106	-1	583	371	13.7	33	ABalpapaa	298	66	0	0		0	0	0	0	0
81	1	63	10	-1	501	122	15.4	32	ABpraaapa	444	0	0	0		0	0	0	0	0
82	1	36	7	-1	497	224	4.4	32	ABarapaap	266	50	0	0		0	0	0	0	0
83	1	29	11	-1	471	134	19.8	35	ABpraapaa	334	203	0	0		0	0	0	0	0
84	1	1	115	-1	605	278	13.2	31	ABalaaaal	-147	0	0	0		0	0	0	0	0
85	1	95	125	-1	294	410	9.1	32	ABplpppaa	321	0	0	0		0	0	0	0	0
86	1	113	74	-1	405	414	12.8	32	ABplpaapp	240	0	0	0		0	0	0	0	0
87	1	5	28	-1	365	308	5.3	36	MSaapp	-96	0	0	0		0	0	0	0	0
88	1	79	100	-1	316	407	13.2	34	ABplppapa	306	203	0	0		0	0	0	0	0
89	1	77	17	-1	545	237	4.7	31	ABarapaaa	158	0	0	0		0	0	0	0	0
90	1	166	171	-1	572	185	15.6	33	ABalaaapp	282	306	0	0		0	0	0	0	0
91	1	31	103	-1	451	245	6.0	31	ABaraappp	168	0	0	0		0	0	0	0	0
92	1	11	14	-1	229	147	14.6	33	ABprappap	298	136	0	0		0	0	0	0	0
93	1	52	72	-1	447	135	9.4	32	ABarapppa	49	0	0	0		0	0	0	0	0
94	1	117	5	-1	574	326	13.6	34	ABalpaapa	343	34	0	0		0	0	0	0	0
95	1	157	128	-1	242	356	5.2	31	ABplppppp	267	691	0	0		0	0	0	0	0
96	1	170	13	-1	455	381	5.2	33	ABalppapp	308	138	0	0		0	0	0	0	0
97	1	140	27	-1	204	166	8.9	31	ABprpppap	279	26	0	0		0	0	0	0	0
98	1	39	52	-1	193	261	6.1	38	Cppp	381	-1138	0	0		0	0	0	0	0
99	1	7	114	-1	531	251	23.3	34	ABarpaaaa	300	-119	0	0		0	0	0	0	0
100	1	161	124	-1	495	287	16.8	34	MSaaaap	325	159	0	0		0	0	0	0	0
101	1	101	102	-1	370	289	21.3	40	ABarppaap	335	129	0	0		0	0	0	0	0
102	1	50	37	-1	330	117	17.5	34	ABpraappp	172	0	0	0		0	0	0	0	0
103	1	68	108	-1	337	413	8.8	32	ABplppaap	274	38	0	0		0	0	0	0	0
104	1	47	50	-1	602	245	16.9	32	ABalaaapa	-137	0	0	0		0	0	0	0	0
105	1	4	141	-1	441	105	16.1	34	ABpraaapp	-423	0	0	0		0	0	0	0	0
106	1	164	61	-1	476	395	17.5	33	ABalppppa	328	413	0	0		0	0	0	0	0
107	1	43	116	-1	504	362	15.3	32	ABalpppaa	305	-230	0	0		0	0	0	0	0
108	1	42	32	-1	169	309	12.3	33	Caapp	319	294	0	0		0	0	0	0	0
109	1	45	155	-1	537	385	12.8	32	ABalppaaa	128	0	0	0		0	0	0	0	0
110	1	62	51	-1	533	173	11.9	30	ABalaapap	263	-18	0	0		0	0	0	0	0
111	1	15	159	-1	360	199	18.1	35	ABarpappp	358	-171	0	0		0	0	0	0	0
112	1	142	62	-1	425	138	4.9	33	ABarappap	292	731	0	0		0	0	0	0	0
113	1	146	15	-1	591	343	17.6	32	ABalpaaaa	102	0	0	0		0	0	0	0	0
114	1	94	71	-1	234	145	9.5	32	ABprpppaa	215	0	0	0		0	0	0	0	0
115	1	141	82	-1	265	280	22.4	35	Caaaa	283	-137	0	0		0	0	0	0	0
116	1	51	12	-1	406	338	22.8	38	ABplaaapp	378	266	0	0		0	0	0	0	0
117	1	96	104	-1	531	334	5.0	34	ABalpappa	281	898	0	0		0	0	0	0	0
118	1	80	140	-1	513	288	5.5	32	ABaraapap	-65	0	0	0		0	0	0	0	0
119	1	22	170	-1	329	242	10.5	32	Z2	302	1113	0	0		0	0	0	0	0
120	1	66	67	-1	545	148	15.5	31	ABalaappa	-92	0	0	0		0	0	0	0	0
121	1	71	58	-1	272	239	8.3	35	Dpp	324	1207	0	0		0	0	0	0	0
122	1	75	34	-1	234	298	13.8	37	Eplp	344	-842	0	0		0	0	0	0	0
123	1	125	84	-1	281	330	19.9	37	ABarppapp	344	439	0	0		0	0	0	0	0
124	1	12	33	-1	293	112	9.5	33	ABprppapa	275	1401	0	0		0	0	0	0	0
125	1	70	59	-1	501	161	16.2	33	ABalaappp	324	131	0	0		0	0	0	0	0
126	1	139	134	-1	418	423	19.3	35	ABplaappa	-10	0	0	0		0	0	0	0	0
127	1	13	113	-1	318	378	21.6	36	ABplapapa	314	164	0	0		0	0	0	0	0
128	1	30	163	-1	359	373	22.7	36	ABplapaap	88	0	0	0		0	0	0	0	0
129	1	171	30	-1	550	321	18.3	31	ABalapapa	198	0	0	0		0	0	0	0	0
130	1	134	168	-1	546	384	17.6	32	ABalpaaap	-575	0	0	0		0	0	0	0	0
131	1	158	20	-1	162	191	14.2	31	ABprapppp	-16	0	0	0		0	0	0	0	0
132	1	102	167	-1	268	369	13.2	33	ABplppapp	304	-166	0	0		0	0	0	0	0
133	1	78	98	-1	301	410	17.6	34	ABplappaa	94	0	0	0		0	0	0	0	0
134	1	85	111	-1	506	400	20.5	35	ABplaapaa	-157	0	0	0		0	0	0	0	0
135	1	59	169	-1	490	410	14.3	33	ABalpppap	101	0	0	0		0	0	0	0	0
136	1	132	145	-1	493	206	23.6	36	ABarpaaap	327	358	0	0		0	0	0	0	0
137	1	69	80	-1	407	181	18.5	35	ABarpappa	42	0	0	0		0	0	0	0	0
138	1	135	77	-1	193	231	20.6	39	Cpaap	102	0	0	0		0	0	0	0	0
139	1	10	55	83	436	165	13.8	37	MSppap	194	0	0	0		0	0	0	0	0
140	1	106	95	-1	494	322	20.7	34	ABalapapp	342	-577	0	0		0	0	0	0	0
141	1	122	144	-1	357	413	18.0	36	ABplaappp	136	0	0	0		0	0	0	0	0
142	1	27	81	-1	250	204	4.7	32	ABprppppp	321	491	0	0		0	0	0	0	0
143	1	67	150	-1	528	220	13.3	33	MSpaaaa	286	-274	0	0		0	0	0	0	0
144	1	159	165	-1	224	237	14.4	37	Eprp	350	1440	0	0		0	0	0	0	0
145	1	110	142	-1	166	230	17.2	36	Cpapa	364	-491	0	0		0	0	0	0	0
146	1	99	101	-1	402	232	7.4	32	MSpapaa	242	0	0	0		0	0	0	0	0
147	1	93	112	-1	356	255	6.3	29	MSpapap	248	-489	0	0		0	0	0	0	0
148	1	103	89	-1	472	225	14.7	33	MSpaaap	289	-708	0	0		0	0	0	0	0
149	1	105	174	-1	223	367	16.5	32	ABplapppa	131	0	0	0		0	0	0	0	0
150	1	149	154	-1	330	179	22.5	37	ABarpppap	330	-1127	0	0		0	0	0	0	0
151	1	44	151	-1	399	401	22.7	34	ABplapaaa	307	865	0	0		0	0	0	0	0
152	1	25	109	175	547	223	18.6	36	ABalappa	219	503	0	0		0	0	0	0	0
153	1	131	152	-1	540	298	22.2	35	ABalapaap	-64	0	0	0		0	0	0	0	0
154	1	156	93	-1	319	363	5.0	33	ABplpappp	139	0	0	0		0	0	0	0	0
155	1	107	161	-1	368	334	15.6	39	Ealp	206	0	0	0		0	0	0	0	0
156	1	169	130	-1	464	207	19.1	35	ABalapppp	311	-479	0	0		0	0	0	0	0
157	1	55	158	-1	312	194	8.6	33	Dpa	187	0	0	0		0	0	0	0	0
158	1	168	97	-1	491	159	22.5	35	ABarpapaa	296	-44	0	0		0	0	0	0	0
159	1	143	44	-1	289	286	9.7	36	Dap	310	-24	0	0		0	0	0	0	0
160	1	115	133	-1	342	120	22.7	36	ABprapaaa	354	637	0	0		0	0	0	0	0
161	1	114	176	-1	392	223	23.1	38	ABarpaapp	389	-369	0	0		0	0	0	0	0
162	1	23	146	-1	317	321	15.9	38	Epla	87	0	0	0		0	0	0	0	0
163	1	109	92	-1	495	279	11.5	30	MSaaapa	148	0	0	0		0	0	0	0	0
164	1	88	137	-1	446	313	16.7	38	Eala	380	1790	0	0		0	0	0	0	0
165	1	165	118	-1	244	396	18.1	33	ABplappap	270	0	0	0		0	0	0	0	0
166	1	87	87	-1	342	259	16.6	39	Earp	-141	0	0	0		0	0	0	0	0
167	1	38	43	-1	391	164	23.4	35	ABarpppaa	294	-481	0	0		0	0	0	0	0
168	1	34	96	-1	438	289	22.2	35	ABarppaaa	348	-1403	0	0		0	0	0	0	0
169	1	128	18	-1	312	218	16.3	39	Epra	383	333	0	0		0	0	0	0	0
170	1	100	148	-1	469	256	22.2	37	ABarpaapa	346	-1087	0	0		0	0	0	0	0
171	1	155	135	-1	510	194	18.6	36	ABalapppa	288	-1436	0	0		0	0	0	0	0
172	1	130	160	-1	300	155	4.9	34	ABprpappp	294	508	0	0		0	0	0	0	0
173	1	160	16	-1	287	168	22.6	37	ABarppppa	526	0	0	0		0	0	0	0	0
174	1	173	177	-1	364	284	9.914286	30	Z3	155	0	0	0		0	0	0	0	0
