# Supplementary material for: The AP-2 Transcription Factor APTF-2 Is Required for Neuroblast and Epidermal Morphogenesis in Caenorhabditis elegans Embryogenesis
Source: PLoS Genet. 2016 May 13;12(5):e1006048. doi: 10.1371/journal.pgen.1006048 (PMC4866721; doi:10.1371/journal.pgen.1006048)
Supplement: S3 Text — (ZIP) [file pgen.1006048.s031.zip › nuclei/t105-nuclei]

1	1	31	105	-1	329	161	13.4	35	MSpppp	-30	0	0	0		0	0	0	0	0
2	1	40	176	-1	195	159	17.4	33	ABprapapp	45	0	0	0		0	0	0	0	0
3	1	61	76	-1	314	110	12.1	31	ABprppaap	275	-325	0	0		0	0	0	0	0
4	1	59	68	-1	394	288	7.0	32	MSaapap	314	186	0	0		0	0	0	0	0
5	1	94	5	-1	569	331	13.5	35	ABalpaapa	-101	0	0	0		0	0	0	0	0
6	1	48	37	-1	349	118	7.9	31	ABprpapap	130	0	0	0		0	0	0	0	0
7	1	82	109	-1	499	224	4.6	32	ABarapaap	302	-660	0	0		0	0	0	0	0
8	1	20	177	-1	262	299	6.1	41	Capa	331	-125	0	0		0	0	0	0	0
9	1	72	141	-1	192	155	12.7	30	ABprapppa	292	1251	0	0		0	0	0	0	0
10	1	81	66	-1	505	122	16.3	33	ABpraaapa	297	-928	0	0		0	0	0	0	0
11	1	83	123	-1	467	138	19.4	34	ABpraapaa	340	-46	0	0		0	0	0	0	0
12	1	116	21	-1	406	341	22.5	36	ABplaaapp	335	370	0	0		0	0	0	0	0
13	1	96	153	-1	455	375	5.4	32	ABalppapp	314	-126	0	0		0	0	0	0	0
14	1	92	34	-1	228	139	14.6	32	ABprappap	84	0	0	0		0	0	0	0	0
15	1	113	91	-1	589	349	17.7	33	ABalpaaaa	96	0	0	0		0	0	0	0	0
16	1	173	39	-1	286	168	22.5	36	ABarppppa	317	-694	0	0		0	0	0	0	0
17	1	89	26	-1	545	242	4.6	31	ABarapaaa	309	-594	0	0		0	0	0	0	0
18	1	169	55	-1	311	220	16.4	38	Epra	356	967	0	0		0	0	0	0	0
19	1	51	32	-1	552	228	8.3	34	ABaraaapa	274	0	0	0		0	0	0	0	0
20	1	131	7	-1	164	184	14.5	31	ABprapppp	97	0	0	0		0	0	0	0	0
21	1	49	78	-1	595	232	12.7	31	ABalaapaa	293	72	0	0		0	0	0	0	0
22	1	5	108	-1	305	228	22.3	38	Cpaaa	381	-116	0	0		0	0	0	0	0
23	1	11	62	-1	430	406	7.3	32	ABplpapaa	292	447	0	0		0	0	0	0	0
24	1	56	15	166	418	338	12.2	36	MSapap	148	0	0	0		0	0	0	0	0
25	1	78	134	-1	432	441	14.4	32	ABplpaapa	62	0	0	0		0	0	0	0	0
26	1	8	150	179	221	317	8.6	35	Capp	127	0	0	0		0	0	0	0	0
27	1	97	115	-1	207	168	8.5	31	ABprpppap	296	270	0	0		0	0	0	0	0
28	1	87	145	-1	365	312	5.6	35	MSaapp	-150	0	0	0		0	0	0	0	0
29	1	26	65	-1	489	255	7.2	32	ABaraappa	157	0	0	0		0	0	0	0	0
30	1	129	169	-1	549	319	18.6	31	ABalapapa	315	-357	0	0		0	0	0	0	0
31	1	21	102	-1	405	137	8.5	32	ABarapppp	-272	0	0	0		0	0	0	0	0
32	1	108	23	-1	168	307	12.1	32	Caapp	108	0	0	0		0	0	0	0	0
33	1	124	31	-1	289	118	9.2	32	ABprppapa	313	2705	0	0		0	0	0	0	0
34	1	122	116	-1	233	296	14.2	38	Eplp	382	758	0	0		0	0	0	0	0
35	1	10	67	-1	328	222	5.3	37	MSpapp	399	0	0	0		0	0	0	0	0
36	1	35	152	-1	437	177	21.5	35	ABarpapap	338	1326	0	0		0	0	0	0	0
37	1	102	22	-1	335	117	17.2	35	ABpraappp	330	840	0	0		0	0	0	0	0
38	1	17	162	-1	504	371	6.4	31	ABalppapa	286	-38	0	0		0	0	0	0	0
39	1	1	149	-1	345	89	11.7	31	ABprppaaa	82	0	0	0		0	0	0	0	0
40	1	29	82	137	472	340	11.9	37	MSapaa	220	180	0	0		0	0	0	0	0
41	1	70	172	-1	547	361	21.7	34	ABplaaaaa	341	201	0	0		0	0	0	0	0
42	1	19	148	-1	525	136	11.2	31	ABpraaaaa	203	0	0	0		0	0	0	0	0
43	1	167	126	-1	391	165	23.3	36	ABarpppaa	281	775	0	0		0	0	0	0	0
44	1	159	155	-1	291	288	10.4	37	Dap	337	944	0	0		0	0	0	0	0
45	1	74	4	-1	385	348	8.2	34	MSappa	43	0	0	0		0	0	0	0	0
46	1	16	144	-1	561	296	7.4	32	ABaraapaa	-77	0	0	0		0	0	0	0	0
47	1	13	9	-1	386	102	10.2	31	ABprpaaap	392	0	0	0		0	0	0	0	0
48	1	18	96	-1	582	267	10.6	32	ABaraaaaa	346	0	0	0		0	0	0	0	0
49	1	34	60	-1	474	414	9.8	32	ABplpaaaa	330	0	0	0		0	0	0	0	0
50	1	104	25	-1	600	252	16.8	32	ABalaaapa	178	0	0	0		0	0	0	0	0
51	1	110	151	-1	548	173	12.2	31	ABalaapap	300	925	0	0		0	0	0	0	0
52	1	98	28	-1	197	260	6.0	37	Cppp	247	0	0	0		0	0	0	0	0
53	1	67	38	-1	249	158	4.8	33	ABprppppa	279	697	0	0		0	0	0	0	0
54	1	62	128	-1	429	97	12.3	32	ABprpaaaa	-2	0	0	0		0	0	0	0	0
55	1	139	64	-1	460	161	13.5	32	MSppapa	200	-142	0	0		0	0	0	0	0
56	1	63	88	-1	474	195	4.6	31	ABarapapa	13	0	0	0		0	0	0	0	0
57	1	76	46	-1	202	217	10.0	39	Cppa	322	0	0	0		0	0	0	0	0
58	1	121	147	-1	273	239	8.6	34	Dpp	340	-20	0	0		0	0	0	0	0
59	1	125	159	-1	506	165	15.7	32	ABalaappp	285	464	0	0		0	0	0	0	0
60	1	30	17	-1	531	264	9.7	30	ABaraaaap	307	-1221	0	0		0	0	0	0	0
61	1	106	14	-1	475	399	17.5	33	ABalppppa	332	-103	0	0		0	0	0	0	0
62	1	112	83	-1	428	145	4.9	33	ABarappap	289	399	0	0		0	0	0	0	0
63	1	75	89	-1	178	325	17.6	36	Caapa	317	548	0	0		0	0	0	0	0
64	1	36	86	-1	329	333	9.5	35	Daa	355	437	0	0		0	0	0	0	0
65	1	28	27	-1	252	375	21.2	36	ABplapapp	315	-463	0	0		0	0	0	0	0
66	1	77	118	-1	553	355	8.1	33	ABalpapap	313	183	0	0		0	0	0	0	0
67	1	120	146	-1	553	157	16.4	31	ABalaappa	304	401	0	0		0	0	0	0	0
68	1	3	72	-1	389	91	15.2	32	ABprpaapa	301	0	0	0		0	0	0	0	0
69	1	71	57	-1	436	426	10.5	32	ABplpaaap	140	0	0	0		0	0	0	0	0
70	1	42	6	-1	374	374	12.6	36	MSappp	275	0	0	0		0	0	0	0	0
71	1	114	49	-1	236	143	9.4	32	ABprpppaa	141	0	0	0		0	0	0	0	0
72	1	93	136	-1	456	140	9.4	32	ABarapppa	87	0	0	0		0	0	0	0	0
73	1	24	61	-1	481	112	12.5	31	ABpraaaap	201	0	0	0		0	0	0	0	0
74	1	86	112	-1	401	416	12.7	33	ABplpaapp	186	0	0	0		0	0	0	0	0
75	1	41	33	-1	235	188	18.9	36	ABarppppp	814	0	0	0		0	0	0	0	0
76	1	66	20	-1	423	197	5.1	34	ABarapapp	-8	0	0	0		0	0	0	0	0
77	1	138	164	-1	198	226	20.9	38	Cpaap	370	39	0	0		0	0	0	0	0
78	1	32	1	-1	278	378	6.7	32	ABplppppa	298	1007	0	0		0	0	0	0	0
79	1	55	138	-1	477	328	4.6	34	ABalpappp	319	978	0	0		0	0	0	0	0
80	1	137	85	-1	403	188	18.5	34	ABarpappa	333	-344	0	0		0	0	0	0	0
81	1	142	92	-1	256	205	5.4	32	ABprppppp	312	-103	0	0		0	0	0	0	0
82	1	115	99	-1	270	277	22.6	36	Caaaa	312	-1009	0	0		0	0	0	0	0
83	1	139	120	-1	412	170	14.7	31	MSppapp	213	-137	0	0		0	0	0	0	0
84	1	123	129	-1	270	333	20.5	35	ABarppapp	336	-607	0	0		0	0	0	0	0
85	1	38	97	-1	442	281	11.7	29	MSaaapp	252	-557	0	0		0	0	0	0	0
86	1	33	121	-1	293	123	20.0	33	ABprapaap	298	-447	0	0		0	0	0	0	0
87	1	166	175	-1	343	262	16.8	38	Earp	379	269	0	0		0	0	0	0	0
88	1	39	111	-1	158	253	10.1	34	Cpapp	340	831	0	0		0	0	0	0	0
89	1	148	131	-1	472	223	14.8	33	MSpaaap	317	-3	0	0		0	0	0	0	0
90	1	69	43	-1	580	252	20.6	32	ABalapaaa	304	384	0	0		0	0	0	0	0
91	1	4	117	-1	528	189	5.9	31	ABaraaapp	-350	0	0	0		0	0	0	0	0
92	1	163	161	-1	491	278	11.8	31	MSaaapa	310	264	0	0		0	0	0	0	0
93	1	154	127	-1	314	364	5.0	31	ABplpappp	152	0	0	0		0	0	0	0	0
94	1	54	44	-1	597	297	18.5	33	ABalaaaar	307	453	0	0		0	0	0	0	0
95	1	140	19	-1	502	321	21.5	36	ABalapapp	316	895	0	0		0	0	0	0	0
96	1	168	10	-1	436	290	22.2	35	ABarppaaa	338	-1289	0	0		0	0	0	0	0
97	1	158	156	-1	486	163	22.5	34	ABarpapaa	339	892	0	0		0	0	0	0	0
98	1	133	157	-1	298	411	17.7	35	ABplappaa	307	461	0	0		0	0	0	0	0
99	1	22	11	-1	440	394	22.8	36	ABplaapap	347	793	0	0		0	0	0	0	0
100	1	88	178	-1	317	402	12.8	33	ABplppapa	321	242	0	0		0	0	0	0	0
101	1	146	163	-1	406	234	7.6	32	MSpapaa	324	295	0	0		0	0	0	0	0
102	1	101	13	-1	360	292	22.0	39	ABarppaap	373	104	0	0		0	0	0	0	0
103	1	91	113	-1	452	242	6.5	32	ABaraappp	114	0	0	0		0	0	0	0	0
104	1	117	119	-1	528	336	4.8	34	ABalpappa	307	553	0	0		0	0	0	0	0
105	1	58	114	-1	419	129	21.4	35	ABpraapap	284	-558	0	0		0	0	0	0	0
106	1	80	40	-1	580	375	13.8	34	ABalpapaa	1010	0	0	0		0	0	0	0	0
107	1	27	16	-1	279	133	14.4	32	ABprappaa	128	0	0	0		0	0	0	0	0
108	1	103	47	-1	336	417	9.2	32	ABplppaap	273	-587	0	0		0	0	0	0	0
109	1	152	170	-1	571	216	18.5	31	ABalappaa	222	805	0	0		0	0	0	0	0
110	1	43	75	-1	430	386	16.9	32	ABalppppp	312	-259	0	0		0	0	0	0	0
111	1	134	50	-1	499	404	21.2	35	ABplaapaa	276	0	0	0		0	0	0	0	0
112	1	147	71	-1	349	261	5.9	29	MSpapap	280	-131	0	0		0	0	0	0	0
113	1	127	158	-1	311	382	21.2	35	ABplapapa	347	223	0	0		0	0	0	0	0
114	1	99	98	-1	524	253	23.4	36	ABarpaaaa	366	696	0	0		0	0	0	0	0
115	1	84	69	-1	605	281	13.1	31	ABalaaaal	-160	0	0	0		0	0	0	0	0
116	1	107	165	-1	503	366	15.3	31	ABalpppaa	424	0	0	0		0	0	0	0	0
117	1	50	110	-1	461	336	22.9	33	ABplaaapa	312	721	0	0		0	0	0	0	0
118	1	165	139	-1	247	400	17.3	33	ABplappap	169	0	0	0		0	0	0	0	0
119	1	57	29	-1	331	322	21.5	38	ABarppapa	327	1468	0	0		0	0	0	0	0
120	1	14	84	-1	509	184	10.6	30	MSppaaa	215	1414	0	0		0	0	0	0	0
121	1	2	18	-1	439	227	11.0	33	MSpaap	181	0	0	0		0	0	0	0	0
122	1	52	24	-1	377	420	8.6	31	ABplppaaa	297	0	0	0		0	0	0	0	0
123	1	9	53	-1	527	337	10.8	32	ABalpaapp	207	0	0	0		0	0	0	0	0
124	1	100	36	-1	496	289	17.4	34	MSaaaap	-131	0	0	0		0	0	0	0	0
125	1	85	30	-1	294	409	9.2	31	ABplpppaa	318	0	0	0		0	0	0	0	0
126	1	37	74	-1	560	273	14.6	32	MSaaaaa	461	0	0	0		0	0	0	0	0
127	1	45	95	-1	474	159	7.1	32	ABarappaa	308	-834	0	0		0	0	0	0	0
128	1	95	54	-1	242	355	5.0	32	ABplppppp	291	394	0	0		0	0	0	0	0
129	1	47	79	-1	249	389	9.9	33	ABplpppap	532	0	0	0		0	0	0	0	0
130	1	156	106	-1	464	211	19.2	35	ABalapppp	353	-603	0	0		0	0	0	0	0
131	1	44	2	-1	510	403	9.5	31	ABalppaap	298	124	0	0		0	0	0	0	0
132	1	25	51	-1	499	366	22.4	35	ABplaaaap	270	496	0	0		0	0	0	0	0
133	1	160	104	-1	343	119	22.2	35	ABprapaaa	331	-303	0	0		0	0	0	0	0
134	1	126	130	-1	418	426	18.8	34	ABplaappa	27	0	0	0		0	0	0	0	0
135	1	171	100	-1	511	192	19.2	35	ABalapppa	335	596	0	0		0	0	0	0	0
136	1	12	77	-1	373	133	14.0	32	ABprpaapp	320	521	0	0		0	0	0	0	0
137	1	164	142	-1	444	312	16.9	38	Eala	309	0	0	0		0	0	0	0	0
138	1	60	41	-1	404	382	5.3	31	ABplpapap	306	533	0	0		0	0	0	0	0
139	1	6	90	-1	250	135	18.8	34	ABprapapa	325	354	0	0		0	0	0	0	0
140	1	118	135	-1	512	290	5.4	31	ABaraapap	-412	0	0	0		0	0	0	0	0
141	1	105	87	-1	441	108	16.0	35	ABpraaapp	349	-408	0	0		0	0	0	0	0
142	1	145	94	-1	164	232	16.5	35	Cpapa	353	270	0	0		0	0	0	0	0
143	1	64	56	-1	271	155	9.4	30	ABprppapp	304	361	0	0		0	0	0	0	0
144	1	141	132	-1	361	414	17.8	35	ABplaappp	427	0	0	0		0	0	0	0	0
145	1	136	154	-1	494	211	23.6	36	ABarpaaap	363	0	0	0		0	0	0	0	0
146	1	162	160	-1	310	315	16.6	39	Epla	390	367	0	0		0	0	0	0	0
147	1	7	48	-1	389	125	18.6	33	ABpraappa	146	0	0	0		0	0	0	0	0
148	1	170	167	-1	461	256	22.3	37	ABarpaapa	369	843	0	0		0	0	0	0	0
149	1	23	174	-1	455	300	7.9	33	MSaapaa	-153	0	0	0		0	0	0	0	0
150	1	143	3	-1	529	222	13.4	33	MSpaaaa	274	44	0	0		0	0	0	0	0
151	1	151	122	-1	394	405	22.4	34	ABplapaaa	342	1771	0	0		0	0	0	0	0
152	1	153	59	-1	543	297	22.1	36	ABalapaap	343	-81	0	0		0	0	0	0	0
153	1	53	35	-1	386	189	10.5	37	MSpppa	217	-772	0	0		0	0	0	0	0
154	1	150	133	-1	328	172	22.5	38	ABarpppap	355	-1086	0	0		0	0	0	0	0
155	1	109	81	-1	532	387	12.7	31	ABalppaaa	164	0	0	0		0	0	0	0	0
156	1	73	70	-1	383	124	5.4	32	ABprpapaa	-541	0	0	0		0	0	0	0	0
157	1	68	42	-1	360	381	4.9	34	ABplpappa	482	0	0	0		0	0	0	0	0
158	1	157	101	-1	312	197	8.7	32	Dpa	329	1044	0	0		0	0	0	0	0
159	1	111	103	-1	359	201	18.3	35	ABarpappp	304	1073	0	0		0	0	0	0	0
160	1	172	93	-1	305	158	4.8	33	ABprpappp	175	0	0	0		0	0	0	0	0
161	1	155	124	-1	366	333	15.7	38	Ealp	766	0	0	0		0	0	0	0	0
162	1	15	125	-1	205	357	12.2	31	ABplapppp	554	0	0	0		0	0	0	0	0
163	1	128	8	-1	356	382	22.5	35	ABplapaap	305	406	0	0		0	0	0	0	0
164	1	14	58	-1	459	190	10.5	30	MSppaap	199	464	0	0		0	0	0	0	0
165	1	144	143	-1	224	236	14.5	37	Eprp	369	183	0	0		0	0	0	0	0
166	1	65	63	-1	343	151	5.1	32	ABprpappa	232	0	0	0		0	0	0	0	0
167	1	132	12	-1	266	369	13.2	32	ABplppapp	155	0	0	0		0	0	0	0	0
168	1	130	107	-1	547	384	17.3	32	ABalpaaap	-77	0	0	0		0	0	0	0	0
169	1	135	173	-1	489	412	14.4	33	ABalpppap	329	368	0	0		0	0	0	0	0
170	1	119	171	-1	328	245	10.8	34	Z2	-128	0	0	0		0	0	0	0	0
171	1	90	45	-1	571	195	14.9	32	ABalaaapp	302	-972	0	0		0	0	0	0	0
172	1	79	80	-1	204	293	20.5	35	Caaap	284	-807	0	0		0	0	0	0	0
173	1	46	52	-1	423	245	15.7	38	Eara	381	-284	0	0		0	0	0	0	0
174	1	149	140	-1	224	365	16.4	31	ABplapppa	106	0	0	0		0	0	0	0	0
175	1	152	168	-1	529	233	19.4	31	ABalappap	277	1423	0	0		0	0	0	0	0
176	1	161	73	-1	392	225	23.3	38	ABarpaapp	386	605	0	0		0	0	0	0	0
177	1	174	180	-1	363	284	10.285714	30	Z3	155	0	0	0		0	0	0	0	0
