# Supplementary material for: The AP-2 Transcription Factor APTF-2 Is Required for Neuroblast and Epidermal Morphogenesis in Caenorhabditis elegans Embryogenesis
Source: PLoS Genet. 2016 May 13;12(5):e1006048. doi: 10.1371/journal.pgen.1006048 (PMC4866721; doi:10.1371/journal.pgen.1006048)
Supplement: S3 Text — (ZIP) [file pgen.1006048.s031.zip › nuclei/t106-nuclei]

1	1	78	11	-1	277	378	6.8	32	ABplppppa	288	60	0	0		0	0	0	0	0
2	1	131	88	-1	511	404	10.3	31	ABalppaap	132	0	0	0		0	0	0	0	0
3	1	150	92	-1	527	220	13.1	33	MSpaaaa	46	0	0	0		0	0	0	0	0
4	1	45	26	-1	383	349	8.2	35	MSappa	44	0	0	0		0	0	0	0	0
5	1	5	100	-1	571	323	13.4	35	ABalpaapa	249	0	0	0		0	0	0	0	0
6	1	70	120	-1	377	376	12.8	34	MSappp	343	0	0	0		0	0	0	0	0
7	1	20	85	-1	164	180	14.8	30	ABprapppp	93	0	0	0		0	0	0	0	0
8	1	163	45	-1	357	382	22.5	34	ABplapaap	339	608	0	0		0	0	0	0	0
9	1	47	126	-1	386	100	9.8	31	ABprpaaap	14	0	0	0		0	0	0	0	0
10	1	96	155	-1	437	289	22.2	36	ABarppaaa	349	257	0	0		0	0	0	0	0
11	1	99	31	-1	438	391	22.4	35	ABplaapap	333	-134	0	0		0	0	0	0	0
12	1	167	153	-1	263	367	13.3	33	ABplppapp	319	-298	0	0		0	0	0	0	0
13	1	102	53	-1	361	291	22.5	38	ABarppaap	381	-589	0	0		0	0	0	0	0
14	1	61	57	-1	475	402	17.5	33	ABalppppa	-113	0	0	0		0	0	0	0	0
15	1	24	168	-1	396	334	12.3	30	MSapapp	202	-484	0	0		0	0	0	0	0
16	1	107	99	-1	282	134	14.0	33	ABprappaa	164	0	0	0		0	0	0	0	0
17	1	60	107	-1	528	264	9.8	30	ABaraaaap	0	0	0	0		0	0	0	0	0
18	1	121	160	170	436	231	11.0	34	MSpaap	-131	0	0	0		0	0	0	0	0
19	1	95	163	-1	503	313	21.7	35	ABalapapp	351	-445	0	0		0	0	0	0	0
20	1	76	93	-1	419	203	4.9	35	ABarapapp	43	0	0	0		0	0	0	0	0
21	1	12	109	-1	409	339	22.6	36	ABplaaapp	358	283	0	0		0	0	0	0	0
22	1	37	41	-1	341	112	17.0	35	ABpraappp	353	0	0	0		0	0	0	0	0
23	1	32	131	-1	174	306	11.6	33	Caapp	336	562	0	0		0	0	0	0	0
24	1	122	138	-1	378	422	9.1	30	ABplppaaa	323	0	0	0		0	0	0	0	0
25	1	50	3	-1	599	249	17.0	32	ABalaaapa	-22	0	0	0		0	0	0	0	0
26	1	17	71	-1	546	245	4.5	30	ABarapaaa	290	-458	0	0		0	0	0	0	0
27	1	65	179	-1	254	373	21.3	36	ABplapapp	346	742	0	0		0	0	0	0	0
28	1	52	175	-1	200	258	6.2	37	Cppp	-63	0	0	0		0	0	0	0	0
29	1	119	19	-1	330	319	22.0	38	ABarppapa	374	451	0	0		0	0	0	0	0
30	1	125	81	-1	291	412	9.4	31	ABplpppaa	293	1272	0	0		0	0	0	0	0
31	1	33	25	-1	285	120	8.8	32	ABprppapa	101	0	0	0		0	0	0	0	0
32	1	19	12	-1	550	225	8.1	34	ABaraaapa	330	877	0	0		0	0	0	0	0
33	1	75	167	-1	235	185	18.7	36	ABarppppp	314	186	0	0		0	0	0	0	0
34	1	14	132	-1	229	137	14.5	33	ABprappap	-228	0	0	0		0	0	0	0	0
35	1	153	40	66	384	191	11.4	35	MSpppa	278	-942	0	0		0	0	0	0	0
36	1	124	105	-1	499	291	17.4	34	MSaaaap	319	-779	0	0		0	0	0	0	0
37	1	6	58	-1	350	121	7.7	31	ABprpapap	299	1486	0	0		0	0	0	0	0
38	1	53	5	-1	252	159	4.6	32	ABprppppa	325	378	0	0		0	0	0	0	0
39	1	16	185	-1	284	164	22.7	35	ABarppppa	351	167	0	0		0	0	0	0	0
40	1	106	69	-1	586	370	13.7	32	ABalpapaa	317	89	0	0		0	0	0	0	0
41	1	138	42	-1	404	385	5.5	31	ABplpapap	13	0	0	0		0	0	0	0	0
42	1	157	90	-1	358	381	5.0	33	ABplpappa	315	91	0	0		0	0	0	0	0
43	1	90	146	-1	581	236	21.1	34	ABalapaaa	312	1014	0	0		0	0	0	0	0
44	1	94	127	-1	595	289	17.7	33	ABalaaaar	135	0	0	0		0	0	0	0	0
45	1	171	143	-1	567	199	14.6	33	ABalaaapp	-248	0	0	0		0	0	0	0	0
46	1	57	20	-1	191	210	9.7	38	Cppa	317	0	0	0		0	0	0	0	0
47	1	108	103	-1	334	416	9.4	32	ABplppaap	340	0	0	0		0	0	0	0	0
48	1	147	36	-1	391	122	18.5	35	ABpraappa	291	761	0	0		0	0	0	0	0
49	1	71	129	-1	242	142	9.5	32	ABprpppaa	266	135	0	0		0	0	0	0	0
50	1	111	56	-1	496	401	21.5	34	ABplaapaa	334	864	0	0		0	0	0	0	0
51	1	132	145	-1	502	362	22.8	35	ABplaaaap	295	-1077	0	0		0	0	0	0	0
52	1	173	77	-1	423	243	15.6	38	Eara	376	-180	0	0		0	0	0	0	0
53	1	123	55	-1	532	339	11.2	32	ABalpaapp	321	394	0	0		0	0	0	0	0
54	1	128	60	-1	250	349	4.5	33	ABplppppp	290	-260	0	0		0	0	0	0	0
55	1	18	176	-1	312	220	16.5	38	Epra	380	328	0	0		0	0	0	0	0
56	1	143	33	-1	277	167	9.6	31	ABprppapp	280	403	0	0		0	0	0	0	0
57	1	69	147	-1	431	425	10.5	32	ABplpaaap	174	0	0	0		0	0	0	0	0
58	1	164	140	-1	456	189	10.4	29	MSppaap	229	-1092	0	0		0	0	0	0	0
59	1	152	161	-1	548	293	21.8	35	ABalapaap	325	-1023	0	0		0	0	0	0	0
60	1	49	44	-1	471	415	9.8	31	ABplpaaaa	239	0	0	0		0	0	0	0	0
61	1	73	182	-1	483	110	12.5	31	ABpraaaap	290	722	0	0		0	0	0	0	0
62	1	23	14	-1	435	398	7.2	32	ABplpapaa	132	0	0	0		0	0	0	0	0
63	1	166	15	-1	347	155	5.2	35	ABprpappa	315	-422	0	0		0	0	0	0	0
64	1	55	151	-1	467	160	13.7	31	MSppapa	202	171	0	0		0	0	0	0	0
65	1	29	97	-1	488	256	7.2	31	ABaraappa	284	784	0	0		0	0	0	0	0
66	1	10	10	-1	506	119	16.3	33	ABpraaapa	307	-314	0	0		0	0	0	0	0
67	1	35	75	-1	332	228	5.5	37	MSpapp	300	80	0	0		0	0	0	0	0
68	1	4	18	-1	389	290	6.9	31	MSaapap	-135	0	0	0		0	0	0	0	0
69	1	115	135	-1	604	277	12.7	31	ABalaaaal	132	0	0	0		0	0	0	0	0
70	1	156	29	-1	384	126	5.5	32	ABprpapaa	315	-38	0	0		0	0	0	0	0
71	1	112	149	-1	343	266	6.0	29	MSpapap	-411	0	0	0		0	0	0	0	0
72	1	68	27	-1	394	91	14.7	32	ABprpaapa	407	0	0	0		0	0	0	0	0
73	1	176	96	-1	390	222	23.2	39	ABarpaapp	398	410	0	0		0	0	0	0	0
74	1	126	156	-1	557	267	14.9	33	MSaaaaa	320	-106	0	0		0	0	0	0	0
75	1	110	30	-1	434	380	16.9	33	ABalppppp	332	105	0	0		0	0	0	0	0
76	1	3	61	-1	311	107	11.5	30	ABprppaap	274	933	0	0		0	0	0	0	0
77	1	136	54	-1	370	131	13.5	32	ABprpaapp	-106	0	0	0		0	0	0	0	0
78	1	21	9	-1	593	229	12.4	30	ABalaapaa	306	1501	0	0		0	0	0	0	0
79	1	129	6	-1	249	388	10.0	32	ABplpppap	325	152	0	0		0	0	0	0	0
80	1	172	181	-1	200	290	20.5	36	Caaap	351	693	0	0		0	0	0	0	0
81	1	155	70	-1	531	390	13.3	31	ABalppaaa	272	-177	0	0		0	0	0	0	0
82	1	40	150	-1	458	339	12.1	31	MSapaap	197	161	0	0		0	0	0	0	0
83	1	62	152	-1	427	152	5.0	33	ABarappap	301	71	0	0		0	0	0	0	0
84	1	120	173	-1	510	182	10.5	31	MSppaaa	159	0	0	0		0	0	0	0	0
85	1	80	111	-1	406	191	18.5	34	ABarpappa	292	97	0	0		0	0	0	0	0
86	1	64	113	-1	329	337	9.7	35	Daa	333	99	0	0		0	0	0	0	0
87	1	141	47	-1	442	110	15.6	35	ABpraaapp	325	-442	0	0		0	0	0	0	0
88	1	56	115	-1	470	200	4.4	31	ABarapapa	3	0	0	0		0	0	0	0	0
89	1	63	17	-1	175	319	17.6	35	Caapa	355	496	0	0		0	0	0	0	0
90	1	139	137	-1	247	130	18.6	35	ABprapapa	311	-292	0	0		0	0	0	0	0
91	1	15	142	-1	589	344	17.8	33	ABalpaaaa	92	0	0	0		0	0	0	0	0
92	1	81	133	-1	264	203	5.8	32	ABprppppp	321	897	0	0		0	0	0	0	0
93	1	160	94	-1	306	154	4.8	33	ABprpappp	324	-789	0	0		0	0	0	0	0
94	1	142	118	-1	166	236	16.6	37	Cpapa	172	0	0	0		0	0	0	0	0
95	1	127	121	-1	469	167	6.7	32	ABarappaa	286	-270	0	0		0	0	0	0	0
96	1	48	98	-1	580	266	10.5	30	ABaraaaaa	42	0	0	0		0	0	0	0	0
97	1	85	158	-1	438	281	11.7	29	MSaaapp	257	72	0	0		0	0	0	0	0
98	1	114	123	-1	518	250	23.5	34	ABarpaaaa	336	-887	0	0		0	0	0	0	0
99	1	82	119	-1	269	278	22.6	38	Caaaa	382	566	0	0		0	0	0	0	0
100	1	135	1	-1	518	187	19.5	36	ABalapppa	319	-236	0	0		0	0	0	0	0
101	1	158	136	-1	312	203	8.5	31	Dpa	319	-769	0	0		0	0	0	0	0
102	1	31	106	-1	411	140	8.6	32	ABarapppp	-187	0	0	0		0	0	0	0	0
103	1	159	104	-1	361	198	18.4	35	ABarpappp	323	1054	0	0		0	0	0	0	0
104	1	133	144	-1	348	118	21.9	36	ABprapaaa	275	0	0	0		0	0	0	0	0
105	1	1	48	-1	330	158	13.0	34	MSpppp	586	0	0	0		0	0	0	0	0
106	1	130	4	-1	468	206	19.2	34	ABalapppp	346	766	0	0		0	0	0	0	0
107	1	168	154	-1	551	377	17.3	33	ABalpaaap	64	0	0	0		0	0	0	0	0
108	1	22	76	-1	304	221	22.6	39	Cpaaa	330	-8	0	0		0	0	0	0	0
109	1	7	68	-1	502	232	4.8	32	ABarapaap	321	65	0	0		0	0	0	0	0
110	1	117	35	-1	458	338	22.4	34	ABplaaapa	292	-358	0	0		0	0	0	0	0
111	1	88	125	-1	160	253	10.0	33	Cpapp	256	0	0	0		0	0	0	0	0
112	1	74	63	-1	398	423	13.1	32	ABplpaapp	323	511	0	0		0	0	0	0	0
113	1	103	49	-1	447	244	6.5	32	ABaraappp	42	0	0	0		0	0	0	0	0
114	1	105	39	-1	420	126	21.2	34	ABpraapap	55	0	0	0		0	0	0	0	0
115	1	27	32	-1	210	166	7.8	31	ABprpppap	285	1535	0	0		0	0	0	0	0
116	1	34	117	-1	233	291	14.7	38	Eplp	386	133	0	0		0	0	0	0	0
117	1	91	82	-1	526	189	5.4	32	ABaraaapp	281	626	0	0		0	0	0	0	0
118	1	66	86	-1	555	356	8.1	32	ABalpapap	-93	0	0	0		0	0	0	0	0
119	1	104	79	-1	526	339	5.0	34	ABalpappa	-58	0	0	0		0	0	0	0	0
120	1	83	83	-1	413	170	14.7	31	MSppapp	177	0	0	0		0	0	0	0	0
121	1	86	65	-1	298	125	19.3	33	ABprapaap	-576	0	0	0		0	0	0	0	0
122	1	151	46	-1	393	405	22.4	35	ABplapaaa	321	145	0	0		0	0	0	0	0
123	1	11	78	-1	464	137	19.1	34	ABpraapaa	227	0	0	0		0	0	0	0	0
124	1	161	112	-1	364	330	16.1	38	Ealp	376	1100	0	0		0	0	0	0	0
125	1	162	7	-1	203	360	12.7	31	ABplapppp	523	0	0	0		0	0	0	0	0
126	1	43	139	-1	386	164	23.2	35	ABarpppaa	355	-440	0	0		0	0	0	0	0
127	1	93	162	-1	313	365	5.0	31	ABplpappp	280	-765	0	0		0	0	0	0	0
128	1	54	72	-1	430	99	11.5	32	ABprpaaaa	316	527	0	0		0	0	0	0	0
129	1	84	164	-1	258	334	21.4	35	ABarppapp	309	22	0	0		0	0	0	0	0
130	1	134	21	-1	417	424	18.6	34	ABplaappa	-189	0	0	0		0	0	0	0	0
131	1	89	114	-1	474	218	15.4	33	MSpaaap	330	720	0	0		0	0	0	0	0
132	1	144	108	-1	360	417	17.8	36	ABplaappp	283	0	0	0		0	0	0	0	0
133	1	154	177	-1	326	167	22.0	36	ABarpppap	311	175	0	0		0	0	0	0	0
134	1	25	2	-1	434	435	14.4	32	ABplpaapa	309	75	0	0		0	0	0	0	0
135	1	140	22	-1	508	294	6.2	32	ABaraapap	293	0	0	0		0	0	0	0	0
136	1	72	67	-1	459	144	9.1	31	ABarapppa	298	362	0	0		0	0	0	0	0
137	1	40	84	-1	493	339	12.7	29	MSapaaa	212	159	0	0		0	0	0	0	0
138	1	79	110	-1	476	325	4.3	35	ABalpappp	318	322	0	0		0	0	0	0	0
139	1	118	89	-1	247	398	17.2	33	ABplappap	324	-783	0	0		0	0	0	0	0
140	1	174	159	-1	220	363	16.9	32	ABplapppa	164	0	0	0		0	0	0	0	0
141	1	9	50	-1	196	154	12.4	32	ABprapppa	84	0	0	0		0	0	0	0	0
142	1	137	171	-1	447	315	16.8	38	Eala	373	562	0	0		0	0	0	0	0
143	1	165	165	-1	225	233	14.6	37	Eprp	353	134	0	0		0	0	0	0	0
144	1	46	23	-1	557	298	7.6	32	ABaraapaa	-86	0	0	0		0	0	0	0	0
145	1	28	13	37	359	317	5.4	39	MSaapp	172	0	0	0		0	0	0	0	0
146	1	67	148	-1	550	158	15.8	31	ABalaappa	298	1099	0	0		0	0	0	0	0
147	1	58	59	-1	273	243	8.5	34	Dpp	45	0	0	0		0	0	0	0	0
148	1	42	91	-1	522	138	10.5	31	ABpraaaaa	312	-176	0	0		0	0	0	0	0
149	1	39	141	-1	345	86	11.6	31	ABprppaaa	61	0	0	0		0	0	0	0	0
150	1	26	128	-1	231	324	10.6	31	Cappa	275	-233	0	0		0	0	0	0	0
151	1	51	62	-1	550	176	11.5	31	ABalaapap	285	-655	0	0		0	0	0	0	0
152	1	36	157	-1	437	176	21.5	35	ABarpapap	157	0	0	0		0	0	0	0	0
153	1	13	172	-1	459	371	5.6	33	ABalppapp	294	-42	0	0		0	0	0	0	0
154	1	145	174	-1	498	204	23.6	36	ABarpaaap	305	94	0	0		0	0	0	0	0
155	1	44	166	-1	293	294	11.3	37	Dap	373	89	0	0		0	0	0	0	0
156	1	97	16	-1	483	157	22.5	34	ABarpapaa	300	-956	0	0		0	0	0	0	0
157	1	98	52	-1	302	412	17.6	35	ABplappaa	319	-202	0	0		0	0	0	0	0
158	1	113	102	-1	312	380	21.7	35	ABplapapa	317	-1138	0	0		0	0	0	0	0
159	1	59	95	-1	508	164	15.6	32	ABalaappp	305	162	0	0		0	0	0	0	0
160	1	146	64	-1	307	314	17.2	39	Epla	394	450	0	0		0	0	0	0	0
161	1	92	134	-1	490	280	11.6	33	MSaaapa	297	-1	0	0		0	0	0	0	0
162	1	38	124	-1	507	377	6.6	31	ABalppapa	314	1	0	0		0	0	0	0	0
163	1	101	87	-1	404	241	7.7	33	MSpapaa	259	0	0	0		0	0	0	0	0
164	1	77	178	-1	198	224	21.1	39	Cpaap	176	0	0	0		0	0	0	0	0
165	1	116	122	-1	507	364	16.1	32	ABalpppaa	303	-518	0	0		0	0	0	0	0
166	1	24	74	-1	431	340	11.5	29	MSapapa	206	453	0	0		0	0	0	0	0
167	1	148	101	-1	458	249	22.3	37	ABarpaapa	354	-708	0	0		0	0	0	0	0
168	1	175	73	-1	523	234	19.3	31	ABalappap	241	461	0	0		0	0	0	0	0
169	1	30	130	-1	548	319	18.7	31	ABalapapa	352	0	0	0		0	0	0	0	0
170	1	109	38	-1	573	206	18.5	31	ABalappaa	301	-171	0	0		0	0	0	0	0
171	1	170	116	-1	331	247	11.5	34	Z2	297	182	0	0		0	0	0	0	0
172	1	41	28	-1	548	356	21.7	35	ABplaaaaa	-133	0	0	0		0	0	0	0	0
173	1	169	24	-1	491	409	14.4	34	ABalpppap	145	0	0	0		0	0	0	0	0
174	1	149	80	-1	449	301	8.0	33	MSaapaa	324	-115	0	0		0	0	0	0	0
175	1	87	180	-1	343	261	17.4	37	Earp	634	0	0	0		0	0	0	0	0
176	1	2	43	-1	197	156	17.5	33	ABprapapp	317	1407	0	0		0	0	0	0	0
177	1	8	51	-1	261	302	7.0	40	Capa	396	224	0	0		0	0	0	0	0
178	1	100	34	-1	311	400	13.1	34	ABplppapa	326	-733	0	0		0	0	0	0	0
179	1	26	169	-1	208	304	6.4	31	Cappp	239	1966	0	0		0	0	0	0	0
180	1	177	184	-1	363	283	10.657143	31	Z3	155	0	0	0		0	0	0	0	0
