# Supplementary material for: The AP-2 Transcription Factor APTF-2 Is Required for Neuroblast and Epidermal Morphogenesis in Caenorhabditis elegans Embryogenesis
Source: PLoS Genet. 2016 May 13;12(5):e1006048. doi: 10.1371/journal.pgen.1006048 (PMC4866721; doi:10.1371/journal.pgen.1006048)
Supplement: S3 Text — (ZIP) [file pgen.1006048.s031.zip › nuclei/t107-nuclei]

1	1	100	41	-1	521	183	19.7	35	ABalapppa	354	-667	0	0		0	0	0	0	0
2	1	134	11	-1	434	433	14.1	33	ABplpaapa	189	0	0	0		0	0	0	0	0
3	1	25	26	-1	601	241	16.6	31	ABalaaapa	-576	0	0	0		0	0	0	0	0
4	1	106	170	-1	469	200	19.2	35	ABalapppp	304	93	0	0		0	0	0	0	0
5	1	38	84	-1	247	160	4.5	32	ABprppppa	308	-461	0	0		0	0	0	0	0
6	1	79	14	-1	247	386	9.5	31	ABplpppap	284	260	0	0		0	0	0	0	0
7	1	125	160	-1	204	359	13.3	32	ABplapppp	284	163	0	0		0	0	0	0	0
8	0	39	-1	-1	320	164	24.4	26		198	1355	0	0		0	0	0	0	0
9	1	78	98	-1	590	223	11.6	30	ABalaapaa	286	525	0	0		0	0	0	0	0
10	1	66	122	-1	504	118	15.8	32	ABpraaapa	319	151	0	0		0	0	0	0	0
11	1	1	118	-1	277	377	6.6	32	ABplppppa	314	-187	0	0		0	0	0	0	0
12	1	32	112	-1	550	224	7.6	33	ABaraaapa	-301	0	0	0		0	0	0	0	0
13	1	145	175	-1	371	317	5.4	29	MSaappa	201	448	0	0		0	0	0	0	0
14	1	62	141	-1	439	399	7.0	31	ABplpapaa	304	481	0	0		0	0	0	0	0
15	1	63	97	-1	342	150	5.2	34	ABprpappa	258	0	0	0		0	0	0	0	0
16	1	156	142	-1	476	156	22.6	34	ABarpapaa	316	1262	0	0		0	0	0	0	0
17	1	89	119	-1	172	315	17.3	35	Caapa	317	154	0	0		0	0	0	0	0
18	1	68	9	-1	391	297	7.4	31	MSaapap	199	0	0	0		0	0	0	0	0
19	1	29	105	-1	326	310	22.3	37	ABarppapa	330	195	0	0		0	0	0	0	0
20	1	46	19	-1	189	208	10.2	37	Cppa	263	0	0	0		0	0	0	0	0
21	1	130	17	-1	418	424	18.5	34	ABplaappa	-38	0	0	0		0	0	0	0	0
22	1	135	58	-1	503	301	6.9	31	ABaraapap	308	277	0	0		0	0	0	0	0
23	1	144	29	-1	554	295	7.8	31	ABaraapaa	-90	0	0	0		0	0	0	0	0
24	1	173	20	-1	493	409	14.1	35	ABalpppap	309	-141	0	0		0	0	0	0	0
25	1	31	143	-1	284	125	9.2	32	ABprppapa	309	-1055	0	0		0	0	0	0	0
26	1	4	33	-1	388	353	8.3	35	MSappa	-205	0	0	0		0	0	0	0	0
27	1	72	27	-1	398	92	14.3	32	ABprpaapa	306	58	0	0		0	0	0	0	0
28	1	172	2	-1	547	353	21.6	34	ABplaaaaa	321	181	0	0		0	0	0	0	0
29	1	70	64	-1	382	127	5.5	31	ABprpapaa	307	-689	0	0		0	0	0	0	0
30	1	75	85	-1	429	380	16.7	33	ABalppppp	313	-836	0	0		0	0	0	0	0
31	1	11	42	-1	438	390	22.3	34	ABplaapap	335	148	0	0		0	0	0	0	0
32	1	115	54	-1	210	162	8.5	31	ABprpppap	-48	0	0	0		0	0	0	0	0
33	1	56	24	-1	275	171	9.9	33	ABprppapp	266	92	0	0		0	0	0	0	0
34	1	178	30	-1	310	403	13.2	34	ABplppapa	323	519	0	0		0	0	0	0	0
35	1	110	91	-1	455	338	22.1	33	ABplaaapa	330	1228	0	0		0	0	0	0	0
36	1	48	7	-1	391	124	17.8	33	ABpraappa	304	734	0	0		0	0	0	0	0
37	1	145	181	-1	341	319	6.4	30	MSaappp	205	1128	0	0		0	0	0	0	0
38	1	170	167	-1	571	207	18.7	32	ABalappaa	290	-834	0	0		0	0	0	0	0
39	1	114	114	-1	419	121	20.6	34	ABpraapap	321	-276	0	0		0	0	0	0	0
40	1	35	128	-1	358	194	10.9	29	MSpppap	221	-1373	0	0		0	0	0	0	0
41	1	22	3	-1	341	109	16.9	34	ABpraappp	341	-229	0	0		0	0	0	0	0
42	1	41	150	-1	404	389	5.4	33	ABplpapap	297	61	0	0		0	0	0	0	0
43	1	176	72	-1	201	154	17.6	33	ABprapapp	333	55	0	0		0	0	0	0	0
44	1	60	34	-1	473	415	9.5	31	ABplpaaaa	68	0	0	0		0	0	0	0	0
45	1	8	164	-1	359	383	22.4	35	ABplapaap	317	-145	0	0		0	0	0	0	0
46	1	122	86	-1	396	410	22.5	35	ABplapaaa	143	0	0	0		0	0	0	0	0
47	1	87	59	-1	444	110	15.2	34	ABpraaapp	333	-354	0	0		0	0	0	0	0
48	1	105	78	-1	330	153	12.9	35	MSpppp	-126	0	0	0		0	0	0	0	0
49	1	113	5	-1	443	250	6.2	32	ABaraappp	-171	0	0	0		0	0	0	0	0
50	1	141	40	-1	197	151	13.2	31	ABprapppa	286	89	0	0		0	0	0	0	0
51	1	177	109	-1	254	305	7.6	38	Capa	364	-50	0	0		0	0	0	0	0
52	1	157	132	-1	302	409	17.6	33	ABplappaa	332	15	0	0		0	0	0	0	0
53	1	13	6	-1	363	290	22.5	39	ABarppaap	371	-1406	0	0		0	0	0	0	0
54	1	77	121	-1	369	129	13.4	31	ABprpaapp	470	0	0	0		0	0	0	0	0
55	1	53	146	-1	545	342	11.5	33	ABalpaapp	478	0	0	0		0	0	0	0	0
56	1	50	22	-1	488	398	21.4	34	ABplaapaa	-155	0	0	0		0	0	0	0	0
57	1	14	76	-1	470	406	17.4	34	ABalppppa	-145	0	0	0		0	0	0	0	0
58	1	37	107	-1	346	113	7.4	33	ABprpapap	306	-751	0	0		0	0	0	0	0
59	1	147	106	-1	278	242	8.5	34	Dpp	281	-506	0	0		0	0	0	0	0
60	1	54	99	-1	263	342	4.4	33	ABplppppp	298	1021	0	0		0	0	0	0	0
61	1	76	144	-1	311	106	11.2	31	ABprppaap	-39	0	0	0		0	0	0	0	0
62	1	151	153	-1	552	178	11.4	31	ABalaapap	302	0	0	0		0	0	0	0	0
63	1	112	10	-1	395	427	13.0	31	ABplpaapp	131	0	0	0		0	0	0	0	0
64	1	160	134	-1	303	311	18.1	38	Epla	375	138	0	0		0	0	0	0	0
65	1	121	104	-1	302	126	19.5	33	ABprapaap	300	-295	0	0		0	0	0	0	0
66	1	35	44	-1	409	195	11.0	29	MSpppaa	204	170	0	0		0	0	0	0	0
67	1	136	66	-1	460	149	8.7	32	ABarapppa	322	361	0	0		0	0	0	0	0
68	1	109	68	-1	499	229	5.1	31	ABarapaap	-85	0	0	0		0	0	0	0	0
69	1	40	92	-1	587	369	13.9	33	ABalpapaa	-231	0	0	0		0	0	0	0	0
70	1	81	47	-1	535	391	13.7	31	ABalppaaa	295	481	0	0		0	0	0	0	0
71	1	26	129	-1	539	247	4.3	31	ABarapaaa	280	-144	0	0		0	0	0	0	0
72	1	128	18	-1	434	105	10.8	32	ABprpaaaa	326	451	0	0		0	0	0	0	0
73	1	168	81	-1	521	233	18.8	33	ABalappap	319	9	0	0		0	0	0	0	0
74	1	166	120	-1	431	350	11.7	29	MSapapa	197	2024	0	0		0	0	0	0	0
75	1	67	39	-1	335	235	5.9	36	MSpapp	68	0	0	0		0	0	0	0	0
76	1	108	57	-1	304	224	22.6	39	Cpaaa	390	101	0	0		0	0	0	0	0
77	1	52	124	-1	422	248	15.4	38	Eara	384	794	0	0		0	0	0	0	0
78	1	123	172	-1	464	133	19.0	35	ABpraapaa	290	1464	0	0		0	0	0	0	0
79	1	119	161	-1	527	338	5.0	33	ABalpappa	316	921	0	0		0	0	0	0	0
80	1	174	56	-1	448	303	8.6	33	MSaapaa	310	523	0	0		0	0	0	0	0
81	1	30	28	-1	287	411	9.6	31	ABplpppaa	5	0	0	0		0	0	0	0	0
82	1	117	90	-1	524	190	5.1	32	ABaraaapp	314	-957	0	0		0	0	0	0	0
83	1	120	173	-1	411	167	14.5	31	MSppapp	242	179	0	0		0	0	0	0	0
84	1	137	156	-1	506	343	12.8	29	MSapaaa	208	-788	0	0		0	0	0	0	0
85	1	7	126	-1	164	179	15.3	32	ABprapppp	88	0	0	0		0	0	0	0	0
86	1	118	79	-1	557	352	8.0	33	ABalpapap	332	745	0	0		0	0	0	0	0
87	1	163	23	-1	406	246	7.9	33	MSpapaa	260	0	0	0		0	0	0	0	0
88	1	2	102	-1	515	402	10.3	31	ABalppaap	310	-72	0	0		0	0	0	0	0
89	1	139	115	-1	250	396	16.9	34	ABplappap	290	1697	0	0		0	0	0	0	0
90	1	42	69	-1	360	377	5.0	33	ABplpappa	319	-852	0	0		0	0	0	0	0
91	1	148	74	-1	523	139	10.8	30	ABpraaaaa	276	-155	0	0		0	0	0	0	0
92	1	3	32	-1	529	224	13.4	34	MSpaaaa	291	44	0	0		0	0	0	0	0
93	1	20	89	-1	412	210	4.8	34	ABarapapp	330	861	0	0		0	0	0	0	0
94	1	93	93	-1	303	151	4.8	34	ABprpappp	301	140	0	0		0	0	0	0	0
95	1	159	180	-1	511	164	15.7	33	ABalaappp	299	414	0	0		0	0	0	0	0
96	1	73	162	-1	393	221	23.2	39	ABarpaapp	393	240	0	0		0	0	0	0	0
97	1	65	13	-1	485	262	6.7	30	ABaraappa	309	94	0	0		0	0	0	0	0
98	1	96	110	-1	577	261	10.4	32	ABaraaaaa	329	0	0	0		0	0	0	0	0
99	1	16	15	-1	280	135	14.1	34	ABprappaa	327	225	0	0		0	0	0	0	0
100	1	5	48	-1	578	319	13.4	35	ABalpaapa	137	0	0	0		0	0	0	0	0
101	1	167	96	-1	453	246	22.3	38	ABarpaapa	346	467	0	0		0	0	0	0	0
102	1	158	177	-1	318	373	22.1	36	ABplapapa	333	750	0	0		0	0	0	0	0
103	1	47	152	-1	333	414	9.1	31	ABplppaap	82	0	0	0		0	0	0	0	0
104	1	103	159	-1	359	195	18.4	34	ABarpappp	309	758	0	0		0	0	0	0	0
105	1	36	157	-1	502	294	17.5	34	MSaaaap	338	265	0	0		0	0	0	0	0
106	1	102	75	-1	411	146	8.7	32	ABarapppp	291	-1179	0	0		0	0	0	0	0
107	1	17	165	-1	527	267	9.7	31	ABaraaaap	-5	0	0	0		0	0	0	0	0
108	1	132	50	-1	360	415	17.4	35	ABplaappp	355	391	0	0		0	0	0	0	0
109	1	21	182	-1	408	339	22.8	35	ABplaaapp	314	-242	0	0		0	0	0	0	0
110	1	138	138	-1	471	325	4.5	34	ABalpappp	328	-275	0	0		0	0	0	0	0
111	1	85	158	-1	407	190	18.3	34	ABarpappa	328	-964	0	0		0	0	0	0	0
112	1	124	21	-1	359	330	16.7	39	Ealp	391	1334	0	0		0	0	0	0	0
113	1	86	87	-1	329	335	10.2	35	Daa	355	-38	0	0		0	0	0	0	0
114	1	131	35	-1	474	220	15.6	34	MSpaaap	331	-378	0	0		0	0	0	0	0
115	1	88	80	-1	462	206	5.0	31	ABarapapa	332	0	0	0		0	0	0	0	0
116	1	171	145	-1	321	249	11.8	31	Z2	315	247	0	0		0	0	0	0	0
117	1	116	136	-1	226	293	14.6	37	Eplp	361	430	0	0		0	0	0	0	0
118	1	94	4	-1	169	237	16.3	37	Cpapa	345	1422	0	0		0	0	0	0	0
119	1	99	179	-1	263	275	22.7	38	Caaaa	329	-183	0	0		0	0	0	0	0
120	1	6	25	-1	380	378	13.0	35	MSappp	323	0	0	0		0	0	0	0	0
121	1	95	163	-1	465	172	6.6	32	ABarappaa	355	0	0	0		0	0	0	0	0
122	1	165	131	-1	506	368	16.4	31	ABalpppaa	156	0	0	0		0	0	0	0	0
123	1	98	12	-1	512	253	23.2	33	ABarpaaaa	310	143	0	0		0	0	0	0	0
124	1	162	46	-1	509	375	6.9	31	ABalppapa	-17	0	0	0		0	0	0	0	0
125	1	111	139	-1	164	250	9.6	33	Cpapp	-38	0	0	0		0	0	0	0	0
126	1	9	82	-1	387	99	9.7	32	ABprpaaap	32	0	0	0		0	0	0	0	0
127	1	44	62	-1	595	281	17.5	33	ABalaaaar	134	0	0	0		0	0	0	0	0
128	1	150	101	-1	225	331	10.5	33	Cappa	326	-206	0	0		0	0	0	0	0
129	1	49	83	-1	245	139	9.4	31	ABprpppaa	297	754	0	0		0	0	0	0	0
130	1	169	174	-1	546	319	19.2	31	ABalapapa	317	614	0	0		0	0	0	0	0
131	1	23	135	-1	175	304	10.7	32	Caapp	279	263	0	0		0	0	0	0	0
132	1	34	37	-1	232	134	14.8	34	ABprappap	104	0	0	0		0	0	0	0	0
133	1	92	111	-1	271	201	5.5	32	ABprppppp	301	-314	0	0		0	0	0	0	0
134	1	161	61	-1	491	286	11.7	33	MSaaapa	89	0	0	0		0	0	0	0	0
135	1	69	38	-1	602	271	12.6	32	ABalaaaal	282	445	0	0		0	0	0	0	0
136	1	101	171	-1	313	203	8.6	32	Dpa	291	745	0	0		0	0	0	0	0
137	1	90	36	-1	255	129	19.0	34	ABprapapa	322	1007	0	0		0	0	0	0	0
138	1	24	77	-1	375	424	9.3	30	ABplppaaa	304	923	0	0		0	0	0	0	0
139	1	126	166	-1	388	163	22.5	35	ABarpppaa	325	139	0	0		0	0	0	0	0
140	1	58	168	-1	448	192	10.8	30	MSppaap	242	473	0	0		0	0	0	0	0
141	1	149	103	-1	344	88	11.7	31	ABprppaaa	55	0	0	0		0	0	0	0	0
142	1	91	133	-1	591	336	18.1	32	ABalpaaaa	322	-697	0	0		0	0	0	0	0
143	1	45	113	-1	570	200	15.0	33	ABalaaapp	3	0	0	0		0	0	0	0	0
144	1	104	178	-1	350	117	21.6	35	ABprapaaa	295	578	0	0		0	0	0	0	0
145	1	51	45	-1	498	358	22.5	34	ABplaaaap	297	-770	0	0		0	0	0	0	0
146	1	43	60	-1	581	238	21.2	34	ABalapaaa	320	-705	0	0		0	0	0	0	0
147	1	57	65	-1	429	426	10.2	32	ABplpaaap	125	0	0	0		0	0	0	0	0
148	1	146	147	-1	548	157	16.3	32	ABalaappa	174	0	0	0		0	0	0	0	0
149	1	71	67	-1	351	273	5.9	30	MSpapap	275	411	0	0		0	0	0	0	0
150	1	82	49	-1	459	340	12.0	28	MSapaap	217	-817	0	0		0	0	0	0	0
151	1	64	43	-1	471	164	13.6	32	MSppapa	166	0	0	0		0	0	0	0	0
152	1	83	100	-1	420	159	5.2	33	ABarappap	314	79	0	0		0	0	0	0	0
153	1	12	55	-1	266	369	13.2	32	ABplppapp	320	-69	0	0		0	0	0	0	0
154	1	107	130	-1	559	372	17.6	33	ABalpaaap	-57	0	0	0		0	0	0	0	0
155	1	10	169	-1	438	290	22.5	35	ABarppaaa	320	-243	0	0		0	0	0	0	0
156	1	74	148	-1	554	266	15.3	33	MSaaaaa	239	0	0	0		0	0	0	0	0
157	1	152	125	-1	434	170	21.5	34	ABarpapap	322	121	0	0		0	0	0	0	0
158	1	97	127	-1	432	283	12.1	29	MSaaapp	152	0	0	0		0	0	0	0	0
159	1	140	1	-1	218	367	17.3	32	ABplapppa	196	0	0	0		0	0	0	0	0
160	1	18	149	-1	423	240	11.0	28	MSpaapp	-141	0	0	0		0	0	0	0	0
161	1	59	137	-1	551	287	22.2	35	ABalapaap	343	758	0	0		0	0	0	0	0
162	1	127	8	-1	312	366	5.3	32	ABplpappp	189	0	0	0		0	0	0	0	0
163	1	19	94	-1	503	310	22.1	34	ABalapapp	132	0	0	0		0	0	0	0	0
164	1	129	123	-1	252	336	22.5	36	ABarppapp	152	0	0	0		0	0	0	0	0
165	1	143	88	-1	226	239	15.3	37	Eprp	182	0	0	0		0	0	0	0	0
166	1	155	176	-1	292	297	12.0	36	Dap	362	402	0	0		0	0	0	0	0
167	1	33	73	-1	235	187	19.0	35	ABarppppp	339	-750	0	0		0	0	0	0	0
168	1	15	63	-1	379	333	12.8	31	MSapapp	217	462	0	0		0	0	0	0	0
169	1	179	117	-1	212	295	5.3	32	Cappp	265	77	0	0		0	0	0	0	0
170	1	18	31	-1	464	234	11.5	28	MSpaapa	173	0	0	0		0	0	0	0	0
171	1	142	51	-1	448	316	16.8	37	Eala	377	303	0	0		0	0	0	0	0
172	1	153	154	-1	459	367	5.5	33	ABalppapp	-50	0	0	0		0	0	0	0	0
173	1	84	155	-1	505	186	10.4	30	MSppaaa	156	0	0	0		0	0	0	0	0
174	1	154	151	-1	496	202	23.5	35	ABarpaaap	83	0	0	0		0	0	0	0	0
175	1	28	108	-1	214	248	6.5	38	Cppp	358	8	0	0		0	0	0	0	0
176	1	55	52	-1	310	217	16.8	38	Epra	384	392	0	0		0	0	0	0	0
177	1	133	95	-1	329	165	21.9	35	ABarpppap	337	-132	0	0		0	0	0	0	0
178	1	164	116	-1	196	226	21.3	37	Cpaap	372	218	0	0		0	0	0	0	0
179	1	27	70	-1	261	376	20.9	35	ABplapapp	435	0	0	0		0	0	0	0	0
180	1	175	71	-1	344	257	17.4	38	Earp	286	0	0	0		0	0	0	0	0
181	1	80	140	-1	192	296	20.6	35	Caaap	329	-809	0	0		0	0	0	0	0
182	1	61	16	-1	486	112	12.0	32	ABpraaaap	300	-204	0	0		0	0	0	0	0
183	0	171	-1	-1	360	279	11.8	30		243	-382	0	0		0	0	0	0	0
184	1	180	183	-1	360	283	11.028571	31	Z3	155	0	0	0		0	0	0	0	0
185	1	39	53	-1	287	166	22.650002	34	ABarppppa	351	167	0	0		0	0	0	0	0
