# Supplementary material for: The AP-2 Transcription Factor APTF-2 Is Required for Neuroblast and Epidermal Morphogenesis in Caenorhabditis elegans Embryogenesis
Source: PLoS Genet. 2016 May 13;12(5):e1006048. doi: 10.1371/journal.pgen.1006048 (PMC4866721; doi:10.1371/journal.pgen.1006048)
Supplement: S3 Text — (ZIP) [file pgen.1006048.s031.zip › nuclei/t108-nuclei]

1	1	159	154	-1	220	369	17.3	32	ABplapppa	324	191	0	0		0	0	0	0	0
2	1	28	79	-1	539	353	21.6	33	ABplaaaaa	308	-160	0	0		0	0	0	0	0
3	1	41	8	-1	346	104	16.5	34	ABpraappp	342	533	0	0		0	0	0	0	0
4	1	118	74	-1	166	235	16.6	36	Cpapa	355	-18	0	0		0	0	0	0	0
5	1	49	124	-1	439	249	5.8	31	ABaraappp	291	1063	0	0		0	0	0	0	0
6	1	53	25	-1	367	289	22.5	39	ABarppaap	325	784	0	0		0	0	0	0	0
7	1	36	30	-1	393	118	17.5	33	ABpraappa	124	0	0	0		0	0	0	0	0
8	1	162	18	-1	310	365	5.0	32	ABplpappp	290	-137	0	0		0	0	0	0	0
9	1	18	43	-1	386	301	7.1	31	MSaapap	273	417	0	0		0	0	0	0	0
10	1	63	20	-1	391	431	12.8	32	ABplpaapp	306	-184	0	0		0	0	0	0	0
11	1	2	13	-1	430	434	13.7	32	ABplpaapa	35	0	0	0		0	0	0	0	0
12	1	123	121	-1	509	250	22.7	34	ABarpaaaa	277	-574	0	0		0	0	0	0	0
13	1	97	61	-1	482	261	6.7	32	ABaraappa	-79	0	0	0		0	0	0	0	0
14	1	6	164	-1	248	388	9.5	31	ABplpppap	308	534	0	0		0	0	0	0	0
15	1	99	115	-1	280	138	13.7	33	ABprappaa	-176	0	0	0		0	0	0	0	0
16	1	182	62	-1	487	112	11.5	31	ABpraaaap	-137	0	0	0		0	0	0	0	0
17	1	21	51	-1	411	425	18.6	35	ABplaappa	323	309	0	0		0	0	0	0	0
18	1	72	178	-1	433	108	10.3	33	ABprpaaaa	502	0	0	0		0	0	0	0	0
19	1	20	150	-1	191	208	10.9	37	Cppa	384	0	0	0		0	0	0	0	0
20	1	24	110	-1	492	412	14.3	33	ABalpppap	269	0	0	0		0	0	0	0	0
21	1	112	128	-1	358	329	16.9	39	Ealp	345	173	0	0		0	0	0	0	0
22	1	56	66	-1	486	397	20.9	36	ABplaapaa	319	-142	0	0		0	0	0	0	0
23	1	87	41	-1	406	247	8.1	34	MSpapaa	333	246	0	0		0	0	0	0	0
24	1	33	170	-1	274	174	10.0	33	ABprppapp	279	-226	0	0		0	0	0	0	0
25	1	120	15	-1	379	376	12.9	35	MSappp	319	291	0	0		0	0	0	0	0
26	1	3	71	-1	601	242	16.1	32	ABalaaapa	303	-1027	0	0		0	0	0	0	0
27	1	27	60	-1	403	94	14.2	32	ABprpaapa	325	151	0	0		0	0	0	0	0
28	1	81	39	-1	288	408	9.5	32	ABplpppaa	296	-325	0	0		0	0	0	0	0
29	1	23	45	-1	550	295	7.7	32	ABaraapaa	308	-1178	0	0		0	0	0	0	0
30	1	34	86	-1	310	402	13.3	34	ABplppapa	-417	0	0	0		0	0	0	0	0
31	1	170	145	-1	464	238	11.5	32	MSpaapa	179	0	0	0		0	0	0	0	0
32	1	92	100	-1	529	224	13.4	33	MSpaaaa	302	-900	0	0		0	0	0	0	0
33	1	26	6	-1	388	348	8.3	34	MSappa	173	0	0	0		0	0	0	0	0
34	1	44	24	-1	470	415	9.6	32	ABplpaaaa	499	0	0	0		0	0	0	0	0
35	1	114	89	-1	473	217	15.5	33	MSpaaap	308	288	0	0		0	0	0	0	0
36	1	137	46	-1	261	129	18.6	35	ABprapapa	340	110	0	0		0	0	0	0	0
37	1	132	99	-1	234	133	15.0	32	ABprappap	328	451	0	0		0	0	0	0	0
38	1	135	153	-1	600	273	12.4	31	ABalaaaal	129	0	0	0		0	0	0	0	0
39	1	75	32	-1	340	234	6.3	34	MSpapp	-275	0	0	0		0	0	0	0	0
40	1	50	149	-1	198	146	13.4	31	ABprapppa	411	0	0	0		0	0	0	0	0
41	1	1	161	-1	517	176	19.6	35	ABalapppa	358	52	0	0		0	0	0	0	0
42	1	31	139	-1	440	391	22.5	34	ABplaapap	333	415	0	0		0	0	0	0	0
43	1	151	176	-1	469	166	13.7	32	MSppapa	249	-774	0	0		0	0	0	0	0
44	1	66	27	-1	413	197	10.8	29	MSpppaa	165	0	0	0		0	0	0	0	0
45	1	145	97	-1	498	355	22.5	35	ABplaaaap	292	-145	0	0		0	0	0	0	0
46	1	124	23	-1	506	376	6.7	31	ABalppapa	309	128	0	0		0	0	0	0	0
47	1	70	112	-1	529	383	13.5	31	ABalppaaa	276	672	0	0		0	0	0	0	0
48	1	100	129	-1	578	321	13.2	34	ABalpaapa	342	-140	0	0		0	0	0	0	0
49	1	150	64	-1	459	344	11.6	29	MSapaap	218	-190	0	0		0	0	0	0	0
50	1	108	120	-1	357	414	17.3	36	ABplaappp	94	0	0	0		0	0	0	0	0
51	1	171	162	-1	444	319	16.6	39	Eala	375	1398	0	0		0	0	0	0	0
52	1	176	56	-1	310	216	16.8	39	Epra	397	92	0	0		0	0	0	0	0
53	1	185	44	-1	291	169	22.6	33	ABarppppa	336	277	0	0		0	0	0	0	0
54	1	32	14	-1	209	161	8.7	31	ABprpppap	289	262	0	0		0	0	0	0	0
55	1	153	142	-1	264	368	12.7	32	ABplppapp	310	647	0	0		0	0	0	0	0
56	1	80	16	-1	445	300	8.5	32	MSaapaa	46	0	0	0		0	0	0	0	0
57	1	76	59	-1	303	223	22.4	39	Cpaaa	365	933	0	0		0	0	0	0	0
58	1	22	33	-1	497	300	6.9	31	ABaraapap	107	0	0	0		0	0	0	0	0
59	1	47	155	-1	447	111	14.7	33	ABpraaapp	96	0	0	0		0	0	0	0	0
60	1	146	40	-1	584	239	20.8	34	ABalapaaa	307	-373	0	0		0	0	0	0	0
61	1	134	116	-1	492	289	12.5	34	MSaaapa	316	683	0	0		0	0	0	0	0
62	1	127	37	-1	597	280	16.8	32	ABalaaaar	112	0	0	0		0	0	0	0	0
63	1	168	12	-1	378	331	12.5	30	MSapapp	230	-200	0	0		0	0	0	0	0
64	1	29	50	-1	383	130	5.6	32	ABprpapaa	310	465	0	0		0	0	0	0	0
65	1	147	38	-1	427	426	9.7	31	ABplpaaap	86	0	0	0		0	0	0	0	0
66	1	67	65	-1	457	152	8.8	32	ABarapppa	223	0	0	0		0	0	0	0	0
67	1	149	52	-1	353	280	5.6	29	MSpapap	266	166	0	0		0	0	0	0	0
68	1	68	165	-1	493	231	4.7	31	ABarapaap	190	0	0	0		0	0	0	0	0
69	1	90	143	-1	359	370	5.1	34	ABplpappa	332	-917	0	0		0	0	0	0	0
70	1	179	76	-1	262	375	21.0	34	ABplapapp	158	0	0	0		0	0	0	0	0
71	1	180	7	-1	346	255	17.3	38	Earp	387	-857	0	0		0	0	0	0	0
72	1	43	108	-1	203	149	17.7	33	ABprapapp	322	721	0	0		0	0	0	0	0
73	1	167	118	-1	233	183	19.3	35	ABarppppp	309	183	0	0		0	0	0	0	0
74	1	91	148	-1	516	144	10.4	31	ABpraaaaa	155	0	0	0		0	0	0	0	0
75	1	106	48	-1	411	148	8.3	33	ABarapppp	327	90	0	0		0	0	0	0	0
76	1	57	58	-1	463	414	17.4	33	ABalppppa	-201	0	0	0		0	0	0	0	0
77	1	138	87	-1	371	423	8.9	30	ABplppaaa	281	271	0	0		0	0	0	0	0
78	1	48	173	-1	331	149	12.9	35	MSpppp	302	-130	0	0		0	0	0	0	0
79	1	86	5	-1	554	346	7.4	32	ABalpapap	-166	0	0	0		0	0	0	0	0
80	1	115	101	-1	454	207	5.2	32	ABarapapa	341	0	0	0		0	0	0	0	0
81	1	73	105	-1	520	231	18.7	33	ABalappap	268	-3	0	0		0	0	0	0	0
82	1	126	92	-1	390	102	9.2	32	ABprpaaap	288	457	0	0		0	0	0	0	0
83	1	129	1	-1	247	141	9.1	31	ABprpppaa	289	-503	0	0		0	0	0	0	0
84	1	5	103	-1	242	163	4.6	33	ABprppppa	288	-827	0	0		0	0	0	0	0
85	1	30	132	-1	423	383	16.7	33	ABalppppp	409	0	0	0		0	0	0	0	0
86	1	46	147	-1	388	406	22.3	35	ABplapaaa	337	-415	0	0		0	0	0	0	0
87	1	113	141	-1	332	337	9.7	35	Daa	343	724	0	0		0	0	0	0	0
88	1	165	157	-1	228	238	15.5	38	Eprp	380	33	0	0		0	0	0	0	0
89	1	93	174	-1	405	213	5.4	34	ABarapapp	260	0	0	0		0	0	0	0	0
90	1	82	70	-1	521	193	5.2	32	ABaraaapp	300	285	0	0		0	0	0	0	0
91	1	35	125	-1	457	340	22.5	34	ABplaaapa	294	883	0	0		0	0	0	0	0
92	1	69	47	-1	584	370	13.2	33	ABalpapaa	270	84	0	0		0	0	0	0	0
93	1	94	138	-1	303	154	5.0	34	ABprpappp	289	459	0	0		0	0	0	0	0
94	1	163	180	-1	506	305	22.3	34	ABalapapp	337	-1003	0	0		0	0	0	0	0
95	1	177	81	-1	335	168	21.8	35	ABarpppap	350	156	0	0		0	0	0	0	0
96	1	101	73	-1	454	246	22.3	36	ABarpaapa	345	-212	0	0		0	0	0	0	0
97	1	15	172	-1	344	156	5.1	33	ABprpappa	287	540	0	0		0	0	0	0	0
98	1	9	158	-1	588	220	11.4	30	ABalaapaa	274	-2635	0	0		0	0	0	0	0
99	1	60	122	-1	268	331	4.2	32	ABplppppp	319	-843	0	0		0	0	0	0	0
100	1	152	95	-1	424	163	4.8	32	ABarappap	94	0	0	0		0	0	0	0	0
101	1	128	36	-1	221	334	10.2	32	Cappa	289	116	0	0		0	0	0	0	0
102	1	88	72	-1	507	398	10.6	31	ABalppaap	56	0	0	0		0	0	0	0	0
103	1	141	35	-1	349	88	11.2	33	ABprppaaa	-256	0	0	0		0	0	0	0	0
104	1	65	93	-1	308	122	19.5	33	ABprapaap	324	1301	0	0		0	0	0	0	0
105	1	19	102	-1	327	305	22.5	38	ABarppapa	374	1110	0	0		0	0	0	0	0
106	1	59	135	-1	277	242	9.2	36	Dpp	358	71	0	0		0	0	0	0	0
107	1	58	77	-1	349	114	7.2	32	ABprpapap	130	0	0	0		0	0	0	0	0
108	1	175	83	183	215	243	6.6	37	Cppp	-16	0	0	0		0	0	0	0	0
109	1	51	96	-1	251	307	8.5	38	Capa	274	0	0	0		0	0	0	0	0
110	1	98	91	-1	573	263	10.3	32	ABaraaaaa	-338	0	0	0		0	0	0	0	0
111	1	133	90	-1	273	198	5.4	31	ABprppppp	264	0	0	0		0	0	0	0	0
112	1	12	11	-1	551	226	7.5	34	ABaraaapa	331	216	0	0		0	0	0	0	0
113	1	143	117	-1	575	189	14.8	32	ABalaaapp	13	0	0	0		0	0	0	0	0
114	1	39	75	-1	418	121	20.5	34	ABpraapap	40	0	0	0		0	0	0	0	0
115	1	89	4	-1	253	398	17.3	33	ABplappap	325	746	0	0		0	0	0	0	0
116	1	178	151	-1	194	229	21.3	38	Cpaap	370	-364	0	0		0	0	0	0	0
117	1	169	53	-1	210	290	5.4	33	Cappp	248	-3	0	0		0	0	0	0	0
118	1	11	107	-1	268	375	6.5	32	ABplppppa	307	354	0	0		0	0	0	0	0
119	1	17	137	-1	171	313	17.3	36	Caapa	358	1241	0	0		0	0	0	0	0
120	1	74	17	-1	431	358	12.1	32	MSapapa	222	-1111	0	0		0	0	0	0	0
121	1	54	3	-1	373	126	13.0	32	ABprpaapp	306	217	0	0		0	0	0	0	0
122	1	10	169	-1	501	119	15.6	33	ABpraaapa	6	0	0	0		0	0	0	0	0
123	1	164	9	-1	248	338	22.2	37	ABarppapp	360	157	0	0		0	0	0	0	0
124	1	77	177	-1	420	247	15.3	38	Eara	151	0	0	0		0	0	0	0	0
125	1	157	175	-1	437	173	20.8	34	ABarpapap	288	764	0	0		0	0	0	0	0
126	1	85	160	-1	166	177	15.7	30	ABprapppp	87	0	0	0		0	0	0	0	0
127	1	158	166	-1	428	283	12.1	29	MSaaapp	-9	0	0	0		0	0	0	0	0
128	1	40	111	-1	361	191	11.5	31	MSpppap	222	185	0	0		0	0	0	0	0
129	1	71	126	-1	534	249	4.4	30	ABarapaaa	292	1440	0	0		0	0	0	0	0
130	1	154	113	-1	558	369	17.2	34	ABalpaaap	-180	0	0	0		0	0	0	0	0
131	1	122	109	-1	494	372	16.2	33	ABalpppaa	94	0	0	0		0	0	0	0	0
132	1	52	21	-1	303	407	17.7	33	ABplappaa	521	0	0	0		0	0	0	0	0
133	1	142	31	-1	589	338	17.5	32	ABalpaaaa	282	382	0	0		0	0	0	0	0
134	1	64	140	-1	305	302	17.7	38	Epla	389	193	0	0		0	0	0	0	0
135	1	131	80	-1	171	309	11.1	31	Caapp	293	-57	0	0		0	0	0	0	0
136	1	117	29	-1	220	292	14.5	37	Eplp	372	-4	0	0		0	0	0	0	0
137	1	161	156	-1	557	286	22.3	34	ABalapaap	143	0	0	0		0	0	0	0	0
138	1	110	84	-1	467	320	4.3	35	ABalpappp	333	28	0	0		0	0	0	0	0
139	1	125	63	-1	161	251	9.5	34	Cpapp	308	-106	0	0		0	0	0	0	0
140	1	181	78	-1	189	304	21.2	36	Caaap	210	0	0	0		0	0	0	0	0
141	1	14	49	-1	435	398	6.6	30	ABplpapaa	-176	0	0	0		0	0	0	0	0
142	1	16	167	-1	477	159	22.7	35	ABarpapaa	323	-221	0	0		0	0	0	0	0
143	1	25	26	-1	286	124	9.4	31	ABprppapa	-74	0	0	0		0	0	0	0	0
144	1	61	119	-1	315	105	10.0	32	ABprppaap	-41	0	0	0		0	0	0	0	0
145	1	116	179	-1	323	248	11.7	33	Z2	330	589	0	0		0	0	0	0	0
146	1	55	2	-1	541	347	11.0	32	ABalpaapp	298	1099	0	0		0	0	0	0	0
147	1	148	130	-1	545	160	16.4	30	ABalaappa	156	0	0	0		0	0	0	0	0
148	1	156	144	-1	556	263	15.3	32	MSaaaaa	320	444	0	0		0	0	0	0	0
149	1	160	134	-1	423	241	10.8	29	MSpaapp	208	-134	0	0		0	0	0	0	0
150	1	42	123	-1	399	388	5.4	32	ABplpapap	-203	0	0	0		0	0	0	0	0
151	1	174	181	-1	502	199	23.4	36	ABarpaaap	329	-855	0	0		0	0	0	0	0
152	1	103	98	-1	329	412	8.7	32	ABplppaap	277	-295	0	0		0	0	0	0	0
153	1	62	22	-1	548	179	11.3	31	ABalaapap	281	-681	0	0		0	0	0	0	0
154	1	172	55	-1	459	366	5.7	33	ABalppapp	297	1527	0	0		0	0	0	0	0
155	1	173	163	-1	507	191	10.4	30	MSppaaa	134	0	0	0		0	0	0	0	0
156	1	84	68	-1	505	346	12.9	30	MSapaaa	217	154	0	0		0	0	0	0	0
157	1	105	133	-1	508	290	17.6	33	MSaaaap	332	-360	0	0		0	0	0	0	0
158	1	111	19	-1	410	192	18.0	33	ABarpappa	284	115	0	0		0	0	0	0	0
159	1	104	106	-1	360	196	18.3	35	ABarpappp	352	-295	0	0		0	0	0	0	0
160	1	7	104	-1	206	361	13.5	32	ABplapppp	100	0	0	0		0	0	0	0	0
161	1	79	34	-1	522	333	4.6	32	ABalpappa	284	297	0	0		0	0	0	0	0
162	1	96	168	-1	397	221	23.2	39	ABarpaapp	145	0	0	0		0	0	0	0	0
163	1	121	67	-1	469	175	6.7	32	ABarappaa	38	0	0	0		0	0	0	0	0
164	1	45	182	-1	357	380	22.5	35	ABplapaap	301	-807	0	0		0	0	0	0	0
165	1	107	28	-1	523	271	9.7	30	ABaraaaap	291	30	0	0		0	0	0	0	0
166	1	139	146	-1	391	161	21.6	33	ABarpppaa	329	-206	0	0		0	0	0	0	0
167	1	38	136	-1	571	210	18.4	32	ABalappaa	294	-262	0	0		0	0	0	0	0
168	1	140	82	-1	446	197	11.1	30	MSppaap	119	0	0	0		0	0	0	0	0
169	1	155	69	-1	439	293	22.6	35	ABarppaaa	305	0	0	0		0	0	0	0	0
170	1	4	127	-1	471	208	19.6	34	ABalapppp	327	-223	0	0		0	0	0	0	0
171	1	136	131	-1	311	206	8.7	33	Dpa	289	431	0	0		0	0	0	0	0
172	1	78	57	-1	464	131	19.2	34	ABpraapaa	294	0	0	0		0	0	0	0	0
173	1	83	159	-1	409	162	14.6	31	MSppapp	178	0	0	0		0	0	0	0	0
174	1	130	114	-1	549	320	19.5	32	ABalapapa	292	922	0	0		0	0	0	0	0
175	1	13	85	-1	370	321	4.2	27	MSaappa	200	-1121	0	0		0	0	0	0	0
176	1	166	152	-1	289	302	12.3	37	Dap	341	42	0	0		0	0	0	0	0
177	1	102	94	-1	316	371	22.2	37	ABplapapa	23	0	0	0		0	0	0	0	0
178	1	144	54	-1	351	118	21.4	35	ABprapaaa	318	571	0	0		0	0	0	0	0
179	1	119	171	-1	264	272	22.7	37	Caaaa	366	218	0	0		0	0	0	0	0
180	1	95	42	-1	507	166	15.7	32	ABalaappp	61	0	0	0		0	0	0	0	0
181	1	37	10	-1	323	313	5.4	28	MSaappp	234	1445	0	0		0	0	0	0	0
182	1	109	88	-1	411	343	22.7	35	ABplaaapp	339	1909	0	0		0	0	0	0	0
183	1	184	184	-1	360	281	11.4	32	Z3	236	-277	0	0		0	0	0	0	0
