# Supplementary material for: The AP-2 Transcription Factor APTF-2 Is Required for Neuroblast and Epidermal Morphogenesis in Caenorhabditis elegans Embryogenesis
Source: PLoS Genet. 2016 May 13;12(5):e1006048. doi: 10.1371/journal.pgen.1006048 (PMC4866721; doi:10.1371/journal.pgen.1006048)
Supplement: S3 Text — (ZIP) [file pgen.1006048.s031.zip › nuclei/t109-nuclei]

1	1	83	9	-1	247	144	9.0	32	ABprpppaa	281	-502	0	0		0	0	0	0	0
2	1	146	1	-1	544	349	11.0	32	ABalpaapp	131	0	0	0		0	0	0	0	0
3	1	121	141	-1	370	127	12.6	33	ABprpaapp	277	217	0	0		0	0	0	0	0
4	1	115	101	-1	256	400	16.7	33	ABplappap	303	-158	0	0		0	0	0	0	0
5	1	79	16	-1	555	346	7.2	33	ABalpapap	310	526	0	0		0	0	0	0	0
6	1	33	89	-1	393	352	8.4	33	MSappa	306	96	0	0		0	0	0	0	0
7	1	71	159	-1	348	254	17.3	40	Earp	395	67	0	0		0	0	0	0	0
8	1	3	33	-1	342	102	16.5	35	ABpraappp	140	0	0	0		0	0	0	0	0
9	1	123	11	-1	257	341	22.3	37	ABarppapp	336	642	0	0		0	0	0	0	0
10	1	181	150	-1	320	309	5.5	31	MSaappp	255	814	0	0		0	0	0	0	0
11	1	112	69	-1	549	225	6.9	33	ABaraaapa	329	-360	0	0		0	0	0	0	0
12	1	63	153	-1	375	331	12.5	31	MSapapp	98	0	0	0		0	0	0	0	0
13	1	11	80	-1	430	432	13.7	32	ABplpaapa	75	0	0	0		0	0	0	0	0
14	1	54	42	-1	210	161	8.5	30	ABprpppap	425	0	0	0		0	0	0	0	0
15	1	25	161	-1	378	375	12.9	35	MSappp	-8	0	0	0		0	0	0	0	0
16	1	56	67	-1	444	303	8.5	32	MSaapaa	317	-1114	0	0		0	0	0	0	0
17	1	120	34	-1	433	364	12.4	31	MSapapa	252	137	0	0		0	0	0	0	0
18	1	8	45	-1	311	365	4.9	32	ABplpappp	275	480	0	0		0	0	0	0	0
19	1	158	58	-1	409	195	18.2	34	ABarpappa	300	433	0	0		0	0	0	0	0
20	1	10	4	-1	392	437	12.8	32	ABplpaapp	117	0	0	0		0	0	0	0	0
21	1	132	154	-1	307	411	17.8	34	ABplappaa	278	296	0	0		0	0	0	0	0
22	1	153	116	-1	540	183	11.1	31	ABalaapap	301	261	0	0		0	0	0	0	0
23	1	46	75	-1	509	374	7.5	32	ABalppapa	292	-153	0	0		0	0	0	0	0
24	1	34	8	-1	473	418	9.6	32	ABplpaaaa	19	0	0	0		0	0	0	0	0
25	1	6	174	-1	366	294	22.6	38	ABarppaap	382	813	0	0		0	0	0	0	0
26	1	143	23	-1	282	126	9.6	32	ABprppapa	289	-393	0	0		0	0	0	0	0
27	1	44	64	-1	408	200	10.6	29	MSpppaa	258	790	0	0		0	0	0	0	0
28	1	165	44	-1	526	265	9.8	30	ABaraaaap	285	435	0	0		0	0	0	0	0
29	1	136	160	-1	221	294	14.5	36	Eplp	413	0	0	0		0	0	0	0	0
30	1	7	7	-1	392	119	17.4	34	ABpraappa	-149	0	0	0		0	0	0	0	0
31	1	133	61	-1	587	335	17.5	32	ABalpaaaa	314	-842	0	0		0	0	0	0	0
32	1	39	30	-1	342	235	6.6	36	MSpapp	289	524	0	0		0	0	0	0	0
33	1	58	22	-1	495	301	7.5	32	ABaraapap	446	0	0	0		0	0	0	0	0
34	1	161	50	-1	518	332	4.5	32	ABalpappa	303	1552	0	0		0	0	0	0	0
35	1	103	95	-1	344	88	11.3	31	ABprppaaa	260	52	0	0		0	0	0	0	0
36	1	101	24	-1	223	341	10.4	33	Cappa	117	0	0	0		0	0	0	0	0
37	1	62	36	-1	600	282	16.1	32	ABalaaaar	287	-460	0	0		0	0	0	0	0
38	1	65	123	-1	423	429	9.5	31	ABplpaaap	86	0	0	0		0	0	0	0	0
39	1	28	43	-1	294	409	9.3	30	ABplpppaa	305	-27	0	0		0	0	0	0	0
40	1	60	131	-1	582	243	20.4	33	ABalapaaa	330	1069	0	0		0	0	0	0	0
41	1	23	180	-1	404	250	8.6	33	MSpapaa	-88	0	0	0		0	0	0	0	0
42	1	180	120	-1	509	160	16.2	33	ABalaappp	330	29	0	0		0	0	0	0	0
43	1	9	47	-1	385	305	7.4	31	MSaapap	639	0	0	0		0	0	0	0	0
44	1	53	143	-1	290	170	22.2	36	ABarppppa	347	-401	0	0		0	0	0	0	0
45	1	29	49	-1	547	297	7.8	31	ABaraapaa	-185	0	0	0		0	0	0	0	0
46	1	36	125	-1	259	135	18.5	34	ABprapapa	281	0	0	0		0	0	0	0	0
47	1	92	51	-1	587	367	13.5	33	ABalpapaa	86	0	0	0		0	0	0	0	0
48	1	75	32	-1	409	147	7.6	32	ABarapppp	81	0	0	0		0	0	0	0	0
49	1	141	127	-1	441	398	6.5	30	ABplpapaa	137	0	0	0		0	0	0	0	0
50	1	64	52	-1	376	130	5.5	32	ABprpapaa	195	0	0	0		0	0	0	0	0
51	1	17	149	-1	411	430	19.0	36	ABplaappa	386	0	0	0		0	0	0	0	0
52	1	67	99	-1	354	280	5.2	29	MSpapap	130	0	0	0		0	0	0	0	0
53	1	117	65	-1	213	301	5.3	32	Cappp	269	-3	0	0		0	0	0	0	0
54	1	178	133	-1	349	118	21.3	34	ABprapaaa	306	0	0	0		0	0	0	0	0
55	1	154	5	-1	462	369	5.6	33	ABalppapp	250	0	0	0		0	0	0	0	0
56	1	52	175	-1	313	214	17.1	40	Epra	401	130	0	0		0	0	0	0	0
57	1	172	140	-1	462	126	19.3	35	ABpraapaa	296	581	0	0		0	0	0	0	0
58	1	76	130	-1	467	414	17.4	32	ABalppppa	146	0	0	0		0	0	0	0	0
59	1	57	113	-1	305	224	22.6	39	Cpaaa	362	289	0	0		0	0	0	0	0
60	1	27	37	-1	400	94	14.3	33	ABprpaapa	343	0	0	0		0	0	0	0	0
61	1	13	63	-1	480	261	7.1	31	ABaraappa	103	0	0	0		0	0	0	0	0
62	1	16	122	-1	484	113	11.5	31	ABpraaaap	-297	0	0	0		0	0	0	0	0
63	1	139	35	-1	168	264	8.6	33	Cpapp	328	-94	0	0		0	0	0	0	0
64	1	49	168	-1	459	342	11.7	28	MSapaap	252	7	0	0		0	0	0	0	0
65	1	66	13	-1	452	154	9.2	32	ABarapppa	220	0	0	0		0	0	0	0	0
66	1	22	18	-1	488	396	21.0	34	ABplaapaa	339	546	0	0		0	0	0	0	0
67	1	163	139	-1	465	175	5.8	32	ABarappaa	350	0	0	0		0	0	0	0	0
68	1	156	54	-1	508	344	12.9	31	MSapaaa	292	504	0	0		0	0	0	0	0
69	1	169	107	-1	436	292	22.5	35	ABarppaaa	342	-127	0	0		0	0	0	0	0
70	1	90	17	-1	514	193	5.4	32	ABaraaapp	461	0	0	0		0	0	0	0	0
71	1	26	83	-1	600	239	15.7	32	ABalaaapa	-1	0	0	0		0	0	0	0	0
72	1	102	60	-1	510	398	10.6	31	ABalppaap	-94	0	0	0		0	0	0	0	0
73	1	96	115	-1	450	242	22.5	36	ABarpaapa	362	56	0	0		0	0	0	0	0
74	1	4	82	-1	166	241	16.8	36	Cpapa	367	-36	0	0		0	0	0	0	0
75	1	114	147	-1	417	120	20.6	34	ABpraapap	-273	0	0	0		0	0	0	0	0
76	1	70	38	-1	259	379	20.8	35	ABplapapp	326	513	0	0		0	0	0	0	0
77	1	107	19	-1	342	120	6.9	33	ABprpapap	287	-786	0	0		0	0	0	0	0
78	1	140	40	-1	189	314	21.1	38	Caaap	338	-482	0	0		0	0	0	0	0
79	1	2	118	-1	536	357	21.6	34	ABplaaaaa	312	124	0	0		0	0	0	0	0
80	1	135	106	-1	171	311	11.0	32	Caapp	306	-395	0	0		0	0	0	0	0
81	1	95	59	-1	337	166	21.6	36	ABarpppap	320	1485	0	0		0	0	0	0	0
82	1	168	73	-1	445	199	11.3	29	MSppaap	267	115	0	0		0	0	0	0	0
83	1	108	152	-1	220	222	8.4	29	Cpppa	201	-645	0	0		0	0	0	0	0
84	1	138	29	-1	464	320	4.4	35	ABalpappp	350	-257	0	0		0	0	0	0	0
85	1	175	169	-1	369	319	4.0	27	MSaappa	136	0	0	0		0	0	0	0	0
86	1	30	138	-1	312	402	13.3	33	ABplppapa	303	-799	0	0		0	0	0	0	0
87	1	77	46	-1	372	421	8.7	31	ABplppaaa	873	0	0	0		0	0	0	0	0
88	1	182	98	-1	411	345	22.8	36	ABplaaapp	317	-573	0	0		0	0	0	0	0
89	1	35	158	-1	477	216	15.5	33	MSpaaap	323	167	0	0		0	0	0	0	0
90	1	111	70	-1	268	200	4.9	32	ABprppppp	293	1351	0	0		0	0	0	0	0
91	1	110	12	-1	570	260	9.5	31	ABaraaaaa	301	0	0	0		0	0	0	0	0
92	1	82	104	-1	387	98	9.1	32	ABprpaaap	134	0	0	0		0	0	0	0	0
93	1	104	21	-1	306	118	19.7	34	ABprapaap	302	-606	0	0		0	0	0	0	0
94	1	177	135	-1	317	375	21.6	36	ABplapapa	331	-832	0	0		0	0	0	0	0
95	1	100	25	-1	416	174	5.0	32	ABarappap	311	654	0	0		0	0	0	0	0
96	1	109	20	-1	252	309	9.0	38	Capa	133	0	0	0		0	0	0	0	0
97	1	45	78	-1	497	353	22.3	35	ABplaaaap	344	-138	0	0		0	0	0	0	0
98	1	152	155	-1	335	412	9.1	31	ABplppaap	311	1665	0	0		0	0	0	0	0
99	1	37	41	-1	232	131	14.6	32	ABprappap	122	0	0	0		0	0	0	0	0
100	1	32	71	-1	530	221	13.4	32	MSpaaaa	109	0	0	0		0	0	0	0	0
101	1	80	27	-1	449	212	5.3	31	ABarapapa	309	337	0	0		0	0	0	0	0
102	1	105	137	-1	325	308	22.5	39	ABarppapa	330	-464	0	0		0	0	0	0	0
103	1	84	92	-1	245	162	4.6	32	ABprppppa	327	749	0	0		0	0	0	0	0
104	1	160	157	-1	213	364	13.5	32	ABplapppp	302	406	0	0		0	0	0	0	0
105	1	81	87	-1	525	225	18.8	32	ABalappap	306	-345	0	0		0	0	0	0	0
106	1	159	56	-1	360	198	18.3	35	ABarpappp	310	643	0	0		0	0	0	0	0
107	1	118	72	-1	267	373	6.4	32	ABplppppa	97	0	0	0		0	0	0	0	0
108	1	72	77	-1	203	153	17.6	32	ABprapapp	-184	0	0	0		0	0	0	0	0
109	1	131	145	-1	491	374	15.7	33	ABalpppaa	88	0	0	0		0	0	0	0	0
110	1	20	111	-1	492	416	14.4	33	ABalpppap	328	-1313	0	0		0	0	0	0	0
111	1	128	136	-1	360	191	11.6	31	MSpppap	233	-442	0	0		0	0	0	0	0
112	1	47	121	-1	532	384	13.5	31	ABalppaaa	427	0	0	0		0	0	0	0	0
113	1	130	178	-1	556	370	17.3	32	ABalpaaap	994	0	0	0		0	0	0	0	0
114	1	174	79	-1	551	320	19.8	32	ABalapapa	180	0	0	0		0	0	0	0	0
115	1	15	31	-1	275	134	13.6	34	ABprappaa	138	0	0	0		0	0	0	0	0
116	1	61	85	-1	496	288	13.4	34	MSaaapa	32	0	0	0		0	0	0	0	0
117	1	113	81	-1	573	187	14.7	33	ABalaaapp	295	1426	0	0		0	0	0	0	0
118	1	73	156	-1	232	183	19.2	34	ABarppppp	85	0	0	0		0	0	0	0	0
119	1	144	39	-1	312	108	9.6	31	ABprppaap	263	-39	0	0		0	0	0	0	0
120	1	50	28	-1	358	418	17.0	35	ABplaappp	130	0	0	0		0	0	0	0	0
121	1	12	165	-1	504	251	22.8	35	ABarpaaaa	285	16	0	0		0	0	0	0	0
122	1	99	2	-1	266	331	4.3	32	ABplppppp	301	-152	0	0		0	0	0	0	0
123	1	150	68	-1	401	393	5.5	35	ABplpapap	342	0	0	0		0	0	0	0	0
124	1	5	91	-1	437	256	6.2	30	ABaraappp	174	0	0	0		0	0	0	0	0
125	1	91	62	-1	461	339	22.5	33	ABplaaapa	331	1222	0	0		0	0	0	0	0
126	1	129	108	-1	529	252	4.5	31	ABarapaaa	212	0	0	0		0	0	0	0	0
127	1	170	164	-1	471	206	19.4	33	ABalapppp	321	-537	0	0		0	0	0	0	0
128	1	21	177	-1	359	328	16.9	39	Ealp	387	301	0	0		0	0	0	0	0
129	1	48	53	-1	581	318	12.8	35	ABalpaapa	65	0	0	0		0	0	0	0	0
130	1	147	97	-1	546	158	15.6	31	ABalaappa	257	451	0	0		0	0	0	0	0
131	1	171	55	-1	309	208	8.8	34	Dpa	302	117	0	0		0	0	0	0	0
132	1	85	15	-1	426	388	16.8	33	ABalppppp	-134	0	0	0		0	0	0	0	0
133	1	157	124	-1	511	284	17.5	35	MSaaaap	140	0	0	0		0	0	0	0	0
134	1	149	84	-1	429	244	10.8	27	MSpaapp	179	0	0	0		0	0	0	0	0
135	1	106	151	-1	275	242	9.7	36	Dpp	342	66	0	0		0	0	0	0	0
136	1	167	119	-1	579	208	18.6	31	ABalappaa	310	393	0	0		0	0	0	0	0
137	1	119	182	-1	173	317	17.2	36	Caapa	362	-35	0	0		0	0	0	0	0
138	1	93	102	-1	299	152	4.7	34	ABprpappp	152	0	0	0		0	0	0	0	0
139	1	42	112	-1	444	393	22.5	35	ABplaapap	325	417	0	0		0	0	0	0	0
140	1	134	93	-1	300	300	18.2	41	Epla	397	-383	0	0		0	0	0	0	0
141	1	87	171	-1	334	337	9.1	34	Daa	337	-483	0	0		0	0	0	0	0
142	1	55	126	-1	265	374	12.7	31	ABplppapp	308	179	0	0		0	0	0	0	0
143	1	69	173	-1	359	370	4.7	34	ABplpappa	329	32	0	0		0	0	0	0	0
144	1	148	86	-1	558	264	15.1	32	MSaaaaa	112	0	0	0		0	0	0	0	0
145	1	31	163	-1	475	242	11.5	32	MSpaapa	275	187	0	0		0	0	0	0	0
146	1	166	172	-1	390	162	21.3	34	ABarpppaa	299	-1409	0	0		0	0	0	0	0
147	1	86	176	-1	394	403	22.3	34	ABplapaaa	324	1502	0	0		0	0	0	0	0
148	1	74	14	-1	512	142	10.7	30	ABpraaaaa	136	0	0	0		0	0	0	0	0
149	1	40	117	-1	197	146	13.4	31	ABprapppa	-208	0	0	0		0	0	0	0	0
150	1	19	132	-1	181	219	11.7	39	Cppa	2	0	0	0		0	0	0	0	0
151	1	116	144	-1	194	231	21.5	39	Cpaap	372	-468	0	0		0	0	0	0	0
152	1	176	109	-1	294	303	12.3	37	Dap	-166	0	0	0		0	0	0	0	0
153	1	38	103	-1	599	270	11.6	32	ABalaaaal	283	147	0	0		0	0	0	0	0
154	1	1	3	-1	222	375	17.3	34	ABplapppa	300	453	0	0		0	0	0	0	0
155	1	59	142	-1	440	115	14.4	33	ABpraaapp	-108	0	0	0		0	0	0	0	0
156	1	137	129	-1	558	286	22.3	34	ABalapaap	327	-194	0	0		0	0	0	0	0
157	1	88	167	-1	230	238	16.0	38	Eprp	343	-32	0	0		0	0	0	0	0
158	1	98	76	-1	582	216	10.8	31	ABalaapaa	310	-1907	0	0		0	0	0	0	0
159	1	173	114	-1	406	159	14.7	30	MSppapp	305	1127	0	0		0	0	0	0	0
160	1	126	88	-1	168	174	16.0	31	ABprapppp	277	718	0	0		0	0	0	0	0
161	1	41	162	-1	521	179	19.8	36	ABalapppa	18	0	0	0		0	0	0	0	0
162	1	51	96	-1	444	319	16.8	39	Eala	388	170	0	0		0	0	0	0	0
163	1	155	100	-1	503	187	10.9	31	MSppaaa	266	-172	0	0		0	0	0	0	0
164	1	14	57	-1	255	393	9.5	32	ABplpppap	312	-1328	0	0		0	0	0	0	0
165	1	68	66	-1	486	236	4.5	32	ABarapaap	312	491	0	0		0	0	0	0	0
166	1	127	146	-1	434	283	12.2	28	MSaaapp	262	-319	0	0		0	0	0	0	0
167	1	142	26	-1	475	155	22.6	35	ABarpapaa	336	-126	0	0		0	0	0	0	0
168	1	162	110	-1	397	218	23.1	38	ABarpaapp	380	271	0	0		0	0	0	0	0
169	1	122	134	-1	501	122	15.4	33	ABpraaapa	336	21	0	0		0	0	0	0	0
170	1	24	148	-1	270	177	10.3	32	ABprppapp	113	0	0	0		0	0	0	0	0
171	1	179	128	-1	263	275	22.4	36	Caaaa	362	-264	0	0		0	0	0	0	0
172	1	97	179	-1	341	162	4.8	34	ABprpappa	342	-116	0	0		0	0	0	0	0
173	1	78	6	-1	334	149	12.6	37	MSpppp	213	0	0	0		0	0	0	0	0
174	1	89	10	-1	401	221	5.5	34	ABarapapp	339	-545	0	0		0	0	0	0	0
175	1	125	183	-1	438	171	20.6	34	ABarpapap	266	760	0	0		0	0	0	0	0
176	1	43	181	-1	466	165	13.7	31	MSppapa	301	-358	0	0		0	0	0	0	0
177	1	124	48	-1	424	242	15.2	38	Eara	379	-199	0	0		0	0	0	0	0
178	1	18	90	-1	427	110	9.8	34	ABprpaaaa	138	0	0	0		0	0	0	0	0
179	1	145	170	-1	324	246	12.1	33	Z2	302	-486	0	0		0	0	0	0	0
180	1	94	94	-1	511	303	22.3	33	ABalapapp	309	-846	0	0		0	0	0	0	0
181	1	151	166	-1	499	199	23.6	35	ABarpaaap	345	1088	0	0		0	0	0	0	0
182	1	164	105	-1	360	379	22.3	36	ABplapaap	324	447	0	0		0	0	0	0	0
183	1	108	74	-1	221	264	5.0	29	Cpppp	-20	0	0	0		0	0	0	0	0
184	1	183	184	-1	363	274	11.9	30	Z3	192	-363	0	0		0	0	0	0	0
