# Supplementary material for: The AP-2 Transcription Factor APTF-2 Is Required for Neuroblast and Epidermal Morphogenesis in Caenorhabditis elegans Embryogenesis
Source: PLoS Genet. 2016 May 13;12(5):e1006048. doi: 10.1371/journal.pgen.1006048 (PMC4866721; doi:10.1371/journal.pgen.1006048)
Supplement: S3 Text — (ZIP) [file pgen.1006048.s031.zip › nuclei/t110-nuclei]

1	1	2	117	-1	541	348	10.8	32	ABalpaapp	43	0	0	0		0	0	0	0	0
2	1	122	180	-1	266	327	4.2	32	ABplppppp	329	-191	0	0		0	0	0	0	0
3	1	154	177	-1	220	371	17.4	33	ABplapppa	287	140	0	0		0	0	0	0	0
4	1	20	2	-1	394	437	13.2	33	ABplpaapp	136	0	0	0		0	0	0	0	0
5	1	55	91	-1	463	366	5.1	33	ABalppapp	298	-106	0	0		0	0	0	0	0
6	1	173	36	185	329	153	13.0	36	MSpppp	237	-101	0	0		0	0	0	0	0
7	1	30	30	-1	393	117	17.4	35	ABpraappa	342	138	0	0		0	0	0	0	0
8	1	24	60	-1	473	415	9.9	32	ABplpaaaa	178	0	0	0		0	0	0	0	0
9	1	1	1	-1	251	146	8.6	31	ABprpppaa	312	-190	0	0		0	0	0	0	0
10	1	174	127	-1	399	221	5.5	34	ABarapapp	345	1979	0	0		0	0	0	0	0
11	1	9	96	-1	262	342	22.2	36	ABarppapp	313	638	0	0		0	0	0	0	0
12	1	91	112	-1	573	258	8.6	32	ABaraaaaa	311	-291	0	0		0	0	0	0	0
13	1	65	62	-1	449	156	9.2	32	ABarapppa	-200	0	0	0		0	0	0	0	0
14	1	148	33	-1	511	143	11.1	30	ABpraaaaa	270	129	0	0		0	0	0	0	0
15	1	132	95	-1	430	391	17.0	34	ABalppppp	334	511	0	0		0	0	0	0	0
16	1	5	121	-1	552	346	6.8	32	ABalpapap	124	0	0	0		0	0	0	0	0
17	1	70	101	-1	505	188	5.6	32	ABaraaapp	414	0	0	0		0	0	0	0	0
18	1	66	85	-1	491	394	21.3	35	ABplaapaa	177	0	0	0		0	0	0	0	0
19	1	77	59	-1	344	120	7.1	32	ABprpapap	134	0	0	0		0	0	0	0	0
20	1	96	39	-1	255	310	8.7	37	Capa	-239	0	0	0		0	0	0	0	0
21	1	93	163	-1	307	122	20.2	33	ABprapaap	312	48	0	0		0	0	0	0	0
22	1	33	110	-1	493	304	7.5	32	ABaraapap	135	0	0	0		0	0	0	0	0
23	1	26	169	-1	283	135	10.3	32	ABprppapa	-263	0	0	0		0	0	0	0	0
24	1	36	106	-1	225	347	9.9	33	Cappa	310	-211	0	0		0	0	0	0	0
25	1	95	116	-1	406	176	5.3	32	ABarappap	274	337	0	0		0	0	0	0	0
26	1	167	136	-1	478	153	23.0	34	ABarpapaa	330	-665	0	0		0	0	0	0	0
27	1	101	104	-1	447	211	5.0	32	ABarapapa	5	0	0	0		0	0	0	0	0
28	1	120	70	-1	356	421	17.1	36	ABplaappp	348	449	0	0		0	0	0	0	0
29	1	84	14	-1	460	317	4.6	35	ABalpappp	352	-15	0	0		0	0	0	0	0
30	1	32	176	182	331	238	6.5	38	MSpapp	233	524	0	0		0	0	0	0	0
31	1	115	73	-1	272	130	14.1	33	ABprappaa	307	134	0	0		0	0	0	0	0
32	1	48	135	-1	413	142	7.2	32	ABarapppp	270	90	0	0		0	0	0	0	0
33	1	8	153	-1	336	103	16.6	34	ABpraappp	-23	0	0	0		0	0	0	0	0
34	1	17	74	-1	435	368	12.6	30	MSapapa	280	121	0	0		0	0	0	0	0
35	1	63	160	-1	171	271	8.3	33	Cpapp	309	499	0	0		0	0	0	0	0
36	1	37	69	-1	606	278	15.4	32	ABalaaaar	310	1069	0	0		0	0	0	0	0
37	1	60	8	-1	397	93	14.3	33	ABprpaapa	46	0	0	0		0	0	0	0	0
38	1	76	145	-1	261	379	20.5	35	ABplapapp	338	-25	0	0		0	0	0	0	0
39	1	119	119	-1	308	110	9.8	30	ABprppaap	267	-380	0	0		0	0	0	0	0
40	1	78	165	-1	191	313	21.3	37	Caaap	373	830	0	0		0	0	0	0	0
41	1	99	7	-1	231	133	14.7	33	ABprappap	-119	0	0	0		0	0	0	0	0
42	1	14	105	-1	212	155	8.4	30	ABprpppap	289	116	0	0		0	0	0	0	0
43	1	39	133	-1	297	406	9.2	32	ABplpppaa	288	1007	0	0		0	0	0	0	0
44	1	28	92	-1	523	262	9.5	30	ABaraaaap	274	727	0	0		0	0	0	0	0
45	1	18	37	-1	311	363	4.7	32	ABplpappp	269	159	0	0		0	0	0	0	0
46	1	87	168	-1	375	425	8.9	30	ABplppaaa	214	0	0	0		0	0	0	0	0
47	1	43	56	-1	385	309	7.4	31	MSaapap	313	0	0	0		0	0	0	0	0
48	1	177	50	-1	427	242	15.4	38	Eara	371	1179	0	0		0	0	0	0	0
49	1	45	115	-1	540	295	7.5	31	ABaraapaa	276	0	0	0		0	0	0	0	0
50	1	34	79	-1	515	328	4.4	32	ABalpappa	315	618	0	0		0	0	0	0	0
51	1	47	167	-1	588	361	13.0	33	ABalpapaa	298	-230	0	0		0	0	0	0	0
52	1	50	13	-1	377	134	6.0	32	ABprpapaa	163	0	0	0		0	0	0	0	0
53	1	129	84	-1	575	315	12.3	34	ABalpaapa	288	0	0	0		0	0	0	0	0
54	1	68	46	-1	509	343	13.1	30	MSapaaa	62	0	0	0		0	0	0	0	0
55	1	131	175	-1	313	205	9.2	34	Dpa	272	100	0	0		0	0	0	0	0
56	1	106	99	-1	360	201	18.4	35	ABarpappp	351	-1091	0	0		0	0	0	0	0
57	1	164	54	-1	261	396	9.4	32	ABplpppap	302	1114	0	0		0	0	0	0	0
58	1	19	138	-1	410	198	18.6	34	ABarpappa	309	-211	0	0		0	0	0	0	0
59	1	81	170	-1	335	163	21.5	35	ABarpppap	347	826	0	0		0	0	0	0	0
60	1	72	100	-1	516	401	10.4	31	ABalppaap	49	0	0	0		0	0	0	0	0
61	1	31	67	-1	591	331	16.9	32	ABalpaaaa	304	370	0	0		0	0	0	0	0
62	1	125	137	-1	462	339	22.1	35	ABplaaapa	311	-722	0	0		0	0	0	0	0
63	1	61	5	-1	479	263	7.4	32	ABaraappa	291	135	0	0		0	0	0	0	0
64	1	27	171	-1	410	200	10.4	29	MSpppaa	296	656	0	0		0	0	0	0	0
65	1	53	34	-1	215	298	5.4	32	Cappp	290	323	0	0		0	0	0	0	0
66	1	165	124	-1	485	236	4.7	32	ABarapaap	552	0	0	0		0	0	0	0	0
67	1	16	32	-1	443	304	8.9	32	MSaapaa	212	0	0	0		0	0	0	0	0
68	1	123	94	-1	405	396	5.4	32	ABplpapap	321	394	0	0		0	0	0	0	0
69	1	11	134	-1	544	221	6.9	34	ABaraaapa	338	96	0	0		0	0	0	0	0
70	1	90	53	-1	269	201	4.8	32	ABprppppp	321	386	0	0		0	0	0	0	0
71	1	100	87	-1	530	220	13.4	33	MSpaaaa	311	1669	0	0		0	0	0	0	0
72	1	107	78	-1	273	371	6.5	31	ABplppppa	58	0	0	0		0	0	0	0	0
73	1	82	120	-1	444	198	11.1	29	MSppaap	251	115	0	0		0	0	0	0	0
74	1	183	173	-1	221	265	4.7	32	Cpppp	247	609	0	0		0	0	0	0	0
75	1	23	58	-1	510	375	7.2	31	ABalppapa	300	190	0	0		0	0	0	0	0
76	1	158	11	-1	581	216	10.5	30	ABalaapaa	184	0	0	0		0	0	0	0	0
77	1	108	156	-1	201	154	17.5	33	ABprapapp	328	1070	0	0		0	0	0	0	0
78	1	97	64	-1	503	349	22.3	33	ABplaaaap	305	-39	0	0		0	0	0	0	0
79	1	114	16	-1	557	315	19.4	32	ABalapapa	304	131	0	0		0	0	0	0	0
80	1	13	15	-1	436	432	13.8	32	ABplpaapa	28	0	0	0		0	0	0	0	0
81	1	117	88	-1	571	186	14.6	32	ABalaaapp	322	139	0	0		0	0	0	0	0
82	1	74	108	-1	160	237	16.7	36	Cpapa	363	-101	0	0		0	0	0	0	0
83	1	71	77	-1	600	235	15.8	31	ABalaaapa	311	1234	0	0		0	0	0	0	0
84	1	134	48	-1	427	240	11.1	27	MSpaapp	221	-453	0	0		0	0	0	0	0
85	1	116	75	-1	494	287	13.3	35	MSaaapa	412	0	0	0		0	0	0	0	0
86	1	144	41	-1	558	258	14.8	32	MSaaaaa	207	0	0	0		0	0	0	0	0
87	1	105	68	-1	533	226	19.3	32	ABalappap	320	499	0	0		0	0	0	0	0
88	1	160	51	-1	168	176	15.3	32	ABprapppp	295	406	0	0		0	0	0	0	0
89	1	6	139	-1	399	356	8.7	32	MSappa	-203	0	0	0		0	0	0	0	0
90	1	178	19	-1	427	107	10.0	33	ABprpaaaa	332	-600	0	0		0	0	0	0	0
91	1	124	40	-1	437	255	6.6	31	ABaraappp	190	0	0	0		0	0	0	0	0
92	1	103	166	-1	252	159	4.4	32	ABprppppa	321	34	0	0		0	0	0	0	0
93	1	140	72	-1	302	300	18.3	41	Epla	391	568	0	0		0	0	0	0	0
94	1	180	152	-1	514	300	21.7	34	ABalapapp	288	1681	0	0		0	0	0	0	0
95	1	35	35	-1	341	89	11.0	32	ABprppaaa	75	0	0	0		0	0	0	0	0
96	1	162	80	-1	449	320	16.9	38	Eala	381	184	0	0		0	0	0	0	0
97	1	130	23	-1	543	157	15.5	30	ABalaappa	136	0	0	0		0	0	0	0	0
98	1	88	28	-1	417	346	22.5	37	ABplaaapp	363	51	0	0		0	0	0	0	0
99	1	52	18	-1	357	286	5.4	30	MSpapap	-335	0	0	0		0	0	0	0	0
100	1	163	181	-1	502	186	10.9	30	MSppaaa	155	0	0	0		0	0	0	0	0
101	1	4	26	-1	256	397	16.6	33	ABplappap	318	-735	0	0		0	0	0	0	0
102	1	138	12	-1	304	153	4.5	33	ABprpappp	301	145	0	0		0	0	0	0	0
103	1	153	45	-1	598	263	11.4	32	ABalaaaal	-159	0	0	0		0	0	0	0	0
104	1	92	61	-1	385	97	9.4	32	ABprpaaap	-167	0	0	0		0	0	0	0	0
105	1	182	158	-1	362	384	21.7	36	ABplapaap	335	-183	0	0		0	0	0	0	0
106	1	80	149	-1	176	313	11.4	32	Caapp	285	496	0	0		0	0	0	0	0
107	1	69	162	-1	437	293	22.5	35	ABarppaaa	351	-569	0	0		0	0	0	0	0
108	1	126	128	-1	525	248	4.6	31	ABarapaaa	293	178	0	0		0	0	0	0	0
109	1	152	174	-1	294	305	12.5	38	Dap	382	-1	0	0		0	0	0	0	0
110	1	168	82	-1	394	222	23.2	39	ABarpaapp	399	1526	0	0		0	0	0	0	0
111	1	110	130	-1	496	417	13.9	33	ABalpppap	-62	0	0	0		0	0	0	0	0
112	1	139	86	-1	450	396	22.4	35	ABplaapap	112	0	0	0		0	0	0	0	0
113	1	59	164	-1	305	224	22.8	39	Cpaaa	396	75	0	0		0	0	0	0	0
114	1	159	141	-1	402	164	14.4	31	MSppapp	294	950	0	0		0	0	0	0	0
115	1	73	103	-1	452	239	22.6	37	ABarpaapa	331	398	0	0		0	0	0	0	0
116	1	22	147	-1	540	182	11.3	31	ABalaapap	278	224	0	0		0	0	0	0	0
117	1	149	38	-1	198	152	12.8	31	ABprapppa	428	0	0	0		0	0	0	0	0
118	1	79	55	-1	540	350	21.3	34	ABplaaaaa	117	0	0	0		0	0	0	0	0
119	1	136	43	-1	580	199	18.7	31	ABalappaa	275	666	0	0		0	0	0	0	0
120	1	42	6	-1	511	153	16.7	34	ABalaappp	306	-825	0	0		0	0	0	0	0
121	1	112	83	-1	535	382	13.1	32	ABalppaaa	295	429	0	0		0	0	0	0	0
122	1	62	9	-1	488	114	11.6	32	ABpraaaap	-153	0	0	0		0	0	0	0	0
123	1	38	107	-1	427	429	9.7	31	ABplpaaap	305	131	0	0		0	0	0	0	0
124	1	133	113	-1	514	289	17.5	34	MSaaaap	330	-759	0	0		0	0	0	0	0
125	1	46	111	-1	256	134	18.7	34	ABprapapa	322	-7	0	0		0	0	0	0	0
126	1	142	97	-1	268	372	12.6	31	ABplppapp	287	-120	0	0		0	0	0	0	0
127	1	49	27	-1	444	396	6.7	30	ABplpapaa	-213	0	0	0		0	0	0	0	0
128	1	171	20	-1	267	278	22.4	37	Caaaa	340	-15	0	0		0	0	0	0	0
129	1	156	143	-1	564	280	22.0	36	ABalapaap	318	495	0	0		0	0	0	0	0
130	1	58	131	-1	472	412	17.4	33	ABalppppa	304	1395	0	0		0	0	0	0	0
131	1	40	52	-1	587	241	20.1	33	ABalapaaa	-76	0	0	0		0	0	0	0	0
132	1	150	89	-1	182	227	11.5	39	Cppa	814	0	0	0		0	0	0	0	0
133	1	54	81	-1	352	116	21.4	35	ABprapaaa	274	0	0	0		0	0	0	0	0
134	1	169	65	-1	489	118	15.6	32	ABpraaapa	215	0	0	0		0	0	0	0	0
135	1	94	126	-1	318	380	21.6	36	ABplapapa	328	459	0	0		0	0	0	0	0
136	1	111	122	-1	360	193	11.8	31	MSpppap	227	-128	0	0		0	0	0	0	0
137	1	102	184	-1	329	313	22.4	38	ABarppapa	342	462	0	0		0	0	0	0	0
138	1	86	98	-1	312	399	13.3	34	ABplppapa	6	0	0	0		0	0	0	0	0
139	1	67	178	-1	454	172	5.3	31	ABarappaa	37	0	0	0		0	0	0	0	0
140	1	57	42	-1	456	123	19.2	33	ABpraapaa	276	0	0	0		0	0	0	0	0
141	1	3	90	-1	369	128	12.9	31	ABprpaapp	298	213	0	0		0	0	0	0	0
142	1	155	25	-1	439	118	14.2	33	ABpraaapp	131	0	0	0		0	0	0	0	0
143	1	44	31	-1	286	171	22.4	35	ABarppppa	357	-166	0	0		0	0	0	0	0
144	1	151	102	-1	196	235	21.2	37	Cpaap	339	-455	0	0		0	0	0	0	0
145	1	109	63	-1	500	378	15.8	32	ABalpppaa	135	0	0	0		0	0	0	0	0
146	1	166	140	-1	437	281	12.5	29	MSaaapp	392	0	0	0		0	0	0	0	0
147	1	75	123	-1	416	119	20.4	33	ABpraapap	301	-283	0	0		0	0	0	0	0
148	1	170	76	-1	267	180	10.5	33	ABprppapp	319	29	0	0		0	0	0	0	0
149	1	51	10	-1	410	429	19.1	34	ABplaappa	-174	0	0	0		0	0	0	0	0
150	1	10	66	-1	320	312	5.5	31	MSaappp	306	-1071	0	0		0	0	0	0	0
151	1	135	118	-1	277	240	10.2	35	Dpp	295	-870	0	0		0	0	0	0	0
152	1	83	155	-1	218	219	8.5	31	Cpppa	258	609	0	0		0	0	0	0	0
153	1	12	57	-1	377	330	12.4	30	MSapapp	287	366	0	0		0	0	0	0	0
154	1	21	4	-1	305	413	17.4	34	ABplappaa	340	984	0	0		0	0	0	0	0
155	1	98	22	-1	336	413	9.5	32	ABplppaap	278	-531	0	0		0	0	0	0	0
156	1	118	159	-1	229	185	19.1	35	ABarppppp	372	0	0	0		0	0	0	0	0
157	1	104	93	-1	218	365	13.1	33	ABplapppp	312	93	0	0		0	0	0	0	0
158	1	89	150	-1	479	217	15.4	33	MSpaaap	322	-854	0	0		0	0	0	0	0
159	1	7	49	-1	349	256	17.3	39	Earp	377	-724	0	0		0	0	0	0	0
160	1	29	148	-1	223	298	14.5	37	Eplp	-338	0	0	0		0	0	0	0	0
161	1	15	154	-1	380	376	13.1	35	MSappp	294	0	0	0		0	0	0	0	0
162	1	161	172	-1	512	182	19.5	34	ABalapppa	331	-735	0	0		0	0	0	0	0
163	1	145	129	-1	479	238	11.7	33	MSpaapa	208	0	0	0		0	0	0	0	0
164	1	127	24	-1	468	201	19.3	33	ABalapppp	338	-708	0	0		0	0	0	0	0
165	1	121	125	-1	500	253	22.7	34	ABarpaaaa	340	797	0	0		0	0	0	0	0
166	1	181	109	-1	498	198	23.6	36	ABarpaaap	338	-512	0	0		0	0	0	0	0
167	1	157	47	-1	233	244	15.8	38	Eprp	69	0	0	0		0	0	0	0	0
168	1	64	21	-1	461	344	11.8	30	MSapaap	285	200	0	0		0	0	0	0	0
169	1	85	29	-1	371	324	3.8	28	MSaappa	273	618	0	0		0	0	0	0	0
170	1	179	146	-1	325	245	12.0	31	Z2	243	0	0	0		0	0	0	0	0
171	1	141	151	-1	335	335	9.2	35	Daa	297	-126	0	0		0	0	0	0	0
172	1	146	114	-1	391	164	20.8	33	ABarpppaa	277	456	0	0		0	0	0	0	0
173	1	143	142	-1	363	374	4.7	34	ABplpappa	343	410	0	0		0	0	0	0	0
174	1	25	183	-1	367	296	22.7	39	ABarppaap	387	-67	0	0		0	0	0	0	0
175	1	56	144	-1	311	212	17.7	40	Epra	398	1050	0	0		0	0	0	0	0
176	1	147	71	-1	398	401	22.3	35	ABplapaaa	349	-480	0	0		0	0	0	0	0
177	1	128	157	-1	366	329	16.8	39	Ealp	381	-125	0	0		0	0	0	0	0
178	1	113	132	-1	563	363	16.6	33	ABalpaaap	329	167	0	0		0	0	0	0	0
179	1	172	17	-1	341	161	5.1	34	ABprpappa	297	513	0	0		0	0	0	0	0
180	1	41	44	-1	402	249	9.1	33	MSpapaa	327	-326	0	0		0	0	0	0	0
181	1	176	179	-1	465	164	13.8	31	MSppapa	-35	0	0	0		0	0	0	0	0
182	1	137	161	-1	174	321	17.3	35	Caapa	340	133	0	0		0	0	0	0	0
183	1	175	3	-1	439	171	20.8	35	ABarpapap	323	89	0	0		0	0	0	0	0
184	1	184	186	-1	365	280	12.1	29	Z3	296	-731	0	0		0	0	0	0	0
