# Supplementary material for: The AP-2 Transcription Factor APTF-2 Is Required for Neuroblast and Epidermal Morphogenesis in Caenorhabditis elegans Embryogenesis
Source: PLoS Genet. 2016 May 13;12(5):e1006048. doi: 10.1371/journal.pgen.1006048 (PMC4866721; doi:10.1371/journal.pgen.1006048)
Supplement: S3 Text — (ZIP) [file pgen.1006048.s031.zip › nuclei/t111-nuclei]

1	1	9	8	-1	252	145	8.4	33	ABprpppaa	313	619	0	0		0	0	0	0	0
2	1	4	112	-1	391	437	13.2	33	ABplpaapp	71	0	0	0		0	0	0	0	0
3	1	183	118	-1	435	168	21.6	34	ABarpapap	338	435	0	0		0	0	0	0	0
4	1	154	84	-1	301	411	17.1	33	ABplappaa	311	157	0	0		0	0	0	0	0
5	1	63	38	-1	480	263	7.6	31	ABaraappa	312	1141	0	0		0	0	0	0	0
6	1	120	99	-1	517	147	18.2	33	ABalaappp	313	174	0	0		0	0	0	0	0
7	1	41	90	-1	226	140	14.6	34	ABprappap	182	0	0	0		0	0	0	0	0
8	1	37	71	-1	400	89	14.2	34	ABprpaapa	285	319	0	0		0	0	0	0	0
9	1	122	97	-1	491	115	11.6	32	ABpraaaap	325	852	0	0		0	0	0	0	0
10	1	149	56	-1	411	431	18.7	35	ABplaappa	192	0	0	0		0	0	0	0	0
11	1	76	19	-1	581	211	10.5	32	ABalaapaa	285	-449	0	0		0	0	0	0	0
12	1	102	15	-1	307	159	4.4	35	ABprpappp	144	0	0	0		0	0	0	0	0
13	1	52	114	-1	378	139	6.3	32	ABprpapaa	327	369	0	0		0	0	0	0	0
14	1	29	92	-1	458	317	4.6	35	ABalpappp	35	0	0	0		0	0	0	0	0
15	1	80	28	-1	436	435	13.8	31	ABplpaapa	309	282	0	0		0	0	0	0	0
16	1	79	78	-1	554	315	19.3	30	ABalapapa	269	453	0	0		0	0	0	0	0
17	1	179	43	-1	341	162	5.4	33	ABprpappa	283	182	0	0		0	0	0	0	0
18	1	99	172	-1	356	271	5.7	30	MSpapap	276	-338	0	0		0	0	0	0	0
19	1	90	48	-1	430	107	9.9	33	ABprpaaaa	491	0	0	0		0	0	0	0	0
20	1	128	6	-1	269	280	22.6	37	Caaaa	358	561	0	0		0	0	0	0	0
21	1	168	182	-1	462	347	12.0	30	MSapaap	277	-488	0	0		0	0	0	0	0
22	1	155	52	-1	336	408	9.4	33	ABplppaap	276	-533	0	0		0	0	0	0	0
23	1	97	168	-1	541	156	15.4	32	ABalaappa	134	0	0	0		0	0	0	0	0
24	1	164	167	-1	465	201	19.4	35	ABalapppp	325	480	0	0		0	0	0	0	0
25	1	142	27	-1	440	120	14.3	34	ABpraaapp	-32	0	0	0		0	0	0	0	0
26	1	101	17	-1	252	395	16.4	32	ABplappap	317	-782	0	0		0	0	0	0	0
27	1	127	129	-1	440	393	6.8	31	ABplpapaa	299	136	0	0		0	0	0	0	0
28	1	98	82	-1	414	346	22.2	35	ABplaaapp	330	363	0	0		0	0	0	0	0
29	1	169	66	-1	370	320	3.8	28	MSaappa	-50	0	0	0		0	0	0	0	0
30	1	7	40	-1	394	113	17.4	35	ABpraappa	115	0	0	0		0	0	0	0	0
31	1	143	159	-1	288	169	22.0	36	ABarppppa	342	150	0	0		0	0	0	0	0
32	1	67	127	-1	444	310	9.0	32	MSaapaa	144	0	0	0		0	0	0	0	0
33	1	14	72	-1	516	142	11.1	30	ABpraaaaa	287	1051	0	0		0	0	0	0	0
34	1	65	36	-1	215	295	5.3	33	Cappp	321	-305	0	0		0	0	0	0	0
35	1	95	158	-1	335	93	10.7	31	ABprppaaa	290	80	0	0		0	0	0	0	0
36	1	6	31	-1	345	144	13.2	30	MSppppa	204	203	0	0		0	0	0	0	0
37	1	45	91	-1	314	361	4.6	32	ABplpappp	-113	0	0	0		0	0	0	0	0
38	1	117	13	-1	197	154	12.4	32	ABprapppa	298	748	0	0		0	0	0	0	0
39	1	20	171	-1	253	309	8.5	37	Capa	85	0	0	0		0	0	0	0	0
40	1	91	128	-1	438	253	7.1	32	ABaraappp	-124	0	0	0		0	0	0	0	0
41	1	86	111	-1	553	260	14.7	32	MSaaaaa	320	412	0	0		0	0	0	0	0
42	1	140	153	-1	456	124	19.4	34	ABpraapaa	281	0	0	0		0	0	0	0	0
43	1	119	149	-1	576	201	19.3	31	ABalappaa	257	646	0	0		0	0	0	0	0
44	1	180	106	-1	401	246	9.5	33	MSpapaa	317	468	0	0		0	0	0	0	0
45	1	103	59	-1	596	259	11.4	33	ABalaaaal	168	0	0	0		0	0	0	0	0
46	1	54	148	-1	506	347	13.5	31	MSapaaa	266	27	0	0		0	0	0	0	0
47	1	167	24	-1	232	244	15.9	39	Eprp	395	-968	0	0		0	0	0	0	0
48	1	84	73	-1	430	241	11.3	26	MSpaapp	117	0	0	0		0	0	0	0	0
49	1	159	117	-1	347	257	17.6	38	Earp	380	283	0	0		0	0	0	0	0
50	1	48	162	-1	425	245	15.7	38	Eara	375	281	0	0		0	0	0	0	0
51	1	88	76	-1	166	178	14.7	32	ABprapppp	275	69	0	0		0	0	0	0	0
52	1	131	181	-1	586	245	20.1	32	ABalapaaa	314	145	0	0		0	0	0	0	0
53	1	70	62	-1	266	198	4.5	32	ABprppppp	319	233	0	0		0	0	0	0	0
54	1	57	138	-1	256	397	9.2	31	ABplpppap	287	118	0	0		0	0	0	0	0
55	1	118	165	-1	542	347	22.0	34	ABplaaaaa	256	0	0	0		0	0	0	0	0
56	1	47	3	-1	380	301	7.1	32	MSaapap	24	0	0	0		0	0	0	0	0
57	1	153	177	-1	378	331	12.3	31	MSapapp	274	-252	0	0		0	0	0	0	0
58	1	75	21	-1	505	375	7.0	32	ABalppapa	302	-96	0	0		0	0	0	0	0
59	1	19	2	-1	347	117	6.7	32	ABprpapap	276	435	0	0		0	0	0	0	0
60	1	8	124	-1	467	412	10.0	32	ABplpaaaa	310	103	0	0		0	0	0	0	0
61	1	104	154	-1	387	95	9.4	32	ABprpaaap	139	0	0	0		0	0	0	0	0
62	1	13	10	-1	454	159	8.8	32	ABarapppa	319	-27	0	0		0	0	0	0	0
63	1	145	108	-1	505	386	16.3	33	ABalpppaa	184	0	0	0		0	0	0	0	0
64	1	78	50	-1	499	345	22.3	33	ABplaaaap	335	-91	0	0		0	0	0	0	0
65	1	134	22	-1	484	126	15.4	32	ABpraaapa	-137	0	0	0		0	0	0	0	0
66	1	150	47	-1	317	311	5.5	32	MSaappp	320	808	0	0		0	0	0	0	0
67	1	61	136	-1	593	333	16.5	32	ABalpaaaa	315	-211	0	0		0	0	0	0	0
68	1	87	51	-1	536	224	19.1	32	ABalappap	300	89	0	0		0	0	0	0	0
69	1	36	93	-1	603	276	15.4	32	ABalaaaar	-271	0	0	0		0	0	0	0	0
70	1	28	130	-1	354	424	17.4	36	ABplaappp	369	0	0	0		0	0	0	0	0
71	1	176	98	-1	396	403	22.4	35	ABplapaaa	315	-220	0	0		0	0	0	0	0
72	1	93	126	-1	302	301	18.1	40	Epla	399	896	0	0		0	0	0	0	0
73	1	31	34	-1	265	130	13.5	33	ABprappaa	172	0	0	0		0	0	0	0	0
74	1	34	107	-1	435	369	12.5	30	MSapapa	285	611	0	0		0	0	0	0	0
75	1	85	88	-1	492	292	13.4	33	MSaaapa	334	305	0	0		0	0	0	0	0
76	1	148	161	-1	266	179	10.4	32	ABprppapp	321	41	0	0		0	0	0	0	0
77	1	83	35	-1	596	234	15.5	31	ABalaaapa	315	1991	0	0		0	0	0	0	0
78	1	72	123	-1	280	375	6.5	32	ABplppppa	320	-1295	0	0		0	0	0	0	0
79	1	50	109	-1	518	323	4.2	33	ABalpappa	317	-342	0	0		0	0	0	0	0
80	1	96	163	-1	452	322	16.7	38	Eala	377	729	0	0		0	0	0	0	0
81	1	133	100	-1	342	112	20.8	35	ABprapaaa	305	361	0	0		0	0	0	0	0
82	1	110	95	-1	388	222	23.2	39	ABarpaapp	393	497	0	0		0	0	0	0	0
83	1	121	152	-1	529	388	13.4	32	ABalppaaa	311	-435	0	0		0	0	0	0	0
84	1	53	7	-1	573	313	12.2	34	ABalpaapa	340	267	0	0		0	0	0	0	0
85	1	18	53	-1	488	394	21.8	36	ABplaapaa	315	-140	0	0		0	0	0	0	0
86	1	112	156	-1	446	397	22.4	34	ABplaapap	332	1067	0	0		0	0	0	0	0
87	1	71	94	-1	530	215	13.4	32	MSpaaaa	309	-530	0	0		0	0	0	0	0
88	1	81	9	-1	572	187	14.9	32	ABalaaapp	313	0	0	0		0	0	0	0	0
89	1	132	61	-1	177	228	11.4	38	Cppa	384	1124	0	0		0	0	0	0	0
90	1	141	33	-1	372	123	12.7	32	ABprpaapp	291	-139	0	0		0	0	0	0	0
91	1	5	139	-1	460	369	4.9	34	ABalppapp	325	269	0	0		0	0	0	0	0
92	1	44	18	-1	522	261	9.6	30	ABaraaaap	24	0	0	0		0	0	0	0	0
93	1	157	132	-1	214	364	13.1	32	ABplapppp	136	0	0	0		0	0	0	0	0
94	1	68	119	-1	402	399	5.7	32	ABplpapap	278	548	0	0		0	0	0	0	0
95	1	15	133	-1	430	398	16.7	34	ABalppppp	38	0	0	0		0	0	0	0	0
96	1	11	178	-1	268	347	22.3	36	ABarppapp	302	7	0	0		0	0	0	0	0
97	1	126	166	-1	266	370	12.3	32	ABplppapp	322	297	0	0		0	0	0	0	0
98	1	138	185	-1	310	391	13.3	33	ABplppapa	135	0	0	0		0	0	0	0	0
99	1	56	176	-1	361	199	18.3	34	ABarpappp	330	213	0	0		0	0	0	0	0
100	1	60	174	-1	515	398	10.3	33	ABalppaap	-96	0	0	0		0	0	0	0	0
101	1	17	89	-1	502	191	5.4	31	ABaraaapp	249	0	0	0		0	0	0	0	0
102	1	144	20	-1	192	235	21.4	37	Cpaap	366	767	0	0		0	0	0	0	0
103	1	115	54	-1	449	234	22.6	37	ABarpaapa	369	718	0	0		0	0	0	0	0
104	1	27	70	-1	446	214	4.9	31	ABarapapa	349	0	0	0		0	0	0	0	0
105	1	42	96	-1	208	161	8.0	32	ABprpppap	428	0	0	0		0	0	0	0	0
106	1	24	65	-1	228	348	9.5	33	Cappa	313	243	0	0		0	0	0	0	0
107	1	123	64	-1	426	428	9.6	32	ABplpaaap	-132	0	0	0		0	0	0	0	0
108	1	82	41	-1	161	239	17.0	37	Cpapa	329	0	0	0		0	0	0	0	0
109	1	166	150	-1	500	206	23.4	35	ABarpaaap	307	852	0	0		0	0	0	0	0
110	1	22	1	-1	491	305	7.3	31	ABaraapap	89	0	0	0		0	0	0	0	0
111	1	125	83	-1	251	135	18.4	34	ABprapapa	-89	0	0	0		0	0	0	0	0
112	1	12	147	-1	572	259	8.5	32	ABaraaaaa	282	2	0	0		0	0	0	0	0
113	1	124	179	-1	511	290	17.4	34	MSaaaap	305	1734	0	0		0	0	0	0	0
114	1	172	113	-1	389	163	20.4	32	ABarpppaa	317	1000	0	0		0	0	0	0	0
115	1	49	55	-1	540	293	7.8	32	ABaraapaa	310	653	0	0		0	0	0	0	0
116	1	25	81	-1	405	174	5.6	32	ABarappap	272	635	0	0		0	0	0	0	0
117	1	1	12	-1	538	350	11.1	33	ABalpaapp	206	0	0	0		0	0	0	0	0
118	1	151	155	-1	279	235	11.0	35	Dpp	347	-996	0	0		0	0	0	0	0
119	1	39	183	-1	310	115	9.3	31	ABprppaap	266	886	0	0		0	0	0	0	0
120	1	73	157	-1	444	194	11.3	28	MSppaap	253	-485	0	0		0	0	0	0	0
121	1	16	141	-1	549	346	7.2	33	ABalpapap	-93	0	0	0		0	0	0	0	0
122	1	136	105	-1	361	193	12.4	31	MSpppap	263	498	0	0		0	0	0	0	0
123	1	147	16	-1	411	118	20.4	35	ABpraapap	340	13	0	0		0	0	0	0	0
124	1	66	104	-1	488	234	5.0	31	ABarapaap	303	1431	0	0		0	0	0	0	0
125	1	165	87	-1	499	259	22.5	34	ABarpaaaa	311	-183	0	0		0	0	0	0	0
126	1	135	122	-1	314	384	21.4	37	ABplapapa	303	-170	0	0		0	0	0	0	0
127	1	10	145	-1	400	221	5.5	33	ABarapapp	287	0	0	0		0	0	0	0	0
128	1	108	58	-1	526	256	4.5	30	ABarapaaa	300	-465	0	0		0	0	0	0	0
129	1	163	164	-1	479	239	11.6	32	MSpaapa	316	-1039	0	0		0	0	0	0	0
130	1	111	63	-1	489	421	13.8	32	ABalpppap	87	0	0	0		0	0	0	0	0
131	1	130	14	-1	475	406	17.6	33	ABalppppa	307	104	0	0		0	0	0	0	0
132	1	178	140	-1	563	363	16.9	33	ABalpaaap	-212	0	0	0		0	0	0	0	0
133	1	43	44	-1	294	409	9.3	31	ABplpppaa	313	-79	0	0		0	0	0	0	0
134	1	69	135	-1	543	222	7.0	33	ABaraaapa	149	0	0	0		0	0	0	0	0
135	1	32	37	-1	419	140	7.1	32	ABarapppp	305	-634	0	0		0	0	0	0	0
136	1	26	102	-1	476	162	23.3	34	ABarpapaa	325	-1217	0	0		0	0	0	0	0
137	1	62	29	-1	459	340	22.4	34	ABplaaapa	333	224	0	0		0	0	0	0	0
138	1	58	160	-1	408	197	18.4	34	ABarpappa	319	-851	0	0		0	0	0	0	0
139	1	89	169	170	397	352	8.0	35	MSappa	461	0	0	0		0	0	0	0	0
140	1	146	110	-1	437	282	12.4	29	MSaaapp	280	-6	0	0		0	0	0	0	0
141	1	114	4	-1	402	162	14.3	30	MSppapp	83	0	0	0		0	0	0	0	0
142	1	173	180	-1	361	374	4.8	33	ABplpappa	328	704	0	0		0	0	0	0	0
143	1	129	144	-1	564	278	22.0	35	ABalapaap	323	162	0	0		0	0	0	0	0
144	1	175	74	-1	312	212	17.7	39	Epra	175	0	0	0		0	0	0	0	0
145	1	38	137	-1	261	383	20.4	33	ABplapapp	331	1271	0	0		0	0	0	0	0
146	1	170	30	-1	321	249	12.7	30	Z2	292	194	0	0		0	0	0	0	0
147	1	116	121	-1	543	182	11.2	31	ABalaapap	311	218	0	0		0	0	0	0	0
148	1	160	39	-1	224	298	14.6	37	Eplp	292	0	0	0		0	0	0	0	0
149	1	106	67	-1	179	312	11.7	33	Caapp	-216	0	0	0		0	0	0	0	0
150	1	158	175	-1	482	224	15.4	34	MSpaaap	341	7	0	0		0	0	0	0	0
151	1	171	32	-1	338	331	9.3	34	Daa	344	868	0	0		0	0	0	0	0
152	1	94	125	-1	519	300	22.3	33	ABalapapp	333	390	0	0		0	0	0	0	0
153	1	33	68	-1	333	102	16.1	35	ABpraappp	114	0	0	0		0	0	0	0	0
154	1	161	131	-1	380	375	12.9	34	MSappp	21	0	0	0		0	0	0	0	0
155	1	152	134	-1	228	222	8.5	33	Cpppa	321	482	0	0		0	0	0	0	0
156	1	77	77	-1	195	156	17.2	33	ABprapapp	-420	0	0	0		0	0	0	0	0
157	1	177	85	-1	367	330	16.6	38	Ealp	385	840	0	0		0	0	0	0	0
158	1	105	173	-1	361	383	21.2	35	ABplapaap	137	0	0	0		0	0	0	0	0
159	1	156	101	-1	226	185	19.2	34	ABarppppp	349	1410	0	0		0	0	0	0	0
160	1	35	142	-1	168	271	8.4	33	Cpapp	396	0	0	0		0	0	0	0	0
161	1	182	49	-1	172	318	17.6	37	Caapa	328	1098	0	0		0	0	0	0	0
162	1	107	79	-1	435	291	22.6	36	ABarppaaa	351	-932	0	0		0	0	0	0	0
163	1	21	11	-1	302	121	18.9	33	ABprapaap	362	0	0	0		0	0	0	0	0
164	1	113	86	-1	302	225	23.1	40	Cpaaa	392	581	0	0		0	0	0	0	0
165	1	40	184	-1	196	314	21.5	39	Caaap	351	-1116	0	0		0	0	0	0	0
166	1	92	103	-1	260	153	4.6	33	ABprppppa	334	-430	0	0		0	0	0	0	0
167	1	51	45	-1	585	364	12.6	33	ABalpapaa	-235	0	0	0		0	0	0	0	0
168	1	46	143	-1	367	425	9.2	30	ABplppaaa	-93	0	0	0		0	0	0	0	0
169	1	23	120	-1	286	134	10.4	31	ABprppapa	299	180	0	0		0	0	0	0	0
170	1	59	25	-1	339	162	21.4	35	ABarpppap	512	0	0	0		0	0	0	0	0
171	1	64	46	-1	411	197	10.8	29	MSpppaa	140	0	0	0		0	0	0	0	0
172	1	162	146	-1	512	185	19.1	33	ABalapppa	294	466	0	0		0	0	0	0	0
173	1	74	80	-1	217	260	4.5	33	Cpppp	279	-330	0	0		0	0	0	0	0
174	1	109	115	-1	295	309	12.7	38	Dap	313	-53	0	0		0	0	0	0	0
175	1	55	42	-1	319	209	9.4	34	Dpa	350	0	0	0		0	0	0	0	0
176	1	30	116	-1	304	244	6.0	29	MSpappp	223	825	0	0		0	0	0	0	0
177	1	3	23	-1	222	369	17.3	32	ABplapppa	132	0	0	0		0	0	0	0	0
178	1	139	60	-1	454	173	4.8	31	ABarappaa	311	0	0	0		0	0	0	0	0
179	1	181	26	-1	466	167	14.3	31	MSppapa	307	147	0	0		0	0	0	0	0
180	1	2	69	-1	266	336	4.2	32	ABplppppp	76	0	0	0		0	0	0	0	0
181	1	100	151	-1	502	188	11.0	30	MSppaaa	272	457	0	0		0	0	0	0	0
182	1	30	186	-1	353	226	6.1	28	MSpappa	200	-434	0	0		0	0	0	0	0
183	1	174	75	-1	367	299	22.9	39	ABarppaap	343	463	0	0		0	0	0	0	0
184	1	137	5	-1	329	317	22.6	37	ABarppapa	335	211	0	0		0	0	0	0	0
185	1	6	57	-1	302	167	13.9	30	MSppppp	-85	0	0	0		0	0	0	0	0
186	1	184	187	-1	366	273	12.5	30	Z3	250	-727	0	0		0	0	0	0	0
