# Supplementary material for: The AP-2 Transcription Factor APTF-2 Is Required for Neuroblast and Epidermal Morphogenesis in Caenorhabditis elegans Embryogenesis
Source: PLoS Genet. 2016 May 13;12(5):e1006048. doi: 10.1371/journal.pgen.1006048 (PMC4866721; doi:10.1371/journal.pgen.1006048)
Supplement: S3 Text — (ZIP) [file pgen.1006048.s031.zip › nuclei/t112-nuclei]

1	1	110	1	-1	490	303	7.3	31	ABaraapap	312	-181	0	0		0	0	0	0	0
2	1	59	100	-1	346	121	6.2	32	ABprpapap	434	0	0	0		0	0	0	0	0
3	1	56	122	-1	379	296	7.2	31	MSaapap	302	0	0	0		0	0	0	0	0
4	1	141	167	-1	407	161	14.1	30	MSppapp	299	200	0	0		0	0	0	0	0
5	1	184	7	-1	326	316	22.4	36	ABarppapa	363	275	0	0		0	0	0	0	0
6	1	20	151	-1	268	280	22.5	37	Caaaa	375	233	0	0		0	0	0	0	0
7	1	84	109	-1	569	315	12.3	34	ABalpaapa	349	278	0	0		0	0	0	0	0
8	1	1	163	-1	258	143	8.2	33	ABprpppaa	330	363	0	0		0	0	0	0	0
9	1	88	92	-1	578	188	14.9	33	ABalaaapp	324	117	0	0		0	0	0	0	0
10	1	62	189	-1	460	156	8.3	31	ABarapppa	291	0	0	0		0	0	0	0	0
11	1	163	22	-1	303	120	18.0	33	ABprapaap	29	0	0	0		0	0	0	0	0
12	1	117	29	-1	536	352	11.2	32	ABalpaapp	308	-418	0	0		0	0	0	0	0
13	1	38	17	-1	198	152	12.1	31	ABprapppa	412	0	0	0		0	0	0	0	0
14	1	131	41	-1	476	408	17.5	34	ABalppppa	296	211	0	0		0	0	0	0	0
15	1	12	111	-1	311	173	4.7	34	ABprpappp	277	142	0	0		0	0	0	0	0
16	1	123	137	-1	415	116	20.4	35	ABpraapap	332	1593	0	0		0	0	0	0	0
17	1	26	123	-1	250	396	16.2	34	ABplappap	289	409	0	0		0	0	0	0	0
18	1	92	133	-1	526	258	10.2	29	ABaraaaap	110	0	0	0		0	0	0	0	0
19	1	11	67	-1	581	209	10.5	29	ABalaapaa	315	0	0	0		0	0	0	0	0
20	1	102	57	-1	192	236	21.4	39	Cpaap	370	390	0	0		0	0	0	0	0
21	1	58	3	-1	501	367	6.8	32	ABalppapa	279	-106	0	0		0	0	0	0	0
22	1	65	11	-1	489	124	15.5	32	ABpraaapa	205	0	0	0		0	0	0	0	0
23	1	177	44	-1	222	371	16.8	33	ABplapppa	303	398	0	0		0	0	0	0	0
24	1	47	102	-1	230	247	16.0	39	Eprp	35	0	0	0		0	0	0	0	0
25	1	170	158	-1	336	159	21.4	35	ABarpppap	326	1115	0	0		0	0	0	0	0
26	1	179	136	-1	465	167	14.3	31	MSppapa	278	-374	0	0		0	0	0	0	0
27	1	25	145	-1	440	114	14.2	35	ABpraaapp	294	0	0	0		0	0	0	0	0
28	1	15	149	-1	437	433	13.5	32	ABplpaapa	59	0	0	0		0	0	0	0	0
29	1	137	98	-1	452	339	22.6	35	ABplaaapa	285	2391	0	0		0	0	0	0	0
30	1	146	162	-1	322	245	12.6	32	Z2	271	131	0	0		0	0	0	0	0
31	1	36	107	-1	347	150	13.0	29	MSppppa	193	-1058	0	0		0	0	0	0	0
32	1	151	188	-1	334	326	9.3	34	Daa	320	-387	0	0		0	0	0	0	0
33	1	90	34	-1	374	125	12.6	31	ABprpaapp	-168	0	0	0		0	0	0	0	0
34	1	73	51	-1	265	134	13.5	33	ABprappaa	317	162	0	0		0	0	0	0	0
35	1	77	6	-1	600	234	15.8	32	ABalaaapa	293	-101	0	0		0	0	0	0	0
36	1	34	18	-1	215	293	5.5	32	Cappp	311	767	0	0		0	0	0	0	0
37	1	135	147	-1	425	136	6.4	32	ABarapppp	-16	0	0	0		0	0	0	0	0
38	1	5	20	-1	482	262	8.0	31	ABaraappa	172	0	0	0		0	0	0	0	0
39	1	148	174	-1	229	302	14.5	37	Eplp	374	775	0	0		0	0	0	0	0
40	1	30	42	-1	394	110	16.8	34	ABpraappa	189	0	0	0		0	0	0	0	0
41	1	108	173	-1	157	241	16.8	37	Cpapa	-211	0	0	0		0	0	0	0	0
42	1	175	172	-1	321	211	9.4	35	Dpa	297	32	0	0		0	0	0	0	0
43	1	17	175	-1	344	164	5.4	33	ABprpappa	218	0	0	0		0	0	0	0	0
44	1	133	138	-1	299	410	9.4	32	ABplpppaa	212	0	0	0		0	0	0	0	0
45	1	167	8	-1	581	368	12.4	32	ABalpapaa	80	0	0	0		0	0	0	0	0
46	1	171	112	-1	414	192	10.8	29	MSpppaa	258	-1774	0	0		0	0	0	0	0
47	1	66	19	-1	319	302	5.5	32	MSaappp	319	-156	0	0		0	0	0	0	0
48	1	19	187	-1	432	108	9.7	33	ABprpaaaa	335	820	0	0		0	0	0	0	0
49	1	161	84	-1	173	318	17.8	36	Caapa	331	173	0	0		0	0	0	0	0
50	1	64	125	-1	496	345	22.4	33	ABplaaaap	281	543	0	0		0	0	0	0	0
51	1	68	96	-1	541	220	19.4	33	ABalappap	253	129	0	0		0	0	0	0	0
52	1	22	144	-1	340	405	9.5	32	ABplppaap	275	-198	0	0		0	0	0	0	0
53	1	85	9	-1	486	392	21.7	36	ABplaapaa	323	1745	0	0		0	0	0	0	0
54	1	103	25	-1	449	233	22.7	36	ABarpaapa	350	946	0	0		0	0	0	0	0
55	1	115	81	-1	540	289	7.9	32	ABaraapaa	156	0	0	0		0	0	0	0	0
56	1	10	114	-1	406	433	19.1	35	ABplaappa	66	0	0	0		0	0	0	0	0
57	1	185	170	-1	295	167	14.3	30	MSppppp	233	1131	0	0		0	0	0	0	0
58	1	128	93	-1	527	258	4.6	30	ABarapaaa	172	0	0	0		0	0	0	0	0
59	1	45	26	-1	598	258	11.8	32	ABalaaaal	310	170	0	0		0	0	0	0	0
60	1	178	30	-1	459	175	4.8	30	ABarappaa	305	30	0	0		0	0	0	0	0
61	1	89	5	148	185	218	11.6	38	Cppa	-161	0	0	0		0	0	0	0	0
62	1	53	131	-1	264	205	4.7	32	ABprppppp	300	-975	0	0		0	0	0	0	0
63	1	130	87	-1	490	424	13.6	33	ABalpppap	322	1033	0	0		0	0	0	0	0
64	1	107	50	-1	424	425	9.6	31	ABplpaaap	-203	0	0	0		0	0	0	0	0
65	1	106	165	-1	230	342	9.6	32	Cappa	304	-382	0	0		0	0	0	0	0
66	1	29	115	-1	369	314	4.2	28	MSaappa	270	-200	0	0		0	0	0	0	0
67	1	149	78	-1	175	310	11.7	34	Caapp	315	1050	0	0		0	0	0	0	0
68	1	153	16	-1	334	101	15.5	36	ABpraappp	-417	0	0	0		0	0	0	0	0
69	1	180	86	-1	262	342	4.4	33	ABplppppp	256	1022	0	0		0	0	0	0	0
70	1	104	171	-1	449	218	5.0	32	ABarapapa	660	0	0	0		0	0	0	0	0
71	1	8	89	-1	399	90	13.6	33	ABprpaapa	310	0	0	0		0	0	0	0	0
72	1	33	61	-1	515	140	11.7	31	ABpraaaaa	106	0	0	0		0	0	0	0	0
73	1	48	49	-1	430	235	11.6	28	MSpaapp	181	0	0	0		0	0	0	0	0
74	1	144	166	-1	308	210	17.9	39	Epra	379	-815	0	0		0	0	0	0	0
75	1	183	118	-1	368	298	22.8	38	ABarppaap	370	497	0	0		0	0	0	0	0
76	1	51	101	-1	170	174	14.7	32	ABprapppp	-244	0	0	0		0	0	0	0	0
77	1	156	46	-1	196	156	17.1	34	ABprapapp	-425	0	0	0		0	0	0	0	0
78	1	16	24	-1	553	319	19.5	30	ABalapapa	310	-351	0	0		0	0	0	0	0
79	1	162	164	-1	434	287	23.0	37	ABarppaaa	349	-944	0	0		0	0	0	0	0
80	1	173	176	-1	215	257	4.5	33	Cpppp	306	246	0	0		0	0	0	0	0
81	1	116	142	-1	414	172	5.6	31	ABarappap	316	1629	0	0		0	0	0	0	0
82	1	28	60	-1	409	343	22.2	35	ABplaaapp	353	-1105	0	0		0	0	0	0	0
83	1	111	37	-1	250	135	18.5	34	ABprapapa	382	0	0	0		0	0	0	0	0
84	1	4	48	-1	300	410	16.9	33	ABplappaa	333	124	0	0		0	0	0	0	0
85	1	157	65	-1	370	328	16.5	38	Ealp	388	285	0	0		0	0	0	0	0
86	1	164	183	-1	299	223	23.4	40	Cpaaa	399	342	0	0		0	0	0	0	0
87	1	125	157	-1	498	259	22.3	33	ABarpaaaa	287	-219	0	0		0	0	0	0	0
88	1	75	66	-1	493	289	13.3	34	MSaaapa	324	1568	0	0		0	0	0	0	0
89	1	101	23	-1	510	189	5.4	33	ABaraaapp	301	260	0	0		0	0	0	0	0
90	1	7	36	-1	225	142	14.6	34	ABprappap	174	0	0	0		0	0	0	0	0
91	1	37	141	-1	315	354	4.6	32	ABplpappp	272	-88	0	0		0	0	0	0	0
92	1	14	14	-1	457	309	4.5	35	ABalpappp	346	-967	0	0		0	0	0	0	0
93	1	69	91	-1	602	277	15.5	32	ABalaaaar	483	0	0	0		0	0	0	0	0
94	1	87	13	-1	532	215	13.7	33	MSpaaaa	307	99	0	0		0	0	0	0	0
95	1	82	39	-1	385	219	23.2	38	ABarpaapp	389	339	0	0		0	0	0	0	0
96	1	105	55	-1	214	162	7.7	31	ABprpppap	98	0	0	0		0	0	0	0	0
97	1	9	130	-1	490	117	11.5	32	ABpraaaap	290	-180	0	0		0	0	0	0	0
98	1	71	132	-1	397	399	22.3	35	ABplapaaa	346	484	0	0		0	0	0	0	0
99	1	6	127	-1	521	140	18.4	33	ABalaappp	334	501	0	0		0	0	0	0	0
100	1	81	80	-1	343	109	20.3	34	ABprapaaa	53	0	0	0		0	0	0	0	0
101	1	159	69	-1	223	186	19.3	35	ABarppppp	323	-540	0	0		0	0	0	0	0
102	1	136	33	-1	476	159	23.0	34	ABarpapaa	324	-445	0	0		0	0	0	0	0
103	1	166	186	-1	268	155	4.7	33	ABprppppa	39	0	0	0		0	0	0	0	0
104	1	124	56	-1	491	233	5.4	32	ABarapaap	298	119	0	0		0	0	0	0	0
105	1	122	10	-1	364	191	12.4	30	MSpppap	297	234	0	0		0	0	0	0	0
106	1	44	63	-1	402	238	9.5	32	MSpapaa	320	21	0	0		0	0	0	0	0
107	1	74	116	-1	436	365	12.5	31	MSapapa	259	236	0	0		0	0	0	0	0
108	1	63	4	-1	503	390	16.1	33	ABalpppaa	307	845	0	0		0	0	0	0	0
109	1	79	113	-1	520	318	4.2	34	ABalpappa	335	590	0	0		0	0	0	0	0
110	1	140	82	-1	439	277	12.4	29	MSaaapp	-12	0	0	0		0	0	0	0	0
111	1	41	85	-1	552	263	15.0	33	MSaaaaa	-212	0	0	0		0	0	0	0	0
112	1	2	168	-1	393	435	13.1	33	ABplpaapp	279	0	0	0		0	0	0	0	0
113	1	114	97	-1	391	158	20.5	33	ABarpppaa	296	389	0	0		0	0	0	0	0
114	1	13	154	-1	381	144	6.1	32	ABprpapaa	300	-502	0	0		0	0	0	0	0
115	1	174	2	-1	298	310	12.9	37	Dap	354	940	0	0		0	0	0	0	0
116	1	176	110	-1	301	249	5.8	31	MSpappp	230	-740	0	0		0	0	0	0	0
117	1	49	53	-1	348	253	17.5	39	Earp	371	-383	0	0		0	0	0	0	0
118	1	3	47	-1	439	168	21.7	35	ABarpapap	284	445	0	0		0	0	0	0	0
119	1	94	79	-1	400	399	6.1	33	ABplpapap	273	-725	0	0		0	0	0	0	0
120	1	169	120	-1	291	137	10.7	32	ABprppapa	-126	0	0	0		0	0	0	0	0
121	1	147	74	-1	544	185	11.4	31	ABalaapap	229	0	0	0		0	0	0	0	0
122	1	126	43	-1	313	384	21.1	35	ABplapapa	353	780	0	0		0	0	0	0	0
123	1	78	88	-1	288	373	6.3	33	ABplppppa	-41	0	0	0		0	0	0	0	0
124	1	60	72	-1	471	415	9.5	32	ABplpaaaa	306	290	0	0		0	0	0	0	0
125	1	152	160	-1	519	303	22.0	32	ABalapapp	321	981	0	0		0	0	0	0	0
126	1	72	155	-1	303	294	18.2	39	Epla	378	121	0	0		0	0	0	0	0
127	1	32	104	-1	443	307	9.1	33	MSaapaa	211	0	0	0		0	0	0	0	0
128	1	40	103	-1	440	250	7.4	33	ABaraappp	292	-444	0	0		0	0	0	0	0
129	1	27	143	-1	439	396	7.0	31	ABplpapaa	308	753	0	0		0	0	0	0	0
130	1	70	106	-1	353	425	16.8	36	ABplaappp	340	1200	0	0		0	0	0	0	0
131	1	154	75	-1	387	371	12.8	34	MSappp	243	0	0	0		0	0	0	0	0
132	1	93	58	-1	217	365	12.6	32	ABplapppp	297	1394	0	0		0	0	0	0	0
133	1	95	38	-1	429	401	17.2	34	ABalppppp	330	-834	0	0		0	0	0	0	0
134	1	155	54	-1	234	221	8.5	32	Cpppa	316	122	0	0		0	0	0	0	0
135	1	134	124	-1	548	222	7.0	33	ABaraaapa	337	180	0	0		0	0	0	0	0
136	1	67	94	-1	590	334	15.9	33	ABalpaaaa	289	-1412	0	0		0	0	0	0	0
137	1	145	135	-1	264	380	20.4	33	ABplapapp	326	591	0	0		0	0	0	0	0
138	1	54	99	-1	262	396	8.7	30	ABplpppap	300	167	0	0		0	0	0	0	0
139	1	91	77	-1	456	367	4.8	34	ABalppapp	-103	0	0	0		0	0	0	0	0
140	1	132	70	-1	566	365	16.7	32	ABalpaaap	316	-463	0	0		0	0	0	0	0
141	1	121	28	-1	542	343	7.3	33	ABalpapap	582	0	0	0		0	0	0	0	0
142	1	160	32	-1	173	269	8.1	34	Cpapp	56	0	0	0		0	0	0	0	0
143	1	168	169	-1	368	423	9.5	30	ABplppaaa	197	0	0	0		0	0	0	0	0
144	1	143	83	-1	563	283	21.6	35	ABalapaap	339	716	0	0		0	0	0	0	0
145	1	127	71	-1	403	221	5.5	35	ABarapapp	336	-201	0	0		0	0	0	0	0
146	1	172	21	-1	516	184	18.9	33	ABalapppa	316	1414	0	0		0	0	0	0	0
147	1	112	68	-1	576	261	8.7	31	ABaraaaaa	14	0	0	0		0	0	0	0	0
148	1	46	31	-1	503	345	13.7	30	MSapaaa	272	-17	0	0		0	0	0	0	0
149	1	43	184	-1	577	200	19.3	30	ABalappaa	341	0	0	0		0	0	0	0	0
150	1	109	108	-1	502	208	23.4	35	ABarpaaap	330	-100	0	0		0	0	0	0	0
151	1	181	35	-1	508	185	11.0	30	MSppaaa	147	0	0	0		0	0	0	0	0
152	1	83	62	-1	528	385	13.4	31	ABalppaaa	278	-156	0	0		0	0	0	0	0
153	1	42	128	-1	461	126	19.4	34	ABpraapaa	301	-331	0	0		0	0	0	0	0
154	1	61	76	-1	386	96	9.2	32	ABprpaaap	176	0	0	0		0	0	0	0	0
155	1	118	40	-1	278	237	11.3	35	Dpp	338	-1051	0	0		0	0	0	0	0
156	1	86	105	-1	445	399	22.4	34	ABplaapap	324	-185	0	0		0	0	0	0	0
157	1	120	156	-1	450	193	11.4	29	MSppaap	287	254	0	0		0	0	0	0	0
158	1	35	45	-1	335	97	10.2	31	ABprppaaa	283	-537	0	0		0	0	0	0	0
159	1	31	12	-1	288	165	22.1	37	ABarppppa	353	-94	0	0		0	0	0	0	0
160	1	138	161	-1	409	194	18.9	34	ABarpappa	279	-515	0	0		0	0	0	0	0
161	1	76	73	-1	267	182	10.2	31	ABprppapp	-87	0	0	0		0	0	0	0	0
162	1	50	90	-1	426	242	15.7	37	Eara	136	0	0	0		0	0	0	0	0
163	1	80	181	-1	452	322	17.3	39	Eala	385	680	0	0		0	0	0	0	0
164	1	129	95	-1	480	235	11.9	31	MSpaapa	306	-149	0	0		0	0	0	0	0
165	1	55	134	-1	538	349	22.2	34	ABplaaaaa	107	0	0	0		0	0	0	0	0
166	1	97	64	-1	269	368	12.1	32	ABplppapp	506	0	0	0		0	0	0	0	0
167	1	24	146	-1	469	196	19.3	35	ABalapppp	166	0	0	0		0	0	0	0	0
168	1	23	150	-1	539	159	15.0	31	ABalaappa	315	-35	0	0		0	0	0	0	0
169	1	139	140	-1	380	346	8.3	28	MSappap	212	-796	0	0		0	0	0	0	0
170	1	139	59	-1	426	348	8.0	28	MSappaa	201	-195	0	0		0	0	0	0	0
171	1	39	121	182	262	305	8.6	37	Capa	169	0	0	0		0	0	0	0	0
172	1	18	119	-1	354	260	6.7	31	MSpapap	271	-968	0	0		0	0	0	0	0
173	1	158	185	-1	362	384	21.1	34	ABplapaap	318	-1104	0	0		0	0	0	0	0
174	1	100	52	-1	513	397	10.2	31	ABalppaap	308	-886	0	0		0	0	0	0	0
175	1	150	180	-1	486	223	15.8	34	MSpaaap	331	-1097	0	0		0	0	0	0	0
176	1	99	153	-1	362	192	18.4	33	ABarpappp	336	349	0	0		0	0	0	0	0
177	1	57	117	-1	386	326	12.4	30	MSapapp	98	0	0	0		0	0	0	0	0
178	1	96	178	-1	268	344	22.1	35	ABarppapp	310	6	0	0		0	0	0	0	0
179	1	113	177	-1	510	285	17.5	35	MSaaaap	350	1134	0	0		0	0	0	0	0
180	1	142	27	-1	364	368	4.7	34	ABplpappa	71	0	0	0		0	0	0	0	0
181	1	52	15	-1	584	248	19.8	33	ABalapaaa	-230	0	0	0		0	0	0	0	0
182	1	21	159	-1	465	351	12.4	30	MSapaap	132	0	0	0		0	0	0	0	0
183	1	119	152	-1	312	124	8.9	32	ABprppaap	243	0	0	0		0	0	0	0	0
184	1	165	139	-1	197	316	21.4	37	Caaap	373	377	0	0		0	0	0	0	0
185	1	98	126	-1	312	388	12.9	33	ABplppapa	320	-385	0	0		0	0	0	0	0
186	1	182	129	-1	350	219	5.7	28	MSpappa	206	196	0	0		0	0	0	0	0
187	1	186	179	-1	365	273	12.2	30	Z3	271	-679	0	0		0	0	0	0	0
