# Supplementary material for: The AP-2 Transcription Factor APTF-2 Is Required for Neuroblast and Epidermal Morphogenesis in Caenorhabditis elegans Embryogenesis
Source: PLoS Genet. 2016 May 13;12(5):e1006048. doi: 10.1371/journal.pgen.1006048 (PMC4866721; doi:10.1371/journal.pgen.1006048)
Supplement: S3 Text — (ZIP) [file pgen.1006048.s031.zip › nuclei/t113-nuclei]

1	1	1	140	-1	489	303	7.5	32	ABaraapap	313	0	0	0		0	0	0	0	0
2	1	115	169	-1	301	312	13.2	37	Dap	353	40	0	0		0	0	0	0	0
3	1	21	34	-1	495	366	6.4	31	ABalppapa	317	244	0	0		0	0	0	0	0
4	1	108	124	-1	506	396	16.3	35	ABalpppaa	308	507	0	0		0	0	0	0	0
5	1	61	180	-1	177	226	9.5	29	Cppap	253	154	0	0		0	0	0	0	0
6	1	35	35	-1	597	232	15.7	31	ABalaaapa	-140	0	0	0		0	0	0	0	0
7	1	5	158	-1	324	314	22.5	36	ABarppapa	354	-157	0	0		0	0	0	0	0
8	1	45	97	-1	578	365	11.6	32	ABalpapaa	290	89	0	0		0	0	0	0	0
9	1	53	132	-1	485	393	21.7	36	ABplaapaa	153	0	0	0		0	0	0	0	0
10	1	105	160	-1	370	187	12.5	30	MSpppap	246	1035	0	0		0	0	0	0	0
11	1	22	122	-1	491	123	15.6	33	ABpraaapa	0	0	0	0		0	0	0	0	0
12	1	159	71	-1	290	163	21.7	36	ABarppppa	356	-162	0	0		0	0	0	0	0
13	1	94	110	-1	530	219	13.6	33	MSpaaaa	153	0	0	0		0	0	0	0	0
14	1	92	149	-1	458	305	4.7	36	ABalpappp	359	3	0	0		0	0	0	0	0
15	1	181	121	-1	582	252	19.9	33	ABalapaaa	321	171	0	0		0	0	0	0	0
16	1	68	23	-1	338	103	15.2	35	ABpraappp	86	0	0	0		0	0	0	0	0
17	1	13	54	-1	201	152	11.6	32	ABprapppa	294	376	0	0		0	0	0	0	0
18	1	36	20	-1	206	288	6.3	31	Cappp	251	-554	0	0		0	0	0	0	0
19	1	47	57	-1	320	306	5.6	32	MSaappp	-53	0	0	0		0	0	0	0	0
20	1	38	112	-1	484	258	8.4	31	ABaraappa	33	0	0	0		0	0	0	0	0
21	1	146	39	-1	519	183	19.1	33	ABalapppa	132	0	0	0		0	0	0	0	0
22	1	11	44	-1	303	117	17.2	31	ABprapaap	293	-573	0	0		0	0	0	0	0
23	1	89	98	-1	508	188	5.3	31	ABaraaapp	183	0	0	0		0	0	0	0	0
24	1	78	185	-1	549	325	19.4	32	ABalapapa	308	-350	0	0		0	0	0	0	0
25	1	54	159	-1	448	235	23.1	37	ABarpaapa	355	1595	0	0		0	0	0	0	0
26	1	59	69	-1	598	263	11.6	33	ABalaaaal	301	143	0	0		0	0	0	0	0
27	1	180	153	-1	365	364	4.4	34	ABplpappa	330	-1200	0	0		0	0	0	0	0
28	1	141	26	-1	543	342	7.3	33	ABalpapap	-637	0	0	0		0	0	0	0	0
29	1	12	13	-1	532	353	11.0	32	ABalpaapp	-445	0	0	0		0	0	0	0	0
30	1	60	74	-1	458	170	5.0	30	ABarappaa	270	0	0	0		0	0	0	0	0
31	1	148	123	-1	503	344	13.9	30	MSapaaa	304	-829	0	0		0	0	0	0	0
32	1	142	91	-1	167	276	8.2	34	Cpapp	329	-527	0	0		0	0	0	0	0
33	1	102	145	-1	477	160	23.0	34	ABarpapaa	331	-464	0	0		0	0	0	0	0
34	1	33	105	-1	376	125	12.7	32	ABprpaapp	207	0	0	0		0	0	0	0	0
35	1	151	126	-1	510	183	11.0	30	MSppaaa	-104	0	0	0		0	0	0	0	0
36	1	90	92	-1	229	138	14.4	35	ABprappap	283	171	0	0		0	0	0	0	0
37	1	83	134	-1	250	132	18.4	34	ABprapapa	321	-1185	0	0		0	0	0	0	0
38	1	133	103	-1	428	401	16.9	34	ABalppppp	344	-19	0	0		0	0	0	0	0
39	1	95	129	-1	384	227	22.8	38	ABarpaapp	384	-348	0	0		0	0	0	0	0
40	1	155	174	-1	280	235	11.3	35	Dpp	354	272	0	0		0	0	0	0	0
41	1	14	73	-1	476	408	17.5	33	ABalppppa	190	0	0	0		0	0	0	0	0
42	1	40	33	-1	394	116	17.4	35	ABpraappa	107	0	0	0		0	0	0	0	0
43	1	122	61	-1	312	382	20.7	36	ABplapapa	298	-185	0	0		0	0	0	0	0
44	1	23	80	-1	222	370	16.5	33	ABplapppa	299	-275	0	0		0	0	0	0	0
45	1	158	162	-1	342	100	9.9	33	ABprppaaa	134	0	0	0		0	0	0	0	0
46	1	77	27	-1	200	156	16.5	33	ABprapapp	301	1479	0	0		0	0	0	0	0
47	1	118	106	-1	438	170	21.8	35	ABarpapap	279	1072	0	0		0	0	0	0	0
48	1	84	141	-1	292	408	16.7	34	ABplappaa	339	-1003	0	0		0	0	0	0	0
49	1	73	49	-1	432	237	11.7	27	MSpaapp	130	0	0	0		0	0	0	0	0
50	1	64	128	-1	426	425	9.8	32	ABplpaaap	324	-12	0	0		0	0	0	0	0
51	1	34	24	-1	264	136	13.5	33	ABprappaa	154	0	0	0		0	0	0	0	0
52	1	174	93	-1	513	401	10.5	31	ABalppaap	311	-1344	0	0		0	0	0	0	0
53	1	117	125	-1	350	253	17.4	38	Earp	362	185	0	0		0	0	0	0	0
54	1	134	43	-1	236	223	8.2	33	Cpppa	304	120	0	0		0	0	0	0	0
55	1	96	175	-1	213	162	7.8	32	ABprpppap	285	1671	0	0		0	0	0	0	0
56	1	104	50	-1	489	231	5.6	31	ABarapaap	310	1062	0	0		0	0	0	0	0
57	1	20	45	-1	190	235	21.5	38	Cpaap	379	1278	0	0		0	0	0	0	0
58	1	132	48	-1	214	363	12.4	32	ABplapppp	130	0	0	0		0	0	0	0	0
59	1	170	143	-1	426	349	7.5	28	MSappaa	214	102	0	0		0	0	0	0	0
60	1	82	18	-1	407	348	22.2	35	ABplaaapp	298	157	0	0		0	0	0	0	0
61	1	72	58	-1	515	139	11.3	30	ABpraaaaa	108	0	0	0		0	0	0	0	0
62	1	152	177	-1	524	386	13.5	31	ABalppaaa	207	0	0	0		0	0	0	0	0
63	1	106	139	-1	401	240	9.5	33	MSpapaa	-201	0	0	0		0	0	0	0	0
64	1	166	41	-1	265	366	11.8	31	ABplppapp	309	193	0	0		0	0	0	0	0
65	1	85	82	-1	365	331	16.5	38	Ealp	386	833	0	0		0	0	0	0	0
66	1	88	133	-1	494	291	13.6	34	MSaaapa	344	808	0	0		0	0	0	0	0
67	1	19	138	-1	583	212	10.5	31	ABalaapaa	282	398	0	0		0	0	0	0	0
68	1	147	22	-1	569	262	9.2	32	ABaraaaaa	133	0	0	0		0	0	0	0	0
69	1	101	179	-1	223	184	19.3	35	ABarppppp	341	805	0	0		0	0	0	0	0
70	1	140	60	-1	566	366	16.5	32	ABalpaaap	307	-830	0	0		0	0	0	0	0
71	1	145	62	-1	406	223	5.6	34	ABarapapp	429	0	0	0		0	0	0	0	0
72	1	124	28	-1	472	413	9.3	32	ABplpaaaa	279	0	0	0		0	0	0	0	0
73	1	161	181	-1	267	181	10.4	32	ABprppapp	312	391	0	0		0	0	0	0	0
74	1	121	11	-1	545	181	11.3	30	ABalaapap	301	177	0	0		0	0	0	0	0
75	1	131	40	-1	388	369	12.6	35	MSappp	211	0	0	0		0	0	0	0	0
76	1	154	55	-1	393	94	9.0	32	ABprpaaap	321	-366	0	0		0	0	0	0	0
77	1	139	31	-1	450	367	4.5	34	ABalppapp	306	-429	0	0		0	0	0	0	0
78	1	67	131	-1	173	312	12.3	33	Caapp	285	1342	0	0		0	0	0	0	0
79	1	119	53	-1	396	398	6.2	31	ABplpapap	316	-881	0	0		0	0	0	0	0
80	1	100	96	-1	342	109	20.0	34	ABprapaaa	340	-816	0	0		0	0	0	0	0
81	1	55	70	-1	544	291	7.5	33	ABaraapaa	-40	0	0	0		0	0	0	0	0
82	1	110	119	-1	439	282	12.6	28	MSaaapp	-327	0	0	0		0	0	0	0	0
83	1	144	37	-1	564	288	21.5	35	ABalapaap	311	344	0	0		0	0	0	0	0
84	1	49	142	-1	175	314	17.8	36	Caapa	359	442	0	0		0	0	0	0	0
85	1	111	2	-1	555	268	14.7	33	MSaaaaa	321	60	0	0		0	0	0	0	0
86	1	69	84	-1	256	349	4.6	31	ABplppppp	308	213	0	0		0	0	0	0	0
87	1	63	130	-1	488	426	13.7	33	ABalpppap	366	0	0	0		0	0	0	0	0
88	1	123	166	-1	290	376	6.2	33	ABplppppa	185	0	0	0		0	0	0	0	0
89	1	71	36	-1	396	88	14.0	33	ABprpaapa	-23	0	0	0		0	0	0	0	0
90	1	162	171	-1	425	242	15.8	38	Eara	386	-710	0	0		0	0	0	0	0
91	1	93	19	-1	603	273	15.4	32	ABalaaaar	186	0	0	0		0	0	0	0	0
92	1	9	157	-1	580	191	14.8	32	ABalaaapp	400	0	0	0		0	0	0	0	0
93	1	58	109	-1	524	257	4.4	30	ABarapaaa	309	210	0	0		0	0	0	0	0
94	1	136	75	-1	595	344	15.6	32	ABalpaaaa	306	776	0	0		0	0	0	0	0
95	1	164	117	-1	476	231	11.7	31	MSpaapa	287	93	0	0		0	0	0	0	0
96	1	51	155	-1	543	220	19.5	32	ABalappap	117	0	0	0		0	0	0	0	0
97	1	113	83	-1	391	167	21.0	32	ABarpppaa	316	-427	0	0		0	0	0	0	0
98	1	29	136	-1	450	340	22.4	36	ABplaaapa	315	179	0	0		0	0	0	0	0
99	1	138	9	-1	260	395	8.3	31	ABplpppap	290	477	0	0		0	0	0	0	0
100	1	2	25	-1	352	124	5.8	32	ABprpapap	115	0	0	0		0	0	0	0	0
101	1	76	104	-1	170	171	14.4	33	ABprapppp	77	0	0	0		0	0	0	0	0
102	1	24	63	-1	231	250	15.7	39	Eprp	376	1277	0	0		0	0	0	0	0
103	1	128	46	-1	442	251	7.7	31	ABaraappp	135	0	0	0		0	0	0	0	0
104	1	127	1	-1	440	309	9.0	33	MSaapaa	22	0	0	0		0	0	0	0	0
105	1	156	172	-1	441	398	22.5	34	ABplaapap	341	733	0	0		0	0	0	0	0
106	1	130	107	-1	353	427	16.6	35	ABplaappp	168	0	0	0		0	0	0	0	0
107	1	31	146	-1	348	153	12.6	28	MSppppa	216	1128	0	0		0	0	0	0	0
108	1	150	52	-1	500	214	23.4	35	ABarpaaap	338	-102	0	0		0	0	0	0	0
109	1	7	144	-1	571	317	12.3	35	ABalpaapa	-120	0	0	0		0	0	0	0	0
110	1	116	100	-1	302	250	5.8	32	MSpappp	245	202	0	0		0	0	0	0	0
111	1	15	116	-1	312	174	4.6	33	ABprpappp	295	465	0	0		0	0	0	0	0
112	1	46	94	-1	415	190	10.7	30	MSpppaa	269	123	0	0		0	0	0	0	0
113	1	109	4	-1	514	321	4.2	34	ABalpappa	331	336	0	0		0	0	0	0	0
114	1	56	89	-1	407	430	19.2	35	ABplaappa	66	0	0	0		0	0	0	0	0
115	1	66	79	-1	370	313	4.6	28	MSaappa	248	117	0	0		0	0	0	0	0
116	1	107	86	-1	436	362	12.5	29	MSapapa	298	123	0	0		0	0	0	0	0
117	1	177	90	-1	388	324	12.3	32	MSapapp	278	-185	0	0		0	0	0	0	0
118	1	75	150	-1	366	303	22.8	38	ABarppaap	336	145	0	0		0	0	0	0	0
119	1	172	101	-1	353	254	6.7	30	MSpapap	149	0	0	0		0	0	0	0	0
120	1	120	161	-1	292	134	10.7	32	ABprppapa	298	212	0	0		0	0	0	0	0
121	1	171	32	-1	285	297	8.7	30	Capaa	293	727	0	0		0	0	0	0	0
122	1	3	120	-1	382	293	6.7	33	MSaapap	-28	0	0	0		0	0	0	0	0
123	1	17	99	-1	247	395	15.7	32	ABplappap	97	0	0	0		0	0	0	0	0
124	1	135	67	-1	546	225	6.9	34	ABaraaapa	155	0	0	0		0	0	0	0	0
125	1	50	184	-1	492	345	22.6	33	ABplaaaap	-79	0	0	0		0	0	0	0	0
126	1	185	114	-1	311	386	12.9	34	ABplppapa	318	-425	0	0		0	0	0	0	0
127	1	99	176	-1	521	138	18.3	34	ABalaappp	313	-403	0	0		0	0	0	0	0
128	1	153	102	-1	463	127	19.6	35	ABpraapaa	-17	0	0	0		0	0	0	0	0
129	1	186	3	-1	348	217	5.1	28	MSpappa	229	239	0	0		0	0	0	0	0
130	1	97	14	-1	487	117	11.4	31	ABpraaaap	164	0	0	0		0	0	0	0	0
131	1	62	182	-1	264	200	4.4	32	ABprppppp	286	587	0	0		0	0	0	0	0
132	1	98	164	-1	391	395	21.7	34	ABplapaaa	93	0	0	0		0	0	0	0	0
133	1	18	12	-1	527	263	10.0	29	ABaraaaap	-185	0	0	0		0	0	0	0	0
134	1	165	7	-1	535	354	22.3	35	ABplaaaaa	350	782	0	0		0	0	0	0	0
135	1	137	65	-1	263	383	20.7	35	ABplapapp	350	-146	0	0		0	0	0	0	0
136	1	26	5	-1	468	168	14.5	30	MSppapa	307	-46	0	0		0	0	0	0	0
137	1	16	187	-1	414	119	20.6	35	ABpraapap	-296	0	0	0		0	0	0	0	0
138	1	44	165	-1	296	403	9.6	33	ABplpppaa	495	0	0	0		0	0	0	0	0
139	1	184	168	-1	197	318	21.5	37	Caaap	355	-791	0	0		0	0	0	0	0
140	1	169	111	-1	374	344	8.4	30	MSappap	209	-178	0	0		0	0	0	0	0
141	1	91	167	-1	311	352	4.5	33	ABplpappp	267	-1011	0	0		0	0	0	0	0
142	1	81	88	-1	417	170	5.7	31	ABarappap	153	0	0	0		0	0	0	0	0
143	1	129	51	-1	434	398	7.1	31	ABplpapaa	309	169	0	0		0	0	0	0	0
144	1	52	21	-1	338	404	9.2	32	ABplppaap	282	1368	0	0		0	0	0	0	0
145	1	27	17	-1	443	114	14.6	34	ABpraaapp	339	240	0	0		0	0	0	0	0
146	1	167	81	-1	474	197	19.3	36	ABalapppp	309	166	0	0		0	0	0	0	0
147	1	37	68	-1	429	132	6.6	31	ABarapppp	335	0	0	0		0	0	0	0	0
148	1	61	30	-1	199	213	13.5	31	Cppaa	242	-66	0	0		0	0	0	0	0
149	1	28	16	-1	436	431	13.7	33	ABplpaapa	-37	0	0	0		0	0	0	0	0
150	1	168	189	-1	540	159	15.0	31	ABalaappa	-230	0	0	0		0	0	0	0	0
151	1	6	66	-1	269	277	22.9	37	Caaaa	364	464	0	0		0	0	0	0	0
152	1	183	42	-1	319	124	8.7	32	ABprppaap	288	528	0	0		0	0	0	0	0
153	1	176	76	-1	365	193	18.3	34	ABarpappp	331	-340	0	0		0	0	0	0	0
154	1	114	29	-1	386	145	6.5	31	ABprpapaa	295	139	0	0		0	0	0	0	0
155	1	126	151	-1	306	287	18.3	39	Epla	393	1185	0	0		0	0	0	0	0
156	1	157	95	-1	450	188	11.4	29	MSppaap	249	299	0	0		0	0	0	0	0
157	1	87	183	-1	497	261	22.1	34	ABarpaaaa	324	389	0	0		0	0	0	0	0
158	1	25	47	-1	336	157	21.7	35	ABarpppap	349	1617	0	0		0	0	0	0	0
159	1	182	72	-1	469	358	12.1	28	MSapaap	320	0	0	0		0	0	0	0	0
160	1	125	6	-1	517	306	21.7	33	ABalapapp	315	-358	0	0		0	0	0	0	0
161	1	160	170	-1	412	202	19.2	33	ABarpappa	307	122	0	0		0	0	0	0	0
162	1	30	188	-1	322	247	13.0	32	Z2	281	-193	0	0		0	0	0	0	0
163	1	8	78	-1	259	149	7.9	32	ABprpppaa	324	105	0	0		0	0	0	0	0
164	1	79	38	-1	430	290	23.2	36	ABarppaaa	28	0	0	0		0	0	0	0	0
165	1	65	135	-1	227	338	9.7	33	Cappa	296	1194	0	0		0	0	0	0	0
166	1	74	137	-1	313	208	17.9	38	Epra	388	238	0	0		0	0	0	0	0
167	1	4	8	-1	412	162	14.0	30	MSppapp	270	248	0	0		0	0	0	0	0
168	1	112	77	-1	393	439	12.9	33	ABplpaapp	305	0	0	0		0	0	0	0	0
169	1	143	127	-1	366	424	9.5	30	ABplppaaa	133	0	0	0		0	0	0	0	0
170	1	57	152	-1	294	165	14.7	30	MSppppp	171	0	0	0		0	0	0	0	0
171	1	70	64	-1	454	212	4.7	32	ABarapapa	298	-544	0	0		0	0	0	0	0
172	1	42	186	-1	324	211	9.3	35	Dpa	351	-928	0	0		0	0	0	0	0
173	1	41	115	-1	157	243	16.6	37	Cpapa	374	-83	0	0		0	0	0	0	0
174	1	39	173	-1	232	300	14.3	36	Eplp	368	-309	0	0		0	0	0	0	0
175	1	43	85	-1	352	170	4.9	33	ABprpappa	167	0	0	0		0	0	0	0	0
176	1	80	148	-1	213	255	4.6	32	Cpppp	-72	0	0	0		0	0	0	0	0
177	1	179	113	-1	516	288	17.4	35	MSaaaap	327	-799	0	0		0	0	0	0	0
178	1	178	178	-1	271	344	21.8	35	ABarppapp	345	-22	0	0		0	0	0	0	0
179	1	187	163	-1	368	274	12.0	29	Z3	213	-749	0	0		0	0	0	0	0
180	1	175	59	-1	487	223	15.8	33	MSpaaap	203	0	0	0		0	0	0	0	0
181	1	163	15	-1	449	318	17.6	39	Eala	393	947	0	0		0	0	0	0	0
182	1	171	154	-1	244	306	7.3	30	Capap	225	-426	0	0		0	0	0	0	0
183	1	86	87	-1	295	218	23.5	40	Cpaaa	406	452	0	0		0	0	0	0	0
184	1	149	108	-1	572	194	19.3	31	ABalappaa	299	-148	0	0		0	0	0	0	0
185	1	173	118	-1	356	387	21.1	34	ABplapaap	149	0	0	0		0	0	0	0	0
186	1	103	147	-1	282	147	5.4	34	ABprppppa	326	1465	0	0		0	0	0	0	0
187	1	48	10	-1	435	107	10.4	33	ABprpaaaa	334	-1148	0	0		0	0	0	0	0
188	1	32	156	-1	335	327	9.4	35	Daa	342	-609	0	0		0	0	0	0	0
189	1	10	56	-1	462	148	8.0	31	ABarapppa	496	0	0	0		0	0	0	0	0
