# Supplementary material for: The AP-2 Transcription Factor APTF-2 Is Required for Neuroblast and Epidermal Morphogenesis in Caenorhabditis elegans Embryogenesis
Source: PLoS Genet. 2016 May 13;12(5):e1006048. doi: 10.1371/journal.pgen.1006048 (PMC4866721; doi:10.1371/journal.pgen.1006048)
Supplement: S3 Text — (ZIP) [file pgen.1006048.s031.zip › nuclei/t114-nuclei]

1	1	104	62	-1	446	309	9.2	32	MSaapaa	327	-123	0	0		0	0	0	0	0
2	1	85	2	-1	558	260	14.8	32	MSaaaaa	318	-972	0	0		0	0	0	0	0
3	1	129	97	-1	353	215	4.8	28	MSpappa	-80	0	0	0		0	0	0	0	0
4	1	113	137	-1	518	317	4.2	34	ABalpappa	344	-691	0	0		0	0	0	0	0
5	1	136	36	-1	467	169	14.4	31	MSppapa	275	99	0	0		0	0	0	0	0
6	1	160	28	-1	520	310	21.7	33	ABalapapp	316	317	0	0		0	0	0	0	0
7	1	134	161	-1	533	357	22.7	35	ABplaaaaa	47	0	0	0		0	0	0	0	0
8	1	167	184	-1	415	159	13.9	30	MSppapp	305	290	0	0		0	0	0	0	0
9	1	99	59	-1	265	395	7.8	33	ABplpppap	-104	0	0	0		0	0	0	0	0
10	1	187	56	-1	432	107	10.2	33	ABprpaaaa	169	0	0	0		0	0	0	0	0
11	1	74	66	-1	546	181	11.5	32	ABalaapap	273	132	0	0		0	0	0	0	0
12	1	133	69	-1	527	266	10.2	29	ABaraaaap	187	0	0	0		0	0	0	0	0
13	1	29	132	-1	536	350	11.3	31	ABalpaapp	127	0	0	0		0	0	0	0	0
14	1	130	89	-1	485	117	11.5	32	ABpraaaap	316	212	0	0		0	0	0	0	0
15	1	181	151	-1	452	320	17.6	39	Eala	398	-733	0	0		0	0	0	0	0
16	1	149	16	-1	440	433	13.7	33	ABplpaapa	-25	0	0	0		0	0	0	0	0
17	1	145	83	-1	441	113	14.8	33	ABpraaapp	-40	0	0	0		0	0	0	0	0
18	1	60	57	-1	407	348	22.2	34	ABplaaapp	341	605	0	0		0	0	0	0	0
19	1	91	75	-1	602	276	15.5	32	ABalaaaar	282	180	0	0		0	0	0	0	0
20	1	18	169	-1	209	276	6.7	32	Cappp	275	712	0	0		0	0	0	0	0
21	1	144	121	-1	343	407	9.1	32	ABplppaap	278	-214	0	0		0	0	0	0	0
22	1	68	45	-1	568	252	9.5	31	ABaraaaaa	313	360	0	0		0	0	0	0	0
23	1	16	54	-1	332	101	14.7	35	ABpraappp	17	0	0	0		0	0	0	0	0
24	1	51	64	-1	261	137	13.6	32	ABprappaa	292	2042	0	0		0	0	0	0	0
25	1	100	73	-1	352	124	5.4	32	ABprpapap	134	0	0	0		0	0	0	0	0
26	1	28	115	-1	542	341	7.3	32	ABalpapap	323	599	0	0		0	0	0	0	0
27	1	46	136	-1	196	156	16.2	34	ABprapapp	204	0	0	0		0	0	0	0	0
28	1	72	17	-1	477	415	9.4	32	ABplpaaaa	321	470	0	0		0	0	0	0	0
29	1	154	87	-1	382	145	7.2	32	ABprpapaa	324	5	0	0		0	0	0	0	0
30	1	148	49	-1	203	214	14.3	32	Cppaa	299	-79	0	0		0	0	0	0	0
31	1	77	158	-1	459	370	4.3	33	ABalppapp	327	-625	0	0		0	0	0	0	0
32	1	121	110	-1	296	291	8.7	31	Capaa	266	-1546	0	0		0	0	0	0	0
33	1	42	123	-1	389	117	17.4	34	ABpraappa	180	0	0	0		0	0	0	0	0
34	1	3	130	-1	497	364	6.8	31	ABalppapa	221	0	0	0		0	0	0	0	0
35	1	6	1	-1	602	235	16.5	33	ABalaaapa	287	-133	0	0		0	0	0	0	0
36	1	89	178	-1	398	89	14.2	33	ABprpaapa	-213	0	0	0		0	0	0	0	0
37	1	83	67	-1	559	286	22.1	35	ABalapaap	334	468	0	0		0	0	0	0	0
38	1	164	114	-1	428	295	22.8	36	ABarppaaa	176	0	0	0		0	0	0	0	0
39	1	21	112	-1	520	186	20.0	32	ABalapppa	311	192	0	0		0	0	0	0	0
40	1	75	175	-1	388	373	13.2	37	MSappp	133	0	0	0		0	0	0	0	0
41	1	64	116	-1	271	368	11.8	33	ABplppapp	298	-455	0	0		0	0	0	0	0
42	1	152	39	-1	315	127	9.2	30	ABprppaap	288	498	0	0		0	0	0	0	0
43	1	54	25	-1	236	230	8.3	32	Cpppa	319	260	0	0		0	0	0	0	0
44	1	22	82	-1	300	121	17.2	32	ABprapaap	92	0	0	0		0	0	0	0	0
45	1	57	146	-1	188	243	21.7	38	Cpaap	360	824	0	0		0	0	0	0	0
46	1	103	30	-1	446	253	8.0	32	ABaraappp	133	0	0	0		0	0	0	0	0
47	1	158	12	-1	334	160	21.7	35	ABarpppap	332	1213	0	0		0	0	0	0	0
48	1	58	168	-1	219	365	12.1	32	ABplapppp	298	119	0	0		0	0	0	0	0
49	1	49	183	-1	434	240	11.8	27	MSpaapp	225	445	0	0		0	0	0	0	0
50	1	56	71	-1	491	230	6.2	31	ABarapaap	299	197	0	0		0	0	0	0	0
51	1	143	119	-1	438	398	7.1	32	ABplpapaa	107	0	0	0		0	0	0	0	0
52	1	108	106	-1	501	219	23.6	37	ABarpaaap	331	510	0	0		0	0	0	0	0
53	1	79	171	-1	403	394	5.5	32	ABplpapap	292	-519	0	0		0	0	0	0	0
54	1	17	37	-1	196	158	10.9	32	ABprapppa	-38	0	0	0		0	0	0	0	0
55	1	76	44	-1	389	93	9.5	32	ABprpaaap	12	0	0	0		0	0	0	0	0
56	1	189	124	-1	464	151	8.4	32	ABarapppa	165	0	0	0		0	0	0	0	0
57	1	19	165	-1	332	303	5.4	32	MSaappp	293	-741	0	0		0	0	0	0	0
58	1	61	40	-1	515	137	11.4	30	ABpraaaaa	297	132	0	0		0	0	0	0	0
59	1	180	187	-1	489	217	16.2	33	MSpaaap	337	412	0	0		0	0	0	0	0
60	1	70	9	-1	567	362	16.5	33	ABalpaaap	305	-122	0	0		0	0	0	0	0
61	1	43	139	-1	312	386	21.1	35	ABplapapa	287	425	0	0		0	0	0	0	0
62	1	71	29	-1	410	225	5.6	35	ABarapapp	351	189	0	0		0	0	0	0	0
63	1	102	172	-1	230	255	15.5	39	Eprp	361	-536	0	0		0	0	0	0	0
64	1	171	19	-1	456	214	4.5	32	ABarapapa	69	0	0	0		0	0	0	0	0
65	1	135	107	-1	263	385	20.2	34	ABplapapp	327	-556	0	0		0	0	0	0	0
66	1	151	167	-1	264	282	22.7	37	Caaaa	343	518	0	0		0	0	0	0	0
67	1	124	101	-1	551	220	6.6	34	ABaraaapa	15	0	0	0		0	0	0	0	0
68	1	147	68	-1	430	135	6.9	33	ABarapppp	436	0	0	0		0	0	0	0	0
69	1	26	7	-1	599	258	11.7	32	ABalaaaal	129	0	0	0		0	0	0	0	0
70	1	81	173	-1	552	286	7.5	33	ABaraapaa	278	0	0	0		0	0	0	0	0
71	1	12	18	-1	285	167	22.1	37	ABarppppa	369	502	0	0		0	0	0	0	0
72	1	159	102	-1	470	354	12.0	30	MSapaap	275	464	0	0		0	0	0	0	0
73	1	41	61	-1	482	405	17.3	34	ABalppppa	171	0	0	0		0	0	0	0	0
74	1	30	148	-1	458	173	4.9	31	ABarappaa	305	529	0	0		0	0	0	0	0
75	1	94	118	-1	597	337	15.4	32	ABalpaaaa	142	0	0	0		0	0	0	0	0
76	1	153	170	-1	362	190	18.1	34	ABarpappp	347	339	0	0		0	0	0	0	0
77	1	168	13	-1	396	440	12.8	33	ABplpaapp	315	41	0	0		0	0	0	0	0
78	1	163	163	-1	259	151	7.7	33	ABprpppaa	312	-105	0	0		0	0	0	0	0
79	1	115	77	-1	379	316	4.3	28	MSaappa	236	424	0	0		0	0	0	0	0
80	1	44	38	-1	224	373	16.3	33	ABplapppa	36	0	0	0		0	0	0	0	0
81	1	146	81	-1	470	196	19.4	36	ABalapppp	305	-1089	0	0		0	0	0	0	0
82	1	65	186	-1	366	327	16.4	38	Ealp	377	176	0	0		0	0	0	0	0
83	1	97	4	-1	388	167	20.9	33	ABarpppaa	326	-113	0	0		0	0	0	0	0
84	1	86	144	-1	257	351	4.8	31	ABplppppp	308	-1236	0	0		0	0	0	0	0
85	1	175	76	-1	353	172	4.7	31	ABprpappa	-203	0	0	0		0	0	0	0	0
86	1	116	88	-1	439	363	13.2	31	MSapapa	282	-555	0	0		0	0	0	0	0
87	1	183	98	-1	296	222	23.4	39	Cpaaa	391	-112	0	0		0	0	0	0	0
88	1	142	32	-1	415	168	5.3	32	ABarappap	326	-138	0	0		0	0	0	0	0
89	1	114	41	-1	411	432	19.3	34	ABplaappa	338	-545	0	0		0	0	0	0	0
90	1	117	145	-1	396	326	12.1	31	MSapapp	305	122	0	0		0	0	0	0	0
91	1	32	149	-1	170	278	8.3	34	Cpapp	121	0	0	0		0	0	0	0	0
92	1	36	27	-1	226	139	14.4	35	ABprappap	299	-148	0	0		0	0	0	0	0
93	1	52	35	-1	516	399	10.6	32	ABalppaap	272	437	0	0		0	0	0	0	0
94	1	112	142	-1	417	187	10.8	29	MSpppaa	427	0	0	0		0	0	0	0	0
95	1	156	153	-1	453	188	11.2	28	MSppaap	423	0	0	0		0	0	0	0	0
96	1	80	8	-1	340	112	19.7	33	ABprapaaa	21	0	0	0		0	0	0	0	0
97	1	8	162	-1	581	362	11.4	33	ABalpapaa	305	-221	0	0		0	0	0	0	0
98	1	23	135	-1	511	189	6.1	31	ABaraaapp	42	0	0	0		0	0	0	0	0
99	1	123	126	-1	250	399	15.5	32	ABplappap	320	-1190	0	0		0	0	0	0	0
100	1	110	152	-1	307	254	5.5	31	MSpappp	257	1165	0	0		0	0	0	0	0
101	1	119	100	-1	358	255	6.4	30	MSpapap	-173	0	0	0		0	0	0	0	0
102	1	128	182	-1	461	122	20.2	35	ABpraapaa	341	649	0	0		0	0	0	0	0
103	1	38	3	-1	433	407	17.0	35	ABalppppp	295	0	0	0		0	0	0	0	0
104	1	101	120	-1	168	178	14.6	32	ABprapppp	324	-1479	0	0		0	0	0	0	0
105	1	34	80	-1	370	123	12.8	31	ABprpaapp	304	-103	0	0		0	0	0	0	0
106	1	47	179	-1	434	168	21.9	33	ABarpapap	327	-32	0	0		0	0	0	0	0
107	1	106	52	-1	357	426	16.7	35	ABplaappp	217	0	0	0		0	0	0	0	0
108	1	184	46	-1	579	199	19.4	31	ABalappaa	438	0	0	0		0	0	0	0	0
109	1	93	111	-1	523	251	4.3	30	ABarapaaa	286	-472	0	0		0	0	0	0	0
110	1	13	34	-1	530	216	14.1	32	MSpaaaa	325	-877	0	0		0	0	0	0	0
111	1	140	113	-1	383	341	8.4	31	MSappap	140	0	0	0		0	0	0	0	0
112	1	20	14	-1	489	257	8.7	31	ABaraappa	-165	0	0	0		0	0	0	0	0
113	1	177	24	-1	518	282	17.6	34	MSaaaap	6	0	0	0		0	0	0	0	0
114	1	126	188	-1	316	390	13.3	33	ABplppapa	332	723	0	0		0	0	0	0	0
115	1	173	26	-1	155	252	16.4	38	Cpapa	364	-784	0	0		0	0	0	0	0
116	1	111	166	-1	313	173	4.7	33	ABprpappp	275	-191	0	0		0	0	0	0	0
117	1	95	21	-1	478	231	12.1	31	MSpaapa	283	-504	0	0		0	0	0	0	0
118	1	185	154	-1	358	387	20.5	34	ABplapaap	338	465	0	0		0	0	0	0	0
119	1	82	51	-1	449	280	13.0	29	MSaaapp	200	0	0	0		0	0	0	0	0
120	1	122	125	-1	390	290	6.6	30	MSaapap	-84	0	0	0		0	0	0	0	0
121	1	15	20	-1	582	254	20.7	33	ABalapaaa	294	-43	0	0		0	0	0	0	0
122	1	11	91	-1	485	124	15.7	32	ABpraaapa	299	0	0	0		0	0	0	0	0
123	1	31	74	-1	505	341	14.5	31	MSapaaa	265	-342	0	0		0	0	0	0	0
124	1	4	78	-1	515	396	16.6	34	ABalpppaa	207	0	0	0		0	0	0	0	0
125	1	53	108	-1	351	251	17.5	39	Earp	388	-1411	0	0		0	0	0	0	0
126	1	35	117	-1	508	181	11.2	31	MSppaaa	-169	0	0	0		0	0	0	0	0
127	1	169	95	-1	372	423	9.4	30	ABplppaaa	150	0	0	0		0	0	0	0	0
128	1	50	65	-1	432	426	10.0	32	ABplpaaap	324	1062	0	0		0	0	0	0	0
129	1	39	157	-1	383	230	23.0	38	ABarpaapp	385	-509	0	0		0	0	0	0	0
130	1	87	33	-1	493	427	14.0	33	ABalpppap	575	0	0	0		0	0	0	0	0
131	1	78	63	-1	178	312	12.1	33	Caapp	333	1086	0	0		0	0	0	0	0
132	1	9	5	-1	492	397	21.5	35	ABplaapaa	354	-1384	0	0		0	0	0	0	0
133	1	66	93	-1	496	289	13.7	34	MSaaapa	342	112	0	0		0	0	0	0	0
134	1	37	96	-1	250	136	18.5	34	ABprapapa	341	597	0	0		0	0	0	0	0
135	1	165	11	-1	236	338	9.4	32	Cappa	328	-456	0	0		0	0	0	0	0
136	1	98	84	-1	452	344	22.5	33	ABplaaapa	336	-195	0	0		0	0	0	0	0
137	1	166	42	-1	309	211	18.0	39	Epra	377	437	0	0		0	0	0	0	0
138	1	67	105	-1	582	209	11.3	32	ABalaapaa	306	1031	0	0		0	0	0	0	0
139	1	63	70	-1	403	237	9.4	33	MSpapaa	304	0	0	0		0	0	0	0	0
140	1	1	85	-1	495	301	7.5	33	ABaraapap	254	0	0	0		0	0	0	0	0
141	1	48	160	-1	296	410	16.7	34	ABplappaa	66	0	0	0		0	0	0	0	0
142	1	84	131	-1	180	322	17.4	35	Caapa	332	833	0	0		0	0	0	0	0
143	1	59	141	-1	435	349	7.8	29	MSappaa	225	1306	0	0		0	0	0	0	0
144	1	109	53	-1	576	312	12.2	35	ABalpaapa	332	0	0	0		0	0	0	0	0
145	1	33	72	-1	474	161	22.9	33	ABarpapaa	335	-70	0	0		0	0	0	0	0
146	1	107	86	-1	349	160	12.3	29	MSppppa	243	-456	0	0		0	0	0	0	0
147	1	186	15	-1	282	148	4.9	34	ABprppppa	159	0	0	0		0	0	0	0	0
148	1	176	22	-1	207	251	4.2	33	Cpppp	313	-159	0	0		0	0	0	0	0
149	1	14	94	-1	461	300	4.7	36	ABalpappp	359	34	0	0		0	0	0	0	0
150	1	118	185	-1	366	308	22.5	38	ABarppaap	376	635	0	0		0	0	0	0	0
151	1	155	177	-1	305	286	18.1	40	Epla	374	-196	0	0		0	0	0	0	0
152	1	170	60	-1	291	168	14.8	32	MSppppp	236	-143	0	0		0	0	0	0	0
153	1	27	104	-1	373	361	4.6	34	ABplpappa	304	0	0	0		0	0	0	0	0
154	1	182	138	-1	240	305	6.7	28	Capap	210	-1058	0	0		0	0	0	0	0
155	1	96	23	-1	545	218	19.7	32	ABalappap	286	1052	0	0		0	0	0	0	0
156	1	188	43	-1	341	329	9.3	34	Daa	342	1119	0	0		0	0	0	0	0
157	1	92	92	-1	575	189	15.1	34	ABalaaapp	333	498	0	0		0	0	0	0	0
158	1	7	155	-1	322	318	22.6	36	ABarppapa	357	819	0	0		0	0	0	0	0
159	1	25	79	-1	446	237	23.0	37	ABarpaapa	379	1250	0	0		0	0	0	0	0
160	1	10	180	-1	372	188	12.4	29	MSpppap	260	1355	0	0		0	0	0	0	0
161	1	120	58	-1	288	138	10.5	33	ABprppapa	310	213	0	0		0	0	0	0	0
162	1	45	10	-1	339	100	9.6	30	ABprppaaa	133	0	0	0		0	0	0	0	0
163	1	179	189	-1	368	274	11.1	31	Z3	220	-830	0	0		0	0	0	0	0
164	1	132	176	-1	394	398	22.1	33	ABplapaaa	100	0	0	0		0	0	0	0	0
165	1	138	6	-1	299	398	9.8	32	ABplpppaa	322	-230	0	0		0	0	0	0	0
166	1	88	90	-1	297	375	6.0	33	ABplppppa	263	0	0	0		0	0	0	0	0
167	1	141	156	-1	316	345	4.4	33	ABplpappp	273	0	0	0		0	0	0	0	0
168	1	139	129	-1	200	325	21.2	38	Caaap	111	0	0	0		0	0	0	0	0
169	1	2	143	-1	307	318	13.3	37	Dap	365	-300	0	0		0	0	0	0	0
170	1	161	127	-1	410	199	19.2	33	ABarpappa	151	0	0	0		0	0	0	0	0
171	1	90	99	-1	426	241	15.8	39	Eara	390	1285	0	0		0	0	0	0	0
172	1	105	55	-1	445	403	22.2	35	ABplaapap	355	0	0	0		0	0	0	0	0
173	1	174	109	-1	240	302	14.2	37	Eplp	369	-214	0	0		0	0	0	0	0
174	1	40	140	-1	289	233	11.5	36	Dpp	39	0	0	0		0	0	0	0	0
175	1	55	50	-1	215	166	7.7	32	ABprpppap	263	88	0	0		0	0	0	0	0
176	1	127	48	-1	516	144	18.6	33	ABalaappp	2	0	0	0		0	0	0	0	0
177	1	62	147	-1	527	381	13.4	31	ABalppaaa	294	-87	0	0		0	0	0	0	0
178	1	178	164	-1	269	346	21.3	34	ABarppapp	338	-1028	0	0		0	0	0	0	0
179	1	69	133	-1	223	189	19.2	34	ABarppppp	242	0	0	0		0	0	0	0	0
180	1	5	128	-1	176	222	8.7	31	Cppap	284	453	0	0		0	0	0	0	0
181	1	73	134	-1	263	185	10.0	33	ABprppapp	309	359	0	0		0	0	0	0	0
182	1	131	31	-1	268	203	4.5	33	ABprppppp	288	-726	0	0		0	0	0	0	0
183	1	157	159	-1	497	267	22.3	34	ABarpaaaa	325	-1290	0	0		0	0	0	0	0
184	1	125	174	-1	491	347	22.8	33	ABplaaaap	311	525	0	0		0	0	0	0	0
185	1	24	103	-1	554	320	19.6	32	ABalapapa	315	-826	0	0		0	0	0	0	0
186	1	172	150	-1	325	213	9.0	35	Dpa	296	957	0	0		0	0	0	0	0
187	1	137	122	-1	411	121	20.4	34	ABpraapap	317	0	0	0		0	0	0	0	0
188	1	162	181	-1	331	245	12.5	30	Z2	467	0	0	0		0	0	0	0	0
189	1	150	47	-1	540	153	15.3	31	ABalaappa	-566	0	0	0		0	0	0	0	0
