# Supplementary material for: The AP-2 Transcription Factor APTF-2 Is Required for Neuroblast and Epidermal Morphogenesis in Caenorhabditis elegans Embryogenesis
Source: PLoS Genet. 2016 May 13;12(5):e1006048. doi: 10.1371/journal.pgen.1006048 (PMC4866721; doi:10.1371/journal.pgen.1006048)
Supplement: S3 Text — (ZIP) [file pgen.1006048.s031.zip › nuclei/t115-nuclei]

1	1	35	93	-1	601	241	16.7	34	ABalaaapa	-153	0	0	0		0	0	0	0	0
2	1	2	87	-1	556	264	15.1	33	MSaaaaa	99	0	0	0		0	0	0	0	0
3	1	103	162	-1	430	410	17.3	35	ABalppppp	345	-583	0	0		0	0	0	0	0
4	1	83	100	-1	389	162	20.8	32	ABarpppaa	327	1161	0	0		0	0	0	0	0
5	1	132	36	-1	489	397	21.3	35	ABplaapaa	202	0	0	0		0	0	0	0	0
6	1	165	174	-1	298	400	9.5	32	ABplpppaa	318	72	0	0		0	0	0	0	0
7	1	69	23	-1	602	262	11.9	32	ABalaaaal	304	441	0	0		0	0	0	0	0
8	1	96	16	-1	340	112	19.1	33	ABprapaaa	316	33	0	0		0	0	0	0	0
9	1	60	105	-1	567	362	16.4	33	ABalpaaap	339	8	0	0		0	0	0	0	0
10	1	162	124	-1	346	105	9.3	31	ABprppaaa	487	0	0	0		0	0	0	0	0
11	1	135	75	-1	243	332	9.5	32	Cappa	327	243	0	0		0	0	0	0	0
12	1	47	164	-1	336	155	21.4	35	ABarpppap	347	137	0	0		0	0	0	0	0
13	1	77	67	-1	394	440	12.6	32	ABplpaapp	327	0	0	0		0	0	0	0	0
14	1	112	80	-1	493	254	8.9	32	ABaraappa	467	0	0	0		0	0	0	0	0
15	1	147	189	-1	286	149	4.6	35	ABprppppa	312	159	0	0		0	0	0	0	0
16	1	16	9	-1	437	434	13.7	33	ABplpaapa	333	828	0	0		0	0	0	0	0
17	1	28	33	-1	476	417	9.8	32	ABplpaaaa	305	112	0	0		0	0	0	0	0
18	1	71	157	-1	289	166	22.4	36	ABarppppa	366	-66	0	0		0	0	0	0	0
19	1	64	15	-1	464	221	4.4	33	ABarapapa	317	736	0	0		0	0	0	0	0
20	1	121	45	-1	572	255	21.7	32	ABalapaaa	312	-1025	0	0		0	0	0	0	0
21	1	117	61	-1	479	232	12.4	31	MSpaapa	298	-1115	0	0		0	0	0	0	0
22	1	148	98	-1	203	251	4.3	32	Cpppp	323	-842	0	0		0	0	0	0	0
23	1	155	173	-1	543	214	20.0	33	ABalappap	300	-1436	0	0		0	0	0	0	0
24	1	113	83	-1	517	283	17.6	33	MSaaaap	329	1030	0	0		0	0	0	0	0
25	1	43	116	-1	235	231	8.1	32	Cpppa	323	-244	0	0		0	0	0	0	0
26	1	115	111	-1	155	242	16.3	38	Cpapa	359	168	0	0		0	0	0	0	0
27	1	92	117	-1	227	139	14.5	34	ABprappap	161	0	0	0		0	0	0	0	0
28	1	6	135	-1	519	310	21.8	34	ABalapapp	332	271	0	0		0	0	0	0	0
29	1	62	85	-1	420	230	5.5	35	ABarapapp	355	-255	0	0		0	0	0	0	0
30	1	46	35	-1	449	250	8.4	33	ABaraappp	127	0	0	0		0	0	0	0	0
31	1	182	102	-1	266	206	4.3	31	ABprppppp	307	-91	0	0		0	0	0	0	0
32	1	88	123	-1	417	165	4.9	32	ABarappap	284	1105	0	0		0	0	0	0	0
33	1	130	106	-1	489	429	14.6	33	ABalpppap	319	921	0	0		0	0	0	0	0
34	1	110	163	-1	534	216	14.4	32	MSpaaaa	395	0	0	0		0	0	0	0	0
35	1	93	27	-1	509	398	10.5	32	ABalppaap	233	0	0	0		0	0	0	0	0
36	1	5	14	-1	469	171	14.7	30	MSppapa	290	599	0	0		0	0	0	0	0
37	1	54	50	-1	201	155	11.3	31	ABprapppa	294	1672	0	0		0	0	0	0	0
38	1	80	140	-1	226	370	15.6	33	ABplapppa	302	33	0	0		0	0	0	0	0
39	1	42	84	-1	320	128	9.2	30	ABprppaap	286	176	0	0		0	0	0	0	0
40	1	58	2	-1	514	135	10.9	31	ABpraaaaa	279	753	0	0		0	0	0	0	0
41	1	89	71	-1	405	433	19.6	35	ABplaappa	327	-245	0	0		0	0	0	0	0
42	1	137	126	-1	311	210	18.0	39	Epra	389	-72	0	0		0	0	0	0	0
43	1	156	46	-1	338	329	9.1	35	Daa	327	506	0	0		0	0	0	0	0
44	1	55	37	-1	392	95	9.6	31	ABprpaaap	314	-87	0	0		0	0	0	0	0
45	1	22	62	-1	570	258	9.8	31	ABaraaaaa	460	0	0	0		0	0	0	0	0
46	1	108	82	-1	578	200	19.5	30	ABalappaa	298	149	0	0		0	0	0	0	0
47	1	189	5	-1	541	154	15.4	30	ABalaappa	52	0	0	0		0	0	0	0	0
48	1	176	136	-1	517	141	18.6	34	ABalaappp	-583	0	0	0		0	0	0	0	0
49	1	30	146	-1	209	214	14.2	33	Cppaa	292	198	0	0		0	0	0	0	0
50	1	175	107	-1	217	172	7.3	31	ABprpppap	75	0	0	0		0	0	0	0	0
51	1	119	143	-1	450	279	13.2	30	MSaaapp	265	428	0	0		0	0	0	0	0
52	1	107	78	-1	353	424	16.5	35	ABplaappp	352	912	0	0		0	0	0	0	0
53	1	144	54	-1	579	315	12.1	34	ABalpaapa	37	0	0	0		0	0	0	0	0
54	1	23	137	-1	332	101	14.3	35	ABpraappp	347	62	0	0		0	0	0	0	0
55	1	172	155	-1	446	401	22.1	35	ABplaapap	303	590	0	0		0	0	0	0	0
56	1	10	20	-1	437	107	10.1	33	ABprpaaaa	-263	0	0	0		0	0	0	0	0
57	1	18	1	-1	404	348	22.2	34	ABplaaapp	291	94	0	0		0	0	0	0	0
58	1	161	47	-1	289	142	10.1	34	ABprppapa	263	193	0	0		0	0	0	0	0
59	1	9	133	-1	265	393	7.5	32	ABplpppap	309	-13	0	0		0	0	0	0	0
60	1	152	139	-1	295	172	14.7	31	MSppppp	246	1423	0	0		0	0	0	0	0
61	1	73	166	-1	479	399	17.4	34	ABalppppa	307	182	0	0		0	0	0	0	0
62	1	1	48	-1	450	307	9.5	33	MSaapaa	304	-121	0	0		0	0	0	0	0
63	1	131	156	-1	175	304	12.2	33	Caapp	333	1059	0	0		0	0	0	0	0
64	1	24	3	-1	262	144	12.9	34	ABprappaa	170	0	0	0		0	0	0	0	0
65	1	128	103	-1	432	429	9.9	33	ABplpaaap	227	0	0	0		0	0	0	0	0
66	1	11	179	-1	551	183	11.5	31	ABalaapap	311	424	0	0		0	0	0	0	0
67	1	37	127	-1	561	287	21.3	34	ABalapaap	295	583	0	0		0	0	0	0	0
68	1	68	132	-1	433	133	7.0	33	ABarapppp	-43	0	0	0		0	0	0	0	0
69	1	12	41	-1	530	268	10.6	30	ABaraaaap	306	0	0	0		0	0	0	0	0
70	1	139	109	-1	406	238	9.3	33	MSpapaa	329	348	0	0		0	0	0	0	0
71	1	50	69	-1	492	223	6.5	32	ABarapaap	279	-470	0	0		0	0	0	0	0
72	1	145	52	-1	470	156	23.2	36	ABarpapaa	340	-93	0	0		0	0	0	0	0
73	1	25	131	-1	351	128	5.4	32	ABprpapap	121	0	0	0		0	0	0	0	0
74	1	123	185	-1	505	344	14.6	31	MSapaaa	310	425	0	0		0	0	0	0	0
75	1	19	8	-1	602	283	15.8	33	ABalaaaar	99	0	0	0		0	0	0	0	0
76	1	85	171	-1	354	176	4.6	32	ABprpappa	311	303	0	0		0	0	0	0	0
77	1	79	53	-1	378	314	3.7	27	MSaappa	271	474	0	0		0	0	0	0	0
78	1	124	56	-1	519	399	16.5	34	ABalpppaa	325	-95	0	0		0	0	0	0	0
79	1	159	122	-1	441	236	22.4	37	ABarpaapa	361	318	0	0		0	0	0	0	0
80	1	105	141	-1	369	125	12.6	32	ABprpaapp	-64	0	0	0		0	0	0	0	0
81	1	81	181	-1	467	192	19.4	35	ABalapppp	272	-147	0	0		0	0	0	0	0
82	1	44	39	-1	299	117	16.6	31	ABprapaap	51	0	0	0		0	0	0	0	0
83	1	17	91	-1	442	116	15.1	34	ABpraaapp	185	0	0	0		0	0	0	0	0
84	1	136	176	-1	449	349	22.5	35	ABplaaapa	284	389	0	0		0	0	0	0	0
85	1	140	64	-1	495	298	7.4	32	ABaraapap	-85	0	0	0		0	0	0	0	0
86	1	146	57	-1	352	164	12.1	29	MSppppa	254	150	0	0		0	0	0	0	0
87	1	29	142	-1	382	144	7.1	32	ABprpapaa	116	0	0	0		0	0	0	0	0
88	1	86	115	-1	439	366	13.4	30	MSapapa	304	50	0	0		0	0	0	0	0
89	1	14	49	-1	485	116	11.6	32	ABpraaaap	325	55	0	0		0	0	0	0	0
90	1	166	31	-1	300	373	6.0	34	ABplppppa	303	216	0	0		0	0	0	0	0
91	1	122	90	-1	489	124	15.6	32	ABpraaapa	350	0	0	0		0	0	0	0	0
92	1	157	6	-1	579	191	15.3	33	ABalaaapp	330	298	0	0		0	0	0	0	0
93	1	133	79	-1	495	289	14.3	34	MSaaapa	43	0	0	0		0	0	0	0	0
94	1	149	121	-1	465	297	4.6	36	ABalpappp	346	951	0	0		0	0	0	0	0
95	1	127	72	-1	373	425	9.0	31	ABplppaaa	199	0	0	0		0	0	0	0	0
96	1	134	96	-1	254	141	18.2	34	ABprapapa	277	0	0	0		0	0	0	0	0
97	1	3	108	-1	362	215	4.3	28	MSpappa	242	237	0	0		0	0	0	0	0
98	1	87	65	-1	300	221	23.3	39	Cpaaa	396	-75	0	0		0	0	0	0	0
99	1	171	73	-1	423	245	15.9	39	Eara	376	147	0	0		0	0	0	0	0
100	1	101	55	-1	362	256	5.8	29	MSpapap	291	-767	0	0		0	0	0	0	0
101	1	67	13	-1	555	221	6.7	34	ABaraaapa	121	0	0	0		0	0	0	0	0
102	1	72	149	-1	469	354	11.8	29	MSapaap	136	0	0	0		0	0	0	0	0
103	1	185	10	-1	555	322	19.7	32	ABalapapa	552	0	0	0		0	0	0	0	0
104	1	153	22	-1	373	362	4.4	35	ABplpappa	307	364	0	0		0	0	0	0	0
105	1	138	170	-1	589	214	11.7	31	ABalaapaa	49	0	0	0		0	0	0	0	0
106	1	52	186	-1	493	223	23.6	36	ABarpaaap	347	499	0	0		0	0	0	0	0
107	1	65	172	-1	252	381	20.0	39	ABplapapp	384	0	0	0		0	0	0	0	0
108	1	125	151	-1	353	254	17.4	37	Earp	372	-711	0	0		0	0	0	0	0
109	1	173	113	-1	242	303	13.9	37	Eplp	374	17	0	0		0	0	0	0	0
110	1	32	134	-1	293	291	8.6	33	Capaa	313	362	0	0		0	0	0	0	0
111	1	109	168	-1	525	247	4.1	32	ABarapaaa	287	1056	0	0		0	0	0	0	0
112	1	39	144	-1	515	186	19.6	33	ABalapppa	310	-760	0	0		0	0	0	0	0
113	1	111	28	-1	384	340	7.8	30	MSappap	77	0	0	0		0	0	0	0	0
114	1	38	177	-1	427	294	23.0	37	ABarppaaa	350	-822	0	0		0	0	0	0	0
115	1	26	66	-1	536	346	6.8	32	ABalpapap	306	-183	0	0		0	0	0	0	0
116	1	41	76	-1	274	374	11.8	32	ABplppapp	240	0	0	0		0	0	0	0	0
117	1	126	145	-1	512	180	11.3	30	MSppaaa	275	153	0	0		0	0	0	0	0
118	1	75	94	-1	598	339	15.6	33	ABalpaaaa	150	0	0	0		0	0	0	0	0
119	1	51	11	-1	438	397	7.3	33	ABplpapaa	104	0	0	0		0	0	0	0	0
120	1	104	17	-1	168	177	13.9	32	ABprapppp	274	-239	0	0		0	0	0	0	0
121	1	21	118	-1	344	408	9.3	31	ABplppaap	262	94	0	0		0	0	0	0	0
122	1	187	129	-1	415	120	20.4	35	ABpraapap	297	0	0	0		0	0	0	0	0
123	1	33	25	-1	387	116	17.4	34	ABpraappa	397	0	0	0		0	0	0	0	0
124	1	56	74	-1	468	153	7.8	31	ABarapppa	272	0	0	0		0	0	0	0	0
125	1	120	26	-1	392	295	6.9	31	MSaapap	310	241	0	0		0	0	0	0	0
126	1	99	152	-1	252	398	15.4	32	ABplappap	309	415	0	0		0	0	0	0	0
127	1	170	128	-1	409	194	18.9	33	ABarpappa	113	0	0	0		0	0	0	0	0
128	1	180	178	-1	176	216	8.8	33	Cppap	310	756	0	0		0	0	0	0	0
129	1	168	81	-1	199	324	20.9	37	Caaap	348	506	0	0		0	0	0	0	0
130	1	34	40	-1	494	366	6.6	32	ABalppapa	297	222	0	0		0	0	0	0	0
131	1	142	101	-1	179	324	17.2	36	Caapa	-229	0	0	0		0	0	0	0	0
132	1	13	99	-1	537	353	11.4	31	ABalpaapp	317	-228	0	0		0	0	0	0	0
133	1	179	88	-1	226	187	19.2	34	ABarppppp	333	1185	0	0		0	0	0	0	0
134	1	181	147	-1	263	189	9.5	32	ABprppapp	359	0	0	0		0	0	0	0	0
135	1	98	58	-1	515	188	6.4	32	ABaraaapp	290	-80	0	0		0	0	0	0	0
136	1	27	32	-1	196	156	16.4	33	ABprapapp	-229	0	0	0		0	0	0	0	0
137	1	4	24	-1	517	316	4.3	34	ABalpappa	338	347	0	0		0	0	0	0	0
138	1	154	175	-1	241	304	6.2	30	Capap	219	-137	0	0		0	0	0	0	0
139	1	61	169	-1	301	386	21.2	35	ABplapapa	351	558	0	0		0	0	0	0	0
140	1	174	112	-1	298	230	11.7	36	Dpp	337	343	0	0		0	0	0	0	0
141	1	143	159	-1	437	347	7.6	29	MSappaa	234	677	0	0		0	0	0	0	0
142	1	94	167	-1	419	186	10.4	30	MSpppaa	457	0	0	0		0	0	0	0	0
143	1	169	158	-1	308	322	13.3	37	Dap	378	-1777	0	0		0	0	0	0	0
144	1	84	104	-1	254	354	4.6	32	ABplppppp	400	0	0	0		0	0	0	0	0
145	1	90	60	-1	399	327	12.1	31	MSapapp	307	679	0	0		0	0	0	0	0
146	1	45	7	-1	188	241	21.4	37	Cpaap	372	444	0	0		0	0	0	0	0
147	1	177	183	-1	523	383	13.1	31	ABalppaaa	251	0	0	0		0	0	0	0	0
148	1	74	70	-1	455	175	4.7	31	ABarappaa	274	681	0	0		0	0	0	0	0
149	1	91	34	-1	171	271	8.6	35	Cpapp	0	0	0	0		0	0	0	0	0
150	1	186	188	-1	330	213	8.7	36	Dpa	363	884	0	0		0	0	0	0	0
151	1	15	4	-1	453	320	17.4	38	Eala	386	-126	0	0		0	0	0	0	0
152	1	100	42	-1	309	256	5.4	30	MSpappp	291	-1959	0	0		0	0	0	0	0
153	1	95	182	-1	460	188	11.1	28	MSppaap	285	-1373	0	0		0	0	0	0	0
154	1	118	165	-1	353	385	20.0	35	ABplapaap	329	201	0	0		0	0	0	0	0
155	1	158	161	-1	316	324	22.6	37	ABarppapa	367	193	0	0		0	0	0	0	0
156	1	167	153	-1	316	344	4.4	33	ABplpappp	262	0	0	0		0	0	0	0	0
157	1	129	187	-1	384	228	23.0	38	ABarpaapp	352	396	0	0		0	0	0	0	0
158	1	31	18	-1	461	372	4.4	33	ABalppapp	318	146	0	0		0	0	0	0	0
159	1	183	150	-1	499	265	22.5	33	ABarpaaaa	301	142	0	0		0	0	0	0	0
160	1	141	30	-1	294	406	16.6	34	ABplappaa	86	0	0	0		0	0	0	0	0
161	1	7	184	-1	530	356	22.5	34	ABplaaaaa	245	0	0	0		0	0	0	0	0
162	1	97	63	-1	580	366	11.6	32	ABalpapaa	93	0	0	0		0	0	0	0	0
163	1	78	77	-1	264	154	7.4	34	ABprpppaa	70	0	0	0		0	0	0	0	0
164	1	178	43	-1	265	343	21.5	34	ABarppapp	312	124	0	0		0	0	0	0	0
165	1	57	44	-1	334	304	5.2	31	MSaappp	307	-739	0	0		0	0	0	0	0
166	1	116	160	-1	313	178	4.3	34	ABprpappp	282	-501	0	0		0	0	0	0	0
167	1	66	110	-1	256	279	22.7	38	Caaaa	386	70	0	0		0	0	0	0	0
168	1	48	95	-1	223	364	11.5	31	ABplapppp	307	-1139	0	0		0	0	0	0	0
169	1	20	120	-1	209	278	7.3	32	Cappp	265	1022	0	0		0	0	0	0	0
170	1	76	19	-1	364	189	17.8	34	ABarpappp	344	1241	0	0		0	0	0	0	0
171	1	53	97	-1	408	391	5.3	33	ABplpapap	105	0	0	0		0	0	0	0	0
172	1	63	138	-1	231	255	15.5	38	Eprp	380	-528	0	0		0	0	0	0	0
173	1	70	119	-1	549	287	7.4	31	ABaraapaa	316	368	0	0		0	0	0	0	0
174	1	184	12	-1	490	340	22.7	33	ABplaaaap	257	-154	0	0		0	0	0	0	0
175	1	40	148	180	384	378	12.8	37	MSappp	220	-178	0	0		0	0	0	0	0
176	1	164	154	-1	386	395	22.1	33	ABplapaaa	93	0	0	0		0	0	0	0	0
177	1	151	38	-1	305	285	18.3	40	Epla	388	7	0	0		0	0	0	0	0
178	1	36	29	-1	402	92	14.2	33	ABprpaapa	289	0	0	0		0	0	0	0	0
179	1	106	68	-1	432	167	22.0	34	ABarpapap	301	268	0	0		0	0	0	0	0
180	1	160	125	-1	375	192	12.3	30	MSpppap	247	411	0	0		0	0	0	0	0
181	1	188	114	-1	335	250	13.2	28	Z2	187	0	0	0		0	0	0	0	0
182	1	102	92	-1	461	121	19.8	35	ABpraapaa	328	268	0	0		0	0	0	0	0
183	1	49	86	-1	434	242	11.7	27	MSpaapp	131	0	0	0		0	0	0	0	0
184	1	8	130	-1	417	163	13.8	31	MSppapp	287	427	0	0		0	0	0	0	0
185	1	150	51	-1	361	310	22.5	38	ABarppaap	366	27	0	0		0	0	0	0	0
186	1	82	59	-1	365	332	16.4	39	Ealp	401	0	0	0		0	0	0	0	0
187	1	59	89	-1	487	223	16.4	34	MSpaaap	334	737	0	0		0	0	0	0	0
188	1	114	21	-1	317	394	12.7	32	ABplppapa	323	-542	0	0		0	0	0	0	0
189	1	163	190	-1	368	277	11.5	30	Z3	296	-713	0	0		0	0	0	0	0
