# Supplementary material for: The AP-2 Transcription Factor APTF-2 Is Required for Neuroblast and Epidermal Morphogenesis in Caenorhabditis elegans Embryogenesis
Source: PLoS Genet. 2016 May 13;12(5):e1006048. doi: 10.1371/journal.pgen.1006048 (PMC4866721; doi:10.1371/journal.pgen.1006048)
Supplement: S3 Text — (ZIP) [file pgen.1006048.s031.zip › nuclei/t116-nuclei]

1	1	57	184	-1	397	348	22.3	35	ABplaaapp	342	409	0	0		0	0	0	0	0
2	1	40	105	-1	514	135	10.6	31	ABpraaaaa	159	0	0	0		0	0	0	0	0
3	1	64	18	-1	261	146	12.7	33	ABprappaa	316	-141	0	0		0	0	0	0	0
4	1	151	52	-1	449	324	17.5	38	Eala	379	-456	0	0		0	0	0	0	0
5	1	47	15	-1	542	153	15.5	30	ABalaappa	479	0	0	0		0	0	0	0	0
6	1	92	14	-1	580	192	15.7	33	ABalaaapp	320	-155	0	0		0	0	0	0	0
7	1	146	164	-1	184	241	21.4	36	Cpaap	351	702	0	0		0	0	0	0	0
8	1	75	77	-1	600	283	16.2	32	ABalaaaar	115	0	0	0		0	0	0	0	0
9	1	16	13	-1	436	438	13.7	34	ABplpaapa	631	0	0	0		0	0	0	0	0
10	1	103	83	-1	560	325	21.2	31	ABalapapa	277	-99	0	0		0	0	0	0	0
11	1	119	90	-1	438	392	7.1	31	ABplpapaa	-184	0	0	0		0	0	0	0	0
12	1	174	148	-1	481	342	22.7	34	ABplaaaap	302	467	0	0		0	0	0	0	0
13	1	101	37	-1	559	229	6.9	34	ABaraaapa	342	-1131	0	0		0	0	0	0	0
14	1	36	175	-1	471	172	14.8	31	MSppapa	310	-721	0	0		0	0	0	0	0
15	1	19	177	-1	465	227	4.2	34	ABarapapa	135	0	0	0		0	0	0	0	0
16	1	8	44	-1	341	111	18.9	34	ABprapaaa	311	169	0	0		0	0	0	0	0
17	1	120	42	-1	170	179	13.4	31	ABprapppp	72	0	0	0		0	0	0	0	0
18	1	158	69	-1	463	372	4.4	35	ABalppapp	304	-753	0	0		0	0	0	0	0
19	1	170	143	-1	362	192	18.2	34	ABarpappp	345	283	0	0		0	0	0	0	0
20	1	56	12	-1	438	111	10.0	33	ABprpaaaa	131	0	0	0		0	0	0	0	0
21	1	188	39	-1	314	394	12.0	32	ABplppapa	315	169	0	0		0	0	0	0	0
22	1	104	25	-1	372	360	4.3	34	ABplpappa	343	540	0	0		0	0	0	0	0
23	1	7	61	-1	603	260	12.6	32	ABalaaaal	-170	0	0	0		0	0	0	0	0
24	1	137	165	-1	517	316	4.3	33	ABalpappa	6	0	0	0		0	0	0	0	0
25	1	123	100	-1	389	110	17.3	34	ABpraappa	-134	0	0	0		0	0	0	0	0
26	1	125	60	-1	397	297	6.9	31	MSaapap	377	0	0	0		0	0	0	0	0
27	1	35	119	-1	511	403	10.8	32	ABalppaap	283	1143	0	0		0	0	0	0	0
28	1	113	72	-1	388	337	7.5	29	MSappap	229	740	0	0		0	0	0	0	0
29	1	178	71	-1	400	93	13.6	32	ABprpaapa	305	575	0	0		0	0	0	0	0
30	1	160	121	-1	293	410	16.1	33	ABplappaa	326	1369	0	0		0	0	0	0	0
31	1	90	159	-1	298	370	5.4	33	ABplppppa	303	145	0	0		0	0	0	0	0
32	1	136	156	-1	192	154	15.9	33	ABprapapp	110	0	0	0		0	0	0	0	0
33	1	17	97	-1	473	415	9.6	32	ABplpaaaa	290	113	0	0		0	0	0	0	0
34	1	149	76	-1	168	273	8.5	33	Cpapp	281	0	0	0		0	0	0	0	0
35	1	30	160	-1	454	248	8.9	33	ABaraappp	328	-202	0	0		0	0	0	0	0
36	1	5	81	-1	481	399	21.6	36	ABplaapaa	337	482	0	0		0	0	0	0	0
37	1	44	112	-1	397	99	9.3	31	ABprpaaap	305	-146	0	0		0	0	0	0	0
38	1	177	118	-1	300	283	18.3	39	Epla	392	223	0	0		0	0	0	0	0
39	1	82	58	-1	298	120	17.0	33	ABprapaap	291	70	0	0		0	0	0	0	0
40	1	130	145	-1	497	363	6.3	32	ABalppapa	213	0	0	0		0	0	0	0	0
41	1	69	36	-1	535	263	10.5	30	ABaraaaap	290	-489	0	0		0	0	0	0	0
42	1	152	179	-1	315	259	5.6	31	MSpappp	281	242	0	0		0	0	0	0	0
43	1	164	190	-1	257	349	21.7	34	ABarppapp	323	-505	0	0		0	0	0	0	0
44	1	165	107	-1	333	301	5.0	31	MSaappp	189	0	0	0		0	0	0	0	0
45	1	20	149	-1	575	254	21.7	33	ABalapaaa	301	-916	0	0		0	0	0	0	0
46	1	43	113	-1	339	324	9.1	35	Daa	353	-177	0	0		0	0	0	0	0
47	1	58	17	-1	293	143	10.4	33	ABprppapa	303	520	0	0		0	0	0	0	0
48	1	62	11	-1	455	308	9.8	33	MSaapaa	322	2090	0	0		0	0	0	0	0
49	1	89	106	-1	481	117	11.5	32	ABpraaaap	142	0	0	0		0	0	0	0	0
50	1	37	154	-1	205	152	11.0	32	ABprapppa	127	0	0	0		0	0	0	0	0
51	1	185	170	-1	356	309	22.6	37	ABarppaap	376	-378	0	0		0	0	0	0	0
52	1	72	64	-1	469	159	23.1	36	ABarpapaa	306	490	0	0		0	0	0	0	0
53	1	77	1	-1	382	310	3.7	28	MSaappa	108	0	0	0		0	0	0	0	0
54	1	53	10	-1	575	318	12.4	34	ABalpaapa	345	-354	0	0		0	0	0	0	0
55	1	100	45	-1	365	258	6.1	31	MSpapap	292	339	0	0		0	0	0	0	0
56	1	78	43	-1	514	409	16.6	34	ABalpppaa	314	-99	0	0		0	0	0	0	0
57	1	86	41	-1	351	165	12.5	29	MSppppa	293	2013	0	0		0	0	0	0	0
58	1	135	29	-1	521	188	6.4	32	ABaraaapp	196	0	0	0		0	0	0	0	0
59	1	186	122	-1	367	332	16.6	38	Ealp	383	-207	0	0		0	0	0	0	0
60	1	145	9	-1	399	329	12.0	30	MSapapp	230	0	0	0		0	0	0	0	0
61	1	21	172	-1	480	231	12.7	31	MSpaapa	317	347	0	0		0	0	0	0	0
62	1	45	20	-1	577	258	10.1	30	ABaraaaaa	148	0	0	0		0	0	0	0	0
63	1	162	146	-1	577	366	11.4	33	ABalpapaa	281	-223	0	0		0	0	0	0	0
64	1	85	33	-1	498	294	7.6	32	ABaraapap	306	213	0	0		0	0	0	0	0
65	1	98	75	-1	298	217	23.4	39	Cpaaa	365	-104	0	0		0	0	0	0	0
66	1	115	94	-1	538	346	6.9	32	ABalpapap	315	122	0	0		0	0	0	0	0
67	1	13	78	-1	391	434	12.0	32	ABplpaapp	301	937	0	0		0	0	0	0	0
68	1	179	186	-1	430	166	22.2	35	ABarpapap	350	909	0	0		0	0	0	0	0
69	1	71	47	-1	497	229	5.5	33	ABarapaap	276	-141	0	0		0	0	0	0	0
70	1	148	86	-1	451	181	4.7	31	ABarappaa	53	0	0	0		0	0	0	0	0
71	1	41	127	-1	403	433	19.2	35	ABplaappa	336	440	0	0		0	0	0	0	0
72	1	95	176	-1	377	413	8.5	32	ABplppaaa	269	-178	0	0		0	0	0	0	0
73	1	99	24	-1	421	242	16.0	39	Eara	385	-207	0	0		0	0	0	0	0
74	1	124	120	-1	471	157	7.1	32	ABarapppa	-49	0	0	0		0	0	0	0	0
75	1	11	68	-1	240	327	9.4	33	Cappa	-155	0	0	0		0	0	0	0	0
76	1	116	48	-1	272	373	11.4	32	ABplppapp	-102	0	0	0		0	0	0	0	0
77	1	163	134	-1	266	154	7.5	33	ABprpppaa	309	175	0	0		0	0	0	0	0
78	1	52	171	-1	349	425	16.2	36	ABplaappp	349	992	0	0		0	0	0	0	0
79	1	93	74	-1	494	294	14.5	34	MSaaapa	151	0	0	0		0	0	0	0	0
80	1	14	73	-1	500	253	9.0	32	ABaraappa	-123	0	0	0		0	0	0	0	0
81	1	129	183	-1	201	320	20.6	35	Caaap	321	-439	0	0		0	0	0	0	0
82	1	46	189	-1	574	199	19.8	31	ABalappaa	296	779	0	0		0	0	0	0	0
83	1	24	116	-1	515	283	17.6	32	MSaaaap	322	382	0	0		0	0	0	0	0
84	1	39	139	-1	324	129	9.1	30	ABprppaap	306	417	0	0		0	0	0	0	0
85	1	29	26	-1	431	239	5.6	37	ABarapapp	363	742	0	0		0	0	0	0	0
86	1	183	-1	-1	440	246	12.0	26	MSpaapp	185	0	0	0		0	0	0	0	0
87	1	2	57	-1	554	264	15.6	34	MSaaaaa	445	0	0	0		0	0	0	0	0
88	1	133	22	-1	221	186	19.2	34	ABarppppp	341	257	0	0		0	0	0	0	0
89	1	187	34	-1	488	225	16.6	34	MSpaaap	343	429	0	0		0	0	0	0	0
90	1	91	128	-1	488	128	15.5	31	ABpraaapa	-87	0	0	0		0	0	0	0	0
91	1	83	174	-1	439	116	14.7	34	ABpraaapp	177	0	0	0		0	0	0	0	0
92	1	182	137	-1	461	119	20.0	35	ABpraapaa	348	1299	0	0		0	0	0	0	0
93	1	1	7	-1	602	240	17.0	33	ABalaaapa	-157	0	0	0		0	0	0	0	0
94	1	118	117	-1	600	339	15.5	34	ABalpaaaa	293	487	0	0		0	0	0	0	0
95	1	168	21	-1	226	366	11.4	32	ABplapppp	274	753	0	0		0	0	0	0	0
96	1	96	88	-1	248	142	18.2	34	ABprapapa	318	587	0	0		0	0	0	0	0
97	1	171	30	-1	406	387	5.1	32	ABplpapap	126	0	0	0		0	0	0	0	0
98	1	22	38	-1	200	248	4.4	32	Cpppp	322	616	0	0		0	0	0	0	0
99	1	132	87	-1	536	356	11.7	31	ABalpaapp	137	0	0	0		0	0	0	0	0
100	1	4	35	-1	385	159	20.8	32	ABarpppaa	307	131	0	0		0	0	0	0	0
101	1	131	27	-1	179	322	17.2	36	Caapa	322	-463	0	0		0	0	0	0	0
102	1	31	130	-1	265	207	4.4	34	ABprppppp	288	-93	0	0		0	0	0	0	0
103	1	65	2	-1	430	429	9.5	31	ABplpaaap	23	0	0	0		0	0	0	0	0
104	1	144	56	-1	248	353	4.6	32	ABplppppp	323	1042	0	0		0	0	0	0	0
105	1	9	98	-1	569	360	16.4	32	ABalpaaap	-177	0	0	0		0	0	0	0	0
106	1	33	91	-1	487	432	14.1	33	ABalpppap	276	0	0	0		0	0	0	0	0
107	1	50	23	-1	222	165	7.5	32	ABprpppap	280	100	0	0		0	0	0	0	0
108	1	97	144	-1	373	220	4.0	28	MSpappa	250	862	0	0		0	0	0	0	0
109	1	70	3	-1	409	244	9.7	33	MSpapaa	330	272	0	0		0	0	0	0	0
110	1	167	132	-1	259	277	22.6	39	Caaaa	380	881	0	0		0	0	0	0	0
111	1	26	82	-1	157	242	15.9	37	Cpapa	369	-149	0	0		0	0	0	0	0
112	1	140	173	-1	303	225	12.1	37	Dpp	367	-379	0	0		0	0	0	0	0
113	1	109	28	-1	243	300	13.7	37	Eplp	78	0	0	0		0	0	0	0	0
114	1	181	104	-1	339	248	12.8	31	Z2	281	876	0	0		0	0	0	0	0
115	1	88	147	-1	446	365	13.1	31	MSapapa	268	-750	0	0		0	0	0	0	0
116	1	25	55	-1	234	226	8.3	33	Cpppa	313	546	0	0		0	0	0	0	0
117	1	27	50	-1	227	137	14.5	33	ABprappap	295	460	0	0		0	0	0	0	0
118	1	121	169	-1	344	406	8.8	32	ABplppaap	262	97	0	0		0	0	0	0	0
119	1	173	111	-1	554	288	8.0	32	ABaraapaa	74	0	0	0		0	0	0	0	0
120	1	169	101	-1	216	271	7.4	32	Cappp	80	0	0	0		0	0	0	0	0
121	1	94	124	-1	467	301	5.2	34	ABalpappp	207	0	0	0		0	0	0	0	0
122	1	79	80	-1	443	237	22.5	37	ABarpaapa	317	-203	0	0		0	0	0	0	0
123	1	32	93	-1	414	168	4.6	32	ABarappap	321	1246	0	0		0	0	0	0	0
124	1	10	46	-1	354	106	8.6	32	ABprppaaa	284	496	0	0		0	0	0	0	0
125	1	180	168	-1	378	192	12.5	31	MSpppap	263	-220	0	0		0	0	0	0	0
126	1	42	4	-1	311	209	18.4	40	Epra	384	1154	0	0		0	0	0	0	0
127	1	67	153	-1	559	286	21.1	34	ABalapaap	295	267	0	0		0	0	0	0	0
128	1	127	92	-1	407	193	19.7	33	ABarpappa	325	-857	0	0		0	0	0	0	0
129	1	122	5	-1	415	121	20.1	35	ABpraapap	296	614	0	0		0	0	0	0	0
130	1	184	166	-1	419	165	13.9	31	MSppapp	312	526	0	0		0	0	0	0	0
131	1	73	102	-1	349	135	5.2	32	ABprpapap	309	175	0	0		0	0	0	0	0
132	1	68	115	-1	435	137	6.7	33	ABarapppp	149	0	0	0		0	0	0	0	0
133	1	59	31	-1	260	388	7.3	31	ABplpppap	274	1352	0	0		0	0	0	0	0
134	1	110	187	-1	290	290	8.8	34	Capaa	277	42	0	0		0	0	0	0	0
135	1	28	181	-1	514	315	21.8	34	ABalapapp	103	0	0	0		0	0	0	0	0
136	1	48	89	-1	521	138	18.5	35	ABalaappp	-80	0	0	0		0	0	0	0	0
137	1	54	67	-1	334	103	14.3	34	ABpraappp	95	0	0	0		0	0	0	0	0
138	1	172	66	-1	235	252	15.3	37	Eprp	375	-381	0	0		0	0	0	0	0
139	1	60	54	-1	296	167	14.6	30	MSppppp	255	694	0	0		0	0	0	0	0
140	1	38	8	-1	220	373	15.2	33	ABplapppa	325	-313	0	0		0	0	0	0	0
141	1	80	136	-1	372	127	12.5	32	ABprpaapp	307	888	0	0		0	0	0	0	0
142	1	87	133	-1	382	151	7.0	32	ABprpapaa	321	-447	0	0		0	0	0	0	0
143	1	51	126	-1	453	286	13.6	29	MSaaapp	90	0	0	0		0	0	0	0	0
144	1	112	114	-1	513	183	19.3	34	ABalapppa	302	-163	0	0		0	0	0	0	0
145	1	117	141	-1	513	177	11.6	30	MSppaaa	155	0	0	0		0	0	0	0	0
146	1	49	180	-1	211	214	14.0	32	Cppaa	148	0	0	0		0	0	0	0	0
147	1	134	125	-1	259	186	10.2	32	ABprppapp	328	-1942	0	0		0	0	0	0	0
148	1	175	185	-1	364	368	12.6	30	MSapppp	201	-187	0	0		0	0	0	0	0
149	1	102	51	-1	477	357	12.0	30	MSapaap	262	266	0	0		0	0	0	0	0
150	1	159	150	-1	493	272	22.5	33	ABarpaaaa	339	-251	0	0		0	0	0	0	0
151	1	108	53	-1	350	255	17.4	39	Earp	359	-321	0	0		0	0	0	0	0
152	1	126	162	-1	253	399	14.7	32	ABplappap	302	967	0	0		0	0	0	0	0
153	1	156	32	-1	315	338	4.3	33	ABplpappp	291	903	0	0		0	0	0	0	0
154	1	176	158	-1	380	399	21.7	33	ABplapaaa	157	0	0	0		0	0	0	0	0
155	1	55	96	-1	434	398	22.0	34	ABplaapap	71	0	0	0		0	0	0	0	0
156	1	63	135	-1	176	308	11.9	34	Caapp	322	1197	0	0		0	0	0	0	0
157	1	18	131	-1	286	162	22.4	36	ABarppppa	359	-151	0	0		0	0	0	0	0
158	1	143	65	-1	311	323	13.3	37	Dap	363	641	0	0		0	0	0	0	0
159	1	141	59	-1	440	344	7.9	30	MSappaa	227	676	0	0		0	0	0	0	0
160	1	166	110	-1	311	180	4.4	34	ABprpappp	123	0	0	0		0	0	0	0	0
161	1	155	129	-1	310	327	22.8	36	ABarppapa	353	464	0	0		0	0	0	0	0
162	1	3	103	-1	427	412	17.2	34	ABalppppp	300	-351	0	0		0	0	0	0	0
163	1	34	182	-1	532	219	14.8	33	MSpaaaa	400	0	0	0		0	0	0	0	0
164	1	12	63	-1	332	153	21.5	36	ABarpppap	307	479	0	0		0	0	0	0	0
165	1	154	151	-1	346	384	19.6	35	ABplapaap	343	-49	0	0		0	0	0	0	0
166	1	61	152	-1	478	405	17.3	33	ABalppppa	283	489	0	0		0	0	0	0	0
167	1	142	163	-1	422	187	10.5	30	MSpppaa	185	0	0	0		0	0	0	0	0
168	1	111	79	-1	531	243	4.1	32	ABarapaaa	281	758	0	0		0	0	0	0	0
169	1	139	123	-1	295	386	20.7	35	ABplapapa	341	303	0	0		0	0	0	0	0
170	1	105	85	-1	587	211	11.9	31	ABalaapaa	287	453	0	0		0	0	0	0	0
171	1	76	84	-1	356	178	4.7	34	ABprpappa	278	14	0	0		0	0	0	0	0
172	1	107	19	-1	248	383	19.7	36	ABplapapp	-58	0	0	0		0	0	0	0	0
173	1	23	109	-1	536	214	20.1	33	ABalappap	277	-499	0	0		0	0	0	0	0
174	1	6	40	-1	300	400	8.7	32	ABplpppaa	320	-899	0	0		0	0	0	0	0
175	1	138	138	-1	245	302	6.4	31	Capap	204	0	0	0		0	0	0	0	0
176	1	84	70	-1	443	352	22.6	34	ABplaaapa	374	0	0	0		0	0	0	0	0
177	1	114	161	-1	424	291	22.9	37	ABarppaaa	365	-77	0	0		0	0	0	0	0
178	1	128	16	-1	173	221	8.8	32	Cppap	320	539	0	0		0	0	0	0	0
179	1	66	108	-1	549	190	11.8	30	ABalaapap	291	899	0	0		0	0	0	0	0
180	1	175	140	-1	412	384	12.4	30	MSapppa	124	0	0	0		0	0	0	0	0
181	1	81	95	-1	464	189	19.4	33	ABalapppp	335	210	0	0		0	0	0	0	0
182	1	153	99	-1	466	188	11.2	28	MSppaap	277	282	0	0		0	0	0	0	0
183	1	147	142	-1	525	390	13.7	31	ABalppaaa	-84	0	0	0		0	0	0	0	0
184	1	161	62	-1	524	359	22.8	35	ABplaaaaa	352	10	0	0		0	0	0	0	0
185	1	74	6	-1	509	347	15.3	30	MSapaaa	284	799	0	0		0	0	0	0	0
186	1	106	188	-1	494	227	23.6	35	ABarpaaap	359	219	0	0		0	0	0	0	0
187	1	157	155	-1	378	228	23.3	38	ABarpaapp	388	-437	0	0		0	0	0	0	0
188	1	150	167	-1	334	212	8.6	35	Dpa	325	1294	0	0		0	0	0	0	0
189	1	15	178	-1	284	149	4.7	35	ABprppppa	170	0	0	0		0	0	0	0	0
190	1	189	157	-1	376	278	11.5	29	Z3	222	-743	0	0		0	0	0	0	0
