# Supplementary material for: The AP-2 Transcription Factor APTF-2 Is Required for Neuroblast and Epidermal Morphogenesis in Caenorhabditis elegans Embryogenesis
Source: PLoS Genet. 2016 May 13;12(5):e1006048. doi: 10.1371/journal.pgen.1006048 (PMC4866721; doi:10.1371/journal.pgen.1006048)
Supplement: S3 Text — (ZIP) [file pgen.1006048.s031.zip › nuclei/t117-nuclei]

1	1	53	144	-1	382	311	3.9	28	MSaappa	262	107	0	0		0	0	0	0	0
2	1	103	25	-1	424	429	9.5	32	ABplpaaap	305	116	0	0		0	0	0	0	0
3	1	109	97	-1	411	242	10.2	33	MSpapaa	268	0	0	0		0	0	0	0	0
4	1	126	111	-1	309	210	18.1	39	Epra	399	818	0	0		0	0	0	0	0
5	1	129	47	-1	422	120	20.3	35	ABpraapap	329	10	0	0		0	0	0	0	0
6	1	185	178	-1	510	343	15.4	30	MSapaaa	158	0	0	0		0	0	0	0	0
7	1	93	81	-1	600	236	16.7	32	ABalaaapa	293	154	0	0		0	0	0	0	0
8	1	140	176	-1	218	373	14.7	34	ABplapppa	666	0	0	0		0	0	0	0	0
9	1	60	5	-1	401	336	12.2	30	MSapapp	-106	0	0	0		0	0	0	0	0
10	1	54	93	-1	576	312	12.2	34	ABalpaapa	346	-259	0	0		0	0	0	0	0
11	1	48	112	-1	453	308	10.3	32	MSaapaa	-74	0	0	0		0	0	0	0	0
12	1	20	11	-1	434	115	10.2	33	ABprpaaaa	286	142	0	0		0	0	0	0	0
13	1	9	151	-1	438	439	13.5	32	ABplpaapa	-183	0	0	0		0	0	0	0	0
14	1	6	73	-1	582	189	15.6	33	ABalaaapp	140	0	0	0		0	0	0	0	0
15	1	5	22	-1	543	151	15.4	31	ABalaappa	-459	0	0	0		0	0	0	0	0
16	1	178	139	-1	169	224	9.0	33	Cppap	301	-381	0	0		0	0	0	0	0
17	1	47	56	-1	294	141	10.4	32	ABprppapa	24	0	0	0		0	0	0	0	0
18	1	3	78	-1	262	142	12.9	34	ABprappaa	340	-115	0	0		0	0	0	0	0
19	1	172	188	-1	246	382	19.2	34	ABplapapp	334	313	0	0		0	0	0	0	0
20	1	62	50	-1	577	258	9.5	32	ABaraaaaa	454	0	0	0		0	0	0	0	0
21	1	95	28	-1	222	361	10.7	31	ABplapppp	123	0	0	0		0	0	0	0	0
22	1	88	15	-1	220	188	19.2	34	ABarppppp	-268	0	0	0		0	0	0	0	0
23	1	107	46	-1	224	162	7.3	33	ABprpppap	263	738	0	0		0	0	0	0	0
24	1	73	120	-1	419	238	16.5	39	Eara	395	-338	0	0		0	0	0	0	0
25	1	22	158	-1	372	357	4.2	34	ABplpappa	345	0	0	0		0	0	0	0	0
26	1	85	91	-1	426	238	6.4	35	ABarapapp	352	-157	0	0		0	0	0	0	0
27	1	101	172	-1	178	312	16.7	35	Caapa	789	0	0	0		0	0	0	0	0
28	1	113	90	-1	246	294	13.7	38	Eplp	385	62	0	0		0	0	0	0	0
29	1	58	79	-1	514	188	6.8	31	ABaraaapp	313	239	0	0		0	0	0	0	0
30	1	97	163	-1	407	384	5.0	32	ABplpapap	145	0	0	0		0	0	0	0	0
31	1	133	40	-1	259	387	7.1	32	ABplpppap	101	0	0	0		0	0	0	0	0
32	1	153	171	-1	312	337	4.3	32	ABplpappp	292	-45	0	0		0	0	0	0	0
33	1	64	68	-1	497	297	8.2	33	ABaraapap	119	0	0	0		0	0	0	0	0
34	1	89	114	-1	483	226	16.7	36	MSpaaap	353	6	0	0		0	0	0	0	0
35	1	100	162	-1	384	151	20.9	32	ABarpppaa	325	187	0	0		0	0	0	0	0
36	1	41	45	-1	534	257	10.8	30	ABaraaaap	451	0	0	0		0	0	0	0	0
37	1	13	44	-1	551	227	6.7	34	ABaraaapa	-83	0	0	0		0	0	0	0	0
38	1	98	168	-1	199	252	4.4	34	Cpppp	276	-120	0	0		0	0	0	0	0
39	1	21	103	-1	316	396	11.6	32	ABplppapa	327	58	0	0		0	0	0	0	0
40	1	174	21	-1	299	400	8.3	33	ABplpppaa	168	0	0	0		0	0	0	0	0
41	1	57	169	-1	353	166	12.8	31	MSppppa	251	368	0	0		0	0	0	0	0
42	1	17	183	-1	175	176	12.7	32	ABprapppp	295	653	0	0		0	0	0	0	0
43	1	56	131	-1	519	407	16.4	32	ABalpppaa	-83	0	0	0		0	0	0	0	0
44	1	16	184	-1	339	111	18.6	33	ABprapaaa	338	-63	0	0		0	0	0	0	0
45	1	55	8	-1	365	258	6.1	29	MSpapap	295	-421	0	0		0	0	0	0	0
46	1	124	19	-1	354	107	8.6	32	ABprppaaa	281	-130	0	0		0	0	0	0	0
47	1	69	128	-1	492	232	5.6	34	ABarapaap	169	0	0	0		0	0	0	0	0
48	1	76	64	-1	274	375	11.2	32	ABplppapp	326	166	0	0		0	0	0	0	0
49	0	86	-1	-1	437	246	12.5	27		218	-118	0	0		0	0	0	0	0
50	1	117	16	-1	225	136	14.7	33	ABprappap	321	-472	0	0		0	0	0	0	0
51	1	149	160	-1	482	359	11.9	30	MSapaap	235	0	0	0		0	0	0	0	0
52	1	4	49	-1	443	325	17.8	38	Eala	380	-458	0	0		0	0	0	0	0
53	1	151	134	-1	347	253	17.3	38	Earp	383	-162	0	0		0	0	0	0	0
54	1	139	161	-1	301	163	14.7	30	MSppppp	9	0	0	0		0	0	0	0	0
55	1	116	94	-1	230	226	7.8	33	Cpppa	269	0	0	0		0	0	0	0	0
56	1	104	67	-1	241	352	5.1	31	ABplppppp	280	-445	0	0		0	0	0	0	0
57	1	87	43	-1	554	260	15.9	33	MSaaaaa	327	-1481	0	0		0	0	0	0	0
58	1	39	20	-1	292	124	17.4	32	ABprapaap	705	0	0	0		0	0	0	0	0
59	1	159	77	-1	438	344	8.0	28	MSappaa	271	1295	0	0		0	0	0	0	0
60	1	26	60	-1	396	298	7.3	30	MSaapap	28	0	0	0		0	0	0	0	0
61	1	23	13	-1	601	259	12.6	34	ABalaaaal	301	456	0	0		0	0	0	0	0
62	1	184	148	-1	523	357	22.6	33	ABplaaaaa	307	-63	0	0		0	0	0	0	0
63	1	164	175	-1	329	153	21.7	35	ABarpppap	325	-1430	0	0		0	0	0	0	0
64	1	52	52	-1	475	158	23.7	36	ABarpapaa	330	-138	0	0		0	0	0	0	0
65	1	158	88	143	316	323	13.1	38	Dap	253	444	0	0		0	0	0	0	0
66	1	138	141	-1	235	249	14.8	37	Eprp	361	-238	0	0		0	0	0	0	0
67	1	137	33	-1	335	105	14.4	35	ABpraappp	-19	0	0	0		0	0	0	0	0
68	1	75	145	-1	241	320	10.0	33	Cappa	467	0	0	0		0	0	0	0	0
69	1	18	113	-1	463	373	4.4	34	ABalppapp	304	193	0	0		0	0	0	0	0
70	1	176	167	-1	444	356	22.5	34	ABplaaapa	285	-901	0	0		0	0	0	0	0
71	1	29	7	-1	400	93	13.4	33	ABprpaapa	-62	0	0	0		0	0	0	0	0
72	1	28	173	-1	388	344	7.4	29	MSappap	105	0	0	0		0	0	0	0	0
73	1	80	53	-1	499	249	9.1	32	ABaraappa	533	0	0	0		0	0	0	0	0
74	1	79	149	-1	491	297	14.8	34	MSaaapa	306	751	0	0		0	0	0	0	0
75	1	65	110	-1	295	218	23.4	39	Cpaaa	381	1542	0	0		0	0	0	0	0
76	1	34	65	-1	169	278	8.1	34	Cpapp	-45	0	0	0		0	0	0	0	0
77	1	8	18	-1	601	282	16.1	32	ABalaaaar	-202	0	0	0		0	0	0	0	0
78	1	67	74	-1	391	429	12.4	32	ABplpaapp	325	145	0	0		0	0	0	0	0
79	1	168	117	-1	525	248	4.2	33	ABarapaaa	299	444	0	0		0	0	0	0	0
80	1	122	164	-1	443	238	22.4	37	ABarpaapa	359	166	0	0		0	0	0	0	0
81	1	36	102	-1	483	400	21.3	37	ABplaapaa	77	0	0	0		0	0	0	0	0
82	1	111	58	-1	151	247	15.6	37	Cpapa	330	821	0	0		0	0	0	0	0
83	1	10	174	-1	558	326	21.6	33	ABalapapa	320	146	0	0		0	0	0	0	0
84	1	171	42	-1	356	177	4.6	33	ABprpappa	314	-315	0	0		0	0	0	0	0
85	1	170	104	-1	585	211	11.5	31	ABalaapaa	266	480	0	0		0	0	0	0	0
86	1	70	57	-1	445	181	4.7	31	ABarappaa	270	-259	0	0		0	0	0	0	0
87	1	99	109	-1	536	359	11.8	31	ABalpaapp	156	0	0	0		0	0	0	0	0
88	1	96	17	-1	246	148	18.1	34	ABprapapa	-30	0	0	0		0	0	0	0	0
89	1	136	108	-1	523	142	18.8	34	ABalaappp	308	-106	0	0		0	0	0	0	0
90	1	11	62	-1	436	392	7.3	30	ABplpapaa	491	0	0	0		0	0	0	0	0
91	1	106	36	-1	491	433	14.5	33	ABalpppap	299	-305	0	0		0	0	0	0	0
92	1	128	115	-1	406	190	20.5	33	ABarpappa	323	1366	0	0		0	0	0	0	0
93	1	123	72	-1	411	170	4.5	32	ABarappap	282	-244	0	0		0	0	0	0	0
94	1	66	89	-1	540	345	7.3	32	ABalpapap	232	0	0	0		0	0	0	0	0
95	1	181	140	-1	462	189	19.5	33	ABalapppp	288	-497	0	0		0	0	0	0	0
96	1	155	98	-1	436	398	22.1	35	ABplaapap	330	8	0	0		0	0	0	0	0
97	1	33	32	-1	471	413	9.5	33	ABplpaaaa	312	-210	0	0		0	0	0	0	0
98	1	105	63	-1	570	359	16.0	32	ABalpaaap	59	0	0	0		0	0	0	0	0
99	1	182	156	-1	466	183	11.1	29	MSppaap	282	92	0	0		0	0	0	0	0
100	1	25	1	-1	391	111	17.4	34	ABpraappa	341	534	0	0		0	0	0	0	0
101	1	120	54	-1	228	267	7.4	32	Cappp	298	391	0	0		0	0	0	0	0
102	1	131	26	-1	346	133	4.6	32	ABprpapap	328	469	0	0		0	0	0	0	0
103	1	162	116	-1	430	410	17.1	34	ABalppppp	-16	0	0	0		0	0	0	0	0
104	1	114	190	-1	340	245	12.9	31	Z2	310	-464	0	0		0	0	0	0	0
105	1	2	177	-1	509	136	10.6	30	ABpraaaaa	266	771	0	0		0	0	0	0	0
106	1	49	35	-1	480	119	11.4	32	ABpraaaap	140	0	0	0		0	0	0	0	0
107	1	44	27	-1	337	300	5.5	31	MSaappp	174	0	0	0		0	0	0	0	0
108	1	179	180	-1	550	191	11.6	31	ABalaapap	315	-1164	0	0		0	0	0	0	0
109	1	173	80	-1	540	215	20.1	32	ABalappap	92	0	0	0		0	0	0	0	0
110	1	160	170	-1	311	185	4.5	34	ABprpappp	282	120	0	0		0	0	0	0	0
111	1	119	155	-1	550	287	8.2	31	ABaraapaa	319	656	0	0		0	0	0	0	0
112	1	37	159	-1	398	98	9.3	32	ABprpaaap	188	0	0	0		0	0	0	0	0
113	1	46	122	-1	347	327	9.4	34	Daa	336	945	0	0		0	0	0	0	0
114	1	144	85	-1	515	183	19.8	35	ABalapppa	312	-170	0	0		0	0	0	0	0
115	1	132	146	-1	433	139	6.5	34	ABarapppp	339	-151	0	0		0	0	0	0	0
116	1	83	69	-1	514	284	17.7	34	MSaaaap	335	1012	0	0		0	0	0	0	0
117	1	94	9	-1	599	335	14.8	32	ABalpaaaa	-131	0	0	0		0	0	0	0	0
118	1	38	83	-1	297	280	18.2	38	Epla	378	662	0	0		0	0	0	0	0
119	1	27	166	-1	513	407	11.2	32	ABalppaap	206	0	0	0		0	0	0	0	0
120	1	74	31	-1	471	154	6.1	31	ABarapppa	290	250	0	0		0	0	0	0	0
121	1	30	34	-1	290	411	15.9	34	ABplappaa	315	-224	0	0		0	0	0	0	0
122	1	59	181	-1	367	334	16.7	38	Ealp	374	496	0	0		0	0	0	0	0
123	1	169	12	-1	290	385	20.5	33	ABplapapa	-336	0	0	0		0	0	0	0	0
124	1	121	92	-1	464	302	5.6	33	ABalpappp	321	121	0	0		0	0	0	0	0
125	1	147	135	-1	261	182	10.3	32	ABprppapp	300	345	0	0		0	0	0	0	0
126	1	143	179	-1	451	283	14.3	28	MSaaapp	281	-75	0	0		0	0	0	0	0
127	1	71	133	-1	402	431	19.3	34	ABplaappa	315	53	0	0		0	0	0	0	0
128	1	90	75	-1	492	124	15.4	32	ABpraaapa	146	0	0	0		0	0	0	0	0
129	1	161	127	-1	306	329	22.5	36	ABarppapa	355	-1103	0	0		0	0	0	0	0
130	1	102	2	-1	259	205	4.2	34	ABprppppp	289	-92	0	0		0	0	0	0	0
131	1	157	3	-1	282	161	22.4	35	ABarppppa	-241	0	0	0		0	0	0	0	0
132	1	110	150	-1	255	277	22.6	38	Caaaa	386	167	0	0		0	0	0	0	0
133	1	142	106	-1	381	144	6.7	32	ABprpapaa	313	-1111	0	0		0	0	0	0	0
134	1	77	37	-1	269	159	7.5	35	ABprpppaa	314	-1072	0	0		0	0	0	0	0
135	1	156	182	-1	178	310	12.0	33	Caapp	176	0	0	0		0	0	0	0	0
136	1	141	10	-1	378	129	12.7	32	ABprpaapp	320	571	0	0		0	0	0	0	0
137	1	92	123	-1	466	119	20.0	35	ABpraapaa	326	-650	0	0		0	0	0	0	0
138	1	175	124	-1	248	306	6.5	31	Capap	306	318	0	0		0	0	0	0	0
139	1	84	39	-1	327	127	9.1	32	ABprppaap	281	1761	0	0		0	0	0	0	0
140	1	180	38	-1	416	380	12.4	31	MSapppa	197	156	0	0		0	0	0	0	0
141	1	145	125	-1	512	179	11.3	30	MSppaaa	288	158	0	0		0	0	0	0	0
142	1	183	86	-1	527	386	13.8	32	ABalppaaa	274	234	0	0		0	0	0	0	0
143	1	19	41	-1	365	191	18.5	34	ABarpappp	297	-104	0	0		0	0	0	0	0
144	1	108	187	-1	377	222	4.2	28	MSpappa	258	-96	0	0		0	0	0	0	0
145	1	40	61	-1	495	360	6.0	32	ABalppapa	303	288	0	0		0	0	0	0	0
146	1	63	136	-1	576	362	10.7	32	ABalpapaa	72	0	0	0		0	0	0	0	0
147	1	115	100	-1	449	366	13.5	31	MSapapa	207	0	0	0		0	0	0	0	0
148	1	12	157	-1	479	347	22.5	34	ABplaaaap	307	235	0	0		0	0	0	0	0
149	1	45	154	-1	574	260	21.7	32	ABalapaaa	300	301	0	0		0	0	0	0	0
150	1	150	186	-1	489	273	22.9	34	ABarpaaaa	314	1075	0	0		0	0	0	0	0
151	1	165	105	-1	342	384	19.2	35	ABplapaap	315	772	0	0		0	0	0	0	0
152	1	166	189	-1	479	404	17.2	34	ABalppppa	171	0	0	0		0	0	0	0	0
153	1	127	165	-1	555	287	21.4	34	ABalapaap	288	-353	0	0		0	0	0	0	0
154	1	50	30	-1	210	151	10.9	31	ABprapppa	305	872	0	0		0	0	0	0	0
155	1	187	59	-1	372	227	23.3	39	ABarpaapp	394	111	0	0		0	0	0	0	0
156	1	32	14	-1	188	158	16.1	33	ABprapapp	329	288	0	0		0	0	0	0	0
157	1	190	48	-1	375	273	11.7	30	Z3	256	-129	0	0		0	0	0	0	0
158	1	154	4	-1	375	398	21.2	33	ABplapaaa	295	734	0	0		0	0	0	0	0
159	1	31	191	-1	296	369	5.4	34	ABplppppa	297	-327	0	0		0	0	0	0	0
160	1	35	152	-1	456	254	9.5	32	ABaraappp	314	243	0	0		0	0	0	0	0
161	1	177	29	-1	416	291	23.0	37	ABarppaaa	363	-409	0	0		0	0	0	0	0
162	1	152	130	-1	252	396	14.5	32	ABplappap	38	0	0	0		0	0	0	0	0
163	1	167	87	-1	423	184	10.4	29	MSpppaa	273	-19	0	0		0	0	0	0	0
164	1	7	132	-1	189	237	20.9	38	Cpaap	360	-545	0	0		0	0	0	0	0
165	1	24	95	-1	511	313	4.6	34	ABalpappa	303	-18	0	0		0	0	0	0	0
166	1	130	119	-1	423	164	14.4	32	MSppapp	288	1059	0	0		0	0	0	0	0
167	1	188	129	-1	340	208	8.5	35	Dpa	354	676	0	0		0	0	0	0	0
168	1	125	24	-1	378	191	12.6	32	MSpppap	262	408	0	0		0	0	0	0	0
169	1	118	138	-1	345	403	8.3	32	ABplppaap	268	107	0	0		0	0	0	0	0
170	1	51	6	-1	350	313	22.5	37	ABarppaap	370	-408	0	0		0	0	0	0	0
171	1	78	23	-1	351	426	16.1	36	ABplaappp	269	0	0	0		0	0	0	0	0
172	1	61	84	-1	477	228	12.9	32	MSpaapa	326	0	0	0		0	0	0	0	0
173	1	112	71	-1	309	221	11.7	36	Dpp	358	20	0	0		0	0	0	0	0
174	1	91	126	-1	442	114	14.7	34	ABpraaapp	118	0	0	0		0	0	0	0	0
175	1	14	107	-1	474	172	14.8	31	MSppapa	272	172	0	0		0	0	0	0	0
176	1	72	76	-1	379	410	8.7	32	ABplppaaa	417	0	0	0		0	0	0	0	0
177	1	15	147	-1	458	230	4.4	33	ABarapapa	311	463	0	0		0	0	0	0	0
178	1	189	153	-1	282	157	4.7	35	ABprppppa	354	-533	0	0		0	0	0	0	0
179	1	42	101	-1	318	256	6.0	31	MSpappp	295	-174	0	0		0	0	0	0	0
180	1	146	142	-1	209	214	14.3	33	Cppaa	329	445	0	0		0	0	0	0	0
181	1	135	51	-1	516	313	21.6	34	ABalapapp	305	415	0	0		0	0	0	0	0
182	1	163	96	-1	529	219	14.9	33	MSpaaaa	78	0	0	0		0	0	0	0	0
183	1	81	70	-1	197	317	20.7	36	Caaap	341	-456	0	0		0	0	0	0	0
184	1	1	118	-1	394	353	22.7	36	ABplaaapp	359	782	0	0		0	0	0	0	0
185	1	148	121	-1	361	367	13.0	30	MSapppp	128	0	0	0		0	0	0	0	0
186	1	68	66	-1	437	164	22.3	34	ABarpapap	311	151	0	0		0	0	0	0	0
187	1	134	185	-1	292	290	9.1	35	Capaa	51	0	0	0		0	0	0	0	0
188	1	186	55	-1	498	231	23.4	35	ABarpaaap	320	-713	0	0		0	0	0	0	0
189	1	82	99	-1	576	202	19.7	31	ABalappaa	291	219	0	0		0	0	0	0	0
190	1	43	137	-1	253	347	21.3	36	ABarppapp	92	0	0	0		0	0	0	0	0
