# Supplementary material for: The AP-2 Transcription Factor APTF-2 Is Required for Neuroblast and Epidermal Morphogenesis in Caenorhabditis elegans Embryogenesis
Source: PLoS Genet. 2016 May 13;12(5):e1006048. doi: 10.1371/journal.pgen.1006048 (PMC4866721; doi:10.1371/journal.pgen.1006048)
Supplement: S3 Text — (ZIP) [file pgen.1006048.s031.zip › nuclei/t118-nuclei]

1	1	100	112	-1	394	109	17.5	35	ABpraappa	325	264	0	0		0	0	0	0	0
2	1	130	58	-1	254	192	4.3	32	ABprppppp	322	-394	0	0		0	0	0	0	0
3	1	131	179	-1	279	162	22.4	36	ABarppppa	317	60	0	0		0	0	0	0	0
4	1	158	172	-1	373	400	21.1	34	ABplapaaa	300	123	0	0		0	0	0	0	0
5	1	9	24	-1	399	337	12.8	31	MSapapp	300	-169	0	0		0	0	0	0	0
6	1	170	143	-1	347	314	22.4	37	ABarppaap	370	109	0	0		0	0	0	0	0
7	1	71	38	-1	403	94	13.4	35	ABprpaapa	322	0	0	0		0	0	0	0	0
8	1	45	8	-1	365	257	6.3	29	MSpapap	-113	0	0	0		0	0	0	0	0
9	1	117	98	-1	599	343	14.1	32	ABalpaaaa	295	-211	0	0		0	0	0	0	0
10	1	136	99	-1	381	132	12.7	32	ABprpaapp	303	-71	0	0		0	0	0	0	0
11	1	12	52	-1	439	120	9.7	34	ABprpaaaa	144	0	0	0		0	0	0	0	0
12	1	123	71	-1	289	387	20.5	34	ABplapapa	325	-589	0	0		0	0	0	0	0
13	1	61	81	-1	603	258	12.5	34	ABalaaaal	145	0	0	0		0	0	0	0	0
14	1	156	32	-1	187	158	16.3	34	ABprapapp	470	0	0	0		0	0	0	0	0
15	1	22	138	-1	222	187	19.1	34	ABarppppp	691	0	0	0		0	0	0	0	0
16	1	50	76	-1	226	133	15.2	33	ABprappap	310	0	0	0		0	0	0	0	0
17	1	88	119	-1	245	147	18.3	35	ABprapapa	411	0	0	0		0	0	0	0	0
18	1	77	1	-1	604	284	16.0	33	ABalaaaar	300	-835	0	0		0	0	0	0	0
19	1	46	17	-1	359	103	8.4	31	ABprppaaa	265	199	0	0		0	0	0	0	0
20	1	58	165	-1	297	120	16.9	32	ABprapaap	273	402	0	0		0	0	0	0	0
21	1	40	13	-1	301	398	8.5	33	ABplpppaa	314	193	0	0		0	0	0	0	0
22	1	15	139	-1	540	148	15.1	31	ABalaappa	119	0	0	0		0	0	0	0	0
23	1	171	2	-1	352	427	16.3	36	ABplaappp	346	572	0	0		0	0	0	0	0
24	1	168	96	-1	383	190	13.1	32	MSpppap	231	90	0	0		0	0	0	0	0
25	1	2	122	-1	424	430	9.4	32	ABplpaaap	253	0	0	0		0	0	0	0	0
26	1	102	164	-1	349	135	4.4	33	ABprpapap	320	127	0	0		0	0	0	0	0
27	1	107	102	-1	335	297	5.6	31	MSaappp	283	-739	0	0		0	0	0	0	0
28	1	21	29	-1	220	362	10.5	31	ABplapppp	302	182	0	0		0	0	0	0	0
29	1	161	160	-1	411	293	22.9	36	ABarppaaa	342	1142	0	0		0	0	0	0	0
30	1	154	49	-1	213	146	11.2	31	ABprapppa	282	-1127	0	0		0	0	0	0	0
31	1	120	135	-1	470	156	5.2	31	ABarapppa	290	-357	0	0		0	0	0	0	0
32	1	97	131	-1	471	407	9.4	32	ABplpaaaa	43	0	0	0		0	0	0	0	0
33	1	67	183	-1	337	107	14.6	36	ABpraappp	357	-126	0	0		0	0	0	0	0
34	1	121	127	-1	291	409	15.5	34	ABplappaa	403	0	0	0		0	0	0	0	0
35	1	106	68	-1	480	119	11.5	32	ABpraaaap	297	455	0	0		0	0	0	0	0
36	1	91	106	-1	489	436	14.4	33	ABalpppap	304	335	0	0		0	0	0	0	0
37	1	134	39	-1	271	148	7.6	33	ABprpppaa	313	-101	0	0		0	0	0	0	0
38	1	140	129	-1	416	379	12.1	31	MSapppa	155	0	0	0		0	0	0	0	0
39	1	139	83	-1	332	122	9.4	32	ABprppaap	275	-429	0	0		0	0	0	0	0
40	1	31	23	-1	259	385	7.1	31	ABplpppap	-220	0	0	0		0	0	0	0	0
41	1	143	132	-1	366	195	19.1	34	ABarpappp	297	-104	0	0		0	0	0	0	0
42	1	84	177	-1	358	180	4.5	33	ABprpappa	76	0	0	0		0	0	0	0	0
43	1	57	66	-1	555	262	16.3	33	MSaaaaa	332	-31	0	0		0	0	0	0	0
44	1	37	18	-1	551	226	7.1	34	ABaraaapa	337	134	0	0		0	0	0	0	0
45	1	36	88	-1	539	255	11.7	31	ABaraaaap	270	756	0	0		0	0	0	0	0
46	1	23	95	-1	228	162	7.4	33	ABprpppap	88	0	0	0		0	0	0	0	0
47	1	5	137	-1	420	118	20.5	35	ABpraapap	301	355	0	0		0	0	0	0	0
48	1	157	191	-1	372	276	11.6	31	Z3	312	1059	0	0		0	0	0	0	0
49	1	52	152	-1	444	323	17.9	38	Eala	127	0	0	0		0	0	0	0	0
50	1	20	45	-1	583	257	9.1	33	ABaraaaaa	152	0	0	0		0	0	0	0	0
51	1	181	141	-1	521	316	21.6	34	ABalapapp	340	373	0	0		0	0	0	0	0
52	1	64	170	-1	475	153	23.9	35	ABarpapaa	344	105	0	0		0	0	0	0	0
53	1	73	74	-1	499	247	9.5	31	ABaraappa	301	-246	0	0		0	0	0	0	0
54	1	101	91	-1	225	271	7.5	33	Cappp	275	442	0	0		0	0	0	0	0
55	1	188	67	-1	495	234	23.3	35	ABarpaaap	341	-330	0	0		0	0	0	0	0
56	1	17	147	-1	297	136	10.7	32	ABprppapa	298	-768	0	0		0	0	0	0	0
57	1	86	116	-1	440	184	5.2	31	ABarappaa	275	685	0	0		0	0	0	0	0
58	1	82	182	-1	153	241	15.2	36	Cpapa	365	7	0	0		0	0	0	0	0
59	1	155	86	-1	370	227	23.4	39	ABarpaapp	398	391	0	0		0	0	0	0	0
60	1	60	53	-1	393	295	7.4	31	MSaapap	300	0	0	0		0	0	0	0	0
61	1	145	171	-1	495	353	5.2	32	ABalppapa	277	-28	0	0		0	0	0	0	0
62	1	90	149	-1	434	390	7.0	32	ABplpapaa	130	0	0	0		0	0	0	0	0
63	1	98	10	-1	569	365	15.2	33	ABalpaaap	314	1419	0	0		0	0	0	0	0
64	1	48	44	-1	280	377	11.4	31	ABplppapp	304	835	0	0		0	0	0	0	0
65	1	76	84	-1	170	282	7.8	34	Cpapp	327	176	0	0		0	0	0	0	0
66	1	186	176	-1	440	167	22.4	34	ABarpapap	326	316	0	0		0	0	0	0	0
67	1	56	25	-1	245	350	5.1	32	ABplppppp	-101	0	0	0		0	0	0	0	0
68	1	33	90	-1	496	295	8.9	32	ABaraapap	313	-1619	0	0		0	0	0	0	0
69	1	116	65	-1	516	284	18.3	34	MSaaaap	-147	0	0	0		0	0	0	0	0
70	1	183	190	-1	195	317	20.6	37	Caaap	369	-468	0	0		0	0	0	0	0
71	1	173	30	189	300	218	11.4	36	Dpp	268	242	0	0		0	0	0	0	0
72	1	93	163	-1	412	166	4.3	33	ABarappap	303	83	0	0		0	0	0	0	0
73	1	14	27	-1	580	188	15.5	33	ABalaaapp	-402	0	0	0		0	0	0	0	0
74	1	78	42	-1	391	430	12.4	33	ABplpaapp	322	500	0	0		0	0	0	0	0
75	1	128	43	-1	495	128	15.2	33	ABpraaapa	356	0	0	0		0	0	0	0	0
76	1	176	162	-1	382	407	8.5	31	ABplppaaa	261	92	0	0		0	0	0	0	0
77	1	59	105	-1	437	339	7.7	28	MSappaa	285	131	0	0		0	0	0	0	0
78	1	18	87	-1	265	141	13.3	34	ABprappaa	335	-178	0	0		0	0	0	0	0
79	1	29	5	-1	516	187	6.3	30	ABaraaapp	213	0	0	0		0	0	0	0	0
80	1	109	69	-1	545	215	19.7	34	ABalappap	305	988	0	0		0	0	0	0	0
81	1	7	28	-1	601	236	16.9	32	ABalaaapa	297	-460	0	0		0	0	0	0	0
82	0	49	-1	-1	437	244	13.1	26		230	930	0	0		0	0	0	0	0
83	1	118	110	-1	292	280	18.1	37	Epla	374	758	0	0		0	0	0	0	0
84	1	172	94	-1	475	220	13.1	32	MSpaapa	289	483	0	0		0	0	0	0	0
85	1	114	34	-1	523	180	20.3	35	ABalapppa	300	423	0	0		0	0	0	0	0
86	1	142	134	-1	526	382	13.8	31	ABalppaaa	204	0	0	0		0	0	0	0	0
87	1	163	41	-1	424	185	10.4	30	MSpppaa	292	38	0	0		0	0	0	0	0
88	1	65	188	-1	291	309	13.4	32	Dapp	213	409	0	0		0	0	0	0	0
89	1	94	125	-1	530	342	7.5	33	ABalpapap	22	0	0	0		0	0	0	0	0
90	1	28	144	-1	241	295	14.0	38	Eplp	379	1222	0	0		0	0	0	0	0
91	1	26	80	-1	426	237	6.4	35	ABarapapp	-130	0	0	0		0	0	0	0	0
92	1	124	120	-1	462	294	6.2	33	ABalpappp	171	0	0	0		0	0	0	0	0
93	1	10	31	-1	577	312	11.9	35	ABalpaapa	-19	0	0	0		0	0	0	0	0
94	1	55	114	-1	228	220	7.7	33	Cpppa	319	-434	0	0		0	0	0	0	0
95	1	165	82	-1	508	305	4.9	34	ABalpappa	336	873	0	0		0	0	0	0	0
96	1	182	121	-1	529	217	14.8	33	MSpaaaa	77	0	0	0		0	0	0	0	0
97	1	3	20	-1	411	246	10.5	33	MSpapaa	320	188	0	0		0	0	0	0	0
98	1	96	107	-1	436	398	22.4	35	ABplaapap	-263	0	0	0		0	0	0	0	0
99	1	189	136	-1	578	201	19.6	32	ABalappaa	311	-480	0	0		0	0	0	0	0
100	1	147	111	-1	446	364	14.1	31	MSapapa	267	915	0	0		0	0	0	0	0
101	1	179	115	-1	321	251	5.9	31	MSpappp	148	0	0	0		0	0	0	0	0
102	1	81	173	-1	485	397	21.2	37	ABplaapaa	173	0	0	0		0	0	0	0	0
103	1	39	77	-1	323	395	11.5	32	ABplppapa	292	336	0	0		0	0	0	0	0
104	1	85	55	-1	581	205	11.5	32	ABalaapaa	156	0	0	0		0	0	0	0	0
105	1	151	26	-1	337	383	18.9	33	ABplapaap	321	146	0	0		0	0	0	0	0
106	1	133	155	-1	383	145	6.9	32	ABprpapaa	259	0	0	0		0	0	0	0	0
107	1	175	40	-1	474	173	15.1	31	MSppapa	308	-69	0	0		0	0	0	0	0
108	1	89	100	-1	522	140	18.5	35	ABalaappp	349	672	0	0		0	0	0	0	0
109	1	87	89	-1	530	353	11.4	33	ABalpaapp	115	0	0	0		0	0	0	0	0
110	1	75	70	-1	290	220	23.5	39	Cpaaa	399	611	0	0		0	0	0	0	0
111	1	4	184	-1	308	208	18.2	38	Epra	388	-418	0	0		0	0	0	0	0
112	1	11	156	-1	450	309	10.5	33	MSaapaa	101	0	0	0		0	0	0	0	0
113	1	69	142	-1	466	376	4.5	36	ABalppapp	316	812	0	0		0	0	0	0	0
114	1	34	92	-1	482	226	17.3	35	MSpaaap	23	0	0	0		0	0	0	0	0
115	1	92	117	-1	407	188	20.8	33	ABarpappa	313	825	0	0		0	0	0	0	0
116	1	103	145	-1	432	411	17.1	35	ABalppppp	83	0	0	0		0	0	0	0	0
117	1	79	157	-1	523	242	4.4	33	ABarapaaa	298	-166	0	0		0	0	0	0	0
118	1	184	133	-1	390	356	22.8	36	ABplaaapp	356	-727	0	0		0	0	0	0	0
119	1	166	63	-1	424	167	14.7	32	MSppapp	282	-197	0	0		0	0	0	0	0
120	1	24	167	-1	418	240	17.1	39	Eara	389	723	0	0		0	0	0	0	0
121	1	185	113	-1	362	367	13.6	30	MSapppp	225	131	0	0		0	0	0	0	0
122	1	113	22	-1	351	330	9.5	34	Daa	342	1126	0	0		0	0	0	0	0
123	1	137	158	-1	464	119	19.8	34	ABpraapaa	335	1191	0	0		0	0	0	0	0
124	1	138	109	-1	249	304	6.7	31	Capap	310	-309	0	0		0	0	0	0	0
125	1	141	51	-1	509	179	11.3	30	MSppaaa	297	177	0	0		0	0	0	0	0
126	1	174	108	-1	444	117	14.6	34	ABpraaapp	340	485	0	0		0	0	0	0	0
127	1	129	181	-1	302	327	22.6	35	ABarppapa	356	1212	0	0		0	0	0	0	0
128	1	47	118	-1	490	227	6.5	33	ABarapaap	310	475	0	0		0	0	0	0	0
129	1	167	15	-1	342	206	8.9	34	Dpa	348	-288	0	0		0	0	0	0	0
130	1	162	123	-1	254	393	14.5	32	ABplappap	283	390	0	0		0	0	0	0	0
131	1	43	85	-1	520	412	15.7	33	ABalpppaa	298	-385	0	0		0	0	0	0	0
132	1	164	97	-1	182	235	20.5	36	Cpaap	368	1820	0	0		0	0	0	0	0
133	1	127	159	-1	403	434	19.3	34	ABplaappa	333	-901	0	0		0	0	0	0	0
134	1	53	19	-1	342	259	17.4	37	Earp	362	-1065	0	0		0	0	0	0	0
135	1	125	154	-1	264	172	10.3	31	ABprppapp	-151	0	0	0		0	0	0	0	0
136	1	146	151	-1	571	357	9.9	32	ABalpapaa	464	0	0	0		0	0	0	0	0
137	1	190	57	-1	250	348	21.5	35	ABarppapp	331	-820	0	0		0	0	0	0	0
138	1	169	150	-1	347	402	7.7	33	ABplppaap	281	422	0	0		0	0	0	0	0
139	1	16	93	-1	167	223	8.8	32	Cppap	320	826	0	0		0	0	0	0	0
140	1	95	153	-1	472	187	19.7	34	ABalapppp	329	-145	0	0		0	0	0	0	0
141	1	66	3	-1	234	248	14.6	37	Eprp	348	-829	0	0		0	0	0	0	0
142	1	180	140	-1	210	214	13.7	34	Cppaa	329	-764	0	0		0	0	0	0	0
143	1	65	178	-1	327	340	12.6	32	Dapa	187	-233	0	0		0	0	0	0	0
144	1	1	6	-1	382	310	4.4	28	MSaappa	279	758	0	0		0	0	0	0	0
145	1	68	78	-1	246	322	10.4	33	Cappa	300	468	0	0		0	0	0	0	0
146	1	115	72	-1	433	136	6.6	33	ABarapppp	335	-904	0	0		0	0	0	0	0
147	1	177	54	-1	460	229	4.5	33	ABarapapa	152	0	0	0		0	0	0	0	0
148	1	62	46	-1	527	359	22.3	34	ABplaaaaa	315	-689	0	0		0	0	0	0	0
149	1	74	73	-1	495	292	15.2	34	MSaaapa	331	-140	0	0		0	0	0	0	0
150	1	132	187	-1	251	277	22.6	38	Caaaa	358	74	0	0		0	0	0	0	0
151	1	13	62	-1	439	431	13.3	33	ABplpaapa	132	0	0	0		0	0	0	0	0
152	1	160	50	-1	456	257	9.8	32	ABaraappp	-265	0	0	0		0	0	0	0	0
153	1	178	12	-1	298	149	5.5	34	ABprppppa	319	158	0	0		0	0	0	0	0
154	1	149	104	-1	578	260	21.3	32	ABalapaaa	285	645	0	0		0	0	0	0	0
155	1	111	7	-1	547	279	8.5	31	ABaraapaa	312	267	0	0		0	0	0	0	0
156	1	99	33	-1	465	182	10.5	28	MSppaap	259	-243	0	0		0	0	0	0	0
157	1	148	61	-1	485	346	22.8	34	ABplaaaap	319	551	0	0		0	0	0	0	0
158	1	25	101	-1	378	352	3.6	34	ABplpappa	-10	0	0	0		0	0	0	0	0
159	1	112	47	-1	400	96	9.7	32	ABprpaaap	324	121	0	0		0	0	0	0	0
160	1	51	180	-1	482	358	12.0	31	MSapaap	25	0	0	0		0	0	0	0	0
161	1	54	60	-1	305	164	15.2	31	MSppppp	251	23	0	0		0	0	0	0	0
162	1	35	48	-1	382	152	20.4	33	ABarpppaa	195	0	0	0		0	0	0	0	0
163	1	30	11	-1	407	382	4.8	33	ABplpapap	88	0	0	0		0	0	0	0	0
164	1	80	130	-1	440	240	22.6	37	ABarpaapa	364	793	0	0		0	0	0	0	0
165	1	153	126	-1	550	284	22.4	34	ABalapaap	329	284	0	0		0	0	0	0	0
166	1	119	124	-1	514	407	11.4	31	ABalppaap	305	-89	0	0		0	0	0	0	0
167	1	70	4	-1	444	356	23.0	34	ABplaaapa	342	484	0	0		0	0	0	0	0
168	1	38	56	-1	200	251	4.5	33	Cpppp	310	-753	0	0		0	0	0	0	0
169	1	41	146	-1	355	169	13.2	30	MSppppa	275	50	0	0		0	0	0	0	0
170	1	110	16	-1	309	187	4.7	33	ABprpappp	120	0	0	0		0	0	0	0	0
171	1	32	79	-1	314	338	4.5	31	ABplpappp	21	0	0	0		0	0	0	0	0
172	1	27	175	-1	170	316	16.5	34	Caapa	325	-768	0	0		0	0	0	0	0
173	1	72	75	-1	391	343	7.1	28	MSappap	260	-538	0	0		0	0	0	0	0
174	1	83	185	-1	564	327	20.9	32	ABalapapa	41	0	0	0		0	0	0	0	0
175	1	63	103	-1	327	155	21.4	34	ABarpppap	349	340	0	0		0	0	0	0	0
176	1	8	59	-1	220	373	14.6	34	ABplapppa	285	683	0	0		0	0	0	0	0
177	1	105	21	-1	513	131	10.8	30	ABpraaaaa	279	142	0	0		0	0	0	0	0
178	1	6	64	-1	513	342	15.3	31	MSapaaa	270	-1134	0	0		0	0	0	0	0
179	1	126	37	-1	449	283	14.6	29	MSaaapp	242	-1326	0	0		0	0	0	0	0
180	1	108	169	-1	547	187	11.4	30	ABalaapap	-269	0	0	0		0	0	0	0	0
181	1	122	9	-1	370	335	17.1	38	Ealp	357	-234	0	0		0	0	0	0	0
182	1	135	128	-1	176	312	11.8	33	Caapp	329	1719	0	0		0	0	0	0	0
183	1	42	168	-1	183	170	12.5	31	ABprapppp	303	302	0	0		0	0	0	0	0
184	1	44	166	-1	344	115	18.8	33	ABprapaaa	339	-891	0	0		0	0	0	0	0
185	1	187	174	-1	294	290	8.7	32	Capaa	299	0	0	0		0	0	0	0	0
186	1	150	186	-1	491	277	22.8	35	ABarpaaaa	354	1131	0	0		0	0	0	0	0
187	1	144	36	-1	379	225	4.2	28	MSpappa	278	210	0	0		0	0	0	0	0
188	1	19	148	-1	244	383	19.1	35	ABplapapp	-27	0	0	0		0	0	0	0	0
189	1	152	161	-1	483	400	17.1	34	ABalppppa	136	0	0	0		0	0	0	0	0
190	1	104	-1	-1	336	242	14.1	29	Z2	331	0	0	0		0	0	0	0	0
191	1	159	14	-1	297	369	5.6	33	ABplppppa	331	-345	0	0		0	0	0	0	0
