# Supplementary material for: The AP-2 Transcription Factor APTF-2 Is Required for Neuroblast and Epidermal Morphogenesis in Caenorhabditis elegans Embryogenesis
Source: PLoS Genet. 2016 May 13;12(5):e1006048. doi: 10.1371/journal.pgen.1006048 (PMC4866721; doi:10.1371/journal.pgen.1006048)
Supplement: S3 Text — (ZIP) [file pgen.1006048.s031.zip › nuclei/t119-nuclei]

1	1	18	85	-1	606	283	15.5	31	ABalaaaar	40	0	0	0		0	0	0	0	0
2	1	23	9	-1	358	425	15.9	35	ABplaappp	-76	0	0	0		0	0	0	0	0
3	1	141	117	-1	227	246	15.2	37	Eprp	359	135	0	0		0	0	0	0	0
4	1	167	161	-1	444	353	23.3	34	ABplaaapa	318	-504	0	0		0	0	0	0	0
5	1	79	128	-1	512	191	6.0	31	ABaraaapp	148	0	0	0		0	0	0	0	0
6	1	144	76	-1	382	310	4.7	28	MSaappa	89	0	0	0		0	0	0	0	0
7	1	155	72	-1	540	280	8.6	32	ABaraapaa	322	-1383	0	0		0	0	0	0	0
8	1	8	30	-1	370	255	6.1	30	MSpapap	267	103	0	0		0	0	0	0	0
9	1	181	151	-1	364	332	17.4	38	Ealp	289	0	0	0		0	0	0	0	0
10	1	63	111	-1	574	365	14.9	32	ABalpaaap	-100	0	0	0		0	0	0	0	0
11	1	163	47	-1	400	383	4.7	33	ABplpapap	286	392	0	0		0	0	0	0	0
12	1	153	36	-1	301	145	6.1	34	ABprppppa	156	0	0	0		0	0	0	0	0
13	1	21	35	-1	306	395	8.5	32	ABplpppaa	302	57	0	0		0	0	0	0	0
14	1	191	63	-1	305	371	5.7	35	ABplppppa	309	-306	0	0		0	0	0	0	0
15	1	129	138	-1	343	205	9.1	35	Dpa	355	336	0	0		0	0	0	0	0
16	1	170	115	-1	303	186	4.6	33	ABprpappp	319	751	0	0		0	0	0	0	0
17	1	19	69	-1	364	102	8.4	31	ABprppaaa	268	844	0	0		0	0	0	0	0
18	1	44	61	-1	547	231	6.8	34	ABaraaapa	-80	0	0	0		0	0	0	0	0
19	1	134	172	-1	340	258	16.8	37	Earp	377	-1022	0	0		0	0	0	0	0
20	1	97	98	-1	406	240	11.2	33	MSpapaa	338	666	0	0		0	0	0	0	0
21	1	177	90	-1	509	128	10.5	30	ABpraaaaa	132	0	0	0		0	0	0	0	0
22	1	122	57	-1	352	334	9.8	34	Daa	338	475	0	0		0	0	0	0	0
23	1	40	40	-1	264	385	6.5	31	ABplpppap	296	-83	0	0		0	0	0	0	0
24	1	5	34	-1	402	336	13.2	30	MSapapp	289	229	0	0		0	0	0	0	0
25	1	67	59	-1	252	347	4.8	32	ABplppppp	-69	0	0	0		0	0	0	0	0
26	1	105	125	-1	335	386	19.2	33	ABplapaap	282	-164	0	0		0	0	0	0	0
27	1	73	65	-1	582	193	15.1	33	ABalaaapp	-361	0	0	0		0	0	0	0	0
28	1	81	64	-1	602	237	16.6	33	ABalaaapa	165	0	0	0		0	0	0	0	0
29	1	28	97	-1	223	366	10.5	31	ABplapppp	310	-44	0	0		0	0	0	0	0
30	1	71	166	-1	321	201	11.7	29	Dppa	256	235	0	0		0	0	0	0	0
31	1	93	48	-1	571	313	11.5	35	ABalpaapa	158	0	0	0		0	0	0	0	0
32	1	14	21	-1	192	152	16.2	33	ABprapapp	305	-575	0	0		0	0	0	0	0
33	1	156	143	-1	461	183	10.4	31	MSppaap	118	0	0	0		0	0	0	0	0
34	1	85	116	-1	524	177	19.9	35	ABalapppa	302	1073	0	0		0	0	0	0	0
35	0	-1	-1	-1	437	241	13.9	27		207	329	0	0		0	0	0	0	0
36	1	187	53	-1	377	222	4.5	28	MSpappa	149	0	0	0		0	0	0	0	0
37	1	179	93	-1	451	280	14.7	28	MSaaapp	265	0	0	0		0	0	0	0	0
38	1	7	12	-1	402	93	13.5	34	ABprpaapa	-37	0	0	0		0	0	0	0	0
39	1	37	123	-1	271	137	7.7	32	ABprpppaa	322	-1220	0	0		0	0	0	0	0
40	1	107	121	-1	476	172	14.8	30	MSppapa	278	-309	0	0		0	0	0	0	0
41	1	87	4	-1	422	185	10.5	30	MSpppaa	271	343	0	0		0	0	0	0	0
42	1	74	94	-1	396	433	12.3	32	ABplpaapp	-164	0	0	0		0	0	0	0	0
43	1	75	22	-1	491	128	15.3	32	ABpraaapa	343	0	0	0		0	0	0	0	0
44	1	64	70	-1	284	378	11.6	32	ABplppapp	-131	0	0	0		0	0	0	0	0
45	1	50	107	-1	580	257	8.9	33	ABaraaaaa	-178	0	0	0		0	0	0	0	0
46	1	148	100	-1	527	360	22.4	34	ABplaaaaa	349	-148	0	0		0	0	0	0	0
47	1	159	181	-1	404	97	9.5	32	ABprpaaap	325	-24	0	0		0	0	0	0	0
48	1	162	96	-1	378	149	20.5	33	ABarpppaa	318	-1015	0	0		0	0	0	0	0
49	1	30	92	-1	220	144	11.3	31	ABprapppa	307	516	0	0		0	0	0	0	0
50	1	152	25	-1	454	252	10.3	32	ABaraappp	124	0	0	0		0	0	0	0	0
51	1	125	163	-1	507	180	11.0	30	MSppaaa	72	0	0	0		0	0	0	0	0
52	1	11	54	-1	440	121	9.5	34	ABprpaaaa	343	48	0	0		0	0	0	0	0
53	1	60	15	-1	396	294	7.5	31	MSaapap	-19	0	0	0		0	0	0	0	0
54	1	147	126	-1	462	232	4.4	35	ABarapapa	286	475	0	0		0	0	0	0	0
55	1	104	14	-1	576	205	10.8	31	ABalaapaa	266	-839	0	0		0	0	0	0	0
56	1	168	42	-1	210	248	4.2	33	Cpppp	325	191	0	0		0	0	0	0	0
57	1	137	3	-1	252	350	21.1	35	ABarppapp	306	742	0	0		0	0	0	0	0
58	1	2	184	-1	255	186	4.3	33	ABprppppp	310	-508	0	0		0	0	0	0	0
59	1	176	74	-1	222	374	14.5	33	ABplapppa	331	453	0	0		0	0	0	0	0
60	1	161	176	-1	304	166	15.3	32	MSppppp	310	427	0	0		0	0	0	0	0
61	1	157	120	-1	481	342	22.6	33	ABplaaaap	318	223	0	0		0	0	0	0	0
62	1	151	52	-1	442	432	13.3	33	ABplpaapa	-3	0	0	0		0	0	0	0	0
63	1	119	169	-1	424	166	15.1	31	MSppapp	275	-805	0	0		0	0	0	0	0
64	1	178	155	-1	511	344	15.5	30	MSapaaa	299	473	0	0		0	0	0	0	0
65	1	69	105	-1	516	274	18.8	35	MSaaaap	347	388	0	0		0	0	0	0	0
66	1	43	11	-1	555	260	16.4	33	MSaaaaa	312	517	0	0		0	0	0	0	0
67	1	55	95	-1	494	233	23.2	35	ABarpaaap	340	21	0	0		0	0	0	0	0
68	1	35	113	-1	475	120	11.7	33	ABpraaaap	297	-488	0	0		0	0	0	0	0
69	1	80	75	-1	548	215	19.9	34	ABalappap	322	65	0	0		0	0	0	0	0
70	1	110	84	-1	282	221	23.4	39	Cpaaa	389	-448	0	0		0	0	0	0	0
71	1	12	171	-1	289	388	20.3	35	ABplapapa	340	-110	0	0		0	0	0	0	0
72	1	146	186	-1	435	137	6.4	34	ABarapppp	345	0	0	0		0	0	0	0	0
73	1	149	173	-1	492	290	15.5	35	MSaaapa	323	209	0	0		0	0	0	0	0
74	1	53	140	-1	500	251	10.1	30	ABaraappa	309	598	0	0		0	0	0	0	0
75	1	173	8	-1	395	340	7.5	29	MSappap	62	0	0	0		0	0	0	0	0
76	1	16	178	-1	230	130	15.1	32	ABprappap	353	0	0	0		0	0	0	0	0
77	1	103	106	-1	328	398	11.6	32	ABplppapa	326	861	0	0		0	0	0	0	0
78	1	145	122	-1	242	326	9.5	32	Cappa	191	0	0	0		0	0	0	0	0
79	1	171	23	-1	315	339	4.4	32	ABplpappp	297	-1254	0	0		0	0	0	0	0
80	1	91	43	-1	427	234	6.7	36	ABarapapp	241	180	0	0		0	0	0	0	0
81	1	13	108	-1	601	260	12.0	34	ABalaaaal	297	-169	0	0		0	0	0	0	0
82	1	95	134	-1	507	309	5.4	33	ABalpappa	-377	0	0	0		0	0	0	0	0
83	1	39	88	-1	335	119	9.5	32	ABprppaap	241	-125	0	0		0	0	0	0	0
84	1	65	67	-1	172	277	7.3	33	Cpapp	136	0	0	0		0	0	0	0	0
85	1	131	32	-1	525	413	16.6	33	ABalpppaa	311	768	0	0		0	0	0	0	0
86	1	59	118	-1	373	232	23.3	39	ABarpaapp	388	-1222	0	0		0	0	0	0	0
87	1	78	144	-1	267	137	13.4	34	ABprappaa	332	1054	0	0		0	0	0	0	0
88	1	45	164	-1	537	256	12.0	30	ABaraaaap	305	-261	0	0		0	0	0	0	0
89	1	109	58	-1	527	360	11.3	32	ABalpaapp	302	107	0	0		0	0	0	0	0
90	1	68	56	-1	490	296	9.7	33	ABaraapap	326	-392	0	0		0	0	0	0	0
91	1	54	73	-1	222	276	7.6	32	Cappp	270	739	0	0		0	0	0	0	0
92	1	114	182	-1	480	227	17.3	35	MSpaaap	345	-520	0	0		0	0	0	0	0
93	1	139	6	-1	171	218	8.2	32	Cppap	311	118	0	0		0	0	0	0	0
94	1	84	157	-1	475	220	13.3	31	MSpaapa	317	1313	0	0		0	0	0	0	0
95	1	46	27	-1	229	162	7.5	32	ABprpppap	78	0	0	0		0	0	0	0	0
96	1	24	16	-1	383	189	13.4	31	MSpppap	246	-860	0	0		0	0	0	0	0
97	1	132	127	-1	177	239	20.0	38	Cpaap	376	383	0	0		0	0	0	0	0
98	1	9	145	-1	600	337	13.9	32	ABalpaaaa	270	-188	0	0		0	0	0	0	0
99	1	10	80	-1	381	134	12.7	33	ABprpaapp	330	-581	0	0		0	0	0	0	0
100	1	108	152	-1	527	139	17.7	34	ABalaappp	24	0	0	0		0	0	0	0	0
101	1	158	5	-1	379	347	3.7	33	ABplpappa	332	-274	0	0		0	0	0	0	0
102	1	27	51	-1	340	298	5.5	30	MSaappp	303	514	0	0		0	0	0	0	0
103	1	175	49	-1	324	155	21.7	35	ABarpppap	-153	0	0	0		0	0	0	0	0
104	1	154	1	-1	586	265	20.6	33	ABalapaaa	-363	0	0	0		0	0	0	0	0
105	1	77	114	-1	439	339	7.6	29	MSappaa	257	526	0	0		0	0	0	0	0
106	1	36	109	-1	492	434	14.4	32	ABalpppap	293	21	0	0		0	0	0	0	0
107	1	98	139	-1	434	394	22.3	34	ABplaapap	346	-790	0	0		0	0	0	0	0
108	1	126	33	-1	444	117	14.7	33	ABpraaapp	156	0	0	0		0	0	0	0	0
109	1	124	149	-1	257	303	6.5	31	Capap	291	102	0	0		0	0	0	0	0
110	1	83	45	-1	290	281	18.2	39	Epla	378	-222	0	0		0	0	0	0	0
111	1	100	110	-1	448	362	14.6	31	MSapapa	305	80	0	0		0	0	0	0	0
112	1	1	17	-1	397	107	17.6	34	ABpraappa	260	0	0	0		0	0	0	0	0
113	1	121	60	-1	366	368	14.0	30	MSapppp	135	0	0	0		0	0	0	0	0
114	1	94	41	-1	234	218	7.8	34	Cpppa	257	0	0	0		0	0	0	0	0
115	1	101	91	-1	324	253	6.3	31	MSpappp	304	-1675	0	0		0	0	0	0	0
116	1	57	86	-1	433	187	5.8	30	ABarappaa	284	37	0	0		0	0	0	0	0
117	1	115	131	-1	404	183	21.1	35	ABarpappa	192	0	0	0		0	0	0	0	0
118	1	128	50	-1	486	233	6.7	34	ABarapaap	302	1104	0	0		0	0	0	0	0
119	1	17	160	-1	247	151	18.2	34	ABprapapa	298	576	0	0		0	0	0	0	0
120	1	92	142	-1	461	295	6.2	34	ABalpappp	137	0	0	0		0	0	0	0	0
121	1	96	133	-1	532	217	15.1	32	MSpaaaa	317	474	0	0		0	0	0	0	0
122	1	25	7	-1	427	426	9.3	32	ABplpaaap	165	0	0	0		0	0	0	0	0
123	1	130	180	-1	257	392	14.5	32	ABplappap	400	0	0	0		0	0	0	0	0
124	1	166	46	-1	514	407	11.7	31	ABalppaap	251	0	0	0		0	0	0	0	0
125	1	89	170	-1	520	349	7.7	33	ABalpapap	327	-533	0	0		0	0	0	0	0
126	1	165	18	-1	559	278	23.6	35	ABalapaap	358	14	0	0		0	0	0	0	0
127	1	34	130	-1	296	404	15.5	34	ABplappaa	346	-88	0	0		0	0	0	0	0
128	1	182	112	-1	178	312	11.6	33	Caapp	200	0	0	0		0	0	0	0	0
129	1	38	10	-1	421	380	12.0	30	MSapppa	264	-500	0	0		0	0	0	0	0
130	1	164	124	-1	436	242	22.7	38	ABarpaapa	379	801	0	0		0	0	0	0	0
131	1	32	101	-1	470	401	9.5	32	ABplpaaaa	-172	0	0	0		0	0	0	0	0
132	1	41	66	-1	363	194	19.4	34	ABarpappp	347	-93	0	0		0	0	0	0	0
133	1	118	153	-1	385	353	22.9	37	ABplaaapp	368	-75	0	0		0	0	0	0	0
134	1	86	13	-1	532	386	14.2	31	ABalppaaa	261	-1367	0	0		0	0	0	0	0
135	1	31	99	-1	470	163	4.7	32	ABarapppa	242	0	0	0		0	0	0	0	0
136	1	99	83	-1	578	196	19.4	32	ABalappaa	287	-57	0	0		0	0	0	0	0
137	1	47	78	-1	420	120	20.5	35	ABpraapap	323	-1171	0	0		0	0	0	0	0
138	1	15	81	-1	219	190	18.8	34	ABarppppp	322	-1073	0	0		0	0	0	0	0
139	1	22	187	-1	542	149	14.5	32	ABalaappa	324	797	0	0		0	0	0	0	0
140	1	142	150	-1	204	210	13.6	32	Cppaa	323	-711	0	0		0	0	0	0	0
141	1	51	191	-1	521	318	21.2	34	ABalapapp	324	81	0	0		0	0	0	0	0
142	1	113	135	-1	463	378	4.2	34	ABalppapp	314	492	0	0		0	0	0	0	0
143	1	6	188	-1	340	307	22.5	36	ABarppaap	360	86	0	0		0	0	0	0	0
144	1	90	175	-1	229	295	14.1	38	Eplp	348	749	0	0		0	0	0	0	0
145	1	116	104	-1	441	413	17.2	34	ABalppppp	346	210	0	0		0	0	0	0	0
146	1	169	177	-1	353	170	13.6	31	MSppppa	263	-212	0	0		0	0	0	0	0
147	1	56	77	-1	298	128	11.0	33	ABprppapa	-153	0	0	0		0	0	0	0	0
148	1	188	147	-1	240	383	18.8	35	ABplapapp	-14	0	0	0		0	0	0	0	0
149	1	62	44	-1	431	386	6.7	31	ABplpapaa	309	-548	0	0		0	0	0	0	0
150	1	138	68	-1	349	409	7.8	34	ABplppaap	272	423	0	0		0	0	0	0	0
151	1	136	148	-1	572	355	9.5	33	ABalpapaa	414	0	0	0		0	0	0	0	0
152	1	49	89	-1	444	321	18.2	38	Eala	49	0	0	0		0	0	0	0	0
153	1	140	37	-1	476	182	19.7	33	ABalapppp	311	-459	0	0		0	0	0	0	0
154	1	135	167	-1	268	167	10.5	33	ABprppapp	105	0	0	0		0	0	0	0	0
155	1	106	39	-1	378	150	6.7	33	ABprpapaa	265	0	0	0		0	0	0	0	0
156	1	112	158	-1	444	307	10.8	33	MSaapaa	149	0	0	0		0	0	0	0	0
157	1	117	119	-1	519	244	4.3	31	ABarapaaa	455	0	0	0		0	0	0	0	0
158	1	123	154	-1	468	122	20.0	34	ABpraapaa	345	186	0	0		0	0	0	0	0
159	1	133	159	-1	409	431	19.7	35	ABplaappa	318	-274	0	0		0	0	0	0	0
160	1	29	156	-1	408	298	22.9	36	ABarppaaa	-129	0	0	0		0	0	0	0	0
161	1	189	26	-1	489	402	17.2	33	ABalppppa	158	0	0	0		0	0	0	0	0
162	1	76	79	-1	382	406	8.6	32	ABplppaaa	256	420	0	0		0	0	0	0	0
163	1	72	28	-1	414	163	3.7	32	ABarappap	328	182	0	0		0	0	0	0	0
164	1	26	189	-1	346	133	4.4	32	ABprpapap	324	-874	0	0		0	0	0	0	0
165	1	20	129	-1	298	122	16.8	31	ABprapaap	-264	0	0	0		0	0	0	0	0
166	1	184	174	-1	342	118	19.2	34	ABprapaaa	-15	0	0	0		0	0	0	0	0
167	1	120	20	-1	417	238	17.5	39	Eara	399	322	0	0		0	0	0	0	0
168	1	183	132	-1	187	167	12.3	30	ABprapppp	301	170	0	0		0	0	0	0	0
169	1	180	62	-1	548	180	11.5	31	ABalaapap	50	0	0	0		0	0	0	0	0
170	1	52	2	-1	476	160	23.7	36	ABarpapaa	317	-1123	0	0		0	0	0	0	0
171	1	61	55	-1	495	354	4.6	33	ABalppapa	326	-12	0	0		0	0	0	0	0
172	1	4	38	-1	374	395	20.4	33	ABplapaaa	192	0	0	0		0	0	0	0	0
173	1	102	137	-1	483	395	21.3	35	ABplaapaa	76	0	0	0		0	0	0	0	0
174	1	185	183	-1	299	296	8.4	32	Capaa	305	286	0	0		0	0	0	0	0
175	1	172	71	-1	171	317	16.5	34	Caapa	305	0	0	0		0	0	0	0	0
176	1	66	179	-1	441	167	22.4	33	ABarpapap	301	28	0	0		0	0	0	0	0
177	1	42	162	-1	358	179	4.5	32	ABprpappa	304	-911	0	0		0	0	0	0	0
178	1	143	31	-1	329	340	12.7	32	Dapa	231	-242	0	0		0	0	0	0	0
179	1	3	190	-1	276	166	22.2	37	ABarppppa	-115	0	0	0		0	0	0	0	0
180	1	160	29	-1	483	357	12.2	31	MSapaap	282	-232	0	0		0	0	0	0	0
181	1	127	168	-1	301	332	22.5	35	ABarppapa	312	480	0	0		0	0	0	0	0
182	1	58	82	-1	150	241	15.0	38	Cpapa	349	-554	0	0		0	0	0	0	0
183	1	33	19	-1	341	104	15.1	35	ABpraappp	490	0	0	0		0	0	0	0	0
184	1	111	102	-1	309	211	17.8	38	Epra	381	1385	0	0		0	0	0	0	0
185	1	174	136	-1	566	319	20.0	33	ABalapapa	310	598	0	0		0	0	0	0	0
186	1	186	185	-1	494	275	23.0	35	ABarpaaaa	341	-82	0	0		0	0	0	0	0
187	1	150	146	-1	245	279	23.4	39	Caaaa	439	0	0	0		0	0	0	0	0
188	1	88	141	-1	277	305	12.7	33	Dapp	257	748	0	0		0	0	0	0	0
189	1	71	24	-1	279	238	11.2	35	Dppp	240	0	0	0		0	0	0	0	0
190	1	70	165	-1	193	318	20.7	36	Caaap	341	-1117	0	0		0	0	0	0	0
191	1	48	87	-1	370	279	11.8	29	Z3	261	1233	0	0		0	0	0	0	0
