# Supplementary material for: The AP-2 Transcription Factor APTF-2 Is Required for Neuroblast and Epidermal Morphogenesis in Caenorhabditis elegans Embryogenesis
Source: PLoS Genet. 2016 May 13;12(5):e1006048. doi: 10.1371/journal.pgen.1006048 (PMC4866721; doi:10.1371/journal.pgen.1006048)
Supplement: S3 Text — (ZIP) [file pgen.1006048.s031.zip › nuclei/t120-nuclei]

1	1	104	71	-1	590	278	20.2	33	ABalapaaa	241	0	0	0		0	0	0	0	0
2	1	170	55	-1	475	165	23.6	36	ABarpapaa	-135	0	0	0		0	0	0	0	0
3	1	57	69	-1	244	352	21.3	35	ABarppapp	344	823	0	0		0	0	0	0	0
4	1	41	10	-1	428	186	10.5	30	MSpppaa	287	-99	0	0		0	0	0	0	0
5	1	101	114	-1	383	343	3.7	35	ABplpappa	306	654	0	0		0	0	0	0	0
6	1	93	78	-1	172	210	8.3	33	Cppap	295	-197	0	0		0	0	0	0	0
7	1	122	70	-1	427	430	9.3	32	ABplpaaap	358	0	0	0		0	0	0	0	0
8	1	75	124	-1	394	340	8.0	29	MSappap	261	384	0	0		0	0	0	0	0
9	1	2	157	-1	351	423	15.8	35	ABplaappp	315	-62	0	0		0	0	0	0	0
10	1	129	141	-1	416	381	12.1	30	MSapppa	302	-647	0	0		0	0	0	0	0
11	1	66	33	-1	556	267	16.3	33	MSaaaaa	336	102	0	0		0	0	0	0	0
12	1	38	17	-1	408	96	13.8	34	ABprpaapa	324	334	0	0		0	0	0	0	0
13	1	134	77	-1	531	396	13.9	31	ABalppaaa	281	219	0	0		0	0	0	0	0
14	1	55	51	-1	579	208	10.8	31	ABalaapaa	555	0	0	0		0	0	0	0	0
15	1	53	30	-1	397	294	7.8	30	MSaapap	55	0	0	0		0	0	0	0	0
16	1	96	185	-1	382	190	13.6	31	MSpppap	246	82	0	0		0	0	0	0	0
17	1	112	14	-1	402	110	18.2	35	ABpraappa	349	225	0	0		0	0	0	0	0
18	1	126	98	-1	562	281	23.4	36	ABalapaap	342	-123	0	0		0	0	0	0	0
19	1	183	135	-1	346	105	15.5	36	ABpraappp	11	0	0	0		0	0	0	0	0
20	1	167	128	-1	416	242	18.2	41	Eara	414	-871	0	0		0	0	0	0	0
21	1	32	103	-1	201	149	15.8	33	ABprapapp	14	0	0	0		0	0	0	0	0
22	1	43	32	-1	494	130	15.7	33	ABpraaapa	416	0	0	0		0	0	0	0	0
23	1	79	158	-1	317	335	4.0	32	ABplpappp	292	-614	0	0		0	0	0	0	0
24	1	189	56	-1	274	240	10.8	34	Dppp	309	-79	0	0		0	0	0	0	0
25	1	50	76	-1	455	249	10.5	32	ABaraappp	147	0	0	0		0	0	0	0	0
26	1	161	188	-1	487	400	17.3	33	ABalppppa	327	132	0	0		0	0	0	0	0
27	1	95	100	-1	240	166	6.8	32	ABprpppap	13	0	0	0		0	0	0	0	0
28	1	163	139	-1	423	154	3.5	33	ABarappap	338	-319	0	0		0	0	0	0	0
29	1	180	111	-1	478	359	12.1	30	MSapaap	394	0	0	0		0	0	0	0	0
30	1	8	68	-1	372	254	6.3	31	MSpapap	278	105	0	0		0	0	0	0	0
31	1	178	181	-1	326	343	13.1	32	Dapa	282	-236	0	0		0	0	0	0	0
32	1	85	31	-1	522	419	16.5	32	ABalpppaa	298	752	0	0		0	0	0	0	0
33	1	108	49	-1	448	117	15.0	34	ABpraaapp	306	0	0	0		0	0	0	0	0
34	1	24	138	-1	400	338	13.3	32	MSapapp	312	277	0	0		0	0	0	0	0
35	1	13	183	-1	305	387	8.5	32	ABplpppaa	311	121	0	0		0	0	0	0	0
36	1	12	167	-1	308	142	5.7	34	ABprppppa	311	766	0	0		0	0	0	0	0
37	1	153	146	-1	482	184	19.7	33	ABalapppp	337	-203	0	0		0	0	0	0	0
38	1	172	152	-1	370	390	20.2	33	ABplapaaa	279	117	0	0		0	0	0	0	0
39	1	155	180	-1	385	148	6.7	32	ABprpapaa	321	1308	0	0		0	0	0	0	0
40	1	23	93	-1	262	386	6.5	31	ABplpppap	-61	0	0	0		0	0	0	0	0
41	1	114	66	-1	234	218	7.6	35	Cpppa	175	0	0	0		0	0	0	0	0
42	1	56	95	-1	210	247	4.3	32	Cpppp	124	0	0	0		0	0	0	0	0
43	1	80	4	18	428	233	6.6	36	ABarapapp	333	0	0	0		0	0	0	0	0
44	1	149	105	-1	428	385	6.7	31	ABplpapaa	309	-281	0	0		0	0	0	0	0
45	1	110	6	-1	288	283	17.9	39	Epla	389	187	0	0		0	0	0	0	0
46	1	124	155	-1	510	408	11.7	32	ABalppaap	261	-366	0	0		0	0	0	0	0
47	1	11	137	-1	395	382	4.9	33	ABplpapap	332	339	0	0		0	0	0	0	0
48	1	31	176	-1	571	315	11.2	34	ABalpaapa	210	0	0	0		0	0	0	0	0
49	1	103	115	-1	322	158	22.1	35	ABarpppap	353	-352	0	0		0	0	0	0	0
50	1	118	25	-1	488	234	6.8	34	ABarapaap	346	104	0	0		0	0	0	0	0
51	1	102	57	-1	341	300	5.7	31	MSaappp	292	1211	0	0		0	0	0	0	0
52	1	62	140	-1	440	432	13.2	33	ABplpaapa	-208	0	0	0		0	0	0	0	0
53	1	36	129	-1	381	221	4.4	29	MSpappa	282	-157	0	0		0	0	0	0	0
54	1	52	83	-1	450	117	9.7	35	ABprpaaaa	311	150	0	0		0	0	0	0	0
55	1	171	88	-1	489	350	4.6	32	ABalppapa	285	316	0	0		0	0	0	0	0
56	1	90	42	-1	485	296	10.3	32	ABaraapap	-53	0	0	0		0	0	0	0	0
57	1	22	110	-1	350	343	10.5	32	Daa	230	1359	0	0		0	0	0	0	0
58	1	89	60	-1	521	361	11.1	31	ABalpaapp	308	413	0	0		0	0	0	0	0
59	1	25	121	-1	247	343	4.6	33	ABplppppp	330	-634	0	0		0	0	0	0	0
60	1	113	26	-1	361	367	14.6	31	MSapppp	265	-179	0	0		0	0	0	0	0
61	1	18	52	-1	550	239	6.9	34	ABaraaapa	338	-473	0	0		0	0	0	0	0
62	1	169	45	-1	557	178	12.2	32	ABalaapap	66	0	0	0		0	0	0	0	0
63	1	14	41	-1	301	366	5.5	33	ABplppppa	-1	0	0	0		0	0	0	0	0
64	1	28	173	-1	603	246	16.6	33	ABalaaapa	176	0	0	0		0	0	0	0	0
65	1	27	11	-1	585	199	15.6	33	ABalaaapp	157	0	0	0		0	0	0	0	0
66	1	132	174	-1	361	193	19.5	34	ABarpappp	298	-758	0	0		0	0	0	0	0
67	1	84	62	-1	171	274	7.4	33	Cpapp	11	0	0	0		0	0	0	0	0
68	1	150	112	-1	347	404	7.5	34	ABplppaap	420	0	0	0		0	0	0	0	0
69	1	17	166	-1	377	102	8.5	31	ABprppaaa	271	0	0	0		0	0	0	0	0
70	1	44	38	-1	281	379	11.3	32	ABplppapp	318	787	0	0		0	0	0	0	0
71	1	175	92	-1	169	310	16.6	34	Caapa	306	210	0	0		0	0	0	0	0
72	1	7	179	-1	531	286	8.8	32	ABaraapaa	272	0	0	0		0	0	0	0	0
73	1	91	64	-1	220	278	7.4	31	Cappp	87	0	0	0		0	0	0	0	0
74	1	59	165	-1	217	372	13.6	33	ABplapppa	295	1020	0	0		0	0	0	0	0
75	1	69	48	-1	548	219	20.2	34	ABalappap	296	396	0	0		0	0	0	0	0
76	1	6	109	-1	382	306	4.6	27	MSaappa	10	0	0	0		0	0	0	0	0
77	1	147	91	-1	311	133	10.5	31	ABprppapa	20	0	0	0		0	0	0	0	0
78	1	137	47	-1	422	124	21.2	36	ABpraapap	321	-245	0	0		0	0	0	0	0
79	1	162	108	-1	378	407	8.9	31	ABplppaaa	100	0	0	0		0	0	0	0	0
80	1	99	59	-1	388	134	12.7	33	ABprpaapp	326	978	0	0		0	0	0	0	0
81	1	138	58	-1	219	185	18.5	34	ABarppppp	336	1450	0	0		0	0	0	0	0
82	1	182	3	-1	152	236	14.5	36	Cpapa	-27	0	0	0		0	0	0	0	0
83	1	136	147	-1	583	209	20.2	32	ABalappaa	-117	0	0	0		0	0	0	0	0
84	1	70	148	-1	275	219	23.3	38	Cpaaa	371	647	0	0		0	0	0	0	0
85	1	1	2	-1	603	288	15.1	32	ABalaaaar	144	0	0	0		0	0	0	0	0
86	1	116	164	-1	436	188	5.9	31	ABarappaa	-8	0	0	0		0	0	0	0	0
87	1	191	192	-1	370	281	12.4	29	Z3	169	934	0	0		0	0	0	0	0
88	1	83	117	-1	343	118	9.5	33	ABprppaap	-125	0	0	0		0	0	0	0	0
89	1	152	122	-1	440	323	18.3	39	Eala	393	707	0	0		0	0	0	0	0
90	1	21	27	-1	520	131	11.4	30	ABpraaaaa	292	116	0	0		0	0	0	0	0
91	1	115	159	-1	327	254	6.4	31	MSpappp	300	320	0	0		0	0	0	0	0
92	1	49	97	-1	236	145	10.6	31	ABprapppa	312	-1089	0	0		0	0	0	0	0
93	1	37	186	-1	450	285	15.2	28	MSaaapp	255	755	0	0		0	0	0	0	0
94	1	42	143	-1	394	434	12.3	33	ABplpaapp	148	0	0	0		0	0	0	0	0
95	1	67	80	-1	492	238	22.9	35	ABarpaaap	354	-190	0	0		0	0	0	0	0
96	1	48	116	-1	378	151	21.2	33	ABarpppaa	333	439	0	0		0	0	0	0	0
97	1	29	21	-1	225	364	9.8	31	ABplapppp	289	-85	0	0		0	0	0	0	0
98	1	20	161	-1	409	239	11.3	34	MSpapaa	90	0	0	0		0	0	0	0	0
99	1	135	101	-1	481	169	5.2	31	ABarapppa	118	0	0	0		0	0	0	0	0
100	1	46	20	-1	520	367	22.6	34	ABplaaaaa	338	678	0	0		0	0	0	0	0
101	1	131	169	-1	464	398	9.5	32	ABplpaaaa	-23	0	0	0		0	0	0	0	0
102	1	184	175	-1	308	210	17.5	38	Epra	378	1315	0	0		0	0	0	0	0
103	0	35	-1	-1	434	247	14.3	27		217	-613	0	0		0	0	0	0	0
104	1	145	163	-1	440	414	17.0	35	ABalppppp	119	0	0	0		0	0	0	0	0
105	1	65	82	-1	515	282	19.2	35	MSaaaap	339	991	0	0		0	0	0	0	0
106	1	77	187	-1	328	401	11.5	33	ABplppapa	327	-346	0	0		0	0	0	0	0
107	1	45	85	-1	577	266	9.1	31	ABaraaaaa	113	0	0	0		0	0	0	0	0
108	1	81	151	-1	604	262	12.0	33	ABalaaaal	133	0	0	0		0	0	0	0	0
109	1	106	16	-1	489	430	14.3	32	ABalpppap	225	0	0	0		0	0	0	0	0
110	1	111	154	-1	444	364	14.9	32	MSapapa	375	0	0	0		0	0	0	0	0
111	1	10	13	-1	570	368	13.9	32	ABalpaaap	304	-1343	0	0		0	0	0	0	0
112	1	128	153	-1	178	311	11.3	32	Caapp	164	0	0	0		0	0	0	0	0
113	1	68	65	-1	482	125	12.3	32	ABpraaaap	140	0	0	0		0	0	0	0	0
114	1	105	9	-1	441	338	8.2	29	MSappaa	260	-740	0	0		0	0	0	0	0
115	1	16	144	-1	312	185	4.5	33	ABprpappp	463	0	0	0		0	0	0	0	0
116	1	34	189	-1	527	184	20.4	34	ABalapppa	330	-230	0	0		0	0	0	0	0
117	1	3	177	-1	225	241	14.7	38	Eprp	379	-829	0	0		0	0	0	0	0
118	1	86	81	-1	374	236	23.4	39	ABarpaapp	394	253	0	0		0	0	0	0	0
119	1	157	156	-1	522	243	4.2	32	ABarapaaa	296	146	0	0		0	0	0	0	0
120	1	61	142	-1	475	343	22.7	33	ABplaaaap	322	184	0	0		0	0	0	0	0
121	1	40	184	-1	479	175	15.1	31	MSppapa	283	925	0	0		0	0	0	0	0
122	1	78	168	-1	241	323	9.3	32	Cappa	311	505	0	0		0	0	0	0	0
123	1	39	24	-1	278	134	7.8	32	ABprpppaa	233	0	0	0		0	0	0	0	0
124	1	130	150	-1	435	245	23.1	37	ABarpaapa	376	311	0	0		0	0	0	0	0
125	1	26	131	-1	327	383	19.0	34	ABplapaap	329	456	0	0		0	0	0	0	0
126	1	54	63	-1	471	234	4.1	36	ABarapapa	336	145	0	0		0	0	0	0	0
127	1	97	15	-1	175	234	19.6	39	Cpaap	354	1040	0	0		0	0	0	0	0
128	1	5	28	-1	520	192	6.3	31	ABaraaapp	312	-488	0	0		0	0	0	0	0
129	1	165	37	-1	298	121	16.8	32	ABprapaap	262	-199	0	0		0	0	0	0	0
130	1	127	86	-1	290	404	14.9	34	ABplappaa	77	0	0	0		0	0	0	0	0
131	1	117	72	-1	405	183	21.4	34	ABarpappa	335	750	0	0		0	0	0	0	0
132	1	168	1	-1	200	157	11.5	31	ABprapppp	279	-412	0	0		0	0	0	0	0
133	1	121	136	-1	531	222	15.1	32	MSpaaaa	326	511	0	0		0	0	0	0	0
134	1	82	74	-1	506	309	5.5	33	ABalpappa	253	0	0	0		0	0	0	0	0
135	1	142	125	-1	460	378	4.1	35	ABalppapp	195	0	0	0		0	0	0	0	0
136	1	185	107	-1	563	326	19.8	32	ABalapapa	-66	0	0	0		0	0	0	0	0
137	1	173	43	-1	473	398	21.3	35	ABplaapaa	315	-1090	0	0		0	0	0	0	0
138	1	15	34	-1	350	204	9.3	34	Dpa	343	834	0	0		0	0	0	0	0
139	1	107	87	-1	426	398	22.3	36	ABplaapap	323	1222	0	0		0	0	0	0	0
140	1	74	90	-1	502	248	10.1	31	ABaraappa	282	980	0	0		0	0	0	0	0
141	1	188	172	-1	276	305	12.8	33	Dapp	334	-855	0	0		0	0	0	0	0
142	1	120	102	-1	459	298	6.4	33	ABalpappp	335	-214	0	0		0	0	0	0	0
143	1	33	35	-1	468	180	10.6	30	MSppaap	-200	0	0	0		0	0	0	0	0
144	1	87	39	-1	276	139	13.3	34	ABprappaa	106	0	0	0		0	0	0	0	0
145	1	98	132	-1	598	344	14.0	33	ABalpaaaa	292	132	0	0		0	0	0	0	0
146	1	187	53	-1	242	279	23.5	39	Caaaa	385	-1063	0	0		0	0	0	0	0
147	1	148	130	-1	238	383	18.2	35	ABplapapp	320	478	0	0		0	0	0	0	0
148	1	151	182	-1	566	355	8.4	33	ABalpapaa	330	942	0	0		0	0	0	0	0
149	1	109	170	-1	259	301	6.4	31	Capap	304	376	0	0		0	0	0	0	0
150	1	140	145	-1	204	206	13.6	32	Cppaa	317	94	0	0		0	0	0	0	0
151	1	9	89	-1	358	329	17.5	37	Ealp	377	-872	0	0		0	0	0	0	0
152	1	100	22	-1	528	143	18.5	34	ABalaappp	326	-250	0	0		0	0	0	0	0
153	1	133	84	-1	381	353	22.7	36	ABplaaapp	363	1184	0	0		0	0	0	0	0
154	1	158	162	-1	470	126	20.4	35	ABpraapaa	-119	0	0	0		0	0	0	0	0
155	1	64	67	-1	513	350	15.3	31	MSapaaa	341	0	0	0		0	0	0	0	0
156	1	160	79	-1	407	302	23.2	35	ABarppaaa	351	1005	0	0		0	0	0	0	0
157	1	94	113	-1	475	219	13.6	32	MSpaapa	169	0	0	0		0	0	0	0	0
158	1	156	5	-1	442	307	11.3	32	MSaapaa	109	0	0	0		0	0	0	0	0
159	1	159	119	-1	402	429	19.8	34	ABplaappa	343	1087	0	0		0	0	0	0	0
160	1	119	133	-1	249	146	18.3	33	ABprapapa	324	-683	0	0		0	0	0	0	0
161	1	4	123	-1	437	360	22.9	34	ABplaaapa	344	435	0	0		0	0	0	0	0
162	1	177	12	-1	363	178	5.0	32	ABprpappa	318	0	0	0		0	0	0	0	0
163	1	51	104	-1	508	184	11.2	30	MSppaaa	-115	0	0	0		0	0	0	0	0
164	1	88	61	-1	539	265	12.5	30	ABaraaaap	15	0	0	0		0	0	0	0	0
165	1	190	73	-1	189	318	20.4	37	Caaap	325	-488	0	0		0	0	0	0	0
166	1	30	46	-1	323	198	11.5	32	Dppa	224	235	0	0		0	0	0	0	0
167	1	154	149	-1	278	169	10.3	32	ABprppapp	329	-83	0	0		0	0	0	0	0
168	1	181	19	-1	294	334	22.8	35	ABarppapa	345	1065	0	0		0	0	0	0	0
169	1	63	126	-1	425	171	15.1	31	MSppapp	308	-468	0	0		0	0	0	0	0
170	1	125	96	-1	515	361	7.3	34	ABalpapap	335	788	0	0		0	0	0	0	0
171	1	71	50	-1	280	388	20.4	35	ABplapapa	357	-555	0	0		0	0	0	0	0
172	1	19	40	-1	339	255	16.6	38	Earp	376	-636	0	0		0	0	0	0	0
173	1	73	120	-1	493	295	15.7	35	MSaaapa	351	971	0	0		0	0	0	0	0
174	1	166	75	-1	341	120	19.4	33	ABprapaaa	305	280	0	0		0	0	0	0	0
175	1	144	29	-1	228	292	14.4	37	Eplp	376	-462	0	0		0	0	0	0	0
176	1	60	191	-1	309	165	15.2	31	MSppppp	290	70	0	0		0	0	0	0	0
177	1	146	134	-1	356	167	13.7	30	MSppppa	259	421	0	0		0	0	0	0	0
178	1	76	99	-1	238	130	14.6	33	ABprappap	-175	0	0	0		0	0	0	0	0
179	1	176	178	-1	442	180	22.1	34	ABarpapap	92	0	0	0		0	0	0	0	0
180	1	123	44	-1	253	391	14.2	33	ABplappap	292	74	0	0		0	0	0	0	0
181	1	47	7	-1	417	98	9.7	32	ABprpaaap	317	351	0	0		0	0	0	0	0
182	1	92	127	-1	480	230	17.5	36	MSpaaap	-179	0	0	0		0	0	0	0	0
183	1	174	54	-1	299	299	8.3	32	Capaa	313	314	0	0		0	0	0	0	0
184	1	58	160	-1	268	191	4.3	32	ABprppppp	402	0	0	0		0	0	0	0	0
185	1	186	190	-1	498	281	23.3	35	ABarpaaaa	352	606	0	0		0	0	0	0	0
186	1	72	8	-1	446	143	6.5	34	ABarapppp	297	316	0	0		0	0	0	0	0
187	1	139	94	-1	547	155	15.4	33	ABalaappa	323	399	0	0		0	0	0	0	0
188	1	143	171	-1	335	306	22.7	36	ABarppaap	356	343	0	0		0	0	0	0	0
189	1	164	23	-1	354	131	4.3	32	ABprpapap	328	514	0	0		0	0	0	0	0
190	1	179	118	-1	275	167	22.4	37	ABarppppa	364	49	0	0		0	0	0	0	0
191	1	141	106	-1	522	329	20.9	34	ABalapapp	126	0	0	0		0	0	0	0	0
