# Supplementary material for: The AP-2 Transcription Factor APTF-2 Is Required for Neuroblast and Epidermal Morphogenesis in Caenorhabditis elegans Embryogenesis
Source: PLoS Genet. 2016 May 13;12(5):e1006048. doi: 10.1371/journal.pgen.1006048 (PMC4866721; doi:10.1371/journal.pgen.1006048)
Supplement: S3 Text — (ZIP) [file pgen.1006048.s031.zip › nuclei/t121-nuclei]

1	1	132	41	-1	203	152	11.2	31	ABprapppp	306	98	0	0		0	0	0	0	0
2	1	85	149	-1	603	286	14.5	32	ABalaaaar	84	0	0	0		0	0	0	0	0
3	1	82	102	-1	150	235	14.5	36	Cpapa	357	-735	0	0		0	0	0	0	0
4	1	43	155	-1	410	237	5.5	28	ABarapappp	229	180	0	0		0	0	0	0	0
5	1	158	28	-1	440	306	11.3	33	MSaapaa	330	427	0	0		0	0	0	0	0
6	1	45	79	-1	289	278	17.5	38	Epla	370	-170	0	0		0	0	0	0	0
7	1	181	141	-1	422	101	9.5	31	ABprpaaap	160	0	0	0		0	0	0	0	0
8	1	186	12	-1	453	146	6.4	33	ABarapppp	-92	0	0	0		0	0	0	0	0
9	1	114	114	-1	442	340	8.0	28	MSappaa	279	-370	0	0		0	0	0	0	0
10	1	4	120	-1	432	187	10.5	30	MSpppaa	279	-1676	0	0		0	0	0	0	0
11	1	65	106	-1	584	200	16.4	33	ABalaaapp	209	0	0	0		0	0	0	0	0
12	1	162	118	-1	368	173	5.5	33	ABprpappa	254	0	0	0		0	0	0	0	0
13	1	111	5	-1	565	368	13.3	30	ABalpaaap	235	0	0	0		0	0	0	0	0
14	1	17	186	-1	402	112	18.2	35	ABpraappa	194	0	0	0		0	0	0	0	0
15	1	127	95	-1	174	228	19.5	38	Cpaap	81	0	0	0		0	0	0	0	0
16	1	109	56	-1	481	431	14.2	33	ABalpppap	297	-151	0	0		0	0	0	0	0
17	1	12	54	-1	411	94	13.5	33	ABprpaapa	324	-21	0	0		0	0	0	0	0
18	1	43	32	-1	456	232	7.1	28	ABarapappa	198	162	0	0		0	0	0	0	0
19	1	168	169	-1	291	332	22.7	35	ABarppapa	351	693	0	0		0	0	0	0	0
20	1	100	153	-1	517	368	22.8	35	ABplaaaaa	347	-1025	0	0		0	0	0	0	0
21	1	97	47	-1	228	369	10.0	32	ABplapppp	314	-82	0	0		0	0	0	0	0
22	1	152	128	-1	527	147	19.2	34	ABalaappp	331	299	0	0		0	0	0	0	0
23	1	189	127	-1	359	130	4.3	33	ABprpapap	334	139	0	0		0	0	0	0	0
24	1	123	115	-1	285	133	7.6	32	ABprpppaa	316	244	0	0		0	0	0	0	0
25	1	50	91	-1	492	229	6.5	34	ABarapaap	181	0	0	0		0	0	0	0	0
26	1	60	94	-1	362	366	15.1	31	MSapppp	-279	0	0	0		0	0	0	0	0
27	1	90	15	-1	523	133	12.4	32	ABpraaaaa	120	0	0	0		0	0	0	0	0
28	1	128	80	-1	533	197	6.9	32	ABaraaapp	321	0	0	0		0	0	0	0	0
29	1	175	119	-1	229	286	14.5	37	Eplp	369	-1102	0	0		0	0	0	0	0
30	1	15	6	-1	398	292	7.5	31	MSaapap	278	2	0	0		0	0	0	0	0
31	1	32	26	-1	518	424	16.1	32	ABalpppaa	113	0	0	0		0	0	0	0	0
32	1	22	75	-1	500	132	15.7	33	ABpraaapa	327	410	0	0		0	0	0	0	0
33	1	11	33	-1	555	266	16.5	33	MSaaaaa	201	0	0	0		0	0	0	0	0
34	1	138	126	-1	353	197	9.6	33	Dpa	334	982	0	0		0	0	0	0	0
35	1	143	44	-1	473	184	10.6	29	MSppaap	253	-203	0	0		0	0	0	0	0
36	0	103	-1	-1	431	249	14.3	27		212	650	0	0		0	0	0	0	0
37	1	129	17	-1	298	114	17.1	32	ABprapaap	57	0	0	0		0	0	0	0	0
38	1	70	93	-1	282	380	11.5	33	ABplppapp	174	0	0	0		0	0	0	0	0
39	1	144	112	-1	280	136	13.2	33	ABprappaa	336	791	0	0		0	0	0	0	0
40	1	172	195	-1	339	253	16.5	37	Earp	361	-175	0	0		0	0	0	0	0
41	1	63	4	-1	296	364	5.5	33	ABplppppa	333	450	0	0		0	0	0	0	0
42	1	56	85	-1	487	297	10.9	32	ABaraapap	318	245	0	0		0	0	0	0	0
43	1	137	96	-1	476	393	20.8	35	ABplaapaa	327	-796	0	0		0	0	0	0	0
44	1	180	150	-1	248	393	14.5	33	ABplappap	320	-528	0	0		0	0	0	0	0
45	1	62	38	-1	559	178	12.7	31	ABalaapap	312	-274	0	0		0	0	0	0	0
46	1	166	73	-1	321	198	11.6	33	Dppa	236	-1022	0	0		0	0	0	0	0
47	1	78	122	-1	424	121	21.4	35	ABpraapap	324	50	0	0		0	0	0	0	0
48	1	75	43	-1	547	228	21.0	35	ABalappap	296	-542	0	0		0	0	0	0	0
49	1	33	36	-1	446	119	15.3	35	ABpraaapp	165	0	0	0		0	0	0	0	0
50	1	171	131	-1	276	384	20.4	35	ABplapapa	352	-339	0	0		0	0	0	0	0
51	1	14	110	-1	578	205	11.3	31	ABalaapaa	268	353	0	0		0	0	0	0	0
52	1	61	35	-1	550	241	6.5	34	ABaraaapa	328	152	0	0		0	0	0	0	0
53	1	146	113	-1	240	276	23.5	39	Caaaa	372	252	0	0		0	0	0	0	0
54	1	183	52	-1	300	299	8.2	32	Capaa	273	1785	0	0		0	0	0	0	0
55	1	2	107	-1	473	165	23.5	37	ABarpapaa	324	-106	0	0		0	0	0	0	0
56	1	24	65	-1	270	241	10.5	33	Dppp	270	-432	0	0		0	0	0	0	0
57	1	51	10	-1	341	296	6.1	31	MSaappp	301	0	0	0		0	0	0	0	0
58	1	81	168	-1	218	182	18.4	33	ABarppppp	327	178	0	0		0	0	0	0	0
59	1	80	171	-1	394	137	12.5	32	ABprpaapp	58	0	0	0		0	0	0	0	0
60	1	58	81	-1	525	362	11.2	31	ABalpaapp	304	424	0	0		0	0	0	0	0
61	1	164	3	-1	540	268	12.7	31	ABaraaaap	285	320	0	0		0	0	0	0	0
62	1	67	63	-1	172	274	6.4	34	Cpapp	232	0	0	0		0	0	0	0	0
63	1	126	151	-1	470	231	3.6	36	ABarapapa	363	528	0	0		0	0	0	0	0
64	1	73	174	-1	223	275	7.4	31	Cappp	300	96	0	0		0	0	0	0	0
65	1	113	143	-1	486	127	12.4	32	ABpraaaap	295	1086	0	0		0	0	0	0	0
66	1	41	19	-1	233	214	7.5	34	Cpppa	330	777	0	0		0	0	0	0	0
67	1	155	116	-1	514	350	15.7	32	MSapaaa	68	0	0	0		0	0	0	0	0
68	1	30	1	-1	370	254	6.6	29	MSpapap	-206	0	0	0		0	0	0	0	0
69	1	3	161	-1	242	345	21.2	34	ABarppapp	320	962	0	0		0	0	0	0	0
70	1	7	83	-1	425	431	9.2	32	ABplpaaap	48	0	0	0		0	0	0	0	0
71	1	1	178	-1	590	288	19.6	34	ABalapaaa	296	-395	0	0		0	0	0	0	0
72	1	131	105	-1	405	182	21.5	34	ABarpappa	305	2061	0	0		0	0	0	0	0
73	1	165	172	-1	188	311	20.5	37	Caaap	369	261	0	0		0	0	0	0	0
74	1	134	59	-1	508	315	5.6	32	ABalpappa	-34	0	0	0		0	0	0	0	0
75	1	174	189	-1	341	118	19.6	35	ABprapaaa	301	1222	0	0		0	0	0	0	0
76	1	25	25	-1	457	252	10.6	32	ABaraappp	58	0	0	0		0	0	0	0	0
77	1	13	188	-1	535	397	14.3	31	ABalppaaa	299	843	0	0		0	0	0	0	0
78	1	6	39	-1	170	212	8.4	33	Cppap	314	151	0	0		0	0	0	0	0
79	1	156	184	-1	407	302	22.8	34	ABarppaaa	330	-1082	0	0		0	0	0	0	0
80	1	95	125	-1	490	236	23.1	34	ABarpaaap	123	0	0	0		0	0	0	0	0
81	1	118	196	-1	377	239	23.5	39	ABarpaapp	398	-93	0	0		0	0	0	0	0
82	1	105	78	-1	515	286	19.3	35	MSaaaap	-30	0	0	0		0	0	0	0	0
83	1	54	72	-1	459	119	9.6	35	ABprpaaaa	308	147	0	0		0	0	0	0	0
84	1	153	185	-1	382	352	22.9	36	ABplaaapp	358	169	0	0		0	0	0	0	0
85	1	107	2	-1	572	263	9.5	32	ABaraaaaa	284	-1064	0	0		0	0	0	0	0
86	1	130	70	-1	290	402	15.3	33	ABplappaa	333	644	0	0		0	0	0	0	0
87	1	139	57	-1	434	395	21.8	34	ABplaapap	321	272	0	0		0	0	0	0	0
88	1	55	179	-1	484	350	4.7	31	ABalppapa	297	917	0	0		0	0	0	0	0
89	1	151	173	-1	353	326	17.5	37	Ealp	370	-112	0	0		0	0	0	0	0
90	1	140	51	-1	502	249	10.0	31	ABaraappa	313	814	0	0		0	0	0	0	0
91	1	77	103	-1	317	133	10.4	31	ABprppapa	299	480	0	0		0	0	0	0	0
92	1	71	129	-1	168	304	16.7	35	Caapa	352	428	0	0		0	0	0	0	0
93	1	40	104	-1	260	385	6.6	30	ABplpppap	283	-99	0	0		0	0	0	0	0
94	1	187	158	-1	552	161	16.4	33	ABalaappa	298	-222	0	0		0	0	0	0	0
95	1	42	165	-1	211	246	4.2	33	Cpppp	308	-715	0	0		0	0	0	0	0
96	1	170	135	-1	510	363	7.4	34	ABalpapap	476	0	0	0		0	0	0	0	0
97	1	92	45	-1	241	136	10.5	31	ABprapppa	298	-187	0	0		0	0	0	0	0
98	1	18	92	-1	568	287	23.3	37	ABalapaap	366	816	0	0		0	0	0	0	0
99	1	178	62	-1	242	131	14.6	33	ABprappap	315	142	0	0		0	0	0	0	0
100	1	27	117	-1	244	163	6.9	31	ABprpppap	91	0	0	0		0	0	0	0	0
101	1	99	175	-1	487	172	5.9	33	ABarapppa	315	380	0	0		0	0	0	0	0
102	1	142	142	-1	462	296	6.4	32	ABalpappp	138	0	0	0		0	0	0	0	0
103	1	21	134	-1	203	147	15.5	33	ABprapapp	259	0	0	0		0	0	0	0	0
104	1	163	84	-1	515	188	11.2	31	MSppaaa	260	-1372	0	0		0	0	0	0	0
105	1	44	124	-1	425	384	6.4	31	ABplpapaa	309	142	0	0		0	0	0	0	0
106	1	191	145	-1	529	334	21.3	34	ABalapapp	-104	0	0	0		0	0	0	0	0
107	1	136	13	-1	565	327	19.4	31	ABalapapa	-68	0	0	0		0	0	0	0	0
108	1	79	191	-1	374	409	9.0	32	ABplppaaa	98	0	0	0		0	0	0	0	0
109	1	76	180	-1	381	299	4.6	27	MSaappa	310	0	0	0		0	0	0	0	0
110	1	57	34	55	349	342	10.3	34	Daa	334	1203	0	0		0	0	0	0	0
111	1	29	147	-1	480	356	12.0	29	MSapaap	223	0	0	0		0	0	0	0	0
112	1	68	137	-1	343	404	7.5	33	ABplppaap	95	0	0	0		0	0	0	0	0
113	1	157	8	-1	476	220	13.8	32	MSpaapa	497	0	0	0		0	0	0	0	0
114	1	5	100	-1	382	339	3.8	35	ABplpappa	326	-564	0	0		0	0	0	0	0
115	1	49	7	-1	322	160	22.3	35	ABarpppap	323	-843	0	0		0	0	0	0	0
116	1	96	18	-1	375	151	21.3	33	ABarpppaa	318	34	0	0		0	0	0	0	0
117	1	88	140	-1	349	119	9.6	32	ABprppaap	231	-124	0	0		0	0	0	0	0
118	1	190	21	-1	280	172	22.1	37	ABarppppa	348	576	0	0		0	0	0	0	0
119	1	159	16	-1	401	426	20.6	34	ABplaappa	340	37	0	0		0	0	0	0	0
120	1	173	20	-1	492	300	16.2	35	MSaaapa	346	653	0	0		0	0	0	0	0
121	1	59	67	-1	252	343	4.7	32	ABplppppp	191	0	0	0		0	0	0	0	0
122	1	89	89	-1	438	324	18.4	38	Eala	379	327	0	0		0	0	0	0	0
123	1	161	152	-1	438	361	23.2	34	ABplaaapa	323	-210	0	0		0	0	0	0	0
124	1	8	9	-1	396	339	8.0	28	MSappap	286	-265	0	0		0	0	0	0	0
125	1	135	193	-1	455	378	4.2	35	ABalppapp	304	500	0	0		0	0	0	0	0
126	1	169	53	-1	426	173	15.3	32	MSppapp	319	199	0	0		0	0	0	0	0
127	1	182	160	-1	479	231	17.7	35	MSpaaap	323	1097	0	0		0	0	0	0	0
128	1	20	76	-1	419	240	17.8	42	Eara	423	-75	0	0		0	0	0	0	0
129	1	53	88	-1	373	220	4.2	30	MSpappa	142	0	0	0		0	0	0	0	0
130	1	147	61	-1	232	378	18.4	33	ABplapapp	326	543	0	0		0	0	0	0	0
131	1	125	68	-1	326	380	19.1	33	ABplapaap	317	127	0	0		0	0	0	0	0
132	1	145	37	-1	597	346	14.0	33	ABalpaaaa	109	0	0	0		0	0	0	0	0
133	1	160	30	-1	246	145	18.4	34	ABprapapa	334	-27	0	0		0	0	0	0	0
134	1	177	22	-1	357	167	14.1	29	MSppppa	296	11	0	0		0	0	0	0	0
135	1	19	50	170	356	107	15.1	37	ABpraappp	225	-155	0	0		0	0	0	0	0
136	1	133	154	-1	530	224	15.4	32	MSpaaaa	-73	0	0	0		0	0	0	0	0
137	1	47	99	-1	390	383	4.6	33	ABplpapap	320	103	0	0		0	0	0	0	0
138	1	34	87	-1	398	336	13.6	31	MSapapp	307	1076	0	0		0	0	0	0	0
139	1	28	42	-1	424	156	3.7	34	ABarappap	325	850	0	0		0	0	0	0	0
140	1	52	29	-1	435	429	12.6	35	ABplpaapa	309	715	0	0		0	0	0	0	0
141	1	10	159	-1	413	377	12.0	30	MSapppa	166	0	0	0		0	0	0	0	0
142	1	120	130	-1	478	338	22.6	32	ABplaaaap	314	0	0	0		0	0	0	0	0
143	1	94	146	-1	391	434	12.3	33	ABplpaapp	305	-164	0	0		0	0	0	0	0
144	1	115	139	-1	316	186	4.4	32	ABprpappp	326	836	0	0		0	0	0	0	0
145	1	150	98	-1	202	202	13.6	33	Cppaa	140	0	0	0		0	0	0	0	0
146	1	37	163	-1	483	181	20.0	34	ABalapppp	468	0	0	0		0	0	0	0	0
147	1	83	27	-1	584	223	20.7	32	ABalappaa	314	-163	0	0		0	0	0	0	0
148	1	84	23	-1	273	220	23.6	39	Cpaaa	385	-595	0	0		0	0	0	0	0
149	1	167	46	-1	277	163	10.3	32	ABprppapp	442	0	0	0		0	0	0	0	0
150	1	124	48	-1	433	248	22.6	37	ABarpaapa	375	1264	0	0		0	0	0	0	0
151	1	108	24	-1	602	250	12.0	32	ABalaaaal	293	-770	0	0		0	0	0	0	0
152	1	38	166	-1	371	390	20.1	33	ABplapaaa	315	-53	0	0		0	0	0	0	0
153	1	112	132	-1	178	310	11.0	32	Caapp	322	890	0	0		0	0	0	0	0
154	1	110	82	-1	442	360	14.6	31	MSapapa	267	366	0	0		0	0	0	0	0
155	1	46	71	-1	510	407	11.8	31	ABalppaap	249	0	0	0		0	0	0	0	0
156	1	119	58	-1	519	252	4.0	32	ABarapaaa	281	1040	0	0		0	0	0	0	0
157	1	9	156	167	357	420	15.9	36	ABplaappp	224	-198	0	0		0	0	0	0	0
158	1	23	133	-1	317	336	4.0	33	ABplpappp	282	352	0	0		0	0	0	0	0
159	1	91	66	-1	330	254	6.6	31	MSpappp	277	-291	0	0		0	0	0	0	0
160	1	184	109	-1	271	188	4.4	33	ABprppppp	280	777	0	0		0	0	0	0	0
161	1	98	86	-1	413	239	10.7	32	MSpapaa	452	0	0	0		0	0	0	0	0
162	1	154	108	-1	473	125	20.3	35	ABpraapaa	322	-463	0	0		0	0	0	0	0
163	1	104	14	111	427	407	16.8	36	ABalppppp	164	0	0	0		0	0	0	0	0
164	1	86	11	-1	439	194	5.8	31	ABarappaa	-225	0	0	0		0	0	0	0	0
165	1	74	69	-1	218	367	13.5	33	ABplapppa	301	1021	0	0		0	0	0	0	0
166	1	69	177	-1	383	104	8.8	30	ABprppaaa	303	630	0	0		0	0	0	0	0
167	1	36	194	-1	313	141	5.7	33	ABprppppa	142	0	0	0		0	0	0	0	0
168	1	122	101	-1	239	320	9.4	33	Cappa	301	208	0	0		0	0	0	0	0
169	1	101	187	-1	462	396	9.7	32	ABplpaaaa	-135	0	0	0		0	0	0	0	0
170	1	149	64	-1	260	299	6.5	31	Capap	309	667	0	0		0	0	0	0	0
171	1	188	192	-1	334	306	23.0	36	ABarppaap	362	778	0	0		0	0	0	0	0
172	1	141	183	-1	275	304	12.9	32	Dapp	113	0	0	0		0	0	0	0	0
173	1	64	90	-1	604	250	16.4	33	ABalaaapa	316	-121	0	0		0	0	0	0	0
174	1	66	176	-1	363	192	19.5	33	ABarpappp	333	167	0	0		0	0	0	0	0
175	1	102	74	-1	306	210	17.4	37	Epra	390	0	0	0		0	0	0	0	0
176	1	48	123	-1	572	314	11.3	35	ABalpaapa	266	220	0	0		0	0	0	0	0
177	1	117	77	-1	228	236	14.0	37	Eprp	376	-467	0	0		0	0	0	0	0
178	1	179	49	-1	441	179	22.1	33	ABarpapap	297	124	0	0		0	0	0	0	0
179	1	72	136	-1	534	286	9.1	32	ABaraapaa	316	0	0	0		0	0	0	0	0
180	1	39	121	-1	390	144	6.5	33	ABprpapaa	334	1138	0	0		0	0	0	0	0
181	1	31	190	-1	325	340	13.3	33	Dapa	254	1648	0	0		0	0	0	0	0
182	1	148	31	-1	563	355	7.9	33	ABalpapaa	322	367	0	0		0	0	0	0	0
183	1	35	157	-1	303	383	8.6	33	ABplpppaa	480	0	0	0		0	0	0	0	0
184	1	121	60	-1	481	176	15.1	31	MSppapa	242	1253	0	0		0	0	0	0	0
185	1	16	181	-1	387	190	13.5	30	MSpppap	250	710	0	0		0	0	0	0	0
186	1	93	40	-1	449	290	15.2	29	MSaaapp	118	0	0	0		0	0	0	0	0
187	1	106	182	-1	331	400	11.5	33	ABplppapa	-45	0	0	0		0	0	0	0	0
188	1	26	164	-1	485	405	17.4	34	ABalppppa	300	405	0	0		0	0	0	0	0
189	1	116	148	-1	528	191	20.6	34	ABalapppa	322	-530	0	0		0	0	0	0	0
190	1	185	97	-1	499	281	23.4	34	ABarpaaaa	299	403	0	0		0	0	0	0	0
191	1	176	144	-1	309	158	15.4	31	MSppppp	243	0	0	0		0	0	0	0	0
192	1	87	162	-1	367	272	11.4	31	Z3	199	765	0	0		0	0	0	0	0
