# Supplementary material for: The AP-2 Transcription Factor APTF-2 Is Required for Neuroblast and Epidermal Morphogenesis in Caenorhabditis elegans Embryogenesis
Source: PLoS Genet. 2016 May 13;12(5):e1006048. doi: 10.1371/journal.pgen.1006048 (PMC4866721; doi:10.1371/journal.pgen.1006048)
Supplement: S3 Text — (ZIP) [file pgen.1006048.s031.zip › nuclei/t122-nuclei]

1	1	68	111	-1	368	254	6.9	30	MSpapap	289	804	0	0		0	0	0	0	0
2	1	85	58	-1	575	264	9.1	31	ABaraaaaa	-1	0	0	0		0	0	0	0	0
3	1	61	166	-1	539	261	13.1	31	ABaraaaap	-86	0	0	0		0	0	0	0	0
4	1	41	176	-1	293	361	5.6	33	ABplppppa	288	37	0	0		0	0	0	0	0
5	1	13	93	-1	564	370	13.2	31	ABalpaaap	312	190	0	0		0	0	0	0	0
6	1	30	43	-1	395	294	7.8	31	MSaapap	26	0	0	0		0	0	0	0	0
7	1	115	49	-1	320	160	22.4	35	ABarpppap	325	-530	0	0		0	0	0	0	0
8	1	113	19	-1	475	224	13.7	32	MSpaapa	308	318	0	0		0	0	0	0	0
9	1	124	7	-1	391	341	8.0	30	MSappap	286	-1572	0	0		0	0	0	0	0
10	1	57	29	-1	339	289	5.7	31	MSaappp	315	537	0	0		0	0	0	0	0
11	1	164	172	-1	436	195	5.6	32	ABarappaa	243	374	0	0		0	0	0	0	0
12	1	8	26	-1	452	147	6.4	33	ABarapppp	471	0	0	0		0	0	0	0	0
13	1	107	182	-1	566	327	18.9	32	ABalapapa	315	-320	0	0		0	0	0	0	0
14	1	163	76	-1	414	404	16.0	29	ABalpppppp	224	-140	0	0		0	0	0	0	0
15	1	27	171	-1	527	135	12.4	32	ABpraaaaa	126	0	0	0		0	0	0	0	0
16	1	119	86	-1	415	428	20.3	35	ABplaappa	349	86	0	0		0	0	0	0	0
17	1	37	28	-1	296	114	17.5	32	ABprapaap	318	634	0	0		0	0	0	0	0
18	1	116	163	-1	371	155	21.5	32	ABarpppaa	272	1382	0	0		0	0	0	0	0
19	1	66	142	-1	231	209	7.6	34	Cpppa	317	477	0	0		0	0	0	0	0
20	1	120	39	-1	490	298	15.8	36	MSaaapa	364	743	0	0		0	0	0	0	0
21	1	118	122	-1	276	167	22.4	35	ABarppppa	356	770	0	0		0	0	0	0	0
22	1	134	32	-1	359	163	14.5	31	MSppppa	299	211	0	0		0	0	0	0	0
23	1	148	17	-1	273	222	23.3	39	Cpaaa	568	0	0	0		0	0	0	0	0
24	1	151	84	-1	601	247	11.8	33	ABalaaaal	179	0	0	0		0	0	0	0	0
25	1	76	71	-1	457	251	10.4	32	ABaraappp	320	525	0	0		0	0	0	0	0
26	1	31	137	-1	512	431	15.5	33	ABalpppaa	74	0	0	0		0	0	0	0	0
27	1	147	156	-1	586	230	20.6	32	ABalappaa	291	102	0	0		0	0	0	0	0
28	1	5	119	-1	437	306	11.2	34	MSaapaa	-99	0	0	0		0	0	0	0	0
29	1	140	55	-1	432	426	12.4	34	ABplpaapa	337	742	0	0		0	0	0	0	0
30	1	133	181	-1	245	145	18.6	34	ABprapapa	321	262	0	0		0	0	0	0	0
31	1	182	103	-1	554	353	7.3	32	ABalpapaa	312	291	0	0		0	0	0	0	0
32	1	18	38	-1	457	228	7.3	30	ABarapappa	238	170	0	0		0	0	0	0	0
33	1	33	4	-1	552	266	16.5	34	MSaaaaa	320	1056	0	0		0	0	0	0	0
34	1	110	59	-1	328	324	9.3	31	Daap	239	89	0	0		0	0	0	0	0
35	1	52	11	-1	549	250	6.0	34	ABaraaapa	166	0	0	0		0	0	0	0	0
36	1	49	144	-1	451	123	15.4	34	ABpraaapp	303	166	0	0		0	0	0	0	0
37	1	132	3	-1	597	347	13.8	33	ABalpaaaa	281	412	0	0		0	0	0	0	0
38	1	45	33	-1	558	183	12.5	32	ABalaapap	128	0	0	0		0	0	0	0	0
39	1	78	131	-1	171	210	8.5	33	Cppap	325	37	0	0		0	0	0	0	0
40	1	186	175	-1	449	288	15.0	29	MSaaapp	275	142	0	0		0	0	0	0	0
41	1	1	82	-1	207	147	11.1	32	ABprapppp	282	391	0	0		0	0	0	0	0
42	1	139	12	-1	422	158	3.7	34	ABarappap	-104	0	0	0		0	0	0	0	0
43	1	48	102	-1	549	230	21.5	35	ABalappap	319	102	0	0		0	0	0	0	0
44	1	35	65	-1	473	184	10.4	29	MSppaap	279	-264	0	0		0	0	0	0	0
45	1	97	121	-1	242	133	10.6	30	ABprapppa	155	0	0	0		0	0	0	0	0
46	1	149	10	-1	282	152	10.4	32	ABprppapp	359	0	0	0		0	0	0	0	0
47	1	21	105	-1	229	366	10.1	33	ABplapppp	309	189	0	0		0	0	0	0	0
48	1	150	56	-1	435	250	22.5	37	ABarpaapa	370	2	0	0		0	0	0	0	0
49	1	178	169	-1	440	184	21.7	34	ABarpapap	331	952	0	0		0	0	0	0	0
50	1	135	15	-1	371	108	16.6	29	ABpraapppa	257	-777	0	0		0	0	0	0	0
51	1	90	64	-1	505	248	9.7	31	ABaraappa	315	45	0	0		0	0	0	0	0
52	1	54	132	-1	298	292	8.5	32	Capaa	327	264	0	0		0	0	0	0	0
53	1	126	146	-1	427	174	15.3	32	MSppapp	275	-392	0	0		0	0	0	0	0
54	1	17	112	-1	417	92	13.8	34	ABprpaapa	299	295	0	0		0	0	0	0	0
55	1	110	178	-1	369	354	11.7	28	Daaa	211	716	0	0		0	0	0	0	0
56	1	16	23	-1	475	432	13.6	32	ABalpppap	280	191	0	0		0	0	0	0	0
57	1	87	62	-1	439	395	21.8	35	ABplaapap	299	-51	0	0		0	0	0	0	0
58	1	156	5	-1	517	254	4.1	32	ABarapaaa	104	0	0	0		0	0	0	0	0
59	1	74	123	-1	506	316	5.5	32	ABalpappa	210	0	0	0		0	0	0	0	0
60	1	184	35	-1	478	177	15.0	31	MSppapa	255	-3	0	0		0	0	0	0	0
61	1	130	18	-1	228	376	18.7	35	ABplapapp	312	-1001	0	0		0	0	0	0	0
62	1	99	37	-1	242	133	14.7	34	ABprappap	333	-161	0	0		0	0	0	0	0
63	1	62	30	-1	176	274	6.4	34	Cpapp	324	-1082	0	0		0	0	0	0	0
64	1	170	68	-1	260	295	7.0	32	Capap	316	-560	0	0		0	0	0	0	0
65	1	56	189	-1	269	240	10.4	34	Dppp	343	499	0	0		0	0	0	0	0
66	1	159	41	-1	325	246	6.7	31	MSpappp	164	0	0	0		0	0	0	0	0
67	1	121	72	-1	251	340	4.6	32	ABplppppp	318	-962	0	0		0	0	0	0	0
68	1	131	87	-1	323	379	19.6	34	ABplapaap	331	1378	0	0		0	0	0	0	0
69	1	165	99	-1	223	366	13.6	34	ABplapppa	310	393	0	0		0	0	0	0	0
70	1	86	125	-1	284	403	15.3	34	ABplappaa	422	0	0	0		0	0	0	0	0
71	1	155	61	-1	509	404	10.9	32	ABalppaap	287	570	0	0		0	0	0	0	0
72	1	83	107	-1	464	125	9.6	34	ABprpaaaa	453	0	0	0		0	0	0	0	0
73	1	46	94	-1	319	196	11.8	32	Dppa	326	353	0	0		0	0	0	0	0
74	1	175	116	-1	303	210	17.2	38	Epra	368	-205	0	0		0	0	0	0	0
75	1	32	24	-1	500	136	15.7	34	ABpraaapa	62	0	0	0		0	0	0	0	0
76	1	128	198	-1	416	239	18.2	42	Eara	423	-87	0	0		0	0	0	0	0
77	1	177	114	-1	224	237	13.8	37	Eprp	371	483	0	0		0	0	0	0	0
78	1	82	104	-1	512	288	19.3	35	MSaaaap	37	0	0	0		0	0	0	0	0
79	1	6	126	-1	290	280	17.4	38	Epla	382	134	0	0		0	0	0	0	0
80	1	28	16	-1	533	196	6.8	32	ABaraaapp	245	0	0	0		0	0	0	0	0
81	1	60	147	-1	526	359	11.3	31	ABalpaapp	293	835	0	0		0	0	0	0	0
82	1	154	27	-1	446	360	14.1	31	MSapapa	260	48	0	0		0	0	0	0	0
83	1	70	47	-1	420	429	8.8	32	ABplpaaap	319	71	0	0		0	0	0	0	0
84	1	104	192	-1	514	188	11.0	31	MSppaaa	278	-102	0	0		0	0	0	0	0
85	1	42	139	-1	486	296	11.4	32	ABaraapap	323	-32	0	0		0	0	0	0	0
86	1	161	22	-1	410	242	10.5	32	MSpapaa	510	0	0	0		0	0	0	0	0
87	1	138	173	-1	402	335	14.1	31	MSapapp	315	431	0	0		0	0	0	0	0
88	1	129	54	-1	363	220	4.5	29	MSpappa	236	166	0	0		0	0	0	0	0
89	1	122	117	-1	438	327	18.4	39	Eala	397	1591	0	0		0	0	0	0	0
90	1	173	92	-1	601	249	16.4	32	ABalaaapa	329	-530	0	0		0	0	0	0	0
91	1	25	57	-1	497	228	6.3	33	ABarapaap	170	0	0	0		0	0	0	0	0
92	1	98	1	-1	565	294	22.6	36	ABalapaap	357	-4	0	0		0	0	0	0	0
93	1	38	100	-1	282	385	11.6	33	ABplppapp	164	0	0	0		0	0	0	0	0
94	1	26	77	-1	367	370	15.4	31	MSapppp	310	1302	0	0		0	0	0	0	0
95	1	15	97	-1	176	227	19.4	36	Cpaap	615	0	0	0		0	0	0	0	0
96	1	43	118	-1	477	391	20.8	35	ABplaapaa	-57	0	0	0		0	0	0	0	0
97	1	190	177	-1	497	280	23.4	35	ABarpaaaa	308	105	0	0		0	0	0	0	0
98	1	145	152	-1	202	199	13.7	34	Cppaa	294	718	0	0		0	0	0	0	0
99	1	137	36	-1	384	384	4.6	32	ABplpapap	317	731	0	0		0	0	0	0	0
100	1	114	164	-1	383	335	3.6	34	ABplpappa	337	901	0	0		0	0	0	0	0
101	1	168	133	-1	235	314	9.6	33	Cappa	325	-697	0	0		0	0	0	0	0
102	1	3	60	-1	148	239	14.3	36	Cpapa	-111	0	0	0		0	0	0	0	0
103	1	91	115	-1	324	129	10.5	32	ABprppapa	178	0	0	0		0	0	0	0	0
104	1	93	67	-1	258	383	6.3	30	ABplpppap	262	847	0	0		0	0	0	0	0
105	1	72	191	-1	403	181	21.6	34	ABarpappa	333	-619	0	0		0	0	0	0	0
106	1	11	21	-1	587	202	16.5	32	ABalaaapp	69	0	0	0		0	0	0	0	0
107	1	55	130	-1	478	176	23.7	37	ABarpapaa	360	694	0	0		0	0	0	0	0
108	1	162	120	-1	476	126	20.5	34	ABpraapaa	23	0	0	0		0	0	0	0	0
109	1	160	154	-1	272	184	4.5	33	ABprppppp	285	-192	0	0		0	0	0	0	0
110	1	51	129	-1	581	205	10.9	30	ABalaapaa	286	365	0	0		0	0	0	0	0
111	1	163	88	-1	447	398	16.5	30	ABalpppppa	195	174	0	0		0	0	0	0	0
112	1	39	101	-1	281	126	13.5	34	ABprappaa	317	834	0	0		0	0	0	0	0
113	1	53	20	-1	237	275	23.7	38	Caaaa	390	1811	0	0		0	0	0	0	0
114	1	9	145	-1	438	338	8.1	29	MSappaa	286	-674	0	0		0	0	0	0	0
115	1	24	186	-1	286	123	7.8	33	ABprpppaa	312	-715	0	0		0	0	0	0	0
116	1	67	90	-1	521	346	15.6	32	MSapaaa	311	-568	0	0		0	0	0	0	0
117	1	100	25	-1	250	161	7.3	31	ABprpppap	163	0	0	0		0	0	0	0	0
118	1	12	91	-1	372	174	5.9	32	ABprpappa	-375	0	0	0		0	0	0	0	0
119	1	29	185	-1	233	285	14.9	37	Eplp	376	459	0	0		0	0	0	0	0
120	1	10	151	-1	431	185	10.5	29	MSpppaa	178	0	0	0		0	0	0	0	0
121	1	180	6	-1	392	144	6.9	33	ABprpapaa	279	0	0	0		0	0	0	0	0
122	1	47	9	-1	430	126	21.6	35	ABpraapap	57	0	0	0		0	0	0	0	0
123	1	176	63	79	573	311	11.4	35	ABalpaapa	-125	0	0	0		0	0	0	0	0
124	1	105	46	-1	418	386	6.3	31	ABplpapaa	87	0	0	0		0	0	0	0	0
125	1	80	174	-1	488	236	22.6	34	ABarpaaap	345	70	0	0		0	0	0	0	0
126	1	34	80	95	356	193	10.4	34	Dpa	299	190	0	0		0	0	0	0	0
127	1	23	83	-1	357	134	4.3	34	ABprpapap	325	-232	0	0		0	0	0	0	0
128	1	22	160	-1	527	146	19.0	35	ABalaappp	325	329	0	0		0	0	0	0	0
129	1	92	153	-1	168	309	16.3	35	Caapa	348	-166	0	0		0	0	0	0	0
130	1	142	109	-1	474	337	22.5	32	ABplaaaap	24	0	0	0		0	0	0	0	0
131	1	50	74	-1	272	384	20.5	35	ABplapapa	320	233	0	0		0	0	0	0	0
132	1	153	98	-1	178	306	10.6	32	Caapp	296	194	0	0		0	0	0	0	0
133	1	158	124	-1	312	334	3.7	33	ABplpappp	298	37	0	0		0	0	0	0	0
134	1	103	70	-1	202	149	15.2	33	ABprapapp	311	-1166	0	0		0	0	0	0	0
135	1	96	2	-1	502	355	7.5	32	ABalpapap	316	0	0	0		0	0	0	0	0
136	1	179	66	-1	532	287	9.0	32	ABaraapaa	117	0	0	0		0	0	0	0	0
137	1	112	81	-1	341	401	7.2	33	ABplppaap	-215	0	0	0		0	0	0	0	0
138	0	36	-1	-1	430	244	14.4	27		227	637	0	0		0	0	0	0	0
139	1	144	134	-1	313	186	4.7	32	ABprpappp	257	415	0	0		0	0	0	0	0
140	1	117	135	-1	353	111	10.0	31	ABprppaap	178	0	0	0		0	0	0	0	0
141	1	7	69	-1	425	99	9.6	32	ABprpaaap	307	-206	0	0		0	0	0	0	0
142	1	102	44	167	456	294	6.5	31	ABalpappp	136	0	0	0		0	0	0	0	0
143	1	65	183	-1	491	131	12.2	34	ABpraaaap	304	1084	0	0		0	0	0	0	0
144	1	191	31	-1	311	159	15.5	32	MSppppp	257	-237	0	0		0	0	0	0	0
145	1	106	13	-1	531	331	21.5	34	ABalapapp	318	0	0	0		0	0	0	0	0
146	1	143	45	-1	387	435	12.4	32	ABplpaapp	470	0	0	0		0	0	0	0	0
147	1	111	108	-1	482	356	11.8	29	MSapaap	275	-141	0	0		0	0	0	0	0
148	1	189	170	-1	536	192	20.4	34	ABalapppa	328	1091	0	0		0	0	0	0	0
149	1	2	52	-1	605	284	14.1	32	ABalaaaar	305	415	0	0		0	0	0	0	0
150	1	44	48	-1	247	393	14.9	33	ABplappap	290	668	0	0		0	0	0	0	0
151	1	63	155	-1	462	234	4.2	35	ABarapapa	188	0	0	0		0	0	0	0	0
152	1	123	165	-1	432	361	23.4	34	ABplaaapa	324	1032	0	0		0	0	0	0	0
153	1	20	196	-1	516	365	23.1	35	ABplaaaaa	337	1111	0	0		0	0	0	0	0
154	1	136	110	-1	527	221	15.5	32	MSpaaaa	313	1740	0	0		0	0	0	0	0
155	1	4	195	-1	404	230	5.5	30	ABarapappp	286	-122	0	0		0	0	0	0	0
156	1	157	193	-1	375	432	17.2	30	ABplaapppa	241	101	0	0		0	0	0	0	0
157	1	183	190	-1	302	380	8.6	33	ABplpppaa	122	0	0	0		0	0	0	0	0
158	1	94	158	-1	553	166	16.4	33	ABalaappa	313	83	0	0		0	0	0	0	0
159	1	141	96	-1	418	375	11.6	30	MSapppa	142	0	0	0		0	0	0	0	0
160	1	127	75	-1	478	230	17.6	35	MSpaaap	-86	0	0	0		0	0	0	0	0
161	1	69	197	-1	240	345	21.5	35	ABarppapp	308	627	0	0		0	0	0	0	0
162	1	192	199	-1	366	275	11.8	28	Z3	277	820	0	0		0	0	0	0	0
163	1	146	188	-1	489	178	20.3	34	ABalapppp	327	143	0	0		0	0	0	0	0
164	1	188	78	-1	488	394	16.9	33	ABalppppa	313	538	0	0		0	0	0	0	0
165	1	95	149	-1	215	238	4.2	32	Cpppp	322	704	0	0		0	0	0	0	0
166	1	152	194	-1	374	387	19.7	34	ABplapaaa	339	-4	0	0		0	0	0	0	0
167	1	157	150	-1	329	409	15.8	29	ABplaapppp	135	0	0	0		0	0	0	0	0
168	1	58	179	-1	218	180	18.8	33	ABarppppp	327	175	0	0		0	0	0	0	0
169	1	19	89	-1	291	336	22.7	35	ABarppapa	311	354	0	0		0	0	0	0	0
170	1	135	85	-1	332	104	15.2	29	ABpraapppp	198	790	0	0		0	0	0	0	0
171	1	59	162	-1	401	135	12.8	33	ABprpaapp	49	0	0	0		0	0	0	0	0
172	1	73	127	-1	186	309	20.6	37	Caaap	376	258	0	0		0	0	0	0	0
173	1	89	113	-1	352	327	17.4	37	Ealp	-263	0	0	0		0	0	0	0	0
174	1	64	53	-1	221	273	7.2	32	Cappp	289	432	0	0		0	0	0	0	0
175	1	101	8	-1	487	172	5.8	33	ABarapppa	-252	0	0	0		0	0	0	0	0
176	1	174	73	-1	364	194	19.5	34	ABarpappp	342	347	0	0		0	0	0	0	0
177	1	166	42	-1	385	106	9.0	30	ABprppaaa	474	0	0	0		0	0	0	0	0
178	1	71	161	-1	591	289	19.3	32	ABalapaaa	236	0	0	0		0	0	0	0	0
179	1	88	106	-1	479	350	4.6	32	ABalppapa	321	271	0	0		0	0	0	0	0
180	1	109	184	-1	379	302	4.9	28	MSaappa	253	120	0	0		0	0	0	0	0
181	1	185	141	-1	390	188	13.6	30	MSpppap	139	0	0	0		0	0	0	0	0
182	1	187	157	-1	332	394	11.1	33	ABplppapa	226	0	0	0		0	0	0	0	0
183	1	172	180	-1	271	303	12.9	32	Dapp	314	-91	0	0		0	0	0	0	0
184	1	79	148	-1	401	305	23.0	35	ABarppaaa	127	0	0	0		0	0	0	0	0
185	1	84	159	-1	379	357	22.7	36	ABplaaapp	358	185	0	0		0	0	0	0	0
186	1	14	50	-1	407	116	18.4	35	ABpraappa	333	197	0	0		0	0	0	0	0
187	1	169	34	-1	456	396	9.0	32	ABplpaaaa	259	0	0	0		0	0	0	0	0
188	1	77	51	-1	532	398	13.6	30	ABalppaaa	276	-102	0	0		0	0	0	0	0
189	1	75	140	-1	341	120	19.8	34	ABprapaaa	307	0	0	0		0	0	0	0	0
190	1	181	136	-1	326	341	13.3	33	Dapa	243	82	0	0		0	0	0	0	0
191	1	108	40	-1	368	409	9.1	32	ABplppaaa	265	-813	0	0		0	0	0	0	0
192	1	171	187	-1	333	308	22.6	35	ABarppaap	349	5	0	0		0	0	0	0	0
193	1	125	128	-1	452	378	4.2	35	ABalppapp	305	-135	0	0		0	0	0	0	0
194	1	167	138	-1	314	143	6.2	33	ABprppppa	310	765	0	0		0	0	0	0	0
195	1	40	168	-1	338	252	16.2	37	Earp	376	-716	0	0		0	0	0	0	0
196	1	81	14	-1	375	242	23.6	40	ABarpaapp	405	-26	0	0		0	0	0	0	0
