# Supplementary material for: The AP-2 Transcription Factor APTF-2 Is Required for Neuroblast and Epidermal Morphogenesis in Caenorhabditis elegans Embryogenesis
Source: PLoS Genet. 2016 May 13;12(5):e1006048. doi: 10.1371/journal.pgen.1006048 (PMC4866721; doi:10.1371/journal.pgen.1006048)
Supplement: S3 Text — (ZIP) [file pgen.1006048.s031.zip › nuclei/t123-nuclei]

1	1	92	110	-1	566	301	22.4	36	ABalapaap	330	-471	0	0		0	0	0	0	0
2	1	135	15	-1	499	352	7.6	32	ABalpapap	313	106	0	0		0	0	0	0	0
3	1	37	119	-1	596	344	13.5	33	ABalpaaaa	111	0	0	0		0	0	0	0	0
4	1	33	78	-1	552	270	16.7	33	MSaaaaa	125	0	0	0		0	0	0	0	0
5	1	58	112	-1	520	256	4.1	32	ABarapaaa	423	0	0	0		0	0	0	0	0
6	1	121	43	-1	391	141	7.3	32	ABprpapaa	189	0	0	0		0	0	0	0	0
7	1	9	48	-1	391	340	8.1	30	MSappap	257	-26	0	0		0	0	0	0	0
8	1	175	127	-1	485	173	5.4	33	ABarapppa	42	0	0	0		0	0	0	0	0
9	1	122	40	-1	434	130	21.9	35	ABpraapap	306	74	0	0		0	0	0	0	0
10	1	46	195	-1	287	147	10.7	34	ABprppapp	333	164	0	0		0	0	0	0	0
11	1	35	180	-1	554	255	6.3	35	ABaraaapa	354	-656	0	0		0	0	0	0	0
12	1	42	107	-1	419	157	3.8	33	ABarappap	139	0	0	0		0	0	0	0	0
13	1	145	34	-1	530	335	21.4	34	ABalapapp	316	20	0	0		0	0	0	0	0
14	1	196	14	-1	375	244	23.5	40	ABarpaapp	405	926	0	0		0	0	0	0	0
15	1	50	27	-1	383	105	16.6	29	ABpraapppa	213	186	0	0		0	0	0	0	0
16	1	80	23	-1	528	198	6.1	32	ABaraaapp	238	0	0	0		0	0	0	0	0
17	1	23	76	-1	275	218	23.4	38	Cpaaa	365	-359	0	0		0	0	0	0	0
18	1	61	159	-1	227	369	18.6	35	ABplapapp	330	332	0	0		0	0	0	0	0
19	1	8	104	-1	475	227	13.8	33	MSpaapa	128	0	0	0		0	0	0	0	0
20	1	113	117	-1	234	274	23.7	38	Caaaa	371	-108	0	0		0	0	0	0	0
21	1	106	20	-1	589	203	16.6	33	ABalaaapp	309	-36	0	0		0	0	0	0	0
22	1	86	26	-1	412	244	10.4	33	MSpapaa	194	0	0	0		0	0	0	0	0
23	1	56	92	-1	478	433	13.7	32	ABalpppap	-189	0	0	0		0	0	0	0	0
24	1	75	38	-1	511	138	15.6	33	ABpraaapa	323	150	0	0		0	0	0	0	0
25	1	117	157	-1	252	156	7.2	32	ABprpppap	116	0	0	0		0	0	0	0	0
26	1	12	150	-1	449	148	6.2	33	ABarapppp	314	493	0	0		0	0	0	0	0
27	1	82	145	-1	447	362	13.8	31	MSapapa	289	-165	0	0		0	0	0	0	0
28	1	17	184	-1	300	114	17.7	32	ABprapaap	307	90	0	0		0	0	0	0	0
29	1	10	47	-1	329	285	5.8	31	MSaappp	291	198	0	0		0	0	0	0	0
30	1	63	124	-1	178	267	6.7	33	Cpapp	332	-486	0	0		0	0	0	0	0
31	1	144	162	-1	315	157	15.4	31	MSppppp	301	-248	0	0		0	0	0	0	0
32	1	22	178	-1	366	155	15.4	31	MSppppa	311	-82	0	0		0	0	0	0	0
33	1	38	33	-1	560	184	12.6	32	ABalaapap	320	275	0	0		0	0	0	0	0
34	1	187	30	-1	456	391	9.0	32	ABplpaaaa	-72	0	0	0		0	0	0	0	0
35	1	60	125	-1	479	181	14.8	32	MSppapa	240	303	0	0		0	0	0	0	0
36	1	99	29	-1	385	379	4.7	33	ABplpapap	298	1641	0	0		0	0	0	0	0
37	1	62	88	-1	245	129	14.8	34	ABprappap	223	0	0	0		0	0	0	0	0
38	1	32	16	-1	459	231	7.4	31	ABarapappa	247	164	0	0		0	0	0	0	0
39	1	20	129	-1	493	304	15.7	36	MSaaapa	353	-70	0	0		0	0	0	0	0
40	1	191	9	-1	370	405	8.8	31	ABplppaaa	306	134	0	0		0	0	0	0	0
41	1	66	65	-1	326	241	6.6	31	MSpappp	306	343	0	0		0	0	0	0	0
42	1	177	55	-1	392	104	9.5	31	ABprppaaa	182	0	0	0		0	0	0	0	0
43	1	6	37	-1	390	294	7.9	30	MSaapap	117	0	0	0		0	0	0	0	0
44	1	142	155	-1	480	290	6.7	27	ABalpapppa	200	-481	0	0		0	0	0	0	0
45	1	146	113	-1	388	427	12.3	32	ABplpaapp	406	0	0	0		0	0	0	0	0
46	1	124	25	-1	417	382	6.5	31	ABplpapaa	310	-708	0	0		0	0	0	0	0
47	1	83	71	-1	423	428	8.8	32	ABplpaaap	355	0	0	0		0	0	0	0	0
48	1	150	12	-1	244	391	15.2	33	ABplappap	323	154	0	0		0	0	0	0	0
49	1	7	140	-1	323	157	22.5	35	ABarpppap	344	69	0	0		0	0	0	0	0
50	1	186	59	-1	421	115	18.6	34	ABpraappa	307	-129	0	0		0	0	0	0	0
51	1	188	96	-1	534	406	12.4	31	ABalppaaa	293	-95	0	0		0	0	0	0	0
52	1	149	74	-1	608	285	15.1	32	ABalaaaar	374	0	0	0		0	0	0	0	0
53	1	174	179	-1	221	273	7.5	32	Cappp	290	119	0	0		0	0	0	0	0
54	1	88	126	-1	366	218	4.5	29	MSpappa	237	478	0	0		0	0	0	0	0
55	1	29	45	-1	434	423	13.0	34	ABplpaapa	142	0	0	0		0	0	0	0	0
56	1	48	168	-1	434	257	22.5	37	ABarpaapa	369	6	0	0		0	0	0	0	0
57	1	91	24	-1	500	236	6.4	32	ABarapaap	193	0	0	0		0	0	0	0	0
58	1	2	68	-1	582	269	9.2	33	ABaraaaaa	153	0	0	0		0	0	0	0	0
59	1	34	152	-1	322	322	9.4	31	Daap	249	384	0	0		0	0	0	0	0
60	1	102	134	-1	150	234	14.4	37	Cpapa	343	-505	0	0		0	0	0	0	0
61	1	71	98	-1	505	406	10.4	32	ABalppaap	290	253	0	0		0	0	0	0	0
62	1	57	183	-1	439	393	21.5	34	ABplaapap	323	62	0	0		0	0	0	0	0
63	1	123	133	-1	548	326	11.2	28	ABalpaapap	232	185	0	0		0	0	0	0	0
64	1	51	170	-1	513	248	10.1	32	ABaraappa	382	0	0	0		0	0	0	0	0
65	1	44	116	-1	471	187	10.3	31	MSppaap	255	374	0	0		0	0	0	0	0
66	1	136	11	-1	540	284	9.2	32	ABaraapaa	1	0	0	0		0	0	0	0	0
67	1	104	158	-1	253	376	6.4	30	ABplpppap	284	213	0	0		0	0	0	0	0
68	1	64	10	-1	260	287	7.6	32	Capap	275	111	0	0		0	0	0	0	0
69	1	141	105	-1	438	99	10.5	33	ABprpaaap	285	-252	0	0		0	0	0	0	0
70	1	134	111	-1	205	148	15.0	33	ABprapapp	327	738	0	0		0	0	0	0	0
71	1	25	166	-1	458	252	10.3	33	ABaraappp	205	0	0	0		0	0	0	0	0
72	1	67	58	-1	253	330	4.6	32	ABplppppp	322	927	0	0		0	0	0	0	0
73	1	176	177	-1	367	194	19.8	35	ABarpappp	315	782	0	0		0	0	0	0	0
74	1	131	130	-1	269	380	20.4	34	ABplapapa	329	223	0	0		0	0	0	0	0
75	1	160	44	-1	477	232	17.3	36	MSpaaap	340	-888	0	0		0	0	0	0	0
76	1	14	13	-1	408	399	16.1	28	ABalpppppp	222	169	0	0		0	0	0	0	0
77	1	94	67	-1	364	368	15.7	31	MSapppp	271	374	0	0		0	0	0	0	0
78	1	164	115	-1	497	393	16.9	33	ABalppppa	284	-757	0	0		0	0	0	0	0
79	1	123	109	-1	593	296	12.2	28	ABalpaapaa	238	189	0	0		0	0	0	0	0
80	1	126	187	-1	349	208	9.0	29	Dpap	292	-19	0	0		0	0	0	0	0
81	1	137	100	-1	342	390	6.4	32	ABplppaap	126	0	0	0		0	0	0	0	0
82	1	41	61	-1	211	148	10.7	32	ABprapppp	110	0	0	0		0	0	0	0	0
83	1	127	41	-1	362	129	4.5	34	ABprpapap	337	-1188	0	0		0	0	0	0	0
84	1	24	66	-1	600	244	12.4	32	ABalaaaal	301	1107	0	0		0	0	0	0	0
85	1	170	135	-1	332	103	15.0	29	ABpraapppp	217	-784	0	0		0	0	0	0	0
86	1	16	53	-1	426	431	19.4	35	ABplaappa	331	766	0	0		0	0	0	0	0
87	1	68	192	-1	319	380	19.6	34	ABplapaap	317	-85	0	0		0	0	0	0	0
88	1	111	139	-1	457	393	16.5	28	ABalpppppa	197	804	0	0		0	0	0	0	0
89	1	169	35	-1	293	336	22.7	36	ABarppapa	344	-238	0	0		0	0	0	0	0
90	1	116	141	-1	523	346	15.7	31	MSapaaa	302	-1203	0	0		0	0	0	0	0
91	1	118	122	-1	375	173	6.0	33	ABprpappa	203	483	0	0		0	0	0	0	0
92	1	90	1	-1	600	249	16.6	33	ABalaaapa	217	0	0	0		0	0	0	0	0
93	1	5	102	-1	570	370	12.9	31	ABalpaaap	293	658	0	0		0	0	0	0	0
94	1	73	142	-1	322	194	12.0	33	Dppa	331	1126	0	0		0	0	0	0	0
95	1	126	144	-1	363	179	12.5	30	Dpaa	267	1395	0	0		0	0	0	0	0
96	1	159	17	-1	420	371	11.4	29	MSapppa	243	0	0	0		0	0	0	0	0
97	1	95	143	-1	174	219	19.7	37	Cpaap	369	615	0	0		0	0	0	0	0
98	1	132	185	-1	180	306	11.2	31	Caapp	178	0	0	0		0	0	0	0	0
99	1	69	197	-1	226	361	13.5	34	ABplapppa	291	373	0	0		0	0	0	0	0
100	1	93	169	-1	280	382	11.4	33	ABplppapp	161	0	0	0		0	0	0	0	0
101	1	112	190	-1	284	116	13.2	33	ABprappaa	270	0	0	0		0	0	0	0	0
102	1	43	198	-1	550	228	21.2	35	ABalappap	292	428	0	0		0	0	0	0	0
103	1	31	51	-1	558	352	7.2	34	ABalpapaa	337	-8	0	0		0	0	0	0	0
104	1	78	151	-1	511	290	19.5	35	MSaaaap	5	0	0	0		0	0	0	0	0
105	1	47	156	-1	221	361	10.1	33	ABplapppp	-169	0	0	0		0	0	0	0	0
106	1	179	160	-1	478	344	4.1	34	ABalppapa	204	0	0	0		0	0	0	0	0
107	1	72	131	-1	471	133	9.4	36	ABprpaaaa	-201	0	0	0		0	0	0	0	0
108	1	147	103	-1	480	353	11.7	30	MSapaap	295	-66	0	0		0	0	0	0	0
109	1	130	94	-1	477	336	22.6	32	ABplaaaap	317	-255	0	0		0	0	0	0	0
110	1	154	121	-1	530	224	15.6	32	MSpaaaa	327	157	0	0		0	0	0	0	0
111	1	1	82	-1	369	255	7.2	30	MSpapap	100	0	0	0		0	0	0	0	0
112	1	54	64	-1	422	92	14.4	34	ABprpaapa	295	284	0	0		0	0	0	0	0
113	1	173	181	-1	351	324	17.2	36	Ealp	367	-632	0	0		0	0	0	0	0
114	1	77	147	-1	225	235	13.8	37	Eprp	355	573	0	0		0	0	0	0	0
115	1	103	85	-1	330	127	10.3	34	ABprppapa	183	0	0	0		0	0	0	0	0
116	1	74	62	-1	305	207	17.2	37	Epra	377	-1773	0	0		0	0	0	0	0
117	1	89	72	-1	435	326	18.4	39	Eala	389	-360	0	0		0	0	0	0	0
118	1	96	70	-1	478	395	21.3	35	ABplaapaa	299	183	0	0		0	0	0	0	0
119	1	28	31	-1	436	305	11.0	33	MSaapaa	336	63	0	0		0	0	0	0	0
120	1	108	84	-1	481	133	20.8	34	ABpraapaa	345	138	0	0		0	0	0	0	0
121	1	45	90	-1	244	132	10.5	31	ABprapppa	188	0	0	0		0	0	0	0	0
122	1	21	175	-1	277	163	22.4	35	ABarppppa	348	-490	0	0		0	0	0	0	0
123	1	59	138	-1	510	316	5.6	32	ABalpappa	-66	0	0	0		0	0	0	0	0
124	1	133	106	-1	311	328	3.6	32	ABplpappp	326	824	0	0		0	0	0	0	0
125	1	70	89	-1	278	404	14.7	34	ABplappaa	310	745	0	0		0	0	0	0	0
126	1	79	81	-1	292	273	17.4	37	Epla	364	203	0	0		0	0	0	0	0
127	1	172	73	-1	186	301	21.0	38	Caaap	341	516	0	0		0	0	0	0	0
128	1	193	176	-1	450	373	4.3	35	ABalppapp	298	1458	0	0		0	0	0	0	0
129	1	110	154	-1	580	206	10.5	31	ABalaapaa	31	0	0	0		0	0	0	0	0
130	1	107	146	-1	479	184	24.4	38	ABarpapaa	326	158	0	0		0	0	0	0	0
131	1	39	46	-1	171	211	9.1	32	Cppap	299	-514	0	0		0	0	0	0	0
132	1	52	4	-1	291	287	8.7	33	Capaa	318	1445	0	0		0	0	0	0	0
133	1	101	118	-1	233	313	9.8	32	Cappa	316	590	0	0		0	0	0	0	0
134	1	139	132	-1	316	181	5.0	32	ABprpappp	268	119	0	0		0	0	0	0	0
135	1	140	8	-1	357	107	10.2	31	ABprppaap	188	0	0	0		0	0	0	0	0
136	1	190	137	-1	328	339	13.2	32	Dapa	261	704	0	0		0	0	0	0	0
137	1	26	50	-1	516	429	15.5	33	ABalpppaa	410	0	0	0		0	0	0	0	0
138	1	194	75	-1	321	141	6.3	33	ABprppppa	110	0	0	0		0	0	0	0	0
139	1	85	163	-1	484	291	11.1	33	ABaraapap	-175	0	0	0		0	0	0	0	0
140	1	189	56	-1	346	119	19.4	34	ABprapaaa	317	10	0	0		0	0	0	0	0
141	1	181	136	-1	397	186	13.7	32	MSpppap	264	104	0	0		0	0	0	0	0
142	1	19	80	-1	227	203	7.6	34	Cpppa	333	-785	0	0		0	0	0	0	0
143	0	138	-1	-1	431	243	14.4	27		234	322	0	0		0	0	0	0	0
144	1	36	28	-1	459	133	15.6	34	ABpraaapp	316	1046	0	0		0	0	0	0	0
145	1	114	174	-1	445	329	8.0	30	MSappaa	297	1088	0	0		0	0	0	0	0
146	1	53	3	-1	430	175	15.3	32	MSppapp	255	-1020	0	0		0	0	0	0	0
147	1	81	86	-1	525	370	11.3	30	ABalpaapp	255	0	0	0		0	0	0	0	0
148	1	184	191	-1	396	310	23.3	34	ABarppaaa	347	-68	0	0		0	0	0	0	0
149	1	165	2	-1	216	235	4.2	32	Cpppp	168	0	0	0		0	0	0	0	0
150	1	167	186	-1	320	403	15.7	30	ABplaapppp	150	0	0	0		0	0	0	0	0
151	1	120	123	-1	431	184	10.5	29	MSpppaa	-162	0	0	0		0	0	0	0	0
152	1	98	49	-1	203	198	14.2	33	Cppaa	319	-217	0	0		0	0	0	0	0
153	1	129	77	-1	168	304	16.5	34	Caapa	315	-505	0	0		0	0	0	0	0
154	1	109	193	-1	273	183	4.7	33	ABprppppp	294	448	0	0		0	0	0	0	0
155	1	151	101	-1	464	236	4.3	36	ABarapapa	293	-131	0	0		0	0	0	0	0
156	1	27	63	-1	584	232	20.8	33	ABalappaa	264	-1154	0	0		0	0	0	0	0
157	1	182	19	-1	332	392	10.7	33	ABplppapa	310	1172	0	0		0	0	0	0	0
158	1	158	149	-1	557	167	16.4	32	ABalaappa	295	412	0	0		0	0	0	0	0
159	1	185	39	-1	381	360	22.5	36	ABplaaapp	333	-849	0	0		0	0	0	0	0
160	1	128	52	-1	529	149	19.1	35	ABalaappp	320	972	0	0		0	0	0	0	0
161	1	178	173	-1	590	287	19.4	32	ABalapaaa	114	0	0	0		0	0	0	0	0
162	1	171	79	-1	407	133	12.7	32	ABprpaapp	323	39	0	0		0	0	0	0	0
163	1	18	97	-1	373	155	21.4	32	ABarpppaa	302	850	0	0		0	0	0	0	0
164	1	100	21	-1	384	332	3.7	35	ABplpappa	347	-90	0	0		0	0	0	0	0
165	1	152	189	-1	435	359	23.6	34	ABplaaapa	295	-536	0	0		0	0	0	0	0
166	1	3	95	-1	544	264	13.1	32	ABaraaaap	309	0	0	0		0	0	0	0	0
167	1	142	22	-1	429	283	5.2	28	ABalpapppp	203	-504	0	0		0	0	0	0	0
168	1	195	128	-1	340	249	15.7	37	Earp	-19	0	0	0		0	0	0	0	0
169	1	49	91	-1	444	189	21.6	34	ABarpapap	303	-74	0	0		0	0	0	0	0
170	1	148	114	-1	539	190	20.4	34	ABalapppa	135	0	0	0		0	0	0	0	0
171	1	15	54	-1	534	138	12.5	33	ABpraaaaa	125	0	0	0		0	0	0	0	0
172	1	11	5	-1	437	195	5.3	31	ABarappaa	246	-885	0	0		0	0	0	0	0
173	1	87	99	-1	402	335	14.4	32	MSapapp	261	-158	0	0		0	0	0	0	0
174	1	125	196	-1	486	239	22.3	35	ABarpaaap	339	138	0	0		0	0	0	0	0
175	1	40	42	-1	451	295	14.8	29	MSaaapp	116	0	0	0		0	0	0	0	0
176	1	4	36	-1	296	359	5.8	33	ABplppppa	266	-2498	0	0		0	0	0	0	0
177	1	97	87	-1	498	283	23.5	36	ABarpaaaa	354	-539	0	0		0	0	0	0	0
178	1	55	83	-1	367	358	12.0	27	Daaa	522	0	0	0		0	0	0	0	0
179	1	168	161	-1	221	174	19.1	34	ABarppppp	324	-733	0	0		0	0	0	0	0
180	1	183	167	-1	273	300	13.3	33	Dapp	329	1210	0	0		0	0	0	0	0
181	1	30	194	-1	245	140	18.4	35	ABprapapa	312	265	0	0		0	0	0	0	0
182	1	13	172	-1	566	331	18.6	32	ABalapapa	303	-1	0	0		0	0	0	0	0
183	1	143	57	-1	498	131	12.2	34	ABpraaaap	140	0	0	0		0	0	0	0	0
184	1	180	7	-1	369	299	4.8	28	MSaappa	248	732	0	0		0	0	0	0	0
185	1	119	171	-1	240	281	15.2	37	Eplp	375	54	0	0		0	0	0	0	0
186	1	115	32	-1	289	124	7.5	32	ABprpppaa	318	-311	0	0		0	0	0	0	0
187	1	192	182	-1	333	316	22.6	35	ABarppaap	350	392	0	0		0	0	0	0	0
188	1	163	93	-1	498	180	21.2	35	ABalapppp	299	-504	0	0		0	0	0	0	0
189	1	65	148	-1	268	234	10.9	33	Dppp	281	270	0	0		0	0	0	0	0
190	1	157	6	-1	300	380	8.5	35	ABplpppaa	331	413	0	0		0	0	0	0	0
191	1	105	165	-1	405	185	21.9	34	ABarpappa	282	663	0	0		0	0	0	0	0
192	1	84	188	-1	515	192	10.7	29	MSppaaa	297	1135	0	0		0	0	0	0	0
193	1	156	153	-1	371	433	17.4	32	ABplaapppa	74	0	0	0		0	0	0	0	0
194	1	166	164	-1	374	386	19.6	34	ABplapaaa	322	-37	0	0		0	0	0	0	0
195	1	155	60	-1	402	222	5.7	31	ABarapappp	313	-484	0	0		0	0	0	0	0
196	1	153	108	-1	518	371	23.2	35	ABplaaaaa	354	95	0	0		0	0	0	0	0
197	1	161	199	-1	237	341	21.5	36	ABarppapp	-2	0	0	0		0	0	0	0	0
198	1	76	18	-1	419	237	18.1	42	Eara	3	0	0	0		0	0	0	0	0
199	1	162	120	-1	369	275	11.9	28	Z3	184	0	0	0		0	0	0	0	0
