# Supplementary material for: The AP-2 Transcription Factor APTF-2 Is Required for Neuroblast and Epidermal Morphogenesis in Caenorhabditis elegans Embryogenesis
Source: PLoS Genet. 2016 May 13;12(5):e1006048. doi: 10.1371/journal.pgen.1006048 (PMC4866721; doi:10.1371/journal.pgen.1006048)
Supplement: S3 Text — (ZIP) [file pgen.1006048.s031.zip › nuclei/t124-nuclei]

1	1	92	43	-1	603	254	16.7	32	ABalaaapa	324	117	0	0		0	0	0	0	0
2	1	149	108	-1	221	235	4.2	33	Cpppp	295	-53	0	0		0	0	0	0	0
3	1	146	69	-1	432	181	15.4	31	MSppapp	263	-78	0	0		0	0	0	0	0
4	1	132	185	-1	288	295	9.1	33	Capaa	274	197	0	0		0	0	0	0	0
5	1	172	175	-1	437	195	5.1	31	ABarappaa	243	371	0	0		0	0	0	0	0
6	1	190	73	-1	299	381	8.7	35	ABplpppaa	334	1718	0	0		0	0	0	0	0
7	1	184	47	-1	366	300	5.2	27	MSaappa	8	0	0	0		0	0	0	0	0
8	1	135	168	-1	362	108	9.8	31	ABprppaap	274	155	0	0		0	0	0	0	0
9	1	40	127	-1	372	404	8.6	31	ABplppaaa	274	-559	0	0		0	0	0	0	0
10	1	68	126	-1	257	283	7.9	32	Capap	279	-225	0	0		0	0	0	0	0
11	1	66	107	-1	539	286	9.8	31	ABaraapaa	50	0	0	0		0	0	0	0	0
12	1	48	45	-1	241	394	14.8	34	ABplappap	305	640	0	0		0	0	0	0	0
13	1	76	79	-1	405	397	16.3	30	ABalpppppp	287	60	0	0		0	0	0	0	0
14	1	14	103	-1	371	246	23.9	40	ABarpaapp	404	803	0	0		0	0	0	0	0
15	1	2	143	-1	497	353	7.9	32	ABalpapap	-93	0	0	0		0	0	0	0	0
16	1	38	32	-1	458	231	8.2	31	ABarapappa	148	0	0	0		0	0	0	0	0
17	1	96	101	-1	420	370	11.4	30	MSapppa	289	453	0	0		0	0	0	0	0
18	1	198	33	-1	413	240	18.2	40	Eara	400	252	0	0		0	0	0	0	0
19	1	157	149	-1	333	395	11.0	32	ABplppapa	219	0	0	0		0	0	0	0	0
20	1	21	62	-1	590	208	16.6	32	ABalaaapp	321	0	0	0		0	0	0	0	0
21	1	164	81	-1	384	330	3.8	34	ABplpappa	330	328	0	0		0	0	0	0	0
22	1	167	35	-1	428	286	5.2	31	ABalpapppp	238	-179	0	0		0	0	0	0	0
23	1	16	88	-1	530	200	5.6	33	ABaraaapp	232	0	0	0		0	0	0	0	0
24	1	57	18	-1	502	241	6.8	33	ABarapaap	328	209	0	0		0	0	0	0	0
25	1	46	86	-1	415	379	6.4	32	ABplpapaa	75	0	0	0		0	0	0	0	0
26	1	22	78	-1	409	245	10.5	34	MSpapaa	329	149	0	0		0	0	0	0	0
27	1	15	129	-1	385	104	16.7	30	ABpraapppa	269	840	0	0		0	0	0	0	0
28	1	144	123	-1	462	138	15.9	35	ABpraaapp	295	104	0	0		0	0	0	0	0
29	1	36	156	-1	380	376	4.6	32	ABplpapap	46	0	0	0		0	0	0	0	0
30	1	34	136	-1	457	390	9.1	31	ABplpaaaa	-75	0	0	0		0	0	0	0	0
31	1	119	167	-1	433	305	10.5	33	MSaapaa	349	0	0	0		0	0	0	0	0
32	1	186	16	-1	286	129	7.8	31	ABprpppaa	411	0	0	0		0	0	0	0	0
33	1	33	41	-1	560	185	12.8	33	ABalaapap	297	550	0	0		0	0	0	0	0
34	1	13	55	-1	524	342	21.1	34	ABalapapp	300	-10	0	0		0	0	0	0	0
35	1	89	13	-1	291	342	22.6	35	ABarppapa	318	1042	0	0		0	0	0	0	0
36	1	176	131	-1	302	360	5.9	32	ABplppppa	23	0	0	0		0	0	0	0	0
37	1	43	94	-1	390	297	7.9	31	MSaapap	306	-201	0	0		0	0	0	0	0
38	1	24	7	-1	508	138	15.8	33	ABpraaapa	171	0	0	0		0	0	0	0	0
39	1	159	180	-1	377	360	22.5	36	ABplaaapp	351	-142	0	0		0	0	0	0	0
40	1	9	104	-1	437	139	21.7	34	ABpraapap	331	-244	0	0		0	0	0	0	0
41	1	83	151	-1	361	132	4.4	34	ABprpapap	319	79	0	0		0	0	0	0	0
42	1	175	74	-1	452	294	14.5	30	MSaaapp	55	0	0	0		0	0	0	0	0
43	1	6	133	-1	388	147	7.2	33	ABprpapaa	155	0	0	0		0	0	0	0	0
44	1	75	58	-1	473	235	17.3	36	MSpaaap	351	-446	0	0		0	0	0	0	0
45	1	55	110	-1	435	421	12.8	33	ABplpaapa	169	0	0	0		0	0	0	0	0
46	1	131	95	-1	170	210	9.3	31	Cppap	125	0	0	0		0	0	0	0	0
47	1	29	59	-1	324	286	5.8	31	MSaappp	51	0	0	0		0	0	0	0	0
48	1	7	61	-1	392	342	8.0	30	MSappap	268	318	0	0		0	0	0	0	0
49	1	152	179	-1	200	195	14.1	33	Cppaa	331	-46	0	0		0	0	0	0	0
50	1	137	25	-1	518	428	15.8	34	ABalpppaa	411	0	0	0		0	0	0	0	0
51	1	103	20	-1	556	348	7.1	33	ABalpapaa	13	0	0	0		0	0	0	0	0
52	1	160	164	-1	531	150	19.1	35	ABalaappp	309	964	0	0		0	0	0	0	0
53	1	86	109	-1	428	430	18.5	34	ABplaappa	258	150	0	0		0	0	0	0	0
54	1	171	122	-1	530	137	12.6	31	ABpraaaaa	298	756	0	0		0	0	0	0	0
55	1	42	6	-1	399	109	9.3	31	ABprppaaa	315	367	0	0		0	0	0	0	0
56	1	140	132	-1	347	119	19.2	33	ABprapaaa	324	322	0	0		0	0	0	0	0
57	1	183	2	-1	492	118	12.4	33	ABpraaaap	-101	0	0	0		0	0	0	0	0
58	1	72	97	-1	256	325	4.5	32	ABplppppp	314	247	0	0		0	0	0	0	0
59	1	50	159	-1	427	116	18.8	34	ABpraappa	-89	0	0	0		0	0	0	0	0
60	1	195	141	-1	396	222	5.6	32	ABarapappp	258	25	0	0		0	0	0	0	0
61	1	82	70	-1	213	147	10.5	31	ABprapppp	112	0	0	0		0	0	0	0	0
62	1	116	182	-1	307	209	16.8	37	Epra	374	-44	0	0		0	0	0	0	0
63	1	156	112	-1	584	237	20.6	33	ABalappaa	279	108	0	0		0	0	0	0	0
64	1	112	66	-1	422	94	14.1	33	ABprpaapa	285	0	0	0		0	0	0	0	0
65	1	41	52	-1	321	244	6.5	30	MSpappp	303	29	0	0		0	0	0	0	0
66	1	84	116	-1	601	246	12.6	33	ABalaaaal	279	-1092	0	0		0	0	0	0	0
67	1	77	10	-1	362	365	15.8	30	MSapppp	277	42	0	0		0	0	0	0	0
68	1	58	56	-1	581	273	9.4	32	ABaraaaaa	304	0	0	0		0	0	0	0	0
69	0	143	-1	-1	426	244	14.2	26		230	304	0	0		0	0	0	0	0
70	1	118	29	-1	479	400	21.6	35	ABplaapaa	203	0	0	0		0	0	0	0	0
71	1	47	15	-1	425	431	8.7	31	ABplpaaap	308	1556	0	0		0	0	0	0	0
72	1	117	194	-1	435	321	18.4	38	Eala	380	-328	0	0		0	0	0	0	0
73	1	127	34	-1	185	299	20.8	37	Caaap	357	150	0	0		0	0	0	0	0
74	1	52	3	-1	609	296	15.3	33	ABalaaaar	292	-203	0	0		0	0	0	0	0
75	1	138	71	-1	321	145	6.4	33	ABprppppa	115	0	0	0		0	0	0	0	0
76	1	17	118	-1	278	217	23.2	38	Cpaaa	381	532	0	0		0	0	0	0	0
77	1	153	68	-1	169	306	16.5	33	Caapa	337	62	0	0		0	0	0	0	0
78	1	4	48	-1	557	275	16.5	34	MSaaaaa	118	0	0	0		0	0	0	0	0
79	1	162	178	-1	410	132	13.1	32	ABprpaapp	440	0	0	0		0	0	0	0	0
80	1	142	77	-1	226	206	7.5	34	Cpppa	346	-186	0	0		0	0	0	0	0
81	1	126	102	-1	292	272	17.9	38	Epla	382	23	0	0		0	0	0	0	0
82	1	111	17	-1	372	254	7.6	31	MSpapap	26	0	0	0		0	0	0	0	0
83	1	178	163	-1	368	358	12.4	30	Daaa	225	171	0	0		0	0	0	0	0
84	1	120	60	-1	487	138	20.9	34	ABpraapaa	334	408	0	0		0	0	0	0	0
85	1	115	8	-1	333	129	10.2	34	ABprppapa	293	1121	0	0		0	0	0	0	0
86	1	147	135	-1	530	376	11.0	32	ABalpaapp	284	0	0	0		0	0	0	0	0
87	1	177	169	-1	500	286	23.4	35	ABarpaaaa	333	-355	0	0		0	0	0	0	0
88	1	37	90	-1	244	125	14.9	34	ABprappap	337	-576	0	0		0	0	0	0	0
89	1	125	75	-1	280	403	15.3	33	ABplappaa	105	0	0	0		0	0	0	0	0
90	1	121	51	-1	245	133	10.7	31	ABprapppa	150	0	0	0		0	0	0	0	0
91	1	169	26	-1	447	196	21.5	33	ABarpapap	-11	0	0	0		0	0	0	0	0
92	1	23	63	-1	478	434	14.1	34	ABalpppap	327	-176	0	0		0	0	0	0	0
93	1	188	5	-1	501	189	21.1	34	ABalapppp	326	438	0	0		0	0	0	0	0
94	1	109	154	-1	472	341	22.6	33	ABplaaaap	334	513	0	0		0	0	0	0	0
95	1	166	98	-1	548	262	12.7	32	ABaraaaap	35	0	0	0		0	0	0	0	0
96	1	51	24	-1	530	411	12.2	31	ABalppaaa	309	-433	0	0		0	0	0	0	0
97	1	163	187	-1	366	152	21.4	34	ABarpppaa	321	501	0	0		0	0	0	0	0
98	1	61	174	-1	500	408	10.4	31	ABalppaap	261	0	0	0		0	0	0	0	0
99	1	173	137	-1	405	338	14.4	32	MSapapp	152	0	0	0		0	0	0	0	0
100	1	81	121	-1	340	394	6.6	32	ABplppaap	434	0	0	0		0	0	0	0	0
101	1	155	138	-1	458	237	4.6	35	ABarapapa	255	179	0	0		0	0	0	0	0
102	1	93	134	-1	567	368	13.4	32	ABalpaaap	109	0	0	0		0	0	0	0	0
103	1	108	153	-1	479	350	12.3	29	MSapaap	272	859	0	0		0	0	0	0	0
104	1	19	152	-1	477	230	13.7	33	MSpaapa	327	536	0	0		0	0	0	0	0
105	1	69	113	-1	442	100	10.6	32	ABprpaaap	45	0	0	0		0	0	0	0	0
106	1	124	19	-1	312	327	3.7	32	ABplpappp	291	619	0	0		0	0	0	0	0
107	1	12	140	-1	415	163	4.0	34	ABarappap	315	802	0	0		0	0	0	0	0
108	1	196	99	-1	518	374	23.1	35	ABplaaaaa	490	0	0	0		0	0	0	0	0
109	1	79	186	-1	590	298	12.2	27	ABalpaapaa	221	-435	0	0		0	0	0	0	0
110	1	1	196	-1	567	313	22.5	36	ABalapaap	360	-109	0	0		0	0	0	0	0
111	1	70	114	-1	202	149	14.8	31	ABprapapp	134	0	0	0		0	0	0	0	0
112	1	5	87	-1	524	256	3.7	34	ABarapaaa	435	0	0	0		0	0	0	0	0
113	1	45	53	-1	386	428	12.4	32	ABplpaapp	316	-543	0	0		0	0	0	0	0
114	1	170	192	-1	546	191	20.4	34	ABalapppa	333	-298	0	0		0	0	0	0	0
115	1	78	160	-1	494	397	17.4	34	ABalppppa	262	-131	0	0		0	0	0	0	0
116	1	65	40	-1	470	189	10.4	29	MSppaap	257	384	0	0		0	0	0	0	0
117	1	20	173	-1	238	270	23.8	39	Caaaa	396	-170	0	0		0	0	0	0	0
118	1	133	139	-1	231	312	9.7	33	Cappa	285	819	0	0		0	0	0	0	0
119	1	3	30	-1	593	343	12.4	32	ABalpaaaa	350	0	0	0		0	0	0	0	0
120	1	199	165	-1	371	278	12.6	26	Z3	5	0	0	0		0	0	0	0	0
121	1	110	89	-1	529	227	15.7	34	MSpaaaa	312	-184	0	0		0	0	0	0	0
122	1	91	67	128	368	181	5.8	33	ABprpappa	200	792	0	0		0	0	0	0	0
123	1	151	184	-1	431	184	10.5	31	MSpppaa	267	-380	0	0		0	0	0	0	0
124	1	30	147	-1	178	270	6.4	33	Cpapp	214	0	0	0		0	0	0	0	0
125	1	35	162	-1	482	181	14.6	32	MSppapa	-14	0	0	0		0	0	0	0	0
126	1	54	12	-1	361	230	4.7	28	MSpappa	466	0	0	0		0	0	0	0	0
127	1	8	91	-1	484	180	5.3	32	ABarapppa	293	343	0	0		0	0	0	0	0
128	1	168	80	-1	344	247	15.6	36	Earp	152	0	0	0		0	0	0	0	0
129	1	39	199	-1	488	303	15.7	36	MSaaapa	168	0	0	0		0	0	0	0	0
130	1	74	144	-1	264	381	20.4	33	ABplapapa	316	1481	0	0		0	0	0	0	0
131	1	107	11	-1	473	140	9.3	35	ABprpaaaa	-198	0	0	0		0	0	0	0	0
132	1	134	21	-1	313	184	5.0	34	ABprpappp	269	741	0	0		0	0	0	0	0
133	1	63	105	-1	540	333	11.4	29	ABalpaapap	230	1121	0	0		0	0	0	0	0
134	1	60	111	-1	149	239	14.1	38	Cpapa	161	0	0	0		0	0	0	0	0
135	1	85	1	-1	336	103	14.9	29	ABpraapppp	470	0	0	0		0	0	0	0	0
136	1	141	198	-1	396	182	13.4	31	MSpppap	227	108	0	0		0	0	0	0	0
137	1	136	96	-1	324	341	13.3	32	Dapa	313	68	0	0		0	0	0	0	0
138	1	123	50	-1	509	315	5.8	31	ABalpappa	-15	0	0	0		0	0	0	0	0
139	1	88	92	-1	454	394	16.6	30	ABalpppppa	177	0	0	0		0	0	0	0	0
140	1	49	49	-1	321	154	22.8	35	ABarpppap	352	540	0	0		0	0	0	0	0
141	1	90	54	-1	523	347	15.9	32	MSapaaa	91	0	0	0		0	0	0	0	0
142	1	94	176	-1	321	191	11.8	32	Dppa	291	-153	0	0		0	0	0	0	0
143	1	97	22	-1	173	221	19.7	37	Cpaap	365	45	0	0		0	0	0	0	0
144	1	95	100	-1	359	173	12.5	30	Dpaa	248	137	0	0		0	0	0	0	0
145	1	27	28	-1	450	362	14.1	31	MSapapa	309	0	0	0		0	0	0	0	0
146	1	130	200	-1	485	189	23.9	37	ABarpapaa	370	-208	0	0		0	0	0	0	0
147	1	114	36	-1	225	232	13.8	37	Eprp	352	863	0	0		0	0	0	0	0
148	1	189	125	-1	270	233	11.3	33	Dppp	311	1187	0	0		0	0	0	0	0
149	1	158	119	-1	555	171	16.4	34	ABalaappa	324	472	0	0		0	0	0	0	0
150	1	26	190	-1	446	153	6.5	32	ABarapppp	108	0	0	0		0	0	0	0	0
151	1	104	117	-1	512	294	19.4	35	MSaaaap	422	0	0	0		0	0	0	0	0
152	1	59	158	-1	321	324	9.4	31	Daap	262	1016	0	0		0	0	0	0	0
153	1	193	4	-1	370	432	17.1	31	ABplaapppa	284	54	0	0		0	0	0	0	0
154	1	129	57	-1	577	206	10.6	33	ABalaapaa	20	0	0	0		0	0	0	0	0
155	1	44	161	-1	479	289	6.7	26	ABalpapppa	169	0	0	0		0	0	0	0	0
156	1	105	172	-1	222	359	9.6	32	ABplapppp	631	0	0	0		0	0	0	0	0
157	1	25	46	-1	249	152	7.1	31	ABprpppap	305	-31	0	0		0	0	0	0	0
158	1	67	31	-1	255	378	6.4	31	ABplpppap	-130	0	0	0		0	0	0	0	0
159	1	18	83	-1	224	366	18.5	36	ABplapapp	228	0	0	0		0	0	0	0	0
160	1	106	130	-1	485	347	3.6	34	ABalppapa	280	-108	0	0		0	0	0	0	0
161	1	179	145	-1	216	177	19.2	33	ABarppppp	326	392	0	0		0	0	0	0	0
162	1	31	9	-1	317	156	15.5	31	MSppppp	270	-88	0	0		0	0	0	0	0
163	1	139	42	-1	483	292	11.0	33	ABaraapap	326	0	0	0		0	0	0	0	0
164	1	194	195	-1	371	387	19.5	33	ABplapaaa	319	-20	0	0		0	0	0	0	0
165	1	191	150	-1	402	186	22.2	34	ABarpappa	9	0	0	0		0	0	0	0	0
166	1	71	65	-1	459	249	10.4	35	ABaraappp	349	653	0	0		0	0	0	0	0
167	1	180	27	-1	273	300	13.6	33	Dapp	319	-617	0	0		0	0	0	0	0
168	1	56	106	-1	432	261	22.6	37	ABarpaapa	371	-98	0	0		0	0	0	0	0
169	1	100	148	-1	280	384	11.6	33	ABplppapp	217	0	0	0		0	0	0	0	0
170	1	64	120	-1	518	249	10.3	32	ABaraappa	56	0	0	0		0	0	0	0	0
171	1	185	193	-1	239	281	14.8	37	Eplp	-19	0	0	0		0	0	0	0	0
172	1	182	197	-1	564	342	19.1	33	ABalapapa	86	0	0	0		0	0	0	0	0
173	1	161	23	-1	590	293	19.6	33	ABalapaaa	128	0	0	0		0	0	0	0	0
174	1	145	181	-1	450	330	7.9	29	MSappaa	-123	0	0	0		0	0	0	0	0
175	1	122	177	-1	273	162	22.4	34	ABarppppa	326	308	0	0		0	0	0	0	0
176	1	128	84	-1	452	372	4.3	36	ABalppapp	277	-92	0	0		0	0	0	0	0
177	1	73	188	-1	368	195	19.8	36	ABarpappp	319	1096	0	0		0	0	0	0	0
178	1	32	37	-1	368	152	15.6	32	MSppppa	265	-142	0	0		0	0	0	0	0
179	1	53	171	-1	218	272	7.5	32	Cappp	265	137	0	0		0	0	0	0	0
180	1	11	76	-1	556	259	6.4	34	ABaraaapa	115	0	0	0		0	0	0	0	0
181	1	113	142	-1	351	322	17.2	38	Ealp	378	61	0	0		0	0	0	0	0
182	1	187	146	-1	329	325	22.8	35	ABarppaap	355	551	0	0		0	0	0	0	0
183	1	62	191	-1	434	395	21.2	35	ABplaapap	123	0	0	0		0	0	0	0	0
184	1	28	82	-1	303	115	17.9	33	ABprapaap	150	0	0	0		0	0	0	0	0
185	1	98	115	-1	181	308	11.2	32	Caapp	180	0	0	0		0	0	0	0	0
186	1	150	44	-1	324	404	16.3	29	ABplaapppp	250	-480	0	0		0	0	0	0	0
187	1	80	157	-1	341	211	8.7	30	Dpap	220	272	0	0		0	0	0	0	0
188	1	192	183	-1	513	192	10.3	31	MSppaaa	294	21	0	0		0	0	0	0	0
189	1	165	85	-1	431	364	23.5	36	ABplaaapa	318	1688	0	0		0	0	0	0	0
190	1	101	38	-1	287	114	13.6	32	ABprappaa	319	1116	0	0		0	0	0	0	0
191	1	148	170	-1	396	315	23.4	35	ABarppaaa	321	942	0	0		0	0	0	0	0
192	1	87	64	-1	317	380	19.8	34	ABplapaap	195	0	0	0		0	0	0	0	0
193	1	154	166	-1	271	182	4.5	33	ABprppppp	283	-479	0	0		0	0	0	0	0
194	1	181	14	-1	242	144	18.5	34	ABprapapa	261	0	0	0		0	0	0	0	0
195	1	10	124	-1	288	147	11.3	33	ABprppapp	-263	0	0	0		0	0	0	0	0
196	1	174	72	-1	490	246	22.5	34	ABarpaaap	67	0	0	0		0	0	0	0	0
197	1	99	39	-1	227	362	13.3	34	ABplapppa	75	0	0	0		0	0	0	0	0
198	1	102	93	-1	553	232	21.6	34	ABalappap	299	105	0	0		0	0	0	0	0
199	1	197	189	-1	234	342	21.3	35	ABarppapp	304	8	0	0		0	0	0	0	0
