# Supplementary material for: The AP-2 Transcription Factor APTF-2 Is Required for Neuroblast and Epidermal Morphogenesis in Caenorhabditis elegans Embryogenesis
Source: PLoS Genet. 2016 May 13;12(5):e1006048. doi: 10.1371/journal.pgen.1006048 (PMC4866721; doi:10.1371/journal.pgen.1006048)
Supplement: S3 Text — (ZIP) [file pgen.1006048.s031.zip › nuclei/t125-nuclei]

1	1	135	202	-1	340	109	15.2	29	ABpraapppp	261	143	0	0		0	0	0	0	0
2	1	57	175	-1	496	116	13.4	33	ABpraaaap	-95	0	0	0		0	0	0	0	0
3	1	74	143	-1	605	305	15.5	33	ABalaaaar	313	98	0	0		0	0	0	0	0
4	1	153	189	-1	371	430	17.3	31	ABplaapppa	273	-249	0	0		0	0	0	0	0
5	1	93	37	-1	498	194	20.2	33	ABalapppp	285	-500	0	0		0	0	0	0	0
6	1	55	123	-1	399	114	9.4	31	ABprppaaa	306	180	0	0		0	0	0	0	0
7	1	38	67	-1	506	138	16.4	32	ABpraaapa	307	146	0	0		0	0	0	0	0
8	1	85	180	-1	334	127	10.3	35	ABprppapa	302	490	0	0		0	0	0	0	0
9	1	162	159	-1	319	161	15.7	31	MSppppp	266	-411	0	0		0	0	0	0	0
10	1	67	157	-1	356	364	16.0	31	MSapppp	296	670	0	0		0	0	0	0	0
11	1	131	58	182	474	139	9.9	35	ABprpaaaa	219	-834	0	0		0	0	0	0	0
12	1	126	73	-1	364	228	4.5	29	MSpappa	249	118	0	0		0	0	0	0	0
13	1	35	194	-1	288	348	22.8	36	ABarppapa	319	105	0	0		0	0	0	0	0
14	1	194	186	-1	239	145	18.6	33	ABprapapa	298	244	0	0		0	0	0	0	0
15	1	71	47	-1	420	430	8.8	32	ABplpaaap	159	0	0	0		0	0	0	0	0
16	1	32	101	-1	284	130	7.9	34	ABprpppaa	-357	0	0	0		0	0	0	0	0
17	1	82	126	-1	370	248	7.4	31	MSpapap	287	451	0	0		0	0	0	0	0
18	1	24	36	-1	504	244	7.2	32	ABarapaap	138	0	0	0		0	0	0	0	0
19	1	106	184	-1	312	322	4.0	32	ABplpappp	265	290	0	0		0	0	0	0	0
20	1	51	43	-1	545	352	6.5	32	ABalpapaa	110	0	0	0		0	0	0	0	0
21	1	132	141	-1	308	183	5.4	33	ABprpappp	22	0	0	0		0	0	0	0	0
22	1	143	114	-1	171	225	20.0	38	Cpaap	384	434	0	0		0	0	0	0	0
23	1	173	112	-1	592	293	20.2	33	ABalapaaa	94	0	0	0		0	0	0	0	0
24	1	96	83	-1	532	413	12.6	32	ABalppaaa	-327	0	0	0		0	0	0	0	0
25	1	50	78	-1	520	426	15.8	33	ABalpppaa	-537	0	0	0		0	0	0	0	0
26	1	91	160	-1	448	204	21.6	33	ABarpapap	331	527	0	0		0	0	0	0	0
27	1	167	185	-1	278	302	13.4	34	Dapp	339	1142	0	0		0	0	0	0	0
28	1	145	42	-1	446	359	14.1	31	MSapapa	290	-346	0	0		0	0	0	0	0
29	1	70	94	-1	488	401	21.5	35	ABplaapaa	335	218	0	0		0	0	0	0	0
30	1	119	93	-1	590	346	12.2	32	ABalpaaaa	317	-1052	0	0		0	0	0	0	0
31	1	158	130	-1	254	373	6.1	32	ABplpppap	271	492	0	0		0	0	0	0	0
32	1	16	48	-1	461	224	8.4	31	ABarapappa	261	722	0	0		0	0	0	0	0
33	1	18	121	-1	408	243	17.6	40	Eara	393	-215	0	0		0	0	0	0	0
34	1	73	96	-1	184	301	20.4	36	Caaap	109	0	0	0		0	0	0	0	0
35	1	22	149	-1	430	283	5.1	30	ABalpapppp	261	127	0	0		0	0	0	0	0
36	1	147	167	-1	226	228	13.8	37	Eprp	374	173	0	0		0	0	0	0	0
37	1	178	17	-1	367	153	15.6	32	MSppppa	308	141	0	0		0	0	0	0	0
38	1	190	3	-1	289	109	13.9	33	ABprappaa	68	0	0	0		0	0	0	0	0
39	1	197	151	-1	230	363	13.2	32	ABplapppa	305	59	0	0		0	0	0	0	0
40	1	116	32	-1	466	184	11.1	30	MSppaap	250	677	0	0		0	0	0	0	0
41	1	33	115	-1	553	183	12.5	32	ABalaapap	292	845	0	0		0	0	0	0	0
42	1	163	74	-1	486	291	11.3	33	ABaraapap	97	0	0	0		0	0	0	0	0
43	1	1	22	-1	606	254	16.6	34	ABalaaapa	-132	0	0	0		0	0	0	0	0
44	1	186	97	-1	324	405	16.2	30	ABplaapppp	258	148	0	0		0	0	0	0	0
45	1	12	95	-1	241	398	14.5	33	ABplappap	305	1216	0	0		0	0	0	0	0
46	1	157	103	-1	244	154	7.3	32	ABprpppap	298	-185	0	0		0	0	0	0	0
47	1	7	11	-1	366	292	4.8	27	MSaappa	269	-189	0	0		0	0	0	0	0
48	1	78	76	-1	563	274	16.5	33	MSaaaaa	175	0	0	0		0	0	0	0	0
49	1	140	188	-1	323	157	22.6	35	ABarpppap	358	257	0	0		0	0	0	0	0
50	1	138	34	-1	508	311	5.4	33	ABalpappa	430	0	0	0		0	0	0	0	0
51	1	90	134	-1	248	135	11.3	31	ABprapppa	289	160	0	0		0	0	0	0	0
52	1	65	77	-1	318	244	6.4	31	MSpappp	297	289	0	0		0	0	0	0	0
53	1	113	53	-1	380	423	12.5	32	ABplpaapp	298	0	0	0		0	0	0	0	0
54	1	141	71	-1	522	344	15.6	31	MSapaaa	283	59	0	0		0	0	0	0	0
55	1	34	187	-1	522	344	20.2	35	ABalapapp	334	-146	0	0		0	0	0	0	0
56	1	68	85	-1	588	269	9.6	31	ABaraaaaa	147	0	0	0		0	0	0	0	0
57	1	154	174	-1	576	205	10.6	31	ABalaapaa	288	683	0	0		0	0	0	0	0
58	1	44	44	-1	471	236	17.4	34	MSpaaap	332	725	0	0		0	0	0	0	0
59	1	47	165	-1	322	283	5.7	32	MSaappp	203	0	0	0		0	0	0	0	0
60	1	84	150	-1	489	146	21.2	34	ABpraapaa	320	767	0	0		0	0	0	0	0
61	1	48	4	-1	390	341	7.9	30	MSappap	258	606	0	0		0	0	0	0	0
62	1	20	45	-1	583	204	16.8	33	ABalaaapp	317	-305	0	0		0	0	0	0	0
63	1	92	57	-1	475	427	14.2	35	ABalpppap	262	-161	0	0		0	0	0	0	0
64	1	192	135	-1	313	384	20.2	35	ABplapaap	348	1157	0	0		0	0	0	0	0
65	1	166	28	-1	460	248	10.6	33	ABaraappp	152	0	0	0		0	0	0	0	0
66	1	64	109	-1	426	94	14.6	34	ABprpaapa	303	0	0	0		0	0	0	0	0
67	1	122	152	-1	379	180	5.3	28	ABprpappaa	187	493	0	0		0	0	0	0	0
68	1	77	59	-1	169	307	16.5	34	Caapa	320	-189	0	0		0	0	0	0	0
69	1	3	51	-1	430	183	15.6	31	MSppapp	258	-78	0	0		0	0	0	0	0
70	1	61	169	-1	212	150	10.7	31	ABprapppp	137	0	0	0		0	0	0	0	0
71	1	75	62	-1	319	140	6.3	31	ABprppppa	-198	0	0	0		0	0	0	0	0
72	1	196	136	-1	486	253	22.6	34	ABarpaaap	337	525	0	0		0	0	0	0	0
73	1	6	66	-1	299	382	8.6	34	ABplpppaa	96	0	0	0		0	0	0	0	0
74	1	42	177	-1	448	292	14.2	29	MSaaapp	273	483	0	0		0	0	0	0	0
75	1	89	21	-1	281	409	14.9	34	ABplappaa	108	0	0	0		0	0	0	0	0
76	1	180	41	-1	555	255	6.8	35	ABaraaapa	352	117	0	0		0	0	0	0	0
77	1	80	119	-1	222	206	7.6	34	Cpppa	342	93	0	0		0	0	0	0	0
78	1	26	193	-1	407	247	10.4	33	MSpapaa	-169	0	0	0		0	0	0	0	0
79	1	13	100	-1	402	395	16.2	30	ABalpppppp	255	417	0	0		0	0	0	0	0
80	1	128	201	-1	345	244	15.4	37	Earp	371	319	0	0		0	0	0	0	0
81	1	21	168	-1	381	328	3.7	35	ABplpappa	351	-57	0	0		0	0	0	0	0
82	1	184	138	-1	305	114	18.2	34	ABprapaap	318	-659	0	0		0	0	0	0	0
83	1	159	166	-1	223	368	17.7	36	ABplapapp	329	-335	0	0		0	0	0	0	0
84	1	176	198	-1	447	366	4.5	35	ABalppapp	222	846	0	0		0	0	0	0	0
85	1	189	124	-1	427	368	23.8	35	ABplaaapa	342	-517	0	0		0	0	0	0	0
86	1	25	120	-1	407	377	6.1	31	ABplpapaa	310	428	0	0		0	0	0	0	0
87	1	112	64	-1	525	252	3.6	34	ABarapaaa	399	0	0	0		0	0	0	0	0
88	1	23	69	-1	529	201	5.6	32	ABaraaapp	233	0	0	0		0	0	0	0	0
89	1	121	55	-1	526	226	16.2	33	MSpaaaa	130	0	0	0		0	0	0	0	0
90	1	88	140	-1	241	122	15.0	34	ABprappap	73	0	0	0		0	0	0	0	0
91	1	127	137	-1	484	183	5.9	32	ABarapppa	120	0	0	0		0	0	0	0	0
92	1	139	203	-1	452	396	16.5	28	ABalpppppa	235	1431	0	0		0	0	0	0	0
93	1	198	20	-1	557	240	22.0	36	ABalappap	292	98	0	0		0	0	0	0	0
94	1	37	142	-1	386	296	7.8	31	MSaapap	-43	0	0	0		0	0	0	0	0
95	1	46	61	-1	170	207	9.3	32	Cppap	303	121	0	0		0	0	0	0	0
96	1	137	14	-1	320	344	13.3	31	Dapa	267	408	0	0		0	0	0	0	0
97	1	58	81	-1	258	321	4.9	31	ABplppppp	318	-229	0	0		0	0	0	0	0
98	1	95	33	-1	551	259	12.7	31	ABaraaaap	232	0	0	0		0	0	0	0	0
99	1	108	12	-1	519	369	23.4	36	ABplaaaaa	123	0	0	0		0	0	0	0	0
100	1	144	195	-1	354	172	12.5	29	Dpaa	258	430	0	0		0	0	0	0	0
101	1	17	155	-1	418	368	11.2	29	MSapppa	531	0	0	0		0	0	0	0	0
102	1	81	10	-1	290	273	17.9	38	Epla	365	-196	0	0		0	0	0	0	0
103	1	14	176	-1	366	249	23.4	39	ABarpaapp	398	-251	0	0		0	0	0	0	0
104	1	40	82	-1	442	145	21.6	34	ABpraapap	290	496	0	0		0	0	0	0	0
105	1	133	24	-1	544	329	10.5	30	ABalpaapap	295	50	0	0		0	0	0	0	0
106	1	168	164	-1	429	266	22.7	37	ABarpaapa	355	-153	0	0		0	0	0	0	0
107	1	11	49	-1	540	286	10.0	31	ABaraapaa	311	-45	0	0		0	0	0	0	0
108	1	2	181	-1	222	227	4.2	33	Cpppp	252	0	0	0		0	0	0	0	0
109	1	53	65	179	426	430	18.3	36	ABplaappa	247	449	0	0		0	0	0	0	0
110	1	45	60	-1	431	418	12.6	32	ABplpaapa	320	-854	0	0		0	0	0	0	0
111	1	134	156	-1	150	240	14.5	38	Cpapa	376	0	0	0		0	0	0	0	0
112	1	63	40	-1	587	234	20.5	32	ABalappaa	322	-262	0	0		0	0	0	0	0
113	1	105	68	-1	440	101	10.8	31	ABprpaaap	-317	0	0	0		0	0	0	0	0
114	1	111	46	-1	202	150	14.6	33	ABprapapp	-216	0	0	0		0	0	0	0	0
115	1	185	173	-1	178	309	11.3	32	Caapp	293	-448	0	0		0	0	0	0	0
116	1	66	15	-1	600	246	12.7	35	ABalaaaal	310	527	0	0		0	0	0	0	0
117	1	151	31	-1	506	292	18.7	34	MSaaaap	317	-182	0	0		0	0	0	0	0
118	1	76	91	-1	281	219	23.2	38	Cpaaa	350	-315	0	0		0	0	0	0	0
119	1	149	116	-1	558	163	16.3	32	ABalaappa	264	-175	0	0		0	0	0	0	0
120	1	170	171	-1	521	246	10.6	32	ABaraappa	324	-1722	0	0		0	0	0	0	0
121	1	100	172	-1	342	396	6.6	32	ABplppaap	-183	0	0	0		0	0	0	0	0
122	1	54	132	-1	531	141	13.1	31	ABpraaaaa	102	0	0	0		0	0	0	0	0
123	1	28	29	205	458	137	16.2	35	ABpraaapp	113	0	0	0		0	0	0	0	0
124	1	195	13	-1	292	136	11.3	34	ABprppapp	340	686	0	0		0	0	0	0	0
125	1	148	27	-1	269	228	11.2	32	Dppp	297	1153	0	0		0	0	0	0	0
126	1	10	75	-1	254	279	8.1	32	Capap	271	-1183	0	0		0	0	0	0	0
127	1	9	7	-1	370	409	8.5	31	ABplppaaa	295	-230	0	0		0	0	0	0	0
128	1	122	92	-1	345	188	5.7	27	ABprpappap	182	-124	0	0		0	0	0	0	0
129	1	27	72	-1	383	103	16.8	30	ABpraapppa	235	-119	0	0		0	0	0	0	0
130	1	160	30	-1	483	345	3.9	33	ABalppapa	298	546	0	0		0	0	0	0	0
131	1	36	2	-1	297	359	5.5	32	ABplppppa	198	1369	0	0		0	0	0	0	0
132	1	56	50	-1	348	120	19.5	32	ABprapaaa	299	-627	0	0		0	0	0	0	0
133	1	43	110	-1	388	151	7.5	33	ABprpapaa	325	1175	0	0		0	0	0	0	0
134	1	102	108	-1	559	363	12.5	31	ABalpaaap	136	0	0	0		0	0	0	0	0
135	1	86	23	-1	523	383	10.1	32	ABalpaapp	-317	0	0	0		0	0	0	0	0
136	1	30	125	154	453	395	9.2	34	ABplpaaaa	178	0	0	0		0	0	0	0	0
137	1	99	5	-1	400	337	14.4	31	MSapapp	110	0	0	0		0	0	0	0	0
138	1	101	84	-1	461	238	4.7	35	ABarapapa	223	-778	0	0		0	0	0	0	0
139	1	118	52	-1	228	311	9.7	33	Cappa	284	505	0	0		0	0	0	0	0
140	1	107	18	-1	415	161	3.7	34	ABarappap	306	-767	0	0		0	0	0	0	0
141	1	60	86	-1	400	221	5.9	31	ABarapappp	282	-292	0	0		0	0	0	0	0
142	1	181	102	-1	349	321	16.9	37	Ealp	374	-849	0	0		0	0	0	0	0
143	1	15	105	-1	493	354	7.9	32	ABalpapap	292	637	0	0		0	0	0	0	0
144	1	130	25	-1	258	379	20.3	34	ABplapapa	327	210	0	0		0	0	0	0	0
145	1	161	89	-1	213	176	19.6	34	ABarppppp	329	-1662	0	0		0	0	0	0	0
146	1	182	118	-1	329	329	22.6	35	ABarppaap	335	-1577	0	0		0	0	0	0	0
147	1	124	122	-1	176	268	6.4	34	Cpapp	337	503	0	0		0	0	0	0	0
148	1	169	113	-1	279	390	11.5	32	ABplppapp	294	0	0	0		0	0	0	0	0
149	1	19	127	-1	332	401	11.2	32	ABplppapa	316	196	0	0		0	0	0	0	0
150	1	165	54	-1	402	193	22.2	34	ABarpappa	347	357	0	0		0	0	0	0	0
151	1	41	88	-1	362	136	4.1	33	ABprpapap	116	0	0	0		0	0	0	0	0
152	1	104	145	-1	477	226	13.7	33	MSpaapa	318	-522	0	0		0	0	0	0	0
153	1	103	1	-1	479	349	12.1	29	MSapaap	283	542	0	0		0	0	0	0	0
154	1	94	111	-1	470	346	22.5	34	ABplaaaap	340	-382	0	0		0	0	0	0	0
155	0	69	-1	-1	422	238	13.9	26		233	-3	0	0		0	0	0	0	0
156	1	29	63	-1	371	373	4.4	31	ABplpapap	315	638	0	0		0	0	0	0	0
157	1	187	79	-1	330	215	9.1	30	Dpap	301	592	0	0		0	0	0	0	0
158	1	152	8	-1	319	324	9.3	31	Daap	304	91	0	0		0	0	0	0	0
159	1	59	148	-1	428	116	19.2	34	ABpraappa	300	25	0	0		0	0	0	0	0
160	1	115	146	-1	493	392	16.7	34	ABalppppa	234	186	0	0		0	0	0	0	0
161	1	155	147	-1	476	286	6.7	28	ABalpapppa	228	-835	0	0		0	0	0	0	0
162	1	125	161	-1	483	179	14.8	32	MSppapa	260	285	0	0		0	0	0	0	0
163	1	83	200	-1	366	357	12.4	29	Daaa	266	-147	0	0		0	0	0	0	0
164	1	52	6	-1	535	161	19.3	35	ABalaappp	331	553	0	0		0	0	0	0	0
165	1	120	39	-1	365	275	11.6	30	Z3	190	0	0	0		0	0	0	0	0
166	1	193	117	-1	265	178	4.5	33	ABprppppp	272	143	0	0		0	0	0	0	0
167	1	31	16	-1	434	306	10.1	34	MSaapaa	331	358	0	0		0	0	0	0	0
168	1	8	107	-1	363	109	9.8	32	ABprppaap	260	-799	0	0		0	0	0	0	0
169	1	87	158	-1	501	292	23.4	35	ABarpaaaa	351	771	0	0		0	0	0	0	0
170	1	191	87	-1	392	311	23.3	34	ABarppaaa	343	767	0	0		0	0	0	0	0
171	1	179	38	-1	218	271	7.4	32	Cappp	432	0	0	0		0	0	0	0	0
172	1	156	9	-1	220	357	9.4	31	ABplapppp	-19	0	0	0		0	0	0	0	0
173	1	117	99	-1	241	274	23.5	38	Caaaa	380	-782	0	0		0	0	0	0	0
174	1	98	162	-1	498	414	10.5	30	ABalppaap	270	0	0	0		0	0	0	0	0
175	1	5	98	-1	438	197	5.1	31	ABarappaa	255	371	0	0		0	0	0	0	0
176	1	142	199	-1	314	187	11.9	32	Dppa	285	475	0	0		0	0	0	0	0
177	1	175	191	-1	276	161	22.5	34	ABarppppa	310	747	0	0		0	0	0	0	0
178	1	79	19	196	409	135	13.2	34	ABprpaapp	227	125	0	0		0	0	0	0	0
179	1	49	178	-1	193	196	14.3	32	Cppaa	306	1194	0	0		0	0	0	0	0
180	1	39	70	-1	379	362	22.5	37	ABplaaapp	337	724	0	0		0	0	0	0	0
181	1	174	106	-1	450	328	7.7	30	MSappaa	302	-551	0	0		0	0	0	0	0
182	1	62	26	-1	303	208	16.6	37	Epra	379	122	0	0		0	0	0	0	0
183	1	188	163	-1	513	192	10.4	31	MSppaaa	111	0	0	0		0	0	0	0	0
184	1	123	104	-1	432	184	10.4	31	MSpppaa	253	0	0	0		0	0	0	0	0
185	1	4	35	-1	287	294	8.7	31	Capaa	214	0	0	0		0	0	0	0	0
186	1	109	144	-1	592	299	11.8	28	ABalpaapaa	344	0	0	0		0	0	0	0	0
187	1	97	204	-1	371	153	21.4	33	ABarpppaa	329	-443	0	0		0	0	0	0	0
188	1	177	192	-1	367	195	20.0	34	ABarpappp	349	631	0	0		0	0	0	0	0
189	1	199	197	-1	230	343	21.3	35	ABarppapp	345	976	0	0		0	0	0	0	0
190	1	150	139	206	448	149	6.6	35	ABarapppp	217	-498	0	0		0	0	0	0	0
191	1	183	80	-1	443	396	21.0	33	ABplaapap	333	-848	0	0		0	0	0	0	0
192	1	114	153	-1	545	200	21.1	33	ABalapppa	302	-532	0	0		0	0	0	0	0
193	1	171	190	-1	243	278	14.5	37	Eplp	377	145	0	0		0	0	0	0	0
194	1	72	131	-1	431	318	18.5	37	Eala	367	253	0	0		0	0	0	0	0
195	1	164	56	-1	365	389	19.5	32	ABplapaaa	320	289	0	0		0	0	0	0	0
196	1	110	128	-1	568	316	22.5	35	ABalapaap	-24	0	0	0		0	0	0	0	0
197	1	172	90	-1	568	337	19.0	34	ABalapapa	290	0	0	0		0	0	0	0	0
198	1	136	133	-1	396	181	13.3	30	MSpppap	417	0	0	0		0	0	0	0	0
199	1	129	183	-1	484	303	15.5	36	MSaaapa	147	0	0	0		0	0	0	0	0
200	1	146	129	-1	490	200	23.5	35	ABarpapaa	135	0	0	0		0	0	0	0	0
