# Supplementary material for: The AP-2 Transcription Factor APTF-2 Is Required for Neuroblast and Epidermal Morphogenesis in Caenorhabditis elegans Embryogenesis
Source: PLoS Genet. 2016 May 13;12(5):e1006048. doi: 10.1371/journal.pgen.1006048 (PMC4866721; doi:10.1371/journal.pgen.1006048)
Supplement: S3 Text — (ZIP) [file pgen.1006048.s031.zip › nuclei/t126-nuclei]

1	1	153	185	-1	476	354	12.1	31	MSapaap	308	-103	0	0		0	0	0	0	0
2	1	131	118	179	293	363	5.2	33	ABplppppa	196	413	0	0		0	0	0	0	0
3	1	38	82	-1	287	111	14.0	33	ABprappaa	68	0	0	0		0	0	0	0	0
4	1	61	62	-1	388	343	8.1	29	MSappap	-101	0	0	0		0	0	0	0	0
5	1	137	150	-1	396	336	14.1	32	MSapapp	313	-816	0	0		0	0	0	0	0
6	1	164	105	-1	546	165	19.6	36	ABalaappp	311	-72	0	0		0	0	0	0	0
7	1	127	46	-1	365	414	8.5	31	ABplppaaa	-213	0	0	0		0	0	0	0	0
8	1	158	198	-1	325	323	9.2	32	Daap	272	-860	0	0		0	0	0	0	0
9	1	172	14	-1	211	351	9.4	31	ABplapppp	317	-158	0	0		0	0	0	0	0
10	1	102	215	-1	293	271	17.8	38	Epla	379	614	0	0		0	0	0	0	0
11	1	47	145	-1	365	291	4.8	28	MSaappa	280	111	0	0		0	0	0	0	0
12	1	99	76	-1	519	361	23.6	37	ABplaaaaa	379	-246	0	0		0	0	0	0	0
13	1	124	99	-1	293	133	11.4	34	ABprppapp	331	-924	0	0		0	0	0	0	0
14	1	96	182	-1	317	343	13.4	32	Dapa	262	-503	0	0		0	0	0	0	0
15	1	116	213	-1	604	253	12.8	34	ABalaaaal	162	0	0	0		0	0	0	0	0
16	1	167	67	-1	429	302	9.6	33	MSaapaa	336	967	0	0		0	0	0	0	0
17	1	37	214	-1	367	159	15.6	31	MSppppa	307	226	0	0		0	0	0	0	0
18	1	140	69	-1	413	155	3.7	34	ABarappap	281	170	0	0		0	0	0	0	0
19	1	178	66	-1	424	141	13.8	30	ABprpaappa	187	-528	0	0		0	0	0	0	0
20	1	93	112	-1	562	243	22.0	37	ABalappap	126	0	0	0		0	0	0	0	0
21	1	75	96	-1	280	407	15.1	34	ABplappaa	296	401	0	0		0	0	0	0	0
22	1	43	95	-1	603	265	16.6	33	ABalaaapa	330	-827	0	0		0	0	0	0	0
23	1	135	122	-1	516	384	10.4	33	ABalpaapp	297	0	0	0		0	0	0	0	0
24	1	105	77	-1	541	329	10.2	31	ABalpaapap	-247	0	0	0		0	0	0	0	0
25	1	144	93	-1	255	380	20.1	35	ABplapapa	294	-51	0	0		0	0	0	0	0
26	1	182	8	-1	302	208	16.3	38	Epra	380	-841	0	0		0	0	0	0	0
27	1	125	19	-1	269	226	11.3	33	Dppp	302	-108	0	0		0	0	0	0	0
28	1	65	18	-1	466	248	10.4	32	ABaraappp	223	-1727	0	0		0	0	0	0	0
29	1	123	153	-1	446	134	16.8	29	ABpraaappp	205	102	0	0		0	0	0	0	0
30	1	130	11	-1	483	346	3.9	33	ABalppapa	173	0	0	0		0	0	0	0	0
31	1	117	210	-1	500	293	18.5	33	MSaaaap	329	0	0	0		0	0	0	0	0
32	1	40	195	-1	465	179	11.2	30	MSppaap	272	-279	0	0		0	0	0	0	0
33	1	98	39	-1	557	264	12.5	32	ABaraaaap	293	-8	0	0		0	0	0	0	0
34	1	50	159	204	510	308	5.6	35	ABalpappa	-190	0	0	0		0	0	0	0	0
35	1	185	149	-1	287	299	8.7	33	Capaa	278	-173	0	0		0	0	0	0	0
36	1	18	80	201	504	244	7.0	33	ABarapaap	199	135	0	0		0	0	0	0	0
37	1	5	13	-1	498	191	19.5	33	ABalapppp	330	-451	0	0		0	0	0	0	0
38	1	171	83	-1	223	271	7.3	35	Cappp	280	745	0	0		0	0	0	0	0
39	1	165	-1	-1	366	277	11.5	29	Z3	283	0	0	0		0	0	0	0	0
40	1	112	114	-1	586	241	20.3	34	ABalappaa	182	0	0	0		0	0	0	0	0
41	1	76	181	-1	558	256	6.7	35	ABaraaapa	350	0	0	0		0	0	0	0	0
42	1	28	28	-1	446	359	13.8	31	MSapapa	304	-724	0	0		0	0	0	0	0
43	1	20	148	-1	540	357	6.2	34	ABalpapaa	338	-1179	0	0		0	0	0	0	0
44	1	58	142	-1	476	241	17.4	34	MSpaaap	320	-1129	0	0		0	0	0	0	0
45	1	62	12	-1	586	209	17.0	33	ABalaaapp	304	192	0	0		0	0	0	0	0
46	1	114	133	-1	203	150	14.7	32	ABprapapp	180	0	0	0		0	0	0	0	0
47	1	15	53	-1	416	432	9.3	33	ABplpaaap	284	0	0	0		0	0	0	0	0
48	1	32	160	-1	467	217	8.4	28	ABarapappa	289	346	0	0		0	0	0	0	0
49	1	107	9	-1	543	288	10.2	30	ABaraapaa	-64	0	0	0		0	0	0	0	0
50	1	132	211	-1	347	118	19.8	33	ABprapaaa	281	1555	0	0		0	0	0	0	0
51	1	69	161	-1	435	180	15.9	30	MSppapp	277	-357	0	0		0	0	0	0	0
52	1	139	2	-1	229	304	10.4	33	Cappa	293	-141	0	0		0	0	0	0	0
53	1	53	52	-1	376	420	12.7	35	ABplpaapp	238	-170	0	0		0	0	0	0	0
54	1	150	147	-1	405	195	22.2	35	ABarpappa	351	269	0	0		0	0	0	0	0
55	1	89	100	-1	525	229	16.0	33	MSpaaaa	131	0	0	0		0	0	0	0	0
56	1	195	97	-1	361	387	19.5	32	ABplapaaa	298	424	0	0		0	0	0	0	0
57	1	63	56	188	472	431	14.3	33	ABalpppap	301	36	0	0		0	0	0	0	0
58	1	11	108	-1	463	131	10.5	28	ABprpaaaap	198	749	0	0		0	0	0	0	0
59	1	68	173	-1	166	306	16.4	34	Caapa	328	160	0	0		0	0	0	0	0
60	1	110	43	-1	426	420	12.9	33	ABplpaapa	272	455	0	0		0	0	0	0	0
61	1	95	78	-1	169	207	9.4	32	Cppap	322	468	0	0		0	0	0	0	0
62	1	71	186	-1	317	137	5.7	32	ABprppppa	218	-469	0	0		0	0	0	0	0
63	1	156	4	-1	373	378	4.2	34	ABplpapap	329	499	0	0		0	0	0	0	0
64	1	87	130	-1	527	254	3.7	34	ABarapaaa	150	0	0	0		0	0	0	0	0
65	1	109	166	-1	440	436	17.5	28	ABplaappaa	221	-488	0	0		0	0	0	0	0
66	1	73	29	-1	298	381	8.7	34	ABplpppaa	311	413	0	0		0	0	0	0	0
67	1	7	98	-1	516	136	16.5	33	ABpraaapa	323	-393	0	0		0	0	0	0	0
68	1	113	157	-1	440	102	11.0	32	ABprpaaap	70	0	0	0		0	0	0	0	0
69	1	88	139	-1	531	203	5.6	32	ABaraaapp	375	0	0	0		0	0	0	0	0
70	1	180	109	-1	382	360	22.4	35	ABplaaapp	303	124	0	0		0	0	0	0	0
71	1	54	22	-1	520	347	15.4	31	MSapaaa	283	-863	0	0		0	0	0	0	0
72	1	129	71	-1	379	102	16.6	30	ABpraapppa	278	845	0	0		0	0	0	0	0
73	1	12	61	-1	365	232	4.3	30	MSpappa	398	0	0	0		0	0	0	0	0
74	1	42	164	-1	484	295	11.4	33	ABaraapap	-199	0	0	0		0	0	0	0	0
75	1	126	158	-1	256	279	8.4	31	Capap	65	0	0	0		0	0	0	0	0
76	1	48	55	119	560	279	16.7	35	MSaaaaa	230	804	0	0		0	0	0	0	0
77	1	52	84	-1	318	242	6.5	31	MSpappp	289	598	0	0		0	0	0	0	0
78	1	25	10	-1	516	425	16.4	33	ABalpppaa	336	-139	0	0		0	0	0	0	0
79	1	157	25	-1	330	217	9.3	30	Dpap	256	161	0	0		0	0	0	0	0
80	1	191	212	-1	446	399	21.1	35	ABplaapap	148	0	0	0		0	0	0	0	0
81	1	97	169	-1	255	317	5.2	31	ABplppppp	382	0	0	0		0	0	0	0	0
82	1	104	205	-1	447	148	21.8	35	ABpraapap	238	485	0	0		0	0	0	0	0
83	1	24	73	-1	536	415	13.6	33	ABalppaaa	282	236	0	0		0	0	0	0	0
84	1	138	168	207	468	236	4.8	36	ABarapapa	225	790	0	0		0	0	0	0	0
85	1	56	34	-1	590	273	9.6	32	ABaraaaaa	300	463	0	0		0	0	0	0	0
86	1	141	203	-1	405	222	5.7	30	ABarapappp	272	336	0	0		0	0	0	0	0
87	1	170	163	-1	391	312	23.0	34	ABarppaaa	326	218	0	0		0	0	0	0	0
88	1	151	51	-1	359	146	3.9	34	ABprpapap	137	0	0	0		0	0	0	0	0
89	1	145	177	-1	213	177	19.5	34	ABarppppp	324	943	0	0		0	0	0	0	0
90	1	197	89	-1	567	338	18.7	34	ABalapapa	299	276	0	0		0	0	0	0	0
91	1	118	178	-1	284	220	22.8	39	Cpaaa	398	992	0	0		0	0	0	0	0
92	1	128	15	-1	334	194	5.6	28	ABprpappap	194	-124	0	0		0	0	0	0	0
93	1	30	33	-1	589	352	12.3	32	ABalpaaaa	301	151	0	0		0	0	0	0	0
94	1	29	187	-1	488	395	21.5	35	ABplaapaa	318	-403	0	0		0	0	0	0	0
95	1	45	59	-1	239	398	14.8	34	ABplappap	-44	0	0	0		0	0	0	0	0
96	1	34	101	-1	180	303	20.7	35	Caaap	343	165	0	0		0	0	0	0	0
97	1	44	127	-1	321	407	15.7	30	ABplaapppp	122	0	0	0		0	0	0	0	0
98	1	175	60	-1	443	194	4.9	30	ABarappaa	300	995	0	0		0	0	0	0	0
99	1	173	1	-1	238	272	23.5	38	Caaaa	375	154	0	0		0	0	0	0	0
100	1	79	175	-1	399	394	16.3	31	ABalpppppp	312	126	0	0		0	0	0	0	0
101	1	16	140	-1	283	128	8.4	34	ABprpppaa	275	-46	0	0		0	0	0	0	0
102	1	142	91	-1	346	317	16.6	38	Ealp	373	1500	0	0		0	0	0	0	0
103	1	46	192	-1	243	152	7.6	33	ABprpppap	354	0	0	0		0	0	0	0	0
104	1	184	117	-1	434	181	10.3	31	MSpppaa	309	-15	0	0		0	0	0	0	0
105	1	143	200	-1	490	352	8.1	31	ABalpapap	315	309	0	0		0	0	0	0	0
106	1	181	35	-1	449	330	7.8	30	MSappaa	282	1363	0	0		0	0	0	0	0
107	1	168	143	-1	358	111	8.9	32	ABprppaap	150	0	0	0		0	0	0	0	0
108	1	134	125	-1	553	369	11.9	31	ABalpaaap	54	0	0	0		0	0	0	0	0
109	1	66	21	-1	426	96	15.0	33	ABprpaapa	-83	0	0	0		0	0	0	0	0
110	1	133	37	-1	389	156	7.4	34	ABprpapaa	253	139	0	0		0	0	0	0	0
111	1	154	49	151	468	340	22.3	35	ABplaaaap	221	-798	0	0		0	0	0	0	0
112	1	23	38	-1	593	303	20.6	33	ABalapaaa	323	-163	0	0		0	0	0	0	0
113	1	148	26	-1	275	391	11.4	33	ABplppapp	45	0	0	0		0	0	0	0	0
114	1	22	20	-1	174	225	20.3	37	Cpaap	342	1113	0	0		0	0	0	0	0
115	1	41	104	-1	551	190	12.8	30	ABalaapap	457	0	0	0		0	0	0	0	0
116	1	119	31	-1	567	169	16.1	31	ABalaappa	510	0	0	0		0	0	0	0	0
117	1	166	106	-1	262	172	4.6	33	ABprppppp	285	466	0	0		0	0	0	0	0
118	1	146	70	-1	328	333	22.5	35	ABarppaap	358	161	0	0		0	0	0	0	0
119	1	77	174	-1	222	206	7.7	34	Cpppa	314	553	0	0		0	0	0	0	0
120	1	86	6	-1	401	380	6.3	32	ABplpapaa	136	0	0	0		0	0	0	0	0
121	1	33	47	-1	408	239	17.7	40	Eara	409	-663	0	0		0	0	0	0	0
122	1	147	50	-1	184	267	5.6	34	Cpapp	344	-1219	0	0		0	0	0	0	0
123	1	6	167	-1	394	114	9.7	31	ABprppaaa	102	0	0	0		0	0	0	0	0
124	1	85	30	-1	425	369	23.7	36	ABplaaapa	315	102	0	0		0	0	0	0	0
125	1	136	126	-1	469	393	9.1	27	ABplpaaaaa	182	-110	0	0		0	0	0	0	0
126	1	17	7	-1	370	243	7.4	31	MSpapap	265	-497	0	0		0	0	0	0	0
127	1	149	202	-1	330	400	11.0	32	ABplppapa	-62	0	0	0		0	0	0	0	0
128	1	196	121	-1	561	318	22.6	35	ABalapaap	326	-340	0	0		0	0	0	0	0
129	1	200	88	-1	496	205	23.5	35	ABarpapaa	315	153	0	0		0	0	0	0	0
130	1	31	183	-1	250	369	6.4	30	ABplpppap	158	0	0	0		0	0	0	0	0
131	1	194	170	-1	426	318	18.4	37	Eala	373	409	0	0		0	0	0	0	0
132	1	122	132	-1	537	144	13.2	30	ABpraaaaa	161	0	0	0		0	0	0	0	0
133	1	198	165	-1	398	180	13.0	31	MSpppap	98	0	0	0		0	0	0	0	0
134	1	51	48	-1	246	139	11.7	31	ABprapppa	-200	0	0	0		0	0	0	0	0
135	1	64	124	-1	314	383	20.1	35	ABplapaap	241	0	0	0		0	0	0	0	0
136	1	72	171	-1	487	256	22.8	35	ABarpaaap	351	485	0	0		0	0	0	0	0
137	1	91	162	-1	491	179	6.7	32	ABarapppa	117	0	0	0		0	0	0	0	0
138	1	82	120	-1	305	113	18.1	32	ABprapaap	303	-543	0	0		0	0	0	0	0
139	1	190	72	-1	466	157	6.4	28	ABarappppa	128	0	0	0		0	0	0	0	0
140	1	90	123	-1	244	125	15.5	32	ABprappap	301	0	0	0		0	0	0	0	0
141	1	21	86	193	300	187	5.9	35	ABprpappp	215	1075	0	0		0	0	0	0	0
142	1	94	141	-1	388	293	7.5	31	MSaapap	184	0	0	0		0	0	0	0	0
143	1	3	103	-1	601	319	15.3	33	ABalaaaar	82	0	0	0		0	0	0	0	0
144	1	186	42	-1	592	305	11.6	29	ABalpaapaa	229	-612	0	0		0	0	0	0	0
145	1	152	131	-1	474	224	13.7	35	MSpaapa	350	-289	0	0		0	0	0	0	0
146	1	160	5	217	487	390	16.7	34	ABalppppa	217	-457	0	0		0	0	0	0	0
147	1	161	209	-1	474	283	6.7	27	ABalpapppa	219	393	0	0		0	0	0	0	0
148	1	159	45	199	420	118	19.3	36	ABpraappa	164	0	0	0		0	0	0	0	0
149	1	35	54	-1	429	287	4.6	32	ABalpapppp	291	0	0	0		0	0	0	0	0
150	1	60	94	-1	491	151	21.0	34	ABpraapaa	231	138	0	0		0	0	0	0	0
151	1	39	154	-1	231	364	12.8	32	ABplapppa	54	0	0	0		0	0	0	0	0
152	1	67	138	-1	385	186	4.8	28	ABprpappaa	196	179	0	0		0	0	0	0	0
153	1	192	216	-1	544	210	21.1	33	ABalapppa	26	0	0	0		0	0	0	0	0
154	1	136	23	-1	433	403	9.6	27	ABplpaaaap	193	-141	0	0		0	0	0	0	0
155	1	101	36	-1	417	368	11.5	28	MSapppa	421	0	0	0		0	0	0	0	0
156	1	111	81	-1	149	241	14.4	36	Cpapa	441	0	0	0		0	0	0	0	0
157	1	10	44	-1	354	364	15.7	31	MSapppp	289	1241	0	0		0	0	0	0	0
158	1	169	197	-1	503	293	23.5	36	ABarpaaaa	353	142	0	0		0	0	0	0	0
159	1	9	58	-1	323	162	16.0	31	MSppppp	304	511	0	0		0	0	0	0	0
160	1	26	57	208	455	204	21.5	34	ABarpapap	170	0	0	0		0	0	0	0	0
161	1	162	111	-1	488	181	14.8	31	MSppapa	593	0	0	0		0	0	0	0	0
162	1	174	194	-1	502	417	10.9	31	ABalppaap	28	0	0	0		0	0	0	0	0
163	1	183	152	-1	515	199	10.5	31	MSppaaa	308	235	0	0		0	0	0	0	0
164	1	106	172	-1	426	264	22.9	38	ABarpaapa	382	1026	0	0		0	0	0	0	0
165	1	59	74	-1	322	280	6.0	31	MSaappp	-253	0	0	0		0	0	0	0	0
166	1	83	156	-1	219	362	17.6	35	ABplapapp	392	0	0	0		0	0	0	0	0
167	1	36	190	-1	229	230	13.8	37	Eprp	378	335	0	0		0	0	0	0	0
168	1	81	113	-1	383	329	3.6	34	ABplpappa	347	489	0	0		0	0	0	0	0
169	1	70	79	-1	211	153	10.8	34	ABprapppp	-51	0	0	0		0	0	0	0	0
170	0	155	-1	-1	416	232	13.9	27		-2	0	0	0		0	0	0	0	0
171	1	120	134	-1	527	249	10.6	32	ABaraappa	359	0	0	0		0	0	0	0	0
172	1	121	16	-1	338	393	6.4	33	ABplppaap	136	0	0	0		0	0	0	0	0
173	1	115	24	-1	175	306	11.5	32	Caapp	178	0	0	0		0	0	0	0	0
174	1	57	85	-1	578	206	10.8	32	ABalaapaa	40	0	0	0		0	0	0	0	0
175	1	2	102	-1	500	120	13.5	33	ABpraaaap	256	0	0	0		0	0	0	0	0
176	1	103	180	-1	365	251	23.0	39	ABarpaapp	394	1490	0	0		0	0	0	0	0
177	1	74	107	-1	442	289	14.0	29	MSaaapp	29	0	0	0		0	0	0	0	0
178	1	179	75	-1	190	201	14.3	34	Cppaa	337	361	0	0		0	0	0	0	0
179	1	109	65	-1	402	427	19.0	29	ABplaappap	206	450	0	0		0	0	0	0	0
180	1	8	146	-1	334	134	10.2	33	ABprppapa	301	806	0	0		0	0	0	0	0
181	1	108	40	-1	225	225	4.2	34	Cpppp	336	247	0	0		0	0	0	0	0
182	1	11	137	-1	499	146	9.8	27	ABprpaaaaa	193	751	0	0		0	0	0	0	0
183	1	199	32	-1	478	307	15.3	37	MSaaapa	367	-552	0	0		0	0	0	0	0
184	1	19	64	-1	314	322	4.0	32	ABplpappp	-27	0	0	0		0	0	0	0	0
185	1	27	189	-1	279	304	13.6	33	Dapp	323	514	0	0		0	0	0	0	0
186	1	14	41	-1	238	142	19.0	34	ABprapapa	-28	0	0	0		0	0	0	0	0
187	1	55	206	-1	528	352	19.4	35	ABalapapp	349	-927	0	0		0	0	0	0	0
188	1	49	176	-1	323	160	22.6	35	ABarpppap	346	425	0	0		0	0	0	0	0
189	1	4	191	-1	365	432	17.5	31	ABplaapppa	264	187	0	0		0	0	0	0	0
190	1	193	196	-1	246	278	14.6	37	Eplp	353	423	0	0		0	0	0	0	0
191	1	177	87	-1	276	162	22.5	36	ABarppppa	347	813	0	0		0	0	0	0	0
192	1	188	155	-1	369	195	20.1	34	ABarpappp	301	57	0	0		0	0	0	0	0
193	1	78	129	-1	409	246	10.3	33	MSpapaa	333	397	0	0		0	0	0	0	0
194	1	13	63	-1	284	351	22.6	35	ABarppapa	97	0	0	0		0	0	0	0	0
195	1	100	115	-1	354	173	12.5	29	Dpaa	242	760	0	0		0	0	0	0	0
196	1	178	3	-1	393	127	13.1	28	ABprpaappp	214	1357	0	0		0	0	0	0	0
197	1	189	92	-1	229	344	21.4	34	ABarppapp	299	-592	0	0		0	0	0	0	0
198	1	84	110	136	446	368	4.6	35	ABalppapp	203	140	0	0		0	0	0	0	0
199	1	176	116	-1	313	186	11.8	32	Dppa	272	161	0	0		0	0	0	0	0
200	1	163	144	-1	365	361	11.9	29	Daaa	274	-453	0	0		0	0	0	0	0
201	1	80	135	-1	346	239	14.7	37	Earp	376	200	0	0		0	0	0	0	0
202	1	1	90	-1	337	103	15.4	30	ABpraapppp	249	1069	0	0		0	0	0	0	0
203	1	92	184	-1	448	394	16.8	28	ABalpppppa	163	0	0	0		0	0	0	0	0
204	1	187	128	-1	373	154	21.2	33	ABarpppaa	311	780	0	0		0	0	0	0	0
205	1	123	27	-1	480	146	16.3	28	ABpraaappa	103	0	0	0		0	0	0	0	0
206	1	190	68	-1	426	138	7.5	28	ABarappppp	189	-859	0	0		0	0	0	0	0
