# Supplementary material for: The AP-2 Transcription Factor APTF-2 Is Required for Neuroblast and Epidermal Morphogenesis in Caenorhabditis elegans Embryogenesis
Source: PLoS Genet. 2016 May 13;12(5):e1006048. doi: 10.1371/journal.pgen.1006048 (PMC4866721; doi:10.1371/journal.pgen.1006048)
Supplement: S3 Text — (ZIP) [file pgen.1006048.s031.zip › nuclei/t127-nuclei]

1	1	99	189	-1	236	278	23.5	38	Caaaa	383	146	0	0		0	0	0	0	0
2	1	52	30	-1	227	303	10.2	33	Cappa	489	0	0	0		0	0	0	0	0
3	1	196	45	-1	382	118	13.2	28	ABprpaappp	213	89	0	0		0	0	0	0	0
4	1	63	122	-1	377	371	4.2	35	ABplpapap	328	519	0	0		0	0	0	0	0
5	1	146	61	-1	506	387	15.8	27	ABalppppaa	205	501	0	0		0	0	0	0	0
6	1	120	138	-1	400	381	6.6	32	ABplpapaa	192	0	0	0		0	0	0	0	0
7	1	126	33	-1	371	243	7.6	31	MSpapap	122	0	0	0		0	0	0	0	0
8	1	26	137	-1	303	210	16.3	37	Epra	374	800	0	0		0	0	0	0	0
9	1	49	40	-1	545	289	10.2	31	ABaraapaa	101	0	0	0		0	0	0	0	0
10	1	78	50	-1	520	421	16.5	34	ABalpppaa	59	0	0	0		0	0	0	0	0
11	1	30	160	-1	487	342	4.2	32	ABalppapa	316	225	0	0		0	0	0	0	0
12	1	45	66	-1	586	205	17.1	32	ABalaaapp	204	0	0	0		0	0	0	0	0
13	1	37	20	-1	506	192	19.6	33	ABalapppp	-41	0	0	0		0	0	0	0	0
14	1	9	7	-1	215	352	9.5	32	ABplapppp	287	724	0	0		0	0	0	0	0
15	1	92	4	-1	335	205	5.5	31	ABprpappap	222	-803	0	0		0	0	0	0	0
16	1	172	227	-1	337	390	6.3	34	ABplppaap	282	1395	0	0		0	0	0	0	0
17	0	170	-1	-1	420	238	14.6	28		244	613	0	0		0	0	0	0	0
18	1	28	111	191	471	246	10.3	32	ABaraappp	159	0	0	0		0	0	0	0	0
19	1	27	184	-1	269	225	11.3	34	Dppp	343	111	0	0		0	0	0	0	0
20	1	114	174	-1	171	228	20.3	37	Cpaap	361	487	0	0		0	0	0	0	0
21	1	109	166	-1	418	96	15.3	34	ABprpaapa	318	0	0	0		0	0	0	0	0
22	1	71	67	-1	527	343	15.4	31	MSapaaa	286	85	0	0		0	0	0	0	0
23	1	154	172	-1	435	397	9.1	26	ABplpaaaap	202	-121	0	0		0	0	0	0	0
24	1	173	110	-1	178	310	11.4	31	Caapp	293	147	0	0		0	0	0	0	0
25	1	79	214	-1	333	215	9.1	29	Dpap	294	121	0	0		0	0	0	0	0
26	1	113	51	-1	276	396	11.3	32	ABplppapp	152	0	0	0		0	0	0	0	0
27	1	205	226	-1	483	148	15.8	28	ABpraaappa	189	409	0	0		0	0	0	0	0
28	1	42	158	-1	449	362	14.2	31	MSapapa	318	183	0	0		0	0	0	0	0
29	1	66	85	-1	298	382	8.3	34	ABplpppaa	247	-511	0	0		0	0	0	0	0
30	1	124	73	-1	426	374	23.7	36	ABplaaapa	311	-217	0	0		0	0	0	0	0
31	1	116	16	-1	566	171	15.5	31	ABalaappa	-56	0	0	0		0	0	0	0	0
32	1	183	132	-1	479	319	15.5	36	MSaaapa	300	-129	0	0		0	0	0	0	0
33	1	93	11	-1	591	346	12.6	32	ABalpaaaa	139	0	0	0		0	0	0	0	0
34	1	85	119	-1	591	263	9.9	32	ABaraaaaa	241	0	0	0		0	0	0	0	0
35	1	106	38	-1	449	329	7.7	30	MSappaa	256	405	0	0		0	0	0	0	0
36	1	155	151	-1	418	370	11.5	30	MSapppa	286	680	0	0		0	0	0	0	0
37	1	110	14	202	381	152	7.6	35	ABprpapaa	152	0	0	0		0	0	0	0	0
38	1	112	44	-1	594	295	20.5	33	ABalapaaa	327	116	0	0		0	0	0	0	0
39	1	33	18	-1	560	266	13.0	30	ABaraaaap	-86	0	0	0		0	0	0	0	0
40	1	181	128	-1	220	232	4.3	33	Cpppp	326	238	0	0		0	0	0	0	0
41	1	186	195	-1	235	149	19.4	35	ABprapapa	309	288	0	0		0	0	0	0	0
42	1	144	87	-1	595	298	11.5	29	ABalpaapaa	339	0	0	0		0	0	0	0	0
43	1	60	57	-1	432	421	13.5	33	ABplpaapa	181	0	0	0		0	0	0	0	0
44	1	157	192	-1	359	368	15.4	30	MSapppp	35	0	0	0		0	0	0	0	0
45	1	148	199	-1	429	110	19.8	29	ABpraappaa	203	0	0	0		0	0	0	0	0
46	1	7	91	-1	368	413	8.3	30	ABplppaaa	521	0	0	0		0	0	0	0	0
47	1	121	139	-1	411	243	18.2	42	Eara	424	565	0	0		0	0	0	0	0
48	1	134	181	-1	240	143	12.1	31	ABprapppa	305	486	0	0		0	0	0	0	0
49	1	111	90	-1	478	347	22.1	30	ABplaaaapa	242	126	0	0		0	0	0	0	0
50	1	122	94	-1	185	278	5.4	35	Cpapp	352	320	0	0		0	0	0	0	0
51	1	88	183	-1	356	156	4.3	33	ABprpapap	333	444	0	0		0	0	0	0	0
52	1	53	108	144	377	427	12.3	35	ABplpaapp	221	-474	0	0		0	0	0	0	0
53	1	47	225	-1	412	424	9.2	35	ABplpaaap	122	0	0	0		0	0	0	0	0
54	1	149	154	-1	429	287	5.2	31	ABalpapppp	312	273	0	0		0	0	0	0	0
55	1	76	162	-1	578	271	17.1	27	MSaaaaaa	203	-163	0	0		0	0	0	0	0
56	1	57	121	-1	500	428	13.3	28	ABalpppapa	203	186	0	0		0	0	0	0	0
57	1	160	171	-1	471	202	21.7	29	ABarpapapa	220	151	0	0		0	0	0	0	0
58	1	159	84	-1	322	161	15.8	31	MSppppp	75	0	0	0		0	0	0	0	0
59	1	95	82	-1	237	395	14.7	33	ABplappap	317	586	0	0		0	0	0	0	0
60	1	98	125	-1	442	196	4.9	31	ABarappaa	71	0	0	0		0	0	0	0	0
61	1	73	3	-1	365	231	4.3	30	MSpappa	260	711	0	0		0	0	0	0	0
62	1	4	88	-1	391	341	8.3	30	MSappap	276	-319	0	0		0	0	0	0	0
63	1	194	207	-1	285	354	22.6	34	ABarppapa	344	-187	0	0		0	0	0	0	0
64	1	184	127	-1	314	317	3.9	32	ABplpappp	209	0	0	0		0	0	0	0	0
65	1	179	164	-1	398	429	19.4	29	ABplaappap	236	139	0	0		0	0	0	0	0
66	1	19	99	-1	421	148	13.8	29	ABprpaappa	199	108	0	0		0	0	0	0	0
67	1	16	156	-1	433	299	10.0	33	MSaapaa	-46	0	0	0		0	0	0	0	0
68	1	206	114	-1	419	135	7.8	29	ABarappppp	212	412	0	0		0	0	0	0	0
69	1	18	126	-1	414	158	4.7	34	ABarappap	199	483	0	0		0	0	0	0	0
70	1	118	147	-1	331	336	22.6	36	ABarppaap	359	219	0	0		0	0	0	0	0
71	1	72	58	-1	368	99	16.6	30	ABpraapppa	300	0	0	0		0	0	0	0	0
72	1	139	123	-1	464	150	6.2	29	ABarappppa	231	135	0	0		0	0	0	0	0
73	1	83	10	-1	554	408	13.8	33	ABalppaaa	270	2271	0	0		0	0	0	0	0
74	1	165	5	-1	319	283	6.7	32	MSaappp	155	0	0	0		0	0	0	0	0
75	1	178	180	-1	187	206	14.4	33	Cppaa	314	921	0	0		0	0	0	0	0
76	1	12	203	-1	522	355	23.5	37	ABplaaaaa	331	128	0	0		0	0	0	0	0
77	1	24	77	-1	548	328	9.9	30	ABalpaapap	57	0	0	0		0	0	0	0	0
78	1	61	80	-1	167	210	9.6	32	Cppap	-105	0	0	0		0	0	0	0	0
79	1	169	104	-1	204	153	10.5	33	ABprapppp	318	-494	0	0		0	0	0	0	0
80	1	36	8	-1	491	236	6.9	28	ABarapaapp	199	1396	0	0		0	0	0	0	0
81	1	156	173	-1	148	253	13.7	37	Cpapa	349	-153	0	0		0	0	0	0	0
82	1	3	78	-1	279	109	13.7	33	ABprappaa	72	0	0	0		0	0	0	0	0
83	1	38	182	-1	222	272	7.3	35	Cappp	296	456	0	0		0	0	0	0	0
84	1	77	141	-1	314	243	6.8	31	MSpappp	295	8	0	0		0	0	0	0	0
85	1	174	29	-1	574	199	10.8	32	ABalaapaa	17	0	0	0		0	0	0	0	0
86	1	141	193	-1	272	194	6.0	27	ABprpapppp	200	-178	0	0		0	0	0	0	0
87	1	191	212	-1	272	165	22.6	36	ABarppppa	337	-101	0	0		0	0	0	0	0
88	1	129	204	-1	503	201	23.6	36	ABarpapaa	328	774	0	0		0	0	0	0	0
89	1	90	55	-1	569	333	18.5	34	ABalapapa	313	272	0	0		0	0	0	0	0
90	1	202	13	-1	330	104	14.8	30	ABpraapppp	268	-181	0	0		0	0	0	0	0
91	1	102	220	-1	352	320	16.4	37	Ealp	376	1063	0	0		0	0	0	0	0
92	1	197	97	-1	230	349	21.4	34	ABarppapp	312	38	0	0		0	0	0	0	0
93	1	25	19	-1	254	383	20.0	35	ABplapapa	255	0	0	0		0	0	0	0	0
94	1	150	101	142	490	152	20.5	35	ABpraapaa	247	1391	0	0		0	0	0	0	0
95	1	22	41	-1	606	260	16.5	35	ABalaaapa	189	0	0	0		0	0	0	0	0
96	1	21	46	-1	280	407	15.3	33	ABplappaa	83	0	0	0		0	0	0	0	0
97	1	56	209	-1	362	387	19.3	33	ABplapaaa	274	-478	0	0		0	0	0	0	0
98	1	67	92	-1	516	130	15.6	33	ABpraaapa	476	0	0	0		0	0	0	0	0
99	1	13	109	-1	291	137	11.5	33	ABprppapp	-205	0	0	0		0	0	0	0	0
100	1	55	175	-1	525	228	16.0	34	MSpaaaa	147	0	0	0		0	0	0	0	0
101	1	96	120	-1	181	304	20.6	36	Caaap	347	-78	0	0		0	0	0	0	0
102	1	175	161	-1	485	114	13.3	33	ABpraaaap	92	0	0	0		0	0	0	0	0
103	1	143	65	-1	606	312	15.4	33	ABalaaaar	107	0	0	0		0	0	0	0	0
104	1	115	62	-1	546	183	13.1	32	ABalaapap	314	-24	0	0		0	0	0	0	0
105	1	6	185	-1	546	161	19.1	35	ABalaappp	355	-849	0	0		0	0	0	0	0
106	1	117	217	-1	250	175	4.5	34	ABprppppp	275	134	0	0		0	0	0	0	0
107	1	177	178	-1	445	290	14.1	30	MSaaapp	129	0	0	0		0	0	0	0	0
108	1	58	134	-1	454	136	10.1	29	ABprpaaaap	111	0	0	0		0	0	0	0	0
109	1	70	22	-1	383	361	22.4	35	ABplaaapp	333	749	0	0		0	0	0	0	0
110	1	198	28	-1	429	367	5.0	30	ABalppappp	196	-1122	0	0		0	0	0	0	0
111	1	161	89	-1	486	179	14.5	32	MSppapa	239	-671	0	0		0	0	0	0	0
112	1	20	210	-1	555	251	22.1	36	ABalappap	298	-501	0	0		0	0	0	0	0
113	1	168	83	-1	384	324	3.6	33	ABplpappa	331	258	0	0		0	0	0	0	0
114	1	40	42	-1	583	241	20.2	33	ABalappaa	378	0	0	0		0	0	0	0	0
115	1	195	219	-1	352	174	12.5	30	Dpaa	244	798	0	0		0	0	0	0	0
116	1	199	75	-1	310	189	11.9	32	Dppa	302	474	0	0		0	0	0	0	0
117	1	104	150	-1	431	180	10.1	31	MSpppaa	263	886	0	0		0	0	0	0	0
118	1	2	27	-1	274	344	4.6	28	ABplppppap	190	109	0	0		0	0	0	0	0
119	1	76	208	-1	539	281	16.4	28	MSaaaaap	205	491	0	0		0	0	0	0	0
120	1	138	81	-1	299	119	17.7	33	ABprapaap	293	85	0	0		0	0	0	0	0
121	1	128	165	-1	564	313	22.6	34	ABalapaap	337	-232	0	0		0	0	0	0	0
122	1	23	72	-1	513	376	10.4	33	ABalpaapp	40	0	0	0		0	0	0	0	0
123	1	140	148	-1	246	127	16.1	34	ABprappap	307	0	0	0		0	0	0	0	0
124	1	135	6	-1	315	383	19.6	34	ABplapaap	335	243	0	0		0	0	0	0	0
125	1	108	23	-1	556	370	10.9	30	ABalpaaap	305	640	0	0		0	0	0	0	0
126	1	125	52	-1	480	391	8.5	27	ABplpaaaaa	202	0	0	0		0	0	0	0	0
127	1	97	56	-1	324	409	15.2	30	ABplaapppp	458	0	0	0		0	0	0	0	0
128	1	204	215	-1	367	157	20.5	32	ABarpppaa	190	0	0	0		0	0	0	0	0
129	1	193	140	-1	414	246	10.6	34	MSpapaa	283	0	0	0		0	0	0	0	0
130	1	64	79	-1	528	250	3.7	33	ABarapaaa	320	1395	0	0		0	0	0	0	0
131	1	145	102	-1	472	218	13.8	35	MSpaapa	-93	0	0	0		0	0	0	0	0
132	1	132	54	-1	528	140	12.2	31	ABpraaaaa	107	0	0	0		0	0	0	0	0
133	1	46	190	-1	201	156	14.7	32	ABprapapp	273	0	0	0		0	0	0	0	0
134	1	171	39	-1	531	247	11.1	32	ABaraappa	315	-235	0	0		0	0	0	0	0
135	1	201	159	-1	347	239	14.5	36	Earp	350	-153	0	0		0	0	0	0	0
136	1	198	112	-1	467	371	4.7	29	ABalppappa	197	133	0	0		0	0	0	0	0
137	1	182	37	-1	496	145	9.3	29	ABprpaaaaa	185	-498	0	0		0	0	0	0	0
138	1	152	60	-1	384	186	4.7	28	ABprpappaa	162	0	0	0		0	0	0	0	0
139	1	69	53	-1	530	200	5.7	33	ABaraaapp	313	929	0	0		0	0	0	0	0
140	1	101	35	179	278	137	7.9	32	ABprpppaa	206	1817	0	0		0	0	0	0	0
141	1	142	131	-1	394	293	7.4	32	MSaapap	319	-137	0	0		0	0	0	0	0
142	1	44	113	-1	472	239	17.3	33	MSpaaap	-210	0	0	0		0	0	0	0	0
143	1	107	86	-1	352	110	8.0	30	ABprppaap	296	942	0	0		0	0	0	0	0
144	1	200	133	-1	368	362	11.7	29	Daaa	288	94	0	0		0	0	0	0	0
145	1	11	143	-1	367	292	5.2	27	MSaappa	-147	0	0	0		0	0	0	0	0
146	1	180	71	-1	330	139	9.6	33	ABprppapa	187	0	0	0		0	0	0	0	0
147	1	54	2	-1	403	191	22.3	36	ABarpappa	320	-507	0	0		0	0	0	0	0
148	1	43	70	-1	542	347	6.1	33	ABalpapaa	9	0	0	0		0	0	0	0	0
149	1	35	31	-1	286	306	9.1	31	Capaa	282	-490	0	0		0	0	0	0	0
150	1	5	163	-1	399	341	14.2	32	MSapapp	314	216	0	0		0	0	0	0	0
151	1	111	211	-1	453	340	22.3	30	ABplaaaapp	215	168	0	0		0	0	0	0	0
152	1	163	49	-1	510	197	10.5	31	MSppaaa	292	223	0	0		0	0	0	0	0
153	1	29	149	-1	441	131	17.1	29	ABpraaappp	150	0	0	0		0	0	0	0	0
154	1	151	12	-1	239	364	12.5	32	ABplapppa	341	0	0	0		0	0	0	0	0
155	1	192	135	-1	369	196	19.8	34	ABarpappp	284	-571	0	0		0	0	0	0	0
156	1	166	213	-1	216	360	17.1	34	ABplapapp	4	0	0	0		0	0	0	0	0
157	1	68	187	201	431	107	11.4	34	ABprpaaap	220	-1424	0	0		0	0	0	0	0
158	1	75	169	-1	258	280	9.0	32	Capap	75	0	0	0		0	0	0	0	0
159	1	34	152	-1	488	298	4.7	26	ABalpappap	194	152	0	0		0	0	0	0	0
160	1	48	36	-1	462	212	7.9	27	ABarapappa	213	0	0	0		0	0	0	0	0
161	1	51	100	-1	437	180	16.1	30	MSppapp	308	-510	0	0		0	0	0	0	0
162	1	137	96	153	489	181	6.5	32	ABarapppa	117	0	0	0		0	0	0	0	0
163	1	87	170	-1	390	312	23.0	34	ABarppaaa	342	138	0	0		0	0	0	0	0
164	1	74	17	216	492	294	11.4	34	ABaraapap	167	0	0	0		0	0	0	0	0
165	1	133	218	-1	399	180	13.2	29	MSpppap	-31	0	0	0		0	0	0	0	0
166	1	65	129	-1	442	440	17.6	27	ABplaappaa	220	-570	0	0		0	0	0	0	0
167	1	123	136	-1	391	107	9.6	32	ABprppaaa	289	-843	0	0		0	0	0	0	0
168	1	84	32	-1	479	229	4.5	29	ABarapapaa	201	783	0	0		0	0	0	0	0
169	1	81	194	-1	255	312	5.2	33	ABplppppp	204	-569	0	0		0	0	0	0	0
170	1	131	116	-1	429	322	18.5	38	Eala	381	276	0	0		0	0	0	0	0
171	1	136	76	-1	485	254	22.9	34	ABarpaaap	338	-188	0	0		0	0	0	0	0
172	1	164	21	-1	426	263	23.0	38	ABarpaapa	373	518	0	0		0	0	0	0	0
173	1	59	95	-1	169	317	16.4	33	Caapa	305	807	0	0		0	0	0	0	0
174	1	119	74	-1	218	210	7.8	35	Cpppa	334	568	0	0		0	0	0	0	0
175	1	100	145	-1	402	397	16.1	30	ABalpppppp	-235	0	0	0		0	0	0	0	0
176	1	188	25	-1	322	166	22.7	35	ABarpppap	337	314	0	0		0	0	0	0	0
177	1	89	196	-1	208	183	19.4	34	ABarppppp	344	542	0	0		0	0	0	0	0
178	1	91	205	-1	286	225	22.8	40	Cpaaa	401	265	0	0		0	0	0	0	0
179	1	2	221	-1	313	365	4.9	28	ABplppppaa	189	-836	0	0		0	0	0	0	0
180	1	176	130	-1	364	253	22.7	38	ABarpaapp	155	0	0	0		0	0	0	0	0
181	1	41	1	-1	563	249	7.3	34	ABaraaapa	-61	0	0	0		0	0	0	0	0
182	1	14	9	-1	320	348	13.2	32	Dapa	321	531	0	0		0	0	0	0	0
183	1	130	26	-1	245	365	6.7	34	ABplpppap	222	730	0	0		0	0	0	0	0
184	1	203	200	-1	442	399	16.9	29	ABalpppppa	162	0	0	0		0	0	0	0	0
185	1	1	124	-1	476	360	12.0	31	MSapaap	298	255	0	0		0	0	0	0	0
186	1	62	34	-1	305	146	5.0	33	ABprppppa	215	474	0	0		0	0	0	0	0
187	1	94	197	-1	492	396	21.2	34	ABplaapaa	223	0	0	0		0	0	0	0	0
188	1	57	15	-1	468	440	15.0	27	ABalpppapp	237	500	0	0		0	0	0	0	0
189	1	185	188	-1	282	311	13.8	33	Dapp	333	1347	0	0		0	0	0	0	0
190	1	167	157	-1	230	229	14.1	36	Eprp	-219	0	0	0		0	0	0	0	0
191	1	189	64	-1	359	434	17.0	30	ABplaapppa	142	0	0	0		0	0	0	0	0
192	1	103	107	-1	236	151	7.6	33	ABprpppap	254	0	0	0		0	0	0	0	0
193	1	141	186	-1	316	195	4.9	26	ABprpapppa	188	1076	0	0		0	0	0	0	0
194	1	162	176	-1	517	412	10.7	31	ABalppaap	294	330	0	0		0	0	0	0	0
195	1	32	167	-1	464	178	11.3	29	MSppaap	279	80	0	0		0	0	0	0	0
196	1	190	177	-1	249	283	14.8	37	Eplp	375	186	0	0		0	0	0	0	0
197	1	158	24	-1	502	298	23.5	37	ABarpaaaa	373	495	0	0		0	0	0	0	0
198	1	8	47	-1	325	326	9.0	32	Daap	272	-1490	0	0		0	0	0	0	0
199	1	148	68	-1	390	122	19.2	29	ABpraappap	231	486	0	0		0	0	0	0	0
200	1	105	98	-1	492	343	8.1	31	ABalpapap	292	335	0	0		0	0	0	0	0
201	1	36	223	-1	526	243	7.1	28	ABarapaapa	202	-807	0	0		0	0	0	0	0
202	1	127	198	-1	332	404	10.7	33	ABplppapa	297	-992	0	0		0	0	0	0	0
203	1	86	48	-1	402	218	6.2	31	ABarapappp	300	75	0	0		0	0	0	0	0
204	1	34	69	-1	530	302	5.7	27	ABalpappaa	201	416	0	0		0	0	0	0	0
205	1	82	105	117	442	148	21.7	35	ABpraapap	245	-770	0	0		0	0	0	0	0
206	1	187	93	-1	534	352	19.2	35	ABalapapp	407	0	0	0		0	0	0	0	0
207	1	84	222	-1	438	239	5.0	28	ABarapapap	194	-480	0	0		0	0	0	0	0
208	1	160	106	-1	439	198	21.9	30	ABarpapapp	261	152	0	0		0	0	0	0	0
209	1	147	146	-1	474	274	6.8	27	ABalpapppa	243	613	0	0		0	0	0	0	0
210	1	31	168	-1	502	297	18.9	34	MSaaaap	253	508	0	0		0	0	0	0	0
211	1	50	115	-1	336	117	20.2	35	ABprapaaa	226	0	0	0		0	0	0	0	0
212	1	80	63	-1	446	408	21.1	37	ABplaapap	261	159	0	0		0	0	0	0	0
213	1	15	118	-1	598	238	13.2	33	ABalaaaal	127	0	0	0		0	0	0	0	0
214	1	17	206	-1	368	164	15.5	32	MSppppa	185	0	0	0		0	0	0	0	0
215	1	10	155	-1	296	272	17.6	38	Epla	377	129	0	0		0	0	0	0	0
216	1	153	59	-1	550	208	21.1	32	ABalapppa	323	866	0	0		0	0	0	0	0
217	1	146	224	-1	474	400	17.5	27	ABalppppap	172	0	0	0		0	0	0	0	0
