# Supplementary material for: The AP-2 Transcription Factor APTF-2 Is Required for Neuroblast and Epidermal Morphogenesis in Caenorhabditis elegans Embryogenesis
Source: PLoS Genet. 2016 May 13;12(5):e1006048. doi: 10.1371/journal.pgen.1006048 (PMC4866721; doi:10.1371/journal.pgen.1006048)
Supplement: S3 Text — (ZIP) [file pgen.1006048.s031.zip › nuclei/t128-nuclei]

1	1	181	179	-1	565	256	7.0	33	ABaraaapa	132	0	0	0		0	0	0	0	0
2	1	147	220	-1	395	196	22.6	34	ABarpappa	345	425	0	0		0	0	0	0	0
3	1	61	195	-1	365	224	4.2	30	MSpappa	261	419	0	0		0	0	0	0	0
4	1	15	111	-1	335	206	5.5	30	ABprpappap	217	-173	0	0		0	0	0	0	0
5	1	74	114	-1	321	281	6.6	31	MSaappp	475	0	0	0		0	0	0	0	0
6	1	124	3	-1	315	384	18.9	35	ABplapaap	348	234	0	0		0	0	0	0	0
7	1	14	213	-1	216	349	9.0	31	ABplapppp	293	681	0	0		0	0	0	0	0
8	1	80	62	-1	488	229	6.6	28	ABarapaapp	206	139	0	0		0	0	0	0	0
9	1	182	30	-1	323	345	12.8	32	Dapa	265	166	0	0		0	0	0	0	0
10	1	73	22	-1	556	406	14.2	32	ABalppaaa	126	0	0	0		0	0	0	0	0
11	1	33	16	-1	585	344	12.5	32	ABalpaaaa	303	120	0	0		0	0	0	0	0
12	1	154	14	-1	242	369	11.6	32	ABplapppa	320	318	0	0		0	0	0	0	0
13	1	90	26	-1	325	99	15.1	30	ABpraapppp	262	126	0	0		0	0	0	0	0
14	1	37	52	-1	359	155	7.7	29	ABprpapaap	200	148	0	0		0	0	0	0	0
15	1	188	182	-1	476	438	15.4	27	ABalpppapp	263	420	0	0		0	0	0	0	0
16	1	31	71	-1	566	167	14.6	33	ABalaappa	266	-132	0	0		0	0	0	0	0
17	1	164	89	-1	508	292	11.7	28	ABaraapapa	202	469	0	0		0	0	0	0	0
18	1	39	19	-1	560	267	13.1	29	ABaraaaap	131	0	0	0		0	0	0	0	0
19	1	93	33	-1	256	387	19.6	36	ABplapapa	295	0	0	0		0	0	0	0	0
20	1	13	138	-1	517	189	19.8	33	ABalapppp	338	1155	0	0		0	0	0	0	0
21	1	172	223	-1	423	263	22.8	37	ABarpaapa	272	0	0	0		0	0	0	0	0
22	1	109	225	-1	383	365	21.7	35	ABplaaapp	284	-161	0	0		0	0	0	0	0
23	1	125	35	-1	552	363	10.7	30	ABalpaaap	299	308	0	0		0	0	0	0	0
24	1	197	77	-1	502	292	23.6	35	ABarpaaaa	343	1326	0	0		0	0	0	0	0
25	1	176	64	-1	316	165	22.6	34	ABarpppap	313	253	0	0		0	0	0	0	0
26	1	183	15	122	245	358	6.1	30	ABplpppap	313	0	0	0		0	0	0	0	0
27	1	118	6	-1	279	336	4.4	28	ABplppppap	198	105	0	0		0	0	0	0	0
28	1	110	84	-1	431	356	4.3	29	ABalppappp	193	-490	0	0		0	0	0	0	0
29	1	85	125	-1	572	198	10.3	32	ABalaapaa	297	372	0	0		0	0	0	0	0
30	1	2	90	-1	227	306	10.0	32	Cappa	290	-456	0	0		0	0	0	0	0
31	1	149	194	-1	291	310	8.8	32	Capaa	326	489	0	0		0	0	0	0	0
32	1	168	83	-1	480	219	4.2	29	ABarapapaa	231	-783	0	0		0	0	0	0	0
33	1	7	112	-1	368	231	7.6	31	MSpapap	273	115	0	0		0	0	0	0	0
34	1	186	129	136	304	149	4.8	31	ABprppppa	217	838	0	0		0	0	0	0	0
35	1	140	75	-1	267	162	8.1	26	ABprpppaap	192	289	0	0		0	0	0	0	0
36	1	160	65	-1	459	210	7.8	28	ABarapappa	221	137	0	0		0	0	0	0	0
37	1	137	200	-1	491	145	8.7	28	ABprpaaaaa	224	-191	0	0		0	0	0	0	0
38	1	35	115	-1	445	328	7.6	30	MSappaa	87	0	0	0		0	0	0	0	0
39	1	134	31	-1	533	243	10.8	31	ABaraappa	-239	0	0	0		0	0	0	0	0
40	1	9	73	-1	544	289	9.9	32	ABaraapaa	219	0	0	0		0	0	0	0	0
41	1	95	103	-1	605	256	16.4	33	ABalaaapa	122	0	0	0		0	0	0	0	0
42	1	114	159	-1	577	242	19.8	34	ABalappaa	310	-518	0	0		0	0	0	0	0
43	0	17	-1	-1	398	248	16.0	22		-70	0	0	0		0	0	0	0	0
44	1	38	91	-1	594	299	19.4	32	ABalapaaa	305	368	0	0		0	0	0	0	0
45	1	3	88	-1	379	112	13.4	30	ABprpaappp	235	415	0	0		0	0	0	0	0
46	1	96	118	-1	282	409	14.6	33	ABplappaa	96	0	0	0		0	0	0	0	0
47	1	198	78	-1	330	325	8.7	31	Daap	254	55	0	0		0	0	0	0	0
48	1	203	154	-1	400	211	6.1	31	ABarapappp	55	0	0	0		0	0	0	0	0
49	1	152	20	-1	507	191	10.8	31	MSppaaa	439	0	0	0		0	0	0	0	0
50	1	10	82	-1	525	416	17.5	33	ABalpppaa	669	0	0	0		0	0	0	0	0
51	1	26	37	-1	279	398	10.6	32	ABplppapp	474	0	0	0		0	0	0	0	0
52	1	126	102	-1	482	388	8.6	28	ABplpaaaaa	200	-739	0	0		0	0	0	0	0
53	1	139	38	-1	537	203	6.1	32	ABaraaapp	5	0	0	0		0	0	0	0	0
54	1	132	109	-1	520	131	11.5	33	ABpraaaaa	-76	0	0	0		0	0	0	0	0
55	1	89	101	-1	575	337	19.0	34	ABalapapa	-58	0	0	0		0	0	0	0	0
56	1	127	18	-1	326	415	14.8	29	ABplaapppp	287	453	0	0		0	0	0	0	0
57	1	43	100	237	444	421	13.1	32	ABplpaapa	-6	0	0	0		0	0	0	0	0
58	1	71	94	-1	364	98	16.5	30	ABpraapppa	289	762	0	0		0	0	0	0	0
59	1	216	189	-1	551	214	21.3	31	ABalapppa	-174	0	0	0		0	0	0	0	0
60	1	138	110	-1	382	175	4.5	27	ABprpappaa	198	1115	0	0		0	0	0	0	0
61	1	5	126	-1	507	380	15.7	27	ABalppppaa	199	501	0	0		0	0	0	0	0
62	1	104	132	-1	543	177	12.8	32	ABalaapap	266	-103	0	0		0	0	0	0	0
63	1	212	150	171	442	403	21.3	34	ABplaapap	163	0	0	0		0	0	0	0	0
64	1	191	175	-1	362	439	16.6	30	ABplaapppa	243	0	0	0		0	0	0	0	0
65	1	103	98	-1	605	311	15.2	33	ABalaaaar	401	0	0	0		0	0	0	0	0
66	1	12	104	-1	586	203	16.6	31	ABalaaapp	298	1606	0	0		0	0	0	0	0
67	1	22	44	-1	528	340	15.1	32	MSapaaa	284	56	0	0		0	0	0	0	0
68	1	199	161	-1	381	125	19.6	29	ABpraappap	216	181	0	0		0	0	0	0	0
69	1	204	201	-1	529	302	5.1	28	ABalpappaa	195	416	0	0		0	0	0	0	0
70	1	148	66	-1	535	352	6.3	32	ABalpapaa	179	0	0	0		0	0	0	0	0
71	1	146	61	-1	325	136	10.0	33	ABprppapa	143	0	0	0		0	0	0	0	0
72	1	122	72	-1	509	370	11.1	32	ABalpaapp	311	41	0	0		0	0	0	0	0
73	1	30	222	-1	418	375	23.8	36	ABplaaapa	308	73	0	0		0	0	0	0	0
74	1	174	163	-1	212	211	7.7	34	Cpppa	361	0	0	0		0	0	0	0	0
75	1	116	196	-1	310	186	12.1	32	Dppa	278	225	0	0		0	0	0	0	0
76	1	171	149	-1	483	252	23.1	33	ABarpaaap	302	1075	0	0		0	0	0	0	0
77	1	77	133	-1	546	326	9.2	31	ABalpaapap	40	0	0	0		0	0	0	0	0
78	1	82	108	-1	273	109	14.2	33	ABprappaa	227	0	0	0		0	0	0	0	0
79	1	130	176	-1	521	250	3.7	33	ABarapaaa	-114	0	0	0		0	0	0	0	0
80	1	78	158	-1	164	211	10.2	32	Cppap	244	0	0	0		0	0	0	0	0
81	1	120	239	-1	297	122	17.6	32	ABprapaap	318	-1737	0	0		0	0	0	0	0
82	1	59	127	-1	244	397	14.1	33	ABplappap	268	0	0	0		0	0	0	0	0
83	1	113	233	-1	386	323	4.0	33	ABplpappa	312	-386	0	0		0	0	0	0	0
84	1	58	181	-1	321	160	15.9	31	MSppppp	280	110	0	0		0	0	0	0	0
85	1	29	160	205	299	374	7.7	33	ABplpppaa	213	-187	0	0		0	0	0	0	0
86	1	143	4	-1	346	112	7.6	31	ABprppaap	22	0	0	0		0	0	0	0	0
87	1	42	28	-1	595	302	10.5	28	ABalpaapaa	236	341	0	0		0	0	0	0	0
88	1	62	203	-1	392	340	8.6	30	MSappap	295	591	0	0		0	0	0	0	0
89	1	111	50	-1	488	180	14.4	32	MSppapa	265	273	0	0		0	0	0	0	0
90	1	49	146	-1	489	340	22.2	31	ABplaaaapa	197	124	0	0		0	0	0	0	0
91	1	46	86	-1	374	415	8.0	30	ABplppaaa	300	-505	0	0		0	0	0	0	0
92	1	98	107	-1	507	127	15.2	34	ABpraaapa	160	0	0	0		0	0	0	0	0
93	1	206	190	-1	544	359	18.5	36	ABalapapp	330	1983	0	0		0	0	0	0	0
94	1	50	79	-1	184	276	5.6	34	Cpapp	339	-824	0	0		0	0	0	0	0
95	1	173	142	-1	170	322	16.3	33	Caapa	81	0	0	0		0	0	0	0	0
96	1	162	178	-1	508	188	7.2	26	ABarapppaa	182	1052	0	0		0	0	0	0	0
97	1	92	57	-1	234	356	20.9	34	ABarppapp	326	675	0	0		0	0	0	0	0
98	1	200	13	-1	495	341	7.9	33	ABalpapap	209	162	0	0		0	0	0	0	0
99	1	66	212	-1	423	150	13.6	30	ABprpaappa	202	736	0	0		0	0	0	0	0
100	1	161	56	-1	439	178	16.3	32	MSppapp	252	259	0	0		0	0	0	0	0
101	1	94	235	-1	515	148	19.6	30	ABpraapaaa	235	144	0	0		0	0	0	0	0
102	1	131	173	-1	473	217	13.7	34	MSpaapa	315	217	0	0		0	0	0	0	0
103	0	17	-1	-1	426	226	14.6	25		237	249	0	0		0	0	0	0	0
104	1	79	155	-1	202	159	10.7	33	ABprapppp	334	352	0	0		0	0	0	0	0
105	1	205	186	-1	421	158	22.1	30	ABpraapapp	249	-86	0	0		0	0	0	0	0
106	1	208	208	-1	431	203	22.4	32	ABarpapapp	233	155	0	0		0	0	0	0	0
107	1	192	144	-1	228	153	7.7	32	ABprpppap	329	-871	0	0		0	0	0	0	0
108	1	52	70	-1	403	430	12.2	28	ABplpaappa	212	-163	0	0		0	0	0	0	0
109	1	99	10	-1	282	135	11.5	33	ABprppapp	323	2256	0	0		0	0	0	0	0
110	1	24	128	-1	179	318	11.3	31	Caapp	164	0	0	0		0	0	0	0	0
111	1	18	139	-1	487	241	10.2	28	ABaraapppa	226	151	0	0		0	0	0	0	0
112	1	136	219	-1	473	379	4.7	27	ABalppappa	94	0	0	0		0	0	0	0	0
113	1	142	153	177	466	235	17.8	35	MSpaaap	130	0	0	0		0	0	0	0	0
114	1	68	2	-1	422	129	8.4	29	ABarappppp	234	757	0	0		0	0	0	0	0
115	1	211	106	-1	329	119	20.2	36	ABprapaaa	237	0	0	0		0	0	0	0	0
116	1	170	198	-1	426	325	18.4	37	Eala	171	0	0	0		0	0	0	0	0
117	1	205	47	-1	454	137	22.2	30	ABpraapapa	232	149	0	0		0	0	0	0	0
118	1	213	12	-1	595	234	12.6	33	ABalaaaal	-80	0	0	0		0	0	0	0	0
119	1	34	59	-1	591	269	10.1	31	ABaraaaaa	23	0	0	0		0	0	0	0	0
120	1	101	42	-1	186	316	20.7	36	Caaap	169	0	0	0		0	0	0	0	0
121	1	56	121	-1	505	426	14.0	28	ABalpppapa	228	812	0	0		0	0	0	0	0
122	1	4	188	-1	378	368	4.3	33	ABplpapap	-90	0	0	0		0	0	0	0	0
123	1	72	165	-1	462	137	6.2	28	ABarappppa	268	-195	0	0		0	0	0	0	0
124	1	185	164	-1	475	353	12.3	31	MSapaap	296	-17	0	0		0	0	0	0	0
125	1	60	27	-1	440	192	5.1	31	ABarappaa	413	0	0	0		0	0	0	0	0
126	1	69	218	234	407	148	4.6	35	ABarappap	-137	0	0	0		0	0	0	0	0
127	1	64	224	-1	318	317	4.1	32	ABplpappp	-103	0	0	0		0	0	0	0	0
128	1	40	11	-1	221	233	4.3	32	Cpppp	303	321	0	0		0	0	0	0	0
129	1	166	23	-1	450	443	17.9	26	ABplaappaa	235	665	0	0		0	0	0	0	0
130	1	180	170	227	364	252	22.7	39	ABarpaapp	306	-159	0	0		0	0	0	0	0
131	1	141	92	-1	391	288	7.4	32	MSaapap	141	0	0	0		0	0	0	0	0
132	1	32	29	-1	476	318	15.7	34	MSaaapa	315	486	0	0		0	0	0	0	0
133	1	144	167	-1	372	364	11.6	29	Daaa	258	246	0	0		0	0	0	0	0
134	1	108	63	-1	454	132	9.9	29	ABprpaaaap	-221	0	0	0		0	0	0	0	0
135	1	155	202	-1	366	195	19.9	34	ABarpappp	332	-522	0	0		0	0	0	0	0
136	1	167	184	-1	379	108	10.3	34	ABprppaaa	314	457	0	0		0	0	0	0	0
137	1	8	43	-1	301	209	16.6	38	Epra	373	1178	0	0		0	0	0	0	0
138	1	6	41	-1	408	376	6.9	32	ABplpapaa	176	0	0	0		0	0	0	0	0
139	1	47	193	-1	409	240	18.1	40	Eara	405	389	0	0		0	0	0	0	0
140	1	129	58	-1	404	244	9.8	32	MSpapaa	153	0	0	0		0	0	0	0	0
141	1	84	117	-1	314	237	6.7	31	MSpappp	10	0	0	0		0	0	0	0	0
142	1	94	39	-1	472	150	20.4	29	ABpraapaap	207	772	0	0		0	0	0	0	0
143	1	145	174	-1	365	285	4.9	26	MSaappa	193	0	0	0		0	0	0	0	0
144	1	52	236	-1	362	431	11.9	28	ABplpaappp	154	0	0	0		0	0	0	0	0
145	1	175	211	-1	402	406	15.8	31	ABalpppppp	274	115	0	0		0	0	0	0	0
146	1	209	46	-1	473	268	7.3	30	ABalpapppa	286	0	0	0		0	0	0	0	0
147	1	70	169	-1	331	337	22.8	36	ABarppaap	351	-470	0	0		0	0	0	0	0
148	1	123	228	-1	241	129	16.6	33	ABprappap	25	0	0	0		0	0	0	0	0
149	1	153	25	-1	436	134	17.4	32	ABpraaappp	250	-488	0	0		0	0	0	0	0
150	1	117	192	-1	430	182	10.5	30	MSpppaa	268	1167	0	0		0	0	0	0	0
151	1	36	166	-1	424	369	11.6	31	MSapppa	31	0	0	0		0	0	0	0	0
152	1	159	55	-1	480	293	4.9	26	ABalpappap	206	779	0	0		0	0	0	0	0
153	1	162	191	-1	468	173	6.0	26	ABarapppap	219	-532	0	0		0	0	0	0	0
154	1	54	156	-1	427	281	5.3	30	ABalpapppp	701	0	0	0		0	0	0	0	0
155	1	215	141	-1	297	275	17.5	38	Epla	373	171	0	0		0	0	0	0	0
156	1	67	53	-1	428	293	10.1	33	MSaapaa	331	305	0	0		0	0	0	0	0
157	1	190	130	-1	228	232	14.4	37	Eprp	365	-268	0	0		0	0	0	0	0
158	1	28	232	-1	453	362	14.5	32	MSapapa	-110	0	0	0		0	0	0	0	0
159	1	135	151	-1	344	237	14.2	36	Earp	360	-188	0	0		0	0	0	0	0
160	1	11	206	-1	483	337	4.2	32	ABalppapa	253	1030	0	0		0	0	0	0	0
161	1	102	76	-1	476	113	13.4	33	ABpraaaap	-84	0	0	0		0	0	0	0	0
162	1	55	9	-1	577	270	16.6	27	MSaaaaaa	199	166	0	0		0	0	0	0	0
163	1	150	226	-1	407	347	14.2	32	MSapapp	285	304	0	0		0	0	0	0	0
164	1	65	162	-1	400	428	19.3	30	ABplaappap	291	761	0	0		0	0	0	0	0
165	1	121	81	-1	566	313	22.3	35	ABalapaap	430	0	0	0		0	0	0	0	0
166	1	21	8	-1	419	99	16.1	35	ABprpaapa	186	0	0	0		0	0	0	0	0
167	1	195	131	-1	463	179	10.8	29	MSppaap	149	0	0	0		0	0	0	0	0
168	1	210	134	210	492	296	19.3	34	MSaaaap	326	1350	0	0		0	0	0	0	0
169	1	158	183	-1	263	279	9.4	33	Capap	400	0	0	0		0	0	0	0	0
170	1	163	172	-1	385	314	22.6	34	ABarppaaa	387	0	0	0		0	0	0	0	0
171	1	57	51	-1	483	199	21.8	30	ABarpapapa	235	-477	0	0		0	0	0	0	0
172	1	23	197	-1	445	388	9.1	27	ABplpaaaap	236	-130	0	0		0	0	0	0	0
173	1	81	68	-1	147	262	13.7	37	Cpapa	351	-120	0	0		0	0	0	0	0
174	1	20	74	-1	172	240	20.3	36	Cpaap	338	686	0	0		0	0	0	0	0
175	1	100	49	-1	529	227	15.6	35	MSpaaaa	142	0	0	0		0	0	0	0	0
176	1	194	96	-1	523	412	11.5	32	ABalppaap	287	5	0	0		0	0	0	0	0
177	1	196	204	-1	254	282	14.8	37	Eplp	374	567	0	0		0	0	0	0	0
178	1	107	36	-1	448	285	14.4	31	MSaaapp	130	0	0	0		0	0	0	0	0
179	1	140	199	-1	282	113	8.4	27	ABprpppaaa	202	-347	0	0		0	0	0	0	0
180	1	75	45	-1	181	210	14.7	34	Cppaa	306	304	0	0		0	0	0	0	0
181	1	48	7	-1	232	138	12.3	31	ABprapppa	207	0	0	0		0	0	0	0	0
182	1	83	95	-1	224	272	7.3	33	Cappp	136	0	0	0		0	0	0	0	0
183	1	51	215	-1	350	153	4.4	32	ABprpapap	283	-813	0	0		0	0	0	0	0
184	1	19	32	-1	270	220	11.5	32	Dppp	322	7	0	0		0	0	0	0	0
185	1	105	137	-1	555	166	18.3	36	ABalaappp	157	0	0	0		0	0	0	0	0
186	1	193	180	-1	313	189	5.0	27	ABprpapppa	133	0	0	0		0	0	0	0	0
187	1	157	5	-1	439	108	11.9	25	ABprpaaapa	150	0	0	0		0	0	0	0	0
188	1	189	147	-1	282	312	13.7	33	Dapp	290	-83	0	0		0	0	0	0	0
189	1	1	152	-1	236	290	23.5	38	Caaaa	340	279	0	0		0	0	0	0	0
190	1	133	48	168	198	166	15.5	33	ABprapapp	-27	0	0	0		0	0	0	0	0
191	1	18	221	-1	440	241	11.5	30	ABaraapppp	152	0	0	0		0	0	0	0	0
192	1	44	230	-1	366	371	14.8	31	MSapppp	290	347	0	0		0	0	0	0	0
193	1	86	209	-1	267	201	6.5	28	ABprpapppp	458	0	0	0		0	0	0	0	0
194	1	169	123	143	260	301	5.2	33	ABplppppp	62	0	0	0		0	0	0	0	0
195	1	41	1	-1	224	156	19.7	35	ABprapapa	320	274	0	0		0	0	0	0	0
196	1	177	99	-1	201	191	19.9	34	ABarppppp	-111	0	0	0		0	0	0	0	0
197	1	187	40	-1	489	384	21.1	36	ABplaapaa	211	0	0	0		0	0	0	0	0
198	1	202	87	-1	334	406	10.4	32	ABplppapa	259	0	0	0		0	0	0	0	0
199	1	45	124	-1	429	108	20.5	29	ABpraappaa	229	254	0	0		0	0	0	0	0
200	1	184	60	-1	445	403	16.6	28	ABalpppppa	282	425	0	0		0	0	0	0	0
201	1	157	214	-1	409	107	11.7	26	ABprpaaapp	200	450	0	0		0	0	0	0	0
202	1	37	17	-1	402	152	8.1	28	ABprpapaaa	235	173	0	0		0	0	0	0	0
203	1	76	119	-1	524	359	22.8	37	ABplaaaaa	215	-503	0	0		0	0	0	0	0
204	1	88	187	-1	512	192	23.6	37	ABarpapaa	374	777	0	0		0	0	0	0	0
205	1	178	216	-1	283	234	22.5	40	Cpaaa	403	944	0	0		0	0	0	0	0
206	1	214	120	-1	364	162	15.4	34	MSppppa	341	-860	0	0		0	0	0	0	0
207	1	63	85	-1	288	359	22.3	35	ABarppapa	292	-833	0	0		0	0	0	0	0
208	1	119	97	-1	528	285	16.3	28	MSaaaaap	212	869	0	0		0	0	0	0	0
209	1	97	34	-1	362	388	18.4	36	ABplapaaa	162	0	0	0		0	0	0	0	0
210	1	112	24	-1	553	258	22.3	35	ABalappap	327	1003	0	0		0	0	0	0	0
211	1	151	54	-1	435	337	22.4	31	ABplaaaapp	247	-144	0	0		0	0	0	0	0
212	1	87	231	-1	269	172	22.8	36	ABarppppa	360	468	0	0		0	0	0	0	0
213	1	156	113	-1	217	366	16.2	35	ABplapapp	324	2	0	0		0	0	0	0	0
214	1	25	93	-1	333	211	8.8	28	Dpap	271	-188	0	0		0	0	0	0	0
215	1	128	185	-1	360	159	20.5	31	ABarpppaa	372	0	0	0		0	0	0	0	0
216	1	164	207	-1	472	284	11.4	27	ABaraapapp	201	1094	0	0		0	0	0	0	0
217	1	106	217	-1	249	180	4.5	34	ABprppppp	343	-535	0	0		0	0	0	0	0
218	1	165	67	-1	396	176	13.1	29	MSpppap	138	0	0	0		0	0	0	0	0
219	1	115	229	-1	349	173	12.8	29	Dpaa	-108	0	0	0		0	0	0	0	0
220	1	91	21	-1	352	321	16.0	36	Ealp	357	165	0	0		0	0	0	0	0
221	1	179	140	-1	323	366	4.4	27	ABplppppaa	210	420	0	0		0	0	0	0	0
222	1	207	148	-1	434	231	4.5	29	ABarapapap	206	147	0	0		0	0	0	0	0
223	1	201	105	-1	528	245	6.6	27	ABarapaapa	196	1044	0	0		0	0	0	0	0
224	1	217	69	-1	472	402	18.1	27	ABalppppap	237	-426	0	0		0	0	0	0	0
225	1	53	80	135	425	424	9.0	34	ABplpaaap	277	-325	0	0		0	0	0	0	0
226	1	27	116	-1	477	152	15.8	28	ABpraaappa	210	-551	0	0		0	0	0	0	0
227	1	16	157	-1	343	391	6.2	31	ABplppaap	-219	0	0	0		0	0	0	0	0
