# Supplementary material for: The AP-2 Transcription Factor APTF-2 Is Required for Neuroblast and Epidermal Morphogenesis in Caenorhabditis elegans Embryogenesis
Source: PLoS Genet. 2016 May 13;12(5):e1006048. doi: 10.1371/journal.pgen.1006048 (PMC4866721; doi:10.1371/journal.pgen.1006048)
Supplement: S3 Text — (ZIP) [file pgen.1006048.s031.zip › nuclei/t129-nuclei]

1	1	195	219	-1	229	158	20.4	35	ABprapapa	142	0	0	0		0	0	0	0	0
2	1	114	157	-1	422	128	9.1	29	ABarappppp	251	163	0	0		0	0	0	0	0
3	1	6	84	-1	313	382	19.0	34	ABplapaap	118	0	0	0		0	0	0	0	0
4	1	86	34	-1	341	107	7.5	31	ABprppaap	-29	0	0	0		0	0	0	0	0
5	1	187	113	-1	448	104	11.9	26	ABprpaaapa	198	481	0	0		0	0	0	0	0
6	1	27	192	-1	278	336	4.3	28	ABplppppap	58	0	0	0		0	0	0	0	0
7	1	181	79	-1	235	133	12.1	32	ABprapppa	317	473	0	0		0	0	0	0	0
8	1	166	179	203	423	99	16.2	34	ABprpaapa	166	0	0	0		0	0	0	0	0
9	1	162	10	-1	570	273	16.2	28	MSaaaaaa	234	-1083	0	0		0	0	0	0	0
10	1	109	207	-1	281	133	10.6	33	ABprppapp	326	-1074	0	0		0	0	0	0	0
11	1	128	176	-1	219	231	4.3	32	Cpppp	287	16	0	0		0	0	0	0	0
12	1	118	47	-1	595	233	12.1	33	ABalaaaal	220	0	0	0		0	0	0	0	0
13	1	98	22	33	487	336	8.0	31	ABalpapap	-171	0	0	0		0	0	0	0	0
14	1	12	28	-1	241	369	10.9	31	ABplapppa	307	240	0	0		0	0	0	0	0
15	1	26	248	-1	239	331	5.1	25	ABplpppapp	199	1314	0	0		0	0	0	0	0
16	1	11	25	-1	585	347	11.8	31	ABalpaaaa	155	0	0	0		0	0	0	0	0
17	1	202	109	-1	407	156	7.9	27	ABprpapaaa	200	1130	0	0		0	0	0	0	0
18	1	56	141	-1	323	414	15.2	30	ABplaapppp	265	493	0	0		0	0	0	0	0
19	1	18	147	-1	562	266	12.9	31	ABaraaaap	308	16	0	0		0	0	0	0	0
20	1	49	82	-1	510	194	10.6	31	MSppaaa	290	170	0	0		0	0	0	0	0
21	1	220	140	-1	355	323	15.7	38	Ealp	356	-195	0	0		0	0	0	0	0
22	1	10	24	-1	554	400	13.2	31	ABalppaaa	425	0	0	0		0	0	0	0	0
23	1	129	80	-1	449	443	17.7	27	ABplaappaa	243	81	0	0		0	0	0	0	0
24	1	210	233	-1	562	252	22.3	36	ABalappap	318	379	0	0		0	0	0	0	0
25	1	149	105	-1	442	136	17.4	30	ABpraaappp	273	123	0	0		0	0	0	0	0
26	1	13	143	-1	329	99	15.4	29	ABpraapppp	295	210	0	0		0	0	0	0	0
27	1	125	63	250	434	188	5.1	32	ABarappaa	195	98	0	0		0	0	0	0	0
28	1	87	90	-1	591	305	9.6	28	ABalpaapaa	345	0	0	0		0	0	0	0	0
29	1	132	32	-1	481	315	15.8	34	MSaaapa	339	133	0	0		0	0	0	0	0
30	1	9	231	-1	324	349	12.9	32	Dapa	318	455	0	0		0	0	0	0	0
31	1	39	21	-1	538	242	11.0	32	ABaraappa	76	0	0	0		0	0	0	0	0
32	1	184	142	-1	274	215	11.6	33	Dppp	334	-157	0	0		0	0	0	0	0
33	1	19	170	-1	255	387	19.3	34	ABplapapa	316	336	0	0		0	0	0	0	0
34	1	209	103	-1	360	388	18.7	37	ABplapaaa	256	-778	0	0		0	0	0	0	0
35	1	23	42	-1	548	357	10.9	31	ABalpaaap	273	247	0	0		0	0	0	0	0
36	1	178	59	-1	448	290	14.6	30	MSaaapp	140	0	0	0		0	0	0	0	0
37	1	51	97	-1	285	394	10.3	32	ABplppapp	466	0	0	0		0	0	0	0	0
38	1	53	58	-1	531	206	5.7	33	ABaraaapp	-28	0	0	0		0	0	0	0	0
39	1	142	165	-1	469	155	20.4	30	ABpraapaap	221	-172	0	0		0	0	0	0	0
40	1	197	76	128	488	383	21.0	36	ABplaapaa	223	-123	0	0		0	0	0	0	0
41	1	138	159	-1	409	369	7.3	32	ABplpapaa	315	782	0	0		0	0	0	0	0
42	1	120	216	-1	185	317	20.9	36	Caaap	366	1136	0	0		0	0	0	0	0
43	1	137	95	-1	307	208	17.3	38	Epra	382	-29	0	0		0	0	0	0	0
44	1	67	210	-1	533	339	15.4	32	MSapaaa	325	255	0	0		0	0	0	0	0
45	1	180	188	-1	181	206	15.2	33	Cppaa	335	-289	0	0		0	0	0	0	0
46	1	146	136	-1	483	273	7.5	29	ABalpapppa	246	280	0	0		0	0	0	0	0
47	1	117	6	-1	459	129	21.9	29	ABpraapapa	258	-141	0	0		0	0	0	0	0
48	1	190	205	-1	198	157	14.3	28	ABprapappp	266	-313	0	0		0	0	0	0	0
49	1	175	77	129	531	231	15.8	35	MSpaaaa	162	0	0	0		0	0	0	0	0
50	1	89	178	-1	490	184	13.9	31	MSppapa	269	-658	0	0		0	0	0	0	0
51	1	171	239	-1	485	201	21.4	31	ABarpapapa	232	153	0	0		0	0	0	0	0
52	1	14	183	-1	353	151	8.2	31	ABprpapaap	212	-526	0	0		0	0	0	0	0
53	1	156	181	-1	424	291	10.4	32	MSaapaa	-12	0	0	0		0	0	0	0	0
54	1	211	177	-1	429	339	22.2	31	ABplaaaapp	271	798	0	0		0	0	0	0	0
55	1	152	1	-1	473	295	4.9	28	ABalpappap	245	558	0	0		0	0	0	0	0
56	1	100	154	-1	442	180	16.6	32	MSppapp	238	887	0	0		0	0	0	0	0
57	1	97	229	-1	232	358	20.7	35	ABarppapp	290	72	0	0		0	0	0	0	0
58	1	140	238	-1	403	239	10.0	32	MSpapaa	273	21	0	0		0	0	0	0	0
59	1	119	11	-1	589	269	9.0	32	ABaraaaaa	-471	0	0	0		0	0	0	0	0
60	1	200	38	-1	448	409	16.2	28	ABalpppppa	227	157	0	0		0	0	0	0	0
61	1	71	71	221	324	133	10.3	35	ABprppapa	225	476	0	0		0	0	0	0	0
62	1	8	73	-1	477	230	6.8	29	ABarapaapp	213	139	0	0		0	0	0	0	0
63	1	134	52	-1	453	135	10.4	29	ABprpaaaap	271	1004	0	0		0	0	0	0	0
64	1	25	106	-1	316	163	22.6	34	ABarpppap	342	1170	0	0		0	0	0	0	0
65	1	36	50	-1	452	215	8.1	27	ABarapappa	257	-190	0	0		0	0	0	0	0
66	1	70	49	-1	524	355	6.3	31	ABalpapaa	164	0	0	0		0	0	0	0	0
67	1	218	46	-1	392	177	12.7	29	MSpppap	247	-1747	0	0		0	0	0	0	0
68	1	173	70	-1	147	258	13.7	37	Cpapa	230	0	0	0		0	0	0	0	0
69	1	224	149	-1	472	409	18.3	30	ABalppppap	253	193	0	0		0	0	0	0	0
70	1	108	193	-1	401	440	12.4	27	ABplpaappa	208	-477	0	0		0	0	0	0	0
71	1	16	145	-1	570	170	14.0	34	ABalaappa	-130	0	0	0		0	0	0	0	0
72	1	72	5	-1	510	364	11.4	31	ABalpaapp	149	0	0	0		0	0	0	0	0
73	1	40	2	-1	541	289	9.5	32	ABaraapaa	216	0	0	0		0	0	0	0	0
74	1	174	237	-1	169	242	20.3	37	Cpaap	364	352	0	0		0	0	0	0	0
75	1	35	19	-1	273	168	8.2	27	ABprpppaap	201	307	0	0		0	0	0	0	0
76	1	161	93	-1	477	123	13.4	34	ABpraaaap	125	0	0	0		0	0	0	0	0
77	1	24	36	-1	504	293	23.5	35	ABarpaaaa	346	-427	0	0		0	0	0	0	0
78	1	47	120	-1	332	326	8.6	31	Daap	305	-269	0	0		0	0	0	0	0
79	1	94	94	-1	184	273	5.5	34	Cpapp	300	0	0	0		0	0	0	0	0
80	1	225	67	-1	408	426	9.6	27	ABplpaaapp	193	132	0	0		0	0	0	0	0
81	1	165	96	-1	569	313	22.4	34	ABalapaap	324	159	0	0		0	0	0	0	0
82	1	50	110	-1	529	413	17.5	34	ABalpppaa	5	0	0	0		0	0	0	0	0
83	1	32	20	-1	469	220	4.1	29	ABarapapaa	240	-166	0	0		0	0	0	0	0
84	1	28	72	-1	427	356	3.9	28	ABalppappp	226	-497	0	0		0	0	0	0	0
85	1	207	225	-1	288	362	22.2	35	ABarppapa	340	1070	0	0		0	0	0	0	0
86	1	91	98	-1	377	415	8.6	31	ABplppaaa	272	417	0	0		0	0	0	0	0
87	1	198	17	-1	334	404	10.4	32	ABplppapa	294	253	0	0		0	0	0	0	0
88	1	45	112	-1	376	113	13.5	30	ABprpaappp	254	-1481	0	0		0	0	0	0	0
89	1	17	53	-1	516	295	12.4	30	ABaraapapa	158	0	0	0		0	0	0	0	0
90	1	30	138	-1	232	305	9.7	32	Cappa	285	789	0	0		0	0	0	0	0
91	1	44	39	-1	591	304	18.7	32	ABalapaaa	39	0	0	0		0	0	0	0	0
92	1	131	102	-1	387	285	7.6	32	MSaapap	326	228	0	0		0	0	0	0	0
93	1	214	240	-1	331	204	9.3	28	Dpap	283	-132	0	0		0	0	0	0	0
94	1	58	101	-1	368	97	16.7	30	ABpraapppa	269	-357	0	0		0	0	0	0	0
95	1	182	85	-1	220	265	7.6	33	Cappp	322	-422	0	0		0	0	0	0	0
96	1	176	99	-1	520	416	11.3	31	ABalppaap	149	0	0	0		0	0	0	0	0
97	1	208	89	-1	534	287	16.6	30	MSaaaaap	239	876	0	0		0	0	0	0	0
98	1	65	9	-1	605	313	14.2	33	ABalaaaar	444	0	0	0		0	0	0	0	0
99	1	196	119	-1	203	192	21.3	36	ABarppppp	361	437	0	0		0	0	0	0	0
100	1	57	75	-1	431	434	13.1	27	ABplpaapap	211	197	0	0		0	0	0	0	0
101	1	55	15	-1	580	344	19.1	32	ABalapapa	318	-96	0	0		0	0	0	0	0
102	1	52	18	-1	486	390	9.0	29	ABplpaaaaa	-126	0	0	0		0	0	0	0	0
103	1	41	69	246	601	251	16.5	33	ABalaaapa	226	-642	0	0		0	0	0	0	0
104	1	66	118	-1	588	208	16.6	32	ABalaaapp	38	0	0	0		0	0	0	0	0
105	1	223	14	-1	520	241	6.5	27	ABarapaapa	118	0	0	0		0	0	0	0	0
106	1	115	166	-1	337	119	20.3	35	ABprapaaa	317	1451	0	0		0	0	0	0	0
107	1	92	144	-1	506	134	15.3	35	ABpraaapa	311	-486	0	0		0	0	0	0	0
108	1	78	209	-1	273	111	13.8	33	ABprappaa	-126	0	0	0		0	0	0	0	0
109	1	54	51	-1	521	130	11.6	32	ABpraaaaa	284	857	0	0		0	0	0	0	0
110	1	60	132	-1	383	173	4.4	28	ABprpappaa	231	-1588	0	0		0	0	0	0	0
111	1	4	211	-1	332	202	5.2	29	ABprpappap	219	84	0	0		0	0	0	0	0
112	1	33	41	-1	363	230	7.5	32	MSpapap	119	0	0	0		0	0	0	0	0
113	1	213	55	-1	211	363	15.3	33	ABplapapp	387	0	0	0		0	0	0	0	0
114	1	5	66	-1	319	280	6.5	31	MSaappp	329	0	0	0		0	0	0	0	0
115	1	38	116	-1	442	329	7.4	31	MSappaa	272	-1216	0	0		0	0	0	0	0
116	1	226	163	-1	475	163	15.9	28	ABpraaappa	240	695	0	0		0	0	0	0	0
117	1	141	185	-1	311	229	6.9	31	MSpappp	252	0	0	0		0	0	0	0	0
118	1	46	45	-1	282	405	14.4	32	ABplappaa	-85	0	0	0		0	0	0	0	0
119	1	203	61	199	527	357	22.4	36	ABplaaaaa	122	0	0	0		0	0	0	0	0
120	1	206	242	-1	366	158	15.5	32	MSppppa	325	-825	0	0		0	0	0	0	0
121	1	121	62	-1	511	425	14.5	28	ABalpppapa	192	0	0	0		0	0	0	0	0
122	1	26	190	-1	252	367	6.5	26	ABplpppapa	178	-887	0	0		0	0	0	0	0
123	1	194	43	-1	269	307	5.1	27	ABplpppppa	204	405	0	0		0	0	0	0	0
124	1	199	86	-1	431	106	20.3	29	ABpraappaa	223	-39	0	0		0	0	0	0	0
125	1	29	26	-1	571	201	10.2	32	ABalaapaa	363	0	0	0		0	0	0	0	0
126	1	61	217	-1	507	377	16.0	28	ABalppppaa	439	0	0	0		0	0	0	0	0
127	1	82	115	-1	240	392	14.0	33	ABplappap	311	-567	0	0		0	0	0	0	0
128	1	110	29	-1	181	312	11.3	32	Caapp	306	-458	0	0		0	0	0	0	0
129	1	34	130	-1	318	132	5.4	26	ABprppppaa	183	-119	0	0		0	0	0	0	0
130	1	157	234	-1	232	224	14.4	36	Eprp	362	-345	0	0		0	0	0	0	0
131	1	167	92	-1	465	185	10.5	29	MSppaap	242	147	0	0		0	0	0	0	0
132	1	62	68	-1	544	176	12.7	31	ABalaapap	176	0	0	0		0	0	0	0	0
133	1	77	162	-1	548	326	8.0	31	ABalpaapap	43	0	0	0		0	0	0	0	0
134	1	168	186	-1	519	288	19.8	29	MSaaaapa	213	165	0	0		0	0	0	0	0
135	1	225	27	-1	453	425	8.4	28	ABplpaaapa	234	742	0	0		0	0	0	0	0
136	1	34	236	-1	277	151	4.5	28	ABprppppap	202	-428	0	0		0	0	0	0	0
137	1	185	227	-1	555	171	18.0	36	ABalaappp	327	102	0	0		0	0	0	0	0
138	1	20	137	-1	518	180	20.9	36	ABalapppp	350	687	0	0		0	0	0	0	0
139	1	111	111	-1	489	248	10.3	28	ABaraapppa	-171	0	0	0		0	0	0	0	0
140	1	221	230	-1	320	366	4.3	28	ABplppppaa	127	0	0	0		0	0	0	0	0
141	1	155	146	-1	296	277	17.3	38	Epla	382	351	0	0		0	0	0	0	0
142	1	95	54	-1	170	321	15.9	33	Caapa	73	0	0	0		0	0	0	0	0
143	1	194	232	-1	246	275	5.1	27	ABplpppppp	193	-543	0	0		0	0	0	0	0
144	1	107	228	243	227	156	8.3	34	ABprpppap	20	0	0	0		0	0	0	0	0
145	0	103	-1	-1	426	221	14.7	26		222	386	0	0		0	0	0	0	0
146	1	90	197	-1	488	336	22.4	30	ABplaaaapa	208	434	0	0		0	0	0	0	0
147	1	188	127	-1	282	311	13.6	33	Dapp	326	-90	0	0		0	0	0	0	0
148	1	222	241	-1	429	231	4.4	28	ABarapapap	219	-1104	0	0		0	0	0	0	0
149	1	76	12	-1	486	254	22.8	34	ABarpaaap	326	-74	0	0		0	0	0	0	0
150	1	63	189	-1	421	403	20.6	31	ABplaapapp	259	-172	0	0		0	0	0	0	0
151	1	159	173	-1	343	240	14.2	37	Earp	372	-66	0	0		0	0	0	0	0
152	1	189	164	-1	235	292	23.6	39	Caaaa	389	1039	0	0		0	0	0	0	0
153	1	113	153	-1	454	240	17.4	30	MSpaaapp	204	-802	0	0		0	0	0	0	0
154	1	48	48	-1	394	211	5.5	30	ABarapappp	87	0	0	0		0	0	0	0	0
155	1	104	244	-1	202	155	11.3	34	ABprapppp	328	-150	0	0		0	0	0	0	0
156	1	154	160	-1	426	278	5.4	31	ABalpapppp	78	0	0	0		0	0	0	0	0
157	1	227	191	-1	354	392	6.0	33	ABplppaap	152	0	0	0		0	0	0	0	0
158	1	80	187	-1	166	205	10.4	32	Cppap	325	-869	0	0		0	0	0	0	0
159	1	42	40	-1	577	248	19.5	35	ABalappaa	335	-453	0	0		0	0	0	0	0
160	1	85	206	-1	327	384	7.8	27	ABplpppaaa	211	422	0	0		0	0	0	0	0
161	1	68	23	-1	390	123	19.5	31	ABpraappap	241	187	0	0		0	0	0	0	0
162	1	164	198	-1	392	430	19.3	31	ABplaappap	287	-552	0	0		0	0	0	0	0
163	1	74	87	-1	209	207	8.1	34	Cpppa	349	0	0	0		0	0	0	0	0
164	1	124	44	-1	470	348	12.4	31	MSapaap	320	0	0	0		0	0	0	0	0
165	1	123	135	-1	468	141	6.8	28	ABarappppa	242	110	0	0		0	0	0	0	0
166	1	151	57	-1	426	374	11.8	31	MSapppa	-269	0	0	0		0	0	0	0	0
167	1	133	172	-1	376	366	11.6	29	Daaa	278	-176	0	0		0	0	0	0	0
168	1	190	226	-1	199	163	17.5	28	ABprapappa	237	956	0	0		0	0	0	0	0
169	1	147	88	-1	328	335	22.5	36	ABarppaap	340	415	0	0		0	0	0	0	0
170	1	130	201	-1	383	250	22.2	33	ABarpaappa	258	463	0	0		0	0	0	0	0
171	1	63	161	-1	464	413	21.7	29	ABplaapapa	222	-158	0	0		0	0	0	0	0
172	1	170	195	-1	383	313	22.7	34	ABarppaaa	94	0	0	0		0	0	0	0	0
173	1	102	30	-1	479	222	14.1	32	MSpaapa	-187	0	0	0		0	0	0	0	0
174	1	143	150	-1	360	285	5.3	28	MSaappa	133	0	0	0		0	0	0	0	0
175	1	64	182	-1	358	437	16.4	30	ABplaapppa	30	0	0	0		0	0	0	0	0
176	1	79	7	-1	508	256	4.1	34	ABarapaaa	302	469	0	0		0	0	0	0	0
177	1	113	148	-1	490	244	18.3	30	MSpaaapa	211	-494	0	0		0	0	0	0	0
178	1	96	204	-1	506	184	6.8	27	ABarapppaa	192	-197	0	0		0	0	0	0	0
179	1	1	107	131	556	260	6.4	36	ABaraaapa	244	147	0	0		0	0	0	0	0
180	1	186	200	-1	309	179	5.2	28	ABprpapppa	208	-815	0	0		0	0	0	0	0
181	1	84	133	-1	327	156	16.3	30	MSppppp	177	0	0	0		0	0	0	0	0
182	1	15	134	-1	477	437	15.7	28	ABalpppapp	247	65	0	0		0	0	0	0	0
183	1	169	155	-1	261	273	9.5	32	Capap	393	0	0	0		0	0	0	0	0
184	1	136	4	-1	376	113	10.4	33	ABprppaaa	145	0	0	0		0	0	0	0	0
185	1	215	100	-1	363	158	20.7	32	ABarpppaa	280	-356	0	0		0	0	0	0	0
186	1	105	220	-1	420	156	22.3	31	ABpraapapp	229	-398	0	0		0	0	0	0	0
187	1	204	139	-1	508	195	24.3	36	ABarpapaa	340	-106	0	0		0	0	0	0	0
188	1	122	81	-1	383	368	4.2	32	ABplpapap	238	0	0	0		0	0	0	0	0
189	1	59	196	-1	551	212	21.3	34	ABalapppa	80	0	0	0		0	0	0	0	0
190	1	93	31	-1	538	358	18.5	34	ABalapapp	-162	0	0	0		0	0	0	0	0
191	1	153	224	-1	465	173	6.2	26	ABarapppap	191	1029	0	0		0	0	0	0	0
192	1	150	184	-1	431	186	10.3	30	MSpppaa	-79	0	0	0		0	0	0	0	0
193	1	139	167	-1	407	236	17.9	40	Eara	397	264	0	0		0	0	0	0	0
194	1	31	194	-1	289	309	8.8	34	Capaa	211	0	0	0		0	0	0	0	0
195	1	3	152	-1	360	220	4.4	30	MSpappa	105	0	0	0		0	0	0	0	0
196	1	75	78	-1	313	181	12.5	32	Dppa	254	-89	0	0		0	0	0	0	0
197	1	172	83	-1	445	391	9.3	27	ABplpaaaap	234	384	0	0		0	0	0	0	0
198	1	116	215	-1	425	331	18.1	37	Eala	379	-623	0	0		0	0	0	0	0
199	1	179	223	-1	282	111	7.7	29	ABprpppaaa	197	-954	0	0		0	0	0	0	0
200	1	37	202	-1	493	150	9.0	26	ABprpaaaaa	243	-484	0	0		0	0	0	0	0
201	1	69	104	-1	520	306	4.7	28	ABalpappaa	97	0	0	0		0	0	0	0	0
202	1	135	158	-1	369	194	20.3	34	ABarpappp	344	-19	0	0		0	0	0	0	0
203	1	88	235	-1	391	340	8.6	30	MSappap	269	0	0	0		0	0	0	0	0
204	1	177	91	-1	254	281	14.9	37	Eplp	378	392	0	0		0	0	0	0	0
205	1	85	171	-1	283	366	7.3	27	ABplpppaap	195	1059	0	0		0	0	0	0	0
206	1	160	245	251	479	345	4.2	34	ABalppapa	221	-216	0	0		0	0	0	0	0
207	1	216	156	-1	469	285	11.7	27	ABaraapapp	-156	0	0	0		0	0	0	0	0
208	1	106	169	-1	435	205	22.4	33	ABarpapapp	327	463	0	0		0	0	0	0	0
209	1	193	175	-1	269	204	6.5	29	ABprpapppp	215	-478	0	0		0	0	0	0	0
210	1	168	151	-1	467	299	19.8	29	MSaaaapp	216	479	0	0		0	0	0	0	0
211	1	145	125	-1	406	413	15.6	32	ABalpppppp	123	0	0	0		0	0	0	0	0
212	1	99	108	-1	423	149	13.3	29	ABprpaappa	249	409	0	0		0	0	0	0	0
213	1	7	64	-1	217	343	8.4	32	ABplapppp	54	0	0	0		0	0	0	0	0
214	1	201	3	-1	405	101	11.9	26	ABprpaaapp	208	-181	0	0		0	0	0	0	0
215	1	183	117	-1	349	150	4.7	33	ABprpapap	222	512	0	0		0	0	0	0	0
216	1	205	126	-1	282	237	22.6	38	Cpaaa	376	882	0	0		0	0	0	0	0
217	1	217	37	247	243	183	5.3	33	ABprppppp	322	-227	0	0		0	0	0	0	0
218	1	126	8	-1	436	134	4.7	30	ABarappapa	209	-448	0	0		0	0	0	0	0
219	1	112	13	-1	472	384	5.4	29	ABalppappa	66	0	0	0		0	0	0	0	0
220	1	2	56	-1	399	199	22.9	34	ABarpappa	381	0	0	0		0	0	0	0	0
221	1	191	74	-1	442	241	11.9	29	ABaraapppp	151	0	0	0		0	0	0	0	0
222	1	73	213	-1	425	378	23.7	35	ABplaaapa	342	-243	0	0		0	0	0	0	0
223	1	21	123	-1	429	270	22.7	37	ABarpaapa	374	167	0	0		0	0	0	0	0
224	1	127	174	-1	315	318	3.8	32	ABplpappp	310	817	0	0		0	0	0	0	0
225	1	22	222	-1	381	366	21.5	36	ABplaaapp	224	444	0	0		0	0	0	0	0
226	1	163	168	-1	414	355	14.7	31	MSapapp	315	-473	0	0		0	0	0	0	0
227	1	130	208	-1	339	252	22.1	34	ABarpaappp	278	-173	0	0		0	0	0	0	0
228	1	148	121	-1	243	132	16.7	35	ABprappap	355	523	0	0		0	0	0	0	0
229	1	219	218	-1	352	172	12.9	29	Dpaa	295	236	0	0		0	0	0	0	0
230	1	192	180	-1	368	374	14.7	31	MSapppp	309	863	0	0		0	0	0	0	0
231	1	212	214	-1	271	175	22.9	37	ABarppppa	326	1849	0	0		0	0	0	0	0
232	1	158	60	-1	458	364	15.0	32	MSapapa	295	-743	0	0		0	0	0	0	0
233	1	83	16	-1	386	320	3.9	34	ABplpappa	340	18	0	0		0	0	0	0	0
234	1	126	35	-1	389	147	5.0	29	ABarappapp	203	810	0	0		0	0	0	0	0
235	1	101	212	-1	513	147	19.3	32	ABpraapaaa	254	-181	0	0		0	0	0	0	0
236	1	144	65	-1	349	431	12.1	27	ABplpaappp	-169	0	0	0		0	0	0	0	0
237	1	57	124	-1	472	416	12.2	27	ABplpaapaa	212	0	0	0		0	0	0	0	0
238	0	43	-1	-1	397	247	16.1	26		-50	0	0	0		0	0	0	0	0
239	1	81	122	-1	300	122	17.5	31	ABprapaap	311	794	0	0		0	0	0	0	0
