# Supplementary material for: The AP-2 Transcription Factor APTF-2 Is Required for Neuroblast and Epidermal Morphogenesis in Caenorhabditis elegans Embryogenesis
Source: PLoS Genet. 2016 May 13;12(5):e1006048. doi: 10.1371/journal.pgen.1006048 (PMC4866721; doi:10.1371/journal.pgen.1006048)
Supplement: S3 Text — (ZIP) [file pgen.1006048.s031.zip › nuclei/t130-nuclei]

1	1	55	226	-1	469	300	5.5	29	ABalpappap	212	1174	0	0		0	0	0	0	0
2	1	73	23	-1	539	294	9.6	32	ABaraapaa	325	293	0	0		0	0	0	0	0
3	1	214	40	-1	413	105	11.8	27	ABprpaaapp	233	-181	0	0		0	0	0	0	0
4	1	184	35	-1	380	117	10.5	32	ABprppaaa	205	0	0	0		0	0	0	0	0
5	1	72	52	-1	510	370	11.2	33	ABalpaapp	246	0	0	0		0	0	0	0	0
6	1	47	211	-1	461	127	22.2	29	ABpraapapa	241	1464	0	0		0	0	0	0	0
7	1	176	237	-1	500	262	3.9	34	ABarapaaa	245	153	0	0		0	0	0	0	0
8	1	218	163	-1	439	134	4.6	30	ABarappapa	209	-453	0	0		0	0	0	0	0
9	1	98	38	-1	604	311	13.7	32	ABalaaaar	-462	0	0	0		0	0	0	0	0
10	1	9	45	-1	570	278	15.8	29	MSaaaaaa	241	187	0	0		0	0	0	0	0
11	1	59	76	-1	587	271	8.5	32	ABaraaaaa	298	786	0	0		0	0	0	0	0
12	1	149	199	-1	487	256	22.5	34	ABarpaaap	337	1193	0	0		0	0	0	0	0
13	1	219	93	-1	467	387	5.5	28	ABalppappa	231	66	0	0		0	0	0	0	0
14	1	105	188	-1	511	240	6.6	26	ABarapaapa	99	0	0	0		0	0	0	0	0
15	1	101	173	-1	585	348	18.3	31	ABalapapa	490	0	0	0		0	0	0	0	0
16	1	233	80	-1	385	319	4.0	32	ABplpappa	318	177	0	0		0	0	0	0	0
17	1	87	65	-1	334	403	10.4	32	ABplppapa	39	0	0	0		0	0	0	0	0
18	1	102	151	-1	482	392	8.9	28	ABplpaaaaa	241	172	0	0		0	0	0	0	0
19	1	75	24	-1	270	175	8.3	27	ABprpppaap	211	-628	0	0		0	0	0	0	0
20	1	83	120	-1	469	217	4.4	29	ABarapapaa	133	0	0	0		0	0	0	0	0
21	1	31	4	-1	538	248	10.8	33	ABaraappa	220	836	0	0		0	0	0	0	0
22	1	13	169	-1	503	334	8.4	27	ABalpapapa	144	0	0	0		0	0	0	0	0
23	1	161	200	-1	399	117	19.6	31	ABpraappap	310	60	0	0		0	0	0	0	0
24	1	22	17	-1	549	408	12.5	31	ABalppaaa	415	0	0	0		0	0	0	0	0
25	1	16	34	-1	584	350	11.8	32	ABalpaaaa	164	0	0	0		0	0	0	0	0
26	1	125	133	-1	569	207	10.2	31	ABalaapaa	365	0	0	0		0	0	0	0	0
27	1	135	49	-1	458	426	8.6	27	ABplpaaapa	205	-523	0	0		0	0	0	0	0
28	1	14	228	-1	244	370	10.2	32	ABplapppa	-55	0	0	0		0	0	0	0	0
29	1	128	243	-1	181	310	11.0	31	Caapp	172	0	0	0		0	0	0	0	0
30	1	173	10	-1	479	221	14.4	32	MSpaapa	133	0	0	0		0	0	0	0	0
31	1	190	178	-1	541	354	18.4	33	ABalapapp	-30	0	0	0		0	0	0	0	0
32	1	29	37	71	484	314	16.2	36	MSaaapa	226	-455	0	0		0	0	0	0	0
33	1	13	241	-1	459	351	7.7	26	ABalpapapp	201	-165	0	0		0	0	0	0	0
34	1	4	11	-1	343	107	7.0	33	ABprppaap	-32	0	0	0		0	0	0	0	0
35	1	234	69	-1	387	144	5.3	28	ABarappapp	177	159	0	0		0	0	0	0	0
36	1	77	47	-1	506	296	23.4	35	ABarpaaaa	337	-624	0	0		0	0	0	0	0
37	1	217	96	-1	247	187	6.6	27	ABprpppppa	236	126	0	0		0	0	0	0	0
38	1	60	247	-1	448	408	15.9	28	ABalpppppa	270	168	0	0		0	0	0	0	0
39	1	91	135	-1	598	306	18.5	33	ABalapaaa	311	-836	0	0		0	0	0	0	0
40	1	159	64	-1	579	252	19.3	33	ABalappaa	309	-1143	0	0		0	0	0	0	0
41	1	112	8	-1	360	234	7.6	32	MSpapap	154	0	0	0		0	0	0	0	0
42	1	35	82	-1	544	352	11.2	31	ABalpaaap	228	0	0	0		0	0	0	0	0
43	1	123	22	-1	270	300	5.6	28	ABplpppppa	67	0	0	0		0	0	0	0	0
44	1	164	9	-1	467	345	12.1	30	MSapaap	301	1086	0	0		0	0	0	0	0
45	1	118	54	-1	280	404	14.2	32	ABplappaa	408	0	0	0		0	0	0	0	0
46	1	67	25	-1	394	177	12.7	29	MSpppap	122	0	0	0		0	0	0	0	0
47	1	12	51	-1	593	236	11.7	33	ABalaaaal	-90	0	0	0		0	0	0	0	0
48	1	154	193	-1	393	215	5.4	30	ABarapappp	-63	0	0	0		0	0	0	0	0
49	1	66	28	126	523	366	6.5	33	ABalpapaa	201	-506	0	0		0	0	0	0	0
50	1	65	20	-1	448	216	8.2	27	ABarapappa	242	0	0	0		0	0	0	0	0
51	1	109	18	-1	524	130	11.5	32	ABpraaaaa	233	0	0	0		0	0	0	0	0
52	1	63	150	-1	455	138	10.2	29	ABprpaaaap	258	345	0	0		0	0	0	0	0
53	1	89	7	-1	516	298	12.7	29	ABaraapapa	449	0	0	0		0	0	0	0	0
54	1	142	83	-1	171	321	15.8	34	Caapa	151	0	0	0		0	0	0	0	0
55	1	113	94	-1	213	358	14.6	33	ABplapapp	26	0	0	0		0	0	0	0	0
56	1	220	209	-1	402	197	22.9	34	ABarpappa	312	-256	0	0		0	0	0	0	0
57	1	166	33	-1	430	375	12.2	31	MSapppa	310	-771	0	0		0	0	0	0	0
58	1	38	29	-1	528	209	5.6	33	ABaraaapp	255	0	0	0		0	0	0	0	0
59	1	36	148	-1	450	288	15.0	31	MSaaapp	149	0	0	0		0	0	0	0	0
60	1	232	101	-1	463	365	15.5	31	MSapapa	290	175	0	0		0	0	0	0	0
61	1	119	63	-1	555	362	22.1	30	ABplaaaaaa	234	-170	0	0		0	0	0	0	0
62	1	121	66	-1	504	427	15.2	28	ABalpppapa	265	496	0	0		0	0	0	0	0
63	1	27	172	-1	446	193	4.6	25	ABarappaaa	190	-221	0	0		0	0	0	0	0
64	1	213	131	-1	218	340	8.1	31	ABplapppp	94	0	0	0		0	0	0	0	0
65	1	236	125	-1	351	434	12.3	28	ABplpaappp	142	0	0	0		0	0	0	0	0
66	1	114	60	-1	321	284	6.9	34	MSaappp	-147	0	0	0		0	0	0	0	0
67	1	80	112	-1	413	427	9.3	28	ABplpaaapp	231	138	0	0		0	0	0	0	0
68	1	132	43	-1	548	176	12.4	31	ABalaapap	-147	0	0	0		0	0	0	0	0
69	1	103	50	-1	599	240	15.8	27	ABalaaapal	200	316	0	0		0	0	0	0	0
70	1	68	130	-1	148	258	13.7	37	Cpapa	372	-10	0	0		0	0	0	0	0
71	1	61	244	-1	311	139	9.2	29	ABprppapap	207	480	0	0		0	0	0	0	0
72	1	84	185	-1	422	360	3.6	29	ABalppappp	240	124	0	0		0	0	0	0	0
73	1	62	251	-1	468	236	7.1	28	ABarapaapp	236	-801	0	0		0	0	0	0	0
74	1	221	104	-1	444	240	12.4	30	ABaraapppp	147	0	0	0		0	0	0	0	0
75	1	100	167	-1	431	432	12.5	29	ABplpaapap	204	-133	0	0		0	0	0	0	0
76	1	40	75	-1	460	391	21.5	30	ABplaapaap	218	161	0	0		0	0	0	0	0
77	1	49	206	-1	514	231	15.1	28	MSpaaaap	227	783	0	0		0	0	0	0	0
78	1	196	105	-1	315	175	13.1	31	Dppa	267	-89	0	0		0	0	0	0	0
79	1	7	142	-1	234	130	11.8	31	ABprapppa	-182	0	0	0		0	0	0	0	0
80	1	23	100	-1	442	443	17.9	26	ABplaappaa	258	-1026	0	0		0	0	0	0	0
81	1	188	91	-1	378	366	4.2	33	ABplpapap	246	0	0	0		0	0	0	0	0
82	1	20	140	-1	514	196	10.4	31	MSppaaa	487	0	0	0		0	0	0	0	0
83	1	197	220	-1	441	396	9.4	28	ABplpaaaap	43	0	0	0		0	0	0	0	0
84	1	3	181	-1	313	386	18.5	33	ABplapaap	304	80	0	0		0	0	0	0	0
85	1	95	191	-1	220	259	7.7	32	Cappp	328	518	0	0		0	0	0	0	0
86	1	124	68	-1	439	105	19.6	29	ABpraappaa	262	0	0	0		0	0	0	0	0
87	1	163	2	-1	207	208	8.3	34	Cpppa	339	744	0	0		0	0	0	0	0
88	1	169	13	-1	324	338	22.3	34	ABarppaap	347	437	0	0		0	0	0	0	0
89	1	97	14	-1	537	293	17.2	30	MSaaaaap	300	352	0	0		0	0	0	0	0
90	1	28	1	-1	589	312	9.3	28	ABalpaapaa	134	0	0	0		0	0	0	0	0
91	1	204	90	-1	259	271	14.7	37	Eplp	345	-213	0	0		0	0	0	0	0
92	1	131	192	-1	467	193	10.7	30	MSppaap	286	-177	0	0		0	0	0	0	0
93	1	76	170	-1	483	135	13.2	32	ABpraaaap	126	0	0	0		0	0	0	0	0
94	1	79	233	-1	187	277	5.5	34	Cpapp	-26	0	0	0		0	0	0	0	0
95	1	43	195	-1	311	206	17.5	38	Epra	378	-261	0	0		0	0	0	0	0
96	1	81	240	-1	573	320	21.9	34	ABalapaap	336	197	0	0		0	0	0	0	0
97	1	37	6	-1	286	391	9.8	31	ABplppapp	315	611	0	0		0	0	0	0	0
98	1	86	114	-1	374	417	8.8	30	ABplppaaa	306	-691	0	0		0	0	0	0	0
99	1	96	143	-1	513	424	11.4	30	ABalppaap	239	0	0	0		0	0	0	0	0
100	1	185	21	-1	364	155	21.2	32	ABarpppaa	313	1202	0	0		0	0	0	0	0
101	1	94	229	-1	371	96	16.4	30	ABpraapppa	267	0	0	0		0	0	0	0	0
102	1	92	87	-1	384	282	7.6	32	MSaapap	26	0	0	0		0	0	0	0	0
103	1	34	218	245	357	392	18.8	37	ABplapaaa	197	-151	0	0		0	0	0	0	0
104	1	201	198	-1	511	314	4.7	29	ABalpappaa	212	725	0	0		0	0	0	0	0
105	1	25	88	-1	450	136	17.6	31	ABpraaappp	139	0	0	0		0	0	0	0	0
106	1	64	39	-1	319	162	22.8	34	ABarpppap	338	665	0	0		0	0	0	0	0
107	1	179	84	-1	539	270	6.6	28	ABaraaapap	201	-131	0	0		0	0	0	0	0
108	1	212	109	-1	429	146	13.2	29	ABprpaappa	256	1324	0	0		0	0	0	0	0
109	1	17	213	-1	410	160	8.0	28	ABprpapaaa	180	0	0	0		0	0	0	0	0
110	1	82	145	-1	529	410	17.6	33	ABalpppaa	190	0	0	0		0	0	0	0	0
111	1	139	137	-1	488	255	10.2	29	ABaraapppa	284	-911	0	0		0	0	0	0	0
112	1	88	15	-1	383	109	13.2	29	ABprpaappp	266	805	0	0		0	0	0	0	0
113	1	5	227	-1	454	105	11.7	27	ABprpaaapa	212	0	0	0		0	0	0	0	0
114	0	145	-1	-1	425	211	14.7	25		227	73	0	0		0	0	0	0	0
115	1	127	117	-1	239	387	13.5	34	ABplappap	325	74	0	0		0	0	0	0	0
116	1	115	61	-1	431	334	8.6	29	MSappaa	249	-558	0	0		0	0	0	0	0
117	1	215	19	238	347	150	5.0	33	ABprpapap	21	0	0	0		0	0	0	0	0
118	1	104	44	-1	586	210	16.5	32	ABalaaapp	360	0	0	0		0	0	0	0	0
119	1	99	187	-1	204	196	21.8	36	ABarppppp	334	213	0	0		0	0	0	0	0
120	1	78	132	-1	336	326	9.0	31	Daap	245	390	0	0		0	0	0	0	0
121	1	228	168	190	242	130	17.2	35	ABprappap	269	794	0	0		0	0	0	0	0
122	1	239	27	-1	301	118	17.5	32	ABprapaap	326	957	0	0		0	0	0	0	0
123	1	223	246	-1	435	276	22.6	36	ABarpaapa	346	-170	0	0		0	0	0	0	0
124	1	237	95	-1	471	413	12.7	26	ABplpaapaa	207	0	0	0		0	0	0	0	0
125	1	211	73	-1	406	415	15.3	31	ABalpppppp	44	0	0	0		0	0	0	0	0
126	1	216	74	-1	283	239	22.6	41	Cpaaa	413	113	0	0		0	0	0	0	0
127	1	147	157	-1	276	311	13.7	33	Dapp	323	214	0	0		0	0	0	0	0
128	1	40	180	-1	506	382	21.0	29	ABplaapaaa	150	0	0	0		0	0	0	0	0
129	1	49	204	-1	558	234	15.8	28	MSpaaaaa	205	-164	0	0		0	0	0	0	0
130	1	129	149	-1	312	135	5.1	26	ABprppppaa	186	172	0	0		0	0	0	0	0
131	1	179	78	-1	562	266	6.2	28	ABaraaapaa	180	0	0	0		0	0	0	0	0
132	1	110	12	-1	382	175	4.1	28	ABprpappaa	258	612	0	0		0	0	0	0	0
133	1	181	32	-1	331	155	16.5	32	MSppppp	313	247	0	0		0	0	0	0	0
134	1	182	232	-1	473	440	16.2	29	ABalpppapp	74	0	0	0		0	0	0	0	0
135	1	165	99	-1	469	144	6.7	28	ABarappppa	272	-410	0	0		0	0	0	0	0
136	1	46	208	-1	482	279	7.6	30	ABalpapppa	259	-1601	0	0		0	0	0	0	0
137	1	138	118	-1	519	186	21.0	35	ABalapppp	299	305	0	0		0	0	0	0	0
138	1	90	177	-1	233	301	9.6	32	Cappa	173	0	0	0		0	0	0	0	0
139	1	187	252	-1	507	201	23.9	36	ABarpapaa	305	-117	0	0		0	0	0	0	0
140	1	21	164	-1	358	326	15.5	37	Ealp	377	-533	0	0		0	0	0	0	0
141	1	18	154	-1	322	414	14.8	29	ABplaapppp	288	370	0	0		0	0	0	0	0
142	1	32	202	-1	276	210	12.0	33	Dppp	300	-751	0	0		0	0	0	0	0
143	1	26	217	-1	334	100	15.0	30	ABpraapppp	299	375	0	0		0	0	0	0	0
144	1	107	152	-1	513	137	15.6	37	ABpraaapa	254	-166	0	0		0	0	0	0	0
145	1	71	30	-1	572	171	13.8	34	ABalaappa	261	486	0	0		0	0	0	0	0
146	1	141	72	-1	300	274	17.6	38	Epla	384	1029	0	0		0	0	0	0	0
147	1	19	161	-1	561	276	13.0	32	ABaraaaap	294	0	0	0		0	0	0	0	0
148	1	177	119	-1	494	249	18.6	29	MSpaaapa	206	-492	0	0		0	0	0	0	0
149	1	69	59	-1	472	407	18.2	29	ABalppppap	184	0	0	0		0	0	0	0	0
150	1	174	92	-1	357	283	5.3	28	MSaappa	240	-156	0	0		0	0	0	0	0
151	1	210	156	-1	469	296	19.6	30	MSaaaapp	217	171	0	0		0	0	0	0	0
152	1	195	129	-1	353	219	4.9	29	MSpappa	271	-833	0	0		0	0	0	0	0
153	1	153	171	-1	449	241	17.2	29	MSpaaapp	237	751	0	0		0	0	0	0	0
154	1	56	134	-1	447	180	16.9	31	MSppapp	243	574	0	0		0	0	0	0	0
155	1	183	67	-1	263	266	9.6	32	Capap	124	0	0	0		0	0	0	0	0
156	1	207	53	-1	472	279	12.0	28	ABaraapapp	221	483	0	0		0	0	0	0	0
157	1	2	124	-1	426	128	9.5	29	ABarappppp	237	123	0	0		0	0	0	0	0
158	1	202	183	-1	368	194	20.7	33	ABarpappp	292	-211	0	0		0	0	0	0	0
159	1	41	219	-1	405	375	7.3	31	ABplpapaa	-153	0	0	0		0	0	0	0	0
160	1	156	128	-1	426	278	5.9	32	ABalpapppp	84	0	0	0		0	0	0	0	0
161	1	171	179	-1	446	422	21.6	30	ABplaapapa	256	-266	0	0		0	0	0	0	0
162	1	133	166	-1	552	330	7.2	31	ABalpaapap	311	606	0	0		0	0	0	0	0
163	1	116	123	-1	483	167	16.6	29	ABpraaappa	242	-239	0	0		0	0	0	0	0
164	1	152	144	-1	236	294	23.4	39	Caaaa	393	1255	0	0		0	0	0	0	0
165	1	39	165	-1	471	153	21.1	30	ABpraapaap	233	757	0	0		0	0	0	0	0
166	1	106	111	-1	343	120	20.3	34	ABprapaaa	259	-113	0	0		0	0	0	0	0
167	1	193	139	-1	404	231	17.7	39	Eara	389	434	0	0		0	0	0	0	0
168	1	226	48	-1	415	359	15.2	32	MSapapp	258	0	0	0		0	0	0	0	0
169	1	208	89	-1	439	207	23.0	33	ABarpapapp	274	-448	0	0		0	0	0	0	0
170	1	33	62	-1	250	388	18.8	35	ABplapapa	347	955	0	0		0	0	0	0	0
171	1	205	79	-1	282	367	6.8	28	ABplpppaap	196	752	0	0		0	0	0	0	0
172	1	167	249	-1	376	368	11.6	30	Daaa	292	-62	0	0		0	0	0	0	0
173	1	151	210	-1	344	241	14.5	37	Earp	359	173	0	0		0	0	0	0	0
174	1	224	81	-1	315	309	3.7	32	ABplpappp	299	-127	0	0		0	0	0	0	0
175	1	209	230	-1	267	208	6.3	28	ABprpapppp	129	0	0	0		0	0	0	0	0
176	1	11	221	-1	220	231	4.2	31	Cpppp	299	22	0	0		0	0	0	0	0
177	1	54	222	-1	432	341	22.4	31	ABplaaaapp	318	-59	0	0		0	0	0	0	0
178	1	50	85	-1	494	186	13.8	31	MSppapa	-36	0	0	0		0	0	0	0	0
179	1	8	110	-1	412	104	15.4	28	ABprpaapap	211	130	0	0		0	0	0	0	0
180	1	230	108	-1	370	375	14.6	32	MSapppp	341	0	0	0		0	0	0	0	0
181	1	53	122	-1	430	291	11.3	33	MSaapaa	333	215	0	0		0	0	0	0	0
182	1	175	113	-1	357	436	16.1	30	ABplaapppa	16	0	0	0		0	0	0	0	0
183	1	52	77	-1	360	150	8.5	31	ABprpapaap	69	0	0	0		0	0	0	0	0
184	1	192	55	-1	431	186	10.5	29	MSpppaa	273	-164	0	0		0	0	0	0	0
185	1	117	41	-1	308	219	7.4	32	MSpappp	-127	0	0	0		0	0	0	0	0
186	1	134	189	-1	522	285	20.2	28	MSaaaapa	253	1080	0	0		0	0	0	0	0
187	1	158	98	-1	166	208	10.7	33	Cppap	252	0	0	0		0	0	0	0	0
188	1	45	201	-1	181	202	15.6	33	Cppaa	335	888	0	0		0	0	0	0	0
189	1	150	235	-1	411	401	19.9	30	ABplaapapp	241	-185	0	0		0	0	0	0	0
190	1	122	36	-1	249	361	5.6	29	ABplpppapa	56	0	0	0		0	0	0	0	0
191	1	157	16	-1	349	393	5.6	33	ABplppaap	174	0	0	0		0	0	0	0	0
192	1	6	116	-1	277	326	4.0	27	ABplppppap	254	371	0	0		0	0	0	0	0
193	1	70	224	-1	399	439	11.8	27	ABplpaappa	239	1322	0	0		0	0	0	0	0
194	1	194	175	-1	287	308	9.1	32	Capaa	188	0	0	0		0	0	0	0	0
195	1	172	97	-1	380	309	22.5	34	ABarppaaa	344	84	0	0		0	0	0	0	0
196	1	189	234	-1	546	225	20.5	35	ABalapppa	315	392	0	0		0	0	0	0	0
197	1	146	57	-1	484	339	22.4	30	ABplaaaapa	226	436	0	0		0	0	0	0	0
198	1	162	215	-1	386	435	18.9	31	ABplaappap	308	16	0	0		0	0	0	0	0
199	1	119	162	-1	510	354	23.4	30	ABplaaaaap	215	135	0	0		0	0	0	0	0
200	1	180	223	-1	309	173	5.3	27	ABprpapppa	215	-189	0	0		0	0	0	0	0
201	1	170	205	-1	392	255	22.4	33	ABarpaappa	272	-473	0	0		0	0	0	0	0
202	1	200	176	-1	494	159	9.2	27	ABprpaaaaa	268	-468	0	0		0	0	0	0	0
203	1	8	159	-1	452	99	15.7	28	ABprpaapaa	202	0	0	0		0	0	0	0	0
204	1	178	207	-1	501	187	6.7	27	ABarapppaa	130	0	0	0		0	0	0	0	0
205	1	48	141	-1	196	158	14.2	27	ABprapappp	247	-26	0	0		0	0	0	0	0
206	1	160	239	-1	324	381	7.7	26	ABplpppaaa	94	0	0	0		0	0	0	0	0
207	1	10	3	-1	278	127	10.4	35	ABprppapp	319	795	0	0		0	0	0	0	0
208	1	227	194	-1	334	265	21.5	31	ABarpaappp	308	1138	0	0		0	0	0	0	0
209	1	108	42	-1	276	115	13.6	33	ABprappaa	240	1143	0	0		0	0	0	0	0
210	1	44	136	-1	533	342	15.4	32	MSapaaa	50	0	0	0		0	0	0	0	0
211	1	111	115	-1	328	202	4.7	28	ABprpappap	227	-859	0	0		0	0	0	0	0
212	1	235	147	-1	515	149	19.7	32	ABpraapaaa	322	-78	0	0		0	0	0	0	0
213	1	222	158	-1	426	381	23.5	34	ABplaaapa	-102	0	0	0		0	0	0	0	0
214	1	231	250	-1	276	171	22.9	35	ABarppppa	348	599	0	0		0	0	0	0	0
215	1	198	225	-1	427	329	17.7	38	Eala	336	0	0	0		0	0	0	0	0
216	1	42	186	-1	185	320	20.4	37	Caaap	373	352	0	0		0	0	0	0	0
217	1	126	5	-1	508	376	16.0	28	ABalppppaa	-44	0	0	0		0	0	0	0	0
218	1	229	182	-1	350	165	13.2	30	Dpaa	-206	0	0	0		0	0	0	0	0
219	1	1	248	-1	236	159	20.6	36	ABprapapa	92	0	0	0		0	0	0	0	0
220	1	186	26	-1	423	152	22.4	32	ABpraapapp	323	-152	0	0		0	0	0	0	0
221	1	61	153	-1	341	126	10.4	29	ABprppapaa	199	803	0	0		0	0	0	0	0
222	1	225	127	255	380	365	21.5	36	ABplaaapp	230	106	0	0		0	0	0	0	0
223	1	199	216	-1	285	114	7.1	27	ABprpppaaa	-12	0	0	0		0	0	0	0	0
224	1	191	184	-1	467	177	6.3	26	ABarapppap	208	400	0	0		0	0	0	0	0
225	1	85	107	-1	283	366	22.1	35	ABarppapa	330	-849	0	0		0	0	0	0	0
226	1	168	106	-1	194	162	18.3	29	ABprapappa	257	-1250	0	0		0	0	0	0	0
227	1	137	155	-1	549	182	17.7	36	ABalaappp	393	0	0	0		0	0	0	0	0
228	1	144	86	-1	208	163	7.3	26	ABprpppapp	194	1453	0	0		0	0	0	0	0
229	1	57	174	-1	229	360	20.8	35	ABarppapp	397	0	0	0		0	0	0	0	0
230	1	140	31	-1	318	363	4.1	28	ABplppppaa	208	439	0	0		0	0	0	0	0
231	1	30	160	-1	323	348	13.0	32	Dapa	292	430	0	0		0	0	0	0	0
232	1	143	236	-1	247	264	5.2	26	ABplpppppp	203	401	0	0		0	0	0	0	0
233	1	24	58	-1	572	249	22.3	37	ABalappap	377	-723	0	0		0	0	0	0	0
234	1	130	46	-1	235	217	14.5	37	Eprp	376	-487	0	0		0	0	0	0	0
235	1	203	203	-1	389	343	8.8	32	MSappap	267	845	0	0		0	0	0	0	0
236	1	136	196	-1	272	158	4.3	29	ABprppppap	262	-451	0	0		0	0	0	0	0
237	1	74	212	-1	170	248	20.5	37	Cpaap	336	119	0	0		0	0	0	0	0
238	1	58	121	-1	404	236	10.3	33	MSpapaa	326	471	0	0		0	0	0	0	0
239	1	51	103	-1	481	205	21.2	30	ABarpapapa	230	1722	0	0		0	0	0	0	0
240	1	93	231	-1	336	198	9.3	29	Dpap	217	996	0	0		0	0	0	0	0
241	1	148	70	-1	430	233	4.2	28	ABarapapap	259	154	0	0		0	0	0	0	0
242	1	120	197	-1	377	157	15.5	33	MSppppa	299	869	0	0		0	0	0	0	0
243	1	144	138	-1	245	151	8.8	27	ABprpppapa	208	826	0	0		0	0	0	0	0
244	1	155	146	-1	201	150	10.7	33	ABprapppp	302	-230	0	0		0	0	0	0	0
245	1	206	254	-1	486	360	4.5	32	ABalppapaa	-222	0	0	0		0	0	0	0	0
246	1	103	102	-1	598	268	16.4	27	ABalaaapar	316	0	0	0		0	0	0	0	0
247	1	217	242	-1	226	187	3.5	28	ABprpppppp	111	0	0	0		0	0	0	0	0
248	1	15	257	-1	239	320	4.9	25	ABplpppapp	187	1349	0	0		0	0	0	0	0
249	0	238	-1	-1	391	243	16.0	22		-133	0	0	0		0	0	0	0	0
250	1	27	214	-1	413	176	5.1	25	ABarappaap	205	723	0	0		0	0	0	0	0
251	1	206	256	-1	448	329	4.9	28	ABalppapap	213	-246	0	0		0	0	0	0	0
