# Supplementary material for: The AP-2 Transcription Factor APTF-2 Is Required for Neuroblast and Epidermal Morphogenesis in Caenorhabditis elegans Embryogenesis
Source: PLoS Genet. 2016 May 13;12(5):e1006048. doi: 10.1371/journal.pgen.1006048 (PMC4866721; doi:10.1371/journal.pgen.1006048)
Supplement: S3 Text — (ZIP) [file pgen.1006048.s031.zip › nuclei/t131-nuclei]

1	1	90	132	-1	585	318	9.2	27	ABalpaapaa	255	19	0	0		0	0	0	0	0
2	1	87	17	-1	206	209	8.1	34	Cpppa	334	147	0	0		0	0	0	0	0
3	1	207	123	-1	277	119	9.4	33	ABprppapp	325	377	0	0		0	0	0	0	0
4	1	21	25	117	540	251	11.3	33	ABaraappa	164	0	0	0		0	0	0	0	0
5	1	217	20	-1	503	376	15.8	28	ABalppppaa	268	0	0	0		0	0	0	0	0
6	1	97	125	-1	284	391	9.8	31	ABplppapp	277	-211	0	0		0	0	0	0	0
7	1	53	118	-1	519	298	12.6	27	ABaraapapa	250	-202	0	0		0	0	0	0	0
8	1	41	89	-1	364	231	7.4	33	MSpapap	306	123	0	0		0	0	0	0	0
9	1	44	121	-1	468	344	12.1	29	MSapaap	297	359	0	0		0	0	0	0	0
10	1	30	187	-1	475	221	14.5	34	MSpaapa	285	-213	0	0		0	0	0	0	0
11	1	34	34	-1	338	113	6.6	31	ABprppaap	311	0	0	0		0	0	0	0	0
12	1	132	150	-1	380	171	4.1	28	ABprpappaa	256	-306	0	0		0	0	0	0	0
13	1	88	255	-1	316	340	22.3	34	ABarppaap	309	142	0	0		0	0	0	0	0
14	1	89	31	-1	540	297	17.4	31	MSaaaaap	287	315	0	0		0	0	0	0	0
15	1	112	11	-1	391	101	13.2	29	ABprpaappp	-135	0	0	0		0	0	0	0	0
16	1	191	156	189	342	388	6.0	33	ABplppaap	163	0	0	0		0	0	0	0	0
17	1	24	168	-1	549	404	12.4	31	ABalppaaa	270	106	0	0		0	0	0	0	0
18	1	51	9	-1	526	134	11.9	31	ABpraaaaa	295	1233	0	0		0	0	0	0	0
19	1	117	49	-1	328	159	4.8	28	ABprpapapp	200	202	0	0		0	0	0	0	0
20	1	50	183	-1	446	215	8.0	27	ABarapappa	254	202	0	0		0	0	0	0	0
21	1	100	228	-1	366	151	21.4	32	ABarpppaa	325	197	0	0		0	0	0	0	0
22	1	43	244	-1	268	297	5.3	27	ABplpppppa	206	712	0	0		0	0	0	0	0
23	1	2	54	-1	539	298	9.4	31	ABaraapaa	-191	0	0	0		0	0	0	0	0
24	1	19	4	-1	283	178	8.3	26	ABprpppaap	15	0	0	0		0	0	0	0	0
25	1	46	67	-1	397	177	12.6	29	MSpppap	290	338	0	0		0	0	0	0	0
26	1	220	245	-1	429	148	22.5	32	ABpraapapp	267	878	0	0		0	0	0	0	0
27	1	122	202	-1	310	107	16.9	34	ABprapaap	314	874	0	0		0	0	0	0	0
28	1	49	110	-1	493	357	5.2	29	ABalpapaap	211	450	0	0		0	0	0	0	0
29	1	58	45	-1	535	213	5.7	34	ABaraaapp	-370	0	0	0		0	0	0	0	0
30	1	145	32	-1	574	179	13.4	33	ABalaappa	276	486	0	0		0	0	0	0	0
31	1	230	258	-1	316	358	4.5	27	ABplppppaa	220	432	0	0		0	0	0	0	0
32	1	133	129	-1	337	154	16.8	32	MSppppp	308	664	0	0		0	0	0	0	0
33	1	57	15	-1	429	374	12.5	31	MSapppa	274	313	0	0		0	0	0	0	0
34	1	25	180	-1	574	356	11.3	32	ABalpaaaa	319	-1438	0	0		0	0	0	0	0
35	1	4	247	-1	386	120	10.6	33	ABprppaaa	288	542	0	0		0	0	0	0	0
36	1	190	96	-1	247	360	5.4	29	ABplpppapa	209	359	0	0		0	0	0	0	0
37	1	32	196	-1	502	313	16.0	29	MSaaapaa	207	174	0	0		0	0	0	0	0
38	1	9	57	-1	597	327	13.5	32	ABalaaaar	57	0	0	0		0	0	0	0	0
39	1	106	47	-1	319	154	22.9	35	ABarpppap	311	535	0	0		0	0	0	0	0
40	1	3	55	-1	422	107	12.0	28	ABprpaaapp	263	162	0	0		0	0	0	0	0
41	1	185	175	-1	310	216	7.4	32	MSpappp	321	-593	0	0		0	0	0	0	0
42	1	209	172	261	281	115	13.6	32	ABprappaa	239	-1375	0	0		0	0	0	0	0
43	1	68	264	-1	546	179	12.6	31	ABalaapap	152	0	0	0		0	0	0	0	0
44	1	118	153	174	586	215	16.3	33	ABalaaapp	-247	0	0	0		0	0	0	0	0
45	1	10	101	-1	575	276	15.6	29	MSaaaaaa	250	1039	0	0		0	0	0	0	0
46	1	234	124	-1	240	212	14.5	37	Eprp	368	724	0	0		0	0	0	0	0
47	1	36	232	-1	504	300	23.5	35	ABarpaaaa	347	-613	0	0		0	0	0	0	0
48	1	168	78	-1	411	366	15.7	32	MSapapp	268	218	0	0		0	0	0	0	0
49	1	27	128	-1	452	427	8.8	26	ABplpaaapa	231	634	0	0		0	0	0	0	0
50	1	69	262	-1	600	242	16.0	26	ABalaaapal	-291	0	0	0		0	0	0	0	0
51	1	47	3	-1	589	244	12.3	33	ABalaaaal	-412	0	0	0		0	0	0	0	0
52	1	5	162	219	501	373	10.7	32	ABalpaapp	214	0	0	0		0	0	0	0	0
53	1	156	71	-1	471	278	12.3	28	ABaraapapp	231	476	0	0		0	0	0	0	0
54	1	45	98	-1	277	407	14.4	32	ABplappaa	-215	0	0	0		0	0	0	0	0
55	1	184	52	-1	433	188	10.6	29	MSpppaa	6	0	0	0		0	0	0	0	0
56	0	114	-1	-1	422	209	14.9	26		73	0	0	0		0	0	0	0	0
57	1	197	253	-1	478	337	22.2	29	ABplaaaapa	290	11	0	0		0	0	0	0	0
58	1	233	177	-1	577	249	22.4	35	ABalappap	306	125	0	0		0	0	0	0	0
59	1	149	154	-1	469	410	17.7	28	ABalppppap	-121	0	0	0		0	0	0	0	0
60	1	66	35	-1	320	285	7.3	33	MSaappp	313	189	0	0		0	0	0	0	0
61	1	116	127	-1	432	339	9.4	30	MSappaa	296	95	0	0		0	0	0	0	0
62	1	170	191	-1	244	387	19.0	35	ABplapapa	345	870	0	0		0	0	0	0	0
63	1	61	173	-1	553	371	21.8	29	ABplaaaaaa	223	-219	0	0		0	0	0	0	0
64	1	40	222	-1	586	262	18.9	33	ABalappaa	-347	0	0	0		0	0	0	0	0
65	1	17	134	-1	333	401	10.4	31	ABplppapa	298	887	0	0		0	0	0	0	0
66	1	62	99	-1	503	434	15.2	28	ABalpppapa	268	217	0	0		0	0	0	0	0
67	1	155	1	-1	265	265	9.5	31	Capap	150	0	0	0		0	0	0	0	0
68	1	86	212	-1	447	108	19.5	27	ABpraappaa	259	-223	0	0		0	0	0	0	0
69	1	35	102	-1	398	140	5.7	29	ABarappapp	218	-485	0	0		0	0	0	0	0
70	1	241	70	-1	428	238	4.3	28	ABarapapap	250	-823	0	0		0	0	0	0	0
71	1	32	231	-1	466	318	16.8	29	MSaaapap	212	177	0	0		0	0	0	0	0
72	1	146	263	-1	302	269	17.4	37	Epla	377	271	0	0		0	0	0	0	0
73	1	125	144	-1	407	418	15.4	30	ABalpppppp	267	788	0	0		0	0	0	0	0
74	1	126	43	-1	283	236	22.5	40	Cpaaa	393	39	0	0		0	0	0	0	0
75	1	76	225	-1	460	385	21.2	30	ABplaapaap	201	-782	0	0		0	0	0	0	0
76	1	11	13	-1	591	283	9.1	32	ABaraaaaa	117	0	0	0		0	0	0	0	0
77	1	183	19	-1	362	151	7.9	31	ABprpapaap	215	70	0	0		0	0	0	0	0
78	1	131	131	-1	570	266	6.8	27	ABaraaapaa	166	0	0	0		0	0	0	0	0
79	1	171	166	-1	279	362	6.8	29	ABplpppaap	212	-503	0	0		0	0	0	0	0
80	1	16	206	-1	381	316	4.2	32	ABplpappa	-210	0	0	0		0	0	0	0	0
81	1	174	238	-1	316	312	4.0	33	ABplpappp	-152	0	0	0		0	0	0	0	0
82	1	42	114	-1	533	348	11.2	32	ABalpaaap	277	-62	0	0		0	0	0	0	0
83	1	54	160	-1	172	322	16.2	34	Caapa	345	471	0	0		0	0	0	0	0
84	1	107	146	-1	522	270	6.6	28	ABaraaapap	180	0	0	0		0	0	0	0	0
85	1	178	179	-1	499	189	14.0	31	MSppapa	277	0	0	0		0	0	0	0	0
86	1	228	227	-1	212	172	6.7	26	ABprpppapp	197	-401	0	0		0	0	0	0	0
87	1	102	73	-1	386	280	7.8	32	MSaapap	125	0	0	0		0	0	0	0	0
88	1	105	213	-1	454	140	17.5	30	ABpraaappp	255	-219	0	0		0	0	0	0	0
89	1	169	223	-1	439	207	23.2	33	ABarpapapp	324	-129	0	0		0	0	0	0	0
90	1	91	158	-1	259	268	14.8	37	Eplp	375	435	0	0		0	0	0	0	0
91	1	81	63	-1	374	363	4.6	32	ABplpapap	271	525	0	0		0	0	0	0	0
92	1	150	60	-1	357	284	6.2	28	MSaappa	145	0	0	0		0	0	0	0	0
93	1	13	40	-1	461	383	5.5	29	ABalppappa	63	0	0	0		0	0	0	0	0
94	1	55	68	205	213	355	13.6	32	ABplapapp	321	1060	0	0		0	0	0	0	0
95	1	124	182	-1	464	416	12.6	28	ABplpaapaa	267	242	0	0		0	0	0	0	0
96	1	37	211	-1	257	194	7.6	27	ABprpppppa	199	-830	0	0		0	0	0	0	0
97	1	195	167	-1	373	310	22.8	34	ABarppaaa	543	0	0	0		0	0	0	0	0
98	1	187	112	-1	165	212	10.7	32	Cppap	54	0	0	0		0	0	0	0	0
99	1	135	186	-1	476	149	6.5	29	ABarappppa	232	-91	0	0		0	0	0	0	0
100	1	80	28	-1	439	445	17.8	27	ABplaappaa	210	365	0	0		0	0	0	0	0
101	1	60	217	-1	462	365	15.2	31	MSapapa	120	0	0	0		0	0	0	0	0
102	1	246	195	-1	602	297	16.8	27	ABalaaapar	213	1258	0	0		0	0	0	0	0
103	1	239	265	-1	480	215	20.9	30	ABarpapapa	302	-15	0	0		0	0	0	0	0
104	1	74	242	-1	447	239	12.3	30	ABaraapppp	149	0	0	0		0	0	0	0	0
105	1	78	37	-1	320	170	13.4	32	Dppa	278	835	0	0		0	0	0	0	0
106	1	226	62	-1	195	162	17.7	29	ABprapappa	215	919	0	0		0	0	0	0	0
107	1	225	185	-1	276	360	22.2	35	ABarppapa	308	-196	0	0		0	0	0	0	0
108	1	180	80	-1	372	382	15.3	32	MSapppp	317	582	0	0		0	0	0	0	0
109	1	108	214	-1	433	147	13.8	27	ABprpaappa	237	-878	0	0		0	0	0	0	0
110	1	179	105	-1	415	106	15.8	27	ABprpaapap	146	0	0	0		0	0	0	0	0
111	1	166	85	-1	343	115	19.8	34	ABprapaaa	343	121	0	0		0	0	0	0	0
112	1	67	113	-1	413	431	9.2	28	ABplpaaapp	285	-627	0	0		0	0	0	0	0
113	1	182	142	-1	355	434	16.6	31	ABplaapppa	0	0	0	0		0	0	0	0	0
114	1	98	10	-1	374	412	9.1	31	ABplppaaa	136	0	0	0		0	0	0	0	0
115	1	211	188	-1	332	199	4.9	27	ABprpappap	56	0	0	0		0	0	0	0	0
116	1	192	240	-1	270	325	4.2	28	ABplppppap	248	-630	0	0		0	0	0	0	0
117	1	115	24	-1	241	385	13.6	33	ABplappap	82	0	0	0		0	0	0	0	0
118	1	137	77	-1	513	189	20.9	33	ABalapppp	325	179	0	0		0	0	0	0	0
119	1	148	198	-1	495	254	18.7	32	MSpaaapa	232	1710	0	0		0	0	0	0	0
120	1	20	29	-1	469	219	4.5	28	ABarapapaa	254	1071	0	0		0	0	0	0	0
121	1	238	5	197	408	237	9.7	33	MSpapaa	335	531	0	0		0	0	0	0	0
122	1	181	72	267	419	299	12.0	33	MSaapaa	311	-148	0	0		0	0	0	0	0
123	1	163	140	-1	485	170	17.3	29	ABpraaappa	262	62	0	0		0	0	0	0	0
124	1	157	133	-1	430	127	9.1	29	ABarappppp	286	369	0	0		0	0	0	0	0
125	1	65	235	-1	344	437	12.4	28	ABplpaappp	223	-168	0	0		0	0	0	0	0
126	1	49	224	-1	532	367	6.5	29	ABalpapaaa	205	130	0	0		0	0	0	0	0
127	1	222	260	-1	399	372	22.4	32	ABplaaappa	214	1051	0	0		0	0	0	0	0
128	1	160	50	-1	425	277	6.4	31	ABalpapppp	256	396	0	0		0	0	0	0	0
129	1	152	12	-1	354	215	4.8	30	MSpappa	255	67	0	0		0	0	0	0	0
130	1	70	107	-1	150	260	13.6	36	Cpapa	341	-705	0	0		0	0	0	0	0
131	1	64	84	-1	218	340	8.3	30	ABplapppp	-270	0	0	0		0	0	0	0	0
132	1	120	122	-1	333	325	9.8	31	Daap	253	700	0	0		0	0	0	0	0
133	1	26	23	-1	575	211	10.2	31	ABalaapaa	314	-56	0	0		0	0	0	0	0
134	1	154	193	-1	450	182	16.9	31	MSppapp	242	-369	0	0		0	0	0	0	0
135	1	39	46	-1	591	316	19.5	35	ABalapaaa	312	621	0	0		0	0	0	0	0
136	1	210	159	-1	535	348	15.0	32	MSapaaa	329	-235	0	0		0	0	0	0	0
137	1	111	21	-1	495	254	10.6	30	ABaraapppa	110	0	0	0		0	0	0	0	0
138	1	243	208	-1	246	154	8.5	28	ABprpppapa	258	577	0	0		0	0	0	0	0
139	1	167	178	-1	400	225	18.2	40	Eara	401	1442	0	0		0	0	0	0	0
140	1	82	109	-1	519	202	10.8	32	MSppaaa	-67	0	0	0		0	0	0	0	0
141	1	205	201	-1	206	164	13.3	28	ABprapappp	248	-354	0	0		0	0	0	0	0
142	1	79	148	-1	238	132	11.2	31	ABprapppa	276	-1092	0	0		0	0	0	0	0
143	1	99	16	-1	509	420	11.4	31	ABalppaap	263	1062	0	0		0	0	0	0	0
144	1	164	236	-1	235	286	23.1	37	Caaaa	375	12	0	0		0	0	0	0	0
145	1	110	120	-1	525	407	16.9	34	ABalpppaa	256	0	0	0		0	0	0	0	0
146	1	244	48	-1	204	148	10.2	32	ABprapppp	90	0	0	0		0	0	0	0	0
147	1	212	221	-1	520	151	20.2	32	ABpraapaaa	326	110	0	0		0	0	0	0	0
148	1	59	203	-1	446	285	15.3	30	MSaaapp	518	0	0	0		0	0	0	0	0
149	1	130	139	-1	306	138	4.5	27	ABprppppaa	175	0	0	0		0	0	0	0	0
150	1	52	95	-1	462	139	10.1	27	ABprpaaaap	190	0	0	0		0	0	0	0	0
151	1	18	103	-1	474	393	9.0	28	ABplpaaaaa	208	-1083	0	0		0	0	0	0	0
152	1	144	64	-1	520	148	16.4	35	ABpraaapa	246	438	0	0		0	0	0	0	0
153	1	221	106	-1	351	125	10.1	27	ABprppapaa	208	484	0	0		0	0	0	0	0
154	1	141	65	-1	319	416	15.0	29	ABplaapppp	258	-319	0	0		0	0	0	0	0
155	1	227	2	216	548	189	18.5	35	ABalaappp	96	0	0	0		0	0	0	0	0
156	1	151	79	-1	467	301	19.6	31	MSaaaapp	126	0	0	0		0	0	0	0	0
157	1	127	210	-1	276	309	13.9	34	Dapp	186	0	0	0		0	0	0	0	0
158	1	213	194	-1	429	390	23.6	33	ABplaaapa	-27	0	0	0		0	0	0	0	0
159	1	203	111	-1	459	100	15.6	29	ABprpaapaa	220	-89	0	0		0	0	0	0	0
160	1	231	163	-1	324	350	13.3	32	Dapa	144	0	0	0		0	0	0	0	0
161	1	147	18	-1	561	291	13.3	31	ABaraaaap	301	-118	0	0		0	0	0	0	0
162	1	199	108	-1	501	361	23.3	31	ABplaaaaap	212	764	0	0		0	0	0	0	0
163	1	8	176	-1	442	134	4.3	30	ABarappapa	236	-144	0	0		0	0	0	0	0
164	1	140	69	-1	361	330	16.0	36	Ealp	360	-211	0	0		0	0	0	0	0
165	1	165	161	-1	467	161	21.5	30	ABpraapaap	255	-182	0	0		0	0	0	0	0
166	1	162	93	-1	548	321	6.2	31	ABalpaapap	313	242	0	0		0	0	0	0	0
167	1	75	151	-1	426	434	12.2	29	ABplpaapap	230	-170	0	0		0	0	0	0	0
168	1	121	33	-1	266	121	18.5	28	ABprappapa	214	125	0	0		0	0	0	0	0
169	1	22	104	-1	495	329	8.4	27	ABalpapapa	239	478	0	0		0	0	0	0	0
170	1	93	233	254	485	140	13.6	34	ABpraaaap	126	0	0	0		0	0	0	0	0
171	1	153	241	-1	447	245	17.0	30	MSpaaapp	-36	0	0	0		0	0	0	0	0
172	1	63	199	-1	447	195	4.3	27	ABarappaaa	202	88	0	0		0	0	0	0	0
173	1	15	130	-1	578	356	18.5	31	ABalapapa	108	0	0	0		0	0	0	0	0
174	1	229	51	-1	225	352	20.4	35	ABarppapp	309	86	0	0		0	0	0	0	0
175	1	194	155	-1	287	306	9.5	34	Capaa	326	122	0	0		0	0	0	0	0
176	1	202	90	-1	497	161	9.5	28	ABprpaaaaa	234	-173	0	0		0	0	0	0	0
177	1	138	218	-1	237	304	9.7	32	Cappa	-428	0	0	0		0	0	0	0	0
178	1	31	126	-1	534	359	18.5	33	ABalapapp	114	0	0	0		0	0	0	0	0
179	1	161	41	-1	451	424	21.1	31	ABplaapapa	228	668	0	0		0	0	0	0	0
180	1	128	88	-1	508	391	20.6	30	ABplaapaaa	134	0	0	0		0	0	0	0	0
181	1	84	164	-1	311	384	18.4	35	ABplapaap	349	-52	0	0		0	0	0	0	0
182	1	218	116	-1	355	162	13.2	30	Dpaa	247	-197	0	0		0	0	0	0	0
183	1	158	149	-1	365	191	21.3	33	ABarpappp	339	-426	0	0		0	0	0	0	0
184	1	224	42	-1	469	179	6.6	26	ABarapppap	243	375	0	0		0	0	0	0	0
185	1	72	38	-1	418	362	3.7	29	ABalppappp	291	-7	0	0		0	0	0	0	0
186	1	216	243	-1	183	313	20.6	36	Caaap	367	6	0	0		0	0	0	0	0
187	1	119	141	-1	205	192	21.7	35	ABarppppp	347	518	0	0		0	0	0	0	0
188	1	14	152	-1	516	231	7.2	26	ABarapaapa	222	1564	0	0		0	0	0	0	0
189	1	186	81	-1	515	292	19.8	29	MSaaaapa	277	-916	0	0		0	0	0	0	0
190	1	121	27	-1	227	129	15.5	27	ABprappapp	232	-502	0	0		0	0	0	0	0
191	1	85	250	-1	222	261	7.6	32	Cappp	103	0	0	0		0	0	0	0	0
192	1	92	251	-1	470	197	10.8	29	MSppaap	-150	0	0	0		0	0	0	0	0
193	1	48	39	-1	397	211	5.2	32	ABarapappp	-204	0	0	0		0	0	0	0	0
194	1	208	248	-1	327	261	21.6	30	ABarpaappp	265	1431	0	0		0	0	0	0	0
195	1	95	87	-1	315	204	17.5	37	Epra	360	-578	0	0		0	0	0	0	0
196	1	236	229	-1	270	163	4.4	30	ABprppppap	205	-116	0	0		0	0	0	0	0
197	1	242	246	-1	384	154	15.6	32	MSppppa	309	-95	0	0		0	0	0	0	0
198	1	104	143	-1	505	312	4.6	28	ABalpappaa	427	0	0	0		0	0	0	0	0
199	1	12	165	-1	485	262	23.2	33	ABarpaaap	298	-199	0	0		0	0	0	0	0
200	1	23	145	-1	405	118	19.6	31	ABpraappap	280	0	0	0		0	0	0	0	0
201	1	188	226	-1	176	195	15.5	33	Cppaa	319	0	0	0		0	0	0	0	0
202	1	142	91	-1	282	205	12.3	32	Dppp	321	439	0	0		0	0	0	0	0
203	1	235	181	-1	387	344	9.5	31	MSappap	673	0	0	0		0	0	0	0	0
204	1	129	92	-1	558	240	15.9	28	MSpaaaaa	229	183	0	0		0	0	0	0	0
205	1	201	169	-1	391	256	22.7	32	ABarpaappa	322	1452	0	0		0	0	0	0	0
206	1	77	170	-1	509	236	15.1	29	MSpaaaap	162	0	0	0		0	0	0	0	0
207	1	204	215	-1	510	185	7.2	27	ABarapppaa	-179	0	0	0		0	0	0	0	0
208	1	136	94	-1	477	284	8.1	29	ABalpapppa	257	-648	0	0		0	0	0	0	0
209	1	56	14	-1	402	199	23.1	34	ABarpappa	338	1216	0	0		0	0	0	0	0
210	1	173	184	-1	345	240	14.6	36	Earp	350	-185	0	0		0	0	0	0	0
211	1	6	66	-1	472	130	21.9	30	ABpraapapa	281	-235	0	0		0	0	0	0	0
212	1	237	234	-1	171	241	20.2	37	Cpaap	368	5	0	0		0	0	0	0	0
213	1	109	97	-1	415	162	8.1	28	ABprpapaaa	227	224	0	0		0	0	0	0	0
214	1	250	137	-1	411	172	4.8	26	ABarappaap	201	700	0	0		0	0	0	0	0
215	1	198	237	-1	384	436	18.9	30	ABplaappap	7	0	0	0		0	0	0	0	0
216	1	223	59	-1	284	122	6.3	28	ABprpppaaa	248	283	0	0		0	0	0	0	0
217	1	143	74	-1	341	104	14.2	30	ABpraapppp	183	0	0	0		0	0	0	0	0
218	1	103	76	-1	376	391	19.2	28	ABplapaaaa	194	770	0	0		0	0	0	0	0
219	1	159	86	-1	405	376	7.3	32	ABplpapaa	211	1120	0	0		0	0	0	0	0
220	1	83	136	-1	438	395	9.4	27	ABplpaaaap	213	-253	0	0		0	0	0	0	0
221	1	176	192	-1	222	231	4.2	31	Cpppp	149	0	0	0		0	0	0	0	0
222	1	177	22	-1	432	341	22.4	30	ABplaaaapp	252	966	0	0		0	0	0	0	0
223	1	200	58	-1	306	178	4.7	27	ABprpapppa	137	0	0	0		0	0	0	0	0
224	1	193	147	-1	389	441	11.7	27	ABplpaappa	-245	0	0	0		0	0	0	0	0
225	1	215	204	-1	425	330	17.6	37	Eala	363	779	0	0		0	0	0	0	0
226	1	1	61	-1	464	303	5.8	30	ABalpappap	-142	0	0	0		0	0	0	0	0
227	1	113	53	-1	461	112	11.7	27	ABprpaaapa	250	292	0	0		0	0	0	0	0
228	1	28	56	-1	244	375	9.7	32	ABplapppa	304	204	0	0		0	0	0	0	0
229	1	101	26	-1	375	98	16.5	30	ABpraapppa	269	269	0	0		0	0	0	0	0
230	1	175	190	-1	269	216	5.6	28	ABprpapppp	130	0	0	0		0	0	0	0	0
231	1	240	257	-1	339	196	9.3	30	Dpap	300	1121	0	0		0	0	0	0	0
232	1	134	6	-1	470	443	16.3	29	ABalpppapp	91	0	0	0		0	0	0	0	0
233	1	94	75	-1	189	283	5.5	34	Cpapp	423	0	0	0		0	0	0	0	0
234	1	196	30	-1	546	234	20.3	34	ABalapppa	-287	0	0	0		0	0	0	0	0
235	1	189	239	-1	415	410	19.7	30	ABplaapapp	285	135	0	0		0	0	0	0	0
236	1	232	36	-1	245	266	5.1	27	ABplpppppp	229	1340	0	0		0	0	0	0	0
237	1	7	44	115	495	254	4.4	34	ABarapaaa	266	169	0	0		0	0	0	0	0
238	1	117	209	-1	373	131	4.3	27	ABprpapapa	198	202	0	0		0	0	0	0	0
239	1	206	259	-1	312	382	7.6	27	ABplpppaaa	202	724	0	0		0	0	0	0	0
240	1	96	200	-1	565	328	22.3	34	ABalapaap	319	685	0	0		0	0	0	0	0
241	1	33	8	-1	447	352	7.3	28	ABalpapapp	147	0	0	0		0	0	0	0	0
242	1	247	138	-1	226	187	3.6	28	ABprpppppp	286	1092	0	0		0	0	0	0	0
243	1	29	256	-1	180	314	10.9	32	Caapp	318	-889	0	0		0	0	0	0	0
244	1	71	171	-1	307	146	8.7	28	ABprppapap	159	0	0	0		0	0	0	0	0
245	1	103	207	-1	342	384	19.0	28	ABplapaaap	198	126	0	0		0	0	0	0	0
246	1	123	252	-1	435	278	22.5	37	ABarpaapa	347	462	0	0		0	0	0	0	0
247	1	38	7	-1	447	411	15.6	28	ABalpppppa	173	0	0	0		0	0	0	0	0
248	1	219	83	249	233	154	20.1	35	ABprapapa	339	187	0	0		0	0	0	0	0
249	1	172	135	-1	373	367	12.0	29	Daaa	255	0	0	0		0	0	0	0	0
250	1	214	100	-1	274	167	23.2	36	ABarppppa	358	-544	0	0		0	0	0	0	0
251	1	73	157	-1	469	234	7.5	29	ABarapaapp	242	1399	0	0		0	0	0	0	0
252	1	139	230	-1	511	214	24.4	35	ABarpapaa	159	0	0	0		0	0	0	0	0
253	0	249	-1	-1	392	233	15.5	25		-159	0	0	0		0	0	0	0	0
254	1	245	266	-1	472	354	3.5	29	ABalppapaa	167	438	0	0		0	0	0	0	0
255	1	222	268	-1	359	354	21.7	35	ABplaaappp	298	-205	0	0		0	0	0	0	0
256	1	251	119	-1	433	319	4.6	28	ABalppapap	187	-249	0	0		0	0	0	0	0
257	1	248	220	-1	236	317	5.0	24	ABplpppapp	193	1343	0	0		0	0	0	0	0
