# Supplementary material for: The AP-2 Transcription Factor APTF-2 Is Required for Neuroblast and Epidermal Morphogenesis in Caenorhabditis elegans Embryogenesis
Source: PLoS Genet. 2016 May 13;12(5):e1006048. doi: 10.1371/journal.pgen.1006048 (PMC4866721; doi:10.1371/journal.pgen.1006048)
Supplement: S3 Text — (ZIP) [file pgen.1006048.s031.zip › nuclei/t132-nuclei]

1	1	67	229	-1	264	265	9.5	32	Capap	320	-288	0	0		0	0	0	0	0
2	1	155	102	-1	524	170	19.6	28	ABalaapppp	205	-859	0	0		0	0	0	0	0
3	1	51	24	77	589	250	12.5	34	ABalaaaal	108	0	0	0		0	0	0	0	0
4	1	24	164	-1	284	172	8.1	27	ABprpppaap	-253	0	0	0		0	0	0	0	0
5	1	121	60	-1	388	242	13.2	28	MSpapaap	-168	0	0	0		0	0	0	0	0
6	1	232	49	-1	479	441	16.7	28	ABalpppapp	274	83	0	0		0	0	0	0	0
7	1	247	56	-1	451	415	15.5	29	ABalpppppa	169	0	0	0		0	0	0	0	0
8	1	241	28	-1	442	350	7.4	27	ABalpapapp	220	-787	0	0		0	0	0	0	0
9	1	18	108	-1	526	135	12.4	32	ABpraaaaa	293	-94	0	0		0	0	0	0	0
10	1	114	111	-1	378	409	9.3	31	ABplppaaa	477	0	0	0		0	0	0	0	0
11	1	15	157	-1	390	98	13.4	29	ABprpaappp	152	0	0	0		0	0	0	0	0
12	1	129	23	-1	355	225	5.2	29	MSpappa	87	0	0	0		0	0	0	0	0
13	1	76	30	-1	587	286	8.5	32	ABaraaaaa	23	0	0	0		0	0	0	0	0
14	1	209	216	-1	401	199	22.7	35	ABarpappa	340	167	0	0		0	0	0	0	0
15	1	33	4	-1	428	372	12.4	30	MSapppa	31	0	0	0		0	0	0	0	0
16	1	143	37	-1	515	414	11.6	32	ABalppaap	112	0	0	0		0	0	0	0	0
17	1	2	270	-1	204	216	7.5	34	Cpppa	196	0	0	0		0	0	0	0	0
18	1	161	50	-1	561	293	12.8	30	ABaraaaap	-86	0	0	0		0	0	0	0	0
19	1	77	128	-1	360	152	7.6	30	ABprpapaap	249	390	0	0		0	0	0	0	0
20	1	5	254	-1	505	373	15.7	28	ABalppppaa	211	-1261	0	0		0	0	0	0	0
21	1	137	151	-1	493	246	11.2	30	ABaraapppa	462	0	0	0		0	0	0	0	0
22	1	222	182	-1	433	343	22.3	30	ABplaaaapp	249	968	0	0		0	0	0	0	0
23	1	133	76	-1	581	212	10.6	31	ABalaapaa	-1	0	0	0		0	0	0	0	0
24	1	117	129	-1	236	380	13.7	33	ABplappap	82	0	0	0		0	0	0	0	0
25	1	4	266	-1	561	247	10.9	27	ABaraappaa	171	0	0	0		0	0	0	0	0
26	1	229	209	-1	376	97	17.0	31	ABpraapppa	-19	0	0	0		0	0	0	0	0
27	1	190	16	-1	217	133	15.2	27	ABprappapp	241	208	0	0		0	0	0	0	0
28	1	100	64	-1	445	444	17.9	28	ABplaappaa	231	53	0	0		0	0	0	0	0
29	1	120	178	-1	467	207	4.7	28	ABarapapaa	230	-173	0	0		0	0	0	0	0
30	1	234	205	-1	542	231	20.1	35	ABalapppa	150	0	0	0		0	0	0	0	0
31	1	14	55	-1	545	289	17.2	31	MSaaaaap	278	-348	0	0		0	0	0	0	0
32	1	30	32	-1	575	178	13.1	32	ABalaappa	-143	0	0	0		0	0	0	0	0
33	1	168	92	-1	264	123	17.9	29	ABprappapa	174	0	0	0		0	0	0	0	0
34	1	11	113	-1	335	115	6.6	31	ABprppaap	508	0	0	0		0	0	0	0	0
35	1	60	10	-1	319	293	7.4	34	MSaappp	326	-169	0	0		0	0	0	0	0
36	1	236	61	-1	246	264	5.1	28	ABplpppppp	239	692	0	0		0	0	0	0	0
37	1	105	197	-1	320	167	13.4	32	Dppa	324	750	0	0		0	0	0	0	0
38	1	185	227	-1	416	356	3.6	30	ABalppappp	282	686	0	0		0	0	0	0	0
39	1	193	53	-1	398	211	5.5	32	ABarapappp	110	0	0	0		0	0	0	0	0
40	1	93	38	-1	455	380	5.4	30	ABalppappa	238	697	0	0		0	0	0	0	0
41	1	179	202	-1	462	426	21.2	30	ABplaapapa	254	982	0	0		0	0	0	0	0
42	1	184	123	-1	469	176	6.9	27	ABarapppap	202	317	0	0		0	0	0	0	0
43	1	74	139	-1	281	233	22.6	39	Cpaaa	392	1185	0	0		0	0	0	0	0
44	1	237	203	-1	473	245	4.1	25	ABarapaaap	237	780	0	0		0	0	0	0	0
45	1	29	20	-1	534	207	6.2	36	ABaraaapp	-54	0	0	0		0	0	0	0	0
46	1	135	117	-1	584	312	20.0	33	ABalapaaa	-108	0	0	0		0	0	0	0	0
47	1	39	259	-1	313	151	22.9	36	ABarpppap	356	1085	0	0		0	0	0	0	0
48	1	146	137	-1	203	158	9.0	33	ABprapppp	66	0	0	0		0	0	0	0	0
49	1	19	199	-1	331	164	4.8	27	ABprpapapp	196	534	0	0		0	0	0	0	0
50	1	128	83	-1	423	273	6.2	31	ABalpapppp	266	-207	0	0		0	0	0	0	0
51	1	174	131	-1	225	349	20.5	36	ABarppapp	92	0	0	0		0	0	0	0	0
52	1	55	115	-1	431	188	10.8	29	MSpppaa	288	-122	0	0		0	0	0	0	0
53	1	227	248	-1	456	114	11.6	28	ABprpaaapa	237	313	0	0		0	0	0	0	0
54	1	23	158	166	535	294	9.5	33	ABaraapaa	228	449	0	0		0	0	0	0	0
55	1	40	144	-1	421	106	11.9	28	ABprpaaapp	179	0	0	0		0	0	0	0	0
56	1	228	116	-1	243	375	9.5	32	ABplapppa	160	0	0	0		0	0	0	0	0
57	1	38	110	-1	590	329	13.6	34	ABalaaaar	252	0	0	0		0	0	0	0	0
58	1	223	213	-1	305	180	4.4	27	ABprpapppa	214	-174	0	0		0	0	0	0	0
59	1	216	196	-1	284	122	6.2	29	ABprpppaaa	-49	0	0	0		0	0	0	0	0
60	1	92	71	-1	358	281	6.8	28	MSaappa	158	0	0	0		0	0	0	0	0
61	1	226	214	-1	463	302	5.6	28	ABalpappap	174	0	0	0		0	0	0	0	0
62	1	106	18	-1	183	165	16.9	28	ABprapappa	255	-24	0	0		0	0	0	0	0
63	1	91	126	-1	372	359	4.8	31	ABplpapap	479	0	0	0		0	0	0	0	0
64	1	152	94	104	515	144	16.3	34	ABpraaapa	224	-177	0	0		0	0	0	0	0
65	1	154	78	-1	322	418	14.9	29	ABplaapppp	298	1365	0	0		0	0	0	0	0
66	1	211	121	-1	469	128	22.1	29	ABpraapapa	254	423	0	0		0	0	0	0	0
67	1	25	255	-1	394	178	12.3	30	MSpppap	266	98	0	0		0	0	0	0	0
68	1	94	57	-1	210	356	15.5	28	ABplapappa	252	706	0	0		0	0	0	0	0
69	1	164	225	-1	361	335	15.7	36	Ealp	366	231	0	0		0	0	0	0	0
70	1	70	29	-1	430	234	4.6	29	ABarapapap	241	-827	0	0		0	0	0	0	0
71	1	53	112	-1	471	277	12.2	27	ABaraapapp	358	0	0	0		0	0	0	0	0
72	1	122	171	-1	407	295	13.8	28	MSaapaap	233	483	0	0		0	0	0	0	0
73	1	87	122	-1	391	278	8.7	32	MSaapap	79	0	0	0		0	0	0	0	0
74	1	217	15	-1	347	106	14.3	30	ABpraapppp	250	432	0	0		0	0	0	0	0
75	1	233	184	-1	191	292	5.5	33	Cpapp	337	-193	0	0		0	0	0	0	0
76	1	218	249	-1	385	392	19.3	28	ABplapaaaa	206	185	0	0		0	0	0	0	0
77	1	118	52	-1	496	194	20.3	33	ABalapppp	216	-155	0	0		0	0	0	0	0
78	1	48	239	-1	413	368	15.7	32	MSapapp	305	-37	0	0		0	0	0	0	0
79	1	156	257	-1	464	298	19.4	32	MSaaaapp	271	290	0	0		0	0	0	0	0
80	1	108	236	-1	368	383	15.6	30	MSapppp	489	0	0	0		0	0	0	0	0
81	1	189	223	-1	514	291	19.7	30	MSaaaapa	255	1285	0	0		0	0	0	0	0
82	0	56	-1	-1	422	210	15.0	26		375	0	0	0		0	0	0	0	0
83	1	248	274	-1	216	155	18.2	29	ABprapapap	1734	0	0	0		0	0	0	0	0
84	1	131	148	-1	222	340	8.3	30	ABplapppp	107	0	0	0		0	0	0	0	0
85	1	111	161	174	345	116	20.2	35	ABprapaaa	290	414	0	0		0	0	0	0	0
86	1	219	46	101	404	369	7.3	32	ABplpapaa	198	-768	0	0		0	0	0	0	0
87	1	195	95	-1	309	206	17.5	38	Epra	379	292	0	0		0	0	0	0	0
88	1	180	147	-1	510	390	20.8	28	ABplaapaaa	29	0	0	0		0	0	0	0	0
89	1	8	6	-1	372	230	8.2	33	MSpapap	120	0	0	0		0	0	0	0	0
90	1	176	230	-1	499	159	9.7	29	ABprpaaaaa	249	-159	0	0		0	0	0	0	0
91	1	202	72	-1	283	202	11.8	32	Dppp	303	139	0	0		0	0	0	0	0
92	1	204	33	-1	562	240	15.7	27	MSpaaaaa	208	0	0	0		0	0	0	0	0
93	1	166	39	-1	539	311	5.5	32	ABalpaapap	308	-289	0	0		0	0	0	0	0
94	1	208	99	-1	479	282	8.2	28	ABalpapppa	278	-596	0	0		0	0	0	0	0
95	1	150	180	-1	463	140	10.1	29	ABprpaaaap	267	657	0	0		0	0	0	0	0
96	1	36	215	-1	250	361	5.3	28	ABplpppapa	255	1270	0	0		0	0	0	0	0
97	1	213	40	-1	413	157	7.8	27	ABprpapaaa	227	-146	0	0		0	0	0	0	0
98	1	54	41	-1	275	407	14.5	32	ABplappaa	322	143	0	0		0	0	0	0	0
99	1	66	89	-1	506	434	14.9	28	ABalpppapa	-60	0	0	0		0	0	0	0	0
100	1	250	154	-1	272	166	22.7	36	ABarppppa	366	-313	0	0		0	0	0	0	0
101	1	45	118	-1	580	284	15.3	27	MSaaaaaa	249	-1267	0	0		0	0	0	0	0
102	1	69	130	-1	396	132	5.9	29	ABarappapp	216	-1432	0	0		0	0	0	0	0
103	1	151	114	-1	469	388	9.0	28	ABplpaaaaa	178	0	0	0		0	0	0	0	0
104	1	169	70	-1	489	330	8.2	28	ABalpapapa	220	1083	0	0		0	0	0	0	0
105	1	110	143	-1	420	102	16.2	27	ABprpaapap	-67	0	0	0		0	0	0	0	0
106	1	153	69	-1	349	124	10.4	29	ABprppapaa	248	-435	0	0		0	0	0	0	0
107	1	130	163	-1	147	256	13.6	36	Cpapa	-164	0	0	0		0	0	0	0	0
108	1	162	192	-1	497	363	23.3	32	ABplaaaaap	212	-500	0	0		0	0	0	0	0
109	1	140	51	-1	520	199	11.5	32	MSppaaa	-68	0	0	0		0	0	0	0	0
110	1	28	36	-1	483	356	4.5	37	ABalpapaap	276	231	0	0		0	0	0	0	0
111	1	159	235	-1	458	101	15.6	29	ABprpaapaa	236	564	0	0		0	0	0	0	0
112	1	98	146	-1	165	217	10.4	32	Cppap	313	-363	0	0		0	0	0	0	0
113	1	112	179	-1	417	428	9.2	28	ABplpaaapp	282	-456	0	0		0	0	0	0	0
114	1	82	74	-1	531	340	11.4	33	ABalpaaap	267	0	0	0		0	0	0	0	0
115	1	237	245	-1	508	242	5.1	26	ABarapaaaa	203	740	0	0		0	0	0	0	0
116	1	182	242	-1	357	162	13.5	30	Dpaa	244	113	0	0		0	0	0	0	0
117	1	4	150	-1	525	245	11.1	27	ABaraappap	217	172	0	0		0	0	0	0	0
118	1	7	134	-1	522	293	12.6	29	ABaraapapa	296	567	0	0		0	0	0	0	0
119	1	256	12	-1	428	315	4.2	28	ABalppapap	207	-217	0	0		0	0	0	0	0
120	1	145	96	167	530	407	16.7	35	ABalpppaa	324	-384	0	0		0	0	0	0	0
121	1	9	98	-1	472	335	12.1	30	MSapaap	6	0	0	0		0	0	0	0	0
122	1	132	136	-1	333	328	10.0	31	Daap	310	688	0	0		0	0	0	0	0
123	1	3	9	-1	274	120	9.3	32	ABprppapp	113	0	0	0		0	0	0	0	0
124	1	46	222	-1	242	208	14.5	37	Eprp	371	23	0	0		0	0	0	0	0
125	1	6	63	-1	281	391	9.8	32	ABplppapp	83	0	0	0		0	0	0	0	0
126	1	178	44	-1	526	353	18.9	32	ABalapapp	299	0	0	0		0	0	0	0	0
127	1	61	22	-1	427	330	9.8	28	MSappaa	275	-61	0	0		0	0	0	0	0
128	1	49	208	-1	455	425	9.1	26	ABplpaaapa	202	-304	0	0		0	0	0	0	0
129	1	32	177	-1	335	156	17.1	32	MSppppp	285	647	0	0		0	0	0	0	0
130	1	173	17	-1	576	355	18.6	32	ABalapapa	44	0	0	0		0	0	0	0	0
131	1	78	80	-1	566	259	6.8	27	ABaraaapaa	230	131	0	0		0	0	0	0	0
132	1	1	66	-1	577	318	8.3	28	ABalpaapaa	250	647	0	0		0	0	0	0	0
133	1	124	190	-1	433	127	8.7	29	ABarappppp	62	0	0	0		0	0	0	0	0
134	1	65	26	-1	330	405	10.4	33	ABplppapa	264	132	0	0		0	0	0	0	0
135	1	249	273	-1	372	366	12.3	30	Daaa	156	0	0	0		0	0	0	0	0
136	1	220	221	-1	439	389	9.2	27	ABplpaaaap	384	0	0	0		0	0	0	0	0
137	1	214	187	-1	409	174	4.3	26	ABarappaap	201	-494	0	0		0	0	0	0	0
138	1	242	8	-1	227	191	3.5	28	ABprpppppp	348	0	0	0		0	0	0	0	0
139	1	149	138	-1	308	141	4.5	28	ABprppppaa	235	794	0	0		0	0	0	0	0
140	1	123	81	-1	484	171	17.3	29	ABpraaappa	242	65	0	0		0	0	0	0	0
141	1	187	127	-1	207	187	21.6	36	ABarppppp	364	569	0	0		0	0	0	0	0
142	1	113	107	-1	358	428	16.9	30	ABplaapppa	301	-194	0	0		0	0	0	0	0
143	1	198	195	-1	497	308	4.5	28	ABalpappaa	230	-1143	0	0		0	0	0	0	0
144	1	73	105	-1	409	417	15.4	30	ABalpppppp	656	0	0	0		0	0	0	0	0
145	1	200	34	-1	404	121	19.4	31	ABpraappap	279	174	0	0		0	0	0	0	0
146	1	84	68	-1	517	264	6.7	29	ABaraaapap	492	0	0	0		0	0	0	0	0
147	1	224	133	-1	392	441	11.7	26	ABplpaappa	247	1408	0	0		0	0	0	0	0
148	1	142	152	-1	233	138	10.4	31	ABprapppa	285	-1141	0	0		0	0	0	0	0
149	1	183	246	-1	363	190	21.9	34	ABarpappp	310	1964	0	0		0	0	0	0	0
150	1	12	153	-1	377	173	4.2	27	ABprpappaa	238	958	0	0		0	0	0	0	0
151	1	167	27	-1	429	433	12.4	29	ABplpaapap	265	1087	0	0		0	0	0	0	0
152	1	188	200	-1	521	224	8.1	26	ABarapaapa	200	258	0	0		0	0	0	0	0
153	1	44	217	-1	603	237	16.1	27	ABalaaappr	200	46	0	0		0	0	0	0	0
154	1	59	234	-1	476	405	17.5	28	ABalppppap	-395	0	0	0		0	0	0	0	0
155	1	175	243	-1	290	306	10.1	33	Capaa	283	-128	0	0		0	0	0	0	0
156	1	16	173	-1	363	389	6.3	27	ABplppaapa	184	147	0	0		0	0	0	0	0
157	1	251	35	-1	473	231	7.4	28	ABarapaapp	147	0	0	0		0	0	0	0	0
158	1	90	93	-1	259	267	14.5	36	Eplp	370	304	0	0		0	0	0	0	0
159	1	136	1	-1	539	345	15.1	31	MSapaaa	457	0	0	0		0	0	0	0	0
160	1	83	258	-1	170	317	16.4	34	Caapa	325	-54	0	0		0	0	0	0	0
161	1	165	21	-1	463	160	21.8	31	ABpraapaap	237	444	0	0		0	0	0	0	0
162	1	52	251	-1	516	360	9.8	27	ABalpaappa	197	529	0	0		0	0	0	0	0
163	1	160	256	-1	323	354	13.5	31	Dapa	312	-24	0	0		0	0	0	0	0
164	1	181	264	-1	309	390	18.1	34	ABplapaap	135	0	0	0		0	0	0	0	0
165	1	199	159	-1	486	265	23.1	34	ABarpaaap	330	-437	0	0		0	0	0	0	0
166	1	79	54	-1	276	360	6.8	29	ABplpppaap	221	446	0	0		0	0	0	0	0
167	1	97	244	-1	374	313	22.8	35	ABarppaaa	353	864	0	0		0	0	0	0	0
168	1	17	103	-1	551	392	12.5	31	ABalppaaa	-312	0	0	0		0	0	0	0	0
169	1	205	238	-1	392	256	22.6	33	ABarpaappa	323	1349	0	0		0	0	0	0	0
170	1	206	90	-1	512	234	15.3	30	MSpaaaap	56	0	0	0		0	0	0	0	0
171	1	244	193	-1	308	147	8.3	27	ABprppapap	215	-154	0	0		0	0	0	0	0
172	1	42	240	-1	300	105	12.9	27	ABprappaaa	206	-128	0	0		0	0	0	0	0
173	1	63	132	-1	554	377	21.8	28	ABplaaaaaa	240	1040	0	0		0	0	0	0	0
174	1	44	142	-1	581	199	17.0	30	ABalaaappl	199	1317	0	0		0	0	0	0	0
175	1	41	183	-1	311	215	7.4	31	MSpappp	313	-167	0	0		0	0	0	0	0
176	1	163	175	-1	439	139	4.0	30	ABarappapa	292	-142	0	0		0	0	0	0	0
177	1	58	206	-1	579	248	22.2	36	ABalappap	323	-132	0	0		0	0	0	0	0
178	1	139	176	-1	396	225	17.8	41	Eara	407	-567	0	0		0	0	0	0	0
179	1	85	149	-1	497	185	14.6	30	MSppapa	293	-348	0	0		0	0	0	0	0
180	1	34	145	-1	571	358	10.1	32	ABalpaaaa	-486	0	0	0		0	0	0	0	0
181	1	203	88	-1	387	337	9.7	30	MSappap	309	457	0	0		0	0	0	0	0
182	1	95	120	-1	470	412	12.7	27	ABplpaapaa	247	-393	0	0		0	0	0	0	0
183	1	20	97	-1	454	208	8.4	28	ABarapappa	247	0	0	0		0	0	0	0	0
184	1	210	87	-1	337	239	14.6	36	Earp	369	1026	0	0		0	0	0	0	0
185	1	107	219	-1	272	361	22.4	35	ABarppapa	118	0	0	0		0	0	0	0	0
186	1	99	172	-1	475	146	6.5	28	ABarappppa	198	0	0	0		0	0	0	0	0
187	1	10	3	-1	473	224	14.5	34	MSpaapa	257	-518	0	0		0	0	0	0	0
188	1	115	241	-1	336	202	5.1	27	ABprpappap	213	680	0	0		0	0	0	0	0
189	1	16	268	-1	323	387	5.1	26	ABplppaapp	200	154	0	0		0	0	0	0	0
190	1	230	170	-1	274	216	5.1	28	ABprpapppp	266	-296	0	0		0	0	0	0	0
191	1	62	47	-1	243	385	19.1	36	ABplapapa	342	936	0	0		0	0	0	0	0
192	1	221	162	-1	226	236	4.2	32	Cpppp	-328	0	0	0		0	0	0	0	0
193	1	134	135	-1	446	184	16.9	31	MSppapp	263	889	0	0		0	0	0	0	0
194	1	158	210	-1	430	392	23.4	34	ABplaaapa	326	330	0	0		0	0	0	0	0
195	1	102	86	-1	606	311	16.7	26	ABalaaapar	263	289	0	0		0	0	0	0	0
196	1	37	13	-1	507	309	15.7	29	MSaaapaa	218	-138	0	0		0	0	0	0	0
197	1	121	124	-1	425	230	8.5	28	MSpapaaa	222	532	0	0		0	0	0	0	0
198	1	119	260	-1	497	252	18.7	31	MSpaaapa	279	1095	0	0		0	0	0	0	0
199	1	172	84	-1	441	192	4.1	29	ABarappaaa	193	-231	0	0		0	0	0	0	0
200	1	240	224	-1	562	330	22.6	35	ABalapaap	313	-98	0	0		0	0	0	0	0
201	1	141	185	-1	198	168	12.4	28	ABprapappp	234	1528	0	0		0	0	0	0	0
202	1	27	165	-1	312	111	16.7	34	ABprapaap	4	0	0	0		0	0	0	0	0
203	1	148	45	-1	449	286	14.6	31	MSaaapp	253	-105	0	0		0	0	0	0	0
204	1	225	155	-1	425	334	17.6	36	Eala	-165	0	0	0		0	0	0	0	0
205	1	94	194	-1	208	351	11.8	26	ABplapappp	249	-227	0	0		0	0	0	0	0
206	1	80	11	272	384	311	4.9	35	ABplpappa	223	-768	0	0		0	0	0	0	0
207	1	245	62	-1	337	385	19.5	29	ABplapaaap	198	124	0	0		0	0	0	0	0
208	1	138	232	-1	249	161	8.1	28	ABprpppapa	280	-420	0	0		0	0	0	0	0
209	1	238	189	-1	370	131	3.8	28	ABprpapapa	231	207	0	0		0	0	0	0	0
210	1	157	85	-1	277	313	14.3	33	Dapp	327	-96	0	0		0	0	0	0	0
211	1	96	231	-1	260	202	7.4	28	ABprpppppa	427	0	0	0		0	0	0	0	0
212	1	68	204	-1	442	108	19.8	29	ABpraappaa	291	-245	0	0		0	0	0	0	0
213	1	88	48	-1	446	140	17.7	30	ABpraaappp	290	721	0	0		0	0	0	0	0
214	1	109	207	-1	431	146	13.9	27	ABprpaappa	271	1661	0	0		0	0	0	0	0
215	1	207	58	-1	514	174	7.7	26	ABarapppaa	-174	0	0	0		0	0	0	0	0
216	1	155	237	-1	557	189	17.5	29	ABalaapppa	396	0	0	0		0	0	0	0	0
217	1	101	265	-1	463	365	14.7	31	MSapapa	302	1135	0	0		0	0	0	0	0
218	1	177	100	-1	243	304	9.4	31	Cappa	314	-53	0	0		0	0	0	0	0
219	1	52	201	-1	488	379	10.4	27	ABalpaappp	194	-414	0	0		0	0	0	0	0
220	1	257	169	-1	234	317	4.5	26	ABplpppapp	205	717	0	0		0	0	0	0	0
221	1	147	106	-1	505	142	20.6	29	ABpraapaaa	231	133	0	0		0	0	0	0	0
222	1	64	262	-1	588	262	19.4	34	ABalappaa	332	-375	0	0		0	0	0	0	0
223	1	89	188	-1	435	211	23.6	33	ABarpapapp	301	873	0	0		0	0	0	0	0
224	1	126	250	-1	531	368	6.3	28	ABalpapaaa	202	-520	0	0		0	0	0	0	0
225	1	75	75	-1	465	382	20.8	30	ABplaapaap	-138	0	0	0		0	0	0	0	0
226	1	201	168	-1	176	204	15.3	34	Cppaa	284	8	0	0		0	0	0	0	0
227	1	86	7	-1	211	179	5.9	26	ABprpppapp	219	-86	0	0		0	0	0	0	0
228	1	21	14	-1	360	154	21.6	31	ABarpppaa	890	0	0	0		0	0	0	0	0
229	1	196	73	-1	268	165	4.2	29	ABprppppap	289	-555	0	0		0	0	0	0	0
230	1	252	59	-1	505	222	23.6	34	ABarpapaa	-265	0	0	0		0	0	0	0	0
231	1	71	65	-1	459	326	16.2	29	MSaaapap	206	490	0	0		0	0	0	0	0
232	1	47	211	-1	508	300	23.5	34	ABarpaaaa	337	-1093	0	0		0	0	0	0	0
233	1	170	271	-1	465	135	14.4	27	ABpraaaapp	199	439	0	0		0	0	0	0	0
234	1	212	5	-1	178	241	20.3	38	Cpaap	-4	0	0	0		0	0	0	0	0
235	1	125	25	-1	350	439	12.3	28	ABplpaappp	235	-124	0	0		0	0	0	0	0
236	1	144	119	-1	235	288	23.3	38	Caaaa	375	-342	0	0		0	0	0	0	0
237	1	215	181	-1	389	439	18.8	31	ABplaappap	318	0	0	0		0	0	0	0	0
238	1	81	160	-1	315	310	3.8	33	ABplpappp	202	0	0	0		0	0	0	0	0
239	1	235	220	-1	426	411	19.5	30	ABplaapapp	197	0	0	0		0	0	0	0	0
240	1	116	2	-1	270	323	4.3	28	ABplppppap	234	624	0	0		0	0	0	0	0
241	1	171	218	-1	445	250	17.3	31	MSpaaapp	258	0	0	0		0	0	0	0	0
242	1	104	140	-1	442	243	12.2	28	ABaraapppp	144	0	0	0		0	0	0	0	0
243	1	186	212	-1	184	309	20.9	36	Caaap	343	162	0	0		0	0	0	0	0
244	1	22	109	-1	269	294	5.3	27	ABplpppppa	234	-236	0	0		0	0	0	0	0
245	1	26	233	-1	427	146	22.4	32	ABpraapapp	269	563	0	0		0	0	0	0	0
246	1	197	186	-1	385	152	15.6	31	MSppppa	249	0	0	0		0	0	0	0	0
247	1	35	252	-1	389	120	10.7	34	ABprppaaa	281	1395	0	0		0	0	0	0	0
248	1	194	269	-1	328	268	22.2	32	ABarpaappp	-122	0	0	0		0	0	0	0	0
249	1	248	226	-1	239	146	21.4	29	ABprapapaa	262	-168	0	0		0	0	0	0	0
250	1	191	67	-1	220	265	7.7	33	Cappp	91	0	0	0		0	0	0	0	0
251	1	192	156	-1	468	194	11.4	30	MSppaap	39	0	0	0		0	0	0	0	0
252	1	246	82	-1	436	285	22.5	36	ABarpaapa	330	469	0	0		0	0	0	0	0
253	1	57	198	-1	478	334	22.4	29	ABplaaaapa	257	-292	0	0		0	0	0	0	0
254	1	170	79	-1	496	145	12.6	27	ABpraaaapa	202	-1160	0	0		0	0	0	0	0
255	1	13	253	-1	314	342	22.4	33	ABarppaap	137	0	0	0		0	0	0	0	0
256	1	243	43	-1	178	317	10.8	32	Caapp	302	144	0	0		0	0	0	0	0
257	1	231	19	-1	339	193	9.2	29	Dpap	262	1676	0	0		0	0	0	0	0
258	1	31	247	-1	315	352	4.4	28	ABplppppaa	42	0	0	0		0	0	0	0	0
259	1	239	191	-1	308	385	7.9	29	ABplpppaaa	229	-515	0	0		0	0	0	0	0
260	1	127	261	-1	400	368	22.4	31	ABplaaappa	206	-206	0	0		0	0	0	0	0
261	1	42	31	-1	252	130	13.3	27	ABprappaap	206	1111	0	0		0	0	0	0	0
262	1	50	141	-1	602	261	16.4	28	ABalaaapal	330	0	0	0		0	0	0	0	0
263	1	72	263	-1	296	282	16.4	26	Epla	41	0	0	0		0	0	0	0	0
264	1	43	42	-1	554	181	12.0	30	ABalaapap	160	0	0	0		0	0	0	0	0
265	1	103	91	-1	467	221	20.5	30	ABarpapapa	-178	0	0	0		0	0	0	0	0
266	1	254	228	-1	462	346	3.4	29	ABalppapaa	194	424	0	0		0	0	0	0	0
267	1	122	275	-1	447	290	9.4	29	MSaapaaa	790	0	0	0		0	0	0	0	0
268	1	255	267	-1	354	354	21.7	39	ABplaaappp	180	-194	0	0		0	0	0	0	0
