# Supplementary material for: The AP-2 Transcription Factor APTF-2 Is Required for Neuroblast and Epidermal Morphogenesis in Caenorhabditis elegans Embryogenesis
Source: PLoS Genet. 2016 May 13;12(5):e1006048. doi: 10.1371/journal.pgen.1006048 (PMC4866721; doi:10.1371/journal.pgen.1006048)
Supplement: S3 Text — (ZIP) [file pgen.1006048.s031.zip › nuclei/t133-nuclei]

1	1	159	116	-1	539	339	15.1	31	MSapaaa	340	0	0	0		0	0	0	0	0
2	1	240	281	-1	274	326	4.2	28	ABplppppap	220	342	0	0		0	0	0	0	0
3	1	187	65	-1	472	228	14.6	33	MSpaapa	386	0	0	0		0	0	0	0	0
4	1	15	205	-1	430	377	12.5	31	MSapppa	303	-334	0	0		0	0	0	0	0
5	1	234	229	-1	182	235	19.9	37	Cpaap	314	1041	0	0		0	0	0	0	0
6	1	89	8	-1	372	221	8.4	32	MSpapap	465	0	0	0		0	0	0	0	0
7	1	227	152	-1	207	182	5.7	26	ABprpppapp	246	0	0	0		0	0	0	0	0
8	1	138	46	-1	228	194	3.5	29	ABprpppppp	269	320	0	0		0	0	0	0	0
9	1	123	95	-1	274	128	9.4	32	ABprppapp	140	0	0	0		0	0	0	0	0
10	1	35	185	-1	321	302	7.4	35	MSaappp	306	1096	0	0		0	0	0	0	0
11	1	206	241	-1	360	306	4.3	28	ABplpappap	209	795	0	0		0	0	0	0	0
12	1	119	68	-1	429	316	4.2	28	ABalppapap	239	409	0	0		0	0	0	0	0
13	1	196	223	-1	505	307	16.0	29	MSaaapaa	264	877	0	0		0	0	0	0	0
14	1	228	127	-1	361	157	21.7	32	ABarpppaa	254	1286	0	0		0	0	0	0	0
15	1	74	138	-1	349	105	14.1	29	ABpraapppp	290	422	0	0		0	0	0	0	0
16	1	27	88	-1	210	133	14.2	28	ABprappapp	207	-31	0	0		0	0	0	0	0
17	1	130	172	-1	577	351	18.5	31	ABalapapa	48	0	0	0		0	0	0	0	0
18	1	62	33	-1	180	167	16.5	28	ABprapappa	256	294	0	0		0	0	0	0	0
19	1	257	32	-1	337	193	9.2	29	Dpap	228	103	0	0		0	0	0	0	0
20	1	45	62	-1	533	206	6.3	36	ABaraaapp	324	554	0	0		0	0	0	0	0
21	1	161	263	-1	467	163	22.2	31	ABpraapaap	281	136	0	0		0	0	0	0	0
22	1	127	203	-1	427	334	10.2	29	MSappaa	289	454	0	0		0	0	0	0	0
23	1	12	98	-1	353	227	5.2	28	MSpappa	300	0	0	0		0	0	0	0	0
24	1	3	265	-1	578	243	10.4	25	ABalaaaalp	201	422	0	0		0	0	0	0	0
25	1	235	94	-1	356	440	11.9	28	ABplpaappp	247	-689	0	0		0	0	0	0	0
26	1	134	21	274	332	405	10.2	34	ABplppapa	131	0	0	0		0	0	0	0	0
27	1	151	174	-1	434	434	12.5	28	ABplpaapap	435	0	0	0		0	0	0	0	0
28	1	8	209	-1	443	347	7.2	27	ABalpapapp	223	786	0	0		0	0	0	0	0
29	1	70	118	-1	432	232	4.6	28	ABarapapap	126	0	0	0		0	0	0	0	0
30	1	13	143	-1	587	279	8.2	32	ABaraaaaa	276	-250	0	0		0	0	0	0	0
31	1	261	251	-1	247	138	13.1	29	ABprappaap	164	0	0	0		0	0	0	0	0
32	1	32	192	-1	577	181	12.6	31	ABalaappa	145	0	0	0		0	0	0	0	0
33	1	92	70	-1	562	238	14.9	26	MSpaaaaa	193	0	0	0		0	0	0	0	0
34	1	145	198	-1	403	120	19.5	30	ABpraappap	-99	0	0	0		0	0	0	0	0
35	1	157	196	-1	474	225	7.1	29	ABarapaapp	238	767	0	0		0	0	0	0	0
36	1	110	144	-1	490	358	4.6	31	ABalpapaap	228	537	0	0		0	0	0	0	0
37	1	16	82	-1	520	409	12.2	33	ABalppaap	246	439	0	0		0	0	0	0	0
38	1	40	130	-1	457	380	5.1	29	ABalppappa	319	0	0	0		0	0	0	0	0
39	1	93	73	-1	530	310	5.5	32	ABalpaapap	310	995	0	0		0	0	0	0	0
40	1	97	169	-1	411	156	7.6	27	ABprpapaaa	166	0	0	0		0	0	0	0	0
41	1	98	183	-1	278	408	14.2	32	ABplappaa	-357	0	0	0		0	0	0	0	0
42	1	264	194	-1	547	179	13.1	31	ABalaapap	139	0	0	0		0	0	0	0	0
43	1	256	110	-1	176	322	11.5	32	Caapp	307	-204	0	0		0	0	0	0	0
44	1	126	57	-1	532	353	19.2	33	ABalapapp	144	0	0	0		0	0	0	0	0
45	1	203	104	-1	453	287	14.6	31	MSaaapp	-73	0	0	0		0	0	0	0	0
46	1	86	163	-1	380	380	7.1	26	ABplpapaap	196	-773	0	0		0	0	0	0	0
47	1	191	149	-1	247	384	19.3	35	ABplapapa	144	0	0	0		0	0	0	0	0
48	1	213	248	-1	444	141	17.7	30	ABpraaappp	286	374	0	0		0	0	0	0	0
49	1	6	167	-1	482	439	16.8	28	ABalpppapp	269	117	0	0		0	0	0	0	0
50	1	18	61	-1	559	284	12.4	30	ABaraaaap	-16	0	0	0		0	0	0	0	0
51	1	109	235	-1	519	200	11.4	31	MSppaaa	-70	0	0	0		0	0	0	0	0
52	1	77	221	282	500	192	20.0	34	ABalapppp	199	150	0	0		0	0	0	0	0
53	1	39	91	-1	393	207	5.7	32	ABarapappp	325	-209	0	0		0	0	0	0	0
54	1	166	226	-1	277	358	6.5	29	ABplpppaap	224	136	0	0		0	0	0	0	0
55	1	31	239	-1	544	282	16.8	30	MSaaaaap	266	0	0	0		0	0	0	0	0
56	1	7	77	-1	458	417	15.5	28	ABalpppppa	-168	0	0	0		0	0	0	0	0
57	1	68	56	-1	213	359	16.7	28	ABplapappa	278	525	0	0		0	0	0	0	0
58	1	215	17	-1	520	174	8.1	26	ABarapppaa	238	-176	0	0		0	0	0	0	0
59	1	230	16	-1	510	223	23.3	34	ABarpapaa	324	-216	0	0		0	0	0	0	0
60	1	5	268	-1	389	237	12.6	30	MSpapaap	-183	0	0	0		0	0	0	0	0
61	1	36	208	-1	248	267	5.1	27	ABplpppppp	252	355	0	0		0	0	0	0	0
62	1	207	42	-1	340	390	19.6	30	ABplapaaap	204	-198	0	0		0	0	0	0	0
63	1	125	155	-1	287	393	9.7	33	ABplppapp	236	0	0	0		0	0	0	0	0
64	1	28	256	-1	451	444	17.9	27	ABplaappaa	367	0	0	0		0	0	0	0	0
65	1	231	202	-1	459	329	16.1	28	MSaaapap	475	0	0	0		0	0	0	0	0
66	1	132	36	-1	577	313	7.9	28	ABalpaapaa	244	-607	0	0		0	0	0	0	0
67	1	250	220	-1	222	277	7.5	32	Cappp	285	-833	0	0		0	0	0	0	0
68	1	146	28	-1	508	265	6.5	30	ABaraaapap	238	187	0	0		0	0	0	0	0
69	1	106	102	-1	348	116	10.4	29	ABprppapaa	252	-679	0	0		0	0	0	0	0
70	1	104	207	-1	488	337	8.2	28	ABalpapapa	242	-804	0	0		0	0	0	0	0
71	1	60	43	-1	358	278	6.8	29	MSaappa	127	0	0	0		0	0	0	0	0
72	1	91	222	-1	288	201	11.6	32	Dppp	294	439	0	0		0	0	0	0	0
73	1	229	244	-1	264	168	4.1	29	ABprppppap	258	235	0	0		0	0	0	0	0
74	1	114	165	-1	528	334	11.2	32	ABalpaaap	-333	0	0	0		0	0	0	0	0
75	1	225	250	-1	469	379	21.0	30	ABplaapaap	284	132	0	0		0	0	0	0	0
76	1	23	142	-1	580	208	10.5	34	ABalaapaa	315	0	0	0		0	0	0	0	0
77	1	3	55	-1	601	257	13.2	29	ABalaaaala	404	0	0	0		0	0	0	0	0
78	1	65	79	-1	329	422	15.2	30	ABplaapppp	293	-164	0	0		0	0	0	0	0
79	1	254	92	-1	499	146	12.6	27	ABpraaaapa	195	-830	0	0		0	0	0	0	0
80	1	131	188	-1	559	259	6.5	26	ABaraaapaa	263	1138	0	0		0	0	0	0	0
81	1	140	186	-1	485	166	17.0	28	ABpraaappa	378	0	0	0		0	0	0	0	0
82	1	252	84	200	440	285	22.4	37	ABarpaapa	269	-485	0	0		0	0	0	0	0
83	1	50	114	-1	427	272	6.2	31	ABalpapppp	291	-516	0	0		0	0	0	0	0
84	1	199	189	-1	437	187	3.7	29	ABarappaaa	397	0	0	0		0	0	0	0	0
85	1	210	271	-1	285	318	14.4	33	Dapp	330	-82	0	0		0	0	0	0	0
86	1	195	154	-1	607	316	16.5	28	ABalaaapar	5	0	0	0		0	0	0	0	0
87	1	184	115	-1	338	243	14.5	36	Earp	362	967	0	0		0	0	0	0	0
88	1	181	20	-1	390	343	9.6	30	MSappap	275	-118	0	0		0	0	0	0	0
89	1	99	19	-1	509	435	15.4	29	ABalpppapa	255	0	0	0		0	0	0	0	0
90	1	170	238	-1	510	233	15.4	30	MSpaaaap	-357	0	0	0		0	0	0	0	0
91	1	265	187	-1	467	219	20.5	30	ABarpapapa	-181	0	0	0		0	0	0	0	0
92	1	33	128	-1	264	127	17.6	29	ABprappapa	264	477	0	0		0	0	0	0	0
93	1	158	147	-1	264	268	14.3	36	Eplp	368	123	0	0		0	0	0	0	0
94	1	64	190	-1	536	149	15.7	30	ABpraaapaa	103	0	0	0		0	0	0	0	0
95	1	87	171	-1	312	208	17.7	36	Epra	356	351	0	0		0	0	0	0	0
96	1	120	6	-1	552	399	15.7	29	ABalpppaaa	243	-1048	0	0		0	0	0	0	0
97	1	183	52	-1	452	204	8.4	28	ABarapappa	238	0	0	0		0	0	0	0	0
98	1	121	3	-1	475	343	12.2	29	MSapaap	-50	0	0	0		0	0	0	0	0
99	1	94	59	-1	477	288	7.8	28	ABalpapppa	273	192	0	0		0	0	0	0	0
100	1	218	180	-1	245	307	9.4	33	Cappa	267	187	0	0		0	0	0	0	0
101	1	86	23	-1	418	359	6.9	26	ABplpapaaa	208	-452	0	0		0	0	0	0	0
102	1	2	78	-1	527	159	19.6	29	ABalaapppp	234	-538	0	0		0	0	0	0	0
103	1	168	12	-1	552	382	12.8	31	ABalppaaa	167	0	0	0		0	0	0	0	0
104	1	64	210	-1	492	128	16.6	29	ABpraaapap	95	0	0	0		0	0	0	0	0
105	1	144	153	-1	413	420	15.5	30	ABalpppppp	75	0	0	0		0	0	0	0	0
106	1	221	93	-1	502	135	21.0	29	ABpraapaaa	184	0	0	0		0	0	0	0	0
107	1	142	99	-1	361	429	17.1	30	ABplaapppa	414	0	0	0		0	0	0	0	0
108	1	9	261	-1	526	131	12.2	33	ABpraaaaa	-73	0	0	0		0	0	0	0	0
109	1	244	25	-1	272	297	5.2	27	ABplpppppa	212	84	0	0		0	0	0	0	0
110	1	57	236	278	588	322	12.9	34	ABalaaaar	-51	0	0	0		0	0	0	0	0
111	1	10	159	215	381	412	9.2	31	ABplppaaa	217	0	0	0		0	0	0	0	0
112	1	71	273	-1	469	283	12.2	27	ABaraapapp	106	0	0	0		0	0	0	0	0
113	1	34	164	-1	330	115	6.6	35	ABprppaap	216	170	0	0		0	0	0	0	0
114	1	103	106	-1	464	390	8.4	27	ABplpaaaaa	150	0	0	0		0	0	0	0	0
115	1	52	22	-1	430	183	11.0	29	MSpppaa	269	-84	0	0		0	0	0	0	0
116	1	56	160	-1	246	379	9.6	32	ABplapppa	-166	0	0	0		0	0	0	0	0
117	1	46	103	-1	588	309	19.8	32	ABalapaaa	-21	0	0	0		0	0	0	0	0
118	1	101	204	-1	581	285	15.1	27	MSaaaaaa	240	0	0	0		0	0	0	0	0
119	1	236	90	-1	238	281	23.0	39	Caaaa	390	-50	0	0		0	0	0	0	0
120	1	182	212	-1	478	417	12.8	27	ABplpaapaa	268	43	0	0		0	0	0	0	0
121	1	66	50	-1	470	131	22.1	29	ABpraapapa	58	0	0	0		0	0	0	0	0
122	1	73	199	-1	396	272	8.8	32	MSaapap	87	0	0	0		0	0	0	0	0
123	1	42	140	-1	472	172	6.7	27	ABarapppap	243	406	0	0		0	0	0	0	0
124	1	197	35	-1	428	224	8.2	28	MSpapaaa	204	209	0	0		0	0	0	0	0
125	0	82	-1	-1	420	209	14.9	25		222	1027	0	0		0	0	0	0	0
126	1	63	168	218	361	357	5.0	32	ABplpapap	128	0	0	0		0	0	0	0	0
127	1	141	74	-1	205	183	21.2	36	ABarppppp	355	679	0	0		0	0	0	0	0
128	1	19	232	-1	362	148	7.7	27	ABprpapaap	347	0	0	0		0	0	0	0	0
129	1	24	58	-1	236	378	14.3	35	ABplappap	340	73	0	0		0	0	0	0	0
130	1	102	249	-1	396	129	5.5	28	ABarappapp	243	132	0	0		0	0	0	0	0
131	1	51	87	-1	228	347	21.3	35	ABarppapp	314	413	0	0		0	0	0	0	0
132	1	173	122	-1	558	376	21.7	29	ABplaaaaaa	229	414	0	0		0	0	0	0	0
133	1	147	181	-1	397	442	11.9	27	ABplpaappa	232	1107	0	0		0	0	0	0	0
134	1	118	233	-1	519	294	12.9	29	ABaraapapa	-66	0	0	0		0	0	0	0	0
135	1	193	63	-1	449	185	16.6	31	MSppapp	246	575	0	0		0	0	0	0	0
136	1	122	170	-1	337	330	10.3	31	Daap	310	692	0	0		0	0	0	0	0
137	1	48	260	-1	202	162	8.4	32	ABprapppp	86	0	0	0		0	0	0	0	0
138	1	139	252	-1	304	141	4.0	26	ABprppppaa	263	126	0	0		0	0	0	0	0
139	1	43	139	-1	286	234	22.4	39	Cpaaa	380	253	0	0		0	0	0	0	0
140	1	242	129	-1	440	246	11.8	29	ABaraapppp	196	0	0	0		0	0	0	0	0
141	1	262	237	-1	604	259	17.1	27	ABalaaapal	246	996	0	0		0	0	0	0	0
142	1	174	254	-1	577	202	16.5	29	ABalaaappl	55	0	0	0		0	0	0	0	0
143	1	105	66	-1	415	99	15.9	28	ABprpaapap	268	127	0	0		0	0	0	0	0
144	1	55	219	-1	423	103	11.9	27	ABprpaaapp	237	179	0	0		0	0	0	0	0
145	1	180	47	-1	572	354	9.2	32	ABalpaaaa	306	456	0	0		0	0	0	0	0
146	1	112	24	-1	166	225	10.3	33	Cppap	281	0	0	0		0	0	0	0	0
147	1	88	124	-1	514	388	21.6	28	ABplaapaaa	659	0	0	0		0	0	0	0	0
148	1	84	45	-1	222	344	8.3	30	ABplapppp	-130	0	0	0		0	0	0	0	0
149	1	179	279	-1	497	185	14.4	31	MSppapa	291	527	0	0		0	0	0	0	0
150	1	117	53	-1	511	246	11.1	27	ABaraappap	155	0	0	0		0	0	0	0	0
151	1	21	81	-1	479	247	10.6	28	ABaraapppa	469	0	0	0		0	0	0	0	0
152	1	148	193	-1	235	146	10.2	32	ABprapppa	117	0	0	0		0	0	0	0	0
153	1	150	231	-1	377	173	4.1	27	ABprpappaa	56	0	0	0		0	0	0	0	0
154	1	100	11	-1	270	168	22.6	36	ABarppppa	350	381	0	0		0	0	0	0	0
155	1	204	137	-1	424	335	17.8	37	Eala	376	1099	0	0		0	0	0	0	0
156	1	251	117	-1	466	192	11.4	29	MSppaap	276	-234	0	0		0	0	0	0	0
157	1	11	217	-1	391	94	13.4	29	ABprpaappp	251	709	0	0		0	0	0	0	0
158	1	54	111	-1	550	288	8.2	26	ABaraapaaa	207	134	0	0		0	0	0	0	0
159	1	165	125	-1	492	262	22.6	33	ABarpaaap	316	1141	0	0		0	0	0	0	0
160	1	238	121	-1	319	305	4.0	31	ABplpappp	277	-174	0	0		0	0	0	0	0
161	1	85	275	-1	366	117	22.1	30	ABprapaaaa	247	178	0	0		0	0	0	0	0
162	1	192	89	-1	223	241	4.0	32	Cpppp	307	14	0	0		0	0	0	0	0
163	1	107	148	-1	149	258	13.9	35	Cpapa	352	36	0	0		0	0	0	0	0
164	1	4	85	-1	282	176	7.9	28	ABprpppaap	275	694	0	0		0	0	0	0	0
165	1	202	240	-1	307	114	16.4	35	ABprapaap	262	801	0	0		0	0	0	0	0
166	1	54	179	-1	508	287	9.7	26	ABaraapaap	207	465	0	0		0	0	0	0	0
167	1	120	243	-1	521	413	18.5	31	ABalpppaap	236	190	0	0		0	0	0	0	0
168	1	226	100	-1	181	208	14.8	33	Cppaa	302	1263	0	0		0	0	0	0	0
169	1	220	141	-1	236	319	4.4	24	ABplpppapp	206	-858	0	0		0	0	0	0	0
170	1	190	131	-1	275	219	4.3	30	ABprpapppp	240	56	0	0		0	0	0	0	0
171	1	72	253	-1	402	295	13.5	31	MSaapaap	254	484	0	0		0	0	0	0	0
172	1	186	60	-1	473	144	6.4	27	ABarappppa	-15	0	0	0		0	0	0	0	0
173	1	156	177	-1	356	400	5.9	28	ABplppaapa	194	147	0	0		0	0	0	0	0
174	1	85	206	-1	323	115	19.3	30	ABprapaaap	245	1120	0	0		0	0	0	0	0
175	1	176	255	-1	440	136	4.2	29	ABarappapa	269	441	0	0		0	0	0	0	0
176	1	178	145	-1	404	222	18.1	42	Eara	426	242	0	0		0	0	0	0	0
177	1	129	272	-1	336	157	17.3	33	MSppppp	284	-279	0	0		0	0	0	0	0
178	1	29	86	-1	466	201	4.7	28	ABarapapaa	236	-181	0	0		0	0	0	0	0
179	1	113	76	-1	418	426	8.9	27	ABplpaaapp	82	0	0	0		0	0	0	0	0
180	1	95	176	-1	463	140	10.4	29	ABprpaaaap	305	0	0	0		0	0	0	0	0
181	1	237	41	-1	398	439	18.6	29	ABplaappap	349	0	0	0		0	0	0	0	0
182	1	22	178	-1	432	342	22.1	30	ABplaaaapp	339	0	0	0		0	0	0	0	0
183	1	175	10	-1	308	217	6.9	32	MSpappp	179	0	0	0		0	0	0	0	0
184	1	75	40	-1	191	301	5.8	33	Cpapp	314	187	0	0		0	0	0	0	0
185	1	201	133	-1	192	171	11.7	28	ABprapappp	255	272	0	0		0	0	0	0	0
186	1	246	5	-1	381	151	15.8	31	MSppppa	581	0	0	0		0	0	0	0	0
187	1	137	247	-1	407	173	3.7	27	ABarappaap	202	754	0	0		0	0	0	0	0
188	1	223	108	-1	445	207	23.5	34	ABarpapapp	327	250	0	0		0	0	0	0	0
189	1	209	184	-1	365	129	3.7	29	ABprpapapa	289	393	0	0		0	0	0	0	0
190	1	133	216	-1	433	126	8.5	29	ABarappppp	-314	0	0	0		0	0	0	0	0
191	1	259	264	-1	306	394	7.2	30	ABplpppaaa	248	114	0	0		0	0	0	0	0
192	1	108	257	-1	500	355	23.3	32	ABplaaaaap	267	723	0	0		0	0	0	0	0
193	1	171	44	-1	308	148	8.2	27	ABprppapap	220	-146	0	0		0	0	0	0	0
194	1	205	157	-1	212	352	11.6	26	ABplapappp	174	0	0	0		0	0	0	0	0
195	1	143	211	-1	495	311	4.7	28	ABalpappaa	212	-195	0	0		0	0	0	0	0
196	1	59	83	-1	283	124	6.0	29	ABprpppaaa	289	-271	0	0		0	0	0	0	0
197	1	37	113	-1	322	165	13.4	32	Dppa	285	169	0	0		0	0	0	0	0
198	1	253	173	-1	478	333	22.5	30	ABplaaaapa	265	-614	0	0		0	0	0	0	0
199	1	49	246	-1	331	161	4.4	25	ABprpapapp	205	1250	0	0		0	0	0	0	0
200	1	152	27	-1	521	224	8.3	26	ABarapaapa	235	-373	0	0		0	0	0	0	0
201	1	219	2	-1	490	387	9.8	28	ABalpaappp	198	856	0	0		0	0	0	0	0
202	1	41	161	-1	473	423	21.2	30	ABplaapapa	249	651	0	0		0	0	0	0	0
203	1	44	72	-1	470	244	4.1	26	ABarapaaap	200	-172	0	0		0	0	0	0	0
204	1	212	26	-1	445	108	20.0	28	ABpraappaa	-122	0	0	0		0	0	0	0	0
205	1	30	136	195	544	225	20.1	38	ABalapppa	-169	0	0	0		0	0	0	0	0
206	1	177	266	-1	584	241	21.4	35	ABalappap	-166	0	0	0		0	0	0	0	0
207	1	214	105	-1	425	139	14.0	29	ABprpaappa	154	0	0	0		0	0	0	0	0
208	1	128	182	-1	455	426	9.0	26	ABplpaaapa	332	0	0	0		0	0	0	0	0
209	1	26	37	-1	373	101	17.4	30	ABpraapppa	-168	0	0	0		0	0	0	0	0
210	1	194	267	-1	429	390	23.0	34	ABplaaapa	245	-151	0	0		0	0	0	0	0
211	1	232	230	-1	512	300	23.4	34	ABarpaaaa	324	210	0	0		0	0	0	0	0
212	1	243	213	-1	184	304	21.1	36	Caaap	355	-372	0	0		0	0	0	0	0
213	1	58	214	-1	304	183	4.2	27	ABprpapppa	232	-482	0	0		0	0	0	0	0
214	1	61	262	-1	460	306	5.5	27	ABalpappap	272	621	0	0		0	0	0	0	0
215	1	96	75	-1	249	363	5.3	28	ABplpppapa	256	-622	0	0		0	0	0	0	0
216	1	14	276	-1	410	199	23.0	35	ABarpappa	264	0	0	0		0	0	0	0	0
217	1	153	7	-1	602	232	15.9	27	ABalaaappr	75	0	0	0		0	0	0	0	0
218	1	241	277	-1	448	249	17.5	30	MSpaaapp	294	-514	0	0		0	0	0	0	0
219	1	185	51	-1	276	360	22.8	35	ABarppapa	356	-961	0	0		0	0	0	0	0
220	1	239	225	-1	432	411	19.6	30	ABplaapapp	276	280	0	0		0	0	0	0	0
221	1	136	146	-1	436	389	9.4	27	ABplpaaaap	353	0	0	0		0	0	0	0	0
222	1	124	270	-1	243	212	14.8	37	Eprp	372	177	0	0		0	0	0	0	0
223	1	81	48	-1	518	285	19.5	32	MSaaaapa	276	657	0	0		0	0	0	0	0
224	1	200	80	-1	565	324	22.5	34	ABalapaap	-98	0	0	0		0	0	0	0	0
225	1	69	119	-1	364	334	15.8	35	Ealp	343	-371	0	0		0	0	0	0	0
226	1	249	31	-1	236	143	21.3	31	ABprapapaa	310	-157	0	0		0	0	0	0	0
227	1	38	280	-1	412	358	3.4	30	ABalppappp	304	462	0	0		0	0	0	0	0
228	1	266	132	-1	463	344	3.3	29	ABalppapaa	223	396	0	0		0	0	0	0	0
229	1	1	259	-1	264	266	9.5	32	Capap	314	-843	0	0		0	0	0	0	0
230	1	90	126	-1	496	161	9.4	28	ABprpaaaaa	259	521	0	0		0	0	0	0	0
231	1	211	96	-1	259	211	6.9	26	ABprpppppa	257	1052	0	0		0	0	0	0	0
232	1	208	69	-1	247	169	8.0	28	ABprpppapa	279	341	0	0		0	0	0	0	0
233	1	245	38	-1	430	143	22.4	32	ABpraapapp	280	-76	0	0		0	0	0	0	0
234	1	154	13	-1	484	400	17.5	28	ABalppppap	229	0	0	0		0	0	0	0	0
235	1	111	166	-1	458	100	15.7	29	ABprpaapaa	-55	0	0	0		0	0	0	0	0
236	1	80	54	-1	369	384	15.9	30	MSapppp	359	0	0	0		0	0	0	0	0
237	1	216	39	-1	562	186	17.6	29	ABalaapppa	195	1020	0	0		0	0	0	0	0
238	1	169	123	-1	396	260	22.6	34	ABarpaappa	343	963	0	0		0	0	0	0	0
239	1	78	150	-1	418	371	15.7	32	MSapapp	279	1597	0	0		0	0	0	0	0
240	1	172	135	-1	292	106	12.4	27	ABprappaaa	207	219	0	0		0	0	0	0	0
241	1	188	15	-1	340	194	5.5	26	ABprpappap	261	-212	0	0		0	0	0	0	0
242	1	116	158	-1	358	162	13.5	30	Dpaa	244	1325	0	0		0	0	0	0	0
243	1	155	175	-1	290	309	10.3	33	Capaa	294	813	0	0		0	0	0	0	0
244	1	167	227	-1	376	314	22.7	35	ABarppaaa	359	-209	0	0		0	0	0	0	0
245	1	115	101	-1	508	238	4.8	26	ABarapaaaa	220	-207	0	0		0	0	0	0	0
246	1	149	162	-1	367	192	22.0	35	ABarpappp	355	50	0	0		0	0	0	0	0
247	1	258	112	-1	317	351	4.5	27	ABplppppaa	213	409	0	0		0	0	0	0	0
248	1	53	228	-1	458	112	11.5	28	ABprpaaapa	236	326	0	0		0	0	0	0	0
249	1	76	269	-1	389	391	19.3	28	ABplapaaaa	450	0	0	0		0	0	0	0	0
250	1	224	156	-1	528	369	5.7	30	ABalpapaaa	260	1659	0	0		0	0	0	0	0
251	1	162	18	-1	528	365	9.3	27	ABalpaappa	191	-721	0	0		0	0	0	0	0
252	1	247	49	-1	388	116	10.3	36	ABprppaaa	206	-145	0	0		0	0	0	0	0
253	1	255	151	-1	316	346	22.2	34	ABarppaap	307	-408	0	0		0	0	0	0	0
254	1	20	67	-1	512	371	15.7	28	ABalppppaa	286	0	0	0		0	0	0	0	0
255	1	67	134	-1	394	177	12.1	30	MSpppap	299	-500	0	0		0	0	0	0	0
256	1	163	258	-1	323	356	13.6	31	Dapa	305	-439	0	0		0	0	0	0	0
257	1	79	4	-1	467	298	19.0	31	MSaaaapp	299	-669	0	0		0	0	0	0	0
258	1	160	234	-1	171	318	16.6	34	Caapa	345	-631	0	0		0	0	0	0	0
259	1	47	107	-1	314	146	22.8	35	ABarpppap	323	511	0	0		0	0	0	0	0
260	1	198	197	-1	498	250	18.5	31	MSpaaapa	217	497	0	0		0	0	0	0	0
261	1	260	14	-1	398	369	22.3	31	ABplaaappa	108	0	0	0		0	0	0	0	0
262	1	222	191	-1	589	266	19.2	33	ABalappaa	297	376	0	0		0	0	0	0	0
263	1	263	242	-1	301	271	17.2	37	Epla	375	984	0	0		0	0	0	0	0
264	1	164	224	-1	309	388	18.0	35	ABplapaap	280	755	0	0		0	0	0	0	0
265	1	217	245	-1	470	370	14.7	31	MSapapa	295	1228	0	0		0	0	0	0	0
266	1	25	109	-1	550	244	10.3	26	ABaraappaa	205	179	0	0		0	0	0	0	0
267	1	268	1	-1	359	358	21.8	35	ABplaaappp	313	420	0	0		0	0	0	0	0
268	1	189	29	-1	322	387	4.4	27	ABplppaapp	220	158	0	0		0	0	0	0	0
269	1	248	120	-1	330	268	22.2	31	ABarpaappp	317	298	0	0		0	0	0	0	0
270	1	17	97	-1	200	224	7.1	35	Cpppa	352	-86	0	0		0	0	0	0	0
271	1	233	64	-1	460	137	14.4	26	ABpraaaapp	209	436	0	0		0	0	0	0	0
272	1	206	71	-1	401	308	5.3	28	ABplpappaa	209	163	0	0		0	0	0	0	0
273	1	135	30	-1	376	371	12.5	31	Daaa	154	0	0	0		0	0	0	0	0
274	1	83	34	-1	217	160	16.7	29	ABprapapap	1420	0	0	0		0	0	0	0	0
275	1	267	201	-1	445	294	8.9	28	MSaapaaa	746	0	0	0		0	0	0	0	0
