# Supplementary material for: The AP-2 Transcription Factor APTF-2 Is Required for Neuroblast and Epidermal Morphogenesis in Caenorhabditis elegans Embryogenesis
Source: PLoS Genet. 2016 May 13;12(5):e1006048. doi: 10.1371/journal.pgen.1006048 (PMC4866721; doi:10.1371/journal.pgen.1006048)
Supplement: S3 Text — (ZIP) [file pgen.1006048.s031.zip › nuclei/t134-nuclei]

1	1	267	15	-1	357	360	21.9	32	ABplaaappp	276	87	0	0		0	0	0	0	0
2	1	201	99	-1	499	390	9.8	29	ABalpaappp	211	-707	0	0		0	0	0	0	0
3	1	98	248	-1	474	346	12.3	30	MSapaap	295	771	0	0		0	0	0	0	0
4	1	257	269	-1	469	298	18.7	32	MSaaaapp	296	-337	0	0		0	0	0	0	0
5	1	186	134	-1	387	155	15.9	33	MSppppa	324	980	0	0		0	0	0	0	0
6	1	96	205	-1	556	398	15.6	29	ABalpppaaa	247	-75	0	0		0	0	0	0	0
7	1	217	28	-1	605	238	15.1	27	ABalaaappr	220	-244	0	0		0	0	0	0	0
8	1	6	87	-1	374	224	8.0	31	MSpapap	315	151	0	0		0	0	0	0	0
9	0	125	-1	-1	419	214	14.9	26		236	398	0	0		0	0	0	0	0
10	1	183	184	-1	312	216	7.2	32	MSpappp	228	0	0	0		0	0	0	0	0
11	1	154	127	-1	270	169	22.6	37	ABarppppa	344	446	0	0		0	0	0	0	0
12	1	103	242	-1	554	385	12.7	30	ABalppaaa	9	0	0	0		0	0	0	0	0
13	1	234	57	-1	490	396	18.0	27	ABalppppap	236	233	0	0		0	0	0	0	0
14	1	261	188	-1	392	370	22.5	31	ABplaaappa	249	-523	0	0		0	0	0	0	0
15	1	241	281	-1	343	197	5.2	26	ABprpappap	107	0	0	0		0	0	0	0	0
16	1	59	158	-1	501	223	22.6	33	ABarpapaa	290	743	0	0		0	0	0	0	0
17	1	58	226	-1	528	175	8.7	26	ABarapppaa	259	-205	0	0		0	0	0	0	0
18	1	251	112	-1	525	369	9.0	26	ABalpaappa	217	-994	0	0		0	0	0	0	0
19	1	89	35	-1	514	432	16.1	28	ABalpppapa	308	0	0	0		0	0	0	0	0
20	1	88	186	-1	390	353	9.6	31	MSappap	254	-108	0	0		0	0	0	0	0
21	1	26	191	-1	348	412	10.2	27	ABplppapaa	197	735	0	0		0	0	0	0	0
22	1	115	16	-1	427	183	11.2	29	MSpppaa	249	0	0	0		0	0	0	0	0
23	1	101	42	-1	421	369	6.6	27	ABplpapaaa	-145	0	0	0		0	0	0	0	0
24	1	146	73	-1	165	220	10.3	32	Cppap	99	0	0	0		0	0	0	0	0
25	1	109	10	-1	273	290	5.0	27	ABplpppppa	226	65	0	0		0	0	0	0	0
26	1	204	194	-1	443	110	20.4	28	ABpraappaa	267	-25	0	0		0	0	0	0	0
27	1	200	164	-1	521	232	7.7	26	ABarapaapa	-13	0	0	0		0	0	0	0	0
28	1	68	125	-1	508	270	6.4	29	ABaraaapap	504	0	0	0		0	0	0	0	0
29	1	268	81	-1	323	386	4.5	29	ABplppaapp	227	747	0	0		0	0	0	0	0
30	1	273	240	-1	378	378	12.5	31	Daaa	143	0	0	0		0	0	0	0	0
31	1	226	123	-1	240	138	21.3	32	ABprapapaa	301	-551	0	0		0	0	0	0	0
32	1	19	171	-1	339	193	9.2	28	Dpap	286	206	0	0		0	0	0	0	0
33	1	18	286	-1	180	163	16.5	28	ABprapappa	931	0	0	0		0	0	0	0	0
34	1	274	52	-1	219	159	15.9	29	ABprapapap	163	0	0	0		0	0	0	0	0
35	1	124	196	-1	426	229	8.0	27	MSpapaaa	184	0	0	0		0	0	0	0	0
36	1	66	117	-1	570	311	7.4	28	ABalpaapaa	24	0	0	0		0	0	0	0	0
37	1	209	5	-1	371	103	17.5	31	ABpraapppa	110	0	0	0		0	0	0	0	0
38	1	233	223	-1	435	152	22.4	32	ABpraapapp	256	867	0	0		0	0	0	0	0
39	1	237	217	-1	562	191	18.0	31	ABalaapppa	219	74	0	0		0	0	0	0	0
40	1	184	34	-1	187	298	6.2	33	Cpapp	298	0	0	0		0	0	0	0	0
41	1	181	110	-1	399	435	18.7	30	ABplaappap	302	577	0	0		0	0	0	0	0
42	1	62	92	-1	339	388	19.4	30	ABplapaaap	228	-224	0	0		0	0	0	0	0
43	1	71	169	-1	355	290	6.4	29	MSaappa	141	0	0	0		0	0	0	0	0
44	1	193	282	-1	315	151	7.9	27	ABprppapap	229	-460	0	0		0	0	0	0	0
45	1	148	79	-1	213	344	8.4	31	ABplapppp	309	172	0	0		0	0	0	0	0
46	1	8	227	-1	227	199	3.6	28	ABprpppppp	249	6	0	0		0	0	0	0	0
47	1	145	7	-1	564	350	8.1	32	ABalpaaaa	325	-439	0	0		0	0	0	0	0
48	1	223	126	-1	521	285	19.2	33	MSaaaapa	303	53	0	0		0	0	0	0	0
49	1	252	137	-1	392	124	10.5	36	ABprppaaa	201	154	0	0		0	0	0	0	0
50	1	121	195	-1	472	134	22.3	29	ABpraapapa	42	0	0	0		0	0	0	0	0
51	1	219	229	-1	277	362	22.9	35	ABarppapa	327	939	0	0		0	0	0	0	0
52	1	97	38	-1	450	206	8.4	28	ABarapappa	544	0	0	0		0	0	0	0	0
53	1	150	83	-1	511	249	11.1	28	ABaraappap	173	0	0	0		0	0	0	0	0
54	1	236	130	-1	373	384	15.8	30	MSapppp	301	-392	0	0		0	0	0	0	0
55	1	77	54	-1	599	261	12.5	28	ABalaaaala	244	49	0	0		0	0	0	0	0
56	1	57	254	-1	207	357	17.3	30	ABplapappa	272	60	0	0		0	0	0	0	0
57	1	44	66	-1	531	357	19.4	32	ABalapapp	323	-1177	0	0		0	0	0	0	0
58	1	129	101	273	227	375	14.4	33	ABplappap	97	0	0	0		0	0	0	0	0
59	1	99	172	-1	475	296	7.5	29	ABalpapppa	289	817	0	0		0	0	0	0	0
60	1	172	11	-1	475	151	6.7	28	ABarappppa	257	-391	0	0		0	0	0	0	0
61	1	50	61	-1	559	285	12.2	31	ABaraaaap	-73	0	0	0		0	0	0	0	0
62	1	20	103	-1	527	205	6.4	33	ABaraaapp	287	0	0	0		0	0	0	0	0
63	1	135	64	-1	448	187	16.5	31	MSppapp	282	511	0	0		0	0	0	0	0
64	1	271	201	-1	460	138	14.5	27	ABpraaaapp	113	0	0	0		0	0	0	0	0
65	1	3	231	-1	472	232	14.5	32	MSpaapa	117	0	0	0		0	0	0	0	0
66	1	143	211	-1	422	96	15.8	28	ABprpaapap	225	0	0	0		0	0	0	0	0
67	1	254	224	-1	519	375	16.0	27	ABalppppaa	269	276	0	0		0	0	0	0	0
68	1	12	206	-1	433	321	4.0	27	ABalppapap	265	1021	0	0		0	0	0	0	0
69	1	232	98	-1	251	170	7.3	28	ABprpppapa	272	754	0	0		0	0	0	0	0
70	1	33	27	-1	563	239	14.3	27	MSpaaaaa	-114	0	0	0		0	0	0	0	0
71	1	272	124	-1	400	313	5.2	27	ABplpappaa	200	164	0	0		0	0	0	0	0
72	1	203	237	-1	467	249	3.9	27	ABarapaaap	144	0	0	0		0	0	0	0	0
73	1	39	49	-1	523	312	5.8	30	ABalpaapap	0	0	0	0		0	0	0	0	0
74	1	127	264	-1	209	177	20.5	35	ABarppppp	292	0	0	0		0	0	0	0	0
75	1	215	215	-1	243	355	5.1	28	ABplpppapa	246	350	0	0		0	0	0	0	0
76	1	179	190	-1	423	434	9.7	27	ABplpaaapp	229	92	0	0		0	0	0	0	0
77	1	56	202	-1	460	418	16.0	27	ABalpppppa	-179	0	0	0		0	0	0	0	0
78	1	102	90	-1	532	162	19.6	30	ABalaapppp	272	141	0	0		0	0	0	0	0
79	1	78	230	-1	331	420	14.7	28	ABplaapppp	277	134	0	0		0	0	0	0	0
80	1	224	144	-1	571	328	21.9	34	ABalapaap	325	238	0	0		0	0	0	0	0
81	1	151	207	-1	477	240	10.6	28	ABaraapppa	97	0	0	0		0	0	0	0	0
82	1	37	21	276	520	414	12.3	30	ABalppaap	239	-820	0	0		0	0	0	0	0
83	1	196	95	-1	288	122	5.7	30	ABprpppaaa	291	4	0	0		0	0	0	0	0
84	1	82	135	-1	467	290	21.8	31	ABarpaapaa	262	-486	0	0		0	0	0	0	0
85	1	164	3	-1	286	177	7.6	27	ABprpppaap	213	-916	0	0		0	0	0	0	0
86	1	178	271	-1	462	207	5.0	26	ABarapapaa	131	0	0	0		0	0	0	0	0
87	1	131	102	-1	227	347	21.5	34	ABarppapp	326	-279	0	0		0	0	0	0	0
88	1	16	96	-1	212	132	13.5	28	ABprappapp	254	-661	0	0		0	0	0	0	0
89	1	162	84	-1	222	243	3.8	32	Cpppp	318	60	0	0		0	0	0	0	0
90	1	119	174	-1	243	283	23.1	38	Caaaa	384	-11	0	0		0	0	0	0	0
91	1	53	88	-1	398	211	5.4	31	ABarapappp	278	111	0	0		0	0	0	0	0
92	1	79	148	-1	497	150	12.5	28	ABpraaaapa	110	0	0	0		0	0	0	0	0
93	1	106	53	-1	503	141	21.1	30	ABpraapaaa	280	1121	0	0		0	0	0	0	0
94	1	25	40	-1	359	440	11.8	28	ABplpaappp	280	257	0	0		0	0	0	0	0
95	1	9	105	-1	282	132	9.3	32	ABprppapp	111	0	0	0		0	0	0	0	0
96	1	231	142	-1	261	211	6.8	27	ABprpppppa	234	-319	0	0		0	0	0	0	0
97	1	270	182	-1	200	228	7.1	35	Cpppa	520	0	0	0		0	0	0	0	0
98	1	23	45	-1	351	230	5.3	29	MSpappa	643	0	0	0		0	0	0	0	0
99	1	107	72	-1	362	426	17.3	29	ABplaapppa	107	0	0	0		0	0	0	0	0
100	1	168	143	-1	183	203	14.8	33	Cppaa	310	-572	0	0		0	0	0	0	0
101	1	245	120	-1	507	241	4.6	27	ABarapaaaa	215	416	0	0		0	0	0	0	0
102	1	69	6	-1	352	112	10.5	30	ABprppapaa	296	-454	0	0		0	0	0	0	0
103	1	117	156	-1	597	313	19.4	32	ABalapaaa	-16	0	0	0		0	0	0	0	0
104	1	45	267	-1	449	288	14.6	31	MSaaapp	427	0	0	0		0	0	0	0	0
105	1	207	140	-1	425	136	14.4	29	ABprpaappa	229	-484	0	0		0	0	0	0	0
106	1	114	12	-1	465	398	8.7	28	ABplpaaaaa	244	149	0	0		0	0	0	0	0
107	1	259	160	-1	312	146	22.8	35	ABarpppap	357	-56	0	0		0	0	0	0	0
108	1	188	287	-1	447	222	23.3	35	ABarpapapp	352	-391	0	0		0	0	0	0	0
109	1	266	17	-1	550	243	9.7	26	ABaraappaa	199	0	0	0		0	0	0	0	0
110	1	43	46	-1	170	319	11.8	33	Caapp	306	86	0	0		0	0	0	0	0
111	1	158	128	-1	547	290	8.2	25	ABaraapaaa	117	0	0	0		0	0	0	0	0
112	1	247	251	-1	307	351	4.3	27	ABplppppaa	233	1388	0	0		0	0	0	0	0
113	1	197	13	-1	326	164	13.5	32	Dppa	268	-145	0	0		0	0	0	0	0
114	1	83	216	-1	428	275	5.8	30	ABalpapppp	98	0	0	0		0	0	0	0	0
115	1	87	239	-1	334	245	14.5	35	Earp	337	1629	0	0		0	0	0	0	0
116	1	1	71	-1	541	338	15.0	31	MSapaaa	-226	0	0	0		0	0	0	0	0
117	1	156	106	-1	466	194	11.4	29	MSppaap	266	551	0	0		0	0	0	0	0
118	1	29	149	-1	428	234	4.1	28	ABarapapap	279	282	0	0		0	0	0	0	0
119	1	225	155	-1	362	333	15.6	35	Ealp	356	-431	0	0		0	0	0	0	0
120	1	269	252	-1	328	274	21.9	34	ABarpaappp	324	633	0	0		0	0	0	0	0
121	1	160	150	235	312	300	4.1	33	ABplpappp	205	-490	0	0		0	0	0	0	0
122	1	132	44	-1	559	372	21.7	28	ABplaaaaaa	83	0	0	0		0	0	0	0	0
123	1	238	228	-1	382	261	23.0	34	ABarpaappa	345	-110	0	0		0	0	0	0	0
124	1	147	62	-1	514	388	22.0	28	ABplaapaaa	-186	0	0	0		0	0	0	0	0
125	1	159	133	-1	498	265	23.0	34	ABarpaaap	275	824	0	0		0	0	0	0	0
126	1	230	20	-1	495	167	9.5	27	ABprpaaaaa	789	0	0	0		0	0	0	0	0
127	1	14	170	-1	360	155	21.8	33	ABarpppaa	307	130	0	0		0	0	0	0	0
128	1	92	200	-1	267	125	17.5	31	ABprappapa	154	0	0	0		0	0	0	0	0
129	1	140	37	-1	438	249	11.9	29	ABaraapppp	270	-143	0	0		0	0	0	0	0
130	1	38	177	-1	456	391	5.2	29	ABalppappa	273	1347	0	0		0	0	0	0	0
131	1	170	97	-1	275	217	3.7	31	ABprpapppp	274	64	0	0		0	0	0	0	0
132	1	228	256	-1	463	355	3.4	29	ABalppapaa	259	86	0	0		0	0	0	0	0
133	1	185	257	-1	196	171	11.4	28	ABprapappp	261	0	0	0		0	0	0	0	0
134	1	255	198	-1	395	177	11.7	29	MSpppap	253	453	0	0		0	0	0	0	0
135	1	240	245	-1	295	103	12.3	27	ABprappaaa	269	421	0	0		0	0	0	0	0
136	1	205	210	-1	569	235	18.6	30	ABalapppaa	211	441	0	0		0	0	0	0	0
137	1	155	221	-1	418	334	17.5	37	Eala	368	-365	0	0		0	0	0	0	0
138	1	15	275	-1	350	108	14.1	30	ABpraapppp	300	-214	0	0		0	0	0	0	0
139	1	139	203	-1	286	232	22.6	40	Cpaaa	400	-121	0	0		0	0	0	0	0
140	1	123	67	-1	479	181	6.6	26	ABarapppap	84	0	0	0		0	0	0	0	0
141	1	169	163	-1	235	314	4.4	25	ABplpppapp	198	371	0	0		0	0	0	0	0
142	1	76	14	-1	578	205	10.3	34	ABalaapaa	-21	0	0	0		0	0	0	0	0
143	1	30	33	-1	583	279	7.8	33	ABaraaaaa	50	0	0	0		0	0	0	0	0
144	1	36	178	-1	488	365	5.2	29	ABalpapaap	224	1164	0	0		0	0	0	0	0
145	1	176	288	-1	399	231	17.7	40	Eara	403	-43	0	0		0	0	0	0	0
146	1	221	100	-1	439	394	9.6	27	ABplpaaaap	68	0	0	0		0	0	0	0	0
147	1	93	175	-1	266	268	14.3	37	Eplp	370	162	0	0		0	0	0	0	0
148	1	163	30	-1	150	253	14.6	36	Cpapa	154	0	0	0		0	0	0	0	0
149	1	47	119	-1	248	382	19.3	35	ABplapapa	170	0	0	0		0	0	0	0	0
150	1	239	247	-1	418	373	15.9	33	MSapapp	333	293	0	0		0	0	0	0	0
151	1	253	277	-1	317	347	22.3	33	ABarppaap	327	258	0	0		0	0	0	0	0
152	1	7	107	-1	209	182	5.4	26	ABprpppapp	236	-226	0	0		0	0	0	0	0
153	1	105	60	-1	415	422	15.7	30	ABalpppppp	278	682	0	0		0	0	0	0	0
154	1	86	109	-1	607	323	16.1	28	ABalaaapar	277	728	0	0		0	0	0	0	0
155	1	63	285	-1	278	384	9.7	30	ABplppapp	267	348	0	0		0	0	0	0	0
156	1	250	266	-1	524	370	5.7	29	ABalpapaaa	252	683	0	0		0	0	0	0	0
157	1	194	47	-1	205	345	11.7	27	ABplapappp	268	462	0	0		0	0	0	0	0
158	1	242	278	-1	361	164	13.6	31	Dpaa	249	-581	0	0		0	0	0	0	0
159	1	111	193	-1	374	415	9.1	26	ABplppaaap	192	140	0	0		0	0	0	0	0
160	1	116	261	-1	238	379	9.9	31	ABplapppa	-147	0	0	0		0	0	0	0	0
161	1	202	238	-1	478	421	21.4	30	ABplaapapa	249	650	0	0		0	0	0	0	0
162	1	246	253	-1	366	194	22.0	35	ABarpappp	350	624	0	0		0	0	0	0	0
163	1	46	189	-1	380	389	6.4	26	ABplpapaap	205	-735	0	0		0	0	0	0	0
164	1	113	65	289	330	115	6.7	32	ABprppaap	203	-168	0	0		0	0	0	0	0
165	1	74	218	-1	518	340	11.4	33	ABalpaaap	218	273	0	0		0	0	0	0	0
166	1	235	8	-1	463	101	16.0	27	ABprpaapaa	257	1249	0	0		0	0	0	0	0
167	1	49	270	-1	483	439	17.2	29	ABalpppapp	157	0	0	0		0	0	0	0	0
168	1	126	108	-1	341	343	5.2	27	ABplpapapp	186	-185	0	0		0	0	0	0	0
169	1	40	146	-1	413	155	7.4	26	ABprpapaaa	159	0	0	0		0	0	0	0	0
170	1	136	208	-1	340	337	10.4	31	Daap	289	-186	0	0		0	0	0	0	0
171	1	95	51	-1	310	209	17.4	36	Epra	367	-4	0	0		0	0	0	0	0
172	1	17	157	-1	576	350	18.0	31	ABalapapa	-28	0	0	0		0	0	0	0	0
173	1	198	181	-1	480	331	22.2	31	ABplaaaapa	247	949	0	0		0	0	0	0	0
174	1	27	26	-1	437	442	13.3	29	ABplpaapap	129	0	0	0		0	0	0	0	0
175	1	243	58	-1	285	310	10.4	34	Capaa	300	784	0	0		0	0	0	0	0
176	1	180	114	-1	466	144	10.7	28	ABprpaaaap	26	0	0	0		0	0	0	0	0
177	1	173	272	-1	352	396	5.8	27	ABplppaapa	149	0	0	0		0	0	0	0	0
178	1	182	80	-1	432	334	22.5	30	ABplaaaapp	309	940	0	0		0	0	0	0	0
179	1	166	263	-1	498	289	9.7	26	ABaraapaap	207	150	0	0		0	0	0	0	0
180	1	100	69	-1	244	305	9.5	33	Cappa	328	529	0	0		0	0	0	0	0
181	1	133	173	-1	400	444	12.6	27	ABplpaappa	162	0	0	0		0	0	0	0	0
182	1	208	24	-1	458	433	9.7	27	ABplpaaapa	31	0	0	0		0	0	0	0	0
183	1	41	159	-1	276	407	13.5	33	ABplappaa	-5	0	0	0		0	0	0	0	0
184	1	189	209	-1	367	129	3.6	29	ABprpapapa	264	720	0	0		0	0	0	0	0
185	1	10	94	-1	319	312	8.5	33	MSaappp	275	0	0	0		0	0	0	0	0
186	1	81	113	-1	481	162	17.0	29	ABpraaappa	280	114	0	0		0	0	0	0	0
187	1	91	111	-1	462	219	20.5	30	ABarpapapa	257	141	0	0		0	0	0	0	0
188	1	80	118	-1	554	263	5.5	29	ABaraaapaa	126	0	0	0		0	0	0	0	0
189	1	84	104	-1	440	186	3.6	29	ABarappaaa	224	1343	0	0		0	0	0	0	0
190	1	94	255	-1	534	148	16.2	32	ABpraaapaa	255	733	0	0		0	0	0	0	0
191	1	262	85	-1	593	276	19.3	30	ABalappaa	92	0	0	0		0	0	0	0	0
192	1	32	91	-1	579	180	12.8	33	ABalaappa	288	152	0	0		0	0	0	0	0
193	1	152	78	-1	237	150	9.6	32	ABprapppa	315	2048	0	0		0	0	0	0	0
194	1	42	93	-1	550	181	13.7	32	ABalaapap	259	129	0	0		0	0	0	0	0
195	1	205	283	-1	529	225	21.4	30	ABalapppap	231	128	0	0		0	0	0	0	0
196	1	35	122	-1	474	232	6.9	28	ABarapaapp	259	-177	0	0		0	0	0	0	0
197	1	260	260	-1	497	247	18.4	30	MSpaaapa	202	0	0	0		0	0	0	0	0
198	1	34	115	-1	404	121	19.5	30	ABpraappap	268	535	0	0		0	0	0	0	0
199	1	122	74	-1	395	276	8.4	33	MSaapap	310	-560	0	0		0	0	0	0	0
200	1	82	249	-1	413	282	22.3	32	ABarpaapap	264	-797	0	0		0	0	0	0	0
201	1	275	70	-1	446	296	9.4	28	MSaapaaa	234	156	0	0		0	0	0	0	0
202	1	65	121	-1	458	334	16.2	29	MSaaapap	226	-173	0	0		0	0	0	0	0
203	1	22	19	-1	424	337	10.3	28	MSappaa	-70	0	0	0		0	0	0	0	0
204	1	118	36	-1	582	289	14.8	27	MSaaaaaa	-89	0	0	0		0	0	0	0	0
205	1	4	139	-1	433	379	12.7	31	MSapppa	308	-86	0	0		0	0	0	0	0
206	1	174	176	-1	328	114	19.3	31	ABprapaaap	227	-470	0	0		0	0	0	0	0
207	1	70	185	-1	487	343	8.2	29	ABalpapapa	-169	0	0	0		0	0	0	0	0
208	1	61	31	-1	254	264	4.8	27	ABplpppppp	216	701	0	0		0	0	0	0	0
209	1	28	9	-1	444	352	7.4	27	ABalpapapp	216	149	0	0		0	0	0	0	0
210	1	104	147	-1	490	129	16.4	30	ABpraaapap	199	422	0	0		0	0	0	0	0
211	1	195	165	-1	491	319	4.8	27	ABalpappaa	235	-128	0	0		0	0	0	0	0
212	1	120	75	-1	476	417	13.0	27	ABplpaapaa	246	189	0	0		0	0	0	0	0
213	1	212	274	-1	186	302	21.3	37	Caaap	-280	0	0	0		0	0	0	0	0
214	1	213	220	-1	309	183	4.2	28	ABprpapppa	220	774	0	0		0	0	0	0	0
215	1	111	192	-1	398	409	8.9	26	ABplppaaaa	195	-749	0	0		0	0	0	0	0
216	1	190	167	-1	437	130	8.6	28	ABarappppp	344	0	0	0		0	0	0	0	0
217	1	157	116	-1	393	100	13.6	30	ABprpaappp	97	0	0	0		0	0	0	0	0
218	1	126	82	-1	383	360	4.3	27	ABplpapapa	206	1374	0	0		0	0	0	0	0
219	1	144	187	-1	428	107	11.8	28	ABprpaaapp	250	808	0	0		0	0	0	0	0
220	1	67	50	-1	227	279	6.9	31	Cappp	294	-472	0	0		0	0	0	0	0
221	1	52	25	-1	519	197	19.4	30	ABalappppa	228	459	0	0		0	0	0	0	0
222	1	72	86	-1	290	196	11.9	33	Dppp	299	455	0	0		0	0	0	0	0
223	1	13	280	-1	508	311	16.3	31	MSaaapaa	283	1552	0	0		0	0	0	0	0
224	1	264	232	243	307	392	17.7	35	ABplapaap	251	146	0	0		0	0	0	0	0
225	1	220	129	-1	441	406	20.0	29	ABplaapapp	283	-687	0	0		0	0	0	0	0
226	1	54	59	-1	272	360	6.4	29	ABplpppaap	128	0	0	0		0	0	0	0	0
227	1	244	180	-1	376	322	22.6	34	ABarppaaa	345	-954	0	0		0	0	0	0	0
228	1	248	145	-1	463	113	11.6	27	ABprpaaapa	219	333	0	0		0	0	0	0	0
229	1	5	39	183	190	234	20.3	36	Cpaap	350	-392	0	0		0	0	0	0	0
230	1	211	18	-1	520	300	23.3	33	ABarpaaaa	330	-93	0	0		0	0	0	0	0
231	1	153	56	-1	380	173	4.3	27	ABprpappaa	805	0	0	0		0	0	0	0	0
232	1	128	77	-1	364	147	7.5	28	ABprpapaap	-143	0	0	0		0	0	0	0	0
233	1	134	214	-1	522	296	12.7	30	ABaraapapa	368	0	0	0		0	0	0	0	0
234	1	258	76	-1	174	310	16.7	35	Caapa	431	0	0	0		0	0	0	0	0
235	1	51	89	-1	520	207	11.7	31	MSppaaa	277	851	0	0		0	0	0	0	0
236	1	110	2	-1	598	307	12.7	27	ABalaaaarl	257	0	0	0		0	0	0	0	0
237	1	141	246	-1	607	262	16.7	27	ABalaaapal	238	676	0	0		0	0	0	0	0
238	1	90	234	-1	510	237	15.5	30	MSpaaaap	285	-199	0	0		0	0	0	0	0
239	1	55	136	-1	544	283	16.4	31	MSaaaaap	312	-623	0	0		0	0	0	0	0
240	1	165	279	-1	310	110	16.5	34	ABprapaap	275	1124	0	0		0	0	0	0	0
241	1	11	48	-1	346	304	3.9	26	ABplpappap	203	-1438	0	0		0	0	0	0	0
242	1	263	225	-1	299	274	17.3	36	Epla	361	-104	0	0		0	0	0	0	0
243	1	167	233	-1	523	410	19.1	28	ABalpppaap	251	-418	0	0		0	0	0	0	0
244	1	73	241	-1	266	171	3.8	28	ABprppppap	56	0	0	0		0	0	0	0	0
245	1	265	265	-1	474	374	14.8	31	MSapapa	449	0	0	0		0	0	0	0	0
246	1	199	68	-1	335	163	4.6	26	ABprpapapp	5	0	0	0		0	0	0	0	0
247	1	187	29	-1	408	175	3.6	27	ABarappaap	-508	0	0	0		0	0	0	0	0
248	1	48	244	-1	442	140	18.1	31	ABpraaappp	284	114	0	0		0	0	0	0	0
249	1	130	161	-1	400	127	5.2	28	ABarappapp	239	139	0	0		0	0	0	0	0
250	1	75	43	-1	471	377	21.6	30	ABplaapaap	238	0	0	0		0	0	0	0	0
251	1	31	152	-1	252	137	12.5	29	ABprappaap	237	788	0	0		0	0	0	0	0
252	1	138	55	-1	306	142	3.6	27	ABprppppaa	-141	0	0	0		0	0	0	0	0
253	1	171	151	-1	398	295	12.9	31	MSaapaap	6	0	0	0		0	0	0	0	0
254	1	142	141	-1	589	203	16.1	28	ABalaaappl	235	346	0	0		0	0	0	0	0
255	1	175	259	-1	441	140	4.2	30	ABarappapa	177	0	0	0		0	0	0	0	0
256	1	64	32	-1	449	443	18.3	27	ABplaappaa	232	0	0	0		0	0	0	0	0
257	1	192	22	-1	506	349	23.6	30	ABplaaaaap	273	416	0	0		0	0	0	0	0
258	1	256	219	-1	327	360	13.6	30	Dapa	294	130	0	0		0	0	0	0	0
259	1	229	204	-1	267	261	9.3	31	Capap	299	-825	0	0		0	0	0	0	0
260	1	137	179	-1	206	165	7.9	31	ABprapppp	75	0	0	0		0	0	0	0	0
261	1	108	153	-1	526	137	12.6	34	ABpraaaaa	238	77	0	0		0	0	0	0	0
262	1	214	4	-1	459	314	5.6	29	ABalpappap	259	0	0	0		0	0	0	0	0
263	1	21	23	-1	468	168	22.6	29	ABpraapaap	138	0	0	0		0	0	0	0	0
264	1	191	138	-1	302	389	6.5	29	ABplpppaaa	428	0	0	0		0	0	0	0	0
265	1	24	162	-1	578	237	9.4	26	ABalaaaalp	-214	0	0	0		0	0	0	0	0
266	1	206	268	-1	596	235	20.5	36	ABalappap	320	474	0	0		0	0	0	0	0
267	1	210	222	258	428	384	22.9	34	ABplaaapa	224	166	0	0		0	0	0	0	0
268	1	60	250	-1	387	237	12.5	31	MSpapaap	444	0	0	0		0	0	0	0	0
269	1	249	199	-1	390	392	19.7	29	ABplapaaaa	225	-23	0	0		0	0	0	0	0
270	1	222	166	-1	243	209	14.5	37	Eprp	362	634	0	0		0	0	0	0	0
271	1	85	213	-1	288	322	14.4	33	Dapp	319	478	0	0		0	0	0	0	0
272	1	177	41	-1	340	158	17.3	32	MSppppp	311	-307	0	0		0	0	0	0	0
273	1	112	63	-1	469	282	12.7	28	ABaraapapp	245	213	0	0		0	0	0	0	0
274	1	26	262	-1	312	394	9.2	28	ABplppapap	113	0	0	0		0	0	0	0	0
275	1	161	132	-1	373	118	22.4	30	ABprapaaaa	199	0	0	0		0	0	0	0	0
276	1	216	1	-1	409	202	23.2	36	ABarpappa	96	0	0	0		0	0	0	0	0
277	1	218	197	-1	447	249	17.6	32	MSpaaapp	261	698	0	0		0	0	0	0	0
278	1	110	131	-1	575	342	11.8	26	ABalaaaarr	-371	0	0	0		0	0	0	0	0
279	1	149	154	-1	498	189	14.5	31	MSppapa	304	789	0	0		0	0	0	0	0
280	1	227	236	-1	416	366	3.4	29	ABalppappp	292	267	0	0		0	0	0	0	0
281	1	2	284	-1	271	325	5.0	26	ABplppppap	-42	0	0	0		0	0	0	0	0
282	1	52	168	-1	476	190	19.7	29	ABalappppp	201	1088	0	0		0	0	0	0	0
