# Supplementary material for: The AP-2 Transcription Factor APTF-2 Is Required for Neuroblast and Epidermal Morphogenesis in Caenorhabditis elegans Embryogenesis
Source: PLoS Genet. 2016 May 13;12(5):e1006048. doi: 10.1371/journal.pgen.1006048 (PMC4866721; doi:10.1371/journal.pgen.1006048)
Supplement: S3 Text — (ZIP) [file pgen.1006048.s031.zip › nuclei/t135-nuclei]

1	1	276	61	-1	409	207	23.0	35	ABarpappa	-84	0	0	0		0	0	0	0	0
2	1	236	58	-1	598	308	11.7	27	ABalaaaarl	226	-147	0	0		0	0	0	0	0
3	1	85	138	-1	289	179	7.6	26	ABprpppaap	232	650	0	0		0	0	0	0	0
4	1	262	24	-1	454	319	6.0	28	ABalpappap	259	0	0	0		0	0	0	0	0
5	1	37	161	-1	374	108	17.6	30	ABpraapppa	300	173	0	0		0	0	0	0	0
6	1	102	63	-1	355	114	10.4	32	ABprppapaa	278	241	0	0		0	0	0	0	0
7	1	47	113	-1	557	346	8.0	32	ABalpaaaa	300	559	0	0		0	0	0	0	0
8	1	166	274	-1	462	102	16.1	27	ABprpaapaa	124	0	0	0		0	0	0	0	0
9	1	209	190	-1	443	355	7.2	26	ABalpapapp	258	-402	0	0		0	0	0	0	0
10	1	25	284	-1	261	284	4.9	28	ABplpppppa	204	79	0	0		0	0	0	0	0
11	1	60	83	-1	478	151	6.7	28	ABarappppa	276	804	0	0		0	0	0	0	0
12	1	106	260	-1	465	406	8.8	28	ABplpaaaaa	211	-164	0	0		0	0	0	0	0
13	1	113	126	-1	332	162	13.5	32	Dppa	274	-146	0	0		0	0	0	0	0
14	1	142	170	-1	575	201	10.3	35	ABalaapaa	318	-364	0	0		0	0	0	0	0
15	1	1	96	-1	349	367	21.9	33	ABplaaappp	252	119	0	0		0	0	0	0	0
16	1	22	213	-1	431	186	11.4	29	MSpppaa	295	-200	0	0		0	0	0	0	0
17	1	109	13	-1	547	244	9.3	26	ABaraappaa	245	-410	0	0		0	0	0	0	0
18	1	230	42	-1	527	303	23.2	33	ABarpaaaa	332	1026	0	0		0	0	0	0	0
19	1	203	144	-1	425	335	10.3	29	MSappaa	496	0	0	0		0	0	0	0	0
20	1	126	92	-1	494	169	9.7	29	ABprpaaaaa	151	0	0	0		0	0	0	0	0
21	1	82	184	-1	506	413	13.3	27	ABalppaapp	230	445	0	0		0	0	0	0	0
22	1	257	19	-1	513	348	23.4	30	ABplaaaaap	304	722	0	0		0	0	0	0	0
23	1	263	220	-1	471	174	23.5	30	ABpraapaap	299	-126	0	0		0	0	0	0	0
24	1	182	154	-1	454	435	9.9	27	ABplpaaapa	242	988	0	0		0	0	0	0	0
25	1	221	287	-1	526	203	20.1	29	ABalappppa	202	779	0	0		0	0	0	0	0
26	1	174	203	-1	431	440	13.4	29	ABplpaapap	290	-1285	0	0		0	0	0	0	0
27	1	70	62	-1	562	242	14.1	26	MSpaaaaa	265	383	0	0		0	0	0	0	0
28	1	7	47	-1	604	240	14.9	27	ABalaaappr	24	0	0	0		0	0	0	0	0
29	1	247	241	-1	414	176	3.4	26	ABarappaap	265	449	0	0		0	0	0	0	0
30	1	148	77	-1	148	248	14.5	36	Cpapa	363	-751	0	0		0	0	0	0	0
31	1	208	183	-1	255	254	5.3	27	ABplpppppp	228	11	0	0		0	0	0	0	0
32	1	256	181	-1	447	444	18.4	27	ABplaappaa	226	332	0	0		0	0	0	0	0
33	1	143	35	-1	579	271	7.5	32	ABaraaaaa	342	0	0	0		0	0	0	0	0
34	1	40	269	-1	180	287	6.9	33	Cpapp	218	0	0	0		0	0	0	0	0
35	1	19	235	-1	514	436	15.6	28	ABalpppapa	232	688	0	0		0	0	0	0	0
36	1	204	127	-1	580	293	14.4	27	MSaaaaaa	115	0	0	0		0	0	0	0	0
37	1	129	112	-1	438	247	12.2	28	ABaraapppp	261	-84	0	0		0	0	0	0	0
38	1	52	30	-1	448	201	8.4	28	ABarapappa	-70	0	0	0		0	0	0	0	0
39	1	229	226	-1	170	234	19.4	31	Cpaapp	258	-45	0	0		0	0	0	0	0
40	1	94	140	-1	357	435	11.7	28	ABplpaappp	245	-347	0	0		0	0	0	0	0
41	1	272	87	-1	344	157	17.3	31	MSppppp	314	35	0	0		0	0	0	0	0
42	1	23	149	-1	414	370	6.4	26	ABplpapaaa	229	-1092	0	0		0	0	0	0	0
43	1	250	197	-1	474	377	21.7	30	ABplaapaap	242	559	0	0		0	0	0	0	0
44	1	122	95	-1	558	380	21.1	28	ABplaaaaaa	271	1032	0	0		0	0	0	0	0
45	1	98	132	-1	348	230	5.8	28	MSpappa	329	0	0	0		0	0	0	0	0
46	1	110	15	-1	168	309	12.9	31	Caapp	86	0	0	0		0	0	0	0	0
47	1	157	162	-1	189	335	11.4	29	ABplapappp	85	0	0	0		0	0	0	0	0
48	1	241	279	-1	352	297	3.5	27	ABplpappap	199	-816	0	0		0	0	0	0	0
49	1	73	234	-1	515	309	6.5	30	ABalpaapap	291	897	0	0		0	0	0	0	0
50	1	220	43	-1	227	281	7.1	31	Cappp	136	0	0	0		0	0	0	0	0
51	1	171	101	-1	308	206	17.1	38	Epra	371	-402	0	0		0	0	0	0	0
52	1	34	137	-1	218	152	15.8	30	ABprapapap	257	162	0	0		0	0	0	0	0
53	1	93	210	-1	503	151	21.5	31	ABpraapaaa	262	503	0	0		0	0	0	0	0
54	1	55	119	-1	596	258	11.8	26	ABalaaaala	246	146	0	0		0	0	0	0	0
55	1	252	65	-1	309	144	3.4	28	ABprppppaa	274	-212	0	0		0	0	0	0	0
56	1	231	187	-1	383	176	4.3	27	ABprpappaa	243	1060	0	0		0	0	0	0	0
57	1	13	280	-1	492	401	17.9	28	ABalppppap	266	177	0	0		0	0	0	0	0
58	1	175	253	-1	282	315	10.5	34	Capaa	317	-534	0	0		0	0	0	0	0
59	1	226	153	-1	267	354	5.8	28	ABplpppaap	251	127	0	0		0	0	0	0	0
60	1	153	221	-1	411	419	15.9	30	ABalpppppp	303	-541	0	0		0	0	0	0	0
61	1	61	123	-1	557	286	12.2	31	ABaraaaap	-84	0	0	0		0	0	0	0	0
62	1	124	11	-1	516	395	22.6	28	ABplaapaaa	174	0	0	0		0	0	0	0	0
63	1	273	249	-1	468	283	12.9	29	ABaraapapp	275	318	0	0		0	0	0	0	0
64	1	63	125	-1	448	189	16.5	31	MSppapp	254	511	0	0		0	0	0	0	0
65	1	164	171	-1	314	121	6.6	26	ABprppaapp	183	166	0	0		0	0	0	0	0
66	1	57	159	-1	530	364	19.2	31	ABalapapp	279	0	0	0		0	0	0	0	0
67	1	140	93	-1	484	182	6.4	27	ABarapppap	233	0	0	0		0	0	0	0	0
68	1	246	199	-1	336	165	4.9	26	ABprpapapp	251	66	0	0		0	0	0	0	0
69	1	180	189	-1	243	306	10.0	34	Cappa	226	0	0	0		0	0	0	0	0
70	1	201	155	-1	446	294	9.4	30	MSaapaaa	265	-152	0	0		0	0	0	0	0
71	1	116	1	-1	538	339	14.9	30	MSapaaa	172	0	0	0		0	0	0	0	0
72	1	99	130	-1	360	427	16.6	30	ABplaapppa	-52	0	0	0		0	0	0	0	0
73	1	24	33	-1	166	214	10.5	32	Cppap	314	313	0	0		0	0	0	0	0
74	1	199	50	-1	394	278	8.4	32	MSaapap	-273	0	0	0		0	0	0	0	0
75	1	212	51	-1	467	422	13.3	27	ABplpaapaa	310	0	0	0		0	0	0	0	0
76	1	234	131	-1	170	302	17.3	36	Caapa	115	0	0	0		0	0	0	0	0
77	1	232	56	-1	369	148	7.5	29	ABprpapaap	237	481	0	0		0	0	0	0	0
78	1	193	246	-1	242	147	9.6	31	ABprapppa	77	0	0	0		0	0	0	0	0
79	1	45	68	-1	206	334	7.7	31	ABplapppp	71	0	0	0		0	0	0	0	0
80	1	178	278	-1	433	336	22.5	31	ABplaaaapp	253	342	0	0		0	0	0	0	0
81	1	29	248	-1	319	374	4.1	28	ABplppaapp	251	428	0	0		0	0	0	0	0
82	1	218	21	-1	381	361	4.8	27	ABplpapapa	227	-511	0	0		0	0	0	0	0
83	1	53	79	-1	511	255	11.2	29	ABaraappap	234	320	0	0		0	0	0	0	0
84	1	89	216	-1	216	241	4.2	33	Cpppp	277	1277	0	0		0	0	0	0	0
85	1	191	207	-1	599	283	18.5	31	ABalappaa	311	0	0	0		0	0	0	0	0
86	1	222	141	-1	292	192	12.0	33	Dppp	306	131	0	0		0	0	0	0	0
87	1	8	110	-1	376	224	7.7	31	MSpapap	127	0	0	0		0	0	0	0	0
88	1	91	82	-1	401	211	5.3	32	ABarapappp	116	0	0	0		0	0	0	0	0
89	1	235	173	-1	521	209	11.6	33	MSppaaa	142	0	0	0		0	0	0	0	0
90	1	78	116	-1	532	164	19.5	31	ABalaapppp	315	-631	0	0		0	0	0	0	0
91	1	192	148	-1	582	185	12.9	33	ABalaappa	304	215	0	0		0	0	0	0	0
92	1	42	267	-1	338	387	19.4	29	ABplapaaap	280	1046	0	0		0	0	0	0	0
93	1	194	98	-1	550	183	14.4	32	ABalaapap	259	689	0	0		0	0	0	0	0
94	1	185	196	-1	316	317	8.6	33	MSaappp	193	0	0	0		0	0	0	0	0
95	1	83	219	-1	286	123	5.7	29	ABprpppaaa	261	203	0	0		0	0	0	0	0
96	1	88	74	-1	220	125	13.6	28	ABprappapp	77	0	0	0		0	0	0	0	0
97	1	131	237	-1	275	217	3.6	29	ABprpapppp	68	0	0	0		0	0	0	0	0
98	1	69	167	-1	255	170	7.2	28	ABprpppapa	256	501	0	0		0	0	0	0	0
99	1	2	230	-1	499	389	10.1	29	ABalpaappp	243	229	0	0		0	0	0	0	0
100	1	146	233	-1	439	394	9.6	27	ABplpaaaap	-280	0	0	0		0	0	0	0	0
101	1	58	166	-1	205	362	11.9	25	ABplappapp	237	429	0	0		0	0	0	0	0
102	1	87	20	-1	220	339	21.2	35	ABarppapp	348	961	0	0		0	0	0	0	0
103	1	62	54	-1	530	208	6.4	34	ABaraaapp	65	0	0	0		0	0	0	0	0
104	1	189	64	-1	444	189	3.7	28	ABarappaaa	217	91	0	0		0	0	0	0	0
105	1	95	80	-1	287	134	9.3	32	ABprppapp	217	-101	0	0		0	0	0	0	0
106	1	117	109	-1	465	194	11.7	29	MSppaap	236	528	0	0		0	0	0	0	0
107	1	152	107	-1	211	180	5.1	26	ABprpppapp	225	-203	0	0		0	0	0	0	0
108	1	168	243	-1	339	344	5.0	28	ABplpapapp	201	151	0	0		0	0	0	0	0
109	1	154	174	-1	604	327	15.0	28	ABalaaapar	285	-214	0	0		0	0	0	0	0
110	1	41	165	-1	397	438	18.6	30	ABplaappap	148	0	0	0		0	0	0	0	0
111	1	187	223	-1	459	217	21.5	31	ABarpapapa	240	1068	0	0		0	0	0	0	0
112	1	18	211	-1	526	373	8.4	26	ABalpaappa	388	0	0	0		0	0	0	0	0
113	1	186	52	-1	481	164	17.7	30	ABpraaappa	288	-177	0	0		0	0	0	0	0
114	1	176	263	-1	466	146	11.0	30	ABprpaaaap	13	0	0	0		0	0	0	0	0
115	1	198	128	-1	406	121	19.5	30	ABpraappap	178	0	0	0		0	0	0	0	0
116	1	217	169	-1	398	104	14.0	29	ABprpaappp	262	412	0	0		0	0	0	0	0
117	1	36	72	-1	568	309	7.7	27	ABalpaapaa	264	649	0	0		0	0	0	0	0
118	1	188	228	-1	549	264	5.0	29	ABaraaapaa	241	-1129	0	0		0	0	0	0	0
119	1	149	76	-1	241	380	19.3	37	ABplapapa	257	387	0	0		0	0	0	0	0
120	1	101	179	-1	505	242	4.6	27	ABarapaaaa	240	-190	0	0		0	0	0	0	0
121	1	202	202	-1	458	340	15.9	29	MSaaapap	289	-193	0	0		0	0	0	0	0
122	1	196	282	-1	474	231	7.5	29	ABarapaapp	272	454	0	0		0	0	0	0	0
123	1	31	271	-1	245	133	21.4	31	ABprapapaa	312	1199	0	0		0	0	0	0	0
124	1	71	158	-1	398	312	5.0	29	ABplpappaa	224	-775	0	0		0	0	0	0	0
125	1	28	168	-1	506	269	6.7	28	ABaraaapap	134	0	0	0		0	0	0	0	0
126	1	48	178	-1	525	286	19.3	32	MSaaaapa	266	57	0	0		0	0	0	0	0
127	1	11	247	-1	273	167	22.5	37	ABarppppa	373	-555	0	0		0	0	0	0	0
128	1	111	257	-1	544	289	8.5	26	ABaraapaaa	177	0	0	0		0	0	0	0	0
129	1	225	186	-1	445	412	20.5	30	ABplaapapp	275	199	0	0		0	0	0	0	0
130	1	54	281	-1	372	383	16.0	31	MSapppp	268	-1307	0	0		0	0	0	0	0
131	1	278	89	-1	572	349	11.9	28	ABalaaaarr	-372	0	0	0		0	0	0	0	0
132	1	275	255	-1	377	123	22.6	31	ABprapaaaa	268	-449	0	0		0	0	0	0	0
133	1	125	151	-1	498	266	23.3	33	ABarpaaap	331	189	0	0		0	0	0	0	0
134	1	5	188	-1	390	158	16.4	33	MSppppa	299	927	0	0		0	0	0	0	0
135	1	84	85	-1	472	294	22.2	31	ABarpaapaa	255	1396	0	0		0	0	0	0	0
136	1	239	10	-1	548	287	16.2	31	MSaaaaap	502	0	0	0		0	0	0	0	0
137	1	49	71	-1	396	125	10.2	36	ABprppaaa	440	0	0	0		0	0	0	0	0
138	1	264	224	-1	292	384	5.5	28	ABplpppaaa	253	-1464	0	0		0	0	0	0	0
139	1	205	250	-1	430	377	12.7	31	MSapppa	361	0	0	0		0	0	0	0	0
140	1	105	212	-1	427	138	14.7	29	ABprpaappa	235	-168	0	0		0	0	0	0	0
141	1	254	244	-1	586	207	15.8	27	ABalaaappl	328	0	0	0		0	0	0	0	0
142	1	96	232	-1	260	209	6.7	27	ABprpppppa	233	305	0	0		0	0	0	0	0
143	1	100	97	-1	185	198	15.2	33	Cppaa	320	0	0	0		0	0	0	0	0
144	1	80	139	-1	573	339	20.8	34	ABalapaap	282	-60	0	0		0	0	0	0	0
145	1	228	193	-1	465	115	11.5	27	ABprpaaapa	226	1284	0	0		0	0	0	0	0
146	1	169	99	-1	416	155	7.2	27	ABprpapaaa	152	0	0	0		0	0	0	0	0
147	1	210	100	-1	492	134	16.2	28	ABpraaapap	91	0	0	0		0	0	0	0	0
148	1	92	26	-1	494	149	12.6	27	ABpraaaapa	244	116	0	0		0	0	0	0	0
149	1	118	17	-1	430	236	4.1	28	ABarapapap	283	-928	0	0		0	0	0	0	0
150	1	121	285	-1	332	308	4.7	26	ABplpapppa	192	-174	0	0		0	0	0	0	0
151	1	253	198	-1	399	299	12.5	31	MSaapaap	283	503	0	0		0	0	0	0	0
152	1	251	32	-1	258	139	12.9	28	ABprappaap	242	732	0	0		0	0	0	0	0
153	1	261	225	286	526	141	13.3	31	ABpraaaaa	257	534	0	0		0	0	0	0	0
154	1	279	191	-1	497	190	14.7	30	MSppapa	297	233	0	0		0	0	0	0	0
155	1	119	12	-1	360	332	15.5	37	Ealp	120	0	0	0		0	0	0	0	0
156	1	103	156	-1	597	321	18.8	33	ABalapaaa	-366	0	0	0		0	0	0	0	0
157	1	172	2	-1	575	359	16.9	31	ABalapapa	-648	0	0	0		0	0	0	0	0
158	1	16	9	-1	503	221	22.5	33	ABarpapaa	224	106	0	0		0	0	0	0	0
159	1	183	14	-1	270	398	13.4	34	ABplappaa	-218	0	0	0		0	0	0	0	0
160	1	107	283	-1	317	149	22.7	35	ABarpppap	327	392	0	0		0	0	0	0	0
161	1	249	49	-1	402	129	5.1	29	ABarappapp	223	770	0	0		0	0	0	0	0
162	1	265	164	-1	575	233	9.2	28	ABalaaaalp	-9	0	0	0		0	0	0	0	0
163	1	141	106	-1	224	306	4.4	25	ABplpppapp	203	-253	0	0		0	0	0	0	0
164	1	27	88	-1	518	233	8.0	27	ABarapaapa	319	0	0	0		0	0	0	0	0
165	1	211	206	-1	489	322	4.8	26	ABalpappaa	237	-443	0	0		0	0	0	0	0
166	1	270	60	-1	249	206	14.2	36	Eprp	354	1022	0	0		0	0	0	0	0
167	1	216	75	-1	440	135	8.4	29	ABarappppp	152	0	0	0		0	0	0	0	0
168	1	282	124	-1	477	194	19.6	30	ABalappppp	198	1087	0	0		0	0	0	0	0
169	1	43	22	-1	355	298	6.5	30	MSaappa	281	-1383	0	0		0	0	0	0	0
170	1	127	265	-1	360	155	22.2	33	ABarpppaa	53	0	0	0		0	0	0	0	0
171	1	32	16	-1	342	192	9.5	28	Dpap	-112	0	0	0		0	0	0	0	0
172	1	59	86	-1	472	291	7.2	29	ABalpapppa	232	-134	0	0		0	0	0	0	0
173	1	181	229	-1	394	441	12.3	28	ABplpaappa	215	1102	0	0		0	0	0	0	0
174	1	90	44	-1	243	281	22.9	38	Caaaa	379	412	0	0		0	0	0	0	0
175	1	147	118	-1	268	262	14.3	37	Eplp	175	0	0	0		0	0	0	0	0
176	1	206	29	-1	333	108	19.7	30	ABprapaaap	259	777	0	0		0	0	0	0	0
177	1	130	261	-1	455	394	5.2	28	ABalppappa	279	-923	0	0		0	0	0	0	0
178	1	144	180	-1	483	372	4.6	29	ABalpapaap	226	-1349	0	0		0	0	0	0	0
179	1	260	36	-1	211	162	7.7	33	ABprapppp	401	0	0	0		0	0	0	0	0
180	1	227	57	-1	376	330	22.7	34	ABarppaaa	325	969	0	0		0	0	0	0	0
181	1	173	256	-1	486	336	22.2	31	ABplaaaapa	234	-652	0	0		0	0	0	0	0
182	1	97	37	-1	204	224	7.5	36	Cpppa	120	0	0	0		0	0	0	0	0
183	1	229	182	-1	211	220	21.9	32	Cpaapa	299	267	0	0		0	0	0	0	0
184	1	10	25	-1	309	215	7.3	33	MSpappp	109	0	0	0		0	0	0	0	0
185	1	207	218	-1	482	347	7.8	29	ABalpapapa	269	-150	0	0		0	0	0	0	0
186	1	20	91	-1	388	354	9.5	31	MSappap	277	211	0	0		0	0	0	0	0
187	1	219	240	-1	430	110	11.9	28	ABprpaaapp	181	0	0	0		0	0	0	0	0
188	1	14	204	-1	386	370	22.2	30	ABplaaappa	224	1048	0	0		0	0	0	0	0
189	1	163	258	-1	370	387	6.8	27	ABplpapaap	217	200	0	0		0	0	0	0	0
190	1	76	214	-1	418	434	9.8	28	ABplpaaapp	110	0	0	0		0	0	0	0	0
191	1	21	133	-1	341	415	10.0	26	ABplppapaa	212	690	0	0		0	0	0	0	0
192	1	215	41	-1	395	406	8.0	25	ABplppaaaa	212	-760	0	0		0	0	0	0	0
193	1	159	147	-1	367	414	9.0	25	ABplppaaap	200	135	0	0		0	0	0	0	0
194	1	26	177	-1	446	113	20.9	29	ABpraappaa	-55	0	0	0		0	0	0	0	0
195	1	50	172	-1	473	140	22.3	29	ABpraapapa	244	987	0	0		0	0	0	0	0
196	1	35	160	-1	427	232	7.9	27	MSpapaaa	247	505	0	0		0	0	0	0	0
197	1	277	8	-1	449	253	18.2	32	MSpaaapp	320	136	0	0		0	0	0	0	0
198	1	134	70	-1	396	186	11.7	30	MSpppap	244	-1158	0	0		0	0	0	0	0
199	1	269	135	-1	387	396	19.7	28	ABplapaaaa	67	0	0	0		0	0	0	0	0
200	1	128	201	-1	271	126	17.4	31	ABprappapa	310	1486	0	0		0	0	0	0	0
201	1	64	146	-1	461	141	14.7	27	ABpraaaapp	93	0	0	0		0	0	0	0	0
202	1	77	264	-1	455	414	16.2	27	ABalpppppa	-134	0	0	0		0	0	0	0	0
203	1	139	262	-1	287	233	22.7	40	Cpaaa	402	345	0	0		0	0	0	0	0
204	1	259	3	-1	267	265	9.5	32	Capap	319	-239	0	0		0	0	0	0	0
205	1	6	102	-1	557	408	15.5	28	ABalpppaaa	1	0	0	0		0	0	0	0	0
206	1	68	290	-1	430	321	3.7	27	ABalppapap	256	165	0	0		0	0	0	0	0
207	1	81	34	-1	475	240	10.7	28	ABaraapppa	-260	0	0	0		0	0	0	0	0
208	1	170	150	-1	336	344	10.3	31	Daap	271	125	0	0		0	0	0	0	0
209	1	184	114	-1	368	135	3.4	29	ABprpapapa	237	-234	0	0		0	0	0	0	0
210	1	136	289	-1	573	244	17.9	30	ABalapppaa	197	755	0	0		0	0	0	0	0
211	1	66	192	-1	425	96	15.8	28	ABprpaapap	224	0	0	0		0	0	0	0	0
212	0	9	-1	-1	414	215	14.9	25		219	-1180	0	0		0	0	0	0	0
213	1	271	238	-1	291	323	14.4	33	Dapp	332	-35	0	0		0	0	0	0	0
214	1	233	23	-1	519	297	12.8	28	ABaraapapa	106	0	0	0		0	0	0	0	0
215	1	75	242	-1	239	347	5.2	28	ABplpppapa	238	306	0	0		0	0	0	0	0
216	1	114	231	-1	426	277	5.6	30	ABalpapppp	270	65	0	0		0	0	0	0	0
217	1	39	142	-1	562	203	18.6	31	ABalaapppa	65	0	0	0		0	0	0	0	0
218	1	165	215	292	517	340	11.4	33	ABalpaaap	243	-171	0	0		0	0	0	0	0
219	1	258	217	-1	325	365	13.4	30	Dapa	296	472	0	0		0	0	0	0	0
220	1	214	111	-1	312	187	4.2	27	ABprpapppa	147	0	0	0		0	0	0	0	0
221	1	137	288	-1	416	334	17.5	36	Eala	358	727	0	0		0	0	0	0	0
222	1	267	185	-1	409	383	22.5	29	ABplaaapap	208	-154	0	0		0	0	0	0	0
223	1	38	208	-1	435	157	22.5	31	ABpraapapp	316	-621	0	0		0	0	0	0	0
224	1	67	48	-1	520	382	15.9	28	ABalppppaa	243	1194	0	0		0	0	0	0	0
225	1	242	222	-1	304	277	17.4	35	Epla	330	-105	0	0		0	0	0	0	0
226	1	17	38	-1	529	173	8.9	26	ABarapppaa	253	715	0	0		0	0	0	0	0
227	1	46	129	-1	229	198	3.6	27	ABprpppppp	221	-921	0	0		0	0	0	0	0
228	1	123	90	-1	381	266	23.4	35	ABarpaappa	326	-1475	0	0		0	0	0	0	0
229	1	51	136	-1	273	357	22.7	36	ABarppapa	349	646	0	0		0	0	0	0	0
230	1	79	78	-1	323	416	14.6	28	ABplaapppp	286	0	0	0		0	0	0	0	0
231	1	65	81	-1	474	236	14.8	32	MSpaapa	316	1527	0	0		0	0	0	0	0
232	1	224	27	-1	287	391	16.7	29	ABplapaapp	195	119	0	0		0	0	0	0	0
233	1	243	6	-1	522	415	19.0	28	ABalpppaap	211	0	0	0		0	0	0	0	0
234	1	238	195	-1	514	241	15.7	31	MSpaaaap	280	-195	0	0		0	0	0	0	0
235	1	121	275	-1	290	287	4.1	26	ABplpapppp	196	139	0	0		0	0	0	0	0
236	1	280	245	-1	413	369	3.4	31	ABalppappp	282	106	0	0		0	0	0	0	0
237	1	72	176	-1	465	254	4.1	28	ABarapaaap	145	0	0	0		0	0	0	0	0
238	1	161	152	-1	480	421	21.4	29	ABplaapapa	-61	0	0	0		0	0	0	0	0
239	1	115	259	-1	333	249	14.6	36	Earp	335	1056	0	0		0	0	0	0	0
240	1	30	277	-1	375	377	12.3	31	Daaa	120	0	0	0		0	0	0	0	0
241	1	244	239	-1	269	172	3.8	30	ABprppppap	280	1242	0	0		0	0	0	0	0
242	1	12	39	-1	548	384	12.4	32	ABalppaaa	220	-394	0	0		0	0	0	0	0
243	1	224	227	-1	317	409	19.2	31	ABplapaapa	270	-833	0	0		0	0	0	0	0
244	1	248	205	-1	444	139	18.4	32	ABpraaappp	322	-1031	0	0		0	0	0	0	0
245	1	135	252	-1	298	102	12.4	28	ABprappaaa	249	-580	0	0		0	0	0	0	0
246	1	237	272	-1	610	270	15.5	28	ABalaaapal	266	38	0	0		0	0	0	0	0
247	1	150	122	-1	419	373	16.1	33	MSapapp	261	-601	0	0		0	0	0	0	0
248	1	3	209	-1	471	349	12.4	30	MSapaap	96	0	0	0		0	0	0	0	0
249	1	200	69	-1	413	288	22.4	34	ABarpaapap	276	-798	0	0		0	0	0	0	0
250	1	268	145	-1	385	241	12.4	30	MSpapaap	134	0	0	0		0	0	0	0	0
251	1	112	157	-1	303	341	4.0	26	ABplppppaa	128	0	0	0		0	0	0	0	0
252	1	120	200	-1	330	277	21.6	33	ABarpaappp	329	1222	0	0		0	0	0	0	0
253	1	162	121	-1	366	195	21.7	34	ABarpappp	478	0	0	0		0	0	0	0	0
254	1	56	175	-1	206	350	16.6	31	ABplapappa	266	373	0	0		0	0	0	0	0
255	1	190	115	-1	532	152	16.5	30	ABpraaapaa	282	731	0	0		0	0	0	0	0
256	1	132	7	-1	460	355	3.3	28	ABalppapaa	220	708	0	0		0	0	0	0	0
257	1	133	53	-1	200	165	11.6	28	ABprapappp	252	-58	0	0		0	0	0	0	0
258	1	267	266	-1	446	375	22.8	29	ABplaaapaa	479	0	0	0		0	0	0	0	0
259	1	255	120	-1	445	139	4.5	30	ABarappapa	177	0	0	0		0	0	0	0	0
260	1	197	40	-1	498	246	18.5	30	MSpaaapa	-123	0	0	0		0	0	0	0	0
261	1	160	73	-1	234	363	9.4	31	ABplapppa	313	-395	0	0		0	0	0	0	0
262	1	274	67	-1	305	394	8.4	28	ABplppapap	205	-814	0	0		0	0	0	0	0
263	1	179	117	-1	491	292	10.2	27	ABaraapaap	182	0	0	0		0	0	0	0	0
264	1	74	270	-1	210	171	19.9	35	ABarppppp	352	-12	0	0		0	0	0	0	0
265	1	245	28	-1	475	375	15.1	31	MSapapa	276	-542	0	0		0	0	0	0	0
266	1	156	55	-1	525	364	5.4	30	ABalpapaaa	261	994	0	0		0	0	0	0	0
267	1	104	94	-1	447	287	15.2	31	MSaaapp	137	0	0	0		0	0	0	0	0
268	1	266	103	-1	598	248	20.2	35	ABalappap	319	756	0	0		0	0	0	0	0
269	1	4	143	-1	473	301	18.6	31	MSaaaapp	313	-476	0	0		0	0	0	0	0
270	1	167	194	-1	480	440	16.9	28	ABalpppapp	284	-312	0	0		0	0	0	0	0
271	1	86	108	-1	465	211	5.1	27	ABarapapaa	24	0	0	0		0	0	0	0	0
272	1	177	18	-1	342	393	5.7	27	ABplppaapa	265	794	0	0		0	0	0	0	0
273	1	58	31	-1	236	383	15.5	30	ABplappapa	253	88	0	0		0	0	0	0	0
274	1	213	84	-1	185	296	21.6	37	Caaap	348	0	0	0		0	0	0	0	0
275	1	138	46	-1	356	107	13.7	30	ABpraapppp	297	924	0	0		0	0	0	0	0
276	1	82	59	-1	530	410	10.4	26	ABalppaapa	155	0	0	0		0	0	0	0	0
277	1	151	104	-1	314	348	22.1	34	ABarppaap	319	-942	0	0		0	0	0	0	0
278	1	158	273	-1	368	169	13.4	30	Dpaa	261	-297	0	0		0	0	0	0	0
279	1	240	134	291	314	105	16.7	34	ABprapaap	198	0	0	0		0	0	0	0	0
280	1	223	105	-1	508	311	16.3	31	MSaaapaa	261	444	0	0		0	0	0	0	0
281	1	15	236	-1	347	198	4.9	27	ABprpappap	237	-903	0	0		0	0	0	0	0
282	1	44	276	-1	319	154	7.7	27	ABprppapap	-195	0	0	0		0	0	0	0	0
283	1	195	45	-1	534	235	21.6	31	ABalapppap	128	0	0	0		0	0	0	0	0
284	1	281	4	-1	266	317	4.6	27	ABplppppap	-158	0	0	0		0	0	0	0	0
285	1	155	66	-1	277	380	9.2	33	ABplppapp	-254	0	0	0		0	0	0	0	0
286	1	33	254	-1	183	159	16.4	27	ABprapappa	241	309	0	0		0	0	0	0	0
287	1	108	251	-1	437	237	22.8	33	ABarpapapp	282	1043	0	0		0	0	0	0	0
288	1	145	268	-1	403	234	18.0	41	Eara	413	639	0	0		0	0	0	0	0
289	1	164	293	-1	359	114	6.5	26	ABprppaapa	205	167	0	0		0	0	0	0	0
