# Supplementary material for: The AP-2 Transcription Factor APTF-2 Is Required for Neuroblast and Epidermal Morphogenesis in Caenorhabditis elegans Embryogenesis
Source: PLoS Genet. 2016 May 13;12(5):e1006048. doi: 10.1371/journal.pgen.1006048 (PMC4866721; doi:10.1371/journal.pgen.1006048)
Supplement: S3 Text — (ZIP) [file pgen.1006048.s031.zip › nuclei/t136-nuclei]

1	1	71	68	-1	538	340	14.6	31	MSapaaa	309	-119	0	0		0	0	0	0	0
2	1	157	107	-1	577	357	17.2	31	ABalapapa	315	-11	0	0		0	0	0	0	0
3	1	204	280	-1	266	273	9.5	32	Capap	322	0	0	0		0	0	0	0	0
4	1	284	146	-1	269	317	4.6	27	ABplppppap	-195	0	0	0		0	0	0	0	0
5	0	212	-1	-1	416	216	14.7	25		228	69	0	0		0	0	0	0	0
6	1	233	212	-1	519	420	19.1	28	ABalpppaap	269	-852	0	0		0	0	0	0	0
7	1	256	88	-1	464	358	3.2	28	ABalppapaa	272	-470	0	0		0	0	0	0	0
8	1	197	147	-1	450	258	18.3	32	MSpaaapp	287	427	0	0		0	0	0	0	0
9	1	158	225	270	504	224	22.6	33	ABarpapaa	242	120	0	0		0	0	0	0	0
10	1	136	198	-1	545	292	16.1	30	MSaaaaap	291	-28	0	0		0	0	0	0	0
11	1	62	44	-1	515	398	22.4	30	ABplaapaaa	162	0	0	0		0	0	0	0	0
12	1	155	103	-1	357	332	15.3	35	Ealp	-330	0	0	0		0	0	0	0	0
13	1	17	50	-1	543	247	9.2	25	ABaraappaa	115	0	0	0		0	0	0	0	0
14	1	159	172	194	264	393	13.3	33	ABplappaa	96	0	0	0		0	0	0	0	0
15	1	46	52	-1	168	308	13.4	32	Caapp	289	409	0	0		0	0	0	0	0
16	1	171	71	-1	344	193	9.5	28	Dpap	246	191	0	0		0	0	0	0	0
17	1	149	159	-1	436	239	4.3	27	ABarapapap	230	703	0	0		0	0	0	0	0
18	1	272	127	-1	339	392	5.5	28	ABplppaapa	214	784	0	0		0	0	0	0	0
19	1	22	166	-1	519	351	23.1	31	ABplaaaaap	287	-14	0	0		0	0	0	0	0
20	1	102	24	-1	219	336	21.1	35	ABarppapp	303	48	0	0		0	0	0	0	0
21	1	82	260	-1	379	364	4.6	28	ABplpapapa	233	137	0	0		0	0	0	0	0
22	1	169	183	-1	362	302	6.7	29	MSaappa	267	1168	0	0		0	0	0	0	0
23	1	214	200	-1	515	306	12.6	29	ABaraapapa	295	394	0	0		0	0	0	0	0
24	1	4	190	-1	451	325	6.4	28	ABalpappap	246	-1005	0	0		0	0	0	0	0
25	1	184	106	-1	309	216	7.3	33	MSpappp	333	0	0	0		0	0	0	0	0
26	1	148	179	-1	503	149	12.5	27	ABpraaaapa	241	789	0	0		0	0	0	0	0
27	1	232	261	-1	278	397	17.2	31	ABplapaapp	200	-182	0	0		0	0	0	0	0
28	1	265	142	-1	475	375	15.0	31	MSapapa	299	690	0	0		0	0	0	0	0
29	1	176	238	-1	339	110	20.3	31	ABprapaaap	317	323	0	0		0	0	0	0	0
30	1	38	177	-1	451	206	8.2	28	ABarapappa	261	557	0	0		0	0	0	0	0
31	1	273	244	-1	225	385	15.2	29	ABplappapa	457	0	0	0		0	0	0	0	0
32	1	152	59	-1	262	141	13.1	28	ABprappaap	215	382	0	0		0	0	0	0	0
33	1	73	139	-1	167	206	10.8	32	Cppap	309	833	0	0		0	0	0	0	0
34	1	207	5	-1	477	241	10.6	28	ABaraapppa	279	-1306	0	0		0	0	0	0	0
35	1	33	118	-1	576	271	7.9	34	ABaraaaaa	220	952	0	0		0	0	0	0	0
36	1	179	230	-1	214	164	7.9	32	ABprapppp	310	1325	0	0		0	0	0	0	0
37	1	182	56	-1	207	223	7.6	35	Cpppa	-75	0	0	0		0	0	0	0	0
38	1	226	34	-1	529	174	8.9	28	ABarapppaa	31	0	0	0		0	0	0	0	0
39	1	242	129	160	556	385	12.9	32	ABalppaaa	232	0	0	0		0	0	0	0	0
40	1	260	75	-1	500	247	18.5	30	MSpaaapa	193	0	0	0		0	0	0	0	0
41	1	192	99	-1	395	405	8.1	26	ABplppaaaa	241	487	0	0		0	0	0	0	0
42	1	18	87	-1	527	303	23.0	33	ABarpaaaa	308	109	0	0		0	0	0	0	0
43	1	50	231	-1	229	280	7.2	32	Cappp	325	1350	0	0		0	0	0	0	0
44	1	174	100	-1	245	281	22.6	36	Caaaa	351	780	0	0		0	0	0	0	0
45	1	283	149	-1	539	237	21.7	32	ABalapppap	435	0	0	0		0	0	0	0	0
46	1	275	150	-1	356	109	13.4	30	ABpraapppp	270	-965	0	0		0	0	0	0	0
47	1	28	125	-1	605	238	15.4	27	ABalaaappr	248	269	0	0		0	0	0	0	0
48	1	224	1	-1	516	385	15.8	28	ABalppppaa	-57	0	0	0		0	0	0	0	0
49	1	161	223	-1	404	135	4.6	27	ABarappapp	272	146	0	0		0	0	0	0	0
50	1	74	7	-1	393	283	8.3	32	MSaapap	144	0	0	0		0	0	0	0	0
51	1	75	54	-1	468	421	13.4	29	ABplpaapaa	64	0	0	0		0	0	0	0	0
52	1	113	101	-1	486	159	18.3	30	ABpraaappa	252	-509	0	0		0	0	0	0	0
53	1	257	90	-1	203	163	11.7	28	ABprapappp	274	-516	0	0		0	0	0	0	0
54	1	103	252	297	529	211	6.6	34	ABaraaapp	77	0	0	0		0	0	0	0	0
55	1	266	86	-1	525	366	5.1	29	ABalpapaaa	290	648	0	0		0	0	0	0	0
56	1	77	12	-1	371	153	7.4	28	ABprpapaap	271	-185	0	0		0	0	0	0	0
57	1	180	36	-1	372	334	22.9	35	ABarppaaa	343	646	0	0		0	0	0	0	0
58	1	2	169	-1	599	307	11.2	27	ABalaaaarl	241	-461	0	0		0	0	0	0	0
59	1	276	267	-1	532	411	10.3	26	ABalppaapa	210	377	0	0		0	0	0	0	0
60	1	166	57	-1	250	203	14.2	36	Eprp	380	0	0	0		0	0	0	0	0
61	1	1	178	-1	410	217	23.4	36	ABarpappa	353	679	0	0		0	0	0	0	0
62	1	27	187	-1	563	239	13.8	28	MSpaaaaa	252	-69	0	0		0	0	0	0	0
63	1	6	214	-1	358	119	9.8	31	ABprppapaa	255	906	0	0		0	0	0	0	0
64	1	104	72	-1	444	191	4.0	28	ABarappaaa	214	-541	0	0		0	0	0	0	0
65	1	55	293	-1	312	145	3.6	28	ABprppppaa	223	716	0	0		0	0	0	0	0
66	1	285	51	265	276	377	8.7	33	ABplppapp	-241	0	0	0		0	0	0	0	0
67	1	262	254	-1	305	399	8.1	30	ABplppapap	132	0	0	0		0	0	0	0	0
68	1	79	25	-1	203	327	7.4	31	ABplapppp	265	0	0	0		0	0	0	0	0
69	1	249	205	-1	409	296	22.6	34	ABarpaapap	322	1097	0	0		0	0	0	0	0
70	1	198	53	-1	399	190	11.3	30	MSpppap	265	407	0	0		0	0	0	0	0
71	1	137	20	-1	398	128	10.1	33	ABprppaaa	194	-168	0	0		0	0	0	0	0
72	1	117	21	-1	570	311	8.2	28	ABalpaapaa	16	0	0	0		0	0	0	0	0
73	1	261	23	-1	232	357	9.6	31	ABplapppa	228	0	0	0		0	0	0	0	0
74	1	96	197	-1	228	119	13.5	28	ABprappapp	223	81	0	0		0	0	0	0	0
75	1	167	161	-1	444	142	8.3	29	ABarappppp	305	0	0	0		0	0	0	0	0
76	1	119	148	277	239	373	19.4	36	ABplapapa	-217	0	0	0		0	0	0	0	0
77	1	30	300	-1	149	248	14.3	36	Cpapa	-146	0	0	0		0	0	0	0	0
78	1	230	215	-1	317	412	14.6	29	ABplaapppp	268	-296	0	0		0	0	0	0	0
79	1	83	67	-1	510	259	11.1	29	ABaraappap	257	642	0	0		0	0	0	0	0
80	1	105	152	217	288	143	9.5	31	ABprppapp	205	-102	0	0		0	0	0	0	0
81	1	231	46	-1	476	237	14.9	33	MSpaapa	225	726	0	0		0	0	0	0	0
82	1	88	65	-1	407	217	5.2	32	ABarapappp	278	152	0	0		0	0	0	0	0
83	1	11	41	-1	483	156	6.7	29	ABarappppa	255	-369	0	0		0	0	0	0	0
84	1	274	285	-1	188	293	21.6	36	Caaap	354	36	0	0		0	0	0	0	0
85	1	135	288	-1	473	297	22.4	31	ABarpaapaa	294	139	0	0		0	0	0	0	0
86	1	172	82	-1	473	294	6.5	28	ABalpapppa	213	-134	0	0		0	0	0	0	0
87	1	41	235	-1	349	160	17.3	33	MSppppp	331	-438	0	0		0	0	0	0	0
88	1	164	188	-1	515	240	7.9	25	ABarapaapa	211	3	0	0		0	0	0	0	0
89	1	131	123	-1	574	354	12.2	28	ABalaaaarr	222	0	0	0		0	0	0	0	0
90	1	228	155	-1	376	271	23.2	36	ABarpaappa	358	221	0	0		0	0	0	0	0
91	1	186	128	-1	391	357	9.6	30	MSappap	296	-82	0	0		0	0	0	0	0
92	1	20	117	-1	502	168	9.7	29	ABprpaaaaa	161	0	0	0		0	0	0	0	0
93	1	67	222	-1	490	185	5.8	26	ABarapppap	-176	0	0	0		0	0	0	0	0
94	1	267	234	-1	447	290	14.8	31	MSaaapp	240	0	0	0		0	0	0	0	0
95	1	44	130	-1	557	384	21.0	28	ABplaaaaaa	252	326	0	0		0	0	0	0	0
96	1	15	283	-1	344	373	22.2	32	ABplaaappp	306	446	0	0		0	0	0	0	0
97	1	143	249	-1	185	197	15.5	32	Cppaa	282	6	0	0		0	0	0	0	0
98	1	93	165	-1	551	181	15.6	32	ABalaapap	223	359	0	0		0	0	0	0	0
99	1	146	108	-1	417	158	7.0	27	ABprpapaaa	271	-6	0	0		0	0	0	0	0
100	1	147	112	-1	492	136	16.2	27	ABpraaapap	255	91	0	0		0	0	0	0	0
101	1	51	121	-1	312	210	16.6	37	Epra	377	383	0	0		0	0	0	0	0
102	1	205	202	-1	554	415	15.8	28	ABalpppaaa	356	0	0	0		0	0	0	0	0
103	1	268	284	-1	592	254	20.6	35	ABalappap	342	-227	0	0		0	0	0	0	0
104	1	277	81	-1	311	346	21.7	33	ABarppaap	323	-809	0	0		0	0	0	0	0
105	1	280	272	-1	506	313	16.3	31	MSaaapaa	311	-258	0	0		0	0	0	0	0
106	1	163	181	-1	221	300	4.1	24	ABplpppapp	214	386	0	0		0	0	0	0	0
107	1	107	30	-1	209	186	4.9	24	ABprpppapp	228	-818	0	0		0	0	0	0	0
108	1	271	171	-1	468	212	5.2	26	ABarapapaa	249	-604	0	0		0	0	0	0	0
109	1	106	167	-1	469	194	11.7	27	MSppaap	173	0	0	0		0	0	0	0	0
110	1	87	162	-1	383	225	7.8	31	MSpapap	251	0	0	0		0	0	0	0	0
111	1	220	278	-1	313	189	4.2	27	ABprpapppa	164	0	0	0		0	0	0	0	0
112	1	37	143	-1	441	249	11.7	27	ABaraapppp	160	0	0	0		0	0	0	0	0
113	1	7	6	-1	557	346	8.2	33	ABalpaaaa	235	562	0	0		0	0	0	0	0
114	1	209	76	-1	368	144	3.4	28	ABprpapapa	288	-134	0	0		0	0	0	0	0
115	1	255	111	-1	535	147	16.6	30	ABpraaapaa	247	120	0	0		0	0	0	0	0
116	1	90	295	-1	529	167	19.4	30	ABalaapppp	-331	0	0	0		0	0	0	0	0
117	1	263	144	-1	489	292	9.9	28	ABaraapaap	253	423	0	0		0	0	0	0	0
118	1	175	134	-1	267	259	14.2	36	Eplp	361	1	0	0		0	0	0	0	0
119	1	54	192	-1	600	252	11.7	26	ABalaaaala	260	-282	0	0		0	0	0	0	0
120	1	259	78	-1	449	140	4.4	30	ABarappapa	271	192	0	0		0	0	0	0	0
121	1	253	170	-1	374	196	21.6	33	ABarpappp	303	-465	0	0		0	0	0	0	0
122	1	247	84	-1	420	377	16.4	32	MSapapp	340	0	0	0		0	0	0	0	0
123	1	61	4	-1	555	283	12.2	32	ABaraaaap	-52	0	0	0		0	0	0	0	0
124	1	168	89	-1	481	196	19.5	30	ABalappppp	253	-486	0	0		0	0	0	0	0
125	1	64	296	-1	451	189	16.5	31	MSppapp	272	-117	0	0		0	0	0	0	0
126	1	13	154	-1	338	166	13.6	32	Dppa	293	-778	0	0		0	0	0	0	0
127	1	36	26	-1	582	288	14.1	27	MSaaaaaa	122	0	0	0		0	0	0	0	0
128	1	115	245	-1	411	126	19.7	30	ABpraappap	116	0	0	0		0	0	0	0	0
129	1	227	224	-1	237	197	3.7	28	ABprpppppp	254	-619	0	0		0	0	0	0	0
130	1	72	157	-1	356	428	16.2	31	ABplaapppa	315	0	0	0		0	0	0	0	0
131	1	76	226	-1	172	300	17.6	36	Caapa	347	-211	0	0		0	0	0	0	0
132	1	45	275	-1	351	230	5.9	29	MSpappa	86	0	0	0		0	0	0	0	0
133	1	191	119	-1	341	416	9.9	27	ABplppapaa	195	368	0	0		0	0	0	0	0
134	1	279	292	-1	303	114	15.6	28	ABprapaapp	248	158	0	0		0	0	0	0	0
135	1	199	141	-1	379	397	19.7	28	ABplapaaaa	274	-127	0	0		0	0	0	0	0
136	1	229	208	-1	273	358	22.5	35	ABarppapa	337	0	0	0		0	0	0	0	0
137	1	52	210	-1	224	141	16.4	29	ABprapapap	292	172	0	0		0	0	0	0	0
138	1	3	138	-1	290	181	7.9	26	ABprpppaap	232	-1540	0	0		0	0	0	0	0
139	1	144	70	-1	571	336	20.7	34	ABalapaap	321	-73	0	0		0	0	0	0	0
140	1	40	211	-1	361	436	11.8	28	ABplpaappp	259	-985	0	0		0	0	0	0	0
141	1	86	35	-1	297	191	12.2	32	Dppp	308	-1124	0	0		0	0	0	0	0
142	1	217	239	-1	568	202	19.3	32	ABalaapppa	55	0	0	0		0	0	0	0	0
143	1	269	195	-1	474	305	18.7	32	MSaaaapp	285	-386	0	0		0	0	0	0	0
144	1	19	22	-1	425	338	9.8	29	MSappaa	292	895	0	0		0	0	0	0	0
145	1	250	113	-1	385	245	12.1	31	MSpapaap	271	-173	0	0		0	0	0	0	0
146	1	201	206	-1	465	142	14.7	27	ABpraaaapp	-174	0	0	0		0	0	0	0	0
147	1	193	18	-1	367	420	8.9	24	ABplppaaap	185	767	0	0		0	0	0	0	0
148	1	91	69	-1	579	182	13.2	33	ABalaappa	294	532	0	0		0	0	0	0	0
149	1	42	62	-1	413	375	6.2	28	ABplpapaaa	232	436	0	0		0	0	0	0	0
150	1	208	140	-1	336	345	10.1	32	Daap	284	431	0	0		0	0	0	0	0
151	1	133	216	-1	500	268	23.1	33	ABarpaaap	320	-107	0	0		0	0	0	0	0
152	1	238	131	-1	477	423	21.3	29	ABplaapapa	207	0	0	0		0	0	0	0	0
153	1	59	73	-1	270	350	5.5	29	ABplpppaap	234	-497	0	0		0	0	0	0	0
154	1	24	17	-1	455	437	9.9	27	ABplpaaapa	-25	0	0	0		0	0	0	0	0
155	1	70	33	-1	443	293	9.3	30	MSaapaaa	155	0	0	0		0	0	0	0	0
156	1	156	156	-1	592	318	18.2	33	ABalapaaa	279	-349	0	0		0	0	0	0	0
157	1	251	32	-1	306	338	4.2	26	ABplppppaa	264	129	0	0		0	0	0	0	0
158	1	124	301	-1	403	313	4.5	31	ABplpappaa	171	0	0	0		0	0	0	0	0
159	1	66	40	-1	527	370	18.9	31	ABalapapp	318	430	0	0		0	0	0	0	0
160	1	196	9	-1	428	238	8.1	29	MSpapaaa	267	191	0	0		0	0	0	0	0
161	1	5	92	-1	381	109	17.6	30	ABpraapppa	294	-80	0	0		0	0	0	0	0
162	1	47	58	-1	190	327	11.1	27	ABplapappp	84	0	0	0		0	0	0	0	0
163	0	221	-1	-1	414	334	15.8	31		218	77	0	0		0	0	0	0	0
164	1	162	191	-1	567	230	9.4	27	ABalaaaalp	281	0	0	0		0	0	0	0	0
165	1	110	11	-1	394	439	18.7	31	ABplaappap	303	-407	0	0		0	0	0	0	0
166	1	101	243	-1	196	361	11.4	26	ABplappapp	212	445	0	0		0	0	0	0	0
167	1	98	116	-1	256	168	6.8	29	ABprpppapa	269	-500	0	0		0	0	0	0	0
168	1	125	10	-1	508	276	6.6	29	ABaraaapap	-708	0	0	0		0	0	0	0	0
169	1	116	37	-1	400	110	13.8	28	ABprpaappp	288	874	0	0		0	0	0	0	0
170	1	14	253	-1	574	201	10.3	33	ABalaapaa	-74	0	0	0		0	0	0	0	0
171	1	65	298	-1	320	119	6.6	29	ABprppaapp	179	-783	0	0		0	0	0	0	0
172	1	195	259	-1	473	144	22.4	31	ABpraapapa	267	-269	0	0		0	0	0	0	0
173	1	89	182	290	520	212	12.1	33	MSppaaa	199	147	0	0		0	0	0	0	0
174	1	109	227	-1	599	327	14.5	29	ABalaaapar	264	972	0	0		0	0	0	0	0
175	1	254	153	-1	203	347	16.2	31	ABplapappa	276	1318	0	0		0	0	0	0	0
176	1	237	85	-1	470	257	3.7	28	ABarapaaap	260	-505	0	0		0	0	0	0	0
177	1	194	80	-1	448	115	21.1	28	ABpraappaa	275	847	0	0		0	0	0	0	0
178	1	126	294	-1	521	289	18.9	30	MSaaaapa	303	348	0	0		0	0	0	0	0
179	1	120	262	-1	510	242	4.5	28	ABarapaaaa	-185	0	0	0		0	0	0	0	0
180	1	178	98	-1	486	378	4.4	28	ABalpapaap	238	556	0	0		0	0	0	0	0
181	1	32	3	-1	445	447	18.3	28	ABplaappaa	260	327	0	0		0	0	0	0	0
182	1	183	175	-1	218	217	22.4	33	Cpaapa	261	-718	0	0		0	0	0	0	0
183	1	31	247	-1	260	250	5.6	27	ABplpppppp	253	28	0	0		0	0	0	0	0
184	1	21	199	-1	504	417	12.6	28	ABalppaapp	221	185	0	0		0	0	0	0	0
185	1	222	74	-1	404	385	22.4	30	ABplaaapap	154	0	0	0		0	0	0	0	0
186	1	129	201	-1	440	417	21.4	30	ABplaapapp	279	-436	0	0		0	0	0	0	0
187	1	56	258	-1	384	180	4.6	27	ABprpappaa	242	1064	0	0		0	0	0	0	0
188	1	134	186	-1	396	165	16.3	33	MSppppa	329	195	0	0		0	0	0	0	0
189	1	69	164	-1	243	308	10.4	32	Cappa	-98	0	0	0		0	0	0	0	0
190	1	9	114	-1	445	365	7.1	26	ABalpapapp	899	0	0	0		0	0	0	0	0
191	1	154	49	-1	495	189	15.1	31	MSppapa	292	-196	0	0		0	0	0	0	0
192	1	211	209	-1	427	99	16.0	28	ABprpaapap	277	-217	0	0		0	0	0	0	0
193	1	145	291	-1	465	118	11.4	26	ABprpaaapa	27	0	0	0		0	0	0	0	0
194	1	270	38	-1	478	444	16.7	28	ABalpppapp	44	0	0	0		0	0	0	0	0
195	1	234	233	-1	516	244	15.9	31	MSpaaaap	288	-497	0	0		0	0	0	0	0
196	1	94	126	-1	317	320	8.2	34	MSaappp	193	0	0	0		0	0	0	0	0
197	1	43	219	-1	480	379	21.5	29	ABplaapaap	271	-700	0	0		0	0	0	0	0
198	1	151	237	-1	397	301	12.4	32	MSaapaap	190	0	0	0		0	0	0	0	0
199	1	68	102	-1	337	167	4.7	26	ABprpapapp	214	-253	0	0		0	0	0	0	0
200	1	252	268	-1	330	277	22.1	34	ABarpaappp	324	258	0	0		0	0	0	0	0
201	1	200	31	-1	274	128	17.6	31	ABprappapa	289	607	0	0		0	0	0	0	0
202	1	121	124	-1	460	343	15.7	28	MSaaapap	249	-249	0	0		0	0	0	0	0
203	1	26	282	-1	434	440	13.5	30	ABplpaapap	248	204	0	0		0	0	0	0	0
204	1	188	27	-1	384	368	21.7	29	ABplaaappa	229	430	0	0		0	0	0	0	0
205	1	244	122	-1	447	139	18.3	31	ABpraaappp	282	1037	0	0		0	0	0	0	0
206	1	165	43	-1	489	327	4.8	26	ABalpappaa	215	-1034	0	0		0	0	0	0	0
207	1	85	8	-1	600	288	18.4	31	ABalappaa	-12	0	0	0		0	0	0	0	0
208	1	223	274	-1	439	161	22.4	31	ABpraapapp	259	706	0	0		0	0	0	0	0
209	1	248	47	-1	471	351	11.7	29	MSapaap	60	0	0	0		0	0	0	0	0
210	1	53	242	-1	507	160	22.4	31	ABpraapaaa	183	0	0	0		0	0	0	0	0
211	1	112	97	-1	535	379	8.3	26	ABalpaappa	234	-240	0	0		0	0	0	0	0
212	1	140	240	-1	431	140	14.5	29	ABprpaappa	233	464	0	0		0	0	0	0	0
213	1	16	256	-1	433	186	11.3	30	MSpppaa	275	893	0	0		0	0	0	0	0
214	1	190	45	-1	422	433	10.2	27	ABplpaaapp	255	731	0	0		0	0	0	0	0
215	1	218	251	-1	528	345	10.5	27	ABalpaaapa	-95	0	0	0		0	0	0	0	0
216	1	84	158	-1	218	238	4.2	33	Cpppp	322	-1542	0	0		0	0	0	0	0
217	1	219	91	-1	321	366	13.1	30	Dapa	294	88	0	0		0	0	0	0	0
218	1	185	48	-1	485	354	7.6	29	ABalpapapa	289	-16	0	0		0	0	0	0	0
219	1	95	110	-1	287	124	5.8	28	ABprpppaaa	287	390	0	0		0	0	0	0	0
220	1	23	250	-1	473	176	23.4	30	ABpraapaap	263	416	0	0		0	0	0	0	0
221	1	60	132	-1	413	422	16.1	30	ABalpppppp	293	288	0	0		0	0	0	0	0
222	1	225	269	-1	302	281	17.5	35	Epla	336	485	0	0		0	0	0	0	0
223	1	111	257	-1	463	217	21.4	32	ABarpapapa	236	127	0	0		0	0	0	0	0
224	1	138	109	-1	295	382	5.2	28	ABplpppaaa	427	0	0	0		0	0	0	0	0
225	1	153	77	-1	515	123	14.4	27	ABpraaaaap	208	-863	0	0		0	0	0	0	0
226	1	39	276	-1	168	235	19.4	31	Cpaapp	311	995	0	0		0	0	0	0	0
227	1	243	137	-1	317	409	19.4	31	ABplapaapa	235	1433	0	0		0	0	0	0	0
228	1	118	203	-1	549	266	4.6	30	ABaraaapaa	126	0	0	0		0	0	0	0	0
229	1	173	120	-1	397	442	12.5	27	ABplpaappa	236	-755	0	0		0	0	0	0	0
230	1	99	266	-1	503	394	9.9	28	ABalpaappp	267	630	0	0		0	0	0	0	0
231	1	216	13	-1	431	279	5.4	30	ABalpapppp	296	370	0	0		0	0	0	0	0
232	1	142	42	-1	259	208	6.5	26	ABprpppppa	250	570	0	0		0	0	0	0	0
233	1	100	93	-1	440	398	9.7	27	ABplpaaaap	248	72	0	0		0	0	0	0	0
234	1	49	136	-1	517	315	6.6	31	ABalpaapap	266	323	0	0		0	0	0	0	0
235	1	35	39	-1	512	437	15.7	28	ABalpppapa	93	0	0	0		0	0	0	0	0
236	1	281	207	-1	349	201	5.0	27	ABprpappap	253	577	0	0		0	0	0	0	0
237	1	97	168	-1	277	216	3.8	30	ABprpapppp	261	-557	0	0		0	0	0	0	0
238	1	213	14	-1	290	323	14.5	34	Dapp	332	395	0	0		0	0	0	0	0
239	1	241	173	-1	273	168	3.8	29	ABprppppap	262	168	0	0		0	0	0	0	0
240	1	187	196	-1	432	111	11.6	29	ABprpaaapp	234	-447	0	0		0	0	0	0	0
241	1	29	264	-1	417	182	3.5	27	ABarappaap	214	-1188	0	0		0	0	0	0	0
242	1	215	16	-1	240	339	5.2	27	ABplpppapa	274	-310	0	0		0	0	0	0	0
243	1	108	248	-1	342	341	4.7	28	ABplpapapp	257	-267	0	0		0	0	0	0	0
244	1	141	286	-1	589	211	16.7	28	ABalaaappl	246	1260	0	0		0	0	0	0	0
245	1	236	151	-1	412	377	3.5	30	ABalppappp	305	76	0	0		0	0	0	0	0
246	1	78	66	-1	241	150	9.6	31	ABprapppa	293	922	0	0		0	0	0	0	0
247	1	127	64	-1	279	161	22.5	38	ABarppppa	332	-455	0	0		0	0	0	0	0
248	1	81	174	-1	319	374	3.7	28	ABplppaapp	262	397	0	0		0	0	0	0	0
249	1	63	104	-1	469	286	12.9	29	ABaraapapp	240	-797	0	0		0	0	0	0	0
250	1	139	246	-1	431	379	13.1	31	MSapppa	44	0	0	0		0	0	0	0	0
251	1	287	279	-1	438	244	22.5	33	ABarpapapp	330	1062	0	0		0	0	0	0	0
252	1	245	271	-1	298	103	12.2	29	ABprappaaa	271	114	0	0		0	0	0	0	0
253	1	58	184	-1	287	318	10.8	34	Capaa	100	0	0	0		0	0	0	0	0
254	1	286	60	-1	188	157	16.3	28	ABprapappa	299	0	0	0		0	0	0	0	0
255	1	132	228	-1	386	126	22.9	30	ABprapaaaa	269	553	0	0		0	0	0	0	0
256	1	181	163	-1	487	338	22.3	30	ABplaaaapa	-15	0	0	0		0	0	0	0	0
257	1	128	180	-1	541	292	8.6	27	ABaraapaaa	278	0	0	0		0	0	0	0	0
258	1	189	229	-1	365	388	6.9	27	ABplpapaap	240	-107	0	0		0	0	0	0	0
259	1	239	83	-1	335	257	14.6	36	Earp	368	-277	0	0		0	0	0	0	0
260	1	12	63	-1	469	407	9.0	28	ABplpaaaaa	251	158	0	0		0	0	0	0	0
261	1	177	221	-1	454	397	5.0	28	ABalppappa	243	1290	0	0		0	0	0	0	0
262	1	203	95	-1	293	234	22.5	40	Cpaaa	401	699	0	0		0	0	0	0	0
263	1	114	263	-1	472	150	11.2	29	ABprpaaaap	258	-624	0	0		0	0	0	0	0
264	1	202	220	-1	457	414	16.7	27	ABalpppppa	240	1377	0	0		0	0	0	0	0
265	1	170	79	-1	366	154	22.1	33	ABarpppaa	310	49	0	0		0	0	0	0	0
266	1	258	185	-1	446	373	22.5	29	ABplaaapaa	161	0	0	0		0	0	0	0	0
267	1	92	135	-1	339	387	19.0	29	ABplapaaap	227	822	0	0		0	0	0	0	0
268	1	288	94	-1	405	235	18.0	39	Eara	391	742	0	0		0	0	0	0	0
269	1	34	289	-1	182	281	6.5	33	Cpapp	333	-501	0	0		0	0	0	0	0
270	1	264	15	-1	210	168	19.7	35	ABarppppp	349	-246	0	0		0	0	0	0	0
271	1	123	133	-1	245	137	21.4	30	ABprapapaa	271	-215	0	0		0	0	0	0	0
272	1	246	176	-1	610	271	15.1	28	ABalaaapal	281	312	0	0		0	0	0	0	0
273	1	278	105	-1	375	167	13.3	30	Dpaa	260	27	0	0		0	0	0	0	0
274	1	8	115	-1	464	101	15.6	27	ABprpaapaa	286	0	0	0		0	0	0	0	0
275	1	235	241	-1	294	278	4.2	27	ABplpapppp	202	-184	0	0		0	0	0	0	0
276	1	282	281	-1	325	152	7.7	28	ABprppapap	249	-190	0	0		0	0	0	0	0
277	1	240	96	-1	375	381	12.3	30	Daaa	287	-249	0	0		0	0	0	0	0
278	1	80	232	-1	433	341	22.5	31	ABplaaaapp	314	478	0	0		0	0	0	0	0
279	1	48	189	-1	357	288	3.5	26	ABplpappap	178	0	0	0		0	0	0	0	0
280	1	57	55	-1	490	405	17.8	27	ABalppppap	260	-439	0	0		0	0	0	0	0
281	1	130	218	-1	370	381	16.3	31	MSapppp	301	366	0	0		0	0	0	0	0
282	1	122	213	-1	478	231	7.5	30	ABarapaapp	261	457	0	0		0	0	0	0	0
283	1	160	273	-1	321	153	22.7	35	ABarpppap	356	-104	0	0		0	0	0	0	0
284	1	10	29	-1	257	286	4.6	27	ABplpppppa	240	39	0	0		0	0	0	0	0
285	1	150	28	-1	337	308	4.3	27	ABplpapppa	193	92	0	0		0	0	0	0	0
286	1	153	193	-1	546	153	13.6	26	ABpraaaaaa	184	708	0	0		0	0	0	0	0
287	1	25	145	-1	529	205	20.4	29	ABalappppa	233	118	0	0		0	0	0	0	0
288	1	221	2	255	419	326	17.5	32	Eala	131	0	0	0		0	0	0	0	0
289	1	210	204	-1	572	247	17.5	28	ABalapppaa	474	0	0	0		0	0	0	0	0
290	1	206	287	-1	431	332	3.5	29	ABalppapap	142	0	0	0		0	0	0	0	0
291	1	279	19	-1	336	104	17.5	28	ABprapaapa	173	0	0	0		0	0	0	0	0
292	1	218	299	-1	507	349	11.5	28	ABalpaaapp	210	-418	0	0		0	0	0	0	0
293	1	289	236	-1	370	113	6.1	26	ABprppaapa	199	180	0	0		0	0	0	0	0
