# Supplementary material for: The AP-2 Transcription Factor APTF-2 Is Required for Neuroblast and Epidermal Morphogenesis in Caenorhabditis elegans Embryogenesis
Source: PLoS Genet. 2016 May 13;12(5):e1006048. doi: 10.1371/journal.pgen.1006048 (PMC4866721; doi:10.1371/journal.pgen.1006048)
Supplement: S3 Text — (ZIP) [file pgen.1006048.s031.zip › nuclei/t137-nuclei]

1	1	48	104	-1	514	386	15.6	29	ABalppppaa	232	233	0	0		0	0	0	0	0
2	1	288	293	-1	428	323	17.5	32	Ealaa	201	409	0	0		0	0	0	0	0
3	1	181	131	-1	442	445	18.4	27	ABplaappaa	37	0	0	0		0	0	0	0	0
4	1	123	71	-1	548	284	12.3	32	ABaraaaap	30	0	0	0		0	0	0	0	0
5	1	34	67	-1	481	241	10.4	28	ABaraapppa	281	191	0	0		0	0	0	0	0
6	1	113	31	55	563	343	7.9	34	ABalpaaaa	270	0	0	0		0	0	0	0	0
7	1	50	100	-1	392	285	7.9	32	MSaapap	115	0	0	0		0	0	0	0	0
8	1	207	72	-1	601	285	17.9	29	ABalappaa	273	291	0	0		0	0	0	0	0
9	1	160	162	-1	427	239	7.8	29	MSpapaaa	187	0	0	0		0	0	0	0	0
10	1	168	81	-1	511	271	6.4	29	ABaraaapap	-62	0	0	0		0	0	0	0	0
11	1	165	190	-1	390	437	18.7	31	ABplaappap	312	-285	0	0		0	0	0	0	0
12	1	56	103	-1	375	154	7.6	29	ABprpapaap	249	153	0	0		0	0	0	0	0
13	1	231	180	-1	433	282	5.5	31	ABalpapppp	44	0	0	0		0	0	0	0	0
14	1	238	203	-1	290	328	14.9	33	Dapp	288	-241	0	0		0	0	0	0	0
15	1	270	265	-1	215	169	20.3	34	ABarppppp	311	192	0	0		0	0	0	0	0
16	1	242	142	-1	240	328	5.1	28	ABplpppapa	251	540	0	0		0	0	0	0	0
17	1	154	157	-1	452	437	10.3	26	ABplpaaapa	244	-293	0	0		0	0	0	0	0
18	1	147	236	-1	367	422	8.7	24	ABplppaaap	236	0	0	0		0	0	0	0	0
19	1	291	204	-1	342	101	17.5	29	ABprapaapa	213	-765	0	0		0	0	0	0	0
20	1	71	260	274	401	130	10.3	31	ABprppaaa	169	0	0	0		0	0	0	0	0
21	1	72	215	-1	568	312	9.1	29	ABalpaapaa	-14	0	0	0		0	0	0	0	0
22	1	144	126	-1	423	338	9.8	29	MSappaa	322	0	0	0		0	0	0	0	0
23	1	73	182	-1	228	349	9.6	30	ABplapppa	298	-1082	0	0		0	0	0	0	0
24	1	20	224	-1	219	339	20.9	35	ABarppapp	349	344	0	0		0	0	0	0	0
25	1	68	184	-1	200	322	7.5	31	ABplapppp	297	0	0	0		0	0	0	0	0
26	1	127	59	-1	579	292	13.9	28	MSaaaaaa	441	0	0	0		0	0	0	0	0
27	1	204	58	-1	383	369	21.8	29	ABplaaappa	233	146	0	0		0	0	0	0	0
28	1	285	272	-1	334	311	3.9	26	ABplpapppa	199	370	0	0		0	0	0	0	0
29	1	284	158	-1	254	283	4.5	28	ABplpppppa	201	365	0	0		0	0	0	0	0
30	1	107	200	-1	206	184	5.2	25	ABprpppapp	207	139	0	0		0	0	0	0	0
31	1	201	227	-1	272	127	17.7	30	ABprappapa	293	57	0	0		0	0	0	0	0
32	1	157	232	-1	306	340	3.9	27	ABplppppaa	226	-178	0	0		0	0	0	0	0
33	1	155	193	-1	439	293	9.5	30	MSaapaaa	161	0	0	0		0	0	0	0	0
34	1	38	74	-1	533	171	9.5	28	ABarapppaa	250	662	0	0		0	0	0	0	0
35	1	141	95	-1	297	184	12.4	32	Dppp	323	743	0	0		0	0	0	0	0
36	1	57	264	-1	370	333	23.1	33	ABarppaaa	339	163	0	0		0	0	0	0	0
37	1	169	186	-1	399	109	14.0	28	ABprpaappp	258	-308	0	0		0	0	0	0	0
38	1	194	36	-1	475	444	16.5	29	ABalpppapp	40	0	0	0		0	0	0	0	0
39	1	235	47	-1	510	437	15.4	27	ABalpppapa	227	-207	0	0		0	0	0	0	0
40	1	159	154	-1	524	370	18.9	32	ABalapapp	39	0	0	0		0	0	0	0	0
41	1	83	243	-1	480	156	7.4	28	ABarappppa	258	0	0	0		0	0	0	0	0
42	1	232	9	-1	256	208	6.4	26	ABprpppppa	234	-646	0	0		0	0	0	0	0
43	1	206	20	-1	487	330	5.0	25	ABalpappaa	243	-420	0	0		0	0	0	0	0
44	1	11	33	-1	516	399	22.4	30	ABplaapaaa	256	-481	0	0		0	0	0	0	0
45	1	214	88	-1	421	434	10.4	28	ABplpaaapp	243	932	0	0		0	0	0	0	0
46	1	81	205	223	477	237	15.0	34	MSpaapa	199	1054	0	0		0	0	0	0	0
47	1	209	30	-1	461	353	11.7	30	MSapaap	273	-419	0	0		0	0	0	0	0
48	1	218	147	-1	484	357	7.6	28	ABalpapapa	276	121	0	0		0	0	0	0	0
49	1	191	37	-1	494	186	15.3	30	MSppapa	300	517	0	0		0	0	0	0	0
50	1	13	201	-1	543	251	9.4	26	ABaraappaa	195	0	0	0		0	0	0	0	0
51	1	66	214	-1	286	392	8.9	26	ABplppappa	192	76	0	0		0	0	0	0	0
52	1	15	64	-1	173	307	14.3	32	Caapp	-97	0	0	0		0	0	0	0	0
53	1	70	106	-1	397	191	10.8	31	MSpppap	286	-845	0	0		0	0	0	0	0
54	1	51	60	-1	466	421	13.4	27	ABplpaapaa	268	-72	0	0		0	0	0	0	0
55	1	280	123	-1	490	409	17.9	28	ABalppppap	175	0	0	0		0	0	0	0	0
56	1	37	132	-1	205	220	8.1	34	Cpppa	347	-644	0	0		0	0	0	0	0
57	1	60	271	-1	252	201	14.1	36	Eprp	353	-343	0	0		0	0	0	0	0
58	1	162	18	-1	191	322	11.2	27	ABplapappp	248	89	0	0		0	0	0	0	0
59	1	32	28	-1	263	140	13.2	29	ABprappaap	260	78	0	0		0	0	0	0	0
60	1	254	8	-1	193	155	16.4	28	ABprapappa	-331	0	0	0		0	0	0	0	0
61	0	5	-1	-1	420	218	14.7	25		384	0	0	0		0	0	0	0	0
62	1	149	101	-1	410	371	6.3	26	ABplpapaaa	132	0	0	0		0	0	0	0	0
63	1	260	171	-1	467	405	9.4	28	ABplpaaaaa	227	153	0	0		0	0	0	0	0
64	1	247	12	-1	281	162	22.3	37	ABarppppa	311	173	0	0		0	0	0	0	0
65	1	82	217	-1	405	218	4.7	32	ABarapappp	326	154	0	0		0	0	0	0	0
66	1	246	161	-1	239	145	9.5	31	ABprapppa	-77	0	0	0		0	0	0	0	0
67	1	79	233	-1	513	258	11.1	28	ABaraappap	386	0	0	0		0	0	0	0	0
68	1	1	125	-1	537	340	14.4	31	MSapaaa	159	0	0	0		0	0	0	0	0
69	1	148	19	-1	576	182	13.3	32	ABalaappa	161	0	0	0		0	0	0	0	0
70	1	139	211	249	566	334	20.4	34	ABalapaap	255	0	0	0		0	0	0	0	0
71	1	16	304	-1	346	191	9.2	28	Dpap	286	74	0	0		0	0	0	0	0
72	1	64	94	-1	447	191	4.2	28	ABarappaaa	224	394	0	0		0	0	0	0	0
73	1	153	278	-1	270	346	5.4	29	ABplpppaap	272	446	0	0		0	0	0	0	0
74	1	185	176	-1	407	385	22.1	30	ABplaaapap	258	-153	0	0		0	0	0	0	0
75	1	40	228	-1	503	244	18.6	29	MSpaaapa	-13	0	0	0		0	0	0	0	0
76	1	114	76	-1	374	140	3.5	29	ABprpapapa	261	158	0	0		0	0	0	0	0
77	1	225	98	-1	514	120	14.7	26	ABpraaaaap	201	-245	0	0		0	0	0	0	0
78	1	120	143	-1	451	134	4.7	31	ABarappapa	306	-110	0	0		0	0	0	0	0
79	1	265	285	-1	363	154	22.1	33	ABarpppaa	286	355	0	0		0	0	0	0	0
80	1	177	136	-1	446	116	21.2	28	ABpraappaa	246	988	0	0		0	0	0	0	0
81	1	104	173	-1	314	345	21.5	34	ABarppaap	338	-814	0	0		0	0	0	0	0
82	1	86	46	-1	477	292	5.9	26	ABalpapppa	263	-773	0	0		0	0	0	0	0
83	1	259	289	-1	334	253	14.2	36	Earp	357	570	0	0		0	0	0	0	0
84	1	122	283	-1	420	375	16.9	34	MSapapp	278	-303	0	0		0	0	0	0	0
85	1	176	189	-1	472	252	4.0	28	ABarapaaap	128	0	0	0		0	0	0	0	0
86	1	55	231	-1	524	362	5.4	29	ABalpapaaa	255	1035	0	0		0	0	0	0	0
87	1	42	77	-1	526	303	22.6	33	ABarpaaaa	309	-492	0	0		0	0	0	0	0
88	1	7	48	-1	464	361	3.2	27	ABalppapaa	214	-205	0	0		0	0	0	0	0
89	1	124	195	-1	482	197	19.4	30	ABalappppp	230	143	0	0		0	0	0	0	0
90	1	53	85	-1	205	161	12.2	28	ABprapappp	-231	0	0	0		0	0	0	0	0
91	1	217	276	-1	320	369	13.1	30	Dapa	301	-169	0	0		0	0	0	0	0
92	1	161	108	-1	382	107	17.7	30	ABpraapppa	226	0	0	0		0	0	0	0	0
93	1	233	102	-1	436	398	9.5	27	ABplpaaaap	369	0	0	0		0	0	0	0	0
94	1	268	90	-1	402	240	17.6	38	Eara	289	0	0	0		0	0	0	0	0
95	1	262	198	-1	300	235	22.5	39	Cpaaa	397	-534	0	0		0	0	0	0	0
96	1	277	306	-1	374	381	12.4	31	Daaa	261	-165	0	0		0	0	0	0	0
97	1	211	86	-1	537	380	8.2	26	ABalpaappa	-94	0	0	0		0	0	0	0	0
98	1	180	301	-1	489	378	4.4	28	ABalpapaap	270	274	0	0		0	0	0	0	0
99	1	41	229	-1	395	406	8.2	27	ABplppaaaa	230	165	0	0		0	0	0	0	0
100	1	44	146	-1	250	285	22.6	36	Caaaa	357	48	0	0		0	0	0	0	0
101	1	52	242	-1	487	157	18.5	30	ABpraaappa	-476	0	0	0		0	0	0	0	0
102	1	199	220	-1	341	161	4.5	26	ABprpapapp	-40	0	0	0		0	0	0	0	0
103	1	12	255	-1	351	326	15.1	36	Ealp	365	-900	0	0		0	0	0	0	0
104	1	249	130	-1	466	286	12.5	29	ABaraapapp	253	785	0	0		0	0	0	0	0
105	1	273	300	-1	381	169	13.4	31	Dpaa	301	-760	0	0		0	0	0	0	0
106	1	25	92	-1	309	214	7.3	33	MSpappp	56	0	0	0		0	0	0	0	0
107	1	2	134	-1	582	358	16.8	31	ABalapapa	21	0	0	0		0	0	0	0	0
108	1	99	122	-1	422	157	6.7	27	ABprpapaaa	205	0	0	0		0	0	0	0	0
109	1	224	73	-1	291	381	5.0	27	ABplpppaaa	254	658	0	0		0	0	0	0	0
110	1	219	14	-1	285	129	6.3	29	ABprpppaaa	255	0	0	0		0	0	0	0	0
111	1	115	80	-1	532	148	16.6	28	ABpraaapaa	238	125	0	0		0	0	0	0	0
112	1	100	299	-1	494	130	16.6	27	ABpraaapap	163	0	0	0		0	0	0	0	0
113	1	145	150	-1	391	246	11.7	30	MSpapaap	142	0	0	0		0	0	0	0	0
114	1	190	208	-1	443	367	7.0	27	ABalpapapp	209	357	0	0		0	0	0	0	0
115	1	274	121	-1	463	101	15.4	28	ABprpaapaa	245	-337	0	0		0	0	0	0	0
116	1	167	295	-1	249	172	6.8	30	ABprpppapa	264	-305	0	0		0	0	0	0	0
117	1	92	269	-1	501	166	10.3	28	ABprpaaaaa	238	-148	0	0		0	0	0	0	0
118	1	35	156	307	573	271	8.0	30	ABaraaaaa	108	0	0	0		0	0	0	0	0
119	1	133	1	-1	340	418	9.6	27	ABplppapaa	199	46	0	0		0	0	0	0	0
120	1	229	43	-1	397	440	12.7	28	ABplpaappa	246	184	0	0		0	0	0	0	0
121	1	101	63	-1	312	210	16.8	37	Epra	373	-627	0	0		0	0	0	0	0
122	1	205	212	-1	449	139	18.2	30	ABpraaappp	-69	0	0	0		0	0	0	0	0
123	1	89	275	-1	580	356	12.6	28	ABalaaaarr	254	1487	0	0		0	0	0	0	0
124	1	202	42	-1	463	343	15.6	29	MSaaapap	296	616	0	0		0	0	0	0	0
125	1	47	26	-1	606	238	15.3	26	ABalaaappr	216	-689	0	0		0	0	0	0	0
126	1	196	24	-1	315	321	7.7	33	MSaappp	-176	0	0	0		0	0	0	0	0
127	1	18	294	-1	341	390	5.7	27	ABplppaapa	157	0	0	0		0	0	0	0	0
128	1	91	138	-1	390	358	9.7	30	MSappap	300	860	0	0		0	0	0	0	0
129	1	39	222	-1	564	375	14.0	25	ABalppaaaa	203	186	0	0		0	0	0	0	0
130	1	95	185	-1	555	388	20.6	28	ABplaaaaaa	269	-4	0	0		0	0	0	0	0
131	1	152	127	-1	477	423	21.2	28	ABplaapapa	226	0	0	0		0	0	0	0	0
132	1	221	61	-1	414	419	16.4	29	ABalpppppp	292	618	0	0		0	0	0	0	0
133	1	271	5	-1	249	137	21.2	30	ABprapapaa	263	80	0	0		0	0	0	0	0
134	1	118	290	-1	265	256	13.7	36	Eplp	344	-851	0	0		0	0	0	0	0
135	1	267	140	-1	340	388	18.8	29	ABplapaaap	282	796	0	0		0	0	0	0	0
136	1	234	65	-1	514	319	6.8	32	ABalpaapap	-1	0	0	0		0	0	0	0	0
137	1	227	97	-1	319	409	20.3	31	ABplapaapa	287	194	0	0		0	0	0	0	0
138	1	138	27	-1	286	181	7.6	27	ABprpppaap	214	-271	0	0		0	0	0	0	0
139	1	33	118	-1	166	205	11.2	32	Cppap	346	0	0	0		0	0	0	0	0
140	1	150	2	-1	338	345	9.9	32	Daap	297	-118	0	0		0	0	0	0	0
141	1	135	202	-1	374	395	20.1	28	ABplapaaaa	287	-166	0	0		0	0	0	0	0
142	1	28	110	-1	475	375	15.4	31	MSapapa	87	0	0	0		0	0	0	0	0
143	1	112	82	-1	442	250	11.5	29	ABaraapppp	-169	0	0	0		0	0	0	0	0
144	1	117	207	-1	488	288	9.7	28	ABaraapaap	246	115	0	0		0	0	0	0	0
145	1	287	277	-1	532	207	20.5	29	ABalappppa	257	745	0	0		0	0	0	0	0
146	1	4	139	-1	275	314	4.6	27	ABplppppap	265	-256	0	0		0	0	0	0	0
147	1	8	187	-1	453	261	18.3	31	MSpaaapp	291	-608	0	0		0	0	0	0	0
148	1	76	240	-1	221	365	17.2	29	ABplapapap	233	734	0	0		0	0	0	0	0
149	1	45	164	-1	543	239	21.7	30	ABalapppap	259	-544	0	0		0	0	0	0	0
150	1	46	262	-1	356	109	13.5	29	ABpraapppp	-17	0	0	0		0	0	0	0	0
151	1	245	288	-1	409	380	3.5	29	ABalppappp	294	319	0	0		0	0	0	0	0
152	1	80	168	-1	311	129	9.5	26	ABprppappa	202	-127	0	0		0	0	0	0	0
153	1	175	89	-1	195	348	15.6	30	ABplapappa	255	-831	0	0		0	0	0	0	0
154	1	126	287	-1	343	165	13.5	32	Dppa	322	134	0	0		0	0	0	0	0
155	1	90	241	-1	376	269	23.2	35	ABarpaappa	298	384	0	0		0	0	0	0	0
156	1	156	230	-1	596	318	18.2	33	ABalapaaa	295	-675	0	0		0	0	0	0	0
157	1	130	45	-1	353	429	15.9	30	ABplaapppa	-30	0	0	0		0	0	0	0	0
158	1	216	84	-1	214	238	4.3	32	Cpppp	312	-30	0	0		0	0	0	0	0
159	1	17	32	-1	443	237	4.6	27	ABarapapap	106	0	0	0		0	0	0	0	0
160	1	39	188	-1	538	397	12.6	27	ABalppaaap	195	0	0	0		0	0	0	0	0
161	1	75	35	-1	445	142	8.6	30	ABarappppp	245	-517	0	0		0	0	0	0	0
162	1	110	25	-1	384	226	7.4	31	MSpapap	290	-85	0	0		0	0	0	0	0
163	1	256	17	-1	485	341	22.3	30	ABplaaaapa	298	926	0	0		0	0	0	0	0
164	1	189	83	-1	245	312	10.5	33	Cappa	246	0	0	0		0	0	0	0	0
165	1	98	256	-1	549	184	16.0	32	ABalaapap	360	0	0	0		0	0	0	0	0
166	1	19	117	-1	518	352	22.8	30	ABplaaaaap	286	834	0	0		0	0	0	0	0
167	1	109	129	-1	468	191	11.9	28	MSppaap	163	0	0	0		0	0	0	0	0
168	1	237	114	-1	279	214	4.0	28	ABprpapppp	252	-563	0	0		0	0	0	0	0
169	1	58	109	-1	603	302	11.3	27	ABalaaaarl	170	0	0	0		0	0	0	0	0
170	1	121	253	303	381	196	21.5	34	ABarpappp	173	0	0	0		0	0	0	0	0
171	1	108	13	-1	473	209	5.1	26	ABarapapaa	333	0	0	0		0	0	0	0	0
172	1	14	235	-1	270	398	14.7	28	ABplappaaa	227	110	0	0		0	0	0	0	0
173	1	239	175	-1	273	169	3.8	29	ABprppppap	284	926	0	0		0	0	0	0	0
174	1	248	99	-1	318	375	3.9	28	ABplppaapp	258	-253	0	0		0	0	0	0	0
175	1	182	281	-1	229	220	22.6	33	Cpaapa	329	-55	0	0		0	0	0	0	0
176	1	272	284	-1	611	271	14.7	28	ABalaaapal	-42	0	0	0		0	0	0	0	0
177	1	30	87	-1	453	208	8.5	27	ABarapappa	-83	0	0	0		0	0	0	0	0
178	1	61	247	-1	416	215	23.0	36	ABarpappa	354	386	0	0		0	0	0	0	0
179	1	26	57	-1	505	143	12.5	27	ABpraaaapa	268	1071	0	0		0	0	0	0	0
180	1	257	111	-1	535	289	8.4	27	ABaraapaaa	216	-616	0	0		0	0	0	0	0
181	1	106	251	-1	217	294	3.9	25	ABplpppapp	210	1023	0	0		0	0	0	0	0
182	1	173	280	-1	534	211	11.6	28	MSppaaaa	200	-166	0	0		0	0	0	0	0
183	1	22	75	-1	359	304	6.8	29	MSaappa	224	0	0	0		0	0	0	0	0
184	1	253	270	-1	284	322	11.2	34	Capaa	266	1355	0	0		0	0	0	0	0
185	1	266	178	-1	448	370	22.2	28	ABplaaapaa	211	-146	0	0		0	0	0	0	0
186	1	188	194	-1	401	167	16.3	33	MSppppa	280	-65	0	0		0	0	0	0	0
187	1	62	105	-1	562	240	13.6	27	MSpaaaaa	256	551	0	0		0	0	0	0	0
188	1	88	183	-1	518	235	7.8	26	ABarapaapa	209	845	0	0		0	0	0	0	0
189	1	279	234	-1	352	285	3.6	27	ABplpappap	185	0	0	0		0	0	0	0	0
190	1	24	213	-1	453	329	6.8	29	ABalpappap	240	567	0	0		0	0	0	0	0
191	1	164	298	-1	569	231	9.2	27	ABalaaaalp	222	-612	0	0		0	0	0	0	0
192	1	119	7	-1	602	251	11.4	27	ABalaaaala	367	0	0	0		0	0	0	0	0
193	1	286	62	-1	547	152	13.7	25	ABpraaaaaa	214	1003	0	0		0	0	0	0	0
194	1	14	302	-1	244	382	11.2	27	ABplappaap	210	1041	0	0		0	0	0	0	0
195	1	143	44	-1	477	307	18.7	31	MSaaaapp	289	-75	0	0		0	0	0	0	0
196	1	240	116	-1	432	111	12.2	29	ABprpaaapp	239	-133	0	0		0	0	0	0	0
197	1	74	53	-1	228	119	13.9	29	ABprappapp	252	393	0	0		0	0	0	0	0
198	1	10	244	-1	547	292	15.7	32	MSaaaaap	293	637	0	0		0	0	0	0	0
199	1	184	209	-1	504	419	12.3	28	ABalppaapp	217	452	0	0		0	0	0	0	0
200	1	23	16	-1	511	308	12.5	29	ABaraapapa	-9	0	0	0		0	0	0	0	0
201	1	186	91	-1	439	413	21.7	30	ABplaapapp	-128	0	0	0		0	0	0	0	0
202	1	102	145	-1	557	408	15.7	28	ABalpppaaa	-262	0	0	0		0	0	0	0	0
203	1	228	4	-1	552	270	4.4	30	ABaraaapaa	248	-498	0	0		0	0	0	0	0
204	1	289	160	-1	572	246	17.3	27	ABalapppaa	-137	0	0	0		0	0	0	0	0
205	1	69	216	-1	409	300	23.3	33	ABarpaapap	296	114	0	0		0	0	0	0	0
206	1	146	179	-1	468	142	14.7	27	ABpraaaapp	25	0	0	0		0	0	0	0	0
207	1	236	66	-1	350	197	4.7	27	ABprpappap	82	0	0	0		0	0	0	0	0
208	1	136	166	-1	277	354	22.2	34	ABarppapa	-105	0	0	0		0	0	0	0	0
209	1	192	226	-1	429	98	16.4	28	ABprpaapap	279	-13	0	0		0	0	0	0	0
210	1	137	169	-1	225	136	16.8	30	ABprapapap	267	-525	0	0		0	0	0	0	0
211	1	140	15	-1	365	435	11.9	27	ABplpaappp	277	0	0	0		0	0	0	0	0
212	1	6	273	-1	521	419	19.0	27	ABalpppaap	267	-337	0	0		0	0	0	0	0
213	1	282	149	-1	479	233	7.5	29	ABarapaapp	286	120	0	0		0	0	0	0	0
214	1	63	181	-1	361	119	9.6	29	ABprppapaa	287	-608	0	0		0	0	0	0	0
215	1	78	268	-1	317	414	14.5	29	ABplaapppp	296	1139	0	0		0	0	0	0	0
216	1	151	246	-1	500	268	23.2	34	ABarpaaap	340	-479	0	0		0	0	0	0	0
217	1	80	167	-1	270	157	9.2	26	ABprppappp	201	-148	0	0		0	0	0	0	0
218	1	281	163	-1	371	382	16.2	31	MSapppp	296	242	0	0		0	0	0	0	0
219	1	197	144	-1	480	382	21.6	29	ABplaapaap	-65	0	0	0		0	0	0	0	0
220	1	264	51	-1	457	416	17.1	27	ABalpppppa	269	1117	0	0		0	0	0	0	0
221	1	261	252	-1	454	399	5.2	28	ABalppappa	248	-587	0	0		0	0	0	0	0
222	1	93	266	-1	486	179	5.9	26	ABarapppap	80	0	0	0		0	0	0	0	0
223	1	49	206	-1	408	133	4.5	28	ABarappapp	214	0	0	0		0	0	0	0	0
224	1	129	152	-1	232	199	4.1	28	ABprpppppp	11	0	0	0		0	0	0	0	0
225	1	9	23	-1	484	223	22.6	30	ABarpapaap	224	-151	0	0		0	0	0	0	0
226	1	131	296	-1	167	295	18.1	35	Caapa	357	18	0	0		0	0	0	0	0
227	1	174	135	-1	600	329	14.2	29	ABalaaapar	237	427	0	0		0	0	0	0	0
228	1	255	41	-1	386	127	22.7	31	ABprapaaaa	275	231	0	0		0	0	0	0	0
229	1	258	210	-1	366	390	7.0	27	ABplpapaap	258	558	0	0		0	0	0	0	0
230	1	36	3	-1	209	158	8.2	32	ABprapppp	291	1387	0	0		0	0	0	0	0
231	1	43	172	-1	230	278	7.2	32	Cappp	297	-547	0	0		0	0	0	0	0
232	1	278	159	-1	432	343	22.5	31	ABplaaaapp	260	411	0	0		0	0	0	0	0
233	1	195	113	-1	518	246	15.8	31	MSpaaaap	137	0	0	0		0	0	0	0	0
234	1	94	34	-1	450	287	15.0	31	MSaaapp	288	536	0	0		0	0	0	0	0
235	1	87	153	-1	348	158	17.2	32	MSppppp	317	-436	0	0		0	0	0	0	0
236	1	293	291	-1	373	112	6.4	27	ABprppaapa	197	182	0	0		0	0	0	0	0
237	1	198	128	-1	395	297	12.0	31	MSaapaap	316	525	0	0		0	0	0	0	0
238	1	29	196	-1	342	109	20.6	31	ABprapaaap	1027	0	0	0		0	0	0	0	0
239	1	142	119	-1	571	199	19.7	31	ABalaapppa	299	-213	0	0		0	0	0	0	0
240	1	212	68	-1	429	139	15.0	28	ABprpaappa	244	-1107	0	0		0	0	0	0	0
241	1	275	70	-1	290	274	4.5	27	ABplpapppp	126	0	0	0		0	0	0	0	0
242	1	210	238	-1	511	167	22.5	31	ABpraapaaa	287	1372	0	0		0	0	0	0	0
243	1	166	248	-1	189	356	11.0	26	ABplappapp	256	494	0	0		0	0	0	0	0
244	1	31	263	-1	227	387	14.5	29	ABplappapa	263	214	0	0		0	0	0	0	0
245	1	128	6	-1	411	128	19.5	32	ABpraappap	264	-814	0	0		0	0	0	0	0
246	1	250	237	-1	428	378	13.4	32	MSapppa	311	-815	0	0		0	0	0	0	0
247	1	183	133	-1	261	245	5.4	26	ABplpppppp	207	-370	0	0		0	0	0	0	0
248	1	243	258	-1	344	339	4.2	28	ABplpapapp	220	373	0	0		0	0	0	0	0
249	1	97	56	-1	186	196	16.2	34	Cppaa	291	-306	0	0		0	0	0	0	0
250	1	220	174	-1	473	174	23.4	29	ABpraapaap	270	45	0	0		0	0	0	0	0
251	1	215	29	-1	532	346	9.9	26	ABalpaaapa	195	-501	0	0		0	0	0	0	0
252	1	54	155	-1	543	220	6.8	27	ABaraaappa	204	1038	0	0		0	0	0	0	0
253	1	170	259	-1	567	204	10.4	33	ABalaapaa	46	0	0	0		0	0	0	0	0
254	1	67	177	-1	308	402	7.8	30	ABplppapap	136	0	0	0		0	0	0	0	0
255	1	288	279	-1	402	316	16.7	33	Ealap	241	99	0	0		0	0	0	0	0
256	1	213	79	-1	433	190	11.4	29	MSpppaa	304	0	0	0		0	0	0	0	0
257	1	223	69	-1	458	216	21.0	31	ABarpapapa	267	-514	0	0		0	0	0	0	0
258	1	187	254	-1	387	178	4.6	27	ABprpappaa	241	119	0	0		0	0	0	0	0
259	1	172	151	-1	473	146	22.2	30	ABpraapapa	366	0	0	0		0	0	0	0	0
260	1	21	239	-1	377	362	4.4	27	ABplpapapa	232	-164	0	0		0	0	0	0	0
261	1	27	49	-1	277	401	17.6	31	ABplapaapp	261	472	0	0		0	0	0	0	0
262	1	179	10	-1	511	233	4.6	27	ABarapaaaa	249	-509	0	0		0	0	0	0	0
263	1	263	257	-1	469	147	11.2	28	ABprpaaaap	272	-251	0	0		0	0	0	0	0
264	1	241	292	-1	421	184	3.4	27	ABarappaap	209	697	0	0		0	0	0	0	0
265	1	66	250	-1	259	367	7.6	26	ABplppappp	209	-553	0	0		0	0	0	0	0
266	1	230	52	-1	505	390	9.7	28	ABalpaappp	246	-5	0	0		0	0	0	0	0
267	1	59	107	-1	528	415	10.2	27	ABalppaapa	256	14	0	0		0	0	0	0	0
268	1	200	96	-1	333	276	22.3	35	ABarpaappp	335	752	0	0		0	0	0	0	0
269	1	222	148	-1	299	281	17.3	37	Epla	367	-632	0	0		0	0	0	0	0
270	1	9	297	-1	524	222	23.5	30	ABarpapaaa	474	0	0	0		0	0	0	0	0
271	1	252	286	-1	308	98	12.0	28	ABprappaaa	254	92	0	0		0	0	0	0	0
272	1	105	137	-1	507	307	15.6	31	MSaaapaa	314	436	0	0		0	0	0	0	0
273	1	283	40	-1	320	158	22.8	36	ABarpppap	357	-265	0	0		0	0	0	0	0
274	1	208	282	-1	437	164	22.4	31	ABpraapapp	311	-148	0	0		0	0	0	0	0
275	1	132	11	-1	350	228	5.5	28	MSpappa	41	0	0	0		0	0	0	0	0
276	1	226	120	-1	172	231	19.4	31	Cpaapp	61	0	0	0		0	0	0	0	0
277	1	76	78	-1	250	385	20.4	30	ABplapapaa	258	-1152	0	0		0	0	0	0	0
278	1	111	93	-1	315	184	4.1	28	ABprpapppa	117	0	0	0		0	0	0	0	0
279	1	251	192	-1	441	247	22.5	32	ABarpapapp	152	0	0	0		0	0	0	0	0
280	1	3	38	-1	269	277	9.2	32	Capap	169	0	0	0		0	0	0	0	0
281	1	276	267	-1	327	154	7.5	27	ABprppapap	259	777	0	0		0	0	0	0	0
282	1	203	221	-1	432	443	14.2	29	ABplpaapap	153	0	0	0		0	0	0	0	0
283	1	96	199	-1	348	374	22.4	31	ABplaaappp	248	0	0	0		0	0	0	0	0
284	1	103	141	-1	588	255	20.7	36	ABalappap	410	0	0	0		0	0	0	0	0
285	1	84	245	-1	190	289	22.3	36	Caaap	362	798	0	0		0	0	0	0	0
286	1	244	305	-1	593	212	16.9	28	ABalaaappl	240	570	0	0		0	0	0	0	0
287	1	290	165	-1	434	338	3.7	29	ABalppapap	234	-185	0	0		0	0	0	0	0
288	1	85	54	-1	473	300	22.7	31	ABarpaapaa	282	-303	0	0		0	0	0	0	0
289	1	269	50	-1	179	273	7.1	33	Cpapp	332	726	0	0		0	0	0	0	0
290	1	173	225	-1	505	209	12.2	27	MSppaaap	185	459	0	0		0	0	0	0	0
291	1	193	219	-1	462	114	11.5	26	ABprpaaapa	260	-158	0	0		0	0	0	0	0
292	1	134	170	-1	299	113	15.7	28	ABprapaapp	164	0	0	0		0	0	0	0	0
293	1	65	197	-1	306	142	3.7	29	ABprppppaa	114	0	0	0		0	0	0	0	0
294	1	178	21	-1	521	288	18.7	30	MSaaaapa	-357	0	0	0		0	0	0	0	0
295	1	116	22	-1	529	166	19.4	32	ABalaapppp	300	-768	0	0		0	0	0	0	0
296	1	125	261	-1	452	190	16.6	30	MSppapp	309	-294	0	0		0	0	0	0	0
297	1	54	115	-1	513	192	6.8	27	ABaraaappp	200	-846	0	0		0	0	0	0	0
298	1	171	218	-1	322	121	6.5	28	ABprppaapp	208	-792	0	0		0	0	0	0	0
299	1	292	191	-1	498	353	12.3	27	ABalpaaapp	200	-99	0	0		0	0	0	0	0
300	1	77	39	-1	147	246	14.4	36	Cpapa	333	-497	0	0		0	0	0	0	0
301	1	158	124	-1	406	314	4.0	31	ABplpappaa	305	-153	0	0		0	0	0	0	0
