# Supplementary material for: The AP-2 Transcription Factor APTF-2 Is Required for Neuroblast and Epidermal Morphogenesis in Caenorhabditis elegans Embryogenesis
Source: PLoS Genet. 2016 May 13;12(5):e1006048. doi: 10.1371/journal.pgen.1006048 (PMC4866721; doi:10.1371/journal.pgen.1006048)
Supplement: S3 Text — (ZIP) [file pgen.1006048.s031.zip › nuclei/t138-nuclei]

1	1	119	178	-1	342	418	9.2	28	ABplppapaa	239	-292	0	0		0	0	0	0	0
2	1	140	193	-1	342	343	9.9	32	Daap	281	179	0	0		0	0	0	0	0
3	1	230	42	-1	212	160	8.1	33	ABprapppp	126	0	0	0		0	0	0	0	0
4	1	203	230	-1	548	269	4.6	29	ABaraaapaa	114	0	0	0		0	0	0	0	0
5	1	133	243	-1	248	139	21.6	31	ABprapapaa	274	405	0	0		0	0	0	0	0
6	1	245	298	-1	413	128	19.5	31	ABpraappap	299	1711	0	0		0	0	0	0	0
7	1	192	147	-1	601	253	11.5	28	ABalaaaala	286	556	0	0		0	0	0	0	0
8	1	60	222	-1	192	155	16.1	28	ABprapappa	26	0	0	0		0	0	0	0	0
9	1	42	48	-1	259	211	6.5	28	ABprpppppa	221	885	0	0		0	0	0	0	0
10	1	262	148	-1	507	230	4.5	27	ABarapaaaa	454	0	0	0		0	0	0	0	0
11	1	275	45	-1	358	225	5.4	28	MSpappa	265	0	0	0		0	0	0	0	0
12	1	64	244	-1	278	163	22.2	37	ABarppppa	317	777	0	0		0	0	0	0	0
13	1	171	213	-1	473	211	5.1	26	ABarapapaa	248	326	0	0		0	0	0	0	0
14	1	110	169	-1	286	128	6.4	28	ABprpppaaa	272	-372	0	0		0	0	0	0	0
15	1	211	28	-1	366	435	11.9	26	ABplpaappp	262	282	0	0		0	0	0	0	0
16	1	200	54	-1	509	305	12.4	30	ABaraapapa	301	95	0	0		0	0	0	0	0
17	1	163	133	-1	489	341	22.6	29	ABplaaaapa	234	388	0	0		0	0	0	0	0
18	1	58	233	-1	192	318	11.2	27	ABplapappp	109	0	0	0		0	0	0	0	0
19	1	69	137	-1	577	191	13.2	31	ABalaappa	296	185	0	0		0	0	0	0	0
20	1	43	98	-1	486	328	5.5	26	ABalpappaa	222	-734	0	0		0	0	0	0	0
21	1	294	15	-1	525	289	18.6	32	MSaaaapa	146	0	0	0		0	0	0	0	0
22	1	295	286	-1	530	171	19.4	31	ABalaapppp	252	-139	0	0		0	0	0	0	0
23	1	225	195	-1	482	220	22.6	29	ABarpapaap	226	786	0	0		0	0	0	0	0
24	1	126	9	-1	315	322	7.5	33	MSaappp	139	0	0	0		0	0	0	0	0
25	1	162	141	-1	386	232	7.8	32	MSpapap	179	0	0	0		0	0	0	0	0
26	1	125	118	-1	605	237	15.3	26	ABalaaappr	228	881	0	0		0	0	0	0	0
27	1	138	232	-1	287	183	7.6	27	ABprpppaap	132	0	0	0		0	0	0	0	0
28	1	59	107	-1	269	141	13.0	28	ABprappaap	279	303	0	0		0	0	0	0	0
29	1	251	218	-1	530	346	10.3	26	ABalpaaapa	262	153	0	0		0	0	0	0	0
30	1	47	61	-1	456	352	11.6	29	MSapaap	401	0	0	0		0	0	0	0	0
31	1	6	52	-1	569	335	8.6	26	ABalpaaaaa	202	281	0	0		0	0	0	0	0
32	1	159	41	-1	443	242	4.9	26	ABarapapap	239	80	0	0		0	0	0	0	0
33	1	44	100	-1	515	400	22.5	29	ABplaapaaa	111	0	0	0		0	0	0	0	0
34	1	234	110	-1	447	284	15.3	32	MSaaapp	328	0	0	0		0	0	0	0	0
35	1	161	26	-1	452	146	8.4	31	ABarappppp	253	111	0	0		0	0	0	0	0
36	1	38	84	-1	474	443	17.1	29	ABalpppapp	260	353	0	0		0	0	0	0	0
37	1	49	186	-1	495	185	15.3	30	MSppapa	235	156	0	0		0	0	0	0	0
38	1	280	57	-1	272	279	9.1	31	Capap	209	0	0	0		0	0	0	0	0
39	1	300	59	-1	146	249	14.5	36	Cpapa	456	0	0	0		0	0	0	0	0
40	1	273	211	-1	318	149	23.3	35	ABarpppap	308	767	0	0		0	0	0	0	0
41	1	228	112	-1	387	129	22.5	31	ABprapaaaa	291	24	0	0		0	0	0	0	0
42	1	124	151	-1	474	341	15.6	29	MSaaapap	256	76	0	0		0	0	0	0	0
43	1	120	51	-1	395	439	12.8	29	ABplpaappa	167	0	0	0		0	0	0	0	0
44	1	195	254	-1	485	305	18.8	30	MSaaaapp	247	1829	0	0		0	0	0	0	0
45	1	157	168	-1	355	431	15.6	30	ABplaapppa	44	0	0	0		0	0	0	0	0
46	1	82	295	-1	475	295	6.1	27	ABalpapppa	246	186	0	0		0	0	0	0	0
47	1	39	176	-1	508	439	15.7	28	ABalpppapa	-238	0	0	0		0	0	0	0	0
48	1	88	179	-1	461	362	3.3	27	ABalppapaa	275	-1085	0	0		0	0	0	0	0
49	1	261	139	-1	282	400	17.5	30	ABplapaapp	245	153	0	0		0	0	0	0	0
50	1	289	101	-1	184	270	7.4	32	Cpapp	321	-355	0	0		0	0	0	0	0
51	1	220	166	-1	455	413	17.2	27	ABalpppppa	254	93	0	0		0	0	0	0	0
52	1	266	157	-1	506	389	9.8	27	ABalpaappp	268	683	0	0		0	0	0	0	0
53	1	197	217	-1	232	124	14.3	33	ABprappapp	-191	0	0	0		0	0	0	0	0
54	1	288	293	-1	476	300	22.8	31	ABarpaapaa	301	976	0	0		0	0	0	0	0
55	1	6	74	-1	547	362	7.2	26	ABalpaaaap	187	568	0	0		0	0	0	0	0
56	1	249	174	-1	185	193	16.6	34	Cppaa	320	0	0	0		0	0	0	0	0
57	1	179	2	-1	511	144	12.5	27	ABpraaaapa	248	80	0	0		0	0	0	0	0
58	1	27	62	-1	381	371	22.1	29	ABplaaappa	253	-168	0	0		0	0	0	0	0
59	1	26	144	-1	581	296	13.8	28	MSaaaaaa	409	0	0	0		0	0	0	0	0
60	1	54	202	-1	465	421	13.6	27	ABplpaapaa	198	0	0	0		0	0	0	0	0
61	1	132	152	-1	415	419	16.7	29	ABalpppppp	-64	0	0	0		0	0	0	0	0
62	1	193	102	-1	547	155	13.3	26	ABpraaaaaa	373	0	0	0		0	0	0	0	0
63	1	121	258	-1	316	208	17.1	37	Epra	362	58	0	0		0	0	0	0	0
64	1	52	210	-1	174	305	14.4	32	Caapp	404	0	0	0		0	0	0	0	0
65	1	136	191	-1	517	318	7.2	30	ABalpaapap	281	7	0	0		0	0	0	0	0
66	1	207	234	-1	348	197	4.5	26	ABprpappap	261	470	0	0		0	0	0	0	0
67	1	5	146	-1	483	244	10.7	27	ABaraapppa	262	-378	0	0		0	0	0	0	0
68	1	240	231	-1	430	140	15.3	28	ABprpaappa	253	-824	0	0		0	0	0	0	0
69	1	257	246	-1	461	215	20.8	31	ABarpapapa	266	119	0	0		0	0	0	0	0
70	1	241	219	-1	292	270	4.2	27	ABplpapppp	220	-500	0	0		0	0	0	0	0
71	1	4	86	-1	551	287	12.2	31	ABaraaaap	314	-220	0	0		0	0	0	0	0
72	1	8	153	-1	603	282	17.3	30	ABalappaa	299	-362	0	0		0	0	0	0	0
73	1	109	93	-1	288	380	5.2	27	ABplpppaaa	242	340	0	0		0	0	0	0	0
74	1	34	85	-1	535	180	9.3	27	ABarapppaa	74	0	0	0		0	0	0	0	0
75	1	183	181	-1	358	305	7.0	30	MSaappa	282	-580	0	0		0	0	0	0	0
76	1	76	200	-1	374	138	3.5	28	ABprpapapa	256	469	0	0		0	0	0	0	0
77	1	87	29	-1	528	298	22.7	33	ABarpaaaa	326	-175	0	0		0	0	0	0	0
78	1	277	180	-1	247	386	20.3	30	ABplapapaa	306	-700	0	0		0	0	0	0	0
79	1	256	50	-1	435	189	11.5	30	MSpppaa	264	469	0	0		0	0	0	0	0
80	1	111	46	-1	531	147	16.4	28	ABpraaapaa	246	-231	0	0		0	0	0	0	0
81	1	10	70	-1	512	269	6.5	30	ABaraaapap	-920	0	0	0		0	0	0	0	0
82	1	143	266	-1	446	256	11.7	28	ABaraapppp	280	134	0	0		0	0	0	0	0
83	1	164	271	-1	247	312	10.8	32	Cappa	-71	0	0	0		0	0	0	0	0
84	1	158	60	-1	219	234	4.3	32	Cpppp	286	-53	0	0		0	0	0	0	0
85	1	90	259	-1	204	161	12.2	29	ABprapappp	406	0	0	0		0	0	0	0	0
86	1	97	83	-1	530	386	8.0	26	ABalpaappa	238	0	0	0		0	0	0	0	0
87	1	177	72	-1	456	212	8.3	28	ABarapappa	-39	0	0	0		0	0	0	0	0
88	1	45	161	-1	419	435	10.6	28	ABplpaaapp	240	0	0	0		0	0	0	0	0
89	1	153	32	-1	194	345	14.9	29	ABplapappa	254	108	0	0		0	0	0	0	0
90	1	94	130	-1	405	238	18.2	39	Eara	395	1	0	0		0	0	0	0	0
91	1	201	66	-1	439	409	22.1	31	ABplaapapp	311	362	0	0		0	0	0	0	0
92	1	106	140	-1	315	212	7.1	33	MSpappp	417	0	0	0		0	0	0	0	0
93	1	278	264	-1	316	179	4.2	27	ABprpapppa	212	1048	0	0		0	0	0	0	0
94	1	72	273	-1	449	195	4.2	28	ABarappaaa	245	406	0	0		0	0	0	0	0
95	1	35	111	-1	305	182	12.7	32	Dppp	314	-820	0	0		0	0	0	0	0
96	1	268	304	-1	336	281	22.3	34	ABarpaappp	333	687	0	0		0	0	0	0	0
97	1	137	76	-1	317	412	20.4	31	ABplapaapa	267	-39	0	0		0	0	0	0	0
98	1	77	39	-1	519	122	14.6	26	ABpraaaaap	232	-526	0	0		0	0	0	0	0
99	1	174	235	-1	318	373	4.0	27	ABplppaapp	256	56	0	0		0	0	0	0	0
100	1	7	279	-1	393	289	8.3	32	MSaapap	17	0	0	0		0	0	0	0	0
101	1	62	198	-1	409	369	6.6	27	ABplpapaaa	224	758	0	0		0	0	0	0	0
102	1	93	183	-1	438	400	9.4	28	ABplpaaaap	43	0	0	0		0	0	0	0	0
103	1	12	49	-1	378	155	7.6	29	ABprpapaap	154	0	0	0		0	0	0	0	0
104	1	1	170	-1	515	388	15.6	28	ABalppppaa	-115	0	0	0		0	0	0	0	0
105	1	187	21	-1	566	244	13.5	27	MSpaaaaa	241	0	0	0		0	0	0	0	0
106	1	53	78	-1	401	189	11.0	31	MSpppap	91	0	0	0		0	0	0	0	0
107	1	267	160	-1	520	418	9.5	27	ABalppaapa	214	22	0	0		0	0	0	0	0
108	1	92	190	-1	382	110	17.5	31	ABpraapppa	-80	0	0	0		0	0	0	0	0
109	1	169	81	-1	601	307	10.8	27	ABalaaaarl	234	798	0	0		0	0	0	0	0
110	1	142	149	-1	475	381	15.5	31	MSapapa	272	78	0	0		0	0	0	0	0
111	1	180	136	-1	538	286	8.5	27	ABaraapaaa	14	0	0	0		0	0	0	0	0
112	0	61	-1	-1	416	223	14.9	26		233	-227	0	0		0	0	0	0	0
113	1	233	104	-1	521	241	15.8	31	MSpaaaap	266	776	0	0		0	0	0	0	0
114	1	168	291	-1	279	211	3.8	29	ABprpapppp	274	63	0	0		0	0	0	0	0
115	1	297	175	-1	509	196	6.7	27	ABaraaappp	193	395	0	0		0	0	0	0	0
116	1	196	282	-1	439	114	12.7	30	ABprpaaapp	257	504	0	0		0	0	0	0	0
117	1	166	19	-1	524	346	23.2	30	ABplaaaaap	277	114	0	0		0	0	0	0	0
118	1	139	3	-1	168	208	11.4	33	Cppap	82	0	0	0		0	0	0	0	0
119	1	239	284	-1	571	199	19.6	29	ABalaapppa	266	-195	0	0		0	0	0	0	0
120	1	276	173	-1	174	235	19.4	31	Cpaapp	294	1361	0	0		0	0	0	0	0
121	1	115	12	-1	461	100	15.7	27	ABprpaapaa	271	126	0	0		0	0	0	0	0
122	1	108	63	-1	422	162	6.5	28	ABprpapaaa	240	-111	0	0		0	0	0	0	0
123	1	55	182	-1	489	410	18.4	29	ABalppppap	256	530	0	0		0	0	0	0	0
124	1	301	248	-1	408	314	3.7	32	ABplpappaa	262	1717	0	0		0	0	0	0	0
125	1	68	172	-1	537	341	14.3	32	MSapaaa	239	-804	0	0		0	0	0	0	0
126	1	22	134	-1	419	334	9.9	30	MSappaa	246	-302	0	0		0	0	0	0	0
127	1	131	113	-1	474	419	21.4	29	ABplaapapa	-76	0	0	0		0	0	0	0	0
128	1	237	97	-1	399	296	12.4	31	MSaapaap	297	-120	0	0		0	0	0	0	0
129	1	167	24	-1	467	189	11.6	29	MSppaap	239	156	0	0		0	0	0	0	0
130	1	104	225	-1	469	286	13.0	29	ABaraapapp	160	0	0	0		0	0	0	0	0
131	1	3	87	-1	439	443	19.2	28	ABplaappaa	352	0	0	0		0	0	0	0	0
132	1	56	43	-1	201	215	8.2	34	Cpppa	278	0	0	0		0	0	0	0	0
133	1	247	23	-1	267	244	5.5	25	ABplpppppp	236	-900	0	0		0	0	0	0	0
134	1	107	236	-1	580	366	16.6	33	ABalapapa	305	424	0	0		0	0	0	0	0
135	1	227	237	-1	596	332	13.5	28	ABalaaapar	262	113	0	0		0	0	0	0	0
136	1	80	163	-1	447	116	21.1	27	ABpraappaa	23	0	0	0		0	0	0	0	0
137	1	272	268	-1	511	305	15.4	31	MSaaapaa	301	-25	0	0		0	0	0	0	0
138	1	128	128	-1	392	360	10.1	30	MSappap	289	-46	0	0		0	0	0	0	0
139	1	146	216	-1	277	310	4.5	27	ABplppppap	247	103	0	0		0	0	0	0	0
140	1	135	99	-1	340	391	18.8	28	ABplapaaap	254	717	0	0		0	0	0	0	0
141	1	284	269	280	585	261	20.4	34	ABalappap	-90	0	0	0		0	0	0	0	0
142	1	16	47	-1	241	322	5.2	28	ABplpppapa	290	270	0	0		0	0	0	0	0
143	1	78	207	-1	448	132	4.8	30	ABarappapa	261	-20	0	0		0	0	0	0	0
144	1	219	199	-1	483	376	21.7	29	ABplaapaap	283	558	0	0		0	0	0	0	0
145	1	202	27	-1	553	410	15.4	28	ABalpppaaa	99	0	0	0		0	0	0	0	0
146	1	100	297	-1	253	291	22.5	35	Caaaa	357	349	0	0		0	0	0	0	0
147	1	48	214	-1	481	363	7.2	28	ABalpapapa	278	830	0	0		0	0	0	0	0
148	1	269	64	-1	302	277	17.1	37	Epla	367	-368	0	0		0	0	0	0	0
149	1	213	242	-1	480	235	7.3	28	ABarapaapp	278	72	0	0		0	0	0	0	0
150	1	113	212	-1	394	248	11.6	30	MSpapaap	246	-795	0	0		0	0	0	0	0
151	1	259	197	-1	476	143	22.2	29	ABpraapapa	264	-282	0	0		0	0	0	0	0
152	1	224	265	-1	233	197	3.8	28	ABprpppppp	285	413	0	0		0	0	0	0	0
153	1	235	260	-1	352	156	17.3	34	MSppppp	312	513	0	0		0	0	0	0	0
154	1	40	272	-1	524	372	19.1	32	ABalapapp	300	-797	0	0		0	0	0	0	0
155	1	252	5	-1	547	219	6.7	26	ABaraaappa	201	98	0	0		0	0	0	0	0
156	1	118	155	-1	582	265	8.5	25	ABaraaaaap	206	252	0	0		0	0	0	0	0
157	1	17	296	-1	451	434	10.3	26	ABplpaaapa	275	0	0	0		0	0	0	0	0
158	1	29	215	-1	260	280	4.6	28	ABplpppppa	34	0	0	0		0	0	0	0	0
159	1	232	278	-1	435	344	22.8	31	ABplaaaapp	103	0	0	0		0	0	0	0	0
160	1	204	289	-1	567	242	17.0	28	ABalapppaa	279	-430	0	0		0	0	0	0	0
161	1	66	13	-1	242	142	9.4	31	ABprapppa	264	559	0	0		0	0	0	0	0
162	1	9	158	-1	430	242	8.3	28	MSpapaaa	197	0	0	0		0	0	0	0	0
163	1	218	150	-1	372	378	16.2	32	MSapppp	283	359	0	0		0	0	0	0	0
164	1	149	58	-1	549	237	21.5	30	ABalapppap	270	710	0	0		0	0	0	0	0
165	1	287	299	-1	435	339	4.1	27	ABalppapap	249	120	0	0		0	0	0	0	0
166	1	208	292	-1	275	353	21.7	34	ABarppapa	342	-794	0	0		0	0	0	0	0
167	1	217	308	-1	275	155	9.2	27	ABprppappp	208	1417	0	0		0	0	0	0	0
168	1	152	276	-1	315	125	9.1	27	ABprppappa	198	216	0	0		0	0	0	0	0
169	1	210	184	-1	225	134	16.7	29	ABprapapap	271	2040	0	0		0	0	0	0	0
170	1	292	250	-1	297	112	15.7	30	ABprapaapp	250	1459	0	0		0	0	0	0	0
171	1	63	122	-1	468	408	9.8	28	ABplpaaaaa	267	463	0	0		0	0	0	0	0
172	1	231	177	-1	234	275	7.4	32	Cappp	290	461	0	0		0	0	0	0	0
173	1	81	305	-1	311	354	21.3	34	ABarppaap	312	-148	0	0		0	0	0	0	0
174	1	250	256	-1	477	172	22.8	28	ABpraapaap	278	41	0	0		0	0	0	0	0
175	1	173	187	-1	272	168	4.3	27	ABprppppap	299	0	0	0		0	0	0	0	0
176	1	74	307	-1	407	385	21.8	29	ABplaaapap	294	2003	0	0		0	0	0	0	0
177	1	254	209	-1	308	400	7.4	28	ABplppapap	219	142	0	0		0	0	0	0	0
178	1	185	90	-1	451	368	21.8	27	ABplaaapaa	230	218	0	0		0	0	0	0	0
179	1	206	79	-1	473	138	14.5	27	ABpraaaapp	248	1150	0	0		0	0	0	0	0
180	1	13	143	-1	431	283	5.5	30	ABalpapppp	277	-560	0	0		0	0	0	0	0
181	1	214	65	-1	358	119	9.6	30	ABprppapaa	344	0	0	0		0	0	0	0	0
182	1	23	204	-1	228	348	9.5	30	ABplapppa	130	0	0	0		0	0	0	0	0
183	1	188	18	-1	518	228	8.1	25	ABarapaapa	208	192	0	0		0	0	0	0	0
184	1	25	80	-1	196	319	7.5	30	ABplapppp	287	-320	0	0		0	0	0	0	0
185	1	130	125	-1	556	388	20.5	29	ABplaaaaaa	-7	0	0	0		0	0	0	0	0
186	1	37	68	-1	400	109	13.7	28	ABprpaappp	23	0	0	0		0	0	0	0	0
187	1	147	103	-1	457	262	18.2	31	MSpaaapp	303	652	0	0		0	0	0	0	0
188	1	160	206	-1	535	396	12.6	27	ABalppaaap	209	0	0	0		0	0	0	0	0
189	1	85	109	-1	471	257	4.2	29	ABarapaaap	217	444	0	0		0	0	0	0	0
190	1	11	164	-1	387	433	18.7	31	ABplaappap	311	706	0	0		0	0	0	0	0
191	1	299	33	-1	494	353	12.1	26	ABalpaaapp	252	727	0	0		0	0	0	0	0
192	1	279	95	-1	440	252	22.2	30	ABarpapapp	280	-508	0	0		0	0	0	0	0
193	1	33	135	-1	442	294	9.8	28	MSaapaaa	4	0	0	0		0	0	0	0	0
194	1	186	22	-1	407	168	16.2	33	MSppppa	281	239	0	0		0	0	0	0	0
195	1	89	229	-1	487	196	19.2	28	ABalappppp	281	500	0	0		0	0	0	0	0
196	1	238	309	-1	341	117	20.8	29	ABprapaaap	259	-582	0	0		0	0	0	0	0
197	1	293	185	-1	304	144	3.7	28	ABprppppaa	275	-1527	0	0		0	0	0	0	0
198	1	95	35	-1	301	240	22.6	40	Cpaaa	404	-240	0	0		0	0	0	0	0
199	1	283	288	-1	347	378	22.4	31	ABplaaappp	289	450	0	0		0	0	0	0	0
200	1	30	194	-1	205	187	5.2	25	ABprpppapp	236	453	0	0		0	0	0	0	0
201	1	50	96	-1	546	252	9.1	26	ABaraappaa	201	0	0	0		0	0	0	0	0
202	1	141	226	-1	372	394	19.7	28	ABplapaaaa	234	-220	0	0		0	0	0	0	0
203	1	14	302	-1	290	327	14.4	33	Dapp	330	-907	0	0		0	0	0	0	0
204	1	19	252	-1	335	100	18.1	29	ABprapaapa	264	533	0	0		0	0	0	0	0
205	1	46	132	-1	494	244	14.5	28	MSpaapaa	207	728	0	0		0	0	0	0	0
206	1	223	67	-1	405	134	4.4	29	ABarappapp	237	-423	0	0		0	0	0	0	0
207	1	144	240	-1	490	287	9.6	27	ABaraapaap	110	0	0	0		0	0	0	0	0
208	1	114	285	-1	442	367	7.0	26	ABalpapapp	222	373	0	0		0	0	0	0	0
209	1	199	162	-1	504	423	12.4	28	ABalppaapp	255	414	0	0		0	0	0	0	0
210	1	229	171	-1	369	387	7.0	27	ABplpapaap	155	0	0	0		0	0	0	0	0
211	1	70	106	-1	581	322	19.6	29	ABalapaapa	228	0	0	0		0	0	0	0	0
212	1	122	6	-1	451	143	18.1	30	ABpraaappp	283	83	0	0		0	0	0	0	0
213	1	190	88	-1	453	329	7.2	28	ABalpappap	257	0	0	0		0	0	0	0	0
214	1	51	30	-1	285	394	9.2	26	ABplppappa	197	-852	0	0		0	0	0	0	0
215	1	21	82	-1	565	310	9.3	29	ABalpaapaa	8	0	0	0		0	0	0	0	0
216	1	205	192	-1	412	302	23.4	33	ABarpaapap	333	328	0	0		0	0	0	0	0
217	1	65	201	-1	411	217	5.2	31	ABarapappp	306	-1507	0	0		0	0	0	0	0
218	1	298	220	-1	323	121	5.8	26	ABprppaapp	236	-161	0	0		0	0	0	0	0
219	1	291	1	-1	468	112	11.6	27	ABprpaaapa	237	307	0	0		0	0	0	0	0
220	1	102	14	-1	345	158	4.6	27	ABprpapapp	231	-1318	0	0		0	0	0	0	0
221	1	282	73	-1	431	442	14.2	30	ABplpaapap	290	-1492	0	0		0	0	0	0	0
222	1	129	300	-1	565	380	14.2	26	ABalppaaaa	242	496	0	0		0	0	0	0	0
223	1	46	116	-1	460	222	15.0	29	MSpaapap	199	1359	0	0		0	0	0	0	0
224	1	24	287	-1	220	338	20.3	35	ABarppapp	336	-1298	0	0		0	0	0	0	0
225	1	290	37	-1	495	206	11.7	27	MSppaaap	200	769	0	0		0	0	0	0	0
226	1	209	31	-1	429	101	16.4	28	ABprpaapap	-16	0	0	0		0	0	0	0	0
227	1	31	131	-1	269	127	17.6	29	ABprappapa	352	0	0	0		0	0	0	0	0
228	1	75	55	-1	505	244	18.8	30	MSpaaapa	281	0	0	0		0	0	0	0	0
229	1	99	71	-1	396	405	8.3	27	ABplppaaaa	246	489	0	0		0	0	0	0	0
230	1	156	114	-1	604	318	17.5	33	ABalapaaa	271	536	0	0		0	0	0	0	0
231	1	86	224	-1	519	358	5.3	29	ABalpapaaa	217	466	0	0		0	0	0	0	0
232	1	32	262	-1	308	338	3.9	26	ABplppppaa	258	1254	0	0		0	0	0	0	0
233	1	67	11	-1	517	254	11.1	28	ABaraappap	60	0	0	0		0	0	0	0	0
234	1	189	75	-1	358	287	3.7	26	ABplpappap	227	258	0	0		0	0	0	0	0
235	1	172	270	-1	271	397	14.2	28	ABplappaaa	282	699	0	0		0	0	0	0	0
236	1	18	4	-1	368	423	8.2	24	ABplppaaap	199	868	0	0		0	0	0	0	0
237	1	246	89	-1	428	378	13.5	32	MSapppa	317	-744	0	0		0	0	0	0	0
238	1	242	108	-1	514	170	22.4	31	ABpraapaaa	270	447	0	0		0	0	0	0	0
239	1	260	189	-1	377	364	4.2	28	ABplpapapa	248	422	0	0		0	0	0	0	0
240	1	148	94	-1	218	360	16.7	30	ABplapapap	238	-502	0	0		0	0	0	0	0
241	1	155	263	-1	379	272	23.0	34	ABarpaappa	331	-515	0	0		0	0	0	0	0
242	1	101	44	-1	489	154	18.5	30	ABpraaappa	265	-132	0	0		0	0	0	0	0
243	1	41	40	-1	481	155	6.5	29	ABarappppa	247	-637	0	0		0	0	0	0	0
244	1	198	38	-1	545	288	15.7	31	MSaaaaap	1	0	0	0		0	0	0	0	0
245	1	285	120	-1	195	291	22.3	36	Caaap	318	66	0	0		0	0	0	0	0
246	1	216	249	-1	497	267	23.3	34	ABarpaaap	237	-208	0	0		0	0	0	0	0
247	1	178	92	-1	422	215	23.4	35	ABarpappa	318	363	0	0		0	0	0	0	0
248	1	243	34	-1	189	354	10.6	26	ABplappapp	161	0	0	0		0	0	0	0	0
249	1	70	127	-1	555	350	19.9	28	ABalapaapp	183	-399	0	0		0	0	0	0	0
250	1	265	16	-1	254	367	7.2	27	ABplppappp	196	388	0	0		0	0	0	0	0
251	1	181	251	-1	217	292	4.0	25	ABplpppapp	79	0	0	0		0	0	0	0	0
252	1	221	145	-1	452	402	5.2	29	ABalppappa	657	0	0	0		0	0	0	0	0
253	1	170	91	-1	360	201	21.5	31	ABarpapppp	267	-1080	0	0		0	0	0	0	0
254	1	258	115	-1	388	180	4.2	27	ABprpappaa	90	0	0	0		0	0	0	0	0
255	1	103	56	-1	347	321	14.6	36	Ealp	366	373	0	0		0	0	0	0	0
256	1	165	253	275	551	187	15.7	32	ABalaapap	256	228	0	0		0	0	0	0	0
257	1	263	25	-1	476	144	10.8	28	ABprpaaaap	265	357	0	0		0	0	0	0	0
258	1	248	77	-1	346	341	4.0	27	ABplpapapp	218	-882	0	0		0	0	0	0	0
259	1	253	205	290	571	207	9.9	32	ABalaapaa	201	353	0	0		0	0	0	0	0
260	1	20	123	-1	422	128	10.5	28	ABprppaaaa	216	-785	0	0		0	0	0	0	0
261	1	296	159	-1	455	190	16.7	31	MSppapp	270	1268	0	0		0	0	0	0	0
262	1	150	188	-1	358	109	13.6	30	ABpraapppp	-34	0	0	0		0	0	0	0	0
263	1	244	283	-1	236	381	14.1	28	ABplappapa	274	329	0	0		0	0	0	0	0
264	1	36	7	-1	370	333	22.8	33	ABarppaaa	335	790	0	0		0	0	0	0	0
265	1	15	247	-1	212	166	20.2	34	ABarppppp	339	-407	0	0		0	0	0	0	0
266	1	222	221	-1	491	180	5.7	26	ABarapppap	54	0	0	0		0	0	0	0	0
267	1	281	10	-1	328	153	7.4	26	ABprppapap	264	830	0	0		0	0	0	0	0
268	1	215	117	-1	317	415	13.8	30	ABplaapppp	-70	0	0	0		0	0	0	0	0
269	1	117	138	-1	507	165	9.8	27	ABprpaaaaa	-225	0	0	0		0	0	0	0	0
270	1	184	203	-1	286	328	10.7	34	Capaa	336	1063	0	0		0	0	0	0	0
271	1	57	255	-1	254	200	14.2	37	Eprp	372	-1584	0	0		0	0	0	0	0
272	1	28	294	-1	335	309	4.0	27	ABplpapppa	372	0	0	0		0	0	0	0	0
273	1	212	142	-1	524	420	18.7	27	ABalpppaap	128	0	0	0		0	0	0	0	0
274	1	20	105	-1	385	126	9.8	25	ABprppaaap	203	465	0	0		0	0	0	0	0
275	1	123	238	-1	574	369	12.0	28	ABalaaaarr	276	-578	0	0		0	0	0	0	0
276	1	91	274	-1	325	370	13.2	30	Dapa	301	-64	0	0		0	0	0	0	0
277	1	145	196	-1	535	208	20.9	30	ABalappppa	234	392	0	0		0	0	0	0	0
278	1	73	241	-1	269	345	5.3	28	ABplpppaap	127	0	0	0		0	0	0	0	0
279	1	255	267	-1	383	302	17.4	32	Ealap	243	-835	0	0		0	0	0	0	0
280	1	182	126	-1	543	215	11.5	28	MSppaaaa	203	793	0	0		0	0	0	0	0
281	1	175	20	-1	230	222	22.8	35	Cpaapa	344	-705	0	0		0	0	0	0	0
282	1	274	239	-1	439	159	22.0	31	ABpraapapp	-147	0	0	0		0	0	0	0	0
283	1	84	228	-1	413	370	17.1	33	MSapapp	300	-382	0	0		0	0	0	0	0
284	1	176	310	-1	611	262	14.0	28	ABalaaapal	236	-630	0	0		0	0	0	0	0
285	1	79	17	-1	360	153	22.2	32	ABarpppaa	299	-530	0	0		0	0	0	0	0
286	1	271	124	-1	313	99	11.8	29	ABprappaaa	288	431	0	0		0	0	0	0	0
287	1	154	277	-1	348	165	13.5	31	Dppa	307	-767	0	0		0	0	0	0	0
288	1	151	227	-1	411	381	3.5	30	ABalppappp	287	684	0	0		0	0	0	0	0
289	1	83	167	-1	335	247	14.0	36	Earp	358	585	0	0		0	0	0	0	0
290	1	134	119	-1	265	252	13.5	36	Eplp	364	-103	0	0		0	0	0	0	0
291	1	236	223	-1	373	111	6.7	28	ABprppaapa	243	-133	0	0		0	0	0	0	0
292	1	264	8	-1	426	185	3.4	28	ABarappaap	211	1956	0	0		0	0	0	0	0
293	1	2	306	-1	439	328	17.3	32	Ealaa	235	-545	0	0		0	0	0	0	0
294	1	127	129	-1	340	389	5.3	27	ABplppaapa	112	0	0	0		0	0	0	0	0
295	1	116	154	-1	251	177	7.0	29	ABprpppapa	290	539	0	0		0	0	0	0	0
296	1	226	303	-1	167	298	18.4	35	Caapa	325	758	0	0		0	0	0	0	0
297	1	270	208	-1	529	226	24.3	30	ABarpapaaa	255	420	0	0		0	0	0	0	0
298	1	191	36	-1	573	232	8.0	26	ABalaaaalp	10	0	0	0		0	0	0	0	0
299	1	112	281	-1	497	125	16.7	28	ABpraaapap	168	0	0	0		0	0	0	0	0
300	1	105	165	-1	388	164	13.4	31	Dpaa	129	0	0	0		0	0	0	0	0
301	1	98	156	-1	491	374	3.9	27	ABalpapaap	252	737	0	0		0	0	0	0	0
302	1	194	53	-1	244	381	10.3	27	ABplappaap	226	748	0	0		0	0	0	0	0
303	1	170	257	-1	401	185	21.9	31	ABarpapppa	262	802	0	0		0	0	0	0	0
304	1	71	69	-1	352	188	9.3	29	Dpap	288	172	0	0		0	0	0	0	0
305	1	286	245	-1	594	211	17.3	28	ABalaaappl	262	-1090	0	0		0	0	0	0	0
306	1	96	301	-1	373	379	12.5	31	Daaa	145	0	0	0		0	0	0	0	0
307	1	118	261	-1	563	290	6.6	26	ABaraaaaaa	-39	0	0	0		0	0	0	0	0
