# Supplementary material for: The AP-2 Transcription Factor APTF-2 Is Required for Neuroblast and Epidermal Morphogenesis in Caenorhabditis elegans Embryogenesis
Source: PLoS Genet. 2016 May 13;12(5):e1006048. doi: 10.1371/journal.pgen.1006048 (PMC4866721; doi:10.1371/journal.pgen.1006048)
Supplement: S3 Text — (ZIP) [file pgen.1006048.s031.zip › nuclei/t139-nuclei]

1	1	219	77	-1	466	111	11.6	26	ABprpaaapa	229	298	0	0		0	0	0	0	0
2	1	57	32	-1	509	143	12.6	28	ABpraaaapa	266	1030	0	0		0	0	0	0	0
3	1	118	87	-1	167	206	11.8	32	Cppap	224	0	0	0		0	0	0	0	0
4	1	236	215	-1	367	426	8.1	24	ABplppaaap	235	0	0	0		0	0	0	0	0
5	1	155	191	-1	545	216	6.7	27	ABaraaappa	97	0	0	0		0	0	0	0	0
6	1	212	3	-1	456	141	17.8	31	ABpraaappp	270	-861	0	0		0	0	0	0	0
7	1	264	304	-1	368	331	22.7	33	ABarppaaa	328	661	0	0		0	0	0	0	0
8	1	292	291	-1	421	189	3.4	27	ABarappaap	212	-216	0	0		0	0	0	0	0
9	1	24	65	-1	317	317	7.5	32	MSaappp	158	0	0	0		0	0	0	0	0
10	1	267	229	-1	329	145	7.6	27	ABprppapap	249	-752	0	0		0	0	0	0	0
11	1	233	18	-1	520	252	10.9	28	ABaraappap	49	0	0	0		0	0	0	0	0
12	1	121	153	-1	464	100	15.7	28	ABprpaapaa	242	280	0	0		0	0	0	0	0
13	1	161	94	-1	245	144	9.2	31	ABprapppa	202	0	0	0		0	0	0	0	0
14	1	220	22	-1	342	161	4.9	26	ABprpapapp	246	-60	0	0		0	0	0	0	0
15	1	21	41	-1	522	290	18.5	30	MSaaaapa	292	70	0	0		0	0	0	0	0
16	1	250	106	-1	248	362	6.7	29	ABplppappp	209	1612	0	0		0	0	0	0	0
17	1	285	128	-1	363	158	22.3	32	ABarpppaa	315	-865	0	0		0	0	0	0	0
18	1	183	82	-1	521	227	7.8	25	ABarapaapa	229	501	0	0		0	0	0	0	0
19	1	117	171	-1	526	347	23.3	30	ABplaaaaap	287	71	0	0		0	0	0	0	0
20	1	281	301	-1	232	220	22.5	34	Cpaapa	340	-407	0	0		0	0	0	0	0
21	1	105	43	-1	565	246	13.3	27	MSpaaaaa	515	0	0	0		0	0	0	0	0
22	1	194	140	-1	407	167	16.5	32	MSppppa	293	-390	0	0		0	0	0	0	0
23	1	133	265	-1	268	240	5.8	25	ABplpppppp	246	284	0	0		0	0	0	0	0
24	1	129	47	-1	465	187	11.5	29	MSppaap	242	166	0	0		0	0	0	0	0
25	1	257	141	-1	474	145	11.0	28	ABprpaaaap	267	-261	0	0		0	0	0	0	0
26	1	35	131	-1	449	150	8.5	29	ABarappppp	248	403	0	0		0	0	0	0	0
27	1	145	79	-1	553	405	14.7	29	ABalpppaaa	228	-186	0	0		0	0	0	0	0
28	1	15	126	-1	368	435	12.1	28	ABplpaappp	245	183	0	0		0	0	0	0	0
29	1	77	156	-1	531	301	22.7	32	ABarpaaaa	140	0	0	0		0	0	0	0	0
30	1	214	20	-1	278	388	9.1	26	ABplppappa	265	477	0	0		0	0	0	0	0
31	1	226	312	-1	431	101	16.6	29	ABprpaapap	252	-670	0	0		0	0	0	0	0
32	1	89	129	-1	190	347	14.6	30	ABplapappa	266	-477	0	0		0	0	0	0	0
33	1	191	181	-1	495	350	11.9	26	ABalpaaapp	241	386	0	0		0	0	0	0	0
34	1	248	1	-1	186	352	10.6	26	ABplappapp	140	0	0	0		0	0	0	0	0
35	1	198	162	-1	300	244	22.4	39	Cpaaa	389	1065	0	0		0	0	0	0	0
36	1	298	52	-1	572	231	7.8	27	ABalaaaalp	244	223	0	0		0	0	0	0	0
37	1	225	280	-1	497	209	11.4	28	MSppaaap	197	-167	0	0		0	0	0	0	0
38	1	244	99	-1	546	284	15.6	30	MSaaaaap	341	0	0	0		0	0	0	0	0
39	1	98	178	-1	515	118	14.2	26	ABpraaaaap	207	-688	0	0		0	0	0	0	0
40	1	243	90	-1	479	156	6.4	28	ABarappppa	279	848	0	0		0	0	0	0	0
41	1	32	21	-1	443	245	4.8	26	ABarapapap	248	-865	0	0		0	0	0	0	0
42	1	3	29	-1	214	157	8.3	32	ABprapppp	97	0	0	0		0	0	0	0	0
43	1	132	46	-1	199	210	8.4	33	Cpppa	201	0	0	0		0	0	0	0	0
44	1	242	148	-1	493	154	18.3	29	ABpraaappa	248	-468	0	0		0	0	0	0	0
45	1	11	167	-1	356	225	5.7	28	MSpappa	-97	0	0	0		0	0	0	0	0
46	1	80	109	-1	534	143	16.0	27	ABpraaapaa	243	719	0	0		0	0	0	0	0
47	1	142	70	-1	243	316	5.5	28	ABplpppapa	263	453	0	0		0	0	0	0	0
48	1	9	250	-1	256	209	6.6	28	ABprpppppa	229	-55	0	0		0	0	0	0	0
49	1	103	103	-1	377	154	7.7	29	ABprpapaap	274	147	0	0		0	0	0	0	0
50	1	79	294	-1	431	184	11.7	29	MSpppaa	298	608	0	0		0	0	0	0	0
51	1	43	56	-1	396	436	13.1	29	ABplpaappa	241	-135	0	0		0	0	0	0	0
52	1	31	207	-1	569	335	8.6	26	ABalpaaaaa	182	602	0	0		0	0	0	0	0
53	1	302	194	-1	241	370	9.8	26	ABplappaap	228	120	0	0		0	0	0	0	0
54	1	16	44	-1	506	305	12.5	30	ABaraapapa	412	0	0	0		0	0	0	0	0
55	1	228	8	-1	504	242	18.6	30	MSpaaapa	264	851	0	0		0	0	0	0	0
56	1	255	81	-1	347	318	14.6	35	Ealp	346	173	0	0		0	0	0	0	0
57	1	38	149	-1	273	280	9.2	32	Capap	132	0	0	0		0	0	0	0	0
58	1	164	111	-1	547	242	21.4	30	ABalapppap	271	-589	0	0		0	0	0	0	0
59	1	39	261	-1	148	249	14.6	35	Cpapa	346	-167	0	0		0	0	0	0	0
60	1	84	168	-1	218	232	4.5	31	Cpppp	227	0	0	0		0	0	0	0	0
61	1	30	104	-1	451	355	11.4	27	MSapaap	108	0	0	0		0	0	0	0	0
62	1	58	137	-1	379	374	22.4	30	ABplaaappa	252	-485	0	0		0	0	0	0	0
63	1	122	238	-1	420	163	6.6	27	ABprpapaaa	198	0	0	0		0	0	0	0	0
64	1	148	112	-1	304	268	17.3	36	Epla	342	107	0	0		0	0	0	0	0
65	1	181	303	-1	358	113	9.5	30	ABprppapaa	287	324	0	0		0	0	0	0	0
66	1	91	309	-1	437	404	22.0	30	ABplaapapp	285	684	0	0		0	0	0	0	0
67	1	206	146	-1	403	139	4.3	28	ABarappapp	237	-429	0	0		0	0	0	0	0
68	1	186	110	-1	404	103	13.7	28	ABprpaappp	286	410	0	0		0	0	0	0	0
69	1	304	230	-1	355	186	9.4	28	Dpap	280	-121	0	0		0	0	0	0	0
70	1	81	193	-1	506	265	6.4	28	ABaraaapap	245	0	0	0		0	0	0	0	0
71	1	229	279	-1	392	411	8.0	26	ABplppaaaa	268	577	0	0		0	0	0	0	0
72	1	87	35	-1	455	213	8.4	28	ABarapappa	-199	0	0	0		0	0	0	0	0
73	1	221	42	-1	431	443	14.4	29	ABplpaapap	260	99	0	0		0	0	0	0	0
74	1	55	27	-1	535	364	6.3	26	ABalpaaaap	211	-1330	0	0		0	0	0	0	0
75	1	234	218	-1	362	286	3.7	25	ABplpappap	214	244	0	0		0	0	0	0	0
76	1	97	28	-1	314	411	20.4	31	ABplapaapa	312	55	0	0		0	0	0	0	0
77	1	258	34	-1	346	337	3.9	29	ABplpapapp	222	-561	0	0		0	0	0	0	0
78	1	106	179	-1	399	190	10.7	30	MSpppap	260	1046	0	0		0	0	0	0	0
79	1	179	158	-1	473	138	14.4	28	ABpraaaapp	252	0	0	0		0	0	0	0	0
80	1	184	204	314	193	318	7.3	31	ABplapppp	4	0	0	0		0	0	0	0	0
81	1	109	270	-1	597	311	10.2	26	ABalaaaarl	235	-1124	0	0		0	0	0	0	0
82	1	215	48	-1	562	305	8.9	30	ABalpaapaa	252	338	0	0		0	0	0	0	0
83	1	86	25	-1	523	391	7.2	26	ABalpaappa	239	-541	0	0		0	0	0	0	0
84	1	36	144	-1	476	439	17.8	29	ABalpppapp	252	996	0	0		0	0	0	0	0
85	1	74	138	-1	532	176	9.8	27	ABarapppaa	120	0	0	0		0	0	0	0	0
86	1	71	92	-1	548	289	11.9	31	ABaraaaap	283	728	0	0		0	0	0	0	0
87	1	131	134	-1	439	440	19.4	29	ABplaappaa	248	-587	0	0		0	0	0	0	0
88	1	213	272	-1	449	327	7.5	28	ABalpappap	311	0	0	0		0	0	0	0	0
89	1	237	145	-1	428	378	13.6	31	MSapppa	289	-115	0	0		0	0	0	0	0
90	1	178	310	-1	449	363	21.8	28	ABplaaapaa	222	-102	0	0		0	0	0	0	0
91	1	253	183	-1	359	203	21.6	32	ABarpapppp	242	-126	0	0		0	0	0	0	0
92	1	247	316	-1	427	218	23.0	34	ABarpappa	342	-349	0	0		0	0	0	0	0
93	1	73	189	-1	287	376	5.5	28	ABplpppaaa	240	969	0	0		0	0	0	0	0
94	1	240	277	-1	214	360	16.5	31	ABplapapap	237	-200	0	0		0	0	0	0	0
95	1	192	295	-1	443	253	22.0	30	ABarpapapp	304	-275	0	0		0	0	0	0	0
96	1	201	273	-1	546	252	8.8	25	ABaraappaa	229	217	0	0		0	0	0	0	0
97	1	128	86	-1	399	296	12.6	31	MSaapaap	185	0	0	0		0	0	0	0	0
98	1	20	163	-1	479	324	5.7	26	ABalpappaa	195	0	0	0		0	0	0	0	0
99	1	140	30	-1	338	390	18.9	29	ABplapaaap	291	-251	0	0		0	0	0	0	0
100	1	33	196	-1	520	398	22.6	30	ABplaapaaa	-60	0	0	0		0	0	0	0	0
101	1	50	83	173	182	265	7.6	34	Cpapp	346	841	0	0		0	0	0	0	0
102	1	62	253	-1	550	150	12.6	26	ABpraaaaaa	240	1229	0	0		0	0	0	0	0
103	1	187	174	-1	464	261	17.8	31	MSpaaapp	283	104	0	0		0	0	0	0	0
104	1	113	113	-1	523	239	15.8	31	MSpaaaap	249	-168	0	0		0	0	0	0	0
105	1	274	305	-1	385	122	10.0	26	ABprppaaap	185	109	0	0		0	0	0	0	0
106	1	211	296	-1	591	315	19.4	30	ABalapaapa	233	-400	0	0		0	0	0	0	0
107	1	28	231	-1	271	140	12.8	29	ABprappaap	347	0	0	0		0	0	0	0	0
108	1	238	214	-1	524	172	22.1	31	ABpraapaaa	299	-96	0	0		0	0	0	0	0
109	1	189	62	-1	473	258	4.0	27	ABarapaaap	243	414	0	0		0	0	0	0	0
110	1	34	247	-1	449	282	15.3	32	MSaaapp	326	0	0	0		0	0	0	0	0
111	1	95	205	-1	309	179	12.8	33	Dppp	310	500	0	0		0	0	0	0	0
112	1	41	49	-1	387	131	21.7	30	ABprapaaaa	236	690	0	0		0	0	0	0	0
113	1	127	4	-1	472	416	21.4	29	ABplaapapa	-38	0	0	0		0	0	0	0	0
114	1	230	240	-1	604	317	16.6	33	ABalapaaa	322	-19	0	0		0	0	0	0	0
115	1	254	177	-1	386	185	4.3	27	ABprpappaa	254	105	0	0		0	0	0	0	0
116	1	223	274	-1	453	220	15.3	29	MSpaapap	207	743	0	0		0	0	0	0	0
117	1	268	53	-1	317	418	13.5	30	ABplaapppp	288	910	0	0		0	0	0	0	0
118	1	26	85	-1	604	234	14.5	26	ABalaaappr	230	245	0	0		0	0	0	0	0
119	1	290	31	-1	262	254	13.5	36	Eplp	367	-47	0	0		0	0	0	0	0
120	1	245	84	-1	195	290	22.4	36	Caaap	-11	0	0	0		0	0	0	0	0
121	0	112	-1	-1	406	220	15.3	26		255	-525	0	0		0	0	0	0	0
122	1	171	26	-1	464	407	9.6	28	ABplpaaaaa	247	165	0	0		0	0	0	0	0
123	1	260	257	-1	423	125	10.4	30	ABprppaaaa	185	-779	0	0		0	0	0	0	0
124	1	286	195	-1	311	97	12.2	29	ABprappaaa	270	737	0	0		0	0	0	0	0
125	1	185	39	-1	562	389	20.3	30	ABplaaaaaa	245	383	0	0		0	0	0	0	0
126	1	280	17	-1	543	213	11.6	28	MSppaaaa	200	165	0	0		0	0	0	0	0
127	1	249	203	-1	553	349	19.7	29	ABalapaapp	248	0	0	0		0	0	0	0	0
128	1	138	136	-1	390	361	10.4	31	MSappap	301	-51	0	0		0	0	0	0	0
129	1	294	188	-1	338	383	5.5	26	ABplppaapa	261	420	0	0		0	0	0	0	0
130	1	90	288	-1	400	244	18.5	40	Eara	401	20	0	0		0	0	0	0	0
131	1	227	262	-1	271	129	17.4	30	ABprappapa	256	159	0	0		0	0	0	0	0
132	1	205	135	-1	498	245	14.4	27	MSpaapaa	197	106	0	0		0	0	0	0	0
133	1	17	151	-1	490	342	22.5	30	ABplaaaapa	249	-1480	0	0		0	0	0	0	0
134	1	126	58	-1	417	334	9.9	29	MSappaa	299	117	0	0		0	0	0	0	0
135	1	193	64	-1	439	290	10.1	28	MSaapaaa	280	393	0	0		0	0	0	0	0
136	1	111	125	-1	532	289	8.4	26	ABaraapaaa	-106	0	0	0		0	0	0	0	0
137	1	19	217	-1	577	189	12.8	30	ABalaappa	174	0	0	0		0	0	0	0	0
138	1	269	59	-1	505	158	9.5	28	ABprpaaaaa	249	-463	0	0		0	0	0	0	0
139	1	49	161	-1	286	398	16.9	31	ABplapaapp	255	154	0	0		0	0	0	0	0
140	1	92	165	-1	314	207	7.4	33	MSpappp	98	0	0	0		0	0	0	0	0
141	1	25	37	-1	389	234	8.0	34	MSpapap	214	477	0	0		0	0	0	0	0
142	1	273	80	-1	531	418	18.3	28	ABalpppaap	249	385	0	0		0	0	0	0	0
143	1	180	197	-1	427	283	5.8	30	ABalpapppp	-58	0	0	0		0	0	0	0	0
144	1	59	78	-1	576	296	13.4	27	MSaaaaaa	96	0	0	0		0	0	0	0	0
145	1	252	286	-1	448	404	5.5	28	ABalppappa	265	-611	0	0		0	0	0	0	0
146	1	67	132	-1	484	243	11.1	27	ABaraapppa	279	-758	0	0		0	0	0	0	0
147	1	7	175	-1	596	258	10.2	29	ABalaaaala	237	776	0	0		0	0	0	0	0
148	1	10	142	-1	508	226	4.5	27	ABarapaaaa	266	-26	0	0		0	0	0	0	0
149	1	110	299	-1	476	375	15.2	31	MSapapa	37	0	0	0		0	0	0	0	0
150	1	163	251	-1	370	378	16.2	30	MSapppp	344	0	0	0		0	0	0	0	0
151	1	42	258	-1	478	339	15.5	29	MSaaapap	77	0	0	0		0	0	0	0	0
152	1	61	154	-1	415	419	16.8	29	ABalpppppp	-86	0	0	0		0	0	0	0	0
153	1	72	16	-1	606	272	15.4	33	ABalappaa	329	-624	0	0		0	0	0	0	0
154	1	295	269	-1	249	177	7.0	29	ABprpppapa	263	374	0	0		0	0	0	0	0
155	1	156	300	-1	577	267	7.9	25	ABaraaaaap	-80	0	0	0		0	0	0	0	0
156	1	301	293	-1	484	377	3.8	29	ABalpapaap	232	91	0	0		0	0	0	0	0
157	1	52	66	-1	499	388	9.2	26	ABalpaappp	-122	0	0	0		0	0	0	0	0
158	1	162	150	-1	429	236	9.0	29	MSpapaaa	283	798	0	0		0	0	0	0	0
159	1	261	124	-1	455	186	17.3	32	MSppapp	246	326	0	0		0	0	0	0	0
160	1	107	281	-1	509	417	8.8	28	ABalppaapa	196	1906	0	0		0	0	0	0	0
161	1	88	157	-1	420	435	10.8	29	ABplpaaapp	250	-493	0	0		0	0	0	0	0
162	1	209	241	-1	502	423	12.0	28	ABalppaapp	98	0	0	0		0	0	0	0	0
163	1	136	19	-1	459	115	20.7	27	ABpraappaa	271	-21	0	0		0	0	0	0	0
164	1	190	184	-1	387	431	19.2	30	ABplaappap	284	0	0	0		0	0	0	0	0
165	1	300	302	-1	388	166	13.3	30	Dpaa	302	528	0	0		0	0	0	0	0
166	1	51	116	-1	454	411	17.1	27	ABalpppppa	792	0	0	0		0	0	0	0	0
167	1	289	127	-1	336	243	13.9	37	Earp	372	150	0	0		0	0	0	0	0
168	1	45	105	-1	354	427	16.1	30	ABplaapppa	-228	0	0	0		0	0	0	0	0
169	1	14	143	-1	287	125	6.7	28	ABprpppaaa	268	610	0	0		0	0	0	0	0
170	1	104	244	-1	515	391	15.3	27	ABalppppaa	16	0	0	0		0	0	0	0	0
171	1	210	200	-1	368	385	6.9	28	ABplpapaap	234	200	0	0		0	0	0	0	0
172	1	125	2	-1	539	344	14.2	33	MSapaaa	217	140	0	0		0	0	0	0	0
173	1	120	133	-1	176	236	19.6	31	Cpaapp	307	45	0	0		0	0	0	0	0
174	1	56	61	-1	184	195	16.8	33	Cppaa	327	317	0	0		0	0	0	0	0
175	1	115	108	-1	510	196	6.8	27	ABaraaappp	67	0	0	0		0	0	0	0	0
176	1	47	5	-1	505	436	15.8	28	ABalpppapa	70	0	0	0		0	0	0	0	0
177	1	172	73	-1	237	272	7.4	30	Cappp	143	0	0	0		0	0	0	0	0
178	1	1	7	-1	344	413	9.1	28	ABplppapaa	218	-318	0	0		0	0	0	0	0
179	1	48	313	-1	456	359	3.4	28	ABalppapaa	276	199	0	0		0	0	0	0	0
180	1	78	228	-1	246	386	20.0	31	ABplapapaa	269	51	0	0		0	0	0	0	0
181	1	75	38	-1	358	305	6.8	29	MSaappa	373	0	0	0		0	0	0	0	0
182	1	123	123	-1	487	404	18.2	29	ABalppppap	-63	0	0	0		0	0	0	0	0
183	1	102	54	-1	433	402	9.4	27	ABplpaaaap	274	88	0	0		0	0	0	0	0
184	1	169	119	-1	228	131	16.9	29	ABprapapap	44	0	0	0		0	0	0	0	0
185	1	197	40	-1	303	141	3.9	28	ABprppppaa	235	1114	0	0		0	0	0	0	0
186	1	37	212	306	498	188	14.9	32	MSppapa	151	0	0	0		0	0	0	0	0
187	1	175	221	-1	273	161	4.3	29	ABprppppap	247	-138	0	0		0	0	0	0	0
188	1	262	98	-1	359	104	13.7	30	ABpraapppp	282	591	0	0		0	0	0	0	0
189	1	239	170	-1	371	359	4.1	27	ABplpapapa	218	-176	0	0		0	0	0	0	0
190	1	108	202	-1	382	109	17.4	30	ABpraapppa	184	0	0	0		0	0	0	0	0
191	1	65	57	-1	513	317	6.9	30	ABalpaapap	300	-107	0	0		0	0	0	0	0
192	1	216	169	-1	412	303	23.4	33	ABarpaapap	325	890	0	0		0	0	0	0	0
193	1	2	254	-1	339	343	10.1	30	Daap	303	1181	0	0		0	0	0	0	0
194	1	200	76	-1	208	182	5.2	26	ABprpppapp	123	0	0	0		0	0	0	0	0
195	1	23	222	-1	487	219	22.9	30	ABarpapaap	234	-777	0	0		0	0	0	0	0
196	1	277	68	-1	537	211	21.5	30	ABalappppa	271	710	0	0		0	0	0	0	0
197	1	151	245	-1	481	143	21.9	29	ABpraapapa	-12	0	0	0		0	0	0	0	0
198	1	101	71	-1	403	367	6.5	26	ABplpapaaa	246	0	0	0		0	0	0	0	0
199	1	144	147	-1	483	377	22.0	31	ABplaapaap	304	0	0	0		0	0	0	0	0
200	1	76	198	-1	369	146	3.4	28	ABprpapapa	225	-468	0	0		0	0	0	0	0
201	1	217	14	-1	411	218	5.4	32	ABarapappp	153	0	0	0		0	0	0	0	0
202	1	60	12	-1	467	420	13.6	28	ABplpaapaa	-205	0	0	0		0	0	0	0	0
203	1	270	160	-1	288	324	10.7	34	Capaa	110	0	0	0		0	0	0	0	0
204	1	182	298	-1	223	341	9.9	30	ABplapppa	279	756	0	0		0	0	0	0	0
205	1	259	63	-1	559	190	10.0	26	ABalaapaap	80	0	0	0		0	0	0	0	0
206	1	188	166	-1	530	398	11.9	26	ABalppaaap	243	385	0	0		0	0	0	0	0
207	1	143	139	-1	445	137	4.7	29	ABarappapa	286	121	0	0		0	0	0	0	0
208	1	297	67	-1	530	232	24.4	32	ABarpapaaa	257	-559	0	0		0	0	0	0	0
209	1	177	276	-1	308	397	7.7	27	ABplppapap	236	469	0	0		0	0	0	0	0
210	1	64	69	-1	171	305	14.4	32	Caapp	302	-502	0	0		0	0	0	0	0
211	1	40	199	-1	322	146	23.3	36	ABarpppap	106	0	0	0		0	0	0	0	0
212	1	150	282	-1	394	248	12.1	30	MSpapaap	277	-185	0	0		0	0	0	0	0
213	1	13	33	-1	468	212	5.3	27	ABarapapaa	365	0	0	0		0	0	0	0	0
214	1	147	216	-1	474	360	7.4	27	ABalpapapa	217	0	0	0		0	0	0	0	0
215	1	158	55	-1	259	279	4.8	26	ABplpppppa	241	-270	0	0		0	0	0	0	0
216	1	139	36	-1	276	310	4.1	27	ABplppppap	243	374	0	0		0	0	0	0	0
217	1	53	114	-1	237	121	14.3	30	ABprappapp	113	0	0	0		0	0	0	0	0
218	1	29	219	-1	529	348	10.0	26	ABalpaaapa	-91	0	0	0		0	0	0	0	0
219	1	70	75	-1	289	268	4.1	27	ABplpapppp	231	1060	0	0		0	0	0	0	0
220	1	218	235	-1	323	116	5.8	27	ABprppaapp	-177	0	0	0		0	0	0	0	0
221	1	266	208	-1	485	182	5.1	26	ABarapppap	242	367	0	0		0	0	0	0	0
222	1	8	6	-1	196	153	15.8	28	ABprapappa	259	794	0	0		0	0	0	0	0
223	1	291	155	-1	377	116	6.3	28	ABprppaapa	218	1434	0	0		0	0	0	0	0
224	1	231	307	-1	509	353	5.1	27	ABalpapaaa	274	-741	0	0		0	0	0	0	0
225	1	130	91	-1	468	284	12.7	28	ABaraapapp	214	0	0	0		0	0	0	0	0
226	1	202	311	-1	367	397	19.7	28	ABplapaaaa	417	0	0	0		0	0	0	0	0
227	1	288	259	-1	409	382	3.4	30	ABalppappp	294	-261	0	0		0	0	0	0	0
228	1	283	256	-1	409	365	17.3	33	MSapapp	-91	0	0	0		0	0	0	0	0
229	1	195	287	-1	495	194	19.0	27	ABalappppp	274	-601	0	0		0	0	0	0	0
230	1	4	252	-1	547	266	4.4	29	ABaraaapaa	701	0	0	0		0	0	0	0	0
231	1	68	13	-1	432	138	15.3	28	ABprpaappa	265	436	0	0		0	0	0	0	0
232	1	27	243	-1	286	180	7.7	27	ABprpppaap	86	0	0	0		0	0	0	0	0
233	1	18	186	-1	186	315	11.5	27	ABplapappp	114	0	0	0		0	0	0	0	0
234	1	66	213	-1	343	199	4.4	28	ABprpappap	50	0	0	0		0	0	0	0	0
235	1	99	220	-1	314	371	4.2	27	ABplppaapp	254	-165	0	0		0	0	0	0	0
236	1	134	11	-1	580	361	16.3	33	ABalapapa	325	519	0	0		0	0	0	0	0
237	1	135	185	-1	593	332	13.2	28	ABalaaapar	257	119	0	0		0	0	0	0	0
238	1	275	60	-1	567	363	11.5	27	ABalaaaarr	258	-614	0	0		0	0	0	0	0
239	1	282	187	-1	448	157	21.6	31	ABpraapapp	260	480	0	0		0	0	0	0	0
240	1	207	23	-1	496	287	9.7	28	ABaraapaap	429	0	0	0		0	0	0	0	0
241	1	278	74	-1	267	342	5.3	29	ABplpppaap	138	0	0	0		0	0	0	0	0
242	1	149	225	-1	479	233	7.5	28	ABarapaapp	256	404	0	0		0	0	0	0	0
243	1	5	130	-1	250	138	21.7	30	ABprapapaa	255	-824	0	0		0	0	0	0	0
244	1	12	283	-1	280	160	22.3	37	ABarppppa	330	-482	0	0		0	0	0	0	0
245	1	305	121	-1	597	213	17.4	29	ABalaaappl	255	171	0	0		0	0	0	0	0
246	1	69	264	-1	465	216	20.8	30	ABarpapapa	136	0	0	0		0	0	0	0	0
247	1	265	255	-1	215	165	20.2	35	ABarppppp	353	52	0	0		0	0	0	0	0
248	1	124	172	-1	406	315	3.8	32	ABplpappaa	284	-1101	0	0		0	0	0	0	0
249	1	246	100	308	498	264	22.9	35	ABarpaaap	247	-173	0	0		0	0	0	0	0
250	1	170	242	-1	300	102	16.0	29	ABprapaapp	251	230	0	0		0	0	0	0	0
251	1	251	211	-1	220	284	3.9	25	ABplpppapp	204	84	0	0		0	0	0	0	0
252	1	204	224	-1	339	100	18.4	27	ABprapaapa	249	157	0	0		0	0	0	0	0
253	1	256	93	-1	567	203	15.7	27	ABalaapapa	183	-1196	0	0		0	0	0	0	0
254	1	44	233	-1	486	308	19.0	29	MSaaaapp	253	-379	0	0		0	0	0	0	0
255	1	271	176	-1	257	198	14.1	37	Eprp	83	0	0	0		0	0	0	0	0
256	1	174	101	-1	485	173	22.5	30	ABpraapaap	237	148	0	0		0	0	0	0	0
257	1	303	89	-1	406	181	21.7	30	ABarpapppa	285	-384	0	0		0	0	0	0	0
258	1	63	190	-1	317	205	17.1	38	Epra	385	1646	0	0		0	0	0	0	0
259	1	85	209	-1	204	160	12.2	29	ABprapappp	267	701	0	0		0	0	0	0	0
260	1	153	45	-1	351	154	17.3	34	MSppppp	330	551	0	0		0	0	0	0	0
261	1	307	10	-1	555	296	6.2	26	ABaraaaaaa	266	110	0	0		0	0	0	0	0
262	1	232	115	-1	307	334	3.9	26	ABplppppaa	250	-127	0	0		0	0	0	0	0
263	1	241	297	-1	382	272	22.8	34	ABarpaappa	328	-474	0	0		0	0	0	0	0
264	1	93	15	-1	314	177	4.5	27	ABprpapppa	207	112	0	0		0	0	0	0	0
265	1	152	192	-1	233	196	3.9	29	ABprpppppp	259	1258	0	0		0	0	0	0	0
266	1	82	122	-1	448	253	12.3	29	ABaraapppp	147	0	0	0		0	0	0	0	0
267	1	279	201	-1	379	304	18.1	32	Ealap	258	406	0	0		0	0	0	0	0
268	1	137	267	-1	510	303	15.4	31	MSaaapaa	281	-89	0	0		0	0	0	0	0
269	1	141	96	-1	601	259	17.9	27	ABalappapa	245	-473	0	0		0	0	0	0	0
270	1	235	284	-1	273	400	13.7	29	ABplappaaa	231	1440	0	0		0	0	0	0	0
271	1	83	97	-1	247	312	11.3	31	Cappa	-64	0	0	0		0	0	0	0	0
272	1	154	24	315	526	368	18.6	33	ABalapapp	266	139	0	0		0	0	0	0	0
273	1	94	278	-1	444	201	3.9	30	ABarappaaa	-219	0	0	0		0	0	0	0	0
274	1	276	289	-1	325	369	13.2	31	Dapa	303	-389	0	0		0	0	0	0	0
275	1	256	152	-1	543	168	15.2	26	ABalaapapp	188	1005	0	0		0	0	0	0	0
276	1	168	266	-1	312	115	9.0	28	ABprppappa	226	215	0	0		0	0	0	0	0
277	1	287	260	-1	351	156	13.3	31	Dppa	316	1277	0	0		0	0	0	0	0
278	1	159	292	-1	435	341	22.7	32	ABplaaaapp	237	-280	0	0		0	0	0	0	0
279	1	100	9	-1	392	292	8.7	33	MSaapap	74	0	0	0		0	0	0	0	0
280	1	141	271	-1	574	268	20.6	32	ABalappapp	170	0	0	0		0	0	0	0	0
281	1	299	275	-1	501	128	16.5	29	ABpraaapap	252	477	0	0		0	0	0	0	0
282	1	116	248	-1	437	114	12.5	31	ABprpaaapp	262	-126	0	0		0	0	0	0	0
283	1	263	249	-1	239	376	13.8	29	ABplappapa	249	-1217	0	0		0	0	0	0	0
284	1	119	232	-1	569	198	19.2	29	ABalaapppa	281	1684	0	0		0	0	0	0	0
285	1	208	120	-1	437	368	6.4	27	ABalpapapp	96	0	0	0		0	0	0	0	0
286	1	22	246	-1	534	175	18.7	31	ABalaapppp	266	480	0	0		0	0	0	0	0
287	1	224	72	-1	221	337	20.2	34	ABarppapp	52	0	0	0		0	0	0	0	0
288	1	199	236	-1	346	373	22.5	31	ABplaaappp	265	1065	0	0		0	0	0	0	0
289	1	160	285	-1	565	239	17.2	27	ABalapppaa	276	0	0	0		0	0	0	0	0
290	1	259	290	-1	582	228	10.7	25	ABalaapaaa	216	709	0	0		0	0	0	0	0
291	1	114	239	-1	278	211	3.7	30	ABprpapppp	40	0	0	0		0	0	0	0	0
292	1	166	159	-1	268	353	21.6	35	ABarppapa	303	45	0	0		0	0	0	0	0
293	1	54	51	-1	477	305	22.5	31	ABarpaapaa	251	-226	0	0		0	0	0	0	0
294	1	272	107	-1	335	303	3.7	27	ABplpapppa	220	-590	0	0		0	0	0	0	0
295	1	46	102	-1	469	293	6.4	27	ABalpapppa	508	0	0	0		0	0	0	0	0
296	1	157	237	-1	454	434	10.8	28	ABplpaaapa	309	0	0	0		0	0	0	0	0
297	1	146	88	-1	250	293	22.6	34	Caaaa	-102	0	0	0		0	0	0	0	0
298	1	6	118	-1	416	124	19.5	31	ABpraappap	265	-143	0	0		0	0	0	0	0
299	1	165	164	-1	433	336	4.2	27	ABalppapap	110	0	0	0		0	0	0	0	0
300	1	222	180	-1	563	380	13.6	26	ABalppaaaa	-87	0	0	0		0	0	0	0	0
301	1	306	227	-1	373	379	12.6	31	Daaa	280	1348	0	0		0	0	0	0	0
302	1	203	234	-1	291	328	14.4	32	Dapp	318	-1729	0	0		0	0	0	0	0
303	1	296	268	-1	169	299	18.4	35	Caapa	350	132	0	0		0	0	0	0	0
304	1	96	50	-1	335	283	22.4	32	ABarpaappp	265	719	0	0		0	0	0	0	0
305	1	173	210	-1	306	359	21.4	33	ABarppaap	135	0	0	0		0	0	0	0	0
306	1	293	206	-1	443	331	17.2	31	Ealaa	317	168	0	0		0	0	0	0	0
307	1	176	95	-1	407	384	21.9	30	ABplaaapap	284	419	0	0		0	0	0	0	0
308	1	167	223	-1	278	150	9.6	28	ABprppappp	201	-154	0	0		0	0	0	0	0
309	1	196	263	-1	343	123	20.8	29	ABprapaaap	360	0	0	0		0	0	0	0	0
310	1	284	182	-1	609	264	12.6	28	ABalaaapal	255	476	0	0		0	0	0	0	0
