# Supplementary material for: The AP-2 Transcription Factor APTF-2 Is Required for Neuroblast and Epidermal Morphogenesis in Caenorhabditis elegans Embryogenesis
Source: PLoS Genet. 2016 May 13;12(5):e1006048. doi: 10.1371/journal.pgen.1006048 (PMC4866721; doi:10.1371/journal.pgen.1006048)
Supplement: S3 Text — (ZIP) [file pgen.1006048.s031.zip › nuclei/t140-nuclei]

1	1	34	265	-1	186	355	11.1	28	ABplappapp	241	282	0	0		0	0	0	0	0
2	1	172	226	244	540	343	13.9	30	MSapaaa	143	0	0	0		0	0	0	0	0
3	1	6	40	-1	457	139	17.9	30	ABpraaappp	424	0	0	0		0	0	0	0	0
4	1	113	142	-1	471	420	21.5	29	ABplaapapa	262	286	0	0		0	0	0	0	0
5	1	176	15	-1	510	430	16.2	28	ABalpppapa	74	0	0	0		0	0	0	0	0
6	1	222	70	-1	202	151	15.6	29	ABprapappa	279	1277	0	0		0	0	0	0	0
7	1	178	254	-1	344	410	8.7	27	ABplppapaa	254	87	0	0		0	0	0	0	0
8	1	55	120	-1	509	243	18.5	30	MSpaaapa	306	172	0	0		0	0	0	0	0
9	1	279	55	-1	393	290	8.4	33	MSaapap	166	0	0	0		0	0	0	0	0
10	1	261	241	-1	553	300	5.6	28	ABaraaaaaa	261	648	0	0		0	0	0	0	0
11	1	236	304	314	582	354	16.5	31	ABalapapa	199	0	0	0		0	0	0	0	0
12	1	202	89	-1	467	417	13.9	28	ABplpaapaa	248	-173	0	0		0	0	0	0	0
13	1	231	131	-1	435	135	15.3	29	ABprpaappa	247	434	0	0		0	0	0	0	0
14	1	201	287	-1	411	216	5.4	31	ABarapappp	289	458	0	0		0	0	0	0	0
15	1	264	44	-1	316	180	4.4	26	ABprpapppa	258	-558	0	0		0	0	0	0	0
16	1	153	26	-1	607	273	14.6	33	ABalappaa	328	110	0	0		0	0	0	0	0
17	1	126	128	-1	541	211	11.3	26	MSppaaaa	217	-750	0	0		0	0	0	0	0
18	1	11	17	-1	520	256	11.0	28	ABaraappap	300	0	0	0		0	0	0	0	0
19	1	163	96	-1	461	115	21.0	28	ABpraappaa	-6	0	0	0		0	0	0	0	0
20	1	30	263	-1	276	390	8.9	26	ABplppappa	232	468	0	0		0	0	0	0	0
21	1	41	172	-1	441	245	5.1	26	ABarapapap	114	0	0	0		0	0	0	0	0
22	1	14	173	-1	344	163	4.8	26	ABprpapapp	267	-385	0	0		0	0	0	0	0
23	1	240	88	-1	495	293	9.6	29	ABaraapaap	422	0	0	0		0	0	0	0	0
24	1	272	177	-1	545	361	18.4	28	ABalapappa	221	143	0	0		0	0	0	0	0
25	1	83	212	-1	524	393	7.3	27	ABalpaappa	393	0	0	0		0	0	0	0	0
26	1	122	294	-1	465	407	9.6	27	ABplpaaaaa	231	-132	0	0		0	0	0	0	0
27	1	74	192	-1	537	361	6.0	25	ABalpaaaap	255	776	0	0		0	0	0	0	0
28	1	76	290	-1	314	414	20.1	31	ABplapaapa	294	347	0	0		0	0	0	0	0
29	1	42	25	-1	215	152	8.5	33	ABprapppp	102	0	0	0		0	0	0	0	0
30	1	99	116	-1	337	390	19.0	29	ABplapaaap	230	93	0	0		0	0	0	0	0
31	1	119	302	-1	257	254	13.2	36	Eplp	366	329	0	0		0	0	0	0	0
32	1	2	196	-1	509	146	12.5	27	ABpraaaapa	197	0	0	0		0	0	0	0	0
33	1	213	277	-1	466	213	5.4	28	ABarapapaa	56	0	0	0		0	0	0	0	0
34	1	77	297	-1	346	335	3.7	28	ABplpapapp	241	379	0	0		0	0	0	0	0
35	1	72	71	-1	453	210	8.7	28	ABarapappa	339	0	0	0		0	0	0	0	0
36	1	216	6	-1	275	309	4.3	27	ABplppppap	239	372	0	0		0	0	0	0	0
37	1	141	81	140	386	237	8.0	34	MSpapap	481	0	0	0		0	0	0	0	0
38	1	181	48	-1	356	306	6.5	29	MSaappa	355	0	0	0		0	0	0	0	0
39	1	125	207	-1	558	382	21.2	30	ABplaaaaaa	291	80	0	0		0	0	0	0	0
40	1	185	143	-1	304	141	4.1	27	ABprppppaa	208	178	0	0		0	0	0	0	0
41	1	15	43	-1	522	290	18.3	31	MSaaaapa	395	0	0	0		0	0	0	0	0
42	1	73	114	-1	431	440	14.3	29	ABplpaapap	279	-219	0	0		0	0	0	0	0
43	1	21	22	-1	565	249	12.9	27	MSpaaaaa	75	0	0	0		0	0	0	0	0
44	1	54	5	-1	507	304	12.5	30	ABaraapapa	305	-349	0	0		0	0	0	0	0
45	1	260	219	-1	356	154	17.1	35	MSppppp	317	549	0	0		0	0	0	0	0
46	1	43	186	-1	201	212	8.6	35	Cpppa	351	46	0	0		0	0	0	0	0
47	1	24	178	-1	464	183	11.8	29	MSppaap	264	-1408	0	0		0	0	0	0	0
48	1	82	46	-1	560	303	8.9	28	ABalpaapaa	258	697	0	0		0	0	0	0	0
49	1	112	213	-1	392	133	21.4	30	ABprapaaaa	240	85	0	0		0	0	0	0	0
50	1	304	58	-1	338	279	22.5	32	ABarpaappp	323	1368	0	0		0	0	0	0	0
51	1	293	187	-1	476	302	22.4	31	ABarpaapaa	261	379	0	0		0	0	0	0	0
52	1	36	284	-1	570	228	7.9	27	ABalaaaalp	869	0	0	0		0	0	0	0	0
53	1	117	269	-1	318	419	13.5	30	ABplaapppp	367	0	0	0		0	0	0	0	0
54	1	183	83	-1	434	407	9.3	28	ABplpaaaap	275	830	0	0		0	0	0	0	0
55	1	215	29	-1	263	278	5.2	26	ABplpppppa	240	0	0	0		0	0	0	0	0
56	1	51	153	-1	397	434	13.0	30	ABplpaappa	227	-120	0	0		0	0	0	0	0
57	1	191	7	-1	514	319	6.9	29	ABalpaapap	297	-755	0	0		0	0	0	0	0
58	1	134	228	-1	421	335	9.8	29	MSappaa	-196	0	0	0		0	0	0	0	0
59	1	138	183	-1	503	160	9.5	29	ABprpaaaaa	236	161	0	0		0	0	0	0	0
60	1	238	136	-1	569	361	11.2	28	ABalaaaarr	73	0	0	0		0	0	0	0	0
61	1	174	270	-1	185	192	17.1	33	Cppaa	308	-19	0	0		0	0	0	0	0
62	1	109	317	-1	467	260	4.1	28	ABarapaaap	227	92	0	0		0	0	0	0	0
63	1	205	175	-1	561	188	9.0	27	ABalaapaap	276	107	0	0		0	0	0	0	0
64	1	135	77	-1	439	290	10.1	28	MSaapaaa	77	0	0	0		0	0	0	0	0
65	1	9	91	-1	316	323	7.4	33	MSaappp	131	0	0	0		0	0	0	0	0
66	1	157	169	-1	499	388	9.2	28	ABalpaappp	244	0	0	0		0	0	0	0	0
67	1	208	223	-1	536	233	24.4	32	ABarpapaaa	277	-326	0	0		0	0	0	0	0
68	1	196	184	-1	540	213	22.1	29	ABalappppa	270	1660	0	0		0	0	0	0	0
69	1	210	268	-1	170	305	14.6	32	Caapp	291	28	0	0		0	0	0	0	0
70	1	47	252	-1	239	315	5.4	29	ABplpppapa	289	490	0	0		0	0	0	0	0
71	1	198	66	-1	402	368	6.6	27	ABplpapaaa	233	42	0	0		0	0	0	0	0
72	1	287	9	-1	218	337	19.8	35	ABarppapp	337	-241	0	0		0	0	0	0	0
73	1	177	139	-1	234	273	7.5	33	Cappp	300	-536	0	0		0	0	0	0	0
74	1	241	85	-1	267	341	5.5	28	ABplpppaap	144	0	0	0		0	0	0	0	0
75	1	219	233	-1	290	267	4.1	27	ABplpapppp	243	443	0	0		0	0	0	0	0
76	1	194	129	-1	206	183	5.1	24	ABprpppapp	555	0	0	0		0	0	0	0	0
77	1	1	1	-1	467	108	11.7	26	ABprpaaapa	243	-38	0	0		0	0	0	0	0
78	1	144	32	-1	576	297	13.3	26	MSaaaaaa	219	0	0	0		0	0	0	0	0
79	1	27	246	-1	555	397	15.2	28	ABalpppaaa	118	0	0	0		0	0	0	0	0
80	1	142	67	-1	538	406	18.4	28	ABalpppaap	70	0	0	0		0	0	0	0	0
81	1	56	164	174	350	312	15.0	36	Ealp	240	-214	0	0		0	0	0	0	0
82	1	18	220	-1	520	228	7.7	25	ABarapaapa	216	-300	0	0		0	0	0	0	0
83	1	101	36	-1	164	268	9.6	30	Cpappd	224	1165	0	0		0	0	0	0	0
84	1	120	90	-1	196	290	22.4	35	Caaap	336	-1143	0	0		0	0	0	0	0
85	1	118	176	-1	605	232	13.7	26	ABalaaappr	237	512	0	0		0	0	0	0	0
86	1	97	63	-1	400	298	12.6	31	MSaapaap	283	1132	0	0		0	0	0	0	0
87	1	3	42	-1	168	200	12.2	33	Cppap	321	-604	0	0		0	0	0	0	0
88	1	297	315	-1	253	293	22.6	34	Caaaa	322	-87	0	0		0	0	0	0	0
89	1	257	165	-1	406	181	21.5	31	ABarpapppa	250	359	0	0		0	0	0	0	0
90	1	40	168	-1	477	154	6.2	28	ABarappppa	266	1170	0	0		0	0	0	0	0
91	1	225	188	-1	466	284	12.8	28	ABaraapapp	250	140	0	0		0	0	0	0	0
92	1	86	37	-1	546	290	11.6	31	ABaraaaap	262	1364	0	0		0	0	0	0	0
93	1	253	194	-1	565	204	15.5	28	ABalaapapa	219	346	0	0		0	0	0	0	0
94	1	13	82	-1	249	141	9.0	29	ABprapppa	305	0	0	0		0	0	0	0	0
95	1	307	278	-1	409	379	22.2	30	ABplaaapap	255	-833	0	0		0	0	0	0	0
96	1	269	154	-1	602	254	16.8	26	ABalappapa	253	472	0	0		0	0	0	0	0
97	1	271	229	-1	245	312	11.6	32	Cappa	-63	0	0	0		0	0	0	0	0
98	1	188	240	-1	361	104	13.5	30	ABpraapppp	283	279	0	0		0	0	0	0	0
99	1	38	24	-1	547	280	15.5	31	MSaaaaap	36	0	0	0		0	0	0	0	0
100	1	249	260	-1	517	266	22.4	28	ABarpaaapa	211	184	0	0		0	0	0	0	0
101	1	256	280	-1	490	173	22.4	28	ABpraapaap	240	97	0	0		0	0	0	0	0
102	1	295	49	-1	468	292	6.3	26	ABalpapppa	238	-129	0	0		0	0	0	0	0
103	1	49	257	-1	376	155	7.7	28	ABprpapaap	250	-178	0	0		0	0	0	0	0
104	1	61	38	-1	454	358	11.5	28	MSapaap	136	0	0	0		0	0	0	0	0
105	1	168	134	-1	352	425	15.9	30	ABplaapppa	413	0	0	0		0	0	0	0	0
106	1	16	191	-1	248	363	6.6	26	ABplppappp	25	0	0	0		0	0	0	0	0
107	1	294	259	-1	332	300	3.6	27	ABplpapppa	43	0	0	0		0	0	0	0	0
108	1	175	262	-1	507	198	6.6	27	ABaraaappp	65	0	0	0		0	0	0	0	0
109	1	46	205	-1	536	142	15.8	27	ABpraaapaa	95	0	0	0		0	0	0	0	0
110	1	68	64	-1	408	104	13.6	28	ABprpaappp	87	0	0	0		0	0	0	0	0
111	1	58	234	-1	554	243	20.9	31	ABalapppap	309	201	0	0		0	0	0	0	0
112	1	64	97	197	303	269	17.8	38	Epla	382	-1269	0	0		0	0	0	0	0
113	1	104	51	-1	525	239	15.6	30	MSpaaaap	156	0	0	0		0	0	0	0	0
114	1	217	52	-1	243	121	14.4	30	ABprappapp	424	0	0	0		0	0	0	0	0
115	1	262	87	-1	307	332	3.8	26	ABplppppaa	219	878	0	0		0	0	0	0	0
116	1	166	75	-1	455	410	17.2	28	ABalpppppa	282	-188	0	0		0	0	0	0	0
117	0	121	-1	-1	406	228	15.3	27		260	-559	0	0		0	0	0	0	0
118	1	298	199	-1	421	124	19.5	30	ABpraappap	255	240	0	0		0	0	0	0	0
119	1	184	318	-1	233	130	17.2	29	ABprapapap	247	230	0	0		0	0	0	0	0
120	1	285	3	-1	437	371	6.3	27	ABalpapapp	227	380	0	0		0	0	0	0	0
121	1	245	93	-1	596	212	16.3	29	ABalaaappl	270	484	0	0		0	0	0	0	0
122	1	266	303	-1	450	250	12.3	28	ABaraapppp	244	762	0	0		0	0	0	0	0
123	1	182	99	-1	491	402	18.4	28	ABalppppap	210	0	0	0		0	0	0	0	0
124	1	159	247	-1	458	185	17.6	32	MSppapp	-17	0	0	0		0	0	0	0	0
125	1	136	20	-1	530	286	8.1	26	ABaraapaaa	256	717	0	0		0	0	0	0	0
126	1	28	210	-1	368	435	12.1	29	ABplpaappp	-121	0	0	0		0	0	0	0	0
127	1	167	222	-1	336	240	13.8	36	Earp	361	445	0	0		0	0	0	0	0
128	1	17	286	-1	369	156	22.5	33	ABarpppaa	305	432	0	0		0	0	0	0	0
129	1	32	115	-1	192	342	14.3	29	ABplapappa	269	-67	0	0		0	0	0	0	0
130	1	243	279	-1	254	138	21.5	31	ABprapapaa	301	341	0	0		0	0	0	0	0
131	1	26	28	-1	449	149	8.4	29	ABarappppp	149	0	0	0		0	0	0	0	0
132	1	146	23	-1	484	242	11.2	28	ABaraapppa	82	0	0	0		0	0	0	0	0
133	1	173	300	-1	175	235	19.6	31	Cpaapp	302	-54	0	0		0	0	0	0	0
134	1	87	221	-1	438	441	19.4	29	ABplaappaa	41	0	0	0		0	0	0	0	0
135	1	132	266	-1	496	245	14.5	28	MSpaapaa	199	429	0	0		0	0	0	0	0
136	1	128	243	-1	391	360	10.4	31	MSappap	-115	0	0	0		0	0	0	0	0
137	1	62	151	-1	379	375	22.4	28	ABplaaappa	242	-838	0	0		0	0	0	0	0
138	1	85	47	-1	527	177	9.2	28	ABarapppaa	234	437	0	0		0	0	0	0	0
139	1	207	261	-1	443	138	4.4	29	ABarappapa	246	1119	0	0		0	0	0	0	0
140	1	22	256	-1	408	168	16.7	33	MSppppa	324	643	0	0		0	0	0	0	0
141	1	25	102	-1	477	142	10.6	30	ABprpaaaap	261	385	0	0		0	0	0	0	0
142	1	148	309	-1	503	228	4.6	27	ABarapaaaa	233	383	0	0		0	0	0	0	0
143	1	169	271	-1	287	125	6.8	28	ABprpppaaa	244	618	0	0		0	0	0	0	0
144	1	84	255	-1	478	439	17.7	28	ABalpppapp	365	0	0	0		0	0	0	0	0
145	1	89	72	-1	427	377	14.1	31	MSapppa	-99	0	0	0		0	0	0	0	0
146	1	67	30	-1	402	137	4.5	29	ABarappapp	254	830	0	0		0	0	0	0	0
147	1	199	61	-1	485	380	22.2	30	ABplaapaap	268	0	0	0		0	0	0	0	0
148	1	44	155	-1	496	151	18.1	30	ABpraaappa	160	0	0	0		0	0	0	0	0
149	1	57	54	-1	273	280	8.9	32	Capap	320	122	0	0		0	0	0	0	0
150	1	158	121	-1	429	237	9.1	29	MSpapaaa	-153	0	0	0		0	0	0	0	0
151	1	133	209	-1	486	336	22.4	29	ABplaaaapa	239	-539	0	0		0	0	0	0	0
152	1	275	238	-1	546	168	15.0	26	ABalaapapp	197	-574	0	0		0	0	0	0	0
153	1	12	208	-1	466	100	15.6	28	ABprpaapaa	274	0	0	0		0	0	0	0	0
154	1	152	296	-1	414	420	16.9	30	ABalpppppp	604	0	0	0		0	0	0	0	0
155	1	223	105	-1	375	118	6.3	27	ABprppaapa	231	-143	0	0		0	0	0	0	0
156	1	29	272	-1	532	299	22.5	32	ABarpaaaa	283	144	0	0		0	0	0	0	0
157	1	161	195	-1	421	436	10.7	28	ABplpaaapp	265	565	0	0		0	0	0	0	0
158	1	79	103	-1	480	137	14.3	27	ABpraaaapp	225	0	0	0		0	0	0	0	0
159	1	292	10	-1	266	353	21.3	35	ABarppapa	300	363	0	0		0	0	0	0	0
160	1	203	185	-1	289	324	10.6	34	Capaa	93	0	0	0		0	0	0	0	0
161	1	139	211	-1	292	398	16.6	30	ABplapaapp	271	142	0	0		0	0	0	0	0
162	1	35	86	-1	300	247	22.8	39	Cpaaa	392	1258	0	0		0	0	0	0	0
163	1	98	189	-1	478	328	6.1	25	ABalpappaa	515	0	0	0		0	0	0	0	0
164	1	299	299	-1	431	344	3.9	27	ABalppapap	265	514	0	0		0	0	0	0	0
165	1	140	34	-1	313	205	7.6	33	MSpappp	310	-598	0	0		0	0	0	0	0
166	1	206	27	-1	535	396	12.1	27	ABalppaaap	246	-289	0	0		0	0	0	0	0
167	1	45	80	-1	351	227	5.8	30	MSpappa	211	0	0	0		0	0	0	0	0
168	1	60	274	-1	224	228	4.3	32	Cpppp	281	210	0	0		0	0	0	0	0
169	1	192	267	-1	416	300	23.1	32	ABarpaapap	317	300	0	0		0	0	0	0	0
170	1	189	122	-1	370	365	4.1	27	ABplpapapa	266	-552	0	0		0	0	0	0	0
171	1	19	39	-1	524	344	23.4	30	ABplaaaaap	282	1316	0	0		0	0	0	0	0
172	1	248	158	-1	404	318	3.7	32	ABplpappaa	304	-161	0	0		0	0	0	0	0
173	1	101	292	-1	199	255	5.5	29	Cpappv	223	205	0	0		0	0	0	0	0
174	1	103	250	-1	464	258	17.7	31	MSpaaapp	309	-186	0	0		0	0	0	0	0
175	1	147	79	-1	592	260	9.5	28	ABalaaaala	270	193	0	0		0	0	0	0	0
176	1	255	12	-1	258	198	14.0	37	Eprp	374	183	0	0		0	0	0	0	0
177	1	115	18	-1	389	183	4.4	28	ABprpappaa	106	0	0	0		0	0	0	0	0
178	1	39	125	-1	514	117	13.7	27	ABpraaaaap	252	0	0	0		0	0	0	0	0
179	1	78	59	-1	397	188	10.7	30	MSpppap	256	1048	0	0		0	0	0	0	0
180	1	300	148	-1	567	375	13.5	27	ABalppaaaa	424	0	0	0		0	0	0	0	0
181	1	33	276	-1	496	351	12.2	28	ABalpaaapp	235	-873	0	0		0	0	0	0	0
182	1	310	146	-1	605	268	11.8	28	ABalaaapal	282	992	0	0		0	0	0	0	0
183	1	91	2	-1	359	201	22.1	32	ABarpapppp	314	996	0	0		0	0	0	0	0
184	1	164	232	-1	386	429	19.4	30	ABplaappap	272	1656	0	0		0	0	0	0	0
185	1	237	11	-1	593	335	12.9	28	ABalaaapar	268	143	0	0		0	0	0	0	0
186	1	233	160	-1	190	312	11.4	28	ABplapappp	157	0	0	0		0	0	0	0	0
187	1	239	224	-1	452	158	21.5	30	ABpraapapp	288	794	0	0		0	0	0	0	0
188	1	129	14	-1	336	383	5.4	26	ABplppaapa	233	378	0	0		0	0	0	0	0
189	1	93	152	-1	286	372	5.8	28	ABplpppaaa	224	89	0	0		0	0	0	0	0
190	1	258	258	-1	320	203	17.5	37	Epra	368	-264	0	0		0	0	0	0	0
191	1	5	68	-1	540	218	6.2	27	ABaraaappa	-7	0	0	0		0	0	0	0	0
192	1	265	111	-1	237	195	3.8	28	ABprpppppp	236	1	0	0		0	0	0	0	0
193	1	70	145	-1	501	268	5.8	29	ABaraaapap	195	0	0	0		0	0	0	0	0
194	1	53	119	-1	238	366	9.8	27	ABplappaap	257	1116	0	0		0	0	0	0	0
195	1	124	218	-1	317	99	12.1	28	ABprappaaa	425	0	0	0		0	0	0	0	0
196	1	100	217	-1	519	396	22.5	29	ABplaapaaa	551	0	0	0		0	0	0	0	0
197	1	143	137	-1	426	287	5.9	29	ABalpapppp	157	0	0	0		0	0	0	0	0
198	1	200	311	-1	370	148	3.6	27	ABprpapapa	266	179	0	0		0	0	0	0	0
199	1	211	281	-1	328	144	23.3	36	ABarpppap	351	413	0	0		0	0	0	0	0
200	1	171	236	-1	369	387	6.6	28	ABplpapaap	209	0	0	0		0	0	0	0	0
201	1	267	62	-1	381	302	18.3	32	Ealap	322	109	0	0		0	0	0	0	0
202	1	190	144	-1	385	109	17.4	30	ABpraapppa	-13	0	0	0		0	0	0	0	0
203	1	127	50	-1	559	340	20.5	32	ABalapaapp	222	-62	0	0		0	0	0	0	0
204	1	80	84	-1	183	334	8.6	25	ABplappppa	224	239	0	0		0	0	0	0	0
205	1	111	201	-1	312	177	13.4	33	Dppp	338	835	0	0		0	0	0	0	0
206	1	306	33	-1	444	327	17.1	32	Ealaa	293	426	0	0		0	0	0	0	0
207	1	52	112	-1	567	332	8.1	26	ABalpaaaaa	212	288	0	0		0	0	0	0	0
208	1	221	264	-1	484	182	5.0	27	ABarapppap	250	71	0	0		0	0	0	0	0
209	1	259	74	-1	207	159	11.7	28	ABprapappp	278	118	0	0		0	0	0	0	0
210	1	305	138	-1	303	358	21.4	34	ABarppaap	323	419	0	0		0	0	0	0	0
211	1	251	301	-1	227	278	3.6	25	ABplpppapp	217	407	0	0		0	0	0	0	0
212	1	186	305	-1	512	186	14.2	28	MSppapaa	172	0	0	0		0	0	0	0	0
213	1	234	156	-1	346	200	4.6	27	ABprpappap	231	30	0	0		0	0	0	0	0
214	1	108	282	-1	527	170	21.7	31	ABpraapaaa	279	545	0	0		0	0	0	0	0
215	1	4	181	-1	365	426	8.2	24	ABplppaaap	210	905	0	0		0	0	0	0	0
216	1	214	118	-1	473	359	7.7	29	ABalpapapa	-71	0	0	0		0	0	0	0	0
217	1	137	100	-1	574	190	12.3	29	ABalaappa	177	0	0	0		0	0	0	0	0
218	1	75	149	-1	366	283	3.6	26	ABplpappap	240	-55	0	0		0	0	0	0	0
219	1	218	106	-1	528	351	9.5	27	ABalpaaapa	257	883	0	0		0	0	0	0	0
220	1	235	316	-1	309	372	4.2	28	ABplppaapp	238	-188	0	0		0	0	0	0	0
221	1	187	126	-1	274	161	4.7	28	ABprppppap	-87	0	0	0		0	0	0	0	0
222	1	195	249	-1	495	218	23.3	30	ABarpapaap	298	-1003	0	0		0	0	0	0	0
223	1	308	293	-1	277	150	9.8	30	ABprppappp	228	-162	0	0		0	0	0	0	0
224	1	252	214	-1	339	99	18.6	29	ABprapaapa	-40	0	0	0		0	0	0	0	0
225	1	242	76	-1	480	232	7.7	29	ABarapaapp	267	401	0	0		0	0	0	0	0
226	0	92	-1	-1	441	243	23.5	32		294	2	0	0		0	0	0	0	0
227	1	301	225	-1	378	378	12.5	31	Daaa	285	406	0	0		0	0	0	0	0
228	1	180	132	-1	250	389	20.3	31	ABplapapaa	306	-701	0	0		0	0	0	0	0
229	1	10	171	-1	330	150	7.7	28	ABprppapap	252	158	0	0		0	0	0	0	0
230	1	69	239	-1	357	184	9.8	28	Dpap	293	0	0	0		0	0	0	0	0
231	1	107	98	-1	277	138	12.8	29	ABprappaap	318	0	0	0		0	0	0	0	0
232	1	284	19	-1	569	199	18.6	30	ABalaapppa	267	1343	0	0		0	0	0	0	0
233	1	254	53	-1	484	306	18.9	30	MSaaaapp	301	-351	0	0		0	0	0	0	0
234	1	302	94	-1	291	328	14.7	33	Dapp	335	-210	0	0		0	0	0	0	0
235	1	220	298	-1	326	117	5.7	28	ABprppaapp	229	477	0	0		0	0	0	0	0
236	1	288	133	-1	347	374	22.3	29	ABplaaappp	290	972	0	0		0	0	0	0	0
237	1	296	157	-1	457	432	10.8	26	ABplpaaapa	245	-311	0	0		0	0	0	0	0
238	1	63	108	-1	420	157	6.8	28	ABprpapaaa	508	0	0	0		0	0	0	0	0
239	1	291	4	-1	278	209	3.7	29	ABprpapppp	357	0	0	0		0	0	0	0	0
240	1	114	190	-1	607	312	16.4	33	ABalapaaa	328	288	0	0		0	0	0	0	0
241	1	162	78	-1	507	421	12.5	29	ABalppaapp	280	447	0	0		0	0	0	0	0
242	1	250	320	-1	310	102	15.8	30	ABprapaapp	249	546	0	0		0	0	0	0	0
243	1	232	35	-1	286	178	7.8	26	ABprpppaap	266	174	0	0		0	0	0	0	0
244	1	170	124	-1	519	385	15.4	27	ABalppppaa	276	176	0	0		0	0	0	0	0
245	1	197	95	-1	488	145	21.5	29	ABpraapapa	265	351	0	0		0	0	0	0	0
246	1	286	204	-1	535	178	18.4	30	ABalaapppp	299	-132	0	0		0	0	0	0	0
247	1	110	60	-1	449	281	15.4	31	MSaaapp	79	0	0	0		0	0	0	0	0
248	1	282	162	-1	441	115	12.6	30	ABprpaaapp	241	-453	0	0		0	0	0	0	0
249	1	283	242	-1	237	375	13.7	29	ABplappapa	254	0	0	0		0	0	0	0	0
250	1	48	179	-1	257	206	6.7	27	ABprpppppa	222	564	0	0		0	0	0	0	0
251	1	150	127	-1	370	375	16.1	32	MSapppp	35	0	0	0		0	0	0	0	0
252	1	230	231	-1	542	269	4.9	28	ABaraaapaa	322	0	0	0		0	0	0	0	0
253	1	102	159	-1	550	151	12.4	27	ABpraaaaaa	264	2	0	0		0	0	0	0	0
254	1	193	235	-1	340	346	10.0	30	Daap	-52	0	0	0		0	0	0	0	0
255	1	247	203	-1	219	164	20.3	34	ABarppppp	341	-665	0	0		0	0	0	0	0
256	1	228	104	-1	408	362	17.4	32	MSapapp	276	-722	0	0		0	0	0	0	0
257	1	123	92	-1	424	119	10.4	31	ABprppaaaa	281	482	0	0		0	0	0	0	0
258	1	151	147	-1	476	337	15.5	27	MSaaapap	259	429	0	0		0	0	0	0	0
259	1	227	295	-1	410	386	3.5	30	ABalppappp	245	-346	0	0		0	0	0	0	0
260	1	277	313	-1	354	157	12.9	31	Dppa	275	319	0	0		0	0	0	0	0
261	1	59	130	-1	148	245	15.1	35	Cpapa	354	500	0	0		0	0	0	0	0
262	1	131	251	-1	276	128	17.6	30	ABprappapa	243	171	0	0		0	0	0	0	0
263	1	309	285	-1	351	118	21.2	28	ABprapaaap	258	-584	0	0		0	0	0	0	0
264	1	246	109	-1	469	213	20.8	29	ABarpapapa	290	396	0	0		0	0	0	0	0
265	1	23	135	-1	270	237	5.8	25	ABplpppppp	177	0	0	0		0	0	0	0	0
266	1	276	289	-1	313	116	8.6	28	ABprppappa	241	841	0	0		0	0	0	0	0
267	1	268	321	-1	510	305	15.4	32	MSaaapaa	320	842	0	0		0	0	0	0	0
268	1	303	167	-1	172	296	18.6	36	Caapa	359	-451	0	0		0	0	0	0	0
269	1	154	57	-1	247	176	7.0	29	ABprpppapa	239	-876	0	0		0	0	0	0	0
270	1	81	65	-1	596	315	9.8	27	ABalaaaarl	453	0	0	0		0	0	0	0	0
271	1	280	56	-1	580	277	21.1	31	ABalappapp	312	979	0	0		0	0	0	0	0
272	1	88	170	-1	448	327	6.9	28	ABalpappap	279	0	0	0		0	0	0	0	0
273	1	96	107	-1	544	249	8.7	27	ABaraappaa	192	0	0	0		0	0	0	0	0
274	1	116	117	-1	453	216	15.4	29	MSpaapap	244	-186	0	0		0	0	0	0	0
275	1	281	310	-1	505	125	16.5	29	ABpraaapap	253	166	0	0		0	0	0	0	0
276	1	209	31	-1	307	396	8.1	28	ABplppapap	254	427	0	0		0	0	0	0	0
277	1	94	307	-1	214	357	16.5	31	ABplapapap	83	0	0	0		0	0	0	0	0
278	1	273	275	-1	443	200	3.7	29	ABarappaaa	106	0	0	0		0	0	0	0	0
279	1	71	8	-1	392	411	8.3	27	ABplppaaaa	139	0	0	0		0	0	0	0	0
280	1	37	123	-1	501	212	11.3	27	MSppaaap	230	-530	0	0		0	0	0	0	0
281	1	160	182	-1	514	418	9.7	27	ABalppaapa	227	629	0	0		0	0	0	0	0
282	1	212	16	-1	395	249	11.7	31	MSpapaap	261	-830	0	0		0	0	0	0	0
283	1	244	200	-1	279	162	22.6	36	ABarppppa	352	762	0	0		0	0	0	0	0
284	1	270	288	-1	267	398	14.0	28	ABplappaaa	124	0	0	0		0	0	0	0	0
285	1	289	163	-1	571	238	17.7	28	ABalapppaa	227	594	0	0		0	0	0	0	0
286	1	145	41	-1	451	405	5.6	27	ABalppappa	276	38	0	0		0	0	0	0	0
287	1	229	161	-1	499	198	19.5	28	ABalappppp	-264	0	0	0		0	0	0	0	0
288	1	130	230	273	401	252	18.6	36	Eara	320	-175	0	0		0	0	0	0	0
289	1	274	248	-1	329	370	13.4	31	Dapa	299	112	0	0		0	0	0	0	0
290	1	290	206	-1	582	227	10.6	26	ABalaapaaa	180	-252	0	0		0	0	0	0	0
291	1	8	45	-1	422	185	3.5	29	ABarappaap	245	718	0	0		0	0	0	0	0
292	1	278	245	-1	436	340	22.5	31	ABplaaaapp	257	335	0	0		0	0	0	0	0
293	1	156	113	-1	486	375	4.2	28	ABalpapaap	211	461	0	0		0	0	0	0	0
294	1	50	141	-1	431	186	11.8	30	MSpppaa	300	1060	0	0		0	0	0	0	0
295	1	95	150	-1	445	250	21.5	28	ABarpapapp	216	414	0	0		0	0	0	0	0
296	1	106	73	-1	592	308	19.3	31	ABalapaapa	-87	0	0	0		0	0	0	0	0
297	1	263	13	-1	384	273	22.9	35	ABarpaappa	465	0	0	0		0	0	0	0	0
298	1	204	110	-1	221	339	9.4	31	ABplapppa	118	0	0	0		0	0	0	0	0
299	1	149	180	-1	473	375	15.4	30	MSapapa	291	45	0	0		0	0	0	0	0
300	1	155	227	-1	572	264	7.1	25	ABaraaaaap	243	234	0	0		0	0	0	0	0
301	1	20	198	-1	233	218	22.7	34	Cpaapa	316	1651	0	0		0	0	0	0	0
302	1	165	312	-1	394	166	13.5	30	Dpaa	274	-581	0	0		0	0	0	0	0
303	1	65	216	-1	357	113	9.3	29	ABprppapaa	161	0	0	0		0	0	0	0	0
304	1	7	253	-1	370	334	23.0	33	ABarppaaa	331	-569	0	0		0	0	0	0	0
305	1	105	283	-1	386	122	10.0	25	ABprppaaap	185	-840	0	0		0	0	0	0	0
306	1	186	306	-1	479	183	15.4	28	MSppapap	200	-145	0	0		0	0	0	0	0
307	1	224	237	-1	510	354	4.7	28	ABalpapaaa	240	161	0	0		0	0	0	0	0
308	1	249	319	-1	477	261	22.4	30	ABarpaaapp	256	759	0	0		0	0	0	0	0
309	1	66	291	-1	434	403	21.7	31	ABplaapapp	258	-1183	0	0		0	0	0	0	0
310	1	90	101	-1	448	363	21.8	28	ABplaaapaa	207	0	0	0		0	0	0	0	0
311	1	226	193	-1	365	396	19.7	28	ABplapaaaa	406	0	0	0		0	0	0	0	0
312	1	31	308	-1	433	98	16.5	29	ABprpaapap	231	1466	0	0		0	0	0	0	0
313	1	179	215	-1	458	369	3.2	28	ABalppapaa	165	0	0	0		0	0	0	0	0
314	1	80	202	-1	201	296	5.5	25	ABplappppp	225	628	0	0		0	0	0	0	0
315	1	272	166	-1	508	367	20.2	27	ABalapappp	196	0	0	0		0	0	0	0	0
316	1	92	69	-1	425	217	22.95	34	ABarpappa	342	-349	0	0		0	0	0	0	0
