# Supplementary material for: The AP-2 Transcription Factor APTF-2 Is Required for Neuroblast and Epidermal Morphogenesis in Caenorhabditis elegans Embryogenesis
Source: PLoS Genet. 2016 May 13;12(5):e1006048. doi: 10.1371/journal.pgen.1006048 (PMC4866721; doi:10.1371/journal.pgen.1006048)
Supplement: S3 Text — (ZIP) [file pgen.1006048.s031.zip › nuclei/t141-nuclei]

1	1	77	283	-1	474	111	11.8	27	ABprpaaapa	259	-116	0	0		0	0	0	0	0
2	1	183	25	-1	359	202	22.1	33	ABarpapppp	294	90	0	0		0	0	0	0	0
3	1	120	53	-1	432	374	6.2	27	ABalpapapp	231	723	0	0		0	0	0	0	0
4	1	239	255	-1	281	212	3.6	29	ABprpapppp	259	-40	0	0		0	0	0	0	0
5	1	44	8	-1	503	298	12.6	31	ABaraapapa	-95	0	0	0		0	0	0	0	0
6	1	36	94	-1	274	308	4.5	28	ABplppppap	229	78	0	0		0	0	0	0	0
7	1	57	36	-1	511	319	7.4	31	ABalpaapap	296	360	0	0		0	0	0	0	0
8	1	279	201	-1	388	414	8.2	28	ABplppaaaa	88	0	0	0		0	0	0	0	0
9	1	72	139	-1	222	337	20.2	35	ABarppapp	123	0	0	0		0	0	0	0	0
10	1	159	271	-1	268	352	21.3	34	ABarppapa	-118	0	0	0		0	0	0	0	0
11	1	185	259	-1	597	328	12.2	29	ABalaaapar	283	759	0	0		0	0	0	0	0
12	1	176	282	-1	264	195	14.1	37	Eprp	367	-224	0	0		0	0	0	0	0
13	1	297	244	-1	388	277	23.3	33	ABarpaappa	338	-190	0	0		0	0	0	0	0
14	1	188	273	-1	330	382	5.4	26	ABplppaapa	265	206	0	0		0	0	0	0	0
15	1	5	230	-1	506	431	15.7	29	ABalpppapa	262	-230	0	0		0	0	0	0	0
16	1	282	120	-1	393	249	11.6	30	MSpapaap	114	0	0	0		0	0	0	0	0
17	1	18	42	-1	522	256	11.3	28	ABaraappap	447	0	0	0		0	0	0	0	0
18	1	177	127	-1	391	184	4.3	27	ABprpappaa	268	921	0	0		0	0	0	0	0
19	1	232	223	-1	572	200	18.5	31	ABalaapppa	110	0	0	0		0	0	0	0	0
20	1	125	226	-1	528	287	8.4	26	ABaraapaaa	129	0	0	0		0	0	0	0	0
21	0	117	-1	-1	409	231	15.1	28		238	89	0	0		0	0	0	0	0
22	1	43	67	-1	563	248	13.1	27	MSpaaaaa	97	0	0	0		0	0	0	0	0
23	1	132	258	-1	484	241	11.4	29	ABaraapppa	236	-861	0	0		0	0	0	0	0
24	1	99	47	-1	550	284	15.5	30	MSaaaaap	-65	0	0	0		0	0	0	0	0
25	1	29	116	-1	216	148	8.4	33	ABprapppp	95	0	0	0		0	0	0	0	0
26	1	16	43	-1	609	276	15.0	31	ABalappaa	23	0	0	0		0	0	0	0	0
27	1	166	264	-1	540	394	12.1	28	ABalppaaap	275	958	0	0		0	0	0	0	0
28	1	131	213	-1	449	143	8.4	29	ABarappppp	547	0	0	0		0	0	0	0	0
29	1	55	101	-1	261	274	5.2	28	ABplpppppa	354	0	0	0		0	0	0	0	0
30	1	146	168	-1	401	135	4.6	27	ABarappapp	228	208	0	0		0	0	0	0	0
31	1	276	285	-1	304	394	7.9	28	ABplppapap	229	736	0	0		0	0	0	0	0
32	1	78	207	-1	575	293	12.8	27	MSaaaaaa	-128	0	0	0		0	0	0	0	0
33	1	206	34	-1	443	326	17.0	30	Ealaa	300	102	0	0		0	0	0	0	0
34	1	165	20	-1	311	202	7.6	34	MSpappp	62	0	0	0		0	0	0	0	0
35	1	243	28	-1	285	178	7.8	28	ABprpppaap	160	0	0	0		0	0	0	0	0
36	1	83	296	-1	162	267	10.4	31	Cpappd	272	867	0	0		0	0	0	0	0
37	1	92	16	-1	545	297	11.7	32	ABaraaaap	154	0	0	0		0	0	0	0	0
38	1	104	147	-1	456	357	11.4	31	MSapaap	53	0	0	0		0	0	0	0	0
39	1	171	257	-1	526	344	23.4	32	ABplaaaaap	269	30	0	0		0	0	0	0	0
40	1	3	202	-1	458	143	18.3	29	ABpraaappp	287	-231	0	0		0	0	0	0	0
41	1	286	78	-1	455	404	6.2	27	ABalppappa	271	67	0	0		0	0	0	0	0
42	1	87	3	-1	168	200	12.1	33	Cppap	317	227	0	0		0	0	0	0	0
43	1	41	66	-1	523	289	18.4	31	MSaaaapa	303	345	0	0		0	0	0	0	0
44	1	15	193	-1	315	185	4.4	27	ABprpapppa	211	-432	0	0		0	0	0	0	0
45	1	291	151	-1	424	187	3.4	28	ABarappaap	221	107	0	0		0	0	0	0	0
46	1	48	68	-1	559	303	8.5	28	ABalpaapaa	52	0	0	0		0	0	0	0	0
47	1	138	113	-1	528	178	8.6	27	ABarapppaa	320	0	0	0		0	0	0	0	0
48	1	38	235	-1	352	304	6.4	30	MSaappa	101	0	0	0		0	0	0	0	0
49	1	102	182	-1	466	290	6.5	26	ABalpapppa	-70	0	0	0		0	0	0	0	0
50	1	203	256	-1	561	343	20.4	31	ABalapaapp	273	0	0	0		0	0	0	0	0
51	1	113	105	-1	524	236	15.5	31	MSpaaaap	175	0	0	0		0	0	0	0	0
52	1	114	141	-1	250	128	14.5	29	ABprappapp	263	-197	0	0		0	0	0	0	0
53	1	233	158	-1	485	305	19.4	29	MSaaaapp	235	0	0	0		0	0	0	0	0
54	1	149	160	-1	271	282	8.9	33	Capap	280	-1114	0	0		0	0	0	0	0
55	1	9	187	-1	391	293	8.5	33	MSaapap	492	0	0	0		0	0	0	0	0
56	1	271	164	-1	581	279	21.2	30	ABalappapp	252	527	0	0		0	0	0	0	0
57	1	269	49	-1	247	178	7.1	28	ABprpppapa	248	34	0	0		0	0	0	0	0
58	1	50	197	-1	342	284	22.6	33	ABarpaappp	291	724	0	0		0	0	0	0	0
59	1	179	250	-1	398	187	10.6	30	MSpppap	268	406	0	0		0	0	0	0	0
60	1	247	85	-1	448	279	15.2	30	MSaaapp	289	78	0	0		0	0	0	0	0
61	1	147	218	-1	488	383	22.4	31	ABplaapaap	261	245	0	0		0	0	0	0	0
62	1	201	277	-1	383	305	18.5	33	Ealap	321	-114	0	0		0	0	0	0	0
63	1	86	310	-1	400	299	12.4	32	MSaapaap	266	190	0	0		0	0	0	0	0
64	1	110	137	-1	417	107	14.2	28	ABprpaappp	234	692	0	0		0	0	0	0	0
65	1	270	119	-1	594	316	9.5	28	ABalaaaarl	234	1082	0	0		0	0	0	0	0
66	1	71	241	-1	397	371	6.5	26	ABplpapaaa	254	-569	0	0		0	0	0	0	0
67	1	80	33	-1	535	408	18.0	28	ABalpppaap	80	0	0	0		0	0	0	0	0
68	1	191	130	-1	540	219	5.8	26	ABaraaappa	263	640	0	0		0	0	0	0	0
69	1	316	290	-1	423	216	22.9	34	ABarpappa	335	-143	0	0		0	0	0	0	0
70	1	6	236	-1	200	148	15.3	29	ABprapappa	262	-903	0	0		0	0	0	0	0
71	1	35	40	-1	453	210	8.6	28	ABarapappa	194	0	0	0		0	0	0	0	0
72	1	145	92	-1	428	379	13.8	31	MSapppa	596	0	0	0		0	0	0	0	0
73	1	296	46	-1	596	316	18.7	29	ABalapaapa	244	-404	0	0		0	0	0	0	0
74	1	209	52	-1	207	160	11.6	28	ABprapappp	250	97	0	0		0	0	0	0	0
75	1	116	88	-1	455	413	16.8	29	ABalpppppa	286	177	0	0		0	0	0	0	0
76	1	225	11	-1	480	232	7.8	28	ABarapaapp	282	129	0	0		0	0	0	0	0
77	1	64	200	-1	440	294	10.1	28	MSaapaaa	284	-61	0	0		0	0	0	0	0
78	1	241	322	-1	512	419	12.4	30	ABalppaapp	302	-486	0	0		0	0	0	0	0
79	1	175	125	-1	591	259	9.0	28	ABalaaaala	268	474	0	0		0	0	0	0	0
80	1	167	185	-1	348	227	5.7	30	MSpappa	-201	0	0	0		0	0	0	0	0
81	1	37	266	-1	368	242	7.7	26	MSpapapp	211	141	0	0		0	0	0	0	0
82	1	94	31	-1	251	143	9.4	30	ABprapppa	-12	0	0	0		0	0	0	0	0
83	1	54	136	-1	430	408	9.1	29	ABplpaaaap	198	0	0	0		0	0	0	0	0
84	1	204	294	-1	178	332	8.7	27	ABplappppa	202	231	0	0		0	0	0	0	0
85	1	74	251	-1	263	340	5.8	28	ABplpppaap	278	444	0	0		0	0	0	0	0
86	1	162	73	-1	303	242	22.7	39	Cpaaa	447	0	0	0		0	0	0	0	0
87	1	115	135	-1	303	331	3.6	26	ABplppppaa	237	-1010	0	0		0	0	0	0	0
88	1	23	41	-1	492	290	9.9	30	ABaraapaap	108	0	0	0		0	0	0	0	0
89	1	12	9	-1	470	418	13.4	27	ABplpaapaa	117	0	0	0		0	0	0	0	0
90	1	84	211	-1	201	290	22.4	35	Caaap	315	444	0	0		0	0	0	0	0
91	1	65	149	-1	312	326	7.5	33	MSaappp	116	0	0	0		0	0	0	0	0
92	1	257	252	-1	429	117	10.4	30	ABprppaaaa	257	-151	0	0		0	0	0	0	0
93	1	121	210	-1	601	213	16.1	29	ABalaaappl	253	1729	0	0		0	0	0	0	0
94	1	234	239	-1	289	326	15.4	33	Dapp	310	219	0	0		0	0	0	0	0
95	1	245	192	-1	489	151	21.7	28	ABpraapapa	52	0	0	0		0	0	0	0	0
96	1	19	69	-1	465	120	21.3	29	ABpraappaa	-2	0	0	0		0	0	0	0	0
97	1	112	298	-1	326	274	18.4	35	Eplaa	305	134	0	0		0	0	0	0	0
98	1	231	142	-1	283	136	12.6	29	ABprappaap	291	452	0	0		0	0	0	0	0
99	1	123	299	-1	493	404	18.1	27	ABalppppap	273	1103	0	0		0	0	0	0	0
100	1	217	51	-1	575	191	12.3	28	ABalaappa	238	176	0	0		0	0	0	0	0
101	1	310	215	-1	451	365	22.0	28	ABplaaapaa	225	-116	0	0		0	0	0	0	0
102	1	141	178	-1	479	143	10.5	31	ABprpaaaap	65	0	0	0		0	0	0	0	0
103	1	158	86	-1	485	138	14.2	28	ABpraaaapp	230	136	0	0		0	0	0	0	0
104	1	256	221	-1	412	365	17.4	32	MSapapp	317	-32	0	0		0	0	0	0	0
105	1	155	166	-1	374	120	6.1	27	ABprppaapa	230	507	0	0		0	0	0	0	0
106	1	219	95	-1	533	350	9.6	27	ABalpaaapa	239	-1009	0	0		0	0	0	0	0
107	1	273	71	-1	546	249	9.0	27	ABaraappaa	232	506	0	0		0	0	0	0	0
108	1	238	134	-1	420	156	7.0	27	ABprpapaaa	186	0	0	0		0	0	0	0	0
109	1	264	191	-1	473	215	21.1	29	ABarpapapa	260	-345	0	0		0	0	0	0	0
110	1	298	12	-1	219	338	9.6	31	ABplapppa	165	0	0	0		0	0	0	0	0
111	1	192	320	-1	241	195	3.8	28	ABprpppppp	16	0	0	0		0	0	0	0	0
112	1	207	81	-1	566	335	7.9	26	ABalpaaaaa	231	83	0	0		0	0	0	0	0
113	1	293	180	-1	484	374	4.6	28	ABalpapaap	147	0	0	0		0	0	0	0	0
114	1	42	1	-1	436	444	14.3	29	ABplpaapap	292	975	0	0		0	0	0	0	0
115	1	129	220	-1	190	345	14.5	29	ABplapappa	241	265	0	0		0	0	0	0	0
116	1	30	311	-1	340	386	19.3	29	ABplapaaap	262	70	0	0		0	0	0	0	0
117	1	274	240	-1	452	216	15.5	29	MSpaapap	283	-892	0	0		0	0	0	0	0
118	1	216	162	-1	467	355	7.6	29	ABalpapapa	243	1250	0	0		0	0	0	0	0
119	1	194	128	-1	238	367	9.9	27	ABplappaap	90	0	0	0		0	0	0	0	0
120	1	8	19	-1	510	248	18.6	29	MSpaaapa	277	976	0	0		0	0	0	0	0
121	1	150	89	-1	432	238	9.3	30	MSpapaaa	160	0	0	0		0	0	0	0	0
122	1	170	37	-1	366	367	3.9	27	ABplpapapa	257	-601	0	0		0	0	0	0	0
123	1	280	233	-1	502	209	10.9	26	MSppaaap	223	405	0	0		0	0	0	0	0
124	1	244	153	-1	517	385	15.3	27	ABalppppaa	-110	0	0	0		0	0	0	0	0
125	1	178	161	-1	524	123	13.7	26	ABpraaaaap	233	1199	0	0		0	0	0	0	0
126	1	221	307	-1	276	159	4.5	29	ABprppppap	256	1114	0	0		0	0	0	0	0
127	1	251	29	-1	371	376	16.3	31	MSapppp	328	0	0	0		0	0	0	0	0
128	1	17	262	-1	543	211	11.0	26	MSppaaaa	200	192	0	0		0	0	0	0	0
129	1	76	245	-1	214	182	5.1	24	ABprpppapp	215	1208	0	0		0	0	0	0	0
130	1	261	297	-1	149	246	15.4	36	Cpapa	340	187	0	0		0	0	0	0	0
131	1	13	231	-1	442	138	15.4	28	ABprpaappa	-174	0	0	0		0	0	0	0	0
132	1	228	100	-1	250	387	20.1	32	ABplapapaa	290	1630	0	0		0	0	0	0	0
133	1	236	54	-1	352	375	21.6	29	ABplaaappp	262	74	0	0		0	0	0	0	0
134	1	105	143	-1	349	427	15.8	30	ABplaapppa	284	88	0	0		0	0	0	0	0
135	1	265	106	-1	269	237	5.8	25	ABplpppppp	237	92	0	0		0	0	0	0	0
136	1	60	195	-1	574	365	10.6	29	ABalaaaarr	67	0	0	0		0	0	0	0	0
137	1	197	229	-1	422	286	6.1	30	ABalpapppp	87	0	0	0		0	0	0	0	0
138	1	210	177	-1	306	362	21.5	34	ABarppaap	311	478	0	0		0	0	0	0	0
139	1	73	102	-1	233	270	7.7	33	Cappp	293	95	0	0		0	0	0	0	0
140	1	37	159	-1	406	237	8.0	26	MSpapapa	-134	0	0	0		0	0	0	0	0
141	1	294	227	-1	431	189	11.8	29	MSpppaa	284	-78	0	0		0	0	0	0	0
142	1	4	104	-1	473	422	21.4	29	ABplaapapa	-12	0	0	0		0	0	0	0	0
143	1	40	110	-1	307	144	4.2	27	ABprppppaa	244	805	0	0		0	0	0	0	0
144	1	202	14	-1	388	109	17.1	30	ABpraapppa	304	283	0	0		0	0	0	0	0
145	1	193	91	-1	505	265	6.2	29	ABaraaapap	187	0	0	0		0	0	0	0	0
146	1	182	44	-1	604	267	11.6	28	ABalaaapal	247	20	0	0		0	0	0	0	0
147	1	258	112	-1	479	334	15.6	28	MSaaapap	158	0	0	0		0	0	0	0	0
148	1	180	24	-1	576	376	13.7	26	ABalppaaaa	208	1048	0	0		0	0	0	0	0
149	1	218	243	-1	361	283	3.6	26	ABplpappap	231	688	0	0		0	0	0	0	0
150	1	295	208	-1	447	247	22.4	29	ABarpapapp	269	395	0	0		0	0	0	0	0
151	1	137	56	-1	385	379	22.3	29	ABplaaappa	237	-524	0	0		0	0	0	0	0
152	1	189	118	-1	284	370	5.9	27	ABplpppaaa	254	-252	0	0		0	0	0	0	0
153	1	56	175	-1	398	438	12.9	28	ABplpaappa	-142	0	0	0		0	0	0	0	0
154	1	96	242	-1	601	250	16.5	27	ABalappapa	-147	0	0	0		0	0	0	0	0
155	1	148	107	-1	497	155	18.3	29	ABpraaappa	160	0	0	0		0	0	0	0	0
156	1	213	50	-1	351	202	4.6	28	ABprpappap	15	0	0	0		0	0	0	0	0
157	1	237	93	-1	457	431	10.8	26	ABplpaaapa	243	326	0	0		0	0	0	0	0
158	1	172	301	-1	399	320	3.7	33	ABplpappaa	291	118	0	0		0	0	0	0	0
159	1	253	76	-1	553	152	12.7	27	ABpraaaaaa	173	0	0	0		0	0	0	0	0
160	1	186	72	-1	186	318	11.7	28	ABplapappp	-166	0	0	0		0	0	0	0	0
161	1	287	61	-1	503	205	19.5	28	ABalappppp	232	990	0	0		0	0	0	0	0
162	1	248	275	-1	447	121	12.8	30	ABprpaaapp	244	1429	0	0		0	0	0	0	0
163	1	285	205	-1	577	241	18.1	29	ABalapppaa	284	0	0	0		0	0	0	0	0
164	1	81	77	-1	375	329	14.7	30	Ealpa	225	-221	0	0		0	0	0	0	0
165	1	89	123	-1	407	179	21.2	31	ABarpapppa	227	669	0	0		0	0	0	0	0
166	1	315	90	-1	502	368	20.4	29	ABalapappp	196	-746	0	0		0	0	0	0	0
167	1	268	64	-1	175	292	19.2	36	Caapa	358	156	0	0		0	0	0	0	0
168	1	90	238	-1	475	155	6.4	28	ABarappppa	209	0	0	0		0	0	0	0	0
169	1	66	146	-1	502	381	8.9	28	ABalpaappp	-43	0	0	0		0	0	0	0	0
170	1	272	117	-1	444	327	6.5	28	ABalpappap	271	-402	0	0		0	0	0	0	0
171	1	229	254	-1	332	150	7.7	28	ABprppapap	230	1453	0	0		0	0	0	0	0
172	1	21	198	-1	437	246	5.0	27	ABarapapap	150	0	0	0		0	0	0	0	0
173	1	22	270	-1	343	171	4.8	26	ABprpapapp	229	232	0	0		0	0	0	0	0
174	1	81	313	-1	323	301	14.3	30	Ealpp	97	0	0	0		0	0	0	0	0
175	1	63	109	-1	561	184	9.2	28	ABalaapaap	247	258	0	0		0	0	0	0	0
176	1	85	150	-1	603	234	13.0	28	ABalaaappr	207	0	0	0		0	0	0	0	0
177	1	24	204	-1	543	365	17.9	28	ABalapappa	252	-486	0	0		0	0	0	0	0
178	1	47	232	-1	465	182	11.7	29	MSppaap	275	108	0	0		0	0	0	0	0
179	1	250	39	-1	257	209	6.5	26	ABprpppppa	-377	0	0	0		0	0	0	0	0
180	1	299	124	287	474	374	15.4	32	MSapapa	191	-159	0	0		0	0	0	0	0
181	1	215	99	-1	363	425	8.2	24	ABplppaaap	200	-300	0	0		0	0	0	0	0
182	1	281	156	-1	515	412	9.8	27	ABalppaapa	220	638	0	0		0	0	0	0	0
183	1	59	176	-1	504	159	9.4	29	ABprpaaaaa	-156	0	0	0		0	0	0	0	0
184	1	68	27	-1	543	218	22.3	30	ABalappppa	279	54	0	0		0	0	0	0	0
185	1	160	186	-1	287	325	11.0	34	Capaa	407	0	0	0		0	0	0	0	0
186	1	46	152	-1	199	213	8.5	34	Cpppa	133	0	0	0		0	0	0	0	0
187	1	51	284	-1	480	304	22.6	31	ABarpaapaa	295	123	0	0		0	0	0	0	0
188	1	91	249	-1	465	285	12.8	28	ABaraapapp	127	0	0	0		0	0	0	0	0
189	1	163	174	-1	475	326	6.0	25	ABalpappaa	235	805	0	0		0	0	0	0	0
190	1	240	312	-1	603	314	15.4	32	ABalapaaa	314	882	0	0		0	0	0	0	0
191	1	106	281	-1	240	362	6.6	27	ABplppappp	234	341	0	0		0	0	0	0	0
192	1	27	268	-1	534	354	5.3	27	ABalpaaaap	202	-203	0	0		0	0	0	0	0
193	1	311	154	-1	368	399	19.8	27	ABplapaaaa	265	1330	0	0		0	0	0	0	0
194	1	93	75	-1	570	208	15.2	28	ABalaapapa	219	290	0	0		0	0	0	0	0
195	1	157	82	-1	422	433	11.2	28	ABplpaaapp	247	158	0	0		0	0	0	0	0
196	1	32	103	-1	512	149	12.1	28	ABpraaaapa	266	163	0	0		0	0	0	0	0
197	1	112	155	-1	274	267	16.6	34	Eplap	304	-493	0	0		0	0	0	0	0
198	1	301	292	-1	239	213	22.9	34	Cpaapa	341	-858	0	0		0	0	0	0	0
199	1	118	55	-1	425	126	19.4	30	ABpraappap	359	0	0	0		0	0	0	0	0
200	1	283	179	-1	284	157	22.5	35	ABarppppa	326	-473	0	0		0	0	0	0	0
201	1	205	157	-1	316	176	13.6	34	Dppp	331	933	0	0		0	0	0	0	0
202	1	314	272	-1	195	288	5.7	27	ABplappppp	182	-1260	0	0		0	0	0	0	0
203	1	255	279	-1	221	163	20.0	35	ABarppppp	340	1394	0	0		0	0	0	0	0
204	1	246	62	-1	537	180	18.4	30	ABalaapppp	299	1403	0	0		0	0	0	0	0
205	1	109	115	-1	536	147	15.9	26	ABpraaapaa	397	0	0	0		0	0	0	0	0
206	1	290	308	-1	585	229	10.4	25	ABalaapaaa	221	680	0	0		0	0	0	0	0
207	1	39	246	-1	548	379	21.4	29	ABplaaaaaa	235	867	0	0		0	0	0	0	0
208	1	153	144	-1	468	102	15.7	28	ABprpaapaa	-35	0	0	0		0	0	0	0	0
209	1	151	63	-1	491	337	22.5	30	ABplaaaapa	228	-544	0	0		0	0	0	0	0
210	1	126	35	-1	365	433	11.8	27	ABplpaappp	-60	0	0	0		0	0	0	0	0
211	1	161	234	-1	294	396	16.6	29	ABplapaapp	478	0	0	0		0	0	0	0	0
212	1	25	4	-1	525	388	6.9	27	ABalpaappa	397	0	0	0		0	0	0	0	0
213	1	49	10	-1	393	133	20.7	28	ABprapaaaa	151	0	0	0		0	0	0	0	0
214	1	224	219	-1	348	97	18.7	29	ABprapaapa	283	-476	0	0		0	0	0	0	0
215	1	313	224	-1	457	366	3.2	28	ABalppapaa	250	146	0	0		0	0	0	0	0
216	1	303	300	-1	359	114	9.4	30	ABprppapaa	238	475	0	0		0	0	0	0	0
217	1	196	183	-1	522	398	22.4	29	ABplaapaaa	-161	0	0	0		0	0	0	0	0
218	1	195	26	-1	322	97	11.9	29	ABprappaaa	265	1020	0	0		0	0	0	0	0
219	1	45	260	-1	361	155	17.2	34	MSppppp	255	0	0	0		0	0	0	0	0
220	1	82	6	-1	519	227	7.2	25	ABarapaapa	201	-401	0	0		0	0	0	0	0
221	1	134	18	-1	440	442	19.3	27	ABplaappaa	236	666	0	0		0	0	0	0	0
222	1	127	184	-1	334	244	13.5	35	Earp	350	-167	0	0		0	0	0	0	0
223	1	67	133	-1	546	241	24.4	31	ABarpapaaa	306	1208	0	0		0	0	0	0	0
224	1	187	15	-1	453	162	21.7	30	ABpraapapp	303	611	0	0		0	0	0	0	0
225	1	227	169	-1	377	381	12.5	31	Daaa	383	0	0	0		0	0	0	0	0
226	1	2	316	-1	561	349	12.5	27	MSapaaaa	211	452	0	0		0	0	0	0	0
227	1	300	80	-1	570	259	6.8	26	ABaraaaaap	101	0	0	0		0	0	0	0	0
228	1	58	189	-1	417	336	9.5	28	MSappaa	-217	0	0	0		0	0	0	0	0
229	1	97	74	-1	244	311	11.7	33	Cappa	252	0	0	0		0	0	0	0	0
230	1	288	321	-1	413	251	18.2	28	Earaa	206	160	0	0		0	0	0	0	0
231	1	252	7	-1	538	272	5.2	27	ABaraaapaa	260	337	0	0		0	0	0	0	0
232	1	184	30	-1	385	428	19.3	32	ABplaappap	9	0	0	0		0	0	0	0	0
233	1	75	237	-1	291	267	4.0	28	ABplpapppp	241	158	0	0		0	0	0	0	0
234	1	111	65	-1	552	246	20.3	30	ABalapppap	266	204	0	0		0	0	0	0	0
235	1	254	48	-1	340	345	10.2	30	Daap	305	230	0	0		0	0	0	0	0
236	1	200	126	-1	368	386	6.5	28	ABplpapaap	211	0	0	0		0	0	0	0	0
237	1	307	13	-1	506	349	5.0	27	ABalpapaaa	106	0	0	0		0	0	0	0	0
238	1	152	280	-1	554	170	15.2	26	ABalaapapp	224	690	0	0		0	0	0	0	0
239	1	230	288	-1	359	186	9.6	28	Dpap	223	880	0	0		0	0	0	0	0
240	1	98	269	-1	366	106	13.4	30	ABpraapppp	225	0	0	0		0	0	0	0	0
241	1	10	222	-1	549	303	5.4	27	ABaraaaaaa	268	0	0	0		0	0	0	0	0
242	1	249	167	-1	234	375	13.8	29	ABplappapa	239	339	0	0		0	0	0	0	0
243	1	136	132	-1	390	363	10.2	31	MSappap	-108	0	0	0		0	0	0	0	0
244	1	2	317	-1	517	335	14.1	27	MSapaaap	204	-1125	0	0		0	0	0	0	0
245	1	292	315	-1	438	343	22.4	31	ABplaaaapp	282	335	0	0		0	0	0	0	0
246	1	79	138	-1	560	399	14.7	28	ABalpppaaa	-208	0	0	0		0	0	0	0	0
247	1	124	267	-1	459	190	18.2	32	MSppapp	301	1244	0	0		0	0	0	0	0
248	1	289	129	-1	329	371	13.5	31	Dapa	276	277	0	0		0	0	0	0	0
249	1	222	293	-1	502	224	23.3	31	ABarpapaap	297	666	0	0		0	0	0	0	0
250	1	174	248	-1	469	258	17.7	29	MSpaaapp	288	-1060	0	0		0	0	0	0	0
251	1	262	263	-1	282	127	17.4	30	ABprappapa	282	765	0	0		0	0	0	0	0
252	1	70	21	-1	236	312	5.6	29	ABplpppapa	-47	0	0	0		0	0	0	0	0
253	1	304	289	-1	370	342	22.9	34	ABarppaaa	310	-1	0	0		0	0	0	0	0
254	1	7	276	-1	343	406	8.6	28	ABplppapaa	483	0	0	0		0	0	0	0	0
255	1	144	196	-1	479	440	17.7	29	ABalpppapp	60	0	0	0		0	0	0	0	0
256	1	140	140	-1	410	171	16.6	32	MSppppa	304	-517	0	0		0	0	0	0	0
257	1	103	97	-1	380	154	7.6	29	ABprpapaap	434	0	0	0		0	0	0	0	0
258	1	190	302	-1	322	205	17.8	37	Epra	377	-786	0	0		0	0	0	0	0
259	1	107	274	-1	328	297	3.6	27	ABplpapppa	425	0	0	0		0	0	0	0	0
260	1	100	265	-1	523	268	22.4	29	ABarpaaapa	207	496	0	0		0	0	0	0	0
261	1	139	172	-1	442	141	4.3	30	ABarappapa	294	150	0	0		0	0	0	0	0
262	1	108	108	-1	506	199	6.4	27	ABaraaappp	101	0	0	0		0	0	0	0	0
263	1	20	38	-1	274	389	8.8	27	ABplppappa	266	1006	0	0		0	0	0	0	0
264	1	208	58	-1	480	184	4.7	29	ABarapppap	254	-165	0	0		0	0	0	0	0
265	1	1	22	-1	188	355	11.3	28	ABplappapp	257	-301	0	0		0	0	0	0	0
266	1	135	83	-1	497	245	14.5	27	MSpaapaa	439	0	0	0		0	0	0	0	0
267	1	169	214	-1	421	303	23.1	33	ABarpaapap	277	-919	0	0		0	0	0	0	0
268	1	69	122	-1	172	308	15.3	32	Caapp	321	1265	0	0		0	0	0	0	0
269	1	53	188	-1	316	418	13.2	30	ABplaapppp	333	0	0	0		0	0	0	0	0
270	1	61	84	-1	189	192	17.4	34	Cppaa	162	0	0	0		0	0	0	0	0
271	1	143	304	-1	293	124	6.7	27	ABprpppaaa	257	637	0	0		0	0	0	0	0
272	1	156	291	-1	538	299	22.3	31	ABarpaaaa	-184	0	0	0		0	0	0	0	0
273	1	288	2	-1	387	251	18.3	30	Earap	192	788	0	0		0	0	0	0	0
274	1	168	225	-1	222	229	4.4	32	Cpppp	262	531	0	0		0	0	0	0	0
275	1	278	190	-1	443	206	3.6	28	ABarappaaa	253	90	0	0		0	0	0	0	0
276	1	181	171	-1	495	350	11.9	27	ABalpaaapp	246	-1513	0	0		0	0	0	0	0
277	1	33	253	-1	466	214	5.7	28	ABarapapaa	53	0	0	0		0	0	0	0	0
278	1	95	79	-1	414	383	22.3	30	ABplaaapap	261	-1135	0	0		0	0	0	0	0
279	1	130	59	-1	254	135	21.1	30	ABprapapaa	247	34	0	0		0	0	0	0	0
280	1	101	203	-1	491	182	22.5	30	ABpraapaap	257	-218	0	0		0	0	0	0	0
281	1	199	148	-1	326	141	23.2	35	ABarpppap	342	469	0	0		0	0	0	0	0
282	1	214	199	-1	532	176	21.6	31	ABpraapaaa	279	-442	0	0		0	0	0	0	0
283	1	305	212	-1	392	115	10.1	24	ABprppaaap	216	-839	0	0		0	0	0	0	0
284	1	52	217	-1	569	228	7.7	27	ABalaaaalp	243	-1026	0	0		0	0	0	0	0
285	1	263	318	-1	357	120	21.2	27	ABprapaaap	277	909	0	0		0	0	0	0	0
286	1	128	70	-1	369	157	22.5	34	ABarpppaa	304	1075	0	0		0	0	0	0	0
287	1	14	98	-1	409	213	5.6	32	ABarapappp	540	0	0	0		0	0	0	0	0
288	1	284	121	-1	267	393	14.1	29	ABplappaaa	267	1071	0	0		0	0	0	0	0
289	1	266	145	-1	320	109	8.5	27	ABprppappa	235	-107	0	0		0	0	0	0	0
290	1	28	303	-1	316	410	19.7	31	ABplapaapa	308	878	0	0		0	0	0	0	0
291	1	309	309	-1	439	403	21.4	31	ABplaapapp	285	1449	0	0		0	0	0	0	0
292	1	173	314	-1	195	256	4.7	28	Cpappv	279	598	0	0		0	0	0	0	0
293	1	223	305	-1	283	148	9.8	29	ABprppappp	219	-806	0	0		0	0	0	0	0
294	1	26	17	-1	464	403	10.2	27	ABplpaaaaa	210	0	0	0		0	0	0	0	0
295	1	259	173	-1	412	390	3.6	31	ABalppappp	287	-42	0	0		0	0	0	0	0
296	1	154	228	-1	413	423	16.7	32	ABalpppppp	-261	0	0	0		0	0	0	0	0
297	1	34	206	-1	343	335	3.6	28	ABplpapapp	266	-560	0	0		0	0	0	0	0
298	1	235	247	-1	332	123	5.4	28	ABprppaapp	236	-778	0	0		0	0	0	0	0
299	1	164	114	-1	430	346	3.7	28	ABalppapap	141	0	0	0		0	0	0	0	0
300	1	133	216	-1	178	229	20.4	32	Cpaapp	301	-165	0	0		0	0	0	0	0
301	1	211	306	-1	226	279	3.5	25	ABplpppapp	220	409	0	0		0	0	0	0	0
302	1	31	165	-1	248	243	12.8	37	Eplp	346	-234	0	0		0	0	0	0	0
303	1	122	57	-1	447	250	12.4	29	ABaraapppp	289	-211	0	0		0	0	0	0	0
304	1	11	163	-1	594	351	14.5	25	ABalapapaa	216	190	0	0		0	0	0	0	0
305	1	212	181	-1	521	189	13.9	27	MSppapaa	224	-447	0	0		0	0	0	0	0
306	1	306	111	-1	479	186	15.2	27	MSppapap	164	0	0	0		0	0	0	0	0
307	1	277	87	-1	214	358	17.3	30	ABplapapap	137	0	0	0		0	0	0	0	0
308	1	312	60	-1	441	98	17.1	27	ABprpaapap	-58	0	0	0		0	0	0	0	0
309	1	142	23	-1	502	227	4.3	28	ABarapaaaa	51	0	0	0		0	0	0	0	0
310	1	275	209	-1	509	131	16.4	29	ABpraaapap	-154	0	0	0		0	0	0	0	0
311	1	198	45	-1	370	154	3.9	26	ABprpapapa	164	0	0	0		0	0	0	0	0
312	1	302	319	-1	396	170	13.5	29	Dpaa	358	0	0	0		0	0	0	0	0
313	1	260	5	-1	357	156	12.9	30	Dppa	-293	0	0	0		0	0	0	0	0
314	1	11	261	-1	576	364	17.5	27	ABalapapap	211	190	0	0		0	0	0	0	0
315	1	88	170	-1	260	292	22.5	35	Caaaa	353	78	0	0		0	0	0	0	0
316	1	220	96	-1	308	368	3.9	27	ABplppaapp	239	-225	0	0		0	0	0	0	0
317	1	62	278	-1	465	265	3.8	28	ABarapaaap	233	-521	0	0		0	0	0	0	0
318	1	119	131	-1	237	131	17.3	28	ABprapapap	209	0	0	0		0	0	0	0	0
319	1	308	286	-1	475	263	22.8	30	ABarpaaapp	257	443	0	0		0	0	0	0	0
320	1	242	295	-1	320	104	15.9	30	ABprapaapp	282	-235	0	0		0	0	0	0	0
321	1	267	32	-1	509	302	15.5	32	MSaaapaa	166	0	0	0		0	0	0	0	0
