# Supplementary material for: The AP-2 Transcription Factor APTF-2 Is Required for Neuroblast and Epidermal Morphogenesis in Caenorhabditis elegans Embryogenesis
Source: PLoS Genet. 2016 May 13;12(5):e1006048. doi: 10.1371/journal.pgen.1006048 (PMC4866721; doi:10.1371/journal.pgen.1006048)
Supplement: S3 Text — (ZIP) [file pgen.1006048.s031.zip › nuclei/t142-nuclei]

1	1	114	63	-1	437	442	14.3	29	ABplpaapap	116	0	0	0		0	0	0	0	0
2	1	273	145	-1	368	249	18.5	32	Earap	324	-916	0	0		0	0	0	0	0
3	1	42	268	-1	171	202	12.3	33	Cppap	69	0	0	0		0	0	0	0	0
4	1	212	212	-1	524	387	6.6	27	ABalpaappa	266	-19	0	0		0	0	0	0	0
5	1	313	120	-1	361	157	13.3	30	Dppa	305	1178	0	0		0	0	0	0	0
6	1	220	203	-1	518	227	6.9	25	ABarapaapa	-19	0	0	0		0	0	0	0	0
7	1	231	139	-1	537	274	5.6	27	ABaraaapaa	230	15	0	0		0	0	0	0	0
8	1	5	255	-1	508	300	12.8	32	ABaraapapa	321	332	0	0		0	0	0	0	0
9	1	89	215	-1	469	414	13.6	28	ABplpaapaa	86	0	0	0		0	0	0	0	0
10	1	213	110	-1	393	130	20.7	29	ABprapaaaa	246	115	0	0		0	0	0	0	0
11	1	76	113	-1	481	229	8.0	28	ABarapaapp	499	0	0	0		0	0	0	0	0
12	1	110	143	-1	220	339	9.5	30	ABplapppa	-40	0	0	0		0	0	0	0	0
13	1	237	305	-1	499	345	4.9	27	ABalpapaaa	124	0	0	0		0	0	0	0	0
14	1	144	109	-1	391	109	16.9	30	ABpraapppa	270	0	0	0		0	0	0	0	0
15	1	224	256	-1	461	162	21.6	30	ABpraapapp	303	519	0	0		0	0	0	0	0
16	1	37	59	-1	548	296	11.7	32	ABaraaaap	162	0	0	0		0	0	0	0	0
17	1	294	197	-1	460	403	9.9	29	ABplpaaaaa	244	-128	0	0		0	0	0	0	0
18	1	221	173	-1	435	442	19.5	28	ABplaappaa	256	-1538	0	0		0	0	0	0	0
19	1	120	263	-1	512	250	18.9	29	MSpaaapa	254	-176	0	0		0	0	0	0	0
20	1	34	43	-1	311	205	8.2	34	MSpappp	89	0	0	0		0	0	0	0	0
21	1	252	264	-1	233	313	5.6	28	ABplpppapa	271	130	0	0		0	0	0	0	0
22	1	265	172	-1	191	360	11.5	27	ABplappapp	-328	0	0	0		0	0	0	0	0
23	1	309	177	-1	502	229	4.2	27	ABarapaaaa	250	-236	0	0		0	0	0	0	0
24	1	148	167	-1	578	380	13.3	25	ABalppaaaa	72	0	0	0		0	0	0	0	0
25	1	2	257	-1	364	200	22.3	32	ABarpapppp	283	457	0	0		0	0	0	0	0
26	1	218	140	-1	322	99	12.2	28	ABprappaaa	81	0	0	0		0	0	0	0	0
27	1	184	60	-1	545	221	21.5	29	ABalappppa	264	-62	0	0		0	0	0	0	0
28	1	35	114	-1	287	179	7.6	28	ABprpppaap	157	0	0	0		0	0	0	0	0
29	1	127	37	-1	371	377	16.4	31	MSapppp	311	217	0	0		0	0	0	0	0
30	1	232	290	-1	381	428	19.1	32	ABplaappap	368	0	0	0		0	0	0	0	0
31	1	82	118	-1	257	143	9.0	30	ABprapppa	289	918	0	0		0	0	0	0	0
32	1	321	142	-1	511	305	15.4	32	MSaaapaa	142	0	0	0		0	0	0	0	0
33	1	67	28	-1	535	412	18.3	28	ABalpppaap	270	-134	0	0		0	0	0	0	0
34	1	33	155	-1	440	328	17.5	31	Ealaa	279	741	0	0		0	0	0	0	0
35	1	210	247	-1	368	433	11.8	28	ABplpaappp	276	86	0	0		0	0	0	0	0
36	1	7	39	-1	506	322	7.5	30	ABalpaapap	-5	0	0	0		0	0	0	0	0
37	1	122	160	-1	365	360	4.1	27	ABplpapapa	224	683	0	0		0	0	0	0	0
38	1	263	218	-1	273	389	8.8	28	ABplppappa	250	1230	0	0		0	0	0	0	0
39	1	179	26	-1	261	212	6.6	27	ABprpppppa	227	250	0	0		0	0	0	0	0
40	1	71	17	-1	450	211	8.5	28	ABarapappa	173	0	0	0		0	0	0	0	0
41	1	88	183	-1	491	294	10.5	28	ABaraapaap	288	1143	0	0		0	0	0	0	0
42	1	17	52	-1	522	256	11.5	29	ABaraappap	250	23	0	0		0	0	0	0	0
43	1	26	29	-1	606	285	14.5	31	ABalappaa	-45	0	0	0		0	0	0	0	0
44	1	146	34	-1	604	276	11.3	27	ABalaaapal	269	-50	0	0		0	0	0	0	0
45	1	311	93	-1	370	152	3.9	27	ABprpapapa	243	137	0	0		0	0	0	0	0
46	1	73	243	-1	599	319	19.2	29	ABalapaapa	221	0	0	0		0	0	0	0	0
47	1	24	148	-1	553	291	15.4	30	MSaaaaap	302	452	0	0		0	0	0	0	0
48	1	235	320	-1	338	347	10.6	30	Daap	119	0	0	0		0	0	0	0	0
49	1	57	158	-1	250	182	7.4	27	ABprpppapa	272	596	0	0		0	0	0	0	0
50	1	156	306	-1	357	205	4.5	28	ABprpappap	266	696	0	0		0	0	0	0	0
51	1	100	58	-1	578	197	12.1	27	ABalaappa	172	0	0	0		0	0	0	0	0
52	1	74	82	-1	209	162	11.7	27	ABprapappp	276	461	0	0		0	0	0	0	0
53	1	3	101	-1	427	371	5.8	27	ABalpapapp	263	1127	0	0		0	0	0	0	0
54	1	133	137	-1	351	368	21.4	29	ABplaaappp	287	77	0	0		0	0	0	0	0
55	1	199	207	-1	424	127	19.4	31	ABpraappap	145	0	0	0		0	0	0	0	0
56	1	151	259	-1	382	379	22.4	30	ABplaaappa	268	106	0	0		0	0	0	0	0
57	1	303	135	-1	447	249	12.5	29	ABaraapppp	273	619	0	0		0	0	0	0	0
58	1	264	302	-1	481	186	4.4	28	ABarapppap	252	147	0	0		0	0	0	0	0
59	1	279	249	-1	256	134	20.9	30	ABprapapaa	35	0	0	0		0	0	0	0	0
60	1	308	67	-1	446	99	17.1	29	ABprpaapap	240	605	0	0		0	0	0	0	0
61	1	161	293	-1	509	207	20.5	28	ABalappppp	277	-272	0	0		0	0	0	0	0
62	1	204	97	-1	543	186	17.9	30	ABalaapppp	279	205	0	0		0	0	0	0	0
63	1	209	251	-1	486	338	22.4	29	ABplaaaapa	237	84	0	0		0	0	0	0	0
64	1	167	221	-1	177	292	19.3	35	Caapa	341	792	0	0		0	0	0	0	0
65	1	234	237	-1	559	249	20.4	31	ABalapppap	265	1427	0	0		0	0	0	0	0
66	1	43	119	-1	526	288	18.2	31	MSaaaapa	-17	0	0	0		0	0	0	0	0
67	1	22	187	-1	564	253	13.1	26	MSpaaaaa	86	0	0	0		0	0	0	0	0
68	1	46	185	-1	555	303	8.0	28	ABalpaapaa	72	0	0	0		0	0	0	0	0
69	1	96	311	-1	470	122	21.3	29	ABpraappaa	309	0	0	0		0	0	0	0	0
70	1	286	57	-1	370	156	22.6	34	ABarpppaa	327	1051	0	0		0	0	0	0	0
71	1	107	198	-1	546	251	9.5	27	ABaraappaa	189	0	0	0		0	0	0	0	0
72	1	160	80	-1	187	319	11.7	28	ABplapappp	-117	0	0	0		0	0	0	0	0
73	1	86	267	-1	301	241	23.0	39	Cpaaa	399	-206	0	0		0	0	0	0	0
74	1	229	53	-1	242	308	12.0	32	Cappa	338	0	0	0		0	0	0	0	0
75	1	194	69	-1	574	215	15.2	26	ABalaapapa	-400	0	0	0		0	0	0	0	0
76	1	159	238	-1	556	155	12.6	28	ABpraaaaaa	240	524	0	0		0	0	0	0	0
77	1	164	95	-1	381	332	14.6	31	Ealpa	234	74	0	0		0	0	0	0	0
78	1	41	258	-1	447	406	6.0	27	ABalppappa	260	-484	0	0		0	0	0	0	0
79	1	278	79	-1	413	384	22.4	31	ABplaaapap	279	133	0	0		0	0	0	0	0
80	1	227	262	-1	566	258	6.5	26	ABaraaaaap	263	-228	0	0		0	0	0	0	0
81	1	112	280	-1	558	335	7.4	27	ABalpaaaaa	239	684	0	0		0	0	0	0	0
82	1	195	111	-1	423	428	11.2	29	ABplpaaapp	243	-781	0	0		0	0	0	0	0
83	1	266	170	-1	497	247	14.6	27	MSpaapaa	123	0	0	0		0	0	0	0	0
84	1	270	232	-1	187	192	17.3	34	Cppaa	305	843	0	0		0	0	0	0	0
85	1	60	77	-1	453	292	15.3	31	MSaaapp	263	29	0	0		0	0	0	0	0
86	1	103	30	-1	490	137	14.0	28	ABpraaaapp	225	1070	0	0		0	0	0	0	0
87	1	307	136	-1	213	364	17.4	29	ABplapapap	253	-473	0	0		0	0	0	0	0
88	1	75	38	-1	454	416	17.1	29	ABalpppppa	388	0	0	0		0	0	0	0	0
89	1	121	83	-1	433	240	9.3	29	MSpapaaa	137	0	0	0		0	0	0	0	0
90	1	166	313	-1	499	371	20.1	28	ABalapappp	231	-86	0	0		0	0	0	0	0
91	1	145	64	-1	501	262	7.0	29	ABaraaapap	-184	0	0	0		0	0	0	0	0
92	1	72	1	-1	427	377	13.7	31	MSapppa	293	592	0	0		0	0	0	0	0
93	1	157	91	-1	457	435	11.1	28	ABplpaaapa	238	1615	0	0		0	0	0	0	0
94	1	6	21	-1	268	309	4.8	27	ABplppppap	272	924	0	0		0	0	0	0	0
95	1	106	4	-1	535	355	9.2	25	ABalpaaapa	-10	0	0	0		0	0	0	0	0
96	1	316	123	-1	307	364	4.0	28	ABplppaapp	244	-530	0	0		0	0	0	0	0
97	1	257	44	-1	382	160	7.5	29	ABprpapaap	257	452	0	0		0	0	0	0	0
98	1	287	131	-1	405	211	6.0	32	ABarapappp	101	0	0	0		0	0	0	0	0
99	1	181	27	-1	363	425	8.2	24	ABplppaaap	325	0	0	0		0	0	0	0	0
100	1	132	248	-1	247	385	20.0	31	ABplapapaa	303	-111	0	0		0	0	0	0	0
101	1	29	103	-1	265	272	5.3	27	ABplpppppa	239	-294	0	0		0	0	0	0	0
102	1	139	157	-1	234	271	7.8	33	Cappp	281	98	0	0		0	0	0	0	0
103	1	196	74	-1	515	149	11.9	27	ABpraaaapa	229	-154	0	0		0	0	0	0	0
104	1	142	241	-1	475	422	21.1	30	ABplaapapa	300	0	0	0		0	0	0	0	0
105	1	51	138	-1	527	238	15.6	30	MSpaaaap	-177	0	0	0		0	0	0	0	0
106	1	135	193	-1	270	239	5.9	26	ABplpppppp	223	34	0	0		0	0	0	0	0
107	1	155	5	-1	503	158	17.9	29	ABpraaappa	289	442	0	0		0	0	0	0	0
108	1	262	31	-1	509	198	6.1	26	ABaraaappp	99	0	0	0		0	0	0	0	0
109	1	175	108	-1	565	189	8.7	28	ABalaapaap	280	-221	0	0		0	0	0	0	0
110	1	143	316	-1	308	147	4.4	27	ABprppppaa	238	161	0	0		0	0	0	0	0
111	1	306	152	-1	481	182	15.0	25	MSppapap	239	-1082	0	0		0	0	0	0	0
112	1	147	179	-1	478	331	16.0	28	MSaaapap	-73	0	0	0		0	0	0	0	0
113	1	47	260	-1	531	181	8.4	28	ABarapppaa	243	189	0	0		0	0	0	0	0
114	1	299	296	-1	427	343	3.5	29	ABalppapap	249	-808	0	0		0	0	0	0	0
115	1	205	36	-1	539	153	15.6	27	ABpraaapaa	-58	0	0	0		0	0	0	0	0
116	1	25	244	-1	219	152	8.0	32	ABprapppp	102	0	0	0		0	0	0	0	0
117	1	170	286	-1	442	324	6.6	27	ABalpappap	279	-143	0	0		0	0	0	0	0
118	1	152	133	-1	284	369	6.2	28	ABplpppaaa	112	0	0	0		0	0	0	0	0
119	1	65	90	-1	588	322	8.7	28	ABalaaaarl	233	456	0	0		0	0	0	0	0
120	1	16	116	-1	393	252	11.6	29	MSpapaap	252	-1145	0	0		0	0	0	0	0
121	1	288	98	-1	270	395	14.2	29	ABplappaaa	287	937	0	0		0	0	0	0	0
122	1	268	298	-1	170	308	15.2	32	Caapp	285	23	0	0		0	0	0	0	0
123	1	165	150	-1	407	176	21.1	31	ABarpapppa	300	-901	0	0		0	0	0	0	0
124	1	180	88	-1	461	371	15.3	29	MSapapap	201	1092	0	0		0	0	0	0	0
125	1	79	228	-1	591	264	8.7	27	ABalaaaala	229	471	0	0		0	0	0	0	0
126	1	236	276	-1	367	383	6.4	27	ABplpapaap	227	837	0	0		0	0	0	0	0
127	1	18	159	-1	391	187	4.1	28	ABprpappaa	138	0	0	0		0	0	0	0	0
128	1	119	285	-1	241	371	10.2	27	ABplappaap	-140	0	0	0		0	0	0	0	0
129	1	248	271	-1	332	370	14.1	30	Dapa	301	80	0	0		0	0	0	0	0
130	1	68	190	-1	537	221	4.8	27	ABaraaappa	264	-81	0	0		0	0	0	0	0
131	1	318	154	-1	240	131	16.9	29	ABprapapap	274	-418	0	0		0	0	0	0	0
132	1	243	233	-1	389	360	10.1	30	MSappap	161	0	0	0		0	0	0	0	0
133	1	223	304	-1	551	248	24.2	32	ABarpapaaa	326	-121	0	0		0	0	0	0	0
134	1	108	121	-1	423	156	7.0	27	ABprpapaaa	271	276	0	0		0	0	0	0	0
135	1	87	309	-1	300	329	3.8	26	ABplppppaa	260	-726	0	0		0	0	0	0	0
136	1	83	78	-1	430	408	8.9	30	ABplpaaaap	212	0	0	0		0	0	0	0	0
137	1	64	275	-1	420	110	14.3	29	ABprpaappp	54	0	0	0		0	0	0	0	0
138	1	246	65	-1	558	396	15.1	28	ABalpppaaa	390	0	0	0		0	0	0	0	0
139	1	9	245	-1	220	338	20.3	34	ABarppapp	322	-684	0	0		0	0	0	0	0
140	1	256	225	-1	413	171	16.4	32	MSppppa	-192	0	0	0		0	0	0	0	0
141	1	52	72	-1	256	131	14.4	30	ABprappapp	266	122	0	0		0	0	0	0	0
142	1	98	310	-1	288	135	12.5	30	ABprappaap	170	0	0	0		0	0	0	0	0
143	1	134	149	-1	351	428	15.7	30	ABplaapppa	-312	0	0	0		0	0	0	0	0
144	1	208	7	-1	473	103	15.4	28	ABprpaapaa	257	915	0	0		0	0	0	0	0
145	1	289	46	-1	317	109	8.5	27	ABprppappa	224	830	0	0		0	0	0	0	0
146	1	169	130	-1	499	385	8.3	28	ABalpaappp	249	-703	0	0		0	0	0	0	0
147	1	38	55	-1	456	357	11.3	31	MSapaap	269	53	0	0		0	0	0	0	0
148	1	281	151	-1	327	144	23.3	35	ABarpppap	317	476	0	0		0	0	0	0	0
149	1	91	124	-1	314	331	7.6	33	MSaappp	-230	0	0	0		0	0	0	0	0
150	1	176	174	-1	605	242	12.9	28	ABalaaappr	203	0	0	0		0	0	0	0	0
151	1	45	209	-1	425	185	3.4	27	ABarappaap	199	411	0	0		0	0	0	0	0
152	1	186	319	-1	201	213	8.4	34	Cpppa	-211	0	0	0		0	0	0	0	0
153	1	124	204	-1	520	387	15.4	28	ABalppppaa	483	0	0	0		0	0	0	0	0
154	1	193	105	-1	367	394	19.9	25	ABplapaaaa	235	730	0	0		0	0	0	0	0
155	1	197	16	-1	268	269	16.0	34	Eplap	324	779	0	0		0	0	0	0	0
156	1	182	96	-1	510	408	10.3	28	ABalppaapa	13	0	0	0		0	0	0	0	0
157	1	201	15	-1	319	176	13.8	33	Dppp	333	744	0	0		0	0	0	0	0
158	1	53	220	-1	484	307	19.4	30	MSaaaapp	347	0	0	0		0	0	0	0	0
159	1	140	265	-1	407	239	8.1	26	MSpapapa	207	0	0	0		0	0	0	0	0
160	1	54	23	-1	270	285	8.9	33	Capap	459	0	0	0		0	0	0	0	0
161	1	125	200	-1	525	124	13.4	27	ABpraaaaap	204	572	0	0		0	0	0	0	0
162	1	118	61	-1	459	360	7.5	28	ABalpapapa	278	-186	0	0		0	0	0	0	0
163	1	304	146	-1	598	360	14.0	25	ABalapapaa	225	712	0	0		0	0	0	0	0
164	1	56	277	-1	590	281	21.0	30	ABalappapp	265	238	0	0		0	0	0	0	0
165	1	302	261	-1	241	242	12.8	37	Eplp	372	788	0	0		0	0	0	0	0
166	1	105	19	-1	375	123	6.0	26	ABprppaapa	265	588	0	0		0	0	0	0	0
167	1	242	128	-1	235	374	14.0	28	ABplappapa	321	0	0	0		0	0	0	0	0
168	1	30	229	-1	405	139	4.3	27	ABarappapp	266	180	0	0		0	0	0	0	0
169	1	225	288	-1	377	381	12.4	30	Daaa	305	831	0	0		0	0	0	0	0
170	1	315	301	-1	261	293	22.1	35	Caaaa	337	422	0	0		0	0	0	0	0
171	1	276	54	-1	496	352	11.5	26	ABalpaaapp	266	-577	0	0		0	0	0	0	0
172	1	261	300	-1	444	142	4.3	30	ABarappapa	269	0	0	0		0	0	0	0	0
173	1	295	85	-1	405	386	3.4	30	ABalppappp	271	265	0	0		0	0	0	0	0
174	1	189	50	-1	472	326	6.0	25	ABalpappaa	156	0	0	0		0	0	0	0	0
175	1	153	127	-1	401	438	13.2	29	ABplpaappa	179	0	0	0		0	0	0	0	0
176	1	183	188	-1	502	159	8.8	29	ABprpaaaaa	-158	0	0	0		0	0	0	0	0
177	1	138	48	-1	304	362	21.5	33	ABarppaap	299	463	0	0		0	0	0	0	0
178	1	102	122	-1	480	138	9.7	30	ABprpaaaap	257	-560	0	0		0	0	0	0	0
179	1	200	47	-1	285	157	22.8	36	ABarppppa	346	1153	0	0		0	0	0	0	0
180	1	113	282	-1	479	374	5.0	27	ABalpapaap	213	141	0	0		0	0	0	0	0
181	1	305	42	-1	527	192	14.0	28	MSppapaa	194	432	0	0		0	0	0	0	0
182	1	49	279	-1	466	290	6.5	27	ABalpapppa	221	-100	0	0		0	0	0	0	0
183	1	217	182	-1	520	395	22.5	30	ABplaapaaa	53	0	0	0		0	0	0	0	0
184	1	222	76	-1	335	245	13.7	37	Earp	253	0	0	0		0	0	0	0	0
185	1	80	49	-1	345	221	6.5	32	MSpappa	286	119	0	0		0	0	0	0	0
186	1	185	252	-1	287	330	11.4	33	Capaa	303	-211	0	0		0	0	0	0	0
187	1	55	84	-1	393	290	8.5	32	MSaapap	270	186	0	0		0	0	0	0	0
188	1	269	161	-1	318	422	13.1	30	ABplaapppp	281	319	0	0		0	0	0	0	0
189	1	228	166	-1	419	336	9.5	29	MSappaa	132	0	0	0		0	0	0	0	0
190	1	275	303	-1	441	207	3.7	27	ABarappaaa	215	95	0	0		0	0	0	0	0
191	1	109	147	-1	474	209	21.4	29	ABarpapapa	268	-1623	0	0		0	0	0	0	0
192	1	95	132	-1	498	149	21.5	28	ABpraapapa	325	0	0	0		0	0	0	0	0
193	1	44	283	-1	315	191	4.3	28	ABprpapppa	237	1141	0	0		0	0	0	0	0
194	0	21	-1	-1	416	244	15.1	28		268	95	0	0		0	0	0	0	0
195	1	136	41	-1	570	366	9.9	27	ABalaaaarr	67	0	0	0		0	0	0	0	0
196	1	255	222	-1	475	442	17.5	29	ABalpppapp	251	708	0	0		0	0	0	0	0
197	1	58	18	-1	349	284	23.1	33	ABarpaappp	333	-864	0	0		0	0	0	0	0
198	1	172	9	-1	437	245	5.1	27	ABarapapap	97	0	0	0		0	0	0	0	0
199	1	282	8	-1	540	181	21.5	31	ABpraapaaa	-124	0	0	0		0	0	0	0	0
200	1	77	10	-1	442	297	10.3	29	MSaapaaa	287	1293	0	0		0	0	0	0	0
201	1	8	99	-1	389	409	8.2	28	ABplppaaaa	281	-360	0	0		0	0	0	0	0
202	1	40	32	-1	460	142	18.2	29	ABpraaappp	280	386	0	0		0	0	0	0	0
203	1	280	13	-1	497	178	22.5	30	ABpraapaap	96	0	0	0		0	0	0	0	0
204	1	177	315	-1	548	370	17.7	29	ABalapappa	164	0	0	0		0	0	0	0	0
205	1	163	104	-1	577	245	18.2	29	ABalapppaa	272	908	0	0		0	0	0	0	0
206	1	297	169	-1	343	330	3.7	27	ABplpapapp	270	-630	0	0		0	0	0	0	0
207	1	32	165	-1	576	304	12.4	27	MSaaaaaa	262	144	0	0		0	0	0	0	0
208	1	150	11	-1	450	243	22.4	30	ABarpapapp	240	85	0	0		0	0	0	0	0
209	1	310	73	-1	514	130	16.1	29	ABpraaapap	762	0	0	0		0	0	0	0	0
210	1	93	231	-1	602	219	15.8	30	ABalaaappl	250	-140	0	0		0	0	0	0	0
211	1	90	196	-1	204	287	22.6	36	Caaap	353	-627	0	0		0	0	0	0	0
212	1	283	180	-1	395	117	9.8	24	ABprppaaap	196	-506	0	0		0	0	0	0	0
213	1	28	12	-1	450	140	8.2	29	ABarappppp	-349	0	0	0		0	0	0	0	0
214	1	267	164	-1	424	301	22.9	33	ABarpaapap	329	735	0	0		0	0	0	0	0
215	1	101	184	-1	446	369	22.5	29	ABplaaapaa	243	191	0	0		0	0	0	0	0
216	1	300	112	-1	179	231	20.6	32	Cpaapp	326	817	0	0		0	0	0	0	0
217	1	284	227	-1	566	229	7.6	28	ABalaaaalp	242	0	0	0		0	0	0	0	0
218	1	61	92	-1	482	384	22.6	30	ABplaapaap	289	-222	0	0		0	0	0	0	0
219	1	214	87	-1	348	99	18.5	28	ABprapaapa	256	1128	0	0		0	0	0	0	0
220	1	115	14	-1	193	346	14.6	29	ABplapappa	273	891	0	0		0	0	0	0	0
221	1	104	208	-1	411	364	17.4	32	MSapapp	259	255	0	0		0	0	0	0	0
222	1	241	291	-1	542	301	4.7	28	ABaraaaaaa	103	0	0	0		0	0	0	0	0
223	1	19	294	-1	578	201	18.4	31	ABalaapppa	293	-234	0	0		0	0	0	0	0
224	1	215	223	-1	454	365	3.3	28	ABalppapaa	246	481	0	0		0	0	0	0	0
225	1	274	153	-1	222	227	4.4	32	Cpppp	-85	0	0	0		0	0	0	0	0
226	1	20	70	-1	526	291	8.5	27	ABaraapaaa	242	611	0	0		0	0	0	0	0
227	1	141	191	-1	433	191	12.0	29	MSpppaa	263	67	0	0		0	0	0	0	0
228	1	296	206	-1	409	423	16.7	32	ABalpppppp	321	-544	0	0		0	0	0	0	0
229	1	137	194	-1	423	286	6.1	30	ABalpapppp	-298	0	0	0		0	0	0	0	0
230	1	15	273	-1	503	433	15.4	29	ABalpppapa	-182	0	0	0		0	0	0	0	0
231	1	131	163	-1	444	142	15.1	28	ABprpaappa	131	0	0	0		0	0	0	0	0
232	1	178	94	-1	465	178	11.6	28	MSppaap	224	0	0	0		0	0	0	0	0
233	1	123	234	-1	504	205	10.9	26	MSppaaap	262	143	0	0		0	0	0	0	0
234	1	211	106	-1	296	401	16.6	28	ABplapaapp	287	1510	0	0		0	0	0	0	0
235	1	48	224	-1	348	299	6.4	31	MSaappa	262	-552	0	0		0	0	0	0	0
236	1	70	219	-1	204	149	15.2	30	ABprapappa	20	0	0	0		0	0	0	0	0
237	1	233	156	-1	290	272	3.8	28	ABplpapppp	228	475	0	0		0	0	0	0	0
238	1	168	226	-1	478	154	6.2	28	ABarappppa	265	-432	0	0		0	0	0	0	0
239	1	94	289	-1	288	329	15.9	34	Dapp	336	193	0	0		0	0	0	0	0
240	1	117	236	-1	458	211	15.2	29	MSpaapap	278	171	0	0		0	0	0	0	0
241	1	66	297	-1	395	365	6.4	27	ABplpapaaa	265	43	0	0		0	0	0	0	0
242	1	154	102	-1	603	254	16.3	28	ABalappapa	246	467	0	0		0	0	0	0	0
243	1	149	62	-1	355	275	3.8	26	ABplpappap	240	1253	0	0		0	0	0	0	0
244	1	13	192	-1	394	276	23.1	32	ABarpaappa	263	-480	0	0		0	0	0	0	0
245	1	129	312	-1	216	186	5.0	24	ABprpppapp	216	260	0	0		0	0	0	0	0
246	1	207	33	-1	547	379	21.5	28	ABplaaaaaa	238	552	0	0		0	0	0	0	0
247	1	298	246	-1	332	125	5.6	26	ABprppaapp	260	48	0	0		0	0	0	0	0
248	1	250	281	-1	475	256	17.5	30	MSpaaapp	297	-164	0	0		0	0	0	0	0
249	1	188	134	-1	464	292	13.1	31	ABaraapapp	302	1440	0	0		0	0	0	0	0
250	1	59	292	-1	403	187	10.6	31	MSpppap	148	0	0	0		0	0	0	0	0
251	1	85	22	-1	263	339	5.9	29	ABplpppaap	-63	0	0	0		0	0	0	0	0
252	1	92	117	-1	430	114	9.8	30	ABprppaaaa	255	466	0	0		0	0	0	0	0
253	1	277	186	-1	465	213	5.7	28	ABarapapaa	236	755	0	0		0	0	0	0	0
254	1	171	214	-1	336	150	7.8	29	ABprppapap	251	788	0	0		0	0	0	0	0
255	1	4	75	-1	287	218	4.0	28	ABprpapppp	335	0	0	0		0	0	0	0	0
256	1	50	100	-1	566	345	20.2	29	ABalapaapp	261	-35	0	0		0	0	0	0	0
257	1	39	168	-1	526	347	22.3	27	ABplaaaaap	264	1642	0	0		0	0	0	0	0
258	1	23	239	-1	487	238	11.4	29	ABaraapppa	263	83	0	0		0	0	0	0	0
259	1	11	211	-1	595	335	11.6	27	ABalaaapar	272	-497	0	0		0	0	0	0	0
260	1	219	202	-1	368	159	17.2	33	MSppppp	324	-92	0	0		0	0	0	0	0
261	1	314	129	-1	582	370	17.3	27	ABalapapap	254	513	0	0		0	0	0	0	0
262	1	128	6	-1	546	214	10.8	26	MSppaaaa	-122	0	0	0		0	0	0	0	0
263	1	251	199	-1	286	127	17.5	30	ABprappapa	276	-108	0	0		0	0	0	0	0
264	1	27	242	-1	547	398	11.8	29	ABalppaaap	90	0	0	0		0	0	0	0	0
265	1	260	89	-1	526	269	22.3	28	ABarpaaapa	272	170	0	0		0	0	0	0	0
266	1	81	287	-1	362	239	7.9	27	MSpapapp	-181	0	0	0		0	0	0	0	0
267	1	247	81	-1	467	189	17.7	33	MSppapp	285	-15	0	0		0	0	0	0	0
268	1	192	3	-1	529	357	4.7	27	ABalpaaaap	102	0	0	0		0	0	0	0	0
269	1	240	253	-1	368	107	13.6	30	ABpraapppp	238	0	0	0		0	0	0	0	0
270	1	173	56	-1	342	173	4.4	26	ABprpapapp	257	1179	0	0		0	0	0	0	0
271	1	10	272	-1	267	356	21.4	36	ABarppapa	124	0	0	0		0	0	0	0	0
272	1	202	317	-1	193	287	6.0	27	ABplappppp	209	305	0	0		0	0	0	0	0
273	1	14	71	-1	328	383	5.4	27	ABplppaapa	236	-1093	0	0		0	0	0	0	0
274	1	259	210	-1	325	295	3.5	28	ABplpapppa	231	405	0	0		0	0	0	0	0
275	1	162	51	-1	445	126	12.6	30	ABprpaaapp	262	2056	0	0		0	0	0	0	0
276	1	254	125	-1	343	407	8.4	27	ABplppapaa	256	-242	0	0		0	0	0	0	0
277	1	62	35	-1	379	302	18.6	33	Ealap	330	357	0	0		0	0	0	0	0
278	1	317	274	-1	468	265	3.7	28	ABarapaaap	271	720	0	0		0	0	0	0	0
279	1	203	144	-1	222	160	19.7	34	ABarppppp	335	261	0	0		0	0	0	0	0
280	1	238	126	-1	562	171	15.1	28	ABalaapapp	226	99	0	0		0	0	0	0	0
281	1	191	25	-1	241	360	6.7	27	ABplppappp	660	0	0	0		0	0	0	0	0
282	1	12	20	-1	265	199	14.0	36	Eprp	481	0	0	0		0	0	0	0	0
283	1	1	66	-1	470	115	11.5	28	ABprpaaapa	255	-91	0	0		0	0	0	0	0
284	1	187	240	-1	484	302	22.5	32	ABarpaapaa	288	764	0	0		0	0	0	0	0
285	1	31	2	-1	305	395	7.8	27	ABplppapap	233	107	0	0		0	0	0	0	0
286	1	319	68	-1	478	265	23.0	30	ABarpaaapp	145	0	0	0		0	0	0	0	0
287	1	180	86	-1	493	374	14.6	27	MSapapaa	210	-463	0	0		0	0	0	0	0
288	1	239	178	-1	363	183	10.0	28	Dpap	282	213	0	0		0	0	0	0	0
289	1	253	299	-1	367	338	23.0	33	ABarppaaa	331	776	0	0		0	0	0	0	0
290	1	69	230	323	424	214	22.5	34	ABarpappa	218	-121	0	0		0	0	0	0	0
291	1	272	24	-1	536	305	22.0	31	ABarpaaaa	391	0	0	0		0	0	0	0	0
292	1	198	181	-1	240	211	23.1	34	Cpaapa	338	61	0	0		0	0	0	0	0
293	1	249	308	-1	507	225	23.7	31	ABarpapaap	307	984	0	0		0	0	0	0	0
294	1	84	115	-1	182	332	8.7	27	ABplappppa	-87	0	0	0		0	0	0	0	0
295	1	320	189	-1	328	107	15.7	29	ABprapaapp	271	-255	0	0		0	0	0	0	0
296	1	36	295	-1	159	270	10.2	30	Cpappd	303	467	0	0		0	0	0	0	0
297	1	130	171	-1	148	245	15.5	35	Cpapa	507	0	0	0		0	0	0	0	0
298	1	97	176	-1	327	276	18.7	32	Eplaa	258	757	0	0		0	0	0	0	0
299	1	99	201	-1	494	408	18.1	28	ABalppppap	276	85	0	0		0	0	0	0	0
300	1	216	307	-1	363	120	9.4	29	ABprppapaa	229	474	0	0		0	0	0	0	0
301	1	158	162	-1	395	311	3.6	32	ABplpappaa	301	-830	0	0		0	0	0	0	0
302	1	258	235	-1	325	204	18.3	38	Epra	377	1410	0	0		0	0	0	0	0
303	1	290	107	-1	318	411	20.0	31	ABplapaapa	99	0	0	0		0	0	0	0	0
304	1	271	45	-1	291	126	6.5	27	ABprpppaaa	231	253	0	0		0	0	0	0	0
305	1	293	217	-1	287	152	9.8	28	ABprppappp	240	-498	0	0		0	0	0	0	0
306	1	301	269	-1	228	282	3.7	24	ABplpppapp	206	97	0	0		0	0	0	0	0
307	1	126	314	-1	276	160	4.4	29	ABprppppap	172	0	0	0		0	0	0	0	0
308	1	206	278	-1	590	234	10.0	26	ABalaapaaa	201	0	0	0		0	0	0	0	0
309	1	291	141	-1	437	407	21.9	31	ABplaapapp	194	0	0	0		0	0	0	0	0
310	1	63	266	-1	399	294	12.6	32	MSaapaap	279	-78	0	0		0	0	0	0	0
311	1	116	322	-1	339	385	19.3	28	ABplapaaap	275	765	0	0		0	0	0	0	0
312	1	190	195	-1	596	325	15.5	33	ABalapaaa	336	1015	0	0		0	0	0	0	0
313	1	174	284	-1	316	299	14.4	30	Ealpp	241	-1788	0	0		0	0	0	0	0
314	1	292	250	-1	200	257	4.4	27	Cpappv	224	192	0	0		0	0	0	0	0
315	1	245	270	-1	433	344	22.6	30	ABplaaaapp	300	245	0	0		0	0	0	0	0
316	1	226	40	-1	561	352	12.6	27	MSapaaaa	208	772	0	0		0	0	0	0	0
317	1	244	216	-1	520	340	13.8	28	MSapaaap	192	62	0	0		0	0	0	0	0
318	1	285	321	-1	358	127	20.4	28	ABprapaaap	182	0	0	0		0	0	0	0	0
319	1	312	175	-1	398	176	13.6	29	Dpaa	44	0	0	0		0	0	0	0	0
320	1	111	254	-1	248	199	3.8	28	ABprpppppp	331	0	0	0		0	0	0	0	0
321	1	230	213	-1	433	252	17.2	26	Earaa	147	0	0	0		0	0	0	0	0
322	1	78	318	-1	514	414	12.5	31	ABalppaapp	61	0	0	0		0	0	0	0	0
