# Supplementary material for: The AP-2 Transcription Factor APTF-2 Is Required for Neuroblast and Epidermal Morphogenesis in Caenorhabditis elegans Embryogenesis
Source: PLoS Genet. 2016 May 13;12(5):e1006048. doi: 10.1371/journal.pgen.1006048 (PMC4866721; doi:10.1371/journal.pgen.1006048)
Supplement: S3 Text — (ZIP) [file pgen.1006048.s031.zip › nuclei/t143-nuclei]

1	1	92	37	-1	425	378	13.8	30	MSapppa	301	345	0	0		0	0	0	0	0
2	1	285	241	-1	307	396	7.8	27	ABplppapap	130	0	0	0		0	0	0	0	0
3	1	268	58	-1	528	352	4.5	27	ABalpaaaap	264	-739	0	0		0	0	0	0	0
4	1	95	114	-1	534	354	9.0	26	ABalpaaapa	244	610	0	0		0	0	0	0	0
5	1	107	171	-1	502	157	17.7	29	ABpraaappa	-175	0	0	0		0	0	0	0	0
6	1	262	209	-1	547	211	10.8	26	MSppaaaa	260	-599	0	0		0	0	0	0	0
7	1	144	249	-1	478	105	15.7	28	ABprpaapaa	-52	0	0	0		0	0	0	0	0
8	1	199	170	-1	541	181	21.3	31	ABpraapaaa	288	-420	0	0		0	0	0	0	0
9	1	198	206	-1	442	247	5.4	27	ABarapapap	261	217	0	0		0	0	0	0	0
10	1	200	120	-1	441	297	10.4	29	MSaapaaa	289	0	0	0		0	0	0	0	0
11	1	208	217	-1	450	240	22.5	31	ABarpapapp	284	35	0	0		0	0	0	0	0
12	1	213	90	-1	449	142	8.2	29	ABarappppp	274	176	0	0		0	0	0	0	0
13	1	203	188	-1	500	176	22.4	31	ABpraapaap	242	-212	0	0		0	0	0	0	0
14	1	220	172	-1	195	343	14.2	29	ABplapappa	81	0	0	0		0	0	0	0	0
15	1	157	128	-1	318	173	14.0	34	Dppp	348	444	0	0		0	0	0	0	0
16	1	155	200	-1	268	267	15.8	33	Eplap	299	-224	0	0		0	0	0	0	0
17	1	40	78	-1	450	212	8.2	28	ABarapappa	267	-311	0	0		0	0	0	0	0
18	1	197	17	-1	348	286	22.7	33	ABarpaappp	323	-345	0	0		0	0	0	0	0
19	1	166	50	-1	378	124	6.1	26	ABprppaapa	93	0	0	0		0	0	0	0	0
20	1	282	305	-1	264	196	13.7	36	Eprp	366	237	0	0		0	0	0	0	0
21	1	94	196	-1	269	308	5.1	28	ABplppppap	254	463	0	0		0	0	0	0	0
22	1	251	228	-1	262	340	5.7	28	ABplpppaap	234	-33	0	0		0	0	0	0	0
23	1	160	11	-1	269	292	9.2	32	Capap	293	-823	0	0		0	0	0	0	0
24	1	291	295	-1	539	301	22.1	32	ABarpaaaa	281	-243	0	0		0	0	0	0	0
25	1	281	178	-1	243	362	6.7	27	ABplppappp	43	0	0	0		0	0	0	0	0
26	1	39	219	-1	259	214	6.6	27	ABprpppppa	239	-694	0	0		0	0	0	0	0
27	1	99	93	-1	362	425	8.6	24	ABplppaaap	203	-330	0	0		0	0	0	0	0
28	1	33	289	-1	540	413	17.9	29	ABalpppaap	274	906	0	0		0	0	0	0	0
29	1	43	185	-1	598	279	14.3	30	ABalappaa	308	-199	0	0		0	0	0	0	0
30	1	86	271	-1	487	136	13.7	26	ABpraaaapp	395	0	0	0		0	0	0	0	0
31	1	108	16	-1	512	201	6.3	26	ABaraaappp	102	0	0	0		0	0	0	0	0
32	1	202	14	-1	462	143	17.8	30	ABpraaappp	306	-40	0	0		0	0	0	0	0
33	1	246	64	-1	545	378	21.8	29	ABplaaaaaa	291	858	0	0		0	0	0	0	0
34	1	44	76	-1	606	278	11.4	28	ABalaaapal	242	165	0	0		0	0	0	0	0
35	1	277	106	-1	378	298	18.5	33	Ealap	330	709	0	0		0	0	0	0	0
36	1	115	27	-1	539	153	15.5	28	ABpraaapaa	90	0	0	0		0	0	0	0	0
37	1	29	122	-1	372	373	16.5	31	MSapppp	256	0	0	0		0	0	0	0	0
38	1	88	224	-1	457	413	16.9	30	ABalpppppa	239	723	0	0		0	0	0	0	0
39	1	36	29	-1	503	322	8.1	30	ABalpaapap	293	-367	0	0		0	0	0	0	0
40	1	316	143	-1	558	352	13.0	26	MSapaaaa	216	145	0	0		0	0	0	0	0
41	1	195	3	-1	571	360	9.9	27	ABalaaaarr	226	-862	0	0		0	0	0	0	0
42	1	181	91	-1	521	194	14.3	27	MSppapaa	212	1998	0	0		0	0	0	0	0
43	1	20	81	-1	307	202	8.3	33	MSpappp	228	0	0	0		0	0	0	0	0
44	1	97	126	-1	382	159	7.4	29	ABprpapaap	269	1079	0	0		0	0	0	0	0
45	1	304	61	-1	289	124	6.4	28	ABprpppaaa	286	607	0	0		0	0	0	0	0
46	1	145	49	-1	316	113	8.7	28	ABprppappa	262	507	0	0		0	0	0	0	0
47	1	179	312	-1	282	153	22.7	39	ABarppppa	387	448	0	0		0	0	0	0	0
48	1	177	51	-1	303	365	21.6	33	ABarppaap	330	460	0	0		0	0	0	0	0
49	1	185	123	-1	343	219	6.9	30	MSpappa	76	0	0	0		0	0	0	0	0
50	1	174	141	-1	472	325	6.0	27	ABalpappaa	449	0	0	0		0	0	0	0	0
51	1	275	6	-1	446	124	12.4	30	ABprpaaapp	257	2055	0	0		0	0	0	0	0
52	1	42	162	-1	525	252	11.6	28	ABaraappap	-291	0	0	0		0	0	0	0	0
53	1	74	167	-1	243	311	12.5	32	Cappa	318	596	0	0		0	0	0	0	0
54	1	171	109	-1	495	355	11.2	27	ABalpaaapp	33	0	0	0		0	0	0	0	0
55	1	147	33	-1	457	358	11.5	31	MSapaap	45	0	0	0		0	0	0	0	0
56	1	270	202	-1	342	173	4.3	26	ABprpapapp	352	0	0	0		0	0	0	0	0
57	1	70	321	-1	373	149	22.9	33	ABarpppaa	332	-291	0	0		0	0	0	0	0
58	1	51	110	-1	578	196	12.1	27	ABalaappa	178	0	0	0		0	0	0	0	0
59	1	16	134	-1	548	296	12.1	33	ABaraaaap	267	483	0	0		0	0	0	0	0
60	1	27	258	-1	539	223	21.3	29	ABalappppa	-45	0	0	0		0	0	0	0	0
61	1	162	132	-1	456	360	7.7	27	ABalpapapa	-30	0	0	0		0	0	0	0	0
62	1	243	46	-1	353	277	3.6	27	ABplpappap	246	234	0	0		0	0	0	0	0
63	1	1	28	-1	436	440	14.3	30	ABplpaapap	122	0	0	0		0	0	0	0	0
64	1	91	174	-1	505	263	7.3	29	ABaraaapap	-210	0	0	0		0	0	0	0	0
65	1	138	220	-1	559	395	14.6	28	ABalpppaaa	127	0	0	0		0	0	0	0	0
66	1	283	158	-1	475	113	11.6	28	ABprpaaapa	273	1039	0	0		0	0	0	0	0
67	1	60	246	-1	446	98	17.0	29	ABprpaapap	241	-14	0	0		0	0	0	0	0
68	1	286	272	-1	475	263	22.5	29	ABarpaaapp	277	-515	0	0		0	0	0	0	0
69	1	75	205	-1	573	212	15.2	27	ABalaapapa	244	409	0	0		0	0	0	0	0
70	1	226	82	-1	530	296	8.6	26	ABaraapaaa	-15	0	0	0		0	0	0	0	0
71	1	273	121	-1	330	381	5.5	26	ABplppaapa	211	475	0	0		0	0	0	0	0
72	1	141	104	-1	258	128	14.5	29	ABprappapp	262	138	0	0		0	0	0	0	0
73	1	209	36	-1	516	130	15.5	30	ABpraaapap	439	0	0	0		0	0	0	0	0
74	1	103	140	-1	511	148	11.7	27	ABpraaaapa	1043	0	0	0		0	0	0	0	0
75	1	255	13	-1	288	217	4.3	29	ABprpapppp	253	737	0	0		0	0	0	0	0
76	1	184	299	-1	341	243	13.5	36	Earp	362	214	0	0		0	0	0	0	0
77	1	85	163	-1	455	293	15.3	30	MSaaapp	288	8	0	0		0	0	0	0	0
78	1	136	77	-1	431	404	9.0	30	ABplpaaaap	-52	0	0	0		0	0	0	0	0
79	1	79	297	-1	411	388	22.4	30	ABplaaapap	269	74	0	0		0	0	0	0	0
80	1	72	30	-1	184	319	11.7	28	ABplapappp	182	0	0	0		0	0	0	0	0
81	1	267	74	-1	471	193	17.5	31	MSppapp	230	-125	0	0		0	0	0	0	0
82	1	52	183	-1	209	159	11.6	27	ABprapappp	256	0	0	0		0	0	0	0	0
83	1	89	97	-1	433	243	9.1	29	MSpapaaa	437	0	0	0		0	0	0	0	0
84	1	187	192	-1	389	290	8.3	33	MSaapap	135	0	0	0		0	0	0	0	0
85	1	173	284	-1	405	384	3.4	30	ABalppappp	279	-331	0	0		0	0	0	0	0
86	1	287	142	-1	498	372	14.6	27	MSapapaa	188	-144	0	0		0	0	0	0	0
87	1	219	263	-1	351	98	18.4	29	ABprapaapa	247	420	0	0		0	0	0	0	0
88	1	124	273	-1	451	368	15.5	27	MSapapap	213	130	0	0		0	0	0	0	0
89	1	265	176	-1	522	270	22.5	28	ABarpaaapa	236	-699	0	0		0	0	0	0	0
90	1	119	62	-1	589	318	8.7	27	ABalaaaarl	213	443	0	0		0	0	0	0	0
91	1	93	288	-1	456	433	11.4	27	ABplpaaapa	272	498	0	0		0	0	0	0	0
92	1	218	208	-1	482	378	22.7	29	ABplaapaap	298	1154	0	0		0	0	0	0	0
93	1	45	237	-1	375	153	4.0	26	ABprpapapa	61	0	0	0		0	0	0	0	0
94	1	232	38	-1	464	180	11.4	29	MSppaap	253	-395	0	0		0	0	0	0	0
95	1	77	193	-1	382	327	14.5	30	Ealpa	300	-864	0	0		0	0	0	0	0
96	1	156	44	-1	508	406	10.0	27	ABalppaapa	242	348	0	0		0	0	0	0	0
97	1	62	316	-1	544	185	18.3	32	ABalaapppp	304	-100	0	0		0	0	0	0	0
98	1	121	32	-1	268	396	14.1	29	ABplappaaa	270	436	0	0		0	0	0	0	0
99	1	201	65	-1	388	407	8.3	27	ABplppaaaa	255	151	0	0		0	0	0	0	0
100	1	256	267	-1	574	347	20.1	29	ABalapaapp	282	248	0	0		0	0	0	0	0
101	1	53	268	-1	428	368	5.7	27	ABalpapapp	251	90	0	0		0	0	0	0	0
102	1	242	244	-1	604	253	16.6	27	ABalappapa	254	-593	0	0		0	0	0	0	0
103	1	101	309	-1	265	271	5.6	27	ABplpppppa	226	17	0	0		0	0	0	0	0
104	1	205	255	-1	579	245	18.4	30	ABalapppaa	274	-357	0	0		0	0	0	0	0
105	1	154	234	-1	368	395	19.9	27	ABplapaaaa	242	1363	0	0		0	0	0	0	0
106	1	234	235	-1	298	401	16.6	29	ABplapaapp	270	826	0	0		0	0	0	0	0
107	1	303	296	-1	317	414	19.8	30	ABplapaapa	280	726	0	0		0	0	0	0	0
108	1	109	156	-1	570	188	8.9	27	ABalaapaap	274	290	0	0		0	0	0	0	0
109	1	14	42	-1	395	111	16.9	29	ABpraapppa	298	-1028	0	0		0	0	0	0	0
110	1	10	75	-1	393	128	20.5	29	ABprapaaaa	267	102	0	0		0	0	0	0	0
111	1	82	56	-1	421	424	11.0	28	ABplpaaapp	258	151	0	0		0	0	0	0	0
112	1	216	300	-1	179	230	20.5	32	Cpaapp	297	-4	0	0		0	0	0	0	0
113	1	11	199	-1	483	234	7.8	29	ABarapaapp	251	108	0	0		0	0	0	0	0
114	1	28	215	-1	285	175	7.6	27	ABprpppaap	246	-467	0	0		0	0	0	0	0
115	1	294	264	-1	183	334	8.7	27	ABplappppa	226	868	0	0		0	0	0	0	0
116	1	120	137	-1	394	248	11.5	29	MSpapaap	261	419	0	0		0	0	0	0	0
117	1	252	115	-1	428	118	9.9	29	ABprppaaaa	288	1019	0	0		0	0	0	0	0
118	1	31	149	-1	257	145	9.6	30	ABprapppa	290	131	0	0		0	0	0	0	0
119	1	66	165	-1	527	290	18.4	31	MSaaaapa	289	1286	0	0		0	0	0	0	0
120	1	5	319	-1	364	157	13.0	31	Dppa	315	405	0	0		0	0	0	0	0
121	1	134	69	-1	422	161	7.0	28	ABprpapaaa	248	0	0	0		0	0	0	0	0
122	1	178	100	-1	476	139	9.5	29	ABprpaaaap	274	431	0	0		0	0	0	0	0
123	1	96	7	-1	306	363	4.3	28	ABplppaapp	423	0	0	0		0	0	0	0	0
124	1	149	5	-1	317	329	7.7	34	MSaappp	-154	0	0	0		0	0	0	0	0
125	1	276	155	-1	342	404	8.4	27	ABplppapaa	411	0	0	0		0	0	0	0	0
126	1	280	262	-1	558	174	15.3	27	ABalaapapp	227	-528	0	0		0	0	0	0	0
127	1	175	230	-1	400	435	13.3	29	ABplpaappa	185	0	0	0		0	0	0	0	0
128	1	167	4	-1	235	378	14.0	27	ABplappapa	283	0	0	0		0	0	0	0	0
129	1	261	303	-1	584	369	17.1	27	ABalapapap	265	505	0	0		0	0	0	0	0
130	1	146	274	-1	500	384	7.7	28	ABalpaappp	-89	0	0	0		0	0	0	0	0
131	1	98	66	-1	403	216	6.0	33	ABarapappp	184	0	0	0		0	0	0	0	0
132	1	192	318	-1	501	143	21.1	30	ABpraapapa	255	50	0	0		0	0	0	0	0
133	1	118	173	-1	285	367	6.3	28	ABplpppaaa	231	1063	0	0		0	0	0	0	0
134	1	249	26	-1	463	295	12.8	31	ABaraapapp	281	-450	0	0		0	0	0	0	0
135	1	57	107	-1	447	247	12.2	30	ABaraapppp	206	0	0	0		0	0	0	0	0
136	1	87	216	-1	213	365	17.3	29	ABplapapap	274	2	0	0		0	0	0	0	0
137	1	54	317	-1	357	369	21.3	30	ABplaaappp	252	-235	0	0		0	0	0	0	0
138	1	105	227	-1	529	239	15.7	30	MSpaaaap	299	-406	0	0		0	0	0	0	0
139	1	7	315	-1	539	276	6.1	28	ABaraaapaa	242	-322	0	0		0	0	0	0	0
140	1	26	47	-1	325	102	12.2	29	ABprappaaa	160	0	0	0		0	0	0	0	0
141	1	309	117	-1	442	409	21.7	31	ABplaapapp	260	-464	0	0		0	0	0	0	0
142	1	32	19	-1	511	315	16.0	31	MSaaapaa	377	0	0	0		0	0	0	0	0
143	1	12	22	-1	221	337	9.5	30	ABplapppa	186	0	0	0		0	0	0	0	0
144	1	279	211	-1	225	159	19.6	34	ABarppppp	310	868	0	0		0	0	0	0	0
145	1	2	225	-1	364	243	18.5	33	Earap	312	1410	0	0		0	0	0	0	0
146	1	163	181	-1	598	356	14.1	25	ABalapapaa	215	-877	0	0		0	0	0	0	0
147	1	191	136	-1	475	206	21.1	27	ABarpapapa	264	-700	0	0		0	0	0	0	0
148	1	47	88	-1	552	291	15.6	31	MSaaaaap	308	-571	0	0		0	0	0	0	0
149	1	143	260	-1	351	426	15.7	30	ABplaapppa	300	-410	0	0		0	0	0	0	0
150	1	123	145	-1	411	172	21.5	30	ABarpapppa	298	-378	0	0		0	0	0	0	0
151	1	148	98	-1	328	147	23.3	35	ABarpppap	351	1433	0	0		0	0	0	0	0
152	1	111	212	-1	479	182	14.7	27	MSppapap	217	286	0	0		0	0	0	0	0
153	1	225	68	-1	222	227	4.6	31	Cpppp	301	-722	0	0		0	0	0	0	0
154	1	131	161	-1	241	127	16.8	29	ABprapapap	263	-175	0	0		0	0	0	0	0
155	1	34	111	-1	438	325	17.9	32	Ealaa	310	-807	0	0		0	0	0	0	0
156	1	237	314	-1	291	272	3.8	28	ABplpapppp	274	498	0	0		0	0	0	0	0
157	1	102	118	-1	234	272	7.8	34	Cappp	417	0	0	0		0	0	0	0	0
158	1	49	180	-1	250	182	7.4	29	ABprpppapa	238	-886	0	0		0	0	0	0	0
159	1	127	265	-1	389	190	3.9	29	ABprpappaa	246	-807	0	0		0	0	0	0	0
160	1	37	207	-1	367	358	4.2	27	ABplpapapa	260	1058	0	0		0	0	0	0	0
161	1	188	184	-1	317	418	13.2	30	ABplaapppp	290	968	0	0		0	0	0	0	0
162	1	301	322	-1	396	312	3.7	31	ABplpappaa	319	415	0	0		0	0	0	0	0
163	1	231	138	-1	446	143	14.8	29	ABprpaappa	276	-156	0	0		0	0	0	0	0
164	1	214	282	-1	424	298	22.8	34	ABarpaapap	321	-239	0	0		0	0	0	0	0
165	1	207	280	-1	577	301	12.5	28	MSaaaaaa	252	157	0	0		0	0	0	0	0
166	1	189	298	-1	415	336	9.5	29	MSappaa	261	-212	0	0		0	0	0	0	0
167	1	24	320	-1	579	375	13.3	23	ABalppaaaa	202	1009	0	0		0	0	0	0	0
168	1	257	10	-1	526	344	22.5	28	ABplaaaaap	-41	0	0	0		0	0	0	0	0
169	1	206	72	-1	343	329	3.6	27	ABplpapapp	233	-857	0	0		0	0	0	0	0
170	1	83	24	-1	499	251	14.6	28	MSpaapaa	272	783	0	0		0	0	0	0	0
171	1	297	43	-1	150	239	15.3	35	Cpapa	328	536	0	0		0	0	0	0	0
172	1	22	186	-1	192	362	11.7	28	ABplappapp	286	0	0	0		0	0	0	0	0
173	1	18	124	-1	437	443	19.1	27	ABplaappaa	241	26	0	0		0	0	0	0	0
174	1	150	150	-1	607	240	13.1	27	ABalaaappr	239	-405	0	0		0	0	0	0	0
175	1	319	99	-1	397	180	14.1	29	Dpaa	287	39	0	0		0	0	0	0	0
176	1	298	307	-1	323	277	19.2	33	Eplaa	328	156	0	0		0	0	0	0	0
177	1	23	157	-1	508	233	4.2	27	ABarapaaaa	273	617	0	0		0	0	0	0	0
178	1	288	84	-1	360	184	10.3	29	Dpap	263	596	0	0		0	0	0	0	0
179	1	112	131	-1	477	334	16.4	29	MSaaapap	328	0	0	0		0	0	0	0	0
180	1	212	236	-1	397	114	9.8	24	ABprppaaap	203	-806	0	0		0	0	0	0	0
181	1	292	60	-1	235	210	23.3	34	Cpaapa	344	-3	0	0		0	0	0	0	0
182	1	183	214	-1	519	400	22.1	30	ABplaapaaa	53	0	0	0		0	0	0	0	0
183	1	41	146	-1	497	288	10.6	29	ABaraapaap	63	0	0	0		0	0	0	0	0
184	1	215	125	-1	444	374	23.1	28	ABplaaapaa	210	192	0	0		0	0	0	0	0
185	1	68	57	-1	558	304	8.0	28	ABalpaapaa	230	-231	0	0		0	0	0	0	0
186	1	253	198	-1	470	219	5.4	27	ABarapapaa	227	138	0	0		0	0	0	0	0
187	1	67	112	-1	561	250	13.7	27	MSpaaaaa	297	0	0	0		0	0	0	0	0
188	1	176	135	-1	501	157	8.6	29	ABprpaaaaa	263	763	0	0		0	0	0	0	0
189	1	295	154	-1	332	109	15.6	30	ABprapaapp	274	65	0	0		0	0	0	0	0
190	1	130	2	-1	541	219	5.2	28	ABaraaappa	262	-448	0	0		0	0	0	0	0
191	1	227	182	-1	434	193	12.2	31	MSpppaa	258	-1177	0	0		0	0	0	0	0
192	1	244	1	-1	392	274	22.5	33	ABarpaappa	288	739	0	0		0	0	0	0	0
193	1	106	116	-1	268	240	5.9	25	ABplpppppp	223	348	0	0		0	0	0	0	0
194	1	229	92	-1	424	287	6.3	31	ABalpapppp	95	0	0	0		0	0	0	0	0
195	1	312	54	243	599	324	16.4	34	ABalapaaa	338	-199	0	0		0	0	0	0	0
196	1	211	252	-1	200	285	22.4	35	Caaap	344	28	0	0		0	0	0	0	0
197	1	17	95	-1	464	406	9.9	28	ABplpaaaaa	-135	0	0	0		0	0	0	0	0
198	1	71	231	-1	548	254	9.6	27	ABaraappaa	226	1165	0	0		0	0	0	0	0
199	1	263	286	-1	287	124	17.5	30	ABprappapa	290	459	0	0		0	0	0	0	0
200	1	161	277	-1	531	128	12.9	26	ABpraaaaap	217	-683	0	0		0	0	0	0	0
201	1	299	9	-1	492	404	17.8	27	ABalppppap	238	0	0	0		0	0	0	0	0
202	1	260	164	-1	369	163	16.9	33	MSppppp	318	557	0	0		0	0	0	0	0
203	1	6	166	-1	526	227	7.2	26	ABarapaapa	-62	0	0	0		0	0	0	0	0
204	1	153	201	-1	524	390	15.3	27	ABalppppaa	274	-1514	0	0		0	0	0	0	0
205	0	194	-1	-1	415	242	15.2	26		-32	0	0	0		0	0	0	0	0
206	1	228	103	-1	411	422	16.8	32	ABalpppppp	277	1267	0	0		0	0	0	0	0
207	1	55	168	-1	429	127	19.4	30	ABpraappap	158	0	0	0		0	0	0	0	0
208	1	221	275	-1	408	363	17.5	31	MSapapp	188	0	0	0		0	0	0	0	0
209	1	151	259	-1	427	192	3.5	26	ABarappaap	215	430	0	0		0	0	0	0	0
210	1	274	148	-1	323	296	3.4	28	ABplpapppa	245	710	0	0		0	0	0	0	0
211	1	259	52	-1	594	331	11.8	28	ABalaaapar	250	377	0	0		0	0	0	0	0
212	1	4	20	-1	529	381	6.8	27	ABalpaappa	233	125	0	0		0	0	0	0	0
213	1	321	35	-1	436	253	17.0	28	Earaa	232	457	0	0		0	0	0	0	0
214	1	254	153	-1	338	153	7.8	29	ABprppapap	246	2053	0	0		0	0	0	0	0
215	1	9	311	-1	469	407	13.6	29	ABplpaapaa	239	1684	0	0		0	0	0	0	0
216	1	317	130	-1	526	344	13.9	27	MSapaaap	50	0	0	0		0	0	0	0	0
217	1	305	218	-1	289	148	10.0	27	ABprppappp	205	-507	0	0		0	0	0	0	0
218	1	38	270	-1	274	389	8.4	28	ABplppappa	226	-15	0	0		0	0	0	0	0
219	1	236	287	-1	205	141	15.2	29	ABprapappa	292	207	0	0		0	0	0	0	0
220	1	158	83	-1	485	306	19.5	30	MSaaaapp	73	0	0	0		0	0	0	0	0
221	1	64	129	-1	174	293	19.1	37	Caapa	168	0	0	0		0	0	0	0	0
222	1	196	53	-1	474	444	17.0	28	ABalpppapp	333	0	0	0		0	0	0	0	0
223	1	224	301	-1	454	365	3.2	28	ABalppapaa	256	-133	0	0		0	0	0	0	0
224	1	235	34	-1	346	298	6.4	31	MSaappa	53	0	0	0		0	0	0	0	0
225	1	140	15	-1	419	172	16.7	32	MSppppa	286	184	0	0		0	0	0	0	0
226	1	238	293	-1	480	161	6.2	29	ABarappppa	292	-15	0	0		0	0	0	0	0
227	1	217	194	-1	570	226	7.8	27	ABalaaaalp	230	868	0	0		0	0	0	0	0
228	1	125	48	-1	592	262	8.9	28	ABalaaaala	481	0	0	0		0	0	0	0	0
229	1	168	80	-1	411	142	4.3	27	ABarappapp	270	511	0	0		0	0	0	0	0
230	1	290	248	-1	403	215	22.3	30	ABarpappap	281	-122	0	0		0	0	0	0	0
231	1	210	269	-1	602	219	16.1	29	ABalaaappl	203	0	0	0		0	0	0	0	0
232	1	84	191	-1	190	192	17.2	34	Cppaa	-55	0	0	0		0	0	0	0	0
233	1	132	250	-1	384	354	10.2	32	MSappap	-129	0	0	0		0	0	0	0	0
234	1	233	213	-1	504	203	10.9	26	MSppaaap	233	1303	0	0		0	0	0	0	0
235	1	302	152	-1	326	203	18.4	37	Epra	434	0	0	0		0	0	0	0	0
236	1	240	195	-1	464	213	14.6	29	MSpaapap	294	173	0	0		0	0	0	0	0
237	1	65	325	-1	559	245	20.6	31	ABalapppap	294	-557	0	0		0	0	0	0	0
238	1	76	221	-1	556	157	12.5	28	ABpraaaaaa	239	269	0	0		0	0	0	0	0
239	1	258	39	-1	487	239	11.3	29	ABaraapppa	105	0	0	0		0	0	0	0	0
240	1	284	190	-1	482	301	22.7	32	ABarpaapaa	311	-1000	0	0		0	0	0	0	0
241	1	104	8	-1	477	420	21.2	30	ABplaapapa	148	0	0	0		0	0	0	0	0
242	1	264	294	-1	550	397	11.7	27	ABalppaaap	267	-298	0	0		0	0	0	0	0
243	1	46	55	-1	595	317	20.1	28	ABalapaapa	277	228	0	0		0	0	0	0	0
244	1	116	70	-1	224	148	8.3	32	ABprapppp	306	-38	0	0		0	0	0	0	0
245	1	139	40	-1	215	339	20.3	34	ABarppapp	333	635	0	0		0	0	0	0	0
246	1	247	101	-1	331	128	5.6	26	ABprppaapp	262	-400	0	0		0	0	0	0	0
247	1	35	254	-1	369	431	12.2	28	ABplpaappp	388	0	0	0		0	0	0	0	0
248	1	100	45	-1	244	385	20.0	30	ABplapapaa	286	-390	0	0		0	0	0	0	0
249	1	59	87	-1	257	133	20.6	30	ABprapapaa	268	371	0	0		0	0	0	0	0
250	1	314	86	-1	202	254	4.4	27	Cpappv	255	-151	0	0		0	0	0	0	0
251	1	63	308	-1	487	339	22.5	29	ABplaaaapa	81	0	0	0		0	0	0	0	0
252	1	186	283	-1	285	330	11.7	34	Capaa	299	-531	0	0		0	0	0	0	0
253	1	269	23	-1	371	107	13.4	31	ABpraapppp	264	0	0	0		0	0	0	0	0
254	1	320	285	-1	248	199	3.5	28	ABprpppppp	28	0	0	0		0	0	0	0	0
255	1	8	175	-1	510	302	13.2	31	ABaraapapa	311	-594	0	0		0	0	0	0	0
256	1	15	12	-1	468	160	21.4	29	ABpraapapp	282	293	0	0		0	0	0	0	0
257	1	25	278	-1	362	195	22.3	32	ABarpapppp	310	208	0	0		0	0	0	0	0
258	1	78	226	-1	449	404	5.9	27	ABalppappa	276	360	0	0		0	0	0	0	0
259	1	56	257	-1	383	379	22.5	30	ABplaaappa	244	739	0	0		0	0	0	0	0
260	1	113	281	-1	532	180	8.3	27	ABarapppaa	96	0	0	0		0	0	0	0	0
261	1	165	89	102	241	248	13.3	35	Eplp	359	-268	0	0		0	0	0	0	0
262	1	80	240	-1	566	257	6.7	26	ABaraaaaap	201	0	0	0		0	0	0	0	0
263	1	19	71	-1	510	253	19.2	29	MSpaaapa	277	-518	0	0		0	0	0	0	0
264	1	21	313	-1	232	315	5.5	28	ABplpppapa	154	0	0	0		0	0	0	0	0
265	1	159	306	-1	401	238	7.9	27	MSpapapa	214	0	0	0		0	0	0	0	0
266	1	310	94	-1	403	288	12.8	32	MSaapaap	265	-392	0	0		0	0	0	0	0
267	1	73	290	-1	297	244	23.1	40	Cpaaa	398	322	0	0		0	0	0	0	0
268	1	3	127	-1	176	196	11.9	32	Cppap	324	519	0	0		0	0	0	0	0
269	1	306	253	-1	227	282	3.8	23	ABplpppapp	231	-711	0	0		0	0	0	0	0
270	1	315	222	-1	429	342	22.4	30	ABplaaaapp	310	-252	0	0		0	0	0	0	0
271	1	129	41	-1	332	367	14.4	31	Dapa	298	885	0	0		0	0	0	0	0
272	1	271	323	-1	264	354	21.6	36	ABarppapa	305	-485	0	0		0	0	0	0	0
273	1	230	133	-1	503	428	15.5	29	ABalpppapa	141	0	0	0		0	0	0	0	0
274	1	278	210	-1	471	265	3.6	29	ABarapaaap	258	1035	0	0		0	0	0	0	0
275	1	137	232	-1	425	107	14.3	28	ABprpaappp	275	764	0	0		0	0	0	0	0
276	1	126	18	-1	370	383	6.2	28	ABplpapaap	-90	0	0	0		0	0	0	0	0
277	1	164	147	-1	593	275	20.9	30	ABalappapp	289	242	0	0		0	0	0	0	0
278	1	308	276	-1	593	232	10.1	25	ABalaapaaa	149	0	0	0		0	0	0	0	0
279	1	182	238	-1	467	290	6.5	27	ABalpapppa	-90	0	0	0		0	0	0	0	0
280	1	81	85	-1	557	336	7.1	25	ABalpaaaaa	434	0	0	0		0	0	0	0	0
281	1	248	304	-1	479	257	17.5	30	MSpaaapp	302	1	0	0		0	0	0	0	0
282	1	180	292	-1	481	367	4.9	27	ABalpapaap	139	0	0	0		0	0	0	0	0
283	1	193	251	-1	316	192	4.4	28	ABprpapppa	247	487	0	0		0	0	0	0	0
284	1	313	266	-1	315	294	14.6	31	Ealpp	262	1666	0	0		0	0	0	0	0
285	1	128	63	-1	243	371	10.2	27	ABplappaap	257	-400	0	0		0	0	0	0	0
286	1	117	169	-1	443	324	6.7	28	ABalpappap	253	0	0	0		0	0	0	0	0
287	1	266	67	-1	361	242	7.9	26	MSpapapp	123	0	0	0		0	0	0	0	0
288	1	169	324	-1	376	380	12.5	30	Daaa	285	548	0	0		0	0	0	0	0
289	1	239	229	-1	289	329	16.2	35	Dapp	325	2784	0	0		0	0	0	0	0
290	1	30	223	-1	382	428	19.2	33	ABplaappap	306	642	0	0		0	0	0	0	0
291	1	222	113	-1	546	300	4.4	29	ABaraaaaaa	255	108	0	0		0	0	0	0	0
292	1	250	245	-1	401	191	10.9	32	MSpppap	267	1091	0	0		0	0	0	0	0
293	1	61	279	-1	516	203	22.3	27	ABalappppp	215	272	0	0		0	0	0	0	0
294	1	223	73	-1	577	202	18.4	30	ABalaapppa	289	389	0	0		0	0	0	0	0
295	1	296	25	-1	154	267	9.7	29	Cpappd	346	0	0	0		0	0	0	0	0
296	1	114	233	-1	427	340	3.5	29	ABalppapap	128	0	0	0		0	0	0	0	0
297	1	241	187	-1	393	364	6.4	27	ABplpapaaa	189	0	0	0		0	0	0	0	0
298	1	122	108	-1	171	308	15.4	31	Caapp	335	0	0	0		0	0	0	0	0
299	1	289	189	-1	363	339	22.8	33	ABarppaaa	224	0	0	0		0	0	0	0	0
300	1	172	79	-1	448	148	4.4	30	ABarappapa	298	40	0	0		0	0	0	0	0
301	1	170	203	-1	256	296	22.1	35	Caaaa	351	326	0	0		0	0	0	0	0
302	1	58	160	-1	488	189	4.4	28	ABarapppap	456	0	0	0		0	0	0	0	0
303	1	190	197	-1	446	207	3.8	28	ABarappaaa	74	0	0	0		0	0	0	0	0
304	1	133	21	-1	547	246	24.3	32	ABarpapaaa	276	380	0	0		0	0	0	0	0
305	1	13	144	-1	500	343	5.5	28	ABalpapaaa	256	7	0	0		0	0	0	0	0
306	1	50	31	-1	355	203	4.6	29	ABprpappap	122	0	0	0		0	0	0	0	0
307	1	300	105	-1	365	119	9.3	27	ABprppapaa	267	-394	0	0		0	0	0	0	0
308	1	293	310	-1	507	229	23.8	31	ABarpapaap	286	67	0	0		0	0	0	0	0
309	1	135	302	-1	300	328	3.9	26	ABplppppaa	235	-590	0	0		0	0	0	0	0
310	1	142	139	-1	288	130	12.5	29	ABprappaap	-292	0	0	0		0	0	0	0	0
311	1	69	59	-1	472	118	20.8	29	ABpraappaa	259	8	0	0		0	0	0	0	0
312	1	245	151	-1	224	183	5.2	25	ABprpppapp	206	1829	0	0		0	0	0	0	0
313	1	90	179	-1	498	372	20.1	28	ABalapappp	259	-1042	0	0		0	0	0	0	0
314	1	307	159	-1	275	158	4.4	29	ABprppppap	234	-142	0	0		0	0	0	0	0
315	1	204	204	-1	550	371	18.0	28	ABalapappa	287	-74	0	0		0	0	0	0	0
316	1	110	96	-1	307	151	4.3	29	ABprppppaa	200	155	0	0		0	0	0	0	0
317	1	272	242	-1	193	285	6.1	27	ABplappppp	9	0	0	0		0	0	0	0	0
318	1	322	239	-1	518	417	12.5	30	ABalppaapp	86	0	0	0		0	0	0	0	0
319	1	152	177	-1	196	210	8.2	36	Cpppa	356	750	0	0		0	0	0	0	0
320	1	48	119	-1	331	348	11.2	31	Daap	59	0	0	0		0	0	0	0	0
321	1	318	291	-1	358	125	19.5	28	ABprapaaap	268	-728	0	0		0	0	0	0	0
322	1	311	256	-1	340	392	19.5	28	ABplapaaap	233	-458	0	0		0	0	0	0	0
323	1	290	261	-1	446	201	21.7	30	ABarpappaa	199	0	0	0		0	0	0	0	0
