# Supplementary material for: The AP-2 Transcription Factor APTF-2 Is Required for Neuroblast and Epidermal Morphogenesis in Caenorhabditis elegans Embryogenesis
Source: PLoS Genet. 2016 May 13;12(5):e1006048. doi: 10.1371/journal.pgen.1006048 (PMC4866721; doi:10.1371/journal.pgen.1006048)
Supplement: S3 Text — (ZIP) [file pgen.1006048.s031.zip › nuclei/t144-nuclei]

1	1	192	10	-1	394	273	22.5	34	ABarpaappa	275	420	0	0		0	0	0	0	0
2	1	190	4	-1	543	218	5.7	27	ABaraaappa	-35	0	0	0		0	0	0	0	0
3	1	41	1	-1	572	359	10.2	28	ABalaaaarr	81	0	0	0		0	0	0	0	0
4	1	128	268	-1	237	379	14.2	28	ABplappapa	275	476	0	0		0	0	0	0	0
5	1	124	83	-1	316	333	8.2	33	MSaappp	-34	0	0	0		0	0	0	0	0
6	1	51	225	-1	444	124	11.7	29	ABprpaaapp	250	-157	0	0		0	0	0	0	0
7	1	123	327	-1	305	370	4.6	28	ABplppaapp	225	109	0	0		0	0	0	0	0
8	1	241	123	-1	480	421	21.1	29	ABplaapapa	282	1054	0	0		0	0	0	0	0
9	1	201	18	-1	493	404	17.9	29	ABalppppap	272	-350	0	0		0	0	0	0	0
10	1	168	62	-1	529	339	22.6	28	ABplaaaaap	253	67	0	0		0	0	0	0	0
11	1	23	68	-1	267	296	9.4	34	Capap	297	132	0	0		0	0	0	0	0
12	1	256	300	-1	471	154	21.1	29	ABpraapapp	262	331	0	0		0	0	0	0	0
13	1	75	89	-1	287	222	4.3	29	ABprpapppp	272	109	0	0		0	0	0	0	0
14	1	32	13	-1	461	140	17.7	30	ABpraaappp	294	-126	0	0		0	0	0	0	0
15	1	225	260	-1	421	171	16.5	30	MSppppa	302	296	0	0		0	0	0	0	0
16	1	31	11	-1	511	202	6.2	27	ABaraaappp	392	0	0	0		0	0	0	0	0
17	1	18	64	-1	351	283	22.9	33	ABarpaappp	332	-363	0	0		0	0	0	0	0
18	1	276	167	-1	371	383	6.6	28	ABplpapaap	220	205	0	0		0	0	0	0	0
19	1	142	14	-1	510	317	16.0	31	MSaaapaa	31	0	0	0		0	0	0	0	0
20	1	212	139	-1	529	381	6.7	27	ABalpaappa	120	0	0	0		0	0	0	0	0
21	1	304	247	-1	547	243	24.3	32	ABarpapaaa	308	366	0	0		0	0	0	0	0
22	1	143	100	-1	222	338	9.3	31	ABplapppa	297	180	0	0		0	0	0	0	0
23	1	253	115	-1	367	109	13.4	30	ABpraapppp	-155	0	0	0		0	0	0	0	0
24	1	170	204	-1	499	257	14.5	29	MSpaapaa	33	0	0	0		0	0	0	0	0
25	1	295	144	-1	153	271	9.4	31	Cpappd	343	0	0	0		0	0	0	0	0
26	1	134	45	-1	463	297	12.6	31	ABaraapapp	469	0	0	0		0	0	0	0	0
27	1	36	91	-1	539	154	15.3	28	ABpraaapaa	240	725	0	0		0	0	0	0	0
28	1	63	81	-1	435	442	14.5	29	ABplpaapap	427	0	0	0		0	0	0	0	0
29	1	39	33	-1	502	326	8.2	30	ABalpaapap	-59	0	0	0		0	0	0	0	0
30	1	80	165	-1	183	318	11.3	29	ABplapappp	243	258	0	0		0	0	0	0	0
31	1	306	238	-1	354	201	5.4	29	ABprpappap	278	405	0	0		0	0	0	0	0
32	1	98	294	-1	269	393	14.3	29	ABplappaaa	242	117	0	0		0	0	0	0	0
33	1	55	210	-1	460	360	11.8	30	MSapaap	-44	0	0	0		0	0	0	0	0
34	1	224	44	-1	344	307	6.5	31	MSaappa	362	0	0	0		0	0	0	0	0
35	1	213	147	-1	437	254	16.5	28	Earaa	278	-818	0	0		0	0	0	0	0
36	1	73	175	-1	515	133	15.0	30	ABpraaapap	247	-185	0	0		0	0	0	0	0
37	1	1	71	-1	426	379	14.0	30	MSapppa	12	0	0	0		0	0	0	0	0
38	1	94	57	-1	460	183	11.1	29	MSppaap	-416	0	0	0		0	0	0	0	0
39	1	239	87	-1	486	239	11.3	29	ABaraapppa	272	111	0	0		0	0	0	0	0
40	1	245	189	-1	211	339	20.0	34	ABarppapp	346	-197	0	0		0	0	0	0	0
41	1	271	173	-1	334	366	14.7	31	Dapa	307	189	0	0		0	0	0	0	0
42	1	109	200	-1	394	109	16.8	29	ABpraapppa	288	553	0	0		0	0	0	0	0
43	1	171	30	-1	151	244	15.0	36	Cpapa	83	0	0	0		0	0	0	0	0
44	1	96	2	-1	506	410	10.0	27	ABalppaapa	219	367	0	0		0	0	0	0	0
45	1	248	72	-1	243	386	20.0	30	ABplapapaa	264	1094	0	0		0	0	0	0	0
46	1	62	242	-1	351	280	3.9	26	ABplpappap	238	548	0	0		0	0	0	0	0
47	1	140	60	-1	323	101	12.1	28	ABprappaaa	263	475	0	0		0	0	0	0	0
48	1	228	66	-1	591	268	8.5	27	ABalaaaala	-169	0	0	0		0	0	0	0	0
49	1	46	88	-1	322	110	8.5	29	ABprppappa	152	0	0	0		0	0	0	0	0
50	1	19	224	-1	374	128	6.1	27	ABprppaapa	-219	0	0	0		0	0	0	0	0
51	1	48	302	-1	301	367	21.7	33	ABarppaap	317	753	0	0		0	0	0	0	0
52	1	211	8	-1	594	327	11.7	29	ABalaaapar	108	0	0	0		0	0	0	0	0
53	1	222	32	-1	477	442	16.8	28	ABalpppapp	343	0	0	0		0	0	0	0	0
54	1	195	228	-1	597	322	18.5	29	ABalapaaap	271	-430	0	0		0	0	0	0	0
55	1	243	191	-1	586	312	21.3	29	ABalapaapa	251	-16	0	0		0	0	0	0	0
56	1	111	3	-1	421	424	11.4	28	ABplpaaapp	264	213	0	0		0	0	0	0	0
57	1	185	133	-1	554	311	8.3	30	ABalpaapaa	69	0	0	0		0	0	0	0	0
58	1	3	55	-1	526	349	4.5	27	ABalpaaaap	262	212	0	0		0	0	0	0	0
59	1	311	252	-1	471	115	20.5	28	ABpraappaa	319	0	0	0		0	0	0	0	0
60	1	181	266	-1	234	211	23.2	34	Cpaapa	340	293	0	0		0	0	0	0	0
61	1	45	272	-1	294	124	6.1	27	ABprpppaaa	-1	0	0	0		0	0	0	0	0
62	1	90	120	-1	589	317	8.6	27	ABalaaaarl	245	122	0	0		0	0	0	0	0
63	1	285	150	-1	243	374	10.4	28	ABplappaap	225	482	0	0		0	0	0	0	0
64	1	33	270	-1	544	373	22.3	29	ABplaaaaaa	-53	0	0	0		0	0	0	0	0
65	1	99	310	-1	388	414	8.6	27	ABplppaaaa	270	943	0	0		0	0	0	0	0
66	1	131	16	-1	399	216	6.2	34	ABarapappp	338	-569	0	0		0	0	0	0	0
67	1	287	112	-1	361	247	7.9	27	MSpapapp	149	0	0	0		0	0	0	0	0
68	1	153	246	-1	223	231	4.7	31	Cpppp	281	-107	0	0		0	0	0	0	0
69	1	121	258	-1	421	164	7.1	28	ABprpapaaa	246	-153	0	0		0	0	0	0	0
70	1	244	194	-1	222	151	8.5	31	ABprapppp	-162	0	0	0		0	0	0	0	0
71	1	263	148	-1	510	251	19.2	29	MSpaaapa	295	107	0	0		0	0	0	0	0
72	1	169	299	-1	345	331	3.7	27	ABplpapapp	267	609	0	0		0	0	0	0	0
73	1	294	321	-1	573	201	18.5	29	ABalaapppa	259	356	0	0		0	0	0	0	0
74	1	81	195	240	472	191	17.5	32	MSppapp	188	0	0	0		0	0	0	0	0
75	1	110	215	-1	394	129	20.5	29	ABprapaaaa	268	124	0	0		0	0	0	0	0
76	1	34	79	-1	608	274	11.4	27	ABalaaapal	227	187	0	0		0	0	0	0	0
77	1	78	234	-1	429	408	9.2	29	ABplpaaaap	245	0	0	0		0	0	0	0	0
78	1	17	70	-1	451	215	8.1	28	ABarapappa	240	0	0	0		0	0	0	0	0
79	1	300	286	-1	445	151	4.2	30	ABarappapa	262	-496	0	0		0	0	0	0	0
80	1	229	185	-1	407	146	4.1	28	ABarappapp	237	509	0	0		0	0	0	0	0
81	1	43	15	-1	303	204	8.4	33	MSpappp	27	0	0	0		0	0	0	0	0
82	1	70	176	-1	527	294	8.3	28	ABaraapaaa	240	290	0	0		0	0	0	0	0
83	1	220	124	-1	484	309	19.5	30	MSaaaapp	123	0	0	0		0	0	0	0	0
84	1	178	170	-1	354	182	10.8	28	Dpap	278	1089	0	0		0	0	0	0	0
85	1	280	291	-1	557	342	7.0	26	ABalpaaaaa	360	0	0	0		0	0	0	0	0
86	1	250	259	-1	202	258	4.4	27	Cpappv	232	-580	0	0		0	0	0	0	0
87	1	249	293	-1	259	133	20.7	29	ABprapapaa	280	60	0	0		0	0	0	0	0
88	1	148	157	-1	556	296	15.7	32	MSaaaaap	320	47	0	0		0	0	0	0	0
89	1	261	262	-1	250	250	14.8	30	Eplpa	253	-469	0	0		0	0	0	0	0
90	1	12	12	-1	450	149	8.2	29	ABarappppp	24	0	0	0		0	0	0	0	0
91	1	42	323	-1	517	197	14.4	27	MSppapaa	271	259	0	0		0	0	0	0	0
92	1	194	114	-1	425	291	6.0	30	ABalpapppp	305	-227	0	0		0	0	0	0	0
93	1	27	108	-1	364	428	8.9	24	ABplppaaap	224	278	0	0		0	0	0	0	0
94	1	266	236	-1	405	288	13.0	31	MSaapaap	271	0	0	0		0	0	0	0	0
95	1	197	239	-1	464	408	10.1	28	ABplpaaaaa	-155	0	0	0		0	0	0	0	0
96	1	316	269	-1	309	155	4.3	27	ABprppppaa	124	0	0	0		0	0	0	0	0
97	1	83	186	-1	434	247	9.1	28	MSpapaaa	270	-96	0	0		0	0	0	0	0
98	1	151	277	-1	331	147	23.3	35	ABarpppap	326	1691	0	0		0	0	0	0	0
99	1	175	232	-1	397	179	13.8	29	Dpaa	264	-896	0	0		0	0	0	0	0
100	1	122	75	-1	476	139	9.8	29	ABprpaaaap	58	0	0	0		0	0	0	0	0
101	1	246	257	-1	335	129	5.6	26	ABprppaapp	251	119	0	0		0	0	0	0	0
102	1	261	96	-1	227	250	11.5	31	Eplpp	299	775	0	0		0	0	0	0	0
103	1	206	245	-1	411	423	17.2	31	ABalpppppp	313	-14	0	0		0	0	0	0	0
104	1	72	99	-1	259	132	14.5	29	ABprappapp	255	-489	0	0		0	0	0	0	0
105	1	307	179	-1	364	125	9.2	28	ABprppapaa	177	0	0	0		0	0	0	0	0
106	1	35	307	-1	382	298	18.3	34	Ealap	302	185	0	0		0	0	0	0	0
107	1	135	152	-1	449	245	12.2	30	ABaraapppp	-140	0	0	0		0	0	0	0	0
108	1	298	46	-1	169	306	15.4	32	Caapp	360	0	0	0		0	0	0	0	0
109	1	54	26	-1	499	357	11.1	27	ABalpaaapp	243	-588	0	0		0	0	0	0	0
110	1	58	304	-1	576	197	12.1	27	ABalaappa	264	238	0	0		0	0	0	0	0
111	1	155	31	-1	438	325	17.4	31	Ealaa	252	154	0	0		0	0	0	0	0
112	1	187	263	-1	560	252	13.2	27	MSpaaaaa	238	161	0	0		0	0	0	0	0
113	1	291	84	-1	546	300	4.5	28	ABaraaaaaa	246	117	0	0		0	0	0	0	0
114	1	4	117	-1	536	356	9.2	26	ABalpaaapa	3	0	0	0		0	0	0	0	0
115	1	117	320	-1	428	120	9.4	29	ABprppaaaa	284	382	0	0		0	0	0	0	0
116	1	193	306	-1	269	243	5.9	25	ABplpppppp	224	-600	0	0		0	0	0	0	0
117	1	141	244	-1	445	411	21.7	30	ABplaapapp	-48	0	0	0		0	0	0	0	0
118	1	157	254	-1	235	276	7.5	33	Cappp	301	100	0	0		0	0	0	0	0
119	1	320	110	-1	331	349	11.5	31	Daap	295	978	0	0		0	0	0	0	0
120	1	10	202	-1	440	297	10.4	29	MSaapaaa	-109	0	0	0		0	0	0	0	0
121	1	71	27	-1	331	379	5.9	25	ABplppaapa	252	349	0	0		0	0	0	0	0
122	1	37	74	-1	375	372	16.6	31	MSapppp	311	637	0	0		0	0	0	0	0
123	1	49	38	-1	340	223	7.1	29	MSpappa	285	133	0	0		0	0	0	0	0
124	1	173	267	-1	441	445	18.7	27	ABplaappaa	238	650	0	0		0	0	0	0	0
125	1	184	264	-1	445	375	23.3	28	ABplaaapaa	224	191	0	0		0	0	0	0	0
126	1	44	42	-1	380	165	7.4	29	ABprpapaap	255	0	0	0		0	0	0	0	0
127	1	268	101	-1	175	200	11.8	32	Cppap	-31	0	0	0		0	0	0	0	0
128	1	15	54	-1	320	172	14.5	34	Dppp	333	-20	0	0		0	0	0	0	0
129	1	221	35	-1	176	293	19.3	36	Caapa	358	-725	0	0		0	0	0	0	0
130	1	216	107	-1	527	344	13.6	28	MSapaaap	257	49	0	0		0	0	0	0	0
131	1	179	21	-1	474	339	16.1	28	MSaaapap	10	0	0	0		0	0	0	0	0
132	1	61	249	-1	458	365	7.6	29	ABalpapapa	-2	0	0	0		0	0	0	0	0
133	1	273	6	-1	506	425	15.4	28	ABalpppapa	58	0	0	0		0	0	0	0	0
134	1	59	49	-1	549	296	11.7	32	ABaraaaap	247	-109	0	0		0	0	0	0	0
135	1	188	219	-1	502	158	8.5	29	ABprpaaaaa	169	0	0	0		0	0	0	0	0
136	1	147	118	-1	479	203	21.4	28	ABarpapapa	261	1113	0	0		0	0	0	0	0
137	1	116	312	-1	394	246	11.2	29	MSpapaap	-486	0	0	0		0	0	0	0	0
138	1	163	145	-1	448	142	14.4	28	ABprpaappa	254	473	0	0		0	0	0	0	0
139	1	310	314	-1	288	130	12.5	29	ABprappaap	259	647	0	0		0	0	0	0	0
140	1	74	319	-1	512	149	11.4	28	ABpraaaapa	-136	0	0	0		0	0	0	0	0
141	1	50	113	-1	472	327	6.2	27	ABalpappaa	455	0	0	0		0	0	0	0	0
142	1	86	283	-1	498	373	14.6	27	MSapapaa	202	798	0	0		0	0	0	0	0
143	1	40	216	-1	560	349	12.9	25	MSapaaaa	197	0	0	0		0	0	0	0	0
144	1	305	82	-1	499	343	5.2	27	ABalpapaaa	267	128	0	0		0	0	0	0	0
145	1	150	187	-1	415	173	21.5	31	ABarpapppa	303	1207	0	0		0	0	0	0	0
146	1	183	217	-1	498	291	10.5	29	ABaraapaap	97	0	0	0		0	0	0	0	0
147	1	277	125	-1	594	277	20.5	30	ABalappapp	201	0	0	0		0	0	0	0	0
148	1	210	36	-1	323	301	3.4	28	ABplpapppa	235	73	0	0		0	0	0	0	0
149	1	118	7	-1	261	148	9.2	30	ABprapppa	288	743	0	0		0	0	0	0	0
150	1	174	121	-1	608	239	13.6	27	ABalaaappr	211	0	0	0		0	0	0	0	0
151	1	312	28	-1	224	186	5.3	24	ABprpppapp	237	-821	0	0		0	0	0	0	0
152	1	235	193	-1	327	203	18.9	37	Epra	369	64	0	0		0	0	0	0	0
153	1	214	94	-1	336	155	8.0	27	ABprppapap	245	483	0	0		0	0	0	0	0
154	1	189	212	-1	329	105	15.8	30	ABprapaapp	305	408	0	0		0	0	0	0	0
155	1	125	197	-1	344	404	8.7	27	ABplppapaa	318	0	0	0		0	0	0	0	0
156	1	108	5	-1	576	199	8.7	28	ABalaapaap	273	263	0	0		0	0	0	0	0
157	1	177	181	-1	505	232	4.0	27	ABarapaaaa	269	1032	0	0		0	0	0	0	0
158	1	66	105	-1	475	110	11.5	27	ABprpaaapa	237	1601	0	0		0	0	0	0	0
159	1	314	256	-1	279	161	4.5	29	ABprppppap	270	162	0	0		0	0	0	0	0
160	1	302	95	-1	483	193	4.2	27	ABarapppap	148	0	0	0		0	0	0	0	0
161	1	154	276	-1	240	126	17.0	27	ABprapapap	278	256	0	0		0	0	0	0	0
162	1	52	205	-1	524	254	11.7	28	ABaraappap	281	-266	0	0		0	0	0	0	0
163	1	77	248	-1	457	290	15.7	29	MSaaapp	295	-1033	0	0		0	0	0	0	0
164	1	202	29	-1	372	166	17.0	32	MSppppp	325	-311	0	0		0	0	0	0	0
165	1	119	128	-1	526	294	18.5	31	MSaaaapa	312	-613	0	0		0	0	0	0	0
166	1	203	53	-1	522	228	7.5	28	ABarapaapa	224	-47	0	0		0	0	0	0	0
167	1	53	206	-1	242	313	12.9	33	Cappa	290	-177	0	0		0	0	0	0	0
168	1	207	279	-1	429	129	19.4	30	ABpraappap	202	0	0	0		0	0	0	0	0
169	1	286	37	-1	442	333	7.3	28	ABalpappap	-15	0	0	0		0	0	0	0	0
170	1	8	119	-1	540	178	20.8	31	ABpraapaaa	383	0	0	0		0	0	0	0	0
171	1	5	153	-1	501	150	17.4	29	ABpraaappa	-194	0	0	0		0	0	0	0	0
172	1	14	20	-1	193	341	14.1	29	ABplapappa	324	0	0	0		0	0	0	0	0
173	1	133	322	-1	284	370	6.5	28	ABplpppaaa	282	416	0	0		0	0	0	0	0
174	1	64	158	-1	507	261	7.3	29	ABaraaapap	418	0	0	0		0	0	0	0	0
175	1	255	97	-1	508	300	13.3	30	ABaraapapa	279	639	0	0		0	0	0	0	0
176	1	89	223	-1	517	267	22.8	28	ABarpaaapa	267	-124	0	0		0	0	0	0	0
177	1	319	22	-1	195	209	7.7	35	Cpppa	156	0	0	0		0	0	0	0	0
178	1	25	131	-1	241	364	6.7	27	ABplppappp	246	351	0	0		0	0	0	0	0
179	1	313	220	-1	497	373	19.9	28	ABalapappp	275	366	0	0		0	0	0	0	0
180	1	158	190	-1	250	183	7.3	29	ABprpppapa	206	375	0	0		0	0	0	0	0
181	1	146	288	-1	598	354	14.0	25	ABalapapaa	212	67	0	0		0	0	0	0	0
182	1	191	78	-1	431	196	12.7	31	MSpppaa	250	384	0	0		0	0	0	0	0
183	1	82	127	-1	203	163	11.1	27	ABprapappp	-389	0	0	0		0	0	0	0	0
184	1	161	196	-1	316	422	13.0	30	ABplaapppp	341	0	0	0		0	0	0	0	0
185	1	29	140	-1	598	276	14.4	31	ABalappaa	302	190	0	0		0	0	0	0	0
186	1	172	25	-1	196	363	12.0	28	ABplappapp	265	285	0	0		0	0	0	0	0
187	1	297	218	-1	394	365	6.6	26	ABplpapaaa	187	0	0	0		0	0	0	0	0
188	1	13	156	-1	501	169	22.9	31	ABpraapaap	283	1673	0	0		0	0	0	0	0
189	1	299	166	-1	359	337	22.7	35	ABarppaaa	346	994	0	0		0	0	0	0	0
190	1	240	287	-1	480	296	23.1	31	ABarpaapaa	269	-589	0	0		0	0	0	0	0
191	1	232	160	-1	192	194	17.3	33	Cppaa	335	310	0	0		0	0	0	0	0
192	1	84	227	251	392	291	8.4	33	MSaapap	134	0	0	0		0	0	0	0	0
193	1	95	163	-1	380	328	14.6	32	Ealpa	317	1533	0	0		0	0	0	0	0
194	1	227	51	-1	574	230	7.9	27	ABalaaaalp	-81	0	0	0		0	0	0	0	0
195	1	236	48	-1	472	215	14.5	30	MSpaapap	364	0	0	0		0	0	0	0	0
196	1	21	149	-1	269	313	5.2	28	ABplppppap	236	455	0	0		0	0	0	0	0
197	1	303	311	-1	444	210	3.7	28	ABarappaaa	223	709	0	0		0	0	0	0	0
198	1	186	180	-1	468	222	5.3	27	ABarapapaa	235	439	0	0		0	0	0	0	0
199	1	113	231	-1	482	237	7.7	29	ABarapaapp	241	422	0	0		0	0	0	0	0
200	1	16	80	-1	277	265	16.3	32	Eplap	317	309	0	0		0	0	0	0	0
201	1	204	241	-1	526	388	15.5	28	ABalppppaa	9	0	0	0		0	0	0	0	0
202	1	56	155	-1	342	176	4.3	29	ABprpapapp	107	0	0	0		0	0	0	0	0
203	1	301	308	-1	254	297	22.1	34	Caaaa	-106	0	0	0		0	0	0	0	0
204	1	315	151	-1	546	368	18.2	28	ABalapappa	228	85	0	0		0	0	0	0	0
205	1	69	198	-1	569	212	15.2	27	ABalaapapa	266	-461	0	0		0	0	0	0	0
206	1	9	126	-1	438	247	5.3	27	ABarapapap	238	-824	0	0		0	0	0	0	0
207	1	160	226	-1	366	361	4.2	27	ABplpapapa	247	128	0	0		0	0	0	0	0
208	1	92	69	-1	482	376	22.4	29	ABplaapaap	182	0	0	0		0	0	0	0	0
209	1	6	278	-1	544	213	10.8	26	MSppaaaa	-51	0	0	0		0	0	0	0	0
210	1	274	116	-1	468	266	3.7	28	ABarapaaap	260	424	0	0		0	0	0	0	0
211	1	144	230	-1	226	159	19.8	34	ABarppppp	216	0	0	0		0	0	0	0	0
212	1	152	56	-1	473	182	14.1	27	MSppapap	249	-694	0	0		0	0	0	0	0
213	1	234	243	-1	502	200	10.9	27	MSppaaap	275	836	0	0		0	0	0	0	0
214	1	182	104	-1	520	397	22.4	30	ABplaapaaa	271	379	0	0		0	0	0	0	0
215	1	114	273	-1	288	175	7.6	27	ABprpppaap	262	171	0	0		0	0	0	0	0
216	1	136	65	-1	213	366	17.2	30	ABplapapap	291	713	0	0		0	0	0	0	0
217	1	11	161	-1	449	230	22.4	32	ABarpapapp	314	-520	0	0		0	0	0	0	0
218	1	217	317	-1	289	141	9.9	28	ABprppappp	247	-463	0	0		0	0	0	0	0
219	1	26	207	-1	261	215	6.5	27	ABprpppppa	231	0	0	0		0	0	0	0	0
220	1	65	136	-1	564	397	14.5	29	ABalpppaaa	100	0	0	0		0	0	0	0	0
221	1	238	192	-1	552	162	12.1	26	ABpraaaaaa	-7	0	0	0		0	0	0	0	0
222	1	270	235	-1	434	340	22.5	31	ABplaaaapp	250	-741	0	0		0	0	0	0	0
223	1	290	233	-1	381	429	19.3	32	ABplaappap	17	0	0	0		0	0	0	0	0
224	1	38	61	-1	459	412	17.0	30	ABalpppppa	69	0	0	0		0	0	0	0	0
225	1	145	280	-1	367	239	18.6	34	Earap	339	-1646	0	0		0	0	0	0	0
226	1	258	324	-1	451	408	6.2	28	ABalppappa	88	0	0	0		0	0	0	0	0
227	1	138	237	-1	528	243	15.8	30	MSpaaaap	303	1195	0	0		0	0	0	0	0
228	1	22	290	-1	261	345	5.6	28	ABplpppaap	-20	0	0	0		0	0	0	0	0
229	1	289	292	-1	288	328	16.2	34	Dapp	333	-65	0	0		0	0	0	0	0
230	1	127	98	-1	402	438	13.4	29	ABplpaappa	236	822	0	0		0	0	0	0	0
231	1	198	47	-1	548	255	9.8	27	ABaraappaa	229	0	0	0		0	0	0	0	0
232	1	275	201	-1	422	105	13.6	29	ABprpaappp	275	-208	0	0		0	0	0	0	0
233	1	296	76	-1	428	340	3.6	28	ABalppapap	286	235	0	0		0	0	0	0	0
234	1	105	138	-1	371	396	20.2	27	ABplapaaaa	267	451	0	0		0	0	0	0	0
235	1	106	135	-1	300	404	16.7	29	ABplapaapp	285	-463	0	0		0	0	0	0	0
236	1	180	208	-1	396	116	9.9	24	ABprppaaap	189	-788	0	0		0	0	0	0	0
237	1	93	67	-1	375	157	4.2	27	ABprpapapa	252	798	0	0		0	0	0	0	0
238	1	279	134	-1	467	294	6.6	26	ABalpapppa	270	0	0	0		0	0	0	0	0
239	1	318	169	-1	516	413	12.4	31	ABalppaapp	283	92	0	0		0	0	0	0	0
240	1	262	85	-1	562	258	6.4	27	ABaraaaaap	228	-1052	0	0		0	0	0	0	0
241	1	2	41	-1	309	399	8.1	26	ABplppapap	260	342	0	0		0	0	0	0	0
242	1	317	255	-1	195	291	6.1	26	ABplappppp	235	-41	0	0		0	0	0	0	0
243	1	195	305	-1	601	321	14.5	28	ABalapaaaa	239	1193	0	0		0	0	0	0	0
244	1	102	209	-1	607	245	17.2	27	ABalappapa	261	-624	0	0		0	0	0	0	0
245	1	292	103	-1	399	189	11.3	32	MSpppap	296	-203	0	0		0	0	0	0	0
246	1	67	154	-1	441	97	16.5	28	ABprpaapap	260	63	0	0		0	0	0	0	0
247	0	205	-1	-1	412	237	15.3	26		204	0	0	0		0	0	0	0	0
248	1	230	261	-1	406	213	22.2	30	ABarpappap	225	174	0	0		0	0	0	0	0
249	1	7	265	-1	476	103	15.8	27	ABprpaapaa	-47	0	0	0		0	0	0	0	0
250	1	233	58	-1	381	354	10.4	32	MSappap	-210	0	0	0		0	0	0	0	0
251	1	283	250	-1	313	197	4.5	28	ABprpapppa	165	0	0	0		0	0	0	0	0
252	1	196	171	-1	200	284	22.3	37	Caaap	340	861	0	0		0	0	0	0	0
253	1	269	188	-1	230	280	3.7	24	ABplpppapp	227	244	0	0		0	0	0	0	0
254	1	247	295	-1	369	432	12.5	28	ABplpaappp	98	0	0	0		0	0	0	0	0
255	1	104	24	-1	577	246	18.4	30	ABalapppaa	245	-265	0	0		0	0	0	0	0
256	1	322	229	-1	340	394	20.1	29	ABplapaaap	290	-612	0	0		0	0	0	0	0
257	1	259	271	-1	386	372	22.9	30	ABplaaappa	247	-833	0	0		0	0	0	0	0
258	1	60	141	-1	542	219	21.7	29	ABalappppa	266	-281	0	0		0	0	0	0	0
259	1	209	39	-1	424	198	3.6	28	ABarappaap	216	120	0	0		0	0	0	0	0
260	1	149	111	-1	350	428	16.2	30	ABplaapppa	305	-1306	0	0		0	0	0	0	0
261	1	323	9	-1	452	192	21.9	30	ABarpappaa	194	1141	0	0		0	0	0	0	0
262	1	126	328	-1	557	175	15.2	27	ABalaapapp	69	0	0	0		0	0	0	0	0
263	1	87	301	-1	348	100	18.6	29	ABprapaapa	247	-513	0	0		0	0	0	0	0
264	1	115	59	-1	184	337	8.8	28	ABplappppa	218	-432	0	0		0	0	0	0	0
265	1	159	315	-1	387	200	3.6	29	ABprpappaa	274	-830	0	0		0	0	0	0	0
266	1	284	285	-1	322	290	15.1	32	Ealpp	325	-382	0	0		0	0	0	0	0
267	1	100	253	-1	574	347	19.7	29	ABalapaapp	252	-127	0	0		0	0	0	0	0
268	1	101	23	-1	430	367	5.5	26	ABalpapapp	266	354	0	0		0	0	0	0	0
269	1	231	275	-1	598	215	16.2	30	ABalaaappl	198	0	0	0		0	0	0	0	0
270	1	218	142	-1	276	389	8.3	27	ABplppappa	271	660	0	0		0	0	0	0	0
271	1	30	318	-1	488	137	13.5	28	ABpraaaapp	237	138	0	0		0	0	0	0	0
272	1	68	282	-1	471	256	22.3	30	ABarpaaapp	213	-207	0	0		0	0	0	0	0
273	1	88	313	-1	447	364	15.6	26	MSapapap	218	-502	0	0		0	0	0	0	0
274	1	130	164	-1	500	384	7.6	27	ABalpaappp	250	-383	0	0		0	0	0	0	0
275	1	208	137	-1	409	360	17.7	32	MSapapp	272	207	0	0		0	0	0	0	0
276	1	278	213	-1	595	235	10.1	25	ABalaapaaa	214	199	0	0		0	0	0	0	0
277	1	200	296	-1	535	132	12.5	27	ABpraaaaap	202	0	0	0		0	0	0	0	0
278	1	257	34	-1	362	193	22.5	31	ABarpapppp	285	-592	0	0		0	0	0	0	0
279	1	293	298	-1	518	197	22.1	27	ABalappppp	274	32	0	0		0	0	0	0	0
280	1	165	106	-1	579	296	12.5	28	MSaaaaaa	150	0	0	0		0	0	0	0	0
281	1	260	183	-1	533	182	8.2	27	ABarapppaa	279	643	0	0		0	0	0	0	0
282	1	164	177	-1	425	295	22.7	32	ABarpaapap	267	715	0	0		0	0	0	0	0
283	1	252	109	-1	284	332	11.6	35	Capaa	318	108	0	0		0	0	0	0	0
284	1	85	50	-1	407	387	3.6	30	ABalppappp	305	407	0	0		0	0	0	0	0
285	1	254	19	-1	250	205	3.6	27	ABprpppppp	205	0	0	0		0	0	0	0	0
286	1	199	289	-1	286	125	17.5	31	ABprappapa	131	0	0	0		0	0	0	0	0
287	1	219	90	-1	209	147	14.7	29	ABprapappa	273	96	0	0		0	0	0	0	0
288	1	91	172	-1	456	432	11.7	27	ABplpaaapa	211	0	0	0		0	0	0	0	0
289	1	28	182	-1	550	408	17.5	29	ABalpppaap	289	282	0	0		0	0	0	0	0
290	1	267	221	-1	293	247	22.7	40	Cpaaa	406	390	0	0		0	0	0	0	0
291	1	321	184	-1	358	127	19.5	27	ABprapaaap	76	0	0	0		0	0	0	0	0
292	1	282	284	-1	480	371	4.7	27	ABalpapaap	181	0	0	0		0	0	0	0	0
293	1	226	40	-1	479	164	6.0	29	ABarappppa	265	619	0	0		0	0	0	0	0
294	1	242	146	-1	552	397	12.0	28	ABalppaaap	-157	0	0	0		0	0	0	0	0
295	1	24	316	-1	539	294	22.1	33	ABarpaaaa	233	231	0	0		0	0	0	0	0
296	1	107	162	-1	314	411	20.2	29	ABplapaapa	291	-799	0	0		0	0	0	0	0
297	1	79	214	-1	414	388	22.4	29	ABplaaapap	380	0	0	0		0	0	0	0	0
298	1	166	43	-1	414	341	9.7	30	MSappaa	235	0	0	0		0	0	0	0	0
299	1	76	129	143	346	244	13.6	35	Earp	268	454	0	0		0	0	0	0	0
300	1	112	199	-1	177	230	20.5	32	Cpaapp	325	-901	0	0		0	0	0	0	0
301	1	223	326	-1	453	374	3.3	27	ABalppapaa	254	811	0	0		0	0	0	0	0
302	1	309	17	-1	304	334	4.1	28	ABplppppaa	-444	0	0	0		0	0	0	0	0
303	1	129	222	-1	584	367	16.5	28	ABalapapap	279	489	0	0		0	0	0	0	0
304	1	281	130	-1	480	259	17.5	30	MSpaaapp	285	-172	0	0		0	0	0	0	0
305	1	20	86	-1	263	198	13.5	36	Eprp	77	0	0	0		0	0	0	0	0
306	1	265	102	-1	400	243	7.6	26	MSpapapa	460	0	0	0		0	0	0	0	0
307	1	176	52	-1	326	279	19.2	34	Eplaa	324	-749	0	0		0	0	0	0	0
308	1	251	281	-1	492	334	22.6	29	ABplaaaapa	261	711	0	0		0	0	0	0	0
309	1	103	132	-1	270	273	5.7	27	ABplpppppa	239	630	0	0		0	0	0	0	0
310	1	308	159	-1	506	223	24.0	32	ABarpapaap	273	67	0	0		0	0	0	0	0
311	1	215	274	-1	469	406	13.7	29	ABplpaapaa	450	0	0	0		0	0	0	0	0
312	1	47	303	-1	286	158	22.6	38	ABarppppa	123	0	0	0		0	0	0	0	0
313	1	264	309	-1	233	314	5.3	28	ABplpppapa	314	0	0	0		0	0	0	0	0
314	1	156	63	-1	291	279	3.7	28	ABplpapppp	250	186	0	0		0	0	0	0	0
315	1	139	122	-1	537	279	6.3	28	ABaraaapaa	234	635	0	0		0	0	0	0	0
316	1	97	92	-1	540	184	17.7	31	ABalaapppp	290	-728	0	0		0	0	0	0	0
317	1	137	203	-1	358	369	21.5	29	ABplaaappp	106	0	0	0		0	0	0	0	0
318	1	132	168	-1	504	141	20.8	29	ABpraapapa	280	367	0	0		0	0	0	0	0
319	1	120	297	-1	365	159	13.3	31	Dppa	266	76	0	0		0	0	0	0	0
320	1	167	77	-1	581	374	12.9	24	ABalppaaaa	61	0	0	0		0	0	0	0	0
321	1	57	178	-1	376	147	22.9	33	ABarpppaa	315	427	0	0		0	0	0	0	0
322	1	162	174	-1	393	315	3.8	31	ABplpappaa	315	363	0	0		0	0	0	0	0
323	1	272	73	-1	262	354	21.9	35	ABarppapa	311	-156	0	0		0	0	0	0	0
324	1	288	211	-1	379	380	12.8	30	Daaa	281	3	0	0		0	0	0	0	0
325	1	237	325	-1	558	245	20.6	32	ABalapppap	-149	0	0	0		0	0	0	0	0
