# Supplementary material for: The AP-2 Transcription Factor APTF-2 Is Required for Neuroblast and Epidermal Morphogenesis in Caenorhabditis elegans Embryogenesis
Source: PLoS Genet. 2016 May 13;12(5):e1006048. doi: 10.1371/journal.pgen.1006048 (PMC4866721; doi:10.1371/journal.pgen.1006048)
Supplement: S3 Text — (ZIP) [file pgen.1006048.s031.zip › nuclei/t145-nuclei]

1	1	3	29	-1	574	358	9.9	26	ABalaaaarr	69	0	0	0		0	0	0	0	0
2	1	44	50	-1	510	410	10.0	26	ABalppaapa	36	0	0	0		0	0	0	0	0
3	1	56	311	-1	424	425	11.3	29	ABplpaaapp	291	563	0	0		0	0	0	0	0
4	1	2	172	-1	539	227	4.7	27	ABaraaappa	269	809	0	0		0	0	0	0	0
5	1	156	54	-1	573	201	8.4	28	ABalaapaap	-136	0	0	0		0	0	0	0	0
6	1	133	239	-1	509	422	15.6	28	ABalpppapa	353	0	0	0		0	0	0	0	0
7	1	149	6	-1	263	147	8.5	30	ABprapppa	-45	0	0	0		0	0	0	0	0
8	1	52	53	-1	595	328	11.7	28	ABalaaapar	51	0	0	0		0	0	0	0	0
9	1	261	213	-1	452	187	22.4	30	ABarpappaa	236	177	0	0		0	0	0	0	0
10	1	1	87	-1	391	277	22.5	32	ABarpaappa	296	-518	0	0		0	0	0	0	0
11	1	16	222	-1	511	207	6.2	26	ABaraaappp	562	0	0	0		0	0	0	0	0
12	1	90	65	-1	449	149	7.7	30	ABarappppp	266	-17	0	0		0	0	0	0	0
13	1	14	229	-1	460	140	17.5	30	ABpraaappp	268	805	0	0		0	0	0	0	0
14	1	19	27	-1	513	319	16.2	30	MSaaapaa	302	100	0	0		0	0	0	0	0
15	1	81	12	-1	304	204	8.7	33	MSpappp	412	0	0	0		0	0	0	0	0
16	1	66	56	-1	398	216	6.4	31	ABarapappp	404	0	0	0		0	0	0	0	0
17	1	302	71	-1	299	337	4.5	27	ABplppppaa	245	-153	0	0		0	0	0	0	0
18	1	9	204	-1	492	400	18.0	28	ABalppppap	-134	0	0	0		0	0	0	0	0
19	1	285	25	-1	250	204	3.6	28	ABprpppppp	238	60	0	0		0	0	0	0	0
20	1	172	77	-1	194	340	14.1	29	ABplapappa	254	6	0	0		0	0	0	0	0
21	1	131	126	-1	472	338	15.8	28	MSaaapap	277	766	0	0		0	0	0	0	0
22	1	177	325	-1	191	211	7.6	34	Cpppa	345	85	0	0		0	0	0	0	0
23	1	268	109	-1	432	369	5.4	27	ABalpapapp	268	-214	0	0		0	0	0	0	0
24	1	255	228	-1	577	244	18.0	29	ABalapppaa	257	-545	0	0		0	0	0	0	0
25	1	186	122	-1	199	366	12.1	28	ABplappapp	258	-87	0	0		0	0	0	0	0
26	1	109	253	-1	500	362	11.3	27	ABalpaaapp	253	-352	0	0		0	0	0	0	0
27	1	121	68	-1	329	380	6.0	26	ABplppaapa	254	85	0	0		0	0	0	0	0
28	1	151	70	-1	223	191	5.7	24	ABprpppapp	129	0	0	0		0	0	0	0	0
29	1	164	112	-1	374	174	17.4	32	MSppppp	311	242	0	0		0	0	0	0	0
30	1	43	170	-1	153	247	14.4	36	Cpapa	367	-887	0	0		0	0	0	0	0
31	1	111	135	-1	436	320	17.0	30	Ealaa	301	79	0	0		0	0	0	0	0
32	1	53	163	-1	481	442	16.7	28	ABalpppapp	333	0	0	0		0	0	0	0	0
33	1	29	186	-1	499	328	8.7	30	ABalpaapap	-39	0	0	0		0	0	0	0	0
34	1	278	93	-1	364	192	22.4	30	ABarpapppp	267	-248	0	0		0	0	0	0	0
35	1	129	38	-1	173	293	19.5	36	Caapa	346	-785	0	0		0	0	0	0	0
36	1	148	315	-1	321	304	3.3	28	ABplpapppa	245	-215	0	0		0	0	0	0	0
37	1	169	101	-1	441	338	7.8	29	ABalpappap	57	0	0	0		0	0	0	0	0
38	1	123	21	-1	340	226	7.4	31	MSpappa	110	0	0	0		0	0	0	0	0
39	1	259	237	-1	421	198	3.7	27	ABarappaap	215	113	0	0		0	0	0	0	0
40	1	293	14	-1	472	169	5.6	29	ABarappppa	227	355	0	0		0	0	0	0	0
41	1	241	173	-1	310	403	8.5	26	ABplppapap	242	659	0	0		0	0	0	0	0
42	1	126	7	-1	378	169	7.5	28	ABprpapaap	263	0	0	0		0	0	0	0	0
43	1	298	76	-1	408	342	9.4	30	MSappaa	525	0	0	0		0	0	0	0	0
44	1	34	133	-1	343	310	6.4	30	MSaappa	244	0	0	0		0	0	0	0	0
45	1	26	208	-1	461	294	12.6	31	ABaraapapp	76	0	0	0		0	0	0	0	0
46	1	108	294	-1	173	307	15.5	32	Caapp	322	-164	0	0		0	0	0	0	0
47	1	231	145	-1	543	258	9.9	27	ABaraappaa	244	510	0	0		0	0	0	0	0
48	1	195	49	-1	474	215	14.5	30	MSpaapap	282	0	0	0		0	0	0	0	0
49	1	134	45	-1	547	296	11.7	30	ABaraaaap	185	0	0	0		0	0	0	0	0
50	1	284	261	-1	412	388	3.6	30	ABalppappp	271	284	0	0		0	0	0	0	0
51	1	194	104	-1	570	234	7.8	27	ABalaaaalp	-61	0	0	0		0	0	0	0	0
52	1	307	88	-1	328	282	19.4	34	Eplaa	338	163	0	0		0	0	0	0	0
53	1	166	196	-1	525	232	7.3	29	ABarapaapa	241	892	0	0		0	0	0	0	0
54	1	128	97	-1	324	173	14.7	34	Dppp	348	-39	0	0		0	0	0	0	0
55	1	58	178	-1	529	349	4.8	27	ABalpaaaap	171	0	0	0		0	0	0	0	0
56	1	212	162	-1	476	181	13.6	27	MSppapap	248	-390	0	0		0	0	0	0	0
57	1	38	215	-1	456	182	10.9	29	MSppaap	-110	0	0	0		0	0	0	0	0
58	1	250	37	-1	380	357	10.4	32	MSappap	622	0	0	0		0	0	0	0	0
59	1	264	95	-1	180	336	8.7	27	ABplappppa	233	-116	0	0		0	0	0	0	0
60	1	47	312	-1	322	101	12.2	28	ABprappaaa	272	182	0	0		0	0	0	0	0
61	1	224	197	-1	459	411	16.7	30	ABalpppppa	232	386	0	0		0	0	0	0	0
62	1	10	308	-1	525	338	22.6	29	ABplaaaaap	291	66	0	0		0	0	0	0	0
63	1	314	175	-1	292	284	3.7	28	ABplpapppp	252	-202	0	0		0	0	0	0	0
64	1	17	195	-1	349	285	22.6	33	ABarpaappp	140	0	0	0		0	0	0	0	0
65	1	216	290	-1	215	364	17.2	31	ABplapapap	-316	0	0	0		0	0	0	0	0
66	1	48	142	-1	589	267	8.5	27	ABalaaaala	226	165	0	0		0	0	0	0	0
67	1	237	327	-1	374	158	4.0	26	ABprpapapa	257	-174	0	0		0	0	0	0	0
68	1	11	216	-1	266	298	9.4	34	Capap	135	0	0	0		0	0	0	0	0
69	1	208	174	-1	481	375	22.4	30	ABplaapaap	281	-96	0	0		0	0	0	0	0
70	1	78	36	-1	447	220	8.1	28	ABarapappa	284	460	0	0		0	0	0	0	0
71	1	37	42	-1	424	379	14.0	29	MSapppa	292	0	0	0		0	0	0	0	0
72	1	45	317	-1	245	390	19.8	30	ABplapapaa	138	0	0	0		0	0	0	0	0
73	1	323	322	-1	261	355	22.2	36	ABarppapa	113	0	0	0		0	0	0	0	0
74	1	122	15	-1	379	370	16.5	31	MSapppp	275	-16	0	0		0	0	0	0	0
75	1	100	55	-1	477	140	9.7	29	ABprpaaaap	52	0	0	0		0	0	0	0	0
76	1	233	260	-1	430	337	3.8	28	ABalppapap	235	1431	0	0		0	0	0	0	0
77	1	320	152	-1	583	372	13.2	24	ABalppaaaa	206	243	0	0		0	0	0	0	0
78	1	182	313	-1	430	196	12.7	31	MSpppaa	238	371	0	0		0	0	0	0	0
79	1	76	207	-1	604	266	11.4	27	ABalaaapal	-79	0	0	0		0	0	0	0	0
80	1	200	223	-1	287	263	16.4	32	Eplap	306	472	0	0		0	0	0	0	0
81	1	28	209	-1	441	442	14.5	29	ABplpaapap	128	0	0	0		0	0	0	0	0
82	1	144	276	-1	502	341	5.1	28	ABalpapaaa	221	-475	0	0		0	0	0	0	0
83	1	5	72	-1	315	337	8.3	33	MSaappp	165	0	0	0		0	0	0	0	0
84	1	113	269	-1	549	305	4.7	28	ABaraaaaaa	285	-433	0	0		0	0	0	0	0
85	1	240	218	-1	563	258	5.9	27	ABaraaaaap	-107	0	0	0		0	0	0	0	0
86	1	305	103	-1	262	198	13.5	37	Eprp	368	557	0	0		0	0	0	0	0
87	1	39	28	-1	484	241	11.3	30	ABaraapppa	251	111	0	0		0	0	0	0	0
88	1	49	283	-1	321	110	8.6	29	ABprppappa	242	149	0	0		0	0	0	0	0
89	1	13	155	-1	290	218	4.4	28	ABprpapppp	232	139	0	0		0	0	0	0	0
90	1	287	214	-1	213	148	14.3	29	ABprapappa	-111	0	0	0		0	0	0	0	0
91	1	27	43	-1	540	153	15.2	27	ABpraaapaa	241	100	0	0		0	0	0	0	0
92	1	316	236	-1	543	183	17.9	32	ABalaapppp	319	347	0	0		0	0	0	0	0
93	0	247	-1	-1	408	228	15.5	26		225	-102	0	0		0	0	0	0	0
94	1	153	302	-1	336	152	8.3	27	ABprppapap	244	478	0	0		0	0	0	0	0
95	1	160	291	-1	480	196	4.2	28	ABarapppap	142	0	0	0		0	0	0	0	0
96	1	102	17	-1	221	248	10.6	30	Eplpp	263	1370	0	0		0	0	0	0	0
97	1	175	16	-1	507	300	13.6	31	ABaraapapa	308	1019	0	0		0	0	0	0	0
98	1	230	146	-1	407	436	13.7	30	ABplpaappa	193	0	0	0		0	0	0	0	0
99	1	104	235	-1	260	134	14.3	28	ABprappapp	143	0	0	0		0	0	0	0	0
100	1	22	23	-1	222	339	9.4	31	ABplapppa	230	0	0	0		0	0	0	0	0
101	1	127	13	-1	175	202	12.3	32	Cppap	324	288	0	0		0	0	0	0	0
102	1	306	233	-1	402	250	7.4	26	MSpapapa	238	-484	0	0		0	0	0	0	0
103	1	245	266	-1	395	189	11.3	33	MSpppap	288	399	0	0		0	0	0	0	0
104	1	214	137	-1	522	394	22.7	31	ABplaapaaa	12	0	0	0		0	0	0	0	0
105	1	158	24	-1	473	111	11.6	27	ABprpaaapa	258	125	0	0		0	0	0	0	0
106	1	280	62	-1	582	296	12.3	29	MSaaaaaa	156	0	0	0		0	0	0	0	0
107	1	130	134	-1	529	346	13.8	27	MSapaaap	255	-502	0	0		0	0	0	0	0
108	1	93	299	-1	366	431	9.3	24	ABplppaaap	208	-972	0	0		0	0	0	0	0
109	1	283	182	-1	285	332	11.7	34	Capaa	322	-1157	0	0		0	0	0	0	0
110	1	119	206	-1	332	356	11.6	31	Daap	290	398	0	0		0	0	0	0	0
111	1	260	185	-1	353	431	16.3	30	ABplaapppa	336	0	0	0		0	0	0	0	0
112	1	67	100	-1	363	248	7.9	27	MSpapapp	213	0	0	0		0	0	0	0	0
113	1	141	198	-1	472	326	6.5	27	ABalpappaa	-174	0	0	0		0	0	0	0	0
114	1	92	165	-1	425	293	5.4	32	ABalpapppp	288	-104	0	0		0	0	0	0	0
115	1	23	61	-1	366	109	13.6	31	ABpraapppp	165	0	0	0		0	0	0	0	0
116	1	210	326	-1	468	268	4.0	28	ABarapaaap	232	-843	0	0		0	0	0	0	0
117	1	114	125	-1	537	356	9.7	26	ABalpaaapa	-51	0	0	0		0	0	0	0	0
118	1	136	324	-1	481	201	21.3	27	ABarpapapa	272	-45	0	0		0	0	0	0	0
119	1	170	92	-1	544	182	21.0	31	ABpraapaaa	286	-186	0	0		0	0	0	0	0
120	1	62	273	-1	589	319	8.7	27	ABalaaaarl	246	74	0	0		0	0	0	0	0
121	1	150	52	-1	606	239	13.3	28	ABalaaappr	240	528	0	0		0	0	0	0	0
122	1	315	271	-1	543	278	6.6	28	ABaraaapaa	308	0	0	0		0	0	0	0	0
123	1	8	176	-1	483	422	20.8	29	ABplaapapa	121	0	0	0		0	0	0	0	0
124	1	83	111	-1	486	313	19.4	31	MSaaaapp	-123	0	0	0		0	0	0	0	0
125	1	147	288	-1	594	278	19.7	30	ABalappapp	275	-405	0	0		0	0	0	0	0
126	1	206	211	-1	437	249	5.2	27	ABarapapap	187	0	0	0		0	0	0	0	0
127	1	183	156	-1	200	163	11.1	29	ABprapappp	254	2723	0	0		0	0	0	0	0
128	1	165	74	-1	524	292	18.6	31	MSaaaapa	412	0	0	0		0	0	0	0	0
129	1	299	280	-1	328	245	14.5	30	Earpp	217	150	0	0		0	0	0	0	0
130	1	304	73	-1	477	256	17.5	31	MSpaaapp	50	0	0	0		0	0	0	0	0
131	1	178	278	-1	238	365	6.6	27	ABplppappp	218	327	0	0		0	0	0	0	0
132	1	309	238	-1	272	275	5.6	27	ABplpppppa	232	319	0	0		0	0	0	0	0
133	1	57	168	-1	555	312	8.6	29	ABalpaapaa	77	0	0	0		0	0	0	0	0
134	1	238	243	-1	468	294	6.7	27	ABalpapppa	284	0	0	0		0	0	0	0	0
135	1	235	323	-1	301	404	16.8	30	ABplapaapp	289	804	0	0		0	0	0	0	0
136	1	220	114	-1	563	397	15.0	28	ABalpppaaa	257	396	0	0		0	0	0	0	0
137	1	275	151	-1	410	359	17.6	32	MSapapp	216	0	0	0		0	0	0	0	0
138	1	234	301	-1	372	393	20.2	28	ABplapaaaa	272	396	0	0		0	0	0	0	0
139	1	20	169	-1	529	383	6.9	27	ABalpaappa	153	0	0	0		0	0	0	0	0
140	1	185	319	330	601	276	14.5	31	ABalappaa	219	0	0	0		0	0	0	0	0
141	1	258	8	-1	543	224	21.8	30	ABalappppa	250	357	0	0		0	0	0	0	0
142	1	270	4	-1	274	392	8.3	27	ABplppappa	264	-660	0	0		0	0	0	0	0
143	1	299	300	-1	373	241	13.5	30	Earpa	226	467	0	0		0	0	0	0	0
144	1	25	139	-1	157	277	8.9	30	Cpappd	299	-413	0	0		0	0	0	0	0
145	1	138	120	-1	444	143	14.6	28	ABprpaappa	271	518	0	0		0	0	0	0	0
146	1	294	250	-1	556	390	12.2	29	ABalppaaap	65	0	0	0		0	0	0	0	0
147	1	35	231	-1	432	250	16.5	28	Earaa	258	432	0	0		0	0	0	0	0
148	1	71	205	-1	509	250	19.1	31	MSpaaapa	266	838	0	0		0	0	0	0	0
149	1	196	252	-1	267	316	5.1	28	ABplppppap	146	0	0	0		0	0	0	0	0
150	1	63	47	-1	245	376	10.5	27	ABplappaap	267	181	0	0		0	0	0	0	0
151	1	204	78	-1	546	369	18.3	29	ABalapappa	278	96	0	0		0	0	0	0	0
152	1	107	79	-1	445	237	12.2	29	ABaraapppp	-153	0	0	0		0	0	0	0	0
153	1	171	22	-1	502	150	17.4	30	ABpraaappa	-205	0	0	0		0	0	0	0	0
154	1	246	179	-1	444	97	16.1	28	ABprpaapap	-11	0	0	0		0	0	0	0	0
155	1	202	83	-1	344	176	4.3	28	ABprpapapp	227	-827	0	0		0	0	0	0	0
156	1	188	51	-1	508	169	22.7	32	ABpraapaap	309	128	0	0		0	0	0	0	0
157	1	88	35	-1	556	294	15.9	31	MSaaaaap	45	0	0	0		0	0	0	0	0
158	1	174	144	-1	508	263	7.4	29	ABaraaapap	265	1036	0	0		0	0	0	0	0
159	1	310	30	-1	503	220	23.8	32	ABarpapaap	319	-218	0	0		0	0	0	0	0
160	1	191	296	-1	191	194	17.2	35	Cppaa	305	0	0	0		0	0	0	0	0
161	1	217	116	-1	451	224	21.9	32	ABarpapapp	323	107	0	0		0	0	0	0	0
162	1	296	286	-1	318	410	20.2	29	ABplapaapa	233	161	0	0		0	0	0	0	0
163	1	193	59	-1	380	327	14.4	30	Ealpa	274	1124	0	0		0	0	0	0	0
164	1	274	64	-1	500	385	7.4	28	ABalpaappp	218	0	0	0		0	0	0	0	0
165	1	30	131	-1	183	318	11.3	28	ABplapappp	394	0	0	0		0	0	0	0	0
166	1	189	285	-1	357	339	22.5	34	ABarppaaa	326	507	0	0		0	0	0	0	0
167	1	18	44	-1	370	384	6.7	28	ABplpapaap	-100	0	0	0		0	0	0	0	0
168	1	318	329	-1	506	140	20.5	31	ABpraapapa	279	-398	0	0		0	0	0	0	0
169	1	239	268	-1	517	413	12.4	31	ABalppaapp	311	-641	0	0		0	0	0	0	0
170	1	84	143	-1	352	187	10.8	28	Dpap	264	-2	0	0		0	0	0	0	0
171	1	252	138	-1	199	283	22.5	37	Caaap	-129	0	0	0		0	0	0	0	0
172	1	288	141	-1	459	433	11.5	27	ABplpaaapa	259	-1038	0	0		0	0	0	0	0
173	1	41	82	-1	336	370	14.8	32	Dapa	177	0	0	0		0	0	0	0	0
174	1	322	262	-1	392	316	3.8	32	ABplpappaa	307	94	0	0		0	0	0	0	0
175	1	36	183	-1	517	129	14.7	29	ABpraaapap	-185	0	0	0		0	0	0	0	0
176	1	82	210	-1	525	297	8.5	27	ABaraapaaa	277	-731	0	0		0	0	0	0	0
177	1	282	320	-1	425	294	22.8	33	ABarpaapap	320	205	0	0		0	0	0	0	0
178	1	321	265	-1	377	150	22.8	33	ABarpppaa	-201	0	0	0		0	0	0	0	0
179	1	105	121	-1	366	126	9.1	29	ABprppapaa	270	139	0	0		0	0	0	0	0
180	1	198	58	-1	467	221	5.6	28	ABarapapaa	124	0	0	0		0	0	0	0	0
181	1	157	158	-1	502	236	4.3	27	ABarapaaaa	269	-551	0	0		0	0	0	0	0
182	1	289	69	-1	548	411	18.0	29	ABalpppaap	268	660	0	0		0	0	0	0	0
183	1	281	106	-1	530	181	8.1	27	ABarapppaa	75	0	0	0		0	0	0	0	0
184	1	291	305	-1	362	130	19.4	29	ABprapaaap	254	-551	0	0		0	0	0	0	0
185	1	80	3	-1	403	143	4.4	28	ABarappapp	269	838	0	0		0	0	0	0	0
186	1	97	284	-1	433	252	9.2	28	MSpapaaa	264	-727	0	0		0	0	0	0	0
187	1	145	149	-1	416	171	21.8	30	ABarpapppa	298	92	0	0		0	0	0	0	0
188	1	253	132	-1	229	280	3.9	24	ABplpppapp	200	278	0	0		0	0	0	0	0
189	1	40	127	-1	210	342	20.3	35	ABarppapp	64	0	0	0		0	0	0	0	0
190	1	180	241	-1	251	185	7.1	29	ABprpppapa	227	62	0	0		0	0	0	0	0
191	1	55	18	-1	580	309	21.5	29	ABalapaapa	241	312	0	0		0	0	0	0	0
192	1	221	39	-1	555	163	11.9	26	ABpraaaaaa	227	2	0	0		0	0	0	0	0
193	1	152	314	-1	327	203	18.8	37	Epra	362	-798	0	0		0	0	0	0	0
194	1	70	246	-1	222	160	8.4	32	ABprapppp	320	-619	0	0		0	0	0	0	0
195	1	74	240	-1	489	186	16.8	27	MSppappa	201	525	0	0		0	0	0	0	0
196	1	184	41	-1	318	423	13.6	30	ABplaapppp	28	0	0	0		0	0	0	0	0
197	1	155	201	-1	347	406	8.8	27	ABplppapaa	271	824	0	0		0	0	0	0	0
198	1	205	154	-1	569	211	15.2	27	ABalaapapa	43	0	0	0		0	0	0	0	0
199	1	300	321	-1	179	233	20.5	32	Cpaapp	188	0	0	0		0	0	0	0	0
200	1	42	129	-1	395	110	16.5	29	ABpraapppa	290	-883	0	0		0	0	0	0	0
201	1	232	119	-1	419	109	13.6	29	ABprpaappp	279	120	0	0		0	0	0	0	0
202	1	120	225	-1	438	303	10.2	29	MSaapaaa	296	-271	0	0		0	0	0	0	0
203	1	317	194	-1	358	372	22.3	29	ABplaaappp	249	665	0	0		0	0	0	0	0
204	1	24	31	-1	498	258	14.7	27	MSpaapaa	26	0	0	0		0	0	0	0	0
205	1	162	118	-1	521	256	12.0	28	ABaraappap	48	0	0	0		0	0	0	0	0
206	1	167	234	-1	243	312	13.3	34	Cappa	322	-499	0	0		0	0	0	0	0
207	1	219	94	-1	262	218	6.3	27	ABprpppppa	-84	0	0	0		0	0	0	0	0
208	1	236	227	-1	394	118	10.1	24	ABprppaaap	205	-763	0	0		0	0	0	0	0
209	1	244	32	-1	608	244	17.3	27	ABalappapa	243	154	0	0		0	0	0	0	0
210	1	33	60	-1	461	361	12.1	30	MSapaap	630	0	0	0		0	0	0	0	0
211	1	324	270	-1	381	381	12.7	30	Daaa	3	0	0	0		0	0	0	0	0
212	1	154	99	-1	330	106	16.2	29	ABprapaapp	282	343	0	0		0	0	0	0	0
213	1	276	108	-1	593	231	9.6	25	ABalaapaaa	-116	0	0	0		0	0	0	0	0
214	1	297	297	-1	414	387	22.4	30	ABplaaapap	59	0	0	0		0	0	0	0	0
215	1	75	226	-1	396	130	20.4	28	ABprapaaaa	-252	0	0	0		0	0	0	0	0
216	1	143	19	-1	560	343	13.1	25	MSapaaaa	253	136	0	0		0	0	0	0	0
217	1	146	212	-1	496	289	10.7	28	ABaraapaap	288	813	0	0		0	0	0	0	0
218	1	187	282	-1	394	367	6.4	27	ABplpapaaa	241	194	0	0		0	0	0	0	0
219	1	135	245	-1	499	160	8.3	29	ABprpaaaaa	51	0	0	0		0	0	0	0	0
220	1	179	34	-1	502	376	19.7	28	ABalapappp	242	709	0	0		0	0	0	0	0
221	1	290	105	-1	293	246	22.7	40	Cpaaa	393	325	0	0		0	0	0	0	0
222	1	303	224	-1	586	362	16.4	29	ABalapapap	223	0	0	0		0	0	0	0	0
223	1	176	187	-1	508	269	22.9	28	ABarpaaapa	243	-440	0	0		0	0	0	0	0
224	1	50	48	-1	368	127	5.8	27	ABprppaapa	227	407	0	0		0	0	0	0	0
225	1	6	281	-1	445	131	11.6	29	ABprpaaapp	274	875	0	0		0	0	0	0	0
226	1	207	113	-1	365	362	4.0	26	ABplpapapa	264	-543	0	0		0	0	0	0	0
227	1	192	63	-1	372	293	8.7	27	MSaapapp	208	-189	0	0		0	0	0	0	0
228	1	54	86	-1	601	321	18.5	29	ABalapaaap	19	0	0	0		0	0	0	0	0
229	1	256	279	-1	341	389	19.8	29	ABplapaaap	248	-1009	0	0		0	0	0	0	0
230	1	211	10	-1	220	158	19.6	35	ABarppppp	336	1149	0	0		0	0	0	0	0
231	1	199	180	-1	483	237	7.7	29	ABarapaapp	247	1054	0	0		0	0	0	0	0
232	1	99	275	-1	396	175	13.8	28	Dpaa	282	95	0	0		0	0	0	0	0
233	1	223	251	-1	384	429	19.4	31	ABplaappap	276	660	0	0		0	0	0	0	0
234	1	77	115	-1	430	407	9.0	30	ABplpaaaap	270	-71	0	0		0	0	0	0	0
235	1	222	232	-1	436	340	22.4	31	ABplaaaapp	256	515	0	0		0	0	0	0	0
236	1	94	98	-1	404	290	12.8	31	MSaapaap	276	533	0	0		0	0	0	0	0
237	1	227	85	-1	525	243	15.8	30	MSpaaaap	289	-602	0	0		0	0	0	0	0
238	1	31	328	-1	351	204	5.4	29	ABprpappap	255	-500	0	0		0	0	0	0	0
239	1	95	244	-1	465	408	10.0	28	ABplpaaaaa	489	0	0	0		0	0	0	0	0
240	1	74	123	-1	453	197	17.3	28	MSppappp	200	209	0	0		0	0	0	0	0
241	1	201	191	-1	528	386	15.7	27	ABalppppaa	197	0	0	0		0	0	0	0	0
242	1	46	80	-1	350	281	4.0	25	ABplpappap	241	-207	0	0		0	0	0	0	0
243	1	213	57	-1	502	201	10.8	28	MSppaaap	248	242	0	0		0	0	0	0	0
244	1	117	289	-1	447	412	21.5	31	ABplaapapp	269	1089	0	0		0	0	0	0	0
245	1	103	161	-1	413	424	17.6	31	ABalpppppp	296	431	0	0		0	0	0	0	0
246	1	68	203	-1	222	234	4.4	30	Cpppp	304	700	0	0		0	0	0	0	0
247	1	21	304	-1	539	248	24.4	32	ABarpapaaa	283	-286	0	0		0	0	0	0	0
248	1	163	2	-1	455	288	15.5	30	MSaaapp	-141	0	0	0		0	0	0	0	0
249	1	132	249	-1	458	368	7.7	28	ABalpapapa	325	0	0	0		0	0	0	0	0
250	1	251	75	-1	316	196	4.6	29	ABprpapppa	211	1101	0	0		0	0	0	0	0
251	1	192	259	-1	406	296	8.0	26	MSaapapa	198	492	0	0		0	0	0	0	0
252	1	59	157	-1	469	116	20.5	27	ABpraappaa	243	601	0	0		0	0	0	0	0
253	1	267	219	-1	579	348	20.2	29	ABalapaapp	281	-106	0	0		0	0	0	0	0
254	1	118	147	-1	238	277	7.5	33	Cappp	413	0	0	0		0	0	0	0	0
255	1	242	309	-1	199	297	6.1	25	ABplappppp	228	1211	0	0		0	0	0	0	0
256	1	159	295	-1	278	162	4.4	30	ABprppppap	268	788	0	0		0	0	0	0	0
257	1	101	167	-1	331	131	5.7	27	ABprppaapp	234	446	0	0		0	0	0	0	0
258	1	69	171	-1	419	167	7.3	28	ABprpapaaa	271	-462	0	0		0	0	0	0	0
259	1	86	217	-1	201	263	4.3	27	Cpappv	265	-545	0	0		0	0	0	0	0
260	1	15	274	-1	420	173	16.8	30	MSppppa	274	0	0	0		0	0	0	0	0
261	1	248	306	-1	406	204	21.8	28	ABarpappap	246	811	0	0		0	0	0	0	0
262	1	89	190	-1	254	251	15.2	31	Eplpa	310	935	0	0		0	0	0	0	0
263	1	112	26	-1	563	251	13.2	27	MSpaaaaa	164	0	0	0		0	0	0	0	0
264	1	125	89	-1	445	375	23.6	28	ABplaaapaa	277	-189	0	0		0	0	0	0	0
265	1	249	110	-1	480	106	16.3	28	ABprpaapaa	-20	0	0	0		0	0	0	0	0
266	1	60	287	-1	235	207	23.2	33	Cpaapa	314	-397	0	0		0	0	0	0	0
267	1	124	181	-1	446	446	18.4	27	ABplaappaa	11	0	0	0		0	0	0	0	0
268	1	4	199	-1	237	383	14.5	29	ABplappapa	165	0	0	0		0	0	0	0	0
269	1	96	298	-1	309	157	4.5	27	ABprppppaa	206	760	0	0		0	0	0	0	0
270	1	64	255	-1	546	370	22.6	29	ABplaaaaaa	283	-360	0	0		0	0	0	0	0
271	1	257	310	-1	391	367	23.1	29	ABplaaappa	263	1350	0	0		0	0	0	0	0
272	1	61	148	-1	297	123	6.5	27	ABprpppaaa	277	168	0	0		0	0	0	0	0
273	1	215	230	-1	287	176	8.0	26	ABprpppaap	-40	0	0	0		0	0	0	0	0
274	1	311	124	-1	473	410	13.6	28	ABplpaapaa	246	-164	0	0		0	0	0	0	0
275	1	269	303	-1	596	217	15.6	30	ABalaaappl	255	-517	0	0		0	0	0	0	0
276	1	161	247	-1	238	127	16.7	28	ABprapapap	260	-188	0	0		0	0	0	0	0
277	1	98	254	-1	332	147	23.5	34	ABarpppap	338	-511	0	0		0	0	0	0	0
278	1	209	242	-1	543	214	10.7	25	MSppaaaa	-53	0	0	0		0	0	0	0	0
279	1	168	221	-1	430	132	19.4	30	ABpraappap	-134	0	0	0		0	0	0	0	0
280	1	225	96	-1	363	238	18.7	32	Earap	298	-388	0	0		0	0	0	0	0
281	1	308	267	-1	489	334	22.6	29	ABplaaaapa	71	0	0	0		0	0	0	0	0
282	1	272	90	-1	467	258	22.3	30	ABarpaaapp	242	-214	0	0		0	0	0	0	0
283	1	142	66	-1	498	370	14.6	25	MSapapaa	174	0	0	0		0	0	0	0	0
284	1	292	277	-1	477	363	5.0	26	ABalpapaap	-119	0	0	0		0	0	0	0	0
285	1	266	164	-1	323	293	15.3	32	Ealpp	282	96	0	0		0	0	0	0	0
286	1	79	159	-1	439	153	4.0	30	ABarappapa	272	-498	0	0		0	0	0	0	0
287	1	190	263	-1	477	297	22.7	30	ABarpaapaa	305	-186	0	0		0	0	0	0	0
288	1	181	316	-1	596	353	13.7	24	ABalapapaa	386	0	0	0		0	0	0	0	0
289	1	286	184	-1	285	126	17.6	30	ABprappapa	256	759	0	0		0	0	0	0	0
290	1	228	293	-1	256	345	5.6	29	ABplpppaap	-26	0	0	0		0	0	0	0	0
291	1	85	257	-1	555	343	7.2	27	ABalpaaaaa	257	862	0	0		0	0	0	0	0
292	1	229	202	-1	288	330	16.1	36	Dapp	360	-925	0	0		0	0	0	0	0
293	1	87	81	-1	256	135	20.6	29	ABprapapaa	269	708	0	0		0	0	0	0	0
294	1	32	292	-1	271	396	14.0	28	ABplappaaa	277	-64	0	0		0	0	0	0	0
295	1	254	40	-1	375	432	12.5	29	ABplpaappp	289	1059	0	0		0	0	0	0	0
296	1	277	33	-1	538	136	12.2	27	ABpraaaaap	-160	0	0	0		0	0	0	0	0
297	1	319	5	-1	361	159	13.6	30	Dppa	283	1615	0	0		0	0	0	0	0
298	1	279	307	-1	515	197	21.4	27	ABalappppp	231	537	0	0		0	0	0	0	0
299	1	72	220	-1	341	336	3.9	28	ABplpapapp	256	98	0	0		0	0	0	0	0
300	1	12	46	-1	474	156	20.6	30	ABpraapapp	273	17	0	0		0	0	0	0	0
301	1	263	128	-1	351	100	19.2	29	ABprapaapa	245	-202	0	0		0	0	0	0	0
302	1	51	188	-1	302	367	21.9	33	ABarppaap	332	388	0	0		0	0	0	0	0
303	1	312	177	-1	283	154	22.7	37	ABarppppa	336	417	0	0		0	0	0	0	0
304	1	110	84	-1	571	199	11.6	28	ABalaappa	206	0	0	0		0	0	0	0	0
305	1	243	153	-1	604	321	14.7	27	ABalapaaaa	233	-1640	0	0		0	0	0	0	0
306	1	116	200	-1	271	244	5.7	26	ABplpppppp	231	26	0	0		0	0	0	0	0
307	1	106	130	-1	378	299	18.1	34	Ealap	321	172	0	0		0	0	0	0	0
308	1	203	107	-1	249	298	22.3	35	Caaaa	327	2100	0	0		0	0	0	0	0
309	1	313	11	-1	233	312	4.9	29	ABplpppapa	272	18	0	0		0	0	0	0	0
310	1	65	117	-1	388	413	8.6	27	ABplppaaaa	393	0	0	0		0	0	0	0	0
311	1	197	136	-1	440	216	3.6	27	ABarappaaa	93	0	0	0		0	0	0	0	0
312	1	137	258	-1	397	247	10.7	30	MSpapaap	259	-158	0	0		0	0	0	0	0
313	1	273	192	-1	448	362	15.5	25	MSapapap	233	-950	0	0		0	0	0	0	0
314	1	139	140	-1	287	130	12.7	29	ABprappaap	295	384	0	0		0	0	0	0	0
315	1	265	264	-1	385	200	3.7	29	ABprpappaa	268	-218	0	0		0	0	0	0	0
316	1	295	150	166	534	294	22.3	33	ABarpaaaa	-44	0	0	0		0	0	0	0	0
317	1	218	189	-1	289	140	9.8	28	ABprppappp	233	-132	0	0		0	0	0	0	0
318	1	271	193	-1	488	136	13.4	27	ABpraaaapp	98	0	0	0		0	0	0	0	0
319	1	140	91	-1	512	152	11.4	27	ABpraaaapa	251	815	0	0		0	0	0	0	0
320	1	115	248	-1	423	122	9.5	29	ABprppaaaa	256	-198	0	0		0	0	0	0	0
321	1	73	318	-1	574	200	18.4	30	ABalaapppa	31	0	0	0		0	0	0	0	0
322	1	173	272	-1	279	374	6.0	28	ABplpppaaa	348	0	0	0		0	0	0	0	0
323	1	91	67	-1	515	193	14.4	27	MSppapaa	236	-360	0	0		0	0	0	0	0
324	1	226	256	-1	458	408	6.2	29	ABalppappa	258	1287	0	0		0	0	0	0	0
325	1	325	20	-1	557	247	20.6	31	ABalapppap	267	743	0	0		0	0	0	0	0
326	1	301	1	-1	457	365	3.1	28	ABalppapaa	-154	0	0	0		0	0	0	0	0
327	1	7	9	-1	302	372	4.5	27	ABplppaapp	228	752	0	0		0	0	0	0	0
328	1	262	102	-1	556	176	14.9	28	ABalaapapp	61	0	0	0		0	0	0	0	0
