# Supplementary material for: The AP-2 Transcription Factor APTF-2 Is Required for Neuroblast and Epidermal Morphogenesis in Caenorhabditis elegans Embryogenesis
Source: PLoS Genet. 2016 May 13;12(5):e1006048. doi: 10.1371/journal.pgen.1006048 (PMC4866721; doi:10.1371/journal.pgen.1006048)
Supplement: S3 Text — (ZIP) [file pgen.1006048.s031.zip › nuclei/t146-nuclei]

1	1	326	115	-1	459	361	3.0	28	ABalppapaa	271	-527	0	0		0	0	0	0	0
2	1	248	64	-1	461	291	15.3	31	MSaaapp	174	0	0	0		0	0	0	0	0
3	1	185	9	-1	406	147	4.3	28	ABarappapp	226	1468	0	0		0	0	0	0	0
4	1	142	153	-1	278	389	8.1	27	ABplppappa	268	296	0	0		0	0	0	0	0
5	1	297	120	-1	359	159	13.5	30	Dppa	287	46	0	0		0	0	0	0	0
6	1	7	219	-1	268	148	8.7	31	ABprapppa	-30	0	0	0		0	0	0	0	0
7	1	42	29	-1	382	168	7.5	28	ABprpapaap	158	0	0	0		0	0	0	0	0
8	1	141	300	-1	537	224	21.9	29	ABalappppa	272	269	0	0		0	0	0	0	0
9	1	327	257	-1	310	372	4.3	28	ABplppaapp	235	437	0	0		0	0	0	0	0
10	1	230	114	-1	223	156	19.6	35	ABarppppp	-75	0	0	0		0	0	0	0	0
11	1	309	330	-1	236	315	5.2	29	ABplpppapa	244	17	0	0		0	0	0	0	0
12	1	15	20	-1	309	203	8.9	34	MSpappp	99	0	0	0		0	0	0	0	0
13	1	101	252	-1	180	197	12.2	33	Cppap	310	1244	0	0		0	0	0	0	0
14	1	40	273	-1	472	166	5.5	28	ABarappppa	112	0	0	0		0	0	0	0	0
15	1	74	128	-1	380	367	16.4	31	MSapppp	85	0	0	0		0	0	0	0	0
16	1	97	110	-1	513	300	13.7	32	ABaraapapa	306	875	0	0		0	0	0	0	0
17	1	96	290	-1	219	246	10.3	29	Eplpp	289	1380	0	0		0	0	0	0	0
18	1	191	179	-1	581	310	21.6	29	ABalapaapa	-11	0	0	0		0	0	0	0	0
19	1	216	176	-1	564	342	13.3	26	MSapaaaa	237	67	0	0		0	0	0	0	0
20	1	325	249	-1	556	248	20.5	31	ABalapppap	249	-130	0	0		0	0	0	0	0
21	1	38	54	-1	345	223	8.0	30	MSpappa	119	0	0	0		0	0	0	0	0
22	1	153	88	-1	506	151	17.2	29	ABpraaappa	286	-151	0	0		0	0	0	0	0
23	1	100	191	-1	220	337	9.5	30	ABplapppa	234	0	0	0		0	0	0	0	0
24	1	105	11	-1	477	109	11.6	27	ABprpaaapa	215	-357	0	0		0	0	0	0	0
25	1	19	16	-1	254	205	3.5	28	ABprpppppp	247	654	0	0		0	0	0	0	0
26	1	263	76	-1	565	251	13.4	27	MSpaaaaa	273	-530	0	0		0	0	0	0	0
27	1	14	157	-1	514	323	16.1	31	MSaaapaa	286	319	0	0		0	0	0	0	0
28	1	87	112	-1	487	239	11.3	29	ABaraapppa	252	111	0	0		0	0	0	0	0
29	1	1	67	-1	576	358	9.7	27	ABalaaaarr	270	179	0	0		0	0	0	0	0
30	1	159	47	-1	504	223	24.5	33	ABarpapaap	327	-528	0	0		0	0	0	0	0
31	1	204	75	-1	497	258	15.1	26	MSpaapaa	23	0	0	0		0	0	0	0	0
32	1	209	306	-1	608	246	17.5	26	ABalappapa	-202	0	0	0		0	0	0	0	0
33	1	296	3	-1	539	137	11.8	27	ABpraaaaap	243	1114	0	0		0	0	0	0	0
34	1	220	170	-1	506	382	19.7	29	ABalapappp	255	74	0	0		0	0	0	0	0
35	1	157	287	-1	559	296	16.3	31	MSaaaaap	207	0	0	0		0	0	0	0	0
36	1	70	158	-1	455	219	7.7	30	ABarapappa	237	771	0	0		0	0	0	0	0
37	1	58	121	-1	384	356	10.4	32	MSappap	318	176	0	0		0	0	0	0	0
38	1	35	66	-1	175	291	19.5	36	Caapa	364	-164	0	0		0	0	0	0	0
39	1	192	241	-1	557	167	11.7	26	ABpraaaaaa	335	0	0	0		0	0	0	0	0
40	1	295	60	-1	375	432	12.7	29	ABplpaappp	154	0	0	0		0	0	0	0	0
41	1	196	105	-1	322	420	13.8	29	ABplaapppp	275	-712	0	0		0	0	0	0	0
42	1	71	84	-1	426	381	13.9	29	MSapppa	259	0	0	0		0	0	0	0	0
43	1	91	216	-1	546	153	15.1	28	ABpraaapaa	55	0	0	0		0	0	0	0	0
44	1	167	193	-1	372	385	6.7	28	ABplpapaap	222	199	0	0		0	0	0	0	0
45	1	49	5	-1	552	296	12.4	31	ABaraaaap	243	-144	0	0		0	0	0	0	0
46	1	300	296	-1	475	160	20.5	30	ABpraapapp	306	-322	0	0		0	0	0	0	0
47	1	150	70	-1	246	376	10.4	29	ABplappaap	208	0	0	0		0	0	0	0	0
48	1	224	245	-1	372	130	5.5	27	ABprppaapa	82	0	0	0		0	0	0	0	0
49	1	48	268	-1	477	216	14.5	29	MSpaapap	183	0	0	0		0	0	0	0	0
50	1	2	202	-1	516	408	9.6	27	ABalppaapa	290	0	0	0		0	0	0	0	0
51	1	156	195	-1	513	167	22.7	34	ABpraapaap	305	387	0	0		0	0	0	0	0
52	1	121	58	-1	608	235	13.4	27	ABalaaappr	241	168	0	0		0	0	0	0	0
53	1	8	13	-1	599	330	12.3	28	ABalaaapar	258	673	0	0		0	0	0	0	0
54	1	5	123	-1	577	204	8.4	28	ABalaapaap	257	-10	0	0		0	0	0	0	0
55	1	75	148	-1	479	140	9.7	28	ABprpaaaap	34	0	0	0		0	0	0	0	0
56	1	16	87	-1	406	215	6.4	31	ABarapappp	254	0	0	0		0	0	0	0	0
57	1	243	24	-1	506	199	10.8	27	MSppaaap	254	866	0	0		0	0	0	0	0
58	1	180	231	-1	474	222	5.5	28	ABarapapaa	129	0	0	0		0	0	0	0	0
59	1	163	38	-1	382	325	14.3	31	Ealpa	311	561	0	0		0	0	0	0	0
60	1	210	311	-1	464	362	11.8	29	MSapaap	82	0	0	0		0	0	0	0	0
61	1	115	82	-1	371	106	13.9	30	ABpraapppp	232	0	0	0		0	0	0	0	0
62	1	106	48	-1	586	300	12.8	28	MSaaaaaa	144	0	0	0		0	0	0	0	0
63	1	227	71	-1	373	292	8.8	26	MSaapapp	204	-521	0	0		0	0	0	0	0
64	1	164	69	-1	505	381	6.8	27	ABalpaappp	530	0	0	0		0	0	0	0	0
65	1	12	180	-1	450	146	7.8	30	ABarappppp	262	-350	0	0		0	0	0	0	0
66	1	283	136	-1	498	373	14.5	25	MSapapaa	252	310	0	0		0	0	0	0	0
67	1	323	78	-1	516	194	14.3	26	MSppapaa	226	-358	0	0		0	0	0	0	0
68	1	27	149	-1	334	378	6.0	27	ABplppaapa	225	-502	0	0		0	0	0	0	0
69	1	182	178	-1	548	412	18.0	32	ABalpppaap	205	0	0	0		0	0	0	0	0
70	1	28	323	-1	233	193	5.5	24	ABprpppapp	198	377	0	0		0	0	0	0	0
71	1	17	6	-1	301	334	4.5	28	ABplppppaa	264	166	0	0		0	0	0	0	0
72	1	83	4	-1	320	341	8.2	34	MSaappp	335	159	0	0		0	0	0	0	0
73	1	130	271	-1	475	258	17.5	30	MSpaaapp	150	0	0	0		0	0	0	0	0
74	1	128	59	-1	522	296	18.5	31	MSaaaapa	292	-855	0	0		0	0	0	0	0
75	1	250	315	-1	318	197	4.7	27	ABprpapppa	234	157	0	0		0	0	0	0	0
76	1	43	23	-1	411	340	9.2	30	MSappaa	26	0	0	0		0	0	0	0	0
77	1	20	196	-1	194	339	13.9	28	ABplapappa	260	326	0	0		0	0	0	0	0
78	1	151	125	-1	545	370	18.3	28	ABalapappa	233	421	0	0		0	0	0	0	0
79	1	152	137	-1	449	228	12.4	29	ABaraapppp	285	-2649	0	0		0	0	0	0	0
80	1	242	107	-1	354	285	4.1	24	ABplpappap	235	719	0	0		0	0	0	0	0
81	1	293	49	-1	258	137	20.6	29	ABprapapaa	249	96	0	0		0	0	0	0	0
82	1	173	298	-1	339	366	14.9	32	Dapa	322	-56	0	0		0	0	0	0	0
83	1	155	174	-1	346	179	4.3	29	ABprpapapp	236	-505	0	0		0	0	0	0	0
84	1	304	205	-1	575	197	11.5	28	ABalaappa	239	208	0	0		0	0	0	0	0
85	1	237	52	-1	528	244	16.2	30	MSpaaaap	-238	0	0	0		0	0	0	0	0
86	1	228	77	-1	606	325	18.4	30	ABalapaaap	300	-113	0	0		0	0	0	0	0
87	1	10	265	-1	391	278	23.2	33	ABarpaappa	315	472	0	0		0	0	0	0	0
88	1	52	309	-1	329	282	19.4	32	Eplaa	325	159	0	0		0	0	0	0	0
89	1	264	155	-1	449	380	23.6	29	ABplaaapaa	242	1744	0	0		0	0	0	0	0
90	1	282	124	-1	470	256	22.5	30	ABarpaaapp	294	1685	0	0		0	0	0	0	0
91	1	319	197	-1	513	153	11.5	27	ABpraaaapa	191	0	0	0		0	0	0	0	0
92	1	119	282	-1	554	186	21.3	31	ABpraapaaa	189	0	0	0		0	0	0	0	0
93	1	34	203	-1	366	193	22.0	29	ABarpapppp	293	686	0	0		0	0	0	0	0
94	1	207	247	-1	271	219	6.2	27	ABprpppppa	219	249	0	0		0	0	0	0	0
95	1	59	236	-1	180	337	8.8	27	ABplappppa	232	205	0	0		0	0	0	0	0
96	1	280	304	-1	364	237	18.5	31	Earap	315	-443	0	0		0	0	0	0	0
97	1	54	97	-1	330	173	15.4	35	Dppp	350	-847	0	0		0	0	0	0	0
98	1	236	33	-1	408	293	12.6	30	MSaapaap	218	0	0	0		0	0	0	0	0
99	1	212	274	-1	337	106	16.4	29	ABprapaapp	268	-310	0	0		0	0	0	0	0
100	1	112	313	-1	371	247	7.8	28	MSpapapp	206	0	0	0		0	0	0	0	0
101	1	37	99	-1	440	339	7.7	28	ABalpappap	281	652	0	0		0	0	0	0	0
102	1	328	329	-1	562	178	15.0	26	ABalaapapp	215	74	0	0		0	0	0	0	0
103	1	86	226	-1	263	194	13.5	37	Eprp	371	295	0	0		0	0	0	0	0
104	1	51	35	-1	575	236	7.7	28	ABalaaaalp	263	0	0	0		0	0	0	0	0
105	1	221	251	-1	295	245	22.6	39	Cpaaa	389	454	0	0		0	0	0	0	0
106	1	183	207	-1	535	179	7.9	26	ABarapppaa	254	372	0	0		0	0	0	0	0
107	1	308	320	-1	252	296	22.4	35	Caaaa	352	896	0	0		0	0	0	0	0
108	1	213	92	-1	596	234	9.7	26	ABalaapaaa	230	-113	0	0		0	0	0	0	0
109	1	23	215	-1	432	370	5.2	28	ABalpapapp	267	641	0	0		0	0	0	0	0
110	1	265	166	-1	488	108	16.2	27	ABprpaapaa	-331	0	0	0		0	0	0	0	0
111	1	124	185	-1	485	314	19.4	31	MSaaaapp	570	0	0	0		0	0	0	0	0
112	1	29	163	-1	372	176	17.5	33	MSppppp	312	208	0	0		0	0	0	0	0
113	1	226	192	-1	369	357	4.1	26	ABplpapapa	229	704	0	0		0	0	0	0	0
114	1	136	34	-1	562	401	15.1	28	ABalpppaaa	98	0	0	0		0	0	0	0	0
115	1	234	31	-1	429	409	8.6	29	ABplpaaaap	246	0	0	0		0	0	0	0	0
116	1	161	293	-1	451	223	21.7	31	ABarpapapp	241	-856	0	0		0	0	0	0	0
117	1	310	212	-1	390	416	8.6	27	ABplppaaaa	268	-316	0	0		0	0	0	0	0
118	1	205	187	-1	522	255	12.4	29	ABaraappap	322	0	0	0		0	0	0	0	0
119	1	201	239	-1	422	112	13.7	28	ABprpaappp	90	0	0	0		0	0	0	0	0
120	1	145	12	-1	450	145	14.6	29	ABprpaappa	196	0	0	0		0	0	0	0	0
121	1	179	209	-1	370	126	9.3	28	ABprppapaa	249	1681	0	0		0	0	0	0	0
122	1	25	37	-1	201	365	12.0	28	ABplappapp	255	575	0	0		0	0	0	0	0
123	1	240	314	-1	451	201	17.4	28	MSppappp	190	-396	0	0		0	0	0	0	0
124	1	274	21	-1	475	410	13.4	28	ABplpaapaa	374	0	0	0		0	0	0	0	0
125	1	117	144	-1	538	358	9.8	26	ABalpaaapa	228	1623	0	0		0	0	0	0	0
126	1	21	100	-1	475	342	15.8	28	MSaaapap	284	-821	0	0		0	0	0	0	0
127	1	189	119	-1	211	341	20.3	36	ABarppapp	336	394	0	0		0	0	0	0	0
128	1	301	238	-1	357	101	19.3	29	ABprapaapa	260	432	0	0		0	0	0	0	0
129	1	200	14	-1	401	112	17.0	30	ABpraapppa	275	-654	0	0		0	0	0	0	0
130	1	307	217	-1	378	295	17.7	34	Ealap	334	844	0	0		0	0	0	0	0
131	1	165	7	-1	184	316	11.3	27	ABplapappp	173	0	0	0		0	0	0	0	0
132	1	188	194	-1	235	286	4.0	24	ABplpppapp	204	207	0	0		0	0	0	0	0
133	1	44	55	-1	345	308	6.7	30	MSaappa	293	315	0	0		0	0	0	0	0
134	1	107	150	-1	531	353	13.9	27	MSapaaap	73	0	0	0		0	0	0	0	0
135	1	31	177	-1	435	320	17.2	30	Ealaa	3	0	0	0		0	0	0	0	0
136	1	311	244	-1	446	214	3.7	27	ABarappaaa	234	405	0	0		0	0	0	0	0
137	1	104	101	-1	521	396	22.6	31	ABplaapaaa	255	0	0	0		0	0	0	0	0
138	1	171	277	-1	199	282	22.5	36	Caaap	328	-215	0	0		0	0	0	0	0
139	1	144	208	-1	161	279	8.5	29	Cpappd	256	0	0	0		0	0	0	0	0
140	1	314	198	-1	294	127	13.1	29	ABprappaap	106	0	0	0		0	0	0	0	0
141	1	172	312	-1	458	431	11.6	27	ABplpaaapa	233	0	0	0		0	0	0	0	0
142	1	66	168	-1	594	271	8.6	27	ABalaaaala	225	480	0	0		0	0	0	0	0
143	1	170	256	-1	353	192	11.2	29	Dpap	280	80	0	0		0	0	0	0	0
144	1	158	81	-1	514	261	7.8	29	ABaraaapap	271	154	0	0		0	0	0	0	0
145	1	47	258	-1	547	258	10.4	27	ABaraappaa	232	1727	0	0		0	0	0	0	0
146	1	98	40	-1	407	434	13.8	29	ABplpaappa	176	0	0	0		0	0	0	0	0
147	1	254	326	-1	239	279	7.4	32	Cappp	301	79	0	0		0	0	0	0	0
148	1	272	141	-1	298	121	6.7	28	ABprpppaaa	255	571	0	0		0	0	0	0	0
149	1	187	102	-1	418	173	21.4	30	ABarpapppa	248	-551	0	0		0	0	0	0	0
150	1	316	294	-1	520	313	22.5	29	ABarpaaaap	234	245	0	0		0	0	0	0	0
151	1	137	1	-1	412	357	17.6	32	MSapapp	291	198	0	0		0	0	0	0	0
152	1	77	28	-1	585	371	12.9	26	ABalppaaaa	229	-1081	0	0		0	0	0	0	0
153	1	305	98	-1	607	323	15.4	26	ABalapaaaa	-79	0	0	0		0	0	0	0	0
154	1	198	25	-1	574	204	15.2	28	ABalaapapa	242	50	0	0		0	0	0	0	0
155	1	89	246	-1	294	219	4.2	29	ABprpapppp	237	137	0	0		0	0	0	0	0
156	1	127	307	-1	205	163	10.8	28	ABprapappp	237	-759	0	0		0	0	0	0	0
157	1	252	200	-1	470	114	20.2	29	ABpraappaa	289	0	0	0		0	0	0	0	0
158	1	181	199	-1	508	241	4.2	27	ABarapaaaa	275	76	0	0		0	0	0	0	0
159	1	286	224	-1	440	151	4.2	30	ABarappapa	298	-445	0	0		0	0	0	0	0
160	0	93	-1	-1	414	225	16.1	26		224	131	0	0		0	0	0	0	0
161	1	245	111	-1	412	421	17.5	32	ABalpppppp	307	1069	0	0		0	0	0	0	0
162	1	56	272	-1	478	179	13.7	27	MSppapap	226	-981	0	0		0	0	0	0	0
163	1	32	118	-1	481	444	16.5	28	ABalpppapp	247	648	0	0		0	0	0	0	0
164	1	285	27	-1	326	294	15.1	32	Ealpp	325	725	0	0		0	0	0	0	0
165	1	114	145	-1	427	296	5.5	33	ABalpapppp	331	115	0	0		0	0	0	0	0
166	1	316	151	-1	541	286	21.5	29	ABarpaaaaa	195	874	0	0		0	0	0	0	0
167	1	257	288	-1	335	134	5.5	27	ABprppaapp	214	134	0	0		0	0	0	0	0
168	1	133	220	-1	561	312	8.8	29	ABalpaapaa	79	0	0	0		0	0	0	0	0
169	1	139	214	-1	535	380	6.8	26	ABalpaappa	72	0	0	0		0	0	0	0	0
170	1	30	204	-1	156	247	14.2	36	Cpapa	364	-78	0	0		0	0	0	0	0
171	1	258	127	-1	425	167	7.4	27	ABprpapaaa	242	135	0	0		0	0	0	0	0
172	1	4	227	-1	546	226	4.8	28	ABaraaappa	253	-232	0	0		0	0	0	0	0
173	1	41	189	-1	311	402	8.4	27	ABplppapap	243	376	0	0		0	0	0	0	0
174	1	69	223	-1	478	378	21.8	30	ABplaapaap	281	-79	0	0		0	0	0	0	0
175	1	63	165	-1	298	282	4.1	29	ABplpapppp	242	130	0	0		0	0	0	0	0
176	1	123	53	-1	483	423	20.7	29	ABplaapapa	277	60	0	0		0	0	0	0	0
177	1	303	308	-1	287	151	22.7	37	ABarppppa	336	-846	0	0		0	0	0	0	0
178	1	55	250	-1	531	343	5.1	27	ABalpaaaap	230	118	0	0		0	0	0	0	0
179	1	154	228	-1	450	97	15.8	28	ABprpaapap	243	576	0	0		0	0	0	0	0
180	1	231	161	-1	487	236	7.7	29	ABarapaapp	120	0	0	0		0	0	0	0	0
181	1	267	122	-1	445	447	18.1	27	ABplaappaa	19	0	0	0		0	0	0	0	0
182	1	109	73	-1	289	335	11.4	34	Capaa	324	433	0	0		0	0	0	0	0
183	1	175	132	-1	523	132	14.5	28	ABpraaapap	446	0	0	0		0	0	0	0	0
184	1	289	129	-1	288	121	17.7	30	ABprappapa	261	765	0	0		0	0	0	0	0
185	1	111	32	-1	353	430	16.3	30	ABplaapppa	-116	0	0	0		0	0	0	0	0
186	1	33	26	-1	503	326	8.7	30	ABalpaapap	-38	0	0	0		0	0	0	0	0
187	1	223	2	-1	509	273	23.3	28	ABarpaaapa	277	-120	0	0		0	0	0	0	0
188	1	302	285	-1	302	368	21.6	33	ABarppaap	287	-845	0	0		0	0	0	0	0
189	1	317	50	-1	295	136	10.1	28	ABprppappp	257	158	0	0		0	0	0	0	0
190	1	262	301	-1	254	252	15.3	31	Eplpa	251	443	0	0		0	0	0	0	0
191	1	241	57	-1	529	388	15.6	27	ABalppppaa	311	0	0	0		0	0	0	0	0
192	1	313	138	-1	450	363	15.7	26	MSapapap	257	-1502	0	0		0	0	0	0	0
193	1	318	183	-1	493	136	13.4	28	ABpraaaapp	256	-198	0	0		0	0	0	0	0
194	1	203	281	-1	363	375	22.7	30	ABplaaappp	254	357	0	0		0	0	0	0	0
195	1	64	297	-1	352	287	22.7	33	ABarpaappp	311	-156	0	0		0	0	0	0	0
196	1	53	15	-1	527	228	7.3	28	ABarapaapa	240	880	0	0		0	0	0	0	0
197	1	61	39	-1	460	412	16.5	29	ABalpppppa	313	0	0	0		0	0	0	0	0
198	1	113	43	-1	473	328	6.9	26	ABalpappaa	244	-164	0	0		0	0	0	0	0
199	1	268	325	-1	240	382	14.4	29	ABplappapa	148	0	0	0		0	0	0	0	0
200	1	306	316	-1	273	245	5.6	26	ABplpppppp	229	-602	0	0		0	0	0	0	0
201	1	197	116	-1	346	403	8.8	27	ABplppapaa	249	-629	0	0		0	0	0	0	0
202	1	292	61	-1	293	331	15.6	35	Dapp	340	922	0	0		0	0	0	0	0
203	1	246	143	-1	227	236	4.4	31	Cpppp	311	953	0	0		0	0	0	0	0
204	1	18	164	-1	494	404	18.0	28	ABalppppap	-24	0	0	0		0	0	0	0	0
205	1	148	147	-1	510	252	19.3	30	MSpaaapa	198	0	0	0		0	0	0	0	0
206	1	110	117	-1	338	355	11.6	31	Daap	393	0	0	0		0	0	0	0	0
207	1	79	160	-1	605	261	11.6	27	ABalaaapal	-109	0	0	0		0	0	0	0	0
208	1	45	142	-1	469	294	12.7	31	ABaraapapp	270	794	0	0		0	0	0	0	0
209	1	81	103	-1	440	437	14.2	29	ABplpaapap	255	-764	0	0		0	0	0	0	0
210	1	176	44	-1	531	299	8.8	28	ABaraapaaa	-33	0	0	0		0	0	0	0	0
211	1	126	17	-1	445	253	4.9	26	ABarapapap	188	0	0	0		0	0	0	0	0
212	1	217	72	-1	496	288	10.6	28	ABaraapaap	274	1310	0	0		0	0	0	0	0
213	1	9	8	-1	455	183	22.7	29	ABarpappaa	247	1113	0	0		0	0	0	0	0
214	1	90	278	-1	221	144	13.4	30	ABprapappa	296	652	0	0		0	0	0	0	0
215	1	57	159	-1	462	182	10.8	29	MSppaap	206	0	0	0		0	0	0	0	0
216	1	68	109	-1	269	300	9.5	34	Capap	169	0	0	0		0	0	0	0	0
217	1	259	186	-1	200	265	4.4	28	Cpappv	256	-228	0	0		0	0	0	0	0
218	1	85	22	-1	569	261	6.2	27	ABaraaaaap	168	0	0	0		0	0	0	0	0
219	1	253	36	-1	576	345	20.4	30	ABalapaapp	261	-719	0	0		0	0	0	0	0
220	1	299	65	-1	343	334	3.9	28	ABplpapapp	239	-212	0	0		0	0	0	0	0
221	1	279	140	-1	435	130	19.8	30	ABpraappap	-423	0	0	0		0	0	0	0	0
222	1	11	113	-1	516	205	6.0	25	ABaraaappp	241	-561	0	0		0	0	0	0	0
223	1	80	51	-1	283	266	16.5	31	Eplap	301	391	0	0		0	0	0	0	0
224	1	222	86	-1	583	367	16.6	30	ABalapapap	295	-129	0	0		0	0	0	0	0
225	1	202	171	-1	443	302	10.5	30	MSaapaaa	283	-61	0	0		0	0	0	0	0
226	1	215	266	-1	403	135	20.2	29	ABprapaaaa	274	760	0	0		0	0	0	0	0
227	1	208	289	-1	398	119	10.3	24	ABprppaaap	198	137	0	0		0	0	0	0	0
228	1	24	79	-1	576	247	17.5	28	ABalapppaa	235	-229	0	0		0	0	0	0	0
229	1	13	267	-1	463	142	17.5	30	ABpraaappp	299	170	0	0		0	0	0	0	0
230	1	273	126	-1	294	175	8.1	27	ABprpppaap	391	0	0	0		0	0	0	0	0
231	1	147	41	-1	433	253	16.3	29	Earaa	263	711	0	0		0	0	0	0	0
232	1	235	321	-1	435	339	22.3	30	ABplaaaapp	307	703	0	0		0	0	0	0	0
233	1	102	94	-1	407	254	7.0	25	MSpapapa	255	154	0	0		0	0	0	0	0
234	1	206	206	-1	245	308	13.1	33	Cappa	338	1186	0	0		0	0	0	0	0
235	1	99	233	-1	267	133	14.4	28	ABprappapp	247	485	0	0		0	0	0	0	0
236	1	92	139	-1	545	180	17.8	31	ABalaapppp	287	1073	0	0		0	0	0	0	0
237	1	39	229	-1	422	201	3.5	27	ABarappaap	228	-838	0	0		0	0	0	0	0
238	1	132	68	-1	275	275	5.8	26	ABplpppppa	247	703	0	0		0	0	0	0	0
239	1	6	162	-1	510	425	15.3	27	ABalpppapa	139	0	0	0		0	0	0	0	0
240	1	195	19	-1	497	190	16.7	26	MSppappa	196	-165	0	0		0	0	0	0	0
241	1	190	46	-1	260	183	6.8	27	ABprpppapa	241	386	0	0		0	0	0	0	0
242	1	278	291	-1	545	213	10.7	26	MSppaaaa	220	-80	0	0		0	0	0	0	0
243	1	134	182	-1	473	294	6.7	26	ABalpapppa	251	-345	0	0		0	0	0	0	0
244	1	239	74	-1	470	409	9.7	28	ABplpaaaaa	194	0	0	0		0	0	0	0	0
245	1	219	232	-1	497	163	8.2	28	ABprpaaaaa	261	-272	0	0		0	0	0	0	0
246	1	194	131	-1	226	161	7.6	33	ABprapppp	235	13	0	0		0	0	0	0	0
247	1	276	279	-1	242	126	16.5	27	ABprapapap	279	237	0	0		0	0	0	0	0
248	1	320	237	-1	426	122	9.5	30	ABprppaaaa	115	0	0	0		0	0	0	0	0
249	1	249	262	-1	460	370	7.6	29	ABalpapapa	287	-26	0	0		0	0	0	0	0
250	1	146	91	-1	563	387	12.4	29	ABalppaaap	259	42	0	0		0	0	0	0	0
251	1	233	211	-1	385	427	19.5	31	ABplaappap	61	0	0	0		0	0	0	0	0
252	1	149	276	-1	270	316	5.0	27	ABplppppap	-177	0	0	0		0	0	0	0	0
253	1	26	134	-1	502	361	11.4	27	ABalpaaapp	221	914	0	0		0	0	0	0	0
254	1	277	253	-1	335	144	23.3	35	ABarpppap	120	0	0	0		0	0	0	0	0
255	1	270	218	-1	545	371	22.6	29	ABplaaaaaa	258	-99	0	0		0	0	0	0	0
256	1	324	181	-1	464	401	5.8	30	ABalppappa	-271	0	0	0		0	0	0	0	0
257	1	291	95	-1	557	341	7.3	27	ABalpaaaaa	142	0	0	0		0	0	0	0	0
258	1	312	230	-1	405	249	10.3	30	MSpapaap	146	0	0	0		0	0	0	0	0
259	1	251	280	-1	418	293	8.2	26	MSaapapa	179	0	0	0		0	0	0	0	0
260	1	76	243	-1	429	340	3.7	27	ABalppapap	229	-144	0	0		0	0	0	0	0
261	1	50	254	-1	413	398	4.0	31	ABalppappp	251	290	0	0		0	0	0	0	0
262	1	174	56	-1	392	318	3.9	30	ABplpappaa	302	60	0	0		0	0	0	0	0
263	1	287	259	-1	476	297	22.8	30	ABarpaapaa	301	733	0	0		0	0	0	0	0
264	1	315	201	-1	384	203	3.8	29	ABprpappaa	267	-526	0	0		0	0	0	0	0
265	1	178	10	-1	378	151	22.8	33	ABarpppaa	323	465	0	0		0	0	0	0	0
266	1	103	184	-1	396	184	11.4	32	MSpppap	138	0	0	0		0	0	0	0	0
267	1	281	269	-1	485	337	22.5	28	ABplaaaapa	-274	0	0	0		0	0	0	0	0
268	1	169	172	-1	518	413	12.2	31	ABalppaapp	297	1026	0	0		0	0	0	0	0
269	1	84	299	-1	549	303	4.9	28	ABaraaaaaa	197	0	0	0		0	0	0	0	0
270	1	211	146	-1	383	379	12.7	30	Daaa	281	327	0	0		0	0	0	0	0
271	1	122	80	-1	547	277	6.9	28	ABaraaapaa	-47	0	0	0		0	0	0	0	0
272	1	322	175	-1	284	373	5.4	27	ABplpppaaa	274	374	0	0		0	0	0	0	0
273	1	120	130	-1	594	317	9.2	26	ABalaaaarl	257	1327	0	0		0	0	0	0	0
274	1	260	317	-1	423	173	16.6	30	MSppppa	265	0	0	0		0	0	0	0	0
275	1	232	108	-1	394	174	14.2	29	Dpaa	276	-615	0	0		0	0	0	0	0
276	1	82	328	-1	505	340	4.8	28	ABalpapaaa	237	-454	0	0		0	0	0	0	0
277	1	284	292	-1	481	357	4.9	26	ABalpapaap	222	-418	0	0		0	0	0	0	0
278	1	131	104	-1	242	366	6.7	26	ABplppappp	244	672	0	0		0	0	0	0	0
279	1	229	234	-1	346	388	20.0	29	ABplapaaap	235	-432	0	0		0	0	0	0	0
280	1	129	154	-1	318	244	14.6	31	Earpp	151	0	0	0		0	0	0	0	0
281	1	225	30	-1	450	130	11.6	29	ABprpaaapp	247	0	0	0		0	0	0	0	0
282	1	218	263	-1	396	368	6.5	28	ABplpapaaa	236	199	0	0		0	0	0	0	0
283	1	88	324	-1	328	115	8.5	29	ABprppappa	222	464	0	0		0	0	0	0	0
284	1	186	63	-1	439	248	9.0	29	MSpapaaa	203	0	0	0		0	0	0	0	0
285	1	166	106	-1	358	341	22.6	33	ABarppaaa	300	-167	0	0		0	0	0	0	0
286	1	162	264	-1	320	407	20.1	30	ABplapaapa	235	-170	0	0		0	0	0	0	0
287	1	266	135	-1	235	206	23.0	33	Cpaapa	326	-376	0	0		0	0	0	0	0
288	1	125	240	-1	591	271	21.1	29	ABalappapp	270	459	0	0		0	0	0	0	0
289	1	244	260	-1	450	412	21.5	30	ABplaapapp	82	0	0	0		0	0	0	0	0
290	1	65	222	-1	218	362	16.9	30	ABplapapap	360	0	0	0		0	0	0	0	0
291	1	95	302	-1	489	194	4.1	27	ABarapppap	270	211	0	0		0	0	0	0	0
292	1	294	275	-1	272	398	13.8	28	ABplappaaa	271	835	0	0		0	0	0	0	0
293	1	290	85	-1	257	344	5.5	29	ABplpppaap	215	604	0	0		0	0	0	0	0
294	1	46	242	-1	175	306	15.5	33	Caapp	321	-645	0	0		0	0	0	0	0
295	1	256	284	-1	283	157	4.4	29	ABprppppap	155	0	0	0		0	0	0	0	0
296	1	160	286	-1	191	191	17.0	35	Cppaa	-58	0	0	0		0	0	0	0	0
297	1	214	210	-1	415	385	22.4	30	ABplaaapap	231	433	0	0		0	0	0	0	0
298	1	269	173	-1	315	160	4.6	28	ABprppppaa	123	0	0	0		0	0	0	0	0
299	1	108	169	-1	364	430	9.7	24	ABplppaaap	202	-335	0	0		0	0	0	0	0
300	1	143	327	-1	382	246	13.0	28	Earpa	237	136	0	0		0	0	0	0	0
301	1	138	225	-1	374	393	20.3	28	ABplapaaaa	223	-231	0	0		0	0	0	0	0
302	1	94	188	-1	341	154	8.1	28	ABprppapap	251	458	0	0		0	0	0	0	0
303	1	275	83	-1	594	223	15.8	31	ABalaaappl	230	408	0	0		0	0	0	0	0
304	1	247	213	-1	541	253	24.1	32	ABarpapaaa	271	-224	0	0		0	0	0	0	0
305	1	184	93	-1	370	130	19.9	29	ABprapaaap	244	-878	0	0		0	0	0	0	0
306	1	261	152	-1	406	208	23.2	31	ABarpappap	310	-152	0	0		0	0	0	0	0
307	1	298	283	-1	518	196	21.0	27	ABalappppp	240	-407	0	0		0	0	0	0	0
308	1	62	156	-1	522	346	22.4	30	ABplaaaaap	267	414	0	0		0	0	0	0	0
309	1	255	190	-1	200	303	5.9	25	ABplappppp	253	-30	0	0		0	0	0	0	0
310	1	271	45	-1	394	365	22.6	30	ABplaaappa	252	100	0	0		0	0	0	0	0
311	1	3	90	-1	424	426	11.2	28	ABplpaaapp	151	0	0	0		0	0	0	0	0
312	1	60	62	-1	328	103	12.4	28	ABprappaaa	256	-412	0	0		0	0	0	0	0
313	1	78	89	-1	430	193	12.4	31	MSpppaa	261	-260	0	0		0	0	0	0	0
314	1	193	221	-1	323	202	19.1	38	Epra	373	307	0	0		0	0	0	0	0
315	1	36	248	-1	324	302	3.3	27	ABplpapppa	412	0	0	0		0	0	0	0	0
316	1	288	261	-1	596	354	14.2	24	ABalapapaa	217	598	0	0		0	0	0	0	0
317	1	72	322	-1	242	385	19.7	31	ABplapapaa	274	434	0	0		0	0	0	0	0
318	1	321	18	-1	576	201	18.3	30	ABalaapppa	260	37	0	0		0	0	0	0	0
319	1	140	295	-1	603	271	14.0	26	ABalappaaa	-23	0	0	0		0	0	0	0	0
320	1	177	96	-1	427	290	22.7	32	ABarpaapap	-109	0	0	0		0	0	0	0	0
321	1	199	42	-1	182	233	20.1	31	Cpaapp	313	752	0	0		0	0	0	0	0
322	1	73	235	-1	261	357	22.4	35	ABarppapa	72	0	0	0		0	0	0	0	0
323	1	135	318	-1	299	398	16.8	29	ABplapaapp	283	1192	0	0		0	0	0	0	0
324	1	118	319	-1	482	204	21.4	29	ABarpapapa	242	748	0	0		0	0	0	0	0
325	1	22	167	-1	196	211	7.4	35	Cpppa	334	1001	0	0		0	0	0	0	0
326	1	116	310	-1	473	267	3.8	28	ABarapaaap	243	97	0	0		0	0	0	0	0
327	1	67	270	-1	377	166	4.2	28	ABprpapapa	280	716	0	0		0	0	0	0	0
328	1	238	303	-1	353	209	5.5	29	ABprpappap	-72	0	0	0		0	0	0	0	0
329	1	168	305	-1	508	142	20.3	31	ABpraapapa	482	0	0	0		0	0	0	0	0
330	1	140	255	-1	603	284	16.7	27	ABalappaap	45	0	0	0		0	0	0	0	0
