# Supplementary material for: The AP-2 Transcription Factor APTF-2 Is Required for Neuroblast and Epidermal Morphogenesis in Caenorhabditis elegans Embryogenesis
Source: PLoS Genet. 2016 May 13;12(5):e1006048. doi: 10.1371/journal.pgen.1006048 (PMC4866721; doi:10.1371/journal.pgen.1006048)
Supplement: S3 Text — (ZIP) [file pgen.1006048.s031.zip › nuclei/t147-nuclei]

1	1	151	166	-1	414	356	17.8	33	MSapapp	111	0	0	0		0	0	0	0	0
2	1	187	154	-1	508	279	22.8	29	ABarpaaapa	247	485	0	0		0	0	0	0	0
3	1	33	286	-1	536	138	11.4	28	ABpraaaaap	179	0	0	0		0	0	0	0	0
4	1	72	106	-1	319	344	8.4	34	MSaappp	203	0	0	0		0	0	0	0	0
5	1	45	34	128	547	296	12.3	31	ABaraaaap	111	0	0	0		0	0	0	0	0
6	1	71	123	-1	305	331	4.5	26	ABplppppaa	166	0	0	0		0	0	0	0	0
7	1	131	4	-1	183	314	11.1	27	ABplapappp	259	-167	0	0		0	0	0	0	0
8	1	213	120	-1	456	184	22.8	30	ABarpappaa	276	169	0	0		0	0	0	0	0
9	1	3	189	-1	404	144	4.5	27	ABarappapp	520	0	0	0		0	0	0	0	0
10	1	265	259	-1	376	150	22.8	32	ABarpppaa	323	-25	0	0		0	0	0	0	0
11	1	24	313	-1	475	110	12.0	28	ABprpaaapa	256	274	0	0		0	0	0	0	0
12	1	120	181	-1	448	144	14.7	29	ABprpaappa	149	0	0	0		0	0	0	0	0
13	1	53	115	-1	592	335	11.7	27	ABalaaapar	226	0	0	0		0	0	0	0	0
14	1	129	61	-1	400	112	16.6	29	ABpraapppa	123	0	0	0		0	0	0	0	0
15	1	196	156	-1	527	227	7.5	29	ABarapaapa	239	-61	0	0		0	0	0	0	0
16	1	25	331	-1	254	203	3.5	28	ABprpppppp	281	568	0	0		0	0	0	0	0
17	1	211	178	-1	443	252	5.2	27	ABarapapap	258	-180	0	0		0	0	0	0	0
18	1	318	136	-1	579	201	17.6	31	ABalaapppa	268	980	0	0		0	0	0	0	0
19	1	240	316	-1	499	191	17.2	26	MSppappa	196	-482	0	0		0	0	0	0	0
20	1	12	22	-1	308	200	9.3	34	MSpappp	101	0	0	0		0	0	0	0	0
21	1	124	31	-1	475	410	13.1	28	ABplpaapaa	138	0	0	0		0	0	0	0	0
22	1	218	236	-1	567	265	6.3	26	ABaraaaaap	256	-260	0	0		0	0	0	0	0
23	1	76	149	-1	404	336	8.8	30	MSappaa	-79	0	0	0		0	0	0	0	0
24	1	57	196	-1	506	199	10.8	27	MSppaaap	262	298	0	0		0	0	0	0	0
25	1	154	293	-1	572	205	14.8	29	ABalaapapa	258	1306	0	0		0	0	0	0	0
26	1	186	94	-1	503	329	8.9	31	ABalpaapap	277	0	0	0		0	0	0	0	0
27	1	164	24	-1	328	292	15.2	32	Ealpp	322	585	0	0		0	0	0	0	0
28	1	152	201	-1	581	376	12.6	25	ABalppaaaa	228	124	0	0		0	0	0	0	0
29	1	7	232	-1	381	169	7.5	29	ABprpapaap	268	475	0	0		0	0	0	0	0
30	1	281	96	-1	445	128	12.1	28	ABprpaaapp	279	287	0	0		0	0	0	0	0
31	1	115	228	-1	423	413	8.2	28	ABplpaaaap	300	0	0	0		0	0	0	0	0
32	1	185	111	-1	348	428	16.4	30	ABplaapppa	283	-143	0	0		0	0	0	0	0
33	1	98	73	-1	409	295	12.5	30	MSaapaap	292	336	0	0		0	0	0	0	0
34	1	114	227	-1	557	407	14.9	29	ABalpppaaa	257	-531	0	0		0	0	0	0	0
35	1	104	299	-1	569	238	7.8	29	ABalaaaalp	257	0	0	0		0	0	0	0	0
36	1	219	19	-1	571	349	20.0	29	ABalapaapp	112	0	0	0		0	0	0	0	0
37	1	122	239	-1	201	366	11.9	27	ABplappapp	261	283	0	0		0	0	0	0	0
38	1	59	291	-1	380	327	14.4	31	Ealpa	112	0	0	0		0	0	0	0	0
39	1	197	71	-1	456	417	16.3	28	ABalpppppa	2	0	0	0		0	0	0	0	0
40	1	146	250	-1	405	438	13.7	28	ABplpaappa	167	0	0	0		0	0	0	0	0
41	1	231	93	-1	430	255	16.2	30	Earaa	269	54	0	0		0	0	0	0	0
42	1	321	245	-1	181	237	19.6	31	Cpaapp	655	0	0	0		0	0	0	0	0
43	1	198	208	-1	470	323	6.9	28	ABalpappaa	240	-1099	0	0		0	0	0	0	0
44	1	210	74	-1	528	302	8.7	27	ABaraapaaa	-30	0	0	0		0	0	0	0	0
45	1	310	188	-1	395	368	22.9	31	ABplaaappa	275	415	0	0		0	0	0	0	0
46	1	241	72	-1	259	183	6.9	27	ABprpppapa	262	981	0	0		0	0	0	0	0
47	1	30	333	-1	510	227	23.4	29	ABarpapaap	271	1281	0	0		0	0	0	0	0
48	1	62	26	-1	582	300	13.1	28	MSaaaaaa	214	122	0	0		0	0	0	0	0
49	1	81	314	-1	253	137	21.0	30	ABprapapaa	290	106	0	0		0	0	0	0	0
50	1	189	311	-1	295	138	10.1	27	ABprppappp	248	144	0	0		0	0	0	0	0
51	1	223	298	-1	285	271	16.2	31	Eplap	306	77	0	0		0	0	0	0	0
52	1	85	113	-1	531	246	16.4	30	MSpaaaap	283	35	0	0		0	0	0	0	0
53	1	176	54	-1	479	426	20.8	28	ABplaapapa	280	-570	0	0		0	0	0	0	0
54	1	21	37	-1	345	223	8.1	30	MSpappa	107	0	0	0		0	0	0	0	0
55	1	133	121	-1	342	310	6.7	29	MSaappa	-47	0	0	0		0	0	0	0	0
56	1	262	216	-1	391	318	3.9	31	ABplpappaa	306	56	0	0		0	0	0	0	0
57	1	191	169	-1	526	391	15.5	27	ABalppppaa	270	197	0	0		0	0	0	0	0
58	1	52	21	-1	606	238	13.2	28	ABalaaappr	166	0	0	0		0	0	0	0	0
59	1	74	214	-1	522	300	19.1	30	MSaaaapa	275	411	0	0		0	0	0	0	0
60	1	40	43	-1	371	433	12.6	30	ABplpaappp	271	149	0	0		0	0	0	0	0
61	1	202	5	-1	294	329	15.6	33	Dapp	302	921	0	0		0	0	0	0	0
62	1	312	122	-1	327	104	12.4	29	ABprappaaa	263	569	0	0		0	0	0	0	0
63	1	284	63	-1	437	246	9.1	27	MSpapaaa	-124	0	0	0		0	0	0	0	0
64	1	2	134	-1	461	290	15.4	32	MSaaapp	207	0	0	0		0	0	0	0	0
65	1	220	99	-1	344	330	3.8	28	ABplpapapp	235	1355	0	0		0	0	0	0	0
66	1	38	289	-1	176	296	19.4	35	Caapa	236	0	0	0		0	0	0	0	0
67	1	29	190	-1	572	364	9.3	27	ABalaaaarr	241	-239	0	0		0	0	0	0	0
68	1	238	274	-1	277	276	5.7	28	ABplpppppa	229	360	0	0		0	0	0	0	0
69	1	64	69	-1	502	377	6.3	27	ABalpaappp	-77	0	0	0		0	0	0	0	0
70	1	47	301	-1	244	377	10.4	29	ABplappaap	234	1470	0	0		0	0	0	0	0
71	1	63	16	-1	373	289	9.2	28	MSaapapp	199	132	0	0		0	0	0	0	0
72	1	212	173	-1	495	288	10.6	28	ABaraapaap	277	137	0	0		0	0	0	0	0
73	1	182	117	-1	291	333	11.4	34	Capaa	104	0	0	0		0	0	0	0	0
74	1	244	130	-1	464	406	9.6	29	ABplpaaaaa	264	494	0	0		0	0	0	0	0
75	1	31	240	-1	498	257	15.3	27	MSpaapaa	267	0	0	0		0	0	0	0	0
76	1	26	3	-1	563	254	13.5	28	MSpaaaaa	167	0	0	0		0	0	0	0	0
77	1	86	18	-1	603	325	18.4	29	ABalapaaap	266	1074	0	0		0	0	0	0	0
78	1	67	330	-1	516	195	14.3	26	MSppapaa	250	-366	0	0		0	0	0	0	0
79	1	228	125	-1	575	250	17.3	27	ABalapppaa	266	159	0	0		0	0	0	0	0
80	1	271	11	-1	545	277	7.5	28	ABaraaapaa	266	0	0	0		0	0	0	0	0
81	1	144	45	-1	512	258	8.4	29	ABaraaapap	292	501	0	0		0	0	0	0	0
82	1	61	118	-1	369	108	14.1	29	ABpraapppp	265	0	0	0		0	0	0	0	0
83	1	303	194	-1	593	223	15.9	31	ABalaaappl	126	0	0	0		0	0	0	0	0
84	1	42	52	-1	423	382	13.7	30	MSapppa	295	152	0	0		0	0	0	0	0
85	1	293	191	-1	259	344	5.4	28	ABplpppaap	232	-13	0	0		0	0	0	0	0
86	1	224	205	-1	579	371	16.4	29	ABalapapap	260	1400	0	0		0	0	0	0	0
87	1	56	35	-1	409	217	6.5	30	ABarapappp	127	0	0	0		0	0	0	0	0
88	1	22	253	-1	504	150	17.1	29	ABpraaappa	115	0	0	0		0	0	0	0	0
89	1	313	278	-1	431	190	12.5	30	MSpppaa	31	0	0	0		0	0	0	0	0
90	1	311	104	-1	423	433	10.8	28	ABplpaaapp	267	185	0	0		0	0	0	0	0
91	1	250	219	-1	558	390	12.5	28	ABalppaaap	273	-131	0	0		0	0	0	0	0
92	1	108	234	-1	593	233	9.3	26	ABalaapaaa	147	0	0	0		0	0	0	0	0
93	1	305	209	-1	369	130	19.5	29	ABprapaaap	239	64	0	0		0	0	0	0	0
94	1	233	53	-1	404	259	6.9	25	MSpapapa	254	784	0	0		0	0	0	0	0
95	1	257	207	-1	549	342	7.3	27	ABalpaaaaa	255	192	0	0		0	0	0	0	0
96	1	320	270	-1	426	291	22.7	32	ABarpaapap	301	171	0	0		0	0	0	0	0
97	1	97	197	-1	331	173	15.6	34	Dppp	324	643	0	0		0	0	0	0	0
98	1	153	91	-1	602	329	14.6	27	ABalapaaaa	194	0	0	0		0	0	0	0	0
99	1	101	163	-1	438	336	7.7	28	ABalpappap	234	0	0	0		0	0	0	0	0
100	1	126	241	-1	476	342	16.2	28	MSaaapap	280	-501	0	0		0	0	0	0	0
101	1	137	103	-1	520	399	22.5	31	ABplaapaaa	-73	0	0	0		0	0	0	0	0
102	1	149	204	-1	416	173	21.3	31	ABarpapppa	292	-869	0	0		0	0	0	0	0
103	1	209	116	-1	440	435	13.7	29	ABplpaapap	255	171	0	0		0	0	0	0	0
104	1	278	294	-1	241	364	6.6	26	ABplppappp	230	638	0	0		0	0	0	0	0
105	1	41	85	-1	321	422	13.6	29	ABplaapppp	-71	0	0	0		0	0	0	0	0
106	1	285	222	-1	360	339	22.6	32	ABarppaaa	307	599	0	0		0	0	0	0	0
107	1	80	102	-1	358	285	4.6	24	ABplpappap	118	0	0	0		0	0	0	0	0
108	1	275	20	-1	394	173	14.4	29	Dpaa	295	-73	0	0		0	0	0	0	0
109	1	216	251	-1	267	303	9.5	33	Capap	335	689	0	0		0	0	0	0	0
110	1	16	292	-1	510	301	14.0	32	ABaraapapa	319	238	0	0		0	0	0	0	0
111	1	161	165	-1	407	419	17.2	32	ABalpppppp	306	1040	0	0		0	0	0	0	0
112	1	28	95	-1	486	238	11.5	29	ABaraapppa	296	18	0	0		0	0	0	0	0
113	1	222	139	-1	513	208	5.8	27	ABaraaappp	71	0	0	0		0	0	0	0	0
114	1	10	36	-1	221	156	19.3	35	ABarppppp	333	1488	0	0		0	0	0	0	0
115	1	1	312	-1	463	359	3.4	29	ABalppapaa	294	547	0	0		0	0	0	0	0
116	1	201	82	-1	342	404	8.4	28	ABplppapaa	242	-948	0	0		0	0	0	0	0
117	1	206	317	-1	333	358	11.8	31	Daap	318	-169	0	0		0	0	0	0	0
118	1	163	231	-1	478	444	16.1	27	ABalpppapp	-40	0	0	0		0	0	0	0	0
119	1	127	79	-1	211	343	20.3	35	ABarppapp	346	449	0	0		0	0	0	0	0
120	1	5	161	-1	359	158	13.7	30	Dppa	309	-67	0	0		0	0	0	0	0
121	1	37	30	-1	383	358	10.4	32	MSappap	185	0	0	0		0	0	0	0	0
122	1	181	267	-1	437	448	17.6	27	ABplaappaa	13	0	0	0		0	0	0	0	0
123	1	54	159	-1	573	207	8.4	29	ABalaapaap	326	0	0	0		0	0	0	0	0
124	1	90	32	-1	470	256	22.6	31	ABarpaaapp	286	-696	0	0		0	0	0	0	0
125	1	78	107	-1	540	374	18.0	28	ABalapappa	67	0	0	0		0	0	0	0	0
126	1	230	280	-1	293	175	7.9	26	ABprpppaap	91	0	0	0		0	0	0	0	0
127	1	171	51	-1	424	170	7.6	27	ABprpapaaa	-350	0	0	0		0	0	0	0	0
128	1	15	15	-1	376	366	16.5	31	MSapppp	384	0	0	0		0	0	0	0	0
129	1	184	112	-1	287	124	18.0	29	ABprappapa	293	-523	0	0		0	0	0	0	0
130	1	273	143	-1	589	318	8.8	26	ABalaaaarl	256	-913	0	0		0	0	0	0	0
131	1	246	218	269	229	155	7.9	32	ABprapppp	267	957	0	0		0	0	0	0	0
132	1	183	42	-1	523	131	14.8	28	ABpraaapap	253	1184	0	0		0	0	0	0	0
133	0	160	-1	-1	414	221	16.0	25		231	139	0	0		0	0	0	0	0
134	1	253	206	-1	494	361	11.3	25	ABalpaaapp	-96	0	0	0		0	0	0	0	0
135	1	287	57	-1	232	208	22.7	33	Cpaapa	330	458	0	0		0	0	0	0	0
136	1	66	304	-1	494	377	14.6	26	MSapapaa	217	215	0	0		0	0	0	0	0
137	1	79	146	-1	450	231	12.5	31	ABaraapppp	186	0	0	0		0	0	0	0	0
138	1	192	6	-1	449	366	15.3	26	MSapapap	67	0	0	0		0	0	0	0	0
139	1	236	174	-1	546	179	17.5	31	ABalaapppp	296	386	0	0		0	0	0	0	0
140	1	221	217	-1	435	134	20.3	30	ABpraappap	303	463	0	0		0	0	0	0	0
141	1	148	185	-1	295	123	6.7	28	ABprpppaaa	284	106	0	0		0	0	0	0	0
142	1	208	114	-1	466	298	12.6	31	ABaraapapp	267	-786	0	0		0	0	0	0	0
143	1	203	273	-1	230	236	4.3	30	Cpppp	306	-208	0	0		0	0	0	0	0
144	1	125	84	-1	533	363	9.9	27	ABalpaaapa	54	0	0	0		0	0	0	0	0
145	1	165	14	-1	423	293	5.5	33	ABalpapppp	184	0	0	0		0	0	0	0	0
146	1	270	325	-1	381	378	12.9	30	Daaa	9	0	0	0		0	0	0	0	0
147	1	205	147	-1	509	254	19.3	29	MSpaaapa	160	0	0	0		0	0	0	0	0
148	1	55	182	-1	476	141	9.8	28	ABprpaaaap	282	-29	0	0		0	0	0	0	0
149	1	68	200	-1	332	374	5.7	27	ABplppaapa	-177	0	0	0		0	0	0	0	0
150	1	134	29	-1	526	357	13.9	26	MSapaaap	-217	0	0	0		0	0	0	0	0
151	1	166	140	-1	544	288	21.9	28	ABarpaaaaa	227	-1660	0	0		0	0	0	0	0
152	1	306	164	-1	404	207	22.9	32	ABarpappap	313	473	0	0		0	0	0	0	0
153	1	4	183	-1	276	388	7.9	27	ABplppappa	244	0	0	0		0	0	0	0	0
154	1	280	60	-1	314	241	14.4	31	Earpp	287	794	0	0		0	0	0	0	0
155	1	89	303	-1	444	384	23.6	30	ABplaaapaa	227	169	0	0		0	0	0	0	0
156	1	308	255	-1	517	351	23.1	31	ABplaaaaap	267	-499	0	0		0	0	0	0	0
157	1	27	328	-1	513	320	16.3	31	MSaaapaa	310	-483	0	0		0	0	0	0	0
158	1	36	176	-1	453	220	7.6	30	ABarapappa	136	0	0	0		0	0	0	0	0
159	1	215	220	-1	461	181	11.4	30	MSppaap	234	1459	0	0		0	0	0	0	0
160	1	207	8	-1	604	264	10.9	29	ABalaaapal	248	205	0	0		0	0	0	0	0
161	1	180	64	-1	484	234	7.8	29	ABarapaapp	117	0	0	0		0	0	0	0	0
162	1	239	67	-1	505	426	15.1	28	ABalpppapa	186	0	0	0		0	0	0	0	0
163	1	112	320	-1	376	181	17.6	33	MSppppp	-22	0	0	0		0	0	0	0	0
164	1	204	1	-1	488	405	18.0	28	ABalppppap	263	-45	0	0		0	0	0	0	0
165	1	175	212	-1	301	278	4.2	29	ABplpapppp	266	-206	0	0		0	0	0	0	0
166	1	110	28	-1	489	109	16.3	28	ABprpaapaa	226	295	0	0		0	0	0	0	0
167	1	325	46	-1	194	207	7.1	35	Cpppa	354	-1127	0	0		0	0	0	0	0
168	1	142	56	-1	591	277	8.3	27	ABalaaaala	227	-483	0	0		0	0	0	0	0
169	1	299	233	-1	360	431	9.7	23	ABplppaaap	217	-592	0	0		0	0	0	0	0
170	1	34	281	-1	506	384	19.9	28	ABalapappp	222	71	0	0		0	0	0	0	0
171	1	225	17	-1	444	303	10.5	30	MSaapaaa	-288	0	0	0		0	0	0	0	0
172	1	268	77	-1	514	413	11.6	31	ABalppaapp	304	366	0	0		0	0	0	0	0
173	1	298	264	-1	314	164	4.9	26	ABprppppaa	197	117	0	0		0	0	0	0	0
174	1	83	262	-1	345	182	4.5	28	ABprpapapp	225	119	0	0		0	0	0	0	0
175	1	272	246	-1	281	368	5.3	28	ABplpppaaa	218	398	0	0		0	0	0	0	0
176	1	19	248	-1	563	345	13.4	26	MSapaaaa	83	0	0	0		0	0	0	0	0
177	1	135	326	-1	438	322	17.0	29	Ealaa	255	374	0	0		0	0	0	0	0
178	1	69	210	-1	542	417	17.6	29	ABalpppaap	262	202	0	0		0	0	0	0	0
179	1	18	306	-1	577	319	21.6	29	ABalapaapa	287	-243	0	0		0	0	0	0	0
180	1	65	257	-1	449	147	7.5	29	ABarappppp	253	0	0	0		0	0	0	0	0
181	1	256	100	-1	464	400	5.4	31	ABalppappa	247	47	0	0		0	0	0	0	0
182	1	243	97	-1	471	291	6.7	27	ABalpapppa	345	0	0	0		0	0	0	0	0
183	1	193	10	-1	492	138	13.5	27	ABpraaaapp	521	0	0	0		0	0	0	0	0
184	1	266	235	-1	397	183	11.4	31	MSpppap	291	-545	0	0		0	0	0	0	0
185	1	111	199	-1	485	312	19.5	30	MSaaaapp	-15	0	0	0		0	0	0	0	0
186	1	217	198	-1	204	265	4.5	27	Cpappv	78	0	0	0		0	0	0	0	0
187	1	118	33	-1	522	256	12.6	29	ABaraappap	42	0	0	0		0	0	0	0	0
188	1	302	203	-1	340	152	8.1	28	ABprppapap	243	-172	0	0		0	0	0	0	0
189	1	173	308	-1	308	403	8.5	29	ABplppapap	230	370	0	0		0	0	0	0	0
190	1	309	297	-1	200	301	6.0	25	ABplappppp	31	0	0	0		0	0	0	0	0
191	1	23	277	-1	218	341	9.2	31	ABplapppa	76	0	0	0		0	0	0	0	0
192	1	113	86	-1	368	358	4.0	27	ABplpapapa	260	0	0	0		0	0	0	0	0
193	1	44	76	-1	370	384	6.6	29	ABplpapaap	220	-740	0	0		0	0	0	0	0
194	1	132	237	-1	237	287	4.6	24	ABplpppapp	208	0	0	0		0	0	0	0	0
195	1	51	284	-1	527	169	22.5	33	ABpraapaap	330	808	0	0		0	0	0	0	0
196	1	77	180	-1	188	340	13.8	28	ABplapappa	38	0	0	0		0	0	0	0	0
197	1	91	145	-1	513	152	11.4	28	ABpraaaapa	216	-765	0	0		0	0	0	0	0
198	1	140	162	-1	295	126	13.2	29	ABprappaap	258	122	0	0		0	0	0	0	0
199	1	158	13	-1	507	239	4.3	26	ABarapaaaa	51	0	0	0		0	0	0	0	0
200	1	157	90	-1	472	115	20.4	30	ABpraappaa	232	1231	0	0		0	0	0	0	0
201	1	264	144	-1	387	201	4.0	29	ABprpappaa	243	415	0	0		0	0	0	0	0
202	1	50	110	-1	504	409	9.0	25	ABalppaapa	218	594	0	0		0	0	0	0	0
203	1	93	243	-1	365	194	22.4	29	ABarpapppp	274	1301	0	0		0	0	0	0	0
204	1	170	133	-1	159	249	14.2	36	Cpapa	367	587	0	0		0	0	0	0	0
205	1	84	44	-1	575	197	11.4	28	ABalaappa	235	225	0	0		0	0	0	0	0
206	1	234	215	-1	246	311	12.8	33	Cappa	337	674	0	0		0	0	0	0	0
207	1	106	23	-1	532	182	7.6	27	ABarapppaa	272	84	0	0		0	0	0	0	0
208	1	139	48	-1	166	275	8.1	30	Cpappd	304	151	0	0		0	0	0	0	0
209	1	121	295	-1	374	127	9.0	29	ABprppapaa	80	0	0	0		0	0	0	0	0
210	1	297	247	-1	414	387	22.4	29	ABplaaapap	-211	0	0	0		0	0	0	0	0
211	1	251	131	-1	380	427	19.5	32	ABplaappap	315	998	0	0		0	0	0	0	0
212	1	117	283	-1	383	413	8.7	27	ABplppaaaa	253	574	0	0		0	0	0	0	0
213	1	304	323	-1	540	253	24.2	31	ABarpapaaa	253	402	0	0		0	0	0	0	0
214	1	169	213	-1	529	383	6.6	27	ABalpaappa	75	0	0	0		0	0	0	0	0
215	1	109	27	-1	428	370	5.2	28	ABalpapapp	326	0	0	0		0	0	0	0	0
216	1	43	7	-1	545	156	14.6	29	ABpraaapaa	61	0	0	0		0	0	0	0	0
217	1	130	319	-1	379	292	17.6	34	Ealap	342	239	0	0		0	0	0	0	0
218	1	255	275	-1	542	371	22.6	29	ABplaaaaaa	279	-110	0	0		0	0	0	0	0
219	1	6	62	-1	267	148	9.5	30	ABprapppa	158	0	0	0		0	0	0	0	0
220	1	168	40	-1	558	314	9.1	28	ABalpaapaa	109	0	0	0		0	0	0	0	0
221	1	314	285	-1	317	207	19.1	38	Epra	376	-110	0	0		0	0	0	0	0
222	1	290	158	-1	219	362	16.4	30	ABplapapap	265	-56	0	0		0	0	0	0	0
223	1	174	315	-1	475	384	21.6	30	ABplaapaap	-63	0	0	0		0	0	0	0	0
224	1	159	256	-1	439	155	4.0	30	ABarappapa	283	387	0	0		0	0	0	0	0
225	1	301	302	-1	372	390	20.1	28	ABplapaaaa	275	-237	0	0		0	0	0	0	0
226	1	103	50	-1	263	196	13.3	37	Eprp	369	167	0	0		0	0	0	0	0
227	1	172	126	-1	542	236	4.7	29	ABaraaappa	404	0	0	0		0	0	0	0	0
228	1	179	252	-1	453	98	16.1	28	ABprpaapap	-335	0	0	0		0	0	0	0	0
229	1	237	322	-1	425	201	3.6	27	ABarappaap	242	81	0	0		0	0	0	0	0
230	1	258	151	-1	408	246	10.4	30	MSpapaap	147	0	0	0		0	0	0	0	0
231	1	58	124	-1	472	223	5.4	28	ABarapapaa	223	-172	0	0		0	0	0	0	0
232	1	245	9	-1	498	160	8.3	30	ABprpaaaaa	395	0	0	0		0	0	0	0	0
233	1	235	309	-1	269	129	14.6	30	ABprappapp	241	174	0	0		0	0	0	0	0
234	1	279	310	-1	341	383	19.4	27	ABplapaaap	242	196	0	0		0	0	0	0	0
235	1	322	221	-1	260	358	22.2	37	ABarppapa	355	-129	0	0		0	0	0	0	0
236	1	95	70	-1	177	334	8.7	27	ABplappppa	197	0	0	0		0	0	0	0	0
237	1	248	305	-1	425	123	9.5	30	ABprppaaaa	149	0	0	0		0	0	0	0	0
238	1	128	81	-1	354	101	19.4	29	ABprapaapa	250	431	0	0		0	0	0	0	0
239	1	119	192	-1	425	110	14.1	28	ABprpaappp	258	-237	0	0		0	0	0	0	0
240	1	288	224	-1	595	274	20.5	30	ABalappapp	288	797	0	0		0	0	0	0	0
241	1	39	229	-1	552	170	11.5	26	ABpraaaaaa	81	0	0	0		0	0	0	0	0
242	1	294	318	-1	176	306	15.5	31	Caapp	2	0	0	0		0	0	0	0	0
243	1	260	155	-1	429	338	3.6	27	ABalppapap	257	-129	0	0		0	0	0	0	0
244	1	136	211	-1	447	214	3.8	28	ABarappaaa	233	721	0	0		0	0	0	0	0
245	1	48	78	-1	371	133	5.4	27	ABprppaapa	198	689	0	0		0	0	0	0	0
246	1	155	296	-1	292	222	3.8	30	ABprpapppp	267	458	0	0		0	0	0	0	0
247	1	94	249	-1	272	217	6.2	28	ABprpppppa	226	250	0	0		0	0	0	0	0
248	1	315	238	-1	324	300	3.5	28	ABplpapppa	237	377	0	0		0	0	0	0	0
249	1	20	41	-1	560	256	20.6	30	ABalapppap	121	0	0	0		0	0	0	0	0
250	1	178	271	-1	527	349	5.1	26	ABalpaaaap	249	105	0	0		0	0	0	0	0
251	1	105	268	-1	293	246	22.7	40	Cpaaa	391	1261	0	0		0	0	0	0	0
252	1	13	75	-1	180	195	12.3	32	Cppap	320	40	0	0		0	0	0	0	0
253	1	254	244	-1	332	147	23.4	35	ABarpppap	351	618	0	0		0	0	0	0	0
254	1	261	129	-1	413	398	3.8	30	ABalppappp	266	-909	0	0		0	0	0	0	0
255	1	330	148	-1	606	296	16.3	26	ABalappaap	262	499	0	0		0	0	0	0	0
256	1	143	153	-1	354	188	11.5	28	Dpap	268	57	0	0		0	0	0	0	0
257	1	9	272	-1	307	370	4.2	28	ABplppaapp	265	448	0	0		0	0	0	0	0
258	1	145	138	-1	546	258	10.8	27	ABaraappaa	133	0	0	0		0	0	0	0	0
259	1	263	105	-1	471	299	22.7	30	ABarpaapaa	302	1101	0	0		0	0	0	0	0
260	1	289	65	-1	441	413	21.3	31	ABplaapapp	284	-463	0	0		0	0	0	0	0
261	1	316	83	-1	595	360	13.8	24	ABalapapaa	219	260	0	0		0	0	0	0	0
262	1	249	68	-1	455	370	7.6	29	ABalpapapa	95	0	0	0		0	0	0	0	0
263	1	282	80	-1	393	366	6.4	28	ABplpapaaa	235	-146	0	0		0	0	0	0	0
264	1	286	66	-1	319	405	20.0	30	ABplapaapa	-194	0	0	0		0	0	0	0	0
265	1	87	290	-1	389	282	23.4	34	ABarpaappa	341	468	0	0		0	0	0	0	0
266	1	226	171	-1	398	131	20.4	29	ABprapaaaa	261	2084	0	0		0	0	0	0	0
267	1	229	137	-1	464	142	17.9	29	ABpraaappp	96	0	0	0		0	0	0	0	0
268	1	49	258	-1	476	219	15.0	29	MSpaapap	-97	0	0	0		0	0	0	0	0
269	1	267	276	-1	481	342	22.6	29	ABplaaaapa	476	0	0	0		0	0	0	0	0
270	1	327	288	-1	375	167	4.5	27	ABprpapapa	-80	0	0	0		0	0	0	0	0
271	1	73	242	-1	472	259	17.7	31	MSpaaapp	308	0	0	0		0	0	0	0	0
272	1	162	327	-1	479	180	14.0	27	MSppapap	231	908	0	0		0	0	0	0	0
273	1	14	195	-1	478	162	5.5	29	ABarappppa	266	345	0	0		0	0	0	0	0
274	1	99	226	-1	336	104	16.4	29	ABprapaapp	279	-1025	0	0		0	0	0	0	0
275	1	292	87	-1	269	399	13.4	28	ABplappaaa	256	-187	0	0		0	0	0	0	0
276	1	252	261	-1	271	317	5.3	27	ABplppppap	273	-350	0	0		0	0	0	0	0
277	1	138	170	-1	196	281	22.6	36	Caaap	353	788	0	0		0	0	0	0	0
278	1	214	12	-1	220	137	13.4	30	ABprapappa	297	-242	0	0		0	0	0	0	0
279	1	247	2	-1	240	124	16.4	29	ABprapapap	261	403	0	0		0	0	0	0	0
280	1	259	152	-1	417	293	8.2	26	MSaapapa	248	512	0	0		0	0	0	0	0
281	1	194	282	-1	361	376	22.3	32	ABplaaappp	272	-418	0	0		0	0	0	0	0
282	1	92	39	-1	564	198	21.2	31	ABpraapaaa	275	-97	0	0		0	0	0	0	0
283	1	307	119	-1	523	200	21.0	28	ABalappppp	227	534	0	0		0	0	0	0	0
284	1	295	263	-1	284	162	4.3	29	ABprppppap	260	481	0	0		0	0	0	0	0
285	1	188	89	-1	301	367	21.6	33	ABarppaap	327	-38	0	0		0	0	0	0	0
286	1	296	300	-1	190	198	17.2	34	Cppaa	324	238	0	0		0	0	0	0	0
287	1	35	25	-1	556	298	16.4	32	MSaaaaap	-42	0	0	0		0	0	0	0	0
288	1	167	59	-1	334	135	5.4	27	ABprppaapp	134	0	0	0		0	0	0	0	0
289	1	227	101	-1	399	118	10.4	24	ABprppaaap	215	155	0	0		0	0	0	0	0
290	1	17	88	-1	219	242	10.1	30	Eplpp	299	117	0	0		0	0	0	0	0
291	1	242	225	-1	542	214	10.9	26	MSppaaaa	231	-708	0	0		0	0	0	0	0
292	1	277	168	-1	474	350	5.4	27	ABalpapaap	248	452	0	0		0	0	0	0	0
293	1	116	172	-1	451	224	22.1	30	ABarpapapp	275	404	0	0		0	0	0	0	0
294	1	150	307	-1	510	319	22.7	28	ABarpaaaap	245	-397	0	0		0	0	0	0	0
295	1	319	49	-1	597	271	13.7	25	ABalappaaa	317	0	0	0		0	0	0	0	0
296	1	46	167	-1	485	162	20.4	30	ABpraapapp	278	-447	0	0		0	0	0	0	0
297	1	195	321	-1	347	287	22.2	30	ABarpaappp	302	-33	0	0		0	0	0	0	0
298	1	82	135	-1	334	365	15.0	32	Dapa	311	259	0	0		0	0	0	0	0
299	1	269	160	-1	544	304	4.8	27	ABaraaaaaa	272	-1329	0	0		0	0	0	0	0
300	1	8	324	-1	540	230	21.6	28	ABalappppa	274	-1007	0	0		0	0	0	0	0
301	1	190	141	-1	254	254	15.2	32	Eplpa	322	192	0	0		0	0	0	0	0
302	1	291	184	-1	483	193	4.3	26	ABarapppap	262	-61	0	0		0	0	0	0	0
303	1	328	193	-1	354	210	5.6	29	ABprpappap	258	772	0	0		0	0	0	0	0
304	1	96	186	-1	365	236	18.5	32	Earap	300	-215	0	0		0	0	0	0	0
305	1	329	265	-1	514	146	20.2	33	ABpraapapa	324	1059	0	0		0	0	0	0	0
306	1	32	260	-1	605	251	16.9	25	ABalappapa	113	0	0	0		0	0	0	0	0
307	1	156	279	-1	204	158	11.2	27	ABprapappp	270	-383	0	0		0	0	0	0	0
308	1	177	202	-1	285	154	22.4	37	ABarppppa	367	142	0	0		0	0	0	0	0
309	1	88	108	-1	330	282	19.0	34	Eplaa	341	-104	0	0		0	0	0	0	0
310	1	326	287	-1	474	265	4.0	29	ABarapaaap	249	99	0	0		0	0	0	0	0
311	1	60	142	-1	458	362	11.7	29	MSapaap	139	0	0	0		0	0	0	0	0
312	1	141	92	-1	455	430	10.9	26	ABplpaaapa	235	-78	0	0		0	0	0	0	0
313	1	100	55	-1	374	240	8.4	28	MSpapapp	204	0	0	0		0	0	0	0	0
314	1	123	150	-1	450	200	17.4	29	MSppappp	203	229	0	0		0	0	0	0	0
315	1	75	38	-1	320	200	4.8	28	ABprpapppa	218	-476	0	0		0	0	0	0	0
316	1	200	47	-1	270	244	5.7	26	ABplpppppp	213	343	0	0		0	0	0	0	0
317	1	274	109	-1	423	171	16.8	31	MSppppa	25	0	0	0		0	0	0	0	0
318	1	323	223	-1	296	396	16.7	29	ABplapaapp	448	0	0	0		0	0	0	0	0
319	1	324	187	-1	485	204	21.4	29	ABarpapapa	256	-197	0	0		0	0	0	0	0
320	1	107	179	-1	249	294	22.5	36	Caaaa	346	353	0	0		0	0	0	0	0
321	1	232	177	-1	432	340	22.3	30	ABplaaaapp	-82	0	0	0		0	0	0	0	0
322	1	317	230	-1	242	386	19.4	31	ABplapapaa	283	744	0	0		0	0	0	0	0
323	1	70	-1	-1	232	185	5.7	24	ABprpppapp	192	-253	0	0		0	0	0	0	0
324	1	283	254	-1	326	112	8.7	29	ABprppappa	140	0	0	0		0	0	0	0	0
325	1	199	329	-1	238	385	14.2	29	ABplappapa	252	-172	0	0		0	0	0	0	0
326	1	147	58	-1	237	277	7.8	34	Cappp	-258	0	0	0		0	0	0	0	0
327	1	300	127	-1	386	251	12.7	29	Earpa	226	154	0	0		0	0	0	0	0
328	1	276	332	-1	502	339	4.6	29	ABalpapaaa	251	-137	0	0		0	0	0	0	0
329	1	102	175	-1	561	178	14.6	26	ABalaapapp	380	0	0	0		0	0	0	0	0
330	1	11	157	-1	237	313	5.4	28	ABplpppapa	-6	0	0	0		0	0	0	0	0
