# Supplementary material for: The AP-2 Transcription Factor APTF-2 Is Required for Neuroblast and Epidermal Morphogenesis in Caenorhabditis elegans Embryogenesis
Source: PLoS Genet. 2016 May 13;12(5):e1006048. doi: 10.1371/journal.pgen.1006048 (PMC4866721; doi:10.1371/journal.pgen.1006048)
Supplement: S3 Text — (ZIP) [file pgen.1006048.s031.zip › nuclei/t148-nuclei]

1	1	164	44	-1	485	402	18.3	29	ABalppppap	270	319	0	0		0	0	0	0	0
2	1	279	32	-1	239	123	16.4	28	ABprapapap	237	86	0	0		0	0	0	0	0
3	1	76	186	-1	562	257	13.6	28	MSpaaaaa	147	0	0	0		0	0	0	0	0
4	1	7	216	-1	183	316	11.1	27	ABplapappp	256	-479	0	0		0	0	0	0	0
5	1	61	243	-1	290	328	15.5	32	Dapp	214	0	0	0		0	0	0	0	0
6	1	138	103	-1	448	366	15.5	27	MSapapap	217	13	0	0		0	0	0	0	0
7	1	216	289	-1	543	159	14.4	28	ABpraaapaa	399	0	0	0		0	0	0	0	0
8	1	160	25	-1	602	268	11.4	29	ABalaaapal	240	1452	0	0		0	0	0	0	0
9	1	232	217	-1	495	156	8.6	29	ABprpaaaaa	286	-871	0	0		0	0	0	0	0
10	1	183	190	-1	491	138	13.6	28	ABpraaaapp	259	-524	0	0		0	0	0	0	0
11	1	80	80	-1	543	275	7.8	28	ABaraaapaa	297	0	0	0		0	0	0	0	0
12	1	278	215	-1	217	137	13.7	29	ABprapappa	200	0	0	0		0	0	0	0	0
13	1	199	149	-1	509	239	4.3	27	ABarapaaaa	251	-27	0	0		0	0	0	0	0
14	1	145	128	-1	422	291	5.6	33	ABalpapppp	216	0	0	0		0	0	0	0	0
15	1	128	154	-1	375	363	16.6	31	MSapppp	-169	0	0	0		0	0	0	0	0
16	1	71	249	-1	373	288	9.4	28	MSaapapp	223	757	0	0		0	0	0	0	0
17	1	171	30	-1	444	301	10.5	29	MSaapaaa	0	0	0	0		0	0	0	0	0
18	1	77	162	-1	602	325	18.5	30	ABalapaaap	248	160	0	0		0	0	0	0	0
19	1	36	175	-1	574	353	20.1	29	ABalapaapp	256	73	0	0		0	0	0	0	0
20	1	108	79	-1	392	174	14.3	30	Dpaa	299	68	0	0		0	0	0	0	0
21	1	58	189	-1	605	239	13.1	28	ABalaaappr	-146	0	0	0		0	0	0	0	0
22	1	20	67	-1	307	198	9.5	34	MSpappp	26	0	0	0		0	0	0	0	0
23	1	207	161	-1	526	180	7.5	27	ABarapppaa	264	213	0	0		0	0	0	0	0
24	1	27	304	-1	331	293	15.2	32	Ealpp	327	-1	0	0		0	0	0	0	0
25	1	287	153	-1	556	297	16.2	32	MSaaaaap	278	-38	0	0		0	0	0	0	0
26	1	48	204	-1	581	300	13.5	28	MSaaaaaa	244	124	0	0		0	0	0	0	0
27	1	215	198	-1	423	366	5.2	27	ABalpapapp	237	-15	0	0		0	0	0	0	0
28	1	166	81	-1	488	109	16.8	29	ABprpaapaa	260	-334	0	0		0	0	0	0	0
29	1	150	232	-1	528	357	13.9	27	MSapaaap	256	70	0	0		0	0	0	0	0
30	1	121	127	-1	385	360	10.4	33	MSappap	332	-64	0	0		0	0	0	0	0
31	1	21	74	-1	473	415	13.1	28	ABplpaapaa	138	0	0	0		0	0	0	0	0
32	1	124	15	-1	471	257	22.4	29	ABarpaaapp	272	330	0	0		0	0	0	0	0
33	1	187	171	-1	518	258	12.5	29	ABaraappap	55	0	0	0		0	0	0	0	0
34	1	5	207	-1	532	293	13.3	25	ABaraaaapp	226	1066	0	0		0	0	0	0	0
35	1	87	19	-1	412	221	6.5	32	ABarapappp	82	0	0	0		0	0	0	0	0
36	1	114	107	-1	220	156	19.5	36	ABarppppp	327	560	0	0		0	0	0	0	0
37	1	54	12	-1	344	223	8.1	30	MSpappa	289	117	0	0		0	0	0	0	0
38	1	315	132	-1	320	202	5.0	27	ABprpapppa	-163	0	0	0		0	0	0	0	0
39	1	282	41	-1	566	198	21.2	30	ABpraapaaa	289	-389	0	0		0	0	0	0	0
40	1	220	111	-1	555	314	8.9	29	ABalpaapaa	265	-221	0	0		0	0	0	0	0
41	1	249	68	-1	559	258	20.4	30	ABalapppap	234	-37	0	0		0	0	0	0	0
42	1	132	234	-1	528	132	14.9	27	ABpraaapap	-132	0	0	0		0	0	0	0	0
43	1	60	66	-1	375	438	13.1	30	ABplpaappp	253	-157	0	0		0	0	0	0	0
44	1	205	93	-1	574	199	11.3	27	ABalaappa	238	221	0	0		0	0	0	0	0
45	1	81	137	-1	514	256	8.4	29	ABaraaapap	285	-737	0	0		0	0	0	0	0
46	1	167	224	-1	196	209	7.3	35	Cpppa	341	488	0	0		0	0	0	0	0
47	1	316	188	-1	268	247	5.9	27	ABplpppppp	264	-1464	0	0		0	0	0	0	0
48	1	208	181	-1	166	275	8.0	30	Cpappd	298	657	0	0		0	0	0	0	0
49	1	295	334	-1	593	269	13.9	24	ABalappaaa	195	-4	0	0		0	0	0	0	0
50	1	226	77	-1	256	195	13.4	36	Eprp	360	147	0	0		0	0	0	0	0
51	1	127	176	-1	423	169	7.5	27	ABprpapaaa	275	475	0	0		0	0	0	0	0
52	1	84	53	-1	422	383	13.9	30	MSapppa	167	0	0	0		0	0	0	0	0
53	1	94	114	-1	403	261	6.7	25	MSpapapa	144	0	0	0		0	0	0	0	0
54	1	53	145	-1	478	425	20.7	28	ABplaapapa	77	0	0	0		0	0	0	0	0
55	1	313	165	-1	376	237	8.5	28	MSpapapp	232	-796	0	0		0	0	0	0	0
56	1	168	112	-1	590	276	8.2	27	ABalaaaala	152	0	0	0		0	0	0	0	0
57	1	135	134	-1	229	207	22.4	32	Cpaapa	150	0	0	0		0	0	0	0	0
58	1	326	322	-1	239	283	7.5	34	Cappp	51	0	0	0		0	0	0	0	0
59	1	288	262	-1	332	138	5.3	26	ABprppaapp	227	767	0	0		0	0	0	0	0
60	1	154	220	-1	314	241	14.5	33	Earpp	333	34	0	0		0	0	0	0	0
61	1	14	280	-1	395	111	16.6	29	ABpraapppa	403	0	0	0		0	0	0	0	0
62	1	219	110	-1	264	150	9.4	30	ABprapppa	-28	0	0	0		0	0	0	0	0
63	1	63	29	-1	439	244	9.2	28	MSpapaaa	276	206	0	0		0	0	0	0	0
64	1	161	209	-1	486	233	7.8	29	ABarapaapp	92	0	0	0		0	0	0	0	0
65	1	260	192	-1	439	419	21.2	30	ABplaapapp	301	1687	0	0		0	0	0	0	0
66	1	264	253	-1	319	405	19.4	29	ABplapaapa	241	1382	0	0		0	0	0	0	0
67	1	162	22	-1	503	421	15.0	28	ABalpppapa	153	0	0	0		0	0	0	0	0
68	1	262	54	-1	451	369	7.7	29	ABalpapapa	65	0	0	0		0	0	0	0	0
69	1	69	125	-1	501	378	7.3	27	ABalpaappp	228	0	0	0		0	0	0	0	0
70	1	236	275	-1	177	329	8.5	27	ABplappppa	251	502	0	0		0	0	0	0	0
71	1	39	120	-1	456	414	16.5	28	ABalpppppa	260	67	0	0		0	0	0	0	0
72	1	46	96	-1	259	173	5.7	24	ABprpppapa	606	0	0	0		0	0	0	0	0
73	1	33	214	-1	410	296	12.5	30	MSaapaap	300	1418	0	0		0	0	0	0	0
74	1	44	146	-1	524	299	8.9	27	ABaraapaaa	277	0	0	0		0	0	0	0	0
75	1	252	2	-1	176	193	12.2	33	Cppap	314	348	0	0		0	0	0	0	0
76	1	193	100	-1	371	385	6.6	28	ABplpapaap	198	0	0	0		0	0	0	0	0
77	1	172	321	-1	515	408	11.5	30	ABalppaapp	276	-927	0	0		0	0	0	0	0
78	1	245	279	-1	365	138	5.2	27	ABprppaapa	210	59	0	0		0	0	0	0	0
79	1	119	116	-1	210	343	20.0	35	ABarppapp	348	-713	0	0		0	0	0	0	0
80	1	263	70	-1	392	369	6.6	28	ABplpapaaa	165	0	0	0		0	0	0	0	0
81	1	238	164	-1	353	101	19.6	29	ABprapaapa	291	-125	0	0		0	0	0	0	0
82	1	116	242	-1	341	404	8.3	27	ABplppapaa	-53	0	0	0		0	0	0	0	0
83	1	261	305	-1	594	362	14.2	25	ABalapapaa	-372	0	0	0		0	0	0	0	0
84	1	144	102	-1	536	360	10.0	27	ABalpaaapa	57	0	0	0		0	0	0	0	0
85	1	105	117	-1	320	417	13.5	30	ABplaapppp	282	583	0	0		0	0	0	0	0
86	1	192	210	-1	371	359	4.0	27	ABplpapapa	246	185	0	0		0	0	0	0	0
87	1	275	331	-1	269	400	13.3	29	ABplappaaa	270	108	0	0		0	0	0	0	0
88	1	290	277	-1	219	237	10.2	31	Eplpp	300	2586	0	0		0	0	0	0	0
89	1	285	179	-1	300	364	21.6	33	ABarppaap	330	186	0	0		0	0	0	0	0
90	1	200	91	-1	472	118	20.4	28	ABpraappaa	294	0	0	0		0	0	0	0	0
91	1	98	296	-1	606	330	14.8	26	ABalapaaaa	194	0	0	0		0	0	0	0	0
92	1	312	122	-1	449	426	11.1	27	ABplpaaapa	-62	0	0	0		0	0	0	0	0
93	1	41	160	-1	434	250	16.2	29	Earaa	259	984	0	0		0	0	0	0	0
94	1	26	135	-1	504	332	9.5	32	ABalpaapap	-23	0	0	0		0	0	0	0	0
95	1	112	73	-1	485	234	11.5	29	ABaraapppa	869	0	0	0		0	0	0	0	0
96	1	30	131	-1	441	124	12.2	28	ABprpaaapp	281	-49	0	0		0	0	0	0	0
97	1	182	50	-1	471	290	6.8	27	ABalpapppa	218	0	0	0		0	0	0	0	0
98	0	47	-1	-1	505	226	23.9	32		318	-126	0	0		0	0	0	0	0
99	1	65	35	-1	346	331	3.8	27	ABplpapapp	253	-158	0	0		0	0	0	0	0
100	1	181	108	-1	468	400	5.4	29	ABalppappa	252	-264	0	0		0	0	0	0	0
101	1	289	143	-1	393	120	10.5	26	ABprppaaap	218	159	0	0		0	0	0	0	0
102	1	107	-1	-1	359	285	4.5	23	ABplpappap	200	785	0	0		0	0	0	0	0
103	1	101	48	-1	521	394	22.5	31	ABplaapaaa	188	0	0	0		0	0	0	0	0
104	1	90	150	-1	418	438	10.8	29	ABplpaaapp	270	1455	0	0		0	0	0	0	0
105	1	259	247	-1	472	297	22.8	30	ABarpaapaa	259	352	0	0		0	0	0	0	0
106	1	4	21	-1	322	347	8.3	35	MSaappp	-36	0	0	0		0	0	0	0	0
107	1	125	78	-1	540	374	18.3	29	ABalapappa	290	42	0	0		0	0	0	0	0
108	1	309	302	-1	331	280	19.4	33	Eplaa	338	1515	0	0		0	0	0	0	0
109	1	317	316	-1	421	171	17.0	32	MSppppa	-318	0	0	0		0	0	0	0	0
110	1	202	113	-1	501	409	9.2	24	ABalppaapa	245	392	0	0		0	0	0	0	0
111	1	32	212	-1	348	428	16.3	29	ABplaapppa	450	0	0	0		0	0	0	0	0
112	1	129	3	-1	287	123	18.3	30	ABprappapa	248	425	0	0		0	0	0	0	0
113	1	52	11	-1	527	247	16.4	30	MSpaaaap	284	-428	0	0		0	0	0	0	0
114	1	142	144	-1	465	299	12.9	32	ABaraapapp	284	1086	0	0		0	0	0	0	0
115	1	13	194	-1	593	336	12.0	27	ABalaaapar	269	-309	0	0		0	0	0	0	0
116	1	103	6	-1	442	439	14.1	28	ABplpaapap	281	775	0	0		0	0	0	0	0
117	1	73	104	-1	296	327	10.7	35	Capaa	284	108	0	0		0	0	0	0	0
118	1	82	71	-1	364	105	14.1	28	ABpraapppp	280	349	0	0		0	0	0	0	0
119	1	283	206	-1	525	200	21.0	28	ABalappppp	281	759	0	0		0	0	0	0	0
120	1	8	197	-1	457	187	22.9	29	ABarpappaa	263	151	0	0		0	0	0	0	0
121	1	55	10	-1	345	312	6.8	30	MSaappa	267	-32	0	0		0	0	0	0	0
122	1	62	269	-1	323	104	12.3	27	ABprappaaa	276	701	0	0		0	0	0	0	0
123	1	6	251	-1	305	337	4.2	27	ABplppppaa	232	196	0	0		0	0	0	0	0
124	1	231	86	-1	475	219	5.5	29	ABarapapaa	237	1081	0	0		0	0	0	0	0
125	1	79	257	-1	576	250	17.4	27	ABalapppaa	68	0	0	0		0	0	0	0	0
126	1	227	140	-1	545	232	4.5	27	ABaraaappa	225	0	0	0		0	0	0	0	0
127	1	327	327	-1	386	251	12.8	30	Earpa	293	-162	0	0		0	0	0	0	0
128	1	5	185	-1	569	294	10.7	25	ABaraaaapa	200	69	0	0		0	0	0	0	0
129	1	254	187	-1	416	398	4.1	29	ABalppappp	267	593	0	0		0	0	0	0	0
130	1	74	36	-1	462	406	9.4	28	ABplpaaaaa	-119	0	0	0		0	0	0	0	0
131	1	211	303	-1	379	428	19.4	32	ABplaappap	281	541	0	0		0	0	0	0	0
132	0	323	-1	-1	229	195	5.9	24		169	74	0	0		0	0	0	0	0
133	1	204	284	297	168	254	13.6	33	Cpapa	323	-408	0	0		0	0	0	0	0
134	1	64	97	-1	460	286	15.6	31	MSaaapp	299	1119	0	0		0	0	0	0	0
135	1	298	301	-1	329	362	14.7	31	Dapa	306	-704	0	0		0	0	0	0	0
136	1	18	268	-1	583	199	17.5	30	ABalaapppa	274	1287	0	0		0	0	0	0	0
137	1	267	250	-1	463	143	17.9	30	ABpraaappp	852	0	0	0		0	0	0	0	0
138	1	258	254	-1	547	258	11.2	29	ABaraappaa	230	-1125	0	0		0	0	0	0	0
139	1	113	34	-1	520	205	5.4	27	ABaraaappp	343	0	0	0		0	0	0	0	0
140	1	151	260	-1	541	288	21.7	27	ABarpaaaaa	212	227	0	0		0	0	0	0	0
141	1	301	330	-1	255	253	15.0	32	Eplpa	316	384	0	0		0	0	0	0	0
142	1	311	20	-1	456	364	11.6	29	MSapaap	27	0	0	0		0	0	0	0	0
143	1	130	106	-1	588	318	8.8	27	ABalaaaarl	85	0	0	0		0	0	0	0	0
144	1	201	314	-1	391	205	3.7	29	ABprpappaa	101	0	0	0		0	0	0	0	0
145	1	197	241	-1	510	152	11.5	28	ABpraaaapa	255	-169	0	0		0	0	0	0	0
146	1	137	87	-1	452	232	12.8	30	ABaraapppp	267	501	0	0		0	0	0	0	0
147	1	147	115	-1	508	253	19.4	29	MSpaaapa	237	-462	0	0		0	0	0	0	0
148	1	255	172	-1	609	297	16.4	26	ABalappaap	202	1347	0	0		0	0	0	0	0
149	1	23	121	-1	403	337	8.9	31	MSappaa	-121	0	0	0		0	0	0	0	0
150	1	314	281	-1	448	197	17.7	28	MSppappp	220	242	0	0		0	0	0	0	0
151	1	230	56	-1	408	243	10.4	32	MSpapaap	322	-250	0	0		0	0	0	0	0
152	1	280	13	-1	418	292	8.4	26	MSaapapa	267	1620	0	0		0	0	0	0	0
153	1	256	43	-1	355	188	11.6	28	Dpap	282	-461	0	0		0	0	0	0	0
154	1	2	170	-1	510	276	22.9	28	ABarpaaapa	255	-140	0	0		0	0	0	0	0
155	1	243	17	-1	434	333	3.8	27	ABalppapap	272	437	0	0		0	0	0	0	0
156	1	15	293	-1	526	226	7.4	30	ABarapaapa	-50	0	0	0		0	0	0	0	0
157	1	330	295	-1	238	316	5.1	28	ABplpppapa	6	0	0	0		0	0	0	0	0
158	1	222	136	-1	218	364	16.1	29	ABplapapap	463	0	0	0		0	0	0	0	0
159	1	123	336	-1	573	210	8.5	29	ABalaapaap	267	-52	0	0		0	0	0	0	0
160	1	299	169	-1	541	302	4.7	27	ABaraaaaaa	47	0	0	0		0	0	0	0	0
161	1	120	306	-1	358	157	13.6	31	Dppa	283	-209	0	0		0	0	0	0	0
162	1	198	65	-1	291	129	13.2	30	ABprappaap	431	0	0	0		0	0	0	0	0
163	1	99	223	-1	436	335	7.5	28	ABalpappap	-239	0	0	0		0	0	0	0	0
164	1	152	14	-1	405	210	22.6	32	ABarpappap	250	-706	0	0		0	0	0	0	0
165	1	111	180	-1	408	419	17.3	32	ABalpppppp	118	0	0	0		0	0	0	0	0
166	1	1	8	159	413	355	17.5	33	MSapapp	-184	0	0	0		0	0	0	0	0
167	1	296	238	-1	486	160	20.3	30	ABpraapapp	296	56	0	0		0	0	0	0	0
168	1	292	239	-1	471	354	5.5	26	ABalpapaap	261	109	0	0		0	0	0	0	0
169	1	57	4	-1	526	387	15.4	27	ABalppppaa	245	0	0	0		0	0	0	0	0
170	1	277	98	-1	197	280	22.7	35	Caaap	344	-344	0	0		0	0	0	0	0
171	1	266	126	-1	397	132	20.3	29	ABprapaaaa	267	1164	0	0		0	0	0	0	0
172	1	293	252	-1	452	223	22.3	31	ABarpapapp	308	-233	0	0		0	0	0	0	0
173	1	72	287	-1	491	293	10.5	28	ABaraapaap	185	0	0	0		0	0	0	0	0
174	1	139	318	-1	550	181	17.5	30	ABalaapppp	500	0	0	0		0	0	0	0	0
175	1	329	222	-1	564	177	14.6	26	ABalaapapp	-230	0	0	0		0	0	0	0	0
176	1	158	75	-1	456	217	8.0	30	ABarapappa	450	0	0	0		0	0	0	0	0
177	1	321	28	-1	432	340	22.1	29	ABplaaaapp	299	-556	0	0		0	0	0	0	0
178	1	17	211	-1	447	248	5.1	27	ABarapapap	117	0	0	0		0	0	0	0	0
179	1	320	123	-1	249	296	22.5	34	Caaaa	307	689	0	0		0	0	0	0	0
180	1	196	133	-1	188	339	13.5	30	ABplapappa	263	678	0	0		0	0	0	0	0
181	1	12	89	-1	445	144	14.9	30	ABprpaappa	272	-1108	0	0		0	0	0	0	0
182	1	148	156	-1	472	134	9.7	29	ABprpaaaap	274	-273	0	0		0	0	0	0	0
183	1	153	328	-1	274	393	8.1	26	ABplppappa	264	406	0	0		0	0	0	0	0
184	1	302	49	-1	483	187	4.3	26	ABarapppap	255	632	0	0		0	0	0	0	0
185	1	141	270	-1	294	126	6.5	29	ABprpppaaa	194	0	0	0		0	0	0	0	0
186	1	304	267	-1	366	234	18.5	31	Earap	-42	0	0	0		0	0	0	0	0
187	1	319	298	-1	487	203	21.5	29	ABarpapapa	247	-197	0	0		0	0	0	0	0
188	1	45	248	-1	394	368	22.7	30	ABplaaappa	283	1686	0	0		0	0	0	0	0
189	1	9	148	-1	400	143	4.6	27	ABarappapp	237	831	0	0		0	0	0	0	0
190	1	67	184	-1	574	360	9.5	27	ABalaaaarr	238	704	0	0		0	0	0	0	0
191	1	85	323	-1	260	349	5.2	28	ABplpppaap	237	299	0	0		0	0	0	0	0
192	1	239	16	-1	421	108	14.5	28	ABprpaappp	277	0	0	0		0	0	0	0	0
193	1	303	141	-1	356	215	5.4	30	ABprpappap	279	132	0	0		0	0	0	0	0
194	1	83	51	-1	596	226	15.8	29	ABalaaappl	260	-547	0	0		0	0	0	0	0
195	1	273	109	-1	472	161	5.7	30	ABarappppa	378	0	0	0		0	0	0	0	0
196	1	24	263	-1	506	199	10.9	26	MSppaaap	258	391	0	0		0	0	0	0	0
197	1	97	90	-1	331	167	15.7	34	Dppp	333	938	0	0		0	0	0	0	0
198	1	186	26	-1	202	266	4.5	26	Cpappv	263	-7	0	0		0	0	0	0	0
199	1	185	76	-1	484	314	19.5	31	MSaaaapp	-20	0	0	0		0	0	0	0	0
200	1	149	233	-1	336	377	5.7	26	ABplppaapa	-212	0	0	0		0	0	0	0	0
201	1	28	182	-1	583	376	12.5	25	ABalppaaaa	467	0	0	0		0	0	0	0	0
202	1	308	88	-1	282	158	22.6	37	ABarppppa	-208	0	0	0		0	0	0	0	0
203	1	188	235	-1	339	156	8.2	27	ABprppapap	259	-773	0	0		0	0	0	0	0
204	1	102	105	-1	419	172	21.4	31	ABarpapppa	246	-565	0	0		0	0	0	0	0
205	1	86	167	-1	574	370	16.5	30	ABalapapap	274	-791	0	0		0	0	0	0	0
206	1	134	59	-1	494	365	11.6	26	ABalpaaapp	236	386	0	0		0	0	0	0	0
207	1	95	276	-1	549	339	7.1	27	ABalpaaaaa	246	481	0	0		0	0	0	0	0
208	1	43	63	-1	469	324	7.1	28	ABalpappaa	154	0	0	0		0	0	0	0	0
209	1	93	168	-1	369	128	19.5	29	ABprapaaap	214	1030	0	0		0	0	0	0	0
210	1	178	124	-1	535	417	17.5	28	ABalpppaap	248	-122	0	0		0	0	0	0	0
211	1	244	285	-1	450	213	3.7	27	ABarappaaa	232	90	0	0		0	0	0	0	0
212	1	165	7	-1	301	282	4.2	30	ABplpapppp	267	96	0	0		0	0	0	0	0
213	1	214	1	-1	532	376	6.4	27	ABalpaappa	62	0	0	0		0	0	0	0	0
214	1	59	229	-1	520	302	19.3	31	MSaaaapa	273	718	0	0		0	0	0	0	0
215	1	206	311	-1	245	311	12.6	33	Cappa	333	128	0	0		0	0	0	0	0
216	1	56	319	-1	391	317	4.0	31	ABplpappaa	292	-132	0	0		0	0	0	0	0
217	1	140	195	-1	435	134	20.3	30	ABpraappap	177	0	0	0		0	0	0	0	0
218	1	131	173	-1	227	167	7.0	25	ABprappppp	233	-283	0	0		0	0	0	0	0
219	1	91	333	-1	560	385	13.1	28	ABalppaaap	225	186	0	0		0	0	0	0	0
220	1	159	258	-1	462	179	11.5	31	MSppaap	239	204	0	0		0	0	0	0	0
221	1	235	266	-1	260	359	22.2	38	ABarppapa	343	380	0	0		0	0	0	0	0
222	1	106	118	-1	359	338	22.6	33	ABarppaaa	329	180	0	0		0	0	0	0	0
223	1	318	312	-1	296	400	16.6	30	ABplapaapp	-10	0	0	0		0	0	0	0	0
224	1	240	69	-1	594	275	20.3	30	ABalappapp	-121	0	0	0		0	0	0	0	0
225	1	291	23	-1	541	212	10.9	26	MSppaaaa	221	844	0	0		0	0	0	0	0
226	1	274	219	-1	333	105	16.6	29	ABprapaapp	292	-361	0	0		0	0	0	0	0
227	1	34	201	-1	555	409	15.0	29	ABalpppaaa	74	0	0	0		0	0	0	0	0
228	1	31	60	-1	419	414	8.1	29	ABplpaaaap	186	0	0	0		0	0	0	0	0
229	1	241	61	-1	551	170	11.2	26	ABpraaaaaa	79	0	0	0		0	0	0	0	0
230	1	322	213	-1	241	385	19.5	30	ABplapapaa	279	384	0	0		0	0	0	0	0
231	1	118	307	-1	480	442	16.4	28	ABalpppapp	268	60	0	0		0	0	0	0	0
232	1	29	92	-1	381	171	7.8	29	ABprpapaap	147	0	0	0		0	0	0	0	0
233	1	169	166	-1	356	437	10.3	24	ABplppaaap	215	-583	0	0		0	0	0	0	0
234	1	92	325	-1	594	235	9.3	26	ABalaapaaa	-164	0	0	0		0	0	0	0	0
235	1	184	45	-1	395	181	11.3	33	MSpppap	326	-245	0	0		0	0	0	0	0
236	1	22	225	-1	562	266	6.0	28	ABaraaaaap	170	0	0	0		0	0	0	0	0
237	1	194	324	-1	240	289	4.4	25	ABplpppapp	195	828	0	0		0	0	0	0	0
238	1	248	282	-1	325	303	3.5	28	ABplpapppa	274	-510	0	0		0	0	0	0	0
239	1	37	196	-1	198	367	11.9	27	ABplappapp	-162	0	0	0		0	0	0	0	0
240	1	75	85	-1	497	256	15.4	26	MSpaapaa	44	0	0	0		0	0	0	0	0
241	1	100	37	-1	472	344	16.2	29	MSaaapap	-32	0	0	0		0	0	0	0	0
242	1	271	200	-1	475	258	18.1	30	MSpaaapp	55	0	0	0		0	0	0	0	0
243	1	203	199	-1	369	195	22.4	32	ABarpapppp	320	-255	0	0		0	0	0	0	0
244	1	253	310	-1	333	148	23.3	35	ABarpppap	109	0	0	0		0	0	0	0	0
245	1	42	47	-1	173	237	19.7	31	Cpaapp	316	1068	0	0		0	0	0	0	0
246	1	175	271	-1	282	374	5.4	29	ABplpppaaa	222	402	0	0		0	0	0	0	0
247	1	210	286	-1	415	391	22.6	29	ABplaaapap	265	432	0	0		0	0	0	0	0
248	1	176	27	-1	565	345	13.4	26	MSapaaaa	226	706	0	0		0	0	0	0	0
249	1	247	84	-1	276	217	6.4	29	ABprpppppa	231	574	0	0		0	0	0	0	0
250	1	40	294	-1	406	433	13.6	28	ABplpaappa	276	-39	0	0		0	0	0	0	0
251	1	109	236	-1	268	306	9.4	34	Capap	302	129	0	0		0	0	0	0	0
252	1	228	142	-1	451	99	15.8	28	ABprpaapap	255	0	0	0		0	0	0	0	0
253	1	88	265	-1	499	154	16.5	28	ABpraaappa	254	752	0	0		0	0	0	0	0
254	1	324	255	-1	322	118	8.8	28	ABprppappa	443	0	0	0		0	0	0	0	0
255	1	156	240	-1	518	349	22.9	30	ABplaaaaap	296	928	0	0		0	0	0	0	0
256	1	224	72	-1	433	154	3.7	30	ABarappapa	101	0	0	0		0	0	0	0	0
257	1	180	208	-1	443	141	7.7	29	ABarappppp	279	-344	0	0		0	0	0	0	0
258	1	268	226	-1	475	220	15.5	29	MSpaapap	279	1254	0	0		0	0	0	0	0
259	1	10	46	-1	378	149	23.1	34	ABarpppaa	330	-66	0	0		0	0	0	0	0
260	1	306	139	-1	606	256	16.6	25	ABalappapa	241	-149	0	0		0	0	0	0	0
261	1	276	57	-1	272	320	5.1	27	ABplppppap	278	-2	0	0		0	0	0	0	0
262	1	174	221	-1	348	186	4.4	28	ABprpapapp	122	0	0	0		0	0	0	0	0
263	1	284	174	-1	283	160	3.9	29	ABprppppap	275	803	0	0		0	0	0	0	0
264	1	173	155	-1	312	167	5.2	26	ABprppppaa	210	1390	0	0		0	0	0	0	0
265	1	305	151	-1	518	149	19.6	32	ABpraapapa	271	177	0	0		0	0	0	0	0
266	0	133	-1	-1	412	222	16.0	25		244	-124	0	0		0	0	0	0	0
267	1	122	278	-1	440	447	17.6	27	ABplaappaa	238	28	0	0		0	0	0	0	0
268	1	251	329	-1	292	246	23.1	41	Cpaaa	415	-1011	0	0		0	0	0	0	0
269	1	131	130	-1	227	134	10.1	25	ABprappppa	34	0	0	0		0	0	0	0	0
270	1	96	158	-1	425	289	23.0	33	ABarpaapap	294	634	0	0		0	0	0	0	0
271	1	250	33	-1	522	345	5.2	26	ABalpaaaap	229	-511	0	0		0	0	0	0	0
272	1	257	308	-1	307	375	4.5	29	ABplppaapp	221	-187	0	0		0	0	0	0	0
273	1	143	52	-1	228	240	4.4	31	Cpppp	275	758	0	0		0	0	0	0	0
274	1	68	300	-1	278	275	5.5	28	ABplpppppa	206	-574	0	0		0	0	0	0	0
275	1	218	64	-1	548	366	22.4	30	ABplaaaaaa	272	847	0	0		0	0	0	0	0
276	1	269	202	-1	480	345	22.5	30	ABplaaaapa	255	131	0	0		0	0	0	0	0
277	1	191	183	292	217	340	8.7	32	ABplapppa	326	-135	0	0		0	0	0	0	0
278	1	89	203	-1	430	193	12.5	30	MSpppaa	8	0	0	0		0	0	0	0	0
279	1	307	62	-1	201	155	11.2	28	ABprapappp	239	-1027	0	0		0	0	0	0	0
280	1	126	58	-1	288	175	7.9	26	ABprpppaap	94	0	0	0		0	0	0	0	0
281	1	170	9	-1	507	385	19.8	27	ABalapappp	262	-210	0	0		0	0	0	0	0
282	1	281	245	-1	358	377	22.5	31	ABplaaappp	274	522	0	0		0	0	0	0	0
283	1	212	261	-1	379	413	9.2	26	ABplppaaaa	268	630	0	0		0	0	0	0	0
284	1	195	119	-1	529	169	22.4	33	ABpraapaap	302	0	0	0		0	0	0	0	0
285	1	221	231	-1	316	206	18.5	37	Epra	367	106	0	0		0	0	0	0	0
286	1	3	218	-1	536	138	11.4	28	ABpraaaaap	-138	0	0	0		0	0	0	0	0
287	1	310	230	-1	476	264	4.1	29	ABarapaaap	72	0	0	0		0	0	0	0	0
288	1	270	237	-1	374	169	4.6	26	ABprpapapa	251	0	0	0		0	0	0	0	0
289	1	66	228	-1	178	296	19.4	34	Caapa	346	1289	0	0		0	0	0	0	0
290	1	265	24	-1	387	282	23.3	33	ABarpaappa	315	428	0	0		0	0	0	0	0
291	1	38	95	-1	379	325	14.4	31	Ealpa	302	2342	0	0		0	0	0	0	0
292	1	110	18	-1	508	303	14.4	33	ABaraapapa	304	227	0	0		0	0	0	0	0
293	1	25	193	-1	578	202	14.8	27	ABalaapapa	255	50	0	0		0	0	0	0	0
294	1	104	259	-1	243	367	6.8	27	ABplppappp	232	581	0	0		0	0	0	0	0
295	1	209	313	-1	371	129	8.9	29	ABprppapaa	255	1021	0	0		0	0	0	0	0
296	1	246	205	-1	294	226	4.0	29	ABprpapppp	283	847	0	0		0	0	0	0	0
297	1	190	38	-1	202	304	6.0	26	ABplappppp	237	1233	0	0		0	0	0	0	0
298	1	51	40	-1	285	276	16.2	32	Eplap	283	-307	0	0		0	0	0	0	0
299	1	35	42	-1	570	240	7.6	29	ABalaaaalp	232	262	0	0		0	0	0	0	0
300	1	286	299	-1	189	196	17.2	34	Cppaa	334	225	0	0		0	0	0	0	0
301	1	70	82	-1	244	378	10.5	29	ABplappaap	280	1195	0	0		0	0	0	0	0
302	1	225	256	-1	371	391	20.1	28	ABplapaaaa	248	-823	0	0		0	0	0	0	0
303	1	155	272	-1	447	385	23.7	29	ABplaaapaa	259	-456	0	0		0	0	0	0	0
304	1	136	5	-1	493	377	14.7	27	MSapapaa	-79	0	0	0		0	0	0	0	0
305	1	237	288	-1	420	121	10.0	30	ABprppaaaa	238	145	0	0		0	0	0	0	0
306	1	179	94	-1	576	318	21.6	29	ABalapaapa	334	0	0	0		0	0	0	0	0
307	1	294	283	-1	507	316	22.8	28	ABarpaaaap	214	856	0	0		0	0	0	0	0
308	1	189	157	-1	308	404	8.5	27	ABplppapap	237	360	0	0		0	0	0	0	0
309	1	233	177	-1	268	133	15.3	30	ABprappapp	256	1117	0	0		0	0	0	0	0
310	1	234	332	-1	345	382	19.4	27	ABplapaaap	-2	0	0	0		0	0	0	0	0
311	1	50	273	-1	294	139	10.0	27	ABprppappp	271	54	0	0		0	0	0	0	0
312	1	115	83	-1	463	362	2.9	28	ABalppapaa	288	-121	0	0		0	0	0	0	0
313	1	11	246	-1	479	111	12.2	27	ABprpaaapa	274	558	0	0		0	0	0	0	0
314	1	49	290	-1	255	137	20.8	30	ABprapapaa	268	-540	0	0		0	0	0	0	0
315	1	223	39	-1	475	387	21.7	29	ABplaapaap	269	-352	0	0		0	0	0	0	0
316	1	19	315	-1	502	194	17.2	27	MSppappa	470	0	0	0		0	0	0	0	0
317	1	117	152	-1	331	353	11.6	32	Daap	322	314	0	0		0	0	0	0	0
318	1	242	55	-1	176	308	15.6	33	Caapp	278	588	0	0		0	0	0	0	0
319	1	217	99	-1	380	287	17.6	33	Ealap	308	1051	0	0		0	0	0	0	0
320	1	163	264	-1	376	182	17.7	33	MSppppp	328	942	0	0		0	0	0	0	0
321	1	297	138	-1	347	287	22.5	31	ABarpaappp	313	755	0	0		0	0	0	0	0
322	1	229	326	-1	426	200	3.5	28	ABarappaap	255	1351	0	0		0	0	0	0	0
323	1	213	178	-1	541	252	23.9	31	ABarpapaaa	-186	0	0	0		0	0	0	0	0
324	1	300	291	-1	544	228	21.8	28	ABalappppa	245	0	0	0		0	0	0	0	0
325	1	146	244	-1	380	376	13.1	30	Daaa	-17	0	0	0		0	0	0	0	0
326	1	177	309	-1	437	321	17.1	30	Ealaa	286	-262	0	0		0	0	0	0	0
327	1	272	31	-1	477	182	14.2	27	MSppapap	233	639	0	0		0	0	0	0	0
328	1	157	320	-1	512	323	16.5	31	MSaaapaa	262	311	0	0		0	0	0	0	0
329	1	325	317	-1	239	385	14.3	29	ABplappapa	261	136	0	0		0	0	0	0	0
330	1	78	101	-1	518	194	14.3	26	MSppapaa	283	0	0	0		0	0	0	0	0
331	1	16	227	-1	256	208	3.7	27	ABprpppppp	266	-102	0	0		0	0	0	0	0
332	1	328	274	-1	497	338	5.1	28	ABalpapaaa	156	0	0	0		0	0	0	0	0
333	1	47	335	-1	507	228	23.133333	28	ABarpapaap	271	1281	0	0		0	0	0	0	0
