# Supplementary material for: The AP-2 Transcription Factor APTF-2 Is Required for Neuroblast and Epidermal Morphogenesis in Caenorhabditis elegans Embryogenesis
Source: PLoS Genet. 2016 May 13;12(5):e1006048. doi: 10.1371/journal.pgen.1006048 (PMC4866721; doi:10.1371/journal.pgen.1006048)
Supplement: S3 Text — (ZIP) [file pgen.1006048.s031.zip › nuclei/t149-nuclei]

1	1	213	195	-1	537	372	6.5	28	ABalpaappa	213	58	0	0		0	0	0	0	0
2	1	75	67	-1	181	195	12.0	32	Cppap	102	0	0	0		0	0	0	0	0
3	1	112	218	-1	291	117	18.2	30	ABprappapa	260	1690	0	0		0	0	0	0	0
4	1	169	305	-1	525	388	15.4	27	ABalppppaa	413	0	0	0		0	0	0	0	0
5	1	304	311	-1	494	377	14.4	27	MSapapaa	229	546	0	0		0	0	0	0	0
6	1	116	235	-1	443	437	14.4	29	ABplpaapap	257	245	0	0		0	0	0	0	0
7	1	212	312	-1	302	281	4.1	30	ABplpapppp	255	-525	0	0		0	0	0	0	0
8	1	166	36	-1	394	345	18.3	28	MSapappp	210	114	0	0		0	0	0	0	0
9	1	281	70	-1	513	395	19.7	28	ABalapappp	278	131	0	0		0	0	0	0	0
10	1	121	142	-1	348	307	6.8	29	MSaappa	287	-985	0	0		0	0	0	0	0
11	1	113	152	-1	527	245	16.4	30	MSpaaaap	142	0	0	0		0	0	0	0	0
12	1	37	58	-1	344	223	7.6	30	MSpappa	422	0	0	0		0	0	0	0	0
13	1	152	48	-1	420	293	8.4	27	MSaapapa	199	0	0	0		0	0	0	0	0
14	1	164	207	-1	406	212	22.6	32	ABarpappap	278	-394	0	0		0	0	0	0	0
15	1	32	332	-1	476	257	22.5	29	ABarpaaapp	268	-4	0	0		0	0	0	0	0
16	1	192	28	-1	426	107	14.6	29	ABprpaappp	-130	0	0	0		0	0	0	0	0
17	1	155	326	-1	440	335	3.7	27	ABalppapap	261	-561	0	0		0	0	0	0	0
18	1	292	83	-1	506	302	14.4	32	ABaraapapa	299	-124	0	0		0	0	0	0	0
19	1	35	9	-1	417	219	6.6	32	ABarapappp	322	-666	0	0		0	0	0	0	0
20	1	142	225	-1	454	363	11.5	30	MSapaap	277	30	0	0		0	0	0	0	0
21	1	106	121	-1	327	346	8.2	34	MSaappp	344	-49	0	0		0	0	0	0	0
22	1	67	269	-1	503	426	14.2	28	ABalpppapa	247	136	0	0		0	0	0	0	0
23	1	225	109	-1	541	212	11.1	26	MSppaaaa	223	-413	0	0		0	0	0	0	0
24	1	290	314	-1	387	281	23.3	34	ABarpaappa	331	467	0	0		0	0	0	0	0
25	1	8	243	-1	605	269	11.4	28	ABalaaapal	185	0	0	0		0	0	0	0	0
26	1	198	68	-1	208	264	4.5	26	Cpappv	254	173	0	0		0	0	0	0	0
27	1	248	47	-1	565	341	13.3	25	MSapaaaa	252	1058	0	0		0	0	0	0	0
28	1	177	42	-1	434	339	22.0	29	ABplaaaapp	240	193	0	0		0	0	0	0	0
29	1	63	249	-1	439	248	9.0	28	MSpapaaa	196	0	0	0		0	0	0	0	0
30	1	17	226	-1	443	300	10.5	30	MSaapaaa	-201	0	0	0		0	0	0	0	0
31	1	327	130	-1	480	181	14.4	26	MSppapap	243	324	0	0		0	0	0	0	0
32	1	2	29	-1	245	128	16.4	29	ABprapapap	255	400	0	0		0	0	0	0	0
33	1	271	261	-1	524	344	5.4	27	ABalpaaaap	127	0	0	0		0	0	0	0	0
34	1	139	25	-1	517	206	5.3	26	ABaraaappp	95	0	0	0		0	0	0	0	0
35	1	99	315	-1	350	328	3.8	27	ABplpapapp	257	-135	0	0		0	0	0	0	0
36	1	130	49	-1	464	403	9.4	28	ABplpaaaaa	205	0	0	0		0	0	0	0	0
37	1	241	234	-1	475	345	16.1	29	MSaaapap	287	-9	0	0		0	0	0	0	0
38	1	297	80	-1	206	302	5.5	24	ABplappppp	243	1449	0	0		0	0	0	0	0
39	1	315	252	-1	482	390	21.6	29	ABplaapaap	288	0	0	0		0	0	0	0	0
40	1	298	284	-1	287	270	16.4	33	Eplap	299	-165	0	0		0	0	0	0	0
41	1	39	108	-1	572	202	21.4	31	ABpraapaaa	-107	0	0	0		0	0	0	0	0
42	1	299	112	-1	571	234	7.6	29	ABalaaaalp	-59	0	0	0		0	0	0	0	0
43	1	153	101	-1	356	184	11.4	30	Dpap	251	-346	0	0		0	0	0	0	0
44	1	1	157	-1	487	403	17.8	28	ABalppppap	268	698	0	0		0	0	0	0	0
45	1	235	46	-1	397	177	11.4	32	MSpppap	329	1391	0	0		0	0	0	0	0
46	1	259	277	-1	382	147	23.0	35	ABarpppaa	312	635	0	0		0	0	0	0	0
47	1	245	184	-1	177	233	20.6	33	Cpaapp	321	-820	0	0		0	0	0	0	0
48	1	103	6	-1	522	391	22.6	31	ABplaapaaa	316	683	0	0		0	0	0	0	0
49	1	184	24	-1	487	187	4.7	26	ABarapppap	238	1091	0	0		0	0	0	0	0
50	1	97	149	-1	471	288	6.7	27	ABalpapppa	195	0	0	0		0	0	0	0	0
51	1	194	13	-1	600	227	16.3	30	ABalaaappl	245	398	0	0		0	0	0	0	0
52	1	273	282	-1	234	238	4.5	31	Cpppp	296	758	0	0		0	0	0	0	0
53	1	52	27	-1	420	379	14.3	30	MSapppa	56	0	0	0		0	0	0	0	0
54	1	68	78	-1	453	367	7.4	29	ABalpapapa	-21	0	0	0		0	0	0	0	0
55	1	318	239	-1	182	299	15.5	32	Caapp	298	589	0	0		0	0	0	0	0
56	1	151	111	-1	408	243	10.4	31	MSpapaap	138	0	0	0		0	0	0	0	0
57	1	261	189	-1	274	320	5.2	28	ABplppppap	261	-295	0	0		0	0	0	0	0
58	1	280	250	-1	287	168	7.9	27	ABprpppaap	273	-119	0	0		0	0	0	0	0
59	1	206	263	-1	494	364	11.5	26	ABalpaaapp	646	0	0	0		0	0	0	0	0
60	1	228	105	-1	423	410	8.3	29	ABplpaaaap	270	490	0	0		0	0	0	0	0
61	1	229	248	-1	555	168	11.4	26	ABpraaaaaa	68	0	0	0		0	0	0	0	0
62	1	279	97	-1	206	154	11.2	28	ABprapappp	-77	0	0	0		0	0	0	0	0
63	1	208	240	-1	473	327	7.2	29	ABalpappaa	109	0	0	0		0	0	0	0	0
64	1	275	287	-1	551	360	22.4	29	ABplaaaaaa	111	0	0	0		0	0	0	0	0
65	1	162	187	-1	296	120	12.7	28	ABprappaap	173	0	0	0		0	0	0	0	0
66	1	43	211	-1	379	437	13.4	29	ABplpaappp	176	0	0	0		0	0	0	0	0
67	1	22	106	-1	310	190	9.5	34	MSpappp	49	0	0	0		0	0	0	0	0
68	1	41	148	-1	559	263	20.2	30	ABalapppap	283	220	0	0		0	0	0	0	0
69	1	224	43	-1	598	275	20.4	30	ABalappapp	293	-390	0	0		0	0	0	0	0
70	1	80	12	-1	395	368	6.7	27	ABplpapaaa	250	164	0	0		0	0	0	0	0
71	1	118	161	-1	369	105	14.0	29	ABpraapppp	280	685	0	0		0	0	0	0	0
72	1	256	295	-1	438	152	4.1	30	ABarappapa	295	468	0	0		0	0	0	0	0
73	1	95	82	-1	485	234	11.7	30	ABaraapppa	273	448	0	0		0	0	0	0	0
74	1	31	44	-1	474	410	13.2	28	ABplpaapaa	-168	0	0	0		0	0	0	0	0
75	1	176	181	-1	459	217	8.4	30	ABarapappa	148	0	0	0		0	0	0	0	0
76	1	199	73	-1	484	312	19.4	30	MSaaaapp	302	217	0	0		0	0	0	0	0
77	1	50	331	-1	260	192	13.6	36	Eprp	354	97	0	0		0	0	0	0	0
78	1	107	230	-1	544	374	18.3	28	ABalapappa	262	0	0	0		0	0	0	0	0
79	1	20	334	-1	398	171	14.3	30	Dpaa	250	-255	0	0		0	0	0	0	0
80	1	11	178	-1	544	271	7.9	28	ABaraaapaa	236	-661	0	0		0	0	0	0	0
81	1	28	72	-1	494	112	17.1	29	ABprpaapaa	242	268	0	0		0	0	0	0	0
82	1	301	309	-1	248	378	10.5	28	ABplappaap	281	-781	0	0		0	0	0	0	0
83	1	312	209	-1	471	361	3.1	29	ABalppapaa	293	-415	0	0		0	0	0	0	0
84	1	249	132	-1	279	214	6.6	28	ABprpppppa	255	577	0	0		0	0	0	0	0
85	1	240	84	-1	495	257	15.5	28	MSpaapaa	265	-356	0	0		0	0	0	0	0
86	1	124	180	-1	478	217	6.0	28	ABarapapaa	255	1395	0	0		0	0	0	0	0
87	1	146	74	-1	453	230	12.7	29	ABaraapppp	290	-47	0	0		0	0	0	0	0
88	1	202	19	-1	284	154	22.9	38	ABarppppa	377	-89	0	0		0	0	0	0	0
89	1	181	75	-1	450	141	15.2	31	ABprpaappa	125	0	0	0		0	0	0	0	0
90	1	197	325	-1	334	162	15.8	35	Dppp	351	383	0	0		0	0	0	0	0
91	1	90	50	-1	477	118	20.7	28	ABpraappaa	23	0	0	0		0	0	0	0	0
92	1	232	100	-1	383	169	7.6	29	ABprpapaap	285	-556	0	0		0	0	0	0	0
93	1	44	37	-1	574	199	11.1	27	ABalaappa	228	0	0	0		0	0	0	0	0
94	1	306	228	-1	578	322	21.5	30	ABalapaapa	14	0	0	0		0	0	0	0	0
95	1	291	194	-1	379	323	14.3	30	Ealpa	295	9	0	0		0	0	0	0	0
96	1	72	154	-1	260	177	6.6	28	ABprpppapa	236	436	0	0		0	0	0	0	0
97	1	134	264	-1	456	288	15.4	30	MSaaapp	304	5	0	0		0	0	0	0	0
98	1	170	206	-1	206	277	22.9	36	Caaap	365	168	0	0		0	0	0	0	0
99	1	319	122	-1	379	288	17.8	33	Ealap	335	1077	0	0		0	0	0	0	0
100	1	76	115	-1	374	385	6.6	28	ABplpapaap	198	0	0	0		0	0	0	0	0
101	1	330	254	-1	519	193	14.5	28	MSppapaa	218	-31	0	0		0	0	0	0	0
102	1	84	128	-1	535	357	9.7	28	ABalpaaapa	253	352	0	0		0	0	0	0	0
103	1	6	333	-1	448	366	15.2	26	MSapapap	243	-676	0	0		0	0	0	0	0
104	1	117	256	-1	298	330	10.6	33	Capaa	109	0	0	0		0	0	0	0	0
105	1	204	204	-1	422	172	21.5	30	ABarpapppa	233	68	0	0		0	0	0	0	0
106	1	143	286	-1	587	320	8.8	27	ABalaaaarl	225	1028	0	0		0	0	0	0	0
107	1	36	22	-1	224	155	19.8	35	ABarppppp	75	0	0	0		0	0	0	0	0
108	1	100	1	-1	470	398	5.5	30	ABalppappa	237	-896	0	0		0	0	0	0	0
109	1	195	330	-1	476	160	5.7	30	ABarappppa	244	386	0	0		0	0	0	0	0
110	1	62	21	-1	261	147	9.5	30	ABprapppa	329	0	0	0		0	0	0	0	0
111	1	40	179	-1	557	312	9.1	28	ABalpaapaa	272	-242	0	0		0	0	0	0	0
112	1	56	158	-1	592	275	8.1	28	ABalaaaala	268	140	0	0		0	0	0	0	0
113	1	110	164	-1	507	411	9.7	25	ABalppaapa	218	726	0	0		0	0	0	0	0
114	1	53	135	-1	401	259	6.7	25	MSpapapa	168	0	0	0		0	0	0	0	0
115	1	147	103	-1	507	257	19.3	29	MSpaaapa	261	765	0	0		0	0	0	0	0
116	1	79	30	-1	209	337	19.5	35	ABarppapp	328	379	0	0		0	0	0	0	0
117	1	85	126	-1	321	417	13.5	29	ABplaapppp	280	264	0	0		0	0	0	0	0
118	1	222	299	-1	355	341	22.5	33	ABarppaaa	316	46	0	0		0	0	0	0	0
119	1	284	280	-1	533	171	22.2	33	ABpraapaap	320	634	0	0		0	0	0	0	0
120	1	71	141	-1	458	413	16.5	27	ABalpppppa	12	0	0	0		0	0	0	0	0
121	1	149	110	-1	401	334	8.7	30	MSappaa	300	730	0	0		0	0	0	0	0
122	1	92	34	-1	451	424	11.1	27	ABplpaaapa	248	0	0	0		0	0	0	0	0
123	1	179	216	-1	254	292	22.5	34	Caaaa	348	894	0	0		0	0	0	0	0
124	1	210	182	-1	538	419	17.0	27	ABalpppaap	64	0	0	0		0	0	0	0	0
125	1	69	279	-1	504	379	7.9	27	ABalpaappp	11	0	0	0		0	0	0	0	0
126	1	171	302	-1	400	133	20.3	30	ABprapaaaa	252	-63	0	0		0	0	0	0	0
127	1	30	55	-1	388	360	10.5	32	MSappap	317	-696	0	0		0	0	0	0	0
128	1	14	153	-1	424	288	5.5	33	ABalpapppp	323	1154	0	0		0	0	0	0	0
129	0	132	-1	-1	224	196	5.9	23		187	384	0	0		0	0	0	0	0
130	1	269	102	-1	228	127	10.6	28	ABprappppa	199	75	0	0		0	0	0	0	0
131	1	96	175	-1	448	120	11.8	30	ABprpaaapp	278	-139	0	0		0	0	0	0	0
132	1	38	320	-1	323	199	4.9	28	ABprpapppa	162	0	0	0		0	0	0	0	0
133	1	180	134	-1	186	335	13.4	30	ABplapappa	112	0	0	0		0	0	0	0	0
134	1	57	324	-1	232	205	22.5	33	Cpaapa	326	-80	0	0		0	0	0	0	0
135	1	94	120	-1	502	330	9.7	32	ABalpaapap	291	0	0	0		0	0	0	0	0
136	1	158	169	-1	217	362	15.9	29	ABplapapap	279	-443	0	0		0	0	0	0	0
137	1	45	81	-1	514	255	8.6	29	ABaraaapap	286	163	0	0		0	0	0	0	0
138	1	321	104	-1	348	292	22.7	32	ABarpaappp	323	-367	0	0		0	0	0	0	0
139	1	260	276	-1	604	257	16.4	26	ABalappapa	303	0	0	0		0	0	0	0	0
140	1	126	259	-1	545	230	4.9	27	ABaraaappa	251	-880	0	0		0	0	0	0	0
141	1	193	301	-1	361	220	4.7	29	ABprpappap	260	92	0	0		0	0	0	0	0
142	1	252	151	-1	457	97	15.7	29	ABprpaapap	248	276	0	0		0	0	0	0	0
143	1	101	85	-1	399	117	10.6	25	ABprppaaap	202	432	0	0		0	0	0	0	0
144	1	114	316	-1	463	303	12.7	31	ABaraapapp	269	470	0	0		0	0	0	0	0
145	1	54	89	-1	478	425	20.5	29	ABplaapapa	350	0	0	0		0	0	0	0	0
146	1	74	236	-1	527	297	9.2	27	ABaraapaaa	286	0	0	0		0	0	0	0	0
147	0	102	-1	-1	360	287	4.2	23		188	161	0	0		0	0	0	0	0
148	1	189	327	-1	405	141	4.8	27	ABarappapp	241	132	0	0		0	0	0	0	0
149	1	13	146	-1	510	241	4.3	27	ABarapaaaa	255	-19	0	0		0	0	0	0	0
150	1	104	39	-1	423	435	10.7	29	ABplpaaapp	233	0	0	0		0	0	0	0	0
151	1	265	271	-1	522	148	19.6	32	ABpraapapa	310	492	0	0		0	0	0	0	0
152	1	317	125	-1	331	354	11.9	32	Daap	316	-316	0	0		0	0	0	0	0
153	1	25	174	-1	557	297	16.4	32	MSaaaaap	-265	0	0	0		0	0	0	0	0
154	1	15	86	-1	371	359	16.6	31	MSapppp	80	0	0	0		0	0	0	0	0
155	1	264	319	-1	317	164	5.8	25	ABprppppaa	221	122	0	0		0	0	0	0	0
156	1	182	38	-1	474	130	9.8	28	ABprpaaaap	282	30	0	0		0	0	0	0	0
157	1	308	62	-1	309	401	8.1	28	ABplppapap	244	684	0	0		0	0	0	0	0
158	1	270	183	-1	425	289	22.7	32	ABarpaapap	313	621	0	0		0	0	0	0	0
159	1	166	255	-1	437	367	17.8	27	MSapappa	256	427	0	0		0	0	0	0	0
160	1	93	92	-1	434	247	16.5	29	Earaa	269	1312	0	0		0	0	0	0	0
161	1	23	268	-1	524	176	7.7	28	ABarapppaa	210	0	0	0		0	0	0	0	0
162	1	18	197	-1	600	324	18.3	30	ABalapaaap	244	-62	0	0		0	0	0	0	0
163	0	266	-1	-1	413	219	16.3	25		200	0	0	0		0	0	0	0	0
164	1	81	308	-1	354	99	19.5	29	ABprapaapa	88	0	0	0		0	0	0	0	0
165	1	55	172	-1	378	233	8.5	29	MSpapapp	237	1088	0	0		0	0	0	0	0
166	1	233	71	-1	359	434	10.7	24	ABplppaaap	209	43	0	0		0	0	0	0	0
167	1	205	265	-1	578	366	16.4	30	ABalapapap	149	0	0	0		0	0	0	0	0
168	1	209	237	-1	372	125	19.4	29	ABprapaaap	217	716	0	0		0	0	0	0	0
169	1	160	270	-1	543	299	5.1	27	ABaraaaaaa	26	0	0	0		0	0	0	0	0
170	1	154	273	-1	510	282	22.7	28	ABarpaaapa	278	-416	0	0		0	0	0	0	0
171	1	33	168	-1	520	253	12.7	29	ABaraappap	281	-503	0	0		0	0	0	0	0
172	1	148	31	-1	612	297	16.0	26	ABalappaap	253	-540	0	0		0	0	0	0	0
173	1	218	52	-1	226	163	7.1	26	ABprappppp	-98	0	0	0		0	0	0	0	0
174	1	263	54	-1	287	162	3.9	29	ABprppppap	125	0	0	0		0	0	0	0	0
175	1	19	129	-1	577	356	19.4	31	ABalapaapp	294	-222	0	0		0	0	0	0	0
176	1	51	51	-1	426	169	7.6	27	ABprpapaaa	257	281	0	0		0	0	0	0	0
177	1	309	119	-1	273	126	15.0	30	ABprappapp	246	1120	0	0		0	0	0	0	0
178	1	323	114	-1	540	254	23.6	30	ABarpapaaa	241	406	0	0		0	0	0	0	0
179	1	89	307	-1	298	368	21.4	34	ABarppaap	318	-398	0	0		0	0	0	0	0
180	1	165	35	-1	409	416	17.4	32	ABalpppppp	87	0	0	0		0	0	0	0	0
181	1	48	10	-1	174	273	6.8	30	Cpappd	302	186	0	0		0	0	0	0	0
182	1	201	160	-1	583	375	12.3	25	ABalppaaaa	115	0	0	0		0	0	0	0	0
183	1	277	77	-1	228	352	10.5	27	ABplapppaa	186	-226	0	0		0	0	0	0	0
184	1	190	57	-1	574	359	9.4	26	ABalaaaarr	79	0	0	0		0	0	0	0	0
185	1	128	214	-1	573	286	10.3	25	ABaraaaapa	59	0	0	0		0	0	0	0	0
186	1	3	40	-1	566	255	13.6	27	MSpaaaaa	50	0	0	0		0	0	0	0	0
187	1	129	293	-1	422	395	4.2	30	ABalppappp	257	-54	0	0		0	0	0	0	0
188	1	47	56	-1	269	245	5.9	25	ABplpppppp	238	0	0	0		0	0	0	0	0
189	1	21	245	-1	608	239	13.2	27	ABalaaappr	241	506	0	0		0	0	0	0	0
190	1	10	192	-1	493	137	13.6	28	ABpraaaapp	239	-201	0	0		0	0	0	0	0
191	0	98	-1	-1	509	227	24.5	30		127	0	0	0		0	0	0	0	0
192	1	65	251	-1	443	418	21.3	30	ABplaapapp	241	0	0	0		0	0	0	0	0
193	1	293	156	-1	581	207	15.1	25	ABalaapapa	220	0	0	0		0	0	0	0	0
194	1	115	167	-1	595	334	11.8	27	ABalaaapar	267	447	0	0		0	0	0	0	0
195	1	217	185	-1	442	135	20.3	31	ABpraappap	279	1428	0	0		0	0	0	0	0
196	1	239	91	-1	198	364	12.0	28	ABplappapp	256	-358	0	0		0	0	0	0	0
197	1	120	107	-1	457	185	22.9	29	ABarpappaa	288	1370	0	0		0	0	0	0	0
198	1	27	205	-1	426	363	5.4	27	ABalpapapp	244	310	0	0		0	0	0	0	0
199	1	243	95	-1	375	194	22.5	31	ABarpapppp	305	21	0	0		0	0	0	0	0
200	1	242	257	-1	473	258	18.4	31	MSpaaapp	136	0	0	0		0	0	0	0	0
201	1	227	272	-1	556	410	14.3	29	ABalpppaaa	88	0	0	0		0	0	0	0	0
202	1	276	90	-1	481	345	22.7	30	ABplaaaapa	244	139	0	0		0	0	0	0	0
203	1	278	246	-1	431	193	12.1	30	MSpppaa	258	636	0	0		0	0	0	0	0
204	1	26	139	-1	583	294	13.7	28	MSaaaaaa	151	0	0	0		0	0	0	0	0
205	1	296	26	-1	296	223	4.2	29	ABprpapppp	117	0	0	0		0	0	0	0	0
206	1	119	60	-1	526	200	21.1	27	ABalappppp	243	-1832	0	0		0	0	0	0	0
207	1	34	155	-1	536	293	13.3	26	ABaraaaapp	201	0	0	0		0	0	0	0	0
208	1	257	140	-1	447	144	7.6	29	ABarappppp	278	-44	0	0		0	0	0	0	0
209	1	64	66	-1	490	233	8.2	30	ABarapaapp	108	0	0	0		0	0	0	0	0
210	1	86	300	-1	376	356	4.0	27	ABplpapapa	236	-439	0	0		0	0	0	0	0
211	1	178	4	-1	451	244	4.8	27	ABarapapap	-159	0	0	0		0	0	0	0	0
212	1	111	213	-1	349	424	16.3	29	ABplaapppa	260	27	0	0		0	0	0	0	0
213	1	230	215	-1	237	384	19.1	31	ABplapapaa	304	373	0	0		0	0	0	0	0
214	1	73	17	-1	411	294	12.6	30	MSaapaap	206	0	0	0		0	0	0	0	0
215	1	12	88	-1	219	136	13.8	29	ABprapappa	268	-425	0	0		0	0	0	0	0
216	1	4	202	-1	187	312	11.2	29	ABplapappp	157	0	0	0		0	0	0	0	0
217	1	9	285	-1	496	155	9.0	29	ABprpaaaaa	266	-189	0	0		0	0	0	0	0
218	1	286	260	-1	540	139	11.4	27	ABpraaaaap	242	1098	0	0		0	0	0	0	0
219	1	226	274	-1	336	103	16.5	29	ABprapaapp	286	-177	0	0		0	0	0	0	0
220	1	60	208	-1	315	240	14.5	32	Earpp	282	-129	0	0		0	0	0	0	0
221	1	262	232	-1	349	186	4.4	27	ABprpapapp	269	-488	0	0		0	0	0	0	0
222	1	175	267	-1	567	177	14.6	27	ABalaapapp	199	719	0	0		0	0	0	0	0
223	1	163	233	-1	440	335	7.6	29	ABalpappap	250	1021	0	0		0	0	0	0	0
224	1	46	241	-1	197	209	7.5	36	Cpppa	415	0	0	0		0	0	0	0	0
225	1	236	53	-1	564	262	5.9	28	ABaraaaaap	178	0	0	0		0	0	0	0	0
226	1	258	231	-1	478	221	15.4	31	MSpaapap	58	0	0	0		0	0	0	0	0
227	1	331	124	-1	261	204	3.8	27	ABprpppppp	259	-44	0	0		0	0	0	0	0
228	1	289	8	-1	184	295	19.4	34	Caapa	325	345	0	0		0	0	0	0	0
229	1	214	32	-1	519	299	18.8	31	MSaaaapa	74	0	0	0		0	0	0	0	0
230	1	287	118	-1	478	263	4.3	28	ABarapaaap	88	0	0	0		0	0	0	0	0
231	1	285	7	-1	322	207	18.2	35	Epra	298	-134	0	0		0	0	0	0	0
232	1	29	18	-1	530	355	14.1	28	MSapaaap	57	0	0	0		0	0	0	0	0
233	1	200	79	-1	342	373	5.6	26	ABplppaapa	416	0	0	0		0	0	0	0	0
234	1	42	318	-1	530	132	15.0	27	ABpraaapap	458	0	0	0		0	0	0	0	0
235	1	203	177	-1	343	152	8.1	26	ABprppapap	259	0	0	0		0	0	0	0	0
236	1	251	247	-1	273	304	9.2	35	Capap	113	0	0	0		0	0	0	0	0
237	1	288	190	-1	378	170	4.4	26	ABprpapapa	259	1427	0	0		0	0	0	0	0
238	1	167	198	-1	492	164	20.5	30	ABpraapapp	267	-284	0	0		0	0	0	0	0
239	1	168	143	-1	483	361	5.6	28	ABalpapaap	247	870	0	0		0	0	0	0	0
240	1	255	173	-1	519	351	21.8	29	ABplaaaaap	255	131	0	0		0	0	0	0	0
241	1	145	212	-1	515	150	12.2	29	ABpraaaapa	180	0	0	0		0	0	0	0	0
242	1	82	69	-1	344	404	8.1	28	ABplppapaa	233	380	0	0		0	0	0	0	0
243	1	5	123	-1	292	325	15.4	33	Dapp	314	-1313	0	0		0	0	0	0	0
244	1	325	137	-1	379	371	13.5	30	Daaa	297	-144	0	0		0	0	0	0	0
245	1	282	41	-1	363	381	22.6	32	ABplaaappp	321	697	0	0		0	0	0	0	0
246	1	313	162	-1	486	109	12.8	27	ABprpaaapa	277	0	0	0		0	0	0	0	0
247	1	105	150	-1	471	299	22.9	30	ABarpaapaa	274	1591	0	0		0	0	0	0	0
248	1	188	217	-1	400	364	22.6	30	ABplaaappa	292	0	0	0		0	0	0	0	0
249	1	16	159	-1	376	289	9.3	30	MSaapapp	446	0	0	0		0	0	0	0	0
250	1	137	117	-1	468	143	17.8	29	ABpraaappp	295	843	0	0		0	0	0	0	0
251	1	123	201	-1	308	335	4.2	26	ABplppppaa	228	207	0	0		0	0	0	0	0
252	1	172	138	-1	455	223	22.5	31	ABarpapapp	296	774	0	0		0	0	0	0	0
253	1	66	76	-1	318	406	19.4	29	ABplapaapa	124	0	0	0		0	0	0	0	0
254	1	138	296	-1	548	260	11.4	27	ABaraappaa	269	210	0	0		0	0	0	0	0
255	1	254	253	-1	323	119	8.5	27	ABprppappa	-87	0	0	0		0	0	0	0	0
256	1	302	20	-1	370	387	19.9	29	ABplapaaaa	264	93	0	0		0	0	0	0	0
257	1	125	298	-1	577	251	17.6	27	ABalapppaa	278	-361	0	0		0	0	0	0	0
258	1	220	3	-1	464	174	11.7	30	MSppaap	211	0	0	0		0	0	0	0	0
259	1	294	227	-1	245	363	6.8	27	ABplppappp	275	273	0	0		0	0	0	0	0
260	1	140	99	-1	538	290	21.7	28	ABarpaaaaa	279	184	0	0		0	0	0	0	0
261	1	283	16	-1	379	414	9.2	27	ABplppaaaa	264	-289	0	0		0	0	0	0	0
262	1	59	306	-1	338	135	5.1	26	ABprppaapp	250	763	0	0		0	0	0	0	0
263	1	196	262	-1	506	195	10.8	27	MSppaaap	9	0	0	0		0	0	0	0	0
264	1	320	2	-1	383	182	17.7	32	MSppppp	281	231	0	0		0	0	0	0	0
265	1	253	224	-1	503	150	16.6	28	ABpraaappa	138	0	0	0		0	0	0	0	0
266	1	221	290	-1	257	357	22.5	38	ABarppapa	374	377	0	0		0	0	0	0	0
267	1	186	191	-1	368	233	18.3	33	Earap	142	0	0	0		0	0	0	0	0
268	1	136	96	-1	583	200	17.8	29	ABalaapppa	318	0	0	0		0	0	0	0	0
269	1	122	133	-1	329	105	12.2	28	ABprappaaa	357	0	0	0		0	0	0	0	0
270	1	185	291	-1	295	128	6.1	28	ABprpppaaa	279	316	0	0		0	0	0	0	0
271	1	246	61	-1	285	370	5.3	28	ABplpppaaa	76	0	0	0		0	0	0	0	0
272	1	303	171	-1	449	379	23.7	29	ABplaaapaa	246	-135	0	0		0	0	0	0	0
273	1	311	144	-1	296	135	9.6	26	ABprppappp	236	-129	0	0		0	0	0	0	0
274	1	332	283	-1	499	335	5.3	28	ABalpapaaa	218	-476	0	0		0	0	0	0	0
275	1	70	163	-1	179	327	8.2	27	ABplappppa	240	-122	0	0		0	0	0	0	0
276	1	207	176	-1	546	331	6.8	27	ABalpaaaaa	202	0	0	0		0	0	0	0	0
277	1	88	203	-1	224	234	10.5	31	Eplpp	7	0	0	0		0	0	0	0	0
278	1	267	5	-1	434	447	17.5	27	ABplaappaa	262	55	0	0		0	0	0	0	0
279	1	78	222	-1	369	136	5.1	26	ABprppaapa	258	49	0	0		0	0	0	0	0
280	1	61	147	-1	400	105	16.8	30	ABpraapppa	-402	0	0	0		0	0	0	0	0
281	1	150	328	-1	452	195	18.0	28	MSppappp	239	244	0	0		0	0	0	0	0
282	1	238	321	-1	324	307	3.6	29	ABplpapppa	265	750	0	0		0	0	0	0	0
283	1	307	219	-1	512	324	23.0	27	ABarpaaaap	149	0	0	0		0	0	0	0	0
284	1	133	313	-1	175	241	16.3	30	Cpapap	277	112	0	0		0	0	0	0	0
285	1	211	113	-1	456	205	4.1	26	ABarappaaa	115	0	0	0		0	0	0	0	0
286	1	247	238	-1	418	389	22.4	30	ABplaaapap	259	-244	0	0		0	0	0	0	0
287	1	173	210	-1	491	289	10.7	28	ABaraapaap	192	0	0	0		0	0	0	0	0
288	1	305	242	-1	426	119	9.8	30	ABprppaaaa	245	141	0	0		0	0	0	0	0
289	1	7	275	-1	545	160	14.8	28	ABpraaapaa	240	81	0	0		0	0	0	0	0
290	1	314	289	-1	259	133	20.5	30	ABprapapaa	299	141	0	0		0	0	0	0	0
291	1	324	11	-1	545	228	22.1	28	ABalappppa	282	383	0	0		0	0	0	0	0
292	1	277	223	-1	210	325	7.7	28	ABplapppap	238	1357	0	0		0	0	0	0	0
293	1	156	170	-1	527	224	7.7	29	ABarapaapa	261	0	0	0		0	0	0	0	0
294	1	250	64	-1	406	426	13.7	29	ABplpaappa	255	-451	0	0		0	0	0	0	0
295	1	157	310	-1	241	314	5.2	27	ABplpppapa	231	1	0	0		0	0	0	0	0
296	1	91	304	-1	607	327	14.6	27	ABalapaaaa	242	-108	0	0		0	0	0	0	0
297	1	133	145	-1	168	262	10.6	29	Cpapaa	321	0	0	0		0	0	0	0	0
298	1	187	266	-1	492	206	22.0	30	ABarpapapa	266	430	0	0		0	0	0	0	0
299	1	300	23	-1	195	195	17.4	35	Cppaa	339	249	0	0		0	0	0	0	0
300	1	274	14	-1	283	270	5.6	28	ABplpppppa	237	682	0	0		0	0	0	0	0
301	1	135	317	-1	328	361	15.4	31	Dapa	297	-20	0	0		0	0	0	0	0
302	1	108	200	-1	334	276	19.4	33	Eplaa	-179	0	0	0		0	0	0	0	0
303	1	131	65	-1	380	427	19.3	32	ABplaappap	318	327	0	0		0	0	0	0	0
304	1	24	59	-1	333	291	15.2	32	Ealpp	303	756	0	0		0	0	0	0	0
305	1	83	136	-1	596	360	13.9	24	ABalapapaa	183	0	0	0		0	0	0	0	0
306	1	161	329	-1	364	154	14.0	31	Dppa	273	420	0	0		0	0	0	0	0
307	1	231	294	-1	483	440	16.7	29	ABalpppapp	324	0	0	0		0	0	0	0	0
308	1	272	93	-1	312	372	4.3	28	ABplppaapp	259	124	0	0		0	0	0	0	0
309	1	326	229	-1	437	321	17.4	30	Ealaa	-72	0	0	0		0	0	0	0	0
310	1	244	188	-1	337	148	23.3	35	ABarpppap	346	-12	0	0		0	0	0	0	0
311	1	215	131	322	249	309	12.7	34	Cappa	89	0	0	0		0	0	0	0	0
312	1	223	221	-1	293	402	16.6	30	ABplapaapp	286	578	0	0		0	0	0	0	0
313	1	295	186	-1	375	125	8.8	30	ABprppapaa	250	-551	0	0		0	0	0	0	0
314	1	144	220	-1	395	205	3.7	30	ABprpappaa	132	0	0	0		0	0	0	0	0
315	1	316	281	-1	505	195	17.4	26	MSppappa	238	-141	0	0		0	0	0	0	0
316	1	109	15	-1	425	167	16.7	32	MSppppa	255	-641	0	0		0	0	0	0	0
317	1	329	166	-1	242	380	14.1	28	ABplappapa	249	-177	0	0		0	0	0	0	0
318	1	174	87	-1	554	179	17.5	31	ABalaapppp	405	0	0	0		0	0	0	0	0
319	1	216	165	-1	394	319	4.0	31	ABplpappaa	306	1075	0	0		0	0	0	0	0
320	1	328	297	-1	510	323	16.3	30	MSaaapaa	14	0	0	0		0	0	0	0	0
321	1	77	335	-1	520	406	11.7	29	ABalppaapp	22	0	0	0		0	0	0	0	0
322	1	58	278	-1	243	279	8.0	33	Cappp	299	48	0	0		0	0	0	0	0
323	1	191	98	-1	263	348	5.2	28	ABplpppaap	228	297	0	0		0	0	0	0	0
324	1	237	94	-1	248	289	4.5	25	ABplpppapp	200	-1701	0	0		0	0	0	0	0
325	1	234	258	-1	593	237	9.7	25	ABalaapaaa	227	851	0	0		0	0	0	0	0
326	1	322	63	-1	431	198	3.5	27	ABarappaap	102	0	0	0		0	0	0	0	0
327	1	127	116	-1	387	250	13.1	30	Earpa	304	866	0	0		0	0	0	0	0
328	1	183	303	-1	279	391	7.7	27	ABplppappa	253	259	0	0		0	0	0	0	0
329	1	268	33	-1	297	243	23.1	42	Cpaaa	416	-804	0	0		0	0	0	0	0
330	1	141	323	-1	257	250	15.1	32	Eplpa	296	-299	0	0		0	0	0	0	0
331	1	87	45	-1	272	399	12.8	30	ABplappaaa	246	-516	0	0		0	0	0	0	0
332	1	310	288	-1	342	384	19.6	28	ABplapaaap	116	0	0	0		0	0	0	0	0
333	1	219	199	-1	565	382	13.4	30	ABalppaaap	-72	0	0	0		0	0	0	0	0
334	1	49	336	-1	595	267	14.1	23	ABalappaaa	3	0	0	0		0	0	0	0	0
335	1	333	127	-1	506	230	22.866667	27	ABarpapaap	271	1281	0	0		0	0	0	0	0
336	1	159	337	-1	574	207	9.0	27	ABalaapaap	267	-52	0	0		0	0	0	0	0
