# Supplementary material for: The AP-2 Transcription Factor APTF-2 Is Required for Neuroblast and Epidermal Morphogenesis in Caenorhabditis elegans Embryogenesis
Source: PLoS Genet. 2016 May 13;12(5):e1006048. doi: 10.1371/journal.pgen.1006048 (PMC4866721; doi:10.1371/journal.pgen.1006048)
Supplement: S3 Text — (ZIP) [file pgen.1006048.s031.zip › nuclei/t150-nuclei]

1	1	108	161	-1	465	401	5.4	29	ABalppappa	252	356	0	0		0	0	0	0	0
2	1	264	147	-1	379	185	17.7	31	MSppppp	309	-100	0	0		0	0	0	0	0
3	1	258	326	-1	460	175	12.0	30	MSppaap	285	542	0	0		0	0	0	0	0
4	1	211	227	-1	447	248	5.1	27	ABarapapap	207	0	0	0		0	0	0	0	0
5	1	278	155	-1	440	449	17.5	27	ABplaappaa	225	40	0	0		0	0	0	0	0
6	1	48	292	-1	530	383	22.5	31	ABplaapaaa	287	1277	0	0		0	0	0	0	0
7	1	231	125	312	319	207	17.6	35	Epra	245	181	0	0		0	0	0	0	0
8	1	228	291	-1	183	297	19.4	33	Caapa	23	0	0	0		0	0	0	0	0
9	1	19	233	-1	416	220	6.4	31	ABarapappp	140	0	0	0		0	0	0	0	0
10	1	181	246	-1	176	280	6.6	30	Cpappd	291	95	0	0		0	0	0	0	0
11	1	291	283	-1	542	224	22.4	28	ABalappppa	240	-272	0	0		0	0	0	0	0
12	1	70	273	-1	399	370	7.0	27	ABplpapaaa	255	435	0	0		0	0	0	0	0
13	1	51	313	-1	595	220	16.7	29	ABalaaappl	251	85	0	0		0	0	0	0	0
14	1	300	196	-1	287	271	5.7	27	ABplpppppa	238	368	0	0		0	0	0	0	0
15	1	316	103	-1	422	167	16.6	32	MSppppa	286	-974	0	0		0	0	0	0	0
16	1	261	20	-1	384	418	9.1	28	ABplppaaaa	285	409	0	0		0	0	0	0	0
17	1	214	82	-1	410	295	12.6	30	MSaapaap	-96	0	0	0		0	0	0	0	0
18	1	232	108	-1	530	354	13.9	28	MSapaaap	216	1634	0	0		0	0	0	0	0
19	1	88	65	-1	280	155	22.8	37	ABarppppa	371	199	0	0		0	0	0	0	0
20	1	256	269	-1	372	388	19.8	29	ABplapaaaa	280	-420	0	0		0	0	0	0	0
21	1	110	154	-1	260	147	9.7	31	ABprapppa	89	0	0	0		0	0	0	0	0
22	1	107	228	-1	219	156	20.0	35	ABarppppp	194	0	0	0		0	0	0	0	0
23	1	299	121	-1	196	196	17.7	35	Cppaa	209	0	0	0		0	0	0	0	0
24	1	49	138	-1	486	182	4.4	29	ABarapppap	267	-804	0	0		0	0	0	0	0
25	1	34	130	-1	510	206	5.3	26	ABaraaappp	34	0	0	0		0	0	0	0	0
26	1	205	264	-1	295	225	4.3	28	ABprpapppp	39	0	0	0		0	0	0	0	0
27	1	53	66	-1	422	381	14.5	31	MSapppa	-260	0	0	0		0	0	0	0	0
28	1	16	281	-1	419	107	14.6	29	ABprpaappp	-124	0	0	0		0	0	0	0	0
29	1	32	322	-1	241	127	16.2	29	ABprapapap	149	0	0	0		0	0	0	0	0
30	1	116	182	-1	209	340	19.2	34	ABarppapp	341	69	0	0		0	0	0	0	0
31	1	172	318	-1	611	295	15.8	26	ABalappaap	267	39	0	0		0	0	0	0	0
32	1	229	1	-1	519	292	18.8	30	MSaaaapa	125	0	0	0		0	0	0	0	0
33	1	329	115	-1	300	245	23.3	40	Cpaaa	407	837	0	0		0	0	0	0	0
34	1	122	129	-1	453	425	10.7	28	ABplpaaapa	232	251	0	0		0	0	0	0	0
35	1	180	84	-1	414	418	17.5	32	ABalpppppp	194	0	0	0		0	0	0	0	0
36	1	8	251	-1	396	341	18.4	28	MSapappp	114	0	0	0		0	0	0	0	0
37	1	93	93	-1	571	195	11.1	28	ABalaappa	-54	0	0	0		0	0	0	0	0
38	1	156	278	-1	467	129	9.6	29	ABprpaaaap	287	135	0	0		0	0	0	0	0
39	1	150	162	-1	426	438	10.9	29	ABplpaaapp	210	0	0	0		0	0	0	0	0
40	1	186	111	-1	564	253	13.8	28	MSpaaaaa	252	-428	0	0		0	0	0	0	0
41	1	245	302	-1	364	382	22.6	31	ABplaaappp	294	125	0	0		0	0	0	0	0
42	1	28	42	-1	433	338	21.8	30	ABplaaaapp	173	0	0	0		0	0	0	0	0
43	1	69	160	-1	595	270	20.2	29	ABalappapp	268	-453	0	0		0	0	0	0	0
44	1	74	116	-1	474	410	13.2	27	ABplpaapaa	385	0	0	0		0	0	0	0	0
45	1	331	201	-1	275	401	12.5	29	ABplappaaa	248	112	0	0		0	0	0	0	0
46	1	45	15	-1	392	176	11.4	34	MSpppap	339	35	0	0		0	0	0	0	0
47	1	27	23	-1	563	337	13.0	25	MSapaaaa	235	54	0	0		0	0	0	0	0
48	1	13	287	-1	419	296	8.6	27	MSaapapa	504	0	0	0		0	0	0	0	0
49	1	36	170	-1	471	405	9.6	28	ABplpaaaaa	514	0	0	0		0	0	0	0	0
50	1	91	46	-1	471	118	20.7	28	ABpraappaa	271	1048	0	0		0	0	0	0	0
51	1	176	124	-1	423	171	7.2	27	ABprpapaaa	270	160	0	0		0	0	0	0	0
52	1	173	268	-1	223	166	6.8	27	ABprappppp	227	198	0	0		0	0	0	0	0
53	1	225	101	-1	560	257	6.3	27	ABaraaaaap	269	683	0	0		0	0	0	0	0
54	1	174	69	-1	288	163	3.8	29	ABprppppap	288	245	0	0		0	0	0	0	0
55	1	127	37	-1	390	363	10.7	31	MSappap	311	352	0	0		0	0	0	0	0
56	1	188	289	-1	266	247	5.7	25	ABplpppppp	255	1767	0	0		0	0	0	0	0
57	1	184	197	-1	572	359	9.5	26	ABalaaaarr	160	0	0	0		0	0	0	0	0
58	1	12	71	-1	338	222	7.8	30	MSpappa	-81	0	0	0		0	0	0	0	0
59	1	304	106	-1	332	293	14.9	32	Ealpp	-157	0	0	0		0	0	0	0	0
60	1	206	19	-1	522	197	21.1	28	ABalappppp	224	367	0	0		0	0	0	0	0
61	1	271	317	-1	290	369	5.6	28	ABplpppaaa	226	-264	0	0		0	0	0	0	0
62	1	157	280	-1	311	404	8.5	27	ABplppapap	229	1299	0	0		0	0	0	0	0
63	1	326	4	-1	431	198	3.3	27	ABarappaap	228	88	0	0		0	0	0	0	0
64	1	294	333	-1	410	424	14.3	29	ABplpaappa	282	202	0	0		0	0	0	0	0
65	1	303	9	-1	384	430	19.2	31	ABplaappap	294	1298	0	0		0	0	0	0	0
66	1	209	279	-1	486	233	8.4	31	ABarapaapp	252	1372	0	0		0	0	0	0	0
67	1	2	221	-1	181	201	12.2	33	Cppap	249	0	0	0		0	0	0	0	0
68	1	26	307	-1	210	265	4.5	28	Cpappv	248	173	0	0		0	0	0	0	0
69	1	242	226	-1	346	406	8.1	27	ABplppapaa	263	6	0	0		0	0	0	0	0
70	1	9	166	-1	517	395	19.8	27	ABalapappp	232	216	0	0		0	0	0	0	0
71	1	166	172	-1	364	430	10.8	24	ABplppaaap	19	0	0	0		0	0	0	0	0
72	1	81	241	-1	496	113	17.1	29	ABprpaapaa	-68	0	0	0		0	0	0	0	0
73	1	76	213	-1	485	315	19.6	31	MSaaaapp	110	0	0	0		0	0	0	0	0
74	1	87	55	-1	448	231	12.8	30	ABaraapppp	171	0	0	0		0	0	0	0	0
75	1	89	141	-1	448	141	14.8	30	ABprpaappa	252	737	0	0		0	0	0	0	0
76	1	253	85	-1	320	407	19.0	31	ABplapaapa	258	-809	0	0		0	0	0	0	0
77	1	183	149	-1	234	359	10.9	27	ABplapppaa	194	1328	0	0		0	0	0	0	0
78	1	54	185	-1	455	365	7.2	29	ABalpapapa	246	284	0	0		0	0	0	0	0
79	1	233	327	-1	343	375	5.8	27	ABplppaapa	259	-492	0	0		0	0	0	0	0
80	1	38	250	-1	208	304	5.5	25	ABplappppp	247	188	0	0		0	0	0	0	0
81	1	137	80	-1	511	256	8.9	30	ABaraaapap	132	0	0	0		0	0	0	0	0
82	1	73	33	-1	482	235	11.8	30	ABaraapppa	251	1394	0	0		0	0	0	0	0
83	1	18	142	-1	504	300	14.4	32	ABaraapapa	247	0	0	0		0	0	0	0	0
84	1	85	169	-1	490	256	15.3	27	MSpaapaa	-8	0	0	0		0	0	0	0	0
85	1	143	7	-1	397	116	10.7	25	ABprppaaap	129	0	0	0		0	0	0	0	0
86	1	154	253	-1	371	360	17.0	32	MSapppp	246	0	0	0		0	0	0	0	0
87	1	318	242	-1	548	173	17.6	32	ABalaapppp	271	1030	0	0		0	0	0	0	0
88	1	215	176	-1	214	138	13.5	28	ABprapappa	322	0	0	0		0	0	0	0	0
89	1	145	78	-1	482	423	20.4	28	ABplaapapa	72	0	0	0		0	0	0	0	0
90	1	202	164	-1	484	342	22.9	29	ABplaaaapa	278	170	0	0		0	0	0	0	0
91	1	196	180	-1	198	367	11.8	27	ABplappapp	255	-332	0	0		0	0	0	0	0
92	1	160	109	-1	431	248	16.6	30	Earaa	269	84	0	0		0	0	0	0	0
93	1	308	186	-1	314	375	4.6	27	ABplppaapp	126	0	0	0		0	0	0	0	0
94	1	324	320	-1	254	285	4.3	23	ABplpppapp	185	-1711	0	0		0	0	0	0	0
95	1	199	193	-1	371	194	22.9	32	ABarpapppp	266	-927	0	0		0	0	0	0	0
96	1	268	336	-1	577	189	17.6	29	ABalaapppa	274	662	0	0		0	0	0	0	0
97	1	62	8	-1	206	159	10.8	28	ABprapappp	-74	0	0	0		0	0	0	0	0
98	1	323	139	-1	265	348	5.1	30	ABplpppaap	227	905	0	0		0	0	0	0	0
99	1	260	223	-1	540	285	21.6	27	ABarpaaaaa	259	407	0	0		0	0	0	0	0
100	1	92	39	-1	380	171	7.6	30	ABprpapaap	76	0	0	0		0	0	0	0	0
101	1	43	272	-1	354	186	11.3	29	Dpap	282	0	0	0		0	0	0	0	0
102	1	130	218	-1	227	130	10.6	27	ABprappppa	375	0	0	0		0	0	0	0	0
103	1	115	18	-1	503	258	19.4	30	MSpaaapa	268	-791	0	0		0	0	0	0	0
104	1	138	235	-1	349	291	22.7	32	ABarpaappp	310	407	0	0		0	0	0	0	0
105	1	60	22	-1	427	411	8.3	29	ABplpaaaap	260	0	0	0		0	0	0	0	0
106	1	67	56	-1	307	187	10.1	35	MSpappp	-64	0	0	0		0	0	0	0	0
107	1	197	24	-1	453	185	22.7	28	ABarpappaa	240	72	0	0		0	0	0	0	0
108	1	41	254	-1	569	204	21.5	32	ABpraapaaa	268	846	0	0		0	0	0	0	0
109	1	23	204	-1	537	209	11.3	26	MSppaaaa	242	218	0	0		0	0	0	0	0
110	1	121	53	-1	398	336	8.8	30	MSappaa	71	0	0	0		0	0	0	0	0
111	1	56	244	-1	406	244	10.5	31	MSpapaap	128	0	0	0		0	0	0	0	0
112	1	42	184	-1	569	231	7.6	29	ABalaaaalp	229	256	0	0		0	0	0	0	0
113	1	285	331	-1	457	210	3.8	27	ABarappaaa	264	730	0	0		0	0	0	0	0
114	1	178	174	-1	535	250	23.7	30	ABarpapaaa	251	403	0	0		0	0	0	0	0
115	1	100	120	-1	376	385	6.9	27	ABplpapaap	217	0	0	0		0	0	0	0	0
116	1	327	151	-1	383	250	12.9	30	Earpa	249	356	0	0		0	0	0	0	0
117	1	250	203	-1	464	139	17.8	30	ABpraaappp	305	-299	0	0		0	0	0	0	0
118	1	230	29	-1	477	267	4.7	28	ABarapaaap	104	0	0	0		0	0	0	0	0
119	1	177	260	-1	271	129	14.7	28	ABprappapp	246	809	0	0		0	0	0	0	0
120	1	135	171	-1	502	326	9.8	32	ABalpaapap	292	1263	0	0		0	0	0	0	0
121	1	21	14	-1	332	346	8.5	34	MSaappp	158	0	0	0		0	0	0	0	0
122	1	99	265	-1	378	288	17.8	33	Ealap	323	399	0	0		0	0	0	0	0
123	1	243	136	-1	292	327	15.6	33	Dapp	336	364	0	0		0	0	0	0	0
124	1	227	72	-1	258	201	4.0	28	ABprpppppp	267	264	0	0		0	0	0	0	0
125	1	152	25	-1	334	360	12.4	32	Daap	312	218	0	0		0	0	0	0	0
126	1	117	99	-1	323	419	13.5	29	ABplaapppp	301	0	0	0		0	0	0	0	0
127	1	335	113	-1	503	230	22.6	26	ABarpapaap	222	509	0	0		0	0	0	0	0
128	1	102	73	-1	530	354	9.5	27	ABalpaaapa	258	15	0	0		0	0	0	0	0
129	1	175	296	-1	579	349	19.3	31	ABalapaapp	312	195	0	0		0	0	0	0	0
130	1	31	245	-1	475	181	14.5	26	MSppapap	211	307	0	0		0	0	0	0	0
131	1	311	102	-1	256	322	13.4	30	Cappaa	217	74	0	0		0	0	0	0	0
132	1	84	181	-1	280	215	6.6	29	ABprpppppa	273	-362	0	0		0	0	0	0	0
133	1	269	90	-1	328	109	11.8	27	ABprappaaa	260	332	0	0		0	0	0	0	0
134	1	133	119	-1	186	339	13.3	30	ABplapappa	256	652	0	0		0	0	0	0	0
135	1	114	165	-1	400	260	6.8	25	MSpapapa	-97	0	0	0		0	0	0	0	0
136	1	305	173	-1	598	359	13.9	24	ABalapapaa	226	-178	0	0		0	0	0	0	0
137	1	244	219	-1	382	374	13.5	29	Daaa	286	316	0	0		0	0	0	0	0
138	1	252	315	-1	449	225	22.6	31	ABarpapapp	266	160	0	0		0	0	0	0	0
139	1	204	178	-1	585	291	13.6	29	MSaaaaaa	144	0	0	0		0	0	0	0	0
140	1	208	224	-1	446	148	7.4	28	ABarappppp	280	-52	0	0		0	0	0	0	0
141	1	120	140	-1	461	413	16.7	28	ABalpppppa	253	344	0	0		0	0	0	0	0
142	1	10	2	-1	348	309	6.8	29	MSaappa	70	0	0	0		0	0	0	0	0
143	1	239	175	-1	487	365	5.5	28	ABalpapaap	244	546	0	0		0	0	0	0	0
144	1	273	81	-1	291	132	9.6	26	ABprppappp	191	0	0	0		0	0	0	0	0
145	1	297	206	-1	167	265	10.4	31	Cpapaa	313	-511	0	0		0	0	0	0	0
146	1	149	256	-1	505	239	4.6	26	ABarapaaaa	242	-990	0	0		0	0	0	0	0
147	1	280	158	-1	399	106	17.2	30	ABpraapppa	261	217	0	0		0	0	0	0	0
148	1	68	88	-1	557	255	20.1	29	ABalapppap	294	-79	0	0		0	0	0	0	0
149	1	50	205	-1	471	292	6.9	28	ABalpapppa	260	-437	0	0		0	0	0	0	0
150	1	247	50	-1	469	297	23.1	30	ABarpaapaa	304	162	0	0		0	0	0	0	0
151	1	142	145	-1	453	99	15.5	29	ABprpaapap	252	591	0	0		0	0	0	0	0
152	1	11	131	-1	523	244	16.5	30	MSpaaaap	42	0	0	0		0	0	0	0	0
153	1	128	75	-1	427	288	5.5	31	ABalpapppp	310	-266	0	0		0	0	0	0	0
154	1	96	152	-1	257	174	6.3	29	ABprpppapa	248	123	0	0		0	0	0	0	0
155	1	207	49	-1	538	290	13.9	25	ABaraaaapp	192	0	0	0		0	0	0	0	0
156	1	193	247	-1	576	205	15.3	26	ABalaapapa	239	-484	0	0		0	0	0	0	0
157	1	44	76	-1	491	402	18.0	28	ABalppppap	227	516	0	0		0	0	0	0	0
158	1	112	94	-1	589	271	8.1	28	ABalaaaala	259	-459	0	0		0	0	0	0	0
159	1	249	199	-1	377	290	9.3	29	MSaapapp	113	0	0	0		0	0	0	0	0
160	1	182	238	-1	582	370	12.5	26	ABalppaaaa	212	522	0	0		0	0	0	0	0
161	1	71	144	-1	367	103	14.3	29	ABpraapppp	295	-499	0	0		0	0	0	0	0
162	1	246	105	-1	480	109	12.3	28	ABprpaaapa	254	857	0	0		0	0	0	0	0
163	1	275	220	-1	181	334	8.2	27	ABplappppa	265	-315	0	0		0	0	0	0	0
164	1	113	92	-1	507	413	10.3	24	ABalppaapa	93	0	0	0		0	0	0	0	0
165	1	319	237	-1	396	319	4.1	30	ABplpappaa	278	948	0	0		0	0	0	0	0
166	1	317	30	-1	241	386	13.8	27	ABplappapa	284	0	0	0		0	0	0	0	0
167	1	194	83	-1	597	335	11.8	27	ABalaaapar	252	0	0	0		0	0	0	0	0
168	1	171	255	-1	519	247	13.1	30	ABaraappap	301	5	0	0		0	0	0	0	0
169	1	136	290	-1	217	363	15.6	29	ABplapapap	-513	0	0	0		0	0	0	0	0
170	1	293	122	-1	523	223	7.9	28	ABarapaapa	234	-60	0	0		0	0	0	0	0
171	1	272	10	-1	450	378	23.3	28	ABplaaapaa	247	1109	0	0		0	0	0	0	0
172	1	165	117	-1	379	234	8.5	29	MSpapapp	428	0	0	0		0	0	0	0	0
173	1	240	47	-1	520	348	22.1	27	ABplaaaaap	263	132	0	0		0	0	0	0	0
174	1	153	107	-1	556	296	16.7	32	MSaaaaap	-81	0	0	0		0	0	0	0	0
175	1	131	13	-1	443	121	12.0	30	ABprpaaapp	156	0	0	0		0	0	0	0	0
176	1	276	12	-1	546	329	7.0	26	ABalpaaaaa	253	-783	0	0		0	0	0	0	0
177	1	235	282	-1	344	152	8.1	25	ABprppapap	249	582	0	0		0	0	0	0	0
178	1	80	248	-1	541	267	8.2	27	ABaraaapaa	263	0	0	0		0	0	0	0	0
179	1	111	217	-1	554	307	9.5	28	ABalpaapaa	262	394	0	0		0	0	0	0	0
180	1	86	36	-1	473	221	6.1	28	ABarapapaa	238	114	0	0		0	0	0	0	0
181	1	75	32	-1	453	215	8.5	28	ABarapappa	146	0	0	0		0	0	0	0	0
182	1	124	43	-1	547	411	17.1	27	ABalpppaap	62	0	0	0		0	0	0	0	0
183	1	158	305	-1	422	290	22.6	31	ABarpaapap	300	-969	0	0		0	0	0	0	0
184	1	47	207	-1	180	236	21.1	33	Cpaapp	292	-505	0	0		0	0	0	0	0
185	1	195	62	-1	438	134	20.5	31	ABpraappap	300	527	0	0		0	0	0	0	0
186	1	313	187	-1	375	127	8.3	30	ABprppapaa	249	-550	0	0		0	0	0	0	0
187	1	65	126	-1	296	121	12.8	27	ABprappaap	-140	0	0	0		0	0	0	0	0
188	1	310	222	-1	332	147	22.9	35	ABarpppap	339	210	0	0		0	0	0	0	0
189	1	57	311	-1	278	322	5.0	27	ABplppppap	255	264	0	0		0	0	0	0	0
190	1	237	28	-1	372	173	4.6	26	ABprpapapa	229	198	0	0		0	0	0	0	0
191	1	267	16	-1	363	235	18.3	32	Earap	304	-186	0	0		0	0	0	0	0
192	1	190	63	-1	488	135	13.4	28	ABpraaaapp	-210	0	0	0		0	0	0	0	0
193	0	163	-1	-1	408	218	16.4	25		-122	0	0	0		0	0	0	0	0
194	1	95	308	-1	378	327	14.5	30	Ealpa	277	0	0	0		0	0	0	0	0
195	1	1	132	-1	538	369	6.6	27	ABalpaappa	55	0	0	0		0	0	0	0	0
196	0	147	-1	-1	368	287	4.3	24		191	1727	0	0		0	0	0	0	0
197	1	162	298	-1	600	315	18.7	28	ABalapaaap	245	1215	0	0		0	0	0	0	0
198	1	238	51	-1	487	161	20.5	30	ABpraapapp	303	337	0	0		0	0	0	0	0
199	1	333	330	-1	558	375	13.1	27	ABalppaaap	226	1112	0	0		0	0	0	0	0
200	1	302	91	-1	330	277	19.0	34	Eplaa	348	10	0	0		0	0	0	0	0
201	1	251	309	-1	313	336	4.5	26	ABplppppaa	264	1108	0	0		0	0	0	0	0
202	1	216	329	-1	182	320	11.2	30	ABplapappp	278	-515	0	0		0	0	0	0	0
203	1	277	257	-1	225	235	10.8	32	Eplpp	319	-506	0	0		0	0	0	0	0
204	1	105	57	-1	419	169	21.8	29	ABarpapppa	242	-232	0	0		0	0	0	0	0
205	1	198	210	-1	427	363	5.4	27	ABalpapapp	-11	0	0	0		0	0	0	0	0
206	1	98	285	-1	205	281	22.6	35	Caaap	317	65	0	0		0	0	0	0	0
207	1	14	259	-1	404	210	22.3	31	ABarpappap	316	883	0	0		0	0	0	0	0
208	1	220	270	-1	314	246	14.2	31	Earpp	309	242	0	0		0	0	0	0	0
209	1	83	179	-1	476	360	3.4	30	ABalppapaa	304	-617	0	0		0	0	0	0	0
210	1	287	100	-1	495	286	11.4	29	ABaraapaap	247	0	0	0		0	0	0	0	0
211	1	66	294	-1	387	442	13.2	29	ABplpaappp	178	0	0	0		0	0	0	0	0
212	1	241	67	-1	508	152	11.6	29	ABpraaaapa	248	179	0	0		0	0	0	0	0
213	1	212	87	-1	352	427	16.0	29	ABplaapppa	-229	0	0	0		0	0	0	0	0
214	1	185	230	-1	572	281	10.5	26	ABaraaaapa	210	702	0	0		0	0	0	0	0
215	1	213	337	-1	237	384	18.7	31	ABplapapaa	293	-1138	0	0		0	0	0	0	0
216	1	123	328	-1	255	291	21.8	34	Caaaa	344	477	0	0		0	0	0	0	0
217	1	248	234	-1	403	371	22.7	30	ABplaaappa	-38	0	0	0		0	0	0	0	0
218	1	3	252	-1	288	119	18.4	30	ABprappapa	292	1271	0	0		0	0	0	0	0
219	1	283	198	-1	516	318	23.0	28	ABarpaaaap	269	152	0	0		0	0	0	0	0
220	1	314	74	-1	395	205	3.8	30	ABprpappaa	140	0	0	0		0	0	0	0	0
221	1	312	59	-1	296	402	16.4	29	ABplapaapp	266	477	0	0		0	0	0	0	0
222	1	279	118	-1	365	141	4.9	26	ABprppaapa	227	82	0	0		0	0	0	0	0
223	1	292	200	-1	212	326	7.5	28	ABplapppap	195	103	0	0		0	0	0	0	0
224	1	265	48	-1	497	151	16.0	28	ABpraaappa	144	0	0	0		0	0	0	0	0
225	1	20	194	-1	454	363	11.7	30	MSapaap	126	0	0	0		0	0	0	0	0
226	1	30	231	-1	445	302	10.5	29	MSaapaaa	266	-526	0	0		0	0	0	0	0
227	1	259	212	-1	247	362	6.7	27	ABplppappp	-81	0	0	0		0	0	0	0	0
228	1	94	325	-1	576	318	21.4	29	ABalapaapa	282	373	0	0		0	0	0	0	0
229	1	309	3	-1	433	320	17.4	30	Ealaa	277	115	0	0		0	0	0	0	0
230	1	78	195	-1	546	373	18.5	28	ABalapappa	195	0	0	0		0	0	0	0	0
231	1	226	163	-1	473	217	15.5	30	MSpaapap	287	-220	0	0		0	0	0	0	0
232	1	221	335	-1	347	191	4.3	27	ABprpapapp	121	0	0	0		0	0	0	0	0
233	1	223	215	-1	440	335	7.4	28	ABalpappap	-168	0	0	0		0	0	0	0	0
234	1	37	239	-1	474	345	16.3	29	MSaaapap	272	-496	0	0		0	0	0	0	0
235	1	6	114	-1	444	439	14.4	30	ABplpaapap	291	446	0	0		0	0	0	0	0
236	1	146	261	-1	530	292	10.1	27	ABaraapaaa	-11	0	0	0		0	0	0	0	0
237	1	168	299	-1	370	126	19.2	29	ABprapaaap	234	402	0	0		0	0	0	0	0
238	1	286	324	-1	421	393	22.5	30	ABplaaapap	259	84	0	0		0	0	0	0	0
239	1	55	123	-1	183	299	15.4	33	Caapp	294	937	0	0		0	0	0	0	0
240	1	63	301	-1	473	330	7.4	28	ABalpappaa	276	424	0	0		0	0	0	0	0
241	1	224	45	-1	191	212	7.6	35	Cpppa	351	633	0	0		0	0	0	0	0
242	1	288	70	-1	423	116	9.5	30	ABprppaaaa	261	-1109	0	0		0	0	0	0	0
243	1	25	52	-1	605	261	11.4	28	ABalaaapal	233	184	0	0		0	0	0	0	0
244	0	191	-1	-1	503	223	25.5	30		305	2077	0	0		0	0	0	0	0
245	1	189	128	-1	605	233	13.6	27	ABalaaappr	231	177	0	0		0	0	0	0	0
246	1	203	225	-1	429	193	11.9	29	MSpppaa	65	0	0	0		0	0	0	0	0
247	1	236	183	-1	274	306	9.1	34	Capap	305	-200	0	0		0	0	0	0	0
248	1	61	86	-1	551	165	11.6	27	ABpraaaaaa	206	400	0	0		0	0	0	0	0
249	1	29	104	-1	438	253	9.3	28	MSpapaaa	177	0	0	0		0	0	0	0	0
250	1	58	232	-1	283	163	7.8	27	ABprpppaap	199	0	0	0		0	0	0	0	0
251	1	192	208	-1	444	414	21.2	31	ABplaapapp	93	0	0	0		0	0	0	0	0
252	1	39	61	-1	487	389	21.9	30	ABplaapaap	198	0	0	0		0	0	0	0	0
253	1	255	27	-1	321	121	8.2	27	ABprppappa	274	1030	0	0		0	0	0	0	0
254	1	101	177	-1	515	192	14.7	27	MSppapaa	209	-337	0	0		0	0	0	0	0
255	1	159	211	-1	443	362	18.1	27	MSapappa	197	-225	0	0		0	0	0	0	0
256	1	104	77	-1	299	332	10.5	33	Capaa	332	-91	0	0		0	0	0	0	0
257	1	200	143	-1	469	257	18.3	31	MSpaaapp	300	130	0	0		0	0	0	0	0
258	1	325	159	-1	590	230	10.1	25	ABalaapaaa	204	-186	0	0		0	0	0	0	0
259	1	140	146	-1	540	229	4.9	28	ABaraaappa	131	0	0	0		0	0	0	0	0
260	1	218	68	-1	535	142	11.3	28	ABpraaaaap	221	752	0	0		0	0	0	0	0
261	1	33	321	-1	525	340	5.6	27	ABalpaaaap	224	-177	0	0		0	0	0	0	0
262	1	263	266	-1	501	195	10.6	27	MSppaaap	235	1245	0	0		0	0	0	0	0
263	1	59	98	-1	496	365	11.2	26	ABalpaaapp	260	94	0	0		0	0	0	0	0
264	1	97	216	-1	456	290	15.6	29	MSaaapp	224	0	0	0		0	0	0	0	0
265	1	167	249	-1	578	357	16.4	29	ABalapapap	285	-173	0	0		0	0	0	0	0
266	1	298	240	-1	484	202	21.5	27	ABarpapapa	269	499	0	0		0	0	0	0	0
267	1	222	189	-1	561	175	14.6	27	ABalaapapp	205	-222	0	0		0	0	0	0	0
268	1	161	34	-1	517	177	7.4	27	ABarapppaa	230	0	0	0		0	0	0	0	0
269	1	22	31	-1	507	421	14.5	29	ABalpppapa	267	1054	0	0		0	0	0	0	0
270	1	169	26	-1	544	296	5.7	27	ABaraaaaaa	31	0	0	0		0	0	0	0	0
271	1	151	41	-1	516	148	19.7	31	ABpraapapa	-132	0	0	0		0	0	0	0	0
272	1	201	112	-1	561	405	14.3	29	ABalpppaaa	254	411	0	0		0	0	0	0	0
273	1	170	284	-1	506	282	22.9	28	ABarpaaapa	156	0	0	0		0	0	0	0	0
274	1	219	191	-1	334	101	16.4	29	ABprapaapp	417	0	0	0		0	0	0	0	0
275	1	289	21	-1	541	154	15.2	28	ABpraaapaa	243	-222	0	0		0	0	0	0	0
276	1	139	202	-1	604	252	16.6	26	ABalappapa	250	-334	0	0		0	0	0	0	0
277	1	46	295	-1	377	145	23.4	34	ABarpppaa	341	-701	0	0		0	0	0	0	0
278	1	322	148	-1	240	279	8.3	32	Cappp	233	0	0	0		0	0	0	0	0
279	1	125	127	-1	505	382	7.9	28	ABalpaappp	259	-91	0	0		0	0	0	0	0
280	1	119	6	-1	529	170	21.8	33	ABpraapaap	6	0	0	0		0	0	0	0	0
281	1	315	262	-1	500	194	17.5	27	MSppappa	172	0	0	0		0	0	0	0	0
282	1	52	96	-1	234	237	4.5	32	Cpppp	149	0	0	0		0	0	0	0	0
283	1	274	5	-1	500	331	5.1	28	ABalpapaaa	156	0	0	0		0	0	0	0	0
284	1	40	64	-1	284	267	16.4	33	Eplap	317	493	0	0		0	0	0	0	0
285	1	217	275	-1	492	154	8.8	30	ABprpaaaaa	416	0	0	0		0	0	0	0	0
286	1	106	190	-1	589	319	9.0	28	ABalaaaarl	225	719	0	0		0	0	0	0	0
287	1	64	258	-1	554	352	22.5	29	ABplaaaaaa	-9	0	0	0		0	0	0	0	0
288	1	332	17	-1	342	389	19.7	29	ABplapaaap	162	0	0	0		0	0	0	0	0
289	1	290	288	-1	254	132	20.4	29	ABprapapaa	295	-369	0	0		0	0	0	0	0
290	1	266	310	-1	258	359	22.2	37	ABarppapa	372	-218	0	0		0	0	0	0	0
291	1	270	58	-1	292	127	5.9	28	ABprpppaaa	261	19	0	0		0	0	0	0	0
292	0	129	-1	-1	217	203	6.8	23		68	0	0	0		0	0	0	0	0
293	1	187	236	-1	421	397	4.4	30	ABalppappp	269	564	0	0		0	0	0	0	0
294	1	307	277	-1	486	439	16.8	29	ABalpppapp	42	0	0	0		0	0	0	0	0
295	1	72	297	-1	435	149	3.7	29	ABarappapa	279	1706	0	0		0	0	0	0	0
296	1	254	134	-1	546	257	11.5	28	ABaraappaa	239	0	0	0		0	0	0	0	0
297	1	320	192	-1	509	316	16.5	31	MSaaapaa	310	100	0	0		0	0	0	0	0
298	1	257	38	-1	575	247	17.4	28	ABalapppaa	334	0	0	0		0	0	0	0	0
299	1	118	316	-1	356	344	22.4	33	ABarppaaa	327	793	0	0		0	0	0	0	0
300	1	210	303	-1	380	357	4.3	27	ABplpapapa	267	1323	0	0		0	0	0	0	0
301	1	141	214	-1	358	223	4.8	28	ABprpappap	278	715	0	0		0	0	0	0	0
302	1	126	168	-1	396	136	20.4	29	ABprapaaaa	247	550	0	0		0	0	0	0	0
303	1	328	40	-1	281	392	7.5	27	ABplppappa	455	0	0	0		0	0	0	0	0
304	1	296	60	-1	607	326	14.8	26	ABalapaaaa	520	0	0	0		0	0	0	0	0
305	1	4	97	-1	526	385	15.5	27	ABalppppaa	260	127	0	0		0	0	0	0	0
306	1	262	157	-1	335	137	4.9	26	ABprppaapp	244	1113	0	0		0	0	0	0	0
307	1	179	267	-1	300	373	21.5	33	ABarppaap	332	-215	0	0		0	0	0	0	0
308	1	164	209	-1	351	102	20.1	29	ABprapaapa	258	704	0	0		0	0	0	0	0
309	1	82	306	-1	252	382	10.4	28	ABplappaap	262	731	0	0		0	0	0	0	0
310	1	295	323	-1	244	311	4.9	27	ABplpppapa	256	-1330	0	0		0	0	0	0	0
311	1	5	271	-1	497	373	14.3	25	MSapapaa	240	706	0	0		0	0	0	0	0
312	1	7	188	-1	306	282	4.0	30	ABplpapppp	97	0	0	0		0	0	0	0	0
313	1	284	167	-1	176	241	16.7	31	Cpapap	303	36	0	0		0	0	0	0	0
314	1	24	293	-1	388	280	23.3	35	ABarpaappa	272	-1091	0	0		0	0	0	0	0
315	1	35	89	-1	353	330	4.0	27	ABplpapapp	248	445	0	0		0	0	0	0	0
316	1	144	137	-1	461	306	12.9	31	ABaraapapp	279	148	0	0		0	0	0	0	0
317	1	301	153	-1	329	363	15.5	32	Dapa	314	530	0	0		0	0	0	0	0
318	1	234	135	-1	524	132	14.5	28	ABpraaapap	108	0	0	0		0	0	0	0	0
319	1	155	274	-1	316	166	6.0	26	ABprppppaa	252	440	0	0		0	0	0	0	0
320	1	132	35	-1	321	202	5.4	27	ABprpapppa	229	793	0	0		0	0	0	0	0
321	1	282	314	-1	331	306	3.6	28	ABplpapppa	254	-170	0	0		0	0	0	0	0
322	1	311	276	-1	239	301	11.5	29	Cappap	74	0	0	0		0	0	0	0	0
323	1	330	286	-1	256	252	14.9	32	Eplpa	312	1279	0	0		0	0	0	0	0
324	1	134	79	-1	232	208	22.6	33	Cpaapa	339	-609	0	0		0	0	0	0	0
325	1	90	319	-1	331	162	15.7	35	Dppp	295	-22	0	0		0	0	0	0	0
326	1	17	44	-1	442	336	3.4	27	ABalppapap	270	1023	0	0		0	0	0	0	0
327	1	148	229	-1	402	139	5.0	26	ABarappapp	239	-486	0	0		0	0	0	0	0
328	1	281	263	-1	448	195	18.0	28	MSppappp	263	1191	0	0		0	0	0	0	0
329	1	306	110	-1	362	152	14.1	31	Dppa	276	-208	0	0		0	0	0	0	0
330	1	109	156	-1	472	161	5.5	29	ABarappppa	116	0	0	0		0	0	0	0	0
331	1	77	133	-1	258	192	14.0	36	Eprp	342	-766	0	0		0	0	0	0	0
332	1	15	11	-1	472	255	22.7	29	ABarpaaapp	267	-638	0	0		0	0	0	0	0
333	1	103	150	-1	448	368	15.3	26	MSapapap	218	0	0	0		0	0	0	0	0
334	1	79	332	-1	391	177	14.3	30	Dpaa	45	0	0	0		0	0	0	0	0
335	1	321	300	-1	525	405	11.8	30	ABalppaapp	201	0	0	0		0	0	0	0	0
336	1	334	334	-1	594	261	13.9	24	ABalappaaa	87	0	0	0		0	0	0	0	0
337	1	336	338	-1	569	205	9.0	27	ABalaapaap	267	-52	0	0		0	0	0	0	0
