# Supplementary material for: The AP-2 Transcription Factor APTF-2 Is Required for Neuroblast and Epidermal Morphogenesis in Caenorhabditis elegans Embryogenesis
Source: PLoS Genet. 2016 May 13;12(5):e1006048. doi: 10.1371/journal.pgen.1006048 (PMC4866721; doi:10.1371/journal.pgen.1006048)
Supplement: S3 Text — (ZIP) [file pgen.1006048.s031.zip › nuclei/t151-nuclei]

1	1	32	58	-1	518	288	19.1	31	MSaaaapa	266	111	0	0		0	0	0	0	0
2	1	142	84	-1	353	309	6.6	29	MSaappa	-250	0	0	0		0	0	0	0	0
3	1	229	276	-1	431	322	17.8	30	Ealaa	268	-521	0	0		0	0	0	0	0
4	1	63	292	-1	429	201	3.4	27	ABarappaap	246	106	0	0		0	0	0	0	0
5	1	283	181	-1	501	329	4.4	29	ABalpapaaa	231	-154	0	0		0	0	0	0	0
6	1	280	132	-1	534	170	21.5	32	ABpraapaap	49	0	0	0		0	0	0	0	0
7	1	85	95	-1	394	119	10.7	24	ABprppaaap	241	744	0	0		0	0	0	0	0
8	1	97	211	-1	206	163	10.6	28	ABprapappp	253	539	0	0		0	0	0	0	0
9	1	65	38	-1	390	430	18.9	30	ABplaappap	301	228	0	0		0	0	0	0	0
10	1	171	111	-1	456	382	23.4	27	ABplaaapaa	236	-131	0	0		0	0	0	0	0
11	1	332	251	-1	474	254	22.7	30	ABarpaaapp	261	-5	0	0		0	0	0	0	0
12	1	176	288	-1	544	327	7.8	27	ABalpaaaaa	135	0	0	0		0	0	0	0	0
13	1	175	208	-1	442	124	11.9	31	ABprpaaapp	275	-472	0	0		0	0	0	0	0
14	1	121	134	-1	334	349	8.5	33	MSaappp	-163	0	0	0		0	0	0	0	0
15	1	46	279	-1	393	175	11.4	34	MSpppap	325	379	0	0		0	0	0	0	0
16	1	191	96	-1	366	243	18.6	32	Earap	320	671	0	0		0	0	0	0	0
17	1	288	201	-1	349	397	19.9	30	ABplapaaap	274	-153	0	0		0	0	0	0	0
18	1	103	156	-1	499	259	19.5	28	MSpaaapa	240	131	0	0		0	0	0	0	0
19	1	60	277	-1	524	197	21.1	28	ABalappppp	252	-977	0	0		0	0	0	0	0
20	1	16	145	-1	388	419	9.3	28	ABplppaaaa	245	-209	0	0		0	0	0	0	0
21	1	275	215	-1	547	151	15.0	28	ABpraaapaa	247	1034	0	0		0	0	0	0	0
22	1	105	29	-1	432	411	8.2	29	ABplpaaaap	290	-72	0	0		0	0	0	0	0
23	1	47	168	-1	567	335	13.2	26	MSapaaaa	259	382	0	0		0	0	0	0	0
24	1	107	127	-1	455	186	22.6	28	ABarpappaa	283	233	0	0		0	0	0	0	0
25	1	125	49	-1	336	362	12.3	31	Daap	316	1627	0	0		0	0	0	0	0
26	1	270	45	-1	545	294	6.0	28	ABaraaaaaa	260	345	0	0		0	0	0	0	0
27	1	253	47	-1	324	124	8.0	27	ABprppappa	-250	0	0	0		0	0	0	0	0
28	1	190	301	-1	371	180	5.0	26	ABprpapapa	268	-670	0	0		0	0	0	0	0
29	1	118	335	-1	476	270	4.6	28	ABarapaaap	108	0	0	0		0	0	0	0	0
30	1	166	102	-1	245	391	14.2	28	ABplappapa	-183	0	0	0		0	0	0	0	0
31	1	269	239	-1	508	420	14.4	29	ABalpppapa	126	0	0	0		0	0	0	0	0
32	1	181	160	-1	452	215	8.3	29	ABarapappa	262	-145	0	0		0	0	0	0	0
33	1	82	31	-1	481	231	11.7	31	ABaraapppa	138	0	0	0		0	0	0	0	0
34	1	268	165	-1	517	176	7.4	27	ABarapppaa	-91	0	0	0		0	0	0	0	0
35	1	320	98	-1	320	203	5.8	28	ABprpapppa	232	163	0	0		0	0	0	0	0
36	1	180	6	-1	473	220	5.9	28	ABarapapaa	253	88	0	0		0	0	0	0	0
37	1	55	36	-1	390	364	10.6	32	MSappap	307	350	0	0		0	0	0	0	0
38	1	298	312	-1	582	244	17.4	27	ABalapppaa	228	11	0	0		0	0	0	0	0
39	1	100	117	-1	382	172	8.1	29	ABprpapaap	286	-863	0	0		0	0	0	0	0
40	1	303	320	-1	282	392	7.7	27	ABplppappa	247	0	0	0		0	0	0	0	0
41	1	271	39	-1	518	146	19.4	30	ABpraapapa	291	144	0	0		0	0	0	0	0
42	1	42	287	-1	435	342	22.0	29	ABplaaaapp	298	1247	0	0		0	0	0	0	0
43	1	182	137	-1	548	415	16.8	28	ABalpppaap	259	61	0	0		0	0	0	0	0
44	1	326	82	-1	442	338	3.5	29	ABalppapap	256	-27	0	0		0	0	0	0	0
45	1	241	93	-1	182	214	8.0	37	Cpppa	301	-773	0	0		0	0	0	0	0
46	1	50	5	-1	469	115	20.7	28	ABpraappaa	224	19	0	0		0	0	0	0	0
47	1	173	62	-1	526	345	22.1	29	ABplaaaaap	275	-158	0	0		0	0	0	0	0
48	1	224	97	-1	499	151	15.9	27	ABpraaappa	205	0	0	0		0	0	0	0	0
49	1	155	149	-1	541	288	14.1	26	ABaraaaapp	-127	0	0	0		0	0	0	0	0
50	1	150	138	-1	470	298	23.2	30	ABarpaapaa	301	527	0	0		0	0	0	0	0
51	1	198	74	-1	492	159	20.6	30	ABpraapapp	263	517	0	0		0	0	0	0	0
52	1	243	114	-1	604	259	11.2	28	ABalaaapal	199	0	0	0		0	0	0	0	0
53	1	110	42	-1	398	337	8.7	30	MSappaa	277	288	0	0		0	0	0	0	0
54	0	-1	-1	-1	208	200	7.3	24		201	10	0	0		0	0	0	0	0
55	1	74	163	-1	450	229	12.7	31	ABaraapppp	168	0	0	0		0	0	0	0	0
56	1	106	21	-1	307	186	10.4	34	MSpappp	369	0	0	0		0	0	0	0	0
57	1	204	332	-1	421	165	22.0	29	ABarpapppa	267	-234	0	0		0	0	0	0	0
58	1	291	76	-1	293	131	5.7	28	ABprpppaaa	-17	0	0	0		0	0	0	0	0
59	1	221	308	-1	299	404	16.3	28	ABplapaapp	272	135	0	0		0	0	0	0	0
60	1	304	140	-1	609	324	15.0	27	ABalapaaaa	233	203	0	0		0	0	0	0	0
61	1	252	210	-1	494	392	22.3	30	ABplaapaap	270	239	0	0		0	0	0	0	0
62	1	185	67	-1	438	134	20.6	29	ABpraappap	291	-402	0	0		0	0	0	0	0
63	1	192	108	-1	488	130	13.7	28	ABpraaaapp	252	-1151	0	0		0	0	0	0	0
64	1	284	329	-1	283	269	16.3	32	Eplap	321	158	0	0		0	0	0	0	0
65	1	19	242	-1	279	160	22.4	37	ABarppppa	173	0	0	0		0	0	0	0	0
66	1	27	109	-1	427	378	14.3	30	MSapppa	106	0	0	0		0	0	0	0	0
67	1	212	244	-1	505	145	11.6	29	ABpraaaapa	-117	0	0	0		0	0	0	0	0
68	1	260	104	-1	535	139	11.2	27	ABpraaaaap	231	1057	0	0		0	0	0	0	0
69	1	54	299	-1	286	168	3.8	29	ABprppppap	258	-83	0	0		0	0	0	0	0
70	1	242	258	-1	418	116	9.5	30	ABprppaaaa	-169	0	0	0		0	0	0	0	0
71	1	58	35	-1	337	224	7.8	31	MSpappa	108	0	0	0		0	0	0	0	0
72	1	124	318	-1	258	205	4.2	28	ABprpppppp	279	0	0	0		0	0	0	0	0
73	1	128	4	-1	527	353	9.7	25	ABalpaaapa	30	0	0	0		0	0	0	0	0
74	1	220	81	-1	391	210	3.8	30	ABprpappaa	300	1026	0	0		0	0	0	0	0
75	1	153	78	-1	425	287	5.7	31	ABalpapppp	217	0	0	0		0	0	0	0	0
76	1	157	171	-1	498	405	17.8	28	ABalppppap	276	-101	0	0		0	0	0	0	0
77	1	256	186	-1	302	331	10.4	34	Capaa	81	0	0	0		0	0	0	0	0
78	1	89	214	-1	486	426	20.2	29	ABplaapapa	-315	0	0	0		0	0	0	0	0
79	1	324	139	-1	233	211	23.2	33	Cpaapa	331	-66	0	0		0	0	0	0	0
80	1	81	129	-1	511	250	9.5	30	ABaraaapap	-80	0	0	0		0	0	0	0	0
81	1	144	278	-1	293	130	9.5	27	ABprppappp	219	198	0	0		0	0	0	0	0
82	1	17	54	-1	411	294	12.6	29	MSaapaap	296	874	0	0		0	0	0	0	0
83	1	167	28	-1	599	332	11.8	29	ABalaaapar	256	150	0	0		0	0	0	0	0
84	1	35	205	-1	423	419	17.4	32	ABalpppppp	-85	0	0	0		0	0	0	0	0
85	1	76	189	-1	321	407	18.8	28	ABplapaapa	285	-309	0	0		0	0	0	0	0
86	1	248	273	-1	550	164	11.4	26	ABpraaaaaa	224	1041	0	0		0	0	0	0	0
87	1	213	152	-1	356	430	16.3	29	ABplaapppa	268	397	0	0		0	0	0	0	0
88	1	148	223	-1	562	254	20.3	30	ABalapppap	282	-531	0	0		0	0	0	0	0
89	1	315	69	-1	352	335	4.0	27	ABplpapapp	163	0	0	0		0	0	0	0	0
90	1	133	110	-1	328	111	11.9	28	ABprappaaa	-140	0	0	0		0	0	0	0	0
91	1	200	146	-1	327	274	19.3	33	Eplaa	310	858	0	0		0	0	0	0	0
92	1	164	-1	-1	515	411	10.3	23	ABalppaapa	201	-534	0	0		0	0	0	0	0
93	1	37	232	-1	571	195	10.6	28	ABalaappa	-57	0	0	0		0	0	0	0	0
94	1	158	20	-1	588	273	7.7	29	ABalaaaala	157	0	0	0		0	0	0	0	0
95	0	-1	-1	-1	381	289	4.0	23		204	762	0	0		0	0	0	0	0
96	1	282	284	-1	230	231	4.8	32	Cpppp	267	476	0	0		0	0	0	0	0
97	1	305	172	-1	527	384	15.6	28	ABalppppaa	275	-194	0	0		0	0	0	0	0
98	1	263	112	-1	498	360	11.3	27	ABalpaaapp	231	-675	0	0		0	0	0	0	0
99	1	126	23	-1	326	423	13.5	29	ABplaapppp	-206	0	0	0		0	0	0	0	0
100	1	210	185	-1	494	283	11.5	28	ABaraapaap	270	-814	0	0		0	0	0	0	0
101	1	53	272	-1	557	253	6.4	28	ABaraaaaap	222	1463	0	0		0	0	0	0	0
102	1	131	83	-1	267	331	13.5	30	Cappaa	246	703	0	0		0	0	0	0	0
103	1	15	237	-1	422	165	16.7	30	MSppppa	288	-923	0	0		0	0	0	0	0
104	1	249	115	-1	436	254	9.3	28	MSpapaaa	195	0	0	0		0	0	0	0	0
105	1	162	133	-1	475	108	12.3	27	ABprpaaapa	239	-91	0	0		0	0	0	0	0
106	1	59	61	-1	330	294	14.8	31	Ealpp	125	0	0	0		0	0	0	0	0
107	1	174	88	-1	557	294	17.1	32	MSaaaaap	215	0	0	0		0	0	0	0	0
108	1	18	176	-1	531	353	13.9	26	MSapaaap	61	0	0	0		0	0	0	0	0
109	1	92	103	-1	430	251	16.6	30	Earaa	298	48	0	0		0	0	0	0	0
110	1	329	33	-1	359	153	14.1	31	Dppa	312	937	0	0		0	0	0	0	0
111	1	40	34	-1	565	254	14.2	29	MSpaaaaa	292	47	0	0		0	0	0	0	0
112	1	272	327	-1	564	402	14.3	29	ABalpppaaa	248	1041	0	0		0	0	0	0	0
113	1	127	99	-1	501	224	22.5	25	ABarpapaap	248	-62	0	0		0	0	0	0	0
114	1	235	116	-1	447	436	13.6	30	ABplpaapap	-187	0	0	0		0	0	0	0	0
115	1	33	11	-1	301	245	22.7	41	Cpaaa	410	1594	0	0		0	0	0	0	0
116	1	44	226	-1	479	404	13.1	28	ABplpaapaa	75	0	0	0		0	0	0	0	0
117	1	172	1	-1	377	233	8.4	29	MSpapapp	251	-204	0	0		0	0	0	0	0
118	1	222	64	-1	365	145	4.9	25	ABprppaapa	248	-66	0	0		0	0	0	0	0
119	1	134	204	-1	186	340	13.5	30	ABplapappa	323	0	0	0		0	0	0	0	0
120	1	115	121	-1	379	387	6.9	27	ABplpapaap	228	527	0	0		0	0	0	0	0
121	1	23	295	-1	195	195	18.0	34	Cppaa	342	108	0	0		0	0	0	0	0
122	1	170	241	-1	524	224	7.9	27	ABarapaapa	242	-63	0	0		0	0	0	0	0
123	1	239	100	-1	187	300	15.3	33	Caapp	320	-30	0	0		0	0	0	0	0
124	1	51	166	-1	420	172	7.1	27	ABprpapaaa	315	0	0	0		0	0	0	0	0
125	1	7	310	-1	344	196	18.7	31	Epraa	244	-147	0	0		0	0	0	0	0
126	1	187	167	-1	292	120	13.2	28	ABprappaap	73	0	0	0		0	0	0	0	0
127	1	279	147	-1	519	382	7.9	29	ABalpaappp	269	0	0	0		0	0	0	0	0
128	1	245	268	-1	604	226	13.6	28	ABalaaappr	193	0	0	0		0	0	0	0	0
129	1	34	80	-1	460	423	10.6	28	ABplpaaapa	-58	0	0	0		0	0	0	0	0
130	1	25	2	-1	505	207	5.1	26	ABaraaappp	233	670	0	0		0	0	0	0	0
131	1	152	120	-1	520	243	16.8	30	MSpaaaap	154	0	0	0		0	0	0	0	0
132	1	195	91	-1	545	361	6.8	26	ABalpaappa	43	0	0	0		0	0	0	0	0
133	1	331	12	-1	253	191	14.3	36	Eprp	363	-580	0	0		0	0	0	0	0
134	1	296	243	-1	549	254	12.0	28	ABaraappaa	265	788	0	0		0	0	0	0	0
135	1	318	247	-1	525	133	14.5	27	ABpraaapap	227	130	0	0		0	0	0	0	0
136	1	123	313	-1	298	330	15.6	34	Dapp	334	-94	0	0		0	0	0	0	0
137	1	316	198	-1	463	309	13.0	31	ABaraapapp	143	0	0	0		0	0	0	0	0
138	1	24	59	-1	490	177	4.5	27	ABarapppap	251	1084	0	0		0	0	0	0	0
139	1	98	79	-1	263	349	5.1	29	ABplpppaap	244	1224	0	0		0	0	0	0	0
140	1	141	17	-1	466	412	16.4	28	ABalpppppa	86	0	0	0		0	0	0	0	0
141	1	75	18	-1	449	140	15.0	30	ABprpaappa	230	114	0	0		0	0	0	0	0
142	1	83	153	-1	504	300	14.5	32	ABaraapapa	321	299	0	0		0	0	0	0	0
143	1	257	250	-1	469	256	18.2	31	MSpaaapp	-211	0	0	0		0	0	0	0	0
144	1	161	19	-1	366	103	14.6	29	ABpraapppp	253	-87	0	0		0	0	0	0	0
145	1	151	144	-1	453	96	15.6	29	ABprpaapap	219	-35	0	0		0	0	0	0	0
146	1	259	50	-1	536	227	5.0	29	ABaraaappa	245	-180	0	0		0	0	0	0	0
147	1	2	305	-1	389	185	17.6	31	MSppppp	279	-85	0	0		0	0	0	0	0
148	1	278	174	281	243	276	8.4	31	Cappp	296	-388	0	0		0	0	0	0	0
149	1	77	75	-1	235	354	11.2	27	ABplapppaa	222	1317	0	0		0	0	0	0	0
150	1	333	169	-1	454	364	14.5	27	MSapapap	252	218	0	0		0	0	0	0	0
151	1	116	216	-1	385	244	13.2	30	Earpa	285	494	0	0		0	0	0	0	0
152	1	154	330	-1	252	175	6.4	29	ABprpppapa	123	0	0	0		0	0	0	0	0
153	1	317	66	-1	332	365	15.4	32	Dapa	313	-26	0	0		0	0	0	0	0
154	1	21	89	-1	259	150	9.7	31	ABprapppa	284	1369	0	0		0	0	0	0	0
155	1	5	261	-1	445	448	17.2	27	ABplaappaa	26	0	0	0		0	0	0	0	0
156	1	330	264	-1	468	160	5.6	29	ABarappppa	142	0	0	0		0	0	0	0	0
157	1	306	141	-1	336	144	4.9	27	ABprppaapp	231	-181	0	0		0	0	0	0	0
158	1	147	194	-1	402	109	17.4	30	ABpraapppa	28	0	0	0		0	0	0	0	0
159	1	258	175	-1	592	226	10.2	25	ABalaapaaa	98	0	0	0		0	0	0	0	0
160	1	43	298	-1	597	272	20.2	29	ABalappapp	288	1114	0	0		0	0	0	0	0
161	1	1	212	-1	467	398	5.5	29	ABalppappa	24	0	0	0		0	0	0	0	0
162	1	39	222	-1	429	432	10.8	29	ABplpaaapp	213	0	0	0		0	0	0	0	0
163	1	231	27	-1	473	217	15.6	30	MSpaapap	298	367	0	0		0	0	0	0	0
164	1	90	60	-1	486	343	22.5	29	ABplaaaapa	289	192	0	0		0	0	0	0	0
165	1	135	196	-1	396	259	6.7	26	MSpapapa	229	248	0	0		0	0	0	0	0
166	1	70	209	-1	521	392	19.8	27	ABalapappp	310	0	0	0		0	0	0	0	0
167	1	313	206	-1	177	243	17.0	30	Cpapap	309	1279	0	0		0	0	0	0	0
168	1	302	71	-1	392	131	20.4	29	ABprapaaaa	267	11	0	0		0	0	0	0	0
169	1	84	159	-1	490	256	15.3	26	MSpaapaa	-144	0	0	0		0	0	0	0	0
170	1	49	155	-1	476	401	9.6	27	ABplpaaaaa	275	-310	0	0		0	0	0	0	0
171	1	120	46	-1	502	321	9.9	31	ABalpaapap	-348	0	0	0		0	0	0	0	0
172	1	71	-1	-1	365	430	11.9	24	ABplppaaap	204	21	0	0		0	0	0	0	0
173	1	136	271	-1	600	357	13.8	25	ABalapapaa	127	0	0	0		0	0	0	0	0
174	1	114	192	-1	538	246	23.7	30	ABarpapaaa	161	0	0	0		0	0	0	0	0
175	1	143	309	-1	495	368	6.0	28	ABalpapaap	256	-78	0	0		0	0	0	0	0
176	1	88	256	-1	215	141	13.5	28	ABprapappa	261	52	0	0		0	0	0	0	0
177	1	254	322	-1	516	190	14.5	27	MSppapaa	213	601	0	0		0	0	0	0	0
178	1	139	9	-1	589	285	13.5	29	MSaaaaaa	155	0	0	0		0	0	0	0	0
179	1	209	193	-1	480	368	3.4	29	ABalppapaa	262	485	0	0		0	0	0	0	0
180	1	91	199	-1	205	366	11.8	27	ABplappapp	264	287	0	0		0	0	0	0	0
181	1	132	331	-1	275	217	7.2	28	ABprpppppa	277	-974	0	0		0	0	0	0	0
182	1	30	125	-1	208	346	19.4	33	ABarppapp	334	42	0	0		0	0	0	0	0
183	1	247	227	-1	274	303	8.8	34	Capap	-197	0	0	0		0	0	0	0	0
184	1	112	317	-1	573	233	7.4	29	ABalaaaalp	252	0	0	0		0	0	0	0	0
185	1	78	63	-1	460	360	6.8	28	ABalpapapa	-55	0	0	0		0	0	0	0	0
186	1	93	252	-1	316	374	4.8	26	ABplppaapp	229	-501	0	0		0	0	0	0	0
187	1	186	136	-1	375	129	8.4	29	ABprppapaa	242	-237	0	0		0	0	0	0	0
188	1	312	334	-1	308	285	3.9	29	ABplpapppp	267	101	0	0		0	0	0	0	0
189	1	267	270	-1	563	176	14.4	27	ABalaapapp	204	712	0	0		0	0	0	0	0
190	1	286	128	-1	589	316	8.9	27	ABalaaaarl	236	719	0	0		0	0	0	0	0
191	1	274	170	-1	332	105	16.4	29	ABprapaapp	245	-233	0	0		0	0	0	0	0
192	1	297	43	-1	509	309	16.7	32	MSaaapaa	328	600	0	0		0	0	0	0	0
193	1	95	233	-1	374	192	22.6	32	ABarpapppp	252	124	0	0		0	0	0	0	0
194	1	225	224	-1	454	362	11.2	29	MSapaap	394	0	0	0		0	0	0	0	0
195	1	230	123	-1	552	370	18.4	29	ABalapappa	353	0	0	0		0	0	0	0	0
196	1	14	220	-1	287	269	5.6	27	ABplpppppa	48	0	0	0		0	0	0	0	0
197	1	57	44	-1	574	356	9.6	28	ABalaaaarr	37	0	0	0		0	0	0	0	0
198	1	219	180	-1	518	313	22.7	27	ABarpaaaap	276	194	0	0		0	0	0	0	0
199	1	159	94	-1	379	286	9.1	29	MSaapapp	-197	0	0	0		0	0	0	0	0
200	1	223	213	-1	214	324	7.4	29	ABplapppap	197	734	0	0		0	0	0	0	0
201	1	45	230	-1	278	407	12.6	29	ABplappaaa	162	0	0	0		0	0	0	0	0
202	1	276	338	-1	609	249	16.6	27	ABalappapa	272	794	0	0		0	0	0	0	0
203	1	117	8	-1	467	140	18.1	30	ABpraaappp	294	198	0	0		0	0	0	0	0
204	1	109	297	-1	538	205	11.2	25	MSppaaaa	199	-1669	0	0		0	0	0	0	0
205	1	149	90	-1	472	290	7.0	28	ABalpapppa	249	514	0	0		0	0	0	0	0
206	1	145	56	-1	167	274	10.3	31	Cpapaa	144	0	0	0		0	0	0	0	0
207	1	184	135	-1	183	237	21.3	32	Cpaapp	313	-688	0	0		0	0	0	0	0
208	1	251	304	-1	449	415	21.3	31	ABplaapapp	95	0	0	0		0	0	0	0	0
209	1	308	325	-1	349	105	20.0	29	ABprapaapa	257	705	0	0		0	0	0	0	0
210	1	205	235	-1	430	366	5.1	27	ABalpapapp	244	274	0	0		0	0	0	0	0
211	1	255	257	-1	448	360	18.0	27	MSapappa	90	0	0	0		0	0	0	0	0
212	1	227	14	-1	247	364	7.2	28	ABplppappp	271	-84	0	0		0	0	0	0	0
213	1	73	221	-1	485	313	19.4	31	MSaaaapp	404	0	0	0		0	0	0	0	0
214	1	301	126	-1	355	229	4.7	29	ABprpappap	255	412	0	0		0	0	0	0	0
215	1	233	16	-1	443	332	7.3	28	ABalpappap	77	0	0	0		0	0	0	0	0
216	1	264	53	-1	454	291	15.5	29	MSaaapp	279	792	0	0		0	0	0	0	0
217	1	179	10	-1	555	304	9.9	28	ABalpaapaa	415	0	0	0		0	0	0	0	0
218	1	102	302	-1	225	130	10.4	28	ABprappppa	378	0	0	0		0	0	0	0	0
219	1	137	265	-1	384	376	13.6	30	Daaa	303	665	0	0		0	0	0	0	0
220	1	163	40	-1	183	338	8.4	27	ABplappppa	251	166	0	0		0	0	0	0	0
221	1	67	37	-1	180	200	12.7	34	Cppap	326	-1169	0	0		0	0	0	0	0
222	1	188	179	-1	330	144	23.1	35	ABarpppap	355	-761	0	0		0	0	0	0	0
223	1	99	321	-1	546	284	21.8	28	ABarpaaaaa	253	724	0	0		0	0	0	0	0
224	1	140	178	-1	441	147	7.3	29	ABarappppp	294	-102	0	0		0	0	0	0	0
225	1	246	263	-1	431	196	11.7	30	MSpppaa	274	-767	0	0		0	0	0	0	0
226	1	69	184	-1	350	405	8.5	27	ABplppapaa	335	0	0	0		0	0	0	0	0
227	1	4	118	-1	448	251	5.2	27	ABarapapap	25	0	0	0		0	0	0	0	0
228	1	22	26	-1	219	154	20.2	34	ABarppppp	347	-395	0	0		0	0	0	0	0
229	1	327	22	-1	398	141	5.1	27	ABarappapp	418	0	0	0		0	0	0	0	0
230	1	214	218	-1	576	275	10.4	25	ABaraaaapa	250	324	0	0		0	0	0	0	0
231	1	226	113	-1	444	305	10.6	30	MSaapaaa	107	0	0	0		0	0	0	0	0
232	1	250	228	-1	280	168	8.0	27	ABprpppaap	265	1406	0	0		0	0	0	0	0
233	1	9	183	-1	416	220	6.3	31	ABarapappp	307	-574	0	0		0	0	0	0	0
234	1	217	314	-1	405	372	22.7	30	ABplaaappa	249	434	0	0		0	0	0	0	0
235	1	104	157	-1	347	293	22.6	31	ABarpaappp	288	-67	0	0		0	0	0	0	0
236	1	293	225	-1	422	401	4.5	29	ABalppappp	257	0	0	0		0	0	0	0	0
237	1	165	51	-1	397	323	4.0	30	ABplpappaa	-218	0	0	0		0	0	0	0	0
238	1	160	131	-1	586	374	12.4	26	ABalppaaaa	199	417	0	0		0	0	0	0	0
239	1	234	248	-1	475	339	16.6	29	MSaaapap	-181	0	0	0		0	0	0	0	0
240	1	266	3	-1	485	201	21.3	29	ABarpapapa	-153	0	0	0		0	0	0	0	0
241	1	72	202	-1	496	110	16.7	30	ABprpaapaa	236	246	0	0		0	0	0	0	0
242	1	87	293	-1	549	170	17.6	33	ABalaapppp	292	41	0	0		0	0	0	0	0
243	0	193	-1	-1	410	218	16.7	26		163	0	0	0		0	0	0	0	0
244	1	111	122	-1	407	246	10.7	30	MSpapaap	155	0	0	0		0	0	0	0	0
245	1	130	148	-1	476	178	14.4	28	MSppapap	237	308	0	0		0	0	0	0	0
246	1	10	130	-1	178	284	6.7	30	Cpappd	300	-1830	0	0		0	0	0	0	0
247	1	156	326	-1	576	203	15.2	26	ABalaapapa	27	0	0	0		0	0	0	0	0
248	1	178	73	-1	543	263	8.7	27	ABaraaapaa	246	29	0	0		0	0	0	0	0
249	1	265	269	-1	581	358	16.2	29	ABalapapap	154	0	0	0		0	0	0	0	0
250	1	80	294	-1	213	303	5.2	25	ABplappppp	240	507	0	0		0	0	0	0	0
251	1	36	190	-1	398	342	18.6	29	MSapappp	204	464	0	0		0	0	0	0	0
252	1	218	32	-1	285	120	18.5	30	ABprappapa	160	0	0	0		0	0	0	0	0
253	1	86	30	-1	376	359	16.8	31	MSapppp	298	-688	0	0		0	0	0	0	0
254	1	108	229	-1	572	206	21.7	31	ABpraapaaa	217	0	0	0		0	0	0	0	0
255	1	168	15	-1	519	244	13.4	30	ABaraappap	411	0	0	0		0	0	0	0	0
256	1	146	87	-1	504	245	4.9	26	ABarapaaaa	263	171	0	0		0	0	0	0	0
257	1	203	154	-1	219	232	11.0	32	Eplpp	320	-567	0	0		0	0	0	0	0
258	1	287	249	-1	556	350	23.0	29	ABplaaaaaa	293	0	0	0		0	0	0	0	0
259	1	207	267	-1	408	207	22.5	31	ABarpappap	308	-87	0	0		0	0	0	0	0
260	1	119	188	-1	270	129	14.7	29	ABprappapp	230	494	0	0		0	0	0	0	0
261	1	236	41	-1	534	288	10.7	27	ABaraapaaa	-16	0	0	0		0	0	0	0	0
262	1	281	296	-1	498	195	17.6	27	MSppappa	270	-590	0	0		0	0	0	0	0
263	1	328	240	-1	451	193	18.0	28	MSppappp	224	-384	0	0		0	0	0	0	0
264	1	26	151	-1	293	222	5.0	29	ABprpapppp	305	0	0	0		0	0	0	0	0
265	1	122	282	-1	378	292	17.8	33	Ealap	300	-188	0	0		0	0	0	0	0
266	1	262	316	-1	503	192	10.8	27	MSppaaap	222	-315	0	0		0	0	0	0	0
267	1	307	162	-1	302	374	21.6	35	ABarppaap	286	163	0	0		0	0	0	0	0
268	1	52	86	-1	221	166	6.6	27	ABprappppp	235	1451	0	0		0	0	0	0	0
269	1	20	324	-1	378	387	19.8	29	ABplapaaaa	264	525	0	0		0	0	0	0	0
270	1	208	200	-1	316	251	14.5	32	Earpp	266	1274	0	0		0	0	0	0	0
271	1	311	142	-1	499	368	14.5	25	MSapapaa	238	-207	0	0		0	0	0	0	0
272	1	101	182	-1	354	186	11.6	28	Dpap	279	-353	0	0		0	0	0	0	0
273	1	12	173	-1	404	372	7.2	26	ABplpapaaa	83	0	0	0		0	0	0	0	0
274	1	319	187	-1	313	167	6.1	26	ABprppppaa	105	0	0	0		0	0	0	0	0
275	1	285	195	-1	490	151	9.2	29	ABprpaaaaa	257	-205	0	0		0	0	0	0	0
276	1	322	311	-1	238	302	10.8	27	Cappap	224	395	0	0		0	0	0	0	0
277	1	294	72	-1	491	441	16.4	30	ABalpppapp	247	357	0	0		0	0	0	0	0
278	1	38	260	-1	464	124	9.4	29	ABprpaaaap	294	-65	0	0		0	0	0	0	0
279	1	66	77	-1	486	232	8.4	31	ABarapaapp	225	-213	0	0		0	0	0	0	0
280	1	62	286	-1	315	405	8.0	28	ABplppapap	11	0	0	0		0	0	0	0	0
281	1	28	245	-1	419	109	14.4	29	ABprpaappp	254	-1072	0	0		0	0	0	0	0
282	1	177	92	-1	345	154	8.2	26	ABprppapap	-110	0	0	0		0	0	0	0	0
283	1	11	306	-1	540	223	21.4	27	ABalappppa	255	474	0	0		0	0	0	0	0
284	1	273	280	-1	512	280	23.0	28	ABarpaaapa	102	0	0	0		0	0	0	0	0
285	1	206	291	-1	207	282	22.7	35	Caaap	330	130	0	0		0	0	0	0	0
286	1	323	119	-1	255	256	14.6	32	Eplpa	306	118	0	0		0	0	0	0	0
287	1	48	65	-1	415	296	9.0	27	MSaapapa	258	210	0	0		0	0	0	0	0
288	1	289	164	-1	252	134	20.4	31	ABprapapaa	279	76	0	0		0	0	0	0	0
289	1	56	319	-1	262	245	5.8	26	ABplpppppp	243	-522	0	0		0	0	0	0	0
290	1	169	101	-1	219	364	15.6	30	ABplapapap	134	0	0	0		0	0	0	0	0
291	1	8	307	-1	186	299	19.4	33	Caapa	270	0	0	0		0	0	0	0	0
292	1	6	266	-1	535	381	22.6	30	ABplaapaaa	271	954	0	0		0	0	0	0	0
293	1	314	303	-1	388	284	23.5	33	ABarpaappa	294	468	0	0		0	0	0	0	0
294	1	211	106	-1	394	442	13.0	29	ABplpaappp	221	0	0	0		0	0	0	0	0
295	1	277	254	-1	377	143	23.6	35	ABarpppaa	352	0	0	0		0	0	0	0	0
296	1	129	177	-1	583	346	19.2	30	ABalapaapp	265	-653	0	0		0	0	0	0	0
297	1	295	105	-1	432	153	3.6	29	ABarappapa	266	431	0	0		0	0	0	0	0
298	1	197	85	-1	599	311	18.5	28	ABalapaaap	265	-1020	0	0		0	0	0	0	0
299	1	237	323	-1	368	127	18.7	29	ABprapaaap	235	401	0	0		0	0	0	0	0
300	1	335	285	-1	529	395	11.8	25	ABalppaapp	-58	0	0	0		0	0	0	0	0
301	1	240	333	-1	478	324	7.0	27	ABalpappaa	248	158	0	0		0	0	0	0	0
302	1	41	150	-1	368	381	22.7	32	ABplaaappp	321	-475	0	0		0	0	0	0	0
303	1	300	161	-1	379	358	4.7	26	ABplpapapa	237	-333	0	0		0	0	0	0	0
304	0	-1	-1	-1	507	220	25.2	31		242	2129	0	0		0	0	0	0	0
305	1	183	68	-1	425	291	22.8	31	ABarpaapap	-198	0	0	0		0	0	0	0	0
306	1	309	70	-1	253	384	10.6	28	ABplappaap	258	0	0	0		0	0	0	0	0
307	1	68	231	-1	207	263	4.3	28	Cpappv	243	207	0	0		0	0	0	0	0
308	1	194	158	-1	377	326	14.4	31	Ealpa	277	803	0	0		0	0	0	0	0
309	1	201	255	-1	313	338	4.5	26	ABplppppaa	214	1108	0	0		0	0	0	0	0
310	1	290	300	-1	260	359	22.4	36	ABarppapa	20	0	0	0		0	0	0	0	0
311	1	189	24	-1	279	322	5.3	27	ABplppppap	267	-654	0	0		0	0	0	0	0
312	1	7	253	-1	291	213	16.3	31	Eprap	221	168	0	0		0	0	0	0	0
313	1	13	290	-1	594	218	17.2	29	ABalaaappl	260	368	0	0		0	0	0	0	0
314	1	321	328	-1	336	306	3.6	28	ABplpapppa	240	0	0	0		0	0	0	0	0
315	1	138	238	-1	450	224	22.5	30	ABarpapapp	121	0	0	0		0	0	0	0	0
316	1	299	289	-1	351	346	22.3	33	ABarppaaa	296	-887	0	0		0	0	0	0	0
317	1	61	25	-1	288	369	5.5	28	ABplpppaaa	232	998	0	0		0	0	0	0	0
318	1	31	234	-1	612	291	15.6	27	ABalappaap	236	104	0	0		0	0	0	0	0
319	1	325	57	-1	329	166	15.7	36	Dppp	364	935	0	0		0	0	0	0	0
320	1	94	336	-1	257	285	4.2	23	ABplpppapp	202	-771	0	0		0	0	0	0	0
321	1	261	7	-1	524	336	5.9	26	ABalpaaaap	233	-174	0	0		0	0	0	0	0
322	1	29	52	-1	240	128	15.9	29	ABprapapap	213	0	0	0		0	0	0	0	0
323	1	310	55	-1	248	309	4.7	29	ABplpppapa	286	-36	0	0		0	0	0	0	0
324	1	238	191	-1	427	390	22.4	30	ABplaaapap	233	86	0	0		0	0	0	0	0
325	1	228	275	-1	578	314	21.2	29	ABalapaapa	274	-74	0	0		0	0	0	0	0
326	1	3	246	-1	461	171	11.5	29	MSppaap	293	958	0	0		0	0	0	0	0
327	1	79	13	-1	346	377	5.8	27	ABplppaapa	215	449	0	0		0	0	0	0	0
328	1	216	236	-1	260	289	21.9	35	Caaaa	350	322	0	0		0	0	0	0	0
329	1	202	143	-1	189	323	11.1	29	ABplapappp	-5	0	0	0		0	0	0	0	0
330	1	199	197	-1	564	372	13.4	27	ABalppaaap	292	0	0	0		0	0	0	0	0
331	1	113	283	-1	461	210	3.7	28	ABarappaaa	131	0	0	0		0	0	0	0	0
332	1	334	262	-1	392	173	14.0	31	Dpaa	-77	0	0	0		0	0	0	0	0
333	1	64	217	-1	417	423	14.6	30	ABplpaappa	-139	0	0	0		0	0	0	0	0
334	1	336	315	-1	597	255	13.8	24	ABalappaaa	94	0	0	0		0	0	0	0	0
335	1	232	219	-1	343	194	4.2	27	ABprpapapp	160	0	0	0		0	0	0	0	0
336	1	96	274	-1	574	197	17.4	32	ABalaapppa	67	0	0	0		0	0	0	0	0
337	1	215	124	-1	236	382	18.7	32	ABplapapaa	147	0	0	0		0	0	0	0	0
338	1	337	339	-1	568	208	9.0	27	ABalaapaap	267	-52	0	0		0	0	0	0	0
