# Supplementary material for: The AP-2 Transcription Factor APTF-2 Is Required for Neuroblast and Epidermal Morphogenesis in Caenorhabditis elegans Embryogenesis
Source: PLoS Genet. 2016 May 13;12(5):e1006048. doi: 10.1371/journal.pgen.1006048 (PMC4866721; doi:10.1371/journal.pgen.1006048)
Supplement: S3 Text — (ZIP) [file pgen.1006048.s031.zip › nuclei/t152-nuclei]

1	1	117	218	-1	375	230	8.6	29	MSpapapp	424	0	0	0		0	0	0	0	0
2	1	130	144	-1	506	208	5.3	27	ABaraaappp	226	360	0	0		0	0	0	0	0
3	1	240	280	-1	486	199	21.5	29	ABarpapapa	85	0	0	0		0	0	0	0	0
4	1	73	137	-1	529	348	9.5	26	ABalpaaapa	40	0	0	0		0	0	0	0	0
5	1	46	104	-1	470	116	20.8	27	ABpraappaa	39	0	0	0		0	0	0	0	0
6	1	36	171	-1	473	222	5.7	27	ABarapapaa	277	215	0	0		0	0	0	0	0
7	1	321	65	-1	524	324	5.7	26	ABalpaaaap	229	440	0	0		0	0	0	0	0
8	1	203	260	-1	469	134	17.8	31	ABpraaappp	277	72	0	0		0	0	0	0	0
9	1	178	109	-1	590	283	13.3	31	MSaaaaaa	139	0	0	0		0	0	0	0	0
10	1	217	206	-1	553	304	10.2	28	ABalpaapaa	70	0	0	0		0	0	0	0	0
11	1	115	321	-1	304	238	22.5	41	Cpaaa	408	1153	0	0		0	0	0	0	0
12	1	133	203	-1	248	192	14.2	35	Eprp	358	825	0	0		0	0	0	0	0
13	1	327	166	-1	343	376	5.9	27	ABplppaapa	241	133	0	0		0	0	0	0	0
14	1	212	49	-1	248	357	7.4	28	ABplppappp	238	-84	0	0		0	0	0	0	0
15	1	255	170	-1	517	244	13.5	29	ABaraappap	299	6	0	0		0	0	0	0	0
16	1	215	197	-1	442	332	7.5	28	ABalpappap	-29	0	0	0		0	0	0	0	0
17	1	140	168	-1	465	411	16.4	28	ABalpppppa	237	92	0	0		0	0	0	0	0
18	1	141	188	-1	448	140	15.1	29	ABprpaappa	251	432	0	0		0	0	0	0	0
19	1	144	7	-1	367	104	14.6	28	ABpraapppp	464	0	0	0		0	0	0	0	0
20	1	94	244	-1	590	274	7.7	29	ABalaaaala	262	-136	0	0		0	0	0	0	0
21	1	56	191	-1	308	184	10.5	34	MSpappp	-20	0	0	0		0	0	0	0	0
22	1	229	134	-1	404	140	4.7	27	ABarappapp	259	96	0	0		0	0	0	0	0
23	1	99	14	-1	326	418	13.7	29	ABplaapppp	285	-938	0	0		0	0	0	0	0
24	1	311	295	-1	280	322	5.4	28	ABplppppap	265	265	0	0		0	0	0	0	0
25	1	317	61	-1	290	366	5.5	28	ABplpppaaa	222	35	0	0		0	0	0	0	0
26	1	228	328	-1	218	155	19.6	35	ABarppppp	354	954	0	0		0	0	0	0	0
27	1	163	177	-1	476	213	15.7	30	MSpaapap	-226	0	0	0		0	0	0	0	0
28	1	83	36	-1	599	330	12.1	29	ABalaaapar	-483	0	0	0		0	0	0	0	0
29	1	22	54	-1	431	411	8.2	30	ABplpaaaap	295	-333	0	0		0	0	0	0	0
30	1	253	9	-1	376	354	17.1	32	MSapppp	292	297	0	0		0	0	0	0	0
31	1	33	76	-1	481	229	11.8	30	ABaraapppa	275	133	0	0		0	0	0	0	0
32	1	252	256	-1	285	121	18.6	29	ABprappapa	277	800	0	0		0	0	0	0	0
33	1	110	311	-1	358	153	14.1	30	Dppa	309	-1060	0	0		0	0	0	0	0
34	1	111	45	-1	564	252	14.2	29	MSpaaaaa	164	0	0	0		0	0	0	0	0
35	1	71	55	-1	338	221	7.8	31	MSpappa	89	0	0	0		0	0	0	0	0
36	1	37	306	-1	391	363	10.7	34	MSappap	97	0	0	0		0	0	0	0	0
37	1	221	151	-1	173	206	13.2	34	Cppap	64	0	0	0		0	0	0	0	0
38	1	9	87	-1	388	431	18.3	30	ABplaappap	280	179	0	0		0	0	0	0	0
39	1	41	100	-1	516	144	19.4	31	ABpraapapa	183	0	0	0		0	0	0	0	0
40	1	220	261	-1	186	333	7.8	26	ABplappppa	216	0	0	0		0	0	0	0	0
41	1	261	73	-1	532	285	10.8	27	ABaraapaaa	215	57	0	0		0	0	0	0	0
42	1	53	111	-1	394	338	8.8	30	MSappaa	458	0	0	0		0	0	0	0	0
43	1	192	247	-1	514	322	17.1	26	MSaaapaa	175	618	0	0		0	0	0	0	0
44	1	197	215	-1	568	361	9.7	28	ABalaaaarr	242	350	0	0		0	0	0	0	0
45	1	26	23	-1	549	292	6.4	26	ABaraaaaaa	-18	0	0	0		0	0	0	0	0
46	1	171	5	-1	503	317	9.8	31	ABalpaapap	-1	0	0	0		0	0	0	0	0
47	1	27	15	-1	325	123	7.8	26	ABprppappa	231	-195	0	0		0	0	0	0	0
48	0	54	-1	-1	207	200	7.4	23		184	625	0	0		0	0	0	0	0
49	1	25	130	-1	334	361	12.3	31	Daap	310	30	0	0		0	0	0	0	0
50	1	146	249	-1	535	229	4.8	28	ABaraaappa	258	134	0	0		0	0	0	0	0
51	1	237	234	-1	398	322	4.2	30	ABplpappaa	299	-12	0	0		0	0	0	0	0
52	1	322	324	-1	239	128	15.6	29	ABprapapap	261	214	0	0		0	0	0	0	0
53	1	216	124	-1	453	292	15.8	29	MSaaapp	291	224	0	0		0	0	0	0	0
54	1	82	199	-1	408	291	12.9	28	MSaapaap	288	310	0	0		0	0	0	0	0
55	1	323	101	-1	250	302	4.6	29	ABplpppapa	293	-495	0	0		0	0	0	0	0
56	1	206	193	-1	168	274	10.4	30	Cpapaa	-185	0	0	0		0	0	0	0	0
57	1	319	243	-1	331	167	16.0	35	Dppp	345	375	0	0		0	0	0	0	0
58	1	1	64	-1	520	291	19.0	31	MSaaaapa	266	-192	0	0		0	0	0	0	0
59	1	138	204	-1	494	174	4.3	28	ABarapppap	256	450	0	0		0	0	0	0	0
60	1	164	92	-1	483	344	22.4	29	ABplaaaapa	259	741	0	0		0	0	0	0	0
61	1	106	304	-1	328	293	14.7	32	Ealpp	278	1066	0	0		0	0	0	0	0
62	1	47	181	-1	518	346	22.2	28	ABplaaaaap	281	605	0	0		0	0	0	0	0
63	1	185	85	-1	462	357	6.5	28	ABalpapapa	261	-919	0	0		0	0	0	0	0
64	1	118	127	-1	369	147	4.6	25	ABprppaapa	217	864	0	0		0	0	0	0	0
65	1	287	89	-1	413	295	9.3	28	MSaapapa	214	-184	0	0		0	0	0	0	0
66	1	153	312	-1	330	365	15.6	32	Dapa	309	-50	0	0		0	0	0	0	0
67	1	62	62	-1	440	129	20.6	30	ABpraappap	274	826	0	0		0	0	0	0	0
68	1	305	223	-1	426	289	22.7	31	ABarpaapap	257	1635	0	0		0	0	0	0	0
69	1	89	53	-1	352	333	3.9	26	ABplpapapp	235	-477	0	0		0	0	0	0	0
70	1	306	32	-1	253	385	10.6	28	ABplappaap	253	-51	0	0		0	0	0	0	0
71	1	168	125	-1	389	131	20.6	29	ABprapaaaa	265	-283	0	0		0	0	0	0	0
72	1	277	296	-1	489	441	16.0	29	ABalpppapp	264	672	0	0		0	0	0	0	0
73	1	248	268	-1	544	260	8.9	27	ABaraaapaa	22	0	0	0		0	0	0	0	0
74	1	51	128	-1	493	158	21.1	31	ABpraapapp	275	-425	0	0		0	0	0	0	0
75	1	149	240	-1	241	351	11.0	26	ABplapppaa	232	685	0	0		0	0	0	0	0
76	1	58	216	-1	293	129	5.8	28	ABprpppaaa	-277	0	0	0		0	0	0	0	0
77	1	279	248	-1	486	223	8.5	30	ABarapaapp	264	116	0	0		0	0	0	0	0
78	1	75	6	-1	427	284	6.0	30	ABalpapppp	330	0	0	0		0	0	0	0	0
79	1	139	251	-1	261	346	4.7	29	ABplpppaap	280	283	0	0		0	0	0	0	0
80	1	129	56	-1	460	421	10.6	27	ABplpaaapa	-49	0	0	0		0	0	0	0	0
81	1	74	213	-1	394	211	3.6	31	ABprpappaa	273	-1147	0	0		0	0	0	0	0
82	1	44	82	-1	440	337	3.4	29	ABalppapap	107	0	0	0		0	0	0	0	0
83	1	102	305	-1	269	337	13.6	32	Cappaa	219	79	0	0		0	0	0	0	0
84	1	2	185	-1	356	305	6.5	29	MSaappa	73	0	0	0		0	0	0	0	0
85	1	298	24	-1	597	311	18.1	29	ABalapaaap	-173	0	0	0		0	0	0	0	0
86	1	268	1	-1	223	166	6.5	27	ABprappppp	262	-148	0	0		0	0	0	0	0
87	1	256	146	-1	503	243	5.2	27	ABarapaaaa	211	-281	0	0		0	0	0	0	0
88	1	107	33	-1	559	288	17.0	32	MSaaaaap	372	0	0	0		0	0	0	0	0
89	1	154	8	-1	259	150	9.7	30	ABprapppa	300	61	0	0		0	0	0	0	0
90	1	205	189	-1	468	288	7.2	28	ABalpapppa	529	0	0	0		0	0	0	0	0
91	1	132	164	-1	544	354	6.2	26	ABalpaappa	231	663	0	0		0	0	0	0	0
92	1	282	332	-1	343	149	8.2	27	ABprppapap	263	-444	0	0		0	0	0	0	0
93	1	45	39	-1	182	210	8.4	36	Cpppa	315	150	0	0		0	0	0	0	0
94	1	199	18	-1	381	290	9.2	30	MSaapapp	108	0	0	0		0	0	0	0	0
95	1	7	221	-1	397	115	10.8	25	ABprppaaap	203	26	0	0		0	0	0	0	0
96	1	16	186	-1	367	246	18.8	32	Earap	325	592	0	0		0	0	0	0	0
97	1	48	29	-1	496	150	16.2	28	ABpraaappa	252	739	0	0		0	0	0	0	0
98	1	35	237	-1	322	205	5.8	28	ABprpapppa	275	397	0	0		0	0	0	0	0
99	1	113	58	-1	508	225	22.5	27	ABarpapaap	228	-13	0	0		0	0	0	0	0
100	1	123	239	-1	187	300	15.4	33	Caapp	318	1214	0	0		0	0	0	0	0
101	1	290	271	-1	218	365	15.5	29	ABplapapap	139	0	0	0		0	0	0	0	0
102	1	30	11	-1	245	392	14.2	28	ABplappapa	123	0	0	0		0	0	0	0	0
103	1	109	265	-1	428	251	16.6	29	Earaa	289	9	0	0		0	0	0	0	0
104	1	68	131	-1	538	142	10.9	27	ABpraaaaap	226	-561	0	0		0	0	0	0	0
105	1	297	212	-1	434	151	3.5	29	ABarappapa	265	430	0	0		0	0	0	0	0
106	1	294	96	-1	398	439	12.9	29	ABplpaappp	218	0	0	0		0	0	0	0	0
107	0	92	-1	-1	513	404	10.3	24		206	411	0	0		0	0	0	0	0
108	1	63	214	-1	488	131	13.9	26	ABpraaaapp	265	-365	0	0		0	0	0	0	0
109	1	66	68	-1	424	377	14.2	31	MSapppa	302	522	0	0		0	0	0	0	0
110	1	90	50	-1	327	110	12.1	28	ABprappaaa	-215	0	0	0		0	0	0	0	0
111	1	10	273	-1	455	384	23.6	28	ABplaaapaa	279	1386	0	0		0	0	0	0	0
112	1	98	257	-1	498	356	11.3	27	ABalpaaapp	227	-354	0	0		0	0	0	0	0
113	1	231	27	-1	441	304	10.8	30	MSaapaaa	114	0	0	0		0	0	0	0	0
114	1	52	228	-1	604	258	11.4	27	ABalaaapal	212	0	0	0		0	0	0	0	0
115	1	104	38	-1	437	251	9.3	29	MSpapaaa	175	0	0	0		0	0	0	0	0
116	1	114	138	-1	450	437	13.5	29	ABplpaapap	151	0	0	0		0	0	0	0	0
117	1	39	22	-1	386	167	7.7	31	ABprpapaap	71	0	0	0		0	0	0	0	0
118	1	227	126	-1	449	249	5.2	26	ABarapapap	-125	0	0	0		0	0	0	0	0
119	1	286	40	-1	253	260	14.6	31	Eplpa	311	144	0	0		0	0	0	0	0
120	1	131	35	-1	518	242	17.1	30	MSpaaaap	297	1335	0	0		0	0	0	0	0
121	1	120	169	-1	379	387	6.9	27	ABplpapaap	242	1486	0	0		0	0	0	0	0
122	1	244	112	-1	405	246	11.0	30	MSpapaap	363	0	0	0		0	0	0	0	0
123	1	195	67	-1	553	370	18.6	28	ABalapappa	281	781	0	0		0	0	0	0	0
124	1	337	225	-1	236	380	18.6	31	ABplapapaa	129	0	0	0		0	0	0	0	0
125	1	182	190	-1	208	344	19.4	33	ABarppapp	267	0	0	0		0	0	0	0	0
126	1	214	202	-1	356	228	4.6	28	ABprpappap	235	-510	0	0		0	0	0	0	0
127	1	24	310	-1	454	181	22.5	29	ABarpappaa	246	99	0	0		0	0	0	0	0
128	1	190	219	-1	589	319	8.9	28	ABalaaaarl	251	424	0	0		0	0	0	0	0
129	1	80	17	-1	509	249	9.6	30	ABaraaapap	297	68	0	0		0	0	0	0	0
130	1	246	275	-1	180	282	6.6	29	Cpappd	56	0	0	0		0	0	0	0	0
131	1	238	252	-1	591	372	12.3	27	ABalppaaaa	232	1970	0	0		0	0	0	0	0
132	1	6	99	-1	537	170	21.5	33	ABpraapaap	287	261	0	0		0	0	0	0	0
133	1	105	232	-1	474	106	12.2	27	ABprpaaapa	278	-515	0	0		0	0	0	0	0
134	1	14	245	-1	332	347	8.2	34	MSaappp	-111	0	0	0		0	0	0	0	0
135	1	207	327	-1	186	237	21.5	33	Cpaapp	326	-22	0	0		0	0	0	0	0
136	1	187	307	-1	374	127	8.3	29	ABprppapaa	76	0	0	0		0	0	0	0	0
137	1	43	266	-1	550	412	16.5	29	ABalpppaap	364	0	0	0		0	0	0	0	0
138	1	50	115	-1	471	296	23.2	30	ABarpaapaa	289	1657	0	0		0	0	0	0	0
139	1	79	217	-1	235	206	23.4	33	Cpaapa	323	281	0	0		0	0	0	0	0
140	1	60	226	-1	608	323	15.0	27	ABalapaaaa	261	1146	0	0		0	0	0	0	0
141	1	157	3	-1	335	147	4.6	25	ABprppaapp	258	416	0	0		0	0	0	0	0
142	1	271	173	-1	498	370	14.4	26	MSapapaa	46	0	0	0		0	0	0	0	0
143	1	329	152	-1	189	322	10.6	29	ABplapappp	277	618	0	0		0	0	0	0	0
144	1	145	2	-1	454	95	15.5	30	ABprpaapap	248	-353	0	0		0	0	0	0	0
145	1	20	172	-1	384	418	9.8	28	ABplppaaaa	281	-74	0	0		0	0	0	0	0
146	1	91	264	-1	328	273	18.8	32	Eplaa	323	537	0	0		0	0	0	0	0
147	1	127	269	-1	519	376	7.6	28	ABalpaappp	-80	0	0	0		0	0	0	0	0
148	1	245	88	-1	479	176	14.2	27	MSppapap	231	1253	0	0		0	0	0	0	0
149	1	49	48	-1	542	285	14.3	26	ABaraaaapp	229	795	0	0		0	0	0	0	0
150	1	302	293	-1	369	380	22.9	30	ABplaaappp	275	40	0	0		0	0	0	0	0
151	1	264	302	-1	294	221	5.5	28	ABprpapppp	230	-128	0	0		0	0	0	0	0
152	1	87	333	-1	355	430	16.3	30	ABplaapppa	148	0	0	0		0	0	0	0	0
153	1	142	86	-1	502	301	14.6	32	ABaraapapa	328	-353	0	0		0	0	0	0	0
154	1	257	241	-1	215	231	11.1	31	Eplpp	307	45	0	0		0	0	0	0	0
155	1	170	224	-1	477	398	9.7	27	ABplpaaaaa	331	0	0	0		0	0	0	0	0
156	1	18	83	-1	497	257	19.5	29	MSpaaapa	185	0	0	0		0	0	0	0	0
157	1	235	114	-1	350	295	22.7	31	ABarpaappp	316	344	0	0		0	0	0	0	0
158	1	308	282	-1	374	325	14.4	30	Ealpa	305	698	0	0		0	0	0	0	0
159	1	169	158	-1	488	254	15.5	27	MSpaapaa	-144	0	0	0		0	0	0	0	0
160	1	32	25	-1	450	214	8.1	28	ABarapappa	133	0	0	0		0	0	0	0	0
161	1	303	286	-1	377	357	4.9	27	ABplpapapa	62	0	0	0		0	0	0	0	0
162	1	267	246	-1	302	374	21.6	34	ABarppaap	340	775	0	0		0	0	0	0	0
163	1	55	210	-1	451	229	12.9	30	ABaraapppp	168	0	0	0		0	0	0	0	0
164	1	288	316	-1	251	132	19.9	30	ABprapapaa	284	-196	0	0		0	0	0	0	0
165	1	34	187	-1	518	177	7.3	28	ABarapppaa	276	1012	0	0		0	0	0	0	0
166	1	124	160	-1	423	171	7.2	26	ABprpapaaa	-94	0	0	0		0	0	0	0	0
167	1	126	211	-1	295	122	13.3	28	ABprappaap	277	1783	0	0		0	0	0	0	0
168	1	23	51	-1	567	333	13.0	26	MSapaaaa	236	388	0	0		0	0	0	0	0
169	1	150	43	-1	456	365	14.4	28	MSapapap	253	246	0	0		0	0	0	0	0
170	1	191	192	-1	334	104	16.5	29	ABprapaapp	91	0	0	0		0	0	0	0	0
171	1	76	4	-1	499	405	17.6	29	ABalppppap	294	35	0	0		0	0	0	0	0
172	1	97	103	-1	529	384	15.6	28	ABalppppaa	274	461	0	0		0	0	0	0	0
173	1	273	105	-1	403	372	7.2	26	ABplpapaaa	138	0	0	0		0	0	0	0	0
174	1	148	279	-1	246	264	7.1	27	Capppp	256	56	0	0		0	0	0	0	0
175	1	159	229	-1	592	226	10.3	24	ABalaapaaa	230	551	0	0		0	0	0	0	0
176	1	108	230	-1	532	354	13.9	26	MSapaaap	242	378	0	0		0	0	0	0	0
177	1	296	334	-1	579	343	18.4	29	ABalapaapp	266	576	0	0		0	0	0	0	0
178	1	224	154	-1	444	147	7.4	28	ABarappppp	-284	0	0	0		0	0	0	0	0
179	1	222	283	-1	328	139	22.7	34	ABarpppap	341	-602	0	0		0	0	0	0	0
180	1	198	179	-1	522	312	22.8	27	ABarpaaaap	85	0	0	0		0	0	0	0	0
181	1	5	79	-1	497	320	4.3	28	ABalpapaaa	243	490	0	0		0	0	0	0	0
182	1	272	44	-1	356	184	11.8	27	Dpap	258	-345	0	0		0	0	0	0	0
183	1	233	75	-1	413	219	6.3	30	ABarapappp	-61	0	0	0		0	0	0	0	0
184	1	226	200	-1	351	402	8.7	28	ABplppapaa	203	0	0	0		0	0	0	0	0
185	1	100	167	-1	491	282	11.6	29	ABaraapaap	249	-454	0	0		0	0	0	0	0
186	1	77	184	-1	303	328	10.3	34	Capaa	102	0	0	0		0	0	0	0	0
187	1	274	176	-1	314	166	6.3	26	ABprppppaa	-204	0	0	0		0	0	0	0	0
188	1	260	195	-1	269	125	14.7	29	ABprappapp	252	-137	0	0		0	0	0	0	0
189	1	85	259	-1	321	408	19.3	29	ABplapaapa	139	0	0	0		0	0	0	0	0
190	1	251	162	-1	404	344	18.8	30	MSapappp	243	147	0	0		0	0	0	0	0
191	1	324	110	-1	427	391	22.3	30	ABplaaapap	239	-236	0	0		0	0	0	0	0
192	1	174	69	-1	541	247	23.8	32	ABarpapaaa	316	647	0	0		0	0	0	0	0
193	1	179	91	-1	478	363	3.4	30	ABalppapaa	301	71	0	0		0	0	0	0	0
194	1	158	300	-1	402	107	17.1	30	ABpraapppa	175	0	0	0		0	0	0	0	0
195	1	275	19	-1	490	151	9.3	29	ABprpaaaaa	272	1366	0	0		0	0	0	0	0
196	1	165	30	-1	392	257	6.9	26	MSpapapa	-51	0	0	0		0	0	0	0	0
197	1	330	317	-1	564	373	13.1	25	ABalppaaap	224	117	0	0		0	0	0	0	0
198	1	137	155	-1	464	308	12.9	30	ABaraapapp	130	0	0	0		0	0	0	0	0
199	1	180	57	-1	209	365	11.6	26	ABplappapp	-128	0	0	0		0	0	0	0	0
200	1	270	276	-1	318	248	14.5	31	Earpp	311	-1152	0	0		0	0	0	0	0
201	1	17	207	-1	349	388	19.5	30	ABplapaaap	164	0	0	0		0	0	0	0	0
202	1	241	227	-1	502	110	16.2	30	ABprpaapaa	229	250	0	0		0	0	0	0	0
203	0	243	-1	-1	413	219	16.8	25		214	-2034	0	0		0	0	0	0	0
204	1	119	77	-1	186	341	13.4	29	ABplapappa	337	0	0	0		0	0	0	0	0
205	1	84	63	-1	423	416	17.5	32	ABalpppppp	328	57	0	0		0	0	0	0	0
206	1	167	42	-1	172	246	17.2	31	Cpapap	281	-836	0	0		0	0	0	0	0
207	0	95	-1	-1	380	288	4.0	23		434	0	0	0		0	0	0	0	0
208	1	13	120	-1	444	122	11.7	30	ABprpaaapp	252	-158	0	0		0	0	0	0	0
209	1	166	297	-1	522	389	19.4	27	ABalapappp	-244	0	0	0		0	0	0	0	0
210	1	61	165	-1	493	396	22.4	30	ABplaapaap	269	0	0	0		0	0	0	0	0
211	1	8	201	-1	206	162	10.4	28	ABprapappp	235	-94	0	0		0	0	0	0	0
212	1	161	16	-1	469	397	5.5	29	ABalppappa	243	350	0	0		0	0	0	0	0
213	1	200	254	-1	215	325	7.3	29	ABplapppap	246	135	0	0		0	0	0	0	0
214	1	78	145	-1	486	428	20.2	29	ABplaapapa	41	0	0	0		0	0	0	0	0
215	1	21	220	-1	546	152	14.8	28	ABpraaapaa	-224	0	0	0		0	0	0	0	0
216	1	151	330	-1	384	242	13.4	30	Earpa	-52	0	0	0		0	0	0	0	0
217	1	333	315	-1	420	420	14.5	29	ABplpaappa	296	357	0	0		0	0	0	0	0
218	1	230	46	-1	576	276	10.7	26	ABaraaaapa	-181	0	0	0		0	0	0	0	0
219	1	335	198	-1	342	191	4.2	29	ABprpapapp	241	417	0	0		0	0	0	0	0
220	1	196	270	-1	287	267	5.8	27	ABplpppppa	260	-577	0	0		0	0	0	0	0
221	1	213	28	-1	483	314	19.2	31	MSaaaapp	311	796	0	0		0	0	0	0	0
222	1	162	135	-1	429	430	10.5	29	ABplpaaapp	262	821	0	0		0	0	0	0	0
223	1	88	95	-1	564	259	20.5	30	ABalapppap	273	79	0	0		0	0	0	0	0
224	1	194	298	-1	454	360	11.1	30	MSapaap	4	0	0	0		0	0	0	0	0
225	1	236	139	-1	426	400	4.7	29	ABalppappp	263	1592	0	0		0	0	0	0	0
226	1	116	140	-1	480	405	13.2	27	ABplpaapaa	247	407	0	0		0	0	0	0	0
227	1	183	208	-1	274	301	8.9	34	Capap	-197	0	0	0		0	0	0	0	0
228	1	232	309	-1	282	164	8.0	28	ABprpppaap	79	0	0	0		0	0	0	0	0
229	1	254	31	-1	576	210	21.7	32	ABpraapaaa	275	-106	0	0		0	0	0	0	0
230	1	201	21	-1	277	403	12.9	28	ABplappaaa	280	-462	0	0		0	0	0	0	0
231	1	307	74	-1	206	258	4.5	28	Cpappv	205	-448	0	0		0	0	0	0	0
232	1	93	66	-1	574	197	10.2	30	ABalaappa	-55	0	0	0		0	0	0	0	0
233	1	193	205	-1	377	190	22.6	31	ABarpapppp	270	406	0	0		0	0	0	0	0
234	1	318	238	-1	614	286	15.3	27	ABalappaap	234	-212	0	0		0	0	0	0	0
235	1	210	136	-1	427	365	5.3	27	ABalpapapp	277	529	0	0		0	0	0	0	0
236	1	328	122	-1	265	288	22.4	34	Caaaa	330	13	0	0		0	0	0	0	0
237	1	103	119	-1	424	164	16.8	31	MSppppa	211	0	0	0		0	0	0	0	0
238	1	315	322	-1	449	220	22.7	30	ABarpapapp	202	0	0	0		0	0	0	0	0
239	1	31	149	-1	510	418	14.2	27	ABalpppapa	39	0	0	0		0	0	0	0	0
240	1	263	336	-1	454	189	18.2	29	MSppappp	251	-387	0	0		0	0	0	0	0
241	1	122	34	-1	522	224	8.1	27	ABarapaapa	257	0	0	0		0	0	0	0	0
242	1	65	102	-1	280	156	22.6	36	ABarppppa	364	-436	0	0		0	0	0	0	0
243	1	134	323	-1	547	255	12.1	27	ABaraappaa	267	10	0	0		0	0	0	0	0
244	1	67	337	-1	507	140	11.4	30	ABpraaaapa	252	-445	0	0		0	0	0	0	0
245	1	281	84	-1	421	109	14.2	30	ABprpaappp	181	0	0	0		0	0	0	0	0
246	1	326	81	-1	462	170	11.5	28	MSppaap	274	-1388	0	0		0	0	0	0	0
247	1	135	175	-1	526	132	14.4	28	ABpraaapap	230	763	0	0		0	0	0	0	0
248	1	239	108	-1	474	338	16.4	29	MSaaapap	260	0	0	0		0	0	0	0	0
249	1	258	59	-1	553	349	22.6	29	ABplaaaaaa	69	0	0	0		0	0	0	0	0
250	1	143	258	-1	468	254	18.3	32	MSpaaapp	294	1102	0	0		0	0	0	0	0
251	1	11	274	-1	477	253	23.0	29	ABarpaaapp	304	0	0	0		0	0	0	0	0
252	1	186	157	-1	316	366	4.7	27	ABplppaapp	221	-509	0	0		0	0	0	0	0
253	1	312	80	-1	289	210	16.0	33	Eprap	309	-461	0	0		0	0	0	0	0
254	1	295	331	-1	375	141	23.6	35	ABarpppaa	353	-893	0	0		0	0	0	0	0
255	1	309	314	-1	312	329	4.8	26	ABplppppaa	260	892	0	0		0	0	0	0	0
256	1	176	10	-1	210	142	13.4	30	ABprapappa	376	0	0	0		0	0	0	0	0
257	1	211	183	-1	452	356	17.3	27	MSapappa	258	90	0	0		0	0	0	0	0
258	1	70	272	-1	420	127	10.0	22	ABprppaaaa	161	369	0	0		0	0	0	0	0
259	0	172	-1	-1	356	431	12.9	24		183	-279	0	0		0	0	0	0	0
260	1	278	121	-1	462	122	9.1	29	ABprpaaaap	292	-936	0	0		0	0	0	0	0
261	1	155	150	-1	443	450	17.1	26	ABplaappaa	28	0	0	0		0	0	0	0	0
262	1	332	159	-1	394	172	14.0	30	Dpaa	279	-199	0	0		0	0	0	0	0
263	1	225	196	267	430	199	11.4	31	MSpppaa	199	0	0	0		0	0	0	0	0
264	1	156	60	-1	470	162	6.0	29	ABarappppa	282	97	0	0		0	0	0	0	0
265	1	219	132	-1	382	374	13.7	29	Daaa	283	396	0	0		0	0	0	0	0
266	1	292	253	-1	531	379	22.6	30	ABplaapaaa	295	337	0	0		0	0	0	0	0
267	1	259	313	-1	413	202	22.5	30	ABarpappap	301	-92	0	0		0	0	0	0	0
268	1	128	277	-1	605	224	13.8	28	ABalaaappr	230	826	0	0		0	0	0	0	0
269	1	249	263	-1	579	361	15.7	29	ABalapapap	264	-451	0	0		0	0	0	0	0
270	1	189	301	-1	563	175	14.4	28	ABalaapapp	398	0	0	0		0	0	0	0	0
271	1	173	123	-1	599	358	14.0	25	ABalapapaa	230	-166	0	0		0	0	0	0	0
272	1	101	52	-1	555	250	6.6	28	ABaraaaaap	242	211	0	0		0	0	0	0	0
273	1	86	147	-1	547	168	11.1	27	ABpraaaaaa	318	0	0	0		0	0	0	0	0
274	1	336	338	-1	570	187	17.9	22	ABalaapppa	14	0	0	0		0	0	0	0	0
275	1	325	335	-1	580	314	21.1	28	ABalapaapa	-182	0	0	0		0	0	0	0	0
276	1	3	78	-1	427	319	17.6	31	Ealaa	256	-851	0	0		0	0	0	0	0
277	1	19	93	-1	527	196	21.4	28	ABalappppp	250	0	0	0		0	0	0	0	0
278	1	81	285	-1	295	126	9.5	27	ABprppappp	260	-530	0	0		0	0	0	0	0
279	1	15	116	-1	391	172	10.7	32	MSpppap	299	110	0	0		0	0	0	0	0
280	1	284	98	-1	509	279	22.7	28	ABarpaaapa	251	807	0	0		0	0	0	0	0
281	1	148	308	-1	234	283	9.5	27	Capppa	243	934	0	0		0	0	0	0	0
282	1	265	319	-1	374	293	17.8	33	Ealap	452	0	0	0		0	0	0	0	0
283	1	331	242	-1	462	208	3.7	28	ABarappaaa	225	1358	0	0		0	0	0	0	0
284	1	96	250	-1	229	227	4.9	32	Cpppp	256	-152	0	0		0	0	0	0	0
285	1	300	194	-1	532	405	11.5	28	ABalppaapp	238	494	0	0		0	0	0	0	0
286	1	280	326	-1	315	401	8.0	28	ABplppapap	326	0	0	0		0	0	0	0	0
287	1	42	161	-1	434	342	22.0	29	ABplaaaapp	239	-63	0	0		0	0	0	0	0
288	1	12	26	-1	546	325	7.6	26	ABalpaaaaa	115	0	0	0		0	0	0	0	0
289	1	316	117	-1	351	346	22.6	32	ABarppaaa	-149	0	0	0		0	0	0	0	0
290	1	313	20	-1	591	211	18.1	28	ABalaaappl	163	0	0	0		0	0	0	0	0
291	1	285	318	-1	209	282	23.0	35	Caaap	331	-197	0	0		0	0	0	0	0
292	1	4	329	-1	432	201	3.5	27	ABarappaap	209	153	0	0		0	0	0	0	0
293	1	242	325	-1	546	168	17.8	32	ABalaapppp	291	-1229	0	0		0	0	0	0	0
294	1	250	303	-1	213	300	4.9	25	ABplappppp	209	0	0	0		0	0	0	0	0
295	1	121	255	-1	190	200	17.8	34	Cppaa	321	-45	0	0		0	0	0	0	0
296	1	262	141	-1	498	192	17.6	27	MSppappa	269	1222	0	0		0	0	0	0	0
297	1	204	231	-1	537	204	11.4	25	MSppaaaa	251	646	0	0		0	0	0	0	0
298	1	160	70	-1	597	275	20.1	30	ABalappapp	299	198	0	0		0	0	0	0	0
299	1	69	287	-1	288	169	3.8	28	ABprppppap	271	565	0	0		0	0	0	0	0
300	1	310	209	-1	259	364	22.3	36	ABarppapa	359	-1312	0	0		0	0	0	0	0
301	1	28	113	-1	370	181	4.9	26	ABprpapapa	51	0	0	0		0	0	0	0	0
302	1	218	292	-1	224	128	10.6	27	ABprappppa	377	0	0	0		0	0	0	0	0
303	1	293	284	-1	389	288	23.4	33	ABarpaappa	327	-193	0	0		0	0	0	0	0
304	1	208	106	-1	452	413	21.2	30	ABplaapapp	84	0	0	0		0	0	0	0	0
305	1	147	71	-1	393	183	17.9	31	MSppppp	256	233	0	0		0	0	0	0	0
306	1	283	94	-1	546	225	21.4	28	ABalappppa	245	-851	0	0		0	0	0	0	0
307	1	291	12	-1	187	297	19.5	33	Caapa	333	-452	0	0		0	0	0	0	0
308	1	59	294	-1	298	408	16.5	29	ABplapaapp	60	0	0	0		0	0	0	0	0
309	1	175	262	-1	494	358	6.0	27	ABalpapaap	234	0	0	0		0	0	0	0	0
310	1	125	72	-1	348	195	18.9	32	Epraa	270	-1400	0	0		0	0	0	0	0
311	1	276	233	-1	239	301	11.3	28	Cappap	58	0	0	0		0	0	0	0	0
312	1	38	13	-1	582	242	17.7	28	ABalapppaa	7	0	0	0		0	0	0	0	0
313	1	136	97	-1	299	330	16.2	35	Dapp	305	-113	0	0		0	0	0	0	0
314	1	234	180	-1	405	375	23.1	30	ABplaaappa	269	747	0	0		0	0	0	0	0
315	1	334	278	-1	597	253	14.2	24	ABalappaaa	170	0	0	0		0	0	0	0	0
316	1	266	178	-1	505	191	10.8	27	MSppaaap	-21	0	0	0		0	0	0	0	0
317	1	184	90	-1	575	234	7.8	30	ABalaaaalp	-66	0	0	0		0	0	0	0	0
318	1	72	107	-1	260	206	4.5	28	ABprpppppp	-84	0	0	0		0	0	0	0	0
319	1	289	281	-1	263	243	5.6	25	ABplpppppp	212	0	0	0		0	0	0	0	0
320	1	40	133	-1	282	387	7.7	28	ABplppappa	281	0	0	0		0	0	0	0	0
321	1	223	142	-1	543	286	22.0	27	ABarpaaaaa	271	117	0	0		0	0	0	0	0
322	1	177	320	-1	518	190	14.6	26	MSppapaa	247	1304	0	0		0	0	0	0	0
323	1	299	291	-1	373	123	18.4	29	ABprapaaap	84	0	0	0		0	0	0	0	0
324	1	269	118	-1	379	392	19.8	29	ABplapaaaa	488	0	0	0		0	0	0	0	0
325	1	209	182	-1	352	104	19.8	28	ABprapaapa	101	0	0	0		0	0	0	0	0
326	1	247	299	-1	574	202	15.6	27	ABalaapapa	221	653	0	0		0	0	0	0	0
327	1	112	148	-1	564	404	13.8	27	ABalpppaaa	260	80	0	0		0	0	0	0	0
328	1	314	129	-1	336	302	3.6	27	ABplpapppa	5	0	0	0		0	0	0	0	0
329	1	64	156	-1	286	266	16.3	33	Eplap	330	838	0	0		0	0	0	0	0
330	1	152	174	-1	252	170	5.8	29	ABprpppapa	258	-797	0	0		0	0	0	0	0
331	1	181	153	-1	273	211	7.5	28	ABprpppppa	250	478	0	0		0	0	0	0	0
332	1	57	288	-1	420	158	22.5	29	ABarpapppa	145	0	0	0		0	0	0	0	0
333	1	301	290	-1	475	322	6.9	26	ABalpappaa	249	516	0	0		0	0	0	0	0
334	1	188	47	-1	307	279	3.9	30	ABplpapppp	143	0	0	0		0	0	0	0	0
335	1	29	289	-1	474	271	4.6	28	ABarapaaap	247	-222	0	0		0	0	0	0	0
336	1	320	143	-1	261	279	4.1	23	ABplpppapp	134	0	0	0		0	0	0	0	0
337	0	304	-1	-1	510	222	24.8	32		319	2112	0	0		0	0	0	0	0
338	1	202	222	-1	608	245	17.1	27	ABalappapa	456	0	0	0		0	0	0	0	0
339	1	338	340	-1	574	207	8.0	27	ABalaapaap	267	-52	0	0		0	0	0	0	0
