# Supplementary material for: The AP-2 Transcription Factor APTF-2 Is Required for Neuroblast and Epidermal Morphogenesis in Caenorhabditis elegans Embryogenesis
Source: PLoS Genet. 2016 May 13;12(5):e1006048. doi: 10.1371/journal.pgen.1006048 (PMC4866721; doi:10.1371/journal.pgen.1006048)
Supplement: S3 Text — (ZIP) [file pgen.1006048.s031.zip › nuclei/t153-nuclei]

1	1	86	324	-1	224	166	6.6	28	ABprappppp	254	1745	0	0		0	0	0	0	0
2	1	144	123	-1	452	95	15.6	29	ABprpaapap	238	908	0	0		0	0	0	0	0
3	1	141	129	-1	337	152	4.6	27	ABprppaapp	228	411	0	0		0	0	0	0	0
4	1	171	98	-1	503	404	17.4	28	ABalppppap	492	0	0	0		0	0	0	0	0
5	1	46	48	-1	501	315	10.1	30	ABalpaapap	294	-876	0	0		0	0	0	0	0
6	1	78	50	-1	427	283	6.2	29	ABalpapppp	294	16	0	0		0	0	0	0	0
7	1	19	76	-1	365	104	14.6	28	ABpraapppp	283	273	0	0		0	0	0	0	0
8	1	89	29	-1	254	151	9.5	30	ABprapppa	152	0	0	0		0	0	0	0	0
9	1	30	197	-1	380	353	17.0	32	MSapppp	317	-328	0	0		0	0	0	0	0
10	1	256	96	-1	206	146	13.4	30	ABprapappa	261	64	0	0		0	0	0	0	0
11	1	102	311	-1	247	391	14.2	28	ABplappapa	276	164	0	0		0	0	0	0	0
12	1	307	127	-1	187	298	19.4	33	Caapa	337	56	0	0		0	0	0	0	0
13	1	312	299	-1	581	239	18.4	29	ABalapppaa	252	-7	0	0		0	0	0	0	0
14	1	23	135	-1	328	420	13.5	29	ABplaapppp	149	0	0	0		0	0	0	0	0
15	1	47	320	-1	322	123	8.1	28	ABprppappa	258	477	0	0		0	0	0	0	0
16	1	212	232	-1	471	398	5.7	29	ABalppappa	281	682	0	0		0	0	0	0	0
17	1	129	84	-1	513	247	9.5	29	ABaraaapap	217	0	0	0		0	0	0	0	0
18	1	94	163	-1	377	292	9.3	30	MSaapapp	265	432	0	0		0	0	0	0	0
19	1	195	150	-1	488	152	9.5	30	ABprpaaaaa	299	1343	0	0		0	0	0	0	0
20	1	290	182	-1	591	213	17.3	28	ABalaaappl	217	0	0	0		0	0	0	0	0
21	1	230	60	-1	279	405	12.8	29	ABplappaaa	257	435	0	0		0	0	0	0	0
22	1	117	32	-1	386	169	7.7	30	ABprpapaap	300	1357	0	0		0	0	0	0	0
23	1	45	2	-1	551	293	6.6	27	ABaraaaaaa	226	287	0	0		0	0	0	0	0
24	1	85	263	-1	594	311	17.7	29	ABalapaaap	131	0	0	0		0	0	0	0	0
25	1	160	278	-1	452	216	7.8	29	ABarapappa	254	186	0	0		0	0	0	0	0
26	1	288	19	-1	543	324	7.5	28	ABalpaaaaa	209	229	0	0		0	0	0	0	0
27	1	113	277	-1	436	304	10.7	29	MSaapaaa	257	118	0	0		0	0	0	0	0
28	1	221	45	-1	484	316	19.4	30	MSaaaapp	258	317	0	0		0	0	0	0	0
29	1	97	67	-1	495	150	16.2	28	ABpraaappa	-546	0	0	0		0	0	0	0	0
30	1	196	165	-1	393	253	7.2	25	MSpapapa	151	0	0	0		0	0	0	0	0
31	1	229	118	-1	577	209	21.7	33	ABpraapaaa	205	0	0	0		0	0	0	0	0
32	1	70	88	-1	256	381	10.4	28	ABplappaap	465	0	0	0		0	0	0	0	0
33	1	88	114	-1	555	283	17.2	32	MSaaaaap	116	0	0	0		0	0	0	0	0
34	1	241	293	-1	524	220	8.0	28	ABarapaapa	-14	0	0	0		0	0	0	0	0
35	1	120	95	-1	517	240	17.3	30	MSpaaaap	478	0	0	0		0	0	0	0	0
36	1	28	214	-1	595	331	11.9	28	ABalaaapar	277	197	0	0		0	0	0	0	0
37	0	203	-1	-1	409	218	16.9	25		224	-830	0	0		0	0	0	0	0
38	1	115	224	-1	435	250	9.4	28	MSpapaaa	266	0	0	0		0	0	0	0	0
39	1	93	271	-1	179	214	8.6	36	Cpppa	303	453	0	0		0	0	0	0	0
40	1	119	313	-1	252	262	14.5	32	Eplpa	301	163	0	0		0	0	0	0	0
41	0	107	-1	-1	515	401	10.4	24		205	101	0	0		0	0	0	0	0
42	1	206	265	-1	167	250	17.4	31	Cpapap	317	312	0	0		0	0	0	0	0
43	1	169	325	-1	460	367	14.4	28	MSapapap	269	-1632	0	0		0	0	0	0	0
44	1	182	321	-1	353	187	11.7	29	Dpap	252	605	0	0		0	0	0	0	0
45	1	34	42	-1	561	247	14.5	29	MSpaaaaa	278	198	0	0		0	0	0	0	0
46	1	218	169	-1	573	276	10.7	27	ABaraaaapa	189	0	0	0		0	0	0	0	0
47	1	334	216	-1	310	275	4.2	30	ABplpapppp	298	701	0	0		0	0	0	0	0
48	1	149	136	-1	540	283	14.3	27	ABaraaaapp	168	0	0	0		0	0	0	0	0
49	1	14	83	-1	252	362	7.3	28	ABplppappp	253	-367	0	0		0	0	0	0	0
50	1	110	144	-1	324	110	12.5	27	ABprappaaa	257	-114	0	0		0	0	0	0	0
51	1	168	162	-1	563	327	13.2	26	MSapaaaa	54	0	0	0		0	0	0	0	0
52	1	272	31	-1	554	249	6.7	28	ABaraaaaap	232	1147	0	0		0	0	0	0	0
53	1	69	301	-1	354	330	4.0	28	ABplpapapp	229	-182	0	0		0	0	0	0	0
54	1	29	107	-1	426	414	7.8	29	ABplpaaaap	279	51	0	0		0	0	0	0	0
55	1	35	189	-1	336	222	7.6	31	MSpappa	-12	0	0	0		0	0	0	0	0
56	1	80	61	-1	460	420	10.5	28	ABplpaaapa	237	-68	0	0		0	0	0	0	0
57	1	199	12	-1	210	368	11.2	27	ABplappapp	242	315	0	0		0	0	0	0	0
58	1	99	256	-1	511	222	22.6	28	ABarpapaap	272	-717	0	0		0	0	0	0	0
59	1	249	74	-1	551	351	22.5	29	ABplaaaaaa	240	-1167	0	0		0	0	0	0	0
60	1	264	208	-1	473	162	6.1	30	ABarappppa	107	0	0	0		0	0	0	0	0
61	1	25	176	-1	291	363	5.4	27	ABplpppaaa	251	52	0	0		0	0	0	0	0
62	1	67	70	-1	436	127	20.4	31	ABpraappap	263	1409	0	0		0	0	0	0	0
63	1	205	77	-1	424	414	17.4	33	ABalpppppp	-189	0	0	0		0	0	0	0	0
64	1	58	158	-1	521	290	19.2	32	MSaaaapa	94	0	0	0		0	0	0	0	0
65	1	7	260	-1	520	318	5.7	28	ABalpaaaap	111	0	0	0		0	0	0	0	0
66	1	232	91	-1	569	197	10.8	29	ABalaappa	249	348	0	0		0	0	0	0	0
67	1	123	35	-1	552	369	18.6	29	ABalapappa	248	-53	0	0		0	0	0	0	0
68	1	109	235	-1	425	377	14.0	31	MSapppa	-209	0	0	0		0	0	0	0	0
69	1	192	64	-1	539	247	23.7	31	ABarpapaaa	290	-247	0	0		0	0	0	0	0
70	1	298	146	-1	597	275	19.8	30	ABalappapp	254	81	0	0		0	0	0	0	0
71	1	305	242	-1	395	184	18.4	32	MSppppp	295	-16	0	0		0	0	0	0	0
72	1	310	318	-1	346	199	19.1	32	Epraa	322	116	0	0		0	0	0	0	0
73	1	41	149	-1	531	285	10.8	27	ABaraapaaa	51	0	0	0		0	0	0	0	0
74	1	231	223	-1	202	256	4.7	28	Cpappv	275	351	0	0		0	0	0	0	0
75	1	183	39	-1	411	219	6.4	31	ABarapappp	-523	0	0	0		0	0	0	0	0
76	1	31	258	-1	479	231	11.8	30	ABaraapppa	254	794	0	0		0	0	0	0	0
77	1	204	132	-1	186	344	12.6	30	ABplapappa	265	-1043	0	0		0	0	0	0	0
78	1	276	328	-1	427	322	17.5	30	Ealaa	291	1070	0	0		0	0	0	0	0
79	1	181	259	-1	495	318	4.5	28	ABalpapaaa	224	179	0	0		0	0	0	0	0
80	1	253	307	-1	290	213	15.7	32	Eprap	322	99	0	0		0	0	0	0	0
81	1	246	8	-1	458	170	11.7	30	MSppaap	-87	0	0	0		0	0	0	0	0
82	1	82	287	-1	439	336	3.4	29	ABalppapap	296	527	0	0		0	0	0	0	0
83	1	156	54	-1	494	259	19.5	29	MSpaaapa	-123	0	0	0		0	0	0	0	0
84	1	245	246	-1	420	109	14.2	30	ABprpaappp	247	0	0	0		0	0	0	0	0
85	1	63	249	-1	461	356	6.4	28	ABalpapapa	16	0	0	0		0	0	0	0	0
86	1	153	99	-1	499	301	14.6	32	ABaraapapa	125	0	0	0		0	0	0	0	0
87	1	38	264	-1	391	430	18.5	30	ABplaappap	268	757	0	0		0	0	0	0	0
88	1	148	257	-1	475	179	14.2	27	MSppapap	210	-959	0	0		0	0	0	0	0
89	1	65	240	-1	406	293	9.4	27	MSaapapa	145	0	0	0		0	0	0	0	0
90	1	317	139	-1	579	235	7.9	28	ABalaaaalp	-69	0	0	0		0	0	0	0	0
91	1	193	110	-1	479	361	3.4	31	ABalppapaa	309	-114	0	0		0	0	0	0	0
92	1	60	138	-1	481	342	22.5	29	ABplaaaapa	253	436	0	0		0	0	0	0	0
93	1	277	316	-1	527	197	21.5	29	ABalappppp	134	0	0	0		0	0	0	0	0
94	1	306	218	-1	550	220	21.4	28	ABalappppa	229	-535	0	0		0	0	0	0	0
95	1	223	141	-1	567	256	21.1	30	ABalapppap	31	0	0	0		0	0	0	0	0
96	1	106	6	-1	398	440	12.8	28	ABplpaappp	272	600	0	0		0	0	0	0	0
97	1	313	251	-1	297	331	16.3	35	Dapp	222	0	0	0		0	0	0	0	0
98	1	280	57	-1	512	277	23.0	29	ABarpaaapa	262	174	0	0		0	0	0	0	0
99	1	132	254	-1	533	170	22.3	34	ABpraapaap	-60	0	0	0		0	0	0	0	0
100	1	39	200	-1	516	144	19.6	29	ABpraapapa	290	-745	0	0		0	0	0	0	0
101	1	55	227	-1	255	302	4.7	29	ABplpppapa	276	-47	0	0		0	0	0	0	0
102	1	242	236	-1	278	156	22.5	36	ABarppppa	363	595	0	0		0	0	0	0	0
103	1	172	269	-1	531	382	15.4	28	ABalppppaa	-21	0	0	0		0	0	0	0	0
104	1	5	71	-1	468	116	20.7	28	ABpraappaa	238	1008	0	0		0	0	0	0	0
105	1	173	113	-1	404	368	7.0	27	ABplpapaaa	187	0	0	0		0	0	0	0	0
106	1	304	333	-1	453	412	20.7	30	ABplaapapp	304	209	0	0		0	0	0	0	0
107	1	318	228	-1	262	206	4.7	27	ABprpppppp	272	-186	0	0		0	0	0	0	0
108	1	248	231	-1	475	336	16.2	28	MSaaapap	275	194	0	0		0	0	0	0	0
109	1	9	7	-1	586	282	13.7	29	MSaaaaaa	152	0	0	0		0	0	0	0	0
110	1	191	104	-1	430	392	22.4	28	ABplaaapap	262	440	0	0		0	0	0	0	0
111	1	42	188	-1	393	339	8.9	31	MSappaa	315	304	0	0		0	0	0	0	0
112	1	122	143	-1	404	244	11.3	30	MSpapaap	305	28	0	0		0	0	0	0	0
113	1	301	119	-1	372	180	5.2	27	ABprpapapa	235	-300	0	0		0	0	0	0	0
114	1	157	55	-1	348	298	22.6	31	ABarpaappp	307	320	0	0		0	0	0	0	0
115	1	138	247	-1	471	294	23.1	30	ABarpaapaa	292	986	0	0		0	0	0	0	0
116	1	279	14	-1	391	172	10.5	32	MSpppap	261	0	0	0		0	0	0	0	0
117	1	289	161	-1	346	348	22.6	32	ABarppaaa	310	49	0	0		0	0	0	0	0
118	1	324	280	-1	379	388	19.8	29	ABplapaaaa	248	410	0	0		0	0	0	0	0
119	1	237	151	-1	420	162	16.5	30	MSppppa	296	567	0	0		0	0	0	0	0
120	1	208	317	-1	442	121	11.5	29	ABprpaaapp	276	147	0	0		0	0	0	0	0
121	1	260	217	-1	456	119	8.9	30	ABprpaaaap	303	-761	0	0		0	0	0	0	0
122	1	236	241	-1	267	290	22.5	36	Caaaa	359	488	0	0		0	0	0	0	0
123	1	271	59	-1	602	354	14.0	25	ABalapapaa	225	1050	0	0		0	0	0	0	0
124	1	53	90	-1	452	292	15.6	30	MSaaapp	83	0	0	0		0	0	0	0	0
125	1	71	46	-1	391	133	20.4	28	ABprapaaaa	231	-192	0	0		0	0	0	0	0
126	1	118	9	-1	447	249	5.0	27	ABarapapap	260	84	0	0		0	0	0	0	0
127	1	64	220	-1	369	150	4.5	25	ABprppaapa	244	1806	0	0		0	0	0	0	0
128	1	74	195	-1	491	161	20.7	31	ABpraapapp	305	1369	0	0		0	0	0	0	0
129	1	328	204	-1	338	299	3.6	29	ABplpapppa	242	-273	0	0		0	0	0	0	0
130	1	49	153	-1	335	363	12.3	31	Daap	302	215	0	0		0	0	0	0	0
131	1	104	34	-1	532	141	10.8	27	ABpraaaaap	213	701	0	0		0	0	0	0	0
132	1	265	167	-1	384	378	13.5	31	Daaa	314	284	0	0		0	0	0	0	0
133	1	320	108	-1	287	387	7.7	27	ABplppappa	229	157	0	0		0	0	0	0	0
134	1	22	102	-1	406	137	4.9	28	ABarappapp	244	86	0	0		0	0	0	0	0
135	1	222	72	-1	429	430	10.6	30	ABplpaaapp	248	838	0	0		0	0	0	0	0
136	1	235	86	-1	431	367	5.4	28	ABalpapapp	246	206	0	0		0	0	0	0	0
137	1	4	185	-1	527	344	9.2	26	ABalpaaapa	377	0	0	0		0	0	0	0	0
138	1	116	11	-1	454	435	13.4	29	ABplpaapap	261	774	0	0		0	0	0	0	0
139	1	225	103	-1	428	398	4.6	30	ABalppappp	223	9	0	0		0	0	0	0	0
140	1	226	63	-1	481	405	13.2	28	ABplpaapaa	243	739	0	0		0	0	0	0	0
141	1	296	304	-1	495	192	17.5	26	MSppappa	229	895	0	0		0	0	0	0	0
142	1	321	20	-1	543	289	22.1	27	ABarpaaaaa	108	0	0	0		0	0	0	0	0
143	1	336	339	-1	266	281	3.9	22	ABplpppapp	174	438	0	0		0	0	0	0	0
144	1	2	196	-1	505	206	5.4	27	ABaraaappp	212	-581	0	0		0	0	0	0	0
145	1	214	16	-1	487	432	19.8	29	ABplaapapa	397	0	0	0		0	0	0	0	0
146	1	87	238	-1	502	240	5.3	26	ABarapaaaa	234	1292	0	0		0	0	0	0	0
147	1	273	273	-1	540	167	11.1	25	ABpraaaaaa	689	0	0	0		0	0	0	0	0
148	1	327	62	-1	568	398	13.8	29	ABalpppaaa	243	702	0	0		0	0	0	0	0
149	1	239	78	-1	516	417	14.3	28	ABalpppapa	132	0	0	0		0	0	0	0	0
150	1	261	66	-1	444	449	16.6	26	ABplaappaa	213	341	0	0		0	0	0	0	0
151	1	37	266	-1	168	209	13.3	34	Cppap	177	0	0	0		0	0	0	0	0
152	1	143	297	-1	184	331	10.2	29	ABplapappp	285	1842	0	0		0	0	0	0	0
153	1	331	37	-1	275	209	7.5	29	ABprpppppa	291	-211	0	0		0	0	0	0	0
154	1	178	215	-1	444	146	7.2	29	ABarappppp	291	2	0	0		0	0	0	0	0
155	1	198	284	-1	459	305	12.8	30	ABaraapapp	127	0	0	0		0	0	0	0	0
156	1	329	268	-1	280	268	16.5	32	Eplap	313	545	0	0		0	0	0	0	0
157	1	252	125	-1	317	366	4.4	28	ABplppaapp	220	446	0	0		0	0	0	0	0
158	1	159	44	-1	487	253	15.4	27	MSpaapaa	154	0	0	0		0	0	0	0	0
159	1	262	336	-1	391	171	14.0	29	Dpaa	292	-191	0	0		0	0	0	0	0
160	1	166	4	-1	423	171	7.2	27	ABprpapaaa	-111	0	0	0		0	0	0	0	0
161	1	287	190	-1	438	343	21.8	28	ABplaaaapp	286	724	0	0		0	0	0	0	0
162	1	190	58	-1	409	347	19.2	29	MSapappp	276	-87	0	0		0	0	0	0	0
163	0	48	-1	-1	205	201	7.7	24		186	1248	0	0		0	0	0	0	0
164	1	91	154	-1	542	350	5.7	27	ABalpaappa	376	0	0	0		0	0	0	0	0
165	1	210	15	-1	496	401	21.6	31	ABplaapaap	273	476	0	0		0	0	0	0	0
166	1	13	82	-1	342	375	5.9	26	ABplppaapa	251	-1115	0	0		0	0	0	0	0
167	1	185	187	-1	487	278	11.7	29	ABaraapaap	146	0	0	0		0	0	0	0	0
168	1	17	170	-1	470	410	16.5	29	ABalpppppa	91	0	0	0		0	0	0	0	0
169	1	121	222	-1	379	381	6.8	26	ABplpapaap	248	540	0	0		0	0	0	0	0
170	1	15	156	-1	513	244	13.5	28	ABaraappap	61	0	0	0		0	0	0	0	0
171	1	6	207	-1	475	220	5.8	28	ABarapapaa	135	0	0	0		0	0	0	0	0
172	1	145	100	-1	382	418	9.7	27	ABplppaaaa	141	0	0	0		0	0	0	0	0
173	1	142	306	-1	500	369	14.2	25	MSapapaa	251	-655	0	0		0	0	0	0	0
174	1	330	1	-1	254	167	5.4	29	ABprpppapa	265	-809	0	0		0	0	0	0	0
175	1	247	117	-1	522	130	14.3	28	ABpraaapap	204	134	0	0		0	0	0	0	0
176	1	187	126	-1	314	169	6.2	27	ABprppppaa	225	1693	0	0		0	0	0	0	0
177	1	27	282	-1	469	215	15.8	30	MSpaapap	289	87	0	0		0	0	0	0	0
178	1	316	192	-1	504	191	10.9	27	MSppaaap	246	-332	0	0		0	0	0	0	0
179	1	180	312	-1	519	309	23.0	27	ABarpaaaap	262	-1133	0	0		0	0	0	0	0
180	1	314	296	-1	407	375	23.2	31	ABplaaappa	303	385	0	0		0	0	0	0	0
181	1	62	43	-1	517	344	22.0	27	ABplaaaaap	278	124	0	0		0	0	0	0	0
182	1	325	267	-1	346	102	19.6	28	ABprapaapa	243	-16	0	0		0	0	0	0	0
183	1	257	73	-1	454	358	17.2	27	MSapappa	229	-496	0	0		0	0	0	0	0
184	1	186	131	-1	303	323	10.4	32	Capaa	48	0	0	0		0	0	0	0	0
185	1	84	85	-1	356	306	6.5	30	MSaappa	406	0	0	0		0	0	0	0	0
186	1	96	111	-1	366	249	18.9	32	Earap	327	1169	0	0		0	0	0	0	0
187	1	165	133	-1	512	173	7.2	28	ABarapppaa	614	0	0	0		0	0	0	0	0
188	1	18	68	-1	449	137	15.0	28	ABprpaappa	288	-740	0	0		0	0	0	0	0
189	1	90	145	-1	467	286	7.1	28	ABalpapppa	242	-416	0	0		0	0	0	0	0
190	1	125	198	-1	206	344	19.1	33	ABarppapp	360	0	0	0		0	0	0	0	0
191	1	21	115	-1	306	184	10.7	35	MSpappp	350	465	0	0		0	0	0	0	0
192	1	170	295	-1	331	105	16.5	29	ABprapaapp	152	0	0	0		0	0	0	0	0
193	1	56	194	-1	168	278	10.4	30	Cpapaa	302	-857	0	0		0	0	0	0	0
194	1	285	152	-1	535	404	11.5	29	ABalppaapp	227	142	0	0		0	0	0	0	0
195	1	188	211	-1	269	126	14.5	29	ABprappapp	225	466	0	0		0	0	0	0	0
196	1	263	323	-1	443	195	9.9	26	MSpppaaa	216	161	0	0		0	0	0	0	0
197	1	16	160	-1	440	328	7.2	29	ABalpappap	53	0	0	0		0	0	0	0	0
198	1	219	174	-1	346	191	4.2	29	ABprpapapp	232	102	0	0		0	0	0	0	0
199	1	54	36	-1	407	291	13.2	29	MSaapaap	292	0	0	0		0	0	0	0	0
200	1	184	24	-1	353	402	8.5	28	ABplppapaa	265	0	0	0		0	0	0	0	0
201	1	211	172	-1	207	169	10.2	27	ABprapappp	292	0	0	0		0	0	0	0	0
202	1	126	168	-1	358	229	4.2	29	ABprpappap	230	160	0	0		0	0	0	0	0
203	1	12	79	-1	246	197	13.9	36	Eprp	361	839	0	0		0	0	0	0	0
204	1	59	253	-1	492	170	3.8	29	ABarapppap	284	811	0	0		0	0	0	0	0
205	1	233	22	-1	375	192	23.0	32	ABarpapppp	320	-193	0	0		0	0	0	0	0
206	1	10	178	-1	553	306	10.4	28	ABalpaapaa	238	-572	0	0		0	0	0	0	0
207	1	201	255	-1	350	391	19.8	30	ABplapaaap	242	-143	0	0		0	0	0	0	0
208	1	227	212	-1	270	299	8.8	33	Capap	137	0	0	0		0	0	0	0	0
209	1	300	209	-1	257	365	22.1	36	ABarppapa	365	17	0	0		0	0	0	0	0
210	1	163	30	-1	448	228	12.8	30	ABaraapppp	-135	0	0	0		0	0	0	0	0
211	1	167	17	-1	293	124	13.3	28	ABprappaap	260	-143	0	0		0	0	0	0	0
212	1	105	13	-1	436	152	3.5	30	ABarappapa	299	-87	0	0		0	0	0	0	0
213	1	81	229	-1	391	212	3.5	31	ABprpappaa	270	416	0	0		0	0	0	0	0
214	1	108	309	-1	485	137	13.6	27	ABpraaaapp	162	0	0	0		0	0	0	0	0
215	1	44	28	-1	565	359	9.3	26	ABalaaaarr	27	0	0	0		0	0	0	0	0
216	1	76	173	-1	290	127	6.2	28	ABprpppaaa	188	0	0	0		0	0	0	0	0
217	1	139	275	-1	233	203	22.9	34	Cpaapa	341	442	0	0		0	0	0	0	0
218	1	1	25	-1	375	232	8.7	29	MSpapapp	89	0	0	0		0	0	0	0	0
219	1	128	65	-1	585	316	8.8	28	ABalaaaarl	109	0	0	0		0	0	0	0	0
220	1	215	97	-1	542	151	14.7	29	ABpraaapaa	249	111	0	0		0	0	0	0	0
221	1	95	290	-1	394	112	11.3	25	ABprppaaap	38	0	0	0		0	0	0	0	0
222	1	338	26	-1	604	248	16.8	27	ABalappapa	461	0	0	0		0	0	0	0	0
223	1	68	203	-1	426	289	22.7	31	ABarpaapap	301	-221	0	0		0	0	0	0	0
224	1	155	105	-1	480	398	9.8	27	ABplpaaaaa	139	0	0	0		0	0	0	0	0
225	1	124	87	-1	238	377	18.3	30	ABplapapaa	270	1069	0	0		0	0	0	0	0
226	1	140	49	-1	606	317	14.8	25	ABalapaaaa	217	1835	0	0		0	0	0	0	0
227	1	202	166	-1	503	113	16.1	31	ABprpaapaa	587	0	0	0		0	0	0	0	0
228	1	114	121	-1	604	257	11.7	28	ABalaaapal	230	191	0	0		0	0	0	0	0
229	1	175	291	-1	590	222	10.7	25	ABalaapaaa	218	-505	0	0		0	0	0	0	0
230	1	176	171	-1	531	349	14.1	27	MSapaaap	230	1290	0	0		0	0	0	0	0
231	1	297	201	-1	535	203	11.6	26	MSppaaaa	-78	0	0	0		0	0	0	0	0
232	1	133	40	-1	474	107	12.2	28	ABprpaaapa	220	-1151	0	0		0	0	0	0	0
233	1	311	310	-1	238	310	11.5	31	Cappap	269	-243	0	0		0	0	0	0	0
234	1	51	175	-1	399	321	4.2	29	ABplpappaa	-212	0	0	0		0	0	0	0	0
235	0	259	-1	-1	358	434	13.2	24		95	0	0	0		0	0	0	0	0
236	0	207	-1	-1	385	287	4.0	24		189	445	0	0		0	0	0	0	0
237	1	98	335	-1	323	203	5.9	24	ABprpapppa	216	352	0	0		0	0	0	0	0
238	1	234	315	-1	612	286	15.0	26	ABalappaap	259	131	0	0		0	0	0	0	0
239	1	100	27	-1	182	302	15.6	33	Caapp	184	0	0	0		0	0	0	0	0
240	1	75	93	-1	239	352	11.0	27	ABplapppaa	217	700	0	0		0	0	0	0	0
241	1	154	326	-1	215	235	10.9	31	Eplpp	315	166	0	0		0	0	0	0	0
242	1	283	319	-1	462	205	3.7	29	ABarappaaa	268	445	0	0		0	0	0	0	0
243	1	57	92	-1	331	166	16.4	35	Dppp	331	384	0	0		0	0	0	0	0
244	1	20	47	-1	587	272	7.9	28	ABalaaaala	240	-449	0	0		0	0	0	0	0
245	1	134	157	-1	334	345	8.3	34	MSaappp	155	0	0	0		0	0	0	0	0
246	1	162	276	-1	300	378	21.4	33	ABarppaap	333	-372	0	0		0	0	0	0	0
247	1	43	305	-1	514	318	17.1	25	MSaaapaa	204	-256	0	0		0	0	0	0	0
248	1	77	128	-1	487	225	8.6	30	ABarapaapp	255	-494	0	0		0	0	0	0	0
249	1	50	159	-1	536	222	5.1	28	ABaraaappa	252	1097	0	0		0	0	0	0	0
250	1	284	130	-1	230	225	5.2	30	Cpppp	284	741	0	0		0	0	0	0	0
251	1	79	106	-1	258	343	4.9	29	ABplpppaap	250	577	0	0		0	0	0	0	0
252	1	131	179	-1	590	370	12.2	25	ABalppaaaa	69	0	0	0		0	0	0	0	0
253	1	266	124	-1	525	379	22.5	30	ABplaapaaa	-19	0	0	0		0	0	0	0	0
254	1	213	225	-1	219	324	7.2	28	ABplapppap	131	0	0	0		0	0	0	0	0
255	1	295	244	-1	188	203	17.8	33	Cppaa	330	-214	0	0		0	0	0	0	0
256	1	32	199	-1	281	124	18.6	30	ABprappapa	166	0	0	0		0	0	0	0	0
257	1	112	239	-1	497	357	11.2	26	ABalpaaapp	-15	0	0	0		0	0	0	0	0
258	1	250	234	-1	465	255	18.2	31	MSpaaapp	269	-480	0	0		0	0	0	0	0
259	1	189	300	-1	323	408	19.4	29	ABplapaapa	141	0	0	0		0	0	0	0	0
260	1	8	330	-1	468	136	17.9	31	ABpraaappp	43	0	0	0		0	0	0	0	0
261	1	40	142	-1	187	328	7.2	26	ABplappppa	190	0	0	0		0	0	0	0	0
262	1	309	81	-1	490	351	5.9	25	ABalpapaap	234	0	0	0		0	0	0	0	0
263	1	269	274	-1	580	356	15.6	28	ABalapapap	266	123	0	0		0	0	0	0	0
264	1	146	147	-1	323	273	19.0	33	Eplaa	313	-456	0	0		0	0	0	0	0
265	1	103	233	-1	425	255	17.1	30	Earaa	244	-831	0	0		0	0	0	0	0
266	1	137	5	-1	555	408	16.5	28	ABalpppaap	356	0	0	0		0	0	0	0	0
267	1	263	56	-1	414	197	13.0	26	MSpppaap	164	0	0	0		0	0	0	0	0
268	1	73	75	-1	544	259	9.2	28	ABaraaapaa	276	80	0	0		0	0	0	0	0
269	1	147	205	-1	518	373	7.8	27	ABalpaappp	253	551	0	0		0	0	0	0	0
270	1	220	213	-1	287	264	5.8	27	ABplpppppa	247	392	0	0		0	0	0	0	0
271	1	101	33	-1	217	367	15.3	29	ABplapapap	290	705	0	0		0	0	0	0	0
272	1	258	38	-1	413	118	9.5	29	ABprppaaaa	239	748	0	0		0	0	0	0	0
273	1	111	292	-1	457	388	23.5	28	ABplaaapaa	166	0	0	0		0	0	0	0	0
274	1	251	279	-1	484	253	22.8	30	ABarpaaapp	272	-28	0	0		0	0	0	0	0
275	1	130	18	-1	182	284	7.0	29	Cpappd	268	1	0	0		0	0	0	0	0
276	1	200	120	-1	316	249	15.0	31	Earpp	312	495	0	0		0	0	0	0	0
277	1	268	3	-1	604	224	13.9	28	ABalaaappr	174	0	0	0		0	0	0	0	0
278	1	315	337	-1	594	253	14.5	23	ABalappaaa	319	0	0	0		0	0	0	0	0
279	1	174	283	-1	248	262	6.7	26	Capppp	201	-44	0	0		0	0	0	0	0
280	1	3	322	-1	483	202	21.7	29	ABarpapapa	287	941	0	0		0	0	0	0	0
281	1	319	140	-1	266	243	5.4	26	ABplpppppp	262	35	0	0		0	0	0	0	0
282	1	158	221	-1	370	326	14.1	30	Ealpa	309	-50	0	0		0	0	0	0	0
283	1	179	303	-1	325	139	22.6	34	ABarpppap	325	62	0	0		0	0	0	0	0
284	1	303	177	-1	391	289	23.3	34	ABarpaappa	285	129	0	0		0	0	0	0	0
285	1	278	314	-1	293	130	9.7	28	ABprppappp	224	-1161	0	0		0	0	0	0	0
286	1	161	94	-1	377	355	4.8	26	ABplpapapa	-142	0	0	0		0	0	0	0	0
287	1	299	122	-1	288	164	4.1	28	ABprppppap	256	221	0	0		0	0	0	0	0
288	1	332	23	-1	419	155	22.4	31	ABarpapppa	246	445	0	0		0	0	0	0	0
289	1	335	308	-1	476	269	4.5	28	ABarapaaap	116	0	0	0		0	0	0	0	0
290	1	333	69	-1	473	322	7.4	27	ABalpappaa	252	-1429	0	0		0	0	0	0	0
291	1	323	289	-1	375	120	19.4	30	ABprapaaap	229	76	0	0		0	0	0	0	0
292	1	302	332	-1	216	134	10.6	27	ABprappppa	50	0	0	0		0	0	0	0	0
293	1	150	10	-1	369	382	23.3	31	ABplaaappp	305	-525	0	0		0	0	0	0	0
294	1	308	219	-1	299	411	16.4	29	ABplapaapp	102	0	0	0		0	0	0	0	0
295	1	24	286	-1	284	322	5.2	28	ABplppppap	-186	0	0	0		0	0	0	0	0
296	1	72	180	-1	490	439	15.8	29	ABalpppapp	37	0	0	0		0	0	0	0	0
297	1	209	41	-1	524	390	19.4	28	ABalapappp	257	0	0	0		0	0	0	0	0
298	1	224	191	-1	452	361	10.6	30	MSapaap	303	200	0	0		0	0	0	0	0
299	1	326	89	-1	570	200	15.6	27	ABalaapapa	-300	0	0	0		0	0	0	0	0
300	1	194	53	-1	399	108	16.8	30	ABpraapppa	-11	0	0	0		0	0	0	0	0
301	1	270	334	-1	561	171	14.1	26	ABalaapapp	195	-200	0	0		0	0	0	0	0
302	1	151	183	-1	298	220	5.7	28	ABprpapppp	246	-456	0	0		0	0	0	0	0
303	1	294	243	-1	215	296	5.2	25	ABplappppp	243	135	0	0		0	0	0	0	0
304	1	61	186	-1	327	291	14.6	31	Ealpp	306	93	0	0		0	0	0	0	0
305	1	83	285	-1	272	338	13.4	30	Cappaa	224	1030	0	0		0	0	0	0	0
306	1	36	327	-1	391	370	10.7	32	MSappap	305	39	0	0		0	0	0	0	0
307	1	136	181	-1	372	129	8.7	28	ABprppapaa	59	0	0	0		0	0	0	0	0
308	1	281	164	-1	230	291	10.1	28	Capppa	243	623	0	0		0	0	0	0	0
309	1	228	206	-1	280	165	8.2	28	ABprpppaap	242	80	0	0		0	0	0	0	0
310	1	127	331	-1	456	181	22.8	28	ABarpappaa	278	1312	0	0		0	0	0	0	0
311	1	33	193	-1	355	154	13.9	31	Dppa	270	-1160	0	0		0	0	0	0	0
312	1	66	270	-1	331	365	15.6	31	Dapa	314	-133	0	0		0	0	0	0	0
313	1	267	261	-1	415	198	22.6	30	ABarpappap	269	-73	0	0		0	0	0	0	0
314	1	255	155	-1	315	328	4.4	26	ABplppppaa	89	0	0	0		0	0	0	0	0
315	1	217	262	-1	421	418	14.5	29	ABplpaappa	408	0	0	0		0	0	0	0	0
316	1	164	202	-1	247	132	19.5	29	ABprapapaa	260	0	0	0		0	0	0	0	0
317	1	197	51	-1	563	370	12.8	27	ABalppaaap	268	-500	0	0		0	0	0	0	0
318	1	291	230	-1	213	287	23.4	35	Caaap	321	-1144	0	0		0	0	0	0	0
319	1	282	148	-1	372	294	17.7	33	Ealap	334	-471	0	0		0	0	0	0	0
320	1	322	109	-1	516	190	14.6	26	MSppapaa	-22	0	0	0		0	0	0	0	0
321	1	11	250	-1	304	238	22.6	40	Cpaaa	402	708	0	0		0	0	0	0	0
322	1	238	52	-1	445	224	22.7	30	ABarpapapp	302	-224	0	0		0	0	0	0	0
323	1	243	338	-1	547	254	12.3	28	ABaraappaa	301	0	0	0		0	0	0	0	0
324	1	52	184	-1	237	132	15.3	29	ABprapapap	257	216	0	0		0	0	0	0	0
325	1	293	288	-1	544	170	18.4	32	ABalaapppp	314	59	0	0		0	0	0	0	0
326	1	286	101	-1	318	401	7.6	28	ABplppapap	270	-934	0	0		0	0	0	0	0
327	1	135	112	-1	187	240	21.5	32	Cpaapp	307	589	0	0		0	0	0	0	0
328	1	26	281	-1	218	158	19.4	34	ABarppppp	344	613	0	0		0	0	0	0	0
329	1	292	272	-1	430	201	3.5	27	ABarappaap	261	-523	0	0		0	0	0	0	0
330	1	216	302	-1	381	240	13.5	30	Earpa	106	0	0	0		0	0	0	0	0
331	1	254	252	-1	374	144	23.3	34	ABarpppaa	331	198	0	0		0	0	0	0	0
332	1	92	294	-1	340	148	8.3	27	ABprppapap	423	0	0	0		0	0	0	0	0
333	1	152	298	-1	359	429	16.4	30	ABplaapppa	284	1143	0	0		0	0	0	0	0
334	1	177	237	-1	577	343	18.4	30	ABalapaapp	264	0	0	0		0	0	0	0	0
335	1	275	245	-1	581	315	20.4	29	ABalapaapa	361	0	0	0		0	0	0	0	0
336	1	240	116	-1	452	190	18.3	29	MSppappp	-73	0	0	0		0	0	0	0	0
337	1	244	329	-1	507	135	11.5	30	ABpraaaapa	153	0	0	0		0	0	0	0	0
338	1	274	210	-1	576	183	17.5	24	ABalaapppa	-59	0	0	0		0	0	0	0	0
339	0	337	-1	-1	510	219	25.3	31		263	2133	0	0		0	0	0	0	0
340	1	339	226	-1	571	203	7.7	30	ABalaapaap	561	0	0	0		0	0	0	0	0
