# Supplementary material for: The AP-2 Transcription Factor APTF-2 Is Required for Neuroblast and Epidermal Morphogenesis in Caenorhabditis elegans Embryogenesis
Source: PLoS Genet. 2016 May 13;12(5):e1006048. doi: 10.1371/journal.pgen.1006048 (PMC4866721; doi:10.1371/journal.pgen.1006048)
Supplement: S3 Text — (ZIP) [file pgen.1006048.s031.zip › nuclei/t154-nuclei]

1	1	174	186	-1	259	170	5.3	29	ABprpppapa	-180	0	0	0		0	0	0	0	0
2	1	23	39	-1	557	296	7.1	26	ABaraaaaaa	-56	0	0	0		0	0	0	0	0
3	1	277	66	-1	604	233	14.3	28	ABalaaappr	-123	0	0	0		0	0	0	0	0
4	1	160	95	-1	423	173	7.1	27	ABprpapaaa	419	0	0	0		0	0	0	0	0
5	1	266	142	-1	549	413	16.8	28	ABalpppaap	98	0	0	0		0	0	0	0	0
6	1	96	32	-1	400	440	12.7	30	ABplpaappp	264	945	0	0		0	0	0	0	0
7	1	109	140	-1	585	285	14.0	29	MSaaaaaa	162	0	0	0		0	0	0	0	0
8	1	81	48	-1	452	171	11.9	30	MSppaap	267	-146	0	0		0	0	0	0	0
9	1	126	151	-1	450	248	5.1	27	ABarapapap	123	0	0	0		0	0	0	0	0
10	1	293	88	-1	373	384	23.3	32	ABplaaappp	310	-140	0	0		0	0	0	0	0
11	1	138	130	-1	450	434	13.3	29	ABplpaapap	466	0	0	0		0	0	0	0	0
12	1	57	42	-1	209	369	11.0	26	ABplappapp	381	0	0	0		0	0	0	0	0
13	1	212	310	-1	440	153	3.6	29	ABarappapa	292	477	0	0		0	0	0	0	0
14	1	116	68	-1	392	171	10.5	32	MSpppap	278	-59	0	0		0	0	0	0	0
15	1	165	219	-1	493	398	22.2	30	ABplaapaap	305	5	0	0		0	0	0	0	0
16	1	145	144	-1	484	431	19.8	29	ABplaapapa	74	0	0	0		0	0	0	0	0
17	1	211	238	-1	294	122	13.3	29	ABprappaap	259	-1084	0	0		0	0	0	0	0
18	1	275	34	-1	180	279	7.1	29	Cpappd	296	-126	0	0		0	0	0	0	0
19	1	26	116	-1	542	325	7.6	27	ABalpaaaaa	148	0	0	0		0	0	0	0	0
20	1	142	37	-1	540	290	22.0	27	ABarpaaaaa	240	57	0	0		0	0	0	0	0
21	0	-1	-1	-1	358	433	13.4	24		207	96	0	0		0	0	0	0	0
22	1	205	248	-1	378	191	22.6	31	ABarpapppp	304	-1319	0	0		0	0	0	0	0
23	1	288	229	-1	419	156	22.6	31	ABarpapppa	302	113	0	0		0	0	0	0	0
24	1	200	50	-1	354	399	8.3	28	ABplppapaa	272	139	0	0		0	0	0	0	0
25	1	218	72	-1	374	230	8.9	28	MSpapapp	89	0	0	0		0	0	0	0	0
26	1	222	46	-1	600	258	17.2	28	ABalappapa	274	-117	0	0		0	0	0	0	0
27	1	239	203	-1	182	303	15.4	33	Caapp	61	0	0	0		0	0	0	0	0
28	1	215	78	-1	562	363	9.6	27	ABalaaaarr	-306	0	0	0		0	0	0	0	0
29	1	8	164	-1	253	148	9.6	29	ABprapppa	256	463	0	0		0	0	0	0	0
30	1	210	275	-1	450	226	12.8	31	ABaraapppp	179	0	0	0		0	0	0	0	0
31	1	52	52	-1	557	252	7.2	28	ABaraaaaap	181	0	0	0		0	0	0	0	0
32	1	22	150	-1	388	168	7.4	30	ABprpapaap	269	-200	0	0		0	0	0	0	0
33	1	271	75	-1	217	365	14.8	29	ABplapapap	256	403	0	0		0	0	0	0	0
34	1	131	276	-1	531	146	10.6	31	ABpraaaaap	402	0	0	0		0	0	0	0	0
35	1	67	92	-1	550	373	18.8	29	ABalapappa	282	-159	0	0		0	0	0	0	0
36	1	199	301	-1	406	292	13.3	29	MSaapaap	297	792	0	0		0	0	0	0	0
37	1	153	57	-1	272	213	7.5	29	ABprpppppa	252	-694	0	0		0	0	0	0	0
38	1	272	306	-1	416	121	9.5	30	ABprppaaaa	245	136	0	0		0	0	0	0	0
39	1	75	63	-1	412	220	6.5	31	ABarapappp	30	0	0	0		0	0	0	0	0
40	1	232	59	-1	475	104	12.5	28	ABprpaaapa	44	0	0	0		0	0	0	0	0
41	1	297	123	-1	519	387	19.4	27	ABalapappp	237	0	0	0		0	0	0	0	0
42	1	45	191	-1	558	250	15.0	29	MSpaaaaa	294	-371	0	0		0	0	0	0	0
43	1	181	209	-1	511	350	21.9	28	ABplaaaaap	264	149	0	0		0	0	0	0	0
44	1	158	53	-1	486	252	15.5	27	MSpaapaa	245	-999	0	0		0	0	0	0	0
45	1	28	125	-1	479	317	19.3	30	MSaaaapp	101	0	0	0		0	0	0	0	0
46	1	125	44	-1	400	132	20.4	28	ABprapaaaa	248	-1066	0	0		0	0	0	0	0
47	1	244	105	-1	590	276	8.6	28	ABalaaaala	173	0	0	0		0	0	0	0	0
48	1	5	303	-1	503	316	9.7	30	ABalpaapap	304	1163	0	0		0	0	0	0	0
49	1	226	188	-1	605	327	14.9	25	ABalapaaaa	247	-17	0	0		0	0	0	0	0
50	1	6	214	-1	424	284	6.4	30	ABalpapppp	368	0	0	0		0	0	0	0	0
51	1	317	226	-1	556	375	13.0	25	ABalppaaap	258	-696	0	0		0	0	0	0	0
52	1	322	220	-1	445	224	23.1	31	ABarpapapp	238	157	0	0		0	0	0	0	0
53	1	300	3	-1	402	107	16.5	30	ABpraapppa	-55	0	0	0		0	0	0	0	0
54	1	83	110	-1	490	261	19.5	29	MSpaaapa	224	0	0	0		0	0	0	0	0
55	1	114	71	-1	349	304	22.7	31	ABarpaappp	294	-81	0	0		0	0	0	0	0
56	1	267	93	-1	412	199	13.2	26	MSpppaap	219	834	0	0		0	0	0	0	0
57	1	98	320	-1	508	284	22.8	29	ABarpaaapa	237	137	0	0		0	0	0	0	0
58	1	162	312	-1	409	354	19.3	29	MSapappp	271	560	0	0		0	0	0	0	0
59	1	123	337	-1	599	360	13.8	25	ABalapapaa	197	89	0	0		0	0	0	0	0
60	1	21	263	-1	279	402	12.6	29	ABplappaaa	242	167	0	0		0	0	0	0	0
61	1	56	126	-1	458	417	10.4	28	ABplpaaapa	241	200	0	0		0	0	0	0	0
62	1	148	90	-1	566	403	14.2	28	ABalpppaaa	388	0	0	0		0	0	0	0	0
63	1	140	329	-1	480	400	13.2	28	ABplpaapaa	108	0	0	0		0	0	0	0	0
64	1	69	19	-1	537	252	23.6	30	ABarpapaaa	250	45	0	0		0	0	0	0	0
65	1	219	169	-1	587	322	9.0	29	ABalaaaarl	233	-210	0	0		0	0	0	0	0
66	1	150	127	-1	439	451	16.3	26	ABplaappaa	230	338	0	0		0	0	0	0	0
67	1	29	38	-1	496	149	16.0	29	ABpraaappa	81	0	0	0		0	0	0	0	0
68	1	188	30	-1	449	136	15.4	28	ABprpaappa	278	1057	0	0		0	0	0	0	0
69	1	290	232	-1	472	322	7.2	28	ABalpappaa	237	-169	0	0		0	0	0	0	0
70	1	62	231	-1	442	129	20.6	31	ABpraappap	-161	0	0	0		0	0	0	0	0
71	1	104	111	-1	479	121	20.9	28	ABpraappaa	104	0	0	0		0	0	0	0	0
72	1	135	18	-1	428	426	10.5	29	ABplpaaapp	273	-1037	0	0		0	0	0	0	0
73	1	183	255	-1	447	359	17.0	26	MSapappa	269	-49	0	0		0	0	0	0	0
74	1	59	282	-1	548	350	22.6	29	ABplaaaaaa	290	734	0	0		0	0	0	0	0
75	1	268	271	-1	545	260	9.7	28	ABaraaapaa	365	0	0	0		0	0	0	0	0
76	1	7	27	-1	365	105	14.4	29	ABpraapppp	266	-552	0	0		0	0	0	0	0
77	1	63	228	-1	424	414	17.3	33	ABalpppppp	327	231	0	0		0	0	0	0	0
78	1	149	244	-1	511	417	13.8	27	ABalpppapa	273	-1475	0	0		0	0	0	0	0
79	1	203	285	296	252	207	13.8	36	Eprp	320	-150	0	0		0	0	0	0	0
80	0	41	-1	-1	517	399	10.8	24		196	87	0	0		0	0	0	0	0
81	1	262	156	-1	487	351	5.6	27	ABalpapaap	226	0	0	0		0	0	0	0	0
82	1	166	135	-1	344	371	5.6	26	ABplppaapa	263	1590	0	0		0	0	0	0	0
83	1	49	85	-1	257	361	6.7	28	ABplppappp	247	575	0	0		0	0	0	0	0
84	1	17	167	-1	511	245	9.7	29	ABaraaapap	-166	0	0	0		0	0	0	0	0
85	1	185	74	-1	358	306	6.6	30	MSaappa	271	1011	0	0		0	0	0	0	0
86	1	136	264	-1	431	368	5.3	27	ABalpapapp	250	1131	0	0		0	0	0	0	0
87	1	225	166	-1	234	379	17.7	31	ABplapapaa	313	128	0	0		0	0	0	0	0
88	1	32	23	-1	258	382	10.3	28	ABplappaap	166	0	0	0		0	0	0	0	0
89	1	299	-1	-1	564	205	15.9	27	ABalaapapa	-2	0	0	0		0	0	0	0	0
90	1	124	7	-1	450	289	15.7	30	MSaaapp	289	208	0	0		0	0	0	0	0
91	1	66	62	-1	575	200	11.3	29	ABalaappa	34	0	0	0		0	0	0	0	0
92	1	243	317	-1	329	164	16.4	35	Dppp	358	-804	0	0		0	0	0	0	0
93	1	240	70	-1	241	351	10.1	25	ABplapppaa	225	1012	0	0		0	0	0	0	0
94	1	286	223	-1	379	348	4.8	27	ABplpapapa	534	0	0	0		0	0	0	0	0
95	1	35	250	-1	514	241	17.5	30	MSpaaaap	300	-50	0	0		0	0	0	0	0
96	1	10	198	-1	208	144	13.2	29	ABprapappa	271	1308	0	0		0	0	0	0	0
97	1	220	148	-1	546	154	14.4	30	ABpraaapaa	110	0	0	0		0	0	0	0	0
98	1	4	120	-1	500	406	17.6	29	ABalppppap	207	0	0	0		0	0	0	0	0
99	1	86	89	-1	497	302	14.5	31	ABaraapapa	310	-729	0	0		0	0	0	0	0
100	1	172	288	-1	384	419	9.5	28	ABplppaaaa	268	-154	0	0		0	0	0	0	0
101	1	326	206	-1	323	399	7.3	28	ABplppapap	-295	0	0	0		0	0	0	0	0
102	1	134	182	-1	408	137	5.2	28	ABarappapp	56	0	0	0		0	0	0	0	0
103	1	139	132	-1	429	397	4.5	30	ABalppappp	249	334	0	0		0	0	0	0	0
104	1	110	6	-1	429	395	22.5	29	ABplaaapap	220	-834	0	0		0	0	0	0	0
105	1	224	195	-1	482	397	9.8	26	ABplpaaaaa	166	0	0	0		0	0	0	0	0
106	1	251	237	-1	261	339	5.0	29	ABplpppaap	281	0	0	0		0	0	0	0	0
107	1	54	297	-1	423	415	7.5	29	ABplpaaaap	129	0	0	0		0	0	0	0	0
108	1	133	204	-1	290	388	7.6	27	ABplppappa	-34	0	0	0		0	0	0	0	0
109	1	320	65	-1	514	190	14.4	27	MSppapaa	228	-339	0	0		0	0	0	0	0
110	1	91	340	-1	482	361	3.2	30	ABalppapaa	307	33	0	0		0	0	0	0	0
111	1	186	1	-1	367	251	18.7	33	Earap	328	1172	0	0		0	0	0	0	0
112	1	327	83	-1	188	240	21.5	32	Cpaapp	321	-122	0	0		0	0	0	0	0
113	1	105	179	-1	403	364	6.9	26	ABplpapaaa	256	210	0	0		0	0	0	0	0
114	1	33	141	-1	552	290	17.5	32	MSaaaaap	322	-136	0	0		0	0	0	0	0
115	1	191	138	-1	299	181	11.0	36	MSpappp	355	359	0	0		0	0	0	0	0
116	1	336	8	-1	451	190	18.4	29	MSppappp	235	555	0	0		0	0	0	0	0
117	1	175	200	-1	524	132	13.7	28	ABpraaapap	238	-803	0	0		0	0	0	0	0
118	1	31	131	-1	574	218	22.6	32	ABpraapaaa	288	523	0	0		0	0	0	0	0
119	1	113	145	-1	370	179	5.3	27	ABprpapapa	259	269	0	0		0	0	0	0	0
120	1	276	294	-1	320	242	15.3	33	Earpp	304	140	0	0		0	0	0	0	0
121	1	228	253	-1	606	264	12.0	26	ABalaaapal	232	-130	0	0		0	0	0	0	0
122	1	287	235	-1	291	157	4.0	28	ABprppppap	274	574	0	0		0	0	0	0	0
123	1	2	31	-1	454	95	16.0	30	ABprpaapap	241	282	0	0		0	0	0	0	0
124	1	253	73	-1	527	384	22.7	31	ABplaapaaa	-11	0	0	0		0	0	0	0	0
125	1	157	152	-1	320	362	4.2	28	ABplppaapp	-184	0	0	0		0	0	0	0	0
126	1	176	242	-1	313	172	5.9	26	ABprppppaa	216	745	0	0		0	0	0	0	0
127	1	12	35	-1	184	297	19.4	34	Caapa	320	708	0	0		0	0	0	0	0
128	1	248	298	-1	489	225	8.4	30	ABarapaapp	265	-203	0	0		0	0	0	0	0
129	1	3	174	-1	335	151	4.6	25	ABprppaapp	251	138	0	0		0	0	0	0	0
130	1	250	56	-1	229	222	5.2	31	Cpppp	264	117	0	0		0	0	0	0	0
131	1	184	155	-1	302	322	10.3	33	Capaa	335	-420	0	0		0	0	0	0	0
132	1	77	225	-1	186	343	12.4	29	ABplapappa	171	0	0	0		0	0	0	0	0
133	1	187	326	-1	512	173	6.8	27	ABarapppaa	-1	0	0	0		0	0	0	0	0
134	0	37	-1	-1	406	217	16.8	27		231	441	0	0		0	0	0	0	0
135	1	14	201	-1	327	420	13.9	29	ABplaapppp	285	178	0	0		0	0	0	0	0
136	1	48	278	-1	539	289	14.4	26	ABaraaaapp	178	0	0	0		0	0	0	0	0
137	0	339	-1	-1	497	210	27.0	32		222	1963	0	0		0	0	0	0	0
138	1	92	119	-1	477	342	22.9	29	ABplaaaapa	257	117	0	0		0	0	0	0	0
139	1	90	172	-1	582	238	8.3	27	ABalaaaalp	479	0	0	0		0	0	0	0	0
140	1	281	215	-1	263	240	5.6	26	ABplpppppp	222	421	0	0		0	0	0	0	0
141	1	95	180	-1	562	263	20.9	31	ABalapppap	238	-500	0	0		0	0	0	0	0
142	1	261	342	-1	188	322	6.5	26	ABplappppa	258	1667	0	0		0	0	0	0	0
143	1	112	259	-1	406	244	11.3	30	MSpapaap	177	0	0	0		0	0	0	0	0
144	1	50	279	-1	324	112	12.5	28	ABprappaaa	265	521	0	0		0	0	0	0	0
145	1	189	17	-1	472	284	7.0	28	ABalpapppa	231	250	0	0		0	0	0	0	0
146	1	70	277	-1	593	283	20.3	31	ABalappapp	277	698	0	0		0	0	0	0	0
147	1	264	269	-1	320	269	19.0	33	Eplaa	330	157	0	0		0	0	0	0	0
148	1	319	79	-1	369	297	17.7	32	Ealap	187	0	0	0		0	0	0	0	0
149	1	73	43	-1	532	287	11.1	26	ABaraapaaa	36	0	0	0		0	0	0	0	0
150	1	19	101	-1	487	155	9.5	30	ABprpaaaaa	274	0	0	0		0	0	0	0	0
151	1	119	266	-1	423	159	16.4	29	MSppppa	180	0	0	0		0	0	0	0	0
152	1	194	292	-1	537	411	11.6	29	ABalppaapp	238	-523	0	0		0	0	0	0	0
153	1	130	163	-1	332	362	12.5	32	Daap	314	195	0	0		0	0	0	0	0
154	1	164	280	-1	543	349	5.8	28	ABalpaappa	377	0	0	0		0	0	0	0	0
155	1	314	265	-1	315	327	4.5	27	ABplppppaa	251	420	0	0		0	0	0	0	0
156	1	170	28	-1	517	245	13.6	28	ABaraappap	-131	0	0	0		0	0	0	0	0
157	1	245	149	-1	334	342	8.3	33	MSaappp	-111	0	0	0		0	0	0	0	0
158	1	64	262	-1	516	288	18.6	30	MSaaaapa	78	0	0	0		0	0	0	0	0
159	1	249	25	-1	540	228	5.4	29	ABaraaappa	250	-165	0	0		0	0	0	0	0
160	1	197	236	-1	437	323	6.9	31	ABalpappap	56	0	0	0		0	0	0	0	0
161	1	117	106	-1	341	354	22.6	32	ABarppaaa	296	-221	0	0		0	0	0	0	0
162	1	51	187	-1	563	331	13.2	26	MSapaaaa	259	39	0	0		0	0	0	0	0
163	1	18	51	-1	376	290	9.5	29	MSaapapp	149	0	0	0		0	0	0	0	0
164	1	308	21	-1	229	290	9.8	28	Capppa	287	0	0	0		0	0	0	0	0
165	1	30	54	-1	395	250	7.6	26	MSpapapa	236	259	0	0		0	0	0	0	0
166	1	227	61	-1	505	113	15.8	30	ABprpaapaa	292	0	0	0		0	0	0	0	0
167	1	132	121	-1	379	382	13.8	30	Daaa	306	276	0	0		0	0	0	0	0
168	1	202	55	-1	358	231	4.2	29	ABprpappap	150	0	0	0		0	0	0	0	0
169	1	46	272	-1	573	279	11.1	25	ABaraaaapa	224	498	0	0		0	0	0	0	0
170	1	168	161	-1	470	408	16.3	28	ABalpppppa	107	0	0	0		0	0	0	0	0
171	1	230	202	-1	530	353	14.0	26	MSapaaap	239	724	0	0		0	0	0	0	0
172	1	201	258	-1	214	170	10.2	27	ABprapappp	265	-698	0	0		0	0	0	0	0
173	1	216	91	-1	296	125	6.4	30	ABprpppaaa	250	304	0	0		0	0	0	0	0
174	1	198	234	-1	346	191	4.0	28	ABprpapapp	217	723	0	0		0	0	0	0	0
175	1	234	304	-1	400	317	4.3	30	ABplpappaa	272	443	0	0		0	0	0	0	0
176	1	61	314	-1	292	364	5.3	27	ABplpppaaa	71	0	0	0		0	0	0	0	0
177	1	284	100	-1	389	291	23.4	31	ABarpaappa	301	106	0	0		0	0	0	0	0
178	1	206	115	-1	551	309	10.7	27	ABalpaapaa	105	0	0	0		0	0	0	0	0
179	1	252	14	-1	583	379	11.9	24	ABalppaaaa	43	0	0	0		0	0	0	0	0
180	1	296	102	-1	487	442	15.7	29	ABalpppapp	342	0	0	0		0	0	0	0	0
181	1	307	177	-1	374	130	8.7	28	ABprppapaa	243	349	0	0		0	0	0	0	0
182	1	20	293	-1	592	219	17.5	29	ABalaaappl	262	738	0	0		0	0	0	0	0
183	1	302	20	-1	300	219	5.8	27	ABprpapppp	234	-142	0	0		0	0	0	0	0
184	1	324	199	-1	241	133	15.2	28	ABprapapap	56	0	0	0		0	0	0	0	0
185	1	137	108	-1	523	347	9.2	26	ABalpaaapa	228	720	0	0		0	0	0	0	0
186	1	304	114	-1	325	291	14.7	32	Ealpp	316	134	0	0		0	0	0	0	0
187	1	167	81	-1	490	279	11.5	29	ABaraapaap	165	0	0	0		0	0	0	0	0
188	1	111	178	-1	392	340	9.4	31	MSappaa	293	626	0	0		0	0	0	0	0
189	1	55	107	-1	341	220	7.7	32	MSpappa	412	0	0	0		0	0	0	0	0
190	1	161	103	-1	438	344	21.8	28	ABplaaaapp	285	-1455	0	0		0	0	0	0	0
191	1	298	36	207	448	360	10.4	31	MSapaap	167	0	0	0		0	0	0	0	0
192	1	178	112	-1	504	191	10.7	27	MSppaaap	198	-651	0	0		0	0	0	0	0
193	1	311	267	-1	354	153	13.8	31	Dppa	279	-531	0	0		0	0	0	0	0
194	1	193	118	-1	163	274	10.4	31	Cpapaa	285	-98	0	0		0	0	0	0	0
195	1	128	246	-1	495	168	20.4	30	ABpraapapp	260	994	0	0		0	0	0	0	0
196	1	144	117	-1	511	207	5.5	27	ABaraaappp	233	30	0	0		0	0	0	0	0
197	1	9	160	-1	375	355	17.1	32	MSapppp	306	-13	0	0		0	0	0	0	0
198	1	190	77	-1	204	343	18.7	33	ABarppapp	-220	0	0	0		0	0	0	0	0
199	1	256	222	-1	284	123	18.7	29	ABprappapa	464	0	0	0		0	0	0	0	0
200	1	100	49	-1	520	148	19.4	30	ABpraapapa	-117	0	0	0		0	0	0	0	0
201	1	231	80	-1	538	205	11.7	27	MSppaaaa	223	551	0	0		0	0	0	0	0
202	1	316	175	-1	246	130	19.3	29	ABprapapaa	245	-460	0	0		0	0	0	0	0
203	1	223	171	-1	424	292	22.7	29	ABarpaapap	290	431	0	0		0	0	0	0	0
204	1	129	210	-1	338	294	3.6	28	ABplpapppa	260	665	0	0		0	0	0	0	0
205	1	269	213	-1	519	378	7.1	28	ABalpaappp	337	0	0	0		0	0	0	0	0
206	1	309	113	-1	282	163	8.3	28	ABprpppaap	414	0	0	0		0	0	0	0	0
207	1	171	218	-1	477	224	5.7	28	ABarapapaa	427	0	0	0		0	0	0	0	0
208	1	60	99	-1	474	164	6.1	30	ABarappppa	90	0	0	0		0	0	0	0	0
209	1	209	270	-1	254	367	21.4	35	ABarppapa	346	-74	0	0		0	0	0	0	0
210	1	338	332	-1	572	189	18.2	27	ABalaapppa	269	0	0	0		0	0	0	0	0
211	1	195	193	-1	270	123	14.6	30	ABprappapp	241	781	0	0		0	0	0	0	0
212	1	208	154	-1	271	296	8.6	33	Capap	328	301	0	0		0	0	0	0	0
213	1	270	124	-1	292	262	5.7	27	ABplpppppa	82	0	0	0		0	0	0	0	0
214	1	36	162	-1	596	334	11.8	29	ABalaaapar	-549	0	0	0		0	0	0	0	0
215	1	154	247	-1	447	147	7.2	29	ABarappppp	202	0	0	0		0	0	0	0	0
216	1	47	208	-1	310	273	4.1	30	ABplpapppp	242	-209	0	0		0	0	0	0	0
217	1	121	257	-1	459	119	9.2	31	ABprpaaaap	630	0	0	0		0	0	0	0	0
218	1	94	197	-1	552	220	21.2	28	ABalappppa	268	1295	0	0		0	0	0	0	0
219	1	294	251	-1	296	413	16.5	29	ABplapaapp	255	60	0	0		0	0	0	0	0
220	1	127	230	-1	366	150	4.6	26	ABprppaapa	-49	0	0	0		0	0	0	0	0
221	1	282	190	-1	365	324	14.1	30	Ealpa	275	112	0	0		0	0	0	0	0
222	1	169	146	-1	379	382	6.6	26	ABplpapaap	234	0	0	0		0	0	0	0	0
223	1	74	339	-1	201	253	4.7	27	Cpappv	269	-442	0	0		0	0	0	0	0
224	1	38	10	-1	439	252	9.5	29	MSpapaaa	250	167	0	0		0	0	0	0	0
225	1	254	41	-1	218	324	7.4	28	ABplapppap	128	0	0	0		0	0	0	0	0
226	1	340	173	-1	575	201	8.8	31	ABalaapaap	382	0	0	0		0	0	0	0	0
227	1	101	261	-1	255	299	4.7	30	ABplpppapa	276	-991	0	0		0	0	0	0	0
228	1	107	241	-1	266	206	4.6	28	ABprpppppp	255	180	0	0		0	0	0	0	0
229	1	213	287	-1	394	209	3.6	30	ABprpappaa	121	0	0	0		0	0	0	0	0
230	1	318	323	-1	209	289	23.3	35	Caaap	334	121	0	0		0	0	0	0	0
231	1	108	82	-1	470	335	16.2	29	MSaaapap	292	-225	0	0		0	0	0	0	0
232	1	16	96	-1	475	396	5.8	28	ABalppappa	259	349	0	0		0	0	0	0	0
233	1	265	133	-1	420	254	17.0	30	Earaa	101	0	0	0		0	0	0	0	0
234	1	258	260	-1	464	251	18.1	31	MSpaaapp	495	0	0	0		0	0	0	0	0
235	1	68	60	-1	422	378	13.9	32	MSapppa	-9	0	0	0		0	0	0	0	0
236	1	102	87	-1	278	157	22.6	37	ABarppppa	371	147	0	0		0	0	0	0	0
237	1	334	330	-1	573	350	18.3	31	ABalapaapp	255	265	0	0		0	0	0	0	0
238	1	146	165	-1	509	239	5.2	26	ABarapaaaa	52	0	0	0		0	0	0	0	0
239	1	257	84	-1	494	357	10.7	26	ABalpaaapp	239	895	0	0		0	0	0	0	0
240	1	89	29	-1	404	294	9.6	27	MSaapapa	257	784	0	0		0	0	0	0	0
241	1	122	16	-1	264	296	22.4	36	Caaaa	353	685	0	0		0	0	0	0	0
242	1	71	104	-1	397	184	18.5	32	MSppppp	303	-41	0	0		0	0	0	0	0
243	1	303	295	-1	218	292	5.3	26	ABplappppp	251	1048	0	0		0	0	0	0	0
244	1	255	183	-1	189	205	17.7	34	Cppaa	328	174	0	0		0	0	0	0	0
245	1	335	122	-1	576	325	20.4	29	ABalapaapa	289	-136	0	0		0	0	0	0	0
246	1	84	290	-1	427	112	14.2	30	ABprpaappp	258	501	0	0		0	0	0	0	0
247	1	115	286	-1	465	294	23.3	30	ABarpaapaa	277	503	0	0		0	0	0	0	0
248	0	236	-1	-1	384	280	3.8	23		203	746	0	0		0	0	0	0	0
249	1	85	24	-1	456	353	6.2	27	ABalpapapa	241	542	0	0		0	0	0	0	0
250	1	321	252	-1	301	240	23.0	42	Cpaaa	424	771	0	0		0	0	0	0	0
251	1	97	268	-1	294	332	16.5	34	Dapp	318	-46	0	0		0	0	0	0	0
252	1	331	67	-1	376	141	23.0	34	ABarpppaa	318	139	0	0		0	0	0	0	0
253	1	204	26	-1	492	177	3.7	28	ABarapppap	268	1105	0	0		0	0	0	0	0
254	1	99	192	-1	534	171	22.4	34	ABpraapaap	309	247	0	0		0	0	0	0	0
255	1	207	322	-1	346	391	19.5	29	ABplapaaap	280	194	0	0		0	0	0	0	0
256	1	58	313	-1	510	225	22.8	29	ABarpapaap	293	1758	0	0		0	0	0	0	0
257	1	88	196	-1	475	178	14.2	26	MSppapap	242	302	0	0		0	0	0	0	0
258	1	76	9	-1	478	232	11.7	30	ABaraapppa	-149	0	0	0		0	0	0	0	0
259	1	79	189	-1	495	312	4.4	28	ABalpapaaa	227	777	0	0		0	0	0	0	0
260	1	65	13	-1	520	322	5.8	27	ABalpaaaap	125	0	0	0		0	0	0	0	0
261	1	313	15	-1	417	197	22.5	30	ABarpappap	223	1172	0	0		0	0	0	0	0
262	1	315	176	-1	419	418	14.5	29	ABplpaappa	265	146	0	0		0	0	0	0	0
263	1	24	40	-1	592	317	18.1	29	ABalapaaap	5	0	0	0		0	0	0	0	0
264	1	87	97	-1	392	426	19.1	31	ABplaappap	314	291	0	0		0	0	0	0	0
265	1	42	109	-1	167	249	17.4	32	Cpapap	317	-1102	0	0		0	0	0	0	0
266	1	151	184	-1	171	207	13.2	33	Cppap	277	0	0	0		0	0	0	0	0
267	1	182	291	-1	353	103	19.6	28	ABprapaapa	266	-97	0	0		0	0	0	0	0
268	1	156	128	-1	280	265	16.6	34	Eplap	322	151	0	0		0	0	0	0	0
269	1	103	69	-1	529	384	15.4	28	ABalppppaa	151	0	0	0		0	0	0	0	0
270	1	312	12	-1	326	366	16.0	31	Dapa	299	579	0	0		0	0	0	0	0
271	1	39	98	-1	178	211	8.6	35	Cpppa	323	145	0	0		0	0	0	0	0
272	1	329	316	-1	431	200	3.6	27	ABarappaap	219	-1133	0	0		0	0	0	0	0
273	1	147	283	-1	548	169	11.2	27	ABpraaaaaa	242	385	0	0		0	0	0	0	0
274	1	263	159	-1	577	359	15.7	30	ABalapapap	269	23	0	0		0	0	0	0	0
275	1	217	11	-1	232	207	22.7	34	Cpaapa	330	-69	0	0		0	0	0	0	0
276	1	246	300	-1	298	381	21.6	32	ABarppaap	304	132	0	0		0	0	0	0	0
277	1	27	2	-1	436	304	10.7	29	MSaapaaa	294	1071	0	0		0	0	0	0	0
278	1	25	139	-1	455	217	7.7	30	ABarapappa	-126	0	0	0		0	0	0	0	0
279	1	274	147	-1	484	257	22.5	30	ABarpaaapp	269	-999	0	0		0	0	0	0	0
280	1	118	245	-1	375	388	19.9	28	ABplapaaaa	272	-506	0	0		0	0	0	0	0
281	1	328	157	-1	221	160	19.6	35	ABarppppp	324	255	0	0		0	0	0	0	0
282	1	177	143	-1	467	215	15.7	30	MSpaapap	281	-112	0	0		0	0	0	0	0
283	1	279	33	-1	252	260	6.9	26	Capppp	267	0	0	0		0	0	0	0	0
284	1	155	76	-1	461	308	12.8	29	ABaraapapp	163	0	0	0		0	0	0	0	0
285	1	305	239	-1	271	337	13.4	30	Cappaa	278	-187	0	0		0	0	0	0	0
286	1	295	325	-1	286	318	5.1	28	ABplppppap	243	177	0	0		0	0	0	0	0
287	1	82	224	-1	436	337	3.4	30	ABalppapap	304	399	0	0		0	0	0	0	0
288	1	325	307	-1	544	171	18.0	33	ABalaapppp	290	686	0	0		0	0	0	0	0
289	1	291	217	-1	376	121	18.9	30	ABprapaaap	230	705	0	0		0	0	0	0	0
290	1	221	-1	-1	399	111	11.3	24	ABprppaaap	202	0	0	0		0	0	0	0	0
291	1	229	249	-1	592	228	11.0	25	ABalaapaaa	247	306	0	0		0	0	0	0	0
292	1	273	309	-1	456	392	23.4	28	ABplaaapaa	166	0	0	0		0	0	0	0	0
293	1	34	181	-1	528	222	8.6	27	ABarapaapa	244	-643	0	0		0	0	0	0	0
294	1	332	305	-1	342	146	8.4	27	ABprppapap	252	106	0	0		0	0	0	0	0
295	1	192	47	-1	333	104	16.5	30	ABprapaapp	287	377	0	0		0	0	0	0	0
296	1	180	168	-1	409	374	23.2	30	ABplaaappa	70	0	0	0		0	0	0	0	0
297	1	152	129	-1	179	328	9.5	30	ABplapappp	270	424	0	0		0	0	0	0	0
298	1	333	153	-1	359	428	16.6	30	ABplaapppa	102	0	0	0		0	0	0	0	0
299	1	13	274	-1	584	243	19.1	28	ABalapppaa	259	-628	0	0		0	0	0	0	0
300	1	259	58	-1	321	411	19.4	29	ABplapaapa	262	151	0	0		0	0	0	0	0
301	1	53	311	-1	354	325	3.8	28	ABplpapapp	247	-191	0	0		0	0	0	0	0
302	1	330	221	-1	380	244	13.7	30	Earpa	286	0	0	0		0	0	0	0	0
303	1	283	315	-1	328	141	22.6	35	ABarpppap	417	0	0	0		0	0	0	0	0
304	1	141	216	-1	496	195	17.5	27	MSppappa	-41	0	0	0		0	0	0	0	0
305	1	247	254	-1	512	316	17.1	28	MSaaapaa	283	-192	0	0		0	0	0	0	0
306	1	173	233	-1	498	368	14.3	25	MSapapaa	483	0	0	0		0	0	0	0	0
307	1	80	4	-1	291	208	15.9	32	Eprap	313	-129	0	0		0	0	0	0	0
308	1	289	86	-1	482	269	4.5	28	ABarapaaap	-61	0	0	0		0	0	0	0	0
309	1	214	211	-1	482	135	13.5	27	ABpraaaapp	226	-152	0	0		0	0	0	0	0
310	1	233	136	-1	234	312	11.4	29	Cappap	255	69	0	0		0	0	0	0	0
311	1	11	243	-1	247	391	14.0	29	ABplappapa	267	153	0	0		0	0	0	0	0
312	1	179	205	-1	515	311	22.9	27	ABarpaaaap	238	461	0	0		0	0	0	0	0
313	1	40	273	-1	254	267	14.3	33	Eplpa	328	-1083	0	0		0	0	0	0	0
314	1	285	284	-1	292	127	9.6	27	ABprppappp	250	94	0	0		0	0	0	0	0
315	1	238	331	-1	609	296	15.8	27	ABalappaap	229	-537	0	0		0	0	0	0	0
316	1	93	299	-1	527	199	21.6	28	ABalappppp	140	0	0	0		0	0	0	0	0
317	1	120	338	-1	443	128	11.5	23	ABprpaaapp	150	313	0	0		0	0	0	0	0
318	1	72	158	-1	346	200	19.1	33	Epraa	279	729	0	0		0	0	0	0	0
319	1	242	328	-1	463	207	3.9	27	ABarappaaa	278	206	0	0		0	0	0	0	0
320	1	15	212	-1	325	122	8.4	28	ABprppappa	140	0	0	0		0	0	0	0	0
321	1	44	134	-1	354	186	11.8	28	Dpap	270	-574	0	0		0	0	0	0	0
322	1	280	194	-1	484	205	21.9	28	ABarpapapa	259	466	0	0		0	0	0	0	0
323	1	196	319	-1	446	196	9.6	25	MSpppaaa	227	-474	0	0		0	0	0	0	0
324	1	1	281	-1	229	167	6.4	27	ABprappppp	184	0	0	0		0	0	0	0	0
325	1	43	227	-1	458	370	14.2	27	MSapapap	248	-357	0	0		0	0	0	0	0
326	1	241	302	-1	219	238	11.0	31	Eplpp	293	371	0	0		0	0	0	0	0
327	1	306	185	-1	388	368	10.6	32	MSappap	336	0	0	0		0	0	0	0	0
328	1	78	308	-1	425	325	17.3	30	Ealaa	296	-196	0	0		0	0	0	0	0
329	1	337	324	-1	505	141	11.4	30	ABpraaaapa	171	0	0	0		0	0	0	0	0
330	1	260	94	-1	473	139	18.4	32	ABpraaappp	159	0	0	0		0	0	0	0	0
331	1	310	256	-1	455	185	22.6	28	ABarpappaa	2	0	0	0		0	0	0	0	0
332	1	292	45	-1	217	135	10.1	26	ABprappppa	236	663	0	0		0	0	0	0	0
333	1	106	22	-1	453	412	20.5	30	ABplaapapp	23	0	0	0		0	0	0	0	0
334	1	301	318	-1	566	172	14.6	29	ABalaapapp	90	0	0	0		0	0	0	0	0
335	1	237	341	-1	326	199	5.9	25	ABprpapppa	75	0	0	0		0	0	0	0	0
336	1	159	5	-1	393	169	14.2	29	Dpaa	149	0	0	0		0	0	0	0	0
337	1	278	327	-1	597	262	15.3	24	ABalappaaa	-69	0	0	0		0	0	0	0	0
338	1	323	336	-1	552	255	12.7	29	ABaraappaa	331	0	0	0		0	0	0	0	0
339	1	143	334	-1	264	279	4.0	22	ABplpppapp	440	0	0	0		0	0	0	0	0
340	0	163	-1	-1	206	198	7.6	23		259	0	0	0		0	0	0	0	0
