# Supplementary material for: The AP-2 Transcription Factor APTF-2 Is Required for Neuroblast and Epidermal Morphogenesis in Caenorhabditis elegans Embryogenesis
Source: PLoS Genet. 2016 May 13;12(5):e1006048. doi: 10.1371/journal.pgen.1006048 (PMC4866721; doi:10.1371/journal.pgen.1006048)
Supplement: S3 Text — (ZIP) [file pgen.1006048.s031.zip › nuclei/t155-nuclei]

1	1	111	61	-1	366	249	18.6	32	Earap	312	-177	0	0		0	0	0	0	0
2	1	277	141	-1	437	306	10.9	30	MSaapaaa	297	59	0	0		0	0	0	0	0
3	1	53	15	-1	404	109	16.3	31	ABpraapppa	-11	0	0	0		0	0	0	0	0
4	1	307	187	-1	296	200	16.3	32	Eprap	313	-133	0	0		0	0	0	0	0
5	1	336	258	-1	393	171	14.2	29	Dpaa	254	-538	0	0		0	0	0	0	0
6	1	104	84	-1	432	401	22.1	30	ABplaaapap	251	84	0	0		0	0	0	0	0
7	1	90	204	-1	449	293	15.7	31	MSaaapp	208	0	0	0		0	0	0	0	0
8	1	116	238	-1	455	189	18.5	29	MSppappp	228	538	0	0		0	0	0	0	0
9	1	258	97	-1	480	234	11.7	30	ABaraapppa	277	114	0	0		0	0	0	0	0
10	1	224	30	-1	438	251	9.6	29	MSpapaaa	117	0	0	0		0	0	0	0	0
11	1	275	320	-1	231	209	22.4	33	Cpaapa	335	145	0	0		0	0	0	0	0
12	1	270	142	-1	325	366	16.2	32	Dapa	307	-352	0	0		0	0	0	0	0
13	1	260	321	-1	520	328	5.6	27	ABalpaaaap	216	775	0	0		0	0	0	0	0
14	1	179	151	-1	581	382	11.8	25	ABalppaaaa	56	0	0	0		0	0	0	0	0
15	1	261	66	-1	418	196	22.7	29	ABarpappap	290	559	0	0		0	0	0	0	0
16	1	241	43	-1	261	294	22.3	36	Caaaa	356	-1354	0	0		0	0	0	0	0
17	1	145	7	-1	475	286	7.0	28	ABalpapppa	284	0	0	0		0	0	0	0	0
18	1	72	3	-1	426	429	10.3	29	ABplpaaapp	262	0	0	0		0	0	0	0	0
19	1	64	35	-1	536	256	23.3	30	ABarpapaaa	251	334	0	0		0	0	0	0	0
20	1	183	216	-1	304	224	5.9	28	ABprpapppp	236	-144	0	0		0	0	0	0	0
21	1	164	81	-1	230	294	9.6	28	Capppa	223	678	0	0		0	0	0	0	0
22	1	333	32	-1	456	418	20.5	30	ABplaapapp	518	0	0	0		0	0	0	0	0
23	1	88	343	-1	261	384	10.4	27	ABplappaap	121	0	0	0		0	0	0	0	0
24	1	249	280	-1	452	348	6.4	27	ABalpapapa	247	211	0	0		0	0	0	0	0
25	1	159	6	-1	542	237	4.8	29	ABaraaappa	272	-201	0	0		0	0	0	0	0
26	1	253	272	-1	488	180	3.9	27	ABarapppap	276	-86	0	0		0	0	0	0	0
27	1	76	101	-1	369	105	14.3	28	ABpraapppp	273	-161	0	0		0	0	0	0	0
28	1	156	189	-1	515	247	13.7	28	ABaraappap	-16	0	0	0		0	0	0	0	0
29	1	240	107	-1	405	292	9.8	26	MSaapapa	208	0	0	0		0	0	0	0	0
30	1	68	203	-1	453	138	15.4	28	ABprpaappa	-17	0	0	0		0	0	0	0	0
31	1	123	93	-1	456	97	15.8	29	ABprpaapap	249	-42	0	0		0	0	0	0	0
32	1	6	89	-1	398	438	12.8	29	ABplpaappp	-89	0	0	0		0	0	0	0	0
33	1	283	322	-1	258	264	7.6	27	Capppp	223	-983	0	0		0	0	0	0	0
34	1	18	215	-1	179	285	7.1	29	Cpappd	278	-523	0	0		0	0	0	0	0
35	1	127	157	-1	183	298	19.4	34	Caapa	113	0	0	0		0	0	0	0	0
36	1	191	121	-1	461	358	10.0	27	MSapaapa	205	163	0	0		0	0	0	0	0
37	1	20	242	-1	542	293	21.7	27	ABarpaaaaa	276	-1975	0	0		0	0	0	0	0
38	1	67	211	-1	497	153	15.4	28	ABpraaappa	-195	0	0	0		0	0	0	0	0
39	1	2	102	-1	556	299	7.0	26	ABaraaaaaa	264	-108	0	0		0	0	0	0	0
40	1	263	273	-1	597	322	17.8	30	ABalapaaap	277	303	0	0		0	0	0	0	0
41	1	225	314	-1	224	326	7.3	27	ABplapppap	204	-789	0	0		0	0	0	0	0
42	1	12	269	-1	213	370	10.8	27	ABplappapp	269	-123	0	0		0	0	0	0	0
43	1	149	65	-1	533	290	11.1	26	ABaraapaaa	257	-525	0	0		0	0	0	0	0
44	1	46	284	-1	403	138	20.3	28	ABprapaaaa	239	178	0	0		0	0	0	0	0
45	1	332	140	-1	216	138	9.8	27	ABprappppa	237	-282	0	0		0	0	0	0	0
46	1	26	325	-1	602	256	17.4	27	ABalappapa	193	0	0	0		0	0	0	0	0
47	1	295	274	-1	337	106	16.4	30	ABprapaapp	290	252	0	0		0	0	0	0	0
48	1	8	264	-1	448	172	11.9	30	MSppaap	162	0	0	0		0	0	0	0	0
49	1	200	193	-1	523	152	18.8	30	ABpraapapa	298	272	0	0		0	0	0	0	0
50	1	24	231	-1	353	397	8.3	28	ABplppapaa	241	147	0	0		0	0	0	0	0
51	1	163	252	-1	375	293	9.4	30	MSaapapp	121	0	0	0		0	0	0	0	0
52	1	31	39	-1	559	257	7.3	29	ABaraaaaap	501	0	0	0		0	0	0	0	0
53	1	44	174	-1	486	253	15.5	27	MSpaapaa	271	65	0	0		0	0	0	0	0
54	1	165	163	-1	395	253	7.7	26	MSpapapa	15	0	0	0		0	0	0	0	0
55	1	168	5	-1	359	235	4.2	29	ABprpappap	244	145	0	0		0	0	0	0	0
56	1	130	73	-1	233	227	5.6	32	Cpppp	197	127	0	0		0	0	0	0	0
57	1	37	68	-1	278	214	7.6	29	ABprpppppa	291	-49	0	0		0	0	0	0	0
58	1	300	71	-1	324	410	19.3	29	ABplapaapa	293	-820	0	0		0	0	0	0	0
59	1	40	62	-1	477	108	12.3	28	ABprpaaapa	81	0	0	0		0	0	0	0	0
60	1	235	129	-1	421	377	14.3	31	MSapppa	303	-25	0	0		0	0	0	0	0
61	1	166	205	-1	505	115	15.6	30	ABprpaapaa	279	0	0	0		0	0	0	0	0
62	1	91	138	-1	578	204	11.3	28	ABalaappa	249	345	0	0		0	0	0	0	0
63	1	39	188	-1	409	223	6.5	31	ABarapappp	67	0	0	0		0	0	0	0	0
64	0	21	-1	-1	361	432	13.8	24		199	115	0	0		0	0	0	0	0
65	1	109	161	-1	516	191	14.7	25	MSppapaa	219	296	0	0		0	0	0	0	0
66	1	3	52	-1	604	238	14.3	28	ABalaaappr	261	482	0	0		0	0	0	0	0
67	1	252	63	-1	377	141	23.0	33	ABarpppaa	281	462	0	0		0	0	0	0	0
68	1	14	270	-1	396	172	10.4	32	MSpppap	272	0	0	0		0	0	0	0	0
69	1	269	118	-1	530	388	15.4	27	ABalppppaa	276	95	0	0		0	0	0	0	0
70	1	93	175	-1	243	353	9.7	25	ABplapppaa	228	382	0	0		0	0	0	0	0
71	1	55	291	-1	348	306	22.6	31	ABarpaappp	280	-507	0	0		0	0	0	0	0
72	1	25	199	-1	374	232	8.9	29	MSpapapp	99	0	0	0		0	0	0	0	0
73	1	124	309	-1	533	382	22.8	30	ABplaapaaa	294	-215	0	0		0	0	0	0	0
74	1	85	4	-1	356	308	6.7	29	MSaappa	343	0	0	0		0	0	0	0	0
75	1	33	10	-1	218	370	14.7	29	ABplapapap	268	397	0	0		0	0	0	0	0
76	1	284	86	-1	457	310	12.8	30	ABaraapapp	267	-491	0	0		0	0	0	0	0
77	1	198	246	-1	205	347	18.5	33	ABarppapp	332	397	0	0		0	0	0	0	0
78	1	28	248	-1	563	368	9.4	27	ABalaaaarr	106	0	0	0		0	0	0	0	0
79	1	148	275	-1	371	300	18.1	32	Ealap	316	297	0	0		0	0	0	0	0
80	1	201	266	-1	538	209	11.8	27	MSppaaaa	207	891	0	0		0	0	0	0	0
81	1	187	83	-1	491	279	11.1	29	ABaraapaap	138	0	0	0		0	0	0	0	0
82	1	231	29	-1	469	334	16.1	29	MSaaapap	296	1075	0	0		0	0	0	0	0
83	1	112	143	-1	187	241	21.4	32	Cpaapp	283	424	0	0		0	0	0	0	0
84	1	239	96	-1	494	356	10.9	27	ABalpaaapp	211	-349	0	0		0	0	0	0	0
85	1	83	40	-1	258	364	6.8	27	ABplppappp	266	435	0	0		0	0	0	0	0
86	1	308	145	-1	486	271	4.6	28	ABarapaaap	272	-323	0	0		0	0	0	0	0
87	1	236	330	-1	280	156	22.6	37	ABarppppa	366	301	0	0		0	0	0	0	0
88	1	10	202	-1	375	386	23.0	32	ABplaaappp	304	-794	0	0		0	0	0	0	0
89	1	99	217	-1	494	305	14.2	31	ABaraapapa	123	0	0	0		0	0	0	0	0
90	1	62	200	-1	565	404	14.3	28	ABalpppaaa	259	88	0	0		0	0	0	0	0
91	1	173	46	-1	295	126	6.3	29	ABprpppaaa	275	12	0	0		0	0	0	0	0
92	1	35	133	-1	545	370	18.7	28	ABalapappa	274	24	0	0		0	0	0	0	0
93	1	56	58	-1	414	198	12.7	26	MSpppaap	258	1043	0	0		0	0	0	0	0
94	1	330	319	-1	475	142	18.4	32	ABpraaappp	289	300	0	0		0	0	0	0	0
95	1	4	160	-1	427	176	6.9	27	ABprpapaaa	254	732	0	0		0	0	0	0	0
96	1	232	241	-1	474	392	6.0	28	ABalppappa	26	0	0	0		0	0	0	0	0
97	1	264	287	-1	394	429	18.8	31	ABplaappap	163	0	0	0		0	0	0	0	0
98	1	271	59	-1	178	214	8.2	35	Cpppa	160	0	0	0		0	0	0	0	0
99	1	208	226	-1	475	163	6.6	28	ABarappppa	285	-1802	0	0		0	0	0	0	0
100	1	177	168	-1	388	296	23.1	33	ABarpaappa	314	1390	0	0		0	0	0	0	0
101	1	150	69	-1	486	157	10.1	30	ABprpaaaaa	301	-104	0	0		0	0	0	0	0
102	1	180	135	-1	489	444	15.8	29	ABalpppapp	262	964	0	0		0	0	0	0	0
103	1	190	294	-1	438	345	21.7	29	ABplaaaapp	255	232	0	0		0	0	0	0	0
104	1	242	120	-1	402	185	18.7	33	MSppppp	337	590	0	0		0	0	0	0	0
105	1	47	306	-1	590	282	8.3	27	ABalaaaala	0	0	0	0		0	0	0	0	0
106	1	161	127	-1	342	358	22.7	32	ABarppaaa	301	120	0	0		0	0	0	0	0
107	1	189	227	-1	338	220	8.0	31	MSpappa	309	464	0	0		0	0	0	0	0
108	1	185	70	-1	523	350	9.0	27	ABalpaaapa	50	0	0	0		0	0	0	0	0
109	1	265	78	-1	168	247	17.3	32	Cpapap	319	805	0	0		0	0	0	0	0
110	1	54	262	-1	489	264	19.5	29	MSpaaapa	416	0	0	0		0	0	0	0	0
111	1	71	119	-1	483	120	20.5	28	ABpraappaa	332	0	0	0		0	0	0	0	0
112	1	192	149	-1	504	197	10.9	27	MSppaaap	236	14	0	0		0	0	0	0	0
113	1	206	170	-1	283	163	8.1	27	ABprpppaap	225	405	0	0		0	0	0	0	0
114	1	186	55	-1	324	290	15.0	32	Ealpp	325	1012	0	0		0	0	0	0	0
115	1	178	293	-1	553	314	10.6	26	ABalpaapaa	123	0	0	0		0	0	0	0	0
116	1	19	183	-1	543	330	7.1	28	ABalpaaaaa	248	1110	0	0		0	0	0	0	0
117	1	196	249	-1	515	206	5.8	27	ABaraaappp	311	0	0	0		0	0	0	0	0
118	1	194	1	-1	162	277	10.5	31	Cpapaa	283	216	0	0		0	0	0	0	0
119	1	138	234	-1	484	339	23.4	29	ABplaaaapa	294	-124	0	0		0	0	0	0	0
120	1	98	41	-1	496	406	17.5	29	ABalppppap	267	441	0	0		0	0	0	0	0
121	1	167	286	-1	377	380	14.2	30	Daaa	287	439	0	0		0	0	0	0	0
122	1	245	128	-1	577	328	20.3	29	ABalapaapa	246	756	0	0		0	0	0	0	0
123	1	41	79	-1	518	385	19.4	28	ABalapappp	433	0	0	0		0	0	0	0	0
124	1	213	253	-1	294	265	6.0	27	ABplpppppa	267	660	0	0		0	0	0	0	0
125	1	45	255	-1	480	319	19.3	30	MSaaaapp	299	-896	0	0		0	0	0	0	0
126	1	61	245	-1	455	414	10.2	27	ABplpaaapa	250	1120	0	0		0	0	0	0	0
127	1	66	278	-1	437	451	16.1	26	ABplaappaa	37	0	0	0		0	0	0	0	0
128	1	268	313	-1	281	262	16.8	32	Eplap	296	45	0	0		0	0	0	0	0
129	1	297	267	-1	185	329	9.3	28	ABplapappp	127	0	0	0		0	0	0	0	0
130	1	11	173	-1	447	440	12.8	28	ABplpaapap	279	-279	0	0		0	0	0	0	0
131	1	118	197	-1	570	222	22.7	33	ABpraapaaa	329	919	0	0		0	0	0	0	0
132	1	103	103	-1	431	399	5.1	31	ABalppappp	233	298	0	0		0	0	0	0	0
133	1	233	329	-1	418	256	17.1	31	Earaa	222	108	0	0		0	0	0	0	0
134	1	321	292	-1	355	189	12.1	28	Dpap	355	0	0	0		0	0	0	0	0
135	1	82	87	-1	344	372	5.6	26	ABplppaapa	246	-590	0	0		0	0	0	0	0
136	1	310	179	-1	234	315	11.8	29	Cappap	272	997	0	0		0	0	0	0	0
137	0	-1	-1	-1	518	398	10.9	23		204	406	0	0		0	0	0	0	0
138	1	115	201	-1	301	180	11.1	37	MSpappp	365	1329	0	0		0	0	0	0	0
139	1	278	137	-1	454	221	7.7	29	ABarapappa	-133	0	0	0		0	0	0	0	0
140	1	7	38	-1	587	288	13.6	31	MSaaaaaa	94	0	0	0		0	0	0	0	0
141	1	114	31	-1	554	293	17.6	31	MSaaaaap	196	0	0	0		0	0	0	0	0
142	1	5	130	-1	545	417	16.8	31	ABalpppaap	-232	0	0	0		0	0	0	0	0
143	1	282	166	-1	467	218	15.6	32	MSpaapap	375	0	0	0		0	0	0	0	0
144	1	16	154	-1	489	433	19.5	29	ABplaapapa	83	0	0	0		0	0	0	0	0
145	1	119	209	-1	374	187	5.4	27	ABprpapapa	273	350	0	0		0	0	0	0	0
146	1	222	153	-1	380	385	6.8	27	ABplpapaap	235	818	0	0		0	0	0	0	0
147	1	279	108	-1	486	255	22.9	28	ABarpaaapp	261	217	0	0		0	0	0	0	0
148	1	97	265	-1	549	154	14.2	29	ABpraaapaa	249	-839	0	0		0	0	0	0	0
149	1	157	155	-1	333	343	8.3	33	MSaappp	242	0	0	0		0	0	0	0	0
150	1	32	25	-1	392	166	7.4	29	ABprpapaap	269	75	0	0		0	0	0	0	0
151	1	9	180	-1	451	249	5.2	27	ABarapapap	178	0	0	0		0	0	0	0	0
152	1	125	288	-1	319	361	4.1	26	ABplppaapp	257	384	0	0		0	0	0	0	0
153	1	298	72	-1	361	429	16.8	31	ABplaapppa	274	85	0	0		0	0	0	0	0
154	1	212	207	-1	270	302	8.7	32	Capap	305	-564	0	0		0	0	0	0	0
155	1	131	80	-1	300	322	10.3	33	Capaa	-115	0	0	0		0	0	0	0	0
156	1	81	276	-1	488	351	5.5	27	ABalpapaap	205	-713	0	0		0	0	0	0	0
157	1	281	296	-1	220	160	19.3	35	ABarppppp	-39	0	0	0		0	0	0	0	0
158	1	318	164	-1	352	204	19.5	34	Epraa	330	453	0	0		0	0	0	0	0
159	1	274	19	-1	573	358	15.4	30	ABalapapap	409	0	0	0		0	0	0	0	0
160	1	197	132	-1	376	355	17.4	31	MSapppp	259	612	0	0		0	0	0	0	0
161	1	170	45	-1	467	410	15.9	28	ABalpppppa	286	892	0	0		0	0	0	0	0
162	1	214	75	-1	592	338	11.5	29	ABalaaapar	82	0	0	0		0	0	0	0	0
163	1	153	290	-1	331	363	12.7	31	Daap	306	0	0	0		0	0	0	0	0
164	1	29	268	300	253	147	9.6	32	ABprapppa	228	487	0	0		0	0	0	0	0
165	1	238	169	-1	508	238	4.8	28	ABarapaaaa	218	82	0	0		0	0	0	0	0
166	1	87	136	-1	234	384	18.0	31	ABplapapaa	-207	0	0	0		0	0	0	0	0
167	1	84	116	-1	514	248	9.6	30	ABaraaapap	301	-107	0	0		0	0	0	0	0
168	1	296	14	-1	415	377	22.9	29	ABplaaappa	263	-535	0	0		0	0	0	0	0
169	1	65	327	-1	584	327	8.8	28	ABalaaaarl	-218	0	0	0		0	0	0	0	0
170	0	134	-1	-1	408	221	17.0	26		243	442	0	0		0	0	0	0	0
171	1	203	90	-1	422	292	22.5	30	ABarpaapap	289	58	0	0		0	0	0	0	0
172	1	139	185	-1	579	238	7.8	28	ABalaaaalp	-92	0	0	0		0	0	0	0	0
173	1	226	339	-1	576	203	8.8	31	ABalaapaap	403	0	0	0		0	0	0	0	0
174	1	129	57	-1	335	147	5.0	26	ABprppaapp	218	469	0	0		0	0	0	0	0
175	1	202	210	-1	242	128	19.0	30	ABprapapaa	261	694	0	0		0	0	0	0	0
176	1	262	56	-1	420	417	14.5	29	ABplpaappa	-95	0	0	0		0	0	0	0	0
177	1	181	22	-1	378	128	8.6	27	ABprppapaa	269	-26	0	0		0	0	0	0	0
178	1	188	177	-1	392	342	9.4	32	MSappaa	309	0	0	0		0	0	0	0	0
179	1	113	178	-1	403	367	7.0	27	ABplpapaaa	251	504	0	0		0	0	0	0	0
180	1	141	251	-1	562	265	20.9	31	ABalapppap	290	-494	0	0		0	0	0	0	0
181	1	293	323	-1	527	223	8.3	27	ABarapaapa	235	592	0	0		0	0	0	0	0
182	1	102	44	-1	405	142	5.1	27	ABarappapp	479	0	0	0		0	0	0	0	0
183	1	244	233	-1	191	206	17.6	33	Cppaa	303	-813	0	0		0	0	0	0	0
184	1	266	152	-1	172	208	13.2	33	Cppap	329	-774	0	0		0	0	0	0	0
185	1	327	26	-1	384	364	11.3	34	MSappap	343	-165	0	0		0	0	0	0	0
186	1	1	48	-1	262	176	5.5	29	ABprpppapa	282	153	0	0		0	0	0	0	0
187	1	162	9	-1	562	333	13.5	26	MSapaaaa	59	0	0	0		0	0	0	0	0
188	1	49	77	-1	605	326	14.5	26	ABalapaaaa	-305	0	0	0		0	0	0	0	0
189	1	259	295	-1	496	310	4.4	28	ABalpapaaa	278	1254	0	0		0	0	0	0	0
190	1	221	311	-1	365	325	14.1	30	Ealpa	294	-748	0	0		0	0	0	0	0
191	1	42	94	-1	558	255	15.3	29	MSpaaaaa	-1	0	0	0		0	0	0	0	0
192	1	254	328	-1	534	171	22.2	33	ABpraapaap	234	0	0	0		0	0	0	0	0
193	1	211	190	-1	273	125	14.6	30	ABprappapp	253	-151	0	0		0	0	0	0	0
194	1	322	123	-1	483	205	21.6	29	ABarpapapa	250	1409	0	0		0	0	0	0	0
195	1	105	324	-1	480	394	10.0	28	ABplpaaaaa	-90	0	0	0		0	0	0	0	0
196	1	257	16	-1	477	182	14.3	26	MSppapap	259	-1295	0	0		0	0	0	0	0
197	1	218	254	-1	557	220	20.3	26	ABalappppa	230	-1181	0	0		0	0	0	0	0
198	1	96	122	-1	212	147	12.9	28	ABprapappa	-231	0	0	0		0	0	0	0	0
199	1	184	240	-1	244	136	15.0	29	ABprapapap	-115	0	0	0		0	0	0	0	0
200	1	117	213	-1	527	132	13.7	28	ABpraaapap	244	132	0	0		0	0	0	0	0
201	1	135	105	-1	329	419	14.3	29	ABplaapppp	281	0	0	0		0	0	0	0	0
202	1	171	236	-1	527	355	14.0	26	MSapaaap	227	-271	0	0		0	0	0	0	0
203	1	27	158	-1	183	305	15.4	33	Caapp	325	-287	0	0		0	0	0	0	0
204	1	108	184	-1	290	386	7.8	26	ABplppappa	258	-677	0	0		0	0	0	0	0
205	1	312	218	-1	518	312	22.8	26	ABarpaaaap	246	468	0	0		0	0	0	0	0
206	1	101	282	-1	323	397	7.5	29	ABplppapap	241	33	0	0		0	0	0	0	0
207	1	191	289	-1	432	362	11.4	27	MSapaapp	165	0	0	0		0	0	0	0	0
208	1	216	182	-1	309	274	3.9	31	ABplpapppp	280	-1150	0	0		0	0	0	0	0
209	1	43	17	-1	513	351	22.2	27	ABplaaaaap	273	-29	0	0		0	0	0	0	0
210	1	204	85	-1	338	294	3.6	28	ABplpapppa	255	677	0	0		0	0	0	0	0
211	1	309	336	-1	487	134	13.4	27	ABpraaaapp	159	0	0	0		0	0	0	0	0
212	1	320	165	-1	323	121	8.4	28	ABprppappa	169	0	0	0		0	0	0	0	0
213	1	205	219	-1	514	380	7.2	28	ABalpaappp	250	-21	0	0		0	0	0	0	0
214	1	50	114	-1	426	283	6.5	30	ABalpapppp	403	0	0	0		0	0	0	0	0
215	1	140	2	-1	265	242	5.5	26	ABplpppppp	268	504	0	0		0	0	0	0	0
216	1	304	301	-1	498	197	17.4	27	MSppappa	194	278	0	0		0	0	0	0	0
217	1	289	317	-1	383	125	18.7	29	ABprapaaap	244	706	0	0		0	0	0	0	0
218	1	207	229	-1	480	224	5.9	28	ABarapapaa	139	0	0	0		0	0	0	0	0
219	1	15	51	-1	499	402	22.3	31	ABplaapaap	115	0	0	0		0	0	0	0	0
220	1	52	315	-1	442	223	23.0	32	ABarpapapp	319	358	0	0		0	0	0	0	0
221	1	302	195	-1	379	249	13.9	30	Earpa	286	1198	0	0		0	0	0	0	0
222	1	199	302	-1	281	127	19.3	29	ABprappapa	263	468	0	0		0	0	0	0	0
223	1	94	150	-1	380	351	4.9	28	ABplpapapa	267	841	0	0		0	0	0	0	0
224	1	287	342	-1	429	340	3.3	30	ABalppapap	305	139	0	0		0	0	0	0	0
225	1	132	42	-1	188	347	11.8	28	ABplapappa	256	625	0	0		0	0	0	0	0
226	1	51	312	-1	554	379	12.8	25	ABalppaaap	238	-626	0	0		0	0	0	0	0
227	1	325	28	-1	457	370	14.4	28	MSapapap	197	573	0	0		0	0	0	0	0
228	1	77	23	-1	425	415	17.3	33	ABalpppppp	330	532	0	0		0	0	0	0	0
229	1	23	279	-1	422	154	22.4	30	ABarpapppa	298	738	0	0		0	0	0	0	0
230	1	220	285	-1	364	154	5.1	25	ABprppaapa	290	0	0	0		0	0	0	0	0
231	1	70	11	-1	448	130	21.1	31	ABpraappap	269	-757	0	0		0	0	0	0	0
232	1	69	36	-1	474	321	6.9	28	ABalpappaa	255	124	0	0		0	0	0	0	0
233	1	306	260	-1	495	367	14.4	25	MSapapaa	238	-156	0	0		0	0	0	0	0
234	1	174	223	-1	350	191	3.8	28	ABprpapapp	101	0	0	0		0	0	0	0	0
235	1	122	281	-1	292	161	3.9	28	ABprppppap	271	177	0	0		0	0	0	0	0
236	1	160	18	-1	434	321	6.8	30	ABalpappap	95	0	0	0		0	0	0	0	0
237	1	106	60	-1	261	340	5.1	28	ABplpppaap	264	0	0	0		0	0	0	0	0
238	1	17	261	-1	296	123	13.1	29	ABprappaap	256	-137	0	0		0	0	0	0	0
239	1	285	20	-1	268	338	13.6	30	Cappaa	260	-815	0	0		0	0	0	0	0
240	0	89	-1	-1	562	210	15.5	27		-15	0	0	0		0	0	0	0	0
241	1	228	124	-1	267	208	4.7	27	ABprpppppp	215	0	0	0		0	0	0	0	0
242	1	126	283	-1	315	172	5.9	26	ABprppppaa	-182	0	0	0		0	0	0	0	0
243	1	311	98	-1	250	393	14.2	29	ABplappapa	246	431	0	0		0	0	0	0	0
244	1	78	194	-1	506	417	13.9	27	ABalpppapa	493	0	0	0		0	0	0	0	0
245	1	280	49	-1	374	389	19.6	29	ABplapaaaa	232	453	0	0		0	0	0	0	0
246	1	195	144	-1	499	171	19.9	30	ABpraapapp	52	0	0	0		0	0	0	0	0
247	1	215	82	-1	444	146	7.4	29	ABarappppp	145	0	0	0		0	0	0	0	0
248	1	22	224	-1	383	188	22.5	30	ABarpapppp	261	28	0	0		0	0	0	0	0
249	1	291	64	-1	592	232	10.6	24	ABalaapaaa	236	-472	0	0		0	0	0	0	0
250	1	95	117	-1	513	242	17.5	30	MSpaaaap	303	238	0	0		0	0	0	0	0
251	1	219	91	-1	295	415	16.6	29	ABplapaapp	261	687	0	0		0	0	0	0	0
252	1	250	239	-1	299	242	23.0	41	Cpaaa	415	311	0	0		0	0	0	0	0
253	1	121	235	-1	603	262	11.7	27	ABalaaapal	187	0	0	0		0	0	0	0	0
254	1	305	305	-1	511	315	16.7	29	MSaaapaa	266	1029	0	0		0	0	0	0	0
255	1	73	271	-1	445	359	17.2	26	MSapappa	226	718	0	0		0	0	0	0	0
256	1	331	8	-1	459	183	22.7	28	ABarpappaa	283	594	0	0		0	0	0	0	0
257	1	217	53	-1	460	118	8.8	31	ABprpaaaap	475	0	0	0		0	0	0	0	0
258	1	172	256	-1	213	173	10.0	27	ABprapappp	236	260	0	0		0	0	0	0	0
259	1	143	148	-1	406	244	11.4	30	MSpapaap	-116	0	0	0		0	0	0	0	0
260	1	234	126	-1	462	256	18.1	31	MSpaaapp	171	0	0	0		0	0	0	0	0
261	1	227	172	-1	256	301	4.5	30	ABplpppapa	249	276	0	0		0	0	0	0	0
262	1	158	13	-1	513	290	18.5	29	MSaaaapa	279	968	0	0		0	0	0	0	0
263	1	60	113	-1	282	402	12.8	28	ABplappaaa	224	0	0	0		0	0	0	0	0
264	1	86	159	-1	431	369	5.4	27	ABalpapapp	-97	0	0	0		0	0	0	0	0
265	1	155	12	-1	316	324	4.5	27	ABplppppaa	226	-553	0	0		0	0	0	0	0
266	1	151	24	-1	425	161	16.3	31	MSppppa	239	-150	0	0		0	0	0	0	0
267	1	193	307	-1	356	153	13.8	30	Dppa	296	344	0	0		0	0	0	0	0
268	1	251	112	-1	295	332	16.2	33	Dapp	290	573	0	0		0	0	0	0	0
269	1	147	198	-1	319	268	19.3	33	Eplaa	325	574	0	0		0	0	0	0	0
270	1	209	37	-1	256	369	21.5	34	ABarppapa	349	501	0	0		0	0	0	0	0
271	1	75	257	-1	546	260	9.7	28	ABaraaapaa	76	0	0	0		0	0	0	0	0
272	1	169	332	-1	571	281	10.9	24	ABaraaaapa	225	175	0	0		0	0	0	0	0
273	1	313	21	-1	255	268	14.4	30	Eplpa	205	0	0	0		0	0	0	0	0
274	1	299	192	-1	584	251	19.2	23	ABalapppaa	171	178	0	0		0	0	0	0	0
275	1	30	147	-1	451	227	12.8	32	ABaraapppp	181	0	0	0		0	0	0	0	0
276	1	34	299	-1	530	151	10.3	29	ABpraaaaap	228	748	0	0		0	0	0	0	0
277	1	146	221	-1	598	286	20.1	29	ABalappapp	293	395	0	0		0	0	0	0	0
278	1	136	340	-1	540	290	14.2	27	ABaraaaapp	269	-761	0	0		0	0	0	0	0
279	1	144	222	-1	326	113	12.5	28	ABprappaaa	175	0	0	0		0	0	0	0	0
280	1	154	308	-1	539	355	5.5	28	ABalpaappa	66	0	0	0		0	0	0	0	0
281	1	324	259	-1	232	168	6.0	27	ABprappppp	269	985	0	0		0	0	0	0	0
282	1	74	310	-1	550	347	22.6	29	ABplaaaaaa	282	-512	0	0		0	0	0	0	0
283	1	273	156	-1	548	173	11.0	27	ABpraaaaaa	263	4	0	0		0	0	0	0	0
284	1	314	250	-1	292	130	9.6	28	ABprppappp	90	0	0	0		0	0	0	0	0
285	1	79	186	-1	246	218	12.8	31	Eprpp	250	213	0	0		0	0	0	0	0
286	1	247	74	-1	466	294	23.4	31	ABarpaapaa	313	213	0	0		0	0	0	0	0
287	1	229	27	-1	398	209	3.4	30	ABprpappaa	287	-193	0	0		0	0	0	0	0
288	1	100	54	-1	377	419	9.7	27	ABplppaaaa	258	183	0	0		0	0	0	0	0
289	0	248	-1	-1	386	278	3.8	23		190	429	0	0		0	0	0	0	0
290	1	246	228	-1	431	113	13.4	31	ABprpaappp	271	-706	0	0		0	0	0	0	0
291	1	267	196	-1	355	106	19.5	29	ABprapaapa	240	-94	0	0		0	0	0	0	0
292	1	152	92	-1	533	417	11.8	29	ABalppaapp	261	105	0	0		0	0	0	0	0
293	1	182	88	-1	593	221	17.4	29	ABalaaappl	224	799	0	0		0	0	0	0	0
294	1	120	106	-1	320	241	15.2	31	Earpp	316	171	0	0		0	0	0	0	0
295	1	243	99	-1	221	294	5.1	26	ABplappppp	232	91	0	0		0	0	0	0	0
296	1	79	50	-1	260	204	14.8	31	Eprpa	286	-106	0	0		0	0	0	0	0
297	1	107	111	-1	418	418	7.4	29	ABplpaaaap	-410	0	0	0		0	0	0	0	0
298	1	128	232	-1	489	226	8.4	32	ABarapaapp	136	0	0	0		0	0	0	0	0
299	1	316	331	-1	529	203	22.0	27	ABalappppp	277	591	0	0		0	0	0	0	0
300	1	276	131	-1	297	381	21.7	33	ABarppaap	320	-197	0	0		0	0	0	0	0
301	1	36	47	-1	404	294	13.4	30	MSaapaap	69	0	0	0		0	0	0	0	0
302	1	326	243	-1	218	241	11.1	31	Eplpp	318	332	0	0		0	0	0	0	0
303	1	48	212	-1	508	318	10.1	31	ABalpaapap	293	-614	0	0		0	0	0	0	0
304	1	175	220	-1	398	315	4.2	30	ABplpappaa	271	0	0	0		0	0	0	0	0
305	1	294	298	-1	345	145	8.5	28	ABprppapap	81	0	0	0		0	0	0	0	0
306	1	38	214	-1	419	119	9.4	30	ABprppaaaa	225	142	0	0		0	0	0	0	0
307	1	288	277	-1	551	177	18.4	31	ABalaapppp	368	0	0	0		0	0	0	0	0
308	1	328	109	-1	423	326	17.3	30	Ealaa	281	-168	0	0		0	0	0	0	0
309	1	292	104	-1	463	392	23.5	29	ABplaaapaa	276	-199	0	0		0	0	0	0	0
310	1	13	225	-1	439	155	3.4	30	ABarappapa	-198	0	0	0		0	0	0	0	0
311	1	301	176	-1	355	327	3.9	27	ABplpapapp	266	-539	0	0		0	0	0	0	0
312	1	58	134	-1	410	355	19.4	28	MSapappp	260	-695	0	0		0	0	0	0	0
313	1	256	297	-1	510	227	22.4	29	ABarpapaap	215	432	0	0		0	0	0	0	0
314	1	176	167	-1	291	363	5.2	28	ABplpppaaa	224	701	0	0		0	0	0	0	0
315	1	303	303	-1	329	138	22.5	35	ABarpppap	349	989	0	0		0	0	0	0	0
316	1	272	125	-1	436	199	3.6	27	ABarappaap	261	739	0	0		0	0	0	0	0
317	1	92	263	-1	336	166	16.4	34	Dppp	332	-992	0	0		0	0	0	0	0
318	1	334	335	-1	567	176	14.5	29	ABalaapapp	84	0	0	0		0	0	0	0	0
319	1	323	95	-1	446	198	9.6	28	MSpppaaa	175	0	0	0		0	0	0	0	0
320	1	57	139	-1	510	284	22.5	29	ABarpaaapa	262	-489	0	0		0	0	0	0	0
321	0	290	-1	-1	399	110	11.3	24		197	199	0	0		0	0	0	0	0
322	1	255	318	-1	344	390	20.1	29	ABplapaaap	225	1383	0	0		0	0	0	0	0
323	1	230	115	-1	207	292	23.2	36	Caaap	361	-71	0	0		0	0	0	0	0
324	1	329	334	-1	507	144	11.3	31	ABpraaaapa	170	0	0	0		0	0	0	0	0
325	1	286	162	-1	286	319	4.9	28	ABplppppap	242	-174	0	0		0	0	0	0	0
326	1	133	206	-1	512	177	7.1	27	ABarapppaa	216	0	0	0		0	0	0	0	0
327	1	337	333	-1	599	267	14.9	24	ABalappaaa	-58	0	0	0		0	0	0	0	0
328	1	319	237	-1	465	209	3.5	28	ABarappaaa	-113	0	0	0		0	0	0	0	0
329	1	63	171	-1	479	399	13.1	28	ABplpaapaa	79	0	0	0		0	0	0	0	0
330	1	237	76	-1	573	356	17.9	32	ABalapaapp	324	0	0	0		0	0	0	0	0
331	1	315	316	-1	612	295	15.5	27	ABalappaap	132	0	0	0		0	0	0	0	0
332	1	210	304	-1	571	197	17.7	28	ABalaapppa	196	0	0	0		0	0	0	0	0
333	0	340	-1	-1	205	203	7.1	23		172	0	0	0		0	0	0	0	0
334	1	339	244	-1	268	279	3.8	22	ABplpppapp	92	0	0	0		0	0	0	0	0
335	0	137	-1	-1	480	208	25.5	28		216	0	0	0		0	0	0	0	0
336	1	338	337	-1	551	257	12.5	29	ABaraappaa	-155	0	0	0		0	0	0	0	0
337	1	59	181	-1	595	365	13.2	24	ABalapapaa	713	0	0	0		0	0	0	0	0
338	1	317	341	-1	445	132	11.2	23	ABprpaaapp	310	0	0	0		0	0	0	0	0
339	1	223	146	-1	204	259	4.8	27	Cpappv	-34	0	0	0		0	0	0	0	0
340	1	110	110	-1	473	357	3.2	29	ABalppapaa	189	0	0	0		0	0	0	0	0
341	1	335	338	-1	331	199	6.0	29	ABprpapppa	31	0	0	0		0	0	0	0	0
342	1	142	191	-1	196	326	6.0	26	ABplappppa	178	0	0	0		0	0	0	0	0
