# Supplementary material for: The AP-2 Transcription Factor APTF-2 Is Required for Neuroblast and Epidermal Morphogenesis in Caenorhabditis elegans Embryogenesis
Source: PLoS Genet. 2016 May 13;12(5):e1006048. doi: 10.1371/journal.pgen.1006048 (PMC4866721; doi:10.1371/journal.pgen.1006048)
Supplement: S3 Text — (ZIP) [file pgen.1006048.s031.zip › nuclei/t156-nuclei]

1	1	118	213	-1	159	282	10.5	30	Cpapaa	213	0	0	0		0	0	0	0	0
2	1	215	9	-1	264	245	5.4	28	ABplpppppp	244	-577	0	0		0	0	0	0	0
3	1	18	192	-1	427	429	10.5	30	ABplpaaapp	-74	0	0	0		0	0	0	0	0
4	1	74	23	-1	357	307	6.9	30	MSaappa	277	-250	0	0		0	0	0	0	0
5	1	55	322	-1	358	239	4.4	29	ABprpappap	132	0	0	0		0	0	0	0	0
6	1	25	118	-1	541	234	5.2	28	ABaraaappa	121	0	0	0		0	0	0	0	0
7	1	17	224	-1	472	284	7.1	28	ABalpapppa	293	0	0	0		0	0	0	0	0
8	1	256	157	-1	464	184	22.7	29	ABarpappaa	250	144	0	0		0	0	0	0	0
9	1	187	142	-1	561	335	13.3	27	MSapaaaa	220	-851	0	0		0	0	0	0	0
10	1	75	306	-1	217	369	14.8	28	ABplapapap	251	99	0	0		0	0	0	0	0
11	1	231	292	-1	451	133	21.3	31	ABpraappap	308	1040	0	0		0	0	0	0	0
12	1	265	207	-1	318	323	4.4	28	ABplppppaa	399	0	0	0		0	0	0	0	0
13	1	262	31	-1	510	290	18.9	29	MSaaaapa	48	0	0	0		0	0	0	0	0
14	1	168	296	-1	417	378	22.8	28	ABplaaappa	288	356	0	0		0	0	0	0	0
15	1	3	8	-1	407	111	16.5	31	ABpraapppa	36	0	0	0		0	0	0	0	0
16	1	196	210	-1	475	182	14.5	26	MSppapap	240	-43	0	0		0	0	0	0	0
17	1	209	3	-1	513	352	22.5	28	ABplaaaaap	144	0	0	0		0	0	0	0	0
18	1	236	144	-1	434	324	6.6	31	ABalpappap	267	72	0	0		0	0	0	0	0
19	1	159	124	-1	571	363	14.7	28	ABalapapap	173	0	0	0		0	0	0	0	0
20	1	239	86	-1	266	337	13.9	29	Cappaa	251	435	0	0		0	0	0	0	0
21	1	273	268	-1	253	264	14.3	32	Eplpa	-54	0	0	0		0	0	0	0	0
22	1	177	81	-1	376	129	8.9	29	ABprppapaa	248	1034	0	0		0	0	0	0	0
23	1	228	333	-1	429	417	17.5	33	ABalpppppp	326	-765	0	0		0	0	0	0	0
24	1	266	133	145	424	160	16.4	30	MSppppa	277	482	0	0		0	0	0	0	0
25	1	150	19	-1	390	170	7.3	28	ABprpapaap	283	65	0	0		0	0	0	0	0
26	1	185	58	-1	382	369	11.3	32	MSappap	302	156	0	0		0	0	0	0	0
27	1	287	154	-1	396	204	3.3	30	ABprpappaa	101	0	0	0		0	0	0	0	0
28	1	227	116	-1	460	366	13.9	27	MSapapap	239	-20	0	0		0	0	0	0	0
29	1	82	165	-1	469	329	16.4	31	MSaaapap	289	138	0	0		0	0	0	0	0
30	1	10	32	-1	439	254	10.0	29	MSpapaaa	158	0	0	0		0	0	0	0	0
31	1	141	59	-1	550	293	17.6	32	MSaaaaap	273	-434	0	0		0	0	0	0	0
32	1	22	4	-1	463	414	20.4	31	ABplaapapp	272	-251	0	0		0	0	0	0	0
33	0	240	-1	-1	562	210	15.2	25		206	603	0	0		0	0	0	0	0
34	0	321	-1	-1	399	110	12.5	24		220	211	0	0		0	0	0	0	0
35	1	19	198	-1	538	256	23.4	29	ABarpapaaa	291	237	0	0		0	0	0	0	0
36	1	232	6	-1	472	320	6.9	27	ABalpappaa	123	0	0	0		0	0	0	0	0
37	1	270	38	-1	260	368	21.6	36	ABarppapa	364	203	0	0		0	0	0	0	0
38	1	140	41	-1	583	286	13.7	32	MSaaaaaa	-153	0	0	0		0	0	0	0	0
39	1	52	99	-1	558	260	7.3	29	ABaraaaaap	178	0	0	0		0	0	0	0	0
40	1	85	84	-1	267	366	7.1	27	ABplppappp	258	34	0	0		0	0	0	0	0
41	1	120	87	-1	497	405	17.5	29	ABalppppap	129	0	0	0		0	0	0	0	0
42	1	225	317	-1	185	348	11.7	28	ABplapappa	274	209	0	0		0	0	0	0	0
43	1	16	217	-1	261	286	22.5	34	Caaaa	341	1409	0	0		0	0	0	0	0
44	1	182	230	-1	403	143	5.1	27	ABarappapp	231	0	0	0		0	0	0	0	0
45	1	161	203	-1	469	407	15.5	28	ABalpppppa	172	0	0	0		0	0	0	0	0
46	1	91	113	-1	291	129	6.3	30	ABprpppaaa	340	0	0	0		0	0	0	0	0
47	1	301	82	-1	400	297	13.4	30	MSaapaap	307	-799	0	0		0	0	0	0	0
48	1	186	143	-1	260	176	5.3	29	ABprpppapa	248	55	0	0		0	0	0	0	0
49	1	245	316	-1	374	389	19.9	29	ABplapaaaa	281	443	0	0		0	0	0	0	0
50	1	296	77	-1	270	197	15.4	30	Eprpa	264	-1054	0	0		0	0	0	0	0
51	1	219	34	-1	506	406	22.2	31	ABplaapaap	291	-232	0	0		0	0	0	0	0
52	1	66	55	-1	601	234	14.4	29	ABalaaappr	175	0	0	0		0	0	0	0	0
53	1	257	181	-1	452	118	8.8	32	ABprpaaaap	308	628	0	0		0	0	0	0	0
54	1	288	54	-1	380	421	9.7	27	ABplppaaaa	-9	0	0	0		0	0	0	0	0
55	1	114	195	-1	323	287	15.1	32	Ealpp	300	0	0	0		0	0	0	0	0
56	1	176	50	-1	425	420	14.6	28	ABplpaappa	275	-590	0	0		0	0	0	0	0
57	1	174	193	-1	334	147	5.0	27	ABprppaapp	257	-847	0	0		0	0	0	0	0
58	1	93	302	-1	411	200	12.5	27	MSpppaap	225	1042	0	0		0	0	0	0	0
59	1	98	262	-1	176	218	8.1	36	Cpppa	316	434	0	0		0	0	0	0	0
60	1	237	315	-1	262	342	5.0	28	ABplpppaap	203	0	0	0		0	0	0	0	0
61	1	1	327	-1	368	252	18.5	32	Earap	316	706	0	0		0	0	0	0	0
62	1	59	22	-1	477	109	12.1	28	ABprpaaapa	-341	0	0	0		0	0	0	0	0
63	1	67	325	-1	377	138	22.8	32	ABarpppaa	319	41	0	0		0	0	0	0	0
64	1	249	169	-1	592	225	10.8	26	ABalaapaaa	197	130	0	0		0	0	0	0	0
65	1	43	204	-1	534	293	11.9	25	ABaraapaaa	226	78	0	0		0	0	0	0	0
66	1	15	29	-1	422	197	22.6	30	ABarpappap	267	-1285	0	0		0	0	0	0	0
67	0	289	-1	-1	392	276	3.9	23		187	1056	0	0		0	0	0	0	0
68	1	57	314	-1	276	215	7.6	29	ABprpppppa	269	556	0	0		0	0	0	0	0
69	1	101	61	-1	485	156	10.2	29	ABprpaaaaa	234	0	0	0		0	0	0	0	0
70	1	108	188	-1	524	346	8.8	27	ABalpaaapa	321	0	0	0		0	0	0	0	0
71	1	58	214	-1	325	411	18.7	29	ABplapaapa	-583	0	0	0		0	0	0	0	0
72	1	153	43	-1	365	425	17.1	30	ABplaapppa	-842	0	0	0		0	0	0	0	0
73	1	56	149	342	231	232	5.4	34	Cpppp	218	-187	0	0		0	0	0	0	0
74	1	286	17	-1	463	294	23.5	31	ABarpaapaa	309	486	0	0		0	0	0	0	0
75	1	162	108	-1	590	335	11.5	29	ABalaaapar	268	29	0	0		0	0	0	0	0
76	1	330	249	-1	578	358	17.6	31	ABalapaapp	260	267	0	0		0	0	0	0	0
77	1	188	237	-1	597	324	14.3	27	ABalapaaaa	216	8	0	0		0	0	0	0	0
78	1	109	229	-1	169	247	17.4	33	Cpapap	276	42	0	0		0	0	0	0	0
79	1	123	98	-1	520	384	18.9	26	ABalapappp	261	-575	0	0		0	0	0	0	0
80	1	155	28	-1	301	322	10.5	33	Capaa	332	250	0	0		0	0	0	0	0
81	1	21	94	-1	230	300	9.4	28	Capppa	214	-549	0	0		0	0	0	0	0
82	1	247	205	-1	443	149	7.7	29	ABarappppp	711	0	0	0		0	0	0	0	0
83	1	81	153	-1	491	281	11.4	29	ABaraapaap	103	0	0	0		0	0	0	0	0
84	1	6	226	-1	438	400	22.4	30	ABplaaapap	259	-515	0	0		0	0	0	0	0
85	1	210	220	-1	344	291	3.7	28	ABplpapppa	257	-1173	0	0		0	0	0	0	0
86	1	76	12	-1	456	317	12.7	31	ABaraapapp	248	147	0	0		0	0	0	0	0
87	1	135	182	-1	349	371	5.8	26	ABplppaapa	200	0	0	0		0	0	0	0	0
88	1	293	186	-1	591	218	17.1	28	ABalaaappl	252	-171	0	0		0	0	0	0	0
89	1	32	93	-1	400	439	13.1	29	ABplpaappp	281	-34	0	0		0	0	0	0	0
90	1	171	100	-1	422	293	22.5	32	ABarpaapap	288	489	0	0		0	0	0	0	0
91	1	251	70	-1	298	414	16.5	29	ABplapaapp	269	-1142	0	0		0	0	0	0	0
92	1	292	312	-1	531	421	11.7	30	ABalppaapp	89	0	0	0		0	0	0	0	0
93	1	31	200	-1	458	98	15.6	29	ABprpaapap	268	0	0	0		0	0	0	0	0
94	1	191	109	-1	557	254	15.5	30	MSpaaaaa	234	0	0	0		0	0	0	0	0
95	1	319	14	-1	445	201	9.6	25	MSpppaaa	243	44	0	0		0	0	0	0	0
96	1	84	189	-1	495	359	10.8	27	ABalpaaapp	216	1220	0	0		0	0	0	0	0
97	1	9	15	-1	479	235	11.6	31	ABaraapppa	435	0	0	0		0	0	0	0	0
98	1	243	277	-1	252	390	14.4	29	ABplappapa	281	137	0	0		0	0	0	0	0
99	1	295	120	-1	226	298	5.0	26	ABplappppp	228	-532	0	0		0	0	0	0	0
100	0	64	-1	-1	361	433	13.7	24		202	734	0	0		0	0	0	0	0
101	1	27	175	-1	368	107	14.6	28	ABpraapppp	-3	0	0	0		0	0	0	0	0
102	1	39	1	-1	552	297	7.2	27	ABaraaaaaa	267	1422	0	0		0	0	0	0	0
103	1	132	119	-1	433	403	5.3	30	ABalppappp	245	-1249	0	0		0	0	0	0	0
104	1	309	89	-1	470	392	23.4	29	ABplaaapaa	232	-1097	0	0		0	0	0	0	0
105	1	201	115	-1	332	420	13.9	28	ABplaapppp	312	0	0	0		0	0	0	0	0
106	1	294	261	-1	323	236	14.9	32	Earpp	325	-708	0	0		0	0	0	0	0
107	1	29	234	-1	406	291	10.1	27	MSaapapa	248	204	0	0		0	0	0	0	0
108	1	147	259	-1	493	255	22.7	27	ABarpaaapp	268	617	0	0		0	0	0	0	0
109	1	308	201	-1	420	323	17.5	30	Ealaa	271	102	0	0		0	0	0	0	0
110	1	340	338	-1	472	355	3.4	32	ABalppapaa	322	-418	0	0		0	0	0	0	0
111	1	297	36	-1	417	421	7.4	30	ABplpaaaap	287	0	0	0		0	0	0	0	0
112	1	268	105	-1	295	329	16.3	33	Dapp	-56	0	0	0		0	0	0	0	0
113	1	263	278	-1	283	403	13.1	28	ABplappaaa	281	-532	0	0		0	0	0	0	0
114	1	214	323	-1	425	280	6.6	30	ABalpapppp	298	51	0	0		0	0	0	0	0
115	1	323	291	-1	208	295	22.6	35	Caaap	357	445	0	0		0	0	0	0	0
116	1	167	114	-1	516	247	10.3	31	ABaraaapap	314	126	0	0		0	0	0	0	0
117	1	250	88	-1	512	247	17.6	31	MSpaaaap	70	0	0	0		0	0	0	0	0
118	1	69	20	-1	533	387	15.4	29	ABalppppaa	502	0	0	0		0	0	0	0	0
119	1	111	44	-1	485	115	19.7	27	ABpraappaa	248	27	0	0		0	0	0	0	0
120	1	104	35	-1	401	185	18.7	32	MSppppp	294	-2	0	0		0	0	0	0	0
121	1	36	326	-1	464	352	10.0	26	MSapaapa	163	0	0	0		0	0	0	0	0
122	1	198	339	-1	212	146	12.8	29	ABprapappa	271	-150	0	0		0	0	0	0	0
123	1	194	263	-1	485	208	22.1	29	ABarpapapa	283	840	0	0		0	0	0	0	0
124	1	241	288	-1	267	211	4.8	28	ABprpppppp	239	-121	0	0		0	0	0	0	0
125	1	316	308	-1	438	194	3.6	26	ABarappaap	259	695	0	0		0	0	0	0	0
126	1	260	247	-1	463	256	17.8	32	MSpaaapp	284	-157	0	0		0	0	0	0	0
127	1	106	39	-1	343	356	22.5	33	ABarppaaa	328	-131	0	0		0	0	0	0	0
128	1	122	228	-1	582	330	20.1	30	ABalapaapa	280	320	0	0		0	0	0	0	0
129	1	60	132	-1	418	383	14.4	32	MSapppa	301	0	0	0		0	0	0	0	0
130	1	142	52	-1	549	418	16.4	30	ABalpppaap	68	0	0	0		0	0	0	0	0
131	1	300	21	-1	300	381	21.6	33	ABarppaap	296	157	0	0		0	0	0	0	0
132	1	160	72	-1	376	355	17.3	31	MSapppp	257	-12	0	0		0	0	0	0	0
133	1	92	5	-1	547	374	18.6	30	ABalapappa	161	0	0	0		0	0	0	0	0
134	1	312	307	-1	415	358	19.5	29	MSapappp	256	-40	0	0		0	0	0	0	0
135	1	102	68	-1	490	444	15.5	29	ABalpppapp	21	0	0	0		0	0	0	0	0
136	1	166	162	-1	237	384	18.1	30	ABplapapaa	-72	0	0	0		0	0	0	0	0
137	1	139	65	-1	453	223	7.8	30	ABarapappa	285	-750	0	0		0	0	0	0	0
138	1	62	26	-1	575	198	10.8	27	ABalaappa	238	424	0	0		0	0	0	0	0
139	1	320	260	-1	508	285	22.6	28	ABarpaaapa	271	968	0	0		0	0	0	0	0
140	1	45	90	-1	212	142	9.5	27	ABprappppa	218	662	0	0		0	0	0	0	0
141	1	2	185	-1	437	307	11.0	29	MSaapaaa	473	0	0	0		0	0	0	0	0
142	1	12	236	-1	325	365	16.3	32	Dapa	324	-591	0	0		0	0	0	0	0
143	1	83	194	-1	184	239	21.5	33	Cpaapp	280	-447	0	0		0	0	0	0	0
144	1	246	75	-1	501	170	19.9	30	ABpraapapp	497	0	0	0		0	0	0	0	0
145	1	86	280	-1	484	271	4.4	29	ABarapaaap	250	724	0	0		0	0	0	0	0
146	1	339	95	-1	206	268	4.8	27	Cpappv	273	100	0	0		0	0	0	0	0
147	1	275	83	-1	452	226	12.9	31	ABaraapppp	243	1752	0	0		0	0	0	0	0
148	1	259	79	-1	407	246	11.6	30	MSpapaap	184	0	0	0		0	0	0	0	0
149	1	112	295	-1	504	194	10.9	27	MSppaaap	226	330	0	0		0	0	0	0	0
150	1	223	251	-1	381	350	4.7	28	ABplpapapa	232	518	0	0		0	0	0	0	0
151	1	14	71	-1	579	380	11.3	26	ABalppaaaa	228	719	0	0		0	0	0	0	0
152	1	184	196	-1	169	209	13.1	34	Cppap	333	360	0	0		0	0	0	0	0
153	1	146	266	-1	383	384	6.8	27	ABplpapaap	202	0	0	0		0	0	0	0	0
154	1	144	177	-1	493	433	19.1	29	ABplaapapa	261	-561	0	0		0	0	0	0	0
155	1	149	10	-1	334	345	8.4	32	MSaappp	166	0	0	0		0	0	0	0	0
156	1	283	211	-1	543	172	10.9	26	ABpraaaaaa	224	1007	0	0		0	0	0	0	0
157	1	35	244	-1	185	298	19.3	34	Caapa	321	155	0	0		0	0	0	0	0
158	1	203	243	-1	178	308	15.4	33	Caapp	125	0	0	0		0	0	0	0	0
159	1	264	27	-1	436	371	5.8	28	ABalpapapp	230	-984	0	0		0	0	0	0	0
160	1	95	176	-1	427	178	6.9	28	ABprpapaaa	248	-813	0	0		0	0	0	0	0
161	1	65	285	-1	517	192	14.6	25	MSppapaa	249	-936	0	0		0	0	0	0	0
162	1	325	60	-1	286	319	4.9	27	ABplppppap	269	498	0	0		0	0	0	0	0
163	1	54	178	-1	390	257	8.0	26	MSpapapa	260	-102	0	0		0	0	0	0	0
164	1	158	141	-1	353	204	19.6	34	Epraa	322	-169	0	0		0	0	0	0	0
165	1	212	152	-1	318	127	8.5	29	ABprppappa	228	164	0	0		0	0	0	0	0
166	1	143	320	-1	468	220	15.6	30	MSpaapap	-103	0	0	0		0	0	0	0	0
167	1	314	164	-1	293	363	5.1	28	ABplpppaaa	379	0	0	0		0	0	0	0	0
168	1	100	106	-1	386	296	23.0	32	ABarpaappa	302	-245	0	0		0	0	0	0	0
169	1	165	248	-1	510	243	4.6	27	ABarapaaaa	237	-554	0	0		0	0	0	0	0
170	1	113	158	-1	279	165	8.1	27	ABprpppaap	263	-19	0	0		0	0	0	0	0
171	1	329	103	-1	481	398	12.6	28	ABplpaapaa	271	308	0	0		0	0	0	0	0
172	1	261	2	-1	260	300	4.6	29	ABplpppapa	-26	0	0	0		0	0	0	0	0
173	1	130	16	-1	451	443	12.9	27	ABplpaapap	129	0	0	0		0	0	0	0	0
174	1	53	104	-1	485	258	15.4	27	MSpaapaa	-219	0	0	0		0	0	0	0	0
175	1	70	122	-1	246	350	9.8	25	ABplapppaa	232	383	0	0		0	0	0	0	0
176	1	311	40	-1	356	324	3.8	27	ABplpapapp	235	-172	0	0		0	0	0	0	0
177	1	178	51	-1	389	343	9.2	31	MSappaa	326	0	0	0		0	0	0	0	0
178	1	179	206	-1	404	368	6.7	27	ABplpapaaa	222	-125	0	0		0	0	0	0	0
179	1	136	293	-1	232	315	12.3	30	Cappap	60	0	0	0		0	0	0	0	0
180	1	151	287	-1	451	244	5.1	27	ABarapapap	471	0	0	0		0	0	0	0	0
181	1	337	91	-1	597	362	13.0	24	ABalapapaa	223	403	0	0		0	0	0	0	0
182	1	208	313	-1	312	274	3.7	30	ABplpapppp	246	735	0	0		0	0	0	0	0
183	1	116	156	-1	541	325	6.8	27	ABalpaaaaa	481	0	0	0		0	0	0	0	0
184	1	204	209	-1	295	387	7.8	26	ABplppappa	250	222	0	0		0	0	0	0	0
185	1	172	73	-1	578	241	8.0	27	ABalaaaalp	237	-72	0	0		0	0	0	0	0
186	1	285	311	-1	231	222	12.3	30	Eprpp	303	636	0	0		0	0	0	0	0
187	1	4	218	-1	303	194	16.7	32	Eprap	298	493	0	0		0	0	0	0	0
188	1	63	202	225	411	226	6.6	31	ABarapappp	147	0	0	0		0	0	0	0	0
189	1	28	272	-1	516	247	14.0	28	ABaraappap	201	0	0	0		0	0	0	0	0
190	1	193	47	-1	270	121	14.5	29	ABprappapp	259	872	0	0		0	0	0	0	0
191	1	342	276	-1	206	332	5.8	26	ABplappppa	239	154	0	0		0	0	0	0	0
192	1	274	216	-1	580	251	18.5	28	ABalapppaa	43	0	0	0		0	0	0	0	0
193	1	49	242	-1	524	151	19.1	30	ABpraapapa	168	0	0	0		0	0	0	0	0
194	1	244	7	-1	507	414	13.8	28	ABalpppapa	515	0	0	0		0	0	0	0	0
195	1	221	159	-1	378	246	13.7	29	Earpa	293	119	0	0		0	0	0	0	0
196	1	291	300	-1	352	107	19.5	28	ABprapaapa	272	-63	0	0		0	0	0	0	0
197	1	131	187	-1	575	228	23.2	34	ABpraapaaa	278	0	0	0		0	0	0	0	0
198	1	269	170	-1	315	264	18.8	33	Eplaa	309	469	0	0		0	0	0	0	0
199	1	72	42	-1	372	232	8.9	28	MSpapapp	429	0	0	0		0	0	0	0	0
200	1	90	53	-1	567	403	14.3	28	ABalpppaaa	86	0	0	0		0	0	0	0	0
201	1	138	48	-1	293	183	11.4	37	MSpappp	319	-279	0	0		0	0	0	0	0
202	1	88	18	-1	378	382	22.8	31	ABplaaappp	289	774	0	0		0	0	0	0	0
203	1	30	101	-1	453	138	15.8	29	ABprpaappa	-153	0	0	0		0	0	0	0	0
204	1	7	37	-1	446	293	15.8	29	MSaaapp	443	0	0	0		0	0	0	0	0
205	1	61	279	-1	509	115	15.4	31	ABprpaapaa	249	-980	0	0		0	0	0	0	0
206	1	326	110	-1	512	177	7.1	28	ABarapppaa	289	0	0	0		0	0	0	0	0
207	1	154	11	-1	267	302	9.2	32	Capap	80	0	0	0		0	0	0	0	0
208	0	335	-1	-1	516	218	25.5	26		-278	0	0	0		0	0	0	0	0
209	1	145	30	-1	371	186	5.5	27	ABprpapapa	522	0	0	0		0	0	0	0	0
210	1	175	168	-1	240	130	19.2	29	ABprapapaa	-44	0	0	0		0	0	0	0	0
211	1	38	69	-1	498	155	15.3	29	ABpraaappa	250	682	0	0		0	0	0	0	0
212	1	303	67	-1	506	319	10.1	30	ABalpaapap	248	0	0	0		0	0	0	0	0
213	1	200	174	-1	531	134	13.8	28	ABpraaapap	138	0	0	0		0	0	0	0	0
214	1	306	219	-1	409	117	9.7	30	ABprppaaaa	275	117	0	0		0	0	0	0	0
215	1	34	160	-1	179	291	7.1	29	Cpappd	292	-742	0	0		0	0	0	0	0
216	1	20	264	-1	303	221	5.9	28	ABprpapppp	-148	0	0	0		0	0	0	0	0
217	1	89	136	-1	494	306	14.4	32	ABaraapapa	119	0	0	0		0	0	0	0	0
218	1	205	289	-1	518	314	22.8	26	ABarpaaaap	258	389	0	0		0	0	0	0	0
219	1	213	239	-1	521	382	7.4	28	ABalpaappp	267	268	0	0		0	0	0	0	0
220	1	304	246	-1	398	311	4.1	29	ABplpappaa	290	-203	0	0		0	0	0	0	0
221	1	277	102	-1	593	288	19.7	29	ABalappapp	405	0	0	0		0	0	0	0	0
222	1	279	62	-1	326	116	12.6	28	ABprappaaa	262	153	0	0		0	0	0	0	0
223	1	234	328	-1	346	190	3.7	28	ABprpapapp	278	686	0	0		0	0	0	0	0
224	1	248	190	-1	386	186	22.5	31	ABarpapppp	-75	0	0	0		0	0	0	0	0
225	1	310	324	-1	436	152	3.5	30	ABarappapa	284	205	0	0		0	0	0	0	0
226	1	99	271	-1	473	166	7.0	28	ABarappppa	293	0	0	0		0	0	0	0	0
227	1	107	45	-1	331	220	8.4	32	MSpappa	-81	0	0	0		0	0	0	0	0
228	1	290	184	-1	433	116	13.5	31	ABprpaappp	262	504	0	0		0	0	0	0	0
229	1	218	80	-1	481	227	5.8	29	ABarapapaa	136	0	0	0		0	0	0	0	0
230	0	333	-1	-1	203	211	6.8	23		209	482	0	0		0	0	0	0	0
231	1	50	227	-1	352	398	8.5	28	ABplppapaa	289	492	0	0		0	0	0	0	0
232	1	298	171	-1	487	230	8.3	33	ABarapaapp	281	-504	0	0		0	0	0	0	0
233	1	183	252	-1	194	207	17.5	33	Cppaa	327	231	0	0		0	0	0	0	0
234	1	119	310	-1	483	339	23.3	29	ABplaaaapa	294	276	0	0		0	0	0	0	0
235	1	253	183	-1	602	262	12.0	29	ABalaaapal	-136	0	0	0		0	0	0	0	0
236	1	202	140	-1	527	357	13.8	27	MSapaaap	73	0	0	0		0	0	0	0	0
237	1	328	250	-1	466	208	3.8	28	ABarappaaa	284	-82	0	0		0	0	0	0	0
238	1	8	240	-1	456	190	18.4	30	MSppappp	236	-719	0	0		0	0	0	0	0
239	1	252	96	-1	295	244	23.0	42	Cpaaa	410	157	0	0		0	0	0	0	0
240	1	199	337	-1	243	139	14.9	28	ABprapapap	248	-114	0	0		0	0	0	0	0
241	1	96	137	-1	478	394	6.1	27	ABalppappa	272	746	0	0		0	0	0	0	0
242	1	37	76	-1	543	297	21.8	28	ABarpaaaaa	119	0	0	0		0	0	0	0	0
243	1	302	255	-1	209	256	10.7	32	Eplpp	314	273	0	0		0	0	0	0	0
244	1	334	340	-1	275	277	3.6	23	ABplpppapp	173	-220	0	0		0	0	0	0	0
245	1	126	56	-1	451	411	10.1	28	ABplpaaapa	254	845	0	0		0	0	0	0	0
246	1	77	167	-1	206	347	18.7	34	ABarppapp	278	0	0	0		0	0	0	0	0
247	0	170	-1	-1	408	219	17.0	25		231	141	0	0		0	0	0	0	0
248	1	78	180	-1	565	361	9.1	26	ABalaaaarr	121	0	0	0		0	0	0	0	0
249	1	117	111	-1	513	208	6.1	26	ABaraaappp	324	0	0	0		0	0	0	0	0
250	1	284	256	-1	289	133	9.6	28	ABprppappp	263	1055	0	0		0	0	0	0	0
251	1	180	208	-1	561	267	20.8	30	ABalapppap	144	0	0	0		0	0	0	0	0
252	1	51	127	-1	376	295	9.4	30	MSaapapp	258	-434	0	0		0	0	0	0	0
253	1	124	212	-1	297	265	6.2	27	ABplpppppa	224	765	0	0		0	0	0	0	0
254	1	197	78	-1	555	226	20.9	28	ABalappppa	89	0	0	0		0	0	0	0	0
255	1	125	305	-1	476	324	19.4	31	MSaaaapp	66	0	0	0		0	0	0	0	0
256	1	258	134	-1	210	174	9.5	27	ABprapappp	231	-348	0	0		0	0	0	0	0
257	1	271	223	-1	544	262	9.5	29	ABaraaapaa	265	402	0	0		0	0	0	0	0
258	1	5	123	-1	394	170	14.3	29	Dpaa	291	-691	0	0		0	0	0	0	0
259	1	281	254	-1	230	174	5.7	28	ABprappppp	272	-1250	0	0		0	0	0	0	0
260	1	233	112	-1	496	368	14.6	24	MSapapaa	636	0	0	0		0	0	0	0	0
261	1	238	161	-1	296	123	13.2	29	ABprappaap	253	1753	0	0		0	0	0	0	0
262	1	110	128	-1	485	267	19.7	29	MSpaaapa	269	728	0	0		0	0	0	0	0
263	1	317	297	-1	337	162	16.6	35	Dppp	344	270	0	0		0	0	0	0	0
264	1	48	270	275	447	176	12.1	31	MSppaap	243	160	0	0		0	0	0	0	0
265	1	148	282	-1	548	156	14.1	29	ABpraaapaa	-212	0	0	0		0	0	0	0	0
266	1	80	284	-1	537	209	12.2	27	MSppaaaa	251	0	0	0		0	0	0	0	0
267	1	129	231	-1	188	333	8.8	28	ABplapappp	274	197	0	0		0	0	0	0	0
268	1	164	139	-1	259	154	11.4	26	ABprapppaa	263	367	0	0		0	0	0	0	0
269	1	42	121	-1	214	372	11.1	27	ABplappapp	268	-201	0	0		0	0	0	0	0
270	1	68	294	-1	399	177	10.4	31	MSpppap	302	-383	0	0		0	0	0	0	0
271	1	255	199	-1	445	359	16.9	26	MSapappa	90	0	0	0		0	0	0	0	0
272	1	26	57	-1	489	177	4.2	28	ABarapppap	262	-141	0	0		0	0	0	0	0
273	1	40	330	-1	600	324	17.7	29	ABalapaaap	296	-90	0	0		0	0	0	0	0
274	1	47	163	-1	336	106	16.4	29	ABprapaapp	269	-323	0	0		0	0	0	0	0
275	1	79	331	-1	370	297	17.9	31	Ealap	318	1309	0	0		0	0	0	0	0
276	1	156	309	-1	491	354	5.5	26	ABalpapaap	255	-293	0	0		0	0	0	0	0
277	1	307	303	-1	558	175	18.1	36	ABalaapppp	312	314	0	0		0	0	0	0	0
278	1	127	92	-1	442	452	16.2	27	ABplaappaa	221	674	0	0		0	0	0	0	0
279	1	229	197	-1	421	154	22.5	30	ABarpapppa	290	-583	0	0		0	0	0	0	0
280	1	24	125	-1	455	350	6.6	28	ABalpapapa	283	-275	0	0		0	0	0	0	0
281	1	235	336	-1	293	162	4.0	28	ABprppppap	287	97	0	0		0	0	0	0	0
282	1	206	33	-1	323	397	7.1	27	ABplppapap	16	0	0	0		0	0	0	0	0
283	1	242	13	-1	312	177	5.9	28	ABprppppaa	234	-476	0	0		0	0	0	0	0
284	1	44	24	-1	401	136	20.4	29	ABprapaaaa	236	96	0	0		0	0	0	0	0
285	1	230	117	-1	361	155	5.5	25	ABprppaapa	244	458	0	0		0	0	0	0	0
286	1	121	135	-1	374	381	14.2	30	Daaa	279	431	0	0		0	0	0	0	0
287	1	97	46	-1	397	433	18.8	30	ABplaappap	118	0	0	0		0	0	0	0	0
288	1	152	151	-1	323	358	4.3	26	ABplppaapp	269	0	0	0		0	0	0	0	0
289	1	207	97	-1	427	363	11.5	26	MSapaapp	239	796	0	0		0	0	0	0	0
290	1	163	155	-1	330	365	12.8	31	Daap	311	134	0	0		0	0	0	0	0
291	1	71	107	-1	345	302	22.7	31	ABarpaappp	312	-490	0	0		0	0	0	0	0
292	1	134	253	-1	353	185	12.2	29	Dpap	267	306	0	0		0	0	0	0	0
293	1	115	245	-1	551	309	10.8	26	ABalpaapaa	48	0	0	0		0	0	0	0	0
294	1	103	222	-1	439	344	21.8	28	ABplaaaapp	289	39	0	0		0	0	0	0	0
295	1	189	334	-1	494	306	4.5	29	ABalpapaaa	115	0	0	0		0	0	0	0	0
296	1	157	319	-1	219	160	19.2	36	ABarppppp	333	271	0	0		0	0	0	0	0
297	1	313	283	-1	516	225	22.9	27	ABarpapaap	237	109	0	0		0	0	0	0	0
298	1	305	329	-1	343	148	8.6	28	ABprppapap	256	714	0	0		0	0	0	0	0
299	1	276	286	-1	526	150	10.1	30	ABpraaaaap	232	107	0	0		0	0	0	0	0
300	1	164	166	-1	239	152	8.3	27	ABprapppap	224	143	0	0		0	0	0	0	0
301	1	216	129	-1	500	200	17.4	28	MSppappa	238	274	0	0		0	0	0	0	0
302	1	222	85	-1	279	126	19.3	30	ABprappapa	146	0	0	0		0	0	0	0	0
303	1	315	173	-1	328	131	22.3	33	ABarpppap	324	366	0	0		0	0	0	0	0
304	1	332	347	-1	567	201	18.2	29	ABalaapppa	248	-229	0	0		0	0	0	0	0
305	1	254	304	-1	511	316	17.0	30	MSaaapaa	291	-242	0	0		0	0	0	0	0
306	1	105	147	-1	589	280	8.5	27	ABalaaaala	202	0	0	0		0	0	0	0	0
307	1	267	131	-1	359	153	13.7	30	Dppa	265	10	0	0		0	0	0	0	0
308	1	280	191	-1	539	351	5.2	29	ABalpaappa	67	0	0	0		0	0	0	0	0
309	1	73	221	-1	538	379	22.4	30	ABplaapaaa	267	730	0	0		0	0	0	0	0
310	1	282	63	-1	551	341	22.5	29	ABplaaaaaa	253	-306	0	0		0	0	0	0	0
311	1	190	265	-1	365	327	14.2	30	Ealpa	207	0	0	0		0	0	0	0	0
312	1	226	235	-1	552	381	12.6	26	ABalppaaap	102	0	0	0		0	0	0	0	0
313	1	128	267	-1	279	257	16.5	33	Eplap	328	-580	0	0		0	0	0	0	0
314	1	41	49	-1	230	331	7.4	27	ABplapppap	252	-449	0	0		0	0	0	0	0
315	1	220	66	-1	444	226	23.2	32	ABarpapapp	305	646	0	0		0	0	0	0	0
316	1	331	332	-1	609	298	15.5	28	ABalappaap	241	-95	0	0		0	0	0	0	0
317	1	217	257	-1	385	123	18.6	29	ABprapaaap	109	0	0	0		0	0	0	0	0
318	1	322	281	-1	344	394	19.9	30	ABplapaaap	115	0	0	0		0	0	0	0	0
319	1	94	179	-1	479	145	18.4	32	ABpraaappp	311	1371	0	0		0	0	0	0	0
320	1	11	25	-1	230	206	22.4	33	Cpaapa	322	-362	0	0		0	0	0	0	0
321	1	13	74	-1	516	327	5.7	27	ABalpaaaap	212	161	0	0		0	0	0	0	0
322	1	33	258	-1	260	264	7.8	27	Capppp	269	714	0	0		0	0	0	0	0
323	1	181	301	-1	524	222	8.8	27	ABarapaapa	258	335	0	0		0	0	0	0	0
324	1	195	238	-1	475	393	9.9	29	ABplpaaaaa	-91	0	0	0		0	0	0	0	0
325	1	46	138	-1	607	251	18.1	28	ABalappapa	249	185	0	0		0	0	0	0	0
326	0	137	-1	-1	517	399	10.7	24		200	1003	0	0		0	0	0	0	0
327	1	169	150	-1	586	320	8.8	28	ABalaaaarl	80	0	0	0		0	0	0	0	0
328	1	192	233	-1	535	173	22.2	34	ABpraapaap	314	829	0	0		0	0	0	0	0
329	1	133	241	-1	414	257	16.7	30	Earaa	114	0	0	0		0	0	0	0	0
330	1	87	318	-1	281	155	22.9	38	ABarppppa	356	201	0	0		0	0	0	0	0
331	1	299	345	-1	534	204	22.5	28	ABalappppp	283	-756	0	0		0	0	0	0	0
332	1	272	273	-1	570	278	11.1	24	ABaraaaapa	210	-162	0	0		0	0	0	0	0
333	1	327	343	-1	599	268	15.2	23	ABalappaaa	-68	0	0	0		0	0	0	0	0
334	1	324	346	-1	509	138	11.2	31	ABpraaaapa	140	0	0	0		0	0	0	0	0
335	1	318	130	-1	562	180	13.7	25	ABalaapapp	346	0	0	0		0	0	0	0	0
336	1	211	215	-1	488	133	13.5	28	ABpraaaapp	159	0	0	0		0	0	0	0	0
337	1	336	335	-1	548	259	13.0	28	ABaraappaa	416	0	0	0		0	0	0	0	0
338	1	341	172	-1	332	203	6.1	28	ABprpapppa	-38	0	0	0		0	0	0	0	0
339	1	173	344	-1	565	208	7.8	28	ABalaapaap	264	0	0	0		0	0	0	0	0
340	1	278	298	-1	537	291	14.5	29	ABaraaaapp	-141	0	0	0		0	0	0	0	0
341	1	338	341	-1	445	123	11.4	32	ABprpaaapp	78	0	0	0		0	0	0	0	0
342	1	224	274	-1	427	349	3.1	29	ABalppapap	-110	0	0	0		0	0	0	0	0
343	1	23	232	-1	265	381	10.5	27	ABplappaap	114	0	0	0		0	0	0	0	0
