# Supplementary material for: The AP-2 Transcription Factor APTF-2 Is Required for Neuroblast and Epidermal Morphogenesis in Caenorhabditis elegans Embryogenesis
Source: PLoS Genet. 2016 May 13;12(5):e1006048. doi: 10.1371/journal.pgen.1006048 (PMC4866721; doi:10.1371/journal.pgen.1006048)
Supplement: S3 Text — (ZIP) [file pgen.1006048.s031.zip › nuclei/t157-nuclei]

1	1	102	252	-1	552	297	7.4	29	ABaraaaaaa	264	321	0	0		0	0	0	0	0
2	1	172	303	-1	258	300	4.4	30	ABplpppapa	278	-344	0	0		0	0	0	0	0
3	1	17	254	-1	512	354	22.3	28	ABplaaaaap	279	-194	0	0		0	0	0	0	0
4	1	32	219	-1	465	414	20.2	31	ABplaapapp	290	56	0	0		0	0	0	0	0
5	1	133	41	-1	550	375	18.7	29	ABalapappa	288	105	0	0		0	0	0	0	0
6	1	36	139	-1	468	315	7.1	26	ABalpappaa	251	-185	0	0		0	0	0	0	0
7	1	194	56	-1	510	412	13.6	28	ABalpppapa	-96	0	0	0		0	0	0	0	0
8	1	15	127	-1	411	113	16.6	32	ABpraapppa	210	0	0	0		0	0	0	0	0
9	1	2	128	-1	258	253	5.3	28	ABplpppppp	272	9	0	0		0	0	0	0	0
10	1	155	24	-1	331	342	8.4	33	MSaappp	232	0	0	0		0	0	0	0	0
11	1	207	207	-1	265	299	9.4	33	Capap	68	0	0	0		0	0	0	0	0
12	1	86	322	-1	458	314	12.5	31	ABaraapapp	123	0	0	0		0	0	0	0	0
13	1	283	186	-1	316	183	5.9	28	ABprppppaa	243	152	0	0		0	0	0	0	0
14	1	95	23	-1	450	200	9.6	25	MSpppaaa	236	-272	0	0		0	0	0	0	0
15	1	97	5	-1	480	232	12.0	31	ABaraapppa	-194	0	0	0		0	0	0	0	0
16	1	173	47	-1	452	442	13.0	27	ABplpaapap	277	320	0	0		0	0	0	0	0
17	1	74	218	-1	463	293	23.3	30	ABarpaapaa	262	-788	0	0		0	0	0	0	0
18	1	202	59	-1	384	386	23.3	31	ABplaaappp	293	19	0	0		0	0	0	0	0
19	1	25	112	-1	393	172	7.6	28	ABprpapaap	270	94	0	0		0	0	0	0	0
20	1	118	148	-1	530	387	15.4	27	ABalppppaa	91	0	0	0		0	0	0	0	0
21	1	131	335	-1	302	378	21.5	32	ABarppaap	313	-449	0	0		0	0	0	0	0
22	1	62	212	-1	477	108	12.4	28	ABprpaaapa	251	1075	0	0		0	0	0	0	0
23	1	4	61	-1	358	304	6.7	29	MSaappa	131	0	0	0		0	0	0	0	0
24	1	284	288	-1	401	135	20.4	28	ABprapaaaa	262	-317	0	0		0	0	0	0	0
25	1	320	12	-1	230	202	22.5	33	Cpaapa	326	-145	0	0		0	0	0	0	0
26	1	138	90	-1	581	198	10.8	28	ABalaappa	116	0	0	0		0	0	0	0	0
27	1	159	76	-1	437	371	6.1	28	ABalpapapp	260	634	0	0		0	0	0	0	0
28	1	80	116	-1	298	321	10.7	32	Capaa	-15	0	0	0		0	0	0	0	0
29	1	66	63	-1	429	197	22.6	30	ABarpappap	297	-71	0	0		0	0	0	0	0
30	1	209	180	-1	373	185	5.6	27	ABprpapapa	224	517	0	0		0	0	0	0	0
31	1	13	110	-1	509	290	19.2	30	MSaaaapa	262	-1146	0	0		0	0	0	0	0
32	1	30	72	-1	440	252	10.1	28	MSpapaaa	287	325	0	0		0	0	0	0	0
33	1	282	192	-1	324	399	7.3	27	ABplppapap	236	430	0	0		0	0	0	0	0
34	1	51	193	-1	508	408	21.9	30	ABplaapaap	285	709	0	0		0	0	0	0	0
35	1	120	102	-1	398	185	19.2	31	MSppppp	290	-21	0	0		0	0	0	0	0
36	1	111	312	-1	415	421	7.4	29	ABplpaaaap	295	88	0	0		0	0	0	0	0
37	1	204	57	-1	445	295	15.8	29	MSaaapp	130	0	0	0		0	0	0	0	0
38	1	37	34	-1	259	366	21.3	35	ABarppapa	489	0	0	0		0	0	0	0	0
39	1	127	258	-1	345	357	22.5	32	ABarppaaa	-478	0	0	0		0	0	0	0	0
40	1	176	2	-1	354	324	4.0	27	ABplpapapp	266	222	0	0		0	0	0	0	0
41	1	38	39	-1	586	286	13.7	31	MSaaaaaa	524	0	0	0		0	0	0	0	0
42	1	199	15	-1	370	231	9.2	28	MSpapapp	125	0	0	0		0	0	0	0	0
43	1	72	75	-1	363	425	17.2	30	ABplaapppa	97	0	0	0		0	0	0	0	0
44	1	119	166	-1	488	114	19.4	26	ABpraappaa	3	0	0	0		0	0	0	0	0
45	1	227	45	-1	326	220	8.3	33	MSpappa	231	0	0	0		0	0	0	0	0
46	1	287	35	-1	396	436	18.1	30	ABplaappap	339	0	0	0		0	0	0	0	0
47	1	190	175	-1	271	120	14.4	28	ABprappapp	238	255	0	0		0	0	0	0	0
48	1	201	46	-1	294	182	11.3	36	MSpappp	307	978	0	0		0	0	0	0	0
49	1	314	310	-1	229	329	7.5	27	ABplapppap	242	-445	0	0		0	0	0	0	0
50	1	56	130	-1	425	414	14.8	29	ABplpaappa	259	360	0	0		0	0	0	0	0
51	1	177	191	-1	392	340	9.3	31	MSappaa	76	0	0	0		0	0	0	0	0
52	1	130	14	-1	544	418	16.5	30	ABalpppaap	72	0	0	0		0	0	0	0	0
53	1	200	253	-1	566	404	14.2	28	ABalpppaaa	261	412	0	0		0	0	0	0	0
54	1	54	67	-1	377	419	9.9	28	ABplppaaaa	229	0	0	0		0	0	0	0	0
55	1	52	136	-1	603	241	14.2	27	ABalaaappr	125	0	0	0		0	0	0	0	0
56	1	245	65	-1	450	409	10.2	29	ABplpaaapa	220	0	0	0		0	0	0	0	0
57	1	272	231	-1	496	171	4.4	29	ABarapppap	255	-167	0	0		0	0	0	0	0
58	1	26	293	-1	382	370	10.6	30	MSappap	259	-824	0	0		0	0	0	0	0
59	1	31	150	-1	550	293	17.6	32	MSaaaaap	191	0	0	0		0	0	0	0	0
60	1	162	262	-1	285	318	5.2	28	ABplppppap	256	-452	0	0		0	0	0	0	0
61	1	69	58	-1	489	156	10.3	28	ABprpaaaaa	250	0	0	0		0	0	0	0	0
62	1	222	152	-1	329	117	12.3	27	ABprappaaa	-83	0	0	0		0	0	0	0	0
63	1	310	215	-1	548	340	22.7	28	ABplaaaaaa	274	444	0	0		0	0	0	0	0
64	0	67	-1	-1	391	272	3.9	24		197	85	0	0		0	0	0	0	0
65	1	137	37	-1	462	227	8.3	32	ABarapappa	228	455	0	0		0	0	0	0	0
66	1	315	241	-1	448	230	23.1	32	ABarpapapp	248	127	0	0		0	0	0	0	0
67	1	212	10	-1	507	315	10.1	31	ABalpaapap	317	1196	0	0		0	0	0	0	0
68	1	135	18	-1	490	443	15.0	30	ABalpppapp	12	0	0	0		0	0	0	0	0
69	1	211	164	-1	502	155	15.6	29	ABpraaappa	285	411	0	0		0	0	0	0	0
70	1	91	11	-1	300	412	16.0	29	ABplapaapp	255	131	0	0		0	0	0	0	0
71	1	151	260	-1	584	381	12.2	25	ABalppaaaa	195	404	0	0		0	0	0	0	0
72	1	132	16	-1	373	356	17.6	32	MSapppp	-13	0	0	0		0	0	0	0	0
73	1	185	53	-1	581	241	7.8	27	ABalaaaalp	249	0	0	0		0	0	0	0	0
74	1	321	220	-1	515	329	5.7	26	ABalpaaaap	-179	0	0	0		0	0	0	0	0
75	1	144	60	-1	501	168	20.6	31	ABpraapapp	302	183	0	0		0	0	0	0	0
76	1	242	160	-1	541	298	22.0	27	ABarpaaaaa	270	742	0	0		0	0	0	0	0
77	1	50	6	-1	277	199	15.4	29	Eprpa	296	-318	0	0		0	0	0	0	0
78	1	254	336	-1	556	222	21.2	29	ABalappppa	239	-218	0	0		0	0	0	0	0
79	1	148	157	-1	407	243	11.7	31	MSpapaap	220	0	0	0		0	0	0	0	0
80	1	229	66	-1	487	232	6.0	29	ABarapapaa	252	755	0	0		0	0	0	0	0
81	1	22	314	-1	382	132	9.1	29	ABprppapaa	272	-526	0	0		0	0	0	0	0
82	1	47	64	-1	402	293	13.5	31	MSaapaap	6	0	0	0		0	0	0	0	0
83	1	147	38	-1	449	225	13.2	31	ABaraapppp	257	193	0	0		0	0	0	0	0
84	1	40	334	-1	266	369	7.1	27	ABplppappp	265	1189	0	0		0	0	0	0	0
85	1	302	68	-1	279	120	19.1	30	ABprappapa	250	1390	0	0		0	0	0	0	0
86	1	20	108	-1	265	331	13.9	29	Cappaa	286	1004	0	0		0	0	0	0	0
87	1	41	17	-1	497	406	16.9	28	ABalppppap	86	0	0	0		0	0	0	0	0
88	1	117	174	-1	512	245	17.9	30	MSpaaaap	248	0	0	0		0	0	0	0	0
89	1	104	304	-1	472	393	23.4	28	ABplaaapaa	243	175	0	0		0	0	0	0	0
90	1	140	225	-1	210	146	9.6	28	ABprappppa	244	-911	0	0		0	0	0	0	0
91	1	181	311	-1	601	358	13.1	24	ABalapapaa	200	92	0	0		0	0	0	0	0
92	1	278	109	-1	438	451	16.1	27	ABplaappaa	36	0	0	0		0	0	0	0	0
93	1	89	292	-1	400	435	12.5	29	ABplpaappp	583	0	0	0		0	0	0	0	0
94	1	81	141	-1	226	300	9.4	26	Capppa	82	0	0	0		0	0	0	0	0
95	1	146	31	-1	205	268	4.7	26	Cpappv	267	1627	0	0		0	0	0	0	0
96	1	239	222	-1	298	246	23.2	42	Cpaaa	421	-11	0	0		0	0	0	0	0
97	1	289	195	-1	427	361	11.4	28	MSapaapp	212	498	0	0		0	0	0	0	0
98	1	79	259	-1	522	386	18.8	26	ABalapappp	414	0	0	0		0	0	0	0	0
99	1	39	144	-1	559	259	7.1	28	ABaraaaaap	257	-1374	0	0		0	0	0	0	0
100	1	90	266	-1	422	298	22.6	31	ABarpaapap	309	-393	0	0		0	0	0	0	0
101	1	203	25	-1	457	135	16.3	28	ABprpaappa	253	498	0	0		0	0	0	0	0
102	1	221	305	-1	589	290	19.9	29	ABalappapp	225	438	0	0		0	0	0	0	0
103	1	171	284	-1	480	397	12.6	29	ABplpaapaa	86	0	0	0		0	0	0	0	0
104	1	174	74	-1	484	256	15.5	27	MSpaapaa	255	-230	0	0		0	0	0	0	0
105	1	112	146	-1	293	326	16.2	36	Dapp	331	-30	0	0		0	0	0	0	0
106	1	168	203	-1	387	293	22.8	31	ABarpaappa	314	-227	0	0		0	0	0	0	0
107	1	291	318	-1	347	301	23.0	34	ABarpaappp	337	469	0	0		0	0	0	0	0
108	1	75	124	-1	591	334	11.4	29	ABalaaapar	90	0	0	0		0	0	0	0	0
109	1	94	51	-1	559	254	15.7	29	MSpaaaaa	250	1177	0	0		0	0	0	0	0
110	1	206	104	-1	517	180	7.2	28	ABarapppaa	271	60	0	0		0	0	0	0	0
111	1	249	323	-1	521	208	5.8	27	ABaraaappp	214	347	0	0		0	0	0	0	0
112	1	260	93	-1	495	365	14.3	24	MSapapaa	369	0	0	0		0	0	0	0	0
113	1	46	48	-1	296	136	6.0	30	ABprpppaaa	349	0	0	0		0	0	0	0	0
114	1	116	28	-1	523	246	10.6	32	ABaraaapap	138	0	0	0		0	0	0	0	0
115	1	105	86	-1	331	419	13.8	29	ABplaapppp	268	152	0	0		0	0	0	0	0
116	1	28	185	-1	462	365	13.6	27	MSapapap	214	237	0	0		0	0	0	0	0
117	1	285	224	-1	367	154	5.9	25	ABprppaapa	-112	0	0	0		0	0	0	0	0
118	1	6	62	-1	542	235	5.2	28	ABaraaappa	145	0	0	0		0	0	0	0	0
119	1	103	9	-1	433	401	5.1	31	ABalppappp	322	0	0	0		0	0	0	0	0
120	1	99	163	-1	224	299	4.9	26	ABplappppp	264	-479	0	0		0	0	0	0	0
121	1	269	199	-1	214	369	11.2	28	ABplappapp	121	0	0	0		0	0	0	0	0
122	1	175	271	-1	240	349	10.1	25	ABplapppaa	84	0	0	0		0	0	0	0	0
123	1	258	329	-1	399	172	14.1	29	Dpaa	285	-330	0	0		0	0	0	0	0
124	1	19	50	-1	571	362	14.6	28	ABalapapap	-53	0	0	0		0	0	0	0	0
125	1	280	142	-1	456	351	6.8	28	ABalpapapa	-52	0	0	0		0	0	0	0	0
126	0	208	-1	-1	520	228	24.8	28		-192	0	0	0		0	0	0	0	0
127	1	252	55	-1	377	292	9.6	29	MSaapapp	245	494	0	0		0	0	0	0	0
128	1	262	30	-1	486	270	19.7	29	MSpaaapa	257	696	0	0		0	0	0	0	0
129	1	301	307	-1	502	198	17.7	27	MSppappa	223	-59	0	0		0	0	0	0	0
130	1	335	273	-1	572	182	14.4	27	ABalaapapp	205	-584	0	0		0	0	0	0	0
131	1	307	330	-1	363	152	13.8	30	Dppa	302	941	0	0		0	0	0	0	0
132	1	129	3	-1	420	380	14.4	32	MSapppa	19	0	0	0		0	0	0	0	0
133	1	24	321	-1	438	152	14.8	26	MSppppaa	219	-760	0	0		0	0	0	0	0
134	1	256	270	-1	212	178	9.4	28	ABprapappp	209	922	0	0		0	0	0	0	0
135	1	286	83	-1	377	377	14.2	29	Daaa	280	-406	0	0		0	0	0	0	0
136	1	217	42	-1	495	305	14.2	32	ABaraapapa	36	0	0	0		0	0	0	0	0
137	1	241	40	-1	478	391	6.2	29	ABalppappa	270	374	0	0		0	0	0	0	0
138	1	325	347	-1	604	254	18.1	28	ABalappapa	250	498	0	0		0	0	0	0	0
139	1	268	1	-1	267	154	11.6	26	ABprapppaa	204	162	0	0		0	0	0	0	0
140	1	236	280	-1	525	356	13.4	26	MSapaaap	66	0	0	0		0	0	0	0	0
141	1	164	20	-1	354	203	19.8	32	Epraa	319	-77	0	0		0	0	0	0	0
142	1	9	197	-1	562	335	13.1	26	MSapaaaa	223	1660	0	0		0	0	0	0	0
143	1	48	233	-1	264	180	5.2	28	ABprpppapa	256	-267	0	0		0	0	0	0	0
144	1	18	26	-1	434	323	6.3	30	ABalpappap	388	0	0	0		0	0	0	0	0
145	1	24	223	-1	407	161	17.8	26	MSppppap	233	225	0	0		0	0	0	0	0
146	0	326	-1	-1	519	402	10.4	23		204	-578	0	0		0	0	0	0	0
147	1	306	242	-1	591	280	8.2	27	ABalaaaala	189	0	0	0		0	0	0	0	0
148	0	34	-1	-1	405	105	13.9	23		201	543	0	0		0	0	0	0	0
149	1	73	276	-1	220	231	5.6	27	Cppppa	208	129	0	0		0	0	0	0	0
150	1	327	13	-1	582	322	8.5	28	ABalaaaarl	83	0	0	0		0	0	0	0	0
151	1	288	126	-1	323	354	4.1	26	ABplppaapp	254	1185	0	0		0	0	0	0	0
152	1	165	70	-1	321	133	8.5	28	ABprppappa	243	161	0	0		0	0	0	0	0
153	1	83	36	-1	493	277	11.7	28	ABaraapaap	268	586	0	0		0	0	0	0	0
154	1	27	327	-1	399	205	3.4	31	ABprpappaa	316	-508	0	0		0	0	0	0	0
155	1	290	228	-1	334	365	12.8	31	Daap	301	1058	0	0		0	0	0	0	0
156	1	183	79	-1	542	325	6.8	26	ABalpaaaaa	250	779	0	0		0	0	0	0	0
157	1	8	154	-1	463	186	22.6	28	ABarpappaa	-77	0	0	0		0	0	0	0	0
158	1	170	227	-1	276	164	8.1	27	ABprpppaap	272	-135	0	0		0	0	0	0	0
159	1	195	234	-1	379	243	13.6	30	Earpa	276	129	0	0		0	0	0	0	0
160	1	215	140	-1	177	289	7.1	28	Cpappd	271	216	0	0		0	0	0	0	0
161	1	261	302	-1	297	120	13.1	28	ABprappaap	244	495	0	0		0	0	0	0	0
162	1	136	226	-1	235	382	18.1	30	ABplapapaa	260	-835	0	0		0	0	0	0	0
163	1	274	320	-1	340	102	16.3	30	ABprapaapp	268	-316	0	0		0	0	0	0	0
164	1	167	71	-1	293	360	4.9	28	ABplpppaaa	251	71	0	0		0	0	0	0	0
165	1	29	172	-1	469	330	16.0	31	MSaaapap	133	0	0	0		0	0	0	0	0
166	1	300	81	-1	235	154	7.6	26	ABprapppap	202	1086	0	0		0	0	0	0	0
167	1	246	263	-1	205	345	18.7	34	ABarppapp	347	-109	0	0		0	0	0	0	0
168	1	210	107	-1	244	129	18.6	28	ABprapapaa	-37	0	0	0		0	0	0	0	0
169	1	64	239	-1	595	227	10.5	26	ABalaapaaa	228	754	0	0		0	0	0	0	0
170	1	198	145	-1	319	266	19.1	33	Eplaa	322	-350	0	0		0	0	0	0	0
171	1	232	132	-1	491	230	8.6	32	ABarapaapp	272	446	0	0		0	0	0	0	0
172	1	338	325	-1	341	209	5.8	28	ABprpapppa	272	190	0	0		0	0	0	0	0
173	1	303	125	-1	331	132	22.3	34	ABarpppap	347	337	0	0		0	0	0	0	0
174	1	213	143	-1	533	139	14.1	28	ABpraaapap	146	0	0	0		0	0	0	0	0
175	1	101	117	-1	373	107	14.5	28	ABpraapppp	202	0	0	0		0	0	0	0	0
176	1	160	69	-1	430	179	6.8	27	ABprpapaaa	126	0	0	0		0	0	0	0	0
177	1	154	319	-1	489	435	18.6	29	ABplaapapa	53	0	0	0		0	0	0	0	0
178	1	163	177	-1	393	259	8.0	27	MSpapapa	283	0	0	0		0	0	0	0	0
179	1	319	82	-1	483	145	18.5	30	ABpraaappp	291	102	0	0		0	0	0	0	0
180	1	248	205	-1	564	364	9.2	27	ABalaaaarr	232	105	0	0		0	0	0	0	0
181	1	53	245	-1	459	116	8.7	32	ABprpaaaap	300	322	0	0		0	0	0	0	0
182	1	87	213	-1	348	368	6.1	27	ABplppaapa	73	0	0	0		0	0	0	0	0
183	1	235	210	-1	606	265	11.7	27	ABalaaapal	185	0	0	0		0	0	0	0	0
184	1	228	167	-1	436	115	13.6	30	ABprpaappp	217	0	0	0		0	0	0	0	0
185	1	141	88	-1	438	305	10.9	29	MSaapaaa	101	0	0	0		0	0	0	0	0
186	1	88	247	-1	596	222	16.9	27	ABalaaappl	269	-136	0	0		0	0	0	0	0
187	1	197	249	-1	576	229	23.1	34	ABpraapaaa	297	1421	0	0		0	0	0	0	0
188	1	70	78	-1	527	347	9.0	26	ABalpaaapa	2	0	0	0		0	0	0	0	0
189	1	96	188	-1	498	357	10.2	28	ABalpaaapp	276	0	0	0		0	0	0	0	0
190	1	224	95	-1	388	187	22.6	31	ABarpapppp	248	72	0	0		0	0	0	0	0
191	1	308	120	-1	538	352	5.3	29	ABalpaappa	68	0	0	0		0	0	0	0	0
192	1	3	77	-1	426	424	10.4	30	ABplpaaapp	221	0	0	0		0	0	0	0	0
193	1	57	208	-1	340	147	5.0	27	ABprppaapp	213	-224	0	0		0	0	0	0	0
194	1	143	286	-1	188	240	21.7	33	Cpaapp	308	467	0	0		0	0	0	0	0
195	1	55	340	-1	325	283	15.1	32	Ealpp	328	55	0	0		0	0	0	0	0
196	1	152	333	-1	170	206	13.5	33	Cppap	331	878	0	0		0	0	0	0	0
197	1	279	21	-1	426	153	22.5	29	ABarpapppa	295	-185	0	0		0	0	0	0	0
198	1	35	265	-1	534	258	23.5	29	ABarpapaaa	235	63	0	0		0	0	0	0	0
199	1	271	285	-1	446	356	16.8	26	MSapappa	257	120	0	0		0	0	0	0	0
200	1	93	162	-1	461	99	15.8	29	ABprpaapap	246	250	0	0		0	0	0	0	0
201	1	109	131	-1	418	325	17.5	29	Ealaa	288	792	0	0		0	0	0	0	0
202	1	188	171	-1	438	226	6.5	26	ABarapapppa	198	-815	0	0		0	0	0	0	0
203	1	45	89	-1	468	406	15.4	29	ABalpppppa	289	349	0	0		0	0	0	0	0
204	1	65	331	-1	535	298	12.4	29	ABaraapaaa	-51	0	0	0		0	0	0	0	0
205	1	82	295	-1	448	150	7.7	29	ABarappppp	-73	0	0	0		0	0	0	0	0
206	1	178	159	-1	402	365	6.6	27	ABplpapaaa	195	0	0	0		0	0	0	0	0
207	1	12	91	-1	317	318	4.4	27	ABplppppaa	140	0	0	0		0	0	0	0	0
208	1	251	332	-1	556	264	21.1	30	ABalapppap	243	446	0	0		0	0	0	0	0
209	1	184	261	-1	297	385	7.5	27	ABplppappa	261	-148	0	0		0	0	0	0	0
210	1	16	283	-1	474	177	14.4	27	MSppapap	-38	0	0	0		0	0	0	0	0
211	1	156	187	-1	550	171	10.7	27	ABpraaaaaa	80	0	0	0		0	0	0	0	0
212	1	253	198	-1	295	266	6.3	28	ABplpppppa	245	-483	0	0		0	0	0	0	0
213	1	1	250	-1	160	280	11.1	29	Cpapaa	177	0	0	0		0	0	0	0	0
214	1	71	96	-1	324	412	18.8	28	ABplapaapa	275	1107	0	0		0	0	0	0	0
215	1	336	52	-1	492	137	13.7	27	ABpraaaapp	227	793	0	0		0	0	0	0	0
216	1	192	178	-1	583	250	19.5	30	ABalapppaa	156	0	0	0		0	0	0	0	0
217	1	43	238	-1	260	284	22.5	33	Caaaa	323	-511	0	0		0	0	0	0	0
218	1	187	301	-1	305	196	17.5	32	Eprap	272	852	0	0		0	0	0	0	0
219	1	214	274	-1	413	115	10.3	30	ABprppaaaa	253	1061	0	0		0	0	0	0	0
220	1	85	279	-1	345	289	3.6	28	ABplpapppa	255	-258	0	0		0	0	0	0	0
221	1	309	103	-1	534	379	22.5	30	ABplaapaaa	286	-974	0	0		0	0	0	0	0
222	1	294	206	-1	440	345	22.0	28	ABplaaaapp	31	0	0	0		0	0	0	0	0
223	1	257	99	-1	547	263	9.5	29	ABaraaapaa	90	0	0	0		0	0	0	0	0
224	1	7	4	-1	471	282	7.3	29	ABalpapppa	226	1231	0	0		0	0	0	0	0
225	1	188	209	-1	392	221	6.8	27	ABarapapppp	193	-174	0	0		0	0	0	0	0
226	1	84	138	-1	440	403	22.5	28	ABplaaapap	-197	0	0	0		0	0	0	0	0
227	1	231	300	-1	349	401	8.6	29	ABplppapaa	262	742	0	0		0	0	0	0	0
228	1	128	211	-1	580	334	20.4	31	ABalapaapa	284	229	0	0		0	0	0	0	0
229	1	78	236	-1	169	243	17.8	33	Cpapap	328	-287	0	0		0	0	0	0	0
230	1	44	151	-1	405	145	5.1	27	ABarappapp	272	518	0	0		0	0	0	0	0
231	1	267	122	-1	186	330	9.2	28	ABplapappp	326	0	0	0		0	0	0	0	0
232	1	343	80	-1	266	382	10.5	28	ABplappaap	284	287	0	0		0	0	0	0	0
233	1	328	282	-1	536	177	22.5	34	ABpraapaap	299	1156	0	0		0	0	0	0	0
234	1	107	29	-1	406	289	10.5	28	MSaapapa	177	0	0	0		0	0	0	0	0
235	1	312	287	-1	554	382	12.4	28	ABalppaaap	397	0	0	0		0	0	0	0	0
236	1	142	256	-1	324	362	16.3	31	Dapa	300	245	0	0		0	0	0	0	0
237	1	77	240	-1	594	324	14.6	28	ABalapaaaa	205	323	0	0		0	0	0	0	0
238	1	324	111	-1	473	392	9.6	29	ABplpaaaaa	291	831	0	0		0	0	0	0	0
239	1	219	100	-1	520	384	7.0	28	ABalpaappp	-43	0	0	0		0	0	0	0	0
240	1	238	251	-1	456	189	18.4	30	MSppappp	295	444	0	0		0	0	0	0	0
241	1	329	309	-1	413	260	16.5	30	Earaa	254	302	0	0		0	0	0	0	0
242	1	193	158	-1	529	153	19.0	30	ABpraapapa	297	231	0	0		0	0	0	0	0
243	1	158	87	-1	172	307	15.6	33	Caapp	283	0	0	0		0	0	0	0	0
244	1	157	255	-1	183	296	19.4	34	Caapa	341	665	0	0		0	0	0	0	0
245	1	293	54	-1	554	305	10.5	28	ABalpaapaa	-230	0	0	0		0	0	0	0	0
246	1	220	149	-1	396	310	4.1	31	ABplpappaa	301	-140	0	0		0	0	0	0	0
247	1	126	121	-1	464	252	17.8	32	MSpaaapp	127	0	0	0		0	0	0	0	0
248	1	169	22	-1	513	249	4.9	26	ABarapaaaa	265	-479	0	0		0	0	0	0	0
249	1	76	337	-1	578	361	17.6	31	ABalapaapp	228	0	0	0		0	0	0	0	0
250	1	237	98	-1	475	202	3.7	28	ABarappaaa	262	-52	0	0		0	0	0	0	0
251	1	150	201	-1	380	347	4.8	29	ABplpapapa	246	516	0	0		0	0	0	0	0
252	1	233	181	-1	203	206	17.6	33	Cppaa	332	-58	0	0		0	0	0	0	0
253	1	292	294	-1	353	185	12.3	30	Dpap	246	-318	0	0		0	0	0	0	0
254	1	259	19	-1	231	179	5.5	28	ABprappppp	236	-1257	0	0		0	0	0	0	0
255	1	243	264	-1	208	255	11.1	32	Eplpp	28	0	0	0		0	0	0	0	0
256	1	250	173	-1	290	132	9.5	28	ABprppappp	61	0	0	0		0	0	0	0	0
257	1	317	194	-1	382	121	18.4	28	ABprapaaap	228	-236	0	0		0	0	0	0	0
258	1	322	289	-1	254	267	7.8	26	Capppp	431	0	0	0		0	0	0	0	0
259	1	108	313	-1	492	258	22.8	26	ABarpaaapp	204	1051	0	0		0	0	0	0	0
260	1	139	343	-1	505	287	22.8	28	ABarpaaapa	-290	0	0	0		0	0	0	0	0
261	1	106	296	-1	328	233	15.3	32	Earpp	308	979	0	0		0	0	0	0	0
262	1	59	196	-1	177	218	8.5	36	Cpppa	306	755	0	0		0	0	0	0	0
263	1	123	155	-1	486	209	22.4	29	ABarpapapa	263	211	0	0		0	0	0	0	0
264	1	216	298	-1	305	225	5.8	28	ABprpapppp	219	-175	0	0		0	0	0	0	0
265	1	311	299	-1	368	326	13.8	30	Ealpa	307	-99	0	0		0	0	0	0	0
266	1	153	168	-1	382	385	6.7	26	ABplpapaap	202	0	0	0		0	0	0	0	0
267	1	313	119	-1	283	255	16.5	32	Eplap	307	1237	0	0		0	0	0	0	0
268	1	21	179	-1	250	260	14.5	32	Eplpa	184	0	0	0		0	0	0	0	0
269	0	100	-1	-1	358	429	13.9	23		203	430	0	0		0	0	0	0	0
270	1	264	315	-1	464	181	11.0	25	MSppaapa	183	407	0	0		0	0	0	0	0
271	1	226	73	-1	478	166	6.7	28	ABarappppa	286	-15	0	0		0	0	0	0	0
272	1	189	137	-1	517	245	14.4	29	ABaraappap	292	425	0	0		0	0	0	0	0
273	1	332	216	-1	576	276	11.2	25	ABaraaaapa	138	0	0	0		0	0	0	0	0
274	1	342	190	-1	427	351	3.2	29	ABalppapap	249	0	0	0		0	0	0	0	0
275	1	264	277	-1	441	168	12.6	25	MSppaapp	98	0	0	0		0	0	0	0	0
276	1	191	308	-1	205	333	6.3	26	ABplappppa	235	185	0	0		0	0	0	0	0
277	1	98	161	-1	254	387	14.4	28	ABplappapa	-21	0	0	0		0	0	0	0	0
278	1	113	278	-1	279	407	13.1	28	ABplappaaa	71	0	0	0		0	0	0	0	0
279	1	205	84	-1	511	116	15.3	29	ABprpaapaa	233	-328	0	0		0	0	0	0	0
280	1	145	328	-1	485	275	4.4	29	ABarapaaap	272	323	0	0		0	0	0	0	0
281	1	318	345	-1	344	394	20.0	29	ABplapaaap	260	124	0	0		0	0	0	0	0
282	1	265	134	-1	554	157	14.3	30	ABpraaapaa	93	0	0	0		0	0	0	0	0
283	1	297	44	-1	512	227	22.6	26	ABarpapaap	177	143	0	0		0	0	0	0	0
284	1	266	183	-1	543	210	12.2	27	MSppaaaa	251	0	0	0		0	0	0	0	0
285	1	161	200	-1	520	192	14.6	25	MSppapaa	224	21	0	0		0	0	0	0	0
286	1	299	291	-1	528	153	10.4	30	ABpraaaaap	237	1078	0	0		0	0	0	0	0
287	1	180	156	-1	459	238	4.8	30	ABarapapap	245	-1121	0	0		0	0	0	0	0
288	1	124	217	-1	269	216	4.8	27	ABprpppppp	254	-104	0	0		0	0	0	0	0
289	1	218	202	-1	518	315	22.4	26	ABarpaaaap	-249	0	0	0		0	0	0	0	0
290	0	33	-1	-1	568	211	15.3	25		275	0	0	0		0	0	0	0	0
291	1	115	94	-1	211	291	22.8	36	Caaap	346	-200	0	0		0	0	0	0	0
292	1	11	135	-1	453	130	21.4	31	ABpraappap	223	0	0	0		0	0	0	0	0
293	1	179	43	-1	230	313	12.6	28	Cappap	71	0	0	0		0	0	0	0	0
294	1	270	257	-1	406	175	10.4	31	MSpppap	239	0	0	0		0	0	0	0	0
295	1	149	184	-1	508	195	10.9	26	MSppaaap	317	0	0	0		0	0	0	0	0
296	1	14	338	-1	420	380	22.7	28	ABplaaappa	273	138	0	0		0	0	0	0	0
297	1	263	204	-1	337	162	16.3	35	Dppp	350	546	0	0		0	0	0	0	0
298	1	340	214	-1	539	290	14.8	29	ABaraaaapp	284	-158	0	0		0	0	0	0	0
299	0	230	-1	-1	197	212	6.6	22		38	0	0	0		0	0	0	0	0
300	1	196	85	-1	357	105	19.5	28	ABprapaapa	277	0	0	0		0	0	0	0	0
301	1	323	244	-1	525	227	8.8	28	ABarapaapa	237	1258	0	0		0	0	0	0	0
302	1	58	267	-1	413	200	12.6	26	MSpppaap	210	393	0	0		0	0	0	0	0
303	1	277	339	-1	559	175	18.4	35	ABalaapppp	303	-327	0	0		0	0	0	0	0
304	1	305	92	-1	507	313	16.5	33	MSaaapaa	329	-799	0	0		0	0	0	0	0
305	1	255	106	-1	473	324	19.4	31	MSaaaapp	307	-739	0	0		0	0	0	0	0
306	1	10	114	-1	218	369	14.7	29	ABplapapap	-182	0	0	0		0	0	0	0	0
307	1	134	237	-1	414	360	19.6	29	MSapappp	263	177	0	0		0	0	0	0	0
308	1	125	129	-1	439	193	3.8	26	ABarappaap	253	120	0	0		0	0	0	0	0
309	1	276	306	-1	488	353	5.5	28	ABalpapaap	244	891	0	0		0	0	0	0	0
310	1	234	97	-1	481	339	23.3	30	ABplaaaapa	257	-531	0	0		0	0	0	0	0
311	1	186	165	-1	232	222	11.6	30	Eprpp	285	-707	0	0		0	0	0	0	0
312	1	92	147	-1	531	423	11.5	30	ABalppaapp	250	94	0	0		0	0	0	0	0
313	1	182	221	-1	312	274	4.1	29	ABplpapppp	282	-502	0	0		0	0	0	0	0
314	1	68	33	-1	278	219	7.7	28	ABprpppppa	285	-496	0	0		0	0	0	0	0
315	1	60	115	-1	260	344	5.2	27	ABplpppaap	109	0	0	0		0	0	0	0	0
316	1	49	248	-1	377	391	20.5	29	ABplapaaaa	285	750	0	0		0	0	0	0	0
317	1	42	153	-1	184	344	11.9	29	ABplapappa	274	613	0	0		0	0	0	0	0
318	1	330	7	-1	283	150	22.8	38	ABarppppa	379	2025	0	0		0	0	0	0	0
319	1	296	8	-1	222	159	18.9	35	ABarppppp	-47	0	0	0		0	0	0	0	0
320	1	166	316	-1	470	215	15.5	30	MSpaapap	301	409	0	0		0	0	0	0	0
321	0	247	-1	-1	410	219	16.7	25		204	-176	0	0		0	0	0	0	0
322	1	5	27	-1	360	243	4.2	29	ABprpappap	263	-165	0	0		0	0	0	0	0
323	1	114	133	-1	424	279	6.8	31	ABalpapppp	218	459	0	0		0	0	0	0	0
324	1	225	232	-1	443	151	3.6	28	ABarappapa	278	-9	0	0		0	0	0	0	0
325	1	63	32	-1	378	142	22.9	33	ABarpppaa	302	66	0	0		0	0	0	0	0
326	1	121	182	-1	467	346	10.1	25	MSapaapa	198	162	0	0		0	0	0	0	0
327	1	61	324	-1	366	253	18.7	31	Earap	303	-14	0	0		0	0	0	0	0
328	1	223	170	-1	349	188	3.7	28	ABprpapapp	281	-792	0	0		0	0	0	0	0
329	1	298	176	-1	349	147	8.6	29	ABprppapap	88	0	0	0		0	0	0	0	0
330	1	273	169	-1	595	320	17.9	29	ABalapaaap	272	793	0	0		0	0	0	0	0
331	1	275	49	-1	371	299	17.7	31	Ealap	313	258	0	0		0	0	0	0	0
332	1	316	275	-1	611	298	15.7	27	ABalappaap	260	156	0	0		0	0	0	0	0
333	1	23	272	-1	433	414	17.6	35	ABalpppppp	311	797	0	0		0	0	0	0	0
334	1	295	101	-1	492	306	4.8	28	ABalpapaaa	261	-551	0	0		0	0	0	0	0
335	1	337	290	-1	551	263	13.2	27	ABaraappaa	259	-967	0	0		0	0	0	0	0
336	1	281	326	-1	298	170	4.2	29	ABprppppap	248	105	0	0		0	0	0	0	0
337	1	240	105	-1	245	139	14.8	28	ABprapapap	252	-101	0	0		0	0	0	0	0
338	1	110	246	-1	475	354	3.3	32	ABalppapaa	244	0	0	0		0	0	0	0	0
339	1	122	123	-1	216	148	12.6	30	ABprapappa	251	359	0	0		0	0	0	0	0
340	1	244	243	-1	270	281	3.7	22	ABplpppapp	115	0	0	0		0	0	0	0	0
341	1	341	341	-1	444	124	11.4	32	ABprpaaapp	107	0	0	0		0	0	0	0	0
342	1	73	317	-1	238	234	4.7	27	Cppppp	127	0	0	0		0	0	0	0	0
343	1	333	113	-1	605	269	15.1	24	ABalappaaa	22	0	0	0		0	0	0	0	0
344	1	339	344	-1	574	209	7.8	29	ABalaapaap	-14	0	0	0		0	0	0	0	0
345	1	331	118	-1	532	208	22.2	27	ABalappppp	-312	0	0	0		0	0	0	0	0
346	1	334	346	-1	515	149	11.7	31	ABpraaaapa	160	0	0	0		0	0	0	0	0
347	1	304	297	-1	569	198	17.8	34	ABalaapppa	294	56	0	0		0	0	0	0	0
