# Supplementary material for: The AP-2 Transcription Factor APTF-2 Is Required for Neuroblast and Epidermal Morphogenesis in Caenorhabditis elegans Embryogenesis
Source: PLoS Genet. 2016 May 13;12(5):e1006048. doi: 10.1371/journal.pgen.1006048 (PMC4866721; doi:10.1371/journal.pgen.1006048)
Supplement: S3 Text — (ZIP) [file pgen.1006048.s031.zip › nuclei/t158-nuclei]

1	1	139	261	-1	266	153	11.6	28	ABprapppaa	247	141	0	0		0	0	0	0	0
2	1	40	88	-1	353	324	4.2	28	ABplpapapp	240	482	0	0		0	0	0	0	0
3	1	132	8	-1	416	378	14.3	31	MSapppa	318	127	0	0		0	0	0	0	0
4	1	224	62	-1	472	283	7.5	29	ABalpapppa	-42	0	0	0		0	0	0	0	0
5	1	15	119	-1	484	232	12.2	31	ABaraapppa	120	0	0	0		0	0	0	0	0
6	1	77	32	-1	275	200	15.6	30	Eprpa	307	440	0	0		0	0	0	0	0
7	1	318	121	-1	284	150	22.6	37	ABarppppa	372	502	0	0		0	0	0	0	0
8	1	319	294	-1	222	156	18.6	36	ABarppppp	245	0	0	0		0	0	0	0	0
9	1	119	157	-1	431	401	4.8	30	ABalppappp	281	-275	0	0		0	0	0	0	0
10	1	67	112	-1	511	313	10.0	32	ABalpaapap	219	154	0	0		0	0	0	0	0
11	1	70	199	-1	301	412	16.4	29	ABplapaapp	136	0	0	0		0	0	0	0	0
12	1	25	236	-1	234	200	22.6	33	Cpaapa	332	-104	0	0		0	0	0	0	0
13	1	150	231	-1	581	322	8.7	28	ABalaaaarl	84	0	0	0		0	0	0	0	0
14	1	52	44	-1	547	417	16.2	29	ABalpppaap	72	0	0	0		0	0	0	0	0
15	1	42	60	-1	368	235	9.3	30	MSpapapp	298	-299	0	0		0	0	0	0	0
16	1	72	18	-1	372	355	17.9	32	MSapppp	259	-6	0	0		0	0	0	0	0
17	1	87	265	-1	500	409	17.0	28	ABalppppap	339	0	0	0		0	0	0	0	0
18	1	68	30	-1	492	443	14.7	30	ABalpppapp	249	-620	0	0		0	0	0	0	0
19	1	254	151	-1	225	183	5.8	28	ABprappppp	277	9	0	0		0	0	0	0	0
20	1	141	152	-1	355	206	20.1	31	Epraa	290	792	0	0		0	0	0	0	0
21	1	197	240	-1	423	155	22.4	29	ABarpapppa	292	-160	0	0		0	0	0	0	0
22	1	248	131	-1	515	258	4.9	27	ABarapaaaa	249	694	0	0		0	0	0	0	0
23	1	14	66	-1	450	202	9.5	25	MSpppaaa	241	260	0	0		0	0	0	0	0
24	1	10	45	-1	331	342	8.2	34	MSaappp	343	4	0	0		0	0	0	0	0
25	1	101	17	-1	453	141	16.4	28	ABprpaappa	280	-503	0	0		0	0	0	0	0
26	1	144	147	-1	431	329	6.7	30	ABalpappap	52	0	0	0		0	0	0	0	0
27	1	322	75	-1	362	247	3.8	29	ABprpappap	292	846	0	0		0	0	0	0	0
28	1	114	331	-1	527	242	11.1	31	ABaraaapap	298	0	0	0		0	0	0	0	0
29	1	234	52	-1	405	285	10.4	27	MSaapapa	-78	0	0	0		0	0	0	0	0
30	1	128	160	-1	490	268	19.9	28	MSpaaapa	377	0	0	0		0	0	0	0	0
31	1	95	2	-1	203	265	4.7	27	Cpappv	249	-537	0	0		0	0	0	0	0
32	1	325	311	-1	375	138	22.8	33	ABarpppaa	330	315	0	0		0	0	0	0	0
33	1	314	13	-1	272	227	8.0	28	ABprpppppa	280	-662	0	0		0	0	0	0	0
34	1	38	85	-1	256	365	21.4	35	ABarppapa	340	663	0	0		0	0	0	0	0
35	1	46	225	-1	396	433	18.2	29	ABplaappap	-110	0	0	0		0	0	0	0	0
36	1	153	179	-1	496	278	11.9	28	ABaraapaap	-68	0	0	0		0	0	0	0	0
37	1	65	171	-1	464	228	8.4	32	ABarapappa	144	0	0	0		0	0	0	0	0
38	1	83	46	-1	451	227	13.1	31	ABaraapppp	509	0	0	0		0	0	0	0	0
39	1	41	98	-1	587	286	14.1	29	MSaaaaaa	120	0	0	0		0	0	0	0	0
40	1	137	196	-1	479	393	6.5	29	ABalppappa	280	344	0	0		0	0	0	0	0
41	1	5	11	-1	550	377	18.8	29	ABalapappa	265	191	0	0		0	0	0	0	0
42	1	136	186	-1	494	308	14.3	31	ABaraapapa	339	0	0	0		0	0	0	0	0
43	1	293	20	-1	231	310	12.6	29	Cappap	256	24	0	0		0	0	0	0	0
44	1	283	82	-1	514	229	22.6	26	ABarpapaap	257	688	0	0		0	0	0	0	0
45	1	45	65	-1	320	216	8.4	32	MSpappa	499	0	0	0		0	0	0	0	0
46	1	48	166	-1	287	183	11.3	37	MSpappp	349	0	0	0		0	0	0	0	0
47	1	16	37	-1	452	445	13.4	27	ABplpaapap	275	0	0	0		0	0	0	0	0
48	1	113	302	-1	298	139	5.6	30	ABprpppaaa	234	-602	0	0		0	0	0	0	0
49	1	331	29	-1	371	300	17.6	31	Ealap	278	1002	0	0		0	0	0	0	0
50	1	124	178	-1	573	360	14.7	27	ABalapapap	264	0	0	0		0	0	0	0	0
51	1	109	43	-1	562	257	15.9	28	MSpaaaaa	268	-106	0	0		0	0	0	0	0
52	1	215	235	-1	490	139	13.7	26	ABpraaaapp	-141	0	0	0		0	0	0	0	0
53	1	73	5	-1	583	240	7.9	28	ABalaaaalp	-75	0	0	0		0	0	0	0	0
54	1	245	26	-1	553	306	10.6	29	ABalpaapaa	-235	0	0	0		0	0	0	0	0
55	1	127	86	-1	377	292	9.7	30	MSaapapp	263	181	0	0		0	0	0	0	0
56	1	7	23	-1	508	415	13.2	28	ABalpppapa	309	0	0	0		0	0	0	0	0
57	1	37	58	-1	449	295	15.6	29	MSaaapp	653	0	0	0		0	0	0	0	0
58	1	61	106	-1	489	160	10.1	29	ABprpaaaaa	290	280	0	0		0	0	0	0	0
59	1	18	296	-1	379	385	23.2	32	ABplaaappp	321	-174	0	0		0	0	0	0	0
60	1	75	321	-1	503	168	20.4	31	ABpraapapp	265	281	0	0		0	0	0	0	0
61	1	23	162	-1	361	305	6.8	29	MSaappa	89	0	0	0		0	0	0	0	0
62	1	118	141	-1	542	232	5.2	28	ABaraaappa	251	0	0	0		0	0	0	0	0
63	1	29	19	-1	427	197	22.6	30	ABarpappap	306	1191	0	0		0	0	0	0	0
64	1	82	42	-1	402	291	13.5	31	MSaapaap	296	0	0	0		0	0	0	0	0
65	1	56	277	-1	451	408	10.4	28	ABplpaaapa	196	0	0	0		0	0	0	0	0
66	1	80	69	-1	494	231	6.2	29	ABarapapaa	123	0	0	0		0	0	0	0	0
67	1	54	168	-1	374	419	10.0	27	ABplppaaaa	267	-743	0	0		0	0	0	0	0
68	1	85	207	-1	281	119	19.0	31	ABprappapa	260	-493	0	0		0	0	0	0	0
69	1	176	169	-1	432	188	6.7	28	ABprpapaaa	267	-238	0	0		0	0	0	0	0
70	1	152	38	-1	322	135	8.1	26	ABprppappa	174	0	0	0		0	0	0	0	0
71	1	164	218	-1	293	359	5.1	27	ABplpppaaa	247	64	0	0		0	0	0	0	0
72	1	32	142	-1	439	250	10.3	28	MSpapaaa	512	0	0	0		0	0	0	0	0
73	1	271	280	-1	478	164	6.6	29	ABarappppa	288	756	0	0		0	0	0	0	0
74	1	104	215	-1	487	255	15.8	26	MSpaapaa	244	1643	0	0		0	0	0	0	0
75	1	43	150	-1	364	426	16.8	31	ABplaapppa	392	0	0	0		0	0	0	0	0
76	1	27	297	-1	437	375	6.2	28	ABalpapapp	239	-310	0	0		0	0	0	0	0
77	1	192	138	-1	428	424	10.5	30	ABplpaaapp	-108	0	0	0		0	0	0	0	0
78	1	188	63	-1	525	348	8.5	27	ABalpaaapa	-12	0	0	0		0	0	0	0	0
79	1	156	134	-1	543	326	7.0	27	ABalpaaaaa	-124	0	0	0		0	0	0	0	0
80	1	232	323	-1	266	383	10.4	28	ABplappaap	281	777	0	0		0	0	0	0	0
81	1	166	288	-1	233	156	7.8	26	ABprapppap	200	772	0	0		0	0	0	0	0
82	1	179	313	-1	480	145	18.5	30	ABpraaappp	272	740	0	0		0	0	0	0	0
83	1	135	40	-1	373	375	14.4	29	Daaa	298	747	0	0		0	0	0	0	0
84	1	279	167	-1	508	116	15.3	29	ABprpaapaa	204	-9	0	0		0	0	0	0	0
85	1	300	327	-1	358	103	19.5	29	ABprapaapa	292	-688	0	0		0	0	0	0	0
86	1	115	163	-1	332	417	13.9	28	ABplaapppp	288	266	0	0		0	0	0	0	0
87	1	243	100	-1	175	307	15.7	34	Caapp	338	-1239	0	0		0	0	0	0	0
88	1	185	36	-1	439	308	10.8	30	MSaapaaa	112	0	0	0		0	0	0	0	0
89	1	203	47	-1	468	406	15.5	29	ABalpppppa	83	0	0	0		0	0	0	0	0
90	1	26	3	-1	579	198	10.6	27	ABalaappa	127	0	0	0		0	0	0	0	0
91	1	207	41	-1	317	319	4.5	26	ABplppppaa	231	767	0	0		0	0	0	0	0
92	1	304	298	-1	512	319	17.2	31	MSaaapaa	263	159	0	0		0	0	0	0	0
93	1	112	303	-1	495	365	14.5	24	MSapapaa	200	371	0	0		0	0	0	0	0
94	1	291	292	-1	212	294	23.0	36	Caaap	364	-128	0	0		0	0	0	0	0
95	1	190	190	-1	389	187	22.5	30	ABarpapppp	309	74	0	0		0	0	0	0	0
96	1	214	9	-1	323	410	19.3	29	ABplapaapa	250	781	0	0		0	0	0	0	0
97	1	310	314	-1	478	338	23.1	29	ABplaaaapa	275	-506	0	0		0	0	0	0	0
98	1	250	325	-1	478	202	3.6	28	ABarappaaa	-36	0	0	0		0	0	0	0	0
99	1	223	172	-1	549	264	9.2	28	ABaraaapaa	18	0	0	0		0	0	0	0	0
100	1	239	87	-1	520	383	6.9	28	ABalpaappp	-6	0	0	0		0	0	0	0	0
101	1	334	341	-1	492	306	4.5	27	ABalpapaaa	276	179	0	0		0	0	0	0	0
102	1	35	230	-1	397	182	18.9	33	MSppppp	324	200	0	0		0	0	0	0	0
103	1	221	24	-1	530	384	22.5	31	ABplaapaaa	273	-26	0	0		0	0	0	0	0
104	1	110	208	-1	514	182	7.1	27	ABarapppaa	270	-1067	0	0		0	0	0	0	0
105	1	337	89	-1	246	137	14.7	27	ABprapapap	233	218	0	0		0	0	0	0	0
106	1	305	262	-1	472	321	18.8	31	MSaaaapp	107	0	0	0		0	0	0	0	0
107	1	168	54	-1	247	131	18.3	29	ABprapapaa	251	2355	0	0		0	0	0	0	0
108	1	86	322	-1	262	328	13.7	29	Cappaa	263	62	0	0		0	0	0	0	0
109	1	92	34	-1	432	452	16.0	27	ABplaappaa	208	370	0	0		0	0	0	0	0
110	1	31	81	-1	508	293	19.1	30	MSaaaapa	-211	0	0	0		0	0	0	0	0
111	1	238	306	-1	475	389	9.8	28	ABplpaaaaa	280	1694	0	0		0	0	0	0	0
112	1	19	227	-1	397	175	7.2	30	ABprpapaap	254	1676	0	0		0	0	0	0	0
113	1	343	336	-1	607	271	15.2	25	ABalappaaa	203	962	0	0		0	0	0	0	0
114	1	306	14	-1	217	366	14.7	29	ABplapapap	274	510	0	0		0	0	0	0	0
115	1	315	216	-1	258	343	5.1	28	ABplpppaap	248	815	0	0		0	0	0	0	0
116	1	28	293	-1	294	319	10.4	30	Capaa	3	0	0	0		0	0	0	0	0
117	1	175	96	-1	369	106	14.4	27	ABpraapppp	273	757	0	0		0	0	0	0	0
118	1	345	308	-1	534	209	22.1	27	ABalappppp	278	-68	0	0		0	0	0	0	0
119	1	267	220	-1	279	257	16.3	32	Eplap	307	-586	0	0		0	0	0	0	0
120	1	191	181	-1	539	353	5.2	28	ABalpaappa	63	0	0	0		0	0	0	0	0
121	1	247	123	-1	466	250	18.1	32	MSpaaapp	288	115	0	0		0	0	0	0	0
122	1	231	113	-1	184	329	8.9	28	ABplapappp	-217	0	0	0		0	0	0	0	0
123	1	339	146	-1	215	146	12.6	29	ABprapappa	62	0	0	0		0	0	0	0	0
124	1	108	79	-1	590	337	11.4	29	ABalaaapar	246	952	0	0		0	0	0	0	0
125	1	173	194	-1	330	130	21.9	34	ABarpppap	337	353	0	0		0	0	0	0	0
126	1	151	197	-1	324	354	3.8	26	ABplppaapp	262	374	0	0		0	0	0	0	0
127	1	8	80	-1	409	114	16.2	30	ABpraapppa	283	235	0	0		0	0	0	0	0
128	1	9	132	-1	258	253	4.9	28	ABplpppppp	223	396	0	0		0	0	0	0	0
129	1	308	210	-1	437	200	3.7	27	ABarappaap	272	322	0	0		0	0	0	0	0
130	1	50	214	-1	424	415	14.6	29	ABplpaappa	282	-1307	0	0		0	0	0	0	0
131	1	201	155	-1	421	324	17.4	29	Ealaa	292	-67	0	0		0	0	0	0	0
132	1	171	15	-1	491	235	8.6	32	ABarapaapp	270	451	0	0		0	0	0	0	0
133	1	323	170	299	426	280	7.2	30	ABalpapppp	-168	0	0	0		0	0	0	0	0
134	1	282	109	-1	551	158	14.3	29	ABpraaapaa	102	0	0	0		0	0	0	0	0
135	1	292	188	-1	453	128	21.6	31	ABpraappap	-81	0	0	0		0	0	0	0	0
136	1	55	238	-1	603	244	14.0	26	ABalaaappr	147	0	0	0		0	0	0	0	0
137	1	272	12	-1	520	245	14.5	28	ABaraappap	57	0	0	0		0	0	0	0	0
138	1	226	274	-1	434	404	22.2	29	ABplaaapap	295	-405	0	0		0	0	0	0	0
139	1	6	133	-1	468	316	6.9	27	ABalpappaa	-136	0	0	0		0	0	0	0	0
140	1	160	57	-1	173	289	7.3	29	Cpappd	209	0	0	0		0	0	0	0	0
141	1	94	174	-1	220	301	9.5	27	Capppa	80	0	0	0		0	0	0	0	0
142	1	125	92	-1	455	349	6.8	28	ABalpapapa	268	42	0	0		0	0	0	0	0
143	1	174	201	-1	531	137	14.4	28	ABpraaapap	240	-170	0	0		0	0	0	0	0
144	1	99	189	-1	559	255	6.9	29	ABaraaaaap	259	-123	0	0		0	0	0	0	0
145	1	170	334	-1	322	264	19.1	32	Eplaa	313	-629	0	0		0	0	0	0	0
146	1	105	239	-1	291	327	16.3	34	Dapp	345	-151	0	0		0	0	0	0	0
147	1	312	153	-1	531	419	11.4	28	ABalppaapp	399	0	0	0		0	0	0	0	0
148	1	20	95	-1	526	387	15.4	29	ABalppppaa	461	0	0	0		0	0	0	0	0
149	1	246	310	-1	395	312	4.2	31	ABplpappaa	284	-2021	0	0		0	0	0	0	0
150	1	59	187	-1	552	296	17.9	33	MSaaaaap	283	827	0	0		0	0	0	0	0
151	1	230	316	-1	409	146	5.1	29	ABarappapp	279	1122	0	0		0	0	0	0	0
152	1	62	83	-1	330	118	12.0	28	ABprappaaa	266	-1410	0	0		0	0	0	0	0
153	1	317	270	-1	186	349	11.7	28	ABplapappa	273	239	0	0		0	0	0	0	0
154	1	157	108	-1	465	184	22.6	28	ABarpappaa	633	0	0	0		0	0	0	0	0
155	1	263	221	-1	487	209	22.2	28	ABarpapapa	297	0	0	0		0	0	0	0	0
156	1	287	251	-1	470	238	4.7	31	ABarapapap	233	-179	0	0		0	0	0	0	0
157	1	79	126	-1	409	244	11.7	30	MSpapaap	411	0	0	0		0	0	0	0	0
158	1	242	309	-1	525	152	19.1	30	ABpraapapa	286	-396	0	0		0	0	0	0	0
159	1	206	115	-1	402	367	6.7	26	ABplpapaaa	-22	0	0	0		0	0	0	0	0
160	1	76	320	-1	544	302	22.5	27	ABarpaaaaa	267	-44	0	0		0	0	0	0	0
161	1	277	241	-1	253	388	14.4	29	ABplappapa	255	428	0	0		0	0	0	0	0
162	1	200	260	-1	461	103	15.8	28	ABprpaapap	263	-72	0	0		0	0	0	0	0
163	1	120	204	-1	220	297	4.7	26	ABplappppp	251	-212	0	0		0	0	0	0	0
164	1	69	165	-1	499	157	15.8	28	ABpraaappa	280	-7	0	0		0	0	0	0	0
165	1	311	332	-1	234	223	11.7	30	Eprpp	299	-333	0	0		0	0	0	0	0
166	1	44	6	-1	481	113	19.4	27	ABpraappaa	-32	0	0	0		0	0	0	0	0
167	1	184	348	-1	436	115	13.7	29	ABprpaappp	250	1483	0	0		0	0	0	0	0
168	1	266	211	-1	381	387	6.6	26	ABplpapaap	528	0	0	0		0	0	0	0	0
169	1	330	127	-1	596	328	18.1	29	ABalapaaap	198	0	0	0		0	0	0	0	0
170	1	328	183	-1	347	195	3.9	28	ABprpapapp	260	-403	0	0		0	0	0	0	0
171	1	202	56	-1	445	236	6.1	26	ABarapapppa	200	-508	0	0		0	0	0	0	0
172	1	165	247	-1	469	333	15.8	29	MSaaapap	299	449	0	0		0	0	0	0	0
173	1	256	268	-1	289	134	9.3	27	ABprppappp	372	0	0	0		0	0	0	0	0
174	1	88	212	-1	515	247	18.3	31	MSpaaaap	282	-10	0	0		0	0	0	0	0
175	1	47	59	-1	273	123	14.4	27	ABprappapp	-226	0	0	0		0	0	0	0	0
176	1	329	148	-1	346	154	8.7	28	ABprppapap	246	-565	0	0		0	0	0	0	0
177	1	178	259	-1	393	259	8.1	26	MSpapapa	259	36	0	0		0	0	0	0	0
178	1	216	275	-1	583	248	19.5	30	ABalapppaa	283	34	0	0		0	0	0	0	0
179	1	268	74	-1	248	257	14.6	31	Eplpa	290	394	0	0		0	0	0	0	0
180	1	30	78	-1	370	191	5.9	27	ABprpapapa	256	531	0	0		0	0	0	0	0
181	1	252	104	-1	207	206	17.6	33	Cppaa	330	-427	0	0		0	0	0	0	0
182	1	326	76	-1	469	347	10.2	26	MSapaapa	204	788	0	0		0	0	0	0	0
183	1	284	103	-1	545	210	12.4	28	MSppaaaa	203	1193	0	0		0	0	0	0	0
184	1	295	276	-1	508	196	10.9	26	MSppaaap	320	0	0	0		0	0	0	0	0
185	1	116	73	-1	461	364	13.3	26	MSapapap	245	-402	0	0		0	0	0	0	0
186	1	13	232	-1	315	188	5.3	28	ABprppppaa	239	-165	0	0		0	0	0	0	0
187	1	211	50	-1	546	172	10.5	26	ABpraaaaaa	247	-1174	0	0		0	0	0	0	0
188	1	189	284	-1	496	356	9.8	28	ABalpaaapp	257	0	0	0		0	0	0	0	0
189	0	299	-1	-1	190	208	7.7	22		174	1315	0	0		0	0	0	0	0
190	1	274	90	-1	427	355	3.2	29	ABalppapap	286	59	0	0		0	0	0	0	0
191	1	51	101	-1	388	342	9.3	31	MSappaa	286	382	0	0		0	0	0	0	0
192	1	33	328	-1	324	397	7.1	27	ABplppapap	241	713	0	0		0	0	0	0	0
193	1	34	117	-1	505	411	21.6	30	ABplaapaap	302	-231	0	0		0	0	0	0	0
194	1	257	344	-1	381	122	18.4	28	ABprapaaap	245	61	0	0		0	0	0	0	0
195	1	97	252	-1	426	363	10.9	28	MSapaapp	230	-138	0	0		0	0	0	0	0
196	1	262	161	-1	170	218	9.2	37	Cpppa	317	-1129	0	0		0	0	0	0	0
197	1	142	159	-1	559	339	13.1	26	MSapaaaa	234	-250	0	0		0	0	0	0	0
198	1	212	318	-1	293	271	6.2	28	ABplpppppa	-130	0	0	0		0	0	0	0	0
199	1	121	250	-1	216	373	10.9	27	ABplappapp	243	686	0	0		0	0	0	0	0
200	1	285	110	-1	520	194	14.6	26	MSppapaa	206	-332	0	0		0	0	0	0	0
201	1	251	279	-1	381	351	4.9	27	ABplpapapa	236	-740	0	0		0	0	0	0	0
202	1	289	300	-1	518	314	22.6	26	ABarpaaaap	222	-476	0	0		0	0	0	0	0
203	1	106	219	-1	389	292	22.6	31	ABarpaappa	283	-230	0	0		0	0	0	0	0
204	1	297	330	-1	338	165	16.4	35	Dppp	339	308	0	0		0	0	0	0	0
205	1	180	93	-1	562	365	9.4	28	ABalaaaarr	248	-1131	0	0		0	0	0	0	0
206	1	222	307	-1	440	347	21.9	28	ABplaaaapp	285	232	0	0		0	0	0	0	0
207	1	11	27	-1	260	301	9.5	33	Capap	293	-245	0	0		0	0	0	0	0
208	1	193	283	-1	338	157	4.7	27	ABprppaapp	269	-19	0	0		0	0	0	0	0
209	1	225	16	-1	390	227	6.9	26	ABarapapppp	200	142	0	0		0	0	0	0	0
210	1	183	154	-1	606	271	11.6	28	ABalaaapal	212	-138	0	0		0	0	0	0	0
211	1	228	124	-1	579	333	20.3	30	ABalapaapa	260	569	0	0		0	0	0	0	0
212	1	22	28	-1	479	113	12.1	27	ABprpaaapa	159	0	0	0		0	0	0	0	0
213	1	182	120	-1	347	367	5.9	27	ABplppaapa	252	115	0	0		0	0	0	0	0
214	1	298	122	-1	539	292	14.6	30	ABaraaaapp	282	477	0	0		0	0	0	0	0
215	1	63	35	-1	545	344	22.7	29	ABplaaaaaa	272	-193	0	0		0	0	0	0	0
216	1	273	278	-1	574	276	11.3	26	ABaraaaapa	455	0	0	0		0	0	0	0	0
217	1	288	51	-1	263	213	5.4	28	ABprpppppp	243	-102	0	0		0	0	0	0	0
218	1	17	180	-1	463	290	23.3	30	ABarpaapaa	281	458	0	0		0	0	0	0	0
219	1	4	272	-1	465	414	20.1	31	ABplaapapp	15	0	0	0		0	0	0	0	0
220	1	74	335	-1	517	326	5.5	27	ABalpaaaap	130	0	0	0		0	0	0	0	0
221	1	313	258	-1	310	278	3.8	29	ABplpapppp	267	-498	0	0		0	0	0	0	0
222	1	96	130	-1	305	245	23.4	41	Cpaaa	418	-252	0	0		0	0	0	0	0
223	1	145	340	-1	409	164	17.3	26	MSppppap	206	-93	0	0		0	0	0	0	0
224	1	117	338	-1	367	156	5.8	26	ABprppaapa	220	38	0	0		0	0	0	0	0
225	1	90	253	-1	210	146	9.7	27	ABprappppa	228	348	0	0		0	0	0	0	0
226	1	162	289	-1	234	380	18.2	30	ABplapapaa	165	0	0	0		0	0	0	0	0
227	1	158	70	-1	275	164	8.2	28	ABprpppaap	1	0	0	0		0	0	0	0	0
228	1	155	295	-1	331	367	13.0	30	Daap	306	667	0	0		0	0	0	0	0
229	0	148	-1	-1	405	105	13.7	24		197	-87	0	0		0	0	0	0	0
230	0	290	-1	-1	571	209	15.1	24		201	221	0	0		0	0	0	0	0
231	1	57	317	-1	494	173	4.2	29	ABarapppap	277	-501	0	0		0	0	0	0	0
232	1	324	68	-1	439	153	3.9	30	ABarappapa	262	1107	0	0		0	0	0	0	0
233	1	143	71	-1	261	182	5.5	29	ABprpppapa	244	-305	0	0		0	0	0	0	0
234	1	159	249	-1	380	242	13.8	30	Earpa	280	-458	0	0		0	0	0	0	0
235	0	321	-1	-1	412	223	16.9	25		219	789	0	0		0	0	0	0	0
236	1	229	22	-1	166	242	18.2	33	Cpapap	304	344	0	0		0	0	0	0	0
237	1	307	192	-1	416	360	19.7	29	MSapappp	291	-252	0	0		0	0	0	0	0
238	1	217	182	-1	263	280	22.4	35	Caaaa	358	-278	0	0		0	0	0	0	0
239	1	169	94	-1	595	228	10.5	25	ABalaapaaa	-202	0	0	0		0	0	0	0	0
240	1	237	263	-1	592	326	14.7	26	ABalapaaaa	201	334	0	0		0	0	0	0	0
241	1	66	234	-1	450	228	23.3	32	ABarpapapp	325	-18	0	0		0	0	0	0	0
242	1	147	184	-1	588	282	8.1	26	ABalaaaala	252	185	0	0		0	0	0	0	0
243	1	340	345	-1	270	282	3.9	22	ABplpppapp	159	428	0	0		0	0	0	0	0
244	1	301	195	-1	524	228	8.7	27	ABarapaapa	255	622	0	0		0	0	0	0	0
245	1	181	10	-1	458	118	8.7	32	ABprpaaaap	294	-618	0	0		0	0	0	0	0
246	1	338	105	-1	470	364	3.4	29	ABalppapaa	248	516	0	0		0	0	0	0	0
247	1	186	237	-1	595	219	16.5	30	ABalaaappl	111	0	0	0		0	0	0	0	0
248	1	316	191	-1	374	384	20.7	32	ABplapaaaa	298	730	0	0		0	0	0	0	0
249	1	187	136	-1	575	232	23.4	33	ABpraapaaa	30	0	0	0		0	0	0	0	0
250	1	213	223	-1	158	282	11.3	30	Cpapaa	304	69	0	0		0	0	0	0	0
251	1	240	202	-1	453	188	18.5	29	MSppappp	234	282	0	0		0	0	0	0	0
252	1	1	84	-1	548	296	7.0	28	ABaraaaaaa	224	-7	0	0		0	0	0	0	0
253	1	53	315	-1	565	405	14.1	28	ABalpppaaa	97	0	0	0		0	0	0	0	0
254	1	3	173	-1	505	351	22.2	29	ABplaaaaap	197	0	0	0		0	0	0	0	0
255	1	244	333	-1	184	298	19.6	34	Caapa	330	-1360	0	0		0	0	0	0	0
256	1	236	164	-1	320	360	16.3	32	Dapa	313	233	0	0		0	0	0	0	0
257	1	294	342	-1	406	176	10.3	32	MSpppap	278	-413	0	0		0	0	0	0	0
258	1	39	319	-1	345	354	22.6	32	ABarppaaa	320	327	0	0		0	0	0	0	0
259	1	98	149	-1	524	390	18.6	27	ABalapappp	-92	0	0	0		0	0	0	0	0
260	1	71	206	-1	588	382	13.2	24	ABalppaaaa	191	76	0	0		0	0	0	0	0
261	1	209	312	-1	296	384	7.3	27	ABplppappa	245	146	0	0		0	0	0	0	0
262	1	60	4	-1	282	320	5.1	28	ABplppppap	234	1083	0	0		0	0	0	0	0
263	1	167	324	-1	204	344	18.7	34	ABarppapp	279	0	0	0		0	0	0	0	0
264	1	255	337	-1	208	256	11.2	31	Eplpp	260	2	0	0		0	0	0	0	0
265	1	198	243	-1	536	259	23.4	29	ABarpapaaa	59	0	0	0		0	0	0	0	0
266	1	100	301	-1	422	298	22.5	30	ABarpaapap	270	662	0	0		0	0	0	0	0
267	1	302	248	-1	414	200	12.4	27	MSpppaap	239	-274	0	0		0	0	0	0	0
268	0	269	-1	-1	361	430	13.9	23		192	116	0	0		0	0	0	0	0
269	0	126	-1	-1	518	228	25.0	23		-211	0	0	0		0	0	0	0	0
270	1	134	139	-1	212	179	9.9	28	ABprapappp	6	0	0	0		0	0	0	0	0
271	1	122	129	-1	238	349	10.2	25	ABplapppaa	253	68	0	0		0	0	0	0	0
272	1	333	49	-1	434	414	17.5	34	ABalpppppp	182	0	0	0		0	0	0	0	0
273	1	130	228	-1	571	170	14.4	31	ABalaapapp	209	1368	0	0		0	0	0	0	0
274	1	219	144	-1	412	120	9.7	30	ABprppaaaa	154	0	0	0		0	0	0	0	0
275	1	332	264	-1	610	302	15.4	27	ABalappaap	-26	0	0	0		0	0	0	0	0
276	1	149	267	-1	207	225	6.2	28	Cppppa	209	754	0	0		0	0	0	0	0
277	1	275	143	-1	438	172	12.0	24	MSppaapp	210	175	0	0		0	0	0	0	0
278	1	278	31	-1	279	404	13.5	28	ABplappaaa	150	0	0	0		0	0	0	0	0
279	1	220	209	-1	344	287	3.8	28	ABplpapppa	270	-589	0	0		0	0	0	0	0
280	1	140	61	-1	524	356	13.2	27	MSapaaap	-245	0	0	0		0	0	0	0	0
281	0	64	-1	-1	390	271	3.9	24		224	-641	0	0		0	0	0	0	0
282	1	233	116	-1	541	178	22.3	33	ABpraapaap	292	2126	0	0		0	0	0	0	0
283	1	210	158	-1	475	181	14.2	26	MSppapap	224	608	0	0		0	0	0	0	0
284	1	103	102	-1	479	393	12.8	29	ABplpaapaa	253	717	0	0		0	0	0	0	0
285	1	199	203	-1	446	357	16.6	25	MSapappa	90	0	0	0		0	0	0	0	0
286	1	194	244	-1	186	241	21.9	32	Cpaapp	311	486	0	0		0	0	0	0	0
287	1	235	156	-1	553	380	12.5	28	ABalppaaap	262	722	0	0		0	0	0	0	0
288	1	24	205	-1	402	132	20.5	29	ABprapaaaa	272	1803	0	0		0	0	0	0	0
289	1	258	217	-1	250	267	7.6	26	Capppp	236	-653	0	0		0	0	0	0	0
290	1	335	326	-1	552	261	13.4	28	ABaraappaa	68	0	0	0		0	0	0	0	0
291	1	286	233	-1	527	151	10.4	28	ABpraaaaap	110	0	0	0		0	0	0	0	0
292	1	93	175	-1	400	434	12.2	27	ABplpaappp	227	0	0	0		0	0	0	0	0
293	1	58	185	-1	383	372	10.6	30	MSappap	282	659	0	0		0	0	0	0	0
294	1	253	25	-1	358	186	12.4	30	Dpap	287	-958	0	0		0	0	0	0	0
295	1	205	266	-1	450	154	7.7	29	ABarappppp	282	-465	0	0		0	0	0	0	0
296	1	261	281	-1	326	237	15.1	32	Earpp	325	101	0	0		0	0	0	0	0
297	1	347	226	-1	565	199	17.5	31	ABalaapppa	257	-279	0	0		0	0	0	0	0
298	1	264	72	-1	304	226	5.6	27	ABprpapppp	239	-190	0	0		0	0	0	0	0
299	1	265	21	-1	372	325	13.7	31	Ealpa	269	-466	0	0		0	0	0	0	0
300	1	227	91	-1	349	399	8.7	28	ABplppapaa	244	-1133	0	0		0	0	0	0	0
301	1	218	128	-1	309	200	17.6	31	Eprap	311	-13	0	0		0	0	0	0	0
302	1	161	287	-1	299	119	12.7	27	ABprappaap	194	0	0	0		0	0	0	0	0
303	1	2	229	-1	255	300	4.3	29	ABplpppapa	292	0	0	0		0	0	0	0	0
304	1	89	339	-1	469	393	22.8	27	ABplaaapaa	275	-964	0	0		0	0	0	0	0
305	1	102	224	-1	593	292	19.7	28	ABalappapp	-179	0	0	0		0	0	0	0	0
306	1	309	200	-1	487	349	4.8	27	ABalpapaap	236	893	0	0		0	0	0	0	0
307	1	129	242	-1	504	200	17.6	27	MSppappa	244	-646	0	0		0	0	0	0	0
308	1	276	64	-1	205	332	6.2	26	ABplappppa	187	0	0	0		0	0	0	0	0
309	1	241	135	-1	414	261	16.7	30	Earaa	300	-40	0	0		0	0	0	0	0
310	1	49	245	-1	230	330	7.6	26	ABplapppap	249	2394	0	0		0	0	0	0	0
311	1	91	-1	-1	599	360	12.8	24	ABalapapaa	97	0	0	0		0	0	0	0	0
312	1	36	125	-1	413	419	7.5	29	ABplpaaaap	296	546	0	0		0	0	0	0	0
313	1	259	107	-1	492	256	22.9	25	ABarpaaapp	220	1056	0	0		0	0	0	0	0
314	1	81	273	-1	379	136	9.0	30	ABprppapaa	114	0	0	0		0	0	0	0	0
315	1	270	176	-1	469	185	10.4	25	MSppaapa	119	0	0	0		0	0	0	0	0
316	1	320	269	-1	473	218	15.7	30	MSpaapap	281	504	0	0		0	0	0	0	0
317	1	342	255	-1	245	234	4.8	26	Cppppp	125	0	0	0		0	0	0	0	0
318	1	107	304	-1	348	299	22.8	32	ABarpaappp	323	-778	0	0		0	0	0	0	0
319	1	177	1	-1	484	439	18.3	28	ABplaapapa	79	0	0	0		0	0	0	0	0
320	1	163	177	-1	337	104	16.0	29	ABprapaapp	279	656	0	0		0	0	0	0	0
321	1	133	111	-1	438	158	14.3	27	MSppppaa	248	784	0	0		0	0	0	0	0
322	1	12	55	-1	459	315	12.5	32	ABaraapapp	257	429	0	0		0	0	0	0	0
323	1	111	257	-1	522	209	5.6	27	ABaraaappp	31	0	0	0		0	0	0	0	0
324	1	327	291	-1	367	254	18.8	32	Earap	288	-168	0	0		0	0	0	0	0
325	1	172	7	-1	340	222	5.7	29	ABprpapppa	245	758	0	0		0	0	0	0	0
326	1	336	213	-1	294	175	4.4	29	ABprppppap	214	1057	0	0		0	0	0	0	0
327	1	154	48	-1	403	210	3.3	31	ABprpappaa	314	-209	0	0		0	0	0	0	0
328	1	280	39	-1	482	275	4.7	28	ABarapaaap	-4	0	0	0		0	0	0	0	0
329	1	123	256	-1	401	171	13.9	29	Dpaa	293	-267	0	0		0	0	0	0	0
330	1	131	290	-1	362	154	13.9	30	Dppa	-88	0	0	0		0	0	0	0	0
331	1	204	346	-1	537	297	12.5	28	ABaraapaaa	136	0	0	0		0	0	0	0	0
332	1	208	222	-1	559	263	21.1	30	ABalapppap	103	0	0	0		0	0	0	0	0
333	1	196	286	-1	170	203	13.8	34	Cppap	59	0	0	0		0	0	0	0	0
334	1	84	114	-1	263	370	7.2	27	ABplppappp	229	-92	0	0		0	0	0	0	0
335	1	21	193	-1	299	375	21.5	32	ABarppaap	299	245	0	0		0	0	0	0	0
336	1	78	77	-1	562	219	20.5	28	ABalappppa	283	-278	0	0		0	0	0	0	0
337	1	249	246	-1	582	366	18.1	31	ABalapaapp	222	0	0	0		0	0	0	0	0
338	1	296	305	-1	418	379	22.9	28	ABplaaappa	255	453	0	0		0	0	0	0	0
339	1	303	118	-1	560	172	18.1	35	ABalaapppp	315	54	0	0		0	0	0	0	0
340	1	195	145	-1	325	283	15.0	32	Ealpp	315	-536	0	0		0	0	0	0	0
341	1	341	99	-1	443	119	11.4	34	ABprpaaapp	140	0	0	0		0	0	0	0	0
342	0	146	-1	-1	519	399	10.4	24		94	0	0	0		0	0	0	0	0
343	1	260	97	-1	507	285	22.8	28	ABarpaaapa	27	0	0	0		0	0	0	0	0
344	1	344	140	-1	567	207	7.8	27	ABalaapaap	83	0	0	0		0	0	0	0	0
345	1	281	254	-1	347	394	19.6	30	ABplapaaap	-71	0	0	0		0	0	0	0	0
346	1	346	33	-1	512	159	12.4	24	ABpraaaapa	-42	0	0	0		0	0	0	0	0
347	1	138	271	-1	604	253	17.6	27	ABalappapa	146	0	0	0		0	0	0	0	0
