# Supplementary material for: The AP-2 Transcription Factor APTF-2 Is Required for Neuroblast and Epidermal Morphogenesis in Caenorhabditis elegans Embryogenesis
Source: PLoS Genet. 2016 May 13;12(5):e1006048. doi: 10.1371/journal.pgen.1006048 (PMC4866721; doi:10.1371/journal.pgen.1006048)
Supplement: S3 Text — (ZIP) [file pgen.1006048.s031.zip › nuclei/t159-nuclei]

1	1	319	29	-1	488	435	18.4	28	ABplaapapa	255	-1504	0	0		0	0	0	0	0
2	1	31	51	-1	205	261	5.0	28	Cpappv	266	38	0	0		0	0	0	0	0
3	1	90	208	-1	576	196	10.2	27	ABalaappa	127	0	0	0		0	0	0	0	0
4	1	262	332	-1	282	321	5.1	28	ABplppppap	273	154	0	0		0	0	0	0	0
5	1	53	102	-1	587	247	8.4	27	ABalaaaalp	181	0	0	0		0	0	0	0	0
6	1	166	114	-1	485	115	19.6	28	ABpraappaa	282	0	0	0		0	0	0	0	0
7	1	325	160	-1	343	220	5.6	29	ABprpapppa	124	0	0	0		0	0	0	0	0
8	1	3	93	-1	416	379	14.3	32	MSapppa	28	0	0	0		0	0	0	0	0
9	1	96	128	-1	327	408	19.4	30	ABplapaapa	292	379	0	0		0	0	0	0	0
10	1	245	300	-1	461	118	8.5	32	ABprpaaaap	300	0	0	0		0	0	0	0	0
11	1	41	86	-1	549	377	19.3	30	ABalapappa	241	-405	0	0		0	0	0	0	0
12	1	137	124	-1	520	245	14.6	29	ABaraappap	302	0	0	0		0	0	0	0	0
13	1	33	82	-1	275	232	7.5	29	ABprpppppa	251	244	0	0		0	0	0	0	0
14	1	114	152	-1	217	366	14.7	29	ABplapapap	268	189	0	0		0	0	0	0	0
15	1	132	20	-1	490	231	9.1	31	ABarapaapp	276	150	0	0		0	0	0	0	0
16	1	209	65	-1	390	227	6.8	27	ABarapapppp	232	164	0	0		0	0	0	0	0
17	1	25	219	-1	452	145	16.4	28	ABprpaappa	266	1127	0	0		0	0	0	0	0
18	1	16	117	-1	373	355	17.8	31	MSapppp	248	627	0	0		0	0	0	0	0
19	1	63	297	-1	430	196	22.5	30	ABarpappap	229	343	0	0		0	0	0	0	0
20	1	43	91	-1	230	306	13.2	30	Cappap	239	720	0	0		0	0	0	0	0
21	1	299	333	-1	372	326	13.5	31	Ealpa	299	296	0	0		0	0	0	0	0
22	1	236	67	-1	168	242	18.3	32	Cpapap	318	-333	0	0		0	0	0	0	0
23	1	56	77	-1	506	412	13.4	28	ABalpppapa	246	-2	0	0		0	0	0	0	0
24	1	103	161	-1	530	380	22.6	30	ABplaapaaa	47	0	0	0		0	0	0	0	0
25	1	294	154	-1	359	185	12.5	30	Dpap	249	1250	0	0		0	0	0	0	0
26	1	54	158	-1	554	307	10.6	29	ABalpaapaa	292	262	0	0		0	0	0	0	0
27	1	207	8	-1	257	301	9.7	33	Capap	696	0	0	0		0	0	0	0	0
28	1	212	173	-1	481	110	12.1	28	ABprpaaapa	249	784	0	0		0	0	0	0	0
29	1	49	299	-1	367	301	17.4	32	Ealap	318	-1328	0	0		0	0	0	0	0
30	1	18	110	-1	496	442	14.9	30	ABalpppapp	274	326	0	0		0	0	0	0	0
31	1	278	88	-1	281	403	13.4	29	ABplappaaa	281	1072	0	0		0	0	0	0	0
32	1	6	292	-1	274	195	15.6	31	Eprpa	307	-9	0	0		0	0	0	0	0
33	1	346	337	-1	515	161	12.7	25	ABpraaaapa	222	-33	0	0		0	0	0	0	0
34	1	109	167	-1	431	452	16.2	26	ABplaappaa	243	-20	0	0		0	0	0	0	0
35	1	215	55	-1	543	339	23.0	29	ABplaaaaaa	247	99	0	0		0	0	0	0	0
36	1	88	103	-1	440	303	10.2	30	MSaapaaa	-515	0	0	0		0	0	0	0	0
37	1	47	285	-1	456	444	13.7	27	ABplpaapap	-13	0	0	0		0	0	0	0	0
38	1	70	7	-1	323	135	7.8	28	ABprppappa	276	-349	0	0		0	0	0	0	0
39	1	328	239	-1	486	278	4.6	28	ABarapaaap	305	0	0	0		0	0	0	0	0
40	1	83	176	-1	376	378	14.5	30	Daaa	137	0	0	0		0	0	0	0	0
41	1	91	201	-1	315	320	4.4	26	ABplppppaa	228	-168	0	0		0	0	0	0	0
42	1	64	54	-1	403	290	13.4	31	MSaapaap	102	0	0	0		0	0	0	0	0
43	1	51	223	-1	563	257	16.0	28	MSpaaaaa	269	-712	0	0		0	0	0	0	0
44	1	14	16	-1	551	410	16.3	29	ABalpppaap	370	0	0	0		0	0	0	0	0
45	1	24	37	-1	335	339	8.1	33	MSaappp	445	0	0	0		0	0	0	0	0
46	1	38	74	-1	451	224	12.9	31	ABaraapppp	263	-144	0	0		0	0	0	0	0
47	1	89	10	-1	469	403	15.4	28	ABalpppppa	289	-113	0	0		0	0	0	0	0
48	1	327	320	-1	403	212	3.4	32	ABprpappaa	317	245	0	0		0	0	0	0	0
49	1	272	9	112	437	414	17.5	34	ABalpppppp	194	0	0	0		0	0	0	0	0
50	1	187	166	-1	545	172	10.5	27	ABpraaaaaa	241	-545	0	0		0	0	0	0	0
51	1	217	266	-1	262	210	5.5	28	ABprpppppp	261	155	0	0		0	0	0	0	0
52	1	29	258	-1	409	285	10.6	28	MSaapapa	-52	0	0	0		0	0	0	0	0
53	0	281	-1	-1	392	273	3.5	25		196	-1201	0	0		0	0	0	0	0
54	1	107	233	-1	246	128	18.3	30	ABprapapaa	269	168	0	0		0	0	0	0	0
55	1	322	34	-1	458	315	12.5	31	ABaraapapp	141	0	0	0		0	0	0	0	0
56	1	171	14	-1	444	242	5.8	25	ABarapapppa	74	0	0	0		0	0	0	0	0
57	1	140	190	-1	174	284	7.5	28	Cpappd	286	450	0	0		0	0	0	0	0
58	1	57	146	-1	447	292	15.3	29	MSaaapp	181	0	0	0		0	0	0	0	0
59	1	175	311	-1	274	114	14.3	28	ABprappapp	251	-256	0	0		0	0	0	0	0
60	1	15	99	-1	363	232	9.2	29	MSpapapp	296	109	0	0		0	0	0	0	0
61	1	280	162	-1	524	356	13.1	26	MSapaaap	258	1237	0	0		0	0	0	0	0
62	1	4	23	-1	480	282	7.7	28	ABalpapppa	435	0	0	0		0	0	0	0	0
63	1	78	94	-1	526	348	8.3	27	ABalpaaapa	229	693	0	0		0	0	0	0	0
64	1	308	129	-1	204	330	6.2	27	ABplappppa	258	-248	0	0		0	0	0	0	0
65	1	45	31	-1	319	215	8.1	33	MSpappa	180	0	0	0		0	0	0	0	0
66	1	23	312	-1	450	201	9.5	24	MSpppaaa	232	-983	0	0		0	0	0	0	0
67	0	235	-1	-1	411	229	17.5	24		202	-228	0	0		0	0	0	0	0
68	1	232	340	-1	440	160	3.7	30	ABarappapa	282	454	0	0		0	0	0	0	0
69	1	66	163	-1	498	229	5.9	28	ABarapapaa	250	446	0	0		0	0	0	0	0
70	1	227	237	-1	275	163	8.3	27	ABprpppaap	359	0	0	0		0	0	0	0	0
71	1	233	46	-1	266	180	5.8	28	ABprpppapa	332	0	0	0		0	0	0	0	0
72	1	298	256	-1	304	226	5.3	27	ABprpapppp	269	172	0	0		0	0	0	0	0
73	1	185	253	-1	460	362	12.9	26	MSapapap	18	0	0	0		0	0	0	0	0
74	1	179	225	-1	249	251	14.4	32	Eplpa	304	401	0	0		0	0	0	0	0
75	1	27	252	-1	364	248	3.8	30	ABprpappap	292	-818	0	0		0	0	0	0	0
76	1	182	247	-1	470	349	9.9	26	MSapaapa	219	469	0	0		0	0	0	0	0
77	1	336	329	-1	561	222	20.4	28	ABalappppa	284	318	0	0		0	0	0	0	0
78	1	180	215	-1	374	188	5.6	26	ABprpapapa	235	-439	0	0		0	0	0	0	0
79	1	124	344	-1	588	343	11.3	29	ABalaaapar	-154	0	0	0		0	0	0	0	0
80	1	127	12	-1	412	116	16.2	30	ABpraapppa	26	0	0	0		0	0	0	0	0
81	1	110	43	-1	508	295	19.3	29	MSaaaapa	294	166	0	0		0	0	0	0	0
82	1	44	6	-1	517	230	22.5	28	ABarpapaap	217	-791	0	0		0	0	0	0	0
83	1	152	216	-1	330	118	12.1	28	ABprappaaa	142	0	0	0		0	0	0	0	0
84	1	252	33	-1	552	296	7.2	27	ABaraaaaaa	235	278	0	0		0	0	0	0	0
85	1	34	282	-1	259	363	21.4	35	ABarppapa	334	782	0	0		0	0	0	0	0
86	1	55	145	-1	377	293	10.1	28	MSaapapp	254	-134	0	0		0	0	0	0	0
87	1	100	87	-1	520	386	7.3	29	ABalpaappp	279	9	0	0		0	0	0	0	0
88	1	2	330	-1	351	322	4.0	28	ABplpapapp	270	164	0	0		0	0	0	0	0
89	1	105	251	-1	245	131	14.7	27	ABprapapap	278	-65	0	0		0	0	0	0	0
90	1	190	4	-1	428	354	3.3	30	ABalppapap	292	155	0	0		0	0	0	0	0
91	1	300	274	-1	352	397	8.5	29	ABplppapaa	269	1041	0	0		0	0	0	0	0
92	1	142	134	-1	458	351	6.6	28	ABalpapapa	249	279	0	0		0	0	0	0	0
93	1	205	217	-1	560	369	9.4	29	ABalaaaarr	116	0	0	0		0	0	0	0	0
94	1	239	263	-1	594	226	10.7	26	ABalaapaaa	240	-1077	0	0		0	0	0	0	0
95	1	148	212	-1	526	385	15.3	28	ABalppppaa	284	1444	0	0		0	0	0	0	0
96	1	117	222	-1	372	106	14.5	28	ABpraapppp	329	0	0	0		0	0	0	0	0
97	1	343	341	-1	507	281	23.1	27	ABarpaaapa	272	76	0	0		0	0	0	0	0
98	1	39	127	-1	584	287	14.3	31	MSaaaaaa	-126	0	0	0		0	0	0	0	0
99	1	341	121	-1	442	121	11.4	33	ABprpaaapp	357	-572	0	0		0	0	0	0	0
100	1	87	27	-1	178	306	16.2	33	Caapp	315	-312	0	0		0	0	0	0	0
101	1	191	63	-1	391	339	9.4	32	MSappaa	304	382	0	0		0	0	0	0	0
102	1	284	184	-1	479	392	12.5	29	ABplpaapaa	287	133	0	0		0	0	0	0	0
103	1	183	255	-1	547	212	12.3	28	MSppaaaa	200	-63	0	0		0	0	0	0	0
104	1	181	334	-1	207	207	17.6	33	Cppaa	328	111	0	0		0	0	0	0	0
105	1	246	346	-1	471	371	3.4	29	ABalppapaa	253	-102	0	0		0	0	0	0	0
106	1	58	22	-1	491	161	10.2	30	ABprpaaaaa	275	-614	0	0		0	0	0	0	0
107	1	313	-1	-1	488	255	22.7	25	ABarpaaapp	209	1681	0	0		0	0	0	0	0
108	1	154	319	-1	473	184	22.5	28	ABarpappaa	253	396	0	0		0	0	0	0	0
109	1	134	204	-1	555	157	14.4	29	ABpraaapaa	71	0	0	0		0	0	0	0	0
110	1	200	133	-1	524	193	14.5	28	MSppapaa	223	-7	0	0		0	0	0	0	0
111	1	321	85	-1	438	165	14.2	29	MSppppaa	216	201	0	0		0	0	0	0	0
112	1	10	131	-1	508	317	10.2	30	ABalpaapap	182	0	0	0		0	0	0	0	0
113	1	122	267	-1	182	328	9.1	27	ABplapappp	127	0	0	0		0	0	0	0	0
114	1	334	189	-1	263	366	7.2	27	ABplppappp	262	545	0	0		0	0	0	0	0
115	1	159	155	-1	404	366	6.6	27	ABplpapaaa	234	126	0	0		0	0	0	0	0
116	1	282	214	-1	545	183	22.5	33	ABpraapaap	294	216	0	0		0	0	0	0	0
117	1	193	39	-1	507	407	21.6	30	ABplaapaap	158	0	0	0		0	0	0	0	0
118	1	339	72	-1	564	171	18.2	33	ABalaapppp	314	958	0	0		0	0	0	0	0
119	1	5	70	-1	483	233	12.3	31	ABaraapppa	120	0	0	0		0	0	0	0	0
120	1	213	118	-1	349	366	5.8	27	ABplppaapa	270	585	0	0		0	0	0	0	0
121	1	7	40	-1	285	151	22.9	37	ABarppppa	416	0	0	0		0	0	0	0	0
122	1	214	149	-1	538	294	14.4	29	ABaraaaapp	168	0	0	0		0	0	0	0	0
123	1	121	298	-1	464	248	17.8	33	MSpaaapp	283	758	0	0		0	0	0	0	0
124	1	211	246	-1	580	332	20.3	30	ABalapaapa	282	-103	0	0		0	0	0	0	0
125	1	312	194	-1	412	422	7.7	29	ABplpaaaap	294	113	0	0		0	0	0	0	0
126	1	157	32	-1	407	240	11.7	30	MSpapaap	-170	0	0	0		0	0	0	0	0
127	1	169	203	-1	598	326	17.5	30	ABalapaaap	291	-86	0	0		0	0	0	0	0
128	1	301	115	-1	306	198	17.4	32	Eprap	300	677	0	0		0	0	0	0	0
129	1	271	35	-1	234	346	10.3	25	ABplapppaa	225	743	0	0		0	0	0	0	0
130	1	222	305	-1	313	241	23.3	42	Cpaaa	416	35	0	0		0	0	0	0	0
131	1	22	92	-1	518	262	5.2	26	ABarapaaaa	152	0	0	0		0	0	0	0	0
132	1	128	259	-1	258	256	4.7	29	ABplpppppp	236	711	0	0		0	0	0	0	0
133	1	139	156	-1	473	321	6.9	27	ABalpappaa	246	433	0	0		0	0	0	0	0
134	1	79	105	-1	545	324	7.0	27	ABalpaaaaa	236	193	0	0		0	0	0	0	0
135	1	309	287	-1	412	264	16.8	30	Earaa	301	-131	0	0		0	0	0	0	0
136	1	249	187	-1	581	233	23.4	33	ABpraapaaa	286	-159	0	0		0	0	0	0	0
137	0	311	-1	-1	602	362	13.6	24		203	435	0	0		0	0	0	0	0
138	1	77	229	-1	431	429	10.5	30	ABplpaaapp	252	-91	0	0		0	0	0	0	0
139	1	270	107	-1	213	177	10.0	29	ABprapappp	258	325	0	0		0	0	0	0	0
140	1	344	228	-1	572	211	7.7	27	ABalaapaap	275	-283	0	0		0	0	0	0	0
141	1	62	13	-1	542	236	4.7	29	ABaraaappa	243	742	0	0		0	0	0	0	0
142	1	72	120	-1	436	248	9.9	29	MSpapaaa	150	0	0	0		0	0	0	0	0
143	1	277	343	-1	440	173	11.6	25	MSppaapp	247	142	0	0		0	0	0	0	0
144	1	274	84	-1	412	120	10.2	30	ABprppaaaa	243	760	0	0		0	0	0	0	0
145	1	340	241	-1	326	283	14.8	32	Ealpp	320	815	0	0		0	0	0	0	0
146	1	123	181	-1	216	142	12.6	30	ABprapappa	276	-216	0	0		0	0	0	0	0
147	1	26	11	-1	432	323	6.9	30	ABalpappap	206	0	0	0		0	0	0	0	0
148	1	176	336	-1	349	150	8.9	27	ABprppapap	239	72	0	0		0	0	0	0	0
149	1	259	15	-1	525	391	19.2	27	ABalapappp	225	853	0	0		0	0	0	0	0
150	1	75	26	-1	364	427	17.1	31	ABplaapppa	-301	0	0	0		0	0	0	0	0
151	1	19	261	-1	231	180	5.7	27	ABprappppp	258	-187	0	0		0	0	0	0	0
152	1	20	227	-1	356	209	20.4	32	Epraa	317	661	0	0		0	0	0	0	0
153	1	147	349	-1	528	421	11.3	30	ABalppaapp	279	-229	0	0		0	0	0	0	0
154	1	210	28	-1	606	271	11.6	27	ABalaaapal	161	0	0	0		0	0	0	0	0
155	1	131	314	-1	420	326	17.1	29	Ealaa	281	469	0	0		0	0	0	0	0
156	1	287	17	-1	556	380	12.4	28	ABalppaaap	16	0	0	0		0	0	0	0	0
157	1	9	226	-1	436	401	5.3	30	ABalppappp	235	-671	0	0		0	0	0	0	0
158	1	283	108	-1	474	180	13.8	27	MSppapap	212	-14	0	0		0	0	0	0	0
159	1	197	62	-1	559	337	13.2	27	MSapaaaa	39	0	0	0		0	0	0	0	0
160	1	30	101	-1	487	269	19.9	29	MSpaaapa	242	-249	0	0		0	0	0	0	0
161	1	196	331	-1	170	219	9.6	37	Cpppa	303	135	0	0		0	0	0	0	0
162	1	61	104	-1	363	304	6.9	29	MSaappa	282	79	0	0		0	0	0	0	0
163	1	86	18	-1	331	420	13.8	29	ABplaapppp	287	-209	0	0		0	0	0	0	0
164	1	256	24	-1	319	360	16.3	31	Dapa	308	682	0	0		0	0	0	0	0
165	1	164	147	-1	499	161	15.7	28	ABpraaappa	42	0	0	0		0	0	0	0	0
166	1	46	3	-1	297	182	10.8	37	MSpappp	358	-890	0	0		0	0	0	0	0
167	1	84	165	-1	509	117	15.4	30	ABprpaapaa	238	-1	0	0		0	0	0	0	0
168	1	67	25	-1	374	416	10.1	28	ABplppaaaa	273	1435	0	0		0	0	0	0	0
169	1	69	238	-1	433	194	6.5	28	ABprpapaaa	225	102	0	0		0	0	0	0	0
170	1	133	191	-1	449	283	6.6	25	ABalpappppa	210	117	0	0		0	0	0	0	0
171	1	37	19	-1	464	227	7.9	32	ABarapappa	266	174	0	0		0	0	0	0	0
172	1	99	269	-1	547	264	9.6	28	ABaraaapaa	277	-903	0	0		0	0	0	0	0
173	1	254	21	-1	504	349	22.3	28	ABplaaaaap	255	812	0	0		0	0	0	0	0
174	1	141	221	-1	216	303	9.7	27	Capppa	214	-234	0	0		0	0	0	0	0
175	1	292	248	-1	402	434	12.1	28	ABplpaappp	282	-284	0	0		0	0	0	0	0
176	1	315	113	-1	468	183	10.3	24	MSppaapa	196	435	0	0		0	0	0	0	0
177	1	320	171	-1	340	99	16.4	29	ABprapaapp	258	1280	0	0		0	0	0	0	0
178	1	50	213	-1	573	360	14.5	27	ABalapapap	-214	0	0	0		0	0	0	0	0
179	1	36	230	-1	490	277	11.7	28	ABaraapaap	136	0	0	0		0	0	0	0	0
180	1	218	327	-1	462	286	23.3	31	ABarpaapaa	288	452	0	0		0	0	0	0	0
181	1	120	42	-1	540	357	5.4	29	ABalpaappa	256	693	0	0		0	0	0	0	0
182	1	238	49	-1	266	276	22.5	34	Caaaa	338	-1024	0	0		0	0	0	0	0
183	1	170	168	-1	353	196	3.9	29	ABprpapapp	247	-429	0	0		0	0	0	0	0
184	1	242	53	-1	590	287	8.4	26	ABalaaaala	130	0	0	0		0	0	0	0	0
185	1	293	231	-1	385	371	10.6	30	MSappap	291	326	0	0		0	0	0	0	0
186	1	42	83	-1	493	308	14.4	32	ABaraapapa	314	1787	0	0		0	0	0	0	0
187	1	150	245	338	550	295	18.3	32	MSaaaaap	182	0	0	0		0	0	0	0	0
188	1	135	268	-1	454	133	21.5	32	ABpraappap	64	0	0	0		0	0	0	0	0
189	1	144	185	-1	560	253	7.2	29	ABaraaaaap	247	507	0	0		0	0	0	0	0
190	1	95	235	-1	392	186	22.7	29	ABarpapppp	256	-151	0	0		0	0	0	0	0
191	1	248	116	-1	376	384	20.4	31	ABplapaaaa	282	-821	0	0		0	0	0	0	0
192	1	237	61	-1	418	362	19.4	29	MSapappp	266	744	0	0		0	0	0	0	0
193	1	335	109	-1	300	378	21.5	33	ABarppaap	330	860	0	0		0	0	0	0	0
194	1	125	44	-1	332	128	22.0	34	ABarpppap	344	-76	0	0		0	0	0	0	0
195	1	244	95	-1	525	229	8.9	28	ABarapaapa	323	0	0	0		0	0	0	0	0
196	1	40	170	-1	479	395	6.7	29	ABalppappa	-68	0	0	0		0	0	0	0	0
197	1	126	220	-1	323	357	3.8	26	ABplppaapp	249	-614	0	0		0	0	0	0	0
198	0	-1	-1	-1	573	209	14.9	24		198	-393	0	0		0	0	0	0	0
199	1	11	224	-1	303	412	16.4	30	ABplapaapp	276	1059	0	0		0	0	0	0	0
200	1	306	2	-1	491	356	4.5	29	ABalpapaap	261	0	0	0		0	0	0	0	0
201	1	143	97	-1	533	138	14.5	28	ABpraaapap	231	-171	0	0		0	0	0	0	0
202	1	251	47	-1	453	192	18.3	29	MSppappp	225	910	0	0		0	0	0	0	0
203	1	285	240	-1	446	357	16.3	26	MSapappa	223	-204	0	0		0	0	0	0	0
204	1	163	192	-1	216	295	4.8	26	ABplappppp	234	-214	0	0		0	0	0	0	0
205	1	288	316	-1	403	138	20.8	30	ABprapaaaa	271	1022	0	0		0	0	0	0	0
206	1	260	-1	-1	587	388	14.5	24	ABalppaaaa	193	78	0	0		0	0	0	0	0
207	1	68	198	-1	280	122	19.0	31	ABprappapa	252	450	0	0		0	0	0	0	0
208	1	104	135	-1	516	181	6.8	28	ABarapppaa	247	425	0	0		0	0	0	0	0
209	1	279	150	-1	342	286	3.6	27	ABplpapppa	272	700	0	0		0	0	0	0	0
210	1	129	132	-1	437	205	3.6	27	ABarappaap	278	33	0	0		0	0	0	0	0
211	1	168	236	-1	382	385	6.6	27	ABplpapaap	225	0	0	0		0	0	0	0	0
212	1	174	157	-1	514	248	18.2	31	MSpaaaap	294	-87	0	0		0	0	0	0	0
213	1	326	182	-1	296	172	4.4	28	ABprppppap	255	794	0	0		0	0	0	0	0
214	1	130	122	-1	423	416	14.6	29	ABplpaappa	363	0	0	0		0	0	0	0	0
215	1	74	141	-1	486	257	15.8	28	MSpaapaa	108	0	0	0		0	0	0	0	0
216	1	115	323	-1	255	342	4.8	28	ABplpppaap	267	62	0	0		0	0	0	0	0
217	1	289	243	-1	250	267	7.6	27	Capppp	336	0	0	0		0	0	0	0	0
218	1	71	291	-1	293	358	5.0	27	ABplpppaaa	366	0	0	0		0	0	0	0	0
219	1	203	326	-1	390	301	22.4	31	ABarpaappa	302	33	0	0		0	0	0	0	0
220	1	119	202	-1	282	254	16.2	31	Eplap	303	-303	0	0		0	0	0	0	0
221	1	155	164	-1	487	214	22.2	29	ABarpapapa	278	1054	0	0		0	0	0	0	0
222	1	332	175	-1	561	264	21.3	30	ABalapppap	269	96	0	0		0	0	0	0	0
223	1	250	304	-1	158	278	11.6	30	Cpapaa	345	0	0	0		0	0	0	0	0
224	1	305	143	-1	593	291	19.9	28	ABalappapp	268	179	0	0		0	0	0	0	0
225	1	35	69	-1	398	435	18.3	29	ABplaappap	144	0	0	0		0	0	0	0	0
226	1	297	209	-1	569	200	17.2	31	ABalaapppa	309	123	0	0		0	0	0	0	0
227	1	112	195	-1	400	175	6.9	30	ABprpapaap	265	112	0	0		0	0	0	0	0
228	1	273	347	-1	576	173	14.2	29	ABalaapapp	228	108	0	0		0	0	0	0	0
229	1	303	294	-1	255	302	4.4	29	ABplpppapa	271	287	0	0		0	0	0	0	0
230	1	102	277	296	395	184	18.4	31	MSppppp	212	155	0	0		0	0	0	0	0
231	1	13	64	-1	586	324	8.7	28	ABalaaaarl	392	0	0	0		0	0	0	0	0
232	1	186	148	-1	317	191	4.7	28	ABprppppaa	203	-500	0	0		0	0	0	0	0
233	1	291	159	-1	527	151	10.5	29	ABpraaaaap	255	108	0	0		0	0	0	0	0
234	1	241	264	-1	447	228	23.4	32	ABarpapapp	308	-588	0	0		0	0	0	0	0
235	1	52	295	-1	491	138	13.5	28	ABpraaaapp	278	0	0	0		0	0	0	0	0
236	1	12	197	-1	238	202	22.5	33	Cpaapa	310	-473	0	0		0	0	0	0	0
237	1	247	111	-1	597	220	16.2	31	ABalaaappl	-537	0	0	0		0	0	0	0	0
238	1	136	279	-1	603	245	14.3	27	ABalaaappr	297	0	0	0		0	0	0	0	0
239	1	146	199	-1	290	326	16.4	34	Dapp	322	1124	0	0		0	0	0	0	0
240	1	21	260	-1	429	155	22.5	28	ABarpapppa	268	-135	0	0		0	0	0	0	0
241	1	161	281	-1	257	385	14.4	29	ABplappapa	96	0	0	0		0	0	0	0	0
242	1	307	322	-1	506	201	17.6	26	MSppappa	264	1151	0	0		0	0	0	0	0
243	1	265	276	-1	538	256	24.1	29	ABarpapaaa	279	-403	0	0		0	0	0	0	0
244	1	286	151	-1	190	240	22.1	33	Cpaapp	332	-63	0	0		0	0	0	0	0
245	1	310	89	-1	229	329	7.6	27	ABplapppap	268	1515	0	0		0	0	0	0	0
246	1	337	328	-1	578	363	18.4	30	ABalapaapp	283	840	0	0		0	0	0	0	0
247	1	172	278	-1	471	331	16.0	30	MSaaapap	163	0	0	0		0	0	0	0	0
248	1	267	79	-1	414	198	12.8	26	MSpppaap	210	339	0	0		0	0	0	0	0
249	1	234	288	-1	379	239	13.7	30	Earpa	-144	0	0	0		0	0	0	0	0
250	1	199	293	-1	215	374	11.4	27	ABplappapp	111	0	0	0		0	0	0	0	0
251	1	156	271	-1	473	240	4.6	29	ABarapapap	138	0	0	0		0	0	0	0	0
252	1	195	303	-1	428	362	10.7	28	MSapaapp	165	0	0	0		0	0	0	0	0
253	1	225	205	-1	210	145	9.7	27	ABprappppa	251	354	0	0		0	0	0	0	0
254	1	345	309	-1	349	392	19.9	26	ABplapaaap	157	896	0	0		0	0	0	0	0
255	1	317	270	-1	245	233	4.7	27	Cppppp	189	115	0	0		0	0	0	0	0
256	1	329	289	-1	401	170	14.1	29	Dpaa	265	532	0	0		0	0	0	0	0
257	1	323	172	-1	528	208	5.6	27	ABaraaappp	20	0	0	0		0	0	0	0	0
258	1	221	306	-1	309	278	3.7	30	ABplpapppp	289	-774	0	0		0	0	0	0	0
259	1	177	180	-1	386	253	8.5	27	MSpapapa	228	49	0	0		0	0	0	0	0
260	1	162	75	-1	463	103	15.6	28	ABprpaapap	252	-400	0	0		0	0	0	0	0
261	1	1	211	-1	263	151	11.7	28	ABprapppaa	-119	0	0	0		0	0	0	0	0
262	1	106	30	-1	470	319	19.2	31	MSaaaapp	350	0	0	0		0	0	0	0	0
263	1	240	144	-1	591	328	14.8	25	ABalapaaaa	203	-620	0	0		0	0	0	0	0
264	1	275	249	-1	611	304	15.1	27	ABalappaap	235	869	0	0		0	0	0	0	0
265	1	17	45	-1	502	406	17.1	29	ABalppppap	273	68	0	0		0	0	0	0	0
266	1	295	50	-1	450	153	7.8	29	ABarappppp	277	-371	0	0		0	0	0	0	0
267	1	276	179	-1	204	222	6.5	29	Cppppa	205	-217	0	0		0	0	0	0	0
268	1	173	234	-1	290	131	9.3	27	ABprppappp	49	0	0	0		0	0	0	0	0
269	1	316	52	-1	472	216	15.5	30	MSpaapap	268	825	0	0		0	0	0	0	0
270	1	153	286	-1	185	348	12.1	27	ABplapappa	264	781	0	0		0	0	0	0	0
271	1	347	308	-1	604	253	17.6	27	ABalappapa	494	0	0	0		0	0	0	0	0
272	1	219	71	-1	470	412	20.4	31	ABplaapapp	-192	0	0	0		0	0	0	0	0
273	1	314	174	-1	381	135	9.0	29	ABprppapaa	106	0	0	0		0	0	0	0	0
274	1	138	290	-1	434	409	21.9	30	ABplaaapap	83	0	0	0		0	0	0	0	0
275	1	178	244	-1	580	249	19.4	30	ABalapppaa	259	1037	0	0		0	0	0	0	0
276	1	184	301	-1	507	196	10.8	26	MSppaaap	219	-309	0	0		0	0	0	0	0
277	1	65	265	-1	450	410	10.3	28	ABplpaaapa	-145	0	0	0		0	0	0	0	0
278	1	216	106	-1	576	281	11.5	25	ABaraaaapa	233	151	0	0		0	0	0	0	0
279	1	201	100	-1	384	349	4.7	28	ABplpapapa	242	-1051	0	0		0	0	0	0	0
280	1	73	56	-1	479	168	6.7	29	ABarappppa	269	-230	0	0		0	0	0	0	0
281	1	296	280	-1	325	234	15.1	31	Earpp	307	-1286	0	0		0	0	0	0	0
282	0	268	-1	-1	360	431	14.1	24		193	1058	0	0		0	0	0	0	0
283	1	208	73	-1	341	158	4.6	27	ABprppaapp	231	1046	0	0		0	0	0	0	0
284	1	188	142	-1	496	358	10.0	27	ABalpaaapp	254	0	0	0		0	0	0	0	0
285	0	229	-1	-1	406	106	13.9	23		199	-99	0	0		0	0	0	0	0
286	1	333	310	-1	172	197	14.2	32	Cppap	328	-504	0	0		0	0	0	0	0
287	1	302	60	-1	300	114	12.7	28	ABprappaap	161	0	0	0		0	0	0	0	0
288	1	81	348	-1	233	157	8.1	27	ABprapppap	247	143	0	0		0	0	0	0	0
289	1	226	324	-1	235	380	17.9	30	ABplapapaa	-92	0	0	0		0	0	0	0	0
290	1	330	98	-1	362	151	13.8	30	Dppa	265	962	0	0		0	0	0	0	0
291	1	324	169	-1	366	259	18.9	31	Earap	304	1075	0	0		0	0	0	0	0
292	1	94	130	-1	218	293	22.7	35	Caaap	326	153	0	0		0	0	0	0	0
293	1	116	125	-1	298	325	11.1	33	Capaa	330	24	0	0		0	0	0	0	0
294	1	8	5	-1	221	157	18.5	35	ABarppppp	-111	0	0	0		0	0	0	0	0
295	1	228	210	-1	333	368	13.2	32	Daap	293	-766	0	0		0	0	0	0	0
296	1	59	339	-1	383	385	23.3	31	ABplaaappp	282	455	0	0		0	0	0	0	0
297	1	76	123	-1	436	375	6.1	27	ABalpapapp	150	0	0	0		0	0	0	0	0
298	1	92	335	-1	511	320	17.4	28	MSaaapaa	278	1353	0	0		0	0	0	0	0
299	1	133	140	-1	397	276	7.4	24	ABalpappppp	192	427	0	0		0	0	0	0	0
300	1	202	272	-1	518	313	22.9	26	ABarpaaaap	166	0	0	0		0	0	0	0	0
301	1	266	315	-1	422	310	22.6	31	ABarpaapap	305	-642	0	0		0	0	0	0	0
302	1	48	68	-1	301	136	5.4	30	ABprpppaaa	265	-276	0	0		0	0	0	0	0
303	1	93	59	-1	497	362	15.0	26	MSapapaa	205	51	0	0		0	0	0	0	0
304	1	318	119	-1	350	301	22.5	31	ABarpaappp	312	-1130	0	0		0	0	0	0	0
305	1	338	58	-1	420	381	22.8	28	ABplaaappa	276	342	0	0		0	0	0	0	0
306	1	111	193	-1	478	391	9.7	29	ABplpaaaaa	276	176	0	0		0	0	0	0	0
307	1	206	342	-1	442	350	21.9	28	ABplaaaapp	286	1253	0	0		0	0	0	0	0
308	1	118	321	-1	532	209	21.5	27	ABalappppp	-46	0	0	0		0	0	0	0	0
309	1	158	196	-1	526	153	18.7	30	ABpraapapa	-457	0	0	0		0	0	0	0	0
310	1	149	177	-1	401	312	4.0	32	ABplpappaa	120	0	0	0		0	0	0	0	0
311	1	32	78	-1	376	137	23.0	33	ABarpppaa	296	86	0	0		0	0	0	0	0
312	1	261	325	-1	298	380	7.1	27	ABplppappa	273	-886	0	0		0	0	0	0	0
313	1	82	57	-1	478	147	18.4	31	ABpraaappp	306	1063	0	0		0	0	0	0	0
314	1	97	283	-1	475	334	23.2	30	ABplaaaapa	303	644	0	0		0	0	0	0	0
315	1	253	250	-1	562	409	13.7	28	ABalpppaaa	86	0	0	0		0	0	0	0	0
316	1	151	242	-1	414	142	5.5	28	ABarappapp	209	0	0	0		0	0	0	0	0
317	1	231	317	-1	488	176	4.2	28	ABarapppap	262	0	0	0		0	0	0	0	0
318	1	198	36	-1	292	272	6.3	28	ABplpppppa	246	-1376	0	0		0	0	0	0	0
319	1	258	262	-1	345	355	22.4	32	ABarppaaa	309	-490	0	0		0	0	0	0	0
320	1	160	137	-1	544	299	22.5	27	ABarpaaaaa	298	0	0	0		0	0	0	0	0
321	1	60	273	-1	506	167	20.4	32	ABpraapapp	249	575	0	0		0	0	0	0	0
322	1	108	232	-1	260	327	14.1	29	Cappaa	-44	0	0	0		0	0	0	0	0
323	1	80	66	-1	264	381	10.4	28	ABplappaap	278	528	0	0		0	0	0	0	0
324	1	263	207	-1	207	345	18.7	33	ABarppapp	27	0	0	0		0	0	0	0	0
325	1	98	138	-1	481	205	3.6	28	ABarappaaa	252	-22	0	0		0	0	0	0	0
326	1	290	139	-1	552	259	13.4	28	ABaraappaa	91	0	0	0		0	0	0	0	0
327	1	85	178	-1	363	108	19.4	29	ABprapaapa	235	1055	0	0		0	0	0	0	0
328	1	192	96	-1	323	398	7.3	27	ABplppapap	266	426	0	0		0	0	0	0	0
329	0	342	-1	-1	520	398	10.7	24		127	0	0	0		0	0	0	0	0
330	1	204	257	-1	342	162	16.6	35	Dppp	-104	0	0	0		0	0	0	0	0
331	1	28	136	-1	525	243	11.4	31	ABaraaapap	307	-1172	0	0		0	0	0	0	0
332	1	165	254	-1	237	219	11.6	31	Eprpp	296	55	0	0		0	0	0	0	0
333	1	255	153	-1	187	296	19.8	34	Caapa	161	0	0	0		0	0	0	0	0
334	1	145	313	-1	321	265	19.0	33	Eplaa	336	226	0	0		0	0	0	0	0
335	1	220	188	-1	520	326	5.3	28	ABalpaaaap	254	152	0	0		0	0	0	0	0
336	1	113	218	-1	608	274	15.1	24	ABalappaaa	33	0	0	0		0	0	0	0	0
337	1	264	307	-1	211	256	11.3	30	Eplpp	292	596	0	0		0	0	0	0	0
338	1	224	126	-1	369	154	5.8	26	ABprppaapa	230	89	0	0		0	0	0	0	0
339	1	304	48	-1	469	390	22.8	27	ABplaaapaa	229	152	0	0		0	0	0	0	0
340	1	223	302	-1	412	163	17.3	28	MSppppap	223	0	0	0		0	0	0	0	0
341	1	101	41	-1	495	310	4.4	28	ABalpapaaa	87	0	0	0		0	0	0	0	0
342	1	257	318	-1	404	177	10.2	33	MSpppap	175	0	0	0		0	0	0	0	0
343	0	189	-1	-1	193	204	8.7	22		179	0	0	0		0	0	0	0	0
344	1	194	81	-1	393	123	18.6	28	ABprapaaap	491	0	0	0		0	0	0	0	0
345	1	243	38	-1	269	283	3.9	22	ABplpppapp	435	0	0	0		0	0	0	0	0
346	1	331	275	-1	536	286	11.9	23	ABaraapaaa	350	0	0	0		0	0	0	0	0
347	0	269	-1	-1	520	226	25.0	27		-228	0	0	0		0	0	0	0	0
348	1	167	350	-1	438	119	13.675	29	ABprpaappp	250	1483	0	0		0	0	0	0	0
