# Supplementary material for: The AP-2 Transcription Factor APTF-2 Is Required for Neuroblast and Epidermal Morphogenesis in Caenorhabditis elegans Embryogenesis
Source: PLoS Genet. 2016 May 13;12(5):e1006048. doi: 10.1371/journal.pgen.1006048 (PMC4866721; doi:10.1371/journal.pgen.1006048)
Supplement: S3 Text — (ZIP) [file pgen.1006048.s031.zip › nuclei/t160-nuclei]

1	0	67	-1	-1	407	229	17.2	26		234	82	0	0		0	0	0	0	0
2	1	200	97	-1	488	351	4.7	29	ABalpapaap	220	-55	0	0		0	0	0	0	0
3	1	166	151	-1	304	181	10.8	36	MSpappp	-4	0	0	0		0	0	0	0	0
4	1	90	163	-1	429	354	3.3	29	ABalppapap	298	-187	0	0		0	0	0	0	0
5	1	294	256	-1	222	154	18.4	34	ABarppppp	299	194	0	0		0	0	0	0	0
6	1	82	341	-1	517	226	22.7	28	ABarpapaap	284	780	0	0		0	0	0	0	0
7	1	38	82	-1	322	136	7.8	27	ABprppappa	120	0	0	0		0	0	0	0	0
8	1	27	84	-1	254	305	9.8	32	Capap	305	129	0	0		0	0	0	0	0
9	1	49	175	-1	430	419	18.6	27	ABalppppppp	190	0	0	0		0	0	0	0	0
10	1	47	232	-1	474	403	15.1	30	ABalpppppa	152	0	0	0		0	0	0	0	0
11	1	147	15	-1	433	319	6.6	30	ABalpappap	213	0	0	0		0	0	0	0	0
12	1	80	265	-1	410	114	15.9	31	ABpraapppa	322	0	0	0		0	0	0	0	0
13	1	141	187	-1	544	246	4.5	28	ABaraaappa	309	0	0	0		0	0	0	0	0
14	1	56	273	-1	443	238	6.1	26	ABarapapppa	238	84	0	0		0	0	0	0	0
15	1	149	275	-1	532	397	19.4	27	ABalapappp	245	229	0	0		0	0	0	0	0
16	1	44	132	-1	556	407	16.5	29	ABalpppaap	-184	0	0	0		0	0	0	0	0
17	1	156	185	-1	555	380	13.0	27	ABalppaaap	271	1219	0	0		0	0	0	0	0
18	1	163	79	-1	334	421	14.2	29	ABplaapppp	276	114	0	0		0	0	0	0	0
19	1	171	196	-1	462	220	8.2	30	ABarapappa	286	-839	0	0		0	0	0	0	0
20	1	15	314	-1	490	231	8.6	29	ABarapaapp	239	150	0	0		0	0	0	0	0
21	1	173	77	-1	504	347	22.3	29	ABplaaaaap	252	487	0	0		0	0	0	0	0
22	1	106	207	-1	494	163	10.3	28	ABprpaaaaa	278	842	0	0		0	0	0	0	0
23	1	62	306	-1	479	282	7.8	28	ABalpapppa	177	0	0	0		0	0	0	0	0
24	1	164	177	-1	316	360	16.5	32	Dapa	288	261	0	0		0	0	0	0	0
25	1	168	56	-1	377	416	10.0	28	ABplppaaaa	279	192	0	0		0	0	0	0	0
26	1	150	304	-1	364	430	16.8	30	ABplaapppa	-294	0	0	0		0	0	0	0	0
27	1	100	204	-1	177	305	16.3	32	Caapp	322	-28	0	0		0	0	0	0	0
28	1	154	284	-1	603	266	11.5	27	ABalaaapal	169	0	0	0		0	0	0	0	0
29	1	1	94	-1	489	432	18.3	29	ABplaapapa	259	77	0	0		0	0	0	0	0
30	1	262	8	-1	466	319	18.6	31	MSaaaapp	191	0	0	0		0	0	0	0	0
31	1	65	224	-1	318	215	7.7	33	MSpappa	253	0	0	0		0	0	0	0	0
32	1	126	116	-1	410	239	11.8	30	MSpapaap	158	0	0	0		0	0	0	0	0
33	1	84	193	-1	552	298	7.5	28	ABaraaaaaa	248	-997	0	0		0	0	0	0	0
34	1	55	80	-1	459	314	12.4	32	ABaraapapp	-179	0	0	0		0	0	0	0	0
35	1	129	142	-1	234	348	10.3	25	ABplapppaa	244	127	0	0		0	0	0	0	0
36	1	318	59	-1	291	275	6.3	27	ABplpppppa	233	-114	0	0		0	0	0	0	0
37	1	45	114	-1	334	340	8.1	33	MSaappp	115	0	0	0		0	0	0	0	0
38	1	345	345	-1	271	280	3.9	22	ABplpppapp	168	100	0	0		0	0	0	0	0
39	1	117	17	-1	510	407	21.6	32	ABplaapaap	297	157	0	0		0	0	0	0	0
40	1	121	225	-1	284	151	23.0	36	ABarppppa	351	289	0	0		0	0	0	0	0
41	1	341	199	-1	494	309	4.2	28	ABalpapaaa	276	1018	0	0		0	0	0	0	0
42	1	181	206	-1	545	354	5.5	29	ABalpaappa	244	695	0	0		0	0	0	0	0
43	1	81	107	-1	503	293	19.3	30	MSaaaapa	160	0	0	0		0	0	0	0	0
44	1	194	202	-1	330	126	22.2	33	ABarpppap	335	0	0	0		0	0	0	0	0
45	1	265	50	-1	506	404	17.0	28	ABalppppap	21	0	0	0		0	0	0	0	0
46	1	71	243	-1	265	184	5.8	28	ABprpppapa	259	301	0	0		0	0	0	0	0
47	1	202	323	-1	452	190	18.2	30	MSppappp	237	-340	0	0		0	0	0	0	0
48	1	339	169	-1	472	384	23.1	27	ABplaaapaa	244	150	0	0		0	0	0	0	0
49	1	182	72	-1	267	276	22.4	34	Caaaa	324	-803	0	0		0	0	0	0	0
50	1	266	67	-1	451	151	7.8	28	ABarappppp	288	248	0	0		0	0	0	0	0
51	1	2	176	-1	203	260	5.2	27	Cpappv	243	898	0	0		0	0	0	0	0
52	1	269	102	-1	470	217	15.5	29	MSpaapap	290	40	0	0		0	0	0	0	0
53	1	184	89	-1	592	286	8.6	26	ABalaaaala	-9	0	0	0		0	0	0	0	0
54	1	42	39	-1	403	291	13.4	31	MSaapaap	78	0	0	0		0	0	0	0	0
55	1	35	145	-1	541	338	23.1	29	ABplaaaaaa	101	0	0	0		0	0	0	0	0
56	1	280	344	-1	477	164	6.9	30	ABarappppa	284	-164	0	0		0	0	0	0	0
57	1	313	178	-1	477	145	18.2	32	ABpraaappp	49	0	0	0		0	0	0	0	0
58	1	305	237	-1	422	381	22.7	27	ABplaaappa	279	-446	0	0		0	0	0	0	0
59	1	303	295	-1	500	364	15.0	26	MSapapaa	217	-290	0	0		0	0	0	0	0
60	1	287	25	-1	303	120	12.6	28	ABprappaap	232	-166	0	0		0	0	0	0	0
61	1	192	267	-1	421	364	19.2	28	MSapappp	261	426	0	0		0	0	0	0	0
62	1	159	180	-1	557	334	13.2	26	MSapaaaa	241	381	0	0		0	0	0	0	0
63	1	101	55	-1	393	338	9.3	31	MSappaa	303	-1808	0	0		0	0	0	0	0
64	1	231	44	-1	588	321	8.8	28	ABalaaaarl	74	0	0	0		0	0	0	0	0
65	1	16	164	-1	391	229	6.5	28	ABarapapppp	223	0	0	0		0	0	0	0	0
66	1	323	291	-1	265	382	10.5	28	ABplappaap	93	0	0	0		0	0	0	0	0
67	1	22	266	-1	161	239	18.3	32	Cpapap	311	278	0	0		0	0	0	0	0
68	1	302	197	-1	296	139	5.6	28	ABprpppaaa	271	12	0	0		0	0	0	0	0
69	1	225	280	-1	396	436	18.1	29	ABplaappap	276	-174	0	0		0	0	0	0	0
70	1	119	210	-1	482	231	12.2	31	ABaraapppa	117	0	0	0		0	0	0	0	0
71	1	272	268	-1	473	412	20.5	31	ABplaapapp	267	-180	0	0		0	0	0	0	0
72	1	118	245	-1	561	169	18.3	34	ABalaapppp	292	37	0	0		0	0	0	0	0
73	1	283	219	-1	339	159	4.9	27	ABprppaapp	254	-478	0	0		0	0	0	0	0
74	1	46	61	-1	449	223	12.7	30	ABaraapppp	-135	0	0	0		0	0	0	0	0
75	1	260	154	-1	465	103	15.8	29	ABprpaapap	243	239	0	0		0	0	0	0	0
76	0	137	-1	-1	605	356	14.9	25		207	108	0	0		0	0	0	0	0
77	1	23	108	-1	511	416	13.4	28	ABalpppapa	271	659	0	0		0	0	0	0	0
78	1	311	60	-1	374	136	22.7	33	ABarpppaa	336	631	0	0		0	0	0	0	0
79	1	248	307	-1	412	197	12.9	26	MSpppaap	207	29	0	0		0	0	0	0	0
80	0	206	-1	-1	587	385	15.1	24		58	0	0	0		0	0	0	0	0
81	1	344	308	-1	392	127	19.1	28	ABprapaaap	246	232	0	0		0	0	0	0	0
82	1	13	286	-1	274	234	7.4	29	ABprpppppa	262	-697	0	0		0	0	0	0	0
83	1	186	152	-1	491	304	14.5	31	ABaraapapa	153	0	0	0		0	0	0	0	0
84	1	144	32	-1	408	120	10.2	31	ABprppaaaa	261	127	0	0		0	0	0	0	0
85	1	111	190	-1	438	164	14.2	28	MSppppaa	227	196	0	0		0	0	0	0	0
86	1	11	305	-1	547	370	19.4	31	ABalapappa	-99	0	0	0		0	0	0	0	0
87	1	87	192	-1	522	380	7.0	27	ABalpaappp	246	-319	0	0		0	0	0	0	0
88	1	31	195	-1	284	402	13.2	28	ABplappaaa	147	0	0	0		0	0	0	0	0
89	1	245	338	-1	228	330	7.6	27	ABplapppap	169	0	0	0		0	0	0	0	0
90	0	198	-1	-1	572	207	15.0	24		209	564	0	0		0	0	0	0	0
91	1	20	257	-1	232	303	13.3	29	Cappap	93	0	0	0		0	0	0	0	0
92	1	131	233	-1	517	257	5.3	27	ABarapaaaa	224	-815	0	0		0	0	0	0	0
93	1	8	172	-1	418	379	14.6	31	MSapppa	336	0	0	0		0	0	0	0	0
94	1	63	85	-1	527	346	8.5	27	ABalpaaapa	40	0	0	0		0	0	0	0	0
95	1	195	179	-1	523	228	8.7	28	ABarapaapa	278	439	0	0		0	0	0	0	0
96	1	328	137	-1	321	397	7.4	27	ABplppapap	252	-183	0	0		0	0	0	0	0
97	1	201	143	-1	533	139	15.0	28	ABpraaapap	171	0	0	0		0	0	0	0	0
98	1	290	87	-1	362	155	14.1	30	Dppa	277	11	0	0		0	0	0	0	0
99	1	60	111	-1	361	228	9.1	29	MSpapapp	294	-116	0	0		0	0	0	0	0
100	1	279	153	-1	383	346	4.8	28	ABplpapapa	-45	0	0	0		0	0	0	0	0
101	1	160	99	-1	485	267	19.6	29	MSpaaapa	252	-551	0	0		0	0	0	0	0
102	1	5	228	-1	585	243	7.9	27	ABalaaaalp	225	-445	0	0		0	0	0	0	0
103	1	36	189	-1	439	303	10.0	29	MSaapaaa	269	-791	0	0		0	0	0	0	0
104	1	162	75	-1	365	303	7.0	28	MSaappa	-465	0	0	0		0	0	0	0	0
105	1	134	258	-1	545	324	7.0	26	ABalpaaaaa	232	-434	0	0		0	0	0	0	0
106	1	278	30	-1	575	281	11.5	26	ABaraaaapa	195	0	0	0		0	0	0	0	0
107	1	139	184	-1	212	177	10.0	28	ABprapappp	18	0	0	0		0	0	0	0	0
108	1	158	115	-1	474	180	13.5	26	MSppapap	236	925	0	0		0	0	0	0	0
109	1	193	140	-1	301	378	21.6	33	ABarppaap	328	125	0	0		0	0	0	0	0
110	1	30	316	-1	496	441	14.9	29	ABalpppapp	5	0	0	0		0	0	0	0	0
111	1	237	88	-1	595	215	15.9	30	ABalaaappl	96	0	0	0		0	0	0	0	0
112	1	49	246	-1	453	408	17.2	27	ABalppppppa	199	202	0	0		0	0	0	0	0
113	1	176	283	-1	467	182	10.3	24	MSppaapa	236	0	0	0		0	0	0	0	0
114	1	6	95	-1	480	112	19.5	28	ABpraappaa	-46	0	0	0		0	0	0	0	0
115	1	128	220	-1	301	205	17.4	32	Eprap	325	-38	0	0		0	0	0	0	0
116	1	191	218	-1	379	386	20.6	30	ABplapaaaa	298	-237	0	0		0	0	0	0	0
117	1	18	126	-1	373	356	17.6	32	MSapppp	8	0	0	0		0	0	0	0	0
118	1	120	125	-1	351	368	5.9	26	ABplppaapa	260	488	0	0		0	0	0	0	0
119	1	304	41	-1	347	303	22.5	30	ABarpaappp	290	776	0	0		0	0	0	0	0
120	1	142	23	-1	435	246	9.8	29	MSpapaaa	252	-462	0	0		0	0	0	0	0
121	1	99	20	-1	441	123	11.0	31	ABprpaaapp	319	541	0	0		0	0	0	0	0
122	1	214	100	-1	423	418	14.4	28	ABplpaappa	53	0	0	0		0	0	0	0	0
123	1	297	297	-1	434	373	5.8	27	ABalpapapp	273	148	0	0		0	0	0	0	0
124	1	12	191	-1	520	246	14.8	29	ABaraappap	250	0	0	0		0	0	0	0	0
125	1	293	155	229	295	323	11.4	30	Capaa	293	552	0	0		0	0	0	0	0
126	1	338	226	-1	365	155	6.0	25	ABprppaapa	239	686	0	0		0	0	0	0	0
127	1	98	134	-1	585	284	14.4	30	MSaaaaaa	275	-140	0	0		0	0	0	0	0
128	1	9	309	-1	326	405	19.2	29	ABplapaapa	266	1900	0	0		0	0	0	0	0
129	1	64	274	-1	202	329	6.5	26	ABplappppa	242	668	0	0		0	0	0	0	0
130	1	292	255	-1	220	295	23.0	34	Caaap	345	-799	0	0		0	0	0	0	0
131	1	112	212	325	509	313	10.1	32	ABalpaapap	209	494	0	0		0	0	0	0	0
132	1	210	342	-1	437	203	3.5	28	ABarappaap	274	559	0	0		0	0	0	0	0
133	1	110	18	-1	524	194	14.5	28	MSppapaa	207	614	0	0		0	0	0	0	0
134	1	92	234	-1	458	353	6.6	28	ABalpapapa	271	588	0	0		0	0	0	0	0
135	1	208	6	-1	514	179	6.6	29	ABarapppaa	260	-504	0	0		0	0	0	0	0
136	1	331	31	-1	522	242	11.4	31	ABaraaapap	302	107	0	0		0	0	0	0	0
137	1	320	331	-1	541	292	22.5	28	ABarpaaaaa	266	-308	0	0		0	0	0	0	0
138	1	325	113	-1	482	204	3.7	27	ABarappaaa	244	301	0	0		0	0	0	0	0
139	1	326	250	-1	551	259	13.3	28	ABaraappaa	258	0	0	0		0	0	0	0	0
140	1	299	236	-1	395	277	7.1	25	ABalpappppp	201	109	0	0		0	0	0	0	0
141	1	215	11	-1	482	255	15.7	28	MSpaapaa	102	0	0	0		0	0	0	0	0
142	1	284	150	-1	499	358	10.0	27	ABalpaaapp	262	0	0	0		0	0	0	0	0
143	1	224	183	-1	593	288	20.1	28	ABalappapp	285	502	0	0		0	0	0	0	0
144	1	263	42	-1	596	323	15.0	25	ABalapaaaa	218	-946	0	0		0	0	0	0	0
145	1	86	68	-1	379	290	10.5	27	MSaapapp	250	-140	0	0		0	0	0	0	0
146	1	58	81	-1	445	293	15.0	29	MSaaapp	264	1058	0	0		0	0	0	0	0
147	1	165	38	-1	502	161	15.6	27	ABpraaappa	-260	0	0	0		0	0	0	0	0
148	1	232	336	-1	314	194	4.5	28	ABprppppaa	126	0	0	0		0	0	0	0	0
149	1	122	36	-1	535	298	14.9	28	ABaraaaapp	247	191	0	0		0	0	0	0	0
150	1	209	231	-1	341	283	3.5	28	ABplpapppa	281	517	0	0		0	0	0	0	0
151	1	244	290	-1	188	246	22.0	33	Cpaapp	292	1284	0	0		0	0	0	0	0
152	1	14	238	-1	220	368	14.5	29	ABplapapap	277	126	0	0		0	0	0	0	0
153	1	333	188	-1	190	302	19.7	34	Caapa	296	-159	0	0		0	0	0	0	0
154	1	25	259	-1	357	184	13.0	30	Dpap	259	-18	0	0		0	0	0	0	0
155	1	115	112	-1	402	364	6.4	26	ABplpapaaa	44	0	0	0		0	0	0	0	0
156	1	133	120	-1	475	320	6.9	27	ABalpappaa	261	509	0	0		0	0	0	0	0
157	1	212	109	-1	512	246	18.3	31	MSpaaaap	310	1051	0	0		0	0	0	0	0
158	1	26	3	-1	553	304	10.5	29	ABalpaapaa	292	-1296	0	0		0	0	0	0	0
159	1	233	2	-1	526	146	10.5	29	ABpraaaaap	133	0	0	0		0	0	0	0	0
160	1	7	83	-1	344	225	5.5	29	ABprpapppa	264	166	0	0		0	0	0	0	0
161	1	24	1	-1	531	375	22.6	31	ABplaapaaa	290	87	0	0		0	0	0	0	0
162	1	61	57	-1	525	353	13.1	25	MSapaaap	248	-184	0	0		0	0	0	0	0
163	1	69	159	-1	498	225	5.8	28	ABarapapaa	150	0	0	0		0	0	0	0	0
164	1	221	327	-1	486	215	22.2	29	ABarpapapa	217	498	0	0		0	0	0	0	0
165	1	167	47	-1	510	117	14.9	29	ABprpaapaa	3	0	0	0		0	0	0	0	0
166	1	50	63	-1	543	170	10.4	26	ABpraaaaaa	36	0	0	0		0	0	0	0	0
167	1	34	261	-1	430	451	16.3	26	ABplaappaa	219	1243	0	0		0	0	0	0	0
168	1	183	300	-1	350	196	4.1	27	ABprpapapp	278	634	0	0		0	0	0	0	0
169	1	291	54	-1	365	260	19.0	31	Earap	297	-1800	0	0		0	0	0	0	0
170	1	196	51	-1	480	392	6.9	28	ABalppappa	369	0	0	0		0	0	0	0	0
171	1	177	271	-1	343	104	16.5	29	ABprapaapp	268	34	0	0		0	0	0	0	0
172	1	257	106	-1	531	211	5.5	27	ABaraaappp	253	635	0	0		0	0	0	0	0
173	1	28	62	-1	479	109	12.3	27	ABprpaaapa	184	0	0	0		0	0	0	0	0
174	1	273	223	-1	380	134	8.9	29	ABprppapaa	250	-218	0	0		0	0	0	0	0
175	1	222	13	-1	561	262	21.1	30	ABalapppap	412	0	0	0		0	0	0	0	0
176	1	40	239	-1	376	379	14.5	30	Daaa	289	1107	0	0		0	0	0	0	0
177	1	310	215	-1	403	314	4.1	31	ABplpappaa	74	0	0	0		0	0	0	0	0
178	1	327	104	-1	364	107	19.4	28	ABprapaapa	95	0	0	0		0	0	0	0	0
179	1	267	123	-1	201	222	6.6	29	Cppppa	38	0	0	0		0	0	0	0	0
180	1	259	173	-1	383	250	8.7	28	MSpapapa	37	0	0	0		0	0	0	0	0
181	1	146	91	-1	216	143	12.6	29	ABprapappa	411	0	0	0		0	0	0	0	0
182	1	213	127	-1	294	172	4.1	28	ABprppppap	251	451	0	0		0	0	0	0	0
183	0	343	-1	-1	195	205	9.2	24		197	-111	0	0		0	0	0	0	0
184	1	102	158	-1	481	394	12.3	30	ABplpaapaa	449	0	0	0		0	0	0	0	0
185	1	189	334	-1	560	256	7.4	30	ABaraaaaap	273	176	0	0		0	0	0	0	0
186	0	107	-1	-1	484	255	22.7	25		211	387	0	0		0	0	0	0	0
187	1	136	251	-1	579	230	23.3	33	ABpraapaaa	330	-118	0	0		0	0	0	0	0
188	1	335	7	-1	517	324	5.3	28	ABalpaaaap	183	0	0	0		0	0	0	0	0
189	1	114	117	-1	267	367	7.2	26	ABplppappp	258	-440	0	0		0	0	0	0	0
190	1	57	98	-1	174	284	7.7	29	Cpappd	279	748	0	0		0	0	0	0	0
191	1	170	337	-1	451	277	6.4	25	ABalpappppa	199	-833	0	0		0	0	0	0	0
192	1	204	279	-1	213	296	5.1	25	ABplappppp	245	94	0	0		0	0	0	0	0
193	1	306	217	-1	483	392	9.7	30	ABplpaaaaa	294	1063	0	0		0	0	0	0	0
194	1	125	35	-1	410	423	7.3	29	ABplpaaaap	350	0	0	0		0	0	0	0	0
195	1	227	71	-1	399	170	6.6	28	ABprpapaap	284	394	0	0		0	0	0	0	0
196	1	309	12	-1	524	155	18.5	30	ABpraapapa	241	-428	0	0		0	0	0	0	0
197	1	236	194	-1	236	206	22.5	32	Cpaapa	306	474	0	0		0	0	0	0	0
198	1	207	103	-1	281	120	18.7	31	ABprappapa	261	464	0	0		0	0	0	0	0
199	1	239	74	-1	289	325	16.3	35	Dapp	321	-138	0	0		0	0	0	0	0
200	0	285	-1	-1	405	106	13.7	24		182	0	0	0		0	0	0	0	0
201	1	41	170	-1	313	318	4.0	26	ABplppppaa	247	-1223	0	0		0	0	0	0	0
202	1	220	101	-1	287	256	16.2	31	Eplap	300	336	0	0		0	0	0	0	0
203	1	127	157	-1	597	325	18.1	30	ABalapaaap	296	-1029	0	0		0	0	0	0	0
204	1	109	48	-1	555	157	14.2	28	ABpraaapaa	277	378	0	0		0	0	0	0	0
205	1	253	303	-1	207	147	9.6	27	ABprappppa	236	353	0	0		0	0	0	0	0
206	0	329	-1	-1	523	396	10.7	23		193	1406	0	0		0	0	0	0	0
207	1	324	281	-1	206	348	18.6	34	ABarppapp	338	407	0	0		0	0	0	0	0
208	1	3	135	-1	572	194	9.7	28	ABalaappa	218	798	0	0		0	0	0	0	0
209	1	226	312	-1	564	195	17.4	29	ABalaapppa	265	124	0	0		0	0	0	0	0
210	1	295	138	-1	334	368	13.3	31	Daap	154	0	0	0		0	0	0	0	0
211	1	261	162	-1	262	158	11.5	27	ABprapppaa	249	290	0	0		0	0	0	0	0
212	1	95	76	-1	526	382	15.3	28	ABalppppaa	-174	0	0	0		0	0	0	0	0
213	1	178	310	-1	578	356	14.1	27	ABalapapap	186	0	0	0		0	0	0	0	0
214	1	116	293	-1	541	179	22.4	33	ABpraapaap	309	237	0	0		0	0	0	0	0
215	1	78	160	-1	375	188	5.3	26	ABprpapapa	-78	0	0	0		0	0	0	0	0
216	1	83	34	-1	332	117	12.3	28	ABprappaaa	258	163	0	0		0	0	0	0	0
217	1	93	92	-1	566	363	9.3	28	ABalaaaarr	276	-879	0	0		0	0	0	0	0
218	1	336	348	-1	609	267	14.8	24	ABalappaaa	197	-620	0	0		0	0	0	0	0
219	1	17	216	-1	451	145	16.2	29	ABprpaappa	189	0	0	0		0	0	0	0	0
220	1	197	131	-1	325	357	4.0	27	ABplppaapp	260	-242	0	0		0	0	0	0	0
221	1	174	222	-1	213	303	9.9	25	Capppa	-242	0	0	0		0	0	0	0	0
222	1	96	27	-1	374	107	14.8	28	ABpraapppp	282	-105	0	0		0	0	0	0	0
223	1	43	16	-1	560	253	16.2	29	MSpaaaaa	-4	0	0	0		0	0	0	0	0
224	1	199	249	-1	304	411	16.6	29	ABplapaapp	105	0	0	0		0	0	0	0	0
225	1	74	148	-1	251	248	14.6	32	Eplpa	329	124	0	0		0	0	0	0	0
226	1	157	242	-1	436	404	5.5	30	ABalppappp	253	2	0	0		0	0	0	0	0
227	1	152	5	-1	355	213	20.8	31	Epraa	317	880	0	0		0	0	0	0	0
228	1	140	350	-1	565	218	8.1	22	ABalaapaap	140	-654	0	0		0	0	0	0	0
229	1	138	168	-1	429	421	10.5	30	ABplpaaapp	276	522	0	0		0	0	0	0	0
230	1	179	64	-1	493	276	11.8	28	ABaraapaap	266	935	0	0		0	0	0	0	0
231	1	185	37	-1	384	371	10.4	30	MSappap	10	0	0	0		0	0	0	0	0
232	1	322	230	-1	261	326	14.0	29	Cappaa	59	0	0	0		0	0	0	0	0
233	1	54	171	-1	248	126	18.2	30	ABprapapaa	159	0	0	0		0	0	0	0	0
234	1	268	58	-1	291	133	9.2	27	ABprppappp	44	0	0	0		0	0	0	0	0
235	1	190	254	-1	392	186	22.9	29	ABarpapppp	239	180	0	0		0	0	0	0	0
236	1	211	69	-1	380	384	6.6	27	ABplpapaap	233	0	0	0		0	0	0	0	0
237	1	70	181	-1	273	164	8.1	27	ABprpppaap	267	1618	0	0		0	0	0	0	0
238	1	169	240	-1	434	192	6.4	28	ABprpapaaa	386	0	0	0		0	0	0	0	0
239	1	39	200	-1	487	277	5.1	30	ABarapaaap	301	483	0	0		0	0	0	0	0
240	1	203	139	-1	446	359	16.0	25	MSapappa	258	-48	0	0		0	0	0	0	0
241	1	145	264	-1	329	282	14.6	32	Ealpp	327	1381	0	0		0	0	0	0	0
242	1	316	332	-1	420	136	6.1	28	ABarappapp	276	-626	0	0		0	0	0	0	0
243	1	217	14	-1	250	269	8.0	27	Capppp	49	0	0	0		0	0	0	0	0
244	1	275	244	-1	585	241	18.7	30	ABalapppaa	255	419	0	0		0	0	0	0	0
245	1	187	319	-1	566	286	17.2	28	MSaaaaapa	210	-459	0	0		0	0	0	0	0
246	1	124	278	-1	576	328	20.3	29	ABalapaapa	193	0	0	0		0	0	0	0	0
247	1	76	292	-1	471	348	10.0	27	MSapaapa	222	1117	0	0		0	0	0	0	0
248	1	175	161	-1	403	432	11.9	29	ABplpaappp	246	0	0	0		0	0	0	0	0
249	1	264	227	-1	611	297	15.5	27	ABalappaap	236	541	0	0		0	0	0	0	0
250	1	315	86	-1	565	406	13.5	29	ABalpppaaa	248	395	0	0		0	0	0	0	0
251	1	89	10	-1	252	136	14.3	28	ABprapapap	163	0	0	0		0	0	0	0	0
252	1	75	40	-1	366	249	3.8	30	ABprpappap	209	0	0	0		0	0	0	0	0
253	1	73	144	-1	464	364	12.6	26	MSapapap	332	0	0	0		0	0	0	0	0
254	1	332	282	-1	232	219	11.5	30	Eprpp	303	-239	0	0		0	0	0	0	0
255	1	103	149	-1	548	212	12.2	27	MSppaaaa	200	1507	0	0		0	0	0	0	0
256	1	72	277	-1	303	231	5.1	28	ABprpapppp	255	1462	0	0		0	0	0	0	0
257	1	330	296	-1	340	167	17.2	36	Dppp	330	-355	0	0		0	0	0	0	0
258	1	52	156	-1	410	286	10.3	28	MSaapapa	-322	0	0	0		0	0	0	0	0
259	1	132	339	-1	252	260	4.8	27	ABplpppppp	234	-243	0	0		0	0	0	0	0
260	1	240	110	-1	427	157	22.4	29	ABarpapppa	242	178	0	0		0	0	0	0	0
261	1	151	205	-1	231	185	5.8	28	ABprappppp	234	1078	0	0		0	0	0	0	0
262	1	319	213	-1	347	356	22.6	33	ABarppaaa	432	0	0	0		0	0	0	0	0
263	1	94	313	-1	591	225	10.5	26	ABalaapaaa	177	0	0	0		0	0	0	0	0
264	1	234	311	-1	443	229	23.5	32	ABarpapapp	320	479	0	0		0	0	0	0	0
265	1	277	248	-1	455	412	10.1	28	ABplpaaapa	243	178	0	0		0	0	0	0	0
266	1	51	253	-1	257	216	5.3	29	ABprpppppp	262	829	0	0		0	0	0	0	0
267	1	113	247	-1	181	329	9.2	28	ABplapappp	94	0	0	0		0	0	0	0	0
268	1	188	285	-1	454	135	21.4	32	ABpraappap	310	256	0	0		0	0	0	0	0
269	1	172	24	-1	546	261	9.5	28	ABaraaapaa	34	0	0	0		0	0	0	0	0
270	1	255	52	-1	239	236	4.6	26	Cppppp	213	430	0	0		0	0	0	0	0
271	1	251	29	-1	471	238	4.7	29	ABarapapap	258	449	0	0		0	0	0	0	0
272	1	300	335	-1	517	309	23.0	25	ABarpaaaap	208	280	0	0		0	0	0	0	0
273	1	321	289	-1	503	167	20.3	33	ABpraapapp	267	889	0	0		0	0	0	0	0
274	1	91	124	-1	349	402	8.6	28	ABplppapaa	284	1051	0	0		0	0	0	0	0
275	1	346	343	-1	538	289	12.5	28	ABaraapaaa	274	482	0	0		0	0	0	0	0
276	1	243	270	-1	536	255	23.9	30	ABarpapaaa	284	831	0	0		0	0	0	0	0
277	1	230	147	-1	410	182	18.2	27	MSpppppa	201	538	0	0		0	0	0	0	0
278	1	247	45	-1	469	331	15.8	30	MSaaapap	257	-161	0	0		0	0	0	0	0
279	1	238	22	-1	605	240	14.2	28	ABalaaappr	324	0	0	0		0	0	0	0	0
280	1	281	328	-1	326	233	14.7	30	Earpp	297	-327	0	0		0	0	0	0	0
281	1	241	272	-1	255	388	14.6	29	ABplappapa	243	1036	0	0		0	0	0	0	0
282	1	85	329	-1	259	362	21.5	34	ABarppapa	321	1025	0	0		0	0	0	0	0
283	1	314	43	-1	474	330	23.1	30	ABplaaaapa	268	738	0	0		0	0	0	0	0
284	0	282	-1	-1	360	437	13.8	24		196	748	0	0		0	0	0	0	0
285	1	37	28	-1	453	443	13.5	28	ABplpaapap	243	7	0	0		0	0	0	0	0
286	1	270	133	-1	187	346	12.0	27	ABplapappa	276	213	0	0		0	0	0	0	0
287	1	135	119	-1	412	265	16.9	30	Earaa	102	0	0	0		0	0	0	0	0
288	1	249	26	-1	379	239	13.5	29	Earpa	45	0	0	0		0	0	0	0	0
289	1	256	49	-1	403	167	14.1	30	Dpaa	-117	0	0	0		0	0	0	0	0
290	1	274	53	-1	437	410	22.3	30	ABplaaapap	300	79	0	0		0	0	0	0	0
291	1	218	165	-1	293	359	4.6	28	ABplpppaaa	60	0	0	0		0	0	0	0	0
292	1	32	221	-1	268	197	15.5	31	Eprpa	306	-26	0	0		0	0	0	0	0
293	1	250	211	-1	217	375	11.3	27	ABplappapp	277	479	0	0		0	0	0	0	0
294	1	229	333	-1	254	302	4.3	28	ABplpppapa	327	0	0	0		0	0	0	0	0
295	1	235	208	-1	488	140	13.5	26	ABpraaaapp	315	0	0	0		0	0	0	0	0
296	1	230	318	-1	380	192	19.0	27	MSpppppp	217	-423	0	0		0	0	0	0	0
297	1	19	9	-1	428	199	22.5	30	ABarpappap	296	-1038	0	0		0	0	0	0	0
298	1	123	78	-1	461	249	17.7	33	MSpaaapp	290	131	0	0		0	0	0	0	0
299	1	29	299	-1	368	301	17.4	31	Ealap	315	-765	0	0		0	0	0	0	0
300	1	10	186	-1	458	113	8.6	33	ABprpaaaap	304	-353	0	0		0	0	0	0	0
301	1	276	90	-1	506	197	10.7	27	MSppaaap	313	0	0	0		0	0	0	0	0
302	1	340	347	-1	409	162	17.2	29	MSppppap	269	-425	0	0		0	0	0	0	0
303	1	252	136	-1	431	365	10.7	28	MSapaapp	246	0	0	0		0	0	0	0	0
304	1	223	70	-1	155	279	11.7	31	Cpapaa	-857	0	0	0		0	0	0	0	0
305	1	130	121	-1	310	240	23.3	40	Cpaaa	397	145	0	0		0	0	0	0	0
306	1	258	214	-1	306	278	3.7	30	ABplpapppp	249	132	0	0		0	0	0	0	0
307	1	337	73	-1	214	256	11.5	30	Eplpp	304	-323	0	0		0	0	0	0	0
308	1	271	46	-1	608	248	17.4	27	ABalappapa	265	717	0	0		0	0	0	0	0
309	1	254	330	-1	349	395	20.5	22	ABplapaaap	191	-748	0	0		0	0	0	0	0
310	1	286	252	-1	172	192	14.4	33	Cppap	207	0	0	0		0	0	0	0	0
311	1	59	166	-1	276	115	13.7	28	ABprappapp	273	-235	0	0		0	0	0	0	0
312	1	66	302	-1	441	200	9.4	25	MSpppaaa	-10	0	0	0		0	0	0	0	0
313	1	334	320	-1	323	267	18.8	33	Eplaa	327	493	0	0		0	0	0	0	0
314	1	155	203	-1	419	326	17.0	29	Ealaa	291	-20	0	0		0	0	0	0	0
315	1	301	324	-1	421	307	22.6	30	ABarpaapap	287	968	0	0		0	0	0	0	0
316	1	205	260	-1	398	145	21.2	32	ABprapaaaa	202	1309	0	0		0	0	0	0	0
317	1	317	235	-1	488	175	4.4	29	ABarapppap	260	207	0	0		0	0	0	0	0
318	1	342	105	-1	399	180	10.3	31	MSpppap	196	168	0	0		0	0	0	0	0
319	1	108	317	-1	470	188	22.6	29	ABarpappaa	238	420	0	0		0	0	0	0	0
320	1	48	315	-1	404	211	3.4	32	ABprpappaa	322	585	0	0		0	0	0	0	0
321	1	308	288	-1	532	207	21.7	26	ABalappppp	-46	0	0	0		0	0	0	0	0
322	1	242	241	-1	505	202	17.7	27	MSppappa	302	0	0	0		0	0	0	0	0
323	1	216	33	-1	251	342	5.0	27	ABplpppaap	249	383	0	0		0	0	0	0	0
324	1	289	351	-1	237	380	17.8	30	ABplapapaa	279	-158	0	0		0	0	0	0	0
325	1	312	263	-1	299	381	7.1	27	ABplppappa	319	0	0	0		0	0	0	0	0
326	1	219	118	-1	387	302	22.5	31	ABarpaappa	306	526	0	0		0	0	0	0	0
327	1	180	130	-1	459	287	23.1	31	ABarpaapaa	-219	0	0	0		0	0	0	0	0
328	1	246	65	-1	567	356	17.8	30	ABalapaapp	-70	0	0	0		0	0	0	0	0
329	1	77	276	-1	559	224	20.5	28	ABalappppa	51	0	0	0		0	0	0	0	0
330	1	88	269	-1	349	320	4.1	27	ABplpapapp	248	-482	0	0		0	0	0	0	0
331	1	161	262	-1	168	218	9.8	36	Cpppa	305	135	0	0		0	0	0	0	0
332	1	4	129	-1	282	325	5.1	28	ABplppppap	-171	0	0	0		0	0	0	0	0
333	1	21	294	-1	374	329	13.4	29	Ealpa	296	-255	0	0		0	0	0	0	0
334	1	104	182	-1	203	206	18.2	34	Cppaa	329	-69	0	0		0	0	0	0	0
335	1	298	346	-1	510	320	16.9	28	MSaaapaa	242	343	0	0		0	0	0	0	0
336	1	148	167	-1	347	150	9.1	27	ABprppapap	256	-813	0	0		0	0	0	0	0
337	1	33	298	-1	513	159	12.8	26	ABpraaaapa	-56	0	0	0		0	0	0	0	0
338	1	187	93	-1	531	303	18.9	27	MSaaaaapp	214	1151	0	0		0	0	0	0	0
339	1	296	174	-1	384	386	23.2	33	ABplaaappp	212	0	0	0		0	0	0	0	0
340	1	68	340	-1	438	162	3.6	30	ABarappapa	-283	0	0	0		0	0	0	0	0
341	1	97	66	-1	505	279	22.9	27	ABarpaaapa	220	-1022	0	0		0	0	0	0	0
342	1	307	128	-1	444	349	21.7	28	ABplaaaapp	284	851	0	0		0	0	0	0	0
343	1	143	287	-1	439	174	11.4	26	MSppaapp	239	524	0	0		0	0	0	0	0
344	1	79	21	-1	588	337	11.5	30	ABalaaapar	280	457	0	0		0	0	0	0	0
345	0	53	-1	-1	394	280	3.4	25		57	0	0	0		0	0	0	0	0
346	1	105	141	-1	471	372	3.3	28	ABalppapaa	182	0	0	0		0	0	0	0	0
347	1	228	322	-1	575	175	13.5	30	ABalaapapp	79	0	0	0		0	0	0	0	0
348	1	288	19	-1	232	156	7.9	27	ABprapppap	135	0	0	0		0	0	0	0	0
349	1	153	201	-1	531	418	11.0	31	ABalppaapp	58	0	0	0		0	0	0	0	0
350	1	348	352	-1	441	123	13.65	29	ABprpaappp	250	1483	0	0		0	0	0	0	0
