# Supplementary material for: The AP-2 Transcription Factor APTF-2 Is Required for Neuroblast and Epidermal Morphogenesis in Caenorhabditis elegans Embryogenesis
Source: PLoS Genet. 2016 May 13;12(5):e1006048. doi: 10.1371/journal.pgen.1006048 (PMC4866721; doi:10.1371/journal.pgen.1006048)
Supplement: S3 Text — (ZIP) [file pgen.1006048.s031.zip › nuclei/t161-nuclei]

1	1	161	158	-1	529	375	22.5	30	ABplaapaaa	268	72	0	0		0	0	0	0	0
2	1	159	82	-1	526	149	10.5	28	ABpraaaaap	232	160	0	0		0	0	0	0	0
3	1	158	133	-1	556	305	10.4	29	ABalpaapaa	174	0	0	0		0	0	0	0	0
4	0	1	-1	-1	407	225	17.8	27		244	148	0	0		0	0	0	0	0
5	1	227	93	-1	353	211	21.4	32	Epraa	296	938	0	0		0	0	0	0	0
6	1	135	67	-1	516	177	6.7	28	ABarapppaa	-146	0	0	0		0	0	0	0	0
7	1	188	274	-1	514	320	5.2	28	ABalpaaaap	259	170	0	0		0	0	0	0	0
8	1	30	66	-1	463	317	18.5	31	MSaaaapp	241	0	0	0		0	0	0	0	0
9	1	297	287	-1	430	198	22.4	30	ABarpappap	300	-595	0	0		0	0	0	0	0
10	1	251	291	-1	251	138	13.8	29	ABprapapap	262	154	0	0		0	0	0	0	0
11	1	141	303	-1	480	256	15.5	27	MSpaapaa	265	82	0	0		0	0	0	0	0
12	1	196	72	-1	524	153	18.4	31	ABpraapapa	276	829	0	0		0	0	0	0	0
13	1	175	210	-1	557	261	20.5	30	ABalapppap	262	86	0	0		0	0	0	0	0
14	1	243	258	-1	246	268	7.9	28	Capppp	19	0	0	0		0	0	0	0	0
15	1	11	144	-1	435	318	6.6	30	ABalpappap	209	0	0	0		0	0	0	0	0
16	1	223	179	-1	555	252	16.5	29	MSpaaaaa	244	-304	0	0		0	0	0	0	0
17	1	39	107	-1	508	407	21.6	33	ABplaapaap	163	0	0	0		0	0	0	0	0
18	1	133	215	-1	523	195	14.5	27	MSppapaa	202	-644	0	0		0	0	0	0	0
19	1	348	173	-1	234	156	8.0	27	ABprapppap	230	134	0	0		0	0	0	0	0
20	1	121	337	-1	440	120	11.3	32	ABprpaaapp	502	0	0	0		0	0	0	0	0
21	1	344	181	-1	591	339	11.4	30	ABalaaapar	147	0	0	0		0	0	0	0	0
22	1	279	92	-1	602	239	13.9	27	ABalaaappr	48	0	0	0		0	0	0	0	0
23	1	120	34	-1	432	244	9.6	29	MSpapaaa	162	0	0	0		0	0	0	0	0
24	1	269	114	-1	547	260	9.8	29	ABaraaapaa	352	0	0	0		0	0	0	0	0
25	1	60	164	-1	302	116	12.7	29	ABprappaap	239	1105	0	0		0	0	0	0	0
26	1	288	108	-1	379	238	13.5	30	Earpa	288	-166	0	0		0	0	0	0	0
27	1	222	273	-1	375	107	14.8	28	ABpraapppp	118	0	0	0		0	0	0	0	0
28	1	285	53	-1	455	443	13.8	28	ABplpaapap	2	0	0	0		0	0	0	0	0
29	1	271	306	-1	470	235	4.6	30	ABarapapap	232	-176	0	0		0	0	0	0	0
30	1	106	122	-1	576	281	11.5	27	ABaraaaapa	177	0	0	0		0	0	0	0	0
31	1	136	48	-1	519	240	11.5	30	ABaraaapap	150	0	0	0		0	0	0	0	0
32	1	84	79	-1	406	119	10.5	30	ABprppaaaa	271	-207	0	0		0	0	0	0	0
33	1	323	100	-1	251	342	5.1	28	ABplpppaap	260	489	0	0		0	0	0	0	0
34	1	216	230	-1	330	114	12.4	28	ABprappaaa	265	158	0	0		0	0	0	0	0
35	1	194	14	-1	409	422	7.4	29	ABplpaaaap	284	21	0	0		0	0	0	0	0
36	1	149	60	-1	537	304	15.0	27	ABaraaaapp	263	823	0	0		0	0	0	0	0
37	1	231	28	-1	383	373	10.4	30	MSappap	233	632	0	0		0	0	0	0	0
38	1	147	129	-1	501	162	15.5	28	ABpraaappa	-147	0	0	0		0	0	0	0	0
39	1	54	76	-1	402	292	13.3	30	MSaapaap	-124	0	0	0		0	0	0	0	0
40	1	252	121	-1	366	247	3.5	29	ABprpappap	296	337	0	0		0	0	0	0	0
41	1	119	130	-1	347	303	22.6	31	ABarpaappp	317	285	0	0		0	0	0	0	0
42	1	144	116	-1	595	324	14.7	25	ABalapaaaa	2	0	0	0		0	0	0	0	0
43	1	283	317	-1	473	329	23.0	30	ABplaaaapa	286	143	0	0		0	0	0	0	0
44	1	64	222	-1	586	327	8.6	28	ABalaaaarl	235	-241	0	0		0	0	0	0	0
45	1	278	1	-1	466	330	15.8	30	MSaaapap	295	845	0	0		0	0	0	0	0
46	1	308	310	-1	608	250	17.4	27	ABalappapa	236	0	0	0		0	0	0	0	0
47	1	165	167	-1	513	117	14.3	29	ABprpaapaa	214	-1247	0	0		0	0	0	0	0
48	1	204	128	-1	551	159	13.9	27	ABpraaapaa	109	0	0	0		0	0	0	0	0
49	1	289	201	-1	404	163	14.2	29	Dpaa	284	-378	0	0		0	0	0	0	0
50	1	45	22	-1	504	402	17.1	29	ABalppppap	-288	0	0	0		0	0	0	0	0
51	1	170	126	-1	480	389	6.8	29	ABalppappa	283	671	0	0		0	0	0	0	0
52	1	270	279	-1	236	231	4.7	26	Cppppp	206	111	0	0		0	0	0	0	0
53	1	290	41	-1	436	407	22.4	30	ABplaaapap	256	-295	0	0		0	0	0	0	0
54	1	169	330	-1	363	257	18.6	31	Earap	310	-1166	0	0		0	0	0	0	0
55	1	63	178	-1	395	341	9.4	31	MSappaa	156	0	0	0		0	0	0	0	0
56	1	25	237	-1	376	415	10.2	28	ABplppaaaa	-150	0	0	0		0	0	0	0	0
57	1	162	44	-1	523	351	12.8	26	MSapaaap	253	178	0	0		0	0	0	0	0
58	1	234	307	-1	286	131	9.3	28	ABprppappp	259	305	0	0		0	0	0	0	0
59	1	36	170	-1	291	274	6.4	27	ABplpppppa	271	506	0	0		0	0	0	0	0
60	1	78	290	-1	372	131	22.8	33	ABarpppaa	309	533	0	0		0	0	0	0	0
61	1	74	24	-1	449	220	12.4	31	ABaraapppp	176	0	0	0		0	0	0	0	0
62	1	173	153	-1	478	110	12.2	26	ABprpaaapa	239	-474	0	0		0	0	0	0	0
63	1	166	223	-1	543	173	10.1	26	ABpraaaaaa	215	79	0	0		0	0	0	0	0
64	1	230	184	-1	494	277	11.8	28	ABaraapaap	277	-647	0	0		0	0	0	0	0
65	1	328	308	-1	564	353	17.4	28	ABalapaapp	230	0	0	0		0	0	0	0	0
66	1	341	203	-1	503	274	22.9	26	ABarpaaapa	266	362	0	0		0	0	0	0	0
67	1	50	250	-1	451	151	7.8	29	ABarappppp	281	561	0	0		0	0	0	0	0
68	1	145	104	-1	379	292	10.3	30	MSaapapp	276	832	0	0		0	0	0	0	0
69	1	236	50	-1	379	386	6.6	26	ABplpapaap	259	0	0	0		0	0	0	0	0
70	1	304	55	-1	152	273	11.9	31	Cpapaa	-31	0	0	0		0	0	0	0	0
71	1	195	62	-1	399	172	6.5	30	ABprpapaap	270	424	0	0		0	0	0	0	0
72	1	49	43	-1	266	278	22.4	35	Caaaa	346	-146	0	0		0	0	0	0	0
73	1	307	105	-1	218	258	11.6	30	Eplpp	295	89	0	0		0	0	0	0	0
74	1	199	36	-1	289	325	16.6	34	Dapp	337	-122	0	0		0	0	0	0	0
75	1	104	141	-1	367	304	7.0	29	MSaappa	261	1157	0	0		0	0	0	0	0
76	1	212	177	-1	523	384	15.1	28	ABalppppaa	278	125	0	0		0	0	0	0	0
77	1	21	68	-1	503	346	22.4	29	ABplaaaaap	291	924	0	0		0	0	0	0	0
78	1	298	136	-1	459	248	17.5	34	MSpaaapp	294	750	0	0		0	0	0	0	0
79	1	18	17	-1	333	421	14.4	30	ABplaapppp	261	-189	0	0		0	0	0	0	0
80	1	34	208	-1	455	310	12.5	31	ABaraapapp	248	-192	0	0		0	0	0	0	0
81	1	146	163	-1	436	288	15.2	29	MSaaapp	249	120	0	0		0	0	0	0	0
82	1	7	286	-1	323	136	7.8	29	ABprppappa	286	364	0	0		0	0	0	0	0
83	1	160	51	-1	348	221	5.6	29	ABprpapppa	281	191	0	0		0	0	0	0	0
84	1	8	64	-1	251	310	10.2	31	Capap	148	0	0	0		0	0	0	0	0
85	1	94	169	-1	527	347	8.8	27	ABalpaaapa	222	665	0	0		0	0	0	0	0
86	1	250	190	-1	563	406	13.4	29	ABalpppaaa	85	0	0	0		0	0	0	0	0
87	1	98	332	-1	363	153	14.5	30	Dppa	301	24	0	0		0	0	0	0	0
88	1	111	42	-1	592	216	15.5	28	ABalaaappl	229	-224	0	0		0	0	0	0	0
89	1	53	195	-1	590	286	8.5	26	ABalaaaala	81	0	0	0		0	0	0	0	0
90	1	301	4	-1	503	197	10.4	27	MSppaaap	199	1212	0	0		0	0	0	0	0
91	1	181	3	-1	217	140	12.4	28	ABprapappa	93	0	0	0		0	0	0	0	0
92	1	217	244	-1	565	364	9.8	27	ABalaaaarr	96	0	0	0		0	0	0	0	0
93	1	338	146	-1	527	307	18.7	26	MSaaaaapp	236	199	0	0		0	0	0	0	0
94	1	29	111	-1	488	431	18.3	28	ABplaapapa	44	0	0	0		0	0	0	0	0
95	1	114	49	-1	482	114	19.5	27	ABpraappaa	271	0	0	0		0	0	0	0	0
96	0	183	-1	-1	195	203	9.3	23		167	538	0	0		0	0	0	0	0
97	1	2	86	-1	489	352	4.9	29	ABalpapaap	231	-55	0	0		0	0	0	0	0
98	1	190	78	-1	173	282	7.7	28	Cpappd	145	0	0	0		0	0	0	0	0
99	1	101	283	-1	478	268	19.7	28	MSpaaapa	275	-650	0	0		0	0	0	0	0
100	1	122	304	-1	427	414	14.6	27	ABplpaappa	237	1053	0	0		0	0	0	0	0
101	1	202	98	-1	286	256	15.7	31	Eplap	311	-304	0	0		0	0	0	0	0
102	1	52	218	-1	468	218	15.5	30	MSpaapap	285	400	0	0		0	0	0	0	0
103	1	198	262	-1	280	122	18.4	30	ABprappapa	237	-156	0	0		0	0	0	0	0
104	1	178	96	-1	367	108	19.4	28	ABprapaapa	248	500	0	0		0	0	0	0	0
105	1	318	197	348	395	173	10.4	31	MSpppap	210	552	0	0		0	0	0	0	0
106	1	172	65	-1	527	214	5.4	27	ABaraaappp	228	-280	0	0		0	0	0	0	0
107	1	43	165	-1	499	293	19.4	31	MSaaaapa	255	154	0	0		0	0	0	0	0
108	1	77	239	-1	507	418	13.2	29	ABalpppapa	-5	0	0	0		0	0	0	0	0
109	1	157	263	-1	511	248	18.1	31	MSpaaaap	106	0	0	0		0	0	0	0	0
110	1	260	271	-1	427	160	21.9	29	ABarpapppa	256	1078	0	0		0	0	0	0	0
111	1	99	228	-1	363	223	8.8	30	MSpapapp	155	0	0	0		0	0	0	0	0
112	1	155	276	-1	401	369	6.5	27	ABplpapaaa	-159	0	0	0		0	0	0	0	0
113	1	138	327	-1	483	204	3.6	27	ABarappaaa	252	-15	0	0		0	0	0	0	0
114	1	37	87	-1	330	337	8.3	32	MSaappp	250	0	0	0		0	0	0	0	0
115	1	108	142	-1	472	181	13.3	27	MSppapap	243	927	0	0		0	0	0	0	0
116	1	32	109	-1	412	239	11.8	30	MSpapaap	308	529	0	0		0	0	0	0	0
117	1	189	227	-1	267	363	7.4	27	ABplppappp	232	281	0	0		0	0	0	0	0
118	1	326	7	-1	386	301	22.4	32	ABarpaappa	284	472	0	0		0	0	0	0	0
119	1	287	295	-1	409	261	16.9	30	Earaa	291	136	0	0		0	0	0	0	0
120	1	156	102	-1	474	319	7.1	28	ABalpappaa	95	0	0	0		0	0	0	0	0
121	1	305	159	-1	308	242	23.5	40	Cpaaa	406	784	0	0		0	0	0	0	0
122	0	80	-1	-1	583	383	15.5	24		-76	0	0	0		0	0	0	0	0
123	1	179	334	-1	205	223	6.8	28	Cppppa	70	0	0	0		0	0	0	0	0
124	1	274	209	-1	349	401	8.6	28	ABplppapaa	267	772	0	0		0	0	0	0	0
125	1	118	205	-1	350	366	6.1	26	ABplppaapa	200	0	0	0		0	0	0	0	0
126	1	117	293	-1	372	354	17.7	32	MSapppp	-1	0	0	0		0	0	0	0	0
127	1	182	46	-1	295	171	4.2	28	ABprppppap	253	-180	0	0		0	0	0	0	0
128	1	342	288	-1	443	345	21.8	28	ABplaaaapp	252	1381	0	0		0	0	0	0	0
129	1	332	187	-1	280	327	4.9	28	ABplppppap	272	664	0	0		0	0	0	0	0
130	1	327	314	-1	458	287	23.2	31	ABarpaapaa	293	1015	0	0		0	0	0	0	0
131	1	220	305	-1	328	352	3.7	26	ABplppaapp	265	-95	0	0		0	0	0	0	0
132	1	16	75	-1	551	408	16.6	28	ABalpppaap	555	0	0	0		0	0	0	0	0
133	1	286	132	-1	184	346	11.6	27	ABplapappa	277	-157	0	0		0	0	0	0	0
134	1	127	15	-1	589	279	14.2	30	MSaaaaaa	-118	0	0	0		0	0	0	0	0
135	1	208	73	-1	568	197	9.5	28	ABalaappa	172	0	0	0		0	0	0	0	0
136	1	303	151	-1	431	365	10.9	28	MSapaapp	141	0	0	0		0	0	0	0	0
137	1	96	243	-1	320	397	7.6	28	ABplppapap	235	476	0	0		0	0	0	0	0
138	1	210	202	-1	333	371	13.1	31	Daap	305	0	0	0		0	0	0	0	0
139	1	240	194	-1	444	359	16.0	25	MSapappa	211	1756	0	0		0	0	0	0	0
140	1	109	101	-1	303	381	21.5	32	ABarppaap	319	214	0	0		0	0	0	0	0
141	1	346	206	-1	470	370	3.3	29	ABalppapaa	260	153	0	0		0	0	0	0	0
142	1	35	115	-1	232	346	10.3	26	ABplapppaa	232	232	0	0		0	0	0	0	0
143	1	97	166	-1	531	140	15.0	27	ABpraaapap	258	-248	0	0		0	0	0	0	0
144	1	253	344	-1	465	361	12.4	26	MSapapap	258	1963	0	0		0	0	0	0	0
145	1	55	216	-1	543	337	23.3	29	ABplaaaaaa	278	1053	0	0		0	0	0	0	0
146	0	76	-1	-1	606	352	15.4	25		200	1047	0	0		0	0	0	0	0
147	1	277	315	-1	418	182	18.2	27	MSpppppa	215	-1661	0	0		0	0	0	0	0
148	1	225	320	-1	249	251	14.5	32	Eplpa	323	763	0	0		0	0	0	0	0
149	1	255	174	-1	546	211	12.3	27	MSppaaaa	201	-375	0	0		0	0	0	0	0
150	1	142	285	-1	498	354	9.9	26	ABalpaaapp	16	0	0	0		0	0	0	0	0
151	1	3	59	-1	309	182	10.6	36	MSpappp	-22	0	0	0		0	0	0	0	0
152	1	83	261	-1	488	301	14.6	32	ABaraapapa	288	479	0	0		0	0	0	0	0
153	1	100	182	-1	381	347	4.9	28	ABplpapapa	262	1449	0	0		0	0	0	0	0
154	1	75	84	-1	467	105	15.7	28	ABprpaapap	210	0	0	0		0	0	0	0	0
155	1	125	183	-1	295	337	12.9	28	Capaaa	-22	0	0	0		0	0	0	0	0
156	1	258	61	-1	409	283	10.2	27	MSaapapa	154	0	0	0		0	0	0	0	0
157	1	203	213	-1	595	324	18.4	29	ABalapaaap	238	1442	0	0		0	0	0	0	0
158	1	184	350	-1	480	393	12.4	32	ABplpaapaa	287	-179	0	0		0	0	0	0	0
159	1	163	77	-1	497	223	5.9	28	ABarapapaa	144	0	0	0		0	0	0	0	0
160	1	215	335	-1	376	184	5.4	28	ABprpapapa	206	0	0	0		0	0	0	0	0
161	1	248	63	-1	408	431	11.7	30	ABplpaappp	257	0	0	0		0	0	0	0	0
162	1	211	119	-1	264	159	10.9	27	ABprapppaa	267	1218	0	0		0	0	0	0	0
163	1	4	124	-1	429	351	3.3	29	ABalppapap	238	154	0	0		0	0	0	0	0
164	1	65	343	-1	393	228	6.4	27	ABarapapppp	214	0	0	0		0	0	0	0	0
165	1	291	180	-1	293	358	4.6	29	ABplpppaaa	232	-573	0	0		0	0	0	0	0
166	1	311	134	-1	275	115	13.4	28	ABprappapp	126	0	0	0		0	0	0	0	0
167	1	336	37	-1	345	145	9.2	28	ABprppapap	256	427	0	0		0	0	0	0	0
168	1	229	139	-1	431	417	10.4	30	ABplpaaapp	245	1148	0	0		0	0	0	0	0
169	1	48	110	-1	471	380	22.9	27	ABplaaapaa	203	1114	0	0		0	0	0	0	0
170	1	201	231	-1	314	315	4.1	26	ABplppppaa	238	1858	0	0		0	0	0	0	0
171	1	233	346	-1	250	126	17.6	30	ABprapapaa	167	0	0	0		0	0	0	0	0
172	1	93	162	-1	419	378	15.1	31	MSapppa	309	0	0	0		0	0	0	0	0
173	1	180	70	-1	384	248	8.4	28	MSpapapa	35	0	0	0		0	0	0	0	0
174	1	339	329	-1	384	382	23.4	35	ABplaaappp	316	410	0	0		0	0	0	0	0
175	1	9	256	-1	420	427	18.6	27	ABalppppppp	219	-449	0	0		0	0	0	0	0
176	1	51	120	-1	203	256	5.3	27	Cpappv	265	-601	0	0		0	0	0	0	0
177	1	24	322	-1	318	360	16.6	31	Dapa	283	264	0	0		0	0	0	0	0
178	1	57	248	-1	479	144	18.4	32	ABpraaappp	290	-272	0	0		0	0	0	0	0
179	1	95	138	-1	522	229	8.7	27	ABarapaapa	137	0	0	0		0	0	0	0	0
180	1	62	220	-1	556	337	13.0	26	MSapaaaa	227	67	0	0		0	0	0	0	0
181	1	237	252	-1	278	164	7.9	28	ABprpppaap	-238	0	0	0		0	0	0	0	0
182	1	334	325	-1	204	206	18.3	33	Cppaa	337	-98	0	0		0	0	0	0	0
183	1	143	294	-1	589	290	20.1	29	ABalappapp	293	73	0	0		0	0	0	0	0
184	1	107	198	-1	212	178	10.0	28	ABprapappp	235	0	0	0		0	0	0	0	0
185	1	17	189	-1	551	377	13.1	27	ABalppaaap	250	1120	0	0		0	0	0	0	0
186	1	300	204	-1	455	112	9.2	32	ABprpaaaap	280	273	0	0		0	0	0	0	0
187	1	13	185	-1	540	248	5.0	29	ABaraaappa	456	0	0	0		0	0	0	0	0
188	1	153	160	-1	189	303	19.7	34	Caapa	330	786	0	0		0	0	0	0	0
189	1	103	39	-1	438	302	10.0	29	MSaapaaa	141	0	0	0		0	0	0	0	0
190	1	85	299	-1	439	163	14.2	29	MSppppaa	249	-437	0	0		0	0	0	0	0
191	1	124	212	-1	519	248	14.6	29	ABaraappap	290	-913	0	0		0	0	0	0	0
192	1	87	186	-1	522	382	7.0	29	ABalpaappp	238	280	0	0		0	0	0	0	0
193	1	33	143	-1	555	299	7.3	28	ABaraaaaaa	-66	0	0	0		0	0	0	0	0
194	1	197	27	-1	233	206	22.5	33	Cpaapa	324	498	0	0		0	0	0	0	0
195	1	88	221	-1	284	401	13.1	27	ABplappaaa	256	755	0	0		0	0	0	0	0
196	1	19	137	-1	460	219	7.9	29	ABarapappa	264	166	0	0		0	0	0	0	0
197	1	68	349	-1	293	136	5.5	30	ABprpppaaa	250	943	0	0		0	0	0	0	0
198	0	206	-1	-1	521	396	10.7	24		179	-501	0	0		0	0	0	0	0
199	1	41	341	-1	490	310	4.2	28	ABalpapaaa	238	-499	0	0		0	0	0	0	0
200	1	239	9	-1	489	277	5.2	31	ABarapaaap	306	965	0	0		0	0	0	0	0
201	1	349	226	-1	530	419	11.0	30	ABalppaapp	259	-243	0	0		0	0	0	0	0
202	1	44	32	-1	327	126	22.3	33	ABarpppap	542	0	0	0		0	0	0	0	0
203	1	314	168	-1	416	325	17.2	29	Ealaa	289	162	0	0		0	0	0	0	0
204	1	27	269	-1	174	305	16.0	33	Caapp	332	-95	0	0		0	0	0	0	0
205	1	261	149	-1	231	181	5.8	27	ABprappppp	267	-1490	0	0		0	0	0	0	0
206	1	42	339	-1	542	356	5.5	29	ABalpaappa	247	-877	0	0		0	0	0	0	0
207	1	22	224	-1	495	167	10.3	29	ABprpaaaaa	270	212	0	0		0	0	0	0	0
208	1	295	45	-1	488	141	13.7	26	ABpraaaapp	357	0	0	0		0	0	0	0	0
209	0	90	-1	-1	571	203	14.8	24		200	151	0	0		0	0	0	0	0
210	1	70	6	-1	481	233	11.8	31	ABaraapppa	282	-197	0	0		0	0	0	0	0
211	1	293	18	-1	215	373	11.1	27	ABplappapp	268	203	0	0		0	0	0	0	0
212	1	131	150	-1	529	306	9.5	26	ABalpaapapa	201	-446	0	0		0	0	0	0	0
213	1	262	172	-1	348	356	22.5	33	ABarppaaa	332	1224	0	0		0	0	0	0	0
214	1	306	125	-1	310	274	3.6	30	ABplpapppp	279	457	0	0		0	0	0	0	0
215	1	177	323	-1	403	316	4.3	30	ABplpappaa	286	1025	0	0		0	0	0	0	0
216	1	219	56	-1	450	147	16.4	29	ABprpaappa	273	-128	0	0		0	0	0	0	0
217	1	193	154	-1	484	390	9.9	29	ABplpaaaaa	293	919	0	0		0	0	0	0	0
218	1	116	81	-1	378	386	20.7	31	ABplapaaaa	291	-868	0	0		0	0	0	0	0
219	1	73	264	-1	340	158	5.1	27	ABprppaapp	144	0	0	0		0	0	0	0	0
220	1	115	188	-1	300	204	17.2	32	Eprap	318	157	0	0		0	0	0	0	0
221	1	292	259	-1	265	198	15.4	32	Eprpa	95	0	0	0		0	0	0	0	0
222	1	221	214	-1	211	302	9.9	25	Capppa	35	0	0	0		0	0	0	0	0
223	1	174	20	-1	378	133	9.0	28	ABprppapaa	276	5	0	0		0	0	0	0	0
224	1	31	117	-1	318	214	7.6	33	MSpappa	321	473	0	0		0	0	0	0	0
225	1	40	71	-1	282	151	22.8	37	ABarppppa	370	56	0	0		0	0	0	0	0
226	1	126	152	-1	366	152	6.4	27	ABprppaapa	262	84	0	0		0	0	0	0	0
227	1	249	91	-1	612	300	15.5	26	ABalappaap	249	-487	0	0		0	0	0	0	0
228	1	102	40	-1	584	246	7.6	28	ABalaaaalp	227	-1071	0	0		0	0	0	0	0
229	1	125	113	-1	291	303	8.6	29	Capaap	271	-291	0	0		0	0	0	0	0
230	1	232	311	-1	261	326	14.0	28	Cappaa	149	0	0	0		0	0	0	0	0
231	1	150	26	-1	343	279	3.7	28	ABplpapppa	271	-986	0	0		0	0	0	0	0
232	1	10	13	-1	473	401	15.2	31	ABalpppppa	-492	0	0	0		0	0	0	0	0
233	1	92	57	-1	513	254	5.2	28	ABarapaaaa	215	147	0	0		0	0	0	0	0
234	1	134	298	-1	456	351	6.4	29	ABalpapapa	258	0	0	0		0	0	0	0	0
235	1	317	10	-1	490	175	4.6	29	ABarapppap	298	788	0	0		0	0	0	0	0
236	1	140	331	-1	396	277	7.1	25	ABalpappppp	-15	0	0	0		0	0	0	0	0
237	1	58	280	-1	420	379	22.5	29	ABplaaappa	263	393	0	0		0	0	0	0	0
238	1	152	135	-1	220	369	14.5	29	ABplapapap	37	0	0	0		0	0	0	0	0
239	1	176	302	-1	377	379	14.4	30	Daaa	295	1142	0	0		0	0	0	0	0
240	1	238	265	-1	432	190	6.3	28	ABprpapaaa	209	0	0	0		0	0	0	0	0
241	1	322	74	-1	505	203	17.7	26	MSppappa	300	0	0	0		0	0	0	0	0
242	1	226	156	-1	442	403	5.6	30	ABalppappp	-311	0	0	0		0	0	0	0	0
243	1	46	234	-1	266	184	5.6	28	ABprpppapa	272	-248	0	0		0	0	0	0	0
244	1	244	193	-1	583	243	18.5	28	ABalapppaa	267	737	0	0		0	0	0	0	0
245	1	72	30	-1	561	176	17.8	36	ABalaapppp	360	-223	0	0		0	0	0	0	0
246	1	112	8	-1	458	400	17.4	27	ABalppppppa	206	0	0	0		0	0	0	0	0
247	1	267	217	-1	178	325	9.2	28	ABplapappp	34	0	0	0		0	0	0	0	0
248	1	265	69	-1	459	414	10.3	28	ABplpaaapa	227	485	0	0		0	0	0	0	0
249	1	224	147	-1	301	411	16.9	29	ABplapaapp	268	738	0	0		0	0	0	0	0
250	1	139	21	-1	550	259	13.4	28	ABaraappaa	-27	0	0	0		0	0	0	0	0
251	1	187	88	-1	576	235	23.3	33	ABpraapaaa	-111	0	0	0		0	0	0	0	0
252	1	310	131	-1	176	193	14.4	32	Cppap	322	240	0	0		0	0	0	0	0
253	1	266	272	-1	260	216	5.0	29	ABprpppppp	238	-411	0	0		0	0	0	0	0
254	1	235	296	-1	393	185	23.1	30	ABarpapppp	261	1726	0	0		0	0	0	0	0
255	1	130	35	-1	217	295	22.7	34	Caaap	195	0	0	0		0	0	0	0	0
256	1	5	118	-1	222	154	18.0	34	ABarppppp	326	591	0	0		0	0	0	0	0
257	1	91	312	-1	228	307	13.5	29	Cappap	-212	0	0	0		0	0	0	0	0
258	1	105	207	-1	542	326	6.4	27	ABalpaaaaa	123	0	0	0		0	0	0	0	0
259	1	154	89	-1	355	184	13.4	31	Dpap	257	619	0	0		0	0	0	0	0
260	1	316	85	-1	394	152	20.7	27	ABprapaaaa	237	1308	0	0		0	0	0	0	0
261	1	167	95	-1	434	448	16.2	26	ABplaappaa	252	686	0	0		0	0	0	0	0
262	1	331	300	-1	169	215	9.6	35	Cpppa	138	0	0	0		0	0	0	0	0
263	1	325	112	-1	300	377	6.9	29	ABplppappa	250	65	0	0		0	0	0	0	0
264	1	241	47	-1	335	281	14.5	32	Ealpp	309	184	0	0		0	0	0	0	0
265	1	12	342	-1	413	118	15.7	33	ABpraapppa	-324	0	0	0		0	0	0	0	0
266	1	67	246	-1	161	240	18.4	32	Cpapap	320	-666	0	0		0	0	0	0	0
267	1	61	94	-1	420	367	19.4	30	MSapappp	433	0	0	0		0	0	0	0	0
268	1	71	247	-1	471	414	20.6	32	ABplaapapp	436	0	0	0		0	0	0	0	0
269	1	330	301	-1	350	319	3.9	27	ABplpapapp	-208	0	0	0		0	0	0	0	0
270	1	276	297	-1	538	252	23.8	30	ABarpapaaa	236	-718	0	0		0	0	0	0	0
271	1	171	257	-1	342	101	16.7	28	ABprapaapp	393	0	0	0		0	0	0	0	0
272	1	281	58	-1	255	393	14.6	28	ABplappapa	97	0	0	0		0	0	0	0	0
273	1	14	241	-1	443	237	6.3	26	ABarapapppa	91	0	0	0		0	0	0	0	0
274	1	129	155	-1	202	329	6.6	26	ABplappppa	55	0	0	0		0	0	0	0	0
275	1	15	2	-1	528	391	19.3	26	ABalapappp	33	0	0	0		0	0	0	0	0
276	1	329	145	-1	564	222	20.2	28	ABalappppa	34	0	0	0		0	0	0	0	0
277	1	256	29	-1	302	232	5.2	28	ABprpapppp	446	0	0	0		0	0	0	0	0
278	1	246	260	-1	569	327	19.5	30	ABalapaapa	267	-98	0	0		0	0	0	0	0
279	1	192	148	-1	214	296	5.1	25	ABplappppp	257	1463	0	0		0	0	0	0	0
280	1	69	268	-1	392	441	16.7	28	ABplaappap	91	0	0	0		0	0	0	0	0
281	1	207	175	-1	204	348	18.4	34	ABarppapp	318	1150	0	0		0	0	0	0	0
282	1	254	16	-1	237	218	11.5	31	Eprpp	312	-1868	0	0		0	0	0	0	0
283	1	113	336	-1	466	181	10.3	24	MSppaapa	227	0	0	0		0	0	0	0	0
284	1	28	99	-1	603	265	11.5	28	ABalaaapal	210	1112	0	0		0	0	0	0	0
285	1	268	157	-1	455	139	21.4	32	ABpraappap	301	535	0	0		0	0	0	0	0
286	1	82	277	-1	273	236	7.1	29	ABprpppppa	147	0	0	0		0	0	0	0	0
287	1	343	11	-1	439	170	11.6	27	MSppaapp	-60	0	0	0		0	0	0	0	0
288	1	321	255	-1	531	203	22.2	27	ABalappppp	238	65	0	0		0	0	0	0	0
289	1	273	52	-1	505	164	20.4	32	ABpraapapp	269	-692	0	0		0	0	0	0	0
290	1	151	340	-1	188	246	21.5	31	Cpaapp	314	-405	0	0		0	0	0	0	0
291	1	66	281	-1	262	381	10.5	29	ABplappaap	244	422	0	0		0	0	0	0	0
292	1	247	171	-1	468	348	9.8	26	MSapaapa	174	0	0	0		0	0	0	0	0
293	1	214	23	-1	543	176	22.2	33	ABpraapaap	2	0	0	0		0	0	0	0	0
294	1	333	140	-1	373	327	13.5	29	Ealpa	290	-386	0	0		0	0	0	0	0
295	1	59	127	-1	500	363	15.7	26	MSapapaa	315	0	0	0		0	0	0	0	0
296	1	257	80	-1	340	168	17.4	35	Dppp	352	87	0	0		0	0	0	0	0
297	1	123	25	-1	433	375	6.0	27	ABalpapapp	265	645	0	0		0	0	0	0	0
298	1	337	289	-1	513	160	12.6	27	ABpraaaapa	553	0	0	0		0	0	0	0	0
299	1	299	161	-1	364	298	17.5	31	Ealap	314	-515	0	0		0	0	0	0	0
300	1	168	233	-1	350	195	4.3	28	ABprpapapp	264	750	0	0		0	0	0	0	0
301	0	345	-1	-1	398	285	3.3	24		189	1624	0	0		0	0	0	0	0
302	1	312	333	-1	438	196	9.1	25	MSpppaaa	227	-638	0	0		0	0	0	0	0
303	1	205	225	-1	207	148	9.5	26	ABprappppa	68	0	0	0		0	0	0	0	0
304	1	26	5	-1	361	427	16.6	30	ABplaapppa	292	1049	0	0		0	0	0	0	0
305	1	86	33	-1	544	368	18.8	31	ABalapappa	251	-1354	0	0		0	0	0	0	0
306	1	23	232	-1	478	284	7.9	29	ABalpapppa	242	1119	0	0		0	0	0	0	0
307	1	79	254	-1	410	194	12.8	26	MSpppaap	204	24	0	0		0	0	0	0	0
308	1	81	97	-1	396	127	18.9	26	ABprapaaap	548	0	0	0		0	0	0	0	0
309	1	128	235	-1	326	408	19.0	28	ABplapaapa	224	274	0	0		0	0	0	0	0
310	1	213	31	-1	579	357	14.0	27	ABalapapap	261	1547	0	0		0	0	0	0	0
311	1	264	313	-1	444	229	23.2	31	ABarpapapp	308	272	0	0		0	0	0	0	0
312	1	209	196	-1	552	196	16.8	21	ABalaapppa	111	826	0	0		0	0	0	0	0
313	1	263	249	-1	593	227	10.0	25	ABalaapaaa	246	217	0	0		0	0	0	0	0
314	1	20	251	-1	488	233	8.7	30	ABarapaapp	283	-171	0	0		0	0	0	0	0
315	1	320	324	-1	406	213	3.4	31	ABprpappaa	301	-553	0	0		0	0	0	0	0
316	1	110	103	-1	496	441	15.3	30	ABalpppapp	262	1	0	0		0	0	0	0	0
317	1	319	328	-1	469	187	22.7	29	ABarpappaa	283	445	0	0		0	0	0	0	0
318	1	296	242	-1	375	193	19.0	27	MSpppppp	226	206	0	0		0	0	0	0	0
319	1	245	123	-1	569	287	16.7	26	MSaaaaapa	84	0	0	0		0	0	0	0	0
320	1	313	54	-1	319	264	18.6	34	Eplaa	326	654	0	0		0	0	0	0	0
321	0	186	-1	-1	475	253	22.6	25		189	1640	0	0		0	0	0	0	0
322	1	347	211	-1	574	172	13.4	28	ABalaapapp	118	0	0	0		0	0	0	0	0
323	1	47	245	-1	456	190	18.3	30	MSppappp	205	-339	0	0		0	0	0	0	0
324	1	315	338	-1	419	303	22.5	30	ABarpaapap	22	0	0	0		0	0	0	0	0
325	1	131	284	-1	485	318	11.3	25	ABalpaapapp	494	0	0	0		0	0	0	0	0
326	0	284	-1	-1	360	431	13.8	24		192	-206	0	0		0	0	0	0	0
327	1	164	83	-1	487	215	22.4	30	ABarpapapa	260	1129	0	0		0	0	0	0	0
328	1	280	229	-1	327	234	14.5	31	Earpp	315	-471	0	0		0	0	0	0	0
329	1	282	200	-1	259	366	21.5	34	ABarppapa	326	1355	0	0		0	0	0	0	0
330	1	309	321	-1	352	392	19.8	29	ABplapaaap	199	0	0	0		0	0	0	0	0
331	1	137	292	-1	538	290	22.4	26	ABarpaaaaa	233	1575	0	0		0	0	0	0	0
332	1	242	106	-1	422	136	6.2	28	ABarappapp	271	-17	0	0		0	0	0	0	0
333	1	294	266	-1	253	301	4.3	28	ABplpppapa	287	202	0	0		0	0	0	0	0
334	1	185	253	-1	557	255	7.5	30	ABaraaaaap	249	171	0	0		0	0	0	0	0
335	1	272	270	-1	515	306	22.8	26	ABarpaaaap	255	1547	0	0		0	0	0	0	0
336	1	148	12	-1	315	194	4.4	28	ABprppppaa	240	-807	0	0		0	0	0	0	0
337	1	191	326	-1	446	277	6.1	26	ABalpappppa	202	669	0	0		0	0	0	0	0
338	1	89	236	-1	228	329	7.6	27	ABplapppap	242	208	0	0		0	0	0	0	0
339	1	259	199	-1	246	259	4.9	27	ABplpppppp	225	75	0	0		0	0	0	0	0
340	1	340	219	-1	439	158	3.5	29	ABarappapa	283	105	0	0		0	0	0	0	0
341	1	6	309	-1	518	228	22.5	28	ABarpapaap	225	-156	0	0		0	0	0	0	0
342	1	132	267	-1	440	199	3.5	28	ABarappaap	222	0	0	0		0	0	0	0	0
343	1	275	319	-1	539	292	12.8	29	ABaraapaaa	192	0	0	0		0	0	0	0	0
344	1	56	38	-1	478	161	7.0	32	ABarappppa	140	0	0	0		0	0	0	0	0
345	1	38	19	-1	273	276	3.4	23	ABplpppapp	103	0	0	0		0	0	0	0	0
346	1	335	316	-1	504	320	16.7	25	MSaaapaa	349	0	0	0		0	0	0	0	0
347	1	302	282	-1	410	161	17.3	29	MSppppap	390	0	0	0		0	0	0	0	0
348	1	218	352	-1	611	265	14.5	24	ABalappaaa	3	0	0	0		0	0	0	0	0
349	0	200	-1	-1	404	105	13.9	22		-146	0	0	0		0	0	0	0	0
350	1	228	345	-1	559	220	7.7	22	ABalaapaap	129	-40	0	0		0	0	0	0	0
351	1	324	176	-1	235	383	17.9	30	ABplapapaa	-192	0	0	0		0	0	0	0	0
352	1	350	353	-1	443	127	13.625	29	ABprpaappp	250	1483	0	0		0	0	0	0	0
