# Supplementary material for: The AP-2 Transcription Factor APTF-2 Is Required for Neuroblast and Epidermal Morphogenesis in Caenorhabditis elegans Embryogenesis
Source: PLoS Genet. 2016 May 13;12(5):e1006048. doi: 10.1371/journal.pgen.1006048 (PMC4866721; doi:10.1371/journal.pgen.1006048)
Supplement: S3 Text — (ZIP) [file pgen.1006048.s031.zip › nuclei/t162-nuclei]

1	1	45	291	-1	458	320	15.5	31	MSaaapap	168	0	0	0		0	0	0	0	0
2	1	275	35	-1	528	393	19.1	27	ABalapappp	256	-386	0	0		0	0	0	0	0
3	1	91	97	-1	218	137	12.1	27	ABprapappa	246	387	0	0		0	0	0	0	0
4	1	90	16	-1	501	197	10.3	27	MSppaaap	193	585	0	0		0	0	0	0	0
5	1	304	25	-1	363	427	16.5	30	ABplaapppa	-224	0	0	0		0	0	0	0	0
6	1	210	118	-1	478	236	11.8	32	ABaraapppa	117	0	0	0		0	0	0	0	0
7	1	118	163	-1	385	300	22.6	31	ABarpaappa	237	171	0	0		0	0	0	0	0
8	1	246	120	-1	458	398	17.3	27	ABalppppppa	217	192	0	0		0	0	0	0	0
9	1	200	271	-1	487	279	5.4	29	ABarapaaap	282	21	0	0		0	0	0	0	0
10	1	235	68	-1	492	179	4.8	29	ABarapppap	276	192	0	0		0	0	0	0	0
11	1	287	276	-1	439	167	11.7	28	MSppaapp	220	245	0	0		0	0	0	0	0
12	1	336	315	-1	318	194	4.1	29	ABprppppaa	137	0	0	0		0	0	0	0	0
13	1	232	9	-1	474	398	15.2	33	ABalpppppa	330	-239	0	0		0	0	0	0	0
14	1	35	253	-1	411	421	7.5	29	ABplpaaaap	277	0	0	0		0	0	0	0	0
15	1	134	72	-1	590	280	14.1	30	MSaaaaaa	2	0	0	0		0	0	0	0	0
16	1	282	332	-1	239	217	11.5	31	Eprpp	285	347	0	0		0	0	0	0	0
17	1	79	149	-1	329	419	14.3	30	ABplaapppp	95	0	0	0		0	0	0	0	0
18	1	211	164	-1	218	373	10.9	27	ABplappapp	219	0	0	0		0	0	0	0	0
19	1	345	186	-1	275	277	3.2	23	ABplpppapp	173	102	0	0		0	0	0	0	0
20	1	223	281	-1	377	126	8.7	28	ABprppapaa	237	357	0	0		0	0	0	0	0
21	1	250	305	-1	550	263	13.7	27	ABaraappaa	254	-239	0	0		0	0	0	0	0
22	1	50	30	-1	504	402	17.3	27	ABalppppap	299	0	0	0		0	0	0	0	0
23	1	293	226	-1	545	178	22.3	32	ABpraapaap	-150	0	0	0		0	0	0	0	0
24	1	61	31	-1	447	220	12.3	31	ABaraapppp	159	0	0	0		0	0	0	0	0
25	1	297	59	-1	434	375	6.4	28	ABalpapapp	281	-28	0	0		0	0	0	0	0
26	1	231	201	-1	347	273	3.6	28	ABplpapppa	283	36	0	0		0	0	0	0	0
27	1	194	17	-1	231	206	22.6	32	Cpaapa	321	-427	0	0		0	0	0	0	0
28	1	37	219	-1	383	371	10.5	30	MSappap	271	321	0	0		0	0	0	0	0
29	1	277	285	-1	304	227	5.2	27	ABprpapppp	279	-110	0	0		0	0	0	0	0
30	1	245	205	-1	561	171	17.8	34	ABalaapppp	277	-901	0	0		0	0	0	0	0
31	1	310	220	-1	575	357	14.3	28	ABalapapap	246	11	0	0		0	0	0	0	0
32	1	202	39	-1	328	124	22.4	33	ABarpppap	333	83	0	0		0	0	0	0	0
33	1	305	193	-1	546	370	19.2	31	ABalapappa	248	229	0	0		0	0	0	0	0
34	1	23	117	-1	432	243	9.3	28	MSpapaaa	276	790	0	0		0	0	0	0	0
35	1	255	326	-1	219	295	23.0	34	Caaap	344	356	0	0		0	0	0	0	0
36	1	74	221	-1	287	326	16.7	34	Dapp	339	-1341	0	0		0	0	0	0	0
37	1	167	57	-1	344	140	9.4	28	ABprppapap	-226	0	0	0		0	0	0	0	0
38	1	344	125	-1	481	160	7.1	31	ABarappppa	305	504	0	0		0	0	0	0	0
39	1	189	74	-1	434	304	9.8	30	MSaapaaa	265	-178	0	0		0	0	0	0	0
40	1	228	99	-1	586	247	7.9	28	ABalaaaalp	-117	0	0	0		0	0	0	0	0
41	1	53	174	-1	436	406	22.4	30	ABplaaapap	263	27	0	0		0	0	0	0	0
42	1	88	152	-1	592	217	15.1	28	ABalaaappl	244	84	0	0		0	0	0	0	0
43	1	72	173	-1	268	281	22.5	34	Caaaa	349	406	0	0		0	0	0	0	0
44	1	57	215	-1	522	350	13.1	27	MSapaaap	140	0	0	0		0	0	0	0	0
45	1	208	187	-1	490	140	14.1	26	ABpraaaapp	226	515	0	0		0	0	0	0	0
46	1	127	26	-1	298	172	4.4	28	ABprppppap	247	1357	0	0		0	0	0	0	0
47	1	264	200	-1	333	279	14.5	32	Ealpp	323	292	0	0		0	0	0	0	0
48	1	31	349	-1	519	235	11.5	31	ABaraaapap	183	0	0	0		0	0	0	0	0
49	1	95	166	-1	481	115	19.6	29	ABpraappaa	262	23	0	0		0	0	0	0	0
50	1	69	134	-1	380	382	6.9	27	ABplpapaap	-132	0	0	0		0	0	0	0	0
51	1	83	29	-1	353	220	5.8	29	ABprpapppa	291	-1896	0	0		0	0	0	0	0
52	1	289	101	-1	507	170	20.3	32	ABpraapapp	253	0	0	0		0	0	0	0	0
53	1	28	34	-1	457	445	14.5	27	ABplpaapap	270	-84	0	0		0	0	0	0	0
54	1	320	95	-1	319	264	18.5	33	Eplaa	334	-529	0	0		0	0	0	0	0
55	1	70	252	-1	153	270	11.8	30	Cpapaa	299	288	0	0		0	0	0	0	0
56	1	216	207	-1	451	148	16.5	30	ABprpaappa	262	1107	0	0		0	0	0	0	0
57	1	233	22	-1	515	262	5.6	28	ABarapaaaa	206	1088	0	0		0	0	0	0	0
58	1	272	225	-1	251	392	14.7	28	ABplappapa	90	0	0	0		0	0	0	0	0
59	1	151	94	-1	311	181	10.6	35	MSpappp	271	0	0	0		0	0	0	0	0
60	1	36	41	-1	538	311	15.2	27	ABaraaaapp	268	297	0	0		0	0	0	0	0
61	1	156	236	-1	409	280	10.0	28	MSaapapa	229	774	0	0		0	0	0	0	0
62	1	71	299	-1	402	164	6.7	29	ABprpapaap	278	423	0	0		0	0	0	0	0
63	1	161	115	-1	408	432	11.7	30	ABplpaappp	267	-682	0	0		0	0	0	0	0
64	1	84	143	-1	253	311	10.1	32	Capap	220	0	0	0		0	0	0	0	0
65	1	106	296	-1	531	217	5.6	27	ABaraaappp	50	0	0	0		0	0	0	0	0
66	1	8	108	-1	462	318	18.6	31	MSaaaapp	301	846	0	0		0	0	0	0	0
67	1	6	146	-1	518	182	6.6	28	ABarapppaa	238	159	0	0		0	0	0	0	0
68	1	77	190	-1	499	343	22.2	29	ABplaaaaap	290	-718	0	0		0	0	0	0	0
69	1	248	292	-1	460	415	10.4	28	ABplpaaapa	194	0	0	0		0	0	0	0	0
70	1	173	60	-1	386	246	8.2	26	MSpapapa	125	0	0	0		0	0	0	0	0
71	1	225	210	-1	283	148	22.4	37	ABarppppa	366	694	0	0		0	0	0	0	0
72	1	12	182	-1	528	162	18.4	31	ABpraapapa	200	0	0	0		0	0	0	0	0
73	1	135	63	-1	571	198	9.4	27	ABalaappa	174	0	0	0		0	0	0	0	0
74	1	241	37	-1	505	206	17.5	26	MSppappa	208	-17	0	0		0	0	0	0	0
75	1	132	113	-1	552	410	16.1	29	ABalpppaap	275	424	0	0		0	0	0	0	0
76	1	39	116	-1	401	291	13.2	31	MSaapaap	288	-114	0	0		0	0	0	0	0
77	1	159	38	-1	496	228	5.9	28	ABarapapaa	121	0	0	0		0	0	0	0	0
78	1	98	313	-1	175	277	7.5	28	Cpappd	281	17	0	0		0	0	0	0	0
79	1	32	224	-1	410	125	10.5	30	ABprppaaaa	110	0	0	0		0	0	0	0	0
80	1	296	195	-1	336	164	17.3	35	Dppp	348	-99	0	0		0	0	0	0	0
81	1	218	111	-1	376	384	20.4	29	ABplapaaaa	271	25	0	0		0	0	0	0	0
82	1	2	314	-1	527	144	10.6	28	ABpraaaaap	137	0	0	0		0	0	0	0	0
83	1	327	137	-1	487	214	22.1	30	ABarpapapa	254	-704	0	0		0	0	0	0	0
84	1	154	15	-1	467	107	15.9	28	ABprpaapap	261	142	0	0		0	0	0	0	0
85	1	260	354	-1	399	156	20.0	22	ABprapaaaa	176	-250	0	0		0	0	0	0	0
86	1	97	83	-1	488	356	4.8	29	ABalpapaap	220	575	0	0		0	0	0	0	0
87	1	114	40	-1	330	335	8.3	33	MSaappp	-17	0	0	0		0	0	0	0	0
88	1	251	208	-1	578	233	23.1	34	ABpraapaaa	338	156	0	0		0	0	0	0	0
89	1	259	269	-1	353	182	13.5	30	Dpap	278	-46	0	0		0	0	0	0	0
90	0	349	-1	-1	410	103	14.0	20		138	0	0	0		0	0	0	0	0
91	1	227	217	-1	611	302	15.3	26	ABalappaap	260	-257	0	0		0	0	0	0	0
92	1	22	203	-1	603	242	13.9	27	ABalaaappr	267	323	0	0		0	0	0	0	0
93	1	5	199	-1	356	210	21.2	33	Epraa	321	-1197	0	0		0	0	0	0	0
94	1	267	171	-1	419	365	19.4	30	MSapappp	256	-478	0	0		0	0	0	0	0
95	1	261	100	-1	432	447	16.0	25	ABplaappaa	227	221	0	0		0	0	0	0	0
96	1	104	262	-1	369	107	19.5	28	ABprapaapa	183	0	0	0		0	0	0	0	0
97	1	308	231	-1	395	129	18.8	29	ABprapaaap	525	0	0	0		0	0	0	0	0
98	1	101	20	-1	285	255	15.8	32	Eplap	308	-284	0	0		0	0	0	0	0
99	1	284	176	-1	604	266	11.4	28	ABalaaapal	204	0	0	0		0	0	0	0	0
100	1	33	65	-1	249	344	5.1	28	ABplpppaap	286	-718	0	0		0	0	0	0	0
101	1	140	47	-1	303	381	21.5	33	ABarppaap	322	445	0	0		0	0	0	0	0
102	1	120	55	-1	475	320	7.1	28	ABalpappaa	405	0	0	0		0	0	0	0	0
103	1	316	104	-1	500	440	15.7	31	ABalpppapp	292	329	0	0		0	0	0	0	0
104	1	68	21	-1	378	288	10.4	31	MSaapapp	253	788	0	0		0	0	0	0	0
105	1	73	284	-1	223	258	11.6	30	Eplpp	298	507	0	0		0	0	0	0	0
106	1	332	161	-1	420	134	6.2	27	ABarappapp	-132	0	0	0		0	0	0	0	0
107	1	17	243	-1	505	408	21.8	32	ABplaapaap	144	0	0	0		0	0	0	0	0
108	1	26	157	-1	377	232	13.5	30	Earpa	304	273	0	0		0	0	0	0	0
109	1	116	45	-1	410	236	11.8	30	MSpapaap	178	0	0	0		0	0	0	0	0
110	1	169	46	-1	467	379	22.9	27	ABplaaapaa	221	171	0	0		0	0	0	0	0
111	1	94	184	-1	485	430	18.6	28	ABplaapapa	261	337	0	0		0	0	0	0	0
112	1	263	32	-1	301	376	6.7	29	ABplppappa	260	387	0	0		0	0	0	0	0
113	1	229	145	-1	291	299	8.2	27	Capaap	256	-660	0	0		0	0	0	0	0
114	1	24	90	-1	546	257	10.2	29	ABaraaapaa	287	383	0	0		0	0	0	0	0
115	1	142	119	-1	232	343	10.2	25	ABplapppaa	252	-40	0	0		0	0	0	0	0
116	1	42	136	-1	592	323	14.5	24	ABalapaaaa	208	12	0	0		0	0	0	0	0
117	1	224	75	-1	320	215	7.7	33	MSpappa	124	0	0	0		0	0	0	0	0
118	1	256	241	-1	227	154	17.8	34	ABarppppp	344	349	0	0		0	0	0	0	0
119	1	162	181	-1	266	158	10.5	26	ABprapppaa	257	161	0	0		0	0	0	0	0
120	1	176	79	-1	207	253	5.2	27	Cpappv	269	358	0	0		0	0	0	0	0
121	1	40	8	-1	368	243	3.6	30	ABprpappap	202	0	0	0		0	0	0	0	0
122	1	30	51	-1	575	281	11.5	27	ABaraaaapa	211	-750	0	0		0	0	0	0	0
123	1	319	131	-1	571	293	16.3	26	MSaaaaapa	316	0	0	0		0	0	0	0	0
124	1	163	258	-1	429	354	3.2	28	ABalppapap	268	-489	0	0		0	0	0	0	0
125	1	214	322	-1	312	272	3.6	29	ABplpapppp	296	1078	0	0		0	0	0	0	0
126	1	51	64	-1	482	391	7.0	29	ABalppappa	290	265	0	0		0	0	0	0	0
127	1	295	98	-1	499	360	16.0	27	MSapapaa	189	630	0	0		0	0	0	0	0
128	1	48	168	-1	548	161	13.5	30	ABpraaapaa	443	0	0	0		0	0	0	0	0
129	1	38	103	-1	506	166	15.4	28	ABpraaappa	283	0	0	0		0	0	0	0	0
130	1	41	329	-1	347	305	22.8	31	ABarpaappp	311	-159	0	0		0	0	0	0	0
131	1	252	142	-1	179	194	14.5	32	Cppap	315	-1887	0	0		0	0	0	0	0
132	1	133	2	-1	185	346	11.4	28	ABplapappa	265	-394	0	0		0	0	0	0	0
133	1	3	248	-1	557	302	10.6	28	ABalpaapaa	498	0	0	0		0	0	0	0	0
134	1	166	156	-1	278	113	13.2	27	ABprappapp	-106	0	0	0		0	0	0	0	0
135	1	238	3	-1	220	369	14.4	29	ABplapapap	261	1295	0	0		0	0	0	0	0
136	1	78	52	-1	459	246	17.6	32	MSpaaapp	86	0	0	0		0	0	0	0	0
137	1	196	129	-1	460	218	8.1	29	ABarapappa	141	0	0	0		0	0	0	0	0
138	1	179	19	-1	524	231	8.7	28	ABarapaapa	262	1076	0	0		0	0	0	0	0
139	1	168	198	-1	433	421	10.6	30	ABplpaaapp	258	510	0	0		0	0	0	0	0
140	1	294	93	-1	371	326	13.8	30	Ealpa	299	988	0	0		0	0	0	0	0
141	1	75	78	-1	367	298	6.9	29	MSaappa	159	0	0	0		0	0	0	0	0
142	1	115	344	-1	473	183	13.4	26	MSppapap	264	269	0	0		0	0	0	0	0
143	1	193	324	-1	555	297	6.9	26	ABaraaaaaa	265	-94	0	0		0	0	0	0	0
144	1	15	175	-1	435	317	6.4	29	ABalpappap	290	72	0	0		0	0	0	0	0
145	1	276	49	-1	568	220	20.4	29	ABalappppa	270	336	0	0		0	0	0	0	0
146	1	93	256	-1	532	308	18.6	27	MSaaaaapp	249	-170	0	0		0	0	0	0	0
147	1	249	138	-1	298	414	16.9	29	ABplapaapp	246	1054	0	0		0	0	0	0	0
148	1	279	196	-1	218	295	5.0	25	ABplappppp	242	89	0	0		0	0	0	0	0
149	1	205	109	-1	234	179	6.1	26	ABprappppp	245	439	0	0		0	0	0	0	0
150	1	212	309	-1	530	306	9.2	26	ABalpaapapa	206	201	0	0		0	0	0	0	0
151	1	136	254	-1	429	369	10.8	28	MSapaapp	353	0	0	0		0	0	0	0	0
152	1	226	337	-1	367	153	6.7	26	ABprppaapa	220	-238	0	0		0	0	0	0	0
153	1	62	33	-1	481	109	12.0	27	ABprpaaapa	167	0	0	0		0	0	0	0	0
154	1	217	106	-1	484	387	10.0	29	ABplpaaaaa	253	372	0	0		0	0	0	0	0
155	1	274	50	-1	202	326	6.5	26	ABplappppa	207	0	0	0		0	0	0	0	0
156	1	242	319	-1	442	404	6.1	29	ABalppappp	244	-626	0	0		0	0	0	0	0
157	1	285	249	-1	454	138	21.3	32	ABpraappap	293	877	0	0		0	0	0	0	0
158	1	1	139	-1	524	374	22.5	31	ABplaapaaa	29	0	0	0		0	0	0	0	0
159	1	121	259	-1	311	242	23.3	41	Cpaaa	411	469	0	0		0	0	0	0	0
160	1	188	321	-1	188	307	19.8	35	Caapa	321	161	0	0		0	0	0	0	0
161	1	299	165	-1	363	298	17.5	32	Ealap	282	214	0	0		0	0	0	0	0
162	1	172	58	-1	416	377	15.1	31	MSapppa	42	0	0	0		0	0	0	0	0
163	1	81	159	-1	434	284	15.2	29	MSaaapp	53	0	0	0		0	0	0	0	0
164	1	25	255	-1	304	112	12.7	30	ABprappaap	229	-459	0	0		0	0	0	0	0
165	1	107	155	-1	501	291	19.2	30	MSaaaapa	300	128	0	0		0	0	0	0	0
166	1	143	266	-1	535	140	15.3	27	ABpraaapap	339	0	0	0		0	0	0	0	0
167	1	47	306	-1	514	118	14.4	29	ABprpaapaa	326	0	0	0		0	0	0	0	0
168	1	203	180	-1	413	320	17.5	29	Ealaa	266	1060	0	0		0	0	0	0	0
169	1	85	188	-1	523	344	9.3	28	ABalpaaapa	238	275	0	0		0	0	0	0	0
170	1	59	214	-1	294	271	6.3	27	ABplpppppa	251	452	0	0		0	0	0	0	0
171	1	292	91	-1	465	347	9.6	25	MSapaapa	242	-457	0	0		0	0	0	0	0
172	1	213	167	-1	346	358	22.3	31	ABarppaaa	298	1640	0	0		0	0	0	0	0
173	1	19	148	-1	235	153	8.0	27	ABprapppap	247	-808	0	0		0	0	0	0	0
174	1	149	140	-1	549	213	12.2	28	MSppaaaa	187	1196	0	0		0	0	0	0	0
175	1	281	282	-1	205	348	18.2	33	ABarppapp	-58	0	0	0		0	0	0	0	0
176	1	351	264	-1	234	380	17.8	30	ABplapapaa	105	0	0	0		0	0	0	0	0
177	1	76	67	-1	520	385	14.9	27	ABalppppaa	277	127	0	0		0	0	0	0	0
178	1	55	288	-1	388	340	9.4	30	MSappaa	65	0	0	0		0	0	0	0	0
179	1	16	209	-1	556	253	16.5	31	MSpaaaaa	9	0	0	0		0	0	0	0	0
180	1	165	339	-1	296	358	4.4	29	ABplpppaaa	220	689	0	0		0	0	0	0	0
181	1	21	263	-1	591	340	11.3	29	ABalaaapar	117	0	0	0		0	0	0	0	0
182	1	153	247	-1	381	346	5.1	27	ABplpapapa	257	846	0	0		0	0	0	0	0
183	1	155	89	-1	305	339	12.7	29	Capaaa	263	-157	0	0		0	0	0	0	0
184	1	64	227	-1	494	277	12.0	28	ABaraapaap	255	0	0	0		0	0	0	0	0
185	1	187	239	-1	545	252	5.2	29	ABaraaappa	266	759	0	0		0	0	0	0	0
186	1	192	87	-1	521	383	7.4	28	ABalpaappp	44	0	0	0		0	0	0	0	0
187	1	129	318	-1	282	328	4.9	28	ABplppppap	142	0	0	0		0	0	0	0	0
188	1	220	325	-1	297	207	17.1	33	Eprap	264	488	0	0		0	0	0	0	0
189	1	185	289	-1	556	380	13.1	27	ABalppaaap	274	0	0	0		0	0	0	0	0
190	1	86	232	-1	559	411	13.1	30	ABalpppaaa	249	400	0	0		0	0	0	0	0
191	0	209	-1	-1	571	200	14.4	24		203	-2043	0	0		0	0	0	0	0
192	0	4	-1	-1	405	222	18.1	25		213	-132	0	0		0	0	0	0	0
193	1	244	268	-1	585	251	18.8	29	ABalapppaa	220	486	0	0		0	0	0	0	0
194	1	139	192	-1	442	357	16.1	26	MSapappa	-4	0	0	0		0	0	0	0	0
195	1	89	76	-1	591	287	8.7	27	ABalaaaala	-226	0	0	0		0	0	0	0	0
196	1	312	270	-1	565	198	17.1	29	ABalaapppa	288	163	0	0		0	0	0	0	0
197	1	105	278	-1	385	181	10.3	27	MSpppapp	213	-1367	0	0		0	0	0	0	0
198	1	184	107	-1	215	179	10.2	29	ABprapappp	248	955	0	0		0	0	0	0	0
199	1	339	92	-1	246	258	4.8	26	ABplpppppp	248	-241	0	0		0	0	0	0	0
200	1	329	316	-1	257	366	21.7	35	ABarppapa	355	-80	0	0		0	0	0	0	0
201	1	49	240	-1	406	164	14.3	29	Dpaa	266	-741	0	0		0	0	0	0	0
202	1	138	235	-1	335	373	12.9	31	Daap	245	0	0	0		0	0	0	0	0
203	1	66	194	-1	504	273	22.8	27	ABarpaaapa	255	217	0	0		0	0	0	0	0
204	1	186	211	-1	452	115	9.2	33	ABprpaaaap	274	0	0	0		0	0	0	0	0
205	1	125	7	-1	352	366	6.4	27	ABplppaapa	262	778	0	0		0	0	0	0	0
206	1	141	334	-1	470	374	3.3	28	ABalppapaa	283	-38	0	0		0	0	0	0	0
207	1	258	343	-1	536	331	6.4	27	ABalpaaaaa	217	-548	0	0		0	0	0	0	0
208	1	80	62	-1	448	308	12.6	33	ABaraapapp	260	-819	0	0		0	0	0	0	0
209	1	124	66	-1	344	400	8.4	27	ABplppapaa	230	-154	0	0		0	0	0	0	0
210	1	13	53	-1	557	263	20.5	30	ABalapppap	271	392	0	0		0	0	0	0	0
211	1	322	300	-1	572	168	13.3	30	ABalaapapp	217	118	0	0		0	0	0	0	0
212	1	191	10	-1	520	248	14.8	30	ABaraappap	208	0	0	0		0	0	0	0	0
213	1	157	130	-1	595	332	18.5	30	ABalapaaap	262	197	0	0		0	0	0	0	0
214	1	222	265	-1	212	301	9.9	24	Capppa	231	-496	0	0		0	0	0	0	0
215	1	18	121	-1	521	197	14.4	27	MSppapaa	201	602	0	0		0	0	0	0	0
216	1	145	133	-1	536	340	23.4	29	ABplaaaaaa	288	-805	0	0		0	0	0	0	0
217	1	247	327	-1	179	321	9.4	27	ABplapappp	270	-297	0	0		0	0	0	0	0
218	1	102	280	-1	461	223	15.4	34	MSpaapap	323	1072	0	0		0	0	0	0	0
219	1	340	222	-1	442	161	3.7	29	ABarappapa	290	1053	0	0		0	0	0	0	0
220	1	180	223	-1	554	340	12.8	27	MSapaaaa	667	0	0	0		0	0	0	0	0
221	1	195	212	-1	279	403	13.1	27	ABplappaaa	262	-1146	0	0		0	0	0	0	0
222	1	44	114	-1	587	324	8.6	29	ABalaaaarl	64	0	0	0		0	0	0	0	0
223	1	63	144	-1	541	174	10.2	26	ABpraaaaaa	678	0	0	0		0	0	0	0	0
224	1	207	245	-1	496	166	10.3	30	ABprpaaaaa	849	0	0	0		0	0	0	0	0
225	1	303	179	-1	207	152	9.4	27	ABprappppa	247	64	0	0		0	0	0	0	0
226	1	201	230	-1	523	417	10.5	29	ABalppaapp	259	747	0	0		0	0	0	0	0
227	1	117	303	-1	269	365	7.2	27	ABplppappp	255	234	0	0		0	0	0	0	0
228	1	111	124	-1	366	221	9.1	30	MSpapapp	304	24	0	0		0	0	0	0	0
229	1	328	340	-1	328	233	14.6	30	Earpp	295	-408	0	0		0	0	0	0	0
230	1	34	84	-1	332	109	12.8	27	ABprappaaa	242	491	0	0		0	0	0	0	0
231	1	170	307	-1	315	314	4.2	26	ABplppppaa	262	180	0	0		0	0	0	0	0
232	1	306	213	-1	479	286	8.0	30	ABalpapppa	-133	0	0	0		0	0	0	0	0
233	1	300	283	-1	350	192	4.3	29	ABprpapapp	134	0	0	0		0	0	0	0	0
234	1	243	147	-1	267	183	5.6	28	ABprpppapa	271	706	0	0		0	0	0	0	0
235	1	309	71	-1	324	407	19.1	27	ABplapaapa	259	-610	0	0		0	0	0	0	0
236	1	338	132	-1	229	330	7.3	27	ABplapppap	254	528	0	0		0	0	0	0	0
237	1	56	70	-1	374	415	10.1	27	ABplppaaaa	177	0	0	0		0	0	0	0	0
238	0	-1	-1	-1	579	386	16.0	24		236	-966	0	0		0	0	0	0	0
239	1	108	178	-1	506	422	13.3	30	ABalpppapa	255	-313	0	0		0	0	0	0	0
240	0	326	-1	-1	357	432	13.7	24		212	1040	0	0		0	0	0	0	0
241	1	273	126	-1	439	228	6.3	27	ABarapapppa	162	0	0	0		0	0	0	0	0
242	1	318	246	-1	374	187	19.0	28	MSpppppp	209	-97	0	0		0	0	0	0	0
243	1	137	290	-1	312	396	8.3	28	ABplppapap	282	1001	0	0		0	0	0	0	0
244	1	92	122	-1	569	365	9.8	27	ABalaaaarr	272	0	0	0		0	0	0	0	0
245	1	323	44	-1	461	192	18.4	28	MSppappp	269	933	0	0		0	0	0	0	0
246	1	266	77	-1	164	238	18.4	32	Cpapap	321	-1345	0	0		0	0	0	0	0
247	1	268	310	-1	468	409	20.5	32	ABplaapapp	298	-182	0	0		0	0	0	0	0
248	1	178	169	-1	484	144	18.1	30	ABpraaappp	-487	0	0	0		0	0	0	0	0
249	1	313	228	-1	596	227	10.0	24	ABalaapaaa	220	0	0	0		0	0	0	0	0
250	1	67	218	-1	451	151	7.7	28	ABarappppp	274	90	0	0		0	0	0	0	0
251	1	314	4	-1	487	231	8.6	30	ABarapaapp	268	-198	0	0		0	0	0	0	0
252	1	181	233	-1	279	161	7.7	27	ABprpppaap	270	37	0	0		0	0	0	0	0
253	1	334	170	-1	558	257	7.7	29	ABaraaaaap	266	847	0	0		0	0	0	0	0
254	1	307	267	-1	410	192	12.6	26	MSpppaap	234	-599	0	0		0	0	0	0	0
255	1	288	331	-1	535	206	22.1	27	ABalappppp	228	71	0	0		0	0	0	0	0
256	1	175	261	-1	418	425	18.8	29	ABalppppppp	270	1122	0	0		0	0	0	0	0
257	1	271	260	-1	346	97	16.8	29	ABprapaapp	275	-544	0	0		0	0	0	0	0
258	1	14	287	-1	250	270	7.7	27	Capppp	259	369	0	0		0	0	0	0	0
259	1	221	61	-1	264	201	15.3	32	Eprpa	9	0	0	0		0	0	0	0	0
260	1	278	128	-1	572	329	20.1	29	ABalapaapa	256	1138	0	0		0	0	0	0	0
261	1	152	135	-1	490	303	14.8	31	ABaraapapa	4	0	0	0		0	0	0	0	0
262	1	103	279	-1	278	122	18.5	31	ABprappapa	296	513	0	0		0	0	0	0	0
263	1	109	127	-1	510	251	18.1	30	MSpaaaap	199	0	0	0		0	0	0	0	0
264	1	219	27	-1	342	156	5.0	26	ABprppaapp	237	478	0	0		0	0	0	0	0
265	1	240	88	-1	431	186	6.3	26	ABprpapaaa	264	278	0	0		0	0	0	0	0
266	1	333	36	-1	259	302	4.3	29	ABplpppapa	293	-376	0	0		0	0	0	0	0
267	1	342	342	-1	445	199	3.6	27	ABarappaap	158	0	0	0		0	0	0	0	0
268	1	280	158	-1	394	441	16.0	29	ABplaappap	285	-259	0	0		0	0	0	0	0
269	1	204	160	-1	172	303	15.6	32	Caapp	319	-446	0	0		0	0	0	0	0
270	1	335	54	-1	513	304	22.7	27	ABarpaaaap	265	627	0	0		0	0	0	0	0
271	1	110	216	-1	427	159	22.0	29	ABarpapppa	11	0	0	0		0	0	0	0	0
272	1	253	96	-1	259	213	5.0	28	ABprpppppp	270	534	0	0		0	0	0	0	0
273	1	27	229	-1	376	105	14.5	28	ABpraapppp	146	0	0	0		0	0	0	0	0
274	1	7	244	-1	510	319	5.4	28	ABalpaaaap	239	-174	0	0		0	0	0	0	0
275	0	301	-1	-1	398	286	3.1	23		216	-241	0	0		0	0	0	0	0
276	1	112	123	-1	402	368	6.5	27	ABplpapaaa	164	0	0	0		0	0	0	0	0
277	1	286	250	-1	271	237	6.8	27	ABprpppppa	270	507	0	0		0	0	0	0	0
278	0	96	-1	-1	195	205	9.4	23		167	-94	0	0		0	0	0	0	0
279	1	52	298	-1	235	228	4.6	27	Cppppp	230	-813	0	0		0	0	0	0	0
280	1	237	323	-1	419	379	22.6	29	ABplaaappa	261	704	0	0		0	0	0	0	0
281	1	291	5	-1	261	382	10.6	28	ABplappaap	251	102	0	0		0	0	0	0	0
282	1	347	102	-1	411	160	17.4	29	MSppppap	249	1	0	0		0	0	0	0	0
283	1	99	18	-1	475	270	19.6	28	MSpaaapa	271	0	0	0		0	0	0	0	0
284	1	325	336	-1	476	319	11.6	25	ABalpaapapp	217	487	0	0		0	0	0	0	0
285	1	150	24	-1	494	351	10.0	26	ABalpaaapp	25	0	0	0		0	0	0	0	0
286	1	82	294	-1	325	134	7.7	29	ABprppappa	-280	0	0	0		0	0	0	0	0
287	1	9	42	-1	431	198	22.3	30	ABarpappap	291	719	0	0		0	0	0	0	0
288	1	128	150	-1	437	346	22.0	28	ABplaaaapp	286	-465	0	0		0	0	0	0	0
289	1	298	273	-1	514	159	12.4	28	ABpraaaapa	249	-86	0	0		0	0	0	0	0
290	1	60	48	-1	373	134	23.2	34	ABarpppaa	323	500	0	0		0	0	0	0	0
291	1	10	162	-1	256	136	13.2	28	ABprapapap	245	-754	0	0		0	0	0	0	0
292	1	331	204	-1	538	289	22.0	27	ABarpaaaaa	238	9	0	0		0	0	0	0	0
293	1	126	197	-1	369	354	17.9	33	MSapppp	-3	0	0	0		0	0	0	0	0
294	1	183	206	-1	589	292	19.9	30	ABalappapp	250	-593	0	0		0	0	0	0	0
295	1	119	112	-1	409	258	16.9	29	Earaa	258	1058	0	0		0	0	0	0	0
296	1	254	251	-1	392	185	22.8	29	ABarpapppp	289	761	0	0		0	0	0	0	0
297	1	270	277	-1	540	251	23.9	30	ABarpapaaa	299	1288	0	0		0	0	0	0	0
298	1	234	257	-1	457	350	6.2	28	ABalpapapa	20	0	0	0		0	0	0	0	0
299	1	190	23	-1	442	164	14.5	31	MSppppaa	251	-130	0	0		0	0	0	0	0
300	1	262	234	-1	169	216	9.7	36	Cpppa	140	0	0	0		0	0	0	0	0
301	1	269	6	-1	350	316	4.0	27	ABplpapapp	42	0	0	0		0	0	0	0	0
302	1	239	13	-1	376	379	14.6	30	Daaa	270	0	0	0		0	0	0	0	0
303	1	11	86	-1	478	259	15.4	27	MSpaapaa	41	0	0	0		0	0	0	0	0
304	1	100	85	-1	428	411	15.1	27	ABplpaappa	256	42	0	0		0	0	0	0	0
305	1	131	238	-1	331	349	3.9	26	ABplppaapp	244	0	0	0		0	0	0	0	0
306	1	29	154	-1	467	238	4.6	30	ABarapapap	140	0	0	0		0	0	0	0	0
307	1	58	14	-1	287	125	9.1	28	ABprppappp	7	0	0	0		0	0	0	0	0
308	1	65	185	-1	561	355	17.6	27	ABalapaapp	100	0	0	0		0	0	0	0	0
309	1	341	301	-1	519	230	22.2	29	ABarpapaap	281	-245	0	0		0	0	0	0	0
310	1	46	293	-1	606	249	17.4	28	ABalappapa	244	-440	0	0		0	0	0	0	0
311	1	230	242	-1	264	323	13.6	29	Cappaa	267	104	0	0		0	0	0	0	0
312	1	257	333	-1	228	306	13.4	29	Cappap	-293	0	0	0		0	0	0	0	0
313	1	311	328	-1	443	230	22.8	30	ABarpapapp	285	-481	0	0		0	0	0	0	0
314	1	130	82	-1	463	286	23.0	30	ABarpaapaa	292	-319	0	0		0	0	0	0	0
315	1	147	80	-1	421	185	17.7	27	MSpppppa	222	-404	0	0		0	0	0	0	0
316	1	346	43	-1	502	320	17.3	29	MSaaapaa	269	-589	0	0		0	0	0	0	0
317	1	43	295	-1	472	330	22.9	29	ABplaaaapa	273	695	0	0		0	0	0	0	0
318	0	146	-1	-1	605	345	15.4	25		404	0	0	0		0	0	0	0	0
319	1	343	320	-1	537	294	13.1	29	ABaraapaaa	297	403	0	0		0	0	0	0	0
320	1	148	1	-1	249	249	14.6	32	Eplpa	312	470	0	0		0	0	0	0	0
321	1	330	341	-1	352	394	19.4	28	ABplapaaap	263	238	0	0		0	0	0	0	0
322	1	177	141	-1	317	361	16.6	30	Dapa	301	55	0	0		0	0	0	0	0
323	1	215	105	-1	404	317	4.2	31	ABplpappaa	310	-442	0	0		0	0	0	0	0
324	1	315	69	-1	407	213	3.4	32	ABprpappaa	563	0	0	0		0	0	0	0	0
325	1	182	272	-1	204	205	18.5	33	Cppaa	323	-33	0	0		0	0	0	0	0
326	1	337	177	-1	444	280	6.0	27	ABalpappppa	227	-7	0	0		0	0	0	0	0
327	1	113	346	-1	489	210	3.5	27	ABarappaaa	239	1222	0	0		0	0	0	0	0
328	1	317	202	-1	471	188	22.5	28	ABarpappaa	227	1349	0	0		0	0	0	0	0
329	1	174	297	-1	381	385	22.8	32	ABplaaappp	311	-165	0	0		0	0	0	0	0
330	1	54	28	-1	364	256	18.5	31	Earap	315	-108	0	0		0	0	0	0	0
331	1	236	183	-1	398	275	6.5	27	ABalpappppp	208	316	0	0		0	0	0	0	0
332	1	87	275	-1	363	151	14.6	30	Dppa	276	-162	0	0		0	0	0	0	0
333	1	302	302	-1	436	195	9.4	25	MSpppaaa	246	-42	0	0		0	0	0	0	0
334	1	123	304	-1	207	220	6.8	27	Cppppa	273	667	0	0		0	0	0	0	0
335	1	160	81	-1	375	186	5.4	27	ABprpapapa	208	0	0	0		0	0	0	0	0
336	1	283	73	-1	466	180	10.5	24	MSppaapa	205	529	0	0		0	0	0	0	0
337	1	20	312	-1	444	111	12.2	36	ABprpaaapp	333	147	0	0		0	0	0	0	0
338	1	324	338	-1	421	303	22.4	30	ABarpaapap	292	-557	0	0		0	0	0	0	0
339	1	206	56	-1	540	357	5.6	29	ABalpaappa	65	0	0	0		0	0	0	0	0
340	1	290	153	-1	190	246	21.5	32	Cpaapp	286	-219	0	0		0	0	0	0	0
341	1	199	274	-1	488	314	4.3	26	ABalpapaaa	146	0	0	0		0	0	0	0	0
342	1	265	317	-1	415	115	16.5	30	ABpraapppa	274	1247	0	0		0	0	0	0	0
343	1	164	237	-1	396	222	6.5	27	ABarapapppp	256	211	0	0		0	0	0	0	0
344	1	144	12	-1	464	360	12.5	25	MSapapap	249	-457	0	0		0	0	0	0	0
345	1	350	351	-1	562	221	7.9	23	ABalaapaap	143	-58	0	0		0	0	0	0	0
346	1	171	286	-1	252	127	16.7	29	ABprapapaa	277	816	0	0		0	0	0	0	0
347	0	321	-1	-1	471	252	22.7	27		226	389	0	0		0	0	0	0	0
348	1	105	311	-1	404	164	10.2	26	MSpppapa	200	530	0	0		0	0	0	0	0
349	1	197	330	-1	296	135	5.6	30	ABprpppaaa	297	0	0	0		0	0	0	0	0
350	1	158	345	-1	481	390	12.8	30	ABplpaapaa	-86	0	0	0		0	0	0	0	0
351	0	198	-1	-1	520	392	11.1	23		125	0	0	0		0	0	0	0	0
352	1	348	110	-1	616	268	14.6	24	ABalappaaa	324	0	0	0		0	0	0	0	0
353	1	352	189	-1	446	131	13.6	30	ABprpaappp	205	305	0	0		0	0	0	0	0
