# Supplementary material for: The AP-2 Transcription Factor APTF-2 Is Required for Neuroblast and Epidermal Morphogenesis in Caenorhabditis elegans Embryogenesis
Source: PLoS Genet. 2016 May 13;12(5):e1006048. doi: 10.1371/journal.pgen.1006048 (PMC4866721; doi:10.1371/journal.pgen.1006048)
Supplement: S3 Text — (ZIP) [file pgen.1006048.s031.zip › nuclei/t163-nuclei]

1	1	320	40	-1	250	250	14.5	32	Eplpa	313	430	0	0		0	0	0	0	0
2	1	132	217	-1	187	346	11.4	27	ABplapappa	413	0	0	0		0	0	0	0	0
3	1	135	114	-1	217	368	14.3	29	ABplapapap	265	136	0	0		0	0	0	0	0
4	1	251	184	-1	481	238	8.6	31	ABarapaapp	258	111	0	0		0	0	0	0	0
5	1	281	313	-1	259	383	10.6	26	ABplappaap	100	0	0	0		0	0	0	0	0
6	1	301	140	-1	348	318	4.1	25	ABplpapapp	258	749	0	0		0	0	0	0	0
7	1	205	238	-1	354	369	6.3	26	ABplppaapa	262	-821	0	0		0	0	0	0	0
8	1	121	331	-1	367	248	3.5	30	ABprpappap	278	176	0	0		0	0	0	0	0
9	1	13	64	-1	473	399	15.2	31	ABalpppppa	280	-176	0	0		0	0	0	0	0
10	1	212	23	-1	519	248	14.7	30	ABaraappap	297	598	0	0		0	0	0	0	0
11	0	278	-1	-1	197	208	9.2	23		170	-90	0	0		0	0	0	0	0
12	1	344	80	-1	462	363	12.2	26	MSapapap	235	129	0	0		0	0	0	0	0
13	1	302	259	-1	378	378	14.7	30	Daaa	290	-416	0	0		0	0	0	0	0
14	1	307	46	-1	284	125	8.7	28	ABprppappp	235	-250	0	0		0	0	0	0	0
15	1	84	91	-1	466	107	15.7	29	ABprpaapap	-150	0	0	0		0	0	0	0	0
16	1	4	322	-1	498	198	10.3	27	MSppaaap	195	-27	0	0		0	0	0	0	0
17	1	27	12	-1	235	207	22.4	33	Cpaapa	-70	0	0	0		0	0	0	0	0
18	1	283	175	-1	476	273	19.5	28	MSpaaapa	225	0	0	0		0	0	0	0	0
19	1	138	318	-1	517	235	9.5	31	ABarapaapa	77	0	0	0		0	0	0	0	0
20	1	98	214	-1	284	252	15.7	31	Eplap	315	-1358	0	0		0	0	0	0	0
21	1	104	83	-1	377	291	10.2	31	MSaapapp	273	465	0	0		0	0	0	0	0
22	1	57	50	-1	517	260	5.5	27	ABarapaaaa	223	457	0	0		0	0	0	0	0
23	1	299	261	-1	441	165	14.0	28	MSppppaa	258	838	0	0		0	0	0	0	0
24	1	285	243	-1	491	348	9.6	27	ABalpaaapp	273	-885	0	0		0	0	0	0	0
25	1	5	208	-1	362	427	16.7	30	ABplaapppa	296	-357	0	0		0	0	0	0	0
26	1	46	159	-1	297	176	4.4	29	ABprppppap	242	-516	0	0		0	0	0	0	0
27	1	264	163	-1	341	158	5.0	26	ABprppaapp	237	788	0	0		0	0	0	0	0
28	1	330	298	-1	362	256	18.3	31	Earap	309	743	0	0		0	0	0	0	0
29	1	51	28	-1	352	219	5.8	30	ABprpapppa	276	162	0	0		0	0	0	0	0
30	1	22	105	-1	508	399	17.4	29	ABalppppap	69	0	0	0		0	0	0	0	0
31	1	24	269	-1	448	223	11.8	31	ABaraapppp	251	-145	0	0		0	0	0	0	0
32	1	112	68	-1	304	379	6.5	28	ABplppappa	250	-310	0	0		0	0	0	0	0
33	1	153	286	-1	477	106	11.9	28	ABprpaaapa	252	160	0	0		0	0	0	0	0
34	1	53	339	-1	458	444	14.6	27	ABplpaapap	462	0	0	0		0	0	0	0	0
35	1	2	271	-1	523	388	19.6	29	ABalapappp	234	0	0	0		0	0	0	0	0
36	1	266	235	-1	258	307	4.3	28	ABplpppapa	286	532	0	0		0	0	0	0	0
37	1	74	156	-1	504	205	17.6	27	MSppappa	234	-25	0	0		0	0	0	0	0
38	1	77	148	-1	496	232	5.9	28	ABarapapaa	252	-174	0	0		0	0	0	0	0
39	1	32	212	-1	330	125	22.3	34	ABarpppap	342	228	0	0		0	0	0	0	0
40	1	87	20	-1	329	341	8.1	33	MSaappp	-16	0	0	0		0	0	0	0	0
41	1	60	187	-1	535	307	15.2	26	ABaraaaapp	113	0	0	0		0	0	0	0	0
42	1	287	223	-1	433	196	22.3	29	ABarpappap	291	-573	0	0		0	0	0	0	0
43	1	316	338	-1	503	321	17.4	29	MSaaapaa	260	370	0	0		0	0	0	0	0
44	1	245	225	-1	463	192	18.2	29	MSppappp	205	-18	0	0		0	0	0	0	0
45	1	109	8	-1	411	240	12.0	31	MSpapaap	109	0	0	0		0	0	0	0	0
46	1	110	240	-1	468	381	22.9	27	ABplaaapaa	245	188	0	0		0	0	0	0	0
47	1	101	327	-1	305	383	21.5	33	ABarppaap	318	539	0	0		0	0	0	0	0
48	1	290	25	-1	375	136	23.3	34	ABarpppaa	293	507	0	0		0	0	0	0	0
49	1	145	346	-1	565	218	20.0	29	ABalappppa	264	354	0	0		0	0	0	0	0
50	1	155	264	-1	202	327	6.3	27	ABplappppa	250	389	0	0		0	0	0	0	0
51	1	122	333	-1	577	278	11.4	27	ABaraaaapa	199	0	0	0		0	0	0	0	0
52	1	136	229	-1	457	243	17.5	31	MSpaaapp	311	185	0	0		0	0	0	0	0
53	1	210	201	-1	554	256	20.6	29	ABalapppap	281	-257	0	0		0	0	0	0	0
54	1	270	144	-1	512	300	22.6	27	ABarpaaaap	212	2040	0	0		0	0	0	0	0
55	1	102	142	-1	475	320	7.0	27	ABalpappaa	110	0	0	0		0	0	0	0	0
56	1	339	206	-1	541	351	5.7	28	ABalpaappa	232	-890	0	0		0	0	0	0	0
57	1	37	73	-1	344	138	9.6	28	ABprppapap	244	1075	0	0		0	0	0	0	0
58	1	162	108	-1	415	379	15.3	31	MSapppa	18	0	0	0		0	0	0	0	0
59	1	25	168	-1	437	374	6.5	28	ABalpapapp	259	646	0	0		0	0	0	0	0
60	1	70	10	-1	385	243	8.1	28	MSpapapa	137	0	0	0		0	0	0	0	0
61	1	259	256	-1	265	202	15.3	32	Eprpa	308	81	0	0		0	0	0	0	0
62	1	208	95	-1	451	311	12.7	33	ABaraapapp	123	0	0	0		0	0	0	0	0
63	1	73	16	-1	572	199	9.5	27	ABalaappa	174	0	0	0		0	0	0	0	0
64	1	126	306	-1	482	391	7.4	30	ABalppappa	299	100	0	0		0	0	0	0	0
65	1	100	295	-1	249	346	5.2	28	ABplpppaap	221	0	0	0		0	0	0	0	0
66	1	209	292	-1	348	403	8.5	27	ABplppapaa	-227	0	0	0		0	0	0	0	0
67	1	177	137	-1	526	385	14.8	28	ABalppppaa	-72	0	0	0		0	0	0	0	0
68	1	10	178	-1	492	177	4.4	29	ABarapppap	291	177	0	0		0	0	0	0	0
69	1	324	55	-1	402	216	3.4	31	ABprpappaa	309	565	0	0		0	0	0	0	0
70	1	237	255	-1	378	415	10.0	27	ABplppaaaa	254	287	0	0		0	0	0	0	0
71	1	235	139	-1	325	410	18.9	28	ABplapaapa	246	345	0	0		0	0	0	0	0
72	1	15	119	-1	589	276	14.0	31	MSaaaaaa	257	-456	0	0		0	0	0	0	0
73	1	336	51	-1	467	182	10.6	23	MSppaapa	212	-546	0	0		0	0	0	0	0
74	1	39	89	-1	432	305	10.2	30	MSaapaaa	202	0	0	0		0	0	0	0	0
75	1	117	58	-1	320	219	7.5	34	MSpappa	210	0	0	0		0	0	0	0	0
76	1	195	26	-1	593	287	8.8	26	ABalaaaala	254	760	0	0		0	0	0	0	0
77	1	246	44	-1	165	238	18.4	32	Cpapap	316	-624	0	0		0	0	0	0	0
78	1	141	280	-1	368	297	6.8	29	MSaappa	497	0	0	0		0	0	0	0	0
79	1	120	336	-1	205	256	5.2	26	Cpappv	253	142	0	0		0	0	0	0	0
80	1	315	324	-1	425	188	17.8	26	MSpppppa	268	-112	0	0		0	0	0	0	0
81	1	335	181	-1	376	185	5.3	27	ABprpapapa	214	505	0	0		0	0	0	0	0
82	1	314	211	-1	462	289	23.1	30	ABarpaapaa	308	22	0	0		0	0	0	0	0
83	1	86	70	-1	494	355	4.4	28	ABalpapaap	204	-375	0	0		0	0	0	0	0
84	1	230	337	-1	335	107	12.7	27	ABprappaaa	264	172	0	0		0	0	0	0	0
85	1	304	164	-1	426	415	15.2	26	ABplpaappa	226	999	0	0		0	0	0	0	0
86	1	303	321	-1	478	262	15.3	27	MSpaapaa	39	0	0	0		0	0	0	0	0
87	1	186	37	-1	527	379	7.3	29	ABalpaappp	243	5	0	0		0	0	0	0	0
88	1	265	300	-1	432	187	6.4	27	ABprpapaaa	-38	0	0	0		0	0	0	0	0
89	1	183	253	-1	306	342	13.0	29	Capaaa	295	91	0	0		0	0	0	0	0
90	1	114	299	-1	545	254	10.1	28	ABaraaapaa	-4	0	0	0		0	0	0	0	0
91	1	171	62	-1	463	349	9.5	25	MSapaapa	238	0	0	0		0	0	0	0	0
92	1	199	305	-1	246	260	4.7	27	ABplpppppp	272	158	0	0		0	0	0	0	0
93	1	140	303	-1	371	323	13.8	30	Ealpa	285	-212	0	0		0	0	0	0	0
94	1	59	72	-1	314	181	10.3	33	MSpappp	148	0	0	0		0	0	0	0	0
95	1	54	165	-1	318	268	18.5	32	Eplaa	316	709	0	0		0	0	0	0	0
96	1	272	332	-1	255	215	5.1	28	ABprpppppp	251	169	0	0		0	0	0	0	0
97	1	3	257	-1	225	135	11.6	27	ABprapappa	256	131	0	0		0	0	0	0	0
98	1	127	179	-1	498	360	16.6	27	MSapapaa	199	326	0	0		0	0	0	0	0
99	1	40	150	-1	588	246	7.9	28	ABalaaaalp	249	204	0	0		0	0	0	0	0
100	1	95	104	-1	435	448	15.7	25	ABplaappaa	242	-116	0	0		0	0	0	0	0
101	1	52	294	-1	511	170	19.8	31	ABpraapapp	237	231	0	0		0	0	0	0	0
102	1	282	344	-1	414	164	17.3	29	MSppppap	251	-3	0	0		0	0	0	0	0
103	1	129	29	-1	509	165	14.9	28	ABpraaappa	248	0	0	0		0	0	0	0	0
104	1	103	118	-1	498	440	15.8	31	ABalpppapp	301	-1168	0	0		0	0	0	0	0
105	1	323	285	-1	400	315	4.0	31	ABplpappaa	284	1216	0	0		0	0	0	0	0
106	1	154	39	-1	486	387	9.7	30	ABplpaaaaa	260	63	0	0		0	0	0	0	0
107	1	198	100	-1	217	180	10.1	28	ABprapappp	264	327	0	0		0	0	0	0	0
108	1	66	160	-1	460	319	18.2	32	MSaaaapp	319	85	0	0		0	0	0	0	0
109	1	149	267	-1	234	178	5.8	26	ABprappppp	262	275	0	0		0	0	0	0	0
110	1	352	177	-1	613	267	15.1	23	ABalappaaa	204	403	0	0		0	0	0	0	0
111	1	81	302	-1	375	385	20.4	31	ABplapaaaa	284	638	0	0		0	0	0	0	0
112	1	295	131	-1	405	261	16.8	30	Earaa	298	189	0	0		0	0	0	0	0
113	1	75	128	-1	551	409	16.1	29	ABalpppaap	408	0	0	0		0	0	0	0	0
114	1	222	5	-1	587	321	8.6	28	ABalaaaarl	57	0	0	0		0	0	0	0	0
115	1	63	221	-1	410	433	11.7	29	ABplpaappp	-40	0	0	0		0	0	0	0	0
116	1	76	232	-1	401	295	13.3	31	MSaapaap	284	206	0	0		0	0	0	0	0
117	1	34	161	-1	431	244	9.3	29	MSpapaaa	285	777	0	0		0	0	0	0	0
118	1	6	307	-1	478	240	11.7	32	ABaraapppa	117	0	0	0		0	0	0	0	0
119	1	115	186	-1	231	346	10.3	25	ABplapppaa	222	-436	0	0		0	0	0	0	0
120	1	8	308	-1	459	395	17.5	27	ABalppppppa	235	832	0	0		0	0	0	0	0
121	1	215	38	-1	521	196	14.4	27	MSppapaa	208	921	0	0		0	0	0	0	0
122	1	244	234	-1	569	364	9.7	27	ABalaaaarr	63	0	0	0		0	0	0	0	0
123	1	276	147	-1	403	368	6.4	27	ABplpapaaa	253	1024	0	0		0	0	0	0	0
124	1	228	199	-1	364	223	8.8	29	MSpapapp	130	0	0	0		0	0	0	0	0
125	1	38	330	-1	484	163	7.4	30	ABarappppa	303	708	0	0		0	0	0	0	0
126	1	241	90	-1	438	229	6.3	26	ABarapapppa	241	516	0	0		0	0	0	0	0
127	1	263	188	-1	505	251	18.0	30	MSpaaaap	302	-487	0	0		0	0	0	0	0
128	1	260	193	-1	571	330	19.5	31	ABalapaapa	259	1114	0	0		0	0	0	0	0
129	1	137	120	-1	462	219	7.6	28	ABarapappa	84	0	0	0		0	0	0	0	0
130	1	213	227	-1	593	327	18.0	30	ABalapaaap	267	1444	0	0		0	0	0	0	0
131	1	123	204	-1	570	287	16.1	26	MSaaaaapa	411	0	0	0		0	0	0	0	0
132	1	236	342	-1	229	329	7.4	26	ABplapppap	196	0	0	0		0	0	0	0	0
133	1	216	289	-1	531	343	23.7	30	ABplaaaaaa	319	0	0	0		0	0	0	0	0
134	1	50	180	-1	382	385	7.2	27	ABplpapaap	266	283	0	0		0	0	0	0	0
135	1	261	67	-1	490	304	14.7	31	ABaraapapa	175	0	0	0		0	0	0	0	0
136	1	116	98	-1	589	323	14.2	24	ABalapaaaa	56	0	0	0		0	0	0	0	0
137	1	83	195	-1	488	219	22.0	28	ABarpapapa	251	-464	0	0		0	0	0	0	0
138	1	147	34	-1	299	417	16.5	28	ABplapaapp	263	429	0	0		0	0	0	0	0
139	1	158	9	-1	519	376	23.0	31	ABplaapaaa	279	967	0	0		0	0	0	0	0
140	1	174	194	-1	546	213	12.1	28	MSppaaaa	201	568	0	0		0	0	0	0	0
141	1	322	216	-1	318	362	16.6	31	Dapa	284	0	0	0		0	0	0	0	0
142	1	131	65	-1	179	188	14.4	31	Cppap	316	334	0	0		0	0	0	0	0
143	1	64	56	-1	252	316	10.3	33	Capap	221	0	0	0		0	0	0	0	0
144	1	223	241	-1	543	172	10.2	26	ABpraaaaaa	-102	0	0	0		0	0	0	0	0
145	1	113	36	-1	287	298	8.5	28	Capaap	283	115	0	0		0	0	0	0	0
146	1	67	281	-1	519	185	6.7	28	ABarapppaa	250	0	0	0		0	0	0	0	0
147	1	234	341	-1	268	185	5.7	29	ABprpppapa	258	1029	0	0		0	0	0	0	0
148	1	173	185	-1	236	155	8.0	26	ABprapppap	264	656	0	0		0	0	0	0	0
149	1	17	209	-1	332	420	14.2	30	ABplaapppp	-447	0	0	0		0	0	0	0	0
150	1	288	81	-1	436	344	22.4	29	ABplaaaapp	276	398	0	0		0	0	0	0	0
151	0	238	-1	-1	578	382	16.1	24		97	0	0	0		0	0	0	0	0
152	1	42	172	-1	587	211	14.5	29	ABalaaappl	271	397	0	0		0	0	0	0	0
153	1	340	143	-1	194	247	21.6	31	Cpaapp	124	0	0	0		0	0	0	0	0
154	1	306	236	-1	466	239	4.5	30	ABarapapap	258	-478	0	0		0	0	0	0	0
155	1	165	107	-1	502	290	19.2	30	MSaaaapa	376	0	0	0		0	0	0	0	0
156	1	134	276	-1	280	110	13.1	29	ABprappapp	243	804	0	0		0	0	0	0	0
157	1	108	126	-1	377	239	13.4	31	Earpa	302	-350	0	0		0	0	0	0	0
158	1	268	116	-1	393	440	15.8	29	ABplaappap	41	0	0	0		0	0	0	0	0
159	1	163	136	-1	432	288	15.4	29	MSaaapp	82	0	0	0		0	0	0	0	0
160	1	269	320	-1	173	302	15.5	32	Caapp	319	829	0	0		0	0	0	0	0
161	1	106	329	-1	417	137	5.7	28	ABarappapp	267	-136	0	0		0	0	0	0	0
162	1	291	202	-1	257	132	12.8	28	ABprapapap	187	0	0	0		0	0	0	0	0
163	1	7	270	-1	386	298	22.6	32	ABarpaappa	318	211	0	0		0	0	0	0	0
164	1	18	162	-1	217	374	10.7	27	ABplappapp	246	1168	0	0		0	0	0	0	0
165	1	161	109	-1	361	299	17.6	32	Ealap	272	-718	0	0		0	0	0	0	0
166	1	49	166	-1	477	113	19.2	28	ABpraappaa	236	327	0	0		0	0	0	0	0
167	1	172	239	-1	349	357	22.4	31	ABarppaaa	303	35	0	0		0	0	0	0	0
168	1	128	18	-1	549	158	13.4	29	ABpraaapaa	261	146	0	0		0	0	0	0	0
169	1	248	33	-1	483	147	17.7	30	ABpraaappp	82	0	0	0		0	0	0	0	0
170	1	253	24	-1	561	255	7.7	28	ABaraaaaap	205	0	0	0		0	0	0	0	0
171	1	94	335	-1	420	365	19.5	29	MSapappp	122	0	0	0		0	0	0	0	0
172	0	192	-1	-1	405	227	18.0	25		219	151	0	0		0	0	0	0	0
173	1	43	21	-1	268	283	22.5	35	Caaaa	332	210	0	0		0	0	0	0	0
174	1	41	176	-1	435	407	22.2	29	ABplaaapap	409	0	0	0		0	0	0	0	0
175	1	144	92	-1	435	321	6.7	29	ABalpappap	40	0	0	0		0	0	0	0	0
176	1	99	293	-1	608	267	11.6	28	ABalaaapal	203	0	0	0		0	0	0	0	0
177	1	326	17	-1	439	284	6.6	24	ABalpappppa	245	-29	0	0		0	0	0	0	0
178	1	239	132	-1	509	422	13.6	28	ABalpppapa	-19	0	0	0		0	0	0	0	0
179	1	225	205	-1	210	152	9.5	27	ABprappppa	226	48	0	0		0	0	0	0	0
180	1	168	93	-1	412	319	17.4	29	Ealaa	294	-287	0	0		0	0	0	0	0
181	1	119	246	-1	269	160	10.4	26	ABprapppaa	240	778	0	0		0	0	0	0	0
182	1	72	169	-1	529	156	18.4	30	ABpraapapa	265	157	0	0		0	0	0	0	0
183	1	331	254	-1	398	276	6.4	26	ABalpappppp	257	-295	0	0		0	0	0	0	0
184	1	111	226	-1	485	429	18.5	29	ABplaapapa	263	380	0	0		0	0	0	0	0
185	1	308	274	-1	559	357	17.7	26	ABalapaapp	214	1222	0	0		0	0	0	0	0
186	1	19	-1	-1	274	281	3.2	23	ABplpppapp	208	108	0	0		0	0	0	0	0
187	1	45	340	-1	491	140	13.7	27	ABpraaaapp	254	466	0	0		0	0	0	0	0
188	1	169	155	-1	520	340	9.7	26	ABalpaaapa	-85	0	0	0		0	0	0	0	0
189	1	353	133	-1	445	129	13.0	29	ABprpaappp	262	271	0	0		0	0	0	0	0
190	1	68	30	-1	499	339	22.2	30	ABplaaaaap	57	0	0	0		0	0	0	0	0
191	0	-1	-1	-1	605	344	14.8	24		213	296	0	0		0	0	0	0	0
192	1	194	288	-1	443	360	16.0	27	MSapappa	225	-4	0	0		0	0	0	0	0
193	1	33	301	-1	545	371	19.4	31	ABalapappa	255	1485	0	0		0	0	0	0	0
194	1	203	250	-1	506	269	22.6	28	ABarpaaapa	219	0	0	0		0	0	0	0	0
195	1	80	59	-1	332	164	17.0	35	Dppp	356	1047	0	0		0	0	0	0	0
196	1	148	260	-1	217	294	5.0	26	ABplappppp	82	0	0	0		0	0	0	0	0
197	1	293	145	-1	370	353	18.1	33	MSapppp	-6	0	0	0		0	0	0	0	0
198	1	139	82	-1	436	420	10.7	29	ABplpaaapp	184	0	0	0		0	0	0	0	0
199	1	93	138	-1	354	208	21.1	31	Epraa	314	64	0	0		0	0	0	0	0
200	1	47	146	-1	330	280	14.4	32	Ealpp	325	37	0	0		0	0	0	0	0
201	1	26	283	-1	343	277	3.6	29	ABplpapppa	268	-93	0	0		0	0	0	0	0
202	1	328	135	-1	474	189	22.4	28	ABarpappaa	240	-529	0	0		0	0	0	0	0
203	1	92	127	-1	601	241	13.9	27	ABalaaappr	-164	0	0	0		0	0	0	0	0
204	1	292	57	-1	538	286	22.3	26	ABarpaaaaa	258	47	0	0		0	0	0	0	0
205	1	30	198	-1	562	169	17.8	33	ABalaapppp	293	-906	0	0		0	0	0	0	0
206	1	294	14	-1	588	293	19.8	29	ABalappapp	287	45	0	0		0	0	0	0	0
207	1	56	207	-1	456	149	16.1	29	ABprpaappa	297	502	0	0		0	0	0	0	0
208	1	88	200	-1	579	231	22.8	34	ABpraapaaa	337	-664	0	0		0	0	0	0	0
209	1	179	47	-1	556	248	16.6	31	MSpaaaaa	254	10	0	0		0	0	0	0	0
210	1	71	53	-1	285	150	22.4	36	ABarppppa	358	546	0	0		0	0	0	0	0
211	1	204	11	-1	447	114	8.5	33	ABprpaaaap	286	267	0	0		0	0	0	0	0
212	1	221	297	-1	283	402	12.9	28	ABplappaaa	255	-167	0	0		0	0	0	0	0
213	1	232	61	-1	475	288	8.1	29	ABalpapppa	486	0	0	0		0	0	0	0	0
214	1	170	27	-1	291	273	6.2	27	ABplpppppa	236	410	0	0		0	0	0	0	0
215	1	44	149	-1	520	351	12.9	26	MSapaaap	261	1099	0	0		0	0	0	0	0
216	1	271	309	-1	428	156	22.1	29	ABarpapppa	258	-45	0	0		0	0	0	0	0
217	1	91	197	-1	609	301	15.4	27	ABalappaap	-59	0	0	0		0	0	0	0	0
218	1	250	158	-1	449	155	7.6	27	ABarappppp	246	462	0	0		0	0	0	0	0
219	1	28	97	-1	387	371	10.5	30	MSappap	280	-639	0	0		0	0	0	0	0
220	1	31	171	-1	568	358	14.2	28	ABalapapap	246	638	0	0		0	0	0	0	0
221	1	36	215	-1	285	326	16.8	33	Dapp	305	-124	0	0		0	0	0	0	0
222	1	219	117	-1	442	164	3.7	29	ABarappapa	193	0	0	0		0	0	0	0	0
223	1	220	196	-1	552	338	12.4	26	MSapaaaa	203	353	0	0		0	0	0	0	0
224	1	79	15	-1	409	126	10.4	30	ABprppaaaa	258	-1127	0	0		0	0	0	0	0
225	1	58	314	-1	252	392	14.7	28	ABplappapa	168	0	0	0		0	0	0	0	0
226	1	23	316	-1	545	179	22.4	33	ABpraapaap	328	-845	0	0		0	0	0	0	0
227	1	184	134	-1	496	279	12.1	28	ABaraapaap	278	0	0	0		0	0	0	0	0
228	1	249	151	-1	595	226	10.0	24	ABalaapaaa	204	1156	0	0		0	0	0	0	0
229	1	273	174	-1	379	106	14.6	28	ABpraapppp	284	-485	0	0		0	0	0	0	0
230	1	226	2	-1	513	417	9.9	29	ABalppaapp	296	-379	0	0		0	0	0	0	0
231	1	97	244	-1	396	133	19.3	31	ABprapaaap	290	529	0	0		0	0	0	0	0
232	1	190	86	-1	554	410	12.6	30	ABalpppaaa	88	0	0	0		0	0	0	0	0
233	1	252	154	-1	278	159	7.2	28	ABprpppaap	-146	0	0	0		0	0	0	0	0
234	1	300	258	-1	170	214	10.0	35	Cpppa	340	1061	0	0		0	0	0	0	0
235	1	202	113	-1	338	373	12.9	31	Daap	297	201	0	0		0	0	0	0	0
236	1	61	22	-1	406	284	9.9	26	MSaapapa	231	-169	0	0		0	0	0	0	0
237	1	343	219	-1	396	218	6.7	28	ABarapapppp	288	254	0	0		0	0	0	0	0
238	1	305	224	-1	332	350	4.0	26	ABplppaapp	625	0	0	0		0	0	0	0	0
239	1	185	49	-1	544	252	4.8	28	ABaraaappa	275	-15	0	0		0	0	0	0	0
240	1	201	220	-1	406	166	14.0	28	Dpaa	276	114	0	0		0	0	0	0	0
241	1	118	152	-1	228	151	17.7	34	ABarppppp	345	85	0	0		0	0	0	0	0
242	1	311	310	-1	264	323	13.5	30	Cappaa	275	-210	0	0		0	0	0	0	0
243	1	107	170	-1	506	411	21.6	32	ABplaapaap	402	0	0	0		0	0	0	0	0
244	1	274	74	-1	513	318	5.5	28	ABalpaaaap	279	3	0	0		0	0	0	0	0
245	1	224	7	-1	495	167	10.1	29	ABprpaaaaa	291	-684	0	0		0	0	0	0	0
246	1	242	319	-1	373	182	19.4	29	MSpppppp	212	216	0	0		0	0	0	0	0
247	1	182	242	-1	379	346	5.0	27	ABplpapapa	281	0	0	0		0	0	0	0	0
248	1	133	54	-1	559	296	10.5	29	ABalpaapaa	223	-430	0	0		0	0	0	0	0
249	1	157	4	-1	457	139	21.2	31	ABpraappap	292	-716	0	0		0	0	0	0	0
250	1	277	247	-1	269	238	6.5	28	ABprpppppa	212	0	0	0		0	0	0	0	0
251	1	296	315	-1	392	183	23.0	30	ABarpapppp	234	-558	0	0		0	0	0	0	0
252	1	55	347	-1	155	268	12.1	30	Cpapaa	277	-167	0	0		0	0	0	0	0
253	1	14	94	-1	413	420	7.4	29	ABplpaaaap	-35	0	0	0		0	0	0	0	0
254	1	151	129	-1	429	369	11.0	27	MSapaapp	367	0	0	0		0	0	0	0	0
255	1	164	245	-1	306	107	11.9	29	ABprappaap	249	1458	0	0		0	0	0	0	0
256	1	146	101	-1	532	309	18.4	27	MSaaaaapp	221	-195	0	0		0	0	0	0	0
257	1	298	249	-1	461	352	6.0	29	ABalpapapa	235	241	0	0		0	0	0	0	0
258	1	124	130	-1	430	359	3.2	29	ABalppapap	292	475	0	0		0	0	0	0	0
259	1	159	123	-1	312	243	23.1	41	Cpaaa	414	-112	0	0		0	0	0	0	0
260	1	257	265	-1	347	99	16.8	29	ABprapaapp	240	384	0	0		0	0	0	0	0
261	1	256	31	-1	418	425	18.6	31	ABalppppppp	-129	0	0	0		0	0	0	0	0
262	1	96	251	-1	372	106	19.4	29	ABprapaapa	261	-11	0	0		0	0	0	0	0
263	1	181	88	-1	588	340	11.1	28	ABalaaapar	268	538	0	0		0	0	0	0	0
264	1	176	32	-1	231	384	17.6	29	ABplapapaa	285	-1027	0	0		0	0	0	0	0
265	1	214	334	-1	209	301	10.1	25	Capppa	231	1391	0	0		0	0	0	0	0
266	1	166	278	-1	535	136	15.2	26	ABpraaapap	264	-236	0	0		0	0	0	0	0
267	1	254	287	-1	405	192	12.3	26	MSpppaap	36	0	0	0		0	0	0	0	0
268	1	193	45	-1	584	254	19.2	29	ABalapppaa	184	0	0	0		0	0	0	0	0
269	1	89	3	-1	356	182	14.1	30	Dpap	257	0	0	0		0	0	0	0	0
270	1	196	325	-1	564	195	16.5	32	ABalaapppa	300	-879	0	0		0	0	0	0	0
271	1	9	182	-1	489	281	5.4	28	ABarapaaap	279	-287	0	0		0	0	0	0	0
272	1	325	192	-1	207	205	18.4	32	Cppaa	317	448	0	0		0	0	0	0	0
273	1	289	19	-1	513	159	11.8	28	ABpraaaapa	264	-104	0	0		0	0	0	0	0
274	1	341	348	-1	492	309	3.7	28	ABalpapaaa	259	1065	0	0		0	0	0	0	0
275	1	332	99	-1	364	149	14.5	29	Dppa	298	-84	0	0		0	0	0	0	0
276	1	11	228	-1	437	168	11.1	27	MSppaapp	230	0	0	0		0	0	0	0	0
277	1	297	103	-1	539	245	24.1	30	ABarpapaaa	259	866	0	0		0	0	0	0	0
278	1	197	323	-1	369	182	10.3	27	MSpppapp	209	511	0	0		0	0	0	0	0
279	1	262	157	-1	278	118	18.4	30	ABprappapa	285	178	0	0		0	0	0	0	0
280	1	218	60	-1	461	225	14.7	32	MSpaapap	321	637	0	0		0	0	0	0	0
281	1	20	317	-1	377	129	8.8	28	ABprppapaa	273	-490	0	0		0	0	0	0	0
282	1	175	141	-1	207	347	17.8	34	ABarppapp	-74	0	0	0		0	0	0	0	0
283	1	233	191	-1	349	194	4.5	28	ABprpapapp	237	1080	0	0		0	0	0	0	0
284	1	105	124	-1	232	257	11.3	31	Eplpp	308	1658	0	0		0	0	0	0	0
285	1	29	233	-1	300	232	5.2	28	ABprpapppp	3	0	0	0		0	0	0	0	0
286	1	346	183	-1	253	127	16.5	29	ABprapapaa	278	-427	0	0		0	0	0	0	0
287	1	258	106	-1	247	274	7.6	27	Capppp	298	0	0	0		0	0	0	0	0
288	1	178	1	-1	386	342	9.5	29	MSappaa	282	-598	0	0		0	0	0	0	0
289	1	189	262	-1	551	381	12.3	27	ABalppaaap	45	0	0	0		0	0	0	0	0
290	1	243	167	-1	317	400	8.5	28	ABplppapap	250	185	0	0		0	0	0	0	0
291	1	1	77	-1	459	319	15.6	32	MSaaapap	319	195	0	0		0	0	0	0	0
292	1	69	102	-1	464	414	10.5	28	ABplpaaapa	232	1445	0	0		0	0	0	0	0
293	1	310	122	-1	602	244	17.1	28	ABalappapa	236	1435	0	0		0	0	0	0	0
294	1	286	296	-1	322	131	7.7	30	ABprppappa	245	71	0	0		0	0	0	0	0
295	1	317	189	-1	472	329	22.9	29	ABplaaaapa	259	74	0	0		0	0	0	0	0
296	1	65	266	-1	533	217	5.8	27	ABaraaappp	254	-322	0	0		0	0	0	0	0
297	1	329	6	-1	387	385	22.7	31	ABplaaappp	314	-418	0	0		0	0	0	0	0
298	1	279	282	-1	230	232	4.6	27	Cppppp	219	1075	0	0		0	0	0	0	0
299	1	62	218	-1	401	166	7.3	28	ABprpapaap	180	0	0	0		0	0	0	0	0
300	1	211	263	-1	574	171	12.7	29	ABalaapapp	229	396	0	0		0	0	0	0	0
301	1	309	66	-1	515	227	22.4	29	ABarpapaap	279	-366	0	0		0	0	0	0	0
302	1	333	43	-1	436	195	9.4	25	MSpppaaa	289	0	0	0		0	0	0	0	0
303	1	227	230	-1	269	368	7.4	28	ABplppappp	277	1210	0	0		0	0	0	0	0
304	1	334	110	-1	208	215	6.4	28	Cppppa	273	-552	0	0		0	0	0	0	0
305	1	21	42	-1	549	263	13.9	28	ABaraappaa	91	0	0	0		0	0	0	0	0
306	1	167	13	-1	511	116	13.8	29	ABprpaapaa	236	-618	0	0		0	0	0	0	0
307	1	231	115	-1	315	320	4.3	27	ABplppppaa	211	-163	0	0		0	0	0	0	0
308	0	351	-1	-1	517	395	11.1	23		115	0	0	0		0	0	0	0	0
309	1	150	248	-1	530	300	9.0	26	ABalpaapapa	197	0	0	0		0	0	0	0	0
310	1	247	125	-1	467	410	20.4	32	ABplaapapp	125	0	0	0		0	0	0	0	0
311	1	348	203	-1	407	164	10.3	25	MSpppapa	197	845	0	0		0	0	0	0	0
312	1	337	41	-1	441	112	11.3	32	ABprpaaapp	321	950	0	0		0	0	0	0	0
313	1	78	96	-1	174	277	7.6	28	Cpappd	94	0	0	0		0	0	0	0	0
314	1	82	121	-1	525	140	10.3	29	ABpraaaaap	256	130	0	0		0	0	0	0	0
315	1	12	252	-1	317	199	4.0	29	ABprppppaa	229	-495	0	0		0	0	0	0	0
316	1	200	272	-1	258	367	21.7	34	ABarppapa	91	0	0	0		0	0	0	0	0
317	1	342	78	-1	418	118	16.6	29	ABpraapppa	292	870	0	0		0	0	0	0	0
318	1	187	345	-1	281	331	5.1	28	ABplppppap	123	0	0	0		0	0	0	0	0
319	1	156	190	-1	442	401	6.1	29	ABalppappp	245	1253	0	0		0	0	0	0	0
320	1	319	222	-1	537	295	12.7	30	ABaraapaaa	299	26	0	0		0	0	0	0	0
321	1	160	76	-1	188	307	19.9	35	Caapa	481	0	0	0		0	0	0	0	0
322	1	125	279	-1	311	275	3.7	28	ABplpapppp	356	0	0	0		0	0	0	0	0
323	1	280	311	-1	419	382	22.7	29	ABplaaappa	252	-874	0	0		0	0	0	0	0
324	1	143	304	-1	553	293	6.6	26	ABaraaaaaa	267	64	0	0		0	0	0	0	0
325	1	188	79	-1	298	207	17.0	32	Eprap	323	888	0	0		0	0	0	0	0
326	1	35	48	-1	219	299	23.3	36	Caaap	330	891	0	0		0	0	0	0	0
327	1	217	291	-1	178	320	9.2	27	ABplapappp	271	167	0	0		0	0	0	0	0
328	1	313	111	-1	442	227	22.8	30	ABarpapapp	251	146	0	0		0	0	0	0	0
329	1	130	85	-1	347	306	23.0	31	ABarpaappp	310	-161	0	0		0	0	0	0	0
330	1	349	277	-1	299	138	5.3	31	ABprpppaaa	270	-31	0	0		0	0	0	0	0
331	1	255	63	-1	533	208	21.5	27	ABalappppp	248	440	0	0		0	0	0	0	0
332	1	16	312	-1	240	213	11.4	29	Eprpp	298	-279	0	0		0	0	0	0	0
333	1	312	231	-1	229	306	13.4	28	Cappap	266	19	0	0		0	0	0	0	0
334	1	206	275	-1	471	374	3.4	28	ABalppapaa	253	705	0	0		0	0	0	0	0
335	0	347	-1	-1	466	250	22.8	27		228	1393	0	0		0	0	0	0	0
336	1	284	268	-1	479	322	11.7	25	ABalpaapapp	69	0	0	0		0	0	0	0	0
337	1	152	87	-1	366	151	6.7	26	ABprppaapa	235	138	0	0		0	0	0	0	0
338	1	338	153	-1	419	295	22.7	31	ABarpaapap	301	578	0	0		0	0	0	0	0
339	1	180	284	-1	297	362	4.4	27	ABplpppaaa	260	700	0	0		0	0	0	0	0
340	1	229	75	-1	331	233	14.6	31	Earpp	293	82	0	0		0	0	0	0	0
341	1	321	35	-1	352	400	18.9	23	ABplapaaap	-76	0	0	0		0	0	0	0	0
342	1	267	210	-1	443	203	3.5	27	ABarappaap	312	0	0	0		0	0	0	0	0
343	1	207	52	-1	534	333	7.1	28	ABalpaaaaa	63	0	0	0		0	0	0	0	0
344	1	142	173	-1	473	185	13.2	26	MSppapap	414	0	0	0		0	0	0	0	0
345	1	350	237	-1	485	389	12.5	30	ABplpaapaa	51	0	0	0		0	0	0	0	0
346	1	327	326	-1	491	211	3.7	28	ABarappaaa	-17	0	0	0		0	0	0	0	0
347	0	191	-1	-1	566	191	14.3	24		410	0	0	0		0	0	0	0	0
348	0	240	-1	-1	359	435	13.6	23		394	0	0	0		0	0	0	0	0
349	1	48	84	-1	518	235	11.8	31	ABaraaapap	103	0	0	0		0	0	0	0	0
350	0	326	-1	-1	445	311	5.0	21		277	0	0	0		0	0	0	0	0
351	1	345	71	-1	562	220	7.5	26	ABalaapaap	-38	0	0	0		0	0	0	0	0
352	0	275	-1	-1	401	283	3.0	22		327	0	0	0		0	0	0	0	0
353	0	90	-1	-1	408	106	14.9	19		34	0	0	0		0	0	0	0	0
354	1	85	353	-1	400	148	20.4	26	ABprapaaaa	33	0	0	0		0	0	0	0	0
