# Supplementary material for: The AP-2 Transcription Factor APTF-2 Is Required for Neuroblast and Epidermal Morphogenesis in Caenorhabditis elegans Embryogenesis
Source: PLoS Genet. 2016 May 13;12(5):e1006048. doi: 10.1371/journal.pgen.1006048 (PMC4866721; doi:10.1371/journal.pgen.1006048)
Supplement: S3 Text — (ZIP) [file pgen.1006048.s031.zip › nuclei/t164-nuclei]

1	1	288	72	-1	389	337	9.4	30	MSappaa	283	1016	0	0		0	0	0	0	0
2	1	230	60	-1	512	418	9.3	30	ABalppaapp	71	0	0	0		0	0	0	0	0
3	1	269	147	-1	361	182	14.3	29	Dpap	298	-664	0	0		0	0	0	0	0
4	1	249	312	-1	457	140	20.7	31	ABpraappap	294	256	0	0		0	0	0	0	0
5	1	114	126	-1	593	318	8.8	29	ABalaaaarl	72	0	0	0		0	0	0	0	0
6	1	297	341	-1	384	389	22.3	32	ABplaaappp	290	1101	0	0		0	0	0	0	0
7	1	245	57	-1	495	167	10.1	30	ABprpaaaaa	275	239	0	0		0	0	0	0	0
8	1	45	273	-1	410	241	11.7	32	MSpapaap	179	0	0	0		0	0	0	0	0
9	1	139	214	-1	519	380	22.8	30	ABplaapaaa	-38	0	0	0		0	0	0	0	0
10	1	60	42	-1	388	242	8.1	26	MSpapapa	256	127	0	0		0	0	0	0	0
11	1	211	187	-1	449	114	8.8	33	ABprpaaaap	301	898	0	0		0	0	0	0	0
12	1	17	215	-1	239	210	22.4	34	Cpaapa	332	-2	0	0		0	0	0	0	0
13	1	306	78	-1	510	119	13.3	28	ABprpaapaa	231	-932	0	0		0	0	0	0	0
14	1	206	262	-1	583	297	20.2	30	ABalappapp	298	1006	0	0		0	0	0	0	0
15	1	224	103	-1	408	120	10.6	29	ABprppaaaa	259	-157	0	0		0	0	0	0	0
16	1	63	4	-1	572	202	9.7	27	ABalaappa	173	0	0	0		0	0	0	0	0
17	1	177	171	-1	439	287	6.6	25	ABalpappppa	385	0	0	0		0	0	0	0	0
18	1	168	145	-1	548	156	13.4	30	ABpraaapaa	251	-463	0	0		0	0	0	0	0
19	1	273	67	-1	515	160	11.9	28	ABpraaaapa	266	196	0	0		0	0	0	0	0
20	1	40	150	-1	333	340	8.0	34	MSaappp	212	0	0	0		0	0	0	0	0
21	1	173	17	-1	269	287	22.4	35	Caaaa	350	878	0	0		0	0	0	0	0
22	1	236	184	-1	407	282	9.8	27	MSaapapa	134	0	0	0		0	0	0	0	0
23	1	10	144	-1	518	250	14.6	29	ABaraappap	285	328	0	0		0	0	0	0	0
24	1	170	346	-1	560	256	7.7	29	ABaraaaaap	-101	0	0	0		0	0	0	0	0
25	1	48	320	-1	381	141	23.3	34	ABarpppaa	334	773	0	0		0	0	0	0	0
26	1	76	135	-1	593	285	8.8	27	ABalaaaala	243	-222	0	0		0	0	0	0	0
27	1	214	309	-1	286	268	5.9	28	ABplpppppa	280	31	0	0		0	0	0	0	0
28	1	29	195	-1	354	214	5.9	30	ABprpapppa	-145	0	0	0		0	0	0	0	0
29	1	103	207	-1	515	164	15.1	28	ABpraaappa	-218	0	0	0		0	0	0	0	0
30	1	190	311	-1	497	343	21.8	29	ABplaaaaap	280	96	0	0		0	0	0	0	0
31	1	261	19	-1	419	423	19.3	29	ABalppppppp	144	0	0	0		0	0	0	0	0
32	1	264	210	-1	232	384	17.5	29	ABplapapaa	296	-423	0	0		0	0	0	0	0
33	1	169	110	-1	486	150	18.1	31	ABpraaappp	-161	0	0	0		0	0	0	0	0
34	1	138	264	-1	299	417	16.2	28	ABplapaapp	264	428	0	0		0	0	0	0	0
35	1	341	295	-1	352	395	18.9	26	ABplapaaap	248	309	0	0		0	0	0	0	0
36	1	145	317	-1	289	299	8.6	28	Capaap	270	179	0	0		0	0	0	0	0
37	1	87	26	-1	534	378	7.5	28	ABalpaappp	269	319	0	0		0	0	0	0	0
38	1	121	285	-1	519	196	14.6	26	MSppapaa	205	-31	0	0		0	0	0	0	0
39	1	106	221	-1	490	388	9.8	29	ABplpaaaaa	299	-143	0	0		0	0	0	0	0
40	1	1	84	-1	254	251	14.4	32	Eplpa	325	761	0	0		0	0	0	0	0
41	1	312	251	-1	441	107	11.4	33	ABprpaaapp	305	462	0	0		0	0	0	0	0
42	1	305	80	-1	549	264	13.7	28	ABaraappaa	409	0	0	0		0	0	0	0	0
43	1	302	63	-1	434	191	9.2	25	MSpppaaa	246	-25	0	0		0	0	0	0	0
44	1	77	323	-1	167	236	18.4	31	Cpapap	300	-1125	0	0		0	0	0	0	0
45	1	268	174	-1	581	260	19.4	29	ABalapppaa	254	-111	0	0		0	0	0	0	0
46	1	14	50	-1	284	123	8.8	28	ABprppappp	259	147	0	0		0	0	0	0	0
47	1	209	275	-1	549	249	16.5	30	MSpaaaaa	9	0	0	0		0	0	0	0	0
48	1	326	222	-1	217	301	23.4	37	Caaap	370	-47	0	0		0	0	0	0	0
49	1	239	256	-1	546	251	4.7	28	ABaraaappa	162	0	0	0		0	0	0	0	0
50	1	22	24	-1	519	259	5.6	27	ABarapaaaa	143	0	0	0		0	0	0	0	0
51	1	73	299	-1	465	183	10.8	24	MSppaapa	229	-206	0	0		0	0	0	0	0
52	1	343	318	-1	536	332	7.3	29	ABalpaaaaa	241	58	0	0		0	0	0	0	0
53	1	210	198	-1	285	150	22.6	38	ABarppppa	378	-170	0	0		0	0	0	0	0
54	1	248	255	-1	559	298	10.5	29	ABalpaapaa	266	201	0	0		0	0	0	0	0
55	1	69	35	-1	402	219	3.6	32	ABprpappaa	313	95	0	0		0	0	0	0	0
56	1	143	94	-1	254	316	10.2	32	Capap	293	309	0	0		0	0	0	0	0
57	1	204	234	-1	535	287	22.4	26	ABarpaaaaa	236	60	0	0		0	0	0	0	0
58	1	75	54	-1	320	223	7.5	32	MSpappa	328	204	0	0		0	0	0	0	0
59	1	195	34	-1	330	164	16.8	34	Dppp	343	1084	0	0		0	0	0	0	0
60	1	280	232	-1	461	224	14.8	34	MSpaapap	343	-141	0	0		0	0	0	0	0
61	1	213	37	-1	471	286	7.9	29	ABalpapppa	159	0	0	0		0	0	0	0	0
62	1	91	180	-1	463	349	9.6	23	MSapaapa	219	-43	0	0		0	0	0	0	0
63	1	331	97	-1	539	212	22.0	26	ABalappppp	222	466	0	0		0	0	0	0	0
64	1	9	152	-1	474	397	15.1	31	ABalpppppa	150	0	0	0		0	0	0	0	0
65	1	142	77	-1	185	187	14.7	32	Cppap	301	778	0	0		0	0	0	0	0
66	1	301	56	-1	512	231	22.0	30	ABarpapaap	268	208	0	0		0	0	0	0	0
67	1	135	124	-1	493	308	14.9	33	ABaraapapa	-144	0	0	0		0	0	0	0	0
68	1	32	254	-1	305	379	5.7	29	ABplppappa	265	16	0	0		0	0	0	0	0
69	0	11	-1	-1	199	208	9.1	23		194	-713	0	0		0	0	0	0	0
70	1	83	297	-1	494	350	4.0	29	ABalpapaap	250	253	0	0		0	0	0	0	0
71	1	351	351	-1	566	215	7.2	26	ABalaapaap	-47	0	0	0		0	0	0	0	0
72	1	94	113	118	316	179	10.2	33	MSpappp	199	0	0	0		0	0	0	0	0
73	1	57	20	-1	342	130	10.0	28	ABprppapap	247	-191	0	0		0	0	0	0	0
74	1	244	95	-1	514	318	5.6	28	ABalpaaaap	264	1038	0	0		0	0	0	0	0
75	1	340	140	-1	336	235	14.6	31	Earpp	312	1054	0	0		0	0	0	0	0
76	1	321	332	-1	189	307	19.6	34	Caapa	156	0	0	0		0	0	0	0	0
77	1	291	326	-1	459	318	15.6	32	MSaaapap	320	132	0	0		0	0	0	0	0
78	1	317	190	-1	419	115	16.5	29	ABpraapppa	7	0	0	0		0	0	0	0	0
79	1	325	45	-1	298	211	16.8	32	Eprap	317	-769	0	0		0	0	0	0	0
80	1	12	11	-1	462	364	11.9	26	MSapapap	234	1334	0	0		0	0	0	0	0
81	1	150	268	-1	432	343	22.5	29	ABplaaaapp	294	-138	0	0		0	0	0	0	0
82	1	198	340	-1	436	419	10.6	30	ABplpaaapp	257	817	0	0		0	0	0	0	0
83	1	21	82	-1	375	289	10.0	30	MSaapapp	277	-787	0	0		0	0	0	0	0
84	1	349	248	-1	519	233	11.5	32	ABaraaapap	-18	0	0	0		0	0	0	0	0
85	1	329	235	-1	348	306	23.3	31	ABarpaappp	307	137	0	0		0	0	0	0	0
86	1	232	44	-1	556	410	12.9	29	ABalpppaaa	86	0	0	0		0	0	0	0	0
87	1	337	15	-1	366	151	7.0	27	ABprppaapa	237	769	0	0		0	0	0	0	0
88	1	263	290	-1	591	337	11.4	30	ABalaaapar	262	255	0	0		0	0	0	0	0
89	1	74	33	-1	432	306	10.0	30	MSaapaaa	118	0	0	0		0	0	0	0	0
90	1	126	202	-1	438	227	5.9	26	ABarapapppa	245	-154	0	0		0	0	0	0	0
91	1	15	62	-1	470	109	15.5	30	ABprpaapap	157	0	0	0		0	0	0	0	0
92	1	175	46	-1	432	324	6.4	28	ABalpappap	258	615	0	0		0	0	0	0	0
93	1	180	245	-1	408	319	17.4	30	Ealaa	299	192	0	0		0	0	0	0	0
94	1	253	164	-1	414	422	6.8	29	ABplpaaaap	290	-631	0	0		0	0	0	0	0
95	1	62	90	-1	449	306	12.5	33	ABaraapapp	272	-190	0	0		0	0	0	0	0
96	1	313	308	-1	176	275	7.6	28	Cpappd	257	90	0	0		0	0	0	0	0
97	1	219	13	-1	386	372	10.4	30	MSappap	270	-288	0	0		0	0	0	0	0
98	1	136	345	-1	588	322	14.1	26	ABalapaaaa	237	-252	0	0		0	0	0	0	0
99	1	275	274	-1	363	147	14.7	29	Dppa	300	-376	0	0		0	0	0	0	0
100	1	107	49	-1	216	180	10.0	28	ABprapappp	249	328	0	0		0	0	0	0	0
101	1	256	143	-1	530	309	18.3	28	MSaaaaapp	228	433	0	0		0	0	0	0	0
102	1	292	85	-1	462	414	10.4	28	ABplpaaapa	183	0	0	0		0	0	0	0	0
103	1	277	117	-1	537	245	24.2	30	ABarpapaaa	249	240	0	0		0	0	0	0	0
104	1	100	31	-1	429	448	15.7	25	ABplaappaa	219	-740	0	0		0	0	0	0	0
105	1	30	272	-1	509	402	17.4	29	ABalppppap	83	0	0	0		0	0	0	0	0
106	1	287	305	-1	246	270	7.7	28	Capppp	275	234	0	0		0	0	0	0	0
107	1	155	39	-1	500	288	19.3	30	MSaaaapa	25	0	0	0		0	0	0	0	0
108	1	58	307	-1	416	383	15.3	32	MSapppa	331	0	0	0		0	0	0	0	0
109	1	165	75	-1	360	300	17.6	31	Ealap	302	631	0	0		0	0	0	0	0
110	1	304	287	-1	207	211	6.3	27	Cppppa	272	-145	0	0		0	0	0	0	0
111	1	328	316	-1	440	227	22.7	30	ABarpapapp	294	115	0	0		0	0	0	0	0
112	0	191	-1	-1	605	343	14.9	24		209	299	0	0		0	0	0	0	0
113	1	235	160	-1	337	374	12.7	31	Daap	177	0	0	0		0	0	0	0	0
114	1	3	25	-1	218	370	13.8	28	ABplapapap	261	-195	0	0		0	0	0	0	0
115	1	307	170	-1	316	315	4.4	26	ABplppppaa	242	194	0	0		0	0	0	0	0
116	1	158	280	-1	392	442	15.4	29	ABplaappap	-267	0	0	0		0	0	0	0	0
117	1	222	192	-1	438	162	3.7	29	ABarappapa	269	419	0	0		0	0	0	0	0
118	1	104	263	-1	492	441	15.4	30	ABalpppapp	289	-225	0	0		0	0	0	0	0
119	1	72	93	-1	585	278	14.2	30	MSaaaaaa	138	0	0	0		0	0	0	0	0
120	1	129	230	-1	463	217	7.7	30	ABarapappa	463	0	0	0		0	0	0	0	0
121	1	314	281	-1	523	142	10.0	28	ABpraaaaap	277	-169	0	0		0	0	0	0	0
122	1	293	134	-1	597	246	17.3	29	ABalappapa	240	-140	0	0		0	0	0	0	0
123	1	259	331	-1	312	247	23.0	40	Cpaaa	405	-97	0	0		0	0	0	0	0
124	1	284	107	-1	238	255	11.3	31	Eplpp	309	122	0	0		0	0	0	0	0
125	1	310	216	-1	466	412	20.2	34	ABplaapapp	319	108	0	0		0	0	0	0	0
126	1	157	32	-1	377	238	13.5	31	Earpa	311	-477	0	0		0	0	0	0	0
127	1	203	141	-1	601	242	13.8	27	ABalaaappr	149	0	0	0		0	0	0	0	0
128	1	113	2	-1	549	406	16.3	29	ABalpppaap	271	-531	0	0		0	0	0	0	0
129	1	254	229	-1	428	367	11.3	28	MSapaapp	272	489	0	0		0	0	0	0	0
130	1	258	18	-1	429	361	3.3	28	ABalppapap	287	-999	0	0		0	0	0	0	0
131	1	112	48	-1	405	260	16.7	30	Earaa	265	421	0	0		0	0	0	0	0
132	1	178	200	-1	509	419	13.2	28	ABalpppapa	307	0	0	0		0	0	0	0	0
133	1	189	100	-1	448	126	13.1	29	ABprpaappp	272	1194	0	0		0	0	0	0	0
134	1	227	265	-1	498	282	12.2	29	ABaraapaap	207	0	0	0		0	0	0	0	0
135	1	202	69	-1	477	191	22.5	29	ABarpappaa	270	-771	0	0		0	0	0	0	0
136	1	159	61	-1	431	287	15.4	30	MSaaapp	218	-549	0	0		0	0	0	0	0
137	1	67	279	-1	525	382	14.5	28	ABalppppaa	139	0	0	0		0	0	0	0	0
138	1	199	321	-1	352	210	21.2	32	Epraa	325	125	0	0		0	0	0	0	0
139	1	71	241	-1	325	411	18.9	26	ABplapaapa	-38	0	0	0		0	0	0	0	0
140	1	6	334	-1	350	314	4.2	27	ABplpapapp	263	124	0	0		0	0	0	0	0
141	1	282	303	-1	206	347	17.5	33	ABarppapp	79	0	0	0		0	0	0	0	0
142	1	55	99	-1	476	316	6.7	27	ABalpappaa	236	752	0	0		0	0	0	0	0
143	1	153	246	-1	199	245	21.5	32	Cpaapp	314	447	0	0		0	0	0	0	0
144	1	54	344	-1	512	303	22.7	26	ABarpaaaap	228	559	0	0		0	0	0	0	0
145	1	197	166	-1	372	355	18.3	32	MSapppp	267	3	0	0		0	0	0	0	0
146	1	200	193	-1	329	281	14.2	32	Ealpp	324	779	0	0		0	0	0	0	0
147	1	123	8	-1	404	369	6.1	27	ABplpapaaa	122	0	0	0		0	0	0	0	0
148	1	38	194	-1	499	235	5.7	27	ABarapapaa	-506	0	0	0		0	0	0	0	0
149	1	215	22	-1	521	352	13.0	27	MSapaaap	246	434	0	0		0	0	0	0	0
150	1	99	157	-1	590	249	8.3	27	ABalaaaalp	-81	0	0	0		0	0	0	0	0
151	1	228	21	-1	596	224	9.8	24	ABalaapaaa	-92	0	0	0		0	0	0	0	0
152	1	241	208	-1	229	151	17.9	34	ABarppppp	341	-764	0	0		0	0	0	0	0
153	1	338	266	-1	420	290	22.6	31	ABarpaapap	317	30	0	0		0	0	0	0	0
154	1	233	167	-1	278	155	7.4	29	ABprpppaap	283	494	0	0		0	0	0	0	0
155	1	188	155	-1	521	341	9.9	27	ABalpaaapa	267	295	0	0		0	0	0	0	0
156	1	37	146	-1	506	207	17.6	27	MSppappa	219	920	0	0		0	0	0	0	0
157	1	279	226	-1	282	121	18.5	31	ABprappapa	281	-129	0	0		0	0	0	0	0
158	1	218	186	-1	449	153	7.4	27	ABarappppp	409	0	0	0		0	0	0	0	0
159	1	26	168	-1	298	171	4.5	29	ABprppppap	250	-201	0	0		0	0	0	0	0
160	1	108	16	-1	457	321	18.5	31	MSaaaapp	-72	0	0	0		0	0	0	0	0
161	1	117	121	-1	431	242	9.1	29	MSpapaaa	286	794	0	0		0	0	0	0	0
162	1	164	278	-1	224	375	10.4	27	ABplappapp	274	473	0	0		0	0	0	0	0
163	1	27	142	-1	344	157	5.2	26	ABprppaapp	241	-115	0	0		0	0	0	0	0
164	1	85	329	-1	422	418	15.2	28	ABplpaappa	272	-316	0	0		0	0	0	0	0
165	1	95	133	-1	318	266	18.5	33	Eplaa	335	-25	0	0		0	0	0	0	0
166	1	166	119	-1	478	114	19.2	27	ABpraappaa	-3	0	0	0		0	0	0	0	0
167	1	290	175	-1	316	397	8.1	27	ABplppapap	259	-147	0	0		0	0	0	0	0
168	1	59	158	-1	438	375	6.6	28	ABalpapapp	241	18	0	0		0	0	0	0	0
169	1	182	237	-1	528	157	18.4	30	ABpraapapa	255	-791	0	0		0	0	0	0	0
170	1	243	173	-1	503	412	21.4	31	ABplaapaap	287	1388	0	0		0	0	0	0	0
171	1	220	181	-1	568	361	14.6	29	ABalapapap	261	14	0	0		0	0	0	0	0
172	1	152	88	-1	588	214	14.6	28	ABalaaappl	265	-561	0	0		0	0	0	0	0
173	1	344	253	-1	473	184	13.2	27	MSppapap	250	863	0	0		0	0	0	0	0
174	1	229	243	-1	381	105	15.1	28	ABpraapppp	139	0	0	0		0	0	0	0	0
175	1	18	211	-1	469	274	19.5	29	MSpaaapa	277	-173	0	0		0	0	0	0	0
176	1	174	228	-1	437	406	21.7	29	ABplaaapap	311	0	0	0		0	0	0	0	0
177	1	110	283	-1	610	268	15.1	24	ABalappaaa	216	1340	0	0		0	0	0	0	0
178	1	68	304	-1	484	175	4.3	29	ABarapppap	279	179	0	0		0	0	0	0	0
179	1	98	151	-1	498	361	16.7	27	MSapapaa	205	-305	0	0		0	0	0	0	0
180	1	134	10	-1	384	388	6.9	27	ABplpapaap	230	536	0	0		0	0	0	0	0
181	1	81	40	-1	378	186	5.6	27	ABprpapapa	246	817	0	0		0	0	0	0	0
182	1	271	83	-1	488	278	5.4	28	ABarapaaap	265	235	0	0		0	0	0	0	0
183	1	286	286	-1	256	129	16.6	30	ABprapapaa	211	0	0	0		0	0	0	0	0
184	1	4	148	-1	485	236	8.6	31	ABarapaapp	259	738	0	0		0	0	0	0	0
185	1	148	86	-1	238	154	8.4	26	ABprapppap	228	791	0	0		0	0	0	0	0
186	1	119	70	-1	232	347	10.3	26	ABplapppaa	215	1045	0	0		0	0	0	0	0
187	1	41	338	-1	533	311	15.1	26	ABaraaaapp	133	0	0	0		0	0	0	0	0
188	1	127	55	-1	503	252	17.8	30	MSpaaaap	125	0	0	0		0	0	0	0	0
189	1	295	73	-1	468	331	22.7	29	ABplaaaapa	287	398	0	0		0	0	0	0	0
190	1	319	199	-1	448	401	5.6	29	ABalppappp	285	-289	0	0		0	0	0	0	0
191	1	283	7	-1	350	191	4.1	28	ABprpapapp	250	135	0	0		0	0	0	0	0
192	1	272	238	-1	210	204	18.4	33	Cppaa	332	175	0	0		0	0	0	0	0
193	1	128	267	-1	568	334	19.6	30	ABalapaapa	257	1161	0	0		0	0	0	0	0
194	1	140	201	-1	547	212	12.3	27	MSppaaaa	199	568	0	0		0	0	0	0	0
195	1	137	122	-1	489	218	21.7	29	ABarpapapa	246	-166	0	0		0	0	0	0	0
196	1	223	206	-1	552	338	12.5	26	MSapaaaa	202	670	0	0		0	0	0	0	0
197	1	217	71	-1	609	303	15.4	27	ABalappaap	256	-248	0	0		0	0	0	0	0
198	1	205	47	-1	564	172	17.8	32	ABalaapppp	220	0	0	0		0	0	0	0	0
199	1	124	114	-1	363	224	8.7	29	MSpapapp	296	-982	0	0		0	0	0	0	0
200	1	208	38	-1	581	237	23.0	34	ABpraapaaa	310	1501	0	0		0	0	0	0	0
201	1	53	115	-1	555	260	21.4	31	ABalapppap	252	991	0	0		0	0	0	0	0
202	1	162	53	-1	257	131	13.3	29	ABprapapap	252	184	0	0		0	0	0	0	0
203	1	311	315	-1	407	157	10.3	24	MSpppapa	203	203	0	0		0	0	0	0	0
204	1	131	294	-1	562	285	16.3	27	MSaaaaapa	182	0	0	0		0	0	0	0	0
205	1	179	109	-1	209	150	9.7	27	ABprappppa	233	362	0	0		0	0	0	0	0
206	1	56	218	-1	548	350	6.0	28	ABalpaappa	241	1007	0	0		0	0	0	0	0
207	1	207	191	-1	454	151	16.3	28	ABprpaappa	294	0	0	0		0	0	0	0	0
208	1	25	101	-1	365	427	17.0	29	ABplaapppa	-172	0	0	0		0	0	0	0	0
209	1	149	106	-1	334	420	14.3	29	ABplaapppp	292	-1397	0	0		0	0	0	0	0
210	1	342	352	-1	442	203	3.6	27	ABarappaap	245	-170	0	0		0	0	0	0	0
211	1	82	159	-1	463	292	23.1	29	ABarpaapaa	284	309	0	0		0	0	0	0	0
212	1	39	154	-1	333	128	22.1	35	ABarpppap	342	1052	0	0		0	0	0	0	0
213	0	172	-1	-1	405	227	17.5	25		213	102	0	0		0	0	0	0	0
214	1	20	252	-1	286	258	15.8	32	Eplap	229	0	0	0		0	0	0	0	0
215	1	221	306	-1	285	329	17.3	34	Dapp	344	-446	0	0		0	0	0	0	0
216	1	141	153	-1	321	364	16.5	30	Dapa	271	870	0	0		0	0	0	0	0
217	1	2	66	-1	189	345	11.4	28	ABplapappa	247	-704	0	0		0	0	0	0	0
218	1	299	52	-1	400	161	7.3	27	ABprpapaap	263	1098	0	0		0	0	0	0	0
219	1	237	104	-1	399	215	6.8	27	ABarapapppp	273	-474	0	0		0	0	0	0	0
220	1	240	333	-1	407	164	13.9	28	Dpaa	280	308	0	0		0	0	0	0	0
221	1	115	125	-1	411	432	11.6	29	ABplpaappp	236	0	0	0		0	0	0	0	0
222	1	320	81	-1	536	296	12.7	29	ABaraapaaa	288	114	0	0		0	0	0	0	0
223	1	42	261	-1	436	197	22.4	29	ABarpappap	264	-1042	0	0		0	0	0	0	0
224	1	238	3	-1	331	347	3.9	25	ABplppaapp	250	643	0	0		0	0	0	0	0
225	1	44	276	-1	466	194	18.0	29	MSppappp	207	606	0	0		0	0	0	0	0
226	1	184	138	-1	485	431	18.3	29	ABplaapapa	254	-246	0	0		0	0	0	0	0
227	1	130	337	-1	584	325	17.9	30	ABalapaaap	259	187	0	0		0	0	0	0	0
228	1	276	284	-1	437	164	10.7	27	MSppaapp	-85	0	0	0		0	0	0	0	0
229	1	52	120	-1	459	245	17.4	31	MSpaaapp	168	0	0	0		0	0	0	0	0
230	1	303	197	-1	273	366	7.1	27	ABplppappp	19	0	0	0		0	0	0	0	0
231	1	333	105	-1	227	305	13.4	29	Cappap	278	-623	0	0		0	0	0	0	0
232	1	116	76	-1	401	290	13.1	30	MSaapaap	6	0	0	0		0	0	0	0	0
233	1	285	185	-1	303	229	4.7	28	ABprpapppp	277	551	0	0		0	0	0	0	0
234	1	122	9	-1	575	361	10.2	28	ABalaaaarr	196	0	0	0		0	0	0	0	0
235	1	36	227	-1	259	303	4.2	29	ABplpppapa	214	561	0	0		0	0	0	0	0
236	1	154	223	-1	466	239	4.4	29	ABarapapap	135	0	0	0		0	0	0	0	0
237	1	345	111	-1	484	388	12.6	29	ABplpaapaa	290	112	0	0		0	0	0	0	0
238	1	7	127	-1	355	370	6.0	26	ABplppaapa	235	173	0	0		0	0	0	0	0
239	1	167	64	-1	353	360	22.7	32	ABarppaaa	320	-252	0	0		0	0	0	0	0
240	1	46	330	-1	468	383	22.8	27	ABplaaapaa	213	481	0	0		0	0	0	0	0
241	1	144	68	-1	541	172	9.7	26	ABpraaaaaa	248	-492	0	0		0	0	0	0	0
242	1	247	242	-1	379	346	4.6	27	ABplpapapa	134	0	0	0		0	0	0	0	0
243	1	24	258	-1	492	343	9.2	27	ABalpaaapp	209	0	0	0		0	0	0	0	0
244	1	231	220	-1	398	130	18.8	28	ABprapaaap	237	-405	0	0		0	0	0	0	0
245	1	255	41	-1	304	104	12.5	28	ABprappaap	265	-442	0	0		0	0	0	0	0
246	1	181	298	-1	269	160	10.5	27	ABprapppaa	144	0	0	0		0	0	0	0	0
247	1	250	324	-1	268	233	6.6	28	ABprpppppa	280	-565	0	0		0	0	0	0	0
248	1	309	87	-1	528	299	9.2	26	ABalpaapapa	247	-755	0	0		0	0	0	0	0
249	1	257	149	-1	459	352	5.8	28	ABalpapapa	108	0	0	0		0	0	0	0	0
250	1	194	231	-1	503	272	22.7	27	ABarpaaapa	238	-111	0	0		0	0	0	0	0
251	1	262	165	-1	375	108	19.4	28	ABprapaapa	353	0	0	0		0	0	0	0	0
252	1	315	176	-1	317	194	4.1	28	ABprppppaa	233	1999	0	0		0	0	0	0	0
253	1	89	43	-1	308	342	12.7	28	Capaaa	138	0	0	0		0	0	0	0	0
254	1	183	108	-1	405	276	6.2	27	ABalpappppp	260	333	0	0		0	0	0	0	0
255	1	70	209	-1	380	413	9.5	28	ABplppaaaa	266	312	0	0		0	0	0	0	0
256	1	61	178	-1	266	203	15.0	31	Eprpa	311	-352	0	0		0	0	0	0	0
257	1	97	74	-1	228	132	11.7	27	ABprapappa	139	0	0	0		0	0	0	0	0
258	1	234	291	-1	170	212	10.1	35	Cpppa	322	748	0	0		0	0	0	0	0
259	1	13	189	-1	377	375	14.5	31	Daaa	334	0	0	0		0	0	0	0	0
260	1	196	269	-1	215	292	5.0	26	ABplappppp	249	688	0	0		0	0	0	0	0
261	1	23	123	-1	442	160	13.9	28	MSppppaa	250	-90	0	0		0	0	0	0	0
262	1	289	322	-1	552	383	12.1	28	ABalppaaap	233	992	0	0		0	0	0	0	0
263	1	300	325	-1	572	171	12.4	29	ABalaapapp	256	395	0	0		0	0	0	0	0
264	1	50	282	-1	203	325	6.2	27	ABplappppa	437	0	0	0		0	0	0	0	0
265	1	260	112	-1	345	101	17.2	28	ABprapaapp	253	375	0	0		0	0	0	0	0
266	1	296	91	-1	533	213	5.9	27	ABaraaappp	17	0	0	0		0	0	0	0	0
267	1	109	205	-1	233	174	5.6	27	ABprappppp	255	350	0	0		0	0	0	0	0
268	1	336	244	-1	482	322	11.6	25	ABalpaapapp	221	-233	0	0		0	0	0	0	0
269	1	31	98	-1	446	224	12.2	31	ABaraapppp	165	0	0	0		0	0	0	0	0
270	1	163	89	-1	384	298	22.5	32	ABarpaappa	327	-332	0	0		0	0	0	0	0
271	1	35	213	-1	527	390	19.5	29	ABalapappp	243	0	0	0		0	0	0	0	0
272	1	316	328	-1	257	370	21.4	34	ABarppapa	342	248	0	0		0	0	0	0	0
273	0	348	-1	-1	362	433	13.8	23		179	95	0	0		0	0	0	0	0
274	1	185	310	-1	574	365	18.5	30	ABalapaapp	266	-31	0	0		0	0	0	0	0
275	1	334	59	-1	475	371	3.5	28	ABalppapaa	250	-235	0	0		0	0	0	0	0
276	1	156	289	-1	277	108	13.4	28	ABprappapp	239	-455	0	0		0	0	0	0	0
277	1	330	240	-1	303	138	5.3	30	ABprpppaaa	276	-15	0	0		0	0	0	0	0
278	1	266	236	-1	538	136	15.7	28	ABpraaapap	270	150	0	0		0	0	0	0	0
279	1	322	314	-1	310	274	3.8	29	ABplpapppp	243	212	0	0		0	0	0	0	0
280	1	78	204	-1	368	290	6.7	29	MSaappa	294	370	0	0		0	0	0	0	0
281	1	146	172	-1	513	185	6.0	28	ABarapppaa	256	-162	0	0		0	0	0	0	0
282	1	298	14	-1	229	226	4.4	25	Cppppp	222	-187	0	0		0	0	0	0	0
283	1	201	327	-1	343	274	3.8	28	ABplpapppa	260	573	0	0		0	0	0	0	0
284	1	339	92	-1	298	356	4.3	28	ABplpppaaa	30	0	0	0		0	0	0	0	0
285	1	105	277	-1	399	316	4.1	31	ABplpappaa	241	0	0	0		0	0	0	0	0
286	1	33	5	-1	482	109	11.5	28	ABprpaaapa	232	191	0	0		0	0	0	0	0
287	1	267	247	-1	401	188	11.9	26	MSpppaap	262	-47	0	0		0	0	0	0	0
288	1	192	259	-1	445	362	15.9	26	MSapappa	257	535	0	0		0	0	0	0	0
289	1	133	6	-1	527	344	24.0	30	ABplaaaaaa	280	599	0	0		0	0	0	0	0
290	0	151	-1	-1	580	380	15.6	26		198	102	0	0		0	0	0	0	0
291	1	327	302	-1	181	321	8.8	29	ABplapappp	278	173	0	0		0	0	0	0	0
292	1	66	30	-1	350	400	8.4	28	ABplppapaa	252	795	0	0		0	0	0	0	0
293	1	176	293	-1	608	268	11.7	28	ABalaaapal	235	-451	0	0		0	0	0	0	0
294	1	101	249	-1	513	174	20.1	34	ABpraapapp	258	-986	0	0		0	0	0	0	0
295	1	65	156	-1	248	343	5.1	29	ABplpppaap	290	741	0	0		0	0	0	0	0
296	1	294	51	-1	324	128	7.5	29	ABprppappa	259	17	0	0		0	0	0	0	0
297	1	212	136	-1	285	403	12.6	28	ABplappaaa	236	781	0	0		0	0	0	0	0
298	1	28	137	-1	364	257	18.6	31	Earap	338	0	0	0		0	0	0	0	0
299	1	90	188	-1	548	253	10.2	29	ABaraaapaa	274	299	0	0		0	0	0	0	0
300	1	88	116	-1	435	184	6.4	27	ABprpapaaa	270	18	0	0		0	0	0	0	0
301	1	193	271	-1	543	371	19.3	31	ABalapappa	230	886	0	0		0	0	0	0	0
302	1	111	79	-1	380	388	20.1	29	ABplapaaaa	294	440	0	0		0	0	0	0	0
303	1	93	131	-1	371	323	13.7	30	Ealpa	298	-349	0	0		0	0	0	0	0
304	1	324	300	-1	552	294	6.6	27	ABaraaaaaa	29	0	0	0		0	0	0	0	0
305	1	92	270	-1	244	255	4.8	26	ABplpppppp	297	0	0	0		0	0	0	0	0
306	1	64	23	-1	484	388	7.4	29	ABalppappa	284	-294	0	0		0	0	0	0	0
307	1	118	335	-1	478	236	11.7	32	ABaraapppa	270	757	0	0		0	0	0	0	0
308	1	120	161	-1	460	399	17.5	26	ABalppppppa	243	-763	0	0		0	0	0	0	0
309	1	216	96	-1	431	157	22.4	29	ABarpapppa	264	-40	0	0		0	0	0	0	0
310	1	242	1	-1	266	323	13.7	30	Cappaa	280	417	0	0		0	0	0	0	0
311	1	323	12	-1	417	384	22.6	29	ABplaaappa	239	-520	0	0		0	0	0	0	0
312	1	332	225	-1	240	215	11.2	30	Eprpp	304	-432	0	0		0	0	0	0	0
313	1	5	169	-1	265	384	10.5	27	ABplappaap	266	714	0	0		0	0	0	0	0
314	1	225	292	-1	253	391	14.6	28	ABplappapa	254	426	0	0		0	0	0	0	0
315	1	251	139	-1	393	185	22.8	32	ABarpapppp	68	0	0	0		0	0	0	0	0
316	1	226	27	-1	548	182	22.3	33	ABpraapaap	330	865	0	0		0	0	0	0	0
317	1	281	129	-1	374	128	9.3	27	ABprppapaa	274	826	0	0		0	0	0	0	0
318	1	19	130	-1	522	230	8.9	29	ABarapaapa	258	382	0	0		0	0	0	0	0
319	1	246	219	-1	374	183	18.9	27	MSpppppp	266	-1049	0	0		0	0	0	0	0
320	1	160	260	-1	175	298	15.5	31	Caapp	318	-619	0	0		0	0	0	0	0
321	1	86	128	-1	478	263	15.0	27	MSpaapaa	226	0	0	0		0	0	0	0	0
322	1	16	182	-1	499	197	10.0	28	MSppaaap	217	286	0	0		0	0	0	0	0
323	1	278	250	-1	366	180	10.5	29	MSpppapp	192	824	0	0		0	0	0	0	0
324	1	80	179	-1	427	191	17.8	27	MSpppppa	241	-18	0	0		0	0	0	0	0
325	1	270	233	-1	562	195	16.4	31	ABalaapppa	264	603	0	0		0	0	0	0	0
326	1	346	319	-1	491	211	3.9	27	ABarappaaa	-3	0	0	0		0	0	0	0	0
327	1	47	296	-1	305	384	21.5	34	ABarppaap	329	-459	0	0		0	0	0	0	0
328	0	-1	-1	-1	463	250	22.8	27		203	-171	0	0		0	0	0	0	0
329	1	161	196	-1	414	135	5.9	28	ABarappapp	288	569	0	0		0	0	0	0	0
330	1	125	132	-1	483	162	7.4	29	ABarappppa	295	310	0	0		0	0	0	0	0
331	1	8	224	-1	366	245	3.5	30	ABprpappap	282	196	0	0		0	0	0	0	0
332	1	96	203	-1	256	211	5.0	27	ABprpppppp	265	-472	0	0		0	0	0	0	0
333	1	51	288	-1	577	279	11.6	26	ABaraaaapa	186	0	0	0		0	0	0	0	0
334	1	265	102	-1	211	299	10.0	26	Capppa	253	-919	0	0		0	0	0	0	0
335	1	171	36	-1	422	364	19.3	28	MSapappp	273	437	0	0		0	0	0	0	0
336	1	79	65	-1	206	251	5.2	26	Cpappv	229	188	0	0		0	0	0	0	0
337	1	84	163	-1	332	106	13.3	29	ABprappaaa	252	-152	0	0		0	0	0	0	0
338	1	43	339	-1	500	325	17.7	26	MSaaapaa	221	32	0	0		0	0	0	0	0
339	1	34	212	-1	455	445	14.6	28	ABplpaapap	272	-1118	0	0		0	0	0	0	0
340	1	187	28	-1	491	142	14.1	27	ABpraaaapp	245	459	0	0		0	0	0	0	0
341	1	147	217	-1	270	182	5.9	28	ABprpppapa	272	81	0	0		0	0	0	0	0
342	1	132	239	-1	229	327	7.3	26	ABplapppap	240	-125	0	0		0	0	0	0	0
343	0	347	-1	-1	563	189	13.9	24		104	0	0	0		0	0	0	0	0
344	1	102	301	-1	418	164	17.4	28	MSppppap	243	-324	0	0		0	0	0	0	0
345	1	318	257	-1	283	328	5.1	27	ABplppppap	264	740	0	0		0	0	0	0	0
346	1	49	162	-1	566	224	19.8	28	ABalappppa	330	0	0	0		0	0	0	0	0
347	1	252	29	-1	158	265	12.0	31	Cpapaa	310	644	0	0		0	0	0	0	0
348	1	274	343	-1	496	304	3.5	29	ABalpapaaa	72	0	0	0		0	0	0	0	0
349	0	352	-1	-1	401	281	2.9	23		370	0	0	0		0	0	0	0	0
350	0	308	-1	-1	520	402	10.8	22		430	0	0	0		0	0	0	0	0
351	0	-1	-1	-1	445	315	5.0	22		275	0	0	0		0	0	0	0	0
352	0	353	-1	-1	408	106	13.9	22		-130	0	0	0		0	0	0	0	0
353	1	354	354	-1	398	149	20.4	29	ABprapaaaa	165	0	0	0		0	0	0	0	0
