# Supplementary material for: The AP-2 Transcription Factor APTF-2 Is Required for Neuroblast and Epidermal Morphogenesis in Caenorhabditis elegans Embryogenesis
Source: PLoS Genet. 2016 May 13;12(5):e1006048. doi: 10.1371/journal.pgen.1006048 (PMC4866721; doi:10.1371/journal.pgen.1006048)
Supplement: S3 Text — (ZIP) [file pgen.1006048.s031.zip › nuclei/t165-nuclei]

1	1	310	297	-1	262	324	14.2	30	Cappaa	292	168	0	0		0	0	0	0	0
2	1	128	207	-1	545	407	15.4	30	ABalpppaap	25	0	0	0		0	0	0	0	0
3	1	224	343	-1	331	348	4.1	25	ABplppaapp	244	0	0	0		0	0	0	0	0
4	1	16	77	-1	571	198	9.6	27	ABalaappa	223	192	0	0		0	0	0	0	0
5	1	286	63	-1	479	109	10.9	27	ABprpaaapa	272	217	0	0		0	0	0	0	0
6	1	289	11	-1	533	337	24.0	30	ABplaaaaaa	302	266	0	0		0	0	0	0	0
7	1	191	256	-1	349	193	4.3	28	ABprpapapp	264	128	0	0		0	0	0	0	0
8	1	147	177	-1	403	367	6.1	27	ABplpapaaa	453	0	0	0		0	0	0	0	0
9	1	234	36	-1	577	360	10.8	27	ABalaaaarr	247	-1043	0	0		0	0	0	0	0
10	1	180	247	-1	384	387	6.8	27	ABplpapaap	246	522	0	0		0	0	0	0	0
11	1	80	326	-1	462	361	11.9	27	MSapapap	274	791	0	0		0	0	0	0	0
12	1	311	22	-1	423	381	23.0	29	ABplaaappa	267	-241	0	0		0	0	0	0	0
13	1	97	58	-1	389	373	10.4	30	MSappap	300	386	0	0		0	0	0	0	0
14	1	282	316	-1	224	229	4.4	25	Cppppp	238	403	0	0		0	0	0	0	0
15	1	87	96	-1	365	151	6.9	26	ABprppaapa	242	-158	0	0		0	0	0	0	0
16	1	160	60	-1	459	321	18.3	32	MSaaaapp	308	1152	0	0		0	0	0	0	0
17	1	21	189	-1	272	287	22.6	35	Caaaa	329	-1046	0	0		0	0	0	0	0
18	1	130	131	-1	430	358	3.3	29	ABalppapap	282	-768	0	0		0	0	0	0	0
19	1	31	228	-1	427	421	19.3	29	ABalppppppp	271	1735	0	0		0	0	0	0	0
20	1	73	108	-1	344	126	9.8	28	ABprppapap	242	-182	0	0		0	0	0	0	0
21	1	151	104	-1	593	223	9.6	24	ABalaapaaa	176	220	0	0		0	0	0	0	0
22	1	149	118	-1	522	351	13.0	26	MSapaaap	62	0	0	0		0	0	0	0	0
23	1	306	275	-1	484	383	7.4	30	ABalppappa	294	55	0	0		0	0	0	0	0
24	1	50	44	-1	516	259	5.7	27	ABarapaaaa	153	0	0	0		0	0	0	0	0
25	1	114	153	-1	218	369	13.6	29	ABplapapap	114	0	0	0		0	0	0	0	0
26	1	37	125	-1	534	373	7.4	30	ABalpaappp	23	0	0	0		0	0	0	0	0
27	1	316	313	-1	544	180	22.5	33	ABpraapaap	93	0	0	0		0	0	0	0	0
28	1	340	169	-1	489	138	14.5	28	ABpraaaapp	-219	0	0	0		0	0	0	0	0
29	1	347	39	-1	159	265	12.5	31	Cpapaa	282	609	0	0		0	0	0	0	0
30	1	292	113	-1	349	397	8.7	28	ABplppapaa	277	1600	0	0		0	0	0	0	0
31	1	104	23	-1	431	448	16.0	25	ABplaappaa	271	0	0	0		0	0	0	0	0
32	1	126	87	-1	376	237	13.3	31	Earpa	309	912	0	0		0	0	0	0	0
33	1	89	128	-1	430	304	10.2	30	MSaapaaa	86	0	0	0		0	0	0	0	0
34	1	59	237	-1	327	163	16.7	34	Dppp	336	-295	0	0		0	0	0	0	0
35	1	55	122	-1	402	218	3.6	32	ABprpappaa	291	-162	0	0		0	0	0	0	0
36	1	335	281	-1	425	364	19.2	28	MSapappp	252	753	0	0		0	0	0	0	0
37	1	61	155	-1	466	283	8.0	28	ABalpapppa	242	-154	0	0		0	0	0	0	0
38	1	200	239	-1	582	232	22.7	34	ABpraapaaa	185	0	0	0		0	0	0	0	0
39	1	107	124	-1	503	291	19.5	31	MSaaaapa	-120	0	0	0		0	0	0	0	0
40	1	181	56	-1	377	186	5.7	26	ABprpapapa	265	-103	0	0		0	0	0	0	0
41	1	245	322	-1	304	102	12.8	29	ABprappaap	241	193	0	0		0	0	0	0	0
42	1	10	19	-1	385	237	8.4	26	MSpapapa	238	1063	0	0		0	0	0	0	0
43	1	253	232	-1	304	343	13.2	29	Capaaa	278	400	0	0		0	0	0	0	0
44	1	86	241	-1	554	406	12.5	30	ABalpppaaa	249	1001	0	0		0	0	0	0	0
45	1	79	243	-1	300	208	16.6	31	Eprap	287	502	0	0		0	0	0	0	0
46	1	92	290	-1	432	322	6.4	28	ABalpappap	-12	0	0	0		0	0	0	0	0
47	1	198	319	-1	563	174	18.4	34	ABalaapppp	328	-480	0	0		0	0	0	0	0
48	1	131	42	-1	401	260	16.6	30	Earaa	304	347	0	0		0	0	0	0	0
49	1	100	186	-1	214	178	10.2	28	ABprapappp	235	317	0	0		0	0	0	0	0
50	1	46	278	-1	285	124	8.7	28	ABprppappp	170	0	0	0		0	0	0	0	0
51	1	296	271	-1	325	130	7.6	29	ABprppappa	355	0	0	0		0	0	0	0	0
52	1	218	250	-1	401	161	7.5	28	ABprpapaap	149	0	0	0		0	0	0	0	0
53	1	202	285	-1	257	130	13.3	30	ABprapapap	259	-1073	0	0		0	0	0	0	0
54	1	58	9	-1	321	224	7.6	33	MSpappa	-166	0	0	0		0	0	0	0	0
55	1	188	263	-1	504	253	17.6	30	MSpaaaap	50	0	0	0		0	0	0	0	0
56	1	66	339	-1	516	231	21.8	29	ABarpapaap	238	-94	0	0		0	0	0	0	0
57	1	7	72	-1	493	163	10.0	30	ABprpaaaaa	281	863	0	0		0	0	0	0	0
58	0	343	-1	-1	562	187	13.9	23		178	104	0	0		0	0	0	0	0
59	1	275	150	-1	474	373	3.5	28	ABalppapaa	276	-408	0	0		0	0	0	0	0
60	1	2	145	-1	506	416	8.9	30	ABalppaapp	271	357	0	0		0	0	0	0	0
61	1	136	89	209	432	281	15.4	31	MSaaapp	198	108	0	0		0	0	0	0	0
62	1	91	17	-1	469	105	15.2	28	ABprpaapap	145	0	0	0		0	0	0	0	0
63	1	43	203	-1	430	189	9.3	25	MSpppaaa	81	0	0	0		0	0	0	0	0
64	1	239	119	-1	351	362	23.1	33	ABarppaaa	333	-749	0	0		0	0	0	0	0
65	1	336	161	-1	203	253	5.3	26	Cpappv	260	-158	0	0		0	0	0	0	0
66	1	217	217	-1	190	346	11.3	28	ABplapappa	-120	0	0	0		0	0	0	0	0
67	1	19	13	-1	515	160	12.4	28	ABpraaaapa	273	34	0	0		0	0	0	0	0
68	1	241	300	-1	540	169	9.8	27	ABpraaaaaa	179	0	0	0		0	0	0	0	0
69	1	135	220	-1	478	191	22.6	28	ABarpappaa	280	134	0	0		0	0	0	0	0
70	1	186	83	-1	230	345	10.0	25	ABplapppaa	211	117	0	0		0	0	0	0	0
71	1	197	222	-1	608	303	15.4	26	ABalappaap	258	409	0	0		0	0	0	0	0
72	1	1	126	-1	388	339	9.8	30	MSappaa	139	0	0	0		0	0	0	0	0
73	1	189	229	-1	474	334	22.8	28	ABplaaaapa	281	-16	0	0		0	0	0	0	0
74	1	257	2	-1	225	132	11.6	27	ABprapappa	156	0	0	0		0	0	0	0	0
75	1	109	291	-1	359	299	17.5	31	Ealap	312	17	0	0		0	0	0	0	0
76	1	232	305	-1	402	289	13.3	31	MSaapaap	217	0	0	0		0	0	0	0	0
77	1	65	242	-1	187	188	14.8	32	Cppap	310	-452	0	0		0	0	0	0	0
78	1	13	12	-1	505	121	12.4	30	ABprpaapaa	241	1275	0	0		0	0	0	0	0
79	1	302	82	-1	385	386	20.3	31	ABplapaaaa	295	381	0	0		0	0	0	0	0
80	1	42	67	-1	550	262	13.7	29	ABaraappaa	269	1358	0	0		0	0	0	0	0
81	1	222	75	-1	537	299	13.2	31	ABaraapaaa	313	-377	0	0		0	0	0	0	0
82	1	83	147	-1	374	286	10.2	30	MSaapapp	-159	0	0	0		0	0	0	0	0
83	1	182	94	-1	488	278	5.4	27	ABarapaaap	258	547	0	0		0	0	0	0	0
84	1	40	258	-1	249	255	14.6	33	Eplpa	336	603	0	0		0	0	0	0	0
85	1	102	73	-1	459	415	10.3	29	ABplpaaapa	193	0	0	0		0	0	0	0	0
86	1	185	190	-1	239	155	8.5	25	ABprapppap	236	-1086	0	0		0	0	0	0	0
87	1	248	215	-1	524	299	9.2	27	ABalpaapapa	221	0	0	0		0	0	0	0	0
88	1	172	117	-1	584	211	14.1	28	ABalaaappl	284	548	0	0		0	0	0	0	0
89	1	270	110	-1	386	298	22.7	32	ABarpaappa	317	-535	0	0		0	0	0	0	0
90	1	95	100	-1	449	309	12.6	33	ABaraapapp	119	0	0	0		0	0	0	0	0
91	1	266	68	-1	532	213	5.9	27	ABaraaappp	15	0	0	0		0	0	0	0	0
92	1	284	194	-1	296	354	4.2	28	ABplpppaaa	226	971	0	0		0	0	0	0	0
93	1	119	92	-1	582	273	14.0	31	MSaaaaaa	147	0	0	0		0	0	0	0	0
94	1	56	141	-1	254	317	10.4	32	Capap	319	-32	0	0		0	0	0	0	0
95	1	74	18	-1	513	311	5.5	27	ABalpaaaap	121	0	0	0		0	0	0	0	0
96	1	309	187	-1	432	156	22.4	29	ABarpapppa	290	440	0	0		0	0	0	0	0
97	1	63	129	-1	543	214	22.9	27	ABalappppp	275	1067	0	0		0	0	0	0	0
98	1	269	274	-1	444	224	12.5	32	ABaraapppp	172	0	0	0		0	0	0	0	0
99	1	142	43	-1	476	313	6.7	28	ABalpappaa	134	0	0	0		0	0	0	0	0
100	1	133	292	-1	448	122	13.1	30	ABprpaappp	274	-67	0	0		0	0	0	0	0
101	1	208	65	-1	367	426	16.9	30	ABplaapppa	280	-234	0	0		0	0	0	0	0
102	1	334	32	-1	209	299	10.0	26	Capppa	247	322	0	0		0	0	0	0	0
103	1	15	166	-1	408	122	10.3	30	ABprppaaaa	278	437	0	0		0	0	0	0	0
104	1	219	251	-1	396	219	6.6	29	ABarapapppp	271	926	0	0		0	0	0	0	0
105	1	231	47	-1	228	309	13.7	28	Cappap	283	73	0	0		0	0	0	0	0
106	1	209	138	-1	336	420	14.3	30	ABplaapppp	265	733	0	0		0	0	0	0	0
107	1	124	307	-1	235	257	11.4	31	Eplpp	311	-1402	0	0		0	0	0	0	0
108	1	254	86	-1	406	279	6.3	27	ABalpappppp	249	-546	0	0		0	0	0	0	0
109	1	205	109	-1	210	148	9.5	27	ABprappppa	673	0	0	0		0	0	0	0	0
110	1	33	236	-1	486	148	18.4	32	ABpraaappp	237	452	0	0		0	0	0	0	0
111	1	237	340	-1	478	391	12.4	29	ABplpaapaa	273	72	0	0		0	0	0	0	0
112	1	265	204	-1	348	101	17.3	29	ABprapaapp	257	-600	0	0		0	0	0	0	0
113	1	72	148	-1	290	184	10.1	26	MSpapppp	216	-439	0	0		0	0	0	0	0
114	1	199	175	-1	360	222	8.7	30	MSpapapp	138	0	0	0		0	0	0	0	0
115	1	201	205	-1	558	262	21.4	30	ABalapppap	261	-875	0	0		0	0	0	0	0
116	1	300	16	-1	437	182	6.2	28	ABprpapaaa	352	0	0	0		0	0	0	0	0
117	1	103	280	-1	540	244	24.4	31	ABarpapaaa	264	201	0	0		0	0	0	0	0
118	1	72	238	-1	334	171	10.3	27	MSpapppa	190	0	0	0		0	0	0	0	0
119	1	166	54	-1	475	113	19.1	26	ABpraappaa	-6	0	0	0		0	0	0	0	0
120	1	229	299	-1	461	247	17.7	31	MSpaaapp	465	0	0	0		0	0	0	0	0
121	1	161	4	-1	433	241	9.2	30	MSpapaaa	285	-191	0	0		0	0	0	0	0
122	1	195	269	-1	488	223	22.1	29	ABarpapapa	247	-131	0	0		0	0	0	0	0
123	1	261	347	-1	442	159	13.7	27	MSppppaa	243	836	0	0		0	0	0	0	0
124	1	67	34	-1	491	307	14.6	34	ABaraapapa	144	0	0	0		0	0	0	0	0
125	1	221	167	-1	411	432	12.2	29	ABplpaappp	286	412	0	0		0	0	0	0	0
126	1	5	93	-1	590	318	8.7	29	ABalaaaarl	240	715	0	0		0	0	0	0	0
127	1	238	193	-1	356	368	6.3	25	ABplppaapa	260	1511	0	0		0	0	0	0	0
128	1	321	289	-1	477	261	15.1	28	MSpaapaa	257	390	0	0		0	0	0	0	0
129	1	317	130	-1	376	124	9.0	28	ABprppapaa	279	418	0	0		0	0	0	0	0
130	1	318	254	-1	515	229	9.6	31	ABarapaapa	70	0	0	0		0	0	0	0	0
131	1	303	329	-1	368	318	13.7	30	Ealpa	303	452	0	0		0	0	0	0	0
132	1	330	162	-1	487	161	7.1	30	ABarappppa	300	377	0	0		0	0	0	0	0
133	1	165	277	-1	319	264	18.4	32	Eplaa	316	147	0	0		0	0	0	0	0
134	1	122	172	-1	597	245	17.1	29	ABalappapa	186	0	0	0		0	0	0	0	0
135	1	26	38	-1	592	282	8.7	27	ABalaaaala	109	0	0	0		0	0	0	0	0
136	1	297	255	-1	283	405	12.6	28	ABplappaaa	284	-3	0	0		0	0	0	0	0
137	1	298	341	-1	364	254	18.6	30	Earap	296	-1637	0	0		0	0	0	0	0
138	1	226	114	-1	485	429	17.7	29	ABplaapapa	259	85	0	0		0	0	0	0	0
139	1	315	98	-1	395	184	23.0	32	ABarpapppp	321	716	0	0		0	0	0	0	0
140	1	75	197	-1	337	232	14.5	31	Earpp	287	472	0	0		0	0	0	0	0
141	1	127	40	-1	599	241	13.8	27	ABalaaappr	-80	0	0	0		0	0	0	0	0
142	1	163	99	-1	342	156	5.1	26	ABprppaapp	163	0	0	0		0	0	0	0	0
143	1	101	253	-1	532	307	18.0	29	MSaaaaapp	274	-186	0	0		0	0	0	0	0
144	1	23	154	-1	520	253	14.7	30	ABaraappap	134	0	0	0		0	0	0	0	0
145	1	18	158	-1	550	154	13.5	29	ABpraaapaa	164	0	0	0		0	0	0	0	0
146	1	156	337	-1	506	207	17.5	27	MSppappa	200	1240	0	0		0	0	0	0	0
147	1	3	284	-1	365	179	14.5	30	Dpap	236	-323	0	0		0	0	0	0	0
148	1	184	191	-1	481	238	8.8	31	ABarapaapp	436	0	0	0		0	0	0	0	0
149	1	249	170	-1	458	349	6.1	28	ABalpapapa	-20	0	0	0		0	0	0	0	0
150	1	20	101	-1	332	339	8.4	34	MSaappp	180	0	0	0		0	0	0	0	0
151	1	179	310	-1	497	360	16.7	27	MSapapaa	198	-300	0	0		0	0	0	0	0
152	1	64	50	-1	471	400	15.1	30	ABalpppppa	21	0	0	0		0	0	0	0	0
153	1	216	323	-1	322	365	16.5	30	Dapa	281	-341	0	0		0	0	0	0	0
154	1	212	208	-1	335	128	22.0	34	ABarpppap	340	-273	0	0		0	0	0	0	0
155	1	155	219	-1	520	340	9.9	27	ABalpaaapa	257	-291	0	0		0	0	0	0	0
156	1	295	244	-1	251	339	5.1	28	ABplpppaap	233	-796	0	0		0	0	0	0	0
157	1	150	81	-1	586	248	8.2	28	ABalaaaalp	224	-409	0	0		0	0	0	0	0
158	1	168	52	-1	436	373	6.4	27	ABalpapapp	274	287	0	0		0	0	0	0	0
159	1	211	312	-1	465	296	22.9	30	ABarpaapaa	291	312	0	0		0	0	0	0	0
160	1	113	192	-1	336	371	12.8	31	Daap	311	-487	0	0		0	0	0	0	0
161	1	308	270	-1	461	401	17.6	26	ABalppppppa	244	-165	0	0		0	0	0	0	0
162	1	346	213	-1	566	223	19.8	29	ABalappppa	12	0	0	0		0	0	0	0	0
163	1	337	90	-1	332	105	13.4	29	ABprappaaa	249	486	0	0		0	0	0	0	0
164	1	94	174	-1	414	424	7.1	30	ABplpaaaap	277	0	0	0		0	0	0	0	0
165	1	251	80	-1	376	109	19.5	28	ABprapaapa	228	469	0	0		0	0	0	0	0
166	1	145	28	-1	366	354	18.4	33	MSapppp	232	-626	0	0		0	0	0	0	0
167	1	154	165	-1	281	154	7.4	28	ABprpppaap	4	0	0	0		0	0	0	0	0
168	1	159	91	-1	297	171	4.3	28	ABprppppap	-450	0	0	0		0	0	0	0	0
169	1	313	107	-1	268	384	10.5	28	ABplappaap	112	0	0	0		0	0	0	0	0
170	1	115	317	-1	318	315	4.6	27	ABplppppaa	236	165	0	0		0	0	0	0	0
171	1	17	59	-1	436	284	6.5	26	ABalpappppa	237	486	0	0		0	0	0	0	0
172	1	281	149	-1	515	184	5.6	28	ABarapppaa	150	0	0	0		0	0	0	0	0
173	1	170	156	-1	508	412	21.5	33	ABplaapaap	-251	0	0	0		0	0	0	0	0
174	1	45	264	-1	582	260	19.4	29	ABalapppaa	274	-413	0	0		0	0	0	0	0
175	1	167	221	-1	313	394	8.2	27	ABplppapap	278	526	0	0		0	0	0	0	0
176	1	252	304	-1	316	197	4.0	28	ABprppppaa	234	733	0	0		0	0	0	0	0
177	0	328	-1	-1	463	253	22.9	27		250	749	0	0		0	0	0	0	0
178	1	256	311	-1	263	203	15.1	31	Eprpa	309	222	0	0		0	0	0	0	0
179	1	324	345	-1	434	192	18.3	28	MSpppppa	269	1218	0	0		0	0	0	0	0
180	1	62	293	-1	460	347	9.6	24	MSapaapa	201	567	0	0		0	0	0	0	0
181	1	171	115	-1	566	362	14.4	29	ABalapapap	246	65	0	0		0	0	0	0	0
182	1	322	139	-1	498	196	9.6	28	MSppaaap	201	-27	0	0		0	0	0	0	0
183	0	213	-1	-1	405	227	18.0	24		230	416	0	0		0	0	0	0	0
184	1	22	29	-1	404	281	10.0	26	MSaapapa	214	-504	0	0		0	0	0	0	0
185	1	233	265	-1	300	230	5.0	28	ABprpapppp	246	152	0	0		0	0	0	0	0
186	1	158	144	-1	452	152	7.0	27	ABarappppp	243	493	0	0		0	0	0	0	0
187	1	11	74	-1	448	116	8.2	34	ABprpaaaap	278	0	0	0		0	0	0	0	0
188	1	299	111	-1	545	251	10.2	29	ABaraaapaa	288	297	0	0		0	0	0	0	0
189	1	259	308	-1	378	375	15.0	30	Daaa	89	0	0	0		0	0	0	0	0
190	1	78	33	-1	419	115	16.4	30	ABpraapppa	243	0	0	0		0	0	0	0	0
191	1	207	123	-1	457	147	15.8	28	ABprpaappa	282	-340	0	0		0	0	0	0	0
192	1	117	234	-1	437	168	3.5	30	ABarappapa	276	59	0	0		0	0	0	0	0
193	1	146	268	-1	325	282	14.2	32	Ealpp	323	1326	0	0		0	0	0	0	0
194	1	148	20	-1	498	232	5.8	27	ABarapapaa	268	676	0	0		0	0	0	0	0
195	1	28	230	-1	352	215	6.4	32	ABprpapppa	288	-762	0	0		0	0	0	0	0
196	1	329	231	-1	413	138	5.4	28	ABarappapp	266	-160	0	0		0	0	0	0	0
197	1	230	103	-1	270	368	6.9	27	ABplppappp	-37	0	0	0		0	0	0	0	0
198	1	53	344	-1	285	151	22.6	36	ABarppppa	359	140	0	0		0	0	0	0	0
199	1	190	1	-1	447	400	5.9	29	ABalppappp	256	1264	0	0		0	0	0	0	0
200	1	132	21	-1	507	423	12.7	30	ABalpppapa	-329	0	0	0		0	0	0	0	0
201	1	194	211	-1	544	209	11.8	28	MSppaaaa	254	0	0	0		0	0	0	0	0
202	1	90	137	-1	437	225	5.9	25	ABarapapppa	131	0	0	0		0	0	0	0	0
203	1	332	272	-1	253	214	4.9	28	ABprpppppp	249	-1739	0	0		0	0	0	0	0
204	1	280	288	-1	370	295	7.3	32	MSaappa	168	0	0	0		0	0	0	0	0
205	1	267	226	-1	233	175	6.1	26	ABprappppp	418	0	0	0		0	0	0	0	0
206	1	196	136	-1	552	338	12.3	25	MSapaaaa	41	0	0	0		0	0	0	0	0
207	1	29	76	-1	513	164	15.2	29	ABpraaappa	56	0	0	0		0	0	0	0	0
208	1	152	309	-1	229	151	17.8	36	ABarppppp	350	269	0	0		0	0	0	0	0
209	1	255	185	-1	381	410	9.7	28	ABplppaaaa	320	0	0	0		0	0	0	0	0
210	1	32	102	-1	229	383	17.4	28	ABplapapaa	274	-397	0	0		0	0	0	0	0
211	1	175	85	-1	472	274	19.7	29	MSpaaapa	347	0	0	0		0	0	0	0	0
212	1	339	88	-1	455	445	14.4	27	ABplpaapap	276	764	0	0		0	0	0	0	0
213	1	271	279	-1	527	389	19.4	29	ABalapappp	243	-1020	0	0		0	0	0	0	0
214	1	9	6	-1	528	377	22.5	30	ABplaapaaa	275	-299	0	0		0	0	0	0	0
215	1	12	182	-1	235	211	22.4	34	Cpaapa	341	12	0	0		0	0	0	0	0
216	1	125	199	-1	470	406	20.2	36	ABplaapapp	359	-150	0	0		0	0	0	0	0
217	1	341	301	-1	270	184	5.5	28	ABprpppapa	363	0	0	0		0	0	0	0	0
218	1	206	306	-1	545	345	5.5	30	ABalpaappa	231	700	0	0		0	0	0	0	0
219	1	319	15	-1	379	183	19.0	28	MSpppppp	238	-1630	0	0		0	0	0	0	0
220	1	244	97	-1	401	129	18.9	30	ABprapaaap	244	-100	0	0		0	0	0	0	0
221	1	39	10	-1	492	385	10.0	29	ABplpaaaaa	287	401	0	0		0	0	0	0	0
222	1	48	332	-1	219	301	23.2	36	Caaap	337	-1292	0	0		0	0	0	0	0
223	1	236	51	-1	464	241	4.5	28	ABarapapap	287	14	0	0		0	0	0	0	0
224	1	331	31	-1	363	240	3.5	30	ABprpappap	284	-142	0	0		0	0	0	0	0
225	1	312	140	-1	238	217	11.2	31	Eprpp	309	-63	0	0		0	0	0	0	0
226	1	157	184	-1	280	123	18.5	30	ABprappapa	157	0	0	0		0	0	0	0	0
227	1	235	116	-1	259	300	4.4	30	ABplpppapa	205	291	0	0		0	0	0	0	0
228	1	176	261	-1	444	405	22.5	31	ABplaaapap	290	-301	0	0		0	0	0	0	0
229	1	129	224	-1	428	366	11.3	28	MSapaapp	-192	0	0	0		0	0	0	0	0
230	1	120	35	-1	461	218	7.8	30	ABarapappa	115	0	0	0		0	0	0	0	0
231	1	250	198	-1	506	270	22.4	26	ABarpaaapa	253	1135	0	0		0	0	0	0	0
232	1	60	45	-1	459	223	15.3	33	MSpaapap	326	858	0	0		0	0	0	0	0
233	1	325	79	-1	563	194	16.5	29	ABalaapppa	281	931	0	0		0	0	0	0	0
234	1	57	142	-1	538	288	22.4	27	ABarpaaaaa	166	0	0	0		0	0	0	0	0
235	1	85	218	-1	348	306	23.4	32	ABarpaappp	304	457	0	0		0	0	0	0	0
236	1	278	227	-1	533	134	15.8	28	ABpraaapap	272	0	0	0		0	0	0	0	0
237	1	169	235	-1	522	164	18.3	31	ABpraapapa	278	-821	0	0		0	0	0	0	0
238	1	192	25	-1	209	208	18.7	34	Cppaa	326	-447	0	0		0	0	0	0	0
239	1	342	245	-1	231	329	7.3	26	ABplapppap	183	0	0	0		0	0	0	0	0
240	1	277	342	-1	305	134	5.2	31	ABprpppaaa	287	0	0	0		0	0	0	0	0
241	1	139	249	-1	330	410	18.8	28	ABplapaapa	250	0	0	0		0	0	0	0	0
242	1	242	159	-1	378	346	4.5	28	ABplpapapa	246	581	0	0		0	0	0	0	0
243	1	174	57	-1	381	104	14.9	29	ABpraapppp	165	0	0	0		0	0	0	0	0
244	1	268	225	-1	482	319	11.4	26	ABalpaapapp	262	410	0	0		0	0	0	0	0
245	1	93	105	-1	408	315	17.3	31	Ealaa	293	-811	0	0		0	0	0	0	0
246	1	143	318	-1	194	246	21.4	32	Cpaapp	302	849	0	0		0	0	0	0	0
247	1	287	66	-1	398	185	11.7	26	MSpppaap	236	598	0	0		0	0	0	0	0
248	1	84	95	-1	518	230	12.1	33	ABaraaapap	334	-948	0	0		0	0	0	0	0
249	1	294	286	-1	515	174	20.4	36	ABpraapapp	340	1219	0	0		0	0	0	0	0
250	1	323	294	-1	366	174	10.7	29	MSpppapp	200	806	0	0		0	0	0	0	0
251	1	41	353	-1	440	117	10.8	34	ABprpaaapp	326	-115	0	0		0	0	0	0	0
252	1	214	132	-1	285	256	15.8	32	Eplap	312	83	0	0		0	0	0	0	0
253	1	173	223	-1	472	184	13.3	27	MSppapap	-124	0	0	0		0	0	0	0	0
254	1	68	143	-1	307	376	5.7	29	ABplppappa	246	-949	0	0		0	0	0	0	0
255	1	54	216	-1	555	297	10.3	30	ABalpaapaa	-87	0	0	0		0	0	0	0	0
256	1	49	183	-1	542	249	5.3	29	ABaraaappa	-172	0	0	0		0	0	0	0	0
257	1	345	336	-1	284	325	5.2	27	ABplppppap	416	0	0	0		0	0	0	0	0
258	1	243	121	-1	491	343	8.9	27	ABalpaaapp	233	0	0	0		0	0	0	0	0
259	1	288	287	-1	446	360	15.8	27	MSapappa	235	550	0	0		0	0	0	0	0
260	1	320	195	-1	178	302	15.5	31	Caapp	304	-137	0	0		0	0	0	0	0
261	1	223	173	-1	438	195	22.2	29	ABarpappap	-27	0	0	0		0	0	0	0	0
262	1	14	212	-1	583	297	19.8	30	ABalappapp	256	990	0	0		0	0	0	0	0
263	1	118	37	-1	497	439	15.4	31	ABalpppapp	292	688	0	0		0	0	0	0	0
264	1	34	188	-1	302	418	16.1	27	ABplapaapp	279	-42	0	0		0	0	0	0	0
265	1	134	69	-1	500	283	12.4	29	ABaraapaap	240	209	0	0		0	0	0	0	0
266	1	153	327	-1	420	291	22.5	32	ABarpaapap	302	-254	0	0		0	0	0	0	0
267	1	193	53	-1	575	337	19.4	32	ABalapaapa	291	296	0	0		0	0	0	0	0
268	1	81	320	-1	435	342	22.4	29	ABplaaaapp	253	-180	0	0		0	0	0	0	0
269	1	260	26	-1	216	290	5.2	25	ABplappppp	227	1039	0	0		0	0	0	0	0
270	1	305	120	-1	240	258	4.8	26	ABplpppppp	253	-333	0	0		0	0	0	0	0
271	1	301	64	-1	543	376	18.3	30	ABalapappa	222	-718	0	0		0	0	0	0	0
272	1	105	176	-1	508	399	17.0	27	ABalppppap	272	-427	0	0		0	0	0	0	0
273	1	8	127	-1	410	238	11.6	31	MSpapaap	170	0	0	0		0	0	0	0	0
274	1	99	276	-1	363	146	14.6	30	Dppa	307	-291	0	0		0	0	0	0	0
275	1	47	134	-1	548	246	16.7	30	MSpaaaaa	255	14	0	0		0	0	0	0	0
276	1	225	273	-1	467	193	18.1	28	MSppappp	221	-47	0	0		0	0	0	0	0
277	1	285	338	-1	395	314	4.1	31	ABplpappaa	312	934	0	0		0	0	0	0	0
278	1	162	168	-1	229	376	10.1	27	ABplappapp	317	0	0	0		0	0	0	0	0
279	1	137	71	-1	521	383	14.0	29	ABalppppaa	175	0	0	0		0	0	0	0	0
280	1	116	295	-1	396	442	15.7	29	ABplaappap	276	-2	0	0		0	0	0	0	0
281	1	121	135	-1	525	144	10.3	27	ABpraaaaap	229	-1501	0	0		0	0	0	0	0
282	1	264	240	-1	206	328	6.2	26	ABplappppa	253	-811	0	0		0	0	0	0	0
283	1	177	163	-1	608	275	15.1	23	ABalappaaa	208	-266	0	0		0	0	0	0	0
284	1	228	283	-1	440	164	10.6	26	MSppaapp	238	-316	0	0		0	0	0	0	0
285	1	38	260	-1	519	194	14.6	26	MSppapaa	203	597	0	0		0	0	0	0	0
286	1	183	303	-1	255	127	16.6	29	ABprapapaa	272	197	0	0		0	0	0	0	0
287	1	110	324	-1	208	211	6.5	27	Cppppa	264	967	0	0		0	0	0	0	0
288	1	333	331	-1	575	280	11.4	25	ABaraaaapa	635	0	0	0		0	0	0	0	0
289	1	276	78	-1	278	109	12.9	28	ABprappapp	228	181	0	0		0	0	0	0	0
290	1	88	282	-1	593	334	11.4	31	ABalaaapar	315	0	0	0		0	0	0	0	0
291	1	258	201	-1	167	215	10.4	36	Cpppa	406	0	0	0		0	0	0	0	0
292	1	314	214	-1	254	394	14.7	28	ABplappapa	279	-231	0	0		0	0	0	0	0
293	1	293	8	-1	605	268	11.8	28	ABalaaapal	-136	0	0	0		0	0	0	0	0
294	1	204	248	-1	560	287	16.3	28	MSaaaaapa	253	117	0	0		0	0	0	0	0
295	1	35	179	-1	355	395	19.7	29	ABplapaaap	-71	0	0	0		0	0	0	0	0
296	1	327	41	-1	306	386	21.5	33	ABarppaap	325	-1520	0	0		0	0	0	0	0
297	1	70	330	-1	490	345	3.7	29	ABalpapaap	253	563	0	0		0	0	0	0	0
298	1	246	112	-1	268	158	10.4	26	ABprapppaa	219	-167	0	0		0	0	0	0	0
299	1	51	46	-1	462	185	10.8	24	MSppaapa	203	783	0	0		0	0	0	0	0
300	1	304	48	-1	547	292	6.7	28	ABaraaaaaa	-62	0	0	0		0	0	0	0	0
301	1	344	164	-1	421	164	17.4	28	MSppppap	241	-30	0	0		0	0	0	0	0
302	1	291	160	-1	178	325	9.0	28	ABplapappp	-200	0	0	0		0	0	0	0	0
303	1	141	30	-1	203	345	17.2	34	ABarppapp	-102	0	0	0		0	0	0	0	0
304	1	178	106	-1	487	176	3.8	30	ABarapppap	279	-491	0	0		0	0	0	0	0
305	1	106	266	-1	244	268	7.7	28	Capppp	262	-910	0	0		0	0	0	0	0
306	1	215	196	-1	288	332	17.6	33	Dapp	240	993	0	0		0	0	0	0	0
307	1	108	24	-1	415	380	15.4	32	MSapppa	313	38	0	0		0	0	0	0	0
308	1	96	14	-1	173	278	8.0	28	Cpappd	265	-235	0	0		0	0	0	0	0
309	1	27	298	-1	286	269	6.7	25	ABplpppppa	161	0	0	0		0	0	0	0	0
310	1	274	7	-1	572	364	18.2	30	ABalapaapp	240	909	0	0		0	0	0	0	0
311	1	30	49	-1	502	348	21.8	29	ABplaaaaap	291	-124	0	0		0	0	0	0	0
312	1	4	210	-1	460	138	21.0	30	ABpraappap	293	605	0	0		0	0	0	0	0
313	0	350	-1	-1	523	405	10.1	22		115	0	0	0		0	0	0	0	0
314	1	279	171	-1	308	272	3.7	29	ABplpapppp	289	503	0	0		0	0	0	0	0
315	1	203	178	-1	405	160	10.3	25	MSpppapa	223	524	0	0		0	0	0	0	0
316	1	111	351	-1	443	228	22.4	30	ABarpapapp	241	115	0	0		0	0	0	0	0
317	1	36	202	-1	292	300	8.7	29	Capaap	262	-449	0	0		0	0	0	0	0
318	1	52	55	-1	533	329	6.8	30	ABalpaaaaa	-250	0	0	0		0	0	0	0	0
319	1	326	146	-1	489	212	3.6	26	ABarappaaa	256	-596	0	0		0	0	0	0	0
320	1	25	252	-1	383	140	23.4	34	ABarpppaa	338	98	0	0		0	0	0	0	0
321	1	138	296	-1	351	208	20.6	32	Epraa	316	-338	0	0		0	0	0	0	0
322	1	262	151	-1	549	380	11.4	27	ABalppaaap	252	670	0	0		0	0	0	0	0
323	1	44	157	-1	165	238	18.3	31	Cpapap	310	320	0	0		0	0	0	0	0
324	1	247	267	-1	264	236	6.4	27	ABprpppppa	101	0	0	0		0	0	0	0	0
325	1	263	246	-1	573	162	13.6	22	ABalaapapp	145	96	0	0		0	0	0	0	0
326	1	77	346	-1	458	317	15.7	32	MSaaapap	79	0	0	0		0	0	0	0	0
327	1	283	84	-1	342	272	3.8	28	ABplpapppa	254	564	0	0		0	0	0	0	0
328	1	272	62	-1	259	376	21.3	34	ABarppapa	330	201	0	0		0	0	0	0	0
329	1	164	200	-1	420	415	15.7	27	ABplpaappa	274	603	0	0		0	0	0	0	0
330	1	240	233	-1	476	382	22.6	27	ABplaaapaa	218	-771	0	0		0	0	0	0	0
331	1	123	325	-1	315	243	23.3	40	Cpaaa	403	-305	0	0		0	0	0	0	0
332	1	76	133	-1	189	308	19.8	34	Caapa	322	768	0	0		0	0	0	0	0
333	1	220	334	-1	411	165	13.8	29	Dpaa	278	651	0	0		0	0	0	0	0
334	1	140	61	-1	350	312	4.2	27	ABplpapapp	426	0	0	0		0	0	0	0	0
335	1	307	257	-1	477	236	12.3	32	ABaraapppa	280	127	0	0		0	0	0	0	0
336	0	290	-1	-1	586	377	14.8	25		-181	0	0	0		0	0	0	0	0
337	1	227	3	-1	588	330	17.3	30	ABalapaaap	235	0	0	0		0	0	0	0	0
338	1	187	5	-1	532	309	15.1	25	ABaraaaapp	246	0	0	0		0	0	0	0	0
339	1	338	302	-1	504	327	16.9	26	MSaaapaa	346	0	0	0		0	0	0	0	0
340	1	82	349	-1	432	417	10.5	31	ABplpaaapp	189	0	0	0		0	0	0	0	0
341	1	6	314	-1	389	389	22.7	33	ABplaaappp	410	0	0	0		0	0	0	0	0
342	0	112	-1	-1	608	338	14.6	24		23	0	0	0		0	0	0	0	0
343	1	348	262	-1	493	304	3.5	29	ABalpapaaa	390	0	0	0		0	0	0	0	0
344	1	144	259	-1	513	302	23.0	25	ABarpaaaap	2	0	0	0		0	0	0	0	0
345	1	98	335	-1	588	323	13.8	26	ABalapaaaa	-190	0	0	0		0	0	0	0	0
346	1	24	70	-1	556	255	7.9	29	ABaraaaaap	190	0	0	0		0	0	0	0	0
347	0	349	-1	-1	393	275	3.0	23		77	0	0	0		0	0	0	0	0
348	0	273	-1	-1	365	429	13.9	23		95	0	0	0		0	0	0	0	0
349	0	69	-1	-1	194	204	9.1	22		219	0	0	0		0	0	0	0	0
350	0	351	-1	-1	446	313	5.3	22		241	0	0	0		0	0	0	0	0
351	1	71	152	-1	556	212	7.5	27	ABalaapaap	-131	0	0	0		0	0	0	0	0
352	1	210	181	-1	442	207	3.5	27	ABarappaap	-247	0	0	0		0	0	0	0	0
353	0	27	-1	-1	273	276	3.5	22		156	475	0	0		0	0	0	0	0
354	1	353	354	-1	401	149	20.5	29	ABprapaaaa	116	0	0	0		0	0	0	0	0
355	0	352	-1	-1	408	102	13.5	21		-37	0	0	0		0	0	0	0	0
