# Supplementary material for: The AP-2 Transcription Factor APTF-2 Is Required for Neuroblast and Epidermal Morphogenesis in Caenorhabditis elegans Embryogenesis
Source: PLoS Genet. 2016 May 13;12(5):e1006048. doi: 10.1371/journal.pgen.1006048 (PMC4866721; doi:10.1371/journal.pgen.1006048)
Supplement: S3 Text — (ZIP) [file pgen.1006048.s031.zip › nuclei/t166-nuclei]

1	1	199	10	-1	446	398	5.7	30	ABalppappp	-300	0	0	0		0	0	0	0	0
2	1	74	56	-1	222	135	11.5	27	ABprapappa	243	-22	0	0		0	0	0	0	0
3	1	337	224	-1	590	337	17.3	31	ABalapaaap	272	254	0	0		0	0	0	0	0
4	1	121	80	-1	430	241	9.3	30	MSpapaaa	126	0	0	0		0	0	0	0	0
5	1	338	348	-1	530	312	15.5	25	ABaraaaapp	209	546	0	0		0	0	0	0	0
6	1	214	264	-1	532	380	22.4	29	ABplaapaaa	322	0	0	0		0	0	0	0	0
7	1	310	156	-1	573	369	18.3	30	ABalapaapp	-35	0	0	0		0	0	0	0	0
8	1	293	185	-1	603	271	12.2	27	ABalaaapal	231	171	0	0		0	0	0	0	0
9	1	54	29	-1	319	222	7.6	33	MSpappa	322	506	0	0		0	0	0	0	0
10	1	221	85	-1	487	387	9.8	30	ABplpaaaaa	267	85	0	0		0	0	0	0	0
11	1	6	175	-1	535	340	23.8	29	ABplaaaaaa	268	746	0	0		0	0	0	0	0
12	1	78	351	-1	505	123	12.5	30	ABprpaapaa	244	342	0	0		0	0	0	0	0
13	1	67	7	-1	512	160	12.6	29	ABpraaaapa	55	0	0	0		0	0	0	0	0
14	1	308	198	-1	171	282	8.1	29	Cpappd	286	72	0	0		0	0	0	0	0
15	1	219	3	-1	375	180	19.2	30	MSpppppp	237	261	0	0		0	0	0	0	0
16	1	116	249	-1	437	186	6.3	28	ABprpapaaa	254	649	0	0		0	0	0	0	0
17	1	62	94	-1	469	107	15.3	28	ABprpaapap	137	0	0	0		0	0	0	0	0
18	1	95	31	-1	512	307	5.7	29	ABalpaaaap	236	-527	0	0		0	0	0	0	0
19	1	42	218	-1	386	237	8.7	27	MSpapapa	264	426	0	0		0	0	0	0	0
20	1	194	37	-1	492	231	6.1	28	ABarapapaa	95	0	0	0		0	0	0	0	0
21	1	200	265	-1	505	427	12.4	29	ABalpppapa	261	-3	0	0		0	0	0	0	0
22	1	12	8	-1	427	384	22.8	29	ABplaaappa	251	71	0	0		0	0	0	0	0
23	1	31	151	-1	432	449	16.1	25	ABplaappaa	208	-948	0	0		0	0	0	0	0
24	1	307	64	112	413	380	15.4	32	MSapppa	276	379	0	0		0	0	0	0	0
25	1	238	329	-1	208	209	18.7	34	Cppaa	322	-824	0	0		0	0	0	0	0
26	1	269	79	-1	214	293	5.0	25	ABplappppp	240	11	0	0		0	0	0	0	0
27	0	177	-1	-1	461	257	22.7	27		137	0	0	0		0	0	0	0	0
28	1	166	266	-1	357	352	18.5	35	MSapppp	260	3	0	0		0	0	0	0	0
29	1	184	68	-1	406	279	10.4	26	MSaapapa	446	0	0	0		0	0	0	0	0
30	1	303	69	-1	200	347	16.8	33	ABarppapp	319	204	0	0		0	0	0	0	0
31	1	224	327	-1	366	242	3.4	29	ABprpappap	272	163	0	0		0	0	0	0	0
32	1	102	52	-1	207	299	9.9	26	Capppa	234	600	0	0		0	0	0	0	0
33	1	190	42	-1	417	113	16.3	30	ABpraapppa	302	444	0	0		0	0	0	0	0
34	1	124	73	-1	487	313	14.6	35	ABaraapapa	351	50	0	0		0	0	0	0	0
35	1	230	199	-1	461	218	7.6	28	ABarapappa	240	0	0	0		0	0	0	0	0
36	1	9	135	-1	571	364	10.3	27	ABalaaaarr	253	190	0	0		0	0	0	0	0
37	1	263	169	-1	496	442	14.8	32	ABalpppapp	286	-1516	0	0		0	0	0	0	0
38	1	135	279	-1	591	283	8.7	29	ABalaaaala	-191	0	0	0		0	0	0	0	0
39	1	29	145	-1	159	265	12.5	31	Cpapaa	313	134	0	0		0	0	0	0	0
40	1	141	134	-1	597	242	14.1	26	ABalaaappr	-86	0	0	0		0	0	0	0	0
41	1	296	129	-1	306	384	21.4	33	ABarppaap	335	-1217	0	0		0	0	0	0	0
42	1	48	186	-1	398	253	16.7	29	Earaa	273	68	0	0		0	0	0	0	0
43	1	99	255	-1	471	309	6.8	28	ABalpappaa	123	0	0	0		0	0	0	0	0
44	1	24	229	-1	512	257	5.7	27	ABarapaaaa	232	169	0	0		0	0	0	0	0
45	1	232	286	-1	458	222	14.7	33	MSpaapap	330	168	0	0		0	0	0	0	0
46	1	299	350	-1	460	185	10.7	24	MSppaapa	223	-206	0	0		0	0	0	0	0
47	1	105	290	-1	225	310	13.9	28	Cappap	278	1280	0	0		0	0	0	0	0
48	1	300	110	-1	544	292	6.8	29	ABaraaaaaa	221	-377	0	0		0	0	0	0	0
49	1	311	136	-1	502	348	21.8	29	ABplaaaaap	75	0	0	0		0	0	0	0	0
50	1	152	14	-1	472	401	14.6	31	ABalpppppa	289	835	0	0		0	0	0	0	0
51	1	223	219	-1	463	244	4.5	29	ABarapapap	162	0	0	0		0	0	0	0	0
52	1	158	70	-1	439	372	6.5	28	ABalpapapp	231	-293	0	0		0	0	0	0	0
53	1	267	338	-1	571	341	18.8	32	ABalapaapa	265	-25	0	0		0	0	0	0	0
54	1	119	92	-1	475	113	18.9	27	ABpraappaa	238	-324	0	0		0	0	0	0	0
55	1	318	91	-1	531	328	6.8	29	ABalpaaaaa	387	0	0	0		0	0	0	0	0
56	1	40	235	-1	381	186	5.7	27	ABprpapapa	254	231	0	0		0	0	0	0	0
57	1	243	113	-1	379	102	14.8	28	ABpraapppp	342	0	0	0		0	0	0	0	0
58	1	13	192	-1	391	372	10.4	30	MSappap	5	0	0	0		0	0	0	0	0
59	1	171	257	-1	434	283	6.6	26	ABalpappppa	249	1402	0	0		0	0	0	0	0
60	1	16	77	-1	452	318	18.3	31	MSaaaapp	131	0	0	0		0	0	0	0	0
61	1	334	16	-1	348	313	4.2	27	ABplpapapp	266	738	0	0		0	0	0	0	0
62	1	328	173	-1	256	378	21.2	36	ABarppapa	354	-863	0	0		0	0	0	0	0
63	1	5	201	-1	480	114	10.5	28	ABprpaaapa	259	502	0	0		0	0	0	0	0
64	1	271	342	-1	544	380	18.1	30	ABalapappa	253	218	0	0		0	0	0	0	0
65	1	101	66	-1	366	427	16.8	30	ABplaapppa	334	0	0	0		0	0	0	0	0
66	1	247	337	-1	399	186	11.7	26	MSpppaap	257	557	0	0		0	0	0	0	0
67	1	80	114	-1	547	265	13.8	28	ABaraappaa	-220	0	0	0		0	0	0	0	0
68	1	91	5	-1	526	217	5.6	26	ABaraaappp	2	0	0	0		0	0	0	0	0
69	1	265	19	-1	497	288	12.6	29	ABaraapaap	199	0	0	0		0	0	0	0	0
70	1	346	104	-1	558	259	7.7	28	ABaraaaaap	177	0	0	0		0	0	0	0	0
71	1	279	178	-1	519	387	13.8	29	ABalppppaa	-29	0	0	0		0	0	0	0	0
72	1	57	259	-1	493	164	10.1	31	ABprpaaaaa	304	224	0	0		0	0	0	0	0
73	1	85	258	-1	452	409	10.2	29	ABplpaaapa	214	819	0	0		0	0	0	0	0
74	1	187	28	-1	443	116	8.3	36	ABprpaaaap	320	-36	0	0		0	0	0	0	0
75	1	81	158	-1	538	301	13.4	29	ABaraapaaa	286	611	0	0		0	0	0	0	0
76	1	207	345	-1	512	163	15.2	29	ABpraaappa	271	92	0	0		0	0	0	0	0
77	1	4	23	-1	574	204	9.6	26	ABalaappa	218	-122	0	0		0	0	0	0	0
78	1	289	49	-1	277	108	12.5	27	ABprappapp	253	757	0	0		0	0	0	0	0
79	1	233	335	-1	570	187	15.8	22	ABalaapppa	163	289	0	0		0	0	0	0	0
80	1	165	36	-1	377	111	19.1	28	ABprapaapa	285	738	0	0		0	0	0	0	0
81	1	157	111	-1	583	249	7.8	28	ABalaaaalp	228	536	0	0		0	0	0	0	0
82	1	79	208	-1	385	385	20.4	30	ABplapaaaa	132	0	0	0		0	0	0	0	0
83	1	70	60	-1	230	344	9.7	24	ABplapppaa	224	-197	0	0		0	0	0	0	0
84	1	327	71	-1	341	272	3.9	26	ABplpapppa	269	518	0	0		0	0	0	0	0
85	1	211	204	-1	467	274	19.7	29	MSpaaapa	278	656	0	0		0	0	0	0	0
86	1	108	319	-1	404	280	6.5	26	ABalpappppp	565	0	0	0		0	0	0	0	0
87	1	32	310	-1	376	237	13.5	30	Earpa	300	1213	0	0		0	0	0	0	0
88	1	212	40	-1	456	445	13.9	26	ABplpaapap	267	-401	0	0		0	0	0	0	0
89	1	61	239	-1	421	270	15.8	26	MSaaappp	207	127	0	0		0	0	0	0	0
90	1	163	233	-1	331	106	13.0	30	ABprappaaa	274	784	0	0		0	0	0	0	0
91	1	168	328	-1	298	175	4.1	28	ABprppppap	254	1123	0	0		0	0	0	0	0
92	1	93	205	-1	578	276	14.0	31	MSaaaaaa	246	495	0	0		0	0	0	0	0
93	1	126	297	-1	587	320	8.8	28	ABalaaaarl	92	0	0	0		0	0	0	0	0
94	1	83	252	-1	487	279	5.3	25	ABarapaaap	256	-58	0	0		0	0	0	0	0
95	1	248	119	-1	519	237	11.8	33	ABaraaapap	276	0	0	0		0	0	0	0	0
96	1	15	176	-1	366	156	6.7	25	ABprppaapa	241	-166	0	0		0	0	0	0	0
97	1	220	193	-1	400	132	18.6	29	ABprapaaap	268	69	0	0		0	0	0	0	0
98	1	139	39	-1	392	181	23.3	31	ABarpapppp	273	371	0	0		0	0	0	0	0
99	1	142	30	-1	342	163	5.3	27	ABprppaapp	75	0	0	0		0	0	0	0	0
100	1	90	124	-1	447	310	12.6	33	ABaraapapp	445	0	0	0		0	0	0	0	0
101	1	150	75	-1	333	338	8.1	34	MSaappp	42	0	0	0		0	0	0	0	0
102	1	210	59	-1	225	384	17.2	28	ABplapapaa	233	0	0	0		0	0	0	0	0
103	1	197	283	-1	273	367	6.8	27	ABplppappp	267	25	0	0		0	0	0	0	0
104	1	21	131	-1	593	229	9.8	24	ABalaapaaa	204	0	0	0		0	0	0	0	0
105	1	245	22	-1	404	312	17.4	30	Ealaa	303	133	0	0		0	0	0	0	0
106	1	304	268	-1	487	178	3.7	29	ABarapppap	283	-411	0	0		0	0	0	0	0
107	1	169	295	-1	266	389	10.5	27	ABplappaap	241	746	0	0		0	0	0	0	0
108	1	20	82	-1	342	128	9.5	28	ABprppapap	285	-363	0	0		0	0	0	0	0
109	1	109	67	-1	207	151	9.3	26	ABprappppa	67	0	0	0		0	0	0	0	0
110	1	89	244	-1	384	297	22.7	33	ABarpaappa	273	178	0	0		0	0	0	0	0
111	1	188	45	-1	545	255	10.1	28	ABaraaapaa	163	0	0	0		0	0	0	0	0
112	1	298	168	-1	264	161	10.1	26	ABprapppaa	218	-178	0	0		0	0	0	0	0
113	1	30	187	-1	348	397	8.4	28	ABplppapaa	254	-798	0	0		0	0	0	0	0
114	1	138	26	-1	486	428	17.5	28	ABplaapapa	406	0	0	0		0	0	0	0	0
115	1	181	57	-1	564	369	14.3	28	ABalapapap	272	-942	0	0		0	0	0	0	0
116	1	227	157	251	257	297	4.7	31	ABplpppapa	186	-638	0	0		0	0	0	0	0
117	1	88	188	-1	581	214	13.8	29	ABalaaappl	-105	0	0	0		0	0	0	0	0
118	1	22	149	-1	521	352	13.3	26	MSapaaap	80	0	0	0		0	0	0	0	0
119	1	64	18	-1	358	364	22.7	32	ABarppaaa	315	337	0	0		0	0	0	0	0
120	1	270	314	-1	235	257	4.8	26	ABplpppppp	262	24	0	0		0	0	0	0	0
121	1	258	197	-1	489	342	9.3	28	ABalpaaapp	262	-50	0	0		0	0	0	0	0
122	1	35	127	-1	401	221	3.6	31	ABprpappaa	113	0	0	0		0	0	0	0	0
123	1	191	35	-1	455	147	15.7	29	ABprpaappa	292	16	0	0		0	0	0	0	0
124	1	39	232	-1	501	289	19.5	29	MSaaaapa	302	0	0	0		0	0	0	0	0
125	1	26	100	-1	533	371	6.9	29	ABalpaappp	249	27	0	0		0	0	0	0	0
126	1	72	133	-1	385	341	9.6	29	MSappaa	292	-158	0	0		0	0	0	0	0
127	1	273	106	-1	410	237	11.8	32	MSpapaap	-167	0	0	0		0	0	0	0	0
128	1	33	55	-1	426	305	10.3	31	MSaapaaa	104	0	0	0		0	0	0	0	0
129	1	97	270	-1	543	213	22.6	28	ABalappppp	232	287	0	0		0	0	0	0	0
130	1	129	228	-1	373	125	8.8	29	ABprppapaa	250	-278	0	0		0	0	0	0	0
131	1	18	304	-1	431	355	3.2	28	ABalppapap	287	1807	0	0		0	0	0	0	0
132	1	252	161	-1	283	255	15.9	31	Eplap	318	96	0	0		0	0	0	0	0
133	1	332	142	-1	189	312	20.2	34	Caapa	224	0	0	0		0	0	0	0	0
134	1	275	27	-1	544	245	16.8	28	MSpaaaaa	282	636	0	0		0	0	0	0	0
135	1	281	152	-1	524	141	10.1	27	ABpraaaaap	265	1230	0	0		0	0	0	0	0
136	1	206	237	-1	552	339	12.5	27	MSapaaaa	93	0	0	0		0	0	0	0	0
137	1	202	6	-1	434	227	6.1	26	ABarapapppa	-31	0	0	0		0	0	0	0	0
138	1	106	53	-1	336	419	14.0	29	ABplaapppp	271	765	0	0		0	0	0	0	0
139	1	182	148	-1	496	198	9.8	28	MSppaaap	212	905	0	0		0	0	0	0	0
140	1	225	51	-1	239	217	11.2	31	Eprpp	282	467	0	0		0	0	0	0	0
141	1	94	128	-1	254	317	10.2	33	Capap	332	95	0	0		0	0	0	0	0
142	1	234	216	-1	535	288	22.5	28	ABarpaaaaa	255	-114	0	0		0	0	0	0	0
143	1	254	107	-1	310	376	5.8	28	ABplppappa	277	772	0	0		0	0	0	0	0
144	1	186	333	-1	454	154	6.8	27	ABarappppp	161	0	0	0		0	0	0	0	0
145	1	60	254	-1	501	415	8.4	31	ABalppaapp	304	-293	0	0		0	0	0	0	0
146	1	319	302	-1	487	213	3.6	26	ABarappaaa	258	581	0	0		0	0	0	0	0
147	1	82	146	-1	376	283	10.4	30	MSaapapp	161	0	0	0		0	0	0	0	0
148	1	113	103	-1	284	190	10.2	26	MSpapppp	233	195	0	0		0	0	0	0	0
149	1	172	34	-1	514	187	5.6	26	ABarapppaa	246	440	0	0		0	0	0	0	0
150	1	59	246	-1	475	367	3.6	28	ABalppapaa	246	1681	0	0		0	0	0	0	0
151	1	322	256	-1	541	384	10.9	27	ABalppaaap	431	0	0	0		0	0	0	0	0
152	1	351	353	-1	552	211	7.3	28	ABalaapaap	231	-95	0	0		0	0	0	0	0
153	1	25	166	-1	217	371	13.2	28	ABplapapap	-182	0	0	0		0	0	0	0	0
154	1	144	89	-1	518	257	14.8	32	ABaraappap	277	148	0	0		0	0	0	0	0
155	1	37	63	-1	465	283	8.2	28	ABalpapppa	144	0	0	0		0	0	0	0	0
156	1	173	153	-1	507	412	21.3	32	ABplaapaap	77	0	0	0		0	0	0	0	0
157	1	323	182	-1	165	239	17.9	33	Cpapap	327	1862	0	0		0	0	0	0	0
158	1	145	120	-1	545	157	13.4	28	ABpraaapaa	187	0	0	0		0	0	0	0	0
159	1	242	202	-1	379	349	4.4	28	ABplpapapa	266	1815	0	0		0	0	0	0	0
160	1	302	122	-1	179	324	9.1	28	ABplapappp	263	938	0	0		0	0	0	0	0
161	1	65	139	-1	198	253	5.6	27	Cpappv	297	0	0	0		0	0	0	0	0
162	1	132	78	-1	490	162	7.3	30	ABarappppa	294	-84	0	0		0	0	0	0	0
163	1	283	284	-1	604	284	15.4	24	ABalappaaa	206	687	0	0		0	0	0	0	0
164	1	301	191	-1	423	166	17.4	27	MSppppap	-316	0	0	0		0	0	0	0	0
165	1	167	306	-1	280	155	7.3	29	ABprpppaap	305	0	0	0		0	0	0	0	0
166	1	103	98	-1	408	124	10.6	30	ABprppaaaa	124	0	0	0		0	0	0	0	0
167	1	125	162	-1	414	430	12.2	29	ABplpaappp	300	119	0	0		0	0	0	0	0
168	1	278	177	-1	232	377	9.7	26	ABplappapp	42	0	0	0		0	0	0	0	0
169	1	28	141	-1	491	136	14.6	28	ABpraaaapp	184	0	0	0		0	0	0	0	0
170	1	149	138	-1	460	348	6.1	27	ABalpapapa	265	-649	0	0		0	0	0	0	0
171	1	314	312	-1	308	272	3.9	29	ABplpapppp	238	0	0	0		0	0	0	0	0
172	1	134	206	-1	595	251	17.1	28	ABalappapa	240	518	0	0		0	0	0	0	0
173	1	261	276	-1	438	194	22.0	30	ABarpappap	298	-247	0	0		0	0	0	0	0
174	1	164	174	-1	413	421	6.8	29	ABplpaaaap	278	0	0	0		0	0	0	0	0
175	1	114	86	-1	359	221	9.1	29	MSpapapp	148	0	0	0		0	0	0	0	0
176	1	272	121	-1	509	399	16.8	28	ABalppppap	254	0	0	0		0	0	0	0	0
177	1	8	267	-1	405	367	6.1	27	ABplpapaaa	206	0	0	0		0	0	0	0	0
178	1	315	189	-1	403	158	10.5	24	MSpppapa	197	280	0	0		0	0	0	0	0
179	1	295	234	-1	356	394	19.2	28	ABplapaaap	285	848	0	0		0	0	0	0	0
180	0	58	-1	-1	558	191	13.5	23		171	106	0	0		0	0	0	0	0
181	1	352	240	-1	439	209	3.5	27	ABarappaap	-33	0	0	0		0	0	0	0	0
182	1	215	115	-1	235	211	22.5	34	Cpaapa	333	-149	0	0		0	0	0	0	0
183	1	256	95	-1	538	248	5.4	29	ABaraaappa	122	0	0	0		0	0	0	0	0
184	1	226	84	-1	282	123	18.5	31	ABprappapa	291	-471	0	0		0	0	0	0	0
185	1	209	305	-1	382	408	9.6	28	ABplppaaaa	439	0	0	0		0	0	0	0	0
186	1	49	167	-1	209	179	10.5	27	ABprapappp	267	602	0	0		0	0	0	0	0
187	1	96	213	-1	432	155	22.5	30	ABarpapppa	253	-899	0	0		0	0	0	0	0
188	1	264	62	-1	301	418	15.7	27	ABplapaapp	275	522	0	0		0	0	0	0	0
189	1	17	150	-1	272	292	22.8	35	Caaaa	356	478	0	0		0	0	0	0	0
190	1	86	231	-1	235	155	8.5	27	ABprapppap	218	110	0	0		0	0	0	0	0
191	1	148	299	-1	478	236	9.4	29	ABarapaapp	233	-142	0	0		0	0	0	0	0
192	1	160	109	-1	336	369	12.9	31	Daap	137	0	0	0		0	0	0	0	0
193	1	127	200	-1	356	370	6.3	27	ABplppaapa	264	344	0	0		0	0	0	0	0
194	1	92	17	-1	294	353	4.1	28	ABplpppaaa	347	0	0	0		0	0	0	0	0
195	1	260	320	-1	176	301	15.4	31	Caapp	314	484	0	0		0	0	0	0	0
196	1	306	123	163	283	324	18.0	34	Dapp	273	-582	0	0		0	0	0	0	0
197	1	140	212	-1	335	230	14.4	30	Earpp	301	234	0	0		0	0	0	0	0
198	1	231	76	-1	503	272	22.7	26	ABarpaaapa	237	790	0	0		0	0	0	0	0
199	1	216	282	-1	471	406	19.6	34	ABplaapapp	328	-731	0	0		0	0	0	0	0
200	1	329	2	-1	418	416	15.7	29	ABplpaappa	337	0	0	0		0	0	0	0	0
201	1	291	288	-1	167	213	10.6	34	Cpppa	342	127	0	0		0	0	0	0	0
202	1	317	242	-1	290	301	8.5	29	Capaap	173	0	0	0		0	0	0	0	0
203	1	63	321	-1	431	189	9.6	25	MSpppaaa	50	0	0	0		0	0	0	0	0
204	1	112	323	-1	347	103	17.2	28	ABprapaapp	283	948	0	0		0	0	0	0	0
205	1	115	354	-1	554	265	21.3	30	ABalapppap	242	65	0	0		0	0	0	0	0
206	0	336	-1	-1	585	378	13.1	25		233	-15	0	0		0	0	0	0	0
207	1	2	332	-1	544	409	15.1	31	ABalpppaap	109	0	0	0		0	0	0	0	0
208	1	154	261	-1	339	126	22.1	35	ABarpppap	342	669	0	0		0	0	0	0	0
209	1	61	179	-1	441	288	15.6	26	MSaaappa	206	-573	0	0		0	0	0	0	0
210	1	312	341	-1	459	140	20.8	31	ABpraappap	296	527	0	0		0	0	0	0	0
211	1	201	303	-1	542	212	11.3	28	MSppaaaa	190	-59	0	0		0	0	0	0	0
212	1	262	263	-1	579	303	20.1	30	ABalappapp	13	0	0	0		0	0	0	0	0
213	1	162	262	-1	568	230	20.3	29	ABalappppa	250	-938	0	0		0	0	0	0	0
214	1	292	171	-1	254	393	15.0	28	ABplappapa	8	0	0	0		0	0	0	0	0
215	1	87	298	-1	523	300	9.8	27	ABalpaapapa	-100	0	0	0		0	0	0	0	0
216	1	255	20	-1	554	300	10.1	27	ABalpaapaa	171	0	0	0		0	0	0	0	0
217	1	66	33	-1	191	349	11.0	27	ABplapappa	279	0	0	0		0	0	0	0	0
218	1	235	118	-1	346	306	23.3	31	ABarpaappp	301	1069	0	0		0	0	0	0	0
219	1	155	1	-1	520	341	9.9	28	ABalpaaapa	247	5	0	0		0	0	0	0	0
220	1	69	326	-1	480	192	22.4	27	ABarpappaa	-30	0	0	0		0	0	0	0	0
221	1	175	301	-1	314	394	8.3	28	ABplppapap	83	0	0	0		0	0	0	0	0
222	1	71	307	-1	608	311	15.4	27	ABalappaap	345	0	0	0		0	0	0	0	0
223	1	253	172	-1	471	181	13.3	27	MSppapap	234	860	0	0		0	0	0	0	0
224	1	229	190	-1	426	366	11.5	27	MSapaapp	149	0	0	0		0	0	0	0	0
225	1	244	196	-1	479	320	11.6	27	ABalpaapapp	181	0	0	0		0	0	0	0	0
226	1	205	50	-1	234	176	6.1	27	ABprappppp	255	515	0	0		0	0	0	0	0
227	1	236	58	-1	536	133	15.8	29	ABpraaapap	239	0	0	0		0	0	0	0	0
228	1	19	108	-1	428	422	19.0	29	ABalppppppp	-168	0	0	0		0	0	0	0	0
229	1	73	147	-1	474	337	22.8	28	ABplaaaapa	223	35	0	0		0	0	0	0	0
230	1	195	195	-1	354	221	5.7	28	ABprpapppa	274	853	0	0		0	0	0	0	0
231	1	196	183	-1	417	136	5.1	28	ABarappapp	276	-678	0	0		0	0	0	0	0
232	1	43	322	-1	302	348	13.2	30	Capaaa	378	0	0	0		0	0	0	0	0
233	1	330	41	-1	477	384	22.7	26	ABplaaapaa	137	0	0	0		0	0	0	0	0
234	1	192	292	-1	439	165	3.4	30	ABarappapa	289	400	0	0		0	0	0	0	0
235	1	237	343	-1	524	167	18.0	33	ABpraapapa	253	0	0	0		0	0	0	0	0
236	1	110	105	294	491	148	18.4	31	ABpraaappp	449	0	0	0		0	0	0	0	0
237	1	34	243	-1	329	162	16.7	34	Dppp	338	-473	0	0		0	0	0	0	0
238	1	118	289	-1	337	175	10.3	28	MSpapppa	213	505	0	0		0	0	0	0	0
239	1	38	74	-1	582	248	23.0	35	ABpraapaaa	304	215	0	0		0	0	0	0	0
240	1	282	285	-1	206	330	6.0	26	ABplappppa	138	0	0	0		0	0	0	0	0
241	1	44	32	-1	548	409	12.4	30	ABalpppaaa	277	70	0	0		0	0	0	0	0
242	1	77	25	-1	190	188	15.2	33	Cppap	116	0	0	0		0	0	0	0	0
243	1	45	88	-1	299	208	16.5	32	Eprap	310	212	0	0		0	0	0	0	0
244	1	156	211	-1	251	336	5.0	28	ABplpppaap	326	0	0	0		0	0	0	0	0
245	1	239	250	-1	232	328	7.0	26	ABplapppap	244	1127	0	0		0	0	0	0	0
246	1	325	99	-1	572	167	12.5	26	ABalaapapp	223	-720	0	0		0	0	0	0	0
247	1	10	155	-1	385	388	6.9	27	ABplpapaap	254	-1309	0	0		0	0	0	0	0
248	1	294	126	-1	556	289	16.6	28	MSaaaaapa	15	0	0	0		0	0	0	0	0
249	1	241	272	-1	328	411	18.8	28	ABplapaapa	45	0	0	0		0	0	0	0	0
250	1	52	15	-1	402	160	7.2	28	ABprpapaap	280	564	0	0		0	0	0	0	0
251	1	104	46	-1	396	220	6.6	28	ABarapapppp	280	906	0	0		0	0	0	0	0
252	1	320	230	-1	384	137	23.1	33	ABarpppaa	308	-161	0	0		0	0	0	0	0
253	1	143	247	-1	530	314	18.3	29	MSaaaaapp	-151	0	0	0		0	0	0	0	0
254	1	130	347	-1	512	236	9.5	29	ABarapaapa	90	0	0	0		0	0	0	0	0
255	1	136	311	-1	283	404	12.4	29	ABplappaaa	273	993	0	0		0	0	0	0	0
256	1	7	241	-1	349	195	4.5	28	ABprpapapp	252	125	0	0		0	0	0	0	0
257	1	335	87	-1	477	237	12.5	33	ABaraapppa	126	0	0	0		0	0	0	0	0
258	1	84	117	-1	248	259	14.6	32	Eplpa	326	-202	0	0		0	0	0	0	0
259	1	344	340	-1	511	305	22.8	26	ABarpaaaap	221	949	0	0		0	0	0	0	0
260	1	285	271	-1	516	194	14.4	27	MSppapaa	197	284	0	0		0	0	0	0	0
261	1	228	54	-1	445	412	22.4	33	ABplaaapap	305	24	0	0		0	0	0	0	0
262	1	343	357	-1	496	300	3.5	29	ABalpapaaa	243	77	0	0		0	0	0	0	0
263	1	55	253	-1	503	254	17.7	30	MSpaaaap	268	54	0	0		0	0	0	0	0
264	1	174	170	-1	582	267	19.5	24	ABalapppaa	198	-302	0	0		0	0	0	0	0
265	1	185	96	-1	301	230	5.4	28	ABprpapppp	278	943	0	0		0	0	0	0	0
266	1	305	274	-1	238	266	7.7	28	Capppp	281	-1375	0	0		0	0	0	0	0
267	1	324	214	-1	262	236	6.3	27	ABprpppppa	270	144	0	0		0	0	0	0	0
268	1	193	215	-1	324	281	14.2	33	Ealpp	322	-247	0	0		0	0	0	0	0
269	1	122	336	-1	485	225	22.5	28	ABarpapapa	242	195	0	0		0	0	0	0	0
270	1	161	21	-1	461	401	17.5	27	ABalppppppa	225	425	0	0		0	0	0	0	0
271	1	51	324	-1	328	137	7.2	30	ABprppappa	245	-879	0	0		0	0	0	0	0
272	1	203	160	-1	243	214	5.0	27	ABprpppppp	125	0	0	0		0	0	0	0	0
273	1	276	203	-1	469	191	18.0	29	MSppappp	-41	0	0	0		0	0	0	0	0
274	1	98	291	-1	446	225	12.2	32	ABaraapppp	271	484	0	0		0	0	0	0	0
275	1	23	296	-1	487	381	6.6	29	ABalppappa	262	349	0	0		0	0	0	0	0
276	1	274	220	-1	365	145	14.5	31	Dppa	296	328	0	0		0	0	0	0	0
277	1	133	132	-1	316	262	18.3	33	Eplaa	326	75	0	0		0	0	0	0	0
278	1	50	102	-1	287	129	8.7	28	ABprppappp	383	0	0	0		0	0	0	0	0
279	1	213	221	-1	525	390	19.4	30	ABalapappp	220	213	0	0		0	0	0	0	0
280	1	117	222	-1	541	243	24.5	31	ABarpapaaa	122	0	0	0		0	0	0	0	0
281	1	36	217	-1	427	364	18.9	29	MSapappp	272	124	0	0		0	0	0	0	0
282	1	290	140	-1	590	338	11.2	29	ABalaaapar	291	843	0	0		0	0	0	0	0
283	1	284	293	-1	439	163	10.6	25	MSppaapp	-10	0	0	0		0	0	0	0	0
284	1	147	238	-1	362	180	14.6	30	Dpap	-10	0	0	0		0	0	0	0	0
285	1	53	316	-1	259	135	12.9	28	ABprapapap	244	1127	0	0		0	0	0	0	0
286	1	249	210	-1	521	174	20.4	34	ABpraapapp	327	370	0	0		0	0	0	0	0
287	1	259	287	-1	448	360	15.7	27	MSapappa	213	-393	0	0		0	0	0	0	0
288	1	204	44	-1	367	294	7.4	31	MSaappa	266	-144	0	0		0	0	0	0	0
289	1	128	159	-1	475	264	15.4	28	MSpaapaa	249	-215	0	0		0	0	0	0	0
290	1	46	278	-1	431	322	6.4	28	ABalpappap	281	313	0	0		0	0	0	0	0
291	1	75	281	-1	358	296	17.5	31	Ealap	300	-1130	0	0		0	0	0	0	0
292	1	100	12	-1	450	126	12.6	30	ABprpaappp	286	-444	0	0		0	0	0	0	0
293	1	180	24	-1	457	345	9.6	24	MSapaapa	220	-717	0	0		0	0	0	0	0
294	1	250	38	-1	367	170	10.7	28	MSpppapp	206	814	0	0		0	0	0	0	0
295	1	280	101	-1	395	441	15.7	29	ABplaappap	248	585	0	0		0	0	0	0	0
296	1	321	184	-1	349	206	20.4	32	Epraa	127	0	0	0		0	0	0	0	0
297	1	1	61	-1	262	324	14.2	30	Cappaa	270	0	0	0		0	0	0	0	0
298	1	309	330	-1	286	266	6.6	26	ABplpppppa	236	-93	0	0		0	0	0	0	0
299	1	120	227	-1	462	243	17.9	32	MSpaaapp	284	-743	0	0		0	0	0	0	0
300	1	68	277	-1	538	170	10.0	27	ABpraaaaaa	249	489	0	0		0	0	0	0	0
301	1	217	225	-1	270	188	5.5	28	ABprpppapa	273	70	0	0		0	0	0	0	0
302	1	339	130	-1	498	322	17.2	29	MSaaapaa	272	1181	0	0		0	0	0	0	0
303	1	286	83	-1	256	126	16.5	29	ABprapapaa	267	-1690	0	0		0	0	0	0	0
304	1	176	144	-1	316	203	3.7	28	ABprppppaa	257	1034	0	0		0	0	0	0	0
305	1	76	81	-1	401	293	13.4	31	MSaapaap	-153	0	0	0		0	0	0	0	0
306	1	218	90	-1	541	341	4.8	29	ABalpaappa	396	0	0	0		0	0	0	0	0
307	1	107	97	-1	241	257	11.2	32	Eplpp	321	103	0	0		0	0	0	0	0
308	1	189	137	-1	376	370	15.1	30	Daaa	133	0	0	0		0	0	0	0	0
309	1	208	223	-1	229	151	17.7	35	ABarppppp	357	782	0	0		0	0	0	0	0
310	1	151	48	-1	496	361	17.1	28	MSapapaa	329	0	0	0		0	0	0	0	0
311	1	178	334	-1	263	204	15.1	31	Eprpa	313	289	0	0		0	0	0	0	0
312	1	159	226	-1	461	299	22.9	30	ABarpaapaa	258	-534	0	0		0	0	0	0	0
313	1	27	245	-1	554	187	22.3	33	ABpraapaap	323	-176	0	0		0	0	0	0	0
314	1	341	248	-1	391	389	22.6	32	ABplaaappp	324	482	0	0		0	0	0	0	0
315	0	-1	-1	-1	269	272	3.5	23		152	445	0	0		0	0	0	0	0
316	1	14	116	-1	216	232	4.4	25	Cppppp	223	101	0	0		0	0	0	0	0
317	1	170	315	-1	317	316	4.6	27	ABplppppaa	158	0	0	0		0	0	0	0	0
318	1	246	207	-1	195	246	21.5	32	Cpaapp	321	1428	0	0		0	0	0	0	0
319	1	47	72	-1	563	186	17.9	35	ABalaapppp	338	477	0	0		0	0	0	0	0
320	1	268	236	-1	434	347	22.4	29	ABplaaaapp	297	246	0	0		0	0	0	0	0
321	0	347	-1	-1	396	280	3.2	23		-181	0	0	0		0	0	0	0	0
322	1	41	13	-1	302	104	13.2	28	ABprappaap	240	197	0	0		0	0	0	0	0
323	1	153	165	-1	319	365	16.5	31	Dapa	255	-123	0	0		0	0	0	0	0
324	1	287	318	-1	203	209	6.1	27	Cppppa	276	-1247	0	0		0	0	0	0	0
325	1	331	280	-1	312	239	23.3	41	Cpaaa	414	-3	0	0		0	0	0	0	0
326	1	11	125	-1	459	364	11.8	27	MSapapap	222	-811	0	0		0	0	0	0	0
327	1	266	209	-1	417	294	22.6	31	ABarpaapap	311	141	0	0		0	0	0	0	0
328	0	342	-1	-1	606	343	14.5	24		197	20	0	0		0	0	0	0	0
329	1	131	180	-1	364	314	13.8	31	Ealpa	311	515	0	0		0	0	0	0	0
330	1	297	154	-1	484	333	3.8	32	ABalpapaap	258	0	0	0		0	0	0	0	0
331	1	288	143	-1	574	282	11.4	28	ABaraaaapa	213	-763	0	0		0	0	0	0	0
332	1	222	300	-1	219	301	23.3	37	Caaap	360	-252	0	0		0	0	0	0	0
333	0	183	-1	-1	402	221	18.3	25		222	-200	0	0		0	0	0	0	0
334	1	333	309	-1	410	166	13.9	29	Dpaa	293	1537	0	0		0	0	0	0	0
335	1	345	352	-1	585	329	13.9	25	ABalapaaaa	124	0	0	0		0	0	0	0	0
336	1	257	273	-1	285	321	4.8	28	ABplppppap	250	129	0	0		0	0	0	0	0
337	1	146	93	-1	503	210	17.8	27	MSppappa	179	-330	0	0		0	0	0	0	0
338	1	277	260	-1	393	314	4.0	30	ABplpappaa	295	339	0	0		0	0	0	0	0
339	1	56	275	-1	517	232	21.9	27	ABarpapaap	275	-262	0	0		0	0	0	0	0
340	1	111	269	-1	479	391	12.2	30	ABplpaapaa	267	0	0	0		0	0	0	0	0
341	1	137	11	-1	360	253	18.7	30	Earap	283	-398	0	0		0	0	0	0	0
342	1	240	65	-1	304	142	5.2	31	ABprpppaaa	256	-346	0	0		0	0	0	0	0
343	1	3	331	-1	330	349	4.2	25	ABplppaapp	528	0	0	0		0	0	0	0	0
344	1	198	194	-1	285	150	22.7	37	ABarppppa	378	280	0	0		0	0	0	0	0
345	1	179	164	-1	433	193	18.2	28	MSpppppa	204	1169	0	0		0	0	0	0	0
346	1	326	349	-1	454	313	16.0	34	MSaaapap	82	0	0	0		0	0	0	0	0
347	1	123	325	-1	440	156	14.1	28	MSppppaa	175	0	0	0		0	0	0	0	0
348	0	349	-1	-1	196	207	9.1	22		220	0	0	0		0	0	0	0	0
349	1	340	313	-1	433	422	10.3	33	ABplpaaapp	-120	0	0	0		0	0	0	0	0
350	0	348	-1	-1	366	430	13.7	23		-205	0	0	0		0	0	0	0	0
351	1	316	9	-1	440	228	22.5	30	ABarpapapp	-203	0	0	0		0	0	0	0	0
352	0	350	-1	-1	445	315	5.6	22		236	0	0	0		0	0	0	0	0
353	1	251	339	-1	440	115	10.8	33	ABprpaaapp	66	0	0	0		0	0	0	0	0
354	1	354	4	-1	408	151	20.4	27	ABprapaaaa	91	0	0	0		0	0	0	0	0
355	0	313	-1	-1	515	405	9.6	22		150	0	0	0		0	0	0	0	0
356	0	195	-1	-1	326	240	7.2	24		34	0	0	0		0	0	0	0	0
357	0	355	-1	-1	407	102	13.3	20		-108	0	0	0		0	0	0	0	0
