# Supplementary material for: The AP-2 Transcription Factor APTF-2 Is Required for Neuroblast and Epidermal Morphogenesis in Caenorhabditis elegans Embryogenesis
Source: PLoS Genet. 2016 May 13;12(5):e1006048. doi: 10.1371/journal.pgen.1006048 (PMC4866721; doi:10.1371/journal.pgen.1006048)
Supplement: S3 Text — (ZIP) [file pgen.1006048.s031.zip › nuclei/t167-nuclei]

1	1	219	89	-1	523	342	10.0	27	ABalpaaapa	248	22	0	0		0	0	0	0	0
2	1	200	316	-1	414	421	15.7	30	ABplpaappa	262	1282	0	0		0	0	0	0	0
3	1	15	140	-1	377	183	19.3	29	MSpppppp	259	-45	0	0		0	0	0	0	0
4	1	354	22	-1	408	152	20.5	28	ABprapaaaa	207	101	0	0		0	0	0	0	0
5	1	68	43	-1	528	221	5.8	26	ABaraaappp	250	317	0	0		0	0	0	0	0
6	1	137	11	-1	433	229	6.2	26	ABarapapppa	517	0	0	0		0	0	0	0	0
7	1	13	297	-1	515	162	12.4	28	ABpraaaapa	273	2	0	0		0	0	0	0	0
8	1	22	75	-1	427	390	22.7	27	ABplaaappa	244	71	0	0		0	0	0	0	0
9	1	351	51	-1	441	231	22.8	29	ABarpapapp	233	737	0	0		0	0	0	0	0
10	1	1	120	-1	451	396	5.6	29	ABalppappp	262	327	0	0		0	0	0	0	0
11	1	341	53	-1	354	252	18.8	31	Earap	311	52	0	0		0	0	0	0	0
12	1	292	301	-1	462	132	12.0	29	ABprpaappp	248	87	0	0		0	0	0	0	0
13	1	322	305	-1	310	101	13.3	27	ABprappaap	184	0	0	0		0	0	0	0	0
14	1	50	106	-1	469	402	14.4	30	ABalpppppa	-100	0	0	0		0	0	0	0	0
15	1	250	20	-1	412	157	7.3	28	ABprpapaap	259	1361	0	0		0	0	0	0	0
16	1	61	324	-1	352	308	4.2	28	ABplpapapp	253	-816	0	0		0	0	0	0	0
17	1	194	141	-1	299	349	4.2	27	ABplpppaaa	27	0	0	0		0	0	0	0	0
18	1	119	128	-1	360	366	22.6	32	ABarppaaa	317	141	0	0		0	0	0	0	0
19	1	69	83	-1	502	293	12.7	29	ABaraapaap	291	-46	0	0		0	0	0	0	0
20	1	216	334	-1	555	302	9.9	27	ABalpaapaa	62	0	0	0		0	0	0	0	0
21	1	270	115	-1	457	398	17.5	27	ABalppppppa	268	-758	0	0		0	0	0	0	0
22	1	105	263	-1	402	310	17.2	31	Ealaa	296	155	0	0		0	0	0	0	0
23	1	77	158	-1	573	205	9.4	27	ABalaappa	230	521	0	0		0	0	0	0	0
24	1	293	122	-1	455	342	9.7	24	MSapaapa	210	580	0	0		0	0	0	0	0
25	1	242	327	-1	193	186	15.2	32	Cppap	308	23	0	0		0	0	0	0	0
26	1	114	61	-1	482	427	17.4	29	ABplaapapa	424	0	0	0		0	0	0	0	0
27	1	134	164	-1	543	245	17.1	28	MSpaaaaa	282	1556	0	0		0	0	0	0	0
28	1	74	87	-1	444	113	8.4	34	ABprpaaaap	322	206	0	0		0	0	0	0	0
29	1	9	80	-1	326	217	7.6	33	MSpappa	323	193	0	0		0	0	0	0	0
30	1	99	247	-1	347	160	5.2	27	ABprppaapp	232	377	0	0		0	0	0	0	0
31	1	18	64	-1	513	303	5.7	27	ABalpaaaap	25	0	0	0		0	0	0	0	0
32	1	241	306	-1	547	414	12.4	30	ABalpppaaa	257	-558	0	0		0	0	0	0	0
33	1	217	252	-1	192	348	10.2	27	ABplapappa	268	235	0	0		0	0	0	0	0
34	1	149	238	-1	517	192	5.6	27	ABarapppaa	249	1053	0	0		0	0	0	0	0
35	1	123	314	-1	462	150	16.3	29	ABprpaappa	261	148	0	0		0	0	0	0	0
36	1	80	317	-1	377	114	19.3	27	ABprapaapa	-94	0	0	0		0	0	0	0	0
37	1	20	59	-1	492	238	6.0	29	ABarapapaa	63	0	0	0		0	0	0	0	0
38	1	294	68	-1	376	168	10.8	28	MSpppapp	211	-132	0	0		0	0	0	0	0
39	1	98	199	-1	391	184	23.1	31	ABarpapppp	310	-225	0	0		0	0	0	0	0
40	1	88	159	-1	455	444	13.4	27	ABplpaapap	242	26	0	0		0	0	0	0	0
41	1	233	1	-1	475	387	22.5	26	ABplaaapaa	82	0	0	0		0	0	0	0	0
42	1	33	117	-1	422	116	16.8	30	ABpraapppa	17	0	0	0		0	0	0	0	0
43	0	27	-1	-1	456	262	22.9	27		234	-150	0	0		0	0	0	0	0
44	1	288	135	-1	371	289	7.6	31	MSaappa	-187	0	0	0		0	0	0	0	0
45	1	111	9	-1	547	260	9.8	28	ABaraaapaa	178	0	0	0		0	0	0	0	0
46	1	251	351	-1	396	224	6.8	29	ABarapapppp	192	0	0	0		0	0	0	0	0
47	0	206	-1	-1	583	382	12.5	24		227	350	0	0		0	0	0	0	0
48	1	310	220	-1	494	363	17.1	28	MSapapaa	222	-300	0	0		0	0	0	0	0
49	1	78	114	-1	283	108	13.1	26	ABprappapp	165	0	0	0		0	0	0	0	0
50	1	226	222	-1	237	174	5.9	26	ABprappppp	267	2040	0	0		0	0	0	0	0
51	1	140	27	-1	237	216	11.1	30	Eprpp	304	122	0	0		0	0	0	0	0
52	1	32	265	-1	209	297	9.8	27	Capppa	263	193	0	0		0	0	0	0	0
53	1	138	100	-1	337	417	13.6	30	ABplaapppp	266	-176	0	0		0	0	0	0	0
54	1	261	60	-1	442	418	22.4	32	ABplaaapap	309	-605	0	0		0	0	0	0	0
55	1	128	58	-1	429	301	10.4	31	MSaapaaa	396	0	0	0		0	0	0	0	0
56	1	2	331	-1	225	134	11.6	27	ABprapappa	95	0	0	0		0	0	0	0	0
57	1	115	189	-1	565	370	14.3	29	ABalapapap	237	341	0	0		0	0	0	0	0
58	1	227	142	-1	539	135	15.8	29	ABpraaapap	240	-84	0	0		0	0	0	0	0
59	1	102	198	-1	225	382	16.2	29	ABplapapaa	294	28	0	0		0	0	0	0	0
60	1	83	255	-1	229	342	9.5	25	ABplapppaa	228	747	0	0		0	0	0	0	0
61	1	297	37	-1	264	320	13.7	30	Cappaa	275	824	0	0		0	0	0	0	0
62	1	188	326	-1	301	417	15.1	27	ABplapaapp	265	64	0	0		0	0	0	0	0
63	1	155	28	-1	470	280	8.4	29	ABalpapppa	-170	0	0	0		0	0	0	0	0
64	1	24	208	-1	415	392	14.4	26	MSapppaa	230	665	0	0		0	0	0	0	0
65	1	342	286	-1	310	142	5.0	29	ABprpppaaa	285	614	0	0		0	0	0	0	0
66	1	65	213	-1	365	426	16.7	30	ABplaapppa	276	123	0	0		0	0	0	0	0
67	1	109	104	-1	211	149	9.3	26	ABprappppa	330	0	0	0		0	0	0	0	0
68	1	29	152	-1	409	277	10.9	26	MSaapapa	242	101	0	0		0	0	0	0	0
69	1	30	62	-1	198	348	16.4	32	ABarppapp	146	0	0	0		0	0	0	0	0
70	1	52	137	-1	440	368	6.5	28	ABalpapapp	273	354	0	0		0	0	0	0	0
71	1	84	232	-1	344	269	4.1	27	ABplpapppa	272	-657	0	0		0	0	0	0	0
72	1	319	172	-1	564	189	17.6	34	ABalaapppp	340	249	0	0		0	0	0	0	0
73	1	34	18	-1	488	319	14.6	33	ABaraapapa	122	0	0	0		0	0	0	0	0
74	1	239	10	-1	577	256	23.3	34	ABpraapaaa	326	170	0	0		0	0	0	0	0
75	1	101	146	-1	337	335	8.1	33	MSaappp	4	0	0	0		0	0	0	0	0
76	1	198	339	-1	499	275	22.9	27	ABarpaaapa	272	318	0	0		0	0	0	0	0
77	1	60	45	-1	450	316	18.5	34	MSaaaapp	-123	0	0	0		0	0	0	0	0
78	1	162	295	-1	497	168	7.5	31	ABarappppa	288	-168	0	0		0	0	0	0	0
79	1	26	225	-1	216	290	4.9	26	ABplappppp	241	-309	0	0		0	0	0	0	0
80	1	4	63	-1	432	239	9.4	29	MSpapaaa	296	247	0	0		0	0	0	0	0
81	1	305	93	-1	403	293	13.5	31	MSaapaap	94	0	0	0		0	0	0	0	0
82	1	108	184	-1	346	127	9.5	28	ABprppapap	274	293	0	0		0	0	0	0	0
83	1	303	280	-1	258	124	16.4	29	ABprapapaa	208	0	0	0		0	0	0	0	0
84	1	184	204	-1	281	121	18.4	30	ABprappapa	150	0	0	0		0	0	0	0	0
85	1	10	69	-1	488	386	9.9	29	ABplpaaaaa	292	972	0	0		0	0	0	0	0
86	1	175	97	-1	363	218	9.2	29	MSpapapp	148	0	0	0		0	0	0	0	0
87	1	257	193	-1	484	239	12.5	33	ABaraapppa	263	126	0	0		0	0	0	0	0
88	1	243	196	-1	296	212	16.7	33	Eprap	335	365	0	0		0	0	0	0	0
89	1	154	72	-1	522	265	15.1	30	ABaraappap	283	150	0	0		0	0	0	0	0
90	1	306	290	-1	544	340	5.1	31	ABalpaappa	253	402	0	0		0	0	0	0	0
91	1	55	299	-1	532	328	6.8	28	ABalpaaaaa	283	401	0	0		0	0	0	0	0
92	1	54	15	-1	475	115	18.8	28	ABpraappaa	31	0	0	0		0	0	0	0	0
93	1	337	264	-1	506	213	17.7	27	MSppappa	178	299	0	0		0	0	0	0	0
94	1	17	293	-1	468	109	14.9	28	ABprpaapap	258	1062	0	0		0	0	0	0	0
95	1	183	312	-1	545	252	5.2	28	ABaraaappa	279	0	0	0		0	0	0	0	0
96	1	265	281	-1	304	229	5.4	29	ABprpapppp	260	-988	0	0		0	0	0	0	0
97	1	307	136	-1	248	251	11.1	33	Eplpp	304	-517	0	0		0	0	0	0	0
98	1	166	29	-1	413	125	10.9	29	ABprppaaaa	108	0	0	0		0	0	0	0	0
99	1	246	346	-1	578	174	12.3	28	ABalaapapp	228	-727	0	0		0	0	0	0	0
100	1	125	151	-1	537	372	7.4	29	ABalpaappp	343	0	0	0		0	0	0	0	0
101	1	295	307	-1	391	443	14.9	29	ABplaappap	264	276	0	0		0	0	0	0	0
102	1	278	278	-1	293	127	8.5	29	ABprppappp	244	71	0	0		0	0	0	0	0
103	1	148	82	-1	285	189	9.9	26	MSpapppp	299	0	0	0		0	0	0	0	0
104	1	70	276	-1	565	262	7.5	27	ABaraaaaap	237	-786	0	0		0	0	0	0	0
105	1	236	262	-1	505	159	16.9	26	ABpraaapppa	220	451	0	0		0	0	0	0	0
106	1	127	101	-1	411	235	12.4	32	MSpapaap	151	0	0	0		0	0	0	0	0
107	1	143	226	-1	316	373	5.9	28	ABplppappa	257	-637	0	0		0	0	0	0	0
108	1	228	270	-1	424	422	18.8	29	ABalppppppp	294	-98	0	0		0	0	0	0	0
109	1	192	132	-1	336	368	12.8	30	Daap	-13	0	0	0		0	0	0	0	0
110	1	48	149	-1	542	291	6.7	28	ABaraaaaaa	261	-63	0	0		0	0	0	0	0
111	1	81	210	-1	587	249	8.5	28	ABalaaaalp	221	-93	0	0		0	0	0	0	0
112	1	24	315	-1	405	362	16.0	26	MSapppap	219	343	0	0		0	0	0	0	0
113	1	57	70	-1	387	102	15.2	28	ABpraapppp	272	13	0	0		0	0	0	0	0
114	1	67	241	-1	552	269	14.0	28	ABaraappaa	240	106	0	0		0	0	0	0	0
115	1	182	229	-1	233	215	22.5	33	Cpaapa	330	536	0	0		0	0	0	0	0
116	1	316	131	-1	214	228	4.6	25	Cppppp	236	-1121	0	0		0	0	0	0	0
117	1	258	273	-1	247	253	14.5	32	Eplpa	291	-748	0	0		0	0	0	0	0
118	1	218	303	-1	342	309	23.2	32	ABarpaappp	319	450	0	0		0	0	0	0	0
119	1	95	271	-1	522	243	11.7	34	ABaraaapap	92	0	0	0		0	0	0	0	0
120	1	158	150	-1	551	159	13.3	28	ABpraaapaa	-116	0	0	0		0	0	0	0	0
121	1	176	284	-1	506	400	16.6	28	ABalppppap	252	0	0	0		0	0	0	0	0
122	1	160	123	-1	182	320	8.5	28	ABplapappp	283	-594	0	0		0	0	0	0	0
123	1	196	325	-1	265	314	17.5	31	Dappp	311	4	0	0		0	0	0	0	0
124	1	100	66	-1	448	314	12.8	33	ABaraapapp	278	1073	0	0		0	0	0	0	0
125	1	326	81	-1	457	362	11.8	26	MSapapap	231	-848	0	0		0	0	0	0	0
126	1	248	170	-1	557	292	16.7	29	MSaaaaapa	159	0	0	0		0	0	0	0	0
127	1	122	169	-1	406	226	3.8	32	ABprpappaa	205	1390	0	0		0	0	0	0	0
128	1	141	261	-1	255	312	9.6	32	Capap	331	0	0	0		0	0	0	0	0
129	1	41	345	-1	305	388	21.3	34	ABarppaap	332	-263	0	0		0	0	0	0	0
130	1	302	236	-1	493	326	17.5	29	MSaaapaa	275	457	0	0		0	0	0	0	0
131	1	104	279	-1	596	227	9.8	24	ABalaapaaa	195	-433	0	0		0	0	0	0	0
132	1	277	275	-1	314	268	18.3	33	Eplaa	330	189	0	0		0	0	0	0	0
133	1	126	26	-1	382	341	10.0	30	MSappaa	315	0	0	0		0	0	0	0	0
134	1	40	185	-1	600	248	13.9	29	ABalaaappr	-692	0	0	0		0	0	0	0	0
135	1	36	205	-1	568	363	10.0	27	ABalaaaarr	272	337	0	0		0	0	0	0	0
136	1	49	267	-1	499	347	22.1	29	ABplaaaaap	290	-1058	0	0		0	0	0	0	0
137	1	308	254	-1	373	370	14.8	31	Daaa	-145	0	0	0		0	0	0	0	0
138	1	170	217	-1	462	345	5.9	27	ABalpapapa	273	46	0	0		0	0	0	0	0
139	1	161	268	-1	197	251	5.6	26	Cpappv	258	-576	0	0		0	0	0	0	0
140	1	282	154	-1	592	342	11.4	30	ABalaaapar	685	0	0	0		0	0	0	0	0
141	1	169	5	-1	495	135	15.0	28	ABpraaaapp	99	0	0	0		0	0	0	0	0
142	1	133	35	-1	188	311	19.8	33	Caapa	318	404	0	0		0	0	0	0	0
143	1	331	98	-1	578	282	11.6	28	ABaraaaapa	166	0	0	0		0	0	0	0	0
144	1	304	133	-1	323	207	3.7	28	ABprppppaa	251	-205	0	0		0	0	0	0	0
145	1	39	191	-1	156	269	12.5	30	Cpapaa	301	434	0	0		0	0	0	0	0
146	1	147	40	-1	378	283	10.5	31	MSaapapp	267	154	0	0		0	0	0	0	0
147	1	229	161	-1	472	339	22.6	29	ABplaaaapa	283	-295	0	0		0	0	0	0	0
148	1	139	90	-1	498	199	9.8	28	MSppaaap	198	-36	0	0		0	0	0	0	0
149	1	118	19	-1	521	354	13.3	26	MSapaaap	62	0	0	0		0	0	0	0	0
150	1	189	328	-1	270	292	22.7	34	Caaaa	325	-1210	0	0		0	0	0	0	0
151	1	23	49	-1	428	450	15.6	26	ABplaappaa	303	0	0	0		0	0	0	0	0
152	1	135	110	-1	523	139	10.4	28	ABpraaaaap	108	0	0	0		0	0	0	0	0
153	1	156	230	-1	505	417	21.2	32	ABplaapaap	380	0	0	0		0	0	0	0	0
154	1	330	207	-1	482	328	3.6	30	ABalpapaap	242	243	0	0		0	0	0	0	0
155	1	247	160	-1	388	385	6.8	27	ABplpapaap	-98	0	0	0		0	0	0	0	0
156	1	7	125	-1	562	370	18.9	30	ABalapaapp	238	904	0	0		0	0	0	0	0
157	1	116	195	-1	263	273	4.9	24	ABplpppapap	217	326	0	0		0	0	0	0	0
158	1	75	212	-1	541	304	13.7	28	ABaraapaaa	-6	0	0	0		0	0	0	0	0
159	1	289	239	-1	476	272	15.0	28	MSpaapaa	-249	0	0	0		0	0	0	0	0
160	1	272	24	-1	241	210	5.1	27	ABprpppppp	236	120	0	0		0	0	0	0	0
161	1	132	211	-1	282	254	16.0	30	Eplap	280	-1237	0	0		0	0	0	0	0
162	1	167	85	-1	413	430	11.6	30	ABplpaappp	-139	0	0	0		0	0	0	0	0
163	1	196	333	-1	297	337	19.3	30	Dappa	304	670	0	0		0	0	0	0	0
164	1	345	155	-1	435	196	18.4	28	MSpppppa	216	-73	0	0		0	0	0	0	0
165	1	323	48	-1	321	367	16.3	30	Dapa	223	106	0	0		0	0	0	0	0
166	1	153	144	-1	219	368	12.7	28	ABplapapap	272	109	0	0		0	0	0	0	0
167	1	186	175	-1	213	177	10.5	27	ABprapappp	273	727	0	0		0	0	0	0	0
168	1	112	258	-1	268	160	10.0	26	ABprapppaa	139	0	0	0		0	0	0	0	0
169	1	37	32	-1	495	440	14.6	31	ABalpppapp	298	59	0	0		0	0	0	0	0
170	1	264	194	-1	582	269	19.5	29	ABalapppaa	274	-809	0	0		0	0	0	0	0
171	1	214	129	-1	256	390	14.8	29	ABplappapa	99	0	0	0		0	0	0	0	0
172	1	223	259	-1	475	180	13.3	27	MSppapap	231	127	0	0		0	0	0	0	0
173	1	62	42	-1	255	378	20.6	35	ABarppapa	353	225	0	0		0	0	0	0	0
174	1	174	336	-1	415	418	6.7	29	ABplpaaaap	279	-887	0	0		0	0	0	0	0
175	1	11	157	-1	537	342	23.5	29	ABplaaaaaa	252	515	0	0		0	0	0	0	0
176	1	96	84	-1	371	156	7.1	26	ABprppaapa	265	-1262	0	0		0	0	0	0	0
177	1	168	91	-1	238	373	8.8	27	ABplappapp	49	0	0	0		0	0	0	0	0
178	1	71	197	-1	520	388	13.7	29	ABalppppaa	215	0	0	0		0	0	0	0	0
179	1	209	139	-1	443	294	15.7	25	MSaaappa	55	0	0	0		0	0	0	0	0
180	1	329	96	-1	362	308	13.6	31	Ealpa	288	482	0	0		0	0	0	0	0
181	0	333	-1	-1	399	218	18.4	25		216	126	0	0		0	0	0	0	0
182	1	157	335	-1	164	240	17.8	32	Cpapap	309	529	0	0		0	0	0	0	0
183	1	231	113	-1	422	136	5.1	28	ABarappapp	275	1608	0	0		0	0	0	0	0
184	1	296	289	-1	351	208	20.6	32	Epraa	305	283	0	0		0	0	0	0	0
185	1	8	344	-1	607	276	12.5	27	ABalaaapal	117	0	0	0		0	0	0	0	0
186	1	42	294	-1	393	252	16.8	30	Earaa	244	4	0	0		0	0	0	0	0
187	1	113	231	-1	350	395	8.2	27	ABplppapaa	276	150	0	0		0	0	0	0	0
188	1	117	182	-1	584	220	14.0	28	ABalaaappl	332	0	0	0		0	0	0	0	0
189	1	178	33	-1	409	160	10.5	23	MSpppapa	203	-30	0	0		0	0	0	0	0
190	1	224	215	-1	425	365	11.8	28	MSapaapp	245	-499	0	0		0	0	0	0	0
191	1	164	176	-1	426	168	17.5	28	MSppppap	244	-9	0	0		0	0	0	0	0
192	1	58	118	-1	392	371	10.3	31	MSappap	353	0	0	0		0	0	0	0	0
193	1	97	173	-1	394	138	18.4	26	ABprapaaap	221	-217	0	0		0	0	0	0	0
194	1	344	153	-1	283	147	22.7	37	ABarppppa	374	-697	0	0		0	0	0	0	0
195	1	230	192	-1	364	219	5.4	26	ABprpapppa	70	0	0	0		0	0	0	0	0
196	1	225	202	-1	481	325	11.4	27	ABalpaapapp	273	939	0	0		0	0	0	0	0
197	1	121	285	-1	491	342	9.2	26	ABalpaaapp	-106	0	0	0		0	0	0	0	0
198	1	14	330	-1	174	278	7.9	29	Cpappd	69	0	0	0		0	0	0	0	0
199	1	35	145	-1	458	218	7.7	28	ABarapappa	89	0	0	0		0	0	0	0	0
200	1	193	188	-1	361	369	6.2	27	ABplppaapa	138	0	0	0		0	0	0	0	0
201	1	63	166	-1	488	117	10.2	28	ABprpaaapa	235	203	0	0		0	0	0	0	0
202	1	159	250	-1	381	345	4.5	28	ABplpapapa	245	-75	0	0		0	0	0	0	0
203	1	273	242	-1	473	192	18.0	27	MSppappp	257	930	0	0		0	0	0	0	0
204	1	85	300	-1	467	275	20.2	30	MSpaaapa	23	0	0	0		0	0	0	0	0
205	1	92	214	-1	583	280	14.5	30	MSaaaaaa	-461	0	0	0		0	0	0	0	0
206	1	172	249	-1	597	256	16.8	29	ABalappapa	-432	0	0	0		0	0	0	0	0
207	1	318	219	-1	192	250	21.3	32	Cpaapp	313	932	0	0		0	0	0	0	0
208	1	82	156	-1	382	387	19.9	30	ABplapaaaa	442	0	0	0		0	0	0	0	0
209	1	327	71	-1	414	304	22.6	31	ABarpaapap	281	-117	0	0		0	0	0	0	0
210	1	286	310	-1	521	178	20.5	33	ABpraapapp	-2	0	0	0		0	0	0	0	0
211	1	244	243	-1	258	336	5.1	28	ABplpppaap	212	0	0	0		0	0	0	0	0
212	1	197	233	-1	334	229	14.5	31	Earpp	301	579	0	0		0	0	0	0	0
213	1	187	322	-1	434	161	22.9	28	ABarpapppa	-207	0	0	0		0	0	0	0	0
214	1	267	282	-1	262	232	6.3	26	ABprpppppa	242	984	0	0		0	0	0	0	0
215	1	268	228	-1	322	276	14.3	32	Ealpp	325	797	0	0		0	0	0	0	0
216	1	142	187	-1	530	287	22.7	27	ABarpaaaaa	259	-1191	0	0		0	0	0	0	0
217	1	281	240	-1	423	366	18.9	28	MSapappp	279	411	0	0		0	0	0	0	0
218	1	19	134	-1	390	232	9.2	28	MSpapapa	261	96	0	0		0	0	0	0	0
219	1	51	103	-1	463	243	4.4	28	ABarapapap	249	0	0	0		0	0	0	0	0
220	1	276	95	-1	370	147	14.4	31	Dppa	314	-530	0	0		0	0	0	0	0
221	1	279	216	-1	525	397	19.4	30	ABalapappp	246	1158	0	0		0	0	0	0	0
222	1	280	186	-1	535	246	24.8	31	ABarpapaaa	307	116	0	0		0	0	0	0	0
223	1	309	109	-1	230	152	17.5	34	ABarppppp	-9	0	0	0		0	0	0	0	0
224	1	3	163	-1	586	342	17.1	30	ABalapaaap	289	257	0	0		0	0	0	0	0
225	1	301	13	-1	276	189	5.4	29	ABprpppapa	-886	0	0	0		0	0	0	0	0
226	1	312	102	-1	457	301	23.0	30	ABarpaapaa	273	95	0	0		0	0	0	0	0
227	1	299	67	-1	457	250	17.7	33	MSpaaapp	211	155	0	0		0	0	0	0	0
228	1	130	356	-1	378	124	9.0	28	ABprppapaa	282	0	0	0		0	0	0	0	0
229	1	44	21	-1	517	258	5.8	25	ABarapaaaa	220	788	0	0		0	0	0	0	0
230	1	252	183	-1	384	141	22.6	33	ABarpppaa	320	168	0	0		0	0	0	0	0
231	1	190	8	-1	240	154	8.6	26	ABprapppap	110	0	0	0		0	0	0	0	0
232	1	124	55	-1	502	285	19.5	29	MSaaaapa	250	509	0	0		0	0	0	0	0
233	1	90	30	-1	338	104	13.6	29	ABprappaaa	267	1099	0	0		0	0	0	0	0
234	1	179	342	-1	352	390	18.8	26	ABplapaaap	234	63	0	0		0	0	0	0	0
235	1	56	168	-1	388	183	5.4	26	ABprpapapa	263	1044	0	0		0	0	0	0	0
236	1	320	353	-1	431	351	22.3	29	ABplaaaapp	253	341	0	0		0	0	0	0	0
237	1	136	277	-1	554	339	12.3	25	MSapaaaa	96	0	0	0		0	0	0	0	0
238	1	284	31	-1	365	179	15.0	29	Dpap	240	935	0	0		0	0	0	0	0
239	1	89	274	-1	418	268	15.8	26	MSaaappp	199	1068	0	0		0	0	0	0	0
240	1	181	291	-1	440	207	3.5	28	ABarappaap	271	1291	0	0		0	0	0	0	0
241	1	256	350	-1	351	191	4.4	29	ABprpapapp	147	0	0	0		0	0	0	0	0
242	1	202	237	-1	293	301	8.7	29	Capaap	233	-1082	0	0		0	0	0	0	0
243	1	237	162	-1	329	162	16.7	34	Dppp	340	-279	0	0		0	0	0	0	0
244	1	110	16	-1	381	304	22.4	34	ABarpaappa	335	33	0	0		0	0	0	0	0
245	1	313	39	-1	557	192	22.2	32	ABpraapaap	328	-843	0	0		0	0	0	0	0
246	1	150	112	-1	481	371	3.7	28	ABalppapaa	281	160	0	0		0	0	0	0	0
247	1	253	138	-1	527	319	18.3	29	MSaaaaapp	281	93	0	0		0	0	0	0	0
248	1	314	323	-1	393	391	22.7	29	ABplaaappp	267	549	0	0		0	0	0	0	0
249	1	16	88	-1	438	185	6.4	27	ABprpapaaa	275	337	0	0		0	0	0	0	0
250	1	245	23	-1	234	322	6.7	26	ABplapppap	267	223	0	0		0	0	0	0	0
251	1	116	338	-1	263	307	4.2	27	ABplpppapaa	201	39	0	0		0	0	0	0	0
252	1	94	223	-1	488	279	5.6	26	ABarapaaap	-20	0	0	0		0	0	0	0	0
253	1	263	124	-1	499	254	17.5	30	MSpaaaap	53	0	0	0		0	0	0	0	0
254	1	145	99	-1	498	418	8.3	32	ABalppaapp	310	-917	0	0		0	0	0	0	0
255	1	43	269	-1	476	308	7.1	28	ABalpappaa	271	475	0	0		0	0	0	0	0
256	1	151	203	-1	543	387	11.1	28	ABalppaaap	248	-295	0	0		0	0	0	0	0
257	1	59	7	-1	439	282	6.9	26	ABalpappppa	227	760	0	0		0	0	0	0	0
258	1	73	235	-1	451	403	10.5	29	ABplpaaapa	211	194	0	0		0	0	0	0	0
259	1	72	260	-1	497	165	10.1	30	ABprpaaaaa	264	1467	0	0		0	0	0	0	0
260	1	338	126	-1	395	313	4.1	30	ABplpappaa	334	0	0	0		0	0	0	0	0
261	1	208	119	-1	335	129	22.3	35	ABarpppap	352	355	0	0		0	0	0	0	0
262	1	213	74	-1	569	230	20.1	29	ABalappppa	-6	0	0	0		0	0	0	0	0
263	1	212	201	-1	578	308	20.3	30	ABalappapp	253	331	0	0		0	0	0	0	0
264	1	6	200	-1	527	382	22.6	30	ABplaapaaa	280	-641	0	0		0	0	0	0	0
265	1	21	78	-1	500	425	11.8	29	ABalpppapa	-20	0	0	0		0	0	0	0	0
266	1	28	206	-1	356	352	18.2	35	MSapppp	262	-307	0	0		0	0	0	0	0
267	1	177	234	-1	409	363	6.1	26	ABplpapaaa	227	-485	0	0		0	0	0	0	0
268	1	106	318	-1	493	178	3.7	29	ABarapppap	-125	0	0	0		0	0	0	0	0
269	1	340	308	-1	479	387	12.2	29	ABplpaapaa	271	112	0	0		0	0	0	0	0
270	1	129	343	-1	540	214	23.0	27	ABalappppp	228	356	0	0		0	0	0	0	0
271	1	260	304	-1	520	198	14.3	27	MSppapaa	198	597	0	0		0	0	0	0	0
272	1	249	165	-1	330	412	18.6	29	ABplapaapa	52	0	0	0		0	0	0	0	0
273	1	336	179	-1	291	316	5.0	29	ABplppppap	124	0	0	0		0	0	0	0	0
274	1	266	4	-1	235	263	7.7	28	Capppp	1	0	0	0		0	0	0	0	0
275	1	339	256	-1	514	231	21.9	29	ABarpapaap	258	0	0	0		0	0	0	0	0
276	1	173	171	-1	441	198	22.1	29	ABarpappap	284	1309	0	0		0	0	0	0	0
277	1	300	12	-1	541	170	9.9	26	ABpraaaaaa	264	-717	0	0		0	0	0	0	0
278	1	290	25	-1	435	319	6.4	30	ABalpappap	261	1264	0	0		0	0	0	0	0
279	1	38	181	-1	595	285	9.0	27	ABalaaaala	127	0	0	0		0	0	0	0	0
280	1	325	130	-1	307	236	23.3	42	Cpaaa	421	684	0	0		0	0	0	0	0
281	1	291	288	-1	357	292	17.5	31	Ealap	312	247	0	0		0	0	0	0	0
282	1	199	354	-1	470	408	19.5	33	ABplaapapp	81	0	0	0		0	0	0	0	0
283	1	103	283	-1	277	364	6.5	26	ABplppappp	310	0	0	0		0	0	0	0	0
284	1	163	92	-1	608	289	15.8	24	ABalappaaa	218	353	0	0		0	0	0	0	0
285	1	240	65	-1	209	332	5.5	27	ABplappppa	136	0	0	0		0	0	0	0	0
286	1	45	340	-1	461	224	14.8	35	MSpaapap	351	-301	0	0		0	0	0	0	0
287	1	287	36	-1	444	362	15.8	26	MSapappa	-13	0	0	0		0	0	0	0	0
288	1	201	209	-1	169	213	10.7	34	Cpppa	-77	0	0	0		0	0	0	0	0
289	1	238	6	-1	343	173	10.6	30	MSpapppa	196	0	0	0		0	0	0	0	0
290	1	47	332	-1	225	310	13.5	28	Cappap	252	0	0	0		0	0	0	0	0
291	1	274	227	-1	449	232	12.3	33	ABaraapppp	269	174	0	0		0	0	0	0	0
292	1	234	50	-1	443	166	3.5	30	ABarappapa	300	385	0	0		0	0	0	0	0
293	1	283	224	-1	445	165	11.0	26	MSppaapp	-34	0	0	0		0	0	0	0	0
294	1	236	190	-1	479	147	20.0	27	ABpraaapppp	262	188	0	0		0	0	0	0	0
295	1	107	178	-1	266	388	10.2	28	ABplappaap	235	-256	0	0		0	0	0	0	0
296	1	275	174	-1	488	378	6.9	28	ABalppappa	279	351	0	0		0	0	0	0	0
297	1	93	3	-1	592	323	8.9	27	ABalaaaarl	249	92	0	0		0	0	0	0	0
298	1	215	73	-1	523	302	9.9	26	ABalpaapapa	-29	0	0	0		0	0	0	0	0
299	1	191	107	358	482	234	9.5	30	ABarapaapp	196	455	0	0		0	0	0	0	0
300	1	332	167	-1	219	303	23.3	36	Caaap	357	611	0	0		0	0	0	0	0
301	1	221	221	-1	316	393	8.5	28	ABplppapap	280	406	0	0		0	0	0	0	0
302	1	146	41	-1	490	214	3.6	27	ABarappaaa	55	0	0	0		0	0	0	0	0
303	1	211	86	-1	543	215	11.2	27	MSppaaaa	193	255	0	0		0	0	0	0	0
304	1	131	292	-1	433	357	3.2	29	ABalppapap	286	290	0	0		0	0	0	0	0
305	1	185	46	-1	382	408	9.5	27	ABplppaaaa	130	0	0	0		0	0	0	0	0
306	1	165	108	-1	283	153	6.8	29	ABprpppaap	272	-984	0	0		0	0	0	0	0
307	1	222	321	-1	606	314	15.5	27	ABalappaap	221	350	0	0		0	0	0	0	0
308	0	328	-1	-1	605	346	14.9	24		352	0	0	0		0	0	0	0	0
309	1	334	309	-1	416	169	14.2	30	Dpaa	289	207	0	0		0	0	0	0	0
310	1	87	248	-1	375	235	13.4	31	Earpa	232	164	0	0		0	0	0	0	0
311	1	255	77	-1	283	401	12.4	29	ABplappaaa	259	96	0	0		0	0	0	0	0
312	1	171	246	-1	310	271	3.8	29	ABplpapppp	-124	0	0	0		0	0	0	0	0
313	1	349	34	-1	432	420	9.7	32	ABplpaaapp	221	0	0	0		0	0	0	0	0
314	1	120	218	-1	232	256	4.7	27	ABplpppppp	226	145	0	0		0	0	0	0	0
315	1	317	245	-1	319	311	4.4	27	ABplppppaa	154	0	0	0		0	0	0	0	0
316	1	285	56	-1	267	135	12.4	28	ABprapapap	244	1442	0	0		0	0	0	0	0
317	0	350	-1	-1	366	429	13.1	22		114	0	0	0		0	0	0	0	0
318	1	324	272	-1	203	205	6.2	27	Cppppa	260	1029	0	0		0	0	0	0	0
319	1	86	57	-1	407	282	6.8	26	ABalpappppp	184	0	0	0		0	0	0	0	0
320	1	195	38	-1	178	304	15.4	31	Caapp	298	668	0	0		0	0	0	0	0
321	1	203	54	-1	437	188	10.0	24	MSpppaaa	229	154	0	0		0	0	0	0	0
322	1	232	47	-1	297	346	13.2	30	Capaaa	280	-466	0	0		0	0	0	0	0
323	1	204	180	-1	352	103	17.3	28	ABprapaapp	253	1053	0	0		0	0	0	0	0
324	1	271	251	-1	332	138	7.4	30	ABprppappa	246	63	0	0		0	0	0	0	0
325	1	347	116	-1	449	158	14.4	30	MSppppaa	165	0	0	0		0	0	0	0	0
326	1	220	244	-1	482	194	22.4	27	ABarpappaa	209	-8	0	0		0	0	0	0	0
327	1	31	253	-1	371	241	3.4	31	ABprpappap	217	0	0	0		0	0	0	0	0
328	1	91	298	-1	304	180	4.3	28	ABprppppap	236	498	0	0		0	0	0	0	0
329	1	25	302	-1	206	210	18.9	34	Cppaa	340	699	0	0		0	0	0	0	0
330	1	298	14	-1	289	260	6.5	27	ABplpppppa	231	-407	0	0		0	0	0	0	0
331	1	343	337	-1	335	345	4.0	26	ABplppaapp	259	-154	0	0		0	0	0	0	0
332	1	207	111	-1	543	411	15.3	30	ABalpppaap	115	0	0	0		0	0	0	0	0
333	1	144	94	-1	461	158	6.8	27	ABarappppp	279	638	0	0		0	0	0	0	0
334	1	311	79	-1	264	203	14.9	33	Eprpa	332	132	0	0		0	0	0	0	0
335	1	79	341	-1	562	199	15.5	29	ABalaapppa	300	0	0	0		0	0	0	0	0
336	1	269	143	-1	485	232	22.6	28	ABarpapapa	276	120	0	0		0	0	0	0	0
337	1	66	320	-1	406	183	12.1	26	MSpppaap	227	1238	0	0		0	0	0	0	0
338	1	53	2	-1	569	345	19.4	33	ABalapaapa	-14	0	0	0		0	0	0	0	0
339	1	353	76	-1	446	118	10.7	33	ABprpaaapp	-267	0	0	0		0	0	0	0	0
340	1	259	329	-1	511	309	22.7	26	ABarpaaaap	-117	0	0	0		0	0	0	0	0
341	1	210	347	-1	459	147	21.9	30	ABpraappap	517	0	0	0		0	0	0	0	0
342	1	64	177	-1	542	385	17.7	34	ABalapappa	231	0	0	0		0	0	0	0	0
343	1	235	257	-1	528	178	17.8	30	ABpraapapa	128	0	0	0		0	0	0	0	0
344	0	355	-1	-1	515	407	9.0	22		151	0	0	0		0	0	0	0	0
345	1	76	127	-1	519	166	14.5	31	ABpraaappa	89	0	0	0		0	0	0	0	0
346	0	180	-1	-1	562	194	13.5	22		107	0	0	0		0	0	0	0	0
347	1	254	52	-1	520	235	9.4	27	ABarapaapa	404	0	0	0		0	0	0	0	0
348	1	5	311	-1	523	320	15.9	24	ABaraaaapp	192	0	0	0		0	0	0	0	0
349	1	346	348	-1	453	313	15.6	38	MSaaapap	84	0	0	0		0	0	0	0	0
350	1	46	287	-1	467	188	10.8	24	MSppaapa	156	0	0	0		0	0	0	0	0
351	1	12	349	-1	507	126	12.8	29	ABprpaapaa	349	0	0	0		0	0	0	0	0
352	1	335	266	-1	584	335	14.0	25	ABalapaaaa	132	0	0	0		0	0	0	0	0
353	1	152	296	-1	549	212	7.5	25	ABalaapaap	191	0	0	0		0	0	0	0	0
354	1	205	44	-1	552	276	20.4	25	ABalapppap	-261	0	0	0		0	0	0	0	0
355	0	321	-1	-1	395	279	3.2	22		119	0	0	0		0	0	0	0	0
356	0	348	-1	-1	195	206	9.1	22		-84	0	0	0		0	0	0	0	0
357	1	262	357	-1	497	298	3.4	28	ABalpapaaa	86	0	0	0		0	0	0	0	0
358	0	-1	-1	-1	333	233	7.1	23		49	0	0	0		0	0	0	0	0
