# Supplementary material for: The AP-2 Transcription Factor APTF-2 Is Required for Neuroblast and Epidermal Morphogenesis in Caenorhabditis elegans Embryogenesis
Source: PLoS Genet. 2016 May 13;12(5):e1006048. doi: 10.1371/journal.pgen.1006048 (PMC4866721; doi:10.1371/journal.pgen.1006048)
Supplement: S3 Text — (ZIP) [file pgen.1006048.s031.zip › nuclei/t168-nuclei]

1	1	41	295	-1	474	384	22.5	27	ABplaaapaa	103	0	0	0		0	0	0	0	0
2	1	338	229	-1	564	346	19.5	31	ABalapaapa	256	618	0	0		0	0	0	0	0
3	1	297	28	-1	588	322	9.1	28	ABalaaaarl	281	236	0	0		0	0	0	0	0
4	1	274	308	-1	232	262	8.0	28	Capppp	288	260	0	0		0	0	0	0	0
5	1	141	267	-1	495	128	15.2	29	ABpraaaapp	86	0	0	0		0	0	0	0	0
6	1	289	159	-1	346	174	10.5	28	MSpapppa	239	0	0	0		0	0	0	0	0
7	1	257	132	-1	440	284	7.2	26	ABalpappppa	256	-6	0	0		0	0	0	0	0
8	1	231	274	-1	241	147	8.8	26	ABprapppap	233	110	0	0		0	0	0	0	0
9	1	45	215	-1	551	257	10.4	29	ABaraaapaa	145	0	0	0		0	0	0	0	0
10	1	74	72	-1	579	256	23.4	34	ABpraapaaa	326	-457	0	0		0	0	0	0	0
11	1	6	176	-1	436	232	6.3	26	ABarapapppa	-126	0	0	0		0	0	0	0	0
12	1	277	97	-1	541	170	9.9	26	ABpraaaaaa	156	0	0	0		0	0	0	0	0
13	1	225	64	-1	277	189	5.8	29	ABprpppapa	200	231	0	0		0	0	0	0	0
14	1	330	227	-1	291	256	6.7	28	ABplpppppa	178	0	0	0		0	0	0	0	0
15	1	92	61	-1	478	114	18.5	29	ABpraappaa	29	0	0	0		0	0	0	0	0
16	1	244	117	-1	378	311	23.1	33	ABarpaappa	294	-453	0	0		0	0	0	0	0
17	0	181	-1	-1	394	219	18.7	25		200	150	0	0		0	0	0	0	0
18	1	73	16	-1	486	317	14.5	34	ABaraapapa	104	0	0	0		0	0	0	0	0
19	1	149	192	-1	521	354	13.7	27	MSapaaap	212	34	0	0		0	0	0	0	0
20	1	15	182	-1	417	157	7.6	28	ABprpapaap	267	1390	0	0		0	0	0	0	0
21	1	229	107	-1	522	255	5.9	27	ABarapaaaa	238	478	0	0		0	0	0	0	0
22	1	4	352	-1	410	154	20.4	30	ABprapaaaa	101	0	0	0		0	0	0	0	0
23	1	250	30	-1	235	321	6.6	27	ABplapppap	215	0	0	0		0	0	0	0	0
24	1	160	208	-1	241	210	5.3	27	ABprpppppp	218	123	0	0		0	0	0	0	0
25	1	278	121	-1	438	315	6.1	30	ABalpappap	28	0	0	0		0	0	0	0	0
26	1	133	244	-1	382	338	10.1	29	MSappaa	0	0	0	0		0	0	0	0	0
27	1	51	67	-1	232	212	11.5	31	Eprpp	301	-335	0	0		0	0	0	0	0
28	1	63	302	-1	470	278	8.5	30	ABalpapppa	233	445	0	0		0	0	0	0	0
29	1	98	171	-1	412	127	11.0	30	ABprppaaaa	300	893	0	0		0	0	0	0	0
30	1	233	300	-1	339	102	13.8	29	ABprappaaa	275	128	0	0		0	0	0	0	0
31	1	238	84	-1	371	181	15.4	29	Dpap	273	-313	0	0		0	0	0	0	0
32	1	169	138	-1	496	442	14.8	31	ABalpppapp	289	685	0	0		0	0	0	0	0
33	1	189	332	-1	413	162	10.8	24	MSpppapa	204	597	0	0		0	0	0	0	0
34	1	313	293	-1	433	419	9.5	32	ABplpaaapp	264	213	0	0		0	0	0	0	0
35	1	142	318	-1	190	316	19.5	33	Caapa	392	0	0	0		0	0	0	0	0
36	1	287	17	-1	443	363	16.0	27	MSapappa	229	663	0	0		0	0	0	0	0
37	1	61	162	-1	263	316	13.6	30	Cappaa	257	195	0	0		0	0	0	0	0
38	1	320	237	-1	176	301	15.0	31	Caapp	317	-595	0	0		0	0	0	0	0
39	1	245	31	-1	560	194	21.8	31	ABpraapaap	232	0	0	0		0	0	0	0	0
40	1	146	136	-1	378	280	10.5	31	MSaapapp	283	121	0	0		0	0	0	0	0
41	1	302	88	-1	488	215	3.7	27	ABarappaaa	249	541	0	0		0	0	0	0	0
42	1	173	297	-1	255	376	20.3	35	ABarppapa	352	274	0	0		0	0	0	0	0
43	1	5	69	-1	538	220	5.7	28	ABaraaappp	-10	0	0	0		0	0	0	0	0
44	1	354	194	-1	552	268	21.0	27	ABalapppap	251	1064	0	0		0	0	0	0	0
45	1	77	37	-1	449	316	18.4	33	MSaaaapp	323	205	0	0		0	0	0	0	0
46	1	305	2	-1	382	405	9.2	28	ABplppaaaa	269	116	0	0		0	0	0	0	0
47	1	322	200	-1	296	343	13.2	29	Capaaa	277	574	0	0		0	0	0	0	0
48	1	165	101	143	317	368	16.1	30	Dapa	255	421	0	0		0	0	0	0	0
49	1	151	236	-1	430	447	15.8	26	ABplaappaa	214	1249	0	0		0	0	0	0	0
50	1	292	144	-1	441	165	3.5	29	ABarappapa	255	731	0	0		0	0	0	0	0
51	1	9	357	-1	434	229	23.2	31	ABarpapapp	264	1037	0	0		0	0	0	0	0
52	1	347	270	-1	524	237	9.7	29	ABarapaapa	99	0	0	0		0	0	0	0	0
53	1	11	280	-1	350	254	18.9	30	Earap	305	-98	0	0		0	0	0	0	0
54	1	321	251	-1	439	187	10.2	24	MSpppaaa	220	402	0	0		0	0	0	0	0
55	1	232	32	-1	502	286	19.6	30	MSaaaapa	297	699	0	0		0	0	0	0	0
56	1	316	119	-1	270	134	12.5	28	ABprapapap	255	-155	0	0		0	0	0	0	0
57	1	319	179	-1	409	281	6.9	27	ABalpappppp	249	476	0	0		0	0	0	0	0
58	1	55	40	-1	427	302	10.4	30	MSaapaaa	292	-548	0	0		0	0	0	0	0
59	1	37	203	-1	490	242	5.6	29	ABarapapaa	460	0	0	0		0	0	0	0	0
60	1	54	320	-1	439	416	22.3	32	ABplaaapap	102	0	0	0		0	0	0	0	0
61	1	26	14	-1	478	426	17.4	29	ABplaapapa	429	0	0	0		0	0	0	0	0
62	1	69	142	-1	196	346	15.8	33	ABarppapp	-37	0	0	0		0	0	0	0	0
63	1	80	74	-1	432	239	9.2	31	MSpapaaa	263	809	0	0		0	0	0	0	0
64	1	31	226	-1	511	305	5.5	27	ABalpaaaap	274	-551	0	0		0	0	0	0	0
65	1	285	110	-1	210	330	5.5	27	ABplappppa	279	545	0	0		0	0	0	0	0
66	1	124	71	-1	448	307	12.8	34	ABaraapapp	264	761	0	0		0	0	0	0	0
67	1	227	78	197	456	247	17.4	33	MSpaaapp	168	0	0	0		0	0	0	0	0
68	1	38	269	-1	380	169	10.8	27	MSpppapp	208	180	0	0		0	0	0	0	0
69	1	85	183	-1	486	386	9.9	30	ABplpaaaaa	-32	0	0	0		0	0	0	0	0
70	1	113	181	-1	390	104	15.5	29	ABpraapppp	252	361	0	0		0	0	0	0	0
71	1	209	315	-1	413	310	23.0	31	ABarpaapap	300	437	0	0		0	0	0	0	0
72	1	89	126	-1	522	261	14.9	30	ABaraappap	151	0	0	0		0	0	0	0	0
73	1	298	130	-1	519	303	9.9	26	ABalpaapapa	260	-37	0	0		0	0	0	0	0
74	1	262	134	-1	565	230	20.1	29	ABalappppa	225	-1	0	0		0	0	0	0	0
75	1	8	212	-1	425	389	22.6	28	ABplaaappa	237	81	0	0		0	0	0	0	0
76	1	339	87	-1	446	118	10.7	34	ABprpaaapp	306	404	0	0		0	0	0	0	0
77	1	311	137	-1	280	400	12.4	29	ABplappaaa	93	0	0	0		0	0	0	0	0
78	1	265	167	-1	498	424	11.9	29	ABalpppapa	55	0	0	0		0	0	0	0	0
79	1	334	230	-1	262	202	14.8	32	Eprpa	309	301	0	0		0	0	0	0	0
80	1	29	9	-1	327	219	7.5	33	MSpappa	335	175	0	0		0	0	0	0	0
81	1	125	263	-1	458	362	11.7	26	MSapapap	-193	0	0	0		0	0	0	0	0
82	1	103	99	-1	285	185	10.2	27	MSpapppp	32	0	0	0		0	0	0	0	0
83	1	19	190	-1	503	295	12.8	29	ABaraapaap	223	0	0	0		0	0	0	0	0
84	1	176	44	-1	374	157	7.3	26	ABprppaapa	220	-152	0	0		0	0	0	0	0
85	1	162	106	-1	411	428	11.3	29	ABplpaappp	295	1099	0	0		0	0	0	0	0
86	1	303	232	-1	545	215	11.1	27	MSppaaaa	200	257	0	0		0	0	0	0	0
87	1	28	21	-1	443	113	7.7	31	ABprpaaaap	318	649	0	0		0	0	0	0	0
88	1	249	46	-1	444	183	6.3	27	ABprpapaaa	375	0	0	0		0	0	0	0	0
89	1	1	316	-1	521	343	10.1	27	ABalpaaapa	243	24	0	0		0	0	0	0	0
90	1	148	328	-1	500	202	10.0	27	MSppaaap	228	0	0	0		0	0	0	0	0
91	1	177	282	-1	238	370	8.6	27	ABplappapp	243	-571	0	0		0	0	0	0	0
92	1	284	62	-1	609	289	16.0	24	ABalappaaa	199	223	0	0		0	0	0	0	0
93	1	81	49	-1	405	293	13.6	31	MSaapaap	155	0	0	0		0	0	0	0	0
94	1	333	305	-1	465	154	6.7	28	ABarappppp	186	0	0	0		0	0	0	0	0
95	1	220	240	-1	366	147	14.0	32	Dppa	209	-456	0	0		0	0	0	0	0
96	1	180	238	-1	360	306	13.6	31	Ealpa	313	1086	0	0		0	0	0	0	0
97	1	86	27	-1	364	220	9.1	29	MSpapapp	140	0	0	0		0	0	0	0	0
98	1	143	93	-1	576	284	11.9	27	ABaraaaapa	248	147	0	0		0	0	0	0	0
99	1	254	210	-1	495	419	8.3	31	ABalppaapp	309	60	0	0		0	0	0	0	0
100	1	53	266	-1	335	418	13.5	30	ABplaapppp	300	632	0	0		0	0	0	0	0
101	1	106	309	-1	410	238	12.6	31	MSpapaap	-209	0	0	0		0	0	0	0	0
102	1	226	241	-1	456	297	23.0	30	ABarpaapaa	173	0	0	0		0	0	0	0	0
103	1	219	86	-1	462	243	4.4	29	ABarapapap	268	-135	0	0		0	0	0	0	0
104	1	67	265	-1	211	146	9.7	26	ABprappppa	220	342	0	0		0	0	0	0	0
105	0	47	-1	-1	583	378	11.9	24		-190	0	0	0		0	0	0	0	0
106	1	14	281	-1	468	399	14.5	30	ABalpppppa	72	0	0	0		0	0	0	0	0
107	1	299	211	-1	497	236	8.1	25	ABarapaappa	203	448	0	0		0	0	0	0	0
108	1	306	201	-1	282	155	6.7	29	ABprpppaap	279	1275	0	0		0	0	0	0	0
109	1	223	299	-1	233	145	17.5	34	ABarppppp	322	-598	0	0		0	0	0	0	0
110	1	152	275	-1	521	135	9.9	29	ABpraaaaap	261	-196	0	0		0	0	0	0	0
111	1	332	324	-1	539	412	15.2	29	ABalpppaap	-201	0	0	0		0	0	0	0	0
112	1	246	341	-1	484	369	3.7	29	ABalppapaa	281	119	0	0		0	0	0	0	0
113	1	183	98	-1	419	135	5.0	28	ABarappapp	281	32	0	0		0	0	0	0	0
114	1	49	279	-1	287	107	13.1	28	ABprappapp	247	-149	0	0		0	0	0	0	0
115	1	21	174	-1	453	397	17.7	26	ABalppppppa	255	304	0	0		0	0	0	0	0
116	1	325	349	-1	451	161	15.2	30	MSppppaa	253	495	0	0		0	0	0	0	0
117	1	42	79	-1	425	118	17.1	30	ABpraapppa	141	0	0	0		0	0	0	0	0
118	1	192	317	-1	395	369	10.1	29	MSappap	262	51	0	0		0	0	0	0	0
119	1	261	199	-1	336	131	22.2	35	ABarpppap	346	176	0	0		0	0	0	0	0
120	1	10	18	-1	455	394	6.3	28	ABalppappp	264	949	0	0		0	0	0	0	0
121	0	308	-1	-1	595	353	15.0	25		33	0	0	0		0	0	0	0	0
122	1	24	271	-1	452	343	9.6	24	MSapaapa	203	248	0	0		0	0	0	0	0
123	1	122	43	-1	184	317	8.4	28	ABplapappp	-111	0	0	0		0	0	0	0	0
124	1	253	113	-1	500	252	17.4	29	MSpaaaap	77	0	0	0		0	0	0	0	0
125	1	156	125	-1	560	369	18.4	31	ABalapaapp	232	-41	0	0		0	0	0	0	0
126	1	260	124	-1	395	309	4.1	32	ABplpappaa	286	216	0	0		0	0	0	0	0
127	1	345	306	-1	522	165	14.3	29	ABpraaappa	254	-223	0	0		0	0	0	0	0
128	1	18	327	-1	360	368	22.5	31	ABarppaaa	311	312	0	0		0	0	0	0	0
129	1	171	77	-1	255	387	15.0	29	ABplappapa	249	-219	0	0		0	0	0	0	0
130	1	280	278	-1	305	236	23.4	42	Cpaaa	420	158	0	0		0	0	0	0	0
131	1	116	307	-1	212	225	4.9	26	Cppppp	117	0	0	0		0	0	0	0	0
132	1	109	19	-1	338	366	12.5	31	Daap	-267	0	0	0		0	0	0	0	0
133	1	144	235	-1	327	203	3.6	28	ABprppppaa	275	118	0	0		0	0	0	0	0
134	1	218	47	-1	392	231	9.7	28	MSpapapa	240	423	0	0		0	0	0	0	0
135	1	44	8	-1	373	285	7.6	29	MSaappa	277	-791	0	0		0	0	0	0	0
136	1	97	11	-1	251	246	11.2	33	Eplpp	312	105	0	0		0	0	0	0	0
137	1	70	245	-1	437	366	6.4	28	ABalpapapp	56	0	0	0		0	0	0	0	0
138	1	247	111	-1	529	315	18.5	28	MSaaaaapp	277	683	0	0		0	0	0	0	0
139	1	179	103	-1	440	291	16.0	25	MSaaappa	201	-261	0	0		0	0	0	0	0
140	1	3	148	-1	378	185	19.5	30	MSpppppp	242	276	0	0		0	0	0	0	0
141	1	17	147	-1	300	345	4.0	26	ABplpppaaa	249	108	0	0		0	0	0	0	0
142	1	58	23	-1	537	133	15.7	29	ABpraaapap	572	0	0	0		0	0	0	0	0
143	1	336	206	-1	484	230	22.8	27	ABarpapapa	248	426	0	0		0	0	0	0	0
144	1	166	258	-1	220	367	12.3	28	ABplapapap	446	0	0	0		0	0	0	0	0
145	1	199	165	-1	460	216	7.8	29	ABarapappa	128	0	0	0		0	0	0	0	0
146	1	75	5	-1	338	329	7.8	36	MSaappp	220	748	0	0		0	0	0	0	0
147	0	358	-1	-1	332	236	6.7	25		46	0	0	0		0	0	0	0	0
148	0	344	-1	-1	518	407	8.8	22		210	-235	0	0		0	0	0	0	0
149	1	110	151	-1	542	292	7.3	29	ABaraaaaaa	-62	0	0	0		0	0	0	0	0
150	1	120	131	-1	551	155	13.1	28	ABpraaapaa	263	146	0	0		0	0	0	0	0
151	1	100	3	-1	534	370	7.4	29	ABalpaappp	346	0	0	0		0	0	0	0	0
152	1	68	26	-1	412	276	10.9	25	MSaapapa	232	784	0	0		0	0	0	0	0
153	1	194	169	-1	282	145	22.7	38	ABarppppa	387	501	0	0		0	0	0	0	0
154	1	140	301	-1	591	338	11.5	29	ABalaaapar	274	636	0	0		0	0	0	0	0
155	1	164	292	-1	436	199	18.5	28	MSpppppa	241	867	0	0		0	0	0	0	0
156	1	208	22	-1	381	390	19.8	29	ABplapaaaa	132	0	0	0		0	0	0	0	0
157	1	175	209	-1	536	343	23.5	29	ABplaaaaaa	202	0	0	0		0	0	0	0	0
158	1	23	231	-1	577	204	9.6	27	ABalaappa	207	0	0	0		0	0	0	0	0
159	1	40	291	-1	455	442	13.7	27	ABplpaapap	162	0	0	0		0	0	0	0	0
160	1	155	70	-1	391	384	6.5	27	ABplpapaap	-376	0	0	0		0	0	0	0	0
161	1	147	296	-1	471	337	22.7	29	ABplaaaapa	255	30	0	0		0	0	0	0	0
162	1	243	123	-1	329	165	16.6	33	Dppp	335	396	0	0		0	0	0	0	0
163	1	224	145	-1	579	340	17.2	32	ABalapaaap	304	206	0	0		0	0	0	0	0
164	1	27	33	-1	538	243	17.5	29	MSpaaaaa	272	-480	0	0		0	0	0	0	0
165	1	272	337	-1	331	413	18.4	28	ABplapaapa	235	1014	0	0		0	0	0	0	0
166	1	201	4	-1	488	116	10.3	28	ABprpaaapa	236	218	0	0		0	0	0	0	0
167	1	300	261	-1	219	305	23.4	36	Caaap	341	23	0	0		0	0	0	0	0
168	1	235	35	-1	391	183	5.9	26	ABprpapapa	227	-290	0	0		0	0	0	0	0
169	1	127	290	-1	410	229	4.0	32	ABprpappaa	117	0	0	0		0	0	0	0	0
170	1	126	39	-1	554	289	17.0	29	MSaaaaapa	282	-461	0	0		0	0	0	0	0
171	1	276	187	-1	440	197	21.9	30	ABarpappap	299	305	0	0		0	0	0	0	0
172	1	72	321	-1	567	184	17.5	32	ABalaapppp	530	0	0	0		0	0	0	0	0
173	1	193	219	-1	403	138	18.7	27	ABprapaaap	243	995	0	0		0	0	0	0	0
174	1	296	188	-1	489	377	6.8	27	ABalppappa	263	0	0	0		0	0	0	0	0
175	1	167	342	-1	212	172	10.4	28	ABprapappp	225	-15	0	0		0	0	0	0	0
176	1	191	68	-1	424	170	17.6	28	MSppppap	-47	0	0	0		0	0	0	0	0
177	1	342	360	-1	537	390	18.3	34	ABalapappa	324	525	0	0		0	0	0	0	0
178	1	295	57	-1	268	383	10.1	28	ABplappaap	248	697	0	0		0	0	0	0	0
179	1	273	286	-1	291	310	4.6	30	ABplppppap	261	772	0	0		0	0	0	0	0
180	1	323	329	-1	355	98	17.5	29	ABprapaapp	75	0	0	0		0	0	0	0	0
181	1	279	166	-1	597	291	9.4	27	ABalaaaala	170	0	0	0		0	0	0	0	0
182	1	188	246	-1	586	221	14.2	29	ABalaaappl	264	-579	0	0		0	0	0	0	0
183	1	230	155	-1	386	142	22.7	32	ABarpppaa	296	-797	0	0		0	0	0	0	0
184	1	82	184	-1	347	125	9.9	28	ABprppapap	278	86	0	0		0	0	0	0	0
185	1	134	195	-1	599	251	14.8	29	ABalaaappr	-138	0	0	0		0	0	0	0	0
186	1	222	178	-1	537	247	24.4	30	ABarpapaaa	153	0	0	0		0	0	0	0	0
187	1	216	140	-1	530	284	22.7	27	ABarpaaaaa	79	0	0	0		0	0	0	0	0
188	1	200	135	-1	361	365	6.1	26	ABplppaapa	241	1385	0	0		0	0	0	0	0
189	1	57	15	-1	561	372	14.4	27	ABalapapap	-40	0	0	0		0	0	0	0	0
190	1	294	189	-1	481	147	20.4	29	ABpraaapppp	290	-73	0	0		0	0	0	0	0
191	1	145	164	-1	155	267	12.4	31	Cpapaa	273	465	0	0		0	0	0	0	0
192	1	195	85	-1	365	211	5.7	28	ABprpapppa	83	0	0	0		0	0	0	0	0
193	1	87	276	-1	484	240	12.4	32	ABaraapppa	14	0	0	0		0	0	0	0	0
194	1	170	105	-1	581	266	19.7	31	ABalapppaa	308	254	0	0		0	0	0	0	0
195	1	157	257	-1	261	264	5.2	24	ABplpppapap	237	-360	0	0		0	0	0	0	0
196	1	88	313	-1	293	211	16.8	33	Eprap	314	92	0	0		0	0	0	0	0
197	1	178	283	-1	515	386	13.7	28	ABalppppaa	46	0	0	0		0	0	0	0	0
198	1	59	259	-1	224	378	15.8	29	ABplapapaa	272	-1111	0	0		0	0	0	0	0
199	1	39	254	-1	392	182	23.5	30	ABarpapppp	258	85	0	0		0	0	0	0	0
200	1	264	80	-1	525	380	22.8	30	ABplaapaaa	267	73	0	0		0	0	0	0	0
201	1	263	83	-1	577	309	20.4	31	ABalappapp	7	0	0	0		0	0	0	0	0
202	1	196	60	-1	478	325	11.4	28	ABalpaapapp	251	512	0	0		0	0	0	0	0
203	1	256	333	-1	545	385	11.4	27	ABalppaaap	213	0	0	0		0	0	0	0	0
204	1	84	284	-1	283	116	18.5	30	ABprappapa	267	145	0	0		0	0	0	0	0
205	1	135	95	-1	568	360	10.0	26	ABalaaaarr	248	-559	0	0		0	0	0	0	0
206	1	266	149	-1	352	354	17.7	33	MSapppp	-4	0	0	0		0	0	0	0	0
207	1	154	153	-1	476	320	3.6	30	ABalpapaap	255	-700	0	0		0	0	0	0	0
208	1	64	256	-1	417	395	14.1	27	MSapppaa	56	0	0	0		0	0	0	0	0
209	1	288	157	-1	168	209	10.6	34	Cpppa	89	0	0	0		0	0	0	0	0
210	1	111	156	-1	590	254	9.3	28	ABalaaaalp	249	0	0	0		0	0	0	0	0
211	1	161	213	-1	283	250	15.9	30	Eplap	296	-224	0	0		0	0	0	0	0
212	1	158	1	-1	540	304	13.8	28	ABaraapaaa	199	0	0	0		0	0	0	0	0
213	1	66	42	-1	363	427	16.5	29	ABplaapppa	54	0	0	0		0	0	0	0	0
214	1	205	48	-1	579	280	15.1	29	MSaaaaaa	249	168	0	0		0	0	0	0	0
215	1	190	100	-1	426	363	12.2	28	MSapaapp	260	129	0	0		0	0	0	0	0
216	1	221	224	-1	518	390	19.5	29	ABalapappp	211	1165	0	0		0	0	0	0	0
217	1	138	53	-1	459	341	5.5	28	ABalpapapa	281	881	0	0		0	0	0	0	0
218	1	314	34	-1	230	251	4.7	26	ABplpppppp	243	-182	0	0		0	0	0	0	0
219	1	207	335	-1	191	250	20.9	32	Cpaapp	316	1047	0	0		0	0	0	0	0
220	1	48	277	-1	489	361	16.9	28	MSapapaa	207	17	0	0		0	0	0	0	0
221	1	301	273	-1	316	389	8.1	27	ABplppapap	269	1381	0	0		0	0	0	0	0
222	1	50	185	-1	236	169	6.1	27	ABprappppp	247	-887	0	0		0	0	0	0	0
223	1	252	54	-1	496	279	5.9	26	ABarapaaap	224	927	0	0		0	0	0	0	0
224	1	293	228	-1	446	163	11.1	25	MSppaapp	203	-1001	0	0		0	0	0	0	0
225	1	79	114	-1	218	287	4.7	26	ABplappppp	261	703	0	0		0	0	0	0	0
226	1	107	252	-1	319	370	5.7	29	ABplppappa	253	-632	0	0		0	0	0	0	0
227	1	291	25	-1	447	234	12.4	33	ABaraapppp	264	466	0	0		0	0	0	0	0
228	1	215	304	-1	316	277	14.3	31	Ealpp	308	454	0	0		0	0	0	0	0
229	1	115	112	-1	235	211	22.7	33	Cpaapa	314	77	0	0		0	0	0	0	0
230	1	153	89	-1	503	414	20.9	32	ABplaapaap	232	0	0	0		0	0	0	0	0
231	1	187	150	-1	350	388	8.1	27	ABplppapaa	61	0	0	0		0	0	0	0	0
232	1	71	243	-1	344	263	4.2	28	ABplpapppa	249	865	0	0		0	0	0	0	0
233	1	212	334	-1	335	229	14.7	31	Earpp	-24	0	0	0		0	0	0	0	0
234	1	267	127	-1	408	360	6.2	26	ABplpapaaa	247	-187	0	0		0	0	0	0	0
235	1	258	116	-1	453	406	10.5	29	ABplpaaapa	191	0	0	0		0	0	0	0	0
236	1	130	354	-1	487	325	17.6	28	MSaaapaa	282	-198	0	0		0	0	0	0	0
237	1	242	233	-1	296	301	8.5	28	Capaap	221	-1079	0	0		0	0	0	0	0
238	1	34	207	-1	517	195	5.1	27	ABarapppaa	236	-466	0	0		0	0	0	0	0
239	1	159	58	-1	474	271	15.0	27	MSpaapaa	-236	0	0	0		0	0	0	0	0
240	1	217	323	-1	426	363	19.3	29	MSapappp	278	-422	0	0		0	0	0	0	0
241	1	114	82	-1	553	264	14.1	27	ABaraappaa	-48	0	0	0		0	0	0	0	0
242	1	203	168	-1	472	193	18.4	28	MSppappp	262	-680	0	0		0	0	0	0	0
243	1	211	255	-1	260	334	4.5	30	ABplpppaap	289	1475	0	0		0	0	0	0	0
244	1	326	146	-1	482	197	22.4	28	ABarpappaa	237	-23	0	0		0	0	0	0	0
245	1	315	268	-1	318	307	4.2	28	ABplppppaa	234	461	0	0		0	0	0	0	0
246	1	312	20	-1	312	266	3.8	29	ABplpapppp	251	-681	0	0		0	0	0	0	0
247	1	30	180	-1	349	158	5.2	27	ABprppaapp	71	0	0	0		0	0	0	0	0
248	1	310	264	-1	371	234	13.5	29	Earpa	298	4	0	0		0	0	0	0	0
249	1	206	52	-1	598	261	17.5	29	ABalappapa	258	247	0	0		0	0	0	0	0
250	1	202	289	-1	382	341	4.7	27	ABplpapapa	-27	0	0	0		0	0	0	0	0
251	1	324	312	-1	336	138	7.5	29	ABprppappa	253	73	0	0		0	0	0	0	0
252	1	33	170	-1	193	344	10.2	27	ABplapappa	240	0	0	0		0	0	0	0	0
253	1	327	248	-1	372	231	3.4	32	ABprpappap	298	154	0	0		0	0	0	0	0
254	1	137	314	-1	371	371	14.6	31	Daaa	72	0	0	0		0	0	0	0	0
255	1	60	186	-1	227	338	9.3	25	ABplapppaa	144	0	0	0		0	0	0	0	0
256	1	275	336	-1	513	230	21.9	28	ABarpapaap	286	0	0	0		0	0	0	0	0
257	1	343	154	-1	527	173	17.8	31	ABpraapapa	265	1066	0	0		0	0	0	0	0
258	1	168	262	-1	269	156	10.0	26	ABprapppaa	134	0	0	0		0	0	0	0	0
259	1	172	260	-1	475	182	13.2	26	MSppapap	150	0	0	0		0	0	0	0	0
260	1	259	96	-1	498	167	9.6	30	ABprpaaaaa	296	1125	0	0		0	0	0	0	0
261	1	128	191	-1	258	315	9.5	33	Capap	72	0	0	0		0	0	0	0	0
262	1	105	76	-1	504	156	16.4	26	ABpraaapppa	433	0	0	0		0	0	0	0	0
263	1	22	75	-1	398	310	17.3	31	Ealaa	279	770	0	0		0	0	0	0	0
264	1	93	326	-1	509	208	17.6	27	MSppappa	220	-647	0	0		0	0	0	0	0
265	1	52	158	-1	211	293	9.9	26	Capppa	374	0	0	0		0	0	0	0	0
266	1	352	36	-1	581	333	14.2	26	ABalapaaaa	220	1030	0	0		0	0	0	0	0
267	1	136	128	-1	497	348	22.3	29	ABplaaaaap	276	702	0	0		0	0	0	0	0
268	1	139	253	-1	195	249	5.9	27	Cpappv	239	205	0	0		0	0	0	0	0
269	1	255	29	-1	476	309	7.0	28	ABalpappaa	245	128	0	0		0	0	0	0	0
270	1	108	13	-1	421	423	19.2	29	ABalppppppp	275	173	0	0		0	0	0	0	0
271	1	119	55	-1	523	244	12.0	34	ABaraaapap	333	-483	0	0		0	0	0	0	0
272	1	318	272	-1	203	200	6.3	26	Cppppa	257	609	0	0		0	0	0	0	0
273	1	117	242	-1	245	248	14.6	31	Eplpa	306	838	0	0		0	0	0	0	0
274	1	239	221	-1	415	268	15.9	27	MSaaappp	-182	0	0	0		0	0	0	0	0
275	1	132	204	-1	309	269	18.4	34	Eplaa	334	804	0	0		0	0	0	0	0
276	1	104	50	-1	565	264	7.7	27	ABaraaaaap	195	0	0	0		0	0	0	0	0
277	1	237	220	-1	551	338	12.2	25	MSapaaaa	235	718	0	0		0	0	0	0	0
278	1	102	294	-1	296	129	8.6	28	ABprppappp	75	0	0	0		0	0	0	0	0
279	1	131	331	-1	596	230	9.8	24	ABalaapaaa	-108	0	0	0		0	0	0	0	0
280	1	83	115	-1	260	122	16.4	28	ABprapapaa	249	-422	0	0		0	0	0	0	0
281	1	96	205	-1	304	224	5.4	28	ABprpapppp	253	757	0	0		0	0	0	0	0
282	1	214	310	-1	259	230	7.0	27	ABprpppppa	267	1212	0	0		0	0	0	0	0
283	1	283	338	-1	276	361	6.6	27	ABplppappp	302	0	0	0		0	0	0	0	0
284	1	121	109	-1	503	402	16.5	28	ABalppppap	217	0	0	0		0	0	0	0	0
285	1	197	173	-1	489	340	9.1	26	ABalpaaapp	241	156	0	0		0	0	0	0	0
286	1	65	59	-1	309	141	5.2	30	ABprpppaaa	254	289	0	0		0	0	0	0	0
287	1	350	56	-1	465	187	10.7	24	MSppaapa	211	124	0	0		0	0	0	0	0
288	1	281	104	-1	353	292	17.3	31	Ealap	314	969	0	0		0	0	0	0	0
289	1	184	225	-1	352	210	21.1	32	Epraa	294	937	0	0		0	0	0	0	0
290	1	90	24	-1	546	338	5.3	30	ABalpaappa	-225	0	0	0		0	0	0	0	0
291	1	240	303	-1	446	205	3.5	27	ABarappaap	266	173	0	0		0	0	0	0	0
292	1	304	339	-1	437	364	3.3	30	ABalppapap	294	332	0	0		0	0	0	0	0
293	1	94	120	-1	471	108	14.9	29	ABprpaapap	258	-183	0	0		0	0	0	0	0
294	1	186	7	-1	392	252	17.0	29	Earaa	264	-191	0	0		0	0	0	0	0
295	1	78	298	-1	501	172	7.3	32	ABarappppa	318	-380	0	0		0	0	0	0	0
296	1	353	12	-1	555	214	7.7	26	ABalaapaap	188	824	0	0		0	0	0	0	0
297	1	7	202	-1	516	159	11.8	28	ABpraaaapa	264	-868	0	0		0	0	0	0	0
298	1	328	193	-1	307	176	4.3	28	ABprppppap	273	-414	0	0		0	0	0	0	0
299	1	91	319	-1	530	329	6.8	29	ABalpaaaaa	263	1642	0	0		0	0	0	0	0
300	1	204	214	-1	463	273	20.0	31	MSpaaapa	314	92	0	0		0	0	0	0	0
301	1	12	81	-1	460	132	12.1	29	ABprpaappp	243	-857	0	0		0	0	0	0	0
302	1	329	92	-1	206	205	19.0	33	Cppaa	336	-333	0	0		0	0	0	0	0
303	1	118	223	-1	344	310	22.9	33	ABarpaappp	273	91	0	0		0	0	0	0	0
304	1	271	177	-1	520	196	14.3	27	MSppapaa	234	594	0	0		0	0	0	0	0
305	1	13	133	-1	312	100	13.2	28	ABprappaap	226	-440	0	0		0	0	0	0	0
306	1	32	161	-1	545	415	12.1	29	ABalpppaaa	250	-868	0	0		0	0	0	0	0
307	1	101	249	-1	390	442	14.6	29	ABplaappap	247	0	0	0		0	0	0	0	0
308	1	269	343	-1	476	389	12.2	29	ABplpaapaa	255	-801	0	0		0	0	0	0	0
309	1	309	122	-1	418	168	14.3	30	Dpaa	293	-717	0	0		0	0	0	0	0
310	1	210	348	-1	527	177	21.9	23	ABpraapapp	196	242	0	0		0	0	0	0	0
311	1	348	198	-1	515	324	16.4	24	ABaraaaapp	200	-458	0	0		0	0	0	0	0
312	1	95	108	-1	547	255	5.1	29	ABaraaappa	247	457	0	0		0	0	0	0	0
313	0	317	-1	-1	364	426	12.8	23		175	-1455	0	0		0	0	0	0	0
314	1	35	118	-1	464	150	16.6	29	ABprpaappa	-128	0	0	0		0	0	0	0	0
315	1	112	102	-1	399	360	16.4	27	MSapppap	345	0	0	0		0	0	0	0	0
316	1	2	217	-1	413	420	15.9	30	ABplpaappa	268	971	0	0		0	0	0	0	0
317	1	36	218	-1	383	114	19.3	29	ABprapaapa	257	-82	0	0		0	0	0	0	0
318	1	268	45	-1	493	175	3.6	29	ABarapppap	292	215	0	0		0	0	0	0	0
319	0	43	-1	-1	452	258	22.8	25		236	-150	0	0		0	0	0	0	0
320	1	337	288	-1	405	186	12.5	27	MSpppaap	222	268	0	0		0	0	0	0	0
321	1	307	356	-1	605	314	15.7	28	ABalappaap	-56	0	0	0		0	0	0	0	0
322	1	213	73	-1	432	156	22.8	29	ABarpapppa	-392	0	0	0		0	0	0	0	0
323	1	248	346	-1	390	392	22.5	30	ABplaaappp	295	256	0	0		0	0	0	0	0
324	1	16	91	-1	354	301	4.2	27	ABplpapapp	277	-830	0	0		0	0	0	0	0
325	1	123	330	-1	256	311	17.4	30	Dappp	274	-487	0	0		0	0	0	0	0
326	1	62	311	-1	301	416	14.6	27	ABplapaapp	256	170	0	0		0	0	0	0	0
327	1	25	152	-1	196	182	15.3	32	Cppap	327	1051	0	0		0	0	0	0	0
328	1	150	322	-1	269	294	22.9	34	Caaaa	343	56	0	0		0	0	0	0	0
329	1	340	222	-1	510	308	22.9	27	ABarpaaaap	269	1179	0	0		0	0	0	0	0
330	1	198	160	-1	173	276	8.1	28	Cpappd	-565	0	0	0		0	0	0	0	0
331	1	56	63	-1	229	130	11.8	27	ABprapappa	254	230	0	0		0	0	0	0	0
332	1	290	6	-1	222	306	13.2	28	Cappap	271	557	0	0		0	0	0	0	0
333	1	163	163	-1	298	340	18.8	30	Dappa	205	-818	0	0		0	0	0	0	0
334	1	20	94	-1	553	298	10.0	26	ABalpaapaa	265	347	0	0		0	0	0	0	0
335	1	182	287	-1	162	239	17.6	32	Cpapap	24	0	0	0		0	0	0	0	0
336	1	174	41	-1	420	418	6.4	29	ABplpaaaap	285	-102	0	0		0	0	0	0	0
337	1	331	340	-1	336	339	3.8	26	ABplppaapp	252	169	0	0		0	0	0	0	0
338	1	251	285	-1	263	304	4.4	26	ABplpppapaa	351	0	0	0		0	0	0	0	0
339	1	76	347	-1	500	274	22.8	27	ABarpaaapa	239	687	0	0		0	0	0	0	0
340	1	286	38	-1	466	218	14.7	33	MSpaapap	300	-75	0	0		0	0	0	0	0
341	1	335	10	-1	559	201	15.4	30	ABalaapppa	187	0	0	0		0	0	0	0	0
342	1	234	351	-1	349	391	18.9	28	ABplapaaap	274	-670	0	0		0	0	0	0	0
343	1	270	234	-1	540	209	24.3	29	ABalappppp	264	417	0	0		0	0	0	0	0
344	1	185	90	-1	608	279	12.6	27	ABalaaapal	246	510	0	0		0	0	0	0	0
345	1	129	196	-1	303	391	20.8	32	ABarppaap	321	371	0	0		0	0	0	0	0
346	1	99	172	-1	575	174	11.9	28	ABalaapapp	278	1077	0	0		0	0	0	0	0
347	1	341	353	-1	466	149	22.2	29	ABpraappap	-43	0	0	0		0	0	0	0	0
348	1	349	141	-1	451	312	15.3	33	MSaaapap	293	-234	0	0		0	0	0	0	0
349	1	351	239	-1	500	128	12.4	32	ABprpaapaa	34	0	0	0		0	0	0	0	0
350	1	241	250	-1	355	184	4.2	28	ABprpapapp	242	-498	0	0		0	0	0	0	0
351	1	46	65	-1	399	222	7.3	30	ABarapapppp	75	0	0	0		0	0	0	0	0
352	0	346	-1	-1	558	193	13.2	22		102	0	0	0		0	0	0	0	0
353	1	236	51	-1	432	350	22.5	29	ABplaaaapp	341	0	0	0		0	0	0	0	0
354	1	282	216	-1	471	413	19.6	33	ABplaapapp	430	0	0	0		0	0	0	0	0
355	0	356	-1	-1	196	196	9.4	22		227	0	0	0		0	0	0	0	0
356	1	228	139	-1	377	125	9.0	29	ABprppapaa	198	0	0	0		0	0	0	0	0
357	1	357	358	-1	498	290	4.4	29	ABalpapaaa	114	0	0	0		0	0	0	0	0
358	1	299	344	-1	470	230	10.4	24	ABarapaappp	-179	0	0	0		0	0	0	0	0
