# Supplementary material for: The AP-2 Transcription Factor APTF-2 Is Required for Neuroblast and Epidermal Morphogenesis in Caenorhabditis elegans Embryogenesis
Source: PLoS Genet. 2016 May 13;12(5):e1006048. doi: 10.1371/journal.pgen.1006048 (PMC4866721; doi:10.1371/journal.pgen.1006048)
Supplement: S3 Text — (ZIP) [file pgen.1006048.s031.zip › nuclei/t169-nuclei]

1	1	212	51	-1	540	306	13.9	28	ABaraapaaa	260	429	0	0		0	0	0	0	0
2	1	46	209	-1	382	406	9.2	28	ABplppaaaa	277	126	0	0		0	0	0	0	0
3	1	151	92	-1	533	373	7.4	28	ABalpaappp	16	0	0	0		0	0	0	0	0
4	1	166	120	-1	486	112	10.9	27	ABprpaaapa	-157	0	0	0		0	0	0	0	0
5	1	146	168	211	337	322	7.8	34	MSaappp	120	0	0	0		0	0	0	0	0
6	1	332	244	-1	221	307	13.3	28	Cappap	258	-47	0	0		0	0	0	0	0
7	1	294	123	-1	382	254	17.2	30	Earaa	259	123	0	0		0	0	0	0	0
8	1	135	285	-1	374	282	7.7	28	MSaappa	167	0	0	0		0	0	0	0	0
9	1	80	78	-1	326	222	7.3	33	MSpappa	-491	0	0	0		0	0	0	0	0
10	1	341	271	-1	557	200	15.3	29	ABalaapppa	269	778	0	0		0	0	0	0	0
11	1	136	314	-1	254	244	10.8	32	Eplpp	315	100	0	0		0	0	0	0	0
12	1	296	52	-1	567	211	7.7	28	ABalaapaap	281	-82	0	0		0	0	0	0	0
13	1	270	118	-1	421	421	18.7	29	ABalppppppp	141	0	0	0		0	0	0	0	0
14	1	61	142	-1	474	428	17.2	28	ABplaapapa	280	119	0	0		0	0	0	0	0
15	1	189	356	-1	558	372	14.3	27	ABalapapap	236	0	0	0		0	0	0	0	0
16	1	18	141	-1	484	319	14.9	37	ABaraapapa	358	109	0	0		0	0	0	0	0
17	1	36	87	-1	441	363	15.9	27	MSapappa	240	-273	0	0		0	0	0	0	0
18	1	120	50	-1	455	396	6.3	29	ABalppappp	272	332	0	0		0	0	0	0	0
19	1	132	161	-1	340	363	12.3	32	Daap	931	0	0	0		0	0	0	0	0
20	1	246	127	-1	313	265	3.8	28	ABplpapppp	282	312	0	0		0	0	0	0	0
21	1	87	75	-1	443	114	8.1	32	ABprpaaaap	-52	0	0	0		0	0	0	0	0
22	1	156	33	-1	378	391	20.2	30	ABplapaaaa	274	427	0	0		0	0	0	0	0
23	1	142	260	-1	537	133	15.7	29	ABpraaapap	217	0	0	0		0	0	0	0	0
24	1	290	150	-1	543	342	5.3	31	ABalpaappa	390	0	0	0		0	0	0	0	0
25	1	227	44	-1	446	241	12.5	33	ABaraapppp	261	156	0	0		0	0	0	0	0
26	1	152	97	-1	408	274	11.1	26	MSaapapa	245	122	0	0		0	0	0	0	0
27	1	97	258	-1	366	222	9.1	30	MSpapapp	291	755	0	0		0	0	0	0	0
28	1	3	311	-1	587	325	9.3	28	ABalaaaarl	225	37	0	0		0	0	0	0	0
29	1	269	154	-1	475	311	7.0	28	ABalpappaa	127	0	0	0		0	0	0	0	0
30	1	23	149	-1	234	322	6.5	28	ABplapppap	258	857	0	0		0	0	0	0	0
31	1	39	270	-1	555	191	21.7	31	ABpraapaap	289	-1332	0	0		0	0	0	0	0
32	1	55	6	-1	498	289	19.9	32	MSaaaapa	233	794	0	0		0	0	0	0	0
33	1	164	40	-1	540	247	17.5	28	MSpaaaaa	127	0	0	0		0	0	0	0	0
34	1	218	357	-1	229	252	4.8	26	ABplpppppp	249	456	0	0		0	0	0	0	0
35	1	168	243	-1	391	185	6.1	26	ABprpapapa	264	188	0	0		0	0	0	0	0
36	1	266	86	-1	578	336	14.4	25	ABalapaaaa	252	414	0	0		0	0	0	0	0
37	1	45	64	-1	449	317	18.5	32	MSaaaapp	317	-331	0	0		0	0	0	0	0
38	1	340	148	-1	467	225	14.7	33	MSpaapap	302	-698	0	0		0	0	0	0	0
39	1	170	214	-1	552	287	17.4	30	MSaaaaapa	275	30	0	0		0	0	0	0	0
40	1	58	34	-1	423	304	10.4	30	MSaapaaa	421	0	0	0		0	0	0	0	0
41	1	336	310	-1	416	420	6.5	29	ABplpaaaap	287	-10	0	0		0	0	0	0	0
42	1	213	47	-1	365	430	16.4	29	ABplaapppa	266	293	0	0		0	0	0	0	0
43	1	123	42	-1	186	317	8.4	27	ABplapappp	261	349	0	0		0	0	0	0	0
44	1	84	73	-1	374	157	7.3	26	ABprppaapa	256	1107	0	0		0	0	0	0	0
45	1	318	35	-1	494	174	3.7	30	ABarapppap	400	0	0	0		0	0	0	0	0
46	1	88	191	-1	443	185	6.5	28	ABprpapaaa	368	0	0	0		0	0	0	0	0
47	1	134	299	-1	391	232	10.3	29	MSpapapa	118	0	0	0		0	0	0	0	0
48	1	214	134	-1	577	286	15.4	29	MSaaaaaa	156	0	0	0		0	0	0	0	0
49	1	93	13	-1	402	296	13.5	32	MSaapaap	294	-629	0	0		0	0	0	0	0
50	1	276	250	-1	563	260	7.8	28	ABaraaaaap	282	852	0	0		0	0	0	0	0
51	1	353	273	-1	429	353	22.6	29	ABplaaaapp	294	286	0	0		0	0	0	0	0
52	1	249	144	-1	594	252	17.7	29	ABalappapa	250	506	0	0		0	0	0	0	0
53	1	217	177	-1	460	342	5.4	28	ABalpapapa	-149	0	0	0		0	0	0	0	0
54	1	223	121	-1	490	283	5.3	27	ABarapaaap	260	1560	0	0		0	0	0	0	0
55	1	271	18	-1	521	244	12.2	34	ABaraaapap	335	59	0	0		0	0	0	0	0
56	1	287	112	-1	465	188	10.8	24	MSppaapa	199	-778	0	0		0	0	0	0	0
57	1	178	45	-1	269	381	10.1	28	ABplappaap	257	-247	0	0		0	0	0	0	0
58	1	239	205	-1	470	271	15.1	27	MSpaapaa	195	0	0	0		0	0	0	0	0
59	1	286	158	-1	312	142	5.2	29	ABprpppaaa	258	598	0	0		0	0	0	0	0
60	1	202	221	-1	474	323	11.3	27	ABalpaapapp	235	180	0	0		0	0	0	0	0
61	1	15	163	-1	473	119	18.7	28	ABpraappaa	29	0	0	0		0	0	0	0	0
62	1	92	23	-1	608	303	16.6	24	ABalappaaa	225	159	0	0		0	0	0	0	0
63	1	331	327	-1	233	129	12.0	27	ABprapappa	191	0	0	0		0	0	0	0	0
64	1	13	2	-1	274	187	6.0	29	ABprpppapa	224	-342	0	0		0	0	0	0	0
65	1	351	147	-1	397	226	7.2	29	ABarapapppp	267	155	0	0		0	0	0	0	0
66	0	121	-1	-1	586	361	15.2	24		27	0	0	0		0	0	0	0	0
67	1	27	138	-1	232	215	11.9	30	Eprpp	286	-29	0	0		0	0	0	0	0
68	1	176	99	-1	428	173	17.5	28	MSppppap	245	279	0	0		0	0	0	0	0
69	1	43	219	-1	540	222	5.8	27	ABaraaappp	-38	0	0	0		0	0	0	0	0
70	1	160	37	-1	389	383	6.6	26	ABplpapaap	263	-7	0	0		0	0	0	0	0
71	1	66	66	-1	446	308	12.9	34	ABaraapapp	254	142	0	0		0	0	0	0	0
72	1	10	315	-1	579	254	23.5	33	ABpraapaaa	313	-1100	0	0		0	0	0	0	0
73	1	322	301	-1	434	164	22.7	29	ABarpapppa	247	154	0	0		0	0	0	0	0
74	1	63	59	-1	431	238	9.4	31	MSpapaaa	-133	0	0	0		0	0	0	0	0
75	1	263	208	-1	395	310	17.3	31	Ealaa	296	196	0	0		0	0	0	0	0
76	1	262	126	-1	505	155	16.7	25	ABpraaapppa	212	-1144	0	0		0	0	0	0	0
77	1	129	21	-1	257	390	15.1	27	ABplappapa	264	739	0	0		0	0	0	0	0
78	1	67	305	-1	477	245	17.8	26	MSpaaappa	199	0	0	0		0	0	0	0	0
79	1	117	4	-1	426	122	17.4	30	ABpraapppa	264	965	0	0		0	0	0	0	0
80	1	200	249	-1	522	381	22.9	31	ABplaapaaa	287	-237	0	0		0	0	0	0	0
81	1	301	68	-1	463	136	11.6	26	ABprpaappp	167	-858	0	0		0	0	0	0	0
82	1	241	172	-1	556	265	14.1	27	ABaraappaa	-162	0	0	0		0	0	0	0	0
83	1	201	157	-1	575	312	20.4	30	ABalappapp	248	9	0	0		0	0	0	0	0
84	1	31	79	-1	373	182	15.7	29	Dpap	282	618	0	0		0	0	0	0	0
85	1	192	117	-1	366	212	5.7	28	ABprpapppa	273	76	0	0		0	0	0	0	0
86	1	103	74	-1	462	245	4.5	30	ABarapapap	446	0	0	0		0	0	0	0	0
87	1	76	364	-1	446	125	11.2	36	ABprpaaapp	363	-974	0	0		0	0	0	0	0
88	1	41	155	-1	490	214	3.9	27	ABarappaaa	246	1144	0	0		0	0	0	0	0
89	1	230	215	-1	502	414	21.1	31	ABplaapaap	56	0	0	0		0	0	0	0	0
90	1	344	131	-1	607	287	13.3	26	ABalaaapal	247	204	0	0		0	0	0	0	0
91	1	324	300	-1	355	300	3.9	27	ABplpapapp	264	-849	0	0		0	0	0	0	0
92	1	302	1	-1	206	203	19.3	34	Cppaa	338	91	0	0		0	0	0	0	0
93	1	98	166	-1	577	285	11.9	26	ABaraaaapa	155	0	0	0		0	0	0	0	0
94	1	334	229	-1	553	300	10.0	27	ABalpaapaa	147	0	0	0		0	0	0	0	0
95	1	205	16	-1	565	360	10.2	27	ABalaaaarr	224	130	0	0		0	0	0	0	0
96	1	260	349	-1	499	171	9.6	31	ABprpaaaaa	72	0	0	0		0	0	0	0	0
97	1	12	206	-1	537	167	9.8	27	ABpraaaaaa	-160	0	0	0		0	0	0	0	0
98	1	113	48	-1	415	138	5.0	29	ABarappapp	293	239	0	0		0	0	0	0	0
99	1	82	107	-1	287	184	10.1	28	MSpapppp	347	0	0	0		0	0	0	0	0
100	1	215	124	-1	428	359	12.3	27	MSapaapp	266	271	0	0		0	0	0	0	0
101	1	48	335	-1	296	353	15.8	25	Dapap	222	1059	0	0		0	0	0	0	0
102	1	315	303	-1	401	363	16.7	27	MSapppap	47	0	0	0		0	0	0	0	0
103	1	139	331	-1	435	290	15.8	24	MSaaappa	200	-262	0	0		0	0	0	0	0
104	1	288	39	-1	350	296	16.8	32	Ealap	323	223	0	0		0	0	0	0	0
105	1	194	179	-1	578	271	20.0	30	ABalapppaa	146	0	0	0		0	0	0	0	0
106	1	85	304	-1	413	433	11.2	29	ABplpaappp	114	0	0	0		0	0	0	0	0
107	1	21	182	-1	525	253	5.5	27	ABarapaaaa	170	0	0	0		0	0	0	0	0
108	1	312	55	-1	550	260	4.8	28	ABaraaappa	174	0	0	0		0	0	0	0	0
109	1	284	10	-1	505	402	16.8	27	ABalppppap	67	0	0	0		0	0	0	0	0
110	1	65	320	-1	210	332	5.4	27	ABplappppa	256	226	0	0		0	0	0	0	0
111	1	138	32	-1	524	316	18.6	28	MSaaaaapp	160	0	0	0		0	0	0	0	0
112	1	229	289	-1	234	217	22.5	33	Cpaapa	325	542	0	0		0	0	0	0	0
113	1	124	38	-1	506	254	17.4	30	MSpaaaap	122	0	0	0		0	0	0	0	0
114	1	225	224	-1	220	289	4.6	26	ABplappppp	257	257	0	0		0	0	0	0	0
115	1	280	228	-1	260	119	16.5	29	ABprapapaa	265	-180	0	0		0	0	0	0	0
116	1	235	29	-1	454	410	10.3	28	ABplpaaapa	185	0	0	0		0	0	0	0	0
117	1	16	111	-1	378	305	22.8	32	ABarpaappa	302	770	0	0		0	0	0	0	0
118	1	314	170	-1	465	157	16.9	29	ABprpaappa	278	-72	0	0		0	0	0	0	0
119	1	56	194	-1	274	133	12.6	28	ABprapapap	263	161	0	0		0	0	0	0	0
120	1	293	230	-1	470	110	15.2	29	ABprpaapap	272	147	0	0		0	0	0	0	0
121	1	25	88	-1	437	314	6.0	29	ABalpappap	92	0	0	0		0	0	0	0	0
122	1	309	257	-1	419	171	14.5	30	Dpaa	207	0	0	0		0	0	0	0	0
123	1	162	63	-1	329	166	16.7	32	Dppp	303	-38	0	0		0	0	0	0	0
124	1	126	24	-1	394	308	4.2	31	ABplpappaa	502	0	0	0		0	0	0	0	0
125	1	125	346	-1	563	377	18.6	30	ABalapaapp	233	905	0	0		0	0	0	0	0
126	1	72	89	-1	523	264	14.5	31	ABaraappap	259	49	0	0		0	0	0	0	0
127	1	234	213	-1	409	360	6.1	26	ABplpapaaa	260	852	0	0		0	0	0	0	0
128	1	267	322	-1	497	348	21.8	28	ABplaaaaap	284	-1294	0	0		0	0	0	0	0
129	0	148	-1	-1	514	409	8.9	22		174	426	0	0		0	0	0	0	0
130	1	73	153	-1	518	306	10.0	26	ABalpaapapa	227	718	0	0		0	0	0	0	0
131	1	150	143	-1	548	152	12.9	28	ABpraaapaa	139	0	0	0		0	0	0	0	0
132	1	7	186	-1	441	284	7.4	26	ABalpappppa	218	103	0	0		0	0	0	0	0
133	1	305	248	-1	313	100	13.3	28	ABprappaap	241	-1372	0	0		0	0	0	0	0
134	1	74	165	-1	566	228	20.1	30	ABalappppa	242	6	0	0		0	0	0	0	0
135	1	188	343	-1	361	365	6.2	27	ABplppaapa	231	-814	0	0		0	0	0	0	0
136	1	40	3	-1	377	279	11.0	29	MSaapapp	266	416	0	0		0	0	0	0	0
137	1	77	72	-1	283	398	11.8	28	ABplappaaa	260	1952	0	0		0	0	0	0	0
138	1	32	146	-1	499	440	15.2	32	ABalpppapp	264	-246	0	0		0	0	0	0	0
139	1	356	28	-1	377	126	9.2	29	ABprppapaa	280	-313	0	0		0	0	0	0	0
140	1	187	267	-1	529	288	22.5	28	ABarpaaaaa	-545	0	0	0		0	0	0	0	0
141	1	348	247	-1	449	313	15.3	33	MSaaapap	320	-603	0	0		0	0	0	0	0
142	1	62	119	-1	195	348	15.4	33	ABarppapp	-34	0	0	0		0	0	0	0	0
143	1	48	351	-1	337	384	15.6	25	Dapaa	190	442	0	0		0	0	0	0	0
144	1	50	302	-1	443	169	3.5	29	ABarappapa	297	611	0	0		0	0	0	0	0
145	1	163	156	-1	573	344	17.5	29	ABalapaaap	224	189	0	0		0	0	0	0	0
146	1	244	140	-1	483	202	22.4	27	ABarpappaa	257	1546	0	0		0	0	0	0	0
147	1	141	130	-1	301	344	3.8	27	ABplpppaaa	263	442	0	0		0	0	0	0	0
148	1	140	309	-1	377	185	19.5	29	MSpppppp	204	-670	0	0		0	0	0	0	0
149	1	206	277	-1	347	357	17.7	33	MSapppp	-4	0	0	0		0	0	0	0	0
150	1	231	297	-1	350	392	8.0	28	ABplppapaa	256	381	0	0		0	0	0	0	0
151	1	149	317	-1	537	289	7.4	27	ABaraaaaaa	254	271	0	0		0	0	0	0	0
152	1	327	100	-1	196	179	15.2	33	Cppap	303	1326	0	0		0	0	0	0	0
153	1	207	288	-1	479	321	3.5	30	ABalpapaap	205	-1023	0	0		0	0	0	0	0
154	1	257	261	-1	525	179	17.6	31	ABpraapapa	434	0	0	0		0	0	0	0	0
155	1	183	238	-1	385	144	22.7	33	ABarpppaa	326	283	0	0		0	0	0	0	0
156	1	210	46	-1	592	259	10.0	27	ABalaaaalp	211	565	0	0		0	0	0	0	0
157	1	209	275	-1	172	208	10.5	34	Cpppa	340	356	0	0		0	0	0	0	0
158	1	265	160	-1	211	295	10.1	26	Capppa	230	-265	0	0		0	0	0	0	0
159	1	6	56	-1	345	174	10.5	29	MSpapppa	246	1101	0	0		0	0	0	0	0
160	1	330	308	-1	171	274	8.1	28	Cpappd	279	-1244	0	0		0	0	0	0	0
161	1	306	223	-1	544	416	11.9	29	ABalpppaaa	70	0	0	0		0	0	0	0	0
162	1	37	139	-1	259	320	14.1	30	Cappaa	275	519	0	0		0	0	0	0	0
163	1	333	57	-1	298	337	18.5	30	Dappa	249	-186	0	0		0	0	0	0	0
164	1	191	41	-1	155	265	12.3	30	Cpapaa	265	155	0	0		0	0	0	0	0
165	1	145	80	-1	464	220	8.0	29	ABarapappa	274	-478	0	0		0	0	0	0	0
166	1	181	195	-1	596	296	9.6	27	ABalaaaala	241	965	0	0		0	0	0	0	0
167	1	78	26	-1	496	425	11.8	30	ABalpppapa	277	-14	0	0		0	0	0	0	0
168	1	242	113	-1	472	197	18.2	28	MSppappp	207	247	0	0		0	0	0	0	0
169	1	153	192	-1	285	145	22.7	38	ABarppppa	362	-202	0	0		0	0	0	0	0
170	1	252	19	-1	193	347	10.3	28	ABplapappa	239	-441	0	0		0	0	0	0	0
171	1	29	286	-1	412	128	11.3	29	ABprppaaaa	155	0	0	0		0	0	0	0	0
172	1	346	187	-1	570	171	11.4	29	ABalaapapp	234	-246	0	0		0	0	0	0	0
173	1	285	268	-1	487	340	8.9	27	ABalpaaapp	267	-709	0	0		0	0	0	0	0
174	1	115	103	-1	450	398	18.1	26	ABalppppppa	259	-13	0	0		0	0	0	0	0
175	0	105	-1	-1	581	379	12.1	24		-269	0	0	0		0	0	0	0	0
176	1	11	36	-1	436	231	6.5	26	ABarapapppa	339	0	0	0		0	0	0	0	0
177	1	304	293	-1	517	196	14.1	27	MSppapaa	282	0	0	0		0	0	0	0	0
178	1	186	237	-1	535	252	24.0	30	ABarpapaaa	289	108	0	0		0	0	0	0	0
179	1	57	183	-1	410	278	7.1	28	ABalpappppp	279	555	0	0		0	0	0	0	0
180	1	247	263	-1	350	160	5.1	27	ABprppaapp	219	-238	0	0		0	0	0	0	0
181	1	70	43	-1	391	104	15.6	29	ABpraapppp	4	0	0	0		0	0	0	0	0
182	1	20	199	-1	416	157	7.5	28	ABprpapaap	161	0	0	0		0	0	0	0	0
183	1	69	17	-1	488	385	10.1	30	ABplpaaaaa	395	0	0	0		0	0	0	0	0
184	1	184	164	-1	347	126	9.9	27	ABprppapap	45	0	0	0		0	0	0	0	0
185	1	222	108	-1	234	169	6.0	26	ABprappppp	265	-135	0	0		0	0	0	0	0
186	1	255	282	-1	225	339	9.2	24	ABplapppaa	141	0	0	0		0	0	0	0	0
187	1	171	198	-1	441	203	22.1	29	ABarpappap	287	-206	0	0		0	0	0	0	0
188	1	174	245	-1	489	375	7.1	30	ABalppappa	275	-640	0	0		0	0	0	0	0
189	1	190	185	-1	478	153	20.7	30	ABpraaapppp	254	1060	0	0		0	0	0	0	0
190	1	83	210	-1	503	297	12.8	29	ABaraapaap	284	1089	0	0		0	0	0	0	0
191	1	261	95	360	254	312	9.5	34	Capap	261	-843	0	0		0	0	0	0	0
192	1	19	252	-1	518	355	13.7	26	MSapaaap	32	0	0	0		0	0	0	0	0
193	1	298	233	-1	306	175	4.4	29	ABprppppap	179	0	0	0		0	0	0	0	0
194	1	44	347	-1	554	269	21.4	28	ABalapppap	-505	0	0	0		0	0	0	0	0
195	1	185	81	-1	599	255	14.6	28	ABalaaappr	244	-447	0	0		0	0	0	0	0
196	1	345	8	-1	305	392	20.4	33	ABarppaap	307	187	0	0		0	0	0	0	0
197	1	67	58	-1	430	253	17.0	26	MSpaaappp	214	746	0	0		0	0	0	0	0
198	1	311	22	-1	511	322	16.6	24	ABaraaaapp	207	-125	0	0		0	0	0	0	0
199	1	119	189	-1	339	130	22.0	34	ABarpppap	347	-445	0	0		0	0	0	0	0
200	1	47	181	-1	294	344	12.7	29	Capaaa	271	1523	0	0		0	0	0	0	0
201	1	108	280	-1	281	154	6.8	29	ABprpppaap	254	-1	0	0		0	0	0	0	0
202	1	297	355	-1	512	160	12.3	29	ABpraaaapa	129	0	0	0		0	0	0	0	0
203	1	59	65	-1	489	240	5.4	29	ABarapapaa	265	86	0	0		0	0	0	0	0
204	1	275	84	-1	303	267	18.1	35	Eplaa	337	-320	0	0		0	0	0	0	0
205	1	281	202	-1	302	228	5.6	27	ABprpapppp	240	-44	0	0		0	0	0	0	0
206	1	143	312	-1	481	235	22.9	28	ABarpapapa	251	144	0	0		0	0	0	0	0
207	1	238	207	-1	519	196	5.0	28	ABarapppaa	54	0	0	0		0	0	0	0	0
208	1	24	175	-1	239	209	5.8	28	ABprpppppp	263	-128	0	0		0	0	0	0	0
209	1	157	281	-1	535	341	23.7	29	ABplaaaaaa	256	-220	0	0		0	0	0	0	0
210	1	99	339	-1	496	421	8.3	31	ABalppaapp	309	123	0	0		0	0	0	0	0
211	1	107	178	-1	502	237	8.1	24	ABarapaappa	208	-808	0	0		0	0	0	0	0
212	1	75	109	-1	423	394	22.8	29	ABplaaappa	239	-234	0	0		0	0	0	0	0
213	1	211	53	-1	280	248	15.8	30	Eplap	255	-363	0	0		0	0	0	0	0
214	1	300	20	-1	458	274	19.5	30	MSpaaapa	-4	0	0	0		0	0	0	0	0
215	1	9	31	-1	551	258	10.5	30	ABaraaapaa	233	136	0	0		0	0	0	0	0
216	1	354	326	-1	469	413	19.5	34	ABplaapapp	288	1687	0	0		0	0	0	0	0
217	1	316	162	-1	411	419	15.7	30	ABplpaappa	263	319	0	0		0	0	0	0	0
218	1	317	234	-1	384	115	19.3	28	ABprapaapa	265	1157	0	0		0	0	0	0	0
219	1	173	259	-1	398	142	18.8	28	ABprapaaap	268	14	0	0		0	0	0	0	0
220	1	277	235	-1	550	338	12.6	25	MSapaaaa	209	63	0	0		0	0	0	0	0
221	1	274	83	-1	409	275	16.2	27	MSaaappp	233	-814	0	0		0	0	0	0	0
222	1	329	296	-1	510	314	23.5	27	ABarpaaaap	232	1289	0	0		0	0	0	0	0
223	1	303	306	-1	343	313	23.0	33	ABarpaappp	300	96	0	0		0	0	0	0	0
224	1	216	125	-1	533	395	19.3	37	ABalapappp	372	-75	0	0		0	0	0	0	0
225	1	289	262	-1	354	209	21.3	31	Epraa	310	168	0	0		0	0	0	0	0
226	1	64	96	-1	513	305	5.5	28	ABalpaaaap	251	1031	0	0		0	0	0	0	0
227	1	14	110	-1	290	257	6.6	27	ABplpppppa	275	643	0	0		0	0	0	0	0
228	1	224	231	-1	445	164	11.1	25	MSppaapp	194	-665	0	0		0	0	0	0	0
229	1	2	76	-1	554	348	19.2	30	ABalapaapa	264	818	0	0		0	0	0	0	0
230	1	79	70	-1	261	202	14.7	32	Eprpa	323	1013	0	0		0	0	0	0	0
231	1	158	204	-1	579	206	10.4	26	ABalaappa	-123	0	0	0		0	0	0	0	0
232	1	86	217	-1	548	218	11.1	26	MSppaaaa	-57	0	0	0		0	0	0	0	0
233	1	237	239	-1	296	299	8.4	29	Capaap	490	0	0	0		0	0	0	0	0
234	1	343	294	-1	542	216	23.6	30	ABalappppp	254	-521	0	0		0	0	0	0	0
235	1	133	102	-1	324	203	3.7	29	ABprppppaa	251	100	0	0		0	0	0	0	0
236	1	49	255	-1	431	449	15.8	25	ABplaappaa	257	520	0	0		0	0	0	0	0
237	1	38	54	-1	174	303	14.9	30	Caapp	142	0	0	0		0	0	0	0	0
238	1	96	284	-1	356	305	13.5	32	Ealpa	281	457	0	0		0	0	0	0	0
239	1	349	30	-1	495	131	12.8	30	ABprpaapaa	247	-880	0	0		0	0	0	0	0
240	1	95	272	319	365	149	13.8	30	Dppa	305	-504	0	0		0	0	0	0	0
241	1	102	341	-1	455	297	22.8	29	ABarpaapaa	268	-504	0	0		0	0	0	0	0
242	1	273	145	-1	244	247	14.6	31	Eplpa	305	-739	0	0		0	0	0	0	0
243	1	232	7	-1	345	259	4.2	28	ABplpapppa	251	1175	0	0		0	0	0	0	0
244	1	26	196	-1	379	335	9.7	31	MSappaa	222	-82	0	0		0	0	0	0	0
245	1	137	159	-1	437	369	6.2	28	ABalpapapp	41	0	0	0		0	0	0	0	0
246	1	182	82	-1	584	223	14.3	29	ABalaaappl	32	0	0	0		0	0	0	0	0
247	0	319	-1	-1	449	263	22.6	25		210	-122	0	0		0	0	0	0	0
248	1	253	174	-1	375	231	3.4	33	ABprpappap	332	439	0	0		0	0	0	0	0
249	1	307	114	-1	394	441	14.4	29	ABplaappap	-98	0	0	0		0	0	0	0	0
250	1	350	290	-1	355	186	4.1	28	ABprpapapp	215	-185	0	0		0	0	0	0	0
251	1	54	321	-1	442	190	10.2	24	MSpppaaa	112	0	0	0		0	0	0	0	0
252	1	226	313	-1	326	369	5.8	27	ABplppappa	254	623	0	0		0	0	0	0	0
253	1	268	340	-1	196	253	5.8	27	Cpappv	524	0	0	0		0	0	0	0	0
254	1	199	69	-1	394	185	23.5	31	ABarpapppp	295	424	0	0		0	0	0	0	0
255	1	243	264	-1	261	333	4.3	29	ABplpppaap	273	206	0	0		0	0	0	0	0
256	1	208	106	-1	414	390	13.8	27	MSapppaa	250	-243	0	0		0	0	0	0	0
257	1	195	193	-1	261	260	5.2	25	ABplpppapap	209	443	0	0		0	0	0	0	0
258	1	144	12	-1	223	368	11.9	27	ABplapapap	259	-816	0	0		0	0	0	0	0
259	1	198	333	-1	225	383	15.7	29	ABplapapaa	269	802	0	0		0	0	0	0	0
260	1	259	94	-1	474	181	13.0	27	MSppapap	229	-770	0	0		0	0	0	0	0
261	1	167	265	-1	214	309	23.3	36	Caaap	361	235	0	0		0	0	0	0	0
262	1	258	128	-1	273	155	10.1	24	ABprapppaa	223	450	0	0		0	0	0	0	0
263	1	81	344	-1	458	362	11.7	25	MSapapap	408	0	0	0		0	0	0	0	0
264	1	248	287	-1	367	235	13.5	30	Earpa	-149	0	0	0		0	0	0	0	0
265	1	104	295	-1	213	142	9.8	26	ABprappppa	-28	0	0	0		0	0	0	0	0
266	1	100	216	-1	338	420	13.3	30	ABplaapppp	-187	0	0	0		0	0	0	0	0
267	1	5	151	-1	501	123	15.9	28	ABpraaaapp	235	-260	0	0		0	0	0	0	0
268	1	245	283	-1	318	302	4.0	26	ABplppppaa	241	461	0	0		0	0	0	0	0
269	1	68	104	-1	385	170	11.1	26	MSpppapp	259	618	0	0		0	0	0	0	0
270	1	52	251	-1	528	236	9.8	28	ABarapaapa	256	-827	0	0		0	0	0	0	0
271	1	122	212	-1	452	346	9.5	24	MSapaapa	213	215	0	0		0	0	0	0	0
272	1	272	176	-1	202	201	6.4	27	Cppppa	249	0	0	0		0	0	0	0	0
273	1	221	98	-1	315	390	8.0	28	ABplppapap	156	0	0	0		0	0	0	0	0
274	1	8	274	-1	244	146	8.9	26	ABprapppap	230	424	0	0		0	0	0	0	0
275	1	110	256	-1	517	132	9.9	28	ABpraaaaap	265	10	0	0		0	0	0	0	0
276	1	193	27	-1	482	247	11.7	31	ABaraapppa	120	0	0	0		0	0	0	0	0
277	1	220	171	-1	486	362	17.3	29	MSapapaa	333	0	0	0		0	0	0	0	0
278	1	130	15	-1	306	237	23.4	40	Cpaaa	407	706	0	0		0	0	0	0	0
279	1	114	61	-1	285	104	13.1	26	ABprappapp	252	-434	0	0		0	0	0	0	0
280	1	53	324	-1	347	259	19.2	31	Earap	300	-1077	0	0		0	0	0	0	0
281	1	106	137	-1	471	396	14.5	30	ABalpppppa	186	0	0	0		0	0	0	0	0
282	1	91	122	-1	243	370	8.3	27	ABplappapp	250	83	0	0		0	0	0	0	0
283	1	197	116	-1	514	383	13.7	27	ABalppppaa	310	0	0	0		0	0	0	0	0
284	1	204	330	-1	284	116	18.6	31	ABprappapa	255	-1098	0	0		0	0	0	0	0
285	1	338	226	-1	264	302	4.4	24	ABplpppapaa	192	38	0	0		0	0	0	0	0
286	1	179	323	-1	289	308	4.6	29	ABplppppap	241	146	0	0		0	0	0	0	0
287	1	335	190	-1	162	236	17.6	31	Cpapap	148	0	0	0		0	0	0	0	0
288	1	320	350	-1	405	187	12.5	26	MSpppaap	229	289	0	0		0	0	0	0	0
289	1	250	180	-1	384	344	4.4	28	ABplpapapa	283	928	0	0		0	0	0	0	0
290	1	169	152	200	412	231	4.4	32	ABprpappaa	230	-380	0	0		0	0	0	0	0
291	1	159	91	-1	454	442	13.6	27	ABplpaapap	272	408	0	0		0	0	0	0	0
292	1	155	342	-1	440	204	18.5	28	MSpppppa	235	-1330	0	0		0	0	0	0	0
293	1	34	318	-1	431	415	9.5	31	ABplpaaapp	230	193	0	0		0	0	0	0	0
294	1	278	49	-1	297	127	8.5	28	ABprppappp	235	387	0	0		0	0	0	0	0
295	1	1	129	-1	474	386	22.5	28	ABplaaapaa	221	104	0	0		0	0	0	0	0
296	1	161	279	-1	465	339	22.7	28	ABplaaaapa	267	-890	0	0		0	0	0	0	0
297	1	42	133	-1	256	379	20.3	35	ABarppapa	49	0	0	0		0	0	0	0	0
298	1	295	62	-1	500	175	7.2	32	ABarappppa	242	0	0	0		0	0	0	0	0
299	1	109	225	-1	234	145	17.7	34	ABarppppp	335	-875	0	0		0	0	0	0	0
300	1	30	227	-1	340	103	14.0	29	ABprappaaa	260	-167	0	0		0	0	0	0	0
301	1	154	71	-1	591	342	11.5	30	ABalaaapar	268	-310	0	0		0	0	0	0	0
302	1	28	115	-1	472	277	8.4	30	ABalpapppa	125	0	0	0		0	0	0	0	0
303	1	291	325	-1	446	208	3.6	27	ABarappaap	236	-521	0	0		0	0	0	0	0
304	1	228	278	-1	310	278	14.3	31	Ealpp	319	-368	0	0		0	0	0	0	0
305	1	94	11	-1	463	155	6.7	28	ABarappppp	272	-772	0	0		0	0	0	0	0
306	1	127	9	-1	517	164	14.6	30	ABpraaappa	279	-835	0	0		0	0	0	0	0
307	1	131	167	-1	212	226	4.9	25	Cppppp	240	50	0	0		0	0	0	0	0
308	1	4	241	-1	228	263	7.6	29	Capppp	-100	0	0	0		0	0	0	0	0
309	1	101	105	-1	409	238	12.8	32	MSpapaap	-24	0	0	0		0	0	0	0	0
310	1	282	93	-1	260	226	7.2	27	ABprpppppa	268	904	0	0		0	0	0	0	0
311	1	326	266	-1	303	410	14.2	28	ABplapaapp	270	-464	0	0		0	0	0	0	0
312	1	251	254	-1	337	138	7.5	31	ABprppappa	264	388	0	0		0	0	0	0	0
313	1	196	292	-1	290	212	17.1	33	Eprap	316	223	0	0		0	0	0	0	0
314	1	254	101	-1	374	373	14.6	30	Daaa	288	-1189	0	0		0	0	0	0	0
315	1	71	60	-1	413	318	22.9	30	ABarpaapap	34	0	0	0		0	0	0	0	0
316	1	89	222	-1	518	342	9.9	27	ABalpaaapa	231	626	0	0		0	0	0	0	0
317	1	118	85	-1	397	369	10.7	30	MSappap	250	382	0	0		0	0	0	0	0
318	1	35	307	-1	185	317	19.6	34	Caapa	709	0	0	0		0	0	0	0	0
319	1	299	169	-1	531	327	7.2	29	ABalpaaaaa	257	396	0	0		0	0	0	0	0
320	1	60	348	-1	436	417	21.6	32	ABplaaapap	310	265	0	0		0	0	0	0	0
321	1	172	253	-1	565	186	17.4	33	ABalaapppp	330	193	0	0		0	0	0	0	0
322	1	328	328	-1	267	297	23.3	34	Caaaa	340	-1245	0	0		0	0	0	0	0
323	1	240	354	-1	426	363	19.4	30	MSapappp	263	-195	0	0		0	0	0	0	0
324	1	111	14	-1	539	410	15.4	28	ABalpppaap	253	-509	0	0		0	0	0	0	0
325	0	17	-1	-1	392	220	18.7	24		223	-157	0	0		0	0	0	0	0
326	1	264	201	-1	510	210	17.3	27	MSppappa	-25	0	0	0		0	0	0	0	0
327	1	128	269	-1	353	370	22.5	31	ABarppaaa	298	372	0	0		0	0	0	0	0
328	1	90	298	-1	499	207	10.1	26	MSppaaap	200	1267	0	0		0	0	0	0	0
329	1	180	132	-1	355	101	17.4	28	ABprapaapp	282	-246	0	0		0	0	0	0	0
330	1	325	334	-1	248	309	17.4	31	Dappp	235	-824	0	0		0	0	0	0	0
331	1	279	218	-1	596	231	9.6	23	ABalaapaaa	197	198	0	0		0	0	0	0	0
332	1	33	240	-1	414	166	11.0	24	MSpppapa	207	-41	0	0		0	0	0	0	0
333	1	203	135	-1	544	383	11.4	26	ABalppaaap	260	-273	0	0		0	0	0	0	0
334	1	233	276	-1	330	227	14.8	32	Earpp	319	96	0	0		0	0	0	0	0
335	1	219	188	-1	188	251	20.7	32	Cpaapp	305	-25	0	0		0	0	0	0	0
336	1	256	77	-1	512	233	22.4	29	ABarpapaap	269	285	0	0		0	0	0	0	0
337	1	165	5	-1	328	418	18.2	29	ABplapaapa	246	1009	0	0		0	0	0	0	0
338	1	283	332	-1	279	359	6.3	27	ABplppappp	244	266	0	0		0	0	0	0	0
339	1	292	336	-1	436	367	3.3	30	ABalppapap	-26	0	0	0		0	0	0	0	0
340	1	337	136	-1	335	339	3.7	27	ABplppaapp	260	215	0	0		0	0	0	0	0
341	1	112	25	-1	482	369	3.9	29	ABalppapaa	248	1053	0	0		0	0	0	0	0
342	1	175	203	-1	214	171	10.2	28	ABprapappp	237	-17	0	0		0	0	0	0	0
343	1	308	361	-1	478	391	12.4	30	ABplpaapaa	147	0	0	0		0	0	0	0	0
344	1	358	352	-1	467	230	10.4	24	ABarapaappp	-129	0	0	0		0	0	0	0	0
345	0	352	-1	-1	556	189	13.0	22		101	0	0	0		0	0	0	0	0
346	1	323	67	-1	390	391	22.7	33	ABplaaappp	181	0	0	0		0	0	0	0	0
347	1	339	246	-1	496	278	22.8	29	ABarpaaapa	128	0	0	0		0	0	0	0	0
348	1	310	338	-1	521	179	20.2	35	ABpraapapp	-210	0	0	0		0	0	0	0	0
349	1	116	353	-1	453	164	14.8	30	MSppppaa	170	0	0	0		0	0	0	0	0
350	0	313	-1	-1	365	428	12.8	22		118	0	0	0		0	0	0	0	0
351	1	342	173	-1	349	395	18.7	28	ABplapaaap	142	0	0	0		0	0	0	0	0
352	1	22	291	-1	408	159	20.5	29	ABprapaaaa	110	0	0	0		0	0	0	0	0
353	1	347	90	-1	468	155	22.6	33	ABpraappap	201	0	0	0		0	0	0	0	0
354	1	236	345	-1	483	318	17.4	27	MSaaapaa	291	0	0	0		0	0	0	0	0
355	0	355	-1	-1	199	194	9.0	22		231	0	0	0		0	0	0	0	0
356	1	321	337	-1	596	324	16.2	29	ABalappaap	247	0	0	0		0	0	0	0	0
357	1	51	242	-1	433	233	23.3	31	ABarpapapp	85	0	0	0		0	0	0	0	0
358	1	357	362	-1	500	292	3.5	27	ABalpapaaa	351	0	0	0		0	0	0	0	0
359	0	147	-1	-1	334	238	6.6	24		83	0	0	0		0	0	0	0	0
360	1	177	316	-1	549	386	18.4	29	ABalapappa	-111	0	0	0		0	0	0	0	0
