# Supplementary material for: The AP-2 Transcription Factor APTF-2 Is Required for Neuroblast and Epidermal Morphogenesis in Caenorhabditis elegans Embryogenesis
Source: PLoS Genet. 2016 May 13;12(5):e1006048. doi: 10.1371/journal.pgen.1006048 (PMC4866721; doi:10.1371/journal.pgen.1006048)
Supplement: S3 Text — (ZIP) [file pgen.1006048.s031.zip › nuclei/t170-nuclei]

1	1	92	215	-1	209	208	19.4	34	Cppaa	337	648	0	0		0	0	0	0	0
2	1	64	76	128	271	187	5.8	27	ABprpppapa	231	-23	0	0		0	0	0	0	0
3	1	136	99	-1	373	282	10.6	29	MSaapapp	292	138	0	0		0	0	0	0	0
4	1	79	317	-1	430	122	17.4	29	ABpraapppa	292	1177	0	0		0	0	0	0	0
5	1	337	186	-1	331	418	17.7	29	ABplapaapa	247	330	0	0		0	0	0	0	0
6	1	32	98	335	492	291	20.2	31	MSaaaapa	283	456	0	0		0	0	0	0	0
7	1	243	34	-1	343	265	4.4	28	ABplpapppa	244	185	0	0		0	0	0	0	0
8	1	196	62	-1	306	389	20.5	33	ABarppaap	331	862	0	0		0	0	0	0	0
9	1	306	48	-1	517	164	14.3	30	ABpraaappa	400	0	0	0		0	0	0	0	0
10	1	109	266	-1	506	404	16.7	28	ABalppppap	-81	0	0	0		0	0	0	0	0
11	1	305	199	-1	465	157	6.7	28	ABarappppp	283	142	0	0		0	0	0	0	0
12	1	258	60	-1	222	370	11.7	28	ABplapapap	-160	0	0	0		0	0	0	0	0
13	1	49	143	-1	399	295	13.5	31	MSaapaap	229	0	0	0		0	0	0	0	0
14	1	324	74	-1	539	412	15.0	29	ABalpppaap	113	0	0	0		0	0	0	0	0
15	1	278	364	-1	306	236	23.4	39	Cpaaa	392	122	0	0		0	0	0	0	0
16	1	95	53	-1	564	357	9.4	27	ABalaaaarr	205	0	0	0		0	0	0	0	0
17	1	183	28	-1	485	390	9.8	30	ABplpaaaaa	295	780	0	0		0	0	0	0	0
18	1	55	24	-1	521	241	12.4	32	ABaraaapap	363	0	0	0		0	0	0	0	0
19	1	170	19	-1	191	346	10.0	27	ABplapappa	229	0	0	0		0	0	0	0	0
20	1	214	137	-1	456	270	19.4	29	MSpaaapa	-96	0	0	0		0	0	0	0	0
21	1	77	334	-1	259	391	15.2	28	ABplappapa	228	1351	0	0		0	0	0	0	0
22	1	198	164	-1	506	323	16.9	24	ABaraaaapp	-141	0	0	0		0	0	0	0	0
23	1	62	12	-1	607	307	17.1	24	ABalappaaa	233	498	0	0		0	0	0	0	0
24	1	124	45	-1	397	307	4.1	30	ABplpappaa	307	107	0	0		0	0	0	0	0
25	1	341	25	-1	482	367	3.9	28	ABalppapaa	280	1106	0	0		0	0	0	0	0
26	1	167	117	-1	501	424	11.6	30	ABalpppapa	301	288	0	0		0	0	0	0	0
27	1	276	183	-1	479	248	11.7	32	ABaraapppa	246	124	0	0		0	0	0	0	0
28	1	139	281	-1	373	128	8.9	28	ABprppapaa	282	-67	0	0		0	0	0	0	0
29	1	116	229	-1	454	415	10.1	29	ABplpaaapa	177	0	0	0		0	0	0	0	0
30	1	239	16	-1	491	142	12.5	28	ABprpaapaa	210	70	0	0		0	0	0	0	0
31	1	215	255	-1	548	256	10.8	30	ABaraaapaa	132	0	0	0		0	0	0	0	0
32	1	111	310	-1	523	314	18.7	29	MSaaaaapp	155	0	0	0		0	0	0	0	0
33	1	22	274	-1	381	390	19.8	29	ABplapaaaa	298	168	0	0		0	0	0	0	0
34	1	40	131	-1	423	302	10.4	30	MSaapaaa	302	726	0	0		0	0	0	0	0
35	1	45	339	-1	493	179	3.6	29	ABarapppap	294	-394	0	0		0	0	0	0	0
36	1	176	181	-1	437	229	6.6	27	ABarapapppa	239	-247	0	0		0	0	0	0	0
37	1	70	38	-1	387	382	6.6	27	ABplpapaap	254	1175	0	0		0	0	0	0	0
38	1	113	10	207	507	251	17.6	29	MSpaaaap	-194	0	0	0		0	0	0	0	0
39	1	104	314	-1	351	296	16.6	31	Ealap	284	534	0	0		0	0	0	0	0
40	1	33	272	-1	541	249	17.7	29	MSpaaaaa	250	110	0	0		0	0	0	0	0
41	1	164	134	-1	154	266	12.6	30	Cpapaa	299	-474	0	0		0	0	0	0	0
42	1	43	33	-1	181	316	8.7	28	ABplapappp	24	0	0	0		0	0	0	0	0
43	1	181	211	-1	392	103	15.7	28	ABpraapppp	277	416	0	0		0	0	0	0	0
44	1	25	273	-1	443	246	12.7	30	ABaraapppp	255	470	0	0		0	0	0	0	0
45	1	57	262	-1	266	384	10.2	28	ABplappaap	258	73	0	0		0	0	0	0	0
46	1	156	328	-1	594	261	10.4	27	ABalaaaalp	216	0	0	0		0	0	0	0	0
47	1	42	39	-1	368	435	16.5	29	ABplaapppa	259	0	0	0		0	0	0	0	0
48	1	98	308	-1	414	143	4.7	29	ABarappapp	264	449	0	0		0	0	0	0	0
49	1	294	287	-1	293	128	8.2	29	ABprppappp	228	-1506	0	0		0	0	0	0	0
50	1	18	163	-1	455	398	6.1	28	ABalppappp	266	-260	0	0		0	0	0	0	0
51	1	1	104	-1	540	303	14.0	29	ABaraapaaa	112	0	0	0		0	0	0	0	0
52	1	12	356	-1	566	216	7.4	28	ABalaapaap	272	301	0	0		0	0	0	0	0
53	1	213	345	-1	277	248	15.8	31	Eplap	304	361	0	0		0	0	0	0	0
54	1	237	107	-1	174	304	15.3	31	Caapp	312	-1559	0	0		0	0	0	0	0
55	1	108	297	-1	551	263	5.1	28	ABaraaappa	277	181	0	0		0	0	0	0	0
56	1	159	165	-1	345	173	10.2	28	MSpapppa	135	0	0	0		0	0	0	0	0
57	1	163	324	-1	298	335	18.0	30	Dappa	272	181	0	0		0	0	0	0	0
58	1	197	147	-1	426	251	16.8	27	MSpaaappp	-194	0	0	0		0	0	0	0	0
59	1	74	111	-1	429	235	9.5	30	MSpapaaa	180	0	0	0		0	0	0	0	0
60	1	315	31	-1	412	318	22.9	32	ABarpaapap	319	-76	0	0		0	0	0	0	0
61	1	279	214	-1	285	107	12.9	28	ABprappapp	246	201	0	0		0	0	0	0	0
62	1	298	270	-1	499	175	6.7	33	ABarappppa	287	-83	0	0		0	0	0	0	0
63	1	123	155	346	327	164	16.6	33	Dppp	216	865	0	0		0	0	0	0	0
64	1	37	195	-1	449	313	18.3	32	MSaaaapp	-44	0	0	0		0	0	0	0	0
65	1	203	91	-1	493	243	5.7	28	ABarapapaa	278	261	0	0		0	0	0	0	0
66	1	71	201	-1	446	308	12.9	33	ABaraapapp	144	0	0	0		0	0	0	0	0
67	1	346	178	-1	389	392	22.5	31	ABplaaappp	279	-444	0	0		0	0	0	0	0
68	1	81	169	-1	461	134	11.7	29	ABprpaappp	233	-213	0	0		0	0	0	0	0
69	1	254	20	-1	391	185	23.4	31	ABarpapppp	272	-206	0	0		0	0	0	0	0
70	1	230	293	-1	261	201	14.8	31	Eprpa	308	397	0	0		0	0	0	0	0
71	1	301	322	-1	587	340	11.4	30	ABalaaapar	279	-619	0	0		0	0	0	0	0
72	1	137	303	-1	285	399	11.8	28	ABplappaaa	241	405	0	0		0	0	0	0	0
73	1	44	219	-1	373	157	7.5	25	ABprppaapa	257	-31	0	0		0	0	0	0	0
74	1	86	162	-1	463	245	4.7	29	ABarapapap	249	-177	0	0		0	0	0	0	0
75	1	21	106	-1	440	115	7.7	31	ABprpaaaap	-284	0	0	0		0	0	0	0	0
76	1	229	361	-1	556	352	19.3	31	ABalapaapa	282	540	0	0		0	0	0	0	0
77	1	336	175	-1	512	233	22.1	29	ABarpapaap	298	33	0	0		0	0	0	0	0
78	1	9	85	-1	325	228	7.2	33	MSpappa	109	0	0	0		0	0	0	0	0
79	1	84	69	-1	369	178	15.4	28	Dpap	252	524	0	0		0	0	0	0	0
80	1	165	11	-1	463	225	8.3	30	ABarapappa	146	0	0	0		0	0	0	0	0
81	1	195	49	-1	599	253	14.5	27	ABalaaappr	227	0	0	0		0	0	0	0	0
82	1	246	206	-1	585	221	14.6	29	ABalaaappl	262	262	0	0		0	0	0	0	0
83	1	221	235	-1	408	273	16.0	26	MSaaappp	217	0	0	0		0	0	0	0	0
84	1	204	279	-1	303	273	18.4	33	Eplaa	336	294	0	0		0	0	0	0	0
85	1	317	72	-1	399	371	10.9	31	MSappap	69	0	0	0		0	0	0	0	0
86	1	36	350	-1	576	338	14.3	26	ABalapaaaa	237	140	0	0		0	0	0	0	0
87	1	17	259	-1	441	361	15.6	27	MSapappa	210	1250	0	0		0	0	0	0	0
88	1	121	277	-1	437	310	6.1	30	ABalpappap	200	127	0	0		0	0	0	0	0
89	1	126	208	-1	520	266	14.6	30	ABaraappap	295	-259	0	0		0	0	0	0	0
90	1	353	42	-1	466	158	22.3	31	ABpraappap	349	-45	0	0		0	0	0	0	0
91	1	291	160	-1	455	441	13.6	28	ABplpaapap	281	294	0	0		0	0	0	0	0
92	1	3	218	-1	534	370	7.1	28	ABalpaappp	24	0	0	0		0	0	0	0	0
93	1	310	57	-1	258	229	6.9	27	ABprpppppa	270	535	0	0		0	0	0	0	0
94	1	260	148	-1	473	182	13.3	26	MSppapap	227	-1077	0	0		0	0	0	0	0
95	1	191	296	-1	264	317	10.7	28	Capapa	226	421	0	0		0	0	0	0	0
96	1	226	250	-1	509	306	5.5	29	ABalpaaaap	278	-196	0	0		0	0	0	0	0
97	1	26	158	-1	410	275	11.1	25	MSaapapa	163	0	0	0		0	0	0	0	0
98	1	273	302	-1	313	393	8.0	28	ABplppapap	171	0	0	0		0	0	0	0	0
99	1	68	27	-1	428	176	17.6	29	MSppppap	261	-1319	0	0		0	0	0	0	0
100	1	152	88	-1	197	184	15.3	31	Cppap	179	0	0	0		0	0	0	0	0
101	1	314	125	-1	375	375	14.7	29	Daaa	294	301	0	0		0	0	0	0	0
102	1	235	78	-1	323	204	3.7	28	ABprppppaa	252	-527	0	0		0	0	0	0	0
103	1	174	100	-1	449	398	17.7	27	ABalppppppa	-183	0	0	0		0	0	0	0	0
104	1	269	301	-1	386	167	11.1	25	MSpppapp	256	-78	0	0		0	0	0	0	0
105	1	309	96	-1	406	238	12.7	31	MSpapaap	122	0	0	0		0	0	0	0	0
106	1	256	236	-1	414	386	13.9	27	MSapppaa	76	0	0	0		0	0	0	0	0
107	1	99	189	-1	287	184	9.6	28	MSpapppp	341	0	0	0		0	0	0	0	0
108	1	185	130	-1	231	170	6.2	26	ABprappppp	263	-795	0	0		0	0	0	0	0
109	1	212	319	-1	422	396	22.7	28	ABplaaappa	233	708	0	0		0	0	0	0	0
110	1	227	249	-1	287	260	6.3	27	ABplpppppa	236	1109	0	0		0	0	0	0	0
111	1	117	132	-1	378	309	22.4	32	ABarpaappa	291	123	0	0		0	0	0	0	0
112	1	56	52	-1	465	186	10.7	24	MSppaapa	215	-185	0	0		0	0	0	0	0
113	1	168	29	-1	475	200	17.9	28	MSppappp	222	242	0	0		0	0	0	0	0
114	1	249	65	-1	397	443	14.4	28	ABplaappap	273	1061	0	0		0	0	0	0	0
115	1	302	71	-1	472	280	8.5	29	ABalpapppa	127	0	0	0		0	0	0	0	0
116	1	283	77	-1	519	386	13.9	28	ABalppppaa	272	0	0	0		0	0	0	0	0
117	1	85	242	-1	365	216	5.9	28	ABprpapppa	449	0	0	0		0	0	0	0	0
118	1	13	288	-1	423	423	18.5	29	ABalppppppp	271	-122	0	0		0	0	0	0	0
119	1	142	102	-1	194	349	15.2	33	ABarppapp	291	879	0	0		0	0	0	0	0
120	1	4	2	-1	485	121	10.5	27	ABprpaaapa	239	-122	0	0		0	0	0	0	0
121	1	54	110	-1	481	283	4.9	26	ABarapaaap	235	-507	0	0		0	0	0	0	0
122	1	282	182	-1	243	371	8.2	28	ABplappapp	278	120	0	0		0	0	0	0	0
123	1	7	275	-1	383	254	17.4	29	Earaa	293	379	0	0		0	0	0	0	0
124	1	100	258	-1	430	358	12.3	27	MSapaapp	264	926	0	0		0	0	0	0	0
125	1	224	86	-1	523	389	19.7	32	ABalapappp	268	219	0	0		0	0	0	0	0
126	1	76	251	-1	504	150	16.6	26	ABpraaapppa	256	-714	0	0		0	0	0	0	0
127	1	20	213	-1	312	265	3.8	28	ABplpapppp	89	0	0	0		0	0	0	0	0
128	1	262	126	-1	272	156	9.9	24	ABprapppaa	463	0	0	0		0	0	0	0	0
129	1	295	17	-1	476	385	22.3	28	ABplaaapaa	271	1014	0	0		0	0	0	0	0
130	1	147	197	-1	300	345	3.9	27	ABplpppaaa	261	-181	0	0		0	0	0	0	0
131	1	90	224	-1	605	294	13.5	27	ABalaaapal	170	0	0	0		0	0	0	0	0
132	1	329	54	-1	357	108	17.2	28	ABprapaapp	246	1016	0	0		0	0	0	0	0
133	1	297	337	-1	258	383	20.4	35	ABarppapa	333	-282	0	0		0	0	0	0	0
134	1	48	177	-1	578	286	15.4	28	MSaaaaaa	157	0	0	0		0	0	0	0	0
135	1	333	244	-1	547	380	10.9	27	ABalppaaap	61	0	0	0		0	0	0	0	0
136	1	340	56	-1	334	338	3.8	27	ABplppaapp	268	192	0	0		0	0	0	0	0
137	1	281	112	-1	471	396	14.4	31	ABalpppppa	197	0	0	0		0	0	0	0	0
138	1	67	276	-1	232	214	12.3	31	Eprpp	309	276	0	0		0	0	0	0	0
139	1	162	353	-1	256	324	14.4	31	Cappaa	284	-765	0	0		0	0	0	0	0
140	1	146	280	-1	483	204	22.3	28	ABarpappaa	227	291	0	0		0	0	0	0	0
141	1	16	318	-1	482	320	14.4	37	ABaraapapa	330	481	0	0		0	0	0	0	0
142	1	14	290	-1	473	424	17.3	28	ABplaapapa	138	0	0	0		0	0	0	0	0
143	1	131	36	-1	549	154	13.4	28	ABpraaapaa	272	-769	0	0		0	0	0	0	0
144	1	52	239	-1	592	248	17.5	29	ABalappapa	259	189	0	0		0	0	0	0	0
145	1	242	285	-1	241	250	14.6	31	Eplpa	316	194	0	0		0	0	0	0	0
146	1	138	89	-1	501	438	14.6	32	ABalpppapp	257	403	0	0		0	0	0	0	0
147	1	65	327	-1	398	235	6.8	28	ABarapapppp	288	-172	0	0		0	0	0	0	0
148	1	38	338	-1	460	229	14.6	34	MSpaapap	-76	0	0	0		0	0	0	0	0
149	1	30	47	-1	230	320	6.5	28	ABplapppap	254	-83	0	0		0	0	0	0	0
150	1	24	21	-1	539	338	5.0	30	ABalpaappa	261	1018	0	0		0	0	0	0	0
151	1	267	79	-1	506	122	16.1	28	ABpraaaapp	330	0	0	0		0	0	0	0	0
152	1	290	283	-1	428	244	4.1	25	ABprpappaaa	189	113	0	0		0	0	0	0	0
153	1	130	92	-1	515	306	9.8	26	ABalpaapapa	207	0	0	0		0	0	0	0	0
154	1	29	32	-1	474	314	7.1	29	ABalpappaa	127	0	0	0		0	0	0	0	0
155	1	88	122	-1	487	215	3.9	27	ABarappaaa	273	541	0	0		0	0	0	0	0
156	1	145	61	-1	568	341	17.1	29	ABalapaaap	261	538	0	0		0	0	0	0	0
157	1	83	150	-1	575	315	20.0	30	ABalappapp	331	0	0	0		0	0	0	0	0
158	1	59	94	-1	309	148	5.1	30	ABprpppaaa	284	0	0	0		0	0	0	0	0
159	1	245	309	-1	436	373	6.2	27	ABalpapapp	146	0	0	0		0	0	0	0	0
160	1	158	323	-1	209	297	10.1	26	Capppa	245	-754	0	0		0	0	0	0	0
161	1	19	50	-1	340	367	12.0	31	Daap	313	497	0	0		0	0	0	0	0
162	1	217	203	-1	411	417	15.7	29	ABplpaappa	263	926	0	0		0	0	0	0	0
163	1	61	26	-1	472	119	18.5	28	ABpraappaa	64	0	0	0		0	0	0	0	0
164	1	184	300	-1	340	125	9.7	28	ABprppapap	280	183	0	0		0	0	0	0	0
165	1	134	138	-1	565	231	20.5	29	ABalappppa	269	345	0	0		0	0	0	0	0
166	1	93	173	-1	576	285	11.7	27	ABaraaaapa	169	0	0	0		0	0	0	0	0
167	1	307	212	-1	208	227	4.8	27	Cppppp	226	76	0	0		0	0	0	0	0
168	1	5	170	-1	317	314	8.0	29	MSaapppp	202	143	0	0		0	0	0	0	0
169	1	319	355	-1	531	327	7.1	29	ABalpaaaaa	271	-535	0	0		0	0	0	0	0
170	1	118	109	-1	463	157	16.6	29	ABprpaappa	296	922	0	0		0	0	0	0	0
171	1	277	307	-1	485	363	17.3	28	MSapapaa	221	944	0	0		0	0	0	0	0
172	1	82	15	-1	557	263	14.3	27	ABaraappaa	274	43	0	0		0	0	0	0	0
173	1	351	269	-1	354	399	18.7	28	ABplapaaap	121	0	0	0		0	0	0	0	0
174	1	248	152	-1	369	239	3.4	33	ABprpappap	335	-256	0	0		0	0	0	0	0
175	1	208	58	-1	236	210	5.8	27	ABprpppppp	-122	0	0	0		0	0	0	0	0
176	1	272	205	-1	201	201	6.3	27	Cppppa	261	581	0	0		0	0	0	0	0
177	1	53	59	-1	457	344	5.4	28	ABalpapapa	281	-922	0	0		0	0	0	0	0
178	1	211	154	-1	496	240	8.3	24	ABarapaappa	234	-564	0	0		0	0	0	0	0
179	1	105	179	-1	578	273	19.4	29	ABalapppaa	278	-225	0	0		0	0	0	0	0
180	1	289	66	-1	383	348	4.3	27	ABplpapapa	235	1006	0	0		0	0	0	0	0
181	1	200	161	-1	292	348	12.6	28	Capaaa	284	-453	0	0		0	0	0	0	0
182	1	107	292	-1	524	254	5.7	27	ABarapaaaa	219	777	0	0		0	0	0	0	0
183	1	179	172	-1	405	279	7.0	27	ABalpappppp	235	1408	0	0		0	0	0	0	0
184	0	325	-1	-1	392	220	18.3	24		198	-153	0	0		0	0	0	0	0
185	1	189	333	-1	482	155	20.2	29	ABpraaapppp	271	454	0	0		0	0	0	0	0
186	1	132	217	-1	441	280	7.6	26	ABalpappppa	230	-871	0	0		0	0	0	0	0
187	1	172	123	-1	565	174	10.6	29	ABalaapapp	239	1327	0	0		0	0	0	0	0
188	1	335	144	-1	191	254	21.3	32	Cpaapp	-337	0	0	0		0	0	0	0	0
189	1	199	9	-1	339	130	21.8	35	ABarpppap	348	200	0	0		0	0	0	0	0
190	1	287	51	-1	162	239	18.2	32	Cpapap	318	-352	0	0		0	0	0	0	0
191	1	46	343	-1	439	188	6.5	28	ABprpapaaa	327	0	0	0		0	0	0	0	0
192	1	169	238	-1	284	142	22.6	38	ABarppppa	-463	0	0	0		0	0	0	0	0
193	1	257	114	-1	259	259	5.0	25	ABplpppapap	254	374	0	0		0	0	0	0	0
194	1	119	46	-1	269	131	12.6	28	ABprapapap	193	0	0	0		0	0	0	0	0
195	1	166	313	-1	597	295	9.8	27	ABalaaaala	96	0	0	0		0	0	0	0	0
196	1	244	231	-1	383	335	9.9	32	MSappaa	162	0	0	0		0	0	0	0	0
197	0	247	-1	-1	449	265	22.7	25		225	218	0	0		0	0	0	0	0
198	1	187	75	-1	436	203	22.5	29	ABarpappap	287	436	0	0		0	0	0	0	0
199	1	182	140	-1	418	159	7.6	28	ABprpapaap	64	0	0	0		0	0	0	0	0
200	1	290	120	-1	390	228	4.6	25	ABprpappaap	186	-482	0	0		0	0	0	0	0
201	1	326	234	-1	509	210	17.3	27	MSppappa	-25	0	0	0		0	0	0	0	0
202	1	205	352	-1	299	227	5.6	28	ABprpapppp	265	428	0	0		0	0	0	0	0
203	1	342	159	-1	213	174	10.5	28	ABprapappp	230	-350	0	0		0	0	0	0	0
204	1	231	286	-1	578	208	10.3	27	ABalaappa	-123	0	0	0		0	0	0	0	0
205	1	58	331	-1	468	271	15.3	25	MSpaapaa	205	0	0	0		0	0	0	0	0
206	1	97	264	-1	538	164	10.2	28	ABpraaaaaa	148	0	0	0		0	0	0	0	0
207	1	207	95	-1	516	200	4.8	28	ABarapppaa	245	-239	0	0		0	0	0	0	0
208	1	75	55	-1	390	308	17.4	32	Ealaa	319	371	0	0		0	0	0	0	0
209	1	2	44	-1	383	406	9.2	29	ABplppaaaa	22	0	0	0		0	0	0	0	0
210	1	190	184	-1	502	300	12.8	29	ABaraapaap	-110	0	0	0		0	0	0	0	0
211	1	5	252	-1	357	330	7.0	27	MSaapppa	105	0	0	0		0	0	0	0	0
212	1	271	-1	-1	452	347	9.5	25	MSapaapa	217	-423	0	0		0	0	0	0	0
213	1	127	156	-1	408	362	5.7	27	ABplpapaaa	246	-229	0	0		0	0	0	0	0
214	1	39	41	-1	550	288	17.4	30	MSaaaaapa	11	0	0	0		0	0	0	0	0
215	1	89	174	-1	506	419	21.0	31	ABplaapaap	88	0	0	0		0	0	0	0	0
216	1	266	37	-1	340	423	12.9	29	ABplaapppp	118	0	0	0		0	0	0	0	0
217	1	232	240	-1	548	218	11.1	26	MSppaaaa	-56	0	0	0		0	0	0	0	0
218	1	331	82	-1	593	232	9.3	23	ABalaapaaa	200	-116	0	0		0	0	0	0	0
219	1	69	8	-1	540	224	5.7	27	ABaraaappp	585	0	0	0		0	0	0	0	0
220	0	129	-1	-1	517	403	8.1	23		198	-519	0	0		0	0	0	0	0
221	1	60	97	-1	474	327	11.4	27	ABalpaapapp	-184	0	0	0		0	0	0	0	0
222	1	316	3	-1	517	343	9.8	27	ABalpaaapa	243	316	0	0		0	0	0	0	0
223	1	161	226	-1	544	413	11.7	29	ABalpppaaa	72	0	0	0		0	0	0	0	0
224	1	114	306	-1	216	289	4.4	26	ABplappppp	252	454	0	0		0	0	0	0	0
225	1	299	289	-1	233	146	17.6	35	ABarppppp	342	-1621	0	0		0	0	0	0	0
226	1	285	245	-1	260	306	4.3	23	ABplpppapaa	209	-736	0	0		0	0	0	0	0
227	1	300	188	-1	340	104	14.2	29	ABprappaaa	443	0	0	0		0	0	0	0	0
228	1	115	271	-1	258	120	16.5	29	ABprapapaa	272	529	0	0		0	0	0	0	0
229	1	94	332	-1	554	297	10.2	28	ABalpaapaa	445	0	0	0		0	0	0	0	0
230	1	120	30	-1	474	112	15.2	29	ABprpaapap	146	0	0	0		0	0	0	0	0
231	1	228	149	-1	447	166	10.9	24	MSppaapp	-6	0	0	0		0	0	0	0	0
232	0	66	-1	-1	577	367	15.3	24		339	0	0	0		0	0	0	0	0
233	1	193	326	-1	307	177	4.5	29	ABprppppap	186	0	0	0		0	0	0	0	0
234	1	218	348	-1	385	117	19.3	28	ABprapaapa	236	1782	0	0		0	0	0	0	0
235	1	220	153	-1	547	337	12.4	26	MSapaaaa	212	1004	0	0		0	0	0	0	0
236	0	175	-1	-1	583	377	12.1	25		63	0	0	0		0	0	0	0	0
237	1	178	145	-1	535	252	24.1	30	ABarpapaaa	269	304	0	0		0	0	0	0	0
238	1	155	67	-1	389	145	22.6	33	ABarpppaa	323	-109	0	0		0	0	0	0	0
239	1	233	121	-1	291	298	8.6	27	Capaap	227	174	0	0		0	0	0	0	0
240	1	332	347	-1	419	165	10.9	23	MSpppapa	205	626	0	0		0	0	0	0	0
241	1	308	87	-1	225	264	7.4	29	Capppp	233	213	0	0		0	0	0	0	0
242	1	357	268	-1	433	233	23.3	31	ABarpapapp	301	88	0	0		0	0	0	0	0
243	1	35	196	-1	388	185	6.1	26	ABprpapapa	250	-67	0	0		0	0	0	0	0
244	1	6	341	-1	221	308	13.2	29	Cappap	250	238	0	0		0	0	0	0	0
245	1	188	135	-1	490	377	7.0	29	ABalppappa	264	19	0	0		0	0	0	0	0
246	1	347	209	-1	499	277	23.2	28	ABarpaaapa	396	0	0	0		0	0	0	0	0
247	1	141	304	-1	447	308	15.5	39	MSaaapap	391	-525	0	0		0	0	0	0	0
248	1	133	7	-1	310	99	13.3	28	ABprappaap	232	223	0	0		0	0	0	0	0
249	1	80	257	-1	529	381	23.1	33	ABplaapaaa	313	49	0	0		0	0	0	0	0
250	1	50	63	-1	559	261	8.4	28	ABaraaaaap	191	0	0	0		0	0	0	0	0
251	1	270	246	-1	528	236	9.6	28	ABarapaapa	431	0	0	0		0	0	0	0	0
252	1	192	351	-1	517	355	13.9	26	MSapaaap	214	-900	0	0		0	0	0	0	0
253	1	321	4	-1	566	189	17.4	34	ABalaapppp	294	791	0	0		0	0	0	0	0
254	1	312	254	-1	336	141	7.1	28	ABprppappa	254	58	0	0		0	0	0	0	0
255	1	236	193	-1	434	450	15.8	25	ABplaappaa	220	-81	0	0		0	0	0	0	0
256	1	275	93	-1	516	132	10.1	28	ABpraaaaap	238	-310	0	0		0	0	0	0	0
257	1	122	14	-1	421	169	14.5	29	Dpaa	244	846	0	0		0	0	0	0	0
258	1	27	171	-1	364	225	9.2	31	MSpapapp	289	454	0	0		0	0	0	0	0
259	1	219	340	-1	400	145	18.7	29	ABprapaaap	266	326	0	0		0	0	0	0	0
260	1	23	81	-1	539	138	16.4	29	ABpraaapap	233	0	0	0		0	0	0	0	0
261	1	154	263	-1	524	182	17.8	31	ABpraapapa	-9	0	0	0		0	0	0	0	0
262	1	225	6	-1	352	212	21.1	31	Epraa	315	-104	0	0		0	0	0	0	0
263	1	180	223	-1	352	161	5.1	28	ABprppaapp	237	-241	0	0		0	0	0	0	0
264	1	255	168	-1	260	334	4.5	30	ABplpppaap	245	535	0	0		0	0	0	0	0
265	1	261	232	-1	217	309	23.2	36	Caaap	463	0	0	0		0	0	0	0	0
266	1	311	113	-1	305	411	14.1	28	ABplapaapp	155	0	0	0		0	0	0	0	0
267	1	140	291	-1	533	294	22.4	29	ABarpaaaaa	286	655	0	0		0	0	0	0	0
268	1	173	330	-1	486	343	9.4	27	ABalpaaapp	224	0	0	0		0	0	0	0	0
269	1	327	40	-1	357	372	22.3	31	ABarppaaa	265	733	0	0		0	0	0	0	0
270	1	31	204	-1	557	196	21.7	31	ABpraapaap	297	226	0	0		0	0	0	0	0
271	1	10	176	-1	557	198	14.8	30	ABalaapppa	-183	0	0	0		0	0	0	0	0
272	1	240	101	-1	387	144	14.8	26	Dppaa	186	-496	0	0		0	0	0	0	0
273	1	51	118	-1	429	354	22.5	29	ABplaaaapp	288	418	0	0		0	0	0	0	0
274	1	274	284	-1	242	147	8.8	26	ABprapppap	225	113	0	0		0	0	0	0	0
275	1	157	116	-1	172	210	10.5	33	Cpppa	52	0	0	0		0	0	0	0	0
276	1	334	227	-1	327	225	14.9	31	Earpp	306	-156	0	0		0	0	0	0	0
277	1	149	166	-1	346	360	18.2	32	MSapppp	43	0	0	0		0	0	0	0	0
278	1	304	248	-1	309	276	14.1	32	Ealpp	323	213	0	0		0	0	0	0	0
279	1	296	115	-1	462	340	22.7	28	ABplaaaapa	270	380	0	0		0	0	0	0	0
280	1	201	247	-1	277	151	6.5	28	ABprpppaap	40	0	0	0		0	0	0	0	0
281	1	209	295	-1	530	344	24.0	29	ABplaaaaaa	-234	0	0	0		0	0	0	0	0
282	1	186	222	-1	225	338	9.3	25	ABplapppaa	234	0	0	0		0	0	0	0	0
283	1	268	191	-1	316	301	3.9	27	ABplppppaa	221	0	0	0		0	0	0	0	0
284	1	238	342	-1	353	306	13.4	31	Ealpa	303	-527	0	0		0	0	0	0	0
285	1	8	200	-1	366	284	7.4	28	MSaappa	255	-146	0	0		0	0	0	0	0
286	1	171	237	-1	412	126	11.1	30	ABprppaaaa	189	0	0	0		0	0	0	0	0
287	1	264	305	-1	363	236	13.6	30	Earpa	152	0	0	0		0	0	0	0	0
288	1	153	253	-1	476	317	3.6	28	ABalpapaap	223	-393	0	0		0	0	0	0	0
289	1	112	194	-1	234	226	22.4	32	Cpaapa	317	785	0	0		0	0	0	0	0
290	1	250	167	-1	355	189	4.2	27	ABprpapapp	253	710	0	0		0	0	0	0	0
291	1	352	124	-1	405	162	20.4	28	ABprapaaaa	220	92	0	0		0	0	0	0	0
292	1	313	73	-1	287	217	17.4	33	Eprap	337	-1	0	0		0	0	0	0	0
293	1	177	185	-1	514	197	14.4	27	MSppapaa	201	618	0	0		0	0	0	0	0
294	1	234	320	-1	538	215	24.1	29	ABalappppp	249	1042	0	0		0	0	0	0	0
295	1	265	70	-1	211	146	10.1	27	ABprappppa	235	-909	0	0		0	0	0	0	0
296	1	222	1	-1	511	312	23.7	26	ABarpaaaap	-24	0	0	0		0	0	0	0	0
297	1	150	243	-1	349	392	7.9	26	ABplppapaa	208	0	0	0		0	0	0	0	0
298	1	328	141	-1	495	206	10.3	26	MSppaaap	211	-2	0	0		0	0	0	0	0
299	1	47	180	-1	388	233	10.1	30	MSpapapa	239	124	0	0		0	0	0	0	0
300	1	91	5	-1	353	302	3.9	27	ABplpapapp	107	0	0	0		0	0	0	0	0
301	1	73	18	-1	433	167	22.4	28	ABarpapppa	279	753	0	0		0	0	0	0	0
302	1	144	329	-1	442	171	3.5	30	ABarappapa	277	48	0	0		0	0	0	0	0
303	1	102	267	-1	402	366	16.7	26	MSapppap	-136	0	0	0		0	0	0	0	0
304	1	106	35	-1	412	431	11.1	29	ABplpaappp	403	0	0	0		0	0	0	0	0
305	1	78	360	-1	473	240	17.7	26	MSpaaappa	200	-743	0	0		0	0	0	0	0
306	1	223	216	-1	341	319	22.8	32	ABarpaappp	313	671	0	0		0	0	0	0	0
307	1	318	233	-1	187	321	19.6	33	Caapa	333	962	0	0		0	0	0	0	0
308	1	160	359	-1	169	274	8.2	29	Cpappd	67	0	0	0		0	0	0	0	0
309	1	148	43	-1	377	188	19.4	28	MSpppppp	239	-39	0	0		0	0	0	0	0
310	1	41	133	-1	415	420	6.3	30	ABplpaaaap	297	0	0	0		0	0	0	0	0
311	1	28	198	-1	585	326	9.0	28	ABalaaaarl	160	0	0	0		0	0	0	0	0
312	1	206	190	-1	480	235	23.1	29	ABarpapapa	263	-404	0	0		0	0	0	0	0
313	1	252	210	-1	324	367	6.2	27	ABplppappa	268	28	0	0		0	0	0	0	0
314	1	11	241	-1	254	243	10.5	31	Eplpp	274	-516	0	0		0	0	0	0	0
315	1	72	265	-1	580	260	23.5	35	ABpraapaaa	306	-805	0	0		0	0	0	0	0
316	1	360	187	-1	540	393	18.3	31	ABalapappa	290	118	0	0		0	0	0	0	0
317	1	151	142	-1	529	289	7.6	28	ABaraaaaaa	263	0	0	0		0	0	0	0	0
318	1	293	358	-1	432	411	9.2	32	ABplpaaapp	261	789	0	0		0	0	0	0	0
319	1	240	316	-1	338	149	12.8	27	Dppap	228	147	0	0		0	0	0	0	0
320	1	110	225	-1	206	330	5.5	27	ABplappppa	210	-151	0	0		0	0	0	0	0
321	1	251	129	-1	439	188	10.5	25	MSpppaaa	437	0	0	0		0	0	0	0	0
322	1	128	64	-1	495	350	22.0	28	ABplaaaaap	105	0	0	0		0	0	0	0	0
323	1	286	282	-1	287	311	4.7	28	ABplppppap	285	241	0	0		0	0	0	0	0
324	1	280	311	-1	343	263	19.4	32	Earap	320	-28	0	0		0	0	0	0	0
325	1	303	68	-1	443	209	3.6	26	ABarappaap	268	257	0	0		0	0	0	0	0
326	1	216	298	-1	468	410	19.7	35	ABplaapapp	310	0	0	0		0	0	0	0	0
327	1	63	127	-1	232	131	12.1	26	ABprapappa	-68	0	0	0		0	0	0	0	0
328	1	322	136	-1	268	296	23.2	36	Caaaa	338	0	0	0		0	0	0	0	0
329	0	345	-1	-1	553	191	12.5	22		90	0	0	0		0	0	0	0	0
330	1	284	228	-1	280	115	18.5	30	ABprappapa	269	164	0	0		0	0	0	0	0
331	1	103	230	-1	433	291	15.9	24	MSaaappa	200	367	0	0		0	0	0	0	0
332	1	338	119	-1	282	359	6.4	27	ABplppappp	232	-1267	0	0		0	0	0	0	0
333	1	259	354	-1	226	387	15.6	29	ABplapapaa	251	0	0	0		0	0	0	0	0
334	1	330	157	-1	249	313	17.7	31	Dappp	309	317	0	0		0	0	0	0	0
335	1	101	315	-1	295	358	15.5	28	Dapap	228	396	0	0		0	0	0	0	0
336	1	339	13	-1	440	368	3.4	30	ABalppapap	287	0	0	0		0	0	0	0	0
337	1	356	325	-1	596	326	15.6	28	ABalappaap	259	0	0	0		0	0	0	0	0
338	1	348	278	-1	522	179	20.2	35	ABpraapapp	356	-9	0	0		0	0	0	0	0
339	1	210	221	-1	496	421	8.3	31	ABalppaapp	317	877	0	0		0	0	0	0	0
340	1	253	103	-1	192	255	5.7	26	Cpappv	257	161	0	0		0	0	0	0	0
341	1	241	90	-1	455	298	22.8	30	ABarpaapaa	295	773	0	0		0	0	0	0	0
342	1	292	261	-1	438	205	18.7	27	MSpppppa	233	-412	0	0		0	0	0	0	0
343	1	135	294	-1	359	370	6.0	26	ABplppaapa	253	400	0	0		0	0	0	0	0
344	1	263	349	-1	457	369	11.2	25	MSapapap	409	0	0	0		0	0	0	0	0
345	1	354	368	-1	480	312	17.3	28	MSaaapaa	159	0	0	0		0	0	0	0	0
346	1	125	344	-1	568	377	18.5	28	ABalapaapp	10	0	0	0		0	0	0	0	0
347	1	194	84	-1	553	270	21.4	30	ABalapppap	448	0	0	0		0	0	0	0	0
348	1	320	202	-1	431	417	21.5	34	ABplaaapap	192	0	0	0		0	0	0	0	0
349	1	96	80	-1	503	171	9.5	32	ABprpaaaaa	-118	0	0	0		0	0	0	0	0
350	1	288	192	-1	404	186	12.6	27	MSpppaap	-42	0	0	0		0	0	0	0	0
351	1	143	108	-1	342	383	15.4	26	Dapaa	169	0	0	0		0	0	0	0	0
352	1	344	362	-1	463	229	10.4	23	ABarapaappp	189	0	0	0		0	0	0	0	0
353	1	349	299	-1	454	169	14.7	30	MSppppaa	168	0	0	0		0	0	0	0	0
354	1	323	220	-1	425	361	18.8	28	MSapappp	159	0	0	0		0	0	0	0	0
355	1	202	260	-1	515	161	12.1	29	ABpraaaapa	143	0	0	0		0	0	0	0	0
356	1	15	146	-1	555	372	13.8	26	ABalapapap	206	0	0	0		0	0	0	0	0
357	1	34	312	-1	227	253	4.8	26	ABplpppppp	423	0	0	0		0	0	0	0	0
358	0	355	-1	-1	195	192	9.2	22		237	0	0	0		0	0	0	0	0
359	0	350	-1	-1	367	432	12.8	22		-186	0	0	0		0	0	0	0	0
360	1	191	321	-1	251	305	8.3	31	Capapp	64	0	0	0		0	0	0	0	0
361	1	343	336	-1	483	388	12.1	29	ABplpaapaa	-100	0	0	0		0	0	0	0	0
362	1	358	357	-1	503	286	3.2	22	ABalpapaaa	384	0	0	0		0	0	0	0	0
363	0	359	-1	-1	331	244	6.5	26		43	0	0	0		0	0	0	0	0
364	1	87	367	-1	444	122	10.6	34	ABprpaaapp	276	-837	0	0		0	0	0	0	0
