# Supplementary material for: The AP-2 Transcription Factor APTF-2 Is Required for Neuroblast and Epidermal Morphogenesis in Caenorhabditis elegans Embryogenesis
Source: PLoS Genet. 2016 May 13;12(5):e1006048. doi: 10.1371/journal.pgen.1006048 (PMC4866721; doi:10.1371/journal.pgen.1006048)
Supplement: S3 Text — (ZIP) [file pgen.1006048.s031.zip › nuclei/t171-nuclei]

1	1	296	346	-1	509	310	24.2	27	ABarpaaaap	211	155	0	0		0	0	0	0	0
2	1	120	192	-1	489	131	10.0	28	ABprpaaapa	233	437	0	0		0	0	0	0	0
3	1	222	249	-1	519	343	10.0	26	ABalpaaapa	-13	0	0	0		0	0	0	0	0
4	1	253	318	-1	569	191	17.4	32	ABalaapppp	330	-121	0	0		0	0	0	0	0
5	1	300	217	-1	348	301	4.2	28	ABplpapapp	270	128	0	0		0	0	0	0	0
6	1	262	2	-1	348	210	21.0	31	Epraa	284	-142	0	0		0	0	0	0	0
7	1	248	332	-1	313	100	13.1	29	ABprappaap	244	180	0	0		0	0	0	0	0
8	1	219	226	-1	542	225	5.8	27	ABaraaappp	245	-80	0	0		0	0	0	0	0
9	1	189	345	-1	342	124	21.6	33	ABarpppap	236	0	0	0		0	0	0	0	0
10	1	38	285	-1	487	243	18.2	25	MSpaaaapp	231	-201	0	0		0	0	0	0	0
11	1	80	9	-1	466	225	8.3	30	ABarapappa	138	0	0	0		0	0	0	0	0
12	1	23	328	-1	607	306	17.2	26	ABalappaaa	184	0	0	0		0	0	0	0	0
13	1	336	357	-1	442	372	3.4	30	ABalppapap	298	-168	0	0		0	0	0	0	0
14	1	257	280	-1	424	171	14.4	29	Dpaa	293	0	0	0		0	0	0	0	0
15	1	172	11	-1	555	266	14.6	28	ABaraappaa	143	0	0	0		0	0	0	0	0
16	1	30	107	-1	492	149	12.2	27	ABprpaapaa	220	92	0	0		0	0	0	0	0
17	1	129	228	-1	477	381	22.3	27	ABplaaapaa	80	0	0	0		0	0	0	0	0
18	1	301	154	-1	435	164	22.5	30	ABarpapppa	212	125	0	0		0	0	0	0	0
19	1	19	86	-1	193	349	10.3	27	ABplapappa	229	0	0	0		0	0	0	0	0
20	1	69	308	-1	394	184	23.2	31	ABarpapppp	295	-200	0	0		0	0	0	0	0
21	1	150	307	-1	541	339	5.3	30	ABalpaappa	73	0	0	0		0	0	0	0	0
22	0	232	-1	-1	575	373	15.6	24		214	294	0	0		0	0	0	0	0
23	0	197	-1	-1	451	261	22.7	25		221	1477	0	0		0	0	0	0	0
24	1	18	153	-1	522	242	12.3	31	ABaraaapap	100	0	0	0		0	0	0	0	0
25	1	25	56	-1	482	365	4.4	28	ABalppapaa	280	478	0	0		0	0	0	0	0
26	1	163	164	-1	472	122	18.2	27	ABpraappaa	228	-1189	0	0		0	0	0	0	0
27	1	99	63	-1	431	177	17.4	28	MSppppap	259	-327	0	0		0	0	0	0	0
28	1	17	263	-1	487	388	9.7	30	ABplpaaaaa	304	619	0	0		0	0	0	0	0
29	1	113	219	-1	479	198	17.8	28	MSppappp	208	245	0	0		0	0	0	0	0
30	1	230	47	-1	475	118	14.9	27	ABprpaapap	267	0	0	0		0	0	0	0	0
31	1	60	6	-1	413	314	22.8	30	ABarpaapap	2	0	0	0		0	0	0	0	0
32	1	154	303	-1	476	318	7.3	30	ABalpappaa	270	756	0	0		0	0	0	0	0
33	1	42	233	-1	181	318	9.2	28	ABplapappp	280	-37	0	0		0	0	0	0	0
34	1	7	239	-1	340	264	4.2	25	ABplpapppa	250	-104	0	0		0	0	0	0	0
35	1	304	344	-1	416	427	11.0	30	ABplpaappp	233	0	0	0		0	0	0	0	0
36	1	143	156	-1	549	163	13.4	29	ABpraaapaa	177	0	0	0		0	0	0	0	0
37	1	216	105	-1	340	421	13.1	30	ABplaapppp	143	0	0	0		0	0	0	0	0
38	1	37	61	-1	388	381	6.5	27	ABplpapaap	237	219	0	0		0	0	0	0	0
39	1	47	13	-1	367	432	16.8	30	ABplaapppa	270	0	0	0		0	0	0	0	0
40	1	269	312	-1	358	371	22.5	32	ABarppaaa	308	95	0	0		0	0	0	0	0
41	1	214	40	-1	552	290	17.2	28	MSaaaaapa	91	0	0	0		0	0	0	0	0
42	1	90	36	-1	467	156	22.1	32	ABpraappap	323	1108	0	0		0	0	0	0	0
43	1	309	182	-1	376	186	19.4	29	MSpppppp	211	1203	0	0		0	0	0	0	0
44	1	209	15	-1	380	406	9.3	28	ABplppaaaa	280	273	0	0		0	0	0	0	0
45	1	24	78	-1	399	307	4.0	31	ABplpappaa	316	1196	0	0		0	0	0	0	0
46	1	194	320	-1	266	127	12.7	28	ABprapapap	237	505	0	0		0	0	0	0	0
47	1	149	94	-1	225	322	6.7	29	ABplapppap	232	-395	0	0		0	0	0	0	0
48	1	9	101	-1	517	165	14.4	32	ABpraaappa	285	683	0	0		0	0	0	0	0
49	1	81	45	-1	602	258	14.7	27	ABalaaappr	856	0	0	0		0	0	0	0	0
50	1	161	140	-1	341	365	11.6	30	Daap	329	0	0	0		0	0	0	0	0
51	1	190	284	-1	162	239	18.4	32	Cpapap	-219	0	0	0		0	0	0	0	0
52	1	112	129	-1	464	188	10.7	25	MSppaapa	191	-192	0	0		0	0	0	0	0
53	1	16	7	-1	563	359	9.7	26	ABalaaaarr	239	150	0	0		0	0	0	0	0
54	1	132	46	-1	358	107	16.6	27	ABprapaapp	252	715	0	0		0	0	0	0	0
55	1	208	277	-1	386	306	17.6	31	Ealaa	292	440	0	0		0	0	0	0	0
56	1	136	218	-1	335	333	4.0	26	ABplppaapp	249	-1679	0	0		0	0	0	0	0
57	1	93	191	-1	259	233	6.9	27	ABprpppppa	276	-381	0	0		0	0	0	0	0
58	1	175	103	-1	230	213	5.6	27	ABprpppppp	227	787	0	0		0	0	0	0	0
59	1	177	144	-1	457	344	5.6	27	ABalpapapa	236	-946	0	0		0	0	0	0	0
60	1	12	92	-1	221	373	12.1	27	ABplapapap	240	-185	0	0		0	0	0	0	0
61	1	156	254	-1	568	343	16.9	29	ABalapaaap	262	-43	0	0		0	0	0	0	0
62	1	8	70	-1	307	391	20.3	32	ABarppaap	321	353	0	0		0	0	0	0	0
63	1	250	183	-1	561	262	8.4	28	ABaraaaaap	-172	0	0	0		0	0	0	0	0
64	1	322	244	-1	499	344	22.1	28	ABplaaaaap	254	86	0	0		0	0	0	0	0
65	1	114	258	-1	397	441	14.3	29	ABplaappap	281	389	0	0		0	0	0	0	0
66	1	180	301	-1	383	345	4.5	28	ABplpapapa	277	548	0	0		0	0	0	0	0
67	1	238	315	-1	394	145	22.5	33	ABarpppaa	284	186	0	0		0	0	0	0	0
68	1	325	260	-1	442	213	3.5	28	ABarappaap	263	355	0	0		0	0	0	0	0
69	1	79	85	-1	369	173	15.4	28	Dpap	279	80	0	0		0	0	0	0	0
70	1	295	266	-1	211	144	9.8	26	ABprappppa	222	-919	0	0		0	0	0	0	0
71	1	115	147	-1	472	281	8.5	30	ABalpapppa	122	0	0	0		0	0	0	0	0
72	1	85	213	257	396	370	10.8	31	MSappap	92	0	0	0		0	0	0	0	0
73	1	292	268	-1	284	214	17.5	33	Eprap	297	808	0	0		0	0	0	0	0
74	1	14	81	-1	539	415	15.4	30	ABalpppaap	108	0	0	0		0	0	0	0	0
75	1	198	194	-1	441	201	22.5	29	ABarpappap	288	378	0	0		0	0	0	0	0
76	1	2	361	-1	275	171	6.5	24	ABprpppapaa	162	-48	0	0		0	0	0	0	0
77	1	116	170	-1	519	386	14.2	27	ABalppppaa	-87	0	0	0		0	0	0	0	0
78	1	102	319	-1	319	204	3.5	28	ABprppppaa	280	192	0	0		0	0	0	0	0
79	1	151	26	-1	511	124	16.4	28	ABpraaaapp	0	0	0	0		0	0	0	0	0
80	1	349	163	-1	503	175	9.2	32	ABprpaaaaa	-86	0	0	0		0	0	0	0	0
81	1	260	102	-1	543	142	16.3	29	ABpraaapap	190	0	0	0		0	0	0	0	0
82	1	218	122	-1	589	236	8.9	24	ABalaapaaa	193	189	0	0		0	0	0	0	0
83	0	236	-1	-1	582	381	12.5	25		198	-566	0	0		0	0	0	0	0
84	1	347	363	-1	554	268	21.6	28	ABalapppap	274	1139	0	0		0	0	0	0	0
85	1	78	33	-1	326	225	7.3	33	MSpappa	307	-29	0	0		0	0	0	0	0
86	1	125	223	-1	517	385	20.4	29	ABalapappp	229	0	0	0		0	0	0	0	0
87	1	241	8	-1	221	264	7.5	28	Capppp	490	0	0	0		0	0	0	0	0
88	1	100	221	-1	196	182	15.3	31	Cppap	299	1098	0	0		0	0	0	0	0
89	1	146	227	-1	502	438	15.0	31	ABalpppapp	94	0	0	0		0	0	0	0	0
90	1	341	23	-1	458	295	22.7	30	ABarpaapaa	-148	0	0	0		0	0	0	0	0
91	1	65	91	-1	498	251	6.0	29	ABarapapaa	285	1025	0	0		0	0	0	0	0
92	1	153	200	-1	520	308	10.1	26	ABalpaapapa	264	1467	0	0		0	0	0	0	0
93	1	256	174	-1	520	136	10.3	27	ABpraaaaap	268	-587	0	0		0	0	0	0	0
94	1	158	151	-1	314	148	4.9	29	ABprpppaaa	268	565	0	0		0	0	0	0	0
95	1	207	1	-1	520	200	5.2	28	ABarapppaa	62	0	0	0		0	0	0	0	0
96	1	105	74	-1	406	239	12.7	30	MSpapaap	284	426	0	0		0	0	0	0	0
97	1	221	24	-1	472	322	11.1	26	ABalpaapapp	156	0	0	0		0	0	0	0	0
98	1	6	306	-1	474	284	19.0	26	MSaaaapap	209	143	0	0		0	0	0	0	0
99	1	3	100	-1	372	281	10.4	30	MSaapapp	53	0	0	0		0	0	0	0	0
100	1	103	116	-1	444	392	17.7	27	ABalppppppa	245	132	0	0		0	0	0	0	0
101	1	272	208	-1	391	147	14.8	28	Dppaa	181	749	0	0		0	0	0	0	0
102	1	119	44	-1	196	349	15.4	33	ABarppapp	244	0	0	0		0	0	0	0	0
103	1	340	155	-1	190	256	5.7	26	Cpappv	229	774	0	0		0	0	0	0	0
104	1	51	159	-1	541	304	14.3	28	ABaraapaaa	-7	0	0	0		0	0	0	0	0
105	0	212	-1	-1	452	346	9.5	24		259	0	0	0		0	0	0	0	0
106	1	75	59	-1	440	120	7.5	32	ABprpaaaap	306	-740	0	0		0	0	0	0	0
107	1	54	321	-1	178	305	15.3	30	Caapp	295	-1415	0	0		0	0	0	0	0
108	1	351	358	-1	339	379	15.5	25	Dapaa	216	-132	0	0		0	0	0	0	0
109	1	170	299	-1	466	159	16.6	29	ABprpaappa	296	286	0	0		0	0	0	0	0
110	1	121	142	-1	482	286	4.8	27	ABarapaaap	245	-495	0	0		0	0	0	0	0
111	1	59	51	-1	430	237	9.4	30	MSpapaaa	460	0	0	0		0	0	0	0	0
112	1	137	215	261	469	395	14.6	31	ABalpppppa	201	1161	0	0		0	0	0	0	0
113	1	266	111	-1	304	407	14.1	28	ABplapaapp	252	478	0	0		0	0	0	0	0
114	1	193	272	-1	256	262	4.9	25	ABplpppapap	239	9	0	0		0	0	0	0	0
115	1	279	323	-1	464	338	22.8	28	ABplaaaapa	229	77	0	0		0	0	0	0	0
116	1	275	124	-1	175	214	10.5	34	Cpppa	252	0	0	0		0	0	0	0	0
117	1	26	137	-1	502	424	11.8	29	ABalpppapa	-167	0	0	0		0	0	0	0	0
118	1	273	104	-1	431	349	22.4	28	ABplaaaapp	286	-23	0	0		0	0	0	0	0
119	1	332	235	-1	279	357	6.5	29	ABplppappp	305	0	0	0		0	0	0	0	0
120	1	200	294	-1	389	230	4.9	24	ABprpappaap	180	466	0	0		0	0	0	0	0
121	1	239	48	-1	285	299	8.4	28	Capaap	269	-164	0	0		0	0	0	0	0
122	1	155	189	-1	490	216	3.8	28	ABarappaaa	283	282	0	0		0	0	0	0	0
123	1	187	198	-1	571	176	10.8	28	ABalaapapp	136	0	0	0		0	0	0	0	0
124	1	291	364	-1	405	162	19.8	28	ABprapaaaa	252	278	0	0		0	0	0	0	0
125	1	101	139	-1	372	374	14.6	29	Daaa	85	0	0	0		0	0	0	0	0
126	1	128	295	-1	272	155	10.0	25	ABprapppaa	226	791	0	0		0	0	0	0	0
127	1	327	203	-1	231	129	12.0	26	ABprapappa	249	893	0	0		0	0	0	0	0
128	1	2	216	-1	259	206	4.6	25	ABprpppapap	198	268	0	0		0	0	0	0	0
129	1	321	168	-1	437	192	10.0	25	MSpppaaa	199	-22	0	0		0	0	0	0	0
130	1	108	214	-1	231	170	6.3	26	ABprappppp	239	-10	0	0		0	0	0	0	0
131	1	34	87	-1	424	300	10.5	29	MSaapaaa	-200	0	0	0		0	0	0	0	0
132	1	111	291	-1	377	302	22.5	31	ABarpaappa	55	0	0	0		0	0	0	0	0
133	1	310	83	-1	415	417	6.5	28	ABplpaaaap	-62	0	0	0		0	0	0	0	0
134	1	41	220	-1	154	264	12.7	30	Cpapaa	295	183	0	0		0	0	0	0	0
135	1	245	276	-1	492	377	7.4	28	ABalppappa	288	196	0	0		0	0	0	0	0
136	1	328	311	-1	267	291	23.1	36	Caaaa	363	479	0	0		0	0	0	0	0
137	1	20	160	-1	451	263	19.4	29	MSpaaapa	280	481	0	0		0	0	0	0	0
138	1	165	149	-1	566	232	21.0	27	ABalappppa	246	324	0	0		0	0	0	0	0
139	0	358	-1	-1	193	192	9.2	22		153	471	0	0		0	0	0	0	0
140	1	199	114	-1	418	162	7.4	28	ABprpapaap	286	-1199	0	0		0	0	0	0	0
141	1	298	162	-1	498	207	10.5	27	MSppaaap	201	617	0	0		0	0	0	0	0
142	1	317	69	-1	536	292	7.6	28	ABaraaaaaa	265	266	0	0		0	0	0	0	0
143	1	13	176	-1	394	294	13.8	29	MSaapaap	275	-524	0	0		0	0	0	0	0
144	1	188	241	-1	194	251	21.2	32	Cpaapp	325	-214	0	0		0	0	0	0	0
145	1	237	79	-1	532	249	23.9	30	ABarpapaaa	252	-23	0	0		0	0	0	0	0
146	1	356	366	-1	552	369	13.9	24	ABalapapap	224	91	0	0		0	0	0	0	0
147	1	58	243	-1	422	246	16.8	27	MSpaaappp	125	0	0	0		0	0	0	0	0
148	1	94	359	-1	473	183	13.1	27	MSppapap	233	500	0	0		0	0	0	0	0
149	1	231	342	-1	449	169	11.0	25	MSppaapp	200	-336	0	0		0	0	0	0	0
150	1	157	14	-1	575	312	20.0	30	ABalappapp	248	33	0	0		0	0	0	0	0
151	0	359	-1	-1	368	432	12.8	22		139	759	0	0		0	0	0	0	0
152	1	174	64	-1	370	243	3.3	32	ABprpappap	312	185	0	0		0	0	0	0	0
153	1	235	37	-1	551	339	12.3	26	MSapaaaa	207	384	0	0		0	0	0	0	0
154	1	178	329	-1	490	240	8.9	21	ABarapaappa	155	125	0	0		0	0	0	0	0
155	1	63	58	-1	339	148	16.7	29	Dpppa	215	224	0	0		0	0	0	0	0
156	1	213	106	-1	407	363	6.0	26	ABplpapaaa	246	-230	0	0		0	0	0	0	0
157	1	334	245	-1	250	314	17.9	31	Dappp	71	0	0	0		0	0	0	0	0
158	1	97	118	-1	405	273	11.1	26	MSaapapa	233	371	0	0		0	0	0	0	0
159	1	203	93	-1	211	172	10.3	28	ABprapappp	252	-33	0	0		0	0	0	0	0
160	1	91	117	-1	458	437	13.8	28	ABplpaapap	249	166	0	0		0	0	0	0	0
161	1	181	121	-1	293	350	12.7	28	Capaaa	279	-119	0	0		0	0	0	0	0
162	1	74	246	-1	467	247	4.8	29	ABarapapap	165	0	0	0		0	0	0	0	0
163	1	50	253	-1	454	401	5.8	29	ABalppappp	245	-247	0	0		0	0	0	0	0
164	1	22	172	-1	503	329	17.5	24	ABaraaaapp	224	-344	0	0		0	0	0	0	0
165	1	56	12	-1	348	172	10.1	29	MSpapppa	-167	0	0	0		0	0	0	0	0
166	1	277	331	-1	345	355	18.5	32	MSapppp	92	0	0	0		0	0	0	0	0
167	1	290	177	-1	354	188	4.0	28	ABprpapapp	245	378	0	0		0	0	0	0	0
168	1	264	175	-1	260	335	4.7	28	ABplpppaap	260	-700	0	0		0	0	0	0	0
169	1	68	371	-1	462	136	11.5	29	ABprpaappp	337	817	0	0		0	0	0	0	0
170	1	168	296	-1	308	316	7.7	29	MSaapppp	228	135	0	0		0	0	0	0	0
171	1	258	19	-1	363	221	9.1	31	MSpapapp	153	0	0	0		0	0	0	0	0
172	1	183	119	-1	406	282	7.1	27	ABalpappppp	261	0	0	0		0	0	0	0	0
173	1	166	127	-1	579	291	12.0	27	ABaraaaapa	261	-163	0	0		0	0	0	0	0
174	1	215	136	-1	502	417	21.3	33	ABplaapaap	-7	0	0	0		0	0	0	0	0
175	1	77	17	-1	514	236	22.1	28	ABarpapaap	248	-256	0	0		0	0	0	0	0
176	1	271	135	-1	557	199	15.1	30	ABalaapppa	133	0	0	0		0	0	0	0	0
177	1	134	185	-1	581	286	15.3	29	MSaaaaaa	154	0	0	0		0	0	0	0	0
178	1	67	146	-1	390	392	22.5	30	ABplaaappp	450	0	0	0		0	0	0	0	0
179	1	179	65	-1	581	273	19.4	30	ABalapppaa	85	0	0	0		0	0	0	0	0
180	1	299	300	-1	387	233	10.1	28	MSpapapa	114	0	0	0		0	0	0	0	0
181	1	36	132	-1	441	229	6.6	25	ABarapapppa	215	93	0	0		0	0	0	0	0
182	1	122	207	-1	240	371	8.5	27	ABplappapp	250	706	0	0		0	0	0	0	0
183	1	27	96	-1	481	248	11.9	33	ABaraapppa	-191	0	0	0		0	0	0	0	0
184	1	210	16	-1	507	307	12.9	28	ABaraapaap	-113	0	0	0		0	0	0	0	0
185	1	293	224	-1	511	200	14.5	26	MSppapaa	-10	0	0	0		0	0	0	0	0
186	1	5	150	-1	332	416	17.6	27	ABplapaapa	696	0	0	0		0	0	0	0	0
187	1	316	247	-1	535	385	18.6	30	ABalapappa	244	187	0	0		0	0	0	0	0
188	1	227	32	-1	340	107	14.2	28	ABprappaaa	271	-288	0	0		0	0	0	0	0
189	1	107	99	-1	286	183	9.4	30	MSpapppp	339	0	0	0		0	0	0	0	0
190	1	312	68	-1	483	239	23.1	29	ABarpapapa	-122	0	0	0		0	0	0	0	0
191	1	283	72	-1	311	301	4.1	27	ABplppppaa	252	1095	0	0		0	0	0	0	0
192	1	350	297	-1	399	187	12.7	27	MSpppaap	236	1209	0	0		0	0	0	0	0
193	1	255	27	-1	436	447	15.8	25	ABplaappaa	230	-8	0	0		0	0	0	0	0
194	1	289	333	-1	237	224	22.5	34	Cpaapa	342	62	0	0		0	0	0	0	0
195	1	64	199	-1	444	311	18.4	33	MSaaaapp	196	0	0	0		0	0	0	0	0
196	1	243	39	-1	388	185	5.8	27	ABprpapapa	251	-1001	0	0		0	0	0	0	0
197	1	130	267	-1	301	342	4.2	27	ABplpppaaa	264	210	0	0		0	0	0	0	0
198	1	311	274	-1	590	329	9.7	28	ABalaaaarl	246	361	0	0		0	0	0	0	0
199	1	11	54	-1	462	162	6.6	29	ABarappppp	-148	0	0	0		0	0	0	0	0
200	1	285	115	-1	363	281	7.2	31	MSaappa	182	0	0	0		0	0	0	0	0
201	1	66	282	-1	445	309	13.4	33	ABaraapapp	137	0	0	0		0	0	0	0	0
202	1	348	349	-1	437	414	21.7	31	ABplaaapap	318	229	0	0		0	0	0	0	0
203	1	162	197	-1	411	414	15.7	29	ABplpaappa	63	0	0	0		0	0	0	0	0
204	1	270	322	-1	555	194	21.5	31	ABpraapaap	278	-716	0	0		0	0	0	0	0
205	1	176	123	-1	200	200	6.3	26	Cppppa	234	-527	0	0		0	0	0	0	0
206	1	82	112	-1	587	228	15.2	28	ABalaaappl	343	0	0	0		0	0	0	0	0
207	1	38	134	-1	523	264	17.6	26	MSpaaaapa	205	755	0	0		0	0	0	0	0
208	1	89	143	-1	512	266	14.7	30	ABaraappap	108	0	0	0		0	0	0	0	0
209	1	246	335	-1	498	271	22.8	28	ABarpaaapa	205	-283	0	0		0	0	0	0	0
210	1	313	222	-1	324	361	6.2	27	ABplppappa	247	67	0	0		0	0	0	0	0
211	1	43	126	-1	395	103	15.6	29	ABpraapppp	45	0	0	0		0	0	0	0	0
212	1	167	10	-1	202	228	4.9	26	Cppppp	231	1337	0	0		0	0	0	0	0
213	1	127	181	-1	311	264	3.9	27	ABplpapppp	259	-1216	0	0		0	0	0	0	0
214	1	61	281	-1	288	105	12.9	29	ABprappapp	246	823	0	0		0	0	0	0	0
215	1	1	171	-1	206	204	19.3	34	Cppaa	341	-158	0	0		0	0	0	0	0
216	1	306	62	-1	343	316	23.0	31	ABarpaappp	293	-496	0	0		0	0	0	0	0
217	1	186	255	-1	444	275	7.7	25	ABalpappppa	250	-284	0	0		0	0	0	0	0
218	1	92	113	-1	536	369	7.1	27	ABalpaappp	205	0	0	0		0	0	0	0	0
219	1	73	186	-1	374	157	7.3	25	ABprppaapa	250	1484	0	0		0	0	0	0	0
220	1	354	196	-1	425	358	19.1	28	MSapappp	280	-144	0	0		0	0	0	0	0
221	1	339	316	-1	494	418	7.9	30	ABalppaapp	281	-3	0	0		0	0	0	0	0
222	1	282	190	-1	224	336	9.6	26	ABplapppaa	102	0	0	0		0	0	0	0	0
223	1	263	128	-1	352	161	4.9	28	ABprppaapp	226	47	0	0		0	0	0	0	0
224	1	131	28	-1	610	299	13.7	26	ABalaaapal	250	173	0	0		0	0	0	0	0
225	1	320	205	-1	206	335	5.6	27	ABplappppa	241	838	0	0		0	0	0	0	0
226	1	223	236	-1	542	416	11.8	28	ABalpppaaa	239	688	0	0		0	0	0	0	0
227	1	276	188	-1	323	223	14.8	31	Earpp	304	-114	0	0		0	0	0	0	0
228	1	330	305	-1	284	114	18.4	31	ABprappapa	259	1765	0	0		0	0	0	0	0
229	1	29	292	-1	459	414	10.3	29	ABplpaaapa	213	179	0	0		0	0	0	0	0
230	1	331	5	-1	429	292	16.1	24	MSaaappa	239	173	0	0		0	0	0	0	0
231	1	196	289	317	386	331	10.0	29	MSappaa	-335	0	0	0		0	0	0	0	0
232	1	265	304	-1	220	310	23.3	37	Caaap	348	-189	0	0		0	0	0	0	0
233	1	307	231	-1	183	315	20.0	34	Caapa	145	0	0	0		0	0	0	0	0
234	1	201	130	-1	512	221	17.3	26	MSppappa	213	-94	0	0		0	0	0	0	0
235	1	83	184	-1	407	272	16.3	26	MSaaappp	244	47	0	0		0	0	0	0	0
236	1	106	109	-1	410	384	13.7	28	MSapppaa	679	0	0	0		0	0	0	0	0
237	1	286	145	-1	413	130	10.6	30	ABprppaaaa	301	-778	0	0		0	0	0	0	0
238	1	192	49	-1	291	139	22.4	39	ABarppppa	398	566	0	0		0	0	0	0	0
239	1	144	88	-1	598	255	17.7	29	ABalappapa	-123	0	0	0		0	0	0	0	0
240	1	217	259	-1	551	223	11.1	26	MSppaaaa	201	573	0	0		0	0	0	0	0
241	1	314	334	-1	253	244	10.6	30	Eplpp	293	2	0	0		0	0	0	0	0
242	1	117	3	-1	364	213	5.8	28	ABprpapppa	131	0	0	0		0	0	0	0	0
243	1	297	38	-1	346	392	7.9	28	ABplppapaa	368	0	0	0		0	0	0	0	0
244	1	135	347	-1	549	386	11.2	28	ABalppaaap	84	0	0	0		0	0	0	0	0
245	1	226	327	-1	256	305	3.8	24	ABplpppapaa	212	-737	0	0		0	0	0	0	0
246	1	251	34	-1	526	240	9.5	29	ABarapaapa	276	403	0	0		0	0	0	0	0
247	1	280	179	-1	279	147	6.5	29	ABprpppaap	269	900	0	0		0	0	0	0	0
248	1	278	250	-1	305	275	13.8	31	Ealpp	308	1755	0	0		0	0	0	0	0
249	1	110	313	-1	284	257	6.4	26	ABplpppppa	265	179	0	0		0	0	0	0	0
250	1	96	165	-1	510	305	5.6	28	ABalpaaaap	92	0	0	0		0	0	0	0	0
251	1	126	240	-1	504	152	16.3	26	ABpraaapppa	75	0	0	0		0	0	0	0	0
252	1	211	201	-1	362	329	7.0	27	MSaapppa	123	0	0	0		0	0	0	0	0
253	1	288	298	-1	480	322	3.7	28	ABalpapaap	246	562	0	0		0	0	0	0	0
254	1	254	210	-1	340	140	7.1	28	ABprppappa	245	678	0	0		0	0	0	0	0
255	1	31	138	-1	551	260	11.2	29	ABaraaapaa	262	762	0	0		0	0	0	0	0
256	0	184	-1	-1	387	219	18.7	25		228	161	0	0		0	0	0	0	0
257	1	249	212	-1	523	381	23.5	32	ABplaapaaa	329	-291	0	0		0	0	0	0	0
258	1	124	120	-1	431	357	11.8	27	MSapaapp	230	0	0	0		0	0	0	0	0
259	1	87	125	-1	437	358	15.5	27	MSapappa	216	-950	0	0		0	0	0	0	0
260	1	355	365	-1	516	166	11.8	29	ABpraaaapa	260	166	0	0		0	0	0	0	0
261	1	342	66	-1	435	204	18.7	26	MSpppppa	232	0	0	0		0	0	0	0	0
262	1	45	336	-1	261	387	10.2	28	ABplappaap	248	1341	0	0		0	0	0	0	0
263	1	261	110	-1	523	185	17.9	32	ABpraapapa	186	0	0	0		0	0	0	0	0
264	1	206	252	-1	544	165	10.4	28	ABpraaaaaa	262	457	0	0		0	0	0	0	0
265	1	315	242	-1	579	257	23.5	35	ABpraapaaa	148	0	0	0		0	0	0	0	0
266	1	10	57	-1	506	401	17.2	28	ABalppppap	260	-433	0	0		0	0	0	0	0
267	1	303	273	-1	402	366	16.6	27	MSapppap	230	-13	0	0		0	0	0	0	0
268	1	242	352	-1	436	234	22.8	30	ABarpapapp	253	-548	0	0		0	0	0	0	0
269	1	173	362	-1	352	398	18.9	28	ABplapaaap	278	-285	0	0		0	0	0	0	0
270	1	62	20	-1	497	172	6.8	32	ABarappppa	318	182	0	0		0	0	0	0	0
271	1	228	229	-1	262	123	16.2	29	ABprapapaa	197	0	0	0		0	0	0	0	0
272	1	40	290	-1	546	246	17.9	30	MSpaaaaa	-345	0	0	0		0	0	0	0	0
273	1	44	108	-1	445	245	12.5	31	ABaraapppp	158	0	0	0		0	0	0	0	0
274	1	33	206	-1	379	390	20.2	29	ABplapaaaa	-183	0	0	0		0	0	0	0	0
275	1	123	278	-1	380	255	17.4	29	Earaa	289	157	0	0		0	0	0	0	0
276	1	138	131	-1	236	211	12.0	32	Eprpp	307	51	0	0		0	0	0	0	0
277	1	88	248	368	440	311	6.1	30	ABalpappap	216	736	0	0		0	0	0	0	0
278	1	338	325	-1	532	167	20.3	26	ABpraapapp	195	321	0	0		0	0	0	0	0
279	1	84	187	-1	303	274	17.7	35	Eplaa	351	22	0	0		0	0	0	0	0
280	1	140	29	-1	486	202	22.3	26	ABarpappaa	263	-246	0	0		0	0	0	0	0
281	1	28	338	-1	375	126	8.7	27	ABprppapaa	272	-387	0	0		0	0	0	0	0
282	1	323	50	-1	286	308	4.6	27	ABplppppap	248	186	0	0		0	0	0	0	0
283	1	152	279	-1	428	245	4.0	25	ABprpappaaa	121	0	0	0		0	0	0	0	0
284	1	274	275	-1	241	150	8.7	25	ABprapppap	222	-202	0	0		0	0	0	0	0
285	1	145	343	-1	242	250	14.6	32	Eplpa	156	0	0	0		0	0	0	0	0
286	1	204	18	-1	582	210	10.6	27	ABalaappa	199	0	0	0		0	0	0	0	0
287	1	49	211	-1	298	126	8.0	29	ABprppappp	258	394	0	0		0	0	0	0	0
288	1	118	95	-1	424	421	18.5	29	ABalppppppp	261	205	0	0		0	0	0	0	0
289	1	225	330	-1	233	144	17.4	35	ABarppppp	-109	0	0	0		0	0	0	0	0
290	1	142	288	-1	476	417	17.5	28	ABplaapapa	259	-794	0	0		0	0	0	0	0
291	1	267	202	-1	535	296	22.6	28	ABarpaaaaa	-50	0	0	0		0	0	0	0	0
292	1	182	193	-1	528	259	5.7	27	ABarapaaaa	-164	0	0	0		0	0	0	0	0
293	1	70	157	-1	261	200	14.6	32	Eprpa	320	291	0	0		0	0	0	0	0
294	1	343	356	-1	358	367	6.1	26	ABplppaapa	261	225	0	0		0	0	0	0	0
295	1	281	238	-1	530	342	23.9	29	ABplaaaaaa	290	290	0	0		0	0	0	0	0
296	1	95	209	-1	267	324	11.3	29	Capapa	225	745	0	0		0	0	0	0	0
297	1	55	161	-1	554	269	5.1	29	ABaraaappa	287	200	0	0		0	0	0	0	0
298	1	326	337	-1	470	399	19.7	32	ABplaapapp	286	-693	0	0		0	0	0	0	0
299	1	353	166	-1	455	172	14.5	31	MSppppaa	269	478	0	0		0	0	0	0	0
300	1	164	141	-1	343	121	9.6	27	ABprppapap	266	-327	0	0		0	0	0	0	0
301	1	104	355	-1	386	166	11.3	26	MSpppapp	261	0	0	0		0	0	0	0	0
302	1	98	225	-1	311	387	7.8	27	ABplppapap	271	1115	0	0		0	0	0	0	0
303	1	72	353	-1	285	397	11.8	29	ABplappaaa	251	83	0	0		0	0	0	0	0
304	1	247	369	-1	445	310	15.9	35	MSaaapap	347	-1217	0	0		0	0	0	0	0
305	1	287	324	-1	361	239	13.5	29	Earpa	262	1402	0	0		0	0	0	0	0
306	1	224	152	-1	210	291	4.4	26	ABplappppp	260	756	0	0		0	0	0	0	0
307	1	171	97	-1	481	359	17.0	27	MSapapaa	206	930	0	0		0	0	0	0	0
308	1	48	348	-1	408	145	4.4	28	ABarappapp	273	-170	0	0		0	0	0	0	0
309	1	159	204	-1	436	373	6.4	28	ABalpapapp	246	-545	0	0		0	0	0	0	0
310	1	32	25	-1	524	315	19.0	27	MSaaaaapp	8	0	0	0		0	0	0	0	0
311	1	324	354	-1	340	259	19.4	32	Earap	322	-142	0	0		0	0	0	0	0
312	1	357	52	-1	223	257	4.8	26	ABplpppppp	254	1379	0	0		0	0	0	0	0
313	1	195	178	-1	599	296	9.9	27	ABalaaaala	225	439	0	0		0	0	0	0	0
314	1	39	351	-1	348	293	16.6	30	Ealap	288	831	0	0		0	0	0	0	0
315	1	335	314	-1	299	354	15.8	28	Dapap	285	78	0	0		0	0	0	0	0
316	1	319	230	-1	337	153	12.8	28	Dppap	280	937	0	0		0	0	0	0	0
317	1	4	98	-1	431	121	17.2	28	ABpraapppa	180	0	0	0		0	0	0	0	0
318	1	141	302	-1	483	316	14.0	33	ABaraapapa	175	0	0	0		0	0	0	0	0
319	1	109	271	-1	422	391	22.6	28	ABplaaappa	217	-240	0	0		0	0	0	0	0
320	1	294	339	-1	535	210	23.5	29	ABalappppp	455	0	0	0		0	0	0	0	0
321	1	360	360	-1	245	297	7.5	27	Capapp	227	-248	0	0		0	0	0	0	0
322	1	71	80	-1	590	345	12.1	30	ABalaaapar	2	0	0	0		0	0	0	0	0
323	1	160	148	-1	208	296	10.4	27	Capppa	250	1169	0	0		0	0	0	0	0
324	1	57	133	-1	296	331	18.6	29	Dappa	297	-441	0	0		0	0	0	0	0
325	1	337	287	-1	601	328	16.4	28	ABalappaap	-55	0	0	0		0	0	0	0	0
326	1	233	310	-1	303	180	4.8	28	ABprppppap	282	498	0	0		0	0	0	0	0
327	1	147	41	-1	402	236	6.7	30	ABarapapppp	301	869	0	0		0	0	0	0	0
328	1	46	53	-1	595	261	10.8	27	ABalaaaalp	223	540	0	0		0	0	0	0	0
329	1	302	43	-1	439	169	3.5	29	ABarappapa	285	96	0	0		0	0	0	0	0
330	1	268	82	-1	488	342	9.6	25	ABalpaaapp	199	0	0	0		0	0	0	0	0
331	1	205	89	-1	467	270	15.6	26	MSpaapaa	257	-162	0	0		0	0	0	0	0
332	1	229	340	-1	558	299	10.3	28	ABalpaapaa	97	0	0	0		0	0	0	0	0
333	1	185	55	-1	487	157	19.9	28	ABpraaapppp	269	150	0	0		0	0	0	0	0
334	1	21	251	-1	260	390	15.3	28	ABplappapa	256	88	0	0		0	0	0	0	0
335	1	6	180	-1	510	289	21.0	26	MSaaaapaa	216	1084	0	0		0	0	0	0	0
336	1	361	173	-1	483	388	12.1	29	ABplpaapaa	213	0	0	0		0	0	0	0	0
337	1	133	309	-1	261	379	20.5	35	ABarppapa	-69	0	0	0		0	0	0	0	0
338	1	148	60	-1	464	229	14.7	33	MSpaapap	348	0	0	0		0	0	0	0	0
339	1	35	269	-1	494	183	3.6	30	ABarapppap	286	405	0	0		0	0	0	0	0
340	1	259	73	-1	406	143	18.7	29	ABprapaaap	251	0	0	0		0	0	0	0	0
341	1	244	31	-1	224	307	13.1	29	Cappap	-89	0	0	0		0	0	0	0	0
342	1	284	75	-1	352	304	13.3	31	Ealpa	262	2009	0	0		0	0	0	0	0
343	1	191	71	-1	438	193	6.3	28	ABprpapaaa	282	-211	0	0		0	0	0	0	0
344	1	346	341	-1	569	376	19.2	30	ABalapaapp	268	-633	0	0		0	0	0	0	0
345	1	53	76	-1	274	247	16.1	32	Eplap	287	538	0	0		0	0	0	0	0
346	1	63	283	-1	311	169	16.2	29	Dpppp	246	224	0	0		0	0	0	0	0
347	1	240	30	-1	420	171	10.9	23	MSpppapa	235	-294	0	0		0	0	0	0	0
348	1	234	21	-1	391	114	19.3	28	ABprapaapa	266	-166	0	0		0	0	0	0	0
349	1	344	293	-1	457	367	11.3	25	MSapapap	204	-538	0	0		0	0	0	0	0
350	1	86	286	-1	582	341	14.7	26	ABalapaaaa	259	204	0	0		0	0	0	0	0
351	1	252	262	-1	517	353	14.4	27	MSapaaap	210	-559	0	0		0	0	0	0	0
352	1	202	169	-1	298	225	5.4	28	ABprpapppp	248	1082	0	0		0	0	0	0	0
353	1	139	35	-1	253	322	14.6	32	Cappaa	328	-453	0	0		0	0	0	0	0
354	1	333	265	-1	226	386	15.7	28	ABplapapaa	266	267	0	0		0	0	0	0	0
355	1	169	167	-1	531	328	7.2	29	ABalpaaaaa	72	0	0	0		0	0	0	0	0
356	1	52	90	-1	563	215	7.8	28	ABalaapaap	279	0	0	0		0	0	0	0	0
357	1	362	237	-1	508	286	3.2	22	ABalpapaaa	-16	0	0	0		0	0	0	0	0
358	1	318	270	-1	436	414	9.5	34	ABplpaaapp	-119	0	0	0		0	0	0	0	0
359	1	308	232	-1	169	277	8.4	30	Cpappd	78	0	0	0		0	0	0	0	0
360	1	305	84	-1	464	230	17.9	26	MSpaaappa	193	0	0	0		0	0	0	0	0
361	1	76	256	-1	560	349	19.2	30	ABalapaapa	265	0	0	0		0	0	0	0	0
362	1	352	234	-1	466	229	10.5	23	ABarapaappp	159	0	0	0		0	0	0	0	0
363	0	329	-1	-1	555	197	12.5	23		105	0	0	0		0	0	0	0	0
364	1	15	195	-1	318	229	23.4	23	Cpaaa	80	0	0	0		0	0	0	0	0
365	0	363	-1	-1	328	242	6.5	26		39	0	0	0		0	0	0	0	0
366	0	220	-1	-1	515	403	7.9	22		108	0	0	0		0	0	0	0	0
367	1	364	264	-1	445	126	10.5	30	ABprpaaapp	-114	0	0	0		0	0	0	0	0
368	1	345	367	-1	488	307	16.7	24	MSaaapaa	163	0	0	0		0	0	0	0	0
