# Supplementary material for: The AP-2 Transcription Factor APTF-2 Is Required for Neuroblast and Epidermal Morphogenesis in Caenorhabditis elegans Embryogenesis
Source: PLoS Genet. 2016 May 13;12(5):e1006048. doi: 10.1371/journal.pgen.1006048 (PMC4866721; doi:10.1371/journal.pgen.1006048)
Supplement: S3 Text — (ZIP) [file pgen.1006048.s031.zip › nuclei/t172-nuclei]

1	1	95	254	-1	517	204	4.9	27	ABarapppaa	266	46	0	0		0	0	0	0	0
2	1	6	189	-1	351	211	20.6	31	Epraa	304	783	0	0		0	0	0	0	0
3	1	242	82	-1	368	211	5.8	28	ABprpapppa	243	0	0	0		0	0	0	0	0
4	0	256	-1	-1	391	215	18.7	26		210	152	0	0		0	0	0	0	0
5	1	230	46	-1	427	298	16.0	24	MSaaappa	201	605	0	0		0	0	0	0	0
6	1	31	109	-1	414	316	22.8	30	ABarpaapap	282	639	0	0		0	0	0	0	0
7	1	53	302	-1	567	363	9.6	28	ABalaaaarr	-8	0	0	0		0	0	0	0	0
8	1	87	301	-1	221	262	7.5	28	Capppp	278	551	0	0		0	0	0	0	0
9	1	11	43	-1	467	224	8.4	31	ABarapappa	-177	0	0	0		0	0	0	0	0
10	1	212	327	-1	201	228	5.0	25	Cppppp	233	-543	0	0		0	0	0	0	0
11	1	15	219	-1	555	264	14.7	28	ABaraappaa	262	1389	0	0		0	0	0	0	0
12	1	165	11	-1	355	169	10.3	29	MSpapppa	242	0	0	0		0	0	0	0	0
13	1	39	112	-1	368	434	16.8	30	ABplaapppa	319	0	0	0		0	0	0	0	0
14	1	150	315	-1	574	320	20.3	29	ABalappapp	289	-431	0	0		0	0	0	0	0
15	1	44	23	-1	380	400	9.0	29	ABplppaaaa	266	-158	0	0		0	0	0	0	0
16	1	184	13	-1	511	308	13.0	29	ABaraapaap	134	0	0	0		0	0	0	0	0
17	1	175	29	-1	516	237	21.9	29	ABarpapaap	293	1484	0	0		0	0	0	0	0
18	1	286	94	-1	585	209	10.8	27	ABalaappa	205	0	0	0		0	0	0	0	0
19	1	171	9	-1	363	222	9.3	31	MSpapapp	310	-26	0	0		0	0	0	0	0
20	1	270	307	-1	501	176	6.5	32	ABarappppa	209	0	0	0		0	0	0	0	0
21	1	348	207	-1	390	114	19.3	28	ABprapaapa	-492	0	0	0		0	0	0	0	0
22	0	23	-1	-1	449	264	22.7	25		237	259	0	0		0	0	0	0	0
23	1	90	103	-1	459	296	23.3	28	ABarpaapaa	-59	0	0	0		0	0	0	0	0
24	1	97	229	-1	471	317	10.8	26	ABalpaapapp	263	-110	0	0		0	0	0	0	0
25	1	310	45	-1	523	319	19.1	27	MSaaaaapp	124	0	0	0		0	0	0	0	0
26	1	79	265	-1	510	121	16.8	28	ABpraaaapp	250	0	0	0		0	0	0	0	0
27	1	193	291	-1	430	445	15.3	24	ABplaappaa	286	0	0	0		0	0	0	0	0
28	1	224	108	-1	610	302	14.0	27	ABalaaapal	165	0	0	0		0	0	0	0	0
29	1	280	275	-1	488	201	22.3	27	ABarpappaa	266	-901	0	0		0	0	0	0	0
30	1	347	343	-1	422	173	11.3	24	MSpppapa	221	841	0	0		0	0	0	0	0
31	1	341	10	-1	223	306	13.1	30	Cappap	268	903	0	0		0	0	0	0	0
32	1	188	221	-1	340	104	13.7	29	ABprappaaa	19	0	0	0		0	0	0	0	0
33	1	85	85	-1	325	222	7.3	33	MSpappa	44	0	0	0		0	0	0	0	0
34	1	246	281	-1	525	239	9.8	29	ABarapaapa	84	0	0	0		0	0	0	0	0
35	1	353	95	-1	249	322	15.3	32	Cappaa	323	-626	0	0		0	0	0	0	0
36	1	42	274	-1	466	154	22.3	34	ABpraappap	346	648	0	0		0	0	0	0	0
37	1	153	66	-1	553	338	12.3	26	MSapaaaa	75	0	0	0		0	0	0	0	0
38	1	243	115	-1	345	393	8.0	27	ABplppapaa	250	-693	0	0		0	0	0	0	0
39	1	196	334	-1	391	184	5.8	27	ABprpapapa	238	-54	0	0		0	0	0	0	0
40	1	41	266	-1	551	295	17.1	28	MSaaaaapa	59	0	0	0		0	0	0	0	0
41	1	327	149	-1	403	238	6.5	29	ABarapapppp	31	0	0	0		0	0	0	0	0
42	0	83	-1	-1	557	384	11.9	25		222	490	0	0		0	0	0	0	0
43	1	329	1	-1	443	170	3.5	30	ABarappapa	280	232	0	0		0	0	0	0	0
44	1	102	237	-1	198	350	15.6	33	ABarppapp	333	19	0	0		0	0	0	0	0
45	1	49	192	-1	604	258	15.0	27	ABalaaappr	239	0	0	0		0	0	0	0	0
46	1	54	300	-1	359	103	16.4	29	ABprapaapp	262	465	0	0		0	0	0	0	0
47	1	30	191	-1	474	119	14.6	29	ABprpaapap	259	114	0	0		0	0	0	0	0
48	1	121	260	-1	283	302	8.4	29	Capaap	115	0	0	0		0	0	0	0	0
49	1	238	39	-1	294	140	22.4	38	ABarppppa	377	244	0	0		0	0	0	0	0
50	1	282	173	-1	283	305	4.5	28	ABplppppap	215	-754	0	0		0	0	0	0	0
51	1	111	42	-1	432	238	9.4	32	MSpapaaa	167	0	0	0		0	0	0	0	0
52	1	312	356	-1	222	257	4.6	27	ABplpppppp	234	127	0	0		0	0	0	0	0
53	1	328	165	-1	596	258	11.1	26	ABalaaaalp	257	0	0	0		0	0	0	0	0
54	1	199	118	-1	463	166	6.6	29	ABarappppp	267	771	0	0		0	0	0	0	0
55	1	333	36	-1	486	159	19.9	29	ABpraaapppp	76	0	0	0		0	0	0	0	0
56	1	25	231	-1	483	368	4.2	28	ABalppapaa	269	-139	0	0		0	0	0	0	0
57	1	266	2	-1	505	401	16.7	29	ABalppppap	184	0	0	0		0	0	0	0	0
58	1	155	333	-1	347	141	16.6	27	Dpppa	201	223	0	0		0	0	0	0	0
59	1	106	87	-1	444	119	7.6	31	ABprpaaaap	316	1781	0	0		0	0	0	0	0
60	1	338	113	-1	463	231	14.7	35	MSpaapap	335	-381	0	0		0	0	0	0	0
61	1	38	91	-1	390	381	6.4	27	ABplpapaap	244	-1036	0	0		0	0	0	0	0
62	1	216	329	-1	343	319	22.7	31	ABarpaappp	299	1168	0	0		0	0	0	0	0
63	1	27	210	-1	429	175	17.4	29	MSppppap	286	1988	0	0		0	0	0	0	0
64	1	152	169	-1	374	241	3.4	31	ABprpappap	315	1291	0	0		0	0	0	0	0
65	1	179	314	-1	581	275	19.5	31	ABalapppaa	107	0	0	0		0	0	0	0	0
66	1	261	354	-1	437	205	19.1	27	MSpppppa	210	1173	0	0		0	0	0	0	0
67	0	367	-1	-1	462	142	9.8	22		191	-1388	0	0		0	0	0	0	0
68	1	190	241	-1	485	241	23.1	29	ABarpapapa	298	-169	0	0		0	0	0	0	0
69	1	142	232	-1	544	294	7.7	29	ABaraaaaaa	259	0	0	0		0	0	0	0	0
70	1	62	262	-1	306	394	20.1	33	ABarppaap	327	284	0	0		0	0	0	0	0
71	1	343	256	-1	438	192	6.4	27	ABprpapaaa	317	0	0	0		0	0	0	0	0
72	1	191	143	-1	309	295	4.4	27	ABplppppaa	252	158	0	0		0	0	0	0	0
73	1	340	54	-1	405	146	18.7	28	ABprapaaap	285	-45	0	0		0	0	0	0	0
74	1	96	224	-1	407	234	12.8	30	MSpapaap	240	765	0	0		0	0	0	0	0
75	1	342	344	-1	351	303	13.3	31	Ealpa	313	1028	0	0		0	0	0	0	0
76	1	345	22	-1	278	250	16.1	32	Eplap	325	215	0	0		0	0	0	0	0
77	0	22	-1	-1	575	374	15.4	25		209	-654	0	0		0	0	0	0	0
78	1	45	253	-1	398	309	3.9	31	ABplpappaa	308	-230	0	0		0	0	0	0	0
79	1	145	283	-1	534	252	23.7	29	ABarpapaaa	265	5	0	0		0	0	0	0	0
80	1	322	96	-1	589	349	11.7	29	ABalaaapar	169	0	0	0		0	0	0	0	0
81	1	74	5	-1	538	417	15.1	30	ABalpppaap	109	0	0	0		0	0	0	0	0
82	1	330	141	-1	486	337	9.5	26	ABalpaaapp	256	1306	0	0		0	0	0	0	0
83	1	133	273	-1	415	418	6.5	30	ABplpaaaap	244	0	0	0		0	0	0	0	0
84	1	360	201	-1	465	233	17.5	26	MSpaaappa	233	-435	0	0		0	0	0	0	0
85	1	69	35	-1	364	173	15.5	29	Dpap	265	36	0	0		0	0	0	0	0
86	1	19	145	-1	193	353	10.5	31	ABplapappa	149	0	0	0		0	0	0	0	0
87	1	131	183	-1	426	299	10.3	29	MSaapaaa	285	432	0	0		0	0	0	0	0
88	1	239	364	-1	595	255	18.1	29	ABalappapa	251	208	0	0		0	0	0	0	0
89	1	331	90	-1	464	272	15.5	27	MSpaapaa	10	0	0	0		0	0	0	0	0
90	1	356	278	-1	559	211	8.1	29	ABalaapaap	276	0	0	0		0	0	0	0	0
91	1	91	84	-1	503	248	6.5	28	ABarapapaa	281	-223	0	0		0	0	0	0	0
92	1	60	298	-1	220	372	12.1	27	ABplapapap	137	0	0	0		0	0	0	0	0
93	1	159	99	-1	214	171	10.2	28	ABprapappp	240	-62	0	0		0	0	0	0	0
94	1	47	119	-1	232	324	6.8	28	ABplapppap	239	-711	0	0		0	0	0	0	0
95	1	288	342	-1	420	420	18.3	30	ABalppppppp	47	0	0	0		0	0	0	0	0
96	1	183	33	-1	481	244	12.0	34	ABaraapppa	-192	0	0	0		0	0	0	0	0
97	1	307	117	-1	480	363	16.6	27	MSapapaa	220	-955	0	0		0	0	0	0	0
98	1	317	48	-1	429	119	17.0	28	ABpraapppa	284	371	0	0		0	0	0	0	0
99	1	189	215	-1	285	183	9.7	30	MSpapppp	350	0	0	0		0	0	0	0	0
100	1	99	72	-1	373	277	10.5	30	MSaapapp	105	0	0	0		0	0	0	0	0
101	1	48	97	-1	515	159	14.5	32	ABpraaappa	110	0	0	0		0	0	0	0	0
102	1	81	148	-1	542	140	16.4	29	ABpraaapap	526	0	0	0		0	0	0	0	0
103	1	58	69	-1	228	214	5.3	27	ABprpppppp	221	-137	0	0		0	0	0	0	0
104	1	118	179	-1	431	351	22.5	28	ABplaaaapp	257	83	0	0		0	0	0	0	0
105	1	37	345	-1	339	421	13.3	31	ABplaapppp	126	0	0	0		0	0	0	0	0
106	1	156	305	-1	409	359	5.9	27	ABplpapaaa	241	92	0	0		0	0	0	0	0
107	1	16	190	-1	490	146	12.3	27	ABprpaapaa	257	711	0	0		0	0	0	0	0
108	1	273	34	-1	446	253	12.4	27	ABaraapppp	226	72	0	0		0	0	0	0	0
109	1	236	129	-1	410	383	13.3	29	MSapppaa	119	0	0	0		0	0	0	0	0
110	1	263	159	-1	521	186	18.0	32	ABpraapapa	100	0	0	0		0	0	0	0	0
111	1	113	89	-1	306	410	13.8	28	ABplapaapp	236	123	0	0		0	0	0	0	0
112	1	206	223	-1	586	229	15.0	28	ABalaaappl	266	187	0	0		0	0	0	0	0
113	1	218	166	-1	538	368	6.9	27	ABalpaappp	27	0	0	0		0	0	0	0	0
114	1	140	75	-1	418	163	7.5	29	ABprpapaap	177	0	0	0		0	0	0	0	0
115	1	200	52	-1	362	277	7.4	31	MSaappa	159	0	0	0		0	0	0	0	0
116	1	100	242	-1	442	394	17.6	27	ABalppppppa	27	0	0	0		0	0	0	0	0
117	1	160	171	-1	457	437	13.6	28	ABplpaapap	150	0	0	0		0	0	0	0	0
118	1	158	41	-1	405	276	11.2	27	MSaapapa	48	0	0	0		0	0	0	0	0
119	1	172	80	-1	405	279	7.2	26	ABalpappppp	223	718	0	0		0	0	0	0	0
120	1	258	255	-1	426	353	11.7	27	MSapaapp	256	1233	0	0		0	0	0	0	0
121	1	161	44	-1	294	349	12.7	27	Capaaa	212	0	0	0		0	0	0	0	0
122	1	82	73	-1	589	234	8.8	23	ABalaapaaa	-136	0	0	0		0	0	0	0	0
123	1	205	235	-1	199	199	6.3	27	Cppppa	269	144	0	0		0	0	0	0	0
124	1	116	276	-1	183	213	10.6	33	Cpppa	333	808	0	0		0	0	0	0	0
125	1	259	56	-1	437	359	15.4	27	MSapappa	199	287	0	0		0	0	0	0	0
126	1	211	104	-1	394	104	15.8	29	ABpraapppp	293	-819	0	0		0	0	0	0	0
127	1	173	126	-1	582	284	12.4	28	ABaraaaapa	192	0	0	0		0	0	0	0	0
128	1	223	204	-1	352	163	5.3	28	ABprppaapp	227	64	0	0		0	0	0	0	0
129	1	52	211	-1	465	187	11.0	25	MSppaapa	208	130	0	0		0	0	0	0	0
130	1	234	360	-1	512	220	17.1	25	MSppappa	222	221	0	0		0	0	0	0	0
131	1	276	127	-1	242	214	11.6	30	Eprpp	305	459	0	0		0	0	0	0	0
132	1	181	312	-1	444	223	6.7	25	ABarapapppa	253	731	0	0		0	0	0	0	0
133	1	324	271	-1	297	334	18.9	29	Dappa	269	384	0	0		0	0	0	0	0
134	1	207	154	-1	527	268	17.5	28	MSpaaaapa	754	0	0	0		0	0	0	0	0
135	1	176	92	-1	556	199	15.2	30	ABalaapppa	129	0	0	0		0	0	0	0	0
136	1	174	26	-1	507	423	20.8	32	ABplaapaap	285	-585	0	0		0	0	0	0	0
137	1	117	233	-1	500	426	11.6	31	ABalpppapa	-50	0	0	0		0	0	0	0	0
138	1	255	28	-1	550	257	11.3	29	ABaraaapaa	267	98	0	0		0	0	0	0	0
139	1	125	286	-1	372	374	14.7	29	Daaa	279	474	0	0		0	0	0	0	0
140	1	50	177	-1	338	368	11.8	29	Daap	294	268	0	0		0	0	0	0	0
141	1	300	264	-1	342	123	9.7	28	ABprppapap	269	626	0	0		0	0	0	0	0
142	1	110	131	-1	489	281	4.7	28	ABarapaaap	277	673	0	0		0	0	0	0	0
143	1	208	336	-1	509	268	15.1	30	ABaraappap	159	0	0	0		0	0	0	0	0
144	1	59	116	-1	454	343	5.8	28	ABalpapapa	281	924	0	0		0	0	0	0	0
145	1	237	259	-1	412	129	10.5	30	ABprppaaaa	-12	0	0	0		0	0	0	0	0
146	1	178	324	-1	393	396	22.5	31	ABplaaappp	270	1082	0	0		0	0	0	0	0
147	1	71	111	-1	473	285	8.3	29	ABalpapppa	118	0	0	0		0	0	0	0	0
148	1	323	323	-1	208	296	10.5	27	Capppa	246	-1006	0	0		0	0	0	0	0
149	1	138	213	-1	565	236	20.5	28	ABalappppa	253	3	0	0		0	0	0	0	0
150	1	186	25	-1	334	420	17.4	27	ABplapaapa	234	960	0	0		0	0	0	0	0
151	1	94	218	-1	313	150	5.4	30	ABprpppaaa	24	0	0	0		0	0	0	0	0
152	1	306	21	-1	211	294	4.7	26	ABplappppp	182	0	0	0		0	0	0	0	0
153	1	24	51	-1	520	244	12.5	32	ABaraaapap	314	-478	0	0		0	0	0	0	0
154	1	18	27	-1	434	164	23.0	29	ABarpapppa	259	1058	0	0		0	0	0	0	0
155	1	103	209	-1	190	256	5.6	25	Cpappv	233	-818	0	0		0	0	0	0	0
156	1	36	139	-1	547	163	13.6	30	ABpraaapaa	145	0	0	0		0	0	0	0	0
157	1	293	290	-1	257	205	14.7	31	Eprpa	319	221	0	0		0	0	0	0	0
158	0	105	-1	-1	451	344	9.2	23		210	249	0	0		0	0	0	0	0
159	1	104	61	-1	540	305	14.3	28	ABaraapaaa	825	0	0	0		0	0	0	0	0
160	1	137	6	-1	447	264	19.4	28	MSpaaapa	284	-83	0	0		0	0	0	0	0
161	1	297	251	-1	554	270	5.2	30	ABaraaappa	280	163	0	0		0	0	0	0	0
162	1	141	243	-1	502	205	11.2	27	MSppaaap	213	-40	0	0		0	0	0	0	0
163	1	80	123	-1	508	172	9.4	32	ABprpaaaaa	277	1168	0	0		0	0	0	0	0
164	1	26	86	-1	472	122	18.1	27	ABpraappaa	69	0	0	0		0	0	0	0	0
165	1	250	226	-1	508	304	5.5	28	ABalpaaaap	264	104	0	0		0	0	0	0	0
166	1	299	355	-1	454	171	14.6	30	MSppppaa	243	819	0	0		0	0	0	0	0
167	1	355	155	-1	534	327	6.7	29	ABalpaaaaa	293	-33	0	0		0	0	0	0	0
168	1	129	88	-1	434	193	10.6	25	MSpppaaa	201	945	0	0		0	0	0	0	0
169	1	352	250	-1	297	222	5.5	28	ABprpapppp	460	0	0	0		0	0	0	0	0
170	1	77	306	-1	516	387	14.0	28	ABalppppaa	283	951	0	0		0	0	0	0	0
171	1	215	164	-1	204	202	19.3	34	Cppaa	331	-204	0	0		0	0	0	0	0
172	1	164	268	-1	505	336	17.1	24	ABaraaaapp	303	0	0	0		0	0	0	0	0
173	1	336	365	-1	482	387	11.7	31	ABplpaapaa	186	0	0	0		0	0	0	0	0
174	1	93	19	-1	523	137	10.6	26	ABpraaaaap	244	1287	0	0		0	0	0	0	0
175	1	168	186	-1	258	335	4.5	27	ABplpppaap	122	0	0	0		0	0	0	0	0
176	1	143	150	-1	399	301	13.8	30	MSaapaap	211	111	0	0		0	0	0	0	0
177	1	167	174	-1	358	188	3.9	29	ABprpapapp	240	55	0	0		0	0	0	0	0
178	1	313	100	-1	600	292	10.2	27	ABalaaaala	-362	0	0	0		0	0	0	0	0
179	1	247	252	-1	279	147	6.7	28	ABprpppaap	262	0	0	0		0	0	0	0	0
180	1	335	197	-1	504	294	21.3	27	MSaaaapaa	265	243	0	0		0	0	0	0	0
181	1	213	32	-1	311	258	4.1	28	ABplpapppp	343	0	0	0		0	0	0	0	0
182	1	43	55	-1	373	184	19.5	30	MSpppppp	231	882	0	0		0	0	0	0	0
183	1	63	78	-1	564	265	8.5	27	ABaraaaaap	271	61	0	0		0	0	0	0	0
184	1	235	106	-1	412	274	16.3	26	MSaaappp	287	0	0	0		0	0	0	0	0
185	1	177	93	-1	579	288	15.5	29	MSaaaaaa	254	-458	0	0		0	0	0	0	0
186	1	219	152	-1	375	157	7.3	26	ABprppaapa	249	857	0	0		0	0	0	0	0
187	1	279	236	-1	305	275	18.2	33	Eplaa	320	-120	0	0		0	0	0	0	0
188	1	227	57	-1	323	227	15.2	31	Earpp	304	-653	0	0		0	0	0	0	0
189	1	122	322	-1	489	221	3.7	28	ABarappaaa	272	243	0	0		0	0	0	0	0
190	1	222	320	-1	222	332	9.8	25	ABplapppaa	235	113	0	0		0	0	0	0	0
191	1	57	332	-1	254	230	6.7	28	ABprpppppa	280	124	0	0		0	0	0	0	0
192	1	2	59	-1	491	132	9.7	28	ABprpaaapa	225	-461	0	0		0	0	0	0	0
193	1	292	180	-1	529	255	5.7	27	ABarapaaaa	154	0	0	0		0	0	0	0	0
194	1	75	205	-1	444	201	23.5	30	ABarpappap	238	-147	0	0		0	0	0	0	0
195	1	364	120	-1	306	233	23.3	38	Cpaaa	380	-981	0	0		0	0	0	0	0
196	1	220	184	-1	425	359	19.1	28	MSapappp	247	-927	0	0		0	0	0	0	0
197	1	203	225	-1	415	413	15.3	28	ABplpaappa	40	0	0	0		0	0	0	0	0
198	1	123	58	-1	569	176	10.7	29	ABalaapapp	250	-498	0	0		0	0	0	0	0
199	1	195	47	-1	443	317	18.3	34	MSaaaapp	318	209	0	0		0	0	0	0	0
200	1	92	67	-1	522	305	10.1	26	ABalpaapapa	260	1307	0	0		0	0	0	0	0
201	1	252	181	-1	364	326	7.4	29	MSaapppa	267	-1174	0	0		0	0	0	0	0
202	1	291	349	-1	537	304	22.7	28	ABarpaaaaa	269	550	0	0		0	0	0	0	0
203	1	127	248	-1	234	128	11.6	27	ABprapappa	244	-109	0	0		0	0	0	0	0
204	1	309	124	-1	432	374	6.4	28	ABalpapapp	244	-228	0	0		0	0	0	0	0
205	1	225	202	-1	207	335	5.8	27	ABplappppa	247	-96	0	0		0	0	0	0	0
206	1	274	339	-1	379	394	20.4	30	ABplapaaaa	256	-225	0	0		0	0	0	0	0
207	1	182	49	-1	239	371	8.7	27	ABplappapp	82	0	0	0		0	0	0	0	0
208	1	101	217	-1	388	148	14.6	28	Dppaa	195	1061	0	0		0	0	0	0	0
209	1	296	313	-1	267	325	11.8	30	Capapa	256	-520	0	0		0	0	0	0	0
210	1	254	133	-1	339	142	7.4	28	ABprppappa	47	0	0	0		0	0	0	0	0
211	1	287	81	-1	298	130	8.5	29	ABprppappp	81	0	0	0		0	0	0	0	0
212	1	257	74	-1	523	386	23.4	33	ABplaapaaa	63	0	0	0		0	0	0	0	0
213	1	72	246	-1	402	376	10.0	26	MSappapa	209	402	0	0		0	0	0	0	0
214	1	130	162	-1	232	169	6.2	26	ABprappppp	224	0	0	0		0	0	0	0	0
215	1	112	331	-1	481	392	14.3	25	ABalpppppaa	191	205	0	0		0	0	0	0	0
216	1	128	135	-1	256	204	4.1	26	ABprpppapap	-38	0	0	0		0	0	0	0	0
217	1	5	317	-1	348	297	4.3	28	ABplpapapp	280	259	0	0		0	0	0	0	0
218	1	56	284	-1	335	327	4.3	26	ABplppaapp	222	-109	0	0		0	0	0	0	0
219	1	29	257	-1	477	203	18.3	27	MSppappp	212	246	0	0		0	0	0	0	0
220	1	134	258	-1	152	265	12.6	30	Cpapaa	272	166	0	0		0	0	0	0	0
221	1	88	7	-1	196	183	15.3	31	Cppap	309	426	0	0		0	0	0	0	0
222	1	210	176	-1	327	360	6.1	28	ABplppappa	221	-217	0	0		0	0	0	0	0
223	1	86	304	-1	517	390	20.2	28	ABalapappp	258	902	0	0		0	0	0	0	0
224	1	185	122	-1	506	199	14.7	26	MSppapaa	205	-324	0	0		0	0	0	0	0
225	1	302	292	-1	311	380	7.8	27	ABplppapap	243	798	0	0		0	0	0	0	0
226	1	8	134	-1	543	225	5.8	28	ABaraaappp	-62	0	0	0		0	0	0	0	0
227	1	89	160	-1	500	439	15.1	32	ABalpppapp	116	0	0	0		0	0	0	0	0
228	1	17	167	-1	478	386	22.4	26	ABplaaapaa	266	857	0	0		0	0	0	0	0
229	1	271	326	-1	260	121	16.4	30	ABprapapaa	-94	0	0	0		0	0	0	0	0
230	1	316	130	-1	333	152	12.8	28	Dppap	269	630	0	0		0	0	0	0	0
231	1	233	12	-1	182	317	19.6	33	Caapa	339	1085	0	0		0	0	0	0	0
232	1	359	285	-1	171	275	8.5	28	Cpappd	243	0	0	0		0	0	0	0	0
233	1	33	83	-1	184	317	9.3	28	ABplapappp	245	0	0	0		0	0	0	0	0
234	1	362	346	-1	465	225	10.7	22	ABarapaappp	199	190	0	0		0	0	0	0	0
235	1	119	193	-1	281	356	6.3	28	ABplppappp	232	314	0	0		0	0	0	0	0
236	1	226	40	-1	540	418	11.6	28	ABalpppaaa	250	687	0	0		0	0	0	0	0
237	1	357	367	-1	513	287	3.2	22	ABalpapaaa	164	182	0	0		0	0	0	0	0
238	1	295	114	-1	521	349	24.2	31	ABplaaaaaa	287	-186	0	0		0	0	0	0	0
239	1	34	151	-1	341	258	4.2	26	ABplpapppa	245	136	0	0		0	0	0	0	0
240	1	251	101	-1	504	153	16.6	26	ABpraaapppa	257	31	0	0		0	0	0	0	0
241	1	144	303	-1	195	255	21.0	32	Cpaapp	305	53	0	0		0	0	0	0	0
242	1	265	311	-1	580	260	23.5	35	ABpraapaaa	326	429	0	0		0	0	0	0	0
243	1	147	198	-1	420	242	17.0	26	MSpaaappp	-93	0	0	0		0	0	0	0	0
244	1	64	168	-1	504	348	21.9	28	ABplaaaaap	130	0	0	0		0	0	0	0	0
245	1	157	156	-1	252	314	18.5	33	Dappp	324	123	0	0		0	0	0	0	0
246	1	162	214	-1	470	246	4.9	29	ABarapapap	92	0	0	0		0	0	0	0	0
247	1	187	136	-1	537	387	18.6	30	ABalapappa	252	184	0	0		0	0	0	0	0
248	1	277	234	-1	428	299	5.8	26	ABalpappapp	196	94	0	0		0	0	0	0	0
249	1	3	297	-1	520	339	9.8	26	ABalpaaapa	-81	0	0	0		0	0	0	0	0
250	1	248	318	-1	305	279	13.6	31	Ealpp	295	-1090	0	0		0	0	0	0	0
251	1	334	37	-1	261	391	15.5	28	ABplappapa	99	0	0	0		0	0	0	0	0
252	1	264	249	-1	544	163	10.6	28	ABpraaaaaa	247	-198	0	0		0	0	0	0	0
253	1	163	175	-1	455	397	5.6	29	ABalppappp	226	72	0	0		0	0	0	0	0
254	1	61	369	-1	566	345	16.7	28	ABalapaaap	265	308	0	0		0	0	0	0	0
255	1	217	247	-1	448	271	7.8	25	ABalpappppa	253	-206	0	0		0	0	0	0	0
256	1	361	14	-1	562	352	19.2	30	ABalapaapa	224	234	0	0		0	0	0	0	0
257	1	72	200	-1	382	355	11.8	26	MSappapp	204	90	0	0		0	0	0	0	0
258	1	65	17	-1	393	438	14.1	28	ABplaappap	16	0	0	0		0	0	0	0	0
259	1	240	102	-1	551	222	11.3	26	MSppaaaa	198	-54	0	0		0	0	0	0	0
260	1	68	31	-1	444	215	3.7	27	ABarappaap	269	437	0	0		0	0	0	0	0
261	1	112	107	-1	457	399	15.4	26	ABalpppppap	209	-786	0	0		0	0	0	0	0
262	1	351	227	-1	517	355	14.6	27	MSapaaap	241	1308	0	0		0	0	0	0	0
263	1	28	18	-1	487	385	9.4	31	ABplpaaaaa	307	-171	0	0		0	0	0	0	0
264	1	367	208	-1	445	126	10.6	30	ABprpaaapp	356	0	0	0		0	0	0	0	0
265	1	354	4	-1	229	381	15.7	28	ABplapapaa	267	-544	0	0		0	0	0	0	0
266	1	70	105	-1	212	144	9.5	25	ABprappppa	231	338	0	0		0	0	0	0	0
267	1	197	288	-1	301	340	4.3	28	ABplpppaaa	260	-327	0	0		0	0	0	0	0
268	1	73	299	-1	284	216	17.7	32	Eprap	328	712	0	0		0	0	0	0	0
269	1	339	294	-1	493	182	3.6	31	ABarapppap	283	128	0	0		0	0	0	0	0
270	1	358	110	-1	433	413	9.4	35	ABplpaaapp	260	-761	0	0		0	0	0	0	0
271	1	319	263	-1	428	389	22.4	28	ABplaaappa	257	-510	0	0		0	0	0	0	0
272	1	114	158	-1	255	263	4.7	25	ABplpppapap	239	25	0	0		0	0	0	0	0
273	1	267	239	-1	402	366	16.7	27	MSapppap	256	-990	0	0		0	0	0	0	0
274	1	198	277	-1	592	327	9.8	28	ABalaaaarl	352	0	0	0		0	0	0	0	0
275	1	284	20	-1	245	150	8.8	25	ABprapppap	250	1432	0	0		0	0	0	0	0
276	1	135	308	-1	495	376	7.1	29	ABalppappa	288	1306	0	0		0	0	0	0	0
277	1	55	296	-1	386	305	17.5	30	Ealaa	277	1083	0	0		0	0	0	0	0
278	1	275	321	-1	382	257	17.6	29	Earaa	271	-1377	0	0		0	0	0	0	0
279	1	283	144	-1	432	246	4.0	25	ABprpappaaa	79	0	0	0		0	0	0	0	0
280	1	14	187	-1	423	172	14.4	29	Dpaa	49	0	0	0		0	0	0	0	0
281	1	214	16	-1	284	105	13.4	28	ABprappapp	226	-750	0	0		0	0	0	0	0
282	1	201	170	-1	446	311	13.4	33	ABaraapapp	299	140	0	0		0	0	0	0	0
283	1	346	195	-1	303	170	16.1	27	Dpppp	236	554	0	0		0	0	0	0	0
284	1	51	64	-1	161	240	18.4	32	Cpapap	306	1067	0	0		0	0	0	0	0
285	1	10	289	-1	489	244	18.2	26	MSpaaaapp	202	719	0	0		0	0	0	0	0
286	1	350	137	-1	585	341	14.8	27	ABalapaaaa	187	0	0	0		0	0	0	0	0
287	1	325	157	-1	603	325	17.2	26	ABalappaap	218	302	0	0		0	0	0	0	0
288	1	290	196	-1	475	421	17.4	29	ABplaapapa	77	0	0	0		0	0	0	0	0
289	1	231	340	-1	366	323	10.4	27	MSappaap	91	0	0	0		0	0	0	0	0
290	1	272	206	-1	538	243	18.2	30	MSpaaaaa	276	547	0	0		0	0	0	0	0
291	1	132	347	-1	381	302	22.5	31	ABarpaappa	305	-769	0	0		0	0	0	0	0
292	1	229	282	-1	458	416	10.1	29	ABplpaaapa	211	806	0	0		0	0	0	0	0
293	1	349	24	-1	457	365	11.0	25	MSapapap	63	0	0	0		0	0	0	0	0
294	1	120	370	-1	395	230	4.9	22	ABprpappaap	193	422	0	0		0	0	0	0	0
295	1	126	79	-1	272	156	10.5	25	ABprapppaa	230	-135	0	0		0	0	0	0	0
296	1	170	216	-1	308	315	8.3	31	MSaapppp	278	1364	0	0		0	0	0	0	0
297	1	192	316	-1	396	188	13.1	26	MSpppaap	195	-359	0	0		0	0	0	0	0
298	1	253	309	-1	480	317	3.5	29	ABalpapaap	233	550	0	0		0	0	0	0	0
299	1	109	65	-1	463	160	16.8	28	ABprpaappa	166	0	0	0		0	0	0	0	0
300	1	180	185	-1	386	234	9.7	27	MSpapapa	-202	0	0	0		0	0	0	0	0
301	1	66	63	-1	379	343	4.8	28	ABplpapapa	217	0	0	0		0	0	0	0	0
302	1	318	199	-1	480	303	13.7	31	ABaraapapa	134	0	0	0		0	0	0	0	0
303	1	32	146	-1	482	326	7.1	28	ABalpappaa	280	134	0	0		0	0	0	0	0
304	1	232	203	-1	220	311	23.3	35	Caaap	356	779	0	0		0	0	0	0	0
305	1	228	325	-1	284	116	18.5	31	ABprappapa	247	-460	0	0		0	0	0	0	0
306	1	98	98	-1	474	286	18.7	26	MSaaaapap	238	-133	0	0		0	0	0	0	0
307	1	21	76	-1	542	338	5.1	30	ABalpaappa	273	1018	0	0		0	0	0	0	0
308	1	20	70	-1	397	185	22.8	31	ABarpapppp	246	1357	0	0		0	0	0	0	0
309	1	337	341	-1	262	385	20.5	35	ABarppapa	35	0	0	0		0	0	0	0	0
310	1	326	142	-1	300	180	4.8	29	ABprppppap	250	1609	0	0		0	0	0	0	0
311	1	136	212	-1	271	291	23.3	36	Caaaa	366	510	0	0		0	0	0	0	0
312	1	40	353	-1	360	376	22.5	32	ABarppaaa	321	563	0	0		0	0	0	0	0
313	1	249	337	-1	283	254	6.2	26	ABplpppppa	-33	0	0	0		0	0	0	0	0
314	1	315	240	-1	298	355	16.2	28	Dapap	268	-23	0	0		0	0	0	0	0
315	1	67	125	-1	389	147	22.6	33	ABarpppaa	323	440	0	0		0	0	0	0	0
316	1	221	138	-1	493	418	7.8	30	ABalppaapp	301	-175	0	0		0	0	0	0	0
317	1	231	62	-1	410	329	9.1	26	MSappaaa	198	474	0	0		0	0	0	0	0
318	1	4	363	-1	567	195	17.4	34	ABalaapppp	331	-187	0	0		0	0	0	0	0
319	1	78	71	-1	318	202	3.6	28	ABprppppaa	279	36	0	0		0	0	0	0	0
320	1	46	267	-1	265	125	12.7	28	ABprapapap	-43	0	0	0		0	0	0	0	0
321	1	107	335	-1	176	305	15.1	32	Caapp	294	1631	0	0		0	0	0	0	0
322	1	204	270	-1	561	200	21.4	31	ABpraapaap	311	423	0	0		0	0	0	0	0
323	1	115	194	-1	464	337	22.8	29	ABplaaaapa	257	99	0	0		0	0	0	0	0
324	1	305	358	-1	363	238	13.7	29	Earpa	42	0	0	0		0	0	0	0	0
325	1	278	372	-1	530	177	20.5	27	ABpraapapp	265	0	0	0		0	0	0	0	0
326	0	363	-1	-1	555	198	12.6	24		-209	0	0	0		0	0	0	0	0
327	1	245	328	-1	255	303	3.9	24	ABplpppapaa	193	523	0	0		0	0	0	0	0
328	1	12	230	-1	603	301	17.1	24	ABalappaaa	206	202	0	0		0	0	0	0	0
329	1	154	361	-1	497	237	8.7	24	ABarapaappa	57	0	0	0		0	0	0	0	0
330	1	289	68	-1	233	145	17.4	34	ABarppppp	323	519	0	0		0	0	0	0	0
331	1	166	3	53	342	356	18.4	32	MSapppp	225	-189	0	0		0	0	0	0	0
332	1	7	50	-1	313	100	13.2	29	ABprappaap	114	0	0	0		0	0	0	0	0
333	1	194	140	-1	234	227	22.5	35	Cpaapa	342	509	0	0		0	0	0	0	0
334	1	241	351	-1	257	248	10.4	30	Eplpp	295	-615	0	0		0	0	0	0	0
335	1	209	153	-1	504	276	23.4	28	ABarpaaapa	270	-511	0	0		0	0	0	0	0
336	1	262	132	-1	264	387	10.1	28	ABplappaap	279	18	0	0		0	0	0	0	0
337	1	298	279	-1	471	398	19.6	31	ABplaapapp	601	0	0	0		0	0	0	0	0
338	1	281	330	-1	375	127	9.1	26	ABprppapaa	267	-825	0	0		0	0	0	0	0
339	1	320	222	-1	545	216	23.8	29	ABalappppp	276	5	0	0		0	0	0	0	0
340	1	332	245	-1	560	300	10.9	27	ABalpaapaa	228	523	0	0		0	0	0	0	0
341	1	344	352	-1	566	381	18.4	29	ABalapaapp	-12	0	0	0		0	0	0	0	0
342	1	149	121	-1	449	170	10.8	24	MSppaapp	196	-313	0	0		0	0	0	0	0
343	1	285	357	-1	240	251	14.8	31	Eplpa	305	-159	0	0		0	0	0	0	0
344	1	35	30	-1	415	426	10.9	29	ABplpaappp	190	0	0	0		0	0	0	0	0
345	1	9	261	-1	341	127	21.5	34	ABarpppap	306	850	0	0		0	0	0	0	0
346	1	1	163	-1	506	314	23.5	25	ABarpaaaap	217	-778	0	0		0	0	0	0	0
347	1	244	348	-1	536	388	10.8	28	ABalppaaap	223	493	0	0		0	0	0	0	0
348	1	308	319	-1	412	145	4.4	28	ABarappapp	279	-487	0	0		0	0	0	0	0
349	1	202	244	-1	437	415	21.5	31	ABplaaapap	289	-562	0	0		0	0	0	0	0
350	0	366	-1	-1	516	406	7.7	22		167	319	0	0		0	0	0	0	0
351	1	314	295	-1	351	293	16.7	30	Ealap	299	447	0	0		0	0	0	0	0
352	1	268	182	-1	434	235	23.0	30	ABarpapapp	290	377	0	0		0	0	0	0	0
353	1	303	172	-1	283	400	12.2	29	ABplappaaa	258	89	0	0		0	0	0	0	0
354	1	311	220	-1	339	259	19.4	33	Earap	326	619	0	0		0	0	0	0	0
355	1	301	287	-1	389	165	11.5	26	MSpppapp	258	-31	0	0		0	0	0	0	0
356	1	294	77	-1	360	366	6.5	26	ABplppaapa	249	-1541	0	0		0	0	0	0	0
357	1	13	293	-1	442	371	3.4	30	ABalppapap	301	-155	0	0		0	0	0	0	0
358	1	108	128	-1	336	378	15.4	25	Dapaa	93	0	0	0		0	0	0	0	0
359	1	148	359	-1	471	182	13.1	26	MSppapap	-165	0	0	0		0	0	0	0	0
360	1	321	238	-1	247	295	7.0	26	Capapp	-220	0	0	0		0	0	0	0	0
361	1	76	310	-1	280	171	6.7	23	ABprpppapaa	-61	0	0	0		0	0	0	0	0
362	1	269	362	-1	352	399	18.8	28	ABplapaaap	199	0	0	0		0	0	0	0	0
363	1	84	269	-1	553	274	21.5	27	ABalapppap	278	0	0	0		0	0	0	0	0
364	1	124	338	-1	409	164	20.4	29	ABprapaaaa	385	0	0	0		0	0	0	0	0
365	1	260	368	-1	516	167	12.3	27	ABpraaaapa	171	0	0	0		0	0	0	0	0
366	1	146	350	-1	549	363	13.9	24	ABalapapap	69	0	0	0		0	0	0	0	0
367	1	368	15	228	488	313	16.7	29	MSaaapaa	126	0	0	0		0	0	0	0	0
368	1	277	60	-1	462	310	6.0	26	ABalpappapa	148	0	0	0		0	0	0	0	0
369	1	304	366	-1	446	318	15.8	33	MSaaapap	184	0	0	0		0	0	0	0	0
370	0	139	-1	-1	191	191	9.0	21		217	469	0	0		0	0	0	0	0
371	1	169	272	-1	463	136	11.15	28	ABprpaappp	337	817	0	0		0	0	0	0	0
