# Supplementary material for: The AP-2 Transcription Factor APTF-2 Is Required for Neuroblast and Epidermal Morphogenesis in Caenorhabditis elegans Embryogenesis
Source: PLoS Genet. 2016 May 13;12(5):e1006048. doi: 10.1371/journal.pgen.1006048 (PMC4866721; doi:10.1371/journal.pgen.1006048)
Supplement: S3 Text — (ZIP) [file pgen.1006048.s031.zip › nuclei/t173-nuclei]

1	1	43	304	-1	443	173	3.5	30	ABarappapa	305	257	0	0		0	0	0	0	0
2	1	57	153	-1	507	397	16.7	30	ABalppppap	282	-732	0	0		0	0	0	0	0
3	1	331	355	-1	321	350	18.0	27	MSappppp	198	124	0	0		0	0	0	0	0
4	1	265	152	-1	229	382	15.4	29	ABplapapaa	248	1283	0	0		0	0	0	0	0
5	1	81	94	-1	536	416	15.1	28	ABalpppaap	-59	0	0	0		0	0	0	0	0
6	1	160	301	-1	446	261	19.4	28	MSpaaapa	-67	0	0	0		0	0	0	0	0
7	1	221	277	-1	193	182	15.3	31	Cppap	300	160	0	0		0	0	0	0	0
8	0	42	-1	-1	551	387	11.5	26		207	86	0	0		0	0	0	0	0
9	1	19	38	-1	362	222	9.3	31	MSpapapp	117	0	0	0		0	0	0	0	0
10	1	31	315	-1	221	306	13.2	31	Cappap	262	1199	0	0		0	0	0	0	0
11	1	12	20	-1	356	170	10.4	28	MSpapppa	280	34	0	0		0	0	0	0	0
12	1	231	209	-1	184	319	19.6	33	Caapa	-121	0	0	0		0	0	0	0	0
13	1	16	68	-1	510	304	13.0	29	ABaraapaap	-154	0	0	0		0	0	0	0	0
14	1	256	276	-1	562	351	18.7	31	ABalapaapa	265	-1021	0	0		0	0	0	0	0
15	1	367	65	-1	502	332	17.8	26	MSaaapaaa	232	435	0	0		0	0	0	0	0
16	1	281	328	-1	286	108	13.7	28	ABprappapp	226	202	0	0		0	0	0	0	0
17	1	258	77	-1	394	437	14.3	28	ABplaappap	274	-299	0	0		0	0	0	0	0
18	1	263	275	-1	487	386	10.2	30	ABplpaaaaa	131	0	0	0		0	0	0	0	0
19	1	174	232	-1	525	137	10.5	27	ABpraaaaap	268	33	0	0		0	0	0	0	0
20	1	275	366	-1	248	151	8.5	26	ABprapppap	229	438	0	0		0	0	0	0	0
21	1	152	307	-1	209	294	4.6	26	ABplappppp	251	119	0	0		0	0	0	0	0
22	1	76	351	-1	277	249	15.9	31	Eplap	304	147	0	0		0	0	0	0	0
23	1	15	140	-1	383	401	9.3	29	ABplppaaaa	118	0	0	0		0	0	0	0	0
24	1	293	134	-1	453	365	11.1	26	MSapapap	223	152	0	0		0	0	0	0	0
25	1	150	119	-1	334	419	17.2	27	ABplapaapa	239	92	0	0		0	0	0	0	0
26	1	136	54	-1	502	420	20.7	31	ABplaapaap	54	0	0	0		0	0	0	0	0
27	1	154	173	-1	436	161	23.4	29	ABarpapppa	286	1055	0	0		0	0	0	0	0
28	1	138	89	-1	548	256	11.0	28	ABaraaapaa	267	93	0	0		0	0	0	0	0
29	1	17	280	-1	516	237	22.1	29	ABarpapaap	254	1129	0	0		0	0	0	0	0
30	1	344	264	-1	416	426	11.0	28	ABplpaappp	121	0	0	0		0	0	0	0	0
31	1	260	326	-1	442	216	3.6	27	ABarappaap	258	-559	0	0		0	0	0	0	0
32	1	181	319	-1	312	258	3.9	28	ABplpapppp	267	412	0	0		0	0	0	0	0
33	1	96	282	-1	479	243	12.3	35	ABaraapppa	121	0	0	0		0	0	0	0	0
34	1	108	285	-1	444	253	12.3	28	ABaraapppp	270	91	0	0		0	0	0	0	0
35	1	85	183	-1	366	173	15.5	29	Dpap	264	37	0	0		0	0	0	0	0
36	1	55	14	-1	484	157	19.5	28	ABpraaapppp	275	35	0	0		0	0	0	0	0
37	1	251	151	-1	259	391	15.4	29	ABplappapa	95	0	0	0		0	0	0	0	0
38	0	77	-1	-1	574	370	15.0	24		-15	0	0	0		0	0	0	0	0
39	1	49	360	-1	293	140	22.4	38	ABarppppa	385	612	0	0		0	0	0	0	0
40	1	236	235	-1	540	420	11.7	28	ABalpppaaa	65	0	0	0		0	0	0	0	0
41	1	118	125	-1	403	271	11.2	26	MSaapapa	54	0	0	0		0	0	0	0	0
42	1	51	46	-1	429	235	9.3	30	MSpapaaa	281	184	0	0		0	0	0	0	0
43	1	9	97	-1	465	222	8.3	31	ABarapappa	138	0	0	0		0	0	0	0	0
44	1	121	260	-1	295	349	12.6	28	Capaaa	272	765	0	0		0	0	0	0	0
45	1	25	345	-1	525	315	19.3	28	MSaaaaapp	430	0	0	0		0	0	0	0	0
46	1	5	70	-1	425	296	16.2	24	MSaaappa	216	266	0	0		0	0	0	0	0
47	1	199	262	-1	435	312	18.5	31	MSaaaapp	228	0	0	0		0	0	0	0	0
48	1	98	103	-1	431	117	17.1	28	ABpraapppa	261	317	0	0		0	0	0	0	0
49	1	207	244	-1	242	370	8.4	28	ABplappapp	351	0	0	0		0	0	0	0	0
50	1	332	311	-1	312	97	13.2	27	ABprappaap	245	181	0	0		0	0	0	0	0
51	1	153	318	-1	516	248	12.5	32	ABaraaapap	155	0	0	0		0	0	0	0	0
52	1	115	257	-1	363	277	7.3	30	MSaappa	161	0	0	0		0	0	0	0	0
53	1	331	266	-1	367	363	18.2	27	MSappppa	435	0	0	0		0	0	0	0	0
54	1	73	362	-1	401	141	18.6	30	ABprapaaap	256	243	0	0		0	0	0	0	0
55	1	182	108	-1	372	183	19.4	29	MSpppppp	217	249	0	0		0	0	0	0	0
56	1	125	271	-1	436	358	15.2	27	MSapappa	206	-27	0	0		0	0	0	0	0
57	1	188	313	-1	323	227	15.3	30	Earpp	298	-644	0	0		0	0	0	0	0
58	1	198	25	-1	569	179	10.3	29	ABalaapapp	262	-195	0	0		0	0	0	0	0
59	1	192	91	-1	491	132	9.6	27	ABprpaaapa	251	485	0	0		0	0	0	0	0
60	1	368	35	-1	465	307	5.6	25	ABalpappapa	173	-1401	0	0		0	0	0	0	0
61	1	159	352	-1	542	301	14.3	29	ABaraapaaa	288	-485	0	0		0	0	0	0	0
62	1	317	337	-1	409	332	9.1	26	MSappaaa	187	474	0	0		0	0	0	0	0
63	1	301	61	-1	378	343	4.8	28	ABplpapapa	251	-119	0	0		0	0	0	0	0
64	1	284	133	-1	161	241	18.4	33	Cpapap	329	-758	0	0		0	0	0	0	0
65	1	299	368	-1	465	159	16.7	30	ABprpaappa	270	-99	0	0		0	0	0	0	0
66	1	37	142	-1	551	337	12.1	26	MSapaaaa	78	0	0	0		0	0	0	0	0
67	1	200	309	-1	518	305	10.4	27	ABalpaapapa	253	-1105	0	0		0	0	0	0	0
68	1	330	296	-1	231	146	17.3	34	ABarppppp	332	266	0	0		0	0	0	0	0
69	1	103	139	-1	229	213	5.3	27	ABprpppppp	170	0	0	0		0	0	0	0	0
70	1	308	218	-1	397	180	23.4	31	ABarpapppp	291	-277	0	0		0	0	0	0	0
71	1	319	114	-1	320	202	3.9	28	ABprppppaa	267	-579	0	0		0	0	0	0	0
72	1	100	84	-1	371	274	10.7	28	MSaapapp	102	0	0	0		0	0	0	0	0
73	1	122	122	-1	582	230	8.3	23	ABalaapaaa	204	-41	0	0		0	0	0	0	0
74	1	212	5	-1	521	385	23.5	33	ABplaapaaa	32	0	0	0		0	0	0	0	0
75	1	114	225	-1	420	160	7.2	28	ABprpapaap	118	0	0	0		0	0	0	0	0
76	1	307	216	-1	548	334	5.2	31	ABalpaappa	270	-238	0	0		0	0	0	0	0
77	1	356	149	-1	362	365	6.7	26	ABplppaapa	243	-128	0	0		0	0	0	0	0
78	1	183	113	-1	563	266	8.5	28	ABaraaaaap	226	0	0	0		0	0	0	0	0
79	1	295	126	-1	271	152	10.4	26	ABprapppaa	241	-151	0	0		0	0	0	0	0
80	1	119	199	-1	407	276	7.4	27	ABalpappppp	254	1630	0	0		0	0	0	0	0
81	1	211	287	-1	293	128	8.4	28	ABprppappp	265	722	0	0		0	0	0	0	0
82	1	3	76	-1	366	211	5.8	28	ABprpapppa	6	0	0	0		0	0	0	0	0
83	1	233	192	-1	185	313	9.2	26	ABplapappp	252	645	0	0		0	0	0	0	0
84	1	91	175	-1	501	246	6.8	29	ABarapapaa	281	988	0	0		0	0	0	0	0
85	1	33	29	-1	325	226	7.3	33	MSpappa	150	0	0	0		0	0	0	0	0
86	1	164	3	-1	471	121	17.8	27	ABpraappaa	-264	0	0	0		0	0	0	0	0
87	1	59	198	-1	446	117	7.7	32	ABprpaaaap	317	-129	0	0		0	0	0	0	0
88	1	168	121	-1	436	191	11.0	25	MSpppaaa	204	327	0	0		0	0	0	0	0
89	1	111	141	-1	304	410	13.7	28	ABplapaapp	220	1044	0	0		0	0	0	0	0
90	1	89	131	-1	463	272	15.7	27	MSpaapaa	250	-1188	0	0		0	0	0	0	0
91	1	61	66	-1	390	380	6.9	28	ABplpapaap	132	0	0	0		0	0	0	0	0
92	1	135	237	-1	560	198	15.1	30	ABalaapppa	300	-508	0	0		0	0	0	0	0
93	1	185	28	-1	578	287	15.3	30	MSaaaaaa	164	0	0	0		0	0	0	0	0
94	1	18	240	-1	589	211	11.0	27	ABalaappa	194	0	0	0		0	0	0	0	0
95	1	35	299	-1	246	319	15.5	31	Cappaa	317	-41	0	0		0	0	0	0	0
96	1	80	308	-1	586	350	11.7	30	ABalaaapar	-148	0	0	0		0	0	0	0	0
97	1	101	168	-1	517	162	14.1	31	ABpraaappa	107	0	0	0		0	0	0	0	0
98	1	306	358	-1	471	283	18.6	26	MSaaaapap	179	0	0	0		0	0	0	0	0
99	1	93	194	-1	218	173	10.0	28	ABprapappp	258	256	0	0		0	0	0	0	0
100	1	178	265	-1	600	294	10.2	28	ABalaaaala	456	0	0	0		0	0	0	0	0
101	1	240	161	-1	503	155	16.5	26	ABpraaapppa	222	-996	0	0		0	0	0	0	0
102	1	259	132	-1	548	222	11.1	27	MSppaaaa	201	579	0	0		0	0	0	0	0
103	1	23	241	-1	461	290	22.4	26	ABarpaapaa	141	0	0	0		0	0	0	0	0
104	1	126	105	-1	392	101	15.7	29	ABpraapppp	273	-279	0	0		0	0	0	0	0
105	1	266	242	-1	212	146	9.5	27	ABprappppa	38	0	0	0		0	0	0	0	0
106	1	184	33	-1	414	271	16.3	26	MSaaappp	229	-69	0	0		0	0	0	0	0
107	1	261	87	-1	449	398	15.7	25	ABalpppppap	187	-420	0	0		0	0	0	0	0
108	1	28	37	-1	607	301	13.8	28	ABalaaapal	155	0	0	0		0	0	0	0	0
109	1	6	71	-1	413	313	22.5	31	ABarpaapap	300	-41	0	0		0	0	0	0	0
110	1	270	101	-1	435	407	9.4	32	ABplpaaapp	-91	0	0	0		0	0	0	0	0
111	1	147	123	-1	471	284	8.3	30	ABalpapppa	121	0	0	0		0	0	0	0	0
112	1	13	188	-1	370	430	17.1	29	ABplaapppa	98	0	0	0		0	0	0	0	0
113	1	60	75	-1	460	229	14.6	34	MSpaapap	245	0	0	0		0	0	0	0	0
114	1	238	305	-1	520	350	24.4	31	ABplaaaaaa	305	39	0	0		0	0	0	0	0
115	1	38	96	-1	346	394	8.0	28	ABplppapaa	271	621	0	0		0	0	0	0	0
116	1	144	324	-1	454	342	6.1	28	ABalpapapa	233	254	0	0		0	0	0	0	0
117	1	97	292	-1	479	359	16.5	27	MSapapaa	230	651	0	0		0	0	0	0	0
118	1	54	172	-1	464	166	6.5	28	ABarappppp	276	-237	0	0		0	0	0	0	0
119	1	94	49	-1	235	325	6.9	27	ABplapppap	240	0	0	0		0	0	0	0	0
120	1	195	165	-1	308	236	23.4	39	Cpaaa	393	267	0	0		0	0	0	0	0
121	1	342	367	-1	447	170	10.6	24	MSppaapp	201	1	0	0		0	0	0	0	0
122	1	224	281	-1	500	199	14.9	26	MSppapaa	256	570	0	0		0	0	0	0	0
123	1	163	111	-1	509	175	9.4	31	ABprpaaaaa	-145	0	0	0		0	0	0	0	0
124	1	204	112	-1	432	372	6.4	28	ABalpapapp	379	0	0	0		0	0	0	0	0
125	1	315	227	-1	388	145	22.4	33	ABarpppaa	308	879	0	0		0	0	0	0	0
126	1	127	88	-1	580	281	12.0	26	ABaraaaapa	154	0	0	0		0	0	0	0	0
127	1	131	162	-1	245	212	11.5	31	Eprpp	307	160	0	0		0	0	0	0	0
128	1	358	252	-1	335	377	15.7	25	Dapaa	214	-110	0	0		0	0	0	0	0
129	1	109	95	-1	411	385	13.2	28	MSapppaa	244	133	0	0		0	0	0	0	0
130	1	230	57	-1	332	153	12.9	28	Dppap	268	316	0	0		0	0	0	0	0
131	1	142	17	-1	492	276	4.9	27	ABarapaaap	249	70	0	0		0	0	0	0	0
132	1	336	156	-1	265	388	9.8	28	ABplappaap	66	0	0	0		0	0	0	0	0
133	1	210	206	-1	337	140	7.3	28	ABprppappa	19	0	0	0		0	0	0	0	0
134	1	226	117	-1	544	225	5.5	28	ABaraaappp	-54	0	0	0		0	0	0	0	0
135	1	216	72	-1	256	204	4.0	27	ABprpppapap	235	-356	0	0		0	0	0	0	0
136	1	247	270	-1	539	383	18.8	31	ABalapappa	192	0	0	0		0	0	0	0	0
137	1	286	245	-1	583	339	15.0	28	ABalapaaaa	-114	0	0	0		0	0	0	0	0
138	1	316	148	-1	490	416	7.7	30	ABalppaapp	249	482	0	0		0	0	0	0	0
139	1	156	115	-1	548	165	14.1	30	ABpraaapaa	114	0	0	0		0	0	0	0	0
140	1	333	164	-1	233	228	22.3	34	Cpaapa	344	257	0	0		0	0	0	0	0
141	1	82	51	-1	483	337	9.6	27	ABalpaaapp	419	0	0	0		0	0	0	0	0
142	1	310	298	-1	299	183	5.0	30	ABprppppap	253	-272	0	0		0	0	0	0	0
143	1	72	238	-1	309	297	4.3	27	ABplppppaa	262	-734	0	0		0	0	0	0	0
144	1	279	44	-1	430	251	3.5	25	ABprpappaaa	229	-245	0	0		0	0	0	0	0
145	1	86	23	-1	194	350	10.4	27	ABplapappa	267	-628	0	0		0	0	0	0	0
146	1	303	255	-1	484	325	6.8	29	ABalpappaa	270	132	0	0		0	0	0	0	0
147	0	350	-1	-1	513	405	7.5	22		190	324	0	0		0	0	0	0	0
148	1	102	284	-1	544	143	16.5	29	ABpraaapap	-116	0	0	0		0	0	0	0	0
149	1	41	217	-1	401	238	6.5	30	ABarapapppp	254	0	0	0		0	0	0	0	0
150	1	176	39	52	396	299	13.7	31	MSaapaap	110	0	0	0		0	0	0	0	0
151	1	239	203	-1	342	260	4.3	27	ABplpapppa	142	0	0	0		0	0	0	0	0
152	1	186	302	-1	376	155	7.3	25	ABprppaapa	545	0	0	0		0	0	0	0	0
153	1	335	22	-1	502	275	23.6	28	ABarpaaapa	245	-273	0	0		0	0	0	0	0
154	1	134	184	-1	523	271	17.7	27	MSpaaaapa	417	0	0	0		0	0	0	0	0
155	1	167	155	-1	536	326	7.1	27	ABalpaaaaa	249	1018	0	0		0	0	0	0	0
156	1	245	224	-1	251	312	18.5	31	Dappp	314	-148	0	0		0	0	0	0	0
157	1	287	98	-1	607	326	17.0	27	ABalappaap	6	0	0	0		0	0	0	0	0
158	1	272	1	-1	253	264	4.6	26	ABplpppapap	225	-225	0	0		0	0	0	0	0
159	1	110	53	-1	524	186	18.5	33	ABpraapapa	-243	0	0	0		0	0	0	0	0
160	1	227	127	-1	499	435	15.3	30	ABalpppapp	97	0	0	0		0	0	0	0	0
161	0	-1	-1	-1	451	345	9.3	23		201	-423	0	0		0	0	0	0	0
162	1	214	187	-1	232	168	6.0	26	ABprappppp	258	1332	0	0		0	0	0	0	0
163	1	346	120	-1	503	309	23.5	25	ABarpaaaap	233	-816	0	0		0	0	0	0	0
164	1	171	333	-1	201	200	19.5	33	Cppaa	135	0	0	0		0	0	0	0	0
165	1	53	59	-1	595	258	11.1	27	ABalaaaalp	192	0	0	0		0	0	0	0	0
166	1	113	174	-1	540	367	6.7	27	ABalpaappp	13	0	0	0		0	0	0	0	0
167	1	228	100	-1	477	386	22.4	26	ABplaaapaa	237	-812	0	0		0	0	0	0	0
168	1	244	316	-1	499	343	21.4	28	ABplaaaaap	217	-104	0	0		0	0	0	0	0
169	1	64	195	-1	375	240	3.4	32	ABprpappap	319	315	0	0		0	0	0	0	0
170	1	282	158	-1	443	314	13.5	34	ABaraapapp	304	130	0	0		0	0	0	0	0
171	1	117	205	-1	457	434	13.5	29	ABplpaapap	249	-794	0	0		0	0	0	0	0
172	1	353	128	-1	283	398	12.3	28	ABplappaaa	254	91	0	0		0	0	0	0	0
173	1	50	347	-1	284	305	4.5	28	ABplppppap	223	190	0	0		0	0	0	0	0
174	1	177	50	-1	358	187	3.9	28	ABprpapapp	26	0	0	0		0	0	0	0	0
175	1	253	109	-1	459	393	5.8	29	ABalppappp	226	-560	0	0		0	0	0	0	0
176	1	222	261	-1	329	360	6.0	25	ABplppappa	254	1425	0	0		0	0	0	0	0
177	1	140	239	-1	337	368	11.7	30	Daap	88	0	0	0		0	0	0	0	0
178	0	326	-1	-1	557	197	12.4	24		171	415	0	0		0	0	0	0	0
179	1	104	259	-1	429	350	22.5	29	ABplaaaapp	290	-313	0	0		0	0	0	0	0
180	1	193	19	-1	527	251	5.8	27	ABarapaaaa	232	161	0	0		0	0	0	0	0
181	1	201	85	-1	367	323	7.4	29	MSaapppa	-546	0	0	0		0	0	0	0	0
182	1	352	334	-1	431	232	23.4	30	ABarpapapp	265	90	0	0		0	0	0	0	0
183	1	87	200	-1	425	297	10.1	28	MSaapaaa	408	0	0	0		0	0	0	0	0
184	1	196	335	-1	420	358	19.4	27	MSapappp	259	-2	0	0		0	0	0	0	0
185	1	300	186	-1	383	232	10.2	27	MSpapapa	237	127	0	0		0	0	0	0	0
186	1	175	221	-1	261	332	4.4	28	ABplpppaap	260	27	0	0		0	0	0	0	0
187	1	280	104	-1	422	168	14.7	28	Dpaa	103	0	0	0		0	0	0	0	0
188	0	22	-1	-1	448	258	22.8	26		267	-607	0	0		0	0	0	0	0
189	1	2	90	-1	352	211	20.7	32	Epraa	268	-454	0	0		0	0	0	0	0
190	1	107	78	-1	493	148	12.1	27	ABprpaapaa	98	0	0	0		0	0	0	0	0
191	1	47	251	-1	476	117	14.5	29	ABprpaapap	115	0	0	0		0	0	0	0	0
192	1	45	27	-1	603	258	14.8	26	ABalaaappr	256	64	0	0		0	0	0	0	0
193	1	235	236	-1	285	354	6.4	28	ABplppappp	237	1249	0	0		0	0	0	0	0
194	1	323	8	-1	465	336	22.7	28	ABplaaaapa	284	1147	0	0		0	0	0	0	0
195	1	283	36	-1	301	170	15.7	28	Dpppp	219	-387	0	0		0	0	0	0	0
196	1	288	249	-1	474	416	17.0	29	ABplaapapa	171	0	0	0		0	0	0	0	0
197	1	180	283	-1	501	295	20.9	27	MSaaaapaa	-77	0	0	0		0	0	0	0	0
198	1	243	263	-1	426	238	17.1	26	MSpaaappp	256	16	0	0		0	0	0	0	0
199	1	302	9	-1	477	301	13.8	31	ABaraapapa	141	0	0	0		0	0	0	0	0
200	1	257	179	-1	377	351	12.1	26	MSappapp	206	1034	0	0		0	0	0	0	0
201	1	84	253	-1	466	237	17.6	26	MSpaaappa	220	-435	0	0		0	0	0	0	0
202	1	205	185	-1	211	334	5.8	26	ABplappppa	254	0	0	0		0	0	0	0	0
203	1	304	213	-1	220	310	23.3	36	Caaap	363	-899	0	0		0	0	0	0	0
204	1	128	2	-1	349	160	5.1	27	ABprppaapp	248	1317	0	0		0	0	0	0	0
205	1	194	310	-1	440	200	22.8	31	ABarpappap	309	-57	0	0		0	0	0	0	0
206	1	290	110	-1	528	239	18.8	30	MSpaaaaa	293	-19	0	0		0	0	0	0	0
207	1	21	190	-1	390	111	19.4	28	ABprapaapa	273	-350	0	0		0	0	0	0	0
208	1	264	344	-1	444	123	10.6	36	ABprpaaapp	308	755	0	0		0	0	0	0	0
209	1	155	341	-1	189	256	5.5	26	Cpappv	263	505	0	0		0	0	0	0	0
210	1	63	258	-1	427	174	17.6	28	MSppppap	269	-267	0	0		0	0	0	0	0
211	1	129	163	-1	466	186	10.7	24	MSppaapa	201	-817	0	0		0	0	0	0	0
212	1	311	327	-1	268	289	23.3	35	Caaaa	336	-743	0	0		0	0	0	0	0
213	1	149	26	-1	563	235	20.0	28	ABalappppa	267	-264	0	0		0	0	0	0	0
214	1	246	207	-1	469	248	5.0	28	ABarapapap	117	0	0	0		0	0	0	0	0
215	1	99	146	-1	288	180	9.8	30	MSpapppp	254	-1204	0	0		0	0	0	0	0
216	1	296	86	-1	309	314	8.2	29	MSaapppp	129	0	0	0		0	0	0	0	0
217	1	208	291	-1	389	144	14.5	27	Dppaa	209	754	0	0		0	0	0	0	0
218	1	151	43	-1	310	151	5.5	29	ABprpppaaa	-106	0	0	0		0	0	0	0	0
219	1	11	250	-1	554	260	15.0	27	ABaraappaa	257	0	0	0		0	0	0	0	0
220	1	354	182	-1	340	255	19.1	33	Earap	331	1547	0	0		0	0	0	0	0
221	1	32	353	-1	341	105	13.6	28	ABprappaaa	244	154	0	0		0	0	0	0	0
222	1	339	80	-1	548	218	24.0	29	ABalappppp	280	-252	0	0		0	0	0	0	0
223	1	112	166	-1	584	230	15.3	31	ABalaaappl	282	500	0	0		0	0	0	0	0
224	1	74	256	332	408	230	13.1	30	MSpapaap	142	0	0	0		0	0	0	0	0
225	1	197	93	-1	418	413	15.4	29	ABplpaappa	276	1913	0	0		0	0	0	0	0
226	1	165	268	-1	511	304	5.4	29	ABalpaaaap	94	0	0	0		0	0	0	0	0
227	1	262	300	-1	515	352	14.8	27	MSapaaap	50	0	0	0		0	0	0	0	0
228	1	367	348	-1	471	321	17.6	27	MSaaapaap	206	-803	0	0		0	0	0	0	0
229	1	24	62	-1	469	317	11.1	26	ABalpaapapp	260	812	0	0		0	0	0	0	0
230	1	328	223	-1	600	301	16.9	24	ABalappaaa	199	-432	0	0		0	0	0	0	0
231	1	56	83	-1	487	365	4.6	29	ABalppapaa	271	608	0	0		0	0	0	0	0
232	1	69	160	-1	537	290	7.8	29	ABaraaaaaa	-168	0	0	0		0	0	0	0	0
233	1	137	144	-1	500	428	11.6	30	ABalpppapa	-53	0	0	0		0	0	0	0	0
234	1	248	342	-1	429	298	5.3	26	ABalpappapp	-206	0	0	0		0	0	0	0	0
235	1	123	191	-1	201	197	6.4	26	Cppppa	256	308	0	0		0	0	0	0	0
236	1	187	357	-1	307	275	17.9	34	Eplaa	346	1429	0	0		0	0	0	0	0
237	1	44	320	-1	198	351	15.5	34	ABarppapp	285	900	0	0		0	0	0	0	0
238	1	360	4	-1	249	298	7.1	27	Capapp	2	0	0	0		0	0	0	0	0
239	1	273	228	-1	403	365	16.8	26	MSapppap	143	0	0	0		0	0	0	0	0
240	1	314	58	-1	293	355	16.1	28	Dapap	284	13	0	0		0	0	0	0	0
241	1	68	210	-1	487	235	23.0	30	ABarpapapa	-54	0	0	0		0	0	0	0	0
242	1	116	230	-1	440	391	18.0	27	ABalppppppa	384	0	0	0		0	0	0	0	0
243	1	162	145	-1	503	203	11.6	28	MSppaaap	204	-662	0	0		0	0	0	0	0
244	1	349	154	-1	436	422	21.6	31	ABplaaapap	318	-233	0	0		0	0	0	0	0
245	1	340	147	-1	555	300	10.7	27	ABalpaapaa	211	0	0	0		0	0	0	0	0
246	1	213	331	-1	400	377	10.4	25	MSappapa	203	1025	0	0		0	0	0	0	0
247	1	255	278	-1	446	273	7.9	25	ABalpappppa	234	-496	0	0		0	0	0	0	0
248	1	203	69	-1	232	131	11.6	26	ABprapappa	240	-1031	0	0		0	0	0	0	0
249	1	252	233	-1	547	165	10.6	28	ABpraaaaaa	240	-195	0	0		0	0	0	0	0
250	1	169	214	-1	294	224	5.5	29	ABprpapppp	258	277	0	0		0	0	0	0	0
251	1	161	267	-1	555	264	5.4	28	ABaraaappa	180	0	0	0		0	0	0	0	0
252	1	179	13	-1	278	148	6.5	27	ABprpppaap	270	308	0	0		0	0	0	0	0
253	1	78	40	-1	401	310	4.0	31	ABplpappaa	223	0	0	0		0	0	0	0	0
254	1	1	159	-1	516	204	4.9	27	ABarapppaa	228	-273	0	0		0	0	0	0	0
255	1	120	181	-1	423	352	11.7	26	MSapaapp	-33	0	0	0		0	0	0	0	0
256	1	71	45	-1	436	193	6.3	28	ABprpapaaa	338	0	0	0		0	0	0	0	0
257	1	219	67	-1	481	202	18.4	27	MSppappp	244	-374	0	0		0	0	0	0	0
258	1	220	136	-1	154	263	12.6	31	Cpapaa	291	191	0	0		0	0	0	0	0
259	1	145	56	-1	411	131	10.3	30	ABprppaaaa	470	0	0	0		0	0	0	0	0
260	1	48	74	-1	282	303	8.6	29	Capaap	113	0	0	0		0	0	0	0	0
261	1	345	329	-1	340	130	21.4	33	ABarpppap	329	-12	0	0		0	0	0	0	0
262	1	70	290	-1	304	397	19.8	33	ABarppaap	265	-799	0	0		0	0	0	0	0
263	1	271	11	-1	426	393	22.4	28	ABplaaappa	128	0	0	0		0	0	0	0	0
264	1	141	176	-1	339	122	9.7	28	ABprppapap	271	-367	0	0		0	0	0	0	0
265	1	26	167	-1	513	126	16.6	28	ABpraaaapp	-68	0	0	0		0	0	0	0	0
266	1	40	34	-1	549	293	17.3	27	MSaaaaapa	134	0	0	0		0	0	0	0	0
267	1	320	338	-1	264	126	12.7	28	ABprapapap	214	0	0	0		0	0	0	0	0
268	1	172	340	-1	506	324	16.0	26	ABaraaaapp	200	143	0	0		0	0	0	0	0
269	1	363	106	-1	554	274	21.4	29	ABalapppap	155	0	0	0		0	0	0	0	0
270	1	322	293	-1	562	197	21.5	32	ABpraapaap	-60	0	0	0		0	0	0	0	0
271	1	133	314	-1	290	333	19.0	30	Dappa	288	-587	0	0		0	0	0	0	0
272	1	371	138	-1	464	135	10.8	26	ABprpaappp	95	0	0	0		0	0	0	0	0
273	1	83	234	-1	418	417	6.3	29	ABplpaaaap	290	245	0	0		0	0	0	0	0
274	1	36	321	-1	468	147	20.8	31	ABpraappap	118	0	0	0		0	0	0	0	0
275	1	29	272	-1	492	196	22.2	28	ABarpappaa	118	0	0	0		0	0	0	0	0
276	1	124	254	279	184	211	10.6	32	Cpppa	308	1173	0	0		0	0	0	0	0
277	1	274	55	-1	590	328	9.7	27	ABalaaaarl	152	0	0	0		0	0	0	0	0
278	1	90	330	-1	562	213	8.1	27	ABalaapaap	247	110	0	0		0	0	0	0	0
279	1	337	202	-1	473	395	19.5	29	ABplaapapp	265	12	0	0		0	0	0	0	0
280	0	4	-1	-1	392	220	18.6	27		192	771	0	0		0	0	0	0	0
281	1	34	297	-1	523	232	10.1	27	ABarapaapa	254	-198	0	0		0	0	0	0	0
282	1	292	12	-1	458	425	10.2	28	ABplpaaapa	167	0	0	0		0	0	0	0	0
283	1	79	286	-1	536	256	23.6	30	ABarpapaaa	259	-354	0	0		0	0	0	0	0
284	1	218	312	-1	332	326	4.2	27	ABplppaapp	197	0	0	0		0	0	0	0	0
285	1	232	79	-1	169	273	8.6	29	Cpappd	279	1078	0	0		0	0	0	0	0
286	1	139	231	-1	370	373	14.6	31	Daaa	258	0	0	0		0	0	0	0	0
287	1	355	339	-1	390	173	11.2	25	MSpppapp	243	331	0	0		0	0	0	0	0
288	1	267	211	-1	302	339	4.1	27	ABplpppaaa	-10	0	0	0		0	0	0	0	0
289	1	285	208	-1	489	242	18.4	28	MSpaaaapp	120	0	0	0		0	0	0	0	0
290	1	157	32	-1	256	203	14.8	31	Eprpa	305	47	0	0		0	0	0	0	0
291	1	27	196	-1	431	444	14.9	25	ABplaappaa	236	599	0	0		0	0	0	0	0
292	1	225	73	-1	313	378	7.9	27	ABplppapap	241	156	0	0		0	0	0	0	0
293	1	357	64	-1	446	369	3.4	30	ABalppapap	296	-88	0	0		0	0	0	0	0
294	1	269	246	-1	493	184	3.7	29	ABarapppap	285	-503	0	0		0	0	0	0	0
295	1	351	157	-1	351	292	16.7	31	Ealap	307	587	0	0		0	0	0	0	0
296	1	277	31	-1	385	303	17.7	31	Ealaa	299	723	0	0		0	0	0	0	0
297	1	249	135	-1	517	339	9.7	26	ABalpaaapa	294	0	0	0		0	0	0	0	0
298	1	92	201	-1	217	373	11.8	27	ABplapapap	88	0	0	0		0	0	0	0	0
299	1	268	47	-1	285	213	17.6	33	Eprap	324	-741	0	0		0	0	0	0	0
300	1	46	212	-1	356	99	16.1	28	ABprapaapp	249	1409	0	0		0	0	0	0	0
301	1	8	99	-1	218	263	7.6	27	Capppp	-53	0	0	0		0	0	0	0	0
302	1	7	189	-1	565	365	9.6	27	ABalaaaarr	264	160	0	0		0	0	0	0	0
303	1	241	322	-1	193	253	21.0	31	Cpaapp	301	116	0	0		0	0	0	0	0
304	1	223	372	-1	521	391	20.5	31	ABalapappp	247	-90	0	0		0	0	0	0	0
305	1	106	204	-1	410	356	6.1	28	ABplpapaaa	232	716	0	0		0	0	0	0	0
306	1	170	6	-1	516	383	13.8	27	ABalppppaa	268	490	0	0		0	0	0	0	0
307	1	20	365	-1	503	176	6.8	31	ABarappppa	100	0	0	0		0	0	0	0	0
308	1	276	24	-1	500	373	7.2	29	ABalppappa	280	381	0	0		0	0	0	0	0
309	1	298	129	-1	487	318	3.3	30	ABalpapaap	273	185	0	0		0	0	0	0	0
310	1	361	363	-1	279	175	6.8	22	ABprpppapaa	259	0	0	0		0	0	0	0	0
311	1	242	143	-1	581	260	23.5	34	ABpraapaaa	347	627	0	0		0	0	0	0	0
312	1	132	118	-1	442	221	6.7	26	ABarapapppa	155	0	0	0		0	0	0	0	0
313	1	209	325	-1	265	323	12.3	29	Capapa	105	0	0	0		0	0	0	0	0
314	1	65	193	-1	581	275	19.5	32	ABalapppaa	263	105	0	0		0	0	0	0	0
315	1	14	92	-1	574	320	20.4	29	ABalappapp	155	0	0	0		0	0	0	0	0
316	1	297	303	-1	394	187	13.3	27	MSpppaap	-36	0	0	0		0	0	0	0	0
317	1	217	226	-1	351	298	4.3	29	ABplpapapp	64	0	0	0		0	0	0	0	0
318	1	250	30	-1	306	279	13.7	31	Ealpp	311	256	0	0		0	0	0	0	0
319	1	348	63	-1	411	143	4.6	30	ABarappapp	284	-39	0	0		0	0	0	0	0
320	1	190	356	-1	224	332	9.8	24	ABplapppaa	332	0	0	0		0	0	0	0	0
321	1	278	42	-1	384	256	18.0	30	Earaa	259	296	0	0		0	0	0	0	0
322	1	189	171	-1	490	222	4.0	29	ABarappaaa	290	732	0	0		0	0	0	0	0
323	1	148	349	-1	208	294	10.6	26	Capppa	263	860	0	0		0	0	0	0	0
324	1	146	116	-1	393	394	22.7	31	ABplaaappp	303	-135	0	0		0	0	0	0	0
325	1	305	180	-1	282	114	19.1	32	ABprappapa	-120	0	0	0		0	0	0	0	0
326	1	229	323	-1	260	121	16.5	29	ABprapapaa	262	-106	0	0		0	0	0	0	0
327	1	10	215	-1	201	228	4.8	27	Cppppp	235	700	0	0		0	0	0	0	0
328	1	327	18	-1	253	301	3.7	24	ABplpppapaa	204	810	0	0		0	0	0	0	0
329	1	62	150	-1	346	320	22.5	30	ABarpaappp	298	142	0	0		0	0	0	0	0
330	1	338	10	-1	371	130	9.3	27	ABprppapaa	273	183	0	0		0	0	0	0	0
331	1	215	170	-1	488	383	14.3	25	ABalpppppaa	196	-1050	0	0		0	0	0	0	0
332	1	191	222	-1	249	231	6.6	28	ABprpppppa	267	442	0	0		0	0	0	0	0
333	1	58	169	-1	351	142	16.6	28	Dpppa	193	845	0	0		0	0	0	0	0
334	1	39	177	-1	391	184	6.0	25	ABprpapapa	223	0	0	0		0	0	0	0	0
335	1	321	274	-1	176	305	15.3	31	Caapp	308	95	0	0		0	0	0	0	0
336	1	143	21	-1	505	266	15.3	30	ABaraappap	301	872	0	0		0	0	0	0	0
337	1	313	220	-1	281	254	6.1	26	ABplpppppa	268	400	0	0		0	0	0	0	0
338	1	364	219	-1	410	161	19.8	27	ABprapaaaa	88	0	0	0		0	0	0	0	0
339	1	206	336	-1	377	395	20.5	29	ABplapaaaa	263	-548	0	0		0	0	0	0	0
340	1	289	359	-1	363	321	10.4	28	MSappaap	217	412	0	0		0	0	0	0	0
341	1	309	130	-1	262	385	20.6	35	ABarppapa	349	-274	0	0		0	0	0	0	0
342	1	95	229	-1	420	420	18.2	30	ABalppppppp	-111	0	0	0		0	0	0	0	0
343	1	30	269	-1	422	169	11.4	24	MSpppapa	201	917	0	0		0	0	0	0	0
344	1	75	107	-1	351	301	13.0	31	Ealpa	297	454	0	0		0	0	0	0	0
345	1	105	82	-1	338	421	13.3	31	ABplaapppp	302	798	0	0		0	0	0	0	0
346	1	234	81	-1	463	223	10.9	22	ABarapaappp	202	0	0	0		0	0	0	0	0
347	1	291	295	-1	380	302	22.4	31	ABarpaappa	288	372	0	0		0	0	0	0	0
348	1	347	343	-1	529	396	10.6	26	ABalppaaap	210	475	0	0		0	0	0	0	0
349	1	202	102	-1	534	307	22.6	28	ABarpaaaaa	231	775	0	0		0	0	0	0	0
350	1	366	361	-1	552	373	13.8	28	ABalapapap	264	517	0	0		0	0	0	0	0
351	1	334	41	-1	256	249	10.6	31	Eplpp	313	-290	0	0		0	0	0	0	0
352	1	341	306	-1	568	379	18.3	25	ABalapaapp	339	0	0	0		0	0	0	0	0
353	1	312	7	-1	357	377	22.4	32	ABarppaaa	293	457	0	0		0	0	0	0	0
354	1	66	288	-1	439	202	18.8	27	MSpppppa	266	0	0	0		0	0	0	0	0
355	1	166	124	-1	456	169	14.9	32	MSppppaa	323	120	0	0		0	0	0	0	0
356	1	52	354	-1	222	258	4.4	27	ABplpppppp	275	-823	0	0		0	0	0	0	0
357	1	343	247	-1	240	247	14.9	31	Eplpa	287	833	0	0		0	0	0	0	0
358	1	324	137	-1	363	235	14.0	29	Earpa	293	1074	0	0		0	0	0	0	0
359	1	359	364	-1	470	177	13.0	24	MSppapap	141	0	0	0		0	0	0	0	0
360	1	130	350	-1	512	219	16.9	24	MSppappa	-61	0	0	0		0	0	0	0	0
361	1	329	370	-1	495	234	9.2	24	ABarapaappa	127	0	0	0		0	0	0	0	0
362	1	362	178	-1	346	399	19.1	29	ABplapaaap	227	0	0	0		0	0	0	0	0
363	1	318	317	-1	570	193	17.2	33	ABalaapppp	136	0	0	0		0	0	0	0	0
364	1	88	294	-1	596	258	17.7	29	ABalappapa	213	0	0	0		0	0	0	0	0
365	1	173	60	-1	474	390	11.7	28	ABplpaapaa	208	-860	0	0		0	0	0	0	0
366	1	369	369	-1	445	319	15.7	28	MSaaapap	439	0	0	0		0	0	0	0	0
367	1	237	346	-1	513	288	3.4	24	ABalpapaaa	166	369	0	0		0	0	0	0	0
368	1	365	373	-1	523	167	12.0	27	ABpraaaapa	488	0	0	0		0	0	0	0	0
369	1	254	248	-1	566	345	16.5	29	ABalapaaap	-419	0	0	0		0	0	0	0	0
370	1	294	273	-1	399	225	5.0	22	ABprpappaap	152	290	0	0		0	0	0	0	0
371	0	370	-1	-1	190	188	8.7	21		131	-56	0	0		0	0	0	0	0
372	1	325	375	-1	531	182	20.675	28	ABpraapapp	265	0	0	0		0	0	0	0	0
