# Supplementary material for: The AP-2 Transcription Factor APTF-2 Is Required for Neuroblast and Epidermal Morphogenesis in Caenorhabditis elegans Embryogenesis
Source: PLoS Genet. 2016 May 13;12(5):e1006048. doi: 10.1371/journal.pgen.1006048 (PMC4866721; doi:10.1371/journal.pgen.1006048)
Supplement: S3 Text — (ZIP) [file pgen.1006048.s031.zip › nuclei/t174-nuclei]

1	1	158	125	-1	254	261	4.8	25	ABplpppapap	223	322	0	0		0	0	0	0	0
2	1	204	278	-1	352	160	4.8	27	ABprppaapp	269	88	0	0		0	0	0	0	0
3	1	86	12	-1	472	119	17.4	26	ABpraappaa	232	689	0	0		0	0	0	0	0
4	1	238	19	-1	248	296	7.3	26	Capapp	125	0	0	0		0	0	0	0	0
5	1	74	105	-1	521	387	23.4	33	ABplaapaaa	352	0	0	0		0	0	0	0	0
6	1	306	191	-1	515	387	13.8	28	ABalppppaa	189	0	0	0		0	0	0	0	0
7	1	353	161	-1	352	379	22.5	32	ABarppaaa	286	-176	0	0		0	0	0	0	0
8	1	194	93	-1	460	337	22.7	28	ABplaaaapa	237	-526	0	0		0	0	0	0	0
9	1	199	118	-1	479	301	14.2	31	ABaraapapa	150	0	0	0		0	0	0	0	0
10	1	330	139	-1	373	128	9.0	27	ABprppapaa	254	1321	0	0		0	0	0	0	0
11	1	263	90	-1	422	393	22.3	28	ABplaaappa	239	128	0	0		0	0	0	0	0
12	1	282	302	-1	456	423	9.7	29	ABplpaaapa	261	165	0	0		0	0	0	0	0
13	1	252	26	-1	282	147	6.0	28	ABprpppaap	243	-340	0	0		0	0	0	0	0
14	1	36	154	-1	486	159	19.6	29	ABpraaapppp	408	0	0	0		0	0	0	0	0
15	0	38	-1	-1	572	373	14.4	25		-22	0	0	0		0	0	0	0	0
16	0	161	-1	-1	453	340	9.2	23		201	213	0	0		0	0	0	0	0
17	1	131	294	-1	498	274	5.2	27	ABarapaaap	263	77	0	0		0	0	0	0	0
18	1	328	335	-1	253	296	3.7	25	ABplpppapaa	192	206	0	0		0	0	0	0	0
19	1	180	146	-1	528	253	5.7	27	ABarapaaaa	228	-153	0	0		0	0	0	0	0
20	1	11	108	-1	359	166	10.3	28	MSpapppa	227	0	0	0		0	0	0	0	0
21	1	336	63	-1	504	265	15.6	30	ABaraappap	295	176	0	0		0	0	0	0	0
22	1	153	24	-1	503	277	24.5	27	ABarpaaapa	278	102	0	0		0	0	0	0	0
23	1	145	184	-1	194	352	9.9	27	ABplapappa	238	-8	0	0		0	0	0	0	0
24	1	308	313	-1	498	370	6.7	28	ABalppappa	260	10	0	0		0	0	0	0	0
25	1	58	350	-1	571	180	10.5	29	ABalaapapp	248	137	0	0		0	0	0	0	0
26	1	213	58	-1	565	239	20.0	28	ABalappppa	286	438	0	0		0	0	0	0	0
27	1	192	300	-1	604	262	15.2	32	ABalaaappr	-268	0	0	0		0	0	0	0	0
28	1	93	57	-1	579	289	15.4	30	MSaaaaaa	153	0	0	0		0	0	0	0	0
29	1	85	85	-1	327	223	7.3	33	MSpappa	337	-545	0	0		0	0	0	0	0
30	1	318	190	-1	304	279	13.8	30	Ealpp	307	1602	0	0		0	0	0	0	0
31	1	296	138	-1	383	300	18.1	31	Ealaa	296	76	0	0		0	0	0	0	0
32	1	290	308	-1	257	202	14.9	32	Eprpa	327	1419	0	0		0	0	0	0	0
33	1	106	14	-1	409	270	15.7	26	MSaaappp	245	-398	0	0		0	0	0	0	0
34	1	266	175	-1	550	285	17.5	29	MSaaaaapa	121	0	0	0		0	0	0	0	0
35	1	60	81	-1	469	306	5.4	26	ABalpappapa	195	488	0	0		0	0	0	0	0
36	1	195	65	-1	301	166	15.5	28	Dpppp	231	245	0	0		0	0	0	0	0
37	1	108	78	-1	608	297	14.1	28	ABalaaapal	245	781	0	0		0	0	0	0	0
38	1	9	99	-1	363	224	9.2	31	MSpapapp	292	134	0	0		0	0	0	0	0
39	1	150	56	-1	376	290	14.2	26	MSaapaapp	199	119	0	0		0	0	0	0	0
40	1	253	340	-1	400	303	4.3	31	ABplpappaa	204	91	0	0		0	0	0	0	0
41	1	351	20	-1	259	245	10.4	33	Eplpp	317	102	0	0		0	0	0	0	0
42	1	321	149	-1	384	255	18.1	29	Earaa	228	302	0	0		0	0	0	0	0
43	1	218	297	-1	314	149	5.4	29	ABprpppaaa	274	144	0	0		0	0	0	0	0
44	1	144	311	-1	427	251	3.4	25	ABprpappaaa	258	-239	0	0		0	0	0	0	0
45	1	256	162	-1	436	190	6.4	27	ABprpapaaa	262	-335	0	0		0	0	0	0	0
46	1	42	201	-1	428	234	9.4	30	MSpapaaa	232	0	0	0		0	0	0	0	0
47	1	299	35	-1	283	212	17.7	31	Eprap	312	-760	0	0		0	0	0	0	0
48	0	188	-1	-1	451	253	23.0	26		224	830	0	0		0	0	0	0	0
49	1	119	260	-1	235	322	7.1	28	ABplapppap	220	-712	0	0		0	0	0	0	0
50	1	174	122	-1	360	187	4.3	28	ABprpapapp	232	1029	0	0		0	0	0	0	0
51	1	141	51	-1	482	331	9.4	28	ABalpaaapp	214	0	0	0		0	0	0	0	0
52	1	150	133	-1	419	300	12.8	25	MSaapaapa	206	120	0	0		0	0	0	0	0
53	1	159	272	-1	526	188	18.7	34	ABpraapapa	656	0	0	0		0	0	0	0	0
54	1	26	243	-1	501	418	20.6	31	ABplaapaap	297	0	0	0		0	0	0	0	0
55	1	277	317	-1	591	328	10.1	27	ABalaaaarl	1	0	0	0		0	0	0	0	0
56	1	259	145	-1	412	133	10.4	30	ABprppaaaa	-159	0	0	0		0	0	0	0	0
57	1	130	299	-1	335	152	13.0	29	Dppap	302	0	0	0		0	0	0	0	0
58	1	240	341	-1	291	352	15.7	28	Dapap	265	-63	0	0		0	0	0	0	0
59	1	165	292	-1	595	257	11.2	28	ABalaaaalp	205	0	0	0		0	0	0	0	0
60	1	365	113	-1	472	387	11.6	30	ABplpaapaa	300	774	0	0		0	0	0	0	0
61	1	63	346	-1	377	343	5.2	27	ABplpapapa	127	0	0	0		0	0	0	0	0
62	1	229	326	-1	473	317	11.4	28	ABalpaapapp	179	0	0	0		0	0	0	0	0
63	1	319	164	-1	409	136	5.1	29	ABarappapp	289	555	0	0		0	0	0	0	0
64	1	293	77	-1	443	366	3.4	32	ABalppapap	320	582	0	0		0	0	0	0	0
65	1	15	237	-1	507	334	17.8	24	MSaaapaaa	201	432	0	0		0	0	0	0	0
66	1	91	202	-1	390	376	7.2	27	ABplpapaap	275	458	0	0		0	0	0	0	0
67	1	257	84	-1	486	201	18.7	27	MSppappp	216	-307	0	0		0	0	0	0	0
68	1	13	320	-1	511	300	13.1	29	ABaraapaap	80	0	0	0		0	0	0	0	0
69	1	248	288	-1	235	131	11.2	26	ABprapappa	259	495	0	0		0	0	0	0	0
70	1	46	102	-1	421	294	15.8	24	MSaaappa	266	0	0	0		0	0	0	0	0
71	1	109	22	-1	414	316	22.5	30	ABarpaapap	308	310	0	0		0	0	0	0	0
72	1	135	289	-1	260	202	3.9	26	ABprpppapap	254	629	0	0		0	0	0	0	0
73	1	292	241	-1	312	376	7.6	28	ABplppapap	270	1056	0	0		0	0	0	0	0
74	1	260	210	-1	284	298	8.6	29	Capaap	216	2322	0	0		0	0	0	0	0
75	1	113	36	-1	460	232	14.8	34	MSpaapap	336	795	0	0		0	0	0	0	0
76	1	82	200	-1	371	210	5.9	29	ABprpapppa	263	353	0	0		0	0	0	0	0
77	1	17	234	-1	393	438	14.4	29	ABplaappap	261	656	0	0		0	0	0	0	0
78	1	190	177	-1	500	148	12.4	28	ABprpaapaa	229	116	0	0		0	0	0	0	0
79	1	285	6	-1	170	272	8.4	29	Cpappd	287	166	0	0		0	0	0	0	0
80	1	222	310	-1	553	220	24.0	30	ABalappppp	267	546	0	0		0	0	0	0	0
81	1	346	352	-1	463	221	11.0	23	ABarapaappp	216	-975	0	0		0	0	0	0	0
82	1	345	206	-1	335	419	13.4	30	ABplaapppp	418	0	0	0		0	0	0	0	0
83	1	231	209	-1	482	359	4.2	28	ABalppapaa	236	-102	0	0		0	0	0	0	0
84	1	72	264	-1	372	273	10.6	28	MSaapapp	276	394	0	0		0	0	0	0	0
85	1	181	291	-1	365	320	7.6	30	MSaapppa	-235	0	0	0		0	0	0	0	0
86	1	216	7	-1	311	312	8.1	28	MSaapppp	111	0	0	0		0	0	0	0	0
87	1	107	123	-1	447	397	15.6	25	ABalpppppap	209	0	0	0		0	0	0	0	0
88	1	126	31	-1	582	280	12.3	24	ABaraaaapa	64	0	0	0		0	0	0	0	0
89	1	28	66	-1	552	254	11.4	27	ABaraaapaa	270	543	0	0		0	0	0	0	0
90	1	189	354	-1	353	211	20.4	29	Epraa	297	285	0	0		0	0	0	0	0
91	1	59	135	-1	495	129	9.8	28	ABprpaaapa	268	-141	0	0		0	0	0	0	0
92	1	315	312	-1	569	323	20.0	29	ABalappapp	19	0	0	0		0	0	0	0	0
93	1	225	172	-1	416	409	15.1	29	ABplpaappa	244	0	0	0		0	0	0	0	0
94	1	5	13	-1	532	419	15.1	29	ABalpppaap	95	0	0	0		0	0	0	0	0
95	1	129	159	-1	406	380	13.2	27	MSapppaa	136	0	0	0		0	0	0	0	0
96	1	115	54	-1	347	394	7.6	28	ABplppapaa	270	325	0	0		0	0	0	0	0
97	1	43	64	-1	466	218	8.1	30	ABarapappa	285	438	0	0		0	0	0	0	0
98	1	157	199	-1	605	324	16.5	28	ABalappaap	275	-1233	0	0		0	0	0	0	0
99	1	301	255	-1	218	263	7.6	27	Capppp	277	-738	0	0		0	0	0	0	0
100	1	167	248	-1	475	387	22.3	26	ABplaaapaa	134	0	0	0		0	0	0	0	0
101	1	110	277	-1	432	403	9.4	28	ABplpaaapp	279	315	0	0		0	0	0	0	0
102	1	349	327	-1	534	311	22.7	28	ABarpaaaaa	264	161	0	0		0	0	0	0	0
103	1	48	173	-1	433	119	17.2	28	ABpraapppa	299	0	0	0		0	0	0	0	0
104	1	187	112	-1	424	167	14.7	27	Dpaa	279	55	0	0		0	0	0	0	0
105	1	104	182	-1	395	103	15.7	28	ABpraapppp	7	0	0	0		0	0	0	0	0
106	1	269	270	-1	554	278	21.5	30	ABalapppap	243	-221	0	0		0	0	0	0	0
107	1	344	151	-1	344	298	12.7	30	Ealpa	293	468	0	0		0	0	0	0	0
108	1	55	358	-1	374	186	19.5	30	MSpppppp	226	-1313	0	0		0	0	0	0	0
109	1	175	43	-1	455	388	5.7	27	ABalppappp	270	389	0	0		0	0	0	0	0
110	1	206	33	-1	526	238	19.1	29	MSpaaaaa	-57	0	0	0		0	0	0	0	0
111	1	123	96	-1	510	174	9.4	31	ABprpaaaaa	318	939	0	0		0	0	0	0	0
112	1	124	79	-1	431	366	6.6	29	ABalpapapp	67	0	0	0		0	0	0	0	0
113	1	78	98	-1	565	266	8.6	28	ABaraaaaap	47	0	0	0		0	0	0	0	0
114	1	71	185	-1	323	200	3.9	27	ABprppppaa	264	882	0	0		0	0	0	0	0
115	1	139	215	-1	550	166	14.3	28	ABpraaapaa	95	0	0	0		0	0	0	0	0
116	1	324	186	-1	390	393	22.6	30	ABplaaappp	274	-449	0	0		0	0	0	0	0
117	1	134	267	-1	546	231	5.5	29	ABaraaappp	259	0	0	0		0	0	0	0	0
118	1	312	183	-1	444	221	6.7	26	ABarapapppa	231	489	0	0		0	0	0	0	0
119	1	25	88	-1	334	416	17.3	26	ABplapaapa	238	437	0	0		0	0	0	0	0
120	1	163	369	-1	502	312	23.6	26	ABarpaaaap	221	359	0	0		0	0	0	0	0
121	1	88	345	-1	435	190	11.1	24	MSpppaaa	230	658	0	0		0	0	0	0	0
122	1	73	329	-1	585	221	8.8	24	ABalaapaaa	202	-54	0	0		0	0	0	0	0
123	1	111	153	-1	471	283	8.0	30	ABalpapppa	133	0	0	0		0	0	0	0	0
124	1	355	298	-1	458	172	14.9	31	MSppppaa	319	980	0	0		0	0	0	0	0
125	1	41	204	-1	401	270	11.8	26	MSaapapa	235	-266	0	0		0	0	0	0	0
126	1	79	73	-1	268	148	10.6	26	ABprapppaa	217	-221	0	0		0	0	0	0	0
127	1	160	280	293	496	434	15.3	27	ABalpppapp	265	-223	0	0		0	0	0	0	0
128	1	172	356	-1	280	398	12.2	28	ABplappaaa	274	43	0	0		0	0	0	0	0
129	1	309	15	-1	489	316	3.3	29	ABalpapaap	289	-92	0	0		0	0	0	0	0
130	1	341	180	-1	256	384	20.3	36	ABarppapa	361	-107	0	0		0	0	0	0	0
131	1	90	156	-1	465	273	15.8	27	MSpaapaa	-86	0	0	0		0	0	0	0	0
132	1	102	148	-1	550	221	10.4	27	MSppaaaa	-33	0	0	0		0	0	0	0	0
133	1	64	29	-1	161	232	18.3	33	Cpapap	327	734	0	0		0	0	0	0	0
134	1	24	94	-1	452	361	11.6	26	MSapapap	226	-798	0	0		0	0	0	0	0
135	1	297	219	-1	515	341	10.0	26	ABalpaaapa	-38	0	0	0		0	0	0	0	0
136	1	258	259	-1	156	257	12.5	31	Cpapaa	258	422	0	0		0	0	0	0	0
137	1	358	324	-1	357	237	14.2	30	Earpa	261	791	0	0		0	0	0	0	0
138	1	272	285	-1	469	135	11.1	27	ABprpaappp	215	403	0	0		0	0	0	0	0
139	1	69	244	-1	232	210	5.1	27	ABprpppppp	453	0	0	0		0	0	0	0	0
140	1	23	147	-1	382	397	9.5	27	ABplppaaaa	339	0	0	0		0	0	0	0	0
141	1	89	223	-1	304	409	13.4	28	ABplapaapp	103	0	0	0		0	0	0	0	0
142	1	66	273	-1	550	340	12.1	26	MSapaaaa	198	394	0	0		0	0	0	0	0
143	1	311	59	-1	580	265	23.6	34	ABpraapaaa	159	0	0	0		0	0	0	0	0
144	1	233	279	-1	496	428	11.5	30	ABalpppapa	-378	0	0	0		0	0	0	0	0
145	1	243	37	-1	504	204	11.6	27	MSppaaap	206	-33	0	0		0	0	0	0	0
146	1	215	128	-1	290	174	9.6	32	MSpapppp	252	53	0	0		0	0	0	0	0
147	1	245	9	342	554	299	11.2	26	ABalpaapaa	184	0	0	0		0	0	0	0	0
148	1	138	140	-1	487	416	7.6	30	ABalppaapp	295	504	0	0		0	0	0	0	0
149	1	77	254	-1	359	366	6.8	26	ABplppaapa	235	463	0	0		0	0	0	0	0
150	1	329	150	-1	344	322	22.4	31	ABarpaappp	305	89	0	0		0	0	0	0	0
151	1	37	181	-1	257	389	15.3	30	ABplappapa	38	0	0	0		0	0	0	0	0
152	1	4	167	-1	227	381	14.7	28	ABplapapaa	64	0	0	0		0	0	0	0	0
153	1	2	39	-1	500	397	16.9	27	ABalppppap	205	0	0	0		0	0	0	0	0
154	1	244	121	-1	432	423	21.4	32	ABplaaapap	296	-230	0	0		0	0	0	0	0
155	1	155	47	-1	532	326	7.2	27	ABalpaaaaa	250	0	0	0		0	0	0	0	0
156	1	132	304	-1	264	386	9.6	28	ABplappaap	251	-219	0	0		0	0	0	0	0
157	1	295	166	-1	347	292	16.6	31	Ealap	305	141	0	0		0	0	0	0	0
158	1	170	5	-1	447	308	12.9	32	ABaraapapp	253	123	0	0		0	0	0	0	0
159	1	254	268	-1	517	204	4.5	28	ABarapppaa	283	0	0	0		0	0	0	0	0
160	1	232	127	-1	538	290	7.8	28	ABaraaaaaa	224	0	0	0		0	0	0	0	0
161	1	101	365	-1	509	152	16.9	26	ABpraaapppa	243	-341	0	0		0	0	0	0	0
162	1	127	50	-1	246	211	11.5	31	Eprpp	289	0	0	0		0	0	0	0	0
163	1	211	242	-1	468	185	10.8	24	MSppaapa	234	282	0	0		0	0	0	0	0
164	1	140	160	-1	233	232	22.0	34	Cpaapa	336	208	0	0		0	0	0	0	0
165	1	120	41	-1	308	234	23.4	40	Cpaaa	396	502	0	0		0	0	0	0	0
166	1	223	4	-1	585	232	15.7	30	ABalaaappl	291	0	0	0		0	0	0	0	0
167	1	265	176	-1	516	126	16.8	28	ABpraaaapp	270	0	0	0		0	0	0	0	0
168	1	97	111	-1	520	161	14.4	32	ABpraaappa	443	0	0	0		0	0	0	0	0
169	1	333	130	-1	353	147	16.8	28	Dpppa	220	794	0	0		0	0	0	0	0
170	1	331	330	-1	488	381	14.3	25	ABalpppppaa	202	513	0	0		0	0	0	0	0
171	1	322	323	-1	489	218	4.2	28	ABarappaaa	280	539	0	0		0	0	0	0	0
172	1	118	17	-1	468	164	6.6	29	ABarappppp	200	412	0	0		0	0	0	0	0
173	1	27	252	-1	438	163	23.4	30	ABarpapppa	262	348	0	0		0	0	0	0	0
174	1	166	53	-1	536	367	6.5	27	ABalpaappp	274	471	0	0		0	0	0	0	0
175	1	84	233	-1	502	243	6.9	29	ABarapapaa	82	0	0	0		0	0	0	0	0
176	1	264	253	-1	342	121	9.5	29	ABprppapap	285	2168	0	0		0	0	0	0	0
177	1	334	142	-1	391	179	6.1	27	ABprpapapa	286	0	0	0		0	0	0	0	0
178	1	362	257	-1	343	394	18.7	30	ABplapaaap	246	569	0	0		0	0	0	0	0
179	1	200	42	-1	378	348	12.2	27	MSappapp	197	-218	0	0		0	0	0	0	0
180	1	325	271	-1	282	115	19.2	32	ABprappapa	271	-154	0	0		0	0	0	0	0
181	1	255	318	-1	422	349	11.8	27	MSapaapp	247	-930	0	0		0	0	0	0	0
182	1	220	325	-1	340	254	19.2	33	Earap	333	-729	0	0		0	0	0	0	0
183	1	35	334	-1	371	171	15.8	29	Dpap	50	0	0	0		0	0	0	0	0
184	1	154	163	-1	521	272	17.9	26	MSpaaaapa	96	0	0	0		0	0	0	0	0
185	1	202	114	-1	211	334	5.8	26	ABplappppa	259	0	0	0		0	0	0	0	0
186	1	185	195	-1	385	225	10.5	29	MSpapapa	266	772	0	0		0	0	0	0	0
187	1	162	240	-1	236	167	5.9	26	ABprappppp	264	-336	0	0		0	0	0	0	0
188	1	112	266	-1	367	428	16.8	28	ABplaapppa	361	0	0	0		0	0	0	0	0
189	1	302	205	-1	567	364	9.9	28	ABalaaaarr	429	0	0	0		0	0	0	0	0
190	1	207	230	-1	391	114	19.4	29	ABprapaapa	232	-370	0	0		0	0	0	0	0
191	1	235	30	-1	207	196	6.2	27	Cppppa	266	432	0	0		0	0	0	0	0
192	1	83	60	-1	185	313	9.4	27	ABplapappp	258	343	0	0		0	0	0	0	0
193	1	314	103	-1	582	281	19.4	30	ABalapppaa	143	0	0	0		0	0	0	0	0
194	1	99	213	-1	219	172	9.8	28	ABprapappp	261	-18	0	0		0	0	0	0	0
195	1	169	245	-1	376	242	3.5	27	ABprpappap	212	1198	0	0		0	0	0	0	0
196	1	291	188	-1	430	441	15.2	25	ABplaappaa	226	-328	0	0		0	0	0	0	0
197	0	8	-1	-1	543	389	11.1	26		84	0	0	0		0	0	0	0	0
198	1	87	67	-1	447	120	7.8	31	ABprpaaaap	19	0	0	0		0	0	0	0	0
199	1	80	296	-1	409	269	7.5	26	ABalpappppp	251	-1766	0	0		0	0	0	0	0
200	1	183	3	-1	424	292	9.6	29	MSaapaaa	293	-133	0	0		0	0	0	0	0
201	1	298	362	-1	216	372	11.5	28	ABplapapap	65	0	0	0		0	0	0	0	0
202	1	279	250	-1	467	390	19.5	31	ABplaapapp	225	300	0	0		0	0	0	0	0
203	1	151	32	-1	346	256	4.4	27	ABplpapppa	181	0	0	0		0	0	0	0	0
204	1	305	207	-1	408	351	6.2	27	ABplpapaaa	95	0	0	0		0	0	0	0	0
205	1	171	321	-1	454	434	13.4	27	ABplpaapap	241	134	0	0		0	0	0	0	0
206	1	133	316	-1	339	141	7.4	28	ABprppappa	38	0	0	0		0	0	0	0	0
207	1	214	143	-1	470	249	5.1	28	ABarapapap	104	0	0	0		0	0	0	0	0
208	1	289	11	-1	490	236	18.3	27	MSpaaaapp	219	131	0	0		0	0	0	0	0
209	1	12	281	-1	184	316	19.5	33	Caapa	334	-173	0	0		0	0	0	0	0
210	1	241	132	-1	489	235	23.1	30	ABarpapapa	253	-48	0	0		0	0	0	0	0
211	1	288	187	-1	302	333	4.1	27	ABplpppaaa	273	-1087	0	0		0	0	0	0	0
212	1	300	361	-1	358	98	16.4	28	ABprapaapp	255	1096	0	0		0	0	0	0	0
213	1	203	82	-1	219	311	23.3	34	Caaap	332	1292	0	0		0	0	0	0	0
214	1	250	222	-1	295	221	5.7	28	ABprpapppp	-49	0	0	0		0	0	0	0	0
215	1	327	72	-1	204	229	4.7	26	Cppppp	382	0	0	0		0	0	0	0	0
216	1	76	344	-1	550	334	5.4	31	ABalpaappa	238	694	0	0		0	0	0	0	0
217	1	149	40	-1	407	238	6.4	30	ABarapapppp	155	0	0	0		0	0	0	0	0
218	1	70	238	-1	401	176	23.3	31	ABarpapppp	249	-495	0	0		0	0	0	0	0
219	1	338	283	-1	404	166	20.2	29	ABprapaaaa	265	139	0	0		0	0	0	0	0
220	1	337	309	-1	282	251	6.2	27	ABplpppppa	251	322	0	0		0	0	0	0	0
221	1	186	274	-1	259	328	4.3	27	ABplpppaap	275	739	0	0		0	0	0	0	0
222	1	332	171	-1	254	225	6.7	28	ABprpppppa	267	-503	0	0		0	0	0	0	0
223	1	230	355	-1	598	302	17.0	22	ABalappaaa	27	0	0	0		0	0	0	0	0
224	1	156	261	-1	246	309	18.7	33	Dappp	338	382	0	0		0	0	0	0	0
225	1	75	197	-1	425	159	7.2	29	ABprpapaap	265	-357	0	0		0	0	0	0	0
226	1	317	106	-1	351	296	4.4	28	ABplpapapp	287	-1197	0	0		0	0	0	0	0
227	1	125	269	-1	387	143	22.5	32	ABarpppaa	325	2420	0	0		0	0	0	0	0
228	1	239	25	-1	401	364	16.8	26	MSapppap	224	133	0	0		0	0	0	0	0
229	1	342	69	-1	418	418	18.2	30	ABalppppppp	282	537	0	0		0	0	0	0	0
230	1	242	235	-1	432	387	17.9	27	ABalppppppa	259	-228	0	0		0	0	0	0	0
231	1	286	265	-1	368	369	14.8	30	Daaa	281	-18	0	0		0	0	0	0	0
232	1	19	247	-1	528	137	10.7	27	ABpraaaaap	248	-262	0	0		0	0	0	0	0
233	1	249	117	-1	546	168	10.5	27	ABpraaaaaa	100	0	0	0		0	0	0	0	0
234	1	273	314	-1	415	413	6.3	29	ABplpaaaap	284	1248	0	0		0	0	0	0	0
235	1	40	101	-1	537	422	11.7	28	ABalpppaaa	360	0	0	0		0	0	0	0	0
236	1	193	169	-1	284	351	6.3	28	ABplppappp	204	-309	0	0		0	0	0	0	0
237	1	92	301	-1	560	199	14.8	30	ABalaapppa	56	0	0	0		0	0	0	0	0
238	1	143	319	-1	310	292	4.2	27	ABplppppaa	242	219	0	0		0	0	0	0	0
239	1	177	170	-1	339	367	11.5	30	Daap	8	0	0	0		0	0	0	0	0
240	1	94	74	-1	595	212	11.9	27	ABalaappa	241	510	0	0		0	0	0	0	0
241	1	103	1	-1	462	289	22.5	28	ABarpaapaa	285	452	0	0		0	0	0	0	0
242	1	105	214	-1	216	145	9.2	26	ABprappppa	357	0	0	0		0	0	0	0	0
243	0	280	-1	-1	390	222	18.8	25		215	-1121	0	0		0	0	0	0	0
244	1	49	284	-1	245	368	8.3	28	ABplappapp	268	1035	0	0		0	0	0	0	0
245	1	137	48	-1	581	343	14.8	28	ABalapaaaa	182	0	0	0		0	0	0	0	0
246	1	294	333	-1	493	181	3.7	29	ABarapppap	250	745	0	0		0	0	0	0	0
247	1	357	275	-1	238	248	14.8	31	Eplpa	278	749	0	0		0	0	0	0	0
248	1	369	287	-1	566	350	16.5	32	ABalapaaap	-414	0	0	0		0	0	0	0	0
249	1	196	141	-1	471	410	16.9	30	ABplaapapa	246	471	0	0		0	0	0	0	0
250	1	219	45	-1	553	258	15.2	27	ABaraappaa	273	2266	0	0		0	0	0	0	0
251	1	191	246	-1	481	120	14.5	29	ABprpaapap	259	446	0	0		0	0	0	0	0
252	1	128	218	-1	335	379	15.6	26	Dapaa	232	1420	0	0		0	0	0	0	0
253	1	201	295	-1	466	236	17.5	26	MSpaaappa	222	184	0	0		0	0	0	0	0
254	1	276	203	-1	184	222	8.3	27	Cpppap	254	-502	0	0		0	0	0	0	0
255	1	146	18	-1	484	323	7.2	29	ABalpappaa	296	114	0	0		0	0	0	0	0
256	1	224	107	-1	426	228	12.7	25	MSpapaapa	209	1095	0	0		0	0	0	0	0
257	1	52	49	211	365	274	7.4	31	MSaappa	40	0	0	0		0	0	0	0	0
258	1	210	217	-1	428	175	17.9	27	MSppppap	270	517	0	0		0	0	0	0	0
259	1	179	276	-1	428	351	22.4	29	ABplaaaapp	254	153	0	0		0	0	0	0	0
260	1	44	158	-1	297	348	12.5	28	Capaaa	270	747	0	0		0	0	0	0	0
261	1	176	157	-1	326	358	5.9	26	ABplppappa	248	555	0	0		0	0	0	0	0
262	1	47	80	-1	430	305	18.5	31	MSaaaapp	314	859	0	0		0	0	0	0	0
263	1	198	8	-1	429	245	17.0	27	MSpaaappp	227	1032	0	0		0	0	0	0	0
264	1	30	129	-1	415	425	11.1	28	ABplpaappp	278	756	0	0		0	0	0	0	0
265	1	100	229	-1	601	297	10.7	28	ABalaaaala	136	0	0	0		0	0	0	0	0
266	1	53	225	-1	367	363	18.3	27	MSappppa	110	0	0	0		0	0	0	0	0
267	1	251	71	-1	558	269	5.4	29	ABaraaappa	177	0	0	0		0	0	0	0	0
268	1	226	115	-1	514	304	5.4	29	ABalpaaaap	265	402	0	0		0	0	0	0	0
269	1	343	290	-1	427	167	11.8	24	MSpppapa	204	931	0	0		0	0	0	0	0
270	1	136	328	-1	536	389	19.0	34	ABalapappa	271	193	0	0		0	0	0	0	0
271	1	56	305	-1	436	355	15.1	26	MSapappa	212	1543	0	0		0	0	0	0	0
272	1	275	343	-1	493	196	22.3	28	ABarpappaa	-32	0	0	0		0	0	0	0	0
273	1	370	363	-1	402	225	4.8	23	ABprpappaap	228	419	0	0		0	0	0	0	0
274	1	335	34	-1	173	298	15.4	31	Caapp	309	493	0	0		0	0	0	0	0
275	1	18	109	-1	485	386	9.6	30	ABplpaaaaa	307	-106	0	0		0	0	0	0	0
276	1	14	89	-1	558	357	18.6	31	ABalapaapa	242	0	0	0		0	0	0	0	0
277	1	7	21	-1	197	177	15.6	32	Cppap	112	0	0	0		0	0	0	0	0
278	1	247	23	-1	449	269	7.9	26	ABalpappppa	438	0	0	0		0	0	0	0	0
279	1	276	95	-1	183	196	12.6	28	Cpppaa	-254	0	0	0		0	0	0	0	0
280	1	29	44	-1	518	238	22.3	31	ABarpapaap	318	817	0	0		0	0	0	0	0
281	1	122	331	-1	498	198	14.7	26	MSppapaa	246	-20	0	0		0	0	0	0	0
282	1	33	322	-1	482	238	12.3	36	ABaraapppa	230	-503	0	0		0	0	0	0	0
283	1	197	131	-1	502	298	21.1	28	MSaaaapaa	-159	0	0	0		0	0	0	0	0
284	1	148	192	-1	549	146	16.7	29	ABpraaapap	206	0	0	0		0	0	0	0	0
285	1	34	120	-1	447	253	12.4	27	ABaraapppp	91	0	0	0		0	0	0	0	0
286	1	283	194	-1	538	257	23.7	30	ABarpapaaa	289	254	0	0		0	0	0	0	0
287	1	81	126	-1	298	125	8.1	29	ABprppappp	243	-247	0	0		0	0	0	0	0
288	1	354	189	-1	441	205	18.9	27	MSpppppa	-36	0	0	0		0	0	0	0	0
289	0	178	-1	-1	556	199	12.2	23		203	106	0	0		0	0	0	0	0
290	1	262	61	-1	301	393	19.5	32	ABarppaap	251	459	0	0		0	0	0	0	0
291	1	217	2	-1	388	144	14.5	27	Dppaa	196	756	0	0		0	0	0	0	0
292	1	117	338	-1	479	354	16.9	26	MSapapaa	263	187	0	0		0	0	0	0	0
293	1	270	55	-1	565	199	21.4	33	ABpraapaap	233	0	0	0		0	0	0	0	0
294	1	364	27	-1	600	260	18.3	29	ABalappapa	255	200	0	0		0	0	0	0	0
295	1	347	116	-1	377	304	22.5	33	ABarpaappa	273	-509	0	0		0	0	0	0	0
296	1	68	226	-1	230	141	16.7	33	ABarppppp	336	-904	0	0		0	0	0	0	0
297	1	281	348	-1	522	237	9.8	29	ABarapaapa	253	113	0	0		0	0	0	0	0
298	1	142	110	-1	300	182	4.6	31	ABprppppap	362	0	0	0		0	0	0	0	0
299	1	95	306	-1	243	318	15.5	31	Cappaa	309	862	0	0		0	0	0	0	0
300	1	227	332	-1	514	354	14.8	26	MSapaaap	366	0	0	0		0	0	0	0	0
301	1	6	62	-1	442	261	19.7	29	MSpaaapa	81	0	0	0		0	0	0	0	0
302	1	152	232	-1	379	155	7.6	25	ABprppaapa	24	0	0	0		0	0	0	0	0
303	1	316	86	-1	395	187	13.5	26	MSpppaap	19	0	0	0		0	0	0	0	0
304	1	1	46	-1	442	170	3.5	30	ABarappapa	273	148	0	0		0	0	0	0	0
305	1	114	239	-1	520	352	24.6	30	ABplaaaaaa	252	-204	0	0		0	0	0	0	0
306	1	352	370	-1	562	386	17.9	23	ABalapaapp	177	-118	0	0		0	0	0	0	0
307	1	21	28	-1	210	295	4.6	27	ABplappppp	257	428	0	0		0	0	0	0	0
308	1	96	339	-1	590	350	12.0	29	ABalaaapar	263	261	0	0		0	0	0	0	0
309	1	67	144	-1	519	305	10.4	26	ABalpaapapa	269	-348	0	0		0	0	0	0	0
310	1	205	249	-1	447	204	22.8	30	ABarpappap	288	992	0	0		0	0	0	0	0
311	1	50	38	-1	316	97	13.3	27	ABprappaap	243	-1068	0	0		0	0	0	0	0
312	1	284	251	-1	335	324	4.4	25	ABplppaapp	244	150	0	0		0	0	0	0	0
313	1	57	224	-1	320	225	15.2	31	Earpp	311	413	0	0		0	0	0	0	0
314	1	271	347	-1	287	333	19.1	29	Dappa	90	0	0	0		0	0	0	0	0
315	1	10	227	-1	223	302	13.0	32	Cappap	286	-694	0	0		0	0	0	0	0
316	1	168	174	-1	496	348	21.6	29	ABplaaaaap	286	167	0	0		0	0	0	0	0
317	1	363	68	-1	572	196	17.0	33	ABalaapppp	334	774	0	0		0	0	0	0	0
318	1	51	196	-1	517	246	12.6	31	ABaraaapap	318	309	0	0		0	0	0	0	0
319	1	32	208	-1	315	254	4.2	28	ABplpapppp	280	-439	0	0		0	0	0	0	0
320	1	237	155	-1	201	347	15.2	32	ABarppapp	309	136	0	0		0	0	0	0	0
321	1	274	92	-1	465	146	21.1	31	ABpraappap	172	0	0	0		0	0	0	0	0
322	1	303	165	-1	191	251	20.8	31	Cpaapp	315	129	0	0		0	0	0	0	0
323	1	326	10	-1	263	119	16.3	29	ABprapapaa	267	213	0	0		0	0	0	0	0
324	1	116	76	-1	454	336	6.2	29	ABalpapapa	241	-62	0	0		0	0	0	0	0
325	1	313	256	-1	265	323	12.2	29	Capapa	-194	0	0	0		0	0	0	0	0
326	1	31	134	-1	447	215	3.7	28	ABarappaap	-569	0	0	0		0	0	0	0	0
327	1	212	193	-1	268	288	23.4	35	Caaaa	348	199	0	0		0	0	0	0	0
328	1	16	83	-1	289	103	13.7	28	ABprappapp	223	818	0	0		0	0	0	0	0
329	1	261	349	-1	338	132	21.5	33	ABarpppap	314	596	0	0		0	0	0	0	0
330	1	278	374	-1	565	215	7.5	29	ABalaapaap	224	430	0	0		0	0	0	0	0
331	1	246	168	-1	397	371	10.6	24	MSappapa	200	-565	0	0		0	0	0	0	0
332	1	224	286	-1	388	228	14.0	26	MSpapaapp	210	461	0	0		0	0	0	0	0
333	1	164	75	-1	202	196	19.7	34	Cppaa	344	-1349	0	0		0	0	0	0	0
334	1	182	337	-1	425	231	22.9	31	ABarpapapp	309	-40	0	0		0	0	0	0	0
335	1	184	91	-1	419	354	18.9	27	MSapappp	229	-1262	0	0		0	0	0	0	0
336	1	339	228	-1	372	393	20.4	29	ABplapaaaa	7	0	0	0		0	0	0	0	0
337	1	62	307	-1	408	331	9.1	25	MSappaaa	209	-428	0	0		0	0	0	0	0
338	1	267	220	-1	270	117	12.4	28	ABprapapap	251	1469	0	0		0	0	0	0	0
339	1	287	372	-1	391	172	11.5	26	MSpppapp	267	-624	0	0		0	0	0	0	0
340	1	268	364	-1	514	318	16.3	28	ABaraaaapp	214	137	0	0		0	0	0	0	0
341	1	209	263	-1	192	258	5.2	26	Cpappv	239	131	0	0		0	0	0	0	0
342	1	234	258	-1	435	297	5.5	27	ABalpappapp	209	-213	0	0		0	0	0	0	0
343	1	348	52	-1	523	398	10.0	25	ABalppaaap	213	898	0	0		0	0	0	0	0
344	1	208	179	-1	445	122	11.3	34	ABprpaaapp	291	107	0	0		0	0	0	0	0
345	1	45	70	-1	525	316	19.4	28	MSaaaaapp	272	100	0	0		0	0	0	0	0
346	1	367	373	-1	506	291	3.1	21	ABalpapaaa	146	398	0	0		0	0	0	0	0
347	1	173	216	-1	284	303	4.4	27	ABplppppap	232	-763	0	0		0	0	0	0	0
348	1	228	236	-1	463	322	18.2	27	MSaaapaap	200	452	0	0		0	0	0	0	0
349	1	323	282	-1	206	291	10.8	27	Capppa	274	-730	0	0		0	0	0	0	0
350	1	360	16	-1	516	218	16.5	26	MSppappa	199	-367	0	0		0	0	0	0	0
351	1	22	212	-1	277	247	15.5	31	Eplap	276	0	0	0		0	0	0	0	0
352	1	61	87	-1	544	301	14.5	30	ABaraapaaa	302	179	0	0		0	0	0	0	0
353	1	221	351	-1	343	104	13.5	28	ABprappaaa	258	1411	0	0		0	0	0	0	0
354	1	356	353	-1	224	256	4.2	28	ABplpppppp	247	-188	0	0		0	0	0	0	0
355	1	3	104	-1	316	349	17.7	27	MSappppp	200	-852	0	0		0	0	0	0	0
356	1	320	136	-1	223	329	9.8	25	ABplapppaa	239	-387	0	0		0	0	0	0	0
357	1	236	100	-1	302	272	18.3	33	Eplaa	328	204	0	0		0	0	0	0	0
358	1	98	152	-1	475	280	18.8	26	MSaaaapap	256	-762	0	0		0	0	0	0	0
359	1	340	303	-1	370	318	10.5	27	MSappaap	210	725	0	0		0	0	0	0	0
360	1	39	97	-1	292	137	23.0	40	ABarppppa	400	-447	0	0		0	0	0	0	0
361	1	350	376	-1	550	378	13.5	28	ABalapapap	213	0	0	0		0	0	0	0	0
362	1	54	221	-1	398	144	17.9	26	ABprapaaap	60	0	0	0		0	0	0	0	0
363	1	310	262	-1	282	173	6.2	23	ABprpppapaa	252	0	0	0		0	0	0	0	0
364	1	359	371	-1	473	172	13.0	22	MSppapap	452	0	0	0		0	0	0	0	0
365	1	307	137	-1	508	179	6.9	34	ABarappppa	245	0	0	0		0	0	0	0	0
366	1	20	315	-1	254	153	8.1	26	ABprapppap	166	0	0	0		0	0	0	0	0
367	1	121	198	-1	448	174	9.7	25	MSppaapp	-27	0	0	0		0	0	0	0	0
368	1	65	366	-1	467	163	16.9	30	ABprpaappa	203	0	0	0		0	0	0	0	0
369	1	366	375	-1	447	313	15.5	32	MSaaapap	395	0	0	0		0	0	0	0	0
370	1	361	357	-1	493	239	9.0	23	ABarapaappa	177	0	0	0		0	0	0	0	0
371	0	147	-1	-1	508	404	7.0	22		-310	0	0	0		0	0	0	0	0
372	1	304	336	-1	522	399	20.5	33	ABalapappp	221	-91	0	0		0	0	0	0	0
373	1	368	367	-1	524	166	12.2	28	ABpraaaapa	417	0	0	0		0	0	0	0	0
374	0	371	-1	-1	189	197	8.9	22		166	-58	0	0		0	0	0	0	0
375	1	372	378	-1	530	192	20.85	29	ABpraapapp	265	0	0	0		0	0	0	0	0
