# Supplementary material for: The AP-2 Transcription Factor APTF-2 Is Required for Neuroblast and Epidermal Morphogenesis in Caenorhabditis elegans Embryogenesis
Source: PLoS Genet. 2016 May 13;12(5):e1006048. doi: 10.1371/journal.pgen.1006048 (PMC4866721; doi:10.1371/journal.pgen.1006048)
Supplement: S3 Text — (ZIP) [file pgen.1006048.s031.zip › nuclei/t175-nuclei]

1	1	241	310	-1	462	293	22.6	30	ABarpaapaa	268	-135	0	0		0	0	0	0	0
2	1	291	191	-1	386	144	15.0	27	Dppaa	222	85	0	0		0	0	0	0	0
3	1	200	186	-1	424	291	9.7	29	MSaapaaa	278	2163	0	0		0	0	0	0	0
4	1	166	223	-1	588	232	15.7	30	ABalaaappl	294	1235	0	0		0	0	0	0	0
5	1	158	249	-1	447	309	13.1	33	ABaraapapp	240	434	0	0		0	0	0	0	0
6	1	79	342	-1	171	270	8.5	28	Cpappd	282	21	0	0		0	0	0	0	0
7	1	86	269	-1	312	316	8.0	28	MSaapppp	122	0	0	0		0	0	0	0	0
8	1	263	62	-1	427	241	16.8	27	MSpaaappp	266	1085	0	0		0	0	0	0	0
9	1	147	148	-1	539	306	11.7	24	ABalpaapaap	198	-782	0	0		0	0	0	0	0
10	1	323	108	-1	263	119	16.2	29	ABprapapaa	209	0	0	0		0	0	0	0	0
11	1	208	317	-1	486	245	18.4	26	MSpaaaapp	230	101	0	0		0	0	0	0	0
12	1	3	118	-1	473	122	17.2	26	ABpraappaa	27	0	0	0		0	0	0	0	0
13	1	94	72	-1	532	418	14.4	28	ABalpppaap	91	0	0	0		0	0	0	0	0
14	1	33	159	-1	406	270	15.5	26	MSaaappp	130	0	0	0		0	0	0	0	0
15	1	129	353	-1	491	315	3.4	28	ABalpapaap	251	1503	0	0		0	0	0	0	0
16	1	350	228	-1	512	222	16.6	26	MSppappa	174	298	0	0		0	0	0	0	0
17	1	172	2	374	474	164	6.6	30	ABarappppp	179	-216	0	0		0	0	0	0	0
18	1	255	57	-1	487	314	7.4	31	ABalpappaa	127	0	0	0		0	0	0	0	0
19	1	4	54	-1	251	296	7.4	27	Capapp	-39	0	0	0		0	0	0	0	0
20	1	41	22	-1	260	244	10.7	33	Eplpp	311	14	0	0		0	0	0	0	0
21	1	277	50	-1	204	175	15.9	32	Cppap	299	-744	0	0		0	0	0	0	0
22	1	71	325	-1	416	313	22.6	29	ABarpaapap	250	267	0	0		0	0	0	0	0
23	1	278	263	-1	451	268	8.1	26	ABalpappppa	247	118	0	0		0	0	0	0	0
24	1	22	369	-1	506	280	23.8	28	ABarpaaapa	251	-17	0	0		0	0	0	0	0
25	1	228	250	-1	403	367	16.8	26	MSapppap	224	132	0	0		0	0	0	0	0
26	1	13	64	-1	279	149	6.0	28	ABprpppaap	278	299	0	0		0	0	0	0	0
27	1	294	347	-1	599	259	18.1	28	ABalappapa	236	802	0	0		0	0	0	0	0
28	1	307	183	-1	211	293	4.8	28	ABplappppp	241	39	0	0		0	0	0	0	0
29	1	133	213	-1	161	229	18.4	32	Cpapap	349	0	0	0		0	0	0	0	0
30	1	191	26	-1	210	194	6.1	26	Cppppa	232	-719	0	0		0	0	0	0	0
31	1	88	270	-1	579	283	12.6	27	ABaraaaapa	70	0	0	0		0	0	0	0	0
32	1	203	107	-1	350	256	4.6	28	ABplpapppa	245	188	0	0		0	0	0	0	0
33	1	110	204	-1	522	241	19.1	29	MSpaaaaa	229	0	0	0		0	0	0	0	0
34	1	274	220	-1	175	298	15.4	31	Caapp	533	0	0	0		0	0	0	0	0
35	1	47	197	-1	279	213	17.8	30	Eprap	304	226	0	0		0	0	0	0	0
36	1	75	117	-1	462	233	15.5	35	MSpaapap	-9	0	0	0		0	0	0	0	0
37	1	145	67	-1	504	204	11.9	27	MSppaaap	226	-20	0	0		0	0	0	0	0
38	1	311	65	-1	319	97	12.6	28	ABprappaap	248	-1070	0	0		0	0	0	0	0
39	1	153	99	-1	504	401	16.6	31	ABalppppap	186	0	0	0		0	0	0	0	0
40	1	217	120	-1	409	233	6.3	30	ABarapapppp	294	1124	0	0		0	0	0	0	0
41	1	165	322	-1	307	231	23.6	41	Cpaaa	411	924	0	0		0	0	0	0	0
42	1	179	174	-1	378	343	12.3	28	MSappapp	91	0	0	0		0	0	0	0	0
43	1	109	153	-1	451	383	5.6	29	ABalppappp	194	468	0	0		0	0	0	0	0
44	1	280	377	-1	520	241	22.1	30	ABarpapaap	292	64	0	0		0	0	0	0	0
45	1	250	235	-1	551	262	15.3	28	ABaraappaa	-18	0	0	0		0	0	0	0	0
46	1	304	351	-1	443	169	3.8	29	ABarappapa	295	-65	0	0		0	0	0	0	0
47	1	155	225	-1	533	324	7.2	27	ABalpaaaaa	266	177	0	0		0	0	0	0	0
48	1	245	103	-1	582	344	14.6	28	ABalapaaaa	266	144	0	0		0	0	0	0	0
49	1	257	34	-1	383	262	7.1	24	MSaappaa	203	498	0	0		0	0	0	0	0
50	1	162	1	-1	250	209	11.7	31	Eprpp	314	687	0	0		0	0	0	0	0
51	1	51	178	-1	479	333	9.9	28	ABalpaaapp	265	462	0	0		0	0	0	0	0
52	1	343	175	-1	523	398	8.7	27	ABalppaaap	276	-386	0	0		0	0	0	0	0
53	1	174	157	-1	542	362	6.6	27	ABalpaappp	250	888	0	0		0	0	0	0	0
54	1	96	362	-1	346	394	7.7	28	ABplppapaa	247	-630	0	0		0	0	0	0	0
55	1	293	289	-1	569	205	21.7	34	ABpraapaap	312	-705	0	0		0	0	0	0	0
56	1	39	332	-1	375	288	14.4	28	MSaapaapp	210	96	0	0		0	0	0	0	0
57	1	28	160	-1	579	288	15.5	31	MSaaaaaa	230	164	0	0		0	0	0	0	0
58	1	26	305	-1	568	240	20.0	28	ABalappppa	285	-336	0	0		0	0	0	0	0
59	1	143	295	-1	581	269	23.3	35	ABpraapaaa	290	750	0	0		0	0	0	0	0
60	1	192	97	-1	185	311	9.4	27	ABplapappp	-28	0	0	0		0	0	0	0	0
61	1	290	92	-1	300	392	19.5	31	ABarppaap	317	322	0	0		0	0	0	0	0
62	1	301	130	-1	443	265	19.7	29	MSpaaapa	248	0	0	0		0	0	0	0	0
63	1	21	291	-1	504	268	15.8	30	ABaraappap	301	934	0	0		0	0	0	0	0
64	1	97	246	-1	467	217	8.5	31	ABarapappa	447	0	0	0		0	0	0	0	0
65	1	36	55	-1	301	165	15.4	29	Dpppp	262	0	0	0		0	0	0	0	0
66	1	89	79	-1	550	263	11.3	29	ABaraaapaa	278	-475	0	0		0	0	0	0	0
67	1	198	126	-1	450	126	7.7	30	ABprpaaaap	252	1013	0	0		0	0	0	0	0
68	1	317	210	-1	570	202	17.0	34	ABalaapppp	407	0	0	0		0	0	0	0	0
69	1	229	345	-1	420	420	18.1	29	ABalppppppp	274	180	0	0		0	0	0	0	0
70	1	345	9	-1	519	321	19.4	29	MSaaaaapp	259	-656	0	0		0	0	0	0	0
71	1	267	52	-1	561	273	5.4	28	ABaraaappa	259	144	0	0		0	0	0	0	0
72	1	215	135	-1	208	228	4.6	26	Cppppp	70	0	0	0		0	0	0	0	0
73	1	126	221	-1	266	151	10.8	26	ABprapppaa	86	0	0	0		0	0	0	0	0
74	1	240	106	-1	596	212	12.1	27	ABalaappa	184	0	0	0		0	0	0	0	0
75	1	333	122	-1	206	194	19.8	35	Cppaa	241	0	0	0		0	0	0	0	0
76	1	324	207	-1	455	331	5.9	30	ABalpapapa	270	-32	0	0		0	0	0	0	0
77	1	64	338	-1	438	359	3.4	31	ABalppapap	275	42	0	0		0	0	0	0	0
78	1	37	170	-1	608	299	14.2	27	ABalaaapal	-200	0	0	0		0	0	0	0	0
79	1	112	137	-1	431	360	6.5	29	ABalpapapp	82	0	0	0		0	0	0	0	0
80	1	262	150	-1	430	308	18.6	31	MSaaaapp	-101	0	0	0		0	0	0	0	0
81	1	35	75	-1	467	306	5.5	25	ABalpappapa	194	188	0	0		0	0	0	0	0
82	1	213	321	-1	217	313	23.3	36	Caaap	361	259	0	0		0	0	0	0	0
83	1	328	119	-1	291	101	13.7	28	ABprappapp	503	0	0	0		0	0	0	0	0
84	1	67	185	-1	487	205	18.8	27	MSppappp	226	286	0	0		0	0	0	0	0
85	1	29	102	-1	331	224	7.4	33	MSpappa	472	0	0	0		0	0	0	0	0
86	1	303	264	-1	395	192	13.7	26	MSpppaap	239	226	0	0		0	0	0	0	0
87	1	352	149	-1	543	303	14.5	29	ABaraapaaa	-89	0	0	0		0	0	0	0	0
88	1	119	166	-1	336	420	17.3	27	ABplapaapa	224	152	0	0		0	0	0	0	0
89	1	276	267	-1	557	360	18.5	29	ABalapaapa	237	0	0	0		0	0	0	0	0
90	1	11	252	-1	424	391	22.1	29	ABplaaappa	233	443	0	0		0	0	0	0	0
91	1	335	271	-1	417	356	18.9	28	MSapappp	238	-1242	0	0		0	0	0	0	0
92	1	321	234	-1	464	145	21.0	30	ABpraappap	157	0	0	0		0	0	0	0	0
93	1	8	15	-1	460	339	22.6	29	ABplaaaapa	274	-198	0	0		0	0	0	0	0
94	1	134	294	-1	451	361	10.8	27	MSapapap	239	481	0	0		0	0	0	0	0
95	1	279	147	-1	184	195	13.3	29	Cpppaa	291	595	0	0		0	0	0	0	0
96	1	111	56	-1	510	175	9.5	31	ABprpaaaaa	297	-148	0	0		0	0	0	0	0
97	1	360	182	-1	291	137	22.4	37	ABarppppa	347	-573	0	0		0	0	0	0	0
98	1	113	257	-1	565	264	8.6	28	ABaraaaaap	261	0	0	0		0	0	0	0	0
99	1	38	71	-1	367	225	9.3	31	MSpapapp	122	0	0	0		0	0	0	0	0
100	1	357	346	-1	303	279	17.8	34	Eplaa	317	342	0	0		0	0	0	0	0
101	1	235	266	-1	536	420	11.5	28	ABalpppaaa	258	361	0	0		0	0	0	0	0
102	1	70	227	-1	416	296	15.7	25	MSaaappa	231	246	0	0		0	0	0	0	0
103	1	193	301	-1	584	285	19.4	30	ABalapppaa	276	477	0	0		0	0	0	0	0
104	1	355	82	-1	319	353	17.4	27	MSappppp	255	-620	0	0		0	0	0	0	0
105	1	5	66	-1	524	394	22.7	33	ABplaapaaa	291	368	0	0		0	0	0	0	0
106	1	226	177	-1	348	296	4.5	28	ABplpapapp	276	89	0	0		0	0	0	0	0
107	1	256	307	-1	432	226	12.6	26	MSpapaapa	202	142	0	0		0	0	0	0	0
108	1	20	73	-1	362	166	10.3	29	MSpapppa	142	0	0	0		0	0	0	0	0
109	1	275	46	-1	488	386	9.4	30	ABplpaaaaa	364	0	0	0		0	0	0	0	0
110	1	298	308	-1	303	180	4.6	31	ABprppppap	241	-1197	0	0		0	0	0	0	0
111	1	168	28	-1	515	163	15.2	30	ABpraaappa	294	738	0	0		0	0	0	0	0
112	1	104	20	-1	421	166	14.7	29	Dpaa	270	-109	0	0		0	0	0	0	0
113	1	60	87	-1	472	389	11.4	30	ABplpaapaa	267	183	0	0		0	0	0	0	0
114	1	185	265	-1	208	333	5.8	25	ABplappppa	723	0	0	0		0	0	0	0	0
115	1	268	81	-1	515	300	5.5	29	ABalpaaaap	426	0	0	0		0	0	0	0	0
116	1	295	340	-1	376	306	22.4	31	ABarpaappa	251	430	0	0		0	0	0	0	0
117	1	233	144	-1	545	168	10.5	27	ABpraaaaaa	95	0	0	0		0	0	0	0	0
118	1	9	124	-1	477	307	14.6	32	ABaraapapa	245	773	0	0		0	0	0	0	0
119	0	197	-1	-1	539	391	10.9	24		208	-543	0	0		0	0	0	0	0
120	1	285	13	-1	447	257	12.6	28	ABaraapppp	248	-545	0	0		0	0	0	0	0
121	1	154	43	-1	435	422	21.2	32	ABplaaapap	282	631	0	0		0	0	0	0	0
122	1	50	169	-1	362	189	4.4	27	ABprpapapp	233	699	0	0		0	0	0	0	0
123	1	87	161	-1	445	397	15.6	27	ABalpppppap	-133	0	0	0		0	0	0	0	0
124	0	15	-1	-1	567	373	13.9	24		200	316	0	0		0	0	0	0	0
125	1	1	349	-1	258	261	4.6	26	ABplpppapap	229	7	0	0		0	0	0	0	0
126	1	287	203	-1	299	127	7.8	28	ABprppappp	76	0	0	0		0	0	0	0	0
127	1	160	3	-1	542	290	8.3	27	ABaraaaaaa	253	0	0	0		0	0	0	0	0
128	1	146	314	-1	296	170	9.6	31	MSpapppp	48	0	0	0		0	0	0	0	0
129	1	264	123	-1	416	425	11.2	27	ABplpaappp	270	224	0	0		0	0	0	0	0
130	1	169	348	-1	354	149	16.8	29	Dpppa	238	173	0	0		0	0	0	0	0
131	1	283	33	-1	506	302	21.3	27	MSaaaapaa	240	-178	0	0		0	0	0	0	0
132	1	210	312	-1	489	239	23.0	29	ABarpapapa	296	-59	0	0		0	0	0	0	0
133	1	52	268	-1	420	300	12.7	26	MSaapaapa	199	748	0	0		0	0	0	0	0
134	1	326	49	-1	453	215	3.6	29	ABarappaap	273	63	0	0		0	0	0	0	0
135	1	91	68	-1	500	134	9.8	27	ABprpaaapa	294	0	0	0		0	0	0	0	0
136	1	356	244	-1	223	326	9.7	25	ABplapppaa	-133	0	0	0		0	0	0	0	0
137	1	365	202	-1	512	183	7.3	33	ABarappppa	328	-12	0	0		0	0	0	0	0
138	1	31	255	-1	380	301	18.2	31	Ealaa	308	105	0	0		0	0	0	0	0
139	1	10	284	-1	378	126	8.8	28	ABprppapaa	279	57	0	0		0	0	0	0	0
140	1	148	195	-1	485	415	7.3	30	ABalppaapp	295	447	0	0		0	0	0	0	0
141	1	249	215	-1	472	402	17.1	30	ABplaapapa	132	0	0	0		0	0	0	0	0
142	1	177	154	-1	394	180	6.0	27	ABprpapapa	240	283	0	0		0	0	0	0	0
143	1	207	24	-1	470	247	5.0	27	ABarapapap	-165	0	0	0		0	0	0	0	0
144	1	309	129	-1	517	307	10.4	27	ABalpaapapa	180	0	0	0		0	0	0	0	0
145	1	56	128	-1	417	135	10.4	30	ABprppaaaa	-164	0	0	0		0	0	0	0	0
146	1	19	18	-1	530	256	5.7	28	ABarapaaaa	220	-451	0	0		0	0	0	0	0
147	1	140	293	-1	381	400	9.6	28	ABplppaaaa	267	-189	0	0		0	0	0	0	0
148	1	132	23	-1	549	226	10.5	26	MSppaaaa	290	0	0	0		0	0	0	0	0
149	1	42	360	-1	384	260	18.4	29	Earaa	278	28	0	0		0	0	0	0	0
150	1	150	139	-1	342	326	22.3	31	ABarpaappp	-469	0	0	0		0	0	0	0	0
151	1	107	300	-1	342	292	12.4	30	Ealpa	274	492	0	0		0	0	0	0	0
152	1	358	156	-1	474	285	19.1	28	MSaaaapap	197	0	0	0		0	0	0	0	0
153	1	123	138	-1	471	286	8.3	30	ABalpapppa	125	0	0	0		0	0	0	0	0
154	1	14	45	-1	485	161	19.8	28	ABpraaapppp	275	376	0	0		0	0	0	0	0
155	1	320	194	372	206	345	14.5	32	ABarppapp	326	-440	0	0		0	0	0	0	0
156	1	131	231	-1	462	275	16.0	26	MSpaapaa	134	0	0	0		0	0	0	0	0
157	1	261	320	-1	329	358	5.8	26	ABplppappa	241	-428	0	0		0	0	0	0	0
158	1	260	212	-1	297	353	12.5	28	Capaaa	257	-233	0	0		0	0	0	0	0
159	1	95	171	-1	405	384	13.1	28	MSapppaa	152	0	0	0		0	0	0	0	0
160	1	164	260	-1	232	234	22.0	32	Cpaapa	321	-185	0	0		0	0	0	0	0
161	1	7	319	-1	352	379	22.4	33	ABarppaaa	307	-659	0	0		0	0	0	0	0
162	1	45	230	-1	440	189	6.4	28	ABprpapaaa	-10	0	0	0		0	0	0	0	0
163	1	184	11	-1	519	276	18.4	27	MSpaaaapa	254	-188	0	0		0	0	0	0	0
164	1	63	101	-1	411	135	5.2	28	ABarappapp	280	1241	0	0		0	0	0	0	0
165	1	322	278	-1	191	251	21.0	30	Cpaapp	283	463	0	0		0	0	0	0	0
166	1	157	193	-1	344	294	16.8	31	Ealap	239	121	0	0		0	0	0	0	0
167	1	152	196	-1	227	383	14.3	28	ABplapapaa	278	246	0	0		0	0	0	0	0
168	1	331	306	-1	395	370	10.8	24	MSappapa	187	-585	0	0		0	0	0	0	0
169	1	236	42	-1	283	351	6.1	27	ABplppappp	270	378	0	0		0	0	0	0	0
170	1	239	192	-1	339	371	11.6	30	Daap	304	354	0	0		0	0	0	0	0
171	1	222	25	-1	253	229	6.9	28	ABprpppppa	284	545	0	0		0	0	0	0	0
172	1	93	98	-1	414	413	15.2	29	ABplpaappa	298	846	0	0		0	0	0	0	0
173	1	103	95	-1	434	119	17.2	28	ABpraapppa	263	289	0	0		0	0	0	0	0
174	1	316	59	318	496	352	21.5	30	ABplaaaaap	223	-797	0	0		0	0	0	0	0
175	1	34	245	-1	549	289	17.8	29	MSaaaaapa	247	115	0	0		0	0	0	0	0
176	1	167	354	-1	518	128	17.1	27	ABpraaaapp	275	0	0	0		0	0	0	0	0
177	1	78	145	-1	501	149	12.7	28	ABprpaapaa	424	0	0	0		0	0	0	0	0
178	0	243	-1	-1	387	228	18.8	26		216	-806	0	0		0	0	0	0	0
179	1	344	302	-1	446	130	11.4	34	ABprpaaapp	263	142	0	0		0	0	0	0	0
180	1	130	155	-1	255	385	19.9	35	ABarppapa	349	522	0	0		0	0	0	0	0
181	1	151	297	-1	258	390	14.8	29	ABplappapa	264	713	0	0		0	0	0	0	0
182	1	105	181	-1	396	103	15.6	27	ABpraapppp	266	-2515	0	0		0	0	0	0	0
183	1	118	151	-1	447	221	6.7	26	ABarapapppa	249	-140	0	0		0	0	0	0	0
184	1	23	31	-1	195	350	9.8	26	ABplapappa	259	-1012	0	0		0	0	0	0	0
185	1	114	364	-1	325	199	3.9	26	ABprppppaa	266	344	0	0		0	0	0	0	0
186	1	116	113	-1	391	393	22.6	31	ABplaaappp	210	0	0	0		0	0	0	0	0
187	1	211	256	-1	303	334	4.1	27	ABplpppaaa	97	0	0	0		0	0	0	0	0
188	1	196	36	-1	432	445	15.3	26	ABplaappaa	6	0	0	0		0	0	0	0	0
189	1	288	143	-1	435	205	19.3	26	MSpppppa	221	978	0	0		0	0	0	0	0
190	1	30	240	-1	303	280	13.7	30	Ealpp	302	-189	0	0		0	0	0	0	0
191	1	6	110	-1	514	387	13.3	28	ABalppppaa	421	0	0	0		0	0	0	0	0
192	1	284	116	-1	548	150	17.2	28	ABpraaapap	260	-1041	0	0		0	0	0	0	0
193	1	327	226	-1	266	288	23.5	34	Caaaa	336	420	0	0		0	0	0	0	0
194	1	286	292	-1	540	263	23.3	30	ABarpapaaa	-640	0	0	0		0	0	0	0	0
195	1	186	17	-1	388	223	11.0	29	MSpapapa	242	164	0	0		0	0	0	0	0
196	1	318	35	-1	514	249	12.6	31	ABaraaapap	98	0	0	0		0	0	0	0	0
197	1	225	214	-1	426	162	7.3	29	ABprpapaap	249	-61	0	0		0	0	0	0	0
198	1	367	280	-1	445	178	10.2	25	MSppaapp	18	0	0	0		0	0	0	0	0
199	1	98	274	-1	604	325	17.0	29	ABalappaap	263	1230	0	0		0	0	0	0	0
200	1	76	83	-1	374	211	6.3	29	ABprpapppa	286	-610	0	0		0	0	0	0	0
201	1	46	104	-1	426	234	9.3	30	MSpapaaa	300	328	0	0		0	0	0	0	0
202	1	66	209	-1	388	377	7.2	27	ABplpapaap	276	-550	0	0		0	0	0	0	0
203	1	254	44	-1	188	224	7.7	28	Cpppap	279	446	0	0		0	0	0	0	0
204	1	125	168	-1	399	267	12.2	28	MSaapapa	98	0	0	0		0	0	0	0	0
205	1	189	76	-1	568	365	10.1	27	ABalaaaarr	279	-58	0	0		0	0	0	0	0
206	1	82	41	-1	337	423	13.5	30	ABplaapppp	104	0	0	0		0	0	0	0	0
207	1	204	77	-1	405	348	6.3	26	ABplpapaaa	178	0	0	0		0	0	0	0	0
208	1	319	69	-1	318	255	4.2	27	ABplpapppp	257	747	0	0		0	0	0	0	0
209	1	83	273	-1	482	359	4.2	28	ABalppapaa	250	518	0	0		0	0	0	0	0
210	1	74	176	-1	284	303	8.7	27	Capaap	240	2325	0	0		0	0	0	0	0
211	1	257	132	-1	348	281	7.8	24	MSaappap	-160	0	0	0		0	0	0	0	0
212	1	351	361	-1	276	248	15.5	31	Eplap	278	902	0	0		0	0	0	0	0
213	1	194	6	-1	216	172	10.3	28	ABprapappp	605	0	0	0		0	0	0	0	0
214	1	242	243	-1	221	146	8.8	26	ABprappppa	591	0	0	0		0	0	0	0	0
215	1	115	14	-1	549	170	14.7	29	ABpraaapaa	101	0	0	0		0	0	0	0	0
216	1	347	78	-1	284	305	4.5	28	ABplppppap	255	153	0	0		0	0	0	0	0
217	1	258	165	-1	428	180	17.7	27	MSppppap	245	-473	0	0		0	0	0	0	0
218	1	252	327	-1	333	382	15.3	27	Dapaa	216	-485	0	0		0	0	0	0	0
219	1	135	188	-1	513	338	9.9	27	ABalpaaapa	263	-293	0	0		0	0	0	0	0
220	1	338	70	-1	272	116	12.4	28	ABprapapap	231	1469	0	0		0	0	0	0	0
221	1	362	94	-1	405	144	18.7	29	ABprapaaap	20	0	0	0		0	0	0	0	0
222	1	214	366	-1	300	219	5.7	27	ABprpapppp	254	473	0	0		0	0	0	0	0
223	1	141	30	-1	302	414	13.5	28	ABplapaapp	114	0	0	0		0	0	0	0	0
224	1	313	287	-1	320	227	15.9	32	Earpp	322	344	0	0		0	0	0	0	0
225	1	266	339	-1	369	366	18.6	25	MSappppa	110	0	0	0		0	0	0	0	0
226	1	296	254	-1	231	139	16.6	34	ABarppppp	340	-37	0	0		0	0	0	0	0
227	1	315	16	-1	223	302	13.3	31	Cappap	240	0	0	0		0	0	0	0	0
228	1	336	334	-1	373	396	20.5	27	ABplapaaaa	231	769	0	0		0	0	0	0	0
229	1	265	184	-1	603	295	10.9	27	ABalaaaala	250	761	0	0		0	0	0	0	0
230	1	190	241	-1	392	114	19.7	28	ABprapaapa	288	-350	0	0		0	0	0	0	0
231	0	16	-1	-1	453	340	9.2	23		197	-784	0	0		0	0	0	0	0
232	1	302	173	-1	381	154	7.6	25	ABprppaapa	251	-859	0	0		0	0	0	0	0
233	1	175	222	-1	505	248	7.2	30	ABarapapaa	307	538	0	0		0	0	0	0	0
234	1	77	74	-1	393	437	14.4	28	ABplaappap	2	0	0	0		0	0	0	0	0
235	1	230	329	-1	434	388	17.6	26	ABalppppppa	-167	0	0	0		0	0	0	0	0
236	1	348	298	-1	462	330	18.2	27	MSaaapaap	205	769	0	0		0	0	0	0	0
237	1	65	262	-1	509	343	17.6	24	MSaaapaaa	220	-191	0	0		0	0	0	0	0
238	1	218	96	-1	402	183	23.4	31	ABarpapppp	265	-814	0	0		0	0	0	0	0
239	1	305	58	-1	520	360	24.3	31	ABplaaaaaa	276	169	0	0		0	0	0	0	0
240	1	187	142	-1	237	170	5.8	27	ABprappppp	268	942	0	0		0	0	0	0	0
241	1	73	37	-1	312	378	7.5	28	ABplppapap	254	133	0	0		0	0	0	0	0
242	1	163	367	-1	468	182	10.4	24	MSppaapa	292	0	0	0		0	0	0	0	0
243	1	54	7	-1	506	426	19.4	30	ABplaapaap	400	0	0	0		0	0	0	0	0
244	1	139	125	-1	239	209	5.1	27	ABprpppppp	223	158	0	0		0	0	0	0	0
245	1	195	285	-1	380	228	3.6	30	ABprpappap	280	-96	0	0		0	0	0	0	0
246	1	251	359	-1	484	119	14.3	28	ABprpaapap	281	-700	0	0		0	0	0	0	0
247	1	232	141	-1	533	138	11.4	27	ABpraaaaap	87	0	0	0		0	0	0	0	0
248	1	100	162	-1	481	392	22.1	26	ABplaaapaa	217	0	0	0		0	0	0	0	0
249	1	310	344	-1	453	205	22.8	29	ABarpappap	271	-261	0	0		0	0	0	0	0
250	1	202	63	350	468	401	19.9	28	ABplaapapp	-286	0	0	0		0	0	0	0	0
251	1	312	309	-1	337	328	4.2	27	ABplppaapp	262	-69	0	0		0	0	0	0	0
252	1	173	368	-1	438	166	23.4	30	ABarpapppa	145	0	0	0		0	0	0	0	0
253	1	176	261	-1	344	125	9.5	28	ABprppapap	265	-32	0	0		0	0	0	0	0
254	1	149	277	-1	360	364	7.2	27	ABplppaapa	239	0	0	0		0	0	0	0	0
255	1	99	164	-1	219	263	7.8	28	Capppp	536	0	0	0		0	0	0	0	0
256	1	325	93	-1	265	326	12.1	28	Capapa	256	143	0	0		0	0	0	0	0
257	1	178	381	-1	345	399	18.7	31	ABplapaaap	218	-365	0	0		0	0	0	0	0
258	1	342	8	-1	431	293	5.7	26	ABalpappapp	221	97	0	0		0	0	0	0	0
259	1	136	315	-1	158	250	12.6	31	Cpapaa	160	0	0	0		0	0	0	0	0
260	1	49	12	-1	235	322	6.9	27	ABplapppap	254	456	0	0		0	0	0	0	0
261	1	224	29	-1	246	312	18.7	33	Dappp	305	-35	0	0		0	0	0	0	0
262	1	363	304	-1	280	179	6.4	24	ABprpppapaa	212	-397	0	0		0	0	0	0	0
263	1	341	180	-1	194	258	5.0	26	Cpappv	258	738	0	0		0	0	0	0	0
264	1	84	167	-1	372	274	10.5	29	MSaapapp	166	0	0	0		0	0	0	0	0
265	1	231	90	-1	370	373	15.2	31	Daaa	257	728	0	0		0	0	0	0	0
266	1	188	272	-1	368	433	16.9	30	ABplaapppa	269	443	0	0		0	0	0	0	0
267	1	117	51	-1	546	234	5.5	29	ABaraaappp	-18	0	0	0		0	0	0	0	0
268	1	159	259	-1	521	205	4.6	28	ABarapppaa	267	-777	0	0		0	0	0	0	0
269	1	227	343	-1	386	147	22.6	32	ABarpppaa	300	837	0	0		0	0	0	0	0
270	1	106	47	-1	555	283	21.4	30	ABalapppap	264	-492	0	0		0	0	0	0	0
271	1	180	5	-1	283	113	18.6	31	ABprappapa	293	171	0	0		0	0	0	0	0
272	1	53	276	-1	524	190	18.3	34	ABpraapapa	665	0	0	0		0	0	0	0	0
273	1	142	201	-1	551	341	11.9	26	MSapaaaa	202	-544	0	0		0	0	0	0	0
274	1	221	105	-1	259	328	4.4	27	ABplpppaap	268	-42	0	0		0	0	0	0	0
275	1	247	324	-1	237	251	15.0	31	Eplpa	304	109	0	0		0	0	0	0	0
276	1	259	127	-1	427	353	22.5	28	ABplaaaapp	289	1055	0	0		0	0	0	0	0
277	1	101	357	-1	430	401	9.1	29	ABplpaaapp	260	-97	0	0		0	0	0	0	0
278	1	2	281	-1	357	160	5.1	27	ABprppaapp	238	638	0	0		0	0	0	0	0
279	1	144	38	-1	498	428	11.5	28	ABalpppapa	101	0	0	0		0	0	0	0	0
280	1	127	114	-1	509	443	15.0	26	ABalpppappa	98	0	0	0		0	0	0	0	0
281	1	209	365	-1	180	316	19.5	33	Caapa	335	266	0	0		0	0	0	0	0
282	1	349	275	-1	205	292	11.3	27	Capppa	266	13	0	0		0	0	0	0	0
283	1	219	370	-1	403	170	19.5	30	ABprapaaaa	187	562	0	0		0	0	0	0	0
284	1	244	19	-1	248	367	8.0	27	ABplappapp	260	-226	0	0		0	0	0	0	0
285	1	138	251	-1	472	133	11.0	28	ABprpaappp	211	89	0	0		0	0	0	0	0
286	1	332	206	-1	386	230	14.4	26	MSpapaapp	139	0	0	0		0	0	0	0	0
287	1	248	218	-1	568	351	16.3	30	ABalapaaap	-445	0	0	0		0	0	0	0	0
288	1	69	32	-1	238	130	11.0	27	ABprapappa	235	114	0	0		0	0	0	0	0
289	1	72	238	-1	267	204	3.8	26	ABprpppapap	202	506	0	0		0	0	0	0	0
290	1	269	336	-1	425	167	12.4	24	MSpppapa	196	-316	0	0		0	0	0	0	0
291	1	85	53	-1	362	319	7.8	31	MSaapppa	396	0	0	0		0	0	0	0	0
292	1	59	112	-1	592	255	11.0	27	ABalaaaalp	205	0	0	0		0	0	0	0	0
293	1	127	115	-1	474	420	14.1	26	ABalpppappp	196	-1185	0	0		0	0	0	0	0
294	1	17	286	-1	496	273	5.0	28	ABarapaaap	260	1044	0	0		0	0	0	0	0
295	1	253	358	-1	463	237	18.0	26	MSpaaappa	243	-150	0	0		0	0	0	0	0
296	1	199	88	-1	411	263	7.9	25	ABalpappppp	-101	0	0	0		0	0	0	0	0
297	1	43	189	-1	316	149	5.5	28	ABprpppaaa	262	501	0	0		0	0	0	0	0
298	1	124	258	-1	459	172	15.3	33	MSppppaa	450	0	0	0		0	0	0	0	0
299	1	57	86	-1	335	153	13.1	28	Dppap	250	-666	0	0		0	0	0	0	0
300	1	27	109	-1	601	260	14.8	28	ABalaaappr	62	0	0	0		0	0	0	0	0
301	1	237	40	-1	559	203	14.7	29	ABalaapppa	271	81	0	0		0	0	0	0	0
302	1	12	10	-1	454	419	9.3	30	ABplpaaapa	244	791	0	0		0	0	0	0	0
303	1	359	158	-1	372	315	10.6	28	MSappaap	98	0	0	0		0	0	0	0	0
304	1	156	299	-1	265	389	9.6	28	ABplappaap	257	353	0	0		0	0	0	0	0
305	1	271	288	-1	436	358	15.0	26	MSapappa	251	966	0	0		0	0	0	0	0
306	1	299	233	-1	246	320	15.5	31	Cappaa	297	213	0	0		0	0	0	0	0
307	1	337	200	-1	408	332	9.2	26	MSappaaa	199	517	0	0		0	0	0	0	0
308	1	32	211	-1	256	200	15.1	31	Eprpa	303	738	0	0		0	0	0	0	0
309	1	220	199	-1	284	249	6.2	26	ABplpppppa	267	1883	0	0		0	0	0	0	0
310	1	80	341	-1	551	226	24.0	31	ABalappppp	163	0	0	0		0	0	0	0	0
311	1	44	61	-1	432	251	3.4	25	ABprpappaaa	146	0	0	0		0	0	0	0	0
312	1	92	27	-1	567	327	19.9	29	ABalappapp	377	0	0	0		0	0	0	0	0
313	1	24	91	-1	498	368	6.8	28	ABalppappa	-257	0	0	0		0	0	0	0	0
314	1	234	253	-1	414	411	6.2	28	ABplpaaaap	272	-1061	0	0		0	0	0	0	0
315	1	366	316	-1	259	155	8.1	26	ABprapppap	255	-393	0	0		0	0	0	0	0
316	1	206	4	-1	341	140	7.3	29	ABprppappa	251	1009	0	0		0	0	0	0	0
317	1	55	172	-1	593	326	10.1	28	ABalaaaarl	233	629	0	0		0	0	0	0	0
318	1	181	131	-1	422	352	11.8	26	MSapaapp	267	75	0	0		0	0	0	0	0
319	1	238	60	-1	311	289	3.9	26	ABplppppaa	105	0	0	0		0	0	0	0	0
320	1	68	219	-1	507	300	13.4	29	ABaraapaap	72	0	0	0		0	0	0	0	0
321	1	205	140	-1	451	439	12.7	27	ABplpaapap	278	694	0	0		0	0	0	0	0
322	1	282	179	-1	477	241	12.8	38	ABaraapppa	133	0	0	0		0	0	0	0	0
323	1	171	326	-1	492	216	4.5	29	ABarappaaa	213	-399	0	0		0	0	0	0	0
324	1	137	205	-1	353	238	14.4	30	Earpa	-63	0	0	0		0	0	0	0	0
325	1	182	229	-1	338	256	19.5	32	Earap	278	1342	0	0		0	0	0	0	0
326	1	62	371	-1	473	321	11.7	29	ABalpaapapp	249	-195	0	0		0	0	0	0	0
327	1	102	224	-1	535	320	22.6	27	ABarpaaaaa	272	228	0	0		0	0	0	0	0
328	1	270	373	-1	530	384	18.2	24	ABalapappa	188	-461	0	0		0	0	0	0	0
329	1	122	311	-1	582	222	9.2	24	ABalaapaaa	196	-52	0	0		0	0	0	0	0
330	1	170	48	-1	485	379	14.1	26	ABalpppppaa	222	-98	0	0		0	0	0	0	0
331	1	281	84	-1	498	199	14.6	27	MSppapaa	223	-314	0	0		0	0	0	0	0
332	1	300	282	-1	514	356	14.7	27	MSapaaap	345	0	0	0		0	0	0	0	0
333	1	246	248	-1	497	182	3.7	29	ABarapppap	163	0	0	0		0	0	0	0	0
334	1	183	283	-1	374	172	16.0	29	Dpap	266	-1225	0	0		0	0	0	0	0
335	1	18	328	-1	253	295	3.7	25	ABplpppapaa	-127	0	0	0		0	0	0	0	0
336	1	372	190	-1	533	407	19.6	28	ABalapappp	260	120	0	0		0	0	0	0	0
337	1	334	21	-1	426	232	22.7	29	ABarpapapp	127	0	0	0		0	0	0	0	0
338	1	292	290	-1	480	356	17.0	26	MSapapaa	264	-794	0	0		0	0	0	0	0
339	1	308	335	-1	589	348	11.8	30	ABalaaapar	273	-30	0	0		0	0	0	0	0
340	1	40	89	376	399	298	4.5	32	ABplpappaa	87	0	0	0		0	0	0	0	0
341	1	58	100	-1	289	354	15.6	28	Dapap	270	880	0	0		0	0	0	0	0
342	1	147	296	-1	572	295	10.1	23	ABalpaapaaa	201	476	0	0		0	0	0	0	0
343	1	272	303	-1	494	197	22.5	27	ABarpappaa	233	238	0	0		0	0	0	0	0
344	1	216	85	-1	553	330	5.3	30	ABalpaappa	-247	0	0	0		0	0	0	0	0
345	1	121	217	-1	430	188	11.4	25	MSpppaaa	208	356	0	0		0	0	0	0	0
346	1	61	80	-1	376	342	5.4	27	ABplpapapa	254	1047	0	0		0	0	0	0	0
347	1	314	152	-1	285	335	19.3	29	Dappa	296	623	0	0		0	0	0	0	0
348	1	297	111	-1	521	235	10.3	29	ABarapaapa	281	701	0	0		0	0	0	0	0
349	1	329	313	-1	341	130	21.5	33	ABarpppap	338	-451	0	0		0	0	0	0	0
350	1	25	39	-1	570	179	10.5	29	ABalaapapp	131	0	0	0		0	0	0	0	0
351	1	353	239	-1	345	104	13.7	29	ABprappaaa	245	151	0	0		0	0	0	0	0
352	1	81	352	-1	465	220	11.1	24	ABarapaappp	225	-83	0	0		0	0	0	0	0
353	1	354	331	-1	227	256	4.3	27	ABplpppppp	259	135	0	0		0	0	0	0	0
354	1	90	236	-1	353	212	20.4	29	Epraa	89	0	0	0		0	0	0	0	0
355	1	223	-1	-1	603	298	16.8	21	ABalappaaa	16	0	0	0		0	0	0	0	0
356	1	128	216	-1	283	403	11.6	28	ABplappaaa	251	-527	0	0		0	0	0	0	0
357	1	370	279	-1	490	241	9.3	25	ABarapaappa	211	153	0	0		0	0	0	0	0
358	1	108	198	-1	364	183	19.9	31	MSpppppp	212	574	0	0		0	0	0	0	0
359	0	371	-1	-1	504	396	6.2	22		111	0	0	0		0	0	0	0	0
360	0	289	-1	-1	558	201	12.1	23		112	0	0	0		0	0	0	0	0
361	1	212	232	-1	360	101	16.7	28	ABprapaapp	30	0	0	0		0	0	0	0	0
362	1	201	136	-1	219	371	11.0	28	ABplapapap	97	0	0	0		0	0	0	0	0
363	1	273	242	-1	412	224	4.3	24	ABprpappaap	146	0	0	0		0	0	0	0	0
364	1	340	134	-1	514	322	16.5	28	ABaraaaapp	178	0	0	0		0	0	0	0	0
365	1	161	163	-1	503	155	17.4	28	ABpraaapppa	61	0	0	0		0	0	0	0	0
366	1	368	379	-1	465	161	17.3	28	ABprpaappa	-70	0	0	0		0	0	0	0	0
367	1	373	380	-1	525	167	12.7	27	ABpraaaapa	468	0	0	0		0	0	0	0	0
368	0	48	-1	-1	449	258	22.9	24		206	0	0	0		0	0	0	0	0
369	1	120	323	-1	502	319	23.7	25	ABarpaaaap	-190	0	0	0		0	0	0	0	0
370	1	306	208	-1	559	387	17.6	28	ABalapaapp	-35	0	0	0		0	0	0	0	0
371	1	364	355	-1	471	170	12.9	24	MSppapap	150	0	0	0		0	0	0	0	0
372	1	339	333	-1	389	168	11.5	25	MSpppapp	-117	0	0	0		0	0	0	0	0
373	1	346	337	-1	511	284	3.1	22	ABalpapaaa	149	312	0	0		0	0	0	0	0
374	1	330	363	-1	564	214	7.8	26	ABalaapaap	130	0	0	0		0	0	0	0	0
375	1	369	330	-1	450	305	16.2	24	MSaaapap	312	0	0	0		0	0	0	0	0
376	1	361	375	-1	542	371	12.8	22	ABalapapap	69	0	0	0		0	0	0	0	0
377	0	374	-1	-1	182	201	8.7	22		180	-94	0	0		0	0	0	0	0
378	1	375	146	-1	529	194	21.025002	30	ABpraapapp	265	0	0	0		0	0	0	0	0
