# Supplementary material for: The AP-2 Transcription Factor APTF-2 Is Required for Neuroblast and Epidermal Morphogenesis in Caenorhabditis elegans Embryogenesis
Source: PLoS Genet. 2016 May 13;12(5):e1006048. doi: 10.1371/journal.pgen.1006048 (PMC4866721; doi:10.1371/journal.pgen.1006048)
Supplement: S3 Text — (ZIP) [file pgen.1006048.s031.zip › nuclei/t176-nuclei]

1	1	50	304	-1	253	207	11.8	32	Eprpp	324	277	0	0		0	0	0	0	0
2	1	17	154	-1	466	159	6.6	26	ABarapppppp	180	88	0	0		0	0	0	0	0
3	1	127	11	-1	544	297	8.4	28	ABaraaaaaa	169	0	0	0		0	0	0	0	0
4	1	316	295	-1	341	145	7.2	29	ABprppappa	268	-217	0	0		0	0	0	0	0
5	1	271	1	-1	283	111	18.5	30	ABprappapa	297	752	0	0		0	0	0	0	0
6	1	213	56	-1	217	171	10.2	29	ABprapappp	293	115	0	0		0	0	0	0	0
7	1	243	176	-1	501	423	19.7	32	ABplaapaap	377	0	0	0		0	0	0	0	0
8	1	258	210	-1	429	296	5.8	28	ABalpappapp	246	127	0	0		0	0	0	0	0
9	1	70	221	-1	513	323	19.7	30	MSaaaaapp	276	20	0	0		0	0	0	0	0
10	1	302	124	-1	454	424	9.2	30	ABplpaaapa	254	474	0	0		0	0	0	0	0
11	1	163	211	-1	514	275	18.1	27	MSpaaaapa	249	434	0	0		0	0	0	0	0
12	1	260	182	-1	231	318	6.8	28	ABplapppap	284	-25	0	0		0	0	0	0	0
13	1	120	55	-1	443	260	12.4	29	ABaraapppp	75	0	0	0		0	0	0	0	0
14	1	215	136	-1	546	174	14.8	28	ABpraaapaa	102	0	0	0		0	0	0	0	0
15	1	93	9	-1	453	338	22.9	30	ABplaaaapa	298	166	0	0		0	0	0	0	0
16	1	227	71	-1	215	302	13.5	33	Cappap	285	252	0	0		0	0	0	0	0
17	1	195	209	-1	388	224	10.9	29	MSpapapa	251	481	0	0		0	0	0	0	0
18	1	146	229	-1	527	260	6.2	27	ABarapaaaa	189	0	0	0		0	0	0	0	0
19	1	284	320	-1	247	364	7.8	26	ABplappapp	251	71	0	0		0	0	0	0	0
20	1	112	100	-1	424	169	14.7	29	Dpaa	159	0	0	0		0	0	0	0	0
21	1	337	163	-1	422	232	22.6	29	ABarpapapp	294	75	0	0		0	0	0	0	0
22	1	20	169	-1	259	243	10.6	32	Eplpp	322	68	0	0		0	0	0	0	0
23	1	148	5	-1	546	227	10.2	26	MSppaaaa	248	1011	0	0		0	0	0	0	0
24	1	143	65	-1	467	248	5.2	29	ABarapapap	148	0	0	0		0	0	0	0	0
25	1	171	27	-1	248	228	6.8	28	ABprpppppa	274	1032	0	0		0	0	0	0	0
26	1	30	259	-1	209	191	6.4	26	Cppppa	257	-82	0	0		0	0	0	0	0
27	1	312	202	-1	564	328	19.8	29	ABalappapp	265	951	0	0		0	0	0	0	0
28	1	111	273	-1	514	167	14.5	31	ABpraaappa	149	0	0	0		0	0	0	0	0
29	1	261	299	-1	241	309	18.7	31	Dappp	305	-424	0	0		0	0	0	0	0
30	1	223	272	-1	299	411	13.4	28	ABplapaapp	253	764	0	0		0	0	0	0	0
31	1	184	134	-1	195	345	9.3	28	ABplapappa	275	21	0	0		0	0	0	0	0
32	1	288	232	-1	236	126	11.0	26	ABprapappa	261	118	0	0		0	0	0	0	0
33	1	131	247	-1	502	299	21.2	27	MSaaaapaa	256	111	0	0		0	0	0	0	0
34	1	49	227	-1	381	259	7.3	24	MSaappaa	218	815	0	0		0	0	0	0	0
35	1	196	44	-1	516	254	12.5	34	ABaraaapap	215	449	0	0		0	0	0	0	0
36	1	188	225	-1	428	446	15.0	25	ABplaappaa	229	-1248	0	0		0	0	0	0	0
37	1	241	276	-1	308	377	7.5	28	ABplppapap	256	443	0	0		0	0	0	0	0
38	1	279	92	-1	496	429	11.7	28	ABalpppapa	298	0	0	0		0	0	0	0	0
39	1	350	372	-1	571	181	11.1	28	ABalaapapp	250	146	0	0		0	0	0	0	0
40	1	301	379	-1	563	208	15.1	31	ABalaapppa	310	434	0	0		0	0	0	0	0
41	1	206	362	-1	332	420	13.7	29	ABplaapppp	265	418	0	0		0	0	0	0	0
42	1	169	25	-1	279	348	6.0	26	ABplppappp	259	54	0	0		0	0	0	0	0
43	1	121	80	-1	423	423	21.4	30	ABplaaapap	272	530	0	0		0	0	0	0	0
44	1	203	282	-1	187	224	7.8	28	Cpppap	283	369	0	0		0	0	0	0	0
45	1	154	85	-1	485	161	19.7	28	ABpraaapppp	273	179	0	0		0	0	0	0	0
46	1	109	14	-1	482	385	9.3	31	ABplpaaaaa	276	99	0	0		0	0	0	0	0
47	1	270	194	-1	553	281	21.1	29	ABalapppap	174	0	0	0		0	0	0	0	0
48	1	330	155	-1	478	378	14.1	26	ABalpppppaa	214	538	0	0		0	0	0	0	0
49	1	134	28	-1	453	216	3.6	28	ABarappaap	286	291	0	0		0	0	0	0	0
50	1	21	329	-1	197	172	16.4	37	Cppap	476	0	0	0		0	0	0	0	0
51	1	267	149	-1	543	237	5.4	29	ABaraaappp	229	322	0	0		0	0	0	0	0
52	1	71	87	-1	557	273	5.5	28	ABaraaappa	250	147	0	0		0	0	0	0	0
53	1	291	91	-1	362	320	8.3	31	MSaapppa	261	67	0	0		0	0	0	0	0
54	1	19	99	-1	250	294	7.4	26	Capapp	153	0	0	0		0	0	0	0	0
55	1	65	290	-1	303	161	15.7	28	Dpppp	244	-69	0	0		0	0	0	0	0
56	1	96	23	-1	508	180	9.5	31	ABprpaaaaa	147	0	0	0		0	0	0	0	0
57	1	18	47	-1	483	314	7.3	31	ABalpappaa	288	-198	0	0		0	0	0	0	0
58	1	239	159	-1	522	353	24.3	31	ABplaaaaaa	297	139	0	0		0	0	0	0	0
59	1	174	173	-1	478	351	22.3	27	ABplaaaaapp	217	145	0	0		0	0	0	0	0
60	1	319	357	-1	311	287	4.2	26	ABplppppaa	240	383	0	0		0	0	0	0	0
61	1	311	113	-1	428	255	3.3	26	ABprpappaaa	242	1379	0	0		0	0	0	0	0
62	1	8	205	-1	429	242	16.8	28	MSpaaappp	272	136	0	0		0	0	0	0	0
63	1	250	26	-1	472	389	19.8	25	ABplaapappa	225	228	0	0		0	0	0	0	0
64	1	26	66	-1	277	146	5.8	27	ABprpppaap	268	-825	0	0		0	0	0	0	0
65	1	38	199	-1	321	95	12.3	27	ABprappaap	254	327	0	0		0	0	0	0	0
66	1	105	200	-1	526	390	22.6	34	ABplaapaaa	316	1291	0	0		0	0	0	0	0
67	1	37	236	-1	509	211	12.3	28	MSppaaap	217	-649	0	0		0	0	0	0	0
68	1	135	213	-1	502	140	9.5	27	ABprpaaapa	696	0	0	0		0	0	0	0	0
69	1	208	242	-1	315	251	4.1	28	ABplpapppp	262	129	0	0		0	0	0	0	0
70	1	220	230	-1	271	115	12.3	28	ABprapapap	263	-1069	0	0		0	0	0	0	0
71	1	99	341	-1	365	226	9.4	30	MSpapapp	261	120	0	0		0	0	0	0	0
72	1	13	20	-1	531	418	14.3	30	ABalpppaap	50	0	0	0		0	0	0	0	0
73	1	108	52	-1	362	166	10.4	30	MSpapppa	226	0	0	0		0	0	0	0	0
74	1	234	277	-1	389	434	13.8	27	ABplaappap	12	0	0	0		0	0	0	0	0
75	1	81	40	-1	465	304	5.2	24	ABalpappapa	194	-429	0	0		0	0	0	0	0
76	1	205	172	-1	567	367	10.4	28	ABalaaaarr	135	0	0	0		0	0	0	0	0
77	1	207	105	-1	402	347	6.2	27	ABplpapaaa	247	93	0	0		0	0	0	0	0
78	1	216	162	-1	282	301	4.7	27	ABplppppap	261	124	0	0		0	0	0	0	0
79	1	66	17	-1	550	266	11.4	29	ABaraaapaa	279	154	0	0		0	0	0	0	0
80	1	346	300	-1	373	340	5.5	27	ABplpapapa	263	52	0	0		0	0	0	0	0
81	1	115	188	-1	512	299	5.5	29	ABalpaaaap	13	0	0	0		0	0	0	0	0
82	1	104	131	-1	316	352	17.2	27	MSappppp	215	-321	0	0		0	0	0	0	0
83	1	200	90	-1	375	210	6.4	29	ABprpapppa	463	0	0	0		0	0	0	0	0
84	1	331	324	-1	494	202	14.6	26	MSppapaa	227	-313	0	0		0	0	0	0	0
85	1	344	352	-1	551	331	5.2	30	ABalpaappa	-239	0	0	0		0	0	0	0	0
86	1	299	39	-1	335	151	13.1	27	Dppap	276	916	0	0		0	0	0	0	0
87	1	113	296	-1	469	390	11.2	30	ABplpaapaa	299	124	0	0		0	0	0	0	0
88	1	296	59	-1	409	266	7.9	26	ABalpappppp	-118	0	0	0		0	0	0	0	0
89	1	340	293	-1	380	293	4.5	28	ABplpappaap	190	89	0	0		0	0	0	0	0
90	1	265	337	375	366	371	14.8	30	Daaa	88	0	0	0		0	0	0	0	0
91	1	313	88	-1	495	367	6.7	28	ABalppappa	250	-613	0	0		0	0	0	0	0
92	1	61	109	-1	295	390	19.6	32	ABarppaap	292	151	0	0		0	0	0	0	0
93	1	256	13	-1	261	328	12.2	29	Capapa	146	0	0	0		0	0	0	0	0
94	1	221	143	-1	403	145	18.5	31	ABprapaaap	240	-9	0	0		0	0	0	0	0
95	1	173	170	-1	436	119	17.5	28	ABpraapppa	281	1223	0	0		0	0	0	0	0
96	1	238	353	-1	401	183	23.4	32	ABarpapppp	294	-150	0	0		0	0	0	0	0
97	1	60	81	-1	182	305	9.2	28	ABplapappp	234	-267	0	0		0	0	0	0	0
98	1	172	218	-1	408	411	15.2	29	ABplpaappa	274	-40	0	0		0	0	0	0	0
99	1	39	35	-1	500	401	16.6	30	ABalppppap	257	-441	0	0		0	0	0	0	0
100	1	341	358	-1	283	356	15.7	28	Dapap	263	272	0	0		0	0	0	0	0
101	1	164	54	-1	413	136	5.5	28	ABarappapp	281	25	0	0		0	0	0	0	0
102	1	85	95	-1	328	224	7.4	33	MSpappa	98	0	0	0		0	0	0	0	0
103	1	48	384	-1	576	348	14.6	27	ABalapaaaa	251	133	0	0		0	0	0	0	0
104	1	201	41	-1	421	235	9.5	31	MSpapaaa	295	-467	0	0		0	0	0	0	0
105	1	274	231	-1	257	323	4.3	27	ABplpppaap	223	0	0	0		0	0	0	0	0
106	1	74	34	-1	593	214	11.8	28	ABalaappa	180	0	0	0		0	0	0	0	0
107	1	32	207	-1	347	255	4.3	28	ABplpapppa	246	143	0	0		0	0	0	0	0
108	1	10	271	-1	263	118	16.1	29	ABprapapaa	268	-1076	0	0		0	0	0	0	0
109	1	300	31	-1	604	265	14.7	28	ABalaaappr	-272	0	0	0		0	0	0	0	0
110	1	191	151	-1	510	385	13.3	27	ABalppppaa	44	0	0	0		0	0	0	0	0
111	1	348	257	-1	516	237	9.7	29	ABarapaapa	275	388	0	0		0	0	0	0	0
112	1	292	86	-1	593	256	10.8	28	ABalaaaalp	223	533	0	0		0	0	0	0	0
113	1	186	265	-1	387	393	22.9	30	ABplaaappp	297	-135	0	0		0	0	0	0	0
114	1	280	325	-1	510	442	15.6	26	ABalpppappa	176	-1159	0	0		0	0	0	0	0
115	1	293	317	-1	472	419	14.5	26	ABalpppappp	194	436	0	0		0	0	0	0	0
116	1	192	281	-1	549	155	17.3	29	ABpraaapap	258	832	0	0		0	0	0	0	0
117	1	36	60	-1	462	237	15.4	34	MSpaapap	172	0	0	0		0	0	0	0	0
118	1	12	72	-1	470	128	16.7	27	ABpraappaa	240	1315	0	0		0	0	0	0	0
119	1	83	216	-1	292	101	13.6	28	ABprappapp	185	0	0	0		0	0	0	0	0
120	1	40	235	-1	405	234	6.4	29	ABarapapppp	276	-192	0	0		0	0	0	0	0
121	0	231	-1	-1	447	341	9.3	23		196	-775	0	0		0	0	0	0	0
122	1	75	369	-1	207	189	20.3	35	Cppaa	347	709	0	0		0	0	0	0	0
123	1	129	288	-1	414	420	11.2	27	ABplpaappp	263	94	0	0		0	0	0	0	0
124	1	118	46	-1	476	317	14.6	32	ABaraapapa	-163	0	0	0		0	0	0	0	0
125	1	244	327	-1	238	207	4.6	27	ABprpppppp	111	0	0	0		0	0	0	0	0
126	1	67	283	333	450	127	7.8	32	ABprpaaaap	404	0	0	0		0	0	0	0	0
127	1	276	260	-1	424	355	22.5	29	ABplaaaapp	248	964	0	0		0	0	0	0	0
128	1	145	331	-1	418	136	10.4	29	ABprppaaaa	298	587	0	0		0	0	0	0	0
129	1	144	204	-1	511	310	10.2	27	ABalpaapapa	177	0	0	0		0	0	0	0	0
130	1	62	111	-1	441	266	19.6	29	MSpaaapa	270	-962	0	0		0	0	0	0	0
131	1	318	351	-1	421	352	11.8	27	MSapaapp	251	74	0	0		0	0	0	0	0
132	1	211	193	-1	346	282	7.8	24	MSaappap	148	0	0	0		0	0	0	0	0
133	0	119	-1	-1	532	391	10.5	23		202	-531	0	0		0	0	0	0	0
134	1	364	185	-1	511	319	16.9	27	ABaraaaapp	234	-394	0	0		0	0	0	0	0
135	1	72	321	-1	206	225	4.5	25	Cppppp	250	1165	0	0		0	0	0	0	0
136	1	362	106	-1	218	370	10.7	28	ABplapapap	97	0	0	0		0	0	0	0	0
137	1	79	141	-1	429	356	6.3	29	ABalpapapp	215	-1194	0	0		0	0	0	0	0
138	1	153	153	-1	465	290	8.2	31	ABalpapppa	125	0	0	0		0	0	0	0	0
139	1	150	279	-1	336	324	22.4	31	ABarpaappp	296	-150	0	0		0	0	0	0	0
140	1	321	61	-1	454	441	12.6	28	ABplpaapap	201	0	0	0		0	0	0	0	0
141	1	247	43	-1	534	143	11.4	27	ABpraaaaap	276	888	0	0		0	0	0	0	0
142	1	240	208	-1	237	165	6.0	26	ABprappppp	260	89	0	0		0	0	0	0	0
143	1	189	370	-1	435	206	19.0	26	MSpppppa	248	599	0	0		0	0	0	0	0
144	1	117	4	-1	547	171	10.4	27	ABpraaaaaa	239	1326	0	0		0	0	0	0	0
145	1	177	96	-1	499	151	12.5	29	ABprpaapaa	103	0	0	0		0	0	0	0	0
146	1	378	152	-1	527	184	21.2	32	ABpraapapp	255	419	0	0		0	0	0	0	0
147	1	95	217	-1	185	193	13.5	29	Cpppaa	293	-296	0	0		0	0	0	0	0
148	1	9	168	-1	537	310	11.9	24	ABalpaapaap	198	778	0	0		0	0	0	0	0
149	1	87	128	-1	547	305	14.8	29	ABaraapaaa	293	-178	0	0		0	0	0	0	0
150	1	80	36	-1	429	311	18.5	33	MSaaaapp	-22	0	0	0		0	0	0	0	0
151	1	183	22	-1	446	221	6.8	27	ABarapapppa	145	0	0	0		0	0	0	0	0
152	1	347	350	-1	282	333	19.4	29	Dappa	285	-422	0	0		0	0	0	0	0
153	1	43	301	378	447	381	6.0	29	ABalppappp	202	154	0	0		0	0	0	0	0
154	1	142	142	-1	394	180	6.2	28	ABprpapapa	-57	0	0	0		0	0	0	0	0
155	1	180	148	-1	251	385	19.7	34	ABarppapa	189	0	0	0		0	0	0	0	0
156	1	152	223	-1	470	286	19.3	29	MSaaaapap	241	-118	0	0		0	0	0	0	0
157	1	53	146	-1	541	364	6.9	27	ABalpaappp	-70	0	0	0		0	0	0	0	0
158	1	303	234	-1	369	318	11.0	26	MSappaap	234	-523	0	0		0	0	0	0	0
159	1	14	239	-1	404	269	16.0	26	MSaaappp	113	0	0	0		0	0	0	0	0
160	1	57	18	-1	578	289	15.4	32	MSaaaaaa	241	151	0	0		0	0	0	0	0
161	1	123	335	-1	440	396	15.5	26	ABalpppppap	197	0	0	0		0	0	0	0	0
162	1	248	101	-1	477	390	22.3	26	ABplaaapaa	196	0	0	0		0	0	0	0	0
163	1	365	69	-1	500	160	16.9	26	ABpraaapppa	239	76	0	0		0	0	0	0	0
164	1	255	339	-1	222	265	7.7	27	Capppp	266	-169	0	0		0	0	0	0	0
165	1	217	83	-1	431	177	17.9	27	MSppppap	273	328	0	0		0	0	0	0	0
166	1	88	119	-1	335	419	17.5	25	ABplapaapa	228	-183	0	0		0	0	0	0	0
167	1	264	126	-1	371	273	10.7	28	MSaapapp	353	0	0	0		0	0	0	0	0
168	1	204	121	-1	399	269	12.5	28	MSaapapa	100	0	0	0		0	0	0	0	0
169	1	122	306	-1	363	189	4.1	27	ABprpapapp	-77	0	0	0		0	0	0	0	0
170	1	78	67	-1	606	306	14.2	28	ABalaaapal	461	0	0	0		0	0	0	0	0
171	1	159	197	-1	400	385	13.3	27	MSapppaa	121	0	0	0		0	0	0	0	0
172	1	317	63	-1	591	329	9.8	28	ABalaaaarl	61	0	0	0		0	0	0	0	0
173	1	232	3	-1	381	156	7.5	27	ABprppaapa	257	1115	0	0		0	0	0	0	0
174	1	42	297	-1	380	341	12.5	28	MSappapp	220	96	0	0		0	0	0	0	0
175	1	52	167	-1	515	409	9.3	29	ABalppaaap	226	-729	0	0		0	0	0	0	0
176	1	210	116	-1	283	305	9.0	27	Capaap	-52	0	0	0		0	0	0	0	0
177	1	106	73	-1	344	298	4.6	27	ABplpapapp	278	-511	0	0		0	0	0	0	0
178	1	51	157	-1	475	336	9.7	27	ABalpaaapp	268	600	0	0		0	0	0	0	0
179	1	322	145	-1	476	259	12.4	34	ABaraapppa	136	0	0	0		0	0	0	0	0
180	1	263	294	-1	192	257	5.0	26	Cpappv	237	-244	0	0		0	0	0	0	0
181	1	182	15	-1	396	103	15.7	29	ABpraapppp	333	0	0	0		0	0	0	0	0
182	1	97	345	-1	289	135	21.6	37	ABarppppa	371	1317	0	0		0	0	0	0	0
183	1	28	129	-1	208	293	4.8	27	ABplappppp	248	665	0	0		0	0	0	0	0
184	1	229	118	-1	604	296	11.1	28	ABalaaaala	229	-794	0	0		0	0	0	0	0
185	1	84	82	-1	483	206	18.9	27	MSppappp	214	594	0	0		0	0	0	0	0
186	1	3	89	-1	421	294	9.8	28	MSaapaaa	283	70	0	0		0	0	0	0	0
187	0	124	-1	-1	562	380	14.0	25		313	0	0	0		0	0	0	0	0
188	1	219	237	-1	509	342	10.0	26	ABalpaaapa	254	-1005	0	0		0	0	0	0	0
189	1	297	368	-1	312	150	5.5	29	ABprpppaaa	246	-762	0	0		0	0	0	0	0
190	1	336	139	-1	511	391	19.8	27	ABalapappp	247	-701	0	0		0	0	0	0	0
191	1	2	53	-1	388	143	15.0	26	Dppaa	245	89	0	0		0	0	0	0	0
192	1	170	192	-1	338	371	11.6	30	Daap	200	0	0	0		0	0	0	0	0
193	1	166	286	-1	339	296	17.1	32	Ealap	321	374	0	0		0	0	0	0	0
194	1	155	195	-1	210	349	16.6	27	ABarppappa	269	186	0	0		0	0	0	0	0
195	1	140	243	-1	485	413	7.1	30	ABalppaapp	300	623	0	0		0	0	0	0	0
196	1	167	291	-1	226	381	14.1	28	ABplapapaa	267	-209	0	0		0	0	0	0	0
197	1	35	310	-1	276	220	17.6	25	Eprap	164	16	0	0		0	0	0	0	0
198	1	358	334	-1	359	178	19.7	31	MSpppppp	231	237	0	0		0	0	0	0	0
199	1	309	120	-1	279	247	6.6	26	ABplpppppa	247	574	0	0		0	0	0	0	0
200	1	307	117	-1	402	333	9.2	25	MSappaaa	242	599	0	0		0	0	0	0	0
201	1	273	133	-1	550	343	11.5	27	MSapaaaa	88	0	0	0		0	0	0	0	0
202	1	137	270	-1	519	194	6.8	32	ABarappppa	290	-2	0	0		0	0	0	0	0
203	1	126	160	-1	298	126	7.8	29	ABprppappp	245	38	0	0		0	0	0	0	0
204	1	33	19	-1	514	241	19.2	30	MSpaaaaa	300	-327	0	0		0	0	0	0	0
205	1	324	366	-1	351	236	14.3	29	Earpa	257	809	0	0		0	0	0	0	0
206	1	286	135	-1	384	232	14.4	27	MSpapaapp	148	0	0	0		0	0	0	0	0
207	1	76	263	-1	455	332	5.7	30	ABalpapapa	296	0	0	0		0	0	0	0	0
208	1	370	6	-1	556	393	17.5	30	ABalapaapp	247	-30	0	0		0	0	0	0	0
209	1	202	137	-1	383	374	7.2	28	ABplpapaap	269	-920	0	0		0	0	0	0	0
210	1	68	130	-1	570	204	17.3	32	ABalaapppp	321	1044	0	0		0	0	0	0	0
211	1	308	246	-1	250	200	15.4	32	Eprpa	319	-1458	0	0		0	0	0	0	0
212	1	158	214	-1	294	354	12.3	28	Capaaa	168	0	0	0		0	0	0	0	0
213	1	29	102	-1	158	226	18.4	33	Cpapap	330	630	0	0		0	0	0	0	0
214	1	197	215	-1	427	163	7.0	29	ABprpapaap	589	0	0	0		0	0	0	0	0
215	1	141	342	-1	471	392	16.6	30	ABplaapapa	268	-196	0	0		0	0	0	0	0
216	1	356	308	-1	278	403	11.8	29	ABplappaaa	121	0	0	0		0	0	0	0	0
217	1	345	203	-1	432	189	11.6	24	MSpppaaa	229	370	0	0		0	0	0	0	0
218	1	287	140	-1	566	356	16.0	28	ABalapaaap	301	876	0	0		0	0	0	0	0
219	1	320	318	-1	509	301	13.7	29	ABaraapaap	86	0	0	0		0	0	0	0	0
220	1	34	313	-1	171	294	15.4	31	Caapp	314	-185	0	0		0	0	0	0	0
221	1	73	241	-1	263	149	11.0	26	ABprapppaa	225	402	0	0		0	0	0	0	0
222	1	233	62	-1	501	255	7.4	31	ABarapapaa	306	-54	0	0		0	0	0	0	0
223	1	4	51	-1	590	236	15.5	30	ABalaaappl	290	1507	0	0		0	0	0	0	0
224	1	327	287	-1	533	317	22.5	27	ABarpaaaaa	-491	0	0	0		0	0	0	0	0
225	1	47	93	-1	528	327	6.9	27	ABalpaaaaa	-84	0	0	0		0	0	0	0	0
226	1	193	258	-1	263	293	23.4	33	Caaaa	337	-517	0	0		0	0	0	0	0
227	1	102	171	-1	413	297	16.2	24	MSaaappa	-112	0	0	0		0	0	0	0	0
228	1	16	224	-1	509	226	16.5	26	MSppappa	181	608	0	0		0	0	0	0	0
229	1	325	365	-1	335	260	19.6	31	Earap	317	362	0	0		0	0	0	0	0
230	1	162	98	-1	444	191	6.3	28	ABprpapaaa	305	0	0	0		0	0	0	0	0
231	1	156	189	-1	462	276	15.8	27	MSpaapaa	-181	0	0	0		0	0	0	0	0
232	1	361	322	-1	361	102	16.7	28	ABprapaapp	232	245	0	0		0	0	0	0	0
233	1	306	253	-1	242	317	15.4	30	Cappaa	299	230	0	0		0	0	0	0	0
234	1	92	8	-1	464	146	21.1	31	ABpraappap	328	-158	0	0		0	0	0	0	0
235	1	45	50	-1	553	265	15.3	28	ABaraappaa	271	514	0	0		0	0	0	0	0
236	1	354	77	-1	353	213	20.1	29	Epraa	289	61	0	0		0	0	0	0	0
237	0	178	-1	-1	391	228	19.0	25		242	175	0	0		0	0	0	0	0
238	1	289	348	-1	269	202	3.8	26	ABprpppapap	213	1452	0	0		0	0	0	0	0
239	1	351	187	-1	344	105	13.7	29	ABprappaaa	156	0	0	0		0	0	0	0	0
240	1	190	346	-1	299	280	13.6	30	Ealpp	303	597	0	0		0	0	0	0	0
241	1	230	275	-1	394	117	19.6	28	ABprapaapa	241	1562	0	0		0	0	0	0	0
242	1	363	198	-1	412	224	3.9	25	ABprpappaap	222	1085	0	0		0	0	0	0	0
243	1	214	356	-1	221	143	9.0	25	ABprappppa	-1	0	0	0		0	0	0	0	0
244	1	136	103	-1	222	322	9.7	26	ABplapppaa	226	-131	0	0		0	0	0	0	0
245	1	175	16	-1	548	285	17.8	29	MSaaaaapa	298	144	0	0		0	0	0	0	0
246	1	64	251	-1	465	220	8.9	29	ABarapappa	118	0	0	0		0	0	0	0	0
247	0	359	-1	-1	504	394	5.8	22		92	0	0	0		0	0	0	0	0
248	1	333	186	-1	499	185	3.6	28	ABarapppap	274	379	0	0		0	0	0	0	0
249	1	5	201	-1	449	305	12.8	31	ABaraapapp	221	-502	0	0		0	0	0	0	0
250	1	25	303	-1	403	366	17.1	26	MSapppap	224	127	0	0		0	0	0	0	0
251	1	285	278	-1	473	140	10.8	28	ABprpaappp	89	0	0	0		0	0	0	0	0
252	1	90	344	-1	420	392	22.0	28	ABplaaappa	268	761	0	0		0	0	0	0	0
253	1	314	319	-1	410	406	6.4	30	ABplpaaaap	235	0	0	0		0	0	0	0	0
254	1	226	74	-1	230	136	16.8	34	ABarppppp	563	0	0	0		0	0	0	0	0
255	1	138	48	-1	374	304	17.9	30	Ealaa	303	366	0	0		0	0	0	0	0
256	1	187	228	-1	297	332	4.0	27	ABplpppaaa	27	0	0	0		0	0	0	0	0
257	1	98	191	-1	563	267	8.6	28	ABaraaaaap	269	884	0	0		0	0	0	0	0
258	1	298	373	-1	458	171	15.2	33	MSppppaa	204	0	0	0		0	0	0	0	0
259	1	268	123	-1	525	210	4.7	27	ABarapppaa	232	365	0	0		0	0	0	0	0
260	1	160	307	-1	229	233	21.6	31	Cpaapa	308	506	0	0		0	0	0	0	0
261	1	253	364	-1	345	124	9.4	27	ABprppapap	264	278	0	0		0	0	0	0	0
262	1	237	355	-1	506	344	17.4	23	MSaaapaaa	191	234	0	0		0	0	0	0	0
263	1	23	280	-1	445	269	8.2	25	ABalpappppa	251	-567	0	0		0	0	0	0	0
264	1	86	261	-1	394	192	13.8	27	MSpppaap	216	0	0	0		0	0	0	0	0
265	1	114	268	-1	205	331	5.8	26	ABplappppa	221	881	0	0		0	0	0	0	0
266	1	101	94	-1	536	421	11.7	30	ABalpppaaa	250	1018	0	0		0	0	0	0	0
267	1	89	206	-1	555	364	18.3	32	ABalapaapa	261	540	0	0		0	0	0	0	0
268	1	133	266	-1	419	303	12.9	26	MSaapaapa	200	1057	0	0		0	0	0	0	0
269	1	7	238	-1	308	317	8.3	29	MSaapppp	-196	0	0	0		0	0	0	0	0
270	1	31	166	-1	580	280	12.0	25	ABaraaaapa	144	0	0	0		0	0	0	0	0
271	1	91	347	-1	412	355	19.6	29	MSapappp	235	0	0	0		0	0	0	0	0
272	1	266	250	-1	366	431	16.8	29	ABplaapppa	282	-319	0	0		0	0	0	0	0
273	1	209	70	-1	479	360	3.9	28	ABalppapaa	279	856	0	0		0	0	0	0	0
274	1	199	269	-1	598	327	17.4	30	ABalappaap	296	-236	0	0		0	0	0	0	0
275	1	282	29	-1	203	288	11.3	29	Capppa	268	35	0	0		0	0	0	0	0
276	1	272	262	-1	518	190	17.6	31	ABpraapapa	95	0	0	0		0	0	0	0	0
277	1	254	2	-1	357	363	7.4	27	ABplppaapa	143	0	0	0		0	0	0	0	0
278	1	165	323	-1	190	248	20.9	32	Cpaapp	319	-522	0	0		0	0	0	0	0
279	1	357	332	-1	482	244	9.7	24	ABarapaappa	201	151	0	0		0	0	0	0	0
280	1	198	359	-1	444	182	9.7	24	MSppaapp	-56	0	0	0		0	0	0	0	0
281	1	278	343	-1	355	161	4.7	27	ABprppaapp	69	0	0	0		0	0	0	0	0
282	1	332	122	-1	514	356	14.6	26	MSapaaap	40	0	0	0		0	0	0	0	0
283	1	334	361	-1	376	173	15.9	29	Dpap	290	103	0	0		0	0	0	0	0
284	1	139	97	-1	376	126	8.8	27	ABprppapaa	273	-352	0	0		0	0	0	0	0
285	1	245	222	-1	378	228	3.5	31	ABprpappap	222	0	0	0		0	0	0	0	0
286	1	294	219	-1	493	272	4.7	29	ABarapaaap	240	437	0	0		0	0	0	0	0
287	1	224	315	-1	320	226	16.3	32	Earpp	814	0	0	0		0	0	0	0	0
288	1	305	156	-1	433	358	15.0	27	MSapappa	203	1265	0	0		0	0	0	0	0
289	1	55	256	-1	566	209	21.7	34	ABpraapaap	281	852	0	0		0	0	0	0	0
290	1	338	363	-1	480	356	17.3	26	MSapapaa	39	0	0	0		0	0	0	0	0
291	1	63	158	-1	508	271	15.6	31	ABaraappap	306	123	0	0		0	0	0	0	0
292	1	194	367	-1	541	263	22.8	30	ABarpapaaa	300	0	0	0		0	0	0	0	0
293	1	147	64	-1	382	396	9.6	27	ABplppaaaa	270	971	0	0		0	0	0	0	0
294	1	94	108	-1	446	364	10.9	26	MSapapap	131	0	0	0		0	0	0	0	0
295	1	59	302	-1	581	271	23.3	34	ABpraapaaa	312	-1115	0	0		0	0	0	0	0
296	1	342	233	-1	572	298	9.8	24	ABalpaapaaa	212	1110	0	0		0	0	0	0	0
297	1	181	314	-1	254	388	14.9	28	ABplappapa	259	2012	0	0		0	0	0	0	0
298	1	236	178	-1	461	333	18.1	25	MSaaapaap	-166	0	0	0		0	0	0	0	0
299	1	304	78	-1	263	389	9.4	28	ABplappaap	279	-971	0	0		0	0	0	0	0
300	1	151	312	-1	340	289	12.4	29	Ealpa	191	0	0	0		0	0	0	0	0
301	1	103	38	-1	584	289	19.4	30	ABalapppaa	246	1103	0	0		0	0	0	0	0
302	1	179	179	-1	447	132	11.5	34	ABprpaaapp	258	-176	0	0		0	0	0	0	0
303	1	343	57	-1	496	200	22.7	27	ABarpappaa	540	0	0	0		0	0	0	0	0
304	1	262	284	-1	280	177	6.3	24	ABprpppapaa	205	-95	0	0		0	0	0	0	0
305	1	58	338	-1	566	239	19.6	29	ABalappppa	-59	0	0	0		0	0	0	0	0
306	1	168	7	-1	393	368	11.1	24	MSappapa	328	0	0	0		0	0	0	0	0
307	1	107	254	-1	431	227	12.8	26	MSpapaapa	209	456	0	0		0	0	0	0	0
308	1	110	107	-1	303	181	4.7	29	ABprppppap	246	1313	0	0		0	0	0	0	0
309	1	251	125	-1	328	327	4.4	27	ABplppaapp	248	825	0	0		0	0	0	0	0
310	1	1	226	-1	455	289	22.8	29	ABarpaapaa	293	-514	0	0		0	0	0	0	0
311	1	329	244	-1	576	224	9.1	23	ABalaapaaa	192	262	0	0		0	0	0	0	0
312	1	132	161	-1	492	245	23.4	29	ABarpapapa	-3	0	0	0		0	0	0	0	0
313	1	349	240	-1	341	130	21.8	34	ABarpppap	340	1191	0	0		0	0	0	0	0
314	1	128	75	-1	297	166	9.6	31	MSpapppp	26	0	0	0		0	0	0	0	0
315	1	259	127	-1	156	247	12.6	30	Cpapaa	128	0	0	0		0	0	0	0	0
316	1	315	45	-1	259	152	8.2	26	ABprapppap	295	0	0	0		0	0	0	0	0
317	1	11	354	-1	486	247	17.8	25	MSpaaaapp	203	73	0	0		0	0	0	0	0
318	1	174	79	-1	520	353	21.4	25	ABplaaaaapa	142	0	0	0		0	0	0	0	0
319	1	161	309	-1	345	378	22.2	33	ABarppaaa	266	0	0	0		0	0	0	0	0
320	1	157	181	-1	325	357	5.9	26	ABplppappa	245	271	0	0		0	0	0	0	0
321	1	82	255	-1	210	313	23.3	37	Caaap	364	22	0	0		0	0	0	0	0
322	1	41	24	-1	306	230	23.5	41	Cpaaa	143	0	0	0		0	0	0	0	0
323	1	369	49	-1	500	317	23.7	26	ABarpaaaap	346	0	0	0		0	0	0	0	0
324	1	275	328	-1	235	248	14.9	32	Eplpa	319	1324	0	0		0	0	0	0	0
325	1	22	42	-1	411	315	22.7	30	ABarpaapap	297	-297	0	0		0	0	0	0	0
326	1	323	252	-1	491	218	4.8	29	ABarappaaa	235	0	0	0		0	0	0	0	0
327	1	218	12	-1	328	383	15.1	26	Dapaa	218	150	0	0		0	0	0	0	0
328	1	335	374	-1	252	291	3.7	24	ABplpppapaa	-277	0	0	0		0	0	0	0	0
329	1	235	267	-1	431	387	17.6	25	ABalppppppa	239	1388	0	0		0	0	0	0	0
330	1	375	336	-1	450	304	16.1	22	MSaaapap	300	0	0	0		0	0	0	0	0
331	1	353	174	-1	225	254	4.2	27	ABplpppppp	259	-737	0	0		0	0	0	0	0
332	1	56	58	-1	376	285	14.5	27	MSaapaapp	218	60	0	0		0	0	0	0	0
333	1	372	376	-1	394	167	11.6	25	MSpppapp	-84	0	0	0		0	0	0	0	0
334	1	228	383	-1	368	393	20.4	28	ABplapaaaa	271	-215	0	0		0	0	0	0	0
335	1	339	37	-1	587	350	12.2	30	ABalaaapar	-172	0	0	0		0	0	0	0	0
336	1	290	382	-1	428	168	12.8	23	MSpppapa	202	302	0	0		0	0	0	0	0
337	1	373	184	-1	517	283	3.5	22	ABalpapaaa	167	312	0	0		0	0	0	0	0
338	1	77	165	-1	431	361	3.4	32	ABalppapap	289	-252	0	0		0	0	0	0	0
339	1	225	138	-1	366	360	18.6	27	MSappppa	88	0	0	0		0	0	0	0	0
340	1	116	10	-1	373	309	22.8	32	ABarpaappa	265	496	0	0		0	0	0	0	0
341	1	310	248	-1	552	233	23.9	31	ABalappppp	266	475	0	0		0	0	0	0	0
342	1	6	175	-1	169	268	8.4	29	Cpappd	644	0	0	0		0	0	0	0	0
343	1	269	110	-1	387	149	22.5	31	ABarpppaa	516	0	0	0		0	0	0	0	0
344	1	249	33	-1	454	206	22.8	29	ABarpappap	289	720	0	0		0	0	0	0	0
345	1	69	340	-1	417	421	17.9	31	ABalppppppp	179	0	0	0		0	0	0	0	0
346	1	100	144	-1	297	277	17.9	35	Eplaa	351	-48	0	0		0	0	0	0	0
347	1	27	274	-1	599	263	17.8	28	ABalappapa	241	816	0	0		0	0	0	0	0
348	1	130	76	-1	354	151	17.0	28	Dpppa	207	-453	0	0		0	0	0	0	0
349	1	125	380	-1	257	256	4.4	25	ABplpppapap	259	422	0	0		0	0	0	0	0
350	1	250	115	-1	446	413	19.5	28	ABplaapappp	-95	0	0	0		0	0	0	0	0
351	1	46	196	-1	447	173	3.6	30	ABarappapa	302	-874	0	0		0	0	0	0	0
352	1	352	114	-1	462	223	11.6	24	ABarapaappp	215	-169	0	0		0	0	0	0	0
353	1	15	112	-1	487	312	3.3	28	ABalpapaap	279	-83	0	0		0	0	0	0	0
354	1	176	220	-1	520	134	16.8	28	ABpraaaapp	273	152	0	0		0	0	0	0	0
355	1	371	32	-1	468	174	12.9	26	MSppapap	255	206	0	0		0	0	0	0	0
356	0	368	-1	-1	447	256	22.8	25		242	820	0	0		0	0	0	0	0
357	1	277	326	-1	433	397	9.1	27	ABplpaaapp	218	539	0	0		0	0	0	0	0
358	1	295	289	-1	462	235	17.6	26	MSpaaappa	131	0	0	0		0	0	0	0	0
359	1	246	183	-1	487	121	14.2	28	ABprpaapap	257	1010	0	0		0	0	0	0	0
360	1	149	164	-1	382	261	18.7	27	Earaa	172	0	0	0		0	0	0	0	0
361	1	212	30	-1	279	246	15.3	30	Eplap	299	927	0	0		0	0	0	0	0
362	1	54	245	-1	344	391	7.6	29	ABplppapaa	229	320	0	0		0	0	0	0	0
363	1	374	147	-1	559	215	7.7	29	ABalaapaap	-189	0	0	0		0	0	0	0	0
364	1	185	249	-1	327	198	4.1	27	ABprppppaa	265	307	0	0		0	0	0	0	0
365	1	281	298	-1	179	315	19.4	33	Caapa	8	0	0	0		0	0	0	0	0
366	1	222	104	-1	297	219	5.7	27	ABprpapppp	256	-104	0	0		0	0	0	0	0
367	1	242	349	-1	469	186	10.1	24	MSppaapa	210	283	0	0		0	0	0	0	0
368	1	252	190	-1	440	167	23.1	29	ABarpapppa	262	-376	0	0		0	0	0	0	0
369	1	24	285	-1	504	280	23.8	27	ABarpaaapa	312	0	0	0		0	0	0	0	0
370	1	283	371	-1	400	169	19.5	29	ABprapaaaa	324	0	0	0		0	0	0	0	0
371	1	326	311	-1	469	320	11.4	29	ABalpaapapp	143	0	0	0		0	0	0	0	0
372	1	155	292	-1	187	333	11.9	27	ABarppappp	187	0	0	0		0	0	0	0	0
373	1	328	132	-1	530	392	18.4	30	ABalapappa	184	0	0	0		0	0	0	0	0
374	1	17	360	-1	489	177	6.6	26	ABarapppppa	89	0	0	0		0	0	0	0	0
375	1	376	330	-1	540	371	12.8	23	ABalapapap	165	0	0	0		0	0	0	0	0
376	1	340	305	-1	414	308	4.0	27	ABplpappaaa	87	0	0	0		0	0	0	0	0
377	1	44	150	-1	515	242	21.5	31	ABarpapaap	301	0	0	0		0	0	0	0	0
378	0	360	-1	-1	558	205	12.4	23		106	0	0	0		0	0	0	0	0
379	1	366	21	-1	466	163	17.2	28	ABprpaappa	201	0	0	0		0	0	0	0	0
380	1	367	316	-1	519	174	11.9	22	ABpraaaapa	100	0	0	0		0	0	0	0	0
381	1	257	264	-1	340	395	18.8	32	ABplapaaap	263	0	0	0		0	0	0	0	0
