# Supplementary material for: The AP-2 Transcription Factor APTF-2 Is Required for Neuroblast and Epidermal Morphogenesis in Caenorhabditis elegans Embryogenesis
Source: PLoS Genet. 2016 May 13;12(5):e1006048. doi: 10.1371/journal.pgen.1006048 (PMC4866721; doi:10.1371/journal.pgen.1006048)
Supplement: S3 Text — (ZIP) [file pgen.1006048.s031.zip › nuclei/t177-nuclei]

1	1	5	331	-1	287	111	18.5	31	ABprappapa	280	133	0	0		0	0	0	0	0
2	1	277	368	-1	357	362	7.4	27	ABplppaapa	231	-178	0	0		0	0	0	0	0
3	1	173	175	-1	384	153	7.5	27	ABprppaapa	235	-157	0	0		0	0	0	0	0
4	1	144	133	-1	547	170	10.2	26	ABpraaaaaa	-224	0	0	0		0	0	0	0	0
5	1	23	245	-1	545	230	10.6	27	MSppaaaa	215	280	0	0		0	0	0	0	0
6	1	208	256	-1	559	396	17.6	30	ABalapaapp	252	601	0	0		0	0	0	0	0
7	1	306	18	-1	392	366	11.4	24	MSappapa	203	12	0	0		0	0	0	0	0
8	1	234	236	-1	468	148	21.4	32	ABpraappap	310	1160	0	0		0	0	0	0	0
9	1	15	352	-1	452	346	23.1	30	ABplaaaapa	299	713	0	0		0	0	0	0	0
10	1	340	218	-1	373	320	22.8	32	ABarpaappa	321	521	0	0		0	0	0	0	0
11	1	3	38	-1	539	297	8.6	28	ABaraaaaaa	265	-142	0	0		0	0	0	0	0
12	1	327	285	-1	324	387	15.2	26	Dapaa	243	871	0	0		0	0	0	0	0
13	1	93	230	-1	259	332	11.8	28	Capapa	425	0	0	0		0	0	0	0	0
14	1	46	73	-1	488	385	9.4	29	ABplpaaaaa	92	0	0	0		0	0	0	0	0
15	1	181	215	-1	399	104	15.8	29	ABpraapppp	345	0	0	0		0	0	0	0	0
16	1	245	113	-1	547	293	18.1	31	MSaaaaapa	119	0	0	0		0	0	0	0	0
17	1	79	31	-1	551	267	11.5	31	ABaraaapaa	106	0	0	0		0	0	0	0	0
18	1	160	11	-1	579	282	15.6	33	MSaaaaaa	154	0	0	0		0	0	0	0	0
19	1	204	229	-1	513	243	19.2	30	MSpaaaaa	-60	0	0	0		0	0	0	0	0
20	1	72	107	-1	534	421	14.5	30	ABalpppaap	433	0	0	0		0	0	0	0	0
21	1	379	380	-1	467	164	16.6	30	ABprpaappa	267	177	0	0		0	0	0	0	0
22	1	151	199	-1	451	224	7.1	27	ABarapapppa	114	0	0	0		0	0	0	0	0
23	1	56	97	-1	509	183	10.1	30	ABprpaaaaa	303	155	0	0		0	0	0	0	0
24	1	322	44	-1	307	226	23.5	42	Cpaaa	426	526	0	0		0	0	0	0	0
25	1	42	193	-1	282	347	5.8	26	ABplppappp	263	-81	0	0		0	0	0	0	0
26	1	63	223	-1	475	388	19.7	26	ABplaapappa	210	549	0	0		0	0	0	0	0
27	1	25	6	-1	253	227	7.2	28	ABprpppppa	273	353	0	0		0	0	0	0	0
28	1	49	216	-1	452	217	3.6	27	ABarappaap	272	-140	0	0		0	0	0	0	0
29	1	275	317	-1	202	288	11.3	28	Capppa	263	11	0	0		0	0	0	0	0
30	1	361	364	-1	281	248	14.7	31	Eplap	308	1210	0	0		0	0	0	0	0
31	1	109	80	-1	603	266	14.5	26	ABalaaappr	244	141	0	0		0	0	0	0	0
32	1	355	104	-1	471	177	12.4	26	MSppapap	246	-534	0	0		0	0	0	0	0
33	1	344	94	-1	458	211	23.0	29	ABarpappap	276	120	0	0		0	0	0	0	0
34	1	106	37	-1	593	215	11.6	28	ABalaappa	214	-135	0	0		0	0	0	0	0
35	1	99	7	-1	501	404	16.3	30	ABalppppap	157	0	0	0		0	0	0	0	0
36	1	150	211	-1	432	313	18.6	33	MSaaaapp	55	0	0	0		0	0	0	0	0
37	1	335	362	-1	589	348	12.2	31	ABalaaapar	358	0	0	0		0	0	0	0	0
38	1	301	202	-1	587	290	19.4	30	ABalapppaa	-462	0	0	0		0	0	0	0	0
39	1	86	27	-1	339	154	13.2	28	Dppap	259	1295	0	0		0	0	0	0	0
40	1	75	131	-1	465	306	5.4	27	ABalpappapa	199	206	0	0		0	0	0	0	0
41	1	104	33	-1	423	240	9.4	31	MSpapaaa	278	143	0	0		0	0	0	0	0
42	1	325	51	-1	413	319	22.5	29	ABarpaapap	269	-621	0	0		0	0	0	0	0
43	1	141	59	-1	535	140	11.4	28	ABpraaaaap	271	0	0	0		0	0	0	0	0
44	1	35	35	311	513	258	12.4	32	ABaraaapap	146	0	0	0		0	0	0	0	0
45	1	316	61	-1	261	156	8.0	27	ABprapppap	272	83	0	0		0	0	0	0	0
46	1	124	135	315	475	318	14.7	30	ABaraapapa	203	-463	0	0		0	0	0	0	0
47	1	57	24	-1	483	314	7.4	32	ABalpappaa	99	0	0	0		0	0	0	0	0
48	1	255	205	-1	373	306	18.2	30	Ealaa	304	281	0	0		0	0	0	0	0
49	1	323	95	-1	503	319	23.5	27	ABarpaaaap	253	-274	0	0		0	0	0	0	0
50	1	235	84	-1	553	265	15.5	28	ABaraappaa	259	0	0	0		0	0	0	0	0
51	1	223	271	-1	589	237	15.2	30	ABalaaappl	-21	0	0	0		0	0	0	0	0
52	1	73	74	-1	365	166	10.2	30	MSpapppa	-179	0	0	0		0	0	0	0	0
53	1	191	71	-1	388	146	15.4	27	Dppaa	212	1414	0	0		0	0	0	0	0
54	1	101	309	-1	416	136	5.1	31	ABarappapp	298	-690	0	0		0	0	0	0	0
55	1	13	239	-1	441	261	12.4	29	ABaraapppp	373	0	0	0		0	0	0	0	0
56	1	6	103	-1	219	173	10.2	29	ABprapappp	266	-919	0	0		0	0	0	0	0
57	1	303	327	-1	497	199	22.7	27	ABarpappaa	268	921	0	0		0	0	0	0	0
58	1	332	140	-1	382	283	14.4	27	MSaapaapp	26	0	0	0		0	0	0	0	0
59	1	88	259	-1	411	273	7.7	27	ABalpappppp	271	203	0	0		0	0	0	0	0
60	1	117	93	-1	459	240	15.5	33	MSpaapap	516	0	0	0		0	0	0	0	0
61	1	140	65	-1	455	440	12.4	30	ABplpaapap	230	252	0	0		0	0	0	0	0
62	1	222	46	-1	502	259	7.4	30	ABarapapaa	278	0	0	0		0	0	0	0	0
63	1	172	132	-1	589	329	9.7	27	ABalaaaarl	301	0	0	0		0	0	0	0	0
64	1	293	332	-1	387	397	9.4	28	ABplppaaaa	273	147	0	0		0	0	0	0	0
65	1	24	130	-1	465	253	5.2	29	ABarapapap	205	1406	0	0		0	0	0	0	0
66	1	64	170	-1	282	149	5.7	27	ABprpppaap	246	1884	0	0		0	0	0	0	0
67	1	170	197	-1	605	304	14.4	29	ABalaaapal	264	142	0	0		0	0	0	0	0
68	0	237	-1	-1	390	227	19.1	25		195	181	0	0		0	0	0	0	0
69	1	163	124	-1	499	160	16.9	25	ABpraaapppa	246	687	0	0		0	0	0	0	0
70	1	273	267	-1	480	364	3.7	28	ABalppapaa	282	-14	0	0		0	0	0	0	0
71	1	16	204	-1	215	305	13.4	31	Cappap	312	178	0	0		0	0	0	0	0
72	1	118	194	-1	471	126	16.7	26	ABpraappaa	367	0	0	0		0	0	0	0	0
73	1	177	325	-1	344	298	4.9	29	ABplpapapp	230	157	0	0		0	0	0	0	0
74	1	254	168	-1	235	135	16.6	34	ABarppppp	341	117	0	0		0	0	0	0	0
75	1	314	153	-1	302	163	9.7	31	MSpapppp	26	0	0	0		0	0	0	0	0
76	1	348	214	-1	354	153	17.1	28	Dpppa	247	177	0	0		0	0	0	0	0
77	1	236	121	-1	356	217	19.5	30	Epraa	298	-220	0	0		0	0	0	0	0
78	1	299	72	-1	264	389	9.2	28	ABplappaap	250	705	0	0		0	0	0	0	0
79	1	318	149	-1	526	355	21.4	24	ABplaaaaapa	183	142	0	0		0	0	0	0	0
80	1	43	288	-1	424	426	21.3	33	ABplaaapap	335	293	0	0		0	0	0	0	0
81	1	97	272	-1	186	300	8.7	27	ABplapappp	275	125	0	0		0	0	0	0	0
82	1	185	201	-1	482	209	19.3	27	MSppappp	258	888	0	0		0	0	0	0	0
83	1	165	105	-1	433	181	17.9	29	MSppppap	241	0	0	0		0	0	0	0	0
84	0	187	-1	-1	563	380	13.9	24		189	626	0	0		0	0	0	0	0
85	1	45	237	-1	486	161	19.5	28	ABpraaapppp	288	-58	0	0		0	0	0	0	0
86	1	112	147	-1	593	259	10.5	27	ABalaaaalp	-112	0	0	0		0	0	0	0	0
87	1	52	68	-1	557	276	5.4	29	ABaraaappa	268	463	0	0		0	0	0	0	0
88	1	91	208	-1	502	368	6.8	27	ABalppappa	276	361	0	0		0	0	0	0	0
89	1	186	152	-1	418	300	9.7	31	MSaapaaa	408	0	0	0		0	0	0	0	0
90	1	83	154	-1	380	208	6.5	30	ABprpapppa	1	0	0	0		0	0	0	0	0
91	1	53	163	-1	362	322	8.4	32	MSaapppa	61	0	0	0		0	0	0	0	0
92	1	38	53	-1	500	429	11.7	28	ABalpppapa	276	-767	0	0		0	0	0	0	0
93	1	225	60	-1	526	329	7.0	27	ABalpaaaaa	510	0	0	0		0	0	0	0	0
94	1	266	346	-1	538	421	11.6	30	ABalpppaaa	249	705	0	0		0	0	0	0	0
95	1	102	1	-1	331	226	7.4	33	MSpappa	-84	0	0	0		0	0	0	0	0
96	1	145	4	-1	501	153	12.5	29	ABprpaapaa	220	-211	0	0		0	0	0	0	0
97	1	284	326	-1	376	128	8.4	28	ABprppapaa	245	35	0	0		0	0	0	0	0
98	1	230	318	-1	445	193	6.4	28	ABprpapaaa	288	0	0	0		0	0	0	0	0
99	1	54	166	-1	253	293	7.9	27	Capapp	218	0	0	0		0	0	0	0	0
100	1	20	137	-1	423	169	14.5	30	Dpaa	238	0	0	0		0	0	0	0	0
101	1	162	238	-1	479	395	22.1	27	ABplaaapaa	250	75	0	0		0	0	0	0	0
102	1	213	219	-1	163	226	18.4	32	Cpapap	302	-517	0	0		0	0	0	0	0
103	1	244	234	-1	223	318	9.5	26	ABplapppaa	188	0	0	0		0	0	0	0	0
104	1	366	14	-1	300	222	5.6	28	ABprpapppp	324	0	0	0		0	0	0	0	0
105	1	77	240	-1	409	348	6.3	27	ABplpapaaa	246	123	0	0		0	0	0	0	0
106	1	136	102	-1	218	369	10.7	28	ABplapapap	5	0	0	0		0	0	0	0	0
107	1	308	336	-1	306	181	4.5	30	ABprppppap	55	0	0	0		0	0	0	0	0
108	1	294	228	-1	447	367	10.7	27	MSapapap	226	443	0	0		0	0	0	0	0
109	1	92	52	-1	295	392	19.6	32	ABarppaap	309	499	0	0		0	0	0	0	0
110	1	343	338	-1	387	156	22.7	32	ABarpppaa	323	135	0	0		0	0	0	0	0
111	1	130	118	-1	441	269	19.7	30	MSpaaapa	367	0	0	0		0	0	0	0	0
112	1	353	188	-1	482	307	3.2	28	ABalpapaap	279	-1618	0	0		0	0	0	0	0
113	1	61	174	-1	429	261	3.3	26	ABprpappaaa	241	-595	0	0		0	0	0	0	0
114	1	352	231	-1	463	226	11.6	25	ABarapaappp	123	0	0	0		0	0	0	0	0
115	1	350	43	-1	441	422	18.8	27	ABplaapappp	-100	0	0	0		0	0	0	0	0
116	1	176	203	-1	283	303	8.7	28	Capaap	-206	0	0	0		0	0	0	0	0
117	1	200	70	-1	399	333	9.0	25	MSappaaa	224	-340	0	0		0	0	0	0	0
118	1	184	323	-1	604	299	11.3	28	ABalaaaala	236	141	0	0		0	0	0	0	0
119	1	166	373	-1	337	421	17.0	26	ABplapaapa	243	-483	0	0		0	0	0	0	0
120	1	199	176	-1	280	248	6.6	27	ABplpppppa	263	0	0	0		0	0	0	0	0
121	1	168	9	-1	399	272	12.4	27	MSaapapa	224	0	0	0		0	0	0	0	0
122	1	282	173	-1	514	357	14.7	26	MSapaaap	808	0	0	0		0	0	0	0	0
123	1	259	335	-1	529	208	4.4	28	ABarapppaa	277	-1143	0	0		0	0	0	0	0
124	1	10	294	-1	459	427	9.1	30	ABplpaaapa	144	0	0	0		0	0	0	0	0
125	1	309	106	-1	329	328	4.5	26	ABplppaapp	232	219	0	0		0	0	0	0	0
126	1	167	25	-1	374	272	10.3	28	MSaapapp	555	0	0	0		0	0	0	0	0
127	1	315	82	-1	155	247	12.5	30	Cpapaa	298	296	0	0		0	0	0	0	0
128	1	149	185	-1	552	303	14.8	28	ABaraapaaa	145	0	0	0		0	0	0	0	0
129	1	183	247	-1	210	290	4.9	26	ABplappppp	50	0	0	0		0	0	0	0	0
130	1	210	385	-1	572	205	16.7	30	ABalaapppp	336	0	0	0		0	0	0	0	0
131	1	82	345	-1	315	354	17.3	27	MSappppp	230	-938	0	0		0	0	0	0	0
132	1	373	359	-1	530	395	18.3	30	ABalapappa	181	0	0	0		0	0	0	0	0
133	1	201	111	-1	548	344	11.4	27	MSapaaaa	202	79	0	0		0	0	0	0	0
134	1	31	244	-1	201	348	8.5	28	ABplapappa	280	529	0	0		0	0	0	0	0
135	1	206	8	-1	386	235	14.5	27	MSpapaapp	-163	0	0	0		0	0	0	0	0
136	1	14	156	-1	547	179	15.2	29	ABpraaapaa	261	-506	0	0		0	0	0	0	0
137	1	209	158	-1	386	368	7.0	27	ABplpapaap	255	-54	0	0		0	0	0	0	0
138	1	339	75	-1	362	363	18.5	27	MSappppa	242	73	0	0		0	0	0	0	0
139	1	190	372	-1	508	391	20.2	26	ABalapappp	369	0	0	0		0	0	0	0	0
140	1	218	374	-1	565	354	16.0	27	ABalapaaap	320	208	0	0		0	0	0	0	0
141	1	137	49	-1	435	358	6.1	30	ABalpapapp	228	62	0	0		0	0	0	0	0
142	1	154	287	-1	397	178	6.2	27	ABprpapapa	230	254	0	0		0	0	0	0	0
143	1	94	55	-1	404	151	18.6	30	ABprapaaap	288	-324	0	0		0	0	0	0	0
144	1	346	290	-1	297	276	17.6	33	Eplaa	330	-35	0	0		0	0	0	0	0
145	1	179	67	-1	474	265	12.4	32	ABaraapppa	163	0	0	0		0	0	0	0	0
146	1	157	100	-1	544	361	7.1	26	ABalpaappp	264	222	0	0		0	0	0	0	0
147	1	363	48	-1	557	214	7.7	30	ABalaapaap	214	-1766	0	0		0	0	0	0	0
148	1	155	5	-1	250	388	19.5	34	ABarppapa	207	0	0	0		0	0	0	0	0
149	1	51	86	-1	540	239	5.1	28	ABaraaappp	-3	0	0	0		0	0	0	0	0
150	1	377	384	-1	520	246	22.1	30	ABarpapaap	308	-105	0	0		0	0	0	0	0
151	1	110	139	-1	512	385	13.5	27	ABalppppaa	274	-442	0	0		0	0	0	0	0
152	1	146	144	351	522	186	20.5	33	ABpraapapp	238	734	0	0		0	0	0	0	0
153	1	138	159	-1	464	292	8.3	31	ABalpapppa	101	0	0	0		0	0	0	0	0
154	1	2	273	-1	464	163	6.8	25	ABarapppppp	165	396	0	0		0	0	0	0	0
155	1	48	328	-1	479	379	14.0	25	ABalpppppaa	219	850	0	0		0	0	0	0	0
156	1	288	123	-1	435	359	15.2	27	MSapappa	324	0	0	0		0	0	0	0	0
157	1	178	114	-1	475	341	9.9	28	ABalpaaapp	290	0	0	0		0	0	0	0	0
158	1	291	41	-1	509	271	15.8	32	ABaraappap	310	140	0	0		0	0	0	0	0
159	1	58	148	-1	520	355	24.2	31	ABplaaaaaa	277	-177	0	0		0	0	0	0	0
160	1	203	258	-1	300	126	7.5	29	ABprppappp	281	634	0	0		0	0	0	0	0
161	1	312	36	-1	493	247	23.3	30	ABarpapapa	304	1053	0	0		0	0	0	0	0
162	1	78	222	-1	282	300	4.6	27	ABplppppap	190	0	0	0		0	0	0	0	0
163	1	21	343	-1	423	238	22.6	30	ABarpapapp	285	484	0	0		0	0	0	0	0
164	1	360	207	-1	375	261	18.8	23	Earaa	181	-505	0	0		0	0	0	0	0
165	1	338	329	-1	433	363	3.4	34	ABalppapap	341	101	0	0		0	0	0	0	0
166	1	270	274	-1	578	288	12.1	25	ABaraaaapa	227	1401	0	0		0	0	0	0	0
167	1	175	85	-1	517	408	9.5	28	ABalppaaap	-96	0	0	0		0	0	0	0	0
168	1	148	136	-1	536	308	11.9	25	ABalpaapaap	139	0	0	0		0	0	0	0	0
169	1	22	23	-1	258	244	10.8	32	Eplpp	314	894	0	0		0	0	0	0	0
170	1	95	180	-1	437	123	17.7	28	ABpraapppa	183	0	0	0		0	0	0	0	0
171	1	227	333	-1	407	303	16.2	24	MSaaappa	202	200	0	0		0	0	0	0	0
172	1	76	79	-1	570	364	10.3	28	ABalaaaarr	206	0	0	0		0	0	0	0	0
173	1	59	381	-1	478	359	22.6	27	ABplaaaaapp	210	156	0	0		0	0	0	0	0
174	1	331	184	-1	227	252	4.3	27	ABplpppppp	284	0	0	0		0	0	0	0	0
175	1	342	246	-1	168	266	8.5	29	Cpappd	260	-195	0	0		0	0	0	0	0
176	1	7	116	-1	506	426	19.5	32	ABplaapaap	310	694	0	0		0	0	0	0	0
177	0	121	-1	-1	448	342	9.2	23		188	-467	0	0		0	0	0	0	0
178	1	298	248	-1	461	333	18.2	26	MSaaapaap	-105	0	0	0		0	0	0	0	0
179	1	302	126	-1	445	131	11.5	33	ABprpaaapp	452	0	0	0		0	0	0	0	0
180	0	133	-1	-1	534	389	10.2	23		-227	0	0	0		0	0	0	0	0
181	1	320	316	-1	328	359	6.0	26	ABplppappa	234	122	0	0		0	0	0	0	0
182	1	12	110	-1	237	318	6.7	28	ABplapppap	260	479	0	0		0	0	0	0	0
183	1	359	263	-1	488	124	14.2	27	ABprpaapap	239	397	0	0		0	0	0	0	0
184	1	337	383	-1	527	294	3.4	23	ABalpapaaa	167	156	0	0		0	0	0	0	0
185	1	134	98	-1	508	319	17.2	26	ABaraaaapp	-65	0	0	0		0	0	0	0	0
186	1	248	96	-1	501	188	3.6	31	ABarapppap	279	-849	0	0		0	0	0	0	0
187	1	239	88	-1	348	106	13.8	29	ABprappaaa	270	154	0	0		0	0	0	0	0
188	1	81	109	-1	511	301	5.6	29	ABalpaaaap	150	0	0	0		0	0	0	0	0
189	1	231	108	-1	462	278	16.2	26	MSpaapaa	155	0	0	0		0	0	0	0	0
190	1	368	365	-1	444	170	22.8	27	ABarpapppa	275	1289	0	0		0	0	0	0	0
191	1	257	83	-1	562	270	8.5	29	ABaraaaaap	283	-667	0	0		0	0	0	0	0
192	1	192	171	-1	340	373	11.6	31	Daap	553	0	0	0		0	0	0	0	0
193	1	132	280	-1	348	285	8.2	24	MSaappap	-71	0	0	0		0	0	0	0	0
194	1	47	321	-1	554	285	21.2	29	ABalapppap	285	565	0	0		0	0	0	0	0
195	1	194	269	-1	215	349	16.7	28	ABarppappa	252	172	0	0		0	0	0	0	0
196	1	351	297	-1	457	171	4.2	32	ABarappapa	327	102	0	0		0	0	0	0	0
197	1	171	233	-1	407	388	12.8	27	MSapppaa	230	401	0	0		0	0	0	0	0
198	1	242	313	-1	416	220	4.0	25	ABprpappaap	196	137	0	0		0	0	0	0	0
199	1	65	200	-1	326	96	12.4	27	ABprappaap	244	-322	0	0		0	0	0	0	0
200	1	66	2	-1	524	389	22.7	33	ABplaapaaa	208	0	0	0		0	0	0	0	0
201	1	249	190	-1	449	299	12.8	28	ABaraapapp	137	0	0	0		0	0	0	0	0
202	1	27	242	-1	566	331	20.3	29	ABalappapp	274	640	0	0		0	0	0	0	0
203	1	217	251	-1	429	190	11.6	25	MSpppaaa	218	678	0	0		0	0	0	0	0
204	1	129	13	-1	508	311	10.5	29	ABalpaapapa	209	0	0	0		0	0	0	0	0
205	1	62	225	-1	427	246	17.1	27	MSpaaappp	227	-191	0	0		0	0	0	0	0
206	1	267	286	-1	552	365	18.1	30	ABalapaapa	231	0	0	0		0	0	0	0	0
207	1	107	127	-1	349	251	4.3	27	ABplpapppa	263	-405	0	0		0	0	0	0	0
208	1	142	192	-1	238	166	5.8	26	ABprappppp	242	377	0	0		0	0	0	0	0
209	1	17	330	-1	389	227	10.9	28	MSpapapa	468	0	0	0		0	0	0	0	0
210	1	8	370	-1	428	302	5.5	27	ABalpappapp	124	0	0	0		0	0	0	0	0
211	1	11	320	-1	512	276	18.2	27	MSpaaaapa	-97	0	0	0		0	0	0	0	0
212	0	356	-1	-1	449	264	22.9	25		203	301	0	0		0	0	0	0	0
213	1	68	54	-1	502	144	9.4	28	ABprpaaapa	264	760	0	0		0	0	0	0	0
214	1	212	378	-1	297	352	12.4	28	Capaaa	196	0	0	0		0	0	0	0	0
215	1	214	39	-1	427	161	6.9	27	ABprpapaap	272	0	0	0		0	0	0	0	0
216	1	119	278	-1	294	100	13.4	28	ABprappapp	237	-446	0	0		0	0	0	0	0
217	1	147	212	-1	184	197	13.7	28	Cpppaa	-226	0	0	0		0	0	0	0	0
218	1	98	165	-1	413	412	14.8	28	ABplpaappa	269	307	0	0		0	0	0	0	0
219	1	286	34	-1	497	271	4.6	29	ABarapaaap	239	115	0	0		0	0	0	0	0
220	1	354	232	-1	519	134	16.7	28	ABpraaaapp	76	0	0	0		0	0	0	0	0
221	1	9	20	-1	510	328	20.1	30	MSaaaaapp	303	-496	0	0		0	0	0	0	0
222	1	285	3	347	383	229	3.8	29	ABprpappap	-84	0	0	0		0	0	0	0	0
223	1	156	264	-1	470	290	19.5	28	MSaaaapap	515	0	0	0		0	0	0	0	0
224	1	228	282	-1	511	227	16.4	26	MSppappa	197	1238	0	0		0	0	0	0	0
225	1	36	334	-1	429	446	14.4	25	ABplaappaa	325	0	0	0		0	0	0	0	0
226	1	310	303	-1	457	297	22.8	30	ABarpaapaa	54	0	0	0		0	0	0	0	0
227	1	34	189	-1	379	258	7.4	24	MSaappaa	208	181	0	0		0	0	0	0	0
228	1	256	291	-1	300	330	4.0	26	ABplpppaaa	281	0	0	0		0	0	0	0	0
229	1	18	78	-1	531	262	6.4	27	ABarapaaaa	237	473	0	0		0	0	0	0	0
230	1	70	26	-1	275	113	12.0	27	ABprapapap	188	0	0	0		0	0	0	0	0
231	1	105	66	-1	259	320	4.2	28	ABplpppaap	245	871	0	0		0	0	0	0	0
232	1	32	270	-1	239	126	11.2	26	ABprapappa	238	-729	0	0		0	0	0	0	0
233	1	296	198	-1	567	300	9.6	24	ABalpaapaaa	219	0	0	0		0	0	0	0	0
234	1	158	308	-1	372	319	10.8	27	MSappaap	237	72	0	0		0	0	0	0	0
235	1	120	120	-1	411	238	6.3	28	ABarapapppp	196	0	0	0		0	0	0	0	0
236	1	67	169	-1	512	214	12.7	28	MSppaaap	296	0	0	0		0	0	0	0	0
237	1	188	89	-1	507	341	10.1	26	ABalpaaapa	352	0	0	0		0	0	0	0	0
238	1	269	76	-1	309	319	8.2	27	MSaapppp	387	0	0	0		0	0	0	0	0
239	1	159	63	-1	405	275	16.5	26	MSaaappp	249	-439	0	0		0	0	0	0	0
240	1	313	254	-1	345	130	22.0	34	ABarpppap	341	642	0	0		0	0	0	0	0
241	1	221	112	-1	267	148	11.0	25	ABprapppaa	241	-860	0	0		0	0	0	0	0
242	1	69	307	-1	319	251	4.1	28	ABplpapppp	277	417	0	0		0	0	0	0	0
243	1	195	349	-1	488	416	7.2	30	ABalppaapp	345	0	0	0		0	0	0	0	0
244	1	311	292	-1	573	225	9.0	23	ABalaapaaa	232	0	0	0		0	0	0	0	0
245	1	362	379	-1	346	392	7.3	29	ABplppapaa	243	953	0	0		0	0	0	0	0
246	1	211	281	-1	248	198	15.5	32	Eprpa	402	0	0	0		0	0	0	0	0
247	1	33	101	-1	501	302	21.2	26	MSaaaapaa	162	0	0	0		0	0	0	0	0
248	1	341	353	-1	554	240	23.4	30	ABalappppp	266	-204	0	0		0	0	0	0	0
249	1	364	348	-1	328	200	4.0	27	ABprppppaa	265	436	0	0		0	0	0	0	0
250	1	272	28	-1	367	433	16.4	29	ABplaapppa	-50	0	0	0		0	0	0	0	0
251	1	246	122	-1	467	221	8.8	29	ABarapappa	124	0	0	0		0	0	0	0	0
252	1	326	117	-1	489	220	5.0	28	ABarappaaa	236	0	0	0		0	0	0	0	0
253	1	233	209	-1	248	324	14.7	26	Cappaa	51	0	0	0		0	0	0	0	0
254	1	307	115	-1	427	226	12.6	26	MSpapaapa	262	325	0	0		0	0	0	0	0
255	1	321	289	-1	214	315	23.4	38	Caaap	359	266	0	0		0	0	0	0	0
256	1	289	177	-1	566	210	21.7	32	ABpraapaap	322	187	0	0		0	0	0	0	0
257	1	111	178	-1	513	235	9.6	29	ABarapaapa	302	0	0	0		0	0	0	0	0
258	1	226	324	-1	263	301	23.3	23	Caaaa	-66	0	0	0		0	0	0	0	0
259	1	26	125	-1	208	189	6.4	27	Cppppa	251	543	0	0		0	0	0	0	0
260	1	127	56	-1	423	361	22.7	29	ABplaaaapp	7	0	0	0		0	0	0	0	0
261	1	264	150	-1	392	192	13.6	27	MSpppaap	253	-153	0	0		0	0	0	0	0
262	1	276	196	-1	516	194	17.5	30	ABpraapapa	276	358	0	0		0	0	0	0	0
263	1	207	155	-1	459	336	5.7	29	ABalpapapa	234	577	0	0		0	0	0	0	0
264	1	381	210	-1	336	398	18.5	30	ABplapaaap	323	635	0	0		0	0	0	0	0
265	1	113	350	-1	383	401	21.9	27	ABplaaappp	210	0	0	0		0	0	0	0	0
266	1	268	300	-1	415	309	13.4	27	MSaapaapa	210	107	0	0		0	0	0	0	0
267	1	329	81	-1	436	389	17.5	27	ABalppppppa	221	266	0	0		0	0	0	0	0
268	1	265	293	-1	207	330	5.5	26	ABplappppa	255	0	0	0		0	0	0	0	0
269	1	274	226	-1	596	326	17.4	29	ABalappaap	334	0	0	0		0	0	0	0	0
270	1	202	241	-1	526	198	7.3	29	ABarappppa	281	-687	0	0		0	0	0	0	0
271	1	108	340	-1	267	117	15.7	29	ABprapapaa	265	-459	0	0		0	0	0	0	0
272	1	30	356	-1	301	412	12.9	27	ABplapaapp	-189	0	0	0		0	0	0	0	0
273	1	28	12	-1	516	171	15.1	29	ABpraaappa	-168	0	0	0		0	0	0	0	0
274	1	347	224	-1	600	259	18.1	27	ABalappapa	246	-111	0	0		0	0	0	0	0
275	1	241	15	-1	398	119	19.8	28	ABprapaapa	259	942	0	0		0	0	0	0	0
276	1	37	299	-1	309	376	7.4	28	ABplppapap	254	-504	0	0		0	0	0	0	0
277	1	74	29	-1	389	437	13.4	29	ABplaappap	290	0	0	0		0	0	0	0	0
278	1	251	283	-1	472	137	10.6	28	ABprpaappp	300	0	0	0		0	0	0	0	0
279	1	139	342	-1	337	328	22.5	31	ABarpaappp	313	-202	0	0		0	0	0	0	0
280	1	263	30	-1	447	272	8.0	26	ABalpappppa	218	-825	0	0		0	0	0	0	0
281	1	116	344	-1	549	157	17.4	30	ABpraaapap	203	0	0	0		0	0	0	0	0
282	1	44	17	-1	189	222	7.8	29	Cpppap	154	0	0	0		0	0	0	0	0
283	1	126	77	-1	466	137	6.7	25	ABprpaaaapa	183	391	0	0		0	0	0	0	0
284	1	304	301	-1	281	177	6.3	24	ABprpppapaa	-97	0	0	0		0	0	0	0	0
285	1	369	16	-1	507	283	23.6	27	ABarpaaapa	277	76	0	0		0	0	0	0	0
286	1	193	284	-1	339	298	17.4	32	Ealap	311	-509	0	0		0	0	0	0	0
287	1	224	363	-1	539	318	22.5	27	ABarpaaaaa	272	2047	0	0		0	0	0	0	0
288	1	123	134	-1	417	420	10.8	27	ABplpaappp	276	-1027	0	0		0	0	0	0	0
289	1	358	99	-1	460	244	17.8	27	MSpaaappa	218	-155	0	0		0	0	0	0	0
290	1	55	357	-1	301	159	15.6	29	Dpppp	260	0	0	0		0	0	0	0	0
291	1	196	376	-1	221	380	13.8	29	ABplapapaa	266	736	0	0		0	0	0	0	0
292	1	372	262	-1	183	329	11.4	26	ABarppappp	126	0	0	0		0	0	0	0	0
293	1	89	367	-1	375	291	4.6	26	ABplpappaap	209	-475	0	0		0	0	0	0	0
294	1	180	145	-1	192	256	5.1	26	Cpappv	372	0	0	0		0	0	0	0	0
295	1	4	87	-1	341	141	7.1	29	ABprppappa	252	423	0	0		0	0	0	0	0
296	1	87	160	-1	474	394	11.3	29	ABplpaapaa	286	971	0	0		0	0	0	0	0
297	1	174	206	-1	379	343	13.0	27	MSappapp	-215	0	0	0		0	0	0	0	0
298	1	365	319	-1	183	314	19.2	33	Caapa	337	309	0	0		0	0	0	0	0
299	1	29	341	-1	245	311	18.6	31	Dappp	296	1	0	0		0	0	0	0	0
300	1	80	58	-1	378	338	5.7	27	ABplpapapa	226	967	0	0		0	0	0	0	0
301	1	153	371	-1	464	386	6.5	26	ABalppapppa	210	783	0	0		0	0	0	0	0
302	1	295	310	-1	586	269	23.1	32	ABpraapaaa	323	-472	0	0		0	0	0	0	0
303	1	250	253	-1	399	371	17.0	26	MSapppap	249	36	0	0		0	0	0	0	0
304	1	1	62	-1	258	205	11.6	31	Eprpp	290	88	0	0		0	0	0	0	0
305	1	376	235	-1	423	312	3.4	26	ABplpappaaa	215	97	0	0		0	0	0	0	0
306	1	169	302	-1	367	190	3.9	28	ABprpapapp	93	0	0	0		0	0	0	0	0
307	1	260	64	-1	227	238	21.2	22	Cpaapa	115	0	0	0		0	0	0	0	0
308	1	216	277	-1	278	403	11.7	28	ABplappaaa	232	-521	0	0		0	0	0	0	0
309	1	319	195	-1	352	381	22.2	32	ABarppaaa	287	-340	0	0		0	0	0	0	0
310	1	197	322	-1	274	211	17.5	30	Eprap	304	70	0	0		0	0	0	0	0
311	1	371	337	-1	468	320	11.5	28	ABalpaapapp	-160	0	0	0		0	0	0	0	0
312	1	300	172	-1	343	285	12.6	29	Ealpa	-106	0	0	0		0	0	0	0	0
313	1	220	181	-1	173	294	15.4	31	Caapp	311	806	0	0		0	0	0	0	0
314	1	297	257	-1	253	388	14.6	28	ABplappapa	265	704	0	0		0	0	0	0	0
315	1	287	249	-1	318	225	16.3	32	Earpp	317	569	0	0		0	0	0	0	0
316	1	380	157	-1	528	166	12.7	28	ABpraaaapa	136	0	0	0		0	0	0	0	0
317	1	115	167	-1	476	421	14.3	25	ABalpppappp	110	0	0	0		0	0	0	0	0
318	1	219	243	-1	514	308	14.2	29	ABaraapaap	291	-187	0	0		0	0	0	0	0
319	1	253	47	-1	410	403	6.2	31	ABplpaaaap	250	163	0	0		0	0	0	0	0
320	1	19	186	-1	247	366	7.7	26	ABplappapp	222	1934	0	0		0	0	0	0	0
321	1	135	355	-1	206	223	4.4	26	Cppppp	204	1351	0	0		0	0	0	0	0
322	1	232	275	-1	362	102	17.1	27	ABprapaapp	263	-727	0	0		0	0	0	0	0
323	1	278	279	-1	191	248	21.2	31	Cpaapp	301	-25	0	0		0	0	0	0	0
324	1	84	129	-1	493	203	14.7	24	MSppapaa	225	-361	0	0		0	0	0	0	0
325	1	114	45	-1	508	444	15.8	24	ABalpppappa	199	100	0	0		0	0	0	0	0
326	1	357	42	-1	437	412	8.6	27	ABplpaaapp	216	-516	0	0		0	0	0	0	0
327	1	125	306	-1	240	207	4.8	28	ABprpppppp	406	0	0	0		0	0	0	0	0
328	1	324	92	-1	234	250	15.0	31	Eplpa	311	-610	0	0		0	0	0	0	0
329	1	50	164	-1	202	173	16.5	33	Cppap	323	-869	0	0		0	0	0	0	0
330	1	375	314	-1	547	379	13.1	29	ABalapapap	215	176	0	0		0	0	0	0	0
331	1	128	162	-1	418	141	10.2	31	ABprppaaaa	215	0	0	0		0	0	0	0	0
332	1	279	382	-1	479	249	9.5	23	ABarapaappa	183	-249	0	0		0	0	0	0	0
333	1	126	227	-1	431	121	8.0	25	ABprpaaaapp	178	0	0	0		0	0	0	0	0
334	1	198	138	-1	361	182	20.2	31	MSpppppp	245	1182	0	0		0	0	0	0	0
335	1	161	304	-1	446	396	14.9	26	ABalpppppap	251	859	0	0		0	0	0	0	0
336	1	330	361	-1	439	315	16.1	31	MSaaapap	318	-535	0	0		0	0	0	0	0
337	1	90	141	-1	347	362	15.2	26	Daaap	191	136	0	0		0	0	0	0	0
338	1	305	213	-1	565	240	19.5	28	ABalappppa	-260	0	0	0		0	0	0	0	0
339	1	164	217	-1	222	262	7.6	26	Capppp	221	473	0	0		0	0	0	0	0
340	1	345	69	-1	412	422	17.4	32	ABalppppppp	152	0	0	0		0	0	0	0	0
341	1	71	19	-1	368	223	9.4	31	MSpapapp	118	0	0	0		0	0	0	0	0
342	1	215	377	-1	470	389	16.6	30	ABplaapapa	299	163	0	0		0	0	0	0	0
343	1	281	265	-1	355	164	5.1	27	ABprppaapp	253	70	0	0		0	0	0	0	0
344	1	252	255	-1	421	397	21.8	27	ABplaaappa	243	1047	0	0		0	0	0	0	0
345	1	182	260	-1	295	135	22.0	36	ABarppppa	343	262	0	0		0	0	0	0	0
346	1	240	296	-1	299	283	13.4	30	Ealpp	278	139	0	0		0	0	0	0	0
347	1	271	151	-1	415	359	20.5	27	MSapappp	270	529	0	0		0	0	0	0	0
348	1	238	128	-1	271	202	3.6	25	ABprpppapap	252	-745	0	0		0	0	0	0	0
349	1	367	250	-1	470	185	9.6	23	MSppaapa	206	-20	0	0		0	0	0	0	0
350	1	152	312	-1	283	335	19.0	29	Dappa	259	0	0	0		0	0	0	0	0
351	1	131	339	-1	421	355	11.6	27	MSapaapp	269	-304	0	0		0	0	0	0	0
352	1	85	21	-1	547	328	4.7	30	ABalpaappa	64	0	0	0		0	0	0	0	0
353	1	96	220	-1	408	187	22.8	31	ABarpapppp	482	0	0	0		0	0	0	0	0
354	1	317	305	-1	486	249	18.2	27	MSpaaaapp	404	0	0	0		0	0	0	0	0
355	1	262	142	-1	509	347	17.3	24	MSaaapaaa	217	214	0	0		0	0	0	0	0
356	1	243	161	-1	223	145	9.1	25	ABprappppa	-6	0	0	0		0	0	0	0	0
357	1	60	354	-1	309	285	4.1	26	ABplppppaa	255	247	0	0		0	0	0	0	0
358	1	100	298	-1	284	359	15.6	27	Dapap	267	-362	0	0		0	0	0	0	0
359	1	280	182	-1	446	182	10.1	24	MSppaapp	-48	0	0	0		0	0	0	0	0
360	1	374	375	-1	496	188	6.6	26	ABarapppppa	194	-220	0	0		0	0	0	0	0
361	1	283	358	-1	380	177	16.1	28	Dpap	268	238	0	0		0	0	0	0	0
362	1	41	40	-1	334	421	13.3	29	ABplaapppp	282	-820	0	0		0	0	0	0	0
363	1	290	261	-1	480	359	17.7	26	MSapapaa	356	0	0	0		0	0	0	0	0
364	1	261	32	-1	347	124	9.5	28	ABprppapap	278	328	0	0		0	0	0	0	0
365	1	229	90	-1	336	263	19.7	32	Earap	314	-56	0	0		0	0	0	0	0
366	1	205	276	-1	351	236	14.1	29	Earpa	-320	0	0	0		0	0	0	0	0
367	1	292	266	-1	544	269	23.0	28	ABarpapaaa	216	-326	0	0		0	0	0	0	0
368	1	189	143	-1	314	149	5.3	28	ABprpppaaa	274	1431	0	0		0	0	0	0	0
369	1	122	57	-1	210	189	20.4	34	Cppaa	337	416	0	0		0	0	0	0	0
370	1	143	221	-1	432	208	18.1	22	MSpppppa	181	16	0	0		0	0	0	0	0
371	1	370	387	-1	406	167	20.1	27	ABprapaaaa	292	0	0	0		0	0	0	0	0
372	1	39	366	-1	572	187	9.9	22	ABalaapapp	172	233	0	0		0	0	0	0	0
373	1	258	22	-1	459	175	14.6	34	MSppppaa	486	0	0	0		0	0	0	0	0
374	1	328	268	-1	252	288	4.1	24	ABplpppapaa	39	0	0	0		0	0	0	0	0
375	1	90	295	-1	385	380	14.0	24	Daaaa	149	0	0	0		0	0	0	0	0
376	1	333	191	-1	395	166	11.5	25	MSpppapp	206	0	0	0		0	0	0	0	0
377	0	247	-1	-1	508	398	6.1	23		-225	0	0	0		0	0	0	0	0
378	1	153	50	-1	433	386	5.2	25	ABalppapppp	493	0	0	0		0	0	0	0	0
379	1	40	146	-1	565	209	14.6	30	ABalaapppa	82	0	0	0		0	0	0	0	0
380	1	349	10	-1	257	256	4.5	26	ABplpppapap	560	0	0	0		0	0	0	0	0
381	0	378	-1	-1	559	202	12.4	23		-208	0	0	0		0	0	0	0	0
382	1	336	386	-1	426	166	12.6	22	MSpppapa	224	0	0	0		0	0	0	0	0
383	1	334	388	-1	365	392	20.175	28	ABplapaaaa	271	-215	0	0		0	0	0	0	0
384	1	103	183	-1	576	347	14.9	27	ABalapaaaa	251	133	0	0		0	0	0	0	0
