# Supplementary material for: The AP-2 Transcription Factor APTF-2 Is Required for Neuroblast and Epidermal Morphogenesis in Caenorhabditis elegans Embryogenesis
Source: PLoS Genet. 2016 May 13;12(5):e1006048. doi: 10.1371/journal.pgen.1006048 (PMC4866721; doi:10.1371/journal.pgen.1006048)
Supplement: S3 Text — (ZIP) [file pgen.1006048.s031.zip › nuclei/t178-nuclei]

1	1	95	89	-1	330	232	7.5	32	MSpappa	318	-1044	0	0		0	0	0	0	0
2	1	200	25	-1	527	385	22.7	34	ABplaapaaa	25	0	0	0		0	0	0	0	0
3	1	222	343	-1	372	234	3.9	25	ABprpappapp	-112	0	0	0		0	0	0	0	0
4	1	96	172	-1	502	157	12.2	29	ABprpaapaa	222	100	0	0		0	0	0	0	0
5	1	148	157	-1	251	389	19.2	34	ABarppapa	61	0	0	0		0	0	0	0	0
6	1	27	295	-1	255	230	7.2	28	ABprpppppa	244	378	0	0		0	0	0	0	0
7	1	35	277	-1	498	404	16.8	29	ABalppppap	217	0	0	0		0	0	0	0	0
8	1	135	43	-1	384	237	14.4	28	MSpapaapp	255	-492	0	0		0	0	0	0	0
9	1	121	351	-1	394	273	12.4	27	MSaapapa	425	0	0	0		0	0	0	0	0
10	1	380	62	-1	258	260	4.4	26	ABplpppapap	213	564	0	0		0	0	0	0	0
11	1	18	327	-1	577	286	15.4	33	MSaaaaaa	155	0	0	0		0	0	0	0	0
12	1	273	121	-1	513	175	14.6	30	ABpraaappa	132	0	0	0		0	0	0	0	0
13	1	204	91	-1	507	309	10.5	28	ABalpaapapa	214	209	0	0		0	0	0	0	0
14	1	104	290	-1	299	221	5.8	27	ABprpapppp	-9	0	0	0		0	0	0	0	0
15	1	275	23	-1	399	120	19.7	27	ABprapaapa	238	48	0	0		0	0	0	0	0
16	1	285	352	-1	510	289	23.5	29	ABarpaaapa	259	-269	0	0		0	0	0	0	0
17	1	282	179	-1	190	220	8.4	29	Cpppap	292	922	0	0		0	0	0	0	0
18	1	7	231	-1	393	365	11.3	25	MSappapa	199	-223	0	0		0	0	0	0	0
19	1	341	265	-1	369	223	9.5	32	MSpapapp	-63	0	0	0		0	0	0	0	0
20	1	221	79	-1	510	327	19.8	31	MSaaaaapp	327	0	0	0		0	0	0	0	0
21	1	352	97	-1	547	328	4.7	29	ABalpaappa	297	1902	0	0		0	0	0	0	0
22	1	373	133	-1	460	172	14.7	33	MSppppaa	257	-155	0	0		0	0	0	0	0
23	1	169	323	-1	255	245	10.6	31	Eplpp	315	-505	0	0		0	0	0	0	0
24	1	47	180	-1	482	312	7.6	31	ABalpappaa	100	0	0	0		0	0	0	0	0
25	1	126	106	-1	371	274	10.4	29	MSaapapp	184	0	0	0		0	0	0	0	0
26	1	230	254	-1	273	113	12.3	27	ABprapapap	262	-123	0	0		0	0	0	0	0
27	1	39	292	-1	338	151	13.5	28	Dppap	267	-131	0	0		0	0	0	0	0
28	1	250	21	-1	366	432	16.2	29	ABplaapppa	139	0	0	0		0	0	0	0	0
29	1	277	1	-1	391	438	13.1	28	ABplaappap	1254	0	0	0		0	0	0	0	0
30	1	280	256	-1	445	274	8.0	25	ABalpappppa	242	743	0	0		0	0	0	0	0
31	1	17	145	-1	558	274	11.7	30	ABaraaapaa	107	0	0	0		0	0	0	0	0
32	1	364	363	-1	347	124	9.4	28	ABprppapap	231	-633	0	0		0	0	0	0	0
33	1	41	24	-1	422	241	9.4	31	MSpapaaa	16	0	0	0		0	0	0	0	0
34	1	219	296	-1	497	268	4.6	28	ABarapaaap	226	125	0	0		0	0	0	0	0
35	1	44	142	-1	528	267	11.1	28	ABaraaapapa	192	-230	0	0		0	0	0	0	0
36	1	161	96	-1	498	250	23.3	30	ABarpapapa	301	53	0	0		0	0	0	0	0
37	1	34	33	-1	596	221	11.5	27	ABalaappa	219	179	0	0		0	0	0	0	0
38	1	11	216	-1	536	300	8.4	30	ABaraaaaaa	190	0	0	0		0	0	0	0	0
39	1	215	37	-1	427	161	6.8	28	ABprpapaap	283	467	0	0		0	0	0	0	0
40	1	362	52	-1	332	424	13.6	29	ABplaapppp	272	1034	0	0		0	0	0	0	0
41	1	158	63	-1	507	273	15.8	32	ABaraappap	247	-215	0	0		0	0	0	0	0
42	1	326	99	-1	439	418	7.7	32	ABplpaaapp	244	160	0	0		0	0	0	0	0
43	1	115	354	-1	446	427	19.0	29	ABplaapappp	195	209	0	0		0	0	0	0	0
44	1	24	137	-1	306	231	23.6	43	Cpaaa	437	528	0	0		0	0	0	0	0
45	1	325	335	-1	506	442	16.1	24	ABalpppappa	94	0	0	0		0	0	0	0	0
46	1	62	42	-1	500	258	7.6	31	ABarapapaa	295	-816	0	0		0	0	0	0	0
47	1	319	185	208	405	399	6.0	28	ABplpaaaap	198	0	0	0		0	0	0	0	0
48	1	147	51	-1	565	209	8.4	31	ABalaapaap	208	-891	0	0		0	0	0	0	0
49	1	141	304	-1	438	358	5.6	30	ABalpapapp	259	76	0	0		0	0	0	0	0
50	1	378	387	-1	431	386	5.0	25	ABalppapppp	182	190	0	0		0	0	0	0	0
51	1	42	320	-1	411	318	22.4	31	ABarpaapap	288	407	0	0		0	0	0	0	0
52	1	109	313	-1	296	390	19.8	32	ABarppaap	323	868	0	0		0	0	0	0	0
53	1	92	238	-1	501	427	11.7	28	ABalpppapa	234	1817	0	0		0	0	0	0	0
54	1	213	167	-1	501	144	9.4	27	ABprpaaapa	263	-154	0	0		0	0	0	0	0
55	1	143	339	-1	400	151	18.7	29	ABprapaaap	257	-33	0	0		0	0	0	0	0
56	1	260	224	-1	425	358	22.8	29	ABplaaaapp	296	-1100	0	0		0	0	0	0	0
57	1	369	368	-1	213	190	20.5	35	Cppaa	335	545	0	0		0	0	0	0	0
58	1	300	27	-1	378	337	5.4	27	ABplpapapa	250	28	0	0		0	0	0	0	0
59	1	43	84	-1	535	140	11.5	29	ABpraaaaap	267	0	0	0		0	0	0	0	0
60	1	93	49	-1	530	327	7.1	27	ABalpaaaaa	140	0	0	0		0	0	0	0	0
61	1	45	203	-1	259	158	8.3	27	ABprapppap	-35	0	0	0		0	0	0	0	0
62	1	304	207	-1	257	206	11.7	32	Eprpp	321	202	0	0		0	0	0	0	0
63	1	239	219	-1	403	274	16.6	25	MSaaappp	114	0	0	0		0	0	0	0	0
64	1	307	18	-1	236	237	21.4	31	Cpaapa	314	326	0	0		0	0	0	0	0
65	1	61	234	-1	457	438	12.2	29	ABplpaapap	282	0	0	0		0	0	0	0	0
66	1	231	356	-1	259	321	4.2	28	ABplpppaap	247	-62	0	0		0	0	0	0	0
67	1	145	149	-1	471	269	12.5	32	ABaraapppa	163	0	0	0		0	0	0	0	0
68	1	87	186	-1	553	275	5.2	29	ABaraaappa	142	0	0	0		0	0	0	0	0
69	1	340	40	-1	410	422	17.3	31	ABalppppppp	-154	0	0	0		0	0	0	0	0
70	1	117	148	-1	399	336	9.0	25	MSappaaa	-332	0	0	0		0	0	0	0	0
71	1	53	288	-1	386	147	15.6	26	Dppaa	255	-224	0	0		0	0	0	0	0
72	1	78	101	-1	262	392	9.2	28	ABplappaap	268	378	0	0		0	0	0	0	0
73	1	14	305	-1	487	386	9.5	29	ABplpaaaaa	410	0	0	0		0	0	0	0	0
74	1	52	73	-1	366	166	10.4	29	MSpapppa	175	0	0	0		0	0	0	0	0
75	1	138	264	-1	364	363	18.4	25	MSappppa	249	755	0	0		0	0	0	0	0
76	1	238	81	-1	310	320	7.8	28	MSaapppp	248	1070	0	0		0	0	0	0	0
77	1	283	353	-1	465	136	6.6	25	ABprpaaaapa	391	0	0	0		0	0	0	0	0
78	1	229	119	-1	528	258	5.9	26	ABarapaaaa	164	0	0	0		0	0	0	0	0
79	1	172	259	-1	568	365	10.3	27	ABalaaaarr	256	681	0	0		0	0	0	0	0
80	1	31	139	-1	602	269	14.6	26	ABalaaappr	255	323	0	0		0	0	0	0	0
81	1	267	138	-1	438	389	17.6	26	ABalppppppa	238	-72	0	0		0	0	0	0	0
82	1	127	170	-1	156	247	12.7	31	Cpapaa	-58	0	0	0		0	0	0	0	0
83	1	191	154	-1	559	268	8.3	29	ABaraaaaap	265	-592	0	0		0	0	0	0	0
84	1	50	47	-1	551	269	15.5	28	ABaraappaa	260	-439	0	0		0	0	0	0	0
85	1	167	181	-1	519	408	9.5	29	ABalppaaap	231	-699	0	0		0	0	0	0	0
86	1	149	192	-1	546	235	5.3	29	ABaraaappp	253	-2	0	0		0	0	0	0	0
87	1	295	36	-1	344	145	7.1	27	ABprppappa	245	1391	0	0		0	0	0	0	0
88	1	187	88	-1	349	109	13.7	29	ABprappaaa	144	0	0	0		0	0	0	0	0
89	1	237	360	-1	505	344	10.3	26	ABalpaaapa	244	30	0	0		0	0	0	0	0
90	1	365	2	-1	331	264	19.7	32	Earap	312	289	0	0		0	0	0	0	0
91	0	177	-1	-1	446	348	8.9	23		200	86	0	0		0	0	0	0	0
92	1	328	162	-1	234	250	14.8	32	Eplpa	297	190	0	0		0	0	0	0	0
93	1	60	113	-1	456	242	15.5	34	MSpaapap	32	0	0	0		0	0	0	0	0
94	1	33	278	-1	461	214	23.1	29	ABarpappap	288	239	0	0		0	0	0	0	0
95	1	49	183	-1	503	325	23.2	25	ABarpaaaap	215	35	0	0		0	0	0	0	0
96	1	186	336	-1	500	185	3.7	30	ABarapppap	291	130	0	0		0	0	0	0	0
97	1	23	332	-1	512	185	10.0	30	ABprpaaaaa	280	788	0	0		0	0	0	0	0
98	1	185	385	-1	507	320	17.4	27	ABaraaaapp	259	833	0	0		0	0	0	0	0
99	1	289	361	-1	459	241	18.1	26	MSpaaappa	264	22	0	0		0	0	0	0	0
100	1	146	53	-1	545	361	7.0	27	ABalpaappp	205	0	0	0		0	0	0	0	0
101	1	247	98	-1	499	304	21.0	25	MSaaaapaa	-153	0	0	0		0	0	0	0	0
102	1	106	232	-1	216	369	10.6	29	ABplapapap	252	-855	0	0		0	0	0	0	0
103	1	56	174	-1	217	169	10.3	29	ABprapappp	275	-923	0	0		0	0	0	0	0
104	1	32	189	-1	470	182	12.1	27	MSppapap	269	56	0	0		0	0	0	0	0
105	1	83	159	-1	433	180	17.7	28	MSppppap	248	-94	0	0		0	0	0	0	0
106	1	125	307	-1	332	329	4.6	27	ABplppaapp	221	0	0	0		0	0	0	0	0
107	1	20	165	-1	530	421	15.0	29	ABalpppaap	79	0	0	0		0	0	0	0	0
108	1	189	29	-1	463	282	16.2	27	MSpaapaa	268	533	0	0		0	0	0	0	0
109	1	188	246	-1	508	303	5.4	30	ABalpaaaap	-81	0	0	0		0	0	0	0	0
110	1	182	280	-1	232	313	6.4	27	ABplapppap	278	168	0	0		0	0	0	0	0
111	1	133	164	-1	546	346	11.3	26	MSapaaaa	62	0	0	0		0	0	0	0	0
112	1	241	197	-1	264	149	10.9	25	ABprapppaa	243	946	0	0		0	0	0	0	0
113	1	16	30	-1	545	297	18.1	31	MSaaaaapa	183	0	0	0		0	0	0	0	0
114	1	157	110	-1	472	340	10.4	28	ABalpaaapp	256	-142	0	0		0	0	0	0	0
115	1	254	163	-1	425	227	12.5	26	MSpapaapa	62	0	0	0		0	0	0	0	0
116	1	176	321	-1	508	428	19.4	33	ABplaapaap	346	0	0	0		0	0	0	0	0
117	1	252	334	-1	486	220	5.0	27	ABarappaaa	243	0	0	0		0	0	0	0	0
118	1	111	120	-1	437	269	19.6	29	MSpaaapa	169	0	0	0		0	0	0	0	0
119	0	212	-1	-1	452	262	22.7	25		235	333	0	0		0	0	0	0	0
120	1	235	7	-1	409	243	6.2	28	ABarapapppp	104	0	0	0		0	0	0	0	0
121	1	77	379	-1	355	219	19.7	29	Epraa	299	-221	0	0		0	0	0	0	0
122	1	251	126	-1	466	222	8.8	30	ABarapappa	115	0	0	0		0	0	0	0	0
123	1	156	341	-1	435	360	14.8	27	MSapappa	10	0	0	0		0	0	0	0	0
124	1	69	70	-1	498	163	16.5	26	ABpraaapppa	107	0	0	0		0	0	0	0	0
125	1	259	241	-1	206	193	6.4	27	Cppppa	252	-92	0	0		0	0	0	0	0
126	1	179	140	-1	445	131	10.7	31	ABprpaaapp	236	-179	0	0		0	0	0	0	0
127	1	207	318	-1	347	249	4.3	26	ABplpapppa	223	-730	0	0		0	0	0	0	0
128	1	348	67	-1	275	202	4.4	26	ABprpppapap	192	501	0	0		0	0	0	0	0
129	1	324	282	-1	489	208	14.5	26	MSppapaa	198	-646	0	0		0	0	0	0	0
130	1	65	115	258	465	252	4.9	27	ABarapapap	265	0	0	0		0	0	0	0	0
131	1	40	199	-1	464	303	5.2	26	ABalpappapa	210	0	0	0		0	0	0	0	0
132	1	63	8	-1	591	331	9.8	27	ABalaaaarl	254	616	0	0		0	0	0	0	0
133	1	4	344	-1	546	173	10.0	27	ABpraaaaaa	161	0	0	0		0	0	0	0	0
134	1	288	349	-1	419	420	10.8	27	ABplpaappp	30	0	0	0		0	0	0	0	0
135	1	46	173	-1	458	319	14.9	27	ABaraapapap	202	184	0	0		0	0	0	0	0
136	1	168	95	-1	536	311	11.2	25	ABalpaapaap	207	-515	0	0		0	0	0	0	0
137	1	100	196	-1	424	169	14.5	28	Dpaa	578	0	0	0		0	0	0	0	0
138	1	334	198	-1	360	183	20.3	31	MSpppppp	269	-109	0	0		0	0	0	0	0
139	1	151	107	-1	508	382	13.9	28	ABalppppaa	-120	0	0	0		0	0	0	0	0
140	1	58	55	-1	376	281	14.5	26	MSaapaapp	237	22	0	0		0	0	0	0	0
141	1	337	293	-1	345	360	15.3	28	Daaap	201	90	0	0		0	0	0	0	0
142	1	355	365	-1	506	347	17.3	23	MSaaapaaa	192	-280	0	0		0	0	0	0	0
143	1	368	90	-1	315	150	5.5	27	ABprpppaaa	314	0	0	0		0	0	0	0	0
144	1	152	200	-1	502	179	20.7	27	ABpraapappp	201	144	0	0		0	0	0	0	0
145	1	294	270	-1	190	252	5.0	26	Cpappv	260	90	0	0		0	0	0	0	0
146	1	379	386	-1	565	212	15.4	33	ABalaapppa	244	0	0	0		0	0	0	0	0
147	1	86	93	-1	592	260	10.3	27	ABalaaaalp	235	840	0	0		0	0	0	0	0
148	1	159	312	-1	516	356	24.0	30	ABplaaaaaa	265	157	0	0		0	0	0	0	0
149	1	79	325	-1	524	352	21.4	24	ABplaaaaapa	200	201	0	0		0	0	0	0	0
150	1	261	244	-1	392	190	13.6	27	MSpppaap	211	0	0	0		0	0	0	0	0
151	1	347	153	-1	407	360	19.8	27	MSapappp	274	932	0	0		0	0	0	0	0
152	1	89	178	316	416	300	9.8	31	MSaapaaa	91	0	0	0		0	0	0	0	0
153	1	75	268	-1	304	162	9.8	32	MSpapppp	15	0	0	0		0	0	0	0	0
154	1	90	69	-1	381	209	6.8	31	ABprpapppa	474	0	0	0		0	0	0	0	0
155	1	263	130	-1	460	336	5.7	29	ABalpapapa	261	0	0	0		0	0	0	0	0
156	1	136	11	-1	543	187	15.3	30	ABpraaapaa	105	0	0	0		0	0	0	0	0
157	1	316	275	-1	530	167	12.5	29	ABpraaaapa	156	0	0	0		0	0	0	0	0
158	1	137	362	-1	384	368	6.5	27	ABplpapaap	259	352	0	0		0	0	0	0	0
159	1	153	45	-1	460	295	8.0	32	ABalpapppa	203	-530	0	0		0	0	0	0	0
160	1	296	289	-1	472	395	11.4	28	ABplpaapaa	-172	0	0	0		0	0	0	0	0
161	1	356	357	-1	219	143	9.3	26	ABprappppa	-6	0	0	0		0	0	0	0	0
162	1	331	212	-1	420	151	10.5	31	ABprppaaaa	212	0	0	0		0	0	0	0	0
163	1	91	82	-1	361	323	8.4	31	MSaapppa	317	63	0	0		0	0	0	0	0
164	1	329	301	-1	205	170	16.5	31	Cppap	292	714	0	0		0	0	0	0	0
165	1	218	248	-1	419	414	14.7	25	ABplpaappa	206	-932	0	0		0	0	0	0	0
166	1	99	177	-1	253	296	8.0	27	Capapp	244	362	0	0		0	0	0	0	0
167	1	317	161	-1	475	418	14.2	25	ABalpppappp	239	102	0	0		0	0	0	0	0
168	1	74	57	-1	235	135	16.8	34	ABarppppp	327	188	0	0		0	0	0	0	0
169	1	236	147	-1	521	226	12.9	26	MSppaaap	259	285	0	0		0	0	0	0	0
170	1	66	171	-1	280	148	6.0	26	ABprpppaap	259	-132	0	0		0	0	0	0	0
171	1	192	44	-1	341	377	11.7	32	Daap	292	773	0	0		0	0	0	0	0
172	1	312	38	-1	341	287	12.7	29	Ealpa	293	-416	0	0		0	0	0	0	0
173	1	122	329	-1	515	354	14.8	29	MSapaaap	29	0	0	0		0	0	0	0	0
174	1	113	303	-1	432	262	3.3	27	ABprpappaaa	264	96	0	0		0	0	0	0	0
175	1	3	13	-1	383	154	7.8	26	ABprppaapa	231	159	0	0		0	0	0	0	0
176	1	120	175	-1	277	252	6.9	26	ABplpppppa	232	-580	0	0		0	0	0	0	0
177	1	256	390	-1	566	211	21.4	32	ABpraapaap	248	-1182	0	0		0	0	0	0	0
178	1	257	6	-1	509	237	9.7	27	ABarapaapa	371	0	0	0		0	0	0	0	0
179	0	180	-1	-1	535	387	10.0	24		215	-546	0	0		0	0	0	0	0
180	1	170	150	-1	435	123	17.5	28	ABpraapppa	261	1125	0	0		0	0	0	0	0
181	1	313	221	-1	169	292	15.5	31	Caapp	305	736	0	0		0	0	0	0	0
182	1	359	285	-1	447	188	9.8	24	MSppaapp	229	1252	0	0		0	0	0	0	0
183	1	384	59	-1	577	345	15.2	27	ABalapaaaa	289	-35	0	0		0	0	0	0	0
184	1	174	328	-1	230	250	4.2	28	ABplpppppp	252	83	0	0		0	0	0	0	0
185	1	128	190	-1	549	306	14.7	29	ABaraapaaa	241	502	0	0		0	0	0	0	0
186	1	320	302	-1	249	364	7.7	26	ABplappapp	71	0	0	0		0	0	0	0	0
187	0	84	-1	-1	566	381	13.8	23		207	310	0	0		0	0	0	0	0
188	1	112	48	-1	482	299	3.3	27	ABalpapaap	261	1167	0	0		0	0	0	0	0
189	1	227	34	-1	379	264	7.2	25	MSaappaa	205	-769	0	0		0	0	0	0	0
190	1	201	87	-1	444	303	12.4	29	ABaraapapp	253	129	0	0		0	0	0	0	0
191	1	376	284	-1	400	180	11.4	25	MSpppapp	254	-350	0	0		0	0	0	0	0
192	1	208	134	-1	236	167	5.9	25	ABprappppp	43	0	0	0		0	0	0	0	0
193	1	25	102	-1	283	350	5.5	27	ABplppappp	245	-321	0	0		0	0	0	0	0
194	1	72	209	-1	471	127	16.2	27	ABpraappaa	232	992	0	0		0	0	0	0	0
195	1	309	151	-1	358	387	21.4	32	ABarppaaa	346	-295	0	0		0	0	0	0	0
196	1	262	100	-1	514	195	17.4	29	ABpraapapa	264	60	0	0		0	0	0	0	0
197	1	67	66	-1	605	305	14.5	28	ABalaaapal	145	0	0	0		0	0	0	0	0
198	1	233	109	-1	567	297	9.0	24	ABalpaapaaa	211	519	0	0		0	0	0	0	0
199	1	22	155	-1	448	224	6.7	26	ABarapapppa	207	0	0	0		0	0	0	0	0
200	1	199	267	-1	325	97	12.6	28	ABprappaap	240	-731	0	0		0	0	0	0	0
201	1	82	337	-1	486	211	19.0	29	MSppappp	200	292	0	0		0	0	0	0	0
202	1	38	377	-1	587	296	19.3	30	ABalapppaa	142	0	0	0		0	0	0	0	0
203	1	116	131	-1	281	308	8.6	28	Capaap	101	0	0	0		0	0	0	0	0
204	1	71	260	-1	213	303	13.3	31	Cappap	202	0	0	0		0	0	0	0	0
205	1	48	4	-1	370	304	18.3	31	Ealaa	296	117	0	0		0	0	0	0	0
206	1	297	195	-1	372	352	12.0	22	MSappapp	7	0	0	0		0	0	0	0	0
207	1	164	118	-1	380	263	18.5	29	Earaa	291	316	0	0		0	0	0	0	0
208	1	88	317	-1	504	365	6.9	28	ABalppappa	-32	0	0	0		0	0	0	0	0
209	1	253	26	-1	240	321	15.4	30	Cappaa	307	-326	0	0		0	0	0	0	0
210	1	264	158	-1	341	396	17.8	29	ABplapaaap	272	-627	0	0		0	0	0	0	0
211	1	36	3	-1	428	315	18.3	34	MSaaaapp	293	78	0	0		0	0	0	0	0
212	1	217	211	-1	185	197	13.8	30	Cpppaa	301	1305	0	0		0	0	0	0	0
213	1	338	326	-1	566	244	19.4	28	ABalappppa	282	50	0	0		0	0	0	0	0
214	1	76	257	-1	350	155	17.3	27	Dpppa	264	-34	0	0		0	0	0	0	0
215	1	15	359	-1	397	106	15.8	29	ABpraapppp	252	415	0	0		0	0	0	0	0
216	1	28	364	-1	455	213	3.5	28	ABarappaap	257	-256	0	0		0	0	0	0	0
217	1	339	242	-1	221	260	7.5	27	Capppp	231	-123	0	0		0	0	0	0	0
218	1	10	281	-1	371	318	23.4	33	ABarpaappa	122	0	0	0		0	0	0	0	0
219	1	102	12	-1	164	225	18.5	31	Cpapap	310	-222	0	0		0	0	0	0	0
220	1	353	340	-1	413	190	22.6	33	ABarpapppp	-148	0	0	0		0	0	0	0	0
221	1	370	129	-1	436	210	19.2	25	MSpppppa	252	0	0	0		0	0	0	0	0
222	1	162	369	-1	280	302	4.6	27	ABplppppap	253	-1076	0	0		0	0	0	0	0
223	1	26	279	-1	473	385	19.3	26	ABplaapappa	238	293	0	0		0	0	0	0	0
224	1	274	294	-1	599	263	18.2	26	ABalappapa	236	1108	0	0		0	0	0	0	0
225	1	205	311	-1	427	247	17.3	27	MSpaaappp	125	0	0	0		0	0	0	0	0
226	1	269	86	-1	597	322	17.4	29	ABalappaap	266	668	0	0		0	0	0	0	0
227	1	333	135	-1	424	121	8.1	26	ABprpaaaapp	194	492	0	0		0	0	0	0	0
228	1	108	220	-1	443	370	10.4	27	MSapapap	218	703	0	0		0	0	0	0	0
229	1	19	5	-1	512	244	19.4	30	MSpaaaaa	-17	0	0	0		0	0	0	0	0
230	1	13	54	-1	256	333	11.8	29	Capapa	148	0	0	0		0	0	0	0	0
231	1	114	214	-1	462	226	11.4	24	ABarapaappp	203	-193	0	0		0	0	0	0	0
232	1	220	136	-1	521	138	16.5	27	ABpraaaapp	99	0	0	0		0	0	0	0	0
233	1	197	182	-1	405	391	12.8	27	MSapppaa	96	0	0	0		0	0	0	0	0
234	1	103	202	-1	220	319	9.3	25	ABplapppaa	211	495	0	0		0	0	0	0	0
235	1	305	124	-1	430	314	3.4	26	ABplpappaaa	199	-194	0	0		0	0	0	0	0
236	1	8	85	-1	466	144	21.0	33	ABpraappap	314	221	0	0		0	0	0	0	0
237	1	85	22	-1	483	157	19.3	30	ABpraaapppp	240	-228	0	0		0	0	0	0	0
238	1	101	104	-1	479	395	22.1	26	ABplaaapaa	251	-530	0	0		0	0	0	0	0
239	1	55	247	-1	440	264	12.4	28	ABaraapppp	284	40	0	0		0	0	0	0	0
240	1	105	218	-1	409	349	6.0	26	ABplpapaaa	242	140	0	0		0	0	0	0	0
241	1	270	252	-1	527	202	7.4	30	ABarappppa	258	547	0	0		0	0	0	0	0
242	1	202	31	-1	565	337	20.4	29	ABalappapp	291	-109	0	0		0	0	0	0	0
243	1	318	324	-1	516	307	13.8	28	ABaraapaap	287	-27	0	0		0	0	0	0	0
244	1	134	144	-1	199	349	8.4	28	ABplapappa	191	0	0	0		0	0	0	0	0
245	1	5	117	-1	544	230	10.3	27	MSppaaaa	200	909	0	0		0	0	0	0	0
246	1	175	143	-1	167	265	8.6	29	Cpappd	156	0	0	0		0	0	0	0	0
247	1	129	245	-1	207	287	4.9	26	ABplappppp	254	-600	0	0		0	0	0	0	0
248	1	178	128	-1	460	333	18.1	26	MSaaapaap	261	-827	0	0		0	0	0	0	0
249	1	315	374	-1	317	227	16.2	31	Earpp	312	274	0	0		0	0	0	0	0
250	1	349	-1	-1	473	180	9.5	23	MSppaapa	225	-135	0	0		0	0	0	0	0
251	1	203	217	-1	437	195	11.8	25	MSpppaaa	204	-581	0	0		0	0	0	0	0
252	0	68	-1	-1	385	229	19.0	25		246	-391	0	0		0	0	0	0	0
253	1	303	215	-1	400	369	16.9	26	MSapppap	262	1076	0	0		0	0	0	0	0
254	1	240	41	-1	346	133	22.4	34	ABarpppap	342	-321	0	0		0	0	0	0	0
255	1	344	156	-1	421	398	22.1	28	ABplaaappa	245	-524	0	0		0	0	0	0	0
256	1	6	249	-1	559	391	17.3	31	ABalapaapp	248	291	0	0		0	0	0	0	0
257	1	314	16	-1	250	388	14.4	28	ABplappapa	246	77	0	0		0	0	0	0	0
258	1	160	239	-1	303	126	7.6	28	ABprppappp	259	-290	0	0		0	0	0	0	0
259	1	59	188	-1	407	274	7.8	27	ABalpappppp	118	0	0	0		0	0	0	0	0
260	1	345	286	-1	292	137	21.9	37	ABarppppa	356	352	0	0		0	0	0	0	0
261	1	363	272	-1	479	359	18.0	26	MSapapaa	9	0	0	0		0	0	0	0	0
262	1	292	105	-1	186	328	11.3	26	ABarppappp	266	-618	0	0		0	0	0	0	0
263	1	183	315	-1	491	126	14.0	27	ABprpaapap	263	-155	0	0		0	0	0	0	0
264	1	223	250	-1	468	294	19.7	28	MSaaaapap	275	1282	0	0		0	0	0	0	0
265	1	343	237	-1	354	168	5.2	27	ABprppaapp	252	-219	0	0		0	0	0	0	0
266	1	367	77	-1	545	265	24.1	29	ABarpapaaa	302	0	0	0		0	0	0	0	0
267	1	70	35	-1	487	360	3.7	29	ABalppapaa	204	0	0	0		0	0	0	0	0
268	1	374	331	-1	250	290	4.1	23	ABplpppapaa	209	-72	0	0		0	0	0	0	0
269	1	195	251	-1	213	354	16.9	28	ABarppappa	280	-65	0	0		0	0	0	0	0
270	1	232	108	-1	240	125	10.9	27	ABprapappa	238	402	0	0		0	0	0	0	0
271	1	51	103	-1	589	241	15.1	29	ABalaaappl	298	0	0	0		0	0	0	0	0
272	1	81	46	-1	183	300	8.6	27	ABplapappp	62	0	0	0		0	0	0	0	0
273	1	154	309	-1	465	162	6.8	25	ABarapppppp	82	0	0	0		0	0	0	0	0
274	1	166	141	-1	581	289	11.5	26	ABaraaaapa	135	0	0	0		0	0	0	0	0
275	1	322	14	-1	360	104	17.3	27	ABprapaapp	254	452	0	0		0	0	0	0	0
276	1	366	255	-1	352	236	14.2	29	Earpa	-206	0	0	0		0	0	0	0	0
277	1	308	111	-1	277	403	11.8	28	ABplappaaa	-210	0	0	0		0	0	0	0	0
278	1	216	116	-1	295	99	13.3	26	ABprappapp	485	0	0	0		0	0	0	0	0
279	1	323	9	-1	191	251	21.2	32	Cpaapp	323	329	0	0		0	0	0	0	0
280	1	193	56	-1	351	283	8.1	24	MSaappap	222	0	0	0		0	0	0	0	0
281	1	246	72	-1	248	198	15.4	31	Eprpa	316	1010	0	0		0	0	0	0	0
282	1	224	310	-1	511	229	16.0	26	MSppappa	199	608	0	0		0	0	0	0	0
283	1	278	169	-1	473	139	11.0	26	ABprpaappp	228	41	0	0		0	0	0	0	0
284	1	286	222	-1	335	297	17.4	31	Ealap	313	-2	0	0		0	0	0	0	0
285	1	12	166	-1	325	389	15.1	26	Dapaa	221	-424	0	0		0	0	0	0	0
286	1	206	225	-1	547	364	17.3	27	ABalapaapa	261	-678	0	0		0	0	0	0	0
287	1	142	262	-1	398	179	6.1	27	ABprpapapa	-54	0	0	0		0	0	0	0	0
288	1	80	299	-1	425	426	21.3	33	ABplaaapap	272	1013	0	0		0	0	0	0	0
289	1	255	176	-1	213	315	23.4	38	Caaap	377	-785	0	0		0	0	0	0	0
290	1	144	367	-1	295	279	17.4	33	Eplaa	325	-103	0	0		0	0	0	0	0
291	1	228	283	-1	302	331	3.9	26	ABplpppaaa	263	-1672	0	0		0	0	0	0	0
292	1	244	92	-1	577	227	9.0	24	ABalaapaaa	198	0	0	0		0	0	0	0	0
293	1	268	338	-1	204	326	5.5	26	ABplappppa	226	-94	0	0		0	0	0	0	0
294	1	124	15	-1	460	426	8.8	28	ABplpaaapa	252	462	0	0		0	0	0	0	0
295	1	375	347	-1	386	378	13.8	24	Daaaa	172	114	0	0		0	0	0	0	0
296	1	346	243	-1	298	283	13.4	30	Ealpp	307	1089	0	0		0	0	0	0	0
297	1	196	380	-1	451	169	4.2	30	ABarappapa	300	975	0	0		0	0	0	0	0
298	1	358	229	-1	283	362	15.7	27	Dapap	270	357	0	0		0	0	0	0	0
299	1	276	201	-1	308	378	7.3	28	ABplppapap	274	-506	0	0		0	0	0	0	0
300	1	266	287	-1	407	307	13.6	28	MSaapaapa	205	-209	0	0		0	0	0	0	0
301	1	284	160	-1	279	177	6.4	25	ABprpppapaa	216	198	0	0		0	0	0	0	0
302	1	306	83	-1	367	191	4.3	28	ABprpapapp	209	409	0	0		0	0	0	0	0
303	1	226	127	-1	456	298	22.8	28	ABarpaapaa	86	0	0	0		0	0	0	0	0
304	1	335	271	-1	445	397	14.9	25	ABalpppppap	552	0	0	0		0	0	0	0	0
305	1	354	114	-1	487	246	17.9	26	MSpaaaapp	80	0	0	0		0	0	0	0	0
306	1	327	64	-1	244	206	4.6	27	ABprpppppp	268	-147	0	0		0	0	0	0	0
307	1	242	261	-1	316	250	4.0	28	ABplpapppp	292	0	0	0		0	0	0	0	0
308	1	234	226	-1	369	321	10.7	26	MSappaap	251	725	0	0		0	0	0	0	0
309	1	54	191	-1	411	137	5.3	30	ABarappapp	283	287	0	0		0	0	0	0	0
310	1	302	152	-1	587	275	22.7	33	ABpraapaaa	444	0	0	0		0	0	0	0	0
311	1	44	39	-1	495	251	13.1	26	ABaraaapapp	203	1072	0	0		0	0	0	0	0
312	1	350	210	-1	282	337	18.8	29	Dappa	269	1217	0	0		0	0	0	0	0
313	1	198	227	-1	418	218	3.9	25	ABprpappaap	197	-489	0	0		0	0	0	0	0
314	1	330	350	-1	546	379	13.0	30	ABalapapap	238	179	0	0		0	0	0	0	0
315	1	46	205	-1	495	317	14.9	25	ABaraapapaa	205	177	0	0		0	0	0	0	0
316	1	181	370	-1	328	361	6.0	26	ABplppappa	239	-199	0	0		0	0	0	0	0
317	1	29	204	-1	204	287	11.0	28	Capppa	-176	0	0	0		0	0	0	0	0
318	1	98	333	-1	442	194	6.2	28	ABprpapaaa	270	316	0	0		0	0	0	0	0
319	1	298	376	-1	183	313	18.8	34	Caapa	331	83	0	0		0	0	0	0	0
320	1	211	19	-1	513	276	18.7	27	MSpaaaapa	237	351	0	0		0	0	0	0	0
321	1	194	384	-1	554	283	21.2	28	ABalapppap	-454	0	0	0		0	0	0	0	0
322	1	310	298	-1	272	214	17.7	33	Eprap	333	-870	0	0		0	0	0	0	0
323	1	118	184	-1	605	302	11.3	29	ABalaaaala	252	447	0	0		0	0	0	0	0
324	1	258	330	-1	267	295	23.5	33	Caaaa	332	-87	0	0		0	0	0	0	0
325	1	73	253	-1	344	296	4.8	28	ABplpapapp	153	0	0	0		0	0	0	0	0
326	1	97	94	-1	376	128	8.6	28	ABprppapaa	251	918	0	0		0	0	0	0	0
327	1	57	146	-1	496	200	22.6	28	ABarpappaa	273	842	0	0		0	0	0	0	0
328	1	155	10	-1	476	377	14.2	25	ABalpppppaa	250	-903	0	0		0	0	0	0	0
329	1	165	378	-1	447	366	3.2	29	ABalppapap	281	1131	0	0		0	0	0	0	0
330	1	209	346	-1	389	229	11.1	28	MSpapapa	255	-487	0	0		0	0	0	0	0
331	1	1	266	-1	291	112	18.1	30	ABprappapa	267	1729	0	0		0	0	0	0	0
332	1	64	297	-1	388	395	9.5	29	ABplppaaaa	292	690	0	0		0	0	0	0	0
333	1	171	371	-1	401	303	16.2	25	MSaaappa	186	0	0	0		0	0	0	0	0
334	1	225	273	-1	430	445	14.2	26	ABplaappaa	-336	0	0	0		0	0	0	0	0
335	1	123	345	-1	528	208	4.2	29	ABarapppaa	277	18	0	0		0	0	0	0	0
336	1	107	193	-1	302	180	4.5	28	ABprppppap	272	78	0	0		0	0	0	0	0
337	1	311	358	-1	471	321	11.7	27	ABalpaapapp	273	61	0	0		0	0	0	0	0
338	1	110	236	-1	386	158	22.9	32	ABarpppaa	290	-434	0	0		0	0	0	0	0
339	1	351	306	-1	420	354	11.6	27	MSapaapp	145	0	0	0		0	0	0	0	0
340	1	271	322	-1	267	116	15.6	29	ABprapapaa	280	142	0	0		0	0	0	0	0
341	1	299	375	-1	243	312	18.8	30	Dappp	292	-222	0	0		0	0	0	0	0
342	1	279	233	-1	334	329	22.5	30	ABarpaappp	303	-273	0	0		0	0	0	0	0
343	1	163	372	-1	426	239	23.0	30	ABarpapapp	308	-12	0	0		0	0	0	0	0
344	1	281	60	-1	550	163	17.3	31	ABpraaapap	252	501	0	0		0	0	0	0	0
345	1	131	228	-1	312	359	17.4	27	MSappppp	258	642	0	0		0	0	0	0	0
346	1	94	235	-1	537	422	11.8	30	ABalpppaaa	76	0	0	0		0	0	0	0	0
347	1	222	80	-1	390	217	4.3	25	ABprpappapa	175	-1057	0	0		0	0	0	0	0
348	1	249	223	-1	327	200	4.0	27	ABprppppaa	258	-187	0	0		0	0	0	0	0
349	1	243	194	-1	490	415	7.3	30	ABalppaapp	269	21	0	0		0	0	0	0	0
350	1	265	276	-1	388	400	22.4	30	ABplaaappp	127	0	0	0		0	0	0	0	0
351	1	152	68	-1	539	204	19.4	28	ABpraapappa	204	1293	0	0		0	0	0	0	0
352	1	9	58	-1	455	344	22.8	29	ABplaaaapa	241	-788	0	0		0	0	0	0	0
353	1	248	300	-1	559	236	23.5	30	ABalappppp	294	107	0	0		0	0	0	0	0
354	1	357	28	-1	310	284	4.3	28	ABplppppaa	206	-238	0	0		0	0	0	0	0
355	1	321	342	-1	206	222	4.5	25	Cppppp	231	1051	0	0		0	0	0	0	0
356	1	272	373	-1	299	413	13.0	28	ABplapaapp	441	0	0	0		0	0	0	0	0
357	1	290	314	-1	300	161	15.8	29	Dpppp	287	595	0	0		0	0	0	0	0
358	1	361	274	-1	384	181	16.2	29	Dpap	285	-717	0	0		0	0	0	0	0
359	1	132	187	-1	531	391	18.7	31	ABalapappa	213	0	0	0		0	0	0	0	0
360	0	377	-1	-1	511	397	5.9	22		83	0	0	0		0	0	0	0	0
361	1	336	366	-1	430	322	15.7	26	MSaaapap	203	400	0	0		0	0	0	0	0
362	1	37	291	-1	588	349	12.2	32	ABalaaapar	567	0	0	0		0	0	0	0	0
363	1	287	240	-1	537	320	22.6	27	ABarpaaaaa	229	670	0	0		0	0	0	0	0
364	1	30	74	-1	279	250	14.7	30	Eplap	286	290	0	0		0	0	0	0	0
365	1	190	206	-1	446	172	23.4	30	ABarpapppa	282	194	0	0		0	0	0	0	0
366	1	372	319	-1	572	178	11.2	30	ABalaapapp	258	-122	0	0		0	0	0	0	0
367	1	293	61	-1	374	289	4.4	27	ABplpappaap	210	-174	0	0		0	0	0	0	0
368	1	2	71	-1	356	366	7.0	26	ABplppaapa	-183	0	0	0		0	0	0	0	0
369	0	381	-1	-1	565	198	12.4	22		428	0	0	0		0	0	0	0	0
370	1	210	20	-1	427	305	5.4	26	ABalpappapp	257	-181	0	0		0	0	0	0	0
371	1	301	308	-1	471	382	6.6	26	ABalppapppa	211	-466	0	0		0	0	0	0	0
372	1	139	263	-1	511	390	20.4	26	ABalapappp	228	-370	0	0		0	0	0	0	0
373	1	119	75	-1	337	423	17.2	27	ABplapaapa	246	-506	0	0		0	0	0	0	0
374	1	140	50	-1	573	353	17.3	29	ABalapaaap	259	1184	0	0		0	0	0	0	0
375	1	360	213	-1	498	186	6.3	26	ABarapppppa	218	-1138	0	0		0	0	0	0	0
376	1	291	168	-1	218	383	13.4	29	ABplapapaa	288	971	0	0		0	0	0	0	0
377	1	342	125	-1	467	384	16.5	31	ABplaapapa	272	-791	0	0		0	0	0	0	0
378	1	214	132	-1	296	352	12.1	29	Capaaa	285	214	0	0		0	0	0	0	0
379	1	245	17	-1	345	395	7.2	29	ABplppapaa	277	1269	0	0		0	0	0	0	0
380	1	21	388	-1	467	164	16.7	28	ABprpaappa	-29	0	0	0		0	0	0	0	0
381	1	173	32	-1	476	358	22.4	29	ABplaaaaapp	-566	0	0	0		0	0	0	0	0
382	1	332	381	-1	473	253	9.3	22	ABarapaappa	163	0	0	0		0	0	0	0	0
383	1	184	383	-1	525	294	3.3	22	ABalpapaaa	145	201	0	0		0	0	0	0	0
384	1	150	112	-1	522	241	22.1	30	ABarpapaap	177	0	0	0		0	0	0	0	0
385	1	130	269	-1	579	203	15.9	22	ABalaapppp	161	227	0	0		0	0	0	0	0
386	1	382	391	-1	425	167	12.650001	22	MSpppapa	224	0	0	0		0	0	0	0	0
387	1	371	392	-1	401	171	20.0	27	ABprapaaaa	292	0	0	0		0	0	0	0	0
388	1	383	393	-1	363	393	19.95	28	ABplapaaaa	271	-215	0	0		0	0	0	0	0
