# Supplementary material for: The AP-2 Transcription Factor APTF-2 Is Required for Neuroblast and Epidermal Morphogenesis in Caenorhabditis elegans Embryogenesis
Source: PLoS Genet. 2016 May 13;12(5):e1006048. doi: 10.1371/journal.pgen.1006048 (PMC4866721; doi:10.1371/journal.pgen.1006048)
Supplement: S3 Text — (ZIP) [file pgen.1006048.s031.zip › nuclei/t179-nuclei]

1	1	29	68	-1	392	441	13.5	28	ABplaappap	269	46	0	0		0	0	0	0	0
2	1	90	33	-1	328	265	20.1	32	Earap	327	729	0	0		0	0	0	0	0
3	1	211	274	384	424	310	18.5	33	MSaaaapp	224	92	0	0		0	0	0	0	0
4	1	205	100	-1	369	303	18.3	31	Ealaa	376	0	0	0		0	0	0	0	0
5	1	229	7	-1	506	240	19.5	30	MSpaaaaa	346	0	0	0		0	0	0	0	0
6	1	178	78	-1	508	238	10.3	27	ABarapaapa	227	703	0	0		0	0	0	0	0
7	1	120	115	-1	404	243	6.0	28	ABarapapppp	281	-336	0	0		0	0	0	0	0
8	1	132	121	-1	592	329	10.3	27	ABalaaaarl	249	-323	0	0		0	0	0	0	0
9	1	279	81	-1	191	251	21.0	30	Cpaapp	134	0	0	0		0	0	0	0	0
10	1	328	139	-1	474	374	14.5	26	ABalpppppaa	191	0	0	0		0	0	0	0	0
11	1	156	177	-1	542	182	14.8	30	ABpraaapaa	233	101	0	0		0	0	0	0	0
12	1	219	255	-1	166	225	18.5	32	Cpapap	121	0	0	0		0	0	0	0	0
13	1	175	95	-1	380	153	7.8	26	ABprppaapa	251	-222	0	0		0	0	0	0	0
14	1	275	43	-1	361	101	17.1	28	ABprapaapp	282	450	0	0		0	0	0	0	0
15	1	294	69	-1	458	420	9.1	28	ABplpaaapa	276	-207	0	0		0	0	0	0	0
16	1	257	124	-1	248	391	14.3	29	ABplappapa	239	-544	0	0		0	0	0	0	0
17	1	379	367	-1	348	395	7.4	29	ABplppapaa	279	302	0	0		0	0	0	0	0
18	1	64	327	-1	237	241	21.6	32	Cpaapa	314	670	0	0		0	0	0	0	0
19	1	320	58	-1	508	274	18.7	27	MSpaaaapa	295	0	0	0		0	0	0	0	0
20	1	370	209	-1	429	308	5.2	26	ABalpappapp	230	130	0	0		0	0	0	0	0
21	1	28	149	-1	366	434	16.2	30	ABplaapppa	267	-176	0	0		0	0	0	0	0
22	1	237	266	-1	481	156	18.5	29	ABpraaapppp	400	0	0	0		0	0	0	0	0
23	1	15	353	-1	401	119	19.6	27	ABprapaapa	277	-91	0	0		0	0	0	0	0
24	1	33	179	-1	415	236	9.3	32	MSpapaaa	149	0	0	0		0	0	0	0	0
25	1	2	87	-1	530	377	22.7	34	ABplaapaaa	304	-236	0	0		0	0	0	0	0
26	1	209	306	-1	237	323	15.5	31	Cappaa	311	323	0	0		0	0	0	0	0
27	1	58	270	-1	381	336	5.3	27	ABplpapapa	36	0	0	0		0	0	0	0	0
28	1	354	294	-1	312	285	4.4	29	ABplppppaa	203	-219	0	0		0	0	0	0	0
29	1	108	93	-1	461	284	16.0	27	MSpaapaa	-56	0	0	0		0	0	0	0	0
30	1	113	74	-1	542	297	18.0	30	MSaaaaapa	85	0	0	0		0	0	0	0	0
31	1	242	257	-1	565	334	20.5	30	ABalappapp	275	311	0	0		0	0	0	0	0
32	1	381	383	-1	475	357	22.4	27	ABplaaaaapp	164	65	0	0		0	0	0	0	0
33	1	37	57	-1	597	222	11.5	27	ABalaappa	-135	0	0	0		0	0	0	0	0
34	1	189	376	-1	374	264	7.1	25	MSaappaa	199	797	0	0		0	0	0	0	0
35	1	267	1	-1	492	357	3.9	29	ABalppapaa	174	0	0	0		0	0	0	0	0
36	1	87	36	-1	344	148	7.0	27	ABprppappa	264	434	0	0		0	0	0	0	0
37	1	39	354	-1	427	159	6.8	28	ABprpapaap	290	23	0	0		0	0	0	0	0
38	1	172	365	-1	338	290	12.5	29	Ealpa	293	-83	0	0		0	0	0	0	0
39	1	311	144	-1	492	248	13.1	26	ABaraaapapp	191	135	0	0		0	0	0	0	0
40	1	69	154	-1	409	417	17.1	30	ABalppppppp	478	0	0	0		0	0	0	0	0
41	1	254	212	-1	349	132	22.4	33	ABarpppap	-118	0	0	0		0	0	0	0	0
42	1	46	205	-1	500	258	7.8	30	ABarapapaa	338	0	0	0		0	0	0	0	0
43	1	8	276	-1	382	236	14.3	29	MSpapaapp	127	0	0	0		0	0	0	0	0
44	1	171	248	-1	343	378	11.9	30	Daap	89	0	0	0		0	0	0	0	0
45	1	159	90	-1	461	294	8.1	31	ABalpapppa	237	433	0	0		0	0	0	0	0
46	1	272	309	-1	180	300	8.5	28	ABplapappp	277	653	0	0		0	0	0	0	0
47	1	84	54	-1	548	266	15.6	28	ABaraappaa	456	0	0	0		0	0	0	0	0
48	1	188	246	-1	482	299	3.4	27	ABalpapaap	270	1077	0	0		0	0	0	0	0
49	1	60	338	-1	530	324	7.2	28	ABalpaaaaa	246	1206	0	0		0	0	0	0	0
50	1	374	271	-1	572	353	17.5	31	ABalapaaap	312	392	0	0		0	0	0	0	0
51	1	48	141	-1	566	212	8.5	30	ABalaapaap	220	364	0	0		0	0	0	0	0
52	1	40	245	-1	327	426	13.7	30	ABplaapppp	94	0	0	0		0	0	0	0	0
53	1	100	35	-1	546	360	7.0	27	ABalpaappp	262	202	0	0		0	0	0	0	0
54	1	230	130	-1	253	333	11.8	28	Capapa	132	0	0	0		0	0	0	0	0
55	1	140	32	-1	372	282	14.2	28	MSaapaapp	235	-280	0	0		0	0	0	0	0
56	1	280	71	-1	350	283	7.9	25	MSaappap	216	-93	0	0		0	0	0	0	0
57	1	168	27	-1	234	134	17.1	34	ABarppppp	336	98	0	0		0	0	0	0	0
58	1	352	280	-1	453	339	22.9	30	ABplaaaapa	268	160	0	0		0	0	0	0	0
59	1	183	370	-1	573	349	14.8	28	ABalapaaaa	269	-385	0	0		0	0	0	0	0
60	1	344	311	-1	549	166	17.4	29	ABpraaapap	264	494	0	0		0	0	0	0	0
61	1	367	364	-1	372	288	3.9	28	ABplpappaap	243	141	0	0		0	0	0	0	0
62	1	10	123	-1	263	257	4.1	26	ABplpppapap	250	-254	0	0		0	0	0	0	0
63	1	41	194	-1	507	270	15.5	32	ABaraappap	219	192	0	0		0	0	0	0	0
64	1	306	180	-1	245	203	4.9	27	ABprpppppp	240	-132	0	0		0	0	0	0	0
65	0	179	-1	-1	539	380	10.0	24		201	111	0	0		0	0	0	0	0
66	1	197	163	-1	607	304	14.5	29	ABalaaapal	264	480	0	0		0	0	0	0	0
67	1	128	385	-1	274	201	4.6	24	ABprpppapap	169	502	0	0		0	0	0	0	0
68	1	351	134	-1	534	206	19.6	26	ABpraapappa	203	87	0	0		0	0	0	0	0
69	1	154	114	-1	381	209	6.7	29	ABprpapppa	287	367	0	0		0	0	0	0	0
70	1	124	76	-1	495	165	16.3	26	ABpraaapppa	231	721	0	0		0	0	0	0	0
71	1	368	165	-1	360	366	7.2	27	ABplppaapa	213	2039	0	0		0	0	0	0	0
72	1	281	216	-1	248	199	15.3	32	Eprpa	322	259	0	0		0	0	0	0	0
73	1	74	88	-1	366	164	10.5	30	MSpapppa	258	797	0	0		0	0	0	0	0
74	1	364	112	-1	275	254	14.7	29	Eplap	297	1147	0	0		0	0	0	0	0
75	1	373	325	-1	340	422	16.9	26	ABplapaapa	216	-826	0	0		0	0	0	0	0
76	0	177	-1	-1	561	207	22.0	23		200	693	0	0		0	0	0	0	0
77	1	266	8	-1	545	262	23.8	29	ABarpapaaa	292	7	0	0		0	0	0	0	0
78	0	91	-1	-1	449	351	8.5	23		85	0	0	0		0	0	0	0	0
79	1	20	70	-1	502	324	19.8	31	MSaaaaapp	374	0	0	0		0	0	0	0	0
80	1	347	363	-1	402	205	4.2	25	ABprpappapa	179	199	0	0		0	0	0	0	0
81	1	76	99	-1	308	321	7.8	28	MSaapppp	126	0	0	0		0	0	0	0	0
82	1	163	49	-1	361	323	8.0	30	MSaapppa	283	341	0	0		0	0	0	0	0
83	1	302	174	-1	366	192	4.4	28	ABprpapapp	246	418	0	0		0	0	0	0	0
84	1	59	301	-1	534	143	11.6	29	ABpraaaaap	239	267	0	0		0	0	0	0	0
85	1	236	119	-1	464	138	20.5	31	ABpraappap	54	0	0	0		0	0	0	0	0
86	1	226	83	-1	593	317	18.0	29	ABalappaap	256	55	0	0		0	0	0	0	0
87	1	190	89	-1	443	299	12.1	28	ABaraapapp	82	0	0	0		0	0	0	0	0
88	1	88	183	-1	350	106	13.6	29	ABprappaaa	239	-780	0	0		0	0	0	0	0
89	1	1	98	-1	329	231	7.6	32	MSpappa	44	0	0	0		0	0	0	0	0
90	1	143	310	-1	312	151	6.1	28	ABprpppaaa	247	-125	0	0		0	0	0	0	0
91	1	13	96	-1	508	307	10.6	29	ABalpaapapa	233	203	0	0		0	0	0	0	0
92	1	292	335	-1	579	228	8.8	23	ABalaapaaa	-428	0	0	0		0	0	0	0	0
93	1	147	19	-1	594	258	10.6	27	ABalaaaalp	-722	0	0	0		0	0	0	0	0
94	1	326	331	-1	374	127	8.3	29	ABprppapaa	274	-296	0	0		0	0	0	0	0
95	1	136	167	-1	538	310	11.2	25	ABalpaapaap	220	82	0	0		0	0	0	0	0
96	1	36	193	-1	498	250	23.2	30	ABarpapapa	269	-114	0	0		0	0	0	0	0
97	1	21	59	-1	549	325	4.6	29	ABalpaappa	210	0	0	0		0	0	0	0	0
98	1	101	191	-1	499	301	21.3	26	MSaaaapaa	251	1100	0	0		0	0	0	0	0
99	1	42	298	-1	436	413	7.4	31	ABplpaaapp	239	1403	0	0		0	0	0	0	0
100	1	196	66	-1	514	197	17.4	28	ABpraapapa	213	0	0	0		0	0	0	0	0
101	1	72	46	-1	260	391	9.2	28	ABplappaap	266	-220	0	0		0	0	0	0	0
102	1	193	16	-1	282	350	5.5	28	ABplppappp	266	290	0	0		0	0	0	0	0
103	1	271	51	-1	589	234	15.5	30	ABalaaappl	534	0	0	0		0	0	0	0	0
104	1	238	282	-1	479	393	21.9	26	ABplaaapaa	257	102	0	0		0	0	0	0	0
105	1	262	31	-1	187	328	11.4	26	ABarppappp	-365	0	0	0		0	0	0	0	0
106	1	25	164	-1	367	274	10.4	30	MSaapapp	78	0	0	0		0	0	0	0	0
107	1	139	196	-1	506	380	13.6	28	ABalppppaa	280	-268	0	0		0	0	0	0	0
108	1	270	62	-1	242	123	11.1	25	ABprapappa	254	-298	0	0		0	0	0	0	0
109	1	198	186	-1	566	294	9.2	24	ABalpaapaaa	218	1253	0	0		0	0	0	0	0
110	1	114	229	-1	472	339	10.5	29	ABalpaaapp	259	-1075	0	0		0	0	0	0	0
111	1	277	296	-1	274	401	11.8	29	ABplappaaa	238	1056	0	0		0	0	0	0	0
112	1	384	146	-1	522	240	22.1	28	ABarpapaap	-139	0	0	0		0	0	0	0	0
113	1	93	34	-1	452	243	15.4	36	MSpaapap	67	0	0	0		0	0	0	0	0
114	1	305	300	-1	482	249	17.7	26	MSpaaaapp	242	127	0	0		0	0	0	0	0
115	1	130	288	-1	477	261	5.7	24	ABarapapapa	196	137	0	0		0	0	0	0	0
116	1	278	3	-1	298	99	13.3	27	ABprappapp	157	0	0	0		0	0	0	0	0
117	1	245	337	-1	543	230	10.0	27	MSppaaaa	285	0	0	0		0	0	0	0	0
118	1	207	113	-1	375	260	18.8	31	Earaa	308	415	0	0		0	0	0	0	0
119	1	78	157	-1	528	259	6.3	27	ABarapaaaa	163	0	0	0		0	0	0	0	0
120	1	118	125	-1	434	268	19.6	29	MSpaaapa	-85	0	0	0		0	0	0	0	0
121	1	12	15	-1	511	175	14.5	30	ABpraaappa	262	-521	0	0		0	0	0	0	0
122	0	119	-1	-1	455	260	22.1	25		203	251	0	0		0	0	0	0	0
123	0	250	-1	-1	470	184	9.3	24		191	228	0	0		0	0	0	0	0
124	1	235	366	-1	426	318	3.4	25	ABplpappaaa	212	-508	0	0		0	0	0	0	0
125	1	377	326	-1	466	381	16.6	35	ABplaapapa	285	129	0	0		0	0	0	0	0
126	1	122	92	-1	463	222	8.5	31	ABarapappa	154	0	0	0		0	0	0	0	0
127	1	303	122	-1	458	293	22.5	28	ABarpaapaa	286	-884	0	0		0	0	0	0	0
128	1	248	291	-1	455	333	17.9	25	MSaaapaap	232	-174	0	0		0	0	0	0	0
129	1	221	290	-1	436	210	19.6	27	MSpppppa	221	5	0	0		0	0	0	0	0
130	1	155	278	-1	459	335	5.7	28	ABalpapapa	252	288	0	0		0	0	0	0	0
131	1	203	273	-1	281	307	8.5	28	Capaap	60	0	0	0		0	0	0	0	0
132	1	378	259	-1	294	353	11.9	29	Capaaa	-314	0	0	0		0	0	0	0	0
133	1	22	251	-1	458	171	14.4	32	MSppppaa	-144	0	0	0		0	0	0	0	0
134	1	192	203	-1	235	168	6.0	26	ABprappppp	246	1919	0	0		0	0	0	0	0
135	1	227	346	-1	423	118	8.2	27	ABprpaaaapp	240	-112	0	0		0	0	0	0	0
136	1	232	210	-1	519	139	16.4	29	ABpraaaapp	71	0	0	0		0	0	0	0	0
137	1	44	82	-1	309	225	23.5	42	Cpaaa	419	-154	0	0		0	0	0	0	0
138	1	81	145	-1	434	386	17.4	26	ABalppppppa	246	-664	0	0		0	0	0	0	0
139	1	80	6	-1	604	266	15.0	26	ABalaaappr	245	-708	0	0		0	0	0	0	0
140	1	126	226	-1	446	129	10.3	29	ABprpaaapp	211	432	0	0		0	0	0	0	0
141	1	274	17	-1	584	289	11.9	26	ABaraaaapa	203	136	0	0		0	0	0	0	0
142	1	35	187	-1	529	266	10.8	26	ABaraaapapa	209	1036	0	0		0	0	0	0	0
143	1	246	171	-1	165	264	8.7	29	Cpappd	259	419	0	0		0	0	0	0	0
144	1	244	178	-1	198	346	8.1	27	ABplapappa	261	-280	0	0		0	0	0	0	0
145	1	31	60	-1	560	276	12.2	30	ABaraaapaa	104	0	0	0		0	0	0	0	0
146	1	327	302	-1	498	198	22.5	28	ABarpappaa	256	-81	0	0		0	0	0	0	0
147	1	169	228	-1	526	232	13.3	26	MSppaaap	243	281	0	0		0	0	0	0	0
148	1	70	173	-1	397	332	8.8	25	MSappaaa	-13	0	0	0		0	0	0	0	0
149	1	67	106	-1	468	266	12.2	31	ABaraapppa	158	0	0	0		0	0	0	0	0
150	1	180	316	-1	433	120	17.3	29	ABpraapppa	-164	0	0	0		0	0	0	0	0
151	1	195	47	-1	365	381	21.8	32	ABarppaaa	318	207	0	0		0	0	0	0	0
152	1	310	318	-1	582	275	22.9	35	ABpraapaaa	311	754	0	0		0	0	0	0	0
153	1	151	107	-1	410	354	19.8	29	MSapappp	252	-572	0	0		0	0	0	0	0
154	1	83	263	-1	562	268	8.3	28	ABaraaaaap	464	0	0	0		0	0	0	0	0
155	1	199	265	-1	445	226	6.7	27	ABarapapppa	235	813	0	0		0	0	0	0	0
156	1	255	120	-1	420	396	21.8	27	ABplaaappa	231	117	0	0		0	0	0	0	0
157	1	5	342	-1	251	393	19.2	34	ABarppapa	336	2001	0	0		0	0	0	0	0
158	1	210	79	-1	341	396	17.7	29	ABplapaaap	264	345	0	0		0	0	0	0	0
159	1	105	30	-1	431	181	17.8	28	MSppppap	226	0	0	0		0	0	0	0	0
160	1	301	182	-1	274	175	6.4	25	ABprpppapaa	204	533	0	0		0	0	0	0	0
161	1	167	39	-1	476	419	14.6	25	ABalpppappp	230	121	0	0		0	0	0	0	0
162	1	92	52	-1	230	247	14.6	31	Eplpa	316	-72	0	0		0	0	0	0	0
163	1	115	162	-1	420	229	12.6	26	MSpapaapa	88	0	0	0		0	0	0	0	0
164	1	111	148	-1	548	344	11.2	27	MSapaaaa	198	683	0	0		0	0	0	0	0
165	1	107	211	-1	529	419	14.7	30	ABalpppaap	253	406	0	0		0	0	0	0	0
166	1	285	72	-1	325	391	15.3	26	Dapaa	224	300	0	0		0	0	0	0	0
167	1	54	175	-1	500	145	9.5	28	ABprpaaapa	138	0	0	0		0	0	0	0	0
168	1	376	38	-1	218	383	13.2	28	ABplapapaa	142	0	0	0		0	0	0	0	0
169	1	283	377	381	471	142	11.0	25	ABprpaappp	242	0	0	0		0	0	0	0	0
170	1	82	313	-1	155	246	12.6	31	Cpapaa	-80	0	0	0		0	0	0	0	0
171	1	170	143	-1	282	146	6.3	27	ABprpppaap	-187	0	0	0		0	0	0	0	0
172	1	4	200	-1	500	163	12.1	27	ABprpaapaa	62	0	0	0		0	0	0	0	0
173	1	135	75	-1	454	319	14.9	26	ABaraapapap	196	815	0	0		0	0	0	0	0
174	1	103	50	-1	218	165	10.7	29	ABprapappp	145	0	0	0		0	0	0	0	0
175	1	176	45	-1	277	253	7.2	27	ABplpppppa	268	703	0	0		0	0	0	0	0
176	1	289	314	-1	215	319	23.3	36	Caaap	336	893	0	0		0	0	0	0	0
177	1	166	199	-1	253	296	7.8	27	Capapp	26	0	0	0		0	0	0	0	0
178	1	152	97	-1	430	310	9.1	24	MSaapaaaa	205	76	0	0		0	0	0	0	0
179	1	17	239	-1	187	219	8.5	29	Cpppap	-28	0	0	0		0	0	0	0	0
180	1	24	110	-1	484	309	8.1	29	ABalpappaa	232	1673	0	0		0	0	0	0	0
181	1	85	222	-1	526	404	9.8	29	ABalppaaap	226	606	0	0		0	0	0	0	0
182	1	233	158	-1	407	393	12.7	28	MSapppaa	407	0	0	0		0	0	0	0	0
183	1	95	356	-1	506	325	23.7	25	ABarpaaaap	228	298	0	0		0	0	0	0	0
184	1	323	13	-1	607	298	11.4	30	ABalaaaala	252	-809	0	0		0	0	0	0	0
185	1	47	349	-1	386	411	6.4	25	ABplpaaaapp	190	203	0	0		0	0	0	0	0
186	1	68	153	-1	553	275	5.2	28	ABaraaappa	-176	0	0	0		0	0	0	0	0
187	1	359	371	-1	536	381	19.4	30	ABalapappa	267	816	0	0		0	0	0	0	0
188	1	259	5	-1	403	274	7.5	26	ABalpappppp	262	498	0	0		0	0	0	0	0
189	1	104	387	-1	466	184	11.7	26	MSppapap	243	59	0	0		0	0	0	0	0
190	1	185	238	-1	550	306	15.0	29	ABaraapaaa	286	-181	0	0		0	0	0	0	0
191	1	309	55	-1	409	136	5.3	29	ABarappapp	285	1194	0	0		0	0	0	0	0
192	1	86	104	-1	548	237	5.5	29	ABaraaappp	210	-4	0	0		0	0	0	0	0
193	1	336	26	-1	301	180	4.7	27	ABprppppap	257	906	0	0		0	0	0	0	0
194	1	349	268	-1	491	413	7.3	30	ABalppaapp	300	-525	0	0		0	0	0	0	0
195	1	206	321	-1	375	347	12.3	25	MSappapp	249	-505	0	0		0	0	0	0	0
196	1	137	22	-1	422	169	14.4	28	Dpaa	275	-368	0	0		0	0	0	0	0
197	1	112	116	-1	268	148	11.0	25	ABprapppaa	43	0	0	0		0	0	0	0	0
198	1	138	11	-1	361	175	19.0	22	MSpppppp	195	-553	0	0		0	0	0	0	0
199	1	131	243	-1	462	300	5.1	26	ABalpappapa	236	-415	0	0		0	0	0	0	0
200	1	144	127	-1	499	173	20.6	28	ABpraapappp	204	-184	0	0		0	0	0	0	0
201	1	299	283	-1	308	379	7.4	27	ABplppapap	271	744	0	0		0	0	0	0	0
202	1	234	65	-1	220	315	9.0	25	ABplapppaa	540	0	0	0		0	0	0	0	0
203	1	61	272	-1	258	158	8.5	27	ABprapppap	272	-409	0	0		0	0	0	0	0
204	1	317	137	-1	200	284	11.1	28	Capppa	256	310	0	0		0	0	0	0	0
205	1	315	73	-1	496	316	15.0	27	ABaraapapaa	226	-149	0	0		0	0	0	0	0
206	1	365	336	-1	448	168	23.1	30	ABarpapppa	303	28	0	0		0	0	0	0	0
207	1	62	362	-1	260	206	11.9	32	Eprpp	307	255	0	0		0	0	0	0	0
208	1	47	215	-1	422	389	4.5	26	ABplpaaaapa	203	0	0	0		0	0	0	0	0
209	1	194	14	-1	462	125	14.7	27	ABpraappaa	223	648	0	0		0	0	0	0	0
210	1	312	220	-1	280	339	18.7	28	Dappa	267	40	0	0		0	0	0	0	0
211	1	212	295	-1	185	194	13.6	31	Cpppaa	265	458	0	0		0	0	0	0	0
212	1	162	170	-1	422	153	10.4	31	ABprppaaaa	216	0	0	0		0	0	0	0	0
213	1	375	237	-1	496	188	6.4	26	ABarapppppa	198	172	0	0		0	0	0	0	0
214	1	231	359	-1	455	226	11.1	24	ABarapaappp	126	0	0	0		0	0	0	0	0
215	1	253	103	-1	399	367	16.8	26	MSapppap	242	0	0	0		0	0	0	0	0
216	1	38	4	-1	538	300	8.5	28	ABaraaaaaa	128	0	0	0		0	0	0	0	0
217	1	251	352	-1	432	197	12.0	24	MSpppaaa	216	38	0	0		0	0	0	0	0
218	1	240	37	-1	413	351	6.2	27	ABplpapaaa	257	461	0	0		0	0	0	0	0
219	1	63	111	-1	399	273	16.3	26	MSaaappp	228	0	0	0		0	0	0	0	0
220	1	228	250	-1	443	372	10.3	27	MSapapap	210	74	0	0		0	0	0	0	0
221	1	181	197	-1	169	291	15.4	32	Caapp	321	-8	0	0		0	0	0	0	0
222	1	284	360	-1	332	292	17.2	32	Ealap	328	286	0	0		0	0	0	0	0
223	1	348	350	-1	325	199	3.9	27	ABprppppaa	254	110	0	0		0	0	0	0	0
224	1	56	345	-1	428	356	22.9	29	ABplaaaapp	221	-820	0	0		0	0	0	0	0
225	1	286	247	-1	549	361	17.2	28	ABalapaapa	-379	0	0	0		0	0	0	0	0
226	1	308	317	-1	365	323	10.4	27	MSappaap	230	86	0	0		0	0	0	0	0
227	1	313	269	-1	420	219	3.6	26	ABprpappaap	206	-219	0	0		0	0	0	0	0
228	1	345	304	-1	309	361	17.4	28	MSappppp	14	0	0	0		0	0	0	0	0
229	1	298	308	-1	281	362	15.4	27	Dapap	272	-157	0	0		0	0	0	0	0
230	0	252	-1	-1	382	229	18.8	26		220	264	0	0		0	0	0	0	0
231	1	18	330	-1	395	361	11.5	25	MSappapa	206	1640	0	0		0	0	0	0	0
232	1	102	85	-1	213	366	10.4	27	ABplapapap	517	0	0	0		0	0	0	0	0
233	1	342	333	-1	335	331	22.1	31	ABarpaappp	287	396	0	0		0	0	0	0	0
234	1	65	151	-1	457	432	12.2	28	ABplpaapap	-42	0	0	0		0	0	0	0	0
235	1	346	142	-1	536	420	11.6	30	ABalpppaaa	239	81	0	0		0	0	0	0	0
236	1	338	231	-1	392	153	23.1	31	ABarpppaa	307	-441	0	0		0	0	0	0	0
237	1	265	24	-1	353	167	4.8	28	ABprppaapp	246	-598	0	0		0	0	0	0	0
238	1	53	128	-1	499	426	11.6	27	ABalpppapa	274	898	0	0		0	0	0	0	0
239	1	258	357	-1	304	123	7.6	28	ABprppappp	244	-18	0	0		0	0	0	0	0
240	1	363	267	-1	537	321	22.5	27	ABarpaaaaa	271	-860	0	0		0	0	0	0	0
241	1	125	230	-1	205	191	6.6	28	Cppppa	180	0	0	0		0	0	0	0	0
242	1	217	293	-1	220	260	7.3	27	Capppp	262	-107	0	0		0	0	0	0	0
243	1	296	368	-1	296	282	13.4	31	Ealpp	287	538	0	0		0	0	0	0	0
244	1	150	344	-1	388	187	13.5	27	MSpppaap	230	1146	0	0		0	0	0	0	0
245	1	247	351	-1	206	282	4.9	26	ABplappppp	236	-405	0	0		0	0	0	0	0
246	1	109	135	-1	511	303	5.5	30	ABalpaaaap	162	0	0	0		0	0	0	0	0
247	1	239	61	-1	436	265	12.2	29	ABaraapppp	97	0	0	0		0	0	0	0	0
248	1	165	392	-1	422	413	14.5	23	ABplpaappa	167	49	0	0		0	0	0	0	0
249	1	256	260	-1	556	390	16.6	31	ABalapaapp	239	607	0	0		0	0	0	0	0
250	1	264	29	-1	465	295	19.2	27	MSaaaapap	255	320	0	0		0	0	0	0	0
251	1	269	324	-1	215	362	16.5	29	ABarppappa	291	393	0	0		0	0	0	0	0
252	1	241	126	-1	527	204	7.0	30	ABarappppa	247	-78	0	0		0	0	0	0	0
253	1	325	320	-1	342	299	4.7	28	ABplpapapp	220	471	0	0		0	0	0	0	0
254	1	26	53	-1	275	112	12.4	27	ABprapapap	234	0	0	0		0	0	0	0	0
255	1	276	118	-1	348	236	14.4	29	Earpa	285	423	0	0		0	0	0	0	0
256	1	30	9	-1	440	274	8.0	26	ABalpappppa	230	52	0	0		0	0	0	0	0
257	1	214	25	-1	350	156	17.5	28	Dpppa	261	77	0	0		0	0	0	0	0
258	1	130	185	-1	444	247	4.3	24	ABarapapapp	185	-225	0	0		0	0	0	0	0
259	1	79	117	-1	570	360	10.0	27	ABalaaaarr	272	-801	0	0		0	0	0	0	0
260	1	204	166	-1	211	304	13.5	29	Cappap	275	226	0	0		0	0	0	0	0
261	1	307	86	-1	313	247	3.9	28	ABplpapppp	269	0	0	0		0	0	0	0	0
262	1	287	233	-1	397	176	6.2	27	ABprpapapa	-60	0	0	0		0	0	0	0	0
263	1	372	275	-1	510	389	20.4	26	ABalapappp	221	0	0	0		0	0	0	0	0
264	1	75	244	-1	362	361	18.2	26	MSappppa	217	-344	0	0		0	0	0	0	0
265	1	19	132	-1	366	225	9.5	31	MSpapapp	292	108	0	0		0	0	0	0	0
266	1	331	101	-1	292	112	18.0	30	ABprappapa	473	0	0	0		0	0	0	0	0
267	1	200	285	-1	327	95	12.4	28	ABprappaap	238	828	0	0		0	0	0	0	0
268	1	153	102	-1	306	158	10.3	31	MSpapppp	329	0	0	0		0	0	0	0	0
269	1	385	208	-1	573	202	16.2	30	ABalaapppp	290	102	0	0		0	0	0	0	0
270	1	145	150	-1	188	249	5.0	26	Cpappv	233	114	0	0		0	0	0	0	0
271	1	304	234	-1	444	395	14.6	25	ABalpppppap	209	-1401	0	0		0	0	0	0	0
272	1	261	152	-1	476	359	18.5	26	MSapapaa	210	-308	0	0		0	0	0	0	0
273	1	334	129	-1	429	445	14.2	26	ABplaappaa	295	0	0	0		0	0	0	0	0
274	1	358	223	-1	383	178	16.0	29	Dpap	289	-325	0	0		0	0	0	0	0
275	1	157	380	-1	529	172	12.4	28	ABpraaaapa	238	730	0	0		0	0	0	0	0
276	1	350	184	-1	389	402	22.7	31	ABplaaappp	268	-191	0	0		0	0	0	0	0
277	1	7	161	390	498	404	17.1	28	ABalppppap	221	0	0	0		0	0	0	0	0
278	1	94	188	-1	458	209	22.8	30	ABarpappap	301	37	0	0		0	0	0	0	0
279	1	223	369	-1	470	388	19.1	24	ABplaapappa	231	1051	0	0		0	0	0	0	0
280	1	110	155	-1	232	311	6.1	27	ABplapppap	-111	0	0	0		0	0	0	0	0
281	1	218	91	-1	373	315	23.4	34	ABarpaappa	310	-204	0	0		0	0	0	0	0
282	1	129	340	-1	488	207	14.0	27	MSppapaa	-14	0	0	0		0	0	0	0	0
283	1	291	138	-1	302	333	4.1	26	ABplpppaaa	247	15	0	0		0	0	0	0	0
284	1	191	136	-1	397	182	10.8	25	MSpppapp	186	99	0	0		0	0	0	0	0
285	1	182	156	-1	442	189	9.7	24	MSppaapp	199	1251	0	0		0	0	0	0	0
286	1	260	341	-1	291	134	21.7	37	ABarppppa	358	155	0	0		0	0	0	0	0
287	1	300	80	-1	401	307	13.5	28	MSaapaapa	416	0	0	0		0	0	0	0	0
288	1	71	219	-1	385	143	15.5	26	Dppaa	225	49	0	0		0	0	0	0	0
289	1	160	189	-1	472	394	11.5	29	ABplpaapaa	-166	0	0	0		0	0	0	0	0
290	1	14	109	-1	296	221	5.9	27	ABprpapppp	318	0	0	0		0	0	0	0	0
291	1	362	159	-1	590	350	12.6	31	ABalaaapar	298	-534	0	0		0	0	0	0	0
292	1	27	207	-1	333	150	13.7	27	Dppap	274	-1165	0	0		0	0	0	0	0
293	1	141	131	-1	346	359	15.4	27	Daaap	216	1043	0	0		0	0	0	0	0
294	1	224	108	-1	599	262	18.4	27	ABalappapa	228	-464	0	0		0	0	0	0	0
295	1	6	204	-1	254	230	7.4	28	ABprpppppa	250	-523	0	0		0	0	0	0	0
296	1	34	12	-1	499	267	4.5	30	ABarapaaap	116	0	0	0		0	0	0	0	0
297	1	332	297	-1	391	392	9.1	29	ABplppaaaa	162	0	0	0		0	0	0	0	0
298	1	322	217	-1	270	218	17.8	32	Eprap	20	0	0	0		0	0	0	0	0
299	1	288	319	-1	422	430	21.0	32	ABplaaapap	303	61	0	0		0	0	0	0	0
300	1	353	192	-1	556	230	23.5	29	ABalappppp	265	1511	0	0		0	0	0	0	0
301	1	164	373	-1	203	171	16.6	31	Cppap	317	-1257	0	0		0	0	0	0	0
302	1	186	279	-1	246	364	7.5	26	ABplappapp	260	13	0	0		0	0	0	0	0
303	1	174	195	-1	425	266	3.3	27	ABprpappaaa	209	-422	0	0		0	0	0	0	0
304	1	49	393	-1	442	359	5.6	30	ABalpapapp	277	-300	0	0		0	0	0	0	0
305	1	73	41	-1	489	384	9.4	29	ABplpaaaaa	95	0	0	0		0	0	0	0	0
306	1	339	67	-1	421	349	11.3	27	MSapaapp	228	0	0	0		0	0	0	0	0
307	1	106	284	-1	331	331	4.5	27	ABplppaapp	240	-77	0	0		0	0	0	0	0
308	1	371	20	-1	476	385	6.4	24	ABalppapppa	242	-1434	0	0		0	0	0	0	0
309	1	273	21	-1	465	161	6.7	24	ABarapppppp	198	91	0	0		0	0	0	0	0
310	1	282	361	-1	503	225	16.3	28	MSppappa	188	-972	0	0		0	0	0	0	0
311	1	225	241	-1	424	248	17.2	27	MSpaaappp	257	-464	0	0		0	0	0	0	0
312	1	148	305	-1	509	357	23.7	28	ABplaaaaaa	269	-744	0	0		0	0	0	0	0
313	1	52	332	-1	297	393	19.6	31	ABarppaap	172	0	0	0		0	0	0	0	0
314	1	357	339	-1	301	161	16.2	29	Dpppp	264	-315	0	0		0	0	0	0	0
315	1	263	77	-1	489	128	14.0	27	ABprpaapap	236	135	0	0		0	0	0	0	0
316	1	152	347	-1	396	292	10.5	25	MSaapaaap	88	0	0	0		0	0	0	0	0
317	1	208	227	-1	508	363	7.0	27	ABalppappa	-43	0	0	0		0	0	0	0	0
318	1	127	256	-1	344	252	4.4	25	ABplpapppa	238	-426	0	0		0	0	0	0	0
319	1	366	334	-1	568	181	10.8	30	ABalaapapp	267	1112	0	0		0	0	0	0	0
320	1	51	287	-1	411	316	22.7	30	ABarpaapap	301	-700	0	0		0	0	0	0	0
321	1	116	252	-1	516	425	19.5	34	ABplaapaap	20	0	0	0		0	0	0	0	0
322	1	340	236	-1	268	115	15.6	28	ABprapapaa	249	458	0	0		0	0	0	0	0
323	1	23	358	-1	260	243	10.7	32	Eplpp	316	586	0	0		0	0	0	0	0
324	1	243	292	-1	525	307	14.4	27	ABaraapaap	160	0	0	0		0	0	0	0	0
325	1	149	242	-1	522	345	21.2	23	ABplaaaaapa	208	0	0	0		0	0	0	0	0
326	1	213	253	-1	565	245	19.3	29	ABalappppa	255	1095	0	0		0	0	0	0	0
327	1	11	190	-1	577	285	15.7	32	MSaaaaaa	245	160	0	0		0	0	0	0	0
328	1	184	140	-1	232	246	4.2	27	ABplpppppp	39	0	0	0		0	0	0	0	0
329	1	173	105	-1	516	353	14.9	28	MSapaaap	235	62	0	0		0	0	0	0	0
330	1	324	206	-1	267	298	23.5	36	Caaaa	361	-23	0	0		0	0	0	0	0
331	1	268	299	-1	247	287	4.2	24	ABplpppapaa	208	545	0	0		0	0	0	0	0
332	1	97	64	-1	511	188	9.6	31	ABprpaaaaa	163	0	0	0		0	0	0	0	0
333	1	318	214	-1	444	193	6.2	28	ABprpapaaa	284	1067	0	0		0	0	0	0	0
334	1	117	372	-1	485	224	4.9	26	ABarappaaa	247	1023	0	0		0	0	0	0	0
335	1	45	172	-1	507	440	16.3	24	ABalpppappa	228	-352	0	0		0	0	0	0	0
336	1	96	281	-1	502	185	3.6	30	ABarapppap	284	-443	0	0		0	0	0	0	0
337	1	201	328	-1	482	210	19.0	26	MSppappp	-7	0	0	0		0	0	0	0	0
338	1	293	176	-1	204	322	5.6	26	ABplappppa	251	-1323	0	0		0	0	0	0	0
339	1	55	343	-1	400	148	18.6	29	ABprapaaap	279	0	0	0		0	0	0	0	0
340	1	220	303	-1	412	189	22.7	30	ABarpapppp	251	-468	0	0		0	0	0	0	0
341	1	123	169	-1	432	357	14.6	26	MSapappa	203	-930	0	0		0	0	0	0	0
342	1	355	232	-1	205	219	4.9	25	Cppppp	332	0	0	0		0	0	0	0	0
343	1	3	258	-1	365	235	3.7	24	ABprpappapp	215	0	0	0		0	0	0	0	0
344	1	133	18	-1	544	173	9.5	28	ABpraaaaaa	253	453	0	0		0	0	0	0	0
345	1	335	63	-1	525	214	3.9	28	ABarapppaa	242	-923	0	0		0	0	0	0	0
346	1	330	286	-1	386	230	11.5	28	MSpapapa	238	132	0	0		0	0	0	0	0
347	1	295	378	-1	386	380	14.1	25	Daaaa	213	-816	0	0		0	0	0	0	0
348	0	360	-1	-1	513	397	5.9	22		90	0	0	0		0	0	0	0	0
349	1	134	28	-1	415	422	10.5	28	ABplpaappp	280	531	0	0		0	0	0	0	0
350	1	314	379	-1	543	377	12.8	31	ABalapapap	266	492	0	0		0	0	0	0	0
351	1	9	44	-1	391	273	12.4	26	MSaapapa	66	0	0	0		0	0	0	0	0
352	1	16	2	-1	512	286	23.8	28	ABarpaaapa	270	314	0	0		0	0	0	0	0
353	1	77	249	-1	462	136	6.4	25	ABprpaaaapa	206	-250	0	0		0	0	0	0	0
354	1	43	264	-1	444	425	19.0	27	ABplaapappp	-158	0	0	0		0	0	0	0	0
355	0	369	-1	-1	562	201	12.4	22		208	-197	0	0		0	0	0	0	0
356	1	66	322	-1	259	320	4.2	27	ABplpppaap	-106	0	0	0		0	0	0	0	0
357	1	161	323	-1	224	140	9.2	26	ABprappppa	210	316	0	0		0	0	0	0	0
358	1	337	348	-1	474	317	11.8	26	ABalpaapapp	240	135	0	0		0	0	0	0	0
359	1	215	133	-1	398	104	15.7	29	ABpraapppp	270	1014	0	0		0	0	0	0	0
360	1	89	42	-1	504	342	10.1	26	ABalpaaapa	267	-651	0	0		0	0	0	0	0
361	1	99	315	-1	455	241	17.7	25	MSpaaappa	120	0	0	0		0	0	0	0	0
362	1	158	23	-1	388	368	6.4	28	ABplpapaap	278	431	0	0		0	0	0	0	0
363	1	32	56	-1	344	127	9.4	28	ABprppapap	232	639	0	0		0	0	0	0	0
364	1	216	40	-1	457	213	3.6	27	ABarappaap	275	189	0	0		0	0	0	0	0
365	1	142	221	-1	502	345	17.2	23	MSaaapaaa	180	669	0	0		0	0	0	0	0
366	1	361	289	-1	425	320	15.5	29	MSaaapap	234	434	0	0		0	0	0	0	0
367	1	290	202	-1	293	278	17.5	33	Eplaa	329	691	0	0		0	0	0	0	0
368	1	57	224	-1	216	188	20.5	34	Cppaa	339	235	0	0		0	0	0	0	0
369	1	222	181	-1	281	301	4.6	28	ABplppppap	257	-107	0	0		0	0	0	0	0
370	1	316	262	-1	330	364	5.9	26	ABplppappa	237	735	0	0		0	0	0	0	0
371	1	333	225	-1	396	302	16.0	25	MSaaappa	202	-1071	0	0		0	0	0	0	0
372	1	343	160	-1	429	234	23.3	31	ABarpapapp	313	-798	0	0		0	0	0	0	0
373	1	356	355	-1	295	416	12.8	27	ABplapaapp	240	-521	0	0		0	0	0	0	0
374	1	249	254	-1	313	229	16.1	32	Earpp	303	605	0	0		0	0	0	0	0
375	1	341	277	-1	244	316	19.1	31	Dappp	304	96	0	0		0	0	0	0	0
376	1	319	198	-1	184	315	19.1	34	Caapa	325	-231	0	0		0	0	0	0	0
377	1	202	213	-1	583	291	19.5	29	ABalapppaa	273	-153	0	0		0	0	0	0	0
378	1	329	235	-1	455	362	3.2	29	ABalppapap	-40	0	0	0		0	0	0	0	0
379	1	121	312	-1	351	219	19.5	29	Epraa	273	1205	0	0		0	0	0	0	0
380	1	297	329	-1	456	173	3.7	29	ABarappapa	257	1238	0	0		0	0	0	0	0
381	1	382	388	-1	479	244	9.4	22	ABarapaappa	44	0	0	0		0	0	0	0	0
382	0	187	-1	-1	562	381	13.7	23		318	0	0	0		0	0	0	0	0
383	1	383	389	-1	527	297	3.4	22	ABalpapaaa	152	174	0	0		0	0	0	0	0
384	1	321	218	-1	547	279	20.9	24	ABalapppap	156	0	0	0		0	0	0	0	0
385	1	98	391	-1	502	321	17.5	30	ABaraaaapp	-110	0	0	0		0	0	0	0	0
386	1	146	48	-1	553	211	14.5	27	ABalaapppa	183	0	0	0		0	0	0	0	0
387	1	50	10	-1	441	381	4.4	23	ABalppapppp	-148	0	0	0		0	0	0	0	0
388	1	380	168	-1	463	169	16.6	29	ABprpaappa	293	221	0	0		0	0	0	0	0
389	0	195	-1	-1	362	400	19.6	25		9	0	0	0		0	0	0	0	0
390	1	177	201	374	559	214	21.0	26	ABpraapaap	198	403	0	0		0	0	0	0	0
391	1	386	394	-1	423	168	12.700001	23	MSpppapa	224	0	0	0		0	0	0	0	0
392	1	387	395	-1	408	167	20.0	27	ABprapaaaa	292	0	0	0		0	0	0	0	0
393	1	388	382	-1	363	393	19.725	28	ABplapaaaa	271	-215	0	0		0	0	0	0	0
