# Supplementary material for: The AP-2 Transcription Factor APTF-2 Is Required for Neuroblast and Epidermal Morphogenesis in Caenorhabditis elegans Embryogenesis
Source: PLoS Genet. 2016 May 13;12(5):e1006048. doi: 10.1371/journal.pgen.1006048 (PMC4866721; doi:10.1371/journal.pgen.1006048)
Supplement: S3 Text — (ZIP) [file pgen.1006048.s031.zip › nuclei/t180-nuclei]

1	1	35	158	-1	490	358	4.2	28	ABalppapaa	257	-378	0	0		0	0	0	0	0
2	1	352	360	-1	511	292	23.5	28	ABarpaaapa	236	70	0	0		0	0	0	0	0
3	1	116	164	-1	297	96	13.4	28	ABprappapp	270	-178	0	0		0	0	0	0	0
4	1	216	290	-1	536	304	8.6	30	ABaraaaaaa	288	121	0	0		0	0	0	0	0
5	1	188	207	-1	404	277	7.6	26	ABalpappppp	244	788	0	0		0	0	0	0	0
6	1	139	324	-1	597	270	14.9	26	ABalaaappr	254	183	0	0		0	0	0	0	0
7	1	5	291	-1	496	245	19.5	31	MSpaaaaa	278	1272	0	0		0	0	0	0	0
8	1	77	391	-1	545	264	23.7	30	ABarpapaaa	246	865	0	0		0	0	0	0	0
9	1	256	35	-1	437	274	8.1	25	ABalpappppa	95	0	0	0		0	0	0	0	0
10	1	387	369	-1	438	381	4.4	25	ABalppapppp	179	-150	0	0		0	0	0	0	0
11	1	198	218	-1	360	181	19.8	27	MSpppppp	246	-22	0	0		0	0	0	0	0
12	1	296	167	-1	498	266	4.6	30	ABarapaaap	448	0	0	0		0	0	0	0	0
13	1	184	326	-1	602	300	11.2	30	ABalaaaala	240	757	0	0		0	0	0	0	0
14	1	209	111	-1	465	126	15.0	27	ABpraappaa	-6	0	0	0		0	0	0	0	0
15	1	121	54	-1	507	177	14.5	30	ABpraaappa	-183	0	0	0		0	0	0	0	0
16	1	102	84	-1	282	346	6.0	27	ABplppappp	229	-633	0	0		0	0	0	0	0
17	1	141	235	-1	581	290	11.8	26	ABaraaaapa	205	138	0	0		0	0	0	0	0
18	1	344	168	-1	541	169	9.6	28	ABpraaaaaa	274	113	0	0		0	0	0	0	0
19	1	93	141	-1	590	259	10.8	28	ABalaaaalp	218	0	0	0		0	0	0	0	0
20	1	308	181	-1	471	383	6.4	24	ABalppapppa	211	462	0	0		0	0	0	0	0
21	1	309	95	-1	470	156	6.6	25	ABarapppppp	200	77	0	0		0	0	0	0	0
22	1	196	40	-1	421	166	14.4	29	Dpaa	259	-34	0	0		0	0	0	0	0
23	1	362	82	-1	389	366	6.6	28	ABplpapaap	270	-101	0	0		0	0	0	0	0
24	1	237	62	-1	350	167	5.1	27	ABprppaapp	262	338	0	0		0	0	0	0	0
25	1	257	128	-1	348	155	17.6	28	Dpppa	283	-10	0	0		0	0	0	0	0
26	1	193	143	-1	297	182	4.5	29	ABprppppap	258	91	0	0		0	0	0	0	0
27	1	57	69	-1	232	133	17.1	33	ABarppppp	783	0	0	0		0	0	0	0	0
28	1	349	177	-1	417	422	10.5	30	ABplpaappp	238	158	0	0		0	0	0	0	0
29	1	250	307	-1	462	294	18.8	26	MSaaaapap	224	-34	0	0		0	0	0	0	0
30	1	159	372	-1	434	187	17.9	28	MSppppap	241	806	0	0		0	0	0	0	0
31	1	105	274	-1	187	330	11.6	27	ABarppappp	271	1022	0	0		0	0	0	0	0
32	1	55	179	-1	366	283	14.2	28	MSaapaapp	260	34	0	0		0	0	0	0	0
33	1	2	38	-1	324	262	20.2	33	Earap	324	1021	0	0		0	0	0	0	0
34	1	113	201	-1	449	242	15.4	34	MSpaapap	223	0	0	0		0	0	0	0	0
35	1	53	27	-1	542	357	6.9	27	ABalpaappp	211	0	0	0		0	0	0	0	0
36	1	36	363	-1	343	147	7.3	27	ABprppappa	241	-511	0	0		0	0	0	0	0
37	1	218	43	-1	409	345	6.5	27	ABplpapaaa	-52	0	0	0		0	0	0	0	0
38	1	168	151	-1	216	383	13.2	28	ABplapapaa	261	136	0	0		0	0	0	0	0
39	1	161	154	-1	473	421	14.7	26	ABalpppappp	263	207	0	0		0	0	0	0	0
40	1	364	373	-1	462	219	3.4	28	ABarappaap	258	-93	0	0		0	0	0	0	0
41	1	305	193	-1	484	386	9.3	31	ABplpaaaaa	283	-226	0	0		0	0	0	0	0
42	1	360	39	-1	503	340	10.3	26	ABalpaaapa	233	229	0	0		0	0	0	0	0
43	1	14	356	-1	360	103	17.0	28	ABprapaapp	272	325	0	0		0	0	0	0	0
44	1	351	29	-1	388	271	12.9	26	MSaapapa	231	59	0	0		0	0	0	0	0
45	1	175	110	-1	275	252	7.3	27	ABplpppppa	245	689	0	0		0	0	0	0	0
46	1	101	102	-1	261	389	9.1	28	ABplappaap	281	-1215	0	0		0	0	0	0	0
47	1	151	272	-1	369	378	22.4	35	ABarppaaa	340	544	0	0		0	0	0	0	0
48	1	386	380	-1	560	211	14.3	28	ABalaapppa	183	0	0	0		0	0	0	0	0
49	1	82	10	-1	357	323	8.3	31	MSaapppa	33	0	0	0		0	0	0	0	0
50	1	174	136	-1	219	166	10.5	29	ABprapappp	266	-170	0	0		0	0	0	0	0
51	1	103	132	-1	589	236	15.5	31	ABalaaappl	244	1280	0	0		0	0	0	0	0
52	1	162	165	-1	229	246	14.9	31	Eplpa	311	708	0	0		0	0	0	0	0
53	1	254	222	-1	274	110	12.3	28	ABprapapap	250	236	0	0		0	0	0	0	0
54	1	47	55	-1	546	266	15.7	29	ABaraappaa	287	448	0	0		0	0	0	0	0
55	1	191	192	-1	412	138	5.2	29	ABarappapp	256	-655	0	0		0	0	0	0	0
56	1	363	21	-1	341	127	9.5	28	ABprppapap	283	60	0	0		0	0	0	0	0
57	1	33	160	-1	595	225	11.2	27	ABalaappa	154	0	0	0		0	0	0	0	0
58	1	19	268	-1	506	277	18.7	27	MSpaaaapa	64	0	0	0		0	0	0	0	0
59	1	97	297	-1	543	325	4.5	28	ABalpaappa	233	0	0	0		0	0	0	0	0
60	1	145	122	-1	556	273	12.2	30	ABaraaapaa	256	-522	0	0		0	0	0	0	0
61	1	247	263	-1	432	266	12.2	29	ABaraapppp	140	0	0	0		0	0	0	0	0
62	1	108	279	-1	243	123	10.9	26	ABprapappa	224	0	0	0		0	0	0	0	0
63	1	345	317	-1	526	214	4.5	29	ABarapppaa	244	-300	0	0		0	0	0	0	0
64	1	332	225	-1	511	188	9.6	30	ABprpaaaaa	444	0	0	0		0	0	0	0	0
65	1	202	77	-1	218	315	9.1	25	ABplapppaa	-107	0	0	0		0	0	0	0	0
66	1	100	148	-1	510	199	17.4	28	ABpraapapa	240	902	0	0		0	0	0	0	0
67	1	306	94	-1	422	348	11.4	27	MSapaapp	255	-628	0	0		0	0	0	0	0
68	1	1	63	-1	391	440	13.6	28	ABplaappap	71	0	0	0		0	0	0	0	0
69	1	15	241	-1	454	418	9.1	28	ABplpaaapa	168	0	0	0		0	0	0	0	0
70	1	79	66	-1	501	329	19.8	29	MSaaaaapp	351	0	0	0		0	0	0	0	0
71	1	56	156	-1	355	281	7.7	26	MSaappap	229	1144	0	0		0	0	0	0	0
72	1	166	214	-1	324	392	15.3	25	Dapaa	232	518	0	0		0	0	0	0	0
73	1	205	142	-1	491	317	15.4	28	ABaraapapaa	206	-143	0	0		0	0	0	0	0
74	1	30	109	-1	537	299	17.8	31	MSaaaaapa	151	0	0	0		0	0	0	0	0
75	1	173	288	-1	455	319	14.3	27	ABaraapapap	219	483	0	0		0	0	0	0	0
76	1	70	379	-1	490	167	16.4	26	ABpraaapppa	222	155	0	0		0	0	0	0	0
77	1	315	118	-1	493	126	14.3	27	ABprpaapap	239	437	0	0		0	0	0	0	0
78	1	6	194	-1	504	241	10.2	28	ABarapaapa	230	1015	0	0		0	0	0	0	0
79	1	158	397	-1	336	397	18.3	29	ABplapaaap	265	43	0	0		0	0	0	0	0
80	1	287	298	-1	400	310	13.5	28	MSaapaapa	115	0	0	0		0	0	0	0	0
81	1	9	345	-1	188	255	20.7	31	Cpaapp	315	-188	0	0		0	0	0	0	0
82	1	137	284	-1	305	218	23.5	41	Cpaaa	412	996	0	0		0	0	0	0	0
83	1	86	350	-1	589	321	17.6	29	ABalappaap	268	-892	0	0		0	0	0	0	0
84	0	65	-1	-1	537	372	10.4	24		216	670	0	0		0	0	0	0	0
85	1	232	319	-1	212	369	10.4	28	ABplapapap	241	23	0	0		0	0	0	0	0
86	1	261	191	-1	313	245	4.0	28	ABplpapppp	244	-643	0	0		0	0	0	0	0
87	1	25	5	-1	537	374	22.8	35	ABplaapaaa	284	384	0	0		0	0	0	0	0
88	1	73	80	-1	366	163	10.7	30	MSpapppa	178	0	0	0		0	0	0	0	0
89	1	87	49	-1	439	297	11.9	29	ABaraapapp	50	0	0	0		0	0	0	0	0
90	1	45	85	-1	461	291	8.1	30	ABalpapppa	123	0	0	0		0	0	0	0	0
91	1	281	374	-1	374	313	23.2	32	ABarpaappa	289	-179	0	0		0	0	0	0	0
92	1	126	45	-1	458	222	8.6	32	ABarapappa	288	475	0	0		0	0	0	0	0
93	1	29	17	-1	461	282	15.7	27	MSpaapaa	64	0	0	0		0	0	0	0	0
94	0	123	-1	-1	462	188	9.4	24		201	-118	0	0		0	0	0	0	0
95	1	13	238	-1	382	153	8.0	26	ABprppaapa	87	0	0	0		0	0	0	0	0
96	1	91	2	-1	509	308	10.8	28	ABalpaapapa	205	0	0	0		0	0	0	0	0
97	1	178	145	-1	429	310	8.8	24	MSaapaaaa	193	395	0	0		0	0	0	0	0
98	1	89	24	-1	330	232	7.5	32	MSpappa	541	0	0	0		0	0	0	0	0
99	1	81	9	-1	308	316	8.0	29	MSaapppp	143	0	0	0		0	0	0	0	0
100	1	4	376	-1	360	304	17.8	29	Ealaa	289	169	0	0		0	0	0	0	0
101	1	266	146	-1	291	108	18.1	29	ABprappapa	247	148	0	0		0	0	0	0	0
102	1	268	126	-1	304	159	10.2	31	MSpapppp	227	329	0	0		0	0	0	0	0
103	1	215	327	-1	399	367	16.9	27	MSapppap	229	-73	0	0		0	0	0	0	0
104	1	192	92	-1	544	239	5.5	29	ABaraaappp	229	616	0	0		0	0	0	0	0
105	1	329	138	-1	515	351	14.8	28	MSapaaap	65	0	0	0		0	0	0	0	0
106	1	149	308	-1	465	260	11.8	31	ABaraapppa	207	0	0	0		0	0	0	0	0
107	1	153	310	-1	411	354	19.7	28	MSapappp	276	408	0	0		0	0	0	0	0
108	1	294	266	-1	599	268	18.4	28	ABalappapa	228	-150	0	0		0	0	0	0	0
109	1	290	120	-1	296	222	6.0	27	ABprpapppp	269	-281	0	0		0	0	0	0	0
110	1	180	101	-1	482	311	8.3	29	ABalpappaa	73	0	0	0		0	0	0	0	0
111	1	219	163	-1	397	271	16.2	25	MSaaappp	258	-845	0	0		0	0	0	0	0
112	1	74	370	-1	269	252	15.2	30	Eplap	292	-354	0	0		0	0	0	0	0
113	1	118	368	-1	371	261	19.0	30	Earaa	270	569	0	0		0	0	0	0	0
114	1	69	107	-1	380	209	6.5	29	ABprpapppa	500	0	0	0		0	0	0	0	0
115	1	7	60	-1	401	244	6.0	27	ABarapapppp	266	509	0	0		0	0	0	0	0
116	1	197	281	-1	268	148	10.8	26	ABprapppaa	261	263	0	0		0	0	0	0	0
117	1	259	75	-1	566	364	9.9	26	ABalaaaarr	-15	0	0	0		0	0	0	0	0
118	1	255	344	-1	349	233	14.6	29	Earpa	239	-163	0	0		0	0	0	0	0
119	1	85	228	-1	465	134	20.4	30	ABpraappap	62	0	0	0		0	0	0	0	0
120	1	156	334	-1	423	396	21.8	28	ABplaaappa	232	119	0	0		0	0	0	0	0
121	1	8	359	-1	590	329	9.9	27	ABalaaaarl	213	0	0	0		0	0	0	0	0
122	1	127	246	-1	457	297	22.5	30	ABarpaapaa	253	242	0	0		0	0	0	0	0
123	1	62	171	-1	263	253	3.9	27	ABplpppapap	256	-916	0	0		0	0	0	0	0
124	1	16	137	-1	249	388	14.3	28	ABplappapa	253	71	0	0		0	0	0	0	0
125	1	120	306	-1	432	268	19.6	31	MSpaaapa	277	486	0	0		0	0	0	0	0
126	1	252	71	-1	527	202	7.1	30	ABarappppa	253	221	0	0		0	0	0	0	0
127	1	200	337	-1	502	169	20.8	27	ABpraapappp	216	116	0	0		0	0	0	0	0
128	1	238	32	-1	495	425	11.4	27	ABalpppapa	280	1022	0	0		0	0	0	0	0
129	1	273	87	-1	425	446	14.2	26	ABplaappaa	211	286	0	0		0	0	0	0	0
130	1	54	184	-1	255	332	12.0	28	Capapa	280	415	0	0		0	0	0	0	0
131	1	293	88	-1	344	360	15.7	27	Daaap	267	863	0	0		0	0	0	0	0
132	1	265	139	-1	365	224	9.5	31	MSpapapp	240	0	0	0		0	0	0	0	0
133	1	359	79	-1	397	105	15.8	29	ABpraapppp	-219	0	0	0		0	0	0	0	0
134	1	68	383	-1	534	203	19.4	26	ABpraapappa	251	167	0	0		0	0	0	0	0
135	1	246	42	-1	509	304	5.4	31	ABalpaaaap	138	0	0	0		0	0	0	0	0
136	1	284	316	-1	395	178	11.4	24	MSpppapp	222	98	0	0		0	0	0	0	0
137	1	204	381	-1	197	282	11.2	27	Capppa	164	0	0	0		0	0	0	0	0
138	1	283	331	-1	301	328	3.9	29	ABplpppaaa	236	-535	0	0		0	0	0	0	0
139	1	10	140	-1	473	375	14.9	28	ABalpppppaa	489	0	0	0		0	0	0	0	0
140	1	328	253	-1	231	252	4.4	27	ABplpppppp	261	135	0	0		0	0	0	0	0
141	1	51	237	-1	563	212	8.6	32	ABalaapaap	320	5	0	0		0	0	0	0	0
142	1	235	219	-1	534	419	11.6	31	ABalpppaaa	249	78	0	0		0	0	0	0	0
143	1	171	294	-1	282	149	6.2	27	ABprpppaap	263	805	0	0		0	0	0	0	0
144	1	39	53	-1	492	244	13.4	25	ABaraaapapp	69	0	0	0		0	0	0	0	0
145	1	138	104	-1	435	388	17.5	27	ABalppppppa	257	-979	0	0		0	0	0	0	0
146	1	112	135	-1	525	243	21.8	27	ABarpapaap	252	828	0	0		0	0	0	0	0
147	0	230	-1	-1	379	230	18.3	27		265	413	0	0		0	0	0	0	0
148	1	164	243	-1	544	343	11.2	28	MSapaaaa	200	-580	0	0		0	0	0	0	0
149	1	21	239	-1	366	432	15.9	29	ABplaapppa	272	-822	0	0		0	0	0	0	0
150	1	270	377	-1	188	251	5.1	26	Cpappv	258	283	0	0		0	0	0	0	0
151	1	234	83	-1	454	428	12.5	28	ABplpaapap	259	357	0	0		0	0	0	0	0
152	1	272	204	-1	471	360	18.7	25	MSapapaa	204	-11	0	0		0	0	0	0	0
153	1	186	305	-1	555	275	5.1	28	ABaraaappa	278	451	0	0		0	0	0	0	0
154	1	40	251	-1	409	417	16.8	30	ABalppppppp	133	0	0	0		0	0	0	0	0
155	1	280	187	-1	232	309	6.2	26	ABplapppap	264	-1811	0	0		0	0	0	0	0
156	1	285	215	-1	436	188	9.9	24	MSppaapp	201	306	0	0		0	0	0	0	0
157	1	119	198	-1	524	260	6.2	27	ABarapaaaa	264	1099	0	0		0	0	0	0	0
158	1	182	249	-1	407	390	12.8	27	MSapppaa	404	0	0	0		0	0	0	0	0
159	1	291	26	-1	589	350	12.4	30	ABalaaapar	336	0	0	0		0	0	0	0	0
160	1	372	338	-1	434	238	22.9	32	ABarpapapp	274	446	0	0		0	0	0	0	0
161	1	277	346	-1	485	411	17.4	24	ABalppppapp	199	1146	0	0		0	0	0	0	0
162	1	163	117	-1	418	226	13.1	26	MSpapaapa	376	0	0	0		0	0	0	0	0
163	1	66	152	-1	602	307	14.3	28	ABalaaapal	268	1066	0	0		0	0	0	0	0
164	1	106	11	-1	362	270	10.5	30	MSaapapp	265	0	0	0		0	0	0	0	0
165	1	71	267	-1	357	366	7.3	27	ABplppaapa	-172	0	0	0		0	0	0	0	0
166	1	260	169	-1	210	302	13.3	29	Cappap	216	0	0	0		0	0	0	0	0
167	1	95	125	-1	542	309	11.7	25	ABalpaapaap	46	0	0	0		0	0	0	0	0
168	1	388	112	-1	461	159	16.2	26	ABprpaappa	198	270	0	0		0	0	0	0	0
169	1	341	202	-1	431	357	14.6	26	MSapappa	209	957	0	0		0	0	0	0	0
170	1	212	115	-1	421	154	10.6	30	ABprppaaaa	46	0	0	0		0	0	0	0	0
171	1	143	375	-1	165	260	8.7	28	Cpappd	284	-177	0	0		0	0	0	0	0
172	1	335	232	-1	505	433	16.4	25	ABalpppappa	-139	0	0	0		0	0	0	0	0
173	1	148	212	-1	398	326	9.3	25	MSappaaa	203	298	0	0		0	0	0	0	0
174	1	83	37	-1	364	190	4.3	28	ABprpapapp	241	-210	0	0		0	0	0	0	0
175	1	167	236	-1	502	145	9.5	28	ABprpaaapa	285	917	0	0		0	0	0	0	0
176	1	338	28	-1	206	328	5.4	26	ABplappppa	255	229	0	0		0	0	0	0	0
177	1	11	68	-1	541	187	14.7	29	ABpraaapaa	89	0	0	0		0	0	0	0	0
178	1	144	76	-1	200	346	8.3	26	ABplapappa	316	0	0	0		0	0	0	0	0
179	1	24	286	332	411	237	9.4	32	MSpapaaa	140	0	0	0		0	0	0	0	0
180	1	64	103	-1	242	203	4.9	27	ABprpppppp	164	0	0	0		0	0	0	0	0
181	1	369	106	-1	281	302	4.5	27	ABplppppap	231	-722	0	0		0	0	0	0	0
182	1	160	313	-1	272	175	6.1	24	ABprpppapaa	187	221	0	0		0	0	0	0	0
183	1	88	131	-1	351	106	13.3	28	ABprappaaa	251	139	0	0		0	0	0	0	0
184	1	276	348	-1	390	402	22.3	30	ABplaaappp	277	1694	0	0		0	0	0	0	0
185	1	258	197	-1	444	247	4.4	24	ABarapapapp	193	-543	0	0		0	0	0	0	0
186	1	109	230	-1	562	291	9.4	23	ABalpaapaaa	306	0	0	0		0	0	0	0	0
187	1	142	226	-1	527	264	11.0	26	ABaraaapapa	110	0	0	0		0	0	0	0	0
188	1	278	378	-1	457	209	23.2	29	ABarpappap	281	713	0	0		0	0	0	0	0
189	1	289	255	-1	469	393	11.5	27	ABplpaapaa	233	484	0	0		0	0	0	0	0
190	1	327	59	-1	572	290	15.7	31	MSaaaaaa	233	162	0	0		0	0	0	0	0
191	1	98	18	-1	496	301	21.0	25	MSaaaapaa	252	-1493	0	0		0	0	0	0	0
192	1	300	355	-1	560	238	23.3	28	ABalappppp	378	0	0	0		0	0	0	0	0
193	1	96	127	-1	498	251	22.9	29	ABarpapapa	293	-97	0	0		0	0	0	0	0
194	1	63	56	245	503	267	15.7	31	ABaraappap	165	0	0	0		0	0	0	0	0
195	1	303	99	-1	424	262	3.3	27	ABprpappaaa	259	-420	0	0		0	0	0	0	0
196	1	107	100	-1	504	384	13.5	28	ABalppppaa	148	0	0	0		0	0	0	0	0
197	1	221	278	-1	166	289	15.4	32	Caapp	327	-521	0	0		0	0	0	0	0
198	1	376	78	-1	183	318	19.3	34	Caapa	337	110	0	0		0	0	0	0	0
199	1	177	261	-1	252	296	8.1	26	Capapp	261	-433	0	0		0	0	0	0	0
200	1	172	260	-1	495	163	11.9	27	ABprpaapaa	240	57	0	0		0	0	0	0	0
201	1	390	159	-1	564	219	20.5	26	ABpraapaapa	192	416	0	0		0	0	0	0	0
202	1	367	12	-1	290	278	17.4	33	Eplaa	316	-165	0	0		0	0	0	0	0
203	1	134	67	-1	235	165	6.1	25	ABprappppp	241	917	0	0		0	0	0	0	0
204	1	295	314	-1	252	231	7.5	28	ABprpppppa	100	0	0	0		0	0	0	0	0
205	1	42	4	-1	497	261	7.9	31	ABarapapaa	283	89	0	0		0	0	0	0	0
206	1	330	277	-1	267	306	23.6	37	Caaaa	376	1007	0	0		0	0	0	0	0
207	1	292	174	-1	331	148	13.9	27	Dppap	255	423	0	0		0	0	0	0	0
208	1	269	312	-1	573	208	16.3	32	ABalaapppp	294	350	0	0		0	0	0	0	0
209	1	20	133	-1	427	307	4.8	27	ABalpappapp	132	0	0	0		0	0	0	0	0
210	1	136	61	-1	515	145	16.5	28	ABpraaaapp	280	580	0	0		0	0	0	0	0
211	1	165	149	-1	527	419	14.7	30	ABalpppaap	255	1038	0	0		0	0	0	0	0
212	1	41	309	-1	348	133	22.3	33	ABarpppap	314	786	0	0		0	0	0	0	0
213	1	377	30	-1	583	291	19.3	29	ABalapppaa	260	-481	0	0		0	0	0	0	0
214	1	333	315	-1	449	193	5.8	29	ABprpapaaa	285	1190	0	0		0	0	0	0	0
215	1	208	229	-1	416	383	3.8	26	ABplpaaaapa	199	814	0	0		0	0	0	0	0
216	1	72	178	-1	246	199	15.4	33	Eprpa	337	388	0	0		0	0	0	0	0
217	1	298	150	-1	265	220	18.2	33	Eprap	334	-771	0	0		0	0	0	0	0
218	1	384	183	-1	552	288	21.4	27	ABalapppap	179	158	0	0		0	0	0	0	0
219	1	288	121	-1	386	143	15.5	25	Dppaa	255	-519	0	0		0	0	0	0	0
220	1	210	22	-1	277	339	18.5	29	Dappa	257	1074	0	0		0	0	0	0	0
221	1	365	41	-1	501	349	17.2	23	MSaaapaaa	202	43	0	0		0	0	0	0	0
222	1	181	14	-1	521	403	9.6	27	ABalppaaap	270	156	0	0		0	0	0	0	0
223	1	274	72	-1	380	176	16.1	29	Dpap	268	-616	0	0		0	0	0	0	0
224	1	368	392	-1	215	186	20.8	35	Cppaa	352	330	0	0		0	0	0	0	0
225	1	371	23	-1	397	302	16.0	24	MSaaappa	220	-756	0	0		0	0	0	0	0
226	1	140	47	-1	449	135	9.6	29	ABprpaaapp	238	-759	0	0		0	0	0	0	0
227	1	317	323	-1	501	364	7.1	28	ABalppappa	272	1265	0	0		0	0	0	0	0
228	1	147	52	-1	525	232	13.7	26	MSppaaap	-11	0	0	0		0	0	0	0	0
229	1	110	234	-1	469	341	10.7	29	ABalpaaapp	-144	0	0	0		0	0	0	0	0
230	1	241	264	-1	204	190	6.6	29	Cppppa	260	496	0	0		0	0	0	0	0
231	1	236	20	-1	391	154	22.8	34	ABarpppaa	313	794	0	0		0	0	0	0	0
232	1	342	81	-1	203	222	4.9	26	Cppppp	-9	0	0	0		0	0	0	0	0
233	1	262	321	-1	397	175	6.2	27	ABprpapapa	-50	0	0	0		0	0	0	0	0
234	1	271	273	-1	443	394	14.6	25	ABalpppppap	232	810	0	0		0	0	0	0	0
235	1	378	155	-1	457	366	3.3	28	ABalppapap	249	594	0	0		0	0	0	0	0
236	1	322	144	-1	265	114	15.6	29	ABprapapaa	465	0	0	0		0	0	0	0	0
237	1	213	303	-1	494	186	6.4	26	ABarapppppa	208	169	0	0		0	0	0	0	0
238	1	190	213	-1	545	305	14.6	28	ABaraapaaa	189	0	0	0		0	0	0	0	0
239	1	179	258	-1	185	219	8.5	29	Cpppap	245	-212	0	0		0	0	0	0	0
240	0	78	-1	-1	444	347	8.0	24		193	-553	0	0		0	0	0	0	0
241	1	311	74	-1	424	246	17.5	26	MSpaaappp	117	0	0	0		0	0	0	0	0
242	1	325	254	-1	521	346	21.5	23	ABplaaaaapa	181	-732	0	0		0	0	0	0	0
243	1	199	206	-1	463	302	5.2	28	ABalpappapa	263	-71	0	0		0	0	0	0	0
244	1	264	157	-1	360	360	18.5	26	MSappppa	242	-42	0	0		0	0	0	0	0
245	1	52	13	-1	325	427	13.9	30	ABplaapppp	276	-223	0	0		0	0	0	0	0
246	1	48	205	-1	478	299	3.3	29	ABalpapaap	262	468	0	0		0	0	0	0	0
247	1	225	172	-1	550	364	16.6	27	ABalapaapa	242	244	0	0		0	0	0	0	0
248	1	44	173	-1	343	376	12.1	31	Daap	215	120	0	0		0	0	0	0	0
249	1	353	199	-1	457	134	6.7	25	ABprpaaaapa	199	354	0	0		0	0	0	0	0
250	1	220	289	-1	437	369	10.4	26	MSapapap	215	74	0	0		0	0	0	0	0
251	1	133	34	-1	456	171	14.3	31	MSppppaa	236	128	0	0		0	0	0	0	0
252	1	321	36	-1	515	422	19.7	34	ABplaapaap	48	0	0	0		0	0	0	0	0
253	1	326	196	-1	563	250	19.5	29	ABalappppa	198	0	0	0		0	0	0	0	0
254	1	374	351	-1	308	227	16.5	31	Earpp	308	555	0	0		0	0	0	0	0
255	1	12	166	-1	165	224	18.6	32	Cpapap	651	0	0	0		0	0	0	0	0
256	1	318	265	-1	344	249	4.3	24	ABplpapppa	210	-188	0	0		0	0	0	0	0
257	1	31	357	-1	563	333	20.5	29	ABalappapp	324	0	0	0		0	0	0	0	0
258	1	343	227	-1	366	233	3.6	24	ABprpappapp	194	-68	0	0		0	0	0	0	0
259	1	132	320	-1	295	353	12.0	28	Capaaa	289	-1436	0	0		0	0	0	0	0
260	1	249	295	-1	558	392	16.4	30	ABalapaapp	253	610	0	0		0	0	0	0	0
261	0	382	-1	-1	557	383	13.5	23		176	-287	0	0		0	0	0	0	0
262	1	370	282	-1	330	360	5.7	27	ABplppappa	117	0	0	0		0	0	0	0	0
263	1	154	19	-1	555	267	8.5	29	ABaraaaaap	-22	0	0	0		0	0	0	0	0
264	1	354	336	-1	446	429	18.7	27	ABplaapappp	-143	0	0	0		0	0	0	0	0
265	1	155	292	-1	442	225	6.7	28	ABarapapppa	241	-755	0	0		0	0	0	0	0
266	1	22	51	-1	477	162	19.2	29	ABpraaapppp	256	-1182	0	0		0	0	0	0	0
267	1	240	153	-1	533	324	22.5	27	ABarpaaaaa	259	-27	0	0		0	0	0	0	0
268	1	194	328	-1	487	414	7.0	30	ABalppaapp	200	0	0	0		0	0	0	0	0
269	1	227	248	-1	416	221	3.7	25	ABprpappaap	200	1037	0	0		0	0	0	0	0
270	1	27	90	-1	380	334	5.4	27	ABplpapapa	222	671	0	0		0	0	0	0	0
271	1	50	175	-1	573	353	17.8	30	ABalapaaap	255	-1315	0	0		0	0	0	0	0
272	1	203	200	-1	257	161	8.6	27	ABprapppap	247	1166	0	0		0	0	0	0	0
273	1	131	124	-1	282	304	8.5	28	Capaap	101	0	0	0		0	0	0	0	0
274	1	3	311	-1	430	315	18.6	27	MSaaaappa	205	172	0	0		0	0	0	0	0
275	1	263	208	-1	515	389	20.0	27	ABalapappp	262	1163	0	0		0	0	0	0	0
276	1	43	318	-1	381	235	14.5	30	MSpapaapp	95	0	0	0		0	0	0	0	0
277	1	375	240	-1	246	311	20.5	27	Dappp	268	-184	0	0		0	0	0	0	0
278	1	130	123	-1	457	334	5.6	29	ABalpapapa	211	-37	0	0		0	0	0	0	0
279	1	302	162	-1	247	363	7.6	26	ABplappapp	264	-414	0	0		0	0	0	0	0
280	1	58	335	-1	452	337	22.6	29	ABplaaaapa	271	-133	0	0		0	0	0	0	0
281	1	336	15	-1	505	187	3.5	30	ABarapppap	300	-423	0	0		0	0	0	0	0
282	1	104	64	-1	476	391	21.7	26	ABplaaapaa	264	-181	0	0		0	0	0	0	0
283	1	201	221	-1	307	375	7.4	27	ABplppapap	259	690	0	0		0	0	0	0	0
284	1	307	134	-1	327	325	4.6	26	ABplppaapp	176	0	0	0		0	0	0	0	0
285	1	267	25	-1	327	95	12.6	27	ABprappaap	230	-746	0	0		0	0	0	0	0
286	1	346	105	-1	382	224	11.6	29	MSpapapa	241	426	0	0		0	0	0	0	0
287	1	320	58	-1	411	314	22.8	29	ABarpaapap	284	352	0	0		0	0	0	0	0
288	1	115	190	-1	475	260	5.9	23	ABarapapapa	200	-135	0	0		0	0	0	0	0
289	1	366	119	-1	422	320	15.6	31	MSaaapap	236	0	0	0		0	0	0	0	0
290	1	129	182	-1	433	210	19.8	28	MSpppppa	197	959	0	0		0	0	0	0	0
291	1	128	216	-1	451	332	17.6	25	MSaaapaap	201	-814	0	0		0	0	0	0	0
292	1	324	242	-1	509	303	14.0	30	ABaraapaap	154	0	0	0		0	0	0	0	0
293	1	242	57	-1	220	262	7.3	28	Capppp	193	0	0	0		0	0	0	0	0
294	1	28	244	259	309	281	4.5	28	ABplppppaa	87	0	0	0		0	0	0	0	0
295	1	211	280	-1	184	192	13.4	31	Cpppaa	314	-272	0	0		0	0	0	0	0
296	1	111	147	-1	276	396	11.6	28	ABplappaaa	113	0	0	0		0	0	0	0	0
297	1	297	300	-1	390	389	9.1	29	ABplppaaaa	-125	0	0	0		0	0	0	0	0
298	1	99	276	-1	427	409	7.4	32	ABplpaaapp	217	-182	0	0		0	0	0	0	0
299	1	331	342	-1	252	284	4.2	24	ABplpppapaa	272	0	0	0		0	0	0	0	0
300	1	114	70	-1	479	249	17.9	25	MSpaaaapp	211	798	0	0		0	0	0	0	0
301	1	84	186	-1	532	144	11.7	29	ABpraaaaap	217	-345	0	0		0	0	0	0	0
302	1	146	6	-1	503	204	22.4	28	ABarpappaa	212	552	0	0		0	0	0	0	0
303	1	340	252	-1	412	188	22.7	28	ABarpapppp	139	0	0	0		0	0	0	0	0
304	1	228	96	-1	306	359	17.6	28	MSappppp	242	-304	0	0		0	0	0	0	0
305	1	312	48	-1	509	359	23.7	29	ABplaaaaaa	400	0	0	0		0	0	0	0	0
306	1	26	333	-1	235	322	15.5	31	Cappaa	318	-6	0	0		0	0	0	0	0
307	0	122	-1	-1	460	265	22.1	26		193	878	0	0		0	0	0	0	0
308	1	229	347	-1	280	362	15.5	28	Dapap	278	-1115	0	0		0	0	0	0	0
309	1	46	302	-1	181	300	8.6	28	ABplapappp	142	0	0	0		0	0	0	0	0
310	1	90	269	-1	313	152	5.7	27	ABprpppaaa	148	0	0	0		0	0	0	0	0
311	1	60	50	-1	547	171	17.4	29	ABpraaapap	120	0	0	0		0	0	0	0	0
312	1	379	189	-1	344	215	19.4	29	Epraa	283	-727	0	0		0	0	0	0	0
313	1	170	114	-1	152	243	12.6	31	Cpapaa	73	0	0	0		0	0	0	0	0
314	1	176	322	-1	212	323	23.1	36	Caaap	363	-760	0	0		0	0	0	0	0
315	1	361	390	-1	451	245	17.7	26	MSpaaappa	221	-191	0	0		0	0	0	0	0
316	1	150	209	-1	433	119	17.4	30	ABpraapppa	-147	0	0	0		0	0	0	0	0
317	1	226	371	-1	361	323	10.5	27	MSappaap	243	1055	0	0		0	0	0	0	0
318	1	152	33	-1	584	278	22.7	33	ABpraapaaa	292	-180	0	0		0	0	0	0	0
319	1	299	16	-1	422	430	20.6	31	ABplaaapap	289	48	0	0		0	0	0	0	0
320	1	253	231	-1	344	300	4.8	29	ABplpapapp	269	468	0	0		0	0	0	0	0
321	1	195	353	-1	372	347	11.7	25	MSappapp	218	156	0	0		0	0	0	0	0
322	1	356	176	-1	258	320	4.3	28	ABplpppaap	194	0	0	0		0	0	0	0	0
323	1	357	65	-1	224	140	9.2	26	ABprappppa	209	-625	0	0		0	0	0	0	0
324	1	251	354	-1	217	367	16.5	29	ABarppappa	253	130	0	0		0	0	0	0	0
325	1	75	293	-1	341	423	17.3	25	ABplapaapa	661	0	0	0		0	0	0	0	0
326	1	125	386	-1	468	383	17.2	32	ABplaapapa	329	-113	0	0		0	0	0	0	0
327	1	18	203	-1	233	246	21.9	35	Cpaapa	367	0	0	0		0	0	0	0	0
328	1	337	384	-1	483	212	19.2	28	MSppappp	306	0	0	0		0	0	0	0	0
329	1	380	365	-1	459	171	3.9	30	ABarappapa	277	1241	0	0		0	0	0	0	0
330	1	231	44	-1	393	359	11.8	25	MSappapa	373	0	0	0		0	0	0	0	0
331	1	94	185	-1	375	128	8.4	28	ABprppapaa	315	0	0	0		0	0	0	0	0
332	1	313	366	-1	296	398	19.5	31	ABarppaap	297	148	0	0		0	0	0	0	0
333	1	233	31	-1	336	332	22.2	30	ABarpaappp	293	-513	0	0		0	0	0	0	0
334	1	319	116	-1	568	178	11.2	31	ABalaapapp	289	1175	0	0		0	0	0	0	0
335	1	92	385	-1	573	228	8.9	22	ABalaapaaa	201	56	0	0		0	0	0	0	0
336	1	206	367	-1	448	166	22.9	29	ABarpapppa	258	380	0	0		0	0	0	0	0
337	1	117	210	-1	536	228	9.8	27	MSppaaaa	211	265	0	0		0	0	0	0	0
338	1	49	330	-1	532	323	7.1	29	ABalpaaaaa	263	48	0	0		0	0	0	0	0
339	1	314	220	-1	300	160	16.5	30	Dpppp	252	311	0	0		0	0	0	0	0
340	1	282	86	-1	478	205	13.8	26	MSppapaa	230	317	0	0		0	0	0	0	0
341	1	286	352	-1	288	134	22.3	36	ABarppppa	366	26	0	0		0	0	0	0	0
342	1	157	97	-1	254	393	19.5	33	ABarppapa	334	1866	0	0		0	0	0	0	0
343	1	339	108	-1	393	150	18.6	26	ABprapaaap	234	-354	0	0		0	0	0	0	0
344	1	244	93	-1	387	184	13.7	26	MSpppaap	231	247	0	0		0	0	0	0	0
345	1	224	349	-1	427	354	22.9	29	ABplaaaapp	123	0	0	0		0	0	0	0	0
346	1	135	247	-1	422	119	8.6	27	ABprpaaaapp	218	1260	0	0		0	0	0	0	0
347	1	316	271	-1	390	286	10.8	25	MSaapaaap	49	0	0	0		0	0	0	0	0
348	1	358	340	-1	473	314	11.9	26	ABalpaapapp	261	796	0	0		0	0	0	0	0
349	1	185	362	-1	383	410	6.3	26	ABplpaaaapp	199	1145	0	0		0	0	0	0	0
350	1	223	130	-1	325	199	4.0	27	ABprppppaa	268	-197	0	0		0	0	0	0	0
351	1	245	339	-1	204	285	4.9	26	ABplappppp	248	-1602	0	0		0	0	0	0	0
352	1	217	46	-1	428	196	12.2	24	MSpppaaa	243	-310	0	0		0	0	0	0	0
353	1	23	8	-1	401	119	19.6	28	ABprapaapa	275	812	0	0		0	0	0	0	0
354	1	37	170	-1	428	159	7.4	29	ABprpapaap	278	-95	0	0		0	0	0	0	0
355	1	373	296	-1	295	412	13.0	28	ABplapaapp	106	0	0	0		0	0	0	0	0
356	1	183	329	-1	503	325	23.5	25	ABarpaaaap	-16	0	0	0		0	0	0	0	0
357	1	239	3	-1	304	125	7.3	28	ABprppappp	238	-9	0	0		0	0	0	0	0
358	1	323	98	-1	254	247	11.1	32	Eplpp	-70	0	0	0		0	0	0	0	0
359	1	214	233	-1	451	226	10.9	24	ABarapaappp	-188	0	0	0		0	0	0	0	0
360	1	222	89	-1	328	294	17.3	33	Ealap	34	0	0	0		0	0	0	0	0
361	1	310	304	-1	494	223	16.4	27	MSppappa	279	0	0	0		0	0	0	0	0
362	1	207	364	-1	257	207	11.7	32	Eprpp	320	-325	0	0		0	0	0	0	0
363	1	80	7	-1	403	200	4.4	24	ABprpappapa	183	-115	0	0		0	0	0	0	0
364	1	61	301	-1	373	288	3.7	28	ABplpappaap	139	0	0	0		0	0	0	0	0
365	1	38	211	-1	335	288	12.6	30	Ealpa	287	-127	0	0		0	0	0	0	0
366	1	124	361	-1	424	318	3.1	25	ABplpappaaa	241	691	0	0		0	0	0	0	0
367	1	17	195	-1	349	394	7.3	29	ABplppapaa	253	-46	0	0		0	0	0	0	0
368	1	243	285	-1	292	282	13.4	31	Ealpp	311	-91	0	0		0	0	0	0	0
369	1	279	389	-1	472	391	19.5	26	ABplaapappa	268	268	0	0		0	0	0	0	0
370	1	59	262	-1	567	347	14.4	28	ABalapaaaa	253	1175	0	0		0	0	0	0	0
371	1	187	256	-1	541	378	19.4	31	ABalapappa	201	0	0	0		0	0	0	0	0
372	1	334	1	-1	484	221	5.1	26	ABarappaaa	253	-340	0	0		0	0	0	0	0
373	1	301	91	-1	201	170	16.5	30	Cppap	295	52	0	0		0	0	0	0	0
374	1	390	283	-1	543	202	21.6	26	ABpraapaapp	122	0	0	0		0	0	0	0	0
375	0	355	-1	-1	559	202	11.9	23		-207	0	0	0		0	0	0	0	0
376	1	34	113	-1	375	264	7.2	24	MSaappaa	179	0	0	0		0	0	0	0	0
377	1	169	341	-1	477	151	9.0	23	ABprpaapppa	353	0	0	0		0	0	0	0	0
378	1	347	257	-1	383	379	14.3	27	Daaaa	104	0	0	0		0	0	0	0	0
379	1	350	388	-1	537	374	12.5	30	ABalapapap	178	0	0	0		0	0	0	0	0
380	1	275	223	-1	526	172	12.7	30	ABpraaaapa	85	0	0	0		0	0	0	0	0
381	1	169	299	-1	466	129	12.7	25	ABprpaapppp	-43	0	0	0		0	0	0	0	0
382	1	393	270	-1	361	394	19.5	29	ABplapaaaa	21	0	0	0		0	0	0	0	0
383	1	32	382	-1	474	355	22.6	26	ABplaaaaapp	204	69	0	0		0	0	0	0	0
384	1	3	358	-1	402	301	19.0	28	MSaaaappp	477	0	0	0		0	0	0	0	0
385	1	67	275	-1	270	200	5.5	24	ABprpppapap	118	0	0	0		0	0	0	0	0
386	0	348	-1	-1	509	395	5.8	22		352	0	0	0		0	0	0	0	0
387	1	189	325	-1	463	184	11.2	27	MSppapap	122	0	0	0		0	0	0	0	0
388	1	381	161	-1	475	246	9.0	23	ABarapaappa	34	0	0	0		0	0	0	0	0
389	1	383	393	-1	523	302	3.0	21	ABalpapaaa	135	58	0	0		0	0	0	0	0
390	1	277	180	-1	517	395	16.7	25	ABalppppapa	196	0	0	0		0	0	0	0	0
391	1	385	398	-1	496	326	17.6	28	ABaraaaapp	-101	0	0	0		0	0	0	0	0
392	1	248	224	-1	422	410	14.4	22	ABplpaappa	138	1052	0	0		0	0	0	0	0
393	1	304	395	-1	439	356	6.1	31	ABalpapapp	315	944	0	0		0	0	0	0	0
394	1	391	217	-1	421	169	12.75	24	MSpppapa	224	0	0	0		0	0	0	0	0
395	1	392	396	-1	400	168	20.0	27	ABprapaaaa	292	0	0	0		0	0	0	0	0
