# Supplementary material for: The AP-2 Transcription Factor APTF-2 Is Required for Neuroblast and Epidermal Morphogenesis in Caenorhabditis elegans Embryogenesis
Source: PLoS Genet. 2016 May 13;12(5):e1006048. doi: 10.1371/journal.pgen.1006048 (PMC4866721; doi:10.1371/journal.pgen.1006048)
Supplement: S3 Text — (ZIP) [file pgen.1006048.s031.zip › nuclei/t181-nuclei]

1	1	372	263	-1	488	219	5.1	26	ABarappaaa	234	-1201	0	0		0	0	0	0	0
2	1	96	100	-1	510	309	10.5	28	ABalpaapapa	228	555	0	0		0	0	0	0	0
3	1	357	194	-1	303	125	7.4	28	ABprppappp	252	-586	0	0		0	0	0	0	0
4	1	205	162	-1	500	261	7.8	30	ABarapapaa	156	0	0	0		0	0	0	0	0
5	1	87	198	-1	537	377	23.3	34	ABplaapaaa	319	64	0	0		0	0	0	0	0
6	1	302	85	-1	502	205	22.7	28	ABarpappaa	251	490	0	0		0	0	0	0	0
7	1	363	123	-1	402	203	4.3	25	ABprpappapa	142	0	0	0		0	0	0	0	0
8	1	353	14	-1	399	122	19.4	28	ABprapaapa	254	478	0	0		0	0	0	0	0
9	1	99	122	-1	309	321	7.8	29	MSaapppp	125	0	0	0		0	0	0	0	0
10	1	49	150	-1	360	321	8.1	31	MSaapppa	311	1034	0	0		0	0	0	0	0
11	1	164	18	-1	361	269	10.4	29	MSaapapp	101	0	0	0		0	0	0	0	0
12	1	202	28	-1	293	276	18.3	33	Eplaa	326	-227	0	0		0	0	0	0	0
13	1	245	391	-1	326	427	13.6	29	ABplaapppp	289	148	0	0		0	0	0	0	0
14	1	222	203	-1	521	406	9.3	28	ABalppaaap	273	178	0	0		0	0	0	0	0
15	1	281	195	-1	505	186	3.6	31	ABarapppap	203	0	0	0		0	0	0	0	0
16	1	319	324	-1	423	428	20.5	30	ABplaaapap	302	130	0	0		0	0	0	0	0
17	1	93	77	-1	456	287	15.6	27	MSpaapaa	60	0	0	0		0	0	0	0	0
18	1	191	116	-1	496	304	21.1	26	MSaaaapaa	223	390	0	0		0	0	0	0	0
19	1	263	234	-1	557	265	8.3	29	ABaraaaaap	270	-648	0	0		0	0	0	0	0
20	1	231	21	-1	388	158	22.4	34	ABarpppaa	302	506	0	0		0	0	0	0	0
21	1	56	117	-1	342	128	9.5	28	ABprppapap	26	0	0	0		0	0	0	0	0
22	1	220	349	-1	278	336	19.1	29	Dappa	290	-109	0	0		0	0	0	0	0
23	1	225	390	-1	395	299	15.8	25	MSaaappa	205	0	0	0		0	0	0	0	0
24	1	98	9	-1	330	229	7.5	33	MSpappa	-58	0	0	0		0	0	0	0	0
25	1	285	359	-1	329	97	12.3	27	ABprappaap	251	174	0	0		0	0	0	0	0
26	1	159	19	-1	588	351	12.4	30	ABalaaapar	282	1576	0	0		0	0	0	0	0
27	1	35	351	-1	545	358	6.8	29	ABalpaappp	140	0	0	0		0	0	0	0	0
28	1	176	126	-1	206	330	5.3	25	ABplappppa	242	0	0	0		0	0	0	0	0
29	1	44	3	-1	387	270	12.8	26	MSaapapa	223	347	0	0		0	0	0	0	0
30	1	213	395	-1	584	291	19.3	30	ABalapppaa	268	-173	0	0		0	0	0	0	0
31	1	333	246	-1	338	330	22.3	30	ABarpaappp	292	153	0	0		0	0	0	0	0
32	1	128	124	-1	496	427	11.6	29	ABalpppapa	270	276	0	0		0	0	0	0	0
33	1	318	253	-1	588	276	22.6	32	ABpraapaaa	280	-821	0	0		0	0	0	0	0
34	1	251	40	-1	455	173	14.4	31	MSppppaa	132	0	0	0		0	0	0	0	0
35	1	9	17	-1	438	275	8.0	25	ABalpappppa	-153	0	0	0		0	0	0	0	0
36	1	252	7	-1	517	417	19.7	31	ABplaapaap	75	0	0	0		0	0	0	0	0
37	1	174	112	-1	364	193	4.1	29	ABprpapapp	248	98	0	0		0	0	0	0	0
38	1	33	103	-1	323	262	20.3	31	Earap	294	-352	0	0		0	0	0	0	0
39	1	42	338	-1	503	341	10.5	26	ABalpaaapa	234	-82	0	0		0	0	0	0	0
40	1	22	89	-1	422	169	15.2	28	Dpaa	296	0	0	0		0	0	0	0	0
41	1	221	280	-1	497	348	17.1	23	MSaaapaaa	194	139	0	0		0	0	0	0	0
42	1	135	243	-1	508	302	5.3	31	ABalpaaaap	318	758	0	0		0	0	0	0	0
43	1	37	71	-1	410	346	6.6	27	ABplpapaaa	225	0	0	0		0	0	0	0	0
44	1	330	236	-1	396	362	12.0	24	MSappapa	200	60	0	0		0	0	0	0	0
45	1	92	35	-1	461	222	8.5	31	ABarapappa	163	0	0	0		0	0	0	0	0
46	1	352	129	-1	427	198	12.1	24	MSpppaaa	-98	0	0	0		0	0	0	0	0
47	1	226	70	-1	454	139	10.1	31	ABprpaaapp	-445	0	0	0		0	0	0	0	0
48	1	305	176	-1	510	358	24.5	30	ABplaaaaaa	275	-258	0	0		0	0	0	0	0
49	1	89	4	-1	438	298	11.8	30	ABaraapapp	36	0	0	0		0	0	0	0	0
50	1	311	158	-1	550	174	17.7	29	ABpraaapap	272	325	0	0		0	0	0	0	0
51	1	266	167	-1	477	163	19.3	29	ABpraaapppp	240	-220	0	0		0	0	0	0	0
52	1	228	238	-1	527	233	14.1	26	MSppaaap	211	915	0	0		0	0	0	0	0
53	1	144	106	-1	495	240	13.5	25	ABaraaapapp	224	971	0	0		0	0	0	0	0
54	1	15	201	-1	506	181	14.6	29	ABpraaappa	-173	0	0	0		0	0	0	0	0
55	1	54	179	-1	550	270	15.8	29	ABaraappaa	249	797	0	0		0	0	0	0	0
56	1	194	183	-1	521	268	15.6	26	ABaraappapa	192	1074	0	0		0	0	0	0	0
57	1	293	74	-1	219	261	7.3	27	Capppp	240	-755	0	0		0	0	0	0	0
58	1	287	299	-1	411	311	22.9	29	ABarpaapap	295	-428	0	0		0	0	0	0	0
59	1	190	110	-1	572	293	15.4	30	MSaaaaaa	246	133	0	0		0	0	0	0	0
60	1	115	12	-1	404	244	5.8	27	ABarapapppp	181	0	0	0		0	0	0	0	0
61	1	210	180	-1	518	151	16.3	27	ABpraaaapp	373	0	0	0		0	0	0	0	0
62	1	24	383	-1	351	167	4.8	29	ABprppaapp	253	-215	0	0		0	0	0	0	0
63	1	68	127	-1	393	439	13.6	27	ABplaappap	242	0	0	0		0	0	0	0	0
64	1	282	102	-1	476	392	21.7	26	ABplaaapaa	81	0	0	0		0	0	0	0	0
65	1	323	11	-1	227	142	9.0	25	ABprappppa	247	949	0	0		0	0	0	0	0
66	1	70	130	-1	496	330	19.3	31	MSaaaaapp	4	0	0	0		0	0	0	0	0
67	1	203	378	-1	234	169	6.1	26	ABprappppp	76	0	0	0		0	0	0	0	0
68	1	177	157	-1	539	189	14.8	30	ABpraaapaa	94	0	0	0		0	0	0	0	0
69	1	27	97	-1	234	133	17.1	33	ABarppppp	333	312	0	0		0	0	0	0	0
70	1	300	248	-1	477	251	17.9	27	MSpaaaapp	249	487	0	0		0	0	0	0	0
71	1	126	164	-1	527	200	7.1	31	ABarappppa	272	195	0	0		0	0	0	0	0
72	1	223	208	-1	376	176	16.0	30	Dpap	248	-3	0	0		0	0	0	0	0
73	0	240	-1	-1	444	347	7.3	24		195	70	0	0		0	0	0	0	0
74	1	241	128	-1	422	253	17.5	27	MSpaaappp	261	440	0	0		0	0	0	0	0
75	1	117	200	-1	565	366	10.0	27	ABalaaaarr	230	-182	0	0		0	0	0	0	0
76	1	178	231	-1	199	347	8.5	29	ABplapappa	93	0	0	0		0	0	0	0	0
77	1	65	254	-1	220	318	8.8	24	ABplapppaa	64	0	0	0		0	0	0	0	0
78	1	198	333	-1	184	320	19.4	33	Caapa	330	-59	0	0		0	0	0	0	0
79	1	133	177	-1	397	107	15.7	29	ABpraapppp	-248	0	0	0		0	0	0	0	0
80	1	88	42	-1	364	165	10.7	30	MSpapppa	73	0	0	0		0	0	0	0	0
81	1	232	132	-1	201	220	5.1	26	Cppppp	216	312	0	0		0	0	0	0	0
82	1	23	291	-1	390	366	6.7	28	ABplpapaap	234	923	0	0		0	0	0	0	0
83	1	151	137	-1	453	427	12.7	28	ABplpaapap	264	-574	0	0		0	0	0	0	0
84	1	16	307	-1	283	347	5.7	27	ABplppappp	-33	0	0	0		0	0	0	0	0
85	1	90	138	-1	461	290	8.2	29	ABalpapppa	228	-188	0	0		0	0	0	0	0
86	1	340	337	-1	478	206	13.7	24	MSppapaa	227	0	0	0		0	0	0	0	0
87	1	129	170	-1	424	444	14.2	25	ABplaappaa	266	0	0	0		0	0	0	0	0
88	1	131	44	-1	342	362	16.1	27	Daaap	269	-315	0	0		0	0	0	0	0
89	1	360	312	-1	326	295	17.2	33	Ealap	331	60	0	0		0	0	0	0	0
90	1	270	152	-1	379	338	5.5	27	ABplpapapa	249	977	0	0		0	0	0	0	0
91	1	373	136	-1	202	166	16.3	30	Cppap	278	1013	0	0		0	0	0	0	0
92	1	104	340	-1	543	238	5.1	29	ABaraaappp	312	0	0	0		0	0	0	0	0
93	1	344	276	-1	384	188	13.5	25	MSpppaap	222	-49	0	0		0	0	0	0	0
94	1	67	350	-1	422	351	11.4	28	MSapaapp	263	-944	0	0		0	0	0	0	0
95	1	21	227	-1	470	155	6.5	26	ABarapppppp	76	0	0	0		0	0	0	0	0
96	1	304	78	-1	302	360	18.0	27	MSappppp	274	268	0	0		0	0	0	0	0
97	1	342	213	-1	259	394	19.5	33	ABarppapa	327	39	0	0		0	0	0	0	0
98	1	358	330	-1	249	250	11.4	32	Eplpp	324	250	0	0		0	0	0	0	0
99	1	195	48	-1	426	263	3.3	26	ABprpappaaa	263	90	0	0		0	0	0	0	0
100	1	196	327	379	503	385	13.3	28	ABalppppaa	167	0	0	0		0	0	0	0	0
101	1	110	172	-1	485	311	8.4	29	ABalpappaa	112	0	0	0		0	0	0	0	0
102	1	46	43	-1	263	389	8.9	28	ABplappaap	-257	0	0	0		0	0	0	0	0
103	1	180	59	-1	237	203	4.8	28	ABprpppppp	240	466	0	0		0	0	0	0	0
104	1	145	204	-1	432	390	17.4	27	ABalppppppa	258	147	0	0		0	0	0	0	0
105	1	286	222	-1	381	223	11.6	29	MSpapapa	119	0	0	0		0	0	0	0	0
106	1	181	171	-1	283	303	4.7	27	ABplppppap	262	556	0	0		0	0	0	0	0
107	1	114	56	-1	380	212	6.4	30	ABprpapppa	23	0	0	0		0	0	0	0	0
108	1	343	232	-1	400	155	18.2	24	ABprapaaap	184	-96	0	0		0	0	0	0	0
109	1	74	31	-1	537	301	17.7	30	MSaaaaapa	100	0	0	0		0	0	0	0	0
110	1	45	133	-1	274	255	7.5	27	ABplpppppa	250	62	0	0		0	0	0	0	0
111	1	14	58	-1	468	126	15.5	29	ABpraappaa	252	-29	0	0		0	0	0	0	0
112	1	168	404	-1	460	168	16.4	28	ABprpaappa	285	270	0	0		0	0	0	0	0
113	1	376	191	-1	374	266	6.9	24	MSaappaa	177	0	0	0		0	0	0	0	0
114	1	313	52	-1	154	245	12.6	30	Cpapaa	276	-137	0	0		0	0	0	0	0
115	1	170	81	-1	422	151	10.7	31	ABprppaaaa	54	0	0	0		0	0	0	0	0
116	1	334	373	-1	572	179	11.5	32	ABalaapapp	242	855	0	0		0	0	0	0	0
117	1	162	33	-1	418	229	13.0	25	MSpapaapa	49	0	0	0		0	0	0	0	0
118	1	77	230	-1	494	129	14.7	26	ABprpaapap	-99	0	0	0		0	0	0	0	0
119	1	289	265	295	421	319	15.6	32	MSaaapap	118	0	0	0		0	0	0	0	0
120	1	109	83	-1	292	222	6.2	29	ABprpapppp	220	-108	0	0		0	0	0	0	0
121	1	219	192	-1	383	146	15.6	25	Dppaa	207	1183	0	0		0	0	0	0	0
122	1	60	27	-1	557	274	12.2	29	ABaraaapaa	410	0	0	0		0	0	0	0	0
123	1	278	398	-1	462	333	5.6	28	ABalpapapa	231	264	0	0		0	0	0	0	0
124	1	273	79	-1	281	304	8.5	29	Capaap	114	0	0	0		0	0	0	0	0
125	1	167	262	-1	542	308	11.4	26	ABalpaapaap	364	0	0	0		0	0	0	0	0
126	1	102	98	-1	305	158	10.3	31	MSpapppp	15	0	0	0		0	0	0	0	0
127	1	193	252	-1	498	254	23.3	29	ABarpapapa	267	-824	0	0		0	0	0	0	0
128	1	25	364	-1	346	159	17.5	29	Dpppa	264	173	0	0		0	0	0	0	0
129	0	375	-1	-1	562	201	11.9	22		181	-816	0	0		0	0	0	0	0
130	1	350	279	-1	323	203	4.0	27	ABprppppaa	267	115	0	0		0	0	0	0	0
131	1	183	255	-1	354	107	13.0	28	ABprappaaa	94	0	0	0		0	0	0	0	0
132	1	51	218	-1	585	236	15.7	30	ABalaaappl	15	0	0	0		0	0	0	0	0
133	1	209	228	-1	427	307	4.8	26	ABalpappapp	59	0	0	0		0	0	0	0	0
134	1	284	229	-1	332	328	4.5	27	ABplppaapp	233	-119	0	0		0	0	0	0	0
135	1	146	199	-1	522	249	21.5	27	ABarpapaap	224	-124	0	0		0	0	0	0	0
136	1	50	75	-1	217	166	10.5	29	ABprapappp	513	0	0	0		0	0	0	0	0
137	1	124	361	-1	250	392	14.1	28	ABplappapa	67	0	0	0		0	0	0	0	0
138	1	105	328	-1	514	349	14.6	28	MSapaaap	220	56	0	0		0	0	0	0	0
139	1	132	6	-1	363	225	9.5	31	MSpapapp	127	0	0	0		0	0	0	0	0
140	1	139	282	-1	474	375	15.0	26	ABalpppppaa	130	0	0	0		0	0	0	0	0
141	1	19	146	-1	589	260	10.5	28	ABalaaaalp	-95	0	0	0		0	0	0	0	0
142	1	73	273	-1	489	316	15.5	28	ABaraapapaa	204	157	0	0		0	0	0	0	0
143	1	26	154	-1	296	188	4.5	31	ABprppppap	39	0	0	0		0	0	0	0	0
144	1	236	202	-1	266	113	15.8	28	ABprapapaa	441	0	0	0		0	0	0	0	0
145	1	97	120	-1	429	310	8.6	25	MSaapaaaa	61	0	0	0		0	0	0	0	0
146	1	101	29	-1	293	108	18.2	29	ABprappapa	268	145	0	0		0	0	0	0	0
147	1	296	165	-1	280	400	11.2	29	ABplappaaa	244	439	0	0		0	0	0	0	0
148	1	66	278	-1	507	202	17.6	27	ABpraapapa	276	59	0	0		0	0	0	0	0
149	1	211	188	-1	526	419	14.5	30	ABalpppaap	260	91	0	0		0	0	0	0	0
150	1	217	109	-1	266	218	17.9	33	Eprap	333	-119	0	0		0	0	0	0	0
151	1	38	73	-1	218	386	13.1	28	ABplapapaa	268	518	0	0		0	0	0	0	0
152	1	163	325	-1	602	309	14.4	28	ABalaaapal	276	-167	0	0		0	0	0	0	0
153	1	267	320	-1	534	328	22.2	27	ABarpaaaaa	227	-313	0	0		0	0	0	0	0
154	1	39	294	-1	477	420	15.1	27	ABalpppappp	255	-1758	0	0		0	0	0	0	0
155	1	235	302	-1	460	363	3.3	28	ABalppapap	273	227	0	0		0	0	0	0	0
156	1	71	382	-1	355	280	7.4	26	MSaappap	214	-398	0	0		0	0	0	0	0
157	1	244	287	-1	357	358	18.7	26	MSappppa	303	0	0	0		0	0	0	0	0
158	1	1	242	-1	494	356	4.0	28	ABalppapaa	287	371	0	0		0	0	0	0	0
159	1	201	166	-1	567	230	21.0	26	ABpraapaapa	228	406	0	0		0	0	0	0	0
160	1	57	297	-1	596	224	11.1	28	ABalaappa	152	0	0	0		0	0	0	0	0
161	1	388	343	-1	474	250	8.9	23	ABarapaappa	123	0	0	0		0	0	0	0	0
162	1	279	270	-1	248	363	7.5	27	ABplappapp	217	992	0	0		0	0	0	0	0
163	1	111	66	-1	393	271	16.0	25	MSaaappp	236	-277	0	0		0	0	0	0	0
164	1	3	356	-1	298	98	13.5	28	ABprappapp	260	121	0	0		0	0	0	0	0
165	1	52	239	-1	227	247	15.2	31	Eplpa	303	52	0	0		0	0	0	0	0
166	1	255	46	-1	167	224	18.8	32	Cpapap	321	-821	0	0		0	0	0	0	0
167	1	12	264	-1	502	262	4.6	31	ABarapaaap	213	1383	0	0		0	0	0	0	0
168	1	18	240	-1	543	167	10.0	27	ABpraaaaaa	263	-124	0	0		0	0	0	0	0
169	1	166	387	-1	209	308	13.4	29	Cappap	267	-994	0	0		0	0	0	0	0
170	1	354	142	-1	431	166	7.2	27	ABprpapaap	458	0	0	0		0	0	0	0	0
171	1	123	114	-1	262	251	4.1	27	ABplpppapap	248	-537	0	0		0	0	0	0	0
172	1	247	334	-1	552	363	16.5	28	ABalapaapa	-73	0	0	0		0	0	0	0	0
173	1	248	93	161	342	377	12.3	32	Daap	218	117	0	0		0	0	0	0	0
174	1	207	37	-1	328	147	14.1	27	Dppap	267	-828	0	0		0	0	0	0	0
175	1	271	209	-1	571	352	18.1	30	ABalapaaap	248	568	0	0		0	0	0	0	0
176	1	322	65	-1	260	321	4.3	27	ABplpppaap	229	515	0	0		0	0	0	0	0
177	1	28	108	156	418	426	10.4	32	ABplpaappp	323	-98	0	0		0	0	0	0	0
178	1	216	147	-1	243	199	15.4	32	Eprpa	297	417	0	0		0	0	0	0	0
179	1	32	360	-1	363	287	13.8	27	MSaapaapp	261	92	0	0		0	0	0	0	0
180	1	390	219	-1	518	393	16.8	25	ABalppppapa	203	194	0	0		0	0	0	0	0
181	1	20	368	-1	470	380	6.1	24	ABalppapppa	248	37	0	0		0	0	0	0	0
182	1	290	25	-1	432	213	19.8	28	MSpppppa	239	339	0	0		0	0	0	0	0
183	1	218	392	406	549	288	21.0	29	ABalapppap	262	471	0	0		0	0	0	0	0
184	1	130	277	-1	253	336	12.0	28	Capapa	170	0	0	0		0	0	0	0	0
185	1	331	335	-1	375	132	8.4	29	ABprppapaa	236	949	0	0		0	0	0	0	0
186	1	301	45	-1	533	144	12.3	29	ABpraaaaap	253	278	0	0		0	0	0	0	0
187	1	155	305	-1	231	310	5.8	26	ABplapppap	247	-102	0	0		0	0	0	0	0
188	0	84	-1	-1	538	371	10.5	24		369	0	0	0		0	0	0	0	0
189	1	312	329	-1	344	215	19.3	30	Epraa	286	-291	0	0		0	0	0	0	0
190	1	288	319	-1	477	259	5.5	24	ABarapapapa	209	0	0	0		0	0	0	0	0
191	1	86	10	-1	312	247	4.2	28	ABplpapppp	255	588	0	0		0	0	0	0	0
192	1	55	86	-1	411	140	5.1	30	ABarappapp	280	0	0	0		0	0	0	0	0
193	1	41	8	-1	485	382	9.4	31	ABplpaaaaa	89	0	0	0		0	0	0	0	0
194	1	78	139	-1	504	238	10.1	27	ABarapaapa	107	0	0	0		0	0	0	0	0
195	1	367	306	-1	349	397	7.0	29	ABplppapaa	283	0	0	0		0	0	0	0	0
196	1	253	23	-1	562	252	19.4	29	ABalappppa	273	-367	0	0		0	0	0	0	0
197	1	185	284	-1	446	251	4.5	25	ABarapapapp	191	-543	0	0		0	0	0	0	0
198	1	157	82	-1	527	260	6.1	27	ABarapaaaa	229	467	0	0		0	0	0	0	0
199	1	249	1	-1	454	133	6.8	25	ABprpaaaapa	222	354	0	0		0	0	0	0	0
200	1	272	304	-1	258	162	8.6	27	ABprapppap	227	-406	0	0		0	0	0	0	0
201	1	34	32	-1	447	241	15.3	35	MSpaapap	320	425	0	0		0	0	0	0	0
202	1	169	292	-1	432	356	14.7	26	MSapappa	233	343	0	0		0	0	0	0	0
203	1	327	298	-1	235	243	21.7	32	Cpaapa	310	992	0	0		0	0	0	0	0
204	1	152	272	-1	470	362	18.6	25	MSapapaa	210	1240	0	0		0	0	0	0	0
205	1	246	2	-1	480	297	3.4	28	ABalpapaap	277	-111	0	0		0	0	0	0	0
206	1	243	131	-1	461	301	5.5	27	ABalpappapa	240	566	0	0		0	0	0	0	0
207	1	5	101	-1	406	275	7.8	26	ABalpappppp	-113	0	0	0		0	0	0	0	0
208	1	275	211	-1	512	385	20.1	26	ABalapappp	402	0	0	0		0	0	0	0	0
209	1	316	47	-1	432	124	17.5	29	ABpraapppa	168	0	0	0		0	0	0	0	0
210	1	337	290	-1	536	228	9.9	27	MSppaaaa	265	0	0	0		0	0	0	0	0
211	1	365	62	-1	332	290	12.6	29	Ealpa	296	458	0	0		0	0	0	0	0
212	1	173	345	-1	396	327	9.8	26	MSappaaa	290	0	0	0		0	0	0	0	0
213	1	238	186	-1	543	310	14.5	28	ABaraapaaa	155	0	0	0		0	0	0	0	0
214	1	72	160	-1	323	392	15.3	25	Dapaa	235	-324	0	0		0	0	0	0	0
215	1	156	401	-1	428	189	10.4	26	MSppaapp	240	52	0	0		0	0	0	0	0
216	1	291	374	-1	450	335	17.4	25	MSaaapaap	227	131	0	0		0	0	0	0	0
217	1	394	303	-1	419	170	12.8	25	MSpppapa	241	706	0	0		0	0	0	0	0
218	1	11	212	-1	359	181	20.3	31	MSpppppp	242	871	0	0		0	0	0	0	0
219	1	142	237	-1	537	419	11.5	31	ABalpppaaa	243	392	0	0		0	0	0	0	0
220	1	339	300	-1	301	160	16.6	29	Dpppp	291	873	0	0		0	0	0	0	0
221	1	283	155	-1	311	374	7.3	27	ABplppapap	259	701	0	0		0	0	0	0	0
222	1	53	190	-1	277	113	12.4	28	ABprapapap	230	-1020	0	0		0	0	0	0	0
223	1	380	225	-1	527	172	12.5	27	ABpraaaapa	248	326	0	0		0	0	0	0	0
224	1	392	403	-1	426	407	14.4	22	ABplpaappa	137	1076	0	0		0	0	0	0	0
225	1	64	249	-1	512	189	9.6	29	ABprpaaaaa	204	0	0	0		0	0	0	0	0
226	1	187	134	-1	527	261	11.4	25	ABaraaapapa	147	0	0	0		0	0	0	0	0
227	1	258	210	-1	368	233	3.5	24	ABprpappapp	-102	0	0	0		0	0	0	0	0
228	1	119	174	-1	465	133	20.1	31	ABpraappap	65	0	0	0		0	0	0	0	0
229	1	215	54	-1	412	380	3.4	27	ABplpaaaapa	197	175	0	0		0	0	0	0	0
230	1	186	355	-1	559	290	9.4	24	ABalpaapaaa	217	935	0	0		0	0	0	0	0
231	1	320	24	-1	349	302	4.5	31	ABplpapapp	234	179	0	0		0	0	0	0	0
232	1	172	185	-1	509	432	16.7	25	ABalpppappa	216	461	0	0		0	0	0	0	0
233	1	359	121	-1	451	224	11.2	24	ABarapaappp	236	145	0	0		0	0	0	0	0
234	1	229	68	-1	468	342	10.6	27	ABalpaaapp	323	0	0	0		0	0	0	0	0
235	1	17	206	-1	580	293	11.8	27	ABaraaaapa	197	-181	0	0		0	0	0	0	0
236	1	175	168	-1	499	145	9.7	29	ABprpaaapa	272	-222	0	0		0	0	0	0	0
237	1	141	347	-1	561	208	8.6	30	ABalaapaap	293	-228	0	0		0	0	0	0	0
238	1	95	288	-1	383	157	8.2	26	ABprppaapa	167	0	0	0		0	0	0	0	0
239	1	149	20	-1	367	432	15.7	30	ABplaapppa	266	1361	0	0		0	0	0	0	0
240	1	277	353	-1	242	310	19.5	29	Dappp	298	-342	0	0		0	0	0	0	0
241	1	69	336	-1	457	419	9.0	26	ABplpaaapa	242	-457	0	0		0	0	0	0	0
242	1	292	233	258	511	301	13.8	30	ABaraapaap	229	465	0	0		0	0	0	0	0
243	1	148	69	-1	543	343	10.8	28	MSapaaaa	45	0	0	0		0	0	0	0	0
244	1	294	251	-1	295	273	5.0	24	ABplppppaap	189	-228	0	0		0	0	0	0	0
245	1	194	235	-1	482	267	15.5	26	ABaraappapp	201	165	0	0		0	0	0	0	0
246	1	122	293	-1	456	300	22.8	31	ABarpaapaa	260	-45	0	0		0	0	0	0	0
247	1	346	244	-1	420	123	8.5	26	ABprpaaaapp	22	0	0	0		0	0	0	0	0
248	1	269	314	-1	416	224	3.5	26	ABprpappaap	202	-220	0	0		0	0	0	0	0
249	1	158	283	-1	404	393	12.7	27	MSapppaa	123	0	0	0		0	0	0	0	0
250	0	94	-1	-1	456	191	9.1	24		196	0	0	0		0	0	0	0	0
251	1	154	16	-1	411	416	16.7	30	ABalppppppp	158	0	0	0		0	0	0	0	0
252	1	303	261	-1	412	184	22.5	29	ABarpapppp	270	-788	0	0		0	0	0	0	0
253	1	140	118	-1	230	249	4.2	28	ABplpppppp	194	1076	0	0		0	0	0	0	0
254	1	242	285	-1	519	348	21.4	24	ABplaaaaapa	211	-162	0	0		0	0	0	0	0
255	1	189	217	-1	467	393	11.4	28	ABplpaapaa	226	-152	0	0		0	0	0	0	0
256	1	371	80	-1	543	377	19.5	31	ABalapappa	197	0	0	0		0	0	0	0	0
257	1	378	153	-1	381	377	14.3	27	Daaaa	242	419	0	0		0	0	0	0	0
258	1	239	107	-1	181	218	8.8	29	Cpppap	291	-418	0	0		0	0	0	0	0
259	1	294	384	-1	324	294	4.2	25	ABplppppaaa	192	-218	0	0		0	0	0	0	0
260	1	200	247	-1	494	165	12.1	26	ABprpaapaa	101	0	0	0		0	0	0	0	0
261	1	199	49	-1	250	299	8.3	27	Capapp	211	0	0	0		0	0	0	0	0
262	1	370	216	-1	566	348	14.5	26	ABalapaaaa	9	0	0	0		0	0	0	0	0
263	1	61	38	-1	430	266	12.0	28	ABaraapppp	137	0	0	0		0	0	0	0	0
264	1	230	367	-1	200	191	6.8	27	Cppppa	271	-234	0	0		0	0	0	0	0
265	1	256	22	-1	343	254	4.2	24	ABplpapppa	223	-557	0	0		0	0	0	0	0
266	1	108	34	-1	601	271	18.1	28	ABalappapa	177	0	0	0		0	0	0	0	0
267	1	165	275	-1	359	367	7.2	27	ABplppaapa	230	-482	0	0		0	0	0	0	0
268	1	58	76	-1	506	278	18.5	26	MSpaaaapa	-264	0	0	0		0	0	0	0	0
269	1	310	181	-1	314	155	5.6	29	ABprpppaaa	257	374	0	0		0	0	0	0	0
270	1	382	87	-1	354	396	19.4	31	ABplapaaaa	304	-287	0	0		0	0	0	0	0
271	1	347	115	-1	387	286	10.7	26	MSaapaaap	54	0	0	0		0	0	0	0	0
272	1	47	226	-1	368	379	22.4	32	ABarppaaa	289	201	0	0		0	0	0	0	0
273	1	234	30	-1	448	395	14.5	26	ABalpppppap	506	0	0	0		0	0	0	0	0
274	1	31	322	-1	187	329	11.4	27	ABarppappp	260	-220	0	0		0	0	0	0	0
275	1	385	397	-1	264	198	5.7	24	ABprpppapap	194	807	0	0		0	0	0	0	0
276	1	298	26	95	429	402	7.5	31	ABplpaaapp	139	0	0	0		0	0	0	0	0
277	1	206	309	-1	267	308	23.6	37	Caaaa	370	-269	0	0		0	0	0	0	0
278	1	197	257	-1	164	286	15.4	32	Caapp	168	0	0	0		0	0	0	0	0
279	1	62	256	-1	248	122	10.8	26	ABprapappa	378	0	0	0		0	0	0	0	0
280	1	295	72	-1	185	192	13.5	30	Cpppaa	286	663	0	0		0	0	0	0	0
281	1	116	260	-1	269	147	10.8	26	ABprapppaa	231	306	0	0		0	0	0	0	0
282	1	262	175	-1	333	363	5.7	27	ABplppappa	160	0	0	0		0	0	0	0	0
283	1	374	380	-1	535	200	21.7	29	ABpraapaapp	225	-526	0	0		0	0	0	0	0
284	1	82	341	-1	309	219	23.7	41	Cpaaa	417	148	0	0		0	0	0	0	0
285	1	368	365	-1	291	282	13.4	30	Ealpp	138	0	0	0		0	0	0	0	0
286	1	179	169	-1	427	239	9.0	26	MSpapaaaa	143	0	0	0		0	0	0	0	0
287	0	147	-1	-1	375	228	18.3	29		290	837	0	0		0	0	0	0	0
288	1	75	311	-1	453	316	14.1	26	ABaraapapap	163	0	0	0		0	0	0	0	0
289	1	250	189	-1	440	370	10.3	26	MSapapap	219	77	0	0		0	0	0	0	0
290	1	4	60	-1	534	300	8.5	28	ABaraaaaaa	192	0	0	0		0	0	0	0	0
291	1	7	104	-1	492	251	19.9	32	MSpaaaaa	287	-303	0	0		0	0	0	0	0
292	1	265	377	-1	444	223	6.5	28	ABarapapppa	264	-672	0	0		0	0	0	0	0
293	1	325	148	-1	340	423	16.8	26	ABplapaapa	250	-83	0	0		0	0	0	0	0
294	1	143	145	-1	281	149	6.3	28	ABprpppaap	139	0	0	0		0	0	0	0	0
295	1	260	323	-1	558	390	16.4	30	ABalapaapp	291	0	0	0		0	0	0	0	0
296	1	355	358	-1	296	417	12.6	29	ABplapaapp	242	418	0	0		0	0	0	0	0
297	1	59	389	-1	547	324	4.5	30	ABalpaappa	258	-246	0	0		0	0	0	0	0
298	1	80	51	-1	400	312	13.2	27	MSaapaapa	250	-857	0	0		0	0	0	0	0
299	1	381	318	-1	467	127	13.4	27	ABprpaapppp	256	-34	0	0		0	0	0	0	0
300	1	297	269	332	389	393	9.0	27	ABplppaaaa	-120	0	0	0		0	0	0	0	0
301	1	364	274	-1	377	289	3.4	27	ABplpappaap	319	0	0	0		0	0	0	0	0
302	1	309	267	-1	184	300	8.4	28	ABplapappp	435	0	0	0		0	0	0	0	0
303	1	237	88	-1	495	187	6.4	26	ABarapppppa	200	472	0	0		0	0	0	0	0
304	1	361	385	-1	494	226	16.5	27	MSppappa	187	909	0	0		0	0	0	0	0
305	1	153	99	-1	554	273	4.9	28	ABaraaappa	432	0	0	0		0	0	0	0	0
306	1	125	163	-1	430	274	19.7	31	MSpaaapa	266	172	0	0		0	0	0	0	0
307	1	29	111	-1	460	297	19.0	27	MSaaaapap	267	706	0	0		0	0	0	0	0
308	1	106	140	187	466	260	12.1	31	ABaraapppa	201	-433	0	0		0	0	0	0	0
309	1	212	348	-1	348	130	22.1	34	ABarpppap	342	770	0	0		0	0	0	0	0
310	1	107	215	-1	408	353	19.7	28	MSapappp	276	351	0	0		0	0	0	0	0
311	1	274	388	-1	431	319	18.8	25	MSaaaappa	73	0	0	0		0	0	0	0	0
312	1	208	396	-1	570	209	16.4	34	ABalaapppp	305	381	0	0		0	0	0	0	0
313	1	182	220	-1	274	177	6.1	25	ABprpppapaa	197	-725	0	0		0	0	0	0	0
314	1	204	94	-1	251	236	7.7	30	ABprpppppa	427	0	0	0		0	0	0	0	0
315	1	214	5	-1	450	192	6.3	30	ABprpapaaa	253	631	0	0		0	0	0	0	0
316	1	136	394	-1	392	181	11.1	23	MSpppapp	229	239	0	0		0	0	0	0	0
317	1	63	331	-1	531	212	4.7	29	ABarapppaa	255	-604	0	0		0	0	0	0	0
318	1	276	310	-1	381	235	14.6	31	MSpapaapp	229	697	0	0		0	0	0	0	0
319	1	85	241	-1	211	370	10.4	29	ABplapapap	264	654	0	0		0	0	0	0	0
320	1	259	354	-1	295	353	12.0	29	Capaaa	252	0	0	0		0	0	0	0	0
321	1	233	371	-1	397	178	6.1	28	ABprpapapa	298	0	0	0		0	0	0	0	0
322	1	314	214	-1	213	325	23.2	37	Caaap	215	0	0	0		0	0	0	0	0
323	1	227	91	-1	505	364	6.7	28	ABalppappa	258	1199	0	0		0	0	0	0	0
324	1	6	159	-1	599	267	14.6	26	ABalaaappr	241	858	0	0		0	0	0	0	0
325	1	387	400	-1	462	184	11.4	26	MSppapap	-71	0	0	0		0	0	0	0	0
326	1	13	92	-1	602	300	11.4	30	ABalaaaala	429	0	0	0		0	0	0	0	0
327	1	103	223	-1	399	369	17.0	27	MSapppap	-242	0	0	0		0	0	0	0	0
328	1	268	281	-1	489	412	6.8	29	ABalppaapp	273	41	0	0		0	0	0	0	0
329	1	356	41	-1	501	327	23.7	27	ABarpaaaap	263	164	0	0		0	0	0	0	0
330	1	338	221	-1	530	325	7.0	29	ABalpaaaaa	264	-894	0	0		0	0	0	0	0
331	1	138	313	-1	304	329	3.8	28	ABplpppaaa	235	-213	0	0		0	0	0	0	0
332	1	179	105	-1	395	239	9.8	25	MSpapaaap	162	0	0	0		0	0	0	0	0
333	1	306	344	-1	235	322	15.6	32	Cappaa	239	0	0	0		0	0	0	0	0
334	1	120	67	-1	420	395	21.8	28	ABplaaappa	239	434	0	0		0	0	0	0	0
335	1	280	316	-1	453	341	22.7	29	ABplaaaapa	238	-754	0	0		0	0	0	0	0
336	1	264	39	-1	448	425	18.6	26	ABplaapappp	178	0	0	0		0	0	0	0	0
337	1	127	342	-1	500	174	20.8	25	ABpraapappp	219	429	0	0		0	0	0	0	0
338	1	160	375	-1	433	239	22.6	30	ABarpapapp	261	116	0	0		0	0	0	0	0
339	1	351	346	-1	205	285	4.9	26	ABplappppp	252	375	0	0		0	0	0	0	0
340	1	348	268	-1	474	315	11.9	26	ABalpaapapp	168	0	0	0		0	0	0	0	0
341	1	377	151	-1	476	152	9.0	23	ABprpaapppa	336	0	0	0		0	0	0	0	0
342	1	299	308	-1	252	284	4.3	24	ABplpppapaa	211	887	0	0		0	0	0	0	0
343	0	261	-1	-1	558	381	13.3	23		166	326	0	0		0	0	0	0	0
344	1	118	173	-1	344	238	14.6	28	Earpa	162	0	0	0		0	0	0	0	0
345	1	81	13	-1	189	255	20.6	33	Cpaapp	294	498	0	0		0	0	0	0	0
346	1	161	193	-1	485	413	17.5	24	ABalppppapp	201	204	0	0		0	0	0	0	0
347	1	308	113	-1	277	361	15.6	27	Dapap	12	0	0	0		0	0	0	0	0
348	1	184	119	-1	389	405	21.9	30	ABplaaappp	125	0	0	0		0	0	0	0	0
349	1	345	196	-1	428	351	22.9	29	ABplaaaapp	276	849	0	0		0	0	0	0	0
350	1	83	61	-1	587	321	17.4	29	ABalappaap	257	644	0	0		0	0	0	0	0
351	1	254	339	-1	308	225	16.5	32	Earpp	-20	0	0	0		0	0	0	0	0
352	1	341	144	-1	285	132	22.1	36	ABarppppa	354	-1230	0	0		0	0	0	0	0
353	1	321	141	-1	375	355	11.3	25	MSappapp	161	0	0	0		0	0	0	0	0
354	1	324	63	-1	219	370	16.4	29	ABarppappa	288	85	0	0		0	0	0	0	0
355	1	192	315	-1	559	241	23.5	29	ABalappppp	273	-908	0	0		0	0	0	0	0
356	1	43	135	-1	362	104	17.1	28	ABprapaapp	285	-347	0	0		0	0	0	0	0
357	1	257	64	-1	562	332	20.5	27	ABalappapp	275	333	0	0		0	0	0	0	0
358	1	384	363	-1	396	296	18.6	27	MSaaaappp	210	53	0	0		0	0	0	0	0
359	1	121	259	-1	590	330	9.8	27	ABalaaaarl	278	-310	0	0		0	0	0	0	0
360	1	2	57	-1	508	295	23.6	28	ABarpaaapa	269	-1164	0	0		0	0	0	0	0
361	1	366	84	-1	424	322	3.0	25	ABplpappaaa	241	385	0	0		0	0	0	0	0
362	1	349	366	-1	387	408	6.1	25	ABplpaaaapp	243	-442	0	0		0	0	0	0	0
363	1	36	289	-1	344	149	7.1	28	ABprppappa	231	-251	0	0		0	0	0	0	0
364	1	362	245	-1	254	207	11.9	31	Eprpp	317	-242	0	0		0	0	0	0	0
365	1	329	352	-1	461	173	4.0	30	ABarappapa	-30	0	0	0		0	0	0	0	0
366	1	332	362	-1	300	401	18.9	31	ABarppaap	300	501	0	0		0	0	0	0	0
367	1	336	372	-1	449	166	22.9	30	ABarpapppa	302	58	0	0		0	0	0	0	0
368	1	113	90	-1	367	262	19.2	29	Earaa	294	11	0	0		0	0	0	0	0
369	1	10	178	-1	437	385	4.0	25	ABalppapppp	197	760	0	0		0	0	0	0	0
370	1	112	376	-1	269	254	15.2	29	Eplap	289	-1081	0	0		0	0	0	0	0
371	1	317	402	-1	365	324	10.5	27	MSappaap	244	-209	0	0		0	0	0	0	0
372	1	30	197	-1	432	190	17.8	28	MSppppap	181	0	0	0		0	0	0	0	0
373	1	40	143	-1	464	220	3.4	28	ABarappaap	283	535	0	0		0	0	0	0	0
374	1	91	125	-1	376	311	22.6	30	ABarpaappa	258	131	0	0		0	0	0	0	0
375	1	171	53	-1	165	262	8.8	28	Cpappd	275	246	0	0		0	0	0	0	0
376	1	100	96	-1	358	305	17.4	30	Ealaa	-74	0	0	0		0	0	0	0	0
377	1	150	296	-1	189	251	5.2	26	Cpappv	236	113	0	0		0	0	0	0	0
378	1	188	381	-1	454	210	23.5	31	ABarpappap	34	0	0	0		0	0	0	0	0
379	1	76	149	-1	488	172	16.6	26	ABpraaapppa	215	-204	0	0		0	0	0	0	0
380	1	48	266	-1	558	215	14.3	26	ABalaapppa	209	1059	0	0		0	0	0	0	0
381	1	137	271	-1	198	283	11.1	28	Capppa	260	289	0	0		0	0	0	0	0
382	1	383	326	-1	475	360	22.9	23	ABplaaaaapp	52	0	0	0		0	0	0	0	0
383	1	134	205	-1	534	209	19.0	22	ABpraapappa	182	0	0	0		0	0	0	0	0
384	1	328	182	-1	486	216	19.4	30	MSppappp	-11	0	0	0		0	0	0	0	0
385	1	335	321	-1	571	226	8.8	24	ABalaapaaa	-125	0	0	0		0	0	0	0	0
386	1	326	55	-1	468	383	16.9	32	ABplaapapa	-104	0	0	0		0	0	0	0	0
387	0	307	-1	-1	461	268	22.3	26		-135	0	0	0		0	0	0	0	0
388	1	379	36	-1	538	375	12.5	30	ABalapapap	488	0	0	0		0	0	0	0	0
389	1	369	301	-1	471	391	19.4	26	ABplaapappa	188	0	0	0		0	0	0	0	0
390	1	315	50	-1	450	249	17.4	25	MSpaaappa	439	0	0	0		0	0	0	0	0
391	1	8	250	-1	541	265	23.8	33	ABarpapaaa	-57	0	0	0		0	0	0	0	0
392	1	224	370	-1	215	182	21.0	35	Cppaa	288	0	0	0		0	0	0	0	0
393	1	389	286	-1	518	299	3.4	27	ABalpapaaa	274	-110	0	0		0	0	0	0	0
394	0	386	-1	-1	517	393	5.9	22		-37	0	0	0		0	0	0	0	0
395	1	393	369	-1	435	364	5.3	26	ABalpapapp	152	916	0	0		0	0	0	0	0
396	1	395	405	-1	406	172	20.0	27	ABprapaaaa	292	0	0	0		0	0	0	0	0
397	1	79	317	-1	342	399	18.0	29	ABplapaaap	265	43	0	0		0	0	0	0	0
398	1	391	407	-1	492	326	17.0	28	ABaraaaapp	-101	0	0	0		0	0	0	0	0
