# Supplementary material for: The AP-2 Transcription Factor APTF-2 Is Required for Neuroblast and Epidermal Morphogenesis in Caenorhabditis elegans Embryogenesis
Source: PLoS Genet. 2016 May 13;12(5):e1006048. doi: 10.1371/journal.pgen.1006048 (PMC4866721; doi:10.1371/journal.pgen.1006048)
Supplement: S3 Text — (ZIP) [file pgen.1006048.s031.zip › nuclei/t182-nuclei]

1	1	199	386	-1	459	131	7.2	25	ABprpaaaapa	243	-10	0	0		0	0	0	0	0
2	1	205	264	-1	478	290	3.4	28	ABalpapaap	229	-146	0	0		0	0	0	0	0
3	1	29	83	-1	388	270	12.9	25	MSaapapa	31	0	0	0		0	0	0	0	0
4	1	49	222	-1	436	303	11.9	29	ABaraapapp	255	354	0	0		0	0	0	0	0
5	1	315	59	-1	452	193	6.5	30	ABprpapaaa	15	0	0	0		0	0	0	0	0
6	1	139	7	-1	361	224	9.7	31	MSpapapp	127	0	0	0		0	0	0	0	0
7	1	36	199	-1	506	416	19.6	31	ABplaapaap	160	0	0	0		0	0	0	0	0
8	1	193	249	-1	487	384	9.4	30	ABplpaaaaa	116	0	0	0		0	0	0	0	0
9	1	24	2	-1	333	227	7.6	33	MSpappa	-100	0	0	0		0	0	0	0	0
10	1	191	41	-1	316	245	4.2	28	ABplpapppp	240	282	0	0		0	0	0	0	0
11	1	65	284	-1	229	138	9.2	25	ABprappppa	203	-633	0	0		0	0	0	0	0
12	1	60	35	-1	406	242	6.1	27	ABarapapppp	-226	0	0	0		0	0	0	0	0
13	1	345	60	-1	188	260	20.6	33	Cpaapp	313	1738	0	0		0	0	0	0	0
14	1	8	233	-1	406	122	19.7	27	ABprapaapa	214	203	0	0		0	0	0	0	0
15	0	250	-1	-1	455	189	9.5	24		236	733	0	0		0	0	0	0	0
16	1	251	36	-1	413	419	16.7	29	ABalppppppp	-263	0	0	0		0	0	0	0	0
17	1	35	48	-1	439	275	8.0	26	ABalpappppa	201	0	0	0		0	0	0	0	0
18	1	11	129	-1	362	271	10.1	29	MSaapapp	123	0	0	0		0	0	0	0	0
19	1	26	258	-1	585	353	12.1	30	ABalaaapar	301	138	0	0		0	0	0	0	0
20	1	239	247	-1	367	434	15.4	30	ABplaapppa	109	0	0	0		0	0	0	0	0
21	1	20	341	-1	393	162	22.4	33	ABarpppaa	333	176	0	0		0	0	0	0	0
22	1	265	86	-1	347	250	3.9	23	ABplpapppa	224	-477	0	0		0	0	0	0	0
23	1	196	42	-1	562	257	19.2	28	ABalappppa	392	0	0	0		0	0	0	0	0
24	1	231	227	-1	352	295	4.4	31	ABplpapapp	234	183	0	0		0	0	0	0	0
25	1	182	388	-1	434	214	19.7	29	MSpppppa	256	-12	0	0		0	0	0	0	0
26	1	276	298	-1	418	402	7.7	27	ABplpaaappp	205	173	0	0		0	0	0	0	0
27	1	122	176	-1	556	270	12.1	29	ABaraaapaa	148	0	0	0		0	0	0	0	0
28	1	12	332	-1	293	281	17.9	34	Eplaa	342	-191	0	0		0	0	0	0	0
29	1	146	106	-1	292	108	18.5	30	ABprappapa	274	123	0	0		0	0	0	0	0
30	1	273	96	-1	447	391	14.6	26	ABalpppppap	248	-370	0	0		0	0	0	0	0
31	1	109	236	-1	536	304	17.7	30	MSaaaaapa	103	0	0	0		0	0	0	0	0
32	1	201	256	-1	444	244	15.4	35	MSpaapap	400	0	0	0		0	0	0	0	0
33	1	117	244	-1	417	226	12.9	26	MSpapaapa	257	402	0	0		0	0	0	0	0
34	1	266	389	-1	603	276	18.4	29	ABalappapa	257	178	0	0		0	0	0	0	0
35	1	45	61	-1	464	221	8.8	30	ABarapappa	164	0	0	0		0	0	0	0	0
36	1	388	397	-1	536	375	12.5	30	ABalapapap	305	80	0	0		0	0	0	0	0
37	1	174	195	-1	329	146	14.2	27	Dppap	259	743	0	0		0	0	0	0	0
38	1	263	205	-1	425	265	11.7	29	ABaraapppp	180	0	0	0		0	0	0	0	0
39	1	336	214	-1	446	423	18.5	25	ABplaapappp	212	-149	0	0		0	0	0	0	0
40	1	34	263	-1	456	172	14.3	30	MSppppaa	139	0	0	0		0	0	0	0	0
41	1	329	385	-1	504	328	23.8	27	ABarpaaaap	243	-409	0	0		0	0	0	0	0
42	1	80	76	-1	364	169	10.5	30	MSpapppa	146	0	0	0		0	0	0	0	0
43	1	102	148	-1	265	385	8.5	28	ABplappaap	232	-1183	0	0		0	0	0	0	0
44	1	88	98	-1	343	361	15.9	28	Daaap	242	57	0	0		0	0	0	0	0
45	1	186	286	-1	533	145	12.2	28	ABpraaaaap	224	287	0	0		0	0	0	0	0
46	1	166	342	-1	168	226	18.9	33	Cpapap	291	-210	0	0		0	0	0	0	0
47	1	209	112	-1	434	123	17.4	28	ABpraapppa	126	0	0	0		0	0	0	0	0
48	1	99	395	-1	427	262	3.2	26	ABprpappaaa	263	753	0	0		0	0	0	0	0
49	1	261	56	-1	249	296	8.4	27	Capapp	188	0	0	0		0	0	0	0	0
50	1	390	65	-1	446	255	18.2	25	MSpaaappa	218	126	0	0		0	0	0	0	0
51	1	298	110	-1	398	309	13.2	26	MSaapaapa	263	-147	0	0		0	0	0	0	0
52	1	114	159	-1	155	241	12.5	34	Cpapaa	313	5	0	0		0	0	0	0	0
53	1	375	20	-1	165	260	8.7	29	Cpappd	289	90	0	0		0	0	0	0	0
54	1	229	275	-1	409	375	3.4	26	ABplpaaaapa	260	604	0	0		0	0	0	0	0
55	1	386	343	-1	468	380	16.7	33	ABplaapapa	332	533	0	0		0	0	0	0	0
56	1	107	23	-1	384	208	6.4	30	ABprpapppa	609	0	0	0		0	0	0	0	0
57	1	360	406	-1	511	299	23.4	28	ABarpaaapa	196	0	0	0		0	0	0	0	0
58	1	111	138	-1	470	128	16.3	29	ABpraappaa	246	-30	0	0		0	0	0	0	0
59	1	103	204	-1	238	202	4.9	28	ABprpppppp	202	143	0	0		0	0	0	0	0
60	1	290	196	-1	532	300	8.7	30	ABaraaaaaa	179	0	0	0		0	0	0	0	0
61	1	350	303	-1	593	325	17.1	28	ABalappaap	279	-1263	0	0		0	0	0	0	0
62	1	211	132	-1	332	292	12.6	29	Ealpa	282	-654	0	0		0	0	0	0	0
63	1	354	124	-1	216	373	16.3	29	ABarppappa	269	153	0	0		0	0	0	0	0
64	1	357	350	-1	561	336	20.0	28	ABalappapp	249	928	0	0		0	0	0	0	0
65	1	176	30	-1	259	316	4.2	27	ABplpppaap	253	219	0	0		0	0	0	0	0
66	1	163	293	-1	394	270	16.0	25	MSaaappp	230	1278	0	0		0	0	0	0	0
67	1	334	383	-1	422	399	21.8	29	ABplaaappa	119	0	0	0		0	0	0	0	0
68	1	234	243	-1	466	336	10.5	27	ABalpaaapp	278	524	0	0		0	0	0	0	0
69	1	243	17	-1	541	344	10.6	27	MSapaaaa	194	-275	0	0		0	0	0	0	0
70	1	47	87	-1	460	142	10.1	31	ABprpaaapp	247	782	0	0		0	0	0	0	0
71	1	43	167	-1	409	349	6.5	28	ABplpapaaa	228	850	0	0		0	0	0	0	0
72	1	280	46	-1	185	189	13.4	30	Cpppaa	456	0	0	0		0	0	0	0	0
73	1	151	390	-1	216	380	12.7	29	ABplapapaa	280	-90	0	0		0	0	0	0	0
74	1	57	131	-1	221	254	7.3	27	Capppp	271	-746	0	0		0	0	0	0	0
75	1	136	209	-1	219	163	10.6	28	ABprapappp	267	-59	0	0		0	0	0	0	0
76	1	268	181	-1	509	276	18.4	28	MSpaaaapa	-218	0	0	0		0	0	0	0	0
77	1	17	278	-1	452	292	15.9	27	MSpaapaa	264	0	0	0		0	0	0	0	0
78	1	96	265	-1	301	360	17.9	28	MSappppp	245	652	0	0		0	0	0	0	0
79	1	124	3	-1	280	299	8.3	28	Capaap	249	117	0	0		0	0	0	0	0
80	1	256	310	-1	541	373	19.4	30	ABalapappa	210	0	0	0		0	0	0	0	0
81	1	115	257	366	425	147	11.2	31	ABprppaaaa	210	81	0	0		0	0	0	0	0
82	1	198	267	-1	522	261	6.3	28	ABarapaaaa	156	0	0	0		0	0	0	0	0
83	1	120	194	-1	296	223	6.4	30	ABprpapppp	230	207	0	0		0	0	0	0	0
84	1	361	232	-1	423	322	3.0	25	ABplpappaaa	252	-260	0	0		0	0	0	0	0
85	1	6	259	-1	501	209	22.5	29	ABarpappaa	295	560	0	0		0	0	0	0	0
86	1	192	12	-1	413	134	5.5	31	ABarappapp	254	256	0	0		0	0	0	0	0
87	1	270	349	-1	365	394	19.4	31	ABplapaaaa	303	312	0	0		0	0	0	0	0
88	1	303	387	-1	494	185	6.6	25	ABarapppppa	257	278	0	0		0	0	0	0	0
89	1	40	391	-1	423	170	15.1	29	Dpaa	118	0	0	0		0	0	0	0	0
90	1	368	371	-1	366	261	19.1	30	Earaa	281	467	0	0		0	0	0	0	0
91	1	323	99	-1	505	362	6.8	30	ABalppappa	279	0	0	0		0	0	0	0	0
92	1	326	277	-1	604	304	11.5	30	ABalaaaala	251	134	0	0		0	0	0	0	0
93	1	173	111	-1	362	379	12.9	26	Daapa	210	-145	0	0		0	0	0	0	0
94	1	314	62	-1	254	234	7.6	30	ABprpppppa	98	0	0	0		0	0	0	0	0
95	1	276	364	-1	447	398	7.7	26	ABplpaaappa	174	0	0	0		0	0	0	0	0
96	1	376	25	-1	356	303	17.5	29	Ealaa	278	452	0	0		0	0	0	0	0
97	1	69	335	-1	235	131	17.3	33	ABarppppp	334	-925	0	0		0	0	0	0	0
98	1	126	153	-1	308	153	10.4	30	MSpapppp	234	644	0	0		0	0	0	0	0
99	1	305	248	-1	546	272	4.6	29	ABaraaappa	113	0	0	0		0	0	0	0	0
100	1	2	116	-1	510	305	10.7	26	ABalpaapapa	180	0	0	0		0	0	0	0	0
101	1	207	19	-1	406	272	7.9	27	ABalpappppp	268	-51	0	0		0	0	0	0	0
102	1	64	170	-1	477	395	21.7	26	ABplaaapaa	14	0	0	0		0	0	0	0	0
103	1	38	198	-1	319	264	20.1	32	Earap	317	-23	0	0		0	0	0	0	0
104	1	291	180	-1	493	256	20.4	31	MSpaaaaa	300	-37	0	0		0	0	0	0	0
105	1	332	223	-1	389	238	9.8	24	MSpapaaap	198	-788	0	0		0	0	0	0	0
106	1	53	85	-1	498	239	14.0	26	ABaraaapapp	326	0	0	0		0	0	0	0	0
107	1	258	188	-1	181	214	9.1	28	Cpppap	269	-963	0	0		0	0	0	0	0
108	1	177	289	-1	437	418	11.1	24	ABplpaapppa	206	-116	0	0		0	0	0	0	0
109	1	150	150	-1	264	221	18.1	32	Eprap	308	202	0	0		0	0	0	0	0
110	1	59	120	-1	574	295	15.3	33	MSaaaaaa	128	0	0	0		0	0	0	0	0
111	1	307	186	-1	458	300	19.4	26	MSaaaapap	260	-920	0	0		0	0	0	0	0
112	1	37	292	-1	369	190	4.0	29	ABprpapapp	243	-536	0	0		0	0	0	0	0
113	1	347	97	-1	276	360	15.4	28	Dapap	273	-147	0	0		0	0	0	0	0
114	1	171	315	-1	261	249	3.9	26	ABplpppapap	263	1530	0	0		0	0	0	0	0
115	1	271	34	-1	391	285	10.1	26	MSaapaaap	206	-573	0	0		0	0	0	0	0
116	1	18	122	-1	494	302	21.0	26	MSaaaapaa	237	-256	0	0		0	0	0	0	0
117	1	21	26	-1	344	125	9.5	27	ABprppapap	348	0	0	0		0	0	0	0	0
118	1	253	304	-1	227	243	4.1	29	ABplpppppp	216	128	0	0		0	0	0	0	0
119	1	348	216	-1	390	407	21.8	29	ABplaaappp	243	181	0	0		0	0	0	0	0
120	1	145	53	-1	427	309	8.6	26	MSaapaaaa	171	0	0	0		0	0	0	0	0
121	1	233	103	-1	455	226	11.6	25	ABarapaappp	208	466	0	0		0	0	0	0	0
122	1	9	130	-1	308	316	8.0	28	MSaapppp	422	0	0	0		0	0	0	0	0
123	1	7	18	-1	407	200	4.1	25	ABprpappapa	139	0	0	0		0	0	0	0	0
124	1	32	16	-1	498	426	11.4	29	ABalpppapa	365	0	0	0		0	0	0	0	0
125	1	374	161	-1	378	311	22.4	27	ABarpaappa	266	100	0	0		0	0	0	0	0
126	1	28	229	-1	205	329	5.2	27	ABplappppa	200	0	0	0		0	0	0	0	0
127	1	63	281	-1	394	441	13.5	28	ABplaappap	205	0	0	0		0	0	0	0	0
128	1	74	55	-1	420	257	17.6	27	MSpaaappp	212	179	0	0		0	0	0	0	0
129	1	46	405	-1	429	198	11.9	24	MSpppaaa	210	-1278	0	0		0	0	0	0	0
130	1	66	37	-1	493	333	19.8	30	MSaaaaapp	110	0	0	0		0	0	0	0	0
131	1	206	362	-1	460	297	5.1	28	ABalpappapa	215	0	0	0		0	0	0	0	0
132	1	81	245	-1	200	215	5.4	25	Cppppp	224	-951	0	0		0	0	0	0	0
133	1	110	135	-1	276	253	7.4	27	ABplpppppa	235	380	0	0		0	0	0	0	0
134	1	226	90	-1	525	260	11.6	25	ABaraaapapa	475	0	0	0		0	0	0	0	0
135	1	356	272	-1	365	104	17.3	29	ABprapaapp	255	-802	0	0		0	0	0	0	0
136	1	91	206	-1	202	165	16.7	32	Cppap	161	0	0	0		0	0	0	0	0
137	1	83	378	407	458	427	12.9	25	ABplpaapap	135	0	0	0		0	0	0	0	0
138	1	85	52	-1	460	292	8.3	30	ABalpapppa	119	0	0	0		0	0	0	0	0
139	1	194	210	-1	505	235	10.7	27	ABarapaapa	230	1069	0	0		0	0	0	0	0
140	1	308	28	-1	479	255	12.0	26	ABaraapppaa	473	0	0	0		0	0	0	0	0
141	1	353	51	-1	377	358	10.5	26	MSappapp	247	-67	0	0		0	0	0	0	0
142	1	170	32	-1	430	161	7.5	28	ABprpapaap	280	-174	0	0		0	0	0	0	0
143	1	373	100	-1	468	220	3.4	29	ABarappaap	295	1408	0	0		0	0	0	0	0
144	1	352	255	-1	288	135	22.4	36	ABarppppa	338	-160	0	0		0	0	0	0	0
145	1	294	128	-1	282	144	6.2	28	ABprpppaap	281	1008	0	0		0	0	0	0	0
146	1	141	197	-1	588	264	10.2	28	ABalaaaalp	215	0	0	0		0	0	0	0	0
147	1	178	279	-1	241	200	15.6	32	Eprpa	327	1249	0	0		0	0	0	0	0
148	1	293	282	-1	342	424	16.0	24	ABplapaapa	214	779	0	0		0	0	0	0	0
149	1	379	336	-1	491	169	16.9	26	ABpraaapppa	223	427	0	0		0	0	0	0	0
150	1	10	347	-1	357	319	7.8	32	MSaapppa	64	0	0	0		0	0	0	0	0
151	1	341	394	-1	482	150	8.5	24	ABprpaapppa	224	506	0	0		0	0	0	0	0
152	1	90	9	-1	380	335	5.6	26	ABplpapapa	137	0	0	0		0	0	0	0	0
153	1	257	380	-1	386	383	14.5	23	Daaaa	167	264	0	0		0	0	0	0	0
154	1	143	340	-1	298	183	4.5	30	ABprppppap	215	217	0	0		0	0	0	0	0
155	1	221	105	-1	311	370	7.1	27	ABplppapap	265	-12	0	0		0	0	0	0	0
156	1	177	50	-1	401	423	9.7	26	ABplpaapppp	206	-108	0	0		0	0	0	0	0
157	1	68	309	-1	540	186	15.2	32	ABpraaapaa	-217	0	0	0		0	0	0	0	0
158	1	50	251	-1	551	174	18.0	29	ABpraaapap	-418	0	0	0		0	0	0	0	0
159	1	324	168	-1	600	267	14.7	26	ABalaaappr	-93	0	0	0		0	0	0	0	0
160	1	214	328	-1	321	390	14.9	25	Dapaa	250	938	0	0		0	0	0	0	0
161	1	173	221	-1	324	368	11.6	27	Daapp	87	0	0	0		0	0	0	0	0
162	1	4	77	-1	501	257	8.4	30	ABarapapaa	147	0	0	0		0	0	0	0	0
163	1	306	152	-1	428	279	19.7	30	MSpaaapa	267	1102	0	0		0	0	0	0	0
164	1	71	331	-1	528	198	6.9	30	ABarappppa	217	513	0	0		0	0	0	0	0
165	1	147	54	-1	278	399	11.2	27	ABplappaaa	239	-499	0	0		0	0	0	0	0
166	1	159	373	-1	573	233	20.6	27	ABpraapaapa	422	0	0	0		0	0	0	0	0
167	1	51	125	-1	477	167	19.5	28	ABpraaapppp	257	98	0	0		0	0	0	0	0
168	1	236	241	-1	502	143	10.3	28	ABprpaaapa	162	0	0	0		0	0	0	0	0
169	1	286	252	-1	432	236	8.9	26	MSpapaaaa	111	0	0	0		0	0	0	0	0
170	1	87	178	-1	424	439	13.7	24	ABplaappaa	-70	0	0	0		0	0	0	0	0
171	1	106	283	-1	284	301	4.6	27	ABplppppap	226	565	0	0		0	0	0	0	0
172	1	101	115	-1	487	309	8.3	30	ABalpappaa	111	0	0	0		0	0	0	0	0
173	1	344	271	-1	340	241	14.4	29	Earpa	283	791	0	0		0	0	0	0	0
174	1	228	114	-1	464	136	20.3	31	ABpraappap	72	0	0	0		0	0	0	0	0
175	1	282	165	-1	334	359	5.5	27	ABplppappa	229	-442	0	0		0	0	0	0	0
176	1	48	73	-1	512	363	24.2	28	ABplaaaaaa	282	406	0	0		0	0	0	0	0
177	1	79	127	-1	400	108	15.6	29	ABpraapppp	83	0	0	0		0	0	0	0	0
178	1	369	345	-1	438	389	4.2	25	ABalppapppp	207	1380	0	0		0	0	0	0	0
179	1	55	75	-1	553	271	15.7	29	ABaraappaa	-167	0	0	0		0	0	0	0	0
180	1	61	250	-1	520	148	16.5	28	ABpraaaapp	69	0	0	0		0	0	0	0	0
181	1	269	269	-1	315	154	5.7	28	ABprpppaaa	198	0	0	0		0	0	0	0	0
182	1	384	212	-1	484	219	19.5	30	MSppappp	190	-10	0	0		0	0	0	0	0
183	1	56	171	-1	526	268	15.5	26	ABaraappapa	201	-516	0	0		0	0	0	0	0
184	0	188	-1	-1	540	371	10.3	24		220	-257	0	0		0	0	0	0	0
185	1	232	372	-1	506	437	16.7	24	ABalpppappa	207	746	0	0		0	0	0	0	0
186	1	213	172	-1	544	311	14.4	30	ABaraapaaa	196	0	0	0		0	0	0	0	0
187	1	308	81	-1	451	266	12.6	25	ABaraapppap	210	1103	0	0		0	0	0	0	0
188	1	149	173	-1	527	420	14.5	30	ABalpppaap	232	-238	0	0		0	0	0	0	0
189	1	289	240	-1	439	366	10.1	26	MSapapap	52	0	0	0		0	0	0	0	0
190	1	222	33	-1	279	111	12.5	28	ABprapapap	229	860	0	0		0	0	0	0	0
191	1	113	58	-1	376	262	6.9	25	MSaappaa	218	807	0	0		0	0	0	0	0
192	1	121	80	-1	385	146	15.3	26	Dppaa	245	1191	0	0		0	0	0	0	0
193	1	346	63	-1	484	415	17.4	24	ABalppppapp	531	0	0	0		0	0	0	0	0
194	1	3	10	-1	307	125	7.5	26	ABprppappp	266	-625	0	0		0	0	0	0	0
195	1	15	313	-1	506	186	3.7	29	ABarapppap	281	-100	0	0		0	0	0	0	0
196	1	349	107	-1	429	354	23.0	28	ABplaaaapp	197	0	0	0		0	0	0	0	0
197	1	372	376	-1	433	193	17.8	27	MSppppap	355	0	0	0		0	0	0	0	0
198	1	5	295	-1	542	377	22.6	33	ABplaapaaa	307	65	0	0		0	0	0	0	0
199	1	135	70	-1	528	252	21.3	27	ABarpapaap	272	705	0	0		0	0	0	0	0
200	1	75	49	-1	568	366	9.3	26	ABalaaaarr	128	0	0	0		0	0	0	0	0
201	1	54	208	-1	509	180	15.3	30	ABpraaappa	101	0	0	0		0	0	0	0	0
202	1	144	142	-1	266	114	15.8	28	ABprapapaa	281	43	0	0		0	0	0	0	0
203	1	14	246	-1	523	401	9.3	28	ABalppaaap	255	-839	0	0		0	0	0	0	0
204	1	104	219	-1	431	389	17.6	25	ABalppppppa	253	37	0	0		0	0	0	0	0
205	1	383	317	-1	539	206	19.2	27	ABpraapappa	272	-399	0	0		0	0	0	0	0
206	1	235	273	-1	580	291	11.6	26	ABaraaaapa	198	139	0	0		0	0	0	0	0
207	0	73	-1	-1	443	346	7.3	24		192	999	0	0		0	0	0	0	0
208	1	72	156	-1	377	175	15.8	29	Dpap	218	315	0	0		0	0	0	0	0
209	1	175	183	-1	576	357	17.4	28	ABalapaaap	245	-61	0	0		0	0	0	0	0
210	1	227	117	-1	369	230	3.4	24	ABprpappapp	146	0	0	0		0	0	0	0	0
211	1	208	92	-1	513	383	20.3	28	ABalapappp	264	-207	0	0		0	0	0	0	0
212	1	218	213	-1	361	184	20.4	29	MSpppppp	222	1485	0	0		0	0	0	0	0
213	1	97	235	-1	261	397	19.4	34	ABarppapa	343	801	0	0		0	0	0	0	0
214	1	322	191	-1	218	332	22.9	37	Caaap	349	-98	0	0		0	0	0	0	0
215	1	310	184	-1	407	352	19.4	28	MSapappp	242	110	0	0		0	0	0	0	0
216	1	262	113	-1	566	351	14.4	28	ABalapaaaa	262	1804	0	0		0	0	0	0	0
217	1	255	72	-1	470	389	11.6	28	ABplpaapaa	192	0	0	0		0	0	0	0	0
218	1	132	154	-1	588	238	15.5	30	ABalaaappl	4	0	0	0		0	0	0	0	0
219	1	180	333	-1	518	390	17.2	27	ABalppppapa	195	0	0	0		0	0	0	0	0
220	1	313	185	-1	272	174	5.7	25	ABprpppapaa	167	209	0	0		0	0	0	0	0
221	1	330	38	-1	528	323	7.2	28	ABalpaaaaa	246	329	0	0		0	0	0	0	0
222	1	105	39	-1	381	221	12.2	30	MSpapapa	408	0	0	0		0	0	0	0	0
223	1	327	118	-1	401	366	16.7	27	MSapppap	245	12	0	0		0	0	0	0	0
224	0	387	-1	-1	462	269	22.3	26		19	0	0	0		0	0	0	0	0
225	1	223	361	-1	529	164	13.5	25	ABpraaaapa	182	-940	0	0		0	0	0	0	0
226	1	272	339	-1	369	379	22.3	31	ABarppaaa	313	-279	0	0		0	0	0	0	0
227	1	95	297	-1	473	158	6.7	25	ABarapppppp	73	0	0	0		0	0	0	0	0
228	1	133	348	-1	426	303	4.7	27	ABalpappapp	246	168	0	0		0	0	0	0	0
229	1	134	234	-1	336	324	4.7	27	ABplppaapp	219	0	0	0		0	0	0	0	0
230	1	118	266	-1	495	131	15.0	26	ABprpaapap	-207	0	0	0		0	0	0	0	0
231	1	76	318	-1	198	343	8.3	29	ABplapappa	-318	0	0	0		0	0	0	0	0
232	1	108	71	-1	396	150	18.4	31	ABprapaaap	273	1195	0	0		0	0	0	0	0
233	1	242	149	-1	529	295	13.5	24	ABaraapaapa	471	0	0	0		0	0	0	0	0
234	1	19	179	-1	553	266	8.3	27	ABaraaaaap	277	1472	0	0		0	0	0	0	0
235	1	245	305	-1	481	263	15.8	26	ABaraappapp	199	-467	0	0		0	0	0	0	0
236	1	44	126	-1	397	361	12.2	25	MSappapa	61	0	0	0		0	0	0	0	0
237	1	219	21	-1	537	417	11.4	31	ABalpppaaa	239	84	0	0		0	0	0	0	0
238	1	52	324	-1	528	233	14.8	26	MSppaaap	276	0	0	0		0	0	0	0	0
239	1	165	356	-1	228	249	14.9	31	Eplpa	310	464	0	0		0	0	0	0	0
240	1	168	217	-1	544	167	9.8	28	ABpraaaaaa	53	0	0	0		0	0	0	0	0
241	1	319	143	-1	213	363	9.9	28	ABplapapap	-285	0	0	0		0	0	0	0	0
242	1	158	369	-1	491	350	4.1	27	ABalppapaa	263	189	0	0		0	0	0	0	0
243	1	42	166	-1	500	299	5.5	30	ABalpaaaap	303	-416	0	0		0	0	0	0	0
244	1	247	79	-1	427	120	8.6	26	ABprpaaaapp	223	17	0	0		0	0	0	0	0
245	1	364	352	-1	255	208	12.0	32	Eprpp	314	815	0	0		0	0	0	0	0
246	1	31	291	-1	336	328	22.0	25	ABarpaappp	209	0	0	0		0	0	0	0	0
247	1	260	104	-1	497	164	12.4	26	ABprpaapaa	247	400	0	0		0	0	0	0	0
248	1	70	93	-1	475	252	18.4	28	MSpaaaapp	149	0	0	0		0	0	0	0	0
249	1	225	91	-1	515	188	10.0	30	ABprpaaaaa	-125	0	0	0		0	0	0	0	0
250	1	391	379	-1	544	266	23.6	33	ABarpapaaa	286	-377	0	0		0	0	0	0	0
251	1	244	158	-1	295	271	5.0	24	ABplppppaap	183	716	0	0		0	0	0	0	0
252	1	127	354	-1	503	254	23.8	31	ABarpapapa	308	946	0	0		0	0	0	0	0
253	1	33	375	-1	588	277	22.5	32	ABpraapaaa	300	-845	0	0		0	0	0	0	0
254	1	77	14	-1	217	314	8.8	25	ABplapppaa	217	0	0	0		0	0	0	0	0
255	1	131	175	-1	354	109	13.4	28	ABprappaaa	116	0	0	0		0	0	0	0	0
256	1	279	288	-1	250	119	11.0	25	ABprapappa	249	-591	0	0		0	0	0	0	0
257	1	278	190	-1	164	286	15.5	32	Caapp	300	-137	0	0		0	0	0	0	0
258	1	242	177	-1	496	294	14.5	25	ABaraapaapp	210	210	0	0		0	0	0	0	0
259	1	359	27	-1	587	331	9.7	27	ABalaaaarl	255	240	0	0		0	0	0	0	0
260	1	281	358	-1	270	146	10.9	26	ABprapppaa	265	96	0	0		0	0	0	0	0
261	1	252	141	-1	415	188	22.4	29	ABarpapppp	289	159	0	0		0	0	0	0	0
262	1	125	1	-1	542	311	11.3	24	ABalpaapaap	226	-905	0	0		0	0	0	0	0
263	1	1	45	-1	490	216	5.5	24	ABarappaaa	205	-3	0	0		0	0	0	0	0
264	1	167	108	-1	496	259	4.6	31	ABarapaaap	214	441	0	0		0	0	0	0	0
265	1	119	337	-1	440	325	15.3	25	MSaaapapa	200	741	0	0		0	0	0	0	0
266	1	380	164	-1	552	220	14.0	22	ABalaapppa	161	632	0	0		0	0	0	0	0
267	1	302	187	-1	184	295	8.4	28	ABplapappp	55	0	0	0		0	0	0	0	0
268	1	340	330	-1	474	307	11.7	25	ABalpaapapp	237	-168	0	0		0	0	0	0	0
269	1	300	261	-1	369	399	8.6	24	ABplppaaaap	187	-761	0	0		0	0	0	0	0
270	1	162	47	-1	250	360	7.3	27	ABplappapp	224	-576	0	0		0	0	0	0	0
271	1	381	24	-1	198	279	11.0	27	Capppa	277	661	0	0		0	0	0	0	0
272	1	204	400	-1	469	363	18.8	27	MSapapaa	216	304	0	0		0	0	0	0	0
273	1	142	218	-1	489	319	15.8	28	ABaraapapaa	249	-86	0	0		0	0	0	0	0
274	1	301	6	-1	382	290	3.5	29	ABplpappaap	269	797	0	0		0	0	0	0	0
275	1	267	189	-1	360	362	7.2	27	ABplppaapa	235	-872	0	0		0	0	0	0	0
276	1	93	95	-1	381	186	13.3	26	MSpppaap	220	-30	0	0		0	0	0	0	0
277	1	184	325	-1	249	333	11.9	28	Capapa	307	0	0	0		0	0	0	0	0
278	1	148	276	-1	511	201	17.8	28	ABpraapapa	466	0	0	0		0	0	0	0	0
279	1	130	160	-1	326	200	4.2	27	ABprppppaa	237	1064	0	0		0	0	0	0	0
280	1	41	82	-1	502	347	16.7	23	MSaaapaaa	213	145	0	0		0	0	0	0	0
281	1	328	220	-1	487	409	6.7	29	ABalppaapp	298	762	0	0		0	0	0	0	0
282	1	140	31	-1	477	375	14.6	25	ABalpppppaa	236	326	0	0		0	0	0	0	0
283	1	249	74	-1	404	394	12.5	27	MSapppaa	-42	0	0	0		0	0	0	0	0
284	1	197	311	-1	445	248	4.4	24	ABarapapapp	244	1053	0	0		0	0	0	0	0
285	1	254	296	-1	520	355	21.7	23	ABplaaaaapa	179	-166	0	0		0	0	0	0	0
286	1	393	398	-1	509	312	3.4	24	ABalpapaaa	185	688	0	0		0	0	0	0	0
287	1	157	102	-1	356	359	18.7	27	MSappppa	225	332	0	0		0	0	0	0	0
288	1	238	67	-1	385	153	8.1	26	ABprppaapa	89	0	0	0		0	0	0	0	0
289	1	363	211	-1	348	147	7.0	27	ABprppappa	260	974	0	0		0	0	0	0	0
290	1	210	201	-1	532	226	9.5	27	MSppaaaa	211	-677	0	0		0	0	0	0	0
291	1	82	88	-1	390	368	6.8	28	ABplpapaap	-61	0	0	0		0	0	0	0	0
292	1	202	147	-1	428	355	14.9	25	MSapappa	-45	0	0	0		0	0	0	0	0
293	1	246	43	-1	458	300	23.2	29	ABarpaapaa	264	0	0	0		0	0	0	0	0
294	1	154	200	-1	478	424	14.9	26	ABalpppappp	259	738	0	0		0	0	0	0	0
295	1	119	374	-1	400	316	16.1	25	MSaaapapp	199	-249	0	0		0	0	0	0	0
296	1	377	299	-1	189	246	5.1	26	Cpappv	-49	0	0	0		0	0	0	0	0
297	1	160	69	-1	596	228	10.8	27	ABalaappa	220	467	0	0		0	0	0	0	0
298	1	203	301	-1	234	246	21.7	31	Cpaapa	308	760	0	0		0	0	0	0	0
299	1	58	237	-1	410	313	22.7	30	ABarpaapap	293	360	0	0		0	0	0	0	0
300	1	220	316	-1	300	160	16.6	29	Dpppp	277	637	0	0		0	0	0	0	0
301	1	389	401	-1	471	392	19.4	26	ABplaapappa	233	-168	0	0		0	0	0	0	0
302	1	155	162	-1	459	362	3.3	28	ABalppapap	282	584	0	0		0	0	0	0	0
303	1	217	-1	-1	419	171	12.8	24	MSpppapa	248	-194	0	0		0	0	0	0	0
304	1	200	44	-1	260	158	8.5	27	ABprapppap	275	-323	0	0		0	0	0	0	0
305	1	187	287	-1	228	306	6.2	27	ABplapppap	270	-154	0	0		0	0	0	0	0
306	1	195	121	-1	346	394	6.4	28	ABplppapaa	276	604	0	0		0	0	0	0	0
307	1	84	290	-1	285	344	5.4	29	ABplppappp	244	915	0	0		0	0	0	0	0
308	1	342	326	-1	252	282	4.2	25	ABplpppapaa	195	-30	0	0		0	0	0	0	0
309	1	277	338	-1	267	306	23.6	36	Caaaa	361	1185	0	0		0	0	0	0	0
310	1	318	306	-1	381	234	15.1	30	MSpapaapp	257	-871	0	0		0	0	0	0	0
311	1	288	215	-1	459	322	14.0	25	ABaraapapap	216	485	0	0		0	0	0	0	0
312	1	89	57	-1	326	296	17.2	33	Ealap	281	405	0	0		0	0	0	0	0
313	1	331	314	-1	306	328	3.8	28	ABplpppaaa	260	365	0	0		0	0	0	0	0
314	1	248	94	-1	420	222	3.5	27	ABprpappaap	399	0	0	0		0	0	0	0	0
315	1	355	327	-1	565	243	23.1	28	ABalappppp	269	-548	0	0		0	0	0	0	0
316	1	335	226	-1	453	343	23.0	30	ABplaaaapa	238	-1071	0	0		0	0	0	0	0
317	1	397	140	-1	348	402	17.7	30	ABplapaaap	291	855	0	0		0	0	0	0	0
318	1	299	230	-1	467	122	13.2	27	ABprpaapppp	-30	0	0	0		0	0	0	0	0
319	1	190	207	-1	475	248	5.8	24	ABarapapapa	201	-406	0	0		0	0	0	0	0
320	1	153	377	-1	537	327	21.7	27	ABarpaaaaa	265	625	0	0		0	0	0	0	0
321	1	385	402	-1	569	229	8.5	23	ABalaapaaa	194	-449	0	0		0	0	0	0	0
322	1	274	78	-1	185	326	11.2	27	ABarppappp	304	0	0	0		0	0	0	0	0
323	1	295	133	-1	557	391	16.4	30	ABalapaapp	285	0	0	0		0	0	0	0	0
324	1	16	238	-1	425	430	20.3	30	ABplaaapap	302	67	0	0		0	0	0	0	0
325	1	152	89	-1	605	310	14.3	29	ABalaaapal	275	1074	0	0		0	0	0	0	0
326	1	382	393	-1	473	362	22.5	25	ABplaaaaapp	228	442	0	0		0	0	0	0	0
327	1	100	396	-1	502	397	14.2	25	ABalppppaad	378	0	0	0		0	0	0	0	0
328	1	138	280	-1	513	347	14.5	28	MSapaaap	225	-866	0	0		0	0	0	0	0
329	1	189	5	-1	341	223	19.3	30	Epraa	297	-323	0	0		0	0	0	0	0
330	1	98	320	-1	248	246	11.4	31	Eplpp	315	17	0	0		0	0	0	0	0
331	1	317	274	-1	534	212	4.5	31	ABarapppaa	51	0	0	0		0	0	0	0	0
332	1	300	321	-1	408	385	9.4	24	ABplppaaaaa	167	0	0	0		0	0	0	0	0
333	1	78	157	-1	184	324	19.2	33	Caapa	318	818	0	0		0	0	0	0	0
334	1	172	192	-1	550	363	15.7	28	ABalapaapa	244	549	0	0		0	0	0	0	0
335	1	185	294	-1	377	129	8.7	29	ABprppapaa	247	9	0	0		0	0	0	0	0
336	1	241	285	-1	461	420	8.8	27	ABplpaaapa	275	655	0	0		0	0	0	0	0
337	1	86	84	-1	480	207	13.6	25	MSppapaa	248	450	0	0		0	0	0	0	0
338	1	39	225	-1	502	337	10.6	25	ABalpaaapa	150	0	0	0		0	0	0	0	0
339	1	351	346	-1	304	225	16.4	31	Earpp	309	486	0	0		0	0	0	0	0
340	1	92	155	-1	544	239	5.0	29	ABaraaappp	-6	0	0	0		0	0	0	0	0
341	1	284	260	-1	313	225	23.8	42	Cpaaa	405	-192	0	0		0	0	0	0	0
342	1	337	368	-1	499	184	20.9	28	ABpraapappp	241	741	0	0		0	0	0	0	0
343	1	161	403	-1	472	253	9.1	22	ABarapaappa	175	860	0	0		0	0	0	0	0
344	1	333	319	-1	226	322	15.6	31	Cappaa	314	-90	0	0		0	0	0	0	0
345	1	212	144	-1	397	326	9.8	25	MSappaaa	205	-348	0	0		0	0	0	0	0
346	1	339	4	-1	205	283	4.8	27	ABplappppp	241	635	0	0		0	0	0	0	0
347	1	237	68	-1	558	208	8.8	28	ABalaapaap	375	0	0	0		0	0	0	0	0
348	1	309	360	-1	352	134	22.1	34	ABarpppap	205	0	0	0		0	0	0	0	0
349	1	22	355	-1	277	341	18.8	30	Dappa	271	300	0	0		0	0	0	0	0
350	1	94	353	-1	421	350	11.5	28	MSapaapp	227	234	0	0		0	0	0	0	0
351	1	27	169	-1	543	354	6.5	28	ABalpaappp	242	-4	0	0		0	0	0	0	0
352	1	365	139	-1	461	172	4.4	30	ABarappapa	264	-498	0	0		0	0	0	0	0
353	1	240	193	-1	239	315	19.1	31	Dappp	296	76	0	0		0	0	0	0	0
354	1	320	367	-1	292	347	11.8	29	Capaaa	370	0	0	0		0	0	0	0	0
355	1	230	300	-1	555	290	9.6	24	ABalpaapaaa	206	609	0	0		0	0	0	0	0
356	1	164	384	-1	300	98	13.9	29	ABprappapp	242	-457	0	0		0	0	0	0	0
357	0	287	-1	-1	376	230	18.3	27		224	-774	0	0		0	0	0	0	0
358	1	296	302	-1	295	415	12.4	29	ABplapaapp	235	-208	0	0		0	0	0	0	0
359	1	25	134	-1	330	97	12.4	27	ABprappaap	252	177	0	0		0	0	0	0	0
360	1	179	182	-1	364	286	13.8	26	MSaapaapp	247	868	0	0		0	0	0	0	0
361	1	137	231	-1	249	390	13.7	28	ABplappapa	-2	0	0	0		0	0	0	0	0
362	1	366	151	-1	300	405	18.5	30	ABarppaap	305	624	0	0		0	0	0	0	0
363	1	358	392	-1	394	296	18.4	27	MSaaaappp	-419	0	0	0		0	0	0	0	0
364	1	128	101	-1	346	160	17.5	28	Dpppa	274	434	0	0		0	0	0	0	0
365	1	285	8	-1	290	279	13.4	31	Ealpp	-68	0	0	0		0	0	0	0	0
366	1	362	136	-1	387	406	6.1	25	ABplpaaaapp	230	-133	0	0		0	0	0	0	0
367	1	264	146	-1	201	185	7.1	28	Cppppa	-181	0	0	0		0	0	0	0	0
368	1	181	202	-1	469	376	6.2	24	ABalppapppa	239	433	0	0		0	0	0	0	0
369	1	395	268	-1	434	360	5.5	28	ABalpapapp	258	-400	0	0		0	0	0	0	0
370	1	392	307	-1	216	186	20.7	33	Cppaa	41	0	0	0		0	0	0	0	0
371	1	321	312	-1	403	176	6.1	28	ABprpapapa	280	27	0	0		0	0	0	0	0
372	1	367	174	-1	451	169	23.0	30	ABarpapppa	302	977	0	0		0	0	0	0	0
373	1	116	137	-1	572	178	11.4	32	ABalaapapp	220	0	0	0		0	0	0	0	0
374	1	216	253	-1	454	335	17.6	25	MSaaapaap	223	1073	0	0		0	0	0	0	0
375	1	338	365	-1	428	242	22.7	31	ABarpapapp	275	0	0	0		0	0	0	0	0
376	1	370	329	-1	267	253	15.5	31	Eplap	269	243	0	0		0	0	0	0	0
377	1	292	351	-1	450	225	6.5	27	ABarapapppa	240	-63	0	0		0	0	0	0	0
378	1	67	109	-1	235	163	6.2	26	ABprappppp	230	-285	0	0		0	0	0	0	0
379	1	100	64	-1	498	371	11.9	24	ABalppppaav	220	-364	0	0		0	0	0	0	0
380	1	283	66	-1	537	205	21.9	30	ABpraapaapp	240	106	0	0		0	0	0	0	0
381	1	378	308	-1	455	213	23.5	30	ABarpappap	264	670	0	0		0	0	0	0	0
382	1	156	254	-1	358	276	7.1	25	MSaappap	226	0	0	0		0	0	0	0	0
383	1	62	203	-1	352	168	4.9	28	ABprppaapp	276	985	0	0		0	0	0	0	0
384	1	259	382	-1	326	293	4.0	23	ABplppppaaa	94	0	0	0		0	0	0	0	0
385	1	304	11	-1	490	222	17.0	29	MSppappa	-9	0	0	0		0	0	0	0	0
386	0	343	-1	-1	555	383	12.9	22		156	327	0	0		0	0	0	0	0
387	1	169	29	-1	207	304	13.2	30	Cappap	253	1155	0	0		0	0	0	0	0
388	1	311	13	-1	431	325	18.6	25	MSaaaappa	201	-887	0	0		0	0	0	0	0
389	1	297	242	-1	547	319	4.5	30	ABalpaappa	299	-61	0	0		0	0	0	0	0
390	1	23	145	-1	390	295	15.7	24	MSaaappa	37	0	0	0		0	0	0	0	0
391	1	13	15	-1	325	422	12.9	28	ABplaapppp	-306	0	0	0		0	0	0	0	0
392	1	183	322	-1	535	293	21.3	26	ABalapppapp	111	0	0	0		0	0	0	0	0
393	0	394	-1	-1	517	391	5.5	22		387	0	0	0		0	0	0	0	0
394	1	316	224	-1	391	170	11.8	21	MSpppapp	250	0	0	0		0	0	0	0	0
395	1	30	323	-1	585	294	18.7	28	ABalapppaa	144	0	0	0		0	0	0	0	0
396	1	312	359	-1	572	210	16.0	36	ABalaapppp	24	0	0	0		0	0	0	0	0
397	1	275	119	-1	268	201	5.3	24	ABprpppapap	177	0	0	0		0	0	0	0	0
398	1	123	344	-1	459	333	5.5	27	ABalpapapa	266	0	0	0		0	0	0	0	0
399	0	129	-1	-1	563	202	11.9	22		441	0	0	0		0	0	0	0	0
400	1	325	123	-1	465	183	11.4	26	MSppapap	147	0	0	0		0	0	0	0	0
401	1	215	40	-1	424	191	10.1	27	MSppaapp	395	0	0	0		0	0	0	0	0
402	1	371	228	-1	361	330	9.9	26	MSappaap	54	0	0	0		0	0	0	0	0
403	1	224	334	-1	419	408	13.9	22	ABplpaappa	-251	0	0	0		0	0	0	0	0
404	1	112	381	-1	459	170	16.6	30	ABprpaappa	-37	0	0	0		0	0	0	0	0
405	1	396	357	-1	408	169	20.0	27	ABprapaaaa	292	0	0	0		0	0	0	0	0
406	1	183	408	-1	570	293	20.0	25	ABalapppapa	0	0	0	0		0	0	0	0	0
407	1	398	409	-1	492	324	17.0	28	ABaraaaapp	-101	0	0	0		0	0	0	0	0
