# Supplementary material for: The AP-2 Transcription Factor APTF-2 Is Required for Neuroblast and Epidermal Morphogenesis in Caenorhabditis elegans Embryogenesis
Source: PLoS Genet. 2016 May 13;12(5):e1006048. doi: 10.1371/journal.pgen.1006048 (PMC4866721; doi:10.1371/journal.pgen.1006048)
Supplement: S3 Text — (ZIP) [file pgen.1006048.s031.zip › nuclei/t183-nuclei]

1	1	262	168	-1	538	310	11.2	25	ABalpaapaap	257	-959	0	0		0	0	0	0	0
2	1	9	53	-1	330	225	7.7	33	MSpappa	-95	0	0	0		0	0	0	0	0
3	1	79	49	-1	279	300	8.3	28	Capaap	413	0	0	0		0	0	0	0	0
4	1	346	257	-1	207	282	4.7	26	ABplappppp	256	12	0	0		0	0	0	0	0
5	1	329	286	-1	332	225	19.1	30	Epraa	300	34	0	0		0	0	0	0	0
6	1	274	104	-1	382	284	3.6	28	ABplpappaap	263	-167	0	0		0	0	0	0	0
7	1	6	153	-1	359	225	9.8	31	MSpapapp	225	129	0	0		0	0	0	0	0
8	1	365	54	-1	289	278	13.5	32	Ealpp	320	-617	0	0		0	0	0	0	0
9	1	152	314	-1	379	331	5.5	26	ABplpapapa	267	0	0	0		0	0	0	0	0
10	1	194	180	-1	306	124	7.2	27	ABprppappp	243	16	0	0		0	0	0	0	0
11	1	385	221	-1	485	222	16.7	30	MSppappa	206	293	0	0		0	0	0	0	0
12	1	86	173	-1	412	132	5.8	30	ABarappapp	300	283	0	0		0	0	0	0	0
13	1	388	256	-1	430	326	18.5	25	MSaaaappa	222	685	0	0		0	0	0	0	0
14	1	254	62	-1	218	314	8.8	25	ABplapppaa	382	0	0	0		0	0	0	0	0
15	1	391	236	-1	328	422	13.2	30	ABplaapppp	777	0	0	0		0	0	0	0	0
16	1	124	6	-1	497	422	11.4	30	ABalpppapa	266	214	0	0		0	0	0	0	0
17	1	69	228	-1	540	342	10.3	26	MSapaaaa	191	39	0	0		0	0	0	0	0
18	1	123	209	-1	411	192	3.6	26	ABprpappapa	223	105	0	0		0	0	0	0	0
19	1	101	84	-1	407	272	8.1	26	ABalpappppp	276	0	0	0		0	0	0	0	0
20	1	53	262	-1	164	260	8.5	29	Cpappd	450	0	0	0		0	0	0	0	0
21	1	237	5	-1	539	415	11.5	31	ABalpppaaa	221	86	0	0		0	0	0	0	0
22	0	207	-1	-1	441	347	7.4	24		195	71	0	0		0	0	0	0	0
23	1	56	127	-1	386	207	6.0	30	ABprpapppa	305	0	0	0		0	0	0	0	0
24	1	271	29	-1	196	276	10.7	27	Capppa	52	0	0	0		0	0	0	0	0
25	1	96	373	-1	354	305	18.1	31	Ealaa	314	616	0	0		0	0	0	0	0
26	1	117	48	-1	341	125	9.3	27	ABprppapap	245	-294	0	0		0	0	0	0	0
27	1	259	31	-1	586	331	9.4	27	ABalaaaarl	270	47	0	0		0	0	0	0	0
28	1	140	213	-1	478	257	12.0	25	ABaraapppaa	211	784	0	0		0	0	0	0	0
29	1	387	28	-1	207	304	12.9	28	Cappap	235	0	0	0		0	0	0	0	0
30	1	65	285	-1	260	314	4.2	28	ABplpppaap	227	226	0	0		0	0	0	0	0
31	1	282	255	-1	479	375	14.5	25	ABalpppppaa	254	208	0	0		0	0	0	0	0
32	1	142	110	-1	429	157	7.8	28	ABprpapaap	227	724	0	0		0	0	0	0	0
33	1	190	142	-1	278	111	12.5	28	ABprapapap	245	-396	0	0		0	0	0	0	0
34	1	115	176	-1	388	290	9.7	25	MSaapaaap	220	117	0	0		0	0	0	0	0
35	1	12	124	-1	406	237	6.2	27	ABarapapppp	269	218	0	0		0	0	0	0	0
36	1	16	119	-1	414	419	16.7	29	ABalppppppp	11	0	0	0		0	0	0	0	0
37	1	130	103	-1	492	331	19.9	29	MSaaaaapp	270	0	0	0		0	0	0	0	0
38	1	221	30	-1	527	323	7.1	29	ABalpaaaaa	269	936	0	0		0	0	0	0	0
39	1	222	63	-1	379	221	12.5	30	MSpapapa	98	0	0	0		0	0	0	0	0
40	1	401	332	-1	404	191	9.4	26	MSppaapp	235	93	0	0		0	0	0	0	0
41	1	10	120	-1	318	247	4.1	27	ABplpapppp	274	275	0	0		0	0	0	0	0
42	1	23	322	-1	565	255	18.9	29	ABalappppa	282	98	0	0		0	0	0	0	0
43	1	293	78	-1	459	303	23.1	29	ABarpaapaa	255	1222	0	0		0	0	0	0	0
44	1	304	45	-1	258	157	8.5	27	ABprapppap	267	0	0	0		0	0	0	0	0
45	1	263	80	-1	484	215	5.5	25	ABarappaaa	244	1548	0	0		0	0	0	0	0
46	1	72	269	-1	182	189	13.4	31	Cpppaa	70	0	0	0		0	0	0	0	0
47	1	270	185	-1	252	361	7.0	25	ABplappapp	254	324	0	0		0	0	0	0	0
48	1	17	379	-1	438	273	7.7	25	ABalpappppa	165	0	0	0		0	0	0	0	0
49	1	200	123	-1	564	366	9.3	28	ABalaaaarr	240	1008	0	0		0	0	0	0	0
50	1	156	258	-1	398	422	9.7	26	ABplpaapppp	181	-95	0	0		0	0	0	0	0
51	1	141	290	-1	376	360	10.5	28	MSappapp	-632	0	0	0		0	0	0	0	0
52	1	138	65	-1	459	291	8.3	30	ABalpapppa	112	0	0	0		0	0	0	0	0
53	1	120	113	-1	424	308	8.7	25	MSaapaaaa	160	0	0	0		0	0	0	0	0
54	1	165	1	-1	277	400	11.4	27	ABplappaaa	230	-489	0	0		0	0	0	0	0
55	1	128	310	-1	422	255	17.5	29	MSpaaappp	158	0	0	0		0	0	0	0	0
56	1	49	208	-1	249	295	8.5	28	Capapp	201	0	0	0		0	0	0	0	0
57	1	312	313	-1	324	295	16.9	33	Ealap	100	0	0	0		0	0	0	0	0
58	1	191	144	-1	376	264	7.1	25	MSaappaa	201	177	0	0		0	0	0	0	0
59	1	5	201	-1	450	193	6.7	29	ABprpapaaa	336	0	0	0		0	0	0	0	0
60	1	13	189	-1	187	263	20.5	33	Cpaapp	334	-582	0	0		0	0	0	0	0
61	1	35	392	-1	459	220	9.2	30	ABarapappa	291	160	0	0		0	0	0	0	0
62	1	94	246	-1	254	237	7.7	30	ABprpppppa	260	1030	0	0		0	0	0	0	0
63	1	193	50	-1	486	412	17.2	25	ABalppppapp	206	847	0	0		0	0	0	0	0
64	1	379	102	-1	494	369	11.5	25	ABalppppaav	199	31	0	0		0	0	0	0	0
65	1	50	14	-1	446	258	18.3	26	MSpaaappa	200	-488	0	0		0	0	0	0	0
66	1	380	311	-1	530	206	21.9	30	ABpraapaapp	264	109	0	0		0	0	0	0	0
67	1	288	170	-1	387	149	8.4	26	ABprppaapa	189	0	0	0		0	0	0	0	0
68	1	347	179	-1	556	208	8.4	28	ABalaapaap	57	0	0	0		0	0	0	0	0
69	1	297	254	-1	592	228	10.3	27	ABalaappa	233	478	0	0		0	0	0	0	0
70	1	199	384	-1	536	260	21.5	26	ABarpapaap	222	723	0	0		0	0	0	0	0
71	1	232	323	-1	392	149	18.6	29	ABprapaaap	271	-67	0	0		0	0	0	0	0
72	1	217	240	-1	466	392	11.7	27	ABplpaapaa	224	-43	0	0		0	0	0	0	0
73	1	176	139	-1	514	364	24.5	31	ABplaaaaaa	276	249	0	0		0	0	0	0	0
74	1	283	73	-1	405	395	12.4	27	MSapppaa	4	0	0	0		0	0	0	0	0
75	1	179	21	-1	548	271	15.6	28	ABaraappaa	151	0	0	0		0	0	0	0	0
76	1	42	158	-1	361	170	10.4	30	MSpapppa	-161	0	0	0		0	0	0	0	0
77	1	162	211	-1	500	254	8.4	29	ABarapapaa	98	0	0	0		0	0	0	0	0
78	1	322	267	-1	187	328	11.1	27	ABarppappp	263	-227	0	0		0	0	0	0	0
79	1	244	212	-1	427	116	8.6	26	ABprpaaaapp	-329	0	0	0		0	0	0	0	0
80	1	192	288	-1	386	145	15.6	28	Dppaa	276	30	0	0		0	0	0	0	0
81	1	187	205	-1	443	262	12.7	24	ABaraapppap	200	-475	0	0		0	0	0	0	0
82	1	280	365	-1	499	345	16.8	23	MSaaapaaa	187	458	0	0		0	0	0	0	0
83	1	3	40	-1	383	273	12.8	25	MSaapapa	-313	0	0	0		0	0	0	0	0
84	1	337	251	-1	476	205	13.5	26	MSppapaa	221	127	0	0		0	0	0	0	0
85	1	106	368	-1	494	240	14.1	26	ABaraaapapp	347	0	0	0		0	0	0	0	0
86	1	22	154	-1	348	249	4.0	24	ABplpapppa	233	733	0	0		0	0	0	0	0
87	1	70	195	-1	457	143	10.4	30	ABprpaaapp	254	780	0	0		0	0	0	0	0
88	1	291	155	-1	387	368	6.9	27	ABplpapaap	250	-759	0	0		0	0	0	0	0
89	1	325	297	-1	600	315	13.7	30	ABalaaapal	134	0	0	0		0	0	0	0	0
90	1	134	77	-1	525	261	11.7	26	ABaraaapapa	256	174	0	0		0	0	0	0	0
91	1	249	220	-1	514	187	10.2	30	ABprpaaaaa	260	-904	0	0		0	0	0	0	0
92	1	211	47	-1	520	380	19.8	28	ABalapappp	269	131	0	0		0	0	0	0	0
93	1	248	263	-1	473	251	18.1	28	MSpaaaapp	254	-411	0	0		0	0	0	0	0
94	1	314	149	-1	423	218	3.6	26	ABprpappaap	195	1337	0	0		0	0	0	0	0
95	1	276	374	-1	370	181	13.0	25	MSpppaap	229	288	0	0		0	0	0	0	0
96	1	30	245	-1	448	393	14.4	24	ABalpppppap	240	645	0	0		0	0	0	0	0
97	1	113	305	-1	279	362	15.4	28	Dapap	232	0	0	0		0	0	0	0	0
98	1	44	203	-1	343	365	15.6	27	Daaap	256	649	0	0		0	0	0	0	0
99	1	91	278	-1	502	359	6.6	31	ABalppappa	235	596	0	0		0	0	0	0	0
100	1	143	354	-1	467	218	3.4	29	ABarappaap	291	358	0	0		0	0	0	0	0
101	1	364	312	-1	346	161	17.6	29	Dpppa	267	1739	0	0		0	0	0	0	0
102	1	287	199	-1	360	361	18.7	28	MSappppa	246	-1237	0	0		0	0	0	0	0
103	1	121	223	-1	454	227	12.1	24	ABarapaappp	208	-167	0	0		0	0	0	0	0
104	1	247	317	-1	495	168	12.5	27	ABprpaapaa	235	-555	0	0		0	0	0	0	0
105	1	155	393	-1	310	370	7.1	28	ABplppapap	276	573	0	0		0	0	0	0	0
106	1	29	233	-1	295	108	18.6	30	ABprappapa	133	0	0	0		0	0	0	0	0
107	1	196	66	-1	429	356	22.9	28	ABplaaaapp	197	0	0	0		0	0	0	0	0
108	1	264	192	-1	495	258	4.5	30	ABarapaaap	223	-197	0	0		0	0	0	0	0
109	1	378	94	-1	236	164	6.2	25	ABprappppp	311	0	0	0		0	0	0	0	0
110	1	51	204	-1	399	309	13.1	26	MSaapaapa	24	0	0	0		0	0	0	0	0
111	1	93	360	-1	367	382	13.2	27	Daapa	214	-454	0	0		0	0	0	0	0
112	1	47	160	-1	433	121	17.2	29	ABpraapppa	248	-817	0	0		0	0	0	0	0
113	1	216	331	-1	564	352	13.7	26	ABalapaaaa	235	1488	0	0		0	0	0	0	0
114	1	174	193	-1	465	133	20.2	30	ABpraappap	105	0	0	0		0	0	0	0	0
115	1	172	140	-1	484	310	8.4	28	ABalpappaa	368	0	0	0		0	0	0	0	0
116	1	100	266	-1	506	305	11.0	25	ABalpaapapa	361	0	0	0		0	0	0	0	0
117	1	210	287	-1	371	228	3.3	25	ABprpappapp	200	467	0	0		0	0	0	0	0
118	1	223	18	-1	408	368	17.2	27	MSapppap	242	0	0	0		0	0	0	0	0
119	1	397	316	-1	268	201	5.0	26	ABprpppapap	178	185	0	0		0	0	0	0	0
120	1	110	115	-1	571	294	14.8	30	MSaaaaaa	130	0	0	0		0	0	0	0	0
121	1	306	111	-1	344	391	6.2	28	ABplppapaa	275	-743	0	0		0	0	0	0	0
122	1	116	364	-1	495	300	21.3	26	MSaaaapaa	262	227	0	0		0	0	0	0	0
123	1	400	248	-1	462	187	11.5	26	MSppapap	219	-175	0	0		0	0	0	0	0
124	1	63	161	-1	219	374	16.2	29	ABarppappa	149	0	0	0		0	0	0	0	0
125	1	167	25	-1	475	168	19.6	28	ABpraaapppp	99	0	0	0		0	0	0	0	0
126	1	236	345	-1	400	362	12.9	25	MSappapa	256	-121	0	0		0	0	0	0	0
127	1	177	159	-1	397	107	15.8	29	ABpraapppp	274	-219	0	0		0	0	0	0	0
128	1	145	183	-1	281	147	6.3	27	ABprpppaap	253	738	0	0		0	0	0	0	0
129	1	18	61	-1	360	277	10.1	30	MSaapapp	-469	0	0	0		0	0	0	0	0
130	1	122	291	-1	308	314	7.7	29	MSaapppp	234	-180	0	0		0	0	0	0	0
131	1	74	218	-1	220	255	7.2	27	Capppp	250	517	0	0		0	0	0	0	0
132	1	62	174	-1	329	297	12.6	30	Ealpa	-20	0	0	0		0	0	0	0	0
133	1	323	347	-1	555	394	16.3	30	ABalapaapp	237	-76	0	0		0	0	0	0	0
134	1	359	13	-1	329	95	12.4	27	ABprappaap	266	193	0	0		0	0	0	0	0
135	1	133	43	-1	277	255	7.4	27	ABplpppppa	46	0	0	0		0	0	0	0	0
136	1	366	71	-1	384	401	5.9	25	ABplpaaaapp	203	140	0	0		0	0	0	0	0
137	1	373	34	-1	572	179	11.0	32	ABalaapapp	221	0	0	0		0	0	0	0	0
138	1	58	44	-1	474	131	16.4	29	ABpraappaa	-19	0	0	0		0	0	0	0	0
139	1	352	59	-1	455	174	4.6	29	ABarappapa	201	748	0	0		0	0	0	0	0
140	1	317	359	-1	351	403	18.2	32	ABplapaaap	297	-307	0	0		0	0	0	0	0
141	1	261	109	-1	418	186	22.8	28	ABarpapppp	247	-490	0	0		0	0	0	0	0
142	1	202	147	-1	264	114	16.0	28	ABprapapaa	280	200	0	0		0	0	0	0	0
143	1	241	281	-1	219	365	10.0	27	ABplapapap	50	0	0	0		0	0	0	0	0
144	1	345	336	-1	394	326	9.9	25	MSappaaa	283	0	0	0		0	0	0	0	0
145	1	390	171	-1	388	293	15.7	24	MSaaappa	-51	0	0	0		0	0	0	0	0
146	1	367	131	-1	201	185	7.2	27	Cppppa	241	1061	0	0		0	0	0	0	0
147	1	292	136	-1	427	356	14.8	26	MSapappa	206	584	0	0		0	0	0	0	0
148	1	43	275	-1	265	387	8.5	28	ABplappaap	114	0	0	0		0	0	0	0	0
149	1	233	150	-1	527	294	13.4	24	ABaraapaapa	187	779	0	0		0	0	0	0	0
150	1	109	20	-1	265	222	18.4	32	Eprap	318	1148	0	0		0	0	0	0	0
151	1	362	349	-1	302	405	18.5	31	ABarppaap	300	79	0	0		0	0	0	0	0
152	1	163	130	-1	426	281	19.7	30	MSpaaapa	-155	0	0	0		0	0	0	0	0
153	1	98	35	-1	309	152	10.6	30	MSpapppp	206	0	0	0		0	0	0	0	0
154	1	218	36	-1	588	236	15.4	31	ABalaaappl	321	0	0	0		0	0	0	0	0
155	1	340	239	-1	540	241	4.6	30	ABaraaappp	292	0	0	0		0	0	0	0	0
156	1	208	135	-1	375	176	15.8	28	Dpap	271	1152	0	0		0	0	0	0	0
157	1	333	12	-1	184	327	18.9	33	Caapa	315	506	0	0		0	0	0	0	0
158	1	251	250	-1	294	271	5.2	24	ABplppppaap	194	-552	0	0		0	0	0	0	0
159	1	52	241	-1	153	246	12.3	31	Cpapaa	290	78	0	0		0	0	0	0	0
160	1	279	41	-1	326	201	4.3	28	ABprppppaa	107	0	0	0		0	0	0	0	0
161	1	125	308	-1	381	318	22.6	28	ABarpaappa	272	-577	0	0		0	0	0	0	0
162	1	302	190	-1	455	360	3.3	28	ABalppapap	276	390	0	0		0	0	0	0	0
163	0	357	-1	-1	370	226	17.9	26		229	1063	0	0		0	0	0	0	0
164	1	266	319	-1	554	217	13.3	26	ABalaapppa	236	29	0	0		0	0	0	0	0
165	1	175	141	-1	335	357	5.6	25	ABplppappa	246	228	0	0		0	0	0	0	0
166	1	243	51	-1	500	295	5.6	30	ABalpaaaap	-18	0	0	0		0	0	0	0	0
167	1	71	17	-1	408	350	6.5	28	ABplpapaaa	212	0	0	0		0	0	0	0	0
168	1	159	7	-1	596	268	14.4	27	ABalaaappr	538	0	0	0		0	0	0	0	0
169	1	351	117	-1	542	354	6.4	29	ABalpaappp	327	0	0	0		0	0	0	0	0
170	1	102	15	-1	479	393	21.9	26	ABplaaapaa	268	28	0	0		0	0	0	0	0
171	1	183	52	-1	522	269	15.3	25	ABaraappapa	190	87	0	0		0	0	0	0	0
172	1	186	226	-1	543	311	14.6	30	ABaraapaaa	251	401	0	0		0	0	0	0	0
173	1	188	32	-1	528	419	14.7	29	ABalpppaap	241	-225	0	0		0	0	0	0	0
174	1	372	82	-1	454	167	23.2	31	ABarpapppa	288	31	0	0		0	0	0	0	0
175	1	255	328	-1	350	109	13.6	28	ABprappaaa	139	0	0	0		0	0	0	0	0
176	1	27	100	-1	553	271	11.7	28	ABaraaapaa	236	0	0	0		0	0	0	0	0
177	1	258	37	-1	492	292	14.3	24	ABaraapaapp	200	213	0	0		0	0	0	0	0
178	1	170	270	-1	427	438	13.3	24	ABplaappaa	258	0	0	0		0	0	0	0	0
179	1	234	157	-1	546	264	8.2	27	ABaraaaaap	254	-1386	0	0		0	0	0	0	0
180	1	104	395	-1	491	257	20.4	32	MSpaaaaa	284	257	0	0		0	0	0	0	0
181	1	76	261	-1	507	272	18.1	27	MSpaaaapa	279	193	0	0		0	0	0	0	0
182	1	360	182	-1	360	289	13.7	26	MSaapaapp	469	0	0	0		0	0	0	0	0
183	1	209	116	-1	577	362	16.7	27	ABalapaaap	133	0	0	0		0	0	0	0	0
184	1	215	344	-1	410	348	19.4	28	MSapappp	266	50	0	0		0	0	0	0	0
185	1	220	99	-1	269	172	5.4	24	ABprpppapaa	232	385	0	0		0	0	0	0	0
186	1	111	356	-1	459	300	19.3	26	MSaaaapap	217	1052	0	0		0	0	0	0	0
187	1	267	169	-1	185	296	8.3	27	ABplapappp	-7	0	0	0		0	0	0	0	0
188	1	107	224	-1	180	210	9.1	28	Cpppap	50	0	0	0		0	0	0	0	0
189	1	275	151	-1	360	362	7.2	26	ABplppaapa	231	86	0	0		0	0	0	0	0
190	1	257	229	-1	167	291	15.3	32	Caapp	319	70	0	0		0	0	0	0	0
191	1	214	234	-1	218	330	22.7	35	Caaap	349	-125	0	0		0	0	0	0	0
192	1	334	207	-1	551	364	15.4	29	ABalapaapa	247	-396	0	0		0	0	0	0	0
193	1	353	357	-1	239	318	19.2	29	Dappp	259	117	0	0		0	0	0	0	0
194	1	83	355	363	295	224	6.2	29	ABprpapppp	205	0	0	0		0	0	0	0	0
195	1	37	196	-1	331	143	14.4	27	Dppap	154	0	0	0		0	0	0	0	0
196	1	60	97	-1	527	298	8.4	28	ABaraaaaaa	245	-339	0	0		0	0	0	0	0
197	1	146	76	-1	584	263	9.9	27	ABalaaaalp	210	0	0	0		0	0	0	0	0
198	1	103	327	-1	315	266	20.3	33	Earap	333	-345	0	0		0	0	0	0	0
199	1	7	307	320	509	413	19.6	30	ABplaapaap	216	1109	0	0		0	0	0	0	0
200	1	294	302	-1	485	429	15.4	29	ABalpppappp	272	-79	0	0		0	0	0	0	0
201	1	290	292	-1	528	226	9.6	27	MSppaaaa	272	0	0	0		0	0	0	0	0
202	1	368	219	-1	470	376	5.9	24	ABalppapppa	235	271	0	0		0	0	0	0	0
203	1	383	362	-1	352	168	5.0	27	ABprppaapp	274	-595	0	0		0	0	0	0	0
204	1	59	370	-1	238	200	4.6	28	ABprpppppp	457	0	0	0		0	0	0	0	0
205	1	38	186	-1	419	266	11.5	30	ABaraapppp	180	0	0	0		0	0	0	0	0
206	1	136	206	-1	202	168	16.7	31	Cppap	307	433	0	0		0	0	0	0	0
207	1	319	372	-1	474	250	5.9	24	ABarapapapa	199	542	0	0		0	0	0	0	0
208	1	201	8	-1	503	182	15.4	30	ABpraaappa	278	-528	0	0		0	0	0	0	0
209	1	75	230	-1	217	163	10.7	28	ABprapappp	0	0	0	0		0	0	0	0	0
210	1	139	133	-1	502	233	10.9	27	ABarapaapa	237	758	0	0		0	0	0	0	0
211	1	289	191	-1	348	148	7.0	27	ABprppappa	258	977	0	0		0	0	0	0	0
212	1	182	376	-1	492	220	20.3	28	MSppappp	172	306	0	0		0	0	0	0	0
213	1	212	156	-1	360	188	20.3	30	MSpppppp	233	1491	0	0		0	0	0	0	0
214	1	39	399	-1	450	422	18.0	23	ABplaapappp	214	-820	0	0		0	0	0	0	0
215	1	311	274	-1	460	325	13.5	28	ABaraapapap	163	0	0	0		0	0	0	0	0
216	1	119	106	-1	393	409	22.1	30	ABplaaappp	271	-1783	0	0		0	0	0	0	0
217	1	240	247	-1	543	167	9.9	27	ABpraaaaaa	-140	0	0	0		0	0	0	0	0
218	1	273	339	-1	489	321	15.7	28	ABaraapapaa	248	0	0	0		0	0	0	0	0
219	1	204	231	-1	435	390	17.8	26	ABalppppppa	117	0	0	0		0	0	0	0	0
220	1	281	177	-1	485	410	6.5	30	ABalppaapp	284	39	0	0		0	0	0	0	0
221	1	161	303	-1	323	366	11.5	27	Daapp	400	0	0	0		0	0	0	0	0
222	1	4	92	-1	433	309	12.2	28	ABaraapapp	115	0	0	0		0	0	0	0	0
223	1	105	181	-1	385	238	9.4	25	MSpapaaap	163	0	0	0		0	0	0	0	0
224	1	394	404	-1	392	167	11.9	23	MSpppapp	233	-149	0	0		0	0	0	0	0
225	1	338	132	-1	500	338	10.6	26	ABalpaaapa	273	0	0	0		0	0	0	0	0
226	1	316	352	-1	455	344	23.0	28	ABplaaaapa	250	203	0	0		0	0	0	0	0
227	1	24	273	-1	353	295	4.4	30	ABplpapapp	254	480	0	0		0	0	0	0	0
228	1	402	95	-1	361	331	10.3	26	MSappaap	228	424	0	0		0	0	0	0	0
229	1	126	143	-1	207	327	5.2	26	ABplappppa	206	0	0	0		0	0	0	0	0
230	1	318	326	-1	468	130	13.6	26	ABprpaapppp	256	300	0	0		0	0	0	0	0
231	1	361	295	-1	249	391	13.8	27	ABplappapa	150	0	0	0		0	0	0	0	0
232	1	84	167	-1	424	319	3.3	26	ABplpappaaa	230	425	0	0		0	0	0	0	0
233	1	14	90	-1	406	119	19.7	28	ABprapaapa	342	0	0	0		0	0	0	0	0
234	1	229	330	-1	334	323	4.7	28	ABplppaapp	243	-93	0	0		0	0	0	0	0
235	1	213	371	-1	261	397	19.3	33	ABarppapa	335	419	0	0		0	0	0	0	0
236	1	31	134	-1	531	299	18.1	30	MSaaaaapa	62	0	0	0		0	0	0	0	0
237	1	299	138	-1	412	311	23.2	30	ABarpaapap	305	-343	0	0		0	0	0	0	0
238	1	324	81	-1	429	434	19.7	31	ABplaaapap	292	101	0	0		0	0	0	0	0
239	0	303	-1	-1	415	174	12.8	24		-1	0	0	0		0	0	0	0	0
240	1	189	83	-1	438	368	10.1	27	MSapapap	250	130	0	0		0	0	0	0	0
241	1	168	75	-1	501	146	10.3	28	ABprpaaapa	284	1330	0	0		0	0	0	0	0
242	1	389	385	-1	545	320	4.5	29	ABalpaappa	268	-244	0	0		0	0	0	0	0
243	1	68	16	-1	461	335	10.4	27	ABalpaaapp	274	690	0	0		0	0	0	0	0
244	1	33	96	-1	409	227	12.7	26	MSpapaapa	103	0	0	0		0	0	0	0	0
245	1	132	112	-1	200	213	5.5	26	Cppppp	312	0	0	0		0	0	0	0	0
246	1	203	388	-1	521	400	9.2	27	ABalppaaap	270	311	0	0		0	0	0	0	0
247	1	20	72	-1	370	434	15.5	29	ABplaapppa	-76	0	0	0		0	0	0	0	0
248	1	99	378	-1	544	273	4.8	29	ABaraaappa	268	156	0	0		0	0	0	0	0
249	1	8	252	-1	488	384	8.8	30	ABplpaaaaa	120	0	0	0		0	0	0	0	0
250	1	180	389	-1	521	146	16.7	28	ABpraaaapp	239	690	0	0		0	0	0	0	0
251	1	158	253	-1	550	175	17.6	29	ABpraaapap	10	0	0	0		0	0	0	0	0
252	1	169	162	-1	429	235	9.0	25	MSpapaaaa	240	112	0	0		0	0	0	0	0
253	1	374	283	-1	454	338	17.7	24	MSaaapaap	520	0	0	0		0	0	0	0	0
254	1	382	301	-1	354	273	7.2	26	MSaappap	224	0	0	0		0	0	0	0	0
255	1	144	214	-1	292	136	22.5	36	ABarppppa	360	-40	0	0		0	0	0	0	0
256	1	32	64	-1	440	238	15.4	31	MSpaapap	38	0	0	0		0	0	0	0	0
257	1	81	296	-1	417	133	11.4	26	ABprppaaaap	205	-270	0	0		0	0	0	0	0
258	1	19	178	-1	586	355	11.7	29	ABalaaapar	-161	0	0	0		0	0	0	0	0
259	1	85	324	-1	500	205	22.8	28	ABarpappaa	232	-152	0	0		0	0	0	0	0
260	1	341	390	-1	315	225	23.6	42	Cpaaa	427	-607	0	0		0	0	0	0	0
261	1	269	148	-1	365	400	8.7	25	ABplppaaaap	148	0	0	0		0	0	0	0	0
262	0	224	-1	-1	461	269	22.3	25		334	0	0	0		0	0	0	0	0
263	1	40	335	-1	454	171	14.4	30	MSppppaa	130	0	0	0		0	0	0	0	0
264	1	2	337	-1	471	290	3.3	29	ABalpapaap	299	-302	0	0		0	0	0	0	0
265	1	78	294	-1	302	362	18.1	28	MSappppp	226	27	0	0		0	0	0	0	0
266	1	230	298	-1	494	133	15.0	27	ABprpaapap	223	107	0	0		0	0	0	0	0
267	1	82	325	-1	518	259	6.2	28	ABarapaaaa	221	1389	0	0		0	0	0	0	0
268	1	369	375	-1	430	363	5.5	28	ABalpapapp	282	917	0	0		0	0	0	0	0
269	1	181	23	-1	315	156	6.2	28	ABprpppaaa	245	191	0	0		0	0	0	0	0
270	0	184	-1	-1	539	370	10.3	24		203	-891	0	0		0	0	0	0	0
271	1	173	277	-1	338	245	14.4	29	Earpa	289	-771	0	0		0	0	0	0	0
272	1	135	165	-1	363	103	17.4	29	ABprapaapp	276	-141	0	0		0	0	0	0	0
273	1	206	26	-1	577	289	11.0	26	ABaraaaapa	143	0	0	0		0	0	0	0	0
274	1	331	271	-1	522	213	3.8	28	ABarapppaa	282	70	0	0		0	0	0	0	0
275	1	54	128	-1	403	371	3.3	26	ABplpaaaapa	246	658	0	0		0	0	0	0	0
276	1	278	33	-1	507	203	18.1	29	ABpraapapa	420	0	0	0		0	0	0	0	0
277	1	92	122	-1	601	306	11.3	30	ABalaaaala	285	-491	0	0		0	0	0	0	0
278	1	77	268	-1	452	291	15.8	27	MSpaapaa	-53	0	0	0		0	0	0	0	0
279	1	147	74	-1	238	202	15.9	33	Eprpa	330	575	0	0		0	0	0	0	0
280	1	328	70	-1	513	347	14.4	28	MSapaaap	76	0	0	0		0	0	0	0	0
281	1	127	276	-1	397	442	13.2	28	ABplaappap	437	0	0	0		0	0	0	0	0
282	1	148	350	-1	344	425	16.2	24	ABplapaapa	216	464	0	0		0	0	0	0	0
283	1	171	348	-1	283	297	4.6	27	ABplppppap	261	240	0	0		0	0	0	0	0
284	1	11	4	-1	228	136	9.3	25	ABprappppa	198	-928	0	0		0	0	0	0	0
285	1	336	200	-1	460	421	8.8	29	ABplpaaapa	19	0	0	0		0	0	0	0	0
286	1	45	279	-1	532	147	12.4	29	ABpraaaaap	234	938	0	0		0	0	0	0	0
287	1	305	394	-1	230	304	6.2	27	ABplapppap	256	-434	0	0		0	0	0	0	0
288	1	256	105	-1	250	118	10.9	26	ABprapappa	19	0	0	0		0	0	0	0	0
289	1	108	244	-1	435	413	10.5	25	ABplpaapppa	97	0	0	0		0	0	0	0	0
290	1	307	265	-1	285	343	5.4	28	ABplppappp	260	617	0	0		0	0	0	0	0
291	1	246	333	-1	340	335	22.3	28	ABarpaappp	278	239	0	0		0	0	0	0	0
292	1	112	129	-1	370	191	3.9	29	ABprpapapp	245	678	0	0		0	0	0	0	0
293	1	66	146	-1	389	266	16.1	25	MSaaappp	215	-295	0	0		0	0	0	0	0
294	1	335	259	-1	374	128	9.2	29	ABprppapaa	239	32	0	0		0	0	0	0	0
295	1	198	86	-1	545	373	22.6	33	ABplaapaaa	71	0	0	0		0	0	0	0	0
296	1	285	152	-1	524	351	22.0	24	ABplaaaaapa	215	708	0	0		0	0	0	0	0
297	1	227	340	-1	470	156	6.8	24	ABarapppppp	-256	0	0	0		0	0	0	0	0
298	1	26	299	-1	413	401	7.6	26	ABplpaaappp	-156	0	0	0		0	0	0	0	0
299	1	296	243	-1	190	246	4.5	27	Cpappv	251	445	0	0		0	0	0	0	0
300	1	355	46	-1	555	291	9.3	24	ABalpaapaaa	213	654	0	0		0	0	0	0	0
301	1	298	391	-1	230	247	21.4	32	Cpaapa	309	-587	0	0		0	0	0	0	0
302	1	358	67	-1	298	415	12.8	28	ABplapaapp	251	96	0	0		0	0	0	0	0
303	1	61	217	-1	593	323	16.6	28	ABalappaap	251	-341	0	0		0	0	0	0	0
304	1	118	163	407	228	241	4.0	28	ABplpppppp	143	0	0	0		0	0	0	0	0
305	1	235	377	-1	474	264	15.4	26	ABaraappapp	204	163	0	0		0	0	0	0	0
306	1	310	19	-1	379	232	15.2	31	MSpapaapp	274	77	0	0		0	0	0	0	0
307	1	370	306	-1	218	186	21.0	35	Cppaa	357	283	0	0		0	0	0	0	0
308	1	381	188	-1	458	214	23.2	29	ABarpappap	294	-475	0	0		0	0	0	0	0
309	1	157	98	-1	537	189	15.1	29	ABpraaapaa	263	22	0	0		0	0	0	0	0
310	1	80	38	-1	545	368	18.6	30	ABalapappa	277	220	0	0		0	0	0	0	0
311	1	284	225	-1	440	251	4.4	24	ABarapapapp	434	0	0	0		0	0	0	0	0
312	1	371	380	-1	398	174	6.3	27	ABprpapapa	241	-181	0	0		0	0	0	0	0
313	1	195	383	-1	502	183	3.8	29	ABarapppap	-185	0	0	0		0	0	0	0	0
314	1	313	386	-1	305	326	3.6	27	ABplpppaaa	49	0	0	0		0	0	0	0	0
315	1	114	68	-1	262	249	3.9	27	ABplpppapap	236	891	0	0		0	0	0	0	0
316	1	300	69	-1	298	160	17.0	29	Dpppp	243	322	0	0		0	0	0	0	0
317	1	205	329	-1	539	209	19.4	28	ABpraapappa	273	-106	0	0		0	0	0	0	0
318	1	231	216	-1	202	345	8.1	28	ABplapappa	241	1244	0	0		0	0	0	0	0
319	1	344	232	-1	223	322	15.7	31	Cappaa	271	225	0	0		0	0	0	0	0
320	1	330	343	-1	248	242	10.8	33	Eplpp	333	-463	0	0		0	0	0	0	0
321	1	332	396	-1	406	385	9.4	24	ABplppaaaaa	191	480	0	0		0	0	0	0	0
322	1	392	397	-1	534	295	21.5	24	ABalapppapp	223	-734	0	0		0	0	0	0	0
323	1	395	412	-1	585	297	19.3	27	ABalapppaa	138	0	0	0		0	0	0	0	0
324	1	238	194	-1	526	234	15.1	26	MSppaaap	213	-20	0	0		0	0	0	0	0
325	1	277	272	-1	250	332	11.9	28	Capapa	37	0	0	0		0	0	0	0	0
326	1	308	280	-1	255	281	4.4	23	ABplpppapaa	222	-341	0	0		0	0	0	0	0
327	1	315	351	-1	564	239	22.4	30	ABalappppp	271	-1454	0	0		0	0	0	0	0
328	1	160	215	-1	324	390	15.0	24	Dapaa	217	-390	0	0		0	0	0	0	0
329	1	376	107	-1	263	254	15.6	30	Eplap	276	270	0	0		0	0	0	0	0
330	1	268	187	-1	474	304	11.9	24	ABalpaapapp	238	-1060	0	0		0	0	0	0	0
331	1	164	42	-1	525	198	7.0	32	ABarappppa	205	665	0	0		0	0	0	0	0
332	1	28	108	-1	289	283	17.5	32	Eplaa	34	0	0	0		0	0	0	0	0
333	1	219	222	-1	515	390	16.9	26	ABalppppapa	219	797	0	0		0	0	0	0	0
334	1	403	408	-1	415	406	14.6	28	ABplpaappa	268	-305	0	0		0	0	0	0	0
335	1	97	341	-1	233	133	17.5	34	ABarppppp	336	1069	0	0		0	0	0	0	0
336	1	149	198	-1	488	169	17.4	28	ABpraaapppa	229	-842	0	0		0	0	0	0	0
337	1	265	85	-1	440	328	15.4	25	MSaaapapa	113	0	0	0		0	0	0	0	0
338	1	309	346	-1	267	303	23.5	35	Caaaa	355	594	0	0		0	0	0	0	0
339	1	226	260	-1	375	379	21.7	31	ABarppaaa	276	524	0	0		0	0	0	0	0
340	1	154	197	-1	299	183	4.8	30	ABprppppap	216	-96	0	0		0	0	0	0	0
341	1	21	381	-1	394	164	22.4	34	ABarpppaa	330	778	0	0		0	0	0	0	0
342	1	46	369	-1	167	229	18.6	32	Cpapap	312	350	0	0		0	0	0	0	0
343	1	55	358	-1	469	383	16.7	32	ABplaapapa	311	-569	0	0		0	0	0	0	0
344	1	398	87	-1	457	331	5.5	27	ABalpapapa	-189	0	0	0		0	0	0	0	0
345	1	178	338	-1	434	389	4.3	24	ABalppapppp	241	628	0	0		0	0	0	0	0
346	1	339	101	-1	304	224	16.2	31	Earpp	300	-194	0	0		0	0	0	0	0
347	1	150	145	-1	354	319	7.7	31	MSaapppa	335	0	0	0		0	0	0	0	0
348	1	228	366	-1	426	302	4.5	26	ABalpappapp	264	-269	0	0		0	0	0	0	0
349	1	87	237	-1	370	399	19.5	30	ABplapaaaa	-103	0	0	0		0	0	0	0	0
350	1	64	284	-1	563	339	19.9	29	ABalappapp	272	304	0	0		0	0	0	0	0
351	1	377	172	-1	452	228	6.6	27	ABarapapppa	247	-358	0	0		0	0	0	0	0
352	1	245	227	-1	259	206	12.4	32	Eprpp	322	12	0	0		0	0	0	0	0
353	1	350	210	-1	418	351	11.1	26	MSapaapp	-58	0	0	0		0	0	0	0	0
354	1	252	121	-1	503	255	23.6	29	ABarpapapa	283	0	0	0		0	0	0	0	0
355	1	349	57	-1	276	341	18.8	30	Dappa	256	-7	0	0		0	0	0	0	0
356	1	239	22	-1	228	248	14.8	32	Eplpa	299	696	0	0		0	0	0	0	0
357	1	405	409	-1	409	174	19.0	24	ABprapaaaa	211	249	0	0		0	0	0	0	0
358	1	260	93	-1	267	145	11.2	26	ABprapppaa	232	1265	0	0		0	0	0	0	0
359	1	396	321	-1	568	212	16.2	32	ABalaapppp	273	390	0	0		0	0	0	0	0
360	1	348	10	-1	352	134	22.1	34	ABarpppap	-445	0	0	0		0	0	0	0	0
361	1	225	398	-1	526	168	13.4	27	ABpraaaapa	-30	0	0	0		0	0	0	0	0
362	1	131	382	-1	458	297	5.5	27	ABalpappapa	243	1132	0	0		0	0	0	0	0
363	0	386	-1	-1	551	380	12.7	22		16	0	0	0		0	0	0	0	0
364	1	95	249	-1	452	398	7.1	24	ABplpaaappa	175	804	0	0		0	0	0	0	0
365	1	375	126	-1	427	240	22.9	31	ABarpapapp	136	0	0	0		0	0	0	0	0
366	1	81	11	-1	434	162	11.2	25	ABprppaaaaa	187	-581	0	0		0	0	0	0	0
367	1	354	361	-1	290	351	12.2	29	Capaaa	-111	0	0	0		0	0	0	0	0
368	1	342	58	-1	502	178	21.0	29	ABpraapappp	217	56	0	0		0	0	0	0	0
369	1	242	24	-1	491	351	3.9	28	ABalppapaa	175	0	0	0		0	0	0	0	0
370	0	15	-1	-1	447	188	9.5	23		190	423	0	0		0	0	0	0	0
371	1	90	300	-1	366	258	18.7	30	Earaa	295	671	0	0		0	0	0	0	0
372	1	185	2	-1	512	438	16.9	25	ABalpppappa	214	45	0	0		0	0	0	0	0
373	1	166	264	-1	571	235	20.4	27	ABpraapaapa	139	0	0	0		0	0	0	0	0
374	1	295	39	-1	396	317	16.0	24	MSaaapapp	-13	0	0	0		0	0	0	0	0
375	1	253	137	-1	589	271	22.7	32	ABpraapaaa	321	-483	0	0		0	0	0	0	0
376	1	197	293	-1	432	195	18.1	27	MSppppap	259	235	0	0		0	0	0	0	0
377	1	320	27	-1	536	321	21.4	27	ABarpaaaaa	-134	0	0	0		0	0	0	0	0
378	1	137	238	-1	467	432	13.7	25	ABplpaapapa	217	-162	0	0		0	0	0	0	0
379	1	250	79	-1	550	268	23.9	31	ABarpapaaa	279	553	0	0		0	0	0	0	0
380	1	153	400	-1	388	374	15.2	24	Daaaa	165	539	0	0		0	0	0	0	0
381	1	404	175	-1	456	167	17.0	29	ABprpaappa	258	479	0	0		0	0	0	0	0
382	1	384	88	-1	325	294	4.0	24	ABplppppaaa	188	-537	0	0		0	0	0	0	0
383	1	67	318	-1	425	406	21.8	30	ABplaaappa	257	-509	0	0		0	0	0	0	0
384	1	356	118	-1	297	98	13.9	27	ABprappapp	250	210	0	0		0	0	0	0	0
385	1	41	334	-1	505	330	23.8	25	ABarpaaaap	196	0	0	0		0	0	0	0	0
386	1	1	89	-1	454	134	7.1	24	ABprpaaaapa	224	5	0	0		0	0	0	0	0
387	1	88	125	-1	493	181	7.0	25	ABarapppppa	227	459	0	0		0	0	0	0	0
388	1	25	315	-1	425	215	19.9	29	MSpppppa	208	-949	0	0		0	0	0	0	0
389	1	34	367	-1	603	276	18.3	29	ABalappapa	264	-769	0	0		0	0	0	0	0
390	1	73	282	-1	218	380	12.6	30	ABplapapaa	299	587	0	0		0	0	0	0	0
391	1	89	235	-1	422	169	15.1	29	Dpaa	274	-452	0	0		0	0	0	0	0
392	1	363	60	-1	407	292	17.7	25	MSaaaappp	207	0	0	0		0	0	0	0	0
393	1	326	184	-1	481	361	22.5	24	ABplaaaaapp	27	0	0	0		0	0	0	0	0
394	1	151	304	-1	481	148	8.7	24	ABprpaapppa	159	0	0	0		0	0	0	0	0
395	1	48	353	-1	422	262	3.0	26	ABprpappaaa	513	0	0	0		0	0	0	0	0
396	1	327	202	-1	502	398	14.1	24	ABalppppaad	29	0	0	0		0	0	0	0	0
397	1	36	406	-1	526	381	12.5	23	ABalapapap	-79	0	0	0		0	0	0	0	0
398	1	286	3	-1	507	313	4.0	21	ABalpapaaa	11	0	0	0		0	0	0	0	0
399	0	393	-1	-1	508	390	5.0	22		350	0	0	0		0	0	0	0	0
400	1	272	56	-1	474	365	18.7	27	MSapapaa	10	0	0	0		0	0	0	0	0
401	1	301	401	-1	475	391	19.3	24	ABplaapappa	445	0	0	0		0	0	0	0	0
402	1	321	91	-1	567	229	8.0	23	ABalaapaaa	431	0	0	0		0	0	0	0	0
403	1	343	402	-1	464	255	9.6	22	ABarapaappa	154	0	0	0		0	0	0	0	0
404	0	399	-1	-1	560	196	11.7	22		133	0	0	0		0	0	0	0	0
405	1	129	309	-1	427	199	12.6	25	MSpppaaa	-19	0	0	0		0	0	0	0	0
406	1	57	242	-1	511	297	22.9	23	ABarpaaapa	154	0	0	0		0	0	0	0	0
407	1	137	411	-1	443	427	11.0	25	ABplpaapapp	0	0	0	0		0	0	0	0	0
408	1	406	413	-1	571	293	20.1	25	ABalapppapa	0	0	0	0		0	0	0	0	0
409	1	407	414	-1	492	322	17.0	26	ABaraaaapp	-101	0	0	0		0	0	0	0	0
