# Supplementary material for: The AP-2 Transcription Factor APTF-2 Is Required for Neuroblast and Epidermal Morphogenesis in Caenorhabditis elegans Embryogenesis
Source: PLoS Genet. 2016 May 13;12(5):e1006048. doi: 10.1371/journal.pgen.1006048 (PMC4866721; doi:10.1371/journal.pgen.1006048)
Supplement: S3 Text — (ZIP) [file pgen.1006048.s031.zip › nuclei/t184-nuclei]

1	1	54	73	-1	276	397	11.5	27	ABplappaaa	227	131	0	0		0	0	0	0	0
2	1	372	401	-1	508	440	17.2	25	ABalpppappa	200	41	0	0		0	0	0	0	0
3	1	398	309	-1	504	312	3.9	22	ABalpapaaa	163	366	0	0		0	0	0	0	0
4	1	284	253	-1	233	137	9.0	25	ABprappppa	198	-303	0	0		0	0	0	0	0
5	1	21	169	-1	534	417	11.3	31	ABalpppaaa	-546	0	0	0		0	0	0	0	0
6	1	16	217	-1	494	418	11.5	32	ABalpppapa	-428	0	0	0		0	0	0	0	0
7	1	168	245	-1	597	271	14.1	26	ABalaaappr	167	0	0	0		0	0	0	0	0
8	1	208	108	-1	506	186	15.5	31	ABpraaappa	276	0	0	0		0	0	0	0	0
9	0	163	-1	-1	370	229	18.3	27		214	1312	0	0		0	0	0	0	0
10	1	360	306	-1	354	137	22.3	34	ABarpppap	327	119	0	0		0	0	0	0	0
11	1	366	144	-1	437	167	11.5	25	ABprppaaaaa	172	42	0	0		0	0	0	0	0
12	1	157	304	-1	185	331	18.9	33	Caapa	336	236	0	0		0	0	0	0	0
13	1	134	61	-1	334	95	12.5	28	ABprappaap	254	767	0	0		0	0	0	0	0
14	1	65	96	-1	443	263	18.4	26	MSpaaappa	204	-176	0	0		0	0	0	0	0
15	1	170	236	-1	479	396	22.0	26	ABplaaapaa	268	1366	0	0		0	0	0	0	0
16	1	243	356	-1	459	335	10.6	27	ABalpaaapp	276	361	0	0		0	0	0	0	0
17	1	167	284	-1	409	352	6.4	29	ABplpapaaa	210	0	0	0		0	0	0	0	0
18	1	118	156	-1	403	366	17.4	27	MSapppap	249	103	0	0		0	0	0	0	0
19	1	306	7	-1	382	231	15.2	29	MSpapaapp	282	1343	0	0		0	0	0	0	0
20	1	150	381	-1	269	223	18.5	29	Eprap	282	-23	0	0		0	0	0	0	0
21	1	75	175	-1	549	276	15.8	29	ABaraappaa	161	0	0	0		0	0	0	0	0
22	1	356	370	-1	230	247	14.6	32	Eplpa	329	1346	0	0		0	0	0	0	0
23	1	269	203	-1	320	154	6.2	27	ABprpppaaa	262	541	0	0		0	0	0	0	0
24	1	369	34	-1	487	351	4.3	29	ABalppapaa	261	568	0	0		0	0	0	0	0
25	1	125	268	-1	478	171	19.7	28	ABpraaapppp	283	1	0	0		0	0	0	0	0
26	1	273	25	-1	576	291	10.9	26	ABaraaaapa	148	0	0	0		0	0	0	0	0
27	1	377	47	-1	537	321	21.5	27	ABarpaaaaa	195	0	0	0		0	0	0	0	0
28	1	29	344	-1	206	304	13.0	28	Cappap	280	-45	0	0		0	0	0	0	0
29	1	24	99	-1	196	274	10.8	27	Capppa	119	0	0	0		0	0	0	0	0
30	1	38	372	-1	525	319	7.1	29	ABalpaaaaa	289	-580	0	0		0	0	0	0	0
31	1	27	63	-1	587	331	9.2	28	ABalaaaarl	262	80	0	0		0	0	0	0	0
32	1	173	260	-1	527	420	14.8	28	ABalpppaap	262	729	0	0		0	0	0	0	0
33	1	276	224	-1	510	202	18.1	29	ABpraapapa	288	112	0	0		0	0	0	0	0
34	1	137	270	-1	573	180	10.7	31	ABalaapapp	280	-93	0	0		0	0	0	0	0
35	1	153	189	-1	313	150	10.7	31	MSpapppp	-14	0	0	0		0	0	0	0	0
36	1	154	37	-1	587	239	14.7	31	ABalaaappl	280	0	0	0		0	0	0	0	0
37	1	177	104	-1	493	288	14.6	25	ABaraapaapp	-101	0	0	0		0	0	0	0	0
38	1	310	305	-1	546	372	18.6	32	ABalapappa	76	0	0	0		0	0	0	0	0
39	1	374	382	-1	392	316	16.1	25	MSaaapapp	185	159	0	0		0	0	0	0	0
40	1	83	193	-1	381	272	12.7	26	MSaapapa	284	0	0	0		0	0	0	0	0
41	1	160	320	-1	330	200	4.2	29	ABprppppaa	106	0	0	0		0	0	0	0	0
42	1	331	313	-1	525	199	6.7	31	ABarappppa	210	-836	0	0		0	0	0	0	0
43	1	135	258	-1	275	256	7.6	28	ABplpppppa	236	66	0	0		0	0	0	0	0
44	1	138	60	-1	475	135	16.4	29	ABpraappaa	-15	0	0	0		0	0	0	0	0
45	1	44	367	-1	261	157	8.6	27	ABprapppap	266	301	0	0		0	0	0	0	0
46	1	300	6	-1	554	292	9.5	24	ABalpaapaaa	141	0	0	0		0	0	0	0	0
47	1	92	109	-1	517	381	19.5	28	ABalapappp	281	-797	0	0		0	0	0	0	0
48	1	26	184	-1	344	125	9.5	27	ABprppapap	259	-281	0	0		0	0	0	0	0
49	1	3	199	-1	275	301	8.4	28	Capaap	258	757	0	0		0	0	0	0	0
50	1	63	286	-1	487	415	17.1	25	ABalppppapp	256	108	0	0		0	0	0	0	0
51	1	166	32	-1	500	293	5.9	27	ABalpaaaap	45	0	0	0		0	0	0	0	0
52	1	171	152	-1	523	270	15.4	25	ABaraappapa	200	1017	0	0		0	0	0	0	0
53	1	2	105	-1	331	226	7.8	34	MSpappa	341	802	0	0		0	0	0	0	0
54	1	8	345	-1	289	278	13.3	31	Ealpp	315	-570	0	0		0	0	0	0	0
55	0	239	-1	-1	412	174	12.9	25		227	292	0	0		0	0	0	0	0
56	1	400	5	-1	471	364	18.8	27	MSapapaa	201	-1255	0	0		0	0	0	0	0
57	1	355	41	-1	276	340	18.9	30	Dappa	264	942	0	0		0	0	0	0	0
58	1	368	250	-1	504	185	20.5	30	ABpraapappp	250	696	0	0		0	0	0	0	0
59	1	139	211	373	455	174	5.1	29	ABarappapa	218	436	0	0		0	0	0	0	0
60	1	392	155	-1	406	294	18.0	26	MSaaaappp	237	-344	0	0		0	0	0	0	0
61	1	129	335	-1	358	277	10.0	29	MSaapapp	-69	0	0	0		0	0	0	0	0
62	1	14	188	-1	216	313	8.5	24	ABplapppaa	218	-251	0	0		0	0	0	0	0
63	1	39	230	-1	382	221	12.4	31	MSpapapa	248	123	0	0		0	0	0	0	0
64	1	256	17	-1	434	247	15.4	33	MSpaapap	47	0	0	0		0	0	0	0	0
65	1	52	71	-1	457	289	8.4	31	ABalpapppa	105	0	0	0		0	0	0	0	0
66	1	107	66	-1	430	356	22.8	28	ABplaaaapp	239	-136	0	0		0	0	0	0	0
67	1	302	186	-1	296	412	12.6	28	ABplapaapp	213	-524	0	0		0	0	0	0	0
68	1	315	399	-1	262	246	3.7	27	ABplpppapap	277	84	0	0		0	0	0	0	0
69	1	316	24	-1	300	159	16.7	28	Dpppp	271	288	0	0		0	0	0	0	0
70	1	280	124	-1	512	349	14.5	27	MSapaaap	75	0	0	0		0	0	0	0	0
71	1	136	337	-1	384	397	5.4	25	ABplpaaaapp	236	-1037	0	0		0	0	0	0	0
72	1	247	290	-1	370	432	15.5	29	ABplaapppa	100	0	0	0		0	0	0	0	0
73	1	74	50	-1	405	395	12.3	28	MSapppaa	-7	0	0	0		0	0	0	0	0
74	1	279	95	-1	239	203	16.0	33	Eprpa	330	-141	0	0		0	0	0	0	0
75	1	241	111	-1	506	147	10.3	27	ABprpaaapa	247	961	0	0		0	0	0	0	0
76	1	197	89	-1	584	265	9.4	27	ABalaaaalp	526	0	0	0		0	0	0	0	0
77	1	90	91	-1	524	260	11.5	26	ABaraaapapa	241	-172	0	0		0	0	0	0	0
78	1	43	228	-1	462	305	23.2	30	ABarpaapaa	2	0	0	0		0	0	0	0	0
79	1	379	197	-1	552	270	24.1	30	ABarpapaaa	286	-396	0	0		0	0	0	0	0
80	1	45	352	-1	485	216	5.3	25	ABarappaaa	221	221	0	0		0	0	0	0	0
81	1	238	206	-1	434	434	19.8	31	ABplaaapap	308	-224	0	0		0	0	0	0	0
82	1	174	43	-1	458	169	23.2	29	ABarpapppa	295	896	0	0		0	0	0	0	0
83	1	240	56	-1	438	367	9.9	26	MSapapap	216	128	0	0		0	0	0	0	0
84	1	19	159	-1	408	271	8.1	25	ABalpappppp	219	84	0	0		0	0	0	0	0
85	1	337	249	-1	438	331	15.4	26	MSaaapapa	121	0	0	0		0	0	0	0	0
86	1	295	116	-1	540	377	22.5	33	ABplaapaaa	287	384	0	0		0	0	0	0	0
87	1	344	328	-1	457	329	5.5	27	ABalpapapa	-72	0	0	0		0	0	0	0	0
88	1	382	389	-1	325	288	3.7	24	ABplppppaaa	209	1353	0	0		0	0	0	0	0
89	1	386	288	-1	457	137	7.1	24	ABprpaaaapa	231	-25	0	0		0	0	0	0	0
90	1	233	362	-1	412	123	19.5	27	ABprapaapa	-306	0	0	0		0	0	0	0	0
91	1	402	296	-1	567	229	7.3	22	ABalaapaaa	449	0	0	0		0	0	0	0	0
92	1	222	117	-1	434	308	12.4	29	ABaraapapp	205	376	0	0		0	0	0	0	0
93	1	358	342	-1	272	145	11.1	26	ABprapppaa	317	0	0	0		0	0	0	0	0
94	1	109	364	-1	238	164	6.2	26	ABprappppp	240	-325	0	0		0	0	0	0	0
95	1	228	343	-1	359	336	10.2	27	MSappaap	225	-217	0	0		0	0	0	0	0
96	1	244	48	-1	410	225	12.5	26	MSpapaapa	231	118	0	0		0	0	0	0	0
97	1	196	174	-1	528	297	8.7	29	ABaraaaaaa	257	0	0	0		0	0	0	0	0
98	1	309	246	-1	544	195	15.1	29	ABpraaapaa	222	1	0	0		0	0	0	0	0
99	1	185	86	-1	269	173	5.0	24	ABprpppapaa	206	1002	0	0		0	0	0	0	0
100	1	176	316	-1	553	269	11.7	28	ABaraaapaa	47	0	0	0		0	0	0	0	0
101	1	346	318	-1	301	226	16.2	30	Earpp	308	583	0	0		0	0	0	0	0
102	1	64	101	-1	492	369	11.8	24	ABalppppaav	319	0	0	0		0	0	0	0	0
103	1	37	97	-1	486	331	20.1	29	MSaaaaapp	59	0	0	0		0	0	0	0	0
104	1	6	122	-1	382	279	3.6	28	ABplpappaap	280	-34	0	0		0	0	0	0	0
105	1	288	349	-1	254	118	10.9	25	ABprapappa	-15	0	0	0		0	0	0	0	0
106	1	216	322	-1	393	409	22.1	30	ABplaaappp	253	406	0	0		0	0	0	0	0
107	1	329	123	-1	263	252	15.5	30	Eplap	302	-80	0	0		0	0	0	0	0
108	1	332	182	-1	288	282	16.6	32	Eplaa	316	-180	0	0		0	0	0	0	0
109	1	141	19	-1	422	187	22.9	30	ABarpapppp	242	-222	0	0		0	0	0	0	0
110	1	32	229	-1	429	158	8.0	30	ABprpapaap	95	0	0	0		0	0	0	0	0
111	1	121	106	-1	341	388	6.0	28	ABplppapaa	196	0	0	0		0	0	0	0	0
112	1	245	301	-1	199	214	5.8	26	Cppppp	216	1238	0	0		0	0	0	0	0
113	1	53	248	-1	421	306	8.7	25	MSaapaaaa	221	850	0	0		0	0	0	0	0
114	0	22	-1	-1	442	346	7.4	24		195	76	0	0		0	0	0	0	0
115	1	120	148	-1	571	297	14.8	29	MSaaaaaa	140	0	0	0		0	0	0	0	0
116	1	183	363	-1	575	364	16.5	28	ABalapaaap	250	768	0	0		0	0	0	0	0
117	1	169	121	-1	537	352	6.3	29	ABalpaappp	579	0	0	0		0	0	0	0	0
118	1	384	88	-1	302	95	14.1	27	ABprappapp	248	-733	0	0		0	0	0	0	0
119	1	36	272	-1	416	421	16.6	29	ABalppppppp	88	0	0	0		0	0	0	0	0
120	1	41	282	-1	318	242	3.9	27	ABplpapppp	269	115	0	0		0	0	0	0	0
121	1	354	267	-1	503	256	23.6	28	ABarpapapa	285	-783	0	0		0	0	0	0	0
122	1	277	143	-1	600	303	11.3	29	ABalaaaala	265	132	0	0		0	0	0	0	0
123	1	49	52	-1	561	363	8.9	27	ABalaaaarr	-174	0	0	0		0	0	0	0	0
124	1	35	53	-1	402	239	6.3	27	ABarapapppp	328	0	0	0		0	0	0	0	0
125	1	387	361	-1	493	184	7.1	26	ABarapppppa	224	-490	0	0		0	0	0	0	0
126	1	365	131	-1	424	242	23.1	31	ABarpapapp	305	-124	0	0		0	0	0	0	0
127	1	23	36	-1	393	206	6.0	30	ABprpapppa	-10	0	0	0		0	0	0	0	0
128	1	275	33	-1	405	373	3.3	26	ABplpaaaapa	260	262	0	0		0	0	0	0	0
129	1	292	273	-1	370	189	4.2	28	ABprpapapp	232	42	0	0		0	0	0	0	0
130	1	152	31	-1	424	281	19.9	31	MSpaaapa	257	0	0	0		0	0	0	0	0
131	1	146	16	-1	199	186	7.2	26	Cppppa	-226	0	0	0		0	0	0	0	0
132	1	225	158	-1	496	338	10.7	26	ABalpaaapa	329	0	0	0		0	0	0	0	0
133	1	210	107	-1	500	233	11.4	28	ABarapaapa	133	0	0	0		0	0	0	0	0
134	1	236	92	-1	529	302	18.2	29	MSaaaaapa	280	724	0	0		0	0	0	0	0
135	1	156	240	-1	374	178	15.9	28	Dpap	270	1474	0	0		0	0	0	0	0
136	1	147	232	-1	425	359	14.7	26	MSapappa	-27	0	0	0		0	0	0	0	0
137	1	375	57	-1	591	277	22.3	31	ABpraapaaa	127	0	0	0		0	0	0	0	0
138	1	237	219	-1	412	312	23.2	31	ABarpaapap	287	763	0	0		0	0	0	0	0
139	1	73	110	-1	513	362	24.3	34	ABplaaaaaa	305	99	0	0		0	0	0	0	0
140	1	115	215	-1	483	311	8.4	26	ABalpappaa	200	-577	0	0		0	0	0	0	0
141	1	165	244	-1	333	353	5.5	26	ABplppappa	-86	0	0	0		0	0	0	0	0
142	1	33	40	-1	282	108	12.5	28	ABprapapap	244	-82	0	0		0	0	0	0	0
143	1	229	278	-1	207	325	5.0	25	ABplappppa	238	553	0	0		0	0	0	0	0
144	1	58	9	-1	375	263	7.0	25	MSaappaa	184	0	0	0		0	0	0	0	0
145	1	347	164	-1	355	319	7.7	29	MSaapppa	3	0	0	0		0	0	0	0	0
146	1	293	134	-1	388	266	16.1	24	MSaaappp	227	-581	0	0		0	0	0	0	0
147	1	142	281	-1	269	114	16.0	28	ABprapapaa	283	717	0	0		0	0	0	0	0
148	1	261	283	-1	365	401	8.4	26	ABplppaaaap	199	-504	0	0		0	0	0	0	0
149	1	94	126	-1	422	214	3.5	24	ABprpappaap	225	357	0	0		0	0	0	0	0
150	1	149	269	-1	528	292	13.4	24	ABaraapaapa	187	151	0	0		0	0	0	0	0
151	1	189	222	-1	361	361	6.8	27	ABplppaapa	252	89	0	0		0	0	0	0	0
152	1	296	350	-1	523	352	22.0	24	ABplaaaaapa	182	1335	0	0		0	0	0	0	0
153	1	7	176	-1	361	224	9.6	31	MSpapapp	137	0	0	0		0	0	0	0	0
154	1	86	275	-1	349	246	4.0	26	ABplpapppa	261	-423	0	0		0	0	0	0	0
155	1	88	128	-1	388	368	6.8	28	ABplpapaap	203	0	0	0		0	0	0	0	0
156	1	213	231	-1	363	188	20.3	28	MSpppppp	283	-292	0	0		0	0	0	0	0
157	1	179	83	-1	548	267	8.3	27	ABaraaaaap	380	0	0	0		0	0	0	0	0
158	1	76	194	-1	363	170	10.5	30	MSpapppa	157	0	0	0		0	0	0	0	0
159	1	127	85	-1	403	108	15.9	30	ABpraapppp	264	682	0	0		0	0	0	0	0
160	1	112	172	-1	439	124	17.4	29	ABpraapppa	244	-503	0	0		0	0	0	0	0
161	1	124	28	-1	220	378	16.2	29	ABarppappa	289	553	0	0		0	0	0	0	0
162	1	252	329	-1	428	237	9.2	26	MSpapaaaa	276	0	0	0		0	0	0	0	0
163	1	304	68	-1	236	241	4.1	24	ABplppppppa	201	498	0	0		0	0	0	0	0
164	0	270	-1	-1	540	371	10.5	23		568	0	0	0		0	0	0	0	0
165	1	272	78	-1	368	104	17.5	28	ABprapaapp	136	0	0	0		0	0	0	0	0
166	0	262	-1	-1	461	270	22.3	23		208	648	0	0		0	0	0	0	0
167	1	232	2	-1	426	317	2.9	27	ABplpappaaa	264	736	0	0		0	0	0	0	0
168	1	1	13	-1	537	312	11.6	25	ABalpaapaap	249	1261	0	0		0	0	0	0	0
169	1	187	100	-1	183	296	8.4	28	ABplapappp	280	-379	0	0		0	0	0	0	0
170	1	67	138	-1	390	149	8.6	27	ABprppaapa	10	0	0	0		0	0	0	0	0
171	1	145	-1	-1	388	291	15.6	25	MSaaappa	211	-32	0	0		0	0	0	0	0
172	1	351	297	-1	452	230	6.6	29	ABarapapppa	229	0	0	0		0	0	0	0	0
173	1	12	264	-1	412	129	6.2	30	ABarappapp	296	277	0	0		0	0	0	0	0
174	1	132	394	-1	329	301	12.5	30	Ealpa	308	672	0	0		0	0	0	0	0
175	1	381	280	-1	457	170	17.0	29	ABprpaappa	246	437	0	0		0	0	0	0	0
176	1	34	262	-1	387	291	9.8	25	MSaapaaap	154	0	0	0		0	0	0	0	0
177	1	220	259	-1	487	414	6.9	30	ABalppaapp	301	56	0	0		0	0	0	0	0
178	1	258	81	-1	584	356	11.5	29	ABalaaapar	218	0	0	0		0	0	0	0	0
179	1	68	365	-1	556	211	8.3	28	ABalaapaap	233	682	0	0		0	0	0	0	0
180	1	10	157	-1	309	124	7.5	28	ABprppappp	-13	0	0	0		0	0	0	0	0
181	1	223	18	-1	389	237	9.3	25	MSpapaaap	216	516	0	0		0	0	0	0	0
182	1	182	348	-1	364	292	13.6	25	MSaapaapp	233	-336	0	0		0	0	0	0	0
183	1	128	380	-1	283	149	6.4	28	ABprpppaap	251	102	0	0		0	0	0	0	0
184	1	393	407	-1	486	366	22.0	25	ABplaaaaapp	205	308	0	0		0	0	0	0	0
185	1	47	35	-1	250	360	7.2	26	ABplappapp	233	722	0	0		0	0	0	0	0
186	1	205	22	-1	418	269	11.7	29	ABaraapppp	175	0	0	0		0	0	0	0	0
187	1	330	366	-1	475	306	12.1	26	ABalpaapapp	263	-417	0	0		0	0	0	0	0
188	1	308	135	-1	462	216	22.9	30	ABarpappap	293	253	0	0		0	0	0	0	0
189	1	60	74	-1	187	259	20.5	33	Cpaapp	314	152	0	0		0	0	0	0	0
190	1	162	292	-1	455	363	3.2	28	ABalppapap	266	473	0	0		0	0	0	0	0
191	1	211	154	-1	352	143	7.0	27	ABprppappa	239	342	0	0		0	0	0	0	0
192	1	108	395	-1	496	258	4.7	30	ABarapaaap	225	738	0	0		0	0	0	0	0
193	1	114	49	-1	471	137	20.2	30	ABpraappap	280	-527	0	0		0	0	0	0	0
194	1	324	38	-1	533	237	15.2	26	MSppaaap	229	-1279	0	0		0	0	0	0	0
195	1	87	115	-1	459	146	10.5	29	ABprpaaapp	288	-415	0	0		0	0	0	0	0
196	1	195	149	-1	334	143	14.5	27	Dppap	268	-661	0	0		0	0	0	0	0
197	1	340	347	-1	299	183	5.0	29	ABprppppap	251	0	0	0		0	0	0	0	0
198	1	336	130	-1	490	168	17.3	28	ABpraaapppa	64	0	0	0		0	0	0	0	0
199	1	102	325	-1	364	358	18.7	26	MSappppa	234	324	0	0		0	0	0	0	0
200	1	285	167	-1	460	419	9.3	29	ABplpaaapa	279	643	0	0		0	0	0	0	0
201	1	59	129	-1	448	197	6.7	30	ABprpapaaa	300	19	0	0		0	0	0	0	0
202	1	396	114	-1	503	397	14.3	24	ABalppppaad	243	-444	0	0		0	0	0	0	0
203	1	98	141	-1	346	365	15.5	26	Daaap	246	-14	0	0		0	0	0	0	0
204	1	110	39	-1	398	314	13.2	25	MSaapaapa	249	-214	0	0		0	0	0	0	0
205	1	81	242	-1	444	262	12.8	24	ABaraapppap	217	201	0	0		0	0	0	0	0
206	1	206	70	-1	206	165	16.6	32	Cppap	291	-189	0	0		0	0	0	0	0
207	1	192	210	-1	549	369	15.5	30	ABalapaapa	253	-97	0	0		0	0	0	0	0
208	1	56	183	-1	245	295	8.5	29	Capapp	213	0	0	0		0	0	0	0	0
209	1	18	233	-1	412	188	3.4	26	ABprpappapa	206	418	0	0		0	0	0	0	0
210	1	353	153	-1	417	348	10.9	26	MSapaapp	70	0	0	0		0	0	0	0	0
211	1	77	213	-1	500	253	8.5	28	ABarapapaa	242	517	0	0		0	0	0	0	0
212	1	79	238	-1	434	116	8.8	26	ABprpaaaapp	260	1706	0	0		0	0	0	0	0
213	1	28	234	-1	482	259	11.8	26	ABaraapppaa	159	0	0	0		0	0	0	0	0
214	1	255	379	-1	292	138	22.7	37	ABarppppa	370	247	0	0		0	0	0	0	0
215	1	328	339	-1	323	389	15.1	25	Dapaa	222	1497	0	0		0	0	0	0	0
216	1	318	26	-1	200	344	8.6	26	ABplapappa	-39	0	0	0		0	0	0	0	0
217	1	303	312	-1	584	330	17.0	26	ABalappaap	262	-43	0	0		0	0	0	0	0
218	1	131	299	-1	220	252	6.9	28	Capppp	275	528	0	0		0	0	0	0	0
219	1	202	64	-1	472	378	5.4	24	ABalppapppa	217	-913	0	0		0	0	0	0	0
220	1	91	204	-1	520	189	10.1	33	ABprpaaaaa	243	45	0	0		0	0	0	0	0
221	1	11	360	-1	481	222	16.8	29	MSppappa	196	-346	0	0		0	0	0	0	0
222	1	333	392	-1	511	392	16.9	26	ABalppppapa	214	-123	0	0		0	0	0	0	0
223	1	103	67	-1	453	227	12.2	25	ABarapaappp	207	780	0	0		0	0	0	0	0
224	1	188	196	-1	177	211	9.3	28	Cpppap	272	-983	0	0		0	0	0	0	0
225	1	311	170	-1	441	247	4.3	26	ABarapapapp	220	-464	0	0		0	0	0	0	0
226	1	172	146	-1	542	314	14.5	29	ABaraapaaa	283	-1809	0	0		0	0	0	0	0
227	1	352	358	-1	260	205	12.3	32	Eprpp	323	-616	0	0		0	0	0	0	0
228	1	17	247	-1	539	341	10.1	28	MSapaaaa	41	0	0	0		0	0	0	0	0
229	1	190	265	-1	171	296	15.6	32	Caapp	-249	0	0	0		0	0	0	0	0
230	1	209	208	-1	220	160	10.5	28	ABprapappp	250	-404	0	0		0	0	0	0	0
231	1	219	277	-1	431	389	17.8	25	ABalppppppa	230	629	0	0		0	0	0	0	0
232	1	319	212	-1	220	320	15.8	30	Cappaa	308	114	0	0		0	0	0	0	0
233	1	106	12	-1	298	109	18.6	30	ABprappapa	282	485	0	0		0	0	0	0	0
234	1	191	324	-1	220	329	22.9	35	Caaap	186	0	0	0		0	0	0	0	0
235	1	391	295	-1	421	172	15.4	30	Dpaa	278	805	0	0		0	0	0	0	0
236	1	15	257	-1	325	422	13.3	30	ABplaapppp	141	0	0	0		0	0	0	0	0
237	1	349	302	-1	368	398	19.5	30	ABplapaaaa	271	271	0	0		0	0	0	0	0
238	1	378	326	-1	467	438	13.5	25	ABplpaapapa	250	132	0	0		0	0	0	0	0
239	1	155	4	-1	539	242	4.4	31	ABaraaappp	268	0	0	0		0	0	0	0	0
240	1	72	178	202	464	390	11.8	28	ABplpaapaa	204	-65	0	0		0	0	0	0	0
241	1	159	171	-1	152	250	12.5	31	Cpapaa	285	151	0	0		0	0	0	0	0
242	1	406	198	-1	513	298	22.8	25	ABarpaaapa	204	1415	0	0		0	0	0	0	0
243	1	299	300	-1	186	246	5.1	25	Cpappv	251	581	0	0		0	0	0	0	0
244	1	289	179	-1	435	414	10.9	25	ABplpaapppa	278	460	0	0		0	0	0	0	0
245	1	96	93	-1	446	394	14.3	24	ABalpppppap	222	173	0	0		0	0	0	0	0
246	1	62	185	-1	254	235	7.8	31	ABprpppppa	406	0	0	0		0	0	0	0	0
247	1	217	266	-1	544	171	9.6	28	ABpraaaaaa	250	-1388	0	0		0	0	0	0	0
248	1	123	46	-1	463	189	11.4	25	MSppapap	66	0	0	0		0	0	0	0	0
249	1	364	237	-1	456	400	6.9	23	ABplpaaappa	195	1089	0	0		0	0	0	0	0
250	1	158	310	-1	295	268	5.6	24	ABplppppaap	198	99	0	0		0	0	0	0	0
251	1	84	287	-1	476	208	13.8	24	MSppapaa	207	752	0	0		0	0	0	0	0
252	1	249	321	-1	488	383	8.8	27	ABplpaaaaa	453	0	0	0		0	0	0	0	0
253	1	251	29	-1	555	178	17.6	30	ABpraaapap	249	0	0	0		0	0	0	0	0
254	1	69	162	-1	592	230	9.9	27	ABalaappa	478	0	0	0		0	0	0	0	0
255	1	31	227	-1	477	376	14.6	26	ABalpppppaa	253	-1191	0	0		0	0	0	0	0
256	1	13	82	-1	428	328	18.6	25	MSaaaappa	201	371	0	0		0	0	0	0	0
257	1	4	351	-1	205	280	4.5	26	ABplappppp	216	1000	0	0		0	0	0	0	0
258	1	50	221	-1	399	424	9.7	25	ABplpaapppp	207	224	0	0		0	0	0	0	0
259	1	294	403	-1	378	127	9.4	29	ABprppapaa	246	-597	0	0		0	0	0	0	0
260	1	339	255	-1	376	379	21.7	30	ABarppaaa	298	4	0	0		0	0	0	0	0
261	1	181	218	-1	504	270	18.4	27	MSpaaaapa	271	-560	0	0		0	0	0	0	0
262	1	20	69	-1	161	259	8.7	29	Cpappd	108	0	0	0		0	0	0	0	0
263	1	93	79	-1	471	252	18.4	29	MSpaaaapp	177	0	0	0		0	0	0	0	0
264	1	373	374	-1	570	230	20.4	29	ABpraapaapa	240	1076	0	0		0	0	0	0	0
265	1	290	45	-1	284	342	5.3	27	ABplppappp	266	938	0	0		0	0	0	0	0
266	1	116	207	-1	506	306	11.3	25	ABalpaapapa	253	45	0	0		0	0	0	0	0
267	1	78	51	-1	187	325	11.0	27	ABarppappp	276	175	0	0		0	0	0	0	0
268	1	278	8	-1	451	293	15.9	27	MSpaapaa	314	0	0	0		0	0	0	0	0
269	1	46	113	-1	185	186	13.5	30	Cpppaa	256	0	0	0		0	0	0	0	0
270	1	178	147	-1	428	439	13.2	25	ABplaappaa	266	0	0	0		0	0	0	0	0
271	1	274	191	-1	523	213	3.7	28	ABarapppaa	254	269	0	0		0	0	0	0	0
272	1	325	120	-1	246	332	11.9	28	Capapa	-77	0	0	0		0	0	0	0	0
273	1	227	72	-1	353	294	4.4	29	ABplpapapp	168	0	0	0		0	0	0	0	0
274	1	215	341	-1	460	323	13.9	26	ABaraapapap	233	162	0	0		0	0	0	0	0
275	1	148	150	-1	262	387	8.5	28	ABplappaap	111	0	0	0		0	0	0	0	0
276	1	281	223	-1	396	441	13.2	28	ABplaappap	96	0	0	0		0	0	0	0	0
277	1	271	252	-1	338	246	14.0	29	Earpa	285	586	0	0		0	0	0	0	0
278	1	99	353	-1	499	359	6.6	30	ABalppappa	268	598	0	0		0	0	0	0	0
279	1	286	137	-1	538	151	12.4	29	ABpraaaaap	-13	0	0	0		0	0	0	0	0
280	1	326	314	-1	258	278	4.4	23	ABplpppapaa	71	0	0	0		0	0	0	0	0
281	1	143	161	-1	214	363	9.8	27	ABplapapap	243	-907	0	0		0	0	0	0	0
282	1	390	112	-1	217	382	12.5	28	ABplapapaa	283	713	0	0		0	0	0	0	0
283	1	253	62	-1	450	343	17.8	24	MSaaapaap	118	0	0	0		0	0	0	0	0
284	1	350	139	-1	569	344	20.2	29	ABalappapp	284	-391	0	0		0	0	0	0	0
285	1	30	220	-1	259	309	4.3	27	ABplpppaap	264	-720	0	0		0	0	0	0	0
286	1	5	226	-1	327	227	18.7	31	Epraa	312	376	0	0		0	0	0	0	0
287	1	117	375	-1	374	227	3.3	24	ABprpappapp	216	470	0	0		0	0	0	0	0
288	1	80	225	-1	385	145	15.6	27	Dppaa	250	482	0	0		0	0	0	0	0
289	0	323	-1	-1	570	296	20.1	24		217	912	0	0		0	0	0	0	0
290	1	51	254	-1	379	363	10.2	26	MSappapp	-8	0	0	0		0	0	0	0	0
291	1	130	133	-1	306	316	7.5	31	MSaapppp	138	0	0	0		0	0	0	0	0
292	1	201	332	-1	526	225	9.2	28	MSppaaaa	201	275	0	0		0	0	0	0	0
293	1	376	10	-1	433	195	18.1	27	MSppppap	232	-396	0	0		0	0	0	0	0
294	1	265	235	-1	304	363	18.4	27	MSappppp	273	1138	0	0		0	0	0	0	0
295	1	231	23	-1	249	391	13.5	28	ABplappapa	271	984	0	0		0	0	0	0	0
296	1	257	293	-1	416	128	11.4	27	ABprppaaaap	352	0	0	0		0	0	0	0	0
297	1	89	243	-1	600	320	13.6	29	ABalaaapal	-120	0	0	0		0	0	0	0	0
298	1	266	400	-1	496	135	14.8	30	ABprpaapap	211	123	0	0		0	0	0	0	0
299	1	298	55	-1	412	402	7.6	25	ABplpaaappp	186	160	0	0		0	0	0	0	0
300	1	371	357	-1	361	260	18.6	29	Earaa	296	544	0	0		0	0	0	0	0
301	1	254	103	-1	356	273	7.2	27	MSaappap	235	851	0	0		0	0	0	0	0
302	1	200	76	-1	485	433	15.4	29	ABalpppappp	276	295	0	0		0	0	0	0	0
303	1	221	54	-1	323	365	11.3	28	Daapp	199	82	0	0		0	0	0	0	0
304	1	394	261	-1	485	155	8.9	22	ABprpaapppa	197	-110	0	0		0	0	0	0	0
305	1	97	125	-1	278	362	15.5	28	Dapap	261	233	0	0		0	0	0	0	0
306	1	307	142	-1	226	179	21.4	36	Cppaa	356	1441	0	0		0	0	0	0	0
307	1	199	42	-1	490	419	19.6	26	ABplaapaapp	229	179	0	0		0	0	0	0	0
308	1	161	145	-1	380	320	23.0	29	ABarpaappa	287	390	0	0		0	0	0	0	0
309	1	405	340	-1	426	200	12.9	23	MSpppaaa	1	0	0	0		0	0	0	0	0
310	1	55	187	-1	418	254	17.8	29	MSpaaappp	253	-1097	0	0		0	0	0	0	0
311	1	66	338	-1	536	205	21.5	29	ABpraapaapp	240	-208	0	0		0	0	0	0	0
312	1	101	94	-1	344	165	17.6	29	Dpppa	120	0	0	0		0	0	0	0	0
313	1	57	181	-1	320	298	16.6	32	Ealap	282	435	0	0		0	0	0	0	0
314	1	9	291	-1	381	329	5.1	26	ABplpapapa	-40	0	0	0		0	0	0	0	0
315	1	388	354	-1	427	215	19.7	28	MSpppppa	200	295	0	0		0	0	0	0	0
316	1	119	378	-1	267	200	5.3	25	ABprpppapap	172	500	0	0		0	0	0	0	0
317	1	104	140	-1	498	175	12.4	28	ABprpaapaa	227	80	0	0		0	0	0	0	0
318	1	383	274	-1	425	409	22.2	31	ABplaaappa	253	436	0	0		0	0	0	0	0
319	1	164	136	-1	558	214	13.3	28	ABalaapppa	270	677	0	0		0	0	0	0	0
320	1	199	376	-1	524	412	19.1	26	ABplaapaapa	202	166	0	0		0	0	0	0	0
321	1	359	387	-1	580	211	15.8	31	ABalaapppp	259	72	0	0		0	0	0	0	0
322	1	42	276	-1	568	258	18.9	29	ABalappppa	261	-888	0	0		0	0	0	0	0
323	1	71	279	-1	392	149	18.3	29	ABprapaaap	288	182	0	0		0	0	0	0	0
324	1	259	180	-1	501	206	22.8	29	ABarpappaa	294	-144	0	0		0	0	0	0	0
325	1	267	102	-1	521	259	6.5	28	ABarapaaaa	130	0	0	0		0	0	0	0	0
326	1	230	398	-1	471	136	13.4	26	ABprpaapppp	-24	0	0	0		0	0	0	0	0
327	1	198	359	-1	312	268	20.1	32	Earap	311	607	0	0		0	0	0	0	0
328	1	175	21	-1	352	111	14.0	28	ABprappaaa	262	-176	0	0		0	0	0	0	0
329	1	317	334	-1	535	214	19.0	28	ABpraapappa	254	-713	0	0		0	0	0	0	0
330	1	234	209	-1	333	321	4.5	26	ABplppaapp	214	-410	0	0		0	0	0	0	0
331	1	113	396	-1	561	353	13.8	26	ABalapaaaa	46	0	0	0		0	0	0	0	0
332	1	40	151	-1	402	192	9.5	24	MSppaapp	229	-209	0	0		0	0	0	0	0
333	1	291	160	-1	341	338	22.4	30	ABarpaappp	302	413	0	0		0	0	0	0	0
334	1	385	190	-1	502	333	23.5	25	ABarpaaaap	208	-682	0	0		0	0	0	0	0
335	1	263	20	-1	453	177	14.3	29	MSppppaa	225	441	0	0		0	0	0	0	0
336	1	144	173	-1	391	327	9.9	25	MSappaaa	190	-327	0	0		0	0	0	0	0
337	1	264	289	-1	473	288	3.4	28	ABalpapaap	284	-892	0	0		0	0	0	0	0
338	1	345	307	-1	437	388	4.3	24	ABalppapppp	149	0	0	0		0	0	0	0	0
339	1	218	195	-1	488	324	15.8	27	ABaraapapaa	248	0	0	0		0	0	0	0	0
340	1	297	58	-1	473	159	7.0	24	ABarapppppp	346	0	0	0		0	0	0	0	0
341	1	335	75	-1	236	130	17.1	34	ABarppppp	340	-668	0	0		0	0	0	0	0
342	0	370	-1	-1	444	192	9.8	23		188	307	0	0		0	0	0	0	0
343	1	320	377	-1	248	243	11.2	33	Eplpp	333	-664	0	0		0	0	0	0	0
344	1	184	368	-1	408	346	19.4	29	MSapappp	192	0	0	0		0	0	0	0	0
345	1	126	119	-1	397	363	12.6	25	MSappapa	222	470	0	0		0	0	0	0	0
346	1	338	192	-1	269	302	23.5	35	Caaaa	344	-466	0	0		0	0	0	0	0
347	1	133	166	-1	553	399	15.9	28	ABalapaapp	282	317	0	0		0	0	0	0	0
348	1	283	27	-1	286	290	4.2	26	ABplppppap	232	-211	0	0		0	0	0	0	0
349	1	151	132	-1	302	406	18.3	31	ABarppaap	297	54	0	0		0	0	0	0	0
350	1	282	44	-1	343	423	16.0	25	ABplapaapa	218	-1762	0	0		0	0	0	0	0
351	1	327	390	-1	565	238	22.6	30	ABalappppp	260	-181	0	0		0	0	0	0	0
352	1	226	84	-1	457	350	22.8	28	ABplaaaapa	212	0	0	0		0	0	0	0	0
353	1	395	391	-1	427	260	3.1	28	ABprpappaaa	253	-424	0	0		0	0	0	0	0
354	1	100	355	-1	466	215	3.4	28	ABarappaap	251	447	0	0		0	0	0	0	0
355	1	194	294	-1	284	230	5.8	24	ABprpappppp	170	526	0	0		0	0	0	0	0
356	1	186	65	-1	459	302	19.4	26	MSaaaapap	253	582	0	0		0	0	0	0	0
357	1	193	311	-1	237	319	19.1	28	Dappp	262	133	0	0		0	0	0	0	0
358	1	343	388	-1	467	386	17.0	32	ABplaapapa	-21	0	0	0		0	0	0	0	0
359	1	140	15	-1	338	398	17.8	26	ABplapaaap	174	384	0	0		0	0	0	0	0
360	1	111	298	-1	365	385	13.0	27	Daapa	267	-648	0	0		0	0	0	0	0
361	1	367	200	-1	287	351	12.1	28	Capaaa	284	585	0	0		0	0	0	0	0
362	1	203	241	-1	356	166	5.2	27	ABprppaapp	258	-605	0	0		0	0	0	0	0
363	1	194	256	-1	309	216	6.2	24	ABprpappppa	193	841	0	0		0	0	0	0	0
364	1	122	3	-1	495	302	21.0	26	MSaaaapaa	102	0	0	0		0	0	0	0	0
365	1	82	408	-1	501	347	17.2	22	MSaaapaaa	293	0	0	0		0	0	0	0	0
366	1	348	98	-1	428	300	4.3	28	ABalpappapp	286	33	0	0		0	0	0	0	0
367	1	389	1	-1	604	290	17.7	30	ABalappapa	254	-439	0	0		0	0	0	0	0
368	1	85	201	-1	495	239	14.3	26	ABaraaapapp	251	318	0	0		0	0	0	0	0
369	1	342	285	-1	169	224	18.5	32	Cpapap	325	1600	0	0		0	0	0	0	0
370	1	204	77	384	236	199	4.6	28	ABprpppppp	216	-1100	0	0		0	0	0	0	0
371	1	235	308	-1	263	397	19.5	34	ABarppapa	325	-383	0	0		0	0	0	0	0
372	1	207	336	-1	477	247	5.7	24	ABarapapapa	193	0	0	0		0	0	0	0	0
373	1	25	271	-1	353	303	17.9	30	Ealaa	281	-110	0	0		0	0	0	0	0
374	1	95	168	-1	366	183	12.8	25	MSpppaap	9	0	0	0		0	0	0	0	0
375	1	268	402	-1	433	358	5.5	30	ABalpapapp	-175	0	0	0		0	0	0	0	0
376	1	212	406	-1	491	221	19.7	26	MSppappp	13	0	0	0		0	0	0	0	0
377	1	305	165	-1	475	260	15.6	26	ABaraappapp	235	496	0	0		0	0	0	0	0
378	1	248	383	-1	547	272	5.1	29	ABaraaappa	284	-1475	0	0		0	0	0	0	0
379	1	48	315	-1	439	276	7.3	25	ABalpappppa	100	0	0	0		0	0	0	0	0
380	1	312	333	-1	401	171	6.4	29	ABprpapapa	57	0	0	0		0	0	0	0	0
381	1	341	177	-1	395	166	22.0	33	ABarpppaa	141	0	0	0		0	0	0	0	0
382	1	362	11	-1	460	295	5.4	26	ABalpappapa	245	1107	0	0		0	0	0	0	0
383	1	313	369	-1	499	183	3.9	30	ABarapppap	126	0	0	0		0	0	0	0	0
384	1	70	386	-1	538	260	21.3	28	ABarpapaap	273	1458	0	0		0	0	0	0	0
385	1	242	87	-1	544	318	4.4	29	ABalpaappa	293	-734	0	0		0	0	0	0	0
386	1	314	323	-1	303	321	3.7	28	ABplpppaaa	254	378	0	0		0	0	0	0	0
387	0	404	-1	-1	561	198	11.6	22		156	-145	0	0		0	0	0	0	0
388	1	246	263	-1	521	399	9.3	27	ABalppaaap	264	-248	0	0		0	0	0	0	0
389	1	250	205	-1	521	151	16.6	29	ABpraaaapp	289	128	0	0		0	0	0	0	0
390	1	260	319	-1	317	228	23.5	42	Cpaaa	428	-247	0	0		0	0	0	0	0
391	1	301	397	-1	232	246	21.6	31	Cpaapa	318	1148	0	0		0	0	0	0	0
392	1	61	14	-1	459	222	9.2	30	ABarapappa	287	-1085	0	0		0	0	0	0	0
393	1	105	163	-1	309	366	6.8	27	ABplppapap	244	777	0	0		0	0	0	0	0
394	1	287	118	-1	230	301	5.7	27	ABplapppap	258	-105	0	0		0	0	0	0	0
395	1	180	412	-1	485	257	20.2	34	MSpaaaaa	286	0	0	0		0	0	0	0	0
396	1	321	327	-1	406	383	9.4	24	ABplppaaaaa	154	0	0	0		0	0	0	0	0
397	1	322	239	-1	535	291	22.0	22	ABalapppapp	-148	0	0	0		0	0	0	0	0
398	1	361	331	-1	530	170	13.6	27	ABpraaaapa	596	0	0	0		0	0	0	0	0
399	1	214	385	-1	448	423	17.9	22	ABplaapappp	-17	0	0	0		0	0	0	0	0
400	1	380	59	-1	390	369	14.7	26	Daaaa	475	0	0	0		0	0	0	0	0
401	1	401	127	-1	471	392	19.1	25	ABplaapappa	25	0	0	0		0	0	0	0	0
402	1	403	404	-1	469	251	9.6	23	ABarapaappa	120	0	0	0		0	0	0	0	0
403	0	363	-1	-1	548	379	12.5	22		328	0	0	0		0	0	0	0	0
404	1	224	346	-1	397	165	11.7	24	MSpppapp	-191	0	0	0		0	0	0	0	0
405	0	399	-1	-1	509	388	5.1	22		281	0	0	0		0	0	0	0	0
406	1	397	410	-1	525	383	12.5	22	ABalapapap	-30	0	0	0		0	0	0	0	0
407	1	304	214	-1	215	238	4.0	24	ABplppppppp	172	0	0	0		0	0	0	0	0
408	1	334	411	-1	410	403	14.6	27	ABplpaappa	275	-339	0	0		0	0	0	0	0
409	1	357	251	-1	411	180	19.9	26	ABprapaaaa	185	-582	0	0		0	0	0	0	0
410	0	303	-1	-1	589	304	15.8	21		-961	0	0	0		0	0	0	0	0
411	1	407	303	-1	443	422	10.85	24	ABplpaapapp	0	0	0	0		0	0	0	0	0
412	1	323	414	-1	581	294	18.0	27	ABalapppaa	138	0	0	0		0	0	0	0	0
413	1	408	317	-1	572	294	20.199999	25	ABalapppapa	0	0	0	0		0	0	0	0	0
414	1	409	415	-1	497	327	18.0	26	ABaraaaapp	-101	0	0	0		0	0	0	0	0
