# Supplementary material for: The AP-2 Transcription Factor APTF-2 Is Required for Neuroblast and Epidermal Morphogenesis in Caenorhabditis elegans Embryogenesis
Source: PLoS Genet. 2016 May 13;12(5):e1006048. doi: 10.1371/journal.pgen.1006048 (PMC4866721; doi:10.1371/journal.pgen.1006048)
Supplement: S3 Text — (ZIP) [file pgen.1006048.s031.zip › nuclei/t185-nuclei]

1	1	367	70	-1	600	286	18.4	34	ABalappapa	310	-231	0	0		0	0	0	0	0
2	1	167	411	-1	426	320	2.9	25	ABplpappaaa	250	110	0	0		0	0	0	0	0
3	1	364	354	-1	494	298	20.9	26	MSaaaapaa	221	414	0	0		0	0	0	0	0
4	1	239	81	-1	540	245	4.6	31	ABaraaappp	253	611	0	0		0	0	0	0	0
5	1	56	24	-1	471	364	18.8	28	MSapapaa	-4	0	0	0		0	0	0	0	0
6	1	46	249	-1	553	296	9.6	24	ABalpaapaaa	244	328	0	0		0	0	0	0	0
7	1	19	32	-1	382	231	15.1	29	MSpapaapp	97	0	0	0		0	0	0	0	0
8	1	268	90	-1	447	293	15.6	27	MSpaapaa	253	-618	0	0		0	0	0	0	0
9	1	144	66	-1	374	261	7.0	24	MSaappaa	144	0	0	0		0	0	0	0	0
10	1	293	30	-1	434	196	18.1	27	MSppppap	265	228	0	0		0	0	0	0	0
11	1	382	139	-1	459	297	5.5	26	ABalpappapa	226	-753	0	0		0	0	0	0	0
12	1	233	142	-1	299	108	18.5	30	ABprappapa	271	1103	0	0		0	0	0	0	0
13	1	168	110	-1	538	317	11.7	24	ABalpaapaap	222	50	0	0		0	0	0	0	0
14	1	392	21	-1	460	222	9.2	30	ABarapappa	165	0	0	0		0	0	0	0	0
15	1	359	260	-1	345	402	17.6	29	ABplapaaap	261	549	0	0		0	0	0	0	0
16	1	131	127	-1	197	184	7.7	26	Cppppa	247	93	0	0		0	0	0	0	0
17	1	64	166	-1	432	250	15.5	34	MSpaapap	347	465	0	0		0	0	0	0	0
18	1	181	221	-1	391	233	9.2	26	MSpapaaap	244	1458	0	0		0	0	0	0	0
19	1	109	217	-1	424	181	23.2	30	ABarpapppp	260	88	0	0		0	0	0	0	0
20	1	335	105	-1	452	177	14.4	29	MSppppaa	222	129	0	0		0	0	0	0	0
21	1	328	226	-1	351	110	14.4	27	ABprappaaa	276	535	0	0		0	0	0	0	0
22	1	186	15	-1	418	270	11.6	29	ABaraapppp	183	0	0	0		0	0	0	0	0
23	1	295	152	-1	249	391	13.5	27	ABplappapa	107	0	0	0		0	0	0	0	0
24	1	69	382	-1	299	161	16.7	30	Dpppp	270	-336	0	0		0	0	0	0	0
25	1	26	416	-1	576	291	10.9	27	ABaraaaapa	-172	0	0	0		0	0	0	0	0
26	1	216	35	-1	202	345	8.2	28	ABplapappa	384	0	0	0		0	0	0	0	0
27	1	348	314	-1	284	289	4.4	27	ABplppppap	192	60	0	0		0	0	0	0	0
28	1	161	329	-1	222	379	15.8	28	ABarppappa	279	542	0	0		0	0	0	0	0
29	1	253	150	-1	558	176	17.7	29	ABpraaapap	57	0	0	0		0	0	0	0	0
30	0	114	-1	-1	444	346	7.4	24		196	-233	0	0		0	0	0	0	0
31	1	130	44	-1	426	281	20.3	31	MSpaaapa	172	0	0	0		0	0	0	0	0
32	1	51	47	-1	498	293	6.3	27	ABalpaaaap	48	0	0	0		0	0	0	0	0
33	1	128	50	-1	407	372	3.1	25	ABplpaaaapa	256	222	0	0		0	0	0	0	0
34	1	24	257	-1	487	352	4.7	30	ABalppapaa	253	240	0	0		0	0	0	0	0
35	1	185	198	-1	249	359	7.2	27	ABplappapp	78	0	0	0		0	0	0	0	0
36	1	127	33	-1	398	208	6.0	30	ABprpapppa	-33	0	0	0		0	0	0	0	0
37	1	36	62	-1	589	241	14.6	29	ABalaaappl	269	-636	0	0		0	0	0	0	0
38	1	194	107	-1	536	236	15.6	27	MSppaaap	204	-19	0	0		0	0	0	0	0
39	1	204	238	-1	397	313	13.2	27	MSaapaapa	143	0	0	0		0	0	0	0	0
40	1	142	39	-1	284	108	12.3	27	ABprapapap	260	301	0	0		0	0	0	0	0
41	1	57	124	-1	274	341	18.9	29	Dappa	255	-305	0	0		0	0	0	0	0
42	1	307	310	-1	488	418	19.6	27	ABplaapaapp	218	-170	0	0		0	0	0	0	0
43	1	82	167	-1	458	168	23.3	30	ABarpapppa	268	105	0	0		0	0	0	0	0
44	1	350	412	-1	343	426	15.7	26	ABplapaapa	217	754	0	0		0	0	0	0	0
45	1	265	13	-1	283	339	5.2	28	ABplppappp	238	917	0	0		0	0	0	0	0
46	1	248	323	-1	461	188	11.4	26	MSppapap	198	68	0	0		0	0	0	0	0
47	1	27	96	-1	538	322	21.6	27	ABarpaaaaa	270	0	0	0		0	0	0	0	0
48	1	96	40	-1	408	227	12.5	27	MSpapaapa	118	0	0	0		0	0	0	0	0
49	1	193	91	-1	472	137	20.1	28	ABpraappap	278	204	0	0		0	0	0	0	0
50	1	73	140	-1	408	394	12.3	28	MSapppaa	-15	0	0	0		0	0	0	0	0
51	1	267	46	-1	185	325	11.1	27	ABarppappp	-145	0	0	0		0	0	0	0	0
52	1	123	246	-1	562	367	9.1	27	ABalaaaarr	268	-521	0	0		0	0	0	0	0
53	1	124	99	-1	405	245	6.4	26	ABarapapppp	-102	0	0	0		0	0	0	0	0
54	1	303	343	-1	321	367	11.2	27	Daapp	258	-10	0	0		0	0	0	0	0
55	1	299	120	-1	412	401	7.5	25	ABplpaaappp	214	756	0	0		0	0	0	0	0
56	1	83	125	-1	439	369	10.1	26	MSapapap	231	154	0	0		0	0	0	0	0
57	1	137	56	-1	592	276	22.3	30	ABpraapaaa	187	0	0	0		0	0	0	0	0
58	1	340	92	-1	473	160	6.7	24	ABarapppppp	205	-593	0	0		0	0	0	0	0
59	1	400	253	-1	392	367	14.4	27	Daaaa	278	236	0	0		0	0	0	0	0
60	1	44	126	-1	477	134	16.4	28	ABpraappaa	239	80	0	0		0	0	0	0	0
61	1	13	48	-1	334	97	12.4	27	ABprappaap	230	128	0	0		0	0	0	0	0
62	1	283	137	-1	452	340	18.0	25	MSaaapaap	220	-460	0	0		0	0	0	0	0
63	1	31	277	-1	584	331	9.2	28	ABalaaaarl	249	-538	0	0		0	0	0	0	0
64	1	219	52	-1	470	378	5.4	25	ABalppapppa	221	476	0	0		0	0	0	0	0
65	1	356	63	-1	460	300	19.4	27	MSaaaapap	267	0	0	0		0	0	0	0	0
66	1	66	237	-1	431	358	22.8	28	ABplaaaapp	272	-179	0	0		0	0	0	0	0
67	1	223	202	-1	455	227	12.4	24	ABarapaappp	207	147	0	0		0	0	0	0	0
68	1	163	371	-1	242	242	4.1	25	ABplppppppa	223	1419	0	0		0	0	0	0	0
69	1	262	208	-1	159	261	9.2	29	Cpappd	-193	0	0	0		0	0	0	0	0
70	1	206	154	-1	207	162	16.7	31	Cppap	307	-1721	0	0		0	0	0	0	0
71	1	65	270	-1	459	289	8.5	30	ABalpapppa	229	-197	0	0		0	0	0	0	0
72	1	273	345	-1	352	292	4.4	29	ABplpapapp	241	-792	0	0		0	0	0	0	0
73	1	1	322	-1	274	397	11.3	26	ABplappaaa	253	1398	0	0		0	0	0	0	0
74	1	189	298	-1	188	261	20.5	32	Cpaapp	319	124	0	0		0	0	0	0	0
75	1	341	158	-1	240	130	16.8	33	ABarppppp	324	-759	0	0		0	0	0	0	0
76	1	302	195	-1	488	428	15.7	27	ABalpppappp	271	42	0	0		0	0	0	0	0
77	1	370	327	-1	248	207	4.6	26	ABprppppppa	205	767	0	0		0	0	0	0	0
78	1	165	119	-1	372	103	17.4	28	ABprapaapp	224	111	0	0		0	0	0	0	0
79	1	263	100	-1	471	256	19.0	30	MSpaaaapp	-149	0	0	0		0	0	0	0	0
80	0	55	-1	-1	416	176	12.8	23		257	0	0	0		0	0	0	0	0
81	1	178	248	-1	585	358	11.7	29	ABalaaapar	149	0	0	0		0	0	0	0	0
82	1	256	309	-1	428	328	18.5	25	MSaaaappa	60	0	0	0		0	0	0	0	0
83	1	157	115	-1	546	271	8.2	28	ABaraaaaap	275	535	0	0		0	0	0	0	0
84	1	352	113	-1	461	353	23.0	29	ABplaaaapa	275	-219	0	0		0	0	0	0	0
85	1	159	280	-1	404	110	15.7	29	ABpraapppp	58	0	0	0		0	0	0	0	0
86	1	99	358	-1	266	177	4.8	25	ABprpppapaa	207	-915	0	0		0	0	0	0	0
87	1	385	352	-1	541	319	4.3	29	ABalpaappa	292	-328	0	0		0	0	0	0	0
88	1	118	338	-1	303	94	13.7	27	ABprappapp	237	-127	0	0		0	0	0	0	0
89	1	76	398	-1	588	268	9.6	28	ABalaaaalp	-95	0	0	0		0	0	0	0	0
90	0	166	-1	-1	463	270	22.5	24		245	-172	0	0		0	0	0	0	0
91	1	77	223	-1	523	260	11.5	26	ABaraaapapa	109	0	0	0		0	0	0	0	0
92	1	134	65	-1	528	300	18.5	31	MSaaaaapa	100	0	0	0		0	0	0	0	0
93	1	245	25	-1	442	394	14.8	25	ABalpppppap	232	-69	0	0		0	0	0	0	0
94	1	312	377	-1	343	167	17.7	29	Dpppa	290	199	0	0		0	0	0	0	0
95	1	74	168	-1	239	208	16.3	33	Eprpa	312	836	0	0		0	0	0	0	0
96	1	14	400	-1	442	269	18.0	26	MSpaaappa	200	1080	0	0		0	0	0	0	0
97	1	103	94	-1	486	328	20.0	29	MSaaaaapp	-56	0	0	0		0	0	0	0	0
98	1	366	258	-1	426	301	4.5	28	ABalpappapp	263	-468	0	0		0	0	0	0	0
99	1	29	73	-1	193	273	11.1	27	Capppa	102	0	0	0		0	0	0	0	0
100	1	169	368	-1	184	294	8.3	28	ABplapappp	756	0	0	0		0	0	0	0	0
101	1	102	408	-1	494	367	11.9	24	ABalppppaav	323	0	0	0		0	0	0	0	0
102	1	325	405	-1	518	258	6.5	28	ABarapaaaa	234	143	0	0		0	0	0	0	0
103	1	301	102	-1	355	273	7.4	26	MSaappap	-91	0	0	0		0	0	0	0	0
104	1	37	201	-1	494	293	14.9	25	ABaraapaapp	243	-41	0	0		0	0	0	0	0
105	1	53	190	-1	330	233	7.8	34	MSpappa	345	-255	0	0		0	0	0	0	0
106	1	111	378	-1	342	387	5.7	28	ABplppapaa	-141	0	0	0		0	0	0	0	0
107	1	133	68	-1	503	235	11.4	27	ABarapaapa	268	120	0	0		0	0	0	0	0
108	1	8	87	-1	504	186	15.5	30	ABpraaappa	60	0	0	0		0	0	0	0	0
109	1	47	27	-1	521	382	19.4	28	ABalapappp	269	379	0	0		0	0	0	0	0
110	1	139	155	-1	516	360	23.7	31	ABplaaaaaa	287	417	0	0		0	0	0	0	0
111	1	75	72	-1	509	150	10.1	28	ABprpaaapa	243	0	0	0		0	0	0	0	0
112	1	282	216	-1	215	383	12.5	29	ABplapapaa	265	-496	0	0		0	0	0	0	0
113	1	269	392	-1	187	185	13.8	31	Cpppaa	304	251	0	0		0	0	0	0	0
114	1	202	266	-1	503	392	14.2	26	ABalppppaad	229	-569	0	0		0	0	0	0	0
115	1	195	165	-1	460	144	10.4	31	ABprpaaapp	294	525	0	0		0	0	0	0	0
116	1	86	149	-1	541	378	22.4	33	ABplaapaaa	327	-510	0	0		0	0	0	0	0
117	1	92	138	-1	432	308	12.3	30	ABaraapapp	58	0	0	0		0	0	0	0	0
118	1	394	326	-1	229	298	5.9	27	ABplapppap	242	1127	0	0		0	0	0	0	0
119	1	345	220	-1	400	364	12.3	24	MSappapa	211	1024	0	0		0	0	0	0	0
120	1	272	261	-1	244	333	11.8	27	Capapa	274	549	0	0		0	0	0	0	0
121	1	117	235	-1	536	352	6.3	28	ABalpaappp	-39	0	0	0		0	0	0	0	0
122	1	104	269	-1	383	278	3.5	28	ABplpappaap	233	174	0	0		0	0	0	0	0
123	1	107	243	-1	264	259	15.5	31	Eplap	302	-566	0	0		0	0	0	0	0
124	1	70	236	-1	514	348	14.6	27	MSapaaap	76	0	0	0		0	0	0	0	0
125	1	305	399	-1	277	363	15.5	28	Dapap	275	-69	0	0		0	0	0	0	0
126	1	149	133	-1	421	217	3.5	24	ABprpappaap	195	77	0	0		0	0	0	0	0
127	1	401	67	-1	469	390	18.7	25	ABplaapappa	219	64	0	0		0	0	0	0	0
128	1	155	130	-1	387	370	6.9	27	ABplpapaap	-2	0	0	0		0	0	0	0	0
129	1	201	141	-1	453	198	6.8	31	ABprpapaaa	313	-1695	0	0		0	0	0	0	0
130	1	198	31	-1	492	172	17.6	27	ABpraaapppa	230	382	0	0		0	0	0	0	0
131	1	126	385	-1	425	238	23.2	31	ABarpapapp	259	-1071	0	0		0	0	0	0	0
132	1	349	5	-1	304	405	18.3	30	ABarppaap	16	0	0	0		0	0	0	0	0
133	1	291	116	-1	305	315	7.6	31	MSaapppp	134	0	0	0		0	0	0	0	0
134	1	146	59	-1	388	267	16.0	26	MSaaappp	215	-261	0	0		0	0	0	0	0
135	1	188	292	-1	467	220	22.8	30	ABarpappap	288	-58	0	0		0	0	0	0	0
136	1	319	36	-1	557	216	12.9	30	ABalaapppa	264	1011	0	0		0	0	0	0	0
137	1	279	383	-1	541	153	12.4	29	ABpraaaaap	239	-365	0	0		0	0	0	0	0
138	1	170	384	-1	393	150	8.6	27	ABprppaapa	227	362	0	0		0	0	0	0	0
139	1	284	55	-1	568	339	20.2	28	ABalappapp	289	-523	0	0		0	0	0	0	0
140	1	317	239	-1	502	178	12.5	28	ABprpaapaa	244	70	0	0		0	0	0	0	0
141	1	203	135	-1	343	365	15.7	27	Daaap	275	732	0	0		0	0	0	0	0
142	1	306	373	-1	226	179	21.4	36	Cppaa	203	0	0	0		0	0	0	0	0
143	1	122	295	-1	598	306	11.3	28	ABalaaaala	129	0	0	0		0	0	0	0	0
144	1	11	380	-1	441	166	11.4	25	ABprppaaaaa	45	0	0	0		0	0	0	0	0
145	1	308	365	-1	383	323	23.0	30	ABarpaappa	266	753	0	0		0	0	0	0	0
146	1	226	289	-1	544	312	14.6	29	ABaraapaaa	281	-188	0	0		0	0	0	0	0
147	1	270	54	-1	429	441	13.3	24	ABplaappaa	-44	0	0	0		0	0	0	0	0
148	1	115	210	-1	570	291	14.8	30	MSaaaaaa	144	0	0	0		0	0	0	0	0
149	1	196	222	-1	336	144	14.7	27	Dppap	41	0	0	0		0	0	0	0	0
150	1	275	233	-1	261	385	8.4	28	ABplappaap	271	178	0	0		0	0	0	0	0
151	1	332	360	-1	389	192	9.1	24	MSppaapp	237	1604	0	0		0	0	0	0	0
152	1	52	14	-1	527	267	15.4	25	ABaraappapa	210	76	0	0		0	0	0	0	0
153	1	210	336	-1	414	349	10.7	27	MSapaapp	219	311	0	0		0	0	0	0	0
154	1	191	191	-1	351	146	6.8	26	ABprppappa	265	66	0	0		0	0	0	0	0
155	1	60	192	-1	403	300	18.4	27	MSaaaappp	-25	0	0	0		0	0	0	0	0
156	1	18	117	-1	404	365	17.1	27	MSapppap	267	-567	0	0		0	0	0	0	0
157	1	180	294	-1	305	124	7.2	27	ABprppappp	261	646	0	0		0	0	0	0	0
158	1	132	193	-1	499	335	10.7	25	ABalpaaapa	254	-283	0	0		0	0	0	0	0
159	1	84	26	-1	410	273	7.9	24	ABalpappppp	-24	0	0	0		0	0	0	0	0
160	1	333	362	-1	346	340	22.3	32	ABarpaappp	320	376	0	0		0	0	0	0	0
161	1	281	287	-1	210	366	10.0	27	ABplapapap	14	0	0	0		0	0	0	0	0
162	1	254	60	-1	593	234	9.9	27	ABalaappa	158	0	0	0		0	0	0	0	0
163	1	393	351	-1	310	366	6.6	27	ABplppapap	229	-157	0	0		0	0	0	0	0
164	1	145	170	-1	353	319	7.8	29	MSaapppa	294	-924	0	0		0	0	0	0	0
165	1	377	271	-1	475	259	15.7	26	ABaraappapp	256	0	0	0		0	0	0	0	0
166	1	347	297	-1	553	396	15.8	28	ABalapaapp	251	-349	0	0		0	0	0	0	0
167	1	200	175	-1	462	418	9.2	28	ABplpaaapa	-45	0	0	0		0	0	0	0	0
168	1	374	393	-1	372	180	13.0	23	MSpppaap	220	9	0	0		0	0	0	0	0
169	1	5	17	-1	530	417	10.8	30	ABalpppaaa	82	0	0	0		0	0	0	0	0
170	1	225	128	-1	442	243	4.4	25	ABarapapapp	254	495	0	0		0	0	0	0	0
171	1	241	118	-1	150	248	12.9	31	Cpapaa	291	-209	0	0		0	0	0	0	0
172	1	160	200	-1	442	126	17.6	29	ABpraapppa	225	-163	0	0		0	0	0	0	0
173	1	336	259	-1	387	329	9.8	26	MSappaaa	218	-623	0	0		0	0	0	0	0
174	1	97	38	-1	528	304	8.5	29	ABaraaaaaa	278	254	0	0		0	0	0	0	0
175	1	21	264	-1	546	277	16.6	30	ABaraappaa	245	1068	0	0		0	0	0	0	0
176	1	153	79	-1	362	223	9.7	31	MSpapapp	233	-173	0	0		0	0	0	0	0
177	1	381	108	-1	398	166	22.3	34	ABarpppaa	333	719	0	0		0	0	0	0	0
178	1	240	197	-1	453	404	12.6	24	ABplpaapaap	184	-61	0	0		0	0	0	0	0
179	1	244	8	-1	433	414	10.1	26	ABplpaapppa	182	418	0	0		0	0	0	0	0
180	1	324	240	-1	505	204	22.7	28	ABarpappaa	258	373	0	0		0	0	0	0	0
181	1	313	333	-1	320	301	16.5	32	Ealap	321	-630	0	0		0	0	0	0	0
182	1	108	324	-1	287	289	18.0	25	Eplaa	188	-556	0	0		0	0	0	0	0
183	1	208	114	-1	246	294	8.4	27	Capapp	205	0	0	0		0	0	0	0	0
184	1	48	334	-1	345	127	9.3	26	ABprppapap	250	1589	0	0		0	0	0	0	0
185	1	246	381	-1	256	225	8.4	30	ABprpppppa	282	721	0	0		0	0	0	0	0
186	1	67	101	-1	294	412	12.4	28	ABplapaapp	100	0	0	0		0	0	0	0	0
187	1	310	11	-1	415	258	18.2	27	MSpaaappp	139	0	0	0		0	0	0	0	0
188	1	62	131	-1	215	311	8.5	24	ABplapppaa	232	62	0	0		0	0	0	0	0
189	1	35	57	-1	312	151	10.5	31	MSpapppp	-11	0	0	0		0	0	0	0	0
190	1	334	177	-1	511	328	23.5	25	ABarpaaaap	209	560	0	0		0	0	0	0	0
191	1	271	363	-1	526	215	3.7	28	ABarapppaa	273	305	0	0		0	0	0	0	0
192	1	346	1	-1	270	301	23.5	35	Caaaa	355	161	0	0		0	0	0	0	0
193	1	40	241	-1	379	273	12.7	27	MSaapapa	289	0	0	0		0	0	0	0	0
194	1	158	278	-1	359	168	10.3	31	MSpapppa	274	1394	0	0		0	0	0	0	0
195	1	339	252	-1	487	325	15.8	27	ABaraapapaa	228	1203	0	0		0	0	0	0	0
196	1	224	171	-1	177	209	9.9	28	Cpppap	282	866	0	0		0	0	0	0	0
197	1	79	28	-1	555	270	23.7	30	ABarpapaaa	285	922	0	0		0	0	0	0	0
198	1	242	103	-1	514	294	23.4	27	ABarpaaapa	329	0	0	0		0	0	0	0	0
199	1	49	245	-1	274	301	8.5	28	Capaap	249	393	0	0		0	0	0	0	0
200	1	361	267	-1	285	351	12.2	29	Capaaa	283	175	0	0		0	0	0	0	0
201	1	368	206	-1	495	240	14.3	26	ABaraaapapp	264	671	0	0		0	0	0	0	0
202	1	240	18	-1	473	377	11.7	24	ABplpaapaaa	187	882	0	0		0	0	0	0	0
203	1	23	88	-1	317	157	6.0	28	ABprpppaaa	-94	0	0	0		0	0	0	0	0
204	1	220	180	-1	520	191	10.1	32	ABprpaaaaa	209	95	0	0		0	0	0	0	0
205	1	389	10	-1	523	154	16.8	29	ABpraaaapp	292	75	0	0		0	0	0	0	0
206	1	81	341	-1	435	434	20.1	33	ABplaaapap	327	397	0	0		0	0	0	0	0
207	1	266	95	-1	510	304	11.5	26	ABalpaapapa	184	0	0	0		0	0	0	0	0
208	1	230	319	-1	222	161	10.5	28	ABprapappp	-78	0	0	0		0	0	0	0	0
209	1	330	367	-1	331	316	4.5	28	ABplppaapp	-88	0	0	0		0	0	0	0	0
210	1	207	307	-1	550	367	15.5	28	ABalapaapa	221	0	0	0		0	0	0	0	0
211	1	59	361	-1	438	172	4.6	25	ABarappapap	202	143	0	0		0	0	0	0	0
212	1	232	162	-1	218	320	16.3	31	Cappaa	277	529	0	0		0	0	0	0	0
213	1	211	29	-1	496	259	8.5	29	ABarapapaa	-124	0	0	0		0	0	0	0	0
214	1	407	83	-1	206	236	4.1	24	ABplppppppp	191	192	0	0		0	0	0	0	0
215	1	140	151	-1	479	314	8.5	29	ABalpappaa	98	0	0	0		0	0	0	0	0
216	0	342	-1	-1	440	192	9.6	22		189	-646	0	0		0	0	0	0	0
217	1	6	97	417	490	417	11.4	32	ABalpppapa	211	0	0	0		0	0	0	0	0
218	1	261	219	-1	504	266	18.3	27	MSpaaaapa	265	150	0	0		0	0	0	0	0
219	1	138	89	-1	415	314	22.7	30	ABarpaapap	136	0	0	0		0	0	0	0	0
220	1	285	129	-1	255	308	4.3	27	ABplpppaap	269	591	0	0		0	0	0	0	0
221	1	258	122	-1	402	425	9.5	24	ABplpaapppp	235	-976	0	0		0	0	0	0	0
222	1	151	213	-1	361	361	6.7	28	ABplppaapa	228	-230	0	0		0	0	0	0	0
223	1	276	229	-1	393	439	12.8	28	ABplaappap	403	0	0	0		0	0	0	0	0
224	1	33	366	-1	511	205	17.8	30	ABpraapapa	35	0	0	0		0	0	0	0	0
225	1	288	254	-1	386	145	15.4	27	Dppaa	243	-138	0	0		0	0	0	0	0
226	1	286	176	-1	331	238	17.5	33	Epraa	324	-794	0	0		0	0	0	0	0
227	1	255	160	-1	476	378	14.7	25	ABalpppppaa	293	0	0	0		0	0	0	0	0
228	1	78	156	-1	464	304	23.4	30	ABarpaapaa	-41	0	0	0		0	0	0	0	0
229	1	110	302	-1	432	159	8.2	29	ABprpapaap	87	0	0	0		0	0	0	0	0
230	1	63	147	-1	379	227	12.4	31	MSpapapa	245	129	0	0		0	0	0	0	0
231	1	156	283	-1	369	191	19.9	28	MSpppppp	273	70	0	0		0	0	0	0	0
232	1	136	85	-1	426	357	14.5	26	MSapappa	267	0	0	0		0	0	0	0	0
233	1	209	2	-1	415	189	3.1	24	ABprpappapa	226	423	0	0		0	0	0	0	0
234	1	213	225	-1	480	267	11.8	24	ABaraapppaa	150	0	0	0		0	0	0	0	0
235	1	294	293	-1	305	366	18.4	28	MSappppp	228	-316	0	0		0	0	0	0	0
236	1	15	71	-1	483	394	22.3	27	ABplaaapaa	253	31	0	0		0	0	0	0	0
237	1	249	375	-1	452	404	6.9	24	ABplpaaappa	230	-474	0	0		0	0	0	0	0
238	1	212	106	-1	435	118	8.7	26	ABprpaaaapp	-53	0	0	0		0	0	0	0	0
239	1	397	364	-1	535	291	22.1	24	ABalapppapp	196	-778	0	0		0	0	0	0	0
240	1	135	286	-1	378	177	16.0	27	Dpap	236	-58	0	0		0	0	0	0	0
241	1	362	255	-1	354	168	5.2	27	ABprppaapp	255	344	0	0		0	0	0	0	0
242	1	205	80	-1	445	259	12.9	25	ABaraapppap	225	0	0	0		0	0	0	0	0
243	1	297	215	-1	600	321	13.8	29	ABalaaapal	-104	0	0	0		0	0	0	0	0
244	1	141	268	-1	335	352	5.4	27	ABplppappa	242	-374	0	0		0	0	0	0	0
245	1	7	75	-1	602	275	14.0	27	ABalaaappr	-139	0	0	0		0	0	0	0	0
246	1	98	256	-1	542	197	14.9	28	ABpraaapaa	-326	0	0	0		0	0	0	0	0
247	1	228	376	-1	539	343	10.2	27	MSapaaaa	183	-269	0	0		0	0	0	0	0
248	1	113	161	-1	420	306	8.9	25	MSaapaaaa	185	0	0	0		0	0	0	0	0
249	1	85	109	-1	441	335	15.6	27	MSaaapapa	199	146	0	0		0	0	0	0	0
250	1	58	74	-1	507	193	20.5	30	ABpraapappp	276	375	0	0		0	0	0	0	0
251	1	409	121	-1	410	176	19.5	25	ABprapaaaa	179	-584	0	0		0	0	0	0	0
252	1	277	134	-1	338	248	13.8	28	Earpa	284	695	0	0		0	0	0	0	0
253	1	4	4	-1	235	137	9.0	25	ABprappppa	209	21	0	0		0	0	0	0	0
254	1	290	37	-1	377	364	10.3	26	MSappapp	-40	0	0	0		0	0	0	0	0
255	1	260	369	-1	379	381	21.6	31	ABarppaaa	309	807	0	0		0	0	0	0	0
256	1	363	320	-1	314	216	6.3	24	ABprpappppa	185	842	0	0		0	0	0	0	0
257	1	236	42	-1	322	424	13.2	30	ABplaapppp	249	-174	0	0		0	0	0	0	0
258	1	43	172	-1	273	257	8.0	28	ABplpppppa	49	0	0	0		0	0	0	0	0
259	1	177	182	-1	487	411	7.2	29	ABalppaapp	289	198	0	0		0	0	0	0	0
260	1	32	77	-1	527	420	14.8	28	ABalpppaap	231	69	0	0		0	0	0	0	0
261	1	304	313	-1	488	154	8.6	23	ABprpaapppa	202	-423	0	0		0	0	0	0	0
262	1	176	93	-1	384	292	9.5	26	MSaapaaap	146	0	0	0		0	0	0	0	0
263	1	388	301	-1	523	395	8.8	28	ABalppaaap	280	374	0	0		0	0	0	0	0
264	1	173	396	-1	415	134	5.9	28	ABarappapp	211	717	0	0		0	0	0	0	0
265	1	229	321	-1	169	292	16.1	32	Caapp	317	-501	0	0		0	0	0	0	0
266	1	247	23	-1	545	173	9.6	28	ABpraaaaaa	265	410	0	0		0	0	0	0	0
267	1	121	112	-1	506	252	23.5	28	ABarpapapa	283	-52	0	0		0	0	0	0	0
268	1	25	212	-1	480	175	20.3	30	ABpraaapppp	290	-350	0	0		0	0	0	0	0
269	1	150	19	-1	527	290	13.5	24	ABaraapaapa	239	146	0	0		0	0	0	0	0
270	1	34	303	-1	574	178	11.1	30	ABalaapapp	250	223	0	0		0	0	0	0	0
271	1	373	337	-1	350	306	17.9	31	Ealaa	96	0	0	0		0	0	0	0	0
272	1	119	153	-1	417	425	16.6	30	ABalppppppp	-47	0	0	0		0	0	0	0	0
273	1	129	84	-1	372	192	4.4	27	ABprpapapp	260	124	0	0		0	0	0	0	0
274	1	318	282	-1	430	406	22.2	29	ABplaaappa	251	747	0	0		0	0	0	0	0
275	1	154	318	-1	351	241	3.9	27	ABplpapppa	119	0	0	0		0	0	0	0	0
276	1	322	207	-1	566	257	19.1	28	ABalappppa	364	0	0	0		0	0	0	0	0
277	1	231	281	-1	431	391	17.6	26	ABalppppppa	168	0	0	0		0	0	0	0	0
278	1	143	169	-1	205	323	5.0	26	ABplappppa	-84	0	0	0		0	0	0	0	0
279	1	323	335	-1	395	150	18.4	30	ABprapaaap	272	260	0	0		0	0	0	0	0
280	1	175	403	-1	460	173	17.1	29	ABprpaappa	266	739	0	0		0	0	0	0	0
281	1	147	146	-1	271	113	15.7	29	ABprapapaa	245	-786	0	0		0	0	0	0	0
282	1	120	390	-1	316	244	3.9	27	ABplpapppp	288	0	0	0		0	0	0	0	0
283	1	148	183	-1	364	402	8.0	24	ABplppaaaap	242	21	0	0		0	0	0	0	0
284	1	17	356	-1	408	352	6.5	28	ABplpapaaa	260	-1015	0	0		0	0	0	0	0
285	1	369	312	-1	172	223	18.7	32	Cpapap	307	783	0	0		0	0	0	0	0
286	1	50	69	-1	492	411	17.3	26	ABalppppapp	231	-22	0	0		0	0	0	0	0
287	1	251	203	-1	475	206	13.5	24	MSppapaa	240	41	0	0		0	0	0	0	0
288	1	89	64	-1	455	140	6.8	24	ABprpaaaapa	222	211	0	0		0	0	0	0	0
289	1	337	185	-1	474	282	3.5	28	ABalpapaap	265	-557	0	0		0	0	0	0	0
290	1	72	53	-1	370	432	15.6	29	ABplaapppa	86	0	0	0		0	0	0	0	0
291	1	314	272	-1	381	330	4.9	27	ABplpapapa	302	0	0	0		0	0	0	0	0
292	1	190	348	-1	459	361	3.2	28	ABalppapap	282	1310	0	0		0	0	0	0	0
293	1	296	262	-1	416	125	11.5	28	ABprppaaaap	199	371	0	0		0	0	0	0	0
294	1	355	218	-1	279	235	6.0	24	ABprpappppp	210	-1025	0	0		0	0	0	0	0
295	1	235	355	-1	424	168	15.3	29	Dpaa	220	0	0	0		0	0	0	0	0
296	1	91	389	-1	564	232	7.6	23	ABalaapaaa	188	-838	0	0		0	0	0	0	0
297	1	172	290	-1	447	233	6.6	28	ABarapapppa	-72	0	0	0		0	0	0	0	0
298	1	360	3	-1	365	388	13.3	27	Daapa	222	0	0	0		0	0	0	0	0
299	1	218	211	-1	221	251	6.8	28	Capppp	40	0	0	0		0	0	0	0	0
300	1	243	173	-1	179	247	6.5	27	Cpappv	237	140	0	0		0	0	0	0	0
301	1	112	41	-1	197	214	6.3	26	Cppppp	225	-645	0	0		0	0	0	0	0
302	1	237	332	-1	373	397	19.4	29	ABplapaaaa	264	-380	0	0		0	0	0	0	0
303	1	411	359	-1	442	430	10.7	23	ABplpaapapp	188	-366	0	0		0	0	0	0	0
304	1	12	178	-1	187	334	19.2	33	Caapa	326	-379	0	0		0	0	0	0	0
305	1	38	148	-1	548	366	18.4	31	ABalapappa	283	568	0	0		0	0	0	0	0
306	1	10	184	-1	357	139	22.4	33	ABarpppap	328	1692	0	0		0	0	0	0	0
307	1	338	325	-1	437	390	4.2	24	ABalppapppp	204	781	0	0		0	0	0	0	0
308	1	371	402	-1	262	400	19.4	34	ABarppapa	344	-531	0	0		0	0	0	0	0
309	1	3	181	-1	502	304	3.7	29	ABalpapaaa	186	403	0	0		0	0	0	0	0
310	1	250	214	-1	298	268	6.0	23	ABplppppaap	112	0	0	0		0	0	0	0	0
311	1	357	230	-1	239	319	19.4	28	Dappp	276	442	0	0		0	0	0	0	0
312	1	217	284	-1	581	325	16.9	28	ABalappaap	-64	0	0	0		0	0	0	0	0
313	1	42	315	357	527	201	6.6	31	ABarappppa	193	1338	0	0		0	0	0	0	0
314	1	280	231	-1	259	277	4.3	24	ABplpppapaa	200	63	0	0		0	0	0	0	0
315	1	379	386	-1	440	279	7.4	26	ABalpappppa	97	0	0	0		0	0	0	0	0
316	1	100	7	-1	552	271	11.7	28	ABaraaapaa	152	0	0	0		0	0	0	0	0
317	1	413	274	-1	573	295	20.3	25	ABalapppapa	223	327	0	0		0	0	0	0	0
318	1	101	58	-1	301	223	16.3	32	Earpp	224	0	0	0		0	0	0	0	0
319	1	390	174	-1	318	229	23.4	41	Cpaaa	418	260	0	0		0	0	0	0	0
320	1	41	43	-1	330	200	4.2	29	ABprppppaa	224	111	0	0		0	0	0	0	0
321	1	252	244	-1	486	382	8.8	28	ABplpaaaaa	206	467	0	0		0	0	0	0	0
322	1	106	164	-1	395	408	22.1	31	ABplaaappp	248	93	0	0		0	0	0	0	0
323	1	386	288	-1	302	320	3.7	28	ABplpppaaa	258	64	0	0		0	0	0	0	0
324	1	234	82	-1	219	329	22.8	36	Caaap	348	673	0	0		0	0	0	0	0
325	1	199	316	-1	365	358	18.9	27	MSappppa	39	0	0	0		0	0	0	0	0
326	1	238	379	-1	469	442	13.9	25	ABplpaapapa	248	-39	0	0		0	0	0	0	0
327	1	396	159	-1	405	385	9.8	24	ABplppaaaaa	213	151	0	0		0	0	0	0	0
328	1	87	49	-1	456	328	5.5	29	ABalpapapa	283	-63	0	0		0	0	0	0	0
329	1	162	12	-1	429	239	9.5	24	MSpapaaaa	237	17	0	0		0	0	0	0	0
330	0	164	-1	-1	542	371	10.7	24		66	0	0	0		0	0	0	0	0
331	1	398	397	-1	531	169	13.7	26	ABpraaaapa	223	0	0	0		0	0	0	0	0
332	1	292	418	-1	516	228	8.8	28	MSppaaaa	-39	0	0	0		0	0	0	0	0
333	1	380	276	353	404	172	6.0	27	ABprpapapa	198	415	0	0		0	0	0	0	0
334	1	329	275	-1	537	212	18.8	27	ABpraapappa	261	224	0	0		0	0	0	0	0
335	1	61	61	-1	359	280	10.3	31	MSaapapp	132	0	0	0		0	0	0	0	0
336	1	372	145	-1	472	243	5.7	24	ABarapapapa	217	158	0	0		0	0	0	0	0
337	1	71	16	-1	386	398	5.1	25	ABplpaaaapp	238	-218	0	0		0	0	0	0	0
338	1	311	296	-1	543	203	21.6	29	ABpraapaapp	246	108	0	0		0	0	0	0	0
339	1	215	350	-1	321	389	14.8	24	Dapaa	247	-185	0	0		0	0	0	0	0
340	1	309	242	-1	425	198	12.9	23	MSpppaaa	139	0	0	0		0	0	0	0	0
341	1	274	179	-1	460	328	14.1	25	ABaraapapap	196	0	0	0		0	0	0	0	0
342	1	93	111	-1	272	148	11.2	25	ABprapppaa	252	259	0	0		0	0	0	0	0
343	1	95	330	-1	359	341	10.6	27	MSappaap	210	-501	0	0		0	0	0	0	0
344	1	28	209	-1	203	305	13.4	30	Cappap	240	260	0	0		0	0	0	0	0
345	1	54	349	-1	287	280	13.4	31	Ealpp	278	384	0	0		0	0	0	0	0
346	1	404	413	-1	401	166	11.4	27	MSpppapp	-189	0	0	0		0	0	0	0	0
347	1	197	45	305	298	186	4.8	28	ABprppppap	272	-379	0	0		0	0	0	0	0
348	1	182	299	-1	365	297	13.6	26	MSaapaapp	56	0	0	0		0	0	0	0	0
349	1	105	132	-1	257	118	10.5	26	ABprapappa	262	174	0	0		0	0	0	0	0
350	1	152	414	-1	525	344	21.9	23	ABplaaaaapa	189	-1	0	0		0	0	0	0	0
351	1	257	339	-1	204	279	4.5	26	ABplappppp	385	0	0	0		0	0	0	0	0
352	1	80	247	-1	485	216	5.4	25	ABarappaaa	234	860	0	0		0	0	0	0	0
353	1	278	157	-1	505	360	6.7	29	ABalppappa	248	-975	0	0		0	0	0	0	0
354	1	315	409	-1	430	216	19.8	30	MSpppppa	188	-332	0	0		0	0	0	0	0
355	1	354	304	-1	464	216	3.3	27	ABarappaap	268	428	0	0		0	0	0	0	0
356	1	16	189	-1	457	338	10.8	27	ABalpaaapp	269	71	0	0		0	0	0	0	0
357	1	300	234	-1	361	261	18.6	30	Earaa	288	283	0	0		0	0	0	0	0
358	1	227	394	-1	267	210	12.3	31	Eprpp	317	81	0	0		0	0	0	0	0
359	1	327	199	-1	318	269	19.8	32	Earap	317	1025	0	0		0	0	0	0	0
360	1	221	204	-1	479	222	16.5	29	MSppappa	192	-33	0	0		0	0	0	0	0
361	1	125	395	-1	497	184	7.1	27	ABarapppppa	96	0	0	0		0	0	0	0	0
362	1	90	224	-1	415	125	19.6	26	ABprapaapa	173	0	0	0		0	0	0	0	0
363	1	116	227	-1	578	361	16.5	28	ABalapaaap	54	0	0	0		0	0	0	0	0
364	1	94	194	-1	235	169	6.4	26	ABprappppp	261	369	0	0		0	0	0	0	0
365	1	179	291	-1	556	213	8.4	29	ABalaapaap	218	-275	0	0		0	0	0	0	0
366	1	187	86	-1	474	308	12.2	26	ABalpaapapp	221	-425	0	0		0	0	0	0	0
367	1	45	163	-1	260	161	8.6	28	ABprapppap	281	1560	0	0		0	0	0	0	0
368	1	344	273	-1	409	345	18.9	26	MSapappp	236	-675	0	0		0	0	0	0	0
369	1	383	401	-1	501	184	3.7	29	ABarapppap	226	382	0	0		0	0	0	0	0
370	1	22	388	-1	229	249	14.7	33	Eplpa	-288	0	0	0		0	0	0	0	0
371	0	9	-1	-1	372	231	18.0	23		228	849	0	0		0	0	0	0	0
372	1	30	51	-1	526	320	6.8	30	ABalpaaaaa	53	0	0	0		0	0	0	0	0
373	1	59	328	-1	475	183	4.9	24	ABarappapaa	190	445	0	0		0	0	0	0	0
374	1	264	22	-1	578	225	19.4	28	ABpraapaapa	253	-790	0	0		0	0	0	0	0
375	1	287	76	-1	377	230	3.3	25	ABprpappapp	216	-1098	0	0		0	0	0	0	0
376	1	320	34	-1	535	414	19.0	24	ABplaapaapa	208	1092	0	0		0	0	0	0	0
377	1	343	228	-1	246	246	11.4	32	Eplpp	322	378	0	0		0	0	0	0	0
378	1	316	415	-1	270	206	5.3	23	ABprpppapap	182	-135	0	0		0	0	0	0	0
379	1	214	306	-1	295	136	22.5	36	ABarppppa	142	0	0	0		0	0	0	0	0
380	1	183	232	-1	279	150	6.2	30	ABprpppaap	208	1049	0	0		0	0	0	0	0
381	1	20	311	-1	269	229	18.4	32	Eprap	-41	0	0	0		0	0	0	0	0
382	1	39	205	-1	391	317	16.1	24	MSaaapapp	200	116	0	0		0	0	0	0	0
383	1	378	186	-1	543	277	4.8	28	ABaraaappa	275	732	0	0		0	0	0	0	0
384	1	370	9	-1	219	202	4.4	27	ABprppppppp	149	0	0	0		0	0	0	0	0
385	1	399	406	-1	449	427	17.8	22	ABplaapappp	58	0	0	0		0	0	0	0	0
386	1	384	251	-1	540	256	21.3	28	ABarpapaap	-193	0	0	0		0	0	0	0	0
387	1	321	317	-1	583	206	15.3	31	ABalaapppp	269	127	0	0		0	0	0	0	0
388	1	358	342	-1	466	389	16.6	32	ABplaapapa	123	0	0	0		0	0	0	0	0
389	1	88	340	-1	325	283	3.8	24	ABplppppaaa	204	-225	0	0		0	0	0	0	0
390	1	351	347	-1	570	234	22.5	29	ABalappppp	169	0	0	0		0	0	0	0	0
391	1	353	104	-1	427	261	3.1	27	ABprpappaaa	271	-44	0	0		0	0	0	0	0
392	1	222	391	-1	513	389	17.0	26	ABalppppapa	229	-746	0	0		0	0	0	0	0
393	0	387	-1	-1	565	198	11.9	21		-144	0	0	0		0	0	0	0	0
394	1	174	265	-1	330	306	12.6	30	Ealpa	286	820	0	0		0	0	0	0	0
395	1	192	188	-1	496	257	4.6	30	ABarapaaap	279	741	0	0		0	0	0	0	0
396	1	331	144	-1	563	351	14.0	24	ABalapaaaa	137	0	0	0		0	0	0	0	0
397	1	391	6	-1	236	246	22.1	29	Cpaapa	206	1254	0	0		0	0	0	0	0
398	1	326	344	-1	473	139	13.2	25	ABprpaapppp	-66	0	0	0		0	0	0	0	0
399	1	68	187	-1	265	247	3.6	27	ABplpppapap	16	0	0	0		0	0	0	0	0
400	1	298	263	-1	494	140	15.1	31	ABprpaapap	-195	0	0	0		0	0	0	0	0
401	1	2	370	-1	516	433	18.0	24	ABalpppappa	40	0	0	0		0	0	0	0	0
402	1	375	374	-1	430	362	5.8	29	ABalpapapp	61	0	0	0		0	0	0	0	0
403	1	259	346	-1	378	132	8.3	28	ABprppapaa	317	0	0	0		0	0	0	0	0
404	1	402	404	-1	466	250	10.1	24	ABarapaappa	109	0	0	0		0	0	0	0	0
405	0	171	-1	-1	389	291	15.6	25		276	0	0	0		0	0	0	0	0
406	1	376	410	-1	483	223	19.2	29	MSppappp	630	0	0	0		0	0	0	0	0
407	1	184	308	-1	488	366	21.9	23	ABplaaaaapp	191	0	0	0		0	0	0	0	0
408	1	365	279	-1	501	345	17.3	22	MSaaapaaa	236	0	0	0		0	0	0	0	0
409	0	403	-1	-1	543	380	12.6	22		247	0	0	0		0	0	0	0	0
410	1	406	300	-1	522	368	12.0	22	ABalapapap	83	0	0	0		0	0	0	0	0
411	1	408	123	-1	409	409	14.7	28	ABplpaappa	258	-287	0	0		0	0	0	0	0
412	1	395	331	-1	487	259	20.2	28	MSpaaaaa	-186	0	0	0		0	0	0	0	0
413	0	-1	-1	-1	588	305	15.7	19		-939	0	0	0		0	0	0	0	0
414	1	412	419	-1	580	293	18.0	27	ABalapppaa	138	0	0	0		0	0	0	0	0
415	1	414	420	-1	491	325	18.0	26	ABaraaaapp	-101	0	0	0		0	0	0	0	0
