# Supplementary material for: The AP-2 Transcription Factor APTF-2 Is Required for Neuroblast and Epidermal Morphogenesis in Caenorhabditis elegans Embryogenesis
Source: PLoS Genet. 2016 May 13;12(5):e1006048. doi: 10.1371/journal.pgen.1006048 (PMC4866721; doi:10.1371/journal.pgen.1006048)
Supplement: S3 Text — (ZIP) [file pgen.1006048.s031.zip › nuclei/t186-nuclei]

1	1	192	251	-1	271	301	23.7	35	Caaaa	350	617	0	0		0	0	0	0	0
2	1	233	196	-1	413	192	3.0	24	ABprpappapa	243	-7	0	0		0	0	0	0	0
3	1	298	306	-1	364	389	13.1	26	Daapa	222	-1035	0	0		0	0	0	0	0
4	1	253	150	-1	236	134	9.2	25	ABprappppa	219	358	0	0		0	0	0	0	0
5	1	132	58	-1	305	404	18.4	30	ABarppaap	298	-360	0	0		0	0	0	0	0
6	1	397	70	-1	232	249	21.9	32	Cpaapa	325	628	0	0		0	0	0	0	0
7	1	316	380	-1	551	270	11.8	28	ABaraaapaa	145	0	0	0		0	0	0	0	0
8	1	179	65	-1	434	414	10.1	24	ABplpaapppa	195	108	0	0		0	0	0	0	0
9	1	384	322	-1	217	201	4.6	27	ABprppppppp	182	-181	0	0		0	0	0	0	0
10	1	205	39	300	529	154	17.2	30	ABpraaaapp	249	-541	0	0		0	0	0	0	0
11	1	187	414	-1	416	256	18.4	28	MSpaaappp	221	143	0	0		0	0	0	0	0
12	1	329	15	-1	430	235	9.8	25	MSpapaaaa	226	380	0	0		0	0	0	0	0
13	1	45	352	-1	285	339	5.2	28	ABplppappp	-32	0	0	0		0	0	0	0	0
14	1	152	71	-1	526	262	15.4	25	ABaraappapa	396	0	0	0		0	0	0	0	0
15	1	22	2	-1	419	269	11.6	29	ABaraapppp	281	0	0	0		0	0	0	0	0
16	1	337	378	-1	386	398	4.6	26	ABplpaaaapp	543	0	0	0		0	0	0	0	0
17	1	169	185	-1	532	417	10.6	32	ABalpppaaa	384	0	0	0		0	0	0	0	0
18	1	202	404	-1	478	374	11.6	31	ABplpaapaaa	247	309	0	0		0	0	0	0	0
19	1	269	96	-1	530	286	13.4	23	ABaraapaapa	205	-423	0	0		0	0	0	0	0
20	0	405	-1	-1	388	293	15.7	24		213	575	0	0		0	0	0	0	0
21	1	14	16	-1	458	223	9.4	32	ABarapappa	-156	0	0	0		0	0	0	0	0
22	1	374	241	-1	582	223	18.9	27	ABpraapaapa	223	466	0	0		0	0	0	0	0
23	1	266	78	-1	543	168	9.4	29	ABpraaaaaa	258	198	0	0		0	0	0	0	0
24	1	5	145	-1	466	363	18.7	28	MSapapaa	213	311	0	0		0	0	0	0	0
25	1	93	148	-1	442	392	14.9	27	ABalpppppap	-67	0	0	0		0	0	0	0	0
26	1	159	156	-1	409	272	8.3	25	ABalpappppp	222	420	0	0		0	0	0	0	0
27	1	109	23	-1	521	385	19.6	29	ABalapappp	21	0	0	0		0	0	0	0	0
28	1	197	171	-1	559	266	23.7	29	ABarpapaaa	272	319	0	0		0	0	0	0	0
29	1	213	41	-1	496	255	8.7	29	ABarapapaa	246	-95	0	0		0	0	0	0	0
30	1	10	86	-1	435	197	18.3	27	MSppppap	259	202	0	0		0	0	0	0	0
31	1	130	275	-1	494	169	17.8	27	ABpraaapppa	239	410	0	0		0	0	0	0	0
32	1	7	40	-1	384	231	14.5	31	MSpapaapp	86	0	0	0		0	0	0	0	0
33	1	36	229	-1	402	209	6.0	30	ABprpapppa	-39	0	0	0		0	0	0	0	0
34	1	376	202	-1	536	412	19.1	24	ABplaapaapa	-78	0	0	0		0	0	0	0	0
35	1	26	222	-1	204	341	7.7	27	ABplapappa	254	64	0	0		0	0	0	0	0
36	1	136	278	-1	558	215	13.0	29	ABalaapppa	222	-246	0	0		0	0	0	0	0
37	1	254	179	-1	380	366	10.1	27	MSappapp	265	913	0	0		0	0	0	0	0
38	1	174	129	-1	527	299	9.2	30	ABaraaaaaa	66	0	0	0		0	0	0	0	0
39	1	40	295	-1	284	106	12.4	28	ABprapapap	253	-12	0	0		0	0	0	0	0
40	1	48	146	-1	406	229	12.5	28	MSpapaapa	213	-816	0	0		0	0	0	0	0
41	1	301	230	-1	197	213	6.5	26	Cppppp	242	40	0	0		0	0	0	0	0
42	1	257	91	-1	324	423	13.2	30	ABplaapppp	-63	0	0	0		0	0	0	0	0
43	1	320	60	-1	331	202	4.4	26	ABprppppaa	239	-207	0	0		0	0	0	0	0
44	1	31	247	-1	425	278	20.5	31	MSpaaapa	276	802	0	0		0	0	0	0	0
45	1	347	384	-1	293	208	4.1	25	ABprppppapp	206	-968	0	0		0	0	0	0	0
46	1	51	255	-1	186	323	10.7	28	ABarppappp	281	811	0	0		0	0	0	0	0
47	1	32	273	-1	497	292	6.6	28	ABalpaaaap	275	163	0	0		0	0	0	0	0
48	1	61	190	-1	335	98	12.7	27	ABprappaap	236	1374	0	0		0	0	0	0	0
49	1	328	208	-1	455	328	5.6	30	ABalpapapa	201	-172	0	0		0	0	0	0	0
50	1	33	140	-1	406	373	3.0	25	ABplpaaaapa	247	-1028	0	0		0	0	0	0	0
51	1	372	405	-1	524	316	7.2	31	ABalpaaaaa	268	1308	0	0		0	0	0	0	0
52	1	64	143	-1	466	376	5.5	26	ABalppapppa	231	477	0	0		0	0	0	0	0
53	1	290	336	-1	371	432	15.7	30	ABplaapppa	285	100	0	0		0	0	0	0	0
54	1	147	47	-1	426	442	13.3	25	ABplaappaa	234	277	0	0		0	0	0	0	0
55	1	139	7	-1	569	335	20.0	29	ABalappapp	239	-644	0	0		0	0	0	0	0
56	1	57	126	-1	595	273	21.6	29	ABpraapaaa	182	0	0	0		0	0	0	0	0
57	1	189	218	-1	314	149	10.6	31	MSpapppp	-8	0	0	0		0	0	0	0	0
58	1	318	134	-1	301	227	16.3	31	Earpp	311	-92	0	0		0	0	0	0	0
59	1	134	293	-1	390	268	16.1	24	MSaaappp	218	-375	0	0		0	0	0	0	0
60	1	162	393	-1	595	235	9.9	26	ABalaappa	229	-172	0	0		0	0	0	0	0
61	1	335	320	-1	361	280	10.2	31	MSaapapp	30	0	0	0		0	0	0	0	0
62	1	37	12	-1	590	239	14.8	28	ABalaaappl	263	301	0	0		0	0	0	0	0
63	1	65	115	-1	459	299	19.4	26	MSaaaapap	-389	0	0	0		0	0	0	0	0
64	1	288	317	-1	458	142	6.7	25	ABprpaaaapa	209	0	0	0		0	0	0	0	0
65	1	92	46	-1	529	297	18.4	31	MSaaaaapa	303	81	0	0		0	0	0	0	0
66	1	9	50	-1	372	259	7.1	24	MSaappaa	206	770	0	0		0	0	0	0	0
67	1	127	142	-1	466	390	18.7	26	ABplaapappa	231	-1164	0	0		0	0	0	0	0
68	1	107	236	-1	502	231	11.5	28	ABarapaapa	83	0	0	0		0	0	0	0	0
69	1	286	116	-1	493	407	17.6	25	ABalppppapp	233	-639	0	0		0	0	0	0	0
70	1	1	159	-1	601	278	17.7	30	ABalappapa	260	1066	0	0		0	0	0	0	0
71	1	236	268	-1	482	391	22.3	27	ABplaaapaa	13	0	0	0		0	0	0	0	0
72	1	111	75	-1	507	150	10.1	29	ABprpaaapa	237	0	0	0		0	0	0	0	0
73	1	99	288	-1	194	272	11.1	27	Capppa	262	148	0	0		0	0	0	0	0
74	1	250	279	-1	510	188	20.5	28	ABpraapappp	287	302	0	0		0	0	0	0	0
75	1	245	152	-1	599	272	14.0	26	ABalaaappr	-107	0	0	0		0	0	0	0	0
76	1	375	331	-1	381	236	3.5	25	ABprpappapp	193	141	0	0		0	0	0	0	0
77	1	260	42	-1	523	417	14.5	28	ABalpppaap	77	0	0	0		0	0	0	0	0
78	0	330	-1	-1	542	369	10.9	23		223	-36	0	0		0	0	0	0	0
79	1	176	112	-1	366	224	9.9	33	MSpapapp	142	0	0	0		0	0	0	0	0
80	1	242	29	-1	447	258	13.0	25	ABaraapppap	208	476	0	0		0	0	0	0	0
81	1	4	59	-1	542	246	4.7	30	ABaraaappp	274	-640	0	0		0	0	0	0	0
82	1	324	53	-1	221	334	22.7	36	Caaap	-682	0	0	0		0	0	0	0	0
83	1	214	243	-1	208	237	4.2	24	ABplppppppp	196	-1054	0	0		0	0	0	0	0
84	1	273	77	-1	372	192	4.6	27	ABprpapapp	228	508	0	0		0	0	0	0	0
85	1	232	332	-1	424	357	14.3	26	MSapappa	-308	0	0	0		0	0	0	0	0
86	1	366	203	-1	474	307	12.4	26	ABalpaapapp	214	206	0	0		0	0	0	0	0
87	1	108	20	-1	505	180	15.5	31	ABpraaappa	106	0	0	0		0	0	0	0	0
88	1	203	64	-1	319	151	6.4	33	ABprpppaaa	298	534	0	0		0	0	0	0	0
89	1	219	389	-1	418	313	22.5	29	ABarpaapap	295	49	0	0		0	0	0	0	0
90	1	8	176	-1	447	292	15.6	28	MSpaapaa	11	0	0	0		0	0	0	0	0
91	1	49	227	-1	474	133	19.8	28	ABpraappap	-86	0	0	0		0	0	0	0	0
92	1	58	375	-1	472	163	6.4	24	ABarapppppp	187	-542	0	0		0	0	0	0	0
93	1	262	216	-1	383	292	9.6	26	MSaapaaap	123	0	0	0		0	0	0	0	0
94	1	97	188	-1	486	327	19.7	29	MSaaaaapp	-182	0	0	0		0	0	0	0	0
95	1	207	274	-1	509	303	11.6	26	ABalpaapapa	-158	0	0	0		0	0	0	0	0
96	1	47	164	-1	543	321	21.4	26	ABarpaaaaa	236	-92	0	0		0	0	0	0	0
97	1	217	110	-1	482	421	12.1	27	ABalpppapad	194	-102	0	0		0	0	0	0	0
98	0	393	-1	-1	565	194	12.0	22		165	1106	0	0		0	0	0	0	0
99	1	53	187	-1	408	247	6.4	26	ABarapapppp	53	0	0	0		0	0	0	0	0
100	1	79	423	-1	468	252	18.5	29	MSpaaaapp	-157	0	0	0		0	0	0	0	0
101	1	186	260	-1	296	413	12.2	28	ABplapaapp	237	733	0	0		0	0	0	0	0
102	1	103	219	-1	356	276	7.3	25	MSaappap	226	220	0	0		0	0	0	0	0
103	1	198	334	-1	519	296	22.9	27	ABarpaaapa	215	0	0	0		0	0	0	0	0
104	1	391	372	-1	432	263	3.2	26	ABprpappaaa	255	-84	0	0		0	0	0	0	0
105	1	20	356	-1	453	175	14.5	30	MSppppaa	214	-178	0	0		0	0	0	0	0
106	1	238	350	-1	434	120	8.5	26	ABprpaaaapp	223	-381	0	0		0	0	0	0	0
107	1	38	92	-1	539	234	15.6	26	MSppaaap	211	0	0	0		0	0	0	0	0
108	1	177	257	-1	400	168	22.4	32	ABarpppaa	293	198	0	0		0	0	0	0	0
109	1	249	329	-1	438	333	15.7	26	MSaaapapa	234	139	0	0		0	0	0	0	0
110	1	13	361	-1	539	317	12.1	25	ABalpaapaap	246	206	0	0		0	0	0	0	0
111	1	342	131	-1	275	144	11.5	26	ABprapppaa	220	246	0	0		0	0	0	0	0
112	1	267	204	-1	508	259	23.3	29	ABarpapapa	282	322	0	0		0	0	0	0	0
113	1	84	400	-1	463	353	23.1	27	ABplaaaapa	271	-213	0	0		0	0	0	0	0
114	1	183	22	-1	247	294	8.5	28	Capapp	-7	0	0	0		0	0	0	0	0
115	1	83	303	-1	542	269	8.5	29	ABaraaaaap	-56	0	0	0		0	0	0	0	0
116	1	133	338	-1	305	314	7.6	32	MSaapppp	131	0	0	0		0	0	0	0	0
117	1	156	25	-1	404	366	17.2	28	MSapppap	251	127	0	0		0	0	0	0	0
118	1	171	127	-1	153	247	13.0	30	Cpapaa	279	106	0	0		0	0	0	0	0
119	1	78	27	-1	373	103	17.6	27	ABprapaapp	260	654	0	0		0	0	0	0	0
120	1	55	234	-1	415	403	7.1	24	ABplpaaappp	207	125	0	0		0	0	0	0	0
121	1	251	358	-1	406	169	19.7	29	ABprapaaaa	296	-576	0	0		0	0	0	0	0
122	1	221	68	-1	404	424	9.7	25	ABplpaapppp	194	-44	0	0		0	0	0	0	0
123	1	411	388	-1	410	409	14.6	25	ABplpaappa	253	14	0	0		0	0	0	0	0
124	1	41	136	-1	275	343	18.8	28	Dappa	287	-958	0	0		0	0	0	0	0
125	1	56	14	-1	442	370	10.0	24	MSapapap	228	1417	0	0		0	0	0	0	0
126	1	60	85	-1	481	131	16.4	28	ABpraappaa	245	974	0	0		0	0	0	0	0
127	1	16	363	-1	200	181	7.9	27	Cppppa	244	-242	0	0		0	0	0	0	0
128	1	170	249	-1	445	241	4.5	25	ABarapapapp	184	0	0	0		0	0	0	0	0
129	1	220	354	-1	257	305	4.2	28	ABplpppaap	217	-180	0	0		0	0	0	0	0
130	1	128	33	-1	390	371	6.7	28	ABplpapaap	304	0	0	0		0	0	0	0	0
131	1	188	351	-1	217	311	8.6	25	ABplapppaa	235	703	0	0		0	0	0	0	0
132	1	349	69	-1	260	116	10.5	27	ABprapappa	237	739	0	0		0	0	0	0	0
133	1	126	121	-1	431	217	3.3	25	ABprpappaap	215	64	0	0		0	0	0	0	0
134	1	252	177	-1	340	246	14.0	29	Earpa	289	79	0	0		0	0	0	0	0
135	1	141	87	-1	343	365	15.6	27	Daaap	267	32	0	0		0	0	0	0	0
136	0	371	-1	-1	367	233	17.5	25		200	765	0	0		0	0	0	0	0
137	1	62	104	-1	452	338	18.2	24	MSaaapaap	239	8	0	0		0	0	0	0	0
138	1	117	11	135	430	310	12.5	30	ABaraapapp	64	0	0	0		0	0	0	0	0
139	1	11	238	-1	462	293	5.7	25	ABalpappapa	226	-146	0	0		0	0	0	0	0
140	1	50	4	-1	410	392	12.2	28	MSapppaa	288	-93	0	0		0	0	0	0	0
141	1	129	326	-1	454	196	6.6	29	ABprpapaaa	114	0	0	0		0	0	0	0	0
142	1	12	349	-1	300	109	18.6	29	ABprappapa	108	0	0	0		0	0	0	0	0
143	0	80	-1	-1	423	176	12.6	23		198	266	0	0		0	0	0	0	0
144	1	396	172	-1	563	351	13.8	25	ABalapaaaa	117	0	0	0		0	0	0	0	0
145	1	336	128	-1	472	238	5.6	24	ABarapapapa	128	0	0	0		0	0	0	0	0
146	1	281	43	-1	270	113	15.7	28	ABprapapaa	273	-151	0	0		0	0	0	0	0
147	1	230	407	-1	376	229	12.2	31	MSpapapa	264	133	0	0		0	0	0	0	0
148	1	305	197	-1	551	369	18.6	31	ABalapappa	290	0	0	0		0	0	0	0	0
149	1	116	362	-1	545	378	22.4	33	ABplaapaaa	301	423	0	0		0	0	0	0	0
150	1	29	348	-1	558	179	17.5	30	ABpraaapap	185	0	0	0		0	0	0	0	0
151	1	215	113	364	476	316	8.5	29	ABalpappaa	197	-1768	0	0		0	0	0	0	0
152	1	23	325	-1	251	391	13.2	27	ABplappapa	404	0	0	0		0	0	0	0	0
153	1	272	280	-1	418	426	16.7	30	ABalppppppp	293	-21	0	0		0	0	0	0	0
154	1	70	282	-1	210	164	16.8	32	Cppap	307	-1246	0	0		0	0	0	0	0
155	1	110	108	-1	520	358	23.7	31	ABplaaaaaa	40	0	0	0		0	0	0	0	0
156	1	228	161	-1	468	308	23.4	30	ABarpaapaa	258	-37	0	0		0	0	0	0	0
157	1	353	309	-1	504	359	7.0	29	ABalppappa	-40	0	0	0		0	0	0	0	0
158	1	75	44	-1	242	130	16.8	34	ABarppppp	172	0	0	0		0	0	0	0	0
159	1	327	406	-1	405	387	9.7	24	ABplppaaaaa	219	162	0	0		0	0	0	0	0
160	1	227	74	-1	473	376	15.0	26	ABalpppppaa	251	410	0	0		0	0	0	0	0
161	1	248	376	-1	418	307	9.0	24	MSaapaaaa	237	1959	0	0		0	0	0	0	0
162	1	212	316	-1	219	319	16.3	30	Cappaa	-96	0	0	0		0	0	0	0	0
163	1	367	377	-1	258	159	8.6	27	ABprapppap	191	0	0	0		0	0	0	0	0
164	1	322	30	-1	396	407	22.1	30	ABplaaappp	242	91	0	0		0	0	0	0	0
165	1	115	133	-1	461	144	10.4	30	ABprpaaapp	116	0	0	0		0	0	0	0	0
166	1	17	178	-1	432	252	15.6	34	MSpaapap	140	0	0	0		0	0	0	0	0
167	1	43	387	-1	463	168	22.8	30	ABarpapppa	298	-208	0	0		0	0	0	0	0
168	1	95	287	-1	242	210	16.2	32	Eprpa	324	-184	0	0		0	0	0	0	0
169	1	278	340	-1	208	322	4.9	25	ABplappppa	257	-443	0	0		0	0	0	0	0
170	1	164	233	-1	349	322	7.8	29	MSaapppa	71	0	0	0		0	0	0	0	0
171	1	196	264	-1	178	210	10.1	29	Cpppap	262	509	0	0		0	0	0	0	0
172	1	258	339	-1	274	256	8.2	29	ABplpppppa	275	28	0	0		0	0	0	0	0
173	1	300	318	-1	182	245	5.9	25	Cpappv	248	208	0	0		0	0	0	0	0
174	1	319	244	-1	319	229	23.3	43	Cpaaa	430	255	0	0		0	0	0	0	0
175	1	167	267	-1	463	418	9.2	29	ABplpaaapa	265	405	0	0		0	0	0	0	0
176	1	226	119	-1	333	232	18.4	32	Epraa	318	-341	0	0		0	0	0	0	0
177	1	190	32	-1	511	327	23.4	27	ABarpaaaap	270	-710	0	0		0	0	0	0	0
178	1	304	335	-1	189	331	19.3	32	Caapa	324	-656	0	0		0	0	0	0	0
179	1	341	299	-1	460	329	14.1	25	ABaraapapap	-158	0	0	0		0	0	0	0	0
180	1	204	343	-1	521	192	10.4	31	ABprpaaaaa	197	727	0	0		0	0	0	0	0
181	1	309	193	-1	502	303	3.7	30	ABalpapaaa	194	409	0	0		0	0	0	0	0
182	1	259	397	-1	490	410	7.3	29	ABalppaapp	277	851	0	0		0	0	0	0	0
183	1	283	17	-1	370	398	7.8	24	ABplppaaaap	228	0	0	0		0	0	0	0	0
184	1	306	301	-1	359	139	22.4	33	ABarpppap	334	-10	0	0		0	0	0	0	0
185	1	289	342	-1	475	280	3.5	27	ABalpapaap	267	166	0	0		0	0	0	0	0
186	1	383	6	-1	542	277	5.0	28	ABaraaappa	283	-482	0	0		0	0	0	0	0
187	1	399	195	-1	267	249	3.8	26	ABplpppapap	220	637	0	0		0	0	0	0	0
188	1	395	155	-1	496	257	5.3	30	ABarapaaap	290	23	0	0		0	0	0	0	0
189	1	356	153	-1	457	338	11.1	27	ABalpaaapp	246	-469	0	0		0	0	0	0	0
190	1	105	57	-1	333	231	7.8	35	MSpappa	105	0	0	0		0	0	0	0	0
191	1	154	98	-1	357	143	6.8	28	ABprppappa	253	-718	0	0		0	0	0	0	0
192	1	155	315	-1	403	298	18.4	26	MSaaaappp	239	275	0	0		0	0	0	0	0
193	1	158	13	-1	498	335	11.2	27	ABalpaaapa	228	0	0	0		0	0	0	0	0
194	1	364	319	-1	239	171	6.6	26	ABprappppp	252	67	0	0		0	0	0	0	0
195	1	76	199	-1	488	427	15.8	27	ABalpppappp	30	0	0	0		0	0	0	0	0
196	0	30	-1	-1	447	345	7.4	23		187	-227	0	0		0	0	0	0	0
197	1	178	412	-1	453	407	12.5	24	ABplpaapaap	-59	0	0	0		0	0	0	0	0
198	1	35	328	-1	250	361	7.0	26	ABplappapp	73	0	0	0		0	0	0	0	0
199	1	359	371	-1	319	270	19.6	31	Earap	304	215	0	0		0	0	0	0	0
200	1	172	54	-1	444	125	17.4	30	ABpraapppa	229	466	0	0		0	0	0	0	0
201	1	104	169	-1	494	292	15.1	26	ABaraapaapp	235	-86	0	0		0	0	0	0	0
202	1	67	270	-1	455	225	12.5	24	ABarapaappp	-176	0	0	0		0	0	0	0	0
203	1	287	166	-1	477	203	13.5	24	MSppapaa	235	-884	0	0		0	0	0	0	0
204	1	360	181	-1	475	217	16.4	29	MSppappa	296	0	0	0		0	0	0	0	0
205	1	382	345	-1	389	320	16.3	26	MSaaapapp	206	-820	0	0		0	0	0	0	0
206	1	201	62	-1	494	237	14.3	27	ABaraaapapp	55	0	0	0		0	0	0	0	0
207	1	276	31	-1	568	255	19.0	26	ABalappppa	39	0	0	0		0	0	0	0	0
208	1	69	183	-1	161	261	9.4	29	Cpappd	437	0	0	0		0	0	0	0	0
209	1	344	291	-1	203	303	13.2	30	Cappap	241	261	0	0		0	0	0	0	0
210	1	148	45	-1	569	292	14.8	31	MSaaaaaa	468	0	0	0		0	0	0	0	0
211	1	299	258	-1	224	246	6.9	27	Capppp	275	481	0	0		0	0	0	0	0
212	1	268	34	-1	480	171	20.2	29	ABpraaapppp	281	259	0	0		0	0	0	0	0
213	1	222	192	-1	362	361	6.5	26	ABplppaapa	245	-552	0	0		0	0	0	0	0
214	1	310	118	-1	305	267	6.2	24	ABplppppaap	235	-648	0	0		0	0	0	0	0
215	1	243	82	-1	602	320	14.2	29	ABalaaapal	289	-114	0	0		0	0	0	0	0
216	1	112	165	-1	219	380	12.4	29	ABplapapaa	279	868	0	0		0	0	0	0	0
217	1	19	56	-1	426	181	22.9	29	ABarpapppp	230	1385	0	0		0	0	0	0	0
218	1	294	205	-1	282	239	6.1	24	ABprpappppp	263	0	0	0		0	0	0	0	0
219	1	218	28	-1	502	259	18.4	28	MSpaaaapa	111	0	0	0		0	0	0	0	0
220	1	119	379	-1	399	368	12.2	25	MSappapa	194	-295	0	0		0	0	0	0	0
221	1	18	123	-1	393	232	9.0	26	MSpapaaap	165	0	0	0		0	0	0	0	0
222	1	149	106	-1	336	143	14.7	26	Dppap	227	326	0	0		0	0	0	0	0
223	1	91	209	-1	519	257	11.8	25	ABaraaapapa	69	0	0	0		0	0	0	0	0
224	1	362	167	-1	418	122	19.4	26	ABprapaapa	253	-725	0	0		0	0	0	0	0
225	1	234	286	-1	481	267	12.0	25	ABaraapppaa	387	0	0	0		0	0	0	0	0
226	1	21	333	-1	355	110	14.5	27	ABprappaaa	262	831	0	0		0	0	0	0	0
227	1	363	374	-1	577	362	16.4	28	ABalapaaap	274	1576	0	0		0	0	0	0	0
228	1	377	347	-1	251	245	11.4	33	Eplpp	331	99	0	0		0	0	0	0	0
229	1	223	89	-1	392	440	12.8	28	ABplaappap	281	674	0	0		0	0	0	0	0
230	1	311	394	-1	242	319	19.5	26	Dappp	167	0	0	0		0	0	0	0	0
231	1	314	90	-1	258	275	4.2	23	ABplpppapaa	225	217	0	0		0	0	0	0	0
232	1	380	144	-1	280	148	6.2	30	ABprpppaap	193	757	0	0		0	0	0	0	0
233	1	150	237	-1	265	387	8.0	27	ABplappaap	697	0	0	0		0	0	0	0	0
234	1	357	173	-1	362	260	18.7	31	Earaa	287	589	0	0		0	0	0	0	0
235	1	121	9	-1	531	344	5.7	28	ABalpaappp	217	510	0	0		0	0	0	0	0
236	1	124	99	-1	516	349	14.8	27	MSapaaap	78	0	0	0		0	0	0	0	0
237	1	66	366	-1	433	354	23.0	28	ABplaaaapp	233	764	0	0		0	0	0	0	0
238	1	39	147	-1	396	316	13.3	26	MSaapaapa	125	0	0	0		0	0	0	0	0
239	1	140	138	-1	502	178	12.7	27	ABprpaapaa	215	378	0	0		0	0	0	0	0
240	1	180	344	-1	509	201	22.8	29	ABarpappaa	283	278	0	0		0	0	0	0	0
241	1	193	55	-1	379	275	13.0	27	MSaapapa	-17	0	0	0		0	0	0	0	0
242	1	340	51	-1	424	199	13.1	24	MSpppaaa	8	0	0	0		0	0	0	0	0
243	1	123	355	-1	266	257	15.4	31	Eplap	305	1467	0	0		0	0	0	0	0
244	1	321	102	-1	483	382	9.0	29	ABplpaaaaa	166	0	0	0		0	0	0	0	0
245	1	199	225	-1	277	302	8.6	28	Capaap	86	0	0	0		0	0	0	0	0
246	1	52	111	-1	560	363	8.7	28	ABalaaaarr	37	0	0	0		0	0	0	0	0
247	1	352	157	-1	488	216	5.6	25	ABarappaaa	-43	0	0	0		0	0	0	0	0
248	1	81	10	-1	584	354	11.5	30	ABalaaapar	152	0	0	0		0	0	0	0	0
249	1	6	312	-1	553	294	9.7	24	ABalpaapaaa	280	0	0	0		0	0	0	0	0
250	0	216	-1	-1	437	194	9.5	22		167	1575	0	0		0	0	0	0	0
251	1	386	383	-1	536	255	21.5	28	ABarpapaap	234	-191	0	0		0	0	0	0	0
252	1	195	137	-1	486	327	15.8	26	ABaraapapaa	105	0	0	0		0	0	0	0	0
253	1	59	357	-1	389	367	14.5	26	Daaaa	249	-429	0	0		0	0	0	0	0
254	1	225	239	-1	388	143	15.7	26	Dppaa	266	-1089	0	0		0	0	0	0	0
255	1	241	63	-1	354	165	5.0	28	ABprppaapp	242	-215	0	0		0	0	0	0	0
256	1	246	26	-1	542	197	14.9	28	ABpraaapaa	257	-14	0	0		0	0	0	0	0
257	1	34	220	-1	491	354	4.3	30	ABalppapaa	277	-81	0	0		0	0	0	0	0
258	1	98	382	-1	428	297	4.7	28	ABalpappapp	263	-833	0	0		0	0	0	0	0
259	1	173	3	-1	386	329	9.8	26	MSappaaa	201	959	0	0		0	0	0	0	0
260	1	15	368	-1	346	402	17.9	31	ABplapaaap	233	500	0	0		0	0	0	0	0
261	1	120	105	-1	245	334	11.9	27	Capapa	245	-133	0	0		0	0	0	0	0
262	1	293	73	-1	420	127	11.4	28	ABprppaaaap	234	-578	0	0		0	0	0	0	0
263	1	400	385	-1	502	138	15.0	26	ABprpaapap	432	0	0	0		0	0	0	0	0
264	1	175	201	-1	543	277	16.5	29	ABaraappaa	137	0	0	0		0	0	0	0	0
265	1	394	337	-1	332	306	12.5	29	Ealpa	291	365	0	0		0	0	0	0	0
266	1	114	228	-1	496	390	14.3	26	ABalppppaad	123	0	0	0		0	0	0	0	0
267	1	200	154	-1	286	350	12.2	29	Capaaa	104	0	0	0		0	0	0	0	0
268	1	244	392	-1	334	353	5.2	27	ABplppappa	257	553	0	0		0	0	0	0	0
269	1	122	327	-1	385	279	3.5	28	ABplpappaap	275	469	0	0		0	0	0	0	0
270	1	71	101	-1	456	289	8.8	31	ABalpapppa	112	0	0	0		0	0	0	0	0
271	1	165	130	-1	477	254	16.0	27	ABaraappapp	265	785	0	0		0	0	0	0	0
272	1	291	284	-1	386	330	4.8	27	ABplpapapa	275	147	0	0		0	0	0	0	0
273	1	368	266	-1	407	346	19.0	25	MSapappp	-41	0	0	0		0	0	0	0	0
274	1	317	302	-1	572	293	20.7	25	ABalapppapa	230	-930	0	0		0	0	0	0	0
275	1	334	402	-1	544	213	19.1	26	ABpraapappa	211	-61	0	0		0	0	0	0	0
276	1	333	314	-1	418	183	6.2	24	ABprpapapaa	180	-216	0	0		0	0	0	0	0
277	1	63	79	-1	583	331	8.9	28	ABalaaaarl	327	0	0	0		0	0	0	0	0
278	1	194	61	-1	362	168	10.5	30	MSpapppa	124	0	0	0		0	0	0	0	0
279	1	408	94	-1	505	345	17.6	23	MSaaapaaa	197	376	0	0		0	0	0	0	0
280	1	85	117	-1	405	108	15.6	29	ABpraapppp	70	0	0	0		0	0	0	0	0
281	1	277	76	-1	429	390	17.7	25	ABalppppppa	-165	0	0	0		0	0	0	0	0
282	1	274	198	-1	429	404	22.0	28	ABplaaappa	-49	0	0	0		0	0	0	0	0
283	1	231	158	-1	371	192	19.8	29	MSpppppp	270	-61	0	0		0	0	0	0	0
284	1	312	277	-1	581	325	17.1	27	ABalappaap	241	595	0	0		0	0	0	0	0
285	0	413	-1	-1	586	305	15.6	21		-790	0	0	0		0	0	0	0	0
286	1	240	213	-1	377	176	16.0	28	Dpap	246	1198	0	0		0	0	0	0	0
287	1	161	221	-1	215	363	9.7	27	ABplapapap	238	318	0	0		0	0	0	0	0
288	1	323	398	-1	304	318	3.8	28	ABplpppaaa	281	217	0	0		0	0	0	0	0
289	1	146	175	-1	543	312	14.6	30	ABaraapaaa	249	0	0	0		0	0	0	0	0
290	1	297	410	-1	449	235	6.5	29	ABarapapppa	-64	0	0	0		0	0	0	0	0
291	1	365	411	-1	559	211	8.6	30	ABalaapaap	282	-312	0	0		0	0	0	0	0
292	1	135	132	-1	471	219	22.9	29	ABarpappap	284	-41	0	0		0	0	0	0	0
293	1	235	67	-1	306	366	18.5	28	MSappppp	206	-6	0	0		0	0	0	0	0
294	1	157	97	-1	310	122	7.4	28	ABprppappp	257	366	0	0		0	0	0	0	0
295	1	143	38	-1	596	305	11.2	28	ABalaaaala	439	0	0	0		0	0	0	0	0
296	1	338	313	-1	547	199	21.7	30	ABpraapaapp	269	749	0	0		0	0	0	0	0
297	1	166	189	-1	552	396	15.9	28	ABalapaapp	315	0	0	0		0	0	0	0	0
298	1	74	248	-1	187	262	20.3	32	Cpaapp	321	204	0	0		0	0	0	0	0
299	1	348	242	-1	366	298	13.5	27	MSaapaapp	312	0	0	0		0	0	0	0	0
300	1	410	186	-1	521	375	12.4	24	ABalapapap	815	0	0	0		0	0	0	0	0
301	1	263	346	-1	524	394	8.8	27	ABalppaaap	336	0	0	0		0	0	0	0	0
302	1	229	226	360	434	162	8.3	26	ABprpapaap	231	-499	0	0		0	0	0	0	0
303	1	270	359	-1	574	180	10.6	30	ABalaapapp	697	0	0	0		0	0	0	0	0
304	1	355	49	-1	470	216	3.3	27	ABarappaap	228	173	0	0		0	0	0	0	0
305	1	347	373	-1	314	168	5.0	25	ABprppppapa	169	-18	0	0		0	0	0	0	0
306	1	379	194	-1	297	134	22.3	38	ABarppppa	387	-47	0	0		0	0	0	0	0
307	1	210	207	-1	546	368	15.4	27	ABalapaapa	239	1163	0	0		0	0	0	0	0
308	1	407	8	-1	496	362	21.5	23	ABplaaaaapp	189	91	0	0		0	0	0	0	0
309	1	82	324	-1	428	322	18.7	24	MSaaaappa	60	0	0	0		0	0	0	0	0
310	1	42	24	-1	485	418	20.2	27	ABplaapaapp	225	168	0	0		0	0	0	0	0
311	1	381	245	-1	269	229	18.7	33	Eprap	325	-927	0	0		0	0	0	0	0
312	1	285	263	-1	177	223	18.9	33	Cpapap	329	-178	0	0		0	0	0	0	0
313	1	261	93	-1	486	154	9.0	22	ABprpaapppa	207	36	0	0		0	0	0	0	0
314	1	27	206	240	286	285	4.4	29	ABplppppap	176	361	0	0		0	0	0	0	0
315	1	313	35	-1	514	187	6.5	27	ABarappppap	202	94	0	0		0	0	0	0	0
316	1	325	214	-1	363	358	18.9	26	MSappppa	256	950	0	0		0	0	0	0	0
317	1	387	72	-1	586	200	14.9	30	ABalaapppp	281	432	0	0		0	0	0	0	0
318	1	275	296	-1	352	238	3.9	28	ABplpapppa	214	486	0	0		0	0	0	0	0
319	1	208	1	-1	224	161	10.8	29	ABprapappp	106	0	0	0		0	0	0	0	0
320	1	256	246	-1	314	214	6.4	25	ABprpappppa	274	0	0	0		0	0	0	0	0
321	1	265	252	-1	167	288	16.4	32	Caapp	318	263	0	0		0	0	0	0	0
322	1	73	256	-1	277	398	11.1	27	ABplappaaa	229	408	0	0		0	0	0	0	0
323	1	46	21	-1	460	189	11.0	26	MSppapap	224	365	0	0		0	0	0	0	0
324	1	182	141	-1	290	281	17.3	28	Eplaa	277	-189	0	0		0	0	0	0	0
325	1	307	289	-1	440	391	3.8	24	ABalppapppp	240	429	0	0		0	0	0	0	0
326	1	118	52	-1	229	296	6.1	27	ABplapppap	175	0	0	0		0	0	0	0	0
327	1	77	261	-1	251	208	4.2	26	ABprppppppa	167	-488	0	0		0	0	0	0	0
328	1	373	391	-1	481	187	4.8	25	ABarappapaa	167	147	0	0		0	0	0	0	0
329	1	28	269	-1	223	375	15.7	29	ABarppappa	277	474	0	0		0	0	0	0	0
330	1	343	276	-1	357	343	10.3	28	MSappaap	448	0	0	0		0	0	0	0	0
331	1	412	310	-1	486	256	20.4	30	MSpaaaaa	-183	0	0	0		0	0	0	0	0
332	1	302	151	-1	370	400	19.1	30	ABplapaaaa	291	945	0	0		0	0	0	0	0
333	1	181	272	-1	318	301	16.4	31	Ealap	274	-466	0	0		0	0	0	0	0
334	1	184	83	-1	347	127	9.5	27	ABprppapap	259	1237	0	0		0	0	0	0	0
335	1	279	120	-1	395	148	18.6	29	ABprapaaap	249	678	0	0		0	0	0	0	0
336	1	153	217	-1	414	347	10.4	26	MSapaapp	212	38	0	0		0	0	0	0	0
337	1	271	381	-1	351	306	18.1	30	Ealaa	299	104	0	0		0	0	0	0	0
338	1	88	304	-1	305	94	13.8	27	ABprappapp	176	0	0	0		0	0	0	0	0
339	1	351	212	-1	208	278	4.6	26	ABplappppp	406	0	0	0		0	0	0	0	0
340	1	389	162	-1	326	283	3.9	24	ABplppppaaa	232	99	0	0		0	0	0	0	0
341	1	206	390	-1	433	434	20.4	32	ABplaaapap	123	0	0	0		0	0	0	0	0
342	1	388	415	-1	464	392	16.7	30	ABplaapapa	112	0	0	0		0	0	0	0	0
343	1	54	18	-1	323	369	10.9	26	Daapp	325	0	0	0		0	0	0	0	0
344	1	398	417	-1	476	139	13.3	25	ABprpaapppp	234	-339	0	0		0	0	0	0	0
345	1	72	259	-1	354	292	4.4	28	ABplpapapp	234	-151	0	0		0	0	0	0	0
346	1	403	84	-1	381	130	9.2	29	ABprppapaa	273	-689	0	0		0	0	0	0	0
347	1	390	109	-1	570	233	22.2	28	ABalappppp	252	-438	0	0		0	0	0	0	0
348	1	292	5	-1	461	360	3.3	28	ABalppapap	273	-112	0	0		0	0	0	0	0
349	1	345	170	-1	287	279	13.3	31	Ealpp	304	79	0	0		0	0	0	0	0
350	1	339	285	-1	322	386	14.7	24	Dapaa	227	1169	0	0		0	0	0	0	0
351	1	163	48	-1	309	367	6.5	28	ABplppapap	246	176	0	0		0	0	0	0	0
352	1	87	253	-1	539	316	4.3	29	ABalpaappa	-26	0	0	0		0	0	0	0	0
353	1	333	163	-1	391	162	6.4	25	ABprpapapap	203	431	0	0		0	0	0	0	0
354	1	3	281	-1	497	296	20.9	26	MSaaaapaa	95	0	0	0		0	0	0	0	0
355	1	295	81	-1	424	168	15.5	28	Dpaa	-118	0	0	0		0	0	0	0	0
356	1	284	107	-1	411	353	6.5	28	ABplpapaaa	250	224	0	0		0	0	0	0	0
357	1	313	290	-1	535	211	7.0	26	ABarappppaa	182	-847	0	0		0	0	0	0	0
358	1	86	353	-1	276	178	4.7	25	ABprpppapaa	251	-371	0	0		0	0	0	0	0
359	1	303	305	-1	439	434	10.6	24	ABplpaapapp	199	-966	0	0		0	0	0	0	0
360	1	151	88	-1	387	190	8.9	24	MSppaapp	211	0	0	0		0	0	0	0	0
361	1	211	37	-1	435	172	4.4	25	ABarappapap	178	-167	0	0		0	0	0	0	0
362	1	160	399	-1	348	337	22.4	30	ABarpaappp	278	484	0	0		0	0	0	0	0
363	1	191	262	-1	525	218	3.6	27	ABarapppaa	218	0	0	0		0	0	0	0	0
364	1	239	168	-1	540	291	22.5	23	ABalapppapp	161	485	0	0		0	0	0	0	0
365	1	145	182	-1	385	322	23.3	30	ABarpaappa	288	443	0	0		0	0	0	0	0
366	1	224	254	-1	516	204	17.7	28	ABpraapapa	283	-4	0	0		0	0	0	0	0
367	1	209	174	-1	334	316	4.5	28	ABplppaapp	239	-763	0	0		0	0	0	0	0
368	1	100	223	-1	186	291	8.1	28	ABplapappp	278	-581	0	0		0	0	0	0	0
369	1	255	215	-1	379	383	21.6	30	ABarppaaa	303	625	0	0		0	0	0	0	0
370	1	401	250	-1	514	432	17.9	23	ABalpppappa	209	674	0	0		0	0	0	0	0
371	1	68	308	-1	244	239	4.1	24	ABplppppppa	168	-845	0	0		0	0	0	0	0
372	0	90	-1	-1	466	272	22.8	24		-159	0	0	0		0	0	0	0	0
373	1	142	307	-1	229	181	21.4	35	Cppaa	196	0	0	0		0	0	0	0	0
374	1	402	180	-1	435	363	5.7	26	ABalpapapp	81	0	0	0		0	0	0	0	0
375	1	237	311	-1	455	404	7.0	24	ABplpaaappa	166	0	0	0		0	0	0	0	0
376	1	247	341	-1	537	341	10.1	28	MSapaaaa	191	-276	0	0		0	0	0	0	0
377	1	94	160	-1	344	169	18.1	29	Dpppa	289	-245	0	0		0	0	0	0	0
378	1	106	200	-1	341	388	5.6	28	ABplppapaa	86	0	0	0		0	0	0	0	0
379	1	326	149	-1	467	441	14.0	26	ABplpaapapa	207	367	0	0		0	0	0	0	0
380	1	144	19	-1	442	164	11.5	25	ABprppaaaaa	40	0	0	0		0	0	0	0	0
381	1	185	139	-1	260	222	8.2	29	ABprpppppa	272	-222	0	0		0	0	0	0	0
382	1	24	100	-1	302	162	16.7	29	Dpppp	220	0	0	0		0	0	0	0	0
383	1	137	386	-1	548	153	12.6	31	ABpraaaaap	274	276	0	0		0	0	0	0	0
384	1	138	396	-1	395	150	8.8	27	ABprppaapa	127	0	0	0		0	0	0	0	0
385	1	131	103	-1	427	233	23.3	30	ABarpapapp	-162	0	0	0		0	0	0	0	0
386	1	315	224	-1	438	282	7.4	28	ABalpappppa	109	0	0	0		0	0	0	0	0
387	0	332	-1	-1	525	227	9.2	25		184	-40	0	0		0	0	0	0	0
388	1	370	292	-1	230	245	14.3	31	Eplpa	314	-301	0	0		0	0	0	0	0
389	1	296	210	-1	564	230	8.0	23	ABalaapaaa	412	0	0	0		0	0	0	0	0
390	1	282	330	-1	319	244	4.2	28	ABplpapppp	239	-34	0	0		0	0	0	0	0
391	1	392	416	-1	512	391	17.3	27	ABalppppapa	184	0	0	0		0	0	0	0	0
392	1	113	265	-1	186	187	14.0	31	Cpppaa	295	784	0	0		0	0	0	0	0
393	1	168	369	-1	372	181	12.8	25	MSpppaap	-9	0	0	0		0	0	0	0	0
394	1	358	283	-1	269	206	12.2	32	Eprpp	305	503	0	0		0	0	0	0	0
395	1	361	95	-1	497	179	7.2	29	ABarapppppa	192	93	0	0		0	0	0	0	0
396	1	264	211	-1	414	138	5.9	29	ABarappapp	-152	0	0	0		0	0	0	0	0
397	1	331	421	-1	532	159	14.1	28	ABpraaaapa	228	799	0	0		0	0	0	0	0
398	1	89	294	-1	586	270	9.8	28	ABalaaaalp	230	0	0	0		0	0	0	0	0
399	1	125	235	-1	280	365	15.5	27	Dapap	278	-173	0	0		0	0	0	0	0
400	1	96	323	-1	442	269	18.3	26	MSpaaappa	155	0	0	0		0	0	0	0	0
401	1	369	36	-1	508	182	3.5	29	ABarapppap	289	379	0	0		0	0	0	0	0
402	1	308	66	-1	264	400	19.3	35	ABarppapa	328	264	0	0		0	0	0	0	0
403	1	280	122	-1	461	171	16.9	29	ABprpaappa	54	0	0	0		0	0	0	0	0
404	1	404	408	-1	466	249	10.5	23	ABarapaappa	108	0	0	0		0	0	0	0	0
405	1	102	403	-1	522	250	7.0	26	ABarapaaaa	374	0	0	0		0	0	0	0	0
406	1	385	367	-1	446	421	18.4	22	ABplaapappp	70	0	0	0		0	0	0	0	0
407	0	409	-1	-1	543	380	12.6	22		195	0	0	0		0	0	0	0	0
408	1	101	232	-1	496	366	11.9	23	ABalppppaav	263	0	0	0		0	0	0	0	0
409	1	354	125	-1	426	219	20.3	28	MSpppppa	-18	0	0	0		0	0	0	0	0
410	1	406	298	-1	481	216	19.1	27	MSppappp	-6	0	0	0		0	0	0	0	0
411	1	2	271	-1	427	317	3.0	26	ABplpappaaa	164	0	0	0		0	0	0	0	0
412	1	44	184	-1	341	426	16.0	25	ABplapaapa	127	0	0	0		0	0	0	0	0
413	1	346	321	-1	403	169	11.8	24	MSpppapp	171	0	0	0		0	0	0	0	0
414	1	350	231	-1	529	346	21.9	23	ABplaaaaapa	246	0	0	0		0	0	0	0	0
415	1	378	413	-1	270	204	5.5	25	ABprpppapap	155	0	0	0		0	0	0	0	0
416	1	25	395	-1	574	288	11.3	26	ABaraaaapa	133	0	0	0		0	0	0	0	0
417	1	217	365	-1	503	409	11.2	25	ABalpppapav	-102	0	0	0		0	0	0	0	0
418	1	332	422	-1	514	226	8.8	25	MSppaaaa	-78	0	0	0		0	0	0	0	0
419	1	414	424	-1	582	291	18.0	27	ABalapppaa	138	0	0	0		0	0	0	0	0
420	1	415	425	-1	490	326	18.0	26	ABaraaaapp	-101	0	0	0		0	0	0	0	0
