# Supplementary material for: The AP-2 Transcription Factor APTF-2 Is Required for Neuroblast and Epidermal Morphogenesis in Caenorhabditis elegans Embryogenesis
Source: PLoS Genet. 2016 May 13;12(5):e1006048. doi: 10.1371/journal.pgen.1006048 (PMC4866721; doi:10.1371/journal.pgen.1006048)
Supplement: S3 Text — (ZIP) [file pgen.1006048.s031.zip › nuclei/t187-nuclei]

1	1	319	289	-1	223	164	10.8	29	ABprapappp	174	0	0	0		0	0	0	0	0
2	1	15	88	-1	420	263	11.5	30	ABaraapppp	246	1392	0	0		0	0	0	0	0
3	1	259	373	-1	387	328	9.9	25	MSappaaa	209	-303	0	0		0	0	0	0	0
4	1	140	1	-1	407	390	12.2	29	MSapppaa	249	27	0	0		0	0	0	0	0
5	1	348	184	-1	467	360	3.4	28	ABalppapap	269	831	0	0		0	0	0	0	0
6	1	186	102	-1	542	277	5.5	29	ABaraaappa	-263	0	0	0		0	0	0	0	0
7	1	55	41	-1	566	338	19.8	29	ABalappapp	252	619	0	0		0	0	0	0	0
8	1	308	205	-1	493	362	21.6	23	ABplaaaaapp	224	426	0	0		0	0	0	0	0
9	1	235	89	-1	531	346	5.9	30	ABalpaappp	201	538	0	0		0	0	0	0	0
10	1	248	108	-1	583	356	11.5	30	ABalaaapar	173	0	0	0		0	0	0	0	0
11	1	138	253	-1	437	319	12.0	27	ABaraapappa	178	-239	0	0		0	0	0	0	0
12	1	62	15	-1	593	244	15.2	29	ABalaaappl	298	-458	0	0		0	0	0	0	0
13	1	193	236	-1	496	337	11.1	26	ABalpaaapa	236	-1042	0	0		0	0	0	0	0
14	1	125	198	-1	441	371	10.2	24	MSapapap	242	-225	0	0		0	0	0	0	0
15	1	12	228	-1	429	228	9.8	25	MSpapaaaa	119	0	0	0		0	0	0	0	0
16	1	21	177	-1	460	224	9.3	31	ABarapappa	283	-135	0	0		0	0	0	0	0
17	1	183	270	-1	373	393	8.1	25	ABplppaaaap	243	197	0	0		0	0	0	0	0
18	1	343	71	-1	324	369	10.9	26	Daapp	260	-571	0	0		0	0	0	0	0
19	1	380	38	-1	442	166	11.2	25	ABprppaaaaa	200	331	0	0		0	0	0	0	0
20	1	87	27	-1	505	184	15.4	31	ABpraaappa	123	0	0	0		0	0	0	0	0
21	1	323	211	-1	462	188	10.8	26	MSppapap	49	0	0	0		0	0	0	0	0
22	1	114	207	-1	248	291	8.6	30	Capapp	284	-436	0	0		0	0	0	0	0
23	1	27	117	-1	520	389	19.7	30	ABalapappp	98	0	0	0		0	0	0	0	0
24	1	310	328	-1	486	420	20.1	27	ABplaapaapp	229	-787	0	0		0	0	0	0	0
25	1	117	54	-1	402	365	17.1	28	MSapppap	28	0	0	0		0	0	0	0	0
26	1	256	9	343	538	199	15.1	27	ABpraaapaa	301	0	0	0		0	0	0	0	0
27	1	119	109	-1	373	106	17.7	27	ABprapaapp	74	0	0	0		0	0	0	0	0
28	1	219	242	-1	507	255	18.4	29	MSpaaaapa	223	-851	0	0		0	0	0	0	0
29	1	80	66	-1	450	259	13.1	26	ABaraapppap	160	0	0	0		0	0	0	0	0
30	1	164	114	-1	396	407	22.4	29	ABplaaappp	266	-551	0	0		0	0	0	0	0
31	1	207	2	-1	568	252	19.1	26	ABalappppa	257	49	0	0		0	0	0	0	0
32	1	177	320	-1	510	331	24.0	27	ABarpaaaap	253	-442	0	0		0	0	0	0	0
33	1	130	341	-1	394	369	6.8	28	ABplpapaap	-99	0	0	0		0	0	0	0	0
34	1	212	208	-1	483	174	20.2	29	ABpraaapppp	-236	0	0	0		0	0	0	0	0
35	1	315	140	-1	512	187	6.4	27	ABarappppap	185	89	0	0		0	0	0	0	0
36	1	401	304	-1	514	183	3.5	30	ABarapppap	293	554	0	0		0	0	0	0	0
37	1	361	362	-1	431	167	4.0	25	ABarappapap	208	770	0	0		0	0	0	0	0
38	1	295	154	-1	594	308	11.4	28	ABalaaaala	110	0	0	0		0	0	0	0	0
39	1	10	389	-1	527	157	15.5	25	ABpraaaappa	132	0	0	0		0	0	0	0	0
40	1	32	358	-1	388	229	14.6	31	MSpapaapp	386	0	0	0		0	0	0	0	0
41	1	29	35	399	497	256	8.7	30	ABarapapaa	252	-410	0	0		0	0	0	0	0
42	1	77	32	-1	523	421	14.5	28	ABalpppaap	240	63	0	0		0	0	0	0	0
43	1	146	60	-1	272	114	15.7	29	ABprapapaa	263	833	0	0		0	0	0	0	0
44	1	158	173	-1	241	130	16.9	33	ABarppppp	324	216	0	0		0	0	0	0	0
45	1	210	160	-1	568	292	15.1	32	MSaaaaaa	-176	0	0	0		0	0	0	0	0
46	1	65	375	-1	528	298	18.6	31	MSaaaaapa	86	0	0	0		0	0	0	0	0
47	1	54	147	-1	425	441	13.3	24	ABplaappaa	-34	0	0	0		0	0	0	0	0
48	1	351	248	-1	311	365	6.3	27	ABplppapap	230	1130	0	0		0	0	0	0	0
49	1	304	342	-1	469	217	3.2	23	ABarappaap	188	163	0	0		0	0	0	0	0
50	1	66	82	-1	375	259	7.2	24	MSaappaa	205	771	0	0		0	0	0	0	0
51	1	242	409	-1	427	196	13.5	24	MSpppaaa	182	-318	0	0		0	0	0	0	0
52	1	326	17	-1	230	292	6.1	26	ABplapppap	-178	0	0	0		0	0	0	0	0
53	1	82	345	-1	225	339	22.7	35	Caaap	346	587	0	0		0	0	0	0	0
54	1	200	120	-1	445	125	17.3	29	ABpraapppa	152	0	0	0		0	0	0	0	0
55	1	241	363	-1	380	272	13.0	26	MSaapapa	251	343	0	0		0	0	0	0	0
56	1	217	34	-1	432	186	22.5	29	ABarpapppp	216	-482	0	0		0	0	0	0	0
57	1	190	157	-1	333	229	7.8	36	MSpappa	185	0	0	0		0	0	0	0	0
58	1	5	318	-1	306	408	18.1	31	ABarppaap	307	-79	0	0		0	0	0	0	0
59	1	81	12	-1	538	249	4.5	30	ABaraaappp	269	0	0	0		0	0	0	0	0
60	1	43	80	-1	332	203	4.2	27	ABprppppaa	255	110	0	0		0	0	0	0	0
61	1	278	202	-1	363	167	10.7	30	MSpapppa	93	0	0	0		0	0	0	0	0
62	1	206	272	-1	495	235	14.3	27	ABaraaapapp	235	39	0	0		0	0	0	0	0
63	1	255	311	-1	355	163	5.2	27	ABprppaapp	228	-519	0	0		0	0	0	0	0
64	1	88	39	-1	320	148	6.5	30	ABprpppaaa	482	0	0	0		0	0	0	0	0
65	1	8	352	-1	433	414	10.2	24	ABplpaapppa	200	419	0	0		0	0	0	0	0
66	1	402	193	-1	269	402	18.7	34	ABarppapa	229	0	0	0		0	0	0	0	0
67	1	293	199	-1	309	365	18.6	29	MSappppp	-82	0	0	0		0	0	0	0	0
68	1	122	22	-1	406	422	9.6	24	ABplpaapppp	240	358	0	0		0	0	0	0	0
69	1	132	94	-1	259	115	10.6	27	ABprapappa	253	404	0	0		0	0	0	0	0
70	1	6	111	-1	231	252	21.8	32	Cpaapa	318	-182	0	0		0	0	0	0	0
71	1	14	105	-1	525	261	15.6	25	ABaraappapa	219	85	0	0		0	0	0	0	0
72	1	317	238	-1	586	206	14.7	31	ABalaapppp	316	569	0	0		0	0	0	0	0
73	1	262	30	-1	427	129	11.6	28	ABprppaaaap	241	633	0	0		0	0	0	0	0
74	1	160	85	-1	473	379	14.7	26	ABalpppppaa	255	281	0	0		0	0	0	0	0
75	1	72	249	-1	514	154	10.0	28	ABprpaaapa	220	0	0	0		0	0	0	0	0
76	1	281	281	-1	430	393	17.4	28	ABalppppppa	260	1081	0	0		0	0	0	0	0
77	1	84	218	-1	374	187	4.8	26	ABprpapapp	201	-84	0	0		0	0	0	0	0
78	1	23	276	-1	548	171	9.3	28	ABpraaaaaa	242	525	0	0		0	0	0	0	0
79	1	277	277	-1	584	333	9.0	28	ABalaaaarl	158	0	0	0		0	0	0	0	0
80	0	78	-1	-1	542	369	11.3	24		32	0	0	0		0	0	0	0	0
81	1	355	74	-1	425	167	15.6	29	Dpaa	253	0	0	0		0	0	0	0	0
82	1	215	182	-1	605	323	14.4	29	ABalaaapal	286	114	0	0		0	0	0	0	0
83	1	334	239	-1	347	123	9.7	27	ABprppapap	286	0	0	0		0	0	0	0	0
84	1	346	188	-1	383	125	9.5	30	ABprppapaa	318	0	0	0		0	0	0	0	0
85	1	126	377	-1	482	136	15.8	28	ABpraappaa	34	0	0	0		0	0	0	0	0
86	1	30	5	-1	438	196	18.4	28	MSppppap	233	-1638	0	0		0	0	0	0	0
87	1	135	143	-1	342	365	15.5	27	Daaap	266	618	0	0		0	0	0	0	0
88	1	360	81	-1	384	184	9.0	23	MSppaapp	227	214	0	0		0	0	0	0	0
89	1	229	145	-1	393	440	12.4	29	ABplaappap	503	0	0	0		0	0	0	0	0
90	1	231	169	-1	258	272	4.1	23	ABplpppapaa	203	-364	0	0		0	0	0	0	0
91	1	42	196	-1	326	423	13.2	30	ABplaapppp	150	0	0	0		0	0	0	0	0
92	1	107	170	-1	542	235	15.4	26	MSppaaap	206	-51	0	0		0	0	0	0	0
93	1	313	369	-1	490	157	8.6	23	ABprpaapppa	201	1553	0	0		0	0	0	0	0
94	1	279	332	-1	506	346	17.7	22	MSaaapaaa	187	341	0	0		0	0	0	0	0
95	1	395	411	-1	493	184	7.7	27	ABarapppppa	204	-1464	0	0		0	0	0	0	0
96	1	19	224	-1	529	289	13.3	24	ABaraapaapa	243	-710	0	0		0	0	0	0	0
97	1	294	116	-1	310	119	7.4	28	ABprppappp	-254	0	0	0		0	0	0	0	0
98	1	191	247	-1	357	136	7.1	27	ABprppappa	50	0	0	0		0	0	0	0	0
99	1	236	110	-1	517	351	15.0	28	MSapaaap	202	67	0	0		0	0	0	0	0
100	1	382	405	-1	302	161	17.3	30	Dpppp	253	-288	0	0		0	0	0	0	0
101	1	270	51	-1	456	285	9.2	31	ABalpapppa	75	0	0	0		0	0	0	0	0
102	1	244	354	394	482	382	9.4	28	ABplpaaaaa	239	687	0	0		0	0	0	0	0
103	1	385	215	-1	428	233	23.4	29	ABarpapapp	266	177	0	0		0	0	0	0	0
104	1	137	43	-1	453	338	18.0	24	MSaaapaap	5	0	0	0		0	0	0	0	0
105	1	261	164	-1	246	334	12.1	28	Capapa	275	920	0	0		0	0	0	0	0
106	1	222	252	-1	337	144	15.1	27	Dppap	269	1357	0	0		0	0	0	0	0
107	1	356	262	-1	414	350	6.7	28	ABplpapaaa	262	-381	0	0		0	0	0	0	0
108	1	155	87	-1	521	362	23.6	29	ABplaaaaaa	254	332	0	0		0	0	0	0	0
109	1	347	187	-1	572	237	22.4	28	ABalappppp	257	187	0	0		0	0	0	0	0
110	1	97	194	-1	475	429	12.1	27	ABalpppapad	220	549	0	0		0	0	0	0	0
111	1	246	156	-1	562	364	8.7	26	ABalaaaarr	262	262	0	0		0	0	0	0	0
112	1	79	47	-1	368	223	9.6	32	MSpapapp	269	141	0	0		0	0	0	0	0
113	1	151	10	-1	461	311	8.8	28	ABalpappaap	197	83	0	0		0	0	0	0	0
114	0	20	-1	-1	388	290	15.6	24		209	0	0	0		0	0	0	0	0
115	1	63	186	-1	457	297	19.4	26	MSaaaapap	207	306	0	0		0	0	0	0	0
116	1	69	168	-1	493	407	17.5	25	ABalppppapp	252	767	0	0		0	0	0	0	0
117	1	280	55	-1	406	109	15.7	29	ABpraapppp	69	0	0	0		0	0	0	0	0
118	1	214	310	-1	308	266	6.4	23	ABplppppaap	202	-594	0	0		0	0	0	0	0
119	1	176	4	-1	331	233	18.4	33	Epraa	327	-580	0	0		0	0	0	0	0
120	1	335	350	-1	391	148	18.4	30	ABprapaaap	270	273	0	0		0	0	0	0	0
121	1	133	414	-1	430	213	3.2	25	ABprpappaap	244	770	0	0		0	0	0	0	0
122	1	403	346	-1	464	176	17.1	30	ABprpaappa	236	195	0	0		0	0	0	0	0
123	1	221	300	-1	394	226	9.1	27	MSpapaaap	476	0	0	0		0	0	0	0	0
124	0	-1	-1	-1	446	342	7.4	23		200	713	0	0		0	0	0	0	0
125	1	409	430	-1	428	214	20.0	28	MSpppppa	216	915	0	0		0	0	0	0	0
126	1	56	400	-1	597	276	21.3	30	ABpraapaaa	176	0	0	0		0	0	0	0	0
127	1	118	165	-1	154	255	13.0	30	Cpapaa	278	-194	0	0		0	0	0	0	0
128	1	145	254	-1	473	234	5.6	23	ABarapapapa	114	0	0	0		0	0	0	0	0
129	1	38	50	-1	524	302	9.3	31	ABaraaaaaa	284	-736	0	0		0	0	0	0	0
130	1	271	423	-1	480	255	16.5	29	ABaraappapp	291	529	0	0		0	0	0	0	0
131	1	111	302	-1	274	143	11.4	26	ABprapppaa	219	5	0	0		0	0	0	0	0
132	1	292	410	-1	473	216	23.0	29	ABarpappap	297	676	0	0		0	0	0	0	0
133	1	165	70	-1	466	145	10.3	32	ABprpaaapp	236	-551	0	0		0	0	0	0	0
134	1	58	144	-1	300	225	16.3	31	Earpp	315	-178	0	0		0	0	0	0	0
135	1	138	104	-1	421	294	13.1	25	ABaraapappp	186	-551	0	0		0	0	0	0	0
136	1	124	16	-1	274	342	19.0	29	Dappa	288	1300	0	0		0	0	0	0	0
137	1	252	285	-1	484	326	15.7	27	ABaraapapaa	223	0	0	0		0	0	0	0	0
138	1	239	398	-1	500	183	12.6	26	ABprpaapaa	209	372	0	0		0	0	0	0	0
139	1	381	44	-1	259	221	8.0	29	ABprpppppa	289	783	0	0		0	0	0	0	0
140	1	50	374	-1	408	372	3.0	25	ABplpaaaapa	249	0	0	0		0	0	0	0	0
141	1	324	379	-1	289	281	17.7	32	Eplaa	285	132	0	0		0	0	0	0	0
142	1	67	219	-1	469	390	18.7	25	ABplaapappa	36	0	0	0		0	0	0	0	0
143	1	52	349	-1	468	376	6.0	25	ABalppapppa	219	708	0	0		0	0	0	0	0
144	1	232	31	95	280	148	6.4	29	ABprpppaap	176	-542	0	0		0	0	0	0	0
145	1	24	226	-1	466	363	18.8	28	MSapapaa	6	0	0	0		0	0	0	0	0
146	1	40	296	-1	409	226	12.5	28	MSpapaapa	131	0	0	0		0	0	0	0	0
147	1	238	201	-1	396	315	13.4	27	MSaapaapa	181	0	0	0		0	0	0	0	0
148	1	25	234	-1	444	394	14.7	26	ABalpppppap	225	-995	0	0		0	0	0	0	0
149	1	379	141	-1	469	442	14.3	28	ABplpaapapa	238	681	0	0		0	0	0	0	0
150	1	4	391	-1	235	136	9.3	26	ABprappppa	-261	0	0	0		0	0	0	0	0
151	1	332	251	-1	375	397	18.8	29	ABplapaaaa	261	-15	0	0		0	0	0	0	0
152	1	75	197	-1	601	278	14.4	25	ABalaaappr	250	-131	0	0		0	0	0	0	0
153	1	189	203	-1	458	339	10.9	27	ABalpaaapp	269	16	0	0		0	0	0	0	0
154	1	267	292	-1	286	350	12.1	29	Capaaa	274	0	0	0		0	0	0	0	0
155	1	188	210	-1	494	257	5.2	29	ABarapaaap	274	115	0	0		0	0	0	0	0
156	1	26	237	-1	408	268	8.6	25	ABalpappppp	228	1205	0	0		0	0	0	0	0
157	1	247	78	-1	492	216	5.4	27	ABarappaaa	208	583	0	0		0	0	0	0	0
158	1	283	171	-1	372	194	20.4	30	MSpppppp	243	-77	0	0		0	0	0	0	0
159	1	70	265	-1	598	271	17.6	32	ABalappapa	312	-187	0	0		0	0	0	0	0
160	1	377	135	-1	345	171	18.4	29	Dpppa	289	-355	0	0		0	0	0	0	0
161	1	156	113	-1	468	309	23.4	29	ABarpaapaa	286	449	0	0		0	0	0	0	0
162	1	340	359	-1	326	277	4.1	23	ABplppppaaa	236	261	0	0		0	0	0	0	0
163	1	353	216	-1	386	154	6.3	24	ABprpapapap	189	113	0	0		0	0	0	0	0
164	1	96	214	-1	543	325	21.7	26	ABarpaaaaa	262	1229	0	0		0	0	0	0	0
165	1	216	329	-1	221	381	12.3	28	ABplapapaa	-128	0	0	0		0	0	0	0	0
166	1	203	376	-1	475	201	13.4	23	MSppapaa	210	-921	0	0		0	0	0	0	0
167	1	224	278	-1	419	124	19.2	26	ABprapaapa	236	1517	0	0		0	0	0	0	0
168	1	364	419	-1	537	289	21.9	22	ABalapppapp	194	0	0	0		0	0	0	0	0
169	1	201	72	-1	495	292	15.4	26	ABaraapaapp	226	0	0	0		0	0	0	0	0
170	1	349	233	-1	287	278	13.3	31	Ealpp	79	0	0	0		0	0	0	0	0
171	1	28	388	-1	562	270	23.5	28	ABarpapaaa	281	0	0	0		0	0	0	0	0
172	1	144	62	-1	564	354	14.0	25	ABalapaaaa	251	901	0	0		0	0	0	0	0
173	1	234	408	-1	365	264	18.8	31	Earaa	311	1052	0	0		0	0	0	0	0
174	1	367	222	-1	336	311	4.5	27	ABplppaapp	239	-441	0	0		0	0	0	0	0
175	1	289	243	-1	544	314	14.7	29	ABaraapaaa	286	93	0	0		0	0	0	0	0
176	1	90	25	-1	445	295	15.7	27	MSpaapaa	29	0	0	0		0	0	0	0	0
177	1	134	331	-1	340	245	14.0	28	Earpa	268	-2	0	0		0	0	0	0	0
178	1	166	93	-1	433	250	15.6	33	MSpaapap	153	0	0	0		0	0	0	0	0
179	1	37	42	-1	378	364	10.3	27	MSappapp	229	-624	0	0		0	0	0	0	0
180	1	374	406	-1	435	364	5.8	26	ABalpapapp	390	0	0	0		0	0	0	0	0
181	1	204	280	-1	470	217	15.5	27	MSppappa	203	-642	0	0		0	0	0	0	0
182	1	365	69	-1	386	323	23.3	30	ABarpaappa	266	783	0	0		0	0	0	0	0
183	1	208	11	-1	163	262	9.2	28	Cpappd	434	0	0	0		0	0	0	0	0
184	1	412	380	-1	347	425	15.6	25	ABplapaapa	219	174	0	0		0	0	0	0	0
185	1	17	288	-1	532	418	10.6	30	ABalpppaaa	246	715	0	0		0	0	0	0	0
186	1	300	420	-1	520	374	12.3	24	ABalapapap	165	306	0	0		0	0	0	0	0
187	1	99	223	-1	409	245	6.4	27	ABarapapppp	95	0	0	0		0	0	0	0	0
188	1	94	101	-1	486	328	19.7	28	MSaaaaapp	60	0	0	0		0	0	0	0	0
189	1	297	338	-1	550	401	16.2	28	ABalapaapp	308	0	0	0		0	0	0	0	0
190	1	48	307	-1	335	97	13.1	26	ABprappaap	97	0	0	0		0	0	0	0	0
191	0	372	-1	-1	469	271	22.9	25		246	-221	0	0		0	0	0	0	0
192	1	213	301	-1	364	359	6.6	26	ABplppaapa	26	0	0	0		0	0	0	0	0
193	1	181	326	417	503	304	3.7	31	ABalpapaaa	198	-225	0	0		0	0	0	0	0
194	1	306	84	-1	296	134	22.4	37	ABarppppa	368	1063	0	0		0	0	0	0	0
195	1	187	323	-1	270	241	4.0	25	ABplpppapap	223	76	0	0		0	0	0	0	0
196	1	2	293	-1	410	192	3.1	24	ABprpappapa	229	129	0	0		0	0	0	0	0
197	1	148	303	-1	554	375	18.7	29	ABalapappa	298	-495	0	0		0	0	0	0	0
198	1	282	316	-1	429	403	21.8	27	ABplaaappa	264	145	0	0		0	0	0	0	0
199	1	195	112	-1	489	426	15.8	25	ABalpppappp	239	253	0	0		0	0	0	0	0
200	1	378	413	-1	345	384	5.7	28	ABplppapaa	258	-152	0	0		0	0	0	0	0
201	1	264	68	-1	542	279	16.5	30	ABaraappaa	262	-209	0	0		0	0	0	0	0
202	1	34	131	-1	535	420	19.0	25	ABplaapaapa	96	0	0	0		0	0	0	0	0
203	1	86	172	-1	474	309	12.8	25	ABalpaapapp	210	0	0	0		0	0	0	0	0
204	1	112	319	-1	510	260	23.2	30	ABarpapapa	260	-206	0	0		0	0	0	0	0
205	1	218	297	-1	286	236	6.8	25	ABprpappppp	201	266	0	0		0	0	0	0	0
206	1	314	378	-1	298	298	4.1	24	ABplppppapa	201	44	0	0		0	0	0	0	0
207	1	307	266	-1	546	372	15.4	27	ABalapaapa	286	0	0	0		0	0	0	0	0
208	1	49	20	-1	454	324	5.5	28	ABalpapapa	214	1080	0	0		0	0	0	0	0
209	1	223	3	-1	519	257	12.1	25	ABaraaapapa	247	686	0	0		0	0	0	0	0
210	1	389	67	-1	561	235	8.6	22	ABalaapaaa	151	732	0	0		0	0	0	0	0
211	1	396	256	-1	413	135	6.1	30	ABarappapp	451	0	0	0		0	0	0	0	0
212	1	339	416	-1	210	274	4.7	26	ABplappppp	95	0	0	0		0	0	0	0	0
213	1	286	387	-1	377	179	15.9	28	Dpap	280	-56	0	0		0	0	0	0	0
214	1	316	312	-1	364	356	18.6	26	MSappppa	31	0	0	0		0	0	0	0	0
215	1	369	14	-1	380	380	21.5	30	ABarppaaa	-140	0	0	0		0	0	0	0	0
216	1	93	166	-1	384	292	9.6	25	MSaapaaap	209	-191	0	0		0	0	0	0	0
217	1	336	33	-1	416	346	10.4	27	MSapaapp	34	0	0	0		0	0	0	0	0
218	1	57	29	-1	316	148	10.6	30	MSpapppp	-8	0	0	0		0	0	0	0	0
219	1	102	65	-1	357	273	7.2	25	MSaappap	229	0	0	0		0	0	0	0	0
220	1	257	418	-1	492	353	4.8	31	ABalppapaa	256	-75	0	0		0	0	0	0	0
221	1	287	163	-1	217	360	9.4	27	ABplapapap	318	0	0	0		0	0	0	0	0
222	1	35	13	-1	207	339	7.4	28	ABplapappa	242	-260	0	0		0	0	0	0	0
223	1	368	150	-1	187	291	8.1	28	ABplapappp	254	-261	0	0		0	0	0	0	0
224	1	386	295	-1	438	286	7.0	29	ABalpappppa	237	433	0	0		0	0	0	0	0
225	1	245	136	-1	278	300	8.5	27	Capaap	76	0	0	0		0	0	0	0	0
226	1	302	284	-1	452	169	7.5	25	ABprpapaapa	205	131	0	0		0	0	0	0	0
227	1	91	155	-1	477	134	19.3	29	ABpraappap	269	324	0	0		0	0	0	0	0
228	1	266	336	-1	496	397	14.3	25	ABalppppaad	215	1421	0	0		0	0	0	0	0
229	1	33	49	-1	402	204	6.1	29	ABprpapppa	-43	0	0	0		0	0	0	0	0
230	1	41	356	-1	196	211	6.4	25	Cppppp	235	-1090	0	0		0	0	0	0	0
231	1	414	235	-1	528	346	21.5	23	ABplaaaaapa	193	614	0	0		0	0	0	0	0
232	1	408	59	-1	496	369	12.1	23	ABalppppaav	203	631	0	0		0	0	0	0	0
233	1	170	18	-1	348	316	7.8	30	MSaapppa	-314	0	0	0		0	0	0	0	0
234	1	120	83	-1	419	402	7.0	24	ABplpaaappp	111	0	0	0		0	0	0	0	0
235	1	399	344	-1	281	365	15.6	27	Dapap	276	-587	0	0		0	0	0	0	0
236	1	68	19	-1	504	232	11.3	26	ABarapaapa	101	0	0	0		0	0	0	0	0
237	1	233	217	-1	271	385	7.8	28	ABplappaap	334	0	0	0		0	0	0	0	0
238	1	139	402	-1	465	288	5.3	25	ABalpappapa	146	0	0	0		0	0	0	0	0
239	1	254	100	-1	386	145	15.7	25	Dppaa	256	521	0	0		0	0	0	0	0
240	1	314	176	-1	283	266	4.3	24	ABplppppapp	190	51	0	0		0	0	0	0	0
241	1	22	396	-1	582	223	19.4	26	ABpraapaapa	209	-169	0	0		0	0	0	0	0
242	1	299	64	-1	367	298	13.3	26	MSaapaapp	-89	0	0	0		0	0	0	0	0
243	1	83	260	-1	209	235	4.2	24	ABplppppppp	197	836	0	0		0	0	0	0	0
244	1	174	180	-1	324	235	23.3	42	Cpaaa	421	-37	0	0		0	0	0	0	0
245	1	311	366	-1	268	230	18.7	32	Eprap	322	640	0	0		0	0	0	0	0
246	1	320	220	-1	314	206	6.5	27	ABprpappppa	221	77	0	0		0	0	0	0	0
247	1	44	244	-1	421	276	20.4	31	MSpaaapa	155	0	0	0		0	0	0	0	0
248	1	298	335	-1	183	268	20.1	32	Cpaapp	314	-804	0	0		0	0	0	0	0
249	1	128	371	-1	445	237	4.5	25	ABarapapapp	247	-653	0	0		0	0	0	0	0
250	1	370	28	-1	513	434	17.9	24	ABalpppappa	38	0	0	0		0	0	0	0	0
251	1	1	126	-1	271	302	23.9	34	Caaaa	324	1734	0	0		0	0	0	0	0
252	1	321	149	-1	166	288	16.5	31	Caapp	318	1295	0	0		0	0	0	0	0
253	1	352	225	-1	543	316	4.5	30	ABalpaappa	284	-319	0	0		0	0	0	0	0
254	1	366	337	-1	521	206	18.1	28	ABpraapapa	280	241	0	0		0	0	0	0	0
255	1	46	53	-1	190	323	10.6	27	ABarppappp	450	0	0	0		0	0	0	0	0
256	1	322	175	-1	280	397	11.1	27	ABplappaaa	94	0	0	0		0	0	0	0	0
257	1	108	287	-1	402	171	22.4	32	ABarpppaa	309	-210	0	0		0	0	0	0	0
258	1	211	146	-1	224	245	6.9	27	Capppp	268	-790	0	0		0	0	0	0	0
259	1	345	40	-1	359	289	4.2	28	ABplpapapp	246	173	0	0		0	0	0	0	0
260	1	101	294	-1	296	416	12.5	28	ABplapaapp	98	0	0	0		0	0	0	0	0
261	1	327	291	-1	255	203	4.3	27	ABprppppppa	180	156	0	0		0	0	0	0	0
262	1	363	309	-1	533	217	3.9	29	ABarapppaa	266	43	0	0		0	0	0	0	0
263	1	312	137	-1	175	226	19.2	32	Cpapap	-86	0	0	0		0	0	0	0	0
264	1	171	267	-1	177	210	10.3	29	Cpppap	281	-787	0	0		0	0	0	0	0
265	1	392	283	-1	186	187	14.3	30	Cpppaa	65	0	0	0		0	0	0	0	0
266	1	273	395	-1	408	343	18.8	25	MSapappp	214	269	0	0		0	0	0	0	0
267	1	175	340	-1	464	419	9.3	30	ABplpaaapa	288	405	0	0		0	0	0	0	0
268	1	71	230	-1	482	390	22.4	28	ABplaaapaa	223	337	0	0		0	0	0	0	0
269	1	329	232	-1	225	377	15.6	29	ABarppappa	297	-4	0	0		0	0	0	0	0
270	1	202	132	-1	454	224	12.5	24	ABarapaappp	136	0	0	0		0	0	0	0	0
271	1	411	229	-1	430	315	2.9	25	ABplpappaaa	253	96	0	0		0	0	0	0	0
272	1	333	246	-1	318	299	15.9	31	Ealap	292	-181	0	0		0	0	0	0	0
273	1	47	245	-1	495	292	6.8	27	ABalpaaaap	187	0	0	0		0	0	0	0	0
274	1	95	313	-1	506	305	11.7	27	ABalpaapapa	210	467	0	0		0	0	0	0	0
275	1	31	372	-1	499	167	17.8	27	ABpraaapppa	232	88	0	0		0	0	0	0	0
276	1	330	195	-1	358	341	9.8	26	MSappaap	211	141	0	0		0	0	0	0	0
277	1	284	36	-1	577	326	17.2	27	ABalappaap	271	-307	0	0		0	0	0	0	0
278	1	36	97	-1	557	218	12.9	27	ABalaapppa	231	377	0	0		0	0	0	0	0
279	1	74	299	-1	517	186	20.7	24	ABpraapappp	202	-240	0	0		0	0	0	0	0
280	1	153	7	-1	418	424	17.1	30	ABalppppppp	295	0	0	0		0	0	0	0	0
281	1	354	52	-1	496	295	20.8	26	MSaaaapaa	1033	0	0	0		0	0	0	0	0
282	1	154	206	-1	213	164	17.3	32	Cppap	32	0	0	0		0	0	0	0	0
283	1	394	8	-1	268	205	12.3	31	Eprpp	311	1138	0	0		0	0	0	0	0
284	1	272	255	-1	387	326	4.8	27	ABplpapapa	0	0	0	0		0	0	0	0	0
285	1	350	79	-1	324	386	14.4	25	Dapaa	214	-78	0	0		0	0	0	0	0
286	1	225	133	-1	479	272	12.1	24	ABaraapppaa	235	732	0	0		0	0	0	0	0
287	1	168	258	-1	243	208	16.1	33	Eprpa	334	-37	0	0		0	0	0	0	0
288	1	73	161	-1	195	271	11.3	27	Capppa	244	1107	0	0		0	0	0	0	0
289	1	325	259	-1	445	388	4.0	25	ABalppapppp	198	494	0	0		0	0	0	0	0
290	1	357	124	-1	542	220	7.2	26	ABarappppaa	194	84	0	0		0	0	0	0	0
291	1	209	212	-1	206	306	13.0	31	Cappap	297	-359	0	0		0	0	0	0	0
292	1	388	209	-1	228	243	14.7	32	Eplpa	277	0	0	0		0	0	0	0	0
293	1	59	393	-1	393	265	16.3	26	MSaaappp	244	374	0	0		0	0	0	0	0
294	1	398	130	-1	584	271	9.6	27	ABalaaaalp	223	-85	0	0		0	0	0	0	0
295	1	39	123	-1	285	107	12.4	28	ABprapapap	224	0	0	0		0	0	0	0	0
296	1	318	75	-1	354	234	4.5	29	ABplpapppa	177	1094	0	0		0	0	0	0	0
297	0	-1	-1	-1	422	174	12.6	24		-38	0	0	0		0	0	0	0	0
298	1	410	322	-1	482	220	19.2	27	MSppappp	215	941	0	0		0	0	0	0	0
299	1	179	290	-1	457	333	14.1	26	ABaraapapap	224	160	0	0		0	0	0	0	0
300	1	10	364	-1	537	156	18.7	25	ABpraaaappp	256	355	0	0		0	0	0	0	0
301	1	184	282	-1	361	142	22.5	34	ABarpppap	327	605	0	0		0	0	0	0	0
302	1	274	139	-1	567	295	20.7	26	ABalapppapa	188	332	0	0		0	0	0	0	0
303	1	115	98	-1	541	270	8.8	29	ABaraaaaap	58	0	0	0		0	0	0	0	0
304	1	338	122	-1	304	95	14.2	27	ABprappapp	108	0	0	0		0	0	0	0	0
305	1	359	92	-1	439	433	10.7	23	ABplpaapapp	300	0	0	0		0	0	0	0	0
306	1	3	148	-1	364	386	12.8	27	Daapa	217	-90	0	0		0	0	0	0	0
307	1	373	189	-1	229	183	21.5	35	Cppaa	135	0	0	0		0	0	0	0	0
308	1	371	367	-1	245	236	4.0	24	ABplppppppa	194	96	0	0		0	0	0	0	0
309	1	157	324	-1	505	359	7.3	28	ABalppappa	276	0	0	0		0	0	0	0	0
310	1	331	56	-1	478	259	19.7	32	MSpaaaaa	326	261	0	0		0	0	0	0	0
311	1	375	261	-1	453	405	7.3	23	ABplpaaappa	228	1385	0	0		0	0	0	0	0
312	1	249	57	-1	550	298	10.1	24	ABalpaapaaa	-13	0	0	0		0	0	0	0	0
313	1	296	152	-1	551	200	21.8	29	ABpraapaapp	293	-111	0	0		0	0	0	0	0
314	1	276	271	-1	421	181	6.2	24	ABprpapapaa	188	727	0	0		0	0	0	0	0
315	1	192	213	-1	403	299	18.5	26	MSaaaappp	252	238	0	0		0	0	0	0	0
316	1	162	138	-1	219	320	15.8	30	Cappaa	292	-417	0	0		0	0	0	0	0
317	1	64	241	-1	453	143	6.4	26	ABprpaaaapa	246	834	0	0		0	0	0	0	0
318	1	173	227	-1	185	244	6.0	25	Cpappv	170	0	0	0		0	0	0	0	0
319	1	194	73	-1	241	170	6.7	26	ABprappppp	254	1152	0	0		0	0	0	0	0
320	1	61	48	-1	361	277	10.3	30	MSaapapp	273	-837	0	0		0	0	0	0	0
321	1	413	403	-1	406	162	11.9	24	MSpppapp	220	-879	0	0		0	0	0	0	0
322	1	9	334	-1	223	196	5.1	26	ABprppppppp	203	-1151	0	0		0	0	0	0	0
323	1	400	397	-1	444	266	18.3	25	MSpaaappa	151	0	0	0		0	0	0	0	0
324	1	309	191	-1	427	319	19.0	24	MSaaaappa	230	1846	0	0		0	0	0	0	0
325	1	152	269	-1	252	391	13.0	28	ABplappapa	128	0	0	0		0	0	0	0	0
326	1	141	21	-1	451	197	6.3	28	ABprpapaaa	-211	0	0	0		0	0	0	0	0
327	1	269	153	-1	389	271	3.5	28	ABplpappaap	269	737	0	0		0	0	0	0	0
328	1	198	200	-1	253	361	7.0	27	ABplappapp	220	373	0	0		0	0	0	0	0
329	1	109	279	-1	436	333	15.5	26	MSaaapapa	138	0	0	0		0	0	0	0	0
330	1	390	183	-1	320	240	4.4	27	ABplpapppp	-128	0	0	0		0	0	0	0	0
331	1	76	127	-1	383	231	3.6	25	ABprpappapp	132	0	0	0		0	0	0	0	0
332	1	85	23	-1	424	357	14.2	26	MSapappa	246	-622	0	0		0	0	0	0	0
333	1	226	384	-1	355	112	14.5	27	ABprappaaa	276	510	0	0		0	0	0	0	0
334	1	103	115	-1	519	299	23.2	28	ABarpaaapa	17	0	0	0		0	0	0	0	0
335	1	178	159	-1	194	335	19.1	33	Caapa	333	1786	0	0		0	0	0	0	0
336	1	53	339	-1	375	432	15.4	30	ABplaapppa	272	-502	0	0		0	0	0	0	0
337	1	265	355	-1	333	304	12.4	29	Ealpa	289	334	0	0		0	0	0	0	0
338	1	116	125	-1	308	307	7.8	31	MSaapppp	240	123	0	0		0	0	0	0	0
339	1	172	24	-1	278	255	8.4	29	ABplpppppa	252	342	0	0		0	0	0	0	0
340	1	169	128	-1	212	320	4.8	26	ABplappppa	4	0	0	0		0	0	0	0	0
341	1	376	181	-1	535	342	10.2	28	MSapaaaa	201	39	0	0		0	0	0	0	0
342	1	185	190	-1	474	277	3.5	28	ABalpapaap	285	431	0	0		0	0	0	0	0
343	1	180	134	257	526	197	10.4	28	ABprpaaaaa	210	380	0	0		0	0	0	0	0
344	1	240	330	-1	513	203	22.8	30	ABarpappaa	263	177	0	0		0	0	0	0	0
345	1	205	401	-1	391	316	16.3	26	MSaaapapp	202	-830	0	0		0	0	0	0	0
346	1	301	308	-1	527	392	8.7	26	ABalppaaap	258	-1391	0	0		0	0	0	0	0
347	1	228	382	-1	249	243	11.2	32	Eplpp	-268	0	0	0		0	0	0	0	0
348	1	150	250	-1	558	186	17.4	30	ABpraaapap	255	-761	0	0		0	0	0	0	0
349	1	142	118	-1	302	106	18.7	29	ABprappapa	293	167	0	0		0	0	0	0	0
350	1	106	63	-1	436	119	8.7	26	ABprpaaaapp	237	0	0	0		0	0	0	0	0
351	1	131	231	-1	220	310	8.6	24	ABplapppaa	270	0	0	0		0	0	0	0	0
352	1	13	240	-1	288	335	5.2	28	ABplppappp	284	0	0	0		0	0	0	0	0
353	1	358	306	-1	281	175	4.8	24	ABprpppapaa	185	292	0	0		0	0	0	0	0
354	1	129	386	-1	261	302	3.8	30	ABplpppaap	248	-123	0	0		0	0	0	0	0
355	1	243	333	-1	266	255	14.9	30	Eplap	270	1306	0	0		0	0	0	0	0
356	1	105	298	-1	453	172	14.2	27	MSppppaa	230	170	0	0		0	0	0	0	0
357	1	253	86	-1	387	362	14.4	26	Daaaa	232	819	0	0		0	0	0	0	0
358	1	121	415	-1	411	168	19.4	29	ABprapaaaa	274	-432	0	0		0	0	0	0	0
359	1	303	381	-1	577	180	10.5	32	ABalaapapp	235	-116	0	0		0	0	0	0	0
360	1	302	361	-1	419	148	8.7	24	ABprpapaapp	188	-217	0	0		0	0	0	0	0
361	1	110	90	-1	536	322	12.4	25	ABalpaapaap	202	324	0	0		0	0	0	0	0
362	1	149	76	-1	548	379	22.3	34	ABplaapaaa	293	713	0	0		0	0	0	0	0
363	1	127	321	-1	199	183	8.0	26	Cppppa	245	21	0	0		0	0	0	0	0
364	1	151	325	-1	490	320	8.8	26	ABalpappaaa	186	419	0	0		0	0	0	0	0
365	1	417	360	-1	510	401	11.0	24	ABalpppapav	-94	0	0	0		0	0	0	0	0
366	1	237	305	-1	433	358	23.0	28	ABplaaaapp	272	922	0	0		0	0	0	0	0
367	1	406	315	-1	447	423	18.4	22	ABplaapappp	65	0	0	0		0	0	0	0	0
368	1	260	37	-1	349	401	17.6	29	ABplapaaap	-135	0	0	0		0	0	0	0	0
369	1	393	158	-1	372	180	13.2	25	MSpppaap	209	-30	0	0		0	0	0	0	0
370	0	136	-1	-1	369	232	17.4	26		96	0	0	0		0	0	0	0	0
371	1	199	368	-1	318	274	19.5	32	Earap	320	1524	0	0		0	0	0	0	0
372	1	104	317	-1	437	261	3.1	25	ABprpappaaa	255	-206	0	0		0	0	0	0	0
373	1	305	392	-1	319	167	4.6	26	ABprppppapa	196	604	0	0		0	0	0	0	0
374	1	227	174	-1	576	367	16.5	29	ABalapaaap	226	0	0	0		0	0	0	0	0
375	1	92	348	-1	474	163	6.2	24	ABarapppppp	172	1332	0	0		0	0	0	0	0
376	1	161	77	-1	417	300	9.1	25	MSaapaaaa	204	1337	0	0		0	0	0	0	0
377	1	163	103	-1	259	158	8.7	26	ABprapppap	180	0	0	0		0	0	0	0	0
378	1	16	46	-1	386	392	4.4	26	ABplpaaaapp	233	1075	0	0		0	0	0	0	0
379	1	220	426	-1	403	369	12.1	24	MSappapa	175	-300	0	0		0	0	0	0	0
380	1	7	263	-1	555	274	12.2	27	ABaraaapaa	153	0	0	0		0	0	0	0	0
381	1	337	179	-1	351	306	17.6	30	Ealaa	300	99	0	0		0	0	0	0	0
382	1	258	142	-1	429	293	4.7	28	ABalpappapp	282	-181	0	0		0	0	0	0	0
383	1	251	192	268	539	255	21.5	27	ABarpapaap	205	438	0	0		0	0	0	0	0
384	1	45	129	-1	295	209	3.9	24	ABprppppapp	199	-353	0	0		0	0	0	0	0
385	1	263	357	-1	506	138	14.9	27	ABprpaapap	215	-821	0	0		0	0	0	0	0
386	1	383	167	-1	551	157	12.5	32	ABpraaaaap	299	-23	0	0		0	0	0	0	0
387	1	167	264	-1	466	165	22.8	29	ABarpapppa	160	0	0	0		0	0	0	0	0
388	1	123	221	-1	405	414	14.6	25	ABplpaappa	161	-1106	0	0		0	0	0	0	0
389	1	89	347	-1	419	313	22.8	30	ABarpaapap	199	0	0	0		0	0	0	0	0
390	1	341	314	-1	437	434	20.5	32	ABplaaapap	305	-304	0	0		0	0	0	0	0
391	1	328	204	-1	483	190	4.7	26	ABarappapaa	160	-181	0	0		0	0	0	0	0
392	1	268	351	-1	335	348	5.2	26	ABplppappa	239	0	0	0		0	0	0	0	0
393	1	60	45	-1	598	244	10.2	27	ABalaappa	136	0	0	0		0	0	0	0	0
394	1	230	151	-1	241	318	19.7	29	Dappp	3	0	0	0		0	0	0	0	0
395	1	416	106	-1	575	292	11.2	26	ABaraaaapa	449	0	0	0		0	0	0	0	0
396	1	384	162	-1	391	147	8.6	26	ABprppaapa	237	-136	0	0		0	0	0	0	0
397	1	182	6	-1	492	405	6.9	30	ABalppaapp	231	-81	0	0		0	0	0	0	0
398	1	288	26	-1	308	318	3.8	27	ABplpppaaa	224	642	0	0		0	0	0	0	0
399	1	362	273	-1	349	337	22.1	33	ABarpaappp	289	-778	0	0		0	0	0	0	0
400	1	113	121	-1	465	352	23.4	28	ABplaaaapa	253	170	0	0		0	0	0	0	0
401	0	387	-1	-1	523	230	9.2	23		272	0	0	0		0	0	0	0	0
402	1	275	390	-1	544	214	19.5	26	ABpraapappa	202	0	0	0		0	0	0	0	0
403	1	405	185	-1	517	257	6.9	30	ABarapaaaa	147	0	0	0		0	0	0	0	0
404	1	18	383	-1	474	379	12.2	25	ABplpaapaaa	175	0	0	0		0	0	0	0	0
405	1	51	91	-1	524	316	7.4	30	ABalpaaaaa	187	0	0	0		0	0	0	0	0
406	1	159	99	-1	406	385	9.9	23	ABplppaaaaa	178	0	0	0		0	0	0	0	0
407	1	147	178	-1	381	224	12.4	30	MSpapapa	117	0	0	0		0	0	0	0	0
408	1	404	365	-1	471	244	10.9	21	ABarapaappa	81	0	0	0		0	0	0	0	0
409	0	250	-1	-1	438	189	9.6	22		-27	0	0	0		0	0	0	0	0
410	1	290	61	-1	448	233	6.5	29	ABarapapppa	514	0	0	0		0	0	0	0	0
411	1	291	425	-1	566	215	8.6	31	ABalaapaap	287	0	0	0		0	0	0	0	0
412	1	197	274	-1	457	410	12.5	23	ABplpaapaap	270	0	0	0		0	0	0	0	0
413	1	415	424	-1	277	198	5.7	24	ABprpppapap	-173	0	0	0		0	0	0	0	0
414	1	11	407	-1	419	250	18.4	27	MSpaaappp	128	0	0	0		0	0	0	0	0
415	1	342	421	-1	466	389	16.6	30	ABplaapapa	477	0	0	0		0	0	0	0	0
416	1	391	370	-1	513	392	17.5	26	ABalppppapa	193	0	0	0		0	0	0	0	0
417	1	344	353	-1	478	142	12.9	26	ABprpaapppp	371	0	0	0		0	0	0	0	0
418	0	98	-1	-1	570	197	12.1	22		155	0	0	0		0	0	0	0	0
419	0	285	-1	-1	587	305	15.3	20		-634	0	0	0		0	0	0	0	0
420	0	407	-1	-1	545	381	12.9	21		192	0	0	0		0	0	0	0	0
421	1	397	422	-1	532	164	13.1	26	ABpraaaapa	177	0	0	0		0	0	0	0	0
422	1	418	404	-1	512	224	8.4	25	MSppaaaa	-11	0	0	0		0	0	0	0	0
423	1	100	431	-1	471	255	18.0	25	MSpaaaapp	-157	0	0	0		0	0	0	0	0
424	1	419	327	-1	582	291	18.0	27	ABalapppaa	138	0	0	0		0	0	0	0	0
425	1	420	432	-1	491	328	17.0	26	ABaraaaapp	-101	0	0	0		0	0	0	0	0
