# Supplementary material for: The AP-2 Transcription Factor APTF-2 Is Required for Neuroblast and Epidermal Morphogenesis in Caenorhabditis elegans Embryogenesis
Source: PLoS Genet. 2016 May 13;12(5):e1006048. doi: 10.1371/journal.pgen.1006048 (PMC4866721; doi:10.1371/journal.pgen.1006048)
Supplement: S3 Text — (ZIP) [file pgen.1006048.s031.zip › nuclei/t188-nuclei]

1	1	4	100	-1	407	387	12.3	30	MSapppaa	275	334	0	0		0	0	0	0	0
2	1	31	177	-1	565	254	19.0	25	ABalappppa	229	175	0	0		0	0	0	0	0
3	1	209	330	-1	519	255	12.6	24	ABaraaapapa	234	-257	0	0		0	0	0	0	0
4	1	119	341	-1	332	233	18.5	32	Epraa	294	14	0	0		0	0	0	0	0
5	1	86	117	-1	436	198	18.5	28	MSppppap	328	0	0	0		0	0	0	0	0
6	1	397	179	424	492	403	6.8	30	ABalppaapp	198	-147	0	0		0	0	0	0	0
7	1	280	166	-1	420	424	17.2	30	ABalppppppp	291	0	0	0		0	0	0	0	0
8	1	283	308	-1	269	205	12.0	31	Eprpp	315	127	0	0		0	0	0	0	0
9	1	26	1	-1	531	215	13.9	24	ABpraaapaav	185	274	0	0		0	0	0	0	0
10	1	113	381	-1	460	315	8.9	25	ABalpappaap	199	-481	0	0		0	0	0	0	0
11	1	183	312	-1	164	263	9.3	28	Cpappd	278	-482	0	0		0	0	0	0	0
12	1	59	137	-1	534	251	4.5	29	ABaraaappp	-43	0	0	0		0	0	0	0	0
13	1	222	326	-1	210	342	7.2	29	ABplapappa	253	-293	0	0		0	0	0	0	0
14	1	215	261	-1	380	380	21.5	30	ABarppaaa	301	-1080	0	0		0	0	0	0	0
15	1	12	46	-1	589	247	14.6	32	ABalaaappl	261	-627	0	0		0	0	0	0	0
16	1	136	120	-1	274	345	19.5	29	Dappa	42	0	0	0		0	0	0	0	0
17	1	52	109	-1	233	293	6.1	27	ABplapppap	160	0	0	0		0	0	0	0	0
18	1	233	219	-1	347	319	7.7	29	MSaapppa	134	0	0	0		0	0	0	0	0
19	1	236	54	-1	499	233	11.7	27	ABarapaapa	36	0	0	0		0	0	0	0	0
20	1	208	242	436	449	326	5.3	27	ABalpapapa	153	0	0	0		0	0	0	0	0
21	1	326	67	203	452	195	6.3	28	ABprpapaaa	184	425	0	0		0	0	0	0	0
22	1	68	300	-1	410	421	9.8	25	ABplpaapppp	218	8	0	0		0	0	0	0	0
23	1	332	147	-1	423	354	14.2	25	MSapappa	266	0	0	0		0	0	0	0	0
24	1	339	201	-1	278	258	8.4	28	ABplpppppa	28	0	0	0		0	0	0	0	0
25	1	176	131	-1	441	293	15.7	28	MSpaapaa	116	0	0	0		0	0	0	0	0
26	1	398	170	-1	310	320	3.4	29	ABplpppaaa	238	7	0	0		0	0	0	0	0
27	1	20	257	-1	508	182	15.4	33	ABpraaappa	93	0	0	0		0	0	0	0	0
28	1	250	321	-1	513	433	18.2	24	ABalpppappa	73	0	0	0		0	0	0	0	0
29	1	218	69	-1	314	145	10.8	31	MSpapppp	-10	0	0	0		0	0	0	0	0
30	1	73	318	-1	430	130	12.1	27	ABprppaaaap	230	336	0	0		0	0	0	0	0
31	1	144	359	-1	290	154	6.2	24	ABprpppaapa	154	109	0	0		0	0	0	0	0
32	1	42	12	-1	524	421	14.5	28	ABalpppaap	67	0	0	0		0	0	0	0	0
33	1	217	149	-1	413	341	10.2	27	MSapaapp	206	659	0	0		0	0	0	0	0
34	1	56	62	-1	433	178	22.8	27	ABarpapppp	225	770	0	0		0	0	0	0	0
35	1	41	265	-1	485	260	8.2	25	ABarapapaap	225	1447	0	0		0	0	0	0	0
36	1	277	368	-1	571	327	17.4	27	ABalappaap	274	397	0	0		0	0	0	0	0
37	1	368	178	-1	352	402	17.4	29	ABplapaaap	297	24	0	0		0	0	0	0	0
38	1	19	66	-1	437	167	11.2	24	ABprppaaaaa	-3	0	0	0		0	0	0	0	0
39	1	64	175	-1	316	150	6.2	33	ABprpppaaa	243	111	0	0		0	0	0	0	0
40	1	259	153	-1	360	288	4.2	30	ABplpapapp	256	490	0	0		0	0	0	0	0
41	1	7	115	-1	571	337	20.0	28	ABalappapp	284	17	0	0		0	0	0	0	0
42	1	179	156	-1	376	362	10.2	27	MSappapp	3	0	0	0		0	0	0	0	0
43	1	104	199	-1	446	336	17.8	25	MSaaapaap	220	-548	0	0		0	0	0	0	0
44	1	139	260	-1	259	224	7.6	29	ABprpppppa	218	0	0	0		0	0	0	0	0
45	1	393	63	-1	599	247	10.2	26	ABalaappa	135	0	0	0		0	0	0	0	0
46	1	378	233	-1	387	395	4.3	26	ABplpaaaapp	236	122	0	0		0	0	0	0	0
47	1	112	416	-1	365	228	9.5	30	MSpapapp	247	796	0	0		0	0	0	0	0
48	1	320	138	-1	361	276	10.1	30	MSaapapp	297	431	0	0		0	0	0	0	0
49	1	229	29	-1	399	206	6.1	30	ABprpapppa	519	0	0	0		0	0	0	0	0
50	1	129	114	-1	517	299	9.6	30	ABaraaaaaa	303	238	0	0		0	0	0	0	0
51	1	101	31	-1	459	282	9.5	29	ABalpapppa	40	0	0	0		0	0	0	0	0
52	1	281	3	-1	493	296	20.8	25	MSaaaapaa	249	791	0	0		0	0	0	0	0
53	1	255	126	-1	190	323	10.5	27	ABarppappp	400	0	0	0		0	0	0	0	0
54	1	25	113	-1	401	366	17.3	28	MSapppap	284	347	0	0		0	0	0	0	0
55	1	117	43	-1	403	109	15.8	29	ABpraapppp	71	0	0	0		0	0	0	0	0
56	1	310	87	-1	481	259	19.6	35	MSpaaaaa	357	14	0	0		0	0	0	0	0
57	1	312	250	-1	547	298	10.2	24	ABalpaapaaa	-22	0	0	0		0	0	0	0	0
58	0	420	-1	-1	528	387	12.9	22		154	-330	0	0		0	0	0	0	0
59	1	232	96	-1	495	368	12.2	24	ABalppppaav	187	950	0	0		0	0	0	0	0
60	1	43	322	-1	270	113	16.0	28	ABprapapaa	277	-297	0	0		0	0	0	0	0
61	1	410	7	-1	447	232	6.9	28	ABarapapppa	191	0	0	0		0	0	0	0	0
62	1	172	34	-1	561	353	14.4	27	ABalapaaaa	272	-28	0	0		0	0	0	0	0
63	1	350	93	-1	438	119	9.2	27	ABprpaaaapp	230	552	0	0		0	0	0	0	0
64	1	242	196	-1	367	298	13.4	25	MSaapaapp	240	455	0	0		0	0	0	0	0
65	1	219	378	-1	355	271	7.2	26	MSaappap	244	0	0	0		0	0	0	0	0
66	1	29	134	-1	452	257	13.2	26	ABaraapppap	229	145	0	0		0	0	0	0	0
67	1	210	229	-1	561	235	9.1	22	ABalaapaaa	169	119	0	0		0	0	0	0	0
68	1	201	10	-1	539	278	16.5	32	ABaraappaa	97	0	0	0		0	0	0	0	0
69	1	182	375	-1	385	327	23.4	30	ABarpaappa	299	771	0	0		0	0	0	0	0
70	1	133	243	-1	469	142	10.6	32	ABprpaaapp	77	0	0	0		0	0	0	0	0
71	1	18	171	-1	325	370	10.7	25	Daapp	225	0	0	0		0	0	0	0	0
72	1	169	119	-1	491	296	15.4	26	ABaraapaapp	244	-160	0	0		0	0	0	0	0
73	1	319	228	-1	239	169	7.0	26	ABprappppp	244	257	0	0		0	0	0	0	0
74	1	81	285	-1	424	166	15.7	28	Dpaa	-140	0	0	0		0	0	0	0	0
75	1	296	227	-1	356	229	4.3	31	ABplpapppa	183	1405	0	0		0	0	0	0	0
76	1	362	150	-1	550	375	22.3	32	ABplaapaaa	396	0	0	0		0	0	0	0	0
77	1	376	103	-1	417	304	9.1	24	MSaapaaaa	-221	0	0	0		0	0	0	0	0
78	1	157	221	-1	495	220	5.6	28	ABarappaaa	200	296	0	0		0	0	0	0	0
79	1	285	122	-1	323	384	14.3	26	Dapaa	218	-705	0	0		0	0	0	0	0
80	1	60	204	-1	331	202	4.4	28	ABprppppaa	190	872	0	0		0	0	0	0	0
81	1	88	400	-1	376	185	8.5	26	MSppaapp	214	-67	0	0		0	0	0	0	0
82	1	50	258	-1	376	259	7.0	24	MSaappaa	-162	0	0	0		0	0	0	0	0
83	1	234	240	-1	424	402	7.1	24	ABplpaaappp	210	-194	0	0		0	0	0	0	0
84	1	194	392	-1	294	134	22.6	36	ABarppppa	-128	0	0	0		0	0	0	0	0
85	1	74	33	-1	475	379	14.6	26	ABalpppppaa	-54	0	0	0		0	0	0	0	0
86	1	357	354	-1	391	363	14.3	26	Daaaa	263	302	0	0		0	0	0	0	0
87	1	108	41	-1	519	362	23.7	30	ABplaaaaaa	300	-21	0	0		0	0	0	0	0
88	1	2	72	-1	422	259	11.6	29	ABaraapppp	268	0	0	0		0	0	0	0	0
89	1	9	90	-1	535	342	6.1	30	ABalpaappp	212	548	0	0		0	0	0	0	0
90	1	361	15	-1	531	324	12.5	25	ABalpaapaap	249	-314	0	0		0	0	0	0	0
91	1	405	411	-1	520	315	7.6	30	ABalpaaaaa	278	-581	0	0		0	0	0	0	0
92	1	305	389	-1	444	432	10.9	23	ABplpaapapp	304	0	0	0		0	0	0	0	0
93	1	178	274	352	432	249	15.5	32	MSpaapap	149	0	0	0		0	0	0	0	0
94	1	69	16	-1	255	116	10.7	26	ABprapappa	256	-502	0	0		0	0	0	0	0
95	1	144	377	-1	271	144	6.3	25	ABprpppaapp	206	727	0	0		0	0	0	0	0
96	0	124	-1	-1	461	338	7.1	23		209	583	0	0		0	0	0	0	0
97	1	278	292	-1	555	218	13.0	29	ABalaapppa	232	403	0	0		0	0	0	0	0
98	1	303	231	-1	540	269	9.0	29	ABaraaaaap	-103	0	0	0		0	0	0	0	0
99	1	406	429	-1	406	381	9.6	23	ABplppaaaaa	225	76	0	0		0	0	0	0	0
100	1	239	333	-1	384	149	15.5	27	Dppaa	220	463	0	0		0	0	0	0	0
101	1	188	238	-1	485	325	19.7	29	MSaaaaapp	44	0	0	0		0	0	0	0	0
102	1	6	82	-1	542	279	5.6	28	ABaraaappa	255	329	0	0		0	0	0	0	0
103	1	377	382	-1	258	158	8.8	27	ABprapppap	249	-136	0	0		0	0	0	0	0
104	1	135	37	-1	418	292	13.1	25	ABaraapappp	393	0	0	0		0	0	0	0	0
105	1	71	212	-1	521	260	15.7	26	ABaraappapa	210	390	0	0		0	0	0	0	0
106	1	395	251	-1	572	291	11.5	27	ABaraaaapa	138	0	0	0		0	0	0	0	0
107	0	114	-1	-1	385	287	15.6	24		217	-138	0	0		0	0	0	0	0
108	1	10	198	-1	581	354	11.5	30	ABalaaapar	201	0	0	0		0	0	0	0	0
109	1	27	413	-1	373	105	17.6	27	ABprapaapp	274	193	0	0		0	0	0	0	0
110	1	99	13	-1	516	349	15.2	27	MSapaaap	68	0	0	0		0	0	0	0	0
111	1	70	139	-1	231	256	22.4	32	Cpaapa	306	-244	0	0		0	0	0	0	0
112	1	199	338	-1	489	429	16.1	25	ABalpppappp	236	569	0	0		0	0	0	0	0
113	1	161	329	-1	465	300	23.2	29	ABarpaapaa	-32	0	0	0		0	0	0	0	0
114	1	30	215	-1	398	407	22.4	29	ABplaaappp	261	74	0	0		0	0	0	0	0
115	1	334	18	-1	520	301	23.2	27	ABarpaaapa	255	715	0	0		0	0	0	0	0
116	1	97	287	-1	311	120	7.5	28	ABprppappp	372	0	0	0		0	0	0	0	0
117	1	23	81	-1	523	389	19.7	30	ABalapappp	435	0	0	0		0	0	0	0	0
118	1	349	263	-1	302	107	18.8	31	ABprappapa	-149	0	0	0		0	0	0	0	0
119	0	80	-1	-1	547	372	11.4	24		-288	0	0	0		0	0	0	0	0
120	1	54	165	-1	442	122	17.2	30	ABpraapppa	441	0	0	0		0	0	0	0	0
121	1	400	266	-1	465	348	23.2	28	ABplaaaapa	281	819	0	0		0	0	0	0	0
122	1	304	337	-1	304	95	14.1	27	ABprappapp	-25	0	0	0		0	0	0	0	0
123	1	295	232	-1	284	105	12.4	28	ABprapapap	246	516	0	0		0	0	0	0	0
124	1	290	130	-1	544	224	7.3	25	ABarappppaa	192	-823	0	0		0	0	0	0	0
125	1	338	290	-1	308	308	7.6	31	MSaapppp	250	160	0	0		0	0	0	0	0
126	1	251	48	-1	271	306	23.5	34	Caaaa	347	-963	0	0		0	0	0	0	0
127	1	331	327	-1	385	231	3.7	25	ABprpappapp	200	-491	0	0		0	0	0	0	0
128	1	340	396	-1	215	319	4.8	26	ABplappppa	257	271	0	0		0	0	0	0	0
129	1	384	409	-1	297	208	3.8	24	ABprppppapp	229	-412	0	0		0	0	0	0	0
130	1	294	124	-1	582	273	9.5	28	ABalaaaalp	224	0	0	0		0	0	0	0	0
131	1	202	45	-1	540	417	18.7	25	ABplaapaapa	95	0	0	0		0	0	0	0	0
132	1	270	123	-1	454	221	12.4	23	ABarapaappp	222	-1127	0	0		0	0	0	0	0
133	1	286	275	-1	478	273	12.2	25	ABaraapppaa	233	-368	0	0		0	0	0	0	0
134	1	343	302	-1	536	213	10.3	26	ABprpaaaaaa	181	77	0	0		0	0	0	0	0
135	1	160	202	-1	343	171	18.3	27	Dpppa	367	0	0	0		0	0	0	0	0
136	1	225	190	-1	280	302	8.6	28	Capaap	236	86	0	0		0	0	0	0	0
137	1	263	313	-1	178	226	19.2	32	Cpapap	316	651	0	0		0	0	0	0	0
138	1	316	355	-1	219	321	15.6	30	Cappaa	272	-113	0	0		0	0	0	0	0
139	1	302	431	-1	566	297	20.8	26	ABalapppapa	218	330	0	0		0	0	0	0	0
140	1	35	208	-1	511	189	6.6	27	ABarappppap	384	0	0	0		0	0	0	0	0
141	1	149	11	-1	469	441	14.1	25	ABplpaapapa	243	8	0	0		0	0	0	0	0
142	1	382	97	-1	428	292	4.9	27	ABalpappapp	260	114	0	0		0	0	0	0	0
143	1	87	347	-1	341	366	15.7	26	Daaap	242	564	0	0		0	0	0	0	0
144	1	134	110	-1	301	226	16.3	30	Earpp	286	493	0	0		0	0	0	0	0
145	1	89	270	-1	394	438	12.4	29	ABplaappap	227	0	0	0		0	0	0	0	0
146	1	258	281	-1	226	250	6.9	26	Capppp	266	-588	0	0		0	0	0	0	0
147	1	47	61	-1	424	438	13.2	24	ABplaappaa	295	0	0	0		0	0	0	0	0
148	1	306	145	-1	366	384	12.9	26	Daapa	240	151	0	0		0	0	0	0	0
149	1	252	331	-1	164	283	16.6	32	Caapp	312	-151	0	0		0	0	0	0	0
150	1	223	336	-1	189	290	7.9	28	ABplapappp	-40	0	0	0		0	0	0	0	0
151	1	394	151	-1	239	321	19.4	30	Dappp	295	-416	0	0		0	0	0	0	0
152	1	313	173	-1	549	204	21.9	30	ABpraapaapp	298	317	0	0		0	0	0	0	0
153	1	327	305	-1	391	270	3.5	28	ABplpappaap	286	6	0	0		0	0	0	0	0
154	1	38	159	-1	594	311	11.5	27	ABalaaaala	110	0	0	0		0	0	0	0	0
155	1	227	402	-1	469	134	19.0	28	ABpraappap	260	1052	0	0		0	0	0	0	0
156	1	111	183	-1	563	361	8.4	26	ABalaaaarr	-39	0	0	0		0	0	0	0	0
157	1	57	79	-1	329	226	8.1	37	MSpappa	56	0	0	0		0	0	0	0	0
158	1	369	420	-1	362	181	12.9	24	MSpppaap	206	925	0	0		0	0	0	0	0
159	1	335	282	-1	195	339	18.7	32	Caapa	309	235	0	0		0	0	0	0	0
160	1	45	207	-1	566	291	15.1	31	MSaaaaaa	145	0	0	0		0	0	0	0	0
161	1	288	53	-1	194	271	11.2	26	Capppa	256	1447	0	0		0	0	0	0	0
162	1	396	195	-1	392	149	9.1	27	ABprppaapa	214	1117	0	0		0	0	0	0	0
163	1	221	174	-1	220	362	9.2	27	ABplapapap	232	-610	0	0		0	0	0	0	0
164	1	105	73	-1	245	336	12.0	28	Capapa	271	-799	0	0		0	0	0	0	0
165	1	127	373	-1	155	261	12.9	30	Cpapaa	263	753	0	0		0	0	0	0	0
166	1	216	200	-1	388	291	9.7	25	MSaapaaap	112	0	0	0		0	0	0	0	0
167	1	386	107	-1	564	163	13.3	30	ABpraaaaap	198	0	0	0		0	0	0	0	0
168	1	116	246	-1	499	408	17.4	24	ABalppppapp	208	-851	0	0		0	0	0	0	0
169	1	90	6	-1	259	271	4.3	25	ABplpppapaa	202	588	0	0		0	0	0	0	0
170	1	92	38	-1	544	236	15.4	25	MSppaaap	204	-49	0	0		0	0	0	0	0
171	1	158	89	-1	371	193	20.3	30	MSpppppp	237	554	0	0		0	0	0	0	0
172	1	203	291	-1	471	309	12.9	26	ABalpaapapp	233	215	0	0		0	0	0	0	0
173	1	44	55	-1	240	130	16.9	33	ABarppppp	325	-6	0	0		0	0	0	0	0
174	1	374	379	-1	575	369	16.5	29	ABalapaaap	263	-743	0	0		0	0	0	0	0
175	1	256	28	-1	280	401	10.9	27	ABplappaaa	109	0	0	0		0	0	0	0	0
176	1	240	35	-1	282	261	4.2	24	ABplppppapp	164	-547	0	0		0	0	0	0	0
177	1	16	47	-1	460	221	9.4	31	ABarapappa	283	-168	0	0		0	0	0	0	0
178	1	407	391	-1	382	220	12.3	31	MSpapapa	-193	0	0	0		0	0	0	0	0
179	1	381	99	-1	352	309	17.5	30	Ealaa	298	1586	0	0		0	0	0	0	0
180	1	244	59	-1	324	237	23.4	44	Cpaaa	439	430	0	0		0	0	0	0	0
181	1	341	92	-1	534	343	10.3	27	MSapaaaa	200	677	0	0		0	0	0	0	0
182	1	82	22	-1	599	328	14.4	29	ABalaaapal	109	0	0	0		0	0	0	0	0
183	1	330	214	-1	319	237	4.5	26	ABplpapppp	260	17	0	0		0	0	0	0	0
184	1	5	160	-1	470	357	3.3	29	ABalppapap	290	971	0	0		0	0	0	0	0
185	1	403	182	-1	515	265	6.7	28	ABarapaaaa	141	0	0	0		0	0	0	0	0
186	1	115	259	-1	451	298	19.6	26	MSaaaapap	259	70	0	0		0	0	0	0	0
187	1	109	376	-1	573	238	21.9	28	ABalappppp	274	154	0	0		0	0	0	0	0
188	1	84	271	-1	385	123	9.6	30	ABprppapaa	328	0	0	0		0	0	0	0	0
189	1	307	60	-1	228	182	21.7	35	Cppaa	352	-262	0	0		0	0	0	0	0
190	1	342	141	-1	476	275	3.6	27	ABalpapaap	277	-62	0	0		0	0	0	0	0
191	1	324	8	-1	424	318	19.0	24	MSaaaappa	263	0	0	0		0	0	0	0	0
192	1	383	85	-1	547	259	20.8	25	ABarpapaapa	204	436	0	0		0	0	0	0	0
193	1	66	132	-1	271	405	18.5	33	ABarppapa	335	246	0	0		0	0	0	0	0
194	1	110	121	-1	479	428	11.6	26	ABalpppapad	309	0	0	0		0	0	0	0	0
195	1	276	315	-1	352	345	9.9	26	MSappaap	-170	0	0	0		0	0	0	0	0
196	1	91	185	-1	329	424	12.9	29	ABplaapppp	-50	0	0	0		0	0	0	0	0
197	1	152	17	-1	600	281	14.2	26	ABalaaappr	143	0	0	0		0	0	0	0	0
198	1	14	268	-1	439	370	10.4	24	MSapapap	180	0	0	0		0	0	0	0	0
199	1	67	385	-1	307	365	18.4	29	MSappppp	262	0	0	0		0	0	0	0	0
200	1	328	360	-1	256	363	6.8	27	ABplappapp	-553	0	0	0		0	0	0	0	0
201	1	147	95	-1	395	317	13.6	26	MSaapaapa	231	0	0	0		0	0	0	0	0
202	1	61	116	-1	361	161	11.1	31	MSpapppa	214	0	0	0		0	0	0	0	0
203	1	153	235	-1	460	345	11.2	26	ABalpaaapp	366	0	0	0		0	0	0	0	0
204	1	391	5	-1	483	192	4.6	25	ABarappapaa	172	446	0	0		0	0	0	0	0
205	1	8	335	-1	492	363	21.5	24	ABplaaaaapp	202	644	0	0		0	0	0	0	0
206	1	282	364	-1	213	163	17.4	31	Cppap	274	-190	0	0		0	0	0	0	0
207	1	22	91	-1	252	293	8.7	28	Capapp	450	0	0	0		0	0	0	0	0
208	1	34	301	-1	482	175	20.4	29	ABpraaapppp	292	280	0	0		0	0	0	0	0
209	1	292	247	-1	225	244	14.7	29	Eplpa	294	251	0	0		0	0	0	0	0
210	1	155	111	-1	491	256	5.3	30	ABarapaaap	275	116	0	0		0	0	0	0	0
211	1	21	80	-1	461	187	11.0	27	MSppapap	46	0	0	0		0	0	0	0	0
212	1	291	407	-1	208	306	12.7	30	Cappap	251	-1267	0	0		0	0	0	0	0
213	1	315	209	-1	401	300	18.4	26	MSaaaappp	182	0	0	0		0	0	0	0	0
214	1	164	148	-1	544	325	21.9	26	ABarpaaaaa	259	-925	0	0		0	0	0	0	0
215	1	103	239	-1	426	235	23.4	30	ABarpapapp	305	174	0	0		0	0	0	0	0
216	1	163	192	-1	384	153	6.2	24	ABprpapapap	197	430	0	0		0	0	0	0	0
217	1	237	252	-1	271	388	7.8	28	ABplappaap	283	104	0	0		0	0	0	0	0
218	1	77	340	-1	375	185	4.9	26	ABprpapapp	232	0	0	0		0	0	0	0	0
219	1	142	423	-1	472	388	18.7	25	ABplaapappa	28	0	0	0		0	0	0	0	0
220	1	246	167	-1	309	205	6.7	26	ABprpappppa	391	0	0	0		0	0	0	0	0
221	1	388	358	-1	410	404	14.7	27	ABplpaappa	199	-178	0	0		0	0	0	0	0
222	1	174	125	-1	337	308	4.5	28	ABplppaapp	194	0	0	0		0	0	0	0	0
223	1	187	307	-1	410	242	6.5	27	ABarapapppp	252	-481	0	0		0	0	0	0	0
224	1	96	88	-1	520	289	13.5	24	ABaraapaapa	428	0	0	0		0	0	0	0	0
225	1	253	65	-1	549	312	5.1	29	ABalpaappa	228	-617	0	0		0	0	0	0	0
226	1	145	220	-1	466	362	18.8	28	MSapapaa	217	946	0	0		0	0	0	0	0
227	1	318	50	-1	185	247	6.2	26	Cpappv	228	-128	0	0		0	0	0	0	0
228	1	15	158	-1	427	221	9.9	25	MSpapaaaa	217	756	0	0		0	0	0	0	0
229	1	271	241	-1	427	314	3.0	25	ABplpappaaa	231	421	0	0		0	0	0	0	0
230	1	268	42	-1	483	390	21.9	24	ABplaaapaa	45	0	0	0		0	0	0	0	0
231	1	351	357	-1	221	311	8.5	24	ABplapppaa	235	1024	0	0		0	0	0	0	0
232	1	269	234	-1	225	380	15.5	30	ABarppappa	127	0	0	0		0	0	0	0	0
233	1	170	194	-1	282	278	13.6	30	Ealpp	86	0	0	0		0	0	0	0	0
234	1	148	102	-1	445	391	15.0	25	ABalpppppap	257	18	0	0		0	0	0	0	0
235	1	231	286	-1	530	345	21.4	23	ABplaaaaapa	226	229	0	0		0	0	0	0	0
236	1	13	161	-1	489	336	10.8	27	ABalpaaapa	242	-425	0	0		0	0	0	0	0
237	1	156	154	-1	410	269	8.7	26	ABalpappppp	365	0	0	0		0	0	0	0	0
238	1	72	77	-1	582	210	15.1	29	ABalaapppp	310	0	0	0		0	0	0	0	0
239	1	83	189	-1	348	123	9.8	28	ABprppapap	-74	0	0	0		0	0	0	0	0
240	1	352	342	-1	289	339	5.2	29	ABplppappp	242	-357	0	0		0	0	0	0	0
241	1	317	298	-1	453	138	6.5	25	ABprpaaaapa	199	1300	0	0		0	0	0	0	0
242	1	28	152	-1	503	256	18.4	28	MSpaaaapa	223	92	0	0		0	0	0	0	0
243	1	175	193	-1	541	313	14.6	28	ABaraapaaa	276	848	0	0		0	0	0	0	0
244	1	247	14	-1	415	274	20.3	31	MSpaaapa	130	0	0	0		0	0	0	0	0
245	1	273	365	-1	489	291	6.9	26	ABalpaaaap	142	0	0	0		0	0	0	0	0
246	1	272	64	-1	318	298	15.8	31	Ealap	305	-479	0	0		0	0	0	0	0
247	1	98	20	-1	357	135	7.3	27	ABprppappa	266	-266	0	0		0	0	0	0	0
248	1	48	184	-1	313	366	6.5	26	ABplppapap	167	0	0	0		0	0	0	0	0
249	1	75	343	-1	512	152	10.2	27	ABprpaaapa	260	872	0	0		0	0	0	0	0
250	1	348	387	-1	564	188	17.6	30	ABpraaapap	302	-73	0	0		0	0	0	0	0
251	1	151	404	-1	375	399	18.9	27	ABplapaaaa	264	-109	0	0		0	0	0	0	0
252	1	106	210	-1	336	143	15.2	26	Dppap	246	524	0	0		0	0	0	0	0
253	1	11	84	-1	441	326	12.0	25	ABaraapappa	203	53	0	0		0	0	0	0	0
254	1	128	144	-1	473	236	5.6	24	ABarapapapa	202	-194	0	0		0	0	0	0	0
255	1	284	180	-1	390	331	4.6	27	ABplpapapa	225	536	0	0		0	0	0	0	0
256	1	211	323	332	415	131	6.4	26	ABarappapp	125	0	0	0		0	0	0	0	0
257	1	343	21	-1	513	185	10.2	26	ABprpaaaaap	207	69	0	0		0	0	0	0	0
258	1	287	256	-1	247	205	15.6	34	Eprpa	343	-94	0	0		0	0	0	0	0
259	1	289	19	-1	446	387	4.0	25	ABalppapppp	236	440	0	0		0	0	0	0	0
260	1	243	412	-1	209	236	4.5	24	ABplppppppp	185	-730	0	0		0	0	0	0	0
261	1	311	339	-1	451	402	7.0	24	ABplpaaappa	200	95	0	0		0	0	0	0	0
262	1	107	49	-1	424	356	7.2	30	ABplpapaaa	282	236	0	0		0	0	0	0	0
263	1	380	86	-1	550	278	12.2	29	ABaraaapaa	234	77	0	0		0	0	0	0	0
264	1	387	245	-1	466	163	23.3	30	ABarpapppa	291	-128	0	0		0	0	0	0	0
265	1	159	162	-1	597	259	18.2	27	ABalappapa	243	171	0	0		0	0	0	0	0
266	1	207	288	-1	543	372	15.4	26	ABalapaapa	294	0	0	0		0	0	0	0	0
267	1	264	57	-1	174	211	10.5	29	Cpppap	240	0	0	0		0	0	0	0	0
268	1	383	23	-1	530	246	22.6	25	ABarpapaapp	210	-791	0	0		0	0	0	0	0
269	1	325	401	-1	253	394	12.9	29	ABplappapa	114	0	0	0		0	0	0	0	0
270	1	17	344	-1	378	395	8.4	25	ABplppaaaap	345	0	0	0		0	0	0	0	0
271	1	314	398	-1	424	180	6.2	26	ABprpapapaa	196	1041	0	0		0	0	0	0	0
272	1	62	26	-1	494	236	14.5	27	ABaraaapapp	227	-585	0	0		0	0	0	0	0
273	1	399	361	-1	350	333	22.1	33	ABarpaappp	311	-163	0	0		0	0	0	0	0
274	1	412	108	-1	454	409	12.8	24	ABplpaapaap	211	-26	0	0		0	0	0	0	0
275	0	191	-1	-1	469	262	22.5	24		178	-9	0	0		0	0	0	0	0
276	1	78	205	-1	543	175	9.4	28	ABpraaaaaa	435	0	0	0		0	0	0	0	0
277	1	79	181	-1	580	332	9.2	28	ABalaaaarl	272	287	0	0		0	0	0	0	0
278	1	167	345	-1	416	123	19.2	25	ABprapaapa	-47	0	0	0		0	0	0	0	0
279	1	329	410	-1	431	330	15.5	25	MSaaapapa	138	0	0	0		0	0	0	0	0
280	1	181	383	-1	470	216	16.0	27	MSppappa	217	305	0	0		0	0	0	0	0
281	1	76	237	-1	430	392	17.9	26	ABalppppppa	50	0	0	0		0	0	0	0	0
282	1	301	390	-1	358	142	22.5	34	ABarpppap	335	1118	0	0		0	0	0	0	0
283	1	265	157	-1	187	189	14.4	31	Cpppaa	285	732	0	0		0	0	0	0	0
284	1	226	296	-1	456	168	7.3	25	ABprpapaapa	206	106	0	0		0	0	0	0	0
285	1	137	172	-1	481	327	15.8	27	ABaraapapaa	226	0	0	0		0	0	0	0	0
286	0	297	-1	-1	417	174	12.3	23		230	-1395	0	0		0	0	0	0	0
287	1	257	280	-1	404	173	22.3	32	ABarpppaa	329	-348	0	0		0	0	0	0	0
288	1	185	255	-1	529	418	10.4	33	ABalpppaaa	244	1007	0	0		0	0	0	0	0
289	1	1	128	-1	221	162	10.8	30	ABprapappp	267	281	0	0		0	0	0	0	0
290	1	299	142	-1	456	334	14.6	26	ABaraapapap	230	-163	0	0		0	0	0	0	0
291	1	261	40	-1	253	196	4.3	26	ABprppppppa	217	-168	0	0		0	0	0	0	0
292	1	154	276	-1	285	351	11.9	29	Capaaa	175	0	0	0		0	0	0	0	0
293	1	196	346	-1	409	191	3.3	25	ABprpappapa	156	0	0	0		0	0	0	0	0
294	1	260	197	-1	298	416	12.4	30	ABplapaapp	241	735	0	0		0	0	0	0	0
295	1	224	363	-1	435	285	7.3	27	ABalpappppa	250	136	0	0		0	0	0	0	0
296	1	146	155	-1	407	227	12.6	27	MSpapaapa	-183	0	0	0		0	0	0	0	0
297	1	205	236	-1	284	234	6.9	25	ABprpappppp	205	-45	0	0		0	0	0	0	0
298	1	356	25	-1	452	174	14.4	28	MSppppaa	228	-461	0	0		0	0	0	0	0
299	1	279	380	-1	519	179	20.8	23	ABpraapappp	198	897	0	0		0	0	0	0	0
300	1	123	186	-1	393	223	9.2	27	MSpapaaap	166	0	0	0		0	0	0	0	0
301	1	192	393	-1	368	360	6.6	26	ABplppaapa	229	-1122	0	0		0	0	0	0	0
302	1	131	163	-1	275	143	11.4	26	ABprapppaa	223	-303	0	0		0	0	0	0	0
303	1	197	51	-1	552	370	18.7	30	ABalapappa	-59	0	0	0		0	0	0	0	0
304	1	36	36	-1	515	186	3.5	30	ABarapppap	272	298	0	0		0	0	0	0	0
305	1	366	295	-1	434	357	22.9	27	ABplaaaapp	279	864	0	0		0	0	0	0	0
306	1	353	350	-1	286	175	5.0	24	ABprpppapaa	203	1230	0	0		0	0	0	0	0
307	1	190	56	-1	336	96	13.2	27	ABprappaap	222	98	0	0		0	0	0	0	0
308	1	346	135	-1	532	391	8.4	27	ABalppaaap	-212	0	0	0		0	0	0	0	0
309	1	262	369	-1	536	220	4.4	28	ABarapppaa	263	646	0	0		0	0	0	0	0
310	1	118	222	-1	308	266	6.4	23	ABplppppaap	234	132	0	0		0	0	0	0	0
311	1	63	314	-1	356	160	5.5	27	ABprppaapp	169	0	0	0		0	0	0	0	0
312	1	214	146	-1	362	355	18.7	26	MSappppa	267	-463	0	0		0	0	0	0	0
313	1	274	328	-1	500	307	11.8	26	ABalpaapapa	213	-161	0	0		0	0	0	0	0
314	1	390	293	-1	439	435	20.4	32	ABplaaapap	291	19	0	0		0	0	0	0	0
315	1	367	384	-1	450	414	18.8	24	ABplaapappp	230	198	0	0		0	0	0	0	0
316	1	198	306	-1	432	402	21.8	28	ABplaaappa	463	0	0	0		0	0	0	0	0
317	1	372	310	-1	438	265	3.2	25	ABprpappaaa	237	1126	0	0		0	0	0	0	0
318	1	58	397	-1	310	410	18.4	30	ABarppaap	-191	0	0	0		0	0	0	0	0
319	1	204	317	-1	507	268	23.4	28	ABarpapapa	263	-521	0	0		0	0	0	0	0
320	1	32	244	-1	512	332	23.7	27	ABarpaaaap	243	-255	0	0		0	0	0	0	0
321	1	363	269	-1	197	183	8.4	27	Cppppa	275	-116	0	0		0	0	0	0	0
322	1	298	403	-1	482	218	19.6	27	MSppappp	225	623	0	0		0	0	0	0	0
323	1	195	348	-1	270	237	3.9	24	ABplpppapap	216	403	0	0		0	0	0	0	0
324	1	309	388	-1	503	360	7.0	29	ABalppappa	281	-52	0	0		0	0	0	0	0
325	1	364	395	-1	492	320	8.8	24	ABalpappaaa	176	143	0	0		0	0	0	0	0
326	1	193	191	-1	489	306	3.4	26	ABalpapaaap	229	418	0	0		0	0	0	0	0
327	1	424	225	-1	589	290	17.9	28	ABalapppaa	241	799	0	0		0	0	0	0	0
328	1	24	262	-1	491	417	20.0	26	ABplaapaapp	244	-781	0	0		0	0	0	0	0
329	1	165	4	-1	221	384	12.2	28	ABplapapaa	524	0	0	0		0	0	0	0	0
330	1	344	105	-1	513	201	22.7	30	ABarpappaa	258	180	0	0		0	0	0	0	0
331	1	177	304	-1	340	246	14.2	28	Earpa	11	0	0	0		0	0	0	0	0
332	1	94	414	-1	503	343	17.9	23	MSaaapaaa	165	43	0	0		0	0	0	0	0
333	1	355	415	-1	260	257	15.4	31	Eplap	293	-1	0	0		0	0	0	0	0
334	1	322	112	-1	224	196	5.5	25	ABprppppppp	210	90	0	0		0	0	0	0	0
335	1	248	75	-1	187	268	20.5	33	Cpaapp	306	177	0	0		0	0	0	0	0
336	1	228	309	-1	495	398	13.9	24	ABalppppaad	-142	0	0	0		0	0	0	0	0
337	1	254	70	-1	521	203	17.8	28	ABpraapapa	51	0	0	0		0	0	0	0	0
338	1	189	52	-1	552	402	16.2	27	ABalapaapp	228	292	0	0		0	0	0	0	0
339	1	336	30	-1	377	431	15.6	30	ABplaapppa	127	0	0	0		0	0	0	0	0
340	1	267	206	-1	465	420	9.0	29	ABplpaaapa	252	40	0	0		0	0	0	0	0
341	1	33	249	-1	396	368	6.7	28	ABplpapaap	246	534	0	0		0	0	0	0	0
342	1	49	320	-1	472	216	3.3	24	ABarappaap	177	-214	0	0		0	0	0	0	0
343	1	26	277	-1	546	176	15.2	24	ABpraaapaad	197	321	0	0		0	0	0	0	0
344	1	235	104	-1	282	367	15.5	28	Dapap	240	245	0	0		0	0	0	0	0
345	1	53	169	-1	225	343	22.6	34	Caaap	339	-851	0	0		0	0	0	0	0
346	1	122	372	-1	468	180	17.6	30	ABprpaappa	251	490	0	0		0	0	0	0	0
347	1	389	27	-1	418	310	22.9	29	ABarpaapap	294	-192	0	0		0	0	0	0	0
348	1	375	418	-1	478	163	6.1	23	ABarapppppp	-252	0	0	0		0	0	0	0	0
349	1	143	230	-1	469	374	6.2	24	ABalppapppa	208	-545	0	0		0	0	0	0	0
350	1	120	297	-1	388	149	18.2	28	ABprapaaap	283	-268	0	0		0	0	0	0	0
351	1	392	303	-1	338	348	5.1	26	ABplppappa	261	753	0	0		0	0	0	0	0
352	1	65	44	-1	435	414	10.2	24	ABplpaapppa	116	0	0	0		0	0	0	0	0
353	1	417	351	-1	479	141	13.9	24	ABprpaapppp	-289	0	0	0		0	0	0	0	0
354	1	102	324	-1	502	376	9.6	24	ABplpaaaaaa	194	435	0	0		0	0	0	0	0
355	1	337	253	-1	332	296	12.4	31	Ealpa	300	-59	0	0		0	0	0	0	0
356	1	230	362	-1	193	211	6.5	25	Cppppp	245	-417	0	0		0	0	0	0	0
357	1	385	216	-1	507	141	14.6	27	ABprpaapap	136	0	0	0		0	0	0	0	0
358	1	40	217	-1	383	231	14.8	30	MSpapaapp	301	37	0	0		0	0	0	0	0
359	1	162	248	-1	328	272	4.4	25	ABplppppaaa	201	645	0	0		0	0	0	0	0
360	1	365	278	-1	510	402	10.8	23	ABalpppapav	209	-116	0	0		0	0	0	0	0
361	1	360	68	-1	417	147	9.0	24	ABprpapaapp	223	114	0	0		0	0	0	0	0
362	1	37	319	-1	435	168	3.8	25	ABarappapap	-171	0	0	0		0	0	0	0	0
363	1	55	272	-1	380	271	12.9	26	MSaapapa	35	0	0	0		0	0	0	0	0
364	1	300	394	-1	543	153	18.7	26	ABpraaaappp	222	866	0	0		0	0	0	0	0
365	1	408	417	-1	471	239	11.0	22	ABarapaappa	156	-269	0	0		0	0	0	0	0
366	1	245	32	-1	264	232	19.1	32	Eprap	322	-387	0	0		0	0	0	0	0
367	1	308	421	-1	244	234	3.7	26	ABplppppppa	200	-554	0	0		0	0	0	0	0
368	1	371	289	-1	318	272	19.6	30	Earap	300	-176	0	0		0	0	0	0	0
369	1	93	223	-1	490	159	9.0	23	ABprpaapppa	-112	0	0	0		0	0	0	0	0
370	1	416	24	-1	515	391	17.4	26	ABalppppapa	349	0	0	0		0	0	0	0	0
371	1	249	374	-1	446	239	4.4	25	ABarapapapp	242	-69	0	0		0	0	0	0	0
372	1	275	168	-1	503	165	17.8	27	ABpraaapppa	245	1024	0	0		0	0	0	0	0
373	1	3	140	-1	384	328	10.1	25	MSappaaa	199	6	0	0		0	0	0	0	0
374	1	140	2	-1	404	370	3.1	25	ABplpaaaapa	248	-364	0	0		0	0	0	0	0
375	1	46	334	-1	526	295	18.8	31	MSaaaaapa	305	-112	0	0		0	0	0	0	0
376	1	166	399	-1	475	200	13.7	24	MSppapaa	240	1288	0	0		0	0	0	0	0
377	1	85	164	-1	484	135	16.2	26	ABpraappaa	224	644	0	0		0	0	0	0	0
378	1	206	213	-1	301	298	4.0	24	ABplppppapa	366	0	0	0		0	0	0	0	0
379	1	141	176	-1	284	280	17.2	30	Eplaa	302	-146	0	0		0	0	0	0	0
380	1	184	370	-1	347	425	15.4	27	ABplapaapa	207	147	0	0		0	0	0	0	0
381	1	359	311	-1	575	182	10.3	31	ABalaapapp	243	-747	0	0		0	0	0	0	0
382	1	347	136	-1	252	245	11.5	31	Eplpp	-217	0	0	0		0	0	0	0	0
383	1	404	58	-1	474	382	12.2	25	ABplpaapaaa	164	0	0	0		0	0	0	0	0
384	1	333	254	-1	354	112	14.6	27	ABprappaaa	129	0	0	0		0	0	0	0	0
385	0	409	-1	-1	440	185	9.5	22		-41	0	0	0		0	0	0	0	0
386	1	354	133	408	265	302	4.3	29	ABplpppaap	478	0	0	0		0	0	0	0	0
387	1	213	98	-1	373	180	15.9	28	Dpap	276	644	0	0		0	0	0	0	0
388	1	171	294	-1	563	272	23.5	29	ABarpapaaa	283	1204	0	0		0	0	0	0	0
389	1	39	226	-1	527	153	15.5	24	ABpraaaappa	205	-726	0	0		0	0	0	0	0
390	1	402	39	-1	543	216	19.2	25	ABpraapappa	144	0	0	0		0	0	0	0	0
391	1	150	218	-1	235	136	9.4	26	ABprappppa	210	368	0	0		0	0	0	0	0
392	1	373	366	-1	317	168	4.3	26	ABprppppapa	169	9	0	0		0	0	0	0	0
393	1	293	273	-1	391	263	16.4	26	MSaaappp	209	644	0	0		0	0	0	0	0
394	1	102	349	-1	466	388	9.6	25	ABplpaaaaap	202	217	0	0		0	0	0	0	0
395	1	266	299	-1	403	342	18.8	26	MSapappp	220	269	0	0		0	0	0	0	0
396	1	241	143	-1	586	219	19.6	26	ABpraapaapa	258	-771	0	0		0	0	0	0	0
397	1	323	283	-1	442	263	18.7	25	MSpaaappa	207	478	0	0		0	0	0	0	0
398	1	138	371	-1	503	179	12.9	28	ABprpaapaa	89	0	0	0		0	0	0	0	0
399	1	41	187	-1	504	252	9.8	24	ABarapapaaa	150	0	0	0		0	0	0	0	0
400	1	126	9	-1	595	273	21.4	32	ABpraapaaa	323	920	0	0		0	0	0	0	0
401	1	345	367	-1	394	311	15.8	26	MSaaapapp	231	-244	0	0		0	0	0	0	0
402	1	238	279	-1	461	287	5.6	25	ABalpappapa	504	0	0	0		0	0	0	0	0
403	1	321	405	-1	398	165	12.0	26	MSpppapp	-175	0	0	0		0	0	0	0	0
404	1	422	118	-1	512	226	8.8	26	MSppaaaa	271	0	0	0		0	0	0	0	0
405	1	100	106	-1	301	161	17.4	30	Dpppp	265	650	0	0		0	0	0	0	0
406	1	180	284	-1	434	365	5.5	27	ABalpapapp	84	0	0	0		0	0	0	0	0
407	1	414	129	-1	414	250	18.5	26	MSpaaappp	-199	0	0	0		0	0	0	0	0
408	1	173	74	-1	359	265	18.9	33	Earaa	100	0	0	0		0	0	0	0	0
409	1	51	386	-1	421	196	14.0	24	MSpppaaa	301	0	0	0		0	0	0	0	0
410	1	132	188	-1	474	215	23.1	30	ABarpappap	301	-165	0	0		0	0	0	0	0
411	1	95	264	-1	489	188	7.2	24	ABarapppppa	169	433	0	0		0	0	0	0	0
412	0	370	-1	-1	366	237	17.4	27		203	-872	0	0		0	0	0	0	0
413	1	200	78	-1	350	386	6.0	29	ABplppapaa	266	-463	0	0		0	0	0	0	0
414	1	121	76	-1	433	212	3.3	24	ABprpappaap	215	33	0	0		0	0	0	0	0
415	1	358	353	-1	406	167	19.4	29	ABprapaaaa	295	-836	0	0		0	0	0	0	0
416	1	212	419	-1	211	275	4.5	26	ABplappppp	224	97	0	0		0	0	0	0	0
417	1	193	83	-1	517	310	4.1	25	ABalpapaaaa	186	-837	0	0		0	0	0	0	0
418	1	220	211	-1	496	355	4.8	32	ABalppapaa	298	-78	0	0		0	0	0	0	0
419	1	168	435	-1	539	286	22.4	24	ABalapppapp	186	0	0	0		0	0	0	0	0
420	1	186	426	-1	521	367	12.2	22	ABalapapap	121	0	0	0		0	0	0	0	0
421	1	415	316	-1	468	391	16.7	31	ABplaapapa	130	0	0	0		0	0	0	0	0
422	1	421	224	-1	537	163	12.9	30	ABpraaaapa	148	0	0	0		0	0	0	0	0
423	1	130	71	-1	476	257	16.6	30	ABaraappapp	50	0	0	0		0	0	0	0	0
424	1	413	425	-1	273	194	6.1	24	ABprpppapap	83	0	0	0		0	0	0	0	0
425	1	411	127	-1	570	216	8.7	31	ABalaapaap	281	0	0	0		0	0	0	0	0
426	1	379	94	-1	403	369	11.5	26	MSappapa	333	0	0	0		0	0	0	0	0
427	0	418	-1	-1	592	203	13.0	23		282	0	0	0		0	0	0	0	0
428	0	420	-1	-1	548	383	12.9	22		218	0	0	0		0	0	0	0	0
429	0	419	-1	-1	585	310	15.7	20		-647	0	0	0		0	0	0	0	0
430	1	125	433	-1	419	214	19.0	22	MSpppppa	181	978	0	0		0	0	0	0	0
431	1	423	434	-1	468	255	18.0	25	MSpaaaapp	-157	0	0	0		0	0	0	0	0
432	1	425	437	-1	482	327	18.0	26	ABaraaaapp	-101	0	0	0		0	0	0	0	0
