# Supplementary material for: The AP-2 Transcription Factor APTF-2 Is Required for Neuroblast and Epidermal Morphogenesis in Caenorhabditis elegans Embryogenesis
Source: PLoS Genet. 2016 May 13;12(5):e1006048. doi: 10.1371/journal.pgen.1006048 (PMC4866721; doi:10.1371/journal.pgen.1006048)
Supplement: S3 Text — (ZIP) [file pgen.1006048.s031.zip › nuclei/t189-nuclei]

1	1	9	432	-1	529	214	14.3	25	ABpraaapaav	-40	0	0	0		0	0	0	0	0
2	1	374	233	-1	401	370	3.3	25	ABplpaaaapa	223	48	0	0		0	0	0	0	0
3	1	52	76	-1	493	297	21.0	26	MSaaaapaa	253	-835	0	0		0	0	0	0	0
4	1	329	370	-1	220	383	11.7	27	ABplapapaa	275	491	0	0		0	0	0	0	0
5	1	204	344	-1	485	194	4.4	25	ABarappapaa	169	0	0	0		0	0	0	0	0
6	1	169	192	-1	259	268	4.3	25	ABplpppapaa	185	-9	0	0		0	0	0	0	0
7	1	61	295	-1	447	233	7.1	28	ABarapapppa	181	0	0	0		0	0	0	0	0
8	1	191	367	-1	423	320	18.9	24	MSaaaappa	229	-51	0	0		0	0	0	0	0
9	1	400	82	-1	590	271	21.1	31	ABpraapaaa	282	366	0	0		0	0	0	0	0
10	1	68	5	-1	540	279	16.4	31	ABaraappaa	97	0	0	0		0	0	0	0	0
11	1	141	395	-1	471	442	13.8	26	ABplpaapapa	220	-287	0	0		0	0	0	0	0
12	1	32	204	-1	521	421	14.3	30	ABalpppaap	51	0	0	0		0	0	0	0	0
13	1	110	375	-1	514	352	15.4	28	MSapaaap	197	692	0	0		0	0	0	0	0
14	1	244	373	-1	412	279	20.3	29	MSpaaapa	199	0	0	0		0	0	0	0	0
15	1	90	352	-1	530	321	12.5	26	ABalpaapaap	242	-366	0	0		0	0	0	0	0
16	1	94	8	-1	255	117	10.7	26	ABprapappa	264	156	0	0		0	0	0	0	0
17	1	197	290	-1	602	284	14.2	27	ABalaaappr	98	0	0	0		0	0	0	0	0
18	1	115	420	-1	522	301	22.8	25	ABarpaaapa	219	416	0	0		0	0	0	0	0
19	1	259	311	-1	452	380	4.2	26	ABalppapppp	196	403	0	0		0	0	0	0	0
20	1	247	338	-1	357	138	8.0	26	ABprppappa	236	87	0	0		0	0	0	0	0
21	1	257	412	-1	512	182	10.0	25	ABprpaaaaap	61	0	0	0		0	0	0	0	0
22	1	182	274	-1	595	330	14.7	29	ABalaaapal	107	0	0	0		0	0	0	0	0
23	1	268	405	-1	524	247	22.5	24	ABarpapaapp	230	-1138	0	0		0	0	0	0	0
24	1	370	70	-1	515	392	17.6	27	ABalppppapa	213	-397	0	0		0	0	0	0	0
25	1	298	276	-1	449	174	14.3	28	MSppppaa	235	-771	0	0		0	0	0	0	0
26	1	272	203	-1	494	235	14.9	27	ABaraaapapp	116	0	0	0		0	0	0	0	0
27	1	347	228	-1	418	311	22.9	30	ABarpaapap	253	817	0	0		0	0	0	0	0
28	1	175	206	-1	280	398	10.7	27	ABplappaaa	241	745	0	0		0	0	0	0	0
29	1	49	1	-1	399	207	6.1	31	ABprpapppa	204	0	0	0		0	0	0	0	0
30	1	339	46	-1	378	431	15.6	30	ABplaapppa	113	0	0	0		0	0	0	0	0
31	1	51	49	-1	458	284	9.8	29	ABalpapppa	483	0	0	0		0	0	0	0	0
32	1	366	57	-1	265	232	19.3	33	Eprap	331	626	0	0		0	0	0	0	0
33	1	85	104	-1	475	378	14.5	27	ABalpppppaa	359	0	0	0		0	0	0	0	0
34	1	62	282	-1	561	353	14.4	27	ABalapaaaa	255	0	0	0		0	0	0	0	0
35	1	176	256	-1	284	259	4.0	24	ABplppppapp	200	710	0	0		0	0	0	0	0
36	1	304	341	-1	515	188	3.7	28	ABarapppap	266	1234	0	0		0	0	0	0	0
37	1	104	234	-1	417	290	13.1	25	ABaraapappp	422	0	0	0		0	0	0	0	0
38	1	170	302	-1	545	235	15.5	25	MSppaaap	193	-52	0	0		0	0	0	0	0
39	1	390	411	-1	550	216	18.9	26	ABpraapappa	260	460	0	0		0	0	0	0	0
40	1	291	211	-1	251	194	4.2	25	ABprppppppa	184	463	0	0		0	0	0	0	0
41	1	87	118	-1	523	358	23.4	30	ABplaaaaaa	298	0	0	0		0	0	0	0	0
42	1	230	23	-1	485	392	21.7	27	ABplaaapaa	317	0	0	0		0	0	0	0	0
43	1	55	148	-1	402	111	15.7	29	ABpraapppp	259	709	0	0		0	0	0	0	0
44	1	352	50	-1	433	415	10.1	23	ABplpaapppa	194	-202	0	0		0	0	0	0	0
45	1	131	69	-1	537	418	18.8	25	ABplaapaapa	89	0	0	0		0	0	0	0	0
46	1	15	325	-1	588	248	14.3	30	ABalaaappl	-21	0	0	0		0	0	0	0	0
47	1	177	128	-1	459	220	9.6	31	ABarapappa	-176	0	0	0		0	0	0	0	0
48	1	126	394	-1	269	309	23.5	34	Caaaa	316	71	0	0		0	0	0	0	0
49	1	262	188	-1	423	357	7.3	30	ABplpapaaa	-53	0	0	0		0	0	0	0	0
50	1	227	21	-1	186	245	6.1	25	Cpappv	231	-134	0	0		0	0	0	0	0
51	1	303	253	-1	553	371	18.7	30	ABalapappa	6	0	0	0		0	0	0	0	0
52	1	338	389	-1	552	403	16.2	28	ABalapaapp	257	-617	0	0		0	0	0	0	0
53	1	161	363	-1	193	272	11.4	26	Capppa	192	0	0	0		0	0	0	0	0
54	1	19	426	-1	498	232	12.2	29	ABarapaapa	285	-280	0	0		0	0	0	0	0
55	1	173	320	-1	240	130	16.7	34	ABarppppp	325	-726	0	0		0	0	0	0	0
56	1	307	396	-1	335	98	13.4	26	ABprappaap	257	-1102	0	0		0	0	0	0	0
57	1	267	328	-1	173	210	10.7	29	Cpppap	351	0	0	0		0	0	0	0	0
58	1	383	24	-1	472	383	11.9	24	ABplpaapaaa	205	-162	0	0		0	0	0	0	0
59	1	180	141	-1	328	245	23.4	43	Cpaaa	435	867	0	0		0	0	0	0	0
60	1	189	327	-1	229	178	21.9	37	Cppaa	359	0	0	0		0	0	0	0	0
61	1	147	172	-1	427	440	13.1	25	ABplaappaa	223	0	0	0		0	0	0	0	0
62	1	34	240	-1	435	178	24.1	27	ABarpapppp	208	-171	0	0		0	0	0	0	0
63	1	45	332	-1	598	248	9.9	26	ABalaappa	140	0	0	0		0	0	0	0	0
64	1	246	227	-1	316	301	15.6	31	Ealap	297	797	0	0		0	0	0	0	0
65	1	225	193	-1	553	307	5.3	29	ABalpaappa	243	958	0	0		0	0	0	0	0
66	1	38	382	-1	437	164	11.2	24	ABprppaaaaa	198	635	0	0		0	0	0	0	0
67	1	21	390	-1	468	200	6.2	24	ABprpapaaaa	183	433	0	0		0	0	0	0	0
68	1	361	300	-1	417	152	8.7	25	ABprpapaapp	205	-166	0	0		0	0	0	0	0
69	1	29	263	-1	316	147	11.1	31	MSpapppp	309	0	0	0		0	0	0	0	0
70	1	337	361	-1	526	205	18.2	27	ABpraapapa	268	-266	0	0		0	0	0	0	0
71	1	423	366	-1	484	261	16.4	24	ABaraappapp	189	-943	0	0		0	0	0	0	0
72	1	88	68	-1	424	256	11.6	30	ABaraapppp	249	122	0	0		0	0	0	0	0
73	1	164	329	-1	245	337	12.0	27	Capapa	276	-152	0	0		0	0	0	0	0
74	1	408	89	-1	357	268	18.9	31	Earaa	309	210	0	0		0	0	0	0	0
75	1	335	158	-1	186	268	20.7	32	Cpaapp	317	-152	0	0		0	0	0	0	0
76	1	414	244	-1	435	213	3.5	25	ABprpappaap	222	-592	0	0		0	0	0	0	0
77	1	238	301	-1	587	209	13.5	28	ABalaapppp	-325	0	0	0		0	0	0	0	0
78	1	413	214	-1	354	388	6.3	30	ABplppapaa	179	0	0	0		0	0	0	0	0
79	1	157	308	-1	329	228	8.1	35	MSpappa	346	0	0	0		0	0	0	0	0
80	1	211	346	-1	460	184	10.9	27	MSppapap	18	0	0	0		0	0	0	0	0
81	1	117	54	-1	525	390	20.2	27	ABalapappp	245	118	0	0		0	0	0	0	0
82	1	102	39	-1	543	273	5.8	30	ABaraaappa	48	0	0	0		0	0	0	0	0
83	1	417	289	-1	527	308	4.5	25	ABalpapaaaa	170	111	0	0		0	0	0	0	0
84	1	253	184	-1	438	331	11.8	24	ABaraapappa	203	58	0	0		0	0	0	0	0
85	1	192	419	-1	553	267	20.6	25	ABarpapaapa	190	109	0	0		0	0	0	0	0
86	1	263	257	-1	552	275	12.4	29	ABaraaapaa	112	0	0	0		0	0	0	0	0
87	1	56	7	-1	475	261	19.8	34	MSpaaaaa	328	-31	0	0		0	0	0	0	0
88	1	224	384	-1	516	288	13.5	24	ABaraapaapa	202	-185	0	0		0	0	0	0	0
89	1	171	348	-1	375	194	19.9	29	MSpppppp	229	840	0	0		0	0	0	0	0
90	1	89	160	391	538	342	6.4	28	ABalpaappp	201	271	0	0		0	0	0	0	0
91	1	207	151	-1	251	292	8.8	29	Capapp	209	0	0	0		0	0	0	0	0
92	1	181	230	-1	535	343	10.3	29	MSapaaaa	202	354	0	0		0	0	0	0	0
93	1	63	108	-1	438	124	9.1	26	ABprpaaaapp	235	1208	0	0		0	0	0	0	0
94	1	426	271	-1	395	368	11.8	23	MSappapa	212	675	0	0		0	0	0	0	0
95	1	201	17	-1	395	318	13.4	27	MSaapaapa	223	454	0	0		0	0	0	0	0
96	1	59	152	-1	493	367	12.0	24	ABalppppaav	199	949	0	0		0	0	0	0	0
97	1	142	131	-1	429	288	4.8	28	ABalpappapp	36	0	0	0		0	0	0	0	0
98	1	387	81	-1	377	180	16.1	28	Dpap	429	0	0	0		0	0	0	0	0
99	1	179	351	-1	353	310	17.3	31	Ealaa	310	350	0	0		0	0	0	0	0
100	1	1	97	-1	409	386	12.5	29	MSapppaa	49	0	0	0		0	0	0	0	0
101	0	275	-1	-1	467	262	23.6	24		216	-707	0	0		0	0	0	0	0
102	1	234	254	-1	442	390	15.0	25	ABalpppppap	237	0	0	0		0	0	0	0	0
103	1	77	113	-1	419	307	9.4	25	MSaapaaaa	-180	0	0	0		0	0	0	0	0
104	1	344	176	-1	279	364	15.6	27	Dapap	266	558	0	0		0	0	0	0	0
105	1	330	156	-1	514	203	22.8	28	ABarpappaa	281	236	0	0		0	0	0	0	0
106	1	405	15	-1	303	162	17.3	30	Dpppp	-304	0	0	0		0	0	0	0	0
107	1	167	34	-1	563	162	12.7	30	ABpraaaaap	253	-103	0	0		0	0	0	0	0
108	1	274	134	-1	456	410	12.7	24	ABplpaapaap	225	601	0	0		0	0	0	0	0
109	1	17	330	-1	233	295	6.2	27	ABplapppap	262	-489	0	0		0	0	0	0	0
110	1	144	281	-1	298	227	16.5	30	Earpp	276	-114	0	0		0	0	0	0	0
111	1	210	92	-1	498	254	5.4	30	ABarapaaap	247	369	0	0		0	0	0	0	0
112	1	334	402	-1	226	197	5.9	25	ABprppppppp	197	384	0	0		0	0	0	0	0
113	1	54	159	-1	403	372	17.2	28	MSapppap	364	0	0	0		0	0	0	0	0
114	1	50	220	-1	517	298	9.9	29	ABaraaaaaa	276	-138	0	0		0	0	0	0	0
115	1	41	260	-1	573	338	20.1	28	ABalappapp	281	-248	0	0		0	0	0	0	0
116	1	202	37	-1	362	163	11.2	31	MSpapppa	515	0	0	0		0	0	0	0	0
117	1	5	26	-1	437	202	18.6	30	MSppppap	303	503	0	0		0	0	0	0	0
118	1	404	217	-1	505	222	8.8	25	MSppaaaa	231	-360	0	0		0	0	0	0	0
119	1	72	35	-1	492	304	15.2	26	ABaraapaapp	364	0	0	0		0	0	0	0	0
120	1	16	215	-1	272	345	19.2	29	Dappa	252	-328	0	0		0	0	0	0	0
121	1	194	4	-1	480	429	11.7	26	ABalpppapad	219	-617	0	0		0	0	0	0	0
122	1	79	85	-1	319	383	14.4	26	Dapaa	234	571	0	0		0	0	0	0	0
123	1	132	259	-1	454	219	12.8	24	ABarapaappp	218	-814	0	0		0	0	0	0	0
124	1	130	376	-1	582	273	9.5	28	ABalaaaalp	859	0	0	0		0	0	0	0	0
125	1	222	387	-1	338	312	4.8	29	ABplppaapp	256	822	0	0		0	0	0	0	0
126	1	53	66	-1	189	323	10.5	28	ABarppappp	274	-264	0	0		0	0	0	0	0
127	1	425	239	-1	569	218	8.4	31	ABalaapaap	287	597	0	0		0	0	0	0	0
128	1	289	288	-1	225	164	10.6	28	ABprapappp	231	0	0	0		0	0	0	0	0
129	1	407	291	-1	411	252	18.4	26	MSpaaappp	251	478	0	0		0	0	0	0	0
130	1	124	393	-1	544	224	7.8	25	ABarappppaa	201	-188	0	0		0	0	0	0	0
131	1	25	122	-1	442	289	15.8	28	MSpaapaa	32	0	0	0		0	0	0	0	0
132	1	193	381	-1	268	405	18.4	33	ABarppapa	336	-518	0	0		0	0	0	0	0
133	1	386	316	-1	281	295	4.9	24	ABplpppaapa	171	157	0	0		0	0	0	0	0
134	1	66	307	-1	455	258	13.1	26	ABaraapppap	158	0	0	0		0	0	0	0	0
135	1	308	183	-1	532	391	8.8	28	ABalppaaap	254	722	0	0		0	0	0	0	0
136	1	382	269	-1	251	246	11.2	31	Eplpp	316	126	0	0		0	0	0	0	0
137	1	12	335	-1	536	251	4.5	30	ABaraaappp	255	-651	0	0		0	0	0	0	0
138	1	48	236	-1	362	278	10.2	30	MSaapapp	305	237	0	0		0	0	0	0	0
139	1	111	340	-1	233	250	22.5	34	Cpaapa	340	628	0	0		0	0	0	0	0
140	1	373	261	-1	382	331	10.2	25	MSappaaa	17	0	0	0		0	0	0	0	0
141	1	190	409	-1	474	274	4.2	28	ABalpapaap	250	47	0	0		0	0	0	0	0
142	1	290	127	-1	451	328	14.6	27	ABaraapapap	249	-174	0	0		0	0	0	0	0
143	1	396	229	-1	589	225	19.6	25	ABpraapaapa	-499	0	0	0		0	0	0	0	0
144	1	254	180	-1	471	238	5.8	24	ABarapapapa	115	0	0	0		0	0	0	0	0
145	1	148	30	-1	366	388	13.1	25	Daapa	255	306	0	0		0	0	0	0	0
146	1	312	18	-1	363	356	18.8	28	MSappppa	272	-7	0	0		0	0	0	0	0
147	1	23	29	-1	421	355	14.1	24	MSapappa	-359	0	0	0		0	0	0	0	0
148	1	214	63	-1	544	323	22.0	26	ABarpaaaaa	259	-176	0	0		0	0	0	0	0
149	1	33	431	-1	405	345	9.5	26	MSapaapp	231	345	0	0		0	0	0	0	0
150	1	76	80	-1	551	376	22.5	34	ABplaapaaa	301	85	0	0		0	0	0	0	0
151	1	151	272	-1	237	324	19.2	30	Dappp	275	-379	0	0		0	0	0	0	0
152	1	242	400	-1	504	255	18.4	28	MSpaaaapa	125	0	0	0		0	0	0	0	0
153	1	40	173	-1	358	288	4.3	30	ABplpapapp	214	-188	0	0		0	0	0	0	0
154	1	237	380	-1	411	272	8.6	27	ABalpappppp	268	899	0	0		0	0	0	0	0
155	1	296	212	-1	405	226	12.2	27	MSpapaapa	201	435	0	0		0	0	0	0	0
156	1	42	249	-1	370	364	10.1	26	MSappapp	300	0	0	0		0	0	0	0	0
157	1	283	383	-1	188	192	14.4	30	Cpppaa	282	72	0	0		0	0	0	0	0
158	1	228	299	-1	427	218	10.1	24	MSpapaaaa	126	0	0	0		0	0	0	0	0
159	1	154	377	-1	595	312	11.7	28	ABalaaaala	243	122	0	0		0	0	0	0	0
160	1	184	87	-1	474	352	3.4	29	ABalppapap	279	-218	0	0		0	0	0	0	0
161	1	236	98	-1	488	336	11.0	25	ABalpaaapa	250	151	0	0		0	0	0	0	0
162	1	265	101	-1	590	253	17.5	28	ABalappapa	259	1139	0	0		0	0	0	0	0
163	1	302	306	-1	276	146	11.2	26	ABprapppaa	247	-35	0	0		0	0	0	0	0
164	1	377	388	-1	486	138	17.0	29	ABpraappaa	277	-10	0	0		0	0	0	0	0
165	1	120	266	-1	443	124	17.1	30	ABpraapppa	229	-194	0	0		0	0	0	0	0
166	1	7	109	-1	426	428	17.2	30	ABalppppppp	290	610	0	0		0	0	0	0	0
167	1	220	139	-1	306	202	6.7	26	ABprpappppa	76	0	0	0		0	0	0	0	0
168	1	372	140	-1	508	167	18.1	27	ABpraaapppa	35	0	0	0		0	0	0	0	0
169	1	345	10	-1	221	342	22.5	35	Caaap	325	420	0	0		0	0	0	0	0
170	1	26	285	-1	306	321	3.9	28	ABplpppaaa	216	1250	0	0		0	0	0	0	0
171	1	71	237	-1	326	370	10.7	26	Daapp	261	502	0	0		0	0	0	0	0
172	1	285	164	-1	482	331	15.6	28	ABaraapapaa	239	-74	0	0		0	0	0	0	0
173	1	152	200	-1	551	208	21.9	29	ABpraapaapp	242	370	0	0		0	0	0	0	0
174	1	163	114	-1	220	360	8.9	27	ABplapapap	272	0	0	0		0	0	0	0	0
175	1	39	94	397	323	152	6.2	31	ABprpppaaa	203	-515	0	0		0	0	0	0	0
176	1	379	427	-1	285	280	16.6	31	Eplaa	312	-49	0	0		0	0	0	0	0
177	1	2	278	-1	564	250	18.8	26	ABalappppa	255	795	0	0		0	0	0	0	0
178	1	37	297	-1	351	405	17.5	30	ABplapaaap	260	-77	0	0		0	0	0	0	0
179	1	6	199	-1	481	401	6.2	26	ABalppaappp	174	-156	0	0		0	0	0	0	0
180	1	255	189	-1	390	331	4.7	27	ABplpapapa	210	126	0	0		0	0	0	0	0
181	1	277	78	-1	584	331	9.4	29	ABalaaaarl	282	0	0	0		0	0	0	0	0
182	1	185	107	-1	516	260	7.2	30	ABarapaaaa	247	-485	0	0		0	0	0	0	0
183	1	156	16	-1	564	362	8.8	26	ABalaaaarr	263	477	0	0		0	0	0	0	0
184	1	248	115	-1	314	367	6.3	26	ABplppapap	250	-269	0	0		0	0	0	0	0
185	1	196	45	-1	328	423	13.1	29	ABplaapppp	267	164	0	0		0	0	0	0	0
186	1	300	137	-1	394	221	8.7	27	MSpapaaap	167	0	0	0		0	0	0	0	0
187	1	399	264	-1	507	248	10.0	24	ABarapapaaa	149	0	0	0		0	0	0	0	0
188	1	410	132	-1	476	214	23.1	29	ABarpappap	274	-218	0	0		0	0	0	0	0
189	1	239	33	-1	347	121	10.1	27	ABprppapap	-104	0	0	0		0	0	0	0	0
190	1	136	208	-1	278	304	8.9	27	Capaap	85	0	0	0		0	0	0	0	0
191	1	326	314	-1	487	307	3.3	27	ABalpapaaap	242	103	0	0		0	0	0	0	0
192	1	216	31	-1	384	155	6.4	25	ABprpapapap	201	-201	0	0		0	0	0	0	0
193	1	243	61	-1	539	310	14.5	29	ABaraapaaa	272	-130	0	0		0	0	0	0	0
194	1	233	226	-1	281	279	13.6	31	Ealpp	305	-182	0	0		0	0	0	0	0
195	1	162	312	-1	395	151	9.2	26	ABprppaapa	215	-209	0	0		0	0	0	0	0
196	1	64	277	-1	369	300	13.3	26	MSaapaapp	468	0	0	0		0	0	0	0	0
197	1	294	181	-1	298	417	12.3	28	ABplapaapp	-168	0	0	0		0	0	0	0	0
198	1	108	106	-1	580	354	11.9	31	ABalaaapar	211	0	0	0		0	0	0	0	0
199	1	43	58	-1	447	333	17.5	25	MSaaapaap	251	-383	0	0		0	0	0	0	0
200	1	166	167	-1	390	294	10.0	24	MSaapaaap	183	0	0	0		0	0	0	0	0
201	1	24	182	-1	279	261	8.2	28	ABplpppppa	323	0	0	0		0	0	0	0	0
202	1	135	153	-1	346	167	17.9	23	Dpppa	172	670	0	0		0	0	0	0	0
203	1	21	238	-1	436	194	6.2	23	ABprpapaaap	200	132	0	0		0	0	0	0	0
204	1	80	179	-1	332	201	4.7	27	ABprppppaa	193	221	0	0		0	0	0	0	0
205	1	276	64	-1	540	174	9.5	28	ABpraaaaaa	203	1407	0	0		0	0	0	0	0
206	1	340	378	-1	465	422	9.0	29	ABplpaaapa	249	37	0	0		0	0	0	0	0
207	1	160	119	-1	567	292	15.3	31	MSaaaaaa	141	0	0	0		0	0	0	0	0
208	1	140	354	-1	514	188	6.7	25	ABarappppap	201	69	0	0		0	0	0	0	0
209	1	213	197	-1	401	304	17.8	26	MSaaaappp	266	389	0	0		0	0	0	0	0
210	1	252	47	-1	336	142	15.4	26	Dppap	252	-489	0	0		0	0	0	0	0
211	1	418	414	-1	503	354	4.8	31	ABalppapaa	293	193	0	0		0	0	0	0	0
212	1	105	342	-1	522	260	15.7	24	ABaraappapa	216	74	0	0		0	0	0	0	0
213	1	378	275	-1	307	298	3.9	24	ABplppppapa	55	0	0	0		0	0	0	0	0
214	1	183	310	-1	319	237	4.6	27	ABplpapppp	234	-82	0	0		0	0	0	0	0
215	1	114	79	-1	398	409	22.1	30	ABplaaappp	262	73	0	0		0	0	0	0	0
216	1	357	362	-1	508	140	14.6	27	ABprpaapap	227	-182	0	0		0	0	0	0	0
217	1	358	225	-1	382	230	14.5	28	MSpapaapp	141	0	0	0		0	0	0	0	0
218	1	391	72	-1	233	135	9.3	26	ABprappppa	223	57	0	0		0	0	0	0	0
219	1	18	324	-1	351	320	7.6	29	MSaapppa	-47	0	0	0		0	0	0	0	0
220	1	226	27	-1	463	361	19.0	28	MSapapaa	316	0	0	0		0	0	0	0	0
221	1	78	353	-1	496	220	6.0	26	ABarappaaa	219	-7	0	0		0	0	0	0	0
222	1	310	147	-1	309	266	6.3	23	ABplppppaap	204	-1210	0	0		0	0	0	0	0
223	1	369	52	-1	490	158	8.8	24	ABprpaapppa	236	54	0	0		0	0	0	0	0
224	1	422	273	-1	533	161	12.7	29	ABpraaaapa	239	148	0	0		0	0	0	0	0
225	1	327	71	-1	591	291	17.9	27	ABalapppaa	250	-437	0	0		0	0	0	0	0
226	1	389	413	-1	527	152	15.9	24	ABpraaaappa	218	-302	0	0		0	0	0	0	0
227	1	75	185	359	355	227	4.8	27	ABplpapppa	231	136	0	0		0	0	0	0	0
228	1	73	163	-1	238	169	6.7	27	ABprappppp	-59	0	0	0		0	0	0	0	0
229	1	67	187	-1	560	234	9.4	22	ABalaapaaa	204	332	0	0		0	0	0	0	0
230	1	349	143	-1	473	367	6.4	24	ABalppapppa	376	0	0	0		0	0	0	0	0
231	1	98	88	-1	539	268	9.2	29	ABaraaaaap	254	-547	0	0		0	0	0	0	0
232	1	123	12	-1	282	107	12.4	28	ABprapapap	241	515	0	0		0	0	0	0	0
233	1	46	201	-1	389	398	4.6	26	ABplpaaaapp	263	-257	0	0		0	0	0	0	0
234	1	232	95	-1	225	379	15.2	29	ABarppappa	292	-266	0	0		0	0	0	0	0
235	1	203	255	-1	460	345	11.2	25	ABalpaaapp	62	0	0	0		0	0	0	0	0
236	1	297	369	-1	291	237	7.1	25	ABprpappppp	220	1286	0	0		0	0	0	0	0
237	1	281	38	-1	432	392	17.9	26	ABalppppppa	-15	0	0	0		0	0	0	0	0
238	1	101	123	-1	482	327	19.7	29	MSaaaaapp	263	0	0	0		0	0	0	0	0
239	1	215	67	-1	428	233	23.2	30	ABarpapapp	289	1089	0	0		0	0	0	0	0
240	1	83	386	-1	424	403	7.0	24	ABplpaaappp	201	451	0	0		0	0	0	0	0
241	1	229	135	-1	425	313	2.7	26	ABplpappaaa	263	542	0	0		0	0	0	0	0
242	1	20	209	-1	435	326	4.2	26	ABalpapapap	258	313	0	0		0	0	0	0	0
243	1	70	323	437	470	142	10.5	31	ABprpaaapp	226	-551	0	0		0	0	0	0	0
244	1	320	28	-1	515	332	23.6	27	ABarpaaaap	221	714	0	0		0	0	0	0	0
245	1	264	333	-1	467	164	23.0	30	ABarpapppa	277	165	0	0		0	0	0	0	0
246	1	168	430	-1	500	408	17.3	24	ABalppppapp	-218	0	0	0		0	0	0	0	0
247	1	209	392	-1	225	249	14.7	30	Eplpa	210	-757	0	0		0	0	0	0	0
248	1	359	165	-1	326	272	4.7	24	ABplppppaaa	204	332	0	0		0	0	0	0	0
249	1	341	283	-1	397	372	6.8	27	ABplpapaap	245	1442	0	0		0	0	0	0	0
250	1	57	357	-1	550	298	10.2	24	ABalpaapaaa	-32	0	0	0		0	0	0	0	0
251	1	106	268	-1	573	293	11.5	27	ABaraaaapa	124	0	0	0		0	0	0	0	0
252	1	217	358	-1	272	385	7.6	29	ABplappaap	74	0	0	0		0	0	0	0	0
253	1	355	221	-1	335	298	12.5	29	Ealpa	190	0	0	0		0	0	0	0	0
254	1	384	267	-1	352	113	15.0	27	ABprappaaa	271	402	0	0		0	0	0	0	0
255	1	288	20	-1	528	417	10.4	33	ABalpppaaa	237	-258	0	0		0	0	0	0	0
256	1	258	355	-1	244	207	15.7	33	Eprpa	334	-155	0	0		0	0	0	0	0
257	1	27	56	150	511	183	15.8	34	ABpraaappa	265	372	0	0		0	0	0	0	0
258	1	82	93	-1	375	258	7.1	24	MSaappaa	234	521	0	0		0	0	0	0	0
259	1	186	144	-1	450	302	19.5	27	MSaaaapap	167	0	0	0		0	0	0	0	0
260	1	44	2	-1	262	227	7.7	29	ABprpppppa	271	428	0	0		0	0	0	0	0
261	1	14	374	-1	382	380	21.6	31	ABarppaaa	310	239	0	0		0	0	0	0	0
262	1	328	83	-1	493	418	20.3	27	ABplaapaapp	247	780	0	0		0	0	0	0	0
263	1	118	246	-1	299	107	18.8	30	ABprappapa	298	-712	0	0		0	0	0	0	0
264	1	411	406	-1	491	186	7.5	26	ABarapppppa	177	-195	0	0		0	0	0	0	0
265	1	35	334	-1	480	259	7.9	25	ABarapapaap	217	0	0	0		0	0	0	0	0
266	1	121	133	-1	464	348	23.2	29	ABplaaaapa	259	168	0	0		0	0	0	0	0
267	0	107	-1	-1	387	285	15.4	23		200	421	0	0		0	0	0	0	0
268	1	198	248	-1	439	368	10.6	25	MSapapap	181	0	0	0		0	0	0	0	0
269	1	321	129	-1	196	183	8.3	26	Cppppa	129	0	0	0		0	0	0	0	0
270	1	145	65	-1	398	440	12.6	28	ABplaappap	268	-391	0	0		0	0	0	0	0
271	1	188	48	-1	386	123	9.2	30	ABprppapaa	280	1589	0	0		0	0	0	0	0
272	1	363	169	-1	379	271	12.8	26	MSaapapa	243	13	0	0		0	0	0	0	0
273	1	393	365	-1	387	265	16.5	26	MSaaappp	218	1277	0	0		0	0	0	0	0
274	1	93	142	-1	449	247	15.8	26	MSpaapapa	87	0	0	0		0	0	0	0	0
275	1	133	349	-1	482	270	12.1	24	ABaraapppaa	241	238	0	0		0	0	0	0	0
276	1	292	360	-1	285	353	11.9	28	Capaaa	141	0	0	0		0	0	0	0	0
277	1	343	379	-1	549	170	15.4	24	ABpraaapaad	201	-352	0	0		0	0	0	0	0
278	1	360	14	-1	504	403	10.6	24	ABalpppapav	187	-135	0	0		0	0	0	0	0
279	1	402	410	-1	462	287	6.0	25	ABalpappapa	254	105	0	0		0	0	0	0	0
280	1	287	231	-1	406	177	22.3	32	ABarpppaa	285	240	0	0		0	0	0	0	0
281	1	146	59	-1	226	250	6.7	28	Capppp	268	-359	0	0		0	0	0	0	0
282	1	159	136	-1	196	341	18.8	33	Caapa	330	-351	0	0		0	0	0	0	0
283	1	397	286	-1	440	266	18.7	26	MSpaaappa	166	0	0	0		0	0	0	0	0
284	1	406	326	-1	436	366	5.7	28	ABalpapapp	245	95	0	0		0	0	0	0	0
285	1	74	130	-1	426	166	15.7	28	Dpaa	-120	0	0	0		0	0	0	0	0
286	1	235	247	-1	532	345	21.1	23	ABplaaaaapa	233	446	0	0		0	0	0	0	0
287	1	116	262	-1	311	121	7.7	29	ABprppappp	246	-261	0	0		0	0	0	0	0
288	1	266	195	-1	542	377	15.2	27	ABalapaapa	-126	0	0	0		0	0	0	0	0
289	1	368	207	-1	316	276	19.6	32	Earap	320	469	0	0		0	0	0	0	0
290	1	125	196	-1	309	305	8.0	30	MSaapppp	157	0	0	0		0	0	0	0	0
291	1	172	235	-1	468	305	12.7	25	ABalpaapapp	208	834	0	0		0	0	0	0	0
292	1	97	9	-1	552	216	13.3	29	ABalaapppa	115	0	0	0		0	0	0	0	0
293	1	314	86	-1	441	434	20.4	32	ABplaaapap	322	909	0	0		0	0	0	0	0
294	1	388	202	-1	560	276	23.5	30	ABarpapaaa	257	920	0	0		0	0	0	0	0
295	1	305	138	-1	436	360	22.8	27	ABplaaaapp	247	-808	0	0		0	0	0	0	0
296	1	284	111	-1	457	169	7.2	25	ABprpapaapa	184	-1457	0	0		0	0	0	0	0
297	1	350	161	-1	391	147	18.5	29	ABprapaaap	231	0	0	0		0	0	0	0	0
298	1	241	103	-1	456	139	6.3	26	ABprpaaaapa	223	175	0	0		0	0	0	0	0
299	1	395	42	-1	405	345	18.8	26	MSapappp	252	621	0	0		0	0	0	0	0
300	1	22	125	-1	410	419	10.1	24	ABplpaapppp	203	-281	0	0		0	0	0	0	0
301	1	208	313	-1	486	176	20.4	30	ABpraaapppp	300	-645	0	0		0	0	0	0	0
302	1	134	210	-1	537	212	10.5	23	ABprpaaaaaa	186	749	0	0		0	0	0	0	0
303	1	351	304	-1	338	347	5.1	26	ABplppappa	237	-309	0	0		0	0	0	0	0
304	1	331	265	-1	343	244	14.3	28	Earpa	288	934	0	0		0	0	0	0	0
305	1	153	60	-1	392	270	3.7	27	ABplpappaap	273	-363	0	0		0	0	0	0	0
306	1	316	74	-1	433	405	22.1	28	ABplaaappa	282	-278	0	0		0	0	0	0	0
307	1	223	168	-1	414	244	6.6	26	ABarapapppp	87	0	0	0		0	0	0	0	0
308	1	8	364	-1	268	207	11.8	30	Eprpp	309	-207	0	0		0	0	0	0	0
309	1	336	191	-1	494	398	13.7	24	ABalppppaad	244	1114	0	0		0	0	0	0	0
310	1	317	336	-1	437	266	3.2	26	ABprpappaaa	219	183	0	0		0	0	0	0	0
311	1	381	205	-1	573	181	10.1	30	ABalaapapp	242	199	0	0		0	0	0	0	0
312	1	11	178	-1	164	263	9.3	28	Cpappd	137	0	0	0		0	0	0	0	0
313	1	137	174	-1	178	225	19.2	33	Cpapap	318	-364	0	0		0	0	0	0	0
314	1	311	296	-1	356	159	5.7	26	ABprppaapp	141	0	0	0		0	0	0	0	0
315	1	195	415	-1	341	346	9.6	26	MSappaap	265	386	0	0		0	0	0	0	0
316	1	421	13	-1	470	389	16.7	31	ABplaapapa	316	13	0	0		0	0	0	0	0
317	1	319	345	-1	506	276	23.4	30	ABarpapapa	227	459	0	0		0	0	0	0	0
318	1	30	19	-1	430	133	12.2	26	ABprppaaaap	266	732	0	0		0	0	0	0	0
319	1	362	368	-1	440	170	3.7	26	ABarappapap	258	-370	0	0		0	0	0	0	0
320	1	342	126	-1	476	228	3.2	27	ABarappaap	275	616	0	0		0	0	0	0	0
321	1	28	110	-1	511	430	18.1	23	ABalpppappa	109	0	0	0		0	0	0	0	0
322	1	60	347	-1	270	114	15.8	28	ABprapapaa	267	-100	0	0		0	0	0	0	0
323	1	256	315	-1	434	141	6.0	24	ABarappappa	176	-809	0	0		0	0	0	0	0
324	1	354	232	-1	502	375	9.6	24	ABplpaaaaaa	129	0	0	0		0	0	0	0	0
325	0	-1	-1	-1	525	386	12.5	22		187	0	0	0		0	0	0	0	0
326	1	13	157	-1	211	340	6.8	27	ABplapappa	261	1302	0	0		0	0	0	0	0
327	1	127	102	-1	384	233	3.6	25	ABprpappapp	190	1083	0	0		0	0	0	0	0
328	1	313	96	-1	498	309	11.9	26	ABalpaapapa	188	0	0	0		0	0	0	0	0
329	1	113	25	-1	463	300	23.4	28	ABarpaapaa	0	0	0	0		0	0	0	0	0
330	1	3	75	-1	519	253	12.8	24	ABaraaapapa	102	0	0	0		0	0	0	0	0
331	1	149	298	-1	165	281	16.5	32	Caapp	340	0	0	0		0	0	0	0	0
332	1	256	385	-1	398	130	6.0	23	ABarappappp	195	104	0	0		0	0	0	0	0
333	1	100	303	-1	383	149	15.6	26	Dppaa	263	-11	0	0		0	0	0	0	0
334	1	375	44	-1	526	294	18.6	31	MSaaaaapa	280	766	0	0		0	0	0	0	0
335	1	205	418	-1	489	365	21.5	24	ABplaaaaapp	221	-411	0	0		0	0	0	0	0
336	1	150	84	-1	189	290	8.1	27	ABplapappp	67	0	0	0		0	0	0	0	0
337	1	122	321	-1	303	95	14.0	27	ABprappapp	244	504	0	0		0	0	0	0	0
338	1	112	425	-1	489	427	15.6	26	ABalpppappp	230	243	0	0		0	0	0	0	0
339	1	261	429	-1	449	402	6.9	24	ABplpaaappa	216	441	0	0		0	0	0	0	0
340	1	218	117	224	375	187	4.9	27	ABprpapapp	195	908	0	0		0	0	0	0	0
341	1	4	403	-1	329	235	18.4	30	Epraa	296	-471	0	0		0	0	0	0	0
342	1	240	105	-1	285	336	5.4	30	ABplppappp	271	0	0	0		0	0	0	0	0
343	1	249	3	-1	512	152	10.3	27	ABprpaaapa	284	0	0	0		0	0	0	0	0
344	1	270	112	-1	380	399	8.9	25	ABplppaaaap	-54	0	0	0		0	0	0	0	0
345	1	278	309	-1	416	122	19.2	25	ABprapaapa	249	17	0	0		0	0	0	0	0
346	1	293	294	-1	411	190	3.3	25	ABprpappapa	222	786	0	0		0	0	0	0	0
347	1	143	171	-1	339	367	16.2	25	Daaap	254	296	0	0		0	0	0	0	0
348	1	323	41	-1	267	235	3.5	25	ABplpppapap	250	883	0	0		0	0	0	0	0
349	1	394	319	-1	465	390	9.6	25	ABplpaaaaap	-87	0	0	0		0	0	0	0	0
350	1	306	280	-1	285	178	4.9	24	ABprpppapaa	194	-32	0	0		0	0	0	0	0
351	1	353	145	-1	480	143	13.6	26	ABprpaapppp	257	192	0	0		0	0	0	0	0
352	1	93	100	-1	412	241	15.3	25	MSpaapapp	164	0	0	0		0	0	0	0	0
353	1	415	337	-1	413	163	19.5	28	ABprapaaaa	270	-403	0	0		0	0	0	0	0
354	1	86	120	-1	387	361	14.5	26	Daaaa	-267	0	0	0		0	0	0	0	0
355	1	138	270	-1	216	321	15.6	30	Cappaa	-114	0	0	0		0	0	0	0	0
356	0	412	-1	-1	372	234	18.3	26		195	68	0	0		0	0	0	0	0
357	1	231	53	-1	220	309	8.7	24	ABplapppaa	243	731	0	0		0	0	0	0	0
358	1	221	162	423	413	408	15.0	27	ABplpaappa	141	0	0	0		0	0	0	0	0
359	1	31	293	-1	297	161	6.5	24	ABprpppaapa	195	-799	0	0		0	0	0	0	0
360	1	200	245	-1	256	363	6.6	29	ABplappapp	237	97	0	0		0	0	0	0	0
361	1	273	317	-1	352	330	22.1	33	ABarpaappp	335	-307	0	0		0	0	0	0	0
362	1	356	318	-1	194	210	6.3	25	Cppppp	13	0	0	0		0	0	0	0	0
363	1	295	250	-1	437	288	7.4	27	ABalpappppa	246	-164	0	0		0	0	0	0	0
364	1	206	194	-1	216	163	17.5	30	Cppap	292	387	0	0		0	0	0	0	0
365	1	245	73	-1	494	292	7.0	27	ABalpaaaap	377	0	0	0		0	0	0	0	0
366	1	392	372	-1	319	169	3.8	27	ABprppppapa	335	0	0	0		0	0	0	0	0
367	1	401	440	-1	395	315	15.7	27	MSaaapapp	245	-187	0	0		0	0	0	0	0
368	1	36	149	-1	561	328	17.8	26	ABalappaap	255	-912	0	0		0	0	0	0	0
369	1	309	32	-1	540	220	4.8	28	ABarapppaa	365	0	0	0		0	0	0	0	0
370	1	380	279	-1	349	427	15.1	25	ABplapaapa	215	464	0	0		0	0	0	0	0
371	1	398	322	-1	504	179	12.8	30	ABprpaapaa	238	-268	0	0		0	0	0	0	0
372	1	346	90	-1	468	177	17.4	28	ABprpaappa	270	384	0	0		0	0	0	0	0
373	1	165	305	-1	152	264	13.2	32	Cpapaa	196	0	0	0		0	0	0	0	0
374	1	371	22	-1	447	237	4.4	25	ABarapapapp	215	237	0	0		0	0	0	0	0
375	1	69	407	-1	388	328	23.5	31	ABarpaappa	285	191	0	0		0	0	0	0	0
376	1	187	43	-1	569	239	22.4	29	ABalappppp	225	649	0	0		0	0	0	0	0
377	1	95	213	-1	264	142	6.4	24	ABprpppaapp	186	72	0	0		0	0	0	0	0
378	1	65	99	-1	355	272	7.3	26	MSaappap	231	558	0	0		0	0	0	0	0
379	1	174	40	-1	575	372	16.8	29	ABalapaaap	260	191	0	0		0	0	0	0	0
380	1	299	284	-1	518	188	20.6	25	ABpraapappp	-343	0	0	0		0	0	0	0	0
381	1	10	356	-1	462	318	8.7	25	ABalpappaap	188	1412	0	0		0	0	0	0	0
382	1	103	416	-1	258	160	8.7	27	ABprapppap	249	-77	0	0		0	0	0	0	0
383	1	280	77	-1	468	213	16.1	26	MSppappa	203	-4	0	0		0	0	0	0	0
384	1	315	408	-1	452	409	19.1	24	ABplaapappp	224	514	0	0		0	0	0	0	0
385	1	199	190	-1	305	367	18.6	29	MSappppp	234	565	0	0		0	0	0	0	0
386	1	409	252	-1	415	194	14.0	25	MSpppaaa	222	618	0	0		0	0	0	0	0
387	1	250	91	-1	567	188	17.5	31	ABpraaapap	261	-573	0	0		0	0	0	0	0
388	1	324	51	-1	509	358	7.3	29	ABalppappa	243	-48	0	0		0	0	0	0	0
389	1	92	218	-1	443	434	11.0	22	ABplpaapapp	-6	0	0	0		0	0	0	0	0
390	1	282	186	-1	359	142	22.5	34	ABarpppap	336	86	0	0		0	0	0	0	0
391	1	178	339	-1	382	219	11.7	32	MSpapapa	267	123	0	0		0	0	0	0	0
392	1	84	55	-1	298	135	22.5	36	ABarppppa	327	991	0	0		0	0	0	0	0
393	1	301	154	-1	371	363	6.6	26	ABplppaapa	242	1099	0	0		0	0	0	0	0
394	1	364	331	-1	545	157	19.0	27	ABpraaaappp	268	432	0	0		0	0	0	0	0
395	1	325	243	-1	492	316	8.7	24	ABalpappaaa	145	0	0	0		0	0	0	0	0
396	1	128	11	-1	215	318	4.6	26	ABplappppa	243	-53	0	0		0	0	0	0	0
397	1	318	292	-1	307	410	18.5	30	ABarppaap	150	0	0	0		0	0	0	0	0
398	1	271	177	-1	421	176	6.1	24	ABprpapapaa	204	-265	0	0		0	0	0	0	0
399	1	376	401	-1	478	199	13.8	23	MSppapaa	202	525	0	0		0	0	0	0	0
400	1	81	222	-1	371	187	8.2	26	MSppaapp	27	0	0	0		0	0	0	0	0
401	1	269	198	-1	253	394	12.5	28	ABplappapa	279	379	0	0		0	0	0	0	0
402	1	155	146	-1	469	135	18.6	28	ABpraappap	456	0	0	0		0	0	0	0	0
403	1	322	398	-1	478	219	19.8	29	MSppappp	307	0	0	0		0	0	0	0	0
404	1	251	216	-1	377	398	19.0	25	ABplapaaaa	218	518	0	0		0	0	0	0	0
405	1	403	242	-1	399	167	11.8	26	MSpppapp	209	1116	0	0		0	0	0	0	0
406	0	119	-1	-1	545	365	11.7	23		26	0	0	0		0	0	0	0	0
407	1	212	343	-1	208	308	12.6	31	Cappap	267	910	0	0		0	0	0	0	0
408	1	386	258	-1	250	294	3.6	26	ABplpppaapp	204	151	0	0		0	0	0	0	0
409	1	129	404	-1	296	209	3.8	25	ABprppppapp	205	-218	0	0		0	0	0	0	0
410	1	279	166	-1	430	333	15.3	25	MSaaapapa	153	0	0	0		0	0	0	0	0
411	1	91	124	-1	519	313	7.8	28	ABalpaaaaa	357	0	0	0		0	0	0	0	0
412	1	260	424	-1	211	236	4.5	24	ABplppppppp	-62	0	0	0		0	0	0	0	0
413	1	109	287	-1	375	105	17.8	27	ABprapaapp	273	425	0	0		0	0	0	0	0
414	1	332	399	-1	499	344	18.1	22	MSaaapaaa	318	0	0	0		0	0	0	0	0
415	1	333	121	-1	254	255	16.6	35	Eplap	321	296	0	0		0	0	0	0	0
416	1	47	62	-1	365	233	9.6	28	MSpapapp	231	-781	0	0		0	0	0	0	0
417	1	365	442	-1	474	234	11.0	22	ABarapaappa	125	-191	0	0		0	0	0	0	0
418	1	348	223	-1	480	162	6.1	23	ABarapppppp	177	100	0	0		0	0	0	0	0
419	1	416	6	-1	208	276	4.5	25	ABplappppp	149	0	0	0		0	0	0	0	0
420	1	158	155	-1	357	178	13.7	25	MSpppaap	283	0	0	0		0	0	0	0	0
421	1	367	251	-1	240	234	3.5	25	ABplppppppa	85	0	0	0		0	0	0	0	0
422	0	385	-1	-1	446	183	9.2	22		281	0	0	0		0	0	0	0	0
423	1	219	241	-1	475	389	18.8	25	ABplaapappa	85	0	0	0		0	0	0	0	0
424	1	6	116	-1	499	397	7.1	25	ABalppaappa	162	0	0	0		0	0	0	0	0
425	1	424	438	-1	269	195	5.7	25	ABprpppapap	125	0	0	0		0	0	0	0	0
426	1	420	433	-1	520	369	12.5	23	ABalapapap	61	0	0	0		0	0	0	0	0
427	0	286	-1	-1	420	174	12.3	22		86	0	0	0		0	0	0	0	0
428	0	96	-1	-1	476	330	5.9	24		190	0	0	0		0	0	0	0	0
429	1	99	350	-1	409	380	9.8	24	ABplppaaaaa	22	0	0	0		0	0	0	0	0
430	0	428	-1	-1	550	382	12.7	22		193	0	0	0		0	0	0	0	0
431	1	139	219	-1	570	303	20.9	25	ABalapppapa	159	903	0	0		0	0	0	0	0
432	0	429	-1	-1	580	318	16.0	20		-603	0	0	0		0	0	0	0	0
433	1	430	439	-1	420	215	19.0	21	MSpppppa	130	859	0	0		0	0	0	0	0
434	1	431	441	-1	466	257	18.0	25	MSpaaaapp	-157	0	0	0		0	0	0	0	0
435	1	419	443	-1	542	285	22.0	24	ABalapppapp	186	0	0	0		0	0	0	0	0
436	1	20	444	-1	475	330	5.0	23	ABalpapapaa	0	0	0	0		0	0	0	0	0
437	1	432	445	-1	483	325	18.0	26	ABaraaaapp	-101	0	0	0		0	0	0	0	0
