# Supplementary material for: The AP-2 Transcription Factor APTF-2 Is Required for Neuroblast and Epidermal Morphogenesis in Caenorhabditis elegans Embryogenesis
Source: PLoS Genet. 2016 May 13;12(5):e1006048. doi: 10.1371/journal.pgen.1006048 (PMC4866721; doi:10.1371/journal.pgen.1006048)
Supplement: S3 Text — (ZIP) [file pgen.1006048.s031.zip › nuclei/t190-nuclei]

1	1	29	358	419	395	209	6.0	30	ABprpapppa	243	828	0	0		0	0	0	0	0
2	1	260	134	-1	258	228	8.0	29	ABprpppppa	290	-304	0	0		0	0	0	0	0
3	1	343	175	-1	510	149	10.6	27	ABprpaaapa	290	0	0	0		0	0	0	0	0
4	1	121	125	-1	484	432	11.5	27	ABalpppapad	201	643	0	0		0	0	0	0	0
5	1	10	56	-1	538	278	16.4	31	ABaraappaa	182	0	0	0		0	0	0	0	0
6	1	419	172	-1	202	275	4.7	25	ABplappppp	469	0	0	0		0	0	0	0	0
7	1	87	143	-1	468	260	19.5	31	MSpaaaaa	-394	0	0	0		0	0	0	0	0
8	1	16	296	-1	252	117	10.6	26	ABprapappa	17	0	0	0		0	0	0	0	0
9	1	292	264	-1	544	213	13.4	29	ABalaapppa	290	-34	0	0		0	0	0	0	0
10	1	169	256	-1	222	345	22.5	35	Caaap	355	-191	0	0		0	0	0	0	0
11	1	396	59	-1	210	315	4.6	26	ABplappppa	260	187	0	0		0	0	0	0	0
12	1	232	144	-1	279	105	12.2	28	ABprapapap	243	-742	0	0		0	0	0	0	0
13	1	316	445	-1	468	385	16.6	33	ABplaapapa	299	-491	0	0		0	0	0	0	0
14	1	278	422	-1	502	400	10.5	23	ABalpppapav	217	212	0	0		0	0	0	0	0
15	1	106	68	-1	298	161	17.5	29	Dpppp	282	3	0	0		0	0	0	0	0
16	1	183	42	-1	561	359	9.0	27	ABalaaaarr	240	-378	0	0		0	0	0	0	0
17	1	95	72	-1	393	315	13.6	28	MSaapaapa	134	0	0	0		0	0	0	0	0
18	1	146	385	-1	367	352	18.7	28	MSappppa	235	294	0	0		0	0	0	0	0
19	1	318	50	-1	423	134	12.1	27	ABprppaaaap	271	57	0	0		0	0	0	0	0
20	1	255	437	-1	523	419	10.2	32	ABalpppaaa	358	0	0	0		0	0	0	0	0
21	1	50	271	-1	181	244	6.2	26	Cpappv	237	-124	0	0		0	0	0	0	0
22	1	374	415	-1	444	236	4.7	26	ABarapapapp	261	-348	0	0		0	0	0	0	0
23	1	42	332	-1	482	390	21.9	26	ABplaaapaa	-21	0	0	0		0	0	0	0	0
24	1	58	400	-1	471	376	11.8	23	ABplpaapaaa	139	0	0	0		0	0	0	0	0
25	1	329	293	-1	454	297	22.8	27	ABarpaapaa	273	68	0	0		0	0	0	0	0
26	1	117	198	-1	431	205	18.6	30	MSppppap	302	15	0	0		0	0	0	0	0
27	1	220	420	-1	460	363	19.3	28	MSapapaa	203	315	0	0		0	0	0	0	0
28	1	244	390	-1	512	329	23.2	25	ABarpaaaap	225	-1403	0	0		0	0	0	0	0
29	1	147	129	-1	418	351	14.0	24	MSapappa	223	-695	0	0		0	0	0	0	0
30	1	145	361	-1	365	388	13.1	25	Daapa	243	324	0	0		0	0	0	0	0
31	1	192	231	-1	379	159	6.4	24	ABprpapapap	217	-822	0	0		0	0	0	0	0
32	1	369	45	-1	537	216	4.7	29	ABarapppaa	257	62	0	0		0	0	0	0	0
33	1	189	115	-1	344	118	10.1	27	ABprppapap	272	-94	0	0		0	0	0	0	0
34	1	107	90	-1	561	162	13.4	29	ABpraaaaap	-75	0	0	0		0	0	0	0	0
35	1	119	84	-1	490	300	15.4	27	ABaraapaapp	242	-934	0	0		0	0	0	0	0
36	0	406	-1	-1	544	365	11.8	23		195	334	0	0		0	0	0	0	0
37	1	116	93	-1	358	161	11.1	30	MSpapppa	192	0	0	0		0	0	0	0	0
38	1	237	162	-1	432	393	17.7	27	ABalppppppa	258	623	0	0		0	0	0	0	0
39	1	82	252	-1	544	270	6.3	30	ABaraaappa	296	-23	0	0		0	0	0	0	0
40	1	379	8	-1	577	368	16.8	30	ABalapaaap	235	135	0	0		0	0	0	0	0
41	1	348	150	-1	260	237	3.8	25	ABplpppapap	220	-376	0	0		0	0	0	0	0
42	1	299	315	-1	405	345	18.9	26	MSapappp	226	-114	0	0		0	0	0	0	0
43	1	376	321	-1	553	238	22.3	27	ABalappppp	232	658	0	0		0	0	0	0	0
44	1	334	240	-1	520	291	18.4	29	MSaaaaapa	293	37	0	0		0	0	0	0	0
45	1	185	318	-1	327	424	12.9	30	ABplaapppp	259	170	0	0		0	0	0	0	0
46	1	30	146	-1	375	433	15.3	30	ABplaapppa	-159	0	0	0		0	0	0	0	0
47	1	210	364	-1	331	143	15.5	26	Dppap	240	454	0	0		0	0	0	0	0
48	1	271	188	-1	381	123	9.5	30	ABprppapaa	295	-475	0	0		0	0	0	0	0
49	1	31	19	-1	456	286	9.8	31	ABalpapppa	117	0	0	0		0	0	0	0	0
50	1	44	223	-1	432	411	10.3	24	ABplpaapppa	235	205	0	0		0	0	0	0	0
51	1	388	416	-1	506	356	7.4	30	ABalppappa	294	-17	0	0		0	0	0	0	0
52	1	223	417	-1	491	159	8.5	25	ABprpaapppa	181	104	0	0		0	0	0	0	0
53	1	357	211	-1	218	310	8.5	25	ABplapppaa	222	102	0	0		0	0	0	0	0
54	1	81	91	-1	528	389	20.2	28	ABalapappp	274	-502	0	0		0	0	0	0	0
55	1	392	5	-1	296	133	22.4	36	ABarppppa	366	-364	0	0		0	0	0	0	0
56	1	257	157	-1	509	195	15.4	26	ABpraaappaa	196	334	0	0		0	0	0	0	0
57	1	32	39	-1	263	233	19.4	32	Eprap	314	359	0	0		0	0	0	0	0
58	1	199	10	-1	444	333	17.7	24	MSaaapaap	-64	0	0	0		0	0	0	0	0
59	1	281	323	-1	223	250	6.9	27	Capppp	201	0	0	0		0	0	0	0	0
60	1	305	237	-1	393	265	3.6	28	ABplpappaap	274	85	0	0		0	0	0	0	0
61	1	193	114	-1	533	308	14.7	28	ABaraapaaa	126	0	0	0		0	0	0	0	0
62	1	416	113	-1	364	231	9.5	30	MSpapapp	153	0	0	0		0	0	0	0	0
63	1	148	202	-1	543	322	22.1	27	ABarpaaaaa	235	622	0	0		0	0	0	0	0
64	1	205	82	-1	538	171	9.7	28	ABpraaaaaa	226	463	0	0		0	0	0	0	0
65	1	270	295	-1	399	439	12.4	27	ABplaappap	276	1224	0	0		0	0	0	0	0
66	1	126	177	-1	187	324	10.4	27	ABarppappp	278	200	0	0		0	0	0	0	0
67	1	239	300	-1	426	228	22.8	29	ABarpapapp	291	308	0	0		0	0	0	0	0
68	1	72	94	-1	426	251	11.9	30	ABaraapppp	110	0	0	0		0	0	0	0	0
69	1	45	316	-1	532	419	18.8	30	ABplaapaapa	210	-541	0	0		0	0	0	0	0
70	1	24	317	-1	514	387	17.4	26	ABalppppapa	198	-741	0	0		0	0	0	0	0
71	1	225	187	268	589	287	18.1	28	ABalapppaa	45	0	0	0		0	0	0	0	0
72	1	218	86	-1	227	135	9.1	26	ABprappppa	219	-598	0	0		0	0	0	0	0
73	1	365	180	-1	493	291	6.5	27	ABalpaaaap	261	-2	0	0		0	0	0	0	0
74	1	306	171	-1	431	403	22.0	28	ABplaaappa	254	1063	0	0		0	0	0	0	0
75	1	330	216	-1	514	249	12.9	26	ABaraaapapa	320	0	0	0		0	0	0	0	0
76	1	3	298	-1	489	296	20.9	27	MSaaaapaa	-179	0	0	0		0	0	0	0	0
77	1	383	95	-1	463	211	16.1	26	MSppappa	200	947	0	0		0	0	0	0	0
78	1	181	28	-1	585	332	9.3	28	ABalaaaarl	-33	0	0	0		0	0	0	0	0
79	1	215	428	-1	398	410	22.3	30	ABplaaappp	243	403	0	0		0	0	0	0	0
80	1	150	427	-1	551	371	22.5	31	ABplaapaaa	82	0	0	0		0	0	0	0	0
81	1	98	303	-1	376	181	16.0	27	Dpap	275	1100	0	0		0	0	0	0	0
82	1	9	70	-1	583	263	21.4	30	ABpraapaaa	264	-928	0	0		0	0	0	0	0
83	1	262	367	-1	492	410	20.2	28	ABplaapaapp	248	88	0	0		0	0	0	0	0
84	1	336	158	-1	188	290	8.5	28	ABplapappp	241	355	0	0		0	0	0	0	0
85	1	122	227	-1	316	382	14.2	27	Dapaa	229	-357	0	0		0	0	0	0	0
86	1	293	197	-1	441	434	20.4	32	ABplaaapap	315	70	0	0		0	0	0	0	0
87	1	160	142	-1	471	351	3.5	30	ABalppapap	302	197	0	0		0	0	0	0	0
88	1	231	41	-1	539	265	9.3	28	ABaraaaaap	-198	0	0	0		0	0	0	0	0
89	1	74	242	-1	356	273	18.8	31	Earaa	288	-419	0	0		0	0	0	0	0
90	1	372	236	275	465	174	17.2	28	ABprpaappa	261	-1024	0	0		0	0	0	0	0
91	1	387	184	-1	566	186	17.6	30	ABpraaapap	266	-565	0	0		0	0	0	0	0
92	1	111	235	-1	498	253	5.2	28	ABarapaaap	271	72	0	0		0	0	0	0	0
93	1	258	350	-1	372	258	7.2	24	MSaappaa	-96	0	0	0		0	0	0	0	0
94	1	175	373	-1	324	154	5.5	26	ABprpppaaaa	193	98	0	0		0	0	0	0	0
95	1	234	27	-1	223	379	14.8	29	ABarppappa	296	1304	0	0		0	0	0	0	0
96	1	328	207	-1	496	309	12.2	26	ABalpaapapa	-155	0	0	0		0	0	0	0	0
97	1	100	308	-1	407	386	12.7	29	MSapppaa	95	0	0	0		0	0	0	0	0
98	1	161	365	-1	488	333	11.0	25	ABalpaaapa	242	0	0	0		0	0	0	0	0
99	1	378	382	-1	350	268	7.2	26	MSaappap	212	0	0	0		0	0	0	0	0
100	1	352	334	-1	406	243	15.3	24	MSpaapapp	199	0	0	0		0	0	0	0	0
101	1	162	229	-1	587	248	17.5	30	ABalappapa	270	549	0	0		0	0	0	0	0
102	1	327	347	-1	382	234	3.5	26	ABprpappapp	142	0	0	0		0	0	0	0	0
103	1	298	306	-1	452	137	6.4	27	ABprpaaaapa	211	-766	0	0		0	0	0	0	0
104	1	33	83	-1	473	373	14.4	26	ABalpppppaa	255	967	0	0		0	0	0	0	0
105	1	342	190	-1	283	333	5.3	30	ABplppappp	239	-42	0	0		0	0	0	0	0
106	1	198	25	-1	577	351	12.2	31	ABalaaapar	243	0	0	0		0	0	0	0	0
107	1	182	179	-1	516	258	7.2	28	ABarapaaaa	161	0	0	0		0	0	0	0	0
108	1	93	327	-1	431	123	8.9	26	ABprpaaaapp	232	-69	0	0		0	0	0	0	0
109	1	166	193	-1	425	427	17.0	30	ABalppppppp	277	-22	0	0		0	0	0	0	0
110	1	321	411	-1	502	427	17.5	24	ABalpppappa	206	118	0	0		0	0	0	0	0
111	1	296	164	-1	449	169	7.0	24	ABprpapaapa	209	-1144	0	0		0	0	0	0	0
112	1	344	76	-1	379	395	9.1	25	ABplppaaaap	246	-1557	0	0		0	0	0	0	0
113	1	103	49	-1	416	303	9.7	24	MSaapaaaa	237	165	0	0		0	0	0	0	0
114	1	174	77	-1	221	361	8.6	27	ABplapapap	239	-663	0	0		0	0	0	0	0
115	1	184	218	-1	312	366	6.2	25	ABplppapap	257	-252	0	0		0	0	0	0	0
116	1	424	280	-1	509	396	6.9	24	ABalppaappa	204	526	0	0		0	0	0	0	0
117	1	340	359	-1	378	175	5.1	24	ABprpapappa	176	923	0	0		0	0	0	0	0
118	1	41	217	-1	516	359	23.3	30	ABplaaaaaa	299	0	0	0		0	0	0	0	0
119	1	207	13	-1	563	291	15.1	32	MSaaaaaa	236	-175	0	0		0	0	0	0	0
120	1	354	292	-1	384	361	14.5	27	Daaaa	-129	0	0	0		0	0	0	0	0
121	1	415	166	-1	253	256	16.6	32	Eplap	286	-1080	0	0		0	0	0	0	0
122	1	131	80	-1	437	288	15.8	27	MSpaapaa	182	0	0	0		0	0	0	0	0
123	1	238	15	-1	477	329	20.0	29	MSaaaaapp	764	0	0	0		0	0	0	0	0
124	1	411	161	-1	514	308	7.9	27	ABalpaaaaa	38	0	0	0		0	0	0	0	0
125	1	300	151	-1	408	415	9.7	25	ABplpaapppp	204	-575	0	0		0	0	0	0	0
126	1	320	102	-1	477	223	3.4	29	ABarappaap	292	-191	0	0		0	0	0	0	0
127	1	142	176	-1	446	327	14.1	27	ABaraapapap	246	164	0	0		0	0	0	0	0
128	1	47	201	-1	458	216	9.5	31	ABarapappa	204	0	0	0		0	0	0	0	0
129	1	269	269	-1	192	186	8.2	27	Cppppa	258	1011	0	0		0	0	0	0	0
130	1	285	226	-1	422	164	15.4	28	Dpaa	257	-120	0	0		0	0	0	0	0
131	1	97	168	-1	426	284	5.2	27	ABalpappapp	251	904	0	0		0	0	0	0	0
132	1	188	222	-1	477	213	23.1	29	ABarpappap	290	345	0	0		0	0	0	0	0
133	1	266	257	-1	466	348	23.4	28	ABplaaaapa	285	139	0	0		0	0	0	0	0
134	1	108	155	-1	458	406	12.3	24	ABplpaapaap	201	-72	0	0		0	0	0	0	0
135	1	241	399	-1	423	304	2.8	26	ABplpappaaa	249	22	0	0		0	0	0	0	0
136	1	282	250	-1	194	340	18.7	33	Caapa	306	-407	0	0		0	0	0	0	0
137	1	186	353	-1	394	222	8.9	27	MSpapaaap	169	0	0	0		0	0	0	0	0
138	1	295	174	-1	436	358	22.8	27	ABplaaaapp	245	762	0	0		0	0	0	0	0
139	1	167	159	-1	297	202	6.8	26	ABprpappppa	-277	0	0	0		0	0	0	0	0
140	1	168	137	-1	504	164	18.3	29	ABpraaapppa	37	0	0	0		0	0	0	0	0
141	1	59	225	-1	330	245	23.4	41	Cpaaa	413	304	0	0		0	0	0	0	0
142	1	274	119	-1	450	249	15.9	26	MSpaapapa	-4	0	0	0		0	0	0	0	0
143	1	230	206	-1	471	367	6.3	25	ABalppapppa	232	-1043	0	0		0	0	0	0	0
144	1	259	140	-1	446	302	19.6	26	MSaaaapap	258	219	0	0		0	0	0	0	0
145	1	351	354	-1	476	141	13.2	25	ABprpaapppp	237	-895	0	0		0	0	0	0	0
146	1	402	74	-1	464	130	18.2	29	ABpraappap	250	1077	0	0		0	0	0	0	0
147	1	222	324	-1	306	265	6.2	23	ABplppppaap	194	14	0	0		0	0	0	0	0
148	1	43	69	-1	397	110	15.7	29	ABpraapppp	243	391	0	0		0	0	0	0	0
149	1	368	401	-1	554	324	18.5	26	ABalappaap	212	-919	0	0		0	0	0	0	0
150	1	257	246	-1	504	173	16.3	24	ABpraaappap	204	336	0	0		0	0	0	0	0
151	1	91	343	-1	247	295	9.0	28	Capapp	260	1163	0	0		0	0	0	0	0
152	1	96	61	-1	492	364	12.0	25	ABalppppaav	197	1290	0	0		0	0	0	0	0
153	1	202	421	-1	344	170	18.4	26	Dpppa	263	147	0	0		0	0	0	0	0
154	1	393	32	-1	370	360	6.7	25	ABplppaapa	207	770	0	0		0	0	0	0	0
155	1	420	404	-1	351	178	13.5	25	MSpppaap	212	1	0	0		0	0	0	0	0
156	1	105	99	-1	509	205	23.1	29	ABarpappaa	231	0	0	0		0	0	0	0	0
157	1	326	55	-1	209	339	6.6	27	ABplapappa	237	636	0	0		0	0	0	0	0
158	1	75	376	-1	184	269	21.2	32	Cpaapp	311	-215	0	0		0	0	0	0	0
159	1	113	108	-1	401	373	17.2	27	MSapppap	554	0	0	0		0	0	0	0	0
160	1	90	363	-1	540	328	7.1	27	ABalpaapppa	200	-630	0	0		0	0	0	0	0
161	1	297	73	-1	386	148	18.3	29	ABprapaaap	254	1152	0	0		0	0	0	0	0
162	1	358	130	-1	394	411	15.9	24	ABplpaappap	207	-131	0	0		0	0	0	0	0
163	1	228	4	-1	232	170	6.6	26	ABprappppp	253	1514	0	0		0	0	0	0	0
164	1	172	12	-1	475	327	15.8	28	ABaraapapaa	409	0	0	0		0	0	0	0	0
165	1	248	299	-1	321	269	4.8	22	ABplppppaaa	227	396	0	0		0	0	0	0	0
166	1	410	325	-1	427	329	15.6	25	MSaaapapa	213	470	0	0		0	0	0	0	0
167	1	200	336	-1	390	291	10.2	24	MSaapaaap	218	-200	0	0		0	0	0	0	0
168	1	307	111	-1	415	243	6.7	25	ABarapapppp	45	0	0	0		0	0	0	0	0
169	1	272	212	-1	378	272	12.7	26	MSaapapa	67	0	0	0		0	0	0	0	0
170	0	428	-1	-1	475	326	5.6	24		229	452	0	0		0	0	0	0	0
171	1	347	167	-1	340	367	16.0	26	Daaap	257	1015	0	0		0	0	0	0	0
172	1	61	182	-1	426	438	13.0	25	ABplaappaa	258	0	0	0		0	0	0	0	0
173	1	153	64	-1	356	289	4.2	28	ABplpapapp	206	93	0	0		0	0	0	0	0
174	1	313	96	-1	175	227	19.5	32	Cpapap	319	-1066	0	0		0	0	0	0	0
175	0	101	-1	-1	463	262	22.9	23		232	-1063	0	0		0	0	0	0	0
176	1	104	389	-1	278	365	15.6	27	Dapap	275	526	0	0		0	0	0	0	0
177	1	398	368	-1	416	174	5.9	24	ABprpapapaa	218	-273	0	0		0	0	0	0	0
178	1	312	40	-1	161	262	9.5	28	Cpappd	-77	0	0	0		0	0	0	0	0
179	1	204	344	391	323	197	4.7	26	ABprppppaa	215	532	0	0		0	0	0	0	0
180	1	144	337	-1	471	237	6.0	24	ABarapapapa	197	-516	0	0		0	0	0	0	0
181	1	197	232	-1	297	418	12.1	28	ABplapaapp	228	-502	0	0		0	0	0	0	0
182	1	201	309	-1	275	262	8.2	27	ABplpppppa	208	0	0	0		0	0	0	0	0
183	1	135	136	-1	537	389	9.3	28	ABalppaaap	257	-1160	0	0		0	0	0	0	0
184	1	84	380	-1	432	328	11.4	24	ABaraapappa	70	0	0	0		0	0	0	0	0
185	1	227	433	-1	365	228	5.3	26	ABplpapppaa	174	454	0	0		0	0	0	0	0
186	1	390	263	-1	362	144	22.4	32	ABarpppap	313	-304	0	0		0	0	0	0	0
187	1	229	199	-1	558	229	9.7	22	ABalaapaaa	151	-260	0	0		0	0	0	0	0
188	1	49	169	-1	415	351	7.3	32	ABplpapaaa	-47	0	0	0		0	0	0	0	0
189	1	180	214	-1	385	326	4.5	28	ABplpapapa	190	-517	0	0		0	0	0	0	0
190	1	385	126	-1	306	364	18.6	28	MSappppp	250	553	0	0		0	0	0	0	0
191	1	309	278	-1	493	392	13.5	24	ABalppppaad	165	0	0	0		0	0	0	0	0
192	1	6	133	-1	258	269	4.8	25	ABplpppapaa	238	691	0	0		0	0	0	0	0
193	1	65	33	-1	550	305	5.6	29	ABalpaappa	15	0	0	0		0	0	0	0	0
194	1	364	58	-1	216	162	17.5	33	Cppap	329	-251	0	0		0	0	0	0	0
195	1	288	381	-1	539	373	15.3	26	ABalapaapa	-60	0	0	0		0	0	0	0	0
196	1	290	30	-1	309	305	7.5	30	MSaapppp	148	0	0	0		0	0	0	0	0
197	1	209	109	-1	398	302	17.6	28	MSaaaappp	188	0	0	0		0	0	0	0	0
198	1	401	290	-1	253	395	12.6	27	ABplappapa	257	732	0	0		0	0	0	0	0
199	1	179	78	-1	468	402	6.1	25	ABalppaappp	192	789	0	0		0	0	0	0	0
200	1	173	204	-1	549	206	22.0	29	ABpraapaapp	214	0	0	0		0	0	0	0	0
201	1	233	366	-1	385	394	4.6	26	ABplpaaaapp	213	112	0	0		0	0	0	0	0
202	1	294	120	-1	550	271	23.1	31	ABarpapaaa	293	-341	0	0		0	0	0	0	0
203	1	26	370	-1	491	232	14.6	26	ABaraaapapp	63	0	0	0		0	0	0	0	0
204	1	12	105	-1	521	418	14.4	27	ABalpppaap	33	0	0	0		0	0	0	0	0
205	1	311	326	-1	569	176	10.2	31	ABalaapapp	250	518	0	0		0	0	0	0	0
206	1	28	178	-1	281	400	10.5	27	ABplappaaa	114	0	0	0		0	0	0	0	0
207	1	289	349	-1	310	277	19.5	31	Earap	299	604	0	0		0	0	0	0	0
208	1	190	224	-1	276	304	9.0	27	Capaap	246	97	0	0		0	0	0	0	0
209	1	242	451	-1	430	323	5.1	26	ABalpapapap	228	-397	0	0		0	0	0	0	0
210	1	302	2	-1	537	211	10.2	25	ABprpaaaaaa	204	428	0	0		0	0	0	0	0
211	1	40	338	-1	246	196	4.2	25	ABprppppppa	214	474	0	0		0	0	0	0	0
212	1	155	165	-1	406	222	12.3	26	MSpapaapa	245	456	0	0		0	0	0	0	0
213	1	377	305	-1	256	145	6.2	24	ABprpppaapp	246	-22	0	0		0	0	0	0	0
214	1	78	92	-1	349	388	6.5	29	ABplppapaa	121	0	0	0		0	0	0	0	0
215	1	120	209	-1	269	346	19.0	28	Dappa	281	61	0	0		0	0	0	0	0
216	1	404	378	-1	379	397	19.2	25	ABplapaaaa	240	-1044	0	0		0	0	0	0	0
217	1	118	392	-1	506	222	8.6	26	MSppaaaa	201	-42	0	0		0	0	0	0	0
218	1	389	372	-1	445	430	11.1	23	ABplpaapapp	199	-947	0	0		0	0	0	0	0
219	1	431	210	-1	565	301	20.5	25	ABalapppapa	253	937	0	0		0	0	0	0	0
220	1	114	3	-1	515	291	10.3	28	ABaraaaaaa	244	169	0	0		0	0	0	0	0
221	1	253	302	-1	331	296	12.5	29	Ealpa	292	845	0	0		0	0	0	0	0
222	1	400	311	-1	364	187	8.2	25	MSppaapp	232	100	0	0		0	0	0	0	0
223	1	418	352	-1	474	164	6.0	23	ABarapppppp	200	391	0	0		0	0	0	0	0
224	1	340	141	-1	362	200	4.6	23	ABprpapappp	155	-334	0	0		0	0	0	0	0
225	1	217	279	-1	375	232	14.4	29	MSpapaapp	-196	0	0	0		0	0	0	0	0
226	1	194	239	-1	277	279	13.8	31	Ealpp	121	0	0	0		0	0	0	0	0
227	1	64	424	-1	312	301	15.5	31	Ealap	264	786	0	0		0	0	0	0	0
228	1	27	234	-1	416	312	22.8	29	ABarpaapap	298	814	0	0		0	0	0	0	0
229	1	143	34	-1	587	222	19.8	24	ABpraapaapa	246	846	0	0		0	0	0	0	0
230	1	92	195	-1	535	338	10.4	28	MSapaaaa	36	0	0	0		0	0	0	0	0
231	1	280	395	-1	406	177	22.1	33	ABarpppaa	199	0	0	0		0	0	0	0	0
232	1	324	249	-1	502	373	9.7	25	ABplpaaaaaa	195	129	0	0		0	0	0	0	0
233	1	2	259	-1	399	364	3.3	27	ABplpaaaapa	320	0	0	0		0	0	0	0	0
234	1	37	81	-1	417	291	13.3	26	ABaraapappp	-157	0	0	0		0	0	0	0	0
235	1	291	221	-1	466	306	12.7	24	ABalpaapapp	-105	0	0	0		0	0	0	0	0
236	1	138	60	-1	357	275	9.8	30	MSaapapp	-89	0	0	0		0	0	0	0	0
237	1	171	18	-1	323	370	10.6	26	Daapp	-44	0	0	0		0	0	0	0	0
238	1	203	79	-1	427	193	5.9	24	ABprpapaaap	182	-177	0	0		0	0	0	0	0
239	1	127	128	-1	571	214	8.4	29	ABalaapaap	276	1167	0	0		0	0	0	0	0
240	1	62	24	-1	430	182	24.2	29	ABarpapppp	142	0	0	0		0	0	0	0	0
241	1	423	375	-1	475	386	18.6	25	ABplaapappa	211	433	0	0		0	0	0	0	0
242	1	405	328	-1	397	171	11.6	25	MSpppapp	242	-805	0	0		0	0	0	0	0
243	1	395	9	-1	487	313	8.9	24	ABalpappaaa	204	1140	0	0		0	0	0	0	0
244	1	76	330	-1	433	210	3.5	25	ABprpappaap	233	341	0	0		0	0	0	0	0
245	1	360	272	-1	256	360	6.5	27	ABplappapp	408	0	0	0		0	0	0	0	0
246	1	263	194	-1	297	106	18.7	30	ABprappapa	266	1110	0	0		0	0	0	0	0
247	1	286	230	-1	526	341	21.0	23	ABplaaaaapa	192	221	0	0		0	0	0	0	0
248	1	268	71	-1	435	364	10.6	26	MSapapap	204	574	0	0		0	0	0	0	0
249	1	156	149	-1	368	363	10.2	26	MSappapp	227	344	0	0		0	0	0	0	0
250	1	363	98	-1	438	289	7.5	27	ABalpappppa	218	159	0	0		0	0	0	0	0
251	1	421	23	-1	234	235	3.7	25	ABplppppppa	204	-227	0	0		0	0	0	0	0
252	1	386	35	-1	408	193	14.0	24	MSpppaaa	238	-648	0	0		0	0	0	0	0
253	1	51	276	-1	553	367	18.8	29	ABalapappa	287	-316	0	0		0	0	0	0	0
254	1	102	409	-1	445	388	14.8	26	ABalpppppap	205	1158	0	0		0	0	0	0	0
255	1	235	138	-1	458	342	11.0	26	ABalpaaapp	229	-258	0	0		0	0	0	0	0
256	1	35	65	-1	277	259	3.8	24	ABplppppapp	179	-155	0	0		0	0	0	0	0
257	1	86	127	-1	547	270	12.4	30	ABaraaapaa	255	738	0	0		0	0	0	0	0
258	1	408	16	-1	240	293	3.4	26	ABplpppaapp	187	465	0	0		0	0	0	0	0
259	1	123	312	-1	449	218	12.9	24	ABarapaappp	200	121	0	0		0	0	0	0	0
260	1	115	123	-1	577	332	20.1	29	ABalappapp	285	1095	0	0		0	0	0	0	0
261	1	140	355	-1	382	330	10.5	26	MSappaaa	258	-28	0	0		0	0	0	0	0
262	1	287	203	-1	307	120	7.8	29	ABprppappp	51	0	0	0		0	0	0	0	0
263	1	69	181	-1	312	145	11.0	30	MSpapppp	312	0	0	0		0	0	0	0	0
264	1	187	22	-1	502	245	9.8	24	ABarapapaaa	201	1078	0	0		0	0	0	0	0
265	1	304	387	-1	339	241	14.6	28	Earpa	278	604	0	0		0	0	0	0	0
266	1	165	360	-1	438	123	17.1	30	ABpraapppa	-194	0	0	0		0	0	0	0	0
267	1	254	288	-1	347	109	14.9	27	ABprappaaa	258	457	0	0		0	0	0	0	0
268	1	251	220	-1	566	290	11.6	26	ABaraaaapa	124	0	0	0		0	0	0	0	0
269	1	136	434	-1	249	248	11.2	32	Eplpp	278	-334	0	0		0	0	0	0	0
270	1	355	67	-1	212	320	15.7	30	Cappaa	285	1151	0	0		0	0	0	0	0
271	1	94	-1	-1	391	365	12.2	23	MSappapa	-463	0	0	0		0	0	0	0	0
272	1	151	254	-1	238	326	19.4	30	Dappp	305	646	0	0		0	0	0	0	0
273	1	224	51	-1	531	157	13.2	28	ABpraaaapa	136	0	0	0		0	0	0	0	0
274	1	22	289	-1	594	319	15.4	29	ABalaaapal	112	0	0	0		0	0	0	0	0
275	1	213	297	-1	309	293	3.7	24	ABplppppapa	167	51	0	0		0	0	0	0	0
276	1	25	7	-1	446	172	14.4	28	MSppppaa	213	173	0	0		0	0	0	0	0
277	1	196	153	-1	366	297	13.2	25	MSaapaapp	-143	0	0	0		0	0	0	0	0
278	1	177	406	-1	559	247	19.0	28	ABalappppa	269	278	0	0		0	0	0	0	0
279	1	370	281	-1	350	426	14.5	25	ABplapaapa	195	765	0	0		0	0	0	0	0
280	1	350	6	-1	277	178	5.3	24	ABprpppapaa	195	287	0	0		0	0	0	0	0
281	1	110	36	-1	293	230	16.5	30	Earpp	302	370	0	0		0	0	0	0	0
282	1	34	253	-1	556	352	14.7	26	ABalapaaaa	257	-34	0	0		0	0	0	0	0
283	1	249	371	-1	396	371	6.7	28	ABplpapaap	190	0	0	0		0	0	0	0	0
284	1	380	450	-1	514	195	20.4	27	ABpraapappp	-453	0	0	0		0	0	0	0	0
285	1	170	351	-1	304	320	3.9	29	ABplpppaaa	210	-334	0	0		0	0	0	0	0
286	1	283	314	-1	435	263	18.8	26	MSpaaappa	166	0	0	0		0	0	0	0	0
287	1	413	442	-1	368	103	17.6	26	ABprapaapp	206	0	0	0		0	0	0	0	0
288	1	128	173	-1	220	163	10.7	29	ABprapappp	244	-266	0	0		0	0	0	0	0
289	1	83	243	-1	526	305	4.3	25	ABalpapaaaa	209	1076	0	0		0	0	0	0	0
290	1	17	189	-1	599	279	14.3	27	ABalaaappr	99	0	0	0		0	0	0	0	0
291	1	129	183	-1	408	251	18.4	27	MSpaaappp	87	0	0	0		0	0	0	0	0
292	1	397	116	-1	309	407	18.5	30	ABarppaap	302	294	0	0		0	0	0	0	0
293	1	359	238	-1	289	161	6.5	26	ABprpppaapa	180	-166	0	0		0	0	0	0	0
294	1	346	429	-1	404	191	3.4	25	ABprpappapa	250	-432	0	0		0	0	0	0	0
295	1	7	48	-1	448	234	7.1	29	ABarapapppa	167	0	0	0		0	0	0	0	0
296	1	314	200	-1	351	162	5.7	27	ABprppaapp	237	-153	0	0		0	0	0	0	0
297	1	178	335	-1	350	402	17.3	28	ABplapaaap	279	271	0	0		0	0	0	0	0
298	1	331	219	-1	162	281	16.5	33	Caapp	335	246	0	0		0	0	0	0	0
299	1	158	20	-1	426	215	9.9	25	MSpapaaaa	165	0	0	0		0	0	0	0	0
300	1	68	43	-1	416	149	8.4	23	ABprpapaapp	168	0	0	0		0	0	0	0	0
301	1	77	432	435	581	206	14.0	28	ABalaapppp	125	0	0	0		0	0	0	0	0
302	1	38	414	-1	545	233	15.8	26	MSppaaap	193	-355	0	0		0	0	0	0	0
303	1	333	283	-1	376	146	15.5	26	Dppaa	263	418	0	0		0	0	0	0	0
304	1	303	274	-1	338	349	5.0	27	ABplppappa	377	0	0	0		0	0	0	0	0
305	1	373	248	-1	154	268	13.2	31	Cpapaa	261	477	0	0		0	0	0	0	0
306	1	163	402	-1	271	144	11.1	26	ABprapppaa	216	1231	0	0		0	0	0	0	0
307	1	134	104	-1	452	254	13.3	28	ABaraapppap	264	176	0	0		0	0	0	0	0
308	1	79	37	-1	325	222	8.2	35	MSpappa	61	0	0	0		0	0	0	0	0
309	1	345	215	-1	412	124	19.2	25	ABprapaapa	240	367	0	0		0	0	0	0	0
310	1	214	393	-1	308	235	4.7	27	ABplpapppp	219	0	0	0		0	0	0	0	0
311	1	19	26	-1	450	382	3.9	25	ABalppapppp	196	49	0	0		0	0	0	0	0
312	1	195	265	-1	392	150	9.2	27	ABprppaapa	111	0	0	0		0	0	0	0	0
313	1	301	124	-1	481	175	20.5	28	ABpraaapppp	274	115	0	0		0	0	0	0	0
314	1	191	285	-1	484	307	3.3	26	ABalpapaaap	44	0	0	0		0	0	0	0	0
315	1	323	307	-1	427	139	5.4	25	ABarappappa	214	-179	0	0		0	0	0	0	0
316	1	133	63	-1	283	292	4.7	25	ABplpppaapa	167	470	0	0		0	0	0	0	0
317	1	361	341	-1	350	331	22.4	31	ABarpaappp	55	0	0	0		0	0	0	0	0
318	1	362	310	-1	191	210	6.3	25	Cppppp	-321	0	0	0		0	0	0	0	0
319	1	349	53	-1	466	389	9.4	26	ABplpaaaaap	209	-369	0	0		0	0	0	0	0
320	1	55	145	-1	238	129	16.9	35	ABarppppp	326	-369	0	0		0	0	0	0	0
321	1	337	383	-1	298	96	13.9	28	ABprappapp	237	499	0	0		0	0	0	0	0
322	1	371	31	-1	500	177	13.0	28	ABprpaapaa	212	22	0	0		0	0	0	0	0
323	1	243	245	-1	456	131	11.2	28	ABprpaaappp	183	-861	0	0		0	0	0	0	0
324	1	219	47	-1	350	327	7.8	30	MSaapppa	302	-361	0	0		0	0	0	0	0
325	1	46	357	408	586	248	14.1	29	ABalaaappl	264	706	0	0		0	0	0	0	0
326	1	284	403	-1	433	362	5.4	27	ABalpapapp	239	777	0	0		0	0	0	0	0
327	1	60	284	-1	230	177	22.3	35	Cppaa	336	177	0	0		0	0	0	0	0
328	1	57	251	-1	171	208	11.1	29	Cpppap	279	702	0	0		0	0	0	0	0
329	1	73	301	-1	240	339	12.2	27	Capapa	-132	0	0	0		0	0	0	0	0
330	1	109	331	-1	230	290	5.6	26	ABplapppap	156	0	0	0		0	0	0	0	0
331	1	394	118	-1	544	162	19.6	27	ABpraaaappp	272	936	0	0		0	0	0	0	0
332	1	63	135	-1	595	245	9.6	26	ABalaappa	234	-486	0	0		0	0	0	0	0
333	1	245	57	-1	464	162	22.6	28	ABarpapppa	285	249	0	0		0	0	0	0	0
334	1	265	122	-1	482	263	7.8	24	ABarapapaap	245	271	0	0		0	0	0	0	0
335	1	137	112	-1	535	249	4.4	30	ABaraaappp	253	-722	0	0		0	0	0	0	0
336	1	310	388	-1	440	265	3.4	25	ABprpappaaa	-124	0	0	0		0	0	0	0	0
337	1	353	121	-1	409	168	19.2	29	ABprapaaaa	294	108	0	0		0	0	0	0	0
338	1	20	320	-1	352	137	7.7	26	ABprppappa	258	-233	0	0		0	0	0	0	0
339	1	391	441	-1	377	221	11.7	33	MSpapapa	295	130	0	0		0	0	0	0	0
340	1	139	313	-1	234	255	22.5	33	Cpaapa	316	-342	0	0		0	0	0	0	0
341	1	36	286	-1	514	186	3.8	29	ABarapppap	214	350	0	0		0	0	0	0	0
342	1	212	345	-1	518	255	15.7	25	ABaraappapa	226	-235	0	0		0	0	0	0	0
343	1	407	97	-1	206	310	12.6	30	Cappap	269	221	0	0		0	0	0	0	0
344	1	5	148	-1	479	188	4.0	24	ABarappapaa	192	795	0	0		0	0	0	0	0
345	1	317	319	-1	500	288	23.7	33	ABarpapapa	334	664	0	0		0	0	0	0	0
346	1	80	267	-1	456	178	11.4	25	MSppapap	245	275	0	0		0	0	0	0	0
347	1	322	228	-1	268	113	15.8	28	ABprapapaa	264	-441	0	0		0	0	0	0	0
348	1	89	273	-1	368	193	20.1	28	MSpppppp	224	-81	0	0		0	0	0	0	0
349	1	275	213	-1	476	270	11.8	24	ABaraapppaa	208	-75	0	0		0	0	0	0	0
350	1	429	374	-1	405	374	10.0	23	ABplppaaaaa	232	-44	0	0		0	0	0	0	0
351	1	99	339	-1	348	309	16.8	31	Ealaa	273	0	0	0		0	0	0	0	0
352	1	15	291	-1	530	320	12.5	26	ABalpaapaap	307	0	0	0		0	0	0	0	0
353	1	221	89	-1	495	216	5.7	25	ABarappaaa	257	95	0	0		0	0	0	0	0
354	1	208	356	-1	518	186	7.0	26	ABarappppap	203	35	0	0		0	0	0	0	0
355	1	256	379	-1	240	211	16.0	32	Eprpa	325	466	0	0		0	0	0	0	0
356	1	381	333	-1	461	321	8.3	26	ABalpappaap	-147	0	0	0		0	0	0	0	0
357	1	250	88	-1	546	295	10.3	24	ABalpaapaaa	267	0	0	0		0	0	0	0	0
358	1	252	154	-1	271	385	7.5	28	ABplappaap	256	-537	0	0		0	0	0	0	0
359	1	227	396	-1	331	229	4.0	24	ABplpapppap	161	0	0	0		0	0	0	0	0
360	1	276	362	-1	282	354	12.0	28	Capaaa	144	0	0	0		0	0	0	0	0
361	1	70	107	-1	522	203	17.8	28	ABpraapapa	286	281	0	0		0	0	0	0	0
362	1	216	440	-1	504	139	14.7	28	ABprpaapap	228	446	0	0		0	0	0	0	0
363	1	53	260	-1	190	269	11.7	26	Capppa	237	819	0	0		0	0	0	0	0
364	1	308	412	-1	266	207	12.2	32	Eprpp	314	1158	0	0		0	0	0	0	0
365	1	273	62	-1	383	271	16.4	28	MSaaappp	273	248	0	0		0	0	0	0	0
366	1	71	394	-1	482	252	16.6	27	ABaraappapp	255	-149	0	0		0	0	0	0	0
367	1	8	17	-1	422	316	19.0	24	MSaaaappa	184	0	0	0		0	0	0	0	0
368	1	319	117	-1	441	169	3.6	26	ABarappapap	249	271	0	0		0	0	0	0	0
369	1	236	85	-1	287	238	7.2	24	ABprpappppp	203	1543	0	0		0	0	0	0	0
370	1	4	196	-1	224	383	11.5	28	ABplapapaa	271	-126	0	0		0	0	0	0	0
371	0	356	-1	-1	366	238	18.8	24		225	435	0	0		0	0	0	0	0
372	1	366	384	-1	312	167	3.8	27	ABprppppapa	332	0	0	0		0	0	0	0	0
373	1	14	192	-1	406	277	20.4	30	MSpaaapa	138	0	0	0		0	0	0	0	0
374	1	261	46	-1	382	378	21.6	31	ABarppaaa	310	1315	0	0		0	0	0	0	0
375	1	13	139	-1	510	349	15.4	27	MSapaaap	67	0	0	0		0	0	0	0	0
376	1	124	54	-1	580	273	9.9	28	ABalaaaalp	209	862	0	0		0	0	0	0	0
377	1	159	185	-1	592	307	11.8	26	ABalaaaala	341	0	0	0		0	0	0	0	0
378	1	206	241	-1	465	418	9.1	29	ABplpaaapa	227	662	0	0		0	0	0	0	0
379	1	277	244	-1	544	165	16.0	23	ABpraaapaad	218	-329	0	0		0	0	0	0	0
380	1	154	1	-1	409	274	8.6	27	ABalpappppp	257	74	0	0		0	0	0	0	0
381	1	132	377	-1	266	406	18.2	34	ABarppapa	331	-1001	0	0		0	0	0	0	0
382	1	66	106	-1	435	160	10.8	24	ABprppaaaaa	331	0	0	0		0	0	0	0	0
383	1	157	132	-1	186	191	14.5	31	Cpppaa	310	836	0	0		0	0	0	0	0
384	1	88	147	-1	511	288	13.5	24	ABaraapaapa	330	0	0	0		0	0	0	0	0
385	1	332	38	-1	389	129	6.4	25	ABarappappp	187	742	0	0		0	0	0	0	0
386	1	240	304	-1	421	396	7.2	24	ABplpaaappp	114	0	0	0		0	0	0	0	0
387	1	125	322	-1	336	315	4.8	27	ABplppaapp	189	0	0	0		0	0	0	0	0
388	1	164	103	-1	480	136	16.2	27	ABpraappaa	311	0	0	0		0	0	0	0	0
389	1	52	52	-1	553	400	16.2	29	ABalapaapp	283	-307	0	0		0	0	0	0	0
390	1	67	266	-1	468	199	5.9	23	ABprpapaaaa	196	1380	0	0		0	0	0	0	0
391	1	90	66	-1	529	355	5.7	25	ABalpaapppp	210	-712	0	0		0	0	0	0	0
392	1	247	29	-1	227	248	14.5	31	Eplpa	-6	0	0	0		0	0	0	0	0
393	1	130	14	-1	545	220	7.7	24	ABarappppaa	214	-489	0	0		0	0	0	0	0
394	1	48	346	-1	271	311	23.6	34	Caaaa	342	103	0	0		0	0	0	0	0
395	1	11	233	-1	474	439	13.8	26	ABplpaapapa	236	369	0	0		0	0	0	0	0
396	1	56	287	-1	330	94	13.3	28	ABprappaap	239	86	0	0		0	0	0	0	0
397	1	175	160	-1	305	141	6.1	25	ABprpppaaap	413	0	0	0		0	0	0	0	0
398	1	403	425	-1	474	217	19.5	29	MSppappp	201	-322	0	0		0	0	0	0	0
399	1	414	44	-1	495	339	18.0	22	MSaaapaaa	179	380	0	0		0	0	0	0	0
400	1	152	163	-1	502	253	18.4	30	MSpaaaapa	232	1066	0	0		0	0	0	0	0
401	1	399	282	-1	473	196	13.8	24	MSppapaa	200	-76	0	0		0	0	0	0	0
402	1	112	110	-1	223	199	5.9	24	ABprppppppp	225	366	0	0		0	0	0	0	0
403	1	341	418	-1	327	236	18.2	32	Epraa	318	88	0	0		0	0	0	0	0
404	1	409	369	-1	289	207	3.5	25	ABprppppapp	231	-1205	0	0		0	0	0	0	0
405	1	23	75	-1	517	250	22.7	24	ABarpapaapp	441	0	0	0		0	0	0	0	0
406	1	264	294	-1	491	187	7.6	24	ABarapppppa	510	0	0	0		0	0	0	0	0
407	1	375	170	-1	385	329	23.3	30	ABarpaappa	306	-1814	0	0		0	0	0	0	0
408	1	384	423	-1	451	407	19.1	24	ABplaapappp	215	-453	0	0		0	0	0	0	0
409	1	141	426	-1	477	272	3.6	27	ABalpapaap	269	1579	0	0		0	0	0	0	0
410	1	279	11	-1	462	287	5.9	25	ABalpappapa	87	0	0	0		0	0	0	0	0
411	1	39	397	-1	547	210	19.8	23	ABpraapappa	184	514	0	0		0	0	0	0	0
412	1	21	156	-1	511	183	9.9	25	ABprpaaaaap	59	0	0	0		0	0	0	0	0
413	1	226	342	-1	522	152	16.1	25	ABpraaaappa	210	63	0	0		0	0	0	0	0
414	1	211	270	-1	500	356	4.6	31	ABalppapaa	259	753	0	0		0	0	0	0	0
415	1	315	208	-1	333	345	9.8	28	MSappaap	27	0	0	0		0	0	0	0	0
416	1	382	87	-1	253	162	8.5	27	ABprapppap	230	0	0	0		0	0	0	0	0
417	0	267	-1	-1	391	284	15.4	23		91	0	0	0		0	0	0	0	0
418	1	335	348	-1	486	363	21.5	22	ABplaaaaapp	-353	0	0	0		0	0	0	0	0
419	1	85	340	-1	543	266	20.0	24	ABarpapaapa	424	0	0	0		0	0	0	0	0
420	1	18	152	-1	520	295	22.6	26	ABarpaaapa	115	0	0	0		0	0	0	0	0
421	0	376	-1	-1	587	221	21.7	25		332	0	0	0		0	0	0	0	0
422	0	422	-1	-1	443	180	9.3	22		355	0	0	0		0	0	0	0	0
423	1	358	21	-1	432	407	13.6	24	ABplpaappaa	502	0	0	0		0	0	0	0	0
424	1	412	262	-1	209	236	4.9	23	ABplppppppp	323	0	0	0		0	0	0	0	0
425	1	338	205	-1	485	423	15.3	26	ABalpppappp	-229	0	0	0		0	0	0	0	0
426	1	54	438	-1	495	229	11.7	29	ABarapaapa	53	0	0	0		0	0	0	0	0
427	1	176	100	-1	281	285	17.5	33	Eplaa	150	0	0	0		0	0	0	0	0
428	0	427	-1	-1	421	174	11.9	22		93	0	0	0		0	0	0	0	0
429	1	339	191	-1	445	398	7.1	25	ABplpaaappa	123	0	0	0		0	0	0	0	0
430	1	246	131	-1	497	404	17.5	24	ABalppppapp	-5	0	0	0		0	0	0	0	0
431	1	149	405	-1	394	334	8.9	28	MSapaapp	85	0	0	0		0	0	0	0	0
432	1	1	436	-1	526	213	14.0	23	ABpraaapaav	218	0	0	0		0	0	0	0	0
433	1	426	449	-1	518	366	12.4	23	ABalapapap	83	0	0	0		0	0	0	0	0
434	0	325	-1	-1	525	381	13.0	22		187	0	0	0		0	0	0	0	0
435	0	430	-1	-1	547	382	12.7	22		127	0	0	0		0	0	0	0	0
436	0	432	-1	-1	572	318	16.4	22		-616	0	0	0		0	0	0	0	0
437	1	243	261	-1	474	153	9.2	25	ABprpaaappa	199	-1181	0	0		0	0	0	0	0
438	1	425	255	-1	263	206	5.5	22	ABprpppapap	98	0	0	0		0	0	0	0	0
439	1	433	444	-1	411	216	18.8	19	MSpppppa	312	0	0	0		0	0	0	0	0
440	1	367	430	-1	395	312	15.0	27	MSaaapapp	245	-187	0	0		0	0	0	0	0
441	1	434	446	-1	465	256	18.0	25	MSpaaaapp	-157	0	0	0		0	0	0	0	0
442	1	417	447	-1	467	231	11.0	22	ABarapaappa	125	-191	0	0		0	0	0	0	0
443	1	435	448	-1	532	281	21.0	24	ABalapppapp	186	0	0	0		0	0	0	0	0
444	1	436	410	-1	474	326	5.25	23	ABalpapapaa	0	0	0	0		0	0	0	0	0
445	1	437	452	-1	480	319	18.0	24	ABaraaaapp	-101	0	0	0		0	0	0	0	0
