# Supplementary material for: The AP-2 Transcription Factor APTF-2 Is Required for Neuroblast and Epidermal Morphogenesis in Caenorhabditis elegans Embryogenesis
Source: PLoS Genet. 2016 May 13;12(5):e1006048. doi: 10.1371/journal.pgen.1006048 (PMC4866721; doi:10.1371/journal.pgen.1006048)
Supplement: S3 Text — (ZIP) [file pgen.1006048.s031.zip › nuclei/t191-nuclei]

1	1	380	95	-1	407	271	8.5	27	ABalpappppp	232	-212	0	0		0	0	0	0	0
2	1	210	296	-1	540	212	10.7	26	ABprpaaaaaa	101	0	0	0		0	0	0	0	0
3	1	220	33	-1	512	295	10.4	28	ABaraaaaaa	-79	0	0	0		0	0	0	0	0
4	1	163	340	-1	230	169	6.4	27	ABprappppp	247	259	0	0		0	0	0	0	0
5	1	55	335	-1	300	132	22.3	36	ABarppppa	354	433	0	0		0	0	0	0	0
6	1	280	321	-1	276	179	5.7	23	ABprpppapaa	186	-9	0	0		0	0	0	0	0
7	1	276	58	-1	449	172	14.5	29	MSppppaa	208	160	0	0		0	0	0	0	0
8	1	40	282	-1	577	368	16.3	29	ABalapaaap	-184	0	0	0		0	0	0	0	0
9	1	243	2	-1	486	317	8.9	24	ABalpappaaa	-102	0	0	0		0	0	0	0	0
10	1	58	341	-1	443	332	17.4	25	MSaaapaap	218	54	0	0		0	0	0	0	0
11	1	410	384	-1	460	290	5.8	25	ABalpappapa	213	128	0	0		0	0	0	0	0
12	1	164	130	-1	474	330	15.5	28	ABaraapapaa	248	-115	0	0		0	0	0	0	0
13	1	119	158	-1	563	294	15.3	32	MSaaaaaa	214	148	0	0		0	0	0	0	0
14	1	393	433	-1	547	220	8.0	25	ABarappppaa	235	-484	0	0		0	0	0	0	0
15	1	123	200	-1	475	333	20.0	29	MSaaaaapp	284	0	0	0		0	0	0	0	0
16	1	258	356	-1	235	291	3.4	26	ABplpppaapp	188	-164	0	0		0	0	0	0	0
17	1	367	249	-1	420	319	18.8	23	MSaaaappa	103	0	0	0		0	0	0	0	0
18	1	237	376	-1	322	371	10.8	27	Daapp	304	0	0	0		0	0	0	0	0
19	1	49	142	-1	455	286	9.7	31	ABalpapppa	116	0	0	0		0	0	0	0	0
20	1	299	262	-1	428	216	10.2	25	MSpapaaaa	243	206	0	0		0	0	0	0	0
21	1	423	423	-1	430	410	13.6	24	ABplpaappaa	204	509	0	0		0	0	0	0	0
22	1	264	103	-1	503	248	10.2	25	ABarapapaaa	160	0	0	0		0	0	0	0	0
23	1	251	287	-1	228	234	3.5	24	ABplppppppa	200	386	0	0		0	0	0	0	0
24	1	240	269	-1	432	180	23.7	29	ABarpapppp	283	-177	0	0		0	0	0	0	0
25	1	106	29	-1	576	351	11.9	30	ABalaaapar	227	566	0	0		0	0	0	0	0
26	1	311	277	-1	449	380	3.8	24	ABalppapppp	200	-554	0	0		0	0	0	0	0
27	1	95	270	-1	222	377	14.6	29	ABarppappa	294	52	0	0		0	0	0	0	0
28	1	78	18	-1	582	331	8.8	28	ABalaaaarl	-33	0	0	0		0	0	0	0	0
29	1	392	177	-1	226	249	14.3	32	Eplpa	317	290	0	0		0	0	0	0	0
30	1	196	23	-1	308	307	7.5	30	MSaapppp	257	-170	0	0		0	0	0	0	0
31	1	322	221	399	504	175	13.2	27	ABprpaapaa	15	0	0	0		0	0	0	0	0
32	1	154	306	-1	368	359	6.8	25	ABplppaapa	253	720	0	0		0	0	0	0	0
33	1	193	434	-1	548	309	5.7	30	ABalpaappa	306	-509	0	0		0	0	0	0	0
34	1	229	183	-1	582	225	19.7	24	ABpraapaapa	220	319	0	0		0	0	0	0	0
35	1	252	66	-1	407	192	13.8	25	MSpppaaa	207	13	0	0		0	0	0	0	0
36	1	281	292	-1	291	227	16.5	30	Earpp	301	39	0	0		0	0	0	0	0
37	1	308	8	-1	326	225	8.1	33	MSpappa	45	0	0	0		0	0	0	0	0
38	1	385	205	-1	390	129	6.4	26	ABarappappp	203	424	0	0		0	0	0	0	0
39	1	57	252	-1	259	229	19.0	32	Eprap	322	-507	0	0		0	0	0	0	0
40	1	178	46	-1	157	259	9.8	28	Cpappd	280	462	0	0		0	0	0	0	0
41	1	88	11	-1	540	270	9.5	28	ABaraaaaap	137	0	0	0		0	0	0	0	0
42	1	16	334	-1	558	358	8.7	30	ABalaaaarr	-692	0	0	0		0	0	0	0	0
43	1	300	408	-1	421	149	8.2	24	ABprpapaapp	198	1372	0	0		0	0	0	0	0
44	1	399	411	-1	496	341	17.9	21	MSaaapaaa	128	41	0	0		0	0	0	0	0
45	1	32	47	-1	541	217	5.3	29	ABarapppaa	245	72	0	0		0	0	0	0	0
46	1	374	56	-1	382	383	21.8	31	ABarppaaa	314	1030	0	0		0	0	0	0	0
47	1	324	100	-1	346	330	8.3	31	MSaapppa	150	0	0	0		0	0	0	0	0
48	1	295	17	-1	450	235	7.1	29	ABarapapppa	269	130	0	0		0	0	0	0	0
49	1	113	214	-1	415	306	9.9	24	MSaapaaaa	208	-200	0	0		0	0	0	0	0
50	1	19	231	-1	427	139	11.9	26	ABprppaaaap	220	16	0	0		0	0	0	0	0
51	1	273	193	-1	532	155	13.3	28	ABpraaaapa	138	0	0	0		0	0	0	0	0
52	1	389	235	-1	549	401	16.2	27	ABalapaapp	251	-572	0	0		0	0	0	0	0
53	1	319	115	-1	467	386	9.4	25	ABplpaaaaap	226	-24	0	0		0	0	0	0	0
54	1	376	101	-1	578	276	9.8	28	ABalaaaalp	211	863	0	0		0	0	0	0	0
55	1	157	318	-1	210	337	6.4	27	ABplapappa	368	0	0	0		0	0	0	0	0
56	1	5	120	-1	540	277	16.5	29	ABaraappaa	434	0	0	0		0	0	0	0	0
57	1	333	170	-1	468	166	23.3	30	ABarpapppa	301	-185	0	0		0	0	0	0	0
58	1	194	264	-1	214	160	17.3	32	Cppap	297	-579	0	0		0	0	0	0	0
59	1	11	128	-1	210	313	4.5	26	ABplappppa	244	326	0	0		0	0	0	0	0
60	1	236	76	-1	356	274	10.3	32	MSaapapp	173	0	0	0		0	0	0	0	0
61	1	152	436	-1	491	367	12.1	24	ABalppppaav	39	0	0	0		0	0	0	0	0
62	1	365	94	-1	381	275	16.7	30	MSaaappp	-85	0	0	0		0	0	0	0	0
63	1	316	154	-1	279	295	4.4	26	ABplpppaapa	168	479	0	0		0	0	0	0	0
64	1	173	266	406	353	286	4.6	28	ABplpapapp	210	707	0	0		0	0	0	0	0
65	1	256	108	-1	273	263	4.1	22	ABplppppapp	212	1359	0	0		0	0	0	0	0
66	1	391	28	-1	522	361	5.3	24	ABalpaapppp	-711	0	0	0		0	0	0	0	0
67	1	270	365	-1	211	318	16.1	30	Cappaa	225	0	0	0		0	0	0	0	0
68	1	15	215	-1	300	161	17.3	29	Dpppp	233	640	0	0		0	0	0	0	0
69	1	148	309	-1	400	111	15.8	30	ABpraapppp	285	84	0	0		0	0	0	0	0
70	1	82	52	431	585	269	21.3	31	ABpraapaaa	258	31	0	0		0	0	0	0	0
71	1	248	192	-1	430	363	10.9	25	MSapapap	206	559	0	0		0	0	0	0	0
72	1	17	278	-1	392	314	13.4	29	MSaapaapa	144	0	0	0		0	0	0	0	0
73	1	161	330	-1	388	151	18.3	30	ABprapaaap	243	790	0	0		0	0	0	0	0
74	1	146	60	-1	466	133	18.1	22	ABpraappap	193	432	0	0		0	0	0	0	0
75	1	405	271	-1	513	256	22.5	25	ABarpapaapp	195	433	0	0		0	0	0	0	0
76	1	112	59	-1	379	392	9.1	24	ABplppaaaap	240	-6	0	0		0	0	0	0	0
77	1	114	74	-1	220	358	8.6	27	ABplapapap	-134	0	0	0		0	0	0	0	0
78	1	199	167	-1	464	405	6.0	24	ABalppaappp	228	-481	0	0		0	0	0	0	0
79	1	238	84	-1	434	194	5.5	23	ABprpapaaap	182	141	0	0		0	0	0	0	0
80	1	122	67	-1	431	280	15.5	33	MSpaapaa	1027	0	0	0		0	0	0	0	0
81	1	234	299	-1	419	287	12.8	26	ABaraapappp	1108	0	0	0		0	0	0	0	0
82	1	64	274	-1	541	169	10.1	28	ABpraaaaaa	221	-173	0	0		0	0	0	0	0
83	1	104	132	-1	471	377	14.2	27	ABalpppppaa	243	276	0	0		0	0	0	0	0
84	1	35	216	-1	490	302	15.5	27	ABaraapaapp	6	0	0	0		0	0	0	0	0
85	1	369	255	-1	286	240	6.8	25	ABprpappppp	205	-343	0	0		0	0	0	0	0
86	1	72	24	-1	229	135	9.2	27	ABprappppa	26	0	0	0		0	0	0	0	0
87	1	416	325	-1	251	161	8.5	28	ABprapppap	-84	0	0	0		0	0	0	0	0
88	1	357	73	-1	541	297	10.7	24	ABalpaapaaa	199	580	0	0		0	0	0	0	0
89	1	353	385	-1	498	220	6.0	26	ABarappaaa	-83	0	0	0		0	0	0	0	0
90	1	34	106	-1	562	161	13.5	29	ABpraaaaap	220	0	0	0		0	0	0	0	0
91	1	54	361	-1	528	390	19.6	29	ABalapappp	246	-110	0	0		0	0	0	0	0
92	1	214	372	374	349	389	6.3	31	ABplppapaa	233	-225	0	0		0	0	0	0	0
93	1	37	6	-1	362	165	11.1	30	MSpapppa	187	0	0	0		0	0	0	0	0
94	1	68	254	-1	427	252	11.9	29	ABaraapppp	102	0	0	0		0	0	0	0	0
95	1	77	148	-1	453	209	15.8	27	MSppappa	201	947	0	0		0	0	0	0	0
96	1	174	393	-1	173	224	19.6	32	Cpapap	321	104	0	0		0	0	0	0	0
97	1	343	259	-1	204	309	12.7	30	Cappap	291	1584	0	0		0	0	0	0	0
98	1	250	138	-1	439	286	7.5	28	ABalpappppa	244	1715	0	0		0	0	0	0	0
99	1	156	14	-1	509	204	22.1	36	ABarpappaa	-308	0	0	0		0	0	0	0	0
100	1	427	117	-1	276	280	18.1	35	Eplaa	339	915	0	0		0	0	0	0	0
101	0	271	-1	-1	389	365	12.2	24		220	583	0	0		0	0	0	0	0
102	1	126	75	-1	483	221	3.4	29	ABarappaap	296	-415	0	0		0	0	0	0	0
103	1	388	211	-1	480	139	15.7	27	ABpraappaa	226	419	0	0		0	0	0	0	0
104	1	307	396	-1	452	253	13.3	29	ABaraapppap	141	0	0	0		0	0	0	0	0
105	1	204	189	-1	522	423	14.2	27	ABalpppaap	247	-285	0	0		0	0	0	0	0
106	1	382	291	-1	440	161	10.7	24	ABprppaaaaa	210	660	0	0		0	0	0	0	0
107	1	361	174	-1	521	204	18.1	29	ABpraapapa	289	456	0	0		0	0	0	0	0
108	1	159	25	-1	400	375	17.2	27	MSapppap	40	0	0	0		0	0	0	0	0
109	1	197	123	-1	399	305	17.9	27	MSaaaappp	261	-423	0	0		0	0	0	0	0
110	1	402	261	-1	219	199	6.0	24	ABprppppppp	235	73	0	0		0	0	0	0	0
111	1	168	79	-1	415	242	6.8	27	ABarapapppp	266	209	0	0		0	0	0	0	0
112	1	335	7	-1	542	249	4.5	30	ABaraaappp	293	123	0	0		0	0	0	0	0
113	1	62	220	-1	369	227	9.7	30	MSpapapp	252	182	0	0		0	0	0	0	0
114	1	61	213	-1	532	308	15.0	28	ABaraapaaa	219	-213	0	0		0	0	0	0	0
115	1	33	405	-1	348	123	10.1	28	ABprppapap	232	354	0	0		0	0	0	0	0
116	1	292	298	-1	310	409	18.7	31	ABarppaap	314	794	0	0		0	0	0	0	0
117	1	368	273	-1	444	172	3.7	26	ABarappapap	252	1108	0	0		0	0	0	0	0
118	1	331	382	-1	539	162	19.9	27	ABpraaaappp	251	-154	0	0		0	0	0	0	0
119	1	142	42	-1	451	249	15.8	26	MSpaapapa	238	2007	0	0		0	0	0	0	0
120	1	202	16	-1	549	271	23.0	31	ABarpapaaa	282	576	0	0		0	0	0	0	0
121	1	337	152	-1	405	171	19.5	30	ABprapaaaa	301	999	0	0		0	0	0	0	0
122	1	334	348	-1	484	266	8.2	25	ABarapapaap	201	762	0	0		0	0	0	0	0
123	1	260	26	-1	581	333	19.9	30	ABalappapp	245	129	0	0		0	0	0	0	0
124	1	313	272	-1	478	176	20.6	32	ABpraaapppp	323	-482	0	0		0	0	0	0	0
125	1	4	349	-1	488	431	11.6	27	ABalpppapad	343	0	0	0		0	0	0	0	0
126	1	190	311	-1	306	365	18.7	28	MSappppp	269	1433	0	0		0	0	0	0	0
127	1	257	212	-1	543	273	12.5	30	ABaraaapaa	240	56	0	0		0	0	0	0	0
128	1	239	107	-1	577	218	8.7	30	ABalaapaap	285	-29	0	0		0	0	0	0	0
129	1	29	333	-1	418	355	14.3	24	MSapappa	248	0	0	0		0	0	0	0	0
130	1	162	263	-1	388	411	16.1	24	ABplpaappap	201	496	0	0		0	0	0	0	0
131	1	430	441	-1	499	404	17.2	24	ABalppppapp	204	-355	0	0		0	0	0	0	0
132	1	383	324	-1	183	191	14.7	31	Cpppaa	10	0	0	0		0	0	0	0	0
133	1	192	275	-1	255	272	4.5	24	ABplpppapaa	212	220	0	0		0	0	0	0	0
134	1	2	206	-1	257	226	8.2	29	ABprpppppa	281	641	0	0		0	0	0	0	0
135	1	332	51	-1	598	254	9.9	26	ABalaappa	216	141	0	0		0	0	0	0	0
136	1	183	32	-1	532	393	9.1	28	ABalppaaap	235	-227	0	0		0	0	0	0	0
137	1	140	155	-1	503	167	18.5	29	ABpraaapppa	350	0	0	0		0	0	0	0	0
138	1	255	346	-1	452	342	11.0	26	ABalpaaapp	264	248	0	0		0	0	0	0	0
139	1	375	199	-1	507	352	15.5	28	MSapaaap	209	74	0	0		0	0	0	0	0
140	1	144	227	-1	442	300	19.5	26	MSaaaapap	243	1085	0	0		0	0	0	0	0
141	1	224	344	-1	356	209	4.5	24	ABprpapappp	176	-650	0	0		0	0	0	0	0
142	1	87	203	-1	464	352	3.6	28	ABalppapap	229	-444	0	0		0	0	0	0	0
143	1	7	118	-1	463	263	19.4	32	MSpaaaaa	295	883	0	0		0	0	0	0	0
144	1	12	83	-1	284	106	11.8	28	ABprapapap	276	321	0	0		0	0	0	0	0
145	1	320	253	-1	240	129	16.8	35	ABarppppp	355	879	0	0		0	0	0	0	0
146	1	46	135	-1	375	436	14.9	30	ABplaapppa	280	-173	0	0		0	0	0	0	0
147	1	384	163	-1	508	287	13.8	24	ABaraapaapa	198	418	0	0		0	0	0	0	0
148	1	344	276	-1	483	186	3.8	25	ABarappapaa	204	492	0	0		0	0	0	0	0
149	1	249	64	-1	367	362	10.5	24	MSappapp	241	-285	0	0		0	0	0	0	0
150	1	41	176	-1	253	238	4.0	25	ABplpppapap	252	229	0	0		0	0	0	0	0
151	1	125	257	-1	410	411	9.5	24	ABplpaapppp	228	666	0	0		0	0	0	0	0
152	1	420	88	-1	523	295	22.7	24	ABarpaaapa	109	0	0	0		0	0	0	0	0
153	1	277	243	-1	366	298	13.2	25	MSaapaapp	-49	0	0	0		0	0	0	0	0
154	1	358	77	-1	269	385	7.2	27	ABplappaap	-136	0	0	0		0	0	0	0	0
155	1	134	169	-1	457	407	12.2	24	ABplpaapaap	239	-122	0	0		0	0	0	0	0
156	1	412	49	-1	511	186	10.3	26	ABprpaaaaap	213	1318	0	0		0	0	0	0	0
157	1	56	168	-1	512	202	15.1	24	ABpraaappaa	199	50	0	0		0	0	0	0	0
158	1	84	48	-1	183	292	8.4	27	ABplapappp	240	739	0	0		0	0	0	0	0
159	1	139	53	-1	293	203	6.9	25	ABprpappppa	18	0	0	0		0	0	0	0	0
160	1	397	207	-1	303	142	6.3	24	ABprpppaaap	175	445	0	0		0	0	0	0	0
161	1	124	198	-1	510	311	7.7	28	ABalpaaaaa	284	-11	0	0		0	0	0	0	0
162	1	38	139	-1	433	395	17.6	27	ABalppppppa	16	0	0	0		0	0	0	0	0
163	1	400	180	-1	501	256	18.6	28	MSpaaaapa	283	1385	0	0		0	0	0	0	0
164	1	111	377	-1	453	169	7.0	24	ABprpapaapa	215	-190	0	0		0	0	0	0	0
165	1	212	140	-1	408	221	12.2	27	MSpapaapa	430	0	0	0		0	0	0	0	0
166	1	121	89	-1	250	253	16.3	32	Eplap	291	355	0	0		0	0	0	0	0
167	1	171	265	-1	340	369	15.7	26	Daaap	37	0	0	0		0	0	0	0	0
168	1	131	300	-1	423	282	5.3	26	ABalpappapp	258	160	0	0		0	0	0	0	0
169	1	188	379	-1	416	351	7.3	31	ABplpapaaa	262	-34	0	0		0	0	0	0	0
170	1	407	165	-1	384	334	22.9	29	ABarpaappa	278	-41	0	0		0	0	0	0	0
171	1	74	173	-1	433	406	22.1	28	ABplaaappa	264	113	0	0		0	0	0	0	0
172	1	6	68	-1	197	274	4.9	25	ABplappppp	243	-7	0	0		0	0	0	0	0
173	1	288	313	-1	221	162	10.9	29	ABprapappp	265	58	0	0		0	0	0	0	0
174	1	138	388	-1	436	358	22.9	28	ABplaaaapp	-178	0	0	0		0	0	0	0	0
175	1	3	124	-1	511	151	10.5	27	ABprpaaapa	233	-39	0	0		0	0	0	0	0
176	1	127	109	-1	445	328	14.4	28	ABaraapapap	224	151	0	0		0	0	0	0	0
177	1	66	317	-1	187	326	10.5	28	ABarppappp	90	0	0	0		0	0	0	0	0
178	1	206	366	-1	281	398	10.5	27	ABplappaaa	234	-833	0	0		0	0	0	0	0
179	1	107	185	-1	513	259	7.6	28	ABarapaaaa	212	1091	0	0		0	0	0	0	0
180	1	73	65	-1	494	293	6.2	26	ABalpaaaap	375	0	0	0		0	0	0	0	0
181	1	263	223	-1	313	147	11.4	30	MSpapppp	323	0	0	0		0	0	0	0	0
182	1	172	191	-1	427	437	12.8	25	ABplaappaa	216	888	0	0		0	0	0	0	0
183	1	291	413	-1	406	249	18.5	27	MSpaaappp	226	-506	0	0		0	0	0	0	0
184	1	91	237	-1	561	185	18.2	30	ABpraaapap	228	-569	0	0		0	0	0	0	0
185	1	377	43	-1	588	309	11.8	28	ABalaaaala	-280	0	0	0		0	0	0	0	0
186	0	436	-1	-1	574	323	16.1	22		-616	0	0	0		0	0	0	0	0
187	1	71	455	-1	582	297	19.4	26	ABalapppaap	242	-273	0	0		0	0	0	0	0
188	1	48	38	-1	384	127	9.8	29	ABprppapaa	-288	0	0	0		0	0	0	0	0
189	1	290	141	-1	605	283	14.3	28	ABalaaappr	429	0	0	0		0	0	0	0	0
190	1	105	234	-1	281	334	5.4	29	ABplppappp	215	579	0	0		0	0	0	0	0
191	1	429	204	-1	444	397	7.4	26	ABplpaaappa	216	-495	0	0		0	0	0	0	0
192	1	373	21	-1	403	278	20.5	30	MSpaaapa	133	0	0	0		0	0	0	0	0
193	1	109	10	-1	425	426	16.6	29	ABalppppppp	-8	0	0	0		0	0	0	0	0
194	1	246	239	-1	300	103	18.5	28	ABprappapa	271	794	0	0		0	0	0	0	0
195	1	230	343	-1	533	340	10.4	27	MSapaaaa	214	342	0	0		0	0	0	0	0
196	1	370	224	-1	224	384	11.3	28	ABplapapaa	274	-54	0	0		0	0	0	0	0
197	1	86	225	-1	442	434	19.9	32	ABplaaapap	304	-478	0	0		0	0	0	0	0
198	1	26	105	-1	436	200	18.4	26	MSppppap	348	0	0	0		0	0	0	0	0
199	1	187	57	-1	564	234	10.0	22	ABalaapaaa	211	-1201	0	0		0	0	0	0	0
200	1	296	134	-1	360	166	5.7	27	ABprppaapp	236	154	0	0		0	0	0	0	0
201	1	128	151	-1	461	218	9.6	30	ABarapappa	163	0	0	0		0	0	0	0	0
202	1	63	137	-1	544	323	22.1	27	ABarpaaaaa	257	689	0	0		0	0	0	0	0
203	1	262	286	-1	311	123	8.1	28	ABprppappp	278	-372	0	0		0	0	0	0	0
204	1	200	162	-1	547	206	22.2	29	ABpraapaapp	266	-218	0	0		0	0	0	0	0
205	1	425	414	-1	491	424	15.4	27	ABalpppappp	-53	0	0	0		0	0	0	0	0
206	1	143	222	-1	466	364	6.5	25	ABalppapppa	251	-182	0	0		0	0	0	0	0
207	1	96	293	-1	495	310	12.5	26	ABalpaapapa	214	1106	0	0		0	0	0	0	0
208	1	415	410	-1	335	347	10.4	27	MSappaap	206	-1244	0	0		0	0	0	0	0
209	1	215	201	-1	269	348	18.9	29	Dappa	260	-281	0	0		0	0	0	0	0
210	1	219	447	-1	559	303	20.2	25	ABalapppapa	173	1050	0	0		0	0	0	0	0
211	1	53	304	-1	214	309	8.4	25	ABplapppaa	220	-212	0	0		0	0	0	0	0
212	1	169	69	-1	377	273	12.8	26	MSaapapa	74	0	0	0		0	0	0	0	0
213	1	349	22	-1	477	269	12.0	25	ABaraapppaa	224	31	0	0		0	0	0	0	0
214	1	189	85	347	382	325	4.4	29	ABplpapapa	124	0	0	0		0	0	0	0	0
215	1	309	294	-1	414	124	19.3	26	ABprapaapa	237	1633	0	0		0	0	0	0	0
216	1	75	288	-1	515	250	13.6	25	ABaraaapapa	251	0	0	0		0	0	0	0	0
217	1	118	45	-1	515	356	23.4	30	ABplaaaaaa	-15	0	0	0		0	0	0	0	0
218	1	115	267	-1	311	363	6.3	27	ABplppapap	238	-397	0	0		0	0	0	0	0
219	1	298	30	-1	163	280	17.1	32	Caapp	321	-203	0	0		0	0	0	0	0
220	1	268	81	-1	564	292	11.8	27	ABaraaaapa	212	115	0	0		0	0	0	0	0
221	1	235	315	-1	462	306	12.8	25	ABalpaapapp	217	189	0	0		0	0	0	0	0
222	1	132	392	-1	476	216	23.0	29	ABarpappap	295	-173	0	0		0	0	0	0	0
223	1	50	316	-1	435	409	10.3	23	ABplpaapppa	99	0	0	0		0	0	0	0	0
224	1	208	339	-1	276	305	9.1	27	Capaap	115	0	0	0		0	0	0	0	0
225	1	141	217	-1	333	247	23.3	42	Cpaaa	419	766	0	0		0	0	0	0	0
226	1	130	371	-1	422	168	15.5	27	Dpaa	202	0	0	0		0	0	0	0	0
227	1	85	312	-1	315	383	14.2	26	Dapaa	230	-371	0	0		0	0	0	0	0
228	1	347	345	-1	270	111	15.7	28	ABprapapaa	278	1092	0	0		0	0	0	0	0
229	1	101	373	-1	587	254	17.5	28	ABalappapa	217	-382	0	0		0	0	0	0	0
230	1	247	418	-1	530	340	21.2	23	ABplaaaaapa	309	0	0	0		0	0	0	0	0
231	1	31	332	-1	386	161	6.9	24	ABprpapapap	208	66	0	0		0	0	0	0	0
232	1	181	13	-1	297	417	12.0	27	ABplapaapp	133	0	0	0		0	0	0	0	0
233	1	395	208	-1	479	440	13.9	28	ABplpaapapa	249	978	0	0		0	0	0	0	0
234	1	228	248	-1	418	313	22.8	30	ABarpaapap	302	116	0	0		0	0	0	0	0
235	1	92	194	-1	501	254	5.5	29	ABarapaaap	94	0	0	0		0	0	0	0	0
236	1	90	326	-1	480	186	16.2	24	ABprpaappaa	189	1010	0	0		0	0	0	0	0
237	1	60	424	-1	395	263	3.5	28	ABplpappaap	279	18	0	0		0	0	0	0	0
238	1	293	429	-1	289	158	6.2	24	ABprpppaapa	184	501	0	0		0	0	0	0	0
239	1	226	166	-1	277	278	13.8	30	Ealpp	305	480	0	0		0	0	0	0	0
240	1	44	308	-1	517	292	18.4	29	MSaaaaapa	286	1339	0	0		0	0	0	0	0
241	1	378	260	-1	467	420	9.0	28	ABplpaaapa	38	0	0	0		0	0	0	0	0
242	1	89	229	-1	351	276	19.4	32	Earaa	323	1055	0	0		0	0	0	0	0
243	1	289	426	-1	529	305	3.6	26	ABalpapaaaa	258	-578	0	0		0	0	0	0	0
244	1	379	421	-1	536	170	16.3	24	ABpraaapaad	201	235	0	0		0	0	0	0	0
245	1	323	116	-1	458	126	11.6	27	ABprpaaappp	228	65	0	0		0	0	0	0	0
246	1	150	427	-1	508	170	16.3	23	ABpraaappap	200	-326	0	0		0	0	0	0	0
247	0	36	-1	-1	543	367	11.2	23		191	658	0	0		0	0	0	0	0
248	1	305	104	-1	152	269	13.3	31	Cpapaa	255	1097	0	0		0	0	0	0	0
249	1	232	34	-1	500	373	9.6	25	ABplpaaaaaa	210	-204	0	0		0	0	0	0	0
250	1	136	402	-1	196	344	18.6	32	Caapa	325	394	0	0		0	0	0	0	0
251	1	328	244	-1	170	208	11.3	30	Cpppap	293	534	0	0		0	0	0	0	0
252	1	39	359	-1	541	271	6.4	31	ABaraaappa	106	0	0	0		0	0	0	0	0
253	1	282	161	-1	557	352	14.5	26	ABalapaaaa	256	786	0	0		0	0	0	0	0
254	1	272	9	-1	236	323	19.4	30	Dappp	289	66	0	0		0	0	0	0	0
255	1	438	449	-1	256	199	6.0	25	ABprpppapap	226	0	0	0		0	0	0	0	0
256	1	10	147	-1	225	352	22.4	34	Caaap	344	-175	0	0		0	0	0	0	0
257	1	133	145	-1	465	348	23.5	29	ABplaaaapa	260	431	0	0		0	0	0	0	0
258	0	371	-1	-1	364	251	18.0	23		214	425	0	0		0	0	0	0	0
259	1	233	360	-1	395	363	3.4	27	ABplpaaaapa	254	145	0	0		0	0	0	0	0
260	1	363	114	-1	187	270	12.0	27	Capppa	206	0	0	0		0	0	0	0	0
261	1	437	175	-1	478	151	8.8	25	ABprpaaappa	206	-243	0	0		0	0	0	0	0
262	1	424	428	-1	206	235	5.1	23	ABplppppppp	203	106	0	0		0	0	0	0	0
263	1	186	320	-1	362	146	22.4	33	ABarpppap	332	-36	0	0		0	0	0	0	0
264	1	9	136	-1	545	212	13.8	32	ABalaapppa	320	38	0	0		0	0	0	0	0
265	1	312	284	-1	396	152	8.9	26	ABprppaapa	257	-269	0	0		0	0	0	0	0
266	1	390	354	-1	476	198	6.3	23	ABprpapaaaa	197	-126	0	0		0	0	0	0	0
267	1	346	397	-1	461	178	11.3	26	MSppapap	212	434	0	0		0	0	0	0	0
268	1	71	443	-1	596	291	16.2	23	ABalapppaaa	207	-173	0	0		0	0	0	0	0
269	1	129	97	-1	189	187	8.5	28	Cppppa	95	0	0	0		0	0	0	0	0
270	1	414	305	-1	495	353	4.4	31	ABalppapaa	242	1035	0	0		0	0	0	0	0
271	1	21	160	-1	178	244	6.6	25	Cpappv	238	797	0	0		0	0	0	0	0
272	1	245	232	-1	255	358	6.5	27	ABplappapp	95	0	0	0		0	0	0	0	0
273	1	348	63	-1	370	198	19.8	28	MSpppppp	253	851	0	0		0	0	0	0	0
274	1	304	357	-1	339	348	5.0	27	ABplppappa	261	306	0	0		0	0	0	0	0
275	1	90	3	-1	455	165	18.5	25	ABprpaappap	70	0	0	0		0	0	0	0	0
276	1	253	157	-1	554	368	18.4	28	ABalapappa	227	0	0	0		0	0	0	0	0
277	0	209	-1	-1	428	325	6.1	24		184	888	0	0		0	0	0	0	0
278	1	191	78	-1	494	395	13.4	25	ABalppppaad	132	0	0	0		0	0	0	0	0
279	1	225	368	-1	376	231	14.5	29	MSpapaapp	261	1074	0	0		0	0	0	0	0
280	1	116	186	-1	504	397	6.8	25	ABalppaappa	200	190	0	0		0	0	0	0	0
281	1	279	209	-1	350	428	14.2	25	ABplapaapa	196	130	0	0		0	0	0	0	0
282	1	401	409	-1	476	197	13.6	25	MSppapaa	196	-44	0	0		0	0	0	0	0
283	1	303	251	-1	378	151	15.3	26	Dppaa	250	-498	0	0		0	0	0	0	0
284	1	327	403	-1	237	171	22.2	35	Cppaa	350	60	0	0		0	0	0	0	0
285	1	314	420	-1	490	303	3.4	26	ABalpapaaap	216	679	0	0		0	0	0	0	0
286	1	341	362	-1	516	190	4.4	30	ABarapppap	203	440	0	0		0	0	0	0	0
287	1	396	378	-1	331	94	13.3	28	ABprappaap	-62	0	0	0		0	0	0	0	0
288	1	267	125	-1	350	111	14.6	28	ABprappaaa	237	1061	0	0		0	0	0	0	0
289	1	274	72	-1	596	324	14.7	26	ABalaaapal	248	107	0	0		0	0	0	0	0
290	1	198	179	-1	251	395	12.6	28	ABplappapa	99	0	0	0		0	0	0	0	0
291	1	352	110	-1	525	326	12.6	25	ABalpaapaap	243	87	0	0		0	0	0	0	0
292	1	120	303	-1	383	361	14.6	26	Daaaa	485	0	0	0		0	0	0	0	0
293	1	25	210	-1	458	297	22.9	27	ABarpaapaa	247	170	0	0		0	0	0	0	0
294	1	406	369	-1	496	190	7.9	23	ABarapppppa	224	825	0	0		0	0	0	0	0
295	1	65	50	-1	399	436	11.9	28	ABplaappap	163	0	0	0		0	0	0	0	0
296	1	8	112	-1	254	117	10.5	27	ABprapappa	271	0	0	0		0	0	0	0	0
297	1	275	351	-1	307	290	3.9	25	ABplppppapa	217	335	0	0		0	0	0	0	0
298	1	76	37	-1	486	300	20.5	26	MSaaaapaa	122	0	0	0		0	0	0	0	0
299	1	165	383	-1	321	269	5.0	23	ABplppppaaa	232	-1069	0	0		0	0	0	0	0
300	1	67	102	-1	429	229	22.7	29	ABarpapapp	286	259	0	0		0	0	0	0	0
301	1	329	301	-1	241	337	12.2	28	Capapa	189	0	0	0		0	0	0	0	0
302	1	221	387	-1	327	293	12.5	30	Ealpa	278	296	0	0		0	0	0	0	0
303	1	81	93	-1	375	186	16.1	27	Dpap	255	0	0	0		0	0	0	0	0
304	1	386	370	-1	423	396	7.3	24	ABplpaaappp	199	-192	0	0		0	0	0	0	0
305	1	213	438	-1	258	145	5.9	25	ABprpppaapp	188	352	0	0		0	0	0	0	0
306	1	103	98	-1	454	139	6.5	28	ABprpaaaapa	234	-104	0	0		0	0	0	0	0
307	1	315	133	-1	433	140	5.0	25	ABarappappa	178	457	0	0		0	0	0	0	0
308	1	97	80	-1	405	387	13.2	29	MSapppaa	223	-853	0	0		0	0	0	0	0
309	1	182	250	-1	276	262	8.1	28	ABplpppppa	1	0	0	0		0	0	0	0	0
310	1	318	247	-1	191	209	6.5	26	Cppppp	212	1255	0	0		0	0	0	0	0
311	1	222	391	-1	366	189	8.1	25	MSppaapp	250	-89	0	0		0	0	0	0	0
312	1	259	62	-1	451	220	12.7	24	ABarapaappp	437	0	0	0		0	0	0	0	0
313	1	340	386	-1	233	253	22.8	33	Cpaapa	336	-341	0	0		0	0	0	0	0
314	1	286	149	-1	432	263	18.5	26	MSpaaappa	200	-462	0	0		0	0	0	0	0
315	1	42	196	-1	402	348	18.5	25	MSapappp	247	-245	0	0		0	0	0	0	0
316	1	69	246	-1	531	423	18.7	27	ABplaapaapa	83	0	0	0		0	0	0	0	0
317	1	70	61	-1	515	386	17.3	26	ABalppppapa	208	0	0	0		0	0	0	0	0
318	1	45	390	-1	327	424	12.8	30	ABplaapppp	438	0	0	0		0	0	0	0	0
319	1	345	96	-1	497	302	23.9	35	ABarpapapa	320	-537	0	0		0	0	0	0	0
320	1	338	111	-1	355	141	7.9	26	ABprppappa	76	0	0	0		0	0	0	0	0
321	1	43	242	-1	553	241	22.3	28	ABalappppp	30	0	0	0		0	0	0	0	0
322	1	387	159	-1	336	317	4.8	26	ABplppaapp	23	0	0	0		0	0	0	0	0
323	1	59	4	-1	220	250	7.0	27	Capppp	311	0	0	0		0	0	0	0	0
324	1	147	91	-1	306	264	6.4	23	ABplppppaap	187	-305	0	0		0	0	0	0	0
325	1	166	146	-1	424	328	15.5	25	MSaaapapa	143	0	0	0		0	0	0	0	0
326	1	205	12	-1	571	177	10.5	30	ABalaapapp	254	207	0	0		0	0	0	0	0
327	1	108	245	-1	430	123	8.7	27	ABprpaaaapp	232	578	0	0		0	0	0	0	0
328	1	242	219	-1	400	172	11.6	26	MSpppapp	239	2038	0	0		0	0	0	0	0
329	0	422	-1	-1	448	182	9.0	22		99	0	0	0		0	0	0	0	0
330	1	244	39	-1	436	216	3.5	25	ABprpappaap	256	1292	0	0		0	0	0	0	0
331	1	330	319	-1	229	289	6.1	27	ABplapppap	254	236	0	0		0	0	0	0	0
332	1	23	228	-1	485	391	21.6	26	ABplaaapaa	218	319	0	0		0	0	0	0	0
333	1	356	327	-1	459	324	8.3	25	ABalpappaap	200	-1081	0	0		0	0	0	0	0
334	1	100	129	-1	406	241	15.3	26	MSpaapapp	223	0	0	0		0	0	0	0	0
335	1	297	389	-1	348	405	17.2	28	ABplapaaap	264	271	0	0		0	0	0	0	0
336	1	167	230	-1	388	290	10.0	24	MSaapaaap	33	0	0	0		0	0	0	0	0
337	1	180	172	-1	474	237	6.2	23	ABarapapapa	208	-829	0	0		0	0	0	0	0
338	1	211	381	-1	240	195	4.2	25	ABprppppppa	217	494	0	0		0	0	0	0	0
339	1	351	352	-1	347	309	16.9	31	Ealaa	312	924	0	0		0	0	0	0	0
340	1	419	285	-1	543	263	20.0	22	ABarpapaapa	171	104	0	0		0	0	0	0	0
341	1	317	350	-1	351	330	22.4	31	ABarpaappp	314	185	0	0		0	0	0	0	0
342	1	413	280	-1	521	149	16.3	24	ABpraaaappa	214	669	0	0		0	0	0	0	0
343	1	151	236	-1	246	296	9.0	28	Capapp	-98	0	0	0		0	0	0	0	0
344	1	179	307	-1	339	197	4.5	24	ABprppppaaa	190	479	0	0		0	0	0	0	0
345	1	342	258	-1	518	257	16.0	25	ABaraappapa	210	1022	0	0		0	0	0	0	0
346	1	394	337	-1	270	313	23.5	34	Caaaa	346	1010	0	0		0	0	0	0	0
347	1	102	283	-1	380	232	3.3	28	ABprpappapp	281	1282	0	0		0	0	0	0	0
348	1	418	444	-1	496	362	21.1	25	ABplaaaaapp	224	-268	0	0		0	0	0	0	0
349	1	207	281	-1	309	276	19.7	31	Earap	317	332	0	0		0	0	0	0	0
350	1	93	190	-1	372	263	7.4	24	MSaappaa	-30	0	0	0		0	0	0	0	0
351	1	285	394	-1	302	317	4.2	28	ABplpppaaa	255	-766	0	0		0	0	0	0	0
352	1	223	31	-1	477	168	6.1	23	ABarapppppp	82	0	0	0		0	0	0	0	0
353	1	137	171	-1	396	224	8.7	26	MSpapaaap	453	0	0	0		0	0	0	0	0
354	1	145	400	-1	478	144	12.6	25	ABprpaapppp	201	353	0	0		0	0	0	0	0
355	1	261	238	-1	383	329	10.2	26	MSappaaa	-21	0	0	0		0	0	0	0	0
356	1	354	407	-1	525	190	7.5	26	ABarappppap	201	42	0	0		0	0	0	0	0
357	1	325	92	-1	596	233	15.0	25	ABalaaapplr	199	275	0	0		0	0	0	0	0
358	1	1	1	-1	381	218	5.8	24	ABprpapppap	213	160	0	0		0	0	0	0	0
359	1	117	241	-1	388	175	5.1	24	ABprpapappa	179	272	0	0		0	0	0	0	0
360	1	266	401	-1	439	126	17.3	31	ABpraapppa	249	-509	0	0		0	0	0	0	0
361	1	30	19	-1	365	390	12.8	25	Daapa	241	66	0	0		0	0	0	0	0
362	1	360	143	-1	281	353	12.3	29	Capaaa	465	0	0	0		0	0	0	0	0
363	1	160	122	-1	539	323	7.4	26	ABalpaapppa	314	0	0	0		0	0	0	0	0
364	1	47	181	-1	332	144	15.3	27	Dppap	248	1035	0	0		0	0	0	0	0
365	1	98	156	-1	483	334	10.9	25	ABalpaaapa	204	579	0	0		0	0	0	0	0
366	1	201	363	-1	384	396	5.1	25	ABplpaaaapp	226	1061	0	0		0	0	0	0	0
367	1	83	439	-1	495	414	19.9	24	ABplaapaapp	42	0	0	0		0	0	0	0	0
368	1	177	119	-1	421	175	5.8	23	ABprpapapaa	201	-281	0	0		0	0	0	0	0
369	1	404	178	-1	282	205	3.6	25	ABprppppapp	238	994	0	0		0	0	0	0	0
370	1	203	15	-1	490	232	14.6	26	ABaraaapapp	2	0	0	0		0	0	0	0	0
371	1	283	297	-1	393	369	6.5	28	ABplpapaap	210	820	0	0		0	0	0	0	0
372	1	218	131	-1	447	432	11.0	22	ABplpaapapp	190	-317	0	0		0	0	0	0	0
373	1	94	290	-1	331	168	5.2	26	ABprpppaaaa	181	76	0	0		0	0	0	0	0
374	1	350	367	-1	403	373	10.0	24	ABplppaaaaa	215	-290	0	0		0	0	0	0	0
375	1	241	126	-1	475	387	18.4	25	ABplaapappa	124	0	0	0		0	0	0	0	0
376	1	158	164	-1	186	269	21.4	32	Cpaapp	309	-811	0	0		0	0	0	0	0
377	1	381	240	-1	266	407	18.1	34	ABarppapa	342	510	0	0		0	0	0	0	0
378	1	216	27	279	376	397	19.5	29	ABplapaaaa	241	538	0	0		0	0	0	0	0
379	1	355	336	-1	239	211	15.8	33	Eprpa	248	0	0	0		0	0	0	0	0
380	1	184	197	-1	429	329	11.7	24	ABaraapappa	199	1038	0	0		0	0	0	0	0
381	1	195	153	-1	535	376	15.0	27	ABalapaapa	65	0	0	0		0	0	0	0	0
382	1	99	187	-1	349	268	7.7	25	MSaappap	213	834	0	0		0	0	0	0	0
383	1	321	44	-1	301	96	13.6	27	ABprappapp	177	0	0	0		0	0	0	0	0
384	1	372	331	-1	312	171	4.1	26	ABprppppapa	233	-671	0	0		0	0	0	0	0
385	1	18	375	-1	361	355	18.9	27	MSappppa	273	321	0	0		0	0	0	0	0
386	0	156	-1	-1	511	215	24.9	22		179	-13	0	0		0	0	0	0	0
387	1	265	188	-1	337	241	14.8	29	Earpa	298	239	0	0		0	0	0	0	0
388	1	336	314	-1	444	266	3.4	25	ABprpappaaa	240	258	0	0		0	0	0	0	0
389	1	176	328	-1	277	363	15.5	28	Dapap	255	796	0	0		0	0	0	0	0
390	1	28	416	-1	513	328	22.9	25	ABarpaaaap	139	0	0	0		0	0	0	0	0
391	1	179	40	-1	305	201	4.4	23	ABprppppaap	174	-172	0	0		0	0	0	0	0
392	1	217	364	-1	507	223	8.8	26	MSppaaaa	201	-48	0	0		0	0	0	0	0
393	1	310	70	-1	306	235	4.4	28	ABplpapppp	271	-119	0	0		0	0	0	0	0
394	1	366	417	-1	483	247	17.1	27	ABaraappapp	174	0	0	0		0	0	0	0	0
395	1	231	404	-1	404	177	22.0	34	ABarpppaa	86	0	0	0		0	0	0	0	0
396	1	359	322	-1	330	229	3.6	25	ABplpapppap	196	-786	0	0		0	0	0	0	0
397	1	411	233	-1	545	211	19.5	25	ABpraapappa	222	-107	0	0		0	0	0	0	0
398	0	428	-1	-1	424	177	11.7	22		136	89	0	0		0	0	0	0	0
399	1	135	182	-1	421	305	2.9	27	ABplpappaaa	238	-269	0	0		0	0	0	0	0
400	1	24	184	-1	468	375	11.8	23	ABplpaapaaa	545	0	0	0		0	0	0	0	0
401	1	149	54	-1	558	326	17.9	25	ABalappaap	250	228	0	0		0	0	0	0	0
402	1	306	82	-1	274	146	10.9	25	ABprapppaa	253	1296	0	0		0	0	0	0	0
403	1	326	323	-1	429	362	5.1	27	ABalpapapp	205	490	0	0		0	0	0	0	0
404	1	155	310	-1	348	182	13.6	25	MSpppaap	245	951	0	0		0	0	0	0	0
405	1	431	144	-1	385	330	8.2	27	MSapaapp	268	-67	0	0		0	0	0	0	0
406	1	278	127	-1	561	254	19.4	28	ABalappppa	-94	0	0	0		0	0	0	0	0
407	0	435	-1	-1	548	385	12.0	22		166	447	0	0		0	0	0	0	0
408	1	325	395	-1	582	268	13.2	25	ABalaaappll	275	0	0	0		0	0	0	0	0
409	1	254	71	-1	449	393	14.5	26	ABalpppppap	209	-126	0	0		0	0	0	0	0
410	1	444	398	-1	473	322	5.5	24	ABalpapapaa	198	0	0	0		0	0	0	0	0
411	1	110	121	-1	501	429	17.5	24	ABalpppappa	196	171	0	0		0	0	0	0	0
412	1	364	380	-1	266	212	12.3	33	Eprpp	333	38	0	0		0	0	0	0	0
413	0	420	-1	-1	528	298	24.1	23		109	0	0	0		0	0	0	0	0
414	1	302	226	-1	549	236	15.7	25	MSppaaap	234	-1296	0	0		0	0	0	0	0
415	1	22	295	-1	451	232	4.7	26	ABarapapapp	231	437	0	0		0	0	0	0	0
416	1	51	302	-1	504	360	7.4	32	ABalppappa	321	57	0	0		0	0	0	0	0
417	1	52	435	-1	500	158	8.3	25	ABprpaapppa	211	406	0	0		0	0	0	0	0
418	1	403	355	-1	323	235	18.2	32	Epraa	97	0	0	0		0	0	0	0	0
419	1	1	342	-1	415	203	6.3	27	ABprpapppaa	217	193	0	0		0	0	0	0	0
420	1	27	338	-1	457	364	19.1	27	MSapapaa	210	1258	0	0		0	0	0	0	0
421	1	153	113	-1	344	172	18.4	28	Dpppa	280	631	0	0		0	0	0	0	0
422	1	14	55	-1	500	402	10.5	23	ABalpppapav	221	178	0	0		0	0	0	0	0
423	1	408	419	-1	455	409	19.1	23	ABplaapappp	486	0	0	0		0	0	0	0	0
424	1	227	20	-1	312	298	15.5	32	Ealap	282	474	0	0		0	0	0	0	0
425	1	398	256	-1	472	219	19.1	29	MSppappp	-13	0	0	0		0	0	0	0	0
426	1	409	358	-1	477	273	3.7	27	ABalpapaap	183	0	0	0		0	0	0	0	0
427	1	80	353	-1	552	370	22.3	32	ABplaapaaa	247	415	0	0		0	0	0	0	0
428	1	79	90	-1	398	412	22.4	30	ABplaaappp	259	736	0	0		0	0	0	0	0
429	1	294	412	-1	405	202	3.5	24	ABprpappapa	227	280	0	0		0	0	0	0	0
430	1	440	329	-1	395	312	15.6	25	MSaaapapp	251	141	0	0		0	0	0	0	0
431	0	175	-1	-1	468	265	22.9	21		142	475	0	0		0	0	0	0	0
432	1	301	36	-1	579	191	15.9	27	ABalaappppp	220	1307	0	0		0	0	0	0	0
433	1	185	415	-1	362	235	5.9	23	ABplpapppaa	-152	0	0	0		0	0	0	0	0
434	1	269	202	-1	247	250	10.7	31	Eplpp	309	-466	0	0		0	0	0	0	0
435	1	301	86	-1	579	219	12.4	25	ABalaappppa	42	0	0	0		0	0	0	0	0
436	1	432	5	-1	529	215	14.7	23	ABpraaapaav	-114	0	0	0		0	0	0	0	0
437	1	20	35	-1	516	421	9.7	31	ABalpppaaa	240	-909	0	0		0	0	0	0	0
438	1	426	446	-1	494	231	12.3	32	ABarapaapa	268	26	0	0		0	0	0	0	0
439	0	434	-1	-1	527	387	12.8	21		299	0	0	0		0	0	0	0	0
440	1	362	268	-1	503	137	14.7	28	ABprpaapap	130	0	0	0		0	0	0	0	0
441	1	339	87	-1	379	222	12.4	32	MSpapapa	68	0	0	0		0	0	0	0	0
442	1	287	289	-1	371	105	17.6	27	ABprapaapp	-163	0	0	0		0	0	0	0	0
443	0	421	-1	-1	582	224	21.6	24		349	0	0	0		0	0	0	0	0
444	1	439	445	-1	420	216	19.6	26	MSpppppa	256	0	0	0		0	0	0	0	0
445	1	13	450	-1	463	389	16.6	31	ABplaapapa	353	-475	0	0		0	0	0	0	0
446	1	441	448	-1	459	250	18.0	25	MSpaaaapp	-157	0	0	0		0	0	0	0	0
447	1	442	451	-1	473	231	11.0	24	ABarapaappa	125	-191	0	0		0	0	0	0	0
448	1	443	452	-1	536	284	21.0	24	ABalapppapp	186	0	0	0		0	0	0	0	0
449	1	433	453	-1	518	371	12.0	23	ABalapapap	83	0	0	0		0	0	0	0	0
450	1	284	454	-1	515	195	20.0	25	ABpraapappp	-453	0	0	0		0	0	0	0	0
451	1	209	456	-1	420	320	5.0	24	ABalpapapap	228	-397	0	0		0	0	0	0	0
452	1	445	457	-1	476	324	18.0	24	ABaraaaapp	-101	0	0	0		0	0	0	0	0
