# Supplementary material for: The AP-2 Transcription Factor APTF-2 Is Required for Neuroblast and Epidermal Morphogenesis in Caenorhabditis elegans Embryogenesis
Source: PLoS Genet. 2016 May 13;12(5):e1006048. doi: 10.1371/journal.pgen.1006048 (PMC4866721; doi:10.1371/journal.pgen.1006048)
Supplement: S3 Text — (ZIP) [file pgen.1006048.s031.zip › nuclei/t192-nuclei]

1	1	358	43	-1	380	218	5.8	25	ABprpapppap	277	0	0	0		0	0	0	0	0
2	1	9	140	-1	486	315	9.1	24	ABalpappaaa	210	-440	0	0		0	0	0	0	0
3	1	275	420	-1	455	166	18.2	25	ABprpaappap	206	1038	0	0		0	0	0	0	0
4	1	323	156	-1	218	251	7.1	27	Capppp	271	191	0	0		0	0	0	0	0
5	1	436	440	-1	534	215	14.7	23	ABpraaapaav	211	966	0	0		0	0	0	0	0
6	1	93	55	-1	362	164	11.1	30	MSpapppa	201	0	0	0		0	0	0	0	0
7	1	112	70	-1	538	248	4.4	30	ABaraaappp	274	175	0	0		0	0	0	0	0
8	1	37	228	-1	325	226	7.9	34	MSpappa	69	0	0	0		0	0	0	0	0
9	1	254	281	-1	237	325	19.4	29	Dappp	264	-704	0	0		0	0	0	0	0
10	1	193	237	-1	426	424	16.4	29	ABalppppppp	271	322	0	0		0	0	0	0	0
11	1	41	282	-1	540	268	9.4	29	ABaraaaaap	269	429	0	0		0	0	0	0	0
12	1	326	172	-1	574	179	10.5	31	ABalaapapp	248	218	0	0		0	0	0	0	0
13	1	232	392	-1	297	415	12.0	27	ABplapaapp	221	135	0	0		0	0	0	0	0
14	1	99	48	-1	511	206	21.5	33	ABarpappaa	265	140	0	0		0	0	0	0	0
15	1	370	100	-1	491	230	14.5	28	ABaraaapapp	255	-892	0	0		0	0	0	0	0
16	1	120	349	-1	547	273	22.8	30	ABarpapaaa	302	747	0	0		0	0	0	0	0
17	1	48	168	-1	446	238	7.2	28	ABarapapppa	251	97	0	0		0	0	0	0	0
18	1	28	11	-1	583	336	8.8	27	ABalaaaarl	277	0	0	0		0	0	0	0	0
19	1	361	310	-1	365	393	12.7	25	Daapa	96	0	0	0		0	0	0	0	0
20	1	424	417	-1	311	296	15.4	31	Ealap	281	152	0	0		0	0	0	0	0
21	1	192	182	-1	402	279	20.4	30	MSpaaapa	176	0	0	0		0	0	0	0	0
22	1	213	6	-1	477	268	12.0	26	ABaraapppaa	227	-888	0	0		0	0	0	0	0
23	1	30	66	-1	306	307	7.6	30	MSaapppp	152	0	0	0		0	0	0	0	0
24	1	86	178	-1	227	135	9.5	26	ABprappppa	201	1270	0	0		0	0	0	0	0
25	1	108	127	-1	399	376	17.1	26	MSapppap	-49	0	0	0		0	0	0	0	0
26	1	123	388	-1	580	333	19.5	29	ABalappapp	282	444	0	0		0	0	0	0	0
27	1	378	258	-1	365	407	20.1	26	ABplapaaaap	225	-63	0	0		0	0	0	0	0
28	1	66	166	-1	525	360	5.3	25	ABalpaapppp	-97	0	0	0		0	0	0	0	0
29	1	25	108	350	574	351	11.9	29	ABalaaapar	199	252	0	0		0	0	0	0	0
30	1	219	416	-1	168	280	17.3	31	Caapp	311	350	0	0		0	0	0	0	0
31	1	352	21	-1	479	169	6.2	24	ABarapppppp	194	-1176	0	0		0	0	0	0	0
32	1	136	185	-1	533	392	8.2	27	ABalppaaap	253	79	0	0		0	0	0	0	0
33	1	3	8	-1	512	292	10.5	27	ABaraaaaaa	92	0	0	0		0	0	0	0	0
34	1	249	146	-1	501	373	10.0	26	ABplpaaaaaa	229	-205	0	0		0	0	0	0	0
35	1	437	434	-1	519	419	9.4	32	ABalpppaaa	271	6	0	0		0	0	0	0	0
36	1	432	148	-1	585	190	16.0	25	ABalaappppp	199	275	0	0		0	0	0	0	0
37	1	298	107	-1	482	302	20.6	25	MSaaaapaa	239	-185	0	0		0	0	0	0	0
38	1	188	304	-1	384	127	9.8	28	ABprppapaa	287	96	0	0		0	0	0	0	0
39	1	330	91	-1	435	215	3.3	25	ABprpappaap	236	329	0	0		0	0	0	0	0
40	1	391	435	-1	301	200	4.5	24	ABprppppaap	162	140	0	0		0	0	0	0	0
41	0	101	-1	-1	391	366	11.8	24		268	0	0	0		0	0	0	0	0
42	1	119	32	-1	449	255	15.6	27	MSpaapapa	383	0	0	0		0	0	0	0	0
43	1	185	106	410	584	312	11.7	28	ABalaaaala	186	25	0	0		0	0	0	0	0
44	1	383	90	-1	302	97	13.4	28	ABprappapp	182	0	0	0		0	0	0	0	0
45	1	217	229	-1	513	357	22.7	30	ABplaaaaaa	279	619	0	0		0	0	0	0	0
46	1	40	174	-1	158	260	9.9	27	Cpappd	265	474	0	0		0	0	0	0	0
47	1	45	200	-1	543	219	5.8	27	ABarapppaa	146	0	0	0		0	0	0	0	0
48	1	158	240	-1	183	291	8.7	27	ABplapappp	398	0	0	0		0	0	0	0	0
49	1	156	206	-1	518	184	10.6	26	ABprpaaaaap	46	0	0	0		0	0	0	0	0
50	1	295	319	-1	400	437	11.7	28	ABplaappap	267	-1235	0	0		0	0	0	0	0
51	1	135	131	-1	599	256	9.9	26	ABalaappa	154	0	0	0		0	0	0	0	0
52	1	70	225	-1	587	288	20.6	28	ABpraapaaaa	285	-225	0	0		0	0	0	0	0
53	1	159	72	-1	288	204	7.0	24	ABprpappppa	100	0	0	0		0	0	0	0	0
54	1	401	301	-1	552	329	17.9	25	ABalappaap	213	984	0	0		0	0	0	0	0
55	1	422	262	-1	500	404	10.6	24	ABalpppapav	214	271	0	0		0	0	0	0	0
56	1	46	369	-1	394	383	21.7	30	ABarppaaa	284	464	0	0		0	0	0	0	0
57	1	199	446	-1	569	233	10.2	22	ABalaapaaa	159	-252	0	0		0	0	0	0	0
58	1	7	208	-1	449	171	14.6	28	MSppppaa	260	475	0	0		0	0	0	0	0
59	1	76	293	-1	382	394	9.0	24	ABplppaaaap	301	0	0	0		0	0	0	0	0
60	1	74	448	-1	465	132	17.6	24	ABpraappap	208	461	0	0		0	0	0	0	0
61	1	317	306	-1	518	388	17.2	26	ABalppppapa	213	523	0	0		0	0	0	0	0
62	1	312	312	-1	450	219	12.7	24	ABarapaappp	141	0	0	0		0	0	0	0	0
63	1	273	302	-1	372	201	19.8	29	MSpppppp	227	-57	0	0		0	0	0	0	0
64	1	149	65	-1	367	362	10.2	25	MSappapp	270	0	0	0		0	0	0	0	0
65	1	180	219	-1	495	291	6.4	26	ABalpaaaap	259	12	0	0		0	0	0	0	0
66	1	35	362	-1	400	192	13.7	25	MSpppaaa	210	8	0	0		0	0	0	0	0
67	1	80	67	-1	430	285	16.0	29	MSpaapaa	277	551	0	0		0	0	0	0	0
68	1	172	231	-1	193	275	5.0	25	ABplappppp	256	466	0	0		0	0	0	0	0
69	1	212	86	-1	380	272	13.0	27	MSaapapa	22	0	0	0		0	0	0	0	0
70	1	393	336	-1	305	235	4.4	29	ABplpapppp	258	-315	0	0		0	0	0	0	0
71	1	409	78	-1	449	391	14.6	27	ABalpppppap	-116	0	0	0		0	0	0	0	0
72	1	289	5	-1	596	324	15.0	28	ABalaaapal	245	104	0	0		0	0	0	0	0
73	1	88	190	-1	541	296	11.0	24	ABalpaapaaa	207	-1606	0	0		0	0	0	0	0
74	1	77	370	-1	219	357	8.6	28	ABplapapap	242	327	0	0		0	0	0	0	0
75	1	102	317	-1	480	225	3.5	27	ABarappaap	272	180	0	0		0	0	0	0	0
76	1	60	2	-1	357	275	10.3	32	MSaapapp	175	0	0	0		0	0	0	0	0
77	1	154	256	-1	269	383	7.4	28	ABplappaap	266	-227	0	0		0	0	0	0	0
78	1	278	261	-1	495	395	13.4	25	ABalppppaad	242	128	0	0		0	0	0	0	0
79	1	111	230	-1	411	241	6.6	27	ABarapapppp	353	0	0	0		0	0	0	0	0
80	1	308	28	-1	403	391	13.2	28	MSapppaa	97	0	0	0		0	0	0	0	0
81	1	220	98	-1	563	288	12.4	26	ABaraaaapa	119	0	0	0		0	0	0	0	0
82	1	402	160	-1	272	149	11.0	25	ABprapppaa	210	-360	0	0		0	0	0	0	0
83	1	144	404	-1	281	107	11.9	28	ABprapapap	231	814	0	0		0	0	0	0	0
84	1	79	382	-1	435	190	5.4	22	ABprpapaaap	178	771	0	0		0	0	0	0	0
85	1	214	351	-1	367	323	4.3	24	ABplpapapap	170	146	0	0		0	0	0	0	0
86	1	435	132	-1	583	219	12.3	25	ABalaappppa	101	0	0	0		0	0	0	0	0
87	1	441	24	-1	378	225	12.6	31	MSpapapa	312	322	0	0		0	0	0	0	0
88	1	152	445	-1	523	301	22.2	24	ABarpaaapa	218	-465	0	0		0	0	0	0	0
89	1	166	318	-1	251	253	16.7	33	Eplap	334	-696	0	0		0	0	0	0	0
90	1	428	92	-1	401	415	22.0	30	ABplaaappp	261	1364	0	0		0	0	0	0	0
91	1	324	339	-1	304	262	6.3	23	ABplppppaap	304	0	0	0		0	0	0	0	0
92	1	357	353	-1	596	234	15.4	27	ABalaaapplr	273	-448	0	0		0	0	0	0	0
93	1	303	203	-1	376	185	16.2	27	Dpap	273	-127	0	0		0	0	0	0	0
94	1	62	458	-1	381	272	16.7	28	MSaaappp	227	0	0	0		0	0	0	0	0
95	1	1	153	-1	407	270	8.8	27	ABalpappppp	397	0	0	0		0	0	0	0	0
96	1	319	42	-1	498	304	23.5	31	ABarpapapa	221	104	0	0		0	0	0	0	0
97	1	269	212	-1	185	187	8.8	29	Cppppa	267	1051	0	0		0	0	0	0	0
98	1	306	103	-1	455	142	6.5	26	ABprpaaaapa	231	-97	0	0		0	0	0	0	0
99	0	-1	-1	-1	513	215	23.7	28		286	-434	0	0		0	0	0	0	0
100	1	47	9	-1	345	328	8.4	31	MSaapppa	290	453	0	0		0	0	0	0	0
101	1	54	248	-1	578	277	9.8	28	ABalaaaalp	245	0	0	0		0	0	0	0	0
102	1	300	102	-1	431	232	22.6	30	ABarpapapp	303	-439	0	0		0	0	0	0	0
103	1	22	33	-1	501	243	10.2	24	ABarapapaaa	161	0	0	0		0	0	0	0	0
104	1	248	381	-1	153	270	13.5	29	Cpapaa	81	0	0	0		0	0	0	0	0
105	1	198	292	-1	436	202	18.5	29	MSppppap	240	364	0	0		0	0	0	0	0
106	1	90	36	-1	566	164	14.1	29	ABpraaaaap	233	1478	0	0		0	0	0	0	0
107	1	128	397	-1	578	219	8.6	27	ABalaapaap	275	561	0	0		0	0	0	0	0
108	1	65	216	-1	273	261	3.9	24	ABplppppapp	201	405	0	0		0	0	0	0	0
109	1	176	171	-1	444	329	14.1	28	ABaraapapap	-49	0	0	0		0	0	0	0	0
110	1	291	245	-1	527	328	12.3	26	ABalpaapaap	252	-188	0	0		0	0	0	0	0
111	1	320	138	-1	354	142	7.7	26	ABprppappa	246	242	0	0		0	0	0	0	0
112	1	296	141	-1	256	119	10.5	26	ABprapappa	257	477	0	0		0	0	0	0	0
113	1	421	189	-1	344	172	18.5	28	Dpppa	212	-13	0	0		0	0	0	0	0
114	1	260	175	-1	187	267	12.4	28	Capppa	268	187	0	0		0	0	0	0	0
115	1	53	347	-1	468	385	9.3	25	ABplpaaaaap	256	-96	0	0		0	0	0	0	0
116	1	245	246	-1	460	128	11.7	26	ABprpaaappp	216	1095	0	0		0	0	0	0	0
117	1	100	165	-1	278	281	17.6	34	Eplaa	329	-594	0	0		0	0	0	0	0
118	1	143	213	-1	461	264	19.2	31	MSpaaaaa	266	0	0	0		0	0	0	0	0
119	1	368	394	-1	421	172	5.8	24	ABprpapapaa	191	-893	0	0		0	0	0	0	0
120	1	56	101	-1	537	277	16.5	30	ABaraappaa	257	2319	0	0		0	0	0	0	0
121	1	411	188	-1	498	427	17.6	24	ABalpppappa	203	442	0	0		0	0	0	0	0
122	1	363	386	-1	543	324	7.5	25	ABalpaapppa	186	614	0	0		0	0	0	0	0
123	1	109	444	-1	400	308	17.7	28	MSaaaappp	238	-106	0	0		0	0	0	0	0
124	1	175	79	-1	515	152	10.4	27	ABprpaaapa	-52	0	0	0		0	0	0	0	0
125	1	288	23	-1	351	113	14.5	27	ABprappaaa	243	119	0	0		0	0	0	0	0
126	1	375	455	-1	477	390	17.9	26	ABplaapappa	231	433	0	0		0	0	0	0	0
127	1	406	120	-1	565	258	19.4	30	ABalappppa	249	549	0	0		0	0	0	0	0
128	1	59	95	-1	211	314	4.5	27	ABplappppa	222	296	0	0		0	0	0	0	0
129	1	334	16	-1	405	240	15.3	26	MSpaapapp	212	0	0	0		0	0	0	0	0
130	1	12	187	-1	473	333	15.6	28	ABaraapapaa	204	0	0	0		0	0	0	0	0
131	1	372	224	-1	452	434	10.8	23	ABplpaapapp	315	0	0	0		0	0	0	0	0
132	1	83	137	-1	472	378	14.3	25	ABalpppppaa	-63	0	0	0		0	0	0	0	0
133	1	307	355	-1	433	142	4.9	25	ABarappappa	219	782	0	0		0	0	0	0	0
134	1	200	39	-1	360	168	5.7	26	ABprppaapp	177	0	0	0		0	0	0	0	0
135	1	146	321	-1	377	437	14.4	29	ABplaapppa	133	0	0	0		0	0	0	0	0
136	1	264	59	-1	557	208	14.0	28	ABalaapppa	283	-89	0	0		0	0	0	0	0
137	1	202	13	-1	547	324	22.4	28	ABarpaaaaa	255	-583	0	0		0	0	0	0	0
138	1	98	299	-1	439	287	7.6	27	ABalpappppa	263	-605	0	0		0	0	0	0	0
139	1	162	226	-1	432	397	17.5	27	ABalppppppa	243	-7	0	0		0	0	0	0	0
140	1	165	233	-1	409	220	12.1	27	MSpapaapa	116	0	0	0		0	0	0	0	0
141	1	189	144	-1	605	281	14.5	30	ABalaaappr	17	0	0	0		0	0	0	0	0
142	1	19	17	-1	453	285	9.7	32	ABalpapppa	121	0	0	0		0	0	0	0	0
143	1	362	414	-1	284	353	12.1	29	Capaaa	161	0	0	0		0	0	0	0	0
144	1	405	35	-1	381	328	8.0	27	MSapaapp	-64	0	0	0		0	0	0	0	0
145	1	257	119	-1	466	347	23.3	30	ABplaaaapa	272	1716	0	0		0	0	0	0	0
146	1	325	112	-1	424	327	15.4	25	MSaaapapa	199	134	0	0		0	0	0	0	0
147	1	256	111	-1	229	360	21.9	33	Caaap	320	207	0	0		0	0	0	0	0
148	1	95	269	-1	453	211	15.8	26	MSppappa	244	320	0	0		0	0	0	0	0
149	1	314	116	-1	429	261	18.6	26	MSpaaappa	166	0	0	0		0	0	0	0	0
150	0	431	-1	-1	471	265	22.6	21		151	698	0	0		0	0	0	0	0
151	1	201	170	-1	460	220	9.6	30	ABarapappa	150	0	0	0		0	0	0	0	0
152	1	121	221	-1	409	172	19.6	29	ABprapaaaa	265	501	0	0		0	0	0	0	0
153	1	381	419	-1	535	378	14.5	28	ABalapaapa	272	935	0	0		0	0	0	0	0
154	1	63	323	-1	272	298	4.2	25	ABplpppaapa	185	180	0	0		0	0	0	0	0
155	1	137	330	-1	501	172	18.6	30	ABpraaapppa	293	291	0	0		0	0	0	0	0
156	1	365	179	-1	483	334	11.0	26	ABalpaaapa	297	0	0	0		0	0	0	0	0
157	1	276	327	-1	556	367	18.4	29	ABalapappa	227	-701	0	0		0	0	0	0	0
158	1	13	308	-1	564	292	15.5	32	MSaaaaaa	209	142	0	0		0	0	0	0	0
159	1	322	396	-1	334	316	4.7	27	ABplppaapp	204	484	0	0		0	0	0	0	0
160	1	271	413	-1	176	245	6.7	25	Cpappv	239	472	0	0		0	0	0	0	0
161	1	253	266	-1	551	354	14.6	26	ABalapaaaa	-42	0	0	0		0	0	0	0	0
162	1	204	161	-1	548	209	22.1	29	ABpraapaapp	293	-126	0	0		0	0	0	0	0
163	1	147	45	-1	505	289	14.0	24	ABaraapaapa	199	104	0	0		0	0	0	0	0
164	1	376	314	-1	188	270	21.5	32	Cpaapp	296	379	0	0		0	0	0	0	0
165	1	170	218	-1	388	334	23.4	30	ABarpaappa	226	0	0	0		0	0	0	0	0
166	1	239	74	-1	276	275	13.6	30	Ealpp	272	81	0	0		0	0	0	0	0
167	1	78	211	-1	462	401	5.6	26	ABalppaappp	205	1145	0	0		0	0	0	0	0
168	1	157	4	-1	517	202	15.3	25	ABpraaappaa	53	0	0	0		0	0	0	0	0
169	1	155	38	-1	460	405	12.0	23	ABplpaapaap	526	0	0	0		0	0	0	0	0
170	1	57	113	-1	466	168	23.3	30	ABarpapppa	307	-15	0	0		0	0	0	0	0
171	1	353	241	-1	398	220	8.6	26	MSpapaaap	146	0	0	0		0	0	0	0	0
172	1	337	151	-1	473	235	6.4	24	ABarapapapa	199	-191	0	0		0	0	0	0	0
173	1	171	250	-1	436	407	21.8	28	ABplaaappa	243	427	0	0		0	0	0	0	0
174	1	107	186	-1	522	206	18.1	28	ABpraapapa	276	-1	0	0		0	0	0	0	0
175	1	261	104	-1	484	151	8.9	25	ABprpaaappa	71	0	0	0		0	0	0	0	0
176	1	150	391	-1	250	239	4.0	25	ABplpppapap	244	645	0	0		0	0	0	0	0
177	1	29	407	-1	229	246	14.3	32	Eplpa	313	30	0	0		0	0	0	0	0
178	1	369	68	-1	279	202	3.5	27	ABprppppapp	213	-245	0	0		0	0	0	0	0
179	1	290	270	-1	250	395	12.4	27	ABplappapa	264	419	0	0		0	0	0	0	0
180	1	163	244	-1	498	261	18.5	29	MSpaaaapa	37	0	0	0		0	0	0	0	0
181	1	364	287	-1	330	144	15.5	27	Dppap	-12	0	0	0		0	0	0	0	0
182	1	399	298	-1	419	301	2.9	27	ABplpappaaa	272	219	0	0		0	0	0	0	0
183	1	34	335	-1	585	228	20.8	26	ABpraapaapa	256	183	0	0		0	0	0	0	0
184	1	400	422	-1	468	375	11.8	23	ABplpaapaaa	218	-727	0	0		0	0	0	0	0
185	1	179	158	-1	516	259	8.0	29	ABarapaaaa	195	414	0	0		0	0	0	0	0
186	1	280	328	-1	501	396	6.0	25	ABalppaappa	192	1110	0	0		0	0	0	0	0
187	1	382	124	-1	347	271	7.6	26	MSaappap	241	839	0	0		0	0	0	0	0
188	1	387	374	-1	338	237	14.8	29	Earpa	253	119	0	0		0	0	0	0	0
189	1	105	87	-1	522	423	14.3	27	ABalpppaap	270	-500	0	0		0	0	0	0	0
190	1	350	134	-1	373	262	7.2	24	MSaappaa	207	-24	0	0		0	0	0	0	0
191	1	182	242	-1	430	437	12.5	26	ABplaappaa	-54	0	0	0		0	0	0	0	0
192	1	71	18	-1	428	363	11.0	26	MSapapap	223	-11	0	0		0	0	0	0	0
193	1	51	99	-1	532	157	13.4	29	ABpraaaapa	104	0	0	0		0	0	0	0	0
194	1	235	126	-1	500	251	5.5	28	ABarapaaap	282	-242	0	0		0	0	0	0	0
195	0	258	-1	-1	357	252	18.0	23		186	67	0	0		0	0	0	0	0
196	1	315	357	-1	404	350	18.3	25	MSapappp	-33	0	0	0		0	0	0	0	0
197	1	380	27	-1	427	328	11.7	25	ABaraapappa	199	-198	0	0		0	0	0	0	0
198	1	161	122	-1	514	310	8.1	28	ABalpaaaaa	279	698	0	0		0	0	0	0	0
199	1	139	249	-1	506	356	15.7	27	MSapaaap	71	0	0	0		0	0	0	0	0
200	1	15	295	-1	470	335	20.0	28	MSaaaaapp	284	1414	0	0		0	0	0	0	0
201	1	209	147	-1	270	350	18.5	29	Dappa	250	-609	0	0		0	0	0	0	0
202	1	434	289	-1	244	246	10.5	30	Eplpp	295	-193	0	0		0	0	0	0	0
203	1	142	97	-1	466	345	3.8	28	ABalppapap	209	-437	0	0		0	0	0	0	0
204	1	191	155	-1	446	396	7.3	26	ABplpaaappa	201	-1123	0	0		0	0	0	0	0
205	1	38	403	-1	388	133	6.4	26	ABarappappp	191	105	0	0		0	0	0	0	0
206	1	134	268	-1	255	226	8.1	29	ABprpppppa	293	326	0	0		0	0	0	0	0
207	1	160	384	-1	298	141	6.4	26	ABprpppaaap	204	-184	0	0		0	0	0	0	0
208	1	233	337	-1	478	440	13.8	28	ABplpaapapa	243	-551	0	0		0	0	0	0	0
209	1	281	399	-1	353	428	13.6	24	ABplapaapa	130	0	0	0		0	0	0	0	0
210	1	293	159	-1	459	294	23.0	28	ABarpaapaa	278	716	0	0		0	0	0	0	0
211	1	103	121	-1	480	138	15.5	27	ABpraappaa	233	-533	0	0		0	0	0	0	0
212	1	127	10	-1	537	271	12.8	29	ABaraaapaa	378	0	0	0		0	0	0	0	0
213	1	114	62	-1	533	309	15.2	29	ABaraapaaa	92	0	0	0		0	0	0	0	0
214	1	49	191	-1	412	311	9.8	25	MSaapaaaa	-195	0	0	0		0	0	0	0	0
215	1	68	54	-1	299	162	17.5	30	Dpppp	213	-6	0	0		0	0	0	0	0
216	1	84	58	-1	491	312	15.4	26	ABaraapaapp	-310	0	0	0		0	0	0	0	0
217	1	225	207	-1	334	251	23.3	42	Cpaaa	421	65	0	0		0	0	0	0	0
218	0	-1	-1	-1	429	322	6.2	24		177	-687	0	0		0	0	0	0	0
219	1	328	361	-1	400	171	11.6	26	MSpppapp	258	933	0	0		0	0	0	0	0
220	1	113	142	-1	367	228	9.5	30	MSpapapp	498	0	0	0		0	0	0	0	0
221	1	31	214	-1	498	159	14.3	23	ABprpaapaap	185	59	0	0		0	0	0	0	0
222	1	206	380	-1	467	364	6.5	25	ABalppapppa	250	108	0	0		0	0	0	0	0
223	1	181	285	-1	311	148	11.4	31	MSpapppp	227	8	0	0		0	0	0	0	0
224	1	196	257	-1	222	380	11.4	29	ABplapapaa	265	-136	0	0		0	0	0	0	0
225	1	197	109	-1	447	435	19.7	31	ABplaaapap	314	812	0	0		0	0	0	0	0
226	1	414	198	-1	549	236	15.6	25	MSppaaap	267	0	0	0		0	0	0	0	0
227	1	140	64	-1	441	297	19.6	26	MSaaaapap	152	0	0	0		0	0	0	0	0
228	1	332	84	-1	488	391	21.5	27	ABplaaapaa	300	0	0	0		0	0	0	0	0
229	1	242	324	-1	356	281	19.5	27	Earaa	278	-66	0	0		0	0	0	0	0
230	1	336	105	-1	386	290	9.8	25	MSaapaaap	130	0	0	0		0	0	0	0	0
231	1	50	197	-1	431	140	11.6	26	ABprppaaaap	263	259	0	0		0	0	0	0	0
232	1	272	1	-1	254	360	6.5	27	ABplappapp	265	-256	0	0		0	0	0	0	0
233	1	397	297	-1	550	221	18.9	23	ABpraapappa	224	-87	0	0		0	0	0	0	0
234	1	190	408	-1	281	336	5.5	29	ABplppappp	-48	0	0	0		0	0	0	0	0
235	1	52	279	-1	554	404	16.3	27	ABalapaapp	44	0	0	0		0	0	0	0	0
236	1	343	30	-1	242	294	8.8	27	Capapp	453	0	0	0		0	0	0	0	0
237	1	184	176	-1	564	188	18.4	30	ABpraaapap	238	-859	0	0		0	0	0	0	0
238	1	355	217	-1	383	333	10.7	27	MSappaaa	214	-602	0	0		0	0	0	0	0
239	1	194	81	-1	302	104	18.5	29	ABprappapa	292	324	0	0		0	0	0	0	0
240	1	377	320	-1	271	409	17.8	34	ABarppapa	220	0	0	0		0	0	0	0	0
241	1	359	7	-1	388	176	5.4	24	ABprpapappa	223	-743	0	0		0	0	0	0	0
242	1	321	387	-1	555	240	22.3	28	ABalappppp	229	34	0	0		0	0	0	0	0
243	1	153	88	-1	367	300	13.3	25	MSaapaapp	-83	0	0	0		0	0	0	0	0
244	1	251	376	-1	169	207	11.7	30	Cpppap	286	1635	0	0		0	0	0	0	0
245	1	327	47	-1	429	122	8.5	27	ABprpaaaapp	218	921	0	0		0	0	0	0	0
246	1	316	367	-1	532	420	19.2	26	ABplaapaapa	92	0	0	0		0	0	0	0	0
247	1	310	180	-1	186	208	6.8	26	Cppppp	261	592	0	0		0	0	0	0	0
248	1	234	393	-1	420	314	22.8	31	ABarpaapap	283	-469	0	0		0	0	0	0	0
249	1	17	123	-1	421	320	18.7	24	MSaaaappa	23	0	0	0		0	0	0	0	0
250	1	309	76	-1	276	264	7.8	27	ABplpppppa	-24	0	0	0		0	0	0	0	0
251	1	283	263	-1	380	153	15.2	26	Dppaa	250	45	0	0		0	0	0	0	0
252	1	39	352	-1	261	230	19.3	32	Eprap	312	-429	0	0		0	0	0	0	0
253	1	145	56	-1	241	129	17.1	34	ABarppppp	334	200	0	0		0	0	0	0	0
254	1	94	167	-1	429	251	12.0	29	ABaraapppp	290	0	0	0		0	0	0	0	0
255	1	85	354	-1	285	236	6.8	24	ABprpappppp	265	0	0	0		0	0	0	0	0
256	1	425	93	-1	475	221	19.4	28	MSppappp	241	300	0	0		0	0	0	0	0
257	1	151	264	-1	415	411	9.4	24	ABplpaapppp	209	774	0	0		0	0	0	0	0
258	1	345	53	-1	517	261	16.0	25	ABaraappapa	202	-544	0	0		0	0	0	0	0
259	1	97	26	-1	206	308	13.2	30	Cappap	278	-1180	0	0		0	0	0	0	0
260	1	241	344	-1	469	420	8.6	29	ABplpaaapa	243	42	0	0		0	0	0	0	0
261	1	110	204	-1	218	198	6.2	25	ABprppppppp	202	-543	0	0		0	0	0	0	0
262	1	20	44	-1	425	218	10.1	25	MSpapaaaa	122	0	0	0		0	0	0	0	0
263	1	130	406	-1	387	413	16.1	25	ABplpaappap	194	185	0	0		0	0	0	0	0
264	1	58	34	-1	215	159	17.7	32	Cppap	284	-18	0	0		0	0	0	0	0
265	1	167	128	-1	341	369	15.7	27	Daaap	253	-939	0	0		0	0	0	0	0
266	1	64	196	-1	342	277	4.2	24	ABplpapappp	187	87	0	0		0	0	0	0	0
267	1	218	296	-1	311	363	6.2	27	ABplppapap	243	521	0	0		0	0	0	0	0
268	1	440	365	-1	509	133	14.9	27	ABprpaapap	249	134	0	0		0	0	0	0	0
269	1	24	411	-1	434	179	23.5	32	ABarpapppp	247	129	0	0		0	0	0	0	0
270	1	27	274	-1	223	380	14.6	29	ABarppappa	287	146	0	0		0	0	0	0	0
271	1	75	402	-1	513	258	22.4	26	ABarpapaapp	217	426	0	0		0	0	0	0	0
272	1	124	253	-1	481	179	20.5	31	ABpraaapppp	268	788	0	0		0	0	0	0	0
273	1	117	300	-1	447	174	3.9	25	ABarappapap	235	-552	0	0		0	0	0	0	0
274	1	82	236	-1	544	168	10.4	27	ABpraaaaaa	237	-186	0	0		0	0	0	0	0
275	1	133	389	-1	253	274	4.5	23	ABplpppapaa	207	480	0	0		0	0	0	0	0
276	1	148	294	-1	483	185	3.6	25	ABarappapaa	245	161	0	0		0	0	0	0	0
277	1	26	110	-1	450	378	3.6	25	ABalppapppp	201	95	0	0		0	0	0	0	0
278	1	72	368	-1	392	315	13.0	28	MSaapaapa	133	0	0	0		0	0	0	0	0
279	1	378	259	-1	384	393	18.5	24	ABplapaaaaa	207	-1318	0	0		0	0	0	0	0
280	1	342	415	-1	535	143	16.9	24	ABpraaaappa	191	-6	0	0		0	0	0	0	0
281	1	349	345	-1	308	274	19.5	30	Earap	302	-995	0	0		0	0	0	0	0
282	1	8	405	-1	575	370	16.3	28	ABalapaaap	212	443	0	0		0	0	0	0	0
283	1	347	83	-1	373	235	3.1	27	ABprpappapp	256	415	0	0		0	0	0	0	0
284	1	265	431	-1	397	151	8.7	27	ABprppaapa	257	203	0	0		0	0	0	0	0
285	1	340	450	-1	544	268	20.0	22	ABarpapaapa	150	-351	0	0		0	0	0	0	0
286	1	203	152	-1	312	126	8.3	29	ABprppappp	25	0	0	0		0	0	0	0	0
287	1	23	20	-1	225	233	3.5	24	ABplppppppa	194	-247	0	0		0	0	0	0	0
288	1	216	193	-1	515	249	13.5	25	ABaraaapapa	79	0	0	0		0	0	0	0	0
289	1	442	276	-1	371	107	17.4	27	ABprapaapp	272	-504	0	0		0	0	0	0	0
290	1	373	401	-1	331	166	5.4	25	ABprpppaaaa	190	363	0	0		0	0	0	0	0
291	1	106	57	-1	442	162	10.7	24	ABprppaaaaa	199	32	0	0		0	0	0	0	0
292	1	36	89	-1	291	227	16.6	30	Earpp	306	-599	0	0		0	0	0	0	0
293	1	207	278	-1	493	316	12.6	27	ABalpaapapa	227	165	0	0		0	0	0	0	0
294	1	215	61	-1	412	124	19.0	26	ABprapaapa	258	63	0	0		0	0	0	0	0
295	1	415	372	-1	451	228	4.9	24	ABarapapapp	225	-543	0	0		0	0	0	0	0
296	1	2	247	-1	543	212	10.7	26	ABprpaaaaaa	223	0	0	0		0	0	0	0	0
297	1	371	130	-1	397	367	6.7	29	ABplpapaap	226	0	0	0		0	0	0	0	0
298	1	116	375	-1	316	412	18.7	31	ABarppaap	13	0	0	0		0	0	0	0	0
299	1	81	19	-1	418	288	13.2	24	ABaraapappp	-134	0	0	0		0	0	0	0	0
300	1	168	157	-1	424	278	5.4	25	ABalpappapp	373	0	0	0		0	0	0	0	0
301	1	301	85	-1	240	336	12.2	28	Capapa	181	0	0	0		0	0	0	0	0
302	1	416	265	-1	508	358	7.5	32	ABalppappa	323	1320	0	0		0	0	0	0	0
303	1	292	210	-1	384	358	14.4	26	Daaaa	252	185	0	0		0	0	0	0	0
304	1	211	135	-1	212	307	8.3	24	ABplapppaa	221	407	0	0		0	0	0	0	0
305	1	270	358	-1	496	348	4.7	29	ABalppapaa	217	-219	0	0		0	0	0	0	0
306	1	32	288	-1	370	358	6.7	26	ABplppaapa	208	0	0	0		0	0	0	0	0
307	1	344	338	-1	338	193	4.7	23	ABprppppaaa	185	837	0	0		0	0	0	0	0
308	1	240	164	-1	516	295	18.6	29	MSaaaaapa	321	0	0	0		0	0	0	0	0
309	1	69	307	-1	400	113	15.7	29	ABpraapppp	263	697	0	0		0	0	0	0	0
310	1	404	63	-1	345	179	13.4	25	MSpppaap	243	-664	0	0		0	0	0	0	0
311	1	126	22	-1	305	368	18.6	27	MSappppp	275	-332	0	0		0	0	0	0	0
312	1	227	29	-1	317	383	14.2	26	Dapaa	108	0	0	0		0	0	0	0	0
313	1	173	199	-1	222	162	11.2	30	ABprapappp	301	-70	0	0		0	0	0	0	0
314	1	388	215	-1	442	260	3.2	26	ABprpappaaa	262	-758	0	0		0	0	0	0	0
315	1	221	133	-1	462	308	12.7	26	ABalpaapapp	258	-1395	0	0		0	0	0	0	0
316	1	223	398	-1	438	412	10.0	23	ABplpaapppa	222	-938	0	0		0	0	0	0	0
317	1	177	52	-1	190	327	10.7	27	ABarppappp	279	275	0	0		0	0	0	0	0
318	1	55	31	-1	209	337	6.7	27	ABplapappa	333	0	0	0		0	0	0	0	0
319	1	331	118	-1	229	287	5.8	27	ABplapppap	164	0	0	0		0	0	0	0	0
320	1	263	115	-1	362	147	22.3	33	ABarpppap	322	265	0	0		0	0	0	0	0
321	1	6	223	-1	273	181	6.0	23	ABprpppapaa	207	320	0	0		0	0	0	0	0
322	1	396	267	-1	328	224	3.5	24	ABplpapppap	183	474	0	0		0	0	0	0	0
323	1	403	209	-1	432	357	4.8	28	ABalpapapp	168	0	0	0		0	0	0	0	0
324	1	132	409	-1	184	189	14.9	31	Cpppaa	270	436	0	0		0	0	0	0	0
325	1	87	379	-1	251	162	8.6	27	ABprapppap	260	239	0	0		0	0	0	0	0
326	1	236	286	-1	481	188	15.9	26	ABprpaappaa	211	1001	0	0		0	0	0	0	0
327	1	333	243	-1	459	325	8.1	27	ABalpappaap	-139	0	0	0		0	0	0	0	0
328	1	389	333	-1	277	363	15.4	28	Dapap	260	-795	0	0		0	0	0	0	0
329	1	430	322	-1	396	317	15.4	26	MSaaapapp	5	0	0	0		0	0	0	0	0
330	1	73	94	-1	389	151	18.3	29	ABprapaaap	221	-1093	0	0		0	0	0	0	0
331	1	384	280	-1	312	172	4.5	25	ABprppppapa	251	0	0	0		0	0	0	0	0
332	1	231	136	-1	389	166	7.2	23	ABprpapapap	220	394	0	0		0	0	0	0	0
333	1	129	238	-1	417	355	14.1	24	MSapappa	246	0	0	0		0	0	0	0	0
334	1	42	3	-1	558	362	8.8	30	ABalaaaarr	232	1176	0	0		0	0	0	0	0
335	1	5	75	-1	302	133	22.2	37	ABarppppa	366	-65	0	0		0	0	0	0	0
336	1	379	366	-1	240	210	15.7	33	Eprpa	334	313	0	0		0	0	0	0	0
337	1	346	184	-1	274	317	23.5	35	Caaaa	350	-143	0	0		0	0	0	0	0
338	1	420	181	-1	457	364	19.1	26	MSapapaa	221	938	0	0		0	0	0	0	0
339	1	224	275	-1	272	305	8.8	26	Capaap	257	0	0	0		0	0	0	0	0
340	1	4	82	-1	228	169	6.7	26	ABprappppp	248	-383	0	0		0	0	0	0	0
341	1	10	284	-1	440	333	17.3	24	MSaaapaap	220	441	0	0		0	0	0	0	0
342	1	419	37	-1	417	199	6.2	26	ABprpapppaa	185	0	0	0		0	0	0	0	0
343	1	195	385	-1	532	338	10.5	28	MSapaaaa	238	968	0	0		0	0	0	0	0
344	1	141	80	-1	356	208	4.2	24	ABprpapappp	184	599	0	0		0	0	0	0	0
345	1	228	169	-1	273	110	15.7	27	ABprapapaa	274	-833	0	0		0	0	0	0	0
346	1	138	125	-1	451	339	10.8	26	ABalpaaapp	157	0	0	0		0	0	0	0	0
347	1	214	71	-1	401	327	4.4	25	ABplpapapaa	181	-171	0	0		0	0	0	0	0
348	1	122	334	-1	484	266	8.5	24	ABarapapaap	143	0	0	0		0	0	0	0	0
349	1	125	50	-1	490	432	11.3	25	ABalpppapad	361	0	0	0		0	0	0	0	0
350	1	341	183	-1	356	329	22.5	32	ABarpaappp	310	483	0	0		0	0	0	0	0
351	1	297	220	-1	299	288	4.4	25	ABplppppapa	239	679	0	0		0	0	0	0	0
352	1	339	150	-1	348	309	16.6	31	Ealaa	315	52	0	0		0	0	0	0	0
353	1	427	235	-1	549	373	22.5	31	ABplaapaaa	247	-852	0	0		0	0	0	0	0
354	1	266	73	-1	475	199	6.2	23	ABprpapaaaa	187	161	0	0		0	0	0	0	0
355	1	418	69	-1	325	235	18.4	30	Epraa	309	-72	0	0		0	0	0	0	0
356	1	16	432	-1	232	289	3.4	26	ABplpppaapp	223	430	0	0		0	0	0	0	0
357	1	274	205	-1	340	349	4.9	27	ABplppappa	246	307	0	0		0	0	0	0	0
358	1	426	201	-1	478	268	3.9	28	ABalpapaap	255	741	0	0		0	0	0	0	0
359	1	252	129	-1	540	272	6.4	29	ABaraaappa	277	-513	0	0		0	0	0	0	0
360	1	259	291	-1	394	359	3.4	27	ABplpaaaapa	267	107	0	0		0	0	0	0	0
361	1	91	12	-1	533	387	19.7	29	ABalapappp	234	527	0	0		0	0	0	0	0
362	1	286	260	426	517	188	4.7	30	ABarapppap	198	124	0	0		0	0	0	0	0
363	1	366	356	-1	389	393	4.7	26	ABplpaaaapp	251	730	0	0		0	0	0	0	0
364	1	392	427	-1	508	223	8.7	28	MSppaaaa	-47	0	0	0		0	0	0	0	0
365	1	67	254	-1	212	319	16.4	29	Cappaa	260	195	0	0		0	0	0	0	0
366	1	178	49	-1	279	398	10.7	27	ABplappaaa	419	0	0	0		0	0	0	0	0
367	1	374	313	-1	406	374	9.9	22	ABplppaaaaa	216	-1007	0	0		0	0	0	0	0
368	1	279	232	-1	373	232	14.7	29	MSpapaapp	285	-325	0	0		0	0	0	0	0
369	1	294	305	-1	497	187	7.9	23	ABarapppppa	-127	0	0	0		0	0	0	0	0
370	1	304	77	-1	426	395	7.2	24	ABplpaaappp	202	-819	0	0		0	0	0	0	0
371	1	226	395	-1	421	170	15.5	27	Dpaa	458	0	0	0		0	0	0	0	0
372	1	92	309	-1	341	381	5.2	25	ABplppapaap	212	-804	0	0		0	0	0	0	0
373	1	229	96	-1	585	251	17.4	27	ABalappapa	-73	0	0	0		0	0	0	0	0
374	1	92	364	-1	360	393	6.9	25	ABplppapaaa	224	-1105	0	0		0	0	0	0	0
375	1	385	418	-1	361	359	19.0	28	MSappppa	261	306	0	0		0	0	0	0	0
376	1	18	222	-1	321	369	10.6	27	Daapp	241	0	0	0		0	0	0	0	0
377	1	164	227	-1	454	170	7.2	24	ABprpapaapa	214	1062	0	0		0	0	0	0	0
378	1	287	251	-1	333	96	13.0	26	ABprappaap	258	-289	0	0		0	0	0	0	0
379	1	169	46	-1	421	351	7.4	30	ABplpapaaa	256	0	0	0		0	0	0	0	0
380	1	412	290	-1	265	213	12.3	32	Eprpp	315	228	0	0		0	0	0	0	0
381	1	338	303	-1	237	194	4.2	25	ABprppppppa	237	756	0	0		0	0	0	0	0
382	1	118	412	-1	540	164	19.9	27	ABpraaaappp	275	-184	0	0		0	0	0	0	0
383	1	299	202	-1	319	267	4.6	24	ABplppppaaa	212	-21	0	0		0	0	0	0	0
384	1	11	162	-1	461	288	5.8	25	ABalpappapa	207	125	0	0		0	0	0	0	0
385	1	89	139	-1	498	217	5.9	25	ABarappaaa	-55	0	0	0		0	0	0	0	0
386	1	313	316	-1	237	256	23.0	34	Cpaapa	335	-63	0	0		0	0	0	0	0
387	1	302	329	-1	326	291	12.5	30	Ealpa	299	905	0	0		0	0	0	0	0
388	1	174	371	-1	438	358	22.9	28	ABplaaaapp	257	765	0	0		0	0	0	0	0
389	1	335	117	-1	354	403	16.7	28	ABplapaaap	201	1147	0	0		0	0	0	0	0
390	1	318	325	-1	328	424	12.4	31	ABplaapppp	124	0	0	0		0	0	0	0	0
391	1	311	360	-1	364	191	8.2	25	MSppaapp	204	381	0	0		0	0	0	0	0
392	1	222	359	-1	478	213	23.3	31	ABarpappap	310	-117	0	0		0	0	0	0	0
393	1	96	273	-1	178	228	19.6	32	Cpapap	324	29	0	0		0	0	0	0	0
394	1	351	332	-1	298	314	4.1	28	ABplpppaaa	183	123	0	0		0	0	0	0	0
395	1	408	348	-1	583	267	13.2	25	ABalaaappll	308	0	0	0		0	0	0	0	0
396	1	104	363	-1	453	251	13.4	31	ABaraapppap	239	-820	0	0		0	0	0	0	0
397	1	267	149	-1	461	181	11.4	25	MSppapap	234	947	0	0		0	0	0	0	0
398	1	410	143	-1	477	314	5.4	24	ABalpapapaa	208	191	0	0		0	0	0	0	0
399	1	31	195	-1	511	191	12.8	23	ABprpaapaaa	202	-884	0	0		0	0	0	0	0
400	1	354	194	-1	479	147	12.1	25	ABprpaapppp	233	-302	0	0		0	0	0	0	0
401	1	360	60	-1	440	126	17.4	31	ABpraapppa	134	0	0	0		0	0	0	0	0
402	1	250	51	-1	200	349	18.6	32	Caapa	292	222	0	0		0	0	0	0	0
403	1	284	192	-1	241	169	22.3	34	Cppaa	327	343	0	0		0	0	0	0	0
404	1	395	383	-1	402	179	22.4	32	ABarpppaa	317	643	0	0		0	0	0	0	0
405	1	115	177	-1	345	125	9.8	28	ABprppapap	258	57	0	0		0	0	0	0	0
406	1	64	326	-1	365	301	4.4	24	ABplpapappa	192	57	0	0		0	0	0	0	0
407	1	356	424	-1	527	193	7.8	24	ABarappppap	200	-588	0	0		0	0	0	0	0
408	1	43	25	-1	424	149	8.3	24	ABprpapaapp	210	-212	0	0		0	0	0	0	0
409	1	282	255	-1	479	194	13.4	25	MSppapaa	10	0	0	0		0	0	0	0	0
410	1	208	114	-1	335	348	10.3	26	MSappaap	225	34	0	0		0	0	0	0	0
411	1	44	430	-1	493	339	18.1	22	MSaaapaaa	186	145	0	0		0	0	0	0	0
412	1	429	421	-1	403	203	3.6	24	ABprpappapa	242	-1081	0	0		0	0	0	0	0
413	1	183	40	-1	404	247	18.4	27	MSpaaappp	236	-1449	0	0		0	0	0	0	0
414	1	205	14	-1	491	423	15.4	29	ABalpppappp	263	-147	0	0		0	0	0	0	0
415	1	433	429	-1	360	234	5.6	22	ABplpapppaa	190	0	0	0		0	0	0	0	0
416	1	390	271	-1	517	334	23.5	26	ABarpaaaap	224	-39	0	0		0	0	0	0	0
417	1	394	41	-1	485	247	16.6	27	ABaraappapp	72	0	0	0		0	0	0	0	0
418	1	230	154	-1	533	338	21.0	23	ABplaaaaapa	20	0	0	0		0	0	0	0	0
419	1	423	283	-1	453	406	18.8	25	ABplaapappp	193	0	0	0		0	0	0	0	0
420	1	285	145	-1	491	298	3.4	26	ABalpapaaap	-261	0	0	0		0	0	0	0	0
421	1	244	439	-1	538	170	16.2	25	ABpraaapaad	-53	0	0	0		0	0	0	0	0
422	0	247	-1	-1	541	366	11.3	23		75	0	0	0		0	0	0	0	0
423	1	21	438	-1	435	410	13.1	23	ABplpaappaa	141	0	0	0		0	0	0	0	0
424	1	237	173	-1	392	261	3.5	28	ABplpappaap	95	0	0	0		0	0	0	0	0
425	0	-1	-1	-1	525	303	23.9	22		-195	0	0	0		0	0	0	0	0
426	1	243	331	-1	528	303	3.5	26	ABalpapaaaa	79	0	0	0		0	0	0	0	0
427	1	246	272	-1	514	166	16.8	24	ABpraaappap	-44	0	0	0		0	0	0	0	0
428	1	262	425	-1	203	233	5.0	24	ABplppppppp	-71	0	0	0		0	0	0	0	0
429	1	238	346	-1	284	160	6.2	24	ABprpppaapa	-115	0	0	0		0	0	0	0	0
430	0	439	-1	-1	528	388	12.3	22		356	0	0	0		0	0	0	0	0
431	1	70	342	-1	581	258	22.2	27	ABpraapaaap	359	0	0	0		0	0	0	0	0
432	0	407	-1	-1	548	384	11.9	22		93	0	0	0		0	0	0	0	0
433	1	14	15	-1	549	219	8.4	26	ABarappppaa	120	0	0	0		0	0	0	0	0
434	1	33	277	-1	548	310	6.1	31	ABalpaappa	216	0	0	0		0	0	0	0	0
435	1	417	311	-1	500	163	9.0	23	ABprpaapppa	86	0	0	0		0	0	0	0	0
436	1	61	436	-1	491	367	11.9	24	ABalppppaav	347	0	0	0		0	0	0	0	0
437	0	329	-1	-1	446	186	9.0	22		344	0	0	0		0	0	0	0	0
438	1	305	341	-1	255	145	6.4	24	ABprpppaapp	357	0	0	0		0	0	0	0	0
439	1	367	441	-1	498	411	20.1	28	ABplaapaapp	103	0	0	0		0	0	0	0	0
440	0	398	-1	-1	426	175	12.0	22		47	0	0	0		0	0	0	0	0
441	1	131	447	-1	502	405	17.0	24	ABalppppapp	273	0	0	0		0	0	0	0	0
442	0	186	-1	-1	576	318	16.1	21		304	0	0	0		0	0	0	0	0
443	1	268	234	-1	594	290	15.7	23	ABalapppaaa	205	0	0	0		0	0	0	0	0
444	1	348	377	-1	490	368	21.1	22	ABplaaaaapp	303	0	0	0		0	0	0	0	0
445	1	444	378	-1	425	217	19.8	26	MSpppppa	113	0	0	0		0	0	0	0	0
446	1	438	428	-1	500	230	12.3	32	ABarapaapa	270	0	0	0		0	0	0	0	0
447	1	210	460	-1	557	302	19.9	25	ABalapppapa	489	0	0	0		0	0	0	0	0
448	1	446	453	-1	457	257	17.0	25	MSpaaaapp	-157	0	0	0		0	0	0	0	0
449	1	255	454	-1	254	203	6.0	25	ABprpppapap	226	0	0	0		0	0	0	0	0
450	1	445	373	-1	464	390	16.6	31	ABplaapapa	353	-475	0	0		0	0	0	0	0
451	1	447	456	-1	474	233	11.0	24	ABarapaappa	125	-191	0	0		0	0	0	0	0
452	1	448	457	-1	534	284	21.0	24	ABalapppapp	186	0	0	0		0	0	0	0	0
453	1	449	239	-1	522	372	12.0	23	ABalapapap	83	0	0	0		0	0	0	0	0
454	1	450	459	-1	516	198	20.0	25	ABpraapappp	-453	0	0	0		0	0	0	0	0
455	1	187	451	-1	580	302	19.0	24	ABalapppaap	242	-273	0	0		0	0	0	0	0
456	1	451	315	-1	424	311	5.0	24	ABalpapapap	228	-397	0	0		0	0	0	0	0
457	1	452	461	-1	474	325	17.0	24	ABaraaaapp	-101	0	0	0		0	0	0	0	0
