# Supplementary material for: The AP-2 Transcription Factor APTF-2 Is Required for Neuroblast and Epidermal Morphogenesis in Caenorhabditis elegans Embryogenesis
Source: PLoS Genet. 2016 May 13;12(5):e1006048. doi: 10.1371/journal.pgen.1006048 (PMC4866721; doi:10.1371/journal.pgen.1006048)
Supplement: S3 Text — (ZIP) [file pgen.1006048.s031.zip › nuclei/t193-nuclei]

1	1	232	82	-1	255	359	6.5	26	ABplappapp	224	68	0	0		0	0	0	0	0
2	1	76	125	-1	359	271	10.3	31	MSaapapp	238	0	0	0		0	0	0	0	0
3	1	334	163	-1	559	364	8.8	28	ABalaaaarr	244	235	0	0		0	0	0	0	0
4	1	168	348	-1	515	201	15.5	23	ABpraaappaa	86	0	0	0		0	0	0	0	0
5	1	72	83	-1	599	322	14.7	27	ABalaaapal	271	276	0	0		0	0	0	0	0
6	1	22	260	-1	475	264	11.9	25	ABaraapppaa	281	0	0	0		0	0	0	0	0
7	1	241	418	-1	393	176	5.1	23	ABprpapappa	200	246	0	0		0	0	0	0	0
8	1	33	131	-1	510	294	10.3	29	ABaraaaaaa	262	200	0	0		0	0	0	0	0
9	1	100	126	-1	347	326	8.4	30	MSaapppa	299	91	0	0		0	0	0	0	0
10	1	212	316	-1	535	270	12.6	30	ABaraaapaa	74	0	0	0		0	0	0	0	0
11	1	18	68	-1	582	338	8.9	27	ABalaaaarl	132	0	0	0		0	0	0	0	0
12	1	361	255	-1	535	384	19.5	29	ABalapappp	-111	0	0	0		0	0	0	0	0
13	1	137	141	-1	549	321	22.5	27	ABarpaaaaa	256	227	0	0		0	0	0	0	0
14	1	414	369	-1	489	422	15.5	28	ABalpppappp	240	144	0	0		0	0	0	0	0
15	1	433	443	-1	546	216	8.9	27	ABarappppaa	236	-199	0	0		0	0	0	0	0
16	1	129	49	-1	407	239	15.4	27	MSpaapapp	220	0	0	0		0	0	0	0	0
17	1	142	35	-1	451	287	9.6	31	ABalpapppa	123	0	0	0		0	0	0	0	0
18	1	192	167	-1	431	364	10.7	25	MSapapap	216	296	0	0		0	0	0	0	0
19	1	299	340	-1	419	292	13.0	24	ABaraapappp	232	-151	0	0		0	0	0	0	0
20	1	287	344	-1	225	232	3.7	24	ABplppppppa	218	90	0	0		0	0	0	0	0
21	1	31	130	-1	476	163	6.5	25	ABarapppppp	180	90	0	0		0	0	0	0	0
22	1	311	270	-1	305	366	18.8	28	MSappppp	242	-931	0	0		0	0	0	0	0
23	1	125	34	-1	351	114	14.4	28	ABprappaaa	-215	0	0	0		0	0	0	0	0
24	1	87	84	-1	378	221	12.7	32	MSpapapa	145	0	0	0		0	0	0	0	0
25	1	408	239	-1	427	148	8.4	24	ABprpapaapp	418	0	0	0		0	0	0	0	0
26	1	259	155	-1	207	310	13.2	29	Cappap	291	-109	0	0		0	0	0	0	0
27	1	197	347	-1	423	331	11.6	24	ABaraapappa	217	-1146	0	0		0	0	0	0	0
28	1	80	231	-1	404	390	13.3	27	MSapppaa	116	0	0	0		0	0	0	0	0
29	1	312	142	-1	318	384	14.3	27	Dapaa	116	0	0	0		0	0	0	0	0
30	1	236	51	-1	243	295	8.7	28	Capapp	172	0	0	0		0	0	0	0	0
31	1	318	284	-1	213	335	6.6	27	ABplapappa	19	0	0	0		0	0	0	0	0
32	1	42	107	-1	447	254	15.5	28	MSpaapapa	19	0	0	0		0	0	0	0	0
33	1	103	100	-1	500	239	10.1	24	ABarapapaaa	481	0	0	0		0	0	0	0	0
34	1	264	414	-1	216	158	17.5	32	Cppap	307	935	0	0		0	0	0	0	0
35	1	144	60	-1	381	328	8.1	26	MSapaapp	254	42	0	0		0	0	0	0	0
36	1	106	54	-1	565	164	14.3	30	ABpraaaaap	224	-719	0	0		0	0	0	0	0
37	1	342	121	-1	417	199	6.0	26	ABprpapppaa	206	0	0	0		0	0	0	0	0
38	1	169	421	-1	464	404	11.9	23	ABplpaapaap	189	-53	0	0		0	0	0	0	0
39	1	134	220	-1	361	164	5.5	27	ABprppaapp	253	1119	0	0		0	0	0	0	0
40	1	413	375	-1	404	246	18.4	28	MSpaaappp	261	454	0	0		0	0	0	0	0
41	1	417	447	-1	485	244	16.9	26	ABaraappapp	227	-211	0	0		0	0	0	0	0
42	1	96	373	-1	500	305	23.4	29	ABarpapapa	244	-513	0	0		0	0	0	0	0
43	1	1	98	-1	384	219	5.6	26	ABprpapppap	262	0	0	0		0	0	0	0	0
44	1	262	140	-1	425	214	10.2	25	MSpapaaaa	189	0	0	0		0	0	0	0	0
45	1	163	237	-1	503	290	14.0	24	ABaraapaapa	424	0	0	0		0	0	0	0	0
46	1	379	396	-1	424	351	7.3	30	ABplpapaaa	309	193	0	0		0	0	0	0	0
47	1	245	193	-1	433	120	8.7	26	ABprpaaaapp	200	289	0	0		0	0	0	0	0
48	1	14	42	-1	516	208	22.2	31	ABarpappaa	253	-487	0	0		0	0	0	0	0
49	1	366	173	-1	281	397	10.7	27	ABplappaaa	106	0	0	0		0	0	0	0	0
50	1	349	313	-1	494	433	11.6	24	ABalpppapad	194	-903	0	0		0	0	0	0	0
51	1	402	81	-1	202	348	18.7	32	Caapa	286	-407	0	0		0	0	0	0	0
52	1	317	368	-1	192	327	10.5	28	ABarppappp	130	0	0	0		0	0	0	0	0
53	1	258	161	-1	514	259	16.0	25	ABaraappapa	94	0	0	0		0	0	0	0	0
54	1	215	243	-1	298	162	17.5	31	Dpppp	276	621	0	0		0	0	0	0	0
55	1	6	162	-1	363	161	11.2	29	MSpapppa	187	0	0	0		0	0	0	0	0
56	1	253	128	-1	242	127	16.8	34	ABarppppp	344	1435	0	0		0	0	0	0	0
57	1	291	148	-1	440	160	11.1	24	ABprppaaaaa	216	-618	0	0		0	0	0	0	0
58	1	216	44	-1	491	314	15.6	26	ABaraapaapp	263	346	0	0		0	0	0	0	0
59	1	136	176	-1	555	211	14.2	30	ABalaapppa	285	-604	0	0		0	0	0	0	0
60	1	401	336	-1	441	127	17.4	30	ABpraapppa	247	134	0	0		0	0	0	0	0
61	1	294	37	-1	414	122	18.8	26	ABprapaapa	227	260	0	0		0	0	0	0	0
62	1	213	191	200	532	312	14.9	27	ABaraapaaa	172	0	0	0		0	0	0	0	0
63	1	310	78	-1	343	177	13.4	27	MSpppaap	202	645	0	0		0	0	0	0	0
64	1	227	185	-1	441	298	19.5	26	MSaaaapap	78	0	0	0		0	0	0	0	0
65	1	64	15	-1	368	362	10.1	27	MSappapp	240	973	0	0		0	0	0	0	0
66	1	23	197	-1	307	308	7.5	30	MSaapppp	128	0	0	0		0	0	0	0	0
67	1	67	32	-1	430	285	15.8	28	MSpaapaa	240	-397	0	0		0	0	0	0	0
68	1	178	189	-1	282	201	3.5	26	ABprppppapp	211	1337	0	0		0	0	0	0	0
69	1	355	99	-1	325	234	18.3	31	Epraa	309	-543	0	0		0	0	0	0	0
70	1	7	328	-1	538	244	4.5	28	ABaraaappp	243	187	0	0		0	0	0	0	0
71	1	347	383	-1	409	333	4.4	23	ABplpapapaa	198	774	0	0		0	0	0	0	0
72	1	53	46	-1	291	204	7.0	24	ABprpappppa	241	388	0	0		0	0	0	0	0
73	1	354	371	-1	473	195	6.3	24	ABprpapaaaa	200	-455	0	0		0	0	0	0	0
74	1	166	33	-1	277	275	13.6	30	Ealpp	306	448	0	0		0	0	0	0	0
75	1	335	429	-1	303	128	22.3	36	ABarppppa	350	18	0	0		0	0	0	0	0
76	1	250	95	-1	276	263	7.8	28	ABplpppppa	-337	0	0	0		0	0	0	0	0
77	1	370	276	-1	430	397	7.0	25	ABplpaaappp	190	-175	0	0		0	0	0	0	0
78	1	71	47	-1	450	392	14.7	26	ABalpppppap	224	835	0	0		0	0	0	0	0
79	1	124	146	-1	518	151	10.4	26	ABprpaaapa	17	0	0	0		0	0	0	0	0
80	1	344	370	-1	357	207	4.1	23	ABprpapappp	206	325	0	0		0	0	0	0	0
81	1	239	338	-1	302	103	18.5	29	ABprappapa	286	-568	0	0		0	0	0	0	0
82	1	340	325	-1	228	169	6.9	26	ABprappppp	258	-453	0	0		0	0	0	0	0
83	1	283	184	-1	373	237	3.2	26	ABprpappapp	268	1076	0	0		0	0	0	0	0
84	1	228	211	-1	488	389	21.9	26	ABplaaapaa	240	-57	0	0		0	0	0	0	0
85	1	301	73	-1	240	334	12.2	27	Capapa	-251	0	0	0		0	0	0	0	0
86	1	69	212	-1	379	271	13.2	27	MSaapapa	273	1361	0	0		0	0	0	0	0
87	1	189	127	-1	524	422	14.1	27	ABalpppaap	71	0	0	0		0	0	0	0	0
88	1	243	264	-1	367	301	13.1	25	MSaapaapp	82	0	0	0		0	0	0	0	0
89	1	292	384	-1	291	223	16.6	30	Earpp	-281	0	0	0		0	0	0	0	0
90	1	44	365	-1	303	95	13.2	29	ABprappapp	238	156	0	0		0	0	0	0	0
91	1	39	135	-1	432	217	3.1	25	ABprpappaap	251	95	0	0		0	0	0	0	0
92	1	90	23	-1	402	416	21.7	29	ABplaaappp	265	107	0	0		0	0	0	0	0
93	1	256	225	-1	476	221	19.6	29	MSppappp	-39	0	0	0		0	0	0	0	0
94	1	330	302	-1	389	151	18.4	28	ABprapaaap	232	156	0	0		0	0	0	0	0
95	1	128	229	-1	207	313	4.7	28	ABplappppa	225	-962	0	0		0	0	0	0	0
96	1	373	119	-1	580	249	17.2	27	ABalappapa	245	273	0	0		0	0	0	0	0
97	1	203	269	-1	466	345	3.9	28	ABalppapap	198	502	0	0		0	0	0	0	0
98	1	81	415	-1	560	290	12.2	28	ABaraaaapa	479	0	0	0		0	0	0	0	0
99	1	193	456	-1	531	158	13.5	29	ABpraaaapa	98	0	0	0		0	0	0	0	0
100	1	15	10	-1	490	229	14.7	27	ABaraaapapp	253	33	0	0		0	0	0	0	0
101	1	120	106	-1	534	279	16.7	30	ABaraappaa	161	0	0	0		0	0	0	0	0
102	1	102	393	-1	431	233	22.8	30	ABarpapapp	275	279	0	0		0	0	0	0	0
103	1	98	235	-1	454	143	6.5	25	ABprpaaaapa	298	0	0	0		0	0	0	0	0
104	1	175	432	-1	483	146	9.5	26	ABprpaaappa	208	-876	0	0		0	0	0	0	0
105	1	230	79	-1	387	293	9.5	25	MSaapaaap	209	1392	0	0		0	0	0	0	0
106	1	43	439	-1	589	317	11.7	24	ABalaaaalal	-6	0	0	0		0	0	0	0	0
107	1	37	283	-1	481	301	20.6	27	MSaaaapaa	205	0	0	0		0	0	0	0	0
108	1	29	445	-1	583	336	12.2	24	ABalaaaparr	184	-31	0	0		0	0	0	0	0
109	1	225	358	-1	451	434	19.8	31	ABplaaapap	275	-285	0	0		0	0	0	0	0
110	1	277	181	-1	454	379	3.7	26	ABalppapppp	197	-839	0	0		0	0	0	0	0
111	1	147	349	-1	230	357	22.2	33	Caaap	331	-576	0	0		0	0	0	0	0
112	1	146	343	-1	424	329	15.3	25	MSaaapapa	201	448	0	0		0	0	0	0	0
113	1	170	363	-1	470	167	22.8	30	ABarpapppa	279	863	0	0		0	0	0	0	0
114	1	410	120	-1	335	344	10.4	26	MSappaap	199	12	0	0		0	0	0	0	0
115	1	320	166	-1	362	149	22.3	33	ABarpppap	330	663	0	0		0	0	0	0	0
116	1	149	64	-1	430	259	18.6	25	MSpaaappa	213	480	0	0		0	0	0	0	0
117	1	389	232	-1	357	403	16.6	29	ABplapaaap	511	0	0	0		0	0	0	0	0
118	1	319	355	-1	225	288	5.7	27	ABplapppap	270	-1311	0	0		0	0	0	0	0
119	1	145	296	-1	466	347	23.4	29	ABplaaaapa	254	161	0	0		0	0	0	0	0
120	1	127	261	-1	569	260	19.2	26	ABalappppa	237	1194	0	0		0	0	0	0	0
121	1	211	205	-1	479	139	15.6	27	ABpraappaa	82	0	0	0		0	0	0	0	0
122	1	198	190	-1	513	308	7.8	27	ABalpaaaaa	279	406	0	0		0	0	0	0	0
123	1	249	171	-1	418	318	18.6	24	MSaaaappa	220	47	0	0		0	0	0	0	0
124	1	187	55	-1	349	269	7.5	25	MSaappap	172	0	0	0		0	0	0	0	0
125	1	346	129	-1	450	338	10.8	27	ABalpaaapp	-112	0	0	0		0	0	0	0	0
126	1	194	217	-1	501	249	5.5	29	ABarapaaap	94	0	0	0		0	0	0	0	0
127	1	25	67	-1	405	372	16.8	26	MSapppap	-86	0	0	0		0	0	0	0	0
128	1	265	101	-1	341	367	15.9	27	Daaap	276	-983	0	0		0	0	0	0	0
129	1	359	362	-1	536	272	5.8	28	ABaraaappa	-205	0	0	0		0	0	0	0	0
130	1	297	331	-1	398	369	6.6	30	ABplpapaap	233	1169	0	0		0	0	0	0	0
131	1	51	96	-1	597	255	9.5	27	ABalaappa	155	0	0	0		0	0	0	0	0
132	1	86	222	-1	583	215	12.2	26	ABalaappppa	215	26	0	0		0	0	0	0	0
133	1	315	291	-1	460	304	12.8	26	ABalpaapapp	221	186	0	0		0	0	0	0	0
134	1	190	202	-1	374	261	7.0	24	MSaappaa	-20	0	0	0		0	0	0	0	0
135	1	304	72	-1	214	305	8.3	25	ABplapppaa	421	0	0	0		0	0	0	0	0
136	1	332	416	-1	389	163	7.2	23	ABprpapapap	210	80	0	0		0	0	0	0	0
137	1	132	76	-1	474	376	14.2	26	ABalpppppaa	309	0	0	0		0	0	0	0	0
138	1	111	286	-1	360	143	7.7	26	ABprppappa	264	1021	0	0		0	0	0	0	0
139	1	385	218	-1	500	215	6.1	25	ABarappaaa	238	866	0	0		0	0	0	0	0
140	1	2	2	-1	488	312	9.0	24	ABalpappaaa	212	198	0	0		0	0	0	0	0
141	1	112	66	-1	261	117	10.4	27	ABprapappa	258	476	0	0		0	0	0	0	0
142	1	220	252	-1	368	226	9.4	30	MSpapapp	-147	0	0	0		0	0	0	0	0
143	1	398	350	-1	475	313	5.2	24	ABalpapapaa	190	-81	0	0		0	0	0	0	0
144	1	141	160	-1	600	274	13.7	30	ABalaaappr	271	456	0	0		0	0	0	0	0
145	1	420	62	-1	493	306	3.4	26	ABalpapaaap	200	-1073	0	0		0	0	0	0	0
146	1	34	267	-1	501	373	10.2	27	ABplpaaaaaa	129	0	0	0		0	0	0	0	0
147	1	201	223	-1	269	348	18.8	29	Dappa	327	0	0	0		0	0	0	0	0
148	1	36	104	-1	587	189	15.6	25	ABalaappppp	204	286	0	0		0	0	0	0	0
149	1	397	364	-1	461	180	11.2	26	MSppapap	204	-13	0	0		0	0	0	0	0
150	1	352	53	-1	346	309	16.5	30	Ealaa	283	0	0	0		0	0	0	0	0
151	1	172	13	-1	473	235	6.4	24	ABarapapapa	234	171	0	0		0	0	0	0	0
152	1	286	112	-1	319	128	8.1	28	ABprppappp	249	-38	0	0		0	0	0	0	0
153	1	95	26	-1	411	270	8.6	27	ABalpappppp	232	464	0	0		0	0	0	0	0
154	1	418	70	-1	531	330	20.7	24	ABplaaaaapa	200	1602	0	0		0	0	0	0	0
155	1	204	405	-1	451	397	7.2	25	ABplpaaappa	-174	0	0	0		0	0	0	0	0
156	1	4	92	-1	220	247	6.9	26	Capppp	261	25	0	0		0	0	0	0	0
157	1	300	333	-1	426	276	5.4	25	ABalpappapp	232	683	0	0		0	0	0	0	0
158	1	185	27	366	513	259	8.1	25	ABarapaaaa	197	161	0	0		0	0	0	0	0
159	1	210	425	-1	463	295	23.4	28	ABarpaapaa	154	0	0	0		0	0	0	0	0
160	1	82	179	-1	275	149	10.8	25	ABprapppaa	228	-676	0	0		0	0	0	0	0
161	1	162	90	-1	548	210	22.0	29	ABpraapaapp	268	-150	0	0		0	0	0	0	0
162	1	384	293	-1	463	284	5.9	25	ABalpappapa	245	391	0	0		0	0	0	0	0
163	0	195	-1	-1	362	248	17.9	23		169	386	0	0		0	0	0	0	0
164	1	308	71	-1	513	296	18.5	30	MSaaaaapa	129	0	0	0		0	0	0	0	0
165	1	117	409	-1	277	286	19.0	29	Eplaa	290	105	0	0		0	0	0	0	0
166	1	28	321	-1	531	358	5.3	26	ABalpaapppp	208	1476	0	0		0	0	0	0	0
167	1	254	210	-1	428	252	12.2	31	ABaraapppp	143	0	0	0		0	0	0	0	0
168	1	17	436	-1	448	233	7.2	27	ABarapapppa	-34	0	0	0		0	0	0	0	0
169	1	345	183	-1	275	107	15.4	28	ABprapapaa	272	935	0	0		0	0	0	0	0
170	1	151	12	-1	458	220	9.6	31	ABarapappa	317	-204	0	0		0	0	0	0	0
171	1	109	118	-1	445	332	13.8	29	ABaraapapap	155	0	0	0		0	0	0	0	0
172	1	12	242	-1	574	177	10.3	29	ABalaapapp	254	-729	0	0		0	0	0	0	0
173	1	424	341	-1	393	266	3.9	27	ABplpappaap	272	-101	0	0		0	0	0	0	0
174	1	46	207	-1	158	261	10.2	27	Cpappd	270	-834	0	0		0	0	0	0	0
175	1	114	271	-1	188	266	12.4	27	Capppa	190	0	0	0		0	0	0	0	0
176	1	237	238	391	567	191	18.3	31	ABpraaapap	288	-756	0	0		0	0	0	0	0
177	1	405	303	-1	345	125	9.9	27	ABprppapap	270	947	0	0		0	0	0	0	0
178	1	24	137	-1	230	134	9.3	27	ABprappppa	216	-578	0	0		0	0	0	0	0
179	1	156	403	-1	485	335	10.8	25	ABalpaaapa	119	0	0	0		0	0	0	0	0
180	1	247	353	-1	187	208	6.8	26	Cppppp	234	611	0	0		0	0	0	0	0
181	1	338	278	-1	460	364	19.0	27	MSapapaa	239	1259	0	0		0	0	0	0	0
182	1	21	224	-1	402	279	20.4	30	MSpaaapa	136	0	0	0		0	0	0	0	0
183	1	350	215	-1	355	332	22.4	31	ABarpaappp	312	129	0	0		0	0	0	0	0
184	1	337	411	-1	277	312	23.7	35	Caaaa	334	417	0	0		0	0	0	0	0
185	1	32	305	-1	532	392	8.7	28	ABalppaaap	247	-1455	0	0		0	0	0	0	0
186	1	174	36	-1	522	205	18.2	28	ABpraapapa	288	0	0	0		0	0	0	0	0
187	1	130	249	-1	471	334	15.7	28	ABaraapapaa	244	219	0	0		0	0	0	0	0
188	1	121	175	-1	500	428	18.1	24	ABalpppappa	150	0	0	0		0	0	0	0	0
189	1	113	58	-1	342	171	18.6	27	Dpppa	276	0	0	0		0	0	0	0	0
190	1	73	115	-1	540	298	10.8	24	ABalpaapaaa	202	233	0	0		0	0	0	0	0
191	1	214	308	-1	413	311	9.8	25	MSaapaaaa	410	0	0	0		0	0	0	0	0
192	1	403	422	-1	242	165	22.2	35	Cppaa	353	-370	0	0		0	0	0	0	0
193	1	288	412	-1	513	247	13.3	26	ABaraaapapa	215	-226	0	0		0	0	0	0	0
194	1	400	241	-1	481	146	12.1	25	ABprpaapppp	40	0	0	0		0	0	0	0	0
195	1	399	390	-1	513	194	12.9	23	ABprpaapaaa	205	28	0	0		0	0	0	0	0
196	1	266	28	-1	340	271	4.2	24	ABplpapappp	176	1028	0	0		0	0	0	0	0
197	1	231	147	-1	430	138	12.0	26	ABprppaaaap	242	687	0	0		0	0	0	0	0
198	1	226	452	-1	543	237	15.6	24	MSppaaap	255	0	0	0		0	0	0	0	0
199	1	313	201	-1	224	158	11.4	31	ABprapappp	105	0	0	0		0	0	0	0	0
200	1	47	77	-1	543	215	6.4	30	ABarapppaa	250	176	0	0		0	0	0	0	0
201	1	358	334	-1	477	266	3.9	24	ABalpapaap	223	-181	0	0		0	0	0	0	0
202	1	383	435	-1	318	267	4.7	24	ABplppppaaa	215	584	0	0		0	0	0	0	0
203	1	93	87	-1	377	185	16.3	28	Dpap	264	0	0	0		0	0	0	0	0
204	1	261	61	-1	217	198	6.1	24	ABprppppppp	324	0	0	0		0	0	0	0	0
205	1	357	168	-1	340	347	5.1	26	ABplppappa	-12	0	0	0		0	0	0	0	0
206	1	49	110	-1	515	182	10.4	25	ABprpaaaaap	359	0	0	0		0	0	0	0	0
207	1	217	29	-1	339	252	23.4	42	Cpaaa	422	-844	0	0		0	0	0	0	0
208	1	58	89	-1	449	169	14.5	27	MSppppaa	244	515	0	0		0	0	0	0	0
209	1	323	324	-1	434	360	5.0	29	ABalpapapp	201	171	0	0		0	0	0	0	0
210	1	303	63	-1	382	354	14.1	25	Daaaa	228	1183	0	0		0	0	0	0	0
211	1	167	219	-1	472	407	5.8	25	ABalppaappp	255	526	0	0		0	0	0	0	0
212	1	97	424	-1	186	187	9.0	29	Cppppa	273	1355	0	0		0	0	0	0	0
213	1	118	21	-1	458	264	19.2	31	MSpaaaaa	137	0	0	0		0	0	0	0	0
214	1	221	438	-1	495	160	14.5	24	ABprpaapaap	162	1624	0	0		0	0	0	0	0
215	1	314	427	-1	443	259	3.3	25	ABprpappaaa	219	1133	0	0		0	0	0	0	0
216	1	108	329	-1	275	261	4.1	24	ABplppppapp	199	75	0	0		0	0	0	0	0
217	1	238	361	-1	381	334	10.9	24	MSappaaa	13	0	0	0		0	0	0	0	0
218	1	165	30	-1	389	333	23.1	30	ABarpaappa	30	0	0	0		0	0	0	0	0
219	1	65	194	-1	496	287	6.3	24	ABalpaaaap	236	-209	0	0		0	0	0	0	0
220	1	351	292	-1	297	286	4.8	25	ABplppppapa	202	314	0	0		0	0	0	0	0
221	1	152	311	-1	412	170	19.4	28	ABprapaaaa	259	476	0	0		0	0	0	0	0
222	1	376	59	-1	321	367	10.7	27	Daapp	243	0	0	0		0	0	0	0	0
223	1	321	394	-1	276	180	5.9	24	ABprpppapaa	229	63	0	0		0	0	0	0	0
224	1	131	413	-1	456	432	11.1	23	ABplpaapapp	200	-924	0	0		0	0	0	0	0
225	1	52	88	-1	586	289	19.7	27	ABpraapaaaa	148	0	0	0		0	0	0	0	0
226	1	139	132	-1	433	400	17.5	28	ABalppppppa	-263	0	0	0		0	0	0	0	0
227	1	377	208	-1	453	167	7.4	24	ABprpapaapa	209	-817	0	0		0	0	0	0	0
228	1	8	3	-1	329	224	7.9	34	MSpappa	62	0	0	0		0	0	0	0	0
229	1	45	164	-1	520	357	22.5	29	ABplaaaaaa	263	645	0	0		0	0	0	0	0
230	1	79	102	-1	412	241	6.8	27	ABarapapppp	355	0	0	0		0	0	0	0	0
231	1	68	122	-1	192	273	5.1	26	ABplappppp	53	0	0	0		0	0	0	0	0
232	1	368	248	-1	376	231	14.7	28	MSpapaapp	271	-268	0	0		0	0	0	0	0
233	1	140	227	-1	409	219	12.2	28	MSpapaapa	238	-158	0	0		0	0	0	0	0
234	1	443	430	-1	597	291	15.8	24	ABalapppaaa	197	1188	0	0		0	0	0	0	0
235	1	353	234	-1	559	361	22.4	31	ABplaapaaa	226	100	0	0		0	0	0	0	0
236	1	274	377	-1	545	168	10.7	26	ABpraaaaaa	231	-515	0	0		0	0	0	0	0
237	1	10	156	-1	426	426	16.4	28	ABalppppppp	255	934	0	0		0	0	0	0	0
238	1	333	385	-1	417	356	14.1	24	MSapappa	201	1188	0	0		0	0	0	0	0
239	1	453	397	-1	531	372	12.5	27	ABalapapap	137	0	0	0		0	0	0	0	0
240	1	48	17	-1	183	290	8.8	28	ABplapappp	102	0	0	0		0	0	0	0	0
241	1	171	9	-1	398	219	8.6	26	MSpapaaap	163	0	0	0		0	0	0	0	0
242	1	191	180	-1	436	439	12.5	25	ABplaappaa	245	0	0	0		0	0	0	0	0
243	1	327	117	-1	463	325	8.3	25	ABalpappaap	183	0	0	0		0	0	0	0	0
244	1	180	18	-1	495	261	18.5	28	MSpaaaapa	62	0	0	0		0	0	0	0	0
245	1	110	346	-1	528	330	12.4	28	ABalpaapaap	299	0	0	0		0	0	0	0	0
246	1	116	351	-1	461	130	11.9	24	ABprpaaappp	127	0	0	0		0	0	0	0	0
247	1	296	41	-1	541	206	11.1	25	ABprpaaaaaa	227	214	0	0		0	0	0	0	0
248	1	101	97	-1	570	273	8.9	27	ABalaaaalp	-401	0	0	0		0	0	0	0	0
249	1	199	22	-1	509	355	15.8	27	MSapaaap	73	0	0	0		0	0	0	0	0
250	1	173	94	-1	438	410	21.6	29	ABplaaappa	113	0	0	0		0	0	0	0	0
251	1	378	186	-1	334	97	13.0	27	ABprappaap	244	87	0	0		0	0	0	0	0
252	0	228	-1	-1	485	388	18.9	25		224	136	0	0		0	0	0	0	0
253	1	272	31	-1	483	178	20.4	31	ABpraaapppp	162	0	0	0		0	0	0	0	0
254	1	365	150	-1	211	316	16.5	30	Cappaa	271	0	0	0		0	0	0	0	0
255	1	409	279	-1	477	196	13.5	23	MSppapaa	238	434	0	0		0	0	0	0	0
256	1	77	74	-1	268	383	7.4	29	ABplappaap	243	-251	0	0		0	0	0	0	0
257	1	224	196	-1	225	382	11.4	28	ABplapapaa	176	0	0	0		0	0	0	0	0
258	1	27	307	-1	364	406	20.5	27	ABplapaaaap	245	-100	0	0		0	0	0	0	0
259	1	279	266	-1	387	386	18.4	24	ABplapaaaaa	215	-107	0	0		0	0	0	0	0
260	1	362	187	-1	529	192	4.2	27	ABarapppapa	211	-1448	0	0		0	0	0	0	0
261	1	78	172	-1	499	393	13.6	24	ABalppppaad	239	986	0	0		0	0	0	0	0
262	1	55	20	-1	499	406	10.8	24	ABalpppapav	-118	0	0	0		0	0	0	0	0
263	1	251	317	-1	379	151	15.2	27	Dppaa	237	677	0	0		0	0	0	0	0
264	1	257	25	-1	422	412	9.6	25	ABplpaapppp	203	-487	0	0		0	0	0	0	0
265	1	302	133	-1	511	356	7.6	30	ABalppappa	301	632	0	0		0	0	0	0	0
266	1	161	109	-1	554	356	14.6	26	ABalapaaaa	254	782	0	0		0	0	0	0	0
267	1	322	1	-1	330	222	3.5	25	ABplpapppap	200	-479	0	0		0	0	0	0	0
268	1	206	254	-1	255	224	7.9	29	ABprpppppa	-73	0	0	0		0	0	0	0	0
269	1	148	367	-1	463	212	16.5	23	MSppappa	174	637	0	0		0	0	0	0	0
270	1	179	136	-1	252	394	12.6	26	ABplappapa	269	0	0	0		0	0	0	0	0
271	1	416	386	-1	519	330	23.5	27	ABarpaaaap	257	434	0	0		0	0	0	0	0
272	1	427	388	-1	516	165	17.1	25	ABpraaappap	198	-688	0	0		0	0	0	0	0
273	1	393	116	-1	178	225	19.5	31	Cpapap	300	297	0	0		0	0	0	0	0
274	1	270	19	-1	224	381	15.0	29	ABarppappa	281	-13	0	0		0	0	0	0	0
275	1	339	149	-1	271	303	8.8	27	Capaap	370	0	0	0		0	0	0	0	0
276	1	289	253	-1	372	104	17.3	28	ABprapaapp	131	0	0	0		0	0	0	0	0
277	1	434	299	-1	540	310	5.7	29	ABalpaappa	354	0	0	0		0	0	0	0	0
278	1	293	145	-1	491	312	12.4	27	ABalpaapapa	238	-81	0	0		0	0	0	0	0
279	1	235	312	-1	559	405	16.5	28	ABalapaapp	167	0	0	0		0	0	0	0	0
280	1	331	151	-1	313	172	4.7	25	ABprppppapa	239	0	0	0		0	0	0	0	0
281	1	9	354	-1	236	324	19.6	29	Dappp	288	451	0	0		0	0	0	0	0
282	1	11	139	-1	539	266	9.3	28	ABaraaaaap	271	-194	0	0		0	0	0	0	0
283	1	419	236	-1	455	406	18.9	23	ABplaapappp	217	-441	0	0		0	0	0	0	0
284	1	341	221	-1	438	332	17.4	24	MSaaapaap	-198	0	0	0		0	0	0	0	0
285	1	223	154	-1	314	148	11.2	30	MSpapppp	233	640	0	0		0	0	0	0	0
286	1	326	337	-1	485	186	16.1	25	ABprpaappaa	207	60	0	0		0	0	0	0	0
287	1	181	372	-1	332	143	15.7	27	Dppap	272	627	0	0		0	0	0	0	0
288	1	306	152	-1	370	362	6.6	27	ABplppaapa	245	59	0	0		0	0	0	0	0
289	1	202	406	-1	246	249	10.7	31	Eplpp	313	-965	0	0		0	0	0	0	0
290	1	380	295	-1	264	211	12.3	31	Eprpp	317	-1385	0	0		0	0	0	0	0
291	1	360	233	-1	392	360	3.6	27	ABplpaaaapa	242	764	0	0		0	0	0	0	0
292	1	105	209	-1	435	201	18.4	29	MSppppap	322	0	0	0		0	0	0	0	0
293	1	59	216	-1	391	395	9.3	24	ABplppaaaap	248	93	0	0		0	0	0	0	0
294	1	276	407	-1	480	182	3.6	25	ABarappapaa	209	154	0	0		0	0	0	0	0
295	1	200	6	-1	473	333	19.7	28	MSaaaaapp	-84	0	0	0		0	0	0	0	0
296	1	267	257	-1	311	359	6.2	25	ABplppapap	259	303	0	0		0	0	0	0	0
297	1	233	287	-1	552	217	19.0	22	ABpraapappa	169	62	0	0		0	0	0	0	0
298	1	182	228	-1	417	303	2.7	25	ABplpappaaa	252	167	0	0		0	0	0	0	0
299	1	138	323	-1	442	285	7.6	29	ABalpappppa	175	0	0	0		0	0	0	0	0
300	1	273	310	-1	449	172	4.2	25	ABarappapap	243	-280	0	0		0	0	0	0	0
301	1	54	268	-1	551	326	17.7	27	ABalappaap	349	0	0	0		0	0	0	0	0
302	1	63	417	-1	372	201	20.3	28	MSpppppp	260	1198	0	0		0	0	0	0	0
303	1	381	138	-1	239	195	4.3	26	ABprppppppa	238	292	0	0		0	0	0	0	0
304	1	38	57	-1	389	124	9.8	29	ABprppapaa	244	462	0	0		0	0	0	0	0
305	1	369	449	-1	496	183	8.0	23	ABarapppppa	223	186	0	0		0	0	0	0	0
306	1	61	297	-1	521	391	17.2	26	ABalppppapa	212	-68	0	0		0	0	0	0	0
307	1	309	374	-1	402	111	15.6	30	ABpraapppp	258	65	0	0		0	0	0	0	0
308	1	158	113	-1	562	289	15.6	31	MSaaaaaa	146	0	0	0		0	0	0	0	0
309	1	372	52	-1	337	382	5.1	24	ABplppapaap	159	0	0	0		0	0	0	0	0
310	1	19	247	-1	367	392	12.8	25	Daapa	113	0	0	0		0	0	0	0	0
311	1	435	382	-1	500	161	9.1	22	ABprpaapppa	180	-218	0	0		0	0	0	0	0
312	1	62	105	-1	452	215	12.7	24	ABarapaappp	198	765	0	0		0	0	0	0	0
313	1	367	345	-1	409	375	9.9	23	ABplppaaaaa	208	553	0	0		0	0	0	0	0
314	1	164	75	-1	188	267	21.7	32	Cpaapp	317	538	0	0		0	0	0	0	0
315	1	456	274	-1	428	313	5.3	24	ABalpapapap	220	732	0	0		0	0	0	0	0
316	1	386	43	-1	238	257	22.7	31	Cpaapa	311	-806	0	0		0	0	0	0	0
317	1	75	195	-1	479	220	3.4	27	ABarappaap	208	1121	0	0		0	0	0	0	0
318	1	89	275	-1	250	256	16.6	31	Eplap	296	347	0	0		0	0	0	0	0
319	1	50	39	-1	406	437	11.7	27	ABplaappap	-486	0	0	0		0	0	0	0	0
320	1	240	246	-1	276	410	17.8	34	ABarppapa	339	-86	0	0		0	0	0	0	0
321	1	135	50	-1	378	435	14.0	28	ABplaapppa	123	0	0	0		0	0	0	0	0
322	1	329	134	-1	394	314	15.4	27	MSaaapapp	137	0	0	0		0	0	0	0	0
323	1	154	285	-1	269	296	4.3	25	ABplpppaapa	196	187	0	0		0	0	0	0	0
324	1	229	453	-1	348	282	18.8	26	Earaa	256	199	0	0		0	0	0	0	0
325	1	390	144	-1	329	423	12.3	31	ABplaapppp	171	0	0	0		0	0	0	0	0
326	1	406	256	-1	368	304	4.3	24	ABplpapappa	191	673	0	0		0	0	0	0	0
327	1	157	320	322	557	365	18.4	27	ABalapappa	265	-74	0	0		0	0	0	0	0
328	1	186	230	-1	508	393	5.6	26	ABalppaappa	157	0	0	0		0	0	0	0	0
329	1	387	379	-1	327	288	12.4	29	Ealpa	297	577	0	0		0	0	0	0	0
330	1	155	170	-1	495	173	18.7	30	ABpraaapppa	305	136	0	0		0	0	0	0	0
331	1	426	188	-1	527	298	3.4	25	ABalpapaaaa	214	384	0	0		0	0	0	0	0
332	1	394	259	290	303	311	3.9	28	ABplpppaaa	183	135	0	0		0	0	0	0	0
333	1	328	434	-1	277	365	15.8	28	Dapap	282	140	0	0		0	0	0	0	0
334	1	348	69	-1	480	264	8.7	24	ABarapapaap	243	537	0	0		0	0	0	0	0
335	1	183	326	-1	582	229	20.4	26	ABpraapaapa	235	-366	0	0		0	0	0	0	0
336	1	70	5	-1	306	230	4.4	29	ABplpapppp	262	-335	0	0		0	0	0	0	0
337	1	208	309	-1	483	440	14.1	27	ABplpaapapa	258	-21	0	0		0	0	0	0	0
338	1	307	157	-1	340	190	4.7	24	ABprppppaaa	211	0	0	0		0	0	0	0	0
339	1	91	402	-1	305	260	6.2	22	ABplppppaap	197	311	0	0		0	0	0	0	0
340	0	94	-1	-1	381	279	15.799999	27		259	-159	0	0		0	0	0	0	0
341	1	438	203	-1	253	147	6.3	24	ABprpppaapp	198	-910	0	0		0	0	0	0	0
342	1	431	442	-1	587	255	22.0	26	ABpraapaaap	218	630	0	0		0	0	0	0	0
343	0	41	-1	-1	390	365	11.5	23		198	895	0	0		0	0	0	0	0
344	1	260	245	-1	473	417	8.7	28	ABplpaaapa	45	0	0	0		0	0	0	0	0
345	1	281	335	-1	312	273	19.3	30	Earap	305	-115	0	0		0	0	0	0	0
346	1	429	178	-1	286	161	6.8	24	ABprpppaapa	204	-91	0	0		0	0	0	0	0
347	1	115	244	-1	471	381	9.3	26	ABplpaaaaap	247	0	0	0		0	0	0	0	0
348	1	395	251	-1	580	259	13.0	25	ABalaaappll	346	0	0	0		0	0	0	0	0
349	1	16	24	-1	547	263	21.5	29	ABarpapaaa	242	136	0	0		0	0	0	0	0
350	1	29	4	-1	571	373	12.0	24	ABalaaaparl	-31	0	0	0		0	0	0	0	0
351	1	85	265	-1	366	331	4.3	24	ABplpapapap	-164	0	0	0		0	0	0	0	0
352	1	252	289	-1	260	230	19.4	31	Eprap	308	181	0	0		0	0	0	0	0
353	1	92	288	-1	598	232	15.0	26	ABalaaapplr	-189	0	0	0		0	0	0	0	0
354	1	255	169	-1	287	237	6.9	23	ABprpappppp	-20	0	0	0		0	0	0	0	0
355	1	133	399	-1	430	134	5.2	25	ABarappappa	210	-160	0	0		0	0	0	0	0
356	1	363	444	-1	391	394	5.1	26	ABplpaaaapp	259	1008	0	0		0	0	0	0	0
357	1	196	65	-1	409	349	18.5	26	MSapappp	224	269	0	0		0	0	0	0	0
358	1	305	376	-1	500	346	4.6	29	ABalppapaa	-44	0	0	0		0	0	0	0	0
359	1	392	330	-1	475	214	23.3	30	ABarpappap	544	0	0	0		0	0	0	0	0
360	1	391	410	-1	373	189	8.4	24	MSppaapp	229	-887	0	0		0	0	0	0	0
361	1	219	431	-1	400	167	11.5	26	MSpppapp	156	0	0	0		0	0	0	0	0
362	1	66	124	-1	396	190	13.3	26	MSpppaaa	200	271	0	0		0	0	0	0	0
363	1	396	306	-1	454	247	13.5	29	ABaraapppap	-192	0	0	0		0	0	0	0	0
364	1	374	419	-1	367	397	7.8	24	ABplppapaaa	209	-846	0	0		0	0	0	0	0
365	1	268	174	-1	507	132	14.8	28	ABprpaapap	-31	0	0	0		0	0	0	0	0
366	1	336	158	-1	240	211	16.1	32	Eprpa	324	679	0	0		0	0	0	0	0
367	1	246	86	-1	538	418	19.2	25	ABplaapaapa	100	0	0	0		0	0	0	0	0
368	1	278	48	-1	392	315	12.8	27	MSaapaapa	243	782	0	0		0	0	0	0	0
369	1	56	204	-1	396	384	21.2	30	ABarppaaa	301	-16	0	0		0	0	0	0	0
370	1	74	272	-1	221	356	8.6	26	ABplapapap	253	-267	0	0		0	0	0	0	0
371	1	388	214	-1	440	357	23.1	28	ABplaaaapp	190	0	0	0		0	0	0	0	0
372	1	295	426	-1	448	227	4.8	24	ABarapapapp	77	0	0	0		0	0	0	0	0
373	1	450	281	-1	466	391	16.6	30	ABplaapapa	127	0	0	0		0	0	0	0	0
374	1	188	380	-1	339	238	14.7	29	Earpa	115	0	0	0		0	0	0	0	0
375	1	298	114	-1	319	413	19.2	32	ABarppaap	311	-468	0	0		0	0	0	0	0
376	1	244	11	-1	169	206	11.7	30	Cpppap	288	382	0	0		0	0	0	0	0
377	1	444	177	-1	494	365	21.4	23	ABplaaaaapp	85	0	0	0		0	0	0	0	0
378	1	445	304	-1	423	215	19.8	27	MSpppppa	186	939	0	0		0	0	0	0	0
379	1	325	359	-1	252	162	8.7	27	ABprapppap	171	0	0	0		0	0	0	0	0
380	1	222	226	-1	471	363	6.3	27	ABalppapppa	238	-413	0	0		0	0	0	0	0
381	1	104	7	-1	153	270	13.5	30	Cpapaa	263	-176	0	0		0	0	0	0	0
382	1	84	108	-1	437	192	5.2	23	ABprpapaaap	187	0	0	0		0	0	0	0	0
383	1	404	332	-1	401	178	22.4	31	ABarpppaa	276	778	0	0		0	0	0	0	0
384	1	207	182	-1	298	140	6.0	24	ABprpppaaap	205	492	0	0		0	0	0	0	0
385	1	343	165	-1	535	338	10.5	29	MSapaaaa	232	960	0	0		0	0	0	0	0
386	1	122	198	-1	550	324	7.6	25	ABalpaapppa	15	0	0	0		0	0	0	0	0
387	1	242	428	-1	552	240	22.2	27	ABalappppp	227	-634	0	0		0	0	0	0	0
388	1	26	153	-1	585	334	19.1	30	ABalappapp	262	124	0	0		0	0	0	0	0
389	1	275	378	-1	253	271	4.4	24	ABplpppapaa	190	457	0	0		0	0	0	0	0
390	0	425	-1	-1	529	295	23.4	22		203	-969	0	0		0	0	0	0	0
391	1	176	143	-1	251	240	4.0	26	ABplpppapap	221	1102	0	0		0	0	0	0	0
392	1	13	263	-1	298	415	11.8	26	ABplapaapp	218	1372	0	0		0	0	0	0	0
393	1	248	315	-1	420	312	23.0	31	ABarpaapap	146	0	0	0		0	0	0	0	0
394	1	119	250	-1	422	170	6.0	23	ABprpapapaa	499	0	0	0		0	0	0	0	0
395	1	371	14	-1	420	169	15.6	28	Dpaa	280	360	0	0		0	0	0	0	0
396	1	159	103	-1	336	309	4.7	28	ABplppaapp	231	455	0	0		0	0	0	0	0
397	1	107	352	-1	574	221	8.6	29	ABalaapaap	153	0	0	0		0	0	0	0	0
398	1	316	262	-1	443	413	10.0	24	ABplpaapppa	200	-491	0	0		0	0	0	0	0
399	1	209	282	-1	355	425	12.9	24	ABplapaapa	202	759	0	0		0	0	0	0	0
400	0	422	-1	-1	541	368	11.0	22		90	0	0	0		0	0	0	0	0
401	1	290	91	-1	332	161	5.3	25	ABprpppaaaa	217	-263	0	0		0	0	0	0	0
402	1	271	387	-1	510	258	22.2	25	ABarpapaapp	238	103	0	0		0	0	0	0	0
403	1	205	423	-1	392	134	6.7	25	ABarappappp	414	0	0	0		0	0	0	0	0
404	1	83	40	-1	284	103	11.5	28	ABprapapap	247	-124	0	0		0	0	0	0	0
405	1	282	360	-1	581	371	16.2	28	ABalapaaap	268	111	0	0		0	0	0	0	0
406	1	263	327	-1	388	412	16.0	24	ABplpaappap	188	148	0	0		0	0	0	0	0
407	1	177	159	-1	230	246	14.2	32	Eplpa	321	-436	0	0		0	0	0	0	0
408	1	234	8	-1	283	334	5.3	28	ABplppappp	231	-1323	0	0		0	0	0	0	0
409	1	324	206	-1	186	187	14.9	31	Cpppaa	289	-480	0	0		0	0	0	0	0
410	1	43	400	-1	575	292	10.7	25	ABalaaaalar	166	-264	0	0		0	0	0	0	0
411	1	269	398	-1	434	173	23.5	32	ABarpapppp	252	436	0	0		0	0	0	0	0
412	1	382	408	-1	543	166	19.8	26	ABpraaaappp	261	-284	0	0		0	0	0	0	0
413	1	160	38	-1	175	245	6.8	25	Cpappv	241	152	0	0		0	0	0	0	0
414	1	143	213	-1	284	353	12.3	28	Capaaa	283	-718	0	0		0	0	0	0	0
415	1	280	392	-1	537	142	16.7	24	ABpraaaappa	187	623	0	0		0	0	0	0	0
416	1	30	80	-1	168	281	17.2	33	Caapp	330	-36	0	0		0	0	0	0	0
417	1	20	45	-1	312	292	15.4	32	Ealap	321	-627	0	0		0	0	0	0	0
418	1	375	192	-1	359	359	18.9	28	MSappppa	266	-341	0	0		0	0	0	0	0
419	1	153	258	-1	537	379	15.2	28	ABalapaapa	271	331	0	0		0	0	0	0	0
420	1	3	294	-1	453	167	18.3	24	ABprpaappap	210	720	0	0		0	0	0	0	0
421	1	412	356	-1	403	202	3.4	26	ABprpappapa	238	-141	0	0		0	0	0	0	0
422	1	184	342	-1	470	376	11.9	23	ABplpaapaaa	217	0	0	0		0	0	0	0	0
423	0	437	-1	-1	446	184	9.2	22		148	61	0	0		0	0	0	0	0
424	1	407	433	-1	525	186	7.6	24	ABarappppap	206	-1186	0	0		0	0	0	0	0
425	1	428	300	-1	203	231	4.8	22	ABplppppppp	430	0	0	0		0	0	0	0	0
426	1	362	273	-1	498	175	4.7	26	ABarapppapp	-178	0	0	0		0	0	0	0	0
427	1	364	441	-1	507	220	8.9	24	MSppaaaa	310	0	0	0		0	0	0	0	0
428	1	446	440	-1	497	227	12.4	30	ABarapaapa	72	0	0	0		0	0	0	0	0
429	1	415	446	-1	362	230	5.5	23	ABplpapppaa	155	0	0	0		0	0	0	0	0
430	1	411	56	-1	494	344	18.3	22	MSaaapaaa	174	0	0	0		0	0	0	0	0
431	1	284	240	-1	400	151	8.8	28	ABprppaapa	57	0	0	0		0	0	0	0	0
432	1	356	389	-1	230	288	3.4	26	ABplpppaapp	431	0	0	0		0	0	0	0	0
433	0	99	-1	-1	517	212	24.3	29		33	0	0	0		0	0	0	0	0
434	1	35	420	-1	513	421	9.0	26	ABalpppaaa	200	0	0	0		0	0	0	0	0
435	1	40	298	-1	306	198	4.4	24	ABprppppaap	130	0	0	0		0	0	0	0	0
436	1	436	401	-1	493	367	12.0	24	ABalppppaav	41	0	0	0		0	0	0	0	0
437	0	440	-1	-1	423	174	12.2	22		364	0	0	0		0	0	0	0	0
438	1	423	395	-1	437	412	13.8	23	ABplpaappaa	48	0	0	0		0	0	0	0	0
439	1	421	319	-1	540	174	16.4	24	ABpraaapaad	156	0	0	0		0	0	0	0	0
440	1	5	93	-1	536	215	14.9	22	ABpraaapaav	247	0	0	0		0	0	0	0	0
441	1	439	280	-1	504	409	20.4	29	ABplaapaapp	96	0	0	0		0	0	0	0	0
442	0	432	-1	-1	544	391	11.8	22		-8	0	0	0		0	0	0	0	0
443	0	442	-1	-1	569	316	15.9	20		305	0	0	0		0	0	0	0	0
444	1	123	111	-1	395	310	17.5	27	MSaaaappp	85	0	0	0		0	0	0	0	0
445	1	88	339	-1	522	295	21.5	26	ABarpaaapa	152	0	0	0		0	0	0	0	0
446	1	57	277	-1	567	231	10.0	22	ABalaapaaa	328	0	0	0		0	0	0	0	0
447	1	441	123	-1	506	408	16.7	24	ABalppppapp	238	0	0	0		0	0	0	0	0
448	1	60	455	-1	467	129	16.9	34	ABpraappap	243	741	0	0		0	0	0	0	0
449	0	150	-1	-1	472	267	22.8	22		136	695	0	0		0	0	0	0	0
450	1	285	437	-1	546	256	19.4	23	ABarpapaapa	196	131	0	0		0	0	0	0	0
451	1	455	454	-1	578	308	18.6	22	ABalapppaap	541	0	0	0		0	0	0	0	0
452	0	218	-1	-1	439	327	6.4	23		288	0	0	0		0	0	0	0	0
453	1	448	459	-1	457	258	17.0	25	MSpaaaapp	-157	0	0	0		0	0	0	0	0
454	1	449	457	-1	255	204	6.0	25	ABprpppapap	226	0	0	0		0	0	0	0	0
455	1	126	199	-1	483	387	18.0	26	ABplaapappa	231	433	0	0		0	0	0	0	0
456	1	451	460	-1	468	227	11.0	24	ABarapaappa	125	-191	0	0		0	0	0	0	0
457	1	452	461	-1	536	283	21.0	24	ABalapppapp	186	0	0	0		0	0	0	0	0
458	1	94	451	-1	382	272	17.2	28	MSaaappp	227	0	0	0		0	0	0	0	0
459	1	454	462	-1	516	193	20.0	25	ABpraapappp	-453	0	0	0		0	0	0	0	0
460	1	447	463	-1	554	300	20.0	25	ABalapppapa	489	0	0	0		0	0	0	0	0
461	1	457	464	-1	474	326	17.0	24	ABaraaaapp	-101	0	0	0		0	0	0	0	0
