# Supplementary material for: The AP-2 Transcription Factor APTF-2 Is Required for Neuroblast and Epidermal Morphogenesis in Caenorhabditis elegans Embryogenesis
Source: PLoS Genet. 2016 May 13;12(5):e1006048. doi: 10.1371/journal.pgen.1006048 (PMC4866721; doi:10.1371/journal.pgen.1006048)
Supplement: S3 Text — (ZIP) [file pgen.1006048.s031.zip › nuclei/t194-nuclei]

1	1	267	247	-1	332	217	3.4	24	ABplpapppap	201	147	0	0		0	0	0	0	0
2	1	140	152	-1	487	311	9.1	23	ABalpappaaa	200	-128	0	0		0	0	0	0	0
3	1	228	124	420	329	222	7.8	35	MSpappa	204	0	0	0		0	0	0	0	0
4	1	350	367	-1	576	378	12.1	24	ABalaaaparl	192	295	0	0		0	0	0	0	0
5	1	336	193	-1	306	230	4.3	27	ABplpapppp	277	-190	0	0		0	0	0	0	0
6	1	295	92	-1	471	329	19.6	29	MSaaaaapp	-110	0	0	0		0	0	0	0	0
7	1	381	271	-1	155	267	13.6	31	Cpapaa	288	775	0	0		0	0	0	0	0
8	1	408	164	-1	286	336	5.2	27	ABplppappp	227	281	0	0		0	0	0	0	0
9	1	241	39	-1	401	216	8.6	26	MSpapaaap	167	0	0	0		0	0	0	0	0
10	1	100	122	-1	490	229	14.6	28	ABaraaapapp	237	39	0	0		0	0	0	0	0
11	1	376	50	-1	169	203	12.0	29	Cpppap	289	572	0	0		0	0	0	0	0
12	1	170	119	-1	460	220	9.5	32	ABarapappa	320	-151	0	0		0	0	0	0	0
13	1	151	54	-1	471	234	6.2	24	ABarapapapa	209	-184	0	0		0	0	0	0	0
14	1	395	131	-1	420	167	15.5	28	Dpaa	278	451	0	0		0	0	0	0	0
15	1	65	270	-1	367	359	9.5	28	MSappapp	231	974	0	0		0	0	0	0	0
16	0	-1	-1	-1	375	282	16.0	24		203	437	0	0		0	0	0	0	0
17	1	240	95	-1	186	287	8.6	28	ABplapappp	95	0	0	0		0	0	0	0	0
18	1	244	181	-1	491	263	18.6	27	MSpaaaapa	-123	0	0	0		0	0	0	0	0
19	1	274	98	-1	227	381	15.1	28	ABarppappa	235	0	0	0		0	0	0	0	0
20	1	262	220	-1	499	406	10.7	24	ABalpppapav	192	0	0	0		0	0	0	0	0
21	1	213	56	-1	457	259	19.4	32	MSpaaaaa	-199	0	0	0		0	0	0	0	0
22	1	249	250	-1	514	350	16.0	29	MSapaaap	200	1326	0	0		0	0	0	0	0
23	1	92	256	-1	403	416	21.7	30	ABplaaappp	122	0	0	0		0	0	0	0	0
24	1	349	178	-1	549	263	21.5	23	ABarpapaaa	204	87	0	0		0	0	0	0	0
25	1	264	346	-1	422	413	9.8	25	ABplpaapppp	205	-212	0	0		0	0	0	0	0
26	1	153	17	-1	414	271	8.4	27	ABalpappppp	262	401	0	0		0	0	0	0	0
27	1	158	180	-1	496	256	8.4	24	ABarapaaaap	190	131	0	0		0	0	0	0	0
28	1	196	206	-1	340	273	4.2	25	ABplpapappp	193	85	0	0		0	0	0	0	0
29	1	207	46	-1	344	251	23.5	42	Cpaaa	427	731	0	0		0	0	0	0	0
30	1	218	360	-1	390	331	22.8	30	ABarpaappa	299	789	0	0		0	0	0	0	0
31	1	253	446	-1	483	175	20.4	31	ABpraaapppp	296	453	0	0		0	0	0	0	0
32	1	67	314	-1	428	284	15.6	27	MSpaapaa	-96	0	0	0		0	0	0	0	0
33	1	74	297	-1	276	276	13.6	30	Ealpp	275	85	0	0		0	0	0	0	0
34	1	23	1	-1	351	113	14.7	28	ABprappaaa	243	-1435	0	0		0	0	0	0	0
35	1	17	43	-1	452	291	9.6	32	ABalpapppa	123	0	0	0		0	0	0	0	0
36	1	186	66	-1	521	206	17.6	29	ABpraapapa	294	-89	0	0		0	0	0	0	0
37	1	61	81	-1	417	124	18.7	26	ABprapaapa	252	275	0	0		0	0	0	0	0
38	1	413	190	-1	174	238	7.0	24	Cpappv	164	0	0	0		0	0	0	0	0
39	1	319	22	-1	407	437	12.0	27	ABplaappap	23	0	0	0		0	0	0	0	0
40	1	404	432	-1	285	101	11.5	28	ABprapapap	241	189	0	0		0	0	0	0	0
41	1	247	123	-1	543	211	10.9	25	ABprpaaaaaa	229	232	0	0		0	0	0	0	0
42	1	48	437	-1	513	203	21.9	30	ABarpappaa	162	0	0	0		0	0	0	0	0
43	1	316	303	-1	236	256	23.3	32	Cpaapa	326	119	0	0		0	0	0	0	0
44	1	58	105	-1	489	315	15.3	27	ABaraapaapp	245	-41	0	0		0	0	0	0	0
45	1	417	364	-1	313	288	15.3	31	Ealap	262	762	0	0		0	0	0	0	0
46	1	72	277	-1	291	203	6.9	24	ABprpappppa	210	144	0	0		0	0	0	0	0
47	1	78	154	-1	453	387	14.8	26	ABalpppppap	-142	0	0	0		0	0	0	0	0
48	1	368	9	-1	392	309	12.6	26	MSaapaapa	154	0	0	0		0	0	0	0	0
49	1	16	61	-1	410	240	15.4	27	MSpaapapp	245	1110	0	0		0	0	0	0	0
50	1	321	233	-1	380	433	14.4	29	ABplaapppa	260	443	0	0		0	0	0	0	0
51	1	30	70	-1	243	296	8.5	29	Capapp	279	248	0	0		0	0	0	0	0
52	1	309	158	-1	337	385	5.2	25	ABplppapaap	235	-104	0	0		0	0	0	0	0
53	1	150	199	-1	346	309	16.3	32	Ealaa	310	75	0	0		0	0	0	0	0
54	1	36	162	-1	566	166	14.1	31	ABpraaaaap	547	0	0	0		0	0	0	0	0
55	1	124	268	-1	350	266	7.7	26	MSaappap	298	0	0	0		0	0	0	0	0
56	1	430	443	-1	495	339	18.1	22	MSaaapaaa	186	-646	0	0		0	0	0	0	0
57	1	304	294	-1	389	125	10.2	29	ABprppapaa	210	-478	0	0		0	0	0	0	0
58	1	189	396	-1	345	171	18.7	28	Dpppa	269	882	0	0		0	0	0	0	0
59	1	222	359	-1	321	366	10.8	26	Daapp	229	321	0	0		0	0	0	0	0
60	1	35	218	-1	378	328	7.8	27	MSapaapp	356	0	0	0		0	0	0	0	0
61	1	204	125	-1	219	194	6.5	25	ABprppppppp	218	-622	0	0		0	0	0	0	0
62	1	145	428	-1	493	305	3.4	24	ABalpapaaap	225	97	0	0		0	0	0	0	0
63	1	210	242	-1	380	354	14.1	25	Daaaa	241	-363	0	0		0	0	0	0	0
64	1	116	45	-1	428	260	18.4	26	MSpaaappa	216	189	0	0		0	0	0	0	0
65	1	357	290	-1	407	347	18.5	27	MSapappp	225	280	0	0		0	0	0	0	0
66	1	141	353	-1	262	115	10.5	26	ABprapappa	249	755	0	0		0	0	0	0	0
67	1	127	282	-1	404	370	16.8	26	MSapppap	247	0	0	0		0	0	0	0	0
68	1	11	440	-1	581	337	9.5	28	ABalaaaarl	209	0	0	0		0	0	0	0	0
69	1	334	351	-1	478	272	8.8	26	ABarapapaap	221	416	0	0		0	0	0	0	0
70	1	154	265	-1	529	330	20.6	24	ABplaaaaapa	198	408	0	0		0	0	0	0	0
71	1	164	425	-1	513	296	18.5	30	MSaaaaapa	134	0	0	0		0	0	0	0	0
72	1	135	114	-1	214	306	7.9	25	ABplapppaa	99	0	0	0		0	0	0	0	0
73	1	85	37	-1	239	335	12.2	28	Capapa	272	460	0	0		0	0	0	0	0
74	1	256	310	-1	269	384	7.4	28	ABplappaap	62	0	0	0		0	0	0	0	0
75	1	314	235	-1	188	269	21.4	31	Cpaapp	317	-767	0	0		0	0	0	0	0
76	1	137	340	-1	478	375	14.2	26	ABalpppppaa	62	0	0	0		0	0	0	0	0
77	1	200	100	-1	543	215	6.4	29	ABarapppaa	290	-55	0	0		0	0	0	0	0
78	1	63	391	-1	341	173	13.5	26	MSpppaap	203	335	0	0		0	0	0	0	0
79	1	105	393	-1	388	293	9.1	26	MSaapaaap	131	0	0	0		0	0	0	0	0
80	1	416	212	-1	168	281	17.3	32	Caapp	479	0	0	0		0	0	0	0	0
81	1	51	134	-1	206	348	18.6	33	Caapa	233	0	0	0		0	0	0	0	0
82	1	1	146	-1	257	358	6.6	26	ABplappapp	222	-242	0	0		0	0	0	0	0
83	1	5	78	-1	600	323	14.9	29	ABalaaapal	285	346	0	0		0	0	0	0	0
84	1	24	93	-1	380	221	12.5	31	MSpapapa	154	0	0	0		0	0	0	0	0
85	0	442	-1	-1	549	388	11.8	22		155	721	0	0		0	0	0	0	0
86	1	367	376	-1	536	416	19.1	26	ABplaapaapa	238	-216	0	0		0	0	0	0	0
87	1	203	293	-1	379	187	16.5	28	Dpap	226	2131	0	0		0	0	0	0	0
88	1	225	279	-1	592	286	19.6	27	ABpraapaaaa	272	138	0	0		0	0	0	0	0
89	1	208	84	-1	450	168	14.6	26	MSppppaa	228	195	0	0		0	0	0	0	0
90	1	161	402	-1	548	204	21.8	29	ABpraapaapp	258	755	0	0		0	0	0	0	0
91	1	401	32	-1	333	160	5.4	24	ABprpppaaaa	235	-129	0	0		0	0	0	0	0
92	1	156	240	-1	223	250	6.9	22	Capppp	159	-1527	0	0		0	0	0	0	0
93	1	440	116	-1	538	215	14.8	23	ABpraaapaav	207	297	0	0		0	0	0	0	0
94	1	250	288	-1	439	409	21.6	29	ABplaaappa	243	-193	0	0		0	0	0	0	0
95	1	76	264	-1	276	266	7.8	28	ABplpppppa	158	0	0	0		0	0	0	0	0
96	1	131	170	-1	595	254	9.0	27	ABalaappa	124	0	0	0		0	0	0	0	0
97	1	248	229	-1	570	273	8.7	29	ABalaaaalp	-404	0	0	0		0	0	0	0	0
98	1	43	214	-1	383	219	5.5	25	ABprpapppap	206	0	0	0		0	0	0	0	0
99	1	69	230	-1	324	234	18.0	31	Epraa	312	289	0	0		0	0	0	0	0
100	1	33	130	-1	499	237	10.0	25	ABarapapaaa	119	0	0	0		0	0	0	0	0
101	1	128	321	-1	340	366	15.8	28	Daaap	248	41	0	0		0	0	0	0	0
102	1	230	88	-1	414	241	6.6	27	ABarapapppp	271	1074	0	0		0	0	0	0	0
103	1	396	217	-1	339	309	4.7	27	ABplppaapp	256	-176	0	0		0	0	0	0	0
104	1	148	358	-1	591	191	15.3	27	ABalaappppp	270	0	0	0		0	0	0	0	0
105	1	312	3	-1	454	214	12.7	24	ABarapaappp	202	763	0	0		0	0	0	0	0
106	1	101	127	-1	535	280	16.7	30	ABaraappaa	-143	0	0	0		0	0	0	0	0
107	1	32	373	-1	445	255	15.5	27	MSpaapapa	-93	0	0	0		0	0	0	0	0
108	1	382	319	-1	437	189	5.5	24	ABprpapaaap	203	164	0	0		0	0	0	0	0
109	1	266	135	-1	556	355	13.9	26	ABalapaaaa	257	427	0	0		0	0	0	0	0
110	1	206	139	-1	516	184	10.4	25	ABprpaaaaap	-163	0	0	0		0	0	0	0	0
111	1	444	187	-1	394	307	17.5	28	MSaaaappp	315	0	0	0		0	0	0	0	0
112	1	152	262	-1	323	130	7.7	27	ABprppappp	264	227	0	0		0	0	0	0	0
113	1	308	216	-1	564	288	15.5	31	MSaaaaaa	151	0	0	0		0	0	0	0	0
114	1	375	166	-1	322	411	19.2	32	ABarppaap	319	170	0	0		0	0	0	0	0
115	1	190	15	-1	537	297	10.9	24	ABalpaapaaa	201	1177	0	0		0	0	0	0	0
116	1	273	4	-1	178	227	19.6	32	Cpapap	318	595	0	0		0	0	0	0	0
117	1	243	34	-1	466	326	8.3	25	ABalpappaap	250	233	0	0		0	0	0	0	0
118	1	171	48	-1	446	332	13.7	26	ABaraapapap	474	0	0	0		0	0	0	0	0
119	1	96	354	-1	579	249	17.4	27	ABalappapa	273	368	0	0		0	0	0	0	0
120	1	114	281	-1	335	343	10.3	26	MSappaap	225	-607	0	0		0	0	0	0	0
121	1	37	142	-1	414	198	6.0	25	ABprpapppaa	214	0	0	0		0	0	0	0	0
122	1	231	407	-1	191	268	5.1	25	ABplappppp	59	0	0	0		0	0	0	0	0
123	1	447	275	-1	506	407	16.5	24	ABalppppapp	199	-66	0	0		0	0	0	0	0
124	1	362	128	-1	397	193	13.7	23	MSpppaaa	25	0	0	0		0	0	0	0	0
125	1	2	25	-1	363	272	10.2	31	MSaapapp	5	0	0	0		0	0	0	0	0
126	1	9	47	-1	345	324	8.1	30	MSaapppa	336	0	0	0		0	0	0	0	0
127	1	87	197	-1	524	421	14.0	27	ABalpppaap	250	92	0	0		0	0	0	0	0
128	1	56	55	-1	246	125	17.0	34	ABarppppp	329	-461	0	0		0	0	0	0	0
129	1	125	126	-1	449	338	10.7	27	ABalpaaapp	250	811	0	0		0	0	0	0	0
130	1	21	241	-1	480	160	6.6	25	ABarapppppp	197	402	0	0		0	0	0	0	0
131	1	8	400	-1	509	296	10.4	28	ABaraaaaaa	28	0	0	0		0	0	0	0	0
132	1	226	259	-1	429	397	17.7	27	ABalppppppa	58	0	0	0		0	0	0	0	0
133	1	265	397	-1	517	358	7.6	30	ABalppappa	206	0	0	0		0	0	0	0	0
134	1	322	403	-1	393	312	15.2	27	MSaaapapp	255	-788	0	0		0	0	0	0	0
135	1	91	388	-1	431	217	3.3	25	ABprpappaap	242	1233	0	0		0	0	0	0	0
136	1	270	261	-1	255	393	12.6	27	ABplappapa	44	0	0	0		0	0	0	0	0
137	1	178	320	-1	234	133	9.4	26	ABprappppa	239	-636	0	0		0	0	0	0	0
138	1	303	168	-1	238	191	4.5	24	ABprppppppa	238	-180	0	0		0	0	0	0	0
139	1	282	327	-1	538	267	9.4	28	ABaraaaaap	140	0	0	0		0	0	0	0	0
140	1	44	67	-1	427	213	10.3	25	MSpapaaaa	200	0	0	0		0	0	0	0	0
141	1	13	169	-1	550	319	22.1	28	ABarpaaaaa	248	9	0	0		0	0	0	0	0
142	1	29	179	-1	318	383	14.4	26	Dapaa	255	-420	0	0		0	0	0	0	0
143	1	391	301	-1	250	236	4.2	26	ABplpppapap	241	155	0	0		0	0	0	0	0
144	1	325	204	-1	330	422	12.5	31	ABplaapppp	168	0	0	0		0	0	0	0	0
145	1	278	328	-1	493	315	12.5	28	ABalpaapapa	234	550	0	0		0	0	0	0	0
146	1	79	198	-1	521	151	10.5	27	ABprpaaapa	73	0	0	0		0	0	0	0	0
147	1	197	65	-1	434	137	12.1	27	ABprppaaaap	271	-149	0	0		0	0	0	0	0
148	1	57	333	-1	444	160	11.0	24	ABprppaaaaa	201	281	0	0		0	0	0	0	0
149	1	275	77	-1	270	305	9.0	28	Capaap	127	0	0	0		0	0	0	0	0
150	1	254	108	-1	211	314	16.4	30	Cappaa	303	895	0	0		0	0	0	0	0
151	1	280	295	-1	313	169	4.7	26	ABprppppapa	219	-52	0	0		0	0	0	0	0
152	1	288	149	-1	369	363	6.6	27	ABplppaapa	248	-897	0	0		0	0	0	0	0
153	1	388	5	-1	589	334	19.3	30	ABalappapp	243	112	0	0		0	0	0	0	0
154	1	285	31	-1	315	147	11.6	31	MSpapppp	3	0	0	0		0	0	0	0	0
155	1	26	82	-1	206	307	12.7	28	Cappap	281	-890	0	0		0	0	0	0	0
156	1	237	221	-1	426	424	16.4	30	ABalppppppp	312	0	0	0		0	0	0	0	0
157	1	338	225	-1	339	190	4.7	22	ABprppppaaa	197	658	0	0		0	0	0	0	0
158	1	366	375	-1	238	210	16.5	31	Eprpa	314	-495	0	0		0	0	0	0	0
159	1	407	365	-1	231	246	14.3	32	Eplpa	325	856	0	0		0	0	0	0	0
160	1	144	245	-1	599	273	13.6	29	ABalaaappr	-168	0	0	0		0	0	0	0	0
161	1	53	104	-1	515	258	16.0	25	ABaraappapa	210	-228	0	0		0	0	0	0	0
162	1	55	11	-1	364	162	11.3	30	MSpapppa	254	-112	0	0		0	0	0	0	0
163	1	3	326	-1	560	363	9.1	29	ABalaaaarr	261	253	0	0		0	0	0	0	0
164	1	229	374	-1	521	354	22.9	30	ABplaaaaaa	12	0	0	0		0	0	0	0	0
165	1	385	372	-1	534	339	10.6	30	MSapaaaa	14	0	0	0		0	0	0	0	0
166	1	115	184	-1	366	151	22.5	32	ABarpppap	314	-315	0	0		0	0	0	0	0
167	1	18	80	-1	432	367	10.7	25	MSapapap	248	685	0	0		0	0	0	0	0
168	1	205	41	-1	339	351	5.1	27	ABplppappa	229	293	0	0		0	0	0	0	0
169	1	354	110	-1	288	239	6.9	23	ABprpappppp	234	-39	0	0		0	0	0	0	0
170	1	330	107	-1	502	169	18.4	29	ABpraaapppa	265	677	0	0		0	0	0	0	0
171	1	123	156	-1	418	316	18.6	24	MSaaaappa	280	0	0	0		0	0	0	0	0
172	1	261	96	-1	502	387	13.6	24	ABalppppaad	222	149	0	0		0	0	0	0	0
173	1	49	165	-1	286	393	10.4	26	ABplappaaa	238	752	0	0		0	0	0	0	0
174	1	365	23	-1	508	134	15.2	26	ABprpaapap	233	1113	0	0		0	0	0	0	0
175	1	188	417	-1	496	423	18.2	24	ABalpppappa	465	0	0	0		0	0	0	0	0
176	1	59	386	-1	555	211	13.5	29	ABalaapppa	291	818	0	0		0	0	0	0	0
177	1	377	318	-1	505	353	21.0	25	ABplaaaaapp	84	0	0	0		0	0	0	0	0
178	1	346	300	-1	286	159	7.0	25	ABprpppaapa	248	-107	0	0		0	0	0	0	0
179	1	160	228	-1	278	147	10.7	25	ABprapppaa	214	593	0	0		0	0	0	0	0
180	1	242	2	-1	438	439	12.6	24	ABplaappaa	224	-114	0	0		0	0	0	0	0
181	1	110	226	-1	455	381	3.9	25	ABalppapppp	206	-212	0	0		0	0	0	0	0
182	1	384	115	-1	297	141	5.9	25	ABprpppaaap	204	182	0	0		0	0	0	0	0
183	1	169	57	-1	278	105	15.5	28	ABprapapaa	278	-329	0	0		0	0	0	0	0
184	1	83	315	-1	373	242	3.2	26	ABprpappapp	54	0	0	0		0	0	0	0	0
185	1	64	192	-1	439	294	19.5	26	MSaaaapap	241	163	0	0		0	0	0	0	0
186	1	251	42	-1	336	96	12.8	26	ABprappaap	70	0	0	0		0	0	0	0	0
187	1	260	418	-1	530	195	4.1	26	ABarapppapa	195	715	0	0		0	0	0	0	0
188	1	331	30	-1	524	301	3.4	25	ABalpapaaaa	221	1362	0	0		0	0	0	0	0
189	1	68	272	-1	282	201	3.5	26	ABprppppapp	233	383	0	0		0	0	0	0	0
190	1	122	29	-1	513	310	7.6	28	ABalpaaaaa	201	-460	0	0		0	0	0	0	0
191	1	62	49	-1	548	316	14.3	24	ABaraapaaaa	198	94	0	0		0	0	0	0	0
192	1	418	395	-1	358	358	18.9	28	MSappppa	277	252	0	0		0	0	0	0	0
193	1	47	389	-1	434	120	8.4	27	ABprpaaaapp	920	0	0	0		0	0	0	0	0
194	1	219	18	-1	495	285	6.0	25	ABalpaaaap	130	0	0	0		0	0	0	0	0
195	1	317	408	-1	478	216	3.6	28	ABarappaap	219	-182	0	0		0	0	0	0	0
196	1	257	234	-1	224	381	11.5	28	ABplapapaa	13	0	0	0		0	0	0	0	0
197	1	66	52	-1	306	309	7.5	29	MSaapppp	163	0	0	0		0	0	0	0	0
198	1	386	120	-1	557	326	7.5	26	ABalpaapppa	234	-277	0	0		0	0	0	0	0
199	1	455	337	-1	483	387	18.4	25	ABplaapappa	196	138	0	0		0	0	0	0	0
200	1	62	222	-1	515	301	15.4	23	ABaraapaaap	98	0	0	0		0	0	0	0	0
201	1	199	423	-1	226	156	11.6	29	ABprapappp	159	0	0	0		0	0	0	0	0
202	1	134	266	-1	376	262	6.8	24	MSaappaa	238	-997	0	0		0	0	0	0	0
203	1	341	102	-1	255	145	6.3	24	ABprpppaapp	47	0	0	0		0	0	0	0	0
204	1	369	280	-1	398	382	21.1	32	ABarppaaa	277	199	0	0		0	0	0	0	0
205	1	121	103	-1	481	135	15.7	28	ABpraappaa	391	0	0	0		0	0	0	0	0
206	1	409	132	-1	186	184	15.2	32	Cpppaa	308	-228	0	0		0	0	0	0	0
207	1	174	338	-1	158	256	10.4	29	Cpappd	136	0	0	0		0	0	0	0	0
208	1	227	299	-1	454	166	7.5	24	ABprpapaapa	429	0	0	0		0	0	0	0	0
209	1	292	416	-1	435	202	18.3	28	MSppppap	293	0	0	0		0	0	0	0	0
210	1	167	20	-1	427	251	11.9	30	ABaraapppp	267	-181	0	0		0	0	0	0	0
211	1	84	64	-1	489	387	21.6	25	ABplaaapaa	283	0	0	0		0	0	0	0	0
212	1	86	194	-1	381	272	12.7	26	MSaapapa	104	0	0	0		0	0	0	0	0
213	1	414	289	-1	281	352	12.4	29	Capaaa	-150	0	0	0		0	0	0	0	0
214	1	371	99	-1	442	356	23.0	28	ABplaaaapp	281	776	0	0		0	0	0	0	0
215	1	183	59	-1	359	330	22.3	31	ABarpaappp	93	0	0	0		0	0	0	0	0
216	1	293	335	-1	393	397	9.5	25	ABplppaaaap	219	167	0	0		0	0	0	0	0
217	1	126	195	-1	496	247	5.6	28	ABarapaaap	84	0	0	0		0	0	0	0	0
218	1	139	97	-1	499	214	6.1	25	ABarappaaa	-32	0	0	0		0	0	0	0	0
219	1	211	210	-1	471	405	5.5	26	ABalppaappp	234	592	0	0		0	0	0	0	0
220	1	39	255	-1	362	165	5.6	27	ABprppaapp	267	-453	0	0		0	0	0	0	0
221	1	284	12	-1	439	332	17.6	24	MSaaapaap	-148	0	0	0		0	0	0	0	0
222	1	132	147	-1	584	212	11.9	26	ABalaappppa	211	342	0	0		0	0	0	0	0
223	1	147	10	-1	270	343	18.8	29	Dappa	269	237	0	0		0	0	0	0	0
224	1	182	101	342	402	279	20.5	28	MSpaaapa	135	0	0	0		0	0	0	0	0
225	1	93	133	-1	476	219	19.8	28	MSppappp	267	-331	0	0		0	0	0	0	0
226	1	380	58	-1	471	364	6.5	26	ABalppapppa	265	-191	0	0		0	0	0	0	0
227	1	233	191	-1	409	219	12.3	29	MSpapaapa	225	137	0	0		0	0	0	0	0
228	1	298	366	-1	416	306	2.7	25	ABplpappaaa	256	315	0	0		0	0	0	0	0
229	1	95	208	-1	207	311	4.7	27	ABplappppa	224	-335	0	0		0	0	0	0	0
230	1	328	436	-1	506	390	5.6	26	ABalppaappa	243	64	0	0		0	0	0	0	0
231	1	28	298	-1	404	389	13.3	26	MSapppaa	425	0	0	0		0	0	0	0	0
232	1	117	263	-1	359	403	16.9	28	ABplapaaap	211	529	0	0		0	0	0	0	0
233	1	291	398	-1	391	363	3.8	26	ABplpaaaapa	262	219	0	0		0	0	0	0	0
234	1	235	392	-1	559	355	21.5	30	ABplaapaaa	227	19	0	0		0	0	0	0	0
235	1	103	203	-1	451	143	6.3	25	ABprpaaaapa	197	30	0	0		0	0	0	0	0
236	1	283	426	-1	454	402	19.0	23	ABplaapappp	222	-109	0	0		0	0	0	0	0
237	1	45	76	-1	502	287	13.9	24	ABaraapaapa	391	0	0	0		0	0	0	0	0
238	1	176	257	-1	556	182	18.2	26	ABpraaapapp	221	46	0	0		0	0	0	0	0
239	1	25	414	-1	430	150	8.6	24	ABprpapaapp	131	0	0	0		0	0	0	0	0
240	1	431	380	-1	403	154	8.7	28	ABprppaapa	226	-570	0	0		0	0	0	0	0
241	1	194	284	-1	486	148	12.1	25	ABprpaapppp	201	-1228	0	0		0	0	0	0	0
242	1	172	283	-1	573	178	10.3	29	ABalaapapp	263	837	0	0		0	0	0	0	0
243	1	54	91	-1	300	161	17.8	29	Dpppp	296	597	0	0		0	0	0	0	0
244	1	347	312	-1	470	378	9.4	27	ABplpaaaaap	259	-80	0	0		0	0	0	0	0
245	1	344	72	-1	470	416	8.6	27	ABplpaaapa	251	89	0	0		0	0	0	0	0
246	1	320	209	-1	277	410	17.7	33	ABarppapa	335	-569	0	0		0	0	0	0	0
247	1	310	136	-1	368	390	12.8	25	Daapa	239	256	0	0		0	0	0	0	0
248	1	232	455	-1	379	231	14.6	28	MSpapaapp	267	339	0	0		0	0	0	0	0
249	1	187	113	-1	470	335	15.6	28	ABaraapapaa	239	-728	0	0		0	0	0	0	0
250	1	394	26	-1	421	169	6.1	23	ABprpapapaa	208	185	0	0		0	0	0	0	0
251	1	348	7	-1	579	258	12.9	25	ABalaaappll	45	0	0	0		0	0	0	0	0
252	1	142	185	-1	368	226	9.4	30	MSpapapp	-134	0	0	0		0	0	0	0	0
253	1	276	86	-1	375	105	17.4	29	ABprapaapp	-185	0	0	0		0	0	0	0	0
254	1	268	150	-1	256	223	7.8	28	ABprpppppa	67	0	0	0		0	0	0	0	0
255	1	12	323	-1	526	388	19.3	29	ABalapappp	254	199	0	0		0	0	0	0	0
256	1	326	202	-1	369	309	4.0	23	ABplpapappa	28	0	0	0		0	0	0	0	0
257	1	296	227	-1	308	359	6.1	27	ABplppapap	252	-82	0	0		0	0	0	0	0
258	1	419	341	-1	541	375	15.2	27	ABalapaapa	-312	0	0	0		0	0	0	0	0
259	1	332	211	-1	289	309	3.7	25	ABplpppaaap	208	446	0	0		0	0	0	0	0
260	1	6	143	-1	475	262	12.3	25	ABaraapppaa	74	0	0	0		0	0	0	0	0
261	1	120	94	-1	568	256	19.1	26	ABalappppa	230	211	0	0		0	0	0	0	0
262	1	398	363	-1	444	416	10.0	23	ABplpaapppa	138	0	0	0		0	0	0	0	0
263	1	392	118	-1	303	414	11.5	26	ABplapaapp	234	444	0	0		0	0	0	0	0
264	1	88	117	-1	367	301	12.8	25	MSaapaapp	270	0	0	0		0	0	0	0	0
265	1	351	13	-1	365	337	4.2	25	ABplpapapap	172	151	0	0		0	0	0	0	0
266	1	259	451	-1	386	384	18.2	24	ABplapaaaaa	203	210	0	0		0	0	0	0	0
267	1	146	413	-1	502	375	10.1	24	ABplpaaaaaa	107	0	0	0		0	0	0	0	0
268	1	301	74	-1	549	325	18.1	26	ABalappaap	202	-237	0	0		0	0	0	0	0
269	1	97	144	-1	467	343	4.0	29	ABalppapap	-105	0	0	0		0	0	0	0	0
270	1	22	174	-1	307	360	19.2	28	MSappppp	267	640	0	0		0	0	0	0	0
271	1	175	379	-1	188	261	12.3	27	Capppa	185	0	0	0		0	0	0	0	0
272	1	370	159	-1	220	357	8.6	26	ABplapapap	-23	0	0	0		0	0	0	0	0
273	1	426	186	-1	498	171	4.7	26	ABarapppapp	-180	0	0	0		0	0	0	0	0
274	1	315	151	-1	432	315	5.2	24	ABalpapapap	65	0	0	0		0	0	0	0	0
275	1	318	109	-1	250	256	16.4	31	Eplap	290	985	0	0		0	0	0	0	0
276	1	77	90	-1	430	403	7.2	25	ABplpaaappp	213	441	0	0		0	0	0	0	0
277	1	446	332	-1	569	230	9.8	22	ABalaapaaa	147	-253	0	0		0	0	0	0	0
278	1	181	205	-1	463	362	19.0	25	MSapapaa	-8	0	0	0		0	0	0	0	0
279	1	255	201	-1	478	194	13.7	24	MSppapaa	232	268	0	0		0	0	0	0	0
280	1	441	352	-1	498	414	20.4	30	ABplaapaapp	297	-237	0	0		0	0	0	0	0
281	1	373	460	-1	463	387	16.5	30	ABplaapapa	132	0	0	0		0	0	0	0	0
282	1	399	167	-1	356	422	12.5	25	ABplapaapa	213	460	0	0		0	0	0	0	0
283	1	107	157	-1	481	297	20.6	27	MSaaaapaa	6	0	0	0		0	0	0	0	0
284	1	31	153	-1	215	336	6.3	27	ABplapappa	20	0	0	0		0	0	0	0	0
285	1	323	71	-1	267	294	4.1	24	ABplpppaapa	198	1438	0	0		0	0	0	0	0
286	1	138	296	-1	360	143	7.6	26	ABprppappa	248	56	0	0		0	0	0	0	0
287	1	297	448	-1	548	214	19.2	24	ABpraapappa	272	0	0	0		0	0	0	0	0
288	1	353	38	-1	600	233	14.6	26	ABalaaapplr	142	0	0	0		0	0	0	0	0
289	1	352	409	-1	261	231	19.3	32	Eprap	281	-387	0	0		0	0	0	0	0
290	1	332	21	-1	314	307	4.1	24	ABplpppaaaa	186	132	0	0		0	0	0	0	0
291	1	133	308	-1	458	302	12.9	26	ABalpaapapp	160	0	0	0		0	0	0	0	0
292	1	220	316	-1	295	283	4.6	24	ABplppppapa	190	376	0	0		0	0	0	0	0
293	1	162	331	-1	463	283	5.7	25	ABalpappapa	139	0	0	0		0	0	0	0	0
294	1	420	394	-1	451	166	18.2	23	ABprpaappap	214	1125	0	0		0	0	0	0	0
295	1	290	410	-1	263	213	12.4	31	Eprpp	310	999	0	0		0	0	0	0	0
296	1	119	309	-1	471	346	23.5	32	ABplaaaapa	137	0	0	0		0	0	0	0	0
297	1	306	24	-1	517	388	16.8	27	ABalppppapa	242	-69	0	0		0	0	0	0	0
298	1	435	223	-1	306	196	4.4	23	ABprppppaap	192	354	0	0		0	0	0	0	0
299	1	277	348	-1	538	310	6.1	27	ABalpaappa	212	353	0	0		0	0	0	0	0
300	1	425	433	-1	203	229	5.0	22	ABplppppppp	112	0	0	0		0	0	0	0	0
301	0	423	-1	-1	452	182	9.4	22		164	55	0	0		0	0	0	0	0
302	1	94	171	-1	389	152	18.8	31	ABprapaaap	228	-479	0	0		0	0	0	0	0
303	1	177	28	-1	347	127	9.7	28	ABprppapap	245	0	0	0		0	0	0	0	0
304	1	378	377	-1	423	218	20.3	28	MSpppppa	227	-628	0	0		0	0	0	0	0
305	1	185	292	-1	531	393	8.2	29	ABalppaaap	116	0	0	0		0	0	0	0	0
306	1	363	16	-1	452	245	13.4	29	ABaraapppap	216	-187	0	0		0	0	0	0	0
307	1	258	249	-1	366	407	20.6	28	ABplapaaaap	264	75	0	0		0	0	0	0	0
308	1	191	378	-1	413	313	9.5	24	MSaapaaaa	73	0	0	0		0	0	0	0	0
309	1	337	438	-1	485	439	13.9	24	ABplpaapapa	238	-129	0	0		0	0	0	0	0
310	1	300	176	-1	450	168	4.2	26	ABarappapap	212	708	0	0		0	0	0	0	0
311	1	221	53	-1	415	173	19.5	28	ABprapaaaa	168	0	0	0		0	0	0	0	0
312	1	279	85	-1	558	401	16.4	27	ABalapaapp	-10	0	0	0		0	0	0	0	0
313	1	50	285	-1	495	432	11.5	24	ABalpppapad	339	0	0	0		0	0	0	0	0
314	0	443	-1	-1	569	315	16.7	22		350	0	0	0		0	0	0	0	0
315	1	393	344	-1	421	312	23.0	31	ABarpaapap	268	-802	0	0		0	0	0	0	0
316	1	10	35	-1	532	268	12.4	30	ABaraaapaa	256	106	0	0		0	0	0	0	0
317	1	263	232	-1	379	151	15.1	26	Dppaa	207	0	0	0		0	0	0	0	0
318	0	400	-1	-1	543	365	11.0	22		164	55	0	0		0	0	0	0	0
319	1	439	447	-1	544	177	16.1	24	ABpraaapaad	-2	0	0	0		0	0	0	0	0
320	1	327	63	-1	541	369	18.9	25	ABalapappap	193	-455	0	0		0	0	0	0	0
321	1	166	112	-1	534	353	5.3	26	ABalpaapppp	194	221	0	0		0	0	0	0	0
322	1	327	106	-1	571	350	17.0	24	ABalapappaa	198	-74	0	0		0	0	0	0	0
323	1	299	145	-1	443	286	7.4	30	ABalpappppa	275	-790	0	0		0	0	0	0	0
324	1	209	160	453	434	365	4.7	30	ABalpapapp	201	475	0	0		0	0	0	0	0
325	1	82	51	-1	230	166	7.2	26	ABprappppp	246	522	0	0		0	0	0	0	0
326	1	335	111	-1	582	224	20.1	25	ABpraapaapa	229	877	0	0		0	0	0	0	0
327	1	406	311	-1	390	408	16.4	24	ABplpaappap	-163	0	0	0		0	0	0	0	0
328	1	70	276	-1	534	244	4.5	29	ABaraaappp	290	-25	0	0		0	0	0	0	0
329	1	216	431	-1	276	260	4.3	25	ABplppppapp	184	-862	0	0		0	0	0	0	0
330	1	359	269	-1	476	213	23.2	30	ABarpappap	306	464	0	0		0	0	0	0	0
331	1	130	219	-1	400	369	7.2	30	ABplpapaap	246	-406	0	0		0	0	0	0	0
332	1	383	349	-1	403	176	22.6	32	ABarpppaa	280	-799	0	0		0	0	0	0	0
333	1	157	405	-1	423	278	5.3	26	ABalpappapp	-57	0	0	0		0	0	0	0	0
334	1	201	385	-1	478	267	3.6	26	ABalpapaap	226	-202	0	0		0	0	0	0	0
335	1	345	19	-1	311	270	19.3	29	Earap	282	418	0	0		0	0	0	0	0
336	1	60	207	-1	444	125	17.1	30	ABpraapppa	136	0	0	0		0	0	0	0	0
337	1	286	424	-1	482	186	16.5	25	ABprpaappaa	195	-572	0	0		0	0	0	0	0
338	1	81	215	-1	305	103	18.4	30	ABprappapa	276	1365	0	0		0	0	0	0	0
339	1	445	445	-1	527	296	21.5	25	ABarpaaapa	190	-892	0	0		0	0	0	0	0
340	1	19	175	-1	421	291	12.7	24	ABaraapappp	517	0	0	0		0	0	0	0	0
341	1	173	336	-1	393	269	3.7	28	ABplpappaap	279	221	0	0		0	0	0	0	0
342	1	422	390	-1	470	374	11.7	23	ABplpaapaaa	235	-705	0	0		0	0	0	0	0
343	1	112	411	-1	424	329	15.3	26	MSaaapapa	224	1705	0	0		0	0	0	0	0
344	1	20	343	-1	225	228	4.0	24	ABplppppppa	79	0	0	0		0	0	0	0	0
345	1	313	238	-1	409	376	9.9	23	ABplppaaaaa	-57	0	0	0		0	0	0	0	0
346	1	245	236	-1	526	328	12.8	26	ABalpaapaap	225	253	0	0		0	0	0	0	0
347	1	27	371	-1	422	330	11.7	24	ABaraapappa	122	0	0	0		0	0	0	0	0
348	1	4	177	-1	512	201	14.9	25	ABpraaappaa	207	-251	0	0		0	0	0	0	0
349	1	111	339	-1	235	356	22.4	32	Caaap	311	-413	0	0		0	0	0	0	0
350	1	143	36	-1	473	312	5.3	24	ABalpapapaa	239	637	0	0		0	0	0	0	0
351	1	246	267	-1	470	129	11.7	23	ABprpaaappp	71	0	0	0		0	0	0	0	0
352	1	397	357	-1	580	218	8.2	29	ABalaapaap	56	0	0	0		0	0	0	0	0
353	1	180	33	-1	188	202	6.8	25	Cppppp	256	417	0	0		0	0	0	0	0
354	1	281	89	-1	237	320	19.7	29	Dappp	269	-784	0	0		0	0	0	0	0
355	1	118	173	-1	226	285	5.5	26	ABplapppap	247	-1062	0	0		0	0	0	0	0
356	1	421	441	-1	403	200	3.4	26	ABprpappapa	259	683	0	0		0	0	0	0	0
357	0	449	-1	-1	477	262	22.4	22		163	29	0	0		0	0	0	0	0
358	1	109	253	-1	450	435	19.8	30	ABplaaapap	300	-25	0	0		0	0	0	0	0
359	1	379	384	-1	254	161	8.7	26	ABprapppap	221	-457	0	0		0	0	0	0	0
360	1	405	329	-1	580	378	16.2	28	ABalapaaap	251	370	0	0		0	0	0	0	0
361	1	217	40	-1	382	334	10.8	24	MSappaaa	349	0	0	0		0	0	0	0	0
362	1	129	6	-1	538	273	5.6	28	ABaraaappa	454	0	0	0		0	0	0	0	0
363	1	113	334	-1	473	166	23.1	32	ABarpapppa	308	122	0	0		0	0	0	0	0
364	1	149	141	-1	462	178	11.5	26	MSppapap	384	0	0	0		0	0	0	0	0
365	1	90	140	-1	306	96	13.1	28	ABprappapp	160	0	0	0		0	0	0	0	0
366	1	158	148	-1	526	257	7.0	23	ABarapaaaaa	188	148	0	0		0	0	0	0	0
367	1	269	14	-1	459	212	16.1	24	MSppappa	202	-23	0	0		0	0	0	0	0
368	1	52	196	-1	192	326	10.4	27	ABarppappp	269	697	0	0		0	0	0	0	0
369	1	14	322	-1	487	419	15.2	27	ABalpppappp	240	173	0	0		0	0	0	0	0
370	1	80	252	-1	360	207	3.8	23	ABprpapappp	233	107	0	0		0	0	0	0	0
371	1	73	248	-1	475	190	6.4	24	ABprpapaaaa	199	829	0	0		0	0	0	0	0
372	1	287	415	-1	333	145	15.7	27	Dppap	265	-1200	0	0		0	0	0	0	0
373	1	42	305	-1	504	298	22.8	27	ABarpapapa	236	431	0	0		0	0	0	0	0
374	1	307	345	-1	405	109	15.6	30	ABpraapppp	-260	0	0	0		0	0	0	0	0
375	1	40	244	-1	405	245	18.5	26	MSpaaappp	-146	0	0	0		0	0	0	0	0
376	1	358	317	-1	501	345	4.5	29	ABalppapaa	193	-79	0	0		0	0	0	0	0
377	1	236	73	-1	546	169	10.6	28	ABpraaaaaa	124	0	0	0		0	0	0	0	0
378	1	389	68	-1	254	269	4.2	24	ABplpppapaa	213	-177	0	0		0	0	0	0	0
379	1	329	273	-1	332	291	12.2	29	Ealpa	183	0	0	0		0	0	0	0	0
380	1	374	8	-1	340	237	14.3	28	Earpa	283	130	0	0		0	0	0	0	0
381	0	343	-1	-1	389	363	11.3	23		244	0	0	0		0	0	0	0	0
382	1	311	155	-1	500	162	9.1	23	ABprpaapppa	200	738	0	0		0	0	0	0	0
383	1	71	419	-1	412	333	4.3	24	ABplpapapaa	186	0	0	0		0	0	0	0	0
384	1	89	62	-1	291	219	16.6	30	Earpp	304	120	0	0		0	0	0	0	0
385	1	238	161	-1	417	357	14.1	25	MSapappa	-68	0	0	0		0	0	0	0	0
386	1	271	278	-1	521	330	24.2	25	ABarpaaaap	224	974	0	0		0	0	0	0	0
387	1	402	251	-1	516	257	21.9	24	ABarpapaapp	219	-67	0	0		0	0	0	0	0
388	1	272	163	-1	522	165	16.8	24	ABpraaappap	207	-411	0	0		0	0	0	0	0
389	1	432	286	-1	231	285	3.4	27	ABplpppaapp	245	-1140	0	0		0	0	0	0	0
390	1	195	387	-1	513	196	13.0	23	ABprpaapaaa	204	15	0	0		0	0	0	0	0
391	1	176	183	-1	577	211	17.3	26	ABpraaapapa	208	95	0	0		0	0	0	0	0
392	1	415	69	-1	540	142	17.3	24	ABpraaaappa	228	-150	0	0		0	0	0	0	0
393	1	102	304	-1	434	235	23.1	31	ABarpapapp	311	-398	0	0		0	0	0	0	0
394	1	223	435	-1	273	179	5.6	24	ABprpppapaa	207	1015	0	0		0	0	0	0	0
395	1	438	444	-1	441	406	13.8	22	ABplpaappaa	300	0	0	0		0	0	0	0	0
396	1	46	361	-1	426	350	7.3	28	ABplpapaaa	199	0	0	0		0	0	0	0	0
397	1	239	313	-1	529	376	12.0	25	ABalapapap	170	-188	0	0		0	0	0	0	0
398	1	411	427	-1	435	173	23.1	31	ABarpapppp	275	-190	0	0		0	0	0	0	0
399	1	355	188	-1	426	133	4.9	24	ABarappappa	239	932	0	0		0	0	0	0	0
400	1	410	370	-1	572	291	10.4	23	ABalaaaalar	49	0	0	0		0	0	0	0	0
401	1	436	129	-1	496	366	12.1	24	ABalppppaav	200	1294	0	0		0	0	0	0	0
402	1	339	356	-1	305	260	6.1	22	ABplppppaap	42	0	0	0		0	0	0	0	0
403	1	179	404	-1	483	334	11.2	26	ABalpaaapa	-68	0	0	0		0	0	0	0	0
404	0	433	-1	-1	514	210	24.0	30		302	-1553	0	0		0	0	0	0	0
405	1	155	362	-1	450	396	7.5	25	ABplpaaappa	211	150	0	0		0	0	0	0	0
406	1	289	254	-1	246	247	10.5	30	Eplpp	308	-39	0	0		0	0	0	0	0
407	1	294	307	-1	477	181	3.4	25	ABarappapaa	251	-212	0	0		0	0	0	0	0
408	1	412	306	-1	542	165	19.5	27	ABpraaaappp	227	-1141	0	0		0	0	0	0	0
409	1	165	213	-1	281	277	17.7	31	Eplaa	313	448	0	0		0	0	0	0	0
410	1	360	121	-1	371	187	8.3	24	MSppaapp	69	0	0	0		0	0	0	0	0
411	1	184	355	-1	280	317	23.5	35	Caaaa	349	-604	0	0		0	0	0	0	0
412	1	193	172	-1	512	249	13.4	25	ABaraaapapa	241	98	0	0		0	0	0	0	0
413	1	224	429	-1	458	433	11.4	23	ABplpaapapp	205	482	0	0		0	0	0	0	0
414	1	34	239	-1	220	155	17.6	32	Cppap	301	1076	0	0		0	0	0	0	0
415	1	98	79	-1	558	289	11.9	28	ABaraaaapa	236	1088	0	0		0	0	0	0	0
416	1	136	381	-1	389	167	7.1	23	ABprpapapap	227	150	0	0		0	0	0	0	0
417	1	302	60	-1	373	203	20.4	28	MSpppppp	217	-384	0	0		0	0	0	0	0
418	1	7	258	-1	391	174	5.0	23	ABprpapappa	200	264	0	0		0	0	0	0	0
419	1	364	302	-1	372	397	8.2	26	ABplppapaaa	212	421	0	0		0	0	0	0	0
420	1	434	87	-1	519	417	9.5	31	ABalpppaaa	289	944	0	0		0	0	0	0	0
421	1	38	75	-1	465	406	11.8	23	ABplpaapaap	267	0	0	0		0	0	0	0	0
422	1	192	44	-1	252	163	22.2	34	Cppaa	323	97	0	0		0	0	0	0	0
423	1	403	138	-1	395	136	6.8	24	ABarappappp	196	671	0	0		0	0	0	0	0
424	1	212	27	-1	189	183	9.3	29	Cppppa	248	-198	0	0		0	0	0	0	0
425	1	159	237	-1	467	297	23.2	30	ABarpaapaa	294	-420	0	0		0	0	0	0	0
426	1	372	330	-1	447	222	5.2	25	ABarapapapp	93	0	0	0		0	0	0	0	0
427	1	215	243	-1	447	255	3.3	26	ABprpappaaa	254	76	0	0		0	0	0	0	0
428	1	387	287	-1	550	237	22.0	26	ABalappppp	239	-1198	0	0		0	0	0	0	0
429	1	75	224	-1	308	127	22.4	36	ABarppppa	360	964	0	0		0	0	0	0	0
430	1	234	442	-1	597	292	15.7	22	ABalapppaaa	214	-1403	0	0		0	0	0	0	0
431	1	361	182	-1	401	169	11.7	25	MSpppapp	246	117	0	0		0	0	0	0	0
432	1	104	246	-1	482	145	9.4	26	ABprpaaappa	205	382	0	0		0	0	0	0	0
433	1	424	430	-1	528	187	7.6	25	ABarappppap	201	-209	0	0		0	0	0	0	0
434	1	333	260	-1	279	362	16.1	29	Dapap	274	156	0	0		0	0	0	0	0
435	1	202	421	-1	318	267	4.6	23	ABplppppaaa	213	-476	0	0		0	0	0	0	0
436	1	168	454	-1	448	239	7.3	24	ABarapapppa	-59	0	0	0		0	0	0	0	0
437	1	450	399	-1	545	258	19.5	24	ABarpapaapa	451	0	0	0		0	0	0	0	0
438	1	214	368	-1	497	165	15.2	23	ABprpaapaap	49	0	0	0		0	0	0	0	0
439	1	106	325	-1	597	319	11.6	24	ABalaaaalal	8	0	0	0		0	0	0	0	0
440	1	428	461	-1	495	229	12.3	30	ABarapaapa	339	0	0	0		0	0	0	0	0
441	1	427	449	-1	517	228	9.0	23	MSppaaaa	186	0	0	0		0	0	0	0	0
442	1	342	383	-1	590	251	21.8	26	ABpraapaaap	-6	0	0	0		0	0	0	0	0
443	1	15	369	-1	546	217	8.9	28	ABarappppaa	11	0	0	0		0	0	0	0	0
444	1	356	137	-1	389	399	5.3	26	ABplpaaaapp	294	0	0	0		0	0	0	0	0
445	1	108	350	-1	585	336	12.2	24	ABalaaaparr	-30	0	0	0		0	0	0	0	0
446	1	429	406	-1	362	236	5.1	24	ABplpapppaa	151	0	0	0		0	0	0	0	0
447	1	41	324	-1	487	239	17.0	21	ABaraappapp	257	0	0	0		0	0	0	0	0
448	0	437	-1	-1	425	172	12.0	22		36	0	0	0		0	0	0	0	0
449	1	305	434	-1	500	182	8.1	24	ABarapppppa	250	0	0	0		0	0	0	0	0
450	0	390	-1	-1	538	286	23.2	22		-36	0	0	0		0	0	0	0	0
451	1	458	422	-1	383	271	17.7	27	MSaaappp	-206	0	0	0		0	0	0	0	0
452	1	198	382	-1	545	238	15.3	25	MSppaaap	250	0	0	0		0	0	0	0	0
453	1	324	401	-1	349	272	19.0	30	Earaa	94	0	0	0		0	0	0	0	0
454	1	451	231	-1	580	308	19.1	25	ABalapppaap	464	0	0	0		0	0	0	0	0
455	1	448	459	-1	471	129	17.3	31	ABpraappap	252	742	0	0		0	0	0	0	0
456	1	99	291	-1	532	161	13.5	30	ABpraaaapa	-213	0	0	0		0	0	0	0	0
457	1	454	458	-1	258	205	5.0	24	ABprpppapap	197	0	0	0		0	0	0	0	0
458	0	452	-1	-1	442	331	6.5	22		270	0	0	0		0	0	0	0	0
459	1	453	462	-1	453	259	17.0	25	MSpaaaapp	-157	0	0	0		0	0	0	0	0
460	1	456	463	-1	469	228	11.0	24	ABarapaappa	125	-191	0	0		0	0	0	0	0
461	1	457	464	-1	538	280	21.0	24	ABalapppapp	186	0	0	0		0	0	0	0	0
462	1	459	465	-1	517	195	20.0	25	ABpraapappp	-453	0	0	0		0	0	0	0	0
463	1	460	466	-1	559	293	20.0	25	ABalapppapa	489	0	0	0		0	0	0	0	0
464	1	461	467	-1	469	324	17.0	24	ABaraaaapp	-101	0	0	0		0	0	0	0	0
