# Supplementary material for: The AP-2 Transcription Factor APTF-2 Is Required for Neuroblast and Epidermal Morphogenesis in Caenorhabditis elegans Embryogenesis
Source: PLoS Genet. 2016 May 13;12(5):e1006048. doi: 10.1371/journal.pgen.1006048 (PMC4866721; doi:10.1371/journal.pgen.1006048)
Supplement: S3 Text — (ZIP) [file pgen.1006048.s031.zip › nuclei/t195-nuclei]

1	1	34	134	-1	356	115	14.8	27	ABprappaaa	272	-137	0	0		0	0	0	0	0
2	1	180	186	-1	436	441	12.5	25	ABplaappaa	183	0	0	0		0	0	0	0	0
3	1	105	52	-1	456	217	12.7	24	ABarapaappp	241	91	0	0		0	0	0	0	0
4	1	116	267	-1	180	229	19.6	33	Cpapap	333	965	0	0		0	0	0	0	0
5	1	153	363	-1	594	330	19.0	28	ABalappapp	254	425	0	0		0	0	0	0	0
6	1	362	78	-1	538	282	5.7	28	ABaraaappa	269	-250	0	0		0	0	0	0	0
7	1	251	182	-1	582	260	12.7	25	ABalaaappll	317	0	0	0		0	0	0	0	0
8	1	380	286	-1	339	238	13.9	29	Earpa	296	825	0	0		0	0	0	0	0
9	1	48	233	-1	392	312	12.7	27	MSaapaapa	129	0	0	0		0	0	0	0	0
10	1	223	22	-1	269	341	19.0	29	Dappa	296	172	0	0		0	0	0	0	0
11	1	162	9	-1	369	164	11.1	30	MSpapppa	259	-121	0	0		0	0	0	0	0
12	1	221	387	-1	436	334	17.4	25	MSaaapaap	217	233	0	0		0	0	0	0	0
13	1	265	136	-1	367	336	4.4	25	ABplpapapap	194	432	0	0		0	0	0	0	0
14	1	367	84	-1	459	211	16.3	26	MSppappa	212	2	0	0		0	0	0	0	0
15	1	115	213	-1	540	304	11.1	24	ABalpaapaaa	195	0	0	0		0	0	0	0	0
16	1	306	428	-1	454	247	13.8	29	ABaraapppap	238	-821	0	0		0	0	0	0	0
17	1	26	415	-1	414	279	8.3	26	ABalpappppp	264	1446	0	0		0	0	0	0	0
18	1	194	49	-1	494	293	6.2	27	ABalpaaaap	261	1128	0	0		0	0	0	0	0
19	1	335	349	-1	310	266	19.4	31	Earap	286	1016	0	0		0	0	0	0	0
20	1	210	154	-1	428	252	12.2	28	ABaraapppp	259	781	0	0		0	0	0	0	0
21	1	290	385	-1	318	305	4.2	24	ABplpppaaaa	-179	0	0	0		0	0	0	0	0
22	1	39	397	-1	406	439	12.0	27	ABplaappap	141	0	0	0		0	0	0	0	0
23	1	174	426	-1	518	138	15.1	27	ABprpaapap	270	140	0	0		0	0	0	0	0
24	1	297	463	-1	515	389	16.6	26	ABalppppapa	260	0	0	0		0	0	0	0	0
25	1	125	218	-1	366	274	10.2	31	MSaapapp	-226	0	0	0		0	0	0	0	0
26	1	250	328	-1	423	174	5.8	23	ABprpapapaa	214	172	0	0		0	0	0	0	0
27	1	424	108	-1	190	182	9.5	29	Cppppa	125	0	0	0		0	0	0	0	0
28	1	303	242	-1	353	128	9.4	28	ABprppapap	216	32	0	0		0	0	0	0	0
29	1	190	268	-1	514	313	7.8	28	ABalpaaaaa	207	-150	0	0		0	0	0	0	0
30	1	188	366	-1	527	302	3.4	25	ABalpapaaaa	252	-44	0	0		0	0	0	0	0
31	1	154	99	-1	320	145	11.6	31	MSpapppp	316	0	0	0		0	0	0	0	0
32	1	91	283	-1	335	161	5.8	25	ABprpppaaaa	218	34	0	0		0	0	0	0	0
33	1	353	226	-1	189	199	7.1	25	Cppppp	234	788	0	0		0	0	0	0	0
34	1	117	210	-1	468	331	8.9	25	ABalpappaap	222	1517	0	0		0	0	0	0	0
35	1	316	367	398	536	275	13.1	28	ABaraaapaa	274	69	0	0		0	0	0	0	0
36	1	350	3	-1	472	315	5.5	24	ABalpapapaa	225	239	0	0		0	0	0	0	0
37	1	73	262	-1	238	337	12.3	27	Capapa	265	-343	0	0		0	0	0	0	0
38	1	288	360	-1	599	236	14.7	26	ABalaaapplr	204	-156	0	0		0	0	0	0	0
39	1	9	282	-1	401	223	8.5	26	MSpapaaap	219	-1408	0	0		0	0	0	0	0
40	1	361	72	-1	379	335	10.4	24	MSappaaa	227	327	0	0		0	0	0	0	0
41	1	168	326	-1	338	350	5.1	27	ABplppappa	274	772	0	0		0	0	0	0	0
42	1	186	357	-1	343	97	12.5	27	ABprappaap	259	62	0	0		0	0	0	0	0
43	1	35	13	-1	452	293	9.6	31	ABalpapppa	124	0	0	0		0	0	0	0	0
44	1	422	240	-1	258	162	22.3	34	Cppaa	342	-583	0	0		0	0	0	0	0
45	1	64	158	-1	430	260	18.5	26	MSpaaappa	213	-432	0	0		0	0	0	0	0
46	1	29	32	-1	347	254	23.5	41	Cpaaa	413	-610	0	0		0	0	0	0	0
47	1	126	30	-1	342	328	8.2	32	MSaapppa	313	-810	0	0		0	0	0	0	0
48	1	118	405	-1	443	335	13.9	24	ABaraapapap	243	258	0	0		0	0	0	0	0
49	1	191	31	-1	548	318	14.3	24	ABaraapaaaa	419	0	0	0		0	0	0	0	0
50	1	11	273	-1	168	203	12.3	29	Cpppap	138	0	0	0		0	0	0	0	0
51	1	325	143	-1	232	168	7.1	27	ABprappppp	542	0	0	0		0	0	0	0	0
52	1	197	23	-1	301	308	7.4	30	MSaapppp	154	0	0	0		0	0	0	0	0
53	1	311	321	471	420	173	19.2	28	ABprapaaaa	198	-147	0	0		0	0	0	0	0
54	1	13	175	-1	473	241	6.1	24	ABarapapapa	192	102	0	0		0	0	0	0	0
55	1	128	373	-1	248	124	16.8	34	ABarppppp	303	166	0	0		0	0	0	0	0
56	1	21	196	-1	458	261	19.9	30	MSpaaaaa	117	0	0	0		0	0	0	0	0
57	1	183	352	-1	280	104	15.3	27	ABprapapaa	277	-276	0	0		0	0	0	0	0
58	1	226	269	-1	473	367	6.5	27	ABalppapppa	264	-563	0	0		0	0	0	0	0
59	1	215	417	-1	361	329	22.4	31	ABarpaappp	297	169	0	0		0	0	0	0	0
60	1	417	430	-1	375	204	20.5	29	MSpppppp	255	289	0	0		0	0	0	0	0
61	1	49	25	-1	409	242	15.4	27	MSpaapapp	529	0	0	0		0	0	0	0	0
62	1	384	96	-1	292	219	16.4	29	Earpp	294	-251	0	0		0	0	0	0	0
63	1	320	199	-1	537	372	18.7	23	ABalapappap	174	-140	0	0		0	0	0	0	0
64	1	211	159	-1	493	392	21.6	26	ABplaaapaa	251	287	0	0		0	0	0	0	0
65	1	147	173	-1	440	143	11.9	26	ABprppaaaap	242	1307	0	0		0	0	0	0	0
66	1	36	333	-1	526	207	17.7	28	ABpraapapa	184	0	0	0		0	0	0	0	0
67	1	140	44	-1	429	217	10.1	25	MSpapaaaa	197	0	0	0		0	0	0	0	0
68	1	378	344	-1	254	265	4.4	24	ABplpppapaa	187	317	0	0		0	0	0	0	0
69	1	392	138	-1	541	140	17.5	24	ABpraaaappa	211	128	0	0		0	0	0	0	0
70	1	51	126	-1	244	296	8.6	28	Capapp	253	1093	0	0		0	0	0	0	0
71	1	285	265	-1	259	291	4.0	25	ABplpppaapa	195	143	0	0		0	0	0	0	0
72	1	245	34	-1	469	417	8.5	27	ABplpaaapa	99	0	0	0		0	0	0	0	0
73	1	377	436	-1	548	170	10.5	28	ABpraaaaaa	234	441	0	0		0	0	0	0	0
74	1	268	413	-1	550	327	17.9	23	ABalappaap	235	-216	0	0		0	0	0	0	0
75	1	421	21	-1	463	408	11.8	23	ABplpaapaap	334	0	0	0		0	0	0	0	0
76	1	237	102	-1	503	290	13.9	24	ABaraapaapa	-205	0	0	0		0	0	0	0	0
77	1	149	105	-1	269	307	9.2	27	Capaap	-179	0	0	0		0	0	0	0	0
78	1	83	100	-1	601	320	15.0	28	ABalaaapal	259	1015	0	0		0	0	0	0	0
79	1	415	125	-1	561	294	11.9	27	ABaraaaapa	229	141	0	0		0	0	0	0	0
80	1	167	235	-1	436	368	10.6	26	MSapapap	222	-62	0	0		0	0	0	0	0
81	1	37	208	-1	422	128	18.6	26	ABprapaapa	255	-435	0	0		0	0	0	0	0
82	1	155	278	-1	208	306	12.7	28	Cappap	140	0	0	0		0	0	0	0	0
83	0	16	-1	-1	375	280	15.7	24		119	0	0	0		0	0	0	0	0
84	1	89	180	-1	456	173	14.4	26	MSppppaa	170	0	0	0		0	0	0	0	0
85	1	312	429	-1	561	403	16.2	27	ABalapaapp	263	-2	0	0		0	0	0	0	0
86	1	253	149	-1	380	106	17.2	27	ABprapaapp	259	1078	0	0		0	0	0	0	0
87	1	420	164	-1	516	421	9.4	32	ABalpppaaa	257	-607	0	0		0	0	0	0	0
88	1	102	86	-1	415	245	6.6	26	ABarapapppp	116	0	0	0		0	0	0	0	0
89	1	354	288	-1	233	321	19.9	28	Dappp	288	331	0	0		0	0	0	0	0
90	1	276	374	-1	429	400	7.2	26	ABplpaaappp	194	-181	0	0		0	0	0	0	0
91	1	243	95	-1	302	163	18.2	30	Dpppp	294	384	0	0		0	0	0	0	0
92	1	6	18	-1	472	329	19.5	29	MSaaaaapp	-101	0	0	0		0	0	0	0	0
93	1	84	424	-1	381	223	12.8	33	MSpapapa	150	0	0	0		0	0	0	0	0
94	1	261	144	-1	571	259	19.0	29	ABalappppa	236	217	0	0		0	0	0	0	0
95	1	17	171	-1	186	288	8.5	28	ABplapappp	88	0	0	0		0	0	0	0	0
96	1	172	353	-1	502	392	13.6	25	ABalppppaad	215	-175	0	0		0	0	0	0	0
97	1	218	43	-1	502	219	5.8	27	ABarappaaa	188	53	0	0		0	0	0	0	0
98	1	19	8	-1	229	382	15.1	28	ABarppappa	204	0	0	0		0	0	0	0	0
99	1	214	29	-1	444	359	22.9	28	ABplaaaapp	249	-15	0	0		0	0	0	0	0
100	1	77	302	304	544	220	6.6	30	ABarapppaa	203	-2077	0	0		0	0	0	0	0
101	1	224	163	-1	383	277	19.2	25	MSpaaapap	236	102	0	0		0	0	0	0	0
102	1	203	371	-1	255	148	6.4	24	ABprpppaapp	-39	0	0	0		0	0	0	0	0
103	1	205	214	-1	484	138	15.4	29	ABpraappaa	249	100	0	0		0	0	0	0	0
104	1	161	189	-1	515	259	15.9	25	ABaraappapa	202	-551	0	0		0	0	0	0	0
105	1	44	433	-1	489	321	15.5	27	ABaraapaapp	255	-1324	0	0		0	0	0	0	0
106	1	322	336	-1	572	353	16.7	26	ABalapappaa	198	554	0	0		0	0	0	0	0
107	1	170	370	-1	509	173	18.4	29	ABpraaapppa	46	0	0	0		0	0	0	0	0
108	1	150	223	-1	211	315	16.5	30	Cappaa	122	0	0	0		0	0	0	0	0
109	1	275	17	-1	250	254	16.3	33	Eplap	297	75	0	0		0	0	0	0	0
110	1	169	155	-1	290	237	6.9	24	ABprpappppp	207	612	0	0		0	0	0	0	0
111	1	326	153	-1	585	229	20.3	25	ABpraapaapa	200	214	0	0		0	0	0	0	0
112	1	321	132	-1	533	349	4.6	27	ABalpaapppp	252	-187	0	0		0	0	0	0	0
113	1	249	204	-1	467	335	15.5	28	ABaraapapaa	243	-108	0	0		0	0	0	0	0
114	1	72	261	-1	216	305	7.9	24	ABplapppaa	-135	0	0	0		0	0	0	0	0
115	1	182	355	-1	298	146	5.8	25	ABprpppaaap	206	527	0	0		0	0	0	0	0
116	1	93	323	-1	540	217	15.1	24	ABpraaapaav	214	614	0	0		0	0	0	0	0
117	1	264	228	-1	366	304	13.1	25	MSaapaapp	209	859	0	0		0	0	0	0	0
118	1	263	11	-1	304	415	11.4	26	ABplapaapp	215	426	0	0		0	0	0	0	0
119	1	12	115	-1	462	223	9.4	31	ABarapappa	326	0	0	0		0	0	0	0	0
120	1	198	219	-1	561	330	8.1	24	ABalpaapppa	228	992	0	0		0	0	0	0	0
121	1	410	348	-1	369	191	8.0	26	MSppaapp	92	0	0	0		0	0	0	0	0
122	1	10	162	-1	492	233	14.5	27	ABaraaapapp	62	0	0	0		0	0	0	0	0
123	1	41	73	-1	544	213	11.2	25	ABprpaaaaaa	324	0	0	0		0	0	0	0	0
124	1	3	130	-1	334	239	7.5	28	MSpappaa	22	0	0	0		0	0	0	0	0
125	1	61	241	-1	219	191	6.4	25	ABprppppppp	195	-294	0	0		0	0	0	0	0
126	1	129	184	-1	448	337	11.3	27	ABalpaaapp	259	145	0	0		0	0	0	0	0
127	1	106	1	-1	531	281	16.7	29	ABaraappaa	483	0	0	0		0	0	0	0	0
128	1	124	207	-1	404	193	13.9	25	MSpppaaa	198	261	0	0		0	0	0	0	0
129	1	401	276	-1	496	369	12.1	25	ABalppppaav	6	0	0	0		0	0	0	0	0
130	1	100	128	-1	501	238	9.9	27	ABarapapaaa	248	0	0	0		0	0	0	0	0
131	1	14	66	-1	427	169	15.6	28	Dpaa	282	-760	0	0		0	0	0	0	0
132	1	206	121	-1	188	185	15.2	31	Cpppaa	97	0	0	0		0	0	0	0	0
133	1	225	422	-1	479	223	20.1	28	MSppappp	256	-31	0	0		0	0	0	0	0
134	1	81	316	-1	206	352	18.7	32	Caapa	283	-1016	0	0		0	0	0	0	0
135	1	109	275	-1	558	356	13.9	25	ABalapaaaa	-116	0	0	0		0	0	0	0	0
136	1	247	212	-1	370	389	12.8	26	Daapa	222	-828	0	0		0	0	0	0	0
137	1	444	346	-1	384	400	5.5	27	ABplpaaaapp	235	-65	0	0		0	0	0	0	0
138	1	423	263	-1	398	145	6.5	25	ABarappappp	215	29	0	0		0	0	0	0	0
139	1	110	27	-1	516	190	10.4	26	ABprpaaaaap	79	0	0	0		0	0	0	0	0
140	1	365	337	-1	313	98	12.8	28	ABprappapp	-139	0	0	0		0	0	0	0	0
141	1	364	376	-1	467	183	11.4	26	MSppapap	221	661	0	0		0	0	0	0	0
142	1	121	15	-1	416	204	6.1	25	ABprpapppaa	245	-100	0	0		0	0	0	0	0
143	1	260	292	-1	476	265	12.7	24	ABaraapppaa	134	0	0	0		0	0	0	0	0
144	1	269	187	407	467	347	3.8	26	ABalppapap	223	839	0	0		0	0	0	0	0
145	1	323	461	-1	446	290	7.5	29	ABalpappppa	280	151	0	0		0	0	0	0	0
146	1	82	252	-1	256	357	6.5	26	ABplappapp	83	0	0	0		0	0	0	0	0
147	1	222	402	-1	586	215	11.9	27	ABalaappppa	43	0	0	0		0	0	0	0	0
148	1	366	271	-1	528	265	7.1	24	ABarapaaaaa	176	-513	0	0		0	0	0	0	0
149	1	152	65	-1	367	362	6.6	26	ABplppaapa	249	953	0	0		0	0	0	0	0
150	1	254	36	-1	259	223	7.8	29	ABprpppppa	174	0	0	0		0	0	0	0	0
151	1	274	419	-1	436	318	5.3	25	ABalpapapap	252	73	0	0		0	0	0	0	0
152	1	2	106	-1	490	315	9.3	23	ABalpappaaa	162	0	0	0		0	0	0	0	0
153	1	284	7	-1	211	335	6.4	27	ABplapappa	231	26	0	0		0	0	0	0	0
154	1	47	140	-1	455	388	14.7	26	ABalpppppap	195	0	0	0		0	0	0	0	0
155	1	382	329	-1	503	164	8.8	23	ABprpaapppa	-187	0	0	0		0	0	0	0	0
156	1	171	127	-1	415	316	18.6	25	MSaaaappa	241	-66	0	0		0	0	0	0	0
157	1	283	291	-1	478	301	20.7	27	MSaaaapaa	253	625	0	0		0	0	0	0	0
158	1	52	64	-1	333	385	5.0	24	ABplppapaap	237	-124	0	0		0	0	0	0	0
159	1	272	206	-1	220	357	8.5	27	ABplapapap	270	-96	0	0		0	0	0	0	0
160	1	324	443	-1	443	362	5.0	24	ABalpapappa	171	185	0	0		0	0	0	0	0
161	1	385	414	-1	418	357	14.5	25	MSapappa	246	0	0	0		0	0	0	0	0
162	1	54	41	-1	571	169	14.3	30	ABpraaaaap	219	0	0	0		0	0	0	0	0
163	1	388	322	-1	529	166	16.5	25	ABpraaappap	-98	0	0	0		0	0	0	0	0
164	1	8	245	-1	290	333	5.1	26	ABplppappp	262	-991	0	0		0	0	0	0	0
165	1	173	389	-1	286	393	10.5	26	ABplappaaa	-195	0	0	0		0	0	0	0	0
166	1	114	332	-1	325	413	19.3	32	ABarppaap	306	70	0	0		0	0	0	0	0
167	1	282	412	-1	357	422	12.5	25	ABplapaapa	203	159	0	0		0	0	0	0	0
168	1	138	420	-1	240	194	4.6	23	ABprppppppa	207	-900	0	0		0	0	0	0	0
169	1	141	314	-1	549	324	22.1	26	ABarpaaaaa	214	-319	0	0		0	0	0	0	0
170	1	96	14	-1	596	259	8.7	26	ABalaappa	122	0	0	0		0	0	0	0	0
171	1	302	170	341	391	154	18.6	30	ABprapaaap	225	1097	0	0		0	0	0	0	0
172	1	412	5	-1	514	250	13.2	25	ABaraaapapa	210	393	0	0		0	0	0	0	0
173	1	355	446	-1	226	281	5.4	27	ABplapppap	267	-501	0	0		0	0	0	0	0
174	1	270	122	-1	307	360	19.2	27	MSappppp	249	-311	0	0		0	0	0	0	0
175	1	340	289	-1	419	290	12.8	25	ABaraapappp	119	0	0	0		0	0	0	0	0
176	1	310	248	-1	450	178	4.0	24	ABarappapap	249	367	0	0		0	0	0	0	0
177	1	348	272	-1	518	201	14.7	24	ABpraaappaa	205	-249	0	0		0	0	0	0	0
178	1	24	61	-1	556	274	22.5	28	ABarpapaaa	284	157	0	0		0	0	0	0	0
179	1	142	434	-1	317	383	14.4	27	Dapaa	255	0	0	0		0	0	0	0	0
180	1	27	141	-1	495	262	8.8	24	ABarapaaaap	458	0	0	0		0	0	0	0	0
181	1	18	365	-1	490	269	19.0	27	MSpaaaapa	245	829	0	0		0	0	0	0	0
182	1	431	231	-1	406	173	11.8	25	MSpppapp	301	0	0	0		0	0	0	0	0
183	1	391	327	-1	583	215	16.9	24	ABpraaapapa	94	0	0	0		0	0	0	0	0
184	1	166	16	-1	368	153	22.4	32	ABarpppap	309	-684	0	0		0	0	0	0	0
185	1	252	410	459	370	226	9.3	29	MSpapapp	137	0	0	0		0	0	0	0	0
186	1	273	396	-1	501	175	4.7	25	ABarapppapp	183	117	0	0		0	0	0	0	0
187	1	111	293	-1	391	307	17.4	28	MSaaaappp	240	616	0	0		0	0	0	0	0
188	1	399	148	-1	425	138	4.9	24	ABarappappa	214	-150	0	0		0	0	0	0	0
189	0	450	-1	-1	533	300	23.2	24		204	-344	0	0		0	0	0	0	0
190	1	38	40	-1	176	235	7.1	25	Cpappv	231	808	0	0		0	0	0	0	0
191	1	227	270	-1	412	221	12.3	27	MSpapaapa	218	447	0	0		0	0	0	0	0
192	1	185	190	-1	436	297	19.7	26	MSaaaapap	143	0	0	0		0	0	0	0	0
193	1	5	107	-1	308	233	4.2	28	ABplpapppp	210	804	0	0		0	0	0	0	0
194	1	212	56	-1	382	276	12.6	27	MSaapapa	267	-763	0	0		0	0	0	0	0
195	1	217	79	-1	499	256	5.6	28	ABarapaaap	195	402	0	0		0	0	0	0	0
196	1	368	142	-1	190	324	10.4	28	ABarppappp	255	1627	0	0		0	0	0	0	0
197	1	127	68	-1	527	421	13.9	27	ABalpppaap	380	0	0	0		0	0	0	0	0
198	1	146	97	-1	521	154	10.8	29	ABprpaaapa	-223	0	0	0		0	0	0	0	0
199	1	53	174	-1	345	307	16.4	31	Ealaa	302	77	0	0		0	0	0	0	0
200	0	314	-1	-1	566	316	17.0	22		153	-278	0	0		0	0	0	0	0
201	1	279	449	-1	482	196	13.9	24	MSppapaa	214	-287	0	0		0	0	0	0	0
202	1	256	388	-1	371	309	3.7	24	ABplpapappa	204	-926	0	0		0	0	0	0	0
203	1	235	177	-1	454	147	6.0	24	ABprpaaaapa	373	0	0	0		0	0	0	0	0
204	1	144	384	-1	332	422	12.4	31	ABplaapppp	261	170	0	0		0	0	0	0	0
205	1	278	418	-1	464	364	19.0	26	MSapapaa	218	-2	0	0		0	0	0	0	0
206	1	28	203	-1	341	273	4.2	25	ABplpapappp	218	86	0	0		0	0	0	0	0
207	1	336	55	-1	448	130	16.8	31	ABpraapppa	137	0	0	0		0	0	0	0	0
208	1	229	69	-1	207	308	4.6	26	ABplappppa	258	-36	0	0		0	0	0	0	0
209	1	246	342	-1	280	411	17.6	33	ABarppapa	320	355	0	0		0	0	0	0	0
210	1	219	319	-1	462	410	5.4	28	ABalppaappp	241	914	0	0		0	0	0	0	0
211	1	259	57	-1	279	305	3.6	25	ABplpppaaap	130	0	0	0		0	0	0	0	0
212	1	80	201	-1	167	283	17.4	33	Caapp	326	139	0	0		0	0	0	0	0
213	1	409	157	-1	284	282	18.5	32	Eplaa	21	0	0	0		0	0	0	0	0
214	1	98	58	-1	386	224	5.3	25	ABprpapppap	212	0	0	0		0	0	0	0	0
215	1	338	70	-1	310	103	18.2	30	ABprappapa	287	123	0	0		0	0	0	0	0
216	1	113	63	-1	564	288	15.5	30	MSaaaaaa	153	0	0	0		0	0	0	0	0
217	1	103	45	-1	342	308	4.5	27	ABplppaapp	256	1093	0	0		0	0	0	0	0
218	1	60	266	-1	378	328	7.7	26	MSapaapp	267	-33	0	0		0	0	0	0	0
219	1	331	236	-1	401	369	7.2	28	ABplpapaap	239	0	0	0		0	0	0	0	0
220	1	20	444	-1	497	407	10.8	24	ABalpppapav	195	0	0	0		0	0	0	0	0
221	1	156	135	-1	426	425	16.2	29	ABalppppppp	-26	0	0	0		0	0	0	0	0
222	1	200	361	-1	512	304	15.5	24	ABaraapaaap	189	468	0	0		0	0	0	0	0
223	1	298	257	-1	306	195	4.7	22	ABprppppaap	190	-1218	0	0		0	0	0	0	0
224	1	429	192	-1	312	127	22.4	36	ABarppppa	360	-1	0	0		0	0	0	0	0
225	1	157	343	-1	338	189	4.9	23	ABprppppaaa	199	659	0	0		0	0	0	0	0
226	1	181	178	-1	456	382	4.1	25	ABalppapppp	231	-530	0	0		0	0	0	0	0
227	1	257	259	-1	308	355	6.1	27	ABplppapap	235	217	0	0		0	0	0	0	0
228	1	179	116	-1	279	147	10.8	25	ABprapppaa	242	-7	0	0		0	0	0	0	0
229	1	97	312	-1	569	274	8.5	29	ABalaaaalp	215	0	0	0		0	0	0	0	0
230	1	99	317	-1	327	235	17.0	31	Epraa	299	70	0	0		0	0	0	0	0
231	1	454	445	-1	581	306	19.0	22	ABalapppaap	210	25	0	0		0	0	0	0	0
232	1	317	85	-1	381	151	15.2	26	Dppaa	251	-965	0	0		0	0	0	0	0
233	1	50	216	-1	380	433	14.3	28	ABplaapppa	135	0	0	0		0	0	0	0	0
234	1	196	94	-1	225	381	11.5	28	ABplapapaa	146	0	0	0		0	0	0	0	0
235	1	75	131	-1	190	271	21.4	31	Cpaapp	314	1258	0	0		0	0	0	0	0
236	1	346	345	-1	525	330	12.9	26	ABalpaapaap	213	211	0	0		0	0	0	0	0
237	1	425	403	-1	469	302	23.3	29	ABarpaapaa	-204	0	0	0		0	0	0	0	0
238	1	345	390	-1	411	375	9.8	23	ABplppaaaaa	198	-376	0	0		0	0	0	0	0
239	1	414	274	-1	226	156	18.0	32	Cppap	289	1571	0	0		0	0	0	0	0
240	1	92	306	-1	213	239	7.4	27	Capppp	270	238	0	0		0	0	0	0	0
241	1	130	234	-1	482	165	6.8	24	ABarapppppp	212	687	0	0		0	0	0	0	0
242	1	63	60	-1	379	353	14.2	26	Daaaa	-57	0	0	0		0	0	0	0	0
243	1	427	300	-1	455	256	3.4	26	ABprpappaaa	250	-156	0	0		0	0	0	0	0
244	1	375	191	-1	405	246	18.4	27	MSpaaappp	264	-154	0	0		0	0	0	0	0
245	1	160	215	-1	600	274	13.9	30	ABalaaappr	171	0	0	0		0	0	0	0	0
246	1	432	181	-1	482	149	9.5	27	ABprpaaappa	200	66	0	0		0	0	0	0	0
247	1	1	87	-1	334	214	3.6	23	ABplpapppap	217	112	0	0		0	0	0	0	0
248	1	371	53	-1	477	194	6.3	30	ABprpapaaaa	174	0	0	0		0	0	0	0	0
249	1	307	338	-1	369	412	20.7	27	ABplapaaaap	268	90	0	0		0	0	0	0	0
250	1	22	202	-1	515	355	16.2	28	MSapaaap	378	0	0	0		0	0	0	0	0
251	1	387	147	-1	519	261	21.8	24	ABarpapaapp	200	220	0	0		0	0	0	0	0
252	1	370	425	-1	362	208	3.6	24	ABprpapappp	216	166	0	0		0	0	0	0	0
253	1	358	264	-1	450	440	19.4	29	ABplaaapap	278	902	0	0		0	0	0	0	0
254	1	406	372	-1	248	248	10.4	30	Eplpp	-19	0	0	0		0	0	0	0	0
255	1	220	295	-1	363	170	5.3	27	ABprppaapp	252	479	0	0		0	0	0	0	0
256	1	23	197	-1	406	416	21.6	30	ABplaaappp	261	-192	0	0		0	0	0	0	0
257	1	238	409	-1	560	182	18.4	27	ABpraaapapp	359	0	0	0		0	0	0	0	0
258	1	418	46	-1	393	181	4.9	23	ABprpapappa	203	-689	0	0		0	0	0	0	0
259	1	132	359	-1	427	398	17.6	26	ABalppppppa	234	-666	0	0		0	0	0	0	0
260	1	434	211	-1	279	360	16.3	29	Dapap	292	501	0	0		0	0	0	0	0
261	1	136	185	-1	257	394	12.5	26	ABplappapa	4	0	0	0		0	0	0	0	0
262	1	112	91	-1	321	130	7.5	28	ABprppappp	118	0	0	0		0	0	0	0	0
263	1	232	298	303	361	404	17.1	27	ABplapaaap	239	193	0	0		0	0	0	0	0
264	1	95	98	-1	276	266	7.7	29	ABplpppppa	323	0	0	0		0	0	0	0	0
265	1	70	225	-1	532	335	20.0	24	ABplaaaaapa	354	0	0	0		0	0	0	0	0
266	1	202	38	-1	376	262	6.8	24	MSaappaa	211	1022	0	0		0	0	0	0	0
267	1	351	431	-1	478	128	11.6	26	ABprpaaappp	-235	0	0	0		0	0	0	0	0
268	1	55	224	-1	351	270	7.5	25	MSaappap	-150	0	0	0		0	0	0	0	0
269	1	330	427	-1	482	213	23.4	30	ABarpappap	294	-558	0	0		0	0	0	0	0
270	1	15	335	-1	366	360	9.5	27	MSappapp	204	342	0	0		0	0	0	0	0
271	1	7	42	-1	157	267	14.1	31	Cpapaa	256	-174	0	0		0	0	0	0	0
272	1	189	137	-1	284	202	3.4	26	ABprppppapp	259	59	0	0		0	0	0	0	0
273	1	379	200	-1	333	292	12.1	29	Ealpa	293	660	0	0		0	0	0	0	0
274	0	381	-1	-1	393	366	11.6	23		198	-100	0	0		0	0	0	0	0
275	1	123	311	-1	509	410	16.7	24	ABalppppapp	207	428	0	0		0	0	0	0	0
276	1	328	50	-1	537	248	4.5	30	ABaraaappp	-32	0	0	0		0	0	0	0	0
277	1	46	253	-1	289	204	6.8	24	ABprpappppa	227	-497	0	0		0	0	0	0	0
278	1	386	227	-1	519	329	22.8	25	ABarpaaaap	213	62	0	0		0	0	0	0	0
279	1	88	277	-1	599	288	19.7	27	ABpraapaaaa	228	29	0	0		0	0	0	0	0
280	1	204	6	-1	397	383	20.6	32	ABarppaaa	170	0	0	0		0	0	0	0	0
281	1	120	362	-1	329	344	10.3	26	MSappaap	216	-609	0	0		0	0	0	0	0
282	1	67	76	-1	403	370	16.9	26	MSapppap	242	1525	0	0		0	0	0	0	0
283	1	242	369	-1	573	182	10.2	29	ABalaapapp	248	-77	0	0		0	0	0	0	0
284	1	241	441	-1	490	150	12.0	24	ABprpaapppp	213	-609	0	0		0	0	0	0	0
285	1	313	35	-1	493	434	11.2	24	ABalpppapad	220	397	0	0		0	0	0	0	0
286	1	389	110	-1	228	281	3.4	27	ABplpppaapp	219	-481	0	0		0	0	0	0	0
287	1	428	249	-1	550	239	21.8	26	ABalappppp	261	599	0	0		0	0	0	0	0
288	1	94	109	-1	442	408	21.5	29	ABplaaappa	254	435	0	0		0	0	0	0	0
289	1	213	2	-1	280	352	12.4	30	Capaaa	-80	0	0	0		0	0	0	0	0
290	1	65	167	-1	403	347	18.5	26	MSapappp	297	0	0	0		0	0	0	0	0
291	1	456	145	-1	539	166	13.4	28	ABpraaaapa	-47	0	0	0		0	0	0	0	0
292	1	305	239	-1	527	397	8.0	28	ABalppaaap	75	0	0	0		0	0	0	0	0
293	1	87	124	-1	380	185	16.4	27	Dpap	271	-356	0	0		0	0	0	0	0
294	1	57	120	165	395	127	10.2	29	ABprppapaa	150	0	0	0		0	0	0	0	0
295	1	151	26	-1	313	170	4.4	26	ABprppppapa	227	564	0	0		0	0	0	0	0
296	1	286	393	-1	366	148	7.7	25	ABprppappa	214	425	0	0		0	0	0	0	0
297	1	33	279	-1	277	275	13.6	30	Ealpp	274	396	0	0		0	0	0	0	0
298	1	231	10	-1	406	387	13.1	26	MSapppaa	-13	0	0	0		0	0	0	0	0
299	1	208	381	-1	455	171	7.4	24	ABprpapaapa	219	153	0	0		0	0	0	0	0
300	1	178	117	-1	285	160	7.2	25	ABprpppaapa	232	132	0	0		0	0	0	0	0
301	1	143	89	-1	248	235	4.3	26	ABplpppapap	222	-1087	0	0		0	0	0	0	0
302	1	419	160	-1	369	396	8.4	25	ABplppapaaa	95	0	0	0		0	0	0	0	0
303	1	43	395	-1	238	261	23.3	32	Cpaapa	304	25	0	0		0	0	0	0	0
304	1	393	299	-1	435	236	22.9	31	ABarpapapp	441	0	0	0		0	0	0	0	0
305	1	373	281	-1	507	296	22.6	27	ABarpapapa	245	105	0	0		0	0	0	0	0
306	1	408	315	-1	546	167	19.4	25	ABpraaaappp	212	-232	0	0		0	0	0	0	0
307	1	407	82	-1	481	183	3.5	24	ABarappapaa	204	211	0	0		0	0	0	0	0
308	1	291	169	-1	458	301	13.0	26	ABalpaapapp	-155	0	0	0		0	0	0	0	0
309	1	296	421	-1	472	347	23.4	29	ABplaaaapa	247	767	0	0		0	0	0	0	0
310	1	74	39	-1	271	383	7.3	28	ABplappaap	135	0	0	0		0	0	0	0	0
311	1	327	129	-1	390	407	16.4	24	ABplpaappap	108	0	0	0		0	0	0	0	0
312	1	244	37	-1	472	382	9.1	26	ABplpaaaaap	76	0	0	0		0	0	0	0	0
313	1	397	325	-1	528	384	11.9	26	ABalapapap	-84	0	0	0		0	0	0	0	0
314	1	32	48	-1	428	284	15.9	27	MSpaapaa	224	0	0	0		0	0	0	0	0
315	1	184	123	-1	374	247	3.2	26	ABprpappapp	88	0	0	0		0	0	0	0	0
316	1	292	146	-1	294	281	4.5	24	ABplppppapa	199	-249	0	0		0	0	0	0	0
317	1	376	112	432	501	348	5.0	27	ABalppapaa	198	227	0	0		0	0	0	0	0
318	1	177	439	-1	505	365	21.5	26	ABplaaaaapp	212	1234	0	0		0	0	0	0	0
319	1	108	356	-1	438	196	5.5	24	ABprpapaaap	196	-155	0	0		0	0	0	0	0
320	1	137	320	-1	236	132	9.3	25	ABprappppa	214	959	0	0		0	0	0	0	0
321	1	101	93	-1	339	368	16.0	26	Daaap	266	-938	0	0		0	0	0	0	0
322	1	369	255	-1	490	425	15.2	30	ABalpppappp	-182	0	0	0		0	0	0	0	0
323	1	255	251	-1	528	393	19.3	27	ABalapappp	-104	0	0	0		0	0	0	0	0
324	1	447	401	-1	485	245	16.7	26	ABaraappapp	259	29	0	0		0	0	0	0	0
325	1	439	340	-1	598	317	11.6	23	ABalaaaalal	198	87	0	0		0	0	0	0	0
326	1	163	378	-1	560	367	9.3	29	ABalaaaarr	559	0	0	0		0	0	0	0	0
327	1	139	230	-1	537	275	9.6	28	ABaraaaaap	270	1029	0	0		0	0	0	0	0
328	1	145	379	-1	492	317	12.7	27	ABalpaapapa	240	1180	0	0		0	0	0	0	0
329	1	360	256	-1	580	377	16.1	29	ABalapaaap	237	369	0	0		0	0	0	0	0
330	1	426	313	-1	450	227	5.4	24	ABarapapapp	219	-519	0	0		0	0	0	0	0
331	1	293	62	-1	467	288	5.7	24	ABalpappapa	221	-517	0	0		0	0	0	0	0
332	1	277	454	-1	572	232	9.8	22	ABalaapaaa	55	0	0	0		0	0	0	0	0
333	1	148	375	-1	447	165	10.8	24	ABprppaaaaa	17	0	0	0		0	0	0	0	0
334	1	363	152	-1	480	171	22.5	32	ABarpapppa	320	-434	0	0		0	0	0	0	0
335	1	216	209	-1	394	397	9.7	24	ABplppaaaap	249	847	0	0		0	0	0	0	0
336	1	341	324	-1	395	277	3.6	28	ABplpappaap	283	599	0	0		0	0	0	0	0
337	1	199	188	-1	483	394	18.5	26	ABplaapappa	200	-171	0	0		0	0	0	0	0
338	1	207	77	-1	159	256	10.4	28	Cpappd	286	459	0	0		0	0	0	0	0
339	1	349	448	-1	235	359	22.4	32	Caaap	76	0	0	0		0	0	0	0	0
340	1	76	334	-1	479	376	14.4	24	ABalpppppaa	220	1035	0	0		0	0	0	0	0
341	1	258	285	-1	542	375	15.4	26	ABalapaapa	234	-494	0	0		0	0	0	0	0
342	1	224	113	-1	412	282	21.1	26	MSpaaapaa	229	-207	0	0		0	0	0	0	0
343	1	344	290	-1	224	224	4.1	22	ABplppppppa	204	-218	0	0		0	0	0	0	0
344	1	315	183	-1	422	317	23.1	31	ABarpaapap	270	1389	0	0		0	0	0	0	0
345	1	374	101	-1	409	111	15.4	29	ABpraapppp	95	0	0	0		0	0	0	0	0
346	1	25	296	-1	424	413	9.8	24	ABplpaapppp	433	0	0	0		0	0	0	0	0
347	0	404	-1	-1	522	212	23.7	29		288	421	0	0		0	0	0	0	0
348	1	299	386	-1	540	318	6.4	28	ABalpaappa	280	674	0	0		0	0	0	0	0
349	1	332	310	-1	405	176	22.6	33	ABarpppaa	308	-518	0	0		0	0	0	0	0
350	1	445	193	-1	589	337	12.5	26	ABalaaaparr	-24	0	0	0		0	0	0	0	0
351	1	69	81	-1	474	273	9.6	25	ABarapapaap	217	739	0	0		0	0	0	0	0
352	1	280	368	-1	501	422	19.9	29	ABplaapaapp	281	322	0	0		0	0	0	0	0
353	1	66	237	-1	264	115	10.5	27	ABprapappa	244	-315	0	0		0	0	0	0	0
354	1	119	331	-1	583	247	17.1	26	ABalappapa	202	-53	0	0		0	0	0	0	0
355	1	411	254	-1	282	326	23.4	33	Caaaa	153	0	0	0		0	0	0	0	0
356	1	402	453	-1	303	261	6.0	23	ABplppppaap	182	0	0	0		0	0	0	0	0
357	1	352	20	-1	579	223	7.8	29	ABalaapaap	289	-611	0	0		0	0	0	0	0
358	1	104	179	-1	593	193	14.7	26	ABalaappppp	216	1136	0	0		0	0	0	0	0
359	1	59	305	-1	324	367	11.1	26	Daapp	321	0	0	0		0	0	0	0	0
360	1	30	83	-1	392	330	22.9	30	ABarpaappa	269	1748	0	0		0	0	0	0	0
361	1	396	71	-1	434	354	7.7	27	ABplpapaaa	62	0	0	0		0	0	0	0	0
362	1	405	380	-1	449	399	7.2	26	ABplpaaappa	203	146	0	0		0	0	0	0	0
363	1	262	33	-1	444	418	9.8	23	ABplpaapppa	184	146	0	0		0	0	0	0	0
364	1	45	339	-1	315	286	15.1	30	Ealap	283	-160	0	0		0	0	0	0	0
365	1	159	221	-1	233	244	14.3	33	Eplpa	325	-107	0	0		0	0	0	0	0
366	1	228	406	-1	420	309	2.8	25	ABplpappaaa	236	-286	0	0		0	0	0	0	0
367	1	4	232	-1	579	379	12.1	24	ABalaaaparl	208	-316	0	0		0	0	0	0	0
368	1	438	440	-1	503	168	15.3	23	ABprpaapaap	200	49	0	0		0	0	0	0	0
369	1	443	392	-1	548	224	9.2	27	ABarappppaa	273	-56	0	0		0	0	0	0	0
370	1	400	416	-1	576	295	9.6	24	ABalaaaalar	212	681	0	0		0	0	0	0	0
371	1	347	12	-1	420	331	12.0	24	ABaraapappa	223	1081	0	0		0	0	0	0	0
372	1	165	243	-1	535	343	10.8	30	MSapaaaa	335	0	0	0		0	0	0	0	0
373	1	107	111	-1	443	255	15.7	27	MSpaapapa	263	-396	0	0		0	0	0	0	0
374	1	164	103	-1	526	357	23.4	33	ABplaaaaaa	292	25	0	0		0	0	0	0	0
375	1	158	133	-1	239	211	16.5	31	Eprpa	297	180	0	0		0	0	0	0	0
376	1	86	250	-1	541	417	18.7	26	ABplaapaapa	97	0	0	0		0	0	0	0	0
377	1	304	309	-1	422	220	20.7	24	MSpppppa	235	-891	0	0		0	0	0	0	0
378	1	308	287	-1	414	317	9.4	24	MSaapaaaa	199	1004	0	0		0	0	0	0	0
379	1	271	350	-1	186	262	12.4	29	Capppa	211	185	0	0		0	0	0	0	0
380	1	240	391	-1	407	159	8.7	29	ABprppaapa	227	688	0	0		0	0	0	0	0
381	1	416	330	-1	393	170	6.9	24	ABprpapapap	200	113	0	0		0	0	0	0	0
382	1	452	198	-1	547	241	14.9	25	MSppaaap	200	-384	0	0		0	0	0	0	0
383	1	442	75	-1	587	251	22.6	26	ABpraapaaap	199	-627	0	0		0	0	0	0	0
384	1	359	351	-1	255	160	8.8	25	ABprapppap	168	0	0	0		0	0	0	0	0
385	1	334	59	-1	484	276	3.6	26	ABalpapaap	98	0	0	0		0	0	0	0	0
386	1	176	246	-1	563	211	14.3	25	ABalaapppa	242	0	0	0		0	0	0	0	0
387	1	390	456	-1	516	198	12.9	23	ABprpaapaaa	225	349	0	0		0	0	0	0	0
388	1	135	258	-1	435	220	3.2	25	ABprpappaap	241	866	0	0		0	0	0	0	0
389	1	193	28	-1	434	126	8.3	26	ABprpaaaapp	-23	0	0	0		0	0	0	0	0
390	1	342	88	-1	470	378	11.3	24	ABplpaapaaa	204	-1113	0	0		0	0	0	0	0
391	1	78	358	-1	344	174	13.6	26	MSpppaap	256	358	0	0		0	0	0	0	0
392	1	234	104	-1	557	359	21.2	31	ABplaapaaa	206	-305	0	0		0	0	0	0	0
393	1	79	194	-1	388	299	9.4	26	MSaapaaap	198	741	0	0		0	0	0	0	0
394	1	294	118	-1	457	171	18.3	24	ABprpaappap	223	171	0	0		0	0	0	0	0
395	1	192	238	-1	359	354	19.2	28	MSappppa	266	-792	0	0		0	0	0	0	0
396	1	58	54	-1	349	171	18.6	28	Dpppa	284	174	0	0		0	0	0	0	0
397	1	133	156	411	521	358	7.7	31	ABalppappa	186	203	0	0		0	0	0	0	0
398	1	233	229	-1	385	365	3.7	27	ABplpaaaapa	216	-203	0	0		0	0	0	0	0
399	1	437	462	-1	549	259	19.7	24	ABarpapaapa	292	0	0	0		0	0	0	0	0
400	1	131	47	-1	510	298	10.6	28	ABaraaaaaa	248	-710	0	0		0	0	0	0	0
401	1	453	284	-1	347	264	19.4	29	Earaa	13	0	0	0		0	0	0	0	0
402	1	90	280	-1	553	208	21.9	29	ABpraapaapp	-198	0	0	0		0	0	0	0	0
403	1	134	383	-1	393	310	15.3	27	MSaaapapp	100	0	0	0		0	0	0	0	0
404	1	403	308	-1	487	337	11.4	27	ABalpaaapa	231	1494	0	0		0	0	0	0	0
405	1	333	400	-1	424	281	5.1	25	ABalpappapp	258	-145	0	0		0	0	0	0	0
406	1	446	19	-1	361	233	5.0	23	ABplpapppaa	156	0	0	0		0	0	0	0	0
407	1	122	195	-1	191	266	5.2	25	ABplappppp	238	72	0	0		0	0	0	0	0
408	1	195	318	-1	481	219	3.7	29	ABarappaap	218	146	0	0		0	0	0	0	0
409	1	289	244	-1	260	231	19.4	34	Eprap	345	20	0	0		0	0	0	0	0
410	1	295	4	-1	265	210	12.3	31	Eprpp	306	-203	0	0		0	0	0	0	0
411	1	343	294	-1	424	330	15.4	24	MSaaapapa	119	0	0	0		0	0	0	0	0
412	0	85	-1	-1	549	392	11.9	22		139	0	0	0		0	0	0	0	0
413	1	267	166	-1	500	376	10.0	25	ABplpaaaaaa	113	0	0	0		0	0	0	0	0
414	1	239	151	-1	435	156	8.5	24	ABprpapaapp	218	128	0	0		0	0	0	0	0
415	1	372	297	-1	330	146	15.7	26	Dppap	-346	0	0	0		0	0	0	0	0
416	1	209	222	-1	438	207	18.4	28	MSppppap	374	0	0	0		0	0	0	0	0
417	1	175	404	-1	493	430	17.7	23	ABalpppappa	219	-666	0	0		0	0	0	0	0
418	1	187	452	-1	532	200	3.7	27	ABarapppapa	197	402	0	0		0	0	0	0	0
419	1	383	74	-1	414	333	4.3	24	ABplpapapaa	195	-157	0	0		0	0	0	0	0
420	1	3	80	-1	322	205	7.7	26	MSpappap	247	26	0	0		0	0	0	0	0
421	1	435	354	-1	318	269	4.9	23	ABplppppaaa	193	-166	0	0		0	0	0	0	0
422	1	451	364	-1	382	262	16.9	25	MSaaappp	210	725	0	0		0	0	0	0	0
423	1	201	150	-1	230	155	11.5	29	ABprapappp	258	-154	0	0		0	0	0	0	0
424	1	337	247	-1	485	189	16.4	25	ABprpaappaa	204	-250	0	0		0	0	0	0	0
425	1	71	377	-1	511	298	18.3	30	MSaaaaapa	233	0	0	0		0	0	0	0	0
426	1	236	472	-1	452	403	18.9	24	ABplaapappp	255	0	0	0		0	0	0	0	0
427	1	398	119	-1	442	174	22.8	31	ABarpapppp	258	-159	0	0		0	0	0	0	0
428	1	62	408	-1	497	309	3.9	24	ABalpapaaap	233	380	0	0		0	0	0	0	0
429	1	413	458	-1	456	435	11.1	23	ABplpaapapp	199	-1077	0	0		0	0	0	0	0
430	1	433	114	-1	526	193	7.7	25	ABarappppap	102	0	0	0		0	0	0	0	0
431	1	329	423	-1	277	257	4.2	24	ABplppppapp	205	710	0	0		0	0	0	0	0
432	1	40	301	-1	288	102	11.7	28	ABprapapap	243	193	0	0		0	0	0	0	0
433	1	300	451	-1	204	226	5.2	22	ABplppppppp	220	-265	0	0		0	0	0	0	0
434	1	449	307	-1	498	189	7.9	24	ABarapppppa	203	404	0	0		0	0	0	0	0
435	1	394	435	-1	276	179	5.5	24	ABprpppapaa	214	382	0	0		0	0	0	0	0
436	1	230	67	-1	508	385	5.0	26	ABalppaappa	232	415	0	0		0	0	0	0	0
437	1	42	139	-1	519	204	21.2	34	ABarpappaa	250	1078	0	0		0	0	0	0	0
438	1	309	24	-1	482	442	14.0	27	ABplpaapapa	231	-339	0	0		0	0	0	0	0
439	0	448	-1	-1	431	178	11.9	22		-276	0	0	0		0	0	0	0	0
440	1	68	260	-1	585	340	9.9	29	ABalaaaarl	285	-155	0	0		0	0	0	0	0
441	1	356	460	-1	407	207	3.3	25	ABprpappapa	179	0	0	0		0	0	0	0	0
442	1	430	447	-1	596	292	15.2	22	ABalapppaaa	172	0	0	0		0	0	0	0	0
443	1	56	442	-1	496	340	17.9	20	MSaaapaaa	52	0	0	0		0	0	0	0	0
444	1	395	90	-1	439	406	14.0	23	ABplpaappaa	-187	0	0	0		0	0	0	0	0
445	1	339	473	-1	526	297	21.0	26	ABarpaaapa	689	0	0	0		0	0	0	0	0
446	1	31	161	-1	488	178	20.4	32	ABpraaapppp	64	0	0	0		0	0	0	0	0
447	1	319	394	-1	549	176	15.6	23	ABpraaapaad	70	0	0	0		0	0	0	0	0
448	1	287	205	-1	557	213	19.5	23	ABpraapappa	30	0	0	0		0	0	0	0	0
449	1	441	382	-1	523	234	8.9	22	MSppaaaa	190	0	0	0		0	0	0	0	0
450	0	357	-1	-1	481	265	22.4	23		79	0	0	0		0	0	0	0	0
451	1	266	465	-1	386	384	18.5	24	ABplapaaaaa	251	0	0	0		0	0	0	0	0
452	0	-1	-1	-1	452	187	9.1	21		114	0	0	0		0	0	0	0	0
453	1	324	217	-1	414	368	4.4	25	ABalpapappp	-129	0	0	0		0	0	0	0	0
454	1	436	168	-1	451	244	7.2	24	ABarapapppa	248	0	0	0		0	0	0	0	0
455	1	248	220	-1	381	225	15.1	27	MSpapaapp	298	0	0	0		0	0	0	0	0
456	0	318	-1	-1	545	369	11.1	22		39	0	0	0		0	0	0	0	0
457	0	458	-1	-1	446	335	6.4	22		264	0	0	0		0	0	0	0	0
458	1	457	468	-1	261	210	4.4	23	ABprpppapap	298	0	0	0		0	0	0	0	0
459	1	455	466	-1	473	130	16.7	31	ABpraappap	241	751	0	0		0	0	0	0	0
460	1	281	467	-1	464	390	16.6	30	ABplaapapa	136	0	0	0		0	0	0	0	0
461	1	440	469	-1	498	224	12.7	29	ABarapaapa	204	654	0	0		0	0	0	0	0
462	1	459	470	-1	453	258	18.0	25	MSpaaaapp	-157	0	0	0		0	0	0	0	0
463	1	460	474	-1	472	229	11.0	24	ABarapaappa	125	-191	0	0		0	0	0	0	0
464	1	461	475	-1	548	284	21.0	24	ABalapppapp	186	0	0	0		0	0	0	0	0
465	1	462	476	-1	525	196	19.0	25	ABpraapappp	-453	0	0	0		0	0	0	0	0
466	1	463	477	-1	562	297	20.0	25	ABalapppapa	489	0	0	0		0	0	0	0	0
467	1	464	478	-1	470	329	18.0	24	ABaraaaapp	-101	0	0	0		0	0	0	0	0
