# Supplementary material for: The AP-2 Transcription Factor APTF-2 Is Required for Neuroblast and Epidermal Morphogenesis in Caenorhabditis elegans Embryogenesis
Source: PLoS Genet. 2016 May 13;12(5):e1006048. doi: 10.1371/journal.pgen.1006048 (PMC4866721; doi:10.1371/journal.pgen.1006048)
Supplement: S3 Text — (ZIP) [file pgen.1006048.s031.zip › nuclei/t196-nuclei]

1	1	127	32	-1	530	286	16.9	29	ABaraappaa	160	0	0	0		0	0	0	0	0
2	1	289	297	-1	277	356	12.4	29	Capaaa	296	-469	0	0		0	0	0	0	0
3	1	36	433	-1	471	317	5.5	23	ABalpapapaa	192	867	0	0		0	0	0	0	0
4	1	410	435	-1	268	214	12.3	33	Eprpp	330	219	0	0		0	0	0	0	0
5	1	172	364	-1	508	253	12.7	26	ABaraaapapa	217	-205	0	0		0	0	0	0	0
6	1	280	242	-1	401	380	20.7	30	ABarppaaa	-48	0	0	0		0	0	0	0	0
7	1	153	149	-1	212	338	6.6	27	ABplapappa	231	-284	0	0		0	0	0	0	0
8	1	98	27	-1	228	384	15.3	28	ABarppappa	352	0	0	0		0	0	0	0	0
9	1	11	54	-1	372	165	11.1	30	MSpapppa	131	0	0	0		0	0	0	0	0
10	1	298	167	-1	406	386	13.2	27	MSapppaa	245	387	0	0		0	0	0	0	0
11	1	118	36	-1	304	416	11.6	27	ABplapaapp	106	0	0	0		0	0	0	0	0
12	1	371	178	-1	420	332	12.3	24	ABaraapappa	446	0	0	0		0	0	0	0	0
13	1	43	318	-1	452	296	9.5	30	ABalpapppa	-189	0	0	0		0	0	0	0	0
14	1	170	59	-1	595	264	8.6	26	ABalaappa	207	444	0	0		0	0	0	0	0
15	1	142	129	-1	414	202	5.9	24	ABprpapppaa	246	-718	0	0		0	0	0	0	0
16	1	184	351	-1	367	158	22.3	32	ABarpppap	323	-352	0	0		0	0	0	0	0
17	1	109	37	-1	246	256	17.1	28	Eplap	263	292	0	0		0	0	0	0	0
18	1	92	330	-1	471	328	19.4	30	MSaaaaapp	164	0	0	0		0	0	0	0	0
19	1	406	457	-1	356	234	5.1	22	ABplpapppaa	193	-453	0	0		0	0	0	0	0
20	1	357	381	-1	583	224	8.3	31	ABalaapaap	303	-87	0	0		0	0	0	0	0
21	1	75	227	-1	462	407	11.8	24	ABplpaapaap	198	24	0	0		0	0	0	0	0
22	1	10	248	-1	267	342	19.3	29	Dappa	276	-901	0	0		0	0	0	0	0
23	1	52	8	-1	298	308	7.4	29	MSaapppp	129	0	0	0		0	0	0	0	0
24	1	438	432	-1	485	439	13.9	28	ABplpaapapa	312	0	0	0		0	0	0	0	0
25	1	61	236	-1	409	241	15.7	28	MSpaapapp	144	0	0	0		0	0	0	0	0
26	1	295	282	-1	315	169	4.0	26	ABprppppapa	224	879	0	0		0	0	0	0	0
27	1	139	188	-1	519	192	10.2	26	ABprpaaaaap	81	0	0	0		0	0	0	0	0
28	1	389	128	-1	431	125	8.2	26	ABprpaaaapp	315	0	0	0		0	0	0	0	0
29	1	99	447	-1	446	358	23.0	28	ABplaaaapp	-8	0	0	0		0	0	0	0	0
30	1	47	340	-1	341	326	8.2	31	MSaapppa	180	0	0	0		0	0	0	0	0
31	1	49	189	-1	552	315	14.2	25	ABaraapaaaa	197	149	0	0		0	0	0	0	0
32	1	46	441	-1	345	255	23.4	40	Cpaaa	405	-697	0	0		0	0	0	0	0
33	1	363	86	-1	443	416	10.2	23	ABplpaapppa	153	0	0	0		0	0	0	0	0
34	1	72	136	-1	467	416	8.5	28	ABplpaaapa	225	413	0	0		0	0	0	0	0
35	1	285	181	-1	491	435	11.1	23	ABalpppapad	228	-779	0	0		0	0	0	0	0
36	1	150	358	-1	257	225	7.6	29	ABprpppppa	157	0	0	0		0	0	0	0	0
37	1	312	21	-1	474	383	9.0	26	ABplpaaaaap	243	64	0	0		0	0	0	0	0
38	1	266	125	-1	375	261	6.8	24	MSaappaa	-109	0	0	0		0	0	0	0	0
39	1	310	195	-1	269	384	7.5	28	ABplappaap	253	-203	0	0		0	0	0	0	0
40	1	190	325	-1	176	236	6.9	26	Cpappv	231	794	0	0		0	0	0	0	0
41	1	162	267	-1	576	173	14.1	29	ABpraaaaap	245	206	0	0		0	0	0	0	0
42	1	271	104	-1	154	267	14.1	31	Cpapaa	289	-154	0	0		0	0	0	0	0
43	1	97	79	-1	504	221	5.8	28	ABarappaaa	172	423	0	0		0	0	0	0	0
44	1	67	131	-1	430	217	10.0	25	MSpapaaaa	208	0	0	0		0	0	0	0	0
45	1	217	424	-1	340	309	4.6	27	ABplppaapp	194	117	0	0		0	0	0	0	0
46	1	258	171	-1	391	181	4.8	23	ABprpapappa	208	-351	0	0		0	0	0	0	0
47	1	400	226	-1	514	304	11.0	29	ABaraaaaaa	232	0	0	0		0	0	0	0	0
48	1	314	198	-1	428	286	16.0	27	MSpaapaa	286	0	0	0		0	0	0	0	0
49	1	18	370	-1	490	294	6.5	26	ABalpaaaap	172	0	0	0		0	0	0	0	0
50	1	276	141	-1	535	251	4.4	28	ABaraaappp	269	911	0	0		0	0	0	0	0
51	0	83	-1	-1	374	279	16.0	23		-194	0	0	0		0	0	0	0	0
52	1	3	287	-1	454	219	12.5	23	ABarapaappp	102	0	0	0		0	0	0	0	0
53	1	248	253	-1	477	200	6.0	26	ABprpapaaaa	-136	0	0	0		0	0	0	0	0
54	1	396	281	-1	348	177	18.7	28	Dpppa	230	-727	0	0		0	0	0	0	0
55	1	207	90	-1	454	131	16.9	31	ABpraapppa	247	450	0	0		0	0	0	0	0
56	1	194	119	-1	380	280	12.7	27	MSaapapa	407	0	0	0		0	0	0	0	0
57	1	211	156	-1	272	307	3.7	25	ABplpppaaap	177	762	0	0		0	0	0	0	0
58	1	214	109	-1	383	223	5.3	24	ABprpapppap	82	0	0	0		0	0	0	0	0
59	1	385	210	-1	481	278	3.6	27	ABalpapaap	187	1060	0	0		0	0	0	0	0
60	1	242	270	-1	376	351	14.2	26	Daaaa	252	915	0	0		0	0	0	0	0
61	1	178	440	-1	559	276	22.5	30	ABarpapaaa	270	-492	0	0		0	0	0	0	0
62	1	331	421	-1	463	290	5.8	24	ABalpappapa	-112	0	0	0		0	0	0	0	0
63	1	216	157	-1	564	285	15.4	28	MSaaaaaa	144	0	0	0		0	0	0	0	0
64	1	158	446	-1	330	385	5.1	25	ABplppapaap	239	133	0	0		0	0	0	0	0
65	1	149	117	-1	368	361	6.7	28	ABplppaapa	-16	0	0	0		0	0	0	0	0
66	1	131	259	-1	429	169	15.7	28	Dpaa	284	357	0	0		0	0	0	0	0
67	1	436	387	-1	504	383	4.6	27	ABalppaappa	254	429	0	0		0	0	0	0	0
68	1	197	12	-1	525	423	13.4	27	ABalpppaap	253	1038	0	0		0	0	0	0	0
69	1	208	48	-1	208	312	4.6	27	ABplappppa	609	0	0	0		0	0	0	0	0
70	1	215	255	-1	310	104	18.1	30	ABprappapa	264	126	0	0		0	0	0	0	0
71	1	361	420	-1	431	356	7.7	29	ABplpapaaa	271	-378	0	0		0	0	0	0	0
72	1	40	67	-1	374	339	10.9	24	MSappaaa	245	451	0	0		0	0	0	0	0
73	1	123	31	-1	543	215	11.3	26	ABprpaaaaaa	-100	0	0	0		0	0	0	0	0
74	1	419	177	-1	410	337	4.4	24	ABplpapapaa	199	477	0	0		0	0	0	0	0
75	1	383	384	-1	589	250	22.0	25	ABpraapaaap	43	0	0	0		0	0	0	0	0
76	1	282	123	-1	400	369	16.8	26	MSapppap	27	0	0	0		0	0	0	0	0
77	1	338	69	-1	157	259	10.4	27	Cpappd	164	0	0	0		0	0	0	0	0
78	1	6	300	-1	536	285	5.7	28	ABaraaappa	375	0	0	0		0	0	0	0	0
79	1	195	332	416	497	257	5.7	27	ABarapaaap	178	1343	0	0		0	0	0	0	0
80	1	420	143	-1	323	205	7.7	26	MSpappap	-37	0	0	0		0	0	0	0	0
81	1	351	272	-1	476	271	9.6	25	ABarapapaap	-198	0	0	0		0	0	0	0	0
82	1	307	140	-1	481	185	3.4	24	ABarappapaa	191	0	0	0		0	0	0	0	0
83	1	360	145	-1	396	330	22.5	30	ABarpaappa	299	-16	0	0		0	0	0	0	0
84	1	14	50	-1	458	210	16.4	27	MSppappa	-15	0	0	0		0	0	0	0	0
85	1	232	261	-1	383	152	15.3	24	Dppaa	237	-25	0	0		0	0	0	0	0
86	1	88	279	-1	416	247	6.5	27	ABarapapppp	-4	0	0	0		0	0	0	0	0
87	1	247	99	-1	336	212	3.7	24	ABplpapppap	179	85	0	0		0	0	0	0	0
88	1	390	372	-1	470	379	11.6	23	ABplpaapaaa	202	-172	0	0		0	0	0	0	0
89	1	301	154	-1	246	236	3.9	25	ABplpppapap	252	67	0	0		0	0	0	0	0
90	1	444	409	-1	438	408	14.2	23	ABplpaappaa	190	890	0	0		0	0	0	0	0
91	1	262	1	-1	321	133	7.6	29	ABprppappp	269	-21	0	0		0	0	0	0	0
92	0	457	-1	-1	446	335	6.5	22		161	-366	0	0		0	0	0	0	0
93	1	321	341	-1	338	373	16.5	27	Daaap	262	1041	0	0		0	0	0	0	0
94	1	234	215	-1	223	383	11.5	28	ABplapapaa	282	-2	0	0		0	0	0	0	0
95	1	91	326	-1	303	162	18.1	28	Dpppp	273	56	0	0		0	0	0	0	0
96	1	62	164	-1	286	226	16.3	26	Earpp	202	0	0	0		0	0	0	0	0
97	1	198	333	-1	523	158	10.5	28	ABprpaaapa	238	87	0	0		0	0	0	0	0
98	1	264	105	-1	274	269	7.7	29	ABplpppppa	-251	0	0	0		0	0	0	0	0
99	1	31	182	-1	321	145	11.8	31	MSpapppp	319	0	0	0		0	0	0	0	0
100	1	78	401	-1	605	317	14.8	27	ABalaaapal	-70	0	0	0		0	0	0	0	0
101	1	345	22	-1	409	114	15.1	29	ABpraapppp	398	0	0	0		0	0	0	0	0
102	1	76	327	-1	500	291	14.2	24	ABaraapaapa	241	780	0	0		0	0	0	0	0
103	1	374	231	-1	528	358	22.5	31	ABplaaaaaa	271	5	0	0		0	0	0	0	0
104	1	392	345	359	560	362	21.0	29	ABplaapaaa	236	263	0	0		0	0	0	0	0
105	1	77	183	-1	265	311	9.1	29	Capaap	51	0	0	0		0	0	0	0	0
106	1	152	147	-1	488	317	9.6	24	ABalpappaaa	190	-167	0	0		0	0	0	0	0
107	1	193	362	-1	307	232	4.2	28	ABplpapppp	188	164	0	0		0	0	0	0	0
108	1	27	356	-1	190	182	9.6	28	Cppppa	236	-816	0	0		0	0	0	0	0
109	1	288	204	-1	446	407	21.3	29	ABplaaappa	122	0	0	0		0	0	0	0	0
110	1	286	81	-1	225	282	3.5	27	ABplpppaapp	261	168	0	0		0	0	0	0	0
111	1	373	100	-1	443	253	15.7	27	MSpaapapa	262	13	0	0		0	0	0	0	0
112	1	317	398	-1	513	336	4.4	24	ABalppapaaa	199	0	0	0		0	0	0	0	0
113	1	342	379	-1	415	280	21.2	26	MSpaaapaa	257	-735	0	0		0	0	0	0	0
114	1	430	174	-1	529	198	7.4	25	ABarappppap	231	-201	0	0		0	0	0	0	0
115	1	119	16	-1	462	225	9.4	30	ABarapappa	50	0	0	0		0	0	0	0	0
116	1	228	202	-1	278	147	10.7	26	ABprapppaa	220	287	0	0		0	0	0	0	0
117	1	300	80	-1	283	167	6.5	26	ABprpppaapa	203	138	0	0		0	0	0	0	0
118	1	394	285	-1	458	171	18.0	23	ABprpaappap	230	-473	0	0		0	0	0	0	0
119	1	427	367	-1	444	172	22.5	30	ABarpapppp	287	1453	0	0		0	0	0	0	0
120	1	294	324	-1	414	130	11.1	26	ABprppapaaa	218	140	0	0		0	0	0	0	0
121	1	132	38	-1	186	184	14.9	31	Cpppaa	310	980	0	0		0	0	0	0	0
122	1	174	216	-1	307	358	19.4	28	MSappppp	283	647	0	0		0	0	0	0	0
123	1	315	375	-1	369	247	3.3	26	ABprpappapp	78	0	0	0		0	0	0	0	0
124	1	293	436	-1	379	185	16.1	28	Dpap	265	275	0	0		0	0	0	0	0
125	1	79	114	-1	564	297	11.5	26	ABaraaaapa	146	0	0	0		0	0	0	0	0
126	1	70	19	-1	239	298	8.8	28	Capapp	254	140	0	0		0	0	0	0	0
127	1	156	211	-1	413	315	18.4	25	MSaaaappa	179	0	0	0		0	0	0	0	0
128	1	130	97	-1	504	239	9.7	27	ABarapapaaa	219	94	0	0		0	0	0	0	0
129	1	311	299	-1	390	408	16.3	23	ABplpaappap	188	733	0	0		0	0	0	0	0
130	1	124	295	-1	328	245	7.3	25	MSpappaa	23	0	0	0		0	0	0	0	0
131	1	235	94	-1	190	269	21.5	31	Cpaapp	311	39	0	0		0	0	0	0	0
132	1	112	200	-1	536	348	4.6	27	ABalpaapppp	107	0	0	0		0	0	0	0	0
133	1	375	13	-1	242	216	16.3	31	Eprpa	313	251	0	0		0	0	0	0	0
134	1	1	224	-1	357	116	14.7	28	ABprappaaa	270	481	0	0		0	0	0	0	0
135	1	221	180	-1	423	427	16.4	29	ABalppppppp	-16	0	0	0		0	0	0	0	0
136	1	13	427	-1	369	332	4.9	23	ABplpapapap	123	0	0	0		0	0	0	0	0
137	1	272	434	-1	287	203	3.4	26	ABprppppapp	261	390	0	0		0	0	0	0	0
138	1	69	9	-1	540	142	17.6	24	ABpraaaappa	324	0	0	0		0	0	0	0	0
139	1	437	30	-1	520	204	21.3	31	ABarpappaa	251	789	0	0		0	0	0	0	0
140	1	154	163	-1	453	391	14.7	26	ABalpppppap	225	0	0	0		0	0	0	0	0
141	1	180	357	-1	498	264	8.9	25	ABarapaaaap	181	1039	0	0		0	0	0	0	0
142	1	196	169	-1	186	326	10.4	27	ABarppappp	276	72	0	0		0	0	0	0	0
143	1	51	56	-1	235	168	6.8	26	ABprappppp	230	910	0	0		0	0	0	0	0
144	1	94	452	-1	572	259	18.8	28	ABalappppa	252	218	0	0		0	0	0	0	0
145	1	291	196	-1	537	174	13.3	29	ABpraaaapa	224	947	0	0		0	0	0	0	0
146	1	316	152	-1	289	284	4.4	24	ABplppppapa	195	-254	0	0		0	0	0	0	0
147	1	251	207	-1	523	260	21.8	25	ABarpapaapp	197	-303	0	0		0	0	0	0	0
148	1	188	334	-1	421	139	5.0	23	ABarappappa	229	959	0	0		0	0	0	0	0
149	1	86	431	-1	381	110	16.9	27	ABprapaapp	228	474	0	0		0	0	0	0	0
150	1	423	291	-1	229	156	11.3	29	ABprapappp	173	0	0	0		0	0	0	0	0
151	1	414	113	-1	437	162	8.3	25	ABprpapaapp	120	0	0	0		0	0	0	0	0
152	1	334	377	-1	481	167	22.5	31	ABarpapppa	298	-137	0	0		0	0	0	0	0
153	1	111	33	-1	587	227	20.4	26	ABpraapaapa	226	-71	0	0		0	0	0	0	0
154	1	20	83	-1	425	251	12.4	31	ABaraapppp	208	-151	0	0		0	0	0	0	0
155	1	110	74	-1	288	242	6.9	23	ABprpappppp	-12	0	0	0		0	0	0	0	0
156	1	397	175	-1	535	351	7.6	27	ABalppappaa	195	218	0	0		0	0	0	0	0
157	1	213	293	-1	275	283	19.3	29	Eplaa	241	-139	0	0		0	0	0	0	0
158	1	45	126	-1	428	258	18.7	26	MSpaaappa	204	1427	0	0		0	0	0	0	0
159	1	64	60	-1	494	392	21.7	26	ABplaaapaa	246	0	0	0		0	0	0	0	0
160	1	302	298	-1	366	394	8.4	26	ABplppapaaa	216	400	0	0		0	0	0	0	0
161	1	446	238	-1	488	179	19.8	31	ABpraaapppp	277	-514	0	0		0	0	0	0	0
162	1	122	17	-1	493	235	14.5	26	ABaraaapapp	241	1330	0	0		0	0	0	0	0
163	1	101	260	-1	384	276	19.4	26	MSpaaapap	206	427	0	0		0	0	0	0	0
164	1	87	352	-1	512	421	9.2	32	ABalpppaaa	276	310	0	0		0	0	0	0	0
165	1	294	62	-1	372	123	9.6	25	ABprppapaap	131	0	0	0		0	0	0	0	0
166	1	413	460	-1	500	375	9.8	25	ABplpaaaaaa	117	0	0	0		0	0	0	0	0
167	1	290	286	-1	402	344	18.5	26	MSapappp	-22	0	0	0		0	0	0	0	0
168	1	454	137	-1	450	246	7.3	25	ABarapapppa	202	-735	0	0		0	0	0	0	0
169	1	308	246	-1	458	303	13.1	26	ABalpaapapp	165	0	0	0		0	0	0	0	0
170	1	171	309	-1	377	154	18.6	27	ABprapaaapp	225	-163	0	0		0	0	0	0	0
171	1	95	373	-1	184	289	8.7	28	ABplapappp	252	-220	0	0		0	0	0	0	0
172	0	274	-1	-1	393	366	11.9	23		222	0	0	0		0	0	0	0	0
173	1	65	98	-1	447	145	11.8	26	ABprppaaaap	-100	0	0	0		0	0	0	0	0
174	1	199	96	-1	345	308	16.4	31	Ealaa	189	0	0	0		0	0	0	0	0
175	1	54	442	-1	471	243	6.1	24	ABarapapapa	207	108	0	0		0	0	0	0	0
176	0	189	-1	-1	538	300	23.5	25		200	-79	0	0		0	0	0	0	0
177	1	203	394	-1	448	148	6.0	25	ABprpaaaapa	229	1297	0	0		0	0	0	0	0
178	1	226	184	-1	449	380	4.3	25	ABalppapppp	216	-1470	0	0		0	0	0	0	0
179	1	358	343	-1	595	198	14.8	25	ABalaappppp	208	-434	0	0		0	0	0	0	0
180	1	84	245	-1	455	173	14.4	27	MSppppaa	-183	0	0	0		0	0	0	0	0
181	1	246	173	-1	485	153	9.3	27	ABprpaaappa	210	-255	0	0		0	0	0	0	0
182	1	7	413	-1	584	264	12.5	25	ABalaaappll	233	298	0	0		0	0	0	0	0
183	1	344	445	-1	427	314	23.1	31	ABarpaapap	299	168	0	0		0	0	0	0	0
184	1	126	348	-1	447	337	11.4	28	ABalpaaapp	225	-149	0	0		0	0	0	0	0
185	1	261	87	-1	255	397	12.7	27	ABplappapa	246	18	0	0		0	0	0	0	0
186	1	2	257	-1	438	443	12.5	25	ABplaappaa	228	-118	0	0		0	0	0	0	0
187	1	144	429	-1	447	346	3.4	25	ABalppapapp	194	-96	0	0		0	0	0	0	0
188	1	337	331	-1	483	396	18.7	25	ABplaapappa	142	0	0	0		0	0	0	0	0
189	1	104	263	-1	512	258	16.3	26	ABaraappapa	210	710	0	0		0	0	0	0	0
190	1	192	310	-1	435	298	19.5	26	MSaaaapap	137	0	0	0		0	0	0	0	0
191	1	244	101	-1	406	244	18.5	27	MSpaaappp	271	-154	0	0		0	0	0	0	0
192	1	224	262	-1	315	127	22.4	36	ABarppppa	364	-325	0	0		0	0	0	0	0
193	1	350	437	-1	588	335	12.6	26	ABalaaaparr	198	-23	0	0		0	0	0	0	0
194	1	393	371	-1	389	300	9.5	25	MSaapaaap	207	121	0	0		0	0	0	0	0
195	1	407	84	-1	190	268	5.2	26	ABplappppp	232	709	0	0		0	0	0	0	0
196	1	56	168	-1	461	258	19.5	32	MSpaaaaa	76	0	0	0		0	0	0	0	0
197	1	256	336	-1	411	412	21.4	30	ABplaaappp	259	115	0	0		0	0	0	0	0
198	1	382	275	-1	550	247	14.5	24	MSppaaap	203	265	0	0		0	0	0	0	0
199	1	63	10	-1	535	369	18.4	24	ABalapappap	197	153	0	0		0	0	0	0	0
200	1	273	14	-1	330	294	12.1	30	Ealpa	279	-411	0	0		0	0	0	0	0
201	1	212	311	-1	163	282	17.4	33	Caapp	337	528	0	0		0	0	0	0	0
202	1	250	322	-1	515	355	16.4	28	MSapaaap	212	371	0	0		0	0	0	0	0
203	1	206	425	-1	341	274	4.5	25	ABplpapappp	203	88	0	0		0	0	0	0	0
204	1	113	71	-1	466	337	15.5	27	ABaraapapaa	200	0	0	0		0	0	0	0	0
205	1	448	392	-1	560	218	18.8	23	ABpraapappa	226	339	0	0		0	0	0	0	0
206	1	159	108	-1	217	358	8.7	27	ABplapapap	265	110	0	0		0	0	0	0	0
207	1	128	232	-1	402	190	13.7	24	MSpppaaa	206	295	0	0		0	0	0	0	0
208	1	81	212	-1	425	125	17.8	25	ABprapaapa	239	63	0	0		0	0	0	0	0
209	1	335	197	-1	394	396	9.8	24	ABplppaaaap	211	0	0	0		0	0	0	0	0
210	1	34	277	-1	468	332	8.9	24	ABalpappaap	205	179	0	0		0	0	0	0	0
211	1	260	18	-1	279	360	16.3	29	Dapap	270	-1023	0	0		0	0	0	0	0
212	1	136	223	-1	369	389	12.7	25	Daapa	248	101	0	0		0	0	0	0	0
213	1	15	170	-1	543	309	10.8	23	ABalpaapaaa	194	0	0	0		0	0	0	0	0
214	1	103	55	-1	491	139	15.2	28	ABpraappaa	233	81	0	0		0	0	0	0	0
215	1	245	342	-1	599	274	14.2	30	ABalaaappr	273	-527	0	0		0	0	0	0	0
216	1	233	237	-1	381	433	14.4	29	ABplaapppa	288	859	0	0		0	0	0	0	0
217	1	453	159	-1	402	372	4.4	25	ABalpapappp	176	496	0	0		0	0	0	0	0
218	1	25	52	-1	366	272	10.1	30	MSaapapp	419	0	0	0		0	0	0	0	0
219	1	120	25	-1	565	329	8.2	24	ABalpaapppa	230	54	0	0		0	0	0	0	0
220	1	455	289	-1	380	230	14.5	27	MSpapaapp	133	0	0	0		0	0	0	0	0
221	1	365	273	-1	229	244	13.8	32	Eplpa	329	1532	0	0		0	0	0	0	0
222	1	416	194	-1	437	209	18.6	27	MSppppap	417	0	0	0		0	0	0	0	0
223	1	108	271	-1	209	315	16.5	30	Cappaa	132	0	0	0		0	0	0	0	0
224	1	268	193	-1	351	268	7.7	25	MSaappap	124	0	0	0		0	0	0	0	0
225	1	265	337	-1	533	331	19.8	24	ABplaaaaapa	84	0	0	0		0	0	0	0	0
226	1	33	214	-1	191	198	7.1	25	Cppppp	120	0	0	0		0	0	0	0	0
227	1	278	382	-1	520	333	22.9	25	ABarpaaaap	402	0	0	0		0	0	0	0	0
228	1	117	199	-1	366	307	12.9	26	MSaapaapp	235	0	0	0		0	0	0	0	0
229	1	398	448	-1	377	362	3.7	27	ABplpaaaapa	225	117	0	0		0	0	0	0	0
230	1	327	258	-1	535	276	9.4	28	ABaraaaaap	272	-559	0	0		0	0	0	0	0
231	1	182	213	-1	408	171	11.6	25	MSpppapp	229	-4	0	0		0	0	0	0	0
232	1	367	265	-1	582	376	12.5	24	ABalaaaparl	232	-588	0	0		0	0	0	0	0
233	1	9	29	-1	392	313	12.7	27	MSaapaapa	130	0	0	0		0	0	0	0	0
234	1	241	233	-1	479	166	6.8	23	ABarapppppp	203	-555	0	0		0	0	0	0	0
235	1	80	41	-1	437	368	10.7	26	MSapapap	290	0	0	0		0	0	0	0	0
236	1	219	95	-1	401	369	7.4	29	ABplpapaap	533	0	0	0		0	0	0	0	0
237	1	353	380	-1	263	116	10.3	26	ABprapappa	107	0	0	0		0	0	0	0	0
238	1	395	353	-1	360	353	19.3	29	MSappppa	460	0	0	0		0	0	0	0	0
239	1	292	132	-1	526	396	7.7	30	ABalppaaap	91	0	0	0		0	0	0	0	0
240	1	44	266	-1	258	158	22.2	35	Cppaa	301	556	0	0		0	0	0	0	0
241	1	125	57	-1	221	193	6.6	24	ABprppppppp	211	335	0	0		0	0	0	0	0
242	1	28	229	-1	349	132	9.3	28	ABprppapap	-82	0	0	0		0	0	0	0	0
243	1	372	360	-1	531	347	10.4	28	MSapaaaa	216	653	0	0		0	0	0	0	0
244	1	409	306	-1	256	233	19.4	34	Eprap	335	616	0	0		0	0	0	0	0
245	1	164	103	-1	289	334	5.0	28	ABplppappp	11	0	0	0		0	0	0	0	0
246	1	386	321	-1	565	218	13.8	28	ABalaapppa	286	0	0	0		0	0	0	0	0
247	1	424	219	-1	483	190	16.2	24	ABprpaappaa	202	129	0	0		0	0	0	0	0
248	1	176	138	-1	450	181	3.9	25	ABarappapap	251	74	0	0		0	0	0	0	0
249	1	287	187	-1	553	238	21.5	27	ABalappppp	245	293	0	0		0	0	0	0	0
250	1	376	160	-1	538	424	18.1	23	ABplaapaapa	182	768	0	0		0	0	0	0	0
251	1	323	120	-1	529	395	19.2	28	ABalapappp	224	865	0	0		0	0	0	0	0
252	1	146	35	-1	253	360	6.5	26	ABplappapp	82	0	0	0		0	0	0	0	0
253	1	277	158	-1	291	210	6.7	24	ABprpappppa	198	439	0	0		0	0	0	0	0
254	1	355	256	-1	278	335	22.2	24	Caaaa	150	246	0	0		0	0	0	0	0
255	1	322	247	-1	490	424	15.6	33	ABalpppappp	280	-846	0	0		0	0	0	0	0
256	1	329	208	-1	576	378	16.2	28	ABalapaaap	256	-866	0	0		0	0	0	0	0
257	1	223	407	-1	308	198	4.7	22	ABprppppaap	195	328	0	0		0	0	0	0	0
258	1	388	185	-1	433	222	3.3	25	ABprpappaap	110	0	0	0		0	0	0	0	0
259	1	227	135	-1	308	356	6.3	28	ABplppapap	265	-415	0	0		0	0	0	0	0
260	1	440	70	-1	587	341	9.8	29	ABalaaaarl	278	461	0	0		0	0	0	0	0
261	1	114	218	-1	211	305	7.8	24	ABplapppaa	220	396	0	0		0	0	0	0	0
262	1	37	153	-1	236	340	12.4	27	Capapa	181	0	0	0		0	0	0	0	0
263	1	138	290	-1	399	148	6.6	24	ABarappappp	214	-620	0	0		0	0	0	0	0
264	1	253	383	-1	452	440	19.4	30	ABplaaapap	285	-30	0	0		0	0	0	0	0
265	1	71	292	-1	255	291	4.0	24	ABplpppaapa	199	1089	0	0		0	0	0	0	0
266	1	218	139	-1	375	328	7.8	26	MSapaapp	49	0	0	0		0	0	0	0	0
267	1	4	40	-1	181	226	19.7	32	Cpapap	320	528	0	0		0	0	0	0	0
268	1	29	366	403	514	314	8.4	28	ABalpaaaaa	-153	0	0	0		0	0	0	0	0
269	1	58	430	-1	469	367	6.4	26	ABalppapppa	215	-807	0	0		0	0	0	0	0
270	1	191	115	-1	407	222	12.4	26	MSpapaapa	132	0	0	0		0	0	0	0	0
271	1	148	368	-1	524	265	6.9	23	ABarapaaaaa	178	-814	0	0		0	0	0	0	0
272	1	177	133	-1	519	206	14.7	26	ABpraaappaa	72	0	0	0		0	0	0	0	0
273	1	50	68	-1	167	206	11.9	29	Cpppap	293	-698	0	0		0	0	0	0	0
274	1	239	335	-1	225	156	18.2	33	Cppap	311	-23	0	0		0	0	0	0	0
275	1	135	313	-1	556	357	13.8	25	ABalapaaaa	247	118	0	0		0	0	0	0	0
276	1	129	4	-1	494	370	12.2	25	ABalppppaav	203	49	0	0		0	0	0	0	0
277	1	279	11	-1	599	289	19.9	27	ABpraapaaaa	132	0	0	0		0	0	0	0	0
278	1	82	102	-1	205	308	12.7	28	Cappap	142	0	0	0		0	0	0	0	0
279	1	297	64	-1	274	275	13.7	31	Ealpp	292	-228	0	0		0	0	0	0	0
280	1	402	268	-1	554	209	21.8	29	ABpraapaapp	111	0	0	0		0	0	0	0	0
281	1	305	77	-1	510	297	22.5	28	ABarpapapa	228	462	0	0		0	0	0	0	0
282	1	39	75	-1	407	226	8.3	29	MSpapaaap	-158	0	0	0		0	0	0	0	0
283	1	32	43	-1	336	162	5.5	24	ABprpppaaaa	233	-909	0	0		0	0	0	0	0
284	1	401	249	-1	347	274	19.2	27	Earaa	199	625	0	0		0	0	0	0	0
285	1	341	374	-1	538	374	15.0	26	ABalapaapa	259	53	0	0		0	0	0	0	0
286	1	8	190	-1	338	239	13.9	28	Earpa	269	253	0	0		0	0	0	0	0
287	1	378	7	-1	414	319	9.7	24	MSaapaaaa	61	0	0	0		0	0	0	0	0
288	1	89	283	-1	234	316	20.4	29	Dappp	282	-24	0	0		0	0	0	0	0
289	1	175	23	-1	420	291	12.8	25	ABaraapappp	153	0	0	0		0	0	0	0	0
290	1	343	82	-1	222	225	4.0	23	ABplppppppa	232	153	0	0		0	0	0	0	0
291	1	157	221	-1	475	299	20.7	27	MSaaaapaa	102	0	0	0		0	0	0	0	0
292	1	143	44	-1	471	264	12.8	26	ABaraapppaa	147	0	0	0		0	0	0	0	0
293	1	187	76	-1	388	307	17.4	26	MSaaaappp	173	0	0	0		0	0	0	0	0
294	1	411	162	-1	420	332	15.5	25	MSaaapapa	212	456	0	0		0	0	0	0	0
295	1	255	347	-1	364	169	5.6	28	ABprppaapp	244	-771	0	0		0	0	0	0	0
296	1	346	301	-1	423	414	9.9	23	ABplpaapppp	118	0	0	0		0	0	0	0	0
297	1	415	161	-1	329	148	16.1	27	Dppap	279	384	0	0		0	0	0	0	0
298	1	263	390	-1	345	416	17.5	25	ABplapaaapp	189	-69	0	0		0	0	0	0	0
299	1	304	58	-1	435	231	22.8	31	ABarpapapp	309	-69	0	0		0	0	0	0	0
300	1	243	93	-1	455	258	3.4	26	ABprpappaaa	152	0	0	0		0	0	0	0	0
301	1	432	166	-1	289	103	11.6	28	ABprapapap	231	504	0	0		0	0	0	0	0
302	1	100	361	-1	560	235	6.8	24	ABarapppaaa	201	733	0	0		0	0	0	0	0
303	1	263	203	-1	370	392	16.7	25	ABplapaaapa	199	-723	0	0		0	0	0	0	0
304	1	100	329	-1	530	218	5.5	25	ABarapppaap	190	126	0	0		0	0	0	0	0
305	1	359	176	-1	322	371	11.1	26	Daapp	-362	0	0	0		0	0	0	0	0
306	1	240	280	-1	210	235	7.4	29	Capppp	229	0	0	0		0	0	0	0	0
307	1	434	399	-1	499	192	7.9	24	ABarapppppa	223	102	0	0		0	0	0	0	0
308	1	404	191	-1	487	339	11.6	27	ABalpaaapa	178	0	0	0		0	0	0	0	0
309	1	377	201	-1	415	223	20.7	24	MSpppppa	211	699	0	0		0	0	0	0	0
310	1	349	217	-1	406	180	22.2	32	ABarpppaa	310	-173	0	0		0	0	0	0	0
311	1	275	142	-1	511	411	16.8	24	ABalppppapp	229	0	0	0		0	0	0	0	0
312	1	229	274	-1	567	273	8.2	29	ABalaaaalp	-106	0	0	0		0	0	0	0	0
313	1	330	220	-1	450	230	5.2	24	ABarapapapp	208	118	0	0		0	0	0	0	0
314	1	169	110	-1	551	326	22.1	26	ABarpaaaaa	-118	0	0	0		0	0	0	0	0
315	1	306	72	-1	554	173	19.5	26	ABpraaaappp	203	-175	0	0		0	0	0	0	0
316	1	134	222	-1	207	352	18.6	32	Caapa	321	902	0	0		0	0	0	0	0
317	1	230	400	-1	325	234	17.4	31	Epraa	294	-546	0	0		0	0	0	0	0
318	1	408	24	-1	481	226	3.5	27	ABarappaap	215	-485	0	0		0	0	0	0	0
319	1	210	112	-1	458	406	5.3	28	ABalppaappp	253	1256	0	0		0	0	0	0	0
320	1	320	395	-1	237	132	9.0	25	ABprappppa	7	0	0	0		0	0	0	0	0
321	1	53	414	-1	430	175	18.9	22	ABprapaaaaa	201	168	0	0		0	0	0	0	0
322	1	163	39	-1	533	172	16.7	24	ABpraaappap	219	0	0	0		0	0	0	0	0
323	1	116	66	-1	541	221	15.0	24	ABpraaapaav	203	322	0	0		0	0	0	0	0
324	1	336	284	-1	395	274	3.9	27	ABplpappaap	269	122	0	0		0	0	0	0	0
325	1	313	463	-1	527	388	11.3	26	ABalapapap	231	502	0	0		0	0	0	0	0
326	1	41	172	-1	338	349	5.2	27	ABplppappa	68	0	0	0		0	0	0	0	0
327	1	183	264	-1	588	222	16.8	25	ABpraaapapa	180	0	0	0		0	0	0	0	0
328	1	26	269	-1	422	175	5.6	23	ABprpapapaa	267	0	0	0		0	0	0	0	0
329	1	155	385	-1	503	168	8.8	23	ABprpaapppa	196	-237	0	0		0	0	0	0	0
330	1	381	451	-1	392	174	7.2	24	ABprpapapap	201	425	0	0		0	0	0	0	0
331	1	354	276	-1	581	253	16.8	25	ABalappapa	227	318	0	0		0	0	0	0	0
332	1	166	61	-1	322	409	19.6	33	ABarppaap	329	471	0	0		0	0	0	0	0
333	1	66	417	-1	527	210	17.5	29	ABpraapapa	287	168	0	0		0	0	0	0	0
334	1	340	63	-1	477	378	14.5	24	ABalpppppaa	-84	0	0	0		0	0	0	0	0
335	1	270	350	-1	366	359	9.8	26	MSappapp	248	11	0	0		0	0	0	0	0
336	1	106	26	-1	576	349	16.8	25	ABalapappaa	240	0	0	0		0	0	0	0	0
337	1	140	428	-1	313	97	12.6	27	ABprappapp	802	0	0	0		0	0	0	0	0
338	1	249	34	-1	375	409	20.3	27	ABplapaaaap	208	-858	0	0		0	0	0	0	0
339	1	364	450	-1	314	285	15.0	31	Ealap	270	-467	0	0		0	0	0	0	0
340	1	325	418	-1	602	321	11.2	23	ABalaaaalal	183	-330	0	0		0	0	0	0	0
341	1	171	344	-1	415	154	18.3	24	ABprapaaapa	220	156	0	0		0	0	0	0	0
342	1	209	338	-1	277	410	17.6	34	ABarppapa	341	1170	0	0		0	0	0	0	0
343	1	225	209	-1	335	190	5.0	23	ABprppppaaa	218	-910	0	0		0	0	0	0	0
344	1	68	354	-1	252	265	4.3	23	ABplpppapaa	233	-634	0	0		0	0	0	0	0
345	1	236	225	-1	527	328	13.2	26	ABalpaapaap	198	1131	0	0		0	0	0	0	0
346	1	137	296	-1	379	402	5.3	28	ABplpaaaapp	185	253	0	0		0	0	0	0	0
347	0	412	-1	-1	547	392	11.9	22		187	-179	0	0		0	0	0	0	0
348	1	121	2	-1	369	198	8.2	25	MSppaapp	202	2282	0	0		0	0	0	0	0
349	1	19	53	-1	306	270	19.4	32	Earap	321	328	0	0		0	0	0	0	0
350	1	379	376	-1	183	261	12.2	28	Capppa	241	-462	0	0		0	0	0	0	0
351	1	384	146	-1	257	159	8.6	26	ABprapppap	184	0	0	0		0	0	0	0	0
352	1	57	118	-1	280	105	15.3	28	ABprapapaa	283	94	0	0		0	0	0	0	0
353	1	96	151	-1	501	394	13.3	24	ABalppppaad	221	1064	0	0		0	0	0	0	0
354	1	421	5	-1	316	272	4.8	22	ABplppppaaa	202	1084	0	0		0	0	0	0	0
355	1	115	42	-1	299	151	6.0	25	ABprpppaaap	220	509	0	0		0	0	0	0	0
356	1	319	312	-1	438	199	5.7	24	ABprpapaaap	-159	0	0	0		0	0	0	0	0
357	1	42	239	-1	344	98	12.5	28	ABprappaap	241	-35	0	0		0	0	0	0	0
358	1	391	240	-1	345	172	13.6	25	MSpppaap	241	-405	0	0		0	0	0	0	0
359	1	259	20	-1	429	399	17.4	28	ABalppppppa	240	40	0	0		0	0	0	0	0
360	1	38	288	-1	601	242	14.6	26	ABalaaapplr	443	0	0	0		0	0	0	0	0
361	1	222	415	-1	514	305	15.4	24	ABaraapaaap	182	-431	0	0		0	0	0	0	0
362	1	281	155	-1	323	349	9.8	28	MSappaap	217	16	0	0		0	0	0	0	0
363	1	5	244	-1	594	328	18.7	27	ABalappapp	250	421	0	0		0	0	0	0	0
364	1	422	386	-1	385	259	17.0	22	MSaaappp	191	260	0	0		0	0	0	0	0
365	1	181	408	-1	491	269	19.2	27	MSpaaaapa	262	0	0	0		0	0	0	0	0
366	1	30	426	-1	525	305	3.5	24	ABalpapaaaa	230	2	0	0		0	0	0	0	0
367	1	35	339	-1	525	271	14.3	25	ABaraaapaap	193	393	0	0		0	0	0	0	0
368	1	352	121	-1	503	420	19.8	30	ABplaapaapp	262	29	0	0		0	0	0	0	0
369	1	283	389	-1	573	182	9.7	30	ABalaapapp	278	1130	0	0		0	0	0	0	0
370	1	107	419	-1	508	176	17.8	28	ABpraaapppa	254	-592	0	0		0	0	0	0	0
371	1	102	302	-1	259	148	6.0	24	ABprpppaapp	245	156	0	0		0	0	0	0	0
372	1	254	116	-1	247	253	10.1	29	Eplpp	298	599	0	0		0	0	0	0	0
373	1	55	397	-1	246	126	16.5	34	ABarppppp	326	472	0	0		0	0	0	0	0
374	1	90	308	-1	428	399	7.6	26	ABplpaaappp	196	-497	0	0		0	0	0	0	0
375	1	333	89	-1	449	167	10.8	24	ABprppaaaaa	37	0	0	0		0	0	0	0	0
376	1	141	106	-1	469	186	11.2	27	MSppapap	10	0	0	0		0	0	0	0	0
377	1	425	316	-1	508	301	18.3	26	MSaaaaapa	200	229	0	0		0	0	0	0	0
378	1	326	186	-1	561	367	9.4	29	ABalaaaarr	247	587	0	0		0	0	0	0	0
379	1	328	251	-1	493	315	12.7	27	ABalpaapapa	257	-377	0	0		0	0	0	0	0
380	1	362	363	-1	447	399	7.0	22	ABplpaaappa	351	0	0	0		0	0	0	0	0
381	1	299	412	-1	457	172	7.4	24	ABprpapaapa	208	466	0	0		0	0	0	0	0
382	1	449	124	-1	524	235	8.8	23	MSppaaaa	163	831	0	0		0	0	0	0	0
383	1	403	472	-1	392	312	15.3	28	MSaaapapp	246	765	0	0		0	0	0	0	0
384	1	204	45	-1	332	424	12.4	31	ABplaapppp	261	-155	0	0		0	0	0	0	0
385	1	21	88	-1	314	304	4.0	23	ABplpppaaaa	165	-179	0	0		0	0	0	0	0
386	1	348	85	-1	543	319	6.5	28	ABalpaappa	277	616	0	0		0	0	0	0	0
387	1	12	355	-1	438	337	17.5	24	MSaaapaap	307	0	0	0		0	0	0	0	0
388	1	202	406	-1	372	305	3.9	24	ABplpapappa	198	-1	0	0		0	0	0	0	0
389	1	165	134	-1	284	397	10.7	26	ABplappaaa	231	-196	0	0		0	0	0	0	0
390	1	238	254	-1	412	374	9.9	23	ABplppaaaaa	206	285	0	0		0	0	0	0	0
391	1	380	294	-1	408	160	8.7	31	ABprppaapa	337	0	0	0		0	0	0	0	0
392	1	369	3	-1	553	229	9.4	25	ABarappppaa	219	-163	0	0		0	0	0	0	0
393	1	296	235	-1	368	153	7.6	25	ABprppappa	217	-308	0	0		0	0	0	0	0
394	1	447	468	-1	553	183	15.9	22	ABpraaapaad	190	-696	0	0		0	0	0	0	0
395	1	303	405	-1	238	261	23.2	31	Cpaapa	310	3	0	0		0	0	0	0	0
396	1	186	205	-1	502	180	5.0	24	ABarapppapp	239	1353	0	0		0	0	0	0	0
397	1	22	130	-1	408	437	12.2	27	ABplaappap	252	-224	0	0		0	0	0	0	0
398	1	35	234	-1	546	281	11.9	24	ABaraaapaaa	82	0	0	0		0	0	0	0	0
399	0	450	-1	-1	483	264	22.1	22		184	-7	0	0		0	0	0	0	0
400	1	405	65	-1	422	286	5.1	25	ABalpappapp	254	-93	0	0		0	0	0	0	0
401	1	324	305	-1	484	244	16.8	25	ABaraappapp	229	0	0	0		0	0	0	0	0
402	1	147	28	-1	591	218	12.0	27	ABalaappppa	240	352	0	0		0	0	0	0	0
403	1	237	369	-1	471	300	23.3	29	ABarpaapaa	297	-501	0	0		0	0	0	0	0
404	1	417	230	-1	492	427	17.7	22	ABalpppappa	197	263	0	0		0	0	0	0	0
405	1	48	127	-1	441	324	14.1	22	ABaraapapap	78	0	0	0		0	0	0	0	0
406	1	366	388	-1	415	310	2.6	25	ABplpappaaa	16	0	0	0		0	0	0	0	0
407	1	144	349	-1	483	334	4.0	25	ABalppapapa	207	-109	0	0		0	0	0	0	0
408	1	428	443	-1	498	305	3.8	25	ABalpapaaap	198	708	0	0		0	0	0	0	0
409	1	257	6	-1	569	180	18.1	28	ABpraaapapp	265	-278	0	0		0	0	0	0	0
410	1	185	439	-1	354	228	9.1	26	MSpapappp	200	473	0	0		0	0	0	0	0
411	1	397	165	-1	506	367	7.1	25	ABalppappap	170	-95	0	0		0	0	0	0	0
412	1	167	396	-1	357	421	12.6	25	ABplapaapa	-151	0	0	0		0	0	0	0	0
413	1	74	346	-1	549	330	17.6	24	ABalappaap	188	-266	0	0		0	0	0	0	0
414	1	161	241	-1	419	360	15.0	25	MSapappa	-54	0	0	0		0	0	0	0	0
415	1	17	206	-1	414	283	8.1	26	ABalpappppp	251	-472	0	0		0	0	0	0	0
416	1	370	402	-1	580	302	8.9	23	ABalaaaalar	206	679	0	0		0	0	0	0	0
417	1	59	73	-1	365	326	22.0	32	ABarpaappp	319	27	0	0		0	0	0	0	0
418	1	205	122	-1	465	365	19.0	25	MSapapaa	249	361	0	0		0	0	0	0	0
419	1	151	179	-1	435	317	5.2	25	ABalpapapap	199	350	0	0		0	0	0	0	0
420	1	168	323	-1	241	193	4.6	23	ABprppppppa	54	0	0	0		0	0	0	0	0
421	1	309	148	-1	476	348	23.4	30	ABplaaaapa	233	-804	0	0		0	0	0	0	0
422	1	133	15	-1	484	224	20.1	28	MSppappp	236	286	0	0		0	0	0	0	0
423	1	431	423	-1	277	259	4.1	23	ABplppppapp	232	-551	0	0		0	0	0	0	0
424	1	93	317	-1	377	220	12.4	31	MSpapapa	235	759	0	0		0	0	0	0	0
425	1	252	319	-1	363	209	3.6	24	ABprpapappp	-164	0	0	0		0	0	0	0	0
426	1	23	243	-1	529	145	14.9	28	ABprpaapap	282	284	0	0		0	0	0	0	0
427	1	269	404	-1	485	214	23.4	29	ABarpappap	291	170	0	0		0	0	0	0	0
428	1	16	192	-1	456	235	14.1	25	ABaraapppap	230	422	0	0		0	0	0	0	0
429	1	85	144	-1	556	402	16.1	24	ABalapaapp	228	-131	0	0		0	0	0	0	0
430	1	60	111	-1	374	202	20.3	29	MSpppppp	227	645	0	0		0	0	0	0	0
431	1	267	278	-1	486	130	11.5	26	ABprpaaappp	217	-278	0	0		0	0	0	0	0
432	1	317	51	-1	483	351	5.5	24	ABalppapaap	192	-471	0	0		0	0	0	0	0
433	1	105	314	-1	491	324	15.7	27	ABaraapaapp	226	-368	0	0		0	0	0	0	0
434	1	179	228	-1	319	387	14.4	26	Dapaa	233	12	0	0		0	0	0	0	0
435	1	435	328	-1	280	183	5.2	23	ABprpppapaa	82	0	0	0		0	0	0	0	0
436	1	73	252	-1	551	175	10.1	29	ABpraaaaaa	248	1369	0	0		0	0	0	0	0
437	0	347	-1	-1	522	210	23.4	29		315	0	0	0		0	0	0	0	0
438	0	456	-1	-1	545	370	11.4	24		47	0	0	0		0	0	0	0	0
439	1	318	456	-1	502	365	20.8	26	ABplaaaaapp	-26	0	0	0		0	0	0	0	0
440	1	368	315	-1	508	174	14.8	24	ABprpaapaap	27	0	0	0		0	0	0	0	0
441	1	284	303	-1	500	152	12.2	21	ABprpaapppp	362	0	0	0		0	0	0	0	0
442	1	443	453	-1	494	338	18.3	22	MSaaapaaa	-178	0	0	0		0	0	0	0	0
443	1	160	250	-1	440	358	5.5	24	ABalpapappa	-172	0	0	0		0	0	0	0	0
444	1	220	91	-1	495	409	10.5	24	ABalpppapav	199	0	0	0		0	0	0	0	0
445	1	231	454	-1	586	305	18.6	22	ABalapppaap	89	0	0	0		0	0	0	0	0
446	1	173	444	-1	222	282	5.7	26	ABplapppap	57	0	0	0		0	0	0	0	0
447	1	442	455	-1	595	292	15.8	21	ABalapppaaa	183	0	0	0		0	0	0	0	0
448	1	339	92	-1	235	358	22.4	33	Caaap	68	0	0	0		0	0	0	0	0
449	1	201	107	-1	483	198	14.0	24	MSppapaa	263	0	0	0		0	0	0	0	0
450	0	452	-1	-1	454	191	9.1	21		446	0	0	0		0	0	0	0	0
451	1	433	458	-1	202	225	5.2	22	ABplppppppp	95	0	0	0		0	0	0	0	0
452	1	418	304	-1	534	204	3.4	28	ABarapppapa	75	0	0	0		0	0	0	0	0
453	1	356	411	-1	301	265	6.1	22	ABplppppaap	208	0	0	0		0	0	0	0	0
454	1	332	438	-1	575	233	10.0	22	ABalaapaaa	334	0	0	0		0	0	0	0	0
455	0	200	-1	-1	569	314	16.8	21		166	0	0	0		0	0	0	0	0
456	1	387	49	-1	516	198	12.4	23	ABprpaapaaa	23	0	0	0		0	0	0	0	0
457	0	439	-1	-1	436	182	12.4	22		124	0	0	0		0	0	0	0	0
458	1	429	307	-1	455	436	11.3	23	ABplpaapapp	179	0	0	0		0	0	0	0	0
459	1	185	150	-1	389	227	9.6	24	MSpapappa	136	0	0	0		0	0	0	0	0
460	1	441	46	-1	408	206	3.4	25	ABprpappapa	428	0	0	0		0	0	0	0	0
461	1	145	422	-1	445	294	7.5	29	ABalpappppa	153	0	0	0		0	0	0	0	0
462	1	399	78	-1	549	265	19.4	22	ABarpapaapa	55	0	0	0		0	0	0	0	0
463	1	24	464	-1	514	390	16.8	24	ABalppppapa	879	0	0	0		0	0	0	0	0
464	0	445	-1	-1	543	286	19.9	21		579	0	0	0		0	0	0	0	0
465	1	451	471	-1	389	385	18.6	25	ABplapaaaaa	276	0	0	0		0	0	0	0	0
466	1	459	378	-1	477	130	16.3	34	ABpraappap	242	1063	0	0		0	0	0	0	0
467	1	460	449	-1	467	388	16.4	31	ABplaapapa	115	0	0	0		0	0	0	0	0
468	1	458	462	-1	261	211	4.8	23	ABprpppapap	171	0	0	0		0	0	0	0	0
469	1	461	470	-1	501	233	12.2	31	ABarapaapa	311	681	0	0		0	0	0	0	0
470	1	462	474	-1	454	254	18.0	25	MSpaaaapp	-157	0	0	0		0	0	0	0	0
471	1	53	465	-1	414	173	20.0	23	ABprapaaaap	0	0	0	0		0	0	0	0	0
472	1	426	475	-1	451	403	18.9	24	ABplaapappp	255	0	0	0		0	0	0	0	0
473	1	445	476	-1	527	298	21.0	24	ABarpaaapa	689	0	0	0		0	0	0	0	0
474	1	463	477	-1	472	234	11.0	24	ABarapaappa	125	-191	0	0		0	0	0	0	0
475	1	464	466	-1	553	283	21.0	24	ABalapppapp	186	0	0	0		0	0	0	0	0
476	1	465	478	-1	525	193	19.0	25	ABpraapappp	-453	0	0	0		0	0	0	0	0
477	1	466	479	-1	563	300	20.0	25	ABalapppapa	489	0	0	0		0	0	0	0	0
478	1	467	480	-1	470	327	18.0	24	ABaraaaapp	-101	0	0	0		0	0	0	0	0
