# Supplementary material for: The AP-2 Transcription Factor APTF-2 Is Required for Neuroblast and Epidermal Morphogenesis in Caenorhabditis elegans Embryogenesis
Source: PLoS Genet. 2016 May 13;12(5):e1006048. doi: 10.1371/journal.pgen.1006048 (PMC4866721; doi:10.1371/journal.pgen.1006048)
Supplement: S3 Text — (ZIP) [file pgen.1006048.s031.zip › nuclei/t197-nuclei]

1	1	91	158	-1	323	133	7.2	29	ABprppappp	266	-648	0	0		0	0	0	0	0
2	1	348	143	-1	363	201	8.4	25	MSppaapp	198	85	0	0		0	0	0	0	0
3	1	392	438	-1	546	231	9.0	24	ABarappppaa	233	-67	0	0		0	0	0	0	0
4	1	276	171	-1	493	373	12.0	24	ABalppppaav	198	40	0	0		0	0	0	0	0
5	1	354	392	-1	313	276	4.8	22	ABplppppaaa	207	-167	0	0		0	0	0	0	0
6	1	409	153	-1	568	181	17.3	29	ABpraaapapp	648	0	0	0		0	0	0	0	0
7	1	287	202	-1	410	318	10.0	23	MSaapaaaa	233	-308	0	0		0	0	0	0	0
8	1	23	168	-1	296	308	7.5	29	MSaapppp	-185	0	0	0		0	0	0	0	0
9	1	138	225	-1	541	144	17.8	25	ABpraaaappa	218	318	0	0		0	0	0	0	0
10	1	199	278	-1	532	367	18.7	24	ABalapappap	200	797	0	0		0	0	0	0	0
11	1	277	290	-1	596	288	20.3	27	ABpraapaaaa	221	446	0	0		0	0	0	0	0
12	1	68	244	-1	526	419	13.0	28	ABalpppaap	341	0	0	0		0	0	0	0	0
13	1	133	166	-1	235	215	16.5	32	Eprpa	-15	0	0	0		0	0	0	0	0
14	1	200	279	-1	330	293	12.1	29	Ealpa	280	230	0	0		0	0	0	0	0
15	1	422	301	-1	486	225	19.9	27	MSppappp	214	218	0	0		0	0	0	0	0
16	1	115	31	-1	460	225	9.4	30	ABarapappa	290	0	0	0		0	0	0	0	0
17	1	162	307	-1	492	236	14.9	26	ABaraaapapp	241	584	0	0		0	0	0	0	0
18	1	211	379	-1	278	362	16.4	28	Dapap	281	673	0	0		0	0	0	0	0
19	1	126	151	-1	239	297	8.6	27	Capapp	269	-91	0	0		0	0	0	0	0
20	1	359	331	-1	426	398	17.4	28	ABalppppppa	274	1940	0	0		0	0	0	0	0
21	1	37	117	-1	468	382	8.8	26	ABplpaaaaap	45	0	0	0		0	0	0	0	0
22	1	101	282	-1	404	117	15.3	29	ABpraapppp	225	1662	0	0		0	0	0	0	0
23	1	289	63	-1	420	288	13.2	25	ABaraapappp	251	17	0	0		0	0	0	0	0
24	1	318	381	402	475	222	3.7	29	ABarappaap	186	-511	0	0		0	0	0	0	0
25	1	219	439	-1	563	332	8.2	23	ABalpaapppa	222	25	0	0		0	0	0	0	0
26	1	336	353	-1	574	353	16.4	25	ABalapappaa	250	277	0	0		0	0	0	0	0
27	1	8	139	-1	227	381	15.1	28	ABarppappa	286	-80	0	0		0	0	0	0	0
28	1	402	433	-1	591	217	11.5	27	ABalaappppa	214	-941	0	0		0	0	0	0	0
29	1	233	124	-1	390	308	12.9	26	MSaapaapa	130	0	0	0		0	0	0	0	0
30	1	139	294	-1	521	204	21.3	30	ABarpappaa	484	0	0	0		0	0	0	0	0
31	1	73	226	-1	538	214	11.2	25	ABprpaaaaaa	203	230	0	0		0	0	0	0	0
32	1	1	58	-1	528	289	17.2	30	ABaraappaa	174	0	0	0		0	0	0	0	0
33	1	153	374	-1	584	224	20.4	28	ABpraapaapa	-16	0	0	0		0	0	0	0	0
34	1	338	348	-1	375	409	19.8	26	ABplapaaaap	241	1010	0	0		0	0	0	0	0
35	1	252	422	-1	254	360	6.6	27	ABplappapp	80	0	0	0		0	0	0	0	0
36	1	11	41	-1	303	414	11.6	26	ABplapaapp	206	-523	0	0		0	0	0	0	0
37	1	17	385	-1	242	254	15.8	30	Eplap	292	1336	0	0		0	0	0	0	0
38	1	121	220	-1	187	183	14.9	30	Cpppaa	-295	0	0	0		0	0	0	0	0
39	1	322	292	-1	533	176	16.6	24	ABpraaappap	208	-73	0	0		0	0	0	0	0
40	1	267	272	-1	177	225	19.8	32	Cpapap	357	0	0	0		0	0	0	0	0
41	1	235	346	-1	435	366	10.9	24	MSapapap	245	-28	0	0		0	0	0	0	0
42	1	355	25	-1	300	149	5.9	24	ABprpppaaap	194	158	0	0		0	0	0	0	0
43	1	283	56	-1	333	164	5.5	25	ABprpppaaaa	242	-411	0	0		0	0	0	0	0
44	1	292	137	-1	468	263	13.0	26	ABaraapppaa	142	0	0	0		0	0	0	0	0
45	1	384	116	-1	331	424	12.5	31	ABplaapppp	605	0	0	0		0	0	0	0	0
46	1	460	465	-1	401	213	3.3	24	ABprpappapa	243	-949	0	0		0	0	0	0	0
47	0	438	-1	-1	547	368	11.4	27		242	0	0	0		0	0	0	0	0
48	1	69	311	-1	206	312	4.5	26	ABplappppa	239	287	0	0		0	0	0	0	0
49	1	456	417	-1	513	199	12.1	24	ABprpaapaaa	205	1250	0	0		0	0	0	0	0
50	1	84	122	-1	458	210	16.5	27	MSppappa	197	-38	0	0		0	0	0	0	0
51	1	432	93	-1	474	350	5.4	24	ABalppapaap	178	-158	0	0		0	0	0	0	0
52	1	218	304	-1	362	271	10.3	29	MSaapapp	110	0	0	0		0	0	0	0	0
53	1	349	308	-1	306	266	19.4	31	Earap	318	312	0	0		0	0	0	0	0
54	1	9	61	-1	369	165	11.1	29	MSpapppa	285	437	0	0		0	0	0	0	0
55	1	214	23	-1	491	141	15.2	26	ABpraappaa	101	0	0	0		0	0	0	0	0
56	1	143	196	-1	231	166	7.0	25	ABprappppp	274	0	0	0		0	0	0	0	0
57	1	241	328	-1	217	189	6.7	24	ABprppppppp	329	0	0	0		0	0	0	0	0
58	1	299	135	-1	438	230	23.1	31	ABarpapapp	300	-56	0	0		0	0	0	0	0
59	1	14	114	-1	594	267	8.6	26	ABalaappa	136	0	0	0		0	0	0	0	0
60	1	159	203	-1	495	392	22.1	27	ABplaaapaa	236	572	0	0		0	0	0	0	0
61	1	332	247	-1	318	408	19.5	35	ABarppaap	318	112	0	0		0	0	0	0	0
62	1	165	424	-1	372	124	9.5	25	ABprppapaap	190	-815	0	0		0	0	0	0	0
63	1	334	33	-1	474	379	14.2	24	ABalpppppaa	321	0	0	0		0	0	0	0	0
64	1	279	384	-1	270	274	14.2	30	Ealpp	307	174	0	0		0	0	0	0	0
65	1	400	409	-1	418	287	5.4	27	ABalpappapp	238	-80	0	0		0	0	0	0	0
66	1	323	415	-1	536	223	14.7	24	ABpraaapaav	190	634	0	0		0	0	0	0	0
67	1	72	123	-1	374	337	11.0	25	MSappaaa	250	-607	0	0		0	0	0	0	0
68	1	273	403	-1	163	208	12.1	29	Cpppap	-534	0	0	0		0	0	0	0	0
69	1	77	187	-1	155	254	10.5	27	Cpappd	-831	0	0	0		0	0	0	0	0
70	1	260	44	-1	584	342	9.8	28	ABalaaaarl	282	-811	0	0		0	0	0	0	0
71	1	204	75	-1	464	339	15.7	27	ABaraapapaa	199	0	0	0		0	0	0	0	0
72	1	315	358	-1	551	175	19.4	24	ABpraaaappp	776	0	0	0		0	0	0	0	0
73	1	417	440	-1	364	321	22.5	32	ABarpaappp	320	-213	0	0		0	0	0	0	0
74	1	155	243	-1	285	241	6.9	24	ABprpappppp	209	-294	0	0		0	0	0	0	0
75	1	282	88	-1	403	225	8.2	30	MSpapaaap	133	0	0	0		0	0	0	0	0
76	1	293	376	-1	386	309	17.1	27	MSaaaappp	275	173	0	0		0	0	0	0	0
77	1	281	13	-1	512	296	22.4	28	ABarpapapa	283	186	0	0		0	0	0	0	0
78	1	462	2	-1	550	266	19.8	23	ABarpapaapa	204	348	0	0		0	0	0	0	0
79	1	43	388	470	498	225	5.8	26	ABarappaaa	177	-562	0	0		0	0	0	0	0
80	1	117	256	-1	283	163	6.6	27	ABprpppaapa	253	413	0	0		0	0	0	0	0
81	1	110	416	-1	229	285	3.3	27	ABplpppaapp	217	178	0	0		0	0	0	0	0
82	1	290	325	-1	221	220	3.7	24	ABplppppppa	225	-884	0	0		0	0	0	0	0
83	1	154	170	-1	424	244	12.6	29	ABaraapppp	231	0	0	0		0	0	0	0	0
84	1	195	411	-1	191	268	5.2	25	ABplappppp	234	-514	0	0		0	0	0	0	0
85	1	386	448	466	542	315	6.4	30	ABalpaappa	132	0	0	0		0	0	0	0	0
86	1	33	192	-1	444	415	10.3	24	ABplpaapppa	185	466	0	0		0	0	0	0	0
87	1	185	281	-1	253	396	12.6	27	ABplappapa	262	-54	0	0		0	0	0	0	0
88	1	385	134	-1	312	307	3.4	25	ABplpppaaaa	163	129	0	0		0	0	0	0	0
89	1	375	310	-1	445	169	10.5	26	ABprppaaaaa	214	-1232	0	0		0	0	0	0	0
90	1	55	35	-1	452	131	16.8	30	ABpraapppa	136	0	0	0		0	0	0	0	0
91	1	444	43	-1	490	407	10.4	23	ABalpppapav	218	53	0	0		0	0	0	0	0
92	1	448	453	-1	232	358	22.3	34	Caaap	339	-52	0	0		0	0	0	0	0
93	1	300	368	-1	449	257	3.4	26	ABprpappaaa	259	-1207	0	0		0	0	0	0	0
94	1	131	408	-1	188	269	21.5	32	Cpaapp	319	707	0	0		0	0	0	0	0
95	1	236	47	-1	398	368	7.4	29	ABplpapaap	287	232	0	0		0	0	0	0	0
96	1	174	94	-1	341	306	16.5	31	Ealaa	309	380	0	0		0	0	0	0	0
97	1	128	53	-1	496	241	9.7	26	ABarapapaaa	94	0	0	0		0	0	0	0	0
98	1	173	227	-1	447	148	11.7	25	ABprppaaaap	313	0	0	0		0	0	0	0	0
99	1	87	105	-1	334	213	3.8	23	ABplpapppap	220	-536	0	0		0	0	0	0	0
100	1	111	174	-1	441	250	16.3	28	MSpaapapa	25	0	0	0		0	0	0	0	0
101	1	191	121	-1	400	244	18.6	26	MSpaaappp	55	0	0	0		0	0	0	0	0
102	1	278	154	-1	204	309	12.8	28	Cappap	280	364	0	0		0	0	0	0	0
103	1	245	412	-1	289	332	5.0	28	ABplppappp	316	0	0	0		0	0	0	0	0
104	1	42	387	-1	154	270	13.7	30	Cpapaa	292	486	0	0		0	0	0	0	0
105	1	98	22	-1	273	272	7.8	29	ABplpppppa	316	0	0	0		0	0	0	0	0
106	1	376	427	-1	460	187	11.0	26	MSppapap	217	24	0	0		0	0	0	0	0
107	1	449	370	-1	479	195	13.9	24	MSppapaa	200	932	0	0		0	0	0	0	0
108	1	206	216	-1	219	356	8.4	27	ABplapapap	80	0	0	0		0	0	0	0	0
109	1	58	8	-1	377	220	5.5	25	ABprpapppap	411	0	0	0		0	0	0	0	0
110	1	314	77	-1	553	328	22.2	26	ABarpaaaaa	239	-359	0	0		0	0	0	0	0
111	1	430	390	-1	369	201	20.4	28	MSpppppp	274	1483	0	0		0	0	0	0	0
112	1	319	364	-1	455	405	4.7	27	ABalppaappp	264	-826	0	0		0	0	0	0	0
113	1	151	369	-1	437	162	8.2	25	ABprpapaapp	215	-189	0	0		0	0	0	0	0
114	1	125	14	-1	561	297	11.1	25	ABaraaaapa	148	0	0	0		0	0	0	0	0
115	1	270	230	-1	404	219	12.5	27	MSpapaapa	218	719	0	0		0	0	0	0	0
116	1	372	406	-1	248	251	10.2	31	Eplpp	299	708	0	0		0	0	0	0	0
117	1	65	343	-1	368	359	7.0	27	ABplppaapa	251	616	0	0		0	0	0	0	0
118	1	352	29	-1	278	104	15.3	29	ABprapapaa	267	-827	0	0		0	0	0	0	0
119	1	56	131	-1	378	277	12.9	26	MSaapapa	107	0	0	0		0	0	0	0	0
120	1	251	147	-1	532	392	19.3	28	ABalapappp	212	869	0	0		0	0	0	0	0
121	1	368	271	-1	503	417	20.1	30	ABplaapaapp	38	0	0	0		0	0	0	0	0
122	1	418	198	-1	465	364	18.9	25	MSapapaa	205	348	0	0		0	0	0	0	0
123	1	76	129	-1	395	365	16.7	26	MSapppap	286	0	0	0		0	0	0	0	0
124	1	382	405	-1	518	237	8.5	24	MSppaaaa	274	0	0	0		0	0	0	0	0
125	1	38	179	-1	372	257	7.0	24	MSaappaa	199	-1045	0	0		0	0	0	0	0
126	1	158	239	-1	425	260	18.7	25	MSpaaappa	-144	0	0	0		0	0	0	0	0
127	1	405	9	-1	439	332	14.4	25	ABaraapapap	247	-760	0	0		0	0	0	0	0
128	1	28	280	-1	426	128	8.2	27	ABprpaaaapp	230	567	0	0		0	0	0	0	0
129	1	15	240	-1	413	204	5.9	25	ABprpapppaa	294	0	0	0		0	0	0	0	0
130	1	397	26	-1	406	434	12.2	28	ABplaappap	42	0	0	0		0	0	0	0	0
131	1	44	218	-1	426	216	10.1	25	MSpapaaaa	209	0	0	0		0	0	0	0	0
132	1	239	382	-1	520	393	7.3	31	ABalppaaap	60	0	0	0		0	0	0	0	0
133	1	272	221	-1	516	209	15.0	26	ABpraaappaa	210	-265	0	0		0	0	0	0	0
134	1	389	118	-1	283	397	10.5	26	ABplappaaa	251	-195	0	0		0	0	0	0	0
135	1	259	434	-1	305	354	6.4	27	ABplppapap	133	0	0	0		0	0	0	0	0
136	1	34	65	-1	464	416	8.2	28	ABplpaaapa	250	1056	0	0		0	0	0	0	0
137	1	168	285	-1	444	249	7.6	25	ABarapapppa	-52	0	0	0		0	0	0	0	0
138	1	248	273	-1	450	176	3.9	25	ABarappapap	242	1182	0	0		0	0	0	0	0
139	1	266	18	-1	369	326	8.0	26	MSapaapp	234	-15	0	0		0	0	0	0	0
140	1	82	360	-1	480	184	3.6	25	ABarappapaa	204	797	0	0		0	0	0	0	0
141	1	50	146	-1	527	247	4.5	30	ABaraaappp	202	63	0	0		0	0	0	0	0
142	1	311	217	-1	511	409	17.0	23	ABalppppapp	202	237	0	0		0	0	0	0	0
143	1	80	265	-1	321	209	7.6	27	MSpappap	262	0	0	0		0	0	0	0	0
144	1	429	296	484	550	397	16.3	24	ABalapaapp	146	791	0	0		0	0	0	0	0
145	1	83	426	-1	395	329	22.4	29	ABarpaappa	268	156	0	0		0	0	0	0	0
146	1	351	302	-1	256	158	8.5	26	ABprapppap	221	244	0	0		0	0	0	0	0
147	1	106	224	-1	483	316	9.7	24	ABalpappaaa	176	1094	0	0		0	0	0	0	0
148	1	421	287	-1	476	349	23.5	30	ABplaaaapa	278	1081	0	0		0	0	0	0	0
149	1	7	463	-1	211	337	6.4	28	ABplapappa	34	0	0	0		0	0	0	0	0
150	1	459	283	-1	387	227	9.7	24	MSpapappa	151	0	0	0		0	0	0	0	0
151	1	353	10	-1	500	397	13.2	25	ABalppppaad	61	0	0	0		0	0	0	0	0
152	1	146	324	-1	286	286	4.0	24	ABplppppapa	211	674	0	0		0	0	0	0	0
153	1	262	98	-1	235	337	12.4	27	Capapa	-59	0	0	0		0	0	0	0	0
154	1	89	159	-1	245	233	3.8	25	ABplpppapap	244	440	0	0		0	0	0	0	0
155	1	362	295	-1	311	347	10.2	28	MSappaap	204	11	0	0		0	0	0	0	0
156	1	57	398	-1	267	310	3.8	25	ABplpppaaap	188	-482	0	0		0	0	0	0	0
157	1	63	189	-1	561	286	15.4	28	MSaaaaaa	482	0	0	0		0	0	0	0	0
158	1	253	323	-1	289	210	6.6	23	ABprpappppa	282	0	0	0		0	0	0	0	0
159	1	217	130	-1	394	367	4.4	27	ABalpapappp	157	-131	0	0		0	0	0	0	0
160	1	250	42	-1	538	421	18.2	24	ABplaapaapa	204	-1201	0	0		0	0	0	0	0
161	1	297	236	-1	327	147	15.7	27	Dppap	257	-78	0	0		0	0	0	0	0
162	1	294	49	-1	418	328	15.9	25	MSaaapapa	201	142	0	0		0	0	0	0	0
163	1	140	165	-1	451	391	14.7	26	ABalpppppap	-91	0	0	0		0	0	0	0	0
164	1	96	57	-1	285	224	16.4	29	Earpp	291	-546	0	0		0	0	0	0	0
165	1	411	66	-1	495	365	6.7	24	ABalppappap	192	0	0	0		0	0	0	0	0
166	1	301	407	-1	286	104	11.5	28	ABprapapap	-123	0	0	0		0	0	0	0	0
167	1	10	262	-1	403	385	13.1	27	MSapppaa	241	0	0	0		0	0	0	0	0
168	1	196	314	-1	460	260	19.8	31	MSpaaaaa	318	-62	0	0		0	0	0	0	0
169	1	142	76	-1	186	326	10.4	27	ABarppappp	-88	0	0	0		0	0	0	0	0
170	1	213	12	-1	541	313	10.9	24	ABalpaapaaa	192	0	0	0		0	0	0	0	0
171	1	46	252	-1	388	184	4.5	23	ABprpapappa	187	-37	0	0		0	0	0	0	0
172	1	326	297	-1	337	348	5.3	25	ABplppappa	246	395	0	0		0	0	0	0	0
173	1	181	305	-1	484	152	9.4	28	ABprpaaappa	64	0	0	0		0	0	0	0	0
174	1	114	455	-1	525	203	7.5	25	ABarappppap	122	0	0	0		0	0	0	0	0
175	1	156	115	-1	534	353	7.7	25	ABalppappaa	211	0	0	0		0	0	0	0	0
176	1	305	420	-1	320	369	10.9	27	Daapp	243	-1311	0	0		0	0	0	0	0
177	1	74	100	-1	403	331	4.6	24	ABplpapapaa	203	843	0	0		0	0	0	0	0
178	1	12	106	-1	415	334	12.6	23	ABaraapappa	212	1074	0	0		0	0	0	0	0
179	1	419	86	-1	433	319	5.5	24	ABalpapapap	207	583	0	0		0	0	0	0	0
180	1	135	87	-1	421	427	16.5	28	ABalppppppp	247	-318	0	0		0	0	0	0	0
181	1	35	349	-1	488	436	11.2	24	ABalpppapad	323	0	0	0		0	0	0	0	0
182	1	99	11	-1	318	147	11.8	30	MSpapppp	318	0	0	0		0	0	0	0	0
183	1	105	267	-1	265	308	9.6	27	Capaap	258	749	0	0		0	0	0	0	0
184	1	178	317	-1	437	378	4.1	27	ABalppapppp	258	-206	0	0		0	0	0	0	0
185	1	258	269	-1	429	225	3.4	25	ABprpappaap	-144	0	0	0		0	0	0	0	0
186	1	378	40	-1	559	369	8.8	28	ABalaaaarr	281	744	0	0		0	0	0	0	0
187	1	249	298	-1	555	235	21.6	26	ABalappppp	264	386	0	0		0	0	0	0	0
188	1	27	17	-1	518	196	10.2	26	ABprpaaaaap	240	84	0	0		0	0	0	0	0
189	1	31	4	-1	550	310	14.1	24	ABaraapaaaa	136	0	0	0		0	0	0	0	0
190	1	286	3	-1	335	241	14.1	28	Earpa	270	-1025	0	0		0	0	0	0	0
191	1	308	326	-1	484	341	11.7	27	ABalpaaapa	235	0	0	0		0	0	0	0	0
192	1	428	62	-1	456	234	14.4	28	ABaraapppap	124	0	0	0		0	0	0	0	0
193	1	224	299	-1	350	267	7.5	27	MSaappap	216	766	0	0		0	0	0	0	0
194	1	222	83	-1	435	210	19.0	26	MSppppap	224	-629	0	0		0	0	0	0	0
195	1	39	441	-1	267	385	7.5	27	ABplappaap	98	0	0	0		0	0	0	0	0
196	1	145	96	142	537	176	13.0	28	ABpraaaapa	321	0	0	0		0	0	0	0	0
197	1	209	7	-1	391	397	9.7	24	ABplppaaaap	-161	0	0	0		0	0	0	0	0
198	1	48	38	-1	427	285	16.1	26	MSpaapaa	277	0	0	0		0	0	0	0	0
199	1	228	111	-1	364	307	13.3	27	MSaapaapp	235	0	0	0		0	0	0	0	0
200	1	132	73	-1	536	347	4.5	27	ABalpaapppp	241	1356	0	0		0	0	0	0	0
201	1	309	337	-1	408	221	20.9	25	MSpppppa	222	650	0	0		0	0	0	0	0
202	1	116	330	-1	276	147	10.6	25	ABprapppaa	250	632	0	0		0	0	0	0	0
203	1	303	437	-1	373	393	16.4	24	ABplapaaapa	230	226	0	0		0	0	0	0	0
204	1	109	237	-1	445	405	21.4	29	ABplaaappa	122	0	0	0		0	0	0	0	0
205	1	396	30	-1	501	180	5.0	24	ABarapppapp	226	98	0	0		0	0	0	0	0
206	1	415	201	-1	412	284	8.3	26	ABalpappppp	153	0	0	0		0	0	0	0	0
207	1	147	258	-1	523	259	21.9	25	ABarpapaapp	201	618	0	0		0	0	0	0	0
208	1	256	67	-1	575	384	16.6	30	ABalapaaap	279	-305	0	0		0	0	0	0	0
209	1	343	354	-1	331	187	5.5	23	ABprppppaaa	195	-1207	0	0		0	0	0	0	0
210	1	59	20	-1	475	275	3.5	30	ABalpapaap	198	-513	0	0		0	0	0	0	0
211	1	127	110	-1	409	315	18.4	25	MSaaaappa	199	-449	0	0		0	0	0	0	0
212	1	208	210	-1	424	125	17.7	24	ABprapaapa	217	-285	0	0		0	0	0	0	0
213	1	231	428	-1	403	172	11.5	25	MSpppapp	38	0	0	0		0	0	0	0	0
214	1	226	194	-1	188	197	6.8	25	Cppppp	236	-445	0	0		0	0	0	0	0
215	1	94	356	-1	220	380	11.5	27	ABplapapaa	200	0	0	0		0	0	0	0	0
216	1	122	24	-1	306	356	19.4	29	MSappppp	274	-182	0	0		0	0	0	0	0
217	1	310	181	-1	410	185	22.7	28	ABarpppaa	268	-187	0	0		0	0	0	0	0
218	1	261	101	-1	208	303	7.7	25	ABplapppaa	251	20	0	0		0	0	0	0	0
219	1	247	391	-1	481	192	16.1	23	ABprpaappaa	421	0	0	0		0	0	0	0	0
220	1	313	185	-1	443	228	5.2	24	ABarapapapp	119	0	0	0		0	0	0	0	0
221	1	291	219	-1	470	295	20.8	26	MSaaaapaa	248	-390	0	0		0	0	0	0	0
222	1	316	68	-1	206	351	18.5	31	Caapa	285	-1012	0	0		0	0	0	0	0
223	1	212	445	-1	365	389	12.9	25	Daapa	359	0	0	0		0	0	0	0	0
224	1	134	423	-1	354	115	14.7	28	ABprappaaa	269	-487	0	0		0	0	0	0	0
225	1	345	276	-1	526	327	13.1	25	ABalpaapaap	202	191	0	0		0	0	0	0	0
226	1	47	245	-1	513	306	11.3	28	ABaraaaaaa	261	177	0	0		0	0	0	0	0
227	1	21	125	-1	461	406	11.8	22	ABplpaapaap	228	407	0	0		0	0	0	0	0
228	1	434	431	-1	319	385	14.5	25	Dapaa	242	-635	0	0		0	0	0	0	0
229	1	242	341	-1	346	133	9.4	27	ABprppapap	7	0	0	0		0	0	0	0	0
230	1	404	215	-1	491	425	17.9	22	ABalpppappa	261	0	0	0		0	0	0	0	0
231	1	103	389	-1	522	355	22.5	29	ABplaaaaaa	265	-16	0	0		0	0	0	0	0
232	1	207	344	-1	397	192	14.1	23	MSpppaaa	205	584	0	0		0	0	0	0	0
233	1	234	456	-1	479	166	6.8	23	ABarapppppp	233	789	0	0		0	0	0	0	0
234	1	398	191	-1	543	282	11.7	25	ABaraaapaaa	187	712	0	0		0	0	0	0	0
235	1	393	207	-1	367	152	7.5	28	ABprppappa	223	361	0	0		0	0	0	0	0
236	1	25	183	-1	405	242	15.7	27	MSpaapapp	274	261	0	0		0	0	0	0	0
237	1	216	177	-1	378	432	14.2	29	ABplaapppa	172	0	0	0		0	0	0	0	0
238	1	161	28	-1	488	179	19.8	32	ABpraaapppp	94	0	0	0		0	0	0	0	0
239	1	357	102	-1	342	101	12.4	27	ABprappaap	-43	0	0	0		0	0	0	0	0
240	1	358	188	-1	343	172	13.4	25	MSpppaap	253	0	0	0		0	0	0	0	0
241	1	414	167	-1	420	359	15.6	25	MSapappa	200	576	0	0		0	0	0	0	0
242	1	6	380	-1	396	379	21.1	30	ABarppaaa	295	265	0	0		0	0	0	0	0
243	1	426	136	268	524	148	15.3	27	ABprpaapap	131	0	0	0		0	0	0	0	0
244	1	363	362	-1	587	332	18.6	24	ABalappapp	181	703	0	0		0	0	0	0	0
245	1	180	37	-1	454	173	14.4	27	MSppppaa	-419	0	0	0		0	0	0	0	0
246	1	169	404	-1	457	305	13.3	26	ABalpaapapp	167	0	0	0		0	0	0	0	0
247	1	255	327	-1	491	423	15.7	32	ABalpppappp	282	-194	0	0		0	0	0	0	0
248	1	22	52	-1	267	341	19.4	28	Dappa	285	658	0	0		0	0	0	0	0
249	1	284	289	-1	348	261	19.4	27	Earaa	200	631	0	0		0	0	0	0	0
250	1	443	462	-1	439	356	5.6	25	ABalpapappa	171	121	0	0		0	0	0	0	0
251	1	379	27	-1	490	318	12.7	28	ABalpaapapa	245	-437	0	0		0	0	0	0	0
252	1	436	451	-1	550	175	10.4	27	ABpraaaaaa	236	-160	0	0		0	0	0	0	0
253	1	53	119	-1	476	203	6.3	26	ABprpapaaaa	198	-153	0	0		0	0	0	0	0
254	1	390	55	-1	409	374	10.1	24	ABplppaaaaa	208	-695	0	0		0	0	0	0	0
255	1	70	255	-1	309	102	18.0	30	ABprappapa	-95	0	0	0		0	0	0	0	0
256	1	254	251	-1	282	324	23.3	32	Caaaa	319	303	0	0		0	0	0	0	0
257	1	186	127	-1	436	440	12.3	24	ABplaappaa	190	0	0	0		0	0	0	0	0
258	1	230	48	-1	530	275	9.6	28	ABaraaaaap	110	0	0	0		0	0	0	0	0
259	1	66	197	-1	427	173	15.5	28	Dpaa	-337	0	0	0		0	0	0	0	0
260	1	163	80	-1	383	277	19.5	26	MSpaaapap	216	122	0	0		0	0	0	0	0
261	1	85	103	-1	381	154	15.5	26	Dppaa	229	1239	0	0		0	0	0	0	0
262	1	192	347	-1	315	125	22.0	37	ABarppppa	362	-55	0	0		0	0	0	0	0
263	1	189	367	-1	511	260	16.5	26	ABaraappapa	201	704	0	0		0	0	0	0	0
264	1	327	315	-1	586	222	16.5	25	ABpraaapapa	214	-577	0	0		0	0	0	0	0
265	1	232	214	-1	581	378	12.3	24	ABalaaaparl	64	0	0	0		0	0	0	0	0
266	1	240	359	-1	256	156	22.4	35	Cppaa	346	6	0	0		0	0	0	0	0
267	1	41	436	-1	571	176	14.0	28	ABpraaaaap	111	0	0	0		0	0	0	0	0
268	1	280	277	-1	553	204	22.0	28	ABpraapaapp	266	766	0	0		0	0	0	0	0
269	1	328	172	-1	421	178	5.5	23	ABprpapapaa	185	267	0	0		0	0	0	0	0
270	1	60	21	-1	376	352	14.1	26	Daaaa	247	0	0	0		0	0	0	0	0
271	1	223	246	-1	209	316	16.7	30	Cappaa	278	-709	0	0		0	0	0	0	0
272	1	81	259	-1	473	270	9.7	24	ABarapapaap	454	0	0	0		0	0	0	0	0
273	1	221	132	-1	227	238	13.7	31	Eplpa	313	178	0	0		0	0	0	0	0
274	1	312	184	-1	564	276	8.1	29	ABalaaaalp	206	1144	0	0		0	0	0	0	0
275	1	198	383	-1	547	250	14.3	24	MSppaaap	235	-135	0	0		0	0	0	0	0
276	1	331	238	-1	583	255	16.7	22	ABalappapa	168	-457	0	0		0	0	0	0	0
277	1	210	257	-1	463	333	9.2	24	ABalpappaap	-118	0	0	0		0	0	0	0	0
278	1	431	338	-1	484	133	11.6	25	ABprpaaappp	32	0	0	0		0	0	0	0	0
279	1	86	150	-1	413	250	6.4	27	ABarapapppp	270	-801	0	0		0	0	0	0	0
280	1	306	284	-1	210	231	7.3	28	Capppp	281	725	0	0		0	0	0	0	0
281	1	54	54	-1	346	176	18.7	28	Dpppa	272	893	0	0		0	0	0	0	0
282	1	26	19	-1	314	170	3.7	25	ABprppppapa	253	1072	0	0		0	0	0	0	0
283	1	288	261	-1	233	317	20.6	29	Dappp	285	-355	0	0		0	0	0	0	0
284	1	324	300	-1	390	269	3.8	27	ABplpappaap	270	123	0	0		0	0	0	0	0
285	1	118	342	-1	456	173	18.0	23	ABprpaappap	216	-835	0	0		0	0	0	0	0
286	1	167	373	-1	399	346	18.8	24	MSapappp	291	0	0	0		0	0	0	0	0
287	1	52	78	-1	451	220	12.2	23	ABarapaappp	133	0	0	0		0	0	0	0	0
288	1	360	270	-1	597	244	14.5	26	ABalaaapplr	206	122	0	0		0	0	0	0	0
289	1	220	250	-1	375	232	14.5	28	MSpapaapp	242	424	0	0		0	0	0	0	0
290	1	263	92	-1	397	149	6.4	24	ABarappappp	212	-27	0	0		0	0	0	0	0
291	1	150	205	-1	231	154	11.3	29	ABprapappp	288	901	0	0		0	0	0	0	0
292	1	265	144	-1	252	290	4.4	24	ABplpppaapa	189	471	0	0		0	0	0	0	0
293	1	157	377	-1	277	277	18.7	33	Eplaa	334	844	0	0		0	0	0	0	0
294	1	391	375	-1	407	160	8.7	28	ABprppaapa	297	0	0	0		0	0	0	0	0
295	1	130	157	-1	320	256	7.2	25	MSpappaa	351	0	0	0		0	0	0	0	0
296	1	346	36	-1	377	396	5.6	26	ABplpaaaapp	-79	0	0	0		0	0	0	0	0
297	1	2	148	-1	274	355	12.6	30	Capaaa	180	0	0	0		0	0	0	0	0
298	1	160	107	-1	360	393	8.3	24	ABplppapaaa	83	0	0	0		0	0	0	0	0
299	1	129	128	-1	393	407	15.8	24	ABplpaappap	119	0	0	0		0	0	0	0	0
300	1	78	199	-1	534	280	5.4	27	ABaraaappa	274	1017	0	0		0	0	0	0	0
301	1	296	430	-1	422	414	9.8	24	ABplpaapppp	209	429	0	0		0	0	0	0	0
302	1	371	126	-1	260	144	5.9	24	ABprpppaapp	215	-315	0	0		0	0	0	0	0
303	1	441	443	-1	491	154	12.5	24	ABprpaapppp	201	1611	0	0		0	0	0	0	0
304	1	452	74	-1	528	210	3.4	26	ABarapppapa	259	330	0	0		0	0	0	0	0
305	1	401	320	-1	484	245	17.1	25	ABaraappapp	248	-530	0	0		0	0	0	0	0
306	1	244	386	-1	255	234	19.3	32	Eprap	306	-168	0	0		0	0	0	0	0
307	1	458	345	-1	456	432	11.6	23	ABplpaapapp	164	-449	0	0		0	0	0	0	0
308	1	374	378	-1	426	395	8.1	26	ABplpaaappp	195	140	0	0		0	0	0	0	0
309	1	170	322	-1	374	153	18.6	27	ABprapaaapp	213	782	0	0		0	0	0	0	0
310	1	190	182	-1	434	298	19.7	26	MSaaaapap	254	-540	0	0		0	0	0	0	0
311	1	201	145	-1	163	278	17.4	33	Caapp	317	-167	0	0		0	0	0	0	0
312	1	356	97	-1	439	200	5.4	23	ABprpapaaap	153	0	0	0		0	0	0	0	0
313	1	275	418	-1	556	356	14.1	25	ABalapaaaa	252	470	0	0		0	0	0	0	0
314	1	433	162	-1	487	321	15.6	26	ABaraapaapp	230	549	0	0		0	0	0	0	0
315	1	440	169	-1	505	176	14.8	23	ABprpaapaap	264	0	0	0		0	0	0	0	0
316	1	377	334	-1	506	302	18.5	28	MSaaaaapa	237	-97	0	0		0	0	0	0	0
317	1	424	104	-1	370	216	12.1	28	MSpapapa	246	141	0	0		0	0	0	0	0
318	1	13	231	-1	450	297	9.7	29	ABalpapppa	287	125	0	0		0	0	0	0	0
319	1	425	133	-1	359	208	3.8	24	ABprpapappp	186	1718	0	0		0	0	0	0	0
320	0	437	-1	-1	523	205	23.5	29		295	367	0	0		0	0	0	0	0
321	1	246	155	-1	564	222	13.4	27	ABalaapppa	229	956	0	0		0	0	0	0	0
322	1	202	141	-1	514	356	16.6	27	MSapaaap	251	79	0	0		0	0	0	0	0
323	1	420	190	-1	239	192	4.7	23	ABprppppppa	235	-109	0	0		0	0	0	0	0
324	1	120	421	-1	413	130	11.4	26	ABprppapaaa	204	483	0	0		0	0	0	0	0
325	1	40	397	-1	175	238	6.7	26	Cpappv	239	-166	0	0		0	0	0	0	0
326	1	95	291	-1	302	164	17.7	28	Dpppp	253	-592	0	0		0	0	0	0	0
327	1	102	50	-1	495	291	14.2	25	ABaraapaapa	216	-39	0	0		0	0	0	0	0
328	1	435	161	-1	277	180	5.1	25	ABprpppapaa	209	415	0	0		0	0	0	0	0
329	1	304	355	-1	527	216	5.6	23	ABarapppaap	199	437	0	0		0	0	0	0	0
330	1	18	82	-1	469	326	19.4	28	MSaaaaapp	276	-375	0	0		0	0	0	0	0
331	1	188	60	-1	479	396	18.9	24	ABplaapappa	211	-187	0	0		0	0	0	0	0
332	1	79	79	-1	502	266	5.8	25	ABarapaaapa	172	-853	0	0		0	0	0	0	0
333	1	97	84	-1	522	160	10.3	28	ABprpaaapa	88	0	0	0		0	0	0	0	0
334	1	148	178	-1	416	142	5.0	24	ABarappappa	212	264	0	0		0	0	0	0	0
335	1	274	316	-1	219	155	18.0	32	Cppap	482	0	0	0		0	0	0	0	0
336	1	197	336	-1	411	410	21.4	30	ABplaaappp	112	0	0	0		0	0	0	0	0
337	1	225	206	-1	534	330	19.4	24	ABplaaaaapa	209	1026	0	0		0	0	0	0	0
338	1	342	319	-1	275	410	17.7	34	ABarppapa	344	-375	0	0		0	0	0	0	0
339	1	367	85	-1	519	273	14.5	23	ABaraaapaap	203	64	0	0		0	0	0	0	0
340	1	30	64	-1	335	329	8.2	30	MSaapppa	302	1382	0	0		0	0	0	0	0
341	1	93	233	-1	336	375	16.6	26	Daaap	232	-130	0	0		0	0	0	0	0
342	1	215	112	-1	598	279	13.6	30	ABalaaappr	301	205	0	0		0	0	0	0	0
343	1	179	435	-1	591	197	14.7	26	ABalaappppp	224	503	0	0		0	0	0	0	0
344	1	341	138	-1	418	160	18.0	24	ABprapaaapa	177	156	0	0		0	0	0	0	0
345	1	104	350	-1	566	350	20.4	26	ABplaapaaaa	203	-85	0	0		0	0	0	0	0
346	1	413	469	-1	552	331	17.8	23	ABalappaap	238	-1075	0	0		0	0	0	0	0
347	1	295	180	-1	363	168	5.3	29	ABprppaapp	218	755	0	0		0	0	0	0	0
348	1	184	339	-1	444	338	11.7	26	ABalpaaapp	101	0	0	0		0	0	0	0	0
349	1	407	70	-1	483	331	3.8	23	ABalppapapa	177	755	0	0		0	0	0	0	0
350	1	335	288	-1	364	361	10.2	26	MSappapp	26	0	0	0		0	0	0	0	0
351	1	16	352	-1	366	157	22.4	32	ABarpppap	277	-6	0	0		0	0	0	0	0
352	1	164	71	-1	505	420	8.5	31	ABalpppaaa	246	1249	0	0		0	0	0	0	0
353	1	238	264	-1	357	352	19.2	29	MSappppa	241	749	0	0		0	0	0	0	0
354	1	344	429	-1	247	263	4.1	23	ABplpppapaa	191	723	0	0		0	0	0	0	0
355	1	387	15	-1	437	336	17.7	25	MSaaapaap	248	694	0	0		0	0	0	0	0
356	1	108	209	-1	188	182	9.5	28	Cppppa	268	456	0	0		0	0	0	0	0
357	1	141	312	-1	494	270	8.8	25	ABarapaaaap	187	105	0	0		0	0	0	0	0
358	1	36	163	-1	256	222	7.5	28	ABprpppppa	281	1162	0	0		0	0	0	0	0
359	1	104	223	-1	549	375	21.9	25	ABplaapaaap	542	0	0	0		0	0	0	0	0
360	1	243	394	-1	521	350	10.2	28	MSapaaaa	203	-283	0	0		0	0	0	0	0
361	1	302	303	-1	560	242	6.8	24	ABarapppaaa	186	112	0	0		0	0	0	0	0
362	1	107	160	351	305	234	4.1	28	ABplpapppp	190	-149	0	0		0	0	0	0	0
363	1	380	140	-1	443	397	7.1	24	ABplpaaappa	205	128	0	0		0	0	0	0	0
364	1	5	109	-1	506	248	12.8	27	ABaraaapapa	93	0	0	0		0	0	0	0	0
365	0	176	-1	-1	540	299	22.8	26		254	-509	0	0		0	0	0	0	0
366	1	268	318	-1	524	314	8.1	24	ABalpaaaaaa	198	-174	0	0		0	0	0	0	0
367	1	119	232	-1	442	172	22.3	29	ABarpapppp	253	495	0	0		0	0	0	0	0
368	1	271	450	-1	521	271	7.3	25	ABarapaaaaa	203	169	0	0		0	0	0	0	0
369	1	403	335	-1	473	296	23.2	31	ABarpaapaa	308	-131	0	0		0	0	0	0	0
370	1	49	254	-1	488	297	6.6	27	ABalpaaaap	203	0	0	0		0	0	0	0	0
371	1	194	149	-1	383	299	9.5	24	MSaapaaap	203	-196	0	0		0	0	0	0	0
372	1	88	213	-1	466	379	11.6	23	ABplpaapaaa	206	0	0	0		0	0	0	0	0
373	1	171	175	-1	181	289	8.7	27	ABplapappp	94	0	0	0		0	0	0	0	0
374	1	285	193	-1	527	373	14.9	26	ABalapaapa	210	68	0	0		0	0	0	0	0
375	1	123	164	-1	364	249	3.4	27	ABprpappapp	267	-175	0	0		0	0	0	0	0
376	1	350	396	-1	183	258	12.0	28	Capppa	228	798	0	0		0	0	0	0	0
377	1	152	321	-1	477	168	22.4	29	ABarpapppa	-190	0	0	0		0	0	0	0	0
378	1	466	263	-1	478	133	16.5	33	ABpraappap	278	1090	0	0		0	0	0	0	0
379	1	113	361	-1	413	279	21.3	26	MSpaaapaa	212	846	0	0		0	0	0	0	0
380	1	237	186	-1	261	115	10.5	26	ABprapappa	253	736	0	0		0	0	0	0	0
381	1	20	372	-1	581	226	8.3	31	ABalaapaap	309	-1071	0	0		0	0	0	0	0
382	1	227	425	-1	522	330	22.9	26	ABarpaaaap	217	576	0	0		0	0	0	0	0
383	1	264	5	-1	452	438	19.5	29	ABplaaapap	283	1219	0	0		0	0	0	0	0
384	1	75	401	-1	591	247	22.0	26	ABpraapaaap	47	0	0	0		0	0	0	0	0
385	1	329	253	-1	502	165	8.7	24	ABprpaapppa	186	105	0	0		0	0	0	0	0
386	1	364	357	-1	380	263	17.1	23	MSaaappp	-36	0	0	0		0	0	0	0	0
387	1	67	16	-1	494	380	4.0	26	ABalppaappa	260	749	0	0		0	0	0	0	0
388	1	406	173	-1	411	310	2.8	25	ABplpappaaa	249	22	0	0		0	0	0	0	0
389	1	369	99	-1	569	183	9.7	31	ABalaapapp	151	0	0	0		0	0	0	0	0
390	1	298	89	-1	342	419	17.8	25	ABplapaaapp	220	249	0	0		0	0	0	0	0
391	0	399	-1	-1	486	261	22.7	22		154	-756	0	0		0	0	0	0	0
392	1	205	293	-1	562	221	18.6	25	ABpraapappa	197	-603	0	0		0	0	0	0	0
393	0	51	-1	-1	370	280	16.1	23		200	129	0	0		0	0	0	0	0
394	1	177	309	-1	446	145	6.3	24	ABprpaaaapa	52	0	0	0		0	0	0	0	0
395	1	320	46	-1	236	131	9.1	26	ABprappppa	21	0	0	0		0	0	0	0	0
396	1	412	120	-1	356	422	12.9	26	ABplapaapa	193	162	0	0		0	0	0	0	0
397	1	373	108	-1	245	126	16.5	34	ABarppppp	334	757	0	0		0	0	0	0	0
398	1	112	208	-1	509	339	4.1	24	ABalppapaaa	183	517	0	0		0	0	0	0	0
399	1	307	234	-1	497	192	7.8	24	ABarapppppa	212	-841	0	0		0	0	0	0	0
400	1	317	363	-1	320	235	17.8	30	Epraa	302	-64	0	0		0	0	0	0	0
401	1	100	1	-1	601	322	15.0	28	ABalaaapal	-92	0	0	0		0	0	0	0	0
402	1	416	249	-1	582	304	9.1	23	ABalaaaalar	313	0	0	0		0	0	0	0	0
403	1	268	395	-1	498	318	8.9	23	ABalpaaaaap	189	1084	0	0		0	0	0	0	0
404	1	427	275	-1	484	213	23.3	31	ABarpappap	313	-114	0	0		0	0	0	0	0
405	1	395	228	-1	237	255	23.2	33	Cpaapa	333	2104	0	0		0	0	0	0	0
406	1	388	286	-1	369	302	4.1	24	ABplpapappa	240	899	0	0		0	0	0	0	0
407	1	257	274	-1	307	197	4.4	22	ABprppppaap	311	0	0	0		0	0	0	0	0
408	1	365	432	-1	487	271	19.0	27	MSpaaaapa	229	85	0	0		0	0	0	0	0
409	1	90	457	-1	433	404	14.2	24	ABplpaappaa	214	-75	0	0		0	0	0	0	0
410	0	172	-1	-1	389	368	12.0	22		177	-438	0	0		0	0	0	0	0
411	1	453	468	-1	297	268	6.0	22	ABplppppaap	178	-123	0	0		0	0	0	0	0
412	1	381	91	-1	455	174	7.1	23	ABprpapaapa	491	0	0	0		0	0	0	0	0
413	1	182	333	-1	580	264	12.3	25	ABalaaappll	212	336	0	0		0	0	0	0	0
414	1	321	459	-1	436	179	18.8	23	ABprapaaaaa	221	154	0	0		0	0	0	0	0
415	1	361	371	-1	512	307	15.3	25	ABaraapaaap	205	-747	0	0		0	0	0	0	0
416	1	79	410	-1	482	251	5.9	24	ABarapaaapp	159	457	0	0		0	0	0	0	0
417	1	333	413	-1	524	212	17.2	28	ABpraapapa	39	0	0	0		0	0	0	0	0
418	1	340	81	-1	602	322	11.6	24	ABalaaaalal	213	289	0	0		0	0	0	0	0
419	1	370	340	-1	509	176	17.6	29	ABpraaapppa	261	-581	0	0		0	0	0	0	0
420	1	71	152	-1	424	352	7.6	29	ABplpapaaa	261	0	0	0		0	0	0	0	0
421	1	62	59	-1	463	290	6.2	25	ABalpappapa	254	606	0	0		0	0	0	0	0
422	1	461	458	-1	441	294	7.5	28	ABalpappppa	258	1662	0	0		0	0	0	0	0
423	1	423	366	-1	274	259	4.2	23	ABplppppapp	222	63	0	0		0	0	0	0	0
424	1	45	419	-1	339	310	4.4	29	ABplppaapp	195	142	0	0		0	0	0	0	0
425	1	203	444	-1	341	276	4.7	25	ABplpapappp	367	0	0	0		0	0	0	0	0
426	1	366	212	-1	521	307	3.5	25	ABalpapaaaa	218	-221	0	0		0	0	0	0	0
427	1	136	399	-1	369	328	5.2	23	ABplpapapap	204	-209	0	0		0	0	0	0	0
428	1	337	266	-1	309	97	12.6	28	ABprappapp	266	486	0	0		0	0	0	0	0
429	1	187	313	-1	440	344	3.4	26	ABalppapapp	198	222	0	0		0	0	0	0	0
430	1	269	260	-1	461	372	6.1	23	ABalppapppa	193	0	0	0		0	0	0	0	0
431	1	149	113	-1	378	110	16.6	27	ABprapaapp	147	0	0	0		0	0	0	0	0
432	1	24	467	-1	488	438	14.1	28	ABplpaapapa	263	625	0	0		0	0	0	0	0
433	1	3	90	-1	466	317	5.8	22	ABalpapapaa	199	877	0	0		0	0	0	0	0
434	1	137	235	-1	285	203	3.4	26	ABprppppapp	243	229	0	0		0	0	0	0	0
435	1	4	242	-1	265	213	12.3	33	Eprpp	232	0	0	0		0	0	0	0	0
436	1	124	200	-1	377	184	16.4	29	Dpap	281	285	0	0		0	0	0	0	0
437	1	193	454	-1	587	339	12.3	26	ABalaaaparr	284	0	0	0		0	0	0	0	0
438	1	454	447	-1	573	235	9.9	22	ABalaapaaa	172	925	0	0		0	0	0	0	0
439	1	410	95	-1	348	228	9.4	23	MSpapappp	181	782	0	0		0	0	0	0	0
440	1	61	414	-1	560	273	22.6	30	ABarpapaaa	288	142	0	0		0	0	0	0	0
441	1	32	460	-1	344	253	23.4	41	Cpaaa	415	686	0	0		0	0	0	0	0
442	1	175	211	-1	463	244	6.1	26	ABarapapapa	192	1066	0	0		0	0	0	0	0
443	1	408	452	-1	495	305	3.8	25	ABalpapaaap	215	97	0	0		0	0	0	0	0
444	1	446	195	-1	223	283	5.5	26	ABplapppap	221	-469	0	0		0	0	0	0	0
445	1	183	39	-1	428	314	23.0	30	ABarpaapap	264	-526	0	0		0	0	0	0	0
446	1	64	69	-1	331	384	5.4	24	ABplppapaap	233	-308	0	0		0	0	0	0	0
447	1	29	176	-1	445	357	22.9	28	ABplaaaapp	284	-253	0	0		0	0	0	0	0
448	1	229	6	-1	369	358	3.7	26	ABplpaaaapa	242	389	0	0		0	0	0	0	0
449	1	467	461	-1	464	392	16.5	30	ABplaapapa	263	-477	0	0		0	0	0	0	0
450	1	339	248	-1	310	285	14.8	30	Ealap	289	203	0	0		0	0	0	0	0
451	1	330	32	-1	390	174	7.1	23	ABprpapapap	658	0	0	0		0	0	0	0	0
452	1	144	222	-1	571	260	18.5	28	ABalappppa	-77	0	0	0		0	0	0	0	0
453	1	442	446	-1	493	340	18.2	22	MSaaapaaa	4	0	0	0		0	0	0	0	0
454	1	445	365	-1	581	304	18.7	25	ABalapppaap	-225	0	0	0		0	0	0	0	0
455	1	447	442	-1	592	291	15.1	22	ABalapppaaa	545	0	0	0		0	0	0	0	0
456	1	439	329	-1	501	366	20.7	25	ABplaaaaapp	-56	0	0	0		0	0	0	0	0
457	1	19	449	-1	350	234	5.2	22	ABplpapppaa	-1	0	0	0		0	0	0	0	0
458	1	451	464	-1	198	226	4.6	22	ABplppppppp	-153	0	0	0		0	0	0	0	0
459	0	92	-1	-1	446	334	6.6	23		263	0	0	0		0	0	0	0	0
460	1	166	306	-1	498	374	10.0	26	ABplpaaaaaa	69	0	0	0		0	0	0	0	0
461	0	450	-1	-1	448	193	9.0	22		76	0	0	0		0	0	0	0	0
462	1	468	400	-1	264	210	3.7	26	ABprpppapap	199	0	0	0		0	0	0	0	0
463	1	325	72	-1	517	393	9.5	26	ABalapapap	188	0	0	0		0	0	0	0	0
464	1	463	204	-1	510	390	17.0	21	ABalppppapa	1002	0	0	0		0	0	0	0	0
465	1	471	476	-1	397	178	20.5	27	ABprapaaaap	439	0	0	0		0	0	0	0	0
466	1	475	475	-1	547	286	20.4	23	ABalapppapp	618	0	0	0		0	0	0	0	0
467	0	347	-1	-1	538	383	12.8	22		158	-278	0	0		0	0	0	0	0
468	1	394	472	-1	553	194	16.1	23	ABpraaapaad	197	-728	0	0		0	0	0	0	0
469	0	457	-1	-1	435	182	12.1	23		-41	0	0	0		0	0	0	0	0
470	1	469	474	-1	498	233	11.9	29	ABarapaapa	295	616	0	0		0	0	0	0	0
471	1	465	156	-1	386	383	19.2	27	ABplapaaaaa	305	0	0	0		0	0	0	0	0
472	1	383	479	-1	389	312	15.1	28	MSaaapapp	-161	0	0	0		0	0	0	0	0
473	0	455	-1	-1	565	317	16.0	19		-14	0	0	0		0	0	0	0	0
474	1	470	471	-1	447	252	18.0	27	MSpaaaapp	-157	0	0	0		0	0	0	0	0
475	1	472	480	-1	452	405	18.9	24	ABplaapappp	255	0	0	0		0	0	0	0	0
476	1	473	481	-1	530	297	21.0	24	ABarpaaapa	689	0	0	0		0	0	0	0	0
477	1	474	482	-1	471	232	11.0	24	ABarapaappa	125	-191	0	0		0	0	0	0	0
478	1	476	483	-1	521	195	20.0	25	ABpraapappp	-453	0	0	0		0	0	0	0	0
479	1	477	485	-1	563	296	19.0	25	ABalapppapa	489	0	0	0		0	0	0	0	0
480	1	478	486	-1	470	327	18.0	24	ABaraaaapp	-101	0	0	0		0	0	0	0	0
