# Supplementary material for: The AP-2 Transcription Factor APTF-2 Is Required for Neuroblast and Epidermal Morphogenesis in Caenorhabditis elegans Embryogenesis
Source: PLoS Genet. 2016 May 13;12(5):e1006048. doi: 10.1371/journal.pgen.1006048 (PMC4866721; doi:10.1371/journal.pgen.1006048)
Supplement: S3 Text — (ZIP) [file pgen.1006048.s031.zip › nuclei/t198-nuclei]

1	1	401	364	-1	602	317	14.5	29	ABalaaapal	238	47	0	0		0	0	0	0	0
2	1	78	85	-1	551	263	19.4	24	ABarpapaapa	223	310	0	0		0	0	0	0	0
3	1	190	202	-1	337	237	14.0	28	Earpa	280	184	0	0		0	0	0	0	0
4	1	189	288	-1	549	312	14.2	24	ABaraapaaaa	125	0	0	0		0	0	0	0	0
5	1	383	437	-1	452	437	18.9	30	ABplaaapap	241	27	0	0		0	0	0	0	0
6	1	448	160	-1	362	356	3.7	27	ABplpaaaapa	257	397	0	0		0	0	0	0	0
7	1	197	427	-1	390	395	9.8	25	ABplppaaaap	-181	0	0	0		0	0	0	0	0
8	1	109	47	-1	377	221	5.5	25	ABprpapppap	-206	0	0	0		0	0	0	0	0
9	1	127	287	-1	441	333	14.3	27	ABaraapapap	170	0	0	0		0	0	0	0	0
10	1	151	353	-1	500	395	12.7	26	ABalppppaad	133	0	0	0		0	0	0	0	0
11	1	182	149	-1	319	146	11.6	30	MSpapppp	213	-1253	0	0		0	0	0	0	0
12	1	170	111	-1	540	311	10.9	24	ABalpaapaaa	181	0	0	0		0	0	0	0	0
13	1	77	332	-1	513	296	22.7	29	ABarpapapa	225	-467	0	0		0	0	0	0	0
14	1	114	178	-1	562	297	11.0	25	ABaraaaapa	-166	0	0	0		0	0	0	0	0
15	1	355	392	-1	438	335	17.7	25	MSaaapaap	215	38	0	0		0	0	0	0	0
16	1	387	156	-1	498	373	3.7	27	ABalppaappa	263	103	0	0		0	0	0	0	0
17	1	188	98	-1	517	196	10.1	26	ABprpaaaaap	250	109	0	0		0	0	0	0	0
18	1	139	80	-1	369	323	8.1	27	MSapaapp	292	0	0	0		0	0	0	0	0
19	1	282	312	-1	312	169	3.7	25	ABprppppapa	230	-543	0	0		0	0	0	0	0
20	1	210	166	-1	477	271	3.8	28	ABalpapaap	191	-480	0	0		0	0	0	0	0
21	1	270	292	-1	373	349	14.2	26	Daaaa	314	0	0	0		0	0	0	0	0
22	1	105	183	-1	272	276	7.7	29	ABplpppppa	261	912	0	0		0	0	0	0	0
23	1	55	27	-1	498	142	15.3	27	ABpraappaa	78	0	0	0		0	0	0	0	0
24	1	216	374	-1	305	354	19.4	29	MSappppp	94	0	0	0		0	0	0	0	0
25	1	42	409	-1	304	148	5.9	24	ABprpppaaap	216	159	0	0		0	0	0	0	0
26	1	130	53	-1	407	433	12.1	28	ABplaappap	286	-830	0	0		0	0	0	0	0
27	1	251	452	-1	490	314	12.7	23	ABalpaapapa	192	384	0	0		0	0	0	0	0
28	1	238	10	-1	487	177	19.6	31	ABpraaapppp	270	-220	0	0		0	0	0	0	0
29	1	118	424	-1	280	101	15.4	27	ABprapapaa	-66	0	0	0		0	0	0	0	0
30	1	205	313	-1	501	181	4.7	25	ABarapppapp	202	128	0	0		0	0	0	0	0
31	1	16	158	-1	460	223	9.7	29	ABarapappa	116	0	0	0		0	0	0	0	0
32	1	451	142	-1	389	177	7.2	23	ABprpapapap	199	-230	0	0		0	0	0	0	0
33	1	63	84	-1	476	377	13.9	25	ABalpppppaa	-301	0	0	0		0	0	0	0	0
34	0	365	-1	-1	541	303	22.8	25		125	0	0	0		0	0	0	0	0
35	1	90	273	-1	453	129	16.5	31	ABpraapppa	247	124	0	0		0	0	0	0	0
36	1	296	9	-1	376	395	5.6	25	ABplpaaaapp	208	-347	0	0		0	0	0	0	0
37	1	245	87	-1	456	175	14.4	27	MSppppaa	226	243	0	0		0	0	0	0	0
38	1	198	229	-1	429	285	16.0	26	MSpaapaa	107	0	0	0		0	0	0	0	0
39	1	445	36	-1	430	314	23.4	30	ABarpaapap	270	1352	0	0		0	0	0	0	0
40	1	186	79	-1	560	363	8.4	28	ABalaaaarr	277	0	0	0		0	0	0	0	0
41	1	36	151	-1	303	414	11.6	27	ABplapaapp	226	117	0	0		0	0	0	0	0
42	1	160	101	-1	539	425	17.9	24	ABplaapaapa	198	694	0	0		0	0	0	0	0
43	1	91	40	-1	491	405	10.0	24	ABalpppapav	58	0	0	0		0	0	0	0	0
44	1	70	245	-1	583	338	9.9	28	ABalaaaarl	276	296	0	0		0	0	0	0	0
45	0	47	-1	-1	540	359	11.1	22		186	847	0	0		0	0	0	0	0
46	1	395	44	-1	237	131	9.0	26	ABprappppa	219	974	0	0		0	0	0	0	0
47	1	95	128	-1	396	370	7.4	28	ABplpapaap	153	0	0	0		0	0	0	0	0
48	1	258	57	-1	525	273	9.8	28	ABaraaaaap	230	0	0	0		0	0	0	0	0
49	1	162	77	-1	421	325	15.9	23	MSaaapapa	229	-508	0	0		0	0	0	0	0
50	1	327	174	-1	499	291	14.2	25	ABaraapaapa	208	-353	0	0		0	0	0	0	0
51	0	459	-1	-1	447	332	6.4	22		158	260	0	0		0	0	0	0	0
52	1	248	371	-1	267	337	19.4	29	Dappa	268	1174	0	0		0	0	0	0	0
53	1	97	223	-1	496	241	9.6	25	ABarapapaaa	92	0	0	0		0	0	0	0	0
54	1	281	20	-1	347	176	19.0	28	Dpppa	285	-708	0	0		0	0	0	0	0
55	1	254	252	-1	410	372	10.1	24	ABplppaaaaa	-72	0	0	0		0	0	0	0	0
56	1	43	121	-1	333	164	5.4	24	ABprpppaaaa	42	0	0	0		0	0	0	0	0
57	1	164	352	-1	287	224	16.3	29	Earpp	291	-960	0	0		0	0	0	0	0
58	1	32	112	-1	530	287	16.8	29	ABaraappaa	215	0	0	0		0	0	0	0	0
59	1	421	4	-1	464	286	6.1	25	ABalpappapa	242	190	0	0		0	0	0	0	0
60	1	331	209	-1	483	397	18.5	24	ABplaapappa	199	150	0	0		0	0	0	0	0
61	1	54	2	-1	369	166	11.2	28	MSpapppa	197	0	0	0		0	0	0	0	0
62	1	192	310	-1	457	233	14.5	28	ABaraapppap	123	0	0	0		0	0	0	0	0
63	1	23	83	-1	418	291	13.2	25	ABaraapappp	212	148	0	0		0	0	0	0	0
64	1	340	14	-1	334	332	8.4	29	MSaapppa	181	0	0	0		0	0	0	0	0
65	1	136	323	-1	464	416	8.0	27	ABplpaaapa	216	-812	0	0		0	0	0	0	0
66	1	165	120	-1	492	357	6.2	24	ABalppappap	203	173	0	0		0	0	0	0	0
67	1	208	34	-1	575	383	16.4	28	ABalapaaap	266	381	0	0		0	0	0	0	0
68	1	222	386	-1	209	352	18.5	31	Caapa	287	246	0	0		0	0	0	0	0
69	1	446	175	-1	332	382	5.6	24	ABplppapaap	217	-680	0	0		0	0	0	0	0
70	1	349	459	-1	480	329	3.4	24	ABalppapapa	178	-783	0	0		0	0	0	0	0
71	1	352	102	-1	503	414	7.6	31	ABalpppaaa	0	0	0	0		0	0	0	0	0
72	1	463	431	-1	519	388	9.2	26	ABalapapap	138	0	0	0		0	0	0	0	0
73	1	200	93	-1	531	350	4.3	26	ABalpaapppp	250	94	0	0		0	0	0	0	0
74	1	304	218	-1	526	207	3.6	29	ABarapppapa	287	7	0	0		0	0	0	0	0
75	1	71	311	-1	465	337	15.7	27	ABaraapapaa	212	-115	0	0		0	0	0	0	0
76	1	169	11	-1	186	325	10.5	27	ABarppappp	124	0	0	0		0	0	0	0	0
77	1	110	50	-1	556	327	22.3	27	ABarpaaaaa	276	1401	0	0		0	0	0	0	0
78	1	287	358	-1	453	220	12.6	24	ABarapaappp	223	431	0	0		0	0	0	0	0
79	1	332	110	-1	507	269	5.9	24	ABarapaaapa	170	727	0	0		0	0	0	0	0
80	1	260	153	-1	387	278	19.5	25	MSpaaapap	223	-478	0	0		0	0	0	0	0
81	1	418	324	-1	600	318	11.1	23	ABalaaaalal	202	-342	0	0		0	0	0	0	0
82	1	330	118	-1	471	326	19.4	29	MSaaaaapp	286	243	0	0		0	0	0	0	0
83	1	194	214	-1	435	212	19.0	26	MSppppap	314	0	0	0		0	0	0	0	0
84	1	333	197	-1	523	155	9.9	28	ABprpaaapa	240	142	0	0		0	0	0	0	0
85	1	339	141	-1	521	267	14.5	23	ABaraaapaap	226	1005	0	0		0	0	0	0	0
86	1	179	417	-1	435	319	5.0	24	ABalpapapap	241	1493	0	0		0	0	0	0	0
87	1	180	233	-1	423	426	16.5	29	ABalppppppp	235	-632	0	0		0	0	0	0	0
88	1	75	5	-1	408	222	8.4	29	MSpapaaap	169	0	0	0		0	0	0	0	0
89	1	390	318	-1	343	412	18.1	26	ABplapaaapp	206	219	0	0		0	0	0	0	0
90	1	433	205	-1	465	314	5.5	23	ABalpapapaa	192	-47	0	0		0	0	0	0	0
91	1	412	162	-1	454	171	7.0	24	ABprpapaapa	224	417	0	0		0	0	0	0	0
92	1	290	230	-1	400	154	6.4	23	ABarappappp	217	-36	0	0		0	0	0	0	0
93	1	51	330	-1	472	349	4.9	24	ABalppapaap	185	-388	0	0		0	0	0	0	0
94	1	96	314	-1	340	303	16.5	32	Ealaa	324	-684	0	0		0	0	0	0	0
95	1	439	242	-1	349	228	9.3	23	MSpapappp	168	0	0	0		0	0	0	0	0
96	1	196	435	-1	539	183	12.4	25	ABpraaaapav	50	0	0	0		0	0	0	0	0
97	1	312	177	-1	438	198	5.4	23	ABprpapaaap	-15	0	0	0		0	0	0	0	0
98	1	153	256	-1	235	336	12.5	28	Capapa	230	0	0	0		0	0	0	0	0
99	1	389	186	-1	574	180	10.5	30	ABalaapapp	248	505	0	0		0	0	0	0	0
100	1	177	46	-1	400	334	4.8	23	ABplpapapaa	237	889	0	0		0	0	0	0	0
101	1	218	276	-1	208	302	7.7	25	ABplapppaa	226	481	0	0		0	0	0	0	0
102	1	239	187	-1	343	101	12.6	27	ABprappaap	260	-66	0	0		0	0	0	0	0
103	1	261	402	-1	382	156	15.7	26	Dppaa	230	-32	0	0		0	0	0	0	0
104	1	317	165	-1	371	214	11.7	28	MSpapapa	130	0	0	0		0	0	0	0	0
105	1	99	241	-1	336	211	3.8	23	ABplpapppap	178	-209	0	0		0	0	0	0	0
106	1	178	365	-1	417	336	12.9	23	ABaraapappa	230	765	0	0		0	0	0	0	0
107	1	298	8	-1	356	393	8.3	24	ABplppapaaa	-211	0	0	0		0	0	0	0	0
108	1	397	368	-1	247	123	16.6	34	ABarppppp	-162	0	0	0		0	0	0	0	0
109	1	364	113	-1	506	254	12.8	26	ABaraaapapa	233	79	0	0		0	0	0	0	0
110	1	211	320	-1	412	316	18.4	24	MSaaaappa	164	0	0	0		0	0	0	0	0
111	1	199	28	-1	365	309	13.3	27	MSaapaapp	233	-85	0	0		0	0	0	0	0
112	1	342	140	-1	599	279	13.5	28	ABalaaappr	242	-195	0	0		0	0	0	0	0
113	1	431	150	-1	380	112	17.2	27	ABprapaapp	230	-496	0	0		0	0	0	0	0
114	1	59	62	-1	594	267	8.6	27	ABalaappa	135	0	0	0		0	0	0	0	0
115	1	175	106	-1	534	349	7.2	26	ABalppappaa	184	215	0	0		0	0	0	0	0
116	1	45	76	-1	330	424	12.6	31	ABplaapppp	151	0	0	0		0	0	0	0	0
117	1	21	259	-1	469	380	8.8	25	ABplpaaaaap	232	-208	0	0		0	0	0	0	0
118	1	134	70	-1	283	396	10.6	25	ABplappaaa	255	-210	0	0		0	0	0	0	0
119	1	253	342	-1	473	198	6.1	25	ABprpapaaaa	203	486	0	0		0	0	0	0	0
120	1	396	96	-1	354	421	13.1	24	ABplapaapa	198	175	0	0		0	0	0	0	0
121	1	101	136	-1	402	244	18.6	27	MSpaaappp	255	36	0	0		0	0	0	0	0
122	1	50	116	-1	459	209	16.6	26	MSppappa	196	284	0	0		0	0	0	0	0
123	1	67	207	-1	376	338	11.3	25	MSappaaa	205	327	0	0		0	0	0	0	0
124	1	29	172	-1	392	312	12.8	26	MSaapaapa	139	0	0	0		0	0	0	0	0
125	1	227	328	-1	465	408	11.5	23	ABplpaapaap	229	-458	0	0		0	0	0	0	0
126	1	302	356	-1	264	144	5.9	24	ABprpppaapp	236	137	0	0		0	0	0	0	0
127	1	257	443	-1	438	440	12.1	24	ABplaappaa	196	0	0	0		0	0	0	0	0
128	1	299	457	-1	392	405	16.1	23	ABplpaappap	409	0	0	0		0	0	0	0	0
129	1	123	15	-1	397	365	16.7	25	MSapppap	324	0	0	0		0	0	0	0	0
130	1	159	300	-1	389	364	4.4	26	ABalpapappp	185	487	0	0		0	0	0	0	0
131	1	119	260	-1	379	283	13.2	26	MSaapapa	111	0	0	0		0	0	0	0	0
132	1	273	35	-1	232	238	13.5	30	Eplpa	298	-662	0	0		0	0	0	0	0
133	1	319	33	-1	361	208	4.1	23	ABprpapappp	191	186	0	0		0	0	0	0	0
134	1	88	445	-1	307	305	3.4	25	ABplpppaaaa	183	758	0	0		0	0	0	0	0
135	1	58	144	-1	443	230	23.0	31	ABarpapapp	312	258	0	0		0	0	0	0	0
136	1	243	291	-1	536	146	16.8	24	ABprpaapapa	224	1402	0	0		0	0	0	0	0
137	1	44	59	-1	467	265	12.9	24	ABaraapppaa	68	0	0	0		0	0	0	0	0
138	1	344	216	-1	423	165	18.2	25	ABprapaaapa	217	346	0	0		0	0	0	0	0
139	1	27	400	-1	224	382	14.8	29	ABarppappa	152	0	0	0		0	0	0	0	0
140	1	363	26	-1	443	398	7.1	25	ABplpaaappa	203	120	0	0		0	0	0	0	0
141	1	322	215	-1	516	357	16.9	28	MSapaaap	239	64	0	0		0	0	0	0	0
142	1	196	357	-1	536	159	12.8	25	ABpraaaapad	195	50	0	0		0	0	0	0	0
143	1	2	408	-1	363	202	8.3	25	MSppaapp	220	127	0	0		0	0	0	0	0
144	1	292	234	-1	252	291	4.3	24	ABplpppaapa	196	153	0	0		0	0	0	0	0
145	1	311	451	-1	163	271	17.6	32	Caapp	329	-2	0	0		0	0	0	0	0
146	1	141	25	-1	530	246	4.8	30	ABaraaappp	68	0	0	0		0	0	0	0	0
147	1	120	30	-1	537	394	18.7	26	ABalapappp	44	0	0	0		0	0	0	0	0
148	1	297	201	-1	273	354	12.8	29	Capaaa	274	627	0	0		0	0	0	0	0
149	1	371	220	-1	386	299	9.7	26	MSaapaaap	450	0	0	0		0	0	0	0	0
150	1	279	168	-1	407	252	6.5	27	ABarapapppp	73	0	0	0		0	0	0	0	0
151	1	19	119	-1	239	297	8.5	28	Capapp	157	0	0	0		0	0	0	0	0
152	1	420	54	-1	426	355	7.5	30	ABplpapaaa	291	0	0	0		0	0	0	0	0
153	1	6	125	-1	571	177	17.2	29	ABpraaapapp	260	481	0	0		0	0	0	0	0
154	1	102	29	-1	202	306	12.8	30	Cappap	295	243	0	0		0	0	0	0	0
155	1	321	169	-1	561	218	13.3	28	ABalaapppa	272	46	0	0		0	0	0	0	0
156	1	471	204	-1	383	381	18.8	24	ABplapaaaaa	263	0	0	0		0	0	0	0	0
157	1	295	447	-1	316	258	7.2	25	MSpappaa	44	0	0	0		0	0	0	0	0
158	1	1	377	-1	326	132	6.9	27	ABprppappp	277	1266	0	0		0	0	0	0	0
159	1	154	418	-1	239	232	3.7	26	ABplpppapap	260	-542	0	0		0	0	0	0	0
160	1	362	436	-1	292	240	4.0	24	ABplpappppp	160	-138	0	0		0	0	0	0	0
161	1	328	82	-1	276	180	4.9	25	ABprpppapaa	205	413	0	0		0	0	0	0	0
162	1	314	325	-1	489	321	15.4	27	ABaraapaapp	218	0	0	0		0	0	0	0	0
163	1	358	21	-1	255	217	7.5	29	ABprpppppa	232	0	0	0		0	0	0	0	0
164	1	375	359	-1	365	248	3.3	26	ABprpappapp	223	-864	0	0		0	0	0	0	0
165	1	163	250	-1	452	388	14.5	26	ABalpppppap	211	-92	0	0		0	0	0	0	0
166	1	13	272	-1	233	210	16.4	32	Eprpa	316	0	0	0		0	0	0	0	0
167	1	241	232	-1	421	359	15.9	25	MSapappa	200	-677	0	0		0	0	0	0	0
168	1	8	7	-1	297	306	7.6	29	MSaapppp	131	0	0	0		0	0	0	0	0
169	1	315	132	-1	507	173	14.4	24	ABprpaapaap	193	571	0	0		0	0	0	0	0
170	1	83	103	188	426	245	12.3	29	ABaraapppp	205	254	0	0		0	0	0	0	0
171	1	4	388	-1	493	370	11.8	23	ABalppppaav	199	50	0	0		0	0	0	0	0
172	1	269	305	-1	419	178	5.5	23	ABprpapapaa	195	272	0	0		0	0	0	0	0
173	1	388	143	-1	415	313	2.7	26	ABplpappaaa	261	267	0	0		0	0	0	0	0
174	1	100	49	-1	441	246	16.4	28	MSpaapapa	15	0	0	0		0	0	0	0	0
175	1	373	12	-1	180	288	8.8	27	ABplapappp	297	0	0	0		0	0	0	0	0
176	1	447	439	-1	450	360	23.0	29	ABplaaaapp	230	-865	0	0		0	0	0	0	0
177	1	237	341	-1	379	432	14.0	29	ABplaapppa	256	-181	0	0		0	0	0	0	0
178	1	334	124	-1	421	140	5.2	24	ABarappappa	222	-919	0	0		0	0	0	0	0
179	1	125	147	-1	371	259	7.3	25	MSaappaa	198	-415	0	0		0	0	0	0	0
180	1	347	360	-1	364	171	5.2	28	ABprppaapp	202	763	0	0		0	0	0	0	0
181	1	217	236	-1	414	192	22.4	31	ABarpppaa	314	1029	0	0		0	0	0	0	0
182	1	310	247	-1	436	296	19.9	26	MSaaaapap	240	142	0	0		0	0	0	0	0
183	1	236	16	-1	408	244	15.7	26	MSpaapapp	129	0	0	0		0	0	0	0	0
184	1	274	123	-1	566	275	7.9	29	ABalaaaalp	205	826	0	0		0	0	0	0	0
185	1	220	456	-1	441	227	5.2	24	ABarapapapp	62	0	0	0		0	0	0	0	0
186	1	380	23	-1	261	114	10.6	26	ABprapappa	441	0	0	0		0	0	0	0	0
187	1	69	48	-1	155	251	10.8	29	Cpappd	271	164	0	0		0	0	0	0	0
188	1	240	387	-1	341	172	13.5	26	MSpppaap	252	803	0	0		0	0	0	0	0
189	1	157	104	-1	563	285	15.4	29	MSaaaaaa	-175	0	0	0		0	0	0	0	0
190	1	323	279	-1	238	192	5.0	23	ABprppppppa	197	1586	0	0		0	0	0	0	0
191	1	234	280	-1	543	282	11.8	23	ABaraaapaaa	198	1626	0	0		0	0	0	0	0
192	1	86	335	-1	445	415	10.4	23	ABplpaapppa	163	0	0	0		0	0	0	0	0
193	1	374	170	-1	525	373	14.5	26	ABalapaapa	390	0	0	0		0	0	0	0	0
194	1	214	390	-1	186	196	7.1	26	Cppppp	255	848	0	0		0	0	0	0	0
195	1	444	285	-1	219	280	5.4	26	ABplapppap	246	762	0	0		0	0	0	0	0
196	1	56	429	-1	232	167	6.9	25	ABprappppp	252	310	0	0		0	0	0	0	0
197	1	259	407	-1	430	173	15.5	28	Dpaa	-275	0	0	0		0	0	0	0	0
198	1	122	71	-1	467	363	19.1	27	MSapapaa	251	333	0	0		0	0	0	0	0
199	1	300	329	-1	536	279	5.6	29	ABaraaappa	63	0	0	0		0	0	0	0	0
200	1	436	284	-1	380	187	16.5	29	Dpap	247	-1001	0	0		0	0	0	0	0
201	1	206	114	-1	409	285	8.2	26	ABalpappppp	-124	0	0	0		0	0	0	0	0
202	1	7	127	-1	413	317	10.0	24	MSaapaaaa	210	430	0	0		0	0	0	0	0
203	1	60	401	-1	501	394	21.7	31	ABplaaapaa	775	0	0	0		0	0	0	0	0
204	1	464	333	-1	511	391	16.7	23	ABalppppapa	1095	0	0	0		0	0	0	0	0
205	1	291	344	-1	233	155	11.4	30	ABprapappp	298	939	0	0		0	0	0	0	0
206	1	337	210	-1	534	330	19.1	23	ABplaaaaapa	49	0	0	0		0	0	0	0	0
207	1	235	189	-1	366	152	7.5	27	ABprppappa	39	0	0	0		0	0	0	0	0
208	1	398	345	-1	509	335	4.0	24	ABalppapaaa	155	-762	0	0		0	0	0	0	0
209	1	356	421	-1	187	180	9.6	28	Cppppa	65	0	0	0		0	0	0	0	0
210	1	212	349	-1	425	129	17.8	24	ABprapaapa	223	-273	0	0		0	0	0	0	0
211	1	442	460	-1	464	239	6.2	25	ABarapapapa	196	108	0	0		0	0	0	0	0
212	1	426	39	-1	519	304	3.7	25	ABalpapaaaa	225	97	0	0		0	0	0	0	0
213	1	372	432	-1	468	378	11.1	24	ABplpaapaaa	-151	0	0	0		0	0	0	0	0
214	1	265	317	-1	583	375	12.4	24	ABalaaaparl	202	356	0	0		0	0	0	0	0
215	1	230	261	-1	494	423	17.6	23	ABalpppappa	87	0	0	0		0	0	0	0	0
216	1	108	369	-1	219	355	8.2	27	ABplapapap	266	1657	0	0		0	0	0	0	0
217	1	142	275	-1	515	413	16.3	24	ABalppppapp	202	240	0	0		0	0	0	0	0
218	1	131	190	-1	428	216	10.3	25	MSpapaaaa	197	0	0	0		0	0	0	0	0
219	1	221	423	-1	469	297	20.8	25	MSaaaapaa	236	-400	0	0		0	0	0	0	0
220	1	38	315	-1	188	178	15.2	30	Cpppaa	274	-496	0	0		0	0	0	0	0
221	1	133	267	-1	516	207	14.9	26	ABpraaappaa	212	-880	0	0		0	0	0	0	0
222	1	452	468	-1	575	260	18.5	27	ABalappppa	351	0	0	0		0	0	0	0	0
223	1	359	86	-1	548	381	21.7	25	ABplaapaaap	202	0	0	0		0	0	0	0	0
224	1	147	212	-1	481	316	9.7	26	ABalpappaaa	188	0	0	0		0	0	0	0	0
225	1	9	195	-1	549	146	18.3	25	ABpraaaappa	228	651	0	0		0	0	0	0	0
226	1	31	211	-1	540	215	11.1	24	ABprpaaaaaa	240	0	0	0		0	0	0	0	0
227	1	98	441	-1	447	147	11.6	26	ABprppaaaap	241	-10	0	0		0	0	0	0	0
228	1	405	362	-1	244	250	22.9	33	Cpaapa	318	548	0	0		0	0	0	0	0
229	0	410	-1	-1	389	367	11.8	23		204	215	0	0		0	0	0	0	0
230	1	115	55	-1	405	220	12.7	26	MSpapaapa	409	0	0	0		0	0	0	0	0
231	1	318	161	-1	449	295	9.5	29	ABalpapppa	263	-829	0	0		0	0	0	0	0
232	1	367	413	-1	443	170	22.5	29	ABarpapppp	248	-760	0	0		0	0	0	0	0
233	1	341	306	-1	337	373	16.6	26	Daaap	237	806	0	0		0	0	0	0	0
234	1	399	6	-1	500	187	7.6	25	ABarapppppa	206	-508	0	0		0	0	0	0	0
235	1	434	254	-1	286	207	3.5	25	ABprppppapp	245	164	0	0		0	0	0	0	0
236	1	161	109	-1	325	148	16.0	26	Dppap	261	250	0	0		0	0	0	0	0
237	1	204	97	-1	449	407	21.3	30	ABplaaappa	124	0	0	0		0	0	0	0	0
238	1	276	91	-1	584	254	16.4	23	ABalappapa	190	-430	0	0		0	0	0	0	0
239	1	126	58	-1	426	261	18.8	25	MSpaaappa	221	146	0	0		0	0	0	0	0
240	1	129	248	-1	413	208	5.7	25	ABprpapppaa	232	1025	0	0		0	0	0	0	0
241	0	467	-1	-1	541	378	12.5	22		178	-275	0	0		0	0	0	0	0
242	1	435	363	-1	264	213	11.8	32	Eprpp	318	-27	0	0		0	0	0	0	0
243	1	74	99	-1	283	243	6.8	24	ABprpappppp	20	0	0	0		0	0	0	0	0
244	1	12	108	-1	526	416	12.5	28	ABalpppaap	236	79	0	0		0	0	0	0	0
245	1	226	167	-1	510	305	11.1	28	ABaraaaaaa	189	0	0	0		0	0	0	0	0
246	1	271	271	-1	207	313	17.1	30	Cappaa	283	-405	0	0		0	0	0	0	0
247	1	61	455	-1	319	408	19.4	33	ABarppaap	289	1037	0	0		0	0	0	0	0
248	1	450	372	-1	312	282	14.7	31	Ealap	284	1768	0	0		0	0	0	0	0
249	1	402	301	-1	584	304	8.8	23	ABalaaaalar	206	-318	0	0		0	0	0	0	0
250	1	289	180	-1	377	230	14.5	28	MSpapaapp	261	-215	0	0		0	0	0	0	0
251	1	256	384	-1	285	318	23.7	34	Caaaa	397	0	0	0		0	0	0	0	0
252	1	171	129	-1	389	186	4.6	23	ABprpapappa	300	0	0	0		0	0	0	0	0
253	1	385	3	-1	501	166	9.0	22	ABprpaapppa	206	1692	0	0		0	0	0	0	0
254	1	370	264	-1	491	299	6.3	28	ABalpaaaap	225	-105	0	0		0	0	0	0	0
255	1	255	231	-1	314	102	18.3	30	ABprappapa	255	747	0	0		0	0	0	0	0
256	1	80	17	-1	285	163	6.9	24	ABprpppaapa	194	-210	0	0		0	0	0	0	0
257	1	277	406	-1	462	333	9.0	24	ABalpappaap	395	0	0	0		0	0	0	0	0
258	1	207	426	-1	525	260	21.4	24	ABarpapaapp	227	35	0	0		0	0	0	0	0
259	1	272	41	-1	475	269	9.8	24	ABarapapaap	130	0	0	0		0	0	0	0	0
260	1	430	339	-1	460	371	6.0	24	ABalppapppa	226	772	0	0		0	0	0	0	0
261	1	283	22	-1	236	317	20.7	29	Dappp	156	0	0	0		0	0	0	0	0
262	1	167	196	-1	404	384	13.3	28	MSapppaa	75	0	0	0		0	0	0	0	0
263	1	378	454	-1	477	132	15.9	31	ABpraappap	219	-1453	0	0		0	0	0	0	0
264	1	353	375	-1	357	353	19.6	28	MSappppa	71	0	0	0		0	0	0	0	0
265	1	143	135	-1	320	209	7.3	29	MSpappap	-53	0	0	0		0	0	0	0	0
266	1	428	404	-1	313	93	12.6	28	ABprappapp	250	-1115	0	0		0	0	0	0	0
267	1	183	61	-1	262	309	9.7	28	Capaap	127	0	0	0		0	0	0	0	0
268	1	243	382	-1	516	146	13.5	23	ABprpaapapp	180	-116	0	0		0	0	0	0	0
269	1	185	430	-1	429	225	3.3	25	ABprpappaap	248	-535	0	0		0	0	0	0	0
270	1	288	152	-1	597	246	14.8	24	ABalaaapplr	229	-248	0	0		0	0	0	0	0
271	1	121	117	-1	506	419	19.5	31	ABplaapaapp	293	341	0	0		0	0	0	0	0
272	1	40	290	-1	178	222	19.6	32	Cpapap	320	870	0	0		0	0	0	0	0
273	1	138	296	-1	451	173	4.0	25	ABarappapap	223	344	0	0		0	0	0	0	0
274	1	407	438	-1	309	198	4.1	22	ABprppppaap	212	1946	0	0		0	0	0	0	0
275	1	404	282	-1	487	209	23.3	30	ABarpappap	287	-522	0	0		0	0	0	0	0
276	1	225	336	-1	525	325	13.0	25	ABalpaapaap	195	0	0	0		0	0	0	0	0
277	1	268	316	-1	553	207	21.8	28	ABpraapaapp	263	46	0	0		0	0	0	0	0
278	1	10	115	-1	538	368	18.3	23	ABalapappap	225	-168	0	0		0	0	0	0	0
279	1	14	238	-1	330	293	12.2	28	Ealpa	275	924	0	0		0	0	0	0	0
280	1	128	24	-1	419	126	8.1	26	ABprpaaaapp	219	1908	0	0		0	0	0	0	0
281	1	87	69	-1	253	396	12.6	27	ABplappapa	252	-289	0	0		0	0	0	0	0
282	1	22	19	-1	405	119	15.4	29	ABpraapppp	86	0	0	0		0	0	0	0	0
283	1	150	199	-1	387	230	9.7	24	MSpapappa	212	-160	0	0		0	0	0	0	0
284	1	280	274	-1	208	227	7.4	27	Capppp	272	834	0	0		0	0	0	0	0
285	1	137	244	-1	443	248	7.6	24	ABarapapppa	229	-138	0	0		0	0	0	0	0
286	1	406	73	-1	370	301	4.4	24	ABplpapappa	215	-132	0	0		0	0	0	0	0
287	1	148	64	-1	479	350	23.4	29	ABplaaaapa	146	0	0	0		0	0	0	0	0
288	1	350	206	-1	364	362	10.1	27	MSappapp	83	0	0	0		0	0	0	0	0
289	1	249	268	-1	352	265	19.1	27	Earaa	242	342	0	0		0	0	0	0	0
290	1	11	277	-1	596	286	20.4	28	ABpraapaaaa	249	-811	0	0		0	0	0	0	0
291	1	326	72	-1	304	163	18.4	30	Dpppp	303	1564	0	0		0	0	0	0	0
292	1	39	412	-1	533	179	16.4	25	ABpraaappap	202	-51	0	0		0	0	0	0	0
293	1	392	472	-1	559	220	19.0	24	ABpraapappa	237	-846	0	0		0	0	0	0	0
294	1	30	228	-1	523	206	21.7	29	ABarpappaa	250	-136	0	0		0	0	0	0	0
295	1	155	235	-1	307	345	10.2	27	MSappaap	203	9	0	0		0	0	0	0	0
296	1	144	351	-1	557	391	14.6	23	ABalapaappa	198	-28	0	0		0	0	0	0	0
297	1	172	258	-1	336	346	5.4	26	ABplppappa	215	392	0	0		0	0	0	0	0
298	1	187	137	-1	558	237	21.4	26	ABalappppp	220	-318	0	0		0	0	0	0	0
299	1	193	398	-1	348	266	7.7	26	MSaappap	207	138	0	0		0	0	0	0	0
300	1	284	319	-1	392	275	3.8	29	ABplpappaap	293	282	0	0		0	0	0	0	0
301	1	15	379	-1	493	226	19.7	25	MSppappp	253	294	0	0		0	0	0	0	0
302	1	146	51	-1	258	158	8.4	26	ABprapppap	244	0	0	0		0	0	0	0	0
303	1	361	255	-1	562	241	6.8	24	ABarapppaaa	180	-540	0	0		0	0	0	0	0
304	1	52	294	-1	361	271	10.6	30	MSaapapp	216	-179	0	0		0	0	0	0	0
305	1	173	450	-1	483	153	9.5	26	ABprpaaappa	200	-875	0	0		0	0	0	0	0
306	1	460	347	-1	498	370	9.9	25	ABplpaaaaaa	222	-564	0	0		0	0	0	0	0
307	1	17	440	-1	492	234	14.9	26	ABaraaapapp	348	0	0	0		0	0	0	0	0
308	1	53	157	-1	309	270	19.5	30	Earap	309	281	0	0		0	0	0	0	0
309	1	394	94	-1	445	144	6.5	25	ABprpaaaapa	204	-239	0	0		0	0	0	0	0
310	1	89	122	-1	447	167	10.4	25	ABprppaaaaa	-290	0	0	0		0	0	0	0	0
311	1	48	191	-1	205	309	4.3	26	ABplappppa	302	0	0	0		0	0	0	0	0
312	1	357	32	-1	494	270	9.0	24	ABarapaaaap	110	0	0	0		0	0	0	0	0
313	1	429	283	-1	436	350	3.0	25	ABalppapapp	189	221	0	0		0	0	0	0	0
314	1	168	293	-1	466	261	20.4	29	MSpaaaaa	149	0	0	0		0	0	0	0	0
315	1	264	92	-1	584	217	16.4	24	ABpraaapapa	239	669	0	0		0	0	0	0	0
316	1	335	326	-1	226	154	18.4	32	Cppap	325	397	0	0		0	0	0	0	0
317	1	184	66	-1	434	381	3.5	28	ABalppapppp	221	1003	0	0		0	0	0	0	0
318	1	366	394	-1	529	309	7.9	23	ABalpaaaaaa	147	0	0	0		0	0	0	0	0
319	1	338	297	-1	274	408	17.7	33	ABarppapa	328	569	0	0		0	0	0	0	0
320	1	305	370	-1	478	255	16.5	22	ABaraappapp	173	-28	0	0		0	0	0	0	0
321	1	377	373	-1	481	164	22.7	31	ABarpapppa	308	-566	0	0		0	0	0	0	0
322	1	309	13	-1	377	153	18.3	27	ABprapaaapp	262	-1054	0	0		0	0	0	0	0
323	1	158	298	-1	287	211	6.6	24	ABprpappppa	200	418	0	0		0	0	0	0	0
324	1	152	304	-1	281	287	4.0	24	ABplppppapa	203	375	0	0		0	0	0	0	0
325	1	82	337	-1	217	217	3.6	23	ABplppppppa	219	-226	0	0		0	0	0	0	0
326	1	191	343	-1	484	340	11.6	25	ABalpaaapa	-107	0	0	0		0	0	0	0	0
327	1	247	194	-1	491	424	14.6	29	ABalpppappp	243	-212	0	0		0	0	0	0	0
328	1	57	154	-1	216	187	6.7	24	ABprppppppp	193	305	0	0		0	0	0	0	0
329	1	456	334	-1	501	366	20.7	24	ABplaaaaapp	234	204	0	0		0	0	0	0	0
330	1	202	78	-1	277	146	10.6	26	ABprapppaa	-393	0	0	0		0	0	0	0	0
331	1	20	321	-1	427	397	17.2	27	ABalppppppa	2	0	0	0		0	0	0	0	0
332	0	393	-1	-1	373	280	16.3	23		184	101	0	0		0	0	0	0	0
333	1	413	299	-1	578	261	12.3	25	ABalaaappll	190	-300	0	0		0	0	0	0	0
334	1	316	225	-1	508	301	18.4	30	MSaaaaapa	-217	0	0	0		0	0	0	0	0
335	1	369	89	-1	475	297	23.3	29	ABarpaapaa	288	-458	0	0		0	0	0	0	0
336	1	336	52	-1	415	411	21.5	30	ABplaaappp	109	0	0	0		0	0	0	0	0
337	1	201	171	-1	413	226	21.2	25	MSpppppa	217	-1236	0	0		0	0	0	0	0
338	1	278	185	-1	485	131	11.4	26	ABprpaaappp	218	34	0	0		0	0	0	0	0
339	1	348	67	-1	442	336	11.5	26	ABalpaaapp	83	0	0	0		0	0	0	0	0
340	1	419	307	-1	512	178	17.5	28	ABpraaapppa	252	0	0	0		0	0	0	0	0
341	1	229	348	-1	348	132	9.3	27	ABprppapap	244	104	0	0		0	0	0	0	0
342	1	285	434	-1	458	173	17.8	24	ABprpaappap	211	725	0	0		0	0	0	0	0
343	1	117	139	-1	364	359	6.9	26	ABplppaapa	251	-113	0	0		0	0	0	0	0
344	1	232	227	-1	400	191	14.1	24	MSpppaaa	201	277	0	0		0	0	0	0	0
345	1	307	224	-1	460	435	11.4	24	ABplpaapapp	152	186	0	0		0	0	0	0	0
346	1	41	148	-1	437	367	10.9	24	MSapapap	-8	0	0	0		0	0	0	0	0
347	1	262	240	-1	315	126	22.0	39	ABarppppa	392	425	0	0		0	0	0	0	0
348	1	34	399	-1	378	409	19.8	27	ABplapaaaap	207	735	0	0		0	0	0	0	0
349	1	181	376	-1	492	433	10.6	25	ABalpppapad	194	342	0	0		0	0	0	0	0
350	1	345	184	-1	573	346	20.1	27	ABplaapaaaa	229	0	0	0		0	0	0	0	0
351	1	362	239	-1	322	233	4.1	24	ABplpappppa	161	173	0	0		0	0	0	0	0
352	1	351	237	-1	370	157	22.5	33	ABarpppap	330	895	0	0		0	0	0	0	0
353	1	26	251	-1	578	353	16.4	26	ABalapappaa	462	0	0	0		0	0	0	0	0
354	1	209	474	-1	332	186	5.2	23	ABprppppaaa	213	830	0	0		0	0	0	0	0
355	1	329	63	-1	527	211	5.7	24	ABarapppaap	221	123	0	0		0	0	0	0	0
356	1	215	95	-1	219	378	11.4	27	ABplapapaa	274	414	0	0		0	0	0	0	0
357	1	386	420	-1	382	260	17.2	24	MSaaappp	224	-233	0	0		0	0	0	0	0
358	1	72	385	-1	553	180	19.4	27	ABpraaaappp	254	171	0	0		0	0	0	0	0
359	1	266	346	-1	257	157	22.4	33	Cppaa	300	-115	0	0		0	0	0	0	0
360	1	140	462	-1	479	189	3.5	25	ABarappapaa	199	-152	0	0		0	0	0	0	0
361	1	379	355	-1	412	280	21.3	27	MSpaaapaa	265	0	0	0		0	0	0	0	0
362	1	244	182	-1	593	325	18.5	28	ABalappapp	272	-211	0	0		0	0	0	0	0
363	1	400	449	-1	320	235	17.6	31	Epraa	306	389	0	0		0	0	0	0	0
364	1	112	221	-1	455	404	4.5	26	ABalppaappp	227	411	0	0		0	0	0	0	0
365	1	454	465	-1	581	304	18.9	24	ABalapppaap	67	0	0	0		0	0	0	0	0
366	1	423	1	-1	271	257	4.2	24	ABplppppapp	206	393	0	0		0	0	0	0	0
367	1	263	419	-1	510	259	16.7	25	ABaraappapa	212	400	0	0		0	0	0	0	0
368	1	93	265	-1	448	261	3.3	26	ABprpappaaa	260	85	0	0		0	0	0	0	0
369	1	113	415	-1	440	163	8.3	27	ABprpapaapp	277	1127	0	0		0	0	0	0	0
370	1	107	138	-1	480	196	13.4	25	MSppapaa	304	0	0	0		0	0	0	0	0
371	1	415	453	-1	516	308	15.5	24	ABaraapaaap	191	0	0	0		0	0	0	0	0
372	1	381	338	-1	582	225	8.4	32	ABalaapaap	97	0	0	0		0	0	0	0	0
373	1	286	257	-1	398	346	18.7	25	MSapappp	193	326	0	0		0	0	0	0	0
374	1	33	263	-1	588	221	20.5	26	ABpraapaapa	-22	0	0	0		0	0	0	0	0
375	1	294	269	-1	408	159	9.0	27	ABprppaapa	267	416	0	0		0	0	0	0	0
376	1	76	442	-1	388	308	17.0	27	MSaaaappp	262	573	0	0		0	0	0	0	0
377	1	293	253	-1	275	274	17.5	32	Eplaa	327	912	0	0		0	0	0	0	0
378	1	308	145	-1	427	395	8.3	26	ABplpaaappp	222	793	0	0		0	0	0	0	0
379	1	18	380	-1	276	360	16.3	28	Dapap	273	-125	0	0		0	0	0	0	0
380	1	242	262	-1	400	380	21.1	30	ABarppaaa	289	-51	0	0		0	0	0	0	0
381	1	24	397	-1	484	230	3.5	24	ABarappaapa	158	128	0	0		0	0	0	0	0
382	1	132	107	-1	518	388	6.8	29	ABalppaaap	286	192	0	0		0	0	0	0	0
383	1	275	395	-1	550	248	14.2	23	MSppaaap	782	0	0	0		0	0	0	0	0
384	1	64	446	-1	271	274	13.7	30	Ealpp	305	-469	0	0		0	0	0	0	0
385	1	37	367	-1	244	253	16.2	32	Eplap	316	93	0	0		0	0	0	0	0
386	1	306	81	-1	255	230	19.4	32	Eprap	317	159	0	0		0	0	0	0	0
387	1	104	393	-1	155	275	14.3	30	Cpapaa	302	763	0	0		0	0	0	0	0
388	1	79	192	-1	505	235	5.5	23	ABarappaaaa	155	-231	0	0		0	0	0	0	0
389	1	231	45	-1	524	355	21.9	28	ABplaaaaaa	253	368	0	0		0	0	0	0	0
390	1	111	217	-1	369	205	20.9	29	MSpppppp	242	-48	0	0		0	0	0	0	0
391	1	219	286	-1	482	190	16.1	24	ABprpaappaa	218	58	0	0		0	0	0	0	0
392	1	5	383	-1	313	276	4.6	22	ABplppppaaa	345	0	0	0		0	0	0	0	0
393	0	391	-1	-1	487	263	21.9	22		145	-326	0	0		0	0	0	0	0
394	1	360	213	-1	514	347	9.5	26	MSapaaaa	198	-947	0	0		0	0	0	0	0
395	1	403	281	-1	493	319	8.3	22	ABalpaaaaap	162	457	0	0		0	0	0	0	0
396	1	376	243	-1	184	255	12.2	29	Capppa	217	178	0	0		0	0	0	0	0
397	1	325	133	-1	173	237	7.1	26	Cpappv	155	0	0	0		0	0	0	0	0
398	1	156	396	-1	268	317	3.4	26	ABplpppaaap	223	1430	0	0		0	0	0	0	0
399	1	427	75	-1	369	328	5.1	23	ABplpapapap	214	1021	0	0		0	0	0	0	0
400	1	462	340	-1	261	207	4.0	25	ABprpppapap	153	0	0	0		0	0	0	0	0
401	1	384	56	-1	592	248	22.2	25	ABpraapaaap	-379	0	0	0		0	0	0	0	0
402	1	24	198	-1	464	217	3.9	24	ABarappaapp	136	755	0	0		0	0	0	0	0
403	1	68	366	-1	164	203	12.5	30	Cpppap	109	0	0	0		0	0	0	0	0
404	1	246	105	-1	456	304	12.9	26	ABalpaapapp	211	-1087	0	0		0	0	0	0	0
405	1	124	331	-1	517	235	8.6	24	MSppaaaa	-18	0	0	0		0	0	0	0	0
406	1	116	354	-1	250	250	10.1	29	Eplpp	186	0	0	0		0	0	0	0	0
407	1	166	378	-1	289	101	11.6	27	ABprapapap	230	-1071	0	0		0	0	0	0	0
408	1	94	173	-1	192	268	21.5	31	Cpaapp	297	47	0	0		0	0	0	0	0
409	1	65	90	-1	417	286	4.9	25	ABalpappapp	254	535	0	0		0	0	0	0	0
410	1	416	159	-1	482	247	6.0	23	ABarapaaapp	178	1089	0	0		0	0	0	0	0
411	1	84	208	-1	187	267	5.3	26	ABplappppp	235	757	0	0		0	0	0	0	0
412	1	103	181	-1	291	329	5.1	28	ABplppappp	276	-17	0	0		0	0	0	0	0
413	1	417	176	-1	526	210	17.4	29	ABpraapapa	292	634	0	0		0	0	0	0	0
414	1	440	42	-1	560	270	22.4	29	ABarpapaaa	124	0	0	0		0	0	0	0	0
415	1	66	134	-1	539	222	14.7	24	ABpraaapaav	7	0	0	0		0	0	0	0	0
416	1	81	475	-1	231	284	3.1	26	ABplpppaapp	221	-137	0	0		0	0	0	0	0
417	1	49	391	-1	515	198	12.1	24	ABprpaapaaa	236	352	0	0		0	0	0	0	0
418	1	313	164	-1	558	353	13.8	26	ABalapaaaa	263	1210	0	0		0	0	0	0	0
419	1	424	322	-1	338	307	4.1	31	ABplppaapp	208	134	0	0		0	0	0	0	0
420	1	176	74	-1	321	370	11.0	26	Daapp	255	468	0	0		0	0	0	0	0
421	1	324	249	-1	413	131	11.5	26	ABprppapaaa	486	0	0	0		0	0	0	0	0
422	1	35	131	-1	253	360	6.4	27	ABplappapp	392	0	0	0		0	0	0	0	0
423	1	224	327	-1	354	115	15.1	28	ABprappaaa	280	35	0	0		0	0	0	0	0
424	1	62	219	-1	373	125	9.8	25	ABprppapaap	215	450	0	0		0	0	0	0	0
425	1	382	467	-1	526	332	22.4	27	ABarpaaaap	-4	0	0	0		0	0	0	0	0
426	1	145	414	-1	398	327	22.5	29	ABarpaappa	287	200	0	0		0	0	0	0	0
427	1	106	302	-1	464	186	10.9	26	MSppapap	192	19	0	0		0	0	0	0	0
428	1	213	463	-1	409	173	11.9	25	MSpppapp	248	617	0	0		0	0	0	0	0
429	1	354	350	-1	250	262	4.0	23	ABplpppapaa	201	-112	0	0		0	0	0	0	0
430	1	301	203	-1	423	413	9.9	25	ABplpaapppp	212	743	0	0		0	0	0	0	0
431	1	228	18	-1	320	387	14.6	25	Dapaa	211	-700	0	0		0	0	0	0	0
432	1	408	155	-1	484	271	18.8	28	MSpaaaapa	268	86	0	0		0	0	0	0	0
433	1	28	38	-1	590	219	11.7	26	ABalaappppa	246	955	0	0		0	0	0	0	0
434	1	135	130	-1	305	354	6.5	26	ABplppapap	261	-179	0	0		0	0	0	0	0
435	1	343	295	-1	590	194	14.4	26	ABalaappppp	220	-437	0	0		0	0	0	0	0
436	1	267	88	-1	570	171	13.8	27	ABpraaaaap	253	-688	0	0		0	0	0	0	0
437	1	203	126	-1	370	388	16.3	24	ABplapaaapa	160	811	0	0		0	0	0	0	0
438	1	3	425	-1	548	231	9.1	24	ABarappppaa	231	471	0	0		0	0	0	0	0
439	1	25	100	-1	563	330	7.9	24	ABalpaapppa	200	12	0	0		0	0	0	0	0
440	1	73	361	-1	370	322	22.1	32	ABarpaappp	291	-773	0	0		0	0	0	0	0
441	1	195	179	-1	267	383	7.5	27	ABplappaap	270	756	0	0		0	0	0	0	0
442	1	455	428	-1	587	293	14.9	22	ABalapppaaa	96	0	0	0		0	0	0	0	0
443	1	303	464	-1	490	150	12.2	24	ABprpaapppp	350	0	0	0		0	0	0	0	0
444	1	425	411	-1	341	273	4.8	23	ABplpapappp	391	0	0	0		0	0	0	0	0
445	1	223	270	-1	366	389	12.9	24	Daapa	234	285	0	0		0	0	0	0	0
446	1	453	478	-1	494	339	17.9	22	MSaaapaaa	203	0	0	0		0	0	0	0	0
447	1	438	448	-1	571	231	9.9	22	ABalaapaaa	211	0	0	0		0	0	0	0	0
448	1	85	289	-1	547	303	7.2	24	ABalpaappaa	266	0	0	0		0	0	0	0	0
449	1	457	222	-1	349	234	5.7	22	ABplpapppaa	213	0	0	0		0	0	0	0	0
450	1	368	410	-1	525	269	7.7	25	ABarapaaaaa	176	0	0	0		0	0	0	0	0
451	1	252	65	-1	548	179	9.9	29	ABpraaaaaa	156	0	0	0		0	0	0	0	0
452	1	443	309	-1	493	301	3.4	23	ABalpapaaap	268	0	0	0		0	0	0	0	0
453	1	92	246	-1	236	358	22.2	33	Caaap	388	0	0	0		0	0	0	0	0
454	1	437	480	-1	592	336	12.3	26	ABalaaaparr	-16	0	0	0		0	0	0	0	0
455	1	174	403	-1	528	203	7.8	25	ABarappppap	82	0	0	0		0	0	0	0	0
456	1	233	37	-1	480	168	6.8	24	ABarapppppp	122	0	0	0		0	0	0	0	0
457	1	409	389	-1	433	403	14.3	22	ABplpaappaa	-242	0	0	0		0	0	0	0	0
458	1	422	444	-1	441	294	7.5	29	ABalpappppa	88	0	0	0		0	0	0	0	0
459	1	414	461	-1	436	184	18.9	22	ABprapaaaaa	-5	0	0	0		0	0	0	0	0
460	1	441	303	-1	346	258	22.8	39	Cpaaa	-153	0	0	0		0	0	0	0	0
461	1	449	308	-1	466	395	16.5	27	ABplaapapa	169	0	0	0		0	0	0	0	0
462	1	250	433	-1	430	363	5.3	22	ABalpapappa	116	0	0	0		0	0	0	0	0
463	1	149	278	-1	210	335	6.2	27	ABplapappa	8	0	0	0		0	0	0	0	0
464	1	458	60	-1	197	226	4.8	22	ABplppppppp	202	0	0	0		0	0	0	0	0
465	1	46	405	-1	398	221	3.0	22	ABprpappapa	189	0	0	0		0	0	0	0	0
466	1	85	193	-1	537	324	4.5	24	ABalpaappap	-52	0	0	0		0	0	0	0	0
467	1	432	68	-1	493	439	13.5	28	ABplpaapapa	330	0	0	0		0	0	0	0	0
468	1	411	381	-1	294	269	6.0	22	ABplppppaap	-106	0	0	0		0	0	0	0	0
469	1	346	466	-1	555	327	17.5	25	ABalappaap	69	0	0	0		0	0	0	0	0
470	1	79	163	-1	488	212	6.0	23	ABarappaaap	82	0	0	0		0	0	0	0	0
471	1	474	226	-1	454	251	18.7	26	MSpaaaapp	179	322	0	0		0	0	0	0	0
472	1	468	416	-1	555	187	15.9	24	ABpraaapaad	231	0	0	0		0	0	0	0	0
473	0	461	-1	-1	450	193	8.8	20		-252	0	0	0		0	0	0	0	0
474	1	470	266	-1	499	233	11.9	29	ABarapaapa	286	613	0	0		0	0	0	0	0
475	1	466	43	-1	545	287	20.1	22	ABalapppapp	618	0	0	0		0	0	0	0	0
476	1	465	477	-1	397	174	21.1	28	ABprapaaaap	129	0	0	0		0	0	0	0	0
477	0	469	-1	-1	433	182	11.9	22		22	0	0	0		0	0	0	0	0
478	0	320	-1	-1	527	211	23.6	27		271	42	0	0		0	0	0	0	0
479	1	472	479	-1	389	313	15.2	26	MSaaapapp	-302	0	0	0		0	0	0	0	0
480	1	475	481	-1	452	406	18.9	24	ABplaapappp	255	0	0	0		0	0	0	0	0
481	1	476	482	-1	534	300	21.0	24	ABarpaaapa	689	0	0	0		0	0	0	0	0
482	1	477	483	-1	473	231	11.0	24	ABarapaappa	125	-191	0	0		0	0	0	0	0
483	1	478	484	-1	521	192	20.0	25	ABpraapappp	-453	0	0	0		0	0	0	0	0
484	1	144	485	-1	541	396	17.0	22	ABalapaappp	0	0	0	0		0	0	0	0	0
485	1	479	486	-1	560	294	18.0	25	ABalapppapa	489	0	0	0		0	0	0	0	0
486	1	480	487	-1	472	328	18.0	24	ABaraaaapp	-101	0	0	0		0	0	0	0	0
