# Supplementary material for: The AP-2 Transcription Factor APTF-2 Is Required for Neuroblast and Epidermal Morphogenesis in Caenorhabditis elegans Embryogenesis
Source: PLoS Genet. 2016 May 13;12(5):e1006048. doi: 10.1371/journal.pgen.1006048 (PMC4866721; doi:10.1371/journal.pgen.1006048)
Supplement: S3 Text — (ZIP) [file pgen.1006048.s031.zip › nuclei/t199-nuclei]

1	1	366	340	-1	265	255	4.3	24	ABplppppapp	189	78	0	0		0	0	0	0	0
2	1	61	157	-1	370	165	11.4	28	MSpapppa	5	0	0	0		0	0	0	0	0
3	1	253	442	-1	503	165	9.3	23	ABprpaapppa	179	432	0	0		0	0	0	0	0
4	1	59	206	-1	464	283	5.7	26	ABalpappapa	155	0	0	0		0	0	0	0	0
5	1	88	395	-1	407	219	8.4	30	MSpapaaap	226	162	0	0		0	0	0	0	0
6	1	234	416	-1	504	190	7.5	24	ABarapppppa	233	121	0	0		0	0	0	0	0
7	1	168	39	-1	297	305	7.5	28	MSaapppp	237	761	0	0		0	0	0	0	0
8	1	107	333	-1	360	393	8.1	25	ABplppapaaa	206	405	0	0		0	0	0	0	0
9	1	36	247	-1	380	395	5.8	24	ABplpaaaapp	243	45	0	0		0	0	0	0	0
10	1	28	215	-1	488	175	19.8	31	ABpraaapppp	-35	0	0	0		0	0	0	0	0
11	1	76	307	-1	186	323	10.4	27	ABarppappp	275	0	0	0		0	0	0	0	0
12	1	175	227	-1	179	286	8.9	28	ABplapappp	-119	0	0	0		0	0	0	0	0
13	1	322	53	-1	379	156	18.6	26	ABprapaaapp	229	165	0	0		0	0	0	0	0
14	1	64	101	-1	337	333	8.3	30	MSaapppa	302	102	0	0		0	0	0	0	0
15	1	129	219	-1	398	365	16.6	26	MSapppap	210	215	0	0		0	0	0	0	0
16	1	183	242	-1	406	240	15.7	27	MSpaapapp	277	237	0	0		0	0	0	0	0
17	1	256	306	-1	288	164	7.1	23	ABprpppaapa	236	-120	0	0		0	0	0	0	0
18	1	431	35	-1	320	386	14.6	26	Dapaa	240	-40	0	0		0	0	0	0	0
19	1	282	312	-1	406	121	15.5	29	ABpraapppp	250	76	0	0		0	0	0	0	0
20	1	54	286	-1	349	178	19.4	29	Dpppa	287	-221	0	0		0	0	0	0	0
21	1	163	167	-1	254	218	7.6	29	ABprpppppa	111	0	0	0		0	0	0	0	0
22	1	261	2	-1	233	314	20.8	31	Dappp	310	-903	0	0		0	0	0	0	0
23	1	186	277	-1	264	114	10.7	26	ABprapappa	239	-502	0	0		0	0	0	0	0
24	1	280	323	-1	418	127	8.3	28	ABprpaaaapp	31	0	0	0		0	0	0	0	0
25	1	146	400	-1	536	246	4.9	29	ABaraaappp	64	0	0	0		0	0	0	0	0
26	1	140	433	-1	447	395	7.2	24	ABplpaaappa	249	-162	0	0		0	0	0	0	0
27	1	23	240	-1	499	143	15.2	27	ABpraappaa	229	90	0	0		0	0	0	0	0
28	1	111	29	-1	365	309	13.3	26	MSaapaapp	-38	0	0	0		0	0	0	0	0
29	1	154	87	-1	203	305	12.8	29	Cappap	287	-15	0	0		0	0	0	0	0
30	1	147	216	-1	538	391	19.5	27	ABalapappp	245	165	0	0		0	0	0	0	0
31	0	332	-1	-1	374	281	16.3	24		194	146	0	0		0	0	0	0	0
32	1	312	243	-1	495	270	8.6	23	ABarapaaaap	126	0	0	0		0	0	0	0	0
33	1	133	113	-1	364	204	4.2	23	ABprpapappp	194	1473	0	0		0	0	0	0	0
34	1	67	366	-1	574	380	16.6	29	ABalapaaap	281	109	0	0		0	0	0	0	0
35	1	132	222	-1	240	235	13.4	25	Eplpa	162	-1092	0	0		0	0	0	0	0
36	1	39	213	-1	432	315	23.4	30	ABarpaapap	297	1409	0	0		0	0	0	0	0
37	1	456	23	-1	483	171	6.8	24	ABarapppppp	195	123	0	0		0	0	0	0	0
38	1	433	125	-1	589	221	12.0	26	ABalaappppa	240	78	0	0		0	0	0	0	0
39	1	212	337	-1	521	313	4.8	25	ABalpapaaaa	174	90	0	0		0	0	0	0	0
40	1	43	334	-1	494	404	10.1	24	ABalpppapav	212	634	0	0		0	0	0	0	0
41	1	259	314	-1	476	265	9.6	24	ABarapapaap	204	128	0	0		0	0	0	0	0
42	1	414	96	-1	562	270	21.9	28	ABarpapaaa	465	0	0	0		0	0	0	0	0
43	1	475	362	-1	548	290	20.4	25	ABalapppapp	705	0	0	0		0	0	0	0	0
44	1	46	188	-1	238	130	8.8	25	ABprappppa	202	972	0	0		0	0	0	0	0
45	1	389	257	-1	529	352	21.6	28	ABplaaaaaa	271	293	0	0		0	0	0	0	0
46	1	100	297	-1	403	331	4.9	24	ABplpapapaa	210	-2293	0	0		0	0	0	0	0
47	1	8	119	-1	381	218	5.7	25	ABprpapppap	215	0	0	0		0	0	0	0	0
48	1	187	75	-1	156	249	10.7	29	Cpappd	176	0	0	0		0	0	0	0	0
49	1	174	228	-1	439	245	15.9	27	MSpaapapa	291	0	0	0		0	0	0	0	0
50	1	77	384	-1	561	327	22.5	29	ABarpaaaaa	262	1381	0	0		0	0	0	0	0
51	1	302	244	-1	258	157	8.3	26	ABprapppap	153	0	0	0		0	0	0	0	0
52	1	336	158	-1	417	411	21.4	29	ABplaaappp	257	701	0	0		0	0	0	0	0
53	1	26	40	-1	410	433	11.9	28	ABplaappap	194	0	0	0		0	0	0	0	0
54	1	152	108	-1	429	352	7.4	29	ABplpapaaa	283	-2640	0	0		0	0	0	0	0
55	1	230	149	-1	406	220	12.5	26	MSpapaapa	142	0	0	0		0	0	0	0	0
56	1	401	264	-1	591	251	21.9	26	ABpraapaaap	230	14	0	0		0	0	0	0	0
57	1	48	60	-1	528	270	9.9	28	ABaraaaaap	548	0	0	0		0	0	0	0	0
58	1	239	424	-1	423	264	18.7	25	MSpaaappa	227	146	0	0		0	0	0	0	0
59	1	137	182	-1	466	262	13.0	24	ABaraapppaa	119	0	0	0		0	0	0	0	0
60	1	464	275	-1	199	218	5.4	23	ABplppppppp	209	104	0	0		0	0	0	0	0
61	1	267	187	-1	261	310	9.7	28	Capaap	454	0	0	0		0	0	0	0	0
62	1	114	76	-1	595	267	8.7	26	ABalaappa	-167	0	0	0		0	0	0	0	0
63	1	355	170	-1	532	207	5.8	26	ABarapppaap	200	-220	0	0		0	0	0	0	0
64	1	287	252	-1	483	348	23.4	29	ABplaaaapa	277	-191	0	0		0	0	0	0	0
65	1	451	20	-1	551	172	10.5	26	ABpraaaaaa	266	356	0	0		0	0	0	0	0
66	1	317	238	-1	439	379	3.7	27	ABalppapppp	228	363	0	0		0	0	0	0	0
67	1	339	417	-1	442	329	11.5	27	ABalpaaapp	204	157	0	0		0	0	0	0	0
68	1	467	471	-1	499	438	13.3	28	ABplpaapapa	244	976	0	0		0	0	0	0	0
69	1	281	122	-1	253	395	12.4	26	ABplappapa	34	0	0	0		0	0	0	0	0
70	1	118	212	-1	285	395	10.4	26	ABplappaaa	-96	0	0	0		0	0	0	0	0
71	1	198	138	-1	467	363	19.0	27	MSapapaa	308	0	0	0		0	0	0	0	0
72	1	291	3	-1	305	162	18.5	30	Dpppp	271	963	0	0		0	0	0	0	0
73	1	286	292	-1	373	298	4.6	25	ABplpapappa	233	-127	0	0		0	0	0	0	0
74	1	420	142	-1	320	368	10.8	25	Daapp	252	-158	0	0		0	0	0	0	0
75	1	399	427	-1	371	328	5.2	23	ABplpapapap	193	661	0	0		0	0	0	0	0
76	1	116	132	-1	331	422	12.5	31	ABplaapppp	262	153	0	0		0	0	0	0	0
77	1	49	265	-1	418	327	15.9	24	MSaaapapa	199	0	0	0		0	0	0	0	0
78	1	330	221	-1	279	148	10.6	25	ABprapppaa	238	171	0	0		0	0	0	0	0
79	1	40	191	-1	560	363	8.5	29	ABalaaaarr	8	0	0	0		0	0	0	0	0
80	1	18	207	-1	368	322	8.1	27	MSapaapp	891	0	0	0		0	0	0	0	0
81	1	386	147	-1	255	232	19.4	32	Eprap	326	-266	0	0		0	0	0	0	0
82	1	161	344	-1	279	180	4.9	25	ABprpppapaa	210	-1454	0	0		0	0	0	0	0
83	1	63	369	-1	418	290	13.1	25	ABaraapappp	157	0	0	0		0	0	0	0	0
84	1	33	259	-1	476	379	13.6	25	ABalpppppaa	238	324	0	0		0	0	0	0	0
85	1	2	413	-1	554	265	19.2	23	ABarpapaapa	191	22	0	0		0	0	0	0	0
86	1	223	300	-1	545	380	21.9	24	ABplaapaaap	-115	0	0	0		0	0	0	0	0
87	1	37	90	-1	458	174	14.4	27	MSppppaa	168	0	0	0		0	0	0	0	0
88	1	436	378	-1	568	174	14.3	27	ABpraaaaap	-31	0	0	0		0	0	0	0	0
89	1	335	145	-1	477	299	23.4	29	ABarpaapaa	296	-596	0	0		0	0	0	0	0
90	1	409	27	-1	423	283	4.8	25	ABalpappapp	245	1000	0	0		0	0	0	0	0
91	1	238	272	-1	582	253	17.0	25	ABalappapa	92	0	0	0		0	0	0	0	0
92	1	315	422	-1	584	219	16.7	25	ABpraaapapa	167	0	0	0		0	0	0	0	0
93	1	73	120	-1	532	350	4.3	25	ABalpaapppp	215	462	0	0		0	0	0	0	0
94	1	309	371	-1	449	140	6.6	25	ABprpaaaapa	236	443	0	0		0	0	0	0	0
95	1	356	401	-1	222	377	11.2	28	ABplapapaa	346	0	0	0		0	0	0	0	0
96	1	120	94	-1	357	417	12.5	24	ABplapaapa	207	487	0	0		0	0	0	0	0
97	1	237	104	-1	452	406	21.0	29	ABplaaappa	262	-209	0	0		0	0	0	0	0
98	1	17	168	-1	519	194	10.0	25	ABprpaaaaap	416	0	0	0		0	0	0	0	0
99	1	243	335	-1	282	243	6.8	23	ABprpappppp	340	0	0	0		0	0	0	0	0
100	1	439	276	-1	564	330	8.0	24	ABalpaapppa	-2	0	0	0		0	0	0	0	0
101	1	42	285	-1	544	421	17.9	25	ABplaapaapa	199	387	0	0		0	0	0	0	0
102	1	71	298	-1	510	411	7.7	30	ABalpppaaa	17	0	0	0		0	0	0	0	0
103	1	170	148	-1	437	233	12.4	26	ABaraappppa	196	-36	0	0		0	0	0	0	0
104	1	189	107	-1	562	288	15.2	29	MSaaaaaa	148	0	0	0		0	0	0	0	0
105	1	404	402	-1	457	303	12.9	25	ABalpaapapp	223	1450	0	0		0	0	0	0	0
106	1	115	17	-1	535	348	7.5	24	ABalppappaa	198	-83	0	0		0	0	0	0	0
107	1	382	280	-1	518	382	6.8	29	ABalppaaap	275	1323	0	0		0	0	0	0	0
108	1	244	166	-1	531	413	12.4	27	ABalpppaap	89	0	0	0		0	0	0	0	0
109	1	236	296	-1	327	149	16.0	27	Dppap	274	1530	0	0		0	0	0	0	0
110	1	79	352	-1	513	272	5.7	23	ABarapaaapa	158	460	0	0		0	0	0	0	0
111	1	12	38	-1	542	310	10.9	24	ABalpaapaaa	219	0	0	0		0	0	0	0	0
112	1	58	183	-1	532	286	16.5	29	ABaraappaa	131	0	0	0		0	0	0	0	0
113	1	109	140	-1	504	256	12.7	27	ABaraaapapa	83	0	0	0		0	0	0	0	0
114	1	201	455	-1	412	284	8.2	26	ABalpappppp	229	193	0	0		0	0	0	0	0
115	1	278	217	-1	543	365	18.4	23	ABalapappap	244	0	0	0		0	0	0	0	0
116	1	122	396	-1	465	211	16.8	25	MSppappa	199	-658	0	0		0	0	0	0	0
117	1	271	16	-1	507	415	19.6	30	ABplaapaapp	58	0	0	0		0	0	0	0	0
118	1	82	1	-1	470	327	19.2	31	MSaaaaapp	278	-355	0	0		0	0	0	0	0
119	1	151	193	-1	236	295	8.5	29	Capapp	165	0	0	0		0	0	0	0	0
120	1	66	15	-1	489	356	6.2	24	ABalppappap	246	190	0	0		0	0	0	0	0
121	1	56	70	-1	333	166	5.5	24	ABprpppaaaa	230	297	0	0		0	0	0	0	0
122	1	310	373	-1	452	166	10.5	25	ABprppaaaaa	213	974	0	0		0	0	0	0	0
123	1	184	169	-1	569	274	7.7	29	ABalaaaalp	195	0	0	0		0	0	0	0	0
124	1	178	124	-1	421	135	5.7	23	ABarappappa	225	585	0	0		0	0	0	0	0
125	1	153	86	-1	574	182	17.5	25	ABpraaapapp	248	166	0	0		0	0	0	0	0
126	1	437	372	-1	369	390	16.2	25	ABplapaaapa	183	201	0	0		0	0	0	0	0
127	1	202	338	-1	413	315	10.3	25	MSaapaaaa	96	0	0	0		0	0	0	0	0
128	1	47	406	-1	403	368	7.5	27	ABplpapaap	167	0	0	0		0	0	0	0	0
129	1	252	258	-1	391	185	4.5	23	ABprpapappa	180	600	0	0		0	0	0	0	0
130	1	434	316	-1	303	351	6.5	25	ABplppapap	-51	0	0	0		0	0	0	0	0
131	1	422	116	-1	252	359	6.4	26	ABplappapp	239	116	0	0		0	0	0	0	0
132	1	169	379	-1	513	175	14.0	24	ABprpaapaap	223	226	0	0		0	0	0	0	0
133	1	397	6	-1	174	235	7.1	25	Cpappv	253	-57	0	0		0	0	0	0	0
134	1	415	304	-1	538	223	15.1	24	ABpraaapaav	200	310	0	0		0	0	0	0	0
135	1	265	89	-1	324	209	7.2	28	MSpappap	272	661	0	0		0	0	0	0	0
136	1	121	80	-1	402	244	18.6	28	MSpaaappp	244	117	0	0		0	0	0	0	0
137	1	298	102	-1	556	239	21.1	27	ABalappppp	-3	0	0	0		0	0	0	0	0
138	1	370	126	-1	481	195	13.5	25	MSppapaa	221	618	0	0		0	0	0	0	0
139	1	343	251	-1	369	361	7.0	26	ABplppaapa	260	400	0	0		0	0	0	0	0
140	1	112	98	-1	599	279	13.3	28	ABalaaappr	261	79	0	0		0	0	0	0	0
141	1	85	155	-1	527	268	14.1	24	ABaraaapaap	226	463	0	0		0	0	0	0	0
142	1	32	354	-1	392	174	7.3	24	ABprpapapap	88	0	0	0		0	0	0	0	0
143	1	173	83	-1	414	310	2.7	26	ABplpappaaa	260	248	0	0		0	0	0	0	0
144	1	135	202	-1	447	231	23.3	32	ABarpapapp	313	105	0	0		0	0	0	0	0
145	1	378	105	-1	434	392	8.5	24	ABplpaaappp	176	-151	0	0		0	0	0	0	0
146	0	229	-1	-1	388	367	11.9	23		190	1165	0	0		0	0	0	0	0
147	1	179	177	-1	373	259	7.2	24	MSaappaa	-96	0	0	0		0	0	0	0	0
148	1	346	429	-1	438	364	10.7	24	MSapapap	203	286	0	0		0	0	0	0	0
149	1	11	52	-1	320	148	11.6	30	MSpapppp	227	321	0	0		0	0	0	0	0
150	1	113	49	-1	383	113	17.3	27	ABprapaapp	223	136	0	0		0	0	0	0	0
151	1	41	112	-1	303	412	11.4	27	ABplapaapp	228	121	0	0		0	0	0	0	0
152	1	270	399	-1	600	249	14.7	25	ABalaaapplr	213	684	0	0		0	0	0	0	0
153	1	80	356	-1	383	283	19.5	24	MSpaaapap	233	-168	0	0		0	0	0	0	0
154	1	328	376	-1	217	185	7.0	23	ABprppppppp	217	275	0	0		0	0	0	0	0
155	1	432	248	-1	486	273	19.0	28	MSpaaaapa	271	-466	0	0		0	0	0	0	0
156	1	16	220	-1	497	371	3.5	26	ABalppaappa	257	72	0	0		0	0	0	0	0
157	1	308	203	-1	310	272	19.3	31	Earap	314	32	0	0		0	0	0	0	0
158	1	31	324	-1	462	224	9.4	29	ABarapappa	322	0	0	0		0	0	0	0	0
159	1	410	313	-1	484	246	6.0	22	ABarapaaapp	227	736	0	0		0	0	0	0	0
160	1	6	444	-1	364	357	3.8	27	ABplpaaaapa	216	-188	0	0		0	0	0	0	0
161	1	231	33	-1	453	291	9.5	29	ABalpapppa	210	0	0	0		0	0	0	0	0
162	1	91	329	-1	455	168	7.1	24	ABprpapaapa	194	732	0	0		0	0	0	0	0
163	1	470	208	-1	488	210	6.0	23	ABarappaaap	172	1330	0	0		0	0	0	0	0
164	1	418	201	-1	556	352	13.9	25	ABalapaaaa	251	-153	0	0		0	0	0	0	0
165	1	104	226	-1	372	212	11.8	28	MSpapapa	255	-203	0	0		0	0	0	0	0
166	1	20	18	405	483	267	4.1	28	ABalpapaap	208	1084	0	0		0	0	0	0	0
167	1	245	302	-1	511	305	11.0	28	ABaraaaaaa	277	546	0	0		0	0	0	0	0
168	1	150	85	-1	407	252	6.6	26	ABarapapppp	14	0	0	0		0	0	0	0	0
169	1	155	262	-1	562	222	13.6	28	ABalaapppa	216	940	0	0		0	0	0	0	0
170	1	193	176	-1	526	376	14.4	26	ABalapaapa	263	-146	0	0		0	0	0	0	0
171	1	337	363	-1	411	229	21.1	26	MSpppppa	175	0	0	0		0	0	0	0	0
172	1	124	197	-1	391	314	12.8	26	MSaapaapa	-180	0	0	0		0	0	0	0	0
173	1	408	370	-1	189	271	21.5	32	Cpaapp	307	381	0	0		0	0	0	0	0
174	1	50	37	-1	499	294	13.9	25	ABaraapaapa	254	-4	0	0		0	0	0	0	0
175	1	69	231	-1	336	377	5.6	24	ABplppapaap	238	815	0	0		0	0	0	0	0
176	1	413	319	-1	524	212	17.4	29	ABpraapapa	287	-63	0	0		0	0	0	0	0
177	1	97	326	-1	439	193	5.5	22	ABprpapaaap	212	1029	0	0		0	0	0	0	0
178	1	14	445	-1	564	298	11.1	26	ABaraaaapa	213	1065	0	0		0	0	0	0	0
179	1	441	241	-1	264	383	7.5	27	ABplappaap	43	0	0	0		0	0	0	0	0
180	1	250	303	-1	377	232	14.3	28	MSpapaapp	130	0	0	0		0	0	0	0	0
181	1	412	441	-1	293	325	4.9	28	ABplppappp	248	-341	0	0		0	0	0	0	0
182	1	362	163	-1	597	318	18.4	30	ABalappapp	295	381	0	0		0	0	0	0	0
183	1	22	26	-1	272	279	7.9	28	ABplpppppa	-32	0	0	0		0	0	0	0	0
184	1	350	357	-1	576	343	20.2	28	ABplaapaaaa	238	0	0	0		0	0	0	0	0
185	1	338	428	-1	486	132	11.3	26	ABprpaaappp	83	0	0	0		0	0	0	0	0
186	1	99	336	-1	575	182	10.6	29	ABalaapapp	154	0	0	0		0	0	0	0	0
187	1	102	249	-1	344	101	12.5	27	ABprappaap	232	-691	0	0		0	0	0	0	0
188	1	170	72	-1	414	257	12.7	24	ABaraappppp	199	-51	0	0		0	0	0	0	0
189	1	207	440	-1	367	151	7.5	28	ABprppappa	-29	0	0	0		0	0	0	0	0
190	1	218	245	-1	428	213	10.3	24	MSpapaaaa	197	0	0	0		0	0	0	0	0
191	1	311	69	-1	205	308	4.4	27	ABplappppa	308	0	0	0		0	0	0	0	0
192	1	388	410	-1	513	238	5.7	24	ABarappaaaa	159	87	0	0		0	0	0	0	0
193	1	466	143	-1	542	324	4.0	25	ABalpaappap	239	60	0	0		0	0	0	0	0
194	1	327	394	-1	497	419	14.8	29	ABalpppappp	249	449	0	0		0	0	0	0	0
195	1	225	91	-1	550	148	18.5	26	ABpraaaappa	235	-366	0	0		0	0	0	0	0
196	1	262	9	-1	406	384	13.3	27	MSapppaa	75	0	0	0		0	0	0	0	0
197	1	84	173	-1	525	156	10.0	28	ABprpaaapa	225	455	0	0		0	0	0	0	0
198	1	402	386	-1	461	212	3.7	24	ABarappaapp	160	-184	0	0		0	0	0	0	0
199	1	283	273	-1	386	227	9.8	24	MSpapappa	215	20	0	0		0	0	0	0	0
200	0	393	-1	-1	491	268	23.0	22		172	577	0	0		0	0	0	0	0
201	1	148	311	-1	273	352	12.7	29	Capaaa	293	128	0	0		0	0	0	0	0
202	1	3	67	-1	338	235	14.3	28	Earpa	-86	0	0	0		0	0	0	0	0
203	1	430	4	-1	427	413	9.6	25	ABplpaapppp	220	115	0	0		0	0	0	0	0
204	1	156	478	-1	383	380	18.8	22	ABplapaaaaa	244	0	0	0		0	0	0	0	0
205	1	90	301	-1	469	313	5.3	24	ABalpapapaa	200	1518	0	0		0	0	0	0	0
206	1	288	82	-1	366	363	10.1	27	MSappapp	36	0	0	0		0	0	0	0	0
207	1	123	174	-1	377	338	11.0	25	MSappaaa	22	0	0	0		0	0	0	0	0
208	1	411	152	-1	187	265	5.3	26	ABplappppp	229	1030	0	0		0	0	0	0	0
209	1	60	463	-1	482	396	18.5	24	ABplaapappa	131	0	0	0		0	0	0	0	0
210	1	206	110	-1	535	330	19.0	23	ABplaaaaapa	201	301	0	0		0	0	0	0	0
211	1	226	281	-1	540	215	11.1	24	ABprpaaaaaa	-37	0	0	0		0	0	0	0	0
212	1	224	291	-1	482	316	9.6	28	ABalpappaaa	350	0	0	0		0	0	0	0	0
213	1	394	459	-1	520	342	9.5	28	MSapaaaa	197	1233	0	0		0	0	0	0	0
214	1	83	225	-1	438	213	18.9	26	MSppppap	239	314	0	0		0	0	0	0	0
215	1	141	117	-1	515	357	16.5	27	MSapaaap	294	0	0	0		0	0	0	0	0
216	1	138	144	-1	426	174	17.8	27	ABprapaaapa	276	286	0	0		0	0	0	0	0
217	1	390	330	-1	372	208	21.3	30	MSpppppp	299	-998	0	0		0	0	0	0	0
218	1	74	390	-1	527	207	3.4	27	ABarapppapa	263	-411	0	0		0	0	0	0	0
219	1	424	256	-1	377	128	9.8	24	ABprppapaap	210	128	0	0		0	0	0	0	0
220	1	149	12	-1	388	300	9.8	26	MSaapaaap	156	0	0	0		0	0	0	0	0
221	1	364	28	-1	463	404	4.7	26	ABalppaappp	258	650	0	0		0	0	0	0	0
222	1	449	65	-1	357	230	5.5	22	ABplpapppaa	189	228	0	0		0	0	0	0	0
223	1	53	131	-1	497	239	9.5	24	ABarapapaaa	92	0	0	0		0	0	0	0	0
224	1	345	121	-1	462	431	11.5	23	ABplpaapapp	192	198	0	0		0	0	0	0	0
225	1	334	200	-1	507	298	18.4	29	MSaaaaapa	82	0	0	0		0	0	0	0	0
226	1	471	467	-1	453	251	18.6	28	MSpaaaapp	253	398	0	0		0	0	0	0	0
227	1	344	271	-1	406	194	14.2	24	MSpppaaa	206	-1010	0	0		0	0	0	0	0
228	1	294	111	-1	523	209	22.0	27	ABarpappaa	249	135	0	0		0	0	0	0	0
229	1	38	46	-1	430	282	16.0	26	MSpaapaa	265	403	0	0		0	0	0	0	0
230	1	92	383	-1	401	154	6.4	23	ABarappappp	206	-660	0	0		0	0	0	0	0
231	1	255	268	-1	316	101	18.4	30	ABprappapa	454	0	0	0		0	0	0	0	0
232	1	167	31	-1	421	360	15.9	24	MSapappa	200	894	0	0		0	0	0	0	0
233	1	87	79	-1	427	427	16.2	30	ABalppppppp	250	-633	0	0		0	0	0	0	0
234	1	144	464	-1	253	289	4.8	23	ABplpppaapa	227	269	0	0		0	0	0	0	0
235	1	295	165	-1	306	342	10.1	27	MSappaap	223	-19	0	0		0	0	0	0	0
236	1	181	341	-1	419	193	21.8	29	ABarpppaa	244	79	0	0		0	0	0	0	0
237	1	352	450	-1	372	161	22.6	33	ABarpppap	336	-684	0	0		0	0	0	0	0
238	1	279	71	-1	330	288	12.2	29	Ealpa	193	0	0	0		0	0	0	0	0
239	1	351	250	-1	329	234	4.8	24	ABplpappppa	171	-147	0	0		0	0	0	0	0
240	1	347	454	-1	317	126	22.0	38	ABarppppa	360	326	0	0		0	0	0	0	0
241	1	105	162	-1	338	213	3.9	23	ABplpapppap	218	-230	0	0		0	0	0	0	0
242	1	95	73	-1	347	230	9.5	23	MSpapappp	197	-141	0	0		0	0	0	0	0
243	1	396	211	-1	183	253	12.3	29	Capppa	223	181	0	0		0	0	0	0	0
244	1	285	377	-1	445	244	7.4	25	ABarapapppa	248	-147	0	0		0	0	0	0	0
245	1	44	229	-1	585	339	10.3	28	ABalaaaarl	279	-20	0	0		0	0	0	0	0
246	1	453	232	-1	236	359	21.8	33	Caaap	336	301	0	0		0	0	0	0	0
247	1	182	278	-1	436	297	19.9	25	MSaaaapap	171	0	0	0		0	0	0	0	0
248	1	240	345	-1	416	204	5.8	24	ABprpapppaa	218	446	0	0		0	0	0	0	0
249	1	421	13	-1	412	129	11.5	26	ABprppapaaa	261	288	0	0		0	0	0	0	0
250	1	165	235	-1	449	386	14.5	26	ABalpppppap	211	-112	0	0		0	0	0	0	0
251	1	353	172	-1	577	349	16.4	26	ABalapappaa	260	264	0	0		0	0	0	0	0
252	1	55	5	-1	410	370	10.3	23	ABplppaaaaa	228	0	0	0		0	0	0	0	0
253	1	377	178	-1	276	275	17.5	31	Eplaa	304	-603	0	0		0	0	0	0	0
254	1	235	456	-1	287	210	3.6	24	ABprppppapp	220	58	0	0		0	0	0	0	0
255	1	303	451	-1	564	242	6.8	24	ABarapppaaa	176	-886	0	0		0	0	0	0	0
256	1	98	283	-1	233	335	12.5	27	Capapa	276	-270	0	0		0	0	0	0	0
257	1	373	322	-1	402	344	18.8	25	MSapappp	198	3	0	0		0	0	0	0	0
258	1	297	295	-1	336	342	5.6	26	ABplppappa	255	53	0	0		0	0	0	0	0
259	1	117	58	-1	474	380	8.9	24	ABplpaaaaap	212	106	0	0		0	0	0	0	0
260	1	131	317	-1	378	283	13.4	26	MSaapapa	94	0	0	0		0	0	0	0	0
261	1	215	230	-1	497	423	17.4	23	ABalpppappa	189	1693	0	0		0	0	0	0	0
262	1	380	160	-1	405	379	21.2	29	ABarppaaa	290	-1	0	0		0	0	0	0	0
263	1	374	205	-1	584	219	20.8	27	ABpraapaapa	271	-261	0	0		0	0	0	0	0
264	1	254	50	-1	494	298	6.4	30	ABalpaaaap	499	0	0	0		0	0	0	0	0
265	1	368	392	-1	456	256	3.4	26	ABprpappaaa	233	-836	0	0		0	0	0	0	0
266	1	474	135	-1	498	234	12.4	31	ABarapaapa	290	-942	0	0		0	0	0	0	0
267	1	221	469	-1	514	207	14.9	24	ABpraaappaa	229	401	0	0		0	0	0	0	0
268	1	289	351	-1	354	257	18.9	24	Earaa	247	96	0	0		0	0	0	0	0
269	1	375	318	-1	415	158	9.4	26	ABprppaapa	236	99	0	0		0	0	0	0	0
270	1	445	115	-1	368	386	12.9	23	Daapa	209	216	0	0		0	0	0	0	0
271	1	246	192	-1	206	312	17.2	30	Cappaa	-225	0	0	0		0	0	0	0	0
272	1	166	239	-1	234	206	16.3	32	Eprpa	319	8	0	0		0	0	0	0	0
273	1	35	34	-1	453	130	16.5	30	ABpraapppa	218	-190	0	0		0	0	0	0	0
274	1	284	190	-1	208	227	7.6	29	Capppp	103	0	0	0		0	0	0	0	0
275	1	217	224	-1	520	414	16.3	24	ABalppppapp	236	0	0	0		0	0	0	0	0
276	1	101	19	-1	208	299	7.7	25	ABplapppaa	255	-549	0	0		0	0	0	0	0
277	1	290	128	-1	601	283	20.5	27	ABpraapaaaa	223	-179	0	0		0	0	0	0	0
278	1	463	95	-1	207	333	6.3	28	ABplapappa	4	0	0	0		0	0	0	0	0
279	1	190	218	-1	236	190	5.2	23	ABprppppppa	279	0	0	0		0	0	0	0	0
280	1	191	408	-1	547	280	11.6	23	ABaraaapaaa	370	0	0	0		0	0	0	0	0
281	1	395	388	-1	498	315	8.5	23	ABalpaaaaap	128	155	0	0		0	0	0	0	0
282	1	275	123	-1	490	212	23.4	29	ABarpappap	290	126	0	0		0	0	0	0	0
283	1	313	293	-1	439	347	2.8	25	ABalppapapp	254	1400	0	0		0	0	0	0	0
284	1	200	415	-1	380	184	16.5	29	Dpap	-62	0	0	0		0	0	0	0	0
285	1	195	432	-1	218	277	5.5	28	ABplapppap	228	824	0	0		0	0	0	0	0
286	1	391	420	-1	485	190	16.3	25	ABprpaappaa	211	370	0	0		0	0	0	0	0
287	1	9	32	-1	439	331	14.3	30	ABaraapapap	268	484	0	0		0	0	0	0	0
288	1	4	270	-1	550	315	14.2	25	ABaraapaaaa	471	0	0	0		0	0	0	0	0
289	1	448	287	-1	553	301	7.3	24	ABalpaappaa	-40	0	0	0		0	0	0	0	0
290	1	272	365	-1	176	213	19.0	22	Cpapap	144	23	0	0		0	0	0	0	0
291	1	136	331	-1	539	146	16.8	23	ABprpaapapa	234	-1054	0	0		0	0	0	0	0
292	1	21	305	-1	373	351	14.1	25	Daaaa	618	0	0	0		0	0	0	0	0
293	1	314	310	-1	466	264	20.5	29	MSpaaaaa	243	929	0	0		0	0	0	0	0
294	1	304	133	-1	363	270	10.5	29	MSaapapp	174	0	0	0		0	0	0	0	0
295	1	435	279	-1	588	198	14.3	25	ABalaappppp	204	490	0	0		0	0	0	0	0
296	1	273	398	-1	451	173	4.2	25	ABarappapap	215	385	0	0		0	0	0	0	0
297	1	319	48	-1	277	407	17.7	34	ABarppapa	-245	0	0	0		0	0	0	0	0
298	1	323	175	-1	289	214	6.7	24	ABprpappppa	522	0	0	0		0	0	0	0	0
299	1	333	92	-1	579	262	12.1	25	ABalaaappll	191	639	0	0		0	0	0	0	0
300	1	130	199	-1	394	366	4.7	25	ABalpapappp	175	523	0	0		0	0	0	0	0
301	1	249	161	-1	586	306	9.0	23	ABalaaaalar	-320	0	0	0		0	0	0	0	0
302	1	427	385	-1	465	187	10.5	26	MSppapap	186	647	0	0		0	0	0	0	0
303	1	460	267	-1	348	262	22.7	39	Cpaaa	385	-372	0	0		0	0	0	0	0
304	1	324	404	-1	280	284	3.7	24	ABplppppapa	223	65	0	0		0	0	0	0	0
305	1	172	141	-1	420	175	5.6	23	ABprpapapaa	39	0	0	0		0	0	0	0	0
306	1	233	368	-1	339	373	16.8	27	Daaap	273	499	0	0		0	0	0	0	0
307	1	340	189	-1	515	174	17.5	27	ABpraaapppa	220	0	0	0		0	0	0	0	0
308	1	461	130	-1	469	393	16.2	29	ABplaapapa	238	-333	0	0		0	0	0	0	0
309	1	452	180	-1	493	300	3.5	24	ABalpapaaap	244	-871	0	0		0	0	0	0	0
310	1	62	179	-1	458	232	14.5	28	ABaraapppap	238	125	0	0		0	0	0	0	0
311	1	75	236	-1	462	339	15.5	26	ABaraapapaa	216	0	0	0		0	0	0	0	0
312	1	19	321	-1	312	173	3.6	26	ABprppppapa	202	406	0	0		0	0	0	0	0
313	1	30	315	-1	503	182	4.4	25	ABarapppapp	193	438	0	0		0	0	0	0	0
314	1	94	436	-1	341	306	16.7	31	Ealaa	318	48	0	0		0	0	0	0	0
315	1	220	434	-1	187	178	15.4	30	Cpppaa	150	0	0	0		0	0	0	0	0
316	1	277	66	-1	552	211	21.4	29	ABpraapaapp	182	0	0	0		0	0	0	0	0
317	1	214	407	-1	586	376	12.5	23	ABalaaaparl	218	-581	0	0		0	0	0	0	0
318	1	89	210	-1	341	414	17.7	26	ABplapaaapp	268	-785	0	0		0	0	0	0	0
319	1	300	77	-1	394	272	3.6	28	ABplpappaap	283	767	0	0		0	0	0	0	0
320	1	110	204	-1	413	316	18.3	24	MSaaaappa	160	0	0	0		0	0	0	0	0
321	1	331	359	-1	428	399	17.3	27	ABalppppppa	-83	0	0	0		0	0	0	0	0
322	1	419	447	-1	339	310	4.2	28	ABplppaapp	216	466	0	0		0	0	0	0	0
323	1	65	151	-1	469	416	8.2	27	ABplpaaapa	247	173	0	0		0	0	0	0	0
324	1	81	421	-1	601	318	11.3	23	ABalaaaalal	286	0	0	0		0	0	0	0	0
325	1	162	41	-1	489	323	15.2	27	ABaraapaapp	252	528	0	0		0	0	0	0	0
326	1	316	288	-1	229	154	18.6	33	Cppap	316	332	0	0		0	0	0	0	0
327	1	423	430	-1	357	113	15.2	27	ABprappaaa	-58	0	0	0		0	0	0	0	0
328	1	125	51	-1	468	408	11.5	24	ABplpaapaap	195	-356	0	0		0	0	0	0	0
329	1	199	274	-1	538	284	5.5	29	ABaraaappa	270	435	0	0		0	0	0	0	0
330	1	93	412	-1	471	346	4.5	23	ABalppapaap	213	1223	0	0		0	0	0	0	0
331	1	405	156	-1	520	233	8.7	24	MSppaaaa	177	612	0	0		0	0	0	0	0
332	1	13	21	-1	516	301	23.4	29	ABarpapapa	276	135	0	0		0	0	0	0	0
333	1	204	393	-1	511	391	16.7	25	ABalppppapa	182	461	0	0		0	0	0	0	0
334	1	329	237	-1	503	366	20.6	25	ABplaaaaapp	185	0	0	0		0	0	0	0	0
335	1	192	154	-1	449	416	10.4	23	ABplpaapppa	147	0	0	0		0	0	0	0	0
336	1	276	418	-1	527	326	13.1	24	ABalpaapaap	231	485	0	0		0	0	0	0	0
337	1	325	25	-1	216	214	3.9	23	ABplppppppa	228	676	0	0		0	0	0	0	0
338	1	372	327	-1	582	219	8.3	31	ABalaapaap	213	0	0	0		0	0	0	0	0
339	1	260	7	-1	464	369	6.2	24	ABalppapppa	110	0	0	0		0	0	0	0	0
340	1	400	106	-1	259	205	4.0	25	ABprpppapap	209	-785	0	0		0	0	0	0	0
341	1	177	185	-1	381	430	13.8	29	ABplaapppa	125	0	0	0		0	0	0	0	0
342	1	119	437	-1	472	193	6.1	24	ABprpapaaaa	201	795	0	0		0	0	0	0	0
343	1	326	99	-1	482	339	11.7	25	ABalpaaapa	257	-444	0	0		0	0	0	0	0
344	1	205	129	-1	237	152	11.5	29	ABprapappp	316	0	0	0		0	0	0	0	0
345	1	208	374	-1	508	333	3.9	24	ABalppapaaa	232	-188	0	0		0	0	0	0	0
346	1	359	88	-1	259	157	22.6	34	Cppaa	336	560	0	0		0	0	0	0	0
347	1	306	353	-1	502	367	9.7	24	ABplpaaaaaa	96	0	0	0		0	0	0	0	0
348	1	341	209	-1	348	135	9.2	28	ABprppapap	30	0	0	0		0	0	0	0	0
349	1	210	153	-1	427	130	18.1	25	ABprapaapa	-128	0	0	0		0	0	0	0	0
350	1	429	414	-1	244	260	4.0	23	ABplpppapaa	222	0	0	0		0	0	0	0	0
351	1	296	452	-1	565	388	14.4	24	ABalapaappa	183	173	0	0		0	0	0	0	0
352	1	57	57	-1	291	217	16.4	29	Earpp	296	397	0	0		0	0	0	0	0
353	1	10	114	-1	503	391	12.6	26	ABalppppaad	221	-231	0	0		0	0	0	0	0
354	1	406	346	-1	252	248	10.3	31	Eplpp	282	807	0	0		0	0	0	0	0
355	1	361	364	-1	411	282	21.4	26	MSpaaapaa	226	-977	0	0		0	0	0	0	0
356	1	126	22	-1	268	145	6.0	23	ABprpppaapp	47	0	0	0		0	0	0	0	0
357	1	142	358	-1	540	151	13.2	24	ABpraaaapad	197	-609	0	0		0	0	0	0	0
358	1	78	367	-1	456	217	12.2	23	ABarapaappp	202	380	0	0		0	0	0	0	0
359	1	164	223	-1	367	249	3.2	26	ABprpappapp	204	-546	0	0		0	0	0	0	0
360	1	180	139	-1	365	172	5.1	30	ABprppaapp	155	0	0	0		0	0	0	0	0
361	1	440	109	-1	372	320	21.9	31	ABarpaappp	253	-482	0	0		0	0	0	0	0
362	1	228	380	-1	246	255	23.3	34	Cpaapa	339	283	0	0		0	0	0	0	0
363	1	242	42	-1	266	208	11.8	32	Eprpp	318	196	0	0		0	0	0	0	0
364	1	1	62	-1	604	316	14.7	27	ABalaaapal	274	-925	0	0		0	0	0	0	0
365	1	106	234	-1	416	337	12.8	24	ABaraapappa	176	0	0	0		0	0	0	0	0
366	1	403	97	-1	166	201	12.8	30	Cpppap	1004	0	0	0		0	0	0	0	0
367	1	385	308	-1	244	251	16.2	30	Eplap	260	410	0	0		0	0	0	0	0
368	1	108	214	-1	251	123	16.5	35	ABarppppp	349	-750	0	0		0	0	0	0	0
369	1	216	196	-1	218	353	8.1	27	ABplapapap	62	0	0	0		0	0	0	0	0
370	1	320	446	-1	484	248	17.0	22	ABaraappapp	198	291	0	0		0	0	0	0	0
371	1	52	134	-1	269	340	19.0	31	Dappa	308	1023	0	0		0	0	0	0	0
372	1	248	195	-1	313	283	14.6	31	Ealap	309	21	0	0		0	0	0	0	0
373	1	321	325	-1	483	167	22.5	33	ABarpapppa	334	-1122	0	0		0	0	0	0	0
374	1	24	263	-1	306	351	19.7	28	MSappppp	285	339	0	0		0	0	0	0	0
375	1	264	389	-1	360	352	19.6	26	MSappppa	257	55	0	0		0	0	0	0	0
376	1	349	309	-1	499	430	10.3	24	ABalpppapad	197	-1233	0	0		0	0	0	0	0
377	1	158	397	-1	324	135	6.8	27	ABprppappp	126	0	0	0		0	0	0	0	0
378	1	407	443	-1	293	102	11.5	28	ABprapapap	238	-144	0	0		0	0	0	0	0
379	1	301	11	-1	492	231	20.0	25	MSppappp	257	1708	0	0		0	0	0	0	0
380	1	379	347	-1	279	358	16.3	28	Dapap	143	0	0	0		0	0	0	0	0
381	1	468	468	-1	294	265	5.7	22	ABplppppaap	-6	0	0	0		0	0	0	0	0
382	1	268	457	-1	516	149	13.3	23	ABprpaapapp	189	495	0	0		0	0	0	0	0
383	1	392	246	-1	314	274	4.5	22	ABplppppaaa	182	352	0	0		0	0	0	0	0
384	1	251	24	-1	286	320	23.6	35	Caaaa	348	610	0	0		0	0	0	0	0
385	1	358	299	-1	554	180	19.4	27	ABpraaaappp	35	0	0	0		0	0	0	0	0
386	1	68	254	-1	211	353	18.5	31	Caapa	294	-397	0	0		0	0	0	0	0
387	1	188	118	-1	340	171	13.6	27	MSpppaap	239	0	0	0		0	0	0	0	0
388	1	171	63	-1	493	371	11.9	23	ABalppppaav	197	60	0	0		0	0	0	0	0
389	1	457	284	-1	438	406	13.7	23	ABplpaappaa	228	247	0	0		0	0	0	0	0
390	1	194	103	-1	187	193	7.4	26	Cppppp	136	0	0	0		0	0	0	0	0
391	1	417	360	-1	516	201	12.7	23	ABprpaapaaa	213	-857	0	0		0	0	0	0	0
392	1	15	184	-1	440	338	17.3	26	MSaaapaap	370	0	0	0		0	0	0	0	0
393	1	387	348	-1	156	276	14.4	30	Cpapaa	384	0	0	0		0	0	0	0	0
394	1	318	64	-1	530	307	7.8	24	ABalpaaaaaa	160	460	0	0		0	0	0	0	0
395	1	383	36	-1	550	252	14.2	24	MSppaaap	227	259	0	0		0	0	0	0	0
396	1	398	361	-1	267	310	3.5	25	ABplpppaaap	209	-450	0	0		0	0	0	0	0
397	1	381	59	-1	500	230	3.4	24	ABarappaapa	176	441	0	0		0	0	0	0	0
398	1	299	261	-1	349	263	7.6	26	MSaappap	136	0	0	0		0	0	0	0	0
399	1	348	289	-1	381	409	19.5	27	ABplapaaaap	260	115	0	0		0	0	0	0	0
400	1	139	387	-1	225	379	14.5	29	ABarppappa	267	-481	0	0		0	0	0	0	0
401	1	203	55	-1	499	393	21.6	29	ABplaaapaa	243	-665	0	0		0	0	0	0	0
402	1	103	355	-1	383	155	15.8	27	Dppaa	-32	0	0	0		0	0	0	0	0
403	1	455	449	-1	534	200	8.1	24	ABarappppap	207	392	0	0		0	0	0	0	0
404	1	266	54	-1	314	95	12.8	28	ABprappapp	231	158	0	0		0	0	0	0	0
405	1	465	150	-1	407	208	3.3	25	ABprpappapa	231	-179	0	0		0	0	0	0	0
406	1	257	342	-1	462	332	8.8	25	ABalpappaap	188	0	0	0		0	0	0	0	0
407	1	197	8	-1	431	173	15.4	29	Dpaa	267	133	0	0		0	0	0	0	0
408	1	143	419	-1	365	201	8.5	24	MSppaapp	-186	0	0	0		0	0	0	0	0
409	1	25	375	-1	305	150	5.6	24	ABprpppaaap	212	458	0	0		0	0	0	0	0
410	1	450	458	-1	526	265	7.7	25	ABarapaaaaa	242	788	0	0		0	0	0	0	0
411	1	444	74	-1	342	272	4.9	23	ABplpapappp	208	1634	0	0		0	0	0	0	0
412	1	292	136	-1	531	180	16.5	24	ABpraaappap	201	494	0	0		0	0	0	0	0
413	1	232	171	-1	445	175	22.6	29	ABarpapppp	263	150	0	0		0	0	0	0	0
414	1	426	453	-1	399	333	22.5	29	ABarpaappa	287	-143	0	0		0	0	0	0	0
415	1	369	260	-1	442	158	8.5	25	ABprpapaapp	108	0	0	0		0	0	0	0	0
416	1	472	439	-1	551	190	16.0	24	ABpraaapaad	229	0	0	0		0	0	0	0	0
417	1	86	381	-1	441	317	5.0	25	ABalpapapap	230	-367	0	0		0	0	0	0	0
418	1	159	61	-1	237	228	3.9	26	ABplpppapap	214	-189	0	0		0	0	0	0	0
419	1	367	186	-1	512	263	16.7	24	ABaraappapa	87	0	0	0		0	0	0	0	0
420	1	357	438	-1	382	261	17.2	25	MSaaappp	268	0	0	0		0	0	0	0	0
421	1	209	81	-1	189	179	10.1	28	Cppppa	285	-1249	0	0		0	0	0	0	0
422	0	34	-1	-1	544	305	22.8	24		207	1278	0	0		0	0	0	0	0
423	1	219	43	-1	466	297	20.8	24	MSaaaapaa	242	-26	0	0		0	0	0	0	0
424	1	29	269	-1	283	102	15.4	28	ABprapapaa	269	814	0	0		0	0	0	0	0
425	1	438	253	-1	551	233	9.0	23	ABarappppaa	198	-102	0	0		0	0	0	0	0
426	1	258	47	-1	529	264	21.5	24	ABarpapaapp	-37	0	0	0		0	0	0	0	0
427	1	7	14	-1	392	394	9.8	24	ABplppaaaap	245	-693	0	0		0	0	0	0	0
428	1	442	382	-1	588	295	14.7	22	ABalapppaaa	119	0	0	0		0	0	0	0	0
429	1	196	350	-1	234	166	7.1	26	ABprappppp	230	1219	0	0		0	0	0	0	0
430	1	269	320	-1	433	222	3.4	27	ABprpappaap	276	781	0	0		0	0	0	0	0
431	1	72	426	-1	520	382	9.3	25	ABalapapap	183	-498	0	0		0	0	0	0	0
432	1	213	403	-1	470	378	11.0	24	ABplpaapaaa	229	-1421	0	0		0	0	0	0	0
433	1	462	476	-1	431	360	4.8	26	ABalpapappa	216	-559	0	0		0	0	0	0	0
434	1	342	290	-1	461	172	17.9	24	ABprpaappap	229	-451	0	0		0	0	0	0	0
435	1	96	266	-1	540	193	12.3	24	ABpraaaapav	10	0	0	0		0	0	0	0	0
436	1	160	30	-1	288	241	3.9	23	ABplpappppp	-94	0	0	0		0	0	0	0	0
437	1	5	10	-1	454	438	18.7	30	ABplaaapap	29	0	0	0		0	0	0	0	0
438	1	274	93	-1	309	205	4.4	22	ABprppppaap	63	0	0	0		0	0	0	0	0
439	1	176	343	-1	452	359	22.9	28	ABplaaaapp	252	77	0	0		0	0	0	0	0
440	1	307	181	-1	494	235	15.2	25	ABaraaapapp	244	-283	0	0		0	0	0	0	0
441	1	227	411	-1	450	147	11.8	26	ABprppaaaap	231	304	0	0		0	0	0	0	0
442	1	376	282	-1	390	308	17.4	27	MSaaaappp	165	0	0	0		0	0	0	0	0
443	1	127	44	-1	441	442	12.1	24	ABplaappaa	202	-111	0	0		0	0	0	0	0
444	1	458	461	-1	444	291	7.3	30	ABalpappppa	304	-471	0	0		0	0	0	0	0
445	1	134	328	-1	307	304	3.2	25	ABplpppaaaa	196	-813	0	0		0	0	0	0	0
446	1	384	164	-1	273	271	13.9	30	Ealpp	290	1035	0	0		0	0	0	0	0
447	1	157	45	-1	316	259	7.2	26	MSpappaa	233	48	0	0		0	0	0	0	0
448	1	447	473	-1	573	229	9.8	22	ABalaapaaa	161	527	0	0		0	0	0	0	0
449	1	363	332	-1	317	233	17.6	30	Epraa	300	1338	0	0		0	0	0	0	0
450	1	305	466	-1	487	153	9.4	26	ABprpaaappa	220	690	0	0		0	0	0	0	0
451	1	145	56	-1	165	270	17.5	31	Caapp	297	348	0	0		0	0	0	0	0
452	1	27	477	-1	492	322	13.0	23	ABalpaapapa	258	0	0	0		0	0	0	0	0
453	1	371	423	-1	515	309	15.3	23	ABaraapaaap	192	-793	0	0		0	0	0	0	0
454	1	263	84	-1	478	133	15.7	28	ABpraappap	213	120	0	0		0	0	0	0	0
455	1	247	78	-1	321	405	19.5	34	ABarppaap	311	740	0	0		0	0	0	0	0
456	1	185	425	-1	442	225	4.9	24	ABarapapapp	427	0	0	0		0	0	0	0	0
457	1	128	159	-1	396	404	15.9	22	ABplpaappap	-33	0	0	0		0	0	0	0	0
458	0	478	-1	-1	528	214	24.1	26		220	148	0	0		0	0	0	0	0
459	1	70	194	-1	482	326	3.3	23	ABalppapapa	161	0	0	0		0	0	0	0	0
460	1	211	127	-1	465	234	5.8	24	ABarapapapa	124	0	0	0		0	0	0	0	0
461	1	459	68	-1	440	185	18.9	22	ABprapaaaaa	-1	0	0	0		0	0	0	0	0
462	1	360	100	-1	482	191	3.7	25	ABarappapaa	153	0	0	0		0	0	0	0	0
463	1	428	198	-1	413	173	12.2	25	MSpppapp	37	0	0	0		0	0	0	0	0
464	1	443	435	-1	489	155	12.2	22	ABprpaapppp	84	0	0	0		0	0	0	0	0
465	1	365	465	-1	589	303	18.5	24	ABalapppaap	67	0	0	0		0	0	0	0	0
466	1	469	470	-1	563	320	17.0	22	ABalappaap	294	0	0	0		0	0	0	0	0
467	1	425	472	-1	528	332	22.5	28	ABarpaaaap	297	0	0	0		0	0	0	0	0
468	1	222	339	-1	583	271	19.2	24	ABalappppa	59	0	0	0		0	0	0	0	0
469	0	477	-1	-1	437	180	12.0	22		28	0	0	0		0	0	0	0	0
470	0	45	-1	-1	544	359	11.5	22		208	0	0	0		0	0	0	0	0
471	0	241	-1	-1	548	381	12.0	22		349	0	0	0		0	0	0	0	0
472	1	293	255	-1	554	223	18.4	23	ABpraapappa	240	0	0	0		0	0	0	0	0
473	0	473	-1	-1	450	193	8.9	21		366	0	0	0		0	0	0	0	0
474	1	354	480	-1	330	186	5.2	22	ABprppppaaa	623	0	0	0		0	0	0	0	0
475	1	416	233	-1	226	281	3.3	26	ABplpppaapp	185	0	0	0		0	0	0	0	0
476	0	51	-1	-1	451	331	6.1	22		17	0	0	0		0	0	0	0	0
477	1	476	460	-1	402	166	20.8	24	ABprapaaaap	102	0	0	0		0	0	0	0	0
478	1	446	391	-1	495	334	17.8	20	MSaaapaaa	293	0	0	0		0	0	0	0	0
479	1	479	481	-1	390	310	15.2	26	MSaaapapp	-196	0	0	0		0	0	0	0	0
480	1	454	482	-1	602	337	12.8	21	ABalaaaparr	347	0	0	0		0	0	0	0	0
481	1	480	474	-1	452	407	18.9	24	ABplaapappp	255	0	0	0		0	0	0	0	0
482	1	481	137	-1	535	303	21.0	24	ABarpaaapa	689	0	0	0		0	0	0	0	0
483	1	482	483	-1	474	235	11.0	24	ABarapaappa	125	-191	0	0		0	0	0	0	0
484	1	483	486	-1	522	191	20.0	25	ABpraapappp	-453	0	0	0		0	0	0	0	0
485	1	484	484	-1	537	398	17.0	22	ABalapaappp	0	0	0	0		0	0	0	0	0
486	1	485	485	-1	562	298	19.0	25	ABalapppapa	489	0	0	0		0	0	0	0	0
487	1	486	487	-1	473	330	17.0	24	ABaraaaapp	-101	0	0	0		0	0	0	0	0
