# Supplementary material for: The AP-2 Transcription Factor APTF-2 Is Required for Neuroblast and Epidermal Morphogenesis in Caenorhabditis elegans Embryogenesis
Source: PLoS Genet. 2016 May 13;12(5):e1006048. doi: 10.1371/journal.pgen.1006048 (PMC4866721; doi:10.1371/journal.pgen.1006048)
Supplement: S3 Text — (ZIP) [file pgen.1006048.s031.zip › nuclei/t200-nuclei]

1	1	118	17	-1	467	327	19.4	31	MSaaaaapp	218	0	0	0		0	0	0	0	0
2	1	22	40	-1	233	312	20.7	31	Dappp	294	112	0	0		0	0	0	0	0
3	1	72	141	-1	305	163	18.7	30	Dpppp	281	-301	0	0		0	0	0	0	0
4	1	203	155	-1	424	416	9.5	25	ABplpaapppp	243	-299	0	0		0	0	0	0	0
5	1	252	54	-1	410	372	10.2	24	ABplppaaaaa	207	234	0	0		0	0	0	0	0
6	1	133	269	-1	173	233	7.2	25	Cpappv	245	91	0	0		0	0	0	0	0
7	1	339	432	-1	461	368	6.1	24	ABalppapppa	234	1840	0	0		0	0	0	0	0
8	1	407	224	-1	431	170	15.3	28	Dpaa	112	0	0	0		0	0	0	0	0
9	1	196	435	-1	407	381	13.1	28	MSapppaa	410	0	0	0		0	0	0	0	0
10	1	437	424	-1	458	438	18.8	29	ABplaaapap	295	111	0	0		0	0	0	0	0
11	1	379	368	-1	492	230	20.0	24	MSppappp	228	259	0	0		0	0	0	0	0
12	1	220	429	-1	388	301	9.8	26	MSaapaaap	206	108	0	0		0	0	0	0	0
13	1	249	268	-1	413	130	11.5	26	ABprppapaaa	237	-1274	0	0		0	0	0	0	0
14	1	427	345	-1	390	393	9.9	24	ABplppaaaap	-70	0	0	0		0	0	0	0	0
15	1	120	347	-1	486	356	6.3	26	ABalppappap	210	285	0	0		0	0	0	0	0
16	1	117	377	-1	507	414	19.5	28	ABplaapaapp	131	0	0	0		0	0	0	0	0
17	1	106	111	-1	532	348	7.5	24	ABalppappaa	199	855	0	0		0	0	0	0	0
18	1	166	308	-1	482	257	3.6	22	ABalpapaapp	162	98	0	0		0	0	0	0	0
19	1	276	358	-1	210	297	7.7	25	ABplapppaa	73	0	0	0		0	0	0	0	0
20	1	65	36	-1	554	171	10.7	25	ABpraaaaaa	347	0	0	0		0	0	0	0	0
21	1	332	281	-1	518	305	23.2	28	ABarpapapa	-179	0	0	0		0	0	0	0	0
22	1	356	272	-1	272	148	6.2	24	ABprpppaapp	53	0	0	0		0	0	0	0	0
23	1	37	297	-1	485	173	6.5	25	ABarapppppp	207	1719	0	0		0	0	0	0	0
24	1	384	261	-1	287	319	23.6	36	Caaaa	359	687	0	0		0	0	0	0	0
25	1	337	118	-1	215	214	4.1	23	ABplppppppa	220	502	0	0		0	0	0	0	0
26	1	183	189	-1	272	276	8.1	27	ABplpppppa	283	0	0	0		0	0	0	0	0
27	1	90	13	-1	421	283	5.1	25	ABalpappapp	258	98	0	0		0	0	0	0	0
28	1	221	367	-1	457	404	5.1	26	ABalppaappp	265	548	0	0		0	0	0	0	0
29	1	28	302	-1	362	309	13.0	25	MSaapaapp	223	-737	0	0		0	0	0	0	0
30	1	436	388	-1	285	237	3.9	24	ABplpappppp	179	-122	0	0		0	0	0	0	0
31	1	232	387	-1	420	359	16.1	25	MSapappa	265	0	0	0		0	0	0	0	0
32	1	287	219	-1	440	329	14.4	30	ABaraapapap	472	0	0	0		0	0	0	0	0
33	1	161	16	-1	453	292	9.4	29	ABalpapppa	131	0	0	0		0	0	0	0	0
34	1	273	300	-1	457	132	16.4	30	ABpraapppa	257	1065	0	0		0	0	0	0	0
35	1	18	445	-1	318	383	14.5	26	Dapaa	270	-375	0	0		0	0	0	0	0
36	1	395	165	-1	552	251	14.1	25	MSppaaap	206	238	0	0		0	0	0	0	0
37	1	174	252	-1	500	295	14.1	24	ABaraapaapa	-99	0	0	0		0	0	0	0	0
38	1	111	137	-1	540	314	10.8	24	ABalpaapaaa	202	188	0	0		0	0	0	0	0
39	1	7	115	-1	297	302	7.3	27	MSaapppp	446	0	0	0		0	0	0	0	0
40	1	53	7	-1	410	435	11.9	27	ABplaappap	85	0	0	0		0	0	0	0	0
41	1	325	262	-1	488	325	15.3	26	ABaraapaapp	-70	0	0	0		0	0	0	0	0
42	1	363	287	-1	267	204	12.0	33	Eprpp	328	-569	0	0		0	0	0	0	0
43	1	423	151	-1	460	298	20.8	25	MSaaaapaa	170	-68	0	0		0	0	0	0	0
44	1	443	256	-1	441	442	12.1	25	ABplaappaa	217	0	0	0		0	0	0	0	0
45	1	447	79	-1	316	254	7.5	26	MSpappaa	65	0	0	0		0	0	0	0	0
46	1	229	139	-1	431	282	16.0	28	MSpaapaa	146	0	0	0		0	0	0	0	0
47	1	426	314	-1	528	267	21.0	25	ABarpapaapp	193	-272	0	0		0	0	0	0	0
48	1	297	461	-1	278	407	17.8	34	ABarppapa	337	-954	0	0		0	0	0	0	0
49	1	150	67	-1	385	113	16.9	26	ABprapaapp	228	100	0	0		0	0	0	0	0
50	1	264	338	-1	495	296	6.5	30	ABalpaaaap	231	801	0	0		0	0	0	0	0
51	1	328	147	-1	466	407	11.4	23	ABplpaapaap	213	1219	0	0		0	0	0	0	0
52	1	149	53	-1	321	147	11.4	31	MSpapppp	8	0	0	0		0	0	0	0	0
53	1	13	216	-1	381	154	18.6	25	ABprapaaapp	226	481	0	0		0	0	0	0	0
54	1	404	21	-1	316	94	12.5	27	ABprappapp	230	145	0	0		0	0	0	0	0
55	1	401	351	-1	498	392	21.5	28	ABplaaapaa	232	284	0	0		0	0	0	0	0
56	1	451	382	-1	163	273	17.6	32	Caapp	321	-68	0	0		0	0	0	0	0
57	1	352	326	-1	289	217	16.5	30	Earpp	308	862	0	0		0	0	0	0	0
58	1	259	100	-1	472	380	8.9	24	ABplpaaaaap	236	68	0	0		0	0	0	0	0
59	1	397	406	-1	505	232	3.4	24	ABarappaapa	196	-209	0	0		0	0	0	0	0
60	1	57	134	-1	531	273	9.6	28	ABaraaaaap	286	-60	0	0		0	0	0	0	0
61	1	418	386	-1	237	225	4.1	26	ABplpppapap	240	441	0	0		0	0	0	0	0
62	1	364	250	-1	604	323	14.8	28	ABalaaapal	264	-200	0	0		0	0	0	0	0
63	1	388	149	-1	491	373	12.1	24	ABalppppaav	185	131	0	0		0	0	0	0	0
64	1	394	294	-1	527	309	7.8	24	ABalpaaaaaa	205	381	0	0		0	0	0	0	0
65	1	222	409	-1	358	230	5.1	22	ABplpapppaa	160	-496	0	0		0	0	0	0	0
66	1	316	127	-1	556	208	21.6	29	ABpraapaapp	224	460	0	0		0	0	0	0	0
67	1	202	408	-1	341	233	14.3	27	Earpa	274	175	0	0		0	0	0	0	0
68	1	461	369	-1	440	181	19.6	23	ABprapaaaaa	176	946	0	0		0	0	0	0	0
69	1	191	322	-1	210	306	4.4	27	ABplappppa	241	2	0	0		0	0	0	0	0
70	1	121	320	-1	337	166	5.4	24	ABprpppaaaa	229	-179	0	0		0	0	0	0	0
71	1	238	145	-1	327	286	12.0	29	Ealpa	293	574	0	0		0	0	0	0	0
72	1	188	231	-1	415	261	12.8	24	ABaraappppp	261	0	0	0		0	0	0	0	0
73	1	242	60	-1	349	231	9.3	24	MSpapappp	149	0	0	0		0	0	0	0	0
74	1	411	327	-1	344	274	4.9	24	ABplpapappp	204	61	0	0		0	0	0	0	0
75	1	48	349	-1	157	249	10.6	29	Cpappd	278	1084	0	0		0	0	0	0	0
76	1	62	51	-1	599	272	9.0	26	ABalaappa	148	0	0	0		0	0	0	0	0
77	1	319	132	-1	393	271	3.6	28	ABplpappaap	276	-189	0	0		0	0	0	0	0
78	1	455	34	-1	327	404	19.7	33	ABarppaap	338	189	0	0		0	0	0	0	0
79	1	233	200	-1	428	426	16.1	30	ABalppppppp	247	-318	0	0		0	0	0	0	0
80	1	136	312	-1	404	246	18.7	27	MSpaaappp	262	438	0	0		0	0	0	0	0
81	1	421	207	-1	190	176	10.3	29	Cppppa	271	376	0	0		0	0	0	0	0
82	1	206	62	-1	366	364	10.1	26	MSappapp	45	0	0	0		0	0	0	0	0
83	1	143	205	-1	415	302	2.7	26	ABplpappaaa	262	763	0	0		0	0	0	0	0
84	1	454	430	-1	484	133	15.6	27	ABpraappap	208	111	0	0		0	0	0	0	0
85	1	168	403	-1	411	254	7.0	26	ABarapapppp	137	0	0	0		0	0	0	0	0
86	1	125	290	-1	584	192	17.5	25	ABpraaapapp	238	187	0	0		0	0	0	0	0
87	1	29	98	-1	202	304	13.1	28	Cappap	-14	0	0	0		0	0	0	0	0
88	1	346	418	-1	265	157	22.8	35	Cppaa	345	-68	0	0		0	0	0	0	0
89	1	135	105	-1	326	210	7.3	28	MSpappap	277	-1085	0	0		0	0	0	0	0
90	1	87	66	-1	460	176	14.2	27	MSppppaa	230	421	0	0		0	0	0	0	0
91	1	195	305	-1	558	154	18.3	27	ABpraaaappa	220	-57	0	0		0	0	0	0	0
92	1	299	50	-1	581	263	12.2	25	ABalaaappll	238	23	0	0		0	0	0	0	0
93	1	438	259	-1	312	207	4.4	23	ABprppppaap	39	0	0	0		0	0	0	0	0
94	1	96	344	-1	359	416	12.3	24	ABplapaapa	195	172	0	0		0	0	0	0	0
95	1	278	177	-1	209	330	6.2	27	ABplapappa	235	-605	0	0		0	0	0	0	0
96	1	42	122	-1	563	273	21.8	28	ABarpapaaa	268	474	0	0		0	0	0	0	0
97	1	366	248	-1	167	199	13.0	30	Cpppap	285	-567	0	0		0	0	0	0	0
98	1	140	97	-1	602	282	13.5	28	ABalaaappr	167	0	0	0		0	0	0	0	0
99	1	343	63	-1	483	338	11.8	25	ABalpaaapa	257	-538	0	0		0	0	0	0	0
100	1	462	325	-1	480	191	3.4	25	ABarappapaa	221	153	0	0		0	0	0	0	0
101	1	14	90	-1	338	333	8.4	30	MSaapppa	274	-140	0	0		0	0	0	0	0
102	1	137	14	-1	558	240	21.0	26	ABalappppp	258	1851	0	0		0	0	0	0	0
103	1	390	126	-1	188	191	7.4	26	Cppppp	260	-1247	0	0		0	0	0	0	0
104	1	97	108	-1	451	408	21.5	28	ABplaaappa	-196	0	0	0		0	0	0	0	0
105	1	145	303	-1	433	390	8.9	25	ABplpaaappp	210	461	0	0		0	0	0	0	0
106	1	340	89	-1	262	203	4.4	24	ABprpppapap	248	273	0	0		0	0	0	0	0
107	1	104	157	-1	565	290	15.1	29	MSaaaaaa	152	0	0	0		0	0	0	0	0
108	1	54	284	-1	429	349	7.0	29	ABplpapaaa	-57	0	0	0		0	0	0	0	0
109	1	361	318	-1	373	320	22.3	30	ABarpaappp	116	0	0	0		0	0	0	0	0
110	1	210	242	-1	534	331	18.8	23	ABplaaaaapa	205	297	0	0		0	0	0	0	0
111	1	228	410	-1	529	208	22.4	29	ABarpappaa	261	152	0	0		0	0	0	0	0
112	1	151	114	-1	304	410	11.2	27	ABplapaapp	223	-512	0	0		0	0	0	0	0
113	1	33	257	-1	367	204	4.4	23	ABprpapappp	189	-676	0	0		0	0	0	0	0
114	1	353	243	-1	501	392	12.4	27	ABalppppaad	206	710	0	0		0	0	0	0	0
115	1	270	420	-1	369	385	12.8	24	Daapa	244	574	0	0		0	0	0	0	0
116	1	131	121	-1	255	357	6.4	26	ABplappapp	251	98	0	0		0	0	0	0	0
117	1	215	73	-1	514	356	16.2	27	MSapaaap	63	0	0	0		0	0	0	0	0
118	1	387	247	-1	340	167	13.7	26	MSpppaap	227	1804	0	0		0	0	0	0	0
119	1	47	226	-1	384	220	5.7	25	ABprpapppap	229	1242	0	0		0	0	0	0	0
120	1	93	220	-1	531	349	4.5	26	ABalpaapppp	254	-214	0	0		0	0	0	0	0
121	1	224	107	-1	463	433	11.2	23	ABplpaapapp	203	-99	0	0		0	0	0	0	0
122	1	69	427	-1	251	392	12.2	26	ABplappapa	322	0	0	0		0	0	0	0	0
123	1	282	316	-1	495	210	23.4	28	ABarpappap	271	288	0	0		0	0	0	0	0
124	1	124	468	-1	423	137	5.7	23	ABarappappa	210	641	0	0		0	0	0	0	0
125	1	38	112	-1	593	224	12.3	26	ABalaappppa	262	-2093	0	0		0	0	0	0	0
126	1	138	28	-1	484	196	13.6	26	MSppapaa	201	-1261	0	0		0	0	0	0	0
127	1	460	390	-1	467	233	6.0	24	ABarapapapa	219	1401	0	0		0	0	0	0	0
128	1	277	371	-1	601	286	20.6	28	ABpraapaaaa	209	449	0	0		0	0	0	0	0
129	1	344	59	-1	235	152	11.4	29	ABprapappp	290	174	0	0		0	0	0	0	0
130	1	308	370	-1	470	395	16.4	29	ABplaapapa	246	0	0	0		0	0	0	0	0
131	1	223	113	-1	499	243	9.4	24	ABarapapaaa	191	1026	0	0		0	0	0	0	0
132	1	76	350	-1	331	421	12.5	30	ABplaapppp	-161	0	0	0		0	0	0	0	0
133	1	294	221	-1	364	269	10.3	30	MSaapapp	139	0	0	0		0	0	0	0	0
134	1	371	176	-1	268	337	19.5	29	Dappa	260	386	0	0		0	0	0	0	0
135	1	266	31	-1	502	235	12.4	29	ABarapaapa	332	0	0	0		0	0	0	0	0
136	1	412	466	-1	535	180	16.2	25	ABpraaappap	1	0	0	0		0	0	0	0	0
137	1	482	116	-1	543	308	21.5	22	ABarpaaapa	226	-701	0	0		0	0	0	0	0
138	1	71	245	-1	464	364	19.1	27	MSapapaa	-7	0	0	0		0	0	0	0	0
139	1	360	136	323	371	173	4.8	28	ABprppaapp	187	464	0	0		0	0	0	0	0
140	1	113	215	-1	506	259	12.0	24	ABaraaapapa	209	30	0	0		0	0	0	0	0
141	1	305	335	-1	424	178	5.7	23	ABprpapapaa	162	39	0	0		0	0	0	0	0
142	1	74	346	-1	320	366	11.0	26	Daapp	204	16	0	0		0	0	0	0	0
143	1	193	169	-1	544	323	3.8	25	ABalpaappap	220	708	0	0		0	0	0	0	0
144	1	216	159	-1	428	170	17.8	24	ABprapaaapa	210	410	0	0		0	0	0	0	0
145	1	89	260	-1	481	298	23.3	29	ABarpaapaa	175	0	0	0		0	0	0	0	0
146	0	31	-1	-1	372	281	16.0	23		177	144	0	0		0	0	0	0	0
147	1	81	71	-1	254	237	19.4	32	Eprap	-92	0	0	0		0	0	0	0	0
148	1	103	372	-1	441	228	12.4	26	ABaraappppa	202	-36	0	0		0	0	0	0	0
149	1	55	150	-1	410	224	12.7	26	MSpapaapa	143	0	0	0		0	0	0	0	0
150	1	405	450	-1	409	213	3.5	25	ABprpappapa	219	-481	0	0		0	0	0	0	0
151	1	323	19	-1	467	416	8.1	27	ABplpaaapa	229	-136	0	0		0	0	0	0	0
152	1	208	422	-1	187	267	5.1	26	ABplappppp	243	1380	0	0		0	0	0	0	0
153	1	349	301	-1	430	133	18.0	23	ABprapaapa	225	-9	0	0		0	0	0	0	0
154	1	335	218	-1	445	418	10.4	23	ABplpaapppa	199	-510	0	0		0	0	0	0	0
155	1	141	20	-1	526	273	14.0	24	ABaraaapaap	140	0	0	0		0	0	0	0	0
156	1	331	480	-1	519	234	8.5	24	MSppaaaa	189	-324	0	0		0	0	0	0	0
157	1	2	96	-1	375	166	11.6	29	MSpapppa	22	0	0	0		0	0	0	0	0
158	1	52	27	-1	417	410	21.4	30	ABplaaappp	261	1015	0	0		0	0	0	0	0
159	1	457	288	-1	397	400	15.4	22	ABplpaappap	182	284	0	0		0	0	0	0	0
160	1	262	313	-1	402	380	20.7	30	ABarppaaa	298	1431	0	0		0	0	0	0	0
161	1	301	271	-1	584	308	9.3	23	ABalaaaalar	210	-28	0	0		0	0	0	0	0
162	1	241	411	-1	339	215	3.8	24	ABplpapppap	185	81	0	0		0	0	0	0	0
163	1	182	470	-1	599	321	18.2	28	ABalappapp	280	53	0	0		0	0	0	0	0
164	1	446	361	-1	271	275	13.7	30	Ealpp	307	85	0	0		0	0	0	0	0
165	1	235	306	-1	306	344	10.2	26	MSappaap	-14	0	0	0		0	0	0	0	0
166	1	108	217	-1	531	416	12.5	26	ABalpppaap	236	-1501	0	0		0	0	0	0	0
167	1	21	91	-1	260	215	7.6	29	ABprpppppa	294	149	0	0		0	0	0	0	0
168	1	98	25	-1	520	198	10.1	24	ABprpaaaaap	231	264	0	0		0	0	0	0	0
169	1	123	22	-1	571	276	7.7	29	ABalaaaalp	188	0	0	0		0	0	0	0	0
170	1	63	57	-1	535	211	5.5	28	ABarapppaap	88	0	0	0		0	0	0	0	0
171	1	413	92	-1	451	174	22.5	29	ABarpapppp	270	179	0	0		0	0	0	0	0
172	1	251	208	-1	579	349	16.4	25	ABalapappaa	-209	0	0	0		0	0	0	0	0
173	1	197	72	-1	529	158	10.0	29	ABprpaaapa	204	-468	0	0		0	0	0	0	0
174	1	207	457	-1	376	338	11.0	24	MSappaaa	344	0	0	0		0	0	0	0	0
175	1	298	398	-1	293	215	6.7	24	ABprpappppa	207	0	0	0		0	0	0	0	0
176	1	170	237	-1	528	379	14.4	26	ABalapaapa	-354	0	0	0		0	0	0	0	0
177	1	147	244	-1	377	257	7.1	24	MSaappaa	193	0	0	0		0	0	0	0	0
178	1	253	276	-1	275	271	18.1	32	Eplaa	323	-504	0	0		0	0	0	0	0
179	1	310	58	-1	461	229	14.7	28	ABaraapppap	260	-164	0	0		0	0	0	0	0
180	1	309	433	-1	492	303	3.7	24	ABalpapaaap	206	162	0	0		0	0	0	0	0
181	1	440	333	-1	497	235	15.5	23	ABaraaapapp	13	0	0	0		0	0	0	0	0
182	1	59	45	-1	469	263	13.2	25	ABaraapppaa	135	0	0	0		0	0	0	0	0
183	1	112	8	-1	533	285	16.4	30	ABaraappaa	50	0	0	0		0	0	0	0	0
184	1	392	267	-1	439	331	17.3	25	MSaaapaap	258	-330	0	0		0	0	0	0	0
185	1	341	30	-1	383	429	13.8	29	ABplaapppa	289	-487	0	0		0	0	0	0	0
186	1	419	80	-1	515	262	16.7	24	ABaraappapa	201	86	0	0		0	0	0	0	0
187	1	61	178	-1	260	309	9.5	28	Capaap	-72	0	0	0		0	0	0	0	0
188	1	44	109	-1	239	129	8.9	26	ABprappppa	204	336	0	0		0	0	0	0	0
189	1	307	180	-1	519	174	17.2	28	ABpraaapppa	259	371	0	0		0	0	0	0	0
190	1	274	213	-1	208	224	7.7	28	Capppp	116	0	0	0		0	0	0	0	0
191	1	79	348	471	555	366	8.5	30	ABalaaaarr	83	0	0	0		0	0	0	0	0
192	1	271	94	-1	206	307	17.3	30	Cappaa	287	226	0	0		0	0	0	0	0
193	1	119	417	-1	235	291	8.6	28	Capapp	-169	0	0	0		0	0	0	0	0
194	1	459	182	-1	480	325	3.0	23	ABalppapapa	187	-153	0	0		0	0	0	0	0
195	1	372	195	-1	311	283	14.7	29	Ealap	266	598	0	0		0	0	0	0	0
196	1	369	12	-1	218	352	8.1	27	ABplapapap	259	394	0	0		0	0	0	0	0
197	1	172	78	-1	390	314	12.9	26	MSaapaapa	122	0	0	0		0	0	0	0	0
198	1	463	229	-1	411	178	11.8	25	MSpppapp	215	-206	0	0		0	0	0	0	0
199	1	300	193	-1	391	364	4.6	24	ABalpapappp	211	-717	0	0		0	0	0	0	0
200	1	225	24	-1	510	299	18.4	30	MSaaaaapa	68	0	0	0		0	0	0	0	0
201	1	164	88	-1	554	357	14.0	25	ABalapaaaa	245	-609	0	0		0	0	0	0	0
202	1	144	47	-1	449	231	23.3	31	ABarpapapp	318	692	0	0		0	0	0	0	0
203	1	157	210	-1	311	271	19.2	31	Earap	301	-526	0	0		0	0	0	0	0
204	1	320	168	-1	413	315	18.1	24	MSaaaappa	-154	0	0	0		0	0	0	0	0
205	1	263	230	-1	590	227	20.3	26	ABpraapaapa	-102	0	0	0		0	0	0	0	0
206	1	4	209	-1	469	279	5.4	24	ABalpappapa	238	-1277	0	0		0	0	0	0	0
207	1	80	95	-1	369	318	8.1	26	MSapaapp	268	1043	0	0		0	0	0	0	0
208	1	163	407	-1	490	212	5.5	23	ABarappaaap	132	1017	0	0		0	0	0	0	0
209	1	348	484	-1	352	135	9.4	27	ABprppapap	10	0	0	0		0	0	0	0	0
210	1	318	279	-1	341	412	17.5	26	ABplapaaapp	242	422	0	0		0	0	0	0	0
211	1	243	184	-1	182	249	12.3	29	Capppa	281	810	0	0		0	0	0	0	0
212	1	70	74	-1	284	395	10.3	26	ABplappaaa	236	-171	0	0		0	0	0	0	0
213	1	36	449	-1	432	315	23.4	30	ABarpaapap	304	-164	0	0		0	0	0	0	0
214	1	368	152	-1	252	123	16.4	34	ABarppppp	337	488	0	0		0	0	0	0	0
215	1	10	166	-1	491	177	19.5	31	ABpraaapppp	313	-270	0	0		0	0	0	0	0
216	1	30	128	-1	540	389	19.6	31	ABalapappp	276	470	0	0		0	0	0	0	0
217	1	115	39	-1	544	366	18.1	23	ABalapappap	227	363	0	0		0	0	0	0	0
218	1	279	446	-1	234	190	5.0	23	ABprppppppa	214	598	0	0		0	0	0	0	0
219	1	15	86	-1	397	365	16.6	26	MSapppap	227	-90	0	0		0	0	0	0	0
220	1	156	56	-1	498	371	3.5	26	ABalppaappa	433	0	0	0		0	0	0	0	0
221	1	78	181	-1	282	146	10.6	25	ABprapppaa	233	-605	0	0		0	0	0	0	0
222	1	35	70	-1	234	234	13.5	30	Eplpa	67	0	0	0		0	0	0	0	0
223	1	359	363	-1	367	250	3.2	26	ABprpappapp	88	0	0	0		0	0	0	0	0
224	1	275	99	-1	519	412	16.3	24	ABalppppapp	254	0	0	0		0	0	0	0	0
225	1	214	366	-1	439	214	19.1	25	MSppppap	232	-321	0	0		0	0	0	0	0
226	1	165	196	-1	374	214	11.8	27	MSpapapa	169	0	0	0		0	0	0	0	0
227	1	12	37	-1	179	283	8.7	28	ABplapappp	118	0	0	0		0	0	0	0	0
228	1	49	238	-1	439	245	16.0	26	MSpaapapa	-81	0	0	0		0	0	0	0	0
229	1	245	3	-1	580	341	10.4	27	ABalaaaarl	307	0	0	0		0	0	0	0	0
230	1	261	32	-1	496	420	17.5	23	ABalpppappa	175	148	0	0		0	0	0	0	0
231	1	175	29	-1	335	372	5.5	24	ABplppapaap	118	0	0	0		0	0	0	0	0
232	1	246	434	-1	236	359	22.1	33	Caaap	299	-392	0	0		0	0	0	0	0
233	1	475	185	-1	230	278	3.4	26	ABplpppaapp	224	184	0	0		0	0	0	0	0
234	1	365	44	-1	417	338	12.8	24	ABaraapappa	234	172	0	0		0	0	0	0	0
235	1	250	33	-1	446	386	14.8	24	ABalpppppap	137	0	0	0		0	0	0	0	0
236	1	311	120	-1	463	341	15.8	25	ABaraapapaa	-193	0	0	0		0	0	0	0	0
237	1	334	161	-1	503	366	20.5	23	ABplaaaaapp	202	0	0	0		0	0	0	0	0
238	1	66	6	-1	436	378	3.9	25	ABalppapppp	200	72	0	0		0	0	0	0	0
239	1	272	352	-1	240	207	16.2	31	Eprpa	306	852	0	0		0	0	0	0	0
240	1	27	391	-1	504	146	15.1	26	ABpraappaa	223	406	0	0		0	0	0	0	0
241	1	179	2	-1	269	382	7.4	28	ABplappaap	90	0	0	0		0	0	0	0	0
242	1	16	442	-1	408	239	15.5	27	MSpaapapp	312	0	0	0		0	0	0	0	0
243	1	32	249	-1	495	268	8.4	23	ABarapaaaap	185	1070	0	0		0	0	0	0	0
244	1	51	364	-1	259	157	8.2	27	ABprapppap	223	518	0	0		0	0	0	0	0
245	1	190	355	-1	430	217	10.2	24	MSpapaaaa	136	0	0	0		0	0	0	0	0
246	1	383	42	-1	313	273	4.7	22	ABplppppaaa	223	87	0	0		0	0	0	0	0
247	1	9	204	-1	377	391	5.7	25	ABplpaaaapp	211	300	0	0		0	0	0	0	0
248	1	155	374	-1	488	275	19.1	29	MSpaaaapa	453	0	0	0		0	0	0	0	0
249	1	187	192	-1	345	102	12.2	28	ABprappaap	254	899	0	0		0	0	0	0	0
250	1	239	310	-1	330	239	4.9	24	ABplpappppa	161	159	0	0		0	0	0	0	0
251	1	139	142	-1	368	358	6.7	26	ABplppaapa	164	0	0	0		0	0	0	0	0
252	1	64	311	-1	481	348	23.2	28	ABplaaaapa	259	747	0	0		0	0	0	0	0
253	1	425	343	-1	555	237	9.1	23	ABarappppaa	216	0	0	0		0	0	0	0	0
254	1	386	186	-1	210	351	18.5	31	Caapa	-151	0	0	0		0	0	0	0	0
255	1	472	222	-1	553	220	19.3	23	ABpraapappa	197	564	0	0		0	0	0	0	0
256	1	219	173	-1	380	127	9.7	24	ABprppapaap	225	1312	0	0		0	0	0	0	0
257	1	45	246	-1	527	349	22.4	35	ABplaaaaaa	1407	0	0	0		0	0	0	0	0
258	1	129	476	-1	396	190	4.4	22	ABprpapappa	207	-28	0	0		0	0	0	0	0
259	1	84	64	-1	471	378	13.5	26	ABalpppppaa	22	0	0	0		0	0	0	0	0
260	1	415	465	-1	444	161	8.3	25	ABprpapaapp	99	0	0	0		0	0	0	0	0
261	1	398	235	-1	353	260	7.4	25	MSaappap	222	-805	0	0		0	0	0	0	0
262	1	169	130	-1	565	222	13.6	27	ABalaapppa	223	1881	0	0		0	0	0	0	0
263	1	374	416	-1	303	351	19.6	29	MSappppp	255	63	0	0		0	0	0	0	0
264	1	56	85	-1	596	254	22.0	26	ABpraapaaap	245	-270	0	0		0	0	0	0	0
265	1	77	187	-1	414	326	16.1	22	MSaaapapa	195	-247	0	0		0	0	0	0	0
266	1	435	331	-1	543	198	12.0	24	ABpraaaapav	188	10	0	0		0	0	0	0	0
267	1	303	167	-1	346	268	22.5	37	Cpaaa	372	706	0	0		0	0	0	0	0
268	1	231	426	-1	318	102	18.3	29	ABprappapa	155	0	0	0		0	0	0	0	0
269	1	424	160	-1	284	101	15.3	28	ABprapapaa	172	0	0	0		0	0	0	0	0
270	1	288	198	-1	549	317	14.1	24	ABaraapaaaa	244	125	0	0		0	0	0	0	0
271	1	227	179	-1	413	197	14.3	25	MSpppaaa	178	255	0	0		0	0	0	0	0
272	1	91	413	-1	580	254	17.0	24	ABalappapa	242	-118	0	0		0	0	0	0	0
273	1	199	378	-1	386	226	9.7	24	MSpapappa	228	-258	0	0		0	0	0	0	0
274	1	329	123	-1	541	286	5.5	29	ABaraaappa	281	-810	0	0		0	0	0	0	0
275	1	60	241	-1	201	221	5.4	26	ABplppppppp	226	99	0	0		0	0	0	0	0
276	1	100	428	-1	561	331	7.9	24	ABalpaapppa	301	0	0	0		0	0	0	0	0
277	1	23	110	-1	264	114	10.6	26	ABprapappa	-104	0	0	0		0	0	0	0	0
278	1	247	228	-1	435	296	20.0	26	MSaaaapap	235	411	0	0		0	0	0	0	0
279	1	295	212	-1	594	200	14.4	26	ABalaappppp	209	-194	0	0		0	0	0	0	0
280	1	107	211	-1	514	385	6.7	29	ABalppaaap	55	0	0	0		0	0	0	0	0
281	1	211	289	-1	545	218	10.9	24	ABprpaaaaaa	210	617	0	0		0	0	0	0	0
282	1	442	485	-1	390	306	17.4	27	MSaaaappp	-212	0	0	0		0	0	0	0	0
283	1	256	419	-1	232	334	12.4	28	Capapa	174	0	0	0		0	0	0	0	0
284	1	389	304	-1	438	405	13.6	24	ABplpaappaa	-50	0	0	0		0	0	0	0	0
285	1	101	258	-1	542	422	17.8	25	ABplaapaapa	62	0	0	0		0	0	0	0	0
286	1	20	68	-1	352	181	19.3	28	Dpppa	197	0	0	0		0	0	0	0	0
287	1	289	102	-1	555	304	7.3	23	ABalpaappaa	182	1068	0	0		0	0	0	0	0
288	1	326	451	-1	235	152	18.8	33	Cppap	289	911	0	0		0	0	0	0	0
289	1	399	10	-1	380	410	19.3	26	ABplapaaaap	229	757	0	0		0	0	0	0	0
290	1	434	356	-1	463	173	17.7	23	ABprpaappap	194	-1375	0	0		0	0	0	0	0
291	1	212	43	-1	477	315	10.0	25	ABalpappaaa	187	-173	0	0		0	0	0	0	0
292	1	73	23	-1	373	298	4.7	25	ABplpapappa	220	757	0	0		0	0	0	0	0
293	1	283	447	-1	438	343	2.8	25	ABalppapapp	250	-398	0	0		0	0	0	0	0
294	0	476	-1	-1	452	333	6.1	22		147	-295	0	0		0	0	0	0	0
295	1	258	319	-1	337	340	5.3	25	ABplppappa	64	0	0	0		0	0	0	0	0
296	1	109	274	-1	327	148	15.8	28	Dppap	244	0	0	0		0	0	0	0	0
297	1	46	9	-1	401	331	5.0	23	ABplpapapaa	232	-109	0	0		0	0	0	0	0
298	1	102	171	-1	507	412	7.6	30	ABalpppaaa	24	0	0	0		0	0	0	0	0
299	1	385	140	-1	559	186	19.1	28	ABpraaaappp	255	100	0	0		0	0	0	0	0
300	1	86	479	-1	545	382	21.8	26	ABplaapaaap	243	-85	0	0		0	0	0	0	0
301	1	205	93	-1	470	309	5.2	24	ABalpapapaa	208	-1631	0	0		0	0	0	0	0
302	1	167	135	-1	512	308	11.0	27	ABaraaaaaa	-128	0	0	0		0	0	0	0	0
303	1	180	296	-1	379	232	14.2	28	MSpapaapp	97	0	0	0		0	0	0	0	0
304	1	134	61	-1	541	224	14.8	24	ABpraaapaav	191	-331	0	0		0	0	0	0	0
305	1	292	148	-1	375	352	14.1	25	Daaaa	238	579	0	0		0	0	0	0	0
306	1	17	117	-1	289	166	7.0	24	ABprpppaapa	226	395	0	0		0	0	0	0	0
307	1	11	131	-1	188	322	10.2	27	ABarppappp	276	373	0	0		0	0	0	0	0
308	1	367	395	-1	251	251	15.6	29	Eplap	290	1325	0	0		0	0	0	0	0
309	1	376	203	-1	497	432	10.3	25	ABalpppapad	192	-618	0	0		0	0	0	0	0
310	1	293	197	-1	463	263	20.3	30	MSpaaaaa	243	0	0	0		0	0	0	0	0
311	1	201	146	-1	272	352	12.8	30	Capaaa	195	0	0	0		0	0	0	0	0
312	1	19	360	-1	409	125	15.5	29	ABpraapppp	272	705	0	0		0	0	0	0	0
313	1	159	124	-1	487	245	5.5	23	ABarapaaapp	226	15	0	0		0	0	0	0	0
314	1	41	293	-1	477	264	9.3	25	ABarapapaap	131	0	0	0		0	0	0	0	0
315	1	313	236	-1	504	188	4.1	25	ABarapppapp	203	-160	0	0		0	0	0	0	0
316	1	130	103	-1	305	349	6.6	26	ABplppapap	266	0	0	0		0	0	0	0	0
317	1	260	285	-1	378	285	13.2	26	MSaapapa	335	0	0	0		0	0	0	0	0
318	1	269	191	-1	420	157	9.5	27	ABprppaapa	51	0	0	0		0	0	0	0	0
319	1	176	133	-1	529	212	17.4	29	ABpraapapa	185	0	0	0		0	0	0	0	0
320	1	430	475	-1	434	225	3.5	27	ABprpappaap	220	159	0	0		0	0	0	0	0
321	1	312	106	-1	315	175	3.8	24	ABprppppapa	247	176	0	0		0	0	0	0	0
322	1	257	292	-1	403	343	18.8	25	MSapappp	257	718	0	0		0	0	0	0	0
323	1	24	448	-1	416	129	8.2	28	ABprpaaaapp	27	0	0	0		0	0	0	0	0
324	1	158	81	-1	465	226	9.7	29	ABarapappa	186	0	0	0		0	0	0	0	0
325	1	373	454	-1	485	165	22.4	32	ABarpapppa	303	251	0	0		0	0	0	0	0
326	1	177	381	-1	443	196	5.7	23	ABprpapaaap	145	0	0	0		0	0	0	0	0
327	1	338	423	-1	585	224	8.4	31	ABalaapaap	311	805	0	0		0	0	0	0	0
328	1	445	275	-1	305	300	3.2	24	ABplpppaaaa	196	-501	0	0		0	0	0	0	0
329	1	162	69	-1	459	173	7.0	24	ABprpapaapa	199	115	0	0		0	0	0	0	0
330	1	217	334	-1	371	206	21.5	30	MSpppppp	269	593	0	0		0	0	0	0	0
331	1	291	190	-1	548	149	16.4	26	ABprpaapapa	213	557	0	0		0	0	0	0	0
332	1	449	298	-1	320	233	17.3	31	Epraa	275	-592	0	0		0	0	0	0	0
333	1	8	354	-1	358	390	8.2	24	ABplppapaaa	244	-177	0	0		0	0	0	0	0
334	1	40	421	-1	494	407	9.9	24	ABalpppapav	208	638	0	0		0	0	0	0	0
335	1	99	397	-1	283	240	6.7	24	ABprpappppp	200	11	0	0		0	0	0	0	0
336	1	186	201	-1	577	184	10.1	30	ABalaapapp	246	794	0	0		0	0	0	0	0
337	1	39	175	-1	523	320	5.0	24	ABalpapaaaa	226	444	0	0		0	0	0	0	0
338	1	127	77	-1	415	317	10.3	24	MSaapaaaa	218	410	0	0		0	0	0	0	0
339	1	468	483	-1	583	270	19.1	26	ABalappppa	232	184	0	0		0	0	0	0	0
340	1	1	240	-1	267	254	4.2	23	ABplppppapp	204	403	0	0		0	0	0	0	0
341	1	236	401	-1	419	194	21.8	30	ABarpppaa	293	1651	0	0		0	0	0	0	0
342	1	406	15	-1	465	333	9.1	24	ABalpappaap	209	-463	0	0		0	0	0	0	0
343	1	439	444	-1	452	358	22.9	28	ABplaaaapp	76	0	0	0		0	0	0	0	0
344	1	82	440	-1	281	177	4.5	25	ABprpppapaa	180	121	0	0		0	0	0	0	0
345	1	248	234	-1	421	204	6.2	24	ABprpapppaa	231	104	0	0		0	0	0	0	0
346	1	354	441	-1	253	247	10.2	30	Eplpp	300	167	0	0		0	0	0	0	0
347	1	380	339	-1	281	358	16.5	28	Dapap	270	968	0	0		0	0	0	0	0
348	1	393	336	-1	157	276	14.0	29	Cpapaa	288	-44	0	0		0	0	0	0	0
349	0	473	-1	-1	451	195	9.0	22		16	0	0	0		0	0	0	0	0
350	1	429	286	-1	234	165	6.8	27	ABprappppp	307	0	0	0		0	0	0	0	0
351	1	268	307	-1	351	261	18.8	28	Earaa	286	810	0	0		0	0	0	0	0
352	1	110	317	-1	513	274	6.1	23	ABarapaaapa	183	58	0	0		0	0	0	0	0
353	1	347	389	-1	498	369	9.7	24	ABplpaaaaaa	194	-837	0	0		0	0	0	0	0
354	1	142	438	-1	399	172	7.6	25	ABprpapapap	191	403	0	0		0	0	0	0	0
355	1	402	143	-1	385	155	16.0	27	Dppaa	245	1490	0	0		0	0	0	0	0
356	1	153	11	-1	383	282	19.6	24	MSpaaapap	234	1698	0	0		0	0	0	0	0
357	1	184	83	-1	578	340	20.4	29	ABplaapaaaa	109	0	0	0		0	0	0	0	0
358	1	357	459	-1	544	150	12.9	23	ABpraaaapad	190	-348	0	0		0	0	0	0	0
359	1	321	362	-1	423	400	17.3	27	ABalppppppa	255	-626	0	0		0	0	0	0	0
360	1	391	225	-1	520	202	13.1	24	ABprpaapaaa	438	0	0	0		0	0	0	0	0
361	1	396	35	-1	268	302	3.8	26	ABplpppaaap	230	1135	0	0		0	0	0	0	0
362	1	43	278	-1	545	292	20.0	24	ABalapppapp	212	-224	0	0		0	0	0	0	0
363	1	171	153	-1	413	229	21.5	26	MSpppppa	230	664	0	0		0	0	0	0	0
364	1	355	425	-1	412	280	21.2	26	MSpaaapaa	236	964	0	0		0	0	0	0	0
365	1	290	375	-1	180	222	19.9	30	Cpapap	305	315	0	0		0	0	0	0	0
366	1	34	264	-1	571	380	16.5	31	ABalapaaap	265	97	0	0		0	0	0	0	0
367	1	358	464	-1	463	216	12.3	22	ABarapaappp	195	576	0	0		0	0	0	0	0
368	1	306	321	-1	336	371	16.8	27	Daaap	103	0	0	0		0	0	0	0	0
369	1	83	194	-1	420	294	13.3	25	ABaraapappp	62	0	0	0		0	0	0	0	0
370	1	173	385	-1	188	269	21.5	31	Cpaapp	307	-793	0	0		0	0	0	0	0
371	1	94	431	-1	448	139	6.6	25	ABprpaaaapa	-183	0	0	0		0	0	0	0	0
372	1	126	315	-1	368	390	16.1	24	ABplapaaapa	192	2118	0	0		0	0	0	0	0
373	1	122	437	-1	456	169	10.3	25	ABprppaaaaa	203	345	0	0		0	0	0	0	0
374	1	345	65	-1	507	336	3.9	23	ABalppapaaa	93	0	0	0		0	0	0	0	0
375	1	409	280	-1	309	153	5.5	24	ABprpppaaap	141	0	0	0		0	0	0	0	0
376	1	154	399	-1	215	183	7.0	25	ABprppppppp	208	856	0	0		0	0	0	0	0
377	1	244	183	-1	447	245	7.3	27	ABarapapppa	482	0	0	0		0	0	0	0	0
378	1	88	376	-1	571	174	14.3	28	ABpraaaaap	240	280	0	0		0	0	0	0	0
379	1	132	52	-1	519	173	14.0	23	ABprpaapaap	214	7	0	0		0	0	0	0	0
380	1	362	365	-1	248	254	23.3	33	Cpaapa	338	581	0	0		0	0	0	0	0
381	1	417	18	-1	442	315	5.0	23	ABalpapapap	236	200	0	0		0	0	0	0	0
382	1	428	478	-1	589	296	15.4	23	ABalapppaaa	172	427	0	0		0	0	0	0	0
383	1	230	414	-1	407	158	6.1	23	ABarappappp	187	287	0	0		0	0	0	0	0
384	1	50	254	-1	562	332	22.3	28	ABarpaaaaa	226	689	0	0		0	0	0	0	0
385	1	302	341	-1	470	189	10.7	26	MSppapap	327	0	0	0		0	0	0	0	0
386	1	198	26	-1	462	213	3.5	22	ABarappaapp	147	764	0	0		0	0	0	0	0
387	1	400	154	-1	225	377	14.5	28	ABarppappa	60	0	0	0		0	0	0	0	0
388	1	281	158	-1	496	313	9.1	24	ABalpaaaaap	194	166	0	0		0	0	0	0	0
389	1	375	75	-1	358	354	19.5	27	MSappppa	258	97	0	0		0	0	0	0	0
390	1	218	453	-1	533	209	3.5	27	ABarapppapa	273	-411	0	0		0	0	0	0	0
391	1	478	486	-1	496	333	17.9	19	MSaaapaaa	296	0	0	0		0	0	0	0	0
392	1	265	467	-1	461	256	3.3	26	ABprpappaaa	260	487	0	0		0	0	0	0	0
393	1	333	266	-1	509	390	16.8	23	ABalppppapa	145	0	0	0		0	0	0	0	0
394	1	194	277	-1	497	425	14.5	30	ABalpppappp	125	0	0	0		0	0	0	0	0
395	1	5	202	-1	408	222	8.4	28	MSpapaaap	160	0	0	0		0	0	0	0	0
396	1	116	239	-1	469	211	17.2	24	MSppappa	213	-932	0	0		0	0	0	0	0
397	1	377	138	-1	326	138	6.7	27	ABprppappp	269	-411	0	0		0	0	0	0	0
398	1	296	458	-1	453	174	4.0	25	ABarappapap	244	1015	0	0		0	0	0	0	0
399	1	152	233	-1	605	251	14.8	24	ABalaaapplr	53	0	0	0		0	0	0	0	0
400	1	25	144	-1	541	251	4.9	28	ABaraaappp	194	60	0	0		0	0	0	0	0
401	1	95	415	-1	219	375	11.2	27	ABplapapaa	66	0	0	0		0	0	0	0	0
402	1	105	104	-1	461	304	12.9	26	ABalpaapapp	186	0	0	0		0	0	0	0	0
403	1	432	469	-1	469	378	11.1	25	ABplpaapaaa	233	753	0	0		0	0	0	0	0
404	1	304	383	-1	281	282	4.1	24	ABplppppapa	196	284	0	0		0	0	0	0	0
405	1	166	394	-1	502	276	4.3	23	ABalpapaapa	199	1014	0	0		0	0	0	0	0
406	1	128	4	-1	404	370	7.4	27	ABplpapaap	199	458	0	0		0	0	0	0	0
407	1	317	162	-1	582	380	12.3	24	ABalaaaparl	120	0	0	0		0	0	0	0	0
408	1	280	199	-1	548	282	11.8	24	ABaraaapaaa	198	-611	0	0		0	0	0	0	0
409	0	146	-1	-1	392	360	11.8	23		177	1219	0	0		0	0	0	0	0
410	1	192	164	-1	517	240	5.6	23	ABarappaaaa	86	0	0	0		0	0	0	0	0
411	1	441	404	-1	453	149	11.7	26	ABprppaaaap	223	1258	0	0		0	0	0	0	0
412	1	330	392	-1	473	346	4.0	23	ABalppapaap	230	1037	0	0		0	0	0	0	0
413	1	85	452	-1	560	264	19.0	22	ABarpapaapa	183	347	0	0		0	0	0	0	0
414	1	350	460	-1	245	255	4.2	22	ABplpppapaa	207	-408	0	0		0	0	0	0	0
415	1	284	76	-1	381	185	16.5	28	Dpap	241	-64	0	0		0	0	0	0	0
416	1	6	82	-1	508	194	7.4	24	ABarapppppa	233	784	0	0		0	0	0	0	0
417	1	67	309	-1	443	332	11.7	28	ABalpaaapp	193	146	0	0		0	0	0	0	0
418	1	336	49	-1	527	332	13.1	26	ABalpaapaap	200	798	0	0		0	0	0	0	0
419	1	408	263	-1	366	198	8.4	24	MSppaapp	133	0	0	0		0	0	0	0	0
420	1	286	328	-1	485	190	16.3	25	ABprpaappaa	228	63	0	0		0	0	0	0	0
421	1	324	84	-1	596	323	11.7	23	ABalaaaalal	286	0	0	0		0	0	0	0	0
422	1	92	270	-1	589	223	16.5	26	ABpraaapapa	249	-393	0	0		0	0	0	0	0
423	1	453	223	-1	515	307	15.4	24	ABaraapaaap	238	0	0	0		0	0	0	0	0
424	1	58	41	-1	425	264	18.6	26	MSpaaappa	226	460	0	0		0	0	0	0	0
425	1	456	332	-1	439	239	5.0	25	ABarapapapp	253	844	0	0		0	0	0	0	0
426	1	431	455	-1	516	382	9.4	24	ABalapapap	165	1040	0	0		0	0	0	0	0
427	1	75	380	-1	372	329	5.4	23	ABplpapapap	43	0	0	0		0	0	0	0	0
428	1	185	299	-1	489	138	10.7	26	ABprpaaappp	253	-118	0	0		0	0	0	0	0
429	1	148	172	-1	438	362	10.6	25	MSapapap	249	607	0	0		0	0	0	0	0
430	1	327	101	-1	359	114	14.8	27	ABprappaaa	34	0	0	0		0	0	0	0	0
431	0	228	-1	-1	521	198	20.4	30		269	474	0	0		0	0	0	0	0
432	1	285	255	-1	219	273	5.7	28	ABplapppap	277	-582	0	0		0	0	0	0	0
433	1	26	163	-1	444	395	7.2	25	ABplpaaappa	251	-280	0	0		0	0	0	0	0
434	1	315	436	-1	186	178	15.6	30	Cpppaa	302	83	0	0		0	0	0	0	0
435	1	464	396	-1	495	164	11.9	22	ABprpaapppp	40	0	0	0		0	0	0	0	0
436	1	314	342	-1	342	305	16.4	31	Ealaa	314	-481	0	0		0	0	0	0	0
437	1	342	119	-1	474	197	5.9	23	ABprpapaaaa	180	1091	0	0		0	0	0	0	0
438	1	420	5	-1	383	264	17.1	24	MSaaappp	233	-204	0	0		0	0	0	0	0
439	1	416	232	-1	557	188	15.4	24	ABpraaapaad	222	88	0	0		0	0	0	0	0
440	1	189	206	-1	371	150	7.5	27	ABprppappa	52	0	0	0		0	0	0	0	0
441	1	181	174	-1	292	324	4.7	28	ABplppappp	-26	0	0	0		0	0	0	0	0
442	1	3	87	-1	505	170	8.9	23	ABprpaapppa	196	126	0	0		0	0	0	0	0
443	1	378	330	-1	293	102	11.3	29	ABprapapap	249	169	0	0		0	0	0	0	0
444	1	160	282	-1	365	354	3.6	28	ABplpaaaapa	128	0	0	0		0	0	0	0	0
445	1	178	156	-1	564	301	11.3	26	ABaraaaapa	124	0	0	0		0	0	0	0	0
446	1	370	472	-1	485	247	17.3	22	ABaraappapp	179	-1036	0	0		0	0	0	0	0
447	1	322	291	353	338	306	4.0	29	ABplppaapp	250	-988	0	0		0	0	0	0	0
448	0	470	-1	-1	543	367	11.2	22		228	0	0	0		0	0	0	0	0
449	1	403	48	-1	537	205	8.1	24	ABarappppap	402	0	0	0		0	0	0	0	0
450	1	237	295	-1	375	158	22.8	34	ABarpppap	340	92	0	0		0	0	0	0	0
451	1	255	359	-1	568	244	6.3	24	ABarapppaaa	188	283	0	0		0	0	0	0	0
452	1	351	1	-1	567	396	14.3	25	ABalapaappa	216	-416	0	0		0	0	0	0	0
453	1	414	125	-1	396	331	23.0	31	ABarpaappa	319	700	0	0		0	0	0	0	0
454	1	240	405	-1	319	126	22.1	37	ABarppppa	365	314	0	0		0	0	0	0	0
455	1	114	227	-1	414	287	8.4	25	ABalpappppp	253	43	0	0		0	0	0	0	0
456	1	254	373	-1	289	208	3.6	24	ABprppppapp	204	68	0	0		0	0	0	0	0
457	1	382	253	-1	520	146	13.0	22	ABprpaapapp	141	0	0	0		0	0	0	0	0
458	1	410	55	-1	529	265	7.6	23	ABarapaaaaa	-12	0	0	0		0	0	0	0	0
459	1	213	443	-1	510	343	9.2	26	MSapaaaa	639	0	0	0		0	0	0	0	0
460	1	477	402	-1	402	162	20.9	25	ABprapaaaap	207	-1224	0	0		0	0	0	0	0
461	1	444	412	-1	447	293	7.3	30	ABalpappppa	7	0	0	0		0	0	0	0	0
462	0	471	-1	-1	547	388	12.0	22		24	0	0	0		0	0	0	0	0
463	1	209	481	-1	475	395	18.6	25	ABplaapappa	49	0	0	0		0	0	0	0	0
464	1	234	400	-1	252	286	5.0	23	ABplpppaapa	-757	0	0	0		0	0	0	0	0
465	1	465	38	-1	584	307	18.8	23	ABalapppaap	84	0	0	0		0	0	0	0	0
466	1	450	463	-1	488	161	9.0	22	ABprpaaappa	104	0	0	0		0	0	0	0	0
467	1	226	473	-1	452	250	18.5	28	MSpaaaapp	430	0	0	0		0	0	0	0	0
468	1	381	462	-1	295	263	5.9	20	ABplppppaap	419	0	0	0		0	0	0	0	0
469	1	267	379	-1	518	207	15.0	23	ABpraaappaa	268	0	0	0		0	0	0	0	0
470	1	466	265	-1	565	321	16.8	21	ABalappaap	231	0	0	0		0	0	0	0	0
471	1	68	283	-1	497	437	12.7	27	ABplpaapapa	317	0	0	0		0	0	0	0	0
472	1	467	474	-1	524	332	22.0	25	ABarpaaaap	17	0	0	0		0	0	0	0	0
473	1	448	393	-1	580	234	10.1	22	ABalaapaaa	208	0	0	0		0	0	0	0	0
474	1	481	439	-1	453	408	18.9	24	ABplaapappp	156	0	0	0		0	0	0	0	0
475	0	43	-1	-1	559	305	19.2	22		-28	0	0	0		0	0	0	0	0
476	1	433	340	-1	422	360	4.1	20	ABalpapappa	262	0	0	0		0	0	0	0	0
477	1	452	129	-1	493	322	13.3	25	ABalpaapapa	229	-50	0	0		0	0	0	0	0
478	1	204	482	-1	377	381	18.8	22	ABplapaaaaa	316	0	0	0		0	0	0	0	0
479	0	469	-1	-1	435	183	11.9	21		21	0	0	0		0	0	0	0	0
480	1	474	384	-1	334	186	5.2	22	ABprppppaaa	101	-419	0	0		0	0	0	0	0
481	1	479	251	-1	388	307	15.4	26	MSaaapapp	-132	0	0	0		0	0	0	0	0
482	1	480	324	-1	593	344	12.6	25	ABalaaaparr	304	0	0	0		0	0	0	0	0
483	1	483	487	-1	475	234	11.0	24	ABarapaappa	125	-191	0	0		0	0	0	0	0
484	1	485	488	-1	540	400	17.0	22	ABalapaappp	0	0	0	0		0	0	0	0	0
485	1	486	489	-1	560	302	19.0	25	ABalapppapa	489	0	0	0		0	0	0	0	0
486	1	484	273	-1	526	190	20.0	25	ABpraapappp	-453	0	0	0		0	0	0	0	0
487	1	487	490	-1	476	332	18.0	24	ABaraaaapp	-101	0	0	0		0	0	0	0	0
