# Supplementary material for: The AP-2 Transcription Factor APTF-2 Is Required for Neuroblast and Epidermal Morphogenesis in Caenorhabditis elegans Embryogenesis
Source: PLoS Genet. 2016 May 13;12(5):e1006048. doi: 10.1371/journal.pgen.1006048 (PMC4866721; doi:10.1371/journal.pgen.1006048)
Supplement: S4 Text — (ZIP) [file pgen.1006048.s032.zip › nuclei/t001-nuclei]

1	0	-1	-1	-1	645	307	6.7	43		295	-687	0	0		0	0	0	0	0
2	1	-1	3	-1	405	214	12.9	76	AB	112	0	0	0		0	0	0	0	0
3	0	-1	-1	-1	141	436	24.5	33		337	446	0	0		0	0	0	0	0
4	1	-1	2	-1	183	259	12.5	75	P1	697	-152	0	0		0	0	0	0	0
