# Supplementary material for: The AP-2 Transcription Factor APTF-2 Is Required for Neuroblast and Epidermal Morphogenesis in Caenorhabditis elegans Embryogenesis
Source: PLoS Genet. 2016 May 13;12(5):e1006048. doi: 10.1371/journal.pgen.1006048 (PMC4866721; doi:10.1371/journal.pgen.1006048)
Supplement: S4 Text — (ZIP) [file pgen.1006048.s032.zip › nuclei/t002-nuclei]

1	0	1	-1	-1	648	308	7.3	42		245	0	0	0		0	0	0	0	0
2	1	4	2	-1	181	267	13.3	77	P1	773	29	0	0		0	0	0	0	0
3	1	2	3	-1	423	222	13.5	80	AB	809	1046	0	0		0	0	0	0	0
4	0	3	-1	-1	143	416	24.4	30		90	0	0	0		0	0	0	0	0
