# Supplementary material for: The AP-2 Transcription Factor APTF-2 Is Required for Neuroblast and Epidermal Morphogenesis in Caenorhabditis elegans Embryogenesis
Source: PLoS Genet. 2016 May 13;12(5):e1006048. doi: 10.1371/journal.pgen.1006048 (PMC4866721; doi:10.1371/journal.pgen.1006048)
Supplement: S4 Text — (ZIP) [file pgen.1006048.s032.zip › nuclei/t003-nuclei]

1	0	1	-1	-1	649	312	7.4	42		420	217	0	0		0	0	0	0	0
2	1	2	3	-1	185	272	12.7	79	P1	38	0	0	0		0	0	0	0	0
3	1	3	1	-1	444	229	12.8	83	AB	824	-521	0	0		0	0	0	0	0
4	0	4	-1	-1	147	440	24.1	32		117	0	0	0		0	0	0	0	0
