# Supplementary material for: The AP-2 Transcription Factor APTF-2 Is Required for Neuroblast and Epidermal Morphogenesis in Caenorhabditis elegans Embryogenesis
Source: PLoS Genet. 2016 May 13;12(5):e1006048. doi: 10.1371/journal.pgen.1006048 (PMC4866721; doi:10.1371/journal.pgen.1006048)
Supplement: S4 Text — (ZIP) [file pgen.1006048.s032.zip › nuclei/t004-nuclei]

1	1	3	1	-1	457	233	12.7	83	AB	839	173	0	0		0	0	0	0	0
2	0	1	-1	-1	647	308	7.3	43		384	100	0	0		0	0	0	0	0
3	1	2	2	-1	194	257	12.4	82	P1	821	1508	0	0		0	0	0	0	0
4	0	4	-1	-1	142	435	24.5	32		79	0	0	0		0	0	0	0	0
