# Supplementary material for: The AP-2 Transcription Factor APTF-2 Is Required for Neuroblast and Epidermal Morphogenesis in Caenorhabditis elegans Embryogenesis
Source: PLoS Genet. 2016 May 13;12(5):e1006048. doi: 10.1371/journal.pgen.1006048 (PMC4866721; doi:10.1371/journal.pgen.1006048)
Supplement: S4 Text — (ZIP) [file pgen.1006048.s032.zip › nuclei/t005-nuclei]

1	1	1	1	-1	449	225	13.3	83	AB	836	45	0	0		0	0	0	0	0
2	1	3	2	-1	217	246	12.3	82	P1	824	8	0	0		0	0	0	0	0
3	0	2	-1	-1	646	310	7.4	43		479	0	0	0		0	0	0	0	0
