# Supplementary material for: The AP-2 Transcription Factor APTF-2 Is Required for Neuroblast and Epidermal Morphogenesis in Caenorhabditis elegans Embryogenesis
Source: PLoS Genet. 2016 May 13;12(5):e1006048. doi: 10.1371/journal.pgen.1006048 (PMC4866721; doi:10.1371/journal.pgen.1006048)
Supplement: S4 Text — (ZIP) [file pgen.1006048.s032.zip › nuclei/t006-nuclei]

1	1	1	1	4	453	245	13.4	72	AB	445	0	0	0		0	0	0	0	0
2	1	2	2	-1	223	249	12.5	83	P1	288	0	0	0		0	0	0	0	0
3	0	3	-1	-1	648	310	7.5	42		150	0	0	0		0	0	0	0	0
