# Supplementary material for: The AP-2 Transcription Factor APTF-2 Is Required for Neuroblast and Epidermal Morphogenesis in Caenorhabditis elegans Embryogenesis
Source: PLoS Genet. 2016 May 13;12(5):e1006048. doi: 10.1371/journal.pgen.1006048 (PMC4866721; doi:10.1371/journal.pgen.1006048)
Supplement: S4 Text — (ZIP) [file pgen.1006048.s032.zip › nuclei/t007-nuclei]

1	1	1	1	-1	461	271	14.3	61	ABa	429	-344	0	0		0	0	0	0	0
2	1	2	2	-1	226	226	9.8	64	P1	496	482	0	0		0	0	0	0	0
3	0	3	-1	-1	646	308	7.6	43		222	0	0	0		0	0	0	0	0
4	1	1	3	-1	467	221	12.6	58	ABp	346	-26	0	0		0	0	0	0	0
