# Supplementary material for: The AP-2 Transcription Factor APTF-2 Is Required for Neuroblast and Epidermal Morphogenesis in Caenorhabditis elegans Embryogenesis
Source: PLoS Genet. 2016 May 13;12(5):e1006048. doi: 10.1371/journal.pgen.1006048 (PMC4866721; doi:10.1371/journal.pgen.1006048)
Supplement: S4 Text — (ZIP) [file pgen.1006048.s032.zip › nuclei/t008-nuclei]

1	1	1	3	-1	479	257	13.3	60	ABa	555	-263	0	0		0	0	0	0	0
2	1	2	2	5	232	278	12.6	60	P1	526	152	0	0		0	0	0	0	0
3	1	4	1	-1	434	193	13.7	57	ABp	523	94	0	0		0	0	0	0	0
4	0	3	-1	-1	647	306	7.6	40		58	0	0	0		0	0	0	0	0
