# Supplementary material for: The AP-2 Transcription Factor APTF-2 Is Required for Neuroblast and Epidermal Morphogenesis in Caenorhabditis elegans Embryogenesis
Source: PLoS Genet. 2016 May 13;12(5):e1006048. doi: 10.1371/journal.pgen.1006048 (PMC4866721; doi:10.1371/journal.pgen.1006048)
Supplement: S4 Text — (ZIP) [file pgen.1006048.s032.zip › nuclei/t009-nuclei]

1	1	3	2	-1	415	185	12.7	60	ABp	521	-1149	0	0		0	0	0	0	0
2	1	2	3	-1	201	259	13.3	53	P2	450	144	0	0		0	0	0	0	0
3	1	1	1	-1	485	255	12.3	61	ABa	473	414	0	0		0	0	0	0	0
4	0	4	-1	-1	647	307	7.5	41		144	0	0	0		0	0	0	0	0
5	1	2	5	-1	268	280	13.3	51	EMS	382	455	0	0		0	0	0	0	0
