# Supplementary material for: The AP-2 Transcription Factor APTF-2 Is Required for Neuroblast and Epidermal Morphogenesis in Caenorhabditis elegans Embryogenesis
Source: PLoS Genet. 2016 May 13;12(5):e1006048. doi: 10.1371/journal.pgen.1006048 (PMC4866721; doi:10.1371/journal.pgen.1006048)
Supplement: S4 Text — (ZIP) [file pgen.1006048.s032.zip › nuclei/t010-nuclei]

1	1	3	4	-1	501	241	12.5	64	ABa	102	0	0	0		0	0	0	0	0
2	1	1	3	-1	402	173	12.7	63	ABp	629	-95	0	0		0	0	0	0	0
3	1	2	2	-1	197	269	13.1	55	P2	439	447	0	0		0	0	0	0	0
4	0	4	-1	-1	649	309	7.5	42		378	0	0	0		0	0	0	0	0
5	1	5	1	-1	288	299	13.1	56	EMS	408	457	0	0		0	0	0	0	0
