# Supplementary material for: The AP-2 Transcription Factor APTF-2 Is Required for Neuroblast and Epidermal Morphogenesis in Caenorhabditis elegans Embryogenesis
Source: PLoS Genet. 2016 May 13;12(5):e1006048. doi: 10.1371/journal.pgen.1006048 (PMC4866721; doi:10.1371/journal.pgen.1006048)
Supplement: S4 Text — (ZIP) [file pgen.1006048.s032.zip › nuclei/t011-nuclei]

1	1	5	4	-1	296	297	13.2	58	EMS	580	-64	0	0		0	0	0	0	0
2	1	3	1	-1	180	249	13.3	58	P2	567	-686	0	0		0	0	0	0	0
3	1	2	3	-1	396	155	12.6	69	ABp	676	35	0	0		0	0	0	0	0
4	1	1	2	-1	524	246	12.5	68	ABa	381	0	0	0		0	0	0	0	0
5	0	4	-1	-1	652	308	7.6	43		-8	0	0	0		0	0	0	0	0
