# Supplementary material for: The AP-2 Transcription Factor APTF-2 Is Required for Neuroblast and Epidermal Morphogenesis in Caenorhabditis elegans Embryogenesis
Source: PLoS Genet. 2016 May 13;12(5):e1006048. doi: 10.1371/journal.pgen.1006048 (PMC4866721; doi:10.1371/journal.pgen.1006048)
Supplement: S4 Text — (ZIP) [file pgen.1006048.s032.zip › nuclei/t012-nuclei]

1	1	2	3	-1	141	244	13.4	64	P2	109	0	0	0		0	0	0	0	0
2	1	4	1	-1	555	250	13.3	72	ABa	719	927	0	0		0	0	0	0	0
3	1	3	4	-1	378	127	13.3	73	ABp	704	379	0	0		0	0	0	0	0
4	1	1	2	-1	304	304	13.9	63	EMS	113	0	0	0		0	0	0	0	0
5	0	5	-1	-1	648	308	8.1	43		286	0	0	0		0	0	0	0	0
