# Supplementary material for: The AP-2 Transcription Factor APTF-2 Is Required for Neuroblast and Epidermal Morphogenesis in Caenorhabditis elegans Embryogenesis
Source: PLoS Genet. 2016 May 13;12(5):e1006048. doi: 10.1371/journal.pgen.1006048 (PMC4866721; doi:10.1371/journal.pgen.1006048)
Supplement: S4 Text — (ZIP) [file pgen.1006048.s032.zip › nuclei/t013-nuclei]

1	1	2	4	-1	556	256	13.4	74	ABa	746	190	0	0		0	0	0	0	0
2	1	4	3	-1	320	323	13.9	66	EMS	361	0	0	0		0	0	0	0	0
3	1	1	2	-1	128	245	13.1	66	P2	-38	0	0	0		0	0	0	0	0
4	1	3	1	-1	365	133	13.4	76	ABp	754	65	0	0		0	0	0	0	0
5	0	5	-1	-1	647	307	7.4	43		16	0	0	0		0	0	0	0	0
