# Supplementary material for: The AP-2 Transcription Factor APTF-2 Is Required for Neuroblast and Epidermal Morphogenesis in Caenorhabditis elegans Embryogenesis
Source: PLoS Genet. 2016 May 13;12(5):e1006048. doi: 10.1371/journal.pgen.1006048 (PMC4866721; doi:10.1371/journal.pgen.1006048)
Supplement: S4 Text — (ZIP) [file pgen.1006048.s032.zip › nuclei/t014-nuclei]

1	1	4	1	-1	364	138	14.0	77	ABp	768	772	0	0		0	0	0	0	0
2	1	3	3	-1	133	232	12.8	67	P2	657	147	0	0		0	0	0	0	0
3	1	2	2	-1	325	342	14.2	69	EMS	697	323	0	0		0	0	0	0	0
4	1	1	5	-1	550	258	13.0	77	ABa	161	0	0	0		0	0	0	0	0
5	0	5	-1	-1	649	307	7.4	40		546	0	0	0		0	0	0	0	0
