# Supplementary material for: The AP-2 Transcription Factor APTF-2 Is Required for Neuroblast and Epidermal Morphogenesis in Caenorhabditis elegans Embryogenesis
Source: PLoS Genet. 2016 May 13;12(5):e1006048. doi: 10.1371/journal.pgen.1006048 (PMC4866721; doi:10.1371/journal.pgen.1006048)
Supplement: S4 Text — (ZIP) [file pgen.1006048.s032.zip › nuclei/t015-nuclei]

1	1	1	1	-1	361	137	13.4	78	ABp	786	910	0	0		0	0	0	0	0
2	1	3	5	-1	323	360	14.9	71	EMS	705	62	0	0		0	0	0	0	0
3	1	2	2	-1	147	211	13.1	70	P2	382	0	0	0		0	0	0	0	0
4	0	5	-1	-1	648	306	7.5	41		247	0	0	0		0	0	0	0	0
5	1	4	3	-1	553	253	13.5	79	ABa	-142	0	0	0		0	0	0	0	0
