# Supplementary material for: The AP-2 Transcription Factor APTF-2 Is Required for Neuroblast and Epidermal Morphogenesis in Caenorhabditis elegans Embryogenesis
Source: PLoS Genet. 2016 May 13;12(5):e1006048. doi: 10.1371/journal.pgen.1006048 (PMC4866721; doi:10.1371/journal.pgen.1006048)
Supplement: S4 Text — (ZIP) [file pgen.1006048.s032.zip › nuclei/t016-nuclei]

1	1	1	4	-1	357	160	13.8	70	ABp	702	-998	0	0		0	0	0	0	0
2	1	3	3	-1	153	198	12.6	70	P2	698	150	0	0		0	0	0	0	0
3	1	5	2	-1	545	236	14.0	69	ABa	691	829	0	0		0	0	0	0	0
4	0	4	-1	-1	648	308	7.5	40		237	0	0	0		0	0	0	0	0
5	1	2	1	-1	325	364	14.8	73	EMS	737	172	0	0		0	0	0	0	0
