# Supplementary material for: The AP-2 Transcription Factor APTF-2 Is Required for Neuroblast and Epidermal Morphogenesis in Caenorhabditis elegans Embryogenesis
Source: PLoS Genet. 2016 May 13;12(5):e1006048. doi: 10.1371/journal.pgen.1006048 (PMC4866721; doi:10.1371/journal.pgen.1006048)
Supplement: S4 Text — (ZIP) [file pgen.1006048.s032.zip › nuclei/t017-nuclei]

1	1	5	4	-1	326	361	14.6	75	EMS	103	0	0	0		0	0	0	0	0
2	1	3	1	2	534	241	13.8	64	ABa	566	753	0	0		0	0	0	0	0
3	1	2	3	-1	162	210	13.1	72	P2	284	0	0	0		0	0	0	0	0
4	1	1	5	6	349	171	14.1	66	ABp	647	-417	0	0		0	0	0	0	0
5	0	4	-1	-1	649	307	7.4	40		164	0	0	0		0	0	0	0	0
