# Supplementary material for: The AP-2 Transcription Factor APTF-2 Is Required for Neuroblast and Epidermal Morphogenesis in Caenorhabditis elegans Embryogenesis
Source: PLoS Genet. 2016 May 13;12(5):e1006048. doi: 10.1371/journal.pgen.1006048 (PMC4866721; doi:10.1371/journal.pgen.1006048)
Supplement: S4 Text — (ZIP) [file pgen.1006048.s032.zip › nuclei/t018-nuclei]

1	1	2	2	-1	543	216	10.7	55	ABar	-260	0	0	0		0	0	0	0	0
2	1	2	3	-1	555	267	16.5	55	ABal	549	8	0	0		0	0	0	0	0
3	1	3	7	-1	188	246	13.9	73	P2	729	-251	0	0		0	0	0	0	0
4	1	1	6	-1	331	352	12.8	76	EMS	93	0	0	0		0	0	0	0	0
5	1	4	1	-1	331	151	10.6	56	ABpr	553	-51	0	0		0	0	0	0	0
6	1	4	4	-1	355	148	17.6	55	ABpl	520	348	0	0		0	0	0	0	0
7	0	5	-1	-1	647	310	7.4	42		310	-150	0	0		0	0	0	0	0
