# Supplementary material for: The AP-2 Transcription Factor APTF-2 Is Required for Neuroblast and Epidermal Morphogenesis in Caenorhabditis elegans Embryogenesis
Source: PLoS Genet. 2016 May 13;12(5):e1006048. doi: 10.1371/journal.pgen.1006048 (PMC4866721; doi:10.1371/journal.pgen.1006048)
Supplement: S4 Text — (ZIP) [file pgen.1006048.s032.zip › nuclei/t019-nuclei]

1	1	5	7	-1	298	145	10.9	57	ABpr	481	-895	0	0		0	0	0	0	0
2	1	1	6	-1	531	213	9.9	55	ABar	123	0	0	0		0	0	0	0	0
3	1	2	5	-1	553	285	14.5	57	ABal	466	-604	0	0		0	0	0	0	0
4	1	6	4	-1	358	146	17.3	58	ABpl	581	177	0	0		0	0	0	0	0
5	0	7	-1	-1	646	309	7.6	44		164	0	0	0		0	0	0	0	0
6	1	4	1	2	342	326	12.6	68	EMS	515	-159	0	0		0	0	0	0	0
7	1	3	3	-1	198	280	15.2	74	P2	123	0	0	0		0	0	0	0	0
