# Supplementary material for: The AP-2 Transcription Factor APTF-2 Is Required for Neuroblast and Epidermal Morphogenesis in Caenorhabditis elegans Embryogenesis
Source: PLoS Genet. 2016 May 13;12(5):e1006048. doi: 10.1371/journal.pgen.1006048 (PMC4866721; doi:10.1371/journal.pgen.1006048)
Supplement: S4 Text — (ZIP) [file pgen.1006048.s032.zip › nuclei/t020-nuclei]

1	1	6	4	-1	365	334	11.8	56	MS	415	158	0	0		0	0	0	0	0
2	1	6	6	-1	319	333	14.2	56	E	446	161	0	0		0	0	0	0	0
3	1	7	7	-1	199	278	15.4	72	P2	722	-176	0	0		0	0	0	0	0
4	1	4	2	-1	367	152	18.4	63	ABpl	631	-204	0	0		0	0	0	0	0
5	1	3	5	-1	562	288	14.1	61	ABal	-612	0	0	0		0	0	0	0	0
6	1	2	3	-1	520	202	8.9	58	ABar	558	-756	0	0		0	0	0	0	0
7	1	1	1	-1	289	154	10.0	58	ABpr	555	232	0	0		0	0	0	0	0
8	0	5	-1	-1	646	308	7.6	42		157	0	0	0		0	0	0	0	0
