# Supplementary material for: The AP-2 Transcription Factor APTF-2 Is Required for Neuroblast and Epidermal Morphogenesis in Caenorhabditis elegans Embryogenesis
Source: PLoS Genet. 2016 May 13;12(5):e1006048. doi: 10.1371/journal.pgen.1006048 (PMC4866721; doi:10.1371/journal.pgen.1006048)
Supplement: S4 Text — (ZIP) [file pgen.1006048.s032.zip › nuclei/t021-nuclei]

1	1	7	1	-1	305	158	8.1	61	ABpr	312	0	0	0		0	0	0	0	0
2	1	4	6	-1	391	166	20.3	68	ABpl	212	0	0	0		0	0	0	0	0
3	1	6	3	-1	514	177	7.8	62	ABar	163	0	0	0		0	0	0	0	0
4	1	1	4	-1	355	342	12.1	55	MS	421	787	0	0		0	0	0	0	0
5	1	5	5	-1	585	293	14.9	66	ABal	664	-862	0	0		0	0	0	0	0
6	1	2	7	-1	287	331	14.3	56	E	366	157	0	0		0	0	0	0	0
7	1	3	2	-1	182	253	15.6	64	P2	550	14	0	0		0	0	0	0	0
8	0	8	-1	-1	645	311	7.4	40		462	0	0	0		0	0	0	0	0
