# Supplementary material for: The AP-2 Transcription Factor APTF-2 Is Required for Neuroblast and Epidermal Morphogenesis in Caenorhabditis elegans Embryogenesis
Source: PLoS Genet. 2016 May 13;12(5):e1006048. doi: 10.1371/journal.pgen.1006048 (PMC4866721; doi:10.1371/journal.pgen.1006048)
Supplement: S4 Text — (ZIP) [file pgen.1006048.s032.zip › nuclei/t022-nuclei]

1	1	1	2	-1	319	154	6.9	65	ABpr	136	0	0	0		0	0	0	0	0
2	1	7	6	7	187	240	14.5	62	P2	612	835	0	0		0	0	0	0	0
3	1	3	8	-1	514	151	8.7	66	ABar	120	0	0	0		0	0	0	0	0
4	1	4	3	-1	373	357	12.4	55	MS	485	189	0	0		0	0	0	0	0
5	1	5	1	-1	599	271	16.1	70	ABal	453	0	0	0		0	0	0	0	0
6	1	2	5	-1	393	182	20.6	71	ABpl	241	0	0	0		0	0	0	0	0
7	1	6	4	-1	280	328	14.3	55	E	152	0	0	0		0	0	0	0	0
8	0	8	-1	-1	649	310	7.5	39		116	0	0	0		0	0	0	0	0
