# Supplementary material for: The AP-2 Transcription Factor APTF-2 Is Required for Neuroblast and Epidermal Morphogenesis in Caenorhabditis elegans Embryogenesis
Source: PLoS Genet. 2016 May 13;12(5):e1006048. doi: 10.1371/journal.pgen.1006048 (PMC4866721; doi:10.1371/journal.pgen.1006048)
Supplement: S4 Text — (ZIP) [file pgen.1006048.s032.zip › nuclei/t023-nuclei]

1	1	5	4	-1	599	273	16.1	71	ABal	707	-112	0	0		0	0	0	0	0
2	1	1	2	-1	310	160	7.0	68	ABpr	685	-1062	0	0		0	0	0	0	0
3	1	4	7	-1	391	365	11.3	56	MS	-151	0	0	0		0	0	0	0	0
4	1	7	1	-1	274	323	14.1	59	E	130	0	0	0		0	0	0	0	0
5	1	6	9	-1	397	210	21.0	73	ABpl	732	311	0	0		0	0	0	0	0
6	1	2	3	-1	179	284	14.0	52	P3	398	935	0	0		0	0	0	0	0
7	1	2	5	-1	199	211	14.5	54	C	432	-21	0	0		0	0	0	0	0
8	1	3	8	-1	504	141	9.5	67	ABar	671	822	0	0		0	0	0	0	0
9	0	8	-1	-1	646	309	7.6	42		-153	0	0	0		0	0	0	0	0
