# Supplementary material for: The AP-2 Transcription Factor APTF-2 Is Required for Neuroblast and Epidermal Morphogenesis in Caenorhabditis elegans Embryogenesis
Source: PLoS Genet. 2016 May 13;12(5):e1006048. doi: 10.1371/journal.pgen.1006048 (PMC4866721; doi:10.1371/journal.pgen.1006048)
Supplement: S4 Text — (ZIP) [file pgen.1006048.s032.zip › nuclei/t024-nuclei]

1	1	4	8	-1	246	316	12.9	60	E	486	0	0	0		0	0	0	0	0
2	1	2	5	-1	295	156	7.0	68	ABpr	-250	0	0	0		0	0	0	0	0
3	1	6	1	-1	165	282	10.8	51	P3	456	324	0	0		0	0	0	0	0
4	1	1	6	-1	598	294	14.1	70	ABal	701	76	0	0		0	0	0	0	0
5	1	7	7	-1	195	216	16.2	55	C	491	-49	0	0		0	0	0	0	0
6	0	9	-1	-1	648	306	7.3	39		331	167	0	0		0	0	0	0	0
7	1	3	2	-1	403	350	8.8	60	MS	546	496	0	0		0	0	0	0	0
8	1	8	3	-1	501	134	10.2	67	ABar	677	443	0	0		0	0	0	0	0
9	1	5	4	-1	400	250	20.6	74	ABpl	743	-607	0	0		0	0	0	0	0
