# Supplementary material for: The AP-2 Transcription Factor APTF-2 Is Required for Neuroblast and Epidermal Morphogenesis in Caenorhabditis elegans Embryogenesis
Source: PLoS Genet. 2016 May 13;12(5):e1006048. doi: 10.1371/journal.pgen.1006048 (PMC4866721; doi:10.1371/journal.pgen.1006048)
Supplement: S4 Text — (ZIP) [file pgen.1006048.s032.zip › nuclei/t025-nuclei]

1	1	3	8	-1	169	285	8.3	50	P3	457	20	0	0		0	0	0	0	0
2	1	7	3	-1	408	330	7.8	63	MS	626	-433	0	0		0	0	0	0	0
3	1	8	5	-1	492	127	11.7	70	ABar	16	0	0	0		0	0	0	0	0
4	1	9	4	-1	401	289	20.4	76	ABpl	757	-1	0	0		0	0	0	0	0
5	1	2	1	-1	287	148	7.5	70	ABpr	133	0	0	0		0	0	0	0	0
6	1	4	6	-1	596	287	13.4	71	ABal	703	66	0	0		0	0	0	0	0
7	1	5	7	-1	202	216	17.5	58	C	534	-55	0	0		0	0	0	0	0
8	1	1	2	-1	230	324	11.5	62	E	590	-441	0	0		0	0	0	0	0
9	0	6	-1	-1	649	308	7.4	36		468	0	0	0		0	0	0	0	0
