# Supplementary material for: The AP-2 Transcription Factor APTF-2 Is Required for Neuroblast and Epidermal Morphogenesis in Caenorhabditis elegans Embryogenesis
Source: PLoS Genet. 2016 May 13;12(5):e1006048. doi: 10.1371/journal.pgen.1006048 (PMC4866721; doi:10.1371/journal.pgen.1006048)
Supplement: S4 Text — (ZIP) [file pgen.1006048.s032.zip › nuclei/t026-nuclei]

1	1	5	5	-1	279	143	8.6	69	ABpr	687	159	0	0		0	0	0	0	0
2	1	8	2	-1	235	323	11.2	64	E	642	64	0	0		0	0	0	0	0
3	1	2	1	-1	401	302	7.1	65	MS	616	407	0	0		0	0	0	0	0
4	1	4	6	-1	402	311	19.8	74	ABpl	-88	0	0	0		0	0	0	0	0
5	1	3	8	-1	487	126	13.2	71	ABar	704	432	0	0		0	0	0	0	0
6	1	6	4	-1	588	292	11.7	70	ABal	706	430	0	0		0	0	0	0	0
7	1	7	7	-1	196	215	19.2	60	C	592	-98	0	0		0	0	0	0	0
8	1	1	3	-1	153	285	7.0	53	P3	505	334	0	0		0	0	0	0	0
9	0	9	-1	-1	650	304	7.6	35		146	0	0	0		0	0	0	0	0
