# Supplementary material for: The AP-2 Transcription Factor APTF-2 Is Required for Neuroblast and Epidermal Morphogenesis in Caenorhabditis elegans Embryogenesis
Source: PLoS Genet. 2016 May 13;12(5):e1006048. doi: 10.1371/journal.pgen.1006048 (PMC4866721; doi:10.1371/journal.pgen.1006048)
Supplement: S4 Text — (ZIP) [file pgen.1006048.s032.zip › nuclei/t027-nuclei]

1	1	3	10	-1	396	292	6.5	66	MS	343	0	0	0		0	0	0	0	0
2	1	2	9	-1	234	314	10.4	62	E	154	0	0	0		0	0	0	0	0
3	1	8	5	-1	145	276	7.0	55	P3	281	0	0	0		0	0	0	0	0
4	1	6	4	6	577	282	11.2	60	ABal	-67	0	0	0		0	0	0	0	0
5	1	1	7	8	287	135	10.4	65	ABpr	532	253	0	0		0	0	0	0	0
6	1	4	11	13	407	322	18.6	67	ABpl	-393	0	0	0		0	0	0	0	0
7	1	7	1	-1	193	234	20.5	64	C	575	-425	0	0		0	0	0	0	0
8	1	5	3	12	470	132	15.1	64	ABar	630	-493	0	0		0	0	0	0	0
9	0	-1	-1	-1	649	305	7.4	36		293	0	0	0		0	0	0	0	0
10	0	9	-1	-1	648	259	10.1	36		293	0	0	0		0	0	0	0	0
