# Supplementary material for: The AP-2 Transcription Factor APTF-2 Is Required for Neuroblast and Epidermal Morphogenesis in Caenorhabditis elegans Embryogenesis
Source: PLoS Genet. 2016 May 13;12(5):e1006048. doi: 10.1371/journal.pgen.1006048 (PMC4866721; doi:10.1371/journal.pgen.1006048)
Supplement: S4 Text — (ZIP) [file pgen.1006048.s032.zip › nuclei/t028-nuclei]

1	1	7	13	-1	201	242	20.9	66	C	648	101	0	0		0	0	0	0	0
2	0	9	-1	-1	649	306	7.4	36		312	325	0	0		0	0	0	0	0
3	1	8	5	-1	463	159	12.5	53	ABara	504	-433	0	0		0	0	0	0	0
4	1	4	8	-1	587	266	13.7	45	ABala	452	-745	0	0		0	0	0	0	0
5	1	3	10	-1	145	273	7.9	55	P3	-170	0	0	0		0	0	0	0	0
6	1	4	2	-1	572	288	10.6	53	ABalp	468	925	0	0		0	0	0	0	0
7	1	5	7	-1	289	174	9.0	51	ABprp	370	251	0	0		0	0	0	0	0
8	1	5	11	-1	313	136	12.2	51	ABpra	435	878	0	0		0	0	0	0	0
9	1	2	1	-1	228	317	10.2	64	E	165	0	0	0		0	0	0	0	0
10	1	1	6	-1	411	284	6.5	69	MS	155	0	0	0		0	0	0	0	0
11	1	6	4	-1	403	338	16.4	55	ABplp	-88	0	0	0		0	0	0	0	0
12	1	8	3	-1	441	154	17.8	53	ABarp	417	163	0	0		0	0	0	0	0
13	1	6	9	-1	431	314	18.9	57	ABpla	210	0	0	0		0	0	0	0	0
