# Supplementary material for: The AP-2 Transcription Factor APTF-2 Is Required for Neuroblast and Epidermal Morphogenesis in Caenorhabditis elegans Embryogenesis
Source: PLoS Genet. 2016 May 13;12(5):e1006048. doi: 10.1371/journal.pgen.1006048 (PMC4866721; doi:10.1371/journal.pgen.1006048)
Supplement: S4 Text — (ZIP) [file pgen.1006048.s032.zip › nuclei/t029-nuclei]

1	1	9	4	-1	222	338	12.4	66	E	665	788	0	0		0	0	0	0	0
2	1	6	2	-1	563	316	10.3	53	ABalp	-18	0	0	0		0	0	0	0	0
3	1	12	5	-1	440	147	17.0	54	ABarp	63	0	0	0		0	0	0	0	0
4	1	11	3	-1	402	330	18.0	56	ABplp	371	229	0	0		0	0	0	0	0
5	1	3	8	-1	465	168	10.9	54	ABara	-202	0	0	0		0	0	0	0	0
6	1	10	10	-1	386	303	7.1	68	MS	404	0	0	0		0	0	0	0	0
7	1	7	1	-1	263	202	7.8	50	ABprp	347	-1015	0	0		0	0	0	0	0
8	1	4	11	-1	604	255	12.4	53	ABala	433	-85	0	0		0	0	0	0	0
9	1	13	9	-1	460	288	20.4	57	ABpla	-112	0	0	0		0	0	0	0	0
10	1	5	6	-1	132	277	10.3	56	P3	562	1291	0	0		0	0	0	0	0
11	1	8	7	-1	305	139	9.1	52	ABpra	412	250	0	0		0	0	0	0	0
12	0	2	-1	-1	647	310	7.7	38		-506	0	0	0		0	0	0	0	0
13	1	1	13	-1	224	192	21.2	69	C	680	-712	0	0		0	0	0	0	0
