# Supplementary material for: The AP-2 Transcription Factor APTF-2 Is Required for Neuroblast and Epidermal Morphogenesis in Caenorhabditis elegans Embryogenesis
Source: PLoS Genet. 2016 May 13;12(5):e1006048. doi: 10.1371/journal.pgen.1006048 (PMC4866721; doi:10.1371/journal.pgen.1006048)
Supplement: S4 Text — (ZIP) [file pgen.1006048.s032.zip › nuclei/t030-nuclei]

1	1	7	10	-1	264	202	8.3	52	ABprp	457	522	0	0		0	0	0	0	0
2	1	2	3	-1	550	309	10.1	54	ABalp	543	1362	0	0		0	0	0	0	0
3	1	4	13	-1	404	324	18.6	57	ABplp	562	-883	0	0		0	0	0	0	0
4	1	1	5	-1	234	333	12.1	65	E	639	469	0	0		0	0	0	0	0
5	1	3	11	-1	432	141	17.0	56	ABarp	468	0	0	0		0	0	0	0	0
6	1	10	1	-1	140	277	9.9	56	P3	565	136	0	0		0	0	0	0	0
7	1	11	8	-1	305	137	9.7	52	ABpra	264	0	0	0		0	0	0	0	0
8	1	5	4	-1	464	157	10.0	54	ABara	456	158	0	0		0	0	0	0	0
9	1	9	2	-1	483	286	20.8	58	ABpla	386	0	0	0		0	0	0	0	0
10	1	6	12	-1	384	300	8.1	65	MS	162	0	0	0		0	0	0	0	0
11	1	8	9	-1	610	241	11.7	53	ABala	291	0	0	0		0	0	0	0	0
12	0	12	-1	-1	651	309	7.6	37		-187	0	0	0		0	0	0	0	0
13	1	13	7	-1	231	190	21.5	69	C	698	-677	0	0		0	0	0	0	0
