# Supplementary material for: The AP-2 Transcription Factor APTF-2 Is Required for Neuroblast and Epidermal Morphogenesis in Caenorhabditis elegans Embryogenesis
Source: PLoS Genet. 2016 May 13;12(5):e1006048. doi: 10.1371/journal.pgen.1006048 (PMC4866721; doi:10.1371/journal.pgen.1006048)
Supplement: S4 Text — (ZIP) [file pgen.1006048.s032.zip › nuclei/t031-nuclei]

1	1	6	3	-1	137	271	9.4	57	P3	208	0	0	0		0	0	0	0	0
2	1	9	11	-1	494	287	21.2	61	ABpla	598	102	0	0		0	0	0	0	0
3	1	2	9	-1	530	314	10.2	56	ABalp	537	950	0	0		0	0	0	0	0
4	1	8	1	-1	477	152	9.5	56	ABara	475	0	0	0		0	0	0	0	0
5	1	4	2	-1	226	327	12.0	65	E	421	0	0	0		0	0	0	0	0
6	0	12	-1	-1	647	307	7.6	39		119	0	0	0		0	0	0	0	0
7	1	13	10	-1	222	183	21.1	70	C	694	274	0	0		0	0	0	0	0
8	1	7	4	-1	316	123	10.2	54	ABpra	547	445	0	0		0	0	0	0	0
9	1	11	7	-1	617	249	10.7	56	ABala	546	401	0	0		0	0	0	0	0
10	1	1	5	-1	269	197	8.6	53	ABprp	-119	0	0	0		0	0	0	0	0
11	1	5	13	-1	434	145	18.0	58	ABarp	30	0	0	0		0	0	0	0	0
12	1	10	6	-1	388	272	8.1	49	MS	410	1054	0	0		0	0	0	0	0
13	1	3	12	-1	386	319	19.5	60	ABplp	356	0	0	0		0	0	0	0	0
