# Supplementary material for: The AP-2 Transcription Factor APTF-2 Is Required for Neuroblast and Epidermal Morphogenesis in Caenorhabditis elegans Embryogenesis
Source: PLoS Genet. 2016 May 13;12(5):e1006048. doi: 10.1371/journal.pgen.1006048 (PMC4866721; doi:10.1371/journal.pgen.1006048)
Supplement: S4 Text — (ZIP) [file pgen.1006048.s032.zip › nuclei/t032-nuclei]

1	1	4	9	-1	483	147	8.4	58	ABara	562	-765	0	0		0	0	0	0	0
2	1	5	4	-1	227	319	11.6	68	E	54	0	0	0		0	0	0	0	0
3	1	1	11	-1	132	263	9.8	58	P3	-107	0	0	0		0	0	0	0	0
4	1	8	5	-1	328	108	9.6	59	ABpra	87	0	0	0		0	0	0	0	0
5	1	10	1	-1	257	203	7.6	55	ABprp	-192	0	0	0		0	0	0	0	0
6	1	12	7	12	395	299	9.1	52	MS	115	0	0	0		0	0	0	0	0
7	1	9	8	-1	622	244	10.4	60	ABala	575	1117	0	0		0	0	0	0	0
8	0	6	-1	-1	646	310	7.5	37		286	121	0	0		0	0	0	0	0
9	1	3	10	-1	518	329	10.8	58	ABalp	-373	0	0	0		0	0	0	0	0
10	1	7	13	-1	230	189	20.1	70	C	692	-224	0	0		0	0	0	0	0
11	1	2	3	-1	500	280	21.6	60	ABpla	607	329	0	0		0	0	0	0	0
12	1	13	2	-1	363	324	20.1	61	ABplp	26	0	0	0		0	0	0	0	0
13	1	11	6	-1	428	143	19.5	61	ABarp	588	247	0	0		0	0	0	0	0
