# Supplementary material for: The AP-2 Transcription Factor APTF-2 Is Required for Neuroblast and Epidermal Morphogenesis in Caenorhabditis elegans Embryogenesis
Source: PLoS Genet. 2016 May 13;12(5):e1006048. doi: 10.1371/journal.pgen.1006048 (PMC4866721; doi:10.1371/journal.pgen.1006048)
Supplement: S4 Text — (ZIP) [file pgen.1006048.s032.zip › nuclei/t033-nuclei]

1	1	5	7	-1	243	190	7.3	59	ABprp	584	429	0	0		0	0	0	0	0
2	1	12	1	-1	354	336	19.5	61	ABplp	45	0	0	0		0	0	0	0	0
3	1	11	11	-1	505	262	21.5	63	ABpla	-38	0	0	0		0	0	0	0	0
4	1	2	2	4	238	322	11.9	60	E	422	450	0	0		0	0	0	0	0
5	1	4	14	-1	338	106	10.2	58	ABpra	579	1194	0	0		0	0	0	0	0
6	1	13	3	-1	429	143	20.6	64	ABarp	632	549	0	0		0	0	0	0	0
7	1	6	13	-1	368	272	9.3	48	MSp	353	117	0	0		0	0	0	0	0
8	1	7	8	-1	618	230	10.9	61	ABala	-141	0	0	0		0	0	0	0	0
9	1	1	5	-1	487	158	7.1	61	ABara	590	744	0	0		0	0	0	0	0
10	1	9	6	-1	543	341	13.1	61	ABalp	610	-699	0	0		0	0	0	0	0
11	1	3	12	-1	130	254	10.4	59	P3	-96	0	0	0		0	0	0	0	0
12	1	6	10	-1	430	304	9.7	48	MSa	356	114	0	0		0	0	0	0	0
13	1	10	9	-1	248	199	19.4	70	C	702	904	0	0		0	0	0	0	0
14	0	8	-1	-1	648	307	7.8	38		130	0	0	0		0	0	0	0	0
