# Supplementary material for: The AP-2 Transcription Factor APTF-2 Is Required for Neuroblast and Epidermal Morphogenesis in Caenorhabditis elegans Embryogenesis
Source: PLoS Genet. 2016 May 13;12(5):e1006048. doi: 10.1371/journal.pgen.1006048 (PMC4866721; doi:10.1371/journal.pgen.1006048)
Supplement: S4 Text — (ZIP) [file pgen.1006048.s032.zip › nuclei/t034-nuclei]

1	1	2	11	-1	341	334	20.1	60	ABplp	583	212	0	0		0	0	0	0	0
2	1	4	8	-1	208	314	12.4	50	Ep	431	103	0	0		0	0	0	0	0
3	1	6	1	-1	415	140	20.6	65	ABarp	-32	0	0	0		0	0	0	0	0
4	1	4	10	-1	260	334	10.5	50	Ea	423	0	0	0		0	0	0	0	0
5	1	9	4	-1	494	173	6.8	60	ABara	558	-187	0	0		0	0	0	0	0
6	1	10	3	-1	548	351	13.8	63	ABalp	585	-123	0	0		0	0	0	0	0
7	1	1	7	-1	241	183	6.6	61	ABprp	556	449	0	0		0	0	0	0	0
8	1	8	5	-1	611	224	11.6	62	ABala	499	0	0	0		0	0	0	0	0
9	1	13	9	-1	256	202	18.1	67	C	541	786	0	0		0	0	0	0	0
10	1	12	2	-1	436	318	10.1	52	MSa	429	118	0	0		0	0	0	0	0
11	1	3	13	-1	496	253	21.4	65	ABpla	647	200	0	0		0	0	0	0	0
12	1	11	14	-1	128	243	10.4	60	P3	551	1172	0	0		0	0	0	0	0
13	1	7	6	-1	373	271	9.3	49	MSp	459	440	0	0		0	0	0	0	0
14	1	5	12	-1	340	103	10.2	60	ABpra	588	129	0	0		0	0	0	0	0
15	0	14	-1	-1	648	306	8.0	41		239	0	0	0		0	0	0	0	0
