# Supplementary material for: The AP-2 Transcription Factor APTF-2 Is Required for Neuroblast and Epidermal Morphogenesis in Caenorhabditis elegans Embryogenesis
Source: PLoS Genet. 2016 May 13;12(5):e1006048. doi: 10.1371/journal.pgen.1006048 (PMC4866721; doi:10.1371/journal.pgen.1006048)
Supplement: S4 Text — (ZIP) [file pgen.1006048.s032.zip › nuclei/t035-nuclei]

1	1	3	5	-1	421	140	20.8	65	ABarp	650	781	0	0		0	0	0	0	0
2	1	10	6	-1	448	307	9.9	51	MSa	155	0	0	0		0	0	0	0	0
3	1	6	1	-1	534	357	14.3	63	ABalp	635	0	0	0		0	0	0	0	0
4	1	5	2	-1	505	173	6.9	60	ABara	601	194	0	0		0	0	0	0	0
5	1	8	14	-1	610	228	12.4	64	ABala	635	-102	0	0		0	0	0	0	0
6	1	13	13	-1	368	252	9.2	51	MSp	511	-50	0	0		0	0	0	0	0
7	1	7	9	-1	238	175	6.7	60	ABprp	1	0	0	0		0	0	0	0	0
8	1	2	11	-1	196	307	11.9	49	Ep	-192	0	0	0		0	0	0	0	0
9	1	9	4	10	262	205	18.4	60	C	589	0	0	0		0	0	0	0	0
10	1	4	3	-1	264	336	10.4	47	Ea	369	736	0	0		0	0	0	0	0
11	1	1	8	-1	330	339	19.9	61	ABplp	611	645	0	0		0	0	0	0	0
12	1	14	12	-1	349	103	10.5	59	ABpra	30	0	0	0		0	0	0	0	0
13	1	11	15	-1	487	269	21.5	67	ABpla	660	734	0	0		0	0	0	0	0
14	1	12	7	-1	133	229	11.3	60	P3	269	0	0	0		0	0	0	0	0
15	0	15	-1	-1	647	307	8.1	42		-84	0	0	0		0	0	0	0	0
