# Supplementary material for: The AP-2 Transcription Factor APTF-2 Is Required for Neuroblast and Epidermal Morphogenesis in Caenorhabditis elegans Embryogenesis
Source: PLoS Genet. 2016 May 13;12(5):e1006048. doi: 10.1371/journal.pgen.1006048 (PMC4866721; doi:10.1371/journal.pgen.1006048)
Supplement: S4 Text — (ZIP) [file pgen.1006048.s032.zip › nuclei/t036-nuclei]

1	1	3	15	-1	536	361	12.5	64	ABalp	633	-43	0	0		0	0	0	0	0
2	1	4	16	-1	495	165	7.1	61	ABara	129	0	0	0		0	0	0	0	0
3	1	10	8	-1	260	345	10.0	47	Ea	458	-775	0	0		0	0	0	0	0
4	1	9	10	-1	243	195	16.6	52	Cp	387	94	0	0		0	0	0	0	0
5	1	1	2	-1	419	137	20.5	67	ABarp	637	661	0	0		0	0	0	0	0
6	1	2	7	-1	454	316	9.2	54	MSa	530	1170	0	0		0	0	0	0	0
7	1	14	4	-1	135	233	12.3	59	P3	598	712	0	0		0	0	0	0	0
8	1	11	3	-1	329	355	18.8	64	ABplp	9	0	0	0		0	0	0	0	0
9	1	7	12	-1	238	168	6.5	61	ABprp	611	313	0	0		0	0	0	0	0
10	1	9	5	-1	290	227	18.9	53	Ca	384	411	0	0		0	0	0	0	0
11	1	8	9	-1	194	306	12.5	52	Ep	415	436	0	0		0	0	0	0	0
12	1	12	1	-1	335	98	11.6	61	ABpra	607	319	0	0		0	0	0	0	0
13	1	6	6	-1	342	242	8.4	54	MSp	506	1641	0	0		0	0	0	0	0
14	1	5	11	-1	616	222	12.6	62	ABala	629	-59	0	0		0	0	0	0	0
15	1	13	14	-1	502	268	21.3	68	ABpla	678	351	0	0		0	0	0	0	0
16	0	15	-1	-1	648	308	7.6	41		229	0	0	0		0	0	0	0	0
