# Supplementary material for: The AP-2 Transcription Factor APTF-2 Is Required for Neuroblast and Epidermal Morphogenesis in Caenorhabditis elegans Embryogenesis
Source: PLoS Genet. 2016 May 13;12(5):e1006048. doi: 10.1371/journal.pgen.1006048 (PMC4866721; doi:10.1371/journal.pgen.1006048)
Supplement: S4 Text — (ZIP) [file pgen.1006048.s032.zip › nuclei/t037-nuclei]

1	1	12	8	-1	323	100	12.0	60	ABpra	598	-826	0	0		0	0	0	0	0
2	1	5	3	-1	427	132	19.8	66	ABarp	642	-640	0	0		0	0	0	0	0
3	1	8	10	-1	357	365	19.1	63	ABplp	636	-33	0	0		0	0	0	0	0
4	1	7	1	-1	133	240	12.4	60	P3	-457	0	0	0		0	0	0	0	0
5	1	10	4	-1	298	241	18.7	54	Ca	541	-194	0	0		0	0	0	0	0
6	1	13	5	-1	328	239	8.0	55	MSp	538	205	0	0		0	0	0	0	0
7	1	6	9	-1	451	322	8.3	55	MSa	-345	0	0	0		0	0	0	0	0
8	1	3	13	-1	267	350	8.5	50	Ea	88	0	0	0		0	0	0	0	0
9	1	11	14	-1	186	305	12.4	53	Ep	408	0	0	0		0	0	0	0	0
10	1	4	12	-1	238	195	17.9	55	Cp	540	-778	0	0		0	0	0	0	0
11	1	14	7	-1	605	218	11.7	63	ABala	476	0	0	0		0	0	0	0	0
12	1	9	6	-1	236	169	6.9	61	ABprp	281	0	0	0		0	0	0	0	0
13	0	16	-1	-1	647	308	7.5	40		-84	0	0	0		0	0	0	0	0
14	1	15	11	-1	515	263	21.3	66	ABpla	669	422	0	0		0	0	0	0	0
15	1	1	2	-1	546	354	11.8	65	ABalp	644	580	0	0		0	0	0	0	0
16	1	2	15	-1	482	156	7.6	61	ABara	601	-80	0	0		0	0	0	0	0
