# Supplementary material for: The AP-2 Transcription Factor APTF-2 Is Required for Neuroblast and Epidermal Morphogenesis in Caenorhabditis elegans Embryogenesis
Source: PLoS Genet. 2016 May 13;12(5):e1006048. doi: 10.1371/journal.pgen.1006048 (PMC4866721; doi:10.1371/journal.pgen.1006048)
Supplement: S4 Text — (ZIP) [file pgen.1006048.s032.zip › nuclei/t038-nuclei]

1	1	4	3	-1	135	256	11.5	58	P3	586	93	0	0		0	0	0	0	0
2	1	15	6	-1	551	353	11.2	63	ABalp	629	546	0	0		0	0	0	0	0
3	1	2	14	-1	433	127	19.0	65	ABarp	650	90	0	0		0	0	0	0	0
4	1	5	11	-1	303	236	18.9	56	Ca	490	112	0	0		0	0	0	0	0
5	1	6	15	-1	329	244	8.0	55	MSp	67	0	0	0		0	0	0	0	0
6	1	12	2	-1	228	174	7.4	60	ABprp	509	0	0	0		0	0	0	0	0
7	1	11	13	-1	608	217	11.3	64	ABala	632	372	0	0		0	0	0	0	0
8	1	1	1	-1	326	102	11.5	61	ABpra	260	0	0	0		0	0	0	0	0
9	1	7	5	-1	438	317	7.9	56	MSa	36	0	0	0		0	0	0	0	0
10	1	3	9	-1	368	364	19.0	65	ABplp	528	0	0	0		0	0	0	0	0
11	1	14	12	-1	516	264	21.1	66	ABpla	157	0	0	0		0	0	0	0	0
12	1	10	16	-1	228	186	18.4	56	Cp	66	0	0	0		0	0	0	0	0
13	1	8	4	-1	266	347	8.6	53	Ea	66	0	0	0		0	0	0	0	0
14	1	9	7	-1	194	316	13.7	55	Ep	475	735	0	0		0	0	0	0	0
15	1	16	8	-1	481	157	7.3	60	ABara	584	-176	0	0		0	0	0	0	0
16	0	13	-1	-1	646	306	7.5	38		448	0	0	0		0	0	0	0	0
