# Supplementary material for: The AP-2 Transcription Factor APTF-2 Is Required for Neuroblast and Epidermal Morphogenesis in Caenorhabditis elegans Embryogenesis
Source: PLoS Genet. 2016 May 13;12(5):e1006048. doi: 10.1371/journal.pgen.1006048 (PMC4866721; doi:10.1371/journal.pgen.1006048)
Supplement: S4 Text — (ZIP) [file pgen.1006048.s032.zip › nuclei/t039-nuclei]

1	1	8	3	6	325	103	12.0	59	ABpra	563	1028	0	0		0	0	0	0	0
2	1	6	12	-1	235	167	8.6	59	ABprp	509	0	0	0		0	0	0	0	0
3	1	1	7	17	146	277	10.6	54	P3	442	0	0	0		0	0	0	0	0
4	1	13	2	-1	265	346	8.3	54	Ea	7	0	0	0		0	0	0	0	0
5	1	9	5	-1	430	310	8.1	57	MSa	73	0	0	0		0	0	0	0	0
6	1	2	14	-1	548	340	11.0	62	ABalp	615	302	0	0		0	0	0	0	0
7	1	14	1	-1	198	326	15.5	55	Ep	77	0	0	0		0	0	0	0	0
8	1	15	15	19	481	162	7.6	58	ABara	393	760	0	0		0	0	0	0	0
9	1	10	9	-1	370	367	19.3	66	ABplp	565	-184	0	0		0	0	0	0	0
10	0	16	-1	-1	646	307	7.4	36		404	0	0	0		0	0	0	0	0
11	1	4	11	-1	314	239	18.8	57	Ca	393	0	0	0		0	0	0	0	0
12	1	11	16	-1	513	269	21.1	64	ABpla	524	160	0	0		0	0	0	0	0
13	1	7	18	-1	611	220	11.2	68	ABala	172	0	0	0		0	0	0	0	0
14	1	3	4	8	438	128	19.1	63	ABarp	560	171	0	0		0	0	0	0	0
15	1	5	10	-1	326	246	7.8	56	MSp	58	0	0	0		0	0	0	0	0
16	1	12	13	-1	207	188	18.7	55	Cp	66	0	0	0		0	0	0	0	0
