# Supplementary material for: The AP-2 Transcription Factor APTF-2 Is Required for Neuroblast and Epidermal Morphogenesis in Caenorhabditis elegans Embryogenesis
Source: PLoS Genet. 2016 May 13;12(5):e1006048. doi: 10.1371/journal.pgen.1006048 (PMC4866721; doi:10.1371/journal.pgen.1006048)
Supplement: S4 Text — (ZIP) [file pgen.1006048.s032.zip › nuclei/t040-nuclei]

1	1	7	14	-1	206	323	16.4	55	Ep	134	0	0	0		0	0	0	0	0
2	1	4	12	-1	264	343	8.5	55	Ea	41	0	0	0		0	0	0	0	0
3	1	1	5	-1	305	118	13.5	47	ABprap	328	470	0	0		0	0	0	0	0
4	1	14	21	-1	443	138	17.0	53	ABarpa	408	147	0	0		0	0	0	0	0
5	1	5	17	-1	432	310	7.7	57	MSa	573	-127	0	0		0	0	0	0	0
6	1	1	6	-1	342	114	11.4	47	ABpraa	343	154	0	0		0	0	0	0	0
7	1	3	1	-1	146	257	10.2	47	D	382	-276	0	0		0	0	0	0	0
8	1	14	10	-1	409	154	19.7	54	ABarpp	383	186	0	0		0	0	0	0	0
9	1	9	3	11	375	358	18.0	59	ABplp	480	-183	0	0		0	0	0	0	0
10	1	15	9	-1	330	249	8.1	58	MSp	554	1144	0	0		0	0	0	0	0
11	1	11	4	-1	320	238	18.4	57	Ca	-396	0	0	0		0	0	0	0	0
12	1	2	13	16	237	184	8.6	54	ABprp	350	195	0	0		0	0	0	0	0
13	1	16	23	-1	196	194	19.2	56	Cp	-133	0	0	0		0	0	0	0	0
14	1	6	8	19	547	330	11.9	55	ABalp	-20	0	0	0		0	0	0	0	0
15	1	8	15	-1	456	164	8.4	48	ABarap	280	458	0	0		0	0	0	0	0
16	1	12	7	24	500	266	20.1	65	ABpla	433	0	0	0		0	0	0	0	0
17	1	3	18	-1	154	306	9.9	47	P4	368	38	0	0		0	0	0	0	0
18	1	13	2	25	597	218	11.6	58	ABala	576	740	0	0		0	0	0	0	0
19	1	8	20	-1	492	167	8.1	47	ABaraa	303	145	0	0		0	0	0	0	0
20	0	10	-1	-1	647	309	7.4	37		-280	0	0	0		0	0	0	0	0
