# Supplementary material for: The AP-2 Transcription Factor APTF-2 Is Required for Neuroblast and Epidermal Morphogenesis in Caenorhabditis elegans Embryogenesis
Source: PLoS Genet. 2016 May 13;12(5):e1006048. doi: 10.1371/journal.pgen.1006048 (PMC4866721; doi:10.1371/journal.pgen.1006048)
Supplement: S4 Text — (ZIP) [file pgen.1006048.s032.zip › nuclei/t041-nuclei]

1	1	7	13	-1	151	245	10.1	49	D	369	37	0	0		0	0	0	0	0
2	1	18	6	-1	624	227	10.4	47	ABalaa	395	-225	0	0		0	0	0	0	0
3	1	9	3	-1	385	367	16.6	48	ABplpa	144	0	0	0		0	0	0	0	0
4	1	11	9	-1	307	240	18.3	57	Ca	574	-784	0	0		0	0	0	0	0
5	1	3	24	-1	289	113	15.5	48	ABprap	368	-467	0	0		0	0	0	0	0
6	1	6	2	-1	352	97	12.4	48	ABpraa	388	1089	0	0		0	0	0	0	0
7	1	16	14	-1	454	258	20.9	54	ABplap	413	-511	0	0		0	0	0	0	0
8	1	14	18	-1	510	357	14.5	47	ABalpp	353	-466	0	0		0	0	0	0	0
9	1	10	17	-1	347	247	8.1	57	MSp	575	-369	0	0		0	0	0	0	0
10	1	8	20	-1	387	142	19.9	52	ABarpp	378	186	0	0		0	0	0	0	0
11	1	9	7	-1	326	345	18.4	49	ABplpp	378	142	0	0		0	0	0	0	0
12	1	2	12	-1	283	334	8.7	55	Ea	-179	0	0	0		0	0	0	0	0
13	1	12	19	-1	265	160	7.0	46	ABprpa	339	511	0	0		0	0	0	0	0
14	1	1	11	-1	202	317	15.7	57	Ep	-187	0	0	0		0	0	0	0	0
15	1	15	10	-1	451	156	8.1	49	ABarap	339	749	0	0		0	0	0	0	0
16	1	12	1	-1	209	179	8.3	46	ABprpp	313	513	0	0		0	0	0	0	0
17	1	5	21	-1	457	309	7.7	58	MSa	583	119	0	0		0	0	0	0	0
18	1	17	22	-1	181	317	8.5	46	P4	470	-1133	0	0		0	0	0	0	0
19	1	14	4	-1	575	333	10.4	48	ABalpa	388	476	0	0		0	0	0	0	0
20	1	19	16	-1	514	188	7.1	48	ABaraa	313	770	0	0		0	0	0	0	0
21	1	4	15	-1	474	132	17.9	52	ABarpa	370	-797	0	0		0	0	0	0	0
22	0	20	-1	-1	649	308	7.5	36		39	0	0	0		0	0	0	0	0
23	1	13	5	-1	188	192	18.5	56	Cp	-216	0	0	0		0	0	0	0	0
24	1	16	23	-1	522	269	20.8	53	ABplaa	130	0	0	0		0	0	0	0	0
25	1	18	25	-1	591	199	15.6	48	ABalap	475	-566	0	0		0	0	0	0	0
