# Supplementary material for: The AP-2 Transcription Factor APTF-2 Is Required for Neuroblast and Epidermal Morphogenesis in Caenorhabditis elegans Embryogenesis
Source: PLoS Genet. 2016 May 13;12(5):e1006048. doi: 10.1371/journal.pgen.1006048 (PMC4866721; doi:10.1371/journal.pgen.1006048)
Supplement: S4 Text — (ZIP) [file pgen.1006048.s032.zip › nuclei/t042-nuclei]

1	1	16	9	-1	206	179	8.0	47	ABprpp	399	-116	0	0		0	0	0	0	0
2	1	6	21	-1	346	96	13.4	50	ABpraa	411	786	0	0		0	0	0	0	0
3	1	3	20	-1	382	366	16.0	49	ABplpa	434	450	0	0		0	0	0	0	0
4	1	19	11	-1	573	331	10.7	48	ABalpa	166	0	0	0		0	0	0	0	0
5	1	23	6	-1	183	196	18.6	58	Cp	583	959	0	0		0	0	0	0	0
6	1	2	17	-1	621	230	10.5	47	ABalaa	464	150	0	0		0	0	0	0	0
7	1	11	22	-1	316	346	17.6	50	ABplpp	505	1204	0	0		0	0	0	0	0
8	0	22	-1	-1	646	306	7.6	38		382	272	0	0		0	0	0	0	0
9	1	4	10	-1	303	244	18.8	56	Ca	560	-105	0	0		0	0	0	0	0
10	1	15	13	-1	460	148	9.0	49	ABarap	94	0	0	0		0	0	0	0	0
11	1	14	7	-1	206	305	14.7	56	Ep	552	1025	0	0		0	0	0	0	0
12	1	12	16	-1	288	319	8.7	54	Ea	529	478	0	0		0	0	0	0	0
13	1	1	4	-1	145	248	9.5	49	D	486	83	0	0		0	0	0	0	0
14	1	7	24	-1	441	270	20.4	53	ABplap	525	137	0	0		0	0	0	0	0
15	1	21	3	-1	471	131	18.9	53	ABarpa	125	0	0	0		0	0	0	0	0
16	1	20	8	-1	516	184	7.2	48	ABaraa	-203	0	0	0		0	0	0	0	0
17	1	9	5	-1	355	233	8.1	56	MSp	-258	0	0	0		0	0	0	0	0
18	1	8	14	-1	505	362	14.4	49	ABalpp	164	0	0	0		0	0	0	0	0
19	1	13	25	-1	269	162	7.5	46	ABprpa	389	186	0	0		0	0	0	0	0
20	1	10	1	-1	378	141	19.9	53	ABarpp	493	464	0	0		0	0	0	0	0
21	1	17	2	-1	463	300	8.0	58	MSa	567	-218	0	0		0	0	0	0	0
22	1	18	12	-1	181	327	8.6	45	P4	450	227	0	0		0	0	0	0	0
23	1	24	15	-1	516	277	20.9	53	ABplaa	-313	0	0	0		0	0	0	0	0
24	1	5	18	-1	278	120	16.2	50	ABprap	163	0	0	0		0	0	0	0	0
25	1	25	23	-1	580	202	15.2	51	ABalap	468	-467	0	0		0	0	0	0	0
