# Supplementary material for: The AP-2 Transcription Factor APTF-2 Is Required for Neuroblast and Epidermal Morphogenesis in Caenorhabditis elegans Embryogenesis
Source: PLoS Genet. 2016 May 13;12(5):e1006048. doi: 10.1371/journal.pgen.1006048 (PMC4866721; doi:10.1371/journal.pgen.1006048)
Supplement: S4 Text — (ZIP) [file pgen.1006048.s032.zip › nuclei/t043-nuclei]

1	1	20	15	-1	364	143	20.4	54	ABarpp	539	-173	0	0		0	0	0	0	0
2	1	21	4	-1	471	310	7.8	58	MSa	584	-592	0	0		0	0	0	0	0
3	1	15	22	-1	472	129	19.8	53	ABarpa	537	201	0	0		0	0	0	0	0
4	1	13	3	-1	140	241	8.8	49	D	138	0	0	0		0	0	0	0	0
5	1	17	11	-1	357	232	7.6	59	MSp	52	0	0	0		0	0	0	0	0
6	1	5	19	-1	188	201	18.2	57	Cp	554	824	0	0		0	0	0	0	0
7	1	11	18	-1	206	300	13.8	56	Ep	14	0	0	0		0	0	0	0	0
8	1	16	1	-1	516	174	6.8	50	ABaraa	415	-526	0	0		0	0	0	0	0
9	1	1	8	-1	203	173	7.3	50	ABprpp	457	-166	0	0		0	0	0	0	0
10	1	9	5	-1	302	250	18.8	57	Ca	65	0	0	0		0	0	0	0	0
11	1	4	13	-1	579	329	10.6	51	ABalpa	186	0	0	0		0	0	0	0	0
12	1	22	17	-1	187	337	8.8	45	P4	387	100	0	0		0	0	0	0	0
13	1	10	6	-1	455	147	10.0	51	ABarap	462	-228	0	0		0	0	0	0	0
14	1	18	24	-1	503	364	13.9	50	ABalpp	427	-1099	0	0		0	0	0	0	0
15	1	23	23	-1	516	281	21.0	55	ABplaa	551	124	0	0		0	0	0	0	0
16	1	12	2	-1	291	321	9.3	54	Ea	100	0	0	0		0	0	0	0	0
17	1	6	12	-1	621	227	10.4	48	ABalaa	487	797	0	0		0	0	0	0	0
18	1	24	21	-1	272	127	16.1	50	ABprap	506	392	0	0		0	0	0	0	0
19	0	8	-1	-1	644	308	7.6	37		301	156	0	0		0	0	0	0	0
20	1	3	14	-1	380	374	16.0	49	ABplpa	465	135	0	0		0	0	0	0	0
21	1	2	10	-1	348	90	13.5	52	ABpraa	474	162	0	0		0	0	0	0	0
22	1	7	9	-1	308	349	16.9	50	ABplpp	108	0	0	0		0	0	0	0	0
23	1	25	7	-1	576	200	16.2	52	ABalap	466	764	0	0		0	0	0	0	0
24	1	14	20	-1	430	275	20.0	54	ABplap	506	479	0	0		0	0	0	0	0
25	1	19	16	-1	281	163	7.2	48	ABprpa	453	-445	0	0		0	0	0	0	0
