# Supplementary material for: The AP-2 Transcription Factor APTF-2 Is Required for Neuroblast and Epidermal Morphogenesis in Caenorhabditis elegans Embryogenesis
Source: PLoS Genet. 2016 May 13;12(5):e1006048. doi: 10.1371/journal.pgen.1006048 (PMC4866721; doi:10.1371/journal.pgen.1006048)
Supplement: S4 Text — (ZIP) [file pgen.1006048.s032.zip › nuclei/t044-nuclei]

1	1	8	23	-1	523	177	6.6	51	ABaraa	504	-272	0	0		0	0	0	0	0
2	1	16	9	-1	291	317	8.9	54	Ea	213	0	0	0		0	0	0	0	0
3	1	4	10	-1	126	242	9.1	50	D	-29	0	0	0		0	0	0	0	0
4	1	2	6	-1	473	307	7.8	59	MSa	584	119	0	0		0	0	0	0	0
5	1	10	19	-1	305	248	19.3	58	Ca	551	-95	0	0		0	0	0	0	0
6	1	13	12	-1	452	130	9.9	50	ABarap	494	483	0	0		0	0	0	0	0
7	1	23	7	-1	575	195	16.8	54	ABalap	533	145	0	0		0	0	0	0	0
8	1	9	18	-1	190	177	7.7	51	ABprpp	-158	0	0	0		0	0	0	0	0
9	1	22	20	-1	292	353	17.5	52	ABplpp	495	434	0	0		0	0	0	0	0
10	1	21	24	-1	356	86	13.2	53	ABpraa	525	-123	0	0		0	0	0	0	0
11	1	5	2	-1	372	235	7.8	58	MSp	-48	0	0	0		0	0	0	0	0
12	1	17	17	-1	631	232	9.9	50	ABalaa	17	0	0	0		0	0	0	0	0
13	1	11	13	-1	589	325	10.0	51	ABalpa	503	59	0	0		0	0	0	0	0
14	1	20	4	-1	384	381	16.0	50	ABplpa	482	422	0	0		0	0	0	0	0
15	1	1	16	-1	349	137	20.4	54	ABarpp	537	305	0	0		0	0	0	0	0
16	1	25	22	-1	300	165	7.1	49	ABprpa	180	0	0	0		0	0	0	0	0
17	1	12	5	-1	193	337	8.3	44	P4	379	728	0	0		0	0	0	0	0
18	1	7	8	-1	207	300	13.8	56	Ep	-208	0	0	0		0	0	0	0	0
19	1	6	3	-1	184	198	18.0	57	Cp	557	258	0	0		0	0	0	0	0
20	1	24	1	-1	412	273	20.8	57	ABplap	560	192	0	0		0	0	0	0	0
21	1	18	14	-1	255	120	15.9	51	ABprap	356	0	0	0		0	0	0	0	0
22	1	3	15	-1	476	125	19.6	54	ABarpa	527	-215	0	0		0	0	0	0	0
23	1	15	21	-1	529	279	21.3	56	ABplaa	564	613	0	0		0	0	0	0	0
24	1	14	11	-1	495	370	14.7	51	ABalpp	511	104	0	0		0	0	0	0	0
25	0	19	-1	-1	647	307	7.4	35		-160	0	0	0		0	0	0	0	0
