# Supplementary material for: The AP-2 Transcription Factor APTF-2 Is Required for Neuroblast and Epidermal Morphogenesis in Caenorhabditis elegans Embryogenesis
Source: PLoS Genet. 2016 May 13;12(5):e1006048. doi: 10.1371/journal.pgen.1006048 (PMC4866721; doi:10.1371/journal.pgen.1006048)
Supplement: S4 Text — (ZIP) [file pgen.1006048.s032.zip › nuclei/t045-nuclei]

1	1	20	13	-1	403	273	20.5	57	ABplap	533	61	0	0		0	0	0	0	0
2	1	11	7	-1	379	240	7.9	57	MSp	-212	0	0	0		0	0	0	0	0
3	1	19	21	-1	190	192	18.2	58	Cp	584	234	0	0		0	0	0	0	0
4	1	14	9	-1	388	381	16.0	52	ABplpa	523	54	0	0		0	0	0	0	0
5	1	17	15	-1	190	337	7.9	44	P4	443	-364	0	0		0	0	0	0	0
6	1	4	3	-1	475	307	8.3	59	MSa	573	131	0	0		0	0	0	0	0
7	1	7	22	-1	570	193	17.2	55	ABalap	77	0	0	0		0	0	0	0	0
8	1	18	17	-1	209	297	12.8	55	Ep	476	0	0	0		0	0	0	0	0
9	1	2	4	-1	293	307	9.3	54	Ea	538	1414	0	0		0	0	0	0	0
10	1	3	19	-1	121	237	10.2	51	D	72	0	0	0		0	0	0	0	0
11	1	24	2	-1	487	377	15.9	53	ABalpp	488	747	0	0		0	0	0	0	0
12	1	6	23	-1	451	124	9.7	51	ABarap	96	0	0	0		0	0	0	0	0
13	1	13	18	-1	593	330	9.9	53	ABalpa	-165	0	0	0		0	0	0	0	0
14	1	21	11	-1	254	118	16.8	52	ABprap	460	267	0	0		0	0	0	0	0
15	1	22	1	-1	486	130	19.1	54	ABarpa	103	0	0	0		0	0	0	0	0
16	1	15	25	-1	348	140	20.5	55	ABarpp	545	441	0	0		0	0	0	0	0
17	1	12	14	-1	632	238	9.1	52	ABalaa	518	1431	0	0		0	0	0	0	0
18	1	8	8	-1	189	174	7.7	51	ABprpp	511	-172	0	0		0	0	0	0	0
19	1	5	6	-1	299	256	19.8	57	Ca	575	-314	0	0		0	0	0	0	0
20	1	9	10	-1	284	359	18.0	52	ABplpp	496	-506	0	0		0	0	0	0	0
21	1	23	16	-1	539	280	22.0	59	ABplaa	571	-6	0	0		0	0	0	0	0
22	1	16	5	-1	305	155	6.8	52	ABprpa	493	112	0	0		0	0	0	0	0
23	1	1	20	-1	535	180	6.9	51	ABaraa	511	7	0	0		0	0	0	0	0
24	1	10	12	-1	364	90	12.8	52	ABpraa	500	-215	0	0		0	0	0	0	0
25	0	25	-1	-1	648	309	7.4	34		150	0	0	0		0	0	0	0	0
