# Supplementary material for: The AP-2 Transcription Factor APTF-2 Is Required for Neuroblast and Epidermal Morphogenesis in Caenorhabditis elegans Embryogenesis
Source: PLoS Genet. 2016 May 13;12(5):e1006048. doi: 10.1371/journal.pgen.1006048 (PMC4866721; doi:10.1371/journal.pgen.1006048)
Supplement: S4 Text — (ZIP) [file pgen.1006048.s032.zip › nuclei/t046-nuclei]

1	1	15	21	-1	497	136	18.7	55	ABarpa	-248	0	0	0		0	0	0	0	0
2	1	11	16	-1	481	377	16.8	52	ABalpp	525	-90	0	0		0	0	0	0	0
3	1	6	3	-1	477	310	8.7	58	MSa	578	326	0	0		0	0	0	0	0
4	1	9	4	-1	287	312	9.8	56	Ea	334	0	0	0		0	0	0	0	0
5	1	22	18	-1	303	148	6.7	52	ABprpa	-69	0	0	0		0	0	0	0	0
6	1	19	5	-1	295	255	19.8	58	Ca	579	180	0	0		0	0	0	0	0
7	1	2	15	-1	384	239	8.1	58	MSp	571	395	0	0		0	0	0	0	0
8	1	18	1	-1	192	168	8.0	52	ABprpp	305	0	0	0		0	0	0	0	0
9	1	4	23	-1	384	380	16.0	54	ABplpa	468	0	0	0		0	0	0	0	0
10	1	20	10	-1	284	362	18.6	52	ABplpp	517	251	0	0		0	0	0	0	0
11	1	14	11	-1	258	116	16.8	53	ABprap	506	259	0	0		0	0	0	0	0
12	1	24	22	-1	365	93	13.0	54	ABpraa	525	1023	0	0		0	0	0	0	0
13	1	1	17	-1	404	269	20.7	56	ABplap	566	278	0	0		0	0	0	0	0
14	1	17	6	-1	628	248	8.9	53	ABalaa	480	481	0	0		0	0	0	0	0
15	1	5	13	-1	184	335	7.6	46	P4	402	416	0	0		0	0	0	0	0
16	1	21	19	-1	542	274	21.6	57	ABplaa	566	375	0	0		0	0	0	0	0
17	1	8	12	-1	210	299	13.0	55	Ep	443	0	0	0		0	0	0	0	0
18	1	13	8	-1	591	337	10.3	55	ABalpa	549	-144	0	0		0	0	0	0	0
19	1	10	2	-1	123	245	10.7	54	D	514	33	0	0		0	0	0	0	0
20	1	23	7	-1	541	178	6.8	52	ABaraa	233	0	0	0		0	0	0	0	0
21	1	3	9	-1	188	190	18.0	58	Cp	588	-673	0	0		0	0	0	0	0
22	1	7	14	-1	574	192	17.7	55	ABalap	541	1790	0	0		0	0	0	0	0
23	1	12	24	-1	449	127	9.4	51	ABarap	513	-766	0	0		0	0	0	0	0
24	0	25	-1	-1	648	310	7.4	34		131	0	0	0		0	0	0	0	0
25	1	16	20	-1	349	137	20.3	56	ABarpp	542	376	0	0		0	0	0	0	0
