# Supplementary material for: The AP-2 Transcription Factor APTF-2 Is Required for Neuroblast and Epidermal Morphogenesis in Caenorhabditis elegans Embryogenesis
Source: PLoS Genet. 2016 May 13;12(5):e1006048. doi: 10.1371/journal.pgen.1006048 (PMC4866721; doi:10.1371/journal.pgen.1006048)
Supplement: S4 Text — (ZIP) [file pgen.1006048.s032.zip › nuclei/t047-nuclei]

1	1	8	18	-1	188	163	8.3	53	ABprpp	258	0	0	0		0	0	0	0	0
2	1	19	22	-1	122	238	10.9	53	D	530	-5	0	0		0	0	0	0	0
3	1	3	23	26	483	310	9.7	57	MSa	-101	0	0	0		0	0	0	0	0
4	1	4	1	-1	289	314	10.2	54	Ea	224	0	0	0		0	0	0	0	0
5	1	6	15	-1	300	250	19.3	59	Ca	593	-258	0	0		0	0	0	0	0
6	1	14	10	-1	621	247	8.4	53	ABalaa	111	0	0	0		0	0	0	0	0
7	1	20	4	-1	535	186	6.8	53	ABaraa	-256	0	0	0		0	0	0	0	0
8	1	18	2	-1	594	335	11.0	54	ABalpa	-57	0	0	0		0	0	0	0	0
9	1	21	20	-1	189	193	18.2	58	Cp	578	305	0	0		0	0	0	0	0
10	1	10	16	-1	282	361	18.8	52	ABplpp	191	0	0	0		0	0	0	0	0
11	1	11	6	-1	255	113	16.1	52	ABprap	525	116	0	0		0	0	0	0	0
12	1	17	14	-1	208	299	12.9	55	Ep	552	-286	0	0		0	0	0	0	0
13	1	15	25	-1	176	328	7.2	45	P4	415	0	0	0		0	0	0	0	0
14	1	22	11	-1	576	193	17.4	55	ABalap	529	-54	0	0		0	0	0	0	0
15	1	7	12	21	377	241	8.7	51	MSp	297	780	0	0		0	0	0	0	0
16	1	2	19	-1	484	374	17.6	54	ABalpp	529	164	0	0		0	0	0	0	0
17	1	13	9	-1	408	266	20.9	56	ABplap	522	102	0	0		0	0	0	0	0
18	1	5	5	-1	303	146	6.8	51	ABprpa	499	63	0	0		0	0	0	0	0
19	1	16	8	-1	541	265	21.6	58	ABplaa	565	-191	0	0		0	0	0	0	0
20	1	25	7	-1	357	135	20.0	56	ABarpp	505	0	0	0		0	0	0	0	0
21	1	1	13	-1	496	138	18.6	55	ABarpa	553	-8	0	0		0	0	0	0	0
22	1	12	24	-1	364	99	12.8	54	ABpraa	541	-111	0	0		0	0	0	0	0
23	1	9	17	-1	383	377	16.6	55	ABplpa	367	0	0	0		0	0	0	0	0
24	1	23	3	-1	441	130	8.9	51	ABarap	496	-1965	0	0		0	0	0	0	0
25	0	24	-1	-1	647	310	7.4	32		410	0	0	0		0	0	0	0	0
