# Supplementary material for: The AP-2 Transcription Factor APTF-2 Is Required for Neuroblast and Epidermal Morphogenesis in Caenorhabditis elegans Embryogenesis
Source: PLoS Genet. 2016 May 13;12(5):e1006048. doi: 10.1371/journal.pgen.1006048 (PMC4866721; doi:10.1371/journal.pgen.1006048)
Supplement: S4 Text — (ZIP) [file pgen.1006048.s032.zip › nuclei/t048-nuclei]

1	1	4	24	-1	292	316	10.5	56	Ea	-57	0	0	0		0	0	0	0	0
2	1	8	2	-1	595	331	11.6	55	ABalpa	554	-461	0	0		0	0	0	0	0
3	1	24	8	-1	444	135	8.7	51	ABarap	515	-459	0	0		0	0	0	0	0
4	1	7	17	-1	541	185	7.4	52	ABaraa	-156	0	0	0		0	0	0	0	0
5	1	18	14	-1	303	139	6.7	52	ABprpa	182	0	0	0		0	0	0	0	0
6	1	11	1	-1	264	113	16.2	54	ABprap	512	218	0	0		0	0	0	0	0
7	1	20	7	-1	359	135	20.2	55	ABarpp	501	78	0	0		0	0	0	0	0
8	1	19	15	-1	530	270	21.4	57	ABplaa	579	260	0	0		0	0	0	0	0
9	1	17	26	-1	410	270	20.8	58	ABplap	545	1052	0	0		0	0	0	0	0
10	1	6	19	-1	621	239	8.7	52	ABalaa	702	0	0	0		0	0	0	0	0
11	1	14	22	-1	577	195	17.4	56	ABalap	550	-1326	0	0		0	0	0	0	0
12	1	15	16	-1	348	237	7.5	44	MSpp	288	-171	0	0		0	0	0	0	0
13	1	21	3	-1	494	144	18.8	56	ABarpa	566	-542	0	0		0	0	0	0	0
14	1	12	12	-1	208	298	12.7	56	Ep	561	239	0	0		0	0	0	0	0
15	1	5	23	-1	309	250	18.7	57	Ca	570	-200	0	0		0	0	0	0	0
16	1	10	18	-1	288	362	18.7	54	ABplpp	540	-381	0	0		0	0	0	0	0
17	1	23	9	-1	386	371	16.6	54	ABplpa	-43	0	0	0		0	0	0	0	0
18	1	1	5	-1	182	165	8.3	52	ABprpp	578	0	0	0		0	0	0	0	0
19	1	16	13	-1	479	378	17.5	54	ABalpp	542	-1082	0	0		0	0	0	0	0
20	1	9	11	-1	184	190	18.2	60	Cp	153	0	0	0		0	0	0	0	0
21	1	15	21	-1	409	241	8.5	44	MSpa	298	449	0	0		0	0	0	0	0
22	1	2	20	-1	125	245	11.2	54	D	501	197	0	0		0	0	0	0	0
23	1	3	10	-1	501	306	7.9	46	MSaa	364	-409	0	0		0	0	0	0	0
24	1	22	6	-1	369	101	13.1	52	ABpraa	1	0	0	0		0	0	0	0	0
25	1	13	4	-1	173	327	7.7	45	P4	554	0	0	0		0	0	0	0	0
26	1	3	25	-1	446	333	10.0	46	MSap	334	212	0	0		0	0	0	0	0
27	0	25	-1	-1	647	308	7.4	35		175	0	0	0		0	0	0	0	0
