# Supplementary material for: The AP-2 Transcription Factor APTF-2 Is Required for Neuroblast and Epidermal Morphogenesis in Caenorhabditis elegans Embryogenesis
Source: PLoS Genet. 2016 May 13;12(5):e1006048. doi: 10.1371/journal.pgen.1006048 (PMC4866721; doi:10.1371/journal.pgen.1006048)
Supplement: S4 Text — (ZIP) [file pgen.1006048.s032.zip › nuclei/t049-nuclei]

1	1	6	11	-1	272	117	16.7	54	ABprap	-133	0	0	0		0	0	0	0	0
2	1	2	21	-1	592	338	12.1	55	ABalpa	365	0	0	0		0	0	0	0	0
3	1	13	27	-1	493	144	18.5	56	ABarpa	565	42	0	0		0	0	0	0	0
4	1	25	10	-1	168	329	7.8	46	P4	399	251	0	0		0	0	0	0	0
5	1	18	24	-1	174	165	8.5	53	ABprpp	-20	0	0	0		0	0	0	0	0
6	1	24	7	-1	377	102	13.1	54	ABpraa	62	0	0	0		0	0	0	0	0
7	1	7	17	-1	362	134	20.1	55	ABarpp	550	516	0	0		0	0	0	0	0
8	1	3	18	-1	442	135	8.2	52	ABarap	504	-633	0	0		0	0	0	0	0
9	1	17	13	-1	383	370	17.1	55	ABplpa	243	0	0	0		0	0	0	0	0
10	1	23	4	-1	501	314	8.1	45	MSaa	-119	0	0	0		0	0	0	0	0
11	1	20	23	-1	191	184	18.0	61	Cp	583	-451	0	0		0	0	0	0	0
12	1	14	2	-1	210	295	11.4	55	Ep	545	-2046	0	0		0	0	0	0	0
13	1	19	9	-1	475	376	17.5	55	ABalpp	536	92	0	0		0	0	0	0	0
14	1	5	22	-1	292	132	7.4	52	ABprpa	203	0	0	0		0	0	0	0	0
15	1	8	8	-1	531	273	21.3	56	ABplaa	560	16	0	0		0	0	0	0	0
16	1	12	3	-1	353	234	6.6	45	MSpp	146	0	0	0		0	0	0	0	0
17	1	4	26	-1	544	181	7.8	53	ABaraa	529	-545	0	0		0	0	0	0	0
18	1	16	12	-1	284	358	18.6	54	ABplpp	540	-320	0	0		0	0	0	0	0
19	1	10	20	-1	623	243	9.4	53	ABalaa	503	-246	0	0		0	0	0	0	0
20	1	22	14	-1	124	252	12.0	54	D	48	0	0	0		0	0	0	0	0
21	1	21	16	-1	421	242	8.4	45	MSpa	370	-184	0	0		0	0	0	0	0
22	1	11	25	-1	580	210	17.7	54	ABalap	545	630	0	0		0	0	0	0	0
23	1	15	19	-1	311	257	18.7	58	Ca	586	564	0	0		0	0	0	0	0
24	1	1	1	-1	296	302	10.0	56	Ea	326	0	0	0		0	0	0	0	0
25	1	26	6	-1	434	335	9.5	45	MSap	212	0	0	0		0	0	0	0	0
26	1	9	5	-1	418	272	21.0	58	ABplap	582	-409	0	0		0	0	0	0	0
27	0	27	-1	-1	646	311	7.6	35		165	0	0	0		0	0	0	0	0
