# Supplementary material for: The AP-2 Transcription Factor APTF-2 Is Required for Neuroblast and Epidermal Morphogenesis in Caenorhabditis elegans Embryogenesis
Source: PLoS Genet. 2016 May 13;12(5):e1006048. doi: 10.1371/journal.pgen.1006048 (PMC4866721; doi:10.1371/journal.pgen.1006048)
Supplement: S4 Text — (ZIP) [file pgen.1006048.s032.zip › nuclei/t050-nuclei]

1	1	24	3	-1	300	302	9.8	55	Ea	336	0	0	0		0	0	0	0	0
2	1	12	11	-1	212	286	11.2	55	Ep	550	131	0	0		0	0	0	0	0
3	1	16	14	-1	357	240	5.8	46	MSpp	461	4	0	0		0	0	0	0	0
4	1	10	6	-1	500	313	7.5	47	MSaa	433	-477	0	0		0	0	0	0	0
5	1	26	24	-1	424	262	20.9	57	ABplap	555	217	0	0		0	0	0	0	0
6	1	25	9	-1	420	342	10.0	46	MSap	191	0	0	0		0	0	0	0	0
7	1	6	7	-1	381	102	12.7	55	ABpraa	532	134	0	0		0	0	0	0	0
8	1	15	12	-1	536	274	21.0	57	ABplaa	563	-68	0	0		0	0	0	0	0
9	1	13	23	-1	484	379	17.2	54	ABalpp	542	1393	0	0		0	0	0	0	0
10	1	4	25	-1	170	326	7.8	47	P4	77	0	0	0		0	0	0	0	0
11	1	1	2	-1	274	112	17.1	54	ABprap	514	849	0	0		0	0	0	0	0
12	1	18	22	-1	282	362	19.0	54	ABplpp	71	0	0	0		0	0	0	0	0
13	1	9	21	-1	387	371	17.0	56	ABplpa	569	-213	0	0		0	0	0	0	0
14	1	20	26	-1	126	256	11.9	53	D	205	0	0	0		0	0	0	0	0
15	0	27	-1	-1	652	309	7.5	35		262	-477	0	0		0	0	0	0	0
16	1	21	4	-1	427	246	8.3	46	MSpa	330	0	0	0		0	0	0	0	0
17	1	7	18	-1	367	137	20.2	56	ABarpp	552	-92	0	0		0	0	0	0	0
18	1	8	15	-1	445	144	7.7	52	ABarap	156	0	0	0		0	0	0	0	0
19	1	23	16	-1	316	255	18.6	57	Ca	575	84	0	0		0	0	0	0	0
20	1	19	20	-1	621	245	9.5	53	ABalaa	531	206	0	0		0	0	0	0	0
21	1	2	5	-1	593	337	12.3	56	ABalpa	522	677	0	0		0	0	0	0	0
22	1	14	13	-1	290	139	7.2	53	ABprpa	477	-752	0	0		0	0	0	0	0
23	1	11	1	-1	193	188	17.5	60	Cp	602	390	0	0		0	0	0	0	0
24	1	5	19	-1	177	160	8.7	54	ABprpp	-6	0	0	0		0	0	0	0	0
25	1	22	10	-1	583	210	17.5	56	ABalap	553	-199	0	0		0	0	0	0	0
26	1	17	8	-1	548	185	7.7	53	ABaraa	527	253	0	0		0	0	0	0	0
27	1	3	17	-1	496	142	18.6	57	ABarpa	572	-381	0	0		0	0	0	0	0
