# Supplementary material for: The AP-2 Transcription Factor APTF-2 Is Required for Neuroblast and Epidermal Morphogenesis in Caenorhabditis elegans Embryogenesis
Source: PLoS Genet. 2016 May 13;12(5):e1006048. doi: 10.1371/journal.pgen.1006048 (PMC4866721; doi:10.1371/journal.pgen.1006048)
Supplement: S4 Text — (ZIP) [file pgen.1006048.s032.zip › nuclei/t051-nuclei]

1	1	23	26	-1	198	192	17.8	59	Cp	591	20	0	0		0	0	0	0	0
2	1	11	10	-1	272	112	16.8	54	ABprap	503	99	0	0		0	0	0	0	0
3	1	1	8	-1	304	290	9.7	56	Ea	566	337	0	0		0	0	0	0	0
4	1	16	13	-1	443	240	8.6	46	MSpa	450	99	0	0		0	0	0	0	0
5	1	21	25	-1	588	341	11.9	55	ABalpa	553	-172	0	0		0	0	0	0	0
6	1	4	22	-1	518	306	7.3	46	MSaa	-58	0	0	0		0	0	0	0	0
7	1	7	1	-1	382	105	12.6	54	ABpraa	546	288	0	0		0	0	0	0	0
8	1	26	6	-1	545	185	7.8	53	ABaraa	534	1425	0	0		0	0	0	0	0
9	1	6	5	-1	402	350	9.8	47	MSap	405	681	0	0		0	0	0	0	0
10	1	25	16	-1	582	214	17.3	57	ABalap	-165	0	0	0		0	0	0	0	0
11	1	2	11	-1	217	285	10.9	55	Ep	245	0	0	0		0	0	0	0	0
12	1	8	27	-1	532	282	21.0	57	ABplaa	569	-844	0	0		0	0	0	0	0
13	1	22	4	-1	292	137	7.4	52	ABprpa	118	0	0	0		0	0	0	0	0
14	1	3	12	-1	347	227	5.0	48	MSpp	426	-369	0	0		0	0	0	0	0
15	1	18	17	-1	449	146	8.1	52	ABarap	497	-149	0	0		0	0	0	0	0
16	1	19	3	-1	312	254	18.8	57	Ca	508	203	0	0		0	0	0	0	0
17	1	27	15	-1	496	150	18.7	57	ABarpa	574	1014	0	0		0	0	0	0	0
18	1	17	19	-1	372	139	20.2	55	ABarpp	507	54	0	0		0	0	0	0	0
19	1	24	2	-1	181	162	8.1	53	ABprpp	501	396	0	0		0	0	0	0	0
20	1	20	14	-1	624	243	9.4	52	ABalaa	-362	0	0	0		0	0	0	0	0
21	1	13	7	-1	381	373	17.0	54	ABplpa	542	411	0	0		0	0	0	0	0
22	1	12	24	-1	277	361	18.6	54	ABplpp	544	139	0	0		0	0	0	0	0
23	1	9	9	-1	482	378	17.0	56	ABalpp	546	-591	0	0		0	0	0	0	0
24	1	5	21	-1	423	266	20.8	58	ABplap	576	-63	0	0		0	0	0	0	0
25	1	10	18	-1	172	326	7.7	47	P4	404	-178	0	0		0	0	0	0	0
26	1	14	20	-1	127	259	11.6	53	D	150	0	0	0		0	0	0	0	0
27	0	15	-1	-1	648	311	7.4	34		147	0	0	0		0	0	0	0	0
