# Supplementary material for: The AP-2 Transcription Factor APTF-2 Is Required for Neuroblast and Epidermal Morphogenesis in Caenorhabditis elegans Embryogenesis
Source: PLoS Genet. 2016 May 13;12(5):e1006048. doi: 10.1371/journal.pgen.1006048 (PMC4866721; doi:10.1371/journal.pgen.1006048)
Supplement: S4 Text — (ZIP) [file pgen.1006048.s032.zip › nuclei/t052-nuclei]

1	1	7	11	-1	384	100	12.5	54	ABpraa	185	0	0	0		0	0	0	0	0
2	1	19	26	-1	180	164	7.9	53	ABprpp	521	-527	0	0		0	0	0	0	0
3	1	16	16	18	306	258	18.8	58	Ca	580	512	0	0		0	0	0	0	0
4	1	13	25	-1	288	137	7.2	52	ABprpa	516	390	0	0		0	0	0	0	0
5	1	9	17	-1	399	351	8.9	46	MSap	450	998	0	0		0	0	0	0	0
6	1	8	23	-1	545	180	7.2	53	ABaraa	116	0	0	0		0	0	0	0	0
7	1	21	20	-1	380	376	16.3	54	ABplpa	-41	0	0	0		0	0	0	0	0
8	1	3	4	-1	311	293	9.5	56	Ea	178	0	0	0		0	0	0	0	0
9	1	23	21	-1	489	376	16.9	55	ABalpp	526	-61	0	0		0	0	0	0	0
10	1	2	10	-1	272	107	17.0	54	ABprap	545	713	0	0		0	0	0	0	0
11	1	11	12	-1	220	287	10.9	55	Ep	22	0	0	0		0	0	0	0	0
12	1	14	2	-1	340	215	5.2	47	MSpp	471	1583	0	0		0	0	0	0	0
13	1	4	14	-1	445	243	8.4	48	MSpa	98	0	0	0		0	0	0	0	0
14	1	20	1	-1	617	236	9.0	53	ABalaa	520	712	0	0		0	0	0	0	0
15	1	17	13	-1	492	151	19.1	57	ABarpa	572	371	0	0		0	0	0	0	0
16	1	10	7	-1	584	210	16.9	58	ABalap	-216	0	0	0		0	0	0	0	0
17	1	15	22	-1	455	141	8.0	52	ABarap	121	0	0	0		0	0	0	0	0
18	1	25	28	-1	170	325	7.5	46	P4	468	-325	0	0		0	0	0	0	0
19	1	18	3	-1	374	136	20.3	56	ABarpp	548	889	0	0		0	0	0	0	0
20	1	26	19	-1	127	258	11.5	54	D	541	299	0	0		0	0	0	0	0
21	1	24	5	-1	422	266	20.8	58	ABplap	-143	0	0	0		0	0	0	0	0
22	1	6	6	-1	521	305	6.5	47	MSaa	363	0	0	0		0	0	0	0	0
23	0	27	-1	-1	648	307	7.4	36		259	-477	0	0		0	0	0	0	0
24	1	22	8	-1	282	365	17.9	53	ABplpp	369	0	0	0		0	0	0	0	0
25	1	5	27	-1	593	337	11.4	56	ABalpa	560	605	0	0		0	0	0	0	0
26	1	1	9	24	202	193	17.7	54	Cp	471	1151	0	0		0	0	0	0	0
27	1	12	15	-1	535	287	20.9	57	ABplaa	569	646	0	0		0	0	0	0	0
