# Supplementary material for: The AP-2 Transcription Factor APTF-2 Is Required for Neuroblast and Epidermal Morphogenesis in Caenorhabditis elegans Embryogenesis
Source: PLoS Genet. 2016 May 13;12(5):e1006048. doi: 10.1371/journal.pgen.1006048 (PMC4866721; doi:10.1371/journal.pgen.1006048)
Supplement: S4 Text — (ZIP) [file pgen.1006048.s032.zip › nuclei/t053-nuclei]

1	1	14	25	-1	618	237	9.4	53	ABalaa	337	0	0	0		0	0	0	0	0
2	1	12	16	-1	335	214	5.3	49	MSpp	422	-137	0	0		0	0	0	0	0
3	1	19	21	-1	378	130	20.8	57	ABarpp	576	158	0	0		0	0	0	0	0
4	1	8	7	-1	311	286	10.2	55	Ea	211	0	0	0		0	0	0	0	0
5	1	21	4	-1	428	266	21.0	58	ABplap	574	677	0	0		0	0	0	0	0
6	1	22	19	-1	514	304	6.6	48	MSaa	463	-402	0	0		0	0	0	0	0
7	1	16	12	-1	588	212	17.2	53	ABalap	537	150	0	0		0	0	0	0	0
8	1	24	20	-1	284	372	17.8	54	ABplpp	514	691	0	0		0	0	0	0	0
9	1	26	22	-1	210	186	19.4	42	Cpa	382	514	0	0		0	0	0	0	0
10	1	10	9	-1	276	109	17.3	55	ABprap	523	306	0	0		0	0	0	0	0
11	1	1	14	-1	383	107	12.5	53	ABpraa	-95	0	0	0		0	0	0	0	0
12	1	11	3	-1	221	288	11.5	56	Ep	92	0	0	0		0	0	0	0	0
13	1	15	24	-1	494	149	19.2	57	ABarpa	6	0	0	0		0	0	0	0	0
14	1	13	15	-1	438	246	8.3	48	MSpa	67	0	0	0		0	0	0	0	0
15	1	27	2	-1	540	285	20.8	57	ABplaa	579	882	0	0		0	0	0	0	0
16	1	3	11	-1	330	231	19.5	46	Caa	340	1150	0	0		0	0	0	0	0
17	1	5	1	-1	395	349	8.3	47	MSap	302	0	0	0		0	0	0	0	0
18	1	3	26	-1	280	274	18.9	48	Cap	437	228	0	0		0	0	0	0	0
19	1	20	28	-1	128	257	11.5	55	D	517	-318	0	0		0	0	0	0	0
20	1	7	13	-1	379	382	16.3	54	ABplpa	295	0	0	0		0	0	0	0	0
21	1	9	18	-1	481	381	17.1	55	ABalpp	534	526	0	0		0	0	0	0	0
22	1	17	23	-1	456	147	7.7	51	ABarap	250	0	0	0		0	0	0	0	0
23	1	6	10	-1	546	183	7.4	52	ABaraa	525	1174	0	0		0	0	0	0	0
24	1	26	27	-1	185	210	17.3	44	Cpp	401	-112	0	0		0	0	0	0	0
25	1	4	8	-1	286	138	6.9	52	ABprpa	523	68	0	0		0	0	0	0	0
26	1	2	6	-1	183	170	7.4	52	ABprpp	507	519	0	0		0	0	0	0	0
27	1	25	5	-1	590	340	11.6	56	ABalpa	531	-164	0	0		0	0	0	0	0
28	1	18	17	-1	165	320	7.3	47	P4	106	0	0	0		0	0	0	0	0
29	0	23	-1	-1	649	310	7.4	34		152	0	0	0		0	0	0	0	0
30	0	16	-1	-1	619	177	16.3	51		489	872	0	0		0	0	0	0	0
