# Supplementary material for: The AP-2 Transcription Factor APTF-2 Is Required for Neuroblast and Epidermal Morphogenesis in Caenorhabditis elegans Embryogenesis
Source: PLoS Genet. 2016 May 13;12(5):e1006048. doi: 10.1371/journal.pgen.1006048 (PMC4866721; doi:10.1371/journal.pgen.1006048)
Supplement: S4 Text — (ZIP) [file pgen.1006048.s032.zip › nuclei/t054-nuclei]

1	1	17	27	-1	397	356	8.9	47	MSap	-176	0	0	0		0	0	0	0	0
2	1	15	10	-1	536	287	21.0	57	ABplaa	540	-476	0	0		0	0	0	0	0
3	1	12	13	-1	221	290	10.6	55	Ep	134	0	0	0		0	0	0	0	0
4	1	5	26	-1	426	270	20.8	58	ABplap	536	1146	0	0		0	0	0	0	0
5	1	27	1	-1	585	339	12.5	55	ABalpa	553	-127	0	0		0	0	0	0	0
6	1	26	28	-1	186	161	7.8	52	ABprpp	519	1156	0	0		0	0	0	0	0
7	1	4	4	-1	312	276	10.8	54	Ea	232	0	0	0		0	0	0	0	0
8	1	25	9	-1	289	136	7.1	52	ABprpa	153	0	0	0		0	0	0	0	0
9	1	10	15	-1	287	110	16.4	55	ABprap	556	-173	0	0		0	0	0	0	0
10	1	23	3	-1	545	190	7.8	53	ABaraa	514	-784	0	0		0	0	0	0	0
11	1	16	20	-1	327	232	19.5	48	Caa	484	176	0	0		0	0	0	0	0
12	1	7	14	-1	588	212	16.9	54	ABalap	541	519	0	0		0	0	0	0	0
13	1	20	17	-1	377	368	16.9	52	ABplpa	488	-635	0	0		0	0	0	0	0
14	1	11	21	-1	386	113	12.7	54	ABpraa	524	208	0	0		0	0	0	0	0
15	1	14	16	-1	433	252	7.3	50	MSpa	449	162	0	0		0	0	0	0	0
16	1	2	6	-1	332	219	5.0	48	MSpp	471	34	0	0		0	0	0	0	0
17	1	28	22	-1	170	322	7.3	46	P4	467	605	0	0		0	0	0	0	0
18	1	21	12	-1	478	376	16.9	54	ABalpp	-170	0	0	0		0	0	0	0	0
19	1	6	7	-1	518	299	6.6	50	MSaa	507	0	0	0		0	0	0	0	0
20	1	8	18	-1	291	364	18.5	52	ABplpp	67	0	0	0		0	0	0	0	0
21	1	3	24	-1	381	135	20.9	58	ABarpp	569	185	0	0		0	0	0	0	0
22	1	9	8	-1	207	183	21.0	43	Cpa	346	-111	0	0		0	0	0	0	0
23	1	22	23	-1	459	159	7.9	51	ABarap	507	-194	0	0		0	0	0	0	0
24	1	13	11	-1	503	147	19.6	57	ABarpa	568	-1355	0	0		0	0	0	0	0
25	1	1	19	-1	625	239	9.3	53	ABalaa	531	-36	0	0		0	0	0	0	0
26	1	18	25	-1	263	284	19.1	48	Cap	483	343	0	0		0	0	0	0	0
27	1	24	2	-1	171	216	16.7	47	Cpp	465	-767	0	0		0	0	0	0	0
28	1	19	5	-1	123	258	10.7	54	D	304	0	0	0		0	0	0	0	0
29	0	29	-1	-1	649	310	7.4	34		201	0	0	0		0	0	0	0	0
30	0	-1	-1	-1	667	136	15.4	36		279	902	0	0		0	0	0	0	0
