# Supplementary material for: The AP-2 Transcription Factor APTF-2 Is Required for Neuroblast and Epidermal Morphogenesis in Caenorhabditis elegans Embryogenesis
Source: PLoS Genet. 2016 May 13;12(5):e1006048. doi: 10.1371/journal.pgen.1006048 (PMC4866721; doi:10.1371/journal.pgen.1006048)
Supplement: S4 Text — (ZIP) [file pgen.1006048.s032.zip › nuclei/t055-nuclei]

1	1	5	27	-1	581	333	12.4	57	ABalpa	567	-1114	0	0		0	0	0	0	0
2	1	27	14	-1	163	220	16.5	47	Cpp	460	298	0	0		0	0	0	0	0
3	1	10	20	-1	546	191	7.8	52	ABaraa	142	0	0	0		0	0	0	0	0
4	1	7	25	-1	311	268	11.1	54	Ea	521	431	0	0		0	0	0	0	0
5	1	28	11	-1	125	258	10.1	53	D	494	581	0	0		0	0	0	0	0
6	1	16	18	-1	339	217	5.3	48	MSpp	102	0	0	0		0	0	0	0	0
7	1	19	7	-1	513	295	6.6	51	MSaa	511	152	0	0		0	0	0	0	0
8	1	22	2	-1	200	189	21.0	46	Cpa	444	-148	0	0		0	0	0	0	0
9	1	8	9	-1	293	136	7.5	52	ABprpa	517	1162	0	0		0	0	0	0	0
10	1	2	23	-1	531	284	20.7	58	ABplaa	580	-459	0	0		0	0	0	0	0
11	1	24	10	-1	494	156	19.7	57	ABarpa	574	-19	0	0		0	0	0	0	0
12	1	18	13	-1	480	375	16.1	54	ABalpp	182	0	0	0		0	0	0	0	0
13	1	3	4	-1	218	280	10.3	54	Ep	75	0	0	0		0	0	0	0	0
14	1	12	16	-1	585	212	17.0	54	ABalap	265	0	0	0		0	0	0	0	0
15	1	9	17	-1	281	118	16.3	54	ABprap	524	162	0	0		0	0	0	0	0
16	1	15	8	-1	432	252	7.9	49	MSpa	-119	0	0	0		0	0	0	0	0
17	1	13	5	-1	371	363	16.4	53	ABplpa	19	0	0	0		0	0	0	0	0
18	1	20	3	-1	293	361	18.4	52	ABplpp	94	0	0	0		0	0	0	0	0
19	1	25	1	-1	623	240	9.3	52	ABalaa	515	-985	0	0		0	0	0	0	0
20	1	11	12	-1	328	233	19.6	49	Caa	440	187	0	0		0	0	0	0	0
21	1	14	24	-1	385	114	13.5	54	ABpraa	546	330	0	0		0	0	0	0	0
22	1	17	21	-1	174	324	7.1	46	P4	431	33	0	0		0	0	0	0	0
23	1	23	6	-1	456	156	8.5	51	ABarap	24	0	0	0		0	0	0	0	0
24	1	21	19	-1	385	130	21.1	57	ABarpp	21	0	0	0		0	0	0	0	0
25	1	26	29	-1	246	301	19.5	50	Cap	452	-420	0	0		0	0	0	0	0
26	1	4	28	-1	424	278	20.8	56	ABplap	557	-379	0	0		0	0	0	0	0
27	1	1	15	-1	394	353	8.6	48	MSap	484	233	0	0		0	0	0	0	0
28	1	6	22	-1	196	154	8.5	53	ABprpp	482	137	0	0		0	0	0	0	0
29	0	29	-1	-1	648	312	7.5	35		490	0	0	0		0	0	0	0	0
30	0	30	-1	-1	668	132	15.4	35		352	817	0	0		0	0	0	0	0
