# Supplementary material for: The AP-2 Transcription Factor APTF-2 Is Required for Neuroblast and Epidermal Morphogenesis in Caenorhabditis elegans Embryogenesis
Source: PLoS Genet. 2016 May 13;12(5):e1006048. doi: 10.1371/journal.pgen.1006048 (PMC4866721; doi:10.1371/journal.pgen.1006048)
Supplement: S4 Text — (ZIP) [file pgen.1006048.s032.zip › nuclei/t056-nuclei]

1	1	19	14	-1	623	244	9.3	53	ABalaa	3	0	0	0		0	0	0	0	0
2	1	8	19	-1	189	193	21.4	49	Cpa	467	-472	0	0		0	0	0	0	0
3	1	18	12	-1	293	359	18.8	51	ABplpp	494	81	0	0		0	0	0	0	0
4	1	13	2	-1	223	275	10.0	54	Ep	542	324	0	0		0	0	0	0	0
5	1	17	16	-1	369	363	16.2	53	ABplpa	514	489	0	0		0	0	0	0	0
6	1	23	4	31	457	151	8.7	50	ABarap	286	-421	0	0		0	0	0	0	0
7	1	7	18	-1	509	293	6.5	50	MSaa	491	411	0	0		0	0	0	0	0
8	1	16	3	-1	430	243	7.9	48	MSpa	477	932	0	0		0	0	0	0	0
9	1	9	21	-1	289	136	7.7	53	ABprpa	-140	0	0	0		0	0	0	0	0
10	1	11	33	-1	489	159	19.5	57	ABarpa	576	1399	0	0		0	0	0	0	0
11	1	5	6	-1	126	271	9.9	53	D	534	207	0	0		0	0	0	0	0
12	1	20	10	-1	328	228	19.8	50	Caa	504	-409	0	0		0	0	0	0	0
13	1	12	34	-1	481	374	15.6	54	ABalpp	216	0	0	0		0	0	0	0	0
14	1	2	20	-1	149	225	15.5	47	Cpp	400	990	0	0		0	0	0	0	0
15	1	27	23	-1	395	347	8.1	47	MSap	460	-192	0	0		0	0	0	0	0
16	1	14	29	-1	584	213	17.0	53	ABalap	199	0	0	0		0	0	0	0	0
17	1	15	5	-1	279	113	17.0	53	ABprap	518	-443	0	0		0	0	0	0	0
18	1	6	15	-1	345	218	5.5	47	MSpp	-99	0	0	0		0	0	0	0	0
19	1	24	22	-1	379	136	21.3	57	ABarpp	573	203	0	0		0	0	0	0	0
20	1	3	11	-1	544	186	8.6	56	ABaraa	198	0	0	0		0	0	0	0	0
21	1	22	13	-1	180	327	7.1	45	P4	206	0	0	0		0	0	0	0	0
22	1	28	24	-1	193	151	9.0	53	ABprpp	535	-629	0	0		0	0	0	0	0
23	1	10	7	27	532	274	20.4	54	ABplaa	462	1221	0	0		0	0	0	0	0
24	1	21	17	28	386	110	14.0	53	ABpraa	513	0	0	0		0	0	0	0	0
25	1	4	26	-1	314	271	11.4	54	Ea	536	1441	0	0		0	0	0	0	0
26	0	29	-1	-1	650	312	7.4	33		-172	0	0	0		0	0	0	0	0
27	1	1	8	30	585	327	12.4	58	ABalpa	484	534	0	0		0	0	0	0	0
28	1	26	9	25	420	267	20.3	54	ABplap	399	-85	0	0		0	0	0	0	0
29	1	25	1	-1	226	306	19.5	51	Cap	483	1383	0	0		0	0	0	0	0
30	0	30	-1	-1	671	131	15.6	39		391	883	0	0		0	0	0	0	0
