# Supplementary material for: The AP-2 Transcription Factor APTF-2 Is Required for Neuroblast and Epidermal Morphogenesis in Caenorhabditis elegans Embryogenesis
Source: PLoS Genet. 2016 May 13;12(5):e1006048. doi: 10.1371/journal.pgen.1006048 (PMC4866721; doi:10.1371/journal.pgen.1006048)
Supplement: S4 Text — (ZIP) [file pgen.1006048.s032.zip › nuclei/t057-nuclei]

1	1	29	25	-1	216	308	19.9	51	Cap	491	144	0	0		0	0	0	0	0
2	1	4	28	-1	225	268	10.5	55	Ep	142	0	0	0		0	0	0	0	0
3	1	8	6	-1	431	242	8.7	50	MSpa	-100	0	0	0		0	0	0	0	0
4	1	6	16	-1	463	132	8.7	42	ABarapa	324	-70	0	0		0	0	0	0	0
5	1	17	20	31	277	124	17.2	49	ABprap	348	-112	0	0		0	0	0	0	0
6	1	11	19	-1	131	276	9.1	53	D	-187	0	0	0		0	0	0	0	0
7	1	23	13	-1	532	257	22.6	46	ABplaaa	365	585	0	0		0	0	0	0	0
8	1	27	38	-1	600	326	13.1	43	ABalpaa	281	204	0	0		0	0	0	0	0
9	1	28	3	-1	431	253	22.3	47	ABplapa	385	241	0	0		0	0	0	0	0
10	1	12	12	-1	325	234	20.3	50	Caa	319	0	0	0		0	0	0	0	0
11	1	20	5	37	544	193	8.4	52	ABaraa	509	-195	0	0		0	0	0	0	0
12	1	3	18	-1	293	360	19.0	55	ABplpp	539	819	0	0		0	0	0	0	0
13	1	21	11	-1	191	330	7.0	46	P4	465	726	0	0		0	0	0	0	0
14	1	1	17	-1	621	245	9.1	52	ABalaa	514	852	0	0		0	0	0	0	0
15	1	18	27	-1	345	225	5.4	48	MSpp	213	0	0	0		0	0	0	0	0
16	1	5	10	21	379	357	16.0	50	ABplpa	182	0	0	0		0	0	0	0	0
17	1	24	26	-1	402	92	14.6	44	ABpraaa	375	194	0	0		0	0	0	0	0
18	1	7	30	-1	509	295	7.0	50	MSaa	476	484	0	0		0	0	0	0	0
19	1	2	36	-1	188	192	22.0	51	Cpa	511	310	0	0		0	0	0	0	0
20	1	14	2	-1	131	232	15.5	49	Cpp	451	-542	0	0		0	0	0	0	0
21	1	9	34	35	293	134	7.8	52	ABprpa	390	-61	0	0		0	0	0	0	0
22	1	19	24	-1	373	132	21.2	57	ABarpp	567	812	0	0		0	0	0	0	0
23	1	15	8	-1	401	346	7.7	48	MSap	474	868	0	0		0	0	0	0	0
24	1	22	14	-1	196	154	9.7	58	ABprpp	582	955	0	0		0	0	0	0	0
25	1	28	32	-1	396	291	19.9	46	ABplapp	338	-75	0	0		0	0	0	0	0
26	1	25	7	-1	318	264	11.4	54	Ea	548	1042	0	0		0	0	0	0	0
27	1	23	9	-1	504	302	19.7	46	ABplaap	446	285	0	0		0	0	0	0	0
28	1	24	22	-1	370	123	11.3	45	ABpraap	325	522	0	0		0	0	0	0	0
29	1	16	29	-1	585	214	16.3	55	ABalap	194	0	0	0		0	0	0	0	0
30	1	27	33	-1	576	337	10.5	43	ABalpap	-105	0	0	0		0	0	0	0	0
31	1	6	4	-1	434	165	7.3	41	ABarapp	268	257	0	0		0	0	0	0	0
32	0	26	-1	-1	648	313	7.5	32		-174	0	0	0		0	0	0	0	0
33	1	10	23	-1	490	153	19.6	58	ABarpa	583	-584	0	0		0	0	0	0	0
34	1	13	1	15	488	366	15.5	52	ABalpp	-108	0	0	0		0	0	0	0	0
35	0	30	-1	-1	666	127	15.5	39		271	870	0	0		0	0	0	0	0
