# Supplementary material for: The AP-2 Transcription Factor APTF-2 Is Required for Neuroblast and Epidermal Morphogenesis in Caenorhabditis elegans Embryogenesis
Source: PLoS Genet. 2016 May 13;12(5):e1006048. doi: 10.1371/journal.pgen.1006048 (PMC4866721; doi:10.1371/journal.pgen.1006048)
Supplement: S4 Text — (ZIP) [file pgen.1006048.s032.zip › nuclei/t058-nuclei]

1	1	34	31	-1	499	371	18.5	43	ABalppa	347	-154	0	0		0	0	0	0	0
2	1	20	33	-1	122	234	15.8	49	Cpp	95	0	0	0		0	0	0	0	0
3	1	9	27	-1	435	237	22.0	47	ABplapa	267	0	0	0		0	0	0	0	0
4	1	31	29	-1	424	178	6.4	41	ABarapp	293	248	0	0		0	0	0	0	0
5	1	11	11	-1	556	178	7.5	42	ABaraaa	290	220	0	0		0	0	0	0	0
6	1	3	26	-1	417	254	8.7	49	MSpa	541	0	0	0		0	0	0	0	0
7	1	26	18	-1	316	256	12.1	54	Ea	174	0	0	0		0	0	0	0	0
8	1	23	24	-1	394	350	8.4	49	MSap	491	-478	0	0		0	0	0	0	0
9	1	27	6	-1	505	303	20.3	46	ABplaap	216	0	0	0		0	0	0	0	0
10	1	16	28	-1	393	366	18.7	43	ABplpaa	340	434	0	0		0	0	0	0	0
11	1	13	43	-1	196	332	7.0	46	P4	82	0	0	0		0	0	0	0	0
12	1	10	13	-1	320	223	20.9	52	Caa	512	1560	0	0		0	0	0	0	0
13	1	7	23	-1	543	257	22.3	48	ABplaaa	474	-531	0	0		0	0	0	0	0
14	1	24	38	39	182	165	9.6	50	ABprpp	331	550	0	0		0	0	0	0	0
15	1	34	40	-1	462	379	13.7	42	ABalppp	352	-163	0	0		0	0	0	0	0
16	1	4	2	-1	478	138	8.0	42	ABarapa	279	526	0	0		0	0	0	0	0
17	1	14	22	30	610	245	8.0	48	ABalaa	284	-689	0	0		0	0	0	0	0
18	1	12	14	37	292	349	19.6	58	ABplpp	586	147	0	0		0	0	0	0	0
19	1	6	42	-1	133	282	9.2	53	D	513	1101	0	0		0	0	0	0	0
20	1	5	34	-1	296	102	18.4	43	ABprapa	351	202	0	0		0	0	0	0	0
21	1	16	32	-1	351	367	14.5	41	ABplpap	382	-209	0	0		0	0	0	0	0
22	1	28	12	-1	365	123	10.4	44	ABpraap	439	408	0	0		0	0	0	0	0
23	1	33	16	44	499	153	18.0	54	ABarpa	443	201	0	0		0	0	0	0	0
24	1	22	5	-1	386	131	20.5	57	ABarpp	-155	0	0	0		0	0	0	0	0
25	1	1	35	-1	218	306	20.4	51	Cap	458	99	0	0		0	0	0	0	0
26	1	17	3	-1	417	90	13.2	43	ABpraaa	281	203	0	0		0	0	0	0	0
27	1	15	1	-1	341	224	5.3	48	MSpp	321	0	0	0		0	0	0	0	0
28	1	2	25	-1	223	262	11.0	56	Ep	540	-49	0	0		0	0	0	0	0
29	1	29	17	20	578	220	15.7	51	ABalap	193	0	0	0		0	0	0	0	0
30	1	18	7	-1	502	309	7.2	51	MSaa	450	0	0	0		0	0	0	0	0
31	1	5	19	-1	247	129	15.7	42	ABprapp	341	-2001	0	0		0	0	0	0	0
32	1	25	36	-1	393	285	19.6	46	ABplapp	369	554	0	0		0	0	0	0	0
33	1	30	21	-1	570	350	10.7	41	ABalpap	225	0	0	0		0	0	0	0	0
34	1	21	15	-1	264	154	7.4	42	ABprpap	263	-78	0	0		0	0	0	0	0
35	1	21	8	-1	294	117	8.6	41	ABprpaa	286	866	0	0		0	0	0	0	0
36	1	19	10	-1	196	182	22.1	52	Cpa	525	628	0	0		0	0	0	0	0
37	1	11	9	-1	503	218	7.2	42	ABaraap	-93	0	0	0		0	0	0	0	0
38	1	8	4	-1	618	316	14.5	45	ABalpaa	187	0	0	0		0	0	0	0	0
39	0	32	-1	-1	647	313	7.4	32		145	0	0	0		0	0	0	0	0
40	0	35	-1	-1	666	127	15.4	37		330	850	0	0		0	0	0	0	0
