# Supplementary material for: The AP-2 Transcription Factor APTF-2 Is Required for Neuroblast and Epidermal Morphogenesis in Caenorhabditis elegans Embryogenesis
Source: PLoS Genet. 2016 May 13;12(5):e1006048. doi: 10.1371/journal.pgen.1006048 (PMC4866721; doi:10.1371/journal.pgen.1006048)
Supplement: S4 Text — (ZIP) [file pgen.1006048.s032.zip › nuclei/t059-nuclei]

1	1	27	33	-1	331	212	5.3	48	MSpp	480	-283	0	0		0	0	0	0	0
2	1	16	23	-1	493	139	8.1	43	ABarapa	146	0	0	0		0	0	0	0	0
3	1	26	17	-1	432	93	13.5	44	ABpraaa	430	-492	0	0		0	0	0	0	0
4	1	38	11	-1	618	317	15.5	45	ABalpaa	416	-24	0	0		0	0	0	0	0
5	1	24	21	32	402	141	20.4	54	ABarpp	401	-143	0	0		0	0	0	0	0
6	1	9	31	-1	503	304	19.9	47	ABplaap	476	-1350	0	0		0	0	0	0	0
7	1	30	15	-1	494	312	7.3	50	MSaa	176	0	0	0		0	0	0	0	0
8	1	35	38	-1	291	113	9.1	42	ABprpaa	344	551	0	0		0	0	0	0	0
9	1	37	18	-1	506	221	6.8	42	ABaraap	232	0	0	0		0	0	0	0	0
10	1	36	19	-1	202	186	22.4	53	Cpa	534	-2	0	0		0	0	0	0	0
11	1	5	16	-1	566	178	8.0	42	ABaraaa	370	1411	0	0		0	0	0	0	0
12	1	22	22	-1	366	123	10.3	45	ABpraap	390	0	0	0		0	0	0	0	0
13	1	12	3	-1	322	214	20.8	50	Caa	496	296	0	0		0	0	0	0	0
14	1	18	1	-1	272	356	16.6	47	ABplppp	435	152	0	0		0	0	0	0	0
15	1	34	13	-1	257	160	6.7	39	ABprpap	289	-82	0	0		0	0	0	0	0
16	1	23	14	-1	518	155	19.2	45	ABarpaa	345	-67	0	0		0	0	0	0	0
17	1	29	2	-1	600	215	16.6	42	ABalapa	349	842	0	0		0	0	0	0	0
18	1	7	34	-1	318	249	12.9	55	Ea	551	206	0	0		0	0	0	0	0
19	1	31	5	-1	246	126	16.1	41	ABprapp	385	79	0	0		0	0	0	0	0
20	1	29	10	-1	545	248	14.0	43	ABalapp	392	-708	0	0		0	0	0	0	0
21	1	33	36	-1	563	350	10.8	42	ABalpap	195	0	0	0		0	0	0	0	0
22	1	17	42	-1	633	239	8.6	41	ABalaaa	-83	0	0	0		0	0	0	0	0
23	1	13	45	-1	549	252	22.6	48	ABplaaa	469	194	0	0		0	0	0	0	0
24	1	8	9	-1	384	343	8.8	47	MSap	194	0	0	0		0	0	0	0	0
25	1	28	6	-1	221	260	11.6	55	Ep	553	-638	0	0		0	0	0	0	0
26	1	6	7	-1	409	251	8.4	49	MSpa	-185	0	0	0		0	0	0	0	0
27	1	3	39	-1	442	239	21.6	49	ABplapa	468	-234	0	0		0	0	0	0	0
28	1	10	20	-1	395	366	19.1	44	ABplpaa	421	754	0	0		0	0	0	0	0
29	1	4	28	-1	423	169	5.9	42	ABarapp	188	0	0	0		0	0	0	0	0
30	1	17	43	-1	585	279	7.5	41	ABalaap	255	232	0	0		0	0	0	0	0
31	1	1	4	-1	496	376	18.6	45	ABalppa	269	0	0	0		0	0	0	0	0
32	1	21	12	-1	344	368	14.3	42	ABplpap	-147	0	0	0		0	0	0	0	0
33	1	2	27	-1	123	231	16.3	50	Cpp	220	0	0	0		0	0	0	0	0
34	1	20	30	-1	305	101	18.5	44	ABprapa	432	-269	0	0		0	0	0	0	0
35	1	25	41	-1	222	309	21.2	50	Cap	488	1167	0	0		0	0	0	0	0
36	1	32	40	-1	389	283	19.4	47	ABplapp	468	-707	0	0		0	0	0	0	0
37	1	18	8	-1	315	349	21.1	48	ABplppa	479	70	0	0		0	0	0	0	0
38	1	14	35	-1	166	185	7.6	41	ABprppp	341	-66	0	0		0	0	0	0	0
39	1	14	25	-1	195	134	10.5	40	ABprppa	250	879	0	0		0	0	0	0	0
40	1	15	24	-1	456	384	13.6	42	ABalppp	151	0	0	0		0	0	0	0	0
41	0	39	-1	-1	647	310	7.6	31		108	0	0	0		0	0	0	0	0
42	1	19	37	-1	137	293	9.7	52	D	135	0	0	0		0	0	0	0	0
43	1	11	29	-1	202	332	7.2	46	P4	110	0	0	0		0	0	0	0	0
44	1	23	26	-1	476	181	14.7	45	ABarpap	245	0	0	0		0	0	0	0	0
45	0	40	-1	-1	661	122	15.6	38		299	869	0	0		0	0	0	0	0
