# Supplementary material for: The AP-2 Transcription Factor APTF-2 Is Required for Neuroblast and Epidermal Morphogenesis in Caenorhabditis elegans Embryogenesis
Source: PLoS Genet. 2016 May 13;12(5):e1006048. doi: 10.1371/journal.pgen.1006048 (PMC4866721; doi:10.1371/journal.pgen.1006048)
Supplement: S4 Text — (ZIP) [file pgen.1006048.s032.zip › nuclei/t060-nuclei]

1	1	14	5	-1	261	355	16.4	44	ABplppp	387	204	0	0		0	0	0	0	0
2	1	17	9	-1	603	217	16.6	42	ABalapa	378	-101	0	0		0	0	0	0	0
3	1	13	34	-1	330	218	20.8	50	Caa	498	145	0	0		0	0	0	0	0
4	1	31	13	-1	499	378	18.9	45	ABalppa	64	0	0	0		0	0	0	0	0
5	1	19	8	-1	243	127	16.2	43	ABprapp	-232	0	0	0		0	0	0	0	0
6	1	25	39	-1	219	258	12.7	56	Ep	263	0	0	0		0	0	0	0	0
7	1	26	31	-1	401	244	7.2	49	MSpa	197	0	0	0		0	0	0	0	0
8	1	37	6	-1	311	353	21.1	47	ABplppa	94	0	0	0		0	0	0	0	0
9	1	24	21	-1	378	339	9.0	47	MSap	480	221	0	0		0	0	0	0	0
10	1	20	37	-1	541	251	12.6	42	ABalapp	419	75	0	0		0	0	0	0	0
11	1	4	41	-1	618	318	15.8	47	ABalpaa	453	212	0	0		0	0	0	0	0
12	1	32	30	-1	331	373	13.9	42	ABplpap	333	0	0	0		0	0	0	0	0
13	1	15	27	-1	247	162	7.1	41	ABprpap	394	476	0	0		0	0	0	0	0
14	1	16	3	-1	525	157	18.1	46	ABarpaa	448	-432	0	0		0	0	0	0	0
15	1	7	16	-1	483	316	7.1	50	MSaa	129	0	0	0		0	0	0	0	0
16	1	11	19	-1	575	180	8.6	44	ABaraaa	396	1092	0	0		0	0	0	0	0
17	1	3	22	-1	440	89	14.0	45	ABpraaa	115	0	0	0		0	0	0	0	0
18	1	9	23	-1	498	224	6.4	42	ABaraap	397	563	0	0		0	0	0	0	0
19	1	10	33	-1	201	187	22.0	52	Cpa	514	-645	0	0		0	0	0	0	0
20	1	28	20	-1	398	368	19.4	45	ABplpaa	440	-336	0	0		0	0	0	0	0
21	1	5	40	-1	437	133	20.5	44	ABarppa	347	472	0	0		0	0	0	0	0
22	1	12	17	-1	356	116	10.9	43	ABpraap	496	0	0	0		0	0	0	0	0
23	1	2	44	-1	499	135	8.5	43	ABarapa	-177	0	0	0		0	0	0	0	0
24	1	40	32	-1	446	382	13.9	44	ABalppp	110	0	0	0		0	0	0	0	0
25	1	39	2	-1	197	130	10.9	42	ABprppa	417	281	0	0		0	0	0	0	0
26	1	44	43	-1	471	187	13.5	44	ABarpap	401	-381	0	0		0	0	0	0	0
27	1	33	28	-1	125	218	16.1	51	Cpp	499	541	0	0		0	0	0	0	0
28	1	29	29	-1	416	162	5.4	42	ABarapp	187	0	0	0		0	0	0	0	0
29	1	43	4	-1	206	334	7.2	47	P4	437	107	0	0		0	0	0	0	0
30	1	34	26	-1	313	99	19.4	45	ABprapa	-10	0	0	0		0	0	0	0	0
31	1	6	36	-1	494	308	20.2	48	ABplaap	422	97	0	0		0	0	0	0	0
32	1	5	42	-1	380	139	18.4	44	ABarppp	420	478	0	0		0	0	0	0	0
33	1	1	11	-1	316	200	5.2	48	MSpp	511	0	0	0		0	0	0	0	0
34	1	18	15	-1	319	247	13.0	55	Ea	198	0	0	0		0	0	0	0	0
35	1	38	12	-1	167	194	7.0	40	ABprppp	134	0	0	0		0	0	0	0	0
36	1	21	14	-1	547	359	10.8	43	ABalpap	411	-226	0	0		0	0	0	0	0
37	1	42	45	-1	141	297	9.6	52	D	499	261	0	0		0	0	0	0	0
38	1	8	1	-1	292	108	9.6	42	ABprpaa	381	520	0	0		0	0	0	0	0
39	1	27	7	-1	447	234	21.8	48	ABplapa	414	0	0	0		0	0	0	0	0
40	1	36	10	-1	383	290	19.2	47	ABplapp	282	0	0	0		0	0	0	0	0
41	1	35	25	-1	224	307	21.1	49	Cap	491	494	0	0		0	0	0	0	0
42	1	22	18	-1	635	257	8.8	41	ABalaaa	347	-465	0	0		0	0	0	0	0
43	1	30	24	-1	579	286	6.7	41	ABalaap	230	0	0	0		0	0	0	0	0
44	0	45	-1	-1	634	103	14.8	34		309	-67	0	0		0	0	0	0	0
45	1	23	35	-1	554	244	22.8	48	ABplaaa	423	0	0	0		0	0	0	0	0
46	0	41	-1	-1	646	312	7.4	30		122	0	0	0		0	0	0	0	0
