# Supplementary material for: The AP-2 Transcription Factor APTF-2 Is Required for Neuroblast and Epidermal Morphogenesis in Caenorhabditis elegans Embryogenesis
Source: PLoS Genet. 2016 May 13;12(5):e1006048. doi: 10.1371/journal.pgen.1006048 (PMC4866721; doi:10.1371/journal.pgen.1006048)
Supplement: S4 Text — (ZIP) [file pgen.1006048.s032.zip › nuclei/t061-nuclei]

1	1	38	12	-1	294	102	9.6	44	ABprpaa	384	189	0	0		0	0	0	0	0
2	1	25	21	-1	190	125	11.3	44	ABprppa	379	79	0	0		0	0	0	0	0
3	1	14	9	-1	537	153	17.7	45	ABarpaa	444	-787	0	0		0	0	0	0	0
4	1	29	44	-1	212	333	7.0	48	P4	481	60	0	0		0	0	0	0	0
5	1	1	8	-1	252	353	15.9	44	ABplppp	161	0	0	0		0	0	0	0	0
6	1	8	3	-1	315	358	21.2	47	ABplppa	417	-534	0	0		0	0	0	0	0
7	1	39	17	-1	454	223	21.9	48	ABplapa	482	761	0	0		0	0	0	0	0
8	1	5	34	-1	237	136	15.8	43	ABprapp	420	132	0	0		0	0	0	0	0
9	1	2	13	-1	611	216	16.5	43	ABalapa	411	-127	0	0		0	0	0	0	0
10	1	40	31	-1	378	301	19.4	48	ABplapp	440	1142	0	0		0	0	0	0	0
11	1	33	39	-1	304	199	5.2	49	MSpp	135	0	0	0		0	0	0	0	0
12	1	35	40	-1	167	200	6.6	43	ABprppp	351	460	0	0		0	0	0	0	0
13	1	4	45	-1	497	377	19.5	46	ABalppa	458	-160	0	0		0	0	0	0	0
14	1	36	32	-1	529	372	10.7	43	ABalpap	436	152	0	0		0	0	0	0	0
15	1	34	35	-1	323	243	12.8	56	Ea	567	399	0	0		0	0	0	0	0
16	1	15	16	-1	480	316	7.2	50	MSaa	505	-47	0	0		0	0	0	0	0
17	1	22	4	-1	349	111	10.6	44	ABpraap	396	0	0	0		0	0	0	0	0
18	1	42	23	-1	635	259	8.5	42	ABalaaa	388	161	0	0		0	0	0	0	0
19	1	16	6	-1	586	183	8.6	42	ABaraaa	414	841	0	0		0	0	0	0	0
20	1	20	10	-1	402	373	20.2	46	ABplpaa	464	153	0	0		0	0	0	0	0
21	1	9	19	-1	379	340	8.7	48	MSap	347	0	0	0		0	0	0	0	0
22	1	17	30	-1	458	97	13.5	45	ABpraaa	446	417	0	0		0	0	0	0	0
23	1	18	7	-1	485	231	5.7	42	ABaraap	604	0	0	0		0	0	0	0	0
24	1	43	15	-1	569	296	6.9	41	ABalaap	185	0	0	0		0	0	0	0	0
25	1	41	37	-1	228	309	21.6	50	Cap	481	643	0	0		0	0	0	0	0
26	1	30	20	-1	317	95	20.1	46	ABprapa	459	904	0	0		0	0	0	0	0
27	1	13	5	-1	235	160	6.6	42	ABprpap	416	366	0	0		0	0	0	0	0
28	1	27	36	-1	119	219	15.3	50	Cpp	495	675	0	0		0	0	0	0	0
29	1	28	28	-1	406	159	5.4	44	ABarapp	438	174	0	0		0	0	0	0	0
30	1	12	1	-1	312	374	13.4	44	ABplpap	440	1663	0	0		0	0	0	0	0
31	1	7	42	-1	401	241	7.1	49	MSpa	492	780	0	0		0	0	0	0	0
32	1	24	18	-1	428	380	13.3	43	ABalppp	411	432	0	0		0	0	0	0	0
33	1	19	43	-1	197	184	22.3	53	Cpa	528	255	0	0		0	0	0	0	0
34	1	3	46	-1	335	209	21.0	50	Caa	502	388	0	0		0	0	0	0	0
35	1	45	14	-1	553	245	22.6	52	ABplaaa	502	657	0	0		0	0	0	0	0
36	1	31	25	-1	489	304	20.6	48	ABplaap	482	133	0	0		0	0	0	0	0
37	1	10	24	-1	534	259	12.4	43	ABalapp	420	-212	0	0		0	0	0	0	0
38	0	44	-1	-1	624	91	14.5	34		382	0	0	0		0	0	0	0	0
39	1	6	38	-1	224	255	12.5	56	Ep	263	0	0	0		0	0	0	0	0
40	1	21	41	-1	443	123	20.7	48	ABarppa	405	-476	0	0		0	0	0	0	0
41	1	11	33	-1	618	320	16.1	47	ABalpaa	435	133	0	0		0	0	0	0	0
42	1	32	27	-1	379	134	18.8	45	ABarppp	376	1133	0	0		0	0	0	0	0
43	1	26	29	-1	472	190	13.6	42	ABarpap	421	-662	0	0		0	0	0	0	0
44	1	23	2	-1	513	140	8.0	44	ABarapa	438	877	0	0		0	0	0	0	0
45	1	37	22	-1	147	300	10.2	52	D	-25	0	0	0		0	0	0	0	0
46	0	46	-1	-1	648	314	7.2	27		129	0	0	0		0	0	0	0	0
