# Supplementary material for: The AP-2 Transcription Factor APTF-2 Is Required for Neuroblast and Epidermal Morphogenesis in Caenorhabditis elegans Embryogenesis
Source: PLoS Genet. 2016 May 13;12(5):e1006048. doi: 10.1371/journal.pgen.1006048 (PMC4866721; doi:10.1371/journal.pgen.1006048)
Supplement: S4 Text — (ZIP) [file pgen.1006048.s032.zip › nuclei/t062-nuclei]

1	1	30	20	-1	302	373	13.3	44	ABplpap	398	134	0	0		0	0	0	0	0
2	1	44	33	-1	519	143	8.2	44	ABarapa	417	319	0	0		0	0	0	0	0
3	1	6	17	-1	322	351	21.8	47	ABplppa	465	553	0	0		0	0	0	0	0
4	1	17	19	-1	357	105	10.2	44	ABpraap	400	-1143	0	0		0	0	0	0	0
5	1	27	36	-1	225	154	6.3	43	ABprpap	428	-190	0	0		0	0	0	0	0
6	1	19	23	-1	591	183	9.0	44	ABaraaa	391	259	0	0		0	0	0	0	0
7	1	23	14	-1	485	223	5.3	45	ABaraap	-45	0	0	0		0	0	0	0	0
8	1	5	41	-1	238	358	15.4	45	ABplppp	442	954	0	0		0	0	0	0	0
9	1	3	13	-1	546	152	18.4	46	ABarpaa	458	144	0	0		0	0	0	0	0
10	1	20	43	-1	403	374	20.7	46	ABplpaa	434	-351	0	0		0	0	0	0	0
11	0	38	-1	-1	627	84	14.4	34		-23	0	0	0		0	0	0	0	0
12	1	1	5	-1	298	96	9.8	42	ABprpaa	411	-255	0	0		0	0	0	0	0
13	1	9	22	-1	618	217	17.0	45	ABalapa	157	0	0	0		0	0	0	0	0
14	1	35	25	-1	549	245	22.6	50	ABplaaa	455	235	0	0		0	0	0	0	0
15	1	24	2	-1	561	301	6.2	42	ABalaap	-178	0	0	0		0	0	0	0	0
16	1	16	9	-1	477	319	7.2	51	MSaa	86	0	0	0		0	0	0	0	0
17	1	7	34	-1	452	223	21.6	49	ABplapa	476	575	0	0		0	0	0	0	0
18	1	32	30	-1	419	379	12.9	43	ABalppp	427	-195	0	0		0	0	0	0	0
19	1	21	10	-1	367	344	8.5	48	MSap	-136	0	0	0		0	0	0	0	0
20	1	26	40	-1	316	96	21.1	46	ABprapa	449	-403	0	0		0	0	0	0	0
21	1	2	16	-1	189	123	12.2	43	ABprppa	82	0	0	0		0	0	0	0	0
22	1	45	26	-1	149	297	9.9	53	D	529	-2	0	0		0	0	0	0	0
23	1	18	18	-1	640	264	9.4	43	ABalaaa	407	511	0	0		0	0	0	0	0
24	1	37	28	-1	526	266	11.4	43	ABalapp	431	-648	0	0		0	0	0	0	0
25	1	36	32	-1	489	306	20.5	48	ABplaap	480	392	0	0		0	0	0	0	0
26	0	46	-1	-1	647	312	6.9	28		208	0	0	0		0	0	0	0	0
27	1	42	3	-1	377	121	18.8	46	ABarppp	309	0	0	0		0	0	0	0	0
28	1	29	24	-1	413	158	5.4	45	ABarapp	412	308	0	0		0	0	0	0	0
29	1	43	31	-1	464	195	13.1	44	ABarpap	430	-1454	0	0		0	0	0	0	0
30	1	22	27	-1	460	99	13.7	44	ABpraaa	142	0	0	0		0	0	0	0	0
31	1	10	7	-1	380	302	19.9	48	ABplapp	470	-85	0	0		0	0	0	0	0
32	1	14	12	-1	529	377	11.2	44	ABalpap	416	418	0	0		0	0	0	0	0
33	1	41	35	-1	618	319	16.2	46	ABalpaa	449	286	0	0		0	0	0	0	0
34	1	8	42	-1	240	141	15.6	45	ABprapp	390	74	0	0		0	0	0	0	0
35	1	15	15	-1	330	241	12.6	57	Ea	562	626	0	0		0	0	0	0	0
36	1	28	44	-1	120	219	15.0	49	Cpp	498	690	0	0		0	0	0	0	0
37	1	25	39	-1	231	308	21.7	51	Cap	512	152	0	0		0	0	0	0	0
38	1	39	11	-1	227	251	12.6	56	Ep	403	0	0	0		0	0	0	0	0
39	1	11	4	-1	295	196	5.3	50	MSpp	498	-251	0	0		0	0	0	0	0
40	1	12	29	-1	158	202	6.8	44	ABprppp	394	-242	0	0		0	0	0	0	0
41	1	40	37	-1	448	126	20.7	48	ABarppa	404	1733	0	0		0	0	0	0	0
42	1	31	6	-1	407	242	7.1	49	MSpa	137	0	0	0		0	0	0	0	0
43	1	33	8	-1	208	182	22.1	53	Cpa	534	415	0	0		0	0	0	0	0
44	1	4	1	-1	222	329	6.8	47	P4	426	-301	0	0		0	0	0	0	0
45	1	13	45	-1	501	377	19.6	46	ABalppa	410	309	0	0		0	0	0	0	0
46	1	34	21	-1	337	209	21.0	52	Caa	484	76	0	0		0	0	0	0	0
