# Supplementary material for: The AP-2 Transcription Factor APTF-2 Is Required for Neuroblast and Epidermal Morphogenesis in Caenorhabditis elegans Embryogenesis
Source: PLoS Genet. 2016 May 13;12(5):e1006048. doi: 10.1371/journal.pgen.1006048 (PMC4866721; doi:10.1371/journal.pgen.1006048)
Supplement: S4 Text — (ZIP) [file pgen.1006048.s032.zip › nuclei/t063-nuclei]

1	1	44	25	-1	238	328	6.9	46	P4	450	1268	0	0		0	0	0	0	0
2	1	15	37	-1	554	306	5.7	43	ABalaap	385	-118	0	0		0	0	0	0	0
3	1	27	33	-1	366	113	19.1	47	ABarppp	415	-203	0	0		0	0	0	0	0
4	1	39	38	-1	289	196	5.3	49	MSpp	498	34	0	0		0	0	0	0	0
5	1	12	5	-1	295	97	9.7	43	ABprpaa	667	0	0	0		0	0	0	0	0
6	1	42	13	-1	408	244	7.7	48	MSpa	478	-520	0	0		0	0	0	0	0
7	1	31	26	-1	383	299	20.4	49	ABplapp	493	-40	0	0		0	0	0	0	0
8	1	43	11	-1	203	182	22.1	53	Cpa	534	61	0	0		0	0	0	0	0
9	1	16	22	-1	474	319	7.4	50	MSaa	503	176	0	0		0	0	0	0	0
10	1	19	4	-1	362	344	8.3	47	MSap	261	0	0	0		0	0	0	0	0
11	1	38	30	-1	230	246	12.9	58	Ep	573	241	0	0		0	0	0	0	0
12	1	32	39	-1	523	377	11.2	45	ABalpap	-354	0	0	0		0	0	0	0	0
13	1	9	8	-1	549	152	18.5	49	ABarpaa	461	-102	0	0		0	0	0	0	0
14	1	7	29	-1	487	223	5.4	43	ABaraap	431	-480	0	0		0	0	0	0	0
15	1	35	41	-1	336	236	12.9	57	Ea	569	278	0	0		0	0	0	0	0
16	1	21	14	-1	180	128	12.4	43	ABprppa	384	1327	0	0		0	0	0	0	0
17	1	3	2	-1	320	344	22.1	48	ABplppa	435	482	0	0		0	0	0	0	0
18	1	23	1	-1	640	261	9.6	43	ABalaaa	431	210	0	0		0	0	0	0	0
19	1	4	19	-1	349	110	10.5	44	ABpraap	-202	0	0	0		0	0	0	0	0
20	1	1	28	-1	305	368	13.4	44	ABplpap	125	0	0	0		0	0	0	0	0
21	1	46	23	-1	339	209	21.0	52	Caa	519	-247	0	0		0	0	0	0	0
22	1	13	36	-1	619	221	16.7	45	ABalapa	-109	0	0	0		0	0	0	0	0
23	1	6	3	-1	593	181	8.6	44	ABaraaa	427	1771	0	0		0	0	0	0	0
24	1	28	40	-1	408	155	5.7	45	ABarapp	40	0	0	0		0	0	0	0	0
25	1	14	24	-1	552	246	22.6	51	ABplaaa	512	286	0	0		0	0	0	0	0
26	1	22	45	-1	153	303	9.5	53	D	532	-853	0	0		0	0	0	0	0
27	1	30	9	-1	454	97	13.2	44	ABpraaa	154	0	0	0		0	0	0	0	0
28	1	24	35	-1	523	267	12.2	43	ABalapp	406	-347	0	0		0	0	0	0	0
29	1	40	42	-1	155	208	6.2	44	ABprppp	441	-78	0	0		0	0	0	0	0
30	1	18	10	-1	409	378	12.6	44	ABalppp	106	0	0	0		0	0	0	0	0
31	1	29	21	-1	455	193	12.6	44	ABarpap	440	2054	0	0		0	0	0	0	0
32	1	25	7	-1	486	311	20.2	48	ABplaap	484	537	0	0		0	0	0	0	0
33	1	2	6	-1	522	143	8.0	45	ABarapa	176	0	0	0		0	0	0	0	0
34	1	17	15	-1	457	220	21.7	50	ABplapa	501	395	0	0		0	0	0	0	0
35	1	33	32	-1	613	318	16.7	47	ABalpaa	153	0	0	0		0	0	0	0	0
36	1	5	17	-1	217	153	5.9	43	ABprpap	386	800	0	0		0	0	0	0	0
37	1	41	31	-1	452	123	21.2	48	ABarppa	457	-468	0	0		0	0	0	0	0
38	0	11	-1	-1	623	79	14.5	37		356	919	0	0		0	0	0	0	0
39	1	37	27	-1	226	312	21.5	51	Cap	-401	0	0	0		0	0	0	0	0
40	1	20	12	-1	310	95	20.6	46	ABprapa	156	0	0	0		0	0	0	0	0
41	1	8	43	-1	230	359	15.6	44	ABplppp	41	0	0	0		0	0	0	0	0
42	1	34	20	-1	239	134	15.3	44	ABprapp	446	-681	0	0		0	0	0	0	0
43	1	10	34	-1	402	377	20.6	47	ABplpaa	440	568	0	0		0	0	0	0	0
44	1	36	44	-1	115	228	14.5	50	Cpp	474	672	0	0		0	0	0	0	0
45	1	45	16	-1	501	378	19.1	45	ABalppa	-121	0	0	0		0	0	0	0	0
46	0	26	-1	-1	645	313	7.1	30		291	0	0	0		0	0	0	0	0
