# Supplementary material for: The AP-2 Transcription Factor APTF-2 Is Required for Neuroblast and Epidermal Morphogenesis in Caenorhabditis elegans Embryogenesis
Source: PLoS Genet. 2016 May 13;12(5):e1006048. doi: 10.1371/journal.pgen.1006048 (PMC4866721; doi:10.1371/journal.pgen.1006048)
Supplement: S4 Text — (ZIP) [file pgen.1006048.s032.zip › nuclei/t064-nuclei]

1	1	18	8	-1	641	256	10.1	44	ABalaaa	229	0	0	0		0	0	0	0	0
2	1	17	44	-1	322	343	21.7	48	ABplppa	446	187	0	0		0	0	0	0	0
3	1	23	36	-1	595	186	8.4	44	ABaraaa	436	242	0	0		0	0	0	0	0
4	1	10	6	-1	363	341	8.2	48	MSap	469	-18	0	0		0	0	0	0	0
5	1	5	39	-1	291	97	9.7	43	ABprpaa	60	0	0	0		0	0	0	0	0
6	1	33	22	-1	525	143	8.5	44	ABarapa	-67	0	0	0		0	0	0	0	0
7	1	32	15	-1	486	311	20.2	49	ABplaap	446	133	0	0		0	0	0	0	0
8	1	13	40	-1	553	151	18.3	48	ABarpaa	471	-242	0	0		0	0	0	0	0
9	1	27	1	-1	459	98	13.4	45	ABpraaa	449	-249	0	0		0	0	0	0	0
10	1	30	32	-1	408	381	12.6	45	ABalppp	412	98	0	0		0	0	0	0	0
11	1	8	35	-1	196	195	21.8	53	Cpa	-156	0	0	0		0	0	0	0	0
12	1	40	3	-1	307	95	20.3	44	ABprapa	440	766	0	0		0	0	0	0	0
13	1	6	5	-1	406	239	7.3	49	MSpa	-175	0	0	0		0	0	0	0	0
14	1	16	30	-1	176	135	12.6	44	ABprppa	-254	0	0	0		0	0	0	0	0
15	1	34	38	-1	454	214	21.8	50	ABplapa	464	688	0	0		0	0	0	0	0
16	1	45	2	-1	500	377	19.1	45	ABalppa	169	0	0	0		0	0	0	0	0
17	1	36	10	-1	213	152	5.7	43	ABprpap	437	377	0	0		0	0	0	0	0
18	0	38	-1	-1	634	84	15.4	35		324	242	0	0		0	0	0	0	0
19	1	19	34	-1	353	114	10.5	44	ABpraap	442	231	0	0		0	0	0	0	0
20	1	42	27	-1	236	132	15.2	45	ABprapp	420	123	0	0		0	0	0	0	0
21	1	31	37	-1	453	195	12.9	43	ABarpap	438	660	0	0		0	0	0	0	0
22	1	9	33	-1	473	318	7.3	50	MSaa	124	0	0	0		0	0	0	0	0
23	1	21	18	-1	337	202	21.2	52	Caa	520	-667	0	0		0	0	0	0	0
24	1	25	23	-1	559	250	22.6	50	ABplaaa	476	-8	0	0		0	0	0	0	0
25	1	1	42	-1	251	323	6.9	46	P4	65	0	0	0		0	0	0	0	0
26	1	7	21	-1	380	303	20.9	47	ABplapp	462	828	0	0		0	0	0	0	0
27	1	39	17	-1	227	316	20.9	51	Cap	509	954	0	0		0	0	0	0	0
28	1	20	13	-1	304	366	13.4	44	ABplpap	429	145	0	0		0	0	0	0	0
29	1	14	29	-1	490	218	5.4	44	ABaraap	81	0	0	0		0	0	0	0	0
30	1	11	41	-1	226	237	12.5	58	Ep	585	1241	0	0		0	0	0	0	0
31	1	37	24	-1	463	125	21.1	47	ABarppa	-46	0	0	0		0	0	0	0	0
32	1	35	7	-1	610	320	16.7	48	ABalpaa	430	427	0	0		0	0	0	0	0
33	1	3	25	-1	364	112	19.1	47	ABarppp	458	-557	0	0		0	0	0	0	0
34	1	43	4	-1	405	375	20.5	47	ABplpaa	445	651	0	0		0	0	0	0	0
35	1	28	11	-1	521	266	12.6	45	ABalapp	431	703	0	0		0	0	0	0	0
36	1	22	12	-1	612	216	16.0	45	ABalapa	-49	0	0	0		0	0	0	0	0
37	1	2	43	-1	564	306	6.3	43	ABalaap	436	-731	0	0		0	0	0	0	0
38	1	4	9	-1	293	199	5.2	49	MSpp	494	-329	0	0		0	0	0	0	0
39	1	12	20	-1	523	374	11.5	45	ABalpap	449	683	0	0		0	0	0	0	0
40	1	24	31	-1	418	149	5.7	45	ABarapp	443	-91	0	0		0	0	0	0	0
41	1	15	26	28	344	226	14.0	47	Ea	336	0	0	0		0	0	0	0	0
42	1	29	14	-1	151	212	6.2	43	ABprppp	432	-236	0	0		0	0	0	0	0
43	1	41	16	-1	235	359	15.8	44	ABplppp	432	59	0	0		0	0	0	0	0
44	1	44	19	-1	113	240	14.1	49	Cpp	368	0	0	0		0	0	0	0	0
45	1	26	45	-1	156	311	9.3	54	D	495	0	0	0		0	0	0	0	0
46	0	46	-1	-1	645	311	7.2	32		-344	0	0	0		0	0	0	0	0
