# Supplementary material for: The AP-2 Transcription Factor APTF-2 Is Required for Neuroblast and Epidermal Morphogenesis in Caenorhabditis elegans Embryogenesis
Source: PLoS Genet. 2016 May 13;12(5):e1006048. doi: 10.1371/journal.pgen.1006048 (PMC4866721; doi:10.1371/journal.pgen.1006048)
Supplement: S4 Text — (ZIP) [file pgen.1006048.s032.zip › nuclei/t065-nuclei]

1	1	9	35	-1	458	99	13.7	46	ABpraaa	180	0	0	0		0	0	0	0	0
2	1	16	40	-1	497	381	19.1	46	ABalppa	100	0	0	0		0	0	0	0	0
3	1	12	3	-1	309	95	19.4	45	ABprapa	416	0	0	0		0	0	0	0	0
4	1	34	39	-1	402	377	20.6	47	ABplpaa	463	136	0	0		0	0	0	0	0
5	1	13	32	-1	404	234	7.2	50	MSpa	471	-210	0	0		0	0	0	0	0
6	1	4	16	-1	361	341	8.2	48	MSap	106	0	0	0		0	0	0	0	0
7	1	32	30	-1	605	328	16.7	47	ABalpaa	466	858	0	0		0	0	0	0	0
8	1	1	20	-1	642	267	10.5	44	ABalaaa	285	0	0	0		0	0	0	0	0
9	1	38	8	-1	299	203	5.6	49	MSpp	490	212	0	0		0	0	0	0	0
10	1	17	19	-1	214	154	6.3	44	ABprpap	419	-561	0	0		0	0	0	0	0
11	1	35	13	-1	522	264	12.7	44	ABalapp	422	102	0	0		0	0	0	0	0
12	1	36	24	-1	613	224	16.5	45	ABalapa	-162	0	0	0		0	0	0	0	0
13	1	28	25	-1	302	367	13.6	44	ABplpap	409	167	0	0		0	0	0	0	0
14	1	42	33	-1	149	215	6.5	44	ABprppp	-219	0	0	0		0	0	0	0	0
15	1	7	11	-1	485	316	19.6	48	ABplaap	468	-114	0	0		0	0	0	0	0
16	1	43	5	-1	239	361	15.4	43	ABplppp	-189	0	0	0		0	0	0	0	0
17	1	27	44	-1	227	318	21.0	51	Cap	513	737	0	0		0	0	0	0	0
18	1	23	18	-1	332	209	21.6	52	Caa	503	-169	0	0		0	0	0	0	0
19	1	44	4	-1	115	248	14.1	49	Cpp	486	-1329	0	0		0	0	0	0	0
20	1	39	17	-1	522	378	11.3	45	ABalpap	196	0	0	0		0	0	0	0	0
21	1	26	38	-1	384	305	20.9	48	ABplapp	463	490	0	0		0	0	0	0	0
22	1	6	2	-1	530	143	9.1	44	ABarapa	2	0	0	0		0	0	0	0	0
23	1	24	28	-1	555	251	22.4	50	ABplaaa	45	0	0	0		0	0	0	0	0
24	1	31	7	-1	465	125	20.9	47	ABarppa	459	429	0	0		0	0	0	0	0
25	1	33	23	-1	363	114	19.4	46	ABarppp	434	22	0	0		0	0	0	0	0
26	1	41	14	-1	359	252	14.9	43	Eal	300	646	0	0		0	0	0	0	0
27	1	20	15	-1	229	134	15.5	45	ABprapp	134	0	0	0		0	0	0	0	0
28	1	41	47	-1	345	193	14.0	43	Ear	340	1592	0	0		0	0	0	0	0
29	1	29	27	-1	498	218	5.2	44	ABaraap	559	0	0	0		0	0	0	0	0
30	1	14	12	-1	173	137	12.5	44	ABprppa	391	375	0	0		0	0	0	0	0
31	1	40	10	-1	419	146	6.2	43	ABarapp	431	299	0	0		0	0	0	0	0
32	1	10	37	-1	404	378	13.0	44	ABalppp	441	-93	0	0		0	0	0	0	0
33	1	22	41	-1	469	313	7.7	50	MSaa	-133	0	0	0		0	0	0	0	0
34	1	19	21	-1	354	110	10.7	46	ABpraap	155	0	0	0		0	0	0	0	0
35	1	11	48	-1	190	209	21.4	53	Cpa	529	-176	0	0		0	0	0	0	0
36	1	3	22	-1	595	193	8.8	44	ABaraaa	-116	0	0	0		0	0	0	0	0
37	1	21	26	-1	457	195	13.6	45	ABarpap	402	1443	0	0		0	0	0	0	0
38	1	15	45	-1	460	222	22.1	50	ABplapa	129	0	0	0		0	0	0	0	0
39	1	5	9	-1	286	100	9.7	42	ABprpaa	402	320	0	0		0	0	0	0	0
40	1	8	31	-1	551	156	18.4	48	ABarpaa	444	-511	0	0		0	0	0	0	0
41	1	30	36	42	233	226	13.1	53	Ep	54	0	0	0		0	0	0	0	0
42	1	25	46	-1	258	317	6.7	45	P4	419	-881	0	0		0	0	0	0	0
43	1	37	1	-1	562	300	6.3	42	ABalaap	426	-150	0	0		0	0	0	0	0
44	1	2	6	-1	324	345	21.8	47	ABplppa	446	805	0	0		0	0	0	0	0
45	1	45	29	43	170	295	8.5	42	D	290	324	0	0		0	0	0	0	0
46	0	46	-1	-1	645	313	7.0	31		279	0	0	0		0	0	0	0	0
47	0	-1	-1	-1	622	69	15.4	40		269	0	0	0		0	0	0	0	0
48	0	45	-1	-1	154	344	11.3	37		268	-393	0	0		0	0	0	0	0
49	0	18	-1	-1	640	108	16.4	35		350	-253	0	0		0	0	0	0	0
