# Supplementary material for: The AP-2 Transcription Factor APTF-2 Is Required for Neuroblast and Epidermal Morphogenesis in Caenorhabditis elegans Embryogenesis
Source: PLoS Genet. 2016 May 13;12(5):e1006048. doi: 10.1371/journal.pgen.1006048 (PMC4866721; doi:10.1371/journal.pgen.1006048)
Supplement: S4 Text — (ZIP) [file pgen.1006048.s032.zip › nuclei/t066-nuclei]

1	1	43	27	-1	567	290	7.0	43	ABalaap	409	191	0	0		0	0	0	0	0
2	1	22	6	-1	527	142	8.9	44	ABarapa	437	-379	0	0		0	0	0	0	0
3	1	3	15	-1	303	99	19.5	47	ABprapa	-250	0	0	0		0	0	0	0	0
4	1	19	40	-1	122	261	14.1	48	Cpp	459	19	0	0		0	0	0	0	0
5	1	16	18	-1	249	362	15.5	43	ABplppp	-133	0	0	0		0	0	0	0	0
6	1	44	43	-1	325	346	22.1	47	ABplppa	474	-958	0	0		0	0	0	0	0
7	1	24	36	-1	462	125	20.5	47	ABarppa	469	-123	0	0		0	0	0	0	0
8	1	9	38	-1	304	211	6.1	48	MSpp	481	635	0	0		0	0	0	0	0
9	1	39	44	-1	284	102	9.7	42	ABprpaa	212	0	0	0		0	0	0	0	0
10	1	31	16	-1	427	145	6.1	44	ABarapp	445	350	0	0		0	0	0	0	0
11	1	15	39	-1	482	308	19.9	49	ABplaap	469	151	0	0		0	0	0	0	0
12	1	30	34	-1	163	144	12.2	44	ABprppa	434	-180	0	0		0	0	0	0	0
13	1	11	1	-1	525	263	13.0	43	ABalapp	102	0	0	0		0	0	0	0	0
14	1	26	4	-1	360	268	15.3	40	Eal	312	645	0	0		0	0	0	0	0
15	1	27	37	-1	222	130	15.6	45	ABprapp	435	0	0	0		0	0	0	0	0
16	1	6	11	-1	367	338	8.4	49	MSap	492	324	0	0		0	0	0	0	0
17	1	20	5	-1	532	370	11.4	45	ABalpap	441	15	0	0		0	0	0	0	0
18	1	18	22	-1	325	214	21.3	52	Caa	519	-134	0	0		0	0	0	0	0
19	1	10	17	-1	214	157	6.2	44	ABprpap	433	134	0	0		0	0	0	0	0
20	1	8	9	-1	642	263	10.4	44	ABalaaa	482	0	0	0		0	0	0	0	0
21	1	34	41	-1	350	104	10.6	46	ABpraap	460	400	0	0		0	0	0	0	0
22	1	36	14	-1	597	195	8.7	44	ABaraaa	137	0	0	0		0	0	0	0	0
23	1	25	8	-1	368	108	19.5	47	ABarppp	450	155	0	0		0	0	0	0	0
24	1	12	32	-1	605	220	17.1	45	ABalapa	-196	0	0	0		0	0	0	0	0
25	1	13	3	-1	310	369	13.6	46	ABplpap	137	0	0	0		0	0	0	0	0
26	1	37	12	-1	450	200	14.4	46	ABarpap	-140	0	0	0		0	0	0	0	0
27	1	29	35	-1	501	214	5.5	45	ABaraap	447	11	0	0		0	0	0	0	0
28	1	23	48	-1	557	259	22.3	51	ABplaaa	508	1169	0	0		0	0	0	0	0
29	1	45	46	-1	188	335	10.6	42	Da	416	-236	0	0		0	0	0	0	0
30	1	7	10	-1	608	321	16.7	48	ABalpaa	459	142	0	0		0	0	0	0	0
31	1	40	19	-1	551	158	18.2	47	ABarpaa	469	229	0	0		0	0	0	0	0
32	1	5	28	-1	404	234	7.5	48	MSpa	427	0	0	0		0	0	0	0	0
33	1	14	20	-1	147	219	6.9	44	ABprppp	412	0	0	0		0	0	0	0	0
34	0	47	-1	-1	607	60	14.4	38		390	705	0	0		0	0	0	0	0
35	1	1	21	-1	466	100	13.9	44	ABpraaa	182	0	0	0		0	0	0	0	0
36	1	41	31	-1	258	255	13.4	43	Epl	321	373	0	0		0	0	0	0	0
37	1	32	25	-1	415	382	13.0	46	ABalppp	429	140	0	0		0	0	0	0	0
38	1	21	24	-1	390	301	21.0	47	ABplapp	459	-57	0	0		0	0	0	0	0
39	1	4	7	-1	406	377	20.6	46	ABplpaa	39	0	0	0		0	0	0	0	0
40	1	2	2	-1	506	377	19.0	45	ABalppa	448	385	0	0		0	0	0	0	0
41	1	33	47	-1	470	312	7.6	48	MSaa	-161	0	0	0		0	0	0	0	0
42	1	41	49	-1	231	207	12.3	44	Epr	342	383	0	0		0	0	0	0	0
43	1	45	26	-1	173	292	7.1	39	Dp	383	-135	0	0		0	0	0	0	0
44	1	17	13	-1	228	314	21.2	51	Cap	476	-52	0	0		0	0	0	0	0
45	1	38	45	-1	456	223	21.7	51	ABplapa	512	-29	0	0		0	0	0	0	0
46	1	42	29	-1	260	311	6.5	46	P4	465	582	0	0		0	0	0	0	0
47	1	28	30	-1	345	177	14.2	42	Ear	268	15	0	0		0	0	0	0	0
48	1	35	23	-1	182	217	21.9	54	Cpa	538	-129	0	0		0	0	0	0	0
49	0	46	-1	-1	648	313	7.4	30		103	0	0	0		0	0	0	0	0
50	0	49	-1	-1	636	79	15.5	33		336	-113	0	0		0	0	0	0	0
