# Supplementary material for: The AP-2 Transcription Factor APTF-2 Is Required for Neuroblast and Epidermal Morphogenesis in Caenorhabditis elegans Embryogenesis
Source: PLoS Genet. 2016 May 13;12(5):e1006048. doi: 10.1371/journal.pgen.1006048 (PMC4866721; doi:10.1371/journal.pgen.1006048)
Supplement: S4 Text — (ZIP) [file pgen.1006048.s032.zip › nuclei/t067-nuclei]

1	1	13	27	-1	522	254	13.0	45	ABalapp	449	848	0	0		0	0	0	0	0
2	1	40	24	-1	516	374	18.6	46	ABalppa	436	-461	0	0		0	0	0	0	0
3	1	25	40	-1	321	375	14.1	45	ABplpap	413	-502	0	0		0	0	0	0	0
4	1	14	14	-1	362	270	15.3	40	Eal	392	-1006	0	0		0	0	0	0	0
5	1	17	30	-1	539	363	11.7	46	ABalpap	387	0	0	0		0	0	0	0	0
6	1	2	25	-1	518	137	8.5	43	ABarapa	326	0	0	0		0	0	0	0	0
7	1	39	3	-1	418	378	20.6	48	ABplpaa	-138	0	0	0		0	0	0	0	0
8	1	23	43	-1	363	114	19.0	47	ABarppp	472	-911	0	0		0	0	0	0	0
9	1	20	16	-1	641	253	9.9	44	ABalaaa	439	578	0	0		0	0	0	0	0
10	1	30	31	-1	616	314	16.4	48	ABalpaa	479	207	0	0		0	0	0	0	0
11	1	16	47	-1	376	344	8.8	49	MSap	487	707	0	0		0	0	0	0	0
12	1	26	28	-1	438	197	14.7	45	ABarpap	445	531	0	0		0	0	0	0	0
13	1	44	46	-1	226	314	20.9	49	Cap	476	-100	0	0		0	0	0	0	0
14	1	22	20	-1	586	188	8.6	45	ABaraaa	85	0	0	0		0	0	0	0	0
15	1	3	5	-1	296	99	19.8	47	ABprapa	433	-250	0	0		0	0	0	0	0
16	1	10	10	-1	414	143	6.3	44	ABarapp	434	-537	0	0		0	0	0	0	0
17	1	19	22	-1	209	159	5.6	45	ABprpap	415	1126	0	0		0	0	0	0	0
18	1	5	23	-1	256	367	15.4	43	ABplppp	479	0	0	0		0	0	0	0	0
19	1	31	41	-1	537	151	18.4	49	ABarpaa	179	0	0	0		0	0	0	0	0
20	1	33	18	-1	135	223	7.1	43	ABprppp	77	0	0	0		0	0	0	0	0
21	1	35	38	-1	458	98	13.6	45	ABpraaa	449	475	0	0		0	0	0	0	0
22	1	18	6	-1	323	215	21.5	53	Caa	384	0	0	0		0	0	0	0	0
23	1	48	13	-1	187	220	21.4	53	Cpa	528	260	0	0		0	0	0	0	0
24	1	38	48	-1	394	300	20.9	47	ABplapp	-149	0	0	0		0	0	0	0	0
25	1	37	17	-1	433	382	13.4	46	ABalppp	465	77	0	0		0	0	0	0	0
26	1	43	21	-1	178	287	6.3	41	Dp	317	37	0	0		0	0	0	0	0
27	1	1	19	-1	571	285	7.3	43	ABalaap	437	-534	0	0		0	0	0	0	0
28	1	32	26	39	412	228	7.4	47	MSpa	273	-135	0	0		0	0	0	0	0
29	1	46	32	-1	265	309	6.6	46	P4	464	-66	0	0		0	0	0	0	0
30	1	47	45	-1	335	170	14.1	42	Ear	377	202	0	0		0	0	0	0	0
31	1	36	35	-1	267	270	13.3	41	Epl	299	58	0	0		0	0	0	0	0
32	1	24	7	-1	594	213	16.3	46	ABalapa	316	0	0	0		0	0	0	0	0
33	0	34	-1	-1	617	61	15.3	35		330	705	0	0		0	0	0	0	0
34	1	12	15	-1	151	153	12.9	44	ABprppa	395	386	0	0		0	0	0	0	0
35	1	27	8	-1	497	206	5.3	45	ABaraap	69	0	0	0		0	0	0	0	0
36	1	7	36	-1	454	124	20.9	47	ABarppa	467	81	0	0		0	0	0	0	0
37	1	15	34	-1	215	134	16.3	46	ABprapp	449	0	0	0		0	0	0	0	0
38	1	8	11	-1	301	217	6.9	47	MSpp	464	1681	0	0		0	0	0	0	0
39	1	11	2	-1	490	308	19.8	48	ABplaap	483	1115	0	0		0	0	0	0	0
40	1	4	29	-1	127	275	14.4	48	Cpp	472	666	0	0		0	0	0	0	0
41	1	21	9	-1	345	103	10.6	45	ABpraap	75	0	0	0		0	0	0	0	0
42	0	50	-1	-1	629	89	16.2	33		246	-478	0	0		0	0	0	0	0
43	1	6	44	-1	327	342	21.9	47	ABplppa	472	469	0	0		0	0	0	0	0
44	1	9	1	-1	272	104	9.7	44	ABprpaa	436	173	0	0		0	0	0	0	0
45	1	45	37	-1	457	221	21.6	50	ABplapa	469	54	0	0		0	0	0	0	0
46	1	29	12	-1	188	342	11.0	45	Da	-28	0	0	0		0	0	0	0	0
47	1	41	4	51	473	304	8.0	42	MSaa	334	149	0	0		0	0	0	0	0
48	1	28	33	-1	558	252	22.4	50	ABplaaa	472	-1135	0	0		0	0	0	0	0
49	1	42	42	-1	227	205	11.9	42	Epr	286	-243	0	0		0	0	0	0	0
50	0	49	-1	-1	646	316	7.5	30		170	0	0	0		0	0	0	0	0
