# Supplementary material for: The AP-2 Transcription Factor APTF-2 Is Required for Neuroblast and Epidermal Morphogenesis in Caenorhabditis elegans Embryogenesis
Source: PLoS Genet. 2016 May 13;12(5):e1006048. doi: 10.1371/journal.pgen.1006048 (PMC4866721; doi:10.1371/journal.pgen.1006048)
Supplement: S4 Text — (ZIP) [file pgen.1006048.s032.zip › nuclei/t068-nuclei]

1	1	44	25	-1	270	102	10.0	44	ABprpaa	408	1880	0	0		0	0	0	0	0
2	1	39	38	-1	490	305	19.3	49	ABplaap	453	448	0	0		0	0	0	0	0
3	1	7	31	-1	429	379	20.1	48	ABplpaa	459	-120	0	0		0	0	0	0	0
4	1	47	21	-1	439	306	6.9	40	MSaap	264	486	0	0		0	0	0	0	0
5	1	15	29	-1	292	104	20.0	46	ABprapa	-17	0	0	0		0	0	0	0	0
6	1	22	36	-1	330	218	21.9	54	Caa	544	-613	0	0		0	0	0	0	0
7	1	32	6	-1	595	212	16.5	46	ABalapa	449	87	0	0		0	0	0	0	0
8	1	35	18	-1	500	212	5.3	45	ABaraap	-304	0	0	0		0	0	0	0	0
9	1	41	3	-1	347	98	10.4	45	ABpraap	297	0	0	0		0	0	0	0	0
10	1	16	30	-1	412	145	6.1	45	ABarapp	439	-1196	0	0		0	0	0	0	0
11	1	38	8	-1	297	205	7.0	47	MSpp	476	295	0	0		0	0	0	0	0
12	1	46	11	-1	191	351	11.3	45	Da	220	0	0	0		0	0	0	0	0
13	1	23	46	-1	194	218	21.8	53	Cpa	530	433	0	0		0	0	0	0	0
14	1	4	19	-1	367	275	15.2	43	Eal	404	-741	0	0		0	0	0	0	0
15	1	34	49	-1	143	164	12.9	43	ABprppa	424	-289	0	0		0	0	0	0	0
16	1	9	28	-1	643	248	10.2	44	ABalaaa	446	654	0	0		0	0	0	0	0
17	1	25	37	-1	443	381	12.9	46	ABalppp	452	0	0	0		0	0	0	0	0
18	1	20	13	-1	142	221	7.2	43	ABprppp	428	-256	0	0		0	0	0	0	0
19	1	27	27	-1	583	276	7.7	43	ABalaap	188	0	0	0		0	0	0	0	0
20	1	14	14	-1	582	182	9.0	44	ABaraaa	113	0	0	0		0	0	0	0	0
21	1	26	12	-1	177	293	5.7	43	Dp	427	844	0	0		0	0	0	0	0
22	1	17	16	-1	206	156	6.0	44	ABprpap	444	0	0	0		0	0	0	0	0
23	1	18	44	-1	260	370	15.2	44	ABplppp	404	709	0	0		0	0	0	0	0
24	1	2	32	-1	520	373	18.5	46	ABalppa	455	1198	0	0		0	0	0	0	0
25	1	6	20	-1	511	133	9.0	44	ABarapa	414	0	0	0		0	0	0	0	0
26	1	28	24	-1	438	226	8.7	36	MSpaa	227	180	0	0		0	0	0	0	0
27	1	1	4	-1	514	245	13.0	46	ABalapp	-26	0	0	0		0	0	0	0	0
28	1	12	15	-1	434	193	15.0	46	ABarpap	174	0	0	0		0	0	0	0	0
29	1	40	45	-1	131	276	14.4	49	Cpp	493	220	0	0		0	0	0	0	0
30	1	5	10	-1	548	368	11.7	46	ABalpap	485	0	0	0		0	0	0	0	0
31	1	10	41	-1	612	316	16.1	48	ABalpaa	482	-414	0	0		0	0	0	0	0
32	1	29	7	-1	266	307	6.5	45	P4	456	1150	0	0		0	0	0	0	0
33	1	48	43	-1	557	252	22.1	49	ABplaaa	495	-1	0	0		0	0	0	0	0
34	1	37	26	-1	203	138	16.6	45	ABprapp	378	0	0	0		0	0	0	0	0
35	1	31	33	-1	270	276	13.2	42	Epl	139	0	0	0		0	0	0	0	0
36	1	36	40	-1	451	130	21.0	48	ABarppa	479	1095	0	0		0	0	0	0	0
37	1	45	1	-1	459	221	21.9	50	ABplapa	492	-823	0	0		0	0	0	0	0
38	1	21	17	-1	453	98	14.1	45	ABpraaa	452	117	0	0		0	0	0	0	0
39	1	28	9	-1	366	241	6.6	35	MSpap	262	180	0	0		0	0	0	0	0
40	1	3	42	-1	327	376	14.8	45	ABplpap	413	-164	0	0		0	0	0	0	0
41	1	19	47	-1	532	154	18.6	48	ABarpaa	463	303	0	0		0	0	0	0	0
42	1	49	34	-1	217	202	12.3	42	Epr	82	0	0	0		0	0	0	0	0
43	1	8	23	-1	359	116	18.7	48	ABarppp	469	-67	0	0		0	0	0	0	0
44	1	43	48	-1	331	339	22.2	47	ABplppa	473	394	0	0		0	0	0	0	0
45	1	30	5	-1	335	157	13.9	42	Ear	174	0	0	0		0	0	0	0	0
46	1	13	2	-1	229	317	21.1	51	Cap	513	-182	0	0		0	0	0	0	0
47	1	11	39	-1	373	346	9.2	48	MSap	437	1079	0	0		0	0	0	0	0
48	1	24	22	-1	396	301	20.9	47	ABplapp	469	425	0	0		0	0	0	0	0
49	0	42	-1	-1	623	85	15.6	34		159	0	0	0		0	0	0	0	0
50	0	50	-1	-1	647	312	7.3	32		131	0	0	0		0	0	0	0	0
51	1	47	35	-1	517	304	7.4	39	MSaaa	-141	0	0	0		0	0	0	0	0
52	0	33	-1	-1	594	52	13.8	36		370	378	0	0		0	0	0	0	0
