# Supplementary material for: The AP-2 Transcription Factor APTF-2 Is Required for Neuroblast and Epidermal Morphogenesis in Caenorhabditis elegans Embryogenesis
Source: PLoS Genet. 2016 May 13;12(5):e1006048. doi: 10.1371/journal.pgen.1006048 (PMC4866721; doi:10.1371/journal.pgen.1006048)
Supplement: S4 Text — (ZIP) [file pgen.1006048.s032.zip › nuclei/t069-nuclei]

1	1	37	2	-1	458	219	21.7	50	ABplapa	498	1063	0	0		0	0	0	0	0
2	1	46	50	-1	230	319	21.1	51	Cap	479	-5	0	0		0	0	0	0	0
3	1	9	27	-1	345	97	10.7	45	ABpraap	-81	0	0	0		0	0	0	0	0
4	1	27	6	-1	521	246	13.0	45	ABalapp	436	-603	0	0		0	0	0	0	0
5	1	45	5	-1	330	153	13.9	42	Ear	425	5	0	0		0	0	0	0	0
6	1	7	36	-1	598	209	16.2	46	ABalapa	460	-396	0	0		0	0	0	0	0
7	1	32	28	-1	268	311	6.4	46	P4	461	-586	0	0		0	0	0	0	0
8	1	11	16	52	296	202	7.0	45	MSpp	244	0	0	0		0	0	0	0	0
9	1	39	30	-1	368	242	6.5	38	MSpap	314	1122	0	0		0	0	0	0	0
10	1	30	26	-1	540	370	11.4	46	ABalpap	267	0	0	0		0	0	0	0	0
11	1	12	49	-1	195	362	11.9	45	Da	417	-44	0	0		0	0	0	0	0
12	1	21	17	-1	178	301	4.9	47	Dp	459	883	0	0		0	0	0	0	0
13	1	18	33	-1	133	227	7.2	46	ABprppp	425	-910	0	0		0	0	0	0	0
14	1	20	7	-1	585	184	8.5	45	ABaraaa	82	0	0	0		0	0	0	0	0
15	1	28	39	-1	434	184	14.8	46	ABarpap	458	10	0	0		0	0	0	0	0
16	1	22	14	-1	205	155	5.9	44	ABprpap	434	434	0	0		0	0	0	0	0
17	1	38	20	-1	446	98	13.6	45	ABpraaa	203	0	0	0		0	0	0	0	0
18	1	8	42	-1	506	215	5.5	45	ABaraap	444	348	0	0		0	0	0	0	0
19	1	14	18	-1	374	280	14.8	44	Eal	430	427	0	0		0	0	0	0	0
20	1	25	38	-1	505	135	8.4	45	ABarapa	451	-73	0	0		0	0	0	0	0
21	1	4	19	-1	440	298	6.7	39	MSaap	192	0	0	0		0	0	0	0	0
22	1	48	4	-1	401	300	20.6	47	ABplapp	-129	0	0	0		0	0	0	0	0
23	1	43	8	-1	359	114	19.1	47	ABarppp	440	101	0	0		0	0	0	0	0
24	1	26	9	-1	444	224	8.6	36	MSpaa	311	180	0	0		0	0	0	0	0
25	1	1	43	-1	271	101	10.4	44	ABprpaa	150	0	0	0		0	0	0	0	0
26	1	34	11	-1	201	139	16.4	45	ABprapp	-97	0	0	0		0	0	0	0	0
27	1	19	15	-1	585	274	8.0	43	ABalaap	82	0	0	0		0	0	0	0	0
28	1	16	31	-1	640	246	10.7	45	ABalaaa	39	0	0	0		0	0	0	0	0
29	1	5	35	-1	291	105	19.7	47	ABprapa	461	0	0	0		0	0	0	0	0
30	1	10	3	-1	406	150	6.5	44	ABarapp	443	568	0	0		0	0	0	0	0
31	1	3	23	-1	431	375	20.3	48	ABplpaa	-114	0	0	0		0	0	0	0	0
32	1	24	25	-1	527	370	18.4	46	ABalppa	252	0	0	0		0	0	0	0	0
33	1	35	24	-1	276	290	13.5	44	Epl	395	-156	0	0		0	0	0	0	0
34	1	42	10	-1	211	194	12.0	41	Epr	391	106	0	0		0	0	0	0	0
35	1	51	13	-1	519	307	7.2	40	MSaaa	357	155	0	0		0	0	0	0	0
36	1	6	34	-1	337	220	22.2	53	Caa	533	219	0	0		0	0	0	0	0
37	1	17	22	-1	445	377	13.4	46	ABalppp	154	0	0	0		0	0	0	0	0
38	1	2	48	-1	494	303	19.9	47	ABplaap	449	1077	0	0		0	0	0	0	0
39	1	47	32	46	376	329	8.9	41	MSap	251	151	0	0		0	0	0	0	0
40	1	36	44	-1	452	133	20.8	48	ABarppa	447	-99	0	0		0	0	0	0	0
41	1	31	41	-1	612	319	15.8	47	ABalpaa	521	0	0	0		0	0	0	0	0
42	1	40	12	-1	334	375	15.2	46	ABplpap	97	0	0	0		0	0	0	0	0
43	1	33	1	-1	556	248	22.1	49	ABplaaa	480	787	0	0		0	0	0	0	0
44	1	23	40	-1	263	368	16.3	43	ABplppp	431	954	0	0		0	0	0	0	0
45	1	29	37	-1	133	279	14.8	49	Cpp	474	1126	0	0		0	0	0	0	0
46	1	13	45	-1	194	213	21.3	53	Cpa	536	262	0	0		0	0	0	0	0
47	1	41	51	-1	533	149	18.1	47	ABarpaa	470	-34	0	0		0	0	0	0	0
48	1	44	29	-1	338	337	22.0	47	ABplppa	462	155	0	0		0	0	0	0	0
49	1	15	21	-1	141	165	12.3	45	ABprppa	409	0	0	0		0	0	0	0	0
50	0	49	-1	-1	618	79	16.4	33		205	0	0	0		0	0	0	0	0
51	0	50	-1	-1	649	311	7.1	31		461	0	0	0		0	0	0	0	0
52	0	52	-1	-1	590	45	15.5	40		401	583	0	0		0	0	0	0	0
53	0	47	-1	-1	328	346	8.5	40		220	-157	0	0		0	0	0	0	0
