# Supplementary material for: The AP-2 Transcription Factor APTF-2 Is Required for Neuroblast and Epidermal Morphogenesis in Caenorhabditis elegans Embryogenesis
Source: PLoS Genet. 2016 May 13;12(5):e1006048. doi: 10.1371/journal.pgen.1006048 (PMC4866721; doi:10.1371/journal.pgen.1006048)
Supplement: S4 Text — (ZIP) [file pgen.1006048.s032.zip › nuclei/t070-nuclei]

1	1	43	46	-1	554	249	21.9	49	ABplaaa	492	170	0	0		0	0	0	0	0
2	1	1	9	-1	451	222	21.9	49	ABplapa	489	-777	0	0		0	0	0	0	0
3	1	30	36	-1	408	143	6.6	44	ABarapp	112	0	0	0		0	0	0	0	0
4	1	22	27	-1	406	303	20.1	46	ABplapp	468	-43	0	0		0	0	0	0	0
5	1	5	42	-1	326	163	13.3	44	Ear	403	883	0	0		0	0	0	0	0
6	1	4	29	-1	520	239	13.1	45	ABalapp	449	0	0	0		0	0	0	0	0
7	1	14	2	-1	586	178	9.2	45	ABaraaa	434	-65	0	0		0	0	0	0	0
8	1	23	47	-1	351	127	19.0	46	ABarppp	467	29	0	0		0	0	0	0	0
9	1	24	5	-1	444	219	8.3	39	MSpaa	355	164	0	0		0	0	0	0	0
10	1	34	51	-1	208	194	11.7	42	Epr	388	126	0	0		0	0	0	0	0
11	1	26	17	-1	203	143	16.8	45	ABprapp	433	934	0	0		0	0	0	0	0
12	1	42	8	-1	340	379	14.5	45	ABplpap	455	444	0	0		0	0	0	0	0
13	1	35	37	-1	526	300	7.0	41	MSaaa	381	-486	0	0		0	0	0	0	0
14	1	16	18	-1	205	154	5.7	44	ABprpap	412	440	0	0		0	0	0	0	0
15	1	27	14	-1	577	262	8.5	42	ABalaap	428	1878	0	0		0	0	0	0	0
16	1	8	15	-1	310	173	5.8	37	MSppa	238	281	0	0		0	0	0	0	0
17	1	12	1	-1	172	294	5.1	46	Dp	460	87	0	0		0	0	0	0	0
18	1	19	38	-1	371	284	13.8	44	Eal	442	114	0	0		0	0	0	0	0
19	1	21	22	-1	433	292	6.4	39	MSaap	393	1277	0	0		0	0	0	0	0
20	1	17	21	-1	443	97	14.3	46	ABpraaa	447	-148	0	0		0	0	0	0	0
21	1	49	28	-1	146	160	12.7	44	ABprppa	-180	0	0	0		0	0	0	0	0
22	1	37	23	-1	449	379	13.3	45	ABalppp	452	462	0	0		0	0	0	0	0
23	1	31	12	-1	433	375	20.4	49	ABplpaa	453	214	0	0		0	0	0	0	0
24	1	33	32	-1	283	302	13.9	43	Epl	401	-419	0	0		0	0	0	0	0
25	1	32	6	-1	531	374	18.0	46	ABalppa	456	-744	0	0		0	0	0	0	0
26	1	10	26	-1	543	365	10.8	46	ABalpap	150	0	0	0		0	0	0	0	0
27	1	3	50	-1	338	97	11.4	46	ABpraap	446	0	0	0		0	0	0	0	0
28	1	7	34	-1	264	307	6.3	45	P4	443	1299	0	0		0	0	0	0	0
29	1	48	40	-1	340	342	21.8	46	ABplppa	453	-3	0	0		0	0	0	0	0
30	1	9	13	-1	361	242	6.5	40	MSpap	108	0	0	0		0	0	0	0	0
31	1	28	4	-1	641	251	10.9	45	ABalaaa	59	0	0	0		0	0	0	0	0
32	1	39	16	-1	408	342	9.5	38	MSapa	233	1096	0	0		0	0	0	0	0
33	1	13	33	-1	135	226	7.8	45	ABprppp	449	-98	0	0		0	0	0	0	0
34	1	36	24	-1	340	224	21.9	51	Caa	515	382	0	0		0	0	0	0	0
35	1	29	35	-1	287	109	20.1	47	ABprapa	181	0	0	0		0	0	0	0	0
36	1	6	7	-1	601	214	16.7	47	ABalapa	-592	0	0	0		0	0	0	0	0
37	1	45	39	-1	134	283	14.9	49	Cpp	489	-100	0	0		0	0	0	0	0
38	1	20	25	-1	501	128	9.3	45	ABarapa	433	-157	0	0		0	0	0	0	0
39	1	15	45	-1	437	183	14.3	45	ABarpap	419	249	0	0		0	0	0	0	0
40	1	44	43	-1	270	369	16.4	43	ABplppp	422	1272	0	0		0	0	0	0	0
41	1	41	11	-1	610	323	15.1	47	ABalpaa	476	-556	0	0		0	0	0	0	0
42	1	18	19	-1	507	202	5.4	45	ABaraap	-61	0	0	0		0	0	0	0	0
43	1	25	30	-1	261	102	11.1	45	ABprpaa	-4	0	0	0		0	0	0	0	0
44	1	40	49	-1	445	134	21.1	48	ABarppa	29	0	0	0		0	0	0	0	0
45	1	46	44	-1	204	210	21.4	53	Cpa	524	148	0	0		0	0	0	0	0
46	1	39	20	-1	339	342	8.2	37	MSapp	236	-154	0	0		0	0	0	0	0
47	0	50	-1	-1	611	81	15.5	36		290	802	0	0		0	0	0	0	0
48	1	38	3	-1	496	306	19.9	47	ABplaap	475	195	0	0		0	0	0	0	0
49	1	11	10	-1	202	364	12.6	47	Da	433	-42	0	0		0	0	0	0	0
50	1	2	41	-1	235	322	21.0	50	Cap	449	101	0	0		0	0	0	0	0
51	1	47	48	-1	528	148	18.8	48	ABarpaa	475	1376	0	0		0	0	0	0	0
52	1	8	31	-1	268	232	6.1	37	MSppp	216	0	0	0		0	0	0	0	0
53	0	51	-1	-1	646	312	7.5	31		445	0	0	0		0	0	0	0	0
54	0	52	-1	-1	600	49	15.9	36		257	535	0	0		0	0	0	0	0
