# Supplementary material for: The AP-2 Transcription Factor APTF-2 Is Required for Neuroblast and Epidermal Morphogenesis in Caenorhabditis elegans Embryogenesis
Source: PLoS Genet. 2016 May 13;12(5):e1006048. doi: 10.1371/journal.pgen.1006048 (PMC4866721; doi:10.1371/journal.pgen.1006048)
Supplement: S4 Text — (ZIP) [file pgen.1006048.s032.zip › nuclei/t071-nuclei]

1	1	17	38	-1	169	291	5.8	47	Dp	429	44	0	0		0	0	0	0	0
2	1	7	20	-1	578	170	9.3	45	ABaraaa	447	-442	0	0		0	0	0	0	0
3	1	48	49	-1	505	312	20.3	48	ABplaap	483	712	0	0		0	0	0	0	0
4	1	31	16	-1	639	246	10.0	45	ABalaaa	-220	0	0	0		0	0	0	0	0
5	1	9	26	-1	445	220	8.4	40	MSpaa	162	0	0	0		0	0	0	0	0
6	1	25	21	-1	535	374	17.4	45	ABalppa	189	0	0	0		0	0	0	0	0
7	1	36	6	-1	600	210	16.6	46	ABalapa	434	0	0	0		0	0	0	0	0
8	1	12	29	-1	346	376	14.6	45	ABplpap	422	-767	0	0		0	0	0	0	0
9	1	2	27	-1	455	228	21.9	48	ABplapa	478	38	0	0		0	0	0	0	0
10	1	49	51	-1	208	364	12.3	46	Da	452	-206	0	0		0	0	0	0	0
11	1	41	34	-1	618	318	14.6	47	ABalpaa	451	-35	0	0		0	0	0	0	0
12	1	23	33	-1	433	376	20.7	47	ABplpaa	429	239	0	0		0	0	0	0	0
13	1	30	35	-1	349	238	5.7	41	MSpap	366	412	0	0		0	0	0	0	0
14	1	15	5	-1	574	260	8.6	43	ABalaap	4	0	0	0		0	0	0	0	0
15	1	16	28	-1	316	163	5.7	36	MSppa	287	-29	0	0		0	0	0	0	0
16	1	32	47	-1	409	344	9.2	39	MSapa	306	119	0	0		0	0	0	0	0
17	1	11	48	-1	199	148	16.6	45	ABprapp	111	0	0	0		0	0	0	0	0
18	1	14	31	-1	214	155	6.2	44	ABprpap	442	-72	0	0		0	0	0	0	0
19	1	42	39	-1	507	204	5.6	44	ABaraap	202	0	0	0		0	0	0	0	0
20	1	46	9	-1	338	340	7.4	38	MSapp	293	145	0	0		0	0	0	0	0
21	1	20	30	-1	443	98	14.9	46	ABpraaa	41	0	0	0		0	0	0	0	0
22	1	19	14	-1	424	299	6.0	40	MSaap	397	911	0	0		0	0	0	0	0
23	1	22	42	-1	455	368	13.8	46	ABalppp	450	-528	0	0		0	0	0	0	0
24	1	34	32	-1	343	225	21.5	53	Caa	-360	0	0	0		0	0	0	0	0
25	1	38	15	-1	498	131	9.7	45	ABarapa	162	0	0	0		0	0	0	0	0
26	1	26	12	-1	541	368	10.4	46	ABalpap	252	0	0	0		0	0	0	0	0
27	1	4	7	-1	407	304	19.8	46	ABplapp	463	-370	0	0		0	0	0	0	0
28	1	21	18	-1	155	158	11.7	43	ABprppa	182	0	0	0		0	0	0	0	0
29	1	6	25	-1	516	234	13.4	45	ABalapp	140	0	0	0		0	0	0	0	0
30	1	43	10	-1	264	102	11.3	44	ABprpaa	-12	0	0	0		0	0	0	0	0
31	1	52	2	-1	268	227	6.1	37	MSppp	275	1155	0	0		0	0	0	0	0
32	1	24	19	-1	283	305	14.2	44	Epl	314	0	0	0		0	0	0	0	0
33	1	33	8	-1	143	221	7.2	46	ABprppp	94	0	0	0		0	0	0	0	0
34	1	28	11	-1	261	306	6.2	45	P4	452	-72	0	0		0	0	0	0	0
35	1	35	41	-1	283	112	20.1	46	ABprapa	464	-52	0	0		0	0	0	0	0
36	1	3	43	-1	414	146	6.5	44	ABarapp	150	0	0	0		0	0	0	0	0
37	1	13	24	-1	534	302	6.7	41	MSaaa	401	-367	0	0		0	0	0	0	0
38	1	18	36	-1	368	286	12.8	45	Eal	-128	0	0	0		0	0	0	0	0
39	1	37	37	-1	130	282	14.8	48	Cpp	471	236	0	0		0	0	0	0	0
40	1	29	50	-1	341	347	21.7	45	ABplppa	445	655	0	0		0	0	0	0	0
41	1	50	40	-1	241	331	20.8	48	Cap	478	-172	0	0		0	0	0	0	0
42	1	5	46	-1	332	170	13.0	44	Ear	443	-81	0	0		0	0	0	0	0
43	1	40	1	-1	274	369	16.4	44	ABplppp	110	0	0	0		0	0	0	0	0
44	1	45	13	-1	201	211	21.7	53	Cpa	501	798	0	0		0	0	0	0	0
45	1	39	45	-1	442	189	14.7	46	ABarpap	455	-1347	0	0		0	0	0	0	0
46	1	1	4	-1	554	252	21.5	48	ABplaaa	486	399	0	0		0	0	0	0	0
47	1	8	23	-1	349	133	18.8	47	ABarppp	444	0	0	0		0	0	0	0	0
48	1	51	3	-1	524	152	19.0	49	ABarpaa	166	0	0	0		0	0	0	0	0
49	1	44	22	-1	437	140	21.5	49	ABarppa	446	-177	0	0		0	0	0	0	0
50	1	27	17	-1	344	95	12.6	45	ABpraap	230	0	0	0		0	0	0	0	0
51	1	10	44	-1	215	204	11.9	43	Epr	423	612	0	0		0	0	0	0	0
52	0	53	-1	-1	647	313	7.4	32		449	0	0	0		0	0	0	0	0
53	0	47	-1	-1	603	70	16.1	36		-142	0	0	0		0	0	0	0	0
54	0	54	-1	-1	590	47	15.5	31		215	566	0	0		0	0	0	0	0
