# Supplementary material for: The AP-2 Transcription Factor APTF-2 Is Required for Neuroblast and Epidermal Morphogenesis in Caenorhabditis elegans Embryogenesis
Source: PLoS Genet. 2016 May 13;12(5):e1006048. doi: 10.1371/journal.pgen.1006048 (PMC4866721; doi:10.1371/journal.pgen.1006048)
Supplement: S4 Text — (ZIP) [file pgen.1006048.s032.zip › nuclei/t072-nuclei]

1	1	43	24	-1	280	372	16.3	44	ABplppp	448	492	0	0		0	0	0	0	0
2	1	31	35	-1	261	234	5.5	38	MSppp	373	1076	0	0		0	0	0	0	0
3	1	48	8	-1	520	149	18.9	49	ABarpaa	484	145	0	0		0	0	0	0	0
4	1	46	26	-1	560	252	22.1	49	ABplaaa	482	22	0	0		0	0	0	0	0
5	1	14	1	-1	570	262	9.5	42	ABalaap	419	582	0	0		0	0	0	0	0
6	1	7	29	-1	590	212	16.6	45	ABalapa	-227	0	0	0		0	0	0	0	0
7	1	27	12	-1	407	301	19.7	48	ABplapp	461	241	0	0		0	0	0	0	0
8	1	33	2	-1	138	224	7.3	45	ABprppp	346	0	0	0		0	0	0	0	0
9	1	20	23	-1	335	341	7.4	39	MSapp	120	0	0	0		0	0	0	0	0
10	1	30	25	-1	259	106	11.8	43	ABprpaa	435	232	0	0		0	0	0	0	0
11	1	34	42	-1	263	311	6.3	44	P4	442	-889	0	0		0	0	0	0	0
12	1	26	7	-1	544	368	10.1	47	ABalpap	10	0	0	0		0	0	0	0	0
13	1	44	10	-1	203	219	21.7	52	Cpa	520	151	0	0		0	0	0	0	0
14	1	22	31	-1	418	296	5.7	43	MSaap	389	109	0	0		0	0	0	0	0
15	1	25	13	-1	492	123	9.9	44	ABarapa	81	0	0	0		0	0	0	0	0
16	1	4	22	-1	635	234	10.3	45	ABalaaa	-16	0	0	0		0	0	0	0	0
17	1	50	18	-1	335	93	12.9	45	ABpraap	456	324	0	0		0	0	0	0	0
18	1	28	44	-1	154	163	11.5	43	ABprppa	422	391	0	0		0	0	0	0	0
19	1	32	39	-1	284	298	14.3	44	Epl	450	-1376	0	0		0	0	0	0	0
20	1	2	21	-1	574	169	9.0	45	ABaraaa	-116	0	0	0		0	0	0	0	0
21	1	6	49	-1	543	369	17.1	44	ABalppa	442	275	0	0		0	0	0	0	0
22	1	49	30	-1	433	136	21.6	49	ABarppa	475	1076	0	0		0	0	0	0	0
23	1	47	34	-1	346	141	19.1	48	ABarppp	452	771	0	0		0	0	0	0	0
24	1	37	14	-1	536	303	6.4	40	MSaaa	139	0	0	0		0	0	0	0	0
25	1	29	11	-1	513	232	13.3	44	ABalapp	177	0	0	0		0	0	0	0	0
26	1	5	20	-1	445	220	8.3	39	MSpaa	5	0	0	0		0	0	0	0	0
27	1	9	43	-1	458	222	22.2	48	ABplapa	466	273	0	0		0	0	0	0	0
28	1	15	28	-1	307	157	5.3	39	MSppa	394	-717	0	0		0	0	0	0	0
29	1	8	17	-1	353	375	14.4	46	ABplpap	461	926	0	0		0	0	0	0	0
30	1	21	32	-1	435	97	15.2	46	ABpraaa	-3	0	0	0		0	0	0	0	0
31	1	18	6	-1	213	152	6.6	44	ABprpap	406	1098	0	0		0	0	0	0	0
32	1	24	50	-1	342	239	21.0	53	Caa	532	916	0	0		0	0	0	0	0
33	1	12	19	-1	441	377	20.2	46	ABplpaa	452	116	0	0		0	0	0	0	0
34	1	11	47	-1	622	316	13.9	47	ABalpaa	-49	0	0	0		0	0	0	0	0
35	1	13	15	-1	340	242	5.2	41	MSpap	418	427	0	0		0	0	0	0	0
36	1	38	51	-1	371	284	12.0	45	Eal	198	0	0	0		0	0	0	0	0
37	1	39	3	-1	128	285	14.7	48	Cpp	415	0	0	0		0	0	0	0	0
38	1	1	48	-1	166	295	6.2	46	Dp	460	-280	0	0		0	0	0	0	0
39	1	19	16	-1	501	207	5.4	44	ABaraap	90	0	0	0		0	0	0	0	0
40	1	41	41	-1	244	331	20.5	49	Cap	486	-495	0	0		0	0	0	0	0
41	1	35	4	-1	274	116	20.1	48	ABprapa	472	332	0	0		0	0	0	0	0
42	1	23	37	-1	458	366	13.7	46	ABalppp	461	142	0	0		0	0	0	0	0
43	1	36	27	-1	405	140	6.6	45	ABarapp	436	1117	0	0		0	0	0	0	0
44	1	51	5	-1	211	211	12.3	43	Epr	494	0	0	0		0	0	0	0	0
45	1	45	36	-1	443	184	14.3	44	ABarpap	131	0	0	0		0	0	0	0	0
46	1	42	40	-1	328	178	12.9	45	Ear	-73	0	0	0		0	0	0	0	0
47	1	16	38	-1	415	343	8.6	39	MSapa	448	0	0	0		0	0	0	0	0
48	1	17	9	-1	201	153	16.7	45	ABprapp	35	0	0	0		0	0	0	0	0
49	1	3	45	-1	509	305	20.3	49	ABplaap	480	-1466	0	0		0	0	0	0	0
50	1	40	33	-1	349	348	21.6	45	ABplppa	437	-396	0	0		0	0	0	0	0
51	1	10	46	-1	212	363	12.2	46	Da	175	0	0	0		0	0	0	0	0
52	0	52	-1	-1	649	312	7.3	32		179	0	0	0		0	0	0	0	0
53	0	53	-1	-1	601	76	16.5	33		215	0	0	0		0	0	0	0	0
54	0	54	-1	-1	585	48	15.5	33		334	659	0	0		0	0	0	0	0
