# Supplementary material for: The AP-2 Transcription Factor APTF-2 Is Required for Neuroblast and Epidermal Morphogenesis in Caenorhabditis elegans Embryogenesis
Source: PLoS Genet. 2016 May 13;12(5):e1006048. doi: 10.1371/journal.pgen.1006048 (PMC4866721; doi:10.1371/journal.pgen.1006048)
Supplement: S4 Text — (ZIP) [file pgen.1006048.s032.zip › nuclei/t073-nuclei]

1	1	5	36	-1	561	257	9.4	43	ABalaap	437	452	0	0		0	0	0	0	0
2	1	8	17	-1	132	227	7.9	43	ABprppp	161	0	0	0		0	0	0	0	0
3	1	37	49	-1	126	282	14.6	48	Cpp	470	167	0	0		0	0	0	0	0
4	1	41	44	-1	269	121	20.7	48	ABprapa	479	-163	0	0		0	0	0	0	0
5	1	44	1	-1	221	208	11.9	44	Epr	421	-217	0	0		0	0	0	0	0
6	1	31	7	-1	213	149	7.2	43	ABprpap	194	0	0	0		0	0	0	0	0
7	1	12	29	-1	544	363	10.5	46	ABalpap	331	0	0	0		0	0	0	0	0
8	1	3	23	-1	517	147	19.0	48	ABarpaa	457	886	0	0		0	0	0	0	0
9	1	48	2	-1	197	157	16.5	45	ABprapp	442	241	0	0		0	0	0	0	0
10	1	13	8	-1	201	223	21.0	51	Cpa	511	-1372	0	0		0	0	0	0	0
11	1	25	40	-1	504	228	13.7	45	ABalapp	458	0	0	0		0	0	0	0	0
12	1	7	32	-1	410	299	19.3	48	ABplapp	465	295	0	0		0	0	0	0	0
13	1	15	24	-1	490	124	9.4	44	ABarapa	443	-195	0	0		0	0	0	0	0
14	1	24	37	-1	534	301	6.5	41	MSaaa	170	0	0	0		0	0	0	0	0
15	1	35	11	-1	341	234	5.3	41	MSpap	416	318	0	0		0	0	0	0	0
16	1	39	45	-1	508	211	5.8	44	ABaraap	433	82	0	0		0	0	0	0	0
17	1	29	25	-1	358	378	14.1	46	ABplpap	461	-1352	0	0		0	0	0	0	0
18	1	17	39	-1	337	93	14.2	46	ABpraap	466	-917	0	0		0	0	0	0	0
19	1	33	31	-1	444	380	19.9	47	ABplpaa	152	0	0	0		0	0	0	0	0
20	1	26	21	-1	442	219	8.0	40	MSpaa	388	100	0	0		0	0	0	0	0
21	1	20	13	-1	573	168	8.7	46	ABaraaa	226	0	0	0		0	0	0	0	0
22	1	16	16	-1	634	241	10.8	45	ABalaaa	438	-149	0	0		0	0	0	0	0
23	1	9	34	-1	323	341	6.9	39	MSapp	367	451	0	0		0	0	0	0	0
24	1	1	46	-1	281	374	16.0	44	ABplppp	429	-309	0	0		0	0	0	0	0
25	1	10	5	-1	261	102	12.2	45	ABprpaa	443	449	0	0		0	0	0	0	0
26	1	4	19	-1	563	245	21.4	49	ABplaaa	492	-158	0	0		0	0	0	0	0
27	1	43	28	-1	400	137	6.6	45	ABarapp	443	-388	0	0		0	0	0	0	0
28	1	28	9	-1	301	149	5.6	40	MSppa	-348	0	0	0		0	0	0	0	0
29	1	6	18	-1	591	200	16.7	46	ABalapa	272	0	0	0		0	0	0	0	0
30	1	22	33	-1	427	139	21.7	49	ABarppa	454	-801	0	0		0	0	0	0	0
31	1	14	3	-1	423	298	5.4	41	MSaap	408	99	0	0		0	0	0	0	0
32	1	30	43	-1	430	94	15.1	46	ABpraaa	21	0	0	0		0	0	0	0	0
33	1	50	15	-1	353	353	21.6	46	ABplppa	458	485	0	0		0	0	0	0	0
34	1	23	42	-1	341	154	19.1	48	ABarppp	454	506	0	0		0	0	0	0	0
35	1	2	10	-1	258	242	5.4	39	MSppp	375	817	0	0		0	0	0	0	0
36	1	45	35	-1	443	175	13.6	44	ABarpap	442	-399	0	0		0	0	0	0	0
37	1	42	26	-1	460	363	13.6	46	ABalppp	460	24	0	0		0	0	0	0	0
38	1	47	4	-1	424	344	8.7	40	MSapa	397	120	0	0		0	0	0	0	0
39	1	19	22	-1	285	298	14.1	45	Epl	440	512	0	0		0	0	0	0	0
40	1	46	48	-1	328	184	12.3	46	Ear	194	0	0	0		0	0	0	0	0
41	1	40	47	-1	246	331	20.0	49	Cap	448	1052	0	0		0	0	0	0	0
42	1	11	27	-1	264	312	6.4	43	P4	434	545	0	0		0	0	0	0	0
43	1	27	52	-1	455	226	21.6	48	ABplapa	468	155	0	0		0	0	0	0	0
44	1	18	6	-1	154	160	10.8	44	ABprppa	420	1069	0	0		0	0	0	0	0
45	1	49	12	-1	510	302	20.2	48	ABplaap	465	582	0	0		0	0	0	0	0
46	1	51	51	-1	210	364	11.8	46	Da	463	-446	0	0		0	0	0	0	0
47	1	34	20	-1	620	315	14.1	47	ABalpaa	460	319	0	0		0	0	0	0	0
48	1	38	41	-1	166	292	6.4	46	Dp	372	-628	0	0		0	0	0	0	0
49	1	21	50	-1	546	366	17.1	45	ABalppa	136	0	0	0		0	0	0	0	0
50	1	32	14	-1	335	244	21.0	51	Caa	405	0	0	0		0	0	0	0	0
51	1	36	38	-1	368	285	11.7	45	Eal	453	730	0	0		0	0	0	0	0
52	0	52	-1	-1	646	313	7.4	30		177	0	0	0		0	0	0	0	0
53	0	53	-1	-1	595	69	15.9	36		-129	0	0	0		0	0	0	0	0
54	0	54	-1	-1	580	44	15.5	30		-77	0	0	0		0	0	0	0	0
