# Supplementary material for: The AP-2 Transcription Factor APTF-2 Is Required for Neuroblast and Epidermal Morphogenesis in Caenorhabditis elegans Embryogenesis
Source: PLoS Genet. 2016 May 13;12(5):e1006048. doi: 10.1371/journal.pgen.1006048 (PMC4866721; doi:10.1371/journal.pgen.1006048)
Supplement: S4 Text — (ZIP) [file pgen.1006048.s032.zip › nuclei/t074-nuclei]

1	1	5	18	-1	222	208	11.8	45	Epr	413	107	0	0		0	0	0	0	0
2	1	9	2	-1	194	155	16.6	46	ABprapp	112	0	0	0		0	0	0	0	0
3	1	31	11	-1	426	290	5.4	42	MSaap	421	-114	0	0		0	0	0	0	0
4	1	38	4	-1	426	339	8.4	41	MSapa	-130	0	0	0		0	0	0	0	0
5	1	25	3	-1	259	99	11.9	43	ABprpaa	410	69	0	0		0	0	0	0	0
6	1	44	14	-1	149	160	10.9	42	ABprppa	100	0	0	0		0	0	0	0	0
7	1	6	9	-1	213	152	6.9	44	ABprpap	445	1032	0	0		0	0	0	0	0
8	1	10	32	-1	202	229	20.7	52	Cpa	526	593	0	0		0	0	0	0	0
9	1	28	49	-1	305	144	5.7	40	MSppa	396	-55	0	0		0	0	0	0	0
10	1	35	22	-1	256	238	5.5	39	MSppp	131	0	0	0		0	0	0	0	0
11	1	15	36	-1	345	235	5.3	42	MSpap	403	-252	0	0		0	0	0	0	0
12	1	45	16	-1	509	307	20.3	48	ABplaap	485	195	0	0		0	0	0	0	0
13	1	21	1	-1	569	171	9.1	44	ABaraaa	-73	0	0	0		0	0	0	0	0
14	1	50	26	-1	329	251	20.9	51	Caa	511	233	0	0		0	0	0	0	0
15	1	33	41	-1	352	354	21.5	46	ABplppa	466	282	0	0		0	0	0	0	0
16	1	22	5	-1	633	240	10.5	46	ABalaaa	450	-214	0	0		0	0	0	0	0
17	1	2	33	-1	130	225	8.0	44	ABprppp	321	0	0	0		0	0	0	0	0
18	1	29	8	-1	594	196	16.6	46	ABalapa	-116	0	0	0		0	0	0	0	0
19	1	26	19	-1	559	244	20.9	48	ABplaaa	472	202	0	0		0	0	0	0	0
20	1	47	25	-1	618	304	14.2	46	ABalpaa	166	0	0	0		0	0	0	0	0
21	1	20	27	-1	442	219	8.0	40	MSpaa	-127	0	0	0		0	0	0	0	0
22	1	39	43	-1	287	298	13.7	46	Epl	450	-138	0	0		0	0	0	0	0
23	1	8	13	-1	519	144	19.0	47	ABarpaa	474	565	0	0		0	0	0	0	0
24	1	13	12	-1	488	126	9.8	44	ABarapa	101	0	0	0		0	0	0	0	0
25	1	17	17	-1	361	377	14.3	45	ABplpap	219	0	0	0		0	0	0	0	0
26	1	37	15	-1	460	358	13.3	45	ABalppp	451	734	0	0		0	0	0	0	0
27	1	42	35	-1	264	308	6.2	43	P4	-69	0	0	0		0	0	0	0	0
28	1	27	10	-1	403	141	6.7	44	ABarapp	421	538	0	0		0	0	0	0	0
29	1	7	37	-1	550	358	10.4	45	ABalpap	82	0	0	0		0	0	0	0	0
30	0	54	-1	-1	582	39	15.3	36		297	-393	0	0		0	0	0	0	0
31	1	19	28	-1	450	379	20.1	47	ABplpaa	68	0	0	0		0	0	0	0	0
32	1	12	21	-1	408	302	19.1	48	ABplapp	316	0	0	0		0	0	0	0	0
33	1	30	39	-1	424	147	21.6	48	ABarppa	483	1139	0	0		0	0	0	0	0
34	1	23	29	-1	320	341	6.9	39	MSapp	291	0	0	0		0	0	0	0	0
35	1	36	52	-1	447	170	13.9	45	ABarpap	457	-151	0	0		0	0	0	0	0
36	1	1	20	-1	559	258	10.1	43	ABalaap	130	0	0	0		0	0	0	0	0
37	1	14	38	-1	539	300	6.4	41	MSaaa	411	-934	0	0		0	0	0	0	0
38	1	51	24	-1	368	283	12.0	44	Eal	417	323	0	0		0	0	0	0	0
39	1	18	30	-1	335	91	14.8	46	ABpraap	465	-431	0	0		0	0	0	0	0
40	1	11	45	-1	499	225	13.8	44	ABalapp	437	961	0	0		0	0	0	0	0
41	1	48	40	-1	164	290	6.3	46	Dp	457	-881	0	0		0	0	0	0	0
42	1	34	50	-1	334	158	19.3	49	ABarppp	459	1128	0	0		0	0	0	0	0
43	1	32	51	-1	425	92	15.2	45	ABpraaa	219	0	0	0		0	0	0	0	0
44	1	4	48	-1	264	120	21.0	48	ABprapa	477	118	0	0		0	0	0	0	0
45	1	16	6	-1	507	206	6.2	44	ABaraap	320	0	0	0		0	0	0	0	0
46	1	24	47	-1	282	374	15.7	44	ABplppp	-82	0	0	0		0	0	0	0	0
47	1	41	44	-1	247	334	20.1	48	Cap	480	-1243	0	0		0	0	0	0	0
48	1	40	42	-1	324	184	12.3	45	Ear	174	0	0	0		0	0	0	0	0
49	1	3	34	-1	129	282	14.6	48	Cpp	-157	0	0	0		0	0	0	0	0
50	1	49	7	-1	554	366	17.5	45	ABalppa	459	241	0	0		0	0	0	0	0
51	1	46	46	-1	209	357	11.4	46	Da	461	1020	0	0		0	0	0	0	0
52	1	43	31	-1	454	232	21.4	49	ABplapa	485	383	0	0		0	0	0	0	0
53	0	52	-1	-1	646	310	7.3	29		93	0	0	0		0	0	0	0	0
