# Supplementary material for: The AP-2 Transcription Factor APTF-2 Is Required for Neuroblast and Epidermal Morphogenesis in Caenorhabditis elegans Embryogenesis
Source: PLoS Genet. 2016 May 13;12(5):e1006048. doi: 10.1371/journal.pgen.1006048 (PMC4866721; doi:10.1371/journal.pgen.1006048)
Supplement: S4 Text — (ZIP) [file pgen.1006048.s032.zip › nuclei/t075-nuclei]

1	1	13	34	-1	564	165	9.6	45	ABaraaa	432	177	0	0		0	0	0	0	0
2	1	2	40	-1	197	155	16.6	46	ABprapp	459	292	0	0		0	0	0	0	0
3	1	5	4	-1	260	102	11.7	43	ABprpaa	176	0	0	0		0	0	0	0	0
4	1	4	19	-1	428	340	7.9	40	MSapa	402	-143	0	0		0	0	0	0	0
5	1	16	21	-1	634	236	10.0	45	ABalaaa	59	0	0	0		0	0	0	0	0
6	1	45	45	-1	504	199	6.5	44	ABaraap	-87	0	0	0		0	0	0	0	0
7	1	50	12	-1	559	367	16.8	45	ABalppa	452	273	0	0		0	0	0	0	0
8	1	18	42	-1	591	194	16.6	46	ABalapa	448	1158	0	0		0	0	0	0	0
9	1	7	16	-1	216	152	7.3	43	ABprpap	4	0	0	0		0	0	0	0	0
10	1	28	18	-1	398	141	7.3	44	ABarapp	439	-1017	0	0		0	0	0	0	0
11	1	3	36	-1	431	288	5.5	42	MSaap	234	0	0	0		0	0	0	0	0
12	1	24	13	-1	483	126	10.1	45	ABarapa	152	0	0	0		0	0	0	0	0
13	1	23	39	-1	518	148	19.6	47	ABarpaa	443	90	0	0		0	0	0	0	0
14	1	6	14	-1	150	158	10.7	44	ABprppa	424	353	0	0		0	0	0	0	0
15	1	26	37	-1	465	354	12.8	45	ABalppp	440	-204	0	0		0	0	0	0	0
16	1	12	50	-1	514	307	20.0	47	ABplaap	477	669	0	0		0	0	0	0	0
17	1	25	2	-1	371	376	14.0	45	ABplpap	242	0	0	0		0	0	0	0	0
18	1	1	31	-1	224	210	11.6	45	Epr	443	150	0	0		0	0	0	0	0
19	1	19	25	-1	557	246	20.6	48	ABplaaa	458	531	0	0		0	0	0	0	0
20	1	36	5	-1	558	251	10.8	44	ABalaap	195	0	0	0		0	0	0	0	0
21	1	32	3	-1	408	305	18.8	47	ABplapp	469	298	0	0		0	0	0	0	0
22	1	10	28	-1	258	240	5.3	40	MSppp	402	-277	0	0		0	0	0	0	0
23	0	30	-1	-1	583	34	15.4	35		315	236	0	0		0	0	0	0	0
24	1	38	51	-1	368	278	11.9	45	Eal	449	239	0	0		0	0	0	0	0
25	1	20	32	-1	616	300	14.2	45	ABalpaa	457	136	0	0		0	0	0	0	0
26	1	14	43	-1	325	255	20.9	51	Caa	511	200	0	0		0	0	0	0	0
27	1	21	17	-1	438	222	8.5	40	MSpaa	94	0	0	0		0	0	0	0	0
28	1	31	10	-1	454	378	19.2	46	ABplpaa	454	535	0	0		0	0	0	0	0
29	1	34	30	-1	322	350	6.9	39	MSapp	-116	0	0	0		0	0	0	0	0
30	1	39	23	-1	331	92	15.2	46	ABpraap	462	1338	0	0		0	0	0	0	0
31	1	52	20	-1	459	236	21.5	48	ABplapa	479	117	0	0		0	0	0	0	0
32	1	8	8	-1	202	231	20.2	52	Cpa	67	0	0	0		0	0	0	0	0
33	1	17	7	-1	129	223	8.4	43	ABprppp	46	0	0	0		0	0	0	0	0
34	1	49	15	-1	129	282	14.8	48	Cpp	469	575	0	0		0	0	0	0	0
35	1	27	9	-1	264	311	6.2	43	P4	246	0	0	0		0	0	0	0	0
36	1	11	24	-1	349	241	5.1	42	MSpap	401	-595	0	0		0	0	0	0	0
37	1	29	22	-1	555	347	10.4	46	ABalpap	113	0	0	0		0	0	0	0	0
38	1	37	26	-1	540	287	6.4	42	MSaaa	409	-244	0	0		0	0	0	0	0
39	1	33	27	-1	421	149	21.5	48	ABarppa	479	841	0	0		0	0	0	0	0
40	1	41	48	-1	167	287	6.5	46	Dp	-122	0	0	0		0	0	0	0	0
41	1	15	29	-1	349	360	21.4	46	ABplppa	176	0	0	0		0	0	0	0	0
42	1	48	35	-1	330	187	12.3	46	Ear	453	1315	0	0		0	0	0	0	0
43	1	22	6	-1	284	298	13.8	46	Epl	459	262	0	0		0	0	0	0	0
44	1	47	11	-1	246	337	20.3	48	Cap	565	0	0	0		0	0	0	0	0
45	1	40	33	-1	495	226	14.3	44	ABalapp	444	349	0	0		0	0	0	0	0
46	1	51	44	-1	210	357	11.3	46	Da	426	75	0	0		0	0	0	0	0
47	1	46	38	-1	286	373	15.4	44	ABplppp	383	0	0	0		0	0	0	0	0
48	1	44	41	-1	260	121	21.0	47	ABprapa	453	110	0	0		0	0	0	0	0
49	1	9	1	-1	309	141	5.8	41	MSppa	410	-1321	0	0		0	0	0	0	0
50	1	42	49	-1	335	159	20.0	48	ABarppp	484	-138	0	0		0	0	0	0	0
51	1	43	47	-1	421	96	15.3	46	ABpraaa	438	862	0	0		0	0	0	0	0
52	1	35	46	-1	444	171	14.1	45	ABarpap	419	-259	0	0		0	0	0	0	0
53	0	53	-1	-1	646	312	7.5	32		89	0	0	0		0	0	0	0	0
