# Supplementary material for: The AP-2 Transcription Factor APTF-2 Is Required for Neuroblast and Epidermal Morphogenesis in Caenorhabditis elegans Embryogenesis
Source: PLoS Genet. 2016 May 13;12(5):e1006048. doi: 10.1371/journal.pgen.1006048 (PMC4866721; doi:10.1371/journal.pgen.1006048)
Supplement: S4 Text — (ZIP) [file pgen.1006048.s032.zip › nuclei/t076-nuclei]

1	1	49	4	-1	304	141	5.6	40	MSppa	188	0	0	0		0	0	0	0	0
2	1	17	31	-1	377	374	13.1	45	ABplpap	132	0	0	0		0	0	0	0	0
3	1	21	50	-1	408	308	18.9	47	ABplapp	468	341	0	0		0	0	0	0	0
4	1	3	12	-1	255	108	11.4	44	ABprpaa	401	162	0	0		0	0	0	0	0
5	1	20	18	-1	558	249	10.5	44	ABalaap	468	0	0	0		0	0	0	0	0
6	1	43	24	-1	282	296	13.3	46	Epl	463	-76	0	0		0	0	0	0	0
7	1	33	48	-1	132	226	7.9	44	ABprppp	-148	0	0	0		0	0	0	0	0
8	1	32	35	-1	201	234	20.0	51	Cpa	514	701	0	0		0	0	0	0	0
9	1	35	43	-1	265	311	6.3	43	P4	433	-129	0	0		0	0	0	0	0
10	1	28	10	-1	458	380	18.3	45	ABplpaa	183	0	0	0		0	0	0	0	0
11	1	44	34	-1	245	342	20.5	48	Cap	480	143	0	0		0	0	0	0	0
12	1	7	13	-1	556	368	16.4	45	ABalppa	431	60	0	0		0	0	0	0	0
13	1	12	9	-1	470	126	9.9	44	ABarapa	436	1579	0	0		0	0	0	0	0
14	1	14	26	-1	151	157	10.4	42	ABprppa	-186	0	0	0		0	0	0	0	0
15	1	34	44	-1	132	282	14.7	48	Cpp	472	-430	0	0		0	0	0	0	0
16	1	9	21	-1	214	153	7.3	44	ABprpap	358	0	0	0		0	0	0	0	0
17	1	27	2	-1	433	222	8.5	41	MSpaa	239	0	0	0		0	0	0	0	0
18	1	10	19	-1	387	139	7.4	44	ABarapp	236	0	0	0		0	0	0	0	0
19	1	4	1	-1	429	341	6.9	40	MSapa	391	988	0	0		0	0	0	0	0
20	1	31	47	-1	460	240	21.3	47	ABplapa	465	178	0	0		0	0	0	0	0
21	1	5	32	-1	631	228	9.8	44	ABalaaa	165	0	0	0		0	0	0	0	0
22	1	37	52	-1	560	342	10.3	46	ABalpap	183	0	0	0		0	0	0	0	0
23	1	30	40	-1	325	93	15.7	46	ABpraap	447	-1314	0	0		0	0	0	0	0
24	1	36	6	-1	348	241	5.2	42	MSpap	62	0	0	0		0	0	0	0	0
25	1	19	51	-1	559	241	20.5	48	ABplaaa	465	92	0	0		0	0	0	0	0
26	1	38	42	-1	548	279	5.8	43	MSaaa	-245	0	0	0		0	0	0	0	0
27	1	39	23	-1	418	149	21.7	48	ABarppa	486	1552	0	0		0	0	0	0	0
28	1	22	5	-1	259	240	5.1	41	MSppp	-238	0	0	0		0	0	0	0	0
29	1	41	37	-1	357	368	20.7	45	ABplppa	454	514	0	0		0	0	0	0	0
30	1	29	3	-1	328	350	7.3	39	MSapp	389	3	0	0		0	0	0	0	0
31	1	18	33	-1	226	210	11.8	45	Epr	430	161	0	0		0	0	0	0	0
32	1	25	45	-1	617	299	13.9	46	ABalpaa	-115	0	0	0		0	0	0	0	0
33	1	45	22	-1	492	226	14.8	45	ABalapp	432	-158	0	0		0	0	0	0	0
34	1	1	16	-1	558	164	9.5	44	ABaraaa	17	0	0	0		0	0	0	0	0
35	1	42	7	-1	328	187	12.3	46	Ear	468	179	0	0		0	0	0	0	0
36	1	11	36	-1	434	286	5.6	41	MSaap	402	330	0	0		0	0	0	0	0
37	1	15	29	-1	470	346	12.3	44	ABalppp	225	0	0	0		0	0	0	0	0
38	1	47	39	-1	292	373	16.0	44	ABplppp	405	424	0	0		0	0	0	0	0
39	1	13	15	-1	511	147	19.4	49	ABarpaa	68	0	0	0		0	0	0	0	0
40	1	2	30	-1	182	162	16.1	46	ABprapp	456	419	0	0		0	0	0	0	0
41	1	48	38	-1	252	124	20.2	48	ABprapa	480	423	0	0		0	0	0	0	0
42	1	8	41	-1	582	186	16.3	45	ABalapa	155	0	0	0		0	0	0	0	0
43	1	26	27	-1	327	258	21.0	49	Caa	499	-805	0	0		0	0	0	0	0
44	1	46	53	-1	213	359	11.2	47	Da	473	1217	0	0		0	0	0	0	0
45	1	6	25	-1	497	194	6.4	43	ABaraap	295	0	0	0		0	0	0	0	0
46	1	52	46	-1	433	172	13.9	44	ABarpap	439	15	0	0		0	0	0	0	0
47	1	51	8	-1	415	101	15.8	45	ABpraaa	453	-256	0	0		0	0	0	0	0
48	1	40	49	-1	174	292	6.6	45	Dp	450	619	0	0		0	0	0	0	0
49	1	50	28	-1	329	156	20.3	50	ABarppp	95	0	0	0		0	0	0	0	0
50	1	16	11	17	511	306	19.4	48	ABplaap	380	90	0	0		0	0	0	0	0
51	1	24	14	-1	369	275	12.1	46	Eal	459	1255	0	0		0	0	0	0	0
52	0	53	-1	-1	644	310	7.4	33		152	0	0	0		0	0	0	0	0
53	0	23	-1	-1	575	28	15.4	29		511	0	0	0		0	0	0	0	0
