# Supplementary material for: The AP-2 Transcription Factor APTF-2 Is Required for Neuroblast and Epidermal Morphogenesis in Caenorhabditis elegans Embryogenesis
Source: PLoS Genet. 2016 May 13;12(5):e1006048. doi: 10.1371/journal.pgen.1006048 (PMC4866721; doi:10.1371/journal.pgen.1006048)
Supplement: S4 Text — (ZIP) [file pgen.1006048.s032.zip › nuclei/t077-nuclei]

1	1	19	28	-1	435	347	6.3	41	MSapa	371	-574	0	0		0	0	0	0	0
2	1	17	26	-1	431	226	8.7	41	MSpaa	411	-222	0	0		0	0	0	0	0
3	1	30	10	-1	325	351	7.4	39	MSapp	427	0	0	0		0	0	0	0	0
4	1	1	55	-1	301	136	5.7	39	MSppa	395	312	0	0		0	0	0	0	0
5	1	28	43	-1	253	241	5.0	41	MSppp	392	-1505	0	0		0	0	0	0	0
6	1	24	6	-1	342	240	5.1	42	MSpap	413	-532	0	0		0	0	0	0	0
7	1	35	17	-1	326	186	12.0	46	Ear	-16	0	0	0		0	0	0	0	0
8	1	47	50	-1	413	101	16.0	45	ABpraaa	436	0	0	0		0	0	0	0	0
9	1	13	12	36	474	131	10.0	46	ABarapa	290	1059	0	0		0	0	0	0	0
10	1	10	47	-1	459	384	18.0	45	ABplpaa	454	144	0	0		0	0	0	0	0
11	1	50	42	-1	494	309	20.9	42	ABplaapp	385	137	0	0		0	0	0	0	0
12	1	4	22	-1	258	111	11.3	43	ABprpaa	181	0	0	0		0	0	0	0	0
13	1	12	7	-1	556	373	16.0	44	ABalppa	439	32	0	0		0	0	0	0	0
14	1	51	14	-1	372	278	12.1	46	Eal	462	101	0	0		0	0	0	0	0
15	1	39	20	-1	506	148	19.0	47	ABarpaa	464	1037	0	0		0	0	0	0	0
16	1	34	52	-1	558	160	9.8	44	ABaraaa	132	0	0	0		0	0	0	0	0
17	1	50	33	-1	546	317	18.6	42	ABplaapa	297	157	0	0		0	0	0	0	0
18	1	5	13	-1	557	248	10.9	43	ABalaap	183	0	0	0		0	0	0	0	0
19	1	18	18	-1	388	144	7.5	42	ABarapp	284	2084	0	0		0	0	0	0	0
20	0	52	-1	-1	646	315	7.4	33		320	204	0	0		0	0	0	0	0
21	1	16	19	-1	214	155	7.2	44	ABprpap	440	249	0	0		0	0	0	0	0
22	1	33	37	-1	498	229	15.2	44	ABalapp	406	142	0	0		0	0	0	0	0
23	1	27	49	-1	410	157	21.1	48	ABarppa	470	-122	0	0		0	0	0	0	0
24	1	6	25	-1	284	296	13.3	46	Epl	423	-658	0	0		0	0	0	0	0
25	1	45	29	60	499	195	6.9	41	ABaraap	245	180	0	0		0	0	0	0	0
26	1	14	39	-1	151	161	9.6	43	ABprppa	101	0	0	0		0	0	0	0	0
27	1	43	53	-1	327	258	20.9	51	Caa	509	1375	0	0		0	0	0	0	0
28	1	49	51	-1	325	160	20.8	49	ABarppp	94	0	0	0		0	0	0	0	0
29	1	37	16	-1	470	342	12.2	45	ABalppp	132	0	0	0		0	0	0	0	0
30	1	40	32	-1	180	164	15.9	45	ABprapp	438	-474	0	0		0	0	0	0	0
31	1	2	45	-1	383	377	12.9	45	ABplpap	387	462	0	0		0	0	0	0	0
32	1	21	1	-1	628	224	9.8	44	ABalaaa	-72	0	0	0		0	0	0	0	0
33	1	31	9	-1	226	216	11.9	46	Epr	-209	0	0	0		0	0	0	0	0
34	1	11	31	-1	243	340	20.8	49	Cap	484	605	0	0		0	0	0	0	0
35	1	8	46	-1	201	241	19.9	50	Cpa	507	-75	0	0		0	0	0	0	0
36	1	36	38	-1	435	288	5.4	42	MSaap	372	734	0	0		0	0	0	0	0
37	1	29	5	-1	362	376	20.1	45	ABplppa	442	66	0	0		0	0	0	0	0
38	1	41	21	-1	244	130	19.9	48	ABprapa	110	0	0	0		0	0	0	0	0
39	1	38	15	-1	291	373	16.2	44	ABplppp	437	437	0	0		0	0	0	0	0
40	1	23	24	56	322	103	15.8	45	ABpraap	300	-373	0	0		0	0	0	0	0
41	1	42	40	-1	579	190	16.2	45	ABalapa	-164	0	0	0		0	0	0	0	0
42	1	26	11	-1	549	273	5.5	43	MSaaa	424	671	0	0		0	0	0	0	0
43	1	9	34	-1	270	313	6.0	42	P4	427	39	0	0		0	0	0	0	0
44	1	15	4	-1	132	288	14.8	49	Cpp	295	0	0	0		0	0	0	0	0
45	1	32	54	-1	619	292	13.7	46	ABalpaa	424	260	0	0		0	0	0	0	0
46	1	46	58	-1	433	172	14.2	44	ABarpap	420	312	0	0		0	0	0	0	0
47	1	20	8	44	467	243	20.8	44	ABplapa	313	-158	0	0		0	0	0	0	0
48	1	7	35	-1	128	230	8.3	44	ABprppp	400	-7	0	0		0	0	0	0	0
49	1	48	23	-1	170	297	6.3	45	Dp	448	-520	0	0		0	0	0	0	0
50	1	3	2	41	413	317	19.1	47	ABplapp	332	176	0	0		0	0	0	0	0
51	1	25	3	30	565	246	20.4	46	ABplaaa	441	0	0	0		0	0	0	0	0
52	1	22	27	57	562	336	9.7	43	ABalpap	261	-146	0	0		0	0	0	0	0
53	1	44	48	-1	219	358	10.7	47	Da	189	0	0	0		0	0	0	0	0
