# Supplementary material for: The AP-2 Transcription Factor APTF-2 Is Required for Neuroblast and Epidermal Morphogenesis in Caenorhabditis elegans Embryogenesis
Source: PLoS Genet. 2016 May 13;12(5):e1006048. doi: 10.1371/journal.pgen.1006048 (PMC4866721; doi:10.1371/journal.pgen.1006048)
Supplement: S4 Text — (ZIP) [file pgen.1006048.s032.zip › nuclei/t078-nuclei]

1	1	32	38	-1	626	218	9.5	45	ABalaaa	-208	0	0	0		0	0	0	0	0
2	1	50	60	-1	432	314	20.5	40	ABplappa	309	157	0	0		0	0	0	0	0
3	1	51	35	-1	589	258	19.6	39	ABplaaaa	259	105	0	0		0	0	0	0	0
4	1	44	45	-1	134	290	14.8	50	Cpp	369	0	0	0		0	0	0	0	0
5	1	37	20	-1	363	375	19.9	44	ABplppa	-196	0	0	0		0	0	0	0	0
6	1	6	17	-1	350	235	5.2	42	MSpap	396	0	0	0		0	0	0	0	0
7	1	13	11	-1	557	373	15.4	44	ABalppa	121	0	0	0		0	0	0	0	0
8	1	47	4	-1	495	236	21.6	38	ABplapaa	298	207	0	0		0	0	0	0	0
9	1	33	67	-1	232	209	11.6	46	Epr	431	-377	0	0		0	0	0	0	0
10	1	3	1	-1	326	349	7.5	40	MSapp	66	0	0	0		0	0	0	0	0
11	1	42	46	-1	546	276	5.8	43	MSaaa	-130	0	0	0		0	0	0	0	0
12	1	9	31	-1	495	123	10.2	36	ABarapaa	278	147	0	0		0	0	0	0	0
13	1	18	32	-1	549	245	11.3	42	ABalaap	425	236	0	0		0	0	0	0	0
14	1	14	50	-1	372	275	12.4	45	Eal	455	586	0	0		0	0	0	0	0
15	1	39	58	-1	287	371	16.4	44	ABplppp	133	0	0	0		0	0	0	0	0
16	1	29	40	-1	477	336	12.2	42	ABalppp	304	143	0	0		0	0	0	0	0
17	1	7	48	-1	329	190	11.8	45	Ear	455	-92	0	0		0	0	0	0	0
18	1	19	25	53	387	134	7.3	38	ABarapp	248	-124	0	0		0	0	0	0	0
19	1	21	26	56	222	148	6.5	42	ABprpap	-16	0	0	0		0	0	0	0	0
20	1	15	44	-1	511	147	19.1	47	ABarpaa	459	-236	0	0		0	0	0	0	0
21	1	38	27	-1	238	130	20.0	47	ABprapa	472	-51	0	0		0	0	0	0	0
22	1	12	3	-1	265	105	11.2	43	ABprpaa	529	0	0	0		0	0	0	0	0
23	1	49	65	-1	171	298	7.0	44	Dp	432	740	0	0		0	0	0	0	0
24	1	40	14	-1	300	117	16.5	37	ABpraapp	218	0	0	0		0	0	0	0	0
25	1	24	6	-1	290	293	13.0	45	Epl	20	0	0	0		0	0	0	0	0
26	1	2	42	-1	434	228	9.4	40	MSpaa	387	0	0	0		0	0	0	0	0
27	1	52	7	-1	531	343	8.3	34	ABalpapp	253	164	0	0		0	0	0	0	0
28	1	1	2	-1	440	345	6.2	40	MSapa	408	-615	0	0		0	0	0	0	0
29	1	25	54	-1	519	181	6.1	31	ABaraapa	220	188	0	0		0	0	0	0	0
30	1	51	28	-1	553	243	20.4	39	ABplaaap	253	107	0	0		0	0	0	0	0
31	1	34	16	-1	243	340	20.6	49	Cap	495	-51	0	0		0	0	0	0	0
32	1	30	21	-1	173	166	15.7	45	ABprapp	458	331	0	0		0	0	0	0	0
33	1	17	64	-1	557	319	18.4	42	ABplaapa	324	-166	0	0		0	0	0	0	0
34	1	43	33	-1	275	305	6.2	43	P4	369	68	0	0		0	0	0	0	0
35	1	48	29	59	139	228	8.4	42	ABprppp	279	629	0	0		0	0	0	0	0
36	1	9	30	-1	447	124	9.6	36	ABarapap	214	-772	0	0		0	0	0	0	0
37	1	22	12	-1	495	227	16.2	43	ABalapp	428	-519	0	0		0	0	0	0	0
38	1	36	15	-1	431	281	5.6	41	MSaap	413	-706	0	0		0	0	0	0	0
39	1	26	24	-1	153	164	9.0	43	ABprppa	-63	0	0	0		0	0	0	0	0
40	1	41	34	-1	580	191	16.1	45	ABalapa	151	0	0	0		0	0	0	0	0
41	1	50	23	-1	380	311	18.5	40	ABplappp	343	-786	0	0		0	0	0	0	0
42	1	11	63	-1	497	311	20.2	41	ABplaapp	150	0	0	0		0	0	0	0	0
43	1	5	18	-1	257	238	4.9	40	MSppp	395	822	0	0		0	0	0	0	0
44	1	47	55	-1	431	242	21.3	39	ABplapap	123	0	0	0		0	0	0	0	0
45	1	31	36	47	386	367	12.5	40	ABplpap	138	0	0	0		0	0	0	0	0
46	1	35	9	-1	200	238	20.0	48	Cpa	485	423	0	0		0	0	0	0	0
47	1	10	22	68	459	383	17.6	46	ABplpaa	124	0	0	0		0	0	0	0	0
48	1	53	52	-1	228	359	10.1	46	Da	465	469	0	0		0	0	0	0	0
49	1	23	61	-1	411	162	21.1	48	ABarppa	484	-96	0	0		0	0	0	0	0
50	1	8	8	41	411	103	16.8	43	ABpraaa	357	-107	0	0		0	0	0	0	0
51	1	28	62	-1	322	163	20.8	48	ABarppp	477	139	0	0		0	0	0	0	0
52	1	16	49	57	559	171	9.5	44	ABaraaa	298	133	0	0		0	0	0	0	0
53	1	27	51	-1	325	259	20.6	50	Caa	501	389	0	0		0	0	0	0	0
54	1	45	43	66	620	283	12.8	45	ABalpaa	281	578	0	0		0	0	0	0	0
55	1	4	19	-1	307	130	5.8	40	MSppa	399	413	0	0		0	0	0	0	0
56	1	40	13	-1	335	83	14.2	38	ABpraapa	285	-1051	0	0		0	0	0	0	0
57	1	52	37	-1	592	334	8.9	34	ABalpapa	226	171	0	0		0	0	0	0	0
58	1	46	10	-1	436	168	14.2	44	ABarpap	439	33	0	0		0	0	0	0	0
59	0	20	-1	-1	648	309	7.4	30		-142	0	0	0		0	0	0	0	0
60	1	25	5	-1	467	196	6.1	32	ABaraapp	165	0	0	0		0	0	0	0	0
