# Supplementary material for: The AP-2 Transcription Factor APTF-2 Is Required for Neuroblast and Epidermal Morphogenesis in Caenorhabditis elegans Embryogenesis
Source: PLoS Genet. 2016 May 13;12(5):e1006048. doi: 10.1371/journal.pgen.1006048 (PMC4866721; doi:10.1371/journal.pgen.1006048)
Supplement: S4 Text — (ZIP) [file pgen.1006048.s032.zip › nuclei/t079-nuclei]

1	1	10	16	-1	332	346	6.6	40	MSapp	398	216	0	0		0	0	0	0	0
2	1	28	44	-1	438	343	6.2	39	MSapa	240	0	0	0		0	0	0	0	0
3	1	22	1	76	264	112	11.6	39	ABprpaa	235	216	0	0		0	0	0	0	0
4	1	8	70	-1	491	238	22.4	41	ABplapaa	333	208	0	0		0	0	0	0	0
5	1	60	62	-1	466	195	6.2	34	ABaraapp	242	-147	0	0		0	0	0	0	0
6	1	25	55	-1	293	292	12.4	45	Epl	453	149	0	0		0	0	0	0	0
7	1	27	2	-1	527	338	7.9	37	ABalpapp	129	0	0	0		0	0	0	0	0
8	1	50	14	-1	434	86	15.6	37	ABpraaaa	289	277	0	0		0	0	0	0	0
9	1	46	4	42	193	237	20.5	48	Cpa	336	915	0	0		0	0	0	0	0
10	1	58	68	-1	443	165	14.1	44	ABarpap	64	0	0	0		0	0	0	0	0
11	1	7	26	-1	557	370	15.0	44	ABalppa	306	172	0	0		0	0	0	0	0
12	1	37	60	-1	493	229	16.6	41	ABalapp	389	92	0	0		0	0	0	0	0
13	1	56	35	-1	346	83	13.8	35	ABpraapa	293	225	0	0		0	0	0	0	0
14	1	24	63	-1	305	109	17.0	38	ABpraapp	-101	0	0	0		0	0	0	0	0
15	1	38	15	-1	435	280	5.3	42	MSaap	-3	0	0	0		0	0	0	0	0
16	1	31	51	-1	240	338	20.6	50	Cap	504	-104	0	0		0	0	0	0	0
17	1	6	27	-1	351	233	5.2	43	MSpap	76	0	0	0		0	0	0	0	0
18	1	43	46	-1	264	236	4.8	42	MSppp	382	50	0	0		0	0	0	0	0
19	1	55	65	-1	301	129	6.0	41	MSppa	378	416	0	0		0	0	0	0	0
20	1	5	22	-1	368	378	18.9	45	ABplppa	126	0	0	0		0	0	0	0	0
21	1	32	64	66	172	176	15.8	42	ABprapp	290	0	0	0		0	0	0	0	0
22	1	47	5	-1	440	377	18.7	38	ABplpaap	286	132	0	0		0	0	0	0	0
23	1	41	11	-1	370	315	17.7	41	ABplappp	268	781	0	0		0	0	0	0	0
24	1	39	18	-1	164	163	9.0	42	ABprppa	352	-430	0	0		0	0	0	0	0
25	1	18	32	-1	352	141	7.5	33	ABarappp	214	-129	0	0		0	0	0	0	0
26	1	19	74	-1	212	188	6.3	34	ABprpapp	253	266	0	0		0	0	0	0	0
27	1	21	25	54	236	137	20.7	45	ABprapa	268	-320	0	0		0	0	0	0	0
28	1	30	34	-1	549	247	21.3	40	ABplaaap	331	487	0	0		0	0	0	0	0
29	1	35	71	-1	135	265	7.7	32	ABprpppp	240	310	0	0		0	0	0	0	0
30	1	36	37	-1	443	118	8.7	36	ABarapap	239	486	0	0		0	0	0	0	0
31	1	12	58	-1	503	119	9.6	36	ABarapaa	145	0	0	0		0	0	0	0	0
32	1	13	9	-1	544	242	11.8	43	ABalaap	434	-604	0	0		0	0	0	0	0
33	1	34	69	-1	281	301	6.0	43	P4	372	382	0	0		0	0	0	0	0
34	1	40	41	67	579	194	16.7	44	ABalapa	156	0	0	0		0	0	0	0	0
35	1	3	45	-1	606	261	19.3	37	ABplaaaa	265	98	0	0		0	0	0	0	0
36	1	45	12	-1	415	377	12.6	33	ABplpapa	238	-196	0	0		0	0	0	0	0
37	1	57	56	-1	596	331	7.8	37	ABalpapa	277	-173	0	0		0	0	0	0	0
38	1	1	31	-1	622	223	9.3	45	ABalaaa	456	763	0	0		0	0	0	0	0
39	0	59	-1	-1	648	311	7.4	30		-147	0	0	0		0	0	0	0	0
40	1	16	57	59	474	340	11.5	39	ABalppp	456	0	0	0		0	0	0	0	0
41	1	50	72	-1	393	108	18.5	37	ABpraaap	309	503	0	0		0	0	0	0	0
42	1	26	23	-1	435	226	9.6	41	MSpaa	111	0	0	0		0	0	0	0	0
43	1	54	36	-1	646	271	12.3	39	ABalpaaa	280	228	0	0		0	0	0	0	0
44	1	20	33	48	515	146	19.4	47	ABarpaa	353	232	0	0		0	0	0	0	0
45	1	4	20	-1	138	292	14.9	50	Cpp	120	0	0	0		0	0	0	0	0
46	1	11	8	-1	548	275	6.0	43	MSaaa	425	-429	0	0		0	0	0	0	0
47	1	45	7	-1	351	369	12.3	33	ABplpapp	220	132	0	0		0	0	0	0	0
48	1	17	3	-1	327	196	12.1	45	Ear	-207	0	0	0		0	0	0	0	0
49	1	52	17	-1	540	157	11.4	34	ABaraaap	252	2031	0	0		0	0	0	0	0
50	1	14	52	-1	383	281	12.2	45	Eal	158	0	0	0		0	0	0	0	0
51	1	53	10	47	324	263	20.5	51	Caa	349	-420	0	0		0	0	0	0	0
52	1	48	24	-1	231	357	9.6	45	Da	458	-733	0	0		0	0	0	0	0
53	1	18	19	-1	399	118	7.5	32	ABarappa	213	0	0	0		0	0	0	0	0
54	1	29	53	-1	531	184	6.2	36	ABaraapa	259	-1383	0	0		0	0	0	0	0
55	1	44	39	-1	420	249	21.4	41	ABplapap	347	-432	0	0		0	0	0	0	0
56	1	19	73	-1	234	133	6.5	34	ABprpapa	193	582	0	0		0	0	0	0	0
57	1	52	40	-1	581	177	8.7	34	ABaraaaa	261	135	0	0		0	0	0	0	0
58	1	15	38	75	293	366	16.6	42	ABplppp	281	130	0	0		0	0	0	0	0
59	1	35	13	-1	134	220	7.4	32	ABprpppa	-4	0	0	0		0	0	0	0	0
60	1	2	28	-1	431	319	20.4	39	ABplappa	317	158	0	0		0	0	0	0	0
61	1	49	61	-1	414	171	20.8	47	ABarppa	439	30	0	0		0	0	0	0	0
62	1	51	21	-1	324	162	20.8	49	ABarppp	485	130	0	0		0	0	0	0	0
63	1	42	29	-1	502	309	20.6	44	ABplaapp	442	195	0	0		0	0	0	0	0
64	1	33	50	-1	568	318	18.9	41	ABplaapa	365	463	0	0		0	0	0	0	0
65	1	23	43	-1	176	310	6.9	44	Dp	427	-1489	0	0		0	0	0	0	0
66	1	54	6	-1	602	311	12.9	39	ABalpaap	257	-86	0	0		0	0	0	0	0
67	1	9	30	-1	228	212	11.6	45	Epr	369	0	0	0		0	0	0	0	0
68	1	47	49	-1	489	386	16.9	37	ABplpaaa	135	0	0	0		0	0	0	0	0
