# Supplementary material for: The AP-2 Transcription Factor APTF-2 Is Required for Neuroblast and Epidermal Morphogenesis in Caenorhabditis elegans Embryogenesis
Source: PLoS Genet. 2016 May 13;12(5):e1006048. doi: 10.1371/journal.pgen.1006048 (PMC4866721; doi:10.1371/journal.pgen.1006048)
Supplement: S4 Text — (ZIP) [file pgen.1006048.s032.zip › nuclei/t080-nuclei]

1	1	3	77	-1	239	120	11.7	31	ABprpaap	216	188	0	0		0	0	0	0	0
2	1	7	28	-1	522	339	7.6	37	ABalpapp	349	72	0	0		0	0	0	0	0
3	1	48	9	-1	326	194	11.9	47	Ear	474	232	0	0		0	0	0	0	0
4	1	9	2	-1	182	273	19.6	42	Cpap	355	261	0	0		0	0	0	0	0
5	1	22	62	-1	442	378	18.7	38	ABplpaap	125	0	0	0		0	0	0	0	0
6	1	66	47	-1	600	312	13.1	39	ABalpaap	298	256	0	0		0	0	0	0	0
7	1	47	64	-1	349	373	11.7	34	ABplpapp	335	1390	0	0		0	0	0	0	0
8	1	46	18	-1	543	276	6.1	43	MSaaa	427	-1113	0	0		0	0	0	0	0
9	1	32	60	-1	540	235	12.2	43	ABalaap	161	0	0	0		0	0	0	0	0
10	1	51	72	-1	350	249	19.6	43	Caaa	335	1132	0	0		0	0	0	0	0
11	1	23	74	-1	359	316	17.8	41	ABplappp	149	0	0	0		0	0	0	0	0
12	1	36	45	-1	413	382	12.9	35	ABplpapa	298	735	0	0		0	0	0	0	0
13	1	59	80	-1	123	219	7.6	35	ABprpppa	-2	0	0	0		0	0	0	0	0
14	1	8	29	-1	437	90	15.7	38	ABpraaaa	292	921	0	0		0	0	0	0	0
15	1	15	50	-1	440	281	5.8	42	MSaap	16	0	0	0		0	0	0	0	0
16	1	1	14	-1	341	340	6.5	41	MSapp	397	-52	0	0		0	0	0	0	0
17	1	49	67	-1	531	153	11.3	37	ABaraaap	147	0	0	0		0	0	0	0	0
18	1	24	39	71	161	165	9.3	42	ABprppa	232	1489	0	0		0	0	0	0	0
19	1	53	81	-1	392	114	8.1	34	ABarappa	-314	0	0	0		0	0	0	0	0
20	1	45	8	-1	139	299	14.1	50	Cpp	204	0	0	0		0	0	0	0	0
21	1	62	36	-1	316	170	19.5	48	ABarppp	486	1	0	0		0	0	0	0	0
22	1	20	11	25	370	372	19.4	45	ABplppa	446	491	0	0		0	0	0	0	0
23	1	42	27	-1	437	226	9.3	41	MSpaa	-285	0	0	0		0	0	0	0	0
24	1	52	75	-1	237	354	8.7	45	Da	448	515	0	0		0	0	0	0	0
25	1	27	26	-1	255	105	20.4	36	ABprapaa	255	-964	0	0		0	0	0	0	0
26	1	11	69	79	563	367	15.0	43	ABalppa	290	481	0	0		0	0	0	0	0
27	1	17	66	-1	349	229	5.3	42	MSpap	354	0	0	0		0	0	0	0	0
28	1	60	1	-1	427	323	20.3	41	ABplappa	404	1668	0	0		0	0	0	0	0
29	1	63	73	-1	496	312	21.0	45	ABplaapp	-224	0	0	0		0	0	0	0	0
30	1	67	40	-1	226	211	12.0	45	Epr	447	-95	0	0		0	0	0	0	0
31	1	38	7	31	617	224	9.4	45	ABalaaa	447	705	0	0		0	0	0	0	0
32	1	25	5	-1	351	141	7.4	35	ABarappp	315	794	0	0		0	0	0	0	0
33	1	44	19	-1	519	130	18.5	40	ABarpaaa	-101	0	0	0		0	0	0	0	0
34	1	28	10	-1	553	247	21.5	39	ABplaaap	343	161	0	0		0	0	0	0	0
35	1	13	3	-1	355	90	13.4	34	ABpraapa	-190	0	0	0		0	0	0	0	0
36	1	43	15	-1	647	276	11.9	37	ABalpaaa	224	0	0	0		0	0	0	0	0
37	1	30	23	-1	446	116	8.2	35	ABarapap	179	0	0	0		0	0	0	0	0
38	1	58	42	-1	262	370	14.6	36	ABplpppp	232	1380	0	0		0	0	0	0	0
39	1	55	70	-1	417	253	21.3	43	ABplapap	420	228	0	0		0	0	0	0	0
40	1	57	17	-1	583	176	9.1	35	ABaraaaa	136	0	0	0		0	0	0	0	0
41	1	34	34	-1	591	190	15.6	35	ABalapaa	239	-152	0	0		0	0	0	0	0
42	1	9	12	-1	218	210	21.4	42	Cpaa	361	1203	0	0		0	0	0	0	0
43	1	65	78	-1	181	299	6.5	43	Dp	386	-224	0	0		0	0	0	0	0
44	1	2	33	-1	443	348	6.3	41	MSapa	411	192	0	0		0	0	0	0	0
45	1	35	22	-1	610	251	18.7	39	ABplaaaa	353	102	0	0		0	0	0	0	0
46	1	18	37	-1	267	232	5.3	40	MSppp	28	0	0	0		0	0	0	0	0
47	1	51	38	-1	285	278	20.4	44	Caap	436	164	0	0		0	0	0	0	0
48	1	44	76	-1	491	156	20.7	40	ABarpaap	384	-44	0	0		0	0	0	0	0
49	1	68	63	-1	500	389	16.5	39	ABplpaaa	291	-497	0	0		0	0	0	0	0
50	1	64	68	-1	578	307	19.1	41	ABplaapa	131	0	0	0		0	0	0	0	0
51	1	16	51	-1	239	342	20.1	50	Cap	484	27	0	0		0	0	0	0	0
52	1	50	20	-1	385	282	12.0	45	Eal	241	0	0	0		0	0	0	0	0
53	1	54	32	-1	534	186	5.8	36	ABaraapa	362	547	0	0		0	0	0	0	0
54	1	27	58	-1	235	150	20.4	36	ABprapap	239	292	0	0		0	0	0	0	0
55	1	6	30	-1	290	293	12.1	47	Epl	202	0	0	0		0	0	0	0	0
56	1	37	41	-1	595	322	7.4	38	ABalpapa	344	141	0	0		0	0	0	0	0
57	1	40	43	-1	512	331	12.5	34	ABalpppa	238	-169	0	0		0	0	0	0	0
58	1	31	65	-1	497	126	8.7	36	ABarapaa	306	-839	0	0		0	0	0	0	0
59	1	40	52	-1	450	337	11.7	34	ABalpppp	228	-167	0	0		0	0	0	0	0
60	1	12	44	55	489	228	16.0	43	ABalapp	362	-252	0	0		0	0	0	0	0
61	1	61	16	-1	408	176	20.7	47	ABarppa	463	-1983	0	0		0	0	0	0	0
62	1	5	4	-1	472	195	5.8	35	ABaraapp	64	0	0	0		0	0	0	0	0
63	1	14	13	-1	309	104	16.9	39	ABpraapp	390	-1274	0	0		0	0	0	0	0
64	1	21	48	-1	155	201	15.7	36	ABprappp	221	-363	0	0		0	0	0	0	0
65	1	19	61	-1	296	137	6.0	41	MSppa	398	486	0	0		0	0	0	0	0
66	1	21	24	-1	179	151	15.8	35	ABprappa	240	265	0	0		0	0	0	0	0
67	1	34	46	-1	560	194	18.2	37	ABalapap	318	452	0	0		0	0	0	0	0
68	1	10	49	-1	441	164	13.8	44	ABarpap	408	850	0	0		0	0	0	0	0
69	1	33	57	-1	288	296	6.2	42	P4	-246	0	0	0		0	0	0	0	0
70	1	4	21	-1	495	241	22.4	42	ABplapaa	391	1149	0	0		0	0	0	0	0
71	1	29	56	-1	129	265	7.4	34	ABprpppp	304	0	0	0		0	0	0	0	0
72	1	41	53	-1	386	103	18.9	41	ABpraaap	338	1131	0	0		0	0	0	0	0
73	1	56	54	-1	228	138	6.2	37	ABprpapa	242	-673	0	0		0	0	0	0	0
74	1	26	59	-1	198	200	6.3	36	ABprpapp	233	-680	0	0		0	0	0	0	0
75	1	58	6	-1	312	376	17.4	35	ABplpppa	438	0	0	0		0	0	0	0	0
76	1	3	35	-1	295	93	10.6	31	ABprpaaa	189	0	0	0		0	0	0	0	0
