# Supplementary material for: The AP-2 Transcription Factor APTF-2 Is Required for Neuroblast and Epidermal Morphogenesis in Caenorhabditis elegans Embryogenesis
Source: PLoS Genet. 2016 May 13;12(5):e1006048. doi: 10.1371/journal.pgen.1006048 (PMC4866721; doi:10.1371/journal.pgen.1006048)
Supplement: S4 Text — (ZIP) [file pgen.1006048.s032.zip › nuclei/t081-nuclei]

1	1	28	8	-1	421	323	20.2	42	ABplappa	384	0	0	0		0	0	0	0	0
2	1	4	69	-1	180	274	19.0	44	Cpap	410	592	0	0		0	0	0	0	0
3	1	35	23	-1	369	88	12.6	37	ABpraapa	-20	0	0	0		0	0	0	0	0
4	1	62	45	-1	475	205	5.4	36	ABaraapp	-84	0	0	0		0	0	0	0	0
5	1	32	31	-1	355	139	6.8	36	ABarappp	138	0	0	0		0	0	0	0	0
6	1	75	47	-1	302	376	17.5	37	ABplpppa	332	151	0	0		0	0	0	0	0
7	1	31	76	-1	626	240	6.7	35	ABalaaaa	318	-475	0	0		0	0	0	0	0
8	1	20	22	-1	142	300	13.2	48	Cpp	149	0	0	0		0	0	0	0	0
9	1	3	4	-1	330	190	12.0	45	Ear	452	-292	0	0		0	0	0	0	0
10	1	34	25	-1	550	252	21.7	42	ABplaaap	382	204	0	0		0	0	0	0	0
11	1	22	61	-1	339	367	20.1	37	ABplppap	301	437	0	0		0	0	0	0	0
12	1	42	34	-1	206	207	21.5	41	Cpaa	418	1176	0	0		0	0	0	0	0
13	1	63	36	-1	305	102	16.5	39	ABpraapp	207	0	0	0		0	0	0	0	0
14	1	16	11	-1	349	344	7.0	41	MSapp	151	0	0	0		0	0	0	0	0
15	1	36	51	-1	650	280	12.5	36	ABalpaaa	322	541	0	0		0	0	0	0	0
16	1	61	13	55	402	164	21.0	46	ABarppa	282	-99	0	0		0	0	0	0	0
17	1	40	10	-1	584	179	8.9	36	ABaraaaa	322	-148	0	0		0	0	0	0	0
18	1	8	65	-1	539	276	6.5	43	MSaaa	197	0	0	0		0	0	0	0	0
19	1	33	2	-1	516	121	17.0	37	ABarpaaa	330	192	0	0		0	0	0	0	0
20	1	52	77	-1	374	279	12.1	46	Eal	-2	0	0	0		0	0	0	0	0
21	1	70	28	-1	497	245	22.7	42	ABplapaa	420	1343	0	0		0	0	0	0	0
22	1	45	3	-1	616	241	18.6	40	ABplaaaa	102	0	0	0		0	0	0	0	0
23	1	37	17	-1	446	124	7.6	37	ABarapap	354	1444	0	0		0	0	0	0	0
24	1	66	60	-1	178	149	15.9	37	ABprappa	269	0	0	0		0	0	0	0	0
25	1	22	68	-1	390	380	20.4	37	ABplppaa	272	-822	0	0		0	0	0	0	0
26	1	25	16	-1	261	97	20.4	38	ABprapaa	301	292	0	0		0	0	0	0	0
27	1	23	14	-1	444	228	9.5	42	MSpaa	419	1803	0	0		0	0	0	0	0
28	1	2	5	-1	514	345	7.4	38	ABalpapp	378	-553	0	0		0	0	0	0	0
29	1	14	44	-1	451	91	15.7	38	ABpraaaa	287	0	0	0		0	0	0	0	0
30	1	55	7	-1	291	288	12.5	45	Epl	451	206	0	0		0	0	0	0	0
31	1	31	1	-1	604	231	11.3	35	ABalaaap	284	762	0	0		0	0	0	0	0
32	1	53	32	-1	540	191	6.4	37	ABaraapa	69	0	0	0		0	0	0	0	0
33	1	44	19	-1	446	356	7.0	42	MSapa	-28	0	0	0		0	0	0	0	0
34	1	41	12	-1	594	177	15.1	37	ABalapaa	-145	0	0	0		0	0	0	0	0
35	1	76	62	-1	297	91	9.3	33	ABprpaaa	-125	0	0	0		0	0	0	0	0
36	1	21	43	-1	315	164	19.2	47	ABarppp	469	1091	0	0		0	0	0	0	0
37	1	46	18	-1	266	223	5.3	41	MSppp	626	0	0	0		0	0	0	0	0
38	1	47	64	-1	271	269	20.6	44	Caap	329	231	0	0		0	0	0	0	0
39	1	18	9	-1	183	140	9.4	34	ABprppaa	222	1200	0	0		0	0	0	0	0
40	1	30	53	-1	224	202	12.4	45	Epr	107	0	0	0		0	0	0	0	0
41	1	56	58	-1	600	323	7.3	37	ABalpapa	376	-238	0	0		0	0	0	0	0
42	1	38	56	-1	256	371	13.4	37	ABplpppp	297	129	0	0		0	0	0	0	0
43	1	57	30	-1	512	323	12.4	36	ABalpppa	286	-173	0	0		0	0	0	0	0
44	1	60	15	-1	468	248	16.4	37	ABalappp	265	1112	0	0		0	0	0	0	0
45	1	12	57	-1	410	381	13.4	37	ABplpapa	137	0	0	0		0	0	0	0	0
46	1	67	80	-1	563	187	18.7	36	ABalapap	356	-185	0	0		0	0	0	0	0
47	1	6	74	-1	593	304	13.4	40	ABalpaap	-58	0	0	0		0	0	0	0	0
48	1	64	83	-1	155	211	15.7	38	ABprappp	282	899	0	0		0	0	0	0	0
49	1	68	73	84	442	169	12.9	42	ABarpap	189	0	0	0		0	0	0	0	0
50	1	15	48	-1	441	290	5.5	42	MSaap	465	0	0	0		0	0	0	0	0
51	1	51	72	-1	241	338	19.8	49	Cap	486	-126	0	0		0	0	0	0	0
52	1	59	46	-1	447	330	11.7	36	ABalpppp	-180	0	0	0		0	0	0	0	0
53	1	72	27	-1	378	94	18.7	41	ABpraaap	362	176	0	0		0	0	0	0	0
54	1	73	63	-1	229	135	6.1	37	ABprpapa	364	265	0	0		0	0	0	0	0
55	1	60	41	-1	514	213	16.5	37	ABalappa	261	-465	0	0		0	0	0	0	0
56	1	71	79	-1	133	266	6.8	36	ABprpppp	346	-379	0	0		0	0	0	0	0
57	1	69	75	-1	298	291	6.6	42	P4	406	697	0	0		0	0	0	0	0
58	1	54	26	-1	234	144	20.4	38	ABprapap	279	-21	0	0		0	0	0	0	0
59	1	74	50	-1	189	201	6.0	37	ABprpapp	369	1047	0	0		0	0	0	0	0
60	1	9	70	82	546	240	12.4	44	ABalaap	315	522	0	0		0	0	0	0	0
61	1	65	59	-1	296	146	6.0	40	MSppa	405	-81	0	0		0	0	0	0	0
62	1	5	33	-1	448	376	19.5	39	ABplpaap	367	425	0	0		0	0	0	0	0
63	1	49	29	-1	487	391	15.9	38	ABplpaaa	325	-499	0	0		0	0	0	0	0
64	1	7	52	-1	340	372	12.3	37	ABplpapp	324	131	0	0		0	0	0	0	0
65	1	58	66	-1	507	131	8.1	36	ABarapaa	360	-178	0	0		0	0	0	0	0
66	1	27	24	-1	358	230	5.5	42	MSpap	99	0	0	0		0	0	0	0	0
67	1	17	40	-1	530	162	12.6	38	ABaraaap	-176	0	0	0		0	0	0	0	0
68	1	50	67	-1	580	306	19.7	41	ABplaapa	373	-497	0	0		0	0	0	0	0
69	1	26	71	-1	542	370	14.6	36	ABalppap	251	1109	0	0		0	0	0	0	0
70	1	39	6	-1	407	253	21.4	44	ABplapap	432	-362	0	0		0	0	0	0	0
71	1	18	38	-1	147	176	10.8	33	ABprppap	-43	0	0	0		0	0	0	0	0
72	1	10	39	-1	346	246	19.8	42	Caaa	-134	0	0	0		0	0	0	0	0
73	1	29	35	-1	492	321	21.1	44	ABplaapp	435	163	0	0		0	0	0	0	0
74	1	11	81	-1	340	311	18.2	40	ABplappp	341	770	0	0		0	0	0	0	0
75	1	24	42	-1	238	348	8.4	45	Da	413	-612	0	0		0	0	0	0	0
76	1	48	49	-1	493	152	20.7	41	ABarpaap	409	-430	0	0		0	0	0	0	0
77	1	1	78	-1	242	121	11.7	34	ABprpaap	305	470	0	0		0	0	0	0	0
78	1	43	20	-1	190	292	6.3	43	Dp	8	0	0	0		0	0	0	0	0
79	1	26	37	-1	598	361	14.5	35	ABalppaa	224	-149	0	0		0	0	0	0	0
80	1	13	21	-1	114	217	8.4	37	ABprpppa	354	21	0	0		0	0	0	0	0
81	1	19	54	-1	398	112	7.6	35	ABarappa	62	0	0	0		0	0	0	0	0
