# Supplementary material for: The AP-2 Transcription Factor APTF-2 Is Required for Neuroblast and Epidermal Morphogenesis in Caenorhabditis elegans Embryogenesis
Source: PLoS Genet. 2016 May 13;12(5):e1006048. doi: 10.1371/journal.pgen.1006048 (PMC4866721; doi:10.1371/journal.pgen.1006048)
Supplement: S4 Text — (ZIP) [file pgen.1006048.s032.zip › nuclei/t082-nuclei]

1	1	31	78	-1	606	241	11.6	36	ABalaaap	302	766	0	0		0	0	0	0	0
2	1	19	79	-1	521	120	16.6	35	ABarpaaa	331	1119	0	0		0	0	0	0	0
3	1	22	3	-1	616	251	18.8	40	ABplaaaa	99	0	0	0		0	0	0	0	0
4	1	9	68	-1	333	195	12.0	46	Ear	146	0	0	0		0	0	0	0	0
5	1	28	35	-1	514	349	7.0	39	ABalpapp	411	0	0	0		0	0	0	0	0
6	1	70	60	-1	405	252	21.5	43	ABplapap	433	-305	0	0		0	0	0	0	0
7	1	30	50	-1	290	284	13.0	45	Epl	-140	0	0	0		0	0	0	0	0
8	1	1	83	-1	418	317	20.2	41	ABplappa	376	364	0	0		0	0	0	0	0
9	1	39	62	-1	190	137	8.6	34	ABprppaa	269	871	0	0		0	0	0	0	0
10	1	17	38	-1	604	195	8.6	35	ABaraaaa	329	51	0	0		0	0	0	0	0
11	1	14	47	-1	350	347	7.3	41	MSapp	604	0	0	0		0	0	0	0	0
12	1	34	39	-1	604	183	15.1	37	ABalapaa	162	0	0	0		0	0	0	0	0
13	1	16	49	-1	379	177	20.6	38	ABarppap	292	226	0	0		0	0	0	0	0
14	1	27	61	-1	444	224	9.1	42	MSpaa	391	0	0	0		0	0	0	0	0
15	1	44	23	-1	461	249	16.6	40	ABalappp	320	179	0	0		0	0	0	0	0
16	1	26	75	-1	267	96	19.5	38	ABprapaa	292	0	0	0		0	0	0	0	0
17	1	23	64	-1	459	126	7.6	37	ABarapap	102	0	0	0		0	0	0	0	0
18	1	37	10	-1	271	217	5.3	42	MSppp	16	0	0	0		0	0	0	0	0
19	1	33	4	-1	449	359	7.3	40	MSapa	402	-220	0	0		0	0	0	0	0
20	1	78	59	-1	204	287	6.3	43	Dp	410	-436	0	0		0	0	0	0	0
21	1	80	72	-1	117	220	8.2	37	ABprpppa	107	0	0	0		0	0	0	0	0
22	1	8	56	84	151	304	11.8	45	Cpp	304	417	0	0		0	0	0	0	0
23	1	3	5	-1	389	87	12.5	37	ABpraapa	330	-19	0	0		0	0	0	0	0
24	1	66	11	-1	370	233	5.4	43	MSpap	234	0	0	0		0	0	0	0	0
25	1	10	37	-1	541	260	22.2	42	ABplaaap	404	47	0	0		0	0	0	0	0
26	1	58	76	-1	231	134	20.7	39	ABprapap	360	-8	0	0		0	0	0	0	0
27	1	53	1	-1	377	98	19.2	41	ABpraaap	489	0	0	0		0	0	0	0	0
28	1	21	51	-1	496	237	22.9	43	ABplapaa	411	1336	0	0		0	0	0	0	0
29	1	63	54	-1	483	396	15.9	38	ABplpaaa	102	0	0	0		0	0	0	0	0
30	1	43	55	-1	512	326	12.6	36	ABalpppa	325	141	0	0		0	0	0	0	0
31	1	5	20	-1	367	144	6.7	36	ABarappp	367	-172	0	0		0	0	0	0	0
32	1	32	24	-1	553	199	6.6	36	ABaraapa	360	543	0	0		0	0	0	0	0
33	1	62	21	-1	438	373	20.3	40	ABplpaap	429	0	0	0		0	0	0	0	0
34	1	12	58	-1	203	198	21.8	43	Cpaa	432	452	0	0		0	0	0	0	0
35	1	73	19	-1	479	320	21.3	44	ABplaapp	382	-483	0	0		0	0	0	0	0
36	1	13	81	-1	309	98	15.8	39	ABpraapp	188	0	0	0		0	0	0	0	0
37	1	79	29	-1	598	364	14.6	34	ABalppaa	279	786	0	0		0	0	0	0	0
38	1	71	69	-1	146	175	10.6	35	ABprppap	248	0	0	0		0	0	0	0	0
39	1	72	41	-1	341	245	19.9	42	Caaa	428	353	0	0		0	0	0	0	0
40	1	67	44	-1	541	158	12.5	39	ABaraaap	360	145	0	0		0	0	0	0	0
41	1	55	6	-1	510	208	16.9	39	ABalappa	359	167	0	0		0	0	0	0	0
42	1	75	66	-1	246	339	8.1	43	Da	399	35	0	0		0	0	0	0	0
43	1	36	46	80	312	162	19.7	46	ABarppp	312	1148	0	0		0	0	0	0	0
44	1	29	12	-1	460	97	15.6	37	ABpraaaa	288	0	0	0		0	0	0	0	0
45	1	4	40	-1	478	209	5.4	37	ABaraapp	231	0	0	0		0	0	0	0	0
46	1	52	71	-1	444	321	11.6	37	ABalpppp	-126	0	0	0		0	0	0	0	0
47	1	6	57	-1	298	377	17.4	36	ABplpppa	344	108	0	0		0	0	0	0	0
48	1	50	9	-1	441	290	5.6	42	MSaap	395	0	0	0		0	0	0	0	0
49	1	76	67	-1	495	151	20.8	41	ABarpaap	362	108	0	0		0	0	0	0	0
50	1	59	52	-1	186	202	5.6	37	ABprpapp	201	0	0	0		0	0	0	0	0
51	1	15	77	-1	654	286	12.7	37	ABalpaaa	330	133	0	0		0	0	0	0	0
52	1	64	14	-1	338	375	13.2	38	ABplpapp	56	0	0	0		0	0	0	0	0
53	1	40	33	-1	222	197	12.6	45	Epr	424	274	0	0		0	0	0	0	0
54	1	81	13	-1	413	106	7.8	36	ABarappa	351	623	0	0		0	0	0	0	0
55	1	16	32	-1	422	137	21.6	39	ABarppaa	320	-98	0	0		0	0	0	0	0
56	1	42	43	-1	259	370	12.5	37	ABplpppp	335	443	0	0		0	0	0	0	0
57	1	45	70	-1	413	382	14.0	39	ABplpapa	111	0	0	0		0	0	0	0	0
58	1	41	48	-1	605	332	7.5	37	ABalpapa	356	95	0	0		0	0	0	0	0
59	1	61	2	-1	309	146	6.3	40	MSppa	389	-303	0	0		0	0	0	0	0
60	1	24	27	-1	175	146	15.4	38	ABprappa	361	568	0	0		0	0	0	0	0
61	1	11	26	-1	335	367	20.3	38	ABplppap	287	-197	0	0		0	0	0	0	0
62	1	35	65	-1	307	93	8.6	35	ABprpaaa	343	882	0	0		0	0	0	0	0
63	1	54	22	-1	247	133	5.3	35	ABprpapa	332	-64	0	0		0	0	0	0	0
64	1	38	53	-1	259	266	21.4	45	Caap	425	1194	0	0		0	0	0	0	0
65	1	18	31	-1	538	275	7.2	43	MSaaa	-259	0	0	0		0	0	0	0	0
66	1	65	28	-1	526	136	8.0	37	ABarapaa	-172	0	0	0		0	0	0	0	0
67	1	68	15	-1	578	315	19.8	43	ABplaapa	378	430	0	0		0	0	0	0	0
68	1	25	73	-1	387	381	20.3	38	ABplppaa	120	0	0	0		0	0	0	0	0
69	1	2	17	-1	176	275	18.7	41	Cpap	408	-939	0	0		0	0	0	0	0
70	1	60	16	-1	558	244	12.4	36	ABalaapa	-157	0	0	0		0	0	0	0	0
71	1	69	42	-1	539	375	14.4	37	ABalppap	153	0	0	0		0	0	0	0	0
72	1	51	63	-1	241	340	19.3	48	Cap	274	0	0	0		0	0	0	0	0
73	1	49	30	-1	480	161	12.7	36	ABarpapa	248	-122	0	0		0	0	0	0	0
74	1	47	45	-1	589	314	13.5	40	ABalpaap	254	0	0	0		0	0	0	0	0
75	1	57	8	-1	305	288	7.1	42	P4	423	1225	0	0		0	0	0	0	0
76	1	7	36	-1	615	256	6.6	34	ABalaaaa	341	132	0	0		0	0	0	0	0
77	1	20	25	-1	373	276	12.1	47	Eal	-51	0	0	0		0	0	0	0	0
78	1	77	7	-1	248	118	11.6	36	ABprpaap	363	-290	0	0		0	0	0	0	0
79	1	56	74	-1	141	275	5.7	38	ABprpppp	-198	0	0	0		0	0	0	0	0
80	1	46	86	-1	566	190	19.4	38	ABalapap	381	-285	0	0		0	0	0	0	0
81	1	74	82	-1	325	313	18.6	41	ABplappp	394	133	0	0		0	0	0	0	0
82	1	60	18	-1	523	248	13.5	36	ABalaapp	217	-149	0	0		0	0	0	0	0
83	1	48	34	-1	153	214	15.6	38	ABprappp	365	-29	0	0		0	0	0	0	0
84	1	49	85	-1	420	180	14.8	37	ABarpapp	271	194	0	0		0	0	0	0	0
