# Supplementary material for: The AP-2 Transcription Factor APTF-2 Is Required for Neuroblast and Epidermal Morphogenesis in Caenorhabditis elegans Embryogenesis
Source: PLoS Genet. 2016 May 13;12(5):e1006048. doi: 10.1371/journal.pgen.1006048 (PMC4866721; doi:10.1371/journal.pgen.1006048)
Supplement: S4 Text — (ZIP) [file pgen.1006048.s032.zip › nuclei/t083-nuclei]

1	1	27	69	-1	380	92	19.3	39	ABpraaap	109	0	0	0		0	0	0	0	0
2	1	59	9	-1	311	152	6.1	41	MSppa	405	357	0	0		0	0	0	0	0
3	1	3	13	-1	619	259	18.7	41	ABplaaaa	47	0	0	0		0	0	0	0	0
4	1	19	15	-1	445	357	7.4	40	MSapa	400	288	0	0		0	0	0	0	0
5	1	23	35	-1	390	88	12.8	37	ABpraapa	365	-24	0	0		0	0	0	0	0
6	1	41	18	-1	523	206	16.7	40	ABalappa	338	485	0	0		0	0	0	0	0
7	1	78	3	-1	242	116	12.3	37	ABprpaap	303	-239	0	0		0	0	0	0	0
8	1	75	47	-1	312	281	7.4	42	P4	423	-1687	0	0		0	0	0	0	0
9	1	48	41	-1	445	284	6.3	42	MSaap	85	0	0	0		0	0	0	0	0
10	1	18	1	-1	264	212	5.2	42	MSppp	377	0	0	0		0	0	0	0	0
11	1	24	2	-1	371	223	5.7	43	MSpap	10	0	0	0		0	0	0	0	0
12	1	44	4	-1	463	97	15.0	37	ABpraaaa	372	182	0	0		0	0	0	0	0
13	1	54	11	-1	420	107	7.9	36	ABarappa	328	-265	0	0		0	0	0	0	0
14	1	52	65	-1	345	383	13.0	39	ABplpapp	55	0	0	0		0	0	0	0	0
15	1	67	42	-1	579	321	19.3	41	ABplaapa	405	-83	0	0		0	0	0	0	0
16	1	70	56	-1	565	240	12.3	36	ABalaapa	292	1416	0	0		0	0	0	0	0
17	1	69	26	-1	171	285	18.5	43	Cpap	413	-582	0	0		0	0	0	0	0
18	1	82	71	-1	515	251	13.6	36	ABalaapp	237	-467	0	0		0	0	0	0	0
19	1	35	39	-1	481	317	21.3	44	ABplaapp	440	-246	0	0		0	0	0	0	0
20	1	31	55	-1	367	134	7.5	37	ABarappp	103	0	0	0		0	0	0	0	0
21	1	33	68	-1	438	369	20.7	40	ABplpaap	376	735	0	0		0	0	0	0	0
22	1	63	21	-1	252	127	5.6	36	ABprpapa	221	0	0	0		0	0	0	0	0
23	1	15	84	-1	455	249	17.0	40	ABalappp	396	189	0	0		0	0	0	0	0
24	1	32	19	-1	560	198	6.0	38	ABaraapa	-555	0	0	0		0	0	0	0	0
25	1	77	45	-1	380	269	12.2	46	Eal	460	-480	0	0		0	0	0	0	0
26	1	61	5	-1	338	367	20.1	39	ABplppap	114	0	0	0		0	0	0	0	0
27	1	60	31	-1	176	138	14.7	37	ABprappa	373	1058	0	0		0	0	0	0	0
28	1	66	72	-1	526	143	7.6	35	ABarapaa	350	-242	0	0		0	0	0	0	0
29	1	37	86	-1	599	364	14.3	36	ABalppaa	122	0	0	0		0	0	0	0	0
30	1	73	74	-1	484	159	12.7	37	ABarpapa	312	-116	0	0		0	0	0	0	0
31	1	65	7	-1	531	277	7.4	42	MSaaa	-247	0	0	0		0	0	0	0	0
32	1	55	58	-1	431	130	21.9	39	ABarppaa	309	522	0	0		0	0	0	0	0
33	1	53	20	-1	224	199	12.4	46	Epr	461	1159	0	0		0	0	0	0	0
34	1	83	80	-1	151	222	15.9	38	ABprappp	380	-357	0	0		0	0	0	0	0
35	1	5	14	-1	506	350	6.6	38	ABalpapp	368	-786	0	0		0	0	0	0	0
36	1	76	51	-1	613	257	6.1	36	ABalaaaa	180	0	0	0		0	0	0	0	0
37	1	25	62	-1	544	263	22.4	41	ABplaaap	388	-207	0	0		0	0	0	0	0
38	1	10	64	-1	615	200	8.1	35	ABaraaaa	354	763	0	0		0	0	0	0	0
39	1	12	66	-1	604	184	14.9	38	ABalapaa	376	469	0	0		0	0	0	0	0
40	1	45	17	-1	478	202	5.3	38	ABaraapp	855	0	0	0		0	0	0	0	0
41	1	39	70	-1	348	244	20.0	44	Caaa	376	395	0	0		0	0	0	0	0
42	1	71	32	-1	540	382	14.0	37	ABalppap	341	477	0	0		0	0	0	0	0
43	1	56	48	-1	263	375	11.6	37	ABplpppp	-186	0	0	0		0	0	0	0	0
44	1	40	57	-1	548	155	12.2	39	ABaraaap	163	0	0	0		0	0	0	0	0
45	1	74	27	-1	586	311	13.7	39	ABalpaap	-61	0	0	0		0	0	0	0	0
46	1	43	44	-1	335	137	20.5	40	ABarpppa	306	205	0	0		0	0	0	0	0
47	1	11	25	-1	350	343	7.3	41	MSapp	414	0	0	0		0	0	0	0	0
48	1	58	60	-1	601	337	7.7	37	ABalpapa	336	0	0	0		0	0	0	0	0
49	1	13	36	-1	385	181	21.4	41	ABarppap	407	304	0	0		0	0	0	0	0
50	1	7	76	-1	297	281	13.4	46	Epl	82	0	0	0		0	0	0	0	0
51	1	28	82	-1	503	236	22.9	43	ABplapaa	423	-771	0	0		0	0	0	0	0
52	1	50	52	-1	178	204	5.4	37	ABprpapp	368	-240	0	0		0	0	0	0	0
53	1	64	30	-1	252	282	21.8	44	Caap	440	1464	0	0		0	0	0	0	0
54	1	29	10	-1	489	395	15.6	38	ABplpaaa	367	706	0	0		0	0	0	0	0
55	1	30	8	-1	514	327	12.3	37	ABalpppa	368	482	0	0		0	0	0	0	0
56	1	22	46	-1	169	313	12.3	38	Cppp	335	387	0	0		0	0	0	0	0
57	1	47	38	-1	307	383	17.2	38	ABplpppa	332	-275	0	0		0	0	0	0	0
58	1	34	28	-1	199	190	22.3	43	Cpaa	415	-231	0	0		0	0	0	0	0
59	1	20	59	-1	211	281	6.6	42	Dp	415	-160	0	0		0	0	0	0	0
60	1	6	50	-1	408	250	22.1	42	ABplapap	410	952	0	0		0	0	0	0	0
61	1	14	34	-1	445	210	9.4	42	MSpaa	469	0	0	0		0	0	0	0	0
62	1	9	63	-1	193	133	8.3	36	ABprppaa	339	-81	0	0		0	0	0	0	0
63	1	72	78	-1	239	348	18.5	47	Cap	463	-1085	0	0		0	0	0	0	0
64	1	17	49	-1	462	129	7.2	37	ABarapap	109	0	0	0		0	0	0	0	0
65	1	62	43	-1	313	95	8.5	35	ABprpaaa	-58	0	0	0		0	0	0	0	0
66	1	42	67	-1	260	334	7.9	43	Da	426	-762	0	0		0	0	0	0	0
67	1	49	61	-1	496	165	21.4	42	ABarpaap	363	-206	0	0		0	0	0	0	0
68	1	4	6	-1	333	192	12.6	47	Ear	452	563	0	0		0	0	0	0	0
69	1	38	54	-1	141	178	10.6	35	ABprppap	322	-406	0	0		0	0	0	0	0
70	1	57	12	-1	422	389	14.2	37	ABplpapa	438	0	0	0		0	0	0	0	0
71	1	46	85	-1	437	324	12.2	39	ABalpppp	350	-434	0	0		0	0	0	0	0
72	1	21	53	-1	115	220	8.1	37	ABprpppa	-117	0	0	0		0	0	0	0	0
73	1	68	83	-1	389	385	20.3	38	ABplppaa	431	0	0	0		0	0	0	0	0
74	1	79	33	-1	147	275	5.2	37	ABprpppp	350	397	0	0		0	0	0	0	0
75	1	16	24	-1	272	98	20.2	38	ABprapaa	313	0	0	0		0	0	0	0	0
76	1	26	81	-1	226	136	20.7	40	ABprapap	-3	0	0	0		0	0	0	0	0
77	1	51	77	-1	653	288	12.5	38	ABalpaaa	366	1375	0	0		0	0	0	0	0
78	1	1	75	-1	618	239	12.2	36	ABalaaap	334	127	0	0		0	0	0	0	0
79	1	2	29	-1	526	124	17.0	36	ABarpaaa	335	164	0	0		0	0	0	0	0
80	1	43	16	-1	285	181	20.4	40	ABarpppp	292	199	0	0		0	0	0	0	0
81	1	36	23	-1	309	101	16.1	40	ABpraapp	311	0	0	0		0	0	0	0	0
82	1	81	79	-1	322	312	19.0	41	ABplappp	366	752	0	0		0	0	0	0	0
83	1	8	73	-1	413	316	20.4	40	ABplappa	400	37	0	0		0	0	0	0	0
84	1	22	40	-1	136	288	12.7	39	Cppa	278	-1183	0	0		0	0	0	0	0
85	1	84	22	-1	415	177	15.1	39	ABarpapp	391	-29	0	0		0	0	0	0	0
86	1	80	37	-1	566	196	19.4	40	ABalapap	358	100	0	0		0	0	0	0	0
