# Supplementary material for: The AP-2 Transcription Factor APTF-2 Is Required for Neuroblast and Epidermal Morphogenesis in Caenorhabditis elegans Embryogenesis
Source: PLoS Genet. 2016 May 13;12(5):e1006048. doi: 10.1371/journal.pgen.1006048 (PMC4866721; doi:10.1371/journal.pgen.1006048)
Supplement: S4 Text — (ZIP) [file pgen.1006048.s032.zip › nuclei/t084-nuclei]

1	1	10	35	-1	264	211	5.4	42	MSppp	383	381	0	0		0	0	0	0	0
2	1	11	48	-1	375	219	5.8	44	MSpap	-88	0	0	0		0	0	0	0	0
3	1	7	76	-1	239	112	12.3	37	ABprpaap	-210	0	0	0		0	0	0	0	0
4	1	12	25	-1	469	97	14.6	38	ABpraaaa	345	47	0	0		0	0	0	0	0
5	1	26	79	-1	330	367	20.7	39	ABplppap	394	120	0	0		0	0	0	0	0
6	1	68	73	-1	330	185	13.4	46	Ear	462	-110	0	0		0	0	0	0	0
7	1	31	22	-1	526	272	7.4	42	MSaaa	57	0	0	0		0	0	0	0	0
8	1	55	85	-1	515	321	12.5	36	ABalpppa	492	0	0	0		0	0	0	0	0
9	1	2	52	-1	308	157	6.3	40	MSppa	163	0	0	0		0	0	0	0	0
10	1	54	9	-1	482	391	15.2	38	ABplpaaa	114	0	0	0		0	0	0	0	0
11	1	13	46	-1	422	104	8.0	36	ABarappa	51	0	0	0		0	0	0	0	0
12	1	70	3	-1	420	386	14.1	38	ABplpapa	111	0	0	0		0	0	0	0	0
13	1	3	50	-1	615	266	18.6	40	ABplaaaa	369	39	0	0		0	0	0	0	0
14	1	35	34	-1	506	348	6.8	39	ABalpapp	312	0	0	0		0	0	0	0	0
15	1	4	74	-1	443	356	7.6	41	MSapa	-12	0	0	0		0	0	0	0	0
16	1	80	1	-1	281	179	21.2	40	ABarpppp	386	-435	0	0		0	0	0	0	0
17	1	40	19	-1	479	202	5.1	37	ABaraapp	365	-484	0	0		0	0	0	0	0
18	1	6	45	-1	529	208	16.5	39	ABalappa	338	175	0	0		0	0	0	0	0
19	1	24	31	-1	559	199	6.2	38	ABaraapa	168	0	0	0		0	0	0	0	0
20	1	33	11	-1	223	198	12.6	46	Epr	453	-167	0	0		0	0	0	0	0
21	1	22	67	-1	250	129	5.4	37	ABprpapa	86	0	0	0		0	0	0	0	0
22	1	85	2	-1	412	176	15.4	40	ABarpapp	386	814	0	0		0	0	0	0	0
23	1	81	81	-1	313	102	15.5	40	ABpraapp	360	449	0	0		0	0	0	0	0
24	1	75	71	-1	269	97	19.8	39	ABprapaa	300	0	0	0		0	0	0	0	0
25	1	47	64	-1	350	341	7.5	41	MSapp	79	0	0	0		0	0	0	0	0
26	1	17	17	-1	167	294	17.6	42	Cpap	426	-568	0	0		0	0	0	0	0
27	1	45	75	-1	580	311	13.5	38	ABalpaap	383	-285	0	0		0	0	0	0	0
28	1	58	13	-1	193	189	22.3	42	Cpaa	384	82	0	0		0	0	0	0	0
29	1	79	69	-1	536	129	17.0	39	ABarpaaa	352	-464	0	0		0	0	0	0	0
30	1	53	70	-1	241	282	21.5	42	Caap	372	-530	0	0		0	0	0	0	0
31	1	27	58	-1	175	136	15.0	39	ABprappa	346	-610	0	0		0	0	0	0	0
32	1	42	14	-1	531	387	13.5	38	ABalppap	325	447	0	0		0	0	0	0	0
33	1	74	42	-1	154	273	4.9	38	ABprpppp	337	117	0	0		0	0	0	0	0
34	1	61	55	-1	441	198	9.4	42	MSpaa	100	0	0	0		0	0	0	0	0
35	1	5	28	-1	390	87	12.8	38	ABpraapa	8	0	0	0		0	0	0	0	0
36	1	49	10	-1	386	178	21.4	41	ABarppap	388	529	0	0		0	0	0	0	0
37	1	86	80	-1	564	200	19.6	41	ABalapap	87	0	0	0		0	0	0	0	0
38	1	57	84	-1	306	387	17.1	37	ABplpppa	351	401	0	0		0	0	0	0	0
39	1	19	43	-1	482	325	21.5	44	ABplaapp	444	204	0	0		0	0	0	0	0
40	1	84	40	-1	126	288	11.6	38	Cppa	239	-851	0	0		0	0	0	0	0
41	1	9	78	-1	445	278	6.9	41	MSaap	417	1059	0	0		0	0	0	0	0
42	1	15	49	-1	575	326	19.3	41	ABplaapa	387	1000	0	0		0	0	0	0	0
43	1	65	72	-1	314	97	7.7	37	ABprpaaa	42	0	0	0		0	0	0	0	0
44	1	46	37	-1	337	133	20.3	40	ABarpppa	362	-1038	0	0		0	0	0	0	0
45	1	25	57	-1	378	260	12.4	45	Eal	453	149	0	0		0	0	0	0	0
46	1	56	39	-1	175	316	10.2	38	Cppp	254	424	0	0		0	0	0	0	0
47	1	8	41	-1	317	277	7.6	40	P4	403	-459	0	0		0	0	0	0	0
48	1	43	33	-1	263	374	11.4	37	ABplpppp	259	0	0	0		0	0	0	0	0
49	1	64	59	-1	462	132	6.8	37	ABarapap	361	377	0	0		0	0	0	0	0
50	1	60	53	-1	408	246	22.0	44	ABplapap	390	-202	0	0		0	0	0	0	0
51	1	36	16	-1	610	258	5.7	36	ABalaaaa	-223	0	0	0		0	0	0	0	0
52	1	52	63	-1	179	199	5.4	39	ABprpapp	386	-1585	0	0		0	0	0	0	0
53	1	72	20	-1	115	220	7.6	37	ABprpppa	283	0	0	0		0	0	0	0	0
54	1	69	26	-1	140	185	10.4	37	ABprppap	371	533	0	0		0	0	0	0	0
55	1	20	38	-1	366	127	7.2	36	ABarappp	16	0	0	0		0	0	0	0	0
56	1	16	4	-1	567	237	12.3	34	ABalaapa	332	93	0	0		0	0	0	0	0
57	1	44	87	-1	547	149	11.8	38	ABaraaap	362	437	0	0		0	0	0	0	0
58	1	32	21	-1	433	125	22.4	42	ABarppaa	416	334	0	0		0	0	0	0	0
59	1	59	60	-1	217	275	6.9	40	Dp	-66	0	0	0		0	0	0	0	0
60	1	48	36	-1	600	333	7.6	38	ABalpapa	-500	0	0	0		0	0	0	0	0
61	1	67	51	-1	494	173	22.2	43	ABarpaap	414	-209	0	0		0	0	0	0	0
62	1	37	6	-1	546	270	22.3	40	ABplaaap	398	610	0	0		0	0	0	0	0
63	1	62	27	-1	198	128	8.7	37	ABprppaa	344	884	0	0		0	0	0	0	0
64	1	38	15	-1	615	201	8.2	35	ABaraaaa	349	-735	0	0		0	0	0	0	0
65	1	14	12	-1	349	385	13.2	40	ABplpapp	333	-232	0	0		0	0	0	0	0
66	1	39	44	-1	607	184	14.3	36	ABalapaa	367	-128	0	0		0	0	0	0	0
67	1	66	86	-1	265	330	7.6	42	Da	389	1034	0	0		0	0	0	0	0
68	1	21	68	-1	437	370	21.0	41	ABplpaap	348	1089	0	0		0	0	0	0	0
69	1	1	65	-1	391	94	18.5	39	ABpraaap	256	0	0	0		0	0	0	0	0
70	1	41	83	-1	347	240	20.4	44	Caaa	440	-1080	0	0		0	0	0	0	0
71	1	18	30	-1	510	247	13.6	35	ABalaapp	352	-645	0	0		0	0	0	0	0
72	1	28	24	-1	528	145	7.3	36	ABarapaa	324	-210	0	0		0	0	0	0	0
73	1	83	66	-1	406	316	20.5	42	ABplappa	389	337	0	0		0	0	0	0	0
74	1	30	54	-1	490	157	13.1	37	ABarpapa	356	1417	0	0		0	0	0	0	0
75	1	78	62	-1	618	241	12.7	36	ABalaaap	355	1027	0	0		0	0	0	0	0
76	1	50	82	-1	298	277	13.9	46	Epl	465	96	0	0		0	0	0	0	0
77	1	77	5	-1	651	295	11.7	40	ABalpaaa	375	0	0	0		0	0	0	0	0
78	1	63	7	29	242	338	18.0	46	Cap	351	-184	0	0		0	0	0	0	0
79	1	82	47	-1	317	312	19.4	42	ABplappp	381	106	0	0		0	0	0	0	0
80	1	34	18	-1	144	230	15.3	38	ABprappp	347	768	0	0		0	0	0	0	0
81	1	76	61	-1	215	138	20.8	42	ABprapap	399	200	0	0		0	0	0	0	0
82	1	51	77	-1	504	250	22.8	42	ABplapaa	401	-159	0	0		0	0	0	0	0
83	1	73	8	-1	387	385	20.4	39	ABplppaa	315	-829	0	0		0	0	0	0	0
84	1	23	56	-1	448	249	17.3	40	ABalappp	395	-153	0	0		0	0	0	0	0
85	1	71	23	-1	430	324	13.2	38	ABalpppp	374	180	0	0		0	0	0	0	0
86	1	29	32	-1	599	366	13.6	35	ABalppaa	304	-498	0	0		0	0	0	0	0
