# Supplementary material for: The AP-2 Transcription Factor APTF-2 Is Required for Neuroblast and Epidermal Morphogenesis in Caenorhabditis elegans Embryogenesis
Source: PLoS Genet. 2016 May 13;12(5):e1006048. doi: 10.1371/journal.pgen.1006048 (PMC4866721; doi:10.1371/journal.pgen.1006048)
Supplement: S4 Text — (ZIP) [file pgen.1006048.s032.zip › nuclei/t085-nuclei]

1	1	16	36	-1	273	183	21.6	43	ABarpppp	420	-312	0	0		0	0	0	0	0
2	1	22	57	-1	408	178	15.6	39	ABarpapp	395	-845	0	0		0	0	0	0	0
3	1	12	31	-1	425	386	14.0	38	ABplpapa	62	0	0	0		0	0	0	0	0
4	1	56	15	-1	569	235	12.3	35	ABalaapa	348	133	0	0		0	0	0	0	0
5	1	77	65	-1	647	297	11.4	37	ABalpaaa	72	0	0	0		0	0	0	0	0
6	1	62	86	-1	547	272	22.2	40	ABplaaap	373	101	0	0		0	0	0	0	0
7	1	78	41	-1	269	342	19.5	38	Capa	134	0	0	0		0	0	0	0	0
8	1	83	11	-1	391	384	20.6	39	ABplppaa	365	432	0	0		0	0	0	0	0
9	1	10	34	-1	488	392	15.1	37	ABplpaaa	349	106	0	0		0	0	0	0	0
10	1	36	17	-1	384	182	21.6	41	ABarppap	415	288	0	0		0	0	0	0	0
11	1	20	13	-1	223	200	12.9	45	Epr	440	427	0	0		0	0	0	0	0
12	1	65	8	-1	353	384	13.0	39	ABplpapp	373	-528	0	0		0	0	0	0	0
13	1	28	30	-1	193	190	22.2	42	Cpaa	428	155	0	0		0	0	0	0	0
14	1	32	63	-1	531	384	13.7	38	ABalppap	148	0	0	0		0	0	0	0	0
15	1	64	25	-1	615	201	7.6	35	ABaraaaa	285	0	0	0		0	0	0	0	0
16	1	51	23	-1	606	256	5.6	37	ABalaaaa	358	401	0	0		0	0	0	0	0
17	1	26	21	-1	165	292	17.1	44	Cpap	376	-410	0	0		0	0	0	0	0
18	1	80	3	-1	136	229	15.3	38	ABprappp	344	172	0	0		0	0	0	0	0
19	1	17	2	-1	483	201	5.5	37	ABaraapp	373	-441	0	0		0	0	0	0	0
20	1	53	35	-1	115	217	7.5	36	ABprpppa	362	62	0	0		0	0	0	0	0
21	1	58	83	-1	426	114	22.5	42	ABarppaa	422	-549	0	0		0	0	0	0	0
22	1	7	38	-1	524	277	7.3	42	MSaaa	411	134	0	0		0	0	0	0	0
23	1	85	75	-1	433	325	13.4	39	ABalpppp	394	1205	0	0		0	0	0	0	0
24	1	72	59	-1	522	142	7.6	37	ABarapaa	332	216	0	0		0	0	0	0	0
25	1	4	76	-1	466	96	14.2	38	ABpraaaa	62	0	0	0		0	0	0	0	0
26	1	54	40	-1	137	184	10.4	36	ABprppap	124	0	0	0		0	0	0	0	0
27	1	63	45	-1	201	125	9.0	37	ABprppaa	258	0	0	0		0	0	0	0	0
28	1	35	7	-1	385	85	12.5	37	ABpraapa	354	679	0	0		0	0	0	0	0
29	1	78	87	-1	210	342	16.6	39	Capp	317	-173	0	0		0	0	0	0	0
30	1	71	71	-1	505	242	13.7	36	ABalaapp	342	-687	0	0		0	0	0	0	0
31	1	19	61	-1	557	195	6.1	37	ABaraapa	368	-1384	0	0		0	0	0	0	0
32	1	86	70	-1	600	365	12.8	36	ABalppaa	101	0	0	0		0	0	0	0	0
33	1	48	4	-1	263	378	11.1	37	ABplpppp	13	0	0	0		0	0	0	0	0
34	1	14	44	-1	503	350	7.4	38	ABalpapp	92	0	0	0		0	0	0	0	0
35	1	1	72	-1	263	212	5.4	40	MSppp	39	0	0	0		0	0	0	0	0
36	1	60	26	-1	595	333	7.4	37	ABalpapa	366	1040	0	0		0	0	0	0	0
37	1	44	56	-1	337	129	20.9	41	ABarpppa	401	-1344	0	0		0	0	0	0	0
38	1	55	33	-1	363	124	7.6	36	ABarappp	56	0	0	0		0	0	0	0	0
39	1	46	10	-1	176	322	10.1	38	Cppp	320	1046	0	0		0	0	0	0	0
40	1	40	85	-1	120	283	11.4	37	Cppa	95	0	0	0		0	0	0	0	0
41	1	47	78	-1	319	277	7.6	38	P4	265	803	0	0		0	0	0	0	0
42	1	33	42	-1	157	273	5.1	37	ABprpppp	342	409	0	0		0	0	0	0	0
43	1	39	58	-1	475	323	20.9	42	ABplaapp	371	555	0	0		0	0	0	0	0
44	1	66	50	-1	609	184	14.3	36	ABalapaa	362	730	0	0		0	0	0	0	0
45	1	18	67	-1	530	205	16.6	37	ABalappa	369	97	0	0		0	0	0	0	0
46	1	11	29	-1	418	109	8.0	36	ABarappa	127	0	0	0		0	0	0	0	0
47	1	79	53	-1	319	310	19.3	42	ABplappp	-161	0	0	0		0	0	0	0	0
48	1	2	24	-1	380	231	6.1	42	MSpap	-36	0	0	0		0	0	0	0	0
49	1	42	5	-1	576	327	18.7	40	ABplaapa	335	0	0	0		0	0	0	0	0
50	1	13	54	-1	616	266	19.0	41	ABplaaaa	416	412	0	0		0	0	0	0	0
51	1	61	68	-1	488	174	22.3	44	ABarpaap	94	0	0	0		0	0	0	0	0
52	1	9	9	-1	315	163	6.1	40	MSppa	395	-180	0	0		0	0	0	0	0
53	1	50	28	-1	409	244	22.0	43	ABplapap	426	-203	0	0		0	0	0	0	0
54	1	74	20	-1	494	159	13.4	36	ABarpapa	362	-942	0	0		0	0	0	0	0
55	1	34	49	-1	439	195	10.1	41	MSpaa	397	217	0	0		0	0	0	0	0
56	1	84	81	-1	447	242	17.2	39	ABalappp	384	-495	0	0		0	0	0	0	0
57	1	45	39	-1	380	258	13.0	45	Eal	446	378	0	0		0	0	0	0	0
58	1	31	18	-1	177	135	15.0	40	ABprappa	365	0	0	0		0	0	0	0	0
59	1	49	1	-1	456	135	6.3	36	ABarapap	43	0	0	0		0	0	0	0	0
60	1	59	79	-1	225	277	6.6	41	Dp	389	-120	0	0		0	0	0	0	0
61	1	81	60	-1	212	141	20.2	40	ABprapap	392	-443	0	0		0	0	0	0	0
62	1	75	19	-1	616	242	13.4	37	ABalaaap	339	217	0	0		0	0	0	0	0
63	1	52	55	-1	179	195	5.4	38	ABprpapp	335	-440	0	0		0	0	0	0	0
64	1	25	66	-1	345	344	7.7	41	MSapp	397	-543	0	0		0	0	0	0	0
65	1	69	6	-1	389	90	17.9	39	ABpraaap	-81	0	0	0		0	0	0	0	0
66	1	73	32	-1	400	314	20.5	41	ABplappa	411	251	0	0		0	0	0	0	0
67	1	21	73	-1	255	129	5.4	37	ABprpapa	339	450	0	0		0	0	0	0	0
68	1	68	64	-1	439	372	21.1	40	ABplpaap	317	-1732	0	0		0	0	0	0	0
69	1	29	62	-1	539	131	16.8	38	ABarpaaa	375	504	0	0		0	0	0	0	0
70	1	30	74	-1	235	292	21.5	42	Caap	391	179	0	0		0	0	0	0	0
71	1	24	46	-1	271	100	20.9	39	ABprapaa	375	322	0	0		0	0	0	0	0
72	1	43	14	-1	314	95	8.2	36	ABprpaaa	343	1304	0	0		0	0	0	0	0
73	1	6	12	-1	325	181	13.8	46	Ear	455	94	0	0		0	0	0	0	0
74	1	15	48	-1	434	358	7.9	41	MSapa	404	-725	0	0		0	0	0	0	0
75	1	27	16	-1	578	308	13.3	38	ABalpaap	218	0	0	0		0	0	0	0	0
76	1	3	51	-1	239	109	12.2	38	ABprpaap	424	0	0	0		0	0	0	0	0
77	1	82	43	-1	506	252	22.8	42	ABplapaa	350	452	0	0		0	0	0	0	0
78	1	41	22	-1	442	281	7.3	41	MSaap	407	-467	0	0		0	0	0	0	0
79	1	5	27	-1	337	369	20.5	39	ABplppap	347	482	0	0		0	0	0	0	0
80	1	37	47	-1	562	199	20.0	41	ABalapap	397	-145	0	0		0	0	0	0	0
81	1	23	84	-1	306	98	15.9	41	ABpraapp	483	0	0	0		0	0	0	0	0
82	1	76	37	-1	293	276	14.1	47	Epl	474	-570	0	0		0	0	0	0	0
83	1	70	77	-1	345	241	20.7	45	Caaa	431	0	0	0		0	0	0	0	0
84	1	38	69	-1	315	389	16.5	36	ABplpppa	368	-4	0	0		0	0	0	0	0
85	1	8	82	-1	515	323	12.4	37	ABalpppa	356	429	0	0		0	0	0	0	0
86	1	67	80	-1	267	328	8.2	41	Da	393	-166	0	0		0	0	0	0	0
87	1	57	52	-1	544	156	12.0	39	ABaraaap	373	428	0	0		0	0	0	0	0
