# Supplementary material for: The AP-2 Transcription Factor APTF-2 Is Required for Neuroblast and Epidermal Morphogenesis in Caenorhabditis elegans Embryogenesis
Source: PLoS Genet. 2016 May 13;12(5):e1006048. doi: 10.1371/journal.pgen.1006048 (PMC4866721; doi:10.1371/journal.pgen.1006048)
Supplement: S4 Text — (ZIP) [file pgen.1006048.s032.zip › nuclei/t086-nuclei]

1	1	59	83	-1	445	144	5.7	38	ABarapap	175	0	0	0		0	0	0	0	0
2	1	19	21	-1	481	205	5.4	37	ABaraapp	352	1172	0	0		0	0	0	0	0
3	1	18	57	-1	134	226	14.5	38	ABprappp	375	424	0	0		0	0	0	0	0
4	1	33	13	-1	264	379	11.2	37	ABplpppp	328	0	0	0		0	0	0	0	0
5	1	49	29	-1	573	328	18.8	41	ABplaapa	381	1603	0	0		0	0	0	0	0
6	1	65	19	-1	383	92	17.6	40	ABpraaap	357	-564	0	0		0	0	0	0	0
7	1	28	42	-1	377	84	12.1	37	ABpraapa	-85	0	0	0		0	0	0	0	0
8	1	12	23	-1	364	383	12.9	39	ABplpapp	106	0	0	0		0	0	0	0	0
9	1	52	9	-1	323	167	6.4	40	MSppa	318	0	0	0		0	0	0	0	0
10	1	39	77	-1	178	325	9.7	38	Cppp	449	0	0	0		0	0	0	0	0
11	1	8	5	-1	397	382	20.4	38	ABplppaa	337	141	0	0		0	0	0	0	0
12	1	73	31	-1	323	179	13.9	46	Ear	462	185	0	0		0	0	0	0	0
13	1	11	75	-1	225	203	13.2	45	Epr	455	-871	0	0		0	0	0	0	0
14	1	72	76	-1	311	96	8.5	35	ABprpaaa	354	79	0	0		0	0	0	0	0
15	1	4	48	-1	574	230	11.8	36	ABalaapa	336	108	0	0		0	0	0	0	0
16	1	75	26	-1	581	305	13.1	38	ABalpaap	381	755	0	0		0	0	0	0	0
17	1	10	61	-1	388	190	21.3	41	ABarppap	369	84	0	0		0	0	0	0	0
18	1	58	39	-1	175	139	14.6	38	ABprappa	374	1549	0	0		0	0	0	0	0
19	1	62	63	-1	621	236	12.8	36	ABalaaap	352	130	0	0		0	0	0	0	0
20	1	54	24	-1	495	157	13.7	36	ABarpapa	-309	0	0	0		0	0	0	0	0
21	1	17	67	-1	163	294	16.9	43	Cpap	433	-95	0	0		0	0	0	0	0
22	1	78	8	-1	440	279	7.1	42	MSaap	411	488	0	0		0	0	0	0	0
23	1	16	60	-1	606	255	5.5	37	ABalaaaa	167	0	0	0		0	0	0	0	0
24	1	48	14	-1	380	231	6.2	42	MSpap	47	0	0	0		0	0	0	0	0
25	1	15	32	-1	608	197	7.6	35	ABaraaaa	246	0	0	0		0	0	0	0	0
26	1	36	34	-1	597	337	7.6	38	ABalpapa	381	1107	0	0		0	0	0	0	0
27	1	79	79	-1	341	374	20.5	39	ABplppap	373	150	0	0		0	0	0	0	0
28	1	53	54	-1	408	247	21.9	43	ABplapap	403	973	0	0		0	0	0	0	0
29	1	46	15	-1	415	107	8.1	36	ABarappa	0	0	0	0		0	0	0	0	0
30	1	13	70	-1	189	192	22.0	43	Cpaa	422	942	0	0		0	0	0	0	0
31	1	3	45	-1	430	388	14.4	38	ABplpapa	383	331	0	0		0	0	0	0	0
32	1	66	17	-1	397	313	20.4	41	ABplappa	389	1136	0	0		0	0	0	0	0
33	1	38	53	-1	359	123	7.7	35	ABarappp	400	0	0	0		0	0	0	0	0
34	1	9	41	-1	495	395	14.5	37	ABplpaaa	92	0	0	0		0	0	0	0	0
35	1	20	59	-1	118	217	7.2	37	ABprpppa	351	471	0	0		0	0	0	0	0
36	1	1	3	-1	264	190	21.6	43	ABarpppp	14	0	0	0		0	0	0	0	0
37	1	82	58	-1	287	278	14.3	48	Epl	474	1699	0	0		0	0	0	0	0
38	1	22	25	55	521	272	7.6	44	MSaaa	-163	0	0	0		0	0	0	0	0
39	1	57	64	-1	380	258	13.3	46	Eal	460	1139	0	0		0	0	0	0	0
40	1	26	68	-1	137	180	10.1	37	ABprppap	126	0	0	0		0	0	0	0	0
41	1	7	18	-1	272	346	20.1	39	Capa	350	138	0	0		0	0	0	0	0
42	1	42	84	-1	164	271	5.4	37	ABprpppp	344	-549	0	0		0	0	0	0	0
43	1	77	52	-1	501	254	22.7	42	ABplapaa	415	1267	0	0		0	0	0	0	0
44	1	34	72	-1	509	349	7.3	39	ABalpapp	378	-698	0	0		0	0	0	0	0
45	1	27	78	-1	203	124	9.1	36	ABprppaa	363	107	0	0		0	0	0	0	0
46	1	71	10	-1	276	102	21.6	39	ABprapaa	385	325	0	0		0	0	0	0	0
47	1	80	80	-1	561	200	20.7	42	ABalapap	407	305	0	0		0	0	0	0	0
48	1	74	37	-1	430	356	7.9	41	MSapa	-116	0	0	0		0	0	0	0	0
49	1	55	38	-1	436	195	10.6	42	MSpaa	-97	0	0	0		0	0	0	0	0
50	1	44	51	-1	609	193	15.2	37	ABalapaa	356	110	0	0		0	0	0	0	0
51	1	76	86	-1	243	106	11.8	37	ABprpaap	346	-531	0	0		0	0	0	0	0
52	1	87	44	-1	545	156	11.9	39	ABaraaap	347	1370	0	0		0	0	0	0	0
53	1	47	2	-1	322	312	19.5	41	ABplappp	400	-734	0	0		0	0	0	0	0
54	1	50	47	-1	617	265	18.8	42	ABplaaaa	395	86	0	0		0	0	0	0	0
55	1	63	4	-1	182	188	5.5	38	ABprpapp	352	225	0	0		0	0	0	0	0
56	1	37	28	-1	342	127	21.0	41	ABarpppa	404	362	0	0		0	0	0	0	0
57	1	2	74	-1	408	166	15.8	39	ABarpapp	394	-64	0	0		0	0	0	0	0
58	1	43	62	-1	478	323	20.5	42	ABplaapp	410	-78	0	0		0	0	0	0	0
59	1	24	22	-1	513	138	7.8	37	ABarapaa	216	0	0	0		0	0	0	0	0
60	1	61	50	-1	209	142	19.8	41	ABprapap	409	-39	0	0		0	0	0	0	0
61	1	31	65	-1	558	192	6.3	38	ABaraapa	356	324	0	0		0	0	0	0	0
62	1	69	12	-1	543	133	16.7	38	ABarpaaa	59	0	0	0		0	0	0	0	0
63	1	14	49	-1	539	381	13.7	37	ABalppap	363	-585	0	0		0	0	0	0	0
64	1	68	43	-1	444	374	20.9	40	ABplpaap	369	153	0	0		0	0	0	0	0
65	1	5	1	-1	650	294	11.4	38	ABalpaaa	379	335	0	0		0	0	0	0	0
66	1	64	16	-1	348	347	7.9	41	MSapp	407	-831	0	0		0	0	0	0	0
67	1	45	82	-1	531	198	16.5	37	ABalappa	370	-793	0	0		0	0	0	0	0
68	1	51	66	-1	481	170	22.1	43	ABarpaap	392	108	0	0		0	0	0	0	0
69	1	84	33	-1	317	388	15.8	37	ABplpppa	351	-599	0	0		0	0	0	0	0
70	1	32	11	-1	603	360	13.4	36	ABalppaa	280	0	0	0		0	0	0	0	0
71	1	30	71	-1	496	239	13.5	37	ABalaapp	-108	0	0	0		0	0	0	0	0
72	1	35	36	-1	262	211	5.5	40	MSppp	140	0	0	0		0	0	0	0	0
73	1	67	81	-1	260	129	5.3	36	ABprpapa	365	-801	0	0		0	0	0	0	0
74	1	70	40	-1	230	303	21.3	42	Caap	414	-162	0	0		0	0	0	0	0
75	1	23	20	-1	438	320	13.4	39	ABalpppp	152	0	0	0		0	0	0	0	0
76	1	25	6	-1	466	97	13.6	36	ABpraaaa	-177	0	0	0		0	0	0	0	0
77	1	83	73	-1	344	242	20.5	44	Caaa	234	0	0	0		0	0	0	0	0
78	1	41	88	89	317	271	7.6	41	P4	256	146	0	0		0	0	0	0	0
79	1	60	30	-1	229	276	7.3	41	Dp	413	-568	0	0		0	0	0	0	0
80	1	86	85	-1	270	334	7.6	40	Da	400	430	0	0		0	0	0	0	0
81	1	56	35	-1	443	231	17.1	40	ABalappp	386	1400	0	0		0	0	0	0	0
82	1	85	69	-1	518	321	12.8	37	ABalpppa	372	-1202	0	0		0	0	0	0	0
83	1	21	87	-1	420	110	22.7	42	ABarppaa	137	0	0	0		0	0	0	0	0
84	1	81	27	-1	297	97	16.4	41	ABpraapp	378	183	0	0		0	0	0	0	0
85	1	40	46	-1	114	278	11.0	39	Cppa	366	-536	0	0		0	0	0	0	0
86	1	6	7	-1	546	268	21.8	41	ABplaaap	406	-859	0	0		0	0	0	0	0
87	1	29	56	-1	208	342	16.5	40	Capp	143	0	0	0		0	0	0	0	0
