# Supplementary material for: The AP-2 Transcription Factor APTF-2 Is Required for Neuroblast and Epidermal Morphogenesis in Caenorhabditis elegans Embryogenesis
Source: PLoS Genet. 2016 May 13;12(5):e1006048. doi: 10.1371/journal.pgen.1006048 (PMC4866721; doi:10.1371/journal.pgen.1006048)
Supplement: S4 Text — (ZIP) [file pgen.1006048.s032.zip › nuclei/t087-nuclei]

1	1	65	38	-1	650	291	11.2	38	ABalpaaa	310	0	0	0		0	0	0	0	0
2	1	53	85	-1	326	312	19.6	41	ABplappp	362	-814	0	0		0	0	0	0	0
3	1	36	9	-1	258	191	20.8	43	ABarpppp	393	463	0	0		0	0	0	0	0
4	1	55	81	-1	188	185	5.3	38	ABprpapp	372	-1588	0	0		0	0	0	0	0
5	1	11	54	-1	408	379	21.0	39	ABplppaa	337	427	0	0		0	0	0	0	0
6	1	76	77	-1	467	98	12.9	37	ABpraaaa	365	-1238	0	0		0	0	0	0	0
7	1	86	82	-1	549	271	22.1	40	ABplaaap	384	-411	0	0		0	0	0	0	0
8	1	22	69	83	440	277	7.1	41	MSaap	270	800	0	0		0	0	0	0	0
9	1	9	27	-1	324	167	6.7	40	MSppa	407	89	0	0		0	0	0	0	0
10	1	46	60	-1	281	106	21.9	40	ABprapaa	402	-176	0	0		0	0	0	0	0
11	1	70	11	-1	611	351	13.5	36	ABalppaa	336	383	0	0		0	0	0	0	0
12	1	62	64	-1	548	135	16.5	37	ABarpaaa	4	0	0	0		0	0	0	0	0
13	1	4	66	-1	261	381	11.8	38	ABplpppp	338	34	0	0		0	0	0	0	0
14	1	24	59	-1	375	234	6.7	42	MSpap	-56	0	0	0		0	0	0	0	0
15	1	29	73	-1	414	108	8.6	36	ABarappa	361	-180	0	0		0	0	0	0	0
16	1	66	20	-1	346	354	8.4	42	MSapp	-267	0	0	0		0	0	0	0	0
17	1	32	3	-1	394	310	20.3	41	ABplappa	406	-173	0	0		0	0	0	0	0
18	1	41	70	-1	277	338	19.9	39	Capa	367	701	0	0		0	0	0	0	0
19	1	6	48	-1	382	89	17.7	39	ABpraaap	377	400	0	0		0	0	0	0	0
20	1	75	10	-1	444	325	13.2	39	ABalpppp	389	-292	0	0		0	0	0	0	0
21	1	2	56	-1	480	203	5.3	37	ABaraapp	370	1177	0	0		0	0	0	0	0
22	1	59	76	-1	508	135	7.8	37	ABarapaa	-207	0	0	0		0	0	0	0	0
23	1	8	14	-1	368	385	14.0	38	ABplpapp	372	44	0	0		0	0	0	0	0
24	1	20	78	-1	492	152	14.0	37	ABarpapa	355	349	0	0		0	0	0	0	0
25	1	38	39	-1	547	266	7.6	33	MSaaaa	203	789	0	0		0	0	0	0	0
26	1	16	5	-1	581	297	12.5	37	ABalpaap	372	-598	0	0		0	0	0	0	0
27	1	84	72	-1	301	99	16.2	40	ABpraapp	177	0	0	0		0	0	0	0	0
28	1	56	67	-1	342	126	21.1	41	ABarpppa	361	1076	0	0		0	0	0	0	0
29	1	5	28	-1	574	327	18.8	40	ABplaapa	396	223	0	0		0	0	0	0	0
30	1	79	80	-1	227	278	7.2	41	Dp	413	-303	0	0		0	0	0	0	0
31	1	12	37	-1	323	181	13.7	47	Ear	463	-100	0	0		0	0	0	0	0
32	1	25	18	-1	604	195	7.6	36	ABaraaaa	161	0	0	0		0	0	0	0	0
33	1	69	68	-1	318	387	15.9	36	ABplpppa	357	104	0	0		0	0	0	0	0
34	1	26	62	-1	594	333	7.4	38	ABalpapa	155	0	0	0		0	0	0	0	0
35	1	81	43	-1	447	229	17.2	39	ABalappp	381	1108	0	0		0	0	0	0	0
36	1	72	41	-1	264	214	5.5	41	MSppp	145	0	0	0		0	0	0	0	0
37	1	48	36	-1	426	358	7.8	42	MSapa	397	-31	0	0		0	0	0	0	0
38	1	49	45	-1	433	197	10.8	43	MSpaa	347	-99	0	0		0	0	0	0	0
39	1	18	30	-1	183	143	14.4	39	ABprappa	366	202	0	0		0	0	0	0	0
40	1	74	19	-1	231	302	21.0	43	Caap	434	1018	0	0		0	0	0	0	0
41	1	34	32	-1	503	392	14.0	38	ABplpaaa	369	0	0	0		0	0	0	0	0
42	1	7	74	-1	373	81	12.4	37	ABpraapa	581	0	0	0		0	0	0	0	0
43	1	64	51	-1	456	377	20.5	41	ABplpaap	395	219	0	0		0	0	0	0	0
44	1	52	58	-1	539	153	11.5	38	ABaraaap	493	0	0	0		0	0	0	0	0
45	1	31	47	-1	435	392	14.8	38	ABplpapa	382	-694	0	0		0	0	0	0	0
46	1	85	79	-1	114	272	11.0	40	Cppa	352	362	0	0		0	0	0	0	0
47	1	54	40	-1	615	264	19.2	42	ABplaaaa	58	0	0	0		0	0	0	0	0
48	1	15	52	-1	574	215	11.7	35	ABalaapa	336	119	0	0		0	0	0	0	0
49	1	63	65	-1	547	379	13.2	38	ABalppap	348	207	0	0		0	0	0	0	0
50	1	60	7	-1	209	140	19.5	38	ABprapap	369	80	0	0		0	0	0	0	0
51	1	50	42	-1	608	192	15.4	38	ABalapaa	-15	0	0	0		0	0	0	0	0
52	1	43	29	-1	497	260	22.8	42	ABplapaa	419	389	0	0		0	0	0	0	0
53	1	33	22	-1	354	122	7.8	35	ABarappp	15	0	0	0		0	0	0	0	0
54	1	28	15	-1	413	254	21.9	43	ABplapap	419	-15	0	0		0	0	0	0	0
55	1	38	75	-1	496	271	6.9	33	MSaaap	199	162	0	0		0	0	0	0	0
56	1	87	61	-1	202	338	15.8	40	Capp	769	0	0	0		0	0	0	0	0
57	1	3	21	-1	131	220	14.0	39	ABprappp	60	0	0	0		0	0	0	0	0
58	1	37	49	-1	289	279	14.3	46	Epl	450	-224	0	0		0	0	0	0	0
59	1	35	1	-1	121	218	7.3	37	ABprpppa	461	0	0	0		0	0	0	0	0
60	1	23	13	-1	605	256	5.6	37	ABalaaaa	348	-130	0	0		0	0	0	0	0
61	1	17	90	-1	391	197	21.9	42	ABarppap	404	-830	0	0		0	0	0	0	0
62	1	58	16	-1	477	319	19.7	42	ABplaapp	425	-47	0	0		0	0	0	0	0
63	1	19	26	-1	625	234	13.1	37	ABalaaap	50	0	0	0		0	0	0	0	0
64	1	39	25	-1	381	263	13.2	45	Eal	-287	0	0	0		0	0	0	0	0
65	1	61	17	-1	551	183	6.0	38	ABaraapa	100	0	0	0		0	0	0	0	0
66	1	68	8	-1	487	169	21.9	43	ABarpaap	429	-192	0	0		0	0	0	0	0
67	1	21	86	-1	164	291	16.9	41	Cpap	409	654	0	0		0	0	0	0	0
68	1	40	24	-1	143	179	9.6	37	ABprppap	152	0	0	0		0	0	0	0	0
69	1	82	89	-1	525	320	12.9	37	ABalpppa	337	-993	0	0		0	0	0	0	0
70	1	30	12	-1	187	190	21.9	44	Cpaa	426	627	0	0		0	0	0	0	0
71	1	71	33	-1	500	236	13.6	38	ABalaapp	353	493	0	0		0	0	0	0	0
72	1	44	87	-1	511	347	7.2	39	ABalpapp	24	0	0	0		0	0	0	0	0
73	1	77	35	-1	339	237	20.6	44	Caaa	436	-191	0	0		0	0	0	0	0
74	1	57	63	-1	407	160	16.3	39	ABarpapp	385	520	0	0		0	0	0	0	0
75	1	13	4	-1	224	209	13.4	46	Epr	448	-170	0	0		0	0	0	0	0
76	1	14	23	-1	307	93	9.0	36	ABprpaaa	372	0	0	0		0	0	0	0	0
77	1	10	31	-1	175	332	9.7	39	Cppp	377	-500	0	0		0	0	0	0	0
78	1	45	2	-1	204	123	8.9	35	ABprppaa	357	749	0	0		0	0	0	0	0
79	1	27	6	-1	344	375	20.3	38	ABplppap	355	175	0	0		0	0	0	0	0
80	1	47	55	-1	560	200	21.0	41	ABalapap	413	-409	0	0		0	0	0	0	0
81	1	73	84	-1	266	128	5.3	37	ABprpapa	356	-115	0	0		0	0	0	0	0
82	1	67	71	-1	531	194	16.4	37	ABalappa	319	834	0	0		0	0	0	0	0
83	1	1	46	-1	438	149	5.3	38	ABarapap	379	876	0	0		0	0	0	0	0
84	1	42	88	-1	161	269	5.4	37	ABprpppp	347	-245	0	0		0	0	0	0	0
85	1	80	50	-1	270	337	8.3	41	Da	380	-368	0	0		0	0	0	0	0
86	1	51	53	-1	242	111	11.6	37	ABprpaap	343	513	0	0		0	0	0	0	0
87	1	83	57	-1	417	110	22.6	42	ABarppaa	423	213	0	0		0	0	0	0	0
88	1	78	34	-1	298	278	7.4	33	Z2	263	-197	0	0		0	0	0	0	0
89	1	78	44	-1	335	288	7.7	33	Z3	196	742	0	0		0	0	0	0	0
