# Supplementary material for: The AP-2 Transcription Factor APTF-2 Is Required for Neuroblast and Epidermal Morphogenesis in Caenorhabditis elegans Embryogenesis
Source: PLoS Genet. 2016 May 13;12(5):e1006048. doi: 10.1371/journal.pgen.1006048 (PMC4866721; doi:10.1371/journal.pgen.1006048)
Supplement: S4 Text — (ZIP) [file pgen.1006048.s032.zip › nuclei/t088-nuclei]

1	1	59	57	-1	120	212	7.7	37	ABprpppa	36	0	0	0		0	0	0	0	0
2	1	78	39	-1	206	123	9.2	37	ABprppaa	148	0	0	0		0	0	0	0	0
3	1	17	37	-1	385	310	20.1	41	ABplappa	377	-788	0	0		0	0	0	0	0
4	1	75	73	-1	218	214	13.5	46	Epr	460	1170	0	0		0	0	0	0	0
5	1	26	22	-1	584	299	12.0	38	ABalpaap	-135	0	0	0		0	0	0	0	0
6	1	79	13	-1	342	375	20.2	38	ABplppap	333	140	0	0		0	0	0	0	0
7	1	50	5	-1	210	136	19.6	39	ABprapap	377	315	0	0		0	0	0	0	0
8	1	66	41	-1	488	163	21.7	43	ABarpaap	425	-306	0	0		0	0	0	0	0
9	1	3	86	-1	257	193	20.5	44	ABarpppp	438	-649	0	0		0	0	0	0	0
10	1	20	24	-1	452	329	12.9	39	ABalpppp	393	267	0	0		0	0	0	0	0
11	1	11	26	-1	611	348	14.1	37	ABalppaa	372	-824	0	0		0	0	0	0	0
12	1	70	92	-1	192	192	21.8	43	Cpaa	437	439	0	0		0	0	0	0	0
13	1	60	81	-1	619	247	5.8	38	ABalaaaa	337	-411	0	0		0	0	0	0	0
14	1	23	30	-1	373	386	15.0	38	ABplpapp	-31	0	0	0		0	0	0	0	0
15	1	54	67	-1	415	260	21.9	42	ABplapap	423	-889	0	0		0	0	0	0	0
16	1	62	2	-1	472	312	18.8	42	ABplaapp	410	-956	0	0		0	0	0	0	0
17	1	65	82	-1	545	179	5.8	38	ABaraapa	186	0	0	0		0	0	0	0	0
18	1	32	80	-1	599	183	8.4	36	ABaraaaa	339	431	0	0		0	0	0	0	0
19	1	40	40	-1	230	303	20.6	42	Caap	379	-777	0	0		0	0	0	0	0
20	1	16	6	-1	344	364	9.6	41	MSapp	97	0	0	0		0	0	0	0	0
21	1	57	65	-1	130	211	14.0	38	ABprappp	83	0	0	0		0	0	0	0	0
22	1	53	44	-1	355	122	7.6	36	ABarappp	-29	0	0	0		0	0	0	0	0
23	1	76	29	-1	304	93	9.6	37	ABprpaaa	316	-440	0	0		0	0	0	0	0
24	1	68	18	-1	149	173	9.8	36	ABprppap	302	0	0	0		0	0	0	0	0
25	1	64	9	-1	379	267	13.2	45	Eal	456	395	0	0		0	0	0	0	0
26	1	63	27	-1	621	228	13.0	38	ABalaaap	-43	0	0	0		0	0	0	0	0
27	1	9	19	-1	321	171	7.3	41	MSppa	373	369	0	0		0	0	0	0	0
28	1	29	48	-1	566	327	19.0	40	ABplaapa	399	1106	0	0		0	0	0	0	0
29	1	52	43	-1	494	259	22.8	42	ABplapaa	403	119	0	0		0	0	0	0	0
30	1	39	10	-1	185	138	14.5	40	ABprappa	-33	0	0	0		0	0	0	0	0
31	1	77	79	-1	168	333	9.9	40	Cppp	375	-180	0	0		0	0	0	0	0
32	1	41	91	-1	507	390	14.3	38	ABplpaaa	115	0	0	0		0	0	0	0	0
33	1	71	60	-1	504	229	13.4	37	ABalaapp	364	558	0	0		0	0	0	0	0
34	1	88	75	-1	285	270	6.4	35	Z2	345	-218	0	0		0	0	0	0	0
35	1	73	83	-1	340	238	20.4	44	Caaa	406	555	0	0		0	0	0	0	0
36	1	37	25	-1	417	354	8.5	41	MSapa	410	-373	0	0		0	0	0	0	0
37	1	31	74	-1	325	184	13.7	46	Ear	468	1186	0	0		0	0	0	0	0
38	1	1	23	-1	649	292	12.0	38	ABalpaaa	340	776	0	0		0	0	0	0	0
39	1	25	71	-1	563	259	7.3	34	MSaaaa	-158	0	0	0		0	0	0	0	0
40	1	47	20	-1	610	270	19.2	41	ABplaaaa	385	370	0	0		0	0	0	0	0
41	1	36	4	-1	257	202	5.9	41	MSppp	43	0	0	0		0	0	0	0	0
42	1	51	85	-1	597	186	16.0	39	ABalapaa	261	0	0	0		0	0	0	0	0
43	1	35	59	-1	452	231	17.0	40	ABalappp	392	779	0	0		0	0	0	0	0
44	1	89	55	-1	338	294	7.2	34	Z3	344	451	0	0		0	0	0	0	0
45	1	38	53	87	436	200	10.3	42	MSpaa	181	0	0	0		0	0	0	0	0
46	1	83	3	-1	429	157	5.1	38	ABarapap	113	0	0	0		0	0	0	0	0
47	1	45	12	-1	439	391	15.1	38	ABplpapa	201	0	0	0		0	0	0	0	0
48	1	19	58	-1	383	87	17.5	40	ABpraaap	354	-160	0	0		0	0	0	0	0
49	1	58	42	-1	289	277	13.8	48	Epl	481	-31	0	0		0	0	0	0	0
50	1	85	11	-1	269	344	8.0	41	Da	412	-402	0	0		0	0	0	0	0
51	1	43	68	-1	462	377	20.2	40	ABplpaap	389	495	0	0		0	0	0	0	0
52	1	48	70	-1	570	210	11.7	36	ABalaapa	112	0	0	0		0	0	0	0	0
53	1	86	45	-1	248	106	12.2	37	ABprpaap	364	322	0	0		0	0	0	0	0
54	1	5	38	-1	411	374	21.6	40	ABplppaa	-148	0	0	0		0	0	0	0	0
55	1	80	90	-1	554	202	21.4	40	ABalapap	393	1090	0	0		0	0	0	0	0
56	1	21	78	-1	476	207	5.2	37	ABaraapp	411	0	0	0		0	0	0	0	0
57	1	87	16	-1	415	111	22.7	42	ABarppaa	413	1431	0	0		0	0	0	0	0
58	1	44	33	-1	530	146	11.6	38	ABaraaap	-90	0	0	0		0	0	0	0	0
59	1	14	88	89	360	233	6.6	40	MSpap	530	0	0	0		0	0	0	0	0
60	1	10	62	-1	281	106	22.2	41	ABprapaa	364	282	0	0		0	0	0	0	0
61	1	56	84	-1	192	339	15.6	39	Capp	385	-470	0	0		0	0	0	0	0
62	1	34	28	-1	596	343	8.2	38	ABalpapa	372	956	0	0		0	0	0	0	0
63	1	74	54	-1	406	158	17.0	39	ABarpapp	377	-509	0	0		0	0	0	0	0
64	1	12	21	-1	547	137	16.8	38	ABarpaaa	252	0	0	0		0	0	0	0	0
65	1	49	7	-1	550	375	12.9	38	ABalppap	369	837	0	0		0	0	0	0	0
66	1	13	77	-1	255	380	12.3	37	ABplpppp	354	679	0	0		0	0	0	0	0
67	1	28	61	-1	345	132	21.2	40	ABarpppa	520	0	0	0		0	0	0	0	0
68	1	33	14	-1	319	387	16.2	35	ABplpppa	221	0	0	0		0	0	0	0	0
69	1	8	32	-1	452	285	7.1	32	MSaapa	196	-144	0	0		0	0	0	0	0
70	1	18	69	-1	275	346	20.8	41	Capa	372	707	0	0		0	0	0	0	0
71	1	82	47	-1	530	194	16.5	36	ABalappa	358	787	0	0		0	0	0	0	0
72	1	27	51	-1	306	108	16.3	40	ABpraapp	162	0	0	0		0	0	0	0	0
73	1	15	35	-1	416	111	8.6	37	ABarappa	345	-440	0	0		0	0	0	0	0
74	1	42	34	-1	366	84	12.5	38	ABpraapa	509	0	0	0		0	0	0	0	0
75	1	55	46	-1	496	273	6.7	34	MSaaap	233	-156	0	0		0	0	0	0	0
76	1	22	15	-1	501	137	7.3	36	ABarapaa	-166	0	0	0		0	0	0	0	0
77	1	6	1	-1	462	98	12.5	36	ABpraaaa	358	-3	0	0		0	0	0	0	0
78	1	24	56	-1	489	146	14.4	38	ABarpapa	350	328	0	0		0	0	0	0	0
79	1	46	50	-1	110	261	10.9	39	Cppa	393	-208	0	0		0	0	0	0	0
80	1	30	64	-1	220	280	7.2	42	Dp	424	716	0	0		0	0	0	0	0
81	1	4	66	-1	194	173	5.3	38	ABprpapp	262	0	0	0		0	0	0	0	0
82	1	7	72	-1	549	270	21.9	41	ABplaaap	391	-85	0	0		0	0	0	0	0
83	1	8	63	-1	416	293	6.6	31	MSaapp	170	0	0	0		0	0	0	0	0
84	1	81	17	-1	274	129	5.3	36	ABprpapa	365	417	0	0		0	0	0	0	0
85	1	2	76	-1	319	318	19.6	39	ABplappp	397	26	0	0		0	0	0	0	0
86	1	67	8	-1	156	290	17.5	43	Cpap	433	401	0	0		0	0	0	0	0
87	1	72	31	-1	510	344	6.7	39	ABalpapp	387	-604	0	0		0	0	0	0	0
88	1	84	49	-1	160	261	5.5	38	ABprpppp	99	0	0	0		0	0	0	0	0
89	1	69	36	-1	523	315	12.5	37	ABalpppa	371	825	0	0		0	0	0	0	0
90	1	61	52	-1	388	200	21.4	42	ABarppap	143	0	0	0		0	0	0	0	0
