# Supplementary material for: The AP-2 Transcription Factor APTF-2 Is Required for Neuroblast and Epidermal Morphogenesis in Caenorhabditis elegans Embryogenesis
Source: PLoS Genet. 2016 May 13;12(5):e1006048. doi: 10.1371/journal.pgen.1006048 (PMC4866721; doi:10.1371/journal.pgen.1006048)
Supplement: S4 Text — (ZIP) [file pgen.1006048.s032.zip › nuclei/t089-nuclei]

1	1	77	20	-1	470	98	12.8	37	ABpraaaa	354	85	0	0		0	0	0	0	0
2	1	16	61	-1	467	311	18.0	42	ABplaapp	420	924	0	0		0	0	0	0	0
3	1	46	82	-1	428	158	5.4	38	ABarapap	378	-674	0	0		0	0	0	0	0
4	1	41	34	-1	259	202	5.8	41	MSppp	391	352	0	0		0	0	0	0	0
5	1	7	46	-1	216	132	19.5	39	ABprapap	-159	0	0	0		0	0	0	0	0
6	1	20	6	-1	339	365	10.2	41	MSapp	127	0	0	0		0	0	0	0	0
7	1	65	4	-1	550	378	13.0	38	ABalppap	381	218	0	0		0	0	0	0	0
8	1	86	74	-1	159	280	17.9	43	Cpap	406	-318	0	0		0	0	0	0	0
9	1	25	36	-1	377	270	12.6	45	Eal	436	-541	0	0		0	0	0	0	0
10	1	30	45	-1	187	138	14.7	40	ABprappa	387	264	0	0		0	0	0	0	0
11	1	50	31	-1	259	348	7.8	43	Da	427	-300	0	0		0	0	0	0	0
12	1	47	88	-1	441	393	14.5	37	ABplpapa	362	-891	0	0		0	0	0	0	0
13	1	6	89	-1	346	375	19.7	37	ABplppap	367	338	0	0		0	0	0	0	0
14	1	68	69	-1	314	383	16.3	37	ABplpppa	366	1133	0	0		0	0	0	0	0
15	1	76	59	-1	508	134	7.2	37	ABarapaa	91	0	0	0		0	0	0	0	0
16	1	57	91	-1	412	116	22.4	44	ABarppaa	402	1131	0	0		0	0	0	0	0
17	1	84	65	-1	283	132	5.2	37	ABprpapa	234	0	0	0		0	0	0	0	0
18	1	24	76	-1	160	165	9.3	37	ABprppap	-243	0	0	0		0	0	0	0	0
19	1	27	39	-1	326	171	7.8	40	MSppa	-50	0	0	0		0	0	0	0	0
20	1	40	14	-1	606	280	19.5	39	ABplaaaa	390	0	0	0		0	0	0	0	0
21	1	64	77	-1	555	144	17.2	38	ABarpaaa	-65	0	0	0		0	0	0	0	0
22	1	5	18	-1	586	305	11.8	38	ABalpaap	386	430	0	0		0	0	0	0	0
23	1	38	11	-1	650	291	12.3	37	ABalpaaa	194	0	0	0		0	0	0	0	0
24	1	10	55	-1	454	332	12.3	39	ABalpppp	216	0	0	0		0	0	0	0	0
25	1	36	64	-1	410	346	8.2	40	MSapa	159	0	0	0		0	0	0	0	0
26	1	11	23	-1	611	344	15.2	37	ABalppaa	9	0	0	0		0	0	0	0	0
27	1	26	10	-1	619	226	13.5	38	ABalaaap	42	0	0	0		0	0	0	0	0
28	1	62	35	-1	597	346	8.3	39	ABalpapa	110	0	0	0		0	0	0	0	0
29	1	23	17	-1	316	93	9.7	36	ABprpaaa	489	0	0	0		0	0	0	0	0
30	1	14	44	-1	379	386	15.0	38	ABplpapp	-42	0	0	0		0	0	0	0	0
31	1	87	58	-1	508	343	6.4	40	ABalpapp	273	0	0	0		0	0	0	0	0
32	1	69	32	-1	457	283	7.3	34	MSaapa	201	-144	0	0		0	0	0	0	0
33	1	58	49	-1	537	145	11.4	38	ABaraaap	9	0	0	0		0	0	0	0	0
34	1	74	1	-1	371	84	12.8	38	ABpraapa	45	0	0	0		0	0	0	0	0
35	1	73	75	-1	426	112	9.0	37	ABarappa	76	0	0	0		0	0	0	0	0
36	1	89	16	-1	528	311	12.0	37	ABalpppa	355	153	0	0		0	0	0	0	0
37	1	3	41	-1	379	310	19.8	40	ABplappa	404	100	0	0		0	0	0	0	0
38	1	54	54	-1	414	375	21.7	42	ABplppaa	366	1481	0	0		0	0	0	0	0
39	1	2	3	-1	216	119	9.7	37	ABprppaa	-444	0	0	0		0	0	0	0	0
40	1	19	90	-1	230	302	20.4	42	Caap	388	161	0	0		0	0	0	0	0
41	1	8	28	-1	485	159	21.5	42	ABarpaap	416	-680	0	0		0	0	0	0	0
42	1	49	13	-1	290	276	13.4	46	Epl	456	0	0	0		0	0	0	0	0
43	1	29	70	-1	490	262	22.3	41	ABplapaa	368	747	0	0		0	0	0	0	0
44	1	22	60	-1	363	119	7.2	37	ABarappp	372	-628	0	0		0	0	0	0	0
45	1	53	30	-1	256	102	12.3	36	ABprpaap	-187	0	0	0		0	0	0	0	0
46	1	75	33	-1	506	272	7.3	34	MSaaap	159	0	0	0		0	0	0	0	0
47	1	71	2	-1	532	199	17.1	36	ABalappa	333	0	0	0		0	0	0	0	0
48	1	28	67	-1	559	333	19.3	40	ABplaapa	391	-126	0	0		0	0	0	0	0
49	1	88	27	-1	155	254	5.8	35	ABprpppp	353	-297	0	0		0	0	0	0	0
50	1	79	9	-1	111	248	11.4	38	Cppa	366	-95	0	0		0	0	0	0	0
51	1	72	48	-1	314	107	16.3	40	ABpraapp	174	0	0	0		0	0	0	0	0
52	1	90	26	-1	388	209	21.1	41	ABarppap	390	472	0	0		0	0	0	0	0
53	1	45	43	-1	425	214	11.5	31	MSpaap	222	-770	0	0		0	0	0	0	0
54	1	63	85	-1	408	161	16.6	40	ABarpapp	401	-71	0	0		0	0	0	0	0
55	1	44	92	-1	328	310	6.3	34	Z3	301	-1282	0	0		0	0	0	0	0
56	1	78	83	-1	498	143	14.7	38	ABarpapa	374	55	0	0		0	0	0	0	0
57	1	1	7	-1	126	202	7.2	37	ABprpppa	144	0	0	0		0	0	0	0	0
58	1	48	66	-1	393	89	17.3	39	ABpraaap	136	0	0	0		0	0	0	0	0
59	1	43	56	-1	450	231	16.9	40	ABalappp	342	-169	0	0		0	0	0	0	0
60	1	33	87	-1	510	227	13.7	38	ABalaapp	379	146	0	0		0	0	0	0	0
61	1	67	79	-1	351	139	21.2	41	ABarpppa	410	647	0	0		0	0	0	0	0
62	1	60	52	-1	290	108	22.1	41	ABprapaa	396	-154	0	0		0	0	0	0	0
63	1	83	81	-1	392	293	6.1	32	MSaapp	475	0	0	0		0	0	0	0	0
64	1	80	80	-1	209	280	7.4	41	Dp	412	151	0	0		0	0	0	0	0
65	1	21	72	-1	132	201	13.9	38	ABprappp	365	0	0	0		0	0	0	0	0
66	1	81	8	-1	203	163	5.2	38	ABprpapp	245	0	0	0		0	0	0	0	0
67	1	15	50	-1	415	273	21.6	41	ABplapap	413	1021	0	0		0	0	0	0	0
68	1	51	37	-1	461	380	19.7	39	ABplpaap	140	0	0	0		0	0	0	0	0
69	1	70	12	-1	274	353	21.6	41	Capa	392	644	0	0		0	0	0	0	0
70	1	52	22	-1	574	207	11.7	35	ABalaapa	354	654	0	0		0	0	0	0	0
71	1	39	24	-1	570	263	7.3	35	MSaaaa	326	126	0	0		0	0	0	0	0
72	1	82	86	-1	545	279	21.9	41	ABplaaap	398	-1118	0	0		0	0	0	0	0
73	1	4	53	-1	219	210	13.5	47	Epr	465	-174	0	0		0	0	0	0	0
74	1	37	21	-1	327	192	13.9	47	Ear	186	0	0	0		0	0	0	0	0
75	1	34	42	-1	271	276	6.1	38	Z2	344	-316	0	0		0	0	0	0	0
76	1	85	84	-1	317	317	19.5	39	ABplappp	331	177	0	0		0	0	0	0	0
77	1	66	47	-1	251	379	12.7	37	ABplpppp	375	778	0	0		0	0	0	0	0
78	1	56	40	-1	476	209	4.6	37	ABaraapp	-75	0	0	0		0	0	0	0	0
79	1	31	73	-1	157	326	11.2	40	Cppp	405	1136	0	0		0	0	0	0	0
80	1	18	62	-1	603	185	8.4	35	ABaraaaa	346	542	0	0		0	0	0	0	0
81	1	13	19	-1	628	251	6.8	38	ABalaaaa	303	0	0	0		0	0	0	0	0
82	1	17	71	-1	553	183	5.7	39	ABaraapa	379	1040	0	0		0	0	0	0	0
83	1	35	57	-1	332	241	20.2	42	Caaa	424	761	0	0		0	0	0	0	0
84	1	61	63	-1	185	342	16.2	39	Capp	188	0	0	0		0	0	0	0	0
85	1	42	5	-1	599	200	17.3	38	ABalapaa	383	-61	0	0		0	0	0	0	0
86	1	9	78	-1	264	187	20.5	41	ABarpppp	379	279	0	0		0	0	0	0	0
87	1	45	68	-1	470	196	9.9	31	MSpaaa	229	175	0	0		0	0	0	0	0
88	1	59	25	-1	385	219	6.9	31	MSpapa	220	535	0	0		0	0	0	0	0
89	1	59	29	-1	334	254	5.6	30	MSpapp	228	-452	0	0		0	0	0	0	0
90	1	55	51	-1	544	207	22.3	40	ABalapap	404	46	0	0		0	0	0	0	0
91	1	32	38	-1	506	387	14.2	38	ABplpaaa	352	1078	0	0		0	0	0	0	0
92	1	12	15	-1	199	186	21.8	43	Cpaa	408	-798	0	0		0	0	0	0	0
