# Supplementary material for: The AP-2 Transcription Factor APTF-2 Is Required for Neuroblast and Epidermal Morphogenesis in Caenorhabditis elegans Embryogenesis
Source: PLoS Genet. 2016 May 13;12(5):e1006048. doi: 10.1371/journal.pgen.1006048 (PMC4866721; doi:10.1371/journal.pgen.1006048)
Supplement: S4 Text — (ZIP) [file pgen.1006048.s032.zip › nuclei/t090-nuclei]

1	1	34	38	-1	380	84	12.7	38	ABpraapa	-13	0	0	0		0	0	0	0	0
2	1	47	43	-1	528	192	17.7	36	ABalappa	366	-901	0	0		0	0	0	0	0
3	1	39	75	-1	225	123	10.0	36	ABprppaa	-138	0	0	0		0	0	0	0	0
4	1	7	78	-1	554	375	12.9	38	ABalppap	383	184	0	0		0	0	0	0	0
5	1	85	25	-1	599	205	17.6	39	ABalapaa	373	183	0	0		0	0	0	0	0
6	1	6	18	-1	344	365	10.8	41	MSapp	-56	0	0	0		0	0	0	0	0
7	1	57	22	-1	133	195	7.4	37	ABprpppa	148	0	0	0		0	0	0	0	0
8	1	66	51	-1	210	155	5.5	38	ABprpapp	374	20	0	0		0	0	0	0	0
9	1	50	71	-1	110	243	11.4	40	Cppa	388	-58	0	0		0	0	0	0	0
10	1	27	20	-1	612	229	13.3	38	ABalaaap	80	0	0	0		0	0	0	0	0
11	1	23	59	-1	651	287	12.6	38	ABalpaaa	374	537	0	0		0	0	0	0	0
12	1	69	2	-1	270	356	21.5	42	Capa	397	962	0	0		0	0	0	0	0
13	1	42	19	-1	290	276	13.2	46	Epl	447	-94	0	0		0	0	0	0	0
14	1	20	31	-1	599	277	19.6	40	ABplaaaa	389	71	0	0		0	0	0	0	0
15	1	92	92	-1	201	180	21.5	42	Cpaa	414	-487	0	0		0	0	0	0	0
16	1	36	3	-1	531	309	12.1	38	ABalpppa	381	141	0	0		0	0	0	0	0
17	1	29	7	-1	323	93	9.9	37	ABprpaaa	119	0	0	0		0	0	0	0	0
18	1	22	40	-1	594	304	11.5	38	ABalpaap	-374	0	0	0		0	0	0	0	0
19	1	81	23	-1	631	251	7.2	38	ABalaaaa	257	0	0	0		0	0	0	0	0
20	1	1	17	-1	474	100	12.8	37	ABpraaaa	367	641	0	0		0	0	0	0	0
21	1	74	60	-1	329	197	13.9	47	Ear	458	503	0	0		0	0	0	0	0
22	1	70	12	-1	569	200	12.3	35	ABalaapa	-158	0	0	0		0	0	0	0	0
23	1	26	21	-1	610	340	15.8	37	ABalppaa	139	0	0	0		0	0	0	0	0
24	1	71	4	-1	571	258	7.2	35	MSaaaa	350	224	0	0		0	0	0	0	0
25	1	88	26	-1	391	225	6.9	34	MSpapa	254	1172	0	0		0	0	0	0	0
26	1	52	54	-1	383	215	21.4	41	ABarppap	396	88	0	0		0	0	0	0	0
27	1	49	90	-1	148	251	6.2	37	ABprpppp	-73	0	0	0		0	0	0	0	0
28	1	41	9	-1	481	157	21.6	42	ABarpaap	35	0	0	0		0	0	0	0	0
29	1	89	49	-1	329	258	5.4	34	MSpapp	264	197	0	0		0	0	0	0	0
30	1	45	27	-1	265	100	12.2	38	ABprpaap	602	0	0	0		0	0	0	0	0
31	1	11	37	-1	258	348	7.7	43	Da	425	-567	0	0		0	0	0	0	0
32	1	32	48	-1	451	281	7.3	36	MSaapa	308	169	0	0		0	0	0	0	0
33	1	46	50	-1	501	272	7.6	35	MSaaap	345	-773	0	0		0	0	0	0	0
34	1	4	53	-1	257	200	6.1	40	MSppp	396	350	0	0		0	0	0	0	0
35	1	28	57	-1	596	349	8.6	39	ABalpapa	-8	0	0	0		0	0	0	0	0
36	1	9	77	-1	374	275	12.4	45	Eal	450	351	0	0		0	0	0	0	0
37	1	68	83	-1	467	375	19.8	39	ABplpaap	382	763	0	0		0	0	0	0	0
38	1	91	68	-1	510	384	14.5	38	ABplpaaa	348	-1103	0	0		0	0	0	0	0
39	1	19	32	-1	326	173	8.3	40	MSppa	-101	0	0	0		0	0	0	0	0
40	1	78	44	-1	477	208	4.9	38	ABaraapp	385	188	0	0		0	0	0	0	0
41	1	37	36	-1	374	310	19.6	40	ABplappa	401	-462	0	0		0	0	0	0	0
42	1	75	73	-1	259	272	6.3	37	Z2	355	-1008	0	0		0	0	0	0	0
43	1	53	56	-1	425	213	11.4	33	MSpaap	251	-143	0	0		0	0	0	0	0
44	1	30	14	-1	387	386	15.2	39	ABplpapp	371	496	0	0		0	0	0	0	0
45	1	10	45	-1	186	139	15.0	40	ABprappa	184	0	0	0		0	0	0	0	0
46	1	5	10	-1	222	126	19.0	39	ABprapap	-28	0	0	0		0	0	0	0	0
47	1	77	63	-1	249	377	12.8	37	ABplpppp	249	0	0	0		0	0	0	0	0
48	1	51	69	-1	318	100	16.4	39	ABpraapp	85	0	0	0		0	0	0	0	0
49	1	33	29	-1	541	146	11.3	38	ABaraaap	378	169	0	0		0	0	0	0	0
50	1	67	91	-1	415	279	21.8	41	ABplapap	403	1863	0	0		0	0	0	0	0
51	1	90	33	-1	551	209	22.1	41	ABalapap	381	-159	0	0		0	0	0	0	0
52	1	62	86	-1	293	111	22.0	42	ABprapaa	374	701	0	0		0	0	0	0	0
53	1	73	87	-1	223	214	13.6	46	Epr	468	1150	0	0		0	0	0	0	0
54	1	38	13	-1	414	374	21.6	39	ABplppaa	135	0	0	0		0	0	0	0	0
55	1	24	58	-1	466	341	11.4	38	ABalpppp	728	0	0	0		0	0	0	0	0
56	1	59	74	-1	449	231	17.6	40	ABalappp	369	156	0	0		0	0	0	0	0
57	1	83	66	-1	323	243	20.6	43	Caaa	408	99	0	0		0	0	0	0	0
58	1	31	6	-1	515	338	6.5	39	ABalpapp	392	614	0	0		0	0	0	0	0
59	1	15	15	-1	504	129	7.4	36	ABarapaa	-336	0	0	0		0	0	0	0	0
60	1	44	62	-1	363	123	7.1	37	ABarappp	-165	0	0	0		0	0	0	0	0
61	1	2	41	-1	465	311	17.7	41	ABplaapp	407	-250	0	0		0	0	0	0	0
62	1	80	11	-1	603	187	8.5	36	ABaraaaa	-43	0	0	0		0	0	0	0	0
63	1	84	64	-1	182	345	15.9	40	Capp	394	1011	0	0		0	0	0	0	0
64	1	25	55	-1	416	342	8.0	40	MSapa	171	0	0	0		0	0	0	0	0
65	1	17	84	-1	285	131	5.5	37	ABprpapa	497	0	0	0		0	0	0	0	0
66	1	58	61	-1	405	94	16.9	39	ABpraaap	384	395	0	0		0	0	0	0	0
67	1	48	70	-1	557	335	19.4	40	ABplaapa	-99	0	0	0		0	0	0	0	0
68	1	87	39	-1	477	196	10.3	34	MSpaaa	278	1134	0	0		0	0	0	0	0
69	1	14	52	-1	314	387	16.5	37	ABplpppa	368	596	0	0		0	0	0	0	0
70	1	43	28	-1	484	272	22.4	42	ABplapaa	423	-153	0	0		0	0	0	0	0
71	1	82	30	-1	553	181	6.0	40	ABaraapa	147	0	0	0		0	0	0	0	0
72	1	65	35	-1	138	199	14.4	37	ABprappp	73	0	0	0		0	0	0	0	0
73	1	79	34	-1	152	320	11.6	40	Cppp	179	0	0	0		0	0	0	0	0
74	1	8	88	-1	157	278	18.1	44	Cpap	442	28	0	0		0	0	0	0	0
75	1	35	79	-1	424	114	8.5	37	ABarappa	653	0	0	0		0	0	0	0	0
76	1	18	46	-1	165	162	9.2	37	ABprppap	455	0	0	0		0	0	0	0	0
77	1	21	16	-1	555	144	17.5	38	ABarpaaa	368	257	0	0		0	0	0	0	0
78	1	86	5	-1	264	182	20.5	41	ABarpppp	408	1108	0	0		0	0	0	0	0
79	1	61	1	-1	347	148	20.7	42	ABarpppa	412	-198	0	0		0	0	0	0	0
80	1	64	85	-1	204	281	7.3	40	Dp	403	432	0	0		0	0	0	0	0
81	1	63	47	-1	387	289	5.8	33	MSaapp	273	160	0	0		0	0	0	0	0
82	1	3	76	-1	418	160	5.2	39	ABarapap	375	486	0	0		0	0	0	0	0
83	1	56	8	-1	495	149	15.4	38	ABarpapa	102	0	0	0		0	0	0	0	0
84	1	76	65	-1	311	321	20.1	39	ABplappp	359	163	0	0		0	0	0	0	0
85	1	54	82	-1	406	168	16.3	39	ABarpapp	365	412	0	0		0	0	0	0	0
86	1	72	80	-1	541	277	22.0	41	ABplaaap	330	1733	0	0		0	0	0	0	0
87	1	60	42	-1	515	226	14.1	38	ABalaapp	357	461	0	0		0	0	0	0	0
88	1	12	24	-1	447	391	14.6	38	ABplpapa	132	0	0	0		0	0	0	0	0
89	1	13	81	-1	347	374	19.4	38	ABplppap	369	-814	0	0		0	0	0	0	0
90	1	40	72	-1	226	301	20.5	41	Caap	406	922	0	0		0	0	0	0	0
91	1	16	67	-1	408	120	21.9	42	ABarppaa	404	-396	0	0		0	0	0	0	0
92	1	55	89	-1	332	315	6.3	35	Z3	-38	0	0	0		0	0	0	0	0
