# Supplementary material for: The AP-2 Transcription Factor APTF-2 Is Required for Neuroblast and Epidermal Morphogenesis in Caenorhabditis elegans Embryogenesis
Source: PLoS Genet. 2016 May 13;12(5):e1006048. doi: 10.1371/journal.pgen.1006048 (PMC4866721; doi:10.1371/journal.pgen.1006048)
Supplement: S4 Text — (ZIP) [file pgen.1006048.s032.zip › nuclei/t091-nuclei]

1	1	79	75	-1	349	142	20.9	41	ABarpppa	390	-146	0	0		0	0	0	0	0
2	1	12	65	-1	266	357	21.3	42	Capa	383	294	0	0		0	0	0	0	0
3	1	16	54	-1	534	306	12.3	38	ABalpppa	387	891	0	0		0	0	0	0	0
4	1	24	56	-1	576	258	7.0	36	MSaaaa	339	-290	0	0		0	0	0	0	0
5	1	78	76	-1	261	177	20.1	41	ABarpppp	405	-285	0	0		0	0	0	0	0
6	1	58	36	-1	523	341	6.7	40	ABalpapp	408	145	0	0		0	0	0	0	0
7	1	17	41	-1	329	92	10.1	36	ABprpaaa	138	0	0	0		0	0	0	0	0
8	1	83	89	-1	491	151	15.6	39	ABarpapa	351	430	0	0		0	0	0	0	0
9	1	28	83	-1	486	162	21.5	43	ABarpaap	427	-656	0	0		0	0	0	0	0
10	1	46	43	-1	223	121	18.5	40	ABprapap	382	-438	0	0		0	0	0	0	0
11	1	62	90	-1	599	185	8.5	36	ABaraaaa	310	0	0	0		0	0	0	0	0
12	1	22	52	-1	563	198	12.2	36	ABalaapa	-74	0	0	0		0	0	0	0	0
13	1	54	45	-1	417	369	21.6	38	ABplppaa	364	-90	0	0		0	0	0	0	0
14	1	44	92	-1	394	389	16.3	39	ABplpapp	389	111	0	0		0	0	0	0	0
15	1	59	35	-1	498	142	6.5	38	ABarapaa	133	0	0	0		0	0	0	0	0
16	1	77	67	-1	552	145	17.3	38	ABarpaaa	378	-2	0	0		0	0	0	0	0
17	1	20	42	-1	481	103	12.2	38	ABpraaaa	366	90	0	0		0	0	0	0	0
18	1	6	59	93	340	357	11.3	42	MSapp	283	-148	0	0		0	0	0	0	0
19	1	13	58	-1	291	276	13.5	46	Epl	459	225	0	0		0	0	0	0	0
20	1	10	11	-1	605	229	13.4	38	ABalaaap	42	0	0	0		0	0	0	0	0
21	1	23	3	-1	605	339	16.0	37	ABalppaa	-163	0	0	0		0	0	0	0	0
22	1	7	32	-1	131	193	7.7	38	ABprpppa	356	-72	0	0		0	0	0	0	0
23	1	19	34	-1	632	243	8.0	37	ABalaaaa	167	0	0	0		0	0	0	0	0
24	1	88	81	-1	447	392	14.5	38	ABplpapa	375	754	0	0		0	0	0	0	0
25	1	5	2	-1	595	205	17.7	40	ABalapaa	-128	0	0	0		0	0	0	0	0
26	1	25	28	-1	395	229	7.1	36	MSpapa	327	0	0	0		0	0	0	0	0
27	1	30	71	-1	272	101	11.6	37	ABprpaap	353	-112	0	0		0	0	0	0	0
28	1	70	6	-1	475	277	22.4	41	ABplapaa	403	791	0	0		0	0	0	0	0
29	1	49	46	-1	539	144	10.7	39	ABaraaap	381	180	0	0		0	0	0	0	0
30	1	71	15	-1	556	185	5.7	39	ABaraapa	386	24	0	0		0	0	0	0	0
31	1	14	49	-1	594	280	19.8	40	ABplaaaa	230	0	0	0		0	0	0	0	0
32	1	39	39	66	327	175	8.0	42	MSppa	254	-430	0	0		0	0	0	0	0
33	1	51	88	-1	554	208	21.6	42	ABalapap	423	306	0	0		0	0	0	0	0
34	1	73	94	-1	153	319	11.7	40	Cppp	409	-296	0	0		0	0	0	0	0
35	1	72	21	-1	138	199	14.2	37	ABprappp	202	0	0	0		0	0	0	0	0
36	1	41	50	-1	365	308	19.5	39	ABplappa	381	-69	0	0		0	0	0	0	0
37	1	31	80	-1	255	352	7.9	43	Da	432	-500	0	0		0	0	0	0	0
38	1	1	17	-1	383	83	13.6	38	ABpraapa	277	0	0	0		0	0	0	0	0
39	1	68	12	-1	471	198	10.1	37	MSpaaa	346	223	0	0		0	0	0	0	0
40	1	18	82	-1	596	301	11.1	38	ABalpaap	380	1371	0	0		0	0	0	0	0
41	1	61	91	-1	457	313	17.3	41	ABplaapp	411	-132	0	0		0	0	0	0	0
42	1	87	13	-1	513	227	14.2	38	ABalaapp	372	1227	0	0		0	0	0	0	0
43	1	2	78	-1	521	195	17.7	38	ABalappa	329	446	0	0		0	0	0	0	0
44	1	40	31	-1	482	207	4.7	39	ABaraapp	388	334	0	0		0	0	0	0	0
45	1	45	10	-1	188	138	14.6	40	ABprappa	127	0	0	0		0	0	0	0	0
46	1	76	61	-1	173	162	8.9	36	ABprppap	112	0	0	0		0	0	0	0	0
47	1	81	64	-1	382	292	5.6	33	MSaapp	156	0	0	0		0	0	0	0	0
48	1	32	29	-1	453	289	6.6	37	MSaapa	341	162	0	0		0	0	0	0	0
49	1	29	86	-1	328	257	5.3	34	MSpapp	454	0	0	0		0	0	0	0	0
50	1	33	19	-1	501	271	7.5	35	MSaaap	-174	0	0	0		0	0	0	0	0
51	1	8	53	-1	214	148	5.6	37	ABprpapp	359	162	0	0		0	0	0	0	0
52	1	69	57	-1	313	386	16.8	38	ABplpppa	353	169	0	0		0	0	0	0	0
53	1	34	30	-1	260	202	6.0	39	MSppp	311	1459	0	0		0	0	0	0	0
54	1	26	24	-1	380	214	21.1	44	ABarppap	432	848	0	0		0	0	0	0	0
55	1	64	20	95	409	348	8.6	34	MSapa	266	793	0	0		0	0	0	0	0
56	1	43	33	-1	418	218	11.3	33	MSpaap	295	-666	0	0		0	0	0	0	0
57	1	35	63	-1	598	350	9.0	39	ABalpapa	389	1598	0	0		0	0	0	0	0
58	1	55	4	-1	468	338	11.5	39	ABalpppp	-137	0	0	0		0	0	0	0	0
59	1	11	55	-1	653	283	12.4	39	ABalpaaa	-708	0	0	0		0	0	0	0	0
60	1	21	44	-1	330	196	13.9	45	Ear	456	719	0	0		0	0	0	0	0
61	1	66	7	-1	421	98	16.3	39	ABpraaap	379	427	0	0		0	0	0	0	0
62	1	60	40	-1	368	119	7.1	37	ABarappp	387	0	0	0		0	0	0	0	0
63	1	47	60	-1	250	377	13.4	38	ABplpppp	376	10	0	0		0	0	0	0	0
64	1	63	84	-1	181	344	15.6	40	Capp	398	30	0	0		0	0	0	0	0
65	1	84	79	-1	309	320	20.6	40	ABplappp	-146	0	0	0		0	0	0	0	0
66	1	57	37	-1	316	238	20.6	43	Caaa	402	391	0	0		0	0	0	0	0
67	1	91	62	-1	418	124	21.8	41	ABarppaa	405	555	0	0		0	0	0	0	0
68	1	38	16	-1	509	382	14.4	38	ABplpaaa	366	-184	0	0		0	0	0	0	0
69	1	48	18	-1	321	106	16.5	41	ABpraapp	131	0	0	0		0	0	0	0	0
70	1	67	74	-1	553	333	19.8	39	ABplaapa	621	0	0	0		0	0	0	0	0
71	1	9	70	-1	114	239	10.9	40	Cppa	360	-67	0	0		0	0	0	0	0
72	1	90	5	-1	220	296	20.5	43	Caap	428	169	0	0		0	0	0	0	0
73	1	42	77	-1	256	272	7.0	37	Z2	332	594	0	0		0	0	0	0	0
74	1	56	68	-1	451	225	18.1	40	ABalappp	407	-358	0	0		0	0	0	0	0
75	1	3	14	-1	230	124	10.4	36	ABprppaa	332	-125	0	0		0	0	0	0	0
76	1	82	51	-1	418	163	5.3	39	ABarapap	353	641	0	0		0	0	0	0	0
77	1	36	8	-1	371	273	12.5	45	Eal	439	176	0	0		0	0	0	0	0
78	1	4	73	-1	557	374	13.2	38	ABalppap	-104	0	0	0		0	0	0	0	0
79	1	75	48	-1	426	115	8.6	38	ABarappa	357	810	0	0		0	0	0	0	0
80	1	86	1	-1	534	274	22.0	40	ABplaaap	373	-479	0	0		0	0	0	0	0
81	1	89	69	-1	348	370	19.1	39	ABplppap	320	-492	0	0		0	0	0	0	0
82	1	85	9	-1	406	166	16.4	40	ABarpapp	-224	0	0	0		0	0	0	0	0
83	1	37	72	-1	470	373	19.6	38	ABplpaap	116	0	0	0		0	0	0	0	0
84	1	65	87	-1	289	129	5.6	37	ABprpapa	372	-84	0	0		0	0	0	0	0
85	1	80	27	-1	201	282	7.3	42	Dp	400	-427	0	0		0	0	0	0	0
86	1	52	26	-1	287	111	22.4	40	ABprapaa	372	299	0	0		0	0	0	0	0
87	1	53	47	-1	220	214	13.5	46	Epr	468	-722	0	0		0	0	0	0	0
88	1	74	25	-1	153	276	18.2	44	Cpap	444	379	0	0		0	0	0	0	0
89	1	92	22	-1	334	319	6.6	32	Z3	243	597	0	0		0	0	0	0	0
90	1	27	38	-1	146	252	6.2	36	ABprpppp	365	429	0	0		0	0	0	0	0
91	1	50	85	-1	409	280	21.9	42	ABplapap	414	947	0	0		0	0	0	0	0
92	1	15	23	-1	203	181	21.4	43	Cpaa	111	0	0	0		0	0	0	0	0
