# Supplementary material for: The AP-2 Transcription Factor APTF-2 Is Required for Neuroblast and Epidermal Morphogenesis in Caenorhabditis elegans Embryogenesis
Source: PLoS Genet. 2016 May 13;12(5):e1006048. doi: 10.1371/journal.pgen.1006048 (PMC4866721; doi:10.1371/journal.pgen.1006048)
Supplement: S4 Text — (ZIP) [file pgen.1006048.s032.zip › nuclei/t092-nuclei]

1	1	80	47	-1	529	280	22.1	40	ABplaaap	401	-12	0	0		0	0	0	0	0
2	1	25	70	-1	595	215	17.8	40	ABalapaa	210	0	0	0		0	0	0	0	0
3	1	21	86	-1	601	339	16.0	37	ABalppaa	362	55	0	0		0	0	0	0	0
4	1	58	88	-1	473	327	11.6	40	ABalpppp	400	379	0	0		0	0	0	0	0
5	1	72	89	-1	218	292	21.1	41	Caap	404	468	0	0		0	0	0	0	0
6	1	28	63	-1	469	283	22.6	41	ABplapaa	-209	0	0	0		0	0	0	0	0
7	1	61	78	-1	427	104	16.1	39	ABpraaap	369	110	0	0		0	0	0	0	0
8	1	77	59	-1	374	278	12.7	45	Eal	454	89	0	0		0	0	0	0	0
9	1	82	83	-1	403	171	16.3	39	ABarpapp	389	83	0	0		0	0	0	0	0
10	1	45	28	-1	192	138	14.9	41	ABprappa	276	0	0	0		0	0	0	0	0
11	1	20	19	-1	610	228	13.4	38	ABalaaap	85	0	0	0		0	0	0	0	0
12	1	39	82	-1	471	196	9.8	36	MSpaaa	365	-851	0	0		0	0	0	0	0
13	1	42	3	-1	508	225	14.3	39	ABalaapp	-78	0	0	0		0	0	0	0	0
14	1	75	50	-1	237	116	10.7	38	ABprppaa	332	-1393	0	0		0	0	0	0	0
15	1	30	12	-1	553	184	5.7	39	ABaraapa	-307	0	0	0		0	0	0	0	0
16	1	68	73	-1	512	381	14.2	37	ABplpaaa	363	-111	0	0		0	0	0	0	0
17	1	38	42	-1	388	81	14.9	37	ABpraapa	368	685	0	0		0	0	0	0	0
18	1	69	53	-1	320	106	16.1	40	ABpraapp	393	-122	0	0		0	0	0	0	0
19	1	50	68	-1	499	272	7.7	35	MSaaap	328	1092	0	0		0	0	0	0	0
20	1	55	24	-1	381	357	8.4	31	MSapap	210	196	0	0		0	0	0	0	0
21	1	35	14	-1	138	192	14.1	38	ABprappp	360	0	0	0		0	0	0	0	0
22	1	89	96	-1	332	313	7.7	32	Z3	275	-329	0	0		0	0	0	0	0
23	1	92	64	-1	206	185	21.4	43	Cpaa	435	-113	0	0		0	0	0	0	0
24	1	54	79	-1	379	219	20.9	41	ABarppap	415	-877	0	0		0	0	0	0	0
25	1	88	76	-1	155	273	17.9	43	Cpap	430	21	0	0		0	0	0	0	0
26	1	86	45	-1	290	110	22.0	40	ABprapaa	394	1310	0	0		0	0	0	0	0
27	1	85	81	-1	203	274	7.1	41	Dp	409	-120	0	0		0	0	0	0	0
28	1	26	51	-1	401	229	6.6	37	MSpapa	347	661	0	0		0	0	0	0	0
29	1	48	13	-1	456	286	6.3	37	MSaapa	442	0	0	0		0	0	0	0	0
30	1	53	32	71	261	206	6.7	36	MSppp	260	-732	0	0		0	0	0	0	0
31	1	44	6	-1	484	213	4.9	38	ABaraapp	385	284	0	0		0	0	0	0	0
32	1	22	21	-1	146	183	7.4	38	ABprpppa	360	237	0	0		0	0	0	0	0
33	1	56	75	-1	408	225	11.5	33	MSpaap	329	-893	0	0		0	0	0	0	0
34	1	23	20	-1	631	237	8.4	38	ABalaaaa	-131	0	0	0		0	0	0	0	0
35	1	15	69	-1	499	143	6.3	36	ABarapaa	158	0	0	0		0	0	0	0	0
36	1	6	74	-1	530	338	6.7	40	ABalpapp	396	32	0	0		0	0	0	0	0
37	1	66	40	-1	318	242	20.6	44	Caaa	443	-36	0	0		0	0	0	0	0
38	1	90	37	-1	146	251	6.0	37	ABprpppp	-205	0	0	0		0	0	0	0	0
39	1	32	38	-1	369	170	8.7	32	MSppaa	212	-748	0	0		0	0	0	0	0
40	1	62	44	-1	378	114	7.8	38	ABarappp	233	0	0	0		0	0	0	0	0
41	1	7	66	-1	339	96	10.4	36	ABprpaaa	458	0	0	0		0	0	0	0	0
42	1	17	77	-1	483	104	12.7	37	ABpraaaa	171	0	0	0		0	0	0	0	0
43	1	10	11	-1	226	125	19.2	41	ABprapap	479	0	0	0		0	0	0	0	0
44	1	60	31	-1	333	197	13.9	45	Ear	451	-97	0	0		0	0	0	0	0
45	1	13	30	-1	417	378	21.1	38	ABplppaa	380	536	0	0		0	0	0	0	0
46	1	29	35	-1	539	146	10.1	39	ABaraaap	387	564	0	0		0	0	0	0	0
47	1	87	87	-1	218	214	13.9	47	Epr	465	525	0	0		0	0	0	0	0
48	1	79	27	-1	435	111	8.9	38	ABarappa	371	520	0	0		0	0	0	0	0
49	1	31	57	-1	593	284	20.0	41	ABplaaaa	411	300	0	0		0	0	0	0	0
50	1	36	93	-1	357	319	19.6	39	ABplappa	383	840	0	0		0	0	0	0	0
51	1	76	26	-1	421	162	5.2	38	ABarapap	244	0	0	0		0	0	0	0	0
52	1	12	5	-1	560	199	12.0	37	ABalaapa	368	-591	0	0		0	0	0	0	0
53	1	51	58	-1	233	148	5.4	38	ABprpapp	360	78	0	0		0	0	0	0	0
54	1	3	18	-1	542	297	13.2	38	ABalpppa	364	-1006	0	0		0	0	0	0	0
55	1	59	29	-1	651	282	12.5	38	ABalpaaa	345	-167	0	0		0	0	0	0	0
56	1	4	60	-1	570	259	7.2	37	MSaaaa	343	-790	0	0		0	0	0	0	0
57	1	52	48	-1	306	385	16.8	39	ABplpppa	170	0	0	0		0	0	0	0	0
58	1	19	92	-1	292	271	13.7	48	Epl	475	511	0	0		0	0	0	0	0
59	1	18	46	-1	350	357	10.7	32	MSappa	147	0	0	0		0	0	0	0	0
60	1	63	23	-1	239	377	13.9	39	ABplpppp	337	-641	0	0		0	0	0	0	0
61	1	46	34	-1	188	154	9.1	36	ABprppap	363	-1074	0	0		0	0	0	0	0
62	1	67	41	-1	420	131	22.3	41	ABarppaa	377	-797	0	0		0	0	0	0	0
63	1	57	62	-1	604	350	9.5	39	ABalpapa	376	-538	0	0		0	0	0	0	0
64	1	47	39	-1	380	298	5.5	34	MSaapp	209	0	0	0		0	0	0	0	0
65	1	2	91	-1	255	356	20.9	41	Capa	407	-66	0	0		0	0	0	0	0
66	1	32	52	-1	316	189	7.3	33	MSppap	189	0	0	0		0	0	0	0	0
67	1	16	85	-1	550	149	17.5	37	ABarpaaa	364	20	0	0		0	0	0	0	0
68	1	74	2	-1	453	232	18.5	40	ABalappp	391	-995	0	0		0	0	0	0	0
69	1	81	36	-1	349	375	18.5	38	ABplppap	384	735	0	0		0	0	0	0	0
70	1	71	33	-1	109	223	10.8	40	Cppa	388	903	0	0		0	0	0	0	0
71	1	27	22	-1	286	102	11.0	37	ABprpaap	342	208	0	0		0	0	0	0	0
72	1	83	72	-1	473	383	19.5	39	ABplpaap	387	437	0	0		0	0	0	0	0
73	1	78	15	-1	558	370	12.9	39	ABalppap	247	0	0	0		0	0	0	0	0
74	1	70	90	-1	553	338	19.6	39	ABplaapa	393	0	0	0		0	0	0	0	0
75	1	1	65	-1	348	150	21.1	41	ABarpppa	132	0	0	0		0	0	0	0	0
76	1	5	1	-1	270	174	19.7	42	ABarpppp	419	379	0	0		0	0	0	0	0
77	1	73	95	-1	257	274	7.6	35	Z2	342	267	0	0		0	0	0	0	0
78	1	43	4	-1	521	206	18.1	39	ABalappa	125	0	0	0		0	0	0	0	0
79	1	65	84	-1	301	328	20.6	39	ABplappp	377	808	0	0		0	0	0	0	0
80	1	37	54	-1	249	342	8.2	44	Da	434	54	0	0		0	0	0	0	0
81	1	24	9	-1	449	388	13.4	39	ABplpapa	363	0	0	0		0	0	0	0	0
82	1	40	56	-1	600	297	10.4	37	ABalpaap	-111	0	0	0		0	0	0	0	0
83	1	9	8	-1	488	163	21.4	44	ABarpaap	421	-855	0	0		0	0	0	0	0
84	1	64	17	-1	174	341	15.4	39	Capp	361	182	0	0		0	0	0	0	0
85	1	91	43	-1	399	289	22.3	42	ABplapap	379	0	0	0		0	0	0	0	0
86	1	49	67	-1	325	262	5.4	35	MSpapp	342	-1102	0	0		0	0	0	0	0
87	1	84	61	-1	304	132	5.4	38	ABprpapa	360	557	0	0		0	0	0	0	0
88	1	33	49	-1	555	212	21.5	42	ABalapap	177	0	0	0		0	0	0	0	0
89	1	8	55	-1	491	156	15.5	37	ABarpapa	368	191	0	0		0	0	0	0	0
90	1	11	16	-1	601	180	9.1	37	ABaraaaa	28	0	0	0		0	0	0	0	0
91	1	41	7	-1	454	321	17.4	41	ABplaapp	408	656	0	0		0	0	0	0	0
92	1	14	25	-1	390	391	15.3	40	ABplpapp	367	364	0	0		0	0	0	0	0
93	1	18	94	-1	300	361	11.4	32	MSappp	239	-146	0	0		0	0	0	0	0
94	1	34	80	-1	146	314	11.5	40	Cppp	403	842	0	0		0	0	0	0	0
95	1	55	10	-1	449	348	7.5	31	MSapaa	-198	0	0	0		0	0	0	0	0
