# Supplementary material for: The AP-2 Transcription Factor APTF-2 Is Required for Neuroblast and Epidermal Morphogenesis in Caenorhabditis elegans Embryogenesis
Source: PLoS Genet. 2016 May 13;12(5):e1006048. doi: 10.1371/journal.pgen.1006048 (PMC4866721; doi:10.1371/journal.pgen.1006048)
Supplement: S4 Text — (ZIP) [file pgen.1006048.s032.zip › nuclei/t093-nuclei]

1	1	76	55	-1	273	175	19.6	41	ABarpppp	404	219	0	0		0	0	0	0	0
2	1	68	9	-1	457	234	18.8	40	ABalappp	407	568	0	0		0	0	0	0	0
3	1	13	96	-1	506	224	14.5	37	ABalaapp	377	-55	0	0		0	0	0	0	0
4	1	78	44	-1	521	212	18.4	38	ABalappa	365	748	0	0		0	0	0	0	0
5	1	52	2	-1	557	199	12.8	37	ABalaapa	343	255	0	0		0	0	0	0	0
6	1	31	79	-1	491	214	5.0	40	ABaraapp	372	343	0	0		0	0	0	0	0
7	1	91	16	-1	447	325	17.5	42	ABplaapp	413	350	0	0		0	0	0	0	0
8	1	83	34	-1	490	163	21.6	44	ABarpaap	352	0	0	0		0	0	0	0	0
9	1	81	5	-1	444	388	13.1	38	ABplpapa	114	0	0	0		0	0	0	0	0
10	1	95	47	-1	453	349	7.5	32	MSapaa	279	-847	0	0		0	0	0	0	0
11	1	43	6	-1	229	122	19.3	40	ABprapap	387	790	0	0		0	0	0	0	0
12	1	15	35	-1	563	191	5.7	39	ABaraapa	300	0	0	0		0	0	0	0	0
13	1	29	69	-1	452	284	6.8	36	MSaapa	361	995	0	0		0	0	0	0	0
14	1	21	12	-1	144	180	14.0	38	ABprappp	-8	0	0	0		0	0	0	0	0
15	1	73	7	-1	556	369	12.9	39	ABalppap	383	256	0	0		0	0	0	0	0
16	1	90	20	-1	606	184	9.3	36	ABaraaaa	478	0	0	0		0	0	0	0	0
17	1	84	42	-1	168	337	15.1	39	Capp	391	45	0	0		0	0	0	0	0
18	1	54	11	-1	541	299	13.7	39	ABalpppa	391	-400	0	0		0	0	0	0	0
19	1	11	41	-1	603	230	13.6	37	ABalaaap	371	-238	0	0		0	0	0	0	0
20	1	34	38	-1	635	238	9.3	38	ABalaaaa	370	353	0	0		0	0	0	0	0
21	1	32	59	-1	152	172	7.6	38	ABprpppa	380	1646	0	0		0	0	0	0	0
22	1	71	14	-1	295	99	10.8	37	ABprpaap	330	158	0	0		0	0	0	0	0
23	1	60	57	-1	230	374	13.6	38	ABplpppp	302	0	0	0		0	0	0	0	0
24	1	20	50	-1	381	352	8.6	33	MSapap	274	502	0	0		0	0	0	0	0
25	1	92	68	-1	384	392	15.1	39	ABplpapp	-49	0	0	0		0	0	0	0	0
26	1	51	17	-1	430	163	5.0	38	ABarapap	370	421	0	0		0	0	0	0	0
27	1	48	19	-1	451	112	9.2	37	ABarappa	354	0	0	0		0	0	0	0	0
28	1	10	30	-1	197	132	14.8	40	ABprappa	546	0	0	0		0	0	0	0	0
29	1	55	13	-1	649	289	12.6	38	ABalpaaa	484	0	0	0		0	0	0	0	0
30	1	45	48	-1	405	379	21.4	37	ABplppaa	376	-877	0	0		0	0	0	0	0
31	1	44	39	-1	334	196	13.2	45	Ear	445	388	0	0		0	0	0	0	0
32	1	30	64	-1	288	194	6.0	29	MSpppa	208	-407	0	0		0	0	0	0	0
33	1	70	87	-1	110	217	11.0	39	Cppa	393	269	0	0		0	0	0	0	0
34	1	61	73	-1	201	151	9.0	37	ABprppap	369	-21	0	0		0	0	0	0	0
35	1	46	37	-1	549	152	10.0	38	ABaraaap	-185	0	0	0		0	0	0	0	0
36	1	69	3	-1	342	371	18.5	37	ABplppap	-9	0	0	0		0	0	0	0	0
37	1	38	75	-1	143	238	6.1	37	ABprpppp	377	-394	0	0		0	0	0	0	0
38	1	39	56	-1	390	167	9.7	34	MSppaa	217	506	0	0		0	0	0	0	0
39	1	64	82	-1	374	303	5.2	35	MSaapp	348	144	0	0		0	0	0	0	0
40	1	37	49	-1	308	245	20.8	44	Caaa	441	196	0	0		0	0	0	0	0
41	1	62	52	-1	420	133	22.5	44	ABarppaa	436	218	0	0		0	0	0	0	0
42	1	17	24	-1	390	82	15.8	37	ABpraapa	385	0	0	0		0	0	0	0	0
43	1	85	46	-1	392	285	22.0	42	ABplapap	426	291	0	0		0	0	0	0	0
44	1	40	67	-1	391	109	8.5	37	ABarappp	-74	0	0	0		0	0	0	0	0
45	1	26	1	-1	296	111	22.0	40	ABprapaa	385	359	0	0		0	0	0	0	0
46	1	59	74	-1	348	359	10.6	32	MSappa	229	464	0	0		0	0	0	0	0
47	1	1	89	-1	521	283	21.8	41	ABplaaap	367	473	0	0		0	0	0	0	0
48	1	57	92	-1	302	385	16.3	38	ABplpppa	351	-151	0	0		0	0	0	0	0
49	1	88	36	-1	556	222	21.2	41	ABalapap	408	-285	0	0		0	0	0	0	0
50	1	14	78	-1	246	112	10.8	37	ABprppaa	361	200	0	0		0	0	0	0	0
51	1	28	10	-1	407	229	6.3	37	MSpapa	369	-860	0	0		0	0	0	0	0
52	1	66	32	-1	331	189	7.1	35	MSppap	209	502	0	0		0	0	0	0	0
53	1	18	66	-1	316	100	16.5	39	ABpraapp	382	182	0	0		0	0	0	0	0
54	1	80	63	-1	242	334	8.1	41	Da	417	-531	0	0		0	0	0	0	0
55	1	89	26	-1	493	160	16.1	38	ABarpapa	380	40	0	0		0	0	0	0	0
56	1	82	21	-1	597	295	9.5	38	ABalpaap	-37	0	0	0		0	0	0	0	0
57	1	49	81	-1	588	295	20.2	40	ABplaaaa	-29	0	0	0		0	0	0	0	0
58	1	53	93	-1	247	147	5.4	38	ABprpapp	370	-993	0	0		0	0	0	0	0
59	1	8	61	-1	370	275	12.7	45	Eal	451	-162	0	0		0	0	0	0	0
60	1	56	27	-1	559	257	7.5	36	MSaaaa	352	-156	0	0		0	0	0	0	0
61	1	87	31	-1	325	134	5.4	38	ABprpapa	382	0	0	0		0	0	0	0	0
62	1	63	4	-1	601	348	9.1	39	ABalpapa	216	0	0	0		0	0	0	0	0
63	1	6	58	-1	459	296	22.7	42	ABplapaa	-128	0	0	0		0	0	0	0	0
64	1	23	15	-1	209	182	21.6	44	Cpaa	431	524	0	0		0	0	0	0	0
65	1	75	40	-1	348	155	20.8	42	ABarpppa	376	766	0	0		0	0	0	0	0
66	1	41	43	-1	349	94	10.6	36	ABprpaaa	-251	0	0	0		0	0	0	0	0
67	1	86	77	-1	317	260	5.3	37	MSpapp	344	112	0	0		0	0	0	0	0
68	1	19	18	-1	497	275	7.7	34	MSaaap	347	178	0	0		0	0	0	0	0
69	1	35	80	-1	506	149	6.3	36	ABarapaa	170	0	0	0		0	0	0	0	0
70	1	2	29	-1	602	229	18.1	40	ABalapaa	398	-834	0	0		0	0	0	0	0
71	1	30	88	-1	237	223	6.1	30	MSpppp	217	-139	0	0		0	0	0	0	0
72	1	72	90	-1	468	384	19.4	39	ABplpaap	373	-45	0	0		0	0	0	0	0
73	1	16	76	-1	510	381	14.6	37	ABplpaaa	363	1459	0	0		0	0	0	0	0
74	1	36	22	-1	525	341	7.1	39	ABalpapp	391	952	0	0		0	0	0	0	0
75	1	33	54	-1	404	228	11.4	35	MSpaap	289	-51	0	0		0	0	0	0	0
76	1	25	72	-1	152	265	18.1	43	Cpap	409	524	0	0		0	0	0	0	0
77	1	42	51	-1	499	115	12.8	37	ABpraaaa	326	0	0	0		0	0	0	0	0
78	1	7	45	-1	434	108	15.7	38	ABpraaap	375	723	0	0		0	0	0	0	0
79	1	24	71	-1	379	220	20.5	41	ABarppap	398	84	0	0		0	0	0	0	0
80	1	94	70	-1	141	308	11.3	41	Cppp	396	153	0	0		0	0	0	0	0
81	1	27	53	-1	199	270	5.4	35	Dp	233	0	0	0		0	0	0	0	0
82	1	12	23	-1	477	197	9.6	36	MSpaaa	370	326	0	0		0	0	0	0	0
83	1	9	85	-1	410	170	16.6	39	ABarpapp	376	1416	0	0		0	0	0	0	0
84	1	79	62	-1	296	328	20.4	39	ABplappp	353	181	0	0		0	0	0	0	0
85	1	67	83	-1	564	156	17.7	39	ABarpaaa	387	47	0	0		0	0	0	0	0
86	1	3	60	-1	601	342	16.3	38	ABalppaa	368	-293	0	0		0	0	0	0	0
87	1	47	95	-1	221	207	14.0	47	Epr	467	-1337	0	0		0	0	0	0	0
88	1	4	8	-1	471	324	11.6	39	ABalpppp	381	781	0	0		0	0	0	0	0
89	1	5	65	-1	215	290	20.9	42	Caap	388	-810	0	0		0	0	0	0	0
90	1	74	84	-1	545	346	19.7	40	ABplaapa	119	0	0	0		0	0	0	0	0
91	1	65	91	-1	247	353	21.4	41	Capa	403	-857	0	0		0	0	0	0	0
92	1	58	33	-1	290	269	13.6	46	Epl	215	0	0	0		0	0	0	0	0
93	1	50	28	-1	349	318	20.0	42	ABplappa	415	668	0	0		0	0	0	0	0
94	1	93	86	-1	290	361	11.4	34	MSappp	167	0	0	0		0	0	0	0	0
95	1	77	94	-1	262	267	7.8	34	Z2	36	0	0	0		0	0	0	0	0
96	1	22	25	-1	326	316	8.8	33	Z3	106	0	0	0		0	0	0	0	0
