# Supplementary material for: The AP-2 Transcription Factor APTF-2 Is Required for Neuroblast and Epidermal Morphogenesis in Caenorhabditis elegans Embryogenesis
Source: PLoS Genet. 2016 May 13;12(5):e1006048. doi: 10.1371/journal.pgen.1006048 (PMC4866721; doi:10.1371/journal.pgen.1006048)
Supplement: S4 Text — (ZIP) [file pgen.1006048.s032.zip › nuclei/t094-nuclei]

1	1	45	13	-1	300	106	21.5	40	ABprapaa	401	38	0	0		0	0	0	0	0
2	1	5	29	-1	553	195	13.3	36	ABalaapa	346	-414	0	0		0	0	0	0	0
3	1	36	45	-1	339	372	17.6	38	ABplppap	368	156	0	0		0	0	0	0	0
4	1	62	60	-1	596	346	9.0	39	ABalpapa	-296	0	0	0		0	0	0	0	0
5	1	9	12	-1	447	390	12.7	38	ABplpapa	384	-1192	0	0		0	0	0	0	0
6	1	11	21	-1	226	121	19.4	40	ABprapap	393	463	0	0		0	0	0	0	0
7	1	15	69	-1	559	366	12.9	39	ABalppap	368	-407	0	0		0	0	0	0	0
8	1	88	65	-1	473	322	11.7	40	ABalpppp	360	695	0	0		0	0	0	0	0
9	1	2	91	-1	462	231	18.8	40	ABalappp	383	1373	0	0		0	0	0	0	0
10	1	51	43	-1	411	235	6.2	39	MSpapa	390	0	0	0		0	0	0	0	0
11	1	18	7	-1	544	299	14.2	39	ABalpppa	360	21	0	0		0	0	0	0	0
12	1	14	25	-1	144	182	13.8	38	ABprappp	373	-173	0	0		0	0	0	0	0
13	1	29	1	-1	646	293	12.5	38	ABalpaaa	133	0	0	0		0	0	0	0	0
14	1	22	28	-1	300	105	10.5	37	ABprpaap	367	105	0	0		0	0	0	0	0
15	1	64	24	-1	211	186	22.1	44	Cpaa	417	841	0	0		0	0	0	0	0
16	1	7	39	-1	444	329	17.8	41	ABplaapp	413	-484	0	0		0	0	0	0	0
17	1	26	48	-1	421	169	4.6	39	ABarapap	392	435	0	0		0	0	0	0	0
18	1	68	84	-1	497	278	8.1	36	MSaaap	495	0	0	0		0	0	0	0	0
19	1	27	3	-1	454	114	8.9	38	ABarappa	369	44	0	0		0	0	0	0	0
20	1	16	81	-1	608	192	8.8	36	ABaraaaa	284	0	0	0		0	0	0	0	0
21	1	56	5	-1	597	291	9.6	40	ABalpaap	193	0	0	0		0	0	0	0	0
22	1	74	61	-1	528	339	6.5	39	ABalpapp	391	-795	0	0		0	0	0	0	0
23	1	82	74	-1	480	187	9.5	37	MSpaaa	163	0	0	0		0	0	0	0	0
24	1	42	15	-1	389	87	16.6	39	ABpraapa	87	0	0	0		0	0	0	0	0
25	1	96	92	-1	325	315	8.8	31	Z3	297	558	0	0		0	0	0	0	0
26	1	55	50	-1	495	152	16.5	39	ABarpapa	349	1392	0	0		0	0	0	0	0
27	1	60	52	-1	559	256	8.1	36	MSaaaa	-77	0	0	0		0	0	0	0	0
28	1	93	70	-1	344	322	20.1	42	ABplappa	393	-734	0	0		0	0	0	0	0
29	1	70	9	-1	593	229	18.4	40	ABalapaa	101	0	0	0		0	0	0	0	0
30	1	28	46	-1	196	129	14.6	40	ABprappa	381	1095	0	0		0	0	0	0	0
31	1	61	86	-1	329	133	5.5	37	ABprpapa	-113	0	0	0		0	0	0	0	0
32	1	52	47	-1	340	190	7.0	34	MSppap	300	212	0	0		0	0	0	0	0
33	1	92	89	-1	287	268	14.2	46	Epl	197	0	0	0		0	0	0	0	0
34	1	8	8	-1	484	162	21.8	43	ABarpaap	429	643	0	0		0	0	0	0	0
35	1	12	54	-1	564	198	5.5	39	ABaraapa	354	0	0	0		0	0	0	0	0
36	1	49	96	-1	552	231	21.4	41	ABalapap	402	-467	0	0		0	0	0	0	0
37	1	35	33	-1	554	159	9.6	40	ABaraaap	369	464	0	0		0	0	0	0	0
38	1	20	34	-1	639	236	10.8	38	ABalaaaa	14	0	0	0		0	0	0	0	0
39	1	31	44	-1	338	194	13.0	45	Ear	452	494	0	0		0	0	0	0	0
40	1	65	94	-1	347	158	20.8	42	ABarpppa	423	261	0	0		0	0	0	0	0
41	1	19	17	-1	604	222	14.3	39	ABalaaap	238	0	0	0		0	0	0	0	0
42	1	17	14	-1	170	333	14.3	40	Capp	379	828	0	0		0	0	0	0	0
43	1	66	63	-1	350	96	11.0	37	ABprpaaa	362	185	0	0		0	0	0	0	0
44	1	4	20	-1	521	212	18.2	39	ABalappa	394	1002	0	0		0	0	0	0	0
45	1	78	36	-1	432	109	15.2	39	ABpraaap	73	0	0	0		0	0	0	0	0
46	1	43	18	-1	385	288	21.8	43	ABplapap	382	117	0	0		0	0	0	0	0
47	1	10	40	-1	460	352	7.4	33	MSapaa	187	0	0	0		0	0	0	0	0
48	1	30	37	-1	402	380	21.1	40	ABplppaa	356	-303	0	0		0	0	0	0	0
49	1	40	68	-1	302	242	20.9	43	Caaa	402	-217	0	0		0	0	0	0	0
50	1	24	90	-1	386	353	9.0	35	MSapap	306	-136	0	0		0	0	0	0	0
51	1	77	2	-1	500	117	12.8	38	ABpraaaa	-47	0	0	0		0	0	0	0	0
52	1	41	23	-1	420	140	22.0	42	ABarppaa	389	277	0	0		0	0	0	0	0
53	1	81	80	-1	197	270	7.2	41	Dp	404	394	0	0		0	0	0	0	0
54	1	75	41	-1	412	228	11.4	34	MSpaap	74	0	0	0		0	0	0	0	0
55	1	1	26	-1	269	170	19.4	40	ABarpppp	398	540	0	0		0	0	0	0	0
56	1	38	10	-1	400	168	9.5	33	MSppaa	287	-1061	0	0		0	0	0	0	0
57	1	23	76	-1	229	371	13.4	38	ABplpppp	379	-746	0	0		0	0	0	0	0
58	1	63	27	-1	451	300	22.4	42	ABplapaa	379	-186	0	0		0	0	0	0	0
59	1	21	22	-1	155	170	7.8	38	ABprpppa	379	1163	0	0		0	0	0	0	0
60	1	86	62	-1	607	335	16.0	38	ABalppaa	138	0	0	0		0	0	0	0	0
61	1	59	87	-1	374	272	13.0	47	Eal	439	-171	0	0		0	0	0	0	0
62	1	84	78	-1	291	327	19.7	39	ABplappp	372	815	0	0		0	0	0	0	0
63	1	54	38	-1	243	329	7.5	42	Da	409	709	0	0		0	0	0	0	0
64	1	32	57	-1	295	193	5.9	31	MSpppa	197	0	0	0		0	0	0	0	0
65	1	89	71	-1	208	293	20.4	42	Caap	426	-580	0	0		0	0	0	0	0
66	1	53	11	-1	320	100	16.4	40	ABpraapp	138	0	0	0		0	0	0	0	0
67	1	44	6	-1	391	105	8.6	37	ABarappp	-51	0	0	0		0	0	0	0	0
68	1	25	95	-1	388	392	14.9	39	ABplpapp	387	-982	0	0		0	0	0	0	0
69	1	13	67	-1	455	287	6.5	38	MSaapa	339	727	0	0		0	0	0	0	0
70	1	80	30	-1	139	305	11.0	43	Cppp	387	-270	0	0		0	0	0	0	0
71	1	79	19	-1	374	225	20.4	41	ABarppap	415	696	0	0		0	0	0	0	0
72	1	76	93	-1	152	261	18.3	45	Cpap	-79	0	0	0		0	0	0	0	0
73	1	34	88	-1	206	150	8.7	38	ABprppap	127	0	0	0		0	0	0	0	0
74	1	46	55	-1	351	356	11.0	34	MSappa	278	486	0	0		0	0	0	0	0
75	1	37	66	-1	137	233	6.2	38	ABprpppp	348	105	0	0		0	0	0	0	0
76	1	73	35	-1	511	378	14.1	38	ABplpaaa	-132	0	0	0		0	0	0	0	0
77	1	67	32	-1	317	260	5.1	36	MSpapp	360	223	0	0		0	0	0	0	0
78	1	50	58	-1	247	112	11.3	37	ABprppaa	243	0	0	0		0	0	0	0	0
79	1	6	53	-1	495	213	4.9	39	ABaraapp	389	327	0	0		0	0	0	0	0
80	1	69	59	-1	505	151	6.3	38	ABarapaa	345	499	0	0		0	0	0	0	0
81	1	57	85	-1	580	300	21.1	40	ABplaaaa	373	213	0	0		0	0	0	0	0
82	1	39	4	-1	367	309	4.8	35	MSaapp	175	0	0	0		0	0	0	0	0
83	1	85	51	-1	562	160	18.4	39	ABarpaaa	426	0	0	0		0	0	0	0	0
84	1	90	82	-1	538	345	19.9	41	ABplaapa	103	0	0	0		0	0	0	0	0
85	1	83	42	-1	407	171	16.5	39	ABarpapp	385	197	0	0		0	0	0	0	0
86	1	94	75	-1	290	360	11.1	35	MSappp	303	165	0	0		0	0	0	0	0
87	1	33	77	-1	115	218	11.1	40	Cppa	382	207	0	0		0	0	0	0	0
88	1	71	79	-1	233	215	5.5	32	MSpppp	248	-768	0	0		0	0	0	0	0
89	1	47	31	-1	503	280	21.4	40	ABplaaap	369	154	0	0		0	0	0	0	0
90	1	72	16	-1	468	385	19.2	39	ABplpaap	392	170	0	0		0	0	0	0	0
91	1	91	73	-1	244	357	20.5	42	Capa	170	0	0	0		0	0	0	0	0
92	1	48	72	-1	302	387	15.6	37	ABplpppa	373	-445	0	0		0	0	0	0	0
93	1	58	64	-1	253	145	5.4	38	ABprpapp	383	-81	0	0		0	0	0	0	0
94	1	95	49	-1	260	257	8.3	35	Z2	314	53	0	0		0	0	0	0	0
95	1	87	56	-1	219	204	13.9	47	Epr	475	-681	0	0		0	0	0	0	0
96	1	3	83	-1	496	225	14.3	38	ABalaapp	363	-217	0	0		0	0	0	0	0
