# Supplementary material for: The AP-2 Transcription Factor APTF-2 Is Required for Neuroblast and Epidermal Morphogenesis in Caenorhabditis elegans Embryogenesis
Source: PLoS Genet. 2016 May 13;12(5):e1006048. doi: 10.1371/journal.pgen.1006048 (PMC4866721; doi:10.1371/journal.pgen.1006048)
Supplement: S4 Text — (ZIP) [file pgen.1006048.s032.zip › nuclei/t095-nuclei]

1	1	13	7	-1	646	293	12.3	38	ABalpaaa	142	0	0	0		0	0	0	0	0
2	1	51	6	-1	500	118	12.6	37	ABpraaaa	300	0	0	0		0	0	0	0	0
3	1	19	74	-1	458	117	8.4	38	ABarappa	378	-169	0	0		0	0	0	0	0
4	1	82	82	-1	364	312	4.5	36	MSaapp	358	-580	0	0		0	0	0	0	0
5	1	21	65	-1	591	295	10.1	39	ABalpaap	390	-63	0	0		0	0	0	0	0
6	1	67	27	-1	397	109	8.9	37	ABarappp	355	-92	0	0		0	0	0	0	0
7	1	11	68	-1	544	299	14.7	39	ABalpppa	394	-722	0	0		0	0	0	0	0
8	1	34	62	-1	483	156	22.4	45	ABarpaap	452	1001	0	0		0	0	0	0	0
9	1	29	21	-1	593	231	18.6	40	ABalapaa	383	198	0	0		0	0	0	0	0
10	1	56	55	-1	410	178	10.0	35	MSppaa	305	464	0	0		0	0	0	0	0
11	1	66	23	-1	319	101	16.5	41	ABpraapp	391	-1006	0	0		0	0	0	0	0
12	1	5	54	-1	445	390	12.7	39	ABplpapa	263	0	0	0		0	0	0	0	0
13	1	1	43	-1	296	110	21.5	41	ABprapaa	405	150	0	0		0	0	0	0	0
14	1	42	56	-1	173	335	13.7	40	Capp	-38	0	0	0		0	0	0	0	0
15	1	24	18	-1	384	87	16.6	39	ABpraapa	85	0	0	0		0	0	0	0	0
16	1	90	77	-1	463	391	18.8	40	ABplpaap	398	2	0	0		0	0	0	0	0
17	1	41	70	-1	613	212	15.1	40	ABalaaap	243	0	0	0		0	0	0	0	0
18	1	46	20	-1	380	295	21.7	43	ABplapap	414	-200	0	0		0	0	0	0	0
19	1	71	26	-1	375	228	20.0	42	ABarppap	395	-310	0	0		0	0	0	0	0
20	1	44	91	-1	517	211	18.1	39	ABalappa	351	1019	0	0		0	0	0	0	0
21	1	6	28	-1	226	122	19.1	40	ABprapap	385	168	0	0		0	0	0	0	0
22	1	59	29	-1	161	168	7.3	37	ABprpppa	378	69	0	0		0	0	0	0	0
23	1	52	87	-1	414	151	22.2	43	ABarppaa	419	183	0	0		0	0	0	0	0
24	1	15	50	-1	213	191	22.5	46	Cpaa	460	626	0	0		0	0	0	0	0
25	1	12	1	-1	145	177	13.4	38	ABprappp	-121	0	0	0		0	0	0	0	0
26	1	55	36	-1	269	171	19.1	40	ABarpppp	407	-1154	0	0		0	0	0	0	0
27	1	58	78	-1	452	300	22.6	42	ABplapaa	423	-240	0	0		0	0	0	0	0
28	1	14	17	-1	305	106	10.4	37	ABprpaap	378	49	0	0		0	0	0	0	0
29	1	2	9	-1	562	181	13.6	37	ABalaapa	311	0	0	0		0	0	0	0	0
30	1	70	57	-1	136	302	11.3	41	Cppp	389	148	0	0		0	0	0	0	0
31	1	89	12	-1	500	284	21.0	40	ABplaaap	387	-417	0	0		0	0	0	0	0
32	1	77	88	-1	318	253	4.9	36	MSpapp	345	863	0	0		0	0	0	0	0
33	1	37	33	-1	562	161	8.9	38	ABaraaap	359	0	0	0		0	0	0	0	0
34	1	38	14	-1	637	236	11.3	38	ABalaaaa	37	0	0	0		0	0	0	0	0
35	1	76	72	-1	508	379	14.1	37	ABplpaaa	-200	0	0	0		0	0	0	0	0
36	1	45	5	-1	435	101	14.5	38	ABpraaap	146	0	0	0		0	0	0	0	0
37	1	48	76	-1	397	385	20.4	39	ABplppaa	460	0	0	0		0	0	0	0	0
38	1	63	75	-1	246	327	7.5	41	Da	417	160	0	0		0	0	0	0	0
39	1	16	86	-1	443	335	18.4	41	ABplaapp	410	-340	0	0		0	0	0	0	0
40	1	47	40	-1	468	348	7.2	34	MSapaa	374	0	0	0		0	0	0	0	0
41	1	54	25	-1	419	231	11.7	35	MSpaap	311	490	0	0		0	0	0	0	0
42	1	85	15	-1	407	166	16.8	41	ABarpapp	403	-768	0	0		0	0	0	0	0
43	1	10	81	-1	412	234	5.6	37	MSpapa	361	93	0	0		0	0	0	0	0
44	1	39	85	-1	342	193	12.9	45	Ear	455	81	0	0		0	0	0	0	0
45	1	3	73	-1	337	374	17.6	38	ABplppap	362	185	0	0		0	0	0	0	0
46	1	30	48	-1	197	132	14.5	41	ABprappa	154	0	0	0		0	0	0	0	0
47	1	32	83	-1	343	193	7.5	34	MSppap	210	0	0	0		0	0	0	0	0
48	1	17	45	-1	424	172	4.9	39	ABarapap	390	362	0	0		0	0	0	0	0
49	1	94	63	-1	264	254	8.9	35	Z2	326	52	0	0		0	0	0	0	0
50	1	26	94	-1	491	143	16.8	39	ABarpapa	389	-557	0	0		0	0	0	0	0
51	1	83	47	-1	562	163	19.1	38	ABarpaaa	388	-312	0	0		0	0	0	0	0
52	1	27	22	-1	559	257	9.1	38	MSaaaa	376	119	0	0		0	0	0	0	0
53	1	79	51	-1	498	221	4.7	38	ABaraapp	375	334	0	0		0	0	0	0	0
54	1	35	11	-1	562	212	5.4	38	ABaraapa	384	1030	0	0		0	0	0	0	0
55	1	74	67	-1	355	347	10.9	33	MSappa	319	1122	0	0		0	0	0	0	0
56	1	95	30	-1	219	201	13.9	46	Epr	454	203	0	0		0	0	0	0	0
57	1	64	79	-1	298	190	6.6	33	MSpppa	289	188	0	0		0	0	0	0	0
58	1	78	4	-1	251	111	11.2	36	ABprppaa	79	0	0	0		0	0	0	0	0
59	1	80	90	-1	513	157	5.7	38	ABarapaa	170	0	0	0		0	0	0	0	0
60	1	4	64	-1	602	347	9.3	40	ABalpapa	402	-698	0	0		0	0	0	0	0
61	1	22	2	-1	532	337	6.5	40	ABalpapp	150	0	0	0		0	0	0	0	0
62	1	60	13	-1	605	337	16.0	39	ABalppaa	411	0	0	0		0	0	0	0	0
63	1	43	16	-1	355	102	11.4	37	ABprpaaa	98	0	0	0		0	0	0	0	0
64	1	93	32	-1	257	143	5.6	37	ABprpapp	260	0	0	0		0	0	0	0	0
65	1	8	10	-1	471	324	12.3	41	ABalpppp	410	414	0	0		0	0	0	0	0
66	1	75	60	-1	139	231	5.8	38	ABprpppp	-67	0	0	0		0	0	0	0	0
67	1	69	49	-1	453	289	6.1	37	MSaapa	125	0	0	0		0	0	0	0	0
68	1	49	89	-1	301	245	20.9	43	Caaa	439	994	0	0		0	0	0	0	0
69	1	7	44	-1	553	367	12.9	38	ABalppap	120	0	0	0		0	0	0	0	0
70	1	28	92	-1	337	331	20.5	43	ABplappa	423	-116	0	0		0	0	0	0	0
71	1	65	61	-1	204	296	20.6	42	Caap	398	-1999	0	0		0	0	0	0	0
72	1	92	95	-1	301	387	15.5	38	ABplpppa	365	138	0	0		0	0	0	0	0
73	1	91	35	-1	237	359	19.8	41	Capa	414	521	0	0		0	0	0	0	0
74	1	23	24	-1	492	191	9.4	37	MSpaaa	358	-559	0	0		0	0	0	0	0
75	1	86	80	-1	287	359	11.3	34	MSappp	343	-167	0	0		0	0	0	0	0
76	1	57	39	-1	236	374	13.1	38	ABplpppp	362	66	0	0		0	0	0	0	0
77	1	87	96	-1	114	218	11.4	40	Cppa	269	0	0	0		0	0	0	0	0
78	1	62	71	-1	288	325	19.5	40	ABplappp	399	389	0	0		0	0	0	0	0
79	1	88	19	-1	234	218	5.2	33	MSpppp	232	0	0	0		0	0	0	0	0
80	1	53	38	-1	197	271	7.4	41	Dp	410	670	0	0		0	0	0	0	0
81	1	20	34	-1	606	203	8.3	37	ABaraaaa	-2	0	0	0		0	0	0	0	0
82	1	84	52	-1	532	345	20.1	40	ABplaapa	440	0	0	0		0	0	0	0	0
83	1	96	8	-1	497	202	13.9	40	ABalaapp	379	-522	0	0		0	0	0	0	0
84	1	18	53	-1	493	281	8.4	35	MSaaap	433	0	0	0		0	0	0	0	0
85	1	81	3	-1	577	301	21.4	41	ABplaaaa	397	842	0	0		0	0	0	0	0
86	1	31	41	-1	333	134	5.5	38	ABprpapa	379	720	0	0		0	0	0	0	0
87	1	61	58	-1	376	274	13.4	46	Eal	465	901	0	0		0	0	0	0	0
88	1	73	59	-1	209	145	8.8	38	ABprppap	-220	0	0	0		0	0	0	0	0
89	1	33	93	-1	286	268	14.4	47	Epl	477	-517	0	0		0	0	0	0	0
90	1	50	37	-1	386	339	8.7	36	MSapap	332	173	0	0		0	0	0	0	0
91	1	9	46	-1	460	227	18.6	41	ABalappp	387	-467	0	0		0	0	0	0	0
92	1	25	66	-1	325	304	8.5	32	Z3	303	1049	0	0		0	0	0	0	0
93	1	72	31	-1	150	260	17.8	45	Cpap	411	-24	0	0		0	0	0	0	0
94	1	40	42	-1	341	163	21.0	41	ABarpppa	405	444	0	0		0	0	0	0	0
95	1	68	69	-1	384	394	14.0	39	ABplpapp	374	239	0	0		0	0	0	0	0
96	1	36	84	-1	545	238	21.3	40	ABalapap	394	-568	0	0		0	0	0	0	0
