# Supplementary material for: The AP-2 Transcription Factor APTF-2 Is Required for Neuroblast and Epidermal Morphogenesis in Caenorhabditis elegans Embryogenesis
Source: PLoS Genet. 2016 May 13;12(5):e1006048. doi: 10.1371/journal.pgen.1006048 (PMC4866721; doi:10.1371/journal.pgen.1006048)
Supplement: S4 Text — (ZIP) [file pgen.1006048.s032.zip › nuclei/t096-nuclei]

1	1	25	72	-1	146	175	13.1	38	ABprappp	434	0	0	0		0	0	0	0	0
2	1	61	85	-1	531	340	6.6	40	ABalpapp	-52	0	0	0		0	0	0	0	0
3	1	85	82	-1	576	301	21.1	40	ABplaaaa	403	96	0	0		0	0	0	0	0
4	1	58	14	-1	253	106	10.8	37	ABprppaa	513	0	0	0		0	0	0	0	0
5	1	36	62	-1	435	99	14.1	38	ABpraaap	110	0	0	0		0	0	0	0	0
6	1	2	49	-1	497	117	11.8	38	ABpraaaa	392	0	0	0		0	0	0	0	0
7	1	1	43	-1	642	295	12.0	38	ABalpaaa	252	0	0	0		0	0	0	0	0
8	1	83	27	-1	499	188	14.1	39	ABalaapp	346	-382	0	0		0	0	0	0	0
9	1	29	24	-1	559	185	13.5	37	ABalaapa	363	1067	0	0		0	0	0	0	0
10	1	65	13	-1	464	320	12.5	40	ABalpppp	381	-167	0	0		0	0	0	0	0
11	1	54	57	-1	568	217	5.5	39	ABaraapa	387	-883	0	0		0	0	0	0	0
12	1	31	38	-1	497	284	20.6	39	ABplaaap	396	725	0	0		0	0	0	0	0
13	1	62	40	-1	600	342	16.2	39	ABalppaa	349	163	0	0		0	0	0	0	0
14	1	34	97	-1	639	236	12.4	38	ABalaaaa	339	0	0	0		0	0	0	0	0
15	1	42	80	-1	407	157	17.2	40	ABarpapp	394	59	0	0		0	0	0	0	0
16	1	63	17	-1	361	93	11.7	37	ABprpaaa	351	167	0	0		0	0	0	0	0
17	1	28	5	-1	308	108	10.0	38	ABprpaap	171	0	0	0		0	0	0	0	0
18	1	15	33	-1	385	90	17.6	39	ABpraapa	42	0	0	0		0	0	0	0	0
19	1	79	48	-1	233	212	5.3	34	MSpppp	330	1414	0	0		0	0	0	0	0
20	1	18	58	-1	376	300	22.0	42	ABplapap	426	-13	0	0		0	0	0	0	0
21	1	9	46	-1	588	228	19.3	40	ABalapaa	503	0	0	0		0	0	0	0	0
22	1	52	35	-1	562	252	9.8	37	MSaaaa	135	0	0	0		0	0	0	0	0
23	1	11	32	-1	314	102	15.6	41	ABpraapp	409	859	0	0		0	0	0	0	0
24	1	74	7	-1	498	186	9.3	37	MSpaaa	139	0	0	0		0	0	0	0	0
25	1	41	16	-1	422	231	11.2	35	MSpaap	335	-1743	0	0		0	0	0	0	0
26	1	19	90	-1	369	229	20.0	41	ABarppap	399	245	0	0		0	0	0	0	0
27	1	6	88	-1	400	113	9.0	38	ABarappp	377	520	0	0		0	0	0	0	0
28	1	21	41	-1	224	123	19.3	40	ABprapap	-41	0	0	0		0	0	0	0	0
29	1	22	8	-1	162	169	6.9	38	ABprpppa	381	409	0	0		0	0	0	0	0
30	1	56	63	-1	215	204	13.9	46	Epr	455	173	0	0		0	0	0	0	0
31	1	93	47	-1	147	254	18.0	43	Cpap	430	-525	0	0		0	0	0	0	0
32	1	64	2	-1	265	145	5.5	38	ABprpapp	373	-479	0	0		0	0	0	0	0
33	1	33	3	-1	569	164	9.1	39	ABaraaap	90	0	0	0		0	0	0	0	0
34	1	81	25	-1	610	205	8.6	37	ABaraaaa	9	0	0	0		0	0	0	0	0
35	1	73	74	-1	229	359	19.0	41	Capa	394	519	0	0		0	0	0	0	0
36	1	26	21	-1	268	166	19.4	40	ABarpppp	382	392	0	0		0	0	0	0	0
37	1	90	30	-1	387	322	9.2	35	MSapap	355	-219	0	0		0	0	0	0	0
38	1	80	81	-1	201	268	7.4	42	Dp	390	-353	0	0		0	0	0	0	0
39	1	76	76	-1	232	375	12.9	38	ABplpppp	474	0	0	0		0	0	0	0	0
40	1	40	75	-1	471	346	7.3	34	MSapaa	306	52	0	0		0	0	0	0	0
41	1	86	50	-1	338	134	5.4	38	ABprpapa	383	-1252	0	0		0	0	0	0	0
42	1	94	93	-1	336	156	21.1	40	ABarpppa	407	397	0	0		0	0	0	0	0
43	1	13	56	-1	292	105	21.5	40	ABprapaa	540	0	0	0		0	0	0	0	0
44	1	69	70	-1	553	366	12.9	39	ABalppap	365	-91	0	0		0	0	0	0	0
45	1	48	4	-1	424	178	4.7	40	ABarapap	366	352	0	0		0	0	0	0	0
46	1	91	77	-1	456	224	18.0	41	ABalappp	372	1435	0	0		0	0	0	0	0
47	1	51	19	-1	557	161	19.1	40	ABarpaaa	-78	0	0	0		0	0	0	0	0
48	1	46	67	-1	198	130	14.1	40	ABprappa	398	240	0	0		0	0	0	0	0
49	1	67	68	-1	455	296	5.8	38	MSaapa	487	0	0	0		0	0	0	0	0
50	1	24	9	-1	209	191	22.0	45	Cpaa	456	-719	0	0		0	0	0	0	0
51	1	53	15	-1	498	226	4.7	38	ABaraapp	347	-151	0	0		0	0	0	0	0
52	1	82	23	-1	529	343	20.5	40	ABplaapa	262	0	0	0		0	0	0	0	0
53	1	84	69	-1	494	283	8.5	34	MSaaap	317	0	0	0		0	0	0	0	0
54	1	12	52	-1	444	391	12.6	39	ABplpapa	388	-241	0	0		0	0	0	0	0
55	1	10	45	-1	410	177	10.2	34	MSppaa	331	-224	0	0		0	0	0	0	0
56	1	14	78	-1	167	332	13.0	40	Capp	-27	0	0	0		0	0	0	0	0
57	1	30	11	-1	131	294	11.6	40	Cppp	-132	0	0	0		0	0	0	0	0
58	1	87	65	-1	378	267	13.9	46	Eal	465	90	0	0		0	0	0	0	0
59	1	88	66	-1	209	142	8.5	37	ABprppap	377	-159	0	0		0	0	0	0	0
60	1	66	22	-1	138	232	5.6	38	ABprpppp	383	-208	0	0		0	0	0	0	0
61	1	71	42	-1	205	298	20.7	42	Caap	422	494	0	0		0	0	0	0	0
62	1	8	28	-1	479	155	22.3	45	ABarpaap	448	-656	0	0		0	0	0	0	0
63	1	49	51	-1	267	251	9.2	36	Z2	351	1218	0	0		0	0	0	0	0
64	1	60	29	-1	603	346	9.2	39	ABalpapa	317	0	0	0		0	0	0	0	0
65	1	5	26	-1	589	297	10.0	38	ABalpaap	224	0	0	0		0	0	0	0	0
66	1	92	34	-1	327	298	8.7	33	Z3	298	1019	0	0		0	0	0	0	0
67	1	55	60	-1	357	335	11.6	35	MSappa	303	-431	0	0		0	0	0	0	0
68	1	7	39	-1	541	298	15.2	40	ABalpppa	387	-1564	0	0		0	0	0	0	0
69	1	95	59	-1	381	393	12.8	39	ABplpapp	388	-90	0	0		0	0	0	0	0
70	1	17	44	-1	605	223	15.1	41	ABalaaap	204	0	0	0		0	0	0	0	0
71	1	78	95	-1	282	335	20.4	41	ABplappp	108	0	0	0		0	0	0	0	0
72	1	35	12	-1	505	379	13.6	38	ABplpaaa	374	737	0	0		0	0	0	0	0
73	1	45	92	-1	337	372	17.1	37	ABplppap	-135	0	0	0		0	0	0	0	0
74	1	3	20	-1	459	125	7.7	37	ABarappa	370	47	0	0		0	0	0	0	0
75	1	38	37	79	250	326	7.6	42	Da	289	118	0	0		0	0	0	0	0
76	1	37	36	-1	398	392	19.6	38	ABplppaa	356	-119	0	0		0	0	0	0	0
77	1	16	10	-1	468	392	18.3	39	ABplpaap	375	341	0	0		0	0	0	0	0
78	1	27	73	-1	446	302	23.1	42	ABplapaa	-117	0	0	0		0	0	0	0	0
79	1	57	71	-1	304	190	6.9	33	MSpppa	138	0	0	0		0	0	0	0	0
80	1	75	84	-1	290	355	11.7	36	MSappp	319	-170	0	0		0	0	0	0	0
81	1	43	64	-1	411	239	5.6	37	MSpapa	369	-66	0	0		0	0	0	0	0
82	1	4	54	-1	360	318	4.5	36	MSaapp	242	0	0	0		0	0	0	0	0
83	1	47	87	-1	345	194	7.8	34	MSppap	455	0	0	0		0	0	0	0	0
84	1	96	1	-1	538	237	21.4	41	ABalapap	361	296	0	0		0	0	0	0	0
85	1	44	96	-1	340	195	13.3	46	Ear	463	-590	0	0		0	0	0	0	0
86	1	39	31	-1	442	340	19.0	41	ABplaapp	-131	0	0	0		0	0	0	0	0
87	1	23	89	-1	412	167	21.9	42	ABarppaa	392	784	0	0		0	0	0	0	0
88	1	32	86	-1	317	253	4.7	37	MSpapp	114	0	0	0		0	0	0	0	0
89	1	68	91	-1	293	246	21.1	44	Caaa	-179	0	0	0		0	0	0	0	0
90	1	59	6	-1	516	167	5.2	38	ABarapaa	-93	0	0	0		0	0	0	0	0
91	1	20	94	-1	515	207	18.1	40	ABalappa	405	962	0	0		0	0	0	0	0
92	1	70	61	-1	332	336	20.4	42	ABplappa	395	-440	0	0		0	0	0	0	0
93	1	89	83	-1	280	272	14.7	48	Epl	483	164	0	0		0	0	0	0	0
94	1	50	55	-1	486	140	17.1	39	ABarpapa	360	-847	0	0		0	0	0	0	0
95	1	72	53	-1	297	389	14.5	37	ABplpppa	60	0	0	0		0	0	0	0	0
96	1	77	18	-1	110	215	11.5	41	Cppa	158	0	0	0		0	0	0	0	0
