# Supplementary material for: The AP-2 Transcription Factor APTF-2 Is Required for Neuroblast and Epidermal Morphogenesis in Caenorhabditis elegans Embryogenesis
Source: PLoS Genet. 2016 May 13;12(5):e1006048. doi: 10.1371/journal.pgen.1006048 (PMC4866721; doi:10.1371/journal.pgen.1006048)
Supplement: S4 Text — (ZIP) [file pgen.1006048.s032.zip › nuclei/t097-nuclei]

1	1	84	44	-1	538	233	21.8	41	ABalapap	402	58	0	0		0	0	0	0	0
2	1	32	30	-1	270	141	5.4	38	ABprpapp	359	-725	0	0		0	0	0	0	0
3	1	33	22	-1	578	168	9.1	40	ABaraaap	384	-73	0	0		0	0	0	0	0
4	1	45	46	-1	422	181	5.0	38	ABarapap	23	0	0	0		0	0	0	0	0
5	1	17	39	-1	318	105	9.5	37	ABprpaap	377	175	0	0		0	0	0	0	0
6	1	90	74	-1	520	174	4.7	38	ABarapaa	383	-38	0	0		0	0	0	0	0
7	1	24	26	-1	507	181	8.7	37	MSpaaa	183	0	0	0		0	0	0	0	0
8	1	29	62	-1	166	170	6.8	38	ABprpppa	385	-334	0	0		0	0	0	0	0
9	1	50	93	-1	210	196	22.0	46	Cpaa	466	229	0	0		0	0	0	0	0
10	1	77	35	-1	476	391	18.3	39	ABplpaap	348	944	0	0		0	0	0	0	0
11	1	57	33	-1	130	295	11.5	41	Cppp	228	0	0	0		0	0	0	0	0
12	1	72	37	-1	504	375	13.6	40	ABplpaaa	347	134	0	0		0	0	0	0	0
13	1	10	6	-1	466	323	13.1	40	ABalpppp	402	123	0	0		0	0	0	0	0
14	1	4	47	-1	261	103	11.1	37	ABprppaa	355	-409	0	0		0	0	0	0	0
15	1	51	64	-1	504	233	4.8	37	ABaraapp	75	0	0	0		0	0	0	0	0
16	1	25	36	-1	429	228	11.4	36	MSpaap	326	-205	0	0		0	0	0	0	0
17	1	16	38	-1	367	92	11.8	37	ABprpaaa	-244	0	0	0		0	0	0	0	0
18	1	96	60	-1	116	214	11.3	40	Cppa	-53	0	0	0		0	0	0	0	0
19	1	47	82	-1	552	155	19.5	39	ABarpaaa	389	416	0	0		0	0	0	0	0
20	1	74	12	-1	460	127	7.3	37	ABarappa	366	794	0	0		0	0	0	0	0
21	1	36	88	-1	269	163	19.3	39	ABarpppp	382	-609	0	0		0	0	0	0	0
22	1	60	79	-1	135	229	5.5	39	ABprpppp	384	181	0	0		0	0	0	0	0
23	1	52	86	-1	529	340	21.0	41	ABplaapa	389	177	0	0		0	0	0	0	0
24	1	9	54	-1	558	177	13.4	37	ABalaapa	346	1395	0	0		0	0	0	0	0
25	1	34	51	-1	617	213	8.4	36	ABaraaaa	304	0	0	0		0	0	0	0	0
26	1	65	25	-1	587	295	10.4	38	ABalpaap	369	-886	0	0		0	0	0	0	0
27	1	8	57	-1	505	175	14.2	37	ABalaapp	362	1060	0	0		0	0	0	0	0
28	1	62	68	-1	473	158	22.5	44	ABarpaap	448	-525	0	0		0	0	0	0	0
29	1	64	50	-1	602	343	9.2	39	ABalpapa	199	0	0	0		0	0	0	0	0
30	1	37	52	-1	391	312	10.2	36	MSapap	324	620	0	0		0	0	0	0	0
31	1	86	19	-1	441	343	19.4	40	ABplaapp	396	151	0	0		0	0	0	0	0
32	1	23	71	-1	319	97	15.6	41	ABpraapp	489	0	0	0		0	0	0	0	0
33	1	18	16	-1	389	91	17.2	39	ABpraapa	402	0	0	0		0	0	0	0	0
34	1	66	67	-1	330	288	8.8	34	Z3	251	756	0	0		0	0	0	0	0
35	1	22	83	-1	561	250	10.4	37	MSaaaa	357	-245	0	0		0	0	0	0	0
36	1	76	61	-1	402	395	18.3	38	ABplppaa	377	276	0	0		0	0	0	0	0
37	1	75	29	-1	235	318	7.9	35	Dap	315	-226	0	0		0	0	0	0	0
38	1	12	18	-1	493	279	20.6	39	ABplaaap	394	567	0	0		0	0	0	0	0
39	1	68	72	-1	541	301	15.5	40	ABalpppa	378	376	0	0		0	0	0	0	0
40	1	13	81	-1	595	340	16.4	38	ABalppaa	116	0	0	0		0	0	0	0	0
41	1	28	15	-1	224	124	19.7	42	ABprapap	183	0	0	0		0	0	0	0	0
42	1	61	92	-1	201	299	20.8	42	Caap	394	520	0	0		0	0	0	0	0
43	1	7	1	-1	642	295	11.9	37	ABalpaaa	377	-2126	0	0		0	0	0	0	0
44	1	70	7	-1	604	211	15.0	40	ABalaaap	372	1079	0	0		0	0	0	0	0
45	1	55	63	-1	414	176	10.7	34	MSppaa	298	-279	0	0		0	0	0	0	0
46	1	21	24	-1	583	221	19.3	40	ABalapaa	-132	0	0	0		0	0	0	0	0
47	1	31	90	-1	146	253	17.9	44	Cpap	-293	0	0	0		0	0	0	0	0
48	1	19	53	-1	234	199	5.5	34	MSpppp	243	0	0	0		0	0	0	0	0
49	1	6	5	-1	498	116	11.5	37	ABpraaaa	369	1676	0	0		0	0	0	0	0
50	1	41	78	-1	338	137	5.5	37	ABprpapa	248	0	0	0		0	0	0	0	0
51	1	63	97	-1	267	243	9.1	35	Z2	342	448	0	0		0	0	0	0	0
52	1	54	48	-1	442	393	12.2	39	ABplpapa	391	-854	0	0		0	0	0	0	0
53	1	95	31	-1	302	388	14.1	37	ABplpppa	255	0	0	0		0	0	0	0	0
54	1	82	13	-1	357	321	5.2	35	MSaapp	204	0	0	0		0	0	0	0	0
55	1	94	76	-1	474	139	17.6	39	ABarpapa	389	456	0	0		0	0	0	0	0
56	1	43	21	-1	292	104	21.4	41	ABprapaa	383	324	0	0		0	0	0	0	0
57	1	11	69	-1	573	227	5.5	38	ABaraapa	384	379	0	0		0	0	0	0	0
58	1	20	10	-1	372	306	21.6	42	ABplapap	412	187	0	0		0	0	0	0	0
59	1	69	41	-1	384	384	10.5	41	ABplpapp	411	-435	0	0		0	0	0	0	0
60	1	67	32	-1	359	328	12.2	35	MSappa	347	609	0	0		0	0	0	0	0
61	1	92	9	-1	329	347	20.3	41	ABplappa	403	-549	0	0		0	0	0	0	0
62	1	5	17	-1	435	95	13.7	38	ABpraaap	379	-135	0	0		0	0	0	0	0
63	1	30	87	-1	212	203	14.2	45	Epr	212	0	0	0		0	0	0	0	0
64	1	81	2	-1	410	240	5.6	36	MSpapa	431	0	0	0		0	0	0	0	0
65	1	58	42	-1	378	263	14.4	46	Eal	463	441	0	0		0	0	0	0	0
66	1	59	66	-1	211	135	8.3	37	ABprppap	102	0	0	0		0	0	0	0	0
67	1	48	91	-1	201	125	14.1	39	ABprappa	390	93	0	0		0	0	0	0	0
68	1	49	65	-1	455	288	5.8	38	MSaapa	141	0	0	0		0	0	0	0	0
69	1	53	70	-1	491	271	8.8	36	MSaaap	20	0	0	0		0	0	0	0	0
70	1	44	75	-1	549	367	12.4	39	ABalppap	363	1474	0	0		0	0	0	0	0
71	1	79	34	-1	307	187	6.8	34	MSpppa	-148	0	0	0		0	0	0	0	0
72	1	1	80	-1	143	169	13.2	38	ABprappp	-47	0	0	0		0	0	0	0	0
73	1	78	58	-1	443	295	22.9	42	ABplapaa	380	1203	0	0		0	0	0	0	0
74	1	35	3	-1	225	357	18.2	41	Capa	384	1144	0	0		0	0	0	0	0
75	1	40	77	-1	468	336	7.4	34	MSapaa	332	1290	0	0		0	0	0	0	0
76	1	39	4	-1	231	376	12.3	39	ABplpppp	315	0	0	0		0	0	0	0	0
77	1	46	89	-1	454	221	17.1	41	ABalappp	98	0	0	0		0	0	0	0	0
78	1	56	55	-1	169	332	13.1	39	Capp	329	0	0	0		0	0	0	0	0
79	1	75	27	-1	276	329	8.1	34	Daa	265	-468	0	0		0	0	0	0	0
80	1	15	96	-1	403	146	18.2	40	ABarpapp	369	-558	0	0		0	0	0	0	0
81	1	38	20	-1	203	261	7.5	42	Dp	-35	0	0	0		0	0	0	0	0
82	1	3	40	-1	568	292	21.5	41	ABplaaaa	393	925	0	0		0	0	0	0	0
83	1	93	95	-1	278	266	14.8	48	Epl	485	-705	0	0		0	0	0	0	0
84	1	80	84	-1	297	344	12.5	35	MSappp	349	515	0	0		0	0	0	0	0
85	1	2	73	-1	532	336	6.7	39	ABalpapp	393	-992	0	0		0	0	0	0	0
86	1	88	45	-1	318	246	4.9	37	MSpapp	348	176	0	0		0	0	0	0	0
87	1	83	85	-1	350	192	7.8	34	MSppap	446	0	0	0		0	0	0	0	0
88	1	27	28	-1	407	112	9.0	37	ABarappp	374	391	0	0		0	0	0	0	0
89	1	87	49	-1	412	180	21.9	42	ABarppaa	412	-15	0	0		0	0	0	0	0
90	1	26	43	-1	360	240	20.8	42	ABarppap	401	482	0	0		0	0	0	0	0
91	1	89	14	-1	289	249	21.4	45	Caaa	448	-1115	0	0		0	0	0	0	0
92	1	73	94	-1	344	378	16.5	38	ABplppap	299	0	0	0		0	0	0	0	0
93	1	42	59	-1	343	160	21.5	41	ABarpppa	403	749	0	0		0	0	0	0	0
94	1	91	56	-1	519	204	17.9	41	ABalappa	345	156	0	0		0	0	0	0	0
95	1	71	8	-1	276	346	20.7	40	ABplappp	372	-765	0	0		0	0	0	0	0
96	1	85	23	-1	335	193	13.6	45	Ear	253	0	0	0		0	0	0	0	0
97	1	14	11	-1	638	238	13.5	39	ABalaaaa	392	456	0	0		0	0	0	0	0
