# Supplementary material for: The AP-2 Transcription Factor APTF-2 Is Required for Neuroblast and Epidermal Morphogenesis in Caenorhabditis elegans Embryogenesis
Source: PLoS Genet. 2016 May 13;12(5):e1006048. doi: 10.1371/journal.pgen.1006048 (PMC4866721; doi:10.1371/journal.pgen.1006048)
Supplement: S4 Text — (ZIP) [file pgen.1006048.s032.zip › nuclei/t098-nuclei]

1	1	43	40	-1	645	294	12.1	38	ABalpaaa	374	1337	0	0		0	0	0	0	0
2	1	64	91	-1	409	244	5.7	38	MSpapa	367	446	0	0		0	0	0	0	0
3	1	74	73	-1	224	358	16.8	41	Capa	251	0	0	0		0	0	0	0	0
4	1	76	44	-1	235	375	11.2	39	ABplpppp	27	0	0	0		0	0	0	0	0
5	1	49	39	-1	496	119	11.4	37	ABpraaaa	147	0	0	0		0	0	0	0	0
6	1	13	55	-1	467	325	13.2	39	ABalpppp	363	1413	0	0		0	0	0	0	0
7	1	44	45	-1	605	225	15.7	41	ABalaaap	394	1168	0	0		0	0	0	0	0
8	1	95	78	-1	273	356	20.2	41	ABplappp	125	0	0	0		0	0	0	0	0
9	1	61	53	-1	329	357	20.4	43	ABplappa	451	0	0	0		0	0	0	0	0
10	1	58	81	-1	372	314	21.7	42	ABplapap	413	191	0	0		0	0	0	0	0
11	1	97	63	-1	639	236	13.0	39	ABalaaaa	647	0	0	0		0	0	0	0	0
12	1	20	31	-1	459	132	7.3	37	ABarappa	-20	0	0	0		0	0	0	0	0
13	1	54	90	-1	359	322	5.3	35	MSaapp	344	113	0	0		0	0	0	0	0
14	1	91	86	-1	283	262	21.2	46	Caaa	448	163	0	0		0	0	0	0	0
15	1	41	70	-1	212	130	19.3	40	ABprapap	404	-131	0	0		0	0	0	0	0
16	1	33	21	-1	388	92	17.7	40	ABpraapa	39	0	0	0		0	0	0	0	0
17	1	62	22	-1	435	91	13.5	38	ABpraaap	381	1131	0	0		0	0	0	0	0
18	1	38	69	-1	494	276	20.9	40	ABplaaap	397	-223	0	0		0	0	0	0	0
19	1	31	89	-1	446	344	19.4	41	ABplaapp	5	0	0	0		0	0	0	0	0
20	1	81	24	98	201	257	7.3	41	Dp	396	455	0	0		0	0	0	0	0
21	1	56	43	-1	283	107	20.7	40	ABprapaa	393	309	0	0		0	0	0	0	0
22	1	3	2	-1	572	176	9.1	39	ABaraaap	382	316	0	0		0	0	0	0	0
23	1	96	26	-1	334	191	13.7	46	Ear	460	-55	0	0		0	0	0	0	0
24	1	46	7	-1	582	211	19.4	40	ABalapaa	501	0	0	0		0	0	0	0	0
25	1	26	33	-1	590	295	10.5	39	ABalpaap	385	-310	0	0		0	0	0	0	0
26	1	7	35	-1	511	187	9.2	36	MSpaaa	367	-934	0	0		0	0	0	0	0
27	1	79	75	-1	292	336	7.5	34	Daa	255	-158	0	0		0	0	0	0	0
28	1	88	18	-1	408	114	9.2	37	ABarappp	91	0	0	0		0	0	0	0	0
29	1	37	62	-1	223	322	7.4	37	Dap	293	402	0	0		0	0	0	0	0
30	1	2	38	-1	275	139	5.3	38	ABprpapp	381	-26	0	0		0	0	0	0	0
31	1	53	9	-1	306	390	13.0	37	ABplpppa	365	-378	0	0		0	0	0	0	0
32	1	60	66	-1	364	324	12.8	35	MSappa	346	968	0	0		0	0	0	0	0
33	1	11	65	-1	128	292	11.7	41	Cppp	386	199	0	0		0	0	0	0	0
34	1	71	88	-1	309	190	6.9	34	MSpppa	322	148	0	0		0	0	0	0	0
35	1	10	42	-1	475	394	18.5	40	ABplpaap	356	-2	0	0		0	0	0	0	0
36	1	16	67	-1	436	230	11.4	35	MSpaap	307	-193	0	0		0	0	0	0	0
37	1	12	79	-1	505	375	14.5	40	ABplpaaa	382	2091	0	0		0	0	0	0	0
38	1	17	57	-1	369	96	12.4	36	ABprpaaa	245	0	0	0		0	0	0	0	0
39	1	5	16	-1	323	103	9.3	37	ABprpaap	140	0	0	0		0	0	0	0	0
40	1	82	5	-1	575	287	21.6	40	ABplaaaa	407	-400	0	0		0	0	0	0	0
41	1	59	29	-1	380	386	10.2	39	ABplpapp	373	-645	0	0		0	0	0	0	0
42	1	65	17	-1	377	259	14.3	45	Eal	453	-864	0	0		0	0	0	0	0
43	1	90	87	-1	348	239	21.0	42	ABarppap	420	248	0	0		0	0	0	0	0
44	1	1	56	-1	537	233	21.5	40	ABalapap	385	74	0	0		0	0	0	0	0
45	1	86	94	-1	313	246	4.6	36	MSpapp	354	-339	0	0		0	0	0	0	0
46	1	4	93	-1	425	183	5.3	38	ABarapap	375	-589	0	0		0	0	0	0	0
47	1	14	46	-1	266	107	10.8	36	ABprppaa	361	885	0	0		0	0	0	0	0
48	1	52	34	-1	441	393	11.8	38	ABplpapa	-103	0	0	0		0	0	0	0	0
49	1	89	74	-1	408	194	21.2	42	ABarppaa	374	-121	0	0		0	0	0	0	0
50	1	29	1	-1	601	346	9.2	40	ABalpapa	345	0	0	0		0	0	0	0	0
51	1	25	32	-1	620	218	8.0	37	ABaraaaa	355	512	0	0		0	0	0	0	0
52	1	30	8	-1	396	314	10.2	35	MSapap	355	-818	0	0		0	0	0	0	0
53	1	48	25	-1	237	198	6.3	35	MSpppp	324	266	0	0		0	0	0	0	0
54	1	24	64	-1	556	175	13.6	38	ABalaapa	371	132	0	0		0	0	0	0	0
55	1	78	84	-1	170	332	12.8	39	Capp	388	997	0	0		0	0	0	0	0
56	1	94	92	-1	513	207	17.6	39	ABalappa	355	1114	0	0		0	0	0	0	0
57	1	27	60	-1	504	164	14.6	37	ABalaapp	346	781	0	0		0	0	0	0	0
58	1	73	6	-1	440	289	22.5	41	ABplapaa	406	-941	0	0		0	0	0	0	0
59	1	93	96	-1	335	152	21.5	41	ABarpppa	392	190	0	0		0	0	0	0	0
60	1	18	50	-1	122	210	11.6	40	Cppa	398	643	0	0		0	0	0	0	0
61	1	36	49	-1	400	398	17.7	38	ABplppaa	346	8	0	0		0	0	0	0	0
62	1	8	48	-1	181	164	6.3	38	ABprpppa	356	-113	0	0		0	0	0	0	0
63	1	45	76	-1	418	176	11.3	34	MSppaa	40	0	0	0		0	0	0	0	0
64	1	15	36	-1	507	236	4.7	37	ABaraapp	376	-67	0	0		0	0	0	0	0
65	1	68	30	-1	452	289	5.3	37	MSaapa	454	0	0	0		0	0	0	0	0
66	1	66	85	-1	222	134	8.7	38	ABprppap	358	731	0	0		0	0	0	0	0
67	1	34	97	-1	332	282	8.6	33	Z3	308	734	0	0		0	0	0	0	0
68	1	28	95	-1	466	172	22.4	45	ABarpaap	431	-782	0	0		0	0	0	0	0
69	1	57	41	-1	573	233	5.2	40	ABaraapa	393	-1171	0	0		0	0	0	0	0
70	1	69	37	-1	491	274	8.8	35	MSaaap	77	0	0	0		0	0	0	0	0
71	1	32	15	-1	323	95	15.9	40	ABpraapp	138	0	0	0		0	0	0	0	0
72	1	39	77	-1	541	301	15.5	40	ABalpppa	396	59	0	0		0	0	0	0	0
73	1	85	28	-1	531	339	6.8	39	ABalpapp	390	79	0	0		0	0	0	0	0
74	1	6	11	-1	522	175	4.8	39	ABarapaa	389	-680	0	0		0	0	0	0	0
75	1	70	27	-1	545	373	12.1	39	ABalppap	365	-768	0	0		0	0	0	0	0
76	1	55	4	-1	471	136	18.5	40	ABarpapa	381	639	0	0		0	0	0	0	0
77	1	75	12	-1	471	332	7.6	35	MSapaa	318	78	0	0		0	0	0	0	0
78	1	50	68	-1	342	148	5.3	37	ABprpapa	366	117	0	0		0	0	0	0	0
79	1	22	51	-1	134	220	5.9	38	ABprpppp	349	97	0	0		0	0	0	0	0
80	1	72	23	-1	148	164	12.4	37	ABprappp	375	1423	0	0		0	0	0	0	0
81	1	40	58	-1	594	345	15.8	38	ABalppaa	386	-234	0	0		0	0	0	0	0
82	1	19	47	-1	540	154	20.1	39	ABarpaaa	149	0	0	0		0	0	0	0	0
83	1	35	20	-1	564	246	10.3	36	MSaaaa	366	1389	0	0		0	0	0	0	0
84	1	84	59	-1	300	339	12.9	35	MSappp	321	409	0	0		0	0	0	0	0
85	1	87	10	-1	353	197	7.7	35	MSppap	307	1394	0	0		0	0	0	0	0
86	1	23	13	-1	532	333	21.1	41	ABplaapa	405	23	0	0		0	0	0	0	0
87	1	63	82	-1	215	205	14.3	47	Epr	457	515	0	0		0	0	0	0	0
88	1	21	52	-1	265	169	19.5	40	ABarpppp	399	364	0	0		0	0	0	0	0
89	1	77	54	-1	450	211	16.6	41	ABalappp	348	0	0	0		0	0	0	0	0
90	1	47	80	-1	145	258	18.1	45	Cpap	451	99	0	0		0	0	0	0	0
91	1	67	3	-1	212	125	13.9	40	ABprappa	401	-214	0	0		0	0	0	0	0
92	1	42	19	-1	203	309	20.7	43	Caap	408	-94	0	0		0	0	0	0	0
93	1	9	14	-1	203	202	22.0	46	Cpaa	463	-648	0	0		0	0	0	0	0
94	1	92	72	-1	344	375	16.1	40	ABplppap	89	0	0	0		0	0	0	0	0
95	1	83	83	-1	278	274	14.7	47	Epl	457	-694	0	0		0	0	0	0	0
96	1	80	71	-1	398	142	18.9	40	ABarpapp	405	523	0	0		0	0	0	0	0
97	1	51	61	-1	269	251	9.0	36	Z2	57	0	0	0		0	0	0	0	0
