# Supplementary material for: The AP-2 Transcription Factor APTF-2 Is Required for Neuroblast and Epidermal Morphogenesis in Caenorhabditis elegans Embryogenesis
Source: PLoS Genet. 2016 May 13;12(5):e1006048. doi: 10.1371/journal.pgen.1006048 (PMC4866721; doi:10.1371/journal.pgen.1006048)
Supplement: S4 Text — (ZIP) [file pgen.1006048.s032.zip › nuclei/t099-nuclei]

1	1	50	87	-1	597	347	9.0	39	ABalpapa	204	0	0	0		0	0	0	0	0
2	1	22	20	-1	571	180	8.9	38	ABaraaap	91	0	0	0		0	0	0	0	0
3	1	91	24	-1	219	117	13.8	41	ABprappa	217	0	0	0		0	0	0	0	0
4	1	76	92	-1	465	127	19.5	39	ABarpapa	391	567	0	0		0	0	0	0	0
5	1	40	54	-1	564	292	21.5	40	ABplaaaa	394	344	0	0		0	0	0	0	0
6	1	58	17	-1	430	286	22.3	41	ABplapaa	412	-147	0	0		0	0	0	0	0
7	1	24	67	-1	581	209	19.9	41	ABalapaa	394	-128	0	0		0	0	0	0	0
8	1	52	74	-1	399	313	9.9	36	MSapap	354	-710	0	0		0	0	0	0	0
9	1	31	53	-1	306	388	12.6	37	ABplpppa	-10	0	0	0		0	0	0	0	0
10	1	85	72	-1	362	195	8.1	34	MSppap	315	118	0	0		0	0	0	0	0
11	1	74	61	-1	518	177	5.0	37	ABarapaa	353	-738	0	0		0	0	0	0	0
12	1	77	83	-1	475	325	8.3	34	MSapaa	316	80	0	0		0	0	0	0	0
13	1	86	14	-1	529	335	21.2	41	ABplaapa	408	-440	0	0		0	0	0	0	0
14	1	93	70	-1	194	203	21.9	45	Cpaa	456	904	0	0		0	0	0	0	0
15	1	71	3	-1	324	97	16.2	40	ABpraapp	-147	0	0	0		0	0	0	0	0
16	1	39	51	-1	330	100	9.4	37	ABprpaap	378	-34	0	0		0	0	0	0	0
17	1	42	63	-1	381	262	14.9	44	Eal	442	-272	0	0		0	0	0	0	0
18	1	28	48	-1	414	110	9.5	37	ABarappp	357	194	0	0		0	0	0	0	0
19	1	92	88	-1	195	309	20.3	43	Caap	403	-102	0	0		0	0	0	0	0
20	1	83	45	-1	562	245	10.9	37	MSaaaa	351	91	0	0		0	0	0	0	0
21	1	16	25	-1	389	92	17.6	42	ABpraapa	374	-273	0	0		0	0	0	0	0
22	1	17	31	-1	440	91	14.2	39	ABpraaap	392	-754	0	0		0	0	0	0	0
23	1	80	5	-1	152	160	12.3	38	ABprappp	538	0	0	0		0	0	0	0	0
24	1	20	93	-1	181	278	7.3	36	Dpp	326	890	0	0		0	0	0	0	0
25	1	53	60	-1	250	185	6.7	34	MSpppp	332	634	0	0		0	0	0	0	0
26	1	23	78	-1	335	193	13.5	46	Ear	460	557	0	0		0	0	0	0	0
27	1	75	64	-1	547	370	12.1	38	ABalppap	358	178	0	0		0	0	0	0	0
28	1	73	66	-1	532	335	6.7	39	ABalpapp	104	0	0	0		0	0	0	0	0
29	1	41	23	-1	375	380	9.7	38	ABplpapp	328	0	0	0		0	0	0	0	0
30	1	65	43	-1	450	290	5.3	37	MSaapa	178	0	0	0		0	0	0	0	0
31	1	12	29	-1	466	134	7.0	36	ABarappa	356	-400	0	0		0	0	0	0	0
32	1	51	16	-1	624	218	8.3	37	ABaraaaa	203	0	0	0		0	0	0	0	0
33	1	25	65	-1	591	290	10.6	38	ABalpaap	-157	0	0	0		0	0	0	0	0
34	1	48	38	-1	445	390	11.2	37	ABplpapa	376	-101	0	0		0	0	0	0	0
35	1	26	22	-1	509	189	9.9	37	MSpaaa	124	0	0	0		0	0	0	0	0
36	1	64	37	-1	503	233	4.8	38	ABaraapp	361	369	0	0		0	0	0	0	0
37	1	70	4	-1	491	275	8.5	34	MSaaap	-276	0	0	0		0	0	0	0	0
38	1	30	55	-1	280	134	5.5	37	ABprpapp	-273	0	0	0		0	0	0	0	0
39	1	5	12	-1	503	121	11.5	37	ABpraaaa	255	0	0	0		0	0	0	0	0
40	1	1	1	-1	648	290	12.2	39	ABalpaaa	363	1008	0	0		0	0	0	0	0
41	1	69	28	-1	575	233	5.4	39	ABaraapa	-51	0	0	0		0	0	0	0	0
42	1	35	81	-1	470	395	18.4	38	ABplpaap	380	432	0	0		0	0	0	0	0
43	1	21	33	-1	276	105	20.7	41	ABprapaa	404	645	0	0		0	0	0	0	0
44	1	4	52	-1	245	371	10.5	38	ABplpppp	310	0	0	0		0	0	0	0	0
45	1	7	21	-1	602	234	16.5	40	ABalaaap	404	479	0	0		0	0	0	0	0
46	1	47	11	-1	276	102	11.1	37	ABprppaa	-14	0	0	0		0	0	0	0	0
47	1	82	44	-1	533	157	21.0	41	ABarpaaa	389	274	0	0		0	0	0	0	0
48	1	62	58	-1	187	160	6.5	38	ABprpppa	353	-440	0	0		0	0	0	0	0
49	1	61	62	-1	401	400	16.5	39	ABplppaa	7	0	0	0		0	0	0	0	0
50	1	60	80	-1	127	205	11.5	40	Cppa	373	-86	0	0		0	0	0	0	0
51	1	79	32	-1	140	210	6.2	38	ABprpppp	384	94	0	0		0	0	0	0	0
52	1	88	71	-1	256	174	19.4	39	ABarpppp	393	153	0	0		0	0	0	0	0
53	1	9	13	-1	327	363	19.7	41	ABplappa	413	-483	0	0		0	0	0	0	0
54	1	89	2	-1	451	200	16.2	39	ABalappp	396	-541	0	0		0	0	0	0	0
55	1	6	46	-1	467	323	13.7	40	ABalpppp	403	-1095	0	0		0	0	0	0	0
56	1	44	47	-1	539	236	21.0	41	ABalapap	396	-404	0	0		0	0	0	0	0
57	1	38	15	-1	373	101	12.6	37	ABprpaaa	-190	0	0	0		0	0	0	0	0
58	1	81	56	-1	596	340	15.4	38	ABalppaa	374	-136	0	0		0	0	0	0	0
59	1	84	84	-1	303	337	13.1	36	MSappp	408	0	0	0		0	0	0	0	0
60	1	57	89	-1	514	145	15.6	38	ABalaapp	379	-423	0	0		0	0	0	0	0
61	1	97	40	-1	269	255	8.6	37	Z2	366	-293	0	0		0	0	0	0	0
62	1	29	35	-1	221	322	7.2	38	Dap	306	-232	0	0		0	0	0	0	0
63	1	11	39	-1	637	228	13.5	39	ABalaaaa	174	0	0	0		0	0	0	0	0
64	1	54	6	-1	560	183	13.8	37	ABalaapa	-25	0	0	0		0	0	0	0	0
65	1	33	82	-1	124	286	11.0	40	Cppp	391	497	0	0		0	0	0	0	0
66	1	32	96	-1	366	320	13.3	36	MSappa	318	337	0	0		0	0	0	0	0
67	1	36	59	-1	440	228	11.2	36	MSpaap	121	0	0	0		0	0	0	0	0
68	1	78	36	-1	350	148	5.5	38	ABprpapa	361	1361	0	0		0	0	0	0	0
69	1	18	50	-1	487	281	21.3	40	ABplaaap	260	0	0	0		0	0	0	0	0
70	1	15	95	-1	207	132	19.0	41	ABprapap	410	1357	0	0		0	0	0	0	0
71	1	96	94	-1	390	143	19.7	41	ABarpapp	387	336	0	0		0	0	0	0	0
72	1	94	86	-1	348	375	15.5	38	ABplppap	383	-241	0	0		0	0	0	0	0
73	1	3	90	-1	225	357	16.0	40	Capa	-24	0	0	0		0	0	0	0	0
74	1	49	26	-1	404	208	21.0	41	ABarppaa	400	91	0	0		0	0	0	0	0
75	1	27	98	-1	299	333	7.7	35	Daa	305	780	0	0		0	0	0	0	0
76	1	63	77	-1	422	172	11.5	34	MSppaa	323	103	0	0		0	0	0	0	0
77	1	72	97	-1	539	302	15.4	39	ABalpppa	399	-224	0	0		0	0	0	0	0
78	1	8	34	-1	268	356	20.3	40	ABplappp	398	437	0	0		0	0	0	0	0
79	1	37	85	-1	508	379	14.6	39	ABplpaaa	175	0	0	0		0	0	0	0	0
80	1	90	41	-1	136	259	17.4	45	Cpap	422	-419	0	0		0	0	0	0	0
81	1	10	8	-1	360	315	21.5	41	ABplapap	371	197	0	0		0	0	0	0	0
82	1	87	91	-1	214	207	13.9	45	Epr	455	-26	0	0		0	0	0	0	0
83	1	95	10	-1	277	273	14.3	46	Epl	465	389	0	0		0	0	0	0	0
84	1	55	30	-1	168	330	13.3	41	Capp	-161	0	0	0		0	0	0	0	0
85	1	66	27	-1	234	132	9.4	37	ABprppap	37	0	0	0		0	0	0	0	0
86	1	14	75	-1	266	262	21.4	45	Caaa	456	379	0	0		0	0	0	0	0
87	1	43	68	-1	340	238	21.0	43	ABarppap	431	-294	0	0		0	0	0	0	0
88	1	34	42	-1	314	186	7.4	33	MSpppa	318	-782	0	0		0	0	0	0	0
89	1	19	7	-1	447	341	19.5	41	ABplaapp	157	0	0	0		0	0	0	0	0
90	1	13	18	-1	362	317	5.4	36	MSaapp	339	-173	0	0		0	0	0	0	0
91	1	2	79	-1	408	242	6.2	37	MSpapa	372	-360	0	0		0	0	0	0	0
92	1	56	73	-1	514	203	17.4	38	ABalappa	356	-128	0	0		0	0	0	0	0
93	1	46	9	-1	433	183	5.3	38	ABarapap	175	0	0	0		0	0	0	0	0
94	1	45	57	-1	312	241	4.6	36	MSpapp	296	0	0	0		0	0	0	0	0
95	1	68	19	-1	468	182	22.3	43	ABarpaap	438	-445	0	0		0	0	0	0	0
96	1	59	69	-1	326	154	21.4	41	ABarpppa	406	-98	0	0		0	0	0	0	0
97	1	67	76	-1	336	274	8.6	33	Z3	162	0	0	0		0	0	0	0	0
98	1	20	49	-1	215	226	6.4	37	Dpa	264	0	0	0		0	0	0	0	0
