# Supplementary material for: The AP-2 Transcription Factor APTF-2 Is Required for Neuroblast and Epidermal Morphogenesis in Caenorhabditis elegans Embryogenesis
Source: PLoS Genet. 2016 May 13;12(5):e1006048. doi: 10.1371/journal.pgen.1006048 (PMC4866721; doi:10.1371/journal.pgen.1006048)
Supplement: S4 Text — (ZIP) [file pgen.1006048.s032.zip › nuclei/t100-nuclei]

1	1	40	1	-1	654	281	12.3	38	ABalpaaa	494	0	0	0		0	0	0	0	0
2	1	54	27	-1	453	191	16.3	39	ABalappp	399	334	0	0		0	0	0	0	0
3	1	15	5	-1	322	94	16.4	40	ABpraapp	405	161	0	0		0	0	0	0	0
4	1	37	60	-1	488	273	8.8	35	MSaaap	-238	0	0	0		0	0	0	0	0
5	1	23	48	-1	154	158	11.5	37	ABprappp	376	558	0	0		0	0	0	0	0
6	1	64	67	-1	565	174	14.3	38	ABalaapa	149	0	0	0		0	0	0	0	0
7	1	89	85	97	440	341	19.5	42	ABplaapp	265	-152	0	0		0	0	0	0	0
8	1	81	100	-1	354	315	21.3	41	ABplapap	412	1148	0	0		0	0	0	0	0
9	1	93	20	63	436	188	5.4	39	ABarapap	165	0	0	0		0	0	0	0	0
10	1	83	38	-1	273	274	14.3	47	Epl	458	167	0	0		0	0	0	0	0
11	1	46	8	-1	279	98	11.6	36	ABprppaa	-134	0	0	0		0	0	0	0	0
12	1	39	3	-1	505	123	11.8	38	ABpraaaa	378	265	0	0		0	0	0	0	0
13	1	53	74	-1	319	367	19.0	42	ABplappa	389	544	0	0		0	0	0	0	0
14	1	13	14	-1	527	343	21.0	41	ABplaapa	-107	0	0	0		0	0	0	0	0
15	1	57	12	-1	378	96	13.2	37	ABprpaaa	371	264	0	0		0	0	0	0	0
16	1	32	28	-1	621	215	8.2	36	ABaraaaa	252	0	0	0		0	0	0	0	0
17	1	6	90	-1	424	289	21.9	41	ABplapaa	366	269	0	0		0	0	0	0	0
18	1	90	47	-1	361	309	5.4	36	MSaapp	333	132	0	0		0	0	0	0	0
19	1	95	86	-1	455	186	22.2	44	ABarpaap	436	-97	0	0		0	0	0	0	0
20	1	2	22	-1	566	179	8.8	38	ABaraaap	170	0	0	0		0	0	0	0	0
21	1	45	9	-1	609	237	17.5	41	ABalaaap	397	-562	0	0		0	0	0	0	0
22	1	35	24	-1	509	192	10.4	36	MSpaaa	142	0	0	0		0	0	0	0	0
23	1	29	44	-1	373	375	9.2	39	ABplpapp	364	-118	0	0		0	0	0	0	0
24	1	3	33	-1	215	116	13.8	40	ABprappa	524	0	0	0		0	0	0	0	0
25	1	21	4	-1	392	94	18.4	39	ABpraapa	385	332	0	0		0	0	0	0	0
26	1	74	95	-1	395	214	20.8	41	ABarppaa	411	-656	0	0		0	0	0	0	0
27	1	85	45	-1	243	134	9.8	37	ABprppap	371	1850	0	0		0	0	0	0	0
28	1	41	31	-1	575	240	5.8	38	ABaraapa	257	0	0	0		0	0	0	0	0
29	1	31	34	-1	464	136	6.9	37	ABarappa	-161	0	0	0		0	0	0	0	0
30	1	84	49	-1	169	331	12.8	39	Capp	398	-312	0	0		0	0	0	0	0
31	1	22	6	-1	446	93	14.5	39	ABpraaap	787	0	0	0		0	0	0	0	0
32	1	51	53	-1	149	205	5.6	38	ABprpppp	382	55	0	0		0	0	0	0	0
33	1	43	79	-1	268	107	20.8	41	ABprapaa	380	-550	0	0		0	0	0	0	0
34	1	78	26	-1	258	356	19.9	40	ABplappp	403	351	0	0		0	0	0	0	0
35	1	62	89	-1	218	317	7.3	38	Dap	358	382	0	0		0	0	0	0	0
36	1	68	15	-1	359	142	5.6	37	ABprpapa	368	1401	0	0		0	0	0	0	0
37	1	36	92	-1	501	240	5.2	37	ABaraapp	344	0	0	0		0	0	0	0	0
38	1	34	32	-1	445	386	10.8	38	ABplpapa	319	-122	0	0		0	0	0	0	0
39	1	63	41	-1	629	217	13.7	39	ABalaaaa	-174	0	0	0		0	0	0	0	0
40	1	61	65	-1	265	252	8.3	37	Z2	301	113	0	0		0	0	0	0	0
41	1	80	50	-1	142	261	17.2	44	Cpap	439	-546	0	0		0	0	0	0	0
42	1	88	46	-1	322	177	8.1	33	MSpppa	-4	0	0	0		0	0	0	0	0
43	1	30	61	-1	448	297	5.4	37	MSaapa	85	0	0	0		0	0	0	0	0
44	1	47	75	-1	525	158	21.8	40	ABarpaaa	385	1170	0	0		0	0	0	0	0
45	1	20	39	-1	557	244	11.5	38	MSaaaa	66	0	0	0		0	0	0	0	0
46	1	55	73	-1	463	319	14.1	38	ABalpppp	366	105	0	0		0	0	0	0	0
47	1	56	71	-1	531	236	21.0	39	ABalapap	397	-1032	0	0		0	0	0	0	0
48	1	18	77	-1	420	107	9.5	38	ABarappp	-118	0	0	0		0	0	0	0	0
49	1	98	40	-1	224	219	6.2	33	Dpa	290	255	0	0		0	0	0	0	0
50	1	69	30	-1	484	280	21.2	39	ABplaaap	393	-412	0	0		0	0	0	0	0
51	1	16	59	-1	336	99	9.9	37	ABprpaap	255	0	0	0		0	0	0	0	0
52	1	44	21	-1	249	370	9.5	37	ABplpppp	376	-530	0	0		0	0	0	0	0
53	1	9	10	-1	306	387	12.3	36	ABplpppa	363	253	0	0		0	0	0	0	0
54	1	5	72	-1	562	299	21.7	41	ABplaaaa	408	1178	0	0		0	0	0	0	0
55	1	38	58	-1	287	130	5.7	39	ABprpapp	384	542	0	0		0	0	0	0	0
56	1	58	11	-1	600	337	15.5	38	ABalppaa	376	39	0	0		0	0	0	0	0
57	1	94	37	-1	316	235	4.4	36	MSpapp	382	0	0	0		0	0	0	0	0
58	1	48	87	-1	198	154	6.4	37	ABprpppa	372	459	0	0		0	0	0	0	0
59	1	67	52	-1	438	228	10.9	34	MSpaap	121	0	0	0		0	0	0	0	0
60	1	25	54	-1	264	184	7.1	34	MSpppp	326	302	0	0		0	0	0	0	0
61	1	11	84	-1	514	183	5.2	36	ABarapaa	347	-453	0	0		0	0	0	0	0
62	1	49	51	-1	396	398	15.4	38	ABplppaa	351	1644	0	0		0	0	0	0	0
63	1	17	82	-1	379	261	15.0	44	Eal	447	1079	0	0		0	0	0	0	0
64	1	27	2	-1	551	373	11.6	39	ABalppap	175	0	0	0		0	0	0	0	0
65	1	33	18	-1	587	287	11.2	37	ABalpaap	299	256	0	0		0	0	0	0	0
66	1	28	43	-1	534	318	6.6	38	ABalpapp	242	507	0	0		0	0	0	0	0
67	1	7	83	-1	578	225	20.5	40	ABalapaa	364	-743	0	0		0	0	0	0	0
68	1	87	66	-1	330	239	21.0	43	ABarppap	435	1051	0	0		0	0	0	0	0
69	1	96	68	-1	320	159	21.4	42	ABarpppa	423	88	0	0		0	0	0	0	0
70	1	14	36	-1	190	200	21.6	46	Cpaa	465	598	0	0		0	0	0	0	0
71	1	52	23	-1	252	172	19.8	41	ABarpppp	413	414	0	0		0	0	0	0	0
72	1	10	98	-1	368	193	8.2	35	MSppap	164	0	0	0		0	0	0	0	0
73	1	92	56	-1	516	195	17.3	38	ABalappa	-57	0	0	0		0	0	0	0	0
74	1	8	13	-1	397	306	10.2	36	MSapap	-251	0	0	0		0	0	0	0	0
75	1	86	94	-1	259	268	21.6	45	Caaa	443	-171	0	0		0	0	0	0	0
76	1	97	101	-1	340	272	8.6	34	Z3	270	402	0	0		0	0	0	0	0
77	1	76	17	-1	425	172	11.4	36	MSppaa	92	0	0	0		0	0	0	0	0
78	1	26	69	-1	332	192	13.7	46	Ear	468	-653	0	0		0	0	0	0	0
79	1	91	7	-1	411	247	5.6	37	MSpapa	335	635	0	0		0	0	0	0	0
80	1	50	64	-1	126	205	11.5	40	Cppa	386	246	0	0		0	0	0	0	0
81	1	42	88	-1	464	396	17.4	39	ABplpaap	-207	0	0	0		0	0	0	0	0
82	1	65	70	-1	118	285	10.5	41	Cppp	415	-214	0	0		0	0	0	0	0
83	1	12	55	-1	475	326	8.8	35	MSapaa	528	0	0	0		0	0	0	0	0
84	1	59	42	-1	304	332	12.8	36	MSappp	360	773	0	0		0	0	0	0	0
85	1	79	16	-1	514	377	14.7	38	ABplpaaa	375	512	0	0		0	0	0	0	0
86	1	72	25	-1	349	373	14.9	37	ABplppap	340	80	0	0		0	0	0	0	0
87	1	1	76	91	596	341	8.8	38	ABalpapa	151	0	0	0		0	0	0	0	0
88	1	19	62	-1	194	309	20.0	42	Caap	412	-610	0	0		0	0	0	0	0
89	1	60	81	-1	524	139	16.4	38	ABalaapp	383	837	0	0		0	0	0	0	0
90	1	73	80	-1	222	358	15.3	41	Capa	399	309	0	0		0	0	0	0	0
91	1	82	78	-1	215	208	13.2	46	Epr	452	282	0	0		0	0	0	0	0
92	1	4	29	-1	463	130	20.0	40	ABarpapa	407	21	0	0		0	0	0	0	0
93	1	24	99	-1	180	278	7.1	38	Dpp	-64	0	0	0		0	0	0	0	0
94	1	71	19	-1	382	143	20.5	40	ABarpapp	-301	0	0	0		0	0	0	0	0
95	1	70	35	-1	197	136	18.5	41	ABprapap	-31	0	0	0		0	0	0	0	0
96	1	66	57	-1	370	319	13.8	35	MSappa	348	189	0	0		0	0	0	0	0
97	1	77	93	-1	537	306	15.6	39	ABalpppa	383	89	0	0		0	0	0	0	0
98	1	75	96	-1	301	332	7.5	34	Daa	195	0	0	0		0	0	0	0	0
