# Supplementary material for: The AP-2 Transcription Factor APTF-2 Is Required for Neuroblast and Epidermal Morphogenesis in Caenorhabditis elegans Embryogenesis
Source: PLoS Genet. 2016 May 13;12(5):e1006048. doi: 10.1371/journal.pgen.1006048 (PMC4866721; doi:10.1371/journal.pgen.1006048)
Supplement: S4 Text — (ZIP) [file pgen.1006048.s032.zip › nuclei/t101-nuclei]

1	1	1	21	-1	652	286	12.0	39	ABalpaaa	167	0	0	0		0	0	0	0	0
2	1	64	27	-1	547	372	11.3	40	ABalppap	498	0	0	0		0	0	0	0	0
3	1	12	5	-1	514	125	11.2	38	ABpraaaa	247	0	0	0		0	0	0	0	0
4	1	25	49	-1	396	94	18.4	39	ABpraapa	391	-67	0	0		0	0	0	0	0
5	1	3	62	-1	328	99	16.5	40	ABpraapp	-15	0	0	0		0	0	0	0	0
6	1	31	18	-1	447	96	14.5	39	ABpraaap	155	0	0	0		0	0	0	0	0
7	1	79	19	-1	409	252	5.5	37	MSpapa	374	721	0	0		0	0	0	0	0
8	1	11	47	-1	280	94	11.4	36	ABprppaa	367	-1187	0	0		0	0	0	0	0
9	1	21	46	-1	609	233	17.5	41	ABalaaap	384	183	0	0		0	0	0	0	0
10	1	53	13	-1	308	385	11.6	35	ABplpppa	107	0	0	0		0	0	0	0	0
11	1	56	72	-1	595	341	15.8	38	ABalppaa	123	0	0	0		0	0	0	0	0
12	1	15	48	-1	381	98	12.7	38	ABprpaaa	172	0	0	0		0	0	0	0	0
13	1	74	4	-1	398	300	9.9	37	MSapap	326	-114	0	0		0	0	0	0	0
14	1	14	60	-1	513	344	21.0	40	ABplaapa	7	0	0	0		0	0	0	0	0
15	1	36	52	-1	358	138	6.0	38	ABprpapa	385	8	0	0		0	0	0	0	0
16	1	85	109	-1	513	380	14.9	39	ABplpaaa	167	0	0	0		0	0	0	0	0
17	1	77	108	-1	425	170	11.7	36	MSppaa	357	379	0	0		0	0	0	0	0
18	1	65	32	66	580	293	11.2	38	ABalpaap	-65	0	0	0		0	0	0	0	0
19	1	94	81	-1	377	146	20.7	40	ABarpapp	388	473	0	0		0	0	0	0	0
20	1	9	36	-1	414	198	5.3	29	ABarapapp	207	202	0	0		0	0	0	0	0
21	1	52	40	-1	255	366	9.1	37	ABplpppp	324	-1130	0	0		0	0	0	0	0
22	1	20	42	70	563	182	9.0	42	ABaraaap	245	-177	0	0		0	0	0	0	0
23	1	71	55	-1	254	170	19.9	41	ABarpppp	397	130	0	0		0	0	0	0	0
24	1	22	95	-1	512	193	10.7	36	MSpaaa	365	346	0	0		0	0	0	0	0
25	1	86	98	-1	351	373	14.9	37	ABplppap	364	464	0	0		0	0	0	0	0
26	1	34	3	-1	251	361	19.4	40	ABplappp	-206	0	0	0		0	0	0	0	0
27	1	2	90	-1	455	182	16.1	40	ABalappp	-566	0	0	0		0	0	0	0	0
28	1	16	17	-1	623	219	8.2	38	ABaraaaa	-130	0	0	0		0	0	0	0	0
29	1	92	75	-1	462	129	20.5	40	ABarpapa	-305	0	0	0		0	0	0	0	0
30	1	50	54	-1	479	277	20.5	42	ABplaaap	386	736	0	0		0	0	0	0	0
31	1	28	44	-1	578	246	6.1	39	ABaraapa	-159	0	0	0		0	0	0	0	0
32	1	38	37	-1	449	382	10.1	37	ABplpapa	500	0	0	0		0	0	0	0	0
33	1	24	41	-1	216	115	14.0	41	ABprappa	193	0	0	0		0	0	0	0	0
34	1	29	15	-1	465	140	6.6	34	ABarappa	217	0	0	0		0	0	0	0	0
35	1	95	63	-1	197	137	18.2	41	ABprapap	-69	0	0	0		0	0	0	0	0
36	1	70	51	-1	193	204	21.8	46	Cpaa	459	11	0	0		0	0	0	0	0
37	1	57	92	-1	312	230	4.7	36	MSpapp	121	0	0	0		0	0	0	0	0
38	1	10	79	-1	273	278	14.4	45	Epl	454	-1214	0	0		0	0	0	0	0
39	1	45	59	-1	552	237	12.1	37	MSaaaa	90	0	0	0		0	0	0	0	0
40	1	49	74	-1	229	218	6.0	33	Dpa	256	-79	0	0		0	0	0	0	0
41	1	39	29	-1	634	221	13.7	39	ABalaaaa	117	0	0	0		0	0	0	0	0
42	1	84	58	-1	310	329	12.7	36	MSappp	302	-577	0	0		0	0	0	0	0
43	1	66	8	78	528	314	7.0	38	ABalpapp	253	-120	0	0		0	0	0	0	0
44	1	23	30	80	372	363	8.5	39	ABplpapp	220	191	0	0		0	0	0	0	0
45	1	27	61	-1	244	132	10.2	38	ABprppap	353	95	0	0		0	0	0	0	0
46	1	42	102	-1	325	170	8.8	33	MSpppa	328	269	0	0		0	0	0	0	0
47	1	18	7	-1	359	304	5.2	35	MSaapp	109	0	0	0		0	0	0	0	0
48	1	5	20	-1	152	155	10.7	37	ABprappp	-6	0	0	0		0	0	0	0	0
49	1	30	56	-1	165	330	12.5	39	Capp	-367	0	0	0		0	0	0	0	0
50	1	41	99	-1	140	263	17.5	44	Cpap	433	130	0	0		0	0	0	0	0
51	1	62	64	-1	397	397	14.2	37	ABplppaa	370	98	0	0		0	0	0	0	0
52	1	59	2	-1	441	227	10.3	35	MSpaap	64	0	0	0		0	0	0	0	0
53	1	32	34	-1	150	206	5.7	38	ABprpppp	310	590	0	0		0	0	0	0	0
54	1	60	1	-1	266	183	7.4	34	MSpppp	-11	0	0	0		0	0	0	0	0
55	1	83	12	-1	475	321	9.3	35	MSapaa	325	1510	0	0		0	0	0	0	0
56	1	73	11	-1	522	185	18.0	39	ABalappa	351	211	0	0		0	0	0	0	0
57	1	96	68	-1	375	321	13.6	34	MSappa	-76	0	0	0		0	0	0	0	0
58	1	55	43	-1	287	134	5.6	38	ABprpapp	355	1183	0	0		0	0	0	0	0
59	1	51	16	-1	337	99	10.3	38	ABprpaap	183	0	0	0		0	0	0	0	0
60	1	4	73	-1	489	267	9.3	35	MSaaap	349	-39	0	0		0	0	0	0	0
61	1	43	57	-1	445	303	5.1	39	MSaapa	384	-127	0	0		0	0	0	0	0
62	1	88	24	-1	192	312	19.5	41	Caap	409	-98	0	0		0	0	0	0	0
63	1	9	77	-1	463	184	5.7	29	ABarapapa	200	485	0	0		0	0	0	0	0
64	1	80	82	-1	125	209	11.6	41	Cppa	384	250	0	0		0	0	0	0	0
65	1	40	84	-1	261	256	8.5	36	Z2	365	588	0	0		0	0	0	0	0
66	1	68	93	-1	325	241	21.0	42	ABarppap	425	-833	0	0		0	0	0	0	0
67	1	6	86	-1	577	171	15.0	39	ABalaapa	93	0	0	0		0	0	0	0	0
68	1	69	94	-1	317	161	22.1	41	ABarpppa	411	1082	0	0		0	0	0	0	0
69	1	78	103	-1	333	190	14.1	45	Ear	455	22	0	0		0	0	0	0	0
70	1	82	26	-1	118	284	10.4	41	Cppp	-54	0	0	0		0	0	0	0	0
71	1	47	88	-1	522	238	20.4	40	ABalapap	332	-184	0	0		0	0	0	0	0
72	1	54	69	-1	550	305	21.8	42	ABplaaaa	417	7	0	0		0	0	0	0	0
73	1	46	38	39	465	316	14.3	39	ABalpppp	-483	0	0	0		0	0	0	0	0
74	1	13	14	-1	316	374	18.7	40	ABplappa	387	-1259	0	0		0	0	0	0	0
75	1	44	23	-1	523	167	22.5	42	ABarpaaa	418	357	0	0		0	0	0	0	0
76	1	87	100	-1	576	347	8.7	31	ABalpapap	212	-123	0	0		0	0	0	0	0
77	1	48	50	89	428	112	9.5	40	ABarappp	-157	0	0	0		0	0	0	0	0
78	1	91	33	-1	214	203	13.0	44	Epr	444	46	0	0		0	0	0	0	0
79	1	33	31	-1	268	107	20.6	41	ABprapaa	144	0	0	0		0	0	0	0	0
80	1	90	35	-1	219	360	14.4	40	Capa	403	-129	0	0		0	0	0	0	0
81	1	89	28	-1	527	137	16.4	39	ABalaapp	375	-512	0	0		0	0	0	0	0
82	1	63	83	-1	383	261	14.9	44	Eal	449	-201	0	0		0	0	0	0	0
83	1	67	104	-1	577	242	20.7	41	ABalapaa	-127	0	0	0		0	0	0	0	0
84	1	61	45	-1	520	189	5.2	36	ABarapaa	193	0	0	0		0	0	0	0	0
85	1	7	85	-1	450	348	20.5	35	ABplaappa	165	0	0	0		0	0	0	0	0
86	1	19	53	-1	450	194	21.9	43	ABarpaap	430	790	0	0		0	0	0	0	0
87	1	58	25	-1	201	158	6.4	37	ABprpppa	216	227	0	0		0	0	0	0	0
88	1	81	97	-1	459	397	16.5	38	ABplpaap	119	0	0	0		0	0	0	0	0
89	1	35	22	-1	217	315	6.5	38	Dap	327	398	0	0		0	0	0	0	0
90	1	17	65	-1	419	293	21.7	40	ABplapaa	-253	0	0	0		0	0	0	0	0
91	1	87	76	-1	618	329	9.8	32	ABalpapaa	210	191	0	0		0	0	0	0	0
92	1	37	10	101	506	242	5.6	41	ABaraapp	139	0	0	0		0	0	0	0	0
93	1	97	71	-1	538	308	16.1	38	ABalpppa	378	-334	0	0		0	0	0	0	0
94	1	75	6	-1	259	273	21.3	46	Caaa	466	-330	0	0		0	0	0	0	0
95	1	26	105	-1	393	219	21.1	42	ABarppaa	401	-66	0	0		0	0	0	0	0
96	1	98	9	-1	307	323	7.8	35	Daa	278	-749	0	0		0	0	0	0	0
97	1	7	107	-1	413	355	19.6	36	ABplaappp	226	488	0	0		0	0	0	0	0
98	1	72	67	-1	369	187	9.1	36	MSppap	311	-167	0	0		0	0	0	0	0
99	1	93	87	-1	177	278	7.4	36	Dpp	363	-107	0	0		0	0	0	0	0
100	1	8	91	106	355	310	21.4	44	ABplapap	191	0	0	0		0	0	0	0	0
101	1	76	96	-1	335	270	8.4	32	Z3	72	0	0	0		0	0	0	0	0
