# Supplementary material for: The AP-2 Transcription Factor APTF-2 Is Required for Neuroblast and Epidermal Morphogenesis in Caenorhabditis elegans Embryogenesis
Source: PLoS Genet. 2016 May 13;12(5):e1006048. doi: 10.1371/journal.pgen.1006048 (PMC4866721; doi:10.1371/journal.pgen.1006048)
Supplement: S4 Text — (ZIP) [file pgen.1006048.s032.zip › nuclei/t102-nuclei]

1	1	54	68	-1	271	186	8.3	33	MSpppp	-79	0	0	0		0	0	0	0	0
2	1	52	21	-1	439	227	10.1	35	MSpaap	325	-892	0	0		0	0	0	0	0
3	1	26	61	-1	240	362	18.8	39	ABplappp	362	-97	0	0		0	0	0	0	0
4	1	13	13	-1	394	298	10.1	36	MSapap	362	67	0	0		0	0	0	0	0
5	1	3	12	-1	514	128	11.0	39	ABpraaaa	80	0	0	0		0	0	0	0	0
6	1	94	20	-1	248	272	21.5	45	Caaa	453	73	0	0		0	0	0	0	0
7	1	47	52	-1	354	308	5.0	37	MSaapp	29	0	0	0		0	0	0	0	0
8	1	43	94	-1	555	300	6.4	30	ABalpappa	209	207	0	0		0	0	0	0	0
9	1	96	118	-1	306	318	7.8	29	Daa	299	551	0	0		0	0	0	0	0
10	1	92	78	-1	519	249	6.3	30	ABaraappa	146	0	0	0		0	0	0	0	0
11	1	56	6	-1	529	181	18.5	39	ABalappa	-78	0	0	0		0	0	0	0	0
12	1	55	51	-1	475	323	10.3	35	MSapaa	342	484	0	0		0	0	0	0	0
13	1	10	57	-1	299	384	11.8	36	ABplpppa	-188	0	0	0		0	0	0	0	0
14	1	74	1	-1	305	373	19.0	40	ABplappa	100	0	0	0		0	0	0	0	0
15	1	34	48	116	468	148	6.3	38	ABarappa	-137	0	0	0		0	0	0	0	0
16	1	59	83	99	339	97	10.2	40	ABprpaap	185	0	0	0		0	0	0	0	0
17	1	28	14	-1	625	222	8.6	37	ABaraaaa	-182	0	0	0		0	0	0	0	0
18	1	6	30	-1	449	98	14.7	39	ABpraaap	390	1230	0	0		0	0	0	0	0
19	1	7	18	-1	403	250	5.4	38	MSpapa	278	0	0	0		0	0	0	0	0
20	1	48	100	-1	152	155	10.9	37	ABprappp	-115	0	0	0		0	0	0	0	0
21	1	1	22	-1	651	291	11.5	39	ABalpaaa	106	0	0	0		0	0	0	0	0
22	1	89	44	-1	212	314	6.6	37	Dap	314	-230	0	0		0	0	0	0	0
23	1	75	39	-1	514	166	22.7	41	ABarpaaa	404	-752	0	0		0	0	0	0	0
24	1	62	24	-1	182	310	19.7	43	Caap	422	-1213	0	0		0	0	0	0	0
25	1	87	50	111	202	158	6.4	38	ABprpppa	242	227	0	0		0	0	0	0	0
26	1	70	29	-1	114	280	9.2	42	Cppp	378	1103	0	0		0	0	0	0	0
27	1	2	32	-1	539	372	10.5	39	ABalppap	186	0	0	0		0	0	0	0	0
28	1	81	79	-1	529	139	16.3	38	ABalaapp	386	-436	0	0		0	0	0	0	0
29	1	41	16	-1	633	225	15.4	39	ABalaaaa	-103	0	0	0		0	0	0	0	0
30	1	44	92	-1	389	357	8.6	31	ABplpappa	202	-152	0	0		0	0	0	0	0
31	1	79	3	-1	267	106	20.9	40	ABprapaa	399	230	0	0		0	0	0	0	0
32	1	18	2	-1	561	309	10.6	31	ABalpaapp	244	-60	0	0		0	0	0	0	0
33	1	78	86	-1	212	201	12.6	45	Epr	456	1155	0	0		0	0	0	0	0
34	1	53	46	115	151	213	5.5	40	ABprpppp	397	-28	0	0		0	0	0	0	0
35	1	80	23	-1	212	358	13.9	39	Capa	-45	0	0	0		0	0	0	0	0
36	1	20	26	-1	406	194	4.9	30	ABarapapp	245	1121	0	0		0	0	0	0	0
37	1	32	93	107	446	375	10.6	39	ABplpapa	167	0	0	0		0	0	0	0	0
38	1	73	5	-1	485	321	15.3	31	ABalppppa	223	-800	0	0		0	0	0	0	0
39	1	73	109	-1	433	323	15.0	31	ABalppppp	218	-182	0	0		0	0	0	0	0
40	1	21	9	91	248	363	8.6	38	ABplpppp	764	0	0	0		0	0	0	0	0
41	1	33	8	-1	215	112	13.5	40	ABprappa	-330	0	0	0		0	0	0	0	0
42	1	22	41	-1	542	174	8.6	31	ABaraaapp	199	-175	0	0		0	0	0	0	0
43	1	58	27	75	294	138	5.8	40	ABprpapp	230	182	0	0		0	0	0	0	0
44	1	31	38	84	576	243	6.7	38	ABaraapa	205	0	0	0		0	0	0	0	0
45	1	84	74	-1	522	196	4.9	37	ABarapaa	183	0	0	0		0	0	0	0	0
46	1	9	11	-1	599	225	18.2	44	ABalaaap	381	177	0	0		0	0	0	0	0
47	1	8	81	-1	284	91	10.8	37	ABprppaa	494	0	0	0		0	0	0	0	0
48	1	12	42	-1	384	97	12.9	39	ABprpaaa	171	0	0	0		0	0	0	0	0
49	1	4	10	-1	401	95	18.6	39	ABpraapa	383	279	0	0		0	0	0	0	0
50	1	77	34	-1	411	111	8.5	32	ABarapppp	202	-176	0	0		0	0	0	0	0
51	1	36	73	-1	194	205	21.6	45	Cpaa	459	-1756	0	0		0	0	0	0	0
52	1	15	65	-1	360	137	6.1	38	ABprpapa	289	158	0	0		0	0	0	0	0
53	1	86	85	-1	451	204	21.7	41	ABarpaap	394	-361	0	0		0	0	0	0	0
54	1	30	59	-1	476	284	20.5	40	ABplaaap	402	1009	0	0		0	0	0	0	0
55	1	23	43	-1	258	166	19.5	42	ABarpppp	385	141	0	0		0	0	0	0	0
56	1	49	53	-1	159	325	12.4	39	Capp	399	-865	0	0		0	0	0	0	0
57	1	61	77	-1	439	302	5.4	38	MSaapa	179	0	0	0		0	0	0	0	0
58	1	42	45	-1	313	325	12.9	35	MSappp	322	-267	0	0		0	0	0	0	0
59	1	39	63	-1	547	239	12.4	36	MSaaaa	86	0	0	0		0	0	0	0	0
60	1	14	47	-1	516	344	20.6	41	ABplaapa	182	0	0	0		0	0	0	0	0
61	1	45	87	-1	250	131	10.5	37	ABprppap	-91	0	0	0		0	0	0	0	0
62	1	5	60	-1	329	99	17.0	41	ABpraapp	397	807	0	0		0	0	0	0	0
63	1	35	69	-1	197	137	18.3	40	ABprapap	361	0	0	0		0	0	0	0	0
64	1	51	7	-1	390	396	13.5	37	ABplppaa	-38	0	0	0		0	0	0	0	0
65	1	90	113	-1	422	308	22.0	41	ABplapaa	349	469	0	0		0	0	0	0	0
66	1	18	76	-1	600	269	12.6	31	ABalpaapa	203	194	0	0		0	0	0	0	0
67	1	98	28	-1	371	182	9.4	34	MSppap	344	608	0	0		0	0	0	0	0
68	1	57	33	-1	372	324	13.9	35	MSappa	342	484	0	0		0	0	0	0	0
69	1	72	49	-1	556	304	21.7	41	ABplaaaa	392	288	0	0		0	0	0	0	0
70	1	22	35	-1	588	188	9.7	30	ABaraaapa	204	-808	0	0		0	0	0	0	0
71	1	93	89	-1	539	312	15.9	37	ABalpppa	363	34	0	0		0	0	0	0	0
72	1	11	58	-1	587	340	15.7	37	ABalppaa	367	554	0	0		0	0	0	0	0
73	1	60	54	-1	487	273	9.7	36	MSaaap	83	0	0	0		0	0	0	0	0
74	1	40	117	-1	238	210	4.4	33	Dpa	306	-298	0	0		0	0	0	0	0
75	1	29	103	-1	457	131	20.6	38	ABarpapa	372	-104	0	0		0	0	0	0	0
76	1	91	98	-1	615	333	11.4	33	ABalpapaa	208	-136	0	0		0	0	0	0	0
77	1	63	36	-1	467	191	5.1	32	ABarapapa	233	133	0	0		0	0	0	0	0
78	1	43	17	-1	496	331	5.6	31	ABalpappp	203	0	0	0		0	0	0	0	0
79	1	38	106	-1	264	279	14.6	45	Epl	454	1194	0	0		0	0	0	0	0
80	1	44	90	-1	334	361	8.2	31	ABplpappp	198	-166	0	0		0	0	0	0	0
81	1	19	64	-1	379	147	20.7	40	ABarpapp	396	739	0	0		0	0	0	0	0
82	1	64	97	-1	121	205	11.9	40	Cppa	396	192	0	0		0	0	0	0	0
83	1	82	72	-1	382	259	15.0	44	Eal	446	-50	0	0		0	0	0	0	0
84	1	65	112	-1	264	255	8.8	36	Z2	302	0	0	0		0	0	0	0	0
85	1	85	95	-1	460	354	20.2	33	ABplaappa	214	788	0	0		0	0	0	0	0
86	1	67	62	-1	570	166	14.8	39	ABalaapa	-248	0	0	0		0	0	0	0	0
87	1	99	114	-1	172	280	7.5	35	Dpp	295	1411	0	0		0	0	0	0	0
88	1	71	19	-1	517	242	19.8	39	ABalapap	392	348	0	0		0	0	0	0	0
89	1	77	104	-1	449	112	9.6	31	ABarapppa	215	454	0	0		0	0	0	0	0
90	1	27	66	-1	460	182	16.3	40	ABalappp	391	-156	0	0		0	0	0	0	0
91	1	100	71	-1	369	299	21.0	37	ABplapapa	314	516	0	0		0	0	0	0	0
92	1	37	31	-1	308	232	4.5	35	MSpapp	350	-466	0	0		0	0	0	0	0
93	1	66	80	-1	317	239	20.9	42	ABarppap	423	-27	0	0		0	0	0	0	0
94	1	68	101	-1	316	158	21.9	42	ABarpppa	417	179	0	0		0	0	0	0	0
95	1	24	25	-1	506	198	10.9	36	MSpaaa	225	0	0	0		0	0	0	0	0
96	1	101	96	-1	336	267	8.6	34	Z3	303	1342	0	0		0	0	0	0	0
97	1	88	15	70	451	395	16.7	40	ABplpaap	232	445	0	0		0	0	0	0	0
98	1	25	88	-1	342	376	15.3	37	ABplppap	204	0	0	0		0	0	0	0	0
99	1	50	102	-1	132	259	17.1	44	Cpap	305	0	0	0		0	0	0	0	0
100	1	76	55	-1	572	351	7.6	31	ABalpapap	221	0	0	0		0	0	0	0	0
101	1	92	110	-1	476	247	5.5	30	ABaraappp	213	-488	0	0		0	0	0	0	0
102	1	46	4	-1	324	169	9.3	34	MSpppa	318	397	0	0		0	0	0	0	0
103	1	69	105	-1	336	190	14.3	45	Ear	455	990	0	0		0	0	0	0	0
104	1	83	37	-1	574	237	21.4	41	ABalapaa	366	-1071	0	0		0	0	0	0	0
105	1	95	40	-1	390	223	21.4	41	ABarppaa	376	876	0	0		0	0	0	0	0
106	1	100	67	-1	317	315	21.7	37	ABplapapp	303	519	0	0		0	0	0	0	0
107	1	97	108	-1	394	364	19.8	36	ABplaappp	171	0	0	0		0	0	0	0	0
108	1	17	56	-1	425	164	11.7	35	MSppaa	344	220	0	0		0	0	0	0	0
109	1	16	82	-1	507	382	14.7	42	ABplpaaa	314	-89	0	0		0	0	0	0	0
