# Supplementary material for: The AP-2 Transcription Factor APTF-2 Is Required for Neuroblast and Epidermal Morphogenesis in Caenorhabditis elegans Embryogenesis
Source: PLoS Genet. 2016 May 13;12(5):e1006048. doi: 10.1371/journal.pgen.1006048 (PMC4866721; doi:10.1371/journal.pgen.1006048)
Supplement: S4 Text — (ZIP) [file pgen.1006048.s032.zip › nuclei/t103-nuclei]

1	1	14	112	-1	307	372	19.2	40	ABplappa	147	0	0	0		0	0	0	0	0
2	1	32	51	-1	562	315	10.3	33	ABalpaapp	238	296	0	0		0	0	0	0	0
3	1	31	61	-1	272	107	20.5	39	ABprapaa	-342	0	0	0		0	0	0	0	0
4	1	102	58	-1	332	170	9.5	35	MSpppa	353	0	0	0		0	0	0	0	0
5	1	38	33	-1	486	318	15.4	33	ABalppppa	253	159	0	0		0	0	0	0	0
6	1	11	64	-1	531	184	18.9	39	ABalappa	373	-151	0	0		0	0	0	0	0
7	1	64	1	-1	383	394	12.2	36	ABplppaa	353	-903	0	0		0	0	0	0	0
8	1	41	19	-1	218	110	13.4	39	ABprappa	111	0	0	0		0	0	0	0	0
9	1	40	121	-1	259	357	7.3	30	ABplppppa	203	155	0	0		0	0	0	0	0
10	1	49	3	-1	407	98	18.6	38	ABpraapa	91	0	0	0		0	0	0	0	0
11	1	46	60	-1	593	221	18.1	42	ABalaaap	364	1411	0	0		0	0	0	0	0
12	1	5	14	-1	516	133	11.6	38	ABpraaaa	353	96	0	0		0	0	0	0	0
13	1	4	41	-1	395	297	9.7	35	MSapap	344	683	0	0		0	0	0	0	0
14	1	17	38	-1	636	222	9.9	38	ABaraaaa	-42	0	0	0		0	0	0	0	0
15	1	97	68	-1	426	391	15.6	34	ABplpaapp	210	-806	0	0		0	0	0	0	0
16	1	29	39	-1	631	233	16.1	39	ABalaaaa	180	0	0	0		0	0	0	0	0
17	1	78	104	-1	492	337	5.6	31	ABalpappp	311	-48	0	0		0	0	0	0	0
18	1	19	53	-1	391	249	5.4	38	MSpapa	373	772	0	0		0	0	0	0	0
19	1	88	84	-1	513	246	18.8	38	ABalapap	361	72	0	0		0	0	0	0	0
20	1	6	86	-1	251	272	21.3	43	Caaa	415	14	0	0		0	0	0	0	0
21	1	2	67	-1	440	226	10.2	36	MSpaap	124	0	0	0		0	0	0	0	0
22	1	21	27	-1	647	295	11.3	38	ABalpaaa	-87	0	0	0		0	0	0	0	0
23	1	35	101	-1	214	360	13.4	40	Capa	403	194	0	0		0	0	0	0	0
24	1	24	107	-1	189	310	19.8	41	Caap	619	0	0	0		0	0	0	0	0
25	1	95	29	-1	508	203	10.5	39	MSpaaa	34	0	0	0		0	0	0	0	0
26	1	36	93	-1	413	192	4.5	33	ABarapapp	320	-357	0	0		0	0	0	0	0
27	1	43	96	-1	264	151	5.6	31	ABprpappp	200	1093	0	0		0	0	0	0	0
28	1	67	48	-1	378	181	9.6	34	MSppap	120	0	0	0		0	0	0	0	0
29	1	26	44	-1	115	288	9.5	41	Cppp	191	0	0	0		0	0	0	0	0
30	1	18	66	-1	458	102	14.5	38	ABpraaap	128	0	0	0		0	0	0	0	0
31	1	92	46	-1	300	229	4.4	37	MSpapp	373	-142	0	0		0	0	0	0	0
32	1	27	47	-1	539	375	10.3	39	ABalppap	-44	0	0	0		0	0	0	0	0
33	1	68	43	-1	373	326	13.9	35	MSappa	348	442	0	0		0	0	0	0	0
34	1	50	77	-1	411	117	8.3	31	ABarapppp	237	769	0	0		0	0	0	0	0
35	1	70	26	-1	595	186	9.6	30	ABaraaapa	239	1390	0	0		0	0	0	0	0
36	1	77	8	-1	475	191	4.6	32	ABarapapa	264	754	0	0		0	0	0	0	0
37	1	104	103	-1	567	234	21.8	40	ABalapaa	393	829	0	0		0	0	0	0	0
38	1	44	30	-1	563	262	5.6	31	ABaraapap	206	0	0	0		0	0	0	0	0
39	1	23	97	-1	509	166	23.1	41	ABarpaaa	397	172	0	0		0	0	0	0	0
40	1	105	7	-1	389	232	21.2	40	ABarppaa	271	0	0	0		0	0	0	0	0
41	1	42	63	-1	546	170	8.0	30	ABaraaapp	247	-486	0	0		0	0	0	0	0
42	1	48	6	-1	394	97	12.7	39	ABprpaaa	-152	0	0	0		0	0	0	0	0
43	1	55	24	-1	264	165	19.5	40	ABarpppp	396	-150	0	0		0	0	0	0	0
44	1	22	50	-1	214	303	6.8	36	Dap	341	406	0	0		0	0	0	0	0
45	1	58	81	-1	319	328	12.2	34	MSappp	-6	0	0	0		0	0	0	0	0
46	1	34	87	-1	156	198	4.4	30	ABprppppa	239	241	0	0		0	0	0	0	0
47	1	60	56	-1	516	342	20.9	41	ABplaapa	135	0	0	0		0	0	0	0	0
48	1	15	40	-1	444	155	5.7	29	ABarappap	231	183	0	0		0	0	0	0	0
49	1	69	94	-1	560	304	21.9	41	ABplaaaa	399	-882	0	0		0	0	0	0	0
50	1	25	57	-1	220	146	5.6	30	ABprpppaa	-116	0	0	0		0	0	0	0	0
51	1	12	15	-1	475	324	10.6	35	MSapaa	534	0	0	0		0	0	0	0	0
52	1	7	17	-1	354	308	4.9	36	MSaapp	10	0	0	0		0	0	0	0	0
53	1	56	2	-1	160	325	12.6	39	Capp	390	-268	0	0		0	0	0	0	0
54	1	73	21	-1	490	277	9.4	36	MSaaap	345	-876	0	0		0	0	0	0	0
55	1	100	5	-1	570	353	7.4	33	ABalpapap	297	-89	0	0		0	0	0	0	0
56	1	108	106	-1	429	162	11.6	35	MSppaa	-9	0	0	0		0	0	0	0	0
57	1	13	65	113	289	376	11.1	38	ABplpppa	131	0	0	0		0	0	0	0	0
58	1	72	49	-1	588	347	15.9	38	ABalppaa	881	0	0	0		0	0	0	0	0
59	1	54	91	-1	473	287	20.6	40	ABplaaap	397	143	0	0		0	0	0	0	0
60	1	62	25	34	344	105	17.5	42	ABpraapp	249	158	0	0		0	0	0	0	0
61	1	3	80	-1	239	365	18.0	39	ABplappp	-299	0	0	0		0	0	0	0	0
62	1	86	59	-1	574	167	14.5	39	ABalaapa	387	103	0	0		0	0	0	0	0
63	1	59	36	-1	551	239	11.5	38	MSaaaa	-167	0	0	0		0	0	0	0	0
64	1	81	62	-1	381	154	20.9	40	ABarpapp	387	1455	0	0		0	0	0	0	0
65	1	52	55	88	356	139	6.4	37	ABprpapa	205	153	0	0		0	0	0	0	0
66	1	90	90	-1	465	182	16.2	38	ABalappp	386	-662	0	0		0	0	0	0	0
67	1	106	22	-1	310	315	21.9	39	ABplapapp	304	-124	0	0		0	0	0	0	0
68	1	1	73	-1	274	189	8.8	35	MSpppp	349	75	0	0		0	0	0	0	0
69	1	63	92	-1	205	140	18.6	40	ABprapap	386	0	0	0		0	0	0	0	0
70	1	97	110	-1	471	399	16.7	33	ABplpaapa	216	-173	0	0		0	0	0	0	0
71	1	91	109	-1	370	304	21.2	38	ABplapapa	331	489	0	0		0	0	0	0	0
72	1	83	18	-1	383	261	14.6	44	Eal	438	-54	0	0		0	0	0	0	0
73	1	51	108	-1	200	206	21.8	45	Cpaa	453	-449	0	0		0	0	0	0	0
74	1	45	4	123	530	196	5.4	37	ABarapaa	180	0	0	0		0	0	0	0	0
75	1	43	116	-1	304	143	5.4	31	ABprpappa	149	0	0	0		0	0	0	0	0
76	1	66	16	-1	595	271	13.1	34	ABalpaapa	179	0	0	0		0	0	0	0	0
77	1	57	23	-1	441	300	6.0	38	MSaapa	364	355	0	0		0	0	0	0	0
78	1	10	11	-1	519	260	6.1	30	ABaraappa	200	460	0	0		0	0	0	0	0
79	1	28	10	-1	539	142	16.5	37	ABalaapp	266	0	0	0		0	0	0	0	0
80	1	93	117	-1	320	245	20.7	41	ABarppap	416	-1356	0	0		0	0	0	0	0
81	1	47	45	-1	286	92	10.5	36	ABprppaa	106	0	0	0		0	0	0	0	0
82	1	109	12	122	513	378	14.8	40	ABplpaaa	29	0	0	0		0	0	0	0	0
83	1	16	31	-1	325	106	10.5	29	ABprpaapp	204	186	0	0		0	0	0	0	0
84	1	44	42	-1	607	238	7.3	31	ABaraapaa	210	194	0	0		0	0	0	0	0
85	1	53	111	-1	453	214	21.5	41	ABarpaap	351	177	0	0		0	0	0	0	0
86	1	33	95	-1	215	202	12.8	44	Epr	301	0	0	0		0	0	0	0	0
87	1	61	70	-1	258	136	11.6	36	ABprppap	11	0	0	0		0	0	0	0	0
88	1	98	85	-1	335	380	14.8	37	ABplppap	192	0	0	0		0	0	0	0	0
89	1	71	79	-1	547	307	15.6	36	ABalpppa	275	251	0	0		0	0	0	0	0
90	1	80	78	-1	327	357	7.3	32	ABplpappp	205	772	0	0		0	0	0	0	0
91	1	40	76	-1	219	356	8.3	30	ABplppppp	214	468	0	0		0	0	0	0	0
92	1	30	54	-1	387	354	7.7	33	ABplpappa	-174	0	0	0		0	0	0	0	0
93	1	37	72	-1	469	377	10.6	30	ABplpapaa	202	134	0	0		0	0	0	0	0
94	1	8	13	-1	554	313	5.5	32	ABalpappa	174	0	0	0		0	0	0	0	0
95	1	85	75	-1	462	365	21.0	35	ABplaappa	276	473	0	0		0	0	0	0	0
96	1	96	119	-1	339	262	8.6	33	Z3	300	393	0	0		0	0	0	0	0
97	1	82	74	-1	121	201	12.3	41	Cppa	394	-109	0	0		0	0	0	0	0
98	1	76	83	-1	615	334	11.5	33	ABalpapaa	263	820	0	0		0	0	0	0	0
99	1	16	82	-1	359	94	11.0	29	ABprpaapa	206	187	0	0		0	0	0	0	0
100	1	20	32	-1	153	149	11.7	37	ABprappp	-87	0	0	0		0	0	0	0	0
101	1	94	102	-1	321	157	21.9	41	ABarpppa	217	0	0	0		0	0	0	0	0
102	1	99	98	-1	137	262	17.2	44	Cpap	441	6	0	0		0	0	0	0	0
103	1	75	71	-1	452	132	21.4	39	ABarpapa	267	0	0	0		0	0	0	0	0
104	1	89	20	-1	465	116	9.3	29	ABarapppa	249	-148	0	0		0	0	0	0	0
105	1	103	69	-1	342	192	14.2	44	Ear	423	0	0	0		0	0	0	0	0
106	1	79	99	-1	265	283	14.7	46	Epl	458	454	0	0		0	0	0	0	0
107	1	37	28	-1	421	373	9.5	30	ABplpapap	196	758	0	0		0	0	0	0	0
108	1	107	118	-1	387	369	20.1	37	ABplaappp	174	0	0	0		0	0	0	0	0
109	1	39	37	-1	427	330	15.3	34	ABalppppp	-177	0	0	0		0	0	0	0	0
110	1	101	9	-1	466	250	5.3	31	ABaraappp	-181	0	0	0		0	0	0	0	0
111	1	25	124	-1	171	167	7.1	29	ABprpppap	201	-106	0	0		0	0	0	0	0
112	1	84	105	-1	263	251	9.0	38	Z2	35	0	0	0		0	0	0	0	0
113	1	65	100	114	423	320	22.1	40	ABplapaa	270	-166	0	0		0	0	0	0	0
114	1	87	115	-1	171	284	7.5	32	Dpp	95	0	0	0		0	0	0	0	0
115	1	34	52	-1	128	232	7.4	31	ABprppppp	246	0	0	0		0	0	0	0	0
116	1	15	89	-1	492	150	6.0	29	ABarappaa	200	-450	0	0		0	0	0	0	0
117	1	74	35	-1	228	207	5.4	35	Dpa	291	0	0	0		0	0	0	0	0
118	1	9	120	-1	310	310	8.0	29	Daa	116	0	0	0		0	0	0	0	0
