# Supplementary material for: The AP-2 Transcription Factor APTF-2 Is Required for Neuroblast and Epidermal Morphogenesis in Caenorhabditis elegans Embryogenesis
Source: PLoS Genet. 2016 May 13;12(5):e1006048. doi: 10.1371/journal.pgen.1006048 (PMC4866721; doi:10.1371/journal.pgen.1006048)
Supplement: S4 Text — (ZIP) [file pgen.1006048.s032.zip › nuclei/t104-nuclei]

1	1	7	1	-1	380	390	10.8	37	ABplppaa	17	0	0	0		0	0	0	0	0
2	1	53	91	-1	163	323	12.4	39	Capp	393	-643	0	0		0	0	0	0	0
3	1	10	3	-1	414	102	18.7	38	ABpraapa	373	-249	0	0		0	0	0	0	0
4	1	74	37	-1	513	211	5.2	29	ABarapaap	195	149	0	0		0	0	0	0	0
5	1	55	121	-1	576	354	6.9	33	ABalpapap	327	169	0	0		0	0	0	0	0
6	1	42	43	74	402	98	12.6	40	ABprpaaa	224	155	0	0		0	0	0	0	0
7	1	40	113	-1	387	238	21.5	41	ABarppaa	387	-353	0	0		0	0	0	0	0
8	1	36	7	-1	472	190	4.4	33	ABarapapa	306	97	0	0		0	0	0	0	0
9	1	110	87	-1	465	251	5.0	32	ABaraappp	277	134	0	0		0	0	0	0	0
10	1	79	33	-1	543	144	16.7	40	ABalaapp	95	0	0	0		0	0	0	0	0
11	1	78	60	-1	522	260	5.4	33	ABaraappa	230	-185	0	0		0	0	0	0	0
12	1	82	103	-1	547	367	15.4	32	ABplpaaaa	225	-129	0	0		0	0	0	0	0
13	1	94	106	-1	554	318	5.0	32	ABalpappa	83	0	0	0		0	0	0	0	0
14	1	12	65	-1	526	139	12.0	36	ABpraaaa	353	-533	0	0		0	0	0	0	0
15	1	51	48	-1	474	327	10.8	34	MSapaa	342	300	0	0		0	0	0	0	0
16	1	76	102	-1	592	272	12.6	33	ABalpaapa	-235	0	0	0		0	0	0	0	0
17	1	52	47	-1	353	296	4.7	36	MSaapp	357	1010	0	0		0	0	0	0	0
18	1	72	111	-1	383	264	14.9	44	Eal	-81	0	0	0		0	0	0	0	0
19	1	8	18	-1	219	109	13.4	39	ABprappa	114	0	0	0		0	0	0	0	0
20	1	104	124	-1	482	121	8.7	31	ABarapppa	243	-806	0	0		0	0	0	0	0
21	1	54	32	-1	494	282	9.3	36	MSaaap	96	0	0	0		0	0	0	0	0
22	1	67	72	-1	306	309	21.8	39	ABplapapp	-196	0	0	0		0	0	0	0	0
23	1	77	110	-1	441	294	6.3	37	MSaapa	360	-645	0	0		0	0	0	0	0
24	1	43	90	-1	270	164	19.2	39	ABarpppp	377	811	0	0		0	0	0	0	0
25	1	60	51	-1	366	98	16.8	32	ABpraappa	210	-779	0	0		0	0	0	0	0
26	1	35	42	-1	599	185	9.6	33	ABaraaapa	328	-142	0	0		0	0	0	0	0
27	1	22	97	-1	645	292	11.7	35	ABalpaaa	516	0	0	0		0	0	0	0	0
28	1	107	14	-1	422	370	8.5	32	ABplpapap	208	-182	0	0		0	0	0	0	0
29	1	25	10	-1	509	207	10.1	39	MSpaaa	260	0	0	0		0	0	0	0	0
30	1	38	63	-1	569	269	5.3	31	ABaraapap	256	233	0	0		0	0	0	0	0
31	1	83	59	-1	319	106	10.5	30	ABprpaapp	186	0	0	0		0	0	0	0	0
32	1	100	71	-1	157	151	12.2	37	ABprappp	267	0	0	0		0	0	0	0	0
33	1	5	52	-1	487	315	15.7	34	ABalppppa	160	0	0	0		0	0	0	0	0
34	1	60	100	-1	314	98	16.6	32	ABpraappp	222	792	0	0		0	0	0	0	0
35	1	117	69	-1	225	203	5.4	34	Dpa	261	907	0	0		0	0	0	0	0
36	1	63	45	-1	551	237	11.4	37	MSaaaa	198	0	0	0		0	0	0	0	0
37	1	109	61	-1	429	334	15.7	34	ABalppppp	341	-193	0	0		0	0	0	0	0
38	1	14	6	-1	637	224	11.0	38	ABaraaaa	378	331	0	0		0	0	0	0	0
39	1	16	17	-1	632	244	16.3	40	ABalaaaa	118	0	0	0		0	0	0	0	0
40	1	48	120	-1	450	153	6.1	32	ABarappap	230	756	0	0		0	0	0	0	0
41	1	13	55	-1	402	295	10.3	36	MSapap	359	410	0	0		0	0	0	0	0
42	1	84	77	-1	615	240	7.2	32	ABaraapaa	198	0	0	0		0	0	0	0	0
43	1	33	95	-1	379	326	13.9	35	MSappa	335	567	0	0		0	0	0	0	0
44	1	29	40	-1	118	288	9.3	41	Cppp	396	-163	0	0		0	0	0	0	0
45	1	81	109	-1	281	92	9.9	37	ABprppaa	307	1026	0	0		0	0	0	0	0
46	1	31	56	-1	300	226	4.5	37	MSpapp	206	0	0	0		0	0	0	0	0
47	1	32	34	-1	536	372	10.3	37	ABalppap	102	0	0	0		0	0	0	0	0
48	1	28	98	-1	382	176	9.3	35	MSppap	325	-140	0	0		0	0	0	0	0
49	1	58	46	-1	594	337	15.8	38	ABalppaa	366	1501	0	0		0	0	0	0	0
50	1	44	119	-1	222	295	7.5	35	Dap	358	494	0	0		0	0	0	0	0
51	1	2	89	-1	560	316	9.7	35	ABalpaapp	257	-30	0	0		0	0	0	0	0
52	1	115	70	-1	125	229	6.5	33	ABprppppp	230	-379	0	0		0	0	0	0	0
53	1	18	4	-1	390	243	5.3	37	MSpapa	375	0	0	0		0	0	0	0	0
54	1	92	20	-1	383	347	6.9	33	ABplpappa	-126	0	0	0		0	0	0	0	0
55	1	65	83	-1	385	128	6.1	29	ABprpapaa	202	146	0	0		0	0	0	0	0
56	1	47	11	-1	516	340	21.0	41	ABplaapa	391	-142	0	0		0	0	0	0	0
57	1	50	112	-1	203	144	6.3	32	ABprpppaa	245	826	0	0		0	0	0	0	0
58	1	4	118	-1	333	163	9.2	36	MSpppa	350	47	0	0		0	0	0	0	0
59	1	62	23	-1	585	169	14.5	38	ABalaapa	-151	0	0	0		0	0	0	0	0
60	1	11	31	-1	595	216	17.9	40	ABalaaap	134	0	0	0		0	0	0	0	0
61	1	3	27	-1	270	108	20.3	38	ABprapaa	29	0	0	0		0	0	0	0	0
62	1	64	80	-1	383	156	21.2	41	ABarpapp	410	773	0	0		0	0	0	0	0
63	1	41	30	-1	547	178	7.4	31	ABaraaapp	306	0	0	0		0	0	0	0	0
64	1	6	16	-1	529	185	18.7	39	ABalappa	-125	0	0	0		0	0	0	0	0
65	1	57	107	-1	262	374	10.8	31	ABplpppap	199	-151	0	0		0	0	0	0	0
66	1	30	2	104	466	111	14.7	39	ABpraaap	128	0	0	0		0	0	0	0	0
67	1	21	54	-1	441	225	10.4	35	MSpaap	358	-1064	0	0		0	0	0	0	0
68	1	15	50	-1	422	394	14.5	33	ABplpaapp	259	-194	0	0		0	0	0	0	0
69	1	105	21	62	349	190	14.1	42	Ear	287	163	0	0		0	0	0	0	0
70	1	87	28	-1	259	138	11.6	37	ABprppap	376	-433	0	0		0	0	0	0	0
71	1	103	13	-1	456	140	21.3	38	ABarpapa	371	135	0	0		0	0	0	0	0
72	1	93	105	-1	474	381	10.3	30	ABplpapaa	-179	0	0	0		0	0	0	0	0
73	1	68	64	-1	277	187	8.4	35	MSpppp	82	0	0	0		0	0	0	0	0
74	1	97	5	-1	120	205	12.4	41	Cppa	-132	0	0	0		0	0	0	0	0
75	1	95	53	-1	467	372	20.6	37	ABplaappa	362	-448	0	0		0	0	0	0	0
76	1	91	76	-1	207	346	6.7	31	ABplppppp	157	0	0	0		0	0	0	0	0
77	1	34	101	-1	423	111	8.4	32	ABarapppp	297	774	0	0		0	0	0	0	0
78	1	90	22	-1	324	352	6.3	32	ABplpappp	267	768	0	0		0	0	0	0	0
79	1	89	44	115	538	293	15.6	36	ABalpppa	219	-65	0	0		0	0	0	0	0
80	1	61	85	-1	245	365	16.8	39	ABplappp	372	135	0	0		0	0	0	0	0
81	1	45	117	-1	327	328	11.8	35	MSappp	51	0	0	0		0	0	0	0	0
82	1	99	93	-1	359	86	11.3	30	ABprpaapa	189	0	0	0		0	0	0	0	0
83	1	98	86	-1	623	339	11.2	32	ABalpapaa	311	522	0	0		0	0	0	0	0
84	1	19	96	-1	511	249	18.1	37	ABalapap	378	74	0	0		0	0	0	0	0
85	1	88	49	-1	335	376	14.5	38	ABplppap	271	169	0	0		0	0	0	0	0
86	1	20	67	-1	253	275	21.7	43	Caaa	434	-1306	0	0		0	0	0	0	0
87	1	46	15	-1	158	201	4.4	32	ABprppppa	269	-706	0	0		0	0	0	0	0
88	1	65	57	-1	337	136	5.9	29	ABprpapap	-159	0	0	0		0	0	0	0	0
89	1	116	99	-1	506	153	5.8	29	ABarappaa	205	-452	0	0		0	0	0	0	0
90	1	66	41	126	466	176	16.3	38	ABalappp	79	0	0	0		0	0	0	0	0
91	1	59	127	-1	469	289	20.7	39	ABplaaap	112	0	0	0		0	0	0	0	0
92	1	69	35	-1	203	142	18.7	39	ABprapap	119	0	0	0		0	0	0	0	0
93	1	26	29	-1	412	190	4.5	35	ABarapapp	307	-896	0	0		0	0	0	0	0
94	1	49	79	-1	555	296	22.5	41	ABplaaaa	399	1312	0	0		0	0	0	0	0
95	1	86	38	-1	215	203	13.2	45	Epr	370	0	0	0		0	0	0	0	0
96	1	27	122	-1	245	151	5.4	32	ABprpappp	203	-500	0	0		0	0	0	0	0
97	1	39	8	-1	510	178	23.3	41	ABarpaaa	375	465	0	0		0	0	0	0	0
98	1	102	19	-1	142	262	17.6	43	Cpap	423	107	0	0		0	0	0	0	0
99	1	106	39	-1	267	280	15.0	45	Epl	455	-874	0	0		0	0	0	0	0
100	1	113	116	-1	444	333	21.7	35	ABplapaaa	212	-469	0	0		0	0	0	0	0
101	1	23	81	-1	210	361	11.8	39	Capa	72	0	0	0		0	0	0	0	0
102	1	101	9	-1	327	150	21.6	41	ABarpppa	402	-473	0	0		0	0	0	0	0
103	1	37	78	-1	568	224	21.5	40	ABalapaa	352	183	0	0		0	0	0	0	0
104	1	17	114	-1	491	337	5.5	34	ABalpappp	290	368	0	0		0	0	0	0	0
105	1	112	24	-1	267	247	9.2	34	Z2	336	566	0	0		0	0	0	0	0
106	1	56	26	-1	436	161	11.4	35	MSppaa	-317	0	0	0		0	0	0	0	0
107	1	24	94	-1	189	309	19.6	41	Caap	409	-707	0	0		0	0	0	0	0
108	1	73	108	-1	207	206	21.7	43	Cpaa	437	-1054	0	0		0	0	0	0	0
109	1	71	36	-1	365	313	21.3	37	ABplapapa	275	165	0	0		0	0	0	0	0
110	1	70	82	-1	470	402	16.6	32	ABplpaapa	126	0	0	0		0	0	0	0	0
111	1	85	123	128	448	211	21.4	41	ABarpaap	305	480	0	0		0	0	0	0	0
112	1	1	84	131	314	366	19.0	40	ABplappa	238	146	0	0		0	0	0	0	0
113	1	57	125	-1	303	376	10.4	31	ABplpppaa	197	-210	0	0		0	0	0	0	0
114	1	113	12	-1	405	327	22.2	36	ABplapaap	272	475	0	0		0	0	0	0	0
115	1	114	88	-1	175	271	8.1	34	Dpp	323	199	0	0		0	0	0	0	0
116	1	75	73	-1	298	144	4.8	29	ABprpappa	228	-461	0	0		0	0	0	0	0
117	1	80	66	-1	326	246	20.5	42	ABarppap	410	-788	0	0		0	0	0	0	0
118	1	108	58	-1	385	377	19.5	38	ABplaappp	203	0	0	0		0	0	0	0	0
119	1	96	130	-1	344	265	8.6	29	Z3	74	0	0	0		0	0	0	0	0
120	1	118	129	-1	304	307	8.0	32	Daa	44	0	0	0		0	0	0	0	0
121	1	9	68	-1	260	353	5.7	33	ABplppppa	147	0	0	0		0	0	0	0	0
122	1	82	25	-1	497	378	14.9	31	ABplpaaap	221	-759	0	0		0	0	0	0	0
123	1	74	92	-1	566	204	5.7	29	ABarapaaa	211	-486	0	0		0	0	0	0	0
124	1	111	75	-1	155	172	8.0	31	ABprpppap	207	0	0	0		0	0	0	0	0
