# Supplementary material for: The AP-2 Transcription Factor APTF-2 Is Required for Neuroblast and Epidermal Morphogenesis in Caenorhabditis elegans Embryogenesis
Source: PLoS Genet. 2016 May 13;12(5):e1006048. doi: 10.1371/journal.pgen.1006048 (PMC4866721; doi:10.1371/journal.pgen.1006048)
Supplement: S4 Text — (ZIP) [file pgen.1006048.s032.zip › nuclei/t105-nuclei]

1	1	1	2	-1	379	388	10.6	36	ABplppaa	362	-612	0	0		0	0	0	0	0
2	1	66	66	-1	459	102	14.3	30	ABpraaapp	130	0	0	0		0	0	0	0	0
3	1	3	31	-1	423	105	18.8	39	ABpraapa	386	31	0	0		0	0	0	0	0
4	1	53	20	-1	391	235	5.3	38	MSpapa	380	-200	0	0		0	0	0	0	0
5	1	74	25	-1	119	208	12.1	40	Cppa	401	202	0	0		0	0	0	0	0
6	1	38	28	-1	633	226	10.5	38	ABaraaaa	360	-266	0	0		0	0	0	0	0
7	1	8	124	-1	473	185	4.3	33	ABarapapa	283	-536	0	0		0	0	0	0	0
8	1	97	107	-1	519	172	23.4	40	ABarpaaa	392	-529	0	0		0	0	0	0	0
9	1	102	43	-1	328	147	21.8	42	ABarpppa	373	169	0	0		0	0	0	0	0
10	1	29	55	-1	508	210	10.1	38	MSpaaa	342	66	0	0		0	0	0	0	0
11	1	56	95	137	515	342	20.6	42	ABplaapa	297	544	0	0		0	0	0	0	0
12	1	114	64	-1	401	334	22.2	34	ABplapaap	248	-163	0	0		0	0	0	0	0
13	1	71	131	-1	455	151	21.7	40	ABarpapa	387	-141	0	0		0	0	0	0	0
14	1	28	22	-1	424	370	7.6	32	ABplpapap	254	449	0	0		0	0	0	0	0
15	1	87	60	-1	164	200	4.4	32	ABprppppa	319	241	0	0		0	0	0	0	0
16	1	64	70	-1	538	188	19.2	37	ABalappa	201	0	0	0		0	0	0	0	0
17	1	39	84	-1	638	252	16.0	40	ABalaaaa	130	0	0	0		0	0	0	0	0
18	1	19	47	-1	213	114	13.3	38	ABprappa	172	0	0	0		0	0	0	0	0
19	1	98	12	-1	142	259	17.4	44	Cpap	400	1029	0	0		0	0	0	0	0
20	1	54	79	-1	384	346	6.5	34	ABplpappa	165	0	0	0		0	0	0	0	0
21	1	69	122	-1	323	194	14.4	37	Earp	294	1419	0	0		0	0	0	0	0
22	1	78	13	-1	327	349	5.5	32	ABplpappp	137	0	0	0		0	0	0	0	0
23	1	59	4	-1	592	173	14.6	38	ABalaapa	146	0	0	0		0	0	0	0	0
24	1	105	129	-1	279	246	9.3	35	Z2	310	615	0	0		0	0	0	0	0
25	1	122	101	-1	499	380	14.5	33	ABplpaaap	258	-441	0	0		0	0	0	0	0
26	1	106	120	-1	444	161	11.2	35	MSppaa	299	0	0	0		0	0	0	0	0
27	1	61	18	-1	273	108	20.1	38	ABprapaa	211	0	0	0		0	0	0	0	0
28	1	70	63	-1	257	141	11.3	40	ABprppap	264	140	0	0		0	0	0	0	0
29	1	93	130	-1	408	184	4.5	34	ABarapapp	336	-1080	0	0		0	0	0	0	0
30	1	63	127	-1	546	176	6.2	31	ABaraaapp	278	303	0	0		0	0	0	0	0
31	1	60	10	-1	603	216	17.1	39	ABalaaap	150	0	0	0		0	0	0	0	0
32	1	21	16	-1	492	276	9.4	36	MSaaap	430	0	0	0		0	0	0	0	0
33	1	10	15	-1	547	145	16.8	39	ABalaapp	28	0	0	0		0	0	0	0	0
34	1	47	8	114	530	366	10.0	38	ABalppap	226	783	0	0		0	0	0	0	0
35	1	92	118	134	208	144	18.3	40	ABprapap	197	0	0	0		0	0	0	0	0
36	1	109	86	-1	362	316	22.2	37	ABplapapa	356	125	0	0		0	0	0	0	0
37	1	4	128	-1	510	207	4.7	30	ABarapaap	161	0	0	0		0	0	0	0	0
38	1	95	132	-1	220	202	13.2	44	Epr	424	-959	0	0		0	0	0	0	0
39	1	99	115	-1	273	281	14.9	46	Epl	459	-941	0	0		0	0	0	0	0
40	1	44	21	-1	120	288	9.0	41	Cppp	406	-199	0	0		0	0	0	0	0
41	1	90	1	-1	479	183	16.2	30	ABalapppa	219	-103	0	0		0	0	0	0	0
42	1	26	89	-1	605	183	9.5	34	ABaraaapa	291	95	0	0		0	0	0	0	0
43	1	6	83	-1	423	96	12.7	31	ABprpaaaa	205	1094	0	0		0	0	0	0	0
44	1	79	29	-1	562	276	16.1	31	ABalpppaa	218	-404	0	0		0	0	0	0	0
45	1	36	37	-1	550	238	10.9	39	MSaaaa	675	0	0	0		0	0	0	0	0
46	1	49	33	-1	592	337	15.3	39	ABalppaa	359	264	0	0		0	0	0	0	0
47	1	17	17	-1	358	293	5.0	35	MSaapp	66	0	0	0		0	0	0	0	0
48	1	15	90	-1	473	324	10.7	35	MSapaa	78	0	0	0		0	0	0	0	0
49	1	85	7	110	330	378	14.3	39	ABplppap	225	-432	0	0		0	0	0	0	0
50	1	68	51	-1	419	391	13.5	34	ABplpaapp	255	-503	0	0		0	0	0	0	0
51	1	25	109	-1	373	97	16.6	34	ABpraappa	153	0	0	0		0	0	0	0	0
52	1	33	133	-1	481	314	15.9	34	ABalppppa	280	-156	0	0		0	0	0	0	0
53	1	75	61	-1	474	381	19.7	36	ABplaappa	306	426	0	0		0	0	0	0	0
54	1	67	50	-1	444	226	10.5	35	MSpaap	328	1308	0	0		0	0	0	0	0
55	1	41	35	-1	409	295	10.5	36	MSapap	-84	0	0	0		0	0	0	0	0
56	1	46	106	-1	305	226	4.4	37	MSpapp	348	258	0	0		0	0	0	0	0
57	1	88	11	-1	334	133	5.7	30	ABprpapap	219	182	0	0		0	0	0	0	0
58	1	118	36	-1	389	383	19.1	38	ABplaappp	385	-692	0	0		0	0	0	0	0
59	1	31	67	-1	317	104	10.4	32	ABprpaapp	247	1133	0	0		0	0	0	0	0
60	1	11	58	-1	522	266	5.3	31	ABaraappa	134	0	0	0		0	0	0	0	0
61	1	37	91	-1	426	338	16.3	34	ABalppppp	192	0	0	0		0	0	0	0	0
62	1	69	88	-1	378	178	15.1	38	Eara	256	158	0	0		0	0	0	0	0
63	1	30	62	-1	567	275	5.4	33	ABaraapap	304	-39	0	0		0	0	0	0	0
64	1	73	48	-1	284	187	8.4	34	MSpppp	269	0	0	0		0	0	0	0	0
65	1	14	3	-1	535	142	11.5	38	ABpraaaa	82	0	0	0		0	0	0	0	0
66	1	117	40	-1	322	254	20.8	41	ABarppap	393	116	0	0		0	0	0	0	0
67	1	86	111	-1	252	280	21.9	45	Caaa	452	-151	0	0		0	0	0	0	0
68	1	121	26	-1	261	344	5.3	34	ABplppppa	272	-206	0	0		0	0	0	0	0
69	1	35	5	-1	228	206	5.4	35	Dpa	284	595	0	0		0	0	0	0	0
70	1	52	81	-1	130	240	5.6	33	ABprppppp	317	879	0	0		0	0	0	0	0
71	1	32	19	-1	157	157	11.9	37	ABprappp	346	191	0	0		0	0	0	0	0
72	1	22	38	-1	298	325	22.1	38	ABplapapp	135	0	0	0		0	0	0	0	0
73	1	116	82	-1	294	146	4.5	31	ABprpappa	269	243	0	0		0	0	0	0	0
74	1	6	92	-1	380	99	11.6	31	ABprpaaap	200	152	0	0		0	0	0	0	0
75	1	124	32	-1	149	182	8.1	32	ABprpppap	279	848	0	0		0	0	0	0	0
76	1	76	80	-1	207	335	5.4	32	ABplppppp	-140	0	0	0		0	0	0	0	0
77	1	42	97	-1	618	245	6.4	32	ABaraapaa	194	0	0	0		0	0	0	0	0
78	1	103	98	-1	573	234	21.1	41	ABalapaa	392	1259	0	0		0	0	0	0	0
79	1	94	73	-1	550	299	22.6	40	ABplaaaa	395	-176	0	0		0	0	0	0	0
80	1	62	119	-1	382	152	21.5	42	ABarpapp	404	-827	0	0		0	0	0	0	0
81	1	101	103	-1	200	357	10.3	39	Capa	-397	0	0	0		0	0	0	0	0
82	1	110	96	-1	467	407	15.3	33	ABplpaapa	61	0	0	0		0	0	0	0	0
83	1	55	100	-1	387	122	5.9	31	ABprpapaa	205	145	0	0		0	0	0	0	0
84	1	112	121	-1	336	371	19.5	33	ABplappaa	246	130	0	0		0	0	0	0	0
85	1	80	104	-1	241	365	15.5	39	ABplappp	389	-519	0	0		0	0	0	0	0
86	1	83	113	-1	620	345	10.6	32	ABalpapaa	184	0	0	0		0	0	0	0	0
87	1	9	68	-1	461	247	4.7	32	ABaraappp	-205	0	0	0		0	0	0	0	0
88	1	115	87	-1	181	268	8.5	36	Dpp	318	232	0	0		0	0	0	0	0
89	1	51	49	-1	550	320	9.4	34	ABalpaapp	279	0	0	0		0	0	0	0	0
90	1	24	24	-1	274	162	19.6	38	ABarpppp	377	579	0	0		0	0	0	0	0
91	1	2	9	-1	162	324	12.3	40	Capp	388	426	0	0		0	0	0	0	0
92	1	123	108	-1	569	206	5.2	31	ABarapaaa	218	-169	0	0		0	0	0	0	0
93	1	82	99	-1	348	85	11.8	31	ABprpaapa	164	0	0	0		0	0	0	0	0
94	1	107	138	-1	191	307	19.7	41	Caap	404	-1505	0	0		0	0	0	0	0
95	1	43	30	-1	385	334	14.0	35	MSappa	324	407	0	0		0	0	0	0	0
96	1	84	52	-1	513	260	17.7	36	ABalapap	322	525	0	0		0	0	0	0	0
97	1	27	69	125	640	293	12.3	38	ABalpaaa	289	0	0	0		0	0	0	0	0
98	1	48	41	-1	390	173	9.3	35	MSppap	475	0	0	0		0	0	0	0	0
99	1	89	85	-1	510	150	5.7	30	ABarappaa	267	0	0	0		0	0	0	0	0
100	1	34	76	-1	311	100	16.5	33	ABpraappp	239	165	0	0		0	0	0	0	0
101	1	77	123	-1	427	111	8.4	32	ABarapppp	101	0	0	0		0	0	0	0	0
102	1	16	53	-1	596	273	12.2	34	ABalpaapa	301	134	0	0		0	0	0	0	0
103	1	12	74	-1	551	372	15.6	36	ABplpaaaa	257	-131	0	0		0	0	0	0	0
104	1	66	94	-1	504	115	15.1	30	ABpraaapa	209	-1089	0	0		0	0	0	0	0
105	1	72	54	-1	472	381	10.1	32	ABplpapaa	245	-489	0	0		0	0	0	0	0
106	1	13	34	-1	543	321	4.9	33	ABalpappa	332	-6	0	0		0	0	0	0	0
107	1	65	46	-1	257	375	9.4	31	ABplpppap	215	152	0	0		0	0	0	0	0
108	1	108	65	102	216	206	21.4	44	Cpaa	345	-136	0	0		0	0	0	0	0
109	1	45	57	-1	276	98	9.1	37	ABprppaa	294	818	0	0		0	0	0	0	0
110	1	23	23	-1	436	288	6.0	37	MSaapa	-356	0	0	0		0	0	0	0	0
111	1	18	126	136	384	268	15.2	42	Eal	265	-107	0	0		0	0	0	0	0
112	1	57	72	-1	197	148	6.3	32	ABprpppaa	295	178	0	0		0	0	0	0	0
113	1	7	44	-1	378	244	21.5	41	ABarppaa	411	172	0	0		0	0	0	0	0
114	1	104	116	-1	480	335	5.6	34	ABalpappp	327	1554	0	0		0	0	0	0	0
115	1	79	59	-1	523	317	15.5	31	ABalpppap	260	853	0	0		0	0	0	0	0
116	1	100	71	-1	455	347	22.4	36	ABplapaaa	259	-789	0	0		0	0	0	0	0
117	1	81	6	-1	337	327	12.5	35	MSappp	337	-602	0	0		0	0	0	0	0
118	1	58	56	-1	341	161	9.2	34	MSpppa	-104	0	0	0		0	0	0	0	0
119	1	50	117	-1	232	291	7.8	36	Dap	294	0	0	0		0	0	0	0	0
120	1	40	135	-1	450	150	6.3	33	ABarappap	-194	0	0	0		0	0	0	0	0
121	1	5	105	-1	579	347	6.4	33	ABalpapap	325	473	0	0		0	0	0	0	0
122	1	96	14	-1	245	156	5.2	32	ABprpappp	254	97	0	0		0	0	0	0	0
123	1	111	93	-1	483	219	21.2	35	ABarpaapa	308	160	0	0		0	0	0	0	0
124	1	20	78	-1	491	127	8.9	31	ABarapppa	96	0	0	0		0	0	0	0	0
125	1	113	42	-1	308	376	9.7	33	ABplpppaa	222	104	0	0		0	0	0	0	0
126	1	90	77	-1	458	192	16.2	30	ABalapppp	188	0	0	0		0	0	0	0	0
127	1	91	112	-1	459	288	21.0	40	ABplaaap	403	-435	0	0		0	0	0	0	0
128	1	111	27	-1	430	226	21.3	35	ABarpaapp	-156	0	0	0		0	0	0	0	0
129	1	120	45	-1	307	305	8.4	32	Daa	49	0	0	0		0	0	0	0	0
130	1	119	75	-1	347	260	9.1	31	Z3	139	0	0	0		0	0	0	0	0
131	1	112	39	-1	279	366	18.4	33	ABplappap	-184	0	0	0		0	0	0	0	0
