# Supplementary material for: The AP-2 Transcription Factor APTF-2 Is Required for Neuroblast and Epidermal Morphogenesis in Caenorhabditis elegans Embryogenesis
Source: PLoS Genet. 2016 May 13;12(5):e1006048. doi: 10.1371/journal.pgen.1006048 (PMC4866721; doi:10.1371/journal.pgen.1006048)
Supplement: S4 Text — (ZIP) [file pgen.1006048.s032.zip › nuclei/t106-nuclei]

1	1	41	21	-1	509	181	16.6	34	ABalapppa	243	-103	0	0		0	0	0	0	0
2	1	1	28	-1	372	386	10.8	36	ABplppaa	-178	0	0	0		0	0	0	0	0
3	1	65	75	140	540	143	10.7	42	ABpraaaa	382	909	0	0		0	0	0	0	0
4	1	23	15	-1	594	177	14.0	39	ABalaapa	54	0	0	0		0	0	0	0	0
5	1	69	54	-1	230	201	6.1	34	Dpa	242	-35	0	0		0	0	0	0	0
6	1	117	88	-1	335	330	12.9	35	MSappp	330	0	0	0		0	0	0	0	0
7	1	49	128	-1	303	382	14.7	31	ABplppapp	225	-445	0	0		0	0	0	0	0
8	1	34	56	-1	509	372	8.5	31	ABalppapp	215	506	0	0		0	0	0	0	0
9	1	91	44	-1	162	320	12.1	41	Capp	106	0	0	0		0	0	0	0	0
10	1	31	106	-1	608	217	17.2	39	ABalaaap	312	149	0	0		0	0	0	0	0
11	1	57	38	-1	341	135	5.6	31	ABprpapap	262	-113	0	0		0	0	0	0	0
12	1	19	139	-1	143	258	16.5	42	Cpap	419	332	0	0		0	0	0	0	0
13	1	22	131	-1	321	347	5.5	31	ABplpappp	312	-1252	0	0		0	0	0	0	0
14	1	122	3	-1	248	153	5.0	33	ABprpappp	315	342	0	0		0	0	0	0	0
15	1	33	51	-1	556	144	17.2	38	ABalaapp	149	0	0	0		0	0	0	0	0
16	1	32	31	-1	483	275	9.6	36	MSaaap	-11	0	0	0		0	0	0	0	0
17	1	47	7	-1	356	290	5.0	35	MSaapp	182	0	0	0		0	0	0	0	0
18	1	27	34	-1	280	115	20.2	41	ABprapaa	203	0	0	0		0	0	0	0	0
19	1	71	26	-1	161	156	11.6	37	ABprappp	-104	0	0	0		0	0	0	0	0
20	1	4	102	-1	394	234	5.1	38	MSpapa	376	562	0	0		0	0	0	0	0
21	1	40	112	-1	118	285	8.9	41	Cppp	382	-1121	0	0		0	0	0	0	0
22	1	14	91	-1	416	367	7.1	33	ABplpapap	285	-526	0	0		0	0	0	0	0
23	1	110	136	-1	434	293	6.3	38	MSaapa	24	0	0	0		0	0	0	0	0
24	1	90	57	-1	280	166	20.7	39	ABarpppp	-45	0	0	0		0	0	0	0	0
25	1	5	81	-1	120	202	12.1	40	Cppa	397	-144	0	0		0	0	0	0	0
26	1	68	113	-1	264	343	5.2	35	ABplppppa	308	-273	0	0		0	0	0	0	0
27	1	128	97	-1	433	226	21.4	36	ABarpaapp	352	171	0	0		0	0	0	0	0
28	1	6	17	-1	628	229	10.2	38	ABaraaaa	341	-591	0	0		0	0	0	0	0
29	1	44	67	-1	565	286	16.5	32	ABalpppaa	243	-83	0	0		0	0	0	0	0
30	1	95	16	-1	386	336	14.2	36	MSappa	313	728	0	0		0	0	0	0	0
31	1	3	35	-1	431	110	18.5	38	ABpraapa	3	0	0	0		0	0	0	0	0
32	1	75	41	-1	148	182	7.8	33	ABprpppap	224	0	0	0		0	0	0	0	0
33	1	46	23	-1	593	339	15.3	38	ABalppaa	352	896	0	0		0	0	0	0	0
34	1	106	76	-1	543	325	4.9	34	ABalpappa	177	0	0	0		0	0	0	0	0
35	1	55	37	-1	405	293	10.7	36	MSapap	77	0	0	0		0	0	0	0	0
36	1	58	1	-1	387	386	18.4	37	ABplaappp	351	402	0	0		0	0	0	0	0
37	1	45	22	-1	550	248	10.8	37	MSaaaa	374	-586	0	0		0	0	0	0	0
38	1	72	109	-1	290	334	22.1	37	ABplapapp	329	138	0	0		0	0	0	0	0
39	1	131	144	-1	275	372	18.5	34	ABplappap	229	-183	0	0		0	0	0	0	0
40	1	66	36	-1	323	257	20.9	41	ABarppap	414	-1521	0	0		0	0	0	0	0
41	1	98	9	-1	396	174	9.3	35	MSppap	211	0	0	0		0	0	0	0	0
42	1	125	55	-1	301	377	9.7	33	ABplpppaa	246	-527	0	0		0	0	0	0	0
43	1	9	18	-1	333	148	21.4	41	ABarpppa	376	471	0	0		0	0	0	0	0
44	1	113	138	-1	380	240	21.7	41	ABarppaa	418	-1113	0	0		0	0	0	0	0
45	1	129	121	-1	316	304	8.8	31	Daa	309	81	0	0		0	0	0	0	0
46	1	107	130	-1	249	372	9.2	31	ABplpppap	276	72	0	0		0	0	0	0	0
47	1	18	77	-1	222	111	13.6	39	ABprappa	189	0	0	0		0	0	0	0	0
48	1	64	129	-1	294	184	8.3	35	MSpppp	332	-343	0	0		0	0	0	0	0
49	1	89	71	-1	544	327	9.6	33	ABalpaapp	256	0	0	0		0	0	0	0	0
50	1	54	39	-1	442	226	10.2	36	MSpaap	372	0	0	0		0	0	0	0	0
51	1	50	105	-1	414	390	12.9	33	ABplpaapp	297	-183	0	0		0	0	0	0	0
52	1	96	115	146	514	258	17.4	36	ABalapap	233	532	0	0		0	0	0	0	0
53	1	102	72	-1	594	278	11.3	33	ABalpaapa	319	143	0	0		0	0	0	0	0
54	1	105	118	-1	463	384	9.5	32	ABplpapaa	291	-188	0	0		0	0	0	0	0
55	1	10	6	-1	509	210	10.8	38	MSpaaa	89	0	0	0		0	0	0	0	0
56	1	118	95	-1	352	164	9.8	34	MSpppa	120	0	0	0		0	0	0	0	0
57	1	109	96	119	284	106	9.1	40	ABprppaa	272	1141	0	0		0	0	0	0	0
58	1	60	89	-1	521	265	5.4	31	ABaraappa	254	416	0	0		0	0	0	0	0
59	1	115	124	-1	522	317	14.9	32	ABalpppap	259	471	0	0		0	0	0	0	0
60	1	15	133	-1	172	193	3.8	33	ABprppppa	305	-564	0	0		0	0	0	0	0
61	1	53	47	-1	469	390	19.0	35	ABplaappa	355	275	0	0		0	0	0	0	0
62	1	63	2	-1	558	282	5.2	32	ABaraapap	-2	0	0	0		0	0	0	0	0
63	1	28	80	141	259	143	11.2	35	ABprppap	280	-481	0	0		0	0	0	0	0
64	1	12	42	-1	398	331	22.4	35	ABplapaap	292	131	0	0		0	0	0	0	0
65	1	108	123	-1	238	204	21.5	39	Cpaaa	276	-449	0	0		0	0	0	0	0
66	1	2	60	-1	463	110	14.4	32	ABpraaapp	-185	0	0	0		0	0	0	0	0
67	1	59	58	-1	322	117	10.7	32	ABprpaapp	307	773	0	0		0	0	0	0	0
68	1	87	127	-1	457	246	4.6	33	ABaraappp	315	-775	0	0		0	0	0	0	0
69	1	97	11	-1	645	272	12.5	30	ABalpaaaa	219	-933	0	0		0	0	0	0	0
70	1	16	46	-1	548	193	19.4	37	ABalappa	365	562	0	0		0	0	0	0	0
71	1	116	111	-1	446	356	22.5	38	ABplapaaa	308	1082	0	0		0	0	0	0	0
72	1	112	84	-1	204	147	6.3	32	ABprpppaa	176	0	0	0		0	0	0	0	0
73	1	79	30	-1	536	294	23.1	40	ABplaaaa	332	181	0	0		0	0	0	0	0
74	1	103	49	-1	550	376	16.2	35	ABplpaaaa	318	139	0	0		0	0	0	0	0
75	1	130	145	-1	351	258	8.8	30	Z3	297	115	0	0		0	0	0	0	0
76	1	100	12	-1	312	108	16.2	35	ABpraappp	179	0	0	0		0	0	0	0	0
77	1	126	10	-1	454	189	16.0	30	ABalapppp	231	-830	0	0		0	0	0	0	0
78	1	124	85	-1	491	124	8.6	32	ABarapppa	277	109	0	0		0	0	0	0	0
79	1	20	86	-1	381	343	6.3	33	ABplpappa	328	-427	0	0		0	0	0	0	0
80	1	76	43	-1	205	326	4.9	33	ABplppppp	315	796	0	0		0	0	0	0	0
81	1	70	29	-1	131	235	5.3	34	ABprppppp	309	1027	0	0		0	0	0	0	0
82	1	73	110	-1	303	145	4.5	32	ABprpappa	108	0	0	0		0	0	0	0	0
83	1	43	74	-1	428	95	13.0	32	ABprpaaaa	232	791	0	0		0	0	0	0	0
84	1	17	114	-1	636	246	15.5	43	ABalaaaa	373	-817	0	0		0	0	0	0	0
85	1	99	94	-1	513	155	5.6	30	ABarappaa	260	-265	0	0		0	0	0	0	0
86	1	36	125	-1	360	309	21.9	37	ABplapapa	-273	0	0	0		0	0	0	0	0
87	1	88	104	-1	184	262	7.7	35	Dpp	347	-1318	0	0		0	0	0	0	0
88	1	62	83	-1	391	174	15.4	37	Eara	274	157	0	0		0	0	0	0	0
89	1	42	40	-1	604	187	8.8	34	ABaraaapa	47	0	0	0		0	0	0	0	0
90	1	48	122	-1	473	325	10.8	35	MSapaa	342	38	0	0		0	0	0	0	0
91	1	61	117	-1	423	337	16.5	36	ABalppppp	316	-435	0	0		0	0	0	0	0
92	1	74	70	-1	383	92	11.3	31	ABprpaaap	216	-165	0	0		0	0	0	0	0
93	1	123	48	-1	488	225	21.2	37	ABarpaapa	278	813	0	0		0	0	0	0	0
94	1	104	68	-1	510	116	14.7	31	ABpraaapa	169	0	0	0		0	0	0	0	0
95	1	11	90	-1	527	333	19.6	34	ABplaapaa	249	851	0	0		0	0	0	0	0
96	1	82	93	-1	461	409	14.5	33	ABplpaapa	44	0	0	0		0	0	0	0	0
97	1	77	14	-1	624	253	6.1	34	ABaraapaa	-95	0	0	0		0	0	0	0	0
98	1	78	62	-1	574	244	20.7	39	ABalapaa	-26	0	0	0		0	0	0	0	0
99	1	93	25	-1	347	84	12.5	30	ABprpaapa	276	930	0	0		0	0	0	0	0
100	1	83	69	-1	386	126	5.9	32	ABprpapaa	264	148	0	0		0	0	0	0	0
101	1	25	116	-1	498	384	13.6	31	ABplpaaap	278	-1051	0	0		0	0	0	0	0
102	1	108	137	-1	190	221	21.4	38	Cpaap	371	765	0	0		0	0	0	0	0
103	1	81	79	-1	193	350	9.2	39	Capa	30	0	0	0		0	0	0	0	0
104	1	85	132	135	235	366	15.3	38	ABplappp	290	139	0	0		0	0	0	0	0
105	1	121	64	-1	576	349	6.5	33	ABalpapap	333	1099	0	0		0	0	0	0	0
106	1	56	20	-1	307	227	4.4	37	MSpapp	370	331	0	0		0	0	0	0	0
107	1	8	134	-1	520	167	23.2	42	ABarpaaa	385	489	0	0		0	0	0	0	0
108	1	92	73	-1	571	218	5.1	30	ABarapaaa	306	385	0	0		0	0	0	0	0
109	1	51	52	-1	376	95	16.5	34	ABpraappa	299	1085	0	0		0	0	0	0	0
110	1	49	103	-1	336	379	14.5	32	ABplppapa	211	150	0	0		0	0	0	0	0
111	1	67	4	-1	248	290	22.2	44	Caaa	425	477	0	0		0	0	0	0	0
112	1	127	99	-1	455	292	20.7	40	ABplaaap	152	0	0	0		0	0	0	0	0
113	1	86	19	-1	615	353	10.5	32	ABalpapaa	188	0	0	0		0	0	0	0	0
114	1	34	33	-1	559	378	11.5	31	ABalppapa	100	0	0	0		0	0	0	0	0
115	1	39	142	143	267	280	14.4	46	Epl	323	498	0	0		0	0	0	0	0
116	1	114	100	-1	476	332	5.3	35	ABalpappp	6	0	0	0		0	0	0	0	0
117	1	119	126	-1	238	290	7.4	36	Dap	353	1236	0	0		0	0	0	0	0
118	1	35	50	-1	187	152	17.8	33	ABprapapp	229	0	0	0		0	0	0	0	0
119	1	80	78	-1	382	148	22.0	41	ABarpapp	404	299	0	0		0	0	0	0	0
120	1	26	45	-1	456	164	11.1	35	MSppaa	385	0	0	0		0	0	0	0	0
121	1	84	59	-1	335	368	20.4	33	ABplappaa	337	237	0	0		0	0	0	0	0
122	1	21	65	-1	315	197	14.5	38	Earp	287	-133	0	0		0	0	0	0	0
123	1	101	5	-1	421	110	8.6	32	ABarapppp	84	0	0	0		0	0	0	0	0
124	1	7	27	-1	474	185	4.3	34	ABarapapa	281	-844	0	0		0	0	0	0	0
125	1	97	101	-1	635	319	11.4	29	ABalpaaap	-22	0	0	0		0	0	0	0	0
126	1	111	53	-1	358	280	14.5	37	Ealp	256	-436	0	0		0	0	0	0	0
127	1	30	8	-1	549	179	4.8	31	ABaraaapp	310	-2	0	0		0	0	0	0	0
128	1	37	24	-1	511	209	4.9	32	ABarapaap	309	-164	0	0		0	0	0	0	0
129	1	24	108	-1	280	246	9.4	34	Z2	344	-356	0	0		0	0	0	0	0
130	1	29	66	-1	408	182	4.6	35	ABarapapp	-140	0	0	0		0	0	0	0	0
131	1	13	63	87	465	153	21.8	40	ABarpapa	287	-760	0	0		0	0	0	0	0
132	1	38	32	-1	222	201	13.4	44	Epr	447	39	0	0		0	0	0	0	0
133	1	52	92	-1	481	320	15.9	34	ABalppppa	272	-470	0	0		0	0	0	0	0
134	1	35	107	-1	221	135	19.5	33	ABprapapa	242	-459	0	0		0	0	0	0	0
135	1	120	61	-1	449	146	6.2	33	ABarappap	310	-189	0	0		0	0	0	0	0
136	1	111	13	-1	414	255	15.4	36	Eala	-108	0	0	0		0	0	0	0	0
137	1	11	98	-1	492	355	20.7	34	ABplaapap	244	216	0	0		0	0	0	0	0
138	1	94	82	120	192	314	19.4	42	Caap	188	0	0	0		0	0	0	0	0
