# Supplementary material for: The AP-2 Transcription Factor APTF-2 Is Required for Neuroblast and Epidermal Morphogenesis in Caenorhabditis elegans Embryogenesis
Source: PLoS Genet. 2016 May 13;12(5):e1006048. doi: 10.1371/journal.pgen.1006048 (PMC4866721; doi:10.1371/journal.pgen.1006048)
Supplement: S4 Text — (ZIP) [file pgen.1006048.s032.zip › nuclei/t107-nuclei]

1	1	36	10	-1	383	386	17.7	36	ABplaappp	251	0	0	0		0	0	0	0	0
2	1	62	102	-1	554	282	5.2	32	ABaraapap	313	109	0	0		0	0	0	0	0
3	1	14	133	-1	248	146	4.8	35	ABprpappp	51	0	0	0		0	0	0	0	0
4	1	111	97	-1	244	294	22.4	47	Caaa	474	1794	0	0		0	0	0	0	0
5	1	123	117	-1	423	108	9.0	34	ABarapppp	310	77	0	0		0	0	0	0	0
6	1	55	17	-1	510	207	11.3	37	MSpaaa	350	445	0	0		0	0	0	0	0
7	1	17	79	-1	358	289	5.1	35	MSaapp	403	0	0	0		0	0	0	0	0
8	1	127	3	-1	549	184	5.2	32	ABaraaapp	286	1064	0	0		0	0	0	0	0
9	1	41	39	-1	403	167	9.7	35	MSppap	132	0	0	0		0	0	0	0	0
10	1	77	34	-1	460	190	16.4	31	ABalapppp	305	105	0	0		0	0	0	0	0
11	1	69	135	-1	643	279	11.9	32	ABalpaaaa	242	630	0	0		0	0	0	0	0
12	1	76	53	-1	314	111	15.9	36	ABpraappp	177	0	0	0		0	0	0	0	0
13	1	136	146	-1	420	257	15.4	35	Eala	357	743	0	0		0	0	0	0	0
14	1	97	9	-1	624	258	6.2	35	ABaraapaa	268	0	0	0		0	0	0	0	0
15	1	4	35	-1	599	176	13.7	37	ABalaapa	-233	0	0	0		0	0	0	0	0
16	1	30	28	-1	386	334	14.4	35	MSappa	322	375	0	0		0	0	0	0	0
17	1	28	21	-1	622	232	9.4	37	ABaraaaa	360	1309	0	0		0	0	0	0	0
18	1	43	137	-1	340	153	20.4	42	ABarpppa	358	193	0	0		0	0	0	0	0
19	1	113	72	-1	609	362	10.4	32	ABalpapaa	228	0	0	0		0	0	0	0	0
20	1	106	54	-1	305	227	4.3	38	MSpapp	241	0	0	0		0	0	0	0	0
21	1	1	96	-1	515	185	17.2	35	ABalapppa	304	521	0	0		0	0	0	0	0
22	1	37	120	-1	551	248	11.0	38	MSaaaa	464	0	0	0		0	0	0	0	0
23	1	33	22	-1	587	342	15.1	38	ABalppaa	263	0	0	0		0	0	0	0	0
24	1	128	7	-1	506	205	4.6	32	ABarapaap	285	1413	0	0		0	0	0	0	0
25	1	99	65	-1	350	78	13.3	31	ABprpaapa	277	-332	0	0		0	0	0	0	0
26	1	19	101	139	174	152	11.8	39	ABprappp	259	855	0	0		0	0	0	0	0
27	1	124	64	-1	473	181	4.2	33	ABarapapa	304	-212	0	0		0	0	0	0	0
28	1	2	11	74	364	379	10.5	36	ABplppaa	1	0	0	0		0	0	0	0	0
29	1	81	124	-1	136	225	4.7	32	ABprppppp	303	1638	0	0		0	0	0	0	0
30	1	73	12	152	534	292	22.1	39	ABplaaaa	269	193	0	0		0	0	0	0	0
31	1	16	67	-1	483	268	9.7	37	MSaaap	76	0	0	0		0	0	0	0	0
32	1	132	80	-1	226	202	14.0	45	Epr	445	-688	0	0		0	0	0	0	0
33	1	114	47	-1	553	380	11.5	32	ABalppapa	236	79	0	0		0	0	0	0	0
34	1	18	45	144	288	109	20.5	42	ABprapaa	35	0	0	0		0	0	0	0	0
35	1	31	13	82	436	117	19.3	39	ABpraapa	242	457	0	0		0	0	0	0	0
36	1	40	147	-1	322	256	20.8	41	ABarppap	413	117	0	0		0	0	0	0	0
37	1	35	128	-1	401	294	11.3	38	MSapap	363	439	0	0		0	0	0	0	0
38	1	11	92	-1	343	136	5.3	33	ABprpapap	256	516	0	0		0	0	0	0	0
39	1	50	105	-1	442	220	10.1	36	MSpaap	-117	0	0	0		0	0	0	0	0
40	1	89	18	-1	602	188	8.5	33	ABaraaapa	338	537	0	0		0	0	0	0	0
41	1	32	59	-1	153	179	7.5	32	ABprpppap	316	-646	0	0		0	0	0	0	0
42	1	64	138	-1	392	344	22.4	35	ABplapaap	318	1077	0	0		0	0	0	0	0
43	1	80	46	-1	204	320	4.3	34	ABplppppp	307	815	0	0		0	0	0	0	0
44	1	9	58	-1	151	313	10.3	39	Capp	60	0	0	0		0	0	0	0	0
45	1	120	126	-1	460	166	11.2	35	MSppaa	556	0	0	0		0	0	0	0	0
46	1	70	24	-1	557	192	19.9	38	ABalappa	366	-168	0	0		0	0	0	0	0
47	1	61	29	-1	468	394	17.6	34	ABplaappa	184	0	0	0		0	0	0	0	0
48	1	93	30	-1	490	235	21.2	37	ABarpaapa	371	23	0	0		0	0	0	0	0
49	1	74	86	-1	543	383	16.4	35	ABplpaaaa	137	0	0	0		0	0	0	0	0
50	1	118	27	-1	176	159	18.1	32	ABprapapp	238	536	0	0		0	0	0	0	0
51	1	15	81	-1	557	148	16.2	39	ABalaapp	287	0	0	0		0	0	0	0	0
52	1	109	55	-1	387	96	17.5	35	ABpraappa	218	0	0	0		0	0	0	0	0
53	1	126	93	-1	351	286	14.7	36	Ealp	252	192	0	0		0	0	0	0	0
54	1	5	140	-1	238	197	6.3	33	Dpa	275	280	0	0		0	0	0	0	0
55	1	42	15	-1	300	378	10.4	33	ABplpppaa	270	-206	0	0		0	0	0	0	0
56	1	8	20	-1	508	367	8.2	33	ABalppapp	250	-128	0	0		0	0	0	0	0
57	1	24	127	-1	286	167	21.3	41	ABarpppp	407	597	0	0		0	0	0	0	0
58	1	67	25	-1	333	121	10.4	32	ABprpaapp	284	-1143	0	0		0	0	0	0	0
59	1	121	113	-1	329	379	20.3	34	ABplappaa	342	91	0	0		0	0	0	0	0
60	1	66	108	-1	460	114	15.1	34	ABpraaapp	130	0	0	0		0	0	0	0	0
61	1	135	121	-1	444	142	6.1	32	ABarappap	327	735	0	0		0	0	0	0	0
62	1	98	98	148	573	252	20.5	39	ABalapaa	-92	0	0	0		0	0	0	0	0
63	1	131	44	-1	445	169	21.9	35	ABarpapap	272	1421	0	0		0	0	0	0	0
64	1	105	100	-1	567	349	6.3	32	ABalpapap	315	-220	0	0		0	0	0	0	0
65	1	122	130	-1	312	200	14.4	37	Earp	323	0	0	0		0	0	0	0	0
66	1	130	112	-1	405	175	4.7	33	ABarapapp	324	-617	0	0		0	0	0	0	0
67	1	29	149	-1	574	291	16.6	33	ABalpppaa	311	-87	0	0		0	0	0	0	0
68	1	94	90	-1	509	113	16.1	33	ABpraaapa	175	0	0	0		0	0	0	0	0
69	1	100	141	-1	388	120	6.5	32	ABprpapaa	259	121	0	0		0	0	0	0	0
70	1	92	95	-1	383	95	11.5	31	ABprpaaap	146	0	0	0		0	0	0	0	0
71	1	49	56	-1	538	321	9.4	32	ABalpaapp	308	-376	0	0		0	0	0	0	0
72	1	53	61	-1	595	291	10.4	34	ABalpaapa	278	0	0	0		0	0	0	0	0
73	1	108	8	-1	570	225	4.9	31	ABarapaaa	264	0	0	0		0	0	0	0	0
74	1	83	1	-1	428	90	13.4	32	ABprpaaaa	291	-476	0	0		0	0	0	0	0
75	1	3	52	-1	565	150	10.8	34	ABpraaaaa	221	155	0	0		0	0	0	0	0
76	1	34	150	-1	535	326	4.6	32	ABalpappa	283	-147	0	0		0	0	0	0	0
77	1	47	26	151	234	117	14.6	40	ABprappa	199	0	0	0		0	0	0	0	0
78	1	119	31	-1	385	156	21.7	42	ABarpapp	376	162	0	0		0	0	0	0	0
79	1	103	71	-1	194	343	8.2	39	Capa	397	152	0	0		0	0	0	0	0
80	1	63	99	-1	237	148	10.0	32	ABprppapp	233	-784	0	0		0	0	0	0	0
81	1	25	41	-1	126	195	11.5	39	Cppa	-85	0	0	0		0	0	0	0	0
82	1	138	42	-1	163	318	15.4	36	Caapp	287	-757	0	0		0	0	0	0	0
83	1	88	85	-1	398	178	15.4	35	Eara	327	139	0	0		0	0	0	0	0
84	1	72	49	-1	210	138	6.3	32	ABprpppaa	176	0	0	0		0	0	0	0	0
85	1	78	132	-1	490	121	8.0	32	ABarapppa	66	0	0	0		0	0	0	0	0
86	1	79	38	-1	379	341	6.2	33	ABplpappa	249	0	0	0		0	0	0	0	0
87	1	131	75	-1	481	158	21.6	34	ABarpapaa	253	-146	0	0		0	0	0	0	0
88	1	6	136	-1	320	335	13.6	36	MSappp	340	510	0	0		0	0	0	0	0
89	1	58	125	-1	522	260	5.2	31	ABaraappa	283	735	0	0		0	0	0	0	0
90	1	95	57	-1	538	341	19.6	32	ABplaapaa	227	0	0	0		0	0	0	0	0
91	1	22	5	-1	415	361	6.4	32	ABplpapap	308	104	0	0		0	0	0	0	0
92	1	133	14	-1	484	329	16.2	35	ABalppppa	299	158	0	0		0	0	0	0	0
93	1	96	68	-1	465	405	13.1	33	ABplpaapa	297	-312	0	0		0	0	0	0	0
94	1	85	129	-1	518	156	6.3	31	ABarappaa	258	106	0	0		0	0	0	0	0
95	1	56	60	-1	358	171	9.6	33	MSpppa	-164	0	0	0		0	0	0	0	0
96	1	57	116	-1	276	110	9.3	31	ABprppaap	198	828	0	0		0	0	0	0	0
97	1	27	111	-1	434	235	21.3	37	ABarpaapp	329	-161	0	0		0	0	0	0	0
98	1	137	16	-1	485	368	20.9	32	ABplaapap	529	0	0	0		0	0	0	0	0
99	1	112	114	-1	454	300	20.8	41	ABplaaap	388	154	0	0		0	0	0	0	0
100	1	116	77	-1	470	323	4.9	36	ABalpappp	362	-283	0	0		0	0	0	0	0
101	1	125	40	-1	634	333	11.8	30	ABalpaaap	217	295	0	0		0	0	0	0	0
102	1	20	87	-1	392	228	5.3	39	MSpapa	388	214	0	0		0	0	0	0	0
103	1	110	36	-1	337	381	14.6	33	ABplppapa	152	0	0	0		0	0	0	0	0
104	1	87	19	-1	193	257	7.4	37	Dpp	361	-46	0	0		0	0	0	0	0
105	1	51	83	-1	411	395	12.3	33	ABplpaapp	298	-515	0	0		0	0	0	0	0
106	1	10	91	122	611	227	17.3	39	ABalaaap	137	0	0	0		0	0	0	0	0
107	1	134	84	-1	226	133	20.5	33	ABprapapa	233	493	0	0		0	0	0	0	0
108	1	129	107	-1	282	246	9.4	36	Z2	369	-52	0	0		0	0	0	0	0
109	1	38	110	-1	291	332	22.2	38	ABplapapp	360	64	0	0		0	0	0	0	0
110	1	82	88	-1	308	147	4.2	33	ABprpappa	285	1087	0	0		0	0	0	0	0
111	1	71	2	-1	439	363	22.8	38	ABplapaaa	337	-488	0	0		0	0	0	0	0
112	1	21	6	-1	118	271	7.9	41	Cppp	389	-813	0	0		0	0	0	0	0
113	1	26	51	-1	271	347	5.3	34	ABplppppa	299	348	0	0		0	0	0	0	0
114	1	84	78	-1	638	252	14.5	43	ABalaaaa	244	0	0	0		0	0	0	0	0
115	1	52	118	-1	539	254	17.1	30	ABalapapa	232	834	0	0		0	0	0	0	0
116	1	101	62	-1	501	386	12.8	33	ABplpaaap	-108	0	0	0		0	0	0	0	0
117	1	91	145	-1	424	344	16.1	35	ABalppppp	349	269	0	0		0	0	0	0	0
118	1	54	4	-1	462	381	8.4	32	ABplpapaa	305	-819	0	0		0	0	0	0	0
119	1	57	142	-1	306	96	9.6	30	ABprppaaa	183	516	0	0		0	0	0	0	0
120	1	138	104	-1	194	314	20.4	38	Caapa	163	0	0	0		0	0	0	0	0
121	1	45	154	-1	313	308	8.9	32	Daa	320	557	0	0		0	0	0	0	0
122	1	90	106	-1	475	325	10.7	35	MSapaa	405	0	0	0		0	0	0	0	0
123	1	65	43	-1	240	209	21.4	38	Cpaaa	169	0	0	0		0	0	0	0	0
124	1	59	23	-1	523	317	14.8	33	ABalpppap	-331	0	0	0		0	0	0	0	0
125	1	86	115	-1	362	310	21.8	38	ABplapapa	137	0	0	0		0	0	0	0	0
126	1	117	119	-1	242	284	7.0	36	Dap	362	-327	0	0		0	0	0	0	0
127	1	68	69	-1	456	237	4.4	34	ABaraappp	293	-149	0	0		0	0	0	0	0
128	1	7	48	-1	286	377	15.1	32	ABplppapp	183	0	0	0		0	0	0	0	0
129	1	48	66	-1	299	178	8.6	35	MSpppp	353	911	0	0		0	0	0	0	0
130	1	46	32	-1	247	380	9.7	31	ABplpppap	283	26	0	0		0	0	0	0	0
131	1	13	37	-1	316	348	5.5	32	ABplpappp	290	-196	0	0		0	0	0	0	0
132	1	104	123	-1	211	359	13.5	30	ABplapppp	223	-163	0	0		0	0	0	0	0
133	1	60	70	-1	183	183	3.7	33	ABprppppa	298	1074	0	0		0	0	0	0	0
134	1	107	103	-1	523	169	23.4	43	ABarpaaa	391	1739	0	0		0	0	0	0	0
135	1	104	76	-1	242	366	17.4	31	ABplapppa	-484	0	0	0		0	0	0	0	0
136	1	23	89	-1	429	288	6.8	38	MSaapa	349	650	0	0		0	0	0	0	0
137	1	102	50	-1	178	227	21.9	38	Cpaap	322	-119	0	0		0	0	0	0	0
138	1	44	134	-1	383	253	21.2	41	ABarppaa	179	0	0	0		0	0	0	0	0
139	1	12	73	-1	137	249	16.1	41	Cpap	396	-334	0	0		0	0	0	0	0
140	1	3	33	-1	515	129	11.6	37	ABpraaaap	-172	0	0	0		0	0	0	0	0
141	1	63	63	-1	286	143	12.5	31	ABprppapa	259	-2029	0	0		0	0	0	0	0
142	1	115	109	-1	231	294	13.7	37	Eplp	295	481	0	0		0	0	0	0	0
143	1	115	143	-1	284	274	15.6	38	Epla	291	795	0	0		0	0	0	0	0
144	1	39	131	-1	268	366	19.6	34	ABplappap	130	0	0	0		0	0	0	0	0
145	1	75	153	-1	359	253	9.5	30	Z3	-147	0	0	0		0	0	0	0	0
146	1	52	94	-1	494	277	17.4	30	ABalapapp	214	0	0	0		0	0	0	0	0
