# Supplementary material for: The AP-2 Transcription Factor APTF-2 Is Required for Neuroblast and Epidermal Morphogenesis in Caenorhabditis elegans Embryogenesis
Source: PLoS Genet. 2016 May 13;12(5):e1006048. doi: 10.1371/journal.pgen.1006048 (PMC4866721; doi:10.1371/journal.pgen.1006048)
Supplement: S4 Text — (ZIP) [file pgen.1006048.s032.zip › nuclei/t108-nuclei]

1	1	74	13	-1	428	87	14.1	32	ABprpaaaa	301	135	0	0		0	0	0	0	0
2	1	111	103	-1	429	374	22.5	35	ABplapaaa	347	192	0	0		0	0	0	0	0
3	1	8	94	-1	546	180	5.3	32	ABaraaapp	169	0	0	0		0	0	0	0	0
4	1	118	68	-1	458	377	7.5	32	ABplpapaa	-181	0	0	0		0	0	0	0	0
5	1	91	62	-1	411	355	6.2	33	ABplpapap	284	-452	0	0		0	0	0	0	0
6	1	112	18	-1	119	265	7.3	41	Cppp	212	0	0	0		0	0	0	0	0
7	1	24	128	-1	502	200	4.9	31	ABarapaap	309	675	0	0		0	0	0	0	0
8	1	73	23	-1	578	220	4.6	31	ABarapaaa	308	151	0	0		0	0	0	0	0
9	1	14	36	-1	619	260	5.6	34	ABaraapaa	243	0	0	0		0	0	0	0	0
10	1	1	45	-1	380	386	16.8	36	ABplaappp	63	0	0	0		0	0	0	0	0
11	1	28	130	-1	336	379	10.1	30	ABplppaap	224	128	0	0		0	0	0	0	0
12	1	30	147	-1	542	294	22.2	32	ABplaaaaa	282	488	0	0		0	0	0	0	0
13	1	35	90	-1	429	122	20.6	33	ABpraapap	215	1087	0	0		0	0	0	0	0
14	1	92	4	-1	487	336	16.3	34	ABalppppa	297	168	0	0		0	0	0	0	0
15	1	55	7	-1	291	379	10.5	32	ABplpppaa	294	402	0	0		0	0	0	0	0
16	1	98	3	-1	483	369	21.1	34	ABplaapap	300	153	0	0		0	0	0	0	0
17	1	6	42	-1	513	202	11.4	38	MSpaaa	164	0	0	0		0	0	0	0	0
18	1	40	87	-1	603	190	8.7	33	ABaraaapa	615	0	0	0		0	0	0	0	0
19	1	104	34	-1	198	252	7.5	38	Dpp	380	1108	0	0		0	0	0	0	0
20	1	56	133	-1	502	363	7.6	34	ABalppapp	280	185	0	0		0	0	0	0	0
21	1	17	49	156	628	238	9.2	38	ABaraaaa	122	0	0	0		0	0	0	0	0
22	1	23	97	155	582	339	15.0	38	ABalppaa	257	0	0	0		0	0	0	0	0
23	1	124	71	-1	522	314	15.1	34	ABalpppap	18	0	0	0		0	0	0	0	0
24	1	46	64	-1	555	191	19.4	38	ABalappa	118	0	0	0		0	0	0	0	0
25	1	58	136	-1	339	118	10.5	33	ABprpaapp	293	741	0	0		0	0	0	0	0
26	1	77	65	-1	206	126	14.8	31	ABprappap	225	195	0	0		0	0	0	0	0
27	1	50	76	-1	169	161	17.4	33	ABprapapp	274	217	0	0		0	0	0	0	0
28	1	16	92	-1	386	336	14.5	34	MSappa	321	709	0	0		0	0	0	0	0
29	1	47	31	-1	472	398	17.2	35	ABplaappa	339	-88	0	0		0	0	0	0	0
30	1	48	126	-1	491	240	21.4	37	ABarpaapa	-142	0	0	0		0	0	0	0	0
31	1	78	127	-1	382	159	21.9	42	ABarpapp	-144	0	0	0		0	0	0	0	0
32	1	130	109	-1	237	380	10.3	32	ABplpppap	314	-1911	0	0		0	0	0	0	0
33	1	140	113	-1	514	131	11.9	33	ABpraaaap	293	728	0	0		0	0	0	0	0
34	1	10	24	-1	459	186	16.5	33	ABalapppp	338	472	0	0		0	0	0	0	0
35	1	15	95	-1	604	178	13.5	39	ABalaapa	46	0	0	0		0	0	0	0	0
36	1	103	54	-1	334	387	14.4	31	ABplppapa	153	0	0	0		0	0	0	0	0
37	1	131	96	-1	310	349	6.0	33	ABplpappp	287	-485	0	0		0	0	0	0	0
38	1	86	88	-1	371	345	6.3	34	ABplpappa	-82	0	0	0		0	0	0	0	0
39	1	9	22	-1	409	169	9.7	35	MSppap	466	0	0	0		0	0	0	0	0
40	1	101	17	-1	628	341	11.4	31	ABalpaaap	275	0	0	0		0	0	0	0	0
41	1	81	131	-1	129	198	10.7	40	Cppa	205	0	0	0		0	0	0	0	0
42	1	82	83	-1	157	318	15.3	36	Caapp	359	-44	0	0		0	0	0	0	0
43	1	123	78	-1	240	208	21.8	39	Cpaaa	383	-494	0	0		0	0	0	0	0
44	1	63	122	-1	438	180	21.2	36	ABarpapap	-147	0	0	0		0	0	0	0	0
45	1	34	120	-1	262	113	21.0	33	ABprapaap	240	-116	0	0		0	0	0	0	0
46	1	43	47	-1	207	305	3.6	35	ABplppppp	320	-115	0	0		0	0	0	0	0
47	1	33	108	-1	549	382	11.2	33	ABalppapa	74	0	0	0		0	0	0	0	0
48	1	128	61	-1	280	374	15.3	32	ABplppapp	305	747	0	0		0	0	0	0	0
49	1	84	6	-1	219	129	6.2	32	ABprpppaa	313	1427	0	0		0	0	0	0	0
50	1	137	139	-1	173	223	22.4	38	Cpaap	388	-205	0	0		0	0	0	0	0
51	1	113	107	-1	268	351	5.5	32	ABplppppa	321	90	0	0		0	0	0	0	0
52	1	75	75	-1	561	145	10.4	30	ABpraaaaa	262	-128	0	0		0	0	0	0	0
53	1	12	114	-1	316	110	16.3	35	ABpraappp	480	0	0	0		0	0	0	0	0
54	1	20	5	-1	307	226	4.5	36	MSpapp	195	0	0	0		0	0	0	0	0
55	1	52	11	-1	396	94	17.9	35	ABpraappa	112	0	0	0		0	0	0	0	0
56	1	71	117	-1	535	316	9.8	32	ABalpaapp	314	262	0	0		0	0	0	0	0
57	1	90	73	-1	539	346	19.8	33	ABplaapaa	326	456	0	0		0	0	0	0	0
58	1	44	135	-1	155	313	9.6	39	Capp	35	0	0	0		0	0	0	0	0
59	1	41	69	-1	155	174	6.7	32	ABprpppap	254	0	0	0		0	0	0	0	0
60	1	95	134	-1	363	171	9.9	35	MSpppa	485	0	0	0		0	0	0	0	0
61	1	72	14	-1	595	295	9.9	34	ABalpaapa	-120	0	0	0		0	0	0	0	0
62	1	116	8	-1	503	386	12.3	34	ABplpaaap	168	0	0	0		0	0	0	0	0
63	1	141	27	-1	290	140	12.4	32	ABprppapa	250	-135	0	0		0	0	0	0	0
64	1	27	48	-1	467	179	3.8	33	ABarapapa	321	335	0	0		0	0	0	0	0
65	1	25	89	-1	355	78	14.0	33	ABprpaapa	-19	0	0	0		0	0	0	0	0
66	1	129	85	-1	310	170	8.6	35	MSpppp	172	0	0	0		0	0	0	0	0
67	1	31	43	-1	487	267	9.6	35	MSaaap	-334	0	0	0		0	0	0	0	0
68	1	93	110	-1	471	403	12.3	34	ABplpaapa	0	0	0	0		0	0	0	0	0
69	1	127	98	-1	452	238	4.5	33	ABaraappp	309	475	0	0		0	0	0	0	0
70	1	133	101	-1	193	181	3.7	35	ABprppppa	98	0	0	0		0	0	0	0	0
71	1	79	21	-1	194	340	7.4	39	Capa	-22	0	0	0		0	0	0	0	0
72	1	19	58	-1	599	366	9.9	34	ABalpapaa	298	32	0	0		0	0	0	0	0
73	1	139	1	158	140	247	16.2	40	Cpap	394	789	0	0		0	0	0	0	0
74	1	28	146	-1	388	385	10.1	29	ABplppaaa	204	126	0	0		0	0	0	0	0
75	1	87	112	-1	489	161	22.3	34	ABarpapaa	229	178	0	0		0	0	0	0	0
76	1	135	12	-1	232	369	17.4	31	ABplapppa	460	0	0	0		0	0	0	0	0
77	1	100	9	-1	465	315	4.5	37	ABalpappp	341	74	0	0		0	0	0	0	0
78	1	114	151	-1	643	274	14.2	44	ABalaaaa	405	938	0	0		0	0	0	0	0
79	1	7	66	-1	351	289	4.9	35	MSaapp	356	-490	0	0		0	0	0	0	0
80	1	32	154	-1	230	197	14.2	45	Epr	369	0	0	0		0	0	0	0	0
81	1	51	105	-1	556	153	15.7	38	ABalaapp	379	-681	0	0		0	0	0	0	0
82	1	35	79	-1	468	123	19.5	31	ABpraapaa	244	-166	0	0		0	0	0	0	0
83	1	105	93	-1	419	391	12.0	33	ABplpaapp	305	-203	0	0		0	0	0	0	0
84	1	107	55	-1	222	128	20.3	36	ABprapapa	266	804	0	0		0	0	0	0	0
85	1	83	148	-1	406	182	14.8	37	Eara	371	322	0	0		0	0	0	0	0
86	1	49	99	-1	541	387	16.5	34	ABplpaaaa	341	-328	0	0		0	0	0	0	0
87	1	102	28	-1	387	233	5.6	38	MSpapa	250	0	0	0		0	0	0	0	0
88	1	110	60	-1	309	143	4.2	32	ABprpappa	317	803	0	0		0	0	0	0	0
89	1	136	51	-1	418	288	7.2	38	MSaapa	431	0	0	0		0	0	0	0	0
90	1	68	152	-1	514	116	16.8	34	ABpraaapa	64	0	0	0		0	0	0	0	0
91	1	106	72	-1	591	214	16.6	31	ABalaaapp	259	726	0	0		0	0	0	0	0
92	1	38	116	-1	346	137	4.8	33	ABprpapap	283	1124	0	0		0	0	0	0	0
93	1	53	137	-1	352	289	14.8	36	Ealp	360	-462	0	0		0	0	0	0	0
94	1	146	118	-1	486	281	17.3	32	ABalapapp	165	0	0	0		0	0	0	0	0
95	1	70	35	-1	382	89	11.3	31	ABprpaaap	282	748	0	0		0	0	0	0	0
96	1	21	84	-1	513	198	17.2	34	ABalapppa	346	-172	0	0		0	0	0	0	0
97	1	4	115	-1	243	289	22.0	45	Caaa	455	754	0	0		0	0	0	0	0
98	1	62	123	-1	585	224	20.0	32	ABalapaaa	229	-367	0	0		0	0	0	0	0
99	1	80	41	-1	234	145	10.5	33	ABprppapp	225	1092	0	0		0	0	0	0	0
100	1	64	100	-1	556	348	6.3	32	ABalpapap	206	0	0	0		0	0	0	0	0
101	1	26	15	-1	152	163	11.2	30	ABprapppp	212	-398	0	0		0	0	0	0	0
102	1	2	77	-1	553	281	5.3	33	ABaraapap	451	0	0	0		0	0	0	0	0
103	1	134	19	-1	529	174	23.3	43	ABarpaaa	375	161	0	0		0	0	0	0	0
104	1	120	149	-1	187	311	21.2	37	Caapa	334	-789	0	0		0	0	0	0	0
105	1	39	70	-1	446	220	9.9	34	MSpaap	113	0	0	0		0	0	0	0	0
106	1	122	125	-1	474	325	11.1	35	MSapaa	101	0	0	0		0	0	0	0	0
107	1	108	26	-1	285	237	10.0	36	Z2	344	147	0	0		0	0	0	0	0
108	1	60	111	-1	457	115	15.1	34	ABpraaapp	338	1125	0	0		0	0	0	0	0
109	1	142	119	-1	220	294	14.3	37	Eplp	308	476	0	0		0	0	0	0	0
110	1	109	82	-1	289	335	22.9	38	ABplapapp	1	0	0	0		0	0	0	0	0
111	1	97	141	-1	429	244	21.2	37	ABarpaapp	378	172	0	0		0	0	0	0	0
112	1	66	2	-1	400	176	4.8	34	ABarapapp	347	0	0	0		0	0	0	0	0
113	1	59	10	-1	323	381	19.9	35	ABplappaa	327	1739	0	0		0	0	0	0	0
114	1	99	37	-1	446	307	20.7	41	ABplaaap	343	-152	0	0		0	0	0	0	0
115	1	125	38	-1	359	315	22.1	38	ABplapapa	380	-642	0	0		0	0	0	0	0
116	1	96	81	-1	268	108	8.9	31	ABprppaap	230	159	0	0		0	0	0	0	0
117	1	5	40	-1	422	106	9.2	33	ABarapppp	95	0	0	0		0	0	0	0	0
118	1	115	67	-1	538	257	17.5	30	ABalapapa	221	-109	0	0		0	0	0	0	0
119	1	126	144	-1	245	282	7.3	35	Dap	358	30	0	0		0	0	0	0	0
120	1	22	25	104	562	250	11.5	40	MSaaaa	243	177	0	0		0	0	0	0	0
121	1	61	150	-1	432	142	6.1	34	ABarappap	345	0	0	0		0	0	0	0	0
122	1	106	16	-1	630	247	16.3	31	ABalaaapa	227	373	0	0		0	0	0	0	0
123	1	132	102	-1	202	360	13.4	31	ABplapppp	288	146	0	0		0	0	0	0	0
124	1	29	52	-1	140	222	4.3	34	ABprppppp	322	49	0	0		0	0	0	0	0
125	1	89	145	-1	524	252	5.4	31	ABaraappa	269	1042	0	0		0	0	0	0	0
126	1	45	33	-1	463	163	11.0	36	MSppaa	-12	0	0	0		0	0	0	0	0
127	1	57	91	-1	284	164	21.2	40	ABarpppp	382	1061	0	0		0	0	0	0	0
128	1	37	80	-1	398	298	11.5	38	MSapap	-231	0	0	0		0	0	0	0	0
129	1	94	56	-1	519	149	6.8	31	ABarappaa	290	685	0	0		0	0	0	0	0
130	1	65	20	-1	309	197	14.5	38	Earp	322	118	0	0		0	0	0	0	0
131	1	144	32	-1	258	361	19.9	35	ABplappap	138	0	0	0		0	0	0	0	0
132	1	85	39	-1	486	118	8.2	31	ABarapppa	36	0	0	0		0	0	0	0	0
133	1	3	140	-1	255	147	4.6	33	ABprpappp	300	-1605	0	0		0	0	0	0	0
134	1	138	29	-1	385	254	21.2	40	ABarppaa	406	188	0	0		0	0	0	0	0
135	1	11	30	-1	647	288	11.3	33	ABalpaaaa	306	590	0	0		0	0	0	0	0
136	1	88	86	-1	320	340	14.2	36	MSappp	362	129	0	0		0	0	0	0	0
137	1	18	138	-1	340	157	19.8	39	ABarpppa	368	-452	0	0		0	0	0	0	0
138	1	42	121	-1	386	346	21.6	36	ABplapaap	432	0	0	0		0	0	0	0	0
139	1	26	132	-1	190	136	11.6	29	ABprapppa	201	217	0	0		0	0	0	0	0
140	1	54	59	-1	251	197	6.1	33	Dpa	299	-212	0	0		0	0	0	0	0
141	1	69	63	-1	389	117	6.5	31	ABprpapaa	-223	0	0	0		0	0	0	0	0
142	1	119	153	-1	312	92	9.5	31	ABprppaaa	-102	0	0	0		0	0	0	0	0
143	1	143	124	-1	289	273	15.7	37	Epla	304	1745	0	0		0	0	0	0	0
144	1	34	143	-1	312	100	21.5	33	ABprapaaa	175	0	0	0		0	0	0	0	0
145	1	117	46	-1	429	348	15.8	34	ABalppppp	161	0	0	0		0	0	0	0	0
146	1	13	106	-1	429	258	14.6	36	Eala	351	-1507	0	0		0	0	0	0	0
147	1	36	129	-1	325	260	21.1	41	ABarppap	384	491	0	0		0	0	0	0	0
148	1	62	142	-1	562	263	21.6	32	ABalapaap	235	264	0	0		0	0	0	0	0
149	1	67	50	-1	582	292	17.5	35	ABalpppaa	282	-195	0	0		0	0	0	0	0
150	1	76	44	-1	529	322	4.6	32	ABalpappa	308	0	0	0		0	0	0	0	0
151	1	77	57	-1	261	103	14.8	32	ABprappaa	201	0	0	0		0	0	0	0	0
152	1	30	53	-1	502	305	21.9	34	ABplaaaap	-138	0	0	0		0	0	0	0	0
153	1	145	157	-1	361	253	9.5	30	Z3	-319	0	0	0		0	0	0	0	0
154	1	121	74	-1	312	309	9.4	34	Daa	158	0	0	0		0	0	0	0	0
