# Supplementary material for: The AP-2 Transcription Factor APTF-2 Is Required for Neuroblast and Epidermal Morphogenesis in Caenorhabditis elegans Embryogenesis
Source: PLoS Genet. 2016 May 13;12(5):e1006048. doi: 10.1371/journal.pgen.1006048 (PMC4866721; doi:10.1371/journal.pgen.1006048)
Supplement: S4 Text — (ZIP) [file pgen.1006048.s032.zip › nuclei/t109-nuclei]

1	1	73	145	-1	152	235	18.3	35	Cpapa	343	251	0	0		0	0	0	0	0
2	1	112	119	-1	398	175	4.7	34	ABarapapp	307	-580	0	0		0	0	0	0	0
3	1	16	130	-1	479	372	21.2	36	ABplaapap	318	-457	0	0		0	0	0	0	0
4	1	14	103	-1	487	339	16.4	34	ABalppppa	307	-460	0	0		0	0	0	0	0
5	1	54	37	-1	313	224	4.8	37	MSpapp	74	0	0	0		0	0	0	0	0
6	1	49	9	-1	218	128	6.3	33	ABprpppaa	98	0	0	0		0	0	0	0	0
7	1	15	157	-1	288	380	11.2	32	ABplpppaa	287	108	0	0		0	0	0	0	0
8	1	62	72	-1	503	387	12.3	33	ABplpaaap	-92	0	0	0		0	0	0	0	0
9	1	77	47	-1	469	308	4.7	37	ABalpappp	316	-226	0	0		0	0	0	0	0
10	1	113	12	-1	321	384	19.5	36	ABplappaa	351	323	0	0		0	0	0	0	0
11	1	55	117	-1	403	93	18.4	34	ABpraappa	184	0	0	0		0	0	0	0	0
12	1	76	18	-1	225	361	17.5	32	ABplapppa	302	149	0	0		0	0	0	0	0
13	1	1	116	-1	435	84	14.6	32	ABprpaaaa	299	-497	0	0		0	0	0	0	0
14	1	61	55	-1	598	299	9.4	34	ABalpaapa	5	0	0	0		0	0	0	0	0
15	1	101	62	-1	146	168	11.7	30	ABprapppp	202	233	0	0		0	0	0	0	0
16	1	122	35	-1	631	242	16.2	33	ABalaaapa	62	0	0	0		0	0	0	0	0
17	1	40	83	-1	622	344	11.2	32	ABalpaaap	267	0	0	0		0	0	0	0	0
18	1	6	78	-1	129	257	6.7	39	Cppp	385	87	0	0		0	0	0	0	0
19	1	103	128	-1	534	182	22.6	42	ABarpaaa	368	458	0	0		0	0	0	0	0
20	1	130	98	-1	310	196	14.5	38	Earp	87	0	0	0		0	0	0	0	0
21	1	71	69	-1	206	341	6.6	39	Capa	391	10	0	0		0	0	0	0	0
22	1	39	95	-1	416	169	10.3	35	MSppap	156	0	0	0		0	0	0	0	0
23	1	8	142	-1	582	224	4.2	32	ABarapaaa	52	0	0	0		0	0	0	0	0
24	1	34	114	-1	458	185	16.7	34	ABalapppp	298	976	0	0		0	0	0	0	0
25	1	120	96	-1	580	249	11.9	31	MSaaaaa	121	0	0	0		0	0	0	0	0
26	1	107	97	-1	280	234	10.4	35	Z2	354	763	0	0		0	0	0	0	0
27	1	63	81	-1	294	135	12.3	32	ABprppapa	286	-125	0	0		0	0	0	0	0
28	1	87	31	-1	390	232	5.8	37	MSpapa	376	601	0	0		0	0	0	0	0
29	1	134	155	-1	387	255	20.9	39	ABarppaa	357	1113	0	0		0	0	0	0	0
30	1	135	137	-1	649	288	11.3	34	ABalpaaaa	270	0	0	0		0	0	0	0	0
31	1	29	49	-1	473	395	16.9	35	ABplaappa	-62	0	0	0		0	0	0	0	0
32	1	131	161	-1	253	361	20.6	35	ABplappap	335	39	0	0		0	0	0	0	0
33	1	126	92	-1	467	161	11.7	35	MSppaa	450	0	0	0		0	0	0	0	0
34	1	19	86	-1	202	247	7.3	36	Dpp	355	-16	0	0		0	0	0	0	0
35	1	95	41	-1	384	88	11.3	31	ABprpaaap	309	678	0	0		0	0	0	0	0
36	1	9	70	-1	616	269	5.5	35	ABaraapaa	278	0	0	0		0	0	0	0	0
37	1	114	30	159	442	309	20.6	39	ABplaaap	275	162	0	0		0	0	0	0	0
38	1	115	43	-1	352	319	22.0	37	ABplapapa	339	186	0	0		0	0	0	0	0
39	1	132	111	-1	482	115	8.9	31	ABarapppa	109	0	0	0		0	0	0	0	0
40	1	117	75	-1	426	104	9.5	33	ABarapppp	92	0	0	0		0	0	0	0	0
41	1	99	77	-1	231	143	10.5	32	ABprppapp	272	152	0	0		0	0	0	0	0
42	1	17	5	123	513	198	11.6	40	MSpaaa	217	777	0	0		0	0	0	0	0
43	1	67	94	-1	486	266	9.6	36	MSaaap	483	0	0	0		0	0	0	0	0
44	1	150	51	-1	524	314	5.0	32	ABalpappa	315	49	0	0		0	0	0	0	0
45	1	10	113	-1	381	383	17.0	36	ABplaappp	332	74	0	0		0	0	0	0	0
46	1	145	59	-1	430	352	15.8	34	ABalppppp	324	487	0	0		0	0	0	0	0
47	1	46	148	-1	217	300	3.5	34	ABplppppp	287	-408	0	0		0	0	0	0	0
48	1	64	121	-1	466	179	4.2	33	ABarapapa	287	-863	0	0		0	0	0	0	0
49	1	21	21	-1	636	238	10.5	29	ABaraaaaa	258	353	0	0		0	0	0	0	0
50	1	149	63	-1	581	292	17.6	34	ABalpppaa	341	888	0	0		0	0	0	0	0
51	1	89	36	-1	413	289	7.5	40	MSaapa	186	0	0	0		0	0	0	0	0
52	1	124	44	-1	148	217	4.3	33	ABprppppp	648	0	0	0		0	0	0	0	0
53	1	152	139	-1	494	308	22.2	36	ABplaaaap	278	161	0	0		0	0	0	0	0
54	1	36	89	-1	334	387	14.2	33	ABplppapa	159	0	0	0		0	0	0	0	0
55	1	84	138	-1	225	129	20.2	36	ABprapapa	335	178	0	0		0	0	0	0	0
56	1	129	122	-1	511	147	7.1	30	ABarappaa	287	-571	0	0		0	0	0	0	0
57	1	151	29	-1	261	101	14.5	32	ABprappaa	247	-1371	0	0		0	0	0	0	0
58	1	72	6	-1	593	368	9.9	32	ABalpapaa	244	0	0	0		0	0	0	0	0
59	1	140	39	-1	257	198	6.2	33	Dpa	317	-634	0	0		0	0	0	0	0
60	1	88	38	-1	311	142	4.0	34	ABprpappa	333	215	0	0		0	0	0	0	0
61	1	48	99	-1	271	372	15.3	33	ABplppapp	311	-483	0	0		0	0	0	0	0
62	1	5	60	-1	411	353	6.1	32	ABplpapap	319	86	0	0		0	0	0	0	0
63	1	141	150	-1	390	113	6.6	31	ABprpapaa	288	1015	0	0		0	0	0	0	0
64	1	24	76	-1	564	198	19.2	37	ABalappa	327	442	0	0		0	0	0	0	0
65	1	26	90	-1	204	127	15.3	33	ABprappap	274	1116	0	0		0	0	0	0	0
66	1	79	10	-1	351	284	4.8	36	MSaapp	25	0	0	0		0	0	0	0	0
67	1	118	127	-1	544	258	18.1	30	ABalapapa	286	509	0	0		0	0	0	0	0
68	1	4	102	-1	458	371	7.4	32	ABplpapaa	303	77	0	0		0	0	0	0	0
69	1	59	156	-1	159	171	6.6	35	ABprpppap	262	0	0	0		0	0	0	0	0
70	1	105	53	-1	445	220	10.0	34	MSpaap	393	0	0	0		0	0	0	0	0
71	1	23	100	-1	523	314	15.3	32	ABalpppap	316	-340	0	0		0	0	0	0	0
72	1	91	34	-1	588	203	15.5	31	ABalaaapp	221	-838	0	0		0	0	0	0	0
73	1	57	134	-1	534	344	19.8	33	ABplaapaa	320	982	0	0		0	0	0	0	0
74	1	154	45	-1	310	310	9.5	33	Daa	330	289	0	0		0	0	0	0	0
75	1	52	129	-1	553	140	10.0	30	ABpraaaaa	273	0	0	0		0	0	0	0	0
76	1	27	27	-1	165	162	17.2	35	ABprapapp	296	197	0	0		0	0	0	0	0
77	1	102	46	-1	552	277	5.4	33	ABaraapap	-86	0	0	0		0	0	0	0	0
78	1	43	74	-1	247	202	22.2	39	Cpaaa	393	-302	0	0		0	0	0	0	0
79	1	82	110	-1	478	127	19.6	34	ABpraapaa	264	-793	0	0		0	0	0	0	0
80	1	128	93	-1	397	300	11.6	37	MSapap	229	0	0	0		0	0	0	0	0
81	1	116	25	-1	267	111	8.6	33	ABprppaap	148	0	0	0		0	0	0	0	0
82	1	110	158	-1	285	333	23.0	38	ABplapapp	382	410	0	0		0	0	0	0	0
83	1	42	1	-1	154	321	15.0	35	Caapp	297	760	0	0		0	0	0	0	0
84	1	96	7	-1	520	197	17.6	35	ABalapppa	343	-307	0	0		0	0	0	0	0
85	1	66	67	-1	314	160	8.5	35	MSpppp	150	0	0	0		0	0	0	0	0
86	1	136	17	-1	323	337	14.5	36	MSappp	340	-1007	0	0		0	0	0	0	0
87	1	18	3	-1	595	194	8.3	35	ABaraaapa	326	9	0	0		0	0	0	0	0
88	1	38	33	-1	370	346	6.2	34	ABplpappa	290	0	0	0		0	0	0	0	0
89	1	65	87	-1	361	77	14.5	33	ABprpaapa	300	316	0	0		0	0	0	0	0
90	1	13	143	-1	430	124	21.4	35	ABpraapap	255	787	0	0		0	0	0	0	0
91	1	127	147	-1	283	163	20.9	40	ABarpppp	374	-2100	0	0		0	0	0	0	0
92	1	28	88	-1	382	336	14.4	35	MSappa	315	729	0	0		0	0	0	0	0
93	1	83	104	-1	417	391	11.6	33	ABplpaapp	316	29	0	0		0	0	0	0	0
94	1	3	64	-1	543	170	5.1	33	ABaraaapp	294	182	0	0		0	0	0	0	0
95	1	35	66	-1	603	175	12.3	39	ABalaapa	398	651	0	0		0	0	0	0	0
96	1	37	24	-1	309	347	6.2	31	ABplpappp	139	0	0	0		0	0	0	0	0
97	1	22	131	-1	600	322	15.5	30	ABalppaaa	214	-402	0	0		0	0	0	0	0
98	1	69	14	-1	457	236	4.6	34	ABaraappp	336	442	0	0		0	0	0	0	0
99	1	86	152	-1	536	387	16.6	35	ABplpaaaa	56	0	0	0		0	0	0	0	0
100	1	100	149	-1	555	342	6.3	33	ABalpapap	327	0	0	0		0	0	0	0	0
101	1	70	19	-1	197	179	4.2	33	ABprppppa	307	108	0	0		0	0	0	0	0
102	1	123	151	-1	200	360	13.3	32	ABplapppp	304	577	0	0		0	0	0	0	0
103	1	2	40	-1	431	377	22.5	35	ABplapaaa	354	655	0	0		0	0	0	0	0
104	1	120	141	-1	538	249	12.0	32	MSaaaap	240	193	0	0		0	0	0	0	0
105	1	81	58	-1	556	154	15.4	38	ABalaapp	375	0	0	0		0	0	0	0	0
106	1	146	124	-1	436	257	14.8	37	Eala	365	-418	0	0		0	0	0	0	0
107	1	51	118	-1	270	355	5.7	32	ABplppppa	114	0	0	0		0	0	0	0	0
108	1	47	71	-1	544	381	10.9	34	ABalppapa	80	0	0	0		0	0	0	0	0
109	1	32	101	-1	236	382	11.4	31	ABplpppap	-99	0	0	0		0	0	0	0	0
110	1	68	13	-1	469	400	11.6	32	ABplpaapa	289	325	0	0		0	0	0	0	0
111	1	108	135	-1	450	119	16.2	34	ABpraaapp	340	-376	0	0		0	0	0	0	0
112	1	75	146	-1	495	167	22.4	34	ABarpapaa	238	1749	0	0		0	0	0	0	0
113	1	33	50	-1	514	127	12.1	33	ABpraaaap	319	98	0	0		0	0	0	0	0
114	1	53	132	-1	315	105	16.3	35	ABpraappp	335	-462	0	0		0	0	0	0	0
115	1	97	52	-1	245	282	21.9	45	Caaa	448	1108	0	0		0	0	0	0	0
116	1	92	153	-1	348	136	4.9	33	ABprpapap	301	-155	0	0		0	0	0	0	0
117	1	56	8	-1	535	315	10.4	33	ABalpaapp	285	876	0	0		0	0	0	0	0
118	1	94	32	-1	491	283	17.4	33	ABalapapp	328	2298	0	0		0	0	0	0	0
119	1	109	109	-1	212	292	14.2	36	Eplp	323	502	0	0		0	0	0	0	0
120	1	45	11	-1	272	107	20.6	34	ABprapaap	280	220	0	0		0	0	0	0	0
121	1	138	154	-1	384	350	21.6	35	ABplapaap	320	-437	0	0		0	0	0	0	0
122	1	44	85	-1	437	182	20.8	35	ABarpapap	293	171	0	0		0	0	0	0	0
123	1	98	108	-1	595	223	19.1	31	ABalapaaa	-12	0	0	0		0	0	0	0	0
124	1	143	133	-1	289	270	16.4	36	Epla	318	454	0	0		0	0	0	0	0
125	1	106	136	-1	473	321	11.0	35	MSapaa	345	1644	0	0		0	0	0	0	0
126	1	30	160	-1	501	249	21.3	37	ABarpaapa	354	652	0	0		0	0	0	0	0
127	1	31	48	-1	387	163	21.5	41	ABarpapp	403	-865	0	0		0	0	0	0	0
128	1	7	144	-1	503	199	4.7	32	ABarapaap	298	-420	0	0		0	0	0	0	0
129	1	147	79	-1	328	263	20.9	40	ABarppap	386	609	0	0		0	0	0	0	0
130	1	11	73	-1	334	376	9.5	31	ABplppaap	122	0	0	0		0	0	0	0	0
131	1	41	61	-1	127	205	11.1	40	Cppa	393	-383	0	0		0	0	0	0	0
132	1	139	80	-1	184	131	11.4	29	ABprapppa	230	210	0	0		0	0	0	0	0
133	1	20	107	-1	497	362	7.2	33	ABalppapp	302	-481	0	0		0	0	0	0	0
134	1	60	120	-1	367	171	9.2	33	MSpppa	280	0	0	0		0	0	0	0	0
135	1	58	91	-1	163	313	8.5	40	Capp	185	0	0	0		0	0	0	0	0
136	1	25	84	-1	345	114	10.7	32	ABprpaapp	418	0	0	0		0	0	0	0	0
137	1	93	2	-1	345	288	15.0	37	Ealp	364	285	0	0		0	0	0	0	0
138	1	137	105	-1	339	159	20.0	39	ABarpppa	169	0	0	0		0	0	0	0	0
139	1	50	23	-1	177	224	22.6	40	Cpaap	365	-813	0	0		0	0	0	0	0
140	1	133	54	-1	255	147	4.3	34	ABprpappp	333	268	0	0		0	0	0	0	0
141	1	111	20	-1	437	248	21.4	37	ABarpaapp	356	-426	0	0		0	0	0	0	0
142	1	148	26	-1	572	265	21.6	33	ABalapaap	265	0	0	0		0	0	0	0	0
143	1	144	42	-1	319	98	22.0	35	ABprapaaa	297	804	0	0		0	0	0	0	0
144	1	119	140	-1	248	279	7.5	36	Dap	364	779	0	0		0	0	0	0	0
145	1	125	16	-1	525	248	5.7	32	ABaraappa	257	723	0	0		0	0	0	0	0
146	1	74	68	-1	384	387	10.3	30	ABplppaaa	129	0	0	0		0	0	0	0	0
147	1	12	106	-1	542	294	22.3	33	ABplaaaaa	249	1752	0	0		0	0	0	0	0
148	1	85	125	-1	409	185	15.2	37	Eara	372	-145	0	0		0	0	0	0	0
149	1	104	4	-1	181	307	21.4	38	Caapa	364	1372	0	0		0	0	0	0	0
150	1	121	56	-1	430	136	6.3	33	ABarappap	32	0	0	0		0	0	0	0	0
151	1	78	15	-1	642	277	14.7	42	ABalaaaa	401	26	0	0		0	0	0	0	0
152	1	90	126	-1	520	116	17.2	33	ABpraaapa	314	57	0	0		0	0	0	0	0
153	1	142	28	-1	316	93	9.4	31	ABprppaaa	240	574	0	0		0	0	0	0	0
154	1	80	57	-1	230	195	13.9	46	Epr	469	-965	0	0		0	0	0	0	0
155	1	22	22	-1	567	360	14.3	31	ABalppaap	224	269	0	0		0	0	0	0	0
156	1	21	65	-1	618	231	7.6	29	ABaraaaap	222	0	0	0		0	0	0	0	0
157	1	153	115	-1	356	260	10.2	30	Z3	521	0	0	0		0	0	0	0	0
158	1	73	112	-1	129	265	13.4	34	Cpapp	286	0	0	0		0	0	0	0	0
