# Supplementary material for: The AP-2 Transcription Factor APTF-2 Is Required for Neuroblast and Epidermal Morphogenesis in Caenorhabditis elegans Embryogenesis
Source: PLoS Genet. 2016 May 13;12(5):e1006048. doi: 10.1371/journal.pgen.1006048 (PMC4866721; doi:10.1371/journal.pgen.1006048)
Supplement: S4 Text — (ZIP) [file pgen.1006048.s032.zip › nuclei/t110-nuclei]

1	1	83	162	-1	149	318	15.2	36	Caapp	356	782	0	0		0	0	0	0	0
2	1	137	2	-1	345	287	15.3	37	Ealp	331	-38	0	0		0	0	0	0	0
3	1	87	128	-1	590	197	7.7	34	ABaraaapa	153	0	0	0		0	0	0	0	0
4	1	149	144	-1	182	309	22.0	39	Caapa	393	471	0	0		0	0	0	0	0
5	1	42	122	-1	491	198	12.6	32	MSpaaap	160	0	0	0		0	0	0	0	0
6	1	58	26	-1	591	366	9.5	32	ABalpapaa	-114	0	0	0		0	0	0	0	0
7	1	84	141	-1	518	195	17.9	35	ABalapppa	319	-462	0	0		0	0	0	0	0
8	1	117	159	-1	540	315	10.5	33	ABalpaapp	322	903	0	0		0	0	0	0	0
9	1	6	119	-1	219	125	6.4	33	ABprpppaa	296	105	0	0		0	0	0	0	0
10	1	66	4	-1	348	287	5.1	36	MSaapp	-115	0	0	0		0	0	0	0	0
11	1	120	136	-1	273	103	20.4	34	ABprapaap	297	-94	0	0		0	0	0	0	0
12	1	10	81	-1	317	384	19.4	34	ABplappaa	330	0	0	0		0	0	0	0	0
13	1	110	82	-1	467	400	11.6	31	ABplpaapa	309	17	0	0		0	0	0	0	0
14	1	98	22	-1	458	237	5.1	33	ABaraappp	158	0	0	0		0	0	0	0	0
15	1	151	19	-1	644	273	14.3	38	ABalaaaa	335	317	0	0		0	0	0	0	0
16	1	145	53	-1	521	244	6.2	31	ABaraappa	87	0	0	0		0	0	0	0	0
17	1	86	52	-1	328	339	14.7	37	MSappp	319	1843	0	0		0	0	0	0	0
18	1	12	108	-1	222	359	17.7	35	ABplapppa	320	742	0	0		0	0	0	0	0
19	1	101	112	-1	200	178	4.2	33	ABprppppa	305	1044	0	0		0	0	0	0	0
20	1	141	29	-1	440	253	21.5	37	ABarpaapp	350	151	0	0		0	0	0	0	0
21	1	49	8	-1	634	232	10.3	31	ABaraaaaa	258	186	0	0		0	0	0	0	0
22	1	155	90	-1	569	364	13.6	33	ABalppaap	243	592	0	0		0	0	0	0	0
23	1	139	67	-1	172	225	22.6	41	Cpaap	385	-485	0	0		0	0	0	0	0
24	1	96	85	-1	313	344	5.9	33	ABplpappp	112	0	0	0		0	0	0	0	0
25	1	81	140	-1	268	110	8.6	32	ABprppaap	296	-184	0	0		0	0	0	0	0
26	1	142	83	-1	578	264	21.5	33	ABalapaap	314	-438	0	0		0	0	0	0	0
27	1	76	114	-1	164	166	17.4	35	ABprapapp	319	832	0	0		0	0	0	0	0
28	1	153	21	-1	318	91	9.6	31	ABprppaaa	254	3	0	0		0	0	0	0	0
29	1	57	149	-1	261	100	14.7	33	ABprappaa	326	499	0	0		0	0	0	0	0
30	1	37	131	-1	467	311	20.0	33	ABplaaapa	245	822	0	0		0	0	0	0	0
31	1	28	51	-1	391	228	6.0	38	MSpapa	258	180	0	0		0	0	0	0	0
32	1	118	62	-1	498	280	17.5	33	ABalapapp	335	618	0	0		0	0	0	0	0
33	1	88	73	-1	373	347	6.1	34	ABplpappa	-102	0	0	0		0	0	0	0	0
34	1	72	142	-1	592	194	15.1	31	ABalaaapp	309	117	0	0		0	0	0	0	0
35	1	16	27	-1	635	235	16.1	34	ABalaaapa	52	0	0	0		0	0	0	0	0
36	1	51	40	151	409	302	7.2	39	MSaapa	216	799	0	0		0	0	0	0	0
37	1	5	10	-1	316	227	4.7	37	MSpapp	369	20	0	0		0	0	0	0	0
38	1	60	132	-1	309	141	4.3	34	ABprpappa	310	-509	0	0		0	0	0	0	0
39	1	59	154	-1	262	196	6.0	33	Dpa	280	-631	0	0		0	0	0	0	0
40	1	103	12	-1	428	374	22.6	37	ABplapaaa	370	-369	0	0		0	0	0	0	0
41	1	35	92	-1	384	86	11.4	31	ABprpaaap	289	-46	0	0		0	0	0	0	0
42	1	143	115	-1	325	101	22.4	35	ABprapaaa	329	164	0	0		0	0	0	0	0
43	1	38	156	-1	347	324	21.9	38	ABplapapa	327	164	0	0		0	0	0	0	0
44	1	52	134	-1	149	210	4.3	33	ABprppppp	301	20	0	0		0	0	0	0	0
45	1	74	157	-1	308	312	9.6	31	Daa	316	137	0	0		0	0	0	0	0
46	1	77	110	-1	549	274	6.1	33	ABaraapap	95	0	0	0		0	0	0	0	0
47	1	9	11	-1	471	306	4.9	34	ABalpappp	344	219	0	0		0	0	0	0	0
48	1	127	79	-1	392	172	21.0	40	ABarpapp	394	1364	0	0		0	0	0	0	0
49	1	31	25	-1	471	395	17.5	35	ABplaappa	362	0	0	0		0	0	0	0	0
50	1	113	1	-1	510	123	12.8	34	ABpraaaap	319	761	0	0		0	0	0	0	0
51	1	44	135	-1	520	312	5.3	33	ABalpappa	271	0	0	0		0	0	0	0	0
52	1	115	158	-1	243	277	21.9	45	Caaa	436	-1196	0	0		0	0	0	0	0
53	1	70	37	-1	440	218	10.3	34	MSpaap	488	0	0	0		0	0	0	0	0
54	1	140	59	-1	255	147	4.6	34	ABprpappp	300	327	0	0		0	0	0	0	0
55	1	14	39	-1	600	300	9.6	34	ABalpaapa	347	394	0	0		0	0	0	0	0
56	1	150	98	-1	429	135	6.3	33	ABarappap	298	1302	0	0		0	0	0	0	0
57	1	154	77	160	230	199	13.7	45	Epr	325	189	0	0		0	0	0	0	0
58	1	105	66	133	553	153	15.6	37	ABalaapp	240	452	0	0		0	0	0	0	0
59	1	46	101	-1	435	350	16.1	35	ABalppppp	341	433	0	0		0	0	0	0	0
60	1	62	50	-1	413	357	6.6	32	ABplpapap	749	0	0	0		0	0	0	0	0
61	1	131	28	-1	126	206	11.1	40	Cppa	398	-1408	0	0		0	0	0	0	0
62	1	15	152	-1	149	165	10.8	30	ABprapppp	290	-370	0	0		0	0	0	0	0
63	1	50	43	-1	582	291	17.2	34	ABalpppaa	305	-574	0	0		0	0	0	0	0
64	1	94	118	-1	538	171	5.3	32	ABaraaapp	-142	0	0	0		0	0	0	0	0
65	1	156	58	-1	604	228	5.7	28	ABaraaaap	256	905	0	0		0	0	0	0	0
66	1	95	103	-1	601	177	11.6	38	ABalaapa	498	0	0	0		0	0	0	0	0
67	1	85	6	-1	313	155	8.8	35	MSpppp	344	0	0	0		0	0	0	0	0
68	1	146	124	-1	376	389	10.6	29	ABplppaaa	137	0	0	0		0	0	0	0	0
69	1	21	13	-1	207	341	6.3	39	Capa	393	10	0	0		0	0	0	0	0
70	1	36	15	-1	606	267	6.1	33	ABaraapaa	333	943	0	0		0	0	0	0	0
71	1	108	75	-1	544	383	10.7	33	ABalppapa	86	0	0	0		0	0	0	0	0
72	1	8	34	-1	504	388	12.1	33	ABplpaaap	317	1168	0	0		0	0	0	0	0
73	1	130	96	-1	328	375	9.5	31	ABplppaap	280	1441	0	0		0	0	0	0	0
74	1	78	105	-1	241	194	22.8	39	Cpaaa	344	-133	0	0		0	0	0	0	0
75	1	40	106	-1	426	107	9.8	32	ABarapppp	323	-1429	0	0		0	0	0	0	0
76	1	64	3	-1	566	205	18.5	36	ABalappa	-169	0	0	0		0	0	0	0	0
77	1	41	129	-1	230	140	10.4	34	ABprppapp	263	-793	0	0		0	0	0	0	0
78	1	18	69	-1	128	256	6.6	40	Cppp	395	1321	0	0		0	0	0	0	0
79	1	129	36	-1	330	263	20.2	39	ABarppap	392	-481	0	0		0	0	0	0	0
80	1	132	161	-1	182	129	11.6	31	ABprapppa	212	0	0	0		0	0	0	0	0
81	1	27	46	-1	296	130	12.7	33	ABprppapa	201	0	0	0		0	0	0	0	0
82	0	32	-1	-1	238	367	25.2	33		202	-94	0	0		0	0	0	0	0
83	1	17	56	-1	620	347	11.1	32	ABalpaaap	230	0	0	0		0	0	0	0	0
84	1	136	16	-1	347	112	10.8	31	ABprpaapp	302	-170	0	0		0	0	0	0	0
85	1	122	145	-1	440	178	21.4	35	ABarpapap	327	1112	0	0		0	0	0	0	0
86	1	34	20	-1	211	235	7.0	29	Dpp	184	-370	0	0		0	0	0	0	0
87	1	89	84	-1	366	77	14.7	33	ABprpaapa	286	-319	0	0		0	0	0	0	0
88	1	92	78	-1	380	333	15.1	36	MSappa	317	397	0	0		0	0	0	0	0
89	1	54	63	-1	333	390	14.3	33	ABplppapa	277	784	0	0		0	0	0	0	0
90	1	65	137	-1	202	129	15.4	34	ABprappap	-170	0	0	0		0	0	0	0	0
91	1	135	45	-1	167	317	8.6	39	Capp	199	0	0	0		0	0	0	0	0
92	1	33	104	-1	468	154	11.6	35	MSppaa	316	62	0	0		0	0	0	0	0
93	1	80	146	-1	403	308	12.2	38	MSapap	385	514	0	0		0	0	0	0	0
94	1	43	107	-1	484	270	9.7	37	MSaaap	181	0	0	0		0	0	0	0	0
95	1	22	102	-1	420	164	11.0	33	MSppap	332	508	0	0		0	0	0	0	0
96	1	25	24	-1	589	246	12.4	32	MSaaaaa	206	121	0	0		0	0	0	0	0
97	1	26	74	-1	287	233	10.4	36	Z2	358	1353	0	0		0	0	0	0	0
98	1	20	95	-1	314	192	14.5	38	Earp	384	259	0	0		0	0	0	0	0
99	1	61	44	-1	267	366	14.6	33	ABplppapp	302	-509	0	0		0	0	0	0	0
100	1	71	148	-1	527	320	15.6	34	ABalpppap	320	1234	0	0		0	0	0	0	0
101	1	109	17	-1	235	379	11.8	31	ABplpppap	288	49	0	0		0	0	0	0	0
102	1	68	14	-1	459	368	7.3	32	ABplpapaa	305	-233	0	0		0	0	0	0	0
103	1	4	130	-1	492	342	16.8	34	ABalppppa	289	-409	0	0		0	0	0	0	0
104	1	93	57	-1	415	393	11.7	33	ABplpaapp	301	-373	0	0		0	0	0	0	0
105	1	138	88	-1	337	160	20.2	39	ABarpppa	349	490	0	0		0	0	0	0	0
106	1	147	123	-1	547	291	22.4	34	ABplaaaaa	342	-850	0	0		0	0	0	0	0
107	1	133	117	-1	497	361	7.2	34	ABalppapp	151	0	0	0		0	0	0	0	0
108	1	123	155	-1	604	220	18.5	32	ABalapaaa	71	0	0	0		0	0	0	0	0
109	1	119	18	-1	207	293	13.9	37	Eplp	375	9	0	0		0	0	0	0	0
110	1	79	42	-1	482	131	20.5	34	ABpraapaa	321	140	0	0		0	0	0	0	0
111	1	39	100	-1	482	114	9.3	31	ABarapppa	64	0	0	0		0	0	0	0	0
112	1	158	30	-1	125	271	12.4	34	Cpapp	283	482	0	0		0	0	0	0	0
113	1	45	23	-1	384	384	16.8	37	ABplaappp	338	399	0	0		0	0	0	0	0
114	1	24	65	-1	457	184	17.3	34	ABalapppp	332	-277	0	0		0	0	0	0	0
115	1	157	163	-1	362	261	10.3	31	Z3	304	598	0	0		0	0	0	0	0
116	1	13	80	-1	431	84	14.7	32	ABprpaaaa	404	0	0	0		0	0	0	0	0
117	1	11	54	-1	402	98	18.4	34	ABpraappa	284	0	0	0		0	0	0	0	0
118	1	107	138	-1	269	355	6.1	33	ABplppppa	292	-184	0	0		0	0	0	0	0
119	1	2	41	-1	403	173	5.0	34	ABarapapp	302	670	0	0		0	0	0	0	0
120	1	134	47	-1	368	170	8.9	34	MSpppa	338	46	0	0		0	0	0	0	0
121	1	48	89	-1	462	178	4.3	32	ABarapapa	324	233	0	0		0	0	0	0	0
122	1	56	139	-1	510	144	7.0	30	ABarappaa	-297	0	0	0		0	0	0	0	0
123	1	42	125	-1	533	190	11.2	31	MSpaaaa	233	164	0	0		0	0	0	0	0
124	1	106	35	-1	440	261	15.4	37	Eala	330	0	0	0		0	0	0	0	0
125	1	148	32	-1	411	189	15.2	36	Eara	351	-229	0	0		0	0	0	0	0
126	1	152	126	-1	514	114	16.6	33	ABpraaapa	303	-192	0	0		0	0	0	0	0
127	1	67	70	-1	547	255	18.1	32	ABalapapa	293	1277	0	0		0	0	0	0	0
128	1	19	76	-1	539	193	22.5	40	ABarpaaa	351	-172	0	0		0	0	0	0	0
129	1	75	61	-1	556	141	10.2	30	ABpraaaaa	272	0	0	0		0	0	0	0	0
130	1	3	9	-1	476	371	21.4	35	ABplaapap	332	-790	0	0		0	0	0	0	0
131	1	97	87	-1	604	325	15.1	33	ABalppaaa	224	0	0	0		0	0	0	0	0
132	1	114	121	-1	314	105	16.2	37	ABpraappp	209	0	0	0		0	0	0	0	0
133	1	124	55	-1	290	267	16.3	37	Epla	373	729	0	0		0	0	0	0	0
134	1	73	48	-1	535	344	20.3	34	ABplaapaa	52	0	0	0		0	0	0	0	0
135	1	111	94	-1	447	112	16.6	33	ABpraaapp	167	0	0	0		0	0	0	0	0
136	1	125	99	-1	470	322	11.3	35	MSapaa	352	153	0	0		0	0	0	0	0
137	1	30	86	-1	653	285	10.5	34	ABalpaaaa	337	-376	0	0		0	0	0	0	0
138	1	55	97	-1	229	123	20.2	35	ABprapapa	352	277	0	0		0	0	0	0	0
139	1	53	150	-1	501	306	22.6	34	ABplaaaap	771	0	0	0		0	0	0	0	0
140	1	144	38	-1	247	279	7.6	36	Dap	367	1301	0	0		0	0	0	0	0
141	1	104	116	-1	531	252	12.6	33	MSaaaap	-726	0	0	0		0	0	0	0	0
142	1	23	153	-1	567	224	3.7	34	ABarapaaa	302	356	0	0		0	0	0	0	0
143	1	90	91	-1	431	121	21.6	35	ABpraapap	290	-457	0	0		0	0	0	0	0
144	1	128	31	-1	498	198	4.6	31	ABarapaap	316	96	0	0		0	0	0	0	0
145	1	1	111	-1	145	233	17.7	38	Cpapa	290	0	0	0		0	0	0	0	0
146	1	112	49	-1	501	169	22.9	35	ABarpapaa	284	176	0	0		0	0	0	0	0
147	1	91	127	-1	278	169	20.8	42	ABarpppp	-196	0	0	0		0	0	0	0	0
148	1	47	33	-1	219	293	3.5	34	ABplppppp	336	288	0	0		0	0	0	0	0
149	1	100	71	-1	553	340	6.0	33	ABalpapap	337	295	0	0		0	0	0	0	0
150	1	63	60	-1	394	112	6.4	32	ABprpapaa	409	0	0	0		0	0	0	0	0
151	1	102	7	-1	196	358	13.6	33	ABplapppp	283	-454	0	0		0	0	0	0	0
152	1	99	64	-1	536	385	16.5	34	ABplpaaaa	-3	0	0	0		0	0	0	0	0
153	1	116	143	-1	346	137	4.7	35	ABprpapap	309	1103	0	0		0	0	0	0	0
154	1	121	113	-1	380	360	21.7	34	ABplapaap	347	153	0	0		0	0	0	0	0
155	1	29	147	-1	387	253	21.0	39	ABarppaa	360	799	0	0		0	0	0	0	0
156	1	69	109	-1	162	163	7.1	33	ABprpppap	-86	0	0	0		0	0	0	0	0
157	1	7	5	-1	286	383	10.6	31	ABplpppaa	285	-222	0	0		0	0	0	0	0
158	1	82	72	-1	286	329	22.7	38	ABplapapp	374	438	0	0		0	0	0	0	0
159	1	37	120	-1	413	313	21.3	33	ABplaaapp	304	-442	0	0		0	0	0	0	0
160	1	126	68	-1	502	248	21.1	36	ABarpaapa	312	-190	0	0		0	0	0	0	0
161	1	32	93	-1	253	362	20.1	35	ABplappap	335	39	0	0		0	0	0	0	0
