# Supplementary material for: The AP-2 Transcription Factor APTF-2 Is Required for Neuroblast and Epidermal Morphogenesis in Caenorhabditis elegans Embryogenesis
Source: PLoS Genet. 2016 May 13;12(5):e1006048. doi: 10.1371/journal.pgen.1006048 (PMC4866721; doi:10.1371/journal.pgen.1006048)
Supplement: S4 Text — (ZIP) [file pgen.1006048.s032.zip › nuclei/t111-nuclei]

1	1	50	11	-1	509	124	12.4	33	ABpraaaap	308	1112	0	0		0	0	0	0	0
2	1	2	77	-1	347	284	15.3	37	Ealp	372	23	0	0		0	0	0	0	0
3	1	76	150	159	564	205	18.3	38	ABalappa	218	437	0	0		0	0	0	0	0
4	1	10	47	-1	338	282	5.5	37	MSaapp	358	154	0	0		0	0	0	0	0
5	1	157	110	-1	282	384	11.1	33	ABplpppaa	101	0	0	0		0	0	0	0	0
6	1	67	27	-1	317	151	9.3	35	MSpppp	376	0	0	0		0	0	0	0	0
7	1	151	44	-1	192	353	13.5	33	ABplapppp	306	166	0	0		0	0	0	0	0
8	1	21	146	-1	633	241	9.5	30	ABaraaaaa	-144	0	0	0		0	0	0	0	0
9	1	130	57	-1	477	366	21.8	35	ABplaapap	126	0	0	0		0	0	0	0	0
10	1	37	1	-1	317	226	5.0	37	MSpapp	40	0	0	0		0	0	0	0	0
11	1	47	69	-1	476	309	5.0	34	ABalpappp	320	114	0	0		0	0	0	0	0
12	1	40	33	-1	430	368	22.5	35	ABplapaaa	292	485	0	0		0	0	0	0	0
13	1	69	85	-1	201	343	6.5	38	Capa	373	-242	0	0		0	0	0	0	0
14	1	102	101	-1	457	371	7.5	32	ABplpapaa	299	-210	0	0		0	0	0	0	0
15	1	70	115	-1	602	268	5.7	33	ABaraapaa	-264	0	0	0		0	0	0	0	0
16	1	84	38	-1	348	110	11.3	30	ABprpaapp	291	802	0	0		0	0	0	0	0
17	1	101	60	-1	230	379	12.1	33	ABplpppap	18	0	0	0		0	0	0	0	0
18	1	109	147	-1	198	292	14.1	38	Eplp	344	383	0	0		0	0	0	0	0
19	1	15	154	163	633	273	13.5	35	ABalaaaa	261	0	0	0		0	0	0	0	0
20	1	86	122	-1	208	243	7.0	36	Dpp	358	-1093	0	0		0	0	0	0	0
21	1	28	105	-1	324	88	9.6	32	ABprppaaa	13	0	0	0		0	0	0	0	0
22	1	14	98	-1	456	238	5.2	32	ABaraappp	-73	0	0	0		0	0	0	0	0
23	1	113	72	-1	384	388	16.7	35	ABplaappp	73	0	0	0		0	0	0	0	0
24	1	96	96	-1	590	244	12.6	32	MSaaaaa	271	-522	0	0		0	0	0	0	0
25	1	49	20	-1	465	391	18.1	35	ABplaappa	433	0	0	0		0	0	0	0	0
26	1	6	87	-1	593	362	8.9	34	ABalpapaa	319	204	0	0		0	0	0	0	0
27	1	35	92	-1	639	238	16.6	34	ABalaaapa	68	0	0	0		0	0	0	0	0
28	1	61	114	-1	129	201	11.0	40	Cppa	402	217	0	0		0	0	0	0	0
29	1	20	113	-1	444	257	21.9	38	ABarpaapp	364	1324	0	0		0	0	0	0	0
30	1	112	132	-1	128	266	12.1	35	Cpapp	333	175	0	0		0	0	0	0	0
31	1	144	95	-1	499	200	4.9	32	ABarapaap	296	-75	0	0		0	0	0	0	0
32	1	125	74	-1	414	196	15.2	36	Eara	365	-245	0	0		0	0	0	0	0
33	1	148	120	-1	220	295	3.7	34	ABplppppp	284	-34	0	0		0	0	0	0	0
34	1	72	21	-1	500	392	12.2	32	ABplpaaap	299	-728	0	0		0	0	0	0	0
35	1	124	67	-1	441	266	15.3	37	Eala	373	-405	0	0		0	0	0	0	0
36	1	79	102	-1	329	264	20.0	40	ABarppap	405	-422	0	0		0	0	0	0	0
37	1	53	32	-1	441	215	10.3	34	MSpaap	338	248	0	0		0	0	0	0	0
38	1	140	158	-1	247	281	8.1	37	Dap	372	168	0	0		0	0	0	0	0
39	1	55	137	-1	594	303	9.8	35	ABalpaapa	138	0	0	0		0	0	0	0	0
40	1	36	9	-1	440	288	7.4	30	MSaapaa	214	-121	0	0		0	0	0	0	0
41	1	119	41	-1	409	173	5.4	34	ABarapapp	45	0	0	0		0	0	0	0	0
42	1	110	139	-1	489	130	20.6	34	ABpraapaa	94	0	0	0		0	0	0	0	0
43	1	63	141	-1	591	290	17.3	33	ABalpppaa	324	61	0	0		0	0	0	0	0
44	1	99	35	-1	267	358	14.6	33	ABplppapp	320	-369	0	0		0	0	0	0	0
45	1	91	143	168	169	310	8.9	38	Capp	194	0	0	0		0	0	0	0	0
46	1	81	22	-1	297	124	12.4	33	ABprppapa	307	-1022	0	0		0	0	0	0	0
47	1	120	64	-1	372	170	9.2	34	MSpppa	72	0	0	0		0	0	0	0	0
48	1	134	111	-1	538	343	20.4	35	ABplaapaa	27	0	0	0		0	0	0	0	0
49	1	146	155	-1	501	167	23.3	34	ABarpapaa	294	-777	0	0		0	0	0	0	0
50	1	60	4	-1	410	354	6.6	31	ABplpapap	-180	0	0	0		0	0	0	0	0
51	1	31	56	81	391	236	6.3	38	MSpapa	332	337	0	0		0	0	0	0	0
52	1	17	130	-1	334	338	14.5	37	MSappp	280	0	0	0		0	0	0	0	0
53	1	16	119	-1	520	240	6.7	32	ABaraappa	280	-547	0	0		0	0	0	0	0
54	1	117	51	-1	397	106	18.3	34	ABpraappa	224	0	0	0		0	0	0	0	0
55	1	133	66	-1	296	269	15.6	38	Epla	355	26	0	0		0	0	0	0	0
56	1	83	116	-1	620	351	11.5	32	ABalpaaap	301	36	0	0		0	0	0	0	0
57	1	104	42	-1	410	394	11.6	32	ABplpaapp	322	1116	0	0		0	0	0	0	0
58	1	65	82	-1	602	228	5.2	29	ABaraaaap	269	-42	0	0		0	0	0	0	0
59	1	54	97	-1	258	149	4.6	32	ABprpappp	298	-1049	0	0		0	0	0	0	0
60	1	150	149	-1	391	113	6.6	33	ABprpapaa	99	0	0	0		0	0	0	0	0
61	1	129	90	-1	557	139	9.7	31	ABpraaaaa	-97	0	0	0		0	0	0	0	0
62	1	32	157	-1	502	286	17.7	34	ABalapapp	295	1026	0	0		0	0	0	0	0
63	1	89	125	-1	328	387	14.4	33	ABplppapa	28	0	0	0		0	0	0	0	0
64	1	152	76	-1	533	384	16.4	33	ABplpaaaa	333	-799	0	0		0	0	0	0	0
65	1	114	124	-1	457	184	17.4	33	ABalapppp	326	-900	0	0		0	0	0	0	0
66	1	58	59	-1	563	149	15.6	32	ABalaappa	217	775	0	0		0	0	0	0	0
67	1	23	167	-1	169	226	22.7	43	Cpaap	424	-689	0	0		0	0	0	0	0
68	1	160	65	-1	504	245	20.6	34	ABarpaapa	333	-142	0	0		0	0	0	0	0
69	1	78	46	-1	129	255	6.5	39	Cppp	174	0	0	0		0	0	0	0	0
70	1	127	112	-1	552	260	18.1	33	ABalapapa	289	-632	0	0		0	0	0	0	0
71	1	149	12	-1	551	342	6.2	34	ABalpapap	347	0	0	0		0	0	0	0	0
72	1	158	70	-1	284	330	22.5	38	ABplapapp	356	142	0	0		0	0	0	0	0
73	1	33	58	-1	369	351	6.3	34	ABplpappa	266	0	0	0		0	0	0	0	0
74	1	97	2	-1	288	232	10.6	34	Z2	348	-173	0	0		0	0	0	0	0
75	1	71	152	-1	544	386	10.7	32	ABalppapa	292	80	0	0		0	0	0	0	0
76	1	128	140	-1	535	195	22.6	39	ABarpaaa	367	-469	0	0		0	0	0	0	0
77	1	57	6	-1	249	184	14.1	36	Epra	298	192	0	0		0	0	0	0	0
78	1	88	164	-1	382	335	15.0	35	MSappa	221	0	0	0		0	0	0	0	0
79	1	48	145	-1	402	176	20.6	39	ABarpapp	389	507	0	0		0	0	0	0	0
80	1	116	133	-1	427	81	15.1	32	ABprpaaaa	316	362	0	0		0	0	0	0	0
81	1	12	73	-1	315	382	19.2	34	ABplappaa	342	-597	0	0		0	0	0	0	0
82	1	13	15	-1	462	398	12.4	32	ABplpaapa	176	0	0	0		0	0	0	0	0
83	1	26	36	-1	579	265	21.5	35	ABalapaap	296	198	0	0		0	0	0	0	0
84	1	87	23	-1	370	78	14.5	33	ABprpaapa	302	1249	0	0		0	0	0	0	0
85	1	24	148	-1	303	342	5.9	32	ABplpappp	109	0	0	0		0	0	0	0	0
86	1	137	61	-1	648	288	9.6	33	ABalpaaaa	322	656	0	0		0	0	0	0	0
87	1	131	166	-1	599	328	15.4	31	ABalppaaa	534	0	0	0		0	0	0	0	0
88	1	105	52	169	340	165	20.0	39	ABarpppa	251	499	0	0		0	0	0	0	0
89	1	121	86	-1	464	181	4.3	32	ABarapapa	278	95	0	0		0	0	0	0	0
90	1	22	160	-1	567	364	13.6	32	ABalppaap	342	0	0	0		0	0	0	0	0
91	1	143	117	-1	432	120	21.5	34	ABpraapap	179	0	0	0		0	0	0	0	0
92	1	41	118	-1	391	87	11.2	31	ABprpaaap	311	-477	0	0		0	0	0	0	0
93	1	161	89	-1	254	364	20.1	34	ABplappap	349	-745	0	0		0	0	0	0	0
94	1	135	7	-1	444	113	16.5	33	ABpraaapp	207	0	0	0		0	0	0	0	0
95	1	98	162	-1	315	187	14.7	38	Earp	387	-187	0	0		0	0	0	0	0
96	1	73	40	-1	321	375	9.7	32	ABplppaap	307	-199	0	0		0	0	0	0	0
97	1	138	78	-1	235	117	19.9	35	ABprapapa	319	370	0	0		0	0	0	0	0
98	1	56	30	-1	434	133	5.9	34	ABarappap	-22	0	0	0		0	0	0	0	0
99	1	136	16	-1	470	327	11.4	36	MSapaa	346	0	0	0		0	0	0	0	0
100	1	111	127	-1	482	115	8.7	32	ABarapppa	291	1254	0	0		0	0	0	0	0
101	1	59	14	-1	432	349	16.0	34	ABalppppp	387	0	0	0		0	0	0	0	0
102	1	95	55	-1	425	157	11.8	34	MSppap	209	0	0	0		0	0	0	0	0
103	1	66	45	-1	600	178	11.6	37	ABalaapa	108	0	0	0		0	0	0	0	0
104	1	92	63	-1	472	157	11.4	35	MSppaa	357	-665	0	0		0	0	0	0	0
105	1	74	48	-1	235	188	23.1	39	Cpaaa	373	486	0	0		0	0	0	0	0
106	1	75	99	-1	431	106	9.5	32	ABarapppp	147	0	0	0		0	0	0	0	0
107	1	94	103	121	484	276	9.6	38	MSaaap	-130	0	0	0		0	0	0	0	0
108	1	18	91	-1	223	354	18.3	35	ABplapppa	314	404	0	0		0	0	0	0	0
109	1	156	134	-1	162	161	7.1	32	ABprpppap	321	137	0	0		0	0	0	0	0
110	1	46	18	-1	547	273	6.3	32	ABaraapap	245	0	0	0		0	0	0	0	0
111	1	145	108	-1	144	230	17.5	38	Cpapa	359	244	0	0		0	0	0	0	0
112	1	19	100	-1	202	172	4.2	34	ABprppppa	99	0	0	0		0	0	0	0	0
113	1	154	129	-1	378	362	21.7	36	ABplapaap	146	0	0	0		0	0	0	0	0
114	1	27	3	-1	165	164	16.9	34	ABprapapp	305	181	0	0		0	0	0	0	0
115	1	42	28	-1	340	99	22.6	35	ABprapaaa	336	-162	0	0		0	0	0	0	0
116	1	141	144	-1	530	246	13.3	34	MSaaaap	292	561	0	0		0	0	0	0	0
117	1	107	34	-1	497	363	6.8	33	ABalppapp	-148	0	0	0		0	0	0	0	0
118	1	64	71	-1	543	175	5.4	32	ABaraaapp	104	0	0	0		0	0	0	0	0
119	1	9	8	-1	223	126	6.4	32	ABprpppaa	107	0	0	0		0	0	0	0	0
120	1	159	88	-1	405	313	21.2	34	ABplaaapp	277	-131	0	0		0	0	0	0	0
121	1	132	93	-1	318	103	16.4	36	ABpraappp	-65	0	0	0		0	0	0	0	0
122	1	5	24	-1	490	202	12.6	31	MSpaaap	261	-94	0	0		0	0	0	0	0
123	1	106	131	-1	548	289	22.7	35	ABplaaaaa	281	0	0	0		0	0	0	0	0
124	1	68	83	-1	370	389	10.8	29	ABplppaaa	421	0	0	0		0	0	0	0	0
125	1	123	49	-1	539	191	11.5	32	MSpaaaa	169	0	0	0		0	0	0	0	0
126	1	126	43	-1	503	111	16.1	33	ABpraaapa	292	118	0	0		0	0	0	0	0
127	1	147	123	-1	277	169	20.9	42	ABarpppp	416	-737	0	0		0	0	0	0	0
128	1	3	13	-1	590	197	7.5	34	ABaraaapa	187	0	0	0		0	0	0	0	0
129	1	77	79	-1	234	135	10.4	32	ABprppapp	297	-136	0	0		0	0	0	0	0
130	1	103	94	-1	495	343	17.3	34	ABalppppa	293	-409	0	0		0	0	0	0	0
131	1	30	107	-1	466	312	19.9	34	ABplaaapa	263	-115	0	0		0	0	0	0	0
132	1	38	68	-1	308	148	4.5	33	ABprpappa	305	754	0	0		0	0	0	0	0
133	1	58	151	-1	532	146	16.7	32	ABalaappp	205	-502	0	0		0	0	0	0	0
134	1	44	62	-1	152	209	4.4	33	ABprppppp	291	389	0	0		0	0	0	0	0
135	1	51	37	-1	522	312	5.2	32	ABalpappa	313	596	0	0		0	0	0	0	0
136	1	11	153	-1	281	101	20.5	34	ABprapaap	323	1465	0	0		0	0	0	0	0
137	1	90	53	-1	201	126	15.2	36	ABprappap	207	0	0	0		0	0	0	0	0
138	1	118	165	-1	263	357	6.4	32	ABplppppa	142	0	0	0		0	0	0	0	0
139	1	122	50	-1	511	146	6.4	31	ABarappaa	283	-93	0	0		0	0	0	0	0
140	1	25	138	-1	270	111	8.2	32	ABprppaap	290	-188	0	0		0	0	0	0	0
141	1	7	80	-1	518	187	18.5	34	ABalapppa	332	111	0	0		0	0	0	0	0
142	1	34	29	-1	603	187	15.5	33	ABalaaapp	311	-1133	0	0		0	0	0	0	0
143	1	153	161	-1	346	141	5.0	33	ABprpapap	-156	0	0	0		0	0	0	0	0
144	1	4	142	-1	187	315	22.4	39	Caapa	389	459	0	0		0	0	0	0	0
145	1	85	136	-1	444	182	22.5	36	ABarpapap	364	89	0	0		0	0	0	0	0
146	1	93	84	-1	407	314	11.7	35	MSapap	346	219	0	0		0	0	0	0	0
147	1	155	156	-1	388	252	21.3	38	ABarppaa	174	0	0	0		0	0	0	0	0
148	1	100	104	-1	532	329	16.4	34	ABalpppap	255	0	0	0		0	0	0	0	0
149	1	29	31	-1	267	99	14.9	34	ABprappaa	305	140	0	0		0	0	0	0	0
150	1	139	135	-1	496	307	22.5	35	ABplaaaap	342	638	0	0		0	0	0	0	0
151	1	36	126	-1	384	300	6.2	29	MSaapap	200	-173	0	0		0	0	0	0	0
152	1	62	17	-1	146	157	11.1	31	ABprapppp	260	-66	0	0		0	0	0	0	0
153	1	142	109	-1	560	224	3.7	32	ABarapaaa	366	0	0	0		0	0	0	0	0
154	1	39	39	-1	262	199	6.3	34	Dpa	292	12	0	0		0	0	0	0	0
155	1	108	5	-1	604	215	18.3	32	ABalapaaa	263	-521	0	0		0	0	0	0	0
156	1	43	54	-1	346	321	21.8	37	ABplapapa	381	0	0	0		0	0	0	0	0
157	1	45	26	-1	301	307	9.7	33	Daa	314	-957	0	0		0	0	0	0	0
158	1	52	10	-1	245	270	21.4	43	Caaa	430	479	0	0		0	0	0	0	0
159	1	8	128	-1	542	310	10.6	33	ABalpaapp	309	-692	0	0		0	0	0	0	0
160	1	57	19	-1	208	202	13.1	37	Eprp	282	-123	0	0		0	0	0	0	0
161	1	80	106	-1	191	125	11.2	31	ABprapppa	283	-765	0	0		0	0	0	0	0
162	1	1	75	-1	144	315	15.3	36	Caapp	76	0	0	0		0	0	0	0	0
163	1	115	25	-1	348	271	10.4	31	Z3	240	-179	0	0		0	0	0	0	0
