# Supplementary material for: The AP-2 Transcription Factor APTF-2 Is Required for Neuroblast and Epidermal Morphogenesis in Caenorhabditis elegans Embryogenesis
Source: PLoS Genet. 2016 May 13;12(5):e1006048. doi: 10.1371/journal.pgen.1006048 (PMC4866721; doi:10.1371/journal.pgen.1006048)
Supplement: S4 Text — (ZIP) [file pgen.1006048.s032.zip › nuclei/t112-nuclei]

1	1	10	12	-1	301	229	5.2	37	MSpapp	343	150	0	0		0	0	0	0	0
2	1	74	17	-1	286	232	10.6	35	Z2	354	-13	0	0		0	0	0	0	0
3	1	114	73	-1	165	161	17.0	34	ABprapapp	239	0	0	0		0	0	0	0	0
4	1	50	27	-1	409	351	6.7	32	ABplpapap	309	-720	0	0		0	0	0	0	0
5	1	155	145	-1	612	225	18.8	32	ABalapaaa	246	-496	0	0		0	0	0	0	0
6	1	77	89	-1	251	177	14.1	37	Epra	289	-140	0	0		0	0	0	0	0
7	1	94	82	-1	441	108	16.0	34	ABpraaapp	336	-6	0	0		0	0	0	0	0
8	1	119	87	-1	219	123	6.5	32	ABprpppaa	-142	0	0	0		0	0	0	0	0
9	1	40	132	-1	437	284	7.1	32	MSaapaa	239	-125	0	0		0	0	0	0	0
10	1	158	10	164	247	268	21.1	43	Caaa	357	498	0	0		0	0	0	0	0
11	1	1	70	-1	511	120	12.1	34	ABpraaaap	-78	0	0	0		0	0	0	0	0
12	1	71	5	-1	549	343	6.4	33	ABalpapap	184	0	0	0		0	0	0	0	0
13	1	128	104	-1	583	202	7.4	34	ABaraaapa	334	-121	0	0		0	0	0	0	0
14	1	101	38	-1	433	345	16.5	34	ABalppppp	336	-464	0	0		0	0	0	0	0
15	1	82	105	-1	456	398	12.9	32	ABplpaapa	294	-812	0	0		0	0	0	0	0
16	1	99	31	-1	468	324	11.6	35	MSapaa	337	-204	0	0		0	0	0	0	0
17	1	152	123	-1	140	158	11.0	30	ABprapppp	246	0	0	0		0	0	0	0	0
18	1	110	146	-1	545	279	6.4	33	ABaraapap	332	-64	0	0		0	0	0	0	0
19	1	160	19	-1	190	203	13.1	35	Eprp	268	-441	0	0		0	0	0	0	0
20	1	25	34	-1	461	390	18.5	36	ABplaappa	111	0	0	0		0	0	0	0	0
21	1	34	81	-1	492	393	11.8	32	ABplpaaap	-469	0	0	0		0	0	0	0	0
22	1	46	21	-1	298	112	12.4	32	ABprppapa	319	-739	0	0		0	0	0	0	0
23	1	84	57	-1	371	78	14.2	31	ABprpaapa	325	0	0	0		0	0	0	0	0
24	1	122	158	-1	492	198	12.6	32	MSpaaap	308	626	0	0		0	0	0	0	0
25	1	163	47	-1	357	264	10.0	28	Z3	285	-228	0	0		0	0	0	0	0
26	1	157	115	-1	302	303	10.3	32	Daa	329	-315	0	0		0	0	0	0	0
27	1	6	36	-1	317	151	9.6	36	MSpppp	304	0	0	0		0	0	0	0	0
28	1	115	88	-1	351	106	23.1	35	ABprapaaa	335	-493	0	0		0	0	0	0	0
29	1	142	68	-1	611	187	15.4	33	ABalaaapp	330	-394	0	0		0	0	0	0	0
30	1	98	45	-1	433	141	5.9	33	ABarappap	315	1236	0	0		0	0	0	0	0
31	1	149	137	-1	272	92	15.3	33	ABprappaa	332	-128	0	0		0	0	0	0	0
32	1	37	125	-1	449	217	10.3	35	MSpaap	351	-95	0	0		0	0	0	0	0
33	1	12	60	-1	427	362	22.7	36	ABplapaaa	355	484	0	0		0	0	0	0	0
34	1	117	131	-1	491	363	7.1	33	ABalppapp	131	0	0	0		0	0	0	0	0
35	1	44	126	-1	265	358	14.6	33	ABplppapp	320	-471	0	0		0	0	0	0	0
36	1	83	69	-1	577	262	21.7	35	ABalapaap	303	502	0	0		0	0	0	0	0
37	1	135	103	-1	520	314	5.3	32	ABalpappa	490	0	0	0		0	0	0	0	0
38	1	16	75	-1	346	106	11.7	32	ABprpaapp	227	0	0	0		0	0	0	0	0
39	1	154	170	-1	261	198	6.9	34	Dpa	257	83	0	0		0	0	0	0	0
40	1	96	18	-1	321	376	9.8	31	ABplppaap	308	-223	0	0		0	0	0	0	0
41	1	41	141	-1	401	178	5.2	34	ABarapapp	308	-587	0	0		0	0	0	0	0
42	1	57	61	-1	409	394	11.8	34	ABplpaapp	155	0	0	0		0	0	0	0	0
43	1	126	4	-1	499	109	15.6	32	ABpraaapa	112	0	0	0		0	0	0	0	0
44	1	7	62	-1	193	355	13.5	33	ABplapppp	306	0	0	0		0	0	0	0	0
45	1	103	77	-1	605	184	11.2	37	ABalaapa	362	-1497	0	0		0	0	0	0	0
46	1	69	116	-1	134	258	6.8	40	Cppp	352	-76	0	0		0	0	0	0	0
47	1	4	24	-1	329	286	5.9	37	MSaapp	-149	0	0	0		0	0	0	0	0
48	1	105	52	-1	219	187	23.4	38	Cpaaa	384	555	0	0		0	0	0	0	0
49	1	125	14	-1	543	193	11.8	32	MSpaaaa	319	222	0	0		0	0	0	0	0
50	1	139	157	-1	506	147	5.8	30	ABarappaa	274	531	0	0		0	0	0	0	0
51	1	54	44	-1	390	106	17.8	34	ABpraappa	-32	0	0	0		0	0	0	0	0
52	1	88	59	-1	323	177	21.6	35	ABarpppap	284	193	0	0		0	0	0	0	0
53	1	137	96	-1	199	125	14.6	35	ABprappap	203	0	0	0		0	0	0	0	0
54	1	156	163	-1	345	319	21.7	37	ABplapapa	356	684	0	0		0	0	0	0	0
55	1	102	136	-1	424	157	12.2	36	MSppap	236	0	0	0		0	0	0	0	0
56	1	51	118	-1	408	232	5.9	33	MSpapaa	233	-167	0	0		0	0	0	0	0
57	1	9	53	-1	476	365	22.2	36	ABplaapap	-188	0	0	0		0	0	0	0	0
58	1	73	16	-1	366	346	6.3	33	ABplpappa	315	280	0	0		0	0	0	0	0
59	1	66	76	-1	578	154	14.9	30	ABalaappa	200	148	0	0		0	0	0	0	0
60	1	17	51	-1	229	379	12.0	33	ABplpppap	11	0	0	0		0	0	0	0	0
61	1	86	95	-1	641	293	9.5	33	ABalpaaaa	287	314	0	0		0	0	0	0	0
62	1	134	152	-1	157	209	4.3	33	ABprppppp	299	392	0	0		0	0	0	0	0
63	1	104	64	-1	470	162	10.8	35	MSppaa	-40	0	0	0		0	0	0	0	0
64	1	47	35	-1	370	170	9.5	35	MSpppa	324	680	0	0		0	0	0	0	0
65	1	68	156	-1	499	244	20.4	35	ABarpaapa	345	485	0	0		0	0	0	0	0
66	1	55	74	-1	299	267	15.2	38	Epla	388	23	0	0		0	0	0	0	0
67	1	35	154	-1	449	267	15.2	37	Eala	375	431	0	0		0	0	0	0	0
68	1	132	135	-1	304	152	4.4	32	ABprpappa	324	-385	0	0		0	0	0	0	0
69	1	11	9	-1	476	310	5.1	35	ABalpappp	333	464	0	0		0	0	0	0	0
70	1	72	155	-1	281	328	22.3	38	ABplapapp	373	293	0	0		0	0	0	0	0
71	1	118	33	-1	541	172	5.4	32	ABaraaapp	66	0	0	0		0	0	0	0	0
72	1	23	67	-1	385	384	17.0	38	ABplaappp	338	-194	0	0		0	0	0	0	0
73	1	81	48	-1	312	383	19.2	34	ABplappaa	150	0	0	0		0	0	0	0	0
74	1	32	167	-1	416	190	15.4	32	Eara	233	1584	0	0		0	0	0	0	0
75	1	162	140	-1	147	319	15.0	35	Caapp	348	5	0	0		0	0	0	0	0
76	1	64	15	-1	528	390	16.0	34	ABplpaaaa	326	-792	0	0		0	0	0	0	0
77	1	2	161	-1	350	285	14.8	37	Ealp	367	-402	0	0		0	0	0	0	0
78	1	97	54	-1	243	110	19.7	35	ABprapapa	323	966	0	0		0	0	0	0	0
79	1	129	83	-1	235	135	10.3	32	ABprppapp	313	712	0	0		0	0	0	0	0
80	1	141	133	-1	513	174	19.1	35	ABalapppa	310	2288	0	0		0	0	0	0	0
81	1	51	30	-1	354	232	5.5	35	MSpapap	223	-167	0	0		0	0	0	0	0
82	1	58	84	-1	598	229	4.4	30	ABaraaaap	185	0	0	0		0	0	0	0	0
83	1	124	40	-1	368	389	10.7	31	ABplppaaa	46	0	0	0		0	0	0	0	0
84	1	146	78	-1	402	312	11.5	35	MSapap	357	340	0	0		0	0	0	0	0
85	1	13	2	-1	202	341	6.0	40	Capa	64	0	0	0		0	0	0	0	0
86	1	89	63	-1	461	186	3.8	33	ABarapapa	326	1227	0	0		0	0	0	0	0
87	1	26	7	-1	591	365	9.2	33	ABalpapaa	16	0	0	0		0	0	0	0	0
88	1	120	129	-1	404	306	21.2	35	ABplaaapp	348	16	0	0		0	0	0	0	0
89	1	93	56	-1	254	363	19.8	36	ABplappap	329	-145	0	0		0	0	0	0	0
90	1	61	55	-1	558	137	10.2	30	ABpraaaaa	304	0	0	0		0	0	0	0	0
91	1	108	50	-1	222	356	18.3	35	ABplapppa	290	753	0	0		0	0	0	0	0
92	1	27	11	-1	638	249	16.3	34	ABalaaapa	335	-1110	0	0		0	0	0	0	0
93	1	121	139	-1	319	105	16.8	34	ABpraappp	336	-97	0	0		0	0	0	0	0
94	1	130	148	-1	491	344	17.4	34	ABalppppa	341	-186	0	0		0	0	0	0	0
95	1	31	160	-1	505	201	4.7	32	ABarapaap	312	-26	0	0		0	0	0	0	0
96	1	24	134	-1	591	248	13.2	33	MSaaaaa	92	0	0	0		0	0	0	0	0
97	1	59	94	-1	254	147	4.7	32	ABprpappp	291	842	0	0		0	0	0	0	0
98	1	22	153	-1	467	239	5.4	34	ABaraappp	308	2	0	0		0	0	0	0	0
99	1	106	65	-1	425	112	9.2	33	ABarapppp	121	0	0	0		0	0	0	0	0
100	1	112	147	-1	201	169	4.2	34	ABprppppa	100	0	0	0		0	0	0	0	0
101	1	14	42	-1	454	371	7.6	32	ABplpapaa	324	0	0	0		0	0	0	0	0
102	1	36	150	-1	330	265	20.0	39	ABarppap	391	515	0	0		0	0	0	0	0
103	1	107	143	-1	509	276	10.9	29	MSaaapa	198	-1429	0	0		0	0	0	0	0
104	1	148	117	-1	532	334	16.4	34	ABalpppap	334	415	0	0		0	0	0	0	0
105	1	21	124	-1	322	90	9.3	32	ABprppaaa	324	-141	0	0		0	0	0	0	0
106	1	161	20	-1	191	132	11.1	31	ABprapppa	-125	0	0	0		0	0	0	0	0
107	1	131	28	-1	460	308	20.0	34	ABplaaapa	290	828	0	0		0	0	0	0	0
108	1	111	151	-1	141	236	17.7	38	Cpapa	381	-80	0	0		0	0	0	0	0
109	1	153	6	-1	557	232	3.8	30	ABarapaaa	301	1097	0	0		0	0	0	0	0
110	1	5	127	-1	282	382	10.9	31	ABplpppaa	286	94	0	0		0	0	0	0	0
111	1	48	110	-1	536	342	20.6	34	ABplaapaa	318	71	0	0		0	0	0	0	0
112	1	70	71	-1	553	255	18.4	33	ABalapapa	326	-24	0	0		0	0	0	0	0
113	1	29	106	-1	443	249	21.4	37	ABarpaapp	368	1258	0	0		0	0	0	0	0
114	1	28	99	-1	130	205	11.0	40	Cppa	194	0	0	0		0	0	0	0	0
115	1	15	100	-1	595	267	5.5	34	ABaraapaa	351	0	0	0		0	0	0	0	0
116	1	56	66	-1	621	347	11.6	32	ABalpaaap	340	0	0	0		0	0	0	0	0
117	1	91	92	-1	428	106	21.1	34	ABpraapap	331	186	0	0		0	0	0	0	0
118	1	92	114	-1	386	90	10.4	32	ABprpaaap	294	1208	0	0		0	0	0	0	0
119	1	53	102	-1	517	238	7.2	32	ABaraappa	315	-524	0	0		0	0	0	0	0
120	1	33	149	-1	216	289	3.7	34	ABplppppp	308	-14	0	0		0	0	0	0	0
121	1	107	25	-1	460	276	10.4	30	MSaaapp	216	451	0	0		0	0	0	0	0
122	1	20	22	-1	211	247	7.1	36	Dpp	334	358	0	0		0	0	0	0	0
123	1	127	122	-1	268	168	21.4	43	ABarpppp	367	780	0	0		0	0	0	0	0
124	1	65	111	-1	456	185	17.5	33	ABalapppp	336	-146	0	0		0	0	0	0	0
125	1	63	85	-1	326	387	14.4	33	ABplppapa	16	0	0	0		0	0	0	0	0
126	1	151	23	-1	372	289	5.8	30	MSaapap	227	-483	0	0		0	0	0	0	0
127	1	100	37	-1	480	117	8.4	32	ABarapppa	275	645	0	0		0	0	0	0	0
128	1	159	32	-1	547	321	11.1	33	ABalpaapp	323	115	0	0		0	0	0	0	0
129	1	113	159	-1	374	358	22.0	34	ABplapaap	143	0	0	0		0	0	0	0	0
130	1	52	142	-1	337	342	14.8	36	MSappp	355	459	0	0		0	0	0	0	0
131	1	123	128	-1	548	288	23.0	35	ABplaaaaa	337	195	0	0		0	0	0	0	0
132	1	30	79	-1	123	272	11.9	35	Cpapp	333	-136	0	0		0	0	0	0	0
133	1	80	93	-1	420	83	14.0	34	ABprpaaaa	124	0	0	0		0	0	0	0	0
134	1	109	119	-1	160	159	7.2	33	ABprpppap	20	0	0	0		0	0	0	0	0
135	1	150	49	-1	490	308	22.8	35	ABplaaaap	494	0	0	0		0	0	0	0	0
136	1	145	72	-1	447	174	24.0	36	ABarpapap	364	250	0	0		0	0	0	0	0
137	1	39	3	-1	595	307	9.7	36	ABalpaapa	-162	0	0	0		0	0	0	0	0
138	1	140	26	-1	269	108	7.6	31	ABprppaap	305	-197	0	0		0	0	0	0	0
139	1	42	86	-1	489	126	20.2	33	ABpraapaa	585	0	0	0		0	0	0	0	0
140	1	76	107	-1	535	200	22.7	38	ABarpaaa	47	0	0	0		0	0	0	0	0
141	1	43	91	-1	582	295	17.3	33	ABalpppaa	321	-887	0	0		0	0	0	0	0
142	1	144	101	-1	193	322	22.6	41	Caapa	401	675	0	0		0	0	0	0	0
143	1	45	58	-1	147	320	8.0	32	Cappp	-135	0	0	0		0	0	0	0	0
144	1	116	121	-1	528	252	14.4	34	MSaaaap	304	842	0	0		0	0	0	0	0
145	1	79	162	-1	410	177	20.4	40	ABarpapp	-103	0	0	0		0	0	0	0	0
146	1	8	41	-1	627	233	9.3	31	ABaraaaaa	198	0	0	0		0	0	0	0	0
147	1	18	168	-1	198	288	14.5	38	Eplp	380	1010	0	0		0	0	0	0	0
148	1	85	1	-1	306	345	6.1	31	ABplpappp	311	92	0	0		0	0	0	0	0
149	1	60	80	-1	388	120	6.3	33	ABprpapaa	277	413	0	0		0	0	0	0	0
150	1	3	113	-1	586	210	18.5	31	ABalappaa	123	0	0	0		0	0	0	0	0
151	1	133	46	-1	526	138	16.4	31	ABalaappp	209	122	0	0		0	0	0	0	0
152	1	75	108	-1	541	388	10.5	32	ABalppapa	314	711	0	0		0	0	0	0	0
153	1	136	90	-1	289	103	21.1	35	ABprapaap	298	522	0	0		0	0	0	0	0
154	1	19	171	-1	641	251	11.6	30	ABalaaaal	251	1239	0	0		0	0	0	0	0
155	1	49	144	-1	501	165	23.2	37	ABarpapaa	309	173	0	0		0	0	0	0	0
156	1	147	130	166	393	243	21.5	40	ABarppaa	304	-170	0	0		0	0	0	0	0
157	1	62	109	-1	504	290	18.3	35	ABalapapp	312	1003	0	0		0	0	0	0	0
158	1	38	43	-1	246	284	8.6	36	Dap	359	-214	0	0		0	0	0	0	0
159	1	3	98	-1	545	193	17.6	31	ABalappap	205	738	0	0		0	0	0	0	0
160	1	90	138	-1	563	375	13.7	32	ABalppaap	318	-1063	0	0		0	0	0	0	0
161	1	143	29	-1	341	147	4.9	34	ABprpapap	288	795	0	0		0	0	0	0	0
162	1	95	112	-1	315	189	15.3	38	Earp	-302	0	0	0		0	0	0	0	0
163	1	19	169	-1	620	294	15.4	31	ABalaaaar	-25	0	0	0		0	0	0	0	0
164	1	78	165	-1	385	330	14.7	38	MSappa	320	-274	0	0		0	0	0	0	0
165	1	138	97	-1	264	355	6.6	32	ABplppppa	117	0	0	0		0	0	0	0	0
166	1	87	120	-1	598	336	15.6	31	ABalppaaa	282	230	0	0		0	0	0	0	0
167	1	67	39	-1	163	223	22.2	42	Cpaap	-17	0	0	0		0	0	0	0	0
168	1	45	13	-1	191	310	10.1	33	Cappa	226	808	0	0		0	0	0	0	0
169	1	88	8	-1	368	154	19.7	34	ABarpppaa	187	0	0	0		0	0	0	0	0
