# Supplementary material for: The AP-2 Transcription Factor APTF-2 Is Required for Neuroblast and Epidermal Morphogenesis in Caenorhabditis elegans Embryogenesis
Source: PLoS Genet. 2016 May 13;12(5):e1006048. doi: 10.1371/journal.pgen.1006048 (PMC4866721; doi:10.1371/journal.pgen.1006048)
Supplement: S4 Text — (ZIP) [file pgen.1006048.s032.zip › nuclei/t113-nuclei]

1	1	148	40	-1	304	342	5.6	31	ABplpappp	306	-364	0	0		0	0	0	0	0
2	1	85	47	-1	205	330	6.2	39	Capa	383	180	0	0		0	0	0	0	0
3	1	137	66	-1	595	308	9.8	34	ABalpaapa	327	464	0	0		0	0	0	0	0
4	1	43	82	-1	492	112	15.4	33	ABpraaapa	169	0	0	0		0	0	0	0	0
5	1	12	106	-1	553	341	6.2	34	ABalpapap	448	0	0	0		0	0	0	0	0
6	1	109	138	-1	554	229	3.8	30	ABarapaaa	261	-161	0	0		0	0	0	0	0
7	1	87	81	-1	594	364	9.6	34	ABalpapaa	35	0	0	0		0	0	0	0	0
8	1	169	83	-1	368	155	19.4	35	ABarpppaa	270	186	0	0		0	0	0	0	0
9	1	69	88	-1	479	303	5.2	35	ABalpappp	321	85	0	0		0	0	0	0	0
10	1	10	120	-1	265	250	21.6	41	Caaaa	349	-98	0	0		0	0	0	0	0
11	1	92	46	-1	637	260	15.7	34	ABalaaapa	422	0	0	0		0	0	0	0	0
12	1	1	85	-1	302	229	5.1	38	MSpapp	152	0	0	0		0	0	0	0	0
13	1	168	51	-1	195	303	10.4	33	Cappa	270	498	0	0		0	0	0	0	0
14	1	49	161	-1	545	189	11.5	32	MSpaaaa	318	390	0	0		0	0	0	0	0
15	1	76	87	-1	525	392	15.3	34	ABplpaaaa	335	-484	0	0		0	0	0	0	0
16	1	58	152	-1	364	345	6.3	32	ABplpappa	-106	0	0	0		0	0	0	0	0
17	1	2	55	-1	284	227	10.9	36	Z2	340	569	0	0		0	0	0	0	0
18	1	40	154	-1	319	377	9.6	31	ABplppaap	425	0	0	0		0	0	0	0	0
19	1	19	166	-1	180	204	13.4	35	Eprp	326	192	0	0		0	0	0	0	0
20	1	106	73	-1	191	134	10.5	32	ABprapppa	-137	0	0	0		0	0	0	0	0
21	1	22	167	-1	297	96	12.2	33	ABprppapa	294	434	0	0		0	0	0	0	0
22	1	122	162	-1	216	245	7.5	35	Dpp	352	-661	0	0		0	0	0	0	0
23	1	126	50	-1	375	290	6.1	29	MSaapap	269	76	0	0		0	0	0	0	0
24	1	47	34	-1	333	289	5.7	35	MSaapp	171	0	0	0		0	0	0	0	0
25	1	121	86	-1	459	280	10.6	30	MSaaapp	211	127	0	0		0	0	0	0	0
26	1	138	117	-1	270	110	7.4	32	ABprppaap	297	-177	0	0		0	0	0	0	0
27	1	4	133	-1	406	356	6.6	32	ABplpapap	327	1013	0	0		0	0	0	0	0
28	1	107	31	-1	461	316	19.8	34	ABplaaapa	303	202	0	0		0	0	0	0	0
29	1	161	60	-1	345	149	5.1	32	ABprpapap	303	-444	0	0		0	0	0	0	0
30	1	81	116	-1	348	234	5.6	32	MSpapap	147	0	0	0		0	0	0	0	0
31	1	16	3	-1	472	320	11.7	36	MSapaa	110	0	0	0		0	0	0	0	0
32	1	128	33	-1	549	319	10.8	32	ABalpaapp	322	74	0	0		0	0	0	0	0
33	1	71	96	-1	542	172	5.6	32	ABaraaapp	34	0	0	0		0	0	0	0	0
34	1	20	35	-1	459	392	18.4	35	ABplaappa	279	0	0	0		0	0	0	0	0
35	1	64	29	-1	370	171	9.4	36	MSpppa	379	0	0	0		0	0	0	0	0
36	1	27	108	-1	321	145	10.5	35	MSpppp	-7	0	0	0		0	0	0	0	0
37	1	127	28	-1	481	119	8.4	32	ABarapppa	316	-272	0	0		0	0	0	0	0
38	1	14	126	-1	437	352	16.2	34	ABalppppp	349	-1372	0	0		0	0	0	0	0
39	1	167	134	-1	154	226	21.6	41	Cpaap	383	96	0	0		0	0	0	0	0
40	1	83	159	-1	366	390	10.8	31	ABplppaaa	306	-552	0	0		0	0	0	0	0
41	1	146	101	-1	631	231	9.2	32	ABaraaaaa	449	0	0	0		0	0	0	0	0
42	1	101	26	-1	451	366	7.9	32	ABplpapaa	116	0	0	0		0	0	0	0	0
43	1	158	2	-1	251	283	9.1	36	Dap	362	-97	0	0		0	0	0	0	0
44	1	51	39	-1	389	108	17.7	34	ABpraappa	321	-1046	0	0		0	0	0	0	0
45	1	30	142	-1	426	145	6.1	33	ABarappap	328	579	0	0		0	0	0	0	0
46	1	151	69	-1	525	137	16.5	34	ABalaappp	260	436	0	0		0	0	0	0	0
47	1	25	175	-1	353	262	10.4	29	Z3	295	-407	0	0		0	0	0	0	0
48	1	73	30	-1	311	377	19.3	35	ABplappaa	322	-792	0	0		0	0	0	0	0
49	1	135	18	-1	486	308	23.1	35	ABplaaaap	333	-755	0	0		0	0	0	0	0
50	1	91	172	-1	227	356	18.0	35	ABplapppa	117	0	0	0		0	0	0	0	0
51	1	60	76	-1	228	381	11.5	32	ABplpppap	17	0	0	0		0	0	0	0	0
52	1	48	4	-1	207	191	23.4	40	Cpaaa	396	-208	0	0		0	0	0	0	0
53	1	57	91	-1	479	366	21.9	37	ABplaapap	315	122	0	0		0	0	0	0	0
54	1	78	98	-1	240	109	19.6	36	ABprapapa	330	-676	0	0		0	0	0	0	0
55	1	90	37	-1	561	139	10.6	31	ABpraaaaa	314	-32	0	0		0	0	0	0	0
56	1	89	122	-1	258	362	19.7	35	ABplappap	308	138	0	0		0	0	0	0	0
57	1	23	56	-1	373	80	14.3	30	ABprpaapa	103	0	0	0		0	0	0	0	0
58	1	143	7	-1	145	321	8.2	34	Cappp	248	-127	0	0		0	0	0	0	0
59	1	52	123	-1	321	180	22.0	37	ABarpppap	336	-140	0	0		0	0	0	0	0
60	1	33	149	-1	428	361	22.8	36	ABplapaaa	327	1074	0	0		0	0	0	0	0
61	1	42	42	-1	407	394	11.6	34	ABplpaapp	161	0	0	0		0	0	0	0	0
62	1	44	65	-1	198	360	13.4	33	ABplapppp	321	-5	0	0		0	0	0	0	0
63	1	86	94	-1	455	186	3.6	33	ABarapapa	313	1577	0	0		0	0	0	0	0
64	1	63	17	-1	477	161	10.4	35	MSppaa	332	665	0	0		0	0	0	0	0
65	1	99	38	-1	428	113	8.8	33	ABarapppp	475	0	0	0		0	0	0	0	0
66	1	116	119	-1	624	344	11.4	32	ABalpaaap	25	0	0	0		0	0	0	0	0
67	1	72	5	-1	387	388	17.2	36	ABplaappp	112	0	0	0		0	0	0	0	0
68	1	29	27	-1	612	196	16.2	34	ABalaaapp	810	0	0	0		0	0	0	0	0
69	1	36	169	-1	577	266	21.3	34	ABalapaap	333	472	0	0		0	0	0	0	0
70	1	11	58	-1	511	117	11.6	33	ABpraaaap	553	0	0	0		0	0	0	0	0
71	1	112	143	-1	553	252	18.5	33	ABalapapa	324	-24	0	0		0	0	0	0	0
72	1	136	78	-1	454	178	21.9	37	ABarpapap	345	-1434	0	0		0	0	0	0	0
73	1	3	102	-1	164	152	16.4	34	ABprapapp	93	0	0	0		0	0	0	0	0
74	1	66	57	-1	300	271	14.9	40	Epla	370	863	0	0		0	0	0	0	0
75	1	38	145	-1	343	101	12.0	33	ABprpaapp	311	859	0	0		0	0	0	0	0
76	1	59	129	-1	583	156	14.7	32	ABalaappa	785	0	0	0		0	0	0	0	0
77	1	45	144	176	604	193	11.5	39	ABalaapa	90	0	0	0		0	0	0	0	0
78	1	84	16	-1	406	310	11.3	36	MSapap	272	0	0	0		0	0	0	0	0
79	1	132	90	-1	123	278	11.7	36	Cpapp	356	156	0	0		0	0	0	0	0
80	1	149	84	-1	384	117	6.5	32	ABprpapaa	293	-213	0	0		0	0	0	0	0
81	1	21	45	-1	489	391	11.4	32	ABplpaaap	315	1797	0	0		0	0	0	0	0
82	1	7	80	-1	439	104	15.8	34	ABpraaapp	313	-856	0	0		0	0	0	0	0
83	1	79	125	-1	241	134	10.3	32	ABprppapp	300	809	0	0		0	0	0	0	0
84	1	82	67	-1	594	225	4.2	31	ABaraaaap	299	-1351	0	0		0	0	0	0	0
85	1	125	105	-1	322	388	14.5	33	ABplppapa	249	0	0	0		0	0	0	0	0
86	1	139	89	-1	485	123	20.1	35	ABpraapaa	145	0	0	0		0	0	0	0	0
87	1	8	115	-1	222	125	6.6	33	ABprpppaa	327	-229	0	0		0	0	0	0	0
88	1	28	103	-1	353	113	23.2	36	ABprapaaa	346	128	0	0		0	0	0	0	0
89	1	6	127	-1	250	173	14.6	37	Epra	365	1248	0	0		0	0	0	0	0
90	1	153	164	-1	290	105	21.3	35	ABprapaap	304	522	0	0		0	0	0	0	0
91	1	141	22	-1	573	302	17.4	33	ABalpppaa	54	0	0	0		0	0	0	0	0
92	1	117	136	-1	423	106	20.6	34	ABpraapap	500	0	0	0		0	0	0	0	0
93	1	133	147	-1	422	85	13.3	33	ABprpaaaa	300	150	0	0		0	0	0	0	0
94	1	97	110	-1	256	153	4.9	32	ABprpappp	287	-1041	0	0		0	0	0	0	0
95	1	61	111	-1	640	286	9.3	32	ABalpaaaa	408	0	0	0		0	0	0	0	0
96	1	53	23	-1	201	123	14.2	35	ABprappap	311	210	0	0		0	0	0	0	0
97	1	165	36	-1	262	356	6.1	32	ABplppppa	295	114	0	0		0	0	0	0	0
98	1	159	12	-1	549	189	17.5	32	ABalappap	213	737	0	0		0	0	0	0	0
99	1	114	44	-1	125	207	10.8	40	Cppa	407	-5	0	0		0	0	0	0	0
100	1	115	113	-1	596	264	5.9	32	ABaraapaa	321	-354	0	0		0	0	0	0	0
101	1	142	130	-1	198	338	22.5	37	Caapa	330	-414	0	0		0	0	0	0	0
102	1	119	11	-1	518	240	7.0	32	ABaraappa	310	51	0	0		0	0	0	0	0
103	1	37	9	-1	521	316	5.1	32	ABalpappa	294	1261	0	0		0	0	0	0	0
104	1	13	48	-1	582	203	7.4	35	ABaraaapa	480	0	0	0		0	0	0	0	0
105	1	15	112	-1	454	397	12.9	32	ABplpaapa	-143	0	0	0		0	0	0	0	0
106	1	113	163	-1	449	245	21.5	38	ABarpaapp	325	-458	0	0		0	0	0	0	0
107	1	140	20	174	537	209	22.3	38	ABarpaaa	287	-851	0	0		0	0	0	0	0
108	1	152	75	-1	539	387	10.1	32	ABalppapa	301	80	0	0		0	0	0	0	0
109	1	157	135	-1	502	292	18.3	35	ABalapapp	290	62	0	0		0	0	0	0	0
110	1	111	41	-1	531	341	20.8	35	ABplaapaa	30	0	0	0		0	0	0	0	0
111	1	124	124	-1	463	183	17.4	34	ABalapppp	315	257	0	0		0	0	0	0	0
112	1	162	132	-1	317	188	15.7	40	Earp	387	-751	0	0		0	0	0	0	0
113	1	150	19	-1	592	211	19.0	31	ABalappaa	128	0	0	0		0	0	0	0	0
114	1	118	72	-1	383	89	10.2	32	ABprpaaap	186	0	0	0		0	0	0	0	0
115	1	26	6	-1	304	302	10.4	33	Daa	308	531	0	0		0	0	0	0	0
116	1	46	137	-1	140	263	7.0	39	Cppp	355	567	0	0		0	0	0	0	0
117	1	104	43	-1	532	340	16.3	33	ABalpppap	295	448	0	0		0	0	0	0	0
118	1	56	74	-1	407	234	6.3	31	MSpapaa	138	0	0	0		0	0	0	0	0
119	1	134	63	-1	164	158	6.7	33	ABprpppap	325	27	0	0		0	0	0	0	0
120	1	166	70	-1	594	346	15.6	31	ABalppaaa	241	0	0	0		0	0	0	0	0
121	1	144	25	-1	522	247	14.5	34	MSaaaap	-97	0	0	0		0	0	0	0	0
122	1	123	97	128	268	165	21.6	43	ABarpppp	465	0	0	0		0	0	0	0	0
123	1	17	14	-1	138	158	10.3	32	ABprapppp	343	0	0	0		0	0	0	0	0
124	1	105	131	-1	324	91	8.7	32	ABprppaaa	269	-906	0	0		0	0	0	0	0
125	1	32	49	93	453	221	10.4	38	MSpaap	192	0	0	0		0	0	0	0	0
126	1	35	160	-1	266	357	14.4	34	ABplppapp	119	0	0	0		0	0	0	0	0
127	1	110	62	-1	281	381	11.1	31	ABplpppaa	294	-467	0	0		0	0	0	0	0
128	1	131	21	-1	545	287	23.3	34	ABplaaaaa	317	-508	0	0		0	0	0	0	0
129	1	88	141	-1	399	306	21.4	36	ABplaaapp	357	-877	0	0		0	0	0	0	0
130	1	156	140	-1	412	239	21.6	34	ABarppaaa	231	-144	0	0		0	0	0	0	0
131	1	34	68	-1	487	358	6.7	33	ABalppapp	312	785	0	0		0	0	0	0	0
132	1	9	139	-1	436	288	7.3	32	MSaapaa	-35	0	0	0		0	0	0	0	0
133	1	80	148	-1	522	167	19.5	36	ABalapppa	331	2317	0	0		0	0	0	0	0
134	1	96	15	-1	591	246	13.5	33	MSaaaaa	320	1042	0	0		0	0	0	0	0
135	1	68	95	-1	305	154	4.4	34	ABprpappa	302	1490	0	0		0	0	0	0	0
136	1	55	24	-1	433	157	12.9	36	MSppap	323	877	0	0		0	0	0	0	0
137	1	31	10	-1	267	96	15.4	33	ABprappaa	332	-1402	0	0		0	0	0	0	0
138	1	160	121	-1	563	378	13.5	32	ABalppaap	299	-1691	0	0		0	0	0	0	0
139	1	93	77	-1	318	106	16.8	36	ABpraappp	342	-223	0	0		0	0	0	0	0
140	1	75	52	-1	148	325	14.4	36	Caapp	322	-198	0	0		0	0	0	0	0
141	1	41	59	-1	396	182	4.9	34	ABarapapp	298	-276	0	0		0	0	0	0	0
142	1	130	153	-1	340	345	15.1	35	MSappp	214	0	0	0		0	0	0	0	0
143	1	103	71	-1	509	276	10.5	31	MSaaapa	-154	0	0	0		0	0	0	0	0
144	1	155	157	-1	507	164	23.4	38	ABarpapaa	342	182	0	0		0	0	0	0	0
145	1	5	32	-1	613	240	18.9	32	ABalapaaa	-201	0	0	0		0	0	0	0	0
146	1	18	64	-1	548	281	5.7	32	ABaraapap	262	0	0	0		0	0	0	0	0
147	1	100	158	-1	202	170	4.3	33	ABprppppa	326	-888	0	0		0	0	0	0	0
148	1	94	1	-1	490	343	17.0	34	ABalppppa	-107	0	0	0		0	0	0	0	0
149	1	120	171	-1	214	284	3.6	34	ABplppppp	283	-1	0	0		0	0	0	0	0
150	1	102	107	151	328	261	19.7	38	ABarppap	190	0	0	0		0	0	0	0	0
151	1	108	156	-1	131	241	17.6	39	Cpapa	391	-558	0	0		0	0	0	0	0
152	1	62	146	-1	162	211	3.7	33	ABprppppp	321	-1182	0	0		0	0	0	0	0
153	1	98	109	-1	467	238	5.6	33	ABaraappp	333	346	0	0		0	0	0	0	0
154	1	67	168	-1	447	268	15.3	39	Eala	389	329	0	0		0	0	0	0	0
155	1	70	100	-1	276	319	22.1	37	ABplapapp	372	-499	0	0		0	0	0	0	0
156	1	65	118	-1	498	240	20.4	36	ABarpaapa	309	136	0	0		0	0	0	0	0
157	1	50	170	-1	502	149	5.3	32	ABarappaa	314	580	0	0		0	0	0	0	0
158	1	24	150	-1	490	197	13.2	34	MSpaaap	336	927	0	0		0	0	0	0	0
159	1	129	155	-1	372	359	22.0	36	ABplapaap	122	0	0	0		0	0	0	0	0
160	1	95	79	-1	502	210	4.5	32	ABarapaap	320	166	0	0		0	0	0	0	0
161	1	77	99	-1	355	285	15.0	36	Ealp	357	-53	0	0		0	0	0	0	0
162	1	145	104	-1	409	176	20.4	39	ABarpapp	387	191	0	0		0	0	0	0	0
163	1	54	8	-1	342	322	21.7	35	ABplapapa	352	-440	0	0		0	0	0	0	0
164	1	10	92	-1	213	288	21.5	38	Caaap	213	0	0	0		0	0	0	0	0
165	1	164	165	-1	389	331	14.9	36	MSappa	350	721	0	0		0	0	0	0	0
166	1	156	13	-1	377	244	21.4	34	ABarppaap	273	-150	0	0		0	0	0	0	0
167	1	74	53	-1	416	202	15.1	36	Eara	361	-303	0	0		0	0	0	0	0
168	1	147	61	-1	198	280	14.6	39	Eplp	391	-509	0	0		0	0	0	0	0
169	1	163	54	-1	612	298	15.3	33	ABalaaaar	-24	0	0	0		0	0	0	0	0
170	1	39	173	-1	267	192	7.9	33	Dpa	118	0	0	0		0	0	0	0	0
171	1	154	114	-1	640	260	11.5	31	ABalaaaal	-3	0	0	0		0	0	0	0	0
