# Supplementary material for: The AP-2 Transcription Factor APTF-2 Is Required for Neuroblast and Epidermal Morphogenesis in Caenorhabditis elegans Embryogenesis
Source: PLoS Genet. 2016 May 13;12(5):e1006048. doi: 10.1371/journal.pgen.1006048 (PMC4866721; doi:10.1371/journal.pgen.1006048)
Supplement: S4 Text — (ZIP) [file pgen.1006048.s032.zip › nuclei/t114-nuclei]

1	1	148	5	-1	489	347	16.9	32	ABalppppa	314	-1057	0	0		0	0	0	0	0
2	1	43	169	-1	255	282	10.0	36	Dap	318	191	0	0		0	0	0	0	0
3	1	31	39	-1	471	318	11.8	35	MSapaa	322	142	0	0		0	0	0	0	0
4	1	52	115	-1	201	194	23.3	39	Cpaaa	-90	0	0	0		0	0	0	0	0
5	1	67	127	-1	383	386	17.6	36	ABplaappp	365	252	0	0		0	0	0	0	0
6	1	115	132	-1	301	309	10.3	33	Daa	329	-407	0	0		0	0	0	0	0
7	1	58	176	-1	150	328	7.6	34	Cappp	296	-123	0	0		0	0	0	0	0
8	1	163	31	-1	338	315	21.5	36	ABplapapa	332	-1092	0	0		0	0	0	0	0
9	1	103	38	-1	519	318	5.1	32	ABalpappa	297	9	0	0		0	0	0	0	0
10	1	137	120	-1	265	94	15.2	35	ABprappaa	105	0	0	0		0	0	0	0	0
11	1	102	40	-1	520	238	7.1	31	ABaraappa	-141	0	0	0		0	0	0	0	0
12	1	98	6	-1	560	195	17.3	32	ABalappap	319	330	0	0		0	0	0	0	0
13	1	166	75	-1	375	236	21.4	34	ABarppaap	260	159	0	0		0	0	0	0	0
14	1	123	80	-1	138	160	9.7	31	ABprapppp	340	0	0	0		0	0	0	0	0
15	1	134	164	-1	590	250	13.0	32	MSaaaaa	323	-275	0	0		0	0	0	0	0
16	1	78	92	-1	403	310	11.5	36	MSapap	323	-215	0	0		0	0	0	0	0
17	1	64	46	-1	487	168	9.7	35	MSppaa	354	-1422	0	0		0	0	0	0	0
18	1	49	109	-1	488	307	22.7	35	ABplaaaap	357	4	0	0		0	0	0	0	0
19	1	113	22	-1	598	222	18.7	31	ABalappaa	269	-1530	0	0		0	0	0	0	0
20	1	107	47	-1	528	201	23.2	31	ABarpaaap	255	127	0	0		0	0	0	0	0
21	1	128	90	-1	547	289	23.0	35	ABplaaaaa	288	735	0	0		0	0	0	0	0
22	1	91	76	-1	571	318	17.3	33	ABalpppaa	304	4	0	0		0	0	0	0	0
23	1	96	71	-1	203	122	13.3	34	ABprappap	322	-67	0	0		0	0	0	0	0
24	1	136	45	-1	437	159	12.8	37	MSppap	372	159	0	0		0	0	0	0	0
25	1	121	69	-1	527	247	14.4	34	MSaaaap	334	-147	0	0		0	0	0	0	0
26	1	42	154	-1	449	366	7.6	33	ABplpapaa	314	-1129	0	0		0	0	0	0	0
27	1	68	122	-1	616	196	16.0	33	ABalaaapp	298	426	0	0		0	0	0	0	0
28	1	37	163	-1	477	121	8.4	32	ABarapppa	84	0	0	0		0	0	0	0	0
29	1	35	15	-1	375	174	9.4	35	MSpppa	326	1635	0	0		0	0	0	0	0
30	1	48	44	-1	305	376	19.4	35	ABplappaa	359	583	0	0		0	0	0	0	0
31	1	28	150	-1	461	318	19.6	33	ABplaaapa	328	302	0	0		0	0	0	0	0
32	1	145	9	-1	618	255	18.4	34	ABalapaaa	298	232	0	0		0	0	0	0	0
33	1	32	88	-1	545	323	10.7	32	ABalpaapp	202	0	0	0		0	0	0	0	0
34	1	24	86	-1	335	289	6.2	35	MSaapp	142	0	0	0		0	0	0	0	0
35	1	34	147	-1	456	392	18.4	35	ABplaappa	-109	0	0	0		0	0	0	0	0
36	1	97	59	-1	263	351	5.5	32	ABplppppa	310	52	0	0		0	0	0	0	0
37	1	55	62	-1	559	139	10.3	31	ABpraaaaa	-111	0	0	0		0	0	0	0	0
38	1	65	79	-1	428	117	8.4	32	ABarapppp	291	0	0	0		0	0	0	0	0
39	1	44	41	-1	394	111	17.5	33	ABpraappa	120	0	0	0		0	0	0	0	0
40	1	1	74	-1	301	345	5.9	32	ABplpappp	315	743	0	0		0	0	0	0	0
41	1	110	118	-1	530	346	21.1	35	ABplaapaa	56	0	0	0		0	0	0	0	0
42	1	61	143	-1	402	395	11.7	32	ABplpaapp	163	0	0	0		0	0	0	0	0
43	1	117	58	-1	531	346	16.6	33	ABalpppap	163	0	0	0		0	0	0	0	0
44	1	99	26	-1	127	207	10.6	40	Cppa	399	581	0	0		0	0	0	0	0
45	1	81	102	-1	483	385	11.2	32	ABplpaaap	114	0	0	0		0	0	0	0	0
46	1	11	53	-1	638	264	15.3	34	ABalaaapa	199	0	0	0		0	0	0	0	0
47	1	2	21	-1	218	319	6.6	38	Capa	-91	0	0	0		0	0	0	0	0
48	1	104	30	-1	577	202	7.3	35	ABaraaapa	136	0	0	0		0	0	0	0	0
49	1	125	89	-1	468	222	10.6	28	MSpaapa	201	188	0	0		0	0	0	0	0
50	1	23	98	-1	377	292	5.6	30	MSaapap	74	0	0	0		0	0	0	0	0
51	1	13	37	-1	196	298	10.2	33	Cappa	328	-246	0	0		0	0	0	0	0
52	1	140	172	-1	149	327	14.3	37	Caapp	355	163	0	0		0	0	0	0	0
53	1	167	156	-1	421	207	15.3	38	Eara	343	-183	0	0		0	0	0	0	0
54	1	169	28	-1	615	304	15.2	33	ABalaaaar	2	0	0	0		0	0	0	0	0
55	1	17	49	-1	287	224	11.5	35	Z2	297	303	0	0		0	0	0	0	0
56	1	57	54	-1	385	84	14.3	31	ABprpaapa	93	0	0	0		0	0	0	0	0
57	1	74	157	-1	299	272	15.2	40	Epla	401	272	0	0		0	0	0	0	0
58	1	70	81	-1	513	118	11.9	33	ABpraaaap	232	0	0	0		0	0	0	0	0
59	1	141	126	-1	392	188	4.8	34	ABarapapp	337	-1006	0	0		0	0	0	0	0
60	1	29	136	-1	345	145	5.4	33	ABprpapap	220	0	0	0		0	0	0	0	0
61	1	168	144	-1	194	279	14.6	39	Eplp	392	506	0	0		0	0	0	0	0
62	1	127	142	-1	276	384	10.9	31	ABplpppaa	25	0	0	0		0	0	0	0	0
63	1	119	117	-1	169	165	6.6	33	ABprpppap	312	50	0	0		0	0	0	0	0
64	1	146	32	-1	546	284	5.1	33	ABaraapap	601	0	0	0		0	0	0	0	0
65	1	62	3	-1	195	361	12.5	32	ABplapppp	322	942	0	0		0	0	0	0	0
66	1	3	65	-1	592	309	10.0	35	ABalpaapa	234	0	0	0		0	0	0	0	0
67	1	84	145	-1	595	223	4.1	31	ABaraaaap	285	-111	0	0		0	0	0	0	0
68	1	131	63	-1	487	358	6.6	32	ABalppapp	292	-143	0	0		0	0	0	0	0
69	1	46	94	-1	529	137	16.5	32	ABalaappp	316	811	0	0		0	0	0	0	0
70	1	120	27	-1	595	351	15.4	33	ABalppaaa	90	0	0	0		0	0	0	0	0
71	1	143	171	-1	508	278	11.0	32	MSaaapa	324	-46	0	0		0	0	0	0	0
72	1	114	19	-1	389	93	9.9	32	ABprpaaap	283	-144	0	0		0	0	0	0	0
73	1	20	104	-1	190	134	10.0	31	ABprapppa	-2	0	0	0		0	0	0	0	0
74	1	118	52	-1	410	238	5.9	31	MSpapaa	-10	0	0	0		0	0	0	0	0
75	1	108	123	-1	534	386	9.5	33	ABalppapa	-33	0	0	0		0	0	0	0	0
76	1	51	103	-1	228	379	11.0	32	ABplpppap	289	1070	0	0		0	0	0	0	0
77	1	139	82	-1	327	102	16.9	36	ABpraappp	356	-360	0	0		0	0	0	0	0
78	1	72	175	-1	465	176	22.5	36	ABarpapap	331	455	0	0		0	0	0	0	0
79	1	160	97	-1	502	210	4.3	32	ABarapaap	323	994	0	0		0	0	0	0	0
80	1	82	51	-1	445	113	15.7	33	ABpraaapp	336	-317	0	0		0	0	0	0	0
81	1	7	42	-1	594	364	9.6	33	ABalpapaa	34	0	0	0		0	0	0	0	0
82	1	4	64	-1	492	118	15.4	33	ABpraaapa	281	-142	0	0		0	0	0	0	0
83	1	8	148	-1	366	148	19.1	35	ABarpppaa	176	0	0	0		0	0	0	0	0
84	1	80	100	-1	384	119	6.4	31	ABprpapaa	112	0	0	0		0	0	0	0	0
85	1	12	68	-1	306	229	5.5	38	MSpapp	139	0	0	0		0	0	0	0	0
86	1	25	29	-1	455	278	10.4	28	MSaaapp	235	108	0	0		0	0	0	0	0
87	1	15	12	-1	517	396	14.9	33	ABplpaaaa	-33	0	0	0		0	0	0	0	0
88	1	9	119	-1	476	297	5.3	35	ABalpappp	91	0	0	0		0	0	0	0	0
89	1	86	18	-1	490	121	20.1	34	ABpraapaa	348	809	0	0		0	0	0	0	0
90	1	79	72	-1	118	285	11.6	36	Cpapp	348	1388	0	0		0	0	0	0	0
91	1	53	36	-1	473	364	21.9	37	ABplaapap	460	0	0	0		0	0	0	0	0
92	1	164	67	-1	205	289	21.4	37	Caaap	336	206	0	0		0	0	0	0	0
93	1	125	116	-1	438	234	10.1	28	MSpaapp	211	180	0	0		0	0	0	0	0
94	1	63	162	-1	451	191	3.7	33	ABarapapa	312	-318	0	0		0	0	0	0	0
95	1	135	73	-1	308	156	4.3	33	ABprpappa	317	314	0	0		0	0	0	0	0
96	1	33	2	-1	536	169	5.4	31	ABaraaapp	312	0	0	0		0	0	0	0	0
97	1	122	20	-1	240	157	21.6	36	ABarppppp	279	486	0	0		0	0	0	0	0
98	1	54	111	-1	246	108	19.5	35	ABprapapa	304	536	0	0		0	0	0	0	0
99	1	161	170	-1	352	282	15.4	37	Ealp	365	214	0	0		0	0	0	0	0
100	1	155	153	-1	272	318	22.2	37	ABplapapp	372	-320	0	0		0	0	0	0	0
101	1	41	178	-1	635	227	8.5	31	ABaraaaaa	307	-197	0	0		0	0	0	0	0
102	1	73	131	-1	164	152	16.1	34	ABprapapp	119	0	0	0		0	0	0	0	0
103	1	88	114	-1	356	109	22.8	36	ABprapaaa	356	-521	0	0		0	0	0	0	0
104	1	162	113	134	416	167	20.2	38	ABarpapp	241	-116	0	0		0	0	0	0	0
105	1	85	110	-1	315	386	14.8	33	ABplppapa	318	266	0	0		0	0	0	0	0
106	1	5	77	-1	552	344	6.4	33	ABalpapap	6	0	0	0		0	0	0	0	0
107	1	150	24	-1	338	251	20.5	33	ABarppapa	248	1133	0	0		0	0	0	0	0
108	1	36	8	-1	330	145	11.2	36	MSpppp	-376	0	0	0		0	0	0	0	0
109	1	153	138	-1	465	243	5.6	34	ABaraappp	165	0	0	0		0	0	0	0	0
110	1	94	78	-1	261	156	4.6	33	ABprpappp	303	-398	0	0		0	0	0	0	0
111	1	95	167	-1	637	284	8.9	33	ABalpaaaa	305	-1521	0	0		0	0	0	0	0
112	1	105	112	-1	450	398	12.8	33	ABplpaapa	303	486	0	0		0	0	0	0	0
113	1	100	93	-1	594	263	6.6	33	ABaraapaa	48	0	0	0		0	0	0	0	0
114	1	171	35	-1	642	257	11.2	33	ABalaaaal	279	1254	0	0		0	0	0	0	0
115	1	87	130	-1	223	128	6.3	31	ABprpppaa	406	0	0	0		0	0	0	0	0
116	1	30	10	-1	347	240	5.1	31	MSpapap	447	0	0	0		0	0	0	0	0
117	1	26	34	-1	272	108	7.3	30	ABprppaap	275	0	0	0		0	0	0	0	0
118	1	156	151	-1	509	244	20.3	38	ABarpaapa	363	746	0	0		0	0	0	0	0
119	1	66	4	-1	626	349	11.3	34	ABalpaaap	135	0	0	0		0	0	0	0	0
120	1	10	158	-1	263	246	20.9	36	Caaaa	317	220	0	0		0	0	0	0	0
121	1	138	13	-1	556	382	12.6	32	ABalppaap	286	-433	0	0		0	0	0	0	0
122	1	56	108	-1	253	365	19.4	36	ABplappap	459	0	0	0		0	0	0	0	0
123	1	59	133	-1	328	180	21.9	37	ABarpppap	352	-134	0	0		0	0	0	0	0
124	1	111	55	-1	470	181	17.5	34	ABalapppp	345	-183	0	0		0	0	0	0	0
125	1	83	87	-1	250	134	9.7	32	ABprppapp	27	0	0	0		0	0	0	0	0
126	1	38	135	-1	432	357	16.2	34	ABalppppp	343	1501	0	0		0	0	0	0	0
127	1	89	107	-1	253	171	15.0	38	Epra	357	-329	0	0		0	0	0	0	0
128	1	122	141	-1	291	164	22.1	37	ABarppppa	122	0	0	0		0	0	0	0	0
129	1	76	91	-1	584	159	14.9	32	ABalaappa	283	157	0	0		0	0	0	0	0
130	1	101	121	-1	205	342	22.4	38	Caapa	375	-237	0	0		0	0	0	0	0
131	1	124	23	-1	325	93	8.8	31	ABprppaaa	-342	0	0	0		0	0	0	0	0
132	1	112	168	-1	313	183	16.0	40	Earp	403	237	0	0		0	0	0	0	0
133	1	27	7	-1	401	356	7.3	32	ABplpapap	318	119	0	0		0	0	0	0	0
134	1	39	16	-1	152	226	21.0	41	Cpaap	410	1997	0	0		0	0	0	0	0
135	1	109	50	-1	509	300	18.2	33	ABalapapp	312	385	0	0		0	0	0	0	0
136	1	92	70	-1	428	111	20.5	34	ABpraapap	327	-753	0	0		0	0	0	0	0
137	1	116	85	177	152	266	7.6	39	Cppp	232	-81	0	0		0	0	0	0	0
138	1	6	125	-1	556	227	3.6	32	ABarapaaa	268	454	0	0		0	0	0	0	0
139	1	132	11	-1	431	291	7.6	32	MSaapaa	309	-361	0	0		0	0	0	0	0
140	1	130	137	-1	428	240	21.8	35	ABarppaaa	279	802	0	0		0	0	0	0	0
141	1	129	66	-1	399	296	21.6	36	ABplaaapp	360	-580	0	0		0	0	0	0	0
142	1	45	128	-1	425	154	6.0	33	ABarappap	328	361	0	0		0	0	0	0	0
143	1	71	99	-1	560	260	18.1	33	ABalapapa	313	1416	0	0		0	0	0	0	0
144	1	77	56	-1	620	211	11.6	30	ABalaapaa	207	404	0	0		0	0	0	0	0
145	1	75	101	-1	345	95	12.0	32	ABprpaapp	-97	0	0	0		0	0	0	0	0
146	1	152	165	-1	173	212	3.6	33	ABprppppp	335	-240	0	0		0	0	0	0	0
147	1	93	25	-1	430	90	12.5	32	ABprpaaaa	310	64	0	0		0	0	0	0	0
148	1	133	84	-1	538	176	19.5	38	ABalapppa	346	765	0	0		0	0	0	0	0
149	1	60	166	-1	427	359	22.6	36	ABplapaaa	309	-485	0	0		0	0	0	0	0
150	1	158	161	-1	489	202	13.5	34	MSpaaap	304	0	0	0		0	0	0	0	0
151	1	150	43	-1	309	259	19.5	33	ABarppapp	247	1145	0	0		0	0	0	0	0
152	1	16	14	-1	359	352	6.5	34	ABplpappa	313	0	0	0		0	0	0	0	0
153	1	142	146	-1	338	345	15.2	36	MSappp	161	0	0	0		0	0	0	0	0
154	1	18	140	-1	319	377	10.3	31	ABplppaap	-166	0	0	0		0	0	0	0	0
155	1	159	149	-1	374	349	21.7	35	ABplapaap	286	152	0	0		0	0	0	0	0
156	1	151	48	-1	130	241	17.3	38	Cpapa	363	-1	0	0		0	0	0	0	0
157	1	144	57	-1	519	161	23.2	35	ABarpapaa	281	-806	0	0		0	0	0	0	0
158	1	147	105	-1	206	172	4.1	33	ABprppppa	322	-232	0	0		0	0	0	0	0
159	1	40	129	-1	362	392	11.1	30	ABplppaaa	304	0	0	0		0	0	0	0	0
160	1	126	159	-1	263	357	14.4	32	ABplppapp	302	281	0	0		0	0	0	0	0
161	1	14	83	-1	544	189	11.5	33	MSpaaaa	306	78	0	0		0	0	0	0	0
162	1	22	1	-1	224	241	7.9	35	Dpp	355	-410	0	0		0	0	0	0	0
163	1	106	139	-1	461	248	21.0	37	ABarpaapp	315	-146	0	0		0	0	0	0	0
164	1	90	61	-1	290	107	20.6	35	ABprapaap	352	58	0	0		0	0	0	0	0
165	1	165	60	-1	386	331	15.3	35	MSappa	316	988	0	0		0	0	0	0	0
166	1	19	95	-1	179	204	13.1	36	Eprp	352	492	0	0		0	0	0	0	0
167	1	21	155	-1	301	94	12.4	33	ABprppapa	329	-850	0	0		0	0	0	0	0
168	1	154	160	-1	444	272	15.1	39	Eala	275	0	0	0		0	0	0	0	0
169	1	69	106	-1	585	285	20.6	35	ABalapaap	321	820	0	0		0	0	0	0	0
170	1	157	96	-1	491	153	4.5	30	ABarappaa	301	661	0	0		0	0	0	0	0
171	1	149	173	-1	215	281	3.6	34	ABplppppp	308	2818	0	0		0	0	0	0	0
172	1	50	33	-1	218	361	17.7	34	ABplapppa	283	-239	0	0		0	0	0	0	0
173	1	170	174	-1	264	195	7.4	29	Dpa	117	0	0	0		0	0	0	0	0
174	1	107	124	-1	564	223	20.8	31	ABarpaaaa	141	0	0	0		0	0	0	0	0
175	1	47	152	-1	358	259	10.0	30	Z3	232	0	0	0		0	0	0	0	0
176	1	77	17	-1	586	180	11.4	30	ABalaapap	405	0	0	0		0	0	0	0	0
177	0	10	-1	-1	261	243	23.5	36		195	0	0	0		0	0	0	0	0
