# Supplementary material for: The AP-2 Transcription Factor APTF-2 Is Required for Neuroblast and Epidermal Morphogenesis in Caenorhabditis elegans Embryogenesis
Source: PLoS Genet. 2016 May 13;12(5):e1006048. doi: 10.1371/journal.pgen.1006048 (PMC4866721; doi:10.1371/journal.pgen.1006048)
Supplement: S4 Text — (ZIP) [file pgen.1006048.s032.zip › nuclei/t115-nuclei]

1	1	162	168	-1	230	236	8.4	37	Dpp	299	517	0	0		0	0	0	0	0
2	1	96	68	-1	532	175	5.6	32	ABaraaapp	155	0	0	0		0	0	0	0	0
3	1	65	149	-1	198	362	12.3	33	ABplapppp	322	122	0	0		0	0	0	0	0
4	1	119	130	-1	615	354	11.0	31	ABalpaaap	314	199	0	0		0	0	0	0	0
5	1	1	25	-1	483	350	17.2	33	ABalppppa	300	-739	0	0		0	0	0	0	0
6	1	12	31	-1	569	200	16.8	34	ABalappap	305	821	0	0		0	0	0	0	0
7	1	133	98	-1	402	359	7.2	31	ABplpapap	297	-484	0	0		0	0	0	0	0
8	1	108	28	-1	336	144	11.5	34	MSpppp	343	846	0	0		0	0	0	0	0
9	1	32	74	-1	618	254	17.7	32	ABalapaaa	579	0	0	0		0	0	0	0	0
10	1	116	108	-1	348	247	5.2	31	MSpapap	293	-188	0	0		0	0	0	0	0
11	1	139	10	-1	428	294	7.0	33	MSaapaa	48	0	0	0		0	0	0	0	0
12	1	87	4	-1	516	396	14.1	33	ABplpaaaa	176	0	0	0		0	0	0	0	0
13	1	121	39	-1	551	384	12.4	31	ABalppaap	203	0	0	0		0	0	0	0	0
14	1	152	104	-1	356	355	7.0	33	ABplpappa	263	0	0	0		0	0	0	0	0
15	1	29	36	-1	377	175	9.7	35	MSpppa	353	279	0	0		0	0	0	0	0
16	1	134	13	-1	143	229	20.1	40	Cpaap	382	182	0	0		0	0	0	0	0
17	1	176	59	-1	590	177	10.4	31	ABalaapap	215	89	0	0		0	0	0	0	0
18	1	89	170	-1	490	120	19.7	33	ABpraapaa	341	0	0	0		0	0	0	0	0
19	1	72	65	-1	394	93	10.4	34	ABprpaaap	-160	0	0	0		0	0	0	0	0
20	1	97	43	-1	225	157	22.2	37	ABarppppp	291	-142	0	0		0	0	0	0	0
21	1	47	52	-1	225	311	7.0	37	Capa	370	-390	0	0		0	0	0	0	0
22	1	19	71	-1	610	222	18.6	31	ABalappaa	-258	0	0	0		0	0	0	0	0
23	1	131	118	-1	323	95	8.7	31	ABprppaaa	276	656	0	0		0	0	0	0	0
24	1	107	139	-1	344	252	20.5	35	ABarppapa	271	180	0	0		0	0	0	0	0
25	1	147	18	-1	433	94	12.3	33	ABprpaaaa	85	0	0	0		0	0	0	0	0
26	1	44	42	-1	128	211	9.8	41	Cppa	398	647	0	0		0	0	0	0	0
27	1	70	114	-1	586	359	15.5	32	ABalppaaa	-241	0	0	0		0	0	0	0	0
28	1	54	145	-1	615	311	15.1	34	ABalaaaar	301	8	0	0		0	0	0	0	0
29	1	86	132	-1	442	274	10.3	28	MSaaapp	263	674	0	0		0	0	0	0	0
30	1	48	47	-1	579	203	6.8	34	ABaraaapa	137	0	0	0		0	0	0	0	0
31	1	8	178	-1	331	313	21.7	37	ABplapapa	323	485	0	0		0	0	0	0	0
32	1	64	48	-1	540	281	5.5	32	ABaraapap	318	442	0	0		0	0	0	0	0
33	1	172	57	-1	215	362	17.4	33	ABplapppa	72	0	0	0		0	0	0	0	0
34	1	117	156	-1	274	111	6.7	31	ABprppaap	297	1228	0	0		0	0	0	0	0
35	1	114	29	-1	646	262	10.2	34	ABalaaaal	561	0	0	0		0	0	0	0	0
36	1	91	154	-1	470	361	22.1	35	ABplaapap	337	-1214	0	0		0	0	0	0	0
37	1	51	166	-1	200	298	10.1	34	Cappa	-184	0	0	0		0	0	0	0	0
38	1	9	117	-1	511	317	5.0	32	ABalpappa	184	0	0	0		0	0	0	0	0
39	1	3	1	-1	471	316	12.0	36	MSapaa	338	1705	0	0		0	0	0	0	0
40	1	11	72	-1	518	243	7.2	32	ABaraappa	287	38	0	0		0	0	0	0	0
41	1	39	56	-1	394	108	17.6	33	ABpraappa	163	0	0	0		0	0	0	0	0
42	1	81	40	-1	586	370	9.0	33	ABalpapaa	298	0	0	0		0	0	0	0	0
43	1	151	171	-1	293	265	20.6	35	ABarppapp	280	196	0	0		0	0	0	0	0
44	1	30	63	-1	302	376	19.5	36	ABplappaa	351	31	0	0		0	0	0	0	0
45	1	24	32	-1	440	164	12.8	36	MSppap	326	-188	0	0		0	0	0	0	0
46	1	17	87	-1	496	172	9.9	35	MSppaa	335	468	0	0		0	0	0	0	0
47	1	20	101	-1	527	207	23.3	33	ABarpaaap	219	435	0	0		0	0	0	0	0
48	1	156	46	-1	122	245	16.4	38	Cpapa	371	177	0	0		0	0	0	0	0
49	1	55	88	-1	293	223	11.8	36	Z2	358	893	0	0		0	0	0	0	0
50	1	135	122	-1	510	305	18.1	34	ABalapapp	323	-3	0	0		0	0	0	0	0
51	1	80	159	-1	449	120	15.7	33	ABpraaapp	59	0	0	0		0	0	0	0	0
52	1	74	60	-1	412	241	5.9	32	MSpapaa	283	0	0	0		0	0	0	0	0
53	1	46	17	-1	645	266	14.4	33	ABalaaapa	338	395	0	0		0	0	0	0	0
54	1	56	140	-1	392	84	14.4	31	ABprpaapa	316	-479	0	0		0	0	0	0	0
55	1	124	153	-1	475	181	17.2	34	ABalapppp	330	128	0	0		0	0	0	0	0
56	1	144	76	-1	628	223	9.7	31	ABalaapaa	220	56	0	0		0	0	0	0	0
57	1	157	96	-1	523	161	21.9	36	ABarpapaa	774	0	0	0		0	0	0	0	0
58	1	43	128	-1	529	351	17.2	33	ABalpppap	323	960	0	0		0	0	0	0	0
59	1	36	109	-1	266	353	5.6	33	ABplppppa	291	-557	0	0		0	0	0	0	0
60	1	165	138	-1	383	328	15.7	35	MSappa	309	325	0	0		0	0	0	0	0
61	1	164	116	-1	284	106	19.8	35	ABprapaap	306	-722	0	0		0	0	0	0	0
62	1	37	78	-1	556	141	9.6	32	ABpraaaaa	211	0	0	0		0	0	0	0	0
63	1	68	69	-1	481	358	6.4	32	ABalppapp	488	0	0	0		0	0	0	0	0
64	1	82	9	-1	495	121	15.3	31	ABpraaapa	134	0	0	0		0	0	0	0	0
65	1	66	160	-1	587	315	10.8	34	ABalpaapa	92	0	0	0		0	0	0	0	0
66	1	141	30	-1	397	292	21.7	35	ABplaaapp	340	-581	0	0		0	0	0	0	0
67	1	92	174	-1	197	294	21.3	39	Caaap	286	0	0	0		0	0	0	0	0
68	1	85	19	-1	312	227	5.8	37	MSpapp	83	0	0	0		0	0	0	0	0
69	1	25	24	-1	532	249	14.7	34	MSaaaap	334	797	0	0		0	0	0	0	0
70	1	136	79	-1	427	111	20.5	35	ABpraapap	128	0	0	0		0	0	0	0	0
71	1	23	115	-1	208	120	13.4	34	ABprappap	103	0	0	0		0	0	0	0	0
72	1	90	147	-1	118	289	11.2	36	Cpapp	355	-227	0	0		0	0	0	0	0
73	1	95	5	-1	312	162	4.4	34	ABprpappa	307	58	0	0		0	0	0	0	0
74	1	40	27	-1	302	346	6.3	32	ABplpappp	280	1408	0	0		0	0	0	0	0
75	1	13	123	-1	380	232	21.4	33	ABarppaap	46	0	0	0		0	0	0	0	0
76	1	22	53	-1	570	325	17.5	33	ABalpppaa	330	349	0	0		0	0	0	0	0
77	1	106	21	-1	543	345	6.3	33	ABalpapap	15	0	0	0		0	0	0	0	0
78	1	110	155	-1	264	166	4.6	32	ABprpappp	293	205	0	0		0	0	0	0	0
79	1	38	7	-1	432	121	8.4	32	ABarapppp	416	0	0	0		0	0	0	0	0
80	1	14	2	-1	139	162	9.0	32	ABprapppp	296	0	0	0		0	0	0	0	0
81	1	58	44	-1	514	119	11.9	33	ABpraaaap	313	235	0	0		0	0	0	0	0
82	1	77	93	-1	329	101	17.0	36	ABpraappp	367	113	0	0		0	0	0	0	0
83	1	161	51	-1	551	191	11.6	32	MSpaaaa	102	0	0	0		0	0	0	0	0
84	1	148	99	-1	547	180	19.4	36	ABalapppa	322	139	0	0		0	0	0	0	0
85	1	137	66	-1	167	253	7.4	32	Cpppa	202	226	0	0		0	0	0	0	0
86	1	34	14	-1	330	298	6.0	35	MSaapp	-177	0	0	0		0	0	0	0	0
87	1	125	157	-1	255	139	10.0	33	ABprppapp	317	390	0	0		0	0	0	0	0
88	1	33	80	-1	534	322	10.4	32	ABalpaapp	284	0	0	0		0	0	0	0	0
89	1	49	136	-1	468	227	10.9	30	MSpaapa	222	-160	0	0		0	0	0	0	0
90	1	21	131	-1	550	285	23.1	36	ABplaaaaa	352	166	0	0		0	0	0	0	0
91	1	129	82	-1	590	160	14.5	31	ABalaappa	120	0	0	0		0	0	0	0	0
92	1	16	134	-1	404	310	11.8	35	MSapap	141	0	0	0		0	0	0	0	0
93	1	113	89	-1	588	275	6.3	33	ABaraapaa	281	185	0	0		0	0	0	0	0
94	1	69	163	-1	534	137	16.4	33	ABalaappp	-299	0	0	0		0	0	0	0	0
95	1	166	91	-1	170	203	13.0	39	Eprp	381	-694	0	0		0	0	0	0	0
96	1	170	126	-1	484	159	4.3	31	ABarappaa	295	1481	0	0		0	0	0	0	0
97	1	79	164	-1	494	215	4.5	31	ABarapaap	301	354	0	0		0	0	0	0	0
98	1	50	45	-1	376	297	5.6	30	MSaapap	236	0	0	0		0	0	0	0	0
99	1	143	129	-1	564	263	18.4	32	ABalapapa	261	444	0	0		0	0	0	0	0
100	1	84	55	-1	381	118	6.8	31	ABprpapaa	405	0	0	0		0	0	0	0	0
101	1	145	41	-1	350	92	11.7	31	ABprpaapp	168	0	0	0		0	0	0	0	0
102	1	45	26	-1	477	385	11.6	32	ABplpaaap	-93	0	0	0		0	0	0	0	0
103	1	76	37	-1	234	378	10.6	31	ABplpppap	111	0	0	0		0	0	0	0	0
104	1	73	83	-1	189	129	9.7	30	ABprapppa	298	951	0	0		0	0	0	0	0
105	1	158	90	-1	211	170	4.4	32	ABprppppa	323	1400	0	0		0	0	0	0	0
106	1	169	127	-1	593	290	19.4	34	ABalapaap	339	384	0	0		0	0	0	0	0
107	1	127	119	-1	259	172	15.2	38	Epra	325	753	0	0		0	0	0	0	0
108	1	122	100	-1	250	366	19.1	34	ABplappap	317	-132	0	0		0	0	0	0	0
109	1	18	167	-1	488	302	22.6	36	ABplaaaap	312	754	0	0		0	0	0	0	0
110	1	105	165	-1	311	387	15.4	33	ABplppapa	307	855	0	0		0	0	0	0	0
111	1	98	84	-1	244	116	19.3	35	ABprapapa	328	839	0	0		0	0	0	0	0
112	1	112	73	-1	447	399	13.3	32	ABplpaapa	293	490	0	0		0	0	0	0	0
113	1	104	103	-1	389	172	21.1	33	ABarpappp	284	-757	0	0		0	0	0	0	0
114	1	103	81	-1	351	104	22.4	36	ABprapaaa	323	1062	0	0		0	0	0	0	0
115	1	4	107	-1	189	199	23.0	40	Cpaaa	384	454	0	0		0	0	0	0	0
116	1	93	33	-1	428	238	10.0	26	MSpaapp	210	749	0	0		0	0	0	0	0
117	1	63	169	-1	172	158	6.4	32	ABprpppap	60	0	0	0		0	0	0	0	0
118	1	41	16	-1	525	343	21.5	36	ABplaapaa	413	0	0	0		0	0	0	0	0
119	1	88	111	-1	474	296	5.4	34	ABalpappp	333	474	0	0		0	0	0	0	0
120	1	10	152	-1	266	95	14.7	35	ABprappaa	470	0	0	0		0	0	0	0	0
121	1	130	110	-1	206	341	22.4	37	Caapa	348	803	0	0		0	0	0	0	0
122	1	27	15	-1	618	207	14.6	32	ABalaaapp	326	657	0	0		0	0	0	0	0
123	1	75	77	-1	525	387	9.3	33	ABalppapa	188	0	0	0		0	0	0	0	0
124	1	174	150	-1	571	224	20.4	33	ABarpaaaa	140	0	0	0		0	0	0	0	0
125	1	138	86	-1	549	227	3.8	31	ABarapaaa	192	0	0	0		0	0	0	0	0
126	1	59	35	-1	390	191	5.2	34	ABarapapp	341	-206	0	0		0	0	0	0	0
127	1	5	95	-1	381	385	18.2	37	ABplaappp	97	0	0	0		0	0	0	0	0
128	1	142	151	-1	416	152	5.5	33	ABarappap	335	0	0	0		0	0	0	0	0
129	1	159	144	-1	358	395	11.7	30	ABplppaaa	280	-158	0	0		0	0	0	0	0
130	1	115	12	-1	227	133	6.6	32	ABprpppaa	395	0	0	0		0	0	0	0	0
131	1	102	141	-1	161	148	15.7	34	ABprapapp	339	-80	0	0		0	0	0	0	0
132	1	6	49	-1	303	308	10.9	31	Daa	-86	0	0	0		0	0	0	0	0
133	1	123	22	-1	325	176	22.3	38	ABarpppap	361	-452	0	0		0	0	0	0	0
134	1	104	121	-1	443	161	20.4	33	ABarpappa	223	-443	0	0		0	0	0	0	0
135	1	126	162	-1	429	353	16.6	34	ABalppppp	335	145	0	0		0	0	0	0	0
136	1	60	67	-1	345	141	5.8	32	ABprpapap	321	-61	0	0		0	0	0	0	0
137	1	140	3	-1	433	228	22.1	35	ABarppaaa	264	801	0	0		0	0	0	0	0
138	1	109	112	-1	460	239	6.4	32	ABaraappp	327	99	0	0		0	0	0	0	0
139	1	163	176	-1	466	245	21.2	37	ABarpaapp	338	789	0	0		0	0	0	0	0
140	1	154	6	-1	320	380	10.6	31	ABplppaap	351	0	0	0		0	0	0	0	0
141	1	128	20	-1	285	157	22.5	38	ABarppppa	308	117	0	0		0	0	0	0	0
142	1	62	97	-1	279	385	11.3	30	ABplpppaa	194	0	0	0		0	0	0	0	0
143	1	42	75	-1	402	397	12.3	33	ABplpaapp	97	0	0	0		0	0	0	0	0
144	1	61	105	-1	193	278	14.7	38	Eplp	378	-120	0	0		0	0	0	0	0
145	1	67	54	-1	588	231	4.1	31	ABaraaaap	-149	0	0	0		0	0	0	0	0
146	1	153	106	-1	338	344	15.5	35	MSappp	317	-1091	0	0		0	0	0	0	0
147	1	35	133	-1	452	391	18.6	35	ABplaappa	337	-480	0	0		0	0	0	0	0
148	1	83	175	-1	367	138	19.3	34	ABarpppaa	337	-198	0	0		0	0	0	0	0
149	1	155	172	-1	369	341	21.8	36	ABplapaap	-32	0	0	0		0	0	0	0	0
150	1	31	125	-1	458	311	19.7	33	ABplaaapa	325	-331	0	0		0	0	0	0	0
151	1	118	8	-1	516	248	20.2	37	ABarpaapa	320	675	0	0		0	0	0	0	0
152	1	175	113	-1	362	260	10.5	32	Z3	452	0	0	0		0	0	0	0	0
153	1	100	135	-1	264	322	22.2	39	ABplapapp	379	718	0	0		0	0	0	0	0
154	1	26	58	-1	445	363	7.7	33	ABplpapaa	-178	0	0	0		0	0	0	0	0
155	1	167	92	-1	302	101	12.2	32	ABprppapa	76	0	0	0		0	0	0	0	0
156	1	53	62	-1	417	204	15.3	38	Eara	385	-69	0	0		0	0	0	0	0
157	1	57	61	-1	300	268	15.6	40	Epla	393	-845	0	0		0	0	0	0	0
158	1	120	124	-1	252	239	20.2	36	Caaaa	369	212	0	0		0	0	0	0	0
159	1	160	173	-1	262	359	14.4	32	ABplppapp	133	0	0	0		0	0	0	0	0
160	1	168	137	-1	444	270	15.3	38	Eala	375	42	0	0		0	0	0	0	0
161	1	150	158	-1	497	202	14.0	34	MSpaaap	329	-693	0	0		0	0	0	0	0
162	1	94	143	-1	446	196	4.2	31	ABarapapa	313	901	0	0		0	0	0	0	0
163	1	28	34	-1	477	128	7.9	33	ABarapppa	322	1023	0	0		0	0	0	0	0
164	1	15	64	-1	592	254	12.6	32	MSaaaaa	74	0	0	0		0	0	0	0	0
165	1	146	11	-1	177	206	3.5	34	ABprppppp	338	-603	0	0		0	0	0	0	0
166	1	149	85	-1	421	356	22.6	35	ABplapaaa	471	0	0	0		0	0	0	0	0
167	1	111	23	-1	628	300	9.1	32	ABalpaaaa	292	995	0	0		0	0	0	0	0
168	1	132	148	-1	315	183	16.4	39	Earp	380	-158	0	0		0	0	0	0	0
169	1	2	38	-1	259	280	10.8	35	Dap	505	0	0	0		0	0	0	0	0
170	1	99	102	-1	352	279	15.7	37	Ealp	359	-388	0	0		0	0	0	0	0
171	1	71	70	-1	503	278	11.3	33	MSaaapa	284	-16	0	0		0	0	0	0	0
172	1	52	94	-1	148	329	14.1	37	Caapp	371	-389	0	0		0	0	0	0	0
173	1	171	161	-1	221	275	3.7	34	ABplppppp	344	688	0	0		0	0	0	0	0
174	1	173	177	-1	283	191	8.4	30	Dpa	110	0	0	0		0	0	0	0	0
175	1	78	142	-1	476	178	22.2	36	ABarpapap	319	-1148	0	0		0	0	0	0	0
176	1	7	120	-1	154	336	7.6	35	Cappp	311	-422	0	0		0	0	0	0	0
177	1	137	50	-1	140	275	5.6	32	Cpppp	231	0	0	0		0	0	0	0	0
178	1	101	146	-1	630	250	7.1	32	ABaraaaaa	101	0	0	0		0	0	0	0	0
179	0	-1	-1	-1	251	236	23.4	38		139	0	0	0		0	0	0	0	0
