# Supplementary material for: The AP-2 Transcription Factor APTF-2 Is Required for Neuroblast and Epidermal Morphogenesis in Caenorhabditis elegans Embryogenesis
Source: PLoS Genet. 2016 May 13;12(5):e1006048. doi: 10.1371/journal.pgen.1006048 (PMC4866721; doi:10.1371/journal.pgen.1006048)
Supplement: S4 Text — (ZIP) [file pgen.1006048.s032.zip › nuclei/t116-nuclei]

1	1	39	97	-1	477	318	12.4	35	MSapaa	307	-475	0	0		0	0	0	0	0
2	1	80	132	-1	142	162	9.1	31	ABprapppp	64	0	0	0		0	0	0	0	0
3	1	137	160	-1	431	225	22.5	35	ABarppaaa	306	484	0	0		0	0	0	0	0
4	1	12	148	-1	515	389	13.4	33	ABplpaaaa	326	282	0	0		0	0	0	0	0
5	1	73	103	-1	310	155	4.3	33	ABprpappa	323	375	0	0		0	0	0	0	0
6	1	140	58	-1	326	379	10.7	32	ABplppaap	276	1414	0	0		0	0	0	0	0
7	1	79	21	-1	435	119	7.8	32	ABarapppp	310	-850	0	0		0	0	0	0	0
8	1	151	146	-1	516	247	20.4	36	ABarpaapa	356	-993	0	0		0	0	0	0	0
9	1	64	26	-1	493	128	15.3	33	ABpraaapa	137	0	0	0		0	0	0	0	0
10	1	11	165	-1	431	290	7.0	33	MSaapaa	303	365	0	0		0	0	0	0	0
11	1	165	43	-1	179	199	3.8	35	ABprppppp	318	2196	0	0		0	0	0	0	0
12	1	130	33	-1	229	132	6.7	33	ABprpppaa	286	87	0	0		0	0	0	0	0
13	1	16	180	-1	140	230	19.6	40	Cpaap	319	0	0	0		0	0	0	0	0
14	1	86	30	87	333	296	6.0	34	MSaapp	212	137	0	0		0	0	0	0	0
15	1	122	61	-1	620	200	13.6	33	ABalaaapp	-371	0	0	0		0	0	0	0	0
16	1	118	49	-1	522	344	21.3	36	ABplaapaa	315	647	0	0		0	0	0	0	0
17	1	53	126	-1	646	263	14.5	34	ABalaaapa	334	-360	0	0		0	0	0	0	0
18	1	25	4	-1	440	94	11.9	32	ABprpaaaa	322	445	0	0		0	0	0	0	0
19	1	68	121	-1	316	227	5.9	35	MSpapp	-350	0	0	0		0	0	0	0	0
20	1	141	150	-1	284	158	22.1	36	ABarppppa	353	96	0	0		0	0	0	0	0
21	1	77	131	-1	547	345	6.3	33	ABalpapap	63	0	0	0		0	0	0	0	0
22	1	133	53	-1	324	174	22.4	37	ABarpppap	346	775	0	0		0	0	0	0	0
23	1	167	34	-1	628	296	9.2	31	ABalpaaaa	-399	0	0	0		0	0	0	0	0
24	1	69	120	-1	536	256	14.5	34	MSaaaap	337	138	0	0		0	0	0	0	0
25	1	5	130	-1	482	350	17.2	34	ABalppppa	272	203	0	0		0	0	0	0	0
26	1	102	48	-1	476	386	11.5	31	ABplpaaap	75	0	0	0		0	0	0	0	0
27	1	74	17	-1	307	349	6.4	32	ABplpappp	163	0	0	0		0	0	0	0	0
28	1	8	85	-1	343	142	11.7	35	MSpppp	28	0	0	0		0	0	0	0	0
29	1	35	28	-1	646	258	10.2	32	ABalaaaal	84	0	0	0		0	0	0	0	0
30	1	66	158	-1	401	290	21.8	36	ABplaaapp	319	185	0	0		0	0	0	0	0
31	1	6	110	-1	570	204	16.8	34	ABalappap	328	583	0	0		0	0	0	0	0
32	1	45	100	177	433	159	12.6	36	MSppap	229	151	0	0		0	0	0	0	0
33	1	116	145	-1	431	238	9.9	25	MSpaapp	208	437	0	0		0	0	0	0	0
34	1	163	8	-1	480	128	7.7	32	ABarapppa	325	751	0	0		0	0	0	0	0
35	1	126	16	-1	392	191	5.6	34	ABarapapp	256	0	0	0		0	0	0	0	0
36	1	15	153	-1	379	174	9.6	35	MSpppa	47	0	0	0		0	0	0	0	0
37	1	103	171	-1	234	376	10.3	30	ABplpppap	-346	0	0	0		0	0	0	0	0
38	1	169	182	-1	259	279	11.3	35	Dap	516	0	0	0		0	0	0	0	0
39	1	13	98	-1	551	386	12.2	32	ABalppaap	202	0	0	0		0	0	0	0	0
40	1	42	22	-1	584	367	9.3	33	ABalpapaa	315	-706	0	0		0	0	0	0	0
41	1	101	1	-1	352	90	12.1	31	ABprpaapp	314	835	0	0		0	0	0	0	0
42	1	26	149	-1	137	209	9.5	41	Cppa	133	0	0	0		0	0	0	0	0
43	1	20	101	-1	226	158	22.6	37	ABarppppp	320	810	0	0		0	0	0	0	0
44	1	81	50	-1	511	112	12.4	34	ABpraaaap	303	1519	0	0		0	0	0	0	0
45	1	98	88	-1	376	296	5.6	30	MSaapap	428	0	0	0		0	0	0	0	0
46	1	48	167	-1	118	245	15.6	38	Cpapa	-30	0	0	0		0	0	0	0	0
47	1	30	65	-1	580	204	6.9	35	ABaraaapa	437	0	0	0		0	0	0	0	0
48	1	32	12	-1	538	280	6.3	33	ABaraapap	102	0	0	0		0	0	0	0	0
49	1	132	39	-1	306	303	10.6	33	Daa	327	-560	0	0		0	0	0	0	0
50	1	177	6	-1	140	280	5.5	32	Cpppp	217	-708	0	0		0	0	0	0	0
51	1	83	174	-1	558	190	12.2	34	MSpaaaa	5	0	0	0		0	0	0	0	0
52	1	21	9	52	229	312	7.9	40	Capa	271	182	0	0		0	0	0	0	0
53	1	76	115	-1	571	327	17.1	31	ABalpppaa	299	159	0	0		0	0	0	0	0
54	1	145	70	-1	590	232	4.3	30	ABaraaaap	294	461	0	0		0	0	0	0	0
55	1	100	45	-1	384	118	6.9	31	ABprpapaa	-261	0	0	0		0	0	0	0	0
56	1	41	95	-1	395	111	17.6	34	ABpraappa	316	1457	0	0		0	0	0	0	0
57	1	33	152	-1	215	364	17.1	34	ABplapppa	278	397	0	0		0	0	0	0	0
58	1	154	18	-1	444	362	8.3	33	ABplpapaa	128	0	0	0		0	0	0	0	0
59	1	17	128	-1	588	172	10.3	32	ABalaapap	275	391	0	0		0	0	0	0	0
60	1	52	138	-1	416	240	5.7	33	MSpapaa	246	0	0	0		0	0	0	0	0
61	1	157	106	-1	297	264	15.6	40	Epla	397	242	0	0		0	0	0	0	0
62	1	156	133	-1	414	200	15.4	39	Eara	379	143	0	0		0	0	0	0	0
63	1	44	83	-1	303	378	19.3	36	ABplappaa	339	1079	0	0		0	0	0	0	0
64	1	164	147	-1	592	253	12.6	32	MSaaaaa	316	287	0	0		0	0	0	0	0
65	1	19	136	-1	397	96	10.5	32	ABprpaaap	160	0	0	0		0	0	0	0	0
66	1	85	163	-1	179	248	7.4	33	Cpppa	212	-404	0	0		0	0	0	0	0
67	1	136	118	-1	348	139	5.8	32	ABprpapap	310	-1076	0	0		0	0	0	0	0
68	1	2	55	-1	530	174	5.4	32	ABaraaapp	321	803	0	0		0	0	0	0	0
69	1	63	129	-1	478	351	6.0	32	ABalppapp	314	142	0	0		0	0	0	0	0
70	1	171	159	-1	505	273	11.3	34	MSaaapa	324	5	0	0		0	0	0	0	0
71	1	22	14	-1	618	220	18.7	34	ABalappaa	262	1078	0	0		0	0	0	0	0
72	1	40	46	-1	517	239	7.4	31	ABaraappa	312	572	0	0		0	0	0	0	0
73	1	112	62	-1	448	395	13.6	33	ABplpaapa	327	502	0	0		0	0	0	0	0
74	1	9	104	-1	622	258	17.6	32	ABalapaaa	307	-129	0	0		0	0	0	0	0
75	1	143	32	-1	399	396	12.7	32	ABplpaapp	307	-458	0	0		0	0	0	0	0
76	1	56	54	-1	629	217	10.0	31	ABalaapaa	46	0	0	0		0	0	0	0	0
77	1	123	19	-1	522	386	8.9	32	ABalppapa	183	0	0	0		0	0	0	0	0
78	1	62	123	-1	550	138	9.8	31	ABpraaaaa	305	-248	0	0		0	0	0	0	0
79	1	70	114	-1	426	112	21.2	34	ABpraapap	342	211	0	0		0	0	0	0	0
80	1	88	38	-1	532	323	10.5	32	ABalpaapp	295	-70	0	0		0	0	0	0	0
81	1	114	24	-1	344	102	22.5	36	ABprapaaa	313	-518	0	0		0	0	0	0	0
82	1	91	80	-1	587	157	14.6	31	ABalaappa	278	352	0	0		0	0	0	0	0
83	1	104	35	-1	189	128	10.3	31	ABprapppa	294	1583	0	0		0	0	0	0	0
84	1	111	7	-1	248	119	19.6	35	ABprapapa	340	537	0	0		0	0	0	0	0
85	1	166	57	-1	417	351	22.7	36	ABplapaaa	346	167	0	0		0	0	0	0	0
86	1	125	140	-1	548	222	3.9	31	ABarapaaa	298	115	0	0		0	0	0	0	0
87	1	46	137	-1	500	171	10.5	33	MSppaa	182	0	0	0		0	0	0	0	0
88	1	49	156	-1	289	223	12.0	35	Z2	301	-402	0	0		0	0	0	0	0
89	1	93	47	-1	587	276	5.9	31	ABaraapaa	312	205	0	0		0	0	0	0	0
90	1	105	175	-1	219	164	4.3	32	ABprppppa	316	476	0	0		0	0	0	0	0
91	1	95	64	-1	169	207	13.5	38	Eprp	254	0	0	0		0	0	0	0	0
92	1	155	66	-1	303	105	12.5	32	ABprppapa	95	0	0	0		0	0	0	0	0
93	1	82	113	-1	333	98	16.7	34	ABpraappp	9	0	0	0		0	0	0	0	0
94	1	172	170	-1	146	326	14.1	38	Caapp	374	-1407	0	0		0	0	0	0	0
95	1	127	63	-1	384	383	18.8	37	ABplaappp	353	-171	0	0		0	0	0	0	0
96	1	57	74	-1	527	163	21.6	35	ABarpapaa	266	-1111	0	0		0	0	0	0	0
97	1	142	125	-1	282	386	11.2	31	ABplpppaa	307	732	0	0		0	0	0	0	0
98	1	7	109	-1	401	364	7.7	32	ABplpapap	312	-828	0	0		0	0	0	0	0
99	1	84	111	-1	547	182	19.0	36	ABalapppa	426	0	0	0		0	0	0	0	0
100	1	108	36	-1	253	366	18.3	34	ABplappap	329	180	0	0		0	0	0	0	0
101	1	47	41	-1	529	207	23.3	33	ABarpaaap	72	0	0	0		0	0	0	0	0
102	1	170	86	-1	351	276	15.8	36	Ealp	365	-408	0	0		0	0	0	0	0
103	1	113	161	-1	386	177	21.6	35	ABarpappp	313	-459	0	0		0	0	0	0	0
104	1	14	40	-1	358	350	6.8	34	ABplpappa	298	-686	0	0		0	0	0	0	0
105	1	144	162	-1	193	274	14.6	38	Eplp	380	472	0	0		0	0	0	0	0
106	1	146	10	-1	342	338	15.3	36	MSappp	154	0	0	0		0	0	0	0	0
107	1	115	105	-1	186	200	23.2	40	Cpaaa	404	889	0	0		0	0	0	0	0
108	1	10	134	-1	353	248	4.9	32	MSpapap	287	464	0	0		0	0	0	0	0
109	1	59	68	-1	269	352	5.5	33	ABplppppa	328	-1146	0	0		0	0	0	0	0
110	1	121	173	-1	203	343	22.1	37	Caapa	372	-801	0	0		0	0	0	0	0
111	1	119	157	-1	476	290	5.5	35	ABalpappp	468	0	0	0		0	0	0	0	0
112	1	138	93	-1	458	234	6.8	31	ABaraappp	-234	0	0	0		0	0	0	0	0
113	1	152	169	-1	366	265	10.5	32	Z3	276	766	0	0		0	0	0	0	0
114	1	27	77	-1	583	360	15.2	31	ABalppaaa	298	1048	0	0		0	0	0	0	0
115	1	71	79	-1	213	118	13.5	34	ABprappap	347	1472	0	0		0	0	0	0	0
116	1	61	143	-1	290	104	19.6	34	ABprapaap	345	149	0	0		0	0	0	0	0
117	1	38	31	-1	513	313	4.6	31	ABalpappa	329	0	0	0		0	0	0	0	0
118	1	23	112	-1	321	96	9.0	32	ABprppaaa	397	0	0	0		0	0	0	0	0
119	1	107	164	-1	265	174	15.6	38	Epra	383	-127	0	0		0	0	0	0	0
120	1	176	108	-1	159	337	7.4	33	Cappp	322	1187	0	0		0	0	0	0	0
121	1	134	75	-1	443	162	20.4	34	ABarpappa	239	-455	0	0		0	0	0	0	0
122	1	50	151	-1	514	298	18.2	33	ABalapapp	327	-720	0	0		0	0	0	0	0
123	1	75	20	-1	374	233	21.4	35	ABarppaap	336	1380	0	0		0	0	0	0	0
124	1	158	116	-1	248	241	20.9	37	Caaaa	356	175	0	0		0	0	0	0	0
125	1	150	107	-1	457	312	20.0	33	ABplaaapa	337	-980	0	0		0	0	0	0	0
126	1	96	37	-1	482	161	4.5	32	ABarappaa	-23	0	0	0		0	0	0	0	0
127	1	106	154	-1	595	294	18.7	33	ABalapaap	301	279	0	0		0	0	0	0	0
128	1	58	67	-1	527	354	17.3	33	ABalpppap	299	238	0	0		0	0	0	0	0
129	1	99	71	-1	565	265	19.0	31	ABalapapa	295	-194	0	0		0	0	0	0	0
130	1	4	92	-1	616	346	9.7	31	ABalpaaap	310	319	0	0		0	0	0	0	0
131	1	90	3	-1	548	285	22.8	36	ABplaaaaa	367	897	0	0		0	0	0	0	0
132	1	29	94	-1	441	270	10.4	30	MSaaapp	87	0	0	0		0	0	0	0	0
133	1	147	23	-1	455	390	18.7	34	ABplaappa	-3	0	0	0		0	0	0	0	0
134	1	92	76	-1	406	307	11.5	37	MSapap	209	129	0	0		0	0	0	0	0
135	1	153	119	-1	261	334	22.1	37	ABplapapp	375	213	0	0		0	0	0	0	0
136	1	89	122	-1	471	222	11.4	31	MSpaapa	264	1408	0	0		0	0	0	0	0
137	1	160	99	-1	444	263	15.5	38	Eala	355	-748	0	0		0	0	0	0	0
138	1	60	124	-1	387	326	15.7	35	MSappa	332	702	0	0		0	0	0	0	0
139	1	24	13	-1	339	256	20.7	35	ABarppapa	315	489	0	0		0	0	0	0	0
140	1	54	42	-1	399	86	14.3	33	ABprpaapa	316	184	0	0		0	0	0	0	0
141	1	131	117	-1	167	145	15.6	34	ABprapapp	343	301	0	0		0	0	0	0	0
142	1	175	141	-1	478	180	22.5	36	ABarpapap	331	114	0	0		0	0	0	0	0
143	1	162	27	-1	448	200	4.0	32	ABarapapa	-1	0	0	0		0	0	0	0	0
144	1	129	176	-1	358	396	12.1	30	ABplppaaa	292	-479	0	0		0	0	0	0	0
145	1	28	172	-1	622	311	14.7	33	ABalaaaar	315	1251	0	0		0	0	0	0	0
146	1	178	139	-1	628	247	6.9	32	ABaraaaaa	147	0	0	0		0	0	0	0	0
147	1	72	142	-1	123	286	10.4	35	Cpapp	349	-151	0	0		0	0	0	0	0
148	1	168	29	-1	319	182	16.2	40	Earp	396	119	0	0		0	0	0	0	0
149	1	3	144	-1	197	365	11.7	33	ABplapppp	310	-127	0	0		0	0	0	0	0
150	1	124	178	-1	574	223	20.5	34	ABarpaaaa	139	0	0	0		0	0	0	0	0
151	1	128	60	-1	413	155	5.2	32	ABarappap	304	667	0	0		0	0	0	0	0
152	1	120	89	-1	265	95	14.4	34	ABprappaa	335	198	0	0		0	0	0	0	0
153	1	55	15	-1	477	185	17.4	33	ABalapppp	23	0	0	0		0	0	0	0	0
154	1	36	59	-1	469	359	22.1	35	ABplaapap	316	-524	0	0		0	0	0	0	0
155	1	78	56	-1	268	159	4.8	33	ABprpappp	219	0	0	0		0	0	0	0	0
156	1	34	25	-1	276	108	7.3	31	ABprppaap	319	-653	0	0		0	0	0	0	0
157	1	87	5	-1	254	139	10.5	33	ABprppapp	174	0	0	0		0	0	0	0	0
158	1	161	90	-1	498	204	14.6	34	MSpaaap	346	137	0	0		0	0	0	0	0
159	1	51	91	-1	445	115	16.0	33	ABpraaapp	336	-890	0	0		0	0	0	0	0
160	1	65	44	-1	586	313	11.0	34	ABalpaapa	254	0	0	0		0	0	0	0	0
161	1	173	78	-1	223	277	3.7	34	ABplppppp	-30	0	0	0		0	0	0	0	0
162	1	135	2	-1	427	357	16.5	36	ABalppppp	317	-251	0	0		0	0	0	0	0
163	1	94	82	-1	535	137	16.2	32	ABalaappp	324	-499	0	0		0	0	0	0	0
164	1	97	168	-1	495	219	4.6	32	ABarapaap	316	972	0	0		0	0	0	0	0
165	1	110	135	-1	317	384	15.3	35	ABplppapa	296	197	0	0		0	0	0	0	0
166	1	37	81	-1	195	296	10.3	34	Cappa	159	0	0	0		0	0	0	0	0
167	1	109	51	-1	489	304	22.6	37	ABplaaaap	371	1819	0	0		0	0	0	0	0
168	1	1	166	-1	236	231	8.6	36	Dpp	358	-223	0	0		0	0	0	0	0
169	1	117	84	-1	178	154	6.5	32	ABprpppap	-25	0	0	0		0	0	0	0	0
170	1	18	11	-1	489	121	19.9	35	ABpraapaa	312	11	0	0		0	0	0	0	0
171	1	43	179	-1	285	270	21.4	37	ABarppapp	342	170	0	0		0	0	0	0	0
172	1	149	155	-1	365	330	21.6	37	ABplapaap	329	-411	0	0		0	0	0	0	0
173	1	159	102	-1	261	355	13.7	31	ABplppapp	369	0	0	0		0	0	0	0	0
174	1	67	96	-1	195	297	21.4	40	Caaap	401	-278	0	0		0	0	0	0	0
175	1	148	127	-1	367	134	19.6	33	ABarpppaa	294	-624	0	0		0	0	0	0	0
176	1	139	72	-1	467	243	21.4	36	ABarpaapp	364	505	0	0		0	0	0	0	0
177	1	174	181	-1	284	185	8.1	32	Dpa	38	0	0	0		0	0	0	0	0
178	1	31	73	-1	323	317	21.5	36	ABplapapa	161	0	0	0		0	0	0	0	0
179	0	179	-1	-1	252	238	24.0	42		421	204	0	0		0	0	0	0	0
