# Supplementary material for: The AP-2 Transcription Factor APTF-2 Is Required for Neuroblast and Epidermal Morphogenesis in Caenorhabditis elegans Embryogenesis
Source: PLoS Genet. 2016 May 13;12(5):e1006048. doi: 10.1371/journal.pgen.1006048 (PMC4866721; doi:10.1371/journal.pgen.1006048)
Supplement: S4 Text — (ZIP) [file pgen.1006048.s032.zip › nuclei/t117-nuclei]

1	1	41	15	-1	352	92	12.0	32	ABprpaapp	-14	0	0	0		0	0	0	0	0
2	1	162	152	-1	424	358	16.5	36	ABalppppp	356	69	0	0		0	0	0	0	0
3	1	131	147	-1	544	286	23.3	37	ABplaaaaa	325	10	0	0		0	0	0	0	0
4	1	18	140	-1	442	99	11.4	32	ABprpaaaa	133	0	0	0		0	0	0	0	0
5	1	157	172	-1	256	135	10.7	32	ABprppapp	320	20	0	0		0	0	0	0	0
6	1	50	25	-1	131	276	5.6	34	Cpppp	307	542	0	0		0	0	0	0	0
7	1	84	104	-1	253	115	20.0	36	ABprapapa	-93	0	0	0		0	0	0	0	0
8	1	34	12	-1	485	127	7.5	33	ABarapppa	84	0	0	0		0	0	0	0	0
9	1	52	182	-1	250	298	8.6	34	Capaa	265	816	0	0		0	0	0	0	0
10	1	106	124	-1	339	331	14.6	36	MSappp	367	-14	0	0		0	0	0	0	0
11	1	170	175	-1	486	118	20.0	35	ABpraapaa	321	313	0	0		0	0	0	0	0
12	1	48	41	-1	536	279	6.8	33	ABaraapap	14	0	0	0		0	0	0	0	0
13	1	139	118	-1	337	260	21.2	37	ABarppapa	338	-131	0	0		0	0	0	0	0
14	1	71	129	-1	619	224	18.7	32	ABalappaa	-492	0	0	0		0	0	0	0	0
15	1	153	52	-1	479	183	17.5	35	ABalapppp	314	34	0	0		0	0	0	0	0
16	1	35	136	-1	391	195	5.2	34	ABarapapp	125	0	0	0		0	0	0	0	0
17	1	27	1	-1	313	345	6.0	32	ABplpappp	151	0	0	0		0	0	0	0	0
18	1	58	122	-1	446	368	8.2	34	ABplpapaa	322	123	0	0		0	0	0	0	0
19	1	77	123	-1	519	381	8.5	33	ABalppapa	179	0	0	0		0	0	0	0	0
20	1	123	30	-1	372	237	21.5	37	ABarppaap	368	214	0	0		0	0	0	0	0
21	1	7	34	-1	440	120	7.7	33	ABarapppp	108	0	0	0		0	0	0	0	0
22	1	40	160	-1	583	367	9.2	33	ABalpapaa	232	0	0	0		0	0	0	0	0
23	1	133	85	-1	447	384	19.3	34	ABplaappa	-81	0	0	0		0	0	0	0	0
24	1	81	105	-1	344	99	22.2	35	ABprapaaa	347	-577	0	0		0	0	0	0	0
25	1	156	16	-1	276	108	7.3	32	ABprppaap	318	-295	0	0		0	0	0	0	0
26	1	9	47	-1	488	127	15.5	32	ABpraaapa	314	1074	0	0		0	0	0	0	0
27	1	143	49	-1	452	201	3.8	33	ABarapapa	311	328	0	0		0	0	0	0	0
28	1	29	167	-1	648	259	10.5	33	ABalaaaal	154	0	0	0		0	0	0	0	0
29	1	148	45	-1	321	182	16.2	41	Earp	411	645	0	0		0	0	0	0	0
30	1	14	131	-1	306	292	5.4	27	MSaappp	217	-173	0	0		0	0	0	0	0
31	1	117	78	-1	516	314	4.9	32	ABalpappa	316	-506	0	0		0	0	0	0	0
32	1	75	39	-1	403	393	12.8	33	ABplpaapp	313	-770	0	0		0	0	0	0	0
33	1	12	57	-1	230	132	6.7	33	ABprpppaa	306	710	0	0		0	0	0	0	0
34	1	23	138	-1	627	298	9.4	31	ABalpaaaa	317	249	0	0		0	0	0	0	0
35	1	83	66	-1	194	129	10.6	31	ABprapppa	211	0	0	0		0	0	0	0	0
36	1	100	51	-1	246	368	17.5	34	ABplappap	293	767	0	0		0	0	0	0	0
37	1	126	37	-1	481	163	4.5	32	ABarappaa	307	267	0	0		0	0	0	0	0
38	1	80	132	-1	533	322	10.5	33	ABalpaapp	31	0	0	0		0	0	0	0	0
39	1	49	134	-1	307	302	10.4	34	Daa	337	495	0	0		0	0	0	0	0
40	1	104	50	-1	363	350	6.8	34	ABplpappa	320	246	0	0		0	0	0	0	0
41	1	101	162	-1	525	207	23.5	34	ABarpaaap	272	-540	0	0		0	0	0	0	0
42	1	140	108	-1	402	90	13.8	32	ABprpaapa	174	0	0	0		0	0	0	0	0
43	1	11	176	-1	183	196	3.5	35	ABprppppp	347	-45	0	0		0	0	0	0	0
44	1	160	48	-1	585	313	10.9	35	ABalpaapa	126	0	0	0		0	0	0	0	0
45	1	55	73	-1	386	120	6.7	31	ABprpapaa	-224	0	0	0		0	0	0	0	0
46	1	72	102	-1	520	236	7.3	32	ABaraappa	298	-1214	0	0		0	0	0	0	0
47	1	89	82	-1	587	271	6.3	31	ABaraapaa	305	-177	0	0		0	0	0	0	0
48	1	26	99	-1	476	392	11.5	32	ABplpaaap	162	0	0	0		0	0	0	0	0
49	1	16	4	-1	519	346	21.4	36	ABplaapaa	30	0	0	0		0	0	0	0	0
50	1	44	90	-1	508	111	12.2	33	ABpraaaap	265	0	0	0		0	0	0	0	0
51	1	167	115	-1	486	303	22.6	38	ABplaaaap	330	1	0	0		0	0	0	0	0
52	1	52	168	-1	206	324	6.2	33	Capap	237	-113	0	0		0	0	0	0	0
53	1	22	183	-1	325	171	22.7	37	ABarpppap	353	138	0	0		0	0	0	0	0
54	1	76	84	-1	634	215	10.3	31	ABalaapaa	285	0	0	0		0	0	0	0	0
55	1	68	44	-1	538	176	5.0	32	ABaraaapp	19	0	0	0		0	0	0	0	0
56	1	155	64	-1	270	162	5.1	33	ABprpappp	-16	0	0	0		0	0	0	0	0
57	1	85	180	-1	403	355	22.4	35	ABplapaaa	346	119	0	0		0	0	0	0	0
58	1	6	74	-1	325	378	10.5	32	ABplppaap	171	0	0	0		0	0	0	0	0
59	1	154	2	-1	464	353	22.1	35	ABplaapap	146	0	0	0		0	0	0	0	0
60	1	151	36	-1	415	156	5.3	32	ABarappap	305	-587	0	0		0	0	0	0	0
61	1	15	98	-1	620	194	13.8	33	ABalaaapp	313	-81	0	0		0	0	0	0	0
62	1	73	86	-1	448	388	13.9	34	ABplpaapa	114	0	0	0		0	0	0	0	0
63	1	95	159	-1	374	386	18.3	36	ABplaappp	125	0	0	0		0	0	0	0	0
64	1	91	13	-1	175	210	13.8	38	Eprp	374	437	0	0		0	0	0	0	0
65	1	47	55	-1	584	200	7.2	35	ABaraaapa	-168	0	0	0		0	0	0	0	0
66	1	92	17	-1	306	103	12.2	32	ABprppapa	101	0	0	0		0	0	0	0	0
67	1	128	161	-1	521	355	16.8	34	ABalpppap	332	-11	0	0		0	0	0	0	0
68	1	109	72	-1	266	350	5.5	32	ABplppppa	307	252	0	0		0	0	0	0	0
69	0	179	-1	-1	255	247	25.4	31		220	668	0	0		0	0	0	0	0
70	1	54	100	-1	593	233	4.5	29	ABaraaaap	135	0	0	0		0	0	0	0	0
71	1	129	6	-1	565	271	20.1	33	ABalapapa	313	141	0	0		0	0	0	0	0
72	1	176	111	-1	465	237	21.3	38	ABarpaapp	320	756	0	0		0	0	0	0	0
73	1	178	166	-1	317	324	21.1	37	ABplapapa	366	-1111	0	0		0	0	0	0	0
74	1	96	178	-1	531	161	21.5	35	ABarpapaa	296	1090	0	0		0	0	0	0	0
75	1	121	29	-1	444	160	20.5	34	ABarpappa	339	151	0	0		0	0	0	0	0
76	1	134	179	181	405	312	11.5	33	MSapap	335	5	0	0		0	0	0	0	0
77	1	114	116	-1	581	356	14.8	33	ABalppaaa	321	434	0	0		0	0	0	0	0
78	1	161	142	-1	225	277	3.8	33	ABplppppp	317	-313	0	0		0	0	0	0	0
79	1	115	77	-1	214	115	13.6	34	ABprappap	146	0	0	0		0	0	0	0	0
80	1	82	154	-1	583	154	14.6	31	ABalaappa	286	665	0	0		0	0	0	0	0
81	1	166	97	-1	198	294	9.7	33	Cappa	330	1174	0	0		0	0	0	0	0
82	1	163	21	-1	534	139	16.1	34	ABalaappp	313	741	0	0		0	0	0	0	0
83	1	63	59	-1	291	376	18.6	35	ABplappaa	348	467	0	0		0	0	0	0	0
84	1	169	68	-1	179	148	6.7	32	ABprpppap	291	431	0	0		0	0	0	0	0
85	1	28	40	-1	346	141	11.6	35	MSpppp	317	683	0	0		0	0	0	0	0
86	1	102	33	-1	354	274	16.2	37	Ealp	374	103	0	0		0	0	0	0	0
87	1	14	91	-1	353	301	5.4	27	MSaappa	141	0	0	0		0	0	0	0	0
88	1	45	174	-1	385	294	5.9	31	MSaapap	288	221	0	0		0	0	0	0	0
89	1	152	153	-1	265	95	14.3	34	ABprappaa	126	0	0	0		0	0	0	0	0
90	1	158	150	-1	504	205	14.7	35	MSpaaap	321	423	0	0		0	0	0	0	0
91	1	159	171	-1	444	112	16.2	34	ABpraaapp	103	0	0	0		0	0	0	0	0
92	1	130	75	-1	608	339	8.6	32	ABalpaaap	-260	0	0	0		0	0	0	0	0
93	1	112	20	-1	462	229	7.2	32	ABaraappp	303	722	0	0		0	0	0	0	0
94	1	132	58	-1	446	265	10.5	29	MSaaapp	112	0	0	0		0	0	0	0	0
95	1	56	32	-1	392	103	17.6	34	ABpraappa	340	-116	0	0		0	0	0	0	0
96	1	174	170	-1	185	298	21.5	39	Caaap	385	-410	0	0		0	0	0	0	0
97	1	1	83	185	477	320	12.4	36	MSapaa	243	1387	0	0		0	0	0	0	0
98	1	39	92	-1	552	382	11.9	31	ABalppaap	297	1534	0	0		0	0	0	0	0
99	1	137	67	-1	442	263	15.2	37	Eala	374	1144	0	0		0	0	0	0	0
100	1	32	61	-1	413	163	12.6	29	MSppapp	213	1418	0	0		0	0	0	0	0
101	1	43	94	-1	227	155	23.0	37	ABarppppp	326	512	0	0		0	0	0	0	0
102	1	173	89	-1	261	353	13.1	32	ABplppapp	309	-922	0	0		0	0	0	0	0
103	1	5	56	-1	311	153	4.5	33	ABprpappa	309	-443	0	0		0	0	0	0	0
104	1	74	65	-1	624	260	17.6	32	ABalapaaa	324	-198	0	0		0	0	0	0	0
105	1	107	145	-1	188	197	23.0	39	Cpaaa	397	-643	0	0		0	0	0	0	0
106	1	61	63	-1	298	259	16.4	39	Epla	391	650	0	0		0	0	0	0	0
107	1	125	128	-1	452	307	20.1	35	ABplaaapa	306	25	0	0		0	0	0	0	0
108	1	120	35	-1	152	326	7.8	32	Cappp	312	1179	0	0		0	0	0	0	0
109	1	98	173	-1	406	363	8.0	32	ABplpapap	405	0	0	0		0	0	0	0	0
110	1	31	110	-1	578	208	17.1	33	ABalappap	315	553	0	0		0	0	0	0	0
111	1	99	165	-1	551	185	18.9	35	ABalapppa	320	91	0	0		0	0	0	0	0
112	1	118	22	-1	325	95	8.7	30	ABprppaaa	299	-51	0	0		0	0	0	0	0
113	1	93	139	-1	338	99	16.7	35	ABpraappp	393	0	0	0		0	0	0	0	0
114	1	79	169	-1	425	113	21.5	34	ABpraapap	327	-787	0	0		0	0	0	0	0
115	1	53	18	-1	566	335	17.4	33	ABalpppaa	326	-138	0	0		0	0	0	0	0
116	1	124	69	-1	246	243	21.4	38	Caaaa	380	-912	0	0		0	0	0	0	0
117	1	141	103	-1	167	143	15.3	34	ABprapapp	305	75	0	0		0	0	0	0	0
118	1	67	184	-1	350	142	5.7	32	ABprpapap	293	779	0	0		0	0	0	0	0
119	1	135	31	-1	252	336	21.6	37	ABplapapp	306	185	0	0		0	0	0	0	0
120	1	24	121	-1	537	257	14.7	35	MSaaaap	346	481	0	0		0	0	0	0	0
121	1	19	38	112	313	226	5.8	38	MSpapp	284	183	0	0		0	0	0	0	0
122	1	136	119	-1	473	216	12.0	33	MSpaapa	152	0	0	0		0	0	0	0	0
123	1	78	11	-1	557	135	10.1	31	ABpraaaaa	245	0	0	0		0	0	0	0	0
124	1	138	54	-1	383	328	16.1	37	MSappa	365	59	0	0		0	0	0	0	0
125	1	97	80	-1	282	385	10.3	31	ABplpppaa	275	-294	0	0		0	0	0	0	0
126	1	17	19	-1	646	259	14.5	34	ABalaaapa	542	0	0	0		0	0	0	0	0
127	1	175	135	-1	374	129	20.5	33	ABarpppaa	324	49	0	0		0	0	0	0	0
128	1	59	79	-1	588	172	10.4	31	ABalaapap	56	0	0	0		0	0	0	0	0
129	1	69	126	-1	477	350	6.0	33	ABalppapp	-99	0	0	0		0	0	0	0	0
130	1	25	130	-1	479	348	17.3	34	ABalppppa	275	-426	0	0		0	0	0	0	0
131	1	21	7	-1	547	343	6.2	32	ABalpapap	305	-908	0	0		0	0	0	0	0
132	1	2	23	-1	145	155	9.7	31	ABprapppp	41	0	0	0		0	0	0	0	0
133	1	62	70	-1	416	204	15.3	39	Eara	388	74	0	0		0	0	0	0	0
134	1	108	120	-1	359	254	5.1	32	MSpapap	296	101	0	0		0	0	0	0	0
135	1	165	96	-1	312	384	14.6	33	ABplppapa	322	-157	0	0		0	0	0	0	0
136	1	65	76	-1	398	97	10.3	33	ABprpaaap	130	0	0	0		0	0	0	0	0
137	1	87	137	163	510	169	10.4	38	MSppaa	220	-187	0	0		0	0	0	0	0
138	1	60	157	-1	423	241	5.7	32	MSpapaa	8	0	0	0		0	0	0	0	0
139	1	146	71	-1	632	248	7.4	32	ABaraaaaa	144	0	0	0		0	0	0	0	0
140	1	86	101	-1	551	226	3.8	31	ABarapaaa	79	0	0	0		0	0	0	0	0
141	1	142	62	-1	480	175	22.3	36	ABarpapap	357	-491	0	0		0	0	0	0	0
142	1	147	26	-1	121	278	10.5	35	Cpapp	354	1566	0	0		0	0	0	0	0
143	1	116	27	-1	295	98	19.3	33	ABprapaap	61	0	0	0		0	0	0	0	0
144	1	149	43	-1	198	358	11.3	32	ABplapppp	303	487	0	0		0	0	0	0	0
145	1	33	127	-1	432	234	10.2	26	MSpaapp	97	0	0	0		0	0	0	0	0
146	1	8	5	-1	512	247	20.5	36	ABarpaapa	334	-161	0	0		0	0	0	0	0
147	1	64	107	-1	593	253	12.7	32	MSaaaaa	59	0	0	0		0	0	0	0	0
148	1	4	106	-1	516	388	13.4	33	ABplpaaaa	94	0	0	0		0	0	0	0	0
149	1	42	28	-1	155	205	9.2	40	Cppa	405	637	0	0		0	0	0	0	0
150	1	20	88	-1	287	163	22.4	36	ABarppppa	308	-1086	0	0		0	0	0	0	0
151	1	122	146	-1	517	301	17.9	34	ABalapapp	297	-268	0	0		0	0	0	0	0
152	1	57	113	-1	208	363	15.9	33	ABplapppa	306	84	0	0		0	0	0	0	0
153	1	36	3	-1	381	177	9.3	35	MSpppa	-417	0	0	0		0	0	0	0	0
154	1	127	46	-1	591	299	18.4	33	ABalapaap	250	0	0	0		0	0	0	0	0
155	1	172	177	-1	359	343	21.3	35	ABplapaap	325	-442	0	0		0	0	0	0	0
156	1	88	155	-1	288	221	12.2	33	Z2	332	-143	0	0		0	0	0	0	0
157	1	111	53	-1	477	289	5.5	36	ABalpappp	305	134	0	0		0	0	0	0	0
158	1	30	144	-1	394	296	22.1	37	ABplaaapp	364	-272	0	0		0	0	0	0	0
159	1	70	9	-1	506	271	11.1	33	MSaaapa	331	-626	0	0		0	0	0	0	0
160	1	3	158	-1	428	223	22.5	35	ABarppaaa	354	1802	0	0		0	0	0	0	0
161	1	103	109	-1	385	178	22.2	35	ABarpappp	359	-389	0	0		0	0	0	0	0
162	1	105	95	-1	195	273	14.4	38	Eplp	261	0	0	0		0	0	0	0	0
163	1	66	133	-1	186	247	6.7	34	Cpppa	275	-92	0	0		0	0	0	0	0
164	1	119	125	-1	268	171	15.6	38	Epra	369	595	0	0		0	0	0	0	0
165	1	10	42	-1	437	290	7.1	33	MSaapaa	287	674	0	0		0	0	0	0	0
166	1	168	117	-1	242	231	8.7	36	Dpp	363	76	0	0		0	0	0	0	0
167	1	46	143	-1	118	237	15.3	37	Cpapa	361	220	0	0		0	0	0	0	0
168	1	164	60	-1	501	216	4.7	32	ABarapaap	318	428	0	0		0	0	0	0	0
169	1	113	8	-1	366	264	10.4	31	Z3	314	133	0	0		0	0	0	0	0
170	1	94	148	-1	143	321	13.9	37	Caapp	373	-1060	0	0		0	0	0	0	0
171	1	37	14	-1	234	370	9.5	31	ABplpppap	273	-153	0	0		0	0	0	0	0
172	1	145	24	-1	624	311	14.7	33	ABalaaaar	361	0	0	0		0	0	0	0	0
173	1	110	114	-1	197	340	21.3	36	Caapa	353	-314	0	0		0	0	0	0	0
174	1	51	87	-1	563	196	12.3	33	MSpaaaa	-100	0	0	0		0	0	0	0	0
175	1	90	81	-1	219	163	4.4	32	ABprppppa	39	0	0	0		0	0	0	0	0
176	1	144	151	-1	363	394	11.9	31	ABplppaaa	281	146	0	0		0	0	0	0	0
177	1	32	141	-1	466	159	12.2	30	MSppapa	211	-455	0	0		0	0	0	0	0
178	1	150	149	-1	572	227	20.7	33	ABarpaaaa	283	458	0	0		0	0	0	0	0
179	1	171	10	-1	282	276	21.4	37	ABarppapp	313	168	0	0		0	0	0	0	0
180	1	13	156	-1	138	225	19.2	40	Cpaap	396	517	0	0		0	0	0	0	0
181	1	177	93	-1	291	178	9.4	31	Dpa	-41	0	0	0		0	0	0	0	0
182	1	38	186	-1	271	277	12.4	32	Dap	325	-830	0	0		0	0	0	0	0
