# Supplementary material for: The AP-2 Transcription Factor APTF-2 Is Required for Neuroblast and Epidermal Morphogenesis in Caenorhabditis elegans Embryogenesis
Source: PLoS Genet. 2016 May 13;12(5):e1006048. doi: 10.1371/journal.pgen.1006048 (PMC4866721; doi:10.1371/journal.pgen.1006048)
Supplement: S4 Text — (ZIP) [file pgen.1006048.s032.zip › nuclei/t118-nuclei]

1	1	17	137	-1	311	344	5.4	33	ABplpappp	326	489	0	0		0	0	0	0	0
2	1	59	132	-1	457	353	22.0	35	ABplaapap	307	-157	0	0		0	0	0	0	0
3	1	153	6	-1	385	176	9.2	34	MSpppa	163	0	0	0		0	0	0	0	0
4	1	49	172	-1	513	347	21.5	34	ABplaapaa	331	52	0	0		0	0	0	0	0
5	1	146	46	-1	510	249	20.4	36	ABarpaapa	358	3	0	0		0	0	0	0	0
6	1	71	175	-1	567	277	20.0	33	ABalapapa	328	-12	0	0		0	0	0	0	0
7	1	131	78	-1	537	338	6.3	34	ABalpapap	310	-593	0	0		0	0	0	0	0
8	1	169	185	-1	363	254	10.5	31	Z3	273	-206	0	0		0	0	0	0	0
9	1	159	30	-1	508	267	11.4	34	MSaaapa	310	-129	0	0		0	0	0	0	0
10	1	179	151	-1	278	277	21.6	36	ABarppapp	358	1367	0	0		0	0	0	0	0
11	1	123	20	-1	552	131	10.2	31	ABpraaaaa	265	0	0	0		0	0	0	0	0
12	1	8	114	-1	488	136	7.5	32	ABarapppa	320	483	0	0		0	0	0	0	0
13	1	64	42	-1	176	214	14.4	38	Eprp	378	167	0	0		0	0	0	0	0
14	1	171	139	-1	235	367	9.3	32	ABplpppap	-38	0	0	0		0	0	0	0	0
15	1	1	14	-1	353	89	12.5	32	ABprpaapp	319	-185	0	0		0	0	0	0	0
16	1	25	149	-1	279	109	7.4	32	ABprppaap	-160	0	0	0		0	0	0	0	0
17	1	66	108	-1	306	100	12.4	32	ABprppapa	315	-482	0	0		0	0	0	0	0
18	1	115	36	-1	566	343	17.5	33	ABalpppaa	319	0	0	0		0	0	0	0	0
19	1	126	61	-1	648	262	14.2	34	ABalaaapa	-44	0	0	0		0	0	0	0	0
20	1	93	105	-1	461	229	7.5	31	ABaraappp	313	-128	0	0		0	0	0	0	0
21	1	82	29	-1	533	145	15.6	34	ABalaappp	299	111	0	0		0	0	0	0	0
22	1	112	116	-1	324	94	9.0	31	ABprppaaa	286	1640	0	0		0	0	0	0	0
23	1	132	176	-1	147	153	9.6	31	ABprapppp	335	0	0	0		0	0	0	0	0
24	1	172	28	-1	628	308	14.6	32	ABalaaaar	327	-483	0	0		0	0	0	0	0
25	1	6	124	-1	131	278	5.6	34	Cpppp	313	-1992	0	0		0	0	0	0	0
26	1	142	130	-1	117	274	10.6	34	Cpapp	342	209	0	0		0	0	0	0	0
27	1	143	113	-1	296	98	18.9	33	ABprapaap	332	1142	0	0		0	0	0	0	0
28	1	149	180	-1	172	210	9.2	41	Cppa	412	336	0	0		0	0	0	0	0
29	1	75	120	-1	444	167	20.9	34	ABarpappa	311	185	0	0		0	0	0	0	0
30	1	20	178	-1	365	235	21.6	36	ABarppaap	320	1147	0	0		0	0	0	0	0
31	1	119	162	-1	250	336	21.9	38	ABplapapp	387	614	0	0		0	0	0	0	0
32	1	95	63	-1	390	105	17.7	34	ABpraappa	322	62	0	0		0	0	0	0	0
33	1	86	167	-1	356	270	16.2	36	Ealp	360	502	0	0		0	0	0	0	0
34	1	21	59	-1	443	120	7.7	32	ABarapppp	211	0	0	0		0	0	0	0	0
35	1	108	118	-1	147	320	8.6	34	Cappp	335	-749	0	0		0	0	0	0	0
36	1	60	173	-1	416	155	5.4	32	ABarappap	98	0	0	0		0	0	0	0	0
37	1	37	101	-1	477	166	4.6	31	ABarappaa	278	-72	0	0		0	0	0	0	0
38	1	121	138	-1	334	218	5.8	29	MSpappa	203	544	0	0		0	0	0	0	0
39	1	32	168	-1	407	386	12.4	33	ABplpaapp	331	88	0	0		0	0	0	0	0
40	1	85	47	-1	346	144	12.0	36	MSpppp	60	0	0	0		0	0	0	0	0
41	1	12	121	-1	533	278	6.9	33	ABaraapap	306	655	0	0		0	0	0	0	0
42	1	165	163	-1	435	289	7.9	34	MSaapaa	321	311	0	0		0	0	0	0	0
43	1	144	112	-1	195	357	11.4	32	ABplapppp	303	-819	0	0		0	0	0	0	0
44	1	55	15	-1	537	182	5.1	32	ABaraaapp	-25	0	0	0		0	0	0	0	0
45	1	29	145	-1	325	182	16.0	39	Earp	393	611	0	0		0	0	0	0	0
46	1	154	67	-1	587	301	18.1	33	ABalapaap	337	906	0	0		0	0	0	0	0
47	1	26	4	-1	490	125	15.5	33	ABpraaapa	-196	0	0	0		0	0	0	0	0
48	1	44	9	-1	585	315	11.2	35	ABalpaapa	436	0	0	0		0	0	0	0	0
49	1	27	111	-1	455	202	3.7	32	ABarapapa	43	0	0	0		0	0	0	0	0
50	1	40	77	-1	361	351	7.0	36	ABplpappa	-58	0	0	0		0	0	0	0	0
51	1	36	102	-1	246	370	17.2	34	ABplappap	36	0	0	0		0	0	0	0	0
52	1	15	97	-1	480	182	17.6	34	ABalapppp	340	2048	0	0		0	0	0	0	0
53	1	157	18	-1	471	285	4.9	36	ABalpappp	115	0	0	0		0	0	0	0	0
54	1	124	58	-1	385	328	16.0	36	MSappa	310	694	0	0		0	0	0	0	0
55	1	65	56	-1	588	199	7.1	35	ABaraaapa	328	0	0	0		0	0	0	0	0
56	1	103	147	-1	310	149	4.6	33	ABprpappa	295	-140	0	0		0	0	0	0	0
57	1	33	25	-1	233	137	7.1	32	ABprpppaa	-47	0	0	0		0	0	0	0	0
58	1	94	166	-1	448	265	11.0	30	MSaaapp	123	0	0	0		0	0	0	0	0
59	1	83	80	-1	288	376	18.6	35	ABplappaa	329	109	0	0		0	0	0	0	0
60	1	168	135	-1	499	218	4.8	33	ABarapaap	-219	0	0	0		0	0	0	0	0
61	1	100	143	-1	409	157	12.9	32	MSppapp	206	-157	0	0		0	0	0	0	0
62	1	141	117	-1	485	169	22.1	36	ABarpapap	337	456	0	0		0	0	0	0	0
63	1	106	87	-1	302	262	16.4	39	Epla	367	570	0	0		0	0	0	0	0
64	1	56	158	-1	272	163	5.0	33	ABprpappp	330	-263	0	0		0	0	0	0	0
65	1	104	81	-1	621	270	17.7	33	ABalapaaa	154	0	0	0		0	0	0	0	0
66	1	35	40	-1	195	131	10.6	31	ABprapppa	283	482	0	0		0	0	0	0	0
67	1	99	128	-1	442	267	15.4	39	Eala	386	-321	0	0		0	0	0	0	0
68	1	84	98	-1	176	150	6.3	32	ABprpppap	101	0	0	0		0	0	0	0	0
69	1	116	10	-1	248	239	22.0	39	Caaaa	364	57	0	0		0	0	0	0	0
70	1	133	71	-1	418	205	15.2	38	Eara	380	-92	0	0		0	0	0	0	0
71	1	139	11	-1	628	248	7.3	32	ABaraaaaa	144	0	0	0		0	0	0	0	0
72	1	68	100	-1	263	351	5.5	32	ABplppppa	283	-68	0	0		0	0	0	0	0
73	1	45	125	-1	384	119	6.9	32	ABprpapaa	55	0	0	0		0	0	0	0	0
74	1	58	72	-1	326	382	10.6	32	ABplppaap	298	-793	0	0		0	0	0	0	0
75	1	92	13	-1	602	341	7.8	31	ABalpaaap	312	391	0	0		0	0	0	0	0
76	1	136	39	-1	398	94	10.6	33	ABprpaaap	296	433	0	0		0	0	0	0	0
77	1	79	164	-1	211	118	13.6	35	ABprappap	314	803	0	0		0	0	0	0	0
78	1	31	65	-1	510	308	4.7	33	ABalpappa	327	840	0	0		0	0	0	0	0
79	1	128	88	-1	588	167	10.5	31	ABalaapap	387	0	0	0		0	0	0	0	0
80	1	125	90	-1	277	387	10.4	33	ABplpppaa	295	-334	0	0		0	0	0	0	0
81	1	175	161	-1	218	161	4.3	33	ABprppppa	311	25	0	0		0	0	0	0	0
82	1	47	66	-1	582	269	6.4	31	ABaraapaa	169	0	0	0		0	0	0	0	0
83	1	97	141	-1	462	312	12.7	30	MSapaap	180	128	0	0		0	0	0	0	0
84	1	54	60	-1	638	220	10.0	32	ABalaapaa	308	-1	0	0		0	0	0	0	0
85	1	23	64	-1	446	386	19.4	37	ABplaappa	331	-979	0	0		0	0	0	0	0
86	1	62	160	-1	450	386	14.1	35	ABplpaapa	303	-499	0	0		0	0	0	0	0
87	1	174	154	-1	569	202	12.4	33	MSpaaaa	310	976	0	0		0	0	0	0	0
88	1	150	52	-1	292	165	22.3	37	ABarppppa	362	-909	0	0		0	0	0	0	0
89	1	102	148	-1	259	356	12.6	33	ABplppapp	321	344	0	0		0	0	0	0	0
90	1	50	57	-1	503	113	12.0	32	ABpraaaap	242	0	0	0		0	0	0	0	0
91	1	87	62	-1	348	305	5.2	28	MSaappa	147	0	0	0		0	0	0	0	0
92	1	98	23	-1	552	385	11.8	31	ABalppaap	309	275	0	0		0	0	0	0	0
93	1	181	159	-1	292	181	8.9	31	Dpa	313	-79	0	0		0	0	0	0	0
94	1	101	119	-1	227	151	23.3	37	ABarppppp	354	1783	0	0		0	0	0	0	0
95	1	162	1	-1	200	274	14.5	39	Eplp	390	273	0	0		0	0	0	0	0
96	1	135	103	-1	311	380	14.5	33	ABplppapa	331	248	0	0		0	0	0	0	0
97	1	81	182	-1	198	296	9.3	33	Cappa	333	-93	0	0		0	0	0	0	0
98	1	61	2	-1	623	198	13.8	32	ABalaaapp	193	0	0	0		0	0	0	0	0
99	1	48	104	-1	475	393	11.5	32	ABplpaaap	152	0	0	0		0	0	0	0	0
100	1	70	53	-1	586	236	4.4	31	ABaraaaap	-195	0	0	0		0	0	0	0	0
101	1	140	8	-1	545	228	4.0	31	ABarapaaa	-546	0	0	0		0	0	0	0	0
102	1	46	82	-1	517	238	7.5	32	ABaraappa	287	1001	0	0		0	0	0	0	0
103	1	117	55	-1	165	147	15.6	33	ABprapapp	113	0	0	0		0	0	0	0	0
104	1	7	68	-1	252	114	19.9	36	ABprapapa	331	220	0	0		0	0	0	0	0
105	1	24	129	-1	342	101	22.3	35	ABprapaaa	347	-1046	0	0		0	0	0	0	0
106	1	148	31	-1	514	389	13.2	33	ABplpaaaa	301	3549	0	0		0	0	0	0	0
107	1	147	136	-1	594	255	13.0	33	MSaaaaa	199	0	0	0		0	0	0	0	0
108	1	42	144	-1	406	92	14.2	32	ABprpaapa	309	612	0	0		0	0	0	0	0
109	1	161	123	-1	382	177	22.3	36	ABarpappp	349	-796	0	0		0	0	0	0	0
110	1	110	69	-1	585	209	17.5	34	ABalappap	339	616	0	0		0	0	0	0	0
111	1	72	41	-1	466	238	21.4	37	ABarpaapp	342	1062	0	0		0	0	0	0	0
112	1	121	38	-1	289	233	6.1	29	MSpappp	211	-442	0	0		0	0	0	0	0
113	1	152	48	-1	208	365	15.6	32	ABplapppa	469	0	0	0		0	0	0	0	0
114	1	173	74	-1	192	340	20.6	36	Caapa	331	583	0	0		0	0	0	0	0
115	1	51	169	-1	484	301	22.6	36	ABplaaaap	335	2	0	0		0	0	0	0	0
116	1	77	35	-1	586	362	14.9	33	ABalppaaa	326	-210	0	0		0	0	0	0	0
117	1	166	184	-1	242	226	9.4	37	Dpp	314	459	0	0		0	0	0	0	0
118	1	13	150	-1	333	257	21.3	35	ABarppapa	272	1158	0	0		0	0	0	0	0
119	1	122	106	-1	470	213	12.1	32	MSpaapa	301	772	0	0		0	0	0	0	0
120	1	134	19	-1	353	259	4.7	32	MSpapap	11	0	0	0		0	0	0	0	0
121	1	120	170	-1	536	256	15.1	34	MSaaaap	286	0	0	0		0	0	0	0	0
122	1	18	156	-1	447	364	8.3	34	ABplpapaa	121	0	0	0		0	0	0	0	0
123	1	19	21	-1	517	377	8.3	31	ABalppapa	255	0	0	0		0	0	0	0	0
124	1	10	179	-1	342	328	14.7	36	MSappp	363	386	0	0		0	0	0	0	0
125	1	164	171	-1	271	176	15.8	39	Epra	-49	0	0	0		0	0	0	0	0
126	1	129	76	-1	474	346	6.3	32	ABalppapp	-19	0	0	0		0	0	0	0	0
127	1	145	85	-1	428	235	10.4	27	MSpaapp	212	429	0	0		0	0	0	0	0
128	1	107	94	-1	449	307	20.1	34	ABplaaapa	308	655	0	0		0	0	0	0	0
129	1	14	50	-1	620	231	18.8	31	ABalappaa	151	0	0	0		0	0	0	0	0
130	1	130	140	-1	482	354	17.5	34	ABalppppa	-112	0	0	0		0	0	0	0	0
131	1	30	92	-1	298	294	4.9	30	MSaappp	234	457	0	0		0	0	0	0	0
132	1	38	3	-1	539	321	11.1	33	ABalpaapp	-115	0	0	0		0	0	0	0	0
133	1	163	33	-1	193	250	6.6	33	Cpppa	303	-32	0	0		0	0	0	0	0
134	1	39	174	-1	306	299	10.4	36	Daa	299	1761	0	0		0	0	0	0	0
135	1	127	83	-1	381	123	21.5	33	ABarpppaa	272	413	0	0		0	0	0	0	0
136	1	16	89	-1	390	200	5.0	34	ABarapapp	75	0	0	0		0	0	0	0	0
137	1	137	70	-1	537	170	10.1	29	MSppaaa	193	770	0	0		0	0	0	0	0
138	1	34	7	-1	617	299	8.2	31	ABalpaaaa	312	-309	0	0		0	0	0	0	0
139	1	113	51	-1	341	95	17.3	35	ABpraappp	329	1401	0	0		0	0	0	0	0
140	1	4	127	-1	440	101	11.3	32	ABprpaaaa	311	1079	0	0		0	0	0	0	0
141	1	177	79	-1	467	163	12.3	32	MSppapa	223	-451	0	0		0	0	0	0	0
142	1	78	44	-1	221	293	3.9	34	ABplppppp	286	0	0	0		0	0	0	0	0
143	1	167	16	-1	120	236	14.9	38	Cpapa	374	-602	0	0		0	0	0	0	0
144	1	158	95	-1	391	299	21.8	36	ABplaaapp	338	291	0	0		0	0	0	0	0
145	1	105	122	-1	189	190	22.7	39	Cpaaa	392	197	0	0		0	0	0	0	0
146	1	151	155	-1	519	304	18.2	34	ABalapapp	33	0	0	0		0	0	0	0	0
147	1	3	32	-1	538	289	23.1	37	ABplaaaaa	357	83	0	0		0	0	0	0	0
148	1	170	24	-1	143	320	14.2	37	Caapp	222	0	0	0		0	0	0	0	0
149	1	178	153	-1	573	233	21.5	33	ABarpaaaa	299	469	0	0		0	0	0	0	0
150	1	90	109	-1	505	203	14.8	34	MSpaaap	337	-289	0	0		0	0	0	0	0
151	1	176	126	-1	364	393	11.4	31	ABplppaaa	292	1412	0	0		0	0	0	0	0
152	1	2	177	-1	423	360	16.5	34	ABalppppp	171	0	0	0		0	0	0	0	0
153	1	89	157	-1	263	97	14.4	34	ABprappaa	-82	0	0	0		0	0	0	0	0
154	1	80	43	-1	581	158	14.6	32	ABalaappa	269	37	0	0		0	0	0	0	0
155	1	156	183	-1	292	224	12.2	33	Z2	328	-340	0	0		0	0	0	0	0
156	1	180	165	-1	136	230	19.1	38	Cpaap	372	1010	0	0		0	0	0	0	0
157	1	138	34	-1	420	243	5.8	32	MSpapaa	315	665	0	0		0	0	0	0	0
158	1	160	75	-1	426	231	22.4	36	ABarppaaa	359	-37	0	0		0	0	0	0	0
159	1	63	134	-1	374	386	17.4	37	ABplaappp	366	1519	0	0		0	0	0	0	0
160	1	22	17	-1	571	362	8.5	34	ABalpapaa	306	885	0	0		0	0	0	0	0
161	1	67	152	-1	522	357	16.8	34	ABalpppap	-241	0	0	0		0	0	0	0	0
162	1	41	27	-1	523	205	23.4	35	ABarpaaap	312	97	0	0		0	0	0	0	0
163	1	137	115	-1	488	173	10.2	30	MSppaap	-171	0	0	0		0	0	0	0	0
164	0	69	-1	-1	276	276	26.1	34		343	-158	0	0		0	0	0	0	0
165	1	111	133	-1	555	190	19.2	35	ABalapppa	399	0	0	0		0	0	0	0	0
166	1	73	110	-1	315	327	21.4	37	ABplapapa	-154	0	0	0		0	0	0	0	0
167	1	28	93	-1	649	267	9.6	33	ABalaaaal	334	-49	0	0		0	0	0	0	0
168	1	52	84	-1	191	332	6.2	32	Capap	261	-400	0	0		0	0	0	0	0
169	1	114	91	-1	428	117	21.3	34	ABpraapap	342	1511	0	0		0	0	0	0	0
170	1	96	142	-1	180	298	21.4	40	Caaap	397	63	0	0		0	0	0	0	0
171	1	91	54	-1	445	115	15.8	34	ABpraaapp	315	-1474	0	0		0	0	0	0	0
172	1	5	146	-1	260	136	11.1	33	ABprppapp	-265	0	0	0		0	0	0	0	0
173	1	109	12	-1	404	363	8.1	33	ABplpapap	331	366	0	0		0	0	0	0	0
174	1	88	37	-1	379	296	6.4	31	MSaapap	275	0	0	0		0	0	0	0	0
175	1	11	96	-1	487	120	20.0	34	ABpraapaa	344	227	0	0		0	0	0	0	0
176	1	43	99	-1	187	201	3.8	34	ABprppppp	334	868	0	0		0	0	0	0	0
177	1	155	5	-1	352	355	21.3	35	ABplapaap	325	-753	0	0		0	0	0	0	0
178	1	74	107	-1	534	163	21.3	35	ABarpapaa	309	259	0	0		0	0	0	0	0
179	1	76	86	-1	376	306	11.3	30	MSapapp	223	-819	0	0		0	0	0	0	0
180	1	57	131	-1	396	355	22.4	34	ABplapaaa	348	284	0	0		0	0	0	0	0
181	1	76	45	-1	427	318	12.6	30	MSapapa	197	-809	0	0		0	0	0	0	0
182	1	9	49	-1	248	295	8.5	32	Capaa	240	183	0	0		0	0	0	0	0
183	1	53	22	-1	328	166	22.5	37	ABarpppap	-454	0	0	0		0	0	0	0	0
184	1	118	26	-1	350	136	5.8	33	ABprpapap	290	-788	0	0		0	0	0	0	0
185	1	97	73	-1	504	326	13.4	30	MSapaaa	134	0	0	0		0	0	0	0	0
186	1	182	186	-1	269	280	12.1	33	Dap	279	-838	0	0		0	0	0	0	0
