# Supplementary material for: The AP-2 Transcription Factor APTF-2 Is Required for Neuroblast and Epidermal Morphogenesis in Caenorhabditis elegans Embryogenesis
Source: PLoS Genet. 2016 May 13;12(5):e1006048. doi: 10.1371/journal.pgen.1006048 (PMC4866721; doi:10.1371/journal.pgen.1006048)
Supplement: S4 Text — (ZIP) [file pgen.1006048.s032.zip › nuclei/t119-nuclei]

1	1	95	73	-1	201	272	14.6	38	Eplp	372	-125	0	0		0	0	0	0	0
2	1	98	67	-1	620	198	14.1	33	ABalaaapp	232	0	0	0		0	0	0	0	0
3	1	132	123	-1	544	321	11.2	34	ABalpaapp	293	492	0	0		0	0	0	0	0
4	1	47	110	-1	491	125	15.4	33	ABpraaapa	-196	0	0	0		0	0	0	0	0
5	1	177	106	-1	353	360	20.7	36	ABplapaap	305	439	0	0		0	0	0	0	0
6	1	3	22	-1	390	174	9.4	35	MSpppa	290	-428	0	0		0	0	0	0	0
7	1	138	161	-1	616	288	7.2	31	ABalpaaaa	743	0	0	0		0	0	0	0	0
8	1	101	120	-1	537	223	3.8	31	ABarapaaa	250	80	0	0		0	0	0	0	0
9	1	48	33	-1	592	315	11.0	36	ABalpaapa	360	-489	0	0		0	0	0	0	0
10	1	69	98	-1	245	246	21.9	38	Caaaa	300	346	0	0		0	0	0	0	0
11	1	71	53	-1	621	245	7.1	31	ABaraaaaa	256	0	0	0		0	0	0	0	0
12	1	173	129	-1	403	363	8.5	32	ABplpapap	320	181	0	0		0	0	0	0	0
13	1	75	75	-1	599	333	7.3	31	ABalpaaap	-61	0	0	0		0	0	0	0	0
14	1	15	55	-1	352	88	12.4	32	ABprpaapp	112	0	0	0		0	0	0	0	0
15	1	44	104	-1	535	178	5.0	33	ABaraaapp	291	0	0	0		0	0	0	0	0
16	1	143	25	-1	117	229	14.3	38	Cpapa	355	-241	0	0		0	0	0	0	0
17	1	160	87	-1	573	360	7.8	33	ABalpapaa	249	0	0	0		0	0	0	0	0
18	1	53	181	-1	465	284	4.8	36	ABalpappp	327	-200	0	0		0	0	0	0	0
19	1	120	17	-1	349	253	5.0	32	MSpapap	276	630	0	0		0	0	0	0	0
20	1	11	7	-1	558	135	10.8	31	ABpraaaaa	270	0	0	0		0	0	0	0	0
21	1	123	16	-1	513	377	7.6	32	ABalppapa	-61	0	0	0		0	0	0	0	0
22	1	183	13	-1	324	163	22.3	37	ABarpppap	337	449	0	0		0	0	0	0	0
23	1	92	8	-1	557	383	11.5	30	ABalppaap	296	892	0	0		0	0	0	0	0
24	1	148	101	-1	141	319	14.4	36	Caapp	347	1326	0	0		0	0	0	0	0
25	1	57	152	-1	231	139	7.5	34	ABprpppaa	288	0	0	0		0	0	0	0	0
26	1	184	143	-1	355	138	5.7	32	ABprpapap	325	-463	0	0		0	0	0	0	0
27	1	162	182	-1	520	205	23.3	35	ABarpaaap	257	-229	0	0		0	0	0	0	0
28	1	24	23	-1	634	310	14.4	32	ABalaaaar	324	-16	0	0		0	0	0	0	0
29	1	21	116	-1	531	143	16.1	33	ABalaappp	291	129	0	0		0	0	0	0	0
30	1	9	148	-1	508	271	11.9	35	MSaaapa	348	1833	0	0		0	0	0	0	0
31	1	106	19	-1	519	386	12.5	33	ABplpaaaa	39	0	0	0		0	0	0	0	0
32	1	147	158	-1	536	298	23.3	37	ABplaaaaa	366	-20	0	0		0	0	0	0	0
33	1	133	3	-1	198	258	6.4	33	Cpppa	332	-49	0	0		0	0	0	0	0
34	1	157	49	-1	414	243	6.2	32	MSpapaa	-55	0	0	0		0	0	0	0	0
35	1	116	34	-1	591	361	14.5	33	ABalppaaa	299	0	0	0		0	0	0	0	0
36	1	18	44	-1	571	341	17.5	33	ABalpppaa	2	0	0	0		0	0	0	0	0
37	1	174	62	-1	373	292	6.3	31	MSaapap	553	0	0	0		0	0	0	0	0
38	1	112	95	-1	280	237	5.8	29	MSpappp	204	185	0	0		0	0	0	0	0
39	1	76	84	-1	400	92	10.8	33	ABprpaaap	56	0	0	0		0	0	0	0	0
40	1	66	29	-1	192	135	10.7	31	ABprapppa	298	161	0	0		0	0	0	0	0
41	1	111	85	-1	462	235	21.8	36	ABarpaapp	290	433	0	0		0	0	0	0	0
42	1	13	126	-1	180	217	14.6	38	Eprp	362	-537	0	0		0	0	0	0	0
43	1	154	185	-1	576	157	14.8	30	ABalaappa	299	617	0	0		0	0	0	0	0
44	1	142	20	-1	225	301	4.3	34	ABplppppp	287	882	0	0		0	0	0	0	0
45	1	181	86	-1	431	318	12.6	30	MSapapa	236	-152	0	0		0	0	0	0	0
46	1	5	30	-1	509	250	20.4	36	ABarpaapa	353	0	0	0		0	0	0	0	0
47	1	40	89	-1	348	144	12.2	36	MSpppp	0	0	0	0		0	0	0	0	0
48	1	113	150	-1	206	365	15.7	34	ABplapppa	311	-155	0	0		0	0	0	0	0
49	1	182	122	-1	253	301	8.4	33	Capaa	281	186	0	0		0	0	0	0	0
50	1	129	15	-1	616	235	19.3	31	ABalappaa	286	-178	0	0		0	0	0	0	0
51	1	139	100	-1	340	97	16.8	35	ABpraappp	-195	0	0	0		0	0	0	0	0
52	1	88	141	-1	289	166	22.4	36	ABarppppa	361	-448	0	0		0	0	0	0	0
53	1	100	74	-1	577	231	4.7	29	ABaraaaap	43	0	0	0		0	0	0	0	0
54	1	171	12	-1	448	113	15.7	33	ABpraaapp	323	97	0	0		0	0	0	0	0
55	1	103	4	-1	165	148	15.3	34	ABprapapp	-36	0	0	0		0	0	0	0	0
56	1	55	65	-1	585	201	7.4	35	ABaraaapa	-320	0	0	0		0	0	0	0	0
57	1	90	2	-1	502	116	11.7	33	ABpraaaap	319	-1021	0	0		0	0	0	0	0
58	1	54	109	-1	389	325	15.8	35	MSappa	71	0	0	0		0	0	0	0	0
59	1	34	38	-1	445	121	7.6	32	ABarapppp	294	0	0	0		0	0	0	0	0
60	1	84	136	-1	637	217	10.0	32	ABalaapaa	53	0	0	0		0	0	0	0	0
61	1	19	11	-1	646	257	14.2	34	ABalaaapa	237	0	0	0		0	0	0	0	0
62	1	91	132	-1	344	306	4.6	28	MSaappa	148	0	0	0		0	0	0	0	0
63	1	32	36	-1	392	101	18.2	35	ABpraappa	431	0	0	0		0	0	0	0	0
64	1	85	170	-1	447	390	19.3	35	ABplaappa	348	179	0	0		0	0	0	0	0
65	1	78	184	-1	507	303	4.4	32	ABalpappa	567	0	0	0		0	0	0	0	0
66	1	82	135	-1	578	267	6.4	36	ABaraapaa	-231	0	0	0		0	0	0	0	0
67	1	46	115	-1	586	302	17.9	34	ABalapaap	-33	0	0	0		0	0	0	0	0
68	1	104	149	-1	250	116	19.8	36	ABprapapa	310	-751	0	0		0	0	0	0	0
69	1	110	10	-1	587	211	17.8	32	ABalappap	303	119	0	0		0	0	0	0	0
70	1	137	134	-1	541	168	10.1	29	MSppaaa	210	-154	0	0		0	0	0	0	0
71	1	70	9	-1	423	201	15.3	39	Eara	374	76	0	0		0	0	0	0	0
72	1	74	117	-1	325	381	10.5	32	ABplppaap	289	107	0	0		0	0	0	0	0
73	1	185	54	-1	514	333	13.2	31	MSapaaa	196	1053	0	0		0	0	0	0	0
74	1	114	178	-1	190	335	20.6	36	Caapa	365	585	0	0		0	0	0	0	0
75	1	158	171	-1	424	233	22.3	36	ABarppaaa	309	175	0	0		0	0	0	0	0
76	1	126	68	-1	475	340	5.7	32	ABalppapp	439	0	0	0		0	0	0	0	0
77	1	50	63	-1	362	351	6.7	36	ABplpappa	350	1229	0	0		0	0	0	0	0
78	1	7	57	-1	532	336	6.6	33	ABalpapap	328	668	0	0		0	0	0	0	0
79	1	141	176	-1	465	166	12.4	31	MSppapa	312	102	0	0		0	0	0	0	0
80	1	59	139	-1	295	375	18.6	35	ABplappaa	39	0	0	0		0	0	0	0	0
81	1	65	146	-1	624	270	17.7	33	ABalapaaa	331	655	0	0		0	0	0	0	0
82	1	102	140	-1	515	238	7.7	32	ABaraappa	500	0	0	0		0	0	0	0	0
83	1	135	164	-1	383	122	21.6	33	ABarpppaa	280	-826	0	0		0	0	0	0	0
84	1	168	41	-1	187	331	5.8	31	Capap	314	920	0	0		0	0	0	0	0
85	1	127	118	-1	430	242	10.5	28	MSpaapp	208	1382	0	0		0	0	0	0	0
86	1	179	125	-1	373	309	11.3	30	MSapapp	217	-190	0	0		0	0	0	0	0
87	1	63	94	-1	303	260	16.5	39	Epla	390	575	0	0		0	0	0	0	0
88	1	79	51	-1	589	166	10.8	31	ABalaapap	-173	0	0	0		0	0	0	0	0
89	1	136	131	-1	386	200	5.0	34	ABarapapp	181	0	0	0		0	0	0	0	0
90	1	80	179	-1	274	385	10.5	32	ABplpppaa	287	339	0	0		0	0	0	0	0
91	1	169	155	-1	429	118	21.3	34	ABpraapap	227	0	0	0		0	0	0	0	0
92	1	131	99	-1	290	294	4.7	33	MSaappp	269	-805	0	0		0	0	0	0	0
93	1	167	83	-1	647	261	9.6	32	ABalaaaal	-287	0	0	0		0	0	0	0	0
94	1	128	93	-1	445	306	20.3	36	ABplaaapa	347	746	0	0		0	0	0	0	0
95	1	144	113	-1	384	301	21.9	36	ABplaaapp	363	-221	0	0		0	0	0	0	0
96	1	175	40	-1	483	120	19.6	34	ABpraapaa	342	-769	0	0		0	0	0	0	0
97	1	52	151	-1	483	180	18.1	35	ABalapppp	349	24	0	0		0	0	0	0	0
98	1	68	79	-1	181	149	6.4	32	ABprpppap	305	76	0	0		0	0	0	0	0
99	1	176	64	-1	198	197	3.7	34	ABprppppp	342	630	0	0		0	0	0	0	0
100	1	72	167	-1	263	354	6.1	32	ABplppppa	307	1258	0	0		0	0	0	0	0
101	1	37	160	-1	469	167	4.7	30	ABarappaa	289	4	0	0		0	0	0	0	0
102	1	51	144	-1	247	371	17.3	34	ABplappap	324	-279	0	0		0	0	0	0	0
103	1	96	72	-1	311	378	14.4	32	ABplppapa	284	930	0	0		0	0	0	0	0
104	1	99	42	-1	474	394	11.3	32	ABplpaaap	308	1735	0	0		0	0	0	0	0
105	1	20	166	-1	457	233	7.2	32	ABaraappp	310	311	0	0		0	0	0	0	0
106	1	119	71	-1	475	213	11.6	32	MSpaapa	144	0	0	0		0	0	0	0	0
107	1	178	168	-1	532	167	21.6	36	ABarpapaa	558	0	0	0		0	0	0	0	0
108	1	17	156	-1	301	100	11.7	32	ABprppapa	296	-247	0	0		0	0	0	0	0
109	1	150	26	-1	502	198	14.6	33	MSpaaap	326	-200	0	0		0	0	0	0	0
110	1	166	124	-1	315	325	21.7	37	ABplapapa	369	-562	0	0		0	0	0	0	0
111	1	49	58	-1	448	204	3.7	33	ABarapapa	333	675	0	0		0	0	0	0	0
112	1	43	77	-1	191	358	11.9	33	ABplapppp	153	0	0	0		0	0	0	0	0
113	1	27	45	-1	294	97	18.6	34	ABprapaap	302	211	0	0		0	0	0	0	0
114	1	12	39	-1	492	139	7.1	33	ABarapppa	302	1100	0	0		0	0	0	0	0
115	1	163	147	-1	487	172	10.1	31	MSppaap	198	156	0	0		0	0	0	0	0
116	1	22	80	-1	324	96	8.8	32	ABprppaaa	291	-556	0	0		0	0	0	0	0
117	1	62	111	-1	482	170	22.4	35	ABarpapap	350	-1744	0	0		0	0	0	0	0
118	1	35	159	-1	152	317	8.5	34	Cappp	324	478	0	0		0	0	0	0	0
119	1	94	137	-1	227	155	23.1	36	ABarppppp	341	512	0	0		0	0	0	0	0
120	1	29	103	-1	442	167	21.4	33	ABarpappa	-123	0	0	0		0	0	0	0	0
121	1	41	138	-1	533	279	6.5	32	ABaraapap	116	0	0	0		0	0	0	0	0
122	1	145	172	-1	191	188	22.5	38	Cpaaa	388	-131	0	0		0	0	0	0	0
123	1	109	183	-1	381	172	22.2	35	ABarpappp	359	-671	0	0		0	0	0	0	0
124	1	25	56	-1	128	277	5.2	34	Cpppp	320	492	0	0		0	0	0	0	0
125	1	73	88	-1	386	117	7.2	31	ABprpapaa	-390	0	0	0		0	0	0	0	0
126	1	151	130	-1	367	393	10.9	31	ABplppaaa	271	-93	0	0		0	0	0	0	0
127	1	140	133	-1	438	101	11.3	33	ABprpaaaa	306	1091	0	0		0	0	0	0	0
128	1	67	165	-1	445	267	15.6	39	Eala	393	112	0	0		0	0	0	0	0
129	1	105	127	-1	338	98	21.6	34	ABprapaaa	297	-196	0	0		0	0	0	0	0
130	1	26	105	-1	117	274	10.5	35	Cpapp	42	0	0	0		0	0	0	0	0
131	1	180	177	-1	396	357	22.2	35	ABplapaaa	152	0	0	0		0	0	0	0	0
132	1	2	82	-1	452	351	22.3	34	ABplaapap	325	150	0	0		0	0	0	0	0
133	1	165	27	-1	553	193	19.1	35	ABalapppa	255	0	0	0		0	0	0	0	0
134	1	159	6	-1	373	388	16.7	36	ABplaappp	509	0	0	0		0	0	0	0	0
135	1	60	97	-1	495	217	4.6	32	ABarapaap	277	-232	0	0		0	0	0	0	0
136	1	107	76	-1	593	258	13.2	33	MSaaaaa	306	-200	0	0		0	0	0	0	0
137	1	1	92	-1	309	343	5.4	33	ABplpappp	74	0	0	0		0	0	0	0	0
138	1	38	31	-1	336	211	5.7	27	MSpappa	232	0	0	0		0	0	0	0	0
139	1	14	121	-1	229	370	9.5	32	ABplpppap	-62	0	0	0		0	0	0	0	0
140	1	130	35	-1	485	358	17.3	33	ABalppppa	331	-27	0	0		0	0	0	0	0
141	1	83	14	-1	463	313	13.2	29	MSapaap	193	739	0	0		0	0	0	0	0
142	1	170	52	-1	172	293	21.4	38	Caaap	361	1026	0	0		0	0	0	0	0
143	1	61	114	-1	410	153	13.5	32	MSppapp	141	0	0	0		0	0	0	0	0
144	1	108	66	-1	403	91	14.3	31	ABprpaapa	314	-547	0	0		0	0	0	0	0
145	1	45	61	-1	330	186	16.3	38	Earp	136	0	0	0		0	0	0	0	0
146	1	172	145	-1	257	136	10.9	32	ABprppapp	315	158	0	0		0	0	0	0	0
147	1	56	108	-1	315	152	4.5	34	ABprpappa	321	163	0	0		0	0	0	0	0
148	1	89	163	-1	261	361	12.7	32	ABplppapp	303	-506	0	0		0	0	0	0	0
149	1	16	48	-1	281	113	6.8	31	ABprppaap	316	-399	0	0		0	0	0	0	0
150	1	118	50	-1	332	258	21.2	36	ABarppapa	368	738	0	0		0	0	0	0	0
151	1	10	91	-1	273	282	22.5	36	ABarppapp	358	1436	0	0		0	0	0	0	0
152	1	161	21	-1	528	365	17.3	34	ABalpppap	407	0	0	0		0	0	0	0	0
153	1	149	119	-1	564	238	22.3	34	ABarpaaaa	341	-604	0	0		0	0	0	0	0
154	1	87	59	-1	568	204	12.8	33	MSpaaaa	371	0	0	0		0	0	0	0	0
155	1	146	102	-1	519	309	18.5	33	ABalapapp	336	-401	0	0		0	0	0	0	0
156	1	122	173	-1	446	358	7.8	34	ABplpapaa	320	1085	0	0		0	0	0	0	0
157	1	153	90	-1	257	99	14.3	33	ABprappaa	319	428	0	0		0	0	0	0	0
158	1	64	37	-1	273	166	5.0	33	ABprpappp	325	111	0	0		0	0	0	0	0
159	1	93	153	-1	295	178	8.8	33	Dpa	388	0	0	0		0	0	0	0	0
160	1	86	174	-1	455	388	14.3	34	ABplpaapa	-197	0	0	0		0	0	0	0	0
161	1	81	128	-1	224	156	4.2	32	ABprppppa	327	-522	0	0		0	0	0	0	0
162	1	31	78	-1	249	341	21.8	38	ABplapapp	383	653	0	0		0	0	0	0	0
163	1	42	107	-1	435	291	8.3	33	MSaapaa	7	0	0	0		0	0	0	0	0
164	1	77	32	-1	206	121	13.8	35	ABprappap	172	0	0	0		0	0	0	0	0
165	1	156	43	-1	136	227	18.6	40	Cpaap	171	0	0	0		0	0	0	0	0
166	1	58	1	-1	453	269	11.2	30	MSaaapp	428	0	0	0		0	0	0	0	0
167	1	33	47	-1	358	269	16.4	36	Ealp	309	-86	0	0		0	0	0	0	0
168	1	39	70	-1	408	389	12.4	33	ABplpaapp	326	638	0	0		0	0	0	0	0
169	1	115	154	-1	483	305	22.5	34	ABplaaaap	328	343	0	0		0	0	0	0	0
170	1	121	162	-1	536	254	15.2	34	MSaaaap	596	0	0	0		0	0	0	0	0
171	1	125	180	-1	274	177	16.4	38	Epra	153	0	0	0		0	0	0	0	0
172	1	4	46	-1	505	354	21.6	34	ABplaapaa	341	-303	0	0		0	0	0	0	0
173	1	36	81	-1	417	152	5.5	31	ABarappap	315	-515	0	0		0	0	0	0	0
174	1	134	142	-1	307	297	9.9	33	Daa	214	0	0	0		0	0	0	0	0
175	1	6	18	-1	563	276	19.9	33	ABalapapa	482	0	0	0		0	0	0	0	0
176	1	23	28	-1	146	162	9.0	32	ABprapppp	293	64	0	0		0	0	0	0	0
177	1	152	96	-1	424	363	16.6	34	ABalppppp	345	-291	0	0		0	0	0	0	0
178	1	30	69	-1	361	231	22.4	38	ABarppaap	369	744	0	0		0	0	0	0	0
179	1	124	5	-1	343	325	15.4	36	MSappp	341	-107	0	0		0	0	0	0	0
180	1	28	60	-1	179	219	9.2	40	Cppa	392	184	0	0		0	0	0	0	0
181	0	164	-1	-1	254	241	25.5	34		329	674	0	0		0	0	0	0	0
182	1	97	169	-1	201	303	9.2	33	Cappa	298	-180	0	0		0	0	0	0	0
183	1	155	157	-1	295	228	11.9	34	Z2	-16	0	0	0		0	0	0	0	0
184	1	117	112	-1	245	222	10.1	34	Dpp	112	0	0	0		0	0	0	0	0
185	1	8	175	-1	362	256	10.3	31	Z3	164	0	0	0		0	0	0	0	0
186	1	186	24	-1	254	280	13.5	31	Dap	217	-838	0	0		0	0	0	0	0
