# Supplementary material for: The AP-2 Transcription Factor APTF-2 Is Required for Neuroblast and Epidermal Morphogenesis in Caenorhabditis elegans Embryogenesis
Source: PLoS Genet. 2016 May 13;12(5):e1006048. doi: 10.1371/journal.pgen.1006048 (PMC4866721; doi:10.1371/journal.pgen.1006048)
Supplement: S4 Text — (ZIP) [file pgen.1006048.s032.zip › nuclei/t120-nuclei]

1	1	166	116	-1	452	267	11.3	30	MSaaapp	37	0	0	0		0	0	0	0	0
2	1	57	31	-1	504	119	11.5	33	ABpraaaap	331	167	0	0		0	0	0	0	0
3	1	33	177	-1	197	258	5.5	34	Cpppa	334	445	0	0		0	0	0	0	0
4	1	55	170	-1	167	150	15.4	34	ABprapapp	339	-664	0	0		0	0	0	0	0
5	1	179	39	-1	345	326	15.8	36	MSappp	331	251	0	0		0	0	0	0	0
6	1	134	73	-1	373	389	16.3	36	ABplaappp	514	0	0	0		0	0	0	0	0
7	1	20	23	-1	552	133	11.2	30	ABpraaaaa	284	-984	0	0		0	0	0	0	0
8	1	23	99	-1	559	379	11.2	31	ABalppaap	292	0	0	0		0	0	0	0	0
9	1	71	127	-1	420	201	15.1	39	Eara	383	186	0	0		0	0	0	0	0
10	1	69	65	-1	590	207	17.8	33	ABalappap	295	121	0	0		0	0	0	0	0
11	1	61	24	-1	646	260	14.2	35	ABalaaapa	229	0	0	0		0	0	0	0	0
12	1	54	66	-1	453	110	15.5	33	ABpraaapp	202	0	0	0		0	0	0	0	0
13	1	22	180	-1	325	157	22.4	36	ABarpppap	359	-275	0	0		0	0	0	0	0
14	1	141	178	-1	468	310	13.3	31	MSapaap	218	115	0	0		0	0	0	0	0
15	1	50	105	-1	615	234	19.5	32	ABalappaa	500	0	0	0		0	0	0	0	0
16	1	21	111	-1	514	375	7.6	32	ABalppapa	287	0	0	0		0	0	0	0	0
17	1	19	81	-1	345	248	5.2	31	MSpapap	9	0	0	0		0	0	0	0	0
18	1	175	40	-1	561	272	19.8	33	ABalapapa	316	1453	0	0		0	0	0	0	0
19	1	31	2	-1	523	384	12.4	33	ABplpaaaa	90	0	0	0		0	0	0	0	0
20	1	44	101	-1	225	304	4.2	34	ABplppppp	186	0	0	0		0	0	0	0	0
21	1	152	50	-1	533	375	17.2	35	ABalpppap	317	-275	0	0		0	0	0	0	0
22	1	6	42	183	387	173	9.8	36	MSpppa	220	198	0	0		0	0	0	0	0
23	1	28	18	-1	634	308	14.4	33	ABalaaaar	325	-435	0	0		0	0	0	0	0
24	1	186	186	-1	261	285	12.4	35	Dap	351	-1243	0	0		0	0	0	0	0
25	1	16	29	-1	120	229	13.8	38	Cpapa	348	429	0	0		0	0	0	0	0
26	1	109	13	-1	501	203	14.6	33	MSpaaap	312	101	0	0		0	0	0	0	0
27	1	133	95	-1	549	196	18.9	35	ABalapppa	353	729	0	0		0	0	0	0	0
28	1	176	56	-1	145	164	9.2	32	ABprapppp	304	-1195	0	0		0	0	0	0	0
29	1	40	6	-1	189	135	10.7	31	ABprapppa	-82	0	0	0		0	0	0	0	0
30	1	46	162	-1	505	248	20.7	36	ABarpaapa	362	535	0	0		0	0	0	0	0
31	1	138	12	-1	331	212	5.1	27	MSpappa	230	459	0	0		0	0	0	0	0
32	1	164	88	-1	208	128	14.5	37	ABprappap	-145	0	0	0		0	0	0	0	0
33	1	9	33	-1	595	315	10.6	36	ABalpaapa	361	787	0	0		0	0	0	0	0
34	1	35	19	-1	590	355	14.0	33	ABalppaaa	287	0	0	0		0	0	0	0	0
35	1	140	8	-1	490	353	17.1	33	ABalppppa	322	-200	0	0		0	0	0	0	0
36	1	63	49	-1	389	100	17.7	35	ABpraappa	71	0	0	0		0	0	0	0	0
37	1	158	123	-1	278	168	5.0	33	ABprpappp	329	-22	0	0		0	0	0	0	0
38	1	59	118	-1	445	123	7.6	33	ABarapppp	334	388	0	0		0	0	0	0	0
39	1	114	41	-1	490	141	7.0	32	ABarapppa	474	0	0	0		0	0	0	0	0
40	1	96	71	-1	479	119	19.6	34	ABpraapaa	338	105	0	0		0	0	0	0	0
41	1	84	151	-1	181	330	5.9	32	Capap	316	-1168	0	0		0	0	0	0	0
42	1	104	82	-1	477	398	11.2	34	ABplpaaap	333	979	0	0		0	0	0	0	0
43	1	165	165	-1	136	221	18.4	40	Cpaap	392	549	0	0		0	0	0	0	0
44	1	36	171	-1	570	341	17.6	34	ABalpppaa	298	3	0	0		0	0	0	0	0
45	1	113	184	-1	295	99	18.5	33	ABprapaap	305	840	0	0		0	0	0	0	0
46	1	172	3	-1	508	351	21.3	34	ABplaapaa	343	668	0	0		0	0	0	0	0
47	1	167	78	-1	359	271	16.4	36	Ealp	364	-98	0	0		0	0	0	0	0
48	1	149	77	-1	280	114	6.7	31	ABprppaap	305	-534	0	0		0	0	0	0	0
49	1	34	124	-1	410	246	6.5	32	MSpapaa	81	0	0	0		0	0	0	0	0
50	1	150	27	-1	329	256	21.5	36	ABarppapa	328	2076	0	0		0	0	0	0	0
51	1	88	43	-1	591	162	10.8	31	ABalaapap	305	-450	0	0		0	0	0	0	0
52	1	142	89	-1	168	294	21.4	39	Caaap	383	-1450	0	0		0	0	0	0	0
53	1	11	90	-1	620	244	7.1	31	ABaraaaaa	312	-1473	0	0		0	0	0	0	0
54	1	73	30	-1	517	335	13.1	30	MSapaaa	236	-1144	0	0		0	0	0	0	0
55	1	14	113	-1	350	89	12.0	32	ABprpaapp	291	761	0	0		0	0	0	0	0
56	1	124	147	-1	127	283	5.3	34	Cpppp	327	423	0	0		0	0	0	0	0
57	1	78	38	-1	525	328	6.9	33	ABalpapap	324	-393	0	0		0	0	0	0	0
58	1	111	182	-1	443	207	3.9	33	ABarapapa	310	543	0	0		0	0	0	0	0
59	1	154	44	-1	568	203	13.1	32	MSpaaaa	321	1362	0	0		0	0	0	0	0
60	1	180	164	-1	187	217	8.7	40	Cppa	177	0	0	0		0	0	0	0	0
61	1	145	21	-1	333	189	16.3	39	Earp	383	57	0	0		0	0	0	0	0
62	1	37	136	-1	364	293	6.5	31	MSaapap	237	0	0	0		0	0	0	0	0
63	1	77	96	-1	366	348	6.5	34	ABplpappa	321	-423	0	0		0	0	0	0	0
64	1	99	84	-1	199	187	3.7	33	ABprppppp	333	194	0	0		0	0	0	0	0
65	1	56	64	-1	582	199	7.5	34	ABaraaapa	2	0	0	0		0	0	0	0	0
66	1	144	138	-1	402	90	14.2	33	ABprpaapa	-10	0	0	0		0	0	0	0	0
67	1	2	67	-1	622	200	14.0	33	ABalaaapp	-59	0	0	0		0	0	0	0	0
68	1	76	91	-1	476	341	5.6	32	ABalppapp	309	1525	0	0		0	0	0	0	0
69	1	178	181	-1	361	238	22.4	37	ABarppaap	335	190	0	0		0	0	0	0	0
70	1	168	10	-1	410	388	12.9	32	ABplpaapp	324	45	0	0		0	0	0	0	0
71	1	106	55	-1	472	216	11.6	32	MSpaapa	318	167	0	0		0	0	0	0	0
72	1	103	1	-1	314	375	14.2	33	ABplppapa	328	344	0	0		0	0	0	0	0
73	1	1	148	-1	200	274	14.6	38	Eplp	387	158	0	0		0	0	0	0	0
74	1	53	72	-1	575	228	4.9	30	ABaraaaap	66	0	0	0		0	0	0	0	0
75	1	13	85	-1	591	330	6.6	31	ABalpaaap	613	0	0	0		0	0	0	0	0
76	1	136	93	-1	596	258	13.3	33	MSaaaaa	41	0	0	0		0	0	0	0	0
77	1	112	185	-1	189	358	12.3	33	ABplapppp	312	460	0	0		0	0	0	0	0
78	1	162	58	-1	252	343	21.6	37	ABplapapp	373	361	0	0		0	0	0	0	0
79	1	98	4	-1	183	146	6.5	33	ABprpppap	66	0	0	0		0	0	0	0	0
80	1	116	179	-1	322	94	8.7	31	ABprppaaa	282	76	0	0		0	0	0	0	0
81	1	173	106	-1	416	151	5.3	32	ABarappap	320	-1185	0	0		0	0	0	0	0
82	1	132	126	-1	455	349	21.8	35	ABplaapap	178	0	0	0		0	0	0	0	0
83	1	93	94	-1	647	260	9.6	31	ABalaaaal	100	0	0	0		0	0	0	0	0
84	1	39	62	-1	400	93	10.5	31	ABprpaaap	310	345	0	0		0	0	0	0	0
85	1	41	143	-1	460	231	21.9	36	ABarpaapp	332	126	0	0		0	0	0	0	0
86	1	45	25	-1	433	315	12.8	30	MSapapa	126	0	0	0		0	0	0	0	0
87	1	17	35	-1	564	355	7.2	32	ABalpapaa	-410	0	0	0		0	0	0	0	0
88	1	125	109	-1	385	114	7.0	33	ABprpapaa	249	0	0	0		0	0	0	0	0
89	1	47	117	-1	347	146	12.5	36	MSpppp	-35	0	0	0		0	0	0	0	0
90	1	157	125	-1	257	100	14.3	33	ABprappaa	333	-554	0	0		0	0	0	0	0
91	1	151	9	-1	267	290	22.4	37	ABarppapp	368	240	0	0		0	0	0	0	0
92	1	137	47	-1	309	349	5.6	32	ABplpappp	320	463	0	0		0	0	0	0	0
93	1	94	112	-1	443	305	21.0	34	ABplaaapa	297	-178	0	0		0	0	0	0	0
94	1	87	158	-1	302	257	16.6	40	Epla	556	0	0	0		0	0	0	0	0
95	1	38	68	-1	275	246	6.2	31	MSpappp	250	-129	0	0		0	0	0	0	0
96	1	177	142	-1	430	367	16.7	36	ABalppppp	338	-447	0	0		0	0	0	0	0
97	1	135	28	-1	491	220	4.5	32	ABarapaap	300	391	0	0		0	0	0	0	0
98	1	10	150	-1	246	251	22.2	39	Caaaa	389	1417	0	0		0	0	0	0	0
99	1	92	83	-1	284	298	5.0	31	MSaappp	298	229	0	0		0	0	0	0	0
100	1	51	14	-1	341	97	16.6	35	ABpraappp	-145	0	0	0		0	0	0	0	0
101	1	24	107	-1	139	318	14.6	37	Caapp	379	-7	0	0		0	0	0	0	0
102	1	155	130	-1	522	304	18.5	34	ABalapapp	326	336	0	0		0	0	0	0	0
103	1	120	174	-1	440	162	21.5	34	ABarpappa	327	150	0	0		0	0	0	0	0
104	1	15	74	-1	531	175	5.1	32	ABaraaapp	314	-1634	0	0		0	0	0	0	0
105	1	130	87	-1	120	277	10.3	36	Cpapp	360	2246	0	0		0	0	0	0	0
106	1	5	134	-1	356	369	20.7	34	ABplapaap	330	-499	0	0		0	0	0	0	0
107	1	163	76	-1	439	288	8.3	33	MSaapaa	314	-341	0	0		0	0	0	0	0
108	1	147	34	-1	318	153	4.7	33	ABprpappa	98	0	0	0		0	0	0	0	0
109	1	58	110	-1	391	325	15.9	37	MSappa	323	108	0	0		0	0	0	0	0
110	1	4	100	-1	491	125	15.1	34	ABpraaapa	274	-1127	0	0		0	0	0	0	0
111	1	117	169	-1	480	172	22.4	35	ABarpapap	309	-1742	0	0		0	0	0	0	0
112	1	184	131	-1	250	216	10.4	35	Dpp	338	137	0	0		0	0	0	0	0
113	1	95	166	-1	382	303	21.7	35	ABplaaapp	109	0	0	0		0	0	0	0	0
114	1	143	119	-1	412	150	13.7	32	MSppapp	286	-499	0	0		0	0	0	0	0
115	1	67	57	-1	589	300	18.4	34	ABalapaap	344	145	0	0		0	0	0	0	0
116	1	29	5	-1	532	143	16.4	32	ABalaappp	311	173	0	0		0	0	0	0	0
117	1	72	139	-1	330	384	10.5	32	ABplppaap	-264	0	0	0		0	0	0	0	0
118	1	85	104	-1	429	241	11.0	26	MSpaapp	229	443	0	0		0	0	0	0	0
119	1	153	7	-1	564	237	22.7	35	ABarpaaaa	345	-694	0	0		0	0	0	0	0
120	1	8	16	-1	534	218	4.0	31	ABarapaaa	387	0	0	0		0	0	0	0	0
121	1	139	54	-1	225	370	9.6	31	ABplpppap	310	-639	0	0		0	0	0	0	0
122	1	49	26	-1	251	304	8.3	32	Capaa	313	-1051	0	0		0	0	0	0	0
123	1	3	46	-1	548	318	11.1	33	ABalpaapp	340	554	0	0		0	0	0	0	0
124	1	110	154	-1	317	328	21.6	37	ABplapapa	314	-252	0	0		0	0	0	0	0
125	1	86	15	-1	371	309	11.4	31	MSapapp	285	749	0	0		0	0	0	0	0
126	1	42	135	-1	184	221	14.4	38	Eprp	375	782	0	0		0	0	0	0	0
127	1	129	176	-1	339	97	21.5	35	ABprapaaa	320	426	0	0		0	0	0	0	0
128	1	161	146	-1	228	152	4.3	34	ABprppppa	325	608	0	0		0	0	0	0	0
129	1	12	61	-1	404	365	8.1	33	ABplpapap	298	-430	0	0		0	0	0	0	0
130	1	126	51	-1	373	392	10.7	32	ABplppaaa	285	190	0	0		0	0	0	0	0
131	1	89	53	-1	387	206	4.8	34	ABarapapp	60	0	0	0		0	0	0	0	0
132	1	62	52	-1	341	308	4.2	29	MSaappa	280	99	0	0		0	0	0	0	0
133	1	127	59	-1	439	101	11.1	33	ABprpaaaa	110	0	0	0		0	0	0	0	0
134	1	70	63	-1	545	171	9.8	30	MSppaaa	159	0	0	0		0	0	0	0	0
135	1	66	37	-1	578	262	6.5	31	ABaraapaa	66	0	0	0		0	0	0	0	0
136	1	60	115	-1	635	215	10.3	31	ABalaapaa	390	0	0	0		0	0	0	0	0
137	1	119	20	-1	224	154	22.9	36	ABarppppp	365	949	0	0		0	0	0	0	0
138	1	121	70	-1	532	277	6.6	33	ABaraapap	321	111	0	0		0	0	0	0	0
139	1	80	45	-1	297	377	18.7	35	ABplappaa	342	260	0	0		0	0	0	0	0
140	1	82	60	-1	514	233	7.7	33	ABaraappa	289	-301	0	0		0	0	0	0	0
141	1	52	128	-1	289	170	21.8	37	ABarppppa	321	-162	0	0		0	0	0	0	0
142	1	174	92	-1	305	302	10.2	35	Daa	308	452	0	0		0	0	0	0	0
143	1	26	108	-1	355	139	6.2	32	ABprpapap	217	0	0	0		0	0	0	0	0
144	1	102	129	-1	251	371	17.4	33	ABplappap	-82	0	0	0		0	0	0	0	0
145	1	146	145	-1	257	132	11.2	32	ABprppapp	297	641	0	0		0	0	0	0	0
146	1	81	103	-1	622	272	18.2	33	ABalapaaa	302	-877	0	0		0	0	0	0	0
147	1	115	114	-1	486	175	9.6	30	MSppaap	164	0	0	0		0	0	0	0	0
148	1	30	161	-1	503	274	12.1	34	MSaaapa	36	0	0	0		0	0	0	0	0
149	1	68	172	-1	254	117	19.8	35	ABprapapa	359	312	0	0		0	0	0	0	0
150	1	48	133	-1	213	363	15.6	34	ABplapppa	303	165	0	0		0	0	0	0	0
151	1	97	140	-1	484	188	17.8	35	ABalapppp	320	18	0	0		0	0	0	0	0
152	1	25	98	-1	232	140	7.6	34	ABprpppaa	379	0	0	0		0	0	0	0	0
153	1	159	159	-1	308	174	8.5	30	Dpa	246	810	0	0		0	0	0	0	0
154	1	169	102	-1	486	303	22.6	35	ABplaaaap	349	533	0	0		0	0	0	0	0
155	1	91	149	-1	428	114	21.2	34	ABpraapap	346	406	0	0		0	0	0	0	0
156	1	108	79	-1	297	96	11.6	33	ABprppapa	415	0	0	0		0	0	0	0	0
157	1	183	153	-1	293	233	12.3	34	Z2	340	127	0	0		0	0	0	0	0
158	1	32	22	-1	534	303	23.4	36	ABplaaaaa	-177	0	0	0		0	0	0	0	0
159	1	118	137	-1	155	313	9.1	34	Cappp	314	-164	0	0		0	0	0	0	0
160	1	101	48	-1	465	171	4.5	31	ABarappaa	350	0	0	0		0	0	0	0	0
161	1	7	69	-1	613	287	6.6	31	ABalpaaaa	220	0	0	0		0	0	0	0	0
162	1	170	36	-1	539	257	15.2	33	MSaaaap	309	-365	0	0		0	0	0	0	0
163	1	148	17	-1	261	368	12.9	34	ABplppapp	213	0	0	0		0	0	0	0	0
164	1	83	163	-1	378	121	21.6	34	ABarpppaa	329	177	0	0		0	0	0	0	0
165	1	128	156	-1	441	266	15.7	39	Eala	389	223	0	0		0	0	0	0	0
166	1	105	86	-1	457	233	7.4	33	ABaraappp	291	0	0	0		0	0	0	0	0
167	1	100	121	-1	262	352	6.4	31	ABplppppa	279	-886	0	0		0	0	0	0	0
168	1	107	175	-1	530	168	21.6	37	ABarpapaa	320	1403	0	0		0	0	0	0	0
169	1	182	167	-1	201	302	8.9	33	Cappa	190	0	0	0		0	0	0	0	0
170	1	64	32	-1	451	391	19.5	35	ABplaappa	330	72	0	0		0	0	0	0	0
171	1	75	144	-1	421	234	22.4	35	ABarppaaa	353	-728	0	0		0	0	0	0	0
172	1	122	155	-1	190	188	22.6	40	Cpaaa	367	138	0	0		0	0	0	0	0
173	1	156	157	-1	444	357	7.8	34	ABplpapaa	313	-1107	0	0		0	0	0	0	0
174	1	160	97	-1	459	385	14.1	34	ABplpaapa	286	-212	0	0		0	0	0	0	0
175	1	185	141	-1	358	256	10.5	31	Z3	263	375	0	0		0	0	0	0	0
176	1	79	168	-1	466	165	12.3	32	MSppapa	290	-703	0	0		0	0	0	0	0
177	1	131	122	-1	399	362	21.8	36	ABplapaaa	340	759	0	0		0	0	0	0	0
178	1	74	160	-1	192	337	20.9	36	Caapa	28	0	0	0		0	0	0	0	0
179	1	90	120	-1	278	385	10.1	32	ABplpppaa	74	0	0	0		0	0	0	0	0
180	1	171	152	-1	277	182	16.6	38	Epra	99	0	0	0		0	0	0	0	0
181	1	18	75	-1	460	285	4.4	36	ABalpappp	343	1058	0	0		0	0	0	0	0
182	1	27	132	-1	520	206	23.7	34	ABarpaaap	323	-519	0	0		0	0	0	0	0
183	1	123	80	-1	382	169	22.3	36	ABarpappp	356	-480	0	0		0	0	0	0	0
184	1	65	173	-1	506	300	4.2	33	ABalpappa	323	711	0	0		0	0	0	0	0
185	1	43	11	-1	575	157	15.2	30	ABalaappa	142	0	0	0		0	0	0	0	0
