# Supplementary material for: The AP-2 Transcription Factor APTF-2 Is Required for Neuroblast and Epidermal Morphogenesis in Caenorhabditis elegans Embryogenesis
Source: PLoS Genet. 2016 May 13;12(5):e1006048. doi: 10.1371/journal.pgen.1006048 (PMC4866721; doi:10.1371/journal.pgen.1006048)
Supplement: S4 Text — (ZIP) [file pgen.1006048.s032.zip › nuclei/t121-nuclei]

1	1	72	183	-1	313	376	13.8	32	ABplppapa	325	1459	0	0		0	0	0	0	0
2	1	19	85	-1	521	383	12.3	33	ABplpaaaa	319	26	0	0		0	0	0	0	0
3	1	46	177	-1	505	352	21.1	34	ABplaapaa	325	-147	0	0		0	0	0	0	0
4	1	79	66	-1	183	146	6.7	32	ABprpppap	319	8	0	0		0	0	0	0	0
5	1	116	144	-1	530	143	16.4	33	ABalaappp	316	-169	0	0		0	0	0	0	0
6	1	29	64	-1	190	136	11.0	31	ABprapppa	214	0	0	0		0	0	0	0	0
7	1	119	164	-1	558	241	22.8	35	ABarpaaaa	315	215	0	0		0	0	0	0	0
8	1	35	171	-1	494	353	16.8	33	ABalppppa	41	0	0	0		0	0	0	0	0
9	1	91	80	-1	262	291	22.5	36	ABarppapp	343	1607	0	0		0	0	0	0	0
10	1	70	105	-1	413	391	13.0	34	ABplpaapp	313	-1395	0	0		0	0	0	0	0
11	1	185	63	-1	573	158	15.2	30	ABalaappa	299	941	0	0		0	0	0	0	0
12	1	31	12	-1	331	214	5.2	28	MSpappa	241	137	0	0		0	0	0	0	0
13	1	26	43	-1	505	210	14.5	33	MSpaaap	338	-40	0	0		0	0	0	0	0
14	1	100	124	-1	345	93	16.6	35	ABpraappp	542	0	0	0		0	0	0	0	0
15	1	125	131	-1	371	312	11.4	32	MSapapp	346	0	0	0		0	0	0	0	0
16	1	120	6	-1	532	217	3.9	30	ABarapaaa	256	-199	0	0		0	0	0	0	0
17	1	163	186	-1	264	373	13.2	34	ABplppapp	291	-419	0	0		0	0	0	0	0
18	1	23	100	-1	635	312	13.7	33	ABalaaaar	311	-110	0	0		0	0	0	0	0
19	1	34	92	-1	596	352	14.0	33	ABalppaaa	315	627	0	0		0	0	0	0	0
20	1	137	146	-1	225	145	22.5	36	ABarppppp	359	15	0	0		0	0	0	0	0
21	1	61	132	-1	334	193	16.2	40	Earp	395	454	0	0		0	0	0	0	0
22	1	158	140	-1	538	308	23.5	37	ABplaaaaa	357	34	0	0		0	0	0	0	0
23	1	7	147	-1	545	130	11.7	30	ABpraaaaa	18	0	0	0		0	0	0	0	0
24	1	11	28	-1	647	267	14.0	34	ABalaaapa	327	505	0	0		0	0	0	0	0
25	1	86	103	-1	435	318	12.8	30	MSapapa	262	1746	0	0		0	0	0	0	0
26	1	122	67	-1	257	304	7.8	32	Capaa	325	-54	0	0		0	0	0	0	0
27	1	50	156	-1	327	256	21.4	37	ABarppapa	360	-174	0	0		0	0	0	0	0
28	1	97	115	-1	491	213	4.8	32	ABarapaap	307	-1200	0	0		0	0	0	0	0
29	1	25	82	-1	122	227	13.7	38	Cpapa	-415	0	0	0		0	0	0	0	0
30	1	54	166	-1	520	336	12.6	30	MSapaaa	114	0	0	0		0	0	0	0	0
31	1	2	42	-1	502	117	11.7	33	ABpraaaap	270	0	0	0		0	0	0	0	0
32	1	170	97	-1	449	395	19.6	36	ABplaappa	54	0	0	0		0	0	0	0	0
33	1	33	34	-1	595	312	10.5	36	ABalpaapa	-24	0	0	0		0	0	0	0	0
34	1	108	157	-1	318	151	4.9	33	ABprpappa	314	-886	0	0		0	0	0	0	0
35	1	87	5	-1	559	351	6.4	33	ABalpapaa	218	0	0	0		0	0	0	0	0
36	1	162	185	-1	545	262	14.9	33	MSaaaap	296	264	0	0		0	0	0	0	0
37	1	135	47	-1	572	258	6.6	31	ABaraapaa	313	-175	0	0		0	0	0	0	0
38	1	57	95	-1	518	328	6.7	33	ABalpapap	332	89	0	0		0	0	0	0	0
39	1	5	148	-1	348	329	16.2	36	MSappp	362	47	0	0		0	0	0	0	0
40	1	18	139	-1	565	273	19.7	34	ABalapapa	288	188	0	0		0	0	0	0	0
41	1	39	169	-1	488	141	6.8	32	ABarapppa	296	-147	0	0		0	0	0	0	0
42	1	22	167	-1	371	183	10.2	30	MSpppap	205	201	0	0		0	0	0	0	0
43	1	51	8	-1	594	164	11.0	33	ABalaapap	-100	0	0	0		0	0	0	0	0
44	1	59	37	-1	569	200	13.1	33	MSpaaaa	120	0	0	0		0	0	0	0	0
45	1	139	69	-1	295	378	18.5	35	ABplappaa	-247	0	0	0		0	0	0	0	0
46	1	123	22	-1	551	320	11.2	33	ABalpaapp	311	449	0	0		0	0	0	0	0
47	1	92	68	-1	311	355	5.9	33	ABplpappp	334	-1228	0	0		0	0	0	0	0
48	1	160	53	-1	461	170	4.5	32	ABarappaa	284	1299	0	0		0	0	0	0	0
49	1	36	62	-1	392	100	18.1	35	ABpraappa	327	711	0	0		0	0	0	0	0
50	1	21	151	-1	534	380	17.0	34	ABalpppap	338	-680	0	0		0	0	0	0	0
51	1	130	74	-1	377	390	10.6	32	ABplppaaa	282	243	0	0		0	0	0	0	0
52	1	132	137	-1	342	314	4.0	29	MSaappa	232	733	0	0		0	0	0	0	0
53	1	131	89	-1	390	212	4.5	33	ABarapapp	269	0	0	0		0	0	0	0	0
54	1	121	19	-1	229	372	10.1	33	ABplpppap	304	-216	0	0		0	0	0	0	0
55	1	71	162	-1	474	218	11.5	32	MSpaapa	512	0	0	0		0	0	0	0	0
56	1	28	60	-1	153	164	9.3	35	ABprapppp	-502	0	0	0		0	0	0	0	0
57	1	115	121	-1	593	297	18.2	33	ABalapaap	292	1452	0	0		0	0	0	0	0
58	1	78	54	-1	249	345	21.5	37	ABplapapp	374	-643	0	0		0	0	0	0	0
59	1	133	10	-1	442	99	11.1	33	ABprpaaaa	51	0	0	0		0	0	0	0	0
60	1	140	86	-1	515	229	7.9	32	ABaraappa	7	0	0	0		0	0	0	0	0
61	1	129	113	-1	406	367	8.3	34	ABplpapap	521	0	0	0		0	0	0	0	0
62	1	84	4	-1	400	93	10.6	33	ABprpaaap	95	0	0	0		0	0	0	0	0
63	1	134	154	-1	546	170	10.1	30	MSppaaa	98	0	0	0		0	0	0	0	0
64	1	65	87	-1	584	195	7.2	35	ABaraaapa	249	0	0	0		0	0	0	0	0
65	1	10	141	-1	593	210	17.5	33	ABalappap	322	641	0	0		0	0	0	0	0
66	1	12	57	-1	451	116	15.8	34	ABpraaapp	329	-357	0	0		0	0	0	0	0
67	1	67	7	-1	628	204	14.4	34	ABalaaapp	196	0	0	0		0	0	0	0	0
68	1	95	99	-1	273	248	6.2	31	MSpappp	-69	0	0	0		0	0	0	0	0
69	1	161	51	-1	612	283	6.3	31	ABalpaaaa	296	0	0	0		0	0	0	0	0
70	1	138	138	-1	527	270	7.0	33	ABaraapap	116	0	0	0		0	0	0	0	0
71	1	40	104	-1	485	119	19.9	34	ABpraapaa	341	262	0	0		0	0	0	0	0
72	1	74	107	-1	573	227	4.4	30	ABaraaaap	94	0	0	0		0	0	0	0	0
73	1	6	75	-1	371	391	16.2	36	ABplaappp	353	1280	0	0		0	0	0	0	0
74	1	104	90	-1	529	170	5.3	32	ABaraaapp	55	0	0	0		0	0	0	0	0
75	1	181	153	-1	457	283	4.5	35	ABalpappp	318	433	0	0		0	0	0	0	0
76	1	107	84	-1	438	293	8.5	34	MSaapaa	617	0	0	0		0	0	0	0	0
77	1	48	165	-1	283	117	6.5	31	ABprppaap	-244	0	0	0		0	0	0	0	0
78	1	47	170	-1	356	272	16.4	38	Ealp	382	-197	0	0		0	0	0	0	0
79	1	156	108	-1	299	99	11.6	34	ABprppapa	135	0	0	0		0	0	0	0	0
80	1	183	11	-1	383	167	22.3	36	ABarpappp	314	-194	0	0		0	0	0	0	0
81	1	17	77	-1	345	249	5.5	32	MSpapap	30	0	0	0		0	0	0	0	0
82	1	42	46	-1	479	396	10.7	33	ABplpaaap	510	0	0	0		0	0	0	0	0
83	1	99	120	-1	292	299	4.9	31	MSaappp	131	0	0	0		0	0	0	0	0
84	1	64	149	-1	199	182	3.9	32	ABprppppp	312	-475	0	0		0	0	0	0	0
85	1	75	70	-1	586	321	6.4	31	ABalpaaap	-17	0	0	0		0	0	0	0	0
86	1	166	59	-1	457	236	7.4	31	ABaraappp	-393	0	0	0		0	0	0	0	0
87	1	105	88	-1	118	277	10.5	36	Cpapp	369	610	0	0		0	0	0	0	0
88	1	32	173	-1	211	126	14.6	35	ABprappap	-131	0	0	0		0	0	0	0	0
89	1	52	61	-1	167	294	21.3	39	Caaap	335	-177	0	0		0	0	0	0	0
90	1	53	91	-1	614	243	7.6	31	ABaraaaaa	236	0	0	0		0	0	0	0	0
91	1	68	50	-1	475	343	5.5	32	ABalppapp	177	0	0	0		0	0	0	0	0
92	1	142	180	-1	307	305	10.3	34	Daa	302	1392	0	0		0	0	0	0	0
93	1	76	73	-1	599	260	13.0	33	MSaaaaa	319	-310	0	0		0	0	0	0	0
94	1	83	13	-1	647	259	9.3	32	ABalaaaal	142	0	0	0		0	0	0	0	0
95	1	27	14	-1	552	196	19.0	36	ABalapppa	-107	0	0	0		0	0	0	0	0
96	1	63	24	-1	368	348	6.2	35	ABplpappa	313	187	0	0		0	0	0	0	0
97	1	174	155	-1	460	386	13.6	35	ABplpaapa	93	0	0	0		0	0	0	0	0
98	1	152	39	-1	235	140	7.5	35	ABprpppaa	-337	0	0	0		0	0	0	0	0
99	1	8	93	-1	563	377	11.2	32	ABalppaap	-22	0	0	0		0	0	0	0	0
100	1	110	71	-1	490	127	15.3	34	ABpraaapa	309	-221	0	0		0	0	0	0	0
101	1	20	128	-1	225	308	4.0	33	ABplppppp	324	55	0	0		0	0	0	0	0
102	1	154	72	-1	490	305	22.4	34	ABplaaaap	292	307	0	0		0	0	0	0	0
103	1	146	65	-1	624	272	18.6	33	ABalapaaa	90	0	0	0		0	0	0	0	0
104	1	118	17	-1	434	242	11.2	26	MSpaapp	211	146	0	0		0	0	0	0	0
105	1	15	129	-1	613	233	19.9	32	ABalappaa	173	0	0	0		0	0	0	0	0
106	1	81	25	-1	414	149	5.2	35	ABarappap	298	1039	0	0		0	0	0	0	0
107	1	101	81	-1	135	320	14.2	37	Caapp	352	450	0	0		0	0	0	0	0
108	1	143	98	-1	354	139	6.1	33	ABprpapap	277	223	0	0		0	0	0	0	0
109	1	88	134	-1	384	120	6.7	33	ABprpapaa	307	235	0	0		0	0	0	0	0
110	1	109	111	-1	393	325	15.8	37	MSappa	301	730	0	0		0	0	0	0	0
111	1	16	27	-1	517	376	7.3	34	ABalppapa	-30	0	0	0		0	0	0	0	0
112	1	93	76	-1	443	309	21.1	35	ABplaaapa	304	-541	0	0		0	0	0	0	0
113	1	55	30	-1	352	89	11.6	32	ABprpaapp	325	50	0	0		0	0	0	0	0
114	1	147	174	-1	484	175	10.0	30	MSppaap	262	167	0	0		0	0	0	0	0
115	1	136	2	-1	635	215	10.0	31	ABalaapaa	297	830	0	0		0	0	0	0	0
116	1	1	52	-1	455	268	11.4	28	MSaaapp	-343	0	0	0		0	0	0	0	0
117	1	89	56	-1	351	147	12.9	36	MSpppp	359	230	0	0		0	0	0	0	0
118	1	38	23	-1	444	124	7.9	34	ABarapppp	334	594	0	0		0	0	0	0	0
119	1	114	122	-1	410	151	14.0	32	MSppapp	258	139	0	0		0	0	0	0	0
120	1	179	33	-1	281	384	9.7	31	ABplpppaa	-33	0	0	0		0	0	0	0	0
121	1	167	172	-1	262	353	6.5	33	ABplppppa	58	0	0	0		0	0	0	0	0
122	1	177	130	-1	396	365	21.8	35	ABplapaaa	310	389	0	0		0	0	0	0	0
123	1	37	119	-1	276	176	4.7	32	ABprpappp	575	0	0	0		0	0	0	0	0
124	1	49	15	-1	409	248	6.9	33	MSpapaa	-235	0	0	0		0	0	0	0	0
125	1	90	26	-1	260	97	14.2	34	ABprappaa	-15	0	0	0		0	0	0	0	0
126	1	82	38	-1	456	350	21.6	36	ABplaapap	145	0	0	0		0	0	0	0	0
127	1	9	116	-1	422	201	15.2	37	Eara	369	702	0	0		0	0	0	0	0
128	1	141	182	-1	293	172	22.2	37	ABarppppa	352	182	0	0		0	0	0	0	0
129	1	144	1	-1	249	368	17.6	33	ABplappap	312	242	0	0		0	0	0	0	0
130	1	102	35	-1	525	300	18.2	33	ABalapapp	146	0	0	0		0	0	0	0	0
131	1	112	118	-1	252	215	10.7	35	Dpp	313	509	0	0		0	0	0	0	0
132	1	182	44	-1	518	207	23.7	36	ABarpaaap	338	92	0	0		0	0	0	0	0
133	1	150	142	-1	211	362	15.6	34	ABplapppa	157	0	0	0		0	0	0	0	0
134	1	106	49	-1	356	369	20.5	34	ABplapaap	314	-125	0	0		0	0	0	0	0
135	1	126	40	-1	187	220	14.6	38	Eprp	219	0	0	0		0	0	0	0	0
136	1	62	16	-1	364	297	6.4	30	MSaapap	307	-1601	0	0		0	0	0	0	0
137	1	159	78	-1	153	315	9.1	34	Cappp	331	777	0	0		0	0	0	0	0
138	1	66	3	-1	405	93	14.2	34	ABprpaapa	317	-57	0	0		0	0	0	0	0
139	1	117	20	-1	333	384	10.5	31	ABplppaap	-189	0	0	0		0	0	0	0	0
140	1	151	159	-1	487	189	18.3	35	ABalapppp	348	-1011	0	0		0	0	0	0	0
141	1	175	48	-1	358	258	11.1	30	Z3	306	358	0	0		0	0	0	0	0
142	1	96	178	-1	431	366	16.6	35	ABalppppp	342	499	0	0		0	0	0	0	0
143	1	85	158	-1	460	229	21.8	35	ABarpaapp	340	110	0	0		0	0	0	0	0
144	1	171	133	-1	419	238	22.5	35	ABarppaaa	357	-94	0	0		0	0	0	0	0
145	1	145	175	-1	260	134	11.2	33	ABprppapp	314	14	0	0		0	0	0	0	0
146	1	128	184	-1	232	149	4.4	34	ABprppppa	321	907	0	0		0	0	0	0	0
147	1	56	163	-1	128	278	5.3	33	Cpppp	330	-783	0	0		0	0	0	0	0
148	1	73	126	-1	200	274	14.6	39	Eplp	393	-532	0	0		0	0	0	0	0
149	1	155	21	-1	426	115	21.3	34	ABpraapap	214	0	0	0		0	0	0	0	0
150	1	98	45	-1	248	250	22.1	38	Caaaa	372	570	0	0		0	0	0	0	0
151	1	41	161	-1	186	334	6.5	33	Capap	-140	0	0	0		0	0	0	0	0
152	1	180	176	-1	277	184	16.4	39	Epra	370	1448	0	0		0	0	0	0	0
153	1	157	179	-1	295	236	12.4	36	Z2	288	-223	0	0		0	0	0	0	0
154	1	124	9	-1	311	331	21.9	36	ABplapapa	355	106	0	0		0	0	0	0	0
155	1	172	101	-1	195	186	22.6	39	Cpaaa	367	354	0	0		0	0	0	0	0
156	1	165	136	-1	440	270	16.1	39	Eala	391	-1030	0	0		0	0	0	0	0
157	1	173	117	-1	441	352	7.6	34	ABplpapaa	471	0	0	0		0	0	0	0	0
158	1	94	152	-1	303	254	16.8	39	Epla	393	-880	0	0		0	0	0	0	0
159	1	153	79	-1	309	178	8.5	32	Dpa	309	757	0	0		0	0	0	0	0
160	1	178	123	-1	187	333	20.3	35	Caapa	326	1073	0	0		0	0	0	0	0
161	1	148	36	-1	508	274	12.3	33	MSaaapa	224	0	0	0		0	0	0	0	0
162	1	30	109	-1	502	253	20.9	36	ABarpaapa	322	-818	0	0		0	0	0	0	0
163	1	164	127	-1	376	120	22.2	34	ABarpppaa	-343	0	0	0		0	0	0	0	0
164	1	60	160	-1	197	214	8.6	40	Cppa	351	-109	0	0		0	0	0	0	0
165	1	43	181	-1	137	219	18.3	38	Cpaap	338	223	0	0		0	0	0	0	0
166	1	113	110	-1	385	306	22.0	36	ABplaaapp	361	-740	0	0		0	0	0	0	0
167	1	169	32	-1	205	304	9.3	32	Cappa	325	861	0	0		0	0	0	0	0
168	1	176	83	-1	465	168	12.8	31	MSppapa	558	0	0	0		0	0	0	0	0
169	1	111	31	-1	478	171	22.4	35	ABarpapap	352	176	0	0		0	0	0	0	0
170	1	4	58	-1	167	151	15.2	34	ABprapapp	-254	0	0	0		0	0	0	0	0
171	1	44	102	-1	568	348	17.6	34	ABalpppaa	308	-581	0	0		0	0	0	0	0
172	1	149	150	-1	257	116	19.8	35	ABprapapa	353	195	0	0		0	0	0	0	0
173	1	184	168	-1	503	294	4.2	33	ABalpappa	136	0	0	0		0	0	0	0	0
174	1	103	143	-1	441	162	21.7	33	ABarpappa	297	-136	0	0		0	0	0	0	0
175	1	168	135	-1	529	171	22.1	35	ABarpapaa	311	-486	0	0		0	0	0	0	0
176	1	127	106	-1	337	98	21.4	33	ABprapaaa	81	0	0	0		0	0	0	0	0
177	1	3	18	-1	195	264	5.1	35	Cpppa	350	393	0	0		0	0	0	0	0
178	1	14	125	-1	470	312	12.9	31	MSapaap	423	0	0	0		0	0	0	0	0
179	1	80	145	-1	322	101	8.7	32	ABprppaaa	284	1365	0	0		0	0	0	0	0
180	1	13	41	-1	329	158	22.4	35	ABarpppap	305	171	0	0		0	0	0	0	0
181	1	69	55	-1	364	240	22.4	38	ABarppaap	385	641	0	0		0	0	0	0	0
182	1	58	114	-1	446	214	3.8	34	ABarapapa	-71	0	0	0		0	0	0	0	0
183	1	22	94	-1	402	163	10.4	30	MSpppaa	197	-452	0	0		0	0	0	0	0
184	1	45	96	-1	300	100	18.4	33	ABprapaap	331	-37	0	0		0	0	0	0	0
185	1	77	29	-1	187	357	12.3	32	ABplapppp	313	0	0	0		0	0	0	0	0
186	1	24	112	-1	265	289	12.2	38	Dap	384	-878	0	0		0	0	0	0	0
