# Supplementary material for: The AP-2 Transcription Factor APTF-2 Is Required for Neuroblast and Epidermal Morphogenesis in Caenorhabditis elegans Embryogenesis
Source: PLoS Genet. 2016 May 13;12(5):e1006048. doi: 10.1371/journal.pgen.1006048 (PMC4866721; doi:10.1371/journal.pgen.1006048)
Supplement: S4 Text — (ZIP) [file pgen.1006048.s032.zip › nuclei/t122-nuclei]

1	1	129	22	-1	244	365	17.6	33	ABplappap	332	114	0	0		0	0	0	0	0
2	1	115	7	-1	632	211	10.4	31	ABalaapaa	294	218	0	0		0	0	0	0	0
3	1	138	75	-1	408	94	14.2	33	ABprpaapa	326	109	0	0		0	0	0	0	0
4	1	62	88	-1	403	93	10.5	33	ABprpaaap	131	0	0	0		0	0	0	0	0
5	1	35	63	-1	554	346	6.0	33	ABalpapaa	292	-721	0	0		0	0	0	0	0
6	1	16	78	-1	541	216	4.1	30	ABarapaaa	262	-524	0	0		0	0	0	0	0
7	1	67	12	-1	626	204	14.5	34	ABalaaapp	176	0	0	0		0	0	0	0	0
8	1	43	103	-1	590	164	10.8	33	ABalaapap	306	263	0	0		0	0	0	0	0
9	1	154	164	-1	303	338	22.2	36	ABplapapa	356	1125	0	0		0	0	0	0	0
10	1	59	101	-1	443	102	11.2	32	ABprpaaaa	476	0	0	0		0	0	0	0	0
11	1	80	65	-1	382	168	22.4	34	ABarpappp	345	-655	0	0		0	0	0	0	0
12	1	12	68	-1	332	212	4.7	27	MSpappa	77	0	0	0		0	0	0	0	0
13	1	94	66	-1	646	257	9.4	32	ABalaaaal	140	0	0	0		0	0	0	0	0
14	1	95	43	-1	555	192	19.5	36	ABalapppa	363	873	0	0		0	0	0	0	0
15	1	124	74	-1	408	247	6.8	33	MSpapaa	102	0	0	0		0	0	0	0	0
16	1	136	112	-1	368	291	6.3	30	MSaapap	-102	0	0	0		0	0	0	0	0
17	1	104	124	-1	436	240	11.3	26	MSpaapp	142	0	0	0		0	0	0	0	0
18	1	177	183	-1	188	261	5.3	34	Cpppa	324	707	0	0		0	0	0	0	0
19	1	54	54	-1	226	370	10.2	32	ABplpppap	310	402	0	0		0	0	0	0	0
20	1	139	122	-1	334	382	10.3	32	ABplppaap	-163	0	0	0		0	0	0	0	0
21	1	149	147	-1	428	115	21.4	34	ABpraapap	336	0	0	0		0	0	0	0	0
22	1	46	38	-1	544	319	11.2	33	ABalpaapp	332	-437	0	0		0	0	0	0	0
23	1	118	60	-1	449	124	7.7	33	ABarapppp	-30	0	0	0		0	0	0	0	0
24	1	96	35	-1	368	348	6.2	34	ABplpappa	-114	0	0	0		0	0	0	0	0
25	1	106	111	-1	411	148	5.2	34	ABarappap	292	108	0	0		0	0	0	0	0
26	1	125	77	-1	262	98	13.7	34	ABprappaa	336	-47	0	0		0	0	0	0	0
27	1	111	89	-1	521	380	7.6	33	ABalppapa	290	598	0	0		0	0	0	0	0
28	1	24	117	-1	645	262	13.7	34	ABalaaapa	457	0	0	0		0	0	0	0	0
29	1	185	59	-1	183	353	12.1	33	ABplapppp	335	-25	0	0		0	0	0	0	0
30	1	113	102	-1	355	88	11.4	32	ABprpaapp	218	0	0	0		0	0	0	0	0
31	1	169	141	-1	477	172	22.4	36	ABarpapap	352	488	0	0		0	0	0	0	0
32	1	167	142	-1	204	303	8.6	32	Cappa	301	948	0	0		0	0	0	0	0
33	1	120	73	-1	275	383	10.2	34	ABplpppaa	309	1854	0	0		0	0	0	0	0
34	1	33	133	-1	589	316	10.5	36	ABalpaapa	429	0	0	0		0	0	0	0	0
35	1	130	40	-1	528	299	18.4	34	ABalapapp	314	-245	0	0		0	0	0	0	0
36	1	161	152	-1	503	274	12.4	34	MSaaapa	324	577	0	0		0	0	0	0	0
37	1	44	71	-1	567	202	13.3	34	MSpaaaa	324	-759	0	0		0	0	0	0	0
38	1	126	82	-1	455	350	21.9	35	ABplaapap	300	415	0	0		0	0	0	0	0
39	1	98	2	-1	234	136	7.5	35	ABprpppaa	111	0	0	0		0	0	0	0	0
40	1	135	120	-1	188	221	14.9	37	Eprp	375	169	0	0		0	0	0	0	0
41	1	180	182	-1	328	157	22.5	35	ABarpppap	348	25	0	0		0	0	0	0	0
42	1	31	48	-1	496	114	11.9	34	ABpraaaap	343	0	0	0		0	0	0	0	0
43	1	13	104	-1	503	209	14.7	35	MSpaaap	338	728	0	0		0	0	0	0	0
44	1	132	167	-1	513	209	24.0	35	ABarpaaap	297	394	0	0		0	0	0	0	0
45	1	150	173	-1	249	251	22.3	39	Caaaa	390	756	0	0		0	0	0	0	0
46	1	82	25	-1	475	397	10.6	34	ABplpaaap	325	153	0	0		0	0	0	0	0
47	1	37	90	-1	571	257	7.0	33	ABaraapaa	163	0	0	0		0	0	0	0	0
48	1	141	186	-1	357	263	10.8	31	Z3	237	1624	0	0		0	0	0	0	0
49	1	134	156	-1	354	367	20.4	34	ABplapaap	320	160	0	0		0	0	0	0	0
50	1	91	32	-1	475	346	5.4	33	ABalppapp	330	235	0	0		0	0	0	0	0
51	1	69	168	-1	608	287	6.3	31	ABalpaaaa	-32	0	0	0		0	0	0	0	0
52	1	116	3	-1	460	265	10.9	27	MSaaapp	251	-554	0	0		0	0	0	0	0
53	1	48	115	-1	460	170	4.6	32	ABarappaa	275	979	0	0		0	0	0	0	0
54	1	58	178	-1	240	344	21.6	37	ABplapapp	365	488	0	0		0	0	0	0	0
55	1	181	132	-1	362	243	22.2	37	ABarppaap	340	112	0	0		0	0	0	0	0
56	1	117	138	-1	353	144	12.9	37	MSpppp	304	307	0	0		0	0	0	0	0
57	1	66	29	-1	452	114	16.2	34	ABpraaapp	92	0	0	0		0	0	0	0	0
58	1	170	36	-1	174	149	15.3	34	ABprapapp	296	370	0	0		0	0	0	0	0
59	1	86	94	-1	457	230	7.4	32	ABaraappp	310	-513	0	0		0	0	0	0	0
60	1	56	86	-1	148	163	9.4	34	ABprapppp	300	1031	0	0		0	0	0	0	0
61	1	89	159	-1	165	294	21.1	40	Caaap	399	694	0	0		0	0	0	0	0
62	1	49	96	-1	391	104	18.1	33	ABpraappa	194	0	0	0		0	0	0	0	0
63	1	11	145	-1	572	155	14.6	31	ABalaappa	-52	0	0	0		0	0	0	0	0
64	1	6	53	-1	193	127	11.1	31	ABprapppa	-45	0	0	0		0	0	0	0	0
65	1	103	11	-1	623	268	18.5	33	ABalapaaa	347	0	0	0		0	0	0	0	0
66	1	4	107	-1	183	143	7.0	32	ABprpppap	287	377	0	0		0	0	0	0	0
67	1	26	47	-1	257	297	6.9	32	Capaa	307	-351	0	0		0	0	0	0	0
68	1	47	146	-1	311	353	5.7	32	ABplpappp	61	0	0	0		0	0	0	0	0
69	1	45	170	-1	289	375	18.1	34	ABplappaa	35	0	0	0		0	0	0	0	0
70	1	85	10	-1	586	327	6.4	30	ABalpaaap	316	0	0	0		0	0	0	0	0
71	1	100	31	-1	492	127	15.5	32	ABpraaapa	93	0	0	0		0	0	0	0	0
72	1	102	137	-1	490	307	22.6	34	ABplaaaap	329	11	0	0		0	0	0	0	0
73	1	93	151	-1	597	264	12.9	34	MSaaaaa	283	-198	0	0		0	0	0	0	0
74	1	51	14	-1	377	384	10.4	32	ABplppaaa	239	0	0	0		0	0	0	0	0
75	1	73	50	-1	367	389	16.3	36	ABplaappp	369	1382	0	0		0	0	0	0	0
76	1	112	16	-1	439	306	21.4	35	ABplaaapa	350	-137	0	0		0	0	0	0	0
77	1	81	92	-1	347	246	5.4	32	MSpapap	32	0	0	0		0	0	0	0	0
78	1	137	130	-1	156	311	8.6	34	Cappp	301	752	0	0		0	0	0	0	0
79	1	159	76	-1	309	182	8.5	32	Dpa	317	128	0	0		0	0	0	0	0
80	1	9	64	-1	261	294	22.4	35	ABarppapp	338	3	0	0		0	0	0	0	0
81	1	107	24	-1	133	315	13.9	36	Caapp	359	-146	0	0		0	0	0	0	0
82	1	29	129	-1	122	222	14.3	37	Cpapa	372	792	0	0		0	0	0	0	0
83	1	168	62	-1	466	169	13.4	31	MSppapa	267	242	0	0		0	0	0	0	0
84	1	76	125	-1	436	287	8.6	34	MSaapaa	326	380	0	0		0	0	0	0	0
85	1	2	72	-1	522	382	12.5	34	ABplpaaaa	300	55	0	0		0	0	0	0	0
86	1	60	84	-1	515	226	7.7	33	ABaraappa	76	0	0	0		0	0	0	0	0
87	1	64	4	-1	582	192	7.2	35	ABaraaapa	342	1309	0	0		0	0	0	0	0
88	1	87	91	-1	116	272	10.6	36	Cpapp	366	-172	0	0		0	0	0	0	0
89	1	53	185	-1	391	211	4.4	34	ABarapapp	336	275	0	0		0	0	0	0	0
90	1	74	79	-1	528	174	5.6	31	ABaraaapp	310	-133	0	0		0	0	0	0	0
91	1	90	51	-1	614	243	7.5	30	ABaraaaaa	-16	0	0	0		0	0	0	0	0
92	1	19	150	-1	595	355	14.1	34	ABalppaaa	328	374	0	0		0	0	0	0	0
93	1	99	69	-1	565	376	11.6	31	ABalppaap	43	0	0	0		0	0	0	0	0
94	1	183	56	-1	414	166	9.9	30	MSpppaa	203	486	0	0		0	0	0	0	0
95	1	38	34	-1	513	326	7.1	33	ABalpapap	423	0	0	0		0	0	0	0	0
96	1	184	169	-1	302	101	17.7	34	ABprapaap	298	-132	0	0		0	0	0	0	0
97	1	32	44	-1	446	394	19.8	37	ABplaappa	372	524	0	0		0	0	0	0	0
98	1	108	119	-1	356	138	6.1	33	ABprpapap	-94	0	0	0		0	0	0	0	0
99	1	68	26	-1	271	249	5.8	32	MSpappp	247	0	0	0		0	0	0	0	0
100	1	18	109	-1	635	312	13.6	33	ABalaaaar	166	0	0	0		0	0	0	0	0
101	1	155	136	-1	198	187	22.6	39	Cpaaa	364	37	0	0		0	0	0	0	0
102	1	171	19	-1	566	343	17.9	32	ABalpppaa	326	352	0	0		0	0	0	0	0
103	1	25	157	-1	434	314	13.4	31	MSapapa	279	188	0	0		0	0	0	0	0
104	1	71	8	-1	486	118	20.1	35	ABpraapaa	335	-986	0	0		0	0	0	0	0
105	1	10	58	-1	409	388	13.1	33	ABplpaapp	192	0	0	0		0	0	0	0	0
106	1	176	181	-1	333	95	21.3	33	ABprapaaa	325	-1178	0	0		0	0	0	0	0
107	1	72	45	-1	578	234	4.3	30	ABaraaaap	-325	0	0	0		0	0	0	0	0
108	1	79	121	-1	301	100	11.5	34	ABprppapa	137	0	0	0		0	0	0	0	0
109	1	162	172	-1	504	249	21.2	36	ABarpaapa	358	1305	0	0		0	0	0	0	0
110	1	166	127	-1	387	307	21.8	36	ABplaaapp	326	308	0	0		0	0	0	0	0
111	1	110	42	-1	395	325	16.0	36	MSappa	334	-1145	0	0		0	0	0	0	0
112	1	186	177	-1	266	291	11.8	38	Dap	386	-845	0	0		0	0	0	0	0
113	1	61	139	-1	408	364	8.0	34	ABplpapap	-114	0	0	0		0	0	0	0	0
114	1	182	87	-1	447	216	3.8	33	ABarapapa	361	0	0	0		0	0	0	0	0
115	1	28	148	-1	496	208	4.5	32	ABarapaap	152	0	0	0		0	0	0	0	0
116	1	127	155	-1	419	199	15.2	38	Eara	375	20	0	0		0	0	0	0	0
117	1	157	134	-1	446	348	7.9	33	ABplpapaa	316	147	0	0		0	0	0	0	0
118	1	131	57	-1	253	214	10.6	36	Dpp	307	-125	0	0		0	0	0	0	0
119	1	123	81	-1	272	174	4.6	34	ABprpappp	330	648	0	0		0	0	0	0	0
120	1	83	49	-1	299	300	5.1	33	MSaappp	-132	0	0	0		0	0	0	0	0
121	1	57	33	-1	596	298	17.9	34	ABalapaap	301	-405	0	0		0	0	0	0	0
122	1	119	108	-1	409	149	14.3	32	MSppapp	-154	0	0	0		0	0	0	0	0
123	1	160	97	-1	184	329	19.6	35	Caapa	300	1083	0	0		0	0	0	0	0
124	1	14	80	-1	349	90	16.5	35	ABpraappp	70	0	0	0		0	0	0	0	0
125	1	178	18	-1	469	310	12.8	30	MSapaap	286	-8	0	0		0	0	0	0	0
126	1	148	67	-1	200	275	14.5	39	Eplp	390	29	0	0		0	0	0	0	0
127	1	163	113	-1	374	119	22.1	34	ABarpppaa	340	-305	0	0		0	0	0	0	0
128	1	101	17	-1	221	301	3.7	34	ABplppppp	569	0	0	0		0	0	0	0	0
129	1	105	160	-1	616	232	19.5	33	ABalappaa	301	803	0	0		0	0	0	0	0
130	1	122	6	-1	393	366	21.7	34	ABplapaaa	346	841	0	0		0	0	0	0	0
131	1	15	166	-1	372	310	11.4	32	MSapapp	276	94	0	0		0	0	0	0	0
132	1	21	143	-1	335	193	16.1	40	Earp	388	493	0	0		0	0	0	0	0
133	1	144	163	-1	413	237	22.5	35	ABarppaaa	305	521	0	0		0	0	0	0	0
134	1	109	162	-1	383	120	7.4	33	ABprpapaa	243	0	0	0		0	0	0	0	0
135	1	175	70	-1	526	174	22.4	35	ABarpapaa	282	1096	0	0		0	0	0	0	0
136	1	156	116	-1	442	266	16.0	38	Eala	401	0	0	0		0	0	0	0	0
137	1	52	100	-1	350	311	4.1	28	MSaappa	-194	0	0	0		0	0	0	0	0
138	1	70	37	-1	531	265	6.8	33	ABaraapap	-34	0	0	0		0	0	0	0	0
139	1	40	61	-1	567	271	19.6	33	ABalapapa	480	0	0	0		0	0	0	0	0
140	1	22	174	-1	535	307	23.1	37	ABplaaaaa	18	0	0	0		0	0	0	0	0
141	1	65	95	-1	587	212	17.6	33	ABalappap	87	0	0	0		0	0	0	0	0
142	1	133	39	-1	210	362	15.4	33	ABplapppa	334	-422	0	0		0	0	0	0	0
143	1	174	171	-1	437	164	21.4	35	ABarpappa	328	-403	0	0		0	0	0	0	0
144	1	5	55	-1	535	140	16.5	33	ABalaappp	190	0	0	0		0	0	0	0	0
145	1	179	161	-1	322	99	8.6	31	ABprppaaa	101	0	0	0		0	0	0	0	0
146	1	20	110	-1	223	145	22.1	35	ABarppppp	350	89	0	0		0	0	0	0	0
147	1	23	23	-1	540	127	11.8	30	ABpraaaaa	309	105	0	0		0	0	0	0	0
148	1	39	98	-1	345	328	16.2	36	MSappp	359	1451	0	0		0	0	0	0	0
149	1	84	180	-1	196	176	4.0	32	ABprppppp	292	0	0	0		0	0	0	0	0
150	1	172	20	-1	256	113	19.6	35	ABprapapa	342	657	0	0		0	0	0	0	0
151	1	50	114	-1	531	380	17.2	34	ABalpppap	167	0	0	0		0	0	0	0	0
152	1	158	106	-1	305	257	16.7	39	Epla	389	-311	0	0		0	0	0	0	0
153	1	75	149	-1	459	281	4.7	36	ABalpappp	341	-171	0	0		0	0	0	0	0
154	1	63	85	-1	540	170	10.3	31	MSppaaa	159	0	0	0		0	0	0	0	0
155	1	97	123	-1	456	381	13.4	35	ABplpaapa	328	-844	0	0		0	0	0	0	0
156	1	27	184	-1	324	261	21.6	38	ABarppapa	347	-175	0	0		0	0	0	0	0
157	1	34	27	-1	319	150	4.5	32	ABprpappa	49	0	0	0		0	0	0	0	0
158	1	143	46	-1	457	233	22.2	37	ABarpaapp	374	118	0	0		0	0	0	0	0
159	1	140	158	-1	490	187	18.4	35	ABalapppp	339	604	0	0		0	0	0	0	0
160	1	164	41	187	190	210	8.5	36	Cppa	256	-110	0	0		0	0	0	0	0
161	1	151	165	-1	183	327	6.1	33	Capap	317	113	0	0		0	0	0	0	0
162	1	55	128	-1	477	216	11.5	31	MSpaapa	189	0	0	0		0	0	0	0	0
163	1	147	144	-1	123	270	5.2	33	Cpppp	316	199	0	0		0	0	0	0	0
164	1	7	154	-1	557	244	22.8	35	ABarpaaaa	343	207	0	0		0	0	0	0	0
165	1	77	99	-1	284	116	6.4	31	ABprppaap	291	1688	0	0		0	0	0	0	0
166	1	30	131	-1	518	333	13.0	31	MSapaaa	273	414	0	0		0	0	0	0	0
167	1	42	9	-1	362	182	9.7	29	MSpppap	208	1457	0	0		0	0	0	0	0
168	1	173	28	-1	505	291	4.1	34	ABalpappa	320	-399	0	0		0	0	0	0	0
169	1	41	13	-1	491	140	6.8	32	ABarapppa	-130	0	0	0		0	0	0	0	0
170	1	78	83	-1	358	273	16.3	37	Ealp	-198	0	0	0		0	0	0	0	0
171	1	8	135	-1	491	351	16.9	34	ABalppppa	296	-223	0	0		0	0	0	0	0
172	1	121	126	-1	263	350	6.7	33	ABplppppa	315	395	0	0		0	0	0	0	0
173	1	88	1	-1	214	124	14.7	33	ABprappap	315	-145	0	0		0	0	0	0	0
174	1	114	175	-1	484	177	10.3	29	MSppaap	155	0	0	0		0	0	0	0	0
175	1	145	15	-1	257	134	11.2	33	ABprppapp	333	258	0	0		0	0	0	0	0
176	1	152	140	-1	277	185	16.6	39	Epra	397	301	0	0		0	0	0	0	0
177	1	3	52	-1	506	352	21.2	35	ABplaapaa	338	-665	0	0		0	0	0	0	0
178	1	142	93	-1	432	367	16.6	35	ABalppppp	107	0	0	0		0	0	0	0	0
179	1	153	105	-1	299	237	12.4	36	Z2	343	379	0	0		0	0	0	0	0
180	1	92	5	-1	309	308	10.3	35	Daa	335	757	0	0		0	0	0	0	0
181	1	165	21	-1	140	215	18.4	39	Cpaap	-394	0	0	0		0	0	0	0	0
182	1	128	176	-1	291	167	21.9	37	ABarppppa	324	565	0	0		0	0	0	0	0
183	1	1	118	-1	311	377	13.5	34	ABplppapa	303	134	0	0		0	0	0	0	0
184	1	146	30	-1	231	148	4.4	34	ABprppppa	329	-49	0	0		0	0	0	0	0
185	1	36	153	-1	541	258	14.7	34	MSaaaap	284	-50	0	0		0	0	0	0	0
186	1	17	179	-1	262	370	13.2	32	ABplppapp	310	149	0	0		0	0	0	0	0
