# Supplementary material for: The AP-2 Transcription Factor APTF-2 Is Required for Neuroblast and Epidermal Morphogenesis in Caenorhabditis elegans Embryogenesis
Source: PLoS Genet. 2016 May 13;12(5):e1006048. doi: 10.1371/journal.pgen.1006048 (PMC4866721; doi:10.1371/journal.pgen.1006048)
Supplement: S4 Text — (ZIP) [file pgen.1006048.s032.zip › nuclei/t123-nuclei]

1	1	173	120	-1	217	126	14.6	33	ABprappap	329	268	0	0		0	0	0	0	0
2	1	39	1	-1	236	144	7.6	34	ABprpppaa	325	0	0	0		0	0	0	0	0
3	1	52	103	-1	463	266	10.8	28	MSaaapp	280	461	0	0		0	0	0	0	0
4	1	87	109	-1	589	196	7.2	35	ABaraaapa	352	934	0	0		0	0	0	0	0
5	1	180	124	-1	315	306	9.6	32	Daa	311	351	0	0		0	0	0	0	0
6	1	130	169	-1	388	369	21.6	35	ABplapaaa	340	353	0	0		0	0	0	0	0
7	1	2	128	-1	632	217	10.7	32	ABalaapaa	200	0	0	0		0	0	0	0	0
8	1	104	44	-1	487	121	19.8	34	ABpraapaa	332	-276	0	0		0	0	0	0	0
9	1	167	170	-1	363	182	9.6	31	MSpppap	239	-188	0	0		0	0	0	0	0
10	1	70	61	-1	589	334	6.2	32	ABalpaaap	294	346	0	0		0	0	0	0	0
11	1	65	29	-1	618	277	18.8	34	ABalapaaa	288	19	0	0		0	0	0	0	0
12	1	7	39	-1	629	204	14.6	34	ABalaaapp	554	0	0	0		0	0	0	0	0
13	1	169	111	-1	496	143	6.5	31	ABarapppa	296	278	0	0		0	0	0	0	0
14	1	74	145	-1	379	382	10.5	31	ABplppaaa	-318	0	0	0		0	0	0	0	0
15	1	175	144	-1	256	132	11.3	32	ABprppapp	311	852	0	0		0	0	0	0	0
16	1	76	177	-1	438	310	21.7	35	ABplaaapa	352	239	0	0		0	0	0	0	0
17	1	128	92	-1	223	294	3.6	34	ABplppppp	-73	0	0	0		0	0	0	0	0
18	1	125	52	-1	471	316	12.5	30	MSapaap	253	-13	0	0		0	0	0	0	0
19	1	102	38	-1	562	354	17.5	34	ABalpppaa	316	836	0	0		0	0	0	0	0
20	1	150	100	-1	257	112	19.5	35	ABprapapa	329	-38	0	0		0	0	0	0	0
21	1	181	93	-1	140	218	18.6	40	Cpaap	380	131	0	0		0	0	0	0	0
22	1	1	187	-1	241	363	17.5	34	ABplappap	338	441	0	0		0	0	0	0	0
23	1	147	107	-1	539	125	11.9	32	ABpraaaaa	-32	0	0	0		0	0	0	0	0
24	1	81	160	-1	133	315	13.7	37	Caapp	364	158	0	0		0	0	0	0	0
25	1	46	43	-1	472	395	10.4	33	ABplpaaap	-72	0	0	0		0	0	0	0	0
26	1	99	34	-1	274	243	6.0	32	MSpappp	216	0	0	0		0	0	0	0	0
27	1	157	25	-1	324	154	4.5	33	ABprpappa	26	0	0	0		0	0	0	0	0
28	1	168	63	-1	509	287	4.4	34	ABalpappa	334	983	0	0		0	0	0	0	0
29	1	57	80	-1	450	113	16.3	34	ABpraaapp	153	0	0	0		0	0	0	0	0
30	1	184	36	-1	231	146	4.6	34	ABprppppa	336	964	0	0		0	0	0	0	0
31	1	71	28	-1	489	130	15.4	33	ABpraaapa	61	0	0	0		0	0	0	0	0
32	1	50	162	-1	474	346	5.4	34	ABalppapp	137	0	0	0		0	0	0	0	0
33	1	121	22	-1	593	310	18.2	33	ABalapaap	328	262	0	0		0	0	0	0	0
34	1	95	110	-1	510	323	7.1	33	ABalpapap	331	-99	0	0		0	0	0	0	0
35	1	24	166	-1	365	346	5.7	35	ABplpappa	346	1765	0	0		0	0	0	0	0
36	1	58	94	-1	176	148	14.8	34	ABprapapp	323	-462	0	0		0	0	0	0	0
37	1	138	125	-1	535	268	7.3	34	ABaraapap	-169	0	0	0		0	0	0	0	0
38	1	22	85	-1	546	320	11.5	33	ABalpaapp	427	0	0	0		0	0	0	0	0
39	1	142	57	-1	209	366	14.8	33	ABplapppa	96	0	0	0		0	0	0	0	0
40	1	35	17	-1	531	306	18.5	35	ABalapapp	345	383	0	0		0	0	0	0	0
41	1	160	99	-1	209	206	10.4	33	Cppaa	276	180	0	0		0	0	0	0	0
42	1	111	6	-1	397	328	16.2	35	MSappa	348	142	0	0		0	0	0	0	0
43	1	14	112	-1	557	194	19.7	35	ABalapppa	496	0	0	0		0	0	0	0	0
44	1	97	11	-1	439	394	20.2	36	ABplaappa	354	-1031	0	0		0	0	0	0	0
45	1	107	108	-1	584	235	4.5	29	ABaraaaap	166	0	0	0		0	0	0	0	0
46	1	158	51	-1	453	236	21.7	37	ABarpaapp	375	-31	0	0		0	0	0	0	0
47	1	67	179	-1	253	287	6.7	33	Capaa	280	-542	0	0		0	0	0	0	0
48	1	42	95	-1	496	114	11.7	33	ABpraaaap	318	415	0	0		0	0	0	0	0
49	1	120	58	-1	300	296	5.1	31	MSaappp	257	0	0	0		0	0	0	0	0
50	1	75	147	-1	366	393	16.1	37	ABplaappp	256	0	0	0		0	0	0	0	0
51	1	91	47	-1	620	247	7.3	31	ABaraaaaa	383	0	0	0		0	0	0	0	0
52	1	177	50	-1	499	351	21.0	34	ABplaapaa	341	388	0	0		0	0	0	0	0
53	1	64	35	-1	191	128	11.0	32	ABprapppa	4	0	0	0		0	0	0	0	0
54	1	19	104	-1	226	373	10.3	32	ABplpppap	105	0	0	0		0	0	0	0	0
55	1	144	101	-1	539	139	16.6	33	ABalaappp	312	792	0	0		0	0	0	0	0
56	1	94	182	-1	419	160	10.1	31	MSpppaa	228	195	0	0		0	0	0	0	0
57	1	118	154	-1	261	206	11.0	35	Dpp	356	-475	0	0		0	0	0	0	0
58	1	105	132	-1	405	394	13.2	34	ABplpaapp	322	178	0	0		0	0	0	0	0
59	1	29	14	-1	186	350	11.7	34	ABplapppp	298	138	0	0		0	0	0	0	0
60	1	23	32	-1	453	124	7.3	34	ABarapppp	333	1311	0	0		0	0	0	0	0
61	1	139	64	-1	568	275	19.8	32	ABalapapa	304	-184	0	0		0	0	0	0	0
62	1	83	175	-1	465	170	13.2	32	MSppapa	246	0	0	0		0	0	0	0	0
63	1	5	172	-1	550	337	5.4	33	ABalpapaa	308	556	0	0		0	0	0	0	0
64	1	80	114	-1	262	297	22.6	35	ABarppapp	356	-236	0	0		0	0	0	0	0
65	1	11	123	-1	382	170	22.4	36	ABarpappp	117	0	0	0		0	0	0	0	0
66	1	13	49	-1	649	265	9.7	33	ABalaaaal	309	774	0	0		0	0	0	0	0
67	1	126	136	-1	202	275	14.5	38	Eplp	385	-1266	0	0		0	0	0	0	0
68	1	12	37	-1	330	212	4.1	29	MSpappa	246	415	0	0		0	0	0	0	0
69	1	93	79	-1	558	375	11.2	32	ABalppaap	279	356	0	0		0	0	0	0	0
70	1	135	73	-1	523	177	22.5	35	ABarpapaa	330	-415	0	0		0	0	0	0	0
71	1	37	2	-1	568	200	13.6	33	MSpaaaa	334	838	0	0		0	0	0	0	0
72	1	85	81	-1	519	384	12.2	34	ABplpaaaa	58	0	0	0		0	0	0	0	0
73	1	33	116	-1	277	382	10.2	35	ABplpppaa	301	2145	0	0		0	0	0	0	0
74	1	15	7	-1	411	247	6.8	33	MSpapaa	-23	0	0	0		0	0	0	0	0
75	1	3	23	-1	408	94	14.4	33	ABprpaapa	322	131	0	0		0	0	0	0	0
76	1	79	186	-1	308	182	8.4	32	Dpa	320	476	0	0		0	0	0	0	0
77	1	26	12	-1	263	96	13.5	33	ABprappaa	-112	0	0	0		0	0	0	0	0
78	1	6	133	-1	544	221	4.3	30	ABarapaaa	282	-453	0	0		0	0	0	0	0
79	1	90	91	-1	539	174	5.4	31	ABaraaapp	314	789	0	0		0	0	0	0	0
80	1	124	98	-1	350	92	16.4	35	ABpraappp	105	0	0	0		0	0	0	0	0
81	1	119	53	-1	273	173	4.6	34	ABprpappp	30	0	0	0		0	0	0	0	0
82	1	38	77	-1	452	349	21.7	33	ABplaapap	336	557	0	0		0	0	0	0	0
83	1	170	131	-1	359	274	16.3	37	Ealp	373	82	0	0		0	0	0	0	0
84	1	86	21	-1	519	227	8.4	32	ABaraappa	354	0	0	0		0	0	0	0	0
85	1	154	137	-1	540	172	10.6	31	MSppaaa	287	429	0	0		0	0	0	0	0
86	1	60	146	-1	149	166	9.8	33	ABprapppp	307	76	0	0		0	0	0	0	0
87	1	114	90	-1	453	217	3.7	33	ABarapapa	334	800	0	0		0	0	0	0	0
88	1	4	83	-1	408	91	10.4	32	ABprpaaap	55	0	0	0		0	0	0	0	0
89	1	27	67	-1	521	375	7.2	33	ABalppapa	-8	0	0	0		0	0	0	0	0
90	1	47	69	-1	575	263	7.4	33	ABaraapaa	-184	0	0	0		0	0	0	0	0
91	1	88	45	-1	121	271	10.5	36	Cpapp	346	1400	0	0		0	0	0	0	0
92	1	77	56	-1	347	240	5.6	33	MSpapap	286	1279	0	0		0	0	0	0	0
93	1	178	27	-1	440	369	16.5	34	ABalppppp	346	8	0	0		0	0	0	0	0
94	1	59	19	-1	459	227	7.5	33	ABaraappp	202	0	0	0		0	0	0	0	0
95	1	141	88	-1	590	213	18.0	33	ABalappap	593	0	0	0		0	0	0	0	0
96	1	62	174	-1	390	103	18.6	34	ABpraappa	262	0	0	0		0	0	0	0	0
97	1	123	151	-1	183	329	19.1	36	Caapa	345	72	0	0		0	0	0	0	0
98	1	148	86	-1	343	329	15.9	37	MSappp	117	0	0	0		0	0	0	0	0
99	1	165	156	-1	285	114	6.5	32	ABprppaap	302	720	0	0		0	0	0	0	0
100	1	137	54	-1	351	305	3.7	28	MSaappa	53	0	0	0		0	0	0	0	0
101	1	10	68	-1	445	104	11.1	32	ABprpaaaa	317	397	0	0		0	0	0	0	0
102	1	30	89	-1	359	90	11.2	33	ABprpaapp	235	0	0	0		0	0	0	0	0
103	1	8	129	-1	593	170	10.9	32	ABalaapap	249	0	0	0		0	0	0	0	0
104	1	43	148	-1	505	204	14.8	34	MSpaaap	-52	0	0	0		0	0	0	0	0
105	1	179	176	-1	297	235	12.2	34	Z2	334	723	0	0		0	0	0	0	0
106	1	152	140	-1	303	259	16.7	39	Epla	397	1049	0	0		0	0	0	0	0
107	1	66	130	-1	184	145	7.0	33	ABprpppap	328	45	0	0		0	0	0	0	0
108	1	122	157	-1	413	151	14.4	31	MSppapp	272	-1097	0	0		0	0	0	0	0
109	1	100	46	-1	634	315	13.9	33	ABalaaaar	315	127	0	0		0	0	0	0	0
110	1	146	142	-1	223	140	21.7	36	ABarppppp	352	521	0	0		0	0	0	0	0
111	1	25	26	-1	415	147	5.3	34	ABarappap	323	672	0	0		0	0	0	0	0
112	1	16	5	-1	368	291	6.5	31	MSaapap	307	-66	0	0		0	0	0	0	0
113	1	127	118	-1	376	125	22.5	33	ABarpppaa	325	88	0	0		0	0	0	0	0
114	1	151	66	-1	526	388	17.1	32	ABalpppap	325	484	0	0		0	0	0	0	0
115	1	53	72	-1	465	175	4.6	32	ABarappaa	256	-290	0	0		0	0	0	0	0
116	1	136	20	-1	441	265	15.7	37	Eala	376	-714	0	0		0	0	0	0	0
117	1	28	10	-1	644	264	14.3	32	ABalaaapa	126	0	0	0		0	0	0	0	0
118	1	183	62	-1	313	379	13.4	33	ABplppapa	286	140	0	0		0	0	0	0	0
119	1	98	183	-1	357	139	6.3	34	ABprpapap	271	-392	0	0		0	0	0	0	0
120	1	40	155	-1	188	223	15.2	39	Eprp	392	1491	0	0		0	0	0	0	0
121	1	108	102	-1	304	105	11.5	33	ABprppapa	-173	0	0	0		0	0	0	0	0
122	1	20	168	-1	338	381	9.7	33	ABplppaap	321	-81	0	0		0	0	0	0	0
123	1	155	9	-1	452	384	12.8	35	ABplpaapa	315	420	0	0		0	0	0	0	0
124	1	17	75	-1	438	239	10.8	27	MSpaapp	225	-493	0	0		0	0	0	0	0
125	1	84	84	-1	436	287	8.7	34	MSaapaa	349	17	0	0		0	0	0	0	0
126	1	172	161	-1	262	348	6.5	33	ABplppppa	437	0	0	0		0	0	0	0	0
127	1	110	59	-1	384	311	21.9	35	ABplaaapp	113	0	0	0		0	0	0	0	0
128	1	162	4	-1	481	217	11.6	31	MSpaapa	373	0	0	0		0	0	0	0	0
129	1	82	105	-1	125	224	14.4	37	Cpapa	367	991	0	0		0	0	0	0	0
130	1	78	65	-1	159	308	8.4	33	Cappp	315	747	0	0		0	0	0	0	0
131	1	166	184	-1	521	336	13.6	31	MSapaaa	279	-221	0	0		0	0	0	0	0
132	1	55	178	-1	361	251	22.3	36	ABarppaap	362	-902	0	0		0	0	0	0	0
133	1	34	48	-1	585	308	10.4	36	ABalpaapa	356	-1284	0	0		0	0	0	0	0
134	1	117	159	-1	443	348	7.5	34	ABplpapaa	158	0	0	0		0	0	0	0	0
135	1	171	167	-1	495	352	16.8	33	ABalppppa	334	326	0	0		0	0	0	0	0
136	1	101	117	-1	199	184	22.5	38	Cpaaa	383	151	0	0		0	0	0	0	0
137	1	72	8	-1	490	308	22.5	33	ABplaaaap	321	-58	0	0		0	0	0	0	0
138	1	56	15	-1	358	147	13.1	36	MSpppp	322	-322	0	0		0	0	0	0	0
139	1	113	138	-1	405	365	7.8	34	ABplpapap	325	179	0	0		0	0	0	0	0
140	1	176	149	-1	279	186	17.4	42	Epra	415	827	0	0		0	0	0	0	0
141	1	31	139	-1	476	172	22.2	36	ABarpapap	333	190	0	0		0	0	0	0	0
142	1	32	115	-1	206	291	8.5	32	Cappa	323	-237	0	0		0	0	0	0	0
143	1	132	181	-1	335	196	15.9	39	Earp	386	520	0	0		0	0	0	0	0
144	1	163	180	-1	124	276	5.4	33	Cpppp	315	-514	0	0		0	0	0	0	0
145	1	63	121	-1	576	157	14.9	31	ABalaappa	301	261	0	0		0	0	0	0	0
146	1	68	127	-1	307	350	5.5	32	ABplpappp	304	-199	0	0		0	0	0	0	0
147	1	21	78	-1	432	119	21.3	34	ABpraapap	92	0	0	0		0	0	0	0	0
148	1	115	134	-1	504	209	4.8	32	ABarapaap	297	-25	0	0		0	0	0	0	0
149	1	153	30	-1	464	278	5.1	37	ABalpappp	135	0	0	0		0	0	0	0	0
150	1	92	42	-1	599	361	13.4	32	ABalppaaa	296	-1224	0	0		0	0	0	0	0
151	1	73	71	-1	598	264	13.5	33	MSaaaaa	84	0	0	0		0	0	0	0	0
152	1	36	122	-1	511	277	12.7	34	MSaaapa	362	0	0	0		0	0	0	0	0
153	1	185	41	-1	540	260	15.3	34	MSaaaap	271	0	0	0		0	0	0	0	0
154	1	164	82	-1	559	246	22.9	35	ABarpaaaa	355	76	0	0		0	0	0	0	0
155	1	116	16	-1	421	203	15.0	38	Eara	380	-381	0	0		0	0	0	0	0
156	1	49	76	-1	349	367	20.2	34	ABplapaap	123	0	0	0		0	0	0	0	0
157	1	103	165	-1	437	313	13.7	32	MSapapa	323	701	0	0		0	0	0	0	0
158	1	159	96	-1	495	188	18.5	36	ABalapppp	329	146	0	0		0	0	0	0	0
159	1	61	171	-1	167	298	21.3	41	Caaap	359	341	0	0		0	0	0	0	0
160	1	129	164	-1	616	234	19.5	33	ABalappaa	171	0	0	0		0	0	0	0	0
161	1	145	158	-1	325	102	8.4	32	ABprppaaa	273	-485	0	0		0	0	0	0	0
162	1	134	113	-1	384	120	7.6	33	ABprpapaa	230	0	0	0		0	0	0	0	0
163	1	133	87	-1	410	241	22.4	36	ABarppaaa	362	467	0	0		0	0	0	0	0
164	1	9	74	-1	297	342	22.3	36	ABplapapa	323	1004	0	0		0	0	0	0	0
165	1	161	24	-1	188	325	6.3	31	Capap	314	396	0	0		0	0	0	0	0
166	1	131	3	-1	375	309	11.5	32	MSapapp	308	-1043	0	0		0	0	0	0	0
167	1	44	135	-1	508	212	23.6	36	ABarpaaap	306	-233	0	0		0	0	0	0	0
168	1	51	119	-1	609	289	6.3	33	ABalpaaaa	299	35	0	0		0	0	0	0	0
169	1	96	97	-1	304	102	17.4	33	ABprapaap	-132	0	0	0		0	0	0	0	0
170	1	69	70	-1	286	376	17.4	34	ABplappaa	333	981	0	0		0	0	0	0	0
171	1	143	31	-1	436	171	21.2	35	ABarpappa	97	0	0	0		0	0	0	0	0
172	1	109	163	-1	502	251	21.3	36	ABarpaapa	361	578	0	0		0	0	0	0	0
173	1	45	173	-1	248	253	21.7	40	Caaaa	403	-323	0	0		0	0	0	0	0
174	1	140	152	-1	532	311	22.8	36	ABplaaaaa	324	1047	0	0		0	0	0	0	0
175	1	174	126	-1	488	176	10.4	29	MSppaap	248	-1412	0	0		0	0	0	0	0
176	1	182	185	-1	289	166	22.6	36	ABarppppa	364	-662	0	0		0	0	0	0	0
177	1	112	13	-1	269	294	11.6	38	Dap	380	116	0	0		0	0	0	0	0
178	1	54	40	-1	238	344	21.4	37	ABplapapp	342	328	0	0		0	0	0	0	0
179	1	186	141	-1	259	371	12.8	34	ABplppapp	131	0	0	0		0	0	0	0	0
180	1	149	55	-1	194	177	4.2	31	ABprppppp	309	716	0	0		0	0	0	0	0
181	1	106	60	-1	331	99	21.2	35	ABprapaaa	315	-648	0	0		0	0	0	0	0
182	1	41	18	-1	328	158	22.7	35	ABarpppap	296	-492	0	0		0	0	0	0	0
183	1	18	153	-1	191	251	5.3	34	Cpppa	295	706	0	0		0	0	0	0	0
184	1	156	150	-1	320	264	21.5	36	ABarppapa	236	0	0	0		0	0	0	0	0
185	1	89	106	-1	398	210	4.3	34	ABarapapp	332	-452	0	0		0	0	0	0	0
186	1	48	33	-1	357	266	10.7	29	Z3	365	0	0	0		0	0	0	0	0
187	1	160	143	-1	159	217	6.5	31	Cppap	184	0	0	0		0	0	0	0	0
