# Supplementary material for: The AP-2 Transcription Factor APTF-2 Is Required for Neuroblast and Epidermal Morphogenesis in Caenorhabditis elegans Embryogenesis
Source: PLoS Genet. 2016 May 13;12(5):e1006048. doi: 10.1371/journal.pgen.1006048 (PMC4866721; doi:10.1371/journal.pgen.1006048)
Supplement: S4 Text — (ZIP) [file pgen.1006048.s032.zip › nuclei/t124-nuclei]

1	1	2	21	-1	232	140	7.5	34	ABprpppaa	721	0	0	0		0	0	0	0	0
2	1	71	11	-1	567	206	13.6	34	MSpaaaa	390	0	0	0		0	0	0	0	0
3	1	166	104	-1	374	305	11.6	33	MSapapp	304	812	0	0		0	0	0	0	0
4	1	128	112	-1	477	218	11.5	31	MSpaapa	303	70	0	0		0	0	0	0	0
5	1	112	50	-1	369	286	6.3	32	MSaapap	205	0	0	0		0	0	0	0	0
6	1	42	131	168	395	331	16.4	35	MSappa	235	-200	0	0		0	0	0	0	0
7	1	74	12	-1	410	243	7.2	34	MSpapaa	-24	0	0	0		0	0	0	0	0
8	1	137	124	-1	490	311	22.6	33	ABplaaaap	325	511	0	0		0	0	0	0	0
9	1	123	106	-1	449	383	12.6	37	ABplpaapa	339	115	0	0		0	0	0	0	0
10	1	117	39	-1	646	265	14.3	33	ABalaaapa	327	779	0	0		0	0	0	0	0
11	1	44	102	-1	439	392	20.5	36	ABplaappa	17	0	0	0		0	0	0	0	0
12	1	77	186	-1	261	99	13.9	35	ABprappaa	322	446	0	0		0	0	0	0	0
13	1	177	138	-1	270	294	11.4	37	Dap	378	-115	0	0		0	0	0	0	0
14	1	59	74	-1	183	347	11.1	33	ABplapppp	323	91	0	0		0	0	0	0	0
15	1	138	63	-1	358	152	13.1	36	MSpppp	339	-636	0	0		0	0	0	0	0
16	1	155	162	-1	422	202	15.3	38	Eara	371	307	0	0		0	0	0	0	0
17	1	40	89	-1	532	309	18.5	35	ABalapapp	298	-861	0	0		0	0	0	0	0
18	1	182	10	-1	328	160	22.6	36	ABarpppap	363	699	0	0		0	0	0	0	0
19	1	94	42	-1	460	224	7.5	33	ABaraappp	124	0	0	0		0	0	0	0	0
20	1	116	181	-1	441	264	16.0	37	Eala	364	175	0	0		0	0	0	0	0
21	1	84	78	-1	521	225	8.6	31	ABaraappa	306	-279	0	0		0	0	0	0	0
22	1	33	121	-1	595	310	18.1	35	ABalapaap	-499	0	0	0		0	0	0	0	0
23	1	75	119	-1	407	95	14.3	34	ABprpaapa	135	0	0	0		0	0	0	0	0
24	1	165	76	-1	199	320	6.4	32	Capap	319	596	0	0		0	0	0	0	0
25	1	27	56	-1	324	153	4.3	33	ABprpappa	159	0	0	0		0	0	0	0	0
26	1	111	48	-1	413	146	5.1	35	ABarappap	324	51	0	0		0	0	0	0	0
27	1	93	128	-1	442	366	16.5	35	ABalppppp	322	763	0	0		0	0	0	0	0
28	1	31	152	-1	492	129	15.4	32	ABpraaapa	97	0	0	0		0	0	0	0	0
29	1	11	54	-1	622	279	18.6	34	ABalapaaa	329	1063	0	0		0	0	0	0	0
30	1	149	103	-1	465	275	5.5	35	ABalpappp	310	138	0	0		0	0	0	0	0
31	1	171	176	-1	438	169	21.6	34	ABarpappa	334	706	0	0		0	0	0	0	0
32	1	60	170	-1	459	125	7.6	34	ABarapppp	314	-262	0	0		0	0	0	0	0
33	1	186	46	-1	360	258	10.7	31	Z3	268	280	0	0		0	0	0	0	0
34	1	26	57	-1	279	245	6.3	31	MSpappp	-75	0	0	0		0	0	0	0	0
35	1	53	116	-1	188	133	10.6	31	ABprapppa	26	0	0	0		0	0	0	0	0
36	1	30	23	-1	232	147	4.3	34	ABprppppa	334	1100	0	0		0	0	0	0	0
37	1	68	25	-1	329	207	4.2	28	MSpappa	281	60	0	0		0	0	0	0	0
38	1	19	115	-1	563	361	17.3	33	ABalpppaa	339	-633	0	0		0	0	0	0	0
39	1	12	65	-1	627	206	14.6	34	ABalaaapp	521	0	0	0		0	0	0	0	0
40	1	178	165	-1	237	348	21.8	38	ABplapapp	368	287	0	0		0	0	0	0	0
41	1	153	125	-1	541	264	15.3	35	MSaaaap	296	206	0	0		0	0	0	0	0
42	1	150	92	-1	595	361	12.6	31	ABalppaaa	18	0	0	0		0	0	0	0	0
43	1	25	180	-1	462	394	10.0	34	ABplpaaap	335	-957	0	0		0	0	0	0	0
44	1	8	7	-1	492	121	19.6	34	ABpraapaa	329	236	0	0		0	0	0	0	0
45	1	91	156	-1	118	273	10.7	36	Cpapp	340	-797	0	0		0	0	0	0	0
46	1	109	80	-1	632	316	13.5	32	ABalaaaar	126	0	0	0		0	0	0	0	0
47	1	51	64	-1	619	248	7.1	31	ABaraaaaa	301	-868	0	0		0	0	0	0	0
48	1	133	26	-1	584	306	10.2	36	ABalpaapa	364	-312	0	0		0	0	0	0	0
49	1	66	19	-1	644	267	9.6	33	ABalaaaal	303	1423	0	0		0	0	0	0	0
50	1	52	2	-1	497	351	21.3	34	ABplaapaa	332	75	0	0		0	0	0	0	0
51	1	46	71	-1	450	232	21.9	38	ABarpaapp	360	-215	0	0		0	0	0	0	0
52	1	18	36	-1	471	317	12.7	30	MSapaap	298	153	0	0		0	0	0	0	0
53	1	81	91	-1	273	174	4.5	33	ABprpappp	28	0	0	0		0	0	0	0	0
54	1	100	33	-1	352	306	3.8	29	MSaappa	29	0	0	0		0	0	0	0	0
55	1	180	13	-1	194	183	4.3	32	ABprppppp	302	344	0	0		0	0	0	0	0
56	1	92	175	-1	346	238	5.6	32	MSpapap	-260	0	0	0		0	0	0	0	0
57	1	39	107	-1	210	366	14.3	33	ABplapppa	127	0	0	0		0	0	0	0	0
58	1	49	154	-1	303	288	5.3	31	MSaappp	-205	0	0	0		0	0	0	0	0
59	1	127	153	-1	381	312	22.2	35	ABplaaapp	346	-370	0	0		0	0	0	0	0
60	1	181	1	-1	330	98	21.3	35	ABprapaaa	333	568	0	0		0	0	0	0	0
61	1	10	62	-1	581	328	5.5	32	ABalpaaap	-1	0	0	0		0	0	0	0	0
62	1	118	53	-1	316	379	13.1	32	ABplppapa	306	467	0	0		0	0	0	0	0
63	1	28	85	-1	510	288	4.4	33	ABalpappa	505	0	0	0		0	0	0	0	0
64	1	61	3	-1	569	275	19.8	32	ABalapapa	136	0	0	0		0	0	0	0	0
65	1	130	139	-1	159	305	8.4	33	Cappp	289	-459	0	0		0	0	0	0	0
66	1	114	60	-1	522	392	17.0	34	ABalpppap	79	0	0	0		0	0	0	0	0
67	1	89	117	-1	521	374	7.3	33	ABalppapa	337	0	0	0		0	0	0	0	0
68	1	101	166	-1	443	99	11.1	32	ABprpaaaa	132	0	0	0		0	0	0	0	0
69	1	90	55	-1	572	261	7.2	33	ABaraapaa	326	120	0	0		0	0	0	0	0
70	1	170	126	-1	283	375	17.2	34	ABplappaa	325	439	0	0		0	0	0	0	0
71	1	151	18	-1	598	263	13.6	34	MSaaaaa	122	0	0	0		0	0	0	0	0
72	1	115	177	-1	467	173	4.4	31	ABarappaa	0	0	0	0		0	0	0	0	0
73	1	70	101	-1	525	177	22.4	34	ABarpapaa	-28	0	0	0		0	0	0	0	0
74	1	164	167	-1	296	346	22.1	36	ABplapapa	340	134	0	0		0	0	0	0	0
75	1	124	95	-1	436	233	11.3	27	MSpaapp	443	0	0	0		0	0	0	0	0
76	1	156	34	-1	342	370	20.2	35	ABplapaap	311	-497	0	0		0	0	0	0	0
77	1	82	160	-1	448	348	21.7	34	ABplaapap	313	-1940	0	0		0	0	0	0	0
78	1	147	61	-1	433	118	20.9	34	ABpraapap	145	0	0	0		0	0	0	0	0
79	1	69	123	-1	552	375	11.7	32	ABalppaap	307	-298	0	0		0	0	0	0	0
80	1	29	38	-1	452	111	16.1	34	ABpraaapp	386	0	0	0		0	0	0	0	0
81	1	72	75	-1	510	382	12.0	33	ABplpaaaa	323	-656	0	0		0	0	0	0	0
82	1	154	145	-1	554	250	23.3	36	ABarpaaaa	324	187	0	0		0	0	0	0	0
83	1	88	155	-1	401	90	10.8	32	ABprpaaap	310	-535	0	0		0	0	0	0	0
84	1	125	141	-1	433	285	8.8	34	MSaapaa	0	0	0	0		0	0	0	0	0
85	1	38	35	-1	540	327	11.2	32	ABalpaapp	323	1119	0	0		0	0	0	0	0
86	1	98	140	-1	339	327	15.9	35	MSappp	348	-347	0	0		0	0	0	0	0
87	1	163	171	-1	405	239	22.5	36	ABarppaaa	367	6	0	0		0	0	0	0	0
88	1	95	44	-1	592	217	17.7	33	ABalappap	315	123	0	0		0	0	0	0	0
89	1	102	43	-1	355	96	11.5	32	ABprpaapp	387	0	0	0		0	0	0	0	0
90	1	87	40	-1	455	219	3.8	34	ABarapapa	311	1115	0	0		0	0	0	0	0
91	1	79	134	-1	539	172	5.5	31	ABaraaapp	307	582	0	0		0	0	0	0	0
92	1	17	99	-1	221	288	3.6	34	ABplppppp	317	252	0	0		0	0	0	0	0
93	1	21	174	-1	141	213	18.4	39	Cpaap	368	122	0	0		0	0	0	0	0
94	1	36	146	-1	174	147	14.8	35	ABprapapp	453	0	0	0		0	0	0	0	0
95	1	48	150	-1	498	112	11.7	32	ABpraaaap	79	0	0	0		0	0	0	0	0
96	1	158	163	-1	497	186	18.5	36	ABalapppp	338	-1443	0	0		0	0	0	0	0
97	1	169	133	-1	305	107	17.3	33	ABprapaap	311	1424	0	0		0	0	0	0	0
98	1	80	108	-1	351	94	16.4	35	ABpraappp	191	0	0	0		0	0	0	0	0
99	1	41	188	-1	210	208	9.6	34	Cppaa	344	1173	0	0		0	0	0	0	0
100	1	20	81	-1	255	111	19.4	35	ABprapapa	356	1458	0	0		0	0	0	0	0
101	1	55	93	-1	541	144	16.7	34	ABalaappp	319	-472	0	0		0	0	0	0	0
102	1	121	24	-1	302	96	11.4	33	ABprppapa	325	-1109	0	0		0	0	0	0	0
103	1	3	67	-1	462	263	11.0	27	MSaaapp	-376	0	0	0		0	0	0	0	0
104	1	54	72	-1	226	371	10.2	32	ABplpppap	386	0	0	0		0	0	0	0	0
105	1	129	130	-1	124	221	14.4	37	Cpapa	375	753	0	0		0	0	0	0	0
106	1	185	136	-1	402	212	4.3	35	ABarapapp	316	496	0	0		0	0	0	0	0
107	1	23	90	-1	541	127	12.1	31	ABpraaaaa	281	0	0	0		0	0	0	0	0
108	1	45	114	-1	581	235	4.5	30	ABaraaaap	82	0	0	0		0	0	0	0	0
109	1	4	28	-1	586	200	7.2	35	ABaraaapa	343	942	0	0		0	0	0	0	0
110	1	34	97	-1	503	323	6.7	34	ABalpapap	-105	0	0	0		0	0	0	0	0
111	1	13	96	-1	494	144	6.5	31	ABarapppa	206	0	0	0		0	0	0	0	0
112	1	43	87	-1	558	200	19.9	36	ABalapppa	168	0	0	0		0	0	0	0	0
113	1	162	20	-1	391	117	7.5	33	ABprpapaa	144	0	0	0		0	0	0	0	0
114	1	64	45	-1	257	299	22.5	35	ABarppapp	-76	0	0	0		0	0	0	0	0
115	1	142	129	-1	208	288	8.5	32	Cappa	319	-60	0	0		0	0	0	0	0
116	1	73	84	-1	276	383	10.2	34	ABplpppaa	315	262	0	0		0	0	0	0	0
117	1	136	172	-1	200	182	22.4	39	Cpaaa	394	148	0	0		0	0	0	0	0
118	1	113	161	-1	371	128	22.4	34	ABarpppaa	305	678	0	0		0	0	0	0	0
119	1	168	32	-1	607	287	5.7	33	ABalpaaaa	12	0	0	0		0	0	0	0	0
120	1	1	178	-1	212	126	14.2	34	ABprappap	322	277	0	0		0	0	0	0	0
121	1	145	173	-1	577	162	15.1	32	ABalaappa	301	-109	0	0		0	0	0	0	0
122	1	152	127	-1	506	277	13.0	33	MSaaapa	154	0	0	0		0	0	0	0	0
123	1	65	66	-1	382	173	22.2	35	ABarpappp	357	1359	0	0		0	0	0	0	0
124	1	5	59	-1	320	306	9.5	32	Daa	326	101	0	0		0	0	0	0	0
125	1	37	31	-1	532	268	7.6	33	ABaraapap	534	0	0	0		0	0	0	0	0
126	1	175	147	-1	490	175	10.6	28	MSppaap	271	148	0	0		0	0	0	0	0
127	1	146	144	-1	304	349	5.2	32	ABplpappp	118	0	0	0		0	0	0	0	0
128	1	7	122	-1	633	219	10.5	32	ABalaapaa	266	0	0	0		0	0	0	0	0
129	1	103	135	-1	596	172	11.2	32	ABalaapap	295	235	0	0		0	0	0	0	0
130	1	107	51	-1	184	148	6.8	32	ABprpppap	317	504	0	0		0	0	0	0	0
131	1	83	68	-1	357	271	16.0	38	Ealp	380	-237	0	0		0	0	0	0	0
132	1	58	105	-1	401	390	13.4	34	ABplpaapp	320	197	0	0		0	0	0	0	0
133	1	78	137	-1	541	219	4.4	30	ABarapaaa	261	472	0	0		0	0	0	0	0
134	1	148	15	-1	503	213	4.9	32	ABarapaap	322	308	0	0		0	0	0	0	0
135	1	167	70	-1	505	212	23.4	34	ABarpaaap	342	-1145	0	0		0	0	0	0	0
136	1	67	88	-1	201	275	14.4	38	Eplp	386	-25	0	0		0	0	0	0	0
137	1	85	37	-1	538	172	10.6	31	MSppaaa	-264	0	0	0		0	0	0	0	0
138	1	139	83	-1	399	361	7.6	33	ABplpapap	156	0	0	0		0	0	0	0	0
139	1	141	109	-1	481	167	22.0	34	ABarpapap	337	815	0	0		0	0	0	0	0
140	1	106	16	-1	302	261	16.8	40	Epla	399	370	0	0		0	0	0	0	0
141	1	179	6	-1	259	374	12.7	33	ABplppapp	422	0	0	0		0	0	0	0	0
142	1	110	73	-1	222	141	20.9	36	ABarppppp	335	224	0	0		0	0	0	0	0
143	1	187	58	-1	149	217	6.3	33	Cppap	251	814	0	0		0	0	0	0	0
144	1	15	182	-1	255	130	10.6	33	ABprppapp	284	170	0	0		0	0	0	0	0
145	1	14	143	-1	380	377	10.6	33	ABplppaaa	326	-84	0	0		0	0	0	0	0
146	1	86	30	-1	148	168	9.6	32	ABprapppp	46	0	0	0		0	0	0	0	0
147	1	50	9	-1	368	392	16.3	36	ABplaappp	285	0	0	0		0	0	0	0	0
148	1	104	4	-1	503	208	15.1	34	MSpaaap	251	0	0	0		0	0	0	0	0
149	1	140	183	-1	286	188	17.5	41	Epra	412	-231	0	0		0	0	0	0	0
150	1	184	187	-1	314	270	21.4	37	ABarppapa	177	0	0	0		0	0	0	0	0
151	1	97	82	-1	179	329	19.4	35	Caapa	354	142	0	0		0	0	0	0	0
152	1	174	169	-1	533	310	22.8	36	ABplaaaaa	360	-207	0	0		0	0	0	0	0
153	1	183	47	-1	188	248	5.4	34	Cpppa	285	997	0	0		0	0	0	0	0
154	1	57	184	-1	263	198	11.2	35	Dpp	331	227	0	0		0	0	0	0	0
155	1	120	98	-1	187	225	14.8	39	Eprp	379	-361	0	0		0	0	0	0	0
156	1	99	113	-1	286	114	6.5	32	ABprppaap	-222	0	0	0		0	0	0	0	0
157	1	108	158	-1	415	147	14.3	30	MSppapp	264	505	0	0		0	0	0	0	0
158	1	161	157	-1	324	101	8.4	32	ABprppaaa	319	64	0	0		0	0	0	0	0
159	1	134	41	-1	441	345	7.5	34	ABplpapaa	26	0	0	0		0	0	0	0	0
160	1	24	164	-1	134	315	13.9	38	Caapp	382	-1	0	0		0	0	0	0	0
161	1	126	8	-1	263	353	6.5	33	ABplppppa	305	-207	0	0		0	0	0	0	0
162	1	32	79	-1	470	348	5.3	35	ABalppapp	171	0	0	0		0	0	0	0	0
163	1	172	142	-1	497	253	21.3	36	ABarpaapa	359	495	0	0		0	0	0	0	0
164	1	160	118	-1	619	236	19.4	35	ABalappaa	117	0	0	0		0	0	0	0	0
165	1	157	77	-1	437	314	13.9	31	MSapapa	316	760	0	0		0	0	0	0	0
166	1	35	94	-1	360	345	5.6	35	ABplpappa	332	-12	0	0		0	0	0	0	0
167	1	135	27	-1	497	352	17.1	33	ABalppppa	-238	0	0	0		0	0	0	0	0
168	1	122	111	-1	342	381	9.7	33	ABplppaap	319	413	0	0		0	0	0	0	0
169	1	6	110	-1	384	368	21.6	34	ABplapaaa	340	366	0	0		0	0	0	0	0
170	1	9	22	-1	362	179	9.6	31	MSpppap	259	452	0	0		0	0	0	0	0
171	1	159	179	-1	165	293	22.3	40	Caaap	251	0	0	0		0	0	0	0	0
172	1	63	148	-1	545	336	5.4	34	ABalpapaa	235	0	0	0		0	0	0	0	0
173	1	173	100	-1	247	252	22.1	37	Caaaa	355	-30	0	0		0	0	0	0	0
174	1	96	17	-1	389	101	18.8	35	ABpraappa	82	0	0	0		0	0	0	0	0
175	1	62	159	-1	465	169	13.3	31	MSppapa	282	550	0	0		0	0	0	0	0
176	1	105	14	-1	294	234	12.3	33	Z2	333	663	0	0		0	0	0	0	0
177	1	16	149	-1	434	308	21.5	35	ABplaaapa	344	1391	0	0		0	0	0	0	0
178	1	132	69	-1	352	254	22.3	38	ABarppaap	343	-154	0	0		0	0	0	0	0
179	1	47	29	-1	256	286	6.5	32	Capaa	308	961	0	0		0	0	0	0	0
180	1	144	132	-1	123	280	5.5	33	Cpppp	328	528	0	0		0	0	0	0	0
181	1	143	49	-1	339	198	15.9	39	Earp	395	342	0	0		0	0	0	0	0
182	1	56	5	-1	420	157	10.2	31	MSpppaa	207	0	0	0		0	0	0	0	0
183	1	119	52	-1	357	137	6.4	33	ABprpapap	321	-474	0	0		0	0	0	0	0
184	1	131	120	-1	523	333	14.3	31	MSapaaa	293	50	0	0		0	0	0	0	0
185	1	176	151	-1	284	163	22.7	37	ABarppppa	353	33	0	0		0	0	0	0	0
186	1	76	185	-1	304	179	8.4	32	Dpa	325	-974	0	0		0	0	0	0	0
187	1	22	86	-1	237	362	17.3	35	ABplappap	371	0	0	0		0	0	0	0	0
