# Supplementary material for: The AP-2 Transcription Factor APTF-2 Is Required for Neuroblast and Epidermal Morphogenesis in Caenorhabditis elegans Embryogenesis
Source: PLoS Genet. 2016 May 13;12(5):e1006048. doi: 10.1371/journal.pgen.1006048 (PMC4866721; doi:10.1371/journal.pgen.1006048)
Supplement: S4 Text — (ZIP) [file pgen.1006048.s032.zip › nuclei/t125-nuclei]

1	1	60	83	-1	328	97	21.3	35	ABprapaaa	181	0	0	0		0	0	0	0	0
2	1	50	21	-1	495	352	21.4	34	ABplaapaa	325	-213	0	0		0	0	0	0	0
3	1	64	140	-1	572	277	19.7	33	ABalapapa	173	0	0	0		0	0	0	0	0
4	1	148	106	-1	500	207	15.1	35	MSpaaap	342	-37	0	0		0	0	0	0	0
5	1	182	91	-1	413	159	10.2	32	MSpppaa	274	-728	0	0		0	0	0	0	0
6	1	141	116	-1	266	373	12.6	33	ABplppapp	328	159	0	0		0	0	0	0	0
7	1	44	8	-1	495	121	19.7	34	ABpraapaa	-125	0	0	0		0	0	0	0	0
8	1	161	61	-1	265	349	6.4	33	ABplppppa	305	669	0	0		0	0	0	0	0
9	1	147	64	-1	367	392	16.3	37	ABplaappp	370	196	0	0		0	0	0	0	0
10	1	18	93	-1	326	163	22.5	36	ABarpppap	330	1538	0	0		0	0	0	0	0
11	1	2	163	-1	567	206	13.7	34	MSpaaaa	156	0	0	0		0	0	0	0	0
12	1	7	28	-1	410	246	7.5	33	MSpapaa	335	109	0	0		0	0	0	0	0
13	1	55	124	-1	198	185	4.3	33	ABprppppp	334	797	0	0		0	0	0	0	0
14	1	176	167	-1	296	238	12.2	34	Z2	331	670	0	0		0	0	0	0	0
15	1	134	3	-1	506	212	4.8	33	ABarapaap	311	400	0	0		0	0	0	0	0
16	1	140	184	-1	298	264	17.0	40	Epla	392	-119	0	0		0	0	0	0	0
17	1	174	160	-1	385	101	19.2	34	ABpraappa	19	0	0	0		0	0	0	0	0
18	1	71	76	-1	596	261	13.7	33	MSaaaaa	313	70	0	0		0	0	0	0	0
19	1	49	53	-1	642	262	9.8	33	ABalaaaal	212	0	0	0		0	0	0	0	0
20	1	113	139	-1	392	117	7.5	33	ABprpapaa	160	0	0	0		0	0	0	0	0
21	1	1	138	-1	235	139	7.4	34	ABprpppaa	348	90	0	0		0	0	0	0	0
22	1	170	157	-1	361	181	9.9	31	MSpppap	274	1386	0	0		0	0	0	0	0
23	1	36	75	-1	235	146	4.1	34	ABprppppa	329	-345	0	0		0	0	0	0	0
24	1	102	107	-1	305	95	11.4	34	ABprppapa	287	765	0	0		0	0	0	0	0
25	1	37	54	-1	336	210	4.1	29	MSpappa	288	75	0	0		0	0	0	0	0
26	1	48	58	-1	589	302	10.4	36	ABalpaapa	-29	0	0	0		0	0	0	0	0
27	1	167	1	-1	502	351	17.3	33	ABalppppa	316	703	0	0		0	0	0	0	0
28	1	109	27	-1	581	199	7.2	35	ABaraaapa	253	0	0	0		0	0	0	0	0
29	1	179	165	-1	254	280	6.5	32	Capaa	274	-984	0	0		0	0	0	0	0
30	1	146	26	-1	153	162	9.2	32	ABprapppp	60	0	0	0		0	0	0	0	0
31	1	125	123	-1	531	268	7.7	33	ABaraapap	82	0	0	0		0	0	0	0	0
32	1	119	38	-1	607	281	5.4	32	ABalpaaaa	48	0	0	0		0	0	0	0	0
33	1	54	119	-1	349	301	3.8	28	MSaappa	355	0	0	0		0	0	0	0	0
34	1	76	146	-1	336	375	19.9	35	ABplapaap	289	760	0	0		0	0	0	0	0
35	1	85	86	-1	541	329	11.2	33	ABalpaapp	-284	0	0	0		0	0	0	0	0
36	1	52	141	-1	474	319	12.5	30	MSapaap	271	371	0	0		0	0	0	0	0
37	1	137	18	-1	541	171	10.8	31	MSppaaa	278	47	0	0		0	0	0	0	0
38	1	80	43	-1	449	111	16.0	34	ABpraaapp	82	0	0	0		0	0	0	0	0
39	1	10	9	-1	647	264	14.2	35	ABalaaapa	157	0	0	0		0	0	0	0	0
40	1	90	51	-1	456	221	3.7	34	ABarapapa	289	-765	0	0		0	0	0	0	0
41	1	159	72	-1	438	340	6.9	35	ABplpapaa	331	-626	0	0		0	0	0	0	0
42	1	19	63	-1	463	222	7.5	33	ABaraappp	200	0	0	0		0	0	0	0	0
43	1	89	57	-1	356	89	11.6	32	ABprpaapp	314	124	0	0		0	0	0	0	0
44	1	88	77	-1	592	212	18.1	34	ABalappap	294	-533	0	0		0	0	0	0	0
45	1	114	67	-1	252	302	22.5	36	ABarppapp	349	288	0	0		0	0	0	0	0
46	1	33	186	-1	360	262	11.0	31	Z3	229	249	0	0		0	0	0	0	0
47	1	153	187	-1	190	244	5.4	34	Cpppa	327	-261	0	0		0	0	0	0	0
48	1	26	166	-1	410	146	5.1	34	ABarappap	35	0	0	0		0	0	0	0	0
49	1	181	151	-1	340	199	16.0	40	Earp	401	-739	0	0		0	0	0	0	0
50	1	5	108	-1	371	284	6.3	31	MSaapap	216	0	0	0		0	0	0	0	0
51	1	130	19	-1	188	144	6.6	32	ABprpppap	304	34	0	0		0	0	0	0	0
52	1	183	125	-1	358	138	6.5	32	ABprpapap	276	555	0	0		0	0	0	0	0
53	1	62	114	-1	316	380	12.8	34	ABplppapa	134	0	0	0		0	0	0	0	0
54	1	29	79	-1	626	276	18.5	33	ABalapaaa	166	0	0	0		0	0	0	0	0
55	1	69	52	-1	572	258	7.3	33	ABaraapaa	189	0	0	0		0	0	0	0	0
56	1	25	174	-1	327	153	4.3	33	ABprpappa	331	1159	0	0		0	0	0	0	0
57	1	34	71	-1	282	243	6.3	32	MSpappp	325	-210	0	0		0	0	0	0	0
58	1	143	156	-1	151	218	6.4	33	Cppap	300	177	0	0		0	0	0	0	0
59	1	124	80	-1	319	303	9.8	33	Daa	330	173	0	0		0	0	0	0	0
60	1	66	7	-1	523	393	16.6	34	ABalpppap	67	0	0	0		0	0	0	0	0
61	1	78	78	-1	433	115	20.8	35	ABpraapap	346	-71	0	0		0	0	0	0	0
62	1	61	92	-1	570	315	5.3	32	ABalpaaap	274	230	0	0		0	0	0	0	0
63	1	15	102	-1	357	151	13.2	35	MSpppp	186	0	0	0		0	0	0	0	0
64	1	47	70	-1	616	243	7.5	31	ABaraaaaa	168	0	0	0		0	0	0	0	0
65	1	39	41	-1	625	205	14.6	34	ABalaaapp	216	0	0	0		0	0	0	0	0
66	1	123	121	-1	382	174	22.2	36	ABarpappp	353	-192	0	0		0	0	0	0	0
67	1	103	6	-1	463	266	11.4	28	MSaaapp	253	-373	0	0		0	0	0	0	0
68	1	131	172	-1	355	276	16.4	38	Ealp	382	219	0	0		0	0	0	0	0
69	1	178	177	-1	353	260	22.4	38	ABarppaap	375	38	0	0		0	0	0	0	0
70	1	135	11	-1	504	214	23.5	35	ABarpaaap	340	11	0	0		0	0	0	0	0
71	1	51	155	-1	448	233	22.1	37	ABarpaapp	336	1400	0	0		0	0	0	0	0
72	1	104	143	-1	222	370	9.6	31	ABplpppap	312	698	0	0		0	0	0	0	0
73	1	142	99	-1	220	139	20.8	36	ABarppppp	321	898	0	0		0	0	0	0	0
74	1	14	96	-1	182	350	11.5	32	ABplapppp	318	954	0	0		0	0	0	0	0
75	1	81	131	-1	505	379	11.9	33	ABplpaaaa	-32	0	0	0		0	0	0	0	0
76	1	24	68	-1	199	317	6.3	33	Capap	319	1069	0	0		0	0	0	0	0
77	1	165	109	-1	438	317	14.2	32	MSapapa	282	636	0	0		0	0	0	0	0
78	1	21	178	-1	522	226	8.6	31	ABaraappa	304	615	0	0		0	0	0	0	0
79	1	162	10	-1	468	354	5.3	34	ABalppapp	330	24	0	0		0	0	0	0	0
80	1	46	40	-1	634	317	13.3	33	ABalaaaar	97	0	0	0		0	0	0	0	0
81	1	100	42	-1	252	109	19.4	35	ABprapapa	306	72	0	0		0	0	0	0	0
82	1	151	152	-1	177	324	19.5	35	Caapa	316	101	0	0		0	0	0	0	0
83	1	138	87	-1	399	363	7.5	35	ABplpapap	319	-134	0	0		0	0	0	0	0
84	1	116	188	-1	271	382	9.6	35	ABplpppaa	353	-634	0	0		0	0	0	0	0
85	1	63	126	-1	511	284	4.5	34	ABalpappa	335	117	0	0		0	0	0	0	0
86	1	187	59	-1	237	362	17.3	35	ABplappap	324	1294	0	0		0	0	0	0	0
87	1	112	158	-1	555	203	19.5	35	ABalapppa	359	479	0	0		0	0	0	0	0
88	1	136	65	-1	200	272	14.5	38	Eplp	386	65	0	0		0	0	0	0	0
89	1	17	176	-1	540	316	19.2	35	ABalapapp	102	0	0	0		0	0	0	0	0
90	1	107	89	-1	544	126	12.1	32	ABpraaaaa	271	-37	0	0		0	0	0	0	0
91	1	53	24	-1	273	175	4.5	33	ABprpappp	78	0	0	0		0	0	0	0	0
92	1	42	183	-1	586	360	12.7	31	ABalppaaa	295	311	0	0		0	0	0	0	0
93	1	101	36	-1	538	143	16.8	34	ABalaappp	336	480	0	0		0	0	0	0	0
94	1	166	74	-1	363	342	5.4	33	ABplpappa	337	331	0	0		0	0	0	0	0
95	1	75	14	-1	438	238	11.5	26	MSpaapp	237	1765	0	0		0	0	0	0	0
96	1	111	47	-1	491	143	6.4	31	ABarapppa	270	584	0	0		0	0	0	0	0
97	1	110	111	-1	503	325	6.3	33	ABalpapap	323	555	0	0		0	0	0	0	0
98	1	155	12	-1	188	221	14.3	39	Eprp	389	-350	0	0		0	0	0	0	0
99	1	92	133	-1	219	285	3.5	33	ABplppppp	314	234	0	0		0	0	0	0	0
100	1	173	134	-1	244	256	22.5	38	Caaaa	382	51	0	0		0	0	0	0	0
101	1	73	145	-1	525	176	22.5	34	ABarpapaa	278	-688	0	0		0	0	0	0	0
102	1	11	32	-1	436	396	20.4	37	ABplaappa	339	590	0	0		0	0	0	0	0
103	1	30	5	-1	463	279	6.0	34	ABalpappp	337	304	0	0		0	0	0	0	0
104	1	3	185	-1	376	310	11.6	31	MSapapp	317	628	0	0		0	0	0	0	0
105	1	132	170	-1	404	390	13.6	36	ABplpaapp	300	744	0	0		0	0	0	0	0
106	1	9	45	-1	450	384	12.7	37	ABplpaapa	369	1135	0	0		0	0	0	0	0
107	1	57	104	-1	216	368	13.7	33	ABplapppa	328	-20	0	0		0	0	0	0	0
108	1	98	95	-1	347	97	16.5	35	ABpraappp	52	0	0	0		0	0	0	0	0
109	1	139	179	-1	479	165	21.8	36	ABarpapap	202	0	0	0		0	0	0	0	0
110	1	169	162	-1	384	370	21.2	34	ABplapaaa	318	687	0	0		0	0	0	0	0
111	1	168	130	-1	344	378	9.4	32	ABplppaap	317	342	0	0		0	0	0	0	0
112	1	4	101	-1	477	216	11.5	32	MSpaapa	319	1184	0	0		0	0	0	0	0
113	1	156	13	-1	290	114	6.6	32	ABprppaap	366	0	0	0		0	0	0	0	0
114	1	108	39	-1	577	240	4.3	30	ABaraaaap	302	122	0	0		0	0	0	0	0
115	1	38	46	-1	563	356	17.1	35	ABalpppaa	44	0	0	0		0	0	0	0	0
116	1	35	35	-1	192	136	10.5	32	ABprapppa	303	-37	0	0		0	0	0	0	0
117	1	67	128	-1	515	372	7.0	32	ABalppapa	305	0	0	0		0	0	0	0	0
118	1	164	20	-1	620	233	19.4	35	ABalappaa	147	0	0	0		0	0	0	0	0
119	1	23	44	-1	404	94	14.4	34	ABprpaapa	68	0	0	0		0	0	0	0	0
120	1	184	169	-1	522	332	14.4	31	MSapaaa	-3	0	0	0		0	0	0	0	0
121	1	22	175	-1	600	308	17.6	34	ABalapaap	266	0	0	0		0	0	0	0	0
122	1	128	88	-1	634	212	10.3	32	ABalaapaa	-72	0	0	0		0	0	0	0	0
123	1	79	113	-1	551	377	12.0	32	ABalppaap	275	192	0	0		0	0	0	0	0
124	1	8	161	-1	493	310	22.7	34	ABplaaaap	334	1610	0	0		0	0	0	0	0
125	1	41	181	-1	540	263	15.6	34	MSaaaap	338	291	0	0		0	0	0	0	0
126	1	70	144	-1	285	372	16.7	35	ABplappaa	333	153	0	0		0	0	0	0	0
127	1	122	82	-1	506	276	13.0	33	MSaaapa	421	0	0	0		0	0	0	0	0
128	1	27	132	-1	446	364	16.5	34	ABalppppp	321	787	0	0		0	0	0	0	0
129	1	115	115	-1	202	290	8.6	33	Cappa	324	372	0	0		0	0	0	0	0
130	1	105	17	-1	122	223	14.1	38	Cpapa	347	-108	0	0		0	0	0	0	0
131	1	6	120	-1	412	331	16.8	30	MSappaa	201	121	0	0		0	0	0	0	0
132	1	180	22	-1	124	279	5.4	34	Cpppp	336	796	0	0		0	0	0	0	0
133	1	97	33	-1	302	117	17.6	33	ABprapaap	-775	0	0	0		0	0	0	0	0
134	1	91	112	-1	535	167	5.9	32	ABaraaapp	299	378	0	0		0	0	0	0	0
135	1	129	2	-1	593	168	10.8	31	ABalaapap	298	0	0	0		0	0	0	0	0
136	1	106	60	-1	410	216	4.5	34	ABarapapp	325	-114	0	0		0	0	0	0	0
137	1	133	118	-1	544	216	4.2	30	ABarapaaa	275	1103	0	0		0	0	0	0	0
138	1	13	25	94	269	299	11.5	38	Dap	255	122	0	0		0	0	0	0	0
139	1	65	173	-1	157	305	8.3	33	Cappp	319	84	0	0		0	0	0	0	0
140	1	86	48	-1	336	330	16.2	36	MSappp	363	-969	0	0		0	0	0	0	0
141	1	84	62	-1	429	286	9.3	34	MSaapaa	150	0	0	0		0	0	0	0	0
142	1	163	34	-1	495	252	21.4	37	ABarpaapa	302	780	0	0		0	0	0	0	0
143	1	145	84	-1	381	374	11.2	33	ABplppaaa	304	-187	0	0		0	0	0	0	0
144	1	127	81	-1	308	348	5.3	33	ABplpappp	307	279	0	0		0	0	0	0	0
145	1	82	69	-1	550	252	22.9	36	ABarpaaaa	207	0	0	0		0	0	0	0	0
146	1	94	29	-1	171	148	14.3	34	ABprapapp	299	756	0	0		0	0	0	0	0
147	1	126	55	-1	490	172	10.4	30	MSppaap	279	451	0	0		0	0	0	0	0
148	1	172	180	-1	547	342	5.7	34	ABalpapaa	224	0	0	0		0	0	0	0	0
149	1	177	50	-1	435	306	21.5	34	ABplaaapa	118	0	0	0		0	0	0	0	0
150	1	95	73	-1	498	111	11.8	33	ABpraaaap	335	314	0	0		0	0	0	0	0
151	1	185	15	-1	281	167	23.2	38	ABarppppa	390	-440	0	0		0	0	0	0	0
152	1	28	153	-1	491	127	15.4	33	ABpraaapa	330	367	0	0		0	0	0	0	0
153	1	59	90	-1	380	318	22.4	36	ABplaaapp	434	0	0	0		0	0	0	0	0
154	1	58	182	-1	302	288	5.2	31	MSaappp	308	-97	0	0		0	0	0	0	0
155	1	83	100	-1	398	90	11.2	33	ABprpaaap	104	0	0	0		0	0	0	0	0
156	1	45	66	-1	116	272	10.7	36	Cpapp	349	-1425	0	0		0	0	0	0	0
157	1	158	142	-1	328	101	8.6	32	ABprppaaa	140	0	0	0		0	0	0	0	0
158	1	157	127	-1	413	146	14.5	30	MSppapp	289	198	0	0		0	0	0	0	0
159	1	175	30	-1	464	166	12.7	31	MSppapa	319	722	0	0		0	0	0	0	0
160	1	77	85	-1	446	348	21.7	34	ABplaapap	347	902	0	0		0	0	0	0	0
161	1	118	164	-1	373	130	22.4	35	ABarpppaa	321	319	0	0		0	0	0	0	0
162	1	16	37	-1	425	202	15.4	39	Eara	-288	0	0	0		0	0	0	0	0
163	1	96	171	-1	495	189	18.5	37	ABalapppp	309	64	0	0		0	0	0	0	0
164	1	160	103	-1	135	314	13.8	37	Caapp	141	0	0	0		0	0	0	0	0
165	1	40	136	-1	232	349	21.5	37	ABplapapp	366	308	0	0		0	0	0	0	0
166	1	68	16	-1	440	100	10.9	32	ABprpaaaa	-208	0	0	0		0	0	0	0	0
167	1	74	117	-1	290	349	22.3	35	ABplapapa	348	315	0	0		0	0	0	0	0
168	1	6	4	-1	375	327	17.1	31	MSappap	192	1065	0	0		0	0	0	0	0
169	1	152	148	-1	536	311	23.2	36	ABplaaaaa	368	-376	0	0		0	0	0	0	0
170	1	32	168	-1	456	124	7.7	33	ABarapppp	336	905	0	0		0	0	0	0	0
171	1	87	56	-1	402	241	22.5	36	ABarppaaa	149	0	0	0		0	0	0	0	0
172	1	117	159	-1	196	180	22.5	39	Cpaaa	200	0	0	0		0	0	0	0	0
173	1	121	149	-1	573	159	15.2	31	ABalaappa	207	0	0	0		0	0	0	0	0
174	1	93	189	-1	141	208	18.3	39	Cpaap	390	-206	0	0		0	0	0	0	0
175	1	56	49	-1	349	236	6.1	32	MSpapap	284	70	0	0		0	0	0	0	0
176	1	31	135	-1	438	169	21.8	34	ABarpappa	312	760	0	0		0	0	0	0	0
177	1	72	31	-1	465	172	4.5	31	ABarappaa	220	0	0	0		0	0	0	0	0
178	1	120	23	-1	211	126	14.1	33	ABprappap	-149	0	0	0		0	0	0	0	0
179	1	171	129	-1	166	286	22.0	40	Caaap	247	0	0	0		0	0	0	0	0
180	1	43	110	-1	460	395	10.2	36	ABplpaaap	341	-318	0	0		0	0	0	0	0
181	1	20	137	-1	440	265	15.9	39	Eala	490	0	0	0		0	0	0	0	0
182	1	144	154	-1	258	128	10.5	33	ABprppapp	245	0	0	0		0	0	0	0	0
183	1	149	105	-1	280	188	17.4	41	Epra	407	-1715	0	0		0	0	0	0	0
184	1	154	147	-1	270	193	11.1	36	Dpp	361	244	0	0		0	0	0	0	0
185	1	186	97	-1	307	179	8.3	33	Dpa	328	165	0	0		0	0	0	0	0
186	1	12	122	-1	263	99	14.1	34	ABprappaa	343	211	0	0		0	0	0	0	0
187	1	150	150	-1	309	270	21.5	37	ABarppapa	345	139	0	0		0	0	0	0	0
188	1	99	98	-1	212	208	9.3	35	Cppaa	333	421	0	0		0	0	0	0	0
