# Supplementary material for: The AP-2 Transcription Factor APTF-2 Is Required for Neuroblast and Epidermal Morphogenesis in Caenorhabditis elegans Embryogenesis
Source: PLoS Genet. 2016 May 13;12(5):e1006048. doi: 10.1371/journal.pgen.1006048 (PMC4866721; doi:10.1371/journal.pgen.1006048)
Supplement: S4 Text — (ZIP) [file pgen.1006048.s032.zip › nuclei/t126-nuclei]

1	1	27	185	-1	511	350	17.4	33	ABalppppa	332	-67	0	0		0	0	0	0	0
2	1	135	124	-1	588	166	10.8	31	ABalaapap	288	371	0	0		0	0	0	0	0
3	1	15	171	-1	503	206	5.2	31	ABarapaap	316	328	0	0		0	0	0	0	0
4	1	168	158	-1	370	327	17.1	32	MSappap	309	-506	0	0		0	0	0	0	0
5	1	103	35	-1	465	278	6.6	34	ABalpappp	125	0	0	0		0	0	0	0	0
6	1	67	22	-1	467	268	12.0	28	MSaaapp	281	-41	0	0		0	0	0	0	0
7	1	60	28	-1	525	389	16.3	35	ABalpppap	354	0	0	0		0	0	0	0	0
8	1	7	1	-1	494	119	19.8	35	ABpraapaa	82	0	0	0		0	0	0	0	0
9	1	39	116	-1	649	257	14.1	34	ABalaaapa	317	-472	0	0		0	0	0	0	0
10	1	79	177	-1	470	355	5.3	34	ABalppapp	343	468	0	0		0	0	0	0	0
11	1	70	30	-1	512	214	23.3	34	ABarpaaap	327	-240	0	0		0	0	0	0	0
12	1	98	181	-1	192	216	13.5	39	Eprp	396	-692	0	0		0	0	0	0	0
13	1	113	64	-1	298	112	6.8	32	ABprppaap	296	117	0	0		0	0	0	0	0
14	1	95	-1	-1	442	239	12.1	25	MSpaapp	240	203	0	0		0	0	0	0	0
15	1	151	156	-1	284	171	23.0	38	ABarppppa	383	571	0	0		0	0	0	0	0
16	1	166	12	-1	440	104	10.7	32	ABprpaaaa	328	298	0	0		0	0	0	0	0
17	1	130	39	-1	121	214	13.5	37	Cpapa	352	202	0	0		0	0	0	0	0
18	1	37	115	-1	542	166	11.1	31	MSppaaa	273	47	0	0		0	0	0	0	0
19	1	51	168	-1	193	138	6.4	32	ABprpppap	324	159	0	0		0	0	0	0	0
20	1	118	110	-1	623	233	19.1	32	ABalappaa	319	144	0	0		0	0	0	0	0
21	1	2	9	-1	500	355	21.4	34	ABplaapaa	336	146	0	0		0	0	0	0	0
22	1	132	137	-1	126	272	5.4	34	Cpppp	292	-124	0	0		0	0	0	0	0
23	1	178	10	-1	219	123	14.3	33	ABprappap	299	-159	0	0		0	0	0	0	0
24	1	91	160	-1	275	173	4.6	34	ABprpappp	43	0	0	0		0	0	0	0	0
25	1	138	159	-1	243	285	11.5	33	Dapp	249	-854	0	0		0	0	0	0	0
26	1	30	167	-1	167	155	9.6	32	ABprapppp	317	26	0	0		0	0	0	0	0
27	1	28	56	-1	577	197	7.1	34	ABaraaapa	343	665	0	0		0	0	0	0	0
28	1	12	132	-1	409	248	7.8	35	MSpapaa	21	0	0	0		0	0	0	0	0
29	1	146	147	-1	174	141	14.4	33	ABprapapp	116	0	0	0		0	0	0	0	0
30	1	159	125	-1	466	165	13.2	31	MSppapa	254	304	0	0		0	0	0	0	0
31	1	177	136	-1	464	169	4.5	31	ABarappaa	298	316	0	0		0	0	0	0	0
32	1	102	47	-1	434	396	20.1	37	ABplaappa	-52	0	0	0		0	0	0	0	0
33	1	133	75	-1	305	115	17.5	33	ABprapaap	294	156	0	0		0	0	0	0	0
34	1	142	163	-1	491	248	21.4	37	ABarpaapa	367	713	0	0		0	0	0	0	0
35	1	116	82	-1	203	126	10.5	32	ABprapppa	310	408	0	0		0	0	0	0	0
36	1	93	59	-1	537	139	17.1	34	ABalaappp	336	-324	0	0		0	0	0	0	0
37	1	162	90	-1	420	201	15.3	38	Eara	382	305	0	0		0	0	0	0	0
38	1	32	142	-1	612	272	5.3	32	ABalpaaaa	319	-400	0	0		0	0	0	0	0
39	1	114	45	-1	577	237	4.4	31	ABaraaaap	409	0	0	0		0	0	0	0	0
40	1	80	74	-1	641	306	12.8	34	ABalaaaar	309	-1109	0	0		0	0	0	0	0
41	1	65	84	-1	624	200	14.8	34	ABalaaapp	216	0	0	0		0	0	0	0	0
42	1	81	122	-1	254	108	20.0	35	ABprapapa	18	0	0	0		0	0	0	0	0
43	1	38	6	-1	447	112	16.2	34	ABpraaapp	320	82	0	0		0	0	0	0	0
44	1	119	7	-1	409	94	14.4	33	ABprpaapa	209	0	0	0		0	0	0	0	0
45	1	106	138	-1	458	382	12.6	37	ABplpaapa	364	26	0	0		0	0	0	0	0
46	1	115	173	-1	569	357	17.0	34	ABalpppaa	337	757	0	0		0	0	0	0	0
47	1	96	27	-1	493	140	6.4	31	ABarapppa	298	-570	0	0		0	0	0	0	0
48	1	140	148	-1	333	331	16.7	37	MSappp	347	-117	0	0		0	0	0	0	0
49	1	175	154	-1	352	234	6.2	31	MSpapap	76	0	0	0		0	0	0	0	0
50	1	149	161	-1	439	308	21.4	35	ABplaaapa	317	712	0	0		0	0	0	0	0
51	1	40	17	-1	459	221	3.9	33	ABarapapa	306	-769	0	0		0	0	0	0	0
52	1	55	11	-1	574	250	7.9	32	ABaraapaa	157	0	0	0		0	0	0	0	0
53	1	19	119	-1	643	249	9.7	32	ABalaaaal	346	0	0	0		0	0	0	0	0
54	1	25	85	-1	343	210	3.7	29	MSpappa	27	0	0	0		0	0	0	0	0
55	1	147	103	-1	490	169	10.6	31	MSppaap	242	478	0	0		0	0	0	0	0
56	1	171	123	-1	398	248	22.7	37	ABarppaaa	378	-250	0	0		0	0	0	0	0
57	1	43	112	-1	359	89	11.8	33	ABprpaapp	33	0	0	0		0	0	0	0	0
58	1	26	93	-1	599	291	10.3	35	ABalpaapa	263	532	0	0		0	0	0	0	0
59	1	86	73	-1	240	363	16.8	34	ABplappap	-25	0	0	0		0	0	0	0	0
60	1	136	150	-1	412	218	5.1	35	ABarapapp	402	0	0	0		0	0	0	0	0
61	1	8	78	-1	271	344	6.6	32	ABplppppa	308	344	0	0		0	0	0	0	0
62	1	141	186	-1	429	284	9.8	34	MSaapaa	337	-23	0	0		0	0	0	0	0
63	1	42	72	-1	465	222	7.9	34	ABaraappp	302	1747	0	0		0	0	0	0	0
64	1	9	14	-1	371	389	16.2	36	ABplaappp	-34	0	0	0		0	0	0	0	0
65	1	88	16	-1	194	268	14.5	38	Eplp	386	996	0	0		0	0	0	0	0
66	1	156	176	-1	115	265	10.3	35	Cpapp	347	-1146	0	0		0	0	0	0	0
67	1	45	25	-1	243	302	22.4	36	ABarppapp	355	214	0	0		0	0	0	0	0
68	1	76	38	-1	211	314	6.6	33	Capap	295	383	0	0		0	0	0	0	0
69	1	145	87	-1	549	252	22.7	36	ABarpaaaa	316	556	0	0		0	0	0	0	0
70	1	64	99	-1	616	232	7.5	31	ABaraaaaa	133	0	0	0		0	0	0	0	0
71	1	57	139	-1	288	244	6.0	32	MSpappp	187	0	0	0		0	0	0	0	0
72	1	41	48	-1	442	336	7.0	33	ABplpapaa	-172	0	0	0		0	0	0	0	0
73	1	150	8	-1	493	112	11.7	34	ABpraaaap	169	0	0	0		0	0	0	0	0
74	1	94	52	-1	366	339	5.5	34	ABplpappa	331	432	0	0		0	0	0	0	0
75	1	23	34	-1	241	149	4.2	33	ABprppppa	334	538	0	0		0	0	0	0	0
76	1	18	66	-1	598	253	13.9	33	MSaaaaa	65	0	0	0		0	0	0	0	0
77	1	44	63	-1	592	213	18.7	34	ABalappap	96	0	0	0		0	0	0	0	0
78	1	61	65	-1	436	116	21.0	35	ABpraapap	117	0	0	0		0	0	0	0	0
79	1	54	61	-1	627	275	18.5	33	ABalapaaa	185	0	0	0		0	0	0	0	0
80	1	59	88	-1	327	304	10.4	34	Daa	340	151	0	0		0	0	0	0	0
81	1	144	51	-1	311	348	5.5	33	ABplpappp	324	-313	0	0		0	0	0	0	0
82	1	127	145	-1	512	276	13.1	33	MSaaapa	322	-574	0	0		0	0	0	0	0
83	1	1	79	-1	333	96	21.2	35	ABprapaaa	191	0	0	0		0	0	0	0	0
84	1	143	155	-1	392	372	10.8	33	ABplppaaa	304	418	0	0		0	0	0	0	0
85	1	160	24	-1	445	352	21.7	34	ABplaapap	319	1411	0	0		0	0	0	0	0
86	1	35	46	-1	551	329	10.6	33	ABalpaapp	206	0	0	0		0	0	0	0	0
87	1	83	33	-1	403	357	6.6	34	ABplpapap	331	-449	0	0		0	0	0	0	0
88	1	122	129	-1	630	199	10.6	33	ABalaapaa	-106	0	0	0		0	0	0	0	0
89	1	90	83	-1	538	120	12.3	31	ABpraaaaa	273	0	0	0		0	0	0	0	0
90	1	153	70	-1	383	320	22.3	36	ABplaaapp	-166	0	0	0		0	0	0	0	0
91	1	5	109	-1	418	161	10.3	31	MSpppaa	212	0	0	0		0	0	0	0	0
92	1	62	184	-1	563	298	5.0	31	ABalpaaap	294	-382	0	0		0	0	0	0	0
93	1	10	169	-1	327	160	22.4	35	ABarpppap	357	-703	0	0		0	0	0	0	0
94	1	138	44	-1	296	304	12.2	33	Dapa	264	-484	0	0		0	0	0	0	0
95	1	108	187	-1	350	95	16.5	34	ABpraappp	82	0	0	0		0	0	0	0	0
96	1	74	157	-1	186	350	11.2	32	ABplapppp	279	-181	0	0		0	0	0	0	0
97	1	185	95	-1	312	184	8.2	33	Dpa	331	792	0	0		0	0	0	0	0
98	1	188	183	-1	214	204	8.8	36	Cppaa	357	-489	0	0		0	0	0	0	0
99	1	73	97	-1	218	141	20.2	36	ABarppppp	366	215	0	0		0	0	0	0	0
100	1	155	105	-1	404	90	11.4	34	ABprpaaap	302	107	0	0		0	0	0	0	0
101	1	112	120	-1	480	214	11.8	32	MSpaapa	-175	0	0	0		0	0	0	0	0
102	1	63	166	-1	361	148	13.2	35	MSpppp	124	0	0	0		0	0	0	0	0
103	1	164	43	-1	136	313	13.1	38	Caapp	373	12	0	0		0	0	0	0	0
104	1	107	130	-1	221	367	13.4	33	ABplapppa	322	356	0	0		0	0	0	0	0
105	1	183	31	-1	280	186	17.4	41	Epra	409	-780	0	0		0	0	0	0	0
106	1	4	67	-1	499	203	15.3	35	MSpaaap	328	292	0	0		0	0	0	0	0
107	1	24	21	-1	306	94	11.3	32	ABprppapa	319	621	0	0		0	0	0	0	0
108	1	50	3	-1	374	282	6.3	31	MSaapap	200	0	0	0		0	0	0	0	0
109	1	77	190	-1	447	316	14.1	32	MSapapa	287	-270	0	0		0	0	0	0	0
110	1	180	23	-1	459	392	9.6	34	ABplpaaap	317	-15	0	0		0	0	0	0	0
111	1	97	179	-1	509	326	5.9	34	ABalpapap	301	305	0	0		0	0	0	0	0
112	1	134	13	-1	533	164	5.8	32	ABaraaapp	-256	0	0	0		0	0	0	0	0
113	1	123	40	-1	556	374	12.1	31	ABalppaap	267	1128	0	0		0	0	0	0	0
114	1	53	86	-1	320	382	12.4	32	ABplppapa	435	0	0	0		0	0	0	0	0
115	1	129	32	-1	197	282	8.5	33	Cappa	325	344	0	0		0	0	0	0	0
116	1	6	15	-1	274	369	12.5	33	ABplppapp	222	0	0	0		0	0	0	0	0
117	1	167	162	-1	281	348	21.7	36	ABplapapa	359	-765	0	0		0	0	0	0	0
118	1	137	5	-1	539	222	4.0	31	ABarapaaa	130	0	0	0		0	0	0	0	0
119	1	33	62	-1	355	304	4.2	28	MSaappa	317	0	0	0		0	0	0	0	0
120	1	131	89	-1	424	321	17.2	31	MSappaa	224	1112	0	0		0	0	0	0	0
121	1	66	178	-1	383	175	22.5	36	ABarpappp	341	327	0	0		0	0	0	0	0
122	1	186	111	-1	268	99	14.3	35	ABprappaa	-227	0	0	0		0	0	0	0	0
123	1	31	170	-1	530	264	8.1	34	ABaraapap	332	-44	0	0		0	0	0	0	0
124	1	13	106	-1	200	185	4.3	33	ABprppppp	321	-329	0	0		0	0	0	0	0
125	1	52	134	-1	358	137	6.6	32	ABprpapap	301	-36	0	0		0	0	0	0	0
126	1	85	107	-1	511	280	4.6	34	ABalpappa	121	0	0	0		0	0	0	0	0
127	1	158	94	-1	415	150	14.5	31	MSppapp	272	-740	0	0		0	0	0	0	0
128	1	117	29	-1	522	371	6.9	33	ABalppapa	-7	0	0	0		0	0	0	0	0
129	1	179	153	-1	160	286	21.5	41	Caaap	363	-787	0	0		0	0	0	0	0
130	1	111	81	-1	350	379	9.3	32	ABplppaap	245	0	0	0		0	0	0	0	0
131	1	75	19	-1	508	373	11.4	33	ABplpaaaa	214	0	0	0		0	0	0	0	0
132	1	128	37	100	451	366	16.8	35	ABalppppp	464	0	0	0		0	0	0	0	0
133	1	99	127	-1	221	285	3.5	34	ABplppppp	338	1000	0	0		0	0	0	0	0
134	1	100	55	-1	242	256	22.6	38	Caaaa	361	401	0	0		0	0	0	0	0
135	1	176	57	-1	436	167	22.3	34	ABarpappa	171	0	0	0		0	0	0	0	0
136	1	165	149	-1	223	346	21.3	37	ABplapapp	364	1595	0	0		0	0	0	0	0
137	1	181	58	-1	442	261	16.5	39	Eala	388	1190	0	0		0	0	0	0	0
138	1	21	50	-1	240	132	7.5	35	ABprpppaa	349	-903	0	0		0	0	0	0	0
139	1	20	76	-1	393	114	7.3	34	ABprpapaa	306	-416	0	0		0	0	0	0	0
140	1	3	126	-1	573	280	19.6	33	ABalapapa	-144	0	0	0		0	0	0	0	0
141	1	36	141	-1	480	320	12.4	31	MSapaap	298	-225	0	0		0	0	0	0	0
142	1	157	189	-1	333	97	8.6	31	ABprppaaa	250	445	0	0		0	0	0	0	0
143	1	72	102	-1	227	368	9.2	31	ABplpppap	530	0	0	0		0	0	0	0	0
144	1	126	131	-1	286	372	16.6	34	ABplappaa	334	509	0	0		0	0	0	0	0
145	1	101	117	-1	525	169	22.6	33	ABarpapaa	328	-181	0	0		0	0	0	0	0
146	1	34	143	-1	339	377	19.7	33	ABplapaap	134	0	0	0		0	0	0	0	0
147	1	184	96	191	268	191	10.7	38	Dpp	250	198	0	0		0	0	0	0	0
148	1	169	68	-1	536	306	23.5	35	ABplaaaaa	358	713	0	0		0	0	0	0	0
149	1	173	118	-1	574	156	15.2	31	ABalaappa	314	-121	0	0		0	0	0	0	0
150	1	187	18	-1	302	274	21.7	37	ABarppapa	348	-181	0	0		0	0	0	0	0
151	1	49	80	-1	338	199	16.1	40	Earp	392	1152	0	0		0	0	0	0	0
152	1	82	174	-1	172	320	18.8	36	Caapa	355	-93	0	0		0	0	0	0	0
153	1	152	152	-1	490	129	15.6	34	ABpraaapa	114	0	0	0		0	0	0	0	0
154	1	182	164	-1	261	117	10.4	33	ABprppapp	309	304	0	0		0	0	0	0	0
155	1	71	114	-1	447	230	22.2	36	ABarpaapp	367	101	0	0		0	0	0	0	0
156	1	58	146	-1	150	215	6.4	34	Cppap	288	174	0	0		0	0	0	0	0
157	1	22	151	-1	367	179	9.8	31	MSpppap	142	0	0	0		0	0	0	0	0
158	1	87	54	-1	560	197	20.2	37	ABalapppa	229	0	0	0		0	0	0	0	0
159	1	172	113	-1	199	180	22.3	40	Cpaaa	397	271	0	0		0	0	0	0	0
160	1	17	49	-1	391	99	19.4	34	ABpraappa	295	0	0	0		0	0	0	0	0
161	1	124	69	-1	495	311	22.6	34	ABplaaaap	342	-176	0	0		0	0	0	0	0
162	1	110	36	-1	385	367	20.7	33	ABplapaaa	62	0	0	0		0	0	0	0	0
163	1	11	41	-1	566	205	14.3	34	MSpaaaa	93	0	0	0		0	0	0	0	0
164	1	161	144	-1	370	129	22.3	35	ABarpppaa	294	-182	0	0		0	0	0	0	0
165	1	29	71	-1	258	279	6.6	32	Capaa	324	1226	0	0		0	0	0	0	0
166	1	48	98	-1	412	148	4.8	34	ABarappap	343	1527	0	0		0	0	0	0	0
167	1	14	188	-1	291	242	12.4	34	Z2	618	0	0	0		0	0	0	0	0
168	1	170	92	-1	455	126	7.7	33	ABarapppp	297	362	0	0		0	0	0	0	0
169	1	120	101	-1	532	325	14.3	31	MSapaaa	309	415	0	0		0	0	0	0	0
170	1	105	2	-1	410	386	13.4	34	ABplpaapp	329	102	0	0		0	0	0	0	0
171	1	163	121	-1	498	197	18.5	38	ABalapppp	381	924	0	0		0	0	0	0	0
172	1	68	135	-1	354	274	16.5	38	Ealp	354	-1076	0	0		0	0	0	0	0
173	1	139	26	-1	156	306	7.9	34	Cappp	340	-89	0	0		0	0	0	0	0
174	1	56	172	-1	328	154	4.3	33	ABprpappa	328	-1350	0	0		0	0	0	0	0
175	1	121	4	-1	601	307	16.6	34	ABalapaap	345	-127	0	0		0	0	0	0	0
176	1	89	180	-1	551	323	19.4	36	ABalapapp	309	-634	0	0		0	0	0	0	0
177	1	69	140	-1	343	268	21.8	35	ABarppaap	320	126	0	0		0	0	0	0	0
178	1	78	91	-1	522	222	8.9	32	ABaraappa	371	0	0	0		0	0	0	0	0
179	1	109	108	-1	477	170	22.2	36	ABarpapap	321	847	0	0		0	0	0	0	0
180	1	148	182	-1	557	338	5.4	36	ABalpapaa	302	897	0	0		0	0	0	0	0
181	1	125	133	-1	540	261	16.1	34	MSaaaap	330	124	0	0		0	0	0	0	0
182	1	154	60	-1	309	286	5.2	31	MSaappp	201	0	0	0		0	0	0	0	0
183	1	92	42	-1	593	356	12.2	31	ABalppaaa	215	0	0	0		0	0	0	0	0
184	1	16	20	-1	296	263	17.3	40	Epla	406	543	0	0		0	0	0	0	0
185	1	104	165	-1	383	318	12.0	31	MSapapp	284	-336	0	0		0	0	0	0	0
186	1	46	128	-1	359	262	10.9	30	Z3	152	0	0	0		0	0	0	0	0
187	1	47	53	-1	184	240	5.4	34	Cpppa	343	-488	0	0		0	0	0	0	0
188	1	84	77	-1	269	380	9.6	33	ABplpppaa	316	1281	0	0		0	0	0	0	0
189	1	174	104	-1	142	209	18.2	38	Cpaap	67	0	0	0		0	0	0	0	0
