# Supplementary material for: The AP-2 Transcription Factor APTF-2 Is Required for Neuroblast and Epidermal Morphogenesis in Caenorhabditis elegans Embryogenesis
Source: PLoS Genet. 2016 May 13;12(5):e1006048. doi: 10.1371/journal.pgen.1006048 (PMC4866721; doi:10.1371/journal.pgen.1006048)
Supplement: S4 Text — (ZIP) [file pgen.1006048.s032.zip › nuclei/t127-nuclei]

1	1	8	37	-1	492	121	20.2	35	ABpraapaa	326	964	0	0		0	0	0	0	0
2	1	170	180	-1	411	385	13.3	34	ABplpaapp	343	110	0	0		0	0	0	0	0
3	1	108	127	-1	376	280	6.1	32	MSaapap	-70	0	0	0		0	0	0	0	0
4	1	175	60	-1	596	308	16.3	35	ABalapaap	354	-369	0	0		0	0	0	0	0
5	1	118	24	-1	531	224	3.9	31	ABarapaaa	266	133	0	0		0	0	0	0	0
6	1	43	83	-1	444	110	16.7	34	ABpraaapp	217	0	0	0		0	0	0	0	0
7	1	44	78	-1	409	95	14.6	34	ABprpaapa	159	0	0	0		0	0	0	0	0
8	1	73	106	-1	488	112	12.1	34	ABpraaaap	313	-172	0	0		0	0	0	0	0
9	1	21	114	-1	502	353	21.5	35	ABplaapaa	343	468	0	0		0	0	0	0	0
10	1	23	61	-1	223	119	14.5	34	ABprappap	336	537	0	0		0	0	0	0	0
11	1	52	107	-1	572	245	7.6	32	ABaraapaa	-22	0	0	0		0	0	0	0	0
12	1	16	36	-1	439	103	10.6	32	ABprpaaaa	-184	0	0	0		0	0	0	0	0
13	1	112	144	-1	535	161	5.6	31	ABaraaapp	143	0	0	0		0	0	0	0	0
14	1	64	81	-1	369	389	16.3	36	ABplaappp	172	0	0	0		0	0	0	0	0
15	1	116	88	-1	271	372	12.5	32	ABplppapp	202	0	0	0		0	0	0	0	0
16	1	65	91	-1	194	265	14.6	39	Eplp	393	1162	0	0		0	0	0	0	0
17	1	51	64	-1	455	222	4.3	33	ABarapapa	-518	0	0	0		0	0	0	0	0
18	1	150	48	-1	299	280	21.6	37	ABarppapa	375	1128	0	0		0	0	0	0	0
19	1	131	182	-1	508	371	11.5	33	ABplpaaaa	330	146	0	0		0	0	0	0	0
20	1	184	2	-1	288	267	17.0	39	Epla	398	461	0	0		0	0	0	0	0
21	1	107	153	-1	309	96	11.4	32	ABprppapa	287	189	0	0		0	0	0	0	0
22	1	6	50	-1	467	267	12.4	29	MSaaapp	272	-10	0	0		0	0	0	0	0
23	1	110	74	-1	456	392	9.6	35	ABplpaaap	319	616	0	0		0	0	0	0	0
24	1	85	33	-1	448	355	21.5	34	ABplaapap	303	161	0	0		0	0	0	0	0
25	1	67	82	-1	239	302	22.4	35	ABarppapp	333	173	0	0		0	0	0	0	0
26	1	173	43	-1	156	311	7.4	33	Cappp	299	-218	0	0		0	0	0	0	0
27	1	47	191	-1	489	144	6.3	31	ABarapppa	284	652	0	0		0	0	0	0	0
28	1	7	21	-1	527	388	16.3	35	ABalpppap	310	-2154	0	0		0	0	0	0	0
29	1	128	13	-1	515	369	6.6	33	ABalppapa	305	-652	0	0		0	0	0	0	0
30	1	11	188	-1	510	214	22.6	35	ABarpaaap	303	383	0	0		0	0	0	0	0
31	1	105	46	-1	272	190	16.9	40	Epra	401	704	0	0		0	0	0	0	0
32	1	115	147	-1	192	282	8.4	33	Cappa	323	-135	0	0		0	0	0	0	0
33	1	87	132	-1	404	348	6.2	34	ABplpapap	302	166	0	0		0	0	0	0	0
34	1	75	183	-1	241	146	4.4	33	ABprppppa	116	0	0	0		0	0	0	0	0
35	1	5	89	-1	466	277	7.2	34	ABalpappp	-134	0	0	0		0	0	0	0	0
36	1	162	110	-1	380	368	20.8	34	ABplapaaa	333	184	0	0		0	0	0	0	0
37	1	132	75	-1	473	363	16.0	28	ABalpppppa	216	793	0	0		0	0	0	0	0
38	1	68	181	-1	213	312	6.5	33	Capap	94	0	0	0		0	0	0	0	0
39	1	17	41	-1	120	208	12.6	36	Cpapa	364	531	0	0		0	0	0	0	0
40	1	113	57	-1	554	374	11.8	31	ABalppaap	-169	0	0	0		0	0	0	0	0
41	1	163	63	-1	565	205	14.6	33	MSpaaaa	0	0	0	0		0	0	0	0	0
42	1	183	3	-1	591	364	10.9	32	ABalppaaa	277	-193	0	0		0	0	0	0	0
43	1	103	142	-1	135	316	12.9	38	Caapp	376	1644	0	0		0	0	0	0	0
44	1	94	22	-1	291	308	12.0	34	Dapa	218	452	0	0		0	0	0	0	0
45	1	39	8	-1	570	233	4.2	31	ABaraaaap	310	-525	0	0		0	0	0	0	0
46	1	86	100	-1	557	333	10.3	33	ABalpaapp	538	0	0	0		0	0	0	0	0
47	1	32	105	-1	431	397	20.2	38	ABplaappa	371	-324	0	0		0	0	0	0	0
48	1	72	4	-1	443	335	7.5	33	ABplpapaa	-66	0	0	0		0	0	0	0	0
49	1	160	79	-1	390	101	19.4	34	ABpraappa	344	417	0	0		0	0	0	0	0
50	1	138	99	-1	242	133	7.5	34	ABprpppaa	58	0	0	0		0	0	0	0	0
51	1	81	20	-1	311	346	5.3	32	ABplpappp	311	436	0	0		0	0	0	0	0
52	1	74	174	-1	367	334	5.5	34	ABplpappa	308	0	0	0		0	0	0	0	0
53	1	187	169	-1	182	237	5.3	35	Cpppa	292	-547	0	0		0	0	0	0	0
54	1	158	10	-1	560	193	20.2	36	ABalapppa	344	1167	0	0		0	0	0	0	0
55	1	134	73	-1	236	256	23.0	38	Caaaa	379	-409	0	0		0	0	0	0	0
56	1	27	52	-1	575	196	6.8	35	ABaraaapa	14	0	0	0		0	0	0	0	0
57	1	135	94	-1	434	171	22.0	34	ABarpappa	318	-86	0	0		0	0	0	0	0
58	1	137	172	-1	439	266	16.6	38	Eala	383	489	0	0		0	0	0	0	0
59	1	36	69	-1	537	137	17.4	33	ABalaappp	334	391	0	0		0	0	0	0	0
60	1	182	93	-1	310	281	5.4	31	MSaappp	19	0	0	0		0	0	0	0	0
61	1	79	42	-1	621	283	19.1	34	ABalapaaa	322	-458	0	0		0	0	0	0	0
62	1	119	97	-1	354	300	4.2	28	MSaappa	40	0	0	0		0	0	0	0	0
63	1	77	5	-1	597	215	18.8	34	ABalappap	314	408	0	0		0	0	0	0	0
64	1	13	126	-1	301	111	7.2	32	ABprppaap	-5	0	0	0		0	0	0	0	0
65	1	78	166	-1	437	117	21.5	36	ABpraapap	-147	0	0	0		0	0	0	0	0
66	1	76	77	-1	594	259	14.4	33	MSaaaaa	18	0	0	0		0	0	0	0	0
67	1	106	28	-1	495	197	15.5	35	MSpaaap	334	-12	0	0		0	0	0	0	0
68	1	148	123	-1	532	305	23.0	36	ABplaaaaa	297	2034	0	0		0	0	0	0	0
69	1	161	170	-1	491	314	22.6	34	ABplaaaap	270	1286	0	0		0	0	0	0	0
70	1	90	136	-1	381	322	22.4	37	ABplaaapp	372	708	0	0		0	0	0	0	0
71	1	165	151	-1	261	280	7.4	33	Capaa	274	858	0	0		0	0	0	0	0
72	1	63	167	-1	463	219	8.3	34	ABaraappp	171	0	0	0		0	0	0	0	0
73	1	59	31	-1	236	366	16.6	34	ABplappap	327	381	0	0		0	0	0	0	0
74	1	40	92	-1	639	306	12.4	35	ABalaaaar	299	151	0	0		0	0	0	0	0
75	1	33	67	-1	303	113	17.8	34	ABprapaap	301	1094	0	0		0	0	0	0	0
76	1	139	87	-1	392	113	7.5	33	ABprpapaa	191	0	0	0		0	0	0	0	0
77	1	188	109	-1	273	378	9.5	34	ABplpppaa	31	0	0	0		0	0	0	0	0
78	1	61	17	-1	266	344	5.9	33	ABplppppa	135	0	0	0		0	0	0	0	0
79	1	83	155	-1	337	99	21.2	35	ABprapaaa	326	-1095	0	0		0	0	0	0	0
80	1	151	160	-1	330	204	16.1	40	Earp	383	527	0	0		0	0	0	0	0
81	1	130	141	-1	351	377	8.8	33	ABplppaap	0	0	0	0		0	0	0	0	0
82	1	35	6	-1	210	128	10.7	31	ABprapppa	289	698	0	0		0	0	0	0	0
83	1	89	19	-1	530	118	12.4	31	ABpraaaaa	297	-59	0	0		0	0	0	0	0
84	1	41	16	-1	626	204	14.9	35	ABalaaapp	-89	0	0	0		0	0	0	0	0
85	1	54	66	-1	344	209	3.7	29	MSpappa	286	-79	0	0		0	0	0	0	0
86	1	114	158	-1	322	380	12.2	33	ABplppapa	273	355	0	0		0	0	0	0	0
87	1	69	85	-1	549	251	22.6	34	ABarpaaaa	326	145	0	0		0	0	0	0	0
88	1	80	150	-1	326	310	10.7	34	Daa	344	277	0	0		0	0	0	0	0
89	1	120	111	-1	421	322	17.3	31	MSappaa	127	0	0	0		0	0	0	0	0
90	1	37	23	-1	416	201	15.6	38	Eara	368	-444	0	0		0	0	0	0	0
91	1	178	54	-1	520	219	9.2	32	ABaraappa	315	728	0	0		0	0	0	0	0
92	1	168	72	-1	457	126	7.7	34	ABarapppp	328	415	0	0		0	0	0	0	0
93	1	58	145	157	601	290	9.9	38	ABalpaapa	203	486	0	0		0	0	0	0	0
94	1	127	161	-1	413	147	14.4	31	MSppapp	299	485	0	0		0	0	0	0	0
95	1	97	131	-1	314	177	8.3	32	Dpa	304	-476	0	0		0	0	0	0	0
96	1	147	137	-1	286	175	11.2	33	Dppa	241	231	0	0		0	0	0	0	0
97	1	99	38	-1	213	140	20.2	36	ABarppppp	325	408	0	0		0	0	0	0	0
98	1	166	40	-1	413	145	5.1	33	ABarappap	250	0	0	0		0	0	0	0	0
99	1	70	163	-1	614	231	7.8	31	ABaraaaaa	-107	0	0	0		0	0	0	0	0
100	1	132	159	-1	433	364	17.3	29	ABalpppppp	177	478	0	0		0	0	0	0	0
101	1	169	165	-1	534	321	13.8	31	MSapaaa	316	-163	0	0		0	0	0	0	0
102	1	143	176	-1	230	369	8.8	32	ABplpppap	206	0	0	0		0	0	0	0	0
103	1	55	44	-1	487	167	10.5	30	MSppaap	277	270	0	0		0	0	0	0	0
104	1	189	18	-1	136	207	17.5	39	Cpaap	391	41	0	0		0	0	0	0	0
105	1	100	30	-1	403	88	11.4	33	ABprpaaap	117	0	0	0		0	0	0	0	0
106	1	124	104	-1	196	176	4.3	33	ABprppppp	327	1585	0	0		0	0	0	0	0
107	1	126	96	-1	508	279	4.7	34	ABalpappa	137	0	0	0		0	0	0	0	0
108	1	179	117	-1	481	174	22.5	36	ABarpapap	323	1166	0	0		0	0	0	0	0
109	1	91	149	-1	411	165	10.4	31	MSpppaa	250	230	0	0		0	0	0	0	0
110	1	20	49	-1	627	240	18.6	32	ABalappaa	315	490	0	0		0	0	0	0	0
111	1	122	12	-1	270	102	14.5	34	ABprappaa	-63	0	0	0		0	0	0	0	0
112	1	57	55	-1	363	85	12.4	32	ABprpaapp	309	124	0	0		0	0	0	0	0
113	1	159	71	-1	197	185	22.2	40	Cpaaa	395	-461	0	0		0	0	0	0	0
114	1	155	122	-1	443	230	22.1	37	ABarpaapp	375	-405	0	0		0	0	0	0	0
115	1	18	65	-1	543	163	10.9	32	MSppaaa	64	0	0	0		0	0	0	0	0
116	1	9	124	-1	646	258	14.2	33	ABalaaapa	184	0	0	0		0	0	0	0	0
117	1	145	156	-1	524	168	22.5	32	ABarpapaa	-449	0	0	0		0	0	0	0	0
118	1	149	115	-1	571	157	15.1	32	ABalaappa	278	-242	0	0		0	0	0	0	0
119	1	53	70	-1	643	247	9.6	33	ABalaaaal	134	0	0	0		0	0	0	0	0
120	1	101	14	-1	479	215	12.2	32	MSpaapa	326	744	0	0		0	0	0	0	0
121	1	171	193	-1	498	196	19.3	38	ABalapppp	364	-1097	0	0		0	0	0	0	0
122	1	42	11	-1	253	111	19.8	36	ABprapapa	313	286	0	0		0	0	0	0	0
123	1	56	35	-1	392	255	22.8	37	ABarppaaa	376	-803	0	0		0	0	0	0	0
124	1	2	80	-1	583	174	11.5	31	ABalaapap	107	0	0	0		0	0	0	0	0
125	1	30	56	-1	463	167	13.4	31	MSppapa	300	-336	0	0		0	0	0	0	0
126	1	140	95	-1	573	280	19.9	33	ABalapapa	303	-149	0	0		0	0	0	0	0
127	1	133	98	-1	225	278	3.6	34	ABplppppp	347	-406	0	0		0	0	0	0	0
128	1	186	120	-1	355	256	10.8	29	Z3	265	-339	0	0		0	0	0	0	0
129	1	88	58	-1	624	193	10.5	32	ABalaapaa	529	0	0	0		0	0	0	0	0
130	1	104	152	-1	221	365	13.2	33	ABplapppa	334	528	0	0		0	0	0	0	0
131	1	144	27	-1	285	372	16.5	35	ABplappaa	338	495	0	0		0	0	0	0	0
132	1	28	1	-1	407	250	8.1	35	MSpapaa	297	-629	0	0		0	0	0	0	0
133	1	181	113	-1	538	260	16.3	34	MSaaaap	309	694	0	0		0	0	0	0	0
134	1	125	7	-1	360	135	6.5	32	ABprpapap	-85	0	0	0		0	0	0	0	0
135	1	172	76	-1	348	271	16.5	37	Ealp	372	-193	0	0		0	0	0	0	0
136	1	31	139	-1	458	169	4.8	31	ABarappaa	299	0	0	0		0	0	0	0	0
137	1	22	84	-1	126	269	5.4	35	Cpppp	181	0	0	0		0	0	0	0	0
138	1	45	192	-1	460	381	12.7	36	ABplpaapa	358	-224	0	0		0	0	0	0	0
139	1	71	53	-1	290	242	6.1	32	MSpappp	81	0	0	0		0	0	0	0	0
140	1	177	112	-1	341	273	22.1	36	ABarppaap	351	-488	0	0		0	0	0	0	0
141	1	141	184	-1	481	321	12.4	31	MSapaap	264	1262	0	0		0	0	0	0	0
142	1	38	103	-1	608	269	5.0	33	ABalpaaaa	447	0	0	0		0	0	0	0	0
143	1	146	47	-1	335	377	19.7	34	ABplapaap	309	173	0	0		0	0	0	0	0
144	1	164	68	-1	372	131	22.4	34	ABarpppaa	296	-183	0	0		0	0	0	0	0
145	1	82	45	-1	510	272	13.5	34	MSaaapa	-58	0	0	0		0	0	0	0	0
146	1	156	185	-1	146	216	6.9	35	Cppap	315	805	0	0		0	0	0	0	0
147	1	29	130	-1	176	138	14.5	32	ABprapapp	146	0	0	0		0	0	0	0	0
148	1	48	143	-1	330	332	16.5	37	MSappp	367	-125	0	0		0	0	0	0	0
149	1	136	177	-1	219	344	20.8	38	ABplapapp	365	-1112	0	0		0	0	0	0	0
150	1	60	146	186	400	211	5.3	35	ABarapapp	206	-485	0	0		0	0	0	0	0
151	1	157	175	-1	368	181	9.5	31	MSpppap	264	763	0	0		0	0	0	0	0
152	1	153	121	-1	487	123	16.1	33	ABpraaapa	330	229	0	0		0	0	0	0	0
153	1	129	34	-1	157	281	21.5	41	Caaap	384	776	0	0		0	0	0	0	0
154	1	49	39	-1	349	232	6.2	31	MSpapap	62	0	0	0		0	0	0	0	0
155	1	84	187	-1	392	375	10.4	32	ABplppaaa	312	443	0	0		0	0	0	0	0
156	1	15	190	-1	281	173	22.7	38	ABarppppa	383	-492	0	0		0	0	0	0	0
157	1	96	15	-1	184	355	10.5	32	ABplapppp	301	225	0	0		0	0	0	0	0
158	1	4	62	-1	368	324	17.3	32	MSappap	318	575	0	0		0	0	0	0	0
159	1	25	173	-1	229	285	11.5	31	Dapp	267	-183	0	0		0	0	0	0	0
160	1	24	25	-1	270	173	4.7	34	ABprpappp	315	69	0	0		0	0	0	0	0
161	1	50	138	-1	440	310	21.4	34	ABplaaapa	336	559	0	0		0	0	0	0	0
162	1	117	101	-1	277	348	21.7	37	ABplapapa	356	53	0	0		0	0	0	0	0
163	1	34	118	-1	491	255	21.5	37	ABarpaapa	363	373	0	0		0	0	0	0	0
164	1	154	108	-1	265	111	10.4	33	ABprppapp	323	-150	0	0		0	0	0	0	0
165	1	185	140	-1	383	322	12.2	31	MSapapp	309	3	0	0		0	0	0	0	0
166	1	102	26	194	359	153	13.1	38	MSpppp	251	-143	0	0		0	0	0	0	0
167	1	26	129	-1	174	152	9.9	32	ABprapppp	-299	0	0	0		0	0	0	0	0
168	1	19	171	-1	193	135	6.7	32	ABprpppap	-709	0	0	0		0	0	0	0	0
169	1	93	90	-1	324	165	22.3	36	ABarpppap	324	859	0	0		0	0	0	0	0
170	1	123	125	-1	527	263	8.6	35	ABaraapap	301	-393	0	0		0	0	0	0	0
171	1	3	135	-1	503	198	5.4	32	ABarapaap	306	1681	0	0		0	0	0	0	0
172	1	174	168	-1	328	153	4.3	34	ABprpappa	163	0	0	0		0	0	0	0	0
173	1	46	59	-1	572	362	16.6	33	ABalpppaa	645	0	0	0		0	0	0	0	0
174	1	152	162	-1	163	319	18.5	34	Caapa	344	-2	0	0		0	0	0	0	0
175	0	14	-1	-1	440	240	12.7	26		229	676	0	0		0	0	0	0	0
176	1	66	119	-1	111	266	10.3	36	Cpapp	355	124	0	0		0	0	0	0	0
177	1	10	189	-1	465	352	4.9	35	ABalppapp	324	1057	0	0		0	0	0	0	0
178	1	121	102	-1	382	178	22.2	36	ABarpappp	335	26	0	0		0	0	0	0	0
179	1	111	116	-1	508	325	6.5	32	ABalpapap	312	383	0	0		0	0	0	0	0
180	1	176	9	-1	549	326	19.4	35	ABalapapp	356	1301	0	0		0	0	0	0	0
181	1	12	148	-1	191	215	13.4	39	Eprp	391	-62	0	0		0	0	0	0	0
182	1	180	178	-1	559	333	4.8	35	ABalpapaa	322	-340	0	0		0	0	0	0	0
183	1	98	134	-1	217	206	7.7	35	Cppaa	343	0	0	0		0	0	0	0	0
184	1	92	32	-1	560	289	4.5	31	ABalpaaap	281	0	0	0		0	0	0	0	0
185	1	1	29	-1	514	350	17.5	33	ABalppppa	226	0	0	0		0	0	0	0	0
186	1	62	86	-1	424	287	10.2	34	MSaapaa	340	498	0	0		0	0	0	0	0
187	1	95	51	-1	347	94	16.7	35	ABpraappp	345	-232	0	0		0	0	0	0	0
188	1	167	154	-1	286	245	12.5	35	Z2	329	-422	0	0		0	0	0	0	0
189	1	142	133	-1	339	92	9.1	31	ABprppaaa	297	112	0	0		0	0	0	0	0
190	1	109	164	-1	450	320	14.5	32	MSapapa	278	1297	0	0		0	0	0	0	0
191	1	147	128	-1	249	211	11.4	32	Dppp	231	-722	0	0		0	0	0	0	0
