# Supplementary material for: The AP-2 Transcription Factor APTF-2 Is Required for Neuroblast and Epidermal Morphogenesis in Caenorhabditis elegans Embryogenesis
Source: PLoS Genet. 2016 May 13;12(5):e1006048. doi: 10.1371/journal.pgen.1006048 (PMC4866721; doi:10.1371/journal.pgen.1006048)
Supplement: S4 Text — (ZIP) [file pgen.1006048.s032.zip › nuclei/t128-nuclei]

1	1	132	81	-1	410	245	8.3	35	MSpapaa	28	0	0	0		0	0	0	0	0
2	1	20	101	-1	289	263	16.7	39	Epla	392	111	0	0		0	0	0	0	0
3	1	42	179	-1	587	367	10.8	31	ABalppaaa	302	98	0	0		0	0	0	0	0
4	1	48	37	-1	444	339	7.6	34	ABplpapaa	338	161	0	0		0	0	0	0	0
5	1	63	149	-1	594	215	19.4	36	ABalappap	83	0	0	0		0	0	0	0	0
6	1	82	180	-1	215	126	10.9	31	ABprapppa	317	865	0	0		0	0	0	0	0
7	1	134	28	-1	360	135	6.4	32	ABprpapap	277	-79	0	0		0	0	0	0	0
8	1	45	189	-1	576	236	4.3	31	ABaraaaap	109	0	0	0		0	0	0	0	0
9	1	180	151	-1	542	322	19.2	34	ABalapapp	327	560	0	0		0	0	0	0	0
10	1	54	99	-1	557	193	20.2	36	ABalapppa	304	165	0	0		0	0	0	0	0
11	1	122	39	-1	250	113	19.8	35	ABprapapa	329	607	0	0		0	0	0	0	0
12	1	111	113	-1	269	103	14.4	34	ABprappaa	331	-173	0	0		0	0	0	0	0
13	1	29	142	-1	516	370	6.4	34	ABalppapa	316	0	0	0		0	0	0	0	0
14	1	120	161	-1	480	213	12.4	33	MSpaapa	294	1148	0	0		0	0	0	0	0
15	1	157	165	-1	186	355	10.4	31	ABplapppp	301	-95	0	0		0	0	0	0	0
16	1	84	124	-1	628	206	14.6	33	ABalaaapp	349	0	0	0		0	0	0	0	0
17	1	78	13	-1	266	342	5.5	34	ABplppppa	-233	0	0	0		0	0	0	0	0
18	1	104	139	-1	134	198	17.2	39	Cpaap	77	0	0	0		0	0	0	0	0
19	1	83	21	-1	530	118	12.4	31	ABpraaaaa	295	574	0	0		0	0	0	0	0
20	1	51	131	-1	319	346	5.2	33	ABplpappp	329	-181	0	0		0	0	0	0	0
21	1	28	127	-1	530	391	16.3	34	ABalpppap	286	350	0	0		0	0	0	0	0
22	1	44	95	-1	287	310	12.4	32	Dapa	272	0	0	0		0	0	0	0	0
23	1	90	17	-1	414	198	15.7	38	Eara	377	463	0	0		0	0	0	0	0
24	1	5	104	-1	536	223	3.8	30	ABarapaaa	270	-1425	0	0		0	0	0	0	0
25	1	160	67	-1	274	172	4.7	35	ABprpappp	291	70	0	0		0	0	0	0	0
26	1	166	191	-1	341	149	14.4	32	MSppppp	214	172	0	0		0	0	0	0	0
27	1	131	9	-1	286	371	16.5	34	ABplappaa	332	-758	0	0		0	0	0	0	0
28	1	67	178	-1	498	198	15.7	35	MSpaaap	59	0	0	0		0	0	0	0	0
29	1	185	153	-1	521	351	17.3	33	ABalppppa	304	-65	0	0		0	0	0	0	0
30	1	105	175	-1	410	88	11.4	33	ABprpaaap	282	411	0	0		0	0	0	0	0
31	1	73	56	-1	236	369	16.3	34	ABplappap	323	423	0	0		0	0	0	0	0
32	1	184	94	-1	562	284	4.3	31	ABalpaaap	224	0	0	0		0	0	0	0	0
33	1	24	136	-1	452	353	21.4	34	ABplaapap	331	-1159	0	0		0	0	0	0	0
34	1	153	23	-1	154	280	21.2	40	Caaap	390	-503	0	0		0	0	0	0	0
35	1	123	141	-1	390	255	22.6	36	ABarppaaa	365	665	0	0		0	0	0	0	0
36	1	12	70	-1	439	110	10.6	31	ABprpaaaa	137	0	0	0		0	0	0	0	0
37	1	1	22	-1	488	120	20.2	35	ABpraapaa	326	0	0	0		0	0	0	0	0
38	1	97	135	-1	211	143	20.3	37	ABarppppp	115	0	0	0		0	0	0	0	0
39	1	154	47	-1	349	235	6.4	31	MSpapap	-104	0	0	0		0	0	0	0	0
40	1	98	119	-1	419	149	5.3	32	ABarappap	67	0	0	0		0	0	0	0	0
41	1	39	159	-1	118	207	12.6	38	Cpapa	375	1292	0	0		0	0	0	0	0
42	1	61	15	-1	620	280	19.2	34	ABalapaaa	514	0	0	0		0	0	0	0	0
43	1	26	185	-1	157	308	7.2	34	Cappp	337	101	0	0		0	0	0	0	0
44	1	103	176	-1	493	169	10.5	29	MSppaap	-56	0	0	0		0	0	0	0	0
45	1	145	168	-1	511	275	13.7	33	MSaaapa	-64	0	0	0		0	0	0	0	0
46	1	31	50	-1	265	195	16.6	40	Epra	408	1679	0	0		0	0	0	0	0
47	1	143	14	-1	332	375	19.7	34	ABplapaap	307	-467	0	0		0	0	0	0	0
48	1	18	181	-1	297	282	22.0	36	ABarppapa	356	-1536	0	0		0	0	0	0	0
49	1	110	63	-1	625	237	18.5	32	ABalappaa	449	0	0	0		0	0	0	0	0
50	1	22	102	-1	469	267	12.3	27	MSaaapp	234	0	0	0		0	0	0	0	0
51	1	187	3	-1	345	93	16.8	35	ABpraappp	354	1335	0	0		0	0	0	0	0
52	1	56	32	-1	579	198	6.6	35	ABaraaapa	345	746	0	0		0	0	0	0	0
53	1	139	8	-1	296	241	6.1	31	MSpappp	209	0	0	0		0	0	0	0	0
54	1	91	44	-1	521	220	9.5	31	ABaraappa	62	0	0	0		0	0	0	0	0
55	1	112	92	-1	366	87	12.4	33	ABprpaapp	327	154	0	0		0	0	0	0	0
56	1	125	57	-1	467	164	13.6	30	MSppapa	-308	0	0	0		0	0	0	0	0
57	1	40	192	-1	553	375	12.2	31	ABalppaap	-40	0	0	0		0	0	0	0	0
58	1	129	12	-1	621	192	10.7	31	ABalaapaa	200	0	0	0		0	0	0	0	0
59	1	173	105	-1	574	359	16.7	33	ABalpppaa	774	0	0	0		0	0	0	0	0
60	1	4	84	-1	606	307	16.3	34	ABalapaap	253	0	0	0		0	0	0	0	0
61	1	10	51	-1	226	121	14.7	34	ABprappap	556	0	0	0		0	0	0	0	0
62	1	158	148	-1	367	320	17.7	32	MSappap	261	127	0	0		0	0	0	0	0
63	1	41	75	-1	561	206	14.8	34	MSpaaaa	339	-318	0	0		0	0	0	0	0
64	1	17	78	-1	459	228	4.3	34	ABarapapa	254	-170	0	0		0	0	0	0	0
65	1	115	89	-1	545	163	10.6	31	MSppaaa	305	79	0	0		0	0	0	0	0
66	1	85	103	-1	342	209	3.7	29	MSpappa	274	-134	0	0		0	0	0	0	0
67	1	75	98	-1	302	115	18.3	33	ABprapaap	336	1174	0	0		0	0	0	0	0
68	1	144	122	-1	369	131	22.6	35	ABarpppaa	325	-182	0	0		0	0	0	0	0
69	1	59	16	-1	546	141	17.4	34	ABalaappp	233	0	0	0		0	0	0	0	0
70	1	119	86	-1	643	247	10.4	33	ABalaaaal	73	0	0	0		0	0	0	0	0
71	1	113	53	-1	201	190	22.6	40	Cpaaa	397	-43	0	0		0	0	0	0	0
72	1	92	115	-1	462	131	7.6	34	ABarapppp	296	-506	0	0		0	0	0	0	0
73	1	55	126	-1	234	261	22.6	39	Caaaa	385	-115	0	0		0	0	0	0	0
74	1	23	85	-1	456	396	10.1	35	ABplpaaap	310	-326	0	0		0	0	0	0	0
75	1	37	169	-1	479	362	16.1	28	ABalpppppa	199	-481	0	0		0	0	0	0	0
76	1	135	150	-1	348	268	16.3	36	Ealp	355	104	0	0		0	0	0	0	0
77	1	66	41	-1	591	260	14.1	33	MSaaaaa	315	1283	0	0		0	0	0	0	0
78	1	7	52	-1	411	98	14.6	33	ABprpaapa	250	0	0	0		0	0	0	0	0
79	1	49	33	-1	387	103	19.3	34	ABpraappa	340	696	0	0		0	0	0	0	0
80	1	124	26	-1	583	175	11.5	33	ABalaapap	142	0	0	0		0	0	0	0	0
81	1	14	133	-1	370	388	16.7	36	ABplaappp	361	-438	0	0		0	0	0	0	0
82	1	25	69	-1	236	311	22.4	34	ABarppapp	320	400	0	0		0	0	0	0	0
83	1	6	36	-1	448	111	16.9	34	ABpraaapp	58	0	0	0		0	0	0	0	0
84	1	137	30	-1	130	256	5.4	33	Cpppp	307	178	0	0		0	0	0	0	0
85	1	87	93	-1	549	250	22.6	35	ABarpaaaa	323	-40	0	0		0	0	0	0	0
86	1	186	184	-1	422	283	10.4	35	MSaapaa	312	487	0	0		0	0	0	0	0
87	1	76	156	-1	397	114	7.4	33	ABprpapaa	198	0	0	0		0	0	0	0	0
88	1	15	2	-1	277	372	12.4	33	ABplppapp	-51	0	0	0		0	0	0	0	0
89	1	35	144	-1	463	275	7.4	34	ABalpappp	239	-845	0	0		0	0	0	0	0
90	1	169	79	-1	323	168	22.2	36	ABarpppap	312	251	0	0		0	0	0	0	0
91	1	16	11	-1	195	268	14.9	38	Eplp	387	999	0	0		0	0	0	0	0
92	1	74	24	-1	633	312	12.4	35	ABalaaaar	342	-908	0	0		0	0	0	0	0
93	1	60	76	-1	314	280	5.4	31	MSaappp	56	0	0	0		0	0	0	0	0
94	1	57	167	-1	432	169	22.1	34	ABarpappa	346	-600	0	0		0	0	0	0	0
95	1	126	87	-1	578	284	20.3	34	ABalapapa	466	0	0	0		0	0	0	0	0
96	1	107	125	-1	511	277	5.0	35	ABalpappa	234	1089	0	0		0	0	0	0	0
97	1	62	25	-1	356	300	4.2	29	MSaappa	252	-590	0	0		0	0	0	0	0
98	1	127	40	-1	224	272	3.6	35	ABplppppp	337	274	0	0		0	0	0	0	0
99	1	50	35	-1	248	132	7.5	34	ABprpppaa	87	0	0	0		0	0	0	0	0
100	1	46	173	-1	556	338	10.1	34	ABalpaapp	289	-677	0	0		0	0	0	0	0
101	1	162	158	-1	278	352	21.8	38	ABplapapa	371	-204	0	0		0	0	0	0	0
102	1	178	7	-1	381	180	22.2	35	ABarpappp	334	-882	0	0		0	0	0	0	0
103	1	142	134	-1	610	273	5.2	33	ABalpaaaa	100	0	0	0		0	0	0	0	0
104	1	106	182	-1	195	170	4.3	33	ABprppppp	324	-1428	0	0		0	0	0	0	0
105	1	47	123	-1	449	397	20.0	38	ABplaappa	324	-617	0	0		0	0	0	0	0
106	1	8	143	-1	488	111	12.4	34	ABpraaaap	321	132	0	0		0	0	0	0	0
107	1	11	97	-1	582	247	8.0	32	ABaraapaa	167	0	0	0		0	0	0	0	0
108	1	164	154	-1	266	108	10.2	34	ABprppapp	-179	0	0	0		0	0	0	0	0
109	1	77	59	-1	279	378	9.3	35	ABplpppaa	329	1929	0	0		0	0	0	0	0
110	1	36	106	-1	380	368	21.2	34	ABplapaaa	347	-118	0	0		0	0	0	0	0
111	1	89	27	-1	425	319	17.3	31	MSappaa	273	-257	0	0		0	0	0	0	0
112	1	140	65	-1	339	270	21.4	35	ABarppaap	356	295	0	0		0	0	0	0	0
113	1	133	155	-1	539	262	16.7	34	MSaaaap	338	123	0	0		0	0	0	0	0
114	1	9	145	-1	503	354	21.5	34	ABplaapaa	335	107	0	0		0	0	0	0	0
115	1	118	194	-1	574	152	14.6	31	ABalaappa	-180	0	0	0		0	0	0	0	0
116	1	179	171	-1	501	326	7.3	32	ABalpapap	322	18	0	0		0	0	0	0	0
117	1	108	48	-1	477	171	22.8	36	ABarpapap	354	-948	0	0		0	0	0	0	0
118	1	163	83	-1	488	252	21.5	38	ABarpaapa	377	511	0	0		0	0	0	0	0
119	1	176	177	-1	112	261	9.5	36	Cpapp	135	0	0	0		0	0	0	0	0
120	1	128	163	-1	360	257	11.4	28	Z3	282	-37	0	0		0	0	0	0	0
121	1	152	132	-1	496	126	16.3	33	ABpraaapa	421	0	0	0		0	0	0	0	0
122	1	114	42	-1	438	233	22.2	38	ABarpaapp	388	-241	0	0		0	0	0	0	0
123	1	68	91	-1	534	303	23.4	35	ABplaaaaa	344	-73	0	0		0	0	0	0	0
124	1	116	118	-1	644	260	14.2	33	ABalaaapa	278	0	0	0		0	0	0	0	0
125	1	170	49	-1	527	260	8.9	34	ABaraapap	224	0	0	0		0	0	0	0	0
126	1	64	82	-1	304	112	7.5	31	ABprppaap	465	0	0	0		0	0	0	0	0
127	1	3	10	-1	378	280	6.6	31	MSaapap	278	-693	0	0		0	0	0	0	0
128	1	191	100	-1	237	212	10.5	33	Dppp	263	-711	0	0		0	0	0	0	0
129	1	167	140	-1	182	152	10.1	32	ABprapppp	344	0	0	0		0	0	0	0	0
130	1	147	157	-1	181	135	14.5	32	ABprapapp	-119	0	0	0		0	0	0	0	0
131	1	95	160	-1	317	178	8.2	32	Dpa	241	847	0	0		0	0	0	0	0
132	1	33	6	-1	408	357	6.2	33	ABplpapap	325	168	0	0		0	0	0	0	0
133	1	189	146	-1	341	91	9.5	32	ABprppaaa	170	0	0	0		0	0	0	0	0
134	1	183	164	-1	223	208	6.6	35	Cppaa	315	163	0	0		0	0	0	0	0
135	1	171	74	-1	504	201	5.5	31	ABarapaap	318	1305	0	0		0	0	0	0	0
136	1	70	96	-1	380	322	22.4	36	ABplaaapp	361	286	0	0		0	0	0	0	0
137	1	96	174	-1	290	176	10.9	32	Dppa	232	-81	0	0		0	0	0	0	0
138	1	161	60	-1	440	310	21.7	34	ABplaaapa	316	111	0	0		0	0	0	0	0
139	1	136	137	-1	458	175	4.8	30	ABarappaa	-223	0	0	0		0	0	0	0	0
140	1	165	110	-1	387	324	12.8	33	MSapapp	292	366	0	0		0	0	0	0	0
141	1	81	73	-1	357	383	8.9	32	ABplppaap	316	-130	0	0		0	0	0	0	0
142	1	43	64	-1	131	315	12.3	38	Caapp	369	491	0	0		0	0	0	0	0
143	1	148	186	-1	330	330	16.5	36	MSappp	343	-149	0	0		0	0	0	0	0
144	1	13	31	-1	536	165	5.5	32	ABaraaapp	97	0	0	0		0	0	0	0	0
145	1	93	162	-1	577	296	9.6	30	ABalpaapap	218	178	0	0		0	0	0	0	0
146	1	150	193	-1	389	213	4.7	28	ABarapappp	202	-157	0	0		0	0	0	0	0
147	1	32	34	-1	193	286	8.5	33	Cappa	310	129	0	0		0	0	0	0	0
148	1	181	77	-1	189	214	13.6	39	Eprp	385	1297	0	0		0	0	0	0	0
149	1	109	120	-1	414	167	10.2	31	MSpppaa	271	-80	0	0		0	0	0	0	0
150	1	88	38	195	330	317	10.6	36	Daa	219	1040	0	0		0	0	0	0	0
151	1	71	170	-1	268	280	7.5	31	Capaa	302	845	0	0		0	0	0	0	0
152	1	130	109	-1	224	363	12.6	33	ABplapppa	281	0	0	0		0	0	0	0	0
153	1	21	90	-1	311	96	11.5	33	ABprppapa	335	-677	0	0		0	0	0	0	0
154	1	188	112	-1	286	240	12.1	34	Z2	339	192	0	0		0	0	0	0	0
155	1	79	108	-1	334	99	21.3	34	ABprapaaa	328	463	0	0		0	0	0	0	0
156	1	117	80	-1	522	167	22.5	34	ABarpapaa	340	-720	0	0		0	0	0	0	0
157	1	93	29	-1	625	286	9.6	29	ABalpaapaa	198	170	0	0		0	0	0	0	0
158	1	86	55	-1	328	383	11.9	33	ABplppapa	143	0	0	0		0	0	0	0	0
159	1	100	116	-1	429	368	17.5	29	ABalpppppp	185	0	0	0		0	0	0	0	0
160	1	80	172	-1	327	202	16.4	40	Earp	392	177	0	0		0	0	0	0	0
161	1	94	111	-1	416	148	14.3	30	MSppapp	298	331	0	0		0	0	0	0	0
162	1	174	107	-1	157	318	17.7	35	Caapa	332	-161	0	0		0	0	0	0	0
163	1	99	68	-1	622	227	7.4	32	ABaraaaaa	86	0	0	0		0	0	0	0	0
164	1	190	117	-1	454	319	14.9	31	MSapapa	283	1002	0	0		0	0	0	0	0
165	1	101	58	-1	536	324	13.7	31	MSapaaa	302	18	0	0		0	0	0	0	0
166	1	65	114	-1	429	113	21.5	35	ABpraapap	223	0	0	0		0	0	0	0	0
167	1	72	19	-1	465	217	8.6	33	ABaraappp	334	-1831	0	0		0	0	0	0	0
168	1	172	129	-1	329	153	4.2	34	ABprpappa	71	0	0	0		0	0	0	0	0
169	1	53	61	-1	182	238	5.2	34	Cpppa	53	0	0	0		0	0	0	0	0
170	1	69	138	-1	491	317	22.6	35	ABplaaaap	332	1179	0	0		0	0	0	0	0
171	1	168	62	-1	198	132	6.7	33	ABprpppap	67	0	0	0		0	0	0	0	0
172	1	58	1	-1	440	267	16.8	38	Eala	345	345	0	0		0	0	0	0	0
173	1	159	190	-1	227	286	11.3	32	Dapp	210	1093	0	0		0	0	0	0	0
174	1	52	20	-1	373	333	5.4	34	ABplpappa	339	155	0	0		0	0	0	0	0
175	1	151	147	-1	372	182	9.4	30	MSpppap	438	0	0	0		0	0	0	0	0
176	1	102	43	-1	231	368	8.3	32	ABplpppap	160	0	0	0		0	0	0	0	0
177	1	149	72	-1	214	346	19.9	37	ABplapapp	376	591	0	0		0	0	0	0	0
178	1	182	4	-1	551	328	4.6	34	ABalpapaa	-26	0	0	0		0	0	0	0	0
179	0	175	-1	-1	440	237	13.6	26		197	-243	0	0		0	0	0	0	0
180	1	2	128	-1	412	384	13.4	36	ABplpaapp	336	-794	0	0		0	0	0	0	0
181	1	38	183	-1	219	306	6.4	35	Capap	286	-525	0	0		0	0	0	0	0
182	1	19	187	-1	507	375	11.4	33	ABplpaaaa	471	0	0	0		0	0	0	0	0
183	1	34	66	-1	245	145	4.4	33	ABprppppa	319	395	0	0		0	0	0	0	0
184	1	141	152	-1	481	319	12.5	30	MSapaap	-3	0	0	0		0	0	0	0	0
185	1	146	71	-1	153	214	7.8	34	Cppap	321	208	0	0		0	0	0	0	0
186	1	150	130	-1	431	218	6.7	27	ABarapappa	-158	0	0	0		0	0	0	0	0
187	1	155	5	-1	398	380	10.6	34	ABplppaaa	168	0	0	0		0	0	0	0	0
188	1	30	166	-1	509	217	22.8	35	ABarpaaap	340	218	0	0		0	0	0	0	0
189	1	177	46	-1	464	347	4.7	36	ABalppapp	357	-259	0	0		0	0	0	0	0
190	1	156	88	-1	281	182	22.6	39	ABarppppa	382	-254	0	0		0	0	0	0	0
191	1	27	54	-1	495	149	6.1	32	ABarapppa	307	350	0	0		0	0	0	0	0
192	1	138	188	-1	463	379	13.3	35	ABplpaapa	-29	0	0	0		0	0	0	0	0
193	1	121	121	-1	498	192	19.3	38	ABalapppp	382	1185	0	0		0	0	0	0	0
194	1	166	45	-1	376	146	11.7	31	MSppppa	244	800	0	0		0	0	0	0	0
