# Supplementary material for: The AP-2 Transcription Factor APTF-2 Is Required for Neuroblast and Epidermal Morphogenesis in Caenorhabditis elegans Embryogenesis
Source: PLoS Genet. 2016 May 13;12(5):e1006048. doi: 10.1371/journal.pgen.1006048 (PMC4866721; doi:10.1371/journal.pgen.1006048)
Supplement: S4 Text — (ZIP) [file pgen.1006048.s032.zip › nuclei/t129-nuclei]

1	1	172	120	-1	440	262	16.9	41	Eala	335	307	0	0		0	0	0	0	0
2	1	88	179	-1	279	375	12.2	33	ABplppapp	130	0	0	0		0	0	0	0	0
3	1	51	11	-1	348	95	17.1	35	ABpraappp	335	-818	0	0		0	0	0	0	0
4	1	178	90	-1	540	323	5.0	33	ABalpapaa	318	-944	0	0		0	0	0	0	0
5	1	187	108	-1	396	382	10.5	34	ABplppaaa	326	758	0	0		0	0	0	0	0
6	1	132	63	-1	404	355	5.8	34	ABplpapap	168	0	0	0		0	0	0	0	0
7	1	102	48	-1	385	182	22.1	35	ABarpappp	337	53	0	0		0	0	0	0	0
8	1	53	13	-1	297	235	6.1	31	MSpappp	294	467	0	0		0	0	0	0	0
9	1	27	2	-1	286	369	16.5	35	ABplappaa	191	0	0	0		0	0	0	0	0
10	1	127	135	-1	379	280	6.7	31	MSaapap	297	255	0	0		0	0	0	0	0
11	1	91	79	-1	197	268	15.0	39	Eplp	394	-496	0	0		0	0	0	0	0
12	1	58	124	-1	621	192	10.4	32	ABalaapaa	264	-1344	0	0		0	0	0	0	0
13	1	17	50	-1	269	346	6.4	33	ABplppppa	312	-248	0	0		0	0	0	0	0
14	1	47	22	-1	331	375	19.9	34	ABplapaap	304	-482	0	0		0	0	0	0	0
15	1	42	38	-1	625	283	19.2	33	ABalapaaa	328	76	0	0		0	0	0	0	0
16	1	69	44	-1	552	147	17.2	35	ABalaappp	-77	0	0	0		0	0	0	0	0
17	1	23	153	-1	418	196	15.9	38	Eara	380	366	0	0		0	0	0	0	0
18	0	179	-1	-1	436	236	13.7	25		203	116	0	0		0	0	0	0	0
19	1	167	68	-1	465	223	8.7	35	ABaraappp	227	0	0	0		0	0	0	0	0
20	1	174	140	-1	369	332	5.4	34	ABplpappa	26	0	0	0		0	0	0	0	0
21	1	19	34	-1	534	119	12.3	32	ABpraaaaa	-56	0	0	0		0	0	0	0	0
22	1	37	72	-1	496	119	19.8	36	ABpraapaa	329	39	0	0		0	0	0	0	0
23	1	34	122	-1	152	275	21.1	40	Caaap	156	0	0	0		0	0	0	0	0
24	1	92	183	-1	621	317	12.1	35	ABalaaaar	319	73	0	0		0	0	0	0	0
25	1	97	175	-1	358	294	4.0	29	MSaappa	245	25	0	0		0	0	0	0	0
26	1	80	150	-1	585	176	11.5	33	ABalaapap	62	0	0	0		0	0	0	0	0
27	1	111	195	-1	425	318	17.4	31	MSappaa	311	102	0	0		0	0	0	0	0
28	1	7	138	-1	361	132	6.2	33	ABprpapap	215	0	0	0		0	0	0	0	0
29	1	157	60	-1	627	281	9.6	29	ABalpaapaa	-145	0	0	0		0	0	0	0	0
30	1	84	66	-1	133	252	5.5	34	Cpppp	318	154	0	0		0	0	0	0	0
31	1	144	26	-1	534	165	5.6	32	ABaraaapp	320	1210	0	0		0	0	0	0	0
32	1	52	115	-1	578	206	6.7	34	ABaraaapa	98	0	0	0		0	0	0	0	0
33	1	79	91	-1	388	102	19.4	34	ABpraappa	-90	0	0	0		0	0	0	0	0
34	1	147	33	-1	191	290	9.3	34	Cappa	312	-191	0	0		0	0	0	0	0
35	1	99	119	-1	247	126	7.6	34	ABprpppaa	332	-1125	0	0		0	0	0	0	0
36	1	83	18	-1	448	112	17.1	34	ABpraaapp	141	0	0	0		0	0	0	0	0
37	1	4	89	-1	437	344	7.7	35	ABplpapaa	354	241	0	0		0	0	0	0	0
38	1	150	141	-1	309	309	9.5	30	Daap	231	-192	0	0		0	0	0	0	0
39	1	11	167	-1	249	114	19.8	35	ABprapapa	335	-26	0	0		0	0	0	0	0
40	1	98	178	-1	226	277	3.6	35	ABplppppp	338	-32	0	0		0	0	0	0	0
41	1	77	29	-1	592	261	14.2	33	MSaaaaa	332	140	0	0		0	0	0	0	0
42	1	122	98	-1	438	235	22.4	39	ABarpaapp	390	-557	0	0		0	0	0	0	0
43	1	176	10	-1	228	368	8.4	32	ABplpppap	173	0	0	0		0	0	0	0	0
44	1	54	73	-1	521	219	9.8	32	ABaraappa	298	-303	0	0		0	0	0	0	0
45	1	194	185	-1	383	147	12.1	30	MSppppa	250	485	0	0		0	0	0	0	0
46	1	189	83	-1	464	357	5.3	34	ABalppapp	338	-427	0	0		0	0	0	0	0
47	1	39	20	-1	355	235	6.3	33	MSpapap	-60	0	0	0		0	0	0	0	0
48	1	117	176	-1	482	167	22.5	36	ABarpapap	325	794	0	0		0	0	0	0	0
49	1	125	17	-1	528	260	9.1	34	ABaraapap	199	0	0	0		0	0	0	0	0
50	1	46	168	-1	262	196	16.9	40	Epra	403	13	0	0		0	0	0	0	0
51	1	61	74	-1	228	117	14.7	32	ABprappap	324	74	0	0		0	0	0	0	0
52	1	78	27	-1	410	99	14.6	33	ABprpaapa	98	0	0	0		0	0	0	0	0
53	1	71	180	-1	200	195	23.0	41	Cpaaa	414	1128	0	0		0	0	0	0	0
54	1	191	3	-1	496	148	5.9	32	ABarapppa	294	-521	0	0		0	0	0	0	0
55	1	158	132	-1	329	380	11.4	34	ABplppapa	318	422	0	0		0	0	0	0	0
56	1	31	84	-1	234	369	16.6	35	ABplappap	150	0	0	0		0	0	0	0	0
57	1	56	69	-1	470	164	13.5	30	MSppapa	245	195	0	0		0	0	0	0	0
58	1	165	54	-1	538	323	13.8	32	MSapaaa	314	1328	0	0		0	0	0	0	0
59	1	109	36	-1	278	381	8.7	35	ABplpppaa	311	-50	0	0		0	0	0	0	0
60	1	138	157	-1	439	309	21.6	35	ABplaaapa	136	0	0	0		0	0	0	0	0
61	1	169	154	-1	189	238	5.2	34	Cpppa	344	80	0	0		0	0	0	0	0
62	1	171	194	-1	201	133	6.6	33	ABprpppap	352	0	0	0		0	0	0	0	0
63	1	49	58	-1	628	240	17.9	32	ABalappaa	313	483	0	0		0	0	0	0	0
64	1	142	95	-1	134	320	11.9	37	Caapp	375	-990	0	0		0	0	0	0	0
65	1	112	171	-1	337	275	21.8	36	ABarppaap	360	71	0	0		0	0	0	0	0
66	1	183	156	-1	249	148	4.4	33	ABprppppa	331	1529	0	0		0	0	0	0	0
67	1	25	75	-1	282	174	5.2	34	ABprpappp	298	380	0	0		0	0	0	0	0
68	1	163	24	-1	622	233	7.0	32	ABaraaaaa	48	0	0	0		0	0	0	0	0
69	1	82	144	-1	233	313	22.5	35	ABarppapp	304	407	0	0		0	0	0	0	0
70	1	36	4	-1	442	104	11.1	32	ABprpaaaa	312	-461	0	0		0	0	0	0	0
71	1	185	30	-1	158	215	8.3	34	Cppap	345	732	0	0		0	0	0	0	0
72	1	177	81	-1	207	347	19.5	36	ABplapapp	40	0	0	0		0	0	0	0	0
73	1	141	96	-1	354	384	8.6	33	ABplppaap	194	0	0	0		0	0	0	0	0
74	1	135	118	-1	507	206	5.8	32	ABarapaap	24	0	0	0		0	0	0	0	0
75	1	63	97	-1	558	210	14.6	34	MSpaaaa	319	184	0	0		0	0	0	0	0
76	1	93	102	-1	315	277	4.8	31	MSaappp	196	0	0	0		0	0	0	0	0
77	1	148	165	-1	189	217	13.8	39	Eprp	394	-431	0	0		0	0	0	0	0
78	1	64	37	162	460	233	4.6	35	ABarapapa	222	446	0	0		0	0	0	0	0
79	1	90	161	-1	326	175	21.7	37	ABarpppap	376	-767	0	0		0	0	0	0	0
80	1	156	7	-1	524	172	22.6	35	ABarpapaa	334	376	0	0		0	0	0	0	0
81	1	1	92	-1	409	240	8.3	34	MSpapaa	25	0	0	0		0	0	0	0	0
82	1	126	23	-1	303	113	7.4	33	ABprppaap	306	22	0	0		0	0	0	0	0
83	1	118	15	-1	487	246	21.4	39	ABarpaapa	351	178	0	0		0	0	0	0	0
84	1	60	64	-1	606	306	16.6	35	ABalapaap	-90	0	0	0		0	0	0	0	0
85	1	74	129	-1	457	398	10.5	34	ABplpaaap	206	0	0	0		0	0	0	0	0
86	1	70	35	-1	644	240	10.2	33	ABalaaaal	314	-209	0	0		0	0	0	0	0
87	1	95	155	-1	577	280	20.4	34	ABalapapa	341	-356	0	0		0	0	0	0	0
88	1	190	160	-1	278	174	23.2	39	ABarppppa	396	128	0	0		0	0	0	0	0
89	1	65	103	-1	542	165	10.6	30	MSppaaa	281	71	0	0		0	0	0	0	0
90	1	153	159	-1	318	100	11.5	32	ABprppapa	293	188	0	0		0	0	0	0	0
91	1	123	71	-1	530	301	23.3	36	ABplaaaaa	306	1164	0	0		0	0	0	0	0
92	1	55	45	-1	366	86	12.7	33	ABprpaapp	323	1290	0	0		0	0	0	0	0
93	1	85	101	-1	550	254	22.6	35	ABarpaaaa	282	567	0	0		0	0	0	0	0
94	1	32	9	-1	564	285	4.5	31	ABalpaaap	-336	0	0	0		0	0	0	0	0
95	1	22	116	-1	286	313	12.7	32	Dapa	283	-805	0	0		0	0	0	0	0
96	1	136	65	-1	381	322	22.5	35	ABplaaapp	347	-341	0	0		0	0	0	0	0
97	1	107	93	-1	587	255	8.3	32	ABaraapaa	232	0	0	0		0	0	0	0	0
98	1	67	53	-1	303	117	18.4	33	ABprapaap	291	739	0	0		0	0	0	0	0
99	1	10	31	-1	562	199	19.8	35	ABalapppa	329	177	0	0		0	0	0	0	0
100	1	128	148	-1	233	212	10.4	33	Dppp	307	1556	0	0		0	0	0	0	0
101	1	2	87	-1	289	261	16.6	39	Epla	383	-389	0	0		0	0	0	0	0
102	1	50	61	-1	468	270	12.5	28	MSaaapp	252	684	0	0		0	0	0	0	0
103	1	66	123	-1	344	213	3.8	28	MSpappa	257	501	0	0		0	0	0	0	0
104	1	24	100	-1	536	228	3.7	31	ABarapaaa	260	777	0	0		0	0	0	0	0
105	1	59	131	-1	576	355	16.7	33	ABalpppaa	328	82	0	0		0	0	0	0	0
106	1	110	192	-1	381	369	21.3	35	ABplapaaa	356	346	0	0		0	0	0	0	0
107	1	162	107	-1	154	319	17.7	35	Caapa	344	-352	0	0		0	0	0	0	0
108	1	155	193	-1	337	100	21.3	34	ABprapaaa	161	0	0	0		0	0	0	0	0
109	1	152	32	-1	226	365	12.6	33	ABplapppa	324	1067	0	0		0	0	0	0	0
110	1	140	139	-1	392	329	12.9	32	MSapapp	322	151	0	0		0	0	0	0	0
111	1	161	112	-1	421	152	14.4	30	MSppapp	272	967	0	0		0	0	0	0	0
112	1	154	198	-1	285	237	11.4	33	Z2	325	44	0	0		0	0	0	0	0
113	1	12	14	-1	272	100	14.6	34	ABprappaa	325	1070	0	0		0	0	0	0	0
114	1	166	117	-1	436	114	21.4	35	ABpraapap	-104	0	0	0		0	0	0	0	0
115	1	72	181	-1	461	134	7.4	33	ABarapppp	175	0	0	0		0	0	0	0	0
116	1	159	174	-1	427	368	17.4	31	ABalpppppp	267	-679	0	0		0	0	0	0	0
117	1	164	186	-1	453	320	15.1	32	MSapapa	303	-445	0	0		0	0	0	0	0
118	1	124	46	-1	640	260	14.0	34	ABalaaapa	347	640	0	0		0	0	0	0	0
119	1	40	137	-1	419	147	5.3	32	ABarappap	298	-1117	0	0		0	0	0	0	0
120	1	149	164	-1	419	165	10.3	30	MSpppaa	415	0	0	0		0	0	0	0	0
121	1	193	5	-1	511	179	19.5	35	ABalapppp	311	488	0	0		0	0	0	0	0
122	1	68	19	-1	371	130	22.6	35	ABarpppaa	69	0	0	0		0	0	0	0	0
123	1	105	47	-1	451	398	19.8	38	ABplaappa	292	12	0	0		0	0	0	0	0
124	1	16	149	-1	628	200	14.5	34	ABalaaapp	302	-93	0	0		0	0	0	0	0
125	1	96	40	190	507	277	5.3	35	ABalpappa	202	1092	0	0		0	0	0	0	0
126	1	73	6	-1	236	262	22.5	38	Caaaa	385	807	0	0		0	0	0	0	0
127	1	21	163	-1	526	391	16.5	33	ABalpppap	24	0	0	0		0	0	0	0	0
128	1	180	166	-1	410	385	13.5	36	ABplpaapp	338	1431	0	0		0	0	0	0	0
129	1	168	25	-1	332	154	4.3	33	ABprpappa	177	0	0	0		0	0	0	0	0
130	1	186	188	-1	435	211	7.3	27	ABarapappa	185	154	0	0		0	0	0	0	0
131	1	20	133	-1	317	339	4.7	33	ABplpappp	250	0	0	0		0	0	0	0	0
132	1	121	56	-1	498	123	15.7	33	ABpraaapa	338	-374	0	0		0	0	0	0	0
133	1	81	187	-1	368	392	17.2	36	ABplaappp	356	890	0	0		0	0	0	0	0
134	1	103	82	-1	610	284	5.3	32	ABalpaaaa	110	0	0	0		0	0	0	0	0
135	1	38	80	-1	209	144	20.2	34	ABarppppp	346	229	0	0		0	0	0	0	0
136	1	33	182	-1	453	353	21.4	33	ABplaapap	293	-864	0	0		0	0	0	0	0
137	1	139	88	-1	458	179	4.9	31	ABarappaa	102	0	0	0		0	0	0	0	0
138	1	170	49	-1	487	314	22.5	33	ABplaaaap	330	-86	0	0		0	0	0	0	0
139	1	18	110	-1	138	193	17.0	39	Cpaap	331	118	0	0		0	0	0	0	0
140	1	129	57	-1	185	150	10.2	32	ABprapppp	60	0	0	0		0	0	0	0	0
141	1	35	172	-1	390	257	22.5	36	ABarppaaa	362	-395	0	0		0	0	0	0	0
142	1	13	42	-1	519	373	6.4	33	ABalppapa	15	0	0	0		0	0	0	0	0
143	1	106	126	-1	489	110	12.2	34	ABpraaaap	-171	0	0	0		0	0	0	0	0
144	1	89	158	199	458	284	6.6	33	ABalpappp	202	-181	0	0		0	0	0	0	0
145	1	114	130	-1	503	354	22.0	34	ABplaapaa	345	0	0	0		0	0	0	0	0
146	1	133	125	-1	345	90	9.4	32	ABprppaaa	273	1096	0	0		0	0	0	0	0
147	1	175	113	-1	374	181	9.5	30	MSpppap	281	-150	0	0		0	0	0	0	0
148	1	62	94	-1	372	323	17.8	31	MSappap	315	-233	0	0		0	0	0	0	0
149	1	5	169	-1	597	219	19.5	35	ABalappap	342	-1076	0	0		0	0	0	0	0
150	1	76	104	-1	348	274	16.0	37	Ealp	369	-20	0	0		0	0	0	0	0
151	1	9	109	-1	544	323	19.4	34	ABalapapp	342	-420	0	0		0	0	0	0	0
152	1	184	99	-1	481	320	12.4	31	MSapaap	288	-390	0	0		0	0	0	0	0
153	1	29	43	-1	524	348	17.4	32	ABalppppa	288	509	0	0		0	0	0	0	0
154	1	108	62	-1	272	109	10.4	33	ABprppapp	328	-544	0	0		0	0	0	0	0
155	1	113	77	-1	541	264	16.4	33	MSaaaap	335	0	0	0		0	0	0	0	0
156	1	87	127	-1	400	113	7.6	33	ABprpapaa	197	0	0	0		0	0	0	0	0
157	1	130	41	-1	181	136	14.6	34	ABprapapp	339	-1072	0	0		0	0	0	0	0
158	1	101	173	-1	273	353	21.5	37	ABplapapa	364	1038	0	0		0	0	0	0	0
159	1	41	67	-1	117	210	12.7	37	Cpapa	369	-356	0	0		0	0	0	0	0
160	1	131	142	170	326	176	10.4	30	Dpa	157	-109	0	0		0	0	0	0	0
161	1	14	85	-1	476	218	12.5	33	MSpaapa	326	-109	0	0		0	0	0	0	0
162	1	145	152	-1	573	297	9.6	30	ABalpaapap	489	0	0	0		0	0	0	0	0
163	1	120	200	-1	355	258	10.7	28	Z3	271	808	0	0		0	0	0	0	0
164	1	134	111	-1	229	208	6.4	35	Cppaa	334	105	0	0		0	0	0	0	0
165	1	15	8	-1	186	357	10.3	31	ABplapppp	310	-703	0	0		0	0	0	0	0
166	1	188	106	-1	513	218	22.7	33	ABarpaaap	345	287	0	0		0	0	0	0	0
167	1	94	114	-1	435	168	22.3	35	ABarpappa	348	-345	0	0		0	0	0	0	0
168	1	45	143	-1	510	276	13.5	34	MSaaapa	439	0	0	0		0	0	0	0	0
169	1	75	16	-1	481	363	16.5	28	ABalpppppa	216	152	0	0		0	0	0	0	0
170	1	151	147	-1	269	272	7.4	32	Capaa	233	0	0	0		0	0	0	0	0
171	1	116	136	-1	496	327	7.8	32	ABalpapap	434	0	0	0		0	0	0	0	0
172	1	160	196	-1	326	201	16.5	38	Earp	434	0	0	0		0	0	0	0	0
173	1	100	51	-1	561	348	9.9	33	ABalpaapp	274	273	0	0		0	0	0	0	0
174	1	137	177	-1	290	179	11.4	34	Dppa	303	507	0	0		0	0	0	0	0
175	1	30	184	-1	403	88	11.1	31	ABprpaaap	313	-249	0	0		0	0	0	0	0
176	1	44	39	-1	496	170	10.7	28	MSppaap	195	0	0	0		0	0	0	0	0
177	1	119	121	-1	111	262	9.6	35	Cpapp	339	477	0	0		0	0	0	0	0
178	1	28	1	-1	501	205	15.9	36	MSpaaap	334	-104	0	0		0	0	0	0	0
179	1	3	145	-1	589	375	11.4	32	ABalppaaa	292	710	0	0		0	0	0	0	0
180	1	6	70	-1	221	130	10.9	31	ABprapppa	292	1180	0	0		0	0	0	0	0
181	1	48	52	-1	298	289	22.1	36	ABarppapa	103	0	0	0		0	0	0	0	0
182	1	104	86	-1	197	172	4.5	33	ABprppppp	308	-200	0	0		0	0	0	0	0
183	1	181	189	-1	225	299	6.4	34	Capap	104	0	0	0		0	0	0	0	0
184	1	86	76	-1	415	275	10.6	34	MSaapaa	339	819	0	0		0	0	0	0	0
185	1	43	197	-1	155	302	6.6	34	Cappp	336	562	0	0		0	0	0	0	0
186	1	143	134	-1	332	324	16.3	36	MSappp	169	0	0	0		0	0	0	0	0
187	1	182	21	-1	503	370	11.5	33	ABplpaaaa	333	-740	0	0		0	0	0	0	0
188	1	192	59	-1	461	383	13.6	35	ABplpaapa	322	-25	0	0		0	0	0	0	0
189	1	8	12	-1	580	244	4.5	30	ABaraaaap	299	-412	0	0		0	0	0	0	0
190	1	173	128	-1	230	290	11.1	30	Dapp	272	-178	0	0		0	0	0	0	0
191	1	26	146	-1	334	153	15.2	31	MSppppp	252	-124	0	0		0	0	0	0	0
192	1	57	55	-1	549	376	12.5	31	ABalppaap	309	208	0	0		0	0	0	0	0
193	1	146	151	-1	390	213	4.6	29	ABarapappp	244	817	0	0		0	0	0	0	0
194	1	115	28	-1	573	152	14.4	32	ABalaappa	327	1045	0	0		0	0	0	0	0
195	1	150	105	-1	350	324	11.5	31	Daaa	121	0	0	0		0	0	0	0	0
