# Supplementary material for: The AP-2 Transcription Factor APTF-2 Is Required for Neuroblast and Epidermal Morphogenesis in Caenorhabditis elegans Embryogenesis
Source: PLoS Genet. 2016 May 13;12(5):e1006048. doi: 10.1371/journal.pgen.1006048 (PMC4866721; doi:10.1371/journal.pgen.1006048)
Supplement: S4 Text — (ZIP) [file pgen.1006048.s032.zip › nuclei/t130-nuclei]

1	1	178	166	-1	498	209	16.2	36	MSpaaap	338	210	0	0		0	0	0	0	0
2	1	9	34	-1	287	372	16.3	35	ABplappaa	95	0	0	0		0	0	0	0	0
3	1	54	108	-1	499	145	6.3	33	ABarapppa	129	0	0	0		0	0	0	0	0
4	1	70	103	-1	443	104	11.1	32	ABprpaaaa	109	0	0	0		0	0	0	0	0
5	1	121	99	-1	508	176	18.9	35	ABalapppp	331	-164	0	0		0	0	0	0	0
6	1	126	95	-1	228	265	22.4	39	Caaaa	394	-59	0	0		0	0	0	0	0
7	1	80	106	-1	528	175	22.6	35	ABarpapaa	323	17	0	0		0	0	0	0	0
8	1	165	116	-1	188	358	10.4	33	ABplapppp	330	306	0	0		0	0	0	0	0
9	1	94	17	-1	569	286	4.4	31	ABalpaaap	199	0	0	0		0	0	0	0	0
10	1	43	90	-1	222	365	7.8	33	ABplpppap	275	489	0	0		0	0	0	0	0
11	1	3	41	-1	347	95	17.3	35	ABpraappp	30	0	0	0		0	0	0	0	0
12	1	189	82	-1	592	250	5.0	30	ABaraaaap	295	-654	0	0		0	0	0	0	0
13	1	8	3	-1	302	232	6.2	32	MSpappp	300	0	0	0		0	0	0	0	0
14	1	113	113	-1	272	96	14.6	33	ABprappaa	15	0	0	0		0	0	0	0	0
15	1	83	179	-1	477	247	21.5	34	ABarpaapa	253	0	0	0		0	0	0	0	0
16	1	169	199	-1	479	359	16.5	28	ABalpppppa	248	144	0	0		0	0	0	0	0
17	1	49	173	-1	527	260	9.1	34	ABaraapap	133	0	0	0		0	0	0	0	0
18	1	36	83	-1	448	117	17.3	34	ABpraaapp	360	0	0	0		0	0	0	0	0
19	1	122	157	-1	368	131	22.5	35	ABarpppaa	312	140	0	0		0	0	0	0	0
20	1	47	12	-1	357	232	6.2	32	MSpapap	-120	0	0	0		0	0	0	0	0
21	1	187	50	-1	503	365	11.1	33	ABplpaaaa	313	-222	0	0		0	0	0	0	0
22	1	14	121	-1	325	374	19.7	35	ABplapaap	298	-164	0	0		0	0	0	0	0
23	1	82	31	-1	304	116	7.4	32	ABprppaap	318	338	0	0		0	0	0	0	0
24	1	68	48	-1	625	226	7.4	32	ABaraaaaa	28	0	0	0		0	0	0	0	0
25	1	129	79	-1	330	154	4.4	33	ABprpappa	335	144	0	0		0	0	0	0	0
26	1	31	65	-1	537	170	5.8	32	ABaraaapp	496	0	0	0		0	0	0	0	0
27	1	52	66	-1	410	99	14.5	32	ABprpaapa	310	-1155	0	0		0	0	0	0	0
28	1	194	151	-1	570	149	14.3	32	ABalaappa	313	-215	0	0		0	0	0	0	0
29	1	41	19	-1	592	259	14.4	33	MSaaaaa	-140	0	0	0		0	0	0	0	0
30	1	71	102	-1	167	212	8.5	34	Cppap	333	524	0	0		0	0	0	0	0
31	1	99	177	-1	561	198	19.6	35	ABalapppa	354	-754	0	0		0	0	0	0	0
32	1	109	96	-1	230	364	12.4	33	ABplapppa	-243	0	0	0		0	0	0	0	0
33	1	34	51	-1	192	294	9.5	34	Cappa	340	-244	0	0		0	0	0	0	0
34	1	21	46	-1	534	120	12.2	31	ABpraaaaa	300	0	0	0		0	0	0	0	0
35	1	86	80	-1	641	238	11.1	34	ABalaaaal	113	0	0	0		0	0	0	0	0
36	1	59	112	-1	276	374	8.6	36	ABplpppaa	329	12	0	0		0	0	0	0	0
37	1	78	182	-1	471	235	4.2	29	ABarapapaa	219	162	0	0		0	0	0	0	0
38	1	15	71	-1	619	282	18.6	33	ABalapaaa	306	-116	0	0		0	0	0	0	0
39	1	176	194	-1	497	169	11.1	28	MSppaap	280	-439	0	0		0	0	0	0	0
40	1	125	141	-1	485	277	4.6	28	ABalpappap	205	165	0	0		0	0	0	0	0
41	1	157	13	-1	175	137	14.5	33	ABprapapp	330	-318	0	0		0	0	0	0	0
42	1	142	74	-1	512	366	6.2	34	ABalppapa	294	330	0	0		0	0	0	0	0
43	1	153	149	-1	520	348	17.5	33	ABalppppa	233	1419	0	0		0	0	0	0	0
44	1	16	191	-1	550	145	17.3	34	ABalaappp	212	0	0	0		0	0	0	0	0
45	1	92	6	-1	370	87	13.2	33	ABprpaapp	159	0	0	0		0	0	0	0	0
46	1	118	37	-1	637	269	14.5	34	ABalaaapa	126	0	0	0		0	0	0	0	0
47	1	123	32	-1	451	396	20.1	38	ABplaappa	326	650	0	0		0	0	0	0	0
48	1	7	43	-1	384	180	21.9	35	ABarpappp	359	374	0	0		0	0	0	0	0
49	1	138	52	-1	483	308	22.3	34	ABplaaaap	328	-506	0	0		0	0	0	0	0
50	1	13	72	-1	271	345	6.3	33	ABplppppa	68	0	0	0		0	0	0	0	0
51	1	173	14	-1	565	351	9.4	32	ABalpaapp	313	1232	0	0		0	0	0	0	0
52	1	181	181	-1	295	297	22.1	37	ABarppapa	355	1055	0	0		0	0	0	0	0
53	1	98	55	-1	299	114	18.4	33	ABprapaap	331	437	0	0		0	0	0	0	0
54	1	58	125	-1	542	321	13.6	31	MSapaaa	298	424	0	0		0	0	0	0	0
55	1	192	15	-1	546	374	12.5	31	ABalppaap	-224	0	0	0		0	0	0	0	0
56	1	132	27	-1	496	121	15.5	33	ABpraaapa	-1	0	0	0		0	0	0	0	0
57	1	140	73	-1	182	140	10.2	33	ABprapppp	468	0	0	0		0	0	0	0	0
58	1	63	59	-1	623	242	18.3	32	ABalappaa	-162	0	0	0		0	0	0	0	0
59	1	188	129	-1	461	375	13.5	34	ABplpaapa	346	420	0	0		0	0	0	0	0
60	1	29	107	-1	629	281	9.6	29	ABalpaapaa	353	0	0	0		0	0	0	0	0
61	1	102	25	-1	466	270	12.3	29	MSaaapp	75	0	0	0		0	0	0	0	0
62	1	154	190	-1	274	106	10.4	33	ABprppapp	320	629	0	0		0	0	0	0	0
63	1	6	100	-1	406	352	5.8	33	ABplpapap	-228	0	0	0		0	0	0	0	0
64	1	84	154	-1	600	314	17.5	34	ABalapaap	31	0	0	0		0	0	0	0	0
65	1	96	101	-1	380	320	22.1	36	ABplaaapp	345	871	0	0		0	0	0	0	0
66	1	30	53	-1	137	249	5.7	34	Cpppp	339	197	0	0		0	0	0	0	0
67	1	159	58	-1	114	216	12.8	38	Cpapa	382	1036	0	0		0	0	0	0	0
68	1	19	16	-1	466	229	8.9	34	ABaraappp	588	0	0	0		0	0	0	0	0
69	1	57	161	-1	471	161	13.6	31	MSppapa	219	0	0	0		0	0	0	0	0
70	1	180	132	-1	220	131	11.5	31	ABprapppa	314	191	0	0		0	0	0	0	0
71	1	91	156	-1	525	300	23.1	36	ABplaaaaa	356	-299	0	0		0	0	0	0	0
72	1	22	89	-1	496	121	19.7	35	ABpraapaa	352	0	0	0		0	0	0	0	0
73	1	44	1	-1	524	218	10.2	32	ABaraappa	314	84	0	0		0	0	0	0	0
74	1	51	47	-1	229	115	14.9	34	ABprappap	280	0	0	0		0	0	0	0	0
75	1	67	184	-1	276	174	5.0	34	ABprpappp	279	-266	0	0		0	0	0	0	0
76	1	184	110	-1	409	279	10.8	35	MSaapaa	352	-13	0	0		0	0	0	0	0
77	1	155	61	-1	541	266	15.9	34	MSaaaap	-63	0	0	0		0	0	0	0	0
78	0	18	-1	-1	435	239	13.2	25		202	467	0	0		0	0	0	0	0
79	1	11	75	-1	198	269	14.9	39	Eplp	391	53	0	0		0	0	0	0	0
80	1	135	192	-1	203	147	19.4	34	ABarppppp	320	-251	0	0		0	0	0	0	0
81	1	72	64	-1	202	349	18.7	36	ABplapapp	349	353	0	0		0	0	0	0	0
82	1	134	4	-1	614	282	5.4	34	ABalpaaaa	119	0	0	0		0	0	0	0	0
83	1	46	97	-1	461	357	5.4	32	ABalppapp	61	0	0	0		0	0	0	0	0
84	1	56	24	-1	235	371	16.4	33	ABplappap	321	1598	0	0		0	0	0	0	0
85	1	161	57	-1	475	217	12.4	32	MSpaapa	221	0	0	0		0	0	0	0	0
86	1	182	188	-1	194	174	4.6	33	ABprppppp	330	224	0	0		0	0	0	0	0
87	1	101	11	-1	284	259	17.0	38	Epla	385	430	0	0		0	0	0	0	0
88	1	137	20	-1	461	179	4.8	31	ABarappaa	99	0	0	0		0	0	0	0	0
89	1	37	88	-1	438	341	8.1	35	ABplpapaa	344	-253	0	0		0	0	0	0	0
90	1	4	172	-1	539	316	4.8	32	ABalpapaa	-79	0	0	0		0	0	0	0	0
91	1	33	159	-1	388	101	19.5	34	ABpraappa	-60	0	0	0		0	0	0	0	0
92	1	81	22	-1	406	234	8.3	33	MSpapaa	-28	0	0	0		0	0	0	0	0
93	1	97	105	-1	584	254	9.0	33	ABaraapaa	55	0	0	0		0	0	0	0	0
94	1	148	198	-1	376	321	17.6	32	MSappap	281	1090	0	0		0	0	0	0	0
95	1	64	40	-1	135	323	11.6	37	Caapp	203	0	0	0		0	0	0	0	0
96	1	73	139	-1	355	382	8.6	32	ABplppaap	-90	0	0	0		0	0	0	0	0
97	1	75	127	-1	559	212	14.6	34	MSpaaaa	102	0	0	0		0	0	0	0	0
98	1	42	49	-1	435	234	22.3	38	ABarpaapp	383	54	0	0		0	0	0	0	0
99	1	152	93	-1	482	319	12.4	31	MSapaap	272	-322	0	0		0	0	0	0	0
100	1	104	84	-1	535	226	3.7	33	ABarapaaa	253	778	0	0		0	0	0	0	0
101	1	93	60	-1	544	252	22.6	34	ABarpaaaa	341	975	0	0		0	0	0	0	0
102	1	76	67	-1	310	275	5.2	32	MSaappp	226	0	0	0		0	0	0	0	0
103	1	89	178	-1	543	168	10.5	31	MSppaaa	394	0	0	0		0	0	0	0	0
104	1	150	2	-1	344	272	16.2	37	Ealp	130	0	0	0		0	0	0	0	0
105	1	195	164	-1	350	321	11.5	31	Daaa	227	114	0	0		0	0	0	0	0
106	1	166	36	-1	509	221	23.0	35	ABarpaaap	333	-286	0	0		0	0	0	0	0
107	1	107	155	-1	146	318	17.6	36	Caapa	358	592	0	0		0	0	0	0	0
108	1	5	168	-1	395	384	10.4	34	ABplppaaa	346	646	0	0		0	0	0	0	0
109	1	151	174	-1	543	321	19.4	35	ABalapapp	260	0	0	0		0	0	0	0	0
110	1	139	70	-1	137	194	17.0	39	Cpaap	387	507	0	0		0	0	0	0	0
111	1	164	197	-1	234	207	6.3	34	Cppaa	338	333	0	0		0	0	0	0	0
112	1	111	86	-1	423	154	14.2	29	MSppapp	290	482	0	0		0	0	0	0	0
113	1	147	92	-1	372	178	9.4	30	MSpppap	294	1100	0	0		0	0	0	0	0
114	1	167	158	-1	435	173	22.1	34	ABarpappa	307	199	0	0		0	0	0	0	0
115	1	32	38	-1	581	210	6.5	34	ABaraaapa	106	0	0	0		0	0	0	0	0
116	1	95	114	-1	292	314	12.8	32	Dapa	311	230	0	0		0	0	0	0	0
117	1	114	69	-1	436	115	21.5	35	ABpraapap	331	1413	0	0		0	0	0	0	0
118	1	74	63	-1	506	209	6.1	35	ABarapaap	232	541	0	0		0	0	0	0	0
119	1	35	42	-1	243	125	8.2	35	ABprpppaa	129	0	0	0		0	0	0	0	0
120	1	1	122	-1	438	266	16.6	37	Eala	370	-122	0	0		0	0	0	0	0
121	1	177	109	-1	108	264	9.3	35	Cpapp	322	446	0	0		0	0	0	0	0
122	1	23	185	-1	154	278	21.4	41	Caaap	155	0	0	0		0	0	0	0	0
123	1	103	45	-1	344	212	3.8	28	MSpappa	278	-819	0	0		0	0	0	0	0
124	1	12	140	-1	618	187	10.5	31	ABalaapaa	287	0	0	0		0	0	0	0	0
125	1	146	5	-1	347	87	9.7	32	ABprppaaa	288	147	0	0		0	0	0	0	0
126	1	143	30	-1	491	112	11.5	33	ABpraaaap	144	0	0	0		0	0	0	0	0
127	1	156	124	-1	390	111	7.4	32	ABprpapaa	70	0	0	0		0	0	0	0	0
128	1	190	128	-1	232	293	12.3	32	Dapp	290	-205	0	0		0	0	0	0	0
129	1	85	160	-1	456	398	10.6	34	ABplpaaap	-75	0	0	0		0	0	0	0	0
130	1	145	23	-1	506	351	22.3	35	ABplaapaa	230	0	0	0		0	0	0	0	0
131	1	105	162	-1	572	359	17.1	33	ABalpppaa	318	1	0	0		0	0	0	0	0
132	1	55	153	-1	331	379	11.1	34	ABplppapa	332	492	0	0		0	0	0	0	0
133	1	131	136	-1	315	334	4.5	34	ABplpappp	248	0	0	0		0	0	0	0	0
134	1	186	142	-1	333	324	16.5	37	MSappp	341	832	0	0		0	0	0	0	0
135	1	10	10	-1	372	279	6.8	31	MSaapap	252	0	0	0		0	0	0	0	0
136	1	171	26	130	485	319	7.6	33	ABalpapap	112	0	0	0		0	0	0	0	0
137	1	119	180	-1	417	149	5.2	33	ABarappap	220	-174	0	0		0	0	0	0	0
138	1	28	94	-1	357	131	6.2	33	ABprpapap	274	262	0	0		0	0	0	0	0
139	1	110	187	-1	392	330	13.3	32	MSapapp	557	0	0	0		0	0	0	0	0
140	1	20	77	-1	365	328	5.1	34	ABplpappa	-125	0	0	0		0	0	0	0	0
141	1	38	170	-1	303	301	8.8	30	Daap	269	-840	0	0		0	0	0	0	0
142	1	160	131	-1	307	182	7.9	27	Dpap	276	-532	0	0		0	0	0	0	0
143	1	168	33	-1	508	275	13.6	33	MSaaapa	138	0	0	0		0	0	0	0	0
144	1	69	183	-1	227	316	22.5	36	ABarppapp	352	468	0	0		0	0	0	0	0
145	1	179	21	-1	587	374	11.9	32	ABalppaaa	299	398	0	0		0	0	0	0	0
146	1	191	195	-1	328	152	15.5	32	MSppppp	271	191	0	0		0	0	0	0	0
147	1	170	165	-1	260	260	8.1	33	Capaa	-98	0	0	0		0	0	0	0	0
148	1	100	200	-1	231	208	10.7	32	Dppp	278	-279	0	0		0	0	0	0	0
149	1	124	176	-1	629	202	14.8	34	ABalaaapp	68	0	0	0		0	0	0	0	0
150	1	26	35	-1	586	173	11.7	35	ABalaapap	111	0	0	0		0	0	0	0	0
151	1	193	126	-1	388	204	5.1	30	ABarapappp	275	546	0	0		0	0	0	0	0
152	1	162	118	-1	580	298	9.2	30	ABalpaapap	-100	0	0	0		0	0	0	0	0
153	1	17	120	-1	417	198	15.8	38	Eara	377	390	0	0		0	0	0	0	0
154	1	61	81	-1	190	239	5.0	34	Cpppa	334	-773	0	0		0	0	0	0	0
155	1	87	62	-1	573	279	20.3	34	ABalapapa	311	98	0	0		0	0	0	0	0
156	1	66	18	-1	249	144	4.6	33	ABprppppa	327	50	0	0		0	0	0	0	0
157	1	60	119	-1	435	315	21.7	34	ABplaaapa	291	-809	0	0		0	0	0	0	0
158	1	144	98	-1	475	277	7.9	28	ABalpapppa	202	187	0	0		0	0	0	0	0
159	1	90	163	-1	318	94	11.7	33	ABprppapa	186	0	0	0		0	0	0	0	0
160	1	88	134	-1	277	171	23.2	38	ABarppppa	341	851	0	0		0	0	0	0	0
161	1	79	143	-1	324	174	21.6	37	ABarpppap	372	452	0	0		0	0	0	0	0
162	1	78	193	-1	441	227	4.5	27	ABarapapap	177	-535	0	0		0	0	0	0	0
163	1	127	138	-1	518	389	16.2	34	ABalpppap	244	0	0	0		0	0	0	0	0
164	1	120	78	-1	416	164	10.5	30	MSpppaa	15	0	0	0		0	0	0	0	0
165	1	77	186	-1	188	221	13.7	39	Eprp	465	0	0	0		0	0	0	0	0
166	1	128	87	-1	407	387	13.3	35	ABplpaapp	321	-765	0	0		0	0	0	0	0
167	1	39	144	-1	240	113	19.8	36	ABprapapa	363	-35	0	0		0	0	0	0	0
168	1	50	147	-1	262	197	17.2	40	Epra	404	1210	0	0		0	0	0	0	0
169	1	149	28	-1	594	223	20.1	34	ABalappap	136	0	0	0		0	0	0	0	0
170	1	160	117	-1	336	159	11.9	26	Dpaa	208	548	0	0		0	0	0	0	0
171	1	65	146	-1	334	283	21.8	35	ABarppaap	327	482	0	0		0	0	0	0	0
172	1	141	171	-1	384	256	22.5	36	ABarppaaa	226	0	0	0		0	0	0	0	0
173	1	158	133	-1	264	355	21.6	36	ABplapapa	355	1127	0	0		0	0	0	0	0
174	1	116	137	-1	426	369	17.4	32	ABalpppppp	263	-46	0	0		0	0	0	0	0
175	1	25	123	-1	350	289	3.8	29	MSaappa	265	660	0	0		0	0	0	0	0
176	1	48	29	-1	478	170	22.9	36	ABarpapap	318	196	0	0		0	0	0	0	0
177	1	174	152	-1	291	180	11.5	33	Dppa	334	-101	0	0		0	0	0	0	0
178	1	40	145	-1	223	286	3.5	36	ABplppppp	357	44	0	0		0	0	0	0	0
179	1	2	150	-1	282	377	11.7	33	ABplppapp	332	100	0	0		0	0	0	0	0
180	1	53	39	-1	200	191	23.6	42	Cpaaa	392	-705	0	0		0	0	0	0	0
181	1	115	85	-1	457	136	7.4	33	ABarapppp	291	-792	0	0		0	0	0	0	0
182	1	136	68	-1	454	355	21.4	34	ABplaapap	378	0	0	0		0	0	0	0	0
183	1	24	44	-1	615	315	11.9	34	ABalaaaar	54	0	0	0		0	0	0	0	0
184	1	175	148	-1	407	89	10.7	33	ABprpaaap	91	0	0	0		0	0	0	0	0
185	1	45	91	-1	383	151	12.4	31	MSppppa	255	479	0	0		0	0	0	0	0
186	1	117	56	-1	454	319	14.8	32	MSapapa	264	85	0	0		0	0	0	0	0
187	1	133	111	-1	367	392	17.4	36	ABplaappp	350	-60	0	0		0	0	0	0	0
188	1	130	76	-1	438	206	7.6	28	ABarapappa	201	-503	0	0		0	0	0	0	0
189	1	183	54	-1	229	291	6.6	34	Capap	337	-755	0	0		0	0	0	0	0
190	1	125	175	-1	530	271	5.4	27	ABalpappaa	188	1098	0	0		0	0	0	0	0
191	0	83	-1	-1	507	226	21.7	31		269	-55	0	0		0	0	0	0	0
192	1	106	169	-1	378	368	21.3	35	ABplapaaa	287	0	0	0		0	0	0	0	0
193	1	108	8	-1	332	101	21.6	34	ABprapaaa	343	-365	0	0		0	0	0	0	0
194	1	62	7	-1	199	135	6.4	33	ABprpppap	316	-294	0	0		0	0	0	0	0
195	1	27	135	-1	424	319	17.4	31	MSappaa	304	-588	0	0		0	0	0	0	0
196	1	172	9	-1	326	202	16.4	38	Earp	378	460	0	0		0	0	0	0	0
197	1	185	196	-1	164	303	6.6	35	Cappp	601	0	0	0		0	0	0	0	0
198	1	112	189	-1	286	227	11.4	32	Z2	491	0	0	0		0	0	0	0	0
199	1	144	167	-1	423	281	6.3	28	ABalpapppp	138	0	0	0		0	0	0	0	0
200	1	163	201	-1	350	244	10.0	25	Z3	-9	0	0	0		0	0	0	0	0
