# Supplementary material for: The AP-2 Transcription Factor APTF-2 Is Required for Neuroblast and Epidermal Morphogenesis in Caenorhabditis elegans Embryogenesis
Source: PLoS Genet. 2016 May 13;12(5):e1006048. doi: 10.1371/journal.pgen.1006048 (PMC4866721; doi:10.1371/journal.pgen.1006048)
Supplement: S4 Text — (ZIP) [file pgen.1006048.s032.zip › nuclei/t131-nuclei]

1	1	73	19	-1	529	221	10.7	32	ABaraappa	319	116	0	0		0	0	0	0	0
2	1	104	88	-1	346	272	16.0	37	Ealp	368	-316	0	0		0	0	0	0	0
3	1	13	97	-1	301	233	6.4	32	MSpappp	267	0	0	0		0	0	0	0	0
4	1	82	52	-1	617	279	5.2	33	ABalpaaaa	95	0	0	0		0	0	0	0	0
5	1	125	202	-1	352	85	10.0	32	ABprppaaa	278	-186	0	0		0	0	0	0	0
6	1	45	14	-1	377	89	13.5	33	ABprpaapp	289	1083	0	0		0	0	0	0	0
7	1	194	43	-1	194	140	6.5	34	ABprpppap	344	845	0	0		0	0	0	0	0
8	1	193	86	-1	332	103	21.5	35	ABprapaaa	333	456	0	0		0	0	0	0	0
9	1	196	54	-1	325	203	16.5	38	Earp	387	559	0	0		0	0	0	0	0
10	1	135	10	-1	371	279	6.8	30	MSaapap	240	0	0	0		0	0	0	0	0
11	1	87	165	-1	284	260	16.8	38	Epla	359	222	0	0		0	0	0	0	0
12	1	20	72	-1	356	232	5.9	32	MSpapap	202	0	0	0		0	0	0	0	0
13	1	41	1	-1	177	138	14.4	35	ABprapapp	-84	0	0	0		0	0	0	0	0
14	1	51	135	-1	575	348	9.1	32	ABalpaapp	-101	0	0	0		0	0	0	0	0
15	1	55	121	-1	547	376	12.1	32	ABalppaap	293	107	0	0		0	0	0	0	0
16	1	68	124	-1	465	228	8.5	33	ABaraappp	328	-903	0	0		0	0	0	0	0
17	1	9	6	-1	571	281	4.2	31	ABalpaaap	314	358	0	0		0	0	0	0	0
18	1	156	162	-1	252	146	4.8	33	ABprppppa	312	-15	0	0		0	0	0	0	0
19	1	29	37	-1	591	255	14.5	34	MSaaaaa	-7	0	0	0		0	0	0	0	0
20	1	88	189	-1	462	182	4.5	31	ABarappaa	313	470	0	0		0	0	0	0	0
21	1	145	100	-1	591	366	12.4	31	ABalppaaa	283	63	0	0		0	0	0	0	0
22	1	92	27	-1	405	237	8.0	35	MSpapaa	313	-1185	0	0		0	0	0	0	0
23	1	130	170	-1	509	352	22.1	34	ABplaapaa	324	1008	0	0		0	0	0	0	0
24	1	84	78	-1	242	372	16.5	34	ABplappap	340	996	0	0		0	0	0	0	0
25	1	61	142	-1	467	272	12.2	28	MSaaapp	262	155	0	0		0	0	0	0	0
26	1	136	20	-1	470	310	7.1	26	ABalpapapp	198	132	0	0		0	0	0	0	0
27	1	56	151	-1	494	121	15.7	33	ABpraaapa	56	0	0	0		0	0	0	0	0
28	1	169	154	-1	596	221	19.7	34	ABalappap	344	425	0	0		0	0	0	0	0
29	1	176	148	-1	478	172	22.9	37	ABarpapap	368	270	0	0		0	0	0	0	0
30	1	126	94	-1	491	113	11.7	33	ABpraaaap	335	-448	0	0		0	0	0	0	0
31	1	23	125	-1	300	116	7.3	33	ABprppaap	332	-185	0	0		0	0	0	0	0
32	1	47	184	-1	449	396	20.2	38	ABplaappa	345	-306	0	0		0	0	0	0	0
33	1	143	67	-1	508	276	13.3	34	MSaaapa	341	262	0	0		0	0	0	0	0
34	1	2	40	-1	290	372	16.7	34	ABplappaa	321	-836	0	0		0	0	0	0	0
35	1	150	82	-1	584	173	12.5	34	ABalaapap	149	0	0	0		0	0	0	0	0
36	1	106	96	-1	513	226	22.3	31	ABarpaaap	310	237	0	0		0	0	0	0	0
37	1	46	4	-1	640	271	14.4	33	ABalaaapa	331	49	0	0		0	0	0	0	0
38	1	115	87	-1	578	214	6.9	34	ABaraaapa	151	0	0	0		0	0	0	0	0
39	1	180	164	-1	196	194	23.5	42	Cpaaa	418	218	0	0		0	0	0	0	0
40	1	95	126	-1	133	322	11.1	38	Caapp	341	509	0	0		0	0	0	0	0
41	1	11	13	-1	348	93	17.5	35	ABpraappp	-53	0	0	0		0	0	0	0	0
42	1	119	99	-1	242	129	8.4	34	ABprpppaa	338	171	0	0		0	0	0	0	0
43	1	48	80	-1	380	177	22.3	36	ABarpappp	338	-861	0	0		0	0	0	0	0
44	1	183	50	-1	622	311	12.3	33	ABalaaaar	329	65	0	0		0	0	0	0	0
45	1	123	60	-1	340	209	4.0	30	MSpappa	265	85	0	0		0	0	0	0	0
46	1	34	5	-1	534	120	12.8	32	ABpraaaaa	493	0	0	0		0	0	0	0	0
47	1	74	17	-1	232	114	15.3	34	ABprappap	349	-78	0	0		0	0	0	0	0
48	1	24	22	-1	622	219	7.5	32	ABaraaaaa	222	0	0	0		0	0	0	0	0
49	1	98	128	-1	433	238	22.5	37	ABarpaapp	344	62	0	0		0	0	0	0	0
50	1	21	107	-1	501	366	10.8	32	ABplpaaaa	19	0	0	0		0	0	0	0	0
51	1	33	7	-1	196	299	9.6	34	Cappa	340	896	0	0		0	0	0	0	0
52	1	49	152	-1	482	308	22.3	34	ABplaaaap	438	0	0	0		0	0	0	0	0
53	1	66	18	-1	142	247	5.8	32	Cpppp	303	-520	0	0		0	0	0	0	0
54	1	189	115	-1	232	292	6.8	34	Capap	117	0	0	0		0	0	0	0	0
55	1	53	49	-1	296	113	18.4	33	ABprapaap	330	98	0	0		0	0	0	0	0
56	1	186	91	-1	457	319	14.7	31	MSapapa	283	79	0	0		0	0	0	0	0
57	1	85	46	-1	473	214	12.2	33	MSpaapa	334	105	0	0		0	0	0	0	0
58	1	67	199	-1	116	218	12.5	37	Cpapa	378	918	0	0		0	0	0	0	0
59	1	58	168	-1	626	239	18.1	32	ABalappaa	297	-770	0	0		0	0	0	0	0
60	1	101	85	-1	544	255	22.6	35	ABarpaaaa	260	967	0	0		0	0	0	0	0
61	1	77	129	-1	540	268	16.2	34	MSaaaap	56	0	0	0		0	0	0	0	0
62	1	155	3	-1	574	278	20.3	32	ABalapapa	428	0	0	0		0	0	0	0	0
63	1	118	108	201	509	210	6.3	35	ABarapaap	203	-434	0	0		0	0	0	0	0
64	1	81	127	-1	198	352	17.8	35	ABplapapp	326	133	0	0		0	0	0	0	0
65	1	26	32	-1	541	166	6.2	32	ABaraaapp	173	0	0	0		0	0	0	0	0
66	1	27	139	-1	414	100	14.7	33	ABprpaapa	98	0	0	0		0	0	0	0	0
67	1	102	51	-1	307	273	5.5	32	MSaappp	321	-42	0	0		0	0	0	0	0
68	1	182	159	-1	461	356	21.7	35	ABplaapap	348	-398	0	0		0	0	0	0	0
69	1	117	131	-1	436	116	21.5	35	ABpraapap	219	0	0	0		0	0	0	0	0
70	1	110	155	-1	137	191	16.6	39	Cpaap	362	-1375	0	0		0	0	0	0	0
71	1	38	104	-1	623	281	18.3	32	ABalapaaa	319	-311	0	0		0	0	0	0	0
72	1	50	62	-1	280	347	6.7	33	ABplppppa	333	253	0	0		0	0	0	0	0
73	1	57	172	-1	180	139	10.3	33	ABprapppp	36	0	0	0		0	0	0	0	0
74	1	42	106	-1	520	363	5.6	34	ABalppapa	313	-622	0	0		0	0	0	0	0
75	1	79	141	-1	200	270	14.5	39	Eplp	390	130	0	0		0	0	0	0	0
76	1	188	101	-1	443	200	7.4	27	ABarapappa	217	131	0	0		0	0	0	0	0
77	1	140	93	-1	367	324	5.2	34	ABplpappa	323	541	0	0		0	0	0	0	0
78	1	164	55	-1	415	166	10.4	31	MSpppaa	265	216	0	0		0	0	0	0	0
79	1	25	122	-1	329	155	4.4	33	ABprpappa	302	-111	0	0		0	0	0	0	0
80	1	35	58	-1	641	231	10.7	34	ABalaaaal	334	-809	0	0		0	0	0	0	0
81	1	154	178	-1	193	239	5.0	35	Cpppa	332	-434	0	0		0	0	0	0	0
82	1	12	112	-1	595	250	5.5	30	ABaraaaap	267	-302	0	0		0	0	0	0	0
83	1	18	16	-1	446	118	17.4	33	ABpraaapp	38	0	0	0		0	0	0	0	0
84	1	100	174	-1	539	224	3.5	32	ABarapaaa	462	0	0	0		0	0	0	0	0
85	1	181	136	-1	457	137	7.5	33	ABarapppp	116	0	0	0		0	0	0	0	0
86	1	112	167	-1	425	158	14.2	30	MSppapp	270	241	0	0		0	0	0	0	0
87	1	166	28	-1	406	384	13.5	35	ABplpaapp	314	474	0	0		0	0	0	0	0
88	1	89	76	-1	437	340	8.1	34	ABplpapaa	321	313	0	0		0	0	0	0	0
89	1	72	81	-1	495	121	19.9	34	ABpraapaa	71	0	0	0		0	0	0	0	0
90	1	10	84	-1	228	364	7.6	33	ABplpppap	273	-142	0	0		0	0	0	0	0
91	1	185	15	-1	384	148	12.8	32	MSppppa	149	0	0	0		0	0	0	0	0
92	1	113	70	-1	366	175	9.5	31	MSpppap	301	-446	0	0		0	0	0	0	0
93	1	99	181	-1	487	320	12.2	30	MSapaap	292	-1294	0	0		0	0	0	0	0
94	1	138	132	-1	356	131	6.0	33	ABprpapap	279	-360	0	0		0	0	0	0	0
95	1	6	186	-1	223	268	22.5	38	Caaaa	385	-1365	0	0		0	0	0	0	0
96	1	32	71	-1	229	366	12.5	32	ABplapppa	151	0	0	0		0	0	0	0	0
97	1	83	41	-1	473	354	5.4	32	ABalppapp	311	708	0	0		0	0	0	0	0
98	1	158	143	-1	477	277	8.2	28	ABalpapppa	175	0	0	0		0	0	0	0	0
99	1	5	12	-1	506	179	19.0	34	ABalapppp	345	1127	0	0		0	0	0	0	0
100	1	63	153	-1	409	352	5.5	33	ABplpapap	332	546	0	0		0	0	0	0	0
101	1	65	57	-1	381	317	22.2	36	ABplaaapp	360	-605	0	0		0	0	0	0	0
102	1	30	26	-1	175	212	8.7	35	Cppap	353	896	0	0		0	0	0	0	0
103	1	4	66	-1	446	105	11.2	32	ABprpaaaa	-213	0	0	0		0	0	0	0	0
104	0	-1	-1	-1	441	249	13.4	25		193	-797	0	0		0	0	0	0	0
105	1	93	47	-1	584	256	9.7	33	ABaraapaa	372	0	0	0		0	0	0	0	0
106	1	7	118	-1	525	175	22.6	33	ABarpapaa	321	48	0	0		0	0	0	0	0
107	1	60	73	-1	632	273	9.6	30	ABalpaapaa	231	1016	0	0		0	0	0	0	0
108	1	3	39	-1	501	148	6.4	33	ABarapppa	291	742	0	0		0	0	0	0	0
109	1	121	111	-1	110	263	8.8	36	Cpapp	328	-825	0	0		0	0	0	0	0
110	1	76	48	-1	414	278	10.4	34	MSaapaa	337	-1090	0	0		0	0	0	0	0
111	1	187	191	-1	370	390	17.6	35	ABplaappp	353	286	0	0		0	0	0	0	0
112	1	36	120	-1	277	377	9.2	36	ABplpppaa	23	0	0	0		0	0	0	0	0
113	1	14	68	-1	276	94	14.2	34	ABprappaa	340	-551	0	0		0	0	0	0	0
114	1	116	98	-1	296	315	13.0	32	Dapa	305	351	0	0		0	0	0	0	0
115	0	106	-1	-1	510	223	25.4	33		268	-89	0	0		0	0	0	0	0
116	1	8	63	-1	191	360	10.1	33	ABplapppp	-1	0	0	0		0	0	0	0	0
117	1	170	24	-1	330	147	12.4	28	Dpaa	221	546	0	0		0	0	0	0	0
118	1	152	34	-1	584	298	9.3	31	ABalpaapap	253	0	0	0		0	0	0	0	0
119	1	157	137	-1	435	315	22.3	34	ABplaaapa	319	788	0	0		0	0	0	0	0
120	1	153	188	-1	414	200	15.9	37	Eara	374	561	0	0		0	0	0	0	0
121	1	22	171	-1	327	372	20.2	35	ABplapaap	348	60	0	0		0	0	0	0	0
122	1	120	204	-1	435	269	16.4	34	Eala	245	667	0	0		0	0	0	0	0
123	1	175	53	-1	347	283	3.7	28	MSaappa	270	67	0	0		0	0	0	0	0
124	1	127	79	-1	387	110	7.5	32	ABprpapaa	294	63	0	0		0	0	0	0	0
125	1	54	117	-1	548	320	13.6	31	MSapaaa	309	-320	0	0		0	0	0	0	0
126	1	151	113	-1	384	200	5.3	30	ABarapappp	275	880	0	0		0	0	0	0	0
127	1	97	38	-1	556	211	15.1	35	MSpaaaa	328	59	0	0		0	0	0	0	0
128	1	128	30	-1	230	296	12.9	32	Dapp	241	717	0	0		0	0	0	0	0
129	1	59	194	-1	462	375	13.7	36	ABplpaapa	73	0	0	0		0	0	0	0	0
130	1	136	75	-1	520	327	8.5	26	ABalpapapa	208	435	0	0		0	0	0	0	0
131	1	142	182	-1	303	185	7.9	27	Dpap	274	243	0	0		0	0	0	0	0
132	1	70	9	-1	219	131	11.6	32	ABprapppa	-272	0	0	0		0	0	0	0	0
133	1	173	158	-1	264	352	21.8	36	ABplapapa	367	66	0	0		0	0	0	0	0
134	1	160	103	-1	276	169	23.3	37	ABarppppa	352	1116	0	0		0	0	0	0	0
135	1	195	161	-1	425	319	16.7	31	MSappaa	269	665	0	0		0	0	0	0	0
136	1	133	56	-1	318	327	4.3	34	ABplpappp	300	-53	0	0		0	0	0	0	0
137	1	174	95	-1	428	364	17.6	31	ABalpppppp	315	-458	0	0		0	0	0	0	0
138	1	163	195	-1	515	391	15.8	33	ABalpppap	-75	0	0	0		0	0	0	0	0
139	1	96	185	-1	358	379	8.2	33	ABplppaap	303	-408	0	0		0	0	0	0	0
140	1	124	102	-1	611	178	10.6	33	ABalaapaa	285	-659	0	0		0	0	0	0	0
141	1	40	130	-1	479	277	4.4	29	ABalpappap	207	1108	0	0		0	0	0	0	0
142	1	134	187	-1	334	325	16.5	35	MSappp	343	249	0	0		0	0	0	0	0
143	1	161	146	-1	320	166	21.7	37	ABarpppap	343	-432	0	0		0	0	0	0	0
144	1	167	156	-1	239	116	19.7	36	ABprapapa	333	1246	0	0		0	0	0	0	0
145	1	178	190	-1	226	293	3.5	36	ABplppppp	346	-1195	0	0		0	0	0	0	0
146	1	171	42	-1	335	284	22.1	35	ABarppaap	350	4	0	0		0	0	0	0	0
147	1	168	31	-1	265	199	17.0	41	Epra	381	817	0	0		0	0	0	0	0
148	1	184	65	-1	412	88	10.5	34	ABprpaaap	334	0	0	0		0	0	0	0	0
149	1	43	8	198	521	352	17.5	34	ABalppppa	235	791	0	0		0	0	0	0	0
150	1	179	59	-1	287	377	12.4	33	ABplppapp	331	438	0	0		0	0	0	0	0
151	1	28	116	-1	571	148	15.1	32	ABalaappa	108	0	0	0		0	0	0	0	0
152	1	177	163	-1	297	175	11.5	32	Dppa	321	187	0	0		0	0	0	0	0
153	1	132	169	-1	336	381	11.2	33	ABplppapa	338	720	0	0		0	0	0	0	0
154	1	64	92	-1	601	315	18.8	34	ABalapaap	330	-509	0	0		0	0	0	0	0
155	1	107	74	-1	141	315	17.2	34	Caapa	258	0	0	0		0	0	0	0	0
156	1	71	133	-1	525	301	23.1	35	ABplaaaaa	315	807	0	0		0	0	0	0	0
157	1	19	173	-1	366	132	22.8	35	ABarpppaa	323	129	0	0		0	0	0	0	0
158	1	114	134	-1	430	176	22.2	34	ABarpappa	341	186	0	0		0	0	0	0	0
159	1	91	64	-1	390	97	19.7	34	ABpraappa	320	583	0	0		0	0	0	0	0
160	1	129	114	-1	456	394	10.6	34	ABplpaaap	314	1181	0	0		0	0	0	0	0
161	1	69	166	-1	471	163	13.8	31	MSppapa	304	-79	0	0		0	0	0	0	0
162	1	131	192	-1	573	361	16.9	34	ABalpppaa	368	0	0	0		0	0	0	0	0
163	1	159	36	-1	321	92	11.5	32	ABprppapa	329	363	0	0		0	0	0	0	0
164	1	105	196	-1	350	324	11.5	30	Daaa	250	117	0	0		0	0	0	0	0
165	1	147	160	-1	257	260	8.4	32	Capaa	317	607	0	0		0	0	0	0	0
166	1	1	45	-1	493	215	16.2	36	MSpaaap	149	0	0	0		0	0	0	0	0
167	1	199	29	-1	422	282	5.8	30	ABalpapppp	145	0	0	0		0	0	0	0	0
168	1	108	183	-1	397	380	10.3	34	ABplppaaa	342	-593	0	0		0	0	0	0	0
169	1	192	89	-1	381	364	21.4	35	ABplapaaa	348	24	0	0		0	0	0	0	0
170	1	141	44	-1	299	304	9.0	31	Daap	262	96	0	0		0	0	0	0	0
171	1	172	147	-1	382	253	22.4	36	ABarppaaa	366	125	0	0		0	0	0	0	0
172	1	90	77	-1	541	313	5.3	34	ABalpapaa	209	174	0	0		0	0	0	0	0
173	1	17	109	-1	526	264	8.7	34	ABaraapap	159	0	0	0		0	0	0	0	0
174	1	109	35	-1	547	320	19.3	34	ABalapapp	317	-24	0	0		0	0	0	0	0
175	1	190	90	-1	528	266	4.8	27	ABalpappaa	191	-156	0	0		0	0	0	0	0
176	1	149	150	-1	629	201	14.7	34	ABalaaapp	174	0	0	0		0	0	0	0	0
177	1	31	119	-1	560	202	20.1	35	ABalapppa	-291	0	0	0		0	0	0	0	0
178	1	103	33	-1	543	167	11.0	30	MSppaaa	299	67	0	0		0	0	0	0	0
179	1	15	61	-1	474	244	21.5	36	ABarpaapa	365	1936	0	0		0	0	0	0	0
180	1	137	149	176	412	145	5.3	34	ABarappap	220	455	0	0		0	0	0	0	0
181	1	52	157	-1	294	297	22.3	37	ABarppapa	355	425	0	0		0	0	0	0	0
182	1	37	179	-1	482	229	4.0	29	ABarapapaa	178	-87	0	0		0	0	0	0	0
183	1	144	193	-1	224	318	22.5	35	ABarppapp	347	2525	0	0		0	0	0	0	0
184	1	75	177	-1	273	182	4.5	33	ABprpappp	288	56	0	0		0	0	0	0	0
185	1	122	110	-1	152	282	21.1	41	Caaap	-39	0	0	0		0	0	0	0	0
186	1	165	105	-1	194	220	14.0	38	Eprp	379	-152	0	0		0	0	0	0	0
187	1	139	145	-1	395	331	12.6	32	MSapapp	113	0	0	0		0	0	0	0	0
188	1	86	23	-1	195	179	4.6	31	ABprppppp	301	724	0	0		0	0	0	0	0
189	1	198	200	-1	281	233	12.1	32	Z2	323	-234	0	0		0	0	0	0	0
190	1	62	21	-1	274	107	10.2	33	ABprppapp	332	-219	0	0		0	0	0	0	0
191	1	44	11	-1	541	142	17.4	34	ABalaappp	334	-19	0	0		0	0	0	0	0
192	1	80	83	-1	200	149	19.3	35	ABarppppp	343	768	0	0		0	0	0	0	0
193	1	162	25	-1	435	223	4.4	29	ABarapapap	191	-843	0	0		0	0	0	0	0
194	1	39	180	-1	495	169	10.8	28	MSppaap	-513	0	0	0		0	0	0	0	0
195	1	146	2	-1	329	149	15.9	33	MSppppp	330	-1311	0	0		0	0	0	0	0
196	1	197	140	-1	170	304	6.7	35	Cappp	358	1059	0	0		0	0	0	0	0
197	1	111	123	-1	237	207	6.5	35	Cppaa	598	0	0	0		0	0	0	0	0
198	1	94	175	-1	377	323	17.5	32	MSappap	277	147	0	0		0	0	0	0	0
199	1	16	144	-1	478	356	16.6	29	ABalpppppa	136	0	0	0		0	0	0	0	0
200	1	148	138	-1	233	206	10.7	32	Dppp	472	0	0	0		0	0	0	0	0
201	1	200	197	-1	346	251	11.1	28	Z3	-6	0	0	0		0	0	0	0	0
