# Supplementary material for: The AP-2 Transcription Factor APTF-2 Is Required for Neuroblast and Epidermal Morphogenesis in Caenorhabditis elegans Embryogenesis
Source: PLoS Genet. 2016 May 13;12(5):e1006048. doi: 10.1371/journal.pgen.1006048 (PMC4866721; doi:10.1371/journal.pgen.1006048)
Supplement: S4 Text — (ZIP) [file pgen.1006048.s032.zip › nuclei/t132-nuclei]

1	1	13	97	-1	176	137	14.6	34	ABprapapp	198	0	0	0		0	0	0	0	0
2	1	195	12	-1	332	144	16.2	34	MSppppp	337	154	0	0		0	0	0	0	0
3	1	62	22	-1	579	279	20.1	33	ABalapapa	322	338	0	0		0	0	0	0	0
4	1	37	51	-1	641	272	14.3	33	ABalaaapa	123	0	0	0		0	0	0	0	0
5	1	46	36	-1	532	121	12.8	33	ABpraaaaa	177	0	0	0		0	0	0	0	0
6	1	17	109	-1	567	274	4.2	31	ABalpaaap	102	0	0	0		0	0	0	0	0
7	1	51	84	-1	200	305	9.5	35	Cappa	349	14	0	0		0	0	0	0	0
8	1	149	200	-1	503	345	18.5	29	ABalppppap	197	130	0	0		0	0	0	0	0
9	1	132	176	-1	220	127	12.1	32	ABprapppa	-231	0	0	0		0	0	0	0	0
10	1	10	143	-1	371	279	6.8	31	MSaapap	286	230	0	0		0	0	0	0	0
11	1	191	19	-1	546	148	18.0	34	ABalaappp	343	1133	0	0		0	0	0	0	0
12	1	99	34	-1	506	181	19.2	35	ABalapppp	337	1113	0	0		0	0	0	0	0
13	1	41	27	-1	354	91	17.5	36	ABpraappp	17	0	0	0		0	0	0	0	0
14	1	6	10	-1	382	87	13.2	32	ABprpaapp	273	144	0	0		0	0	0	0	0
15	1	91	79	-1	389	148	12.5	31	MSppppa	261	780	0	0		0	0	0	0	0
16	1	83	44	-1	452	120	17.3	34	ABpraaapp	23	0	0	0		0	0	0	0	0
17	1	47	122	-1	234	114	15.3	34	ABprappap	323	-294	0	0		0	0	0	0	0
18	1	53	153	-1	146	238	5.9	34	Cpppp	124	0	0	0		0	0	0	0	0
19	1	1	93	-1	530	217	10.6	32	ABaraappa	310	689	0	0		0	0	0	0	0
20	1	26	139	-1	466	311	7.5	27	ABalpapapp	200	138	0	0		0	0	0	0	0
21	1	190	154	-1	275	107	10.4	33	ABprppapp	306	543	0	0		0	0	0	0	0
22	1	48	140	-1	624	216	7.6	32	ABaraaaaa	-30	0	0	0		0	0	0	0	0
23	1	188	149	-1	204	184	5.2	31	ABprppppp	199	523	0	0		0	0	0	0	0
24	1	117	207	-1	336	145	11.9	27	Dpaa	277	188	0	0		0	0	0	0	0
25	1	193	70	-1	428	225	4.0	28	ABarapapap	216	1326	0	0		0	0	0	0	0
26	1	102	162	-1	178	212	9.1	35	Cppap	311	-148	0	0		0	0	0	0	0
27	1	22	87	-1	402	237	8.0	34	MSpapaa	315	704	0	0		0	0	0	0	0
28	1	87	42	-1	408	381	13.6	33	ABplpaapp	-143	0	0	0		0	0	0	0	0
29	1	167	40	-1	421	284	5.6	31	ABalpapppp	262	754	0	0		0	0	0	0	0
30	1	128	88	-1	236	295	13.4	32	Dapp	329	139	0	0		0	0	0	0	0
31	1	147	53	-1	267	201	16.9	40	Epra	406	-805	0	0		0	0	0	0	0
32	1	65	107	-1	549	163	6.5	33	ABaraaapp	307	925	0	0		0	0	0	0	0
33	1	178	115	-1	545	166	11.4	30	MSppaaa	179	0	0	0		0	0	0	0	0
34	1	118	157	-1	584	299	9.1	32	ABalpaapap	282	588	0	0		0	0	0	0	0
35	1	174	52	-1	548	323	18.9	34	ABalapapp	-26	0	0	0		0	0	0	0	0
36	1	163	64	-1	322	92	11.2	33	ABprppapa	303	178	0	0		0	0	0	0	0
37	1	19	133	-1	590	258	14.6	33	MSaaaaa	-2	0	0	0		0	0	0	0	0
38	1	127	41	-1	557	214	15.0	34	MSpaaaa	342	0	0	0		0	0	0	0	0
39	1	108	16	-1	505	153	6.6	32	ABarapppa	253	753	0	0		0	0	0	0	0
40	1	34	37	-1	292	376	17.3	35	ABplappaa	321	409	0	0		0	0	0	0	0
41	1	97	141	-1	473	353	5.5	33	ABalppapp	79	0	0	0		0	0	0	0	0
42	1	146	185	-1	338	285	22.1	36	ABarppaap	339	-491	0	0		0	0	0	0	0
43	1	7	179	-1	193	142	6.9	34	ABprpppap	304	107	0	0		0	0	0	0	0
44	1	170	67	-1	302	304	9.3	32	Daap	324	309	0	0		0	0	0	0	0
45	1	166	61	-1	494	217	16.1	34	MSpaaap	329	25	0	0		0	0	0	0	0
46	1	57	117	-1	473	212	12.2	34	MSpaapa	253	0	0	0		0	0	0	0	0
47	1	105	82	-1	586	257	9.7	34	ABaraapaa	36	0	0	0		0	0	0	0	0
48	1	110	48	-1	416	277	10.1	35	MSaapaa	532	0	0	0		0	0	0	0	0
49	1	55	166	-1	297	110	18.4	34	ABprapaap	332	-219	0	0		0	0	0	0	0
50	1	44	118	-1	625	311	11.8	34	ABalaaaar	90	0	0	0		0	0	0	0	0
51	1	67	47	-1	306	275	5.5	31	MSaappp	298	577	0	0		0	0	0	0	0
52	1	4	110	-1	618	280	4.9	34	ABalpaaaa	319	84	0	0		0	0	0	0	0
53	1	123	105	-1	346	284	4.2	28	MSaappa	279	968	0	0		0	0	0	0	0
54	1	9	147	-1	325	202	16.6	39	Earp	392	718	0	0		0	0	0	0	0
55	1	78	14	-1	416	164	9.8	31	MSpppaa	306	-694	0	0		0	0	0	0	0
56	1	136	72	-1	313	332	4.3	34	ABplpappp	241	0	0	0		0	0	0	0	0
57	1	101	45	-1	386	315	22.1	36	ABplaaapp	346	-421	0	0		0	0	0	0	0
58	1	80	173	-1	641	233	10.7	34	ABalaaaal	205	0	0	0		0	0	0	0	0
59	1	150	90	-1	290	376	12.8	34	ABplppapp	329	-339	0	0		0	0	0	0	0
60	1	45	106	-1	335	208	3.9	30	MSpappa	717	0	0	0		0	0	0	0	0
61	1	179	55	-1	477	243	22.1	37	ABarpaapa	353	-795	0	0		0	0	0	0	0
62	1	72	91	199	273	350	6.7	35	ABplppppa	201	-192	0	0		0	0	0	0	0
63	1	116	66	-1	194	361	10.2	32	ABplapppp	283	0	0	0		0	0	0	0	0
64	1	159	43	-1	395	96	19.6	34	ABpraappa	-33	0	0	0		0	0	0	0	0
65	1	148	156	-1	419	89	10.3	33	ABprpaaap	365	0	0	0		0	0	0	0	0
66	1	103	92	-1	452	103	11.0	33	ABprpaaaa	-219	0	0	0		0	0	0	0	0
67	1	33	108	-1	513	275	13.3	34	MSaaapa	323	198	0	0		0	0	0	0	0
68	1	113	65	-1	280	93	14.3	34	ABprappaa	82	0	0	0		0	0	0	0	0
69	0	104	-1	-1	444	248	13.5	25		399	0	0	0		0	0	0	0	0
70	1	92	15	-1	364	176	9.4	30	MSpppap	263	398	0	0		0	0	0	0	0
71	1	96	69	-1	232	371	12.6	33	ABplapppa	343	0	0	0		0	0	0	0	0
72	1	12	24	-1	353	234	5.6	31	MSpapap	180	0	0	0		0	0	0	0	0
73	1	107	144	-1	636	272	9.3	30	ABalpaapaa	74	0	0	0		0	0	0	0	0
74	1	155	169	-1	141	314	16.5	34	Caapa	337	353	0	0		0	0	0	0	0
75	1	130	160	-1	517	331	8.6	29	ABalpapapa	202	104	0	0		0	0	0	0	0
76	1	88	164	-1	431	341	7.8	34	ABplpapaa	333	496	0	0		0	0	0	0	0
77	1	172	95	163	538	309	5.0	33	ABalpapaa	197	-478	0	0		0	0	0	0	0
78	1	24	103	-1	242	375	16.7	34	ABplappap	305	32	0	0		0	0	0	0	0
79	1	124	80	-1	391	113	7.4	32	ABprpapaa	324	156	0	0		0	0	0	0	0
80	1	43	196	-1	380	177	22.2	35	ABarpappp	349	725	0	0		0	0	0	0	0
81	1	89	20	-1	496	123	20.4	34	ABpraapaa	168	0	0	0		0	0	0	0	0
82	1	35	94	-1	588	176	13.0	33	ABalaapap	-76	0	0	0		0	0	0	0	0
83	1	192	62	-1	196	150	19.5	35	ABarppppp	340	824	0	0		0	0	0	0	0
84	1	90	135	-1	229	364	7.9	32	ABplpppap	275	-134	0	0		0	0	0	0	0
85	1	60	170	-1	545	255	22.5	34	ABarpaaaa	315	-299	0	0		0	0	0	0	0
86	1	8	18	-1	332	102	21.6	35	ABprapaaa	352	-1462	0	0		0	0	0	0	0
87	1	38	33	191	579	208	7.2	35	ABaraaapa	198	-143	0	0		0	0	0	0	0
88	1	2	205	-1	347	266	16.0	38	Ealp	362	-382	0	0		0	0	0	0	0
89	1	169	152	-1	383	363	21.6	35	ABplapaaa	343	265	0	0		0	0	0	0	0
90	1	175	204	-1	518	261	4.1	26	ABalpappaa	217	-472	0	0		0	0	0	0	0
91	1	56	130	-1	461	317	14.5	32	MSapapa	246	680	0	0		0	0	0	0	0
92	1	154	172	-1	603	316	19.1	36	ABalapaap	171	0	0	0		0	0	0	0	0
93	1	77	167	-1	362	326	5.2	34	ABplpappa	129	0	0	0		0	0	0	0	0
94	1	30	56	-1	493	114	12.6	33	ABpraaaap	336	129	0	0		0	0	0	0	0
95	1	137	131	-1	430	361	18.0	30	ABalpppppp	283	-455	0	0		0	0	0	0	0
96	1	36	174	-1	516	224	22.3	30	ABarpaaap	304	-580	0	0		0	0	0	0	0
97	1	3	83	-1	301	235	6.4	33	MSpappp	298	0	0	0		0	0	0	0	0
98	1	114	181	-1	300	317	13.4	31	Dapa	286	469	0	0		0	0	0	0	0
99	1	42	125	-1	243	129	8.7	33	ABprpppaa	290	-88	0	0		0	0	0	0	0
100	1	21	68	-1	593	363	11.9	30	ABalppaaa	295	62	0	0		0	0	0	0	0
101	1	76	76	-1	439	199	7.3	27	ABarapappa	231	133	0	0		0	0	0	0	0
102	1	140	192	-1	613	182	10.7	32	ABalaapaa	-148	0	0	0		0	0	0	0	0
103	1	134	155	-1	276	174	23.2	36	ABarppppa	360	-876	0	0		0	0	0	0	0
104	1	71	89	-1	625	291	17.3	32	ABalapaaa	168	0	0	0		0	0	0	0	0
105	1	186	7	-1	200	224	14.0	39	Eprp	390	-72	0	0		0	0	0	0	0
106	1	74	186	-1	523	360	5.4	32	ABalppapa	323	-480	0	0		0	0	0	0	0
107	1	50	96	-1	501	368	10.5	33	ABplpaaaa	59	0	0	0		0	0	0	0	0
108	1	63	85	-1	490	215	5.6	28	ABarapaapp	189	-448	0	0		0	0	0	0	0
109	1	173	112	-1	527	258	8.5	34	ABaraapap	173	0	0	0		0	0	0	0	0
110	1	185	142	-1	153	285	20.8	39	Caaap	380	1157	0	0		0	0	0	0	0
111	1	109	128	-1	112	262	8.2	36	Cpapp	324	121	0	0		0	0	0	0	0
112	1	82	63	-1	601	249	5.6	30	ABaraaaap	294	76	0	0		0	0	0	0	0
113	1	126	180	-1	379	198	5.1	30	ABarapappp	299	-736	0	0		0	0	0	0	0
114	1	160	111	-1	457	394	10.6	32	ABplpaaap	202	0	0	0		0	0	0	0	0
115	1	54	3	-1	237	295	7.1	35	Capap	309	115	0	0		0	0	0	0	0
116	1	151	73	-1	573	144	15.1	31	ABalaappa	109	0	0	0		0	0	0	0	0
117	1	125	113	-1	553	323	13.3	32	MSapaaa	310	-282	0	0		0	0	0	0	0
118	1	106	75	-1	529	175	22.3	35	ABarpapaa	-265	0	0	0		0	0	0	0	0
119	1	177	58	-1	564	206	20.2	34	ABalapppa	-287	0	0	0		0	0	0	0	0
120	1	112	189	-1	283	379	9.5	34	ABplpppaa	-135	0	0	0		0	0	0	0	0
121	1	15	71	-1	548	380	11.9	31	ABalppaap	365	0	0	0		0	0	0	0	0
122	1	79	54	-1	325	155	4.6	34	ABprpappa	310	218	0	0		0	0	0	0	0
123	1	197	29	-1	240	210	7.2	34	Cppaa	97	0	0	0		0	0	0	0	0
124	1	16	145	-1	460	232	8.3	33	ABaraappp	259	0	0	0		0	0	0	0	0
125	1	31	101	-1	297	120	7.1	33	ABprppaap	180	0	0	0		0	0	0	0	0
126	1	40	194	-1	138	325	10.6	36	Caapp	361	227	0	0		0	0	0	0	0
127	1	64	150	-1	198	350	17.3	35	ABplapapp	339	-255	0	0		0	0	0	0	0
128	1	49	159	-1	435	236	22.2	37	ABarpaapp	372	624	0	0		0	0	0	0	0
129	1	61	121	-1	542	263	16.1	33	MSaaaap	45	0	0	0		0	0	0	0	0
130	1	141	201	-1	478	278	4.6	30	ABalpappap	251	168	0	0		0	0	0	0	0
131	1	69	120	-1	438	117	21.7	36	ABpraapap	-111	0	0	0		0	0	0	0	0
132	1	94	136	-1	349	125	5.7	32	ABprpapap	413	0	0	0		0	0	0	0	0
133	1	156	77	-1	529	302	23.2	35	ABplaaaaa	160	0	0	0		0	0	0	0	0
134	1	158	146	-1	428	176	21.8	34	ABarpappa	338	1185	0	0		0	0	0	0	0
135	1	14	8	-1	571	342	9.1	34	ABalpaapp	226	-128	0	0		0	0	0	0	0
136	1	85	127	138	461	136	7.6	33	ABarapppp	196	459	0	0		0	0	0	0	0
137	1	119	39	-1	440	312	22.2	35	ABplaaapa	335	145	0	0		0	0	0	0	0
138	1	200	60	-1	234	200	11.4	32	Dppp	274	-406	0	0		0	0	0	0	0
139	1	66	177	-1	422	98	14.4	33	ABprpaapa	182	0	0	0		0	0	0	0	0
140	1	196	104	-1	173	304	6.6	34	Cappp	347	-798	0	0		0	0	0	0	0
141	1	75	158	-1	200	273	14.2	38	Eplp	382	1313	0	0		0	0	0	0	0
142	1	25	32	-1	469	269	12.4	28	MSaaapp	273	347	0	0		0	0	0	0	0
143	1	98	81	-1	478	277	8.5	27	ABalpapppa	203	812	0	0		0	0	0	0	0
144	1	199	190	-1	476	352	16.5	29	ABalpppppa	260	1106	0	0		0	0	0	0	0
145	1	187	100	-1	400	330	12.4	32	MSapapp	68	0	0	0		0	0	0	0	0
146	1	143	195	-1	323	163	21.9	37	ABarpppap	366	-380	0	0		0	0	0	0	0
147	1	171	132	-1	382	253	22.5	36	ABarppaaa	362	306	0	0		0	0	0	0	0
148	1	29	129	-1	476	176	22.6	35	ABarpapap	123	0	0	0		0	0	0	0	0
149	1	180	31	-1	437	149	5.1	28	ABarappapa	192	-476	0	0		0	0	0	0	0
150	1	176	134	-1	633	208	15.1	35	ABalaaapp	-210	0	0	0		0	0	0	0	0
151	1	27	21	-1	500	125	16.3	33	ABpraaapa	-89	0	0	0		0	0	0	0	0
152	1	52	197	-1	489	304	22.2	32	ABplaaaap	179	0	0	0		0	0	0	0	0
153	1	100	25	-1	408	348	5.3	34	ABplpapap	345	-117	0	0		0	0	0	0	0
154	1	28	11	-1	599	219	19.5	34	ABalappap	411	0	0	0		0	0	0	0	0
155	1	70	126	-1	132	194	16.6	38	Cpaap	380	-453	0	0		0	0	0	0	0
156	1	144	171	-1	234	117	19.8	36	ABprapapa	330	1237	0	0		0	0	0	0	0
157	1	181	184	-1	295	298	21.9	36	ABarppapa	347	232	0	0		0	0	0	0	0
158	1	133	178	-1	264	350	21.7	38	ABplapapa	-310	0	0	0		0	0	0	0	0
159	1	68	6	-1	464	354	21.7	35	ABplaapap	323	884	0	0		0	0	0	0	0
160	1	165	168	-1	255	259	8.6	33	Capaa	102	0	0	0		0	0	0	0	0
161	1	135	86	-1	426	314	16.7	30	MSappaa	259	664	0	0		0	0	0	0	0
162	1	18	57	-1	248	148	4.8	34	ABprppppa	237	499	0	0		0	0	0	0	0
163	1	152	30	-1	299	173	11.5	33	Dppa	275	1068	0	0		0	0	0	0	0
164	1	39	182	-1	196	194	23.5	42	Cpaaa	425	458	0	0		0	0	0	0	0
165	1	11	13	-1	285	259	16.8	38	Epla	380	805	0	0		0	0	0	0	0
166	1	161	35	-1	472	165	13.4	30	MSppapa	191	0	0	0		0	0	0	0	0
167	1	86	175	-1	428	156	14.1	30	MSppapp	304	-763	0	0		0	0	0	0	0
168	1	59	2	-1	631	247	18.2	31	ABalappaa	134	0	0	0		0	0	0	0	0
169	1	153	1	-1	340	381	11.4	33	ABplppapa	330	275	0	0		0	0	0	0	0
170	1	23	4	-1	514	351	22.3	34	ABplaapaa	150	0	0	0		0	0	0	0	0
171	1	121	5	-1	327	369	20.5	34	ABplapaap	332	2100	0	0		0	0	0	0	0
172	1	73	198	-1	180	135	10.5	33	ABprapppp	306	700	0	0		0	0	0	0	0
173	1	157	137	-1	370	129	23.0	34	ABarpppaa	323	136	0	0		0	0	0	0	0
174	1	84	78	-1	534	220	3.6	32	ABarapaaa	208	0	0	0		0	0	0	0	0
175	1	198	203	-1	383	322	17.5	31	MSappap	264	125	0	0		0	0	0	0	0
176	1	180	148	-1	382	150	4.6	28	ABarappapp	187	779	0	0		0	0	0	0	0
177	1	184	49	-1	270	187	4.4	33	ABprpappp	355	0	0	0		0	0	0	0	0
178	1	81	119	-1	198	239	5.1	35	Cpppa	322	-674	0	0		0	0	0	0	0
179	1	182	123	-1	476	231	3.5	30	ABarapapaa	212	-94	0	0		0	0	0	0	0
180	1	194	116	-1	498	174	10.7	29	MSppaap	161	0	0	0		0	0	0	0	0
181	1	93	38	-1	490	320	12.3	31	MSapaap	280	-83	0	0		0	0	0	0	0
182	1	131	183	-1	298	184	8.0	29	Dpap	267	74	0	0		0	0	0	0	0
183	1	168	28	-1	399	380	10.5	34	ABplppaaa	349	-293	0	0		0	0	0	0	0
184	1	32	46	-1	460	392	19.7	35	ABplaappa	321	0	0	0		0	0	0	0	0
185	1	139	114	-1	364	381	8.6	33	ABplppaap	206	0	0	0		0	0	0	0	0
186	1	95	99	-1	225	267	22.5	38	Caaaa	431	0	0	0		0	0	0	0	0
187	1	142	26	-1	338	319	16.4	37	MSappp	373	154	0	0		0	0	0	0	0
188	1	120	9	-1	412	201	15.4	37	Eara	377	271	0	0		0	0	0	0	0
189	1	20	17	-1	459	185	4.7	32	ABarappaa	281	427	0	0		0	0	0	0	0
190	1	145	151	-1	227	295	3.6	35	ABplppppp	327	127	0	0		0	0	0	0	0
191	1	111	124	187	384	387	17.5	38	ABplaappp	147	0	0	0		0	0	0	0	0
192	1	162	50	-1	573	367	16.5	33	ABalpppaa	318	-577	0	0		0	0	0	0	0
193	1	183	161	-1	223	316	22.5	35	ABarppapp	337	-226	0	0		0	0	0	0	0
194	1	129	23	-1	464	374	13.9	36	ABplpaapa	330	52	0	0		0	0	0	0	0
195	1	138	59	202	514	391	15.6	35	ABalpppap	343	-383	0	0		0	0	0	0	0
196	1	164	206	-1	357	327	11.7	29	Daaa	241	782	0	0		0	0	0	0	0
197	1	201	193	-1	350	252	10.8	29	Z3	296	-304	0	0		0	0	0	0	0
198	1	149	188	-1	538	348	15.6	28	ABalppppaa	-171	0	0	0		0	0	0	0	0
199	1	58	165	-1	117	220	12.4	38	Cpapa	365	1459	0	0		0	0	0	0	0
200	1	189	208	-1	286	232	12.4	30	Z2	277	141	0	0		0	0	0	0	0
201	1	63	74	-1	528	200	6.2	28	ABarapaapa	192	-767	0	0		0	0	0	0	0
202	1	5	98	-1	356	89	9.7	33	ABprppaaa	128	0	0	0		0	0	0	0	0
203	0	-1	-1	-1	513	222	24.6	33		335	188	0	0		0	0	0	0	0
204	1	122	210	-1	444	266	16.0	34	Eala	245	667	0	0		0	0	0	0	0
