# Supplementary material for: The AP-2 Transcription Factor APTF-2 Is Required for Neuroblast and Epidermal Morphogenesis in Caenorhabditis elegans Embryogenesis
Source: PLoS Genet. 2016 May 13;12(5):e1006048. doi: 10.1371/journal.pgen.1006048 (PMC4866721; doi:10.1371/journal.pgen.1006048)
Supplement: S4 Text — (ZIP) [file pgen.1006048.s032.zip › nuclei/t133-nuclei]

1	1	169	2	-1	345	381	11.6	34	ABplppapa	347	201	0	0		0	0	0	0	0
2	1	168	76	-1	626	258	18.5	32	ABalappaa	292	-163	0	0		0	0	0	0	0
3	1	115	153	-1	237	294	7.4	34	Capap	313	115	0	0		0	0	0	0	0
4	1	170	13	-1	515	349	22.2	34	ABplaapaa	348	-262	0	0		0	0	0	0	0
5	1	171	175	-1	328	363	21.4	34	ABplapaap	339	51	0	0		0	0	0	0	0
6	1	159	98	-1	468	348	21.7	33	ABplaapap	258	0	0	0		0	0	0	0	0
7	1	105	71	-1	200	225	13.6	38	Eprp	385	-20	0	0		0	0	0	0	0
8	1	135	117	183	567	342	8.8	34	ABalpaapp	174	0	0	0		0	0	0	0	0
9	1	188	67	-1	411	197	15.2	37	Eara	362	336	0	0		0	0	0	0	0
10	1	14	35	-1	379	88	13.5	33	ABprpaapp	255	-798	0	0		0	0	0	0	0
11	1	154	131	-1	596	236	20.1	35	ABalappap	303	-1150	0	0		0	0	0	0	0
12	1	2	47	-1	335	147	16.5	33	MSppppp	271	-392	0	0		0	0	0	0	0
13	1	165	194	-1	284	260	17.0	38	Epla	381	159	0	0		0	0	0	0	0
14	1	55	116	-1	409	162	9.8	30	MSpppaa	293	-73	0	0		0	0	0	0	0
15	1	70	92	-1	363	171	9.5	31	MSpppap	290	413	0	0		0	0	0	0	0
16	1	39	54	-1	507	151	6.6	33	ABarapppa	441	0	0	0		0	0	0	0	0
17	1	189	145	-1	453	183	4.9	31	ABarappaa	300	463	0	0		0	0	0	0	0
18	1	86	158	-1	332	104	22.2	35	ABprapaaa	311	164	0	0		0	0	0	0	0
19	1	11	107	-1	551	149	18.0	35	ABalaappp	-425	0	0	0		0	0	0	0	0
20	1	81	58	-1	501	127	20.3	34	ABpraapaa	-103	0	0	0		0	0	0	0	0
21	1	151	144	-1	504	127	15.7	33	ABpraaapa	324	1164	0	0		0	0	0	0	0
22	1	3	85	-1	580	295	20.7	34	ABalapapa	337	1219	0	0		0	0	0	0	0
23	1	194	147	-1	464	379	14.4	36	ABplpaapa	238	484	0	0		0	0	0	0	0
24	1	72	73	-1	349	232	5.6	31	MSpapap	-212	0	0	0		0	0	0	0	0
25	1	153	180	-1	405	349	5.4	34	ABplpapap	319	-1257	0	0		0	0	0	0	0
26	1	187	53	-1	343	319	16.4	36	MSappp	180	0	0	0		0	0	0	0	0
27	1	13	156	-1	349	89	17.7	35	ABpraappp	354	52	0	0		0	0	0	0	0
28	1	183	88	-1	400	379	10.5	33	ABplppaaa	185	0	0	0		0	0	0	0	0
29	1	123	163	-1	236	208	7.4	34	Cppaa	328	707	0	0		0	0	0	0	0
30	1	163	69	-1	300	175	12.0	33	Dppa	323	494	0	0		0	0	0	0	0
31	1	149	137	-1	423	147	5.1	29	ABarappapa	200	202	0	0		0	0	0	0	0
32	1	142	77	-1	465	267	12.4	29	MSaaapp	263	-164	0	0		0	0	0	0	0
33	1	87	97	-1	601	206	7.0	26	ABaraaapaa	199	174	0	0		0	0	0	0	0
34	1	12	105	-1	508	182	19.3	35	ABalapppp	21	0	0	0		0	0	0	0	0
35	1	166	195	-1	473	164	12.9	31	MSppapa	251	-39	0	0		0	0	0	0	0
36	1	5	68	-1	535	121	12.7	33	ABpraaaaa	-126	0	0	0		0	0	0	0	0
37	1	40	93	-1	288	376	17.4	34	ABplappaa	102	0	0	0		0	0	0	0	0
38	1	181	61	-1	490	323	12.2	30	MSapaap	300	-328	0	0		0	0	0	0	0
39	1	137	86	-1	440	313	22.5	35	ABplaaapa	316	412	0	0		0	0	0	0	0
40	1	29	157	-1	418	284	5.5	31	ABalpapppp	288	-55	0	0		0	0	0	0	0
41	1	38	113	-1	558	213	14.8	34	MSpaaaa	6	0	0	0		0	0	0	0	0
42	1	28	22	32	412	389	14.0	35	ABplpaapp	-138	0	0	0		0	0	0	0	0
43	1	64	110	-1	399	98	19.4	34	ABpraappa	257	0	0	0		0	0	0	0	0
44	1	16	8	159	458	117	16.7	36	ABpraaapp	487	0	0	0		0	0	0	0	0
45	1	57	212	-1	387	317	22.2	35	ABplaaapp	318	95	0	0		0	0	0	0	0
46	1	184	15	-1	465	386	19.8	33	ABplaappa	56	0	0	0		0	0	0	0	0
47	1	51	44	-1	305	276	5.4	31	MSaappp	263	597	0	0		0	0	0	0	0
48	1	48	171	-1	418	278	10.3	34	MSaapaa	335	-490	0	0		0	0	0	0	0
49	1	177	64	-1	266	187	4.7	33	ABprpappp	309	-281	0	0		0	0	0	0	0
50	1	192	127	-1	569	371	16.2	32	ABalpppaa	315	927	0	0		0	0	0	0	0
51	1	4	38	-1	640	273	14.3	34	ABalaaapa	-104	0	0	0		0	0	0	0	0
52	1	35	126	-1	549	331	18.8	34	ABalapapp	344	1285	0	0		0	0	0	0	0
53	1	31	210	-1	267	206	16.6	39	Epra	389	511	0	0		0	0	0	0	0
54	1	122	95	-1	320	159	4.4	33	ABprpappa	304	236	0	0		0	0	0	0	0
55	1	61	129	-1	476	238	22.0	35	ABarpaapa	354	153	0	0		0	0	0	0	0
56	1	94	60	-1	496	113	11.9	33	ABpraaaap	317	-831	0	0		0	0	0	0	0
57	1	162	112	178	249	139	5.2	34	ABprppppa	203	185	0	0		0	0	0	0	0
58	1	119	100	-1	566	210	19.8	35	ABalapppa	353	-228	0	0		0	0	0	0	0
59	1	195	120	-1	496	390	16.5	28	ABalpppapp	198	139	0	0		0	0	0	0	0
60	1	138	114	-1	237	201	11.5	33	Dppp	324	-452	0	0		0	0	0	0	0
61	1	45	21	-1	490	216	16.1	34	MSpaaap	155	0	0	0		0	0	0	0	0
62	1	83	186	-1	194	155	19.7	35	ABarppppp	304	379	0	0		0	0	0	0	0
63	1	112	48	-1	594	247	5.6	31	ABaraaaap	285	0	0	0		0	0	0	0	0
64	1	36	173	-1	319	94	11.3	33	ABprppapa	312	-457	0	0		0	0	0	0	0
65	1	68	81	-1	281	94	14.5	34	ABprappaa	319	-1562	0	0		0	0	0	0	0
66	1	63	78	-1	194	362	9.9	32	ABplapppp	322	-316	0	0		0	0	0	0	0
67	1	44	31	-1	304	306	9.4	32	Daap	268	-65	0	0		0	0	0	0	0
68	1	100	139	-1	592	367	11.5	32	ABalppaaa	299	360	0	0		0	0	0	0	0
69	1	71	18	-1	232	370	12.4	33	ABplapppa	60	0	0	0		0	0	0	0	0
70	1	25	70	-1	420	224	3.9	28	ABarapapap	58	0	0	0		0	0	0	0	0
71	1	121	103	-1	545	380	11.3	33	ABalppaap	331	70	0	0		0	0	0	0	0
72	1	56	20	-1	317	338	4.4	35	ABplpappp	338	-1395	0	0		0	0	0	0	0
73	1	116	37	-1	574	150	14.8	32	ABalaappa	423	0	0	0		0	0	0	0	0
74	1	201	149	-1	522	195	5.9	26	ABarapaapa	187	-775	0	0		0	0	0	0	0
75	1	118	182	-1	531	176	22.4	36	ABarpapaa	431	0	0	0		0	0	0	0	0
76	1	101	142	-1	433	194	7.6	26	ABarapappa	265	1852	0	0		0	0	0	0	0
77	1	133	104	-1	533	301	23.5	36	ABplaaaaa	358	478	0	0		0	0	0	0	0
78	1	174	148	-1	532	219	3.5	32	ABarapaaa	321	-808	0	0		0	0	0	0	0
79	1	15	132	-1	389	146	12.7	31	MSppppa	130	0	0	0		0	0	0	0	0
80	1	79	161	-1	384	115	7.2	32	ABprpapaa	318	182	0	0		0	0	0	0	0
81	1	143	45	-1	477	278	8.6	26	ABalpapppa	266	-189	0	0		0	0	0	0	0
82	1	47	25	-1	580	258	9.5	33	ABaraapaa	77	0	0	0		0	0	0	0	0
83	1	97	87	-1	298	234	6.1	32	MSpappp	316	531	0	0		0	0	0	0	0
84	1	7	143	-1	201	302	9.5	34	Cappa	346	-413	0	0		0	0	0	0	0
85	1	108	133	-1	484	213	5.4	30	ABarapaapp	207	-448	0	0		0	0	0	0	0
86	1	161	184	-1	425	312	16.6	31	MSappaa	249	-276	0	0		0	0	0	0	0
87	1	27	42	-1	399	235	8.0	34	MSpapaa	63	0	0	0		0	0	0	0	0
88	1	30	82	-1	239	295	13.4	34	Dapp	251	488	0	0		0	0	0	0	0
89	1	104	108	-1	621	295	17.4	33	ABalapaaa	-34	0	0	0		0	0	0	0	0
90	1	59	7	-1	295	383	13.4	34	ABplppapp	337	-24	0	0		0	0	0	0	0
91	1	62	79	-1	260	336	5.3	29	ABplppppap	194	-198	0	0		0	0	0	0	0
92	1	66	24	-1	454	106	11.1	33	ABprpaaaa	-210	0	0	0		0	0	0	0	0
93	1	19	119	-1	524	216	10.7	32	ABaraappa	313	977	0	0		0	0	0	0	0
94	1	82	188	-1	598	176	13.4	35	ABalaapap	313	50	0	0		0	0	0	0	0
95	1	77	189	-1	508	301	4.6	27	ABalpapaap	187	-156	0	0		0	0	0	0	0
96	1	107	151	152	496	372	10.4	35	ABplpaaaa	164	0	0	0		0	0	0	0	0
97	1	1	55	-1	176	136	15.0	33	ABprapapp	111	0	0	0		0	0	0	0	0
98	1	202	36	-1	352	87	9.9	32	ABprppaaa	282	140	0	0		0	0	0	0	0
99	1	186	170	-1	220	270	21.9	37	Caaaa	369	-150	0	0		0	0	0	0	0
100	1	145	106	-1	399	332	12.7	33	MSapapp	92	0	0	0		0	0	0	0	0
101	1	125	23	-1	288	120	7.3	33	ABprppaap	176	0	0	0		0	0	0	0	0
102	0	69	-1	-1	443	244	13.6	24		202	98	0	0		0	0	0	0	0
103	1	78	89	-1	240	375	16.5	34	ABplappap	136	0	0	0		0	0	0	0	0
104	1	140	172	-1	172	303	6.6	34	Cappp	181	0	0	0		0	0	0	0	0
105	1	53	5	-1	345	285	4.3	29	MSaappa	245	1269	0	0		0	0	0	0	0
106	1	60	204	-1	330	208	3.9	30	MSpappa	247	720	0	0		0	0	0	0	0
107	1	32	84	-1	554	166	6.4	33	ABaraaapp	272	0	0	0		0	0	0	0	0
108	1	67	49	-1	508	275	13.3	34	MSaaapa	251	0	0	0		0	0	0	0	0
109	1	6	62	-1	567	270	4.7	31	ABalpaaap	253	0	0	0		0	0	0	0	0
110	1	52	75	-1	619	276	5.1	33	ABalpaaaa	81	0	0	0		0	0	0	0	0
111	1	114	121	-1	452	397	11.1	35	ABplpaaap	236	-155	0	0		0	0	0	0	0
112	1	109	115	-1	522	259	8.4	35	ABaraapap	219	0	0	0		0	0	0	0	0
113	1	117	80	-1	550	316	12.7	31	MSapaaa	291	49	0	0		0	0	0	0	0
114	1	185	162	-1	365	385	8.6	33	ABplppaap	310	-118	0	0		0	0	0	0	0
115	1	33	16	-1	547	169	11.3	31	MSppaaa	262	0	0	0		0	0	0	0	0
116	1	180	12	-1	499	176	10.5	29	MSppaap	473	0	0	0		0	0	0	0	0
117	1	46	181	-1	471	212	11.7	33	MSpaapa	278	0	0	0		0	0	0	0	0
118	1	50	14	-1	626	314	11.7	34	ABalaaaar	123	0	0	0		0	0	0	0	0
119	1	178	52	-1	196	238	5.4	35	Cpppa	356	9	0	0		0	0	0	0	0
120	1	131	4	-1	440	120	21.6	35	ABpraapap	228	0	0	0		0	0	0	0	0
121	1	129	33	-1	540	262	15.8	33	MSaaaap	213	0	0	0		0	0	0	0	0
122	1	17	213	-1	235	115	16.2	34	ABprappap	196	0	0	0		0	0	0	0	0
123	1	179	34	-1	463	233	3.3	30	ABarapapaa	230	-88	0	0		0	0	0	0	0
124	1	191	193	-1	341	386	17.7	30	ABplaapppp	204	803	0	0		0	0	0	0	0
125	1	99	99	-1	240	127	9.1	35	ABprpppaa	190	0	0	0		0	0	0	0	0
126	1	155	202	-1	132	195	16.5	37	Cpaap	374	403	0	0		0	0	0	0	0
127	1	136	205	-1	476	133	6.8	29	ABarappppa	196	121	0	0		0	0	0	0	0
128	1	111	50	-1	110	260	7.8	36	Cpapp	321	440	0	0		0	0	0	0	0
129	1	148	9	-1	480	175	22.4	34	ABarpapap	222	0	0	0		0	0	0	0	0
130	1	91	167	-1	460	316	14.4	32	MSapapa	281	-911	0	0		0	0	0	0	0
131	1	95	28	-1	431	356	18.0	30	ABalpppppp	307	239	0	0		0	0	0	0	0
132	1	147	130	-1	382	257	22.6	35	ABarppaaa	359	538	0	0		0	0	0	0	0
133	1	37	19	-1	587	261	14.6	33	MSaaaaa	124	0	0	0		0	0	0	0	0
134	1	150	27	-1	633	213	15.6	34	ABalaaapp	70	0	0	0		0	0	0	0	0
135	1	84	146	-1	230	363	7.8	30	ABplpppap	296	-118	0	0		0	0	0	0	0
136	1	132	91	-1	340	122	5.8	33	ABprpapap	326	-1703	0	0		0	0	0	0	0
137	1	173	208	-1	371	128	23.2	34	ABarpppaa	336	-311	0	0		0	0	0	0	0
138	1	136	123	-1	426	127	7.9	28	ABarappppp	191	-498	0	0		0	0	0	0	0
139	1	20	177	-1	456	313	7.6	27	ABalpapapp	235	317	0	0		0	0	0	0	0
140	1	22	65	-1	629	224	7.8	33	ABaraaaaa	133	0	0	0		0	0	0	0	0
141	1	41	10	-1	471	349	5.5	32	ABalppapp	185	0	0	0		0	0	0	0	0
142	1	110	150	-1	153	289	20.6	39	Caaap	396	59	0	0		0	0	0	0	0
143	1	10	57	-1	370	279	6.9	30	MSaapap	303	130	0	0		0	0	0	0	0
144	1	73	51	-1	639	273	9.4	30	ABalpaapaa	74	0	0	0		0	0	0	0	0
145	1	124	124	-1	458	233	8.0	34	ABaraappp	-83	0	0	0		0	0	0	0	0
146	1	134	166	-1	428	173	21.5	34	ABarpappa	347	1203	0	0		0	0	0	0	0
147	1	54	56	-1	323	201	16.5	39	Earp	384	412	0	0		0	0	0	0	0
148	1	176	211	-1	368	149	4.7	27	ABarappapp	185	467	0	0		0	0	0	0	0
149	1	23	41	111	201	180	5.1	34	ABprppppp	206	0	0	0		0	0	0	0	0
150	1	127	96	-1	195	353	17.1	33	ABplapapp	-274	0	0	0		0	0	0	0	0
151	1	190	207	-1	225	294	3.6	35	ABplppppp	344	1009	0	0		0	0	0	0	0
152	1	89	198	-1	379	365	21.9	36	ABplapaaa	356	-575	0	0		0	0	0	0	0
153	1	18	197	-1	144	233	5.7	33	Cpppp	324	1133	0	0		0	0	0	0	0
154	1	21	118	-1	276	107	10.6	32	ABprppapp	164	0	0	0		0	0	0	0	0
155	1	103	155	-1	276	175	22.8	37	ABarppppa	372	-817	0	0		0	0	0	0	0
156	1	65	66	-1	416	89	10.5	33	ABprpaaap	356	0	0	0		0	0	0	0	0
157	1	34	39	-1	583	299	9.0	31	ABalpaapap	253	-323	0	0		0	0	0	0	0
158	1	141	168	-1	204	275	14.1	38	Eplp	383	411	0	0		0	0	0	0	0
159	1	128	160	-1	430	238	22.2	37	ABarpaapp	368	186	0	0		0	0	0	0	0
160	1	75	101	-1	510	322	8.5	30	ABalpapapa	253	102	0	0		0	0	0	0	0
161	1	193	165	-1	219	318	22.3	36	ABarppapp	319	403	0	0		0	0	0	0	0
162	1	26	190	-1	178	214	9.1	34	Cppap	335	-54	0	0		0	0	0	0	0
163	1	77	83	-1	560	315	4.6	27	ABalpapaaa	144	0	0	0		0	0	0	0	0
164	1	76	43	-1	429	344	8.4	34	ABplpapaa	355	0	0	0		0	0	0	0	0
165	1	199	200	-1	113	221	12.4	37	Cpapa	458	0	0	0		0	0	0	0	0
166	1	49	192	-1	298	112	18.9	34	ABprapaap	93	0	0	0		0	0	0	0	0
167	1	93	30	-1	362	325	5.1	33	ABplpappa	100	0	0	0		0	0	0	0	0
168	1	160	94	-1	257	259	8.8	33	Capaa	326	-94	0	0		0	0	0	0	0
169	1	74	176	-1	137	316	16.3	34	Caapa	320	-568	0	0		0	0	0	0	0
170	1	85	59	-1	549	253	22.4	33	ABarpaaaa	326	398	0	0		0	0	0	0	0
171	1	156	135	-1	234	124	20.5	35	ABprapapa	349	840	0	0		0	0	0	0	0
172	1	92	174	-1	597	331	17.7	35	ABalapaap	355	1443	0	0		0	0	0	0	0
173	1	58	11	-1	636	232	11.3	34	ABalaaaal	329	736	0	0		0	0	0	0	0
174	1	96	187	-1	520	227	22.2	31	ABarpaaap	297	-400	0	0		0	0	0	0	0
175	1	167	140	-1	430	154	13.8	29	MSppapp	275	0	0	0		0	0	0	0	0
176	1	9	74	-1	216	125	12.7	32	ABprapppa	110	0	0	0		0	0	0	0	0
177	1	139	3	-1	421	99	14.4	32	ABprpaapa	305	118	0	0		0	0	0	0	0
178	1	158	136	-1	258	349	21.8	38	ABplapapa	381	-174	0	0		0	0	0	0	0
179	1	43	90	-1	191	145	7.2	33	ABprpppap	320	247	0	0		0	0	0	0	0
180	1	113	203	-1	374	197	4.9	31	ABarapappp	-16	0	0	0		0	0	0	0	0
181	1	98	169	-1	301	319	13.7	32	Dapa	323	-724	0	0		0	0	0	0	0
182	1	164	206	-1	194	200	23.4	41	Cpaaa	416	593	0	0		0	0	0	0	0
183	1	182	199	-1	295	187	8.7	30	Dpap	303	625	0	0		0	0	0	0	0
184	1	157	191	-1	293	303	21.8	37	ABarppapa	345	25	0	0		0	0	0	0	0
185	1	42	179	-1	337	286	22.1	35	ABarppaap	202	0	0	0		0	0	0	0	0
186	1	106	63	-1	522	352	5.3	33	ABalppapa	320	0	0	0		0	0	0	0	0
187	1	191	185	-1	403	387	18.8	30	ABplaapppa	207	803	0	0		0	0	0	0	0
188	1	198	164	-1	540	345	15.1	27	ABalppppaa	210	-167	0	0		0	0	0	0	0
189	1	120	26	-1	277	379	9.5	34	ABplpppaa	130	0	0	0		0	0	0	0	0
190	1	144	138	-1	474	351	16.7	30	ABalpppppa	142	0	0	0		0	0	0	0	0
191	1	87	29	-1	552	218	7.6	27	ABaraaapap	215	169	0	0		0	0	0	0	0
192	1	102	6	-1	611	188	11.4	34	ABalaapaa	313	-229	0	0		0	0	0	0	0
193	1	197	201	-1	349	252	10.9	30	Z3	155	0	0	0		0	0	0	0	0
194	1	126	214	-1	138	326	10.2	37	Caapp	349	547	0	0		0	0	0	0	0
195	1	146	102	-1	322	168	22.3	36	ABarpppap	354	206	0	0		0	0	0	0	0
196	1	80	125	-1	383	176	22.2	34	ABarpappp	326	74	0	0		0	0	0	0	0
197	1	152	109	-1	491	297	21.9	34	ABplaaaap	339	697	0	0		0	0	0	0	0
198	1	172	1	-1	185	137	10.5	34	ABprapppp	317	456	0	0		0	0	0	0	0
199	1	62	141	-1	290	353	6.7	29	ABplppppaa	196	-194	0	0		0	0	0	0	0
200	1	8	209	-1	502	341	18.4	29	ABalppppap	219	-496	0	0		0	0	0	0	0
201	1	130	122	-1	477	275	4.6	31	ABalpappap	267	455	0	0		0	0	0	0	0
202	1	195	46	-1	531	385	14.3	28	ABalpppapa	203	820	0	0		0	0	0	0	0
203	1	175	154	-1	383	323	17.5	30	MSappap	99	0	0	0		0	0	0	0	0
204	1	90	40	-1	517	259	3.7	27	ABalpappaa	241	-755	0	0		0	0	0	0	0
205	1	88	128	-1	349	266	16.4	38	Ealp	368	1114	0	0		0	0	0	0	0
206	1	196	134	-1	350	322	12.4	29	Daaa	184	0	0	0		0	0	0	0	0
207	1	24	72	-1	335	143	12.4	26	Dpaa	-265	0	0	0		0	0	0	0	0
208	1	200	17	-1	290	229	11.7	32	Z2	297	-199	0	0		0	0	0	0	0
209	0	203	-1	-1	521	229	24.7	35		353	214	0	0		0	0	0	0	0
210	1	204	216	-1	444	264	16.0	34	Eala	245	667	0	0		0	0	0	0	0
