# Supplementary material for: The AP-2 Transcription Factor APTF-2 Is Required for Neuroblast and Epidermal Morphogenesis in Caenorhabditis elegans Embryogenesis
Source: PLoS Genet. 2016 May 13;12(5):e1006048. doi: 10.1371/journal.pgen.1006048 (PMC4866721; doi:10.1371/journal.pgen.1006048)
Supplement: S4 Text — (ZIP) [file pgen.1006048.s032.zip › nuclei/t134-nuclei]

1	1	198	12	-1	186	137	10.6	34	ABprapppp	-182	0	0	0		0	0	0	0	0
2	1	1	66	-1	342	376	11.7	35	ABplppapa	303	1603	0	0		0	0	0	0	0
3	1	177	9	-1	424	101	14.2	32	ABprpaapa	77	0	0	0		0	0	0	0	0
4	1	120	163	-1	441	121	21.7	36	ABpraapap	369	169	0	0		0	0	0	0	0
5	1	105	34	-1	346	283	5.1	27	MSaappa	244	952	0	0		0	0	0	0	0
6	1	192	77	-1	606	184	11.4	34	ABalaapaa	252	0	0	0		0	0	0	0	0
7	1	90	171	-1	290	386	12.8	34	ABplppapp	291	-231	0	0		0	0	0	0	0
8	1	44	157	-1	471	122	16.2	29	ABpraaappa	203	100	0	0		0	0	0	0	0
9	1	129	20	-1	481	174	22.2	34	ABarpapap	348	33	0	0		0	0	0	0	0
10	1	141	158	-1	472	345	5.7	32	ABalppapp	510	0	0	0		0	0	0	0	0
11	1	173	203	-1	634	230	11.6	34	ABalaaaal	513	0	0	0		0	0	0	0	0
12	1	116	167	-1	506	172	10.4	28	MSppaap	239	159	0	0		0	0	0	0	0
13	1	4	118	-1	520	346	21.8	35	ABplaapaa	336	352	0	0		0	0	0	0	0
14	1	118	27	-1	632	309	11.5	34	ABalaaaar	143	0	0	0		0	0	0	0	0
15	1	46	99	-1	461	384	19.8	36	ABplaappa	252	770	0	0		0	0	0	0	0
16	1	115	30	-1	548	169	11.5	31	MSppaaa	316	-115	0	0		0	0	0	0	0
17	1	208	221	-1	290	228	11.0	30	Z2	301	-363	0	0		0	0	0	0	0
18	1	69	169	-1	227	373	12.3	33	ABplapppa	51	0	0	0		0	0	0	0	0
19	1	133	38	-1	589	262	14.8	33	MSaaaaa	307	431	0	0		0	0	0	0	0
20	1	72	172	-1	315	334	4.2	37	ABplpappp	341	216	0	0		0	0	0	0	0
21	1	61	60	-1	493	218	15.7	34	MSpaaap	10	0	0	0		0	0	0	0	0
22	1	42	190	-1	384	393	14.2	29	ABplpaappp	196	-150	0	0		0	0	0	0	0
23	1	101	186	-1	292	115	7.6	34	ABprppaap	327	-212	0	0		0	0	0	0	0
24	1	92	94	-1	454	115	10.5	32	ABprpaaaa	303	443	0	0		0	0	0	0	0
25	1	82	84	-1	582	253	9.3	33	ABaraapaa	338	386	0	0		0	0	0	0	0
26	1	189	130	175	275	370	9.1	32	ABplpppaa	130	0	0	0		0	0	0	0	0
27	1	134	100	-1	628	206	15.7	34	ABalaaapp	332	-194	0	0		0	0	0	0	0
28	1	131	102	-1	436	353	17.7	31	ABalpppppp	294	-807	0	0		0	0	0	0	0
29	1	191	180	-1	547	214	7.4	27	ABaraaapap	228	-144	0	0		0	0	0	0	0
30	1	167	56	-1	363	321	4.5	34	ABplpappa	120	0	0	0		0	0	0	0	0
31	1	67	205	-1	306	304	9.3	31	Daap	314	-1141	0	0		0	0	0	0	0
32	1	42	178	-1	428	382	14.2	29	ABplpaappa	199	-150	0	0		0	0	0	0	0
33	1	121	116	-1	541	263	15.8	32	MSaaaap	300	-300	0	0		0	0	0	0	0
34	1	123	198	-1	469	233	3.4	29	ABarapapaa	252	-91	0	0		0	0	0	0	0
35	1	10	21	177	382	91	14.3	33	ABprpaapp	-168	0	0	0		0	0	0	0	0
36	1	98	35	-1	353	87	10.5	33	ABprppaaa	270	141	0	0		0	0	0	0	0
37	1	73	164	-1	576	150	14.9	32	ABalaappa	12	0	0	0		0	0	0	0	0
38	1	51	67	-1	645	269	14.4	34	ABalaaapa	20	0	0	0		0	0	0	0	0
39	1	157	147	-1	586	297	8.9	31	ABalpaapap	312	0	0	0		0	0	0	0	0
40	1	204	82	-1	517	252	3.5	26	ABalpappaa	257	182	0	0		0	0	0	0	0
41	1	149	181	-1	216	177	4.4	28	ABprpppppa	194	200	0	0		0	0	0	0	0
42	1	87	47	-1	404	232	7.7	34	MSpapaa	69	0	0	0		0	0	0	0	0
43	1	164	23	-1	425	343	8.4	34	ABplpapaa	323	0	0	0		0	0	0	0	0
44	1	47	168	-1	307	270	5.2	31	MSaappp	307	49	0	0		0	0	0	0	0
45	1	81	114	-1	475	277	8.8	27	ABalpapppa	256	1426	0	0		0	0	0	0	0
46	1	202	191	-1	538	383	13.5	29	ABalpppapa	214	-1375	0	0		0	0	0	0	0
47	1	12	121	-1	335	148	16.7	33	MSppppp	276	-115	0	0		0	0	0	0	0
48	1	63	166	-1	591	241	5.5	30	ABaraaaap	-67	0	0	0		0	0	0	0	0
49	1	108	104	-1	505	277	13.2	34	MSaaapa	325	780	0	0		0	0	0	0	0
50	1	128	201	-1	110	260	8.1	36	Cpapp	139	0	0	0		0	0	0	0	0
51	1	144	19	-1	638	269	9.0	30	ABalpaapaa	255	-554	0	0		0	0	0	0	0
52	1	119	96	-1	195	242	5.3	35	Cpppa	337	-720	0	0		0	0	0	0	0
53	1	26	127	-1	344	321	16.1	34	MSappp	222	111	0	0		0	0	0	0	0
54	1	16	43	215	500	145	6.7	33	ABarapppa	198	-188	0	0		0	0	0	0	0
55	1	97	32	-1	173	136	15.1	34	ABprapapp	313	62	0	0		0	0	0	0	0
56	1	147	110	-1	322	201	15.9	40	Earp	404	619	0	0		0	0	0	0	0
57	1	143	2	-1	374	283	7.4	31	MSaapap	345	0	0	0		0	0	0	0	0
58	1	20	208	-1	506	126	19.6	34	ABpraapaa	40	0	0	0		0	0	0	0	0
59	1	170	103	-1	545	253	22.1	29	ABarpaaaa	297	179	0	0		0	0	0	0	0
60	1	56	111	-1	493	112	12.4	36	ABpraaaap	-137	0	0	0		0	0	0	0	0
61	1	38	74	-1	492	325	12.1	32	MSapaap	292	545	0	0		0	0	0	0	0
62	1	109	149	-1	560	270	5.0	31	ABalpaaap	96	0	0	0		0	0	0	0	0
63	1	186	7	-1	520	342	5.1	34	ABalppapa	131	0	0	0		0	0	0	0	0
64	1	49	182	-1	267	183	4.6	33	ABprpappp	71	0	0	0		0	0	0	0	0
65	1	140	106	-1	631	222	7.8	32	ABaraaaaa	314	658	0	0		0	0	0	0	0
66	1	156	165	-1	415	87	10.4	33	ABprpaaap	277	-588	0	0		0	0	0	0	0
67	1	9	40	-1	416	198	15.3	37	Eara	376	497	0	0		0	0	0	0	0
68	1	36	95	-1	534	118	12.2	32	ABpraaaaa	210	0	0	0		0	0	0	0	0
69	1	30	206	-1	301	170	12.2	32	Dppa	318	430	0	0		0	0	0	0	0
70	1	70	3	-1	421	224	3.7	27	ABarapapap	258	986	0	0		0	0	0	0	0
71	1	7	24	-1	206	221	13.4	39	Eprp	371	1053	0	0		0	0	0	0	0
72	1	207	216	-1	337	144	12.6	27	Dpaa	266	-314	0	0		0	0	0	0	0
73	1	24	49	-1	350	233	5.5	31	MSpapap	450	0	0	0		0	0	0	0	0
74	1	176	141	-1	216	127	12.9	32	ABprapppa	57	0	0	0		0	0	0	0	0
75	1	110	162	-1	616	273	4.7	33	ABalpaaaa	212	0	0	0		0	0	0	0	0
76	1	2	209	-1	624	249	18.6	32	ABalappaa	292	-793	0	0		0	0	0	0	0
77	1	32	13	-1	468	265	12.5	28	MSaaapp	262	153	0	0		0	0	0	0	0
78	1	66	25	-1	186	357	9.5	32	ABplapppp	302	-356	0	0		0	0	0	0	0
79	1	91	1	-1	251	333	4.8	29	ABplppppap	233	427	0	0		0	0	0	0	0
80	1	113	188	-1	558	312	12.5	31	MSapaaa	316	444	0	0		0	0	0	0	0
81	1	65	90	-1	285	92	14.9	34	ABprappaa	220	0	0	0		0	0	0	0	0
82	1	88	185	-1	237	295	13.4	33	Dapp	326	-799	0	0		0	0	0	0	0
83	1	163	150	-1	558	311	4.3	28	ABalpapaaa	207	459	0	0		0	0	0	0	0
84	1	107	58	-1	555	159	6.9	33	ABaraaapp	328	-72	0	0		0	0	0	0	0
85	1	22	48	-1	582	310	20.7	34	ABalapapa	195	0	0	0		0	0	0	0	0
86	1	39	53	-1	444	308	22.5	35	ABplaaapa	355	245	0	0		0	0	0	0	0
87	1	83	88	-1	298	226	6.0	33	MSpappp	304	577	0	0		0	0	0	0	0
88	1	28	71	-1	397	377	10.6	32	ABplppaaa	324	-1070	0	0		0	0	0	0	0
89	1	103	120	-1	240	371	16.3	35	ABplappap	308	449	0	0		0	0	0	0	0
90	1	179	199	-1	189	147	6.8	32	ABprpppap	259	577	0	0		0	0	0	0	0
91	1	136	81	-1	341	122	5.5	32	ABprpapap	319	-1055	0	0		0	0	0	0	0
92	1	15	50	-1	364	170	9.6	30	MSpppap	-251	0	0	0		0	0	0	0	0
93	1	37	176	-1	284	372	17.6	34	ABplappaa	289	1072	0	0		0	0	0	0	0
94	1	168	83	-1	263	263	8.5	34	Capaa	101	0	0	0		0	0	0	0	0
95	1	54	119	-1	320	158	4.6	32	ABprpappa	202	0	0	0		0	0	0	0	0
96	1	150	200	-1	193	350	16.8	34	ABplapapp	57	0	0	0		0	0	0	0	0
97	1	33	91	-1	602	198	6.8	27	ABaraaapaa	166	0	0	0		0	0	0	0	0
98	1	6	192	-1	471	342	21.5	33	ABplaapap	-60	0	0	0		0	0	0	0	0
99	1	125	28	197	235	124	8.8	33	ABprpppaa	211	192	0	0		0	0	0	0	0
100	1	58	159	-1	570	212	20.2	35	ABalapppa	-46	0	0	0		0	0	0	0	0
101	1	160	79	-1	508	318	8.6	29	ABalpapapa	285	1046	0	0		0	0	0	0	0
102	1	195	41	-1	323	170	22.4	36	ABarpppap	534	0	0	0		0	0	0	0	0
103	1	71	6	-1	552	380	10.4	34	ABalppaap	289	369	0	0		0	0	0	0	0
104	1	77	193	-1	535	303	23.3	36	ABplaaaaa	-133	0	0	0		0	0	0	0	0
105	1	34	93	-1	513	187	19.3	35	ABalapppp	326	661	0	0		0	0	0	0	0
106	1	100	146	-1	398	333	12.8	32	MSapapp	321	243	0	0		0	0	0	0	0
107	1	19	87	-1	553	145	17.8	34	ABalaappp	334	136	0	0		0	0	0	0	0
108	1	89	59	-1	626	290	17.9	34	ABalapaaa	274	0	0	0		0	0	0	0	0
109	1	197	5	-1	498	295	21.5	34	ABplaaaap	335	-5	0	0		0	0	0	0	0
110	1	43	89	-1	399	98	19.5	34	ABpraappa	171	0	0	0		0	0	0	0	0
111	1	149	183	-1	171	200	4.7	28	ABprpppppp	210	507	0	0		0	0	0	0	0
112	1	57	133	-1	272	126	4.8	27	ABprppppaa	196	193	0	0		0	0	0	0	0
113	1	41	14	-1	553	215	14.6	34	MSpaaaa	197	0	0	0		0	0	0	0	0
114	1	60	196	-1	240	196	11.1	31	Dppp	312	-511	0	0		0	0	0	0	0
115	1	112	46	-1	519	252	8.6	35	ABaraapap	255	0	0	0		0	0	0	0	0
116	1	14	156	-1	408	160	10.4	30	MSpppaa	283	348	0	0		0	0	0	0	0
117	1	8	117	-1	596	335	7.8	26	ABalpaappa	199	165	0	0		0	0	0	0	0
118	1	154	135	-1	275	106	11.2	33	ABprppapp	333	127	0	0		0	0	0	0	0
119	1	93	140	-1	531	215	10.7	32	ABaraappa	-3	0	0	0		0	0	0	0	0
120	1	59	179	-1	500	389	16.4	28	ABalpppapp	239	451	0	0		0	0	0	0	0
121	1	111	73	122	448	390	10.8	35	ABplpaaap	154	0	0	0		0	0	0	0	0
122	1	201	113	-1	477	273	4.7	32	ABalpappap	263	440	0	0		0	0	0	0	0
123	1	138	213	-1	422	120	8.1	27	ABarappppp	212	-825	0	0		0	0	0	0	0
124	1	145	54	-1	459	227	8.2	34	ABaraappp	313	-84	0	0		0	0	0	0	0
125	1	196	10	-1	382	177	22.2	35	ABarpappp	348	-789	0	0		0	0	0	0	0
126	1	52	22	-1	549	336	18.5	34	ABalapapp	341	366	0	0		0	0	0	0	0
127	1	50	86	-1	574	368	15.5	32	ABalpppaa	-48	0	0	0		0	0	0	0	0
128	1	205	31	-1	348	265	16.5	37	Ealp	363	-447	0	0		0	0	0	0	0
129	1	55	17	-1	474	240	22.1	36	ABarpaapa	349	948	0	0		0	0	0	0	0
130	1	132	160	-1	383	261	22.8	35	ABarppaaa	351	882	0	0		0	0	0	0	0
131	1	11	207	-1	595	250	21.0	36	ABalappap	315	-518	0	0		0	0	0	0	0
132	1	79	173	-1	388	145	13.5	31	MSppppa	-213	0	0	0		0	0	0	0	0
133	1	85	210	-1	483	207	5.7	31	ABarapaapp	170	0	0	0		0	0	0	0	0
134	1	206	218	-1	351	320	11.5	30	Daaa	247	-896	0	0		0	0	0	0	0
135	1	171	18	-1	228	124	20.5	36	ABprapapa	-171	0	0	0		0	0	0	0	0
136	1	178	62	-1	254	346	21.6	36	ABplapapa	349	-613	0	0		0	0	0	0	0
137	1	31	124	-1	420	143	5.4	29	ABarappapa	214	192	0	0		0	0	0	0	0
138	1	190	29	-1	475	344	16.5	30	ABalpppppa	240	1427	0	0		0	0	0	0	0
139	1	68	68	-1	598	358	10.9	32	ABalppaaa	321	-904	0	0		0	0	0	0	0
140	1	175	154	-1	432	154	14.1	29	MSppapp	288	111	0	0		0	0	0	0	0
141	1	199	26	-1	296	352	6.6	29	ABplppppaa	199	122	0	0		0	0	0	0	0
142	1	76	37	-1	428	191	7.6	26	ABarapappa	122	0	0	0		0	0	0	0	0
143	1	84	109	-1	199	302	10.2	34	Cappa	372	0	0	0		0	0	0	0	0
144	1	21	105	-1	509	126	15.6	33	ABpraaapa	-88	0	0	0		0	0	0	0	0
145	1	17	131	-1	449	179	5.1	30	ABarappaa	166	0	0	0		0	0	0	0	0
146	1	135	8	-1	230	358	7.6	32	ABplpppap	328	57	0	0		0	0	0	0	0
147	1	23	42	219	468	377	14.3	35	ABplpaapa	173	0	0	0		0	0	0	0	0
148	1	78	80	-1	526	211	3.4	34	ABarapaaa	311	327	0	0		0	0	0	0	0
149	1	74	189	-1	522	188	5.9	27	ABarapaapa	225	178	0	0		0	0	0	0	0
150	1	142	51	-1	153	288	20.8	39	Caaap	399	145	0	0		0	0	0	0	0
151	1	96	132	-1	480	372	10.4	28	ABplpaaaap	184	0	0	0		0	0	0	0	0
152	1	96	98	-1	516	362	9.6	28	ABplpaaaaa	194	187	0	0		0	0	0	0	0
153	1	3	65	-1	237	295	7.7	35	Capap	352	171	0	0		0	0	0	0	0
154	1	203	161	-1	386	327	17.4	32	MSappap	319	-348	0	0		0	0	0	0	0
155	1	155	70	-1	274	172	22.6	36	ABarppppa	365	-678	0	0		0	0	0	0	0
156	1	27	61	-1	348	90	18.2	35	ABpraappp	87	0	0	0		0	0	0	0	0
157	1	40	170	-1	418	282	5.6	32	ABalpapppp	250	0	0	0		0	0	0	0	0
158	1	18	194	-1	332	105	22.2	35	ABprapaaa	352	155	0	0		0	0	0	0	0
159	1	44	153	-1	444	116	17.6	29	ABpraaappp	235	193	0	0		0	0	0	0	0
160	1	159	143	-1	428	232	22.1	37	ABarpaapp	-81	0	0	0		0	0	0	0	0
161	1	80	108	-1	381	115	7.5	34	ABprpapaa	495	0	0	0		0	0	0	0	0
162	1	114	139	-1	362	383	8.7	33	ABplppaap	113	0	0	0		0	0	0	0	0
163	1	29	44	-1	239	204	7.4	34	Cppaa	336	269	0	0		0	0	0	0	0
164	1	188	45	-1	542	346	14.5	28	ABalppppaa	224	-1102	0	0		0	0	0	0	0
165	1	161	63	-1	214	318	22.3	37	ABarppapp	337	1380	0	0		0	0	0	0	0
166	1	146	75	-1	432	173	21.5	34	ABarpappa	299	1090	0	0		0	0	0	0	0
167	1	130	97	-1	459	313	14.0	31	MSapapa	318	-516	0	0		0	0	0	0	0
168	1	158	16	-1	206	270	14.1	38	Eplp	382	-1286	0	0		0	0	0	0	0
169	1	181	64	-1	300	316	13.6	32	Dapa	322	-167	0	0		0	0	0	0	0
170	1	99	78	-1	221	273	22.4	37	Caaaa	378	102	0	0		0	0	0	0	0
171	1	48	138	-1	421	276	10.3	33	MSaapaa	633	0	0	0		0	0	0	0	0
172	1	104	85	-1	172	296	6.8	34	Cappp	330	243	0	0		0	0	0	0	0
173	1	64	136	-1	321	93	11.2	35	ABprppapa	138	0	0	0		0	0	0	0	0
174	1	172	72	-1	601	327	16.5	33	ABalapaap	335	292	0	0		0	0	0	0	0
175	1	5	151	-1	329	363	21.4	35	ABplapaap	243	0	0	0		0	0	0	0	0
176	1	169	214	-1	138	318	16.2	35	Caapa	336	-238	0	0		0	0	0	0	0
177	1	139	126	-1	452	308	7.6	27	ABalpapapp	364	0	0	0		0	0	0	0	0
178	1	57	217	-1	230	152	4.7	27	ABprppppap	176	508	0	0		0	0	0	0	0
179	1	185	212	-1	333	282	22.4	36	ABarppaap	367	1100	0	0		0	0	0	0	0
180	1	25	123	-1	403	349	5.4	35	ABplpapap	342	-220	0	0		0	0	0	0	0
181	1	117	148	-1	475	206	11.8	33	MSpaapa	331	221	0	0		0	0	0	0	0
182	1	75	174	-1	534	174	22.2	36	ABarpapaa	360	666	0	0		0	0	0	0	0
183	1	8	142	-1	549	341	8.4	27	ABalpaappp	210	-118	0	0		0	0	0	0	0
184	1	86	145	-1	427	309	16.3	30	MSappaa	262	38	0	0		0	0	0	0	0
185	1	187	155	-1	403	386	19.2	30	ABplaapppa	-168	0	0	0		0	0	0	0	0
186	1	62	125	-1	191	158	19.9	35	ABarppppp	353	428	0	0		0	0	0	0	0
187	1	174	144	-1	516	225	22.2	33	ABarpaaap	296	-770	0	0		0	0	0	0	0
188	1	94	92	-1	599	178	13.7	34	ABalaapap	79	0	0	0		0	0	0	0	0
189	1	95	39	-1	507	296	4.1	27	ABalpapaap	203	174	0	0		0	0	0	0	0
190	1	162	15	-1	182	213	9.0	35	Cppap	338	0	0	0		0	0	0	0	0
191	1	184	101	-1	291	301	22.0	37	ABarppapa	367	516	0	0		0	0	0	0	0
192	1	166	152	-1	295	113	19.5	34	ABprapaap	125	0	0	0		0	0	0	0	0
193	1	124	128	-1	336	386	17.5	30	ABplaapppp	237	181	0	0		0	0	0	0	0
194	1	13	137	-1	286	260	16.7	38	Epla	384	-940	0	0		0	0	0	0	0
195	1	35	107	-1	473	162	12.9	31	MSppapa	254	-42	0	0		0	0	0	0	0
196	0	102	-1	-1	448	243	14.0	25		411	0	0	0		0	0	0	0	0
197	1	153	202	-1	140	237	5.6	34	Cpppp	323	-121	0	0		0	0	0	0	0
198	1	152	134	-1	378	355	21.7	36	ABplapaaa	273	0	0	0		0	0	0	0	0
199	1	183	129	-1	294	182	8.9	31	Dpap	269	254	0	0		0	0	0	0	0
200	1	165	33	-1	114	215	12.4	38	Cpapa	377	-546	0	0		0	0	0	0	0
201	1	193	211	-1	355	256	11.5	32	Z3	394	0	0	0		0	0	0	0	0
202	1	126	36	-1	132	194	16.8	38	Cpaap	369	201	0	0		0	0	0	0	0
203	1	180	76	-1	379	196	4.3	31	ABarapappp	289	294	0	0		0	0	0	0	0
204	1	106	4	-1	333	203	4.2	29	MSpappa	269	1020	0	0		0	0	0	0	0
205	1	127	187	-1	467	130	6.3	30	ABarappppa	188	120	0	0		0	0	0	0	0
206	1	182	184	-1	196	203	23.3	39	Cpaaa	396	1380	0	0		0	0	0	0	0
207	1	151	57	-1	228	291	4.1	37	ABplppppp	150	0	0	0		0	0	0	0	0
208	1	137	115	-1	370	130	23.2	34	ABarpppaa	342	9	0	0		0	0	0	0	0
209	1	200	204	-1	506	346	17.9	31	ABalppppap	226	-494	0	0		0	0	0	0	0
210	1	53	69	-1	268	212	16.3	39	Epra	392	-109	0	0		0	0	0	0	0
211	1	148	52	-1	373	146	4.4	29	ABarappapp	150	0	0	0		0	0	0	0	0
212	1	45	195	-1	386	316	22.2	36	ABplaaapp	365	349	0	0		0	0	0	0	0
213	1	122	55	-1	236	112	16.3	34	ABprappap	372	0	0	0		0	0	0	0	0
214	1	194	11	-1	136	322	10.1	36	Caapp	140	0	0	0		0	0	0	0	0
215	0	209	-1	-1	543	239	25.4	30		184	-1034	0	0		0	0	0	0	0
216	1	210	222	-1	446	261	16.0	34	Eala	245	667	0	0		0	0	0	0	0
