# Supplementary material for: The AP-2 Transcription Factor APTF-2 Is Required for Neuroblast and Epidermal Morphogenesis in Caenorhabditis elegans Embryogenesis
Source: PLoS Genet. 2016 May 13;12(5):e1006048. doi: 10.1371/journal.pgen.1006048 (PMC4866721; doi:10.1371/journal.pgen.1006048)
Supplement: S4 Text — (ZIP) [file pgen.1006048.s032.zip › nuclei/t135-nuclei]

1	1	79	202	-1	250	336	4.5	30	ABplppppap	247	1685	0	0		0	0	0	0	0
2	1	57	54	-1	375	285	7.4	32	MSaapap	323	218	0	0		0	0	0	0	0
3	1	70	188	-1	427	224	3.7	28	ABarapapap	234	1077	0	0		0	0	0	0	0
4	1	204	53	-1	334	207	4.6	29	MSpappa	70	0	0	0		0	0	0	0	0
5	1	109	154	-1	498	291	21.7	35	ABplaaaap	308	-250	0	0		0	0	0	0	0
6	1	103	15	-1	556	379	10.5	31	ABalppaap	-262	0	0	0		0	0	0	0	0
7	1	63	71	164	520	338	5.6	34	ABalppapa	151	0	0	0		0	0	0	0	0
8	1	146	170	205	217	352	7.1	31	ABplpppap	406	0	0	0		0	0	0	0	0
9	1	3	160	-1	432	107	14.4	32	ABprpaapa	24	0	0	0		0	0	0	0	0
10	1	125	41	-1	384	176	22.3	35	ABarpappp	351	106	0	0		0	0	0	0	0
11	1	214	129	-1	135	319	9.7	36	Caapp	-60	0	0	0		0	0	0	0	0
12	1	1	13	-1	178	137	11.0	34	ABprapppp	89	0	0	0		0	0	0	0	0
13	1	77	74	-1	466	261	12.5	29	MSaaapp	-172	0	0	0		0	0	0	0	0
14	1	113	65	-1	551	218	14.7	34	MSpaaaa	237	0	0	0		0	0	0	0	0
15	1	190	102	-1	193	215	8.7	34	Cppap	321	406	0	0		0	0	0	0	0
16	1	168	211	-1	209	265	14.4	39	Eplp	388	-656	0	0		0	0	0	0	0
17	1	129	93	-1	474	239	22.1	37	ABarpaapa	366	-615	0	0		0	0	0	0	0
18	1	135	63	-1	229	122	20.6	36	ABprapapa	363	40	0	0		0	0	0	0	0
19	1	51	175	-1	638	266	8.8	29	ABalpaapaa	262	-240	0	0		0	0	0	0	0
20	1	9	56	-1	483	177	22.0	35	ABarpapap	319	0	0	0		0	0	0	0	0
21	1	35	206	-1	401	90	15.3	28	ABprpaappa	207	770	0	0		0	0	0	0	0
22	1	126	25	-1	549	332	18.4	35	ABalapapp	320	-455	0	0		0	0	0	0	0
23	1	43	16	-1	424	342	8.5	34	ABplpapaa	335	30	0	0		0	0	0	0	0
24	1	71	58	-1	208	218	13.5	38	Eprp	380	-1394	0	0		0	0	0	0	0
25	1	78	22	-1	179	353	9.8	32	ABplapppp	-103	0	0	0		0	0	0	0	0
26	1	141	209	-1	294	354	7.2	29	ABplppppaa	200	411	0	0		0	0	0	0	0
27	1	14	117	-1	636	305	11.4	33	ABalaaaar	329	457	0	0		0	0	0	0	0
28	1	99	11	-1	258	117	8.0	27	ABprpppaaa	200	195	0	0		0	0	0	0	0
29	1	138	31	-1	476	348	16.1	29	ABalpppppa	241	-451	0	0		0	0	0	0	0
30	1	16	76	-1	550	172	11.8	32	MSppaaa	320	0	0	0		0	0	0	0	0
31	1	128	181	-1	348	261	16.4	37	Ealp	357	-82	0	0		0	0	0	0	0
32	1	55	44	-1	172	140	15.3	34	ABprapapp	331	16	0	0		0	0	0	0	0
33	1	200	77	-1	114	213	12.4	38	Cpapa	363	-63	0	0		0	0	0	0	0
34	1	5	142	-1	343	282	5.3	28	MSaappa	257	-600	0	0		0	0	0	0	0
35	1	36	174	-1	353	83	10.6	34	ABprppaaa	301	1402	0	0		0	0	0	0	0
36	1	202	55	-1	135	196	17.3	38	Cpaap	381	-338	0	0		0	0	0	0	0
37	1	142	148	-1	427	191	7.7	27	ABarapappa	229	436	0	0		0	0	0	0	0
38	1	19	182	-1	589	267	14.9	33	MSaaaaa	155	0	0	0		0	0	0	0	0
39	1	189	195	-1	512	295	3.7	27	ABalpapaap	239	214	0	0		0	0	0	0	0
40	1	67	37	-1	414	195	15.1	37	Eara	377	518	0	0		0	0	0	0	0
41	1	102	194	-1	322	168	22.4	35	ABarpppap	347	160	0	0		0	0	0	0	0
42	1	147	197	-1	495	375	13.4	28	ABplpaapaa	203	183	0	0		0	0	0	0	0
43	1	54	105	-1	480	143	6.8	27	ABarapppap	176	446	0	0		0	0	0	0	0
44	1	163	192	-1	242	204	7.1	36	Cppaa	342	386	0	0		0	0	0	0	0
45	1	164	176	-1	541	348	14.4	28	ABalppppaa	242	-468	0	0		0	0	0	0	0
46	1	115	9	-1	519	251	8.9	33	ABaraapap	-45	0	0	0		0	0	0	0	0
47	1	42	135	-1	398	232	7.5	33	MSpapaa	331	778	0	0		0	0	0	0	0
48	1	85	100	-1	587	312	20.6	35	ABalapapa	153	0	0	0		0	0	0	0	0
49	1	73	27	-1	350	235	5.5	32	MSpapap	150	0	0	0		0	0	0	0	0
50	1	92	166	-1	364	168	9.9	28	MSpppap	288	894	0	0		0	0	0	0	0
51	1	150	10	-1	150	289	20.4	39	Caaap	381	151	0	0		0	0	0	0	0
52	1	211	214	-1	375	149	4.5	30	ABarappapp	300	1279	0	0		0	0	0	0	0
53	1	86	2	-1	446	306	22.4	35	ABplaaapa	344	-479	0	0		0	0	0	0	0
54	1	124	127	-1	459	223	8.2	34	ABaraappp	307	74	0	0		0	0	0	0	0
55	1	213	64	-1	235	113	16.2	34	ABprappap	332	190	0	0		0	0	0	0	0
56	1	30	212	-1	361	316	4.2	34	ABplpappa	249	0	0	0		0	0	0	0	0
57	1	207	48	204	225	294	4.6	33	ABplppppp	212	149	0	0		0	0	0	0	0
58	1	84	66	-1	563	167	7.2	32	ABaraaapp	166	0	0	0		0	0	0	0	0
59	1	108	82	-1	629	298	17.2	32	ABalapaaa	325	347	0	0		0	0	0	0	0
60	1	21	91	-1	491	216	15.4	33	MSpaaap	334	466	0	0		0	0	0	0	0
61	1	156	86	-1	341	89	18.5	36	ABpraappp	345	200	0	0		0	0	0	0	0
62	1	136	35	-1	249	345	21.4	36	ABplapapa	363	49	0	0		0	0	0	0	0
63	1	165	198	-1	213	315	22.8	38	ABarppapp	331	1054	0	0		0	0	0	0	0
64	1	169	134	-1	299	319	13.8	32	Dapa	283	-175	0	0		0	0	0	0	0
65	1	153	184	-1	237	302	8.3	34	Capap	-37	0	0	0		0	0	0	0	0
66	1	2	70	-1	342	375	12.3	34	ABplppapa	250	353	0	0		0	0	0	0	0
67	1	38	108	-1	644	267	14.7	35	ABalaaapa	338	498	0	0		0	0	0	0	0
68	1	139	125	-1	600	352	11.4	32	ABalppaaa	232	0	0	0		0	0	0	0	0
69	1	210	140	-1	268	213	16.2	39	Epra	392	1534	0	0		0	0	0	0	0
70	1	155	221	-1	274	172	22.5	36	ABarppppa	344	758	0	0		0	0	0	0	0
71	1	88	123	-1	390	380	11.3	31	ABplppaaa	158	0	0	0		0	0	0	0	0
72	1	174	114	-1	601	328	16.2	34	ABalapaap	324	256	0	0		0	0	0	0	0
73	1	121	224	-1	456	390	9.4	29	ABplpaaapa	224	804	0	0		0	0	0	0	0
74	1	61	141	-1	492	326	11.9	31	MSapaap	309	910	0	0		0	0	0	0	0
75	1	166	49	-1	435	178	21.5	33	ABarpappa	318	156	0	0		0	0	0	0	0
76	1	203	172	-1	383	196	4.6	31	ABarapappp	291	-711	0	0		0	0	0	0	0
77	1	6	8	-1	608	184	11.4	35	ABalaapaa	349	-1428	0	0		0	0	0	0	0
78	1	170	146	-1	227	275	22.5	28	Caaaa	174	1553	0	0		0	0	0	0	0
79	1	101	161	-1	506	319	8.5	29	ABalpapapa	279	86	0	0		0	0	0	0	0
80	1	148	162	-1	524	207	3.5	34	ABarapaaa	337	39	0	0		0	0	0	0	0
81	1	91	213	-1	342	124	5.4	32	ABprpapap	294	-51	0	0		0	0	0	0	0
82	1	40	34	-1	517	250	3.5	27	ABalpappaa	176	0	0	0		0	0	0	0	0
83	1	94	137	-1	264	268	8.5	33	Capaa	330	17	0	0		0	0	0	0	0
84	1	25	19	-1	585	253	8.9	33	ABaraapaa	-73	0	0	0		0	0	0	0	0
85	1	172	92	-1	169	292	7.0	34	Cappp	332	869	0	0		0	0	0	0	0
86	1	127	17	-1	577	363	15.7	34	ABalpppaa	220	-365	0	0		0	0	0	0	0
87	1	107	109	-1	552	147	18.0	35	ABalaappp	305	763	0	0		0	0	0	0	0
88	1	87	59	-1	297	227	6.3	32	MSpappp	-26	0	0	0		0	0	0	0	0
89	1	110	45	-1	395	99	19.7	34	ABpraappa	335	-137	0	0		0	0	0	0	0
90	1	81	133	-1	280	95	14.5	35	ABprappaa	318	-171	0	0		0	0	0	0	0
91	1	97	78	-1	608	197	6.8	27	ABaraaapaa	229	785	0	0		0	0	0	0	0
92	1	188	183	-1	606	174	14.4	29	ABalaapap	264	1181	0	0		0	0	0	0	0
93	1	105	169	-1	521	190	19.5	35	ABalapppp	337	1344	0	0		0	0	0	0	0
94	1	24	81	-1	454	116	10.5	32	ABprpaaaa	140	0	0	0		0	0	0	0	0
95	1	68	126	-1	537	120	11.7	32	ABpraaaaa	233	0	0	0		0	0	0	0	0
96	1	52	215	-1	198	244	5.3	35	Cpppa	307	154	0	0		0	0	0	0	0
97	1	167	196	-1	457	317	13.7	32	MSapapa	303	-192	0	0		0	0	0	0	0
98	1	152	67	-1	523	357	10.1	28	ABplpaaaaa	180	0	0	0		0	0	0	0	0
99	1	15	151	208	452	386	19.9	36	ABplaappa	-151	0	0	0		0	0	0	0	0
100	1	27	52	-1	629	208	15.8	34	ABalaaapp	151	0	0	0		0	0	0	0	0
101	1	191	118	-1	291	301	22.5	37	ABarppapa	371	208	0	0		0	0	0	0	0
102	1	28	88	-1	434	356	16.9	32	ABalpppppp	309	141	0	0		0	0	0	0	0
103	1	59	106	-1	538	253	22.2	22	ABarpaaaa	144	802	0	0		0	0	0	0	0
104	1	49	189	-1	504	276	13.5	33	MSaaapa	339	958	0	0		0	0	0	0	0
105	1	144	95	-1	514	128	15.5	32	ABpraaapa	-165	0	0	0		0	0	0	0	0
106	1	65	90	-1	632	225	8.5	32	ABaraaaaa	205	0	0	0		0	0	0	0	0
107	1	195	30	-1	475	162	12.8	31	MSppapa	-39	0	0	0		0	0	0	0	0
108	1	161	23	-1	377	114	7.7	34	ABprpapaa	189	0	0	0		0	0	0	0	0
109	1	143	132	-1	201	301	10.3	34	Cappa	149	0	0	0		0	0	0	0	0
110	1	56	40	-1	324	202	15.9	38	Earp	375	-719	0	0		0	0	0	0	0
111	1	60	12	-1	495	110	11.8	33	ABpraaaap	63	0	0	0		0	0	0	0	0
112	0	196	-1	-1	443	246	14.2	26		207	1040	0	0		0	0	0	0	0
113	1	122	190	-1	481	270	5.4	31	ABalpappap	150	0	0	0		0	0	0	0	0
114	1	45	128	-1	477	281	8.9	27	ABalpapppa	246	-429	0	0		0	0	0	0	0
115	1	208	219	-1	371	130	22.8	33	ABarpppaa	333	931	0	0		0	0	0	0	0
116	1	33	168	-1	535	262	16.5	33	MSaaaap	209	0	0	0		0	0	0	0	0
117	1	117	4	-1	603	334	7.8	25	ABalpaappa	202	166	0	0		0	0	0	0	0
118	1	13	1	-1	520	346	21.7	35	ABplaapaa	210	0	0	0		0	0	0	0	0
119	1	95	20	-1	324	166	4.9	32	ABprpappa	310	769	0	0		0	0	0	0	0
120	1	89	5	-1	241	373	16.4	33	ABplappap	431	0	0	0		0	0	0	0	0
121	1	47	149	-1	338	147	16.9	32	MSppppp	306	-88	0	0		0	0	0	0	0
122	1	121	32	-1	429	392	11.4	29	ABplpaaapp	233	-137	0	0		0	0	0	0	0
123	1	180	43	-1	399	348	5.5	34	ABplpapap	335	-1259	0	0		0	0	0	0	0
124	1	137	29	-1	420	140	5.4	29	ABarappapa	235	183	0	0		0	0	0	0	0
125	1	186	3	-1	194	156	20.0	35	ABarppppp	299	1186	0	0		0	0	0	0	0
126	1	177	28	-1	456	308	7.1	27	ABalpapapp	232	361	0	0		0	0	0	0	0
127	1	53	69	150	344	320	16.3	33	MSappp	314	-317	0	0		0	0	0	0	0
128	1	193	223	-1	335	389	17.9	30	ABplaapppp	256	185	0	0		0	0	0	0	0
129	1	199	83	-1	296	180	9.4	32	Dpap	321	254	0	0		0	0	0	0	0
130	1	26	136	-1	299	378	9.5	28	ABplpppaaa	209	-1125	0	0		0	0	0	0	0
131	1	145	207	222	446	178	5.0	34	ABarappaa	206	-163	0	0		0	0	0	0	0
132	1	151	180	-1	476	371	10.0	28	ABplpaaaap	209	-431	0	0		0	0	0	0	0
133	1	112	89	-1	278	130	4.5	28	ABprppppaa	189	198	0	0		0	0	0	0	0
134	1	198	121	-1	379	347	20.8	36	ABplapaaa	315	-40	0	0		0	0	0	0	0
135	1	118	152	-1	271	105	11.4	35	ABprppapp	324	0	0	0		0	0	0	0	0
136	1	173	119	-1	320	90	11.2	34	ABprppapa	183	0	0	0		0	0	0	0	0
137	1	194	7	-1	286	261	16.6	38	Epla	371	-188	0	0		0	0	0	0	0
138	1	171	62	-1	423	276	10.3	34	MSaapaa	318	0	0	0		0	0	0	0	0
139	1	162	75	-1	362	378	8.4	33	ABplppaap	413	0	0	0		0	0	0	0	0
140	1	119	24	-1	538	217	10.7	34	ABaraappa	149	0	0	0		0	0	0	0	0
141	1	74	14	-1	215	121	12.6	33	ABprapppa	28	0	0	0		0	0	0	0	0
142	1	183	124	-1	551	339	8.7	27	ABalpaappp	200	-424	0	0		0	0	0	0	0
143	1	160	130	-1	425	230	22.4	37	ABarpaapp	359	1181	0	0		0	0	0	0	0
144	1	187	187	-1	513	230	22.3	34	ABarpaaap	278	-152	0	0		0	0	0	0	0
145	1	184	96	-1	430	308	16.4	31	MSappaa	246	341	0	0		0	0	0	0	0
146	1	106	165	-1	398	335	12.6	32	MSapapp	294	-350	0	0		0	0	0	0	0
147	1	39	57	-1	581	302	8.4	32	ABalpaapap	-42	0	0	0		0	0	0	0	0
148	1	181	216	-1	474	204	11.7	34	MSpaapa	335	805	0	0		0	0	0	0	0
149	1	62	79	-1	556	269	4.7	31	ABalpaaap	168	0	0	0		0	0	0	0	0
150	1	83	87	-1	560	311	4.3	28	ABalpapaaa	271	-846	0	0		0	0	0	0	0
151	1	175	110	-1	330	363	21.6	35	ABplapaap	343	-207	0	0		0	0	0	0	0
152	1	192	200	-1	292	111	19.5	34	ABprapaap	312	776	0	0		0	0	0	0	0
153	1	159	147	-1	436	117	18.3	30	ABpraaappp	229	-439	0	0		0	0	0	0	0
154	1	140	42	-1	434	152	14.2	30	MSppapp	286	209	0	0		0	0	0	0	0
155	1	185	39	-1	401	388	19.1	30	ABplaapppa	266	1121	0	0		0	0	0	0	0
156	1	116	103	-1	408	158	10.5	30	MSpppaa	236	0	0	0		0	0	0	0	0
157	1	8	157	-1	479	122	15.5	27	ABpraaappa	191	-843	0	0		0	0	0	0	0
158	1	10	173	226	473	346	5.9	33	ABalppapp	475	0	0	0		0	0	0	0	0
159	1	100	111	-1	571	216	20.2	35	ABalapppa	-176	0	0	0		0	0	0	0	0
160	1	130	97	-1	380	266	22.6	35	ABarppaaa	353	-381	0	0		0	0	0	0	0
161	1	154	217	-1	390	323	17.2	32	MSappap	295	497	0	0		0	0	0	0	0
162	1	75	26	-1	612	272	4.7	33	ABalpaaaa	333	53	0	0		0	0	0	0	0
163	1	4	139	-1	447	126	22.4	38	ABpraapap	36	0	0	0		0	0	0	0	0
164	1	37	94	-1	579	152	15.6	33	ABalaappa	324	542	0	0		0	0	0	0	0
165	1	66	115	-1	408	86	10.7	32	ABprpaaap	328	0	0	0		0	0	0	0	0
166	1	48	47	-1	592	238	5.2	30	ABaraaaap	59	0	0	0		0	0	0	0	0
167	1	12	112	-1	507	169	10.3	28	MSppaap	155	0	0	0		0	0	0	0	0
168	1	44	61	-1	304	270	5.2	32	MSaappp	-73	0	0	0		0	0	0	0	0
169	1	18	68	-1	223	371	12.3	33	ABplapppa	-95	0	0	0		0	0	0	0	0
170	1	157	210	-1	421	281	5.6	31	ABalpapppp	314	191	0	0		0	0	0	0	0
171	1	7	33	-1	287	387	12.9	33	ABplppapp	337	-182	0	0		0	0	0	0	0
172	1	20	18	-1	310	336	4.4	34	ABplpappp	337	241	0	0		0	0	0	0	0
173	1	132	145	-1	387	141	13.5	31	MSppppa	114	0	0	0		0	0	0	0	0
174	1	182	156	-1	528	177	22.8	37	ABarpapaa	374	321	0	0		0	0	0	0	0
175	1	26	38	-1	253	369	8.3	28	ABplpppaap	127	0	0	0		0	0	0	0	0
176	1	93	80	-1	286	371	17.6	34	ABplappaa	117	0	0	0		0	0	0	0	0
177	1	35	177	-1	363	84	13.6	29	ABprpaappp	193	762	0	0		0	0	0	0	0
178	1	32	6	-1	424	392	14.3	29	ABplpaappa	234	135	0	0		0	0	0	0	0
179	1	120	199	-1	498	389	16.8	29	ABalpppapp	252	135	0	0		0	0	0	0	0
180	1	29	158	-1	553	216	7.1	28	ABaraaapap	254	135	0	0		0	0	0	0	0
181	1	41	138	-1	213	184	4.3	29	ABprpppppa	190	199	0	0		0	0	0	0	0
182	1	64	99	-1	266	179	4.5	34	ABprpappp	245	0	0	0		0	0	0	0	0
183	1	111	193	-1	166	202	4.8	28	ABprpppppp	226	0	0	0		0	0	0	0	0
184	1	206	201	-1	196	202	23.4	41	Cpaaa	409	-480	0	0		0	0	0	0	0
185	1	82	220	-1	237	292	13.4	33	Dapp	265	681	0	0		0	0	0	0	0
186	1	23	155	-1	296	116	7.6	32	ABprppaap	294	-198	0	0		0	0	0	0	0
187	1	205	46	-1	460	122	6.1	30	ABarappppa	209	120	0	0		0	0	0	0	0
188	1	80	50	-1	558	309	12.4	30	MSapaaa	-264	0	0	0		0	0	0	0	0
189	1	149	85	-1	524	189	5.7	27	ABarapaapa	243	798	0	0		0	0	0	0	0
190	1	22	131	-1	374	394	14.3	29	ABplpaappp	226	-1407	0	0		0	0	0	0	0
191	1	46	203	-1	539	387	13.6	28	ABalpppapa	288	300	0	0		0	0	0	0	0
192	1	98	72	-1	472	338	20.9	33	ABplaapap	321	885	0	0		0	0	0	0	0
193	1	104	21	-1	536	301	23.2	35	ABplaaaaa	169	0	0	0		0	0	0	0	0
194	1	158	167	-1	328	104	22.2	36	ABprapaaa	331	-383	0	0		0	0	0	0	0
195	1	212	116	-1	390	317	22.5	37	ABplaaapp	367	32	0	0		0	0	0	0	0
196	1	114	73	-1	243	195	11.2	32	Dppp	316	425	0	0		0	0	0	0	0
197	1	99	218	-1	210	132	8.4	28	ABprpppaap	202	-747	0	0		0	0	0	0	0
198	1	34	185	-1	470	234	3.4	28	ABarapapaa	280	-637	0	0		0	0	0	0	0
199	1	90	101	-1	181	155	7.2	34	ABprpppap	225	0	0	0		0	0	0	0	0
200	1	96	144	191	196	348	17.2	35	ABplapapp	334	1157	0	0		0	0	0	0	0
201	1	50	153	-1	110	254	8.2	36	Cpapp	506	0	0	0		0	0	0	0	0
202	1	197	179	-1	144	241	5.4	33	Cpppp	331	510	0	0		0	0	0	0	0
203	1	11	107	-1	638	236	12.2	35	ABalaaaal	-28	0	0	0		0	0	0	0	0
204	1	209	104	-1	505	344	17.7	30	ABalppppap	289	445	0	0		0	0	0	0	0
205	1	31	171	-1	309	310	9.5	32	Daap	279	-227	0	0		0	0	0	0	0
206	1	69	98	-1	301	169	12.3	32	Dppa	319	-357	0	0		0	0	0	0	0
207	1	131	51	-1	600	248	20.6	36	ABalappap	318	-207	0	0		0	0	0	0	0
208	1	58	36	-1	505	129	19.9	34	ABpraapaa	331	-89	0	0		0	0	0	0	0
209	1	76	60	-1	623	264	18.7	33	ABalappaa	308	440	0	0		0	0	0	0	0
210	1	133	163	-1	483	207	5.5	32	ABarapaapp	159	0	0	0		0	0	0	0	0
211	1	201	228	-1	355	258	11.8	30	Z3	232	-1162	0	0		0	0	0	0	0
212	1	179	84	-1	332	282	22.2	36	ABarppaap	345	600	0	0		0	0	0	0	0
213	1	123	186	-1	418	121	8.4	28	ABarappppp	258	-100	0	0		0	0	0	0	0
214	1	176	159	-1	139	320	15.7	34	Caapa	326	-704	0	0		0	0	0	0	0
215	1	54	120	-1	526	150	6.8	27	ABarapppaa	133	0	0	0		0	0	0	0	0
216	1	72	225	-1	337	143	12.8	26	Dpaa	-108	0	0	0		0	0	0	0	0
217	1	178	143	-1	228	151	4.6	28	ABprppppap	194	0	0	0		0	0	0	0	0
218	1	134	178	-1	356	316	11.5	29	Daaa	-513	0	0	0		0	0	0	0	0
219	1	147	122	-1	452	398	14.6	29	ABplpaapap	219	197	0	0		0	0	0	0	0
220	0	215	-1	-1	552	250	24.6	26		204	-1067	0	0		0	0	0	0	0
221	1	17	227	-1	287	239	11.5	31	Z2	291	-210	0	0		0	0	0	0	0
222	1	216	230	-1	444	266	16.0	34	Eala	245	667	0	0		0	0	0	0	0
