# Supplementary material for: The AP-2 Transcription Factor APTF-2 Is Required for Neuroblast and Epidermal Morphogenesis in Caenorhabditis elegans Embryogenesis
Source: PLoS Genet. 2016 May 13;12(5):e1006048. doi: 10.1371/journal.pgen.1006048 (PMC4866721; doi:10.1371/journal.pgen.1006048)
Supplement: S4 Text — (ZIP) [file pgen.1006048.s032.zip › nuclei/t136-nuclei]

1	1	118	213	-1	521	344	21.8	32	ABplaapaa	323	-270	0	0		0	0	0	0	0
2	1	53	212	-1	447	310	22.4	36	ABplaaapa	347	-451	0	0		0	0	0	0	0
3	1	125	167	-1	193	155	19.6	35	ABarppppp	352	857	0	0		0	0	0	0	0
4	1	117	25	-1	606	338	8.3	27	ABalpaappa	205	-169	0	0		0	0	0	0	0
5	1	120	96	-1	240	374	16.2	33	ABplappap	-216	0	0	0		0	0	0	0	0
6	1	178	23	-1	423	399	14.4	30	ABplpaappa	237	-503	0	0		0	0	0	0	0
7	1	137	32	-1	284	260	16.5	37	Epla	371	-753	0	0		0	0	0	0	0
8	1	77	134	-1	601	181	10.8	35	ABalaapaa	104	0	0	0		0	0	0	0	0
9	1	46	155	184	517	261	8.9	34	ABaraapap	-157	0	0	0		0	0	0	0	0
10	1	51	49	-1	151	290	20.1	38	Caaap	384	471	0	0		0	0	0	0	0
11	1	28	161	-1	258	118	7.5	29	ABprpppaaa	209	508	0	0		0	0	0	0	0
12	1	111	215	-1	497	114	11.9	33	ABpraaaap	306	377	0	0		0	0	0	0	0
13	1	12	29	-1	181	137	10.7	33	ABprapppp	66	0	0	0		0	0	0	0	0
14	1	141	47	-1	220	124	12.4	33	ABprapppa	-592	0	0	0		0	0	0	0	0
15	1	6	65	-1	556	381	10.8	32	ABalppaap	53	0	0	0		0	0	0	0	0
16	1	23	189	-1	425	339	9.3	34	ABplpapaa	313	180	0	0		0	0	0	0	0
17	1	86	108	209	582	359	15.9	33	ABalpppaa	-68	0	0	0		0	0	0	0	0
18	1	172	85	-1	307	336	4.3	35	ABplpappp	355	166	0	0		0	0	0	0	0
19	1	84	225	-1	583	256	8.4	33	ABaraapaa	82	0	0	0		0	0	0	0	0
20	1	119	138	-1	323	168	5.2	33	ABprpappa	331	0	0	0		0	0	0	0	0
21	1	193	95	-1	543	298	22.8	34	ABplaaaaa	129	0	0	0		0	0	0	0	0
22	1	25	170	-1	185	355	9.5	31	ABplapppp	89	0	0	0		0	0	0	0	0
23	1	108	48	-1	379	113	7.4	34	ABprpapaa	-117	0	0	0		0	0	0	0	0
24	1	140	157	-1	545	217	10.7	33	ABaraappa	332	-335	0	0		0	0	0	0	0
25	1	22	172	-1	557	333	19.1	34	ABalapapp	212	0	0	0		0	0	0	0	0
26	1	162	135	-1	609	272	4.4	34	ABalpaaaa	-104	0	0	0		0	0	0	0	0
27	1	49	6	-1	346	236	5.8	31	MSpapap	316	135	0	0		0	0	0	0	0
28	1	126	182	-1	456	315	6.3	27	ABalpapapp	255	-188	0	0		0	0	0	0	0
29	1	124	174	-1	419	141	5.4	30	ABarappapa	298	-991	0	0		0	0	0	0	0
30	1	107	20	-1	476	159	13.0	31	MSppapa	278	0	0	0		0	0	0	0	0
31	1	29	123	-1	478	351	15.5	29	ABalpppppa	249	176	0	0		0	0	0	0	0
32	1	122	151	-1	427	397	11.3	27	ABplpaaapp	202	177	0	0		0	0	0	0	0
33	1	171	77	-1	288	385	12.4	33	ABplppapp	401	0	0	0		0	0	0	0	0
34	1	82	12	-1	512	253	3.5	28	ABalpappaa	262	1427	0	0		0	0	0	0	0
35	1	62	17	-1	248	342	21.2	35	ABplapapa	248	772	0	0		0	0	0	0	0
36	1	208	86	-1	510	130	19.7	34	ABpraapaa	311	454	0	0		0	0	0	0	0
37	1	40	8	-1	411	192	15.3	38	Eara	382	-526	0	0		0	0	0	0	0
38	1	175	55	-1	261	369	7.7	27	ABplpppaap	194	-189	0	0		0	0	0	0	0
39	1	155	137	-1	396	395	18.4	30	ABplaapppa	258	178	0	0		0	0	0	0	0
40	1	110	118	-1	327	205	15.5	39	Earp	388	-51	0	0		0	0	0	0	0
41	1	10	140	-1	385	173	22.2	34	ABarpappp	310	405	0	0		0	0	0	0	0
42	1	154	125	-1	441	154	14.1	29	MSppapp	294	1162	0	0		0	0	0	0	0
43	1	123	197	-1	392	347	6.1	33	ABplpapap	134	0	0	0		0	0	0	0	0
44	1	32	64	-1	172	137	14.7	34	ABprapapp	-487	0	0	0		0	0	0	0	0
45	1	89	179	-1	398	101	20.1	35	ABpraappa	289	1065	0	0		0	0	0	0	0
46	1	187	27	-1	465	128	5.8	30	ABarappppa	243	118	0	0		0	0	0	0	0
47	1	166	173	-1	592	240	5.2	31	ABaraaaap	272	52	0	0		0	0	0	0	0
48	1	57	45	-1	203	297	4.1	29	ABplpppppp	219	-191	0	0		0	0	0	0	0
49	1	75	5	-1	437	178	21.5	34	ABarpappa	326	350	0	0		0	0	0	0	0
50	1	188	94	-1	560	305	12.3	31	MSapaaa	274	897	0	0		0	0	0	0	0
51	1	207	72	-1	603	242	19.8	36	ABalappap	285	396	0	0		0	0	0	0	0
52	1	100	53	-1	629	209	15.3	33	ABalaaapp	79	0	0	0		0	0	0	0	0
53	1	4	59	-1	333	205	4.6	28	MSpappa	68	0	0	0		0	0	0	0	0
54	1	2	39	-1	377	283	7.3	32	MSaapap	2	0	0	0		0	0	0	0	0
55	1	36	100	-1	133	196	17.3	38	Cpaap	386	701	0	0		0	0	0	0	0
56	1	20	136	-1	487	182	21.9	33	ABarpapap	332	-139	0	0		0	0	0	0	0
57	1	147	149	-1	581	306	8.0	31	ABalpaapap	333	0	0	0		0	0	0	0	0
58	1	24	219	-1	208	219	13.4	39	Eprp	297	0	0	0		0	0	0	0	0
59	1	88	60	-1	298	228	6.3	32	MSpappp	316	-913	0	0		0	0	0	0	0
60	1	209	194	-1	627	264	18.7	33	ABalappaa	323	1295	0	0		0	0	0	0	0
61	1	168	15	-1	301	273	5.3	31	MSaappp	580	0	0	0		0	0	0	0	0
62	1	138	78	206	433	276	10.9	36	MSaapaa	267	-170	0	0		0	0	0	0	0
63	1	18	230	-1	227	124	20.6	36	ABprapapa	-386	0	0	0		0	0	0	0	0
64	1	55	87	-1	233	114	16.2	35	ABprappap	-104	0	0	0		0	0	0	0	0
65	1	14	91	-1	552	216	14.8	34	MSpaaaa	216	0	0	0		0	0	0	0	0
66	1	58	81	-1	552	167	7.3	34	ABaraaapp	138	0	0	0		0	0	0	0	0
67	1	98	70	-1	522	360	9.8	30	ABplpaaaaa	210	836	0	0		0	0	0	0	0
68	1	169	190	-1	225	372	11.7	33	ABplapppa	74	0	0	0		0	0	0	0	0
69	1	127	56	-1	318	316	16.5	30	MSapppp	243	408	0	0		0	0	0	0	0
70	1	66	107	-1	340	381	12.4	35	ABplppapa	347	425	0	0		0	0	0	0	0
71	1	7	171	-1	542	352	6.3	28	ABalppapaa	202	107	0	0		0	0	0	0	0
72	1	192	126	-1	473	341	20.4	35	ABplaapap	275	172	0	0		0	0	0	0	0
73	1	196	220	-1	241	196	11.3	32	Dppp	321	287	0	0		0	0	0	0	0
74	1	13	156	-1	466	258	12.7	30	MSaaapp	165	0	0	0		0	0	0	0	0
75	1	139	76	-1	355	378	8.4	33	ABplppaap	-95	0	0	0		0	0	0	0	0
76	1	30	159	-1	549	172	11.6	31	MSppaaa	316	134	0	0		0	0	0	0	0
77	1	33	128	-1	117	211	12.4	38	Cpapa	377	775	0	0		0	0	0	0	0
78	1	91	153	-1	607	201	6.2	27	ABaraaapaa	269	-40	0	0		0	0	0	0	0
79	1	149	232	-1	548	272	5.2	32	ABalpaaap	282	-149	0	0		0	0	0	0	0
80	1	176	113	-1	286	375	17.2	33	ABplappaa	333	128	0	0		0	0	0	0	0
81	1	94	154	222	453	117	9.7	34	ABprpaaaa	241	-561	0	0		0	0	0	0	0
82	1	59	35	-1	632	298	16.8	33	ABalapaaa	315	838	0	0		0	0	0	0	0
83	1	129	58	-1	292	179	9.5	31	Dpap	269	362	0	0		0	0	0	0	0
84	1	212	79	-1	333	284	22.2	36	ABarppaap	363	306	0	0		0	0	0	0	0
85	1	189	26	-1	522	190	6.1	27	ABarapaapa	166	0	0	0		0	0	0	0	0
86	1	61	16	-1	346	89	18.3	37	ABpraappp	371	959	0	0		0	0	0	0	0
87	1	150	175	-1	558	312	4.2	29	ABalpapaaa	294	435	0	0		0	0	0	0	0
88	1	102	166	-1	438	356	16.3	33	ABalpppppp	327	-44	0	0		0	0	0	0	0
89	1	133	221	-1	283	134	4.5	29	ABprppppaa	196	201	0	0		0	0	0	0	0
90	1	106	193	-1	625	222	8.3	33	ABaraaaaa	121	0	0	0		0	0	0	0	0
91	1	60	63	-1	495	218	15.3	35	MSpaaap	-182	0	0	0		0	0	0	0	0
92	1	85	211	-1	167	291	7.3	33	Cappp	-100	0	0	0		0	0	0	0	0
93	1	17	106	-1	469	242	22.4	37	ABarpaapa	337	429	0	0		0	0	0	0	0
94	1	164	148	-1	583	158	15.5	34	ABalaappa	-93	0	0	0		0	0	0	0	0
95	1	105	117	-1	518	130	15.4	33	ABpraaapa	331	637	0	0		0	0	0	0	0
96	1	145	160	-1	434	309	16.8	32	MSappaa	271	43	0	0		0	0	0	0	0
97	1	160	131	-1	381	266	22.5	34	ABarppaaa	308	385	0	0		0	0	0	0	0
98	1	206	37	-1	304	167	12.4	31	Dppa	287	268	0	0		0	0	0	0	0
99	1	182	67	178	266	178	4.5	37	ABprpappp	267	1811	0	0		0	0	0	0	0
100	1	48	165	-1	590	307	20.6	34	ABalapapa	313	-464	0	0		0	0	0	0	0
101	1	199	68	214	179	158	6.4	32	ABprpppap	221	0	0	0		0	0	0	0	0
102	1	15	129	-1	195	215	8.4	34	Cppap	306	87	0	0		0	0	0	0	0
103	1	156	71	-1	410	157	10.4	30	MSpppaa	303	441	0	0		0	0	0	0	0
104	1	204	224	-1	509	343	17.6	31	ABalppppap	264	156	0	0		0	0	0	0	0
105	1	43	191	-1	481	154	6.6	27	ABarapppap	199	760	0	0		0	0	0	0	0
106	1	103	236	-1	550	255	22.2	30	ABarpaaaa	298	-235	0	0		0	0	0	0	0
107	1	203	11	-1	641	235	11.3	35	ABalaaaal	325	175	0	0		0	0	0	0	0
108	1	67	82	-1	646	262	14.6	34	ABalaaapa	141	0	0	0		0	0	0	0	0
109	1	87	210	-1	553	146	17.6	34	ABalaappp	326	371	0	0		0	0	0	0	0
110	1	151	188	-1	330	355	21.6	35	ABplapaap	324	1096	0	0		0	0	0	0	0
111	1	159	40	-1	572	214	19.7	35	ABalapppa	345	-90	0	0		0	0	0	0	0
112	1	167	97	-1	506	168	10.3	29	MSppaap	255	794	0	0		0	0	0	0	0
113	0	112	-1	-1	439	247	14.5	25		84	0	0	0		0	0	0	0	0
114	1	72	92	-1	598	319	16.5	34	ABalapaap	-67	0	0	0		0	0	0	0	0
115	1	165	177	-1	410	90	11.3	33	ABprpaaap	116	0	0	0		0	0	0	0	0
116	1	195	41	-1	391	316	22.4	37	ABplaaapp	364	1062	0	0		0	0	0	0	0
117	1	27	105	-1	639	300	11.1	33	ABalaaaar	-43	0	0	0		0	0	0	0	0
118	1	101	231	-1	288	301	22.5	36	ABarppapa	366	543	0	0		0	0	0	0	0
119	1	136	69	-1	321	94	11.2	33	ABprppapa	-130	0	0	0		0	0	0	0	0
120	1	215	201	-1	522	146	6.5	28	ABarapppaa	206	128	0	0		0	0	0	0	0
121	1	134	93	-1	384	343	20.2	35	ABplapaaa	56	0	0	0		0	0	0	0	0
122	1	219	145	-1	457	400	14.3	28	ABplpaapap	204	197	0	0		0	0	0	0	0
123	1	71	181	-1	391	384	11.4	31	ABplppaaa	286	-482	0	0		0	0	0	0	0
124	1	142	204	-1	554	341	9.2	29	ABalpaappp	206	234	0	0		0	0	0	0	0
125	1	68	98	-1	603	351	11.6	33	ABalppaaa	-14	0	0	0		0	0	0	0	0
126	1	95	1	-1	538	121	11.4	31	ABpraaaaa	257	0	0	0		0	0	0	0	0
127	1	54	127	-1	461	222	8.3	34	ABaraappp	78	0	0	0		0	0	0	0	0
128	1	114	2	-1	476	288	9.2	27	ABalpapppa	178	0	0	0		0	0	0	0	0
129	1	11	228	-1	135	322	9.6	36	Caapp	357	-724	0	0		0	0	0	0	0
130	1	143	110	-1	423	227	22.6	39	ABarpaapp	383	-77	0	0		0	0	0	0	0
131	1	190	185	-1	372	394	14.2	29	ABplpaappp	235	-149	0	0		0	0	0	0	0
132	1	109	233	-1	199	299	9.9	35	Cappa	343	1418	0	0		0	0	0	0	0
133	1	90	50	-1	280	94	14.6	36	ABprappaa	-472	0	0	0		0	0	0	0	0
134	1	64	229	-1	296	320	13.4	32	Dapa	326	246	0	0		0	0	0	0	0
135	1	47	162	-1	395	236	7.7	35	MSpapaa	218	0	0	0		0	0	0	0	0
136	1	130	124	-1	306	377	9.0	29	ABplpppaaa	198	133	0	0		0	0	0	0	0
137	1	83	42	-1	267	270	8.6	33	Capaa	201	0	0	0		0	0	0	0	0
138	1	181	99	-1	215	188	4.2	28	ABprpppppa	215	511	0	0		0	0	0	0	0
139	1	163	116	-1	453	129	22.1	37	ABpraapap	370	535	0	0		0	0	0	0	0
140	1	69	144	-1	267	212	16.3	39	Epra	389	330	0	0		0	0	0	0	0
141	1	74	111	-1	497	328	11.7	32	MSapaap	298	423	0	0		0	0	0	0	0
142	1	34	4	-1	344	281	5.5	28	MSaappa	44	0	0	0		0	0	0	0	0
143	1	217	218	-1	224	152	4.6	31	ABprppppap	201	-117	0	0		0	0	0	0	0
144	1	200	217	-1	201	346	18.4	31	ABplapappa	315	-71	0	0		0	0	0	0	0
145	1	173	10	-1	392	140	13.6	30	MSppppa	-277	0	0	0		0	0	0	0	0
146	1	78	158	-1	213	267	22.0	35	Caaaa	320	49	0	0		0	0	0	0	0
147	1	153	196	-1	443	115	18.4	31	ABpraaappp	179	0	0	0		0	0	0	0	0
148	1	37	200	-1	428	191	7.5	27	ABarapappa	241	1046	0	0		0	0	0	0	0
149	1	121	187	-1	341	145	16.7	32	MSppppp	242	0	0	0		0	0	0	0	0
150	1	127	198	-1	367	333	15.4	30	MSapppa	203	95	0	0		0	0	0	0	0
151	1	99	205	-1	434	380	19.8	28	ABplaappap	208	-483	0	0		0	0	0	0	0
152	1	135	141	-1	269	100	10.8	34	ABprppapp	328	255	0	0		0	0	0	0	0
153	1	201	46	-1	110	250	8.2	36	Cpapp	366	-458	0	0		0	0	0	0	0
154	1	5	119	-1	497	293	22.0	34	ABplaaaap	331	513	0	0		0	0	0	0	0
155	1	186	22	-1	296	116	7.7	33	ABprppaap	267	440	0	0		0	0	0	0	0
156	1	174	3	-1	529	180	22.9	37	ABarpapaa	-129	0	0	0		0	0	0	0	0
157	1	157	143	-1	479	120	15.4	28	ABpraaappa	137	0	0	0		0	0	0	0	0
158	1	180	122	-1	547	219	6.9	28	ABaraaapap	285	-128	0	0		0	0	0	0	0
159	1	214	24	-1	140	316	15.5	34	Caapa	330	-367	0	0		0	0	0	0	0
160	1	9	142	-1	435	102	14.5	34	ABprpaapa	213	121	0	0		0	0	0	0	0
161	1	79	195	-1	499	320	8.3	30	ABalpapapa	299	1135	0	0		0	0	0	0	0
162	1	80	54	-1	523	208	3.5	34	ABarapaaa	315	-159	0	0		0	0	0	0	0
163	1	210	7	-1	483	209	5.5	32	ABarapaapp	231	-781	0	0		0	0	0	0	0
164	1	7	75	-1	503	339	4.7	28	ABalppapap	190	469	0	0		0	0	0	0	0
165	1	146	202	-1	402	330	12.5	31	MSapapp	20	0	0	0		0	0	0	0	0
166	1	50	164	-1	364	169	9.7	30	MSpppap	283	688	0	0		0	0	0	0	0
167	1	194	102	-1	327	103	21.9	35	ABprapaaa	317	-386	0	0		0	0	0	0	0
168	1	116	183	-1	533	258	16.8	33	MSaaaap	332	-23	0	0		0	0	0	0	0
169	1	93	112	-1	521	190	19.5	34	ABalapppp	386	0	0	0		0	0	0	0	0
170	1	8	38	-1	231	360	7.5	29	ABplpppapa	83	0	0	0		0	0	0	0	0
171	1	205	163	-1	307	309	9.6	32	Daap	267	93	0	0		0	0	0	0	0
172	1	76	74	-1	381	205	3.8	31	ABarapappp	280	-688	0	0		0	0	0	0	0
173	1	158	36	-1	481	347	4.6	28	ABalppappa	199	487	0	0		0	0	0	0	0
174	1	35	43	-1	357	89	10.6	33	ABprppaaa	-255	0	0	0		0	0	0	0	0
175	1	19	109	-1	628	265	8.7	28	ABalpaapaa	82	0	0	0		0	0	0	0	0
176	1	45	34	-1	542	346	14.3	28	ABalppppaa	270	174	0	0		0	0	0	0	0
177	1	177	104	-1	363	84	13.4	31	ABprpaappp	234	-825	0	0		0	0	0	0	0
178	1	218	88	-1	354	315	11.5	29	Daaa	267	268	0	0		0	0	0	0	0
179	1	202	203	-1	143	241	4.9	34	Cpppp	344	1160	0	0		0	0	0	0	0
180	1	132	61	-1	478	367	10.0	30	ABplpaaaap	226	-744	0	0		0	0	0	0	0
181	1	31	180	-1	345	261	16.5	37	Ealp	366	-67	0	0		0	0	0	0	0
182	1	38	28	-1	589	267	14.6	33	MSaaaaa	296	1100	0	0		0	0	0	0	0
183	1	92	9	-1	601	176	13.5	34	ABalaapap	329	736	0	0		0	0	0	0	0
184	1	65	199	-1	235	301	8.3	34	Capap	94	0	0	0		0	0	0	0	0
185	1	198	120	-1	474	237	3.4	28	ABarapapaa	223	1767	0	0		0	0	0	0	0
186	1	213	62	-1	418	115	8.3	28	ABarappppp	252	-148	0	0		0	0	0	0	0
187	1	144	133	-1	513	233	21.9	33	ABarpaaap	-147	0	0	0		0	0	0	0	0
188	1	3	101	-1	432	226	3.6	30	ABarapapap	256	-262	0	0		0	0	0	0	0
189	1	104	90	-1	503	277	13.6	33	MSaaapa	119	0	0	0		0	0	0	0	0
190	1	113	84	-1	479	273	5.4	30	ABalpappap	260	786	0	0		0	0	0	0	0
191	1	200	223	-1	187	349	14.7	29	ABplapappp	282	41	0	0		0	0	0	0	0
192	1	44	130	-1	243	206	7.2	35	Cppaa	44	0	0	0		0	0	0	0	0
193	1	183	66	-1	166	202	4.8	27	ABprpppppp	74	0	0	0		0	0	0	0	0
194	1	41	30	-1	321	172	22.4	36	ABarpppap	333	-143	0	0		0	0	0	0	0
195	1	39	13	-1	510	298	3.8	28	ABalpapaap	213	880	0	0		0	0	0	0	0
196	1	97	80	-1	459	316	13.7	31	MSapapa	120	0	0	0		0	0	0	0	0
197	1	42	18	-1	503	379	13.2	28	ABplpaapaa	183	0	0	0		0	0	0	0	0
198	1	63	57	-1	210	314	22.4	37	ABarppapp	365	761	0	0		0	0	0	0	0
199	1	179	121	-1	496	386	16.6	30	ABalpppapp	280	751	0	0		0	0	0	0	0
200	1	152	19	-1	293	109	19.4	34	ABprapaap	-170	0	0	0		0	0	0	0	0
201	1	184	115	-1	192	199	23.0	41	Cpaaa	409	963	0	0		0	0	0	0	0
202	1	1	83	-1	246	335	4.2	30	ABplppppap	302	-593	0	0		0	0	0	0	0
203	1	191	21	-1	546	385	14.3	29	ABalpppapa	271	0	0	0		0	0	0	0	0
204	1	57	73	-1	249	284	4.4	30	ABplpppppa	-100	0	0	0		0	0	0	0	0
205	1	8	103	-1	203	338	4.7	28	ABplpppapp	200	-231	0	0		0	0	0	0	0
206	1	21	139	-1	405	86	15.3	29	ABprpaappa	214	-487	0	0		0	0	0	0	0
207	1	131	14	-1	464	169	4.3	30	ABarappaaa	217	494	0	0		0	0	0	0	0
208	1	99	31	-1	476	391	19.5	29	ABplaappaa	197	148	0	0		0	0	0	0	0
209	1	26	207	-1	293	350	6.9	27	ABplppppaa	227	-521	0	0		0	0	0	0	0
210	1	170	146	-1	425	280	5.9	32	ABalpapppp	287	-835	0	0		0	0	0	0	0
211	1	16	52	-1	209	265	14.4	38	Eplp	385	-13	0	0		0	0	0	0	0
212	1	56	192	-1	362	313	4.3	34	ABplpappa	338	-120	0	0		0	0	0	0	0
213	1	81	114	-1	342	127	5.4	30	ABprpapap	263	0	0	0		0	0	0	0	0
214	1	52	33	-1	375	153	4.2	29	ABarappapp	246	-507	0	0		0	0	0	0	0
215	1	96	216	-1	194	242	5.2	35	Cpppa	340	-1901	0	0		0	0	0	0	0
216	1	148	168	-1	471	202	11.5	34	MSpaapa	-176	0	0	0		0	0	0	0	0
217	1	161	186	-1	396	316	17.3	32	MSappap	290	-443	0	0		0	0	0	0	0
218	1	197	89	-1	214	134	8.4	28	ABprpppaap	-119	0	0	0		0	0	0	0	0
219	1	115	147	-1	365	132	22.5	33	ABarpppaa	282	49	0	0		0	0	0	0	0
220	1	185	176	-1	235	294	13.6	33	Dapp	328	546	0	0		0	0	0	0	0
221	1	70	44	-1	272	167	22.5	36	ABarppppa	367	668	0	0		0	0	0	0	0
222	1	131	227	-1	422	181	4.4	29	ABarappaap	193	808	0	0		0	0	0	0	0
223	1	128	208	-1	334	386	18.5	30	ABplaapppp	281	-144	0	0		0	0	0	0	0
224	1	73	150	-1	468	393	9.0	27	ABplpaaapa	202	-137	0	0		0	0	0	0	0
225	1	216	132	-1	339	141	12.9	26	Dpaa	-59	0	0	0		0	0	0	0	0
226	1	158	51	-1	439	357	6.5	28	ABalppappp	477	0	0	0		0	0	0	0	0
227	1	221	152	-1	289	236	11.5	31	Z2	251	-247	0	0		0	0	0	0	0
228	1	211	237	-1	361	263	11.7	32	Z3	163	-1139	0	0		0	0	0	0	0
229	0	220	-1	-1	550	254	26.1	26		265	-1201	0	0		0	0	0	0	0
230	1	222	235	-1	440	264	16.0	34	Eala	245	667	0	0		0	0	0	0	0
