# Supplementary material for: The AP-2 Transcription Factor APTF-2 Is Required for Neuroblast and Epidermal Morphogenesis in Caenorhabditis elegans Embryogenesis
Source: PLoS Genet. 2016 May 13;12(5):e1006048. doi: 10.1371/journal.pgen.1006048 (PMC4866721; doi:10.1371/journal.pgen.1006048)
Supplement: S4 Text — (ZIP) [file pgen.1006048.s032.zip › nuclei/t137-nuclei]

1	1	126	72	-1	536	123	11.1	31	ABpraaaaa	106	0	0	0		0	0	0	0	0
2	1	128	192	-1	473	293	9.2	26	ABalpapppa	247	-78	0	0		0	0	0	0	0
3	1	156	201	-1	527	180	22.9	37	ABarpapaa	328	823	0	0		0	0	0	0	0
4	1	142	91	-1	342	280	6.0	27	MSaappa	266	277	0	0		0	0	0	0	0
5	1	49	193	-1	436	177	21.6	34	ABarpappa	331	-207	0	0		0	0	0	0	0
6	1	27	24	-1	346	236	6.1	31	MSpapap	172	0	0	0		0	0	0	0	0
7	1	163	98	-1	480	216	5.5	31	ABarapaapp	277	165	0	0		0	0	0	0	0
8	1	37	190	-1	410	192	15.5	37	Eara	374	126	0	0		0	0	0	0	0
9	1	183	208	-1	601	167	12.8	35	ABalaapap	338	-36	0	0		0	0	0	0	0
10	1	145	116	-1	394	136	13.6	30	MSppppa	385	0	0	0		0	0	0	0	0
11	1	107	48	-1	642	234	10.6	35	ABalaaaal	180	0	0	0		0	0	0	0	0
12	1	34	196	-1	508	259	3.6	27	ABalpappaa	239	417	0	0		0	0	0	0	0
13	1	195	213	-1	505	301	3.9	27	ABalpapaap	256	261	0	0		0	0	0	0	0
14	1	207	225	-1	464	177	4.5	27	ABarappaaa	174	158	0	0		0	0	0	0	0
15	1	61	141	-1	302	275	5.7	31	MSaappp	193	0	0	0		0	0	0	0	0
16	1	86	151	-1	349	96	18.3	35	ABpraappp	271	744	0	0		0	0	0	0	0
17	1	35	32	230	250	344	21.0	35	ABplapapa	284	127	0	0		0	0	0	0	0
18	1	197	172	-1	510	380	13.0	28	ABplpaapaa	218	-163	0	0		0	0	0	0	0
19	1	200	156	-1	296	111	18.9	33	ABprapaap	330	153	0	0		0	0	0	0	0
20	1	30	102	-1	473	162	13.3	32	MSppapa	264	265	0	0		0	0	0	0	0
21	1	203	107	-1	545	383	14.8	29	ABalpppapa	268	52	0	0		0	0	0	0	0
22	1	155	106	171	296	118	7.5	35	ABprppaap	154	0	0	0		0	0	0	0	0
23	1	6	146	-1	426	398	14.1	30	ABplpaappa	288	40	0	0		0	0	0	0	0
24	1	159	31	-1	141	322	15.3	34	Caapa	59	0	0	0		0	0	0	0	0
25	1	4	202	-1	607	343	8.5	27	ABalpaappa	230	144	0	0		0	0	0	0	0
26	1	85	137	-1	514	196	7.1	26	ABarapaapa	253	247	0	0		0	0	0	0	0
27	1	46	165	-1	462	132	5.4	29	ABarappppa	273	384	0	0		0	0	0	0	0
28	1	182	60	178	587	267	14.9	35	MSaaaaa	-168	0	0	0		0	0	0	0	0
29	1	13	1	-1	178	136	10.7	35	ABprapppp	101	0	0	0		0	0	0	0	0
30	1	194	12	-1	320	175	22.6	36	ABarpppap	356	209	0	0		0	0	0	0	0
31	1	208	121	-1	481	395	19.5	28	ABplaappaa	205	-171	0	0		0	0	0	0	0
32	1	7	179	-1	283	258	16.5	36	Epla	369	157	0	0		0	0	0	0	0
33	1	214	177	-1	376	145	4.3	30	ABarappapp	291	45	0	0		0	0	0	0	0
34	1	176	97	-1	548	342	14.2	28	ABalppppaa	256	-151	0	0		0	0	0	0	0
35	1	82	52	-1	636	293	16.8	33	ABalapaaa	-110	0	0	0		0	0	0	0	0
36	1	173	216	-1	480	351	5.1	28	ABalppappa	224	832	0	0		0	0	0	0	0
37	1	98	13	-1	307	164	13.0	30	Dppa	296	1269	0	0		0	0	0	0	0
38	1	170	134	-1	226	355	7.4	31	ABplpppapa	228	1024	0	0		0	0	0	0	0
39	1	54	30	-1	376	283	7.8	31	MSaapap	223	0	0	0		0	0	0	0	0
40	1	111	206	-1	578	209	19.5	34	ABalapppa	85	0	0	0		0	0	0	0	0
41	1	116	170	-1	395	318	22.4	36	ABplaaapp	310	353	0	0		0	0	0	0	0
42	1	137	147	-1	264	268	8.6	33	Capaa	330	463	0	0		0	0	0	0	0
43	1	174	161	-1	361	92	10.7	32	ABprppaaa	277	-473	0	0		0	0	0	0	0
44	1	221	162	-1	272	169	22.4	37	ABarppppa	376	-105	0	0		0	0	0	0	0
45	1	48	76	-1	204	292	4.3	29	ABplpppppp	202	436	0	0		0	0	0	0	0
46	1	153	188	-1	107	251	8.4	37	Cpapp	359	458	0	0		0	0	0	0	0
47	1	14	131	-1	218	122	12.4	32	ABprapppa	80	0	0	0		0	0	0	0	0
48	1	23	105	-1	377	116	7.4	33	ABprpapaa	207	0	0	0		0	0	0	0	0
49	1	10	205	-1	151	290	19.7	38	Caaap	417	0	0	0		0	0	0	0	0
50	1	133	113	-1	279	90	14.5	33	ABprappaa	339	-120	0	0		0	0	0	0	0
51	1	226	176	-1	436	361	6.3	28	ABalppappp	236	434	0	0		0	0	0	0	0
52	1	211	227	-1	215	263	14.4	38	Eplp	386	-946	0	0		0	0	0	0	0
53	1	52	215	-1	624	204	15.2	33	ABalaaapp	312	-561	0	0		0	0	0	0	0
54	1	162	132	-1	517	214	3.8	34	ABarapaaa	160	0	0	0		0	0	0	0	0
55	1	38	53	-1	263	371	7.3	28	ABplpppaap	124	0	0	0		0	0	0	0	0
56	1	69	67	-1	317	314	16.6	32	MSapppp	243	421	0	0		0	0	0	0	0
57	1	198	45	-1	212	308	22.9	36	ABarppapp	338	79	0	0		0	0	0	0	0
58	1	83	142	-1	292	178	9.6	31	Dpap	308	1085	0	0		0	0	0	0	0
59	1	53	108	-1	328	211	4.3	28	MSpappa	266	57	0	0		0	0	0	0	0
60	1	59	29	-1	296	227	6.4	32	MSpappp	-147	0	0	0		0	0	0	0	0
61	1	180	42	-1	475	364	10.5	29	ABplpaaaap	227	198	0	0		0	0	0	0	0
62	1	186	160	-1	415	114	7.9	29	ABarappppp	242	-143	0	0		0	0	0	0	0
63	1	91	207	-1	497	221	15.0	33	MSpaaap	317	164	0	0		0	0	0	0	0
64	1	44	124	-1	165	138	14.5	34	ABprapapp	71	0	0	0		0	0	0	0	0
65	1	15	198	-1	563	380	11.1	31	ABalppaap	297	97	0	0		0	0	0	0	0
66	1	193	181	-1	160	202	4.8	28	ABprpppppp	226	91	0	0		0	0	0	0	0
67	1	99	237	-1	256	188	4.5	29	ABprpapppp	212	1125	0	0		0	0	0	0	0
68	1	101	139	-1	161	172	5.6	29	ABprpppapp	227	-384	0	0		0	0	0	0	0
69	1	119	10	-1	322	96	10.9	33	ABprppapa	186	0	0	0		0	0	0	0	0
70	1	67	37	-1	521	360	9.6	30	ABplpaaaaa	211	0	0	0		0	0	0	0	0
71	1	103	82	-1	408	160	10.3	31	MSpppaa	136	0	0	0		0	0	0	0	0
72	1	51	127	-1	602	246	20.2	35	ABalappap	312	-239	0	0		0	0	0	0	0
73	1	204	101	-1	252	283	4.3	29	ABplpppppa	195	1159	0	0		0	0	0	0	0
74	1	172	211	-1	380	206	3.7	31	ABarapappp	301	-46	0	0		0	0	0	0	0
75	1	164	166	-1	506	341	5.1	27	ABalppapap	167	-153	0	0		0	0	0	0	0
76	1	75	123	-1	354	375	8.2	33	ABplppaap	226	0	0	0		0	0	0	0	0
77	1	33	23	-1	287	384	11.9	32	ABplppapp	299	-540	0	0		0	0	0	0	0
78	1	62	152	-1	444	281	9.7	29	MSaapaaa	199	469	0	0		0	0	0	0	0
79	1	84	115	-1	332	289	22.1	35	ABarppaap	356	1184	0	0		0	0	0	0	0
80	1	196	110	-1	460	317	13.7	31	MSapapa	300	123	0	0		0	0	0	0	0
81	1	66	88	145	542	168	6.7	36	ABaraaapp	203	454	0	0		0	0	0	0	0
82	1	108	28	-1	643	256	14.2	34	ABalaaapa	137	0	0	0		0	0	0	0	0
83	1	202	73	-1	248	335	4.1	30	ABplppppap	246	166	0	0		0	0	0	0	0
84	1	190	75	-1	471	274	5.4	30	ABalpappap	292	-827	0	0		0	0	0	0	0
85	1	18	239	-1	309	332	4.3	35	ABplpappp	345	-85	0	0		0	0	0	0	0
86	1	36	148	-1	515	136	19.5	33	ABpraapaa	-179	0	0	0		0	0	0	0	0
87	1	64	78	-1	234	112	16.3	34	ABprappap	31	0	0	0		0	0	0	0	0
88	1	178	243	-1	346	321	12.2	29	Daaa	277	353	0	0		0	0	0	0	0
89	1	218	129	-1	216	124	8.7	29	ABprpppaap	268	455	0	0		0	0	0	0	0
90	1	189	66	204	500	283	14.1	35	MSaaapa	263	128	0	0		0	0	0	0	0
91	1	65	119	184	550	220	15.2	35	MSpaaaa	216	0	0	0		0	0	0	0	0
92	1	114	17	-1	604	314	16.8	34	ABalapaap	346	362	0	0		0	0	0	0	0
93	1	121	69	219	380	351	20.1	36	ABplapaaa	211	156	0	0		0	0	0	0	0
94	1	50	234	-1	559	298	12.4	32	MSapaaa	251	0	0	0		0	0	0	0	0
95	1	21	2	-1	542	298	22.9	34	ABplaaaaa	-114	0	0	0		0	0	0	0	0
96	1	5	199	-1	236	369	16.2	34	ABplappap	338	-168	0	0		0	0	0	0	0
97	1	112	38	-1	503	172	10.4	29	MSppaap	145	0	0	0		0	0	0	0	0
98	1	125	47	-1	606	350	12.2	33	ABalppaaa	97	0	0	0		0	0	0	0	0
99	1	138	238	-1	208	185	4.4	28	ABprpppppa	244	180	0	0		0	0	0	0	0
100	1	55	154	-1	132	201	17.5	39	Cpaap	388	167	0	0		0	0	0	0	0
101	1	188	65	-1	432	219	3.5	30	ABarapapap	250	369	0	0		0	0	0	0	0
102	1	167	235	-1	325	106	22.3	35	ABprapaaa	-91	0	0	0		0	0	0	0	0
103	1	205	18	-1	205	331	4.0	27	ABplpppapp	273	-105	0	0		0	0	0	0	0
104	1	177	64	-1	369	84	13.6	31	ABprpaappp	247	-1154	0	0		0	0	0	0	0
105	1	117	36	-1	637	296	10.8	33	ABalaaaar	334	661	0	0		0	0	0	0	0
106	1	93	109	-1	469	244	22.3	37	ABarpaapa	330	-171	0	0		0	0	0	0	0
107	1	70	63	245	335	383	12.4	34	ABplppapa	278	766	0	0		0	0	0	0	0
108	1	17	95	-1	601	344	15.9	27	ABalpppaaa	204	864	0	0		0	0	0	0	0
109	1	175	41	-1	619	263	8.2	28	ABalpaapaa	76	0	0	0		0	0	0	0	0
110	1	130	87	-1	421	232	22.5	38	ABarpaapp	366	-355	0	0		0	0	0	0	0
111	1	141	164	-1	500	326	11.5	31	MSapaap	285	31	0	0		0	0	0	0	0
112	1	169	22	-1	520	194	19.4	34	ABalapppp	343	-1453	0	0		0	0	0	0	0
113	1	80	49	-1	287	372	16.9	33	ABplappaa	317	206	0	0		0	0	0	0	0
114	1	213	189	-1	335	130	5.4	31	ABprpapap	242	852	0	0		0	0	0	0	0
115	1	201	223	-1	191	198	23.0	41	Cpaaa	413	336	0	0		0	0	0	0	0
116	1	139	58	-1	462	134	21.7	37	ABpraapap	310	782	0	0		0	0	0	0	0
117	1	95	70	-1	521	133	15.3	33	ABpraaapa	-178	0	0	0		0	0	0	0	0
118	1	40	19	-1	325	204	15.5	39	Earp	387	-531	0	0		0	0	0	0	0
119	1	154	61	-1	496	297	22.0	35	ABplaaaap	344	-1395	0	0		0	0	0	0	0
120	1	185	217	-1	467	237	3.3	28	ABarapapaa	250	497	0	0		0	0	0	0	0
121	1	199	99	-1	499	389	16.5	29	ABalpppapp	277	708	0	0		0	0	0	0	0
122	1	158	126	-1	544	218	6.8	29	ABaraaapap	283	407	0	0		0	0	0	0	0
123	1	31	125	-1	480	355	15.4	29	ABalpppppa	270	550	0	0		0	0	0	0	0
124	1	136	180	-1	307	376	8.5	29	ABplpppaaa	236	-178	0	0		0	0	0	0	0
125	1	42	7	-1	439	151	14.6	31	MSppapp	264	506	0	0		0	0	0	0	0
126	1	72	46	80	474	348	20.2	36	ABplaapap	218	485	0	0		0	0	0	0	0
127	1	127	117	-1	456	223	8.7	33	ABaraappp	334	0	0	0		0	0	0	0	0
128	1	77	209	-1	112	213	12.5	38	Cpapa	364	1112	0	0		0	0	0	0	0
129	1	102	122	-1	190	208	8.4	35	Cppap	352	464	0	0		0	0	0	0	0
130	1	192	214	-1	240	203	7.5	35	Cppaa	341	370	0	0		0	0	0	0	0
131	1	97	233	-1	380	270	22.5	34	ABarppaaa	308	74	0	0		0	0	0	0	0
132	1	225	27	-1	336	139	12.9	25	Dpaa	257	1261	0	0		0	0	0	0	0
133	1	187	229	-1	513	234	21.5	33	ABarpaaap	317	-761	0	0		0	0	0	0	0
134	1	8	163	-1	596	174	9.6	33	ABalaapaa	301	-939	0	0		0	0	0	0	0
135	1	26	44	-1	601	282	4.4	33	ABalpaaaa	330	-827	0	0		0	0	0	0	0
136	1	56	144	-1	486	188	21.9	34	ABarpapap	325	1040	0	0		0	0	0	0	0
137	1	39	54	-1	399	397	18.3	31	ABplaapppa	285	1127	0	0		0	0	0	0	0
138	1	20	3	-1	329	169	5.3	33	ABprpappa	318	0	0	0		0	0	0	0	0
139	1	206	232	-1	407	84	15.4	29	ABprpaappa	139	0	0	0		0	0	0	0	0
140	1	41	130	-1	385	171	22.4	35	ABarpappp	332	125	0	0		0	0	0	0	0
141	1	152	62	-1	269	99	10.6	32	ABprppapp	325	-333	0	0		0	0	0	0	0
142	1	160	197	240	440	101	14.5	33	ABprpaapa	119	0	0	0		0	0	0	0	0
143	1	157	158	-1	479	120	15.6	28	ABpraaappa	-179	0	0	0		0	0	0	0	0
144	1	140	103	-1	263	209	16.3	39	Epra	-230	0	0	0		0	0	0	0	0
145	1	122	182	-1	463	405	14.1	29	ABplpaapap	224	-75	0	0		0	0	0	0	0
146	1	210	51	-1	420	272	6.0	31	ABalpapppp	272	1037	0	0		0	0	0	0	0
147	1	219	74	-1	363	131	22.8	32	ABarpppaa	291	692	0	0		0	0	0	0	0
148	1	94	155	-1	579	155	15.3	35	ABalaappa	317	1155	0	0		0	0	0	0	0
149	1	57	111	-1	578	310	7.6	32	ABalpaapap	315	1016	0	0		0	0	0	0	0
150	1	224	59	-1	467	390	8.5	28	ABplpaaapa	232	1443	0	0		0	0	0	0	0
151	1	32	228	-1	430	395	11.2	29	ABplpaaapp	251	-171	0	0		0	0	0	0	0
152	1	227	218	-1	286	232	11.6	31	Z2	262	-225	0	0		0	0	0	0	0
153	1	78	21	-1	599	204	6.1	26	ABaraaapaa	262	592	0	0		0	0	0	0	0
154	1	81	86	-1	463	124	9.2	28	ABprpaaaaa	204	75	0	0		0	0	0	0	0
155	1	9	4	-1	537	260	9.6	28	ABaraapapa	198	145	0	0		0	0	0	0	0
156	1	74	56	-1	461	259	12.9	29	MSaaapp	168	0	0	0		0	0	0	0	0
157	1	24	79	-1	558	215	10.7	33	ABaraappa	335	130	0	0		0	0	0	0	0
158	1	146	200	-1	218	259	21.8	35	Caaaa	358	383	0	0		0	0	0	0	0
159	1	76	174	-1	544	174	11.7	30	MSppaaa	303	1163	0	0		0	0	0	0	0
160	1	96	25	-1	439	313	17.2	33	MSappaa	288	-585	0	0		0	0	0	0	0
161	1	11	203	-1	257	124	7.3	30	ABprpppaaa	212	194	0	0		0	0	0	0	0
162	1	135	11	222	397	224	8.3	36	MSpapaa	358	-465	0	0		0	0	0	0	0
163	1	171	120	-1	308	307	9.7	31	Daap	293	-203	0	0		0	0	0	0	0
164	1	166	143	-1	364	169	9.8	31	MSpppap	55	0	0	0		0	0	0	0	0
165	1	100	92	-1	588	300	20.6	33	ABalapapa	199	0	0	0		0	0	0	0	0
166	1	88	212	-1	443	366	16.1	31	ABalpppppp	-74	0	0	0		0	0	0	0	0
167	1	3	40	-1	187	154	19.4	36	ABarppppp	355	-401	0	0		0	0	0	0	0
168	1	216	104	-1	466	201	12.2	34	MSpaapa	139	0	0	0		0	0	0	0	0
169	0	106	-1	-1	547	254	22.0	31		317	-318	0	0		0	0	0	0	0
170	1	22	50	-1	186	353	9.2	31	ABplapppp	80	0	0	0		0	0	0	0	0
171	1	71	77	-1	551	359	6.5	29	ABalppapaa	198	-1143	0	0		0	0	0	0	0
172	1	25	135	-1	554	331	18.3	34	ABalapapp	305	-111	0	0		0	0	0	0	0
173	1	47	26	-1	585	242	4.8	32	ABaraaaap	271	48	0	0		0	0	0	0	0
174	1	29	167	-1	417	138	5.3	30	ABarappapa	289	829	0	0		0	0	0	0	0
175	1	87	43	-1	548	318	4.4	30	ABalpapaaa	242	459	0	0		0	0	0	0	0
176	1	220	183	-1	237	294	13.5	33	Dapp	276	87	0	0		0	0	0	0	0
177	1	115	85	-1	408	89	11.1	30	ABprpaaap	-60	0	0	0		0	0	0	0	0
178	1	99	194	-1	275	180	5.4	28	ABprpapppa	179	491	0	0		0	0	0	0	0
179	1	45	5	-1	401	103	20.5	35	ABpraappa	64	0	0	0		0	0	0	0	0
180	1	181	221	-1	345	262	16.8	37	Ealp	373	-671	0	0		0	0	0	0	0
181	1	123	90	-1	392	385	11.2	32	ABplppaaa	-21	0	0	0		0	0	0	0	0
182	1	28	9	-1	457	321	5.8	27	ABalpapapp	272	-142	0	0		0	0	0	0	0
183	1	168	138	-1	534	259	16.7	33	MSaaaap	320	-151	0	0		0	0	0	0	0
184	1	9	128	-1	488	266	9.2	26	ABaraapapp	153	0	0	0		0	0	0	0	0
185	1	131	186	-1	376	395	13.5	30	ABplpaappp	283	108	0	0		0	0	0	0	0
186	1	217	187	-1	397	319	17.3	31	MSappap	254	-738	0	0		0	0	0	0	0
187	1	149	133	-1	342	149	17.3	32	MSppppp	313	-32	0	0		0	0	0	0	0
188	1	110	236	-1	332	358	21.4	34	ABplapaap	329	-161	0	0		0	0	0	0	0
189	1	16	241	-1	425	335	9.5	31	ABplpapaa	241	-500	0	0		0	0	0	0	0
190	1	68	15	-1	225	369	11.4	32	ABplapppa	26	0	0	0		0	0	0	0	0
191	1	105	81	-1	479	153	7.1	27	ABarapppap	123	0	0	0		0	0	0	0	0
192	1	212	242	-1	365	309	4.5	33	ABplpappa	319	608	0	0		0	0	0	0	0
193	1	90	118	-1	627	220	7.6	34	ABaraaaaa	-22	0	0	0		0	0	0	0	0
194	1	60	114	-1	630	255	18.3	33	ABalappaa	424	0	0	0		0	0	0	0	0
195	1	161	94	-1	498	321	8.0	29	ABalpapapa	272	82	0	0		0	0	0	0	0
196	1	147	8	-1	444	117	18.5	31	ABpraaappp	308	1214	0	0		0	0	0	0	0
197	1	43	57	191	388	347	6.4	32	ABplpapap	265	-3	0	0		0	0	0	0	0
198	1	150	210	-1	371	337	14.9	32	MSapppa	228	-174	0	0		0	0	0	0	0
199	1	184	150	-1	233	298	8.1	33	Capap	324	-840	0	0		0	0	0	0	0
200	1	148	55	-1	428	186	7.6	27	ABarapappa	79	0	0	0		0	0	0	0	0
201	1	120	153	-1	512	148	6.1	28	ABarapppaa	231	-828	0	0		0	0	0	0	0
202	1	165	84	-1	404	334	12.7	32	MSapapp	621	0	0	0		0	0	0	0	0
203	1	179	173	-1	141	240	5.3	34	Cpppp	306	-548	0	0		0	0	0	0	0
204	1	124	33	-1	554	338	9.7	28	ABalpaappp	237	-394	0	0		0	0	0	0	0
205	1	151	168	-1	434	379	20.2	30	ABplaappap	145	0	0	0		0	0	0	0	0
206	1	62	231	-1	404	277	12.6	30	MSaapaap	269	-477	0	0		0	0	0	0	0
207	1	209	68	-1	294	349	6.6	28	ABplppppaa	421	0	0	0		0	0	0	0	0
208	1	223	6	-1	336	386	18.2	31	ABplaapppp	102	0	0	0		0	0	0	0	0
209	1	17	195	-1	573	371	15.7	27	ABalpppaap	214	-395	0	0		0	0	0	0	0
210	1	109	220	-1	555	151	17.6	35	ABalaappp	315	741	0	0		0	0	0	0	0
211	1	92	71	-1	171	290	7.4	33	Cappp	48	0	0	0		0	0	0	0	0
212	1	2	136	-1	452	319	22.6	36	ABplaaapa	339	-139	0	0		0	0	0	0	0
213	1	1	96	-1	523	342	21.3	33	ABplaapaa	221	808	0	0		0	0	0	0	0
214	1	101	83	-1	193	143	7.1	28	ABprpppapa	249	0	0	0		0	0	0	0	0
215	1	12	16	-1	492	116	12.1	33	ABpraaaap	253	-217	0	0		0	0	0	0	0
216	1	215	185	-1	191	237	5.2	35	Cpppa	319	12	0	0		0	0	0	0	0
217	1	144	34	-1	200	344	19.3	31	ABplapappa	317	961	0	0		0	0	0	0	0
218	1	143	112	-1	225	154	4.4	30	ABprppppap	-323	0	0	0		0	0	0	0	0
219	1	58	224	-1	209	216	13.4	39	Eprp	392	1193	0	0		0	0	0	0	0
220	1	73	244	-1	241	193	11.3	32	Dppp	134	0	0	0		0	0	0	0	0
221	1	89	140	-1	284	137	4.2	30	ABprppppaa	220	521	0	0		0	0	0	0	0
222	1	81	175	-1	446	110	10.8	27	ABprpaaaap	210	-246	0	0		0	0	0	0	0
223	1	191	100	-1	178	350	13.6	29	ABplapappp	256	114	0	0		0	0	0	0	0
224	1	104	35	-1	509	343	17.0	29	ABalppppap	283	183	0	0		0	0	0	0	0
225	1	19	39	-1	577	255	8.5	32	ABaraapaa	320	446	0	0		0	0	0	0	0
226	0	113	-1	-1	440	244	14.6	25		202	415	0	0		0	0	0	0	0
227	1	222	159	-1	413	178	4.6	28	ABarappaap	193	1433	0	0		0	0	0	0	0
228	1	129	93	-1	138	323	9.2	35	Caapp	-109	0	0	0		0	0	0	0	0
229	1	134	14	-1	293	318	13.4	33	Dapa	326	86	0	0		0	0	0	0	0
230	1	63	20	-1	228	125	20.6	36	ABprapapa	355	-73	0	0		0	0	0	0	0
231	1	118	157	-1	288	298	22.5	37	ABarppapa	371	-609	0	0		0	0	0	0	0
232	1	79	169	-1	538	278	5.5	32	ABalpaaap	315	-350	0	0		0	0	0	0	0
233	1	132	149	-1	200	300	9.8	35	Cappa	323	-508	0	0		0	0	0	0	0
234	0	229	-1	-1	547	253	26.2	33		335	-1197	0	0		0	0	0	0	0
235	1	230	246	-1	440	264	17.0	34	Eala	245	667	0	0		0	0	0	0	0
236	1	106	248	-1	551	253	22.466667	31	ABarpaaaa	298	-235	0	0		0	0	0	0	0
237	1	228	249	-1	357	261	11.0	32	Z3	163	-1139	0	0		0	0	0	0	0
