# Supplementary material for: The AP-2 Transcription Factor APTF-2 Is Required for Neuroblast and Epidermal Morphogenesis in Caenorhabditis elegans Embryogenesis
Source: PLoS Genet. 2016 May 13;12(5):e1006048. doi: 10.1371/journal.pgen.1006048 (PMC4866721; doi:10.1371/journal.pgen.1006048)
Supplement: S4 Text — (ZIP) [file pgen.1006048.s032.zip › nuclei/t138-nuclei]

1	1	29	123	-1	177	134	10.3	33	ABprapppp	95	0	0	0		0	0	0	0	0
2	1	95	168	-1	549	298	22.8	34	ABplaaaaa	258	0	0	0		0	0	0	0	0
3	1	138	3	-1	337	174	5.3	33	ABprpappa	220	-141	0	0		0	0	0	0	0
4	1	155	115	-1	539	267	9.3	28	ABaraapapa	205	-475	0	0		0	0	0	0	0
5	1	179	5	-1	405	107	20.6	35	ABpraappa	350	-215	0	0		0	0	0	0	0
6	1	208	188	-1	339	393	17.3	31	ABplaapppp	89	0	0	0		0	0	0	0	0
7	1	125	22	-1	442	150	14.4	31	MSppapp	255	502	0	0		0	0	0	0	0
8	1	196	232	-1	448	126	18.5	31	ABpraaappp	281	-597	0	0		0	0	0	0	0
9	1	182	35	-1	456	323	5.3	27	ABalpapapp	259	0	0	0		0	0	0	0	0
10	1	69	14	-1	324	98	10.8	33	ABprppapa	171	0	0	0		0	0	0	0	0
11	1	162	119	-1	414	227	7.2	27	MSpapaaa	232	1409	0	0		0	0	0	0	0
12	1	30	256	-1	319	179	22.5	34	ABarpppap	355	-122	0	0		0	0	0	0	0
13	1	37	234	-1	305	158	13.5	26	Dppa	172	294	0	0		0	0	0	0	0
14	1	229	214	-1	291	320	13.5	32	Dapa	308	715	0	0		0	0	0	0	0
15	1	190	16	-1	226	372	10.9	32	ABplapppa	10	0	0	0		0	0	0	0	0
16	1	215	133	180	488	121	11.6	31	ABpraaaap	90	0	0	0		0	0	0	0	0
17	1	92	181	-1	606	314	16.9	34	ABalapaap	247	0	0	0		0	0	0	0	0
18	1	103	44	-1	205	325	3.6	27	ABplpppapp	205	9	0	0		0	0	0	0	0
19	1	118	57	-1	324	203	15.6	38	Earp	381	74	0	0		0	0	0	0	0
20	1	230	97	-1	224	127	20.6	36	ABprapapa	360	239	0	0		0	0	0	0	0
21	1	153	77	-1	597	217	5.8	28	ABaraaapaa	241	788	0	0		0	0	0	0	0
22	1	112	191	-1	521	194	19.4	33	ABalapppp	69	0	0	0		0	0	0	0	0
23	1	77	69	-1	287	383	11.5	33	ABplppapp	239	-495	0	0		0	0	0	0	0
24	1	6	116	-1	351	241	6.1	32	MSpapap	-328	0	0	0		0	0	0	0	0
25	1	160	231	-1	437	322	16.3	31	MSappaa	279	-1228	0	0		0	0	0	0	0
26	1	173	47	-1	578	250	4.7	31	ABaraaaap	351	0	0	0		0	0	0	0	0
27	1	132	23	-1	337	148	12.8	24	Dpaa	176	890	0	0		0	0	0	0	0
28	1	82	6	-1	639	257	14.0	32	ABalaaapa	-30	0	0	0		0	0	0	0	0
29	1	60	96	-1	294	226	6.6	32	MSpappp	134	0	0	0		0	0	0	0	0
30	1	39	84	-1	380	285	8.5	32	MSaapap	20	0	0	0		0	0	0	0	0
31	1	24	204	-1	135	321	15.1	34	Caapa	38	0	0	0		0	0	0	0	0
32	1	17	175	-1	222	345	20.3	31	ABplapapap	209	148	0	0		0	0	0	0	0
33	1	204	206	-1	549	340	9.5	29	ABalpaappp	242	563	0	0		0	0	0	0	0
34	1	217	222	-1	191	343	19.2	32	ABplapappa	295	489	0	0		0	0	0	0	0
35	1	224	183	-1	503	344	16.4	30	ABalppppap	293	828	0	0		0	0	0	0	0
36	1	105	37	-1	639	301	10.9	33	ABalaaaar	119	0	0	0		0	0	0	0	0
37	1	70	248	-1	517	374	9.5	28	ABplpaaaaa	166	0	0	0		0	0	0	0	0
38	1	97	78	-1	501	177	10.5	30	MSppaap	243	469	0	0		0	0	0	0	0
39	1	225	144	-1	579	262	8.5	31	ABaraapaa	112	0	0	0		0	0	0	0	0
40	1	167	194	-1	184	156	18.5	34	ABarppppp	339	305	0	0		0	0	0	0	0
41	1	109	108	-1	618	270	8.0	28	ABalpaapaa	265	456	0	0		0	0	0	0	0
42	1	61	93	-1	468	360	10.2	29	ABplpaaaap	247	-167	0	0		0	0	0	0	0
43	1	175	170	-1	546	322	4.0	30	ABalpapaaa	269	784	0	0		0	0	0	0	0
44	1	135	61	66	600	288	4.5	33	ABalpaaaa	330	323	0	0		0	0	0	0	0
45	1	57	151	-1	216	309	23.4	37	ABarppapp	368	-554	0	0		0	0	0	0	0
46	1	126	244	-1	487	352	19.7	28	ABplaapapa	183	486	0	0		0	0	0	0	0
47	1	98	148	-1	599	356	12.0	34	ABalppaaa	10	0	0	0		0	0	0	0	0
48	1	11	142	-1	641	238	10.4	34	ABalaaaal	485	0	0	0		0	0	0	0	0
49	1	113	18	-1	281	375	16.6	34	ABplappaa	341	-497	0	0		0	0	0	0	0
50	1	170	39	-1	187	355	8.5	32	ABplapppp	120	0	0	0		0	0	0	0	0
51	1	146	193	-1	421	271	6.1	31	ABalpapppp	69	0	0	0		0	0	0	0	0
52	1	35	153	-1	638	294	17.1	33	ABalapaaa	-233	0	0	0		0	0	0	0	0
53	1	55	27	-1	260	372	7.1	29	ABplpppaap	235	-212	0	0		0	0	0	0	0
54	1	137	246	-1	396	400	18.0	31	ABplaapppa	305	1078	0	0		0	0	0	0	0
55	1	200	160	-1	430	185	7.3	27	ABarapappa	383	0	0	0		0	0	0	0	0
56	1	156	129	-1	451	261	13.3	30	MSaaapp	53	0	0	0		0	0	0	0	0
57	1	197	67	-1	411	351	5.5	28	ABplpapapa	203	-500	0	0		0	0	0	0	0
58	1	116	130	-1	467	137	21.5	36	ABpraapap	261	457	0	0		0	0	0	0	0
59	1	150	41	-1	470	390	8.5	28	ABplpaaapa	248	1184	0	0		0	0	0	0	0
60	1	28	158	-1	569	269	15.3	29	MSaaaaap	208	152	0	0		0	0	0	0	0
61	1	119	34	-1	501	302	22.2	33	ABplaaaap	266	1417	0	0		0	0	0	0	0
62	1	141	161	-1	271	103	10.1	33	ABprppapp	318	289	0	0		0	0	0	0	0
63	1	107	127	-1	352	389	12.5	29	ABplppapaa	213	442	0	0		0	0	0	0	0
64	1	104	135	-1	371	81	14.1	29	ABprpaappp	124	0	0	0		0	0	0	0	0
65	1	101	71	-1	431	220	3.6	29	ABarapapap	287	-953	0	0		0	0	0	0	0
66	1	90	102	-1	516	288	12.8	28	MSaaapaa	202	127	0	0		0	0	0	0	0
67	1	56	91	-1	318	316	16.5	33	MSapppp	265	-208	0	0		0	0	0	0	0
68	1	207	36	-1	290	348	6.5	28	ABplppppaa	75	0	0	0		0	0	0	0	0
69	1	93	154	-1	394	352	19.8	30	ABplapaaaa	204	-147	0	0		0	0	0	0	0
70	1	117	21	-1	523	135	14.9	33	ABpraaapa	121	0	0	0		0	0	0	0	0
71	1	211	241	-1	172	287	7.4	34	Cappp	428	0	0	0		0	0	0	0	0
72	1	1	64	-1	535	129	10.5	33	ABpraaaaa	425	0	0	0		0	0	0	0	0
73	1	83	238	-1	247	333	3.9	30	ABplppppap	264	166	0	0		0	0	0	0	0
74	1	147	202	-1	364	135	23.2	33	ABarpppaa	59	0	0	0		0	0	0	0	0
75	1	84	190	-1	471	281	5.4	30	ABalpappap	-162	0	0	0		0	0	0	0	0
76	1	45	215	-1	203	286	3.8	29	ABplpppppp	251	114	0	0		0	0	0	0	0
77	1	171	103	-1	556	364	6.8	30	ABalppapaa	94	0	0	0		0	0	0	0	0
78	1	87	184	-1	234	114	16.3	33	ABprappap	321	55	0	0		0	0	0	0	0
79	1	157	25	-1	561	221	11.1	32	ABaraappa	325	-563	0	0		0	0	0	0	0
80	1	126	235	-1	455	358	20.1	28	ABplaapapp	207	487	0	0		0	0	0	0	0
81	1	191	98	-1	475	165	6.8	26	ABarapppap	212	729	0	0		0	0	0	0	0
82	1	71	54	-1	409	161	10.1	30	MSpppaa	270	0	0	0		0	0	0	0	0
83	1	214	76	-1	196	143	6.6	29	ABprpppapa	235	556	0	0		0	0	0	0	0
84	1	202	165	-1	406	335	12.6	32	MSapapp	323	38	0	0		0	0	0	0	0
85	1	177	38	-1	408	90	11.6	32	ABprpaaap	-39	0	0	0		0	0	0	0	0
86	1	154	26	-1	466	137	8.2	27	ABprpaaaaa	235	66	0	0		0	0	0	0	0
87	1	110	163	-1	419	237	22.6	38	ABarpaapp	380	1085	0	0		0	0	0	0	0
88	1	81	223	-1	525	167	6.3	26	ABaraaappp	201	110	0	0		0	0	0	0	0
89	0	169	-1	-1	546	257	21.5	29		255	-1279	0	0		0	0	0	0	0
90	1	181	209	-1	395	380	10.5	33	ABplppaaa	281	767	0	0		0	0	0	0	0
91	1	4	20	-1	339	278	6.7	26	MSaappa	253	-43	0	0		0	0	0	0	0
92	1	165	164	-1	585	301	20.4	35	ABalapapa	116	0	0	0		0	0	0	0	0
93	1	228	113	-1	137	324	8.6	36	Caapp	360	176	0	0		0	0	0	0	0
94	1	195	9	-1	497	329	7.6	29	ABalpapapa	279	-216	0	0		0	0	0	0	0
95	1	108	143	-1	604	344	15.7	28	ABalpppaaa	232	256	0	0		0	0	0	0	0
96	1	213	139	177	526	347	21.0	35	ABplaapaa	221	794	0	0		0	0	0	0	0
97	1	34	166	-1	550	345	14.5	28	ABalppppaa	286	22	0	0		0	0	0	0	0
98	1	7	90	-1	482	224	5.7	31	ABarapaapp	244	170	0	0		0	0	0	0	0
99	1	121	125	-1	499	396	16.4	29	ABalpppapp	225	128	0	0		0	0	0	0	0
100	1	223	221	-1	176	354	13.0	30	ABplapappp	136	0	0	0		0	0	0	0	0
101	1	73	33	-1	257	279	4.2	29	ABplpppppa	221	847	0	0		0	0	0	0	0
102	1	20	155	-1	474	164	13.5	31	MSppapa	292	573	0	0		0	0	0	0	0
103	1	144	100	-1	259	208	16.4	39	Epra	395	405	0	0		0	0	0	0	0
104	1	168	156	-1	465	205	12.4	35	MSpaapa	454	0	0	0		0	0	0	0	0
105	1	48	53	162	381	117	7.8	33	ABprpapaa	210	-150	0	0		0	0	0	0	0
106	1	22	230	-1	283	125	6.6	28	ABprppaapp	195	-155	0	0		0	0	0	0	0
107	1	21	212	-1	539	385	15.0	29	ABalpppapa	233	425	0	0		0	0	0	0	0
108	1	59	197	-1	327	221	4.2	29	MSpappa	51	0	0	0		0	0	0	0	0
109	1	106	176	-1	471	248	22.5	37	ABarpaapa	369	844	0	0		0	0	0	0	0
110	1	80	210	-1	459	324	13.6	32	MSapapa	300	566	0	0		0	0	0	0	0
111	1	149	198	-1	574	313	7.6	31	ABalpaapap	173	0	0	0		0	0	0	0	0
112	1	218	110	-1	224	159	4.3	29	ABprppppap	247	474	0	0		0	0	0	0	0
113	1	50	43	-1	279	90	14.5	34	ABprappaa	330	-25	0	0		0	0	0	0	0
114	1	194	2	-1	631	248	18.2	32	ABalappaa	301	-220	0	0		0	0	0	0	0
115	1	79	10	-1	331	299	21.7	36	ABarppaap	359	-499	0	0		0	0	0	0	0
116	1	10	56	-1	399	138	13.7	30	MSppppa	274	383	0	0		0	0	0	0	0
117	1	127	31	-1	463	221	8.6	33	ABaraappp	-159	0	0	0		0	0	0	0	0
118	1	193	73	-1	625	222	7.5	34	ABaraaaaa	314	798	0	0		0	0	0	0	0
119	1	91	17	-1	564	213	15.5	29	MSpaaaaa	227	481	0	0		0	0	0	0	0
120	1	163	172	-1	304	307	10.3	31	Daap	320	150	0	0		0	0	0	0	0
121	1	31	237	-1	483	400	19.5	28	ABplaappaa	238	437	0	0		0	0	0	0	0
122	1	129	169	-1	192	207	8.6	36	Cppap	363	1036	0	0		0	0	0	0	0
123	1	76	63	253	350	372	7.8	35	ABplppaap	212	-722	0	0		0	0	0	0	0
124	1	64	45	-1	164	138	14.2	35	ABprapapp	309	372	0	0		0	0	0	0	0
125	1	123	95	-1	479	362	15.4	28	ABalpppppa	232	0	0	0		0	0	0	0	0
126	1	122	28	-1	539	222	7.5	30	ABaraaapap	260	132	0	0		0	0	0	0	0
127	1	72	245	-1	604	246	20.1	34	ABalappap	401	0	0	0		0	0	0	0	0
128	1	184	138	-1	481	268	9.4	28	ABaraapapp	152	0	0	0		0	0	0	0	0
129	1	89	112	-1	221	123	8.4	27	ABprpppaap	103	0	0	0		0	0	0	0	0
130	1	140	174	-1	385	175	22.3	34	ABarpappp	335	-475	0	0		0	0	0	0	0
131	1	47	124	-1	217	127	12.3	32	ABprapppa	78	0	0	0		0	0	0	0	0
132	1	54	185	-1	513	215	4.4	33	ABarapaaa	153	0	0	0		0	0	0	0	0
133	1	187	4	-1	343	153	17.2	32	MSppppp	282	-16	0	0		0	0	0	0	0
134	1	38	128	-1	227	357	6.6	31	ABplpppapa	241	410	0	0		0	0	0	0	0
135	1	172	15	-1	557	337	18.1	34	ABalapapp	209	0	0	0		0	0	0	0	0
136	1	212	11	-1	451	324	22.9	36	ABplaaapa	338	-196	0	0		0	0	0	0	0
137	1	26	207	-1	511	201	7.5	27	ABarapaapa	230	301	0	0		0	0	0	0	0
138	1	183	83	-1	529	265	16.8	32	MSaaaap	-253	0	0	0		0	0	0	0	0
139	1	68	42	-1	162	171	5.1	28	ABprpppapp	200	246	0	0		0	0	0	0	0
140	1	221	92	-1	290	144	3.6	29	ABprppppaa	279	1136	0	0		0	0	0	0	0
141	1	15	216	-1	302	278	6.4	31	MSaappp	-121	0	0	0		0	0	0	0	0
142	1	58	219	-1	294	177	9.5	32	Dpap	315	-221	0	0		0	0	0	0	0
143	1	164	86	-1	365	170	10.4	30	MSpppap	270	-859	0	0		0	0	0	0	0
144	1	136	131	-1	481	190	21.7	31	ABarpapap	315	-260	0	0		0	0	0	0	0
145	1	81	68	-1	568	188	6.7	26	ABaraaappa	191	1367	0	0		0	0	0	0	0
146	1	23	55	-1	424	404	13.7	29	ABplpaappa	352	0	0	0		0	0	0	0	0
147	1	42	89	-1	262	269	8.7	32	Capaa	318	511	0	0		0	0	0	0	0
148	1	86	201	-1	520	140	19.4	33	ABpraapaa	276	-505	0	0		0	0	0	0	0
149	1	233	226	-1	200	303	9.8	35	Cappa	349	522	0	0		0	0	0	0	0
150	1	199	182	-1	232	297	7.5	33	Capap	185	0	0	0		0	0	0	0	0
151	1	16	48	87	349	96	18.1	37	ABpraappp	137	0	0	0		0	0	0	0	0
152	1	78	32	-1	442	285	9.5	28	MSaapaaa	234	1407	0	0		0	0	0	0	0
153	1	201	247	-1	504	142	5.7	27	ABarapppaa	270	-1010	0	0		0	0	0	0	0
154	1	100	178	-1	131	205	17.3	39	Cpaap	386	105	0	0		0	0	0	0	0
155	1	148	145	-1	577	159	14.7	35	ABalaappa	337	145	0	0		0	0	0	0	0
156	1	19	159	-1	293	112	18.6	34	ABprapaap	163	0	0	0		0	0	0	0	0
157	1	231	136	-1	287	302	22.3	37	ABarppapa	368	673	0	0		0	0	0	0	0
158	1	143	242	-1	485	122	16.0	28	ABpraaappa	443	0	0	0		0	0	0	0	0
159	1	227	65	-1	406	180	4.5	27	ABarappaap	202	187	0	0		0	0	0	0	0
160	1	62	13	-1	424	114	7.8	30	ABarappppp	377	0	0	0		0	0	0	0	0
161	1	43	106	-1	362	97	11.5	32	ABprppaaa	275	141	0	0		0	0	0	0	0
162	1	44	252	-1	267	173	22.5	37	ABarppppa	360	-197	0	0		0	0	0	0	0
163	1	134	88	-1	599	185	10.2	32	ABalaapaa	303	-346	0	0		0	0	0	0	0
164	1	111	228	-1	500	331	11.5	29	MSapaap	290	339	0	0		0	0	0	0	0
165	1	27	225	-1	457	143	4.7	30	ABarappppa	299	-656	0	0		0	0	0	0	0
166	1	75	59	-1	512	355	5.5	28	ABalppapap	206	-144	0	0		0	0	0	0	0
167	1	174	250	-1	416	136	5.4	29	ABarappapa	236	-482	0	0		0	0	0	0	0
168	1	205	82	-1	429	388	20.0	30	ABplaappap	253	162	0	0		0	0	0	0	0
169	1	232	152	-1	533	282	5.7	32	ABalpaaap	211	124	0	0		0	0	0	0	0
170	1	41	134	-1	398	320	22.5	36	ABplaaapp	320	326	0	0		0	0	0	0	0
171	1	22	224	-1	314	118	7.7	28	ABprppaapa	176	166	0	0		0	0	0	0	0
172	1	18	229	-1	506	385	12.8	28	ABplpaapaa	144	0	0	0		0	0	0	0	0
173	1	203	60	-1	141	234	5.6	34	Cpppp	36	0	0	0		0	0	0	0	0
174	1	159	50	-1	542	180	11.3	30	MSppaaa	20	0	0	0		0	0	0	0	0
175	1	222	58	-1	441	108	11.0	28	ABprpaaaap	200	63	0	0		0	0	0	0	0
176	1	51	208	-1	442	366	6.5	29	ABalppappp	253	-823	0	0		0	0	0	0	0
177	1	33	46	-1	379	150	4.0	29	ABarappapp	266	-491	0	0		0	0	0	0	0
178	1	28	132	-1	607	266	15.6	29	MSaaaaaa	202	485	0	0		0	0	0	0	0
179	1	32	52	-1	281	259	16.4	38	Epla	375	-638	0	0		0	0	0	0	0
180	1	124	147	-1	306	377	7.8	30	ABplpppaaa	228	-807	0	0		0	0	0	0	0
181	1	66	94	-1	161	204	4.5	28	ABprpppppp	70	0	0	0		0	0	0	0	0
182	1	145	213	-1	463	407	13.6	30	ABplpaapap	253	-63	0	0		0	0	0	0	0
183	1	176	8	-1	241	296	13.4	33	Dapp	313	660	0	0		0	0	0	0	0
184	1	91	80	-1	538	223	15.3	28	MSpaaaap	202	202	0	0		0	0	0	0	0
185	1	216	173	-1	193	237	5.0	34	Cpppa	-15	0	0	0		0	0	0	0	0
186	1	185	111	-1	381	399	12.8	30	ABplpaappp	257	2326	0	0		0	0	0	0	0
187	1	186	19	-1	398	324	17.6	31	MSappap	309	22	0	0		0	0	0	0	0
188	1	46	122	-1	107	252	8.2	36	Cpapp	123	0	0	0		0	0	0	0	0
189	1	114	150	-1	344	131	5.9	31	ABprpapap	146	0	0	0		0	0	0	0	0
190	1	8	220	-1	414	197	15.4	37	Eara	372	521	0	0		0	0	0	0	0
191	1	197	187	-1	358	342	5.7	27	ABplpapapp	189	-496	0	0		0	0	0	0	0
192	1	2	205	-1	477	303	8.7	26	ABalpapppa	238	-277	0	0		0	0	0	0	0
193	1	5	7	-1	433	176	21.7	33	ABarpappa	112	0	0	0		0	0	0	0	0
194	1	178	40	-1	288	178	5.4	27	ABprpapppa	208	161	0	0		0	0	0	0	0
195	1	209	195	-1	565	378	16.1	27	ABalpppaap	226	0	0	0		0	0	0	0	0
196	1	12	171	-1	507	261	3.7	27	ABalpappaa	83	0	0	0		0	0	0	0	0
197	1	142	121	-1	422	93	15.9	28	ABprpaapap	-205	0	0	0		0	0	0	0	0
198	1	65	120	-1	561	381	11.6	31	ABalppaap	310	955	0	0		0	0	0	0	0
199	1	96	189	199	235	366	15.6	33	ABplappap	135	0	0	0		0	0	0	0	0
200	1	158	149	-1	223	272	21.2	26	Caaaa	199	1009	0	0		0	0	0	0	0
201	1	3	203	-1	524	180	22.7	36	ABarpapaa	316	0	0	0		0	0	0	0	0
202	1	25	1	-1	605	340	8.6	26	ABalpaappa	184	0	0	0		0	0	0	0	0
203	1	161	236	-1	258	129	6.6	29	ABprpppaaa	195	0	0	0		0	0	0	0	0
204	1	90	233	-1	477	286	15.1	29	MSaaapap	218	755	0	0		0	0	0	0	0
205	1	49	101	-1	151	294	19.5	38	Caaap	370	-429	0	0		0	0	0	0	0
206	1	40	81	85	573	208	19.9	35	ABalapppa	86	0	0	0		0	0	0	0	0
207	1	63	62	-1	495	225	15.5	34	MSpaaap	190	0	0	0		0	0	0	0	0
208	1	9	109	-1	597	164	12.6	36	ABalaapap	355	700	0	0		0	0	0	0	0
209	1	128	243	-1	113	215	12.5	39	Cpapa	382	1971	0	0		0	0	0	0	0
210	1	198	29	-1	368	337	14.5	32	MSapppa	129	0	0	0		0	0	0	0	0
211	1	74	255	-1	379	210	4.0	30	ABarapappp	280	0	0	0		0	0	0	0	0
212	1	166	217	-1	441	372	16.0	32	ABalpppppp	20	0	0	0		0	0	0	0	0
213	1	13	200	-1	503	308	3.7	28	ABalpapaap	222	-699	0	0		0	0	0	0	0
214	1	130	179	-1	242	197	7.6	35	Cppaa	334	424	0	0		0	0	0	0	0
215	1	53	105	-1	623	205	15.2	34	ABalaaapp	79	0	0	0		0	0	0	0	0
216	1	36	192	-1	482	358	5.0	29	ABalppappa	242	204	0	0		0	0	0	0	0
217	1	120	99	-1	469	241	3.4	29	ABarapapaa	261	-811	0	0		0	0	0	0	0
218	1	152	257	-1	281	237	11.9	29	Z2	294	944	0	0		0	0	0	0	0
219	1	93	218	-1	367	356	20.7	30	ABplapaaap	219	-149	0	0		0	0	0	0	0
220	1	210	239	-1	562	152	17.3	35	ABalaappp	321	114	0	0		0	0	0	0	0
221	1	180	104	-1	343	265	17.4	36	Ealp	498	0	0	0		0	0	0	0	0
222	1	162	117	-1	379	228	10.2	29	MSpapaap	217	2019	0	0		0	0	0	0	0
223	1	115	49	-1	187	203	23.5	41	Cpaaa	411	214	0	0		0	0	0	0	0
224	1	219	72	-1	216	220	13.2	39	Eprp	383	-1015	0	0		0	0	0	0	0
225	1	14	186	-1	462	188	4.2	27	ABarappaaa	202	-156	0	0		0	0	0	0	0
226	0	226	-1	-1	438	246	15.4	25		202	-213	0	0		0	0	0	0	0
227	1	52	254	-1	215	265	14.4	38	Eplp	386	1497	0	0		0	0	0	0	0
228	1	151	107	-1	432	397	10.8	29	ABplpaaapp	256	790	0	0		0	0	0	0	0
229	1	133	74	-1	516	236	21.5	33	ABarpaaap	295	817	0	0		0	0	0	0	0
230	1	17	211	-1	274	354	21.7	31	ABplapapaa	-170	0	0	0		0	0	0	0	0
231	1	206	126	-1	396	278	13.4	32	MSaapaap	258	462	0	0		0	0	0	0	0
232	1	139	12	-1	400	83	16.5	29	ABprpaappa	216	443	0	0		0	0	0	0	0
233	1	131	118	-1	375	272	22.5	34	ABarppaaa	349	476	0	0		0	0	0	0	0
234	1	94	141	-1	559	304	12.4	31	MSapaaa	302	322	0	0		0	0	0	0	0
235	1	102	227	-1	325	114	22.5	35	ABprapaaa	328	-51	0	0		0	0	0	0	0
236	1	188	146	-1	327	370	20.7	35	ABplapaap	-140	0	0	0		0	0	0	0	0
237	1	67	114	-1	246	195	4.4	30	ABprpapppp	300	-73	0	0		0	0	0	0	0
238	1	99	51	-1	207	189	4.2	28	ABprpppppa	187	0	0	0		0	0	0	0	0
239	1	85	79	-1	308	328	4.2	35	ABplpappp	354	1068	0	0		0	0	0	0	0
240	1	142	137	-1	461	104	14.2	28	ABprpaapaa	221	430	0	0		0	0	0	0	0
241	1	189	30	249	421	331	8.5	32	ABplpapaa	238	452	0	0		0	0	0	0	0
242	1	192	75	-1	379	303	5.1	33	ABplpappa	215	485	0	0		0	0	0	0	0
243	1	88	70	-1	349	322	11.4	27	Daaa	-50	0	0	0		0	0	0	0	0
244	1	220	140	-1	246	187	11.6	31	Dppp	437	0	0	0		0	0	0	0	0
245	1	107	196	-1	321	382	10.8	28	ABplppapap	118	0	0	0		0	0	0	0	0
246	1	235	167	-1	442	276	17.9	31	Eala	343	0	0	0		0	0	0	0	0
247	0	234	-1	-1	547	254	24.5	33		313	-1287	0	0		0	0	0	0	0
248	1	236	157	-1	552	251	22.733334	32	ABarpaaaa	298	-235	0	0		0	0	0	0	0
249	1	237	258	-1	346	262	11.0	30	Z3	163	-1139	0	0		0	0	0	0	0
