# Supplementary material for: The AP-2 Transcription Factor APTF-2 Is Required for Neuroblast and Epidermal Morphogenesis in Caenorhabditis elegans Embryogenesis
Source: PLoS Genet. 2016 May 13;12(5):e1006048. doi: 10.1371/journal.pgen.1006048 (PMC4866721; doi:10.1371/journal.pgen.1006048)
Supplement: S4 Text — (ZIP) [file pgen.1006048.s032.zip › nuclei/t139-nuclei]

1	1	202	108	-1	611	350	8.4	27	ABalpaappa	79	0	0	0		0	0	0	0	0
2	1	114	6	-1	634	255	18.3	34	ABalappaa	320	-185	0	0		0	0	0	0	0
3	1	3	25	100	341	175	5.5	33	ABprpappa	219	157	0	0		0	0	0	0	0
4	1	133	250	-1	347	150	17.2	34	MSppppp	287	0	0	0		0	0	0	0	0
5	1	5	34	-1	414	112	20.7	34	ABpraappa	450	0	0	0		0	0	0	0	0
6	1	28	13	143	638	249	13.6	34	ABalaaapa	-37	0	0	0		0	0	0	0	0
7	1	193	117	-1	436	177	21.7	33	ABarpappa	312	-159	0	0		0	0	0	0	0
8	1	183	51	-1	238	296	13.3	32	Dapp	294	42	0	0		0	0	0	0	0
9	1	94	145	-1	493	333	7.7	30	ABalpapapa	90	0	0	0		0	0	0	0	0
10	1	115	225	-1	329	298	21.6	35	ABarppaap	318	-169	0	0		0	0	0	0	0
11	1	136	245	-1	464	321	23.2	36	ABplaaapa	360	2660	0	0		0	0	0	0	0
12	1	232	109	-1	408	78	16.4	28	ABprpaappa	217	128	0	0		0	0	0	0	0
13	1	160	94	-1	438	113	7.9	30	ABarappppp	250	1073	0	0		0	0	0	0	0
14	1	10	23	-1	330	97	10.7	33	ABprppapa	170	0	0	0		0	0	0	0	0
15	1	135	79	-1	564	331	17.4	34	ABalapapp	199	0	0	0		0	0	0	0	0
16	1	15	27	-1	226	372	10.7	33	ABplapppa	39	0	0	0		0	0	0	0	0
17	1	119	70	-1	581	208	15.2	28	MSpaaaaa	207	-141	0	0		0	0	0	0	0
18	1	49	110	267	280	372	16.6	33	ABplappaa	296	357	0	0		0	0	0	0	0
19	1	187	26	-1	394	324	17.5	31	MSappap	295	41	0	0		0	0	0	0	0
20	1	91	74	-1	340	277	7.1	28	MSaappa	251	78	0	0		0	0	0	0	0
21	1	70	11	-1	519	140	14.6	36	ABpraaapa	259	-818	0	0		0	0	0	0	0
22	1	7	102	-1	447	154	13.8	30	MSppapp	198	0	0	0		0	0	0	0	0
23	1	27	259	-1	346	143	13.4	29	Dpaa	250	176	0	0		0	0	0	0	0
24	0	226	-1	-1	434	246	15.3	26		207	-1152	0	0		0	0	0	0	0
25	1	79	4	-1	563	222	11.3	32	ABaraappa	350	0	0	0		0	0	0	0	0
26	1	86	96	-1	473	139	7.6	28	ABprpaaaaa	213	71	0	0		0	0	0	0	0
27	1	53	135	-1	261	370	7.2	29	ABplpppaap	214	433	0	0		0	0	0	0	0
28	1	126	53	-1	543	221	7.7	30	ABaraaapap	278	109	0	0		0	0	0	0	0
29	1	210	99	-1	370	340	14.9	31	MSapppa	270	135	0	0		0	0	0	0	0
30	1	241	68	-1	444	328	8.5	28	ABplpapaaa	197	174	0	0		0	0	0	0	0
31	1	117	52	239	467	219	9.1	31	ABaraappp	232	456	0	0		0	0	0	0	0
32	1	152	222	-1	445	282	9.8	28	MSaapaaa	249	763	0	0		0	0	0	0	0
33	1	101	257	-1	264	282	3.7	29	ABplpppppa	279	253	0	0		0	0	0	0	0
34	1	61	31	144	500	301	21.4	35	ABplaaaap	280	179	0	0		0	0	0	0	0
35	1	9	201	-1	454	324	5.2	28	ABalpapapp	261	0	0	0		0	0	0	0	0
36	1	68	17	-1	291	342	6.6	27	ABplppppaa	228	703	0	0		0	0	0	0	0
37	1	36	55	-1	637	304	10.9	33	ABalaaaar	335	225	0	0		0	0	0	0	0
38	1	85	236	258	413	92	11.7	34	ABprpaaap	113	0	0	0		0	0	0	0	0
39	1	50	167	-1	187	350	7.8	32	ABplapppp	111	0	0	0		0	0	0	0	0
40	1	194	65	-1	295	180	5.3	27	ABprpapppa	213	468	0	0		0	0	0	0	0
41	1	59	227	-1	470	393	8.7	28	ABplpaaapa	234	-662	0	0		0	0	0	0	0
42	1	139	255	-1	163	165	5.2	28	ABprpppapp	199	267	0	0		0	0	0	0	0
43	1	113	5	-1	276	90	13.6	34	ABprappaa	331	0	0	0		0	0	0	0	0
44	1	18	251	-1	211	329	3.4	27	ABplpppapp	231	-300	0	0		0	0	0	0	0
45	1	124	234	-1	168	137	13.5	34	ABprapapp	-225	0	0	0		0	0	0	0	0
46	1	177	66	-1	385	146	4.2	29	ABarappapp	262	128	0	0		0	0	0	0	0
47	1	26	7	-1	575	257	4.5	31	ABaraaaap	133	0	0	0		0	0	0	0	0
48	1	151	217	-1	325	93	17.3	29	ABpraapppp	198	164	0	0		0	0	0	0	0
49	1	223	105	-1	188	200	23.3	40	Cpaaa	407	235	0	0		0	0	0	0	0
50	1	174	95	-1	546	182	11.3	30	MSppaaa	281	364	0	0		0	0	0	0	0
51	1	238	57	-1	208	187	3.7	30	ABprpppppa	230	811	0	0		0	0	0	0	0
52	1	179	22	-1	278	258	16.4	38	Epla	385	384	0	0		0	0	0	0	0
53	1	105	24	-1	365	107	8.3	28	ABprpapaap	178	-159	0	0		0	0	0	0	0
54	1	82	202	-1	408	159	9.6	33	MSpppaa	273	-127	0	0		0	0	0	0	0
55	1	146	21	-1	429	402	14.3	30	ABplpaappa	288	1099	0	0		0	0	0	0	0
56	1	116	115	-1	401	140	13.7	31	MSppppa	317	0	0	0		0	0	0	0	0
57	1	19	256	-1	326	201	15.6	38	Earp	367	1618	0	0		0	0	0	0	0
58	1	175	134	-1	447	108	11.1	28	ABprpaaaap	62	0	0	0		0	0	0	0	0
59	1	166	155	-1	509	351	5.3	29	ABalppapap	212	172	0	0		0	0	0	0	0
60	1	173	152	-1	150	232	5.6	34	Cpppp	327	767	0	0		0	0	0	0	0
61	1	44	253	-1	581	303	4.0	28	ABalpaaaap	231	1151	0	0		0	0	0	0	0
62	1	207	203	209	490	224	16.1	32	MSpaaap	457	0	0	0		0	0	0	0	0
63	1	123	19	-1	366	368	8.5	28	ABplppaapa	197	-456	0	0		0	0	0	0	0
64	1	72	88	-1	546	130	10.8	32	ABpraaaaa	282	-205	0	0		0	0	0	0	0
65	1	159	171	-1	405	176	4.4	28	ABarappaap	199	0	0	0		0	0	0	0	0
66	1	44	10	-1	608	278	5.6	28	ABalpaaaaa	259	0	0	0		0	0	0	0	0
67	1	57	9	-1	407	353	5.5	31	ABplpapapa	131	0	0	0		0	0	0	0	0
68	1	145	124	-1	574	190	6.2	26	ABaraaappa	444	0	0	0		0	0	0	0	0
69	1	23	76	184	282	383	11.5	32	ABplppapp	199	449	0	0		0	0	0	0	0
70	1	243	106	-1	347	329	11.9	29	Daaa	265	101	0	0		0	0	0	0	0
71	1	65	196	-1	431	220	3.3	29	ABarapapap	296	541	0	0		0	0	0	0	0
72	1	224	92	-1	224	215	12.8	37	Eprp	373	316	0	0		0	0	0	0	0
73	1	118	148	-1	622	217	6.7	34	ABaraaaaa	171	0	0	0		0	0	0	0	0
74	1	229	246	-1	518	237	21.9	33	ABarpaaap	316	259	0	0		0	0	0	0	0
75	1	242	140	194	376	302	5.4	32	ABplpappa	275	1107	0	0		0	0	0	0	0
76	1	83	111	-1	199	142	6.3	28	ABprpppapa	272	147	0	0		0	0	0	0	0
77	1	21	156	-1	594	224	5.5	28	ABaraaapaa	161	0	0	0		0	0	0	0	0
78	1	38	252	-1	505	178	10.0	29	MSppaap	-150	0	0	0		0	0	0	0	0
79	1	239	118	-1	316	323	4.2	34	ABplpappp	303	36	0	0		0	0	0	0	0
80	1	184	158	-1	538	224	15.8	29	MSpaaaap	199	199	0	0		0	0	0	0	0
81	1	206	14	-1	559	196	21.0	29	ABalapppap	212	99	0	0		0	0	0	0	0
82	1	168	77	-1	429	388	20.1	31	ABplaappap	301	450	0	0		0	0	0	0	0
83	1	138	141	-1	523	268	16.3	33	MSaaaap	391	0	0	0		0	0	0	0	0
84	1	30	67	-1	384	281	9.3	32	MSaapap	-18	0	0	0		0	0	0	0	0
85	1	206	183	-1	597	211	18.8	29	ABalapppaa	241	-210	0	0		0	0	0	0	0
86	1	143	147	-1	369	162	10.4	31	MSpppap	93	0	0	0		0	0	0	0	0
87	1	151	89	-1	377	92	18.6	28	ABpraapppa	215	-466	0	0		0	0	0	0	0
88	1	163	174	-1	604	187	10.3	33	ABalaapaa	182	0	0	0		0	0	0	0	0
89	1	147	164	-1	266	271	8.7	34	Capaa	342	277	0	0		0	0	0	0	0
90	1	98	35	-1	487	236	6.3	30	ABarapaapp	297	205	0	0		0	0	0	0	0
91	1	67	41	-1	317	316	16.6	33	MSapppp	335	344	0	0		0	0	0	0	0
92	1	140	97	-1	297	149	3.4	29	ABprppppaa	286	-32	0	0		0	0	0	0	0
93	1	42	190	-1	470	363	10.5	29	ABplpaaaap	459	0	0	0		0	0	0	0	0
94	1	181	212	-1	164	200	4.0	30	ABprpppppp	250	-237	0	0		0	0	0	0	0
95	1	125	75	-1	484	362	16.2	28	ABalpppppa	262	-714	0	0		0	0	0	0	0
96	1	29	114	-1	298	224	6.6	32	MSpappp	57	0	0	0		0	0	0	0	0
97	1	20	80	-1	223	127	20.5	35	ABprapapa	352	-80	0	0		0	0	0	0	0
98	1	81	113	-1	478	169	6.7	26	ABarapppap	411	0	0	0		0	0	0	0	0
99	1	217	218	-1	468	240	3.3	29	ABarapapaa	292	-114	0	0		0	0	0	0	0
100	1	103	142	-1	260	207	16.6	39	Epra	389	710	0	0		0	0	0	0	0
101	1	205	260	-1	151	292	19.4	38	Caaap	381	-298	0	0		0	0	0	0	0
102	1	66	138	-1	520	289	12.3	30	MSaaapaa	211	127	0	0		0	0	0	0	0
103	1	77	46	-1	549	370	7.0	30	ABalppapaa	231	-1164	0	0		0	0	0	0	0
104	1	221	69	-1	341	263	17.4	37	Ealp	364	-261	0	0		0	0	0	0	0
105	1	215	64	-1	625	203	15.0	32	ABalaaapp	75	0	0	0		0	0	0	0	0
106	1	161	3	-1	371	94	11.6	33	ABprppaaa	239	1399	0	0		0	0	0	0	0
107	1	228	18	-1	438	399	11.0	28	ABplpaaapp	286	-223	0	0		0	0	0	0	0
108	1	41	81	-1	619	265	7.9	30	ABalpaapaa	255	-126	0	0		0	0	0	0	0
109	1	208	20	-1	597	164	12.4	35	ABalaapap	-121	0	0	0		0	0	0	0	0
110	1	112	82	-1	229	155	4.3	29	ABprppppap	287	-153	0	0		0	0	0	0	0
111	1	186	62	-1	390	399	12.9	28	ABplpaappp	250	-146	0	0		0	0	0	0	0
112	1	129	153	-1	225	117	7.6	28	ABprpppaap	280	-531	0	0		0	0	0	0	0
113	1	93	30	-1	137	318	7.8	36	Caapp	353	-366	0	0		0	0	0	0	0
114	1	237	185	-1	245	196	4.4	31	ABprpapppp	281	-745	0	0		0	0	0	0	0
115	1	4	131	-1	540	265	9.4	28	ABaraapapa	236	447	0	0		0	0	0	0	0
116	1	24	116	-1	358	242	6.4	32	MSpapap	5	0	0	0		0	0	0	0	0
117	1	222	159	-1	379	225	10.5	30	MSpapaap	123	0	0	0		0	0	0	0	0
118	1	233	221	-1	371	276	22.6	35	ABarppaaa	347	1637	0	0		0	0	0	0	0
119	1	11	157	-1	415	223	6.4	27	MSpapaaa	162	0	0	0		0	0	0	0	0
120	1	198	149	-1	558	378	11.9	32	ABalppaap	236	167	0	0		0	0	0	0	0
121	1	197	168	-1	430	93	16.1	28	ABprpaapap	213	-520	0	0		0	0	0	0	0
122	1	188	242	-1	109	248	8.2	36	Cpapp	365	530	0	0		0	0	0	0	0
123	1	1	50	-1	181	136	9.6	34	ABprapppp	119	0	0	0		0	0	0	0	0
124	1	131	269	-1	216	123	11.7	32	ABprapppa	-93	0	0	0		0	0	0	0	0
125	1	99	219	-1	501	397	16.8	29	ABalpppapp	247	442	0	0		0	0	0	0	0
126	1	231	241	-1	396	275	13.4	31	MSaapaap	264	-1114	0	0		0	0	0	0	0
127	1	63	44	-1	363	392	12.1	28	ABplppapaa	206	754	0	0		0	0	0	0	0
128	1	134	166	-1	230	359	6.5	30	ABplpppapa	413	0	0	0		0	0	0	0	0
129	1	56	154	-1	455	253	13.1	28	MSaaapp	280	-1161	0	0		0	0	0	0	0
130	1	58	220	238	471	136	21.2	35	ABpraapap	-170	0	0	0		0	0	0	0	0
131	1	144	119	-1	481	188	21.8	33	ABarpapap	308	139	0	0		0	0	0	0	0
132	1	178	176	-1	616	270	15.2	28	MSaaaaaa	194	794	0	0		0	0	0	0	0
133	1	16	243	-1	483	109	12.4	28	ABpraaaapp	222	385	0	0		0	0	0	0	0
134	1	170	37	-1	402	320	22.4	36	ABplaaapp	353	307	0	0		0	0	0	0	0
135	1	64	160	-1	375	74	14.4	30	ABprpaappp	276	601	0	0		0	0	0	0	0
136	1	157	71	-1	286	303	21.7	36	ABarppapa	348	477	0	0		0	0	0	0	0
137	1	240	262	-1	464	98	14.2	27	ABprpaapaa	231	1071	0	0		0	0	0	0	0
138	1	128	211	-1	485	267	9.8	29	ABaraapapp	232	452	0	0		0	0	0	0	0
139	1	96	40	-1	560	337	21.1	30	ABplaapaaa	233	143	0	0		0	0	0	0	0
140	1	244	63	-1	253	180	11.6	31	Dppp	316	823	0	0		0	0	0	0	0
141	1	234	197	-1	568	308	12.3	31	MSapaaa	317	114	0	0		0	0	0	0	0
142	1	48	120	-1	646	233	9.6	35	ABalaaaal	176	0	0	0		0	0	0	0	0
143	1	95	187	-1	611	346	15.7	28	ABalpppaaa	234	271	0	0		0	0	0	0	0
144	1	39	175	-1	579	262	8.6	32	ABaraapaa	286	-439	0	0		0	0	0	0	0
145	1	155	93	-1	580	157	15.2	35	ABalaappa	314	-195	0	0		0	0	0	0	0
146	1	236	132	-1	324	368	19.8	35	ABplapaap	277	775	0	0		0	0	0	0	0
147	1	180	210	-1	304	374	7.6	28	ABplpppaaa	227	1086	0	0		0	0	0	0	0
148	1	47	195	-1	602	357	12.4	33	ABalppaaa	-4	0	0	0		0	0	0	0	0
149	1	200	230	-1	219	262	22.2	35	Caaaa	358	39	0	0		0	0	0	0	0
150	1	189	207	261	346	128	6.4	32	ABprpapap	138	0	0	0		0	0	0	0	0
151	1	45	73	-1	218	306	23.0	39	ABarppapp	365	522	0	0		0	0	0	0	0
152	1	169	54	61	530	285	5.8	33	ABalpaaap	200	141	0	0		0	0	0	0	0
153	1	52	91	-1	643	295	16.5	33	ABalapaaa	291	126	0	0		0	0	0	0	0
154	1	69	228	-1	403	348	19.4	29	ABplapaaaa	193	-433	0	0		0	0	0	0	0
155	1	102	126	-1	480	161	13.1	31	MSppapa	251	0	0	0		0	0	0	0	0
156	1	104	199	-1	473	201	12.6	36	MSpaapa	365	142	0	0		0	0	0	0	0
157	1	248	215	-1	554	248	23.0	34	ABarpaaaa	339	-907	0	0		0	0	0	0	0
158	1	60	170	-1	566	268	15.4	29	MSaaaaap	211	-1420	0	0		0	0	0	0	0
159	1	156	173	-1	291	110	18.4	33	ABprapaap	297	-777	0	0		0	0	0	0	0
160	1	55	163	-1	435	184	7.3	26	ABarapappa	234	393	0	0		0	0	0	0	0
161	1	62	29	-1	274	104	9.4	34	ABprppapp	347	0	0	0		0	0	0	0	0
162	1	105	244	-1	411	113	7.5	27	ABprpapaaa	156	0	0	0		0	0	0	0	0
163	1	87	240	-1	421	243	22.5	38	ABarpaapp	388	1164	0	0		0	0	0	0	0
164	1	92	86	-1	597	296	20.4	34	ABalapapa	170	0	0	0		0	0	0	0	0
165	1	84	32	-1	408	335	12.7	31	MSapapp	109	0	0	0		0	0	0	0	0
166	1	97	45	-1	551	347	14.9	28	ABalppppaa	277	-198	0	0		0	0	0	0	0
167	1	246	268	-1	440	274	18.0	30	Eala	257	-911	0	0		0	0	0	0	0
168	1	2	83	-1	557	291	22.5	34	ABplaaaaa	323	197	0	0		0	0	0	0	0
169	1	122	223	-1	197	204	8.3	35	Cppap	353	567	0	0		0	0	0	0	0
170	1	43	59	-1	544	328	4.3	30	ABalpapaaa	244	158	0	0		0	0	0	0	0
171	1	196	161	-1	504	264	3.8	26	ABalpappaa	260	1570	0	0		0	0	0	0	0
172	1	120	136	-1	308	311	10.8	32	Daap	320	692	0	0		0	0	0	0	0
173	1	185	8	-1	198	236	5.0	33	Cpppa	312	-140	0	0		0	0	0	0	0
174	1	130	162	-1	388	178	22.5	34	ABarpappp	315	456	0	0		0	0	0	0	0
175	1	32	48	-1	218	341	20.3	30	ABplapapap	228	779	0	0		0	0	0	0	0
176	1	109	98	-1	473	246	22.4	37	ABarpaapa	347	389	0	0		0	0	0	0	0
177	1	96	233	-1	515	343	22.2	30	ABplaapaap	235	457	0	0		0	0	0	0	0
178	1	154	139	-1	134	199	17.1	39	Cpaap	389	608	0	0		0	0	0	0	0
179	1	214	264	-1	246	196	7.5	34	Cppaa	349	754	0	0		0	0	0	0	0
180	1	16	122	-1	509	132	9.0	27	ABpraaaapa	206	1348	0	0		0	0	0	0	0
181	1	17	123	-1	608	311	16.2	33	ABalapaap	879	0	0	0		0	0	0	0	0
182	1	150	146	-1	235	295	7.3	34	Capap	123	0	0	0		0	0	0	0	0
183	1	35	112	-1	510	343	16.7	29	ABalppppap	-65	0	0	0		0	0	0	0	0
184	1	78	58	-1	235	109	16.3	34	ABprappap	380	0	0	0		0	0	0	0	0
185	1	132	107	-1	517	224	4.4	32	ABarapaaa	325	162	0	0		0	0	0	0	0
186	1	225	265	-1	464	191	4.4	28	ABarappaaa	232	1096	0	0		0	0	0	0	0
187	1	191	43	-1	356	342	5.5	28	ABplpapapp	195	-495	0	0		0	0	0	0	0
188	1	6	226	-1	338	392	16.4	31	ABplaapppp	300	-132	0	0		0	0	0	0	0
189	1	199	216	-1	209	361	14.5	29	ABplappapp	232	-524	0	0		0	0	0	0	0
190	1	75	193	-1	471	284	5.4	30	ABalpappap	280	140	0	0		0	0	0	0	0
191	1	22	188	-1	521	190	19.3	33	ABalapppp	333	-579	0	0		0	0	0	0	0
192	1	216	33	-1	483	363	5.4	30	ABalppappa	202	0	0	0		0	0	0	0	0
193	1	51	232	-1	423	271	6.5	31	ABalpapppp	302	289	0	0		0	0	0	0	0
194	1	40	186	-1	180	150	18.2	34	ABarppppp	-99	0	0	0		0	0	0	0	0
195	1	195	214	-1	572	376	16.2	28	ABalpppaap	235	-103	0	0		0	0	0	0	0
196	1	245	42	-1	317	385	10.3	27	ABplppapap	199	749	0	0		0	0	0	0	0
197	1	108	87	-1	331	234	4.2	29	MSpappa	280	819	0	0		0	0	0	0	0
198	1	111	103	-1	576	313	8.0	31	ABalpaapap	318	121	0	0		0	0	0	0	0
199	1	199	36	-1	244	363	17.5	30	ABplappapa	219	119	0	0		0	0	0	0	0
200	1	213	179	-1	500	310	3.7	27	ABalpapaap	238	-1333	0	0		0	0	0	0	0
201	1	148	169	213	517	135	19.3	35	ABpraapaa	273	758	0	0		0	0	0	0	0
202	1	74	85	-1	363	139	23.4	35	ABarpppaa	341	-975	0	0		0	0	0	0	0
203	1	201	204	-1	521	174	23.1	36	ABarpapaa	356	49	0	0		0	0	0	0	0
204	1	31	249	-1	132	315	14.8	35	Caapa	192	0	0	0		0	0	0	0	0
205	1	192	206	-1	477	303	8.7	26	ABalpapppa	252	-833	0	0		0	0	0	0	0
206	1	33	78	-1	555	343	9.2	30	ABalpaappp	261	-392	0	0		0	0	0	0	0
207	1	137	39	-1	512	201	7.7	26	ABarapaapa	256	18	0	0		0	0	0	0	0
208	1	176	263	-1	440	367	7.1	29	ABalppappp	258	1364	0	0		0	0	0	0	0
209	1	90	231	-1	400	373	10.6	31	ABplppaaa	155	0	0	0		0	0	0	0	0
210	1	110	224	-1	464	328	13.9	31	MSapapa	265	-981	0	0		0	0	0	0	0
211	1	230	2	-1	273	352	22.4	32	ABplapapaa	249	155	0	0		0	0	0	0	0
212	1	107	84	-1	540	387	15.7	28	ABalpppapa	113	0	0	0		0	0	0	0	0
213	1	182	1	-1	466	406	13.6	29	ABplpaapap	270	576	0	0		0	0	0	0	0
214	1	14	172	-1	291	320	13.5	32	Dapa	319	480	0	0		0	0	0	0	0
215	1	76	12	-1	206	289	3.9	28	ABplpppppp	319	0	0	0		0	0	0	0	0
216	1	141	60	-1	305	281	6.8	31	MSaappp	-166	0	0	0		0	0	0	0	0
217	1	212	125	-1	446	373	15.9	32	ABalpppppp	78	0	0	0		0	0	0	0	0
218	1	219	192	-1	356	360	21.4	30	ABplapaaap	221	-438	0	0		0	0	0	0	0
219	1	142	178	-1	299	176	9.4	32	Dpap	287	1122	0	0		0	0	0	0	0
220	1	190	254	-1	417	194	15.4	37	Eara	370	82	0	0		0	0	0	0	0
221	1	100	180	-1	171	349	12.4	29	ABplapappp	255	129	0	0		0	0	0	0	0
222	1	34	237	-1	188	334	18.6	32	ABplapappa	326	-622	0	0		0	0	0	0	0
223	1	88	38	-1	529	172	6.1	25	ABaraaappp	219	-202	0	0		0	0	0	0	0
224	1	171	49	-1	316	112	7.5	28	ABprppaapa	180	2058	0	0		0	0	0	0	0
225	1	165	90	-1	460	147	4.5	29	ABarappppa	259	347	0	0		0	0	0	0	0
226	1	149	177	-1	205	305	9.9	35	Cappa	319	1444	0	0		0	0	0	0	0
227	1	235	182	-1	328	111	22.2	33	ABprapaaa	327	-427	0	0		0	0	0	0	0
228	1	164	198	-1	503	330	12.1	30	MSapaap	55	0	0	0		0	0	0	0	0
229	1	172	56	-1	506	386	13.3	30	ABplpaapaa	140	0	0	0		0	0	0	0	0
230	1	106	150	-1	280	129	6.1	26	ABprppaapp	203	-155	0	0		0	0	0	0	0
231	1	25	47	-1	437	319	16.3	31	MSappaa	335	0	0	0		0	0	0	0	0
232	1	8	127	-1	448	127	17.8	30	ABpraaappp	-107	0	0	0		0	0	0	0	0
233	1	204	247	-1	473	284	15.4	30	MSaaapap	253	-186	0	0		0	0	0	0	0
234	1	13	181	-1	310	163	13.4	30	Dppa	299	-1852	0	0		0	0	0	0	0
235	1	80	16	-1	448	355	20.2	30	ABplaapapp	221	486	0	0		0	0	0	0	0
236	1	203	208	-1	256	130	6.1	29	ABprpppaaa	226	189	0	0		0	0	0	0	0
237	1	121	189	-1	483	397	19.5	28	ABplaappaa	238	440	0	0		0	0	0	0	0
238	1	73	101	-1	252	331	3.7	29	ABplppppap	292	-859	0	0		0	0	0	0	0
239	1	220	266	-1	563	150	17.3	37	ABalaappp	370	323	0	0		0	0	0	0	0
240	0	12	-1	-1	320	175	22.8	36		-14	0	0	0		0	0	0	0	0
241	1	71	128	-1	178	282	7.3	34	Cappp	648	0	0	0		0	0	0	0	0
242	1	158	229	-1	485	122	15.7	27	ABpraaappa	249	-183	0	0		0	0	0	0	0
243	1	209	165	-1	116	210	12.4	39	Cpapa	385	948	0	0		0	0	0	0	0
244	1	46	104	-1	492	357	19.7	29	ABplaapapa	167	0	0	0		0	0	0	0	0
245	1	127	121	-1	600	251	19.2	30	ABalappap	-362	0	0	0		0	0	0	0	0
246	1	54	137	-1	394	395	18.3	31	ABplaapppa	151	0	0	0		0	0	0	0	0
247	1	153	129	-1	509	148	5.1	28	ABarapppaa	275	-741	0	0		0	0	0	0	0
248	1	37	28	-1	516	375	10.2	29	ABplpaaaaa	230	139	0	0		0	0	0	0	0
249	1	241	200	-1	400	335	7.9	27	ABplpapaap	235	-452	0	0		0	0	0	0	0
250	1	167	235	-1	423	137	5.3	29	ABarappapa	268	-159	0	0		0	0	0	0	0
251	0	-1	-1	-1	549	289	20.3	28		281	418	0	0		0	0	0	0	0
252	1	162	133	-1	268	165	22.7	36	ABarppppa	364	991	0	0		0	0	0	0	0
253	1	123	248	-1	337	370	7.5	29	ABplppaapp	181	155	0	0		0	0	0	0	0
254	1	227	130	-1	218	260	14.2	39	Eplp	390	1690	0	0		0	0	0	0	0
255	1	211	205	-1	380	209	4.2	30	ABarapappp	-149	0	0	0		0	0	0	0	0
256	1	12	270	-1	319	174	22.475	34	ABarpppap	355	-122	0	0		0	0	0	0	0
257	1	218	271	-1	281	238	12.0	29	Z2	294	944	0	0		0	0	0	0	0
258	1	249	272	-1	349	260	11.0	30	Z3	163	-1139	0	0		0	0	0	0	0
