# Supplementary material for: The AP-2 Transcription Factor APTF-2 Is Required for Neuroblast and Epidermal Morphogenesis in Caenorhabditis elegans Embryogenesis
Source: PLoS Genet. 2016 May 13;12(5):e1006048. doi: 10.1371/journal.pgen.1006048 (PMC4866721; doi:10.1371/journal.pgen.1006048)
Supplement: S4 Text — (ZIP) [file pgen.1006048.s032.zip › nuclei/t140-nuclei]

1	1	213	147	-1	466	407	13.5	28	ABplpaapap	264	239	0	0		0	0	0	0	0
2	1	211	61	-1	266	352	23.0	32	ABplapapaa	314	158	0	0		0	0	0	0	0
3	1	106	16	131	375	98	11.4	34	ABprppaaa	206	125	0	0		0	0	0	0	0
4	1	25	22	59	561	229	11.5	32	ABaraappa	-137	0	0	0		0	0	0	0	0
5	1	43	25	-1	278	96	13.4	35	ABprappaa	174	0	0	0		0	0	0	0	0
6	1	2	96	-1	634	261	18.0	33	ABalappaa	166	0	0	0		0	0	0	0	0
7	1	47	85	-1	576	266	4.4	31	ABaraaaap	282	-179	0	0		0	0	0	0	0
8	1	173	124	-1	201	237	4.8	34	Cpppa	332	-411	0	0		0	0	0	0	0
9	1	67	264	-1	407	349	5.3	30	ABplpapapa	208	126	0	0		0	0	0	0	0
10	1	66	140	-1	609	292	5.3	28	ABalpaaaaa	202	-364	0	0		0	0	0	0	0
11	1	21	258	265	528	142	14.5	34	ABpraaapa	110	0	0	0		0	0	0	0	0
12	1	215	223	-1	206	292	3.5	29	ABplpppppp	251	730	0	0		0	0	0	0	0
13	1	6	274	-1	648	236	14.0	27	ABalaaapal	-43	0	0	0		0	0	0	0	0
14	1	81	68	-1	566	198	21.2	30	ABalapppap	216	99	0	0		0	0	0	0	0
15	0	24	-1	-1	429	247	14.9	25		200	4	0	0		0	0	0	0	0
16	1	235	44	-1	446	359	20.3	29	ABplaapapp	244	485	0	0		0	0	0	0	0
17	1	36	116	-1	288	348	6.6	26	ABplppppaa	255	-1	0	0		0	0	0	0	0
18	1	107	9	-1	437	396	11.3	29	ABplpaaapp	273	1301	0	0		0	0	0	0	0
19	1	63	254	-1	373	360	8.4	28	ABplppaapa	216	510	0	0		0	0	0	0	0
20	1	109	86	-1	601	167	11.4	34	ABalaapap	326	-305	0	0		0	0	0	0	0
21	1	55	183	-1	428	403	14.5	29	ABplpaappa	309	0	0	0		0	0	0	0	0
22	1	52	123	-1	277	262	16.2	39	Epla	389	521	0	0		0	0	0	0	0
23	1	14	215	241	332	96	10.5	32	ABprppapa	164	0	0	0		0	0	0	0	0
24	1	53	197	-1	366	105	7.7	29	ABprpapaap	202	-477	0	0		0	0	0	0	0
25	1	3	226	-1	317	181	4.6	27	ABprpappap	202	187	0	0		0	0	0	0	0
26	1	19	256	-1	395	327	17.2	33	MSappap	335	-1	0	0		0	0	0	0	0
27	1	16	73	-1	216	367	10.8	32	ABplapppa	43	0	0	0		0	0	0	0	0
28	1	248	69	-1	511	375	9.9	30	ABplpaaaaa	238	746	0	0		0	0	0	0	0
29	1	161	74	-1	280	102	9.1	33	ABprppapp	73	0	0	0		0	0	0	0	0
30	1	113	88	-1	133	308	7.6	37	Caapp	374	71	0	0		0	0	0	0	0
31	1	34	102	-1	476	295	21.4	30	ABplaaaapp	220	436	0	0		0	0	0	0	0
32	1	165	10	-1	413	333	12.8	31	MSapapp	158	0	0	0		0	0	0	0	0
33	1	192	66	-1	481	362	5.4	30	ABalppappa	254	226	0	0		0	0	0	0	0
34	1	5	27	136	411	117	20.7	33	ABpraappa	291	-6	0	0		0	0	0	0	0
35	1	90	101	-1	491	238	6.4	30	ABarapaapp	300	1699	0	0		0	0	0	0	0
36	1	199	62	-1	242	363	17.7	31	ABplappapa	259	-195	0	0		0	0	0	0	0
37	1	134	72	-1	402	326	22.4	35	ABplaaapp	334	-197	0	0		0	0	0	0	0
38	1	223	194	-1	541	176	5.7	26	ABaraaappp	238	1685	0	0		0	0	0	0	0
39	1	207	204	-1	519	197	7.7	25	ABarapaapa	327	0	0	0		0	0	0	0	0
40	1	139	176	-1	558	337	21.4	30	ABplaapaaa	227	152	0	0		0	0	0	0	0
41	1	91	152	-1	318	316	16.7	32	MSapppp	283	-511	0	0		0	0	0	0	0
42	1	196	17	-1	322	390	10.4	27	ABplppapap	140	0	0	0		0	0	0	0	0
43	1	187	179	-1	351	337	5.3	29	ABplpapapp	207	1076	0	0		0	0	0	0	0
44	1	127	148	-1	366	392	11.3	27	ABplppapaa	-191	0	0	0		0	0	0	0	0
45	1	166	130	-1	544	348	15.1	29	ABalppppaa	265	-523	0	0		0	0	0	0	0
46	1	103	70	-1	541	373	7.1	28	ABalppapaa	235	700	0	0		0	0	0	0	0
47	1	231	193	-1	436	317	16.3	30	MSappaa	306	-647	0	0		0	0	0	0	0
48	1	175	238	-1	211	339	19.9	31	ABplapapap	156	0	0	0		0	0	0	0	0
49	1	224	64	-1	319	109	6.9	28	ABprppaapa	211	-455	0	0		0	0	0	0	0
50	1	123	89	-1	182	136	9.4	35	ABprapppp	326	-825	0	0		0	0	0	0	0
51	1	8	84	-1	243	297	13.4	33	Dapp	333	-582	0	0		0	0	0	0	0
52	1	31	111	-1	493	218	9.2	28	ABaraapppa	201	-241	0	0		0	0	0	0	0
53	1	28	105	-1	544	228	7.6	30	ABaraaapap	14	0	0	0		0	0	0	0	0
54	1	152	209	-1	510	285	6.1	26	ABalpaaapp	194	763	0	0		0	0	0	0	0
55	1	37	21	-1	631	313	11.1	33	ABalaaaar	317	-524	0	0		0	0	0	0	0
56	1	229	45	-1	504	385	13.4	30	ABplpaapaa	251	141	0	0		0	0	0	0	0
57	1	51	182	-1	210	187	3.6	28	ABprpppppa	274	-175	0	0		0	0	0	0	0
58	1	184	60	-1	238	109	15.9	33	ABprappap	125	0	0	0		0	0	0	0	0
59	1	170	104	-1	542	335	4.9	29	ABalpapaaa	258	-457	0	0		0	0	0	0	0
60	1	216	95	-1	306	281	7.3	31	MSaappp	-72	0	0	0		0	0	0	0	0
61	1	152	52	-1	548	290	6.0	26	ABalpaaapa	192	115	0	0		0	0	0	0	0
62	1	111	178	-1	393	400	12.7	27	ABplpaappp	-54	0	0	0		0	0	0	0	0
63	1	140	158	-1	262	178	11.5	31	Dppp	275	817	0	0		0	0	0	0	0
64	1	105	190	244	626	209	14.9	33	ABalaaapp	33	0	0	0		0	0	0	0	0
65	1	40	43	-1	288	187	4.9	28	ABprpapppa	206	-160	0	0		0	0	0	0	0
66	1	46	53	-1	401	138	4.5	29	ABarappapp	214	760	0	0		0	0	0	0	0
67	1	84	20	-1	386	280	9.3	33	MSaapap	265	0	0	0		0	0	0	0	0
68	1	30	48	-1	449	330	8.9	28	ABplpapaaa	190	487	0	0		0	0	0	0	0
69	1	104	245	-1	341	264	17.3	36	Ealp	364	-1082	0	0		0	0	0	0	0
70	1	17	39	-1	586	214	15.3	27	MSpaaaaa	211	180	0	0		0	0	0	0	0
71	1	136	206	-1	284	302	22.2	36	ABarppapa	337	1604	0	0		0	0	0	0	0
72	0	11	-1	-1	475	297	23.7	30		261	-488	0	0		0	0	0	0	0
73	1	151	141	-1	215	301	22.9	37	ABarppapp	356	-1387	0	0		0	0	0	0	0
74	1	20	132	-1	350	280	7.0	28	MSaappa	232	0	0	0		0	0	0	0	0
75	1	95	202	-1	482	360	16.2	28	ABalpppppa	-112	0	0	0		0	0	0	0	0
76	1	69	4	-1	265	379	10.2	27	ABplppappp	204	140	0	0		0	0	0	0	0
77	1	82	248	-1	426	393	19.9	32	ABplaappap	118	0	0	0		0	0	0	0	0
78	1	206	24	-1	555	346	8.8	31	ABalpaappp	235	0	0	0		0	0	0	0	0
79	1	15	224	-1	552	337	17.7	34	ABalapapp	347	720	0	0		0	0	0	0	0
80	1	97	188	-1	223	125	20.1	36	ABprapapa	340	170	0	0		0	0	0	0	0
81	1	108	92	-1	622	275	7.4	28	ABalpaapaa	-41	0	0	0		0	0	0	0	0
82	1	110	28	-1	233	154	4.1	30	ABprppppap	281	-343	0	0		0	0	0	0	0
83	1	168	8	-1	555	290	22.1	34	ABplaaaaa	269	502	0	0		0	0	0	0	0
84	1	212	63	-1	534	394	15.8	27	ABalpppapa	243	-168	0	0		0	0	0	0	0
85	1	202	262	-1	362	148	21.5	32	ABarpppaa	326	-602	0	0		0	0	0	0	0
86	1	164	71	-1	600	305	20.3	34	ABalapapa	213	0	0	0		0	0	0	0	0
87	1	197	122	-1	328	237	4.2	29	MSpappa	293	-531	0	0		0	0	0	0	0
88	1	64	137	-1	556	137	11.0	32	ABpraaaaa	-182	0	0	0		0	0	0	0	0
89	1	87	172	-1	381	89	18.4	30	ABpraapppa	213	150	0	0		0	0	0	0	0
90	1	225	228	-1	471	148	5.3	29	ABarappppa	268	-605	0	0		0	0	0	0	0
91	1	153	134	-1	644	302	15.6	32	ABalapaaa	312	61	0	0		0	0	0	0	0
92	1	72	13	-1	231	213	12.6	37	Eprp	374	-93	0	0		0	0	0	0	0
93	1	145	93	-1	586	160	14.5	34	ABalaappa	116	0	0	0		0	0	0	0	0
94	1	13	185	-1	451	120	8.2	29	ABarappppp	249	1078	0	0		0	0	0	0	0
95	1	50	23	-1	551	182	11.0	31	MSppaaa	259	-320	0	0		0	0	0	0	0
96	1	26	125	-1	485	139	8.0	27	ABprpaaaaa	76	0	0	0		0	0	0	0	0
97	1	92	273	-1	295	152	3.3	29	ABprppppaa	267	-440	0	0		0	0	0	0	0
98	1	176	170	-1	476	245	22.0	35	ABarpaapa	353	-804	0	0		0	0	0	0	0
99	1	29	50	-1	369	342	14.8	30	MSapppa	149	0	0	0		0	0	0	0	0
100	1	3	47	-1	369	170	5.2	27	ABprpappaa	197	489	0	0		0	0	0	0	0
101	1	238	117	-1	254	333	3.9	28	ABplppppap	251	449	0	0		0	0	0	0	0
102	1	22	212	-1	454	158	13.7	31	MSppapp	271	503	0	0		0	0	0	0	0
103	1	198	51	-1	581	317	8.3	31	ABalpaapap	283	0	0	0		0	0	0	0	0
104	1	244	99	-1	489	353	19.5	30	ABplaapapa	220	168	0	0		0	0	0	0	0
105	1	49	243	-1	189	190	23.1	43	Cpaaa	428	-353	0	0		0	0	0	0	0
106	1	70	266	-1	349	333	11.9	29	Daaa	256	113	0	0		0	0	0	0	0
107	1	185	246	279	522	220	4.3	32	ABarapaaa	269	961	0	0		0	0	0	0	0
108	1	1	82	-1	607	363	8.2	27	ABalpaappa	259	439	0	0		0	0	0	0	0
109	1	12	79	-1	414	82	16.2	29	ABprpaappa	239	128	0	0		0	0	0	0	0
110	1	18	150	-1	253	382	14.4	29	ABplappaap	230	210	0	0		0	0	0	0	0
111	1	76	142	-1	205	140	6.0	29	ABprpppapa	232	1077	0	0		0	0	0	0	0
112	1	183	220	-1	509	344	17.0	30	ABalppppap	252	565	0	0		0	0	0	0	0
113	1	98	221	-1	487	173	6.7	27	ABarapppap	69	0	0	0		0	0	0	0	0
114	1	96	91	-1	302	223	6.8	33	MSpappp	2	0	0	0		0	0	0	0	0
115	1	56	78	-1	407	135	13.5	33	MSppppa	278	634	0	0		0	0	0	0	0
116	1	116	145	-1	367	244	5.6	31	MSpapap	318	566	0	0		0	0	0	0	0
117	1	7	36	-1	439	179	21.8	34	ABarpappa	340	800	0	0		0	0	0	0	0
118	1	79	144	-1	308	323	4.4	33	ABplpappp	154	0	0	0		0	0	0	0	0
119	1	131	12	-1	487	185	21.9	33	ABarpapap	201	0	0	0		0	0	0	0	0
120	1	142	157	-1	646	237	9.4	33	ABalaaaal	177	0	0	0		0	0	0	0	0
121	1	245	156	-1	605	262	19.9	33	ABalappap	310	12	0	0		0	0	0	0	0
122	1	180	138	-1	515	136	8.8	27	ABpraaaapa	92	0	0	0		0	0	0	0	0
123	1	181	7	-1	605	319	16.2	35	ABalapaap	-37	0	0	0		0	0	0	0	0
124	1	68	38	-1	579	194	6.0	26	ABaraaappa	257	322	0	0		0	0	0	0	0
125	1	217	35	-1	445	375	16.1	32	ABalpppppp	309	647	0	0		0	0	0	0	0
126	1	155	160	-1	486	161	13.0	30	MSppapa	247	833	0	0		0	0	0	0	0
127	1	232	14	-1	452	129	17.7	30	ABpraaappp	301	-570	0	0		0	0	0	0	0
128	1	241	198	-1	182	280	7.2	34	Cappp	682	0	0	0		0	0	0	0	0
129	1	247	253	-1	518	149	4.6	29	ABarapppaa	261	187	0	0		0	0	0	0	0
130	1	254	201	-1	224	259	14.0	39	Eplp	391	301	0	0		0	0	0	0	0
131	1	115	126	-1	540	269	9.1	27	ABaraapapa	268	565	0	0		0	0	0	0	0
132	1	146	135	210	319	372	20.3	33	ABplapaap	263	776	0	0		0	0	0	0	0
133	1	252	109	-1	272	164	22.7	36	ABarppppa	356	235	0	0		0	0	0	0	0
134	1	58	227	-1	464	109	11.1	29	ABprpaaaap	235	410	0	0		0	0	0	0	0
135	1	27	143	-1	254	374	7.1	28	ABplpppaap	232	118	0	0		0	0	0	0	0
136	1	172	233	-1	310	315	11.4	32	Daap	244	-479	0	0		0	0	0	0	0
137	1	246	15	-1	390	393	18.2	31	ABplaapppa	301	-170	0	0		0	0	0	0	0
138	1	102	67	-1	520	290	12.2	30	MSaaapaa	238	1069	0	0		0	0	0	0	0
139	1	178	219	-1	133	198	17.1	40	Cpaap	403	552	0	0		0	0	0	0	0
140	1	75	81	-1	338	301	4.8	26	ABplpappap	196	163	0	0		0	0	0	0	0
141	1	83	168	-1	516	269	16.3	34	MSaaaap	154	0	0	0		0	0	0	0	0
142	1	100	269	-1	267	209	16.4	38	Epra	360	836	0	0		0	0	0	0	0
143	1	6	6	-1	626	274	12.7	28	ABalaaapar	221	901	0	0		0	0	0	0	0
144	1	34	247	-1	517	297	20.6	30	ABplaaaapa	236	-774	0	0		0	0	0	0	0
145	1	9	30	-1	489	332	7.5	29	ABalpapapa	287	127	0	0		0	0	0	0	0
146	1	182	127	-1	235	300	7.2	34	Capap	428	0	0	0		0	0	0	0	0
147	1	86	26	-1	372	161	9.6	30	MSpppap	290	178	0	0		0	0	0	0	0
148	1	73	76	-1	625	227	6.2	33	ABaraaaaa	166	0	0	0		0	0	0	0	0
149	1	120	161	184	553	376	11.6	34	ABalppaap	207	-141	0	0		0	0	0	0	0
150	1	230	235	-1	286	131	5.8	27	ABprppaapp	211	-1106	0	0		0	0	0	0	0
151	0	240	-1	-1	320	176	23.5	35		353	140	0	0		0	0	0	0	0
152	1	60	153	-1	151	229	5.5	34	Cpppp	338	242	0	0		0	0	0	0	0
153	1	112	80	-1	228	114	7.4	29	ABprpppaap	274	151	0	0		0	0	0	0	0
154	1	129	29	-1	459	250	13.2	28	MSaaapp	-379	0	0	0		0	0	0	0	0
155	1	59	133	-1	501	345	4.2	29	ABalppapap	242	-445	0	0		0	0	0	0	0
156	1	77	46	-1	593	232	6.1	28	ABaraaapaa	165	0	0	0		0	0	0	0	0
157	1	119	164	-1	417	223	6.8	28	MSpapaaa	263	449	0	0		0	0	0	0	0
158	1	80	77	-1	544	228	16.0	28	MSpaaaap	274	1394	0	0		0	0	0	0	0
159	1	117	57	-1	374	222	9.9	31	MSpapaap	309	504	0	0		0	0	0	0	0
160	1	135	218	-1	373	73	14.2	30	ABprpaappp	-18	0	0	0		0	0	0	0	0
161	1	171	171	-1	498	265	3.8	27	ABalpappaa	239	-529	0	0		0	0	0	0	0
162	1	174	203	-1	389	181	22.4	35	ABarpappp	344	193	0	0		0	0	0	0	0
163	1	160	260	-1	447	188	7.5	27	ABarapappa	265	-68	0	0		0	0	0	0	0
164	1	89	129	-1	265	274	8.5	34	Capaa	341	-149	0	0		0	0	0	0	0
165	1	243	192	-1	119	205	12.4	39	Cpapa	389	350	0	0		0	0	0	0	0
166	1	128	41	-1	224	358	6.3	30	ABplpppapa	88	0	0	0		0	0	0	0	0
167	1	39	222	-1	180	347	7.6	31	ABplapppp	-84	0	0	0		0	0	0	0	0
168	1	121	229	-1	436	99	15.7	27	ABprpaapap	208	-206	0	0		0	0	0	0	0
169	1	201	249	-1	551	145	18.2	30	ABpraapaaa	131	0	0	0		0	0	0	0	0
170	1	158	146	-1	561	271	15.3	30	MSaaaaap	146	0	0	0		0	0	0	0	0
171	1	65	18	-1	412	175	4.0	27	ABarappaap	267	-229	0	0		0	0	0	0	0
172	1	214	114	-1	289	331	13.8	32	Dapa	276	155	0	0		0	0	0	0	0
173	1	159	108	-1	294	111	17.8	34	ABprapaap	164	0	0	0		0	0	0	0	0
174	1	88	49	-1	610	204	10.5	33	ABalaapaa	314	385	0	0		0	0	0	0	0
175	1	144	83	213	581	272	9.3	33	ABaraapaa	150	0	0	0		0	0	0	0	0
176	1	132	112	-1	609	284	15.4	27	MSaaaaaa	215	442	0	0		0	0	0	0	0
177	1	226	1	-1	206	304	10.1	35	Cappa	-145	0	0	0		0	0	0	0	0
178	1	219	275	-1	310	173	9.4	32	Dpap	328	923	0	0		0	0	0	0	0
179	1	200	211	-1	502	312	3.7	28	ABalpapaap	265	-68	0	0		0	0	0	0	0
180	1	221	107	-1	163	341	12.1	29	ABplapappp	124	0	0	0		0	0	0	0	0
181	1	234	225	-1	315	162	13.0	31	Dppa	291	509	0	0		0	0	0	0	0
182	1	227	139	-1	333	112	21.4	34	ABprapaaa	256	-817	0	0		0	0	0	0	0
183	1	85	154	-1	607	223	18.7	28	ABalapppaa	222	91	0	0		0	0	0	0	0
184	1	69	120	-1	304	384	12.4	27	ABplppappa	195	141	0	0		0	0	0	0	0
185	1	114	121	-1	241	195	4.6	31	ABprpapppp	305	505	0	0		0	0	0	0	0
186	1	194	87	-1	183	149	17.8	34	ABarppppp	296	820	0	0		0	0	0	0	0
187	1	143	251	-1	604	352	16.8	28	ABalpppaaa	266	-52	0	0		0	0	0	0	0
188	1	191	236	-1	522	188	19.3	33	ABalapppp	296	105	0	0		0	0	0	0	0
189	1	237	11	-1	480	398	19.4	28	ABplaappaa	228	1075	0	0		0	0	0	0	0
190	1	93	32	-1	471	364	10.4	30	ABplpaaaap	244	-165	0	0		0	0	0	0	0
191	0	202	-1	-1	360	146	25.2	34		344	-399	0	0		0	0	0	0	0
192	1	218	75	-1	354	363	21.5	31	ABplapaaap	314	-133	0	0		0	0	0	0	0
193	1	190	2	-1	468	286	5.5	29	ABalpappap	246	-148	0	0		0	0	0	0	0
194	1	75	191	-1	403	298	5.3	28	ABplpappaa	204	-795	0	0		0	0	0	0	0
195	1	148	34	-1	597	363	12.6	32	ABalppaaa	-16	0	0	0		0	0	0	0	0
196	1	71	252	-1	440	220	3.5	30	ABarapapap	104	0	0	0		0	0	0	0	0
197	1	141	242	-1	569	314	12.5	31	MSapaaa	200	0	0	0		0	0	0	0	0
198	1	228	19	-1	502	333	12.3	29	MSapaap	287	-63	0	0		0	0	0	0	0
199	1	156	37	-1	487	206	13.3	35	MSpaapa	114	0	0	0		0	0	0	0	0
200	1	249	159	-1	393	333	8.3	27	ABplpapaap	216	803	0	0		0	0	0	0	0
201	1	35	65	-1	445	324	5.2	28	ABalpapapp	176	0	0	0		0	0	0	0	0
202	1	54	33	-1	413	155	9.7	31	MSpppaa	181	0	0	0		0	0	0	0	0
203	1	62	200	-1	511	219	16.3	29	MSpaaapa	196	129	0	0		0	0	0	0	0
204	1	203	115	-1	529	176	23.2	35	ABarpapaa	344	655	0	0		0	0	0	0	0
205	1	255	277	-1	389	210	4.2	31	ABarapappp	174	0	0	0		0	0	0	0	0
206	1	205	199	-1	475	304	9.0	27	ABalpapppa	248	572	0	0		0	0	0	0	0
207	1	150	118	-1	327	134	5.3	27	ABprpapapp	209	104	0	0		0	0	0	0	0
208	1	236	166	-1	257	123	5.7	28	ABprpppaaa	262	-1385	0	0		0	0	0	0	0
209	1	62	174	-1	464	222	16.5	30	MSpaaapp	131	0	0	0		0	0	0	0	0
210	1	147	177	-1	297	378	8.1	29	ABplpppaaa	227	493	0	0		0	0	0	0	0
211	1	138	40	-1	482	270	10.5	28	ABaraapapp	91	0	0	0		0	0	0	0	0
212	1	94	55	-1	170	192	4.5	28	ABprpppppp	280	-410	0	0		0	0	0	0	0
213	1	201	119	-1	512	136	18.8	30	ABpraapaap	210	426	0	0		0	0	0	0	0
214	1	195	100	-1	563	382	16.2	27	ABalpppaap	-106	0	0	0		0	0	0	0	0
215	1	157	216	-1	557	243	22.4	34	ABarpaaaa	333	1666	0	0		0	0	0	0	0
216	1	189	175	-1	195	356	14.4	29	ABplappapp	113	0	0	0		0	0	0	0	0
217	1	48	208	-1	327	89	17.1	28	ABpraapppp	167	0	0	0		0	0	0	0	0
218	1	99	113	-1	470	236	3.4	28	ABarapapaa	263	-75	0	0		0	0	0	0	0
219	1	125	240	-1	501	394	16.9	28	ABalpppapp	116	0	0	0		0	0	0	0	0
220	1	130	162	-1	492	131	21.2	29	ABpraapapa	226	-1434	0	0		0	0	0	0	0
221	1	118	234	-1	369	277	22.5	35	ABarppaaa	359	-455	0	0		0	0	0	0	0
222	1	32	106	-1	443	277	10.0	30	MSaapaaa	273	459	0	0		0	0	0	0	0
223	1	169	207	-1	200	204	8.2	35	Cppap	353	214	0	0		0	0	0	0	0
224	1	210	128	-1	465	328	14.2	31	MSapapa	-28	0	0	0		0	0	0	0	0
225	1	10	239	-1	329	305	21.7	35	ABarppaap	355	1100	0	0		0	0	0	0	0
226	1	188	181	-1	336	392	15.6	31	ABplaapppp	570	0	0	0		0	0	0	0	0
227	1	41	31	-1	468	396	8.7	28	ABplpaaapa	-25	0	0	0		0	0	0	0	0
228	1	154	189	-1	406	347	19.4	29	ABplapaaaa	190	0	0	0		0	0	0	0	0
229	1	242	42	-1	491	125	16.0	27	ABpraaappa	368	0	0	0		0	0	0	0	0
230	1	149	110	-1	222	251	22.1	36	Caaaa	352	-689	0	0		0	0	0	0	0
231	1	209	255	-1	402	368	10.5	31	ABplppaaa	-135	0	0	0		0	0	0	0	0
232	1	193	169	-1	433	266	6.8	32	ABalpapppp	277	705	0	0		0	0	0	0	0
233	1	177	272	-1	507	341	22.5	31	ABplaapaap	262	-802	0	0		0	0	0	0	0
234	1	45	58	-1	170	135	13.4	34	ABprapapp	320	687	0	0		0	0	0	0	0
235	1	250	3	-1	433	145	5.6	30	ABarappapa	237	429	0	0		0	0	0	0	0
236	1	38	5	-1	407	89	12.4	27	ABprpaaapp	185	1388	0	0		0	0	0	0	0
237	1	222	187	-1	181	325	19.1	31	ABplapappa	336	0	0	0		0	0	0	0	0
238	1	130	276	-1	448	135	21.7	29	ABpraapapp	135	0	0	0		0	0	0	0	0
239	1	31	151	-1	444	214	10.9	28	ABaraapppp	207	107	0	0		0	0	0	0	0
240	1	163	257	-1	416	246	22.5	39	ABarpaapp	380	185	0	0		0	0	0	0	0
241	1	126	97	-1	392	271	13.1	30	MSaapaap	81	0	0	0		0	0	0	0	0
242	1	122	94	-1	111	236	8.2	36	Cpapp	36	0	0	0		0	0	0	0	0
243	1	133	232	-1	494	107	12.7	29	ABpraaaapp	71	0	0	0		0	0	0	0	0
244	1	162	103	-1	420	112	7.5	28	ABprpapaaa	192	-173	0	0		0	0	0	0	0
245	1	11	155	-1	453	326	22.5	33	ABplaaapa	324	170	0	0		0	0	0	0	0
246	1	74	270	-1	521	238	21.8	32	ABarpaaap	290	766	0	0		0	0	0	0	0
247	1	233	214	-1	472	282	15.4	29	MSaaapap	-188	0	0	0		0	0	0	0	0
248	1	253	165	-1	327	366	7.1	28	ABplppaapp	193	156	0	0		0	0	0	0	0
249	1	204	173	-1	131	310	14.6	34	Caapa	384	0	0	0		0	0	0	0	0
250	1	4	54	-1	355	145	16.7	32	MSppppp	289	590	0	0		0	0	0	0	0
251	1	44	98	-1	213	330	3.3	27	ABplpppapp	210	329	0	0		0	0	0	0	0
252	1	78	196	-1	507	182	10.4	29	MSppaap	287	832	0	0		0	0	0	0	0
253	1	61	268	-1	573	320	3.8	28	ABalpaaaap	517	0	0	0		0	0	0	0	0
254	1	220	271	-1	416	191	15.5	37	Eara	369	-81	0	0		0	0	0	0	0
255	1	42	217	-1	165	159	4.9	25	ABprpppapp	210	8	0	0		0	0	0	0	0
256	1	57	267	-1	324	200	15.6	39	Earp	390	-191	0	0		0	0	0	0	0
257	1	33	259	-1	263	283	3.6	29	ABplpppppa	265	-377	0	0		0	0	0	0	0
258	1	38	163	-1	442	95	11.6	27	ABprpaaapa	457	0	0	0		0	0	0	0	0
259	1	23	263	-1	354	143	13.0	28	Dpaa	218	1460	0	0		0	0	0	0	0
260	1	101	180	-1	148	282	19.7	39	Caaap	112	0	0	0		0	0	0	0	0
261	1	150	250	-1	373	136	6.0	27	ABprpapapa	206	1154	0	0		0	0	0	0	0
262	1	137	186	-1	469	99	14.4	28	ABprpaapaa	227	751	0	0		0	0	0	0	0
263	1	208	149	-1	435	366	7.1	29	ABalppappp	267	422	0	0		0	0	0	0	0
264	1	179	261	-1	248	194	7.7	35	Cppaa	354	134	0	0		0	0	0	0	0
265	1	186	237	-1	470	188	4.5	28	ABarappaaa	234	-501	0	0		0	0	0	0	0
266	1	239	230	-1	576	168	17.3	37	ABalaappp	343	83	0	0		0	0	0	0	0
267	1	18	56	-1	286	356	19.3	29	ABplappaaa	202	0	0	0		0	0	0	0	0
268	1	167	205	-1	443	266	17.9	26	Eala	121	0	0	0		0	0	0	0	0
269	1	124	90	-1	221	122	11.1	33	ABprapppa	-104	0	0	0		0	0	0	0	0
270	1	256	280	-1	318	169	22.45	34	ABarpppap	355	-122	0	0		0	0	0	0	0
271	1	257	281	-1	286	240	12.0	31	Z2	294	944	0	0		0	0	0	0	0
272	1	258	282	-1	349	266	11.0	30	Z3	163	-1139	0	0		0	0	0	0	0
