# Supplementary material for: The AP-2 Transcription Factor APTF-2 Is Required for Neuroblast and Epidermal Morphogenesis in Caenorhabditis elegans Embryogenesis
Source: PLoS Genet. 2016 May 13;12(5):e1006048. doi: 10.1371/journal.pgen.1006048 (PMC4866721; doi:10.1371/journal.pgen.1006048)
Supplement: S4 Text — (ZIP) [file pgen.1006048.s032.zip › nuclei/t141-nuclei]

1	1	177	210	-1	206	301	10.3	34	Cappa	314	-128	0	0		0	0	0	0	0
2	1	193	116	-1	466	284	5.7	28	ABalpappap	288	-938	0	0		0	0	0	0	0
3	1	235	184	-1	438	143	5.5	30	ABarappapa	248	136	0	0		0	0	0	0	0
4	1	76	204	-1	262	379	9.9	27	ABplppappp	212	-480	0	0		0	0	0	0	0
5	1	236	243	-1	414	89	12.4	28	ABprpaaapp	197	130	0	0		0	0	0	0	0
6	1	143	8	-1	620	282	12.4	26	ABalaaapar	-130	0	0	0		0	0	0	0	0
7	1	123	106	-1	610	320	16.6	35	ABalapaap	-38	0	0	0		0	0	0	0	0
8	1	83	55	286	549	291	22.1	37	ABplaaaaa	255	817	0	0		0	0	0	0	0
9	1	18	223	-1	430	397	11.3	29	ABplpaaapp	280	986	0	0		0	0	0	0	0
10	1	32	172	-1	408	334	12.9	31	MSapapp	283	1575	0	0		0	0	0	0	0
11	1	189	63	-1	478	396	19.6	27	ABplaappaa	232	717	0	0		0	0	0	0	0
12	1	119	151	-1	487	184	21.5	33	ABarpapap	289	-1102	0	0		0	0	0	0	0
13	1	92	27	-1	232	210	12.8	37	Eprp	373	-497	0	0		0	0	0	0	0
14	1	127	12	-1	454	136	17.8	31	ABpraaappp	267	-616	0	0		0	0	0	0	0
15	1	137	207	-1	388	388	17.7	31	ABplaapppa	308	246	0	0		0	0	0	0	0
16	1	3	141	-1	398	123	11.3	27	ABprppaaaa	183	56	0	0		0	0	0	0	0
17	1	42	279	-1	318	392	10.3	26	ABplppapap	209	1396	0	0		0	0	0	0	0
18	1	171	230	-1	417	175	3.6	27	ABarappaap	228	-12	0	0		0	0	0	0	0
19	1	198	144	-1	497	336	12.1	29	MSapaap	265	-55	0	0		0	0	0	0	0
20	1	67	48	-1	383	282	9.3	32	MSaapap	318	1234	0	0		0	0	0	0	0
21	1	55	240	281	622	318	10.6	33	ABalaaaar	220	267	0	0		0	0	0	0	0
22	1	4	110	-1	582	224	11.2	27	ABaraappaa	205	761	0	0		0	0	0	0	0
23	1	95	158	-1	552	193	10.7	31	MSppaaa	-24	0	0	0		0	0	0	0	0
24	1	78	11	-1	557	354	8.8	30	ABalpaappp	265	0	0	0		0	0	0	0	0
25	1	5	167	250	285	98	13.5	37	ABprappaa	252	-99	0	0		0	0	0	0	0
26	1	147	191	-1	371	160	9.5	30	MSpppap	283	-330	0	0		0	0	0	0	0
27	1	34	199	-1	385	115	20.8	30	ABpraappap	239	188	0	0		0	0	0	0	0
28	1	82	39	-1	235	154	4.3	30	ABprppppap	244	229	0	0		0	0	0	0	0
29	1	154	4	-1	457	250	13.3	28	MSaaapp	279	217	0	0		0	0	0	0	0
30	1	145	17	-1	486	331	7.2	29	ABalpapapa	257	1	0	0		0	0	0	0	0
31	1	227	83	-1	459	393	8.8	27	ABplpaaapa	284	0	0	0		0	0	0	0	0
32	1	190	174	-1	467	365	10.6	30	ABplpaaaap	151	0	0	0		0	0	0	0	0
33	1	202	14	-1	421	158	9.7	31	MSpppaa	223	0	0	0		0	0	0	0	0
34	1	195	170	-1	604	356	13.3	31	ABalppaaa	317	-662	0	0		0	0	0	0	0
35	1	125	21	-1	444	377	16.4	31	ABalpppppp	273	-938	0	0		0	0	0	0	0
36	1	117	94	-1	441	177	21.8	34	ABarpappa	332	484	0	0		0	0	0	0	0
37	1	199	10	-1	488	213	13.1	33	MSpaapa	128	0	0	0		0	0	0	0	0
38	1	124	33	-1	580	198	6.2	28	ABaraaappa	-115	0	0	0		0	0	0	0	0
39	1	70	58	-1	588	220	14.7	26	MSpaaaaa	259	-211	0	0		0	0	0	0	0
40	1	211	49	-1	479	267	10.6	28	ABaraapapp	229	476	0	0		0	0	0	0	0
41	1	166	60	-1	222	354	5.8	29	ABplpppapa	279	24	0	0		0	0	0	0	0
42	1	229	81	-1	489	126	16.2	28	ABpraaappa	223	771	0	0		0	0	0	0	0
43	1	65	271	-1	286	187	4.8	29	ABprpapppa	207	-163	0	0		0	0	0	0	0
44	1	16	186	-1	452	361	20.5	29	ABplaapapp	253	168	0	0		0	0	0	0	0
45	1	56	68	-1	498	387	13.6	30	ABplpaapaa	141	0	0	0		0	0	0	0	0
46	1	156	87	-1	590	240	6.3	28	ABaraaapaa	475	0	0	0		0	0	0	0	0
47	1	100	273	-1	371	178	4.9	26	ABprpappaa	199	172	0	0		0	0	0	0	0
48	1	68	102	-1	443	331	9.3	28	ABplpapaaa	173	0	0	0		0	0	0	0	0
49	1	174	23	-1	614	210	10.8	32	ABalaapaa	320	-898	0	0		0	0	0	0	0
50	1	99	45	-1	365	339	14.7	32	MSapppa	146	0	0	0		0	0	0	0	0
51	1	103	150	-1	575	321	8.2	32	ABalpaapap	320	368	0	0		0	0	0	0	0
52	1	61	200	-1	551	298	5.4	27	ABalpaaapa	194	113	0	0		0	0	0	0	0
53	1	66	72	-1	407	137	4.5	30	ABarappapp	270	177	0	0		0	0	0	0	0
54	1	250	155	-1	355	140	16.5	32	MSppppp	271	-651	0	0		0	0	0	0	0
55	1	212	247	-1	175	193	4.4	28	ABprpppppp	233	-70	0	0		0	0	0	0	0
56	1	267	219	-1	280	359	19.5	30	ABplappaaa	233	-497	0	0		0	0	0	0	0
57	1	159	78	-1	367	219	10.2	31	MSpapaap	310	-494	0	0		0	0	0	0	0
58	1	234	233	-1	176	131	13.4	35	ABprapapp	340	955	0	0		0	0	0	0	0
59	1	4	76	-1	535	237	11.4	28	ABaraappap	220	1075	0	0		0	0	0	0	0
60	1	58	152	-1	241	110	16.2	32	ABprappap	241	517	0	0		0	0	0	0	0
61	1	2	154	-1	251	352	22.8	33	ABplapapaa	323	191	0	0		0	0	0	0	0
62	1	36	217	-1	239	365	18.0	30	ABplappapa	305	242	0	0		0	0	0	0	0
63	1	84	188	-1	532	395	15.8	27	ABalpppapa	259	1430	0	0		0	0	0	0	0
64	1	49	108	-1	328	111	7.2	27	ABprppaapa	216	187	0	0		0	0	0	0	0
65	1	201	77	-1	438	328	5.5	28	ABalpapapp	181	0	0	0		0	0	0	0	0
66	1	33	62	-1	476	365	5.5	29	ABalppappa	-66	0	0	0		0	0	0	0	0
67	1	138	15	-1	517	295	11.8	30	MSaaapaa	306	78	0	0		0	0	0	0	0
68	1	14	137	-1	571	196	20.6	31	ABalapppap	216	-516	0	0		0	0	0	0	0
69	1	28	96	-1	504	375	9.7	29	ABplpaaaaa	-174	0	0	0		0	0	0	0	0
70	1	46	25	-1	536	375	7.5	27	ABalppapaa	379	0	0	0		0	0	0	0	0
71	1	86	166	-1	596	303	20.4	35	ABalapapa	346	59	0	0		0	0	0	0	0
72	1	37	112	-1	403	325	22.1	36	ABplaaapp	362	1001	0	0		0	0	0	0	0
73	1	27	86	-1	212	363	10.6	32	ABplapppa	82	0	0	0		0	0	0	0	0
74	1	29	66	-1	280	105	8.7	34	ABprppapp	298	-35	0	0		0	0	0	0	0
75	1	192	264	-1	359	358	22.0	32	ABplapaaap	243	555	0	0		0	0	0	0	0
76	1	148	131	-1	622	228	5.7	33	ABaraaaaa	187	0	0	0		0	0	0	0	0
77	1	158	215	-1	544	227	16.1	29	MSpaaaap	421	0	0	0		0	0	0	0	0
78	1	115	50	-1	411	138	14.1	32	MSppppa	272	327	0	0		0	0	0	0	0
79	1	109	130	-1	421	81	16.2	28	ABprpaappa	248	121	0	0		0	0	0	0	0
80	1	153	6	-1	230	116	7.0	27	ABprpppaap	106	0	0	0		0	0	0	0	0
81	1	140	121	-1	327	304	5.3	26	ABplpappap	197	-151	0	0		0	0	0	0	0
82	1	108	129	-1	608	364	8.4	27	ABalpaappa	13	0	0	0		0	0	0	0	0
83	1	175	268	-1	569	272	10.3	28	ABaraapaap	195	-470	0	0		0	0	0	0	0
84	1	51	260	-1	245	299	13.7	33	Dapp	314	-465	0	0		0	0	0	0	0
85	1	7	163	-1	575	270	4.3	30	ABaraaaap	304	64	0	0		0	0	0	0	0
86	1	20	213	-1	603	170	10.6	33	ABalaapap	326	-27	0	0		0	0	0	0	0
87	1	186	143	-1	180	152	18.1	35	ABarppppp	516	0	0	0		0	0	0	0	0
88	1	30	228	-1	133	299	7.9	36	Caapp	338	994	0	0		0	0	0	0	0
89	1	50	178	-1	189	127	9.5	42	ABprapppp	-88	0	0	0		0	0	0	0	0
90	1	269	32	-1	230	120	10.8	33	ABprapppa	-125	0	0	0		0	0	0	0	0
91	1	114	16	-1	308	217	7.1	34	MSpappp	-43	0	0	0		0	0	0	0	0
92	1	81	70	-1	618	276	6.8	28	ABalpaapaa	-14	0	0	0		0	0	0	0	0
93	1	93	235	-1	587	158	14.2	35	ABalaappa	184	0	0	0		0	0	0	0	0
94	1	242	64	-1	112	233	8.1	37	Cpapp	334	-232	0	0		0	0	0	0	0
95	1	60	118	-1	307	281	7.4	31	MSaappp	-474	0	0	0		0	0	0	0	0
96	1	6	71	-1	636	269	17.9	32	ABalappaa	209	0	0	0		0	0	0	0	0
97	1	241	59	-1	389	275	13.2	31	MSaapaap	309	130	0	0		0	0	0	0	0
98	1	251	145	-1	210	324	3.3	27	ABplpppapp	192	333	0	0		0	0	0	0	0
99	1	104	175	-1	494	347	19.6	30	ABplaapapa	251	147	0	0		0	0	0	0	0
100	1	214	249	-1	562	383	15.9	27	ABalpppaap	237	663	0	0		0	0	0	0	0
101	1	35	224	-1	493	242	6.4	30	ABarapaapp	305	-835	0	0		0	0	0	0	0
102	1	31	248	-1	469	295	21.5	30	ABplaaaapp	199	-809	0	0		0	0	0	0	0
103	1	244	1	-1	423	106	7.8	29	ABprpapaaa	164	0	0	0		0	0	0	0	0
104	1	59	160	-1	537	341	5.5	28	ABalpapaaa	251	-439	0	0		0	0	0	0	0
105	1	53	37	-1	543	235	7.5	30	ABaraaapap	282	0	0	0		0	0	0	0	0
106	1	222	90	-1	436	278	10.2	30	MSaapaaa	287	472	0	0		0	0	0	0	0
107	1	180	125	-1	159	340	11.5	28	ABplapappp	256	704	0	0		0	0	0	0	0
108	1	173	134	-1	299	106	17.8	35	ABprapaap	314	-466	0	0		0	0	0	0	0
109	1	133	156	-1	271	160	22.3	37	ABarppppa	373	-1003	0	0		0	0	0	0	0
110	1	230	194	-1	219	258	22.3	38	Caaaa	385	307	0	0		0	0	0	0	0
111	1	52	89	-1	494	217	8.7	26	ABaraapppa	202	-241	0	0		0	0	0	0	0
112	1	176	111	-1	606	287	15.4	26	MSaaaaaa	257	-1366	0	0		0	0	0	0	0
113	1	218	222	-1	468	240	3.5	28	ABarapapaa	276	-81	0	0		0	0	0	0	0
114	1	172	123	-1	289	333	14.3	34	Dapa	338	-341	0	0		0	0	0	0	0
115	1	204	176	-1	532	174	22.7	35	ABarpapaa	346	143	0	0		0	0	0	0	0
116	1	17	153	-1	287	351	6.6	27	ABplppppaa	235	1204	0	0		0	0	0	0	0
117	1	101	47	-1	252	329	4.0	29	ABplppppap	282	611	0	0		0	0	0	0	0
118	1	207	203	-1	330	140	5.1	28	ABprpapapp	212	407	0	0		0	0	0	0	0
119	1	213	43	-1	513	134	18.6	30	ABpraapaap	242	-843	0	0		0	0	0	0	0
120	1	184	231	-1	295	390	12.8	26	ABplppappa	236	744	0	0		0	0	0	0	0
121	1	185	187	-1	240	200	4.5	30	ABprpapppp	263	207	0	0		0	0	0	0	0
122	1	87	253	-1	331	232	4.5	29	MSpappa	164	0	0	0		0	0	0	0	0
123	1	22	208	-1	277	261	16.0	37	Epla	375	-242	0	0		0	0	0	0	0
124	1	8	245	-1	201	235	5.0	35	Cpppa	348	1069	0	0		0	0	0	0	0
125	1	96	161	-1	491	140	7.7	27	ABprpaaaaa	229	77	0	0		0	0	0	0	0
126	1	131	182	-1	538	278	8.7	29	ABaraapapa	246	528	0	0		0	0	0	0	0
127	1	146	242	-1	235	300	7.2	34	Capap	99	0	0	0		0	0	0	0	0
128	1	224	211	-1	462	328	14.3	32	MSapapa	-29	0	0	0		0	0	0	0	0
129	1	164	82	-1	265	277	8.8	34	Capaa	-106	0	0	0		0	0	0	0	0
130	1	45	157	-1	544	353	15.0	29	ABalppppaa	90	0	0	0		0	0	0	0	0
131	1	3	283	-1	375	91	10.4	27	ABprppaaap	186	-526	0	0		0	0	0	0	0
132	1	74	44	-1	349	286	6.8	26	MSaappa	266	1282	0	0		0	0	0	0	0
133	1	155	147	-1	498	349	4.1	27	ABalppapap	231	505	0	0		0	0	0	0	0
134	1	91	93	-1	647	304	15.2	32	ABalapaaa	73	0	0	0		0	0	0	0	0
135	1	132	214	-1	341	374	21.1	30	ABplapaapa	231	-793	0	0		0	0	0	0	0
136	1	34	101	-1	432	109	19.3	30	ABpraappaa	235	-128	0	0		0	0	0	0	0
137	1	88	52	226	559	139	10.7	33	ABpraaaaa	-210	0	0	0		0	0	0	0	0
138	1	122	104	-1	519	130	8.9	27	ABpraaaapa	67	0	0	0		0	0	0	0	0
139	1	182	18	-1	338	98	20.7	35	ABprapaaa	353	774	0	0		0	0	0	0	0
140	1	10	266	-1	608	300	5.3	28	ABalpaaaaa	225	889	0	0		0	0	0	0	0
141	1	73	255	-1	210	306	22.9	38	ABarppapp	373	1047	0	0		0	0	0	0	0
142	1	111	40	-1	204	138	5.7	29	ABprpppapa	260	-771	0	0		0	0	0	0	0
143	1	135	30	-1	250	372	7.1	27	ABplpppaap	378	0	0	0		0	0	0	0	0
144	1	118	109	-1	302	329	4.4	32	ABplpappp	-74	0	0	0		0	0	0	0	0
145	1	116	31	-1	369	240	5.9	31	MSpapap	302	797	0	0		0	0	0	0	0
146	1	170	195	-1	561	269	15.1	30	MSaaaaap	545	0	0	0		0	0	0	0	0
147	1	1	259	-1	464	406	13.8	29	ABplpaapap	-54	0	0	0		0	0	0	0	0
148	1	44	232	-1	362	393	10.7	29	ABplppapaa	283	76	0	0		0	0	0	0	0
149	1	263	28	-1	430	367	6.8	28	ABalppappp	281	446	0	0		0	0	0	0	0
150	1	110	227	-1	246	376	13.9	28	ABplappaap	264	-735	0	0		0	0	0	0	0
151	1	239	75	-1	444	216	11.1	28	ABaraapppp	117	0	0	0		0	0	0	0	0
152	1	41	26	-1	317	321	17.4	32	MSapppp	315	-499	0	0		0	0	0	0	0
153	1	152	238	-1	148	225	4.9	35	Cpppp	330	240	0	0		0	0	0	0	0
154	1	183	122	-1	612	223	18.4	29	ABalapppaa	314	0	0	0		0	0	0	0	0
155	1	245	234	-1	455	328	22.6	34	ABplaaapa	346	47	0	0		0	0	0	0	0
156	1	121	3	-1	606	259	19.5	32	ABalappap	-318	0	0	0		0	0	0	0	0
157	1	120	79	-1	642	244	9.6	32	ABalaaaal	283	710	0	0		0	0	0	0	0
158	1	63	105	-1	266	176	11.5	32	Dppp	317	-196	0	0		0	0	0	0	0
159	1	200	263	-1	387	333	8.4	28	ABplpapaap	257	-454	0	0		0	0	0	0	0
160	1	126	67	-1	492	162	13.1	30	MSppapa	300	829	0	0		0	0	0	0	0
161	1	149	209	-1	532	382	11.9	27	ABalppaapp	191	559	0	0		0	0	0	0	0
162	1	220	103	-1	492	127	21.1	31	ABpraapapa	143	0	0	0		0	0	0	0	0
163	1	258	159	-1	451	96	11.1	27	ABprpaaapa	205	-168	0	0		0	0	0	0	0
164	1	157	74	-1	415	222	7.1	28	MSpapaaa	131	0	0	0		0	0	0	0	0
165	1	248	164	-1	321	365	7.0	28	ABplppaapp	191	-160	0	0		0	0	0	0	0
166	1	208	236	-1	260	124	5.6	28	ABprpppaaa	216	550	0	0		0	0	0	0	0
167	0	15	-1	-1	429	253	14.9	24		210	-955	0	0		0	0	0	0	0
168	1	141	140	196	516	270	16.4	35	MSaaaap	150	0	0	0		0	0	0	0	0
169	1	232	216	-1	432	268	6.9	31	ABalpapppp	118	0	0	0		0	0	0	0	0
170	1	98	136	197	481	248	21.7	35	ABarpaapa	257	126	0	0		0	0	0	0	0
171	1	161	269	-1	496	268	3.9	28	ABalpappaa	254	716	0	0		0	0	0	0	0
172	1	89	88	-1	385	88	17.9	31	ABpraapppa	276	150	0	0		0	0	0	0	0
173	1	249	189	-1	126	303	14.7	35	Caapa	330	118	0	0		0	0	0	0	0
174	1	209	133	-1	457	221	16.6	30	MSpaaapp	453	0	0	0		0	0	0	0	0
175	1	216	7	-1	186	354	14.3	29	ABplappapp	69	0	0	0		0	0	0	0	0
176	1	40	252	-1	554	336	21.7	30	ABplaapaaa	400	0	0	0		0	0	0	0	0
177	1	210	177	-1	293	378	8.4	28	ABplpppaaa	238	179	0	0		0	0	0	0	0
178	1	62	173	-1	390	399	12.7	28	ABplpaappp	263	-54	0	0		0	0	0	0	0
179	1	43	132	-1	347	336	5.2	29	ABplpapapp	133	0	0	0		0	0	0	0	0
180	1	260	38	-1	143	275	19.5	38	Caaap	383	-922	0	0		0	0	0	0	0
181	1	226	119	-1	337	389	15.5	32	ABplaapppp	-70	0	0	0		0	0	0	0	0
182	1	57	241	-1	209	183	3.8	28	ABprpppppa	246	-552	0	0		0	0	0	0	0
183	1	21	99	-1	427	405	14.6	29	ABplpaappa	249	-633	0	0		0	0	0	0	0
184	1	149	128	-1	568	366	12.3	26	ABalppaapa	189	175	0	0		0	0	0	0	0
185	1	94	274	-1	453	125	8.5	29	ABarappppp	120	0	0	0		0	0	0	0	0
186	1	262	46	-1	474	97	14.3	28	ABprpaapaa	449	0	0	0		0	0	0	0	0
187	1	237	258	-1	170	321	18.4	32	ABplapappa	278	-941	0	0		0	0	0	0	0
188	1	80	267	-1	218	127	19.8	35	ABprapapa	340	171	0	0		0	0	0	0	0
189	1	228	183	-1	409	351	19.2	29	ABplapaaaa	244	-440	0	0		0	0	0	0	0
190	1	64	54	-1	638	235	14.4	28	ABalaaappr	215	-294	0	0		0	0	0	0	0
191	1	194	179	-1	396	292	5.3	30	ABplpappaa	220	109	0	0		0	0	0	0	0
192	1	165	237	-1	119	199	12.1	37	Cpapa	39	0	0	0		0	0	0	0	0
193	1	47	13	-1	437	316	16.4	31	MSappaa	257	-250	0	0		0	0	0	0	0
194	1	38	35	-1	543	173	5.2	27	ABaraaappp	307	0	0	0		0	0	0	0	0
195	0	-1	-1	-1	359	149	24.0	36		362	189	0	0		0	0	0	0	0
196	1	252	171	-1	508	181	10.2	29	MSppaap	205	0	0	0		0	0	0	0	0
197	1	24	100	-1	367	107	7.4	28	ABprpapaap	231	469	0	0		0	0	0	0	0
198	1	128	261	-1	182	277	7.2	34	Cappp	290	0	0	0		0	0	0	0	0
199	1	206	2	-1	471	303	8.9	25	ABalpapppa	127	0	0	0		0	0	0	0	0
200	1	203	34	-1	509	216	16.6	30	MSpaaapa	130	0	0	0		0	0	0	0	0
201	1	130	85	-1	226	260	13.7	38	Eplp	384	-1304	0	0		0	0	0	0	0
202	1	75	212	-1	480	359	16.2	27	ABalpppppa	182	0	0	0		0	0	0	0	0
203	1	162	262	-1	393	182	22.3	36	ABarpappp	366	336	0	0		0	0	0	0	0
204	1	39	42	-1	525	201	7.2	25	ABarapaapa	236	-312	0	0		0	0	0	0	0
205	1	268	285	-1	441	275	18.1	26	Eala	76	0	0	0		0	0	0	0	0
206	1	71	202	-1	281	306	22.4	35	ABarppapa	10	0	0	0		0	0	0	0	0
207	1	223	239	-1	204	203	8.4	35	Cppap	340	1381	0	0		0	0	0	0	0
208	1	217	9	-1	332	84	16.2	30	ABpraapppp	301	931	0	0		0	0	0	0	0
209	1	54	91	-1	506	292	6.4	27	ABalpaaapp	183	-1429	0	0		0	0	0	0	0
210	1	132	251	-1	300	379	18.8	29	ABplapaapp	235	-1100	0	0		0	0	0	0	0
211	1	179	22	-1	500	311	3.6	28	ABalpapaap	276	-2	0	0		0	0	0	0	0
212	1	102	126	-1	460	163	13.8	31	MSppapp	193	0	0	0		0	0	0	0	0
213	1	175	84	-1	593	274	9.2	28	ABaraapaaa	146	0	0	0		0	0	0	0	0
214	1	247	56	-1	468	285	15.2	30	MSaaapap	415	0	0	0		0	0	0	0	0
215	1	23	135	-1	353	89	9.9	26	ABprppapaa	190	-170	0	0		0	0	0	0	0
216	1	215	270	-1	557	242	21.8	33	ABarpaaaa	296	-250	0	0		0	0	0	0	0
217	1	255	257	-1	165	159	5.2	25	ABprpppapp	15	0	0	0		0	0	0	0	0
218	1	160	98	-1	379	75	13.4	28	ABprpaappp	297	0	0	0		0	0	0	0	0
219	1	139	254	-1	135	191	16.9	39	Cpaap	381	242	0	0		0	0	0	0	0
220	1	112	29	-1	509	348	16.8	28	ABalppppap	188	0	0	0		0	0	0	0	0
221	1	113	278	-1	491	178	6.4	27	ABarapppap	258	1588	0	0		0	0	0	0	0
222	1	167	180	205	172	342	7.6	35	ABplapppp	349	-305	0	0		0	0	0	0	0
223	1	12	206	-1	208	291	3.5	32	ABplpppppp	781	0	0	0		0	0	0	0	0
224	1	79	168	-1	543	332	18.1	35	ABalapapp	348	758	0	0		0	0	0	0	0
225	1	181	275	-1	318	159	12.8	31	Dppa	276	-141	0	0		0	0	0	0	0
226	1	25	169	-1	315	181	4.3	27	ABprpappap	194	525	0	0		0	0	0	0	0
227	1	134	138	-1	476	105	10.7	28	ABprpaaaap	93	0	0	0		0	0	0	0	0
228	1	90	165	-1	476	149	5.3	28	ABarappppa	40	0	0	0		0	0	0	0	0
229	1	168	36	-1	439	104	15.3	28	ABprpaapap	100	0	0	0		0	0	0	0	0
230	1	266	57	-1	580	173	17.2	35	ABalaappp	-79	0	0	0		0	0	0	0	0
231	0	-1	-1	-1	470	297	24.2	28		222	-544	0	0		0	0	0	0	0
232	1	243	120	-1	502	113	12.9	28	ABpraaaapp	386	0	0	0		0	0	0	0	0
233	1	136	51	-1	305	318	11.6	31	Daap	280	454	0	0		0	0	0	0	0
234	1	221	124	-1	362	275	22.4	35	ABarppaaa	322	-124	0	0		0	0	0	0	0
235	1	150	192	-1	293	130	5.4	29	ABprppaapp	-190	0	0	0		0	0	0	0	0
236	1	188	19	-1	527	188	19.3	34	ABalapppp	272	746	0	0		0	0	0	0	0
237	1	265	229	-1	469	189	4.6	28	ABarappaaa	-89	0	0	0		0	0	0	0	0
238	1	48	225	-1	197	338	19.2	31	ABplapapap	290	482	0	0		0	0	0	0	0
239	1	225	97	-1	324	312	21.6	35	ABarppaap	344	816	0	0		0	0	0	0	0
240	1	219	276	-1	499	393	17.1	28	ABalpppapp	442	0	0	0		0	0	0	0	0
241	1	23	127	-1	308	91	10.4	27	ABprppapap	193	1079	0	0		0	0	0	0	0
242	1	197	220	-1	566	316	12.5	30	MSapaaa	497	0	0	0		0	0	0	0	0
243	1	105	53	-1	194	195	23.4	42	Cpaaa	419	141	0	0		0	0	0	0	0
244	1	64	162	-1	617	195	14.8	27	ABalaaappl	48	0	0	0		0	0	0	0	0
245	1	69	61	-1	339	264	17.5	37	Ealp	362	-469	0	0		0	0	0	0	0
246	1	107	181	-1	539	220	4.3	28	ABarapaaaa	80	0	0	0		0	0	0	0	0
247	1	144	113	-1	517	290	20.5	31	ABplaaaapa	196	-138	0	0		0	0	0	0	0
248	1	77	218	-1	422	390	20.3	32	ABplaappap	127	0	0	0		0	0	0	0	0
249	1	169	201	-1	553	145	17.5	30	ABpraapaaa	-181	0	0	0		0	0	0	0	0
250	1	261	142	-1	378	142	5.7	28	ABprpapapa	211	-94	0	0		0	0	0	0	0
251	1	187	190	-1	598	350	17.7	29	ABalpppaaa	269	-71	0	0		0	0	0	0	0
252	1	196	221	-1	442	222	3.8	29	ABarapapap	108	0	0	0		0	0	0	0	0
253	1	129	117	-1	518	148	4.8	30	ABarapppaa	230	-141	0	0		0	0	0	0	0
254	1	19	272	-1	369	362	8.0	28	ABplppaapa	183	830	0	0		0	0	0	0	0
255	1	231	41	146	401	369	10.2	29	ABplppaaa	174	0	0	0		0	0	0	0	0
256	1	26	148	-1	391	329	17.3	33	MSappap	310	648	0	0		0	0	0	0	0
257	1	240	114	-1	415	248	22.5	38	ABarpaapp	224	0	0	0		0	0	0	0	0
258	1	11	115	-1	523	126	15.8	25	ABpraaapap	208	671	0	0		0	0	0	0	0
259	1	257	20	-1	262	276	3.6	29	ABplpppppa	271	235	0	0		0	0	0	0	0
260	1	163	5	-1	449	193	7.7	28	ABarapappa	239	0	0	0		0	0	0	0	0
261	1	264	92	-1	252	193	7.7	35	Cppaa	352	-414	0	0		0	0	0	0	0
262	1	85	193	-1	358	150	21.8	33	ABarpppaa	294	644	0	0		0	0	0	0	0
263	1	259	69	-1	352	136	12.9	29	Dpaa	271	1456	0	0		0	0	0	0	0
264	1	9	73	-1	401	349	5.3	31	ABplpapapa	420	0	0	0		0	0	0	0	0
265	1	11	80	-1	542	157	13.0	26	ABpraaapaa	125	0	0	0		0	0	0	0	0
266	1	106	280	-1	340	340	11.9	22	Daaa	152	280	0	0		0	0	0	0	0
267	1	256	24	-1	323	200	15.5	37	Earp	371	177	0	0		0	0	0	0	0
268	1	253	149	-1	566	324	3.6	29	ABalpaaaap	225	197	0	0		0	0	0	0	0
269	1	142	246	-1	271	208	16.4	38	Epra	98	0	0	0		0	0	0	0	0
270	1	246	139	-1	522	232	22.1	33	ABarpaaap	304	-155	0	0		0	0	0	0	0
271	1	254	185	-1	412	193	15.7	37	Eara	369	141	0	0		0	0	0	0	0
272	1	233	282	-1	506	332	22.7	32	ABplaapaap	267	1078	0	0		0	0	0	0	0
273	1	97	284	-1	294	151	3.3	28	ABprppppaa	67	0	0	0		0	0	0	0	0
274	1	13	265	-1	657	248	13.4	28	ABalaaapal	230	594	0	0		0	0	0	0	0
275	1	178	256	-1	316	172	8.9	32	Dpap	273	291	0	0		0	0	0	0	0
276	1	238	277	-1	447	125	22.4	31	ABpraapapp	440	0	0	0		0	0	0	0	0
277	1	205	107	-1	399	210	3.6	31	ABarapappp	311	688	0	0		0	0	0	0	0
278	0	151	-1	-1	322	177	25.4	32		200	-594	0	0		0	0	0	0	0
279	1	107	65	-1	497	215	3.7	28	ABarapaaap	504	0	0	0		0	0	0	0	0
280	1	270	95	-1	317	164	22.425	34	ABarpppap	355	-122	0	0		0	0	0	0	0
281	1	271	287	-1	287	238	12.0	31	Z2	294	944	0	0		0	0	0	0	0
282	1	272	288	-1	344	265	11.0	30	Z3	163	-1139	0	0		0	0	0	0	0
