# Supplementary material for: The AP-2 Transcription Factor APTF-2 Is Required for Neuroblast and Epidermal Morphogenesis in Caenorhabditis elegans Embryogenesis
Source: PLoS Genet. 2016 May 13;12(5):e1006048. doi: 10.1371/journal.pgen.1006048 (PMC4866721; doi:10.1371/journal.pgen.1006048)
Supplement: S4 Text — (ZIP) [file pgen.1006048.s032.zip › nuclei/t142-nuclei]

1	1	103	159	-1	428	110	7.6	28	ABprpapaaa	211	-145	0	0		0	0	0	0	0
2	1	199	197	-1	467	301	8.9	25	ABalpapppa	221	0	0	0		0	0	0	0	0
3	1	156	100	-1	612	256	19.4	33	ABalappap	-22	0	0	0		0	0	0	0	0
4	1	29	102	-1	458	253	13.6	29	MSaaapp	284	-31	0	0		0	0	0	0	0
5	1	260	76	-1	454	199	7.6	27	ABarapappa	275	205	0	0		0	0	0	0	0
6	1	80	44	-1	232	116	6.8	28	ABprpppaap	163	0	0	0		0	0	0	0	0
7	1	175	30	-1	184	358	13.8	29	ABplappapp	94	0	0	0		0	0	0	0	0
8	1	6	87	-1	609	280	12.3	28	ABalaaapar	244	1433	0	0		0	0	0	0	0
9	1	208	131	-1	335	82	15.4	30	ABpraapppp	-91	0	0	0		0	0	0	0	0
10	1	37	21	-1	489	216	13.2	33	MSpaapa	116	0	0	0		0	0	0	0	0
11	1	24	237	-1	553	351	9.5	30	ABalpaappp	297	374	0	0		0	0	0	0	0
12	1	14	85	-1	455	136	17.5	32	ABpraaappp	307	-631	0	0		0	0	0	0	0
13	1	193	249	-1	434	317	16.6	31	MSappaa	288	58	0	0		0	0	0	0	0
14	1	33	24	-1	425	163	9.4	31	MSpppaa	303	916	0	0		0	0	0	0	0
15	1	67	79	-1	518	301	12.5	30	MSaaapaa	269	477	0	0		0	0	0	0	0
16	1	91	165	-1	308	219	7.2	34	MSpappp	99	0	0	0		0	0	0	0	0
17	1	30	157	-1	488	335	7.5	29	ABalpapapa	308	0	0	0		0	0	0	0	0
18	1	139	147	209	339	97	20.4	36	ABprapaaa	255	169	0	0		0	0	0	0	0
19	1	236	71	257	527	182	18.6	35	ABalapppp	215	435	0	0		0	0	0	0	0
20	1	259	194	-1	262	280	3.6	29	ABplpppppa	254	751	0	0		0	0	0	0	0
21	1	35	253	-1	439	375	16.6	31	ABalpppppp	612	0	0	0		0	0	0	0	0
22	1	211	196	-1	503	314	3.5	28	ABalpapaap	255	21	0	0		0	0	0	0	0
23	1	49	225	-1	616	211	10.6	31	ABalaapaa	328	0	0	0		0	0	0	0	0
24	1	267	5	-1	320	202	15.2	38	Earp	383	471	0	0		0	0	0	0	0
25	1	70	274	-1	537	376	8.0	28	ABalppapaa	273	-597	0	0		0	0	0	0	0
26	1	152	32	-1	317	321	17.7	32	MSapppp	320	340	0	0		0	0	0	0	0
27	1	13	228	-1	235	214	12.7	37	Eprp	349	291	0	0		0	0	0	0	0
28	1	149	111	-1	434	368	6.6	28	ABalppappp	391	0	0	0		0	0	0	0	0
29	1	220	266	-1	509	351	17.0	28	ABalppppap	242	-755	0	0		0	0	0	0	0
30	1	143	250	-1	249	372	7.1	27	ABplpppaap	247	56	0	0		0	0	0	0	0
31	1	145	26	-1	372	238	6.2	31	MSpapap	374	0	0	0		0	0	0	0	0
32	1	90	38	-1	230	123	10.7	31	ABprapppa	-121	0	0	0		0	0	0	0	0
33	1	38	57	-1	581	201	5.7	27	ABaraaappa	-173	0	0	0		0	0	0	0	0
34	1	200	164	-1	513	220	16.4	30	MSpaaapa	139	0	0	0		0	0	0	0	0
35	1	194	113	-1	542	178	5.2	27	ABaraaappp	280	0	0	0		0	0	0	0	0
36	1	229	290	-1	442	100	14.7	27	ABprpaapap	86	0	0	0		0	0	0	0	0
37	1	105	211	-1	543	236	7.7	29	ABaraaapap	170	0	0	0		0	0	0	0	0
38	1	180	23	-1	144	277	19.5	37	Caaap	-18	0	0	0		0	0	0	0	0
39	1	28	66	-1	241	156	4.4	29	ABprppppap	266	817	0	0		0	0	0	0	0
40	1	142	138	-1	208	136	5.4	29	ABprpppapa	255	412	0	0		0	0	0	0	0
41	1	255	52	-1	383	375	10.3	25	ABplppaaap	174	215	0	0		0	0	0	0	0
42	1	204	268	-1	527	202	7.2	25	ABarapaapa	237	-411	0	0		0	0	0	0	0
43	1	119	89	-1	510	132	19.2	31	ABpraapaap	249	731	0	0		0	0	0	0	0
44	1	132	72	-1	350	291	7.0	28	MSaappa	0	0	0	0		0	0	0	0	0
45	1	50	258	-1	364	338	15.0	32	MSapppa	286	151	0	0		0	0	0	0	0
46	1	186	92	-1	475	99	13.7	28	ABprpaapaa	127	0	0	0		0	0	0	0	0
47	1	117	59	-1	254	329	4.2	29	ABplppppap	244	123	0	0		0	0	0	0	0
48	1	20	94	-1	386	289	9.4	31	MSaapap	575	0	0	0		0	0	0	0	0
49	1	40	132	-1	481	266	10.6	29	ABaraapapp	233	-154	0	0		0	0	0	0	0
50	1	78	3	-1	412	139	14.4	31	MSppppa	9	0	0	0		0	0	0	0	0
51	1	233	20	-1	309	321	11.8	32	Daap	306	1291	0	0		0	0	0	0	0
52	1	137	39	-1	540	133	10.8	28	ABpraaaaap	192	86	0	0		0	0	0	0	0
53	1	243	218	-1	193	198	23.2	41	Cpaaa	410	-1013	0	0		0	0	0	0	0
54	1	190	95	-1	639	233	14.3	29	ABalaaappr	201	-288	0	0		0	0	0	0	0
55	1	8	158	-1	538	282	22.7	32	ABplaaaaap	225	181	0	0		0	0	0	0	0
56	1	214	221	-1	465	284	15.3	30	MSaaapap	261	722	0	0		0	0	0	0	0
57	1	230	55	-1	580	169	16.6	35	ABalaappp	77	0	0	0		0	0	0	0	0
58	1	39	40	-1	592	224	14.6	26	MSpaaaaa	228	-308	0	0		0	0	0	0	0
59	1	97	36	-1	393	272	12.6	31	MSaapaap	281	1100	0	0		0	0	0	0	0
60	1	41	78	-1	217	353	5.5	29	ABplpppapa	289	-600	0	0		0	0	0	0	0
61	1	245	119	-1	338	265	17.3	37	Ealp	374	1467	0	0		0	0	0	0	0
62	1	66	247	-1	479	370	6.0	29	ABalppappa	136	0	0	0		0	0	0	0	0
63	1	11	63	-1	475	393	20.0	28	ABplaappaa	273	-239	0	0		0	0	0	0	0
64	1	94	137	-1	113	226	8.1	37	Cpapp	340	62	0	0		0	0	0	0	0
65	1	279	243	-1	491	217	3.4	29	ABarapaaap	185	520	0	0		0	0	0	0	0
66	1	74	193	-1	286	106	8.4	32	ABprppapp	329	-1120	0	0		0	0	0	0	0
67	1	160	182	-1	494	163	12.7	31	MSppapa	284	-114	0	0		0	0	0	0	0
68	1	45	82	-1	496	391	14.4	30	ABplpaapaa	256	769	0	0		0	0	0	0	0
69	1	263	276	-1	353	137	12.7	29	Dpaa	241	520	0	0		0	0	0	0	0
70	1	92	46	-1	614	286	5.1	29	ABalpaapaa	262	902	0	0		0	0	0	0	0
71	1	96	103	-1	637	270	17.3	31	ABalappaa	293	-174	0	0		0	0	0	0	0
72	1	53	96	-1	408	137	4.5	30	ABarappapp	236	788	0	0		0	0	0	0	0
73	1	264	145	-1	403	351	5.3	31	ABplpapapa	251	379	0	0		0	0	0	0	0
74	1	164	168	-1	417	231	7.5	29	MSpapaaa	451	0	0	0		0	0	0	0	0
75	1	151	114	-1	443	219	11.6	28	ABaraapppp	-130	0	0	0		0	0	0	0	0
76	1	59	86	-1	530	239	11.6	28	ABaraappap	197	145	0	0		0	0	0	0	0
77	1	65	97	-1	441	331	5.4	28	ABalpapapp	143	0	0	0		0	0	0	0	0
78	1	57	45	-1	363	218	10.3	31	MSpapaap	292	331	0	0		0	0	0	0	0
79	1	157	34	271	634	249	9.3	33	ABalaaaal	208	674	0	0		0	0	0	0	0
80	1	265	64	-1	540	161	13.0	27	ABpraaapaa	-181	0	0	0		0	0	0	0	0
81	1	42	75	-1	487	128	15.9	28	ABpraaappa	143	0	0	0		0	0	0	0	0
82	1	129	234	-1	267	280	9.0	33	Capaa	309	-995	0	0		0	0	0	0	0
83	1	31	233	-1	458	397	9.3	27	ABplpaaapa	301	0	0	0		0	0	0	0	0
84	1	213	73	-1	603	278	8.4	26	ABaraapaaa	206	128	0	0		0	0	0	0	0
85	1	201	280	-1	227	262	13.6	38	Eplp	381	599	0	0		0	0	0	0	0
86	1	73	16	-1	214	361	10.3	33	ABplapppa	425	0	0	0		0	0	0	0	0
87	1	46	124	-1	581	242	6.8	28	ABaraaapaa	162	0	0	0		0	0	0	0	0
88	1	172	217	-1	386	89	17.5	31	ABpraapppa	130	0	0	0		0	0	0	0	0
89	1	111	187	-1	490	219	8.9	27	ABaraapppa	-270	0	0	0		0	0	0	0	0
90	1	106	117	-1	440	276	10.4	30	MSaapaaa	164	0	0	0		0	0	0	0	0
91	1	209	136	-1	503	295	6.8	27	ABalpaaapp	199	777	0	0		0	0	0	0	0
92	1	261	143	-1	254	198	7.7	34	Cppaa	339	1023	0	0		0	0	0	0	0
93	1	134	62	-1	645	303	14.7	32	ABalapaaa	314	134	0	0		0	0	0	0	0
94	1	36	279	-1	439	170	22.2	34	ABarpappa	339	177	0	0		0	0	0	0	0
95	1	280	148	-1	316	158	22.4	34	ABarpppap	324	218	0	0		0	0	0	0	0
96	1	69	231	-1	502	379	10.2	28	ABplpaaaaa	389	0	0	0		0	0	0	0	0
97	1	239	215	-1	320	312	21.6	36	ABarppaap	367	718	0	0		0	0	0	0	0
98	1	218	163	-1	384	77	12.6	30	ABprpaappp	250	-945	0	0		0	0	0	0	0
99	1	183	238	-1	419	407	15.1	28	ABplpaappa	283	-1394	0	0		0	0	0	0	0
100	1	197	207	-1	369	111	6.8	29	ABprpapaap	230	-853	0	0		0	0	0	0	0
101	1	136	1	-1	431	104	18.7	30	ABpraappaa	245	-447	0	0		0	0	0	0	0
102	1	48	140	-1	449	326	9.3	28	ABplpapaaa	217	211	0	0		0	0	0	0	0
103	1	162	84	-1	487	120	21.3	30	ABpraapapa	-171	0	0	0		0	0	0	0	0
104	1	138	29	-1	519	133	8.4	29	ABpraaaapa	107	0	0	0		0	0	0	0	0
105	1	158	47	-1	269	178	11.3	32	Dppp	303	-1164	0	0		0	0	0	0	0
106	1	7	77	-1	614	319	17.6	35	ABalapaap	291	0	0	0		0	0	0	0	0
107	1	277	81	-1	403	213	3.9	31	ABarapappp	259	-713	0	0		0	0	0	0	0
108	1	64	178	-1	334	110	6.7	28	ABprppaapa	227	185	0	0		0	0	0	0	0
109	1	144	180	-1	303	328	4.4	33	ABplpappp	294	-956	0	0		0	0	0	0	0
110	1	22	51	-1	587	234	10.9	26	ABaraappaa	138	0	0	0		0	0	0	0	0
111	1	112	135	-1	605	289	15.1	27	MSaaaaaa	-29	0	0	0		0	0	0	0	0
112	1	72	170	269	406	325	21.6	36	ABplaaapp	233	145	0	0		0	0	0	0	0
113	1	247	121	-1	511	284	20.4	29	ABplaaaapa	204	490	0	0		0	0	0	0	0
114	1	257	128	-1	409	247	22.4	37	ABarpaapp	376	127	0	0		0	0	0	0	0
115	1	258	90	-1	521	132	16.0	26	ABpraaapap	206	1935	0	0		0	0	0	0	0
116	1	2	265	-1	463	289	5.3	29	ABalpappap	293	-89	0	0		0	0	0	0	0
117	1	253	107	-1	521	151	4.7	29	ABarapppaa	247	805	0	0		0	0	0	0	0
118	1	95	155	-1	305	286	7.3	31	MSaappp	302	-740	0	0		0	0	0	0	0
119	1	181	80	-1	338	388	15.8	32	ABplaapppp	284	547	0	0		0	0	0	0	0
120	1	232	10	-1	506	112	13.1	29	ABpraaaapp	-584	0	0	0		0	0	0	0	0
121	1	81	288	-1	335	302	5.0	26	ABplpappap	210	-1094	0	0		0	0	0	0	0
122	1	154	99	-1	615	219	17.8	29	ABalapppaa	10	0	0	0		0	0	0	0	0
123	1	114	53	-1	290	334	14.5	33	Dapa	252	-496	0	0		0	0	0	0	0
124	1	234	134	-1	355	273	22.4	35	ABarppaaa	358	-739	0	0		0	0	0	0	0
125	1	107	54	-1	155	343	11.4	30	ABplapappp	285	368	0	0		0	0	0	0	0
126	1	212	28	-1	462	163	13.8	32	MSppapp	261	506	0	0		0	0	0	0	0
127	1	241	275	-1	319	87	9.8	27	ABprppapap	199	139	0	0		0	0	0	0	0
128	1	184	219	-1	570	368	12.4	27	ABalppaapa	194	-140	0	0		0	0	0	0	0
129	1	82	245	-1	606	362	8.1	27	ABalpaappa	15	0	0	0		0	0	0	0	0
130	1	79	189	-1	418	82	15.7	29	ABprpaappa	247	442	0	0		0	0	0	0	0
131	1	76	6	-1	610	231	5.4	33	ABaraaaaa	335	10	0	0		0	0	0	0	0
132	1	179	220	-1	352	338	5.0	30	ABplpapapp	227	-500	0	0		0	0	0	0	0
133	1	174	74	-1	458	214	16.9	31	MSpaaapp	309	-213	0	0		0	0	0	0	0
134	1	108	160	-1	305	105	17.3	33	ABprapaap	166	0	0	0		0	0	0	0	0
135	1	215	214	-1	358	87	9.7	27	ABprppapaa	-102	0	0	0		0	0	0	0	0
136	1	170	191	-1	492	243	21.7	32	ABarpaapaa	240	-788	0	0		0	0	0	0	0
137	1	68	126	-1	569	187	20.3	32	ABalapppap	112	0	0	0		0	0	0	0	0
138	1	227	17	-1	478	108	10.7	27	ABprpaaaap	255	35	0	0		0	0	0	0	0
139	1	270	173	-1	526	227	22.0	33	ABarpaaap	315	792	0	0		0	0	0	0	0
140	1	168	93	-1	491	264	17.4	29	MSaaaapp	202	1087	0	0		0	0	0	0	0
141	1	16	88	-1	400	125	10.6	29	ABprppaaaa	202	333	0	0		0	0	0	0	0
142	1	250	109	-1	380	145	5.5	27	ABprpapapa	-95	0	0	0		0	0	0	0	0
143	1	87	216	-1	176	153	18.4	35	ABarppppp	-421	0	0	0		0	0	0	0	0
144	1	19	186	-1	495	336	12.2	29	MSapaap	260	253	0	0		0	0	0	0	0
145	1	98	101	-1	203	322	3.3	27	ABplpppapp	197	27	0	0		0	0	0	0	0
146	1	255	291	-1	422	362	9.7	26	ABplppaaaa	176	149	0	0		0	0	0	0	0
147	1	133	151	-1	499	355	4.4	29	ABalppapap	180	0	0	0		0	0	0	0	0
148	1	256	33	-1	388	326	17.4	31	MSappap	25	0	0	0		0	0	0	0	0
149	1	268	188	-1	554	332	3.6	30	ABalpaaaap	259	207	0	0		0	0	0	0	0
150	1	51	43	-1	570	318	8.3	31	ABalpaapap	310	-37	0	0		0	0	0	0	0
151	1	12	18	-1	484	179	21.6	33	ABarpapap	330	-140	0	0		0	0	0	0	0
152	1	60	25	41	244	112	16.5	33	ABprappap	229	-188	0	0		0	0	0	0	0
153	1	116	50	-1	286	356	6.5	27	ABplppppaa	257	337	0	0		0	0	0	0	0
154	1	61	83	-1	242	352	23.1	33	ABplapapaa	333	-192	0	0		0	0	0	0	0
155	1	54	11	-1	359	140	16.5	32	MSppppp	14	0	0	0		0	0	0	0	0
156	1	109	162	-1	267	160	22.5	38	ABarppppa	378	724	0	0		0	0	0	0	0
157	1	130	110	-1	545	354	15.5	29	ABalppppaa	224	0	0	0		0	0	0	0	0
158	1	23	122	-1	554	198	10.5	32	MSppaaa	287	867	0	0		0	0	0	0	0
159	1	163	204	-1	449	96	11.1	26	ABprpaaapa	219	151	0	0		0	0	0	0	0
160	1	104	61	-1	530	340	6.2	29	ABalpapaaa	285	745	0	0		0	0	0	0	0
161	1	125	161	-1	490	135	7.2	29	ABprpaaaaa	435	0	0	0		0	0	0	0	0
162	1	244	7	-1	619	194	14.3	27	ABalaaappl	200	-279	0	0		0	0	0	0	0
163	1	85	144	-1	570	272	4.4	31	ABaraaaap	-79	0	0	0		0	0	0	0	0
164	1	165	133	-1	322	365	6.9	28	ABplppaapp	139	0	0	0		0	0	0	0	0
165	1	228	13	-1	475	152	5.3	27	ABarappppa	246	1019	0	0		0	0	0	0	0
166	1	71	105	-1	594	301	19.7	35	ABalapapa	96	0	0	0		0	0	0	0	0
167	1	25	49	-1	301	92	12.6	30	ABprappaaa	197	203	0	0		0	0	0	0	0
168	1	224	200	-1	539	326	18.6	35	ABalapapp	315	-455	0	0		0	0	0	0	0
169	1	226	175	-1	318	185	4.2	29	ABprpappap	212	206	0	0		0	0	0	0	0
170	1	34	9	-1	602	348	13.6	33	ABalppaaa	-66	0	0	0		0	0	0	0	0
171	1	196	167	-1	507	182	9.7	30	MSppaap	286	0	0	0		0	0	0	0	0
172	1	10	213	-1	404	333	13.2	30	MSapapp	157	0	0	0		0	0	0	0	0
173	1	178	281	-1	388	397	12.7	28	ABplpaappp	250	-78	0	0		0	0	0	0	0
174	1	32	56	-1	468	368	11.1	29	ABplpaaaap	253	468	0	0		0	0	0	0	0
175	1	99	129	-1	495	346	19.8	30	ABplaapapa	264	470	0	0		0	0	0	0	0
176	1	115	118	-1	530	173	22.8	37	ABarpapaa	-65	0	0	0		0	0	0	0	0
177	1	177	65	-1	294	375	8.8	27	ABplpppaaa	243	183	0	0		0	0	0	0	0
178	1	89	142	-1	186	132	9.4	36	ABprapppp	397	0	0	0		0	0	0	0	0
179	1	191	98	-1	401	295	5.2	29	ABplpappaa	238	724	0	0		0	0	0	0	0
180	1	222	60	-1	170	328	6.4	28	ABplappppp	225	947	0	0		0	0	0	0	0
181	1	246	199	-1	538	221	4.4	31	ABarapaaaa	385	0	0	0		0	0	0	0	0
182	1	126	15	-1	531	284	8.6	29	ABaraapapa	262	201	0	0		0	0	0	0	0
183	1	189	272	-1	404	353	19.1	28	ABplapaaaa	246	501	0	0		0	0	0	0	0
184	1	3	246	-1	440	143	5.4	30	ABarappapa	381	0	0	0		0	0	0	0	0
185	1	271	267	-1	409	192	15.5	38	Eara	375	45	0	0		0	0	0	0	0
186	1	44	48	-1	449	360	20.6	29	ABplaapapp	242	478	0	0		0	0	0	0	0
187	1	121	254	-1	240	197	4.5	30	ABprpapppp	267	1744	0	0		0	0	0	0	0
188	1	63	224	-1	534	393	16.2	28	ABalpppapa	244	-147	0	0		0	0	0	0	0
189	1	173	2	-1	127	301	14.5	34	Caapa	332	-319	0	0		0	0	0	0	0
190	1	251	192	-1	596	350	18.3	29	ABalpppaaa	265	-85	0	0		0	0	0	0	0
191	1	26	19	-1	371	165	9.5	31	MSpppap	107	0	0	0		0	0	0	0	0
192	1	235	289	-1	297	136	5.3	29	ABprppaapp	241	121	0	0		0	0	0	0	0
193	1	262	156	-1	355	143	22.4	35	ABarpppaa	357	403	0	0		0	0	0	0	0
194	1	110	236	-1	221	263	22.4	38	Caaaa	383	596	0	0		0	0	0	0	0
195	1	146	58	-1	566	264	15.3	32	MSaaaaap	285	-529	0	0		0	0	0	0	0
196	1	168	37	-1	531	272	15.5	30	MSaaaapa	149	0	0	0		0	0	0	0	0
197	1	170	91	-1	454	237	22.2	31	ABarpaapap	264	-167	0	0		0	0	0	0	0
198	0	167	-1	-1	425	246	14.9	24		229	322	0	0		0	0	0	0	0
199	1	27	227	-1	387	117	21.3	30	ABpraappap	-132	0	0	0		0	0	0	0	0
200	1	52	154	-1	546	294	4.8	25	ABalpaaapa	21	0	0	0		0	0	0	0	0
201	1	249	190	-1	547	140	16.9	30	ABpraapaaa	121	0	0	0		0	0	0	0	0
202	1	206	177	-1	274	313	21.9	35	ABarppapa	325	-924	0	0		0	0	0	0	0
203	1	118	184	-1	333	144	4.8	28	ABprpapapp	240	1037	0	0		0	0	0	0	0
204	1	4	166	-1	263	382	10.1	27	ABplppappp	205	-482	0	0		0	0	0	0	0
205	1	222	22	-1	168	348	8.7	28	ABplappppa	226	918	0	0		0	0	0	0	0
206	1	223	287	-1	206	288	3.6	29	ABplpppppp	282	677	0	0		0	0	0	0	0
207	1	15	123	-1	384	388	17.8	31	ABplaapppa	-131	0	0	0		0	0	0	0	0
208	1	123	208	-1	280	259	15.9	37	Epla	361	-1150	0	0		0	0	0	0	0
209	1	161	255	-1	531	386	12.4	26	ABalppaapp	199	874	0	0		0	0	0	0	0
210	1	1	270	-1	210	300	10.5	33	Cappa	331	589	0	0		0	0	0	0	0
211	1	128	174	-1	461	329	14.5	32	MSapapa	281	0	0	0		0	0	0	0	0
212	1	202	230	-1	480	358	16.5	27	ABalpppppa	-35	0	0	0		0	0	0	0	0
213	1	86	195	-1	604	173	10.4	32	ABalaapap	388	0	0	0		0	0	0	0	0
214	1	135	27	-1	339	376	21.3	34	ABplapaapa	272	-479	0	0		0	0	0	0	0
215	1	77	169	-1	547	226	15.8	29	MSpaaaap	250	415	0	0		0	0	0	0	0
216	1	169	108	-1	433	272	6.8	31	ABalpapppp	397	0	0	0		0	0	0	0	0
217	1	62	67	-1	238	364	17.7	29	ABplappapa	271	-151	0	0		0	0	0	0	0
218	1	248	256	-1	416	391	20.4	32	ABplaappap	446	0	0	0		0	0	0	0	0
219	1	56	277	-1	280	364	20.2	31	ABplappaaa	279	-186	0	0		0	0	0	0	0
220	1	242	248	-1	563	318	12.6	31	MSapaaa	302	0	0	0		0	0	0	0	0
221	1	252	263	-1	442	224	3.7	30	ABarapapap	248	120	0	0		0	0	0	0	0
222	1	113	171	-1	464	244	3.7	28	ABarapapaa	445	0	0	0		0	0	0	0	0
223	1	9	205	-1	427	396	11.6	28	ABplpaaapp	71	0	0	0		0	0	0	0	0
224	1	101	152	-1	490	240	6.4	31	ABarapaapp	306	715	0	0		0	0	0	0	0
225	1	238	141	-1	195	343	18.5	32	ABplapapap	282	156	0	0		0	0	0	0	0
226	1	137	127	-1	572	157	10.5	27	ABpraaaaaa	194	-216	0	0		0	0	0	0	0
227	1	150	8	-1	240	376	13.6	29	ABplappaap	284	377	0	0		0	0	0	0	0
228	1	88	42	185	137	292	8.4	36	Caapp	363	69	0	0		0	0	0	0	0
229	1	237	260	-1	470	189	4.8	27	ABarappaaa	265	168	0	0		0	0	0	0	0
230	1	18	251	-1	420	179	3.9	28	ABarappaap	-9	0	0	0		0	0	0	0	0
231	1	120	285	-1	290	390	13.3	26	ABplppappa	266	57	0	0		0	0	0	0	0
232	1	148	70	-1	358	394	10.5	29	ABplppapaa	259	341	0	0		0	0	0	0	0
233	1	58	278	-1	175	133	13.3	34	ABprapapp	305	0	0	0		0	0	0	0	0
234	1	155	112	-1	455	324	22.0	35	ABplaaapa	315	-1073	0	0		0	0	0	0	0
235	1	93	232	-1	584	155	13.6	36	ABalaappa	340	812	0	0		0	0	0	0	0
236	1	166	282	-1	266	126	5.7	28	ABprpppaaa	265	1167	0	0		0	0	0	0	0
237	1	192	120	-1	122	200	12.4	37	Cpapa	377	-268	0	0		0	0	0	0	0
238	1	153	229	-1	152	228	4.6	34	Cpppp	344	-147	0	0		0	0	0	0	0
239	1	207	206	-1	206	198	8.4	34	Cppap	342	181	0	0		0	0	0	0	0
240	1	21	35	-1	622	312	10.9	27	ABalaaaarl	-56	0	0	0		0	0	0	0	0
241	1	182	273	-1	213	179	4.3	28	ABprpppppa	255	1376	0	0		0	0	0	0	0
242	1	127	150	-1	234	301	7.1	33	Capap	-152	0	0	0		0	0	0	0	0
243	1	5	153	-1	414	93	11.8	27	ABprpaaapp	201	767	0	0		0	0	0	0	0
244	0	278	-1	-1	317	163	25.1	29		262	-749	0	0		0	0	0	0	0
245	1	124	252	-1	198	230	5.0	34	Cpppa	338	1005	0	0		0	0	0	0	0
246	1	269	181	-1	270	203	16.2	38	Epra	376	-386	0	0		0	0	0	0	0
247	1	55	115	-1	175	189	4.4	28	ABprpppppp	278	358	0	0		0	0	0	0	0
248	1	102	239	-1	465	289	21.6	31	ABplaaaapp	248	129	0	0		0	0	0	0	0
249	1	100	212	-1	565	384	16.2	28	ABalpppaap	283	373	0	0		0	0	0	0	0
250	1	25	240	-1	266	103	12.9	29	ABprappaap	205	516	0	0		0	0	0	0	0
251	1	210	139	-1	302	385	18.9	30	ABplapaapp	220	493	0	0		0	0	0	0	0
252	1	176	242	-1	551	332	22.3	31	ABplaapaaa	278	-540	0	0		0	0	0	0	0
253	1	122	241	-1	333	236	4.7	29	MSpappa	279	160	0	0		0	0	0	0	0
254	1	219	149	-1	134	198	17.2	39	Cpaap	393	2017	0	0		0	0	0	0	0
255	1	141	130	-1	203	309	22.4	36	ABarppapp	345	439	0	0		0	0	0	0	0
256	1	275	286	-1	318	175	9.0	31	Dpap	305	329	0	0		0	0	0	0	0
257	1	217	172	-1	167	156	4.7	26	ABprpppapp	239	632	0	0		0	0	0	0	0
258	1	187	31	-1	166	322	17.8	31	ABplapappa	316	-874	0	0		0	0	0	0	0
259	1	147	226	-1	456	405	14.5	28	ABplpaapap	220	0	0	0		0	0	0	0	0
260	1	84	262	-1	249	303	14.1	34	Dapp	339	853	0	0		0	0	0	0	0
261	1	198	261	-1	188	276	7.6	34	Cappp	330	-114	0	0		0	0	0	0	0
262	1	203	223	-1	392	179	22.3	36	ABarpappp	56	0	0	0		0	0	0	0	0
263	1	159	12	-1	387	343	8.3	29	ABplpapaap	232	-752	0	0		0	0	0	0	0
264	1	75	210	-1	353	353	22.4	32	ABplapaaap	274	549	0	0		0	0	0	0	0
265	1	274	104	-1	658	248	12.8	28	ABalaaapal	148	0	0	0		0	0	0	0	0
266	1	140	284	-1	601	317	5.3	27	ABalpaaaaa	260	0	0	0		0	0	0	0	0
267	1	188	292	-1	216	129	19.4	35	ABprapapa	290	1132	0	0		0	0	0	0	0
268	1	83	146	-1	559	276	10.6	27	ABaraapaap	201	-775	0	0		0	0	0	0	0
269	1	171	116	-1	499	266	4.1	27	ABalpappaa	250	-548	0	0		0	0	0	0	0
270	1	216	106	-1	560	235	21.6	34	ABarpaaaa	337	422	0	0		0	0	0	0	0
271	1	43	203	-1	287	187	4.9	29	ABprpapppa	239	148	0	0		0	0	0	0	0
272	1	254	176	-1	367	370	7.7	28	ABplppaapa	206	-434	0	0		0	0	0	0	0
273	1	47	125	-1	368	182	4.8	27	ABprpappaa	263	-154	0	0		0	0	0	0	0
274	1	185	69	-1	454	129	8.4	30	ABarappppp	235	101	0	0		0	0	0	0	0
275	1	225	264	-1	317	154	12.8	31	Dppa	317	-541	0	0		0	0	0	0	0
276	1	240	202	-1	497	394	17.3	29	ABalpppapp	280	0	0	0		0	0	0	0	0
277	1	276	235	-1	444	115	21.5	32	ABpraapapp	275	-238	0	0		0	0	0	0	0
278	1	221	244	-1	497	179	5.7	27	ABarapppap	248	-239	0	0		0	0	0	0	0
279	1	17	283	-1	316	392	10.4	26	ABplppapap	216	454	0	0		0	0	0	0	0
280	1	266	68	-1	352	334	11.7	27	Daaa	278	856	0	0		0	0	0	0	0
281	1	21	222	-1	612	330	10.1	27	ABalaaaarr	270	0	0	0		0	0	0	0	0
282	1	272	201	-1	503	333	23.1	32	ABplaapaap	296	380	0	0		0	0	0	0	0
283	1	131	4	-1	385	84	9.4	26	ABprppaaap	68	0	0	0		0	0	0	0	0
284	1	273	259	-1	293	155	3.2	29	ABprppppaa	332	0	0	0		0	0	0	0	0
285	1	205	14	-1	437	265	17.5	29	Eala	74	0	0	0		0	0	0	0	0
286	1	8	179	-1	570	288	20.9	32	ABplaaaaaa	483	0	0	0		0	0	0	0	0
287	1	281	293	-1	288	246	12.0	31	Z2	294	944	0	0		0	0	0	0	0
288	1	282	294	-1	345	266	11.0	30	Z3	163	-1139	0	0		0	0	0	0	0
