# Supplementary material for: The AP-2 Transcription Factor APTF-2 Is Required for Neuroblast and Epidermal Morphogenesis in Caenorhabditis elegans Embryogenesis
Source: PLoS Genet. 2016 May 13;12(5):e1006048. doi: 10.1371/journal.pgen.1006048 (PMC4866721; doi:10.1371/journal.pgen.1006048)
Supplement: S4 Text — (ZIP) [file pgen.1006048.s032.zip › nuclei/t143-nuclei]

1	1	101	26	-1	436	106	18.5	31	ABpraappaa	228	154	0	0		0	0	0	0	0
2	1	189	37	-1	124	298	14.5	35	Caapa	306	30	0	0		0	0	0	0	0
3	1	50	103	-1	416	140	14.5	32	MSppppa	297	0	0	0		0	0	0	0	0
4	1	283	33	-1	396	83	9.0	26	ABprppaaap	4	0	0	0		0	0	0	0	0
5	1	24	44	-1	326	201	15.2	39	Earp	386	122	0	0		0	0	0	0	0
6	1	131	155	177	604	230	5.8	33	ABaraaaaa	101	0	0	0		0	0	0	0	0
7	1	162	234	-1	620	200	14.2	27	ABalaaappl	329	0	0	0		0	0	0	0	0
8	1	227	66	-1	238	376	13.4	31	ABplappaap	283	70	0	0		0	0	0	0	0
9	1	170	134	159	602	354	12.9	32	ABalppaaa	-91	0	0	0		0	0	0	0	0
10	1	120	101	-1	510	110	13.2	29	ABpraaaapp	270	354	0	0		0	0	0	0	0
11	1	155	106	-1	358	136	17.1	32	MSppppp	305	-1213	0	0		0	0	0	0	0
12	1	263	42	-1	388	349	8.4	29	ABplpapaap	232	192	0	0		0	0	0	0	0
13	1	165	256	-1	478	151	5.5	28	ABarappppa	237	73	0	0		0	0	0	0	0
14	1	285	278	-1	439	266	17.6	31	Eala	107	0	0	0		0	0	0	0	0
15	1	182	154	-1	529	288	8.8	28	ABaraapapa	-101	0	0	0		0	0	0	0	0
16	1	86	77	-1	210	361	9.9	34	ABplapppa	116	0	0	0		0	0	0	0	0
17	1	138	205	-1	484	115	10.6	28	ABprpaaaap	233	122	0	0		0	0	0	0	0
18	1	151	153	270	484	181	21.7	34	ABarpapap	225	151	0	0		0	0	0	0	0
19	1	191	87	-1	372	164	9.1	32	MSpppap	272	97	0	0		0	0	0	0	0
20	1	51	197	-1	312	320	12.2	32	Daap	323	-345	0	0		0	0	0	0	0
21	1	10	93	-1	490	221	13.4	34	MSpaapa	101	0	0	0		0	0	0	0	0
22	1	205	40	-1	167	353	9.2	26	ABplappppa	204	-31	0	0		0	0	0	0	0
23	1	38	20	-1	142	277	19.1	38	Caaap	350	-169	0	0		0	0	0	0	0
24	1	14	201	-1	428	165	9.6	31	MSpppaa	212	0	0	0		0	0	0	0	0
25	1	152	240	-1	270	123	17.7	28	ABprappapa	254	160	0	0		0	0	0	0	0
26	1	31	187	-1	378	240	6.2	34	MSpapap	224	427	0	0		0	0	0	0	0
27	1	214	277	-1	337	377	21.5	31	ABplapaapa	288	470	0	0		0	0	0	0	0
28	1	126	122	-1	467	166	14.4	31	MSppapp	195	0	0	0		0	0	0	0	0
29	1	104	178	-1	526	136	8.7	28	ABpraaaapa	141	0	0	0		0	0	0	0	0
30	1	7	248	-1	188	356	14.1	29	ABplappapp	264	-541	0	0		0	0	0	0	0
31	1	258	145	-1	165	323	17.4	31	ABplapappa	265	-834	0	0		0	0	0	0	0
32	1	26	188	-1	319	319	17.8	31	MSapppp	314	587	0	0		0	0	0	0	0
33	1	148	290	-1	385	322	17.4	32	MSappap	295	-3	0	0		0	0	0	0	0
34	1	79	254	-1	629	245	8.8	30	ABalaaaala	242	961	0	0		0	0	0	0	0
35	1	240	158	-1	627	305	10.5	27	ABalaaaarl	-49	0	0	0		0	0	0	0	0
36	1	59	243	-1	395	270	12.7	30	MSaapaap	166	0	0	0		0	0	0	0	0
37	1	196	222	-1	538	273	15.6	30	MSaaaapa	241	475	0	0		0	0	0	0	0
38	1	32	258	-1	228	129	10.6	32	ABprapppa	248	-475	0	0		0	0	0	0	0
39	1	52	148	-1	542	127	11.2	27	ABpraaaaap	196	404	0	0		0	0	0	0	0
40	1	58	180	-1	596	227	14.4	27	MSpaaaaa	53	0	0	0		0	0	0	0	0
41	1	152	28	-1	224	108	15.5	27	ABprappapp	-163	0	0	0		0	0	0	0	0
42	1	228	203	-1	142	279	7.2	29	Caappv	286	-19	0	0		0	0	0	0	0
43	1	150	55	-1	568	313	8.4	30	ABalpaapap	90	0	0	0		0	0	0	0	0
44	1	6	266	-1	236	116	6.7	28	ABprpppaap	274	-94	0	0		0	0	0	0	0
45	1	78	79	-1	367	216	10.3	31	MSpapaap	310	-299	0	0		0	0	0	0	0
46	1	70	216	-1	614	290	4.5	29	ABalpaapaa	312	0	0	0		0	0	0	0	0
47	1	105	118	-1	275	175	11.5	32	Dppp	327	475	0	0		0	0	0	0	0
48	1	186	192	-1	454	358	20.7	29	ABplaapapp	251	162	0	0		0	0	0	0	0
49	1	167	241	-1	309	88	12.4	29	ABprappaaa	211	201	0	0		0	0	0	0	0
50	1	153	2	-1	284	361	6.2	27	ABplppppaa	239	969	0	0		0	0	0	0	0
51	1	110	202	-1	590	235	10.7	26	ABaraappaa	168	0	0	0		0	0	0	0	0
52	1	41	193	-1	384	379	10.3	24	ABplppaaap	-96	0	0	0		0	0	0	0	0
53	1	123	247	-1	293	342	14.5	33	Dapa	301	100	0	0		0	0	0	0	0
54	1	125	3	-1	155	338	12.2	29	ABplapappp	70	0	0	0		0	0	0	0	0
55	1	57	56	-1	581	172	16.3	33	ABalaappp	20	0	0	0		0	0	0	0	0
56	1	174	63	-1	464	371	11.4	29	ABplpaaaap	157	0	0	0		0	0	0	0	0
57	1	33	195	-1	577	200	5.7	28	ABaraaappa	168	0	0	0		0	0	0	0	0
58	1	195	239	-1	572	264	15.1	30	MSaaaaap	294	-159	0	0		0	0	0	0	0
59	1	47	97	-1	257	329	4.1	29	ABplppppap	267	-150	0	0		0	0	0	0	0
60	1	180	261	-1	177	321	5.6	27	ABplappppp	217	314	0	0		0	0	0	0	0
61	1	160	133	-1	526	350	6.4	30	ABalpapaaa	278	-724	0	0		0	0	0	0	0
62	1	93	22	-1	641	311	14.6	32	ABalapaaa	38	0	0	0		0	0	0	0	0
63	1	63	181	-1	478	388	20.9	28	ABplaappaa	65	0	0	0		0	0	0	0	0
64	1	80	39	-1	543	157	12.8	28	ABpraaapaa	248	-1400	0	0		0	0	0	0	0
65	1	177	8	-1	290	377	8.9	27	ABplpppaaa	241	-83	0	0		0	0	0	0	0
66	1	39	58	-1	246	150	4.4	28	ABprppppap	255	819	0	0		0	0	0	0	0
67	1	217	173	-1	236	368	17.4	29	ABplappapa	250	-507	0	0		0	0	0	0	0
68	1	280	297	-1	356	334	11.7	29	Daaa	282	-302	0	0		0	0	0	0	0
69	1	274	95	-1	460	128	8.2	29	ABarappppp	115	0	0	0		0	0	0	0	0
70	1	232	105	-1	357	397	10.9	28	ABplppapaa	263	-589	0	0		0	0	0	0	0
71	1	19	65	-1	551	187	18.6	28	ABalappppa	195	143	0	0		0	0	0	0	0
72	1	44	223	-1	352	297	7.1	29	MSaappa	292	-685	0	0		0	0	0	0	0
73	1	84	196	-1	604	276	7.7	28	ABaraapaaa	205	130	0	0		0	0	0	0	0
74	1	133	19	-1	460	217	17.1	31	MSpaaapp	283	1307	0	0		0	0	0	0	0
75	1	81	175	-1	490	129	15.9	28	ABpraaappa	435	0	0	0		0	0	0	0	0
76	1	5	119	-1	456	199	7.5	28	ABarapappa	74	0	0	0		0	0	0	0	0
77	1	106	86	-1	611	333	17.4	35	ABalapaap	51	0	0	0		0	0	0	0	0
78	1	60	11	-1	211	348	5.3	30	ABplpppapa	53	0	0	0		0	0	0	0	0
79	1	15	136	-1	515	299	13.0	30	MSaaapaa	301	517	0	0		0	0	0	0	0
80	1	119	12	-1	339	390	15.7	31	ABplaapppp	307	6	0	0		0	0	0	0	0
81	1	107	68	-1	406	213	4.1	31	ABarapappp	301	-126	0	0		0	0	0	0	0
82	1	68	206	-1	493	391	14.8	30	ABplpaapaa	252	453	0	0		0	0	0	0	0
83	1	154	207	-1	244	351	23.2	32	ABplapapaa	311	-402	0	0		0	0	0	0	0
84	1	103	228	-1	486	124	21.6	30	ABpraapapa	239	-481	0	0		0	0	0	0	0
85	1	12	104	-1	460	137	17.7	31	ABpraaappp	294	337	0	0		0	0	0	0	0
86	1	76	152	-1	525	243	11.3	29	ABaraappap	238	-136	0	0		0	0	0	0	0
87	1	8	295	-1	611	284	12.4	28	ABalaaapar	177	0	0	0		0	0	0	0	0
88	1	141	172	-1	408	130	10.5	29	ABprppaaaa	198	-290	0	0		0	0	0	0	0
89	1	43	89	-1	511	132	19.3	30	ABpraapaap	297	-33	0	0		0	0	0	0	0
90	1	115	260	-1	521	130	16.3	28	ABpraaapap	241	79	0	0		0	0	0	0	0
91	1	197	291	-1	449	236	21.4	32	ABarpaapap	273	-155	0	0		0	0	0	0	0
92	1	46	147	-1	480	102	13.6	28	ABprpaapaa	222	132	0	0		0	0	0	0	0
93	1	140	190	-1	490	265	17.6	30	MSaaaapp	200	-178	0	0		0	0	0	0	0
94	1	48	132	-1	391	292	9.5	32	MSaapap	-89	0	0	0		0	0	0	0	0
95	1	54	183	-1	636	238	15.2	30	ABalaaappr	11	0	0	0		0	0	0	0	0
96	1	72	57	-1	410	137	4.5	29	ABarappapp	217	790	0	0		0	0	0	0	0
97	1	77	141	-1	443	335	5.3	28	ABalpapapp	265	292	0	0		0	0	0	0	0
98	1	179	114	-1	402	302	4.8	31	ABplpappaa	375	0	0	0		0	0	0	0	0
99	1	122	235	-1	616	218	18.2	30	ABalapppaa	266	11	0	0		0	0	0	0	0
100	1	3	227	-1	616	261	19.3	34	ABalappap	326	-17	0	0		0	0	0	0	0
101	1	145	27	-1	206	317	3.3	26	ABplpppapp	214	27	0	0		0	0	0	0	0
102	1	4	6	-1	455	255	13.8	28	MSaaapp	-158	0	0	0		0	0	0	0	0
103	1	71	170	-1	638	280	16.8	31	ABalappaa	135	0	0	0		0	0	0	0	0
104	1	265	10	-1	658	246	13.3	29	ABalaaapal	-131	0	0	0		0	0	0	0	0
105	1	166	161	-1	596	305	18.7	33	ABalapapa	429	0	0	0		0	0	0	0	0
106	1	270	62	-1	564	241	21.3	33	ABarpaaaa	330	245	0	0		0	0	0	0	0
107	1	117	54	-1	522	150	4.9	27	ABarapppaa	262	-140	0	0		0	0	0	0	0
108	1	216	184	-1	433	276	7.0	31	ABalpapppp	-102	0	0	0		0	0	0	0	0
109	1	142	292	-1	384	145	5.2	27	ABprpapapa	213	0	0	0		0	0	0	0	0
110	1	157	238	-1	542	354	15.7	28	ABalppppaa	278	876	0	0		0	0	0	0	0
111	1	28	4	-1	428	373	6.7	28	ABalppappp	277	591	0	0		0	0	0	0	0
112	1	234	123	-1	462	318	21.7	33	ABplaaapa	285	-131	0	0		0	0	0	0	0
113	1	35	210	-1	546	177	4.8	27	ABaraaappp	266	-403	0	0		0	0	0	0	0
114	1	75	236	-1	445	222	11.7	29	ABaraapppp	188	0	0	0		0	0	0	0	0
115	1	247	102	-1	176	187	4.2	27	ABprpppppp	209	82	0	0		0	0	0	0	0
116	1	269	229	-1	498	264	4.0	28	ABalpappaa	230	309	0	0		0	0	0	0	0
117	1	90	174	-1	442	280	11.0	30	MSaapaaa	271	460	0	0		0	0	0	0	0
118	1	176	38	-1	534	170	22.6	34	ABarpapaa	345	806	0	0		0	0	0	0	0
119	1	61	125	-1	339	266	17.4	36	Ealp	364	454	0	0		0	0	0	0	0
120	1	237	85	-1	122	200	12.4	38	Cpapa	387	663	0	0		0	0	0	0	0
121	1	113	274	-1	514	285	20.1	30	ABplaaaapa	268	162	0	0		0	0	0	0	0
122	1	158	13	-1	558	199	10.5	32	MSppaaa	640	0	0	0		0	0	0	0	0
123	1	207	226	-1	382	386	18.3	31	ABplaapppa	278	757	0	0		0	0	0	0	0
124	1	87	230	-1	574	248	6.9	28	ABaraaapaa	167	0	0	0		0	0	0	0	0
125	1	273	29	-1	378	184	4.8	27	ABprpappaa	244	355	0	0		0	0	0	0	0
126	1	137	268	-1	571	195	21.0	32	ABalapppap	275	109	0	0		0	0	0	0	0
127	1	226	51	-1	573	160	9.4	27	ABpraaaaaa	201	90	0	0		0	0	0	0	0
128	1	114	262	-1	398	243	22.2	37	ABarpaapp	377	471	0	0		0	0	0	0	0
129	1	175	176	-1	498	344	20.0	29	ABplaapapa	251	184	0	0		0	0	0	0	0
130	1	255	142	-1	201	310	22.4	36	ABarppapp	362	178	0	0		0	0	0	0	0
131	1	9	88	-1	341	81	15.4	30	ABpraapppp	270	866	0	0		0	0	0	0	0
132	1	49	218	-1	481	267	10.6	29	ABaraapapp	173	0	0	0		0	0	0	0	0
133	1	164	280	-1	318	367	7.2	27	ABplppaapp	146	0	0	0		0	0	0	0	0
134	1	124	242	-1	349	268	22.7	37	ABarppaaa	375	155	0	0		0	0	0	0	0
135	1	111	78	-1	599	294	14.7	27	MSaaaaaa	-57	0	0	0		0	0	0	0	0
136	1	91	34	-1	500	293	6.7	28	ABalpaaapp	210	-173	0	0		0	0	0	0	0
137	1	64	111	-1	113	227	8.0	36	Cpapp	348	132	0	0		0	0	0	0	0
138	1	40	281	-1	212	135	5.3	29	ABprpppapa	218	416	0	0		0	0	0	0	0
139	1	251	252	-1	302	385	18.8	32	ABplapaapp	285	-479	0	0		0	0	0	0	0
140	1	102	150	-1	448	332	9.3	27	ABplpapaaa	261	0	0	0		0	0	0	0	0
141	1	225	166	-1	195	344	18.5	30	ABplapapap	297	122	0	0		0	0	0	0	0
142	1	178	9	-1	186	138	8.8	34	ABprapppp	-244	0	0	0		0	0	0	0	0
143	1	92	84	-1	257	198	7.7	35	Cppaa	98	0	0	0		0	0	0	0	0
144	1	163	23	-1	568	277	4.5	31	ABaraaaap	254	0	0	0		0	0	0	0	0
145	1	73	200	-1	400	352	5.4	31	ABplpapapa	248	-245	0	0		0	0	0	0	0
146	1	268	31	-1	562	281	10.7	28	ABaraapaap	208	0	0	0		0	0	0	0	0
147	1	18	231	-1	320	98	20.2	32	ABprapaaap	320	-811	0	0		0	0	0	0	0
148	1	95	60	-1	311	152	22.5	37	ABarpppap	370	1393	0	0		0	0	0	0	0
149	1	254	18	-1	135	197	17.2	39	Cpaap	390	-88	0	0		0	0	0	0	0
150	1	242	287	-1	234	298	6.9	34	Capap	11	0	0	0		0	0	0	0	0
151	1	147	112	-1	494	358	4.9	29	ABalppapap	238	-131	0	0		0	0	0	0	0
152	1	224	279	-1	488	239	6.4	33	ABarapaapp	326	137	0	0		0	0	0	0	0
153	1	243	80	-1	418	94	11.5	27	ABprpaaapp	218	-171	0	0		0	0	0	0	0
154	1	200	92	-1	542	298	4.2	26	ABalpaaapa	216	342	0	0		0	0	0	0	0
155	1	118	76	-1	308	294	7.6	32	MSaappp	505	0	0	0		0	0	0	0	0
156	1	193	49	-1	354	144	23.3	35	ABarpppaa	297	718	0	0		0	0	0	0	0
157	1	17	99	-1	485	336	7.4	29	ABalpapapa	252	118	0	0		0	0	0	0	0
158	1	55	15	-1	539	278	22.7	30	ABplaaaaap	293	-1185	0	0		0	0	0	0	0
159	1	1	289	-1	430	108	7.4	27	ABprpapaaa	247	725	0	0		0	0	0	0	0
160	1	134	83	-1	307	98	16.7	35	ABprapaap	222	826	0	0		0	0	0	0	0
161	1	161	1	-1	495	132	7.6	29	ABprpaaaaa	221	772	0	0		0	0	0	0	0
162	1	156	286	-1	266	162	22.8	38	ABarppppa	351	156	0	0		0	0	0	0	0
163	1	98	135	-1	389	78	12.6	28	ABprpaappp	278	-338	0	0		0	0	0	0	0
164	1	34	109	-1	518	221	16.5	30	MSpaaapa	245	-494	0	0		0	0	0	0	0
165	1	16	43	-1	312	218	6.8	35	MSpappp	302	0	0	0		0	0	0	0	0
166	1	204	70	-1	259	385	10.1	27	ABplppappp	248	147	0	0		0	0	0	0	0
167	1	171	107	-1	505	182	9.4	30	MSppaap	246	-357	0	0		0	0	0	0	0
168	1	74	74	-1	418	229	7.9	29	MSpapaaa	322	0	0	0		0	0	0	0	0
169	1	215	73	-1	550	227	15.5	30	MSpaaaap	57	0	0	0		0	0	0	0	0
170	1	112	127	-1	391	316	21.9	29	ABplaaappp	194	452	0	0		0	0	0	0	0
171	1	222	168	-1	462	245	3.6	30	ABarapapaa	224	-185	0	0		0	0	0	0	0
172	1	257	53	-1	171	156	4.5	26	ABprpppapp	203	1009	0	0		0	0	0	0	0
173	1	139	246	-1	528	223	21.8	32	ABarpaaap	321	-228	0	0		0	0	0	0	0
174	1	211	165	-1	462	332	14.5	31	MSapapa	29	0	0	0		0	0	0	0	0
175	1	169	36	-1	322	186	4.0	28	ABprpappap	239	-106	0	0		0	0	0	0	0
176	1	272	35	-1	365	375	7.8	28	ABplppaapa	234	502	0	0		0	0	0	0	0
177	1	202	221	-1	273	319	22.4	35	ABarppapa	352	-1052	0	0		0	0	0	0	0
178	1	108	82	-1	338	112	6.4	28	ABprppaapa	213	-133	0	0		0	0	0	0	0
179	1	286	96	-1	580	286	21.0	30	ABplaaaaaa	211	141	0	0		0	0	0	0	0
180	1	109	164	-1	306	326	4.5	33	ABplpappp	-19	0	0	0		0	0	0	0	0
181	1	246	217	-1	275	205	16.2	37	Epra	377	168	0	0		0	0	0	0	0
182	1	67	48	-1	498	169	12.8	31	MSppapa	311	-268	0	0		0	0	0	0	0
183	0	198	-1	-1	424	240	14.8	25		192	35	0	0		0	0	0	0	0
184	1	203	214	-1	336	144	4.3	28	ABprpapapp	224	1033	0	0		0	0	0	0	0
185	1	228	249	-1	134	302	9.7	29	Caappd	274	-15	0	0		0	0	0	0	0
186	1	144	72	-1	493	336	12.2	29	MSapaap	276	-648	0	0		0	0	0	0	0
187	1	89	213	-1	493	219	8.8	27	ABaraapppa	368	0	0	0		0	0	0	0	0
188	1	149	32	-1	541	335	4.2	28	ABalpaaaap	250	550	0	0		0	0	0	0	0
189	1	130	117	-1	423	85	15.4	29	ABprpaappa	-223	0	0	0		0	0	0	0	0
190	1	201	5	-1	546	147	16.8	29	ABpraapaaa	427	0	0	0		0	0	0	0	0
191	1	136	30	-1	498	245	21.5	31	ABarpaapaa	225	469	0	0		0	0	0	0	0
192	1	190	276	-1	590	363	17.5	29	ABalpppaaa	279	-718	0	0		0	0	0	0	0
193	1	66	273	-1	289	105	8.6	33	ABprppapp	253	500	0	0		0	0	0	0	0
194	1	20	211	-1	264	280	3.6	29	ABplpppppa	278	-165	0	0		0	0	0	0	0
195	1	213	116	-1	609	175	10.5	32	ABalaapap	230	0	0	0		0	0	0	0	0
196	1	22	275	-1	501	315	3.5	28	ABalpapaap	140	0	0	0		0	0	0	0	0
197	1	2	137	-1	469	300	8.9	26	ABalpapppa	246	195	0	0		0	0	0	0	0
198	0	244	-1	-1	354	157	26.5	28		194	509	0	0		0	0	0	0	0
199	1	181	179	-1	532	218	4.5	29	ABarapaaaa	225	-885	0	0		0	0	0	0	0
200	1	168	139	224	541	326	19.3	36	ABalapapp	167	0	0	0		0	0	0	0	0
201	1	282	269	-1	508	326	23.0	32	ABplaapaap	327	1412	0	0		0	0	0	0	0
202	1	276	253	-1	498	393	18.1	29	ABalpppapp	261	50	0	0		0	0	0	0	0
203	1	271	21	-1	288	185	5.1	29	ABprpapppa	216	1363	0	0		0	0	0	0	0
204	1	159	282	-1	458	98	10.9	26	ABprpaaapa	155	0	0	0		0	0	0	0	0
205	1	223	67	-1	424	395	12.2	28	ABplpaaapp	278	728	0	0		0	0	0	0	0
206	1	239	45	-1	207	194	8.5	35	Cppap	347	-413	0	0		0	0	0	0	0
207	1	100	212	-1	376	107	6.8	29	ABprpapaap	259	77	0	0		0	0	0	0	0
208	1	208	285	-1	281	260	15.8	37	Epla	370	-996	0	0		0	0	0	0	0
209	1	18	245	-1	363	97	21.5	30	ABprapaaaa	243	-172	0	0		0	0	0	0	0
210	1	264	185	-1	354	348	22.1	31	ABplapaaap	286	-94	0	0		0	0	0	0	0
211	1	37	120	-1	538	238	7.6	30	ABaraaapap	88	0	0	0		0	0	0	0	0
212	1	249	271	-1	563	384	15.7	27	ABalpppaap	250	-161	0	0		0	0	0	0	0
213	1	172	186	-1	405	332	13.3	31	MSapapp	112	0	0	0		0	0	0	0	0
214	1	135	52	-1	368	89	9.6	27	ABprppapaa	216	214	0	0		0	0	0	0	0
215	1	97	215	-1	315	310	22.0	37	ABarppaap	367	-124	0	0		0	0	0	0	0
216	1	143	208	-1	174	158	18.6	35	ABarppppp	347	-33	0	0		0	0	0	0	0
217	1	88	220	-1	392	90	17.5	31	ABpraapppa	301	780	0	0		0	0	0	0	0
218	1	53	294	-1	195	202	23.3	41	Cpaaa	412	1007	0	0		0	0	0	0	0
219	1	128	265	-1	569	377	11.8	28	ABalppaapa	199	186	0	0		0	0	0	0	0
220	1	132	144	-1	352	342	5.2	29	ABplpapapp	224	-510	0	0		0	0	0	0	0
221	1	56	41	-1	468	286	14.8	30	MSaaapap	95	0	0	0		0	0	0	0	0
222	1	281	46	-1	603	345	9.2	27	ABalaaaarr	198	252	0	0		0	0	0	0	0
223	1	262	146	-1	389	177	22.4	35	ABarpappp	340	-191	0	0		0	0	0	0	0
224	1	188	156	-1	532	392	16.3	27	ABalpppapa	273	463	0	0		0	0	0	0	0
225	1	23	100	-1	619	214	11.1	32	ABalaapaa	309	-1267	0	0		0	0	0	0	0
226	1	259	140	-1	455	408	15.2	29	ABplpaapap	-112	0	0	0		0	0	0	0	0
227	1	199	204	-1	391	119	21.1	31	ABpraappap	436	0	0	0		0	0	0	0	0
228	1	27	138	-1	240	213	12.5	37	Eprp	370	-159	0	0		0	0	0	0	0
229	1	238	194	-1	152	227	4.8	35	Cpppp	355	765	0	0		0	0	0	0	0
230	1	212	267	-1	479	361	16.9	29	ABalpppppa	207	0	0	0		0	0	0	0	0
231	1	96	263	-1	499	378	10.5	28	ABplpaaaaa	145	0	0	0		0	0	0	0	0
232	1	235	71	-1	585	153	12.8	33	ABalaappa	-124	0	0	0		0	0	0	0	0
233	1	83	17	-1	453	401	9.8	28	ABplpaaapa	216	602	0	0		0	0	0	0	0
234	1	82	115	-1	271	285	9.3	32	Capaa	311	371	0	0		0	0	0	0	0
235	1	277	191	-1	446	117	21.6	32	ABpraapapp	88	0	0	0		0	0	0	0	0
236	1	194	81	-1	218	264	22.4	38	Caaaa	387	-479	0	0		0	0	0	0	0
237	1	11	90	-1	544	348	9.6	28	ABalpaappp	250	985	0	0		0	0	0	0	0
238	1	99	199	-1	417	407	15.7	28	ABplpaappa	259	18	0	0		0	0	0	0	0
239	1	248	257	-1	464	282	21.5	30	ABplaaaapp	307	339	0	0		0	0	0	0	0
240	1	250	59	-1	257	104	13.1	28	ABprappaap	-123	0	0	0		0	0	0	0	0
241	1	253	69	-1	333	239	4.4	30	MSpappa	266	1715	0	0		0	0	0	0	0
242	1	252	163	-1	562	325	22.5	31	ABplaapaaa	295	-566	0	0		0	0	0	0	0
243	1	65	47	-1	494	229	3.6	29	ABarapaaap	589	0	0	0		0	0	0	0	0
244	1	278	182	-1	499	179	4.7	27	ABarapppap	270	-125	0	0		0	0	0	0	0
245	1	129	98	-1	586	364	7.1	28	ABalpaappa	244	-315	0	0		0	0	0	0	0
246	1	184	162	-1	440	145	5.4	29	ABarappapa	272	-1401	0	0		0	0	0	0	0
247	1	62	64	-1	473	374	6.5	30	ABalppappa	307	0	0	0		0	0	0	0	0
248	1	220	225	-1	561	321	12.6	30	MSapaaa	-107	0	0	0		0	0	0	0	0
249	1	13	149	-1	435	315	17.0	31	MSappaa	56	0	0	0		0	0	0	0	0
250	1	30	232	-1	245	370	6.9	29	ABplpppaap	247	386	0	0		0	0	0	0	0
251	1	230	284	-1	427	178	4.1	28	ABarappaap	223	1026	0	0		0	0	0	0	0
252	1	245	121	-1	199	228	5.0	34	Cpppa	342	118	0	0		0	0	0	0	0
253	1	21	124	-1	441	376	17.4	31	ABalpppppp	314	1503	0	0		0	0	0	0	0
254	1	187	75	-1	243	193	4.3	30	ABprpapppp	183	0	0	0		0	0	0	0	0
255	1	209	272	-1	527	385	12.7	28	ABalppaapp	229	1363	0	0		0	0	0	0	0
256	1	218	91	-1	417	386	20.6	31	ABplaappap	310	477	0	0		0	0	0	0	0
257	1	19	24	-1	508	182	18.4	29	ABalappppp	206	143	0	0		0	0	0	0	0
258	1	45	94	-1	365	338	15.3	31	MSapppa	180	0	0	0		0	0	0	0	0
259	1	284	113	-1	297	157	3.3	29	ABprppppaa	293	-1089	0	0		0	0	0	0	0
260	1	229	264	-1	470	187	4.6	27	ABarappaaa	237	-402	0	0		0	0	0	0	0
261	1	261	110	-1	191	277	8.2	34	Cappp	459	0	0	0		0	0	0	0	0
262	1	260	259	-1	251	304	14.5	34	Dapp	276	610	0	0		0	0	0	0	0
263	1	221	169	-1	439	228	3.7	30	ABarapapap	218	-1127	0	0		0	0	0	0	0
264	1	275	167	-1	317	146	12.7	30	Dppa	301	-665	0	0		0	0	0	0	0
265	1	116	16	-1	458	293	4.9	29	ABalpappap	268	46	0	0		0	0	0	0	0
266	1	29	198	-1	507	350	17.3	28	ABalppppap	237	190	0	0		0	0	0	0	0
267	1	185	244	-1	412	190	15.6	37	Eara	378	-309	0	0		0	0	0	0	0
268	1	42	237	-1	527	202	7.0	26	ABarapaapa	256	-265	0	0		0	0	0	0	0
269	1	112	128	-1	424	325	21.7	29	ABplaaappa	188	140	0	0		0	0	0	0	0
270	1	210	7	-1	214	301	10.5	33	Cappa	322	136	0	0		0	0	0	0	0
271	1	79	171	-1	642	259	10.4	28	ABalaaaalp	212	334	0	0		0	0	0	0	0
272	1	183	250	-1	404	352	19.0	27	ABplapaaaa	246	0	0	0		0	0	0	0	0
273	1	241	50	-1	217	176	4.7	27	ABprpppppa	257	-1441	0	0		0	0	0	0	0
274	1	25	151	-1	536	380	8.4	27	ABalppapaa	310	0	0	0		0	0	0	0	0
275	1	127	233	-1	328	88	9.4	27	ABprppapap	221	-159	0	0		0	0	0	0	0
276	1	69	131	-1	357	136	12.9	29	Dpaa	296	-301	0	0		0	0	0	0	0
277	1	219	14	-1	276	366	20.2	31	ABplappaaa	298	519	0	0		0	0	0	0	0
278	1	233	108	283	181	141	13.4	34	ABprapapp	346	2197	0	0		0	0	0	0	0
279	1	94	255	-1	437	169	22.1	35	ABarpappa	350	964	0	0		0	0	0	0	0
280	1	85	293	-1	228	261	13.3	38	Eplp	381	47	0	0		0	0	0	0	0
281	1	173	129	-1	389	395	13.3	29	ABplpaappp	328	0	0	0		0	0	0	0	0
282	1	236	160	-1	272	122	5.5	27	ABprpppaaa	257	189	0	0		0	0	0	0	0
283	1	279	143	-1	316	393	10.5	26	ABplppapap	239	487	0	0		0	0	0	0	0
284	1	266	251	-1	597	322	5.1	27	ABalpaaaaa	168	0	0	0		0	0	0	0	0
285	1	231	25	-1	290	394	13.3	27	ABplppappa	232	559	0	0		0	0	0	0	0
286	1	256	126	-1	318	178	9.2	31	Dpap	248	-118	0	0		0	0	0	0	0
287	1	206	189	-1	211	283	3.5	28	ABplpppppp	412	0	0	0		0	0	0	0	0
288	1	121	130	-1	342	299	4.2	27	ABplpappap	210	0	0	0		0	0	0	0	0
289	1	192	157	-1	307	133	5.5	29	ABprppaapp	111	0	0	0		0	0	0	0	0
290	1	36	219	-1	445	106	14.4	29	ABprpaapap	97	0	0	0		0	0	0	0	0
291	1	146	61	-1	419	358	9.8	27	ABplppaaaa	-165	0	0	0		0	0	0	0	0
292	1	267	209	-1	219	133	18.6	37	ABprapapa	377	64	0	0		0	0	0	0	0
293	1	287	298	-1	286	246	12.0	31	Z2	294	944	0	0		0	0	0	0	0
294	1	288	299	-1	349	268	11.0	30	Z3	163	-1139	0	0		0	0	0	0	0
