# Supplementary material for: The AP-2 Transcription Factor APTF-2 Is Required for Neuroblast and Epidermal Morphogenesis in Caenorhabditis elegans Embryogenesis
Source: PLoS Genet. 2016 May 13;12(5):e1006048. doi: 10.1371/journal.pgen.1006048 (PMC4866721; doi:10.1371/journal.pgen.1006048)
Supplement: S4 Text — (ZIP) [file pgen.1006048.s032.zip › nuclei/t144-nuclei]

1	1	161	245	-1	494	132	7.7	28	ABprpaaaaa	234	1399	0	0		0	0	0	0	0
2	1	50	243	-1	285	361	5.9	28	ABplppppaa	231	24	0	0		0	0	0	0	0
3	1	54	123	-1	161	342	11.7	29	ABplapappp	297	-470	0	0		0	0	0	0	0
4	1	111	8	-1	429	376	7.0	29	ABalppappp	296	179	0	0		0	0	0	0	0
5	1	190	130	-1	539	163	16.5	30	ABpraapaaa	225	734	0	0		0	0	0	0	0
6	1	102	172	-1	457	260	14.0	28	MSaaapp	161	0	0	0		0	0	0	0	0
7	1	270	258	-1	217	304	10.8	34	Cappa	320	186	0	0		0	0	0	0	0
8	1	65	186	-1	293	380	8.5	28	ABplpppaaa	279	923	0	0		0	0	0	0	0
9	1	142	7	-1	189	143	8.6	32	ABprapppp	328	249	0	0		0	0	0	0	0
10	1	104	31	-1	659	250	12.8	29	ABalaaapal	247	830	0	0		0	0	0	0	0
11	1	78	269	-1	210	349	5.1	29	ABplpppapa	290	585	0	0		0	0	0	0	0
12	1	80	11	-1	339	393	15.5	31	ABplaapppp	318	-95	0	0		0	0	0	0	0
13	1	122	101	-1	560	202	10.3	31	MSppaaa	312	984	0	0		0	0	0	0	0
14	1	277	283	-1	273	370	19.5	31	ABplappaaa	277	483	0	0		0	0	0	0	0
15	1	158	5	-1	538	278	22.6	30	ABplaaaaap	307	-361	0	0		0	0	0	0	0
16	1	265	239	-1	462	291	4.9	30	ABalpappap	301	-575	0	0		0	0	0	0	0
17	1	233	274	-1	446	403	10.0	27	ABplpaaapa	244	-49	0	0		0	0	0	0	0
18	1	149	139	-1	136	198	17.4	38	Cpaap	538	0	0	0		0	0	0	0	0
19	1	74	30	-1	460	218	17.3	32	MSpaaapp	293	384	0	0		0	0	0	0	0
20	1	23	3	-1	144	274	19.4	39	Caaap	391	393	0	0		0	0	0	0	0
21	1	203	34	-1	291	187	5.1	29	ABprpapppa	228	424	0	0		0	0	0	0	0
22	1	62	49	-1	638	319	15.0	32	ABalapaaa	32	0	0	0		0	0	0	0	0
23	1	144	131	-1	567	279	5.0	31	ABaraaaap	-35	0	0	0		0	0	0	0	0
24	1	257	4	-1	506	184	18.0	29	ABalappppp	243	454	0	0		0	0	0	0	0
25	1	285	247	-1	288	396	13.1	29	ABplppappa	264	259	0	0		0	0	0	0	0
26	1	1	187	-1	436	108	18.4	31	ABpraappaa	122	0	0	0		0	0	0	0	0
27	1	101	281	-1	210	316	3.1	26	ABplpppapp	234	315	0	0		0	0	0	0	0
28	1	41	210	-1	225	108	15.2	28	ABprappapp	147	0	0	0		0	0	0	0	0
29	1	125	238	-1	380	190	4.5	29	ABprpappaa	109	0	0	0		0	0	0	0	0
30	1	191	179	-1	499	242	22.0	31	ABarpaapaa	258	1094	0	0		0	0	0	0	0
31	1	146	46	-1	561	286	10.6	29	ABaraapaap	328	0	0	0		0	0	0	0	0
32	1	188	90	-1	545	337	4.0	28	ABalpaaaap	-48	0	0	0		0	0	0	0	0
33	1	4	12	-1	400	87	8.7	24	ABprppaaap	204	-1253	0	0		0	0	0	0	0
34	1	136	72	-1	502	299	7.3	27	ABalpaaapp	224	462	0	0		0	0	0	0	0
35	1	176	181	-1	367	376	7.8	26	ABplppaapa	243	206	0	0		0	0	0	0	0
36	1	175	64	-1	323	191	3.9	27	ABprpappap	257	774	0	0		0	0	0	0	0
37	1	2	102	-1	124	293	15.0	35	Caapa	327	-82	0	0		0	0	0	0	0
38	1	118	62	-1	537	173	22.5	33	ABarpapaa	434	0	0	0		0	0	0	0	0
39	1	64	77	-1	549	160	12.7	27	ABpraaapaa	257	166	0	0		0	0	0	0	0
40	1	22	114	-1	164	347	8.3	27	ABplappppa	294	0	0	0		0	0	0	0	0
41	1	221	167	-1	473	289	15.1	30	MSaaapap	264	-176	0	0		0	0	0	0	0
42	1	12	151	-1	387	351	8.4	30	ABplpapaap	219	-119	0	0		0	0	0	0	0
43	1	165	209	-1	313	219	6.5	34	MSpappp	273	0	0	0		0	0	0	0	0
44	1	5	241	-1	328	200	15.2	40	Earp	399	281	0	0		0	0	0	0	0
45	1	206	260	-1	212	192	8.7	34	Cppap	337	145	0	0		0	0	0	0	0
46	1	222	76	-1	596	346	9.2	27	ABalaaaarr	216	-408	0	0		0	0	0	0	0
47	1	243	87	-1	496	234	3.5	29	ABarapaaap	214	-350	0	0		0	0	0	0	0
48	1	182	232	-1	505	170	12.5	31	MSppapa	270	0	0	0		0	0	0	0	0
49	1	156	9	-1	351	143	23.4	35	ABarpppaa	358	294	0	0		0	0	0	0	0
50	1	273	282	-1	218	176	4.8	27	ABprpppppa	234	698	0	0		0	0	0	0	0
51	1	127	38	-1	572	163	8.9	26	ABpraaaaaa	403	0	0	0		0	0	0	0	0
52	1	214	155	-1	369	90	9.4	28	ABprppapaa	234	533	0	0		0	0	0	0	0
53	1	172	229	-1	169	159	4.8	26	ABprpppapp	241	54	0	0		0	0	0	0	0
54	1	107	201	-1	527	150	5.4	28	ABarapppaa	235	-40	0	0		0	0	0	0	0
55	1	43	197	-1	570	315	8.4	32	ABalpaapap	27	0	0	0		0	0	0	0	0
56	1	55	36	-1	590	175	16.0	34	ABalaappp	21	0	0	0		0	0	0	0	0
57	1	96	35	-1	412	141	4.4	29	ABarappapp	256	131	0	0		0	0	0	0	0
58	1	66	29	-1	249	158	4.6	29	ABprppppap	243	1088	0	0		0	0	0	0	0
59	1	240	109	-1	257	99	12.8	29	ABprappaap	230	-451	0	0		0	0	0	0	0
60	1	148	234	-1	315	160	22.6	37	ABarpppap	375	149	0	0		0	0	0	0	0
61	1	291	190	-1	420	361	9.9	28	ABplppaaaa	280	79	0	0		0	0	0	0	0
62	1	106	96	-1	566	244	21.3	32	ABarpaaaa	88	0	0	0		0	0	0	0	0
63	1	56	213	-1	465	375	11.4	30	ABplpaaaap	133	0	0	0		0	0	0	0	0
64	1	247	100	-1	474	377	6.6	29	ABalppappa	-6	0	0	0		0	0	0	0	0
65	1	71	97	-1	558	194	18.4	29	ABalappppa	195	1105	0	0		0	0	0	0	0
66	1	8	177	-1	235	379	13.2	30	ABplappaap	277	386	0	0		0	0	0	0	0
67	1	205	44	-1	424	393	12.5	28	ABplpaaapp	276	309	0	0		0	0	0	0	0
68	1	81	48	-1	410	212	4.5	32	ABarapappp	-106	0	0	0		0	0	0	0	0
69	1	241	67	-1	333	246	4.4	30	MSpappa	150	0	0	0		0	0	0	0	0
70	1	166	254	-1	256	386	9.6	26	ABplppappp	225	908	0	0		0	0	0	0	0
71	1	232	119	-1	586	154	12.6	32	ABalaappa	274	-127	0	0		0	0	0	0	0
72	1	186	176	-1	494	334	11.7	30	MSapaap	301	331	0	0		0	0	0	0	0
73	1	169	54	-1	549	228	14.8	30	MSpaaaap	275	1058	0	0		0	0	0	0	0
74	1	168	265	-1	425	232	8.2	28	MSpapaaa	137	0	0	0		0	0	0	0	0
75	1	254	259	-1	247	200	4.1	31	ABprpapppp	243	190	0	0		0	0	0	0	0
76	1	155	52	-1	311	299	7.7	33	MSaappp	-122	0	0	0		0	0	0	0	0
77	1	16	120	290	212	362	10.3	34	ABplapppa	341	787	0	0		0	0	0	0	0
78	1	135	32	-1	602	295	14.6	28	MSaaaaaa	71	0	0	0		0	0	0	0	0
79	1	45	287	-1	374	216	10.2	31	MSpapaap	56	0	0	0		0	0	0	0	0
80	1	153	27	-1	423	90	11.3	27	ABprpaaapp	242	1062	0	0		0	0	0	0	0
81	1	236	227	-1	221	267	22.2	38	Caaaa	-73	0	0	0		0	0	0	0	0
82	1	178	248	-1	340	116	6.6	27	ABprppaapa	249	496	0	0		0	0	0	0	0
83	1	160	61	296	310	99	16.4	34	ABprapaap	203	1140	0	0		0	0	0	0	0
84	1	143	191	-1	261	200	8.2	36	Cppaa	343	137	0	0		0	0	0	0	0
85	1	120	53	-1	125	200	12.5	39	Cpapa	-209	0	0	0		0	0	0	0	0
86	1	77	17	-1	608	343	17.3	34	ABalapaap	320	84	0	0		0	0	0	0	0
87	1	19	268	-1	375	164	9.4	30	MSpppap	153	0	0	0		0	0	0	0	0
88	1	131	88	-1	346	79	15.6	30	ABpraapppp	20	0	0	0		0	0	0	0	0
89	1	89	106	-1	517	137	19.5	32	ABpraapaap	-258	0	0	0		0	0	0	0	0
90	1	237	113	-1	543	351	9.3	28	ABalpaappp	-21	0	0	0		0	0	0	0	0
91	1	256	26	-1	416	385	20.8	33	ABplaappap	320	329	0	0		0	0	0	0	0
92	1	154	206	-1	542	298	3.7	25	ABalpaaapa	258	-248	0	0		0	0	0	0	0
93	1	21	6	236	495	219	13.5	31	MSpaapa	418	0	0	0		0	0	0	0	0
94	1	258	82	-1	366	340	15.2	32	MSapppa	433	0	0	0		0	0	0	0	0
95	1	69	180	-1	461	127	8.2	29	ABarappppp	115	0	0	0		0	0	0	0	0
96	1	179	118	-1	580	287	21.1	29	ABplaaaaaa	143	0	0	0		0	0	0	0	0
97	1	59	196	-1	258	332	4.0	29	ABplppppap	291	566	0	0		0	0	0	0	0
98	1	245	2	-1	585	360	6.7	27	ABalpaappa	280	0	0	0		0	0	0	0	0
99	1	157	135	-1	484	337	7.3	28	ABalpapapa	-39	0	0	0		0	0	0	0	0
100	1	225	141	-1	618	217	10.6	35	ABalaapaa	302	348	0	0		0	0	0	0	0
101	1	10	66	-1	515	113	13.4	29	ABpraaaapp	-20	0	0	0		0	0	0	0	0
102	1	115	128	-1	181	187	4.4	28	ABprpppppp	428	0	0	0		0	0	0	0	0
103	1	3	153	-1	421	141	14.3	33	MSppppa	244	-334	0	0		0	0	0	0	0
104	1	85	202	-1	463	141	18.1	31	ABpraaappp	194	0	0	0		0	0	0	0	0
105	1	70	142	-1	359	398	11.0	29	ABplppapaa	244	316	0	0		0	0	0	0	0
106	1	11	171	-1	361	138	16.6	32	MSppppp	299	-1223	0	0		0	0	0	0	0
107	1	167	21	-1	504	183	9.3	31	MSppaap	258	0	0	0		0	0	0	0	0
108	1	278	148	-1	190	139	14.5	31	ABprapappa	-45	0	0	0		0	0	0	0	0
109	1	164	122	-1	522	222	16.7	30	MSpaaapa	123	0	0	0		0	0	0	0	0
110	1	261	244	-1	192	282	8.4	33	Cappp	312	133	0	0		0	0	0	0	0
111	1	137	23	-1	117	230	7.8	35	Cpapp	354	600	0	0		0	0	0	0	0
112	1	151	68	-1	495	363	5.2	29	ABalppapap	222	182	0	0		0	0	0	0	0
113	1	259	231	-1	301	158	3.2	29	ABprppppaa	267	-180	0	0		0	0	0	0	0
114	1	98	220	-1	409	306	4.6	31	ABplpappaa	295	965	0	0		0	0	0	0	0
115	1	234	127	-1	273	291	9.4	33	Capaa	322	106	0	0		0	0	0	0	0
116	1	195	157	-1	612	181	10.1	32	ABalaapap	1	0	0	0		0	0	0	0	0
117	1	189	159	-1	426	86	15.3	28	ABprpaappa	253	-218	0	0		0	0	0	0	0
118	1	47	133	-1	276	170	12.1	33	Dppp	332	1188	0	0		0	0	0	0	0
119	1	76	19	-1	459	200	7.6	27	ABarapappa	73	0	0	0		0	0	0	0	0
120	1	211	294	-1	540	241	7.5	30	ABaraaapap	105	0	0	0		0	0	0	0	0
121	1	252	81	-1	203	228	5.2	35	Cpppa	358	1349	0	0		0	0	0	0	0
122	1	28	28	-1	472	170	14.9	31	MSppapp	134	0	0	0		0	0	0	0	0
123	1	112	173	-1	461	317	21.6	32	ABplaaapa	276	-118	0	0		0	0	0	0	0
124	1	253	200	-1	441	377	17.4	31	ABalpppppp	280	862	0	0		0	0	0	0	0
125	1	119	252	-1	338	264	17.4	37	Ealp	361	1565	0	0		0	0	0	0	0
126	1	286	51	-1	320	175	9.4	31	Dpap	277	510	0	0		0	0	0	0	0
127	1	170	199	-1	380	313	21.8	30	ABplaaappp	248	418	0	0		0	0	0	0	0
128	1	269	41	-1	425	331	21.8	30	ABplaaappa	197	-176	0	0		0	0	0	0	0
129	1	281	10	-1	389	397	13.4	29	ABplpaappp	263	-281	0	0		0	0	0	0	0
130	1	288	78	-1	348	293	3.8	28	ABplpappap	270	434	0	0		0	0	0	0	0
131	1	276	65	-1	361	132	12.9	30	Dpaa	269	-414	0	0		0	0	0	0	0
132	1	94	178	-1	391	300	9.8	32	MSaapap	172	0	0	0		0	0	0	0	0
133	1	61	228	-1	527	353	6.3	31	ABalpapaaa	221	0	0	0		0	0	0	0	0
134	1	9	272	-1	618	347	12.8	27	ABalppaaaa	197	-410	0	0		0	0	0	0	0
135	1	163	58	-1	391	81	12.4	28	ABprpaappp	191	0	0	0		0	0	0	0	0
136	1	79	56	-1	512	298	13.4	29	MSaaapaa	281	116	0	0		0	0	0	0	0
137	1	197	85	-1	469	299	8.8	26	ABalpapppa	259	176	0	0		0	0	0	0	0
138	1	228	303	-1	250	216	12.6	36	Eprp	367	-37	0	0		0	0	0	0	0
139	1	200	43	-1	550	323	18.4	30	ABalapappa	241	464	0	0		0	0	0	0	0
140	1	226	256	-1	455	410	15.2	29	ABplpaapap	283	0	0	0		0	0	0	0	0
141	1	97	69	-1	446	338	5.4	28	ABalpapapp	913	0	0	0		0	0	0	0	0
142	1	130	162	-1	200	312	22.3	37	ABarppapp	353	461	0	0		0	0	0	0	0
143	1	283	55	-1	319	396	10.6	26	ABplppapap	233	479	0	0		0	0	0	0	0
144	1	220	138	-1	352	344	5.1	29	ABplpapapp	117	0	0	0		0	0	0	0	0
145	1	31	219	-1	163	324	17.3	30	ABplapappa	267	1050	0	0		0	0	0	0	0
146	1	223	257	-1	386	177	22.4	35	ABarpappp	165	0	0	0		0	0	0	0	0
147	1	92	15	-1	482	103	13.6	28	ABprpaapaa	226	1435	0	0		0	0	0	0	0
148	1	39	263	-1	546	127	11.2	27	ABpraaaaap	214	51	0	0		0	0	0	0	0
149	1	249	13	-1	433	318	17.3	30	MSappaa	272	372	0	0		0	0	0	0	0
150	1	140	136	-1	447	333	9.3	28	ABplpapaaa	252	273	0	0		0	0	0	0	0
151	1	274	50	-1	532	381	9.1	26	ABalppapaa	265	8	0	0		0	0	0	0	0
152	1	86	267	-1	526	246	11.1	27	ABaraappap	267	1028	0	0		0	0	0	0	0
153	1	18	166	-1	506	186	21.5	28	ABarpapapa	252	430	0	0		0	0	0	0	0
154	1	15	216	-1	529	291	9.2	28	ABaraapapa	194	0	0	0		0	0	0	0	0
155	1	6	276	-1	620	242	6.2	25	ABaraaaaaa	201	149	0	0		0	0	0	0	0
156	1	224	86	-1	531	394	16.3	28	ABalpppapa	-122	0	0	0		0	0	0	0	0
157	1	289	211	-1	310	138	5.6	28	ABprppaapp	248	-836	0	0		0	0	0	0	0
158	1	35	33	-1	629	322	10.7	28	ABalaaaarl	213	576	0	0		0	0	0	0	0
159	1	9	284	-1	585	367	12.5	28	ABalppaaap	219	0	0	0		0	0	0	0	0
160	1	282	208	-1	273	126	5.1	29	ABprpppaaa	253	-408	0	0		0	0	0	0	0
161	1	105	168	-1	599	307	18.8	32	ABalapapa	280	160	0	0		0	0	0	0	0
162	1	246	298	-1	440	150	5.2	29	ABarappapa	233	-420	0	0		0	0	0	0	0
163	1	242	104	-1	565	323	22.5	32	ABplaapaaa	280	-201	0	0		0	0	0	0	0
164	1	180	24	203	310	323	4.5	34	ABplpappp	118	0	0	0		0	0	0	0	0
165	1	174	60	-1	463	332	14.6	32	MSapapa	298	25	0	0		0	0	0	0	0
166	1	141	152	-1	193	348	18.3	31	ABplapapap	292	-480	0	0		0	0	0	0	0
167	1	264	255	-1	317	134	12.6	26	Dppa	146	683	0	0		0	0	0	0	0
168	1	171	212	-1	465	245	3.5	30	ABarapapaa	230	156	0	0		0	0	0	0	0
169	1	263	150	-1	441	233	3.6	30	ABarapapap	237	-198	0	0		0	0	0	0	0
170	1	103	237	-1	637	282	16.7	31	ABalappaa	108	0	0	0		0	0	0	0	0
171	1	271	84	-1	647	279	10.9	27	ABalaaaalp	198	-632	0	0		0	0	0	0	0
172	1	88	253	-1	416	129	10.4	30	ABprppaaaa	245	652	0	0		0	0	0	0	0
173	1	67	246	-1	234	369	17.4	30	ABplappapa	121	0	0	0		0	0	0	0	0
174	1	117	39	-1	445	284	11.1	29	MSaapaaa	279	151	0	0		0	0	0	0	0
175	1	75	95	-1	491	131	15.7	28	ABpraaappa	136	0	0	0		0	0	0	0	0
176	1	129	108	-1	495	347	20.4	30	ABplaapapa	274	-756	0	0		0	0	0	0	0
177	1	6	295	-1	586	225	4.9	26	ABaraaaaap	183	71	0	0		0	0	0	0	0
178	1	29	99	-1	528	135	8.7	28	ABpraaaapa	283	470	0	0		0	0	0	0	0
179	1	199	129	-1	529	218	4.5	28	ABarapaaaa	118	0	0	0		0	0	0	0	0
180	1	40	16	-1	600	233	14.2	27	MSpaaaaa	220	0	0	0		0	0	0	0	0
181	1	63	74	-1	478	390	20.9	28	ABplaappaa	356	0	0	0		0	0	0	0	0
182	1	244	289	-1	496	178	4.5	27	ABarapppap	245	-542	0	0		0	0	0	0	0
183	1	95	18	-1	642	242	15.1	29	ABalaaappr	245	50	0	0		0	0	0	0	0
184	1	108	222	-1	431	278	7.1	31	ABalpapppp	-58	0	0	0		0	0	0	0	0
185	1	210	137	-1	349	348	21.9	31	ABplapaaap	265	215	0	0		0	0	0	0	0
186	1	213	91	-1	407	336	13.6	31	MSapapp	102	0	0	0		0	0	0	0	0
187	1	26	110	-1	381	243	6.0	35	MSpapap	223	-127	0	0		0	0	0	0	0
188	1	32	285	-1	320	323	17.8	32	MSapppp	321	2207	0	0		0	0	0	0	0
189	1	287	116	-1	215	281	3.8	30	ABplpppppp	236	0	0	0		0	0	0	0	0
190	1	93	278	-1	488	260	17.5	30	MSaaaapp	75	0	0	0		0	0	0	0	0
191	1	235	207	-1	450	115	21.4	32	ABpraapapp	273	92	0	0		0	0	0	0	0
192	1	48	158	-1	456	359	20.5	30	ABplaapapp	179	0	0	0		0	0	0	0	0
193	1	52	124	-1	387	382	10.0	23	ABplppaaap	193	217	0	0		0	0	0	0	0
194	1	229	83	-1	159	227	5.3	34	Cpppp	293	-1102	0	0		0	0	0	0	0
195	1	57	134	-1	571	201	4.9	28	ABaraaappa	354	0	0	0		0	0	0	0	0
196	1	73	182	-1	609	274	8.0	28	ABaraapaaa	275	108	0	0		0	0	0	0	0
197	1	20	140	-1	314	318	12.4	31	Daap	247	486	0	0		0	0	0	0	0
198	1	266	160	-1	504	351	17.5	28	ABalppppap	226	506	0	0		0	0	0	0	0
199	1	238	235	-1	417	408	15.7	28	ABplpaappa	593	0	0	0		0	0	0	0	0
200	1	145	161	-1	402	354	5.4	30	ABplpapapa	230	68	0	0		0	0	0	0	0
201	1	24	154	-1	432	167	9.4	30	MSpppaa	-23	0	0	0		0	0	0	0	0
202	1	51	264	-1	592	239	10.5	27	ABaraappaa	212	-433	0	0		0	0	0	0	0
203	1	42	288	-1	150	274	6.5	28	Caappv	208	-112	0	0		0	0	0	0	0
204	1	227	98	-1	394	115	21.4	32	ABpraappap	-265	0	0	0		0	0	0	0	0
205	1	17	277	-1	480	123	10.9	27	ABprpaaaap	-185	0	0	0		0	0	0	0	0
206	1	82	115	-1	490	389	15.0	30	ABplpaapaa	446	0	0	0		0	0	0	0	0
207	1	83	279	-1	240	358	22.6	33	ABplapapaa	202	0	0	0		0	0	0	0	0
208	1	216	117	-1	179	158	19.0	34	ABarppppp	643	0	0	0		0	0	0	0	0
209	1	292	183	301	222	134	18.5	38	ABprapapa	385	488	0	0		0	0	0	0	0
210	1	113	174	-1	543	180	5.0	27	ABaraaappp	101	0	0	0		0	0	0	0	0
211	1	194	286	-1	266	283	3.8	29	ABplpppppa	293	-566	0	0		0	0	0	0	0
212	1	207	192	-1	381	115	6.7	27	ABprpapaap	234	-253	0	0		0	0	0	0	0
213	1	187	1	-1	494	225	9.1	27	ABaraapppa	276	-158	0	0		0	0	0	0	0
214	1	184	214	-1	338	150	4.0	29	ABprpapapp	243	1319	0	0		0	0	0	0	0
215	1	215	261	-1	309	314	22.2	37	ABarppaap	363	-111	0	0		0	0	0	0	0
216	1	46	42	-1	611	288	4.6	29	ABalpaapaa	529	0	0	0		0	0	0	0	0
217	1	181	89	-1	278	204	16.2	38	Epra	388	266	0	0		0	0	0	0	0
218	1	132	103	-1	484	272	10.8	28	ABaraapapp	-326	0	0	0		0	0	0	0	0
219	1	290	249	-1	448	108	14.7	27	ABprpaapap	96	0	0	0		0	0	0	0	0
220	1	217	194	-1	392	95	17.7	30	ABpraapppa	447	0	0	0		0	0	0	0	0
221	1	177	145	-1	269	328	22.3	35	ABarppapa	319	-462	0	0		0	0	0	0	0
222	1	37	217	-1	543	271	16.1	30	MSaaaapa	231	156	0	0		0	0	0	0	0
223	1	72	149	-1	355	303	7.0	29	MSaappa	82	0	0	0		0	0	0	0	0
224	1	200	293	-1	530	322	20.5	31	ABalapappp	201	775	0	0		0	0	0	0	0
225	1	248	25	-1	563	325	12.4	31	MSapaaa	284	-566	0	0		0	0	0	0	0
226	1	123	230	-1	382	384	18.4	31	ABplaapppa	288	1082	0	0		0	0	0	0	0
227	1	100	291	-1	614	260	18.9	34	ABalappap	-132	0	0	0		0	0	0	0	0
228	1	84	59	-1	489	126	21.7	29	ABpraapapa	240	-1109	0	0		0	0	0	0	0
229	1	116	126	-1	504	270	4.1	27	ABalpappaa	195	0	0	0		0	0	0	0	0
230	1	124	71	-1	575	251	7.3	27	ABaraaapaa	165	0	0	0		0	0	0	0	0
231	1	147	14	-1	321	98	20.3	31	ABprapaaap	233	139	0	0		0	0	0	0	0
232	1	250	175	-1	244	369	6.5	29	ABplpppaap	66	0	0	0		0	0	0	0	0
233	1	275	70	-1	329	90	8.5	27	ABprppapap	235	425	0	0		0	0	0	0	0
234	1	7	63	-1	625	206	13.7	28	ABalaaappl	-221	0	0	0		0	0	0	0	0
235	1	99	79	-1	615	218	18.0	30	ABalapppaa	405	0	0	0		0	0	0	0	0
236	1	114	273	-1	447	227	11.6	28	ABaraapppp	240	-128	0	0		0	0	0	0	0
237	1	268	105	-1	526	204	7.2	26	ABarapaapa	40	0	0	0		0	0	0	0	0
238	1	110	107	-1	539	354	15.5	28	ABalppppaa	241	-199	0	0		0	0	0	0	0
239	1	58	147	-1	574	266	14.9	30	MSaaaaap	128	0	0	0		0	0	0	0	0
240	1	25	57	-1	276	128	18.2	30	ABprappapa	303	97	0	0		0	0	0	0	0
241	1	49	170	-1	315	87	12.2	28	ABprappaaa	248	820	0	0		0	0	0	0	0
242	1	134	302	-1	344	270	22.5	37	ABarppaaa	375	-196	0	0		0	0	0	0	0
243	1	36	94	-1	401	267	12.5	29	MSaapaap	152	0	0	0		0	0	0	0	0
244	1	267	185	-1	411	192	15.6	37	Eara	373	-85	0	0		0	0	0	0	0
245	1	209	80	-1	362	94	21.6	30	ABprapaaaa	-169	0	0	0		0	0	0	0	0
246	1	173	251	-1	530	225	21.3	31	ABarpaaap	294	248	0	0		0	0	0	0	0
247	1	53	275	-1	297	346	14.5	33	Dapa	319	-501	0	0		0	0	0	0	0
248	1	30	73	-1	188	359	13.8	29	ABplappapp	262	88	0	0		0	0	0	0	0
249	1	185	300	-1	127	302	10.2	30	Caappd	251	859	0	0		0	0	0	0	0
250	1	272	215	-1	397	348	19.3	28	ABplapaaaa	255	1707	0	0		0	0	0	0	0
251	1	284	223	-1	599	323	5.0	28	ABalpaaaaa	66	0	0	0		0	0	0	0	0
252	1	139	299	-1	301	391	18.9	31	ABplapaapp	269	779	0	0		0	0	0	0	0
253	1	202	165	-1	498	395	18.3	29	ABalpppapp	266	969	0	0		0	0	0	0	0
254	1	34	156	-1	635	238	9.0	27	ABalaaaala	30	0	0	0		0	0	0	0	0
255	1	279	240	-1	430	161	22.3	34	ABarpappa	314	1158	0	0		0	0	0	0	0
256	1	13	270	-1	481	152	5.7	28	ABarappppa	72	0	0	0		0	0	0	0	0
257	1	239	233	-1	463	282	21.3	31	ABplaaaapp	305	102	0	0		0	0	0	0	0
258	1	38	163	-1	232	126	10.4	34	ABprapppa	242	-460	0	0		0	0	0	0	0
259	1	262	40	-1	257	306	14.8	34	Dapp	338	847	0	0		0	0	0	0	0
260	1	90	262	-1	522	129	16.5	29	ABpraaapap	257	69	0	0		0	0	0	0	0
261	1	60	20	-1	179	310	5.4	27	ABplappppp	134	0	0	0		0	0	0	0	0
262	1	128	297	-1	395	245	22.5	38	ABarpaapp	358	-576	0	0		0	0	0	0	0
263	1	231	195	-1	498	379	10.7	29	ABplpaaaaa	233	-471	0	0		0	0	0	0	0
264	1	260	143	-1	468	187	4.7	26	ABarappaaa	230	477	0	0		0	0	0	0	0
265	1	219	169	-1	563	384	11.4	26	ABalppaapa	-135	0	0	0		0	0	0	0	0
266	1	44	184	-1	238	118	6.5	28	ABprpppaap	247	0	0	0		0	0	0	0	0
267	1	230	92	-1	480	361	16.9	29	ABalpppppa	194	0	0	0		0	0	0	0	0
268	1	126	198	-1	579	192	21.1	31	ABalapppap	280	-1162	0	0		0	0	0	0	0
269	1	201	112	-1	509	325	23.3	33	ABplaapaap	289	-810	0	0		0	0	0	0	0
270	1	18	93	-1	466	174	22.6	30	ABarpapapp	260	479	0	0		0	0	0	0	0
271	1	212	121	-1	560	386	15.4	28	ABalpppaap	276	-548	0	0		0	0	0	0	0
272	1	255	47	-1	522	390	12.7	28	ABalppaapp	111	0	0	0		0	0	0	0	0
273	1	193	193	204	291	110	8.6	35	ABprppapp	253	-143	0	0		0	0	0	0	0
274	1	121	37	-1	510	282	19.8	30	ABplaaaapa	277	1496	0	0		0	0	0	0	0
275	1	196	111	-1	498	319	3.5	29	ABalpapaap	256	291	0	0		0	0	0	0	0
276	1	192	205	-1	580	365	17.5	29	ABalpppaaa	251	1794	0	0		0	0	0	0	0
277	1	27	218	-1	335	378	21.7	32	ABplapaapa	288	-507	0	0		0	0	0	0	0
278	1	14	250	-1	434	271	17.7	34	Eala	21	0	0	0		0	0	0	0	0
279	1	152	292	-1	492	242	6.4	35	ABarapaapp	-144	0	0	0		0	0	0	0	0
280	1	133	271	-1	322	369	7.2	29	ABplppaapp	147	0	0	0		0	0	0	0	0
281	1	138	132	-1	214	137	5.0	30	ABprpppapa	106	0	0	0		0	0	0	0	0
282	1	204	280	-1	458	96	11.1	26	ABprpaaapa	207	-217	0	0		0	0	0	0	0
283	1	278	189	-1	167	146	11.5	29	ABprapappp	194	0	0	0		0	0	0	0	0
284	1	251	188	-1	429	181	3.8	28	ABarappaap	215	373	0	0		0	0	0	0	0
285	1	208	125	-1	286	260	16.0	37	Epla	368	-785	0	0		0	0	0	0	0
286	1	162	45	-1	264	159	23.0	39	ABarppppa	390	71	0	0		0	0	0	0	0
287	1	150	146	-1	235	297	6.7	35	Capap	327	647	0	0		0	0	0	0	0
288	0	183	-1	-1	420	245	15.0	24		66	0	0	0		0	0	0	0	0
289	1	159	266	-1	430	107	7.4	27	ABprpapaaa	236	-217	0	0		0	0	0	0	0
290	1	33	164	-1	387	324	17.4	32	MSappap	283	614	0	0		0	0	0	0	0
291	1	91	226	-1	445	234	21.4	33	ABarpaapap	325	-1418	0	0		0	0	0	0	0
292	1	109	221	-1	383	149	4.7	28	ABprpapapa	279	-91	0	0		0	0	0	0	0
293	1	280	225	-1	232	261	13.2	37	Eplp	374	-162	0	0		0	0	0	0	0
294	1	218	224	-1	195	203	23.4	40	Cpaaa	176	0	0	0		0	0	0	0	0
295	1	87	242	-1	617	289	12.2	28	ABalaaapar	-79	0	0	0		0	0	0	0	0
296	0	198	-1	-1	369	158	27.5	27		179	610	0	0		0	0	0	0	0
297	1	68	75	-1	359	339	11.7	27	Daaa	-176	0	0	0		0	0	0	0	0
298	1	293	304	-1	292	242	11.0	31	Z2	294	944	0	0		0	0	0	0	0
299	1	294	305	-1	353	268	10.0	30	Z3	163	-1139	0	0		0	0	0	0	0
