# Supplementary material for: The AP-2 Transcription Factor APTF-2 Is Required for Neuroblast and Epidermal Morphogenesis in Caenorhabditis elegans Embryogenesis
Source: PLoS Genet. 2016 May 13;12(5):e1006048. doi: 10.1371/journal.pgen.1006048 (PMC4866721; doi:10.1371/journal.pgen.1006048)
Supplement: S4 Text — (ZIP) [file pgen.1006048.s032.zip › nuclei/t145-nuclei]

1	1	213	113	-1	498	228	9.6	28	ABaraapppa	243	-212	0	0		0	0	0	0	0
2	1	98	63	-1	585	357	6.4	26	ABalpaappa	0	0	0	0		0	0	0	0	0
3	1	20	217	-1	144	276	19.4	39	Caaap	26	0	0	0		0	0	0	0	0
4	1	24	278	-1	510	184	17.8	29	ABalappppp	289	282	0	0		0	0	0	0	0
5	1	15	138	-1	536	280	22.9	30	ABplaaaaap	307	1328	0	0		0	0	0	0	0
6	1	93	269	-1	508	234	13.3	29	MSpaapaa	192	122	0	0		0	0	0	0	0
7	1	9	230	305	187	149	8.4	30	ABprapppp	55	0	0	0		0	0	0	0	0
8	1	4	265	-1	427	378	7.2	29	ABalppappp	384	0	0	0		0	0	0	0	0
9	1	49	153	-1	348	136	23.3	35	ABarpppaa	347	-168	0	0		0	0	0	0	0
10	1	129	128	-1	388	397	13.5	29	ABplpaappp	248	363	0	0		0	0	0	0	0
11	1	12	177	-1	341	392	15.6	31	ABplaapppp	307	269	0	0		0	0	0	0	0
12	1	33	279	-1	406	88	8.5	24	ABprppaaap	195	1245	0	0		0	0	0	0	0
13	1	149	169	-1	431	319	17.4	30	MSappaa	277	58	0	0		0	0	0	0	0
14	1	231	259	-1	327	106	19.6	32	ABprapaaap	146	0	0	0		0	0	0	0	0
15	1	147	211	-1	486	109	13.6	29	ABprpaapaa	224	173	0	0		0	0	0	0	0
16	1	180	73	-1	598	228	14.2	27	MSpaaaaa	-73	0	0	0		0	0	0	0	0
17	1	86	39	-1	608	350	16.8	34	ABalapaap	20	0	0	0		0	0	0	0	0
18	1	183	237	-1	643	238	15.0	28	ABalaaappr	73	0	0	0		0	0	0	0	0
19	1	119	226	-1	457	205	7.5	26	ABarapappa	268	50	0	0		0	0	0	0	0
20	1	261	233	-1	180	307	5.4	28	ABplappppp	280	-108	0	0		0	0	0	0	0
21	1	107	47	-1	500	185	9.2	30	MSppaap	292	1497	0	0		0	0	0	0	0
22	0	138	-1	-1	259	221	12.5	26		184	450	0	0		0	0	0	0	0
23	1	111	299	-1	117	232	7.6	35	Cpapp	351	40	0	0		0	0	0	0	0
24	1	164	291	-1	326	325	5.0	28	ABplpapppa	188	93	0	0		0	0	0	0	0
25	1	225	122	-1	564	323	12.5	31	MSapaaa	304	47	0	0		0	0	0	0	0
26	1	91	181	-1	413	382	20.8	32	ABplaappap	298	151	0	0		0	0	0	0	0
27	1	80	270	-1	424	91	11.1	26	ABprpaaapp	99	0	0	0		0	0	0	0	0
28	1	122	140	-1	468	166	14.7	30	MSppapp	317	0	0	0		0	0	0	0	0
29	1	58	50	-1	252	157	4.9	27	ABprppppap	267	-167	0	0		0	0	0	0	0
30	1	19	26	-1	462	220	17.6	30	MSpaaapp	498	0	0	0		0	0	0	0	0
31	1	10	11	-1	656	255	12.8	28	ABalaaapal	284	-360	0	0		0	0	0	0	0
32	1	78	98	-1	602	296	14.3	28	MSaaaaaa	232	384	0	0		0	0	0	0	0
33	1	158	247	-1	632	329	10.9	29	ABalaaaarl	237	274	0	0		0	0	0	0	0
34	1	21	202	-1	293	184	4.7	29	ABprpapppa	238	739	0	0		0	0	0	0	0
35	1	57	146	-1	411	144	4.1	29	ABarappapp	273	498	0	0		0	0	0	0	0
36	1	56	75	-1	584	175	16.0	35	ABalaappp	223	105	0	0		0	0	0	0	0
37	1	274	216	-1	511	283	19.7	30	ABplaaaapa	294	-771	0	0		0	0	0	0	0
38	1	51	33	-1	569	161	8.7	26	ABpraaaaaa	119	0	0	0		0	0	0	0	0
39	1	174	137	-1	449	289	11.4	30	MSaapaaa	290	-455	0	0		0	0	0	0	0
40	1	259	294	-1	259	309	14.9	35	Dapp	343	241	0	0		0	0	0	0	0
41	1	128	207	-1	424	330	22.1	30	ABplaaappa	232	-175	0	0		0	0	0	0	0
42	1	216	59	-1	609	283	4.7	29	ABalpaapaa	214	0	0	0		0	0	0	0	0
43	1	139	296	-1	557	323	17.8	30	ABalapappa	431	0	0	0		0	0	0	0	0
44	1	67	20	-1	422	395	12.3	28	ABplpaaapp	272	516	0	0		0	0	0	0	0
45	1	286	288	-1	267	156	22.9	38	ABarppppa	361	111	0	0		0	0	0	0	0
46	1	31	36	-1	561	284	10.4	28	ABaraapaap	10	0	0	0		0	0	0	0	0
47	1	272	212	-1	520	394	12.7	28	ABalppaapp	-188	0	0	0		0	0	0	0	0
48	1	68	224	-1	404	215	4.5	31	ABarapappp	169	0	0	0		0	0	0	0	0
49	1	22	18	-1	633	320	15.5	33	ABalapaaa	-1	0	0	0		0	0	0	0	0
50	1	151	41	-1	531	378	9.2	27	ABalppapaa	151	0	0	0		0	0	0	0	0
51	1	126	176	-1	320	171	9.7	31	Dpap	315	271	0	0		0	0	0	0	0
52	1	76	248	-1	313	301	8.4	34	MSaappp	164	0	0	0		0	0	0	0	0
53	1	85	214	-1	123	207	12.5	38	Cpapa	358	137	0	0		0	0	0	0	0
54	1	73	221	-1	550	229	14.9	29	MSpaaaap	-66	0	0	0		0	0	0	0	0
55	1	143	260	-1	324	397	10.6	27	ABplppapap	261	-452	0	0		0	0	0	0	0
56	1	136	87	-1	515	296	13.7	29	MSaaapaa	295	360	0	0		0	0	0	0	0
57	1	240	196	-1	275	131	18.4	31	ABprappapa	247	-376	0	0		0	0	0	0	0
58	1	135	244	-1	396	82	12.3	28	ABprpaappp	242	-160	0	0		0	0	0	0	0
59	1	228	149	-1	494	129	21.7	30	ABpraapapa	119	0	0	0		0	0	0	0	0
60	1	165	240	-1	463	332	14.6	30	MSapapa	273	28	0	0		0	0	0	0	0
61	1	83	301	-1	291	99	16.9	29	ABprapaapp	215	473	0	0		0	0	0	0	0
62	1	38	99	-1	540	179	22.1	34	ABarpapaa	335	254	0	0		0	0	0	0	0
63	1	234	104	-1	629	205	13.7	28	ABalaaappl	45	0	0	0		0	0	0	0	0
64	1	36	165	-1	329	190	3.7	28	ABprpappap	246	-156	0	0		0	0	0	0	0
65	1	131	303	-1	363	135	13.0	29	Dpaa	285	70	0	0		0	0	0	0	0
66	1	101	40	-1	516	110	13.6	29	ABpraaaapp	246	1237	0	0		0	0	0	0	0
67	1	69	127	-1	333	249	4.5	31	MSpappa	253	-807	0	0		0	0	0	0	0
68	1	112	112	-1	496	365	5.5	27	ABalppapap	243	-771	0	0		0	0	0	0	0
69	1	141	266	-1	448	337	5.6	28	ABalpapapp	34	0	0	0		0	0	0	0	0
70	1	233	252	-1	330	91	8.3	28	ABprppapap	245	1052	0	0		0	0	0	0	0
71	1	230	219	-1	575	245	7.0	27	ABaraaapaa	271	-1126	0	0		0	0	0	0	0
72	1	34	6	-1	506	303	7.4	27	ABalpaaapp	-127	0	0	0		0	0	0	0	0
73	1	248	258	-1	188	360	13.7	28	ABplappapp	721	0	0	0		0	0	0	0	0
74	1	181	195	-1	479	391	20.9	28	ABplaappaa	144	0	0	0		0	0	0	0	0
75	1	297	304	-1	362	338	11.8	28	Daaa	289	-390	0	0		0	0	0	0	0
76	1	46	161	-1	597	356	9.9	28	ABalaaaarr	-115	0	0	0		0	0	0	0	0
77	1	39	92	-1	549	157	12.6	28	ABpraaapaa	165	0	0	0		0	0	0	0	0
78	1	130	84	-1	352	295	3.8	27	ABplpappap	-132	0	0	0		0	0	0	0	0
79	1	235	199	-1	616	211	17.5	30	ABalapppaa	287	622	0	0		0	0	0	0	0
80	1	245	284	-1	362	91	21.1	31	ABprapaaaa	66	0	0	0		0	0	0	0	0
81	1	121	285	-1	207	227	5.4	33	Cpppa	323	222	0	0		0	0	0	0	0
82	1	94	38	-1	368	340	15.5	31	MSapppa	316	1118	0	0		0	0	0	0	0
83	1	194	275	-1	166	230	5.4	34	Cpppp	164	0	0	0		0	0	0	0	0
84	1	171	220	-1	646	284	10.5	28	ABalaaaalp	-2	0	0	0		0	0	0	0	0
85	1	137	80	-1	472	294	8.7	27	ABalpapppa	245	-330	0	0		0	0	0	0	0
86	1	156	5	-1	527	394	16.3	28	ABalpppapa	255	1167	0	0		0	0	0	0	0
87	1	47	287	-1	495	236	3.3	30	ABarapaaap	243	-345	0	0		0	0	0	0	0
88	1	88	91	-1	359	82	14.8	30	ABpraapppp	283	-1027	0	0		0	0	0	0	0
89	1	217	107	-1	277	205	15.8	39	Epra	388	821	0	0		0	0	0	0	0
90	1	32	293	-1	552	335	3.8	29	ABalpaaaap	254	0	0	0		0	0	0	0	0
91	1	186	19	-1	408	335	13.6	31	MSapapp	304	-322	0	0		0	0	0	0	0
92	1	267	12	-1	482	361	16.9	29	ABalpppppa	232	189	0	0		0	0	0	0	0
93	1	270	37	-1	459	180	22.2	30	ABarpapapp	308	415	0	0		0	0	0	0	0
94	1	243	186	-1	402	269	12.7	31	MSaapaap	266	-162	0	0		0	0	0	0	0
95	1	175	129	-1	492	135	16.1	28	ABpraaappa	254	133	0	0		0	0	0	0	0
96	1	62	180	-1	564	247	21.4	33	ABarpaaaa	334	951	0	0		0	0	0	0	0
97	1	65	22	-1	553	198	18.4	29	ABalappppa	268	797	0	0		0	0	0	0	0
98	1	204	142	-1	396	115	21.5	33	ABpraappap	265	423	0	0		0	0	0	0	0
99	1	178	167	-1	524	137	8.9	28	ABpraaaapa	489	0	0	0		0	0	0	0	0
100	1	64	245	-1	473	377	6.9	28	ABalppappa	-30	0	0	0		0	0	0	0	0
101	1	13	281	-1	561	203	10.1	31	MSppaaa	303	322	0	0		0	0	0	0	0
102	1	37	144	-1	123	292	15.1	35	Caapa	-28	0	0	0		0	0	0	0	0
103	1	218	52	-1	485	272	11.0	29	ABaraapapp	104	0	0	0		0	0	0	0	0
104	1	163	76	-1	555	328	22.7	31	ABplaapaaa	278	461	0	0		0	0	0	0	0
105	1	237	44	-1	526	207	7.3	26	ABarapaapa	81	0	0	0		0	0	0	0	0
106	1	89	163	-1	521	139	19.5	31	ABpraapaap	60	0	0	0		0	0	0	0	0
107	1	238	172	-1	535	352	15.1	28	ABalppppaa	252	93	0	0		0	0	0	0	0
108	1	176	241	-1	493	349	20.6	29	ABplaapapa	251	822	0	0		0	0	0	0	0
109	1	59	295	-1	257	96	12.8	30	ABprappaap	234	490	0	0		0	0	0	0	0
110	1	187	253	289	378	252	6.0	31	MSpapap	50	0	0	0		0	0	0	0	0
111	1	275	139	-1	500	317	3.7	27	ABalpapaap	406	0	0	0		0	0	0	0	0
112	1	269	93	-1	505	322	23.3	34	ABplaapaap	293	-181	0	0		0	0	0	0	0
113	1	90	54	-1	552	356	8.4	30	ABalpaappp	277	0	0	0		0	0	0	0	0
114	1	40	184	-1	158	339	7.9	27	ABplappppa	245	2090	0	0		0	0	0	0	0
115	1	206	261	-1	491	383	14.8	29	ABplpaapaa	446	0	0	0		0	0	0	0	0
116	1	189	13	-1	218	281	3.7	29	ABplpppppp	282	-627	0	0		0	0	0	0	0
117	1	208	290	-1	178	158	19.2	35	ABarppppp	348	147	0	0		0	0	0	0	0
118	1	96	94	-1	580	289	21.2	29	ABplaaaaaa	-174	0	0	0		0	0	0	0	0
119	1	71	17	-1	585	159	12.4	33	ABalaappa	188	0	0	0		0	0	0	0	0
120	1	77	25	-1	229	372	11.4	27	ABplapppaa	127	0	0	0		0	0	0	0	0
121	1	271	100	-1	554	383	15.6	28	ABalpppaap	-132	0	0	0		0	0	0	0	0
122	1	109	123	-1	517	220	16.5	29	MSpaaapa	-186	0	0	0		0	0	0	0	0
123	1	3	188	-1	163	343	11.6	29	ABplapappp	269	58	0	0		0	0	0	0	0
124	1	193	102	-1	391	386	10.1	24	ABplppaaap	211	0	0	0		0	0	0	0	0
125	1	285	300	-1	286	261	16.0	38	Epla	360	-1083	0	0		0	0	0	0	0
126	1	229	86	-1	499	272	4.2	26	ABalpappaa	250	55	0	0		0	0	0	0	0
127	1	115	292	-1	274	297	9.6	34	Capaa	338	-478	0	0		0	0	0	0	0
128	1	102	155	-1	186	188	4.6	29	ABprpppppp	244	-417	0	0		0	0	0	0	0
129	1	179	42	-1	524	215	4.2	27	ABarapaaaa	260	-197	0	0		0	0	0	0	0
130	1	5	194	-1	545	162	16.8	29	ABpraapaaa	233	-511	0	0		0	0	0	0	0
131	1	23	34	-1	569	276	5.0	30	ABaraaaap	1	0	0	0		0	0	0	0	0
132	1	281	273	-1	216	139	5.1	30	ABprpppapa	253	-166	0	0		0	0	0	0	0
133	1	118	205	-1	277	165	12.3	33	Dppp	318	173	0	0		0	0	0	0	0
134	1	195	7	-1	563	201	4.8	28	ABaraaappa	46	0	0	0		0	0	0	0	0
135	1	99	115	-1	484	340	7.4	28	ABalpapapa	257	0	0	0		0	0	0	0	0
136	1	150	31	-1	444	334	8.9	28	ABplpapaaa	278	365	0	0		0	0	0	0	0
137	1	185	85	-1	348	344	21.6	31	ABplapaaap	255	219	0	0		0	0	0	0	0
138	1	144	28	-1	353	343	4.8	29	ABplpapapp	225	742	0	0		0	0	0	0	0
139	1	18	97	-1	137	200	17.5	38	Cpaap	178	0	0	0		0	0	0	0	0
140	1	197	263	-1	317	319	12.6	31	Daap	314	-31	0	0		0	0	0	0	0
141	1	100	29	-1	621	216	10.5	34	ABalaapaa	340	0	0	0		0	0	0	0	0
142	1	105	110	-1	363	399	10.8	28	ABplppapaa	243	-926	0	0		0	0	0	0	0
143	1	264	306	-1	465	190	4.9	27	ABarappaaa	234	145	0	0		0	0	0	0	0
144	0	288	-1	-1	421	248	14.9	24		33	0	0	0		0	0	0	0	0
145	1	221	254	-1	266	331	22.0	35	ABarppapa	315	2085	0	0		0	0	0	0	0
146	1	287	262	-1	237	299	6.8	34	Capap	345	801	0	0		0	0	0	0	0
147	1	239	105	-1	578	268	14.8	29	MSaaaaap	254	773	0	0		0	0	0	0	0
148	1	108	88	-1	185	133	14.5	30	ABprapappa	239	0	0	0		0	0	0	0	0
149	1	223	103	-1	353	303	7.2	28	MSaappa	7	0	0	0		0	0	0	0	0
150	1	169	24	-1	438	239	3.6	30	ABarapapap	124	0	0	0		0	0	0	0	0
151	1	42	264	-1	387	352	8.3	29	ABplpapaap	-120	0	0	0		0	0	0	0	0
152	1	166	57	-1	194	350	17.8	30	ABplapapap	132	0	0	0		0	0	0	0	0
153	1	103	109	-1	425	144	14.1	32	MSppppa	249	599	0	0		0	0	0	0	0
154	1	201	135	-1	430	168	9.4	30	MSpppaa	268	911	0	0		0	0	0	0	0
155	1	52	190	-1	374	93	9.2	29	ABprppapaa	261	-1039	0	0		0	0	0	0	0
156	1	254	166	-1	634	239	8.6	30	ABalaaaala	239	-916	0	0		0	0	0	0	0
157	1	116	157	-1	612	182	10.3	31	ABalaapap	283	0	0	0		0	0	0	0	0
158	1	192	82	-1	453	362	20.4	29	ABplaapapp	187	0	0	0		0	0	0	0	0
159	1	117	134	-1	432	88	15.4	29	ABprpaappa	-221	0	0	0		0	0	0	0	0
160	1	198	239	-1	509	349	17.5	28	ABalppppap	254	505	0	0		0	0	0	0	0
161	1	200	79	-1	405	355	5.4	29	ABplpapapa	267	971	0	0		0	0	0	0	0
162	1	142	250	-1	197	313	22.0	36	ABarppapp	351	-460	0	0		0	0	0	0	0
163	1	258	15	16	228	124	10.4	33	ABprapppa	55	0	0	0		0	0	0	0	0
164	1	290	185	-1	382	321	17.5	31	MSappap	246	298	0	0		0	0	0	0	0
165	1	253	204	-1	501	392	18.4	31	ABalpppapp	250	370	0	0		0	0	0	0	0
166	1	153	223	-1	508	187	21.4	29	ABarpapapa	254	-192	0	0		0	0	0	0	0
167	1	41	30	-1	477	289	15.3	30	MSaaapap	230	-507	0	0		0	0	0	0	0
168	1	161	48	-1	596	306	19.1	34	ABalapapa	152	0	0	0		0	0	0	0	0
169	1	265	27	-1	556	389	11.0	26	ABalppaapa	134	0	0	0		0	0	0	0	0
170	1	241	56	-1	318	85	12.1	28	ABprappaaa	278	352	0	0		0	0	0	0	0
171	1	106	114	-1	360	142	16.5	32	MSppppp	347	0	0	0		0	0	0	0	0
172	1	6	89	-1	459	262	14.3	29	MSaaapp	138	0	0	0		0	0	0	0	0
173	1	123	124	170	456	316	21.6	32	ABplaaapa	254	-456	0	0		0	0	0	0	0
174	1	210	198	-1	537	179	5.0	28	ABaraaappp	329	0	0	0		0	0	0	0	0
175	1	232	164	-1	242	369	6.5	29	ABplpppaap	257	382	0	0		0	0	0	0	0
176	1	72	45	-1	495	332	11.8	29	MSapaap	282	755	0	0		0	0	0	0	0
177	1	66	81	-1	243	381	13.5	30	ABplappaap	275	68	0	0		0	0	0	0	0
178	1	132	60	66	390	300	9.6	33	MSaapap	219	175	0	0		0	0	0	0	0
179	1	30	203	-1	501	244	22.3	32	ABarpaapaa	313	-79	0	0		0	0	0	0	0
180	1	95	227	-1	462	126	7.8	29	ABarappppp	216	1054	0	0		0	0	0	0	0
181	1	35	171	-1	364	373	7.7	27	ABplppaapa	231	-104	0	0		0	0	0	0	0
182	1	196	175	-1	611	273	8.2	27	ABaraapaaa	-11	0	0	0		0	0	0	0	0
183	1	209	151	-1	202	131	16.7	28	ABprapapap	222	519	0	0		0	0	0	0	0
184	1	266	215	-1	244	116	6.4	27	ABprpppaap	247	-223	0	0		0	0	0	0	0
185	1	244	242	-1	412	195	15.7	37	Eara	353	117	0	0		0	0	0	0	0
186	1	8	256	-1	292	379	8.3	28	ABplpppaaa	-26	0	0	0		0	0	0	0	0
187	1	26	183	-1	438	108	18.4	29	ABpraappaa	246	441	0	0		0	0	0	0	0
188	1	284	206	-1	428	184	3.9	28	ABarappaap	217	388	0	0		0	0	0	0	0
189	1	283	179	-1	154	155	10.8	28	ABprapappp	198	860	0	0		0	0	0	0	0
190	1	61	120	-1	421	365	10.0	27	ABplppaaaa	247	125	0	0		0	0	0	0	0
191	1	84	106	-1	264	196	8.2	35	Cppaa	307	406	0	0		0	0	0	0	0
192	1	212	143	-1	385	117	6.4	28	ABprpapaap	102	0	0	0		0	0	0	0	0
193	1	273	111	-1	303	106	9.0	27	ABprppappa	185	1412	0	0		0	0	0	0	0
194	1	220	222	-1	394	98	17.4	29	ABpraapppa	435	0	0	0		0	0	0	0	0
195	1	263	14	-1	500	375	10.7	29	ABplpaaaaa	237	141	0	0		0	0	0	0	0
196	1	97	117	-1	258	332	4.3	29	ABplppppap	283	1040	0	0		0	0	0	0	0
197	1	55	62	-1	572	314	8.1	32	ABalpaapap	602	0	0	0		0	0	0	0	0
198	1	268	64	-1	579	200	21.1	31	ABalapppap	284	409	0	0		0	0	0	0	0
199	1	127	133	-1	377	309	22.1	31	ABplaaappp	261	-528	0	0		0	0	0	0	0
200	1	124	2	-1	443	381	17.4	32	ABalpppppp	324	269	0	0		0	0	0	0	0
201	1	54	147	-1	529	151	5.6	28	ABarapppaa	-15	0	0	0		0	0	0	0	0
202	1	104	271	-1	465	138	18.3	31	ABpraaappp	287	-917	0	0		0	0	0	0	0
203	1	164	286	-1	298	312	4.3	28	ABplpapppp	237	116	0	0		0	0	0	0	0
204	1	273	307	-1	280	109	8.5	29	ABprppappp	191	814	0	0		0	0	0	0	0
205	1	276	1	-1	576	369	17.5	30	ABalpppaaa	-5	0	0	0		0	0	0	0	0
206	1	92	130	-1	541	299	4.0	26	ABalpaaapa	261	292	0	0		0	0	0	0	0
207	1	191	232	-1	456	117	21.3	31	ABpraapapp	267	-211	0	0		0	0	0	0	0
208	1	160	8	-1	279	127	5.5	28	ABprpppaaa	277	-331	0	0		0	0	0	0	0
209	1	43	231	-1	311	220	6.4	34	MSpappp	333	141	0	0		0	0	0	0	0
210	1	28	187	-1	225	108	15.0	28	ABprappapp	244	-167	0	0		0	0	0	0	0
211	1	157	69	-1	315	137	5.7	28	ABprppaapp	241	738	0	0		0	0	0	0	0
212	1	168	197	-1	464	245	3.5	29	ABarapapaa	238	1104	0	0		0	0	0	0	0
213	1	63	116	-1	464	369	11.3	28	ABplpaaaap	262	-206	0	0		0	0	0	0	0
214	1	214	272	-1	340	152	3.9	28	ABprpapapp	261	-1256	0	0		0	0	0	0	0
215	1	250	246	-1	392	346	19.4	29	ABplapaaaa	225	-171	0	0		0	0	0	0	0
216	1	154	74	-1	528	293	9.7	29	ABaraapapa	267	794	0	0		0	0	0	0	0
217	1	222	49	-1	544	270	15.6	31	MSaaaapa	166	0	0	0		0	0	0	0	0
218	1	277	174	-1	332	377	21.9	32	ABplapaapa	248	111	0	0		0	0	0	0	0
219	1	145	257	-1	163	328	16.9	30	ABplapappa	263	-207	0	0		0	0	0	0	0
220	1	114	228	-1	414	308	4.5	32	ABplpappaa	293	-928	0	0		0	0	0	0	0
221	1	292	249	-1	381	149	4.4	29	ABprpapapa	220	181	0	0		0	0	0	0	0
222	1	184	10	-1	432	278	7.3	31	ABalpapppp	312	-79	0	0		0	0	0	0	0
223	1	251	55	-1	601	320	5.2	29	ABalpaaaaa	61	0	0	0		0	0	0	0	0
224	1	294	70	-1	196	201	23.0	42	Cpaaa	414	-747	0	0		0	0	0	0	0
225	1	293	213	-1	232	260	13.3	37	Eplp	370	224	0	0		0	0	0	0	0
226	1	291	58	-1	446	233	21.4	32	ABarpaapap	291	-1475	0	0		0	0	0	0	0
227	1	81	119	-1	227	268	22.4	40	Caaaa	404	-403	0	0		0	0	0	0	0
228	1	133	225	-1	525	347	6.3	30	ABalpapaaa	-95	0	0	0		0	0	0	0	0
229	1	53	173	-1	176	159	3.9	26	ABprpppapp	211	-914	0	0		0	0	0	0	0
230	1	226	43	-1	383	386	18.7	32	ABplaapppa	284	-184	0	0		0	0	0	0	0
231	1	113	90	-1	305	156	3.3	28	ABprppppaa	268	-175	0	0		0	0	0	0	0
232	1	48	159	-1	512	179	12.5	32	MSppapa	25	0	0	0		0	0	0	0	0
233	1	257	162	-1	460	283	21.3	33	ABplaaaapp	267	-938	0	0		0	0	0	0	0
234	1	60	101	-1	314	173	22.4	37	ABarpppap	374	439	0	0		0	0	0	0	0
235	1	199	156	-1	421	410	15.5	29	ABplpaappa	237	1587	0	0		0	0	0	0	0
236	1	93	251	-1	476	201	13.5	28	MSpaapap	227	1049	0	0		0	0	0	0	0
237	1	170	77	-1	637	280	17.0	32	ABalappaa	285	1411	0	0		0	0	0	0	0
238	1	29	46	-1	375	192	4.4	29	ABprpappaa	241	1055	0	0		0	0	0	0	0
239	1	16	154	-1	469	290	5.3	29	ABalpappap	285	585	0	0		0	0	0	0	0
240	1	255	9	-1	427	155	22.4	33	ABarpappa	335	-182	0	0		0	0	0	0	0
241	1	44	72	-1	329	205	15.4	39	Earp	392	1460	0	0		0	0	0	0	0
242	1	295	297	-1	629	295	13.0	27	ABalaaapar	245	-125	0	0		0	0	0	0	0
243	1	2	125	-1	288	359	5.7	28	ABplppppaa	356	0	0	0		0	0	0	0	0
244	1	110	267	-1	192	285	8.5	34	Cappp	344	-667	0	0		0	0	0	0	0
245	1	1	53	-1	496	130	7.6	29	ABprpaaaaa	231	-799	0	0		0	0	0	0	0
246	1	173	210	-1	233	371	17.4	30	ABplappapa	121	0	0	0		0	0	0	0	0
247	1	25	67	-1	292	396	12.5	29	ABplppappa	241	-974	0	0		0	0	0	0	0
248	1	82	298	-1	343	118	6.5	27	ABprppaapa	273	-483	0	0		0	0	0	0	0
249	1	219	191	-1	450	111	14.7	28	ABprpaapap	-213	0	0	0		0	0	0	0	0
250	1	278	141	-1	437	272	17.5	32	Eala	294	9	0	0		0	0	0	0	0
251	1	246	152	-1	530	233	21.0	32	ABarpaaap	314	1806	0	0		0	0	0	0	0
252	1	125	234	-1	339	265	17.0	37	Ealp	364	1134	0	0		0	0	0	0	0
253	1	172	282	-1	421	133	10.0	29	ABprppaaaa	42	0	0	0		0	0	0	0	0
254	1	70	255	-1	254	386	9.4	26	ABplppappp	243	373	0	0		0	0	0	0	0
255	1	167	95	-1	323	137	13.0	29	Dppa	292	578	0	0		0	0	0	0	0
256	1	140	131	-1	460	410	14.9	28	ABplpaapap	290	887	0	0		0	0	0	0	0
257	1	146	118	-1	381	175	22.4	35	ABarpappp	349	273	0	0		0	0	0	0	0
258	1	7	121	-1	221	306	11.1	34	Cappa	314	-147	0	0		0	0	0	0	0
259	1	75	283	-1	249	200	3.9	29	ABprpapppp	263	491	0	0		0	0	0	0	0
260	1	45	229	-1	215	190	8.8	35	Cppap	345	726	0	0		0	0	0	0	0
261	1	215	182	-1	302	311	22.3	37	ABarppaap	379	412	0	0		0	0	0	0	0
262	1	260	68	-1	521	129	16.5	29	ABpraaapap	276	177	0	0		0	0	0	0	0
263	1	148	35	-1	544	124	11.2	26	ABpraaaaap	354	0	0	0		0	0	0	0	0
264	1	202	65	-1	592	240	10.6	26	ABaraappaa	241	501	0	0		0	0	0	0	0
265	1	74	96	-1	425	229	8.1	28	MSpapaaa	223	0	0	0		0	0	0	0	0
266	1	289	243	-1	434	110	7.1	27	ABprpapaaa	-226	0	0	0		0	0	0	0	0
267	1	152	178	-1	527	249	11.1	28	ABaraappap	200	0	0	0		0	0	0	0	0
268	1	87	208	-1	379	161	9.3	30	MSpppap	359	0	0	0		0	0	0	0	0
269	1	11	276	-1	211	346	4.6	30	ABplpppapa	294	1583	0	0		0	0	0	0	0
270	1	256	148	-1	480	152	5.9	27	ABarappppa	265	384	0	0		0	0	0	0	0
271	1	280	209	-1	324	370	7.3	28	ABplppaapp	130	0	0	0		0	0	0	0	0
272	1	134	71	-1	624	352	12.5	26	ABalppaaaa	-421	0	0	0		0	0	0	0	0
273	1	236	160	-1	446	233	11.3	28	ABaraapppp	558	0	0	0		0	0	0	0	0
274	1	17	51	-1	451	403	10.4	27	ABplpaaapa	261	-78	0	0		0	0	0	0	0
275	1	247	302	-1	298	346	14.9	32	Dapa	321	27	0	0		0	0	0	0	0
276	1	155	238	-1	621	243	6.4	26	ABaraaaaaa	250	31	0	0		0	0	0	0	0
277	1	205	61	-1	483	124	11.0	28	ABprpaaaap	276	137	0	0		0	0	0	0	0
278	1	190	268	-1	485	259	17.5	30	MSaaaapp	253	61	0	0		0	0	0	0	0
279	1	207	78	-1	234	355	22.4	32	ABplapapaa	307	-156	0	0		0	0	0	0	0
280	1	282	4	-1	459	95	11.1	25	ABprpaaapa	225	725	0	0		0	0	0	0	0
281	1	27	280	-1	213	313	2.9	26	ABplpppapp	225	312	0	0		0	0	0	0	0
282	1	50	23	-1	222	173	4.5	28	ABprpppppa	281	77	0	0		0	0	0	0	0
283	1	14	274	-1	273	373	19.4	31	ABplappaaa	273	-510	0	0		0	0	0	0	0
284	1	159	21	-1	581	371	12.4	26	ABalppaaap	200	226	0	0		0	0	0	0	0
285	1	188	201	-1	322	319	18.3	32	MSapppp	159	0	0	0		0	0	0	0	0
286	1	211	158	-1	266	283	3.8	28	ABplpppppa	283	-347	0	0		0	0	0	0	0
287	1	79	83	-1	371	213	9.7	31	MSpapaap	316	0	0	0		0	0	0	0	0
288	1	203	193	-1	152	274	6.0	28	Caappv	267	-1064	0	0		0	0	0	0	0
289	1	182	236	-1	494	180	4.6	28	ABarapppap	95	0	0	0		0	0	0	0	0
290	1	77	218	-1	196	350	8.2	27	ABplapppap	240	1048	0	0		0	0	0	0	0
291	1	227	200	-1	610	256	18.6	37	ABalappap	246	-746	0	0		0	0	0	0	0
292	1	279	126	-1	491	240	6.4	32	ABarapaapp	152	0	0	0		0	0	0	0	0
293	1	224	136	-1	517	323	20.1	26	ABalapappp	131	0	0	0		0	0	0	0	0
294	1	120	108	-1	538	251	7.0	30	ABaraaapap	162	0	0	0		0	0	0	0	0
295	1	177	150	-1	588	215	4.9	26	ABaraaaaap	197	-1496	0	0		0	0	0	0	0
296	1	83	132	-1	337	93	16.2	29	ABprapaapa	240	1117	0	0		0	0	0	0	0
297	1	262	189	-1	394	244	22.4	37	ABarpaapp	371	1098	0	0		0	0	0	0	0
298	1	162	32	-1	444	149	4.8	29	ABarappapa	287	575	0	0		0	0	0	0	0
299	1	252	277	-1	302	390	18.7	31	ABplapaapp	82	0	0	0		0	0	0	0	0
300	1	249	3	-1	124	301	10.2	30	Caappd	302	384	0	0		0	0	0	0	0
301	1	209	145	-1	235	125	20.7	31	ABprapapaa	313	-738	0	0		0	0	0	0	0
302	1	242	192	-1	343	270	22.4	36	ABarppaaa	362	1251	0	0		0	0	0	0	0
303	1	138	168	-1	246	213	12.4	33	Eprp	274	136	0	0		0	0	0	0	0
304	1	298	308	-1	293	242	11.0	31	Z2	294	944	0	0		0	0	0	0	0
305	1	299	309	-1	353	264	10.0	30	Z3	163	-1139	0	0		0	0	0	0	0
