# Supplementary material for: The AP-2 Transcription Factor APTF-2 Is Required for Neuroblast and Epidermal Morphogenesis in Caenorhabditis elegans Embryogenesis
Source: PLoS Genet. 2016 May 13;12(5):e1006048. doi: 10.1371/journal.pgen.1006048 (PMC4866721; doi:10.1371/journal.pgen.1006048)
Supplement: S4 Text — (ZIP) [file pgen.1006048.s032.zip › nuclei/t146-nuclei]

1	1	205	129	-1	577	374	17.1	30	ABalpppaaa	-78	0	0	0		0	0	0	0	0
2	1	200	71	-1	438	381	17.6	32	ABalpppppp	78	0	0	0		0	0	0	0	0
3	1	300	203	-1	121	298	10.2	31	Caappd	309	-8	0	0		0	0	0	0	0
4	1	280	179	-1	458	96	11.1	26	ABprpaaapa	83	0	0	0		0	0	0	0	0
5	1	86	147	-1	522	392	16.6	29	ABalpppapa	-115	0	0	0		0	0	0	0	0
6	1	72	92	-1	506	303	7.3	27	ABalpaaapp	247	172	0	0		0	0	0	0	0
7	1	134	28	-1	559	200	4.9	28	ABaraaappa	253	-2034	0	0		0	0	0	0	0
8	1	208	235	-1	275	127	5.6	29	ABprpppaaa	270	142	0	0		0	0	0	0	0
9	1	240	41	-1	428	154	22.3	32	ABarpappa	323	-34	0	0		0	0	0	0	0
10	1	222	177	-1	431	278	7.1	31	ABalpapppp	273	0	0	0		0	0	0	0	0
11	1	31	84	-1	656	257	12.5	28	ABalaaapal	-163	0	0	0		0	0	0	0	0
12	1	92	241	-1	478	362	17.1	29	ABalpppppa	172	0	0	0		0	0	0	0	0
13	1	116	225	-1	216	275	3.8	29	ABplpppppp	257	358	0	0		0	0	0	0	0
14	1	195	21	-1	502	374	11.1	30	ABplpaaaaa	161	0	0	0		0	0	0	0	0
15	1	163	276	-1	250	118	11.5	28	ABprapppaa	204	178	0	0		0	0	0	0	0
16	1	163	79	-1	206	131	9.4	28	ABprapppap	209	178	0	0		0	0	0	0	0
17	1	119	38	-1	580	153	11.6	31	ABalaappa	189	0	0	0		0	0	0	0	0
18	1	49	93	-1	630	320	15.0	33	ABalapaaa	386	0	0	0		0	0	0	0	0
19	1	91	255	-1	404	333	13.6	32	MSapapp	319	319	0	0		0	0	0	0	0
20	1	44	160	-1	422	396	12.1	29	ABplpaaapp	32	0	0	0		0	0	0	0	0
21	1	284	113	-1	578	372	12.5	27	ABalppaaap	239	217	0	0		0	0	0	0	0
22	1	97	220	-1	547	198	18.6	28	ABalappppa	271	207	0	0		0	0	0	0	0
23	1	282	266	-1	220	174	4.4	29	ABprpppppa	246	410	0	0		0	0	0	0	0
24	1	150	154	-1	438	237	4.0	30	ABarapapap	232	121	0	0		0	0	0	0	0
25	1	120	298	-1	222	370	11.3	26	ABplapppaa	105	0	0	0		0	0	0	0	0
26	1	30	267	-1	463	223	17.3	31	MSpaaapp	273	158	0	0		0	0	0	0	0
27	1	169	302	-1	555	390	10.9	25	ABalppaapa	207	427	0	0		0	0	0	0	0
28	1	138	193	-1	361	349	5.3	30	ABplpapapp	214	-199	0	0		0	0	0	0	0
29	1	141	20	-1	617	221	11.1	33	ABalaapaa	292	-309	0	0		0	0	0	0	0
30	1	167	26	-1	473	293	15.6	30	MSaaapap	234	124	0	0		0	0	0	0	0
31	1	136	100	-1	445	336	8.9	29	ABplpapaaa	-15	0	0	0		0	0	0	0	0
32	1	298	292	-1	443	149	4.6	29	ABarappapa	257	460	0	0		0	0	0	0	0
33	1	38	114	-1	567	163	8.1	27	ABpraaaaaa	137	0	0	0		0	0	0	0	0
34	1	131	30	-1	569	277	5.3	30	ABaraaaap	15	0	0	0		0	0	0	0	0
35	1	263	73	-1	545	123	11.0	26	ABpraaaaap	273	0	0	0		0	0	0	0	0
36	1	46	136	-1	556	284	10.5	29	ABaraapaap	248	0	0	0		0	0	0	0	0
37	1	93	119	-1	451	185	22.1	31	ABarpapapp	267	-87	0	0		0	0	0	0	0
38	1	82	45	-1	365	343	15.6	33	MSapppa	222	0	0	0		0	0	0	0	0
39	1	17	35	-1	604	351	16.6	33	ABalapaap	338	0	0	0		0	0	0	0	0
40	1	66	128	-1	516	111	13.6	28	ABpraaaapp	294	0	0	0		0	0	0	0	0
41	1	50	228	-1	527	377	8.8	27	ABalppapaa	145	0	0	0		0	0	0	0	0
42	1	129	101	-1	522	218	3.9	27	ABarapaaaa	264	200	0	0		0	0	0	0	0
43	1	230	76	-1	378	386	18.8	32	ABplaapppa	-172	0	0	0		0	0	0	0	0
44	1	105	74	-1	527	210	7.1	27	ABarapaapa	244	-500	0	0		0	0	0	0	0
45	1	176	94	-1	492	331	11.9	29	MSapaap	-184	0	0	0		0	0	0	0	0
46	1	238	242	-1	369	191	4.2	29	ABprpappaa	242	1362	0	0		0	0	0	0	0
47	1	21	83	-1	497	185	9.4	31	MSppaap	268	246	0	0		0	0	0	0	0
48	1	168	5	311	595	308	18.8	35	ABalapapa	153	0	0	0		0	0	0	0	0
49	1	217	261	-1	541	271	15.8	30	MSaaaapa	267	474	0	0		0	0	0	0	0
50	1	29	181	-1	249	153	5.3	28	ABprppppap	246	609	0	0		0	0	0	0	0
51	1	274	227	-1	452	403	11.1	27	ABplpaaapa	229	0	0	0		0	0	0	0	0
52	1	103	121	-1	483	272	11.3	31	ABaraapapp	136	0	0	0		0	0	0	0	0
53	1	245	123	-1	497	136	7.8	28	ABprpaaaaa	111	0	0	0		0	0	0	0	0
54	1	113	60	-1	553	356	8.6	28	ABalpaappp	-61	0	0	0		0	0	0	0	0
55	1	223	213	-1	602	314	5.7	28	ABalpaaaaa	222	-257	0	0		0	0	0	0	0
56	1	170	110	-1	324	82	12.6	29	ABprappaaa	256	1134	0	0		0	0	0	0	0
57	1	152	27	-1	191	350	17.5	30	ABplapapap	274	129	0	0		0	0	0	0	0
58	1	226	286	-1	450	232	21.5	33	ABarpaapap	333	534	0	0		0	0	0	0	0
59	1	42	115	-1	611	280	4.8	29	ABalpaapaa	259	510	0	0		0	0	0	0	0
60	1	178	222	-1	368	294	9.7	26	MSaapapp	200	123	0	0		0	0	0	0	0
61	1	277	86	-1	484	120	10.5	29	ABprpaaaap	422	0	0	0		0	0	0	0	0
62	1	197	199	-1	564	313	8.0	32	ABalpaapap	309	875	0	0		0	0	0	0	0
63	1	2	172	-1	590	354	6.6	28	ABalpaappa	107	0	0	0		0	0	0	0	0
64	1	198	296	-1	577	196	20.7	30	ABalapppap	283	424	0	0		0	0	0	0	0
65	1	264	229	-1	585	238	10.6	27	ABaraappaa	246	-443	0	0		0	0	0	0	0
66	1	178	260	-1	410	301	9.9	26	MSaapapa	138	0	0	0		0	0	0	0	0
67	1	247	109	-1	288	394	11.8	27	ABplppappa	-51	0	0	0		0	0	0	0	0
68	1	262	99	-1	523	132	16.4	28	ABpraaapap	249	200	0	0		0	0	0	0	0
69	1	211	195	-1	309	134	6.3	28	ABprppaapp	257	-505	0	0		0	0	0	0	0
70	1	224	208	-1	198	198	23.3	42	Cpaaa	420	-427	0	0		0	0	0	0	0
71	1	272	299	-1	620	349	12.3	25	ABalppaaaa	229	0	0	0		0	0	0	0	0
72	1	241	250	-1	330	206	14.8	39	Earp	390	207	0	0		0	0	0	0	0
73	1	16	231	-1	593	228	14.1	28	MSpaaaaa	-64	0	0	0		0	0	0	0	0
74	1	216	59	-1	524	297	10.1	28	ABaraapapa	145	0	0	0		0	0	0	0	0
75	1	36	254	284	579	171	15.7	33	ABalaappp	106	0	0	0		0	0	0	0	0
76	1	104	171	-1	557	323	22.5	31	ABplaapaaa	429	0	0	0		0	0	0	0	0
77	1	237	223	-1	634	282	16.5	33	ABalappaa	152	0	0	0		0	0	0	0	0
78	1	279	139	-1	231	352	22.4	33	ABplapapaa	286	881	0	0		0	0	0	0	0
79	1	161	273	-1	408	354	5.3	28	ABplpapapa	272	305	0	0		0	0	0	0	0
80	1	85	18	-1	470	294	8.9	28	ABalpapppa	302	0	0	0		0	0	0	0	0
81	1	177	152	-1	242	380	13.4	30	ABplappaap	97	0	0	0		0	0	0	0	0
82	1	158	105	-1	455	361	20.6	30	ABplaapapp	290	1397	0	0		0	0	0	0	0
83	1	287	47	-1	373	217	9.2	31	MSpapaap	307	223	0	0		0	0	0	0	0
84	1	78	212	-1	351	298	3.6	29	ABplpappap	243	938	0	0		0	0	0	0	0
85	1	137	148	-1	340	340	21.5	31	ABplapaaap	235	207	0	0		0	0	0	0	0
86	1	126	62	-1	495	277	4.3	27	ABalpappaa	224	-1174	0	0		0	0	0	0	0
87	1	56	17	-1	512	294	14.1	29	MSaaapaa	263	-138	0	0		0	0	0	0	0
88	1	148	130	-1	183	134	14.4	30	ABprapappa	258	-684	0	0		0	0	0	0	0
89	1	172	134	-1	459	263	14.2	28	MSaaapp	-136	0	0	0		0	0	0	0	0
90	1	231	132	-1	301	150	3.3	27	ABprppppaa	268	-94	0	0		0	0	0	0	0
91	1	88	44	-1	364	81	14.9	29	ABpraapppp	284	345	0	0		0	0	0	0	0
92	1	77	118	-1	546	153	12.8	27	ABpraaapaa	168	0	0	0		0	0	0	0	0
93	1	112	253	-1	504	318	23.4	33	ABplaapaap	298	449	0	0		0	0	0	0	0
94	1	118	137	-1	585	283	21.5	29	ABplaaaaaa	90	0	0	0		0	0	0	0	0
95	1	255	264	-1	324	133	13.3	31	Dppa	308	56	0	0		0	0	0	0	0
96	1	265	162	-1	424	226	8.0	29	MSpapaaa	289	-891	0	0		0	0	0	0	0
97	1	139	259	-1	137	199	18.2	39	Cpaap	393	169	0	0		0	0	0	0	0
98	1	32	175	-1	603	298	14.1	27	MSaaaaaa	368	0	0	0		0	0	0	0	0
99	1	62	85	-1	538	181	21.7	33	ABarpapaa	291	742	0	0		0	0	0	0	0
100	1	121	206	-1	549	381	16.1	26	ABalpppaap	552	0	0	0		0	0	0	0	0
101	1	234	191	-1	313	180	22.3	37	ABarpppap	374	1304	0	0		0	0	0	0	0
102	1	124	310	-1	390	390	10.4	23	ABplppaaap	-117	0	0	0		0	0	0	0	0
103	1	149	158	-1	346	303	7.0	28	MSaappa	-42	0	0	0		0	0	0	0	0
104	1	63	168	-1	627	205	13.9	27	ABalaaappl	-5	0	0	0		0	0	0	0	0
105	1	147	56	-1	578	271	14.7	30	MSaaaaap	336	0	0	0		0	0	0	0	0
106	1	191	274	-1	265	188	8.5	35	Cppaa	348	1009	0	0		0	0	0	0	0
107	1	89	246	-1	280	207	15.2	38	Epra	370	113	0	0		0	0	0	0	0
108	1	294	25	-1	531	250	7.4	29	ABaraaapap	-135	0	0	0		0	0	0	0	0
109	1	153	126	-1	423	143	14.3	31	MSppppa	251	-28	0	0		0	0	0	0	0
110	1	142	189	-1	361	399	11.2	28	ABplppapaa	277	-443	0	0		0	0	0	0	0
111	1	193	142	-1	315	101	9.3	27	ABprppappa	191	473	0	0		0	0	0	0	0
112	1	68	157	-1	497	369	5.7	28	ABalppapap	-64	0	0	0		0	0	0	0	0
113	1	1	197	-1	494	224	9.9	27	ABaraapppa	239	-193	0	0		0	0	0	0	0
114	1	171	15	-1	363	143	16.7	32	MSppppp	282	39	0	0		0	0	0	0	0
115	1	135	66	-1	484	343	7.1	27	ABalpapapa	277	618	0	0		0	0	0	0	0
116	1	213	91	-1	467	371	11.3	28	ABplpaaaap	166	0	0	0		0	0	0	0	0
117	1	196	80	-1	253	334	4.3	28	ABplppppap	272	-907	0	0		0	0	0	0	0
118	1	257	244	-1	383	174	22.4	34	ABarpappp	343	-431	0	0		0	0	0	0	0
119	1	227	65	-1	228	270	22.3	39	Caaaa	381	48	0	0		0	0	0	0	0
120	1	190	61	-1	420	364	10.5	28	ABplppaaaa	261	418	0	0		0	0	0	0	0
121	1	258	55	-1	219	309	11.6	33	Cappa	339	-163	0	0		0	0	0	0	0
122	1	25	230	-1	564	321	12.7	31	MSapaaa	433	0	0	0		0	0	0	0	0
123	1	122	87	-1	511	219	16.3	31	MSpaaapa	250	481	0	0		0	0	0	0	0
124	1	173	176	-1	442	318	21.5	31	ABplaaapap	208	150	0	0		0	0	0	0	0
125	1	243	187	-1	288	355	5.5	28	ABplppppaa	217	67	0	0		0	0	0	0	0
126	1	292	209	-1	489	238	6.4	31	ABarapaapp	255	158	0	0		0	0	0	0	0
127	1	67	135	-1	326	243	4.4	32	MSpappa	261	732	0	0		0	0	0	0	0
128	1	10	240	-1	387	398	13.7	29	ABplpaappp	257	21	0	0		0	0	0	0	0
129	1	95	48	-1	492	136	16.3	28	ABpraaappa	-172	0	0	0		0	0	0	0	0
130	1	206	245	-1	536	303	4.2	27	ABalpaaapa	259	-516	0	0		0	0	0	0	0
131	1	256	16	-1	459	409	15.1	28	ABplpaapap	278	691	0	0		0	0	0	0	0
132	1	296	151	-1	341	95	16.5	28	ABprapaapa	205	-415	0	0		0	0	0	0	0
133	1	199	204	-1	375	305	22.3	31	ABplaaappp	277	1037	0	0		0	0	0	0	0
134	1	159	32	-1	433	89	15.4	29	ABprpaappa	248	411	0	0		0	0	0	0	0
135	1	154	124	-1	429	170	9.2	30	MSpppaa	295	259	0	0		0	0	0	0	0
136	1	293	67	-1	517	327	20.3	27	ABalapappp	227	1131	0	0		0	0	0	0	0
137	1	39	6	-1	447	291	11.5	28	MSaapaaa	280	-160	0	0		0	0	0	0	0
138	1	5	268	-1	536	281	23.0	31	ABplaaaaap	261	-165	0	0		0	0	0	0	0
139	1	111	256	-1	499	317	3.8	29	ABalpapaap	-2	0	0	0		0	0	0	0	0
140	1	28	34	-1	466	163	14.6	30	MSppapp	268	-307	0	0		0	0	0	0	0
141	1	250	252	-1	435	267	17.4	30	Eala	298	-189	0	0		0	0	0	0	0
142	1	98	97	-1	397	116	21.5	32	ABpraappap	324	854	0	0		0	0	0	0	0
143	1	192	306	-1	385	117	6.4	28	ABprpapaap	269	1868	0	0		0	0	0	0	0
144	1	102	251	-1	122	288	15.4	35	Caapa	309	937	0	0		0	0	0	0	0
145	1	301	117	-1	229	122	21.2	33	ABprapapaa	290	355	0	0		0	0	0	0	0
146	1	35	153	-1	406	146	3.9	29	ABarappapp	248	-491	0	0		0	0	0	0	0
147	1	201	107	-1	528	152	5.5	29	ABarapppaa	258	919	0	0		0	0	0	0	0
148	1	270	180	-1	482	150	5.4	28	ABarappppa	259	647	0	0		0	0	0	0	0
149	1	59	173	-1	494	133	21.8	30	ABpraapapa	119	0	0	0		0	0	0	0	0
150	1	295	95	-1	584	215	5.2	27	ABaraaaaap	217	121	0	0		0	0	0	0	0
151	1	183	12	-1	195	125	16.9	27	ABprapapap	226	-763	0	0		0	0	0	0	0
152	1	251	77	-1	529	236	20.8	32	ABarpaaap	283	257	0	0		0	0	0	0	0
153	1	9	155	-1	345	140	23.2	35	ABarpppaa	355	682	0	0		0	0	0	0	0
154	1	239	11	-1	465	291	5.6	29	ABalpappap	288	-124	0	0		0	0	0	0	0
155	1	128	210	-1	188	193	5.2	27	ABprpppppp	244	-821	0	0		0	0	0	0	0
156	1	235	51	-1	420	410	15.5	29	ABplpaappa	17	0	0	0		0	0	0	0	0
157	1	157	68	-1	612	184	10.8	31	ABalaapap	450	0	0	0		0	0	0	0	0
158	1	286	226	-1	260	282	4.2	29	ABplpppppa	239	-256	0	0		0	0	0	0	0
159	1	232	214	-1	511	177	12.5	31	MSppapa	-134	0	0	0		0	0	0	0	0
160	1	273	2	-1	446	235	11.1	29	ABaraapppp	292	580	0	0		0	0	0	0	0
161	1	76	277	-1	595	357	10.2	27	ABalaaaarr	576	0	0	0		0	0	0	0	0
162	1	233	219	-1	467	277	21.4	30	ABplaaaapp	301	183	0	0		0	0	0	0	0
163	1	106	146	-1	521	137	19.6	30	ABpraapaap	271	-270	0	0		0	0	0	0	0
164	1	175	89	-1	239	366	6.9	30	ABplpppaap	63	0	0	0		0	0	0	0	0
165	1	64	106	-1	323	183	4.0	27	ABprpappap	272	81	0	0		0	0	0	0	0
166	1	156	159	-1	635	241	8.9	29	ABalaaaala	225	-913	0	0		0	0	0	0	0
167	1	99	78	-1	525	137	9.1	28	ABpraaaapa	176	0	0	0		0	0	0	0	0
168	1	303	232	-1	248	213	12.3	36	Eprp	363	275	0	0		0	0	0	0	0
169	1	13	211	-1	427	321	17.4	29	MSappaa	192	0	0	0		0	0	0	0	0
170	1	173	207	-1	464	309	20.5	29	ABplaaapaa	239	-1064	0	0		0	0	0	0	0
171	1	181	243	-1	364	375	7.7	27	ABplppaapa	216	540	0	0		0	0	0	0	0
172	1	107	192	-1	534	350	15.4	29	ABalppppaa	91	0	0	0		0	0	0	0	0
173	1	229	280	-1	177	166	3.5	28	ABprpppapp	236	46	0	0		0	0	0	0	0
174	1	218	7	-1	325	375	21.6	31	ABplapaapa	134	0	0	0		0	0	0	0	0
175	1	182	36	-1	602	269	8.4	27	ABaraapaaa	85	0	0	0		0	0	0	0	0
176	1	51	201	-1	318	164	9.7	31	Dpap	299	295	0	0		0	0	0	0	0
177	1	11	112	-1	339	392	15.7	32	ABplaapppp	316	-487	0	0		0	0	0	0	0
178	1	267	52	-1	525	247	11.1	29	ABaraappap	248	-106	0	0		0	0	0	0	0
179	1	189	166	-1	147	166	10.7	29	ABprapappp	229	-70	0	0		0	0	0	0	0
180	1	96	301	-1	569	241	21.5	33	ABarpaaaa	320	15	0	0		0	0	0	0	0
181	1	26	96	-1	409	379	20.9	32	ABplaappap	279	2033	0	0		0	0	0	0	0
182	1	261	178	-1	301	305	21.8	37	ABarppaap	320	-734	0	0		0	0	0	0	0
183	1	187	75	-1	437	106	18.6	26	ABpraappaa	258	184	0	0		0	0	0	0	0
184	1	114	271	-1	152	336	8.1	27	ABplappppa	275	-1136	0	0		0	0	0	0	0
185	1	164	239	-1	378	323	17.5	31	MSappap	259	292	0	0		0	0	0	0	0
186	1	94	221	-1	399	271	12.4	31	MSaapaap	137	0	0	0		0	0	0	0	0
187	1	210	4	-1	226	104	14.7	27	ABprappapp	153	0	0	0		0	0	0	0	0
188	1	123	122	-1	160	341	11.6	29	ABplapappp	250	-250	0	0		0	0	0	0	0
189	1	297	141	258	406	244	21.7	36	ABarpaapp	226	-159	0	0		0	0	0	0	0
190	1	155	164	-1	375	93	9.1	28	ABprppapaa	244	-367	0	0		0	0	0	0	0
191	1	249	57	-1	450	114	14.7	27	ABprpaapap	41	0	0	0		0	0	0	0	0
192	1	302	10	-1	341	270	22.2	36	ABarppaaa	357	-1245	0	0		0	0	0	0	0
193	1	288	140	-1	147	271	5.3	28	Caappv	272	1226	0	0		0	0	0	0	0
194	1	130	233	-1	550	154	17.7	28	ABpraapaaa	272	-500	0	0		0	0	0	0	0
195	1	74	215	-1	471	393	21.0	30	ABplaappaa	-279	0	0	0		0	0	0	0	0
196	1	57	291	-1	272	121	18.4	30	ABprappapa	291	-719	0	0		0	0	0	0	0
197	1	212	98	-1	464	246	3.4	30	ABarapapaa	235	1109	0	0		0	0	0	0	0
198	1	174	19	-1	530	183	4.7	28	ABaraaappp	267	-554	0	0		0	0	0	0	0
199	1	79	37	-1	610	210	17.0	29	ABalapppaa	-6	0	0	0		0	0	0	0	0
200	1	291	202	234	613	256	18.4	33	ABalappap	157	0	0	0		0	0	0	0	0
201	1	285	289	-1	319	315	18.1	32	MSapppp	319	267	0	0		0	0	0	0	0
202	1	34	64	-1	288	183	4.5	29	ABprpapppa	228	740	0	0		0	0	0	0	0
203	1	179	265	-1	501	244	22.4	30	ABarpaapaa	308	1017	0	0		0	0	0	0	0
204	1	165	184	-1	495	394	18.5	30	ABalpppapp	281	-252	0	0		0	0	0	0	0
205	1	133	29	-1	278	161	12.6	33	Dppp	317	-286	0	0		0	0	0	0	0
206	1	188	170	-1	426	186	4.0	25	ABarappaap	253	-558	0	0		0	0	0	0	0
207	1	41	305	-1	414	331	22.2	31	ABplaaappa	269	-484	0	0		0	0	0	0	0
208	1	268	143	-1	378	160	9.2	30	MSpppap	302	-1005	0	0		0	0	0	0	0
209	1	271	150	-1	322	369	7.2	27	ABplppaapp	240	-845	0	0		0	0	0	0	0
210	1	246	165	-1	229	372	16.9	30	ABplappapa	267	80	0	0		0	0	0	0	0
211	1	15	290	-1	483	109	13.6	28	ABprpaapaa	238	779	0	0		0	0	0	0	0
212	1	47	70	-1	519	396	13.0	29	ABalppaapp	267	461	0	0		0	0	0	0	0
213	1	225	58	-1	229	259	13.1	37	Eplp	371	141	0	0		0	0	0	0	0
214	1	53	49	-1	117	208	12.9	38	Cpapa	-208	0	0	0		0	0	0	0	0
215	1	184	145	-1	236	117	6.9	27	ABprpppaap	275	-12	0	0		0	0	0	0	0
216	1	37	288	-1	517	284	19.8	30	ABplaaaapa	-164	0	0	0		0	0	0	0	0
217	1	3	236	-1	146	272	19.7	39	Caaap	390	27	0	0		0	0	0	0	0
218	1	290	196	-1	189	347	7.8	27	ABplapppap	277	-1431	0	0		0	0	0	0	0
219	1	71	90	-1	570	244	6.7	28	ABaraaapaa	277	-6	0	0		0	0	0	0	0
220	1	84	262	-1	644	283	10.1	29	ABalaaaalp	273	-2	0	0		0	0	0	0	0
221	1	54	14	-1	549	230	15.1	30	MSpaaaap	300	-24	0	0		0	0	0	0	0
222	1	194	247	-1	395	96	17.6	30	ABpraapppa	89	0	0	0		0	0	0	0	0
223	1	166	218	-1	507	185	21.6	30	ABarpapapa	257	-163	0	0		0	0	0	0	0
224	1	48	188	-1	398	218	4.4	31	ABarapappp	98	0	0	0		0	0	0	0	0
225	1	228	46	-1	525	346	6.5	29	ABalpapaaa	-88	0	0	0		0	0	0	0	0
226	1	19	23	-1	459	205	7.5	28	ABarapappa	110	0	0	0		0	0	0	0	0
227	1	180	138	-1	461	123	7.7	29	ABarappppp	239	432	0	0		0	0	0	0	0
228	1	220	293	-1	415	306	4.3	31	ABplpappaa	314	35	0	0		0	0	0	0	0
229	1	260	269	-1	214	185	9.3	34	Cppap	345	1447	0	0		0	0	0	0	0
230	1	7	131	-1	175	144	11.1	26	ABprappppa	262	648	0	0		0	0	0	0	0
231	1	209	108	-1	308	218	6.4	36	MSpappp	-69	0	0	0		0	0	0	0	0
232	1	207	198	-1	457	115	21.2	30	ABpraapapp	282	424	0	0		0	0	0	0	0
233	1	20	127	-1	173	303	5.5	29	ABplappppp	256	-273	0	0		0	0	0	0	0
234	1	252	39	-1	341	260	16.5	37	Ealp	376	-78	0	0		0	0	0	0	0
235	0	144	-1	-1	420	247	14.3	24		339	0	0	0		0	0	0	0	0
236	1	289	297	-1	492	180	4.6	29	ABarapppap	-198	0	0	0		0	0	0	0	0
237	1	18	144	-1	644	237	14.7	27	ABalaaappr	276	53	0	0		0	0	0	0	0
238	1	276	111	-1	616	234	6.7	26	ABaraaaaaa	221	348	0	0		0	0	0	0	0
239	1	160	42	-1	508	348	17.9	28	ABalppppap	172	0	0	0		0	0	0	0	0
240	1	60	169	-1	460	331	14.8	31	MSapapa	303	966	0	0		0	0	0	0	0
241	1	108	31	-1	493	349	21.1	28	ABplaapapa	243	183	0	0		0	0	0	0	0
242	1	185	22	-1	412	195	15.6	36	Eara	358	-625	0	0		0	0	0	0	0
243	1	266	257	-1	430	113	6.8	27	ABprpapaaa	81	0	0	0		0	0	0	0	0
244	1	58	163	-1	399	82	12.1	29	ABprpaappp	471	0	0	0		0	0	0	0	0
245	1	100	133	-1	468	381	7.0	28	ABalppappa	287	0	0	0		0	0	0	0	0
246	1	215	249	-1	385	347	19.6	29	ABplapaaaa	262	482	0	0		0	0	0	0	0
247	1	33	161	-1	636	328	10.8	28	ABalaaaarl	276	978	0	0		0	0	0	0	0
248	1	52	174	-1	312	309	8.2	33	MSaappp	-169	0	0	0		0	0	0	0	0
249	1	221	270	-1	375	147	4.4	29	ABprpapapa	251	-762	0	0		0	0	0	0	0
250	1	162	281	-1	195	312	22.1	36	ABarppapp	365	-973	0	0		0	0	0	0	0
251	1	236	149	-1	469	201	13.5	30	MSpaapap	114	0	0	0		0	0	0	0	0
252	1	70	72	-1	339	89	8.6	27	ABprppapap	249	-219	0	0		0	0	0	0	0
253	1	110	9	-1	354	263	6.0	26	MSpapapp	200	136	0	0		0	0	0	0	0
254	1	145	263	-1	266	338	22.6	36	ABarppapa	340	-133	0	0		0	0	0	0	0
255	1	254	217	-1	253	384	9.5	25	ABplppappp	219	74	0	0		0	0	0	0	0
256	1	186	307	-1	289	376	8.3	28	ABplpppaaa	254	300	0	0		0	0	0	0	0
257	1	219	69	-1	158	329	16.5	30	ABplapappa	253	413	0	0		0	0	0	0	0
258	1	73	3	-1	183	359	13.9	28	ABplappapp	270	-803	0	0		0	0	0	0	0
259	1	14	294	-1	325	109	19.4	30	ABprapaaap	286	297	0	0		0	0	0	0	0
260	1	55	287	-1	322	396	10.6	27	ABplppapap	232	-828	0	0		0	0	0	0	0
261	1	115	205	-1	489	379	14.7	29	ABplpaapaa	231	-183	0	0		0	0	0	0	0
262	1	146	43	-1	234	296	7.2	33	Capap	331	400	0	0		0	0	0	0	0
263	1	140	53	-1	315	322	12.6	31	Daap	277	0	0	0		0	0	0	0	0
264	1	151	88	-1	388	351	8.5	31	ABplpapaap	247	-716	0	0		0	0	0	0	0
265	1	8	103	-1	425	380	7.5	29	ABalppappp	269	-257	0	0		0	0	0	0	0
266	1	69	125	-1	448	341	5.7	28	ABalpapapp	103	0	0	0		0	0	0	0	0
267	1	244	167	-1	191	285	8.6	34	Cappp	288	132	0	0		0	0	0	0	0
268	1	278	190	-1	483	263	17.8	30	MSaaaapp	-237	0	0	0		0	0	0	0	0
269	1	6	279	-1	507	234	13.3	28	MSpaapaa	113	0	0	0		0	0	0	0	0
270	1	27	194	-1	426	91	10.9	26	ABprpaaapp	-167	0	0	0		0	0	0	0	0
271	1	202	308	-1	462	141	17.8	32	ABpraaappp	310	328	0	0		0	0	0	0	0
272	1	214	81	-1	336	147	3.9	28	ABprpapapp	225	950	0	0		0	0	0	0	0
273	1	132	104	-1	213	138	5.0	30	ABprpppapa	513	0	0	0		0	0	0	0	0
274	1	283	82	-1	266	373	19.3	30	ABplappaaa	447	0	0	0		0	0	0	0	0
275	1	83	237	-1	166	235	5.5	33	Cpppp	334	566	0	0		0	0	0	0	0
276	1	269	33	-1	208	343	4.5	31	ABplpppapa	276	-52	0	0		0	0	0	0	0
277	1	299	24	-1	297	389	18.4	30	ABplapaapp	306	-430	0	0		0	0	0	0	0
278	1	4	186	-1	509	178	17.9	28	ABalappppp	284	-222	0	0		0	0	0	0	0
279	1	12	1	-1	406	88	8.6	24	ABprppaaap	-11	0	0	0		0	0	0	0	0
280	1	281	272	-1	216	308	2.9	25	ABplpppapp	256	557	0	0		0	0	0	0	0
281	1	101	185	-1	554	199	10.4	33	MSppaaa	270	99	0	0		0	0	0	0	0
282	1	253	275	-1	421	134	9.6	28	ABprppaaaa	70	0	0	0		0	0	0	0	0
283	1	259	238	-1	249	197	4.2	30	ABprpapppp	243	-181	0	0		0	0	0	0	0
284	1	80	304	-1	357	96	21.3	31	ABprapaaaa	245	223	0	0		0	0	0	0	0
285	1	81	183	-1	210	227	5.4	34	Cpppa	24	0	0	0		0	0	0	0	0
286	1	203	8	-1	282	305	4.0	28	ABplpapppp	205	-831	0	0		0	0	0	0	0
287	1	87	300	-1	495	243	3.4	30	ABarapaaap	226	1214	0	0		0	0	0	0	0
288	1	45	40	-1	263	153	22.7	38	ABarppppa	341	99	0	0		0	0	0	0	0
289	1	110	295	-1	399	250	6.3	26	MSpapapa	203	515	0	0		0	0	0	0	0
290	1	117	283	-1	183	159	18.7	35	ABarppppp	332	564	0	0		0	0	0	0	0
291	1	24	116	-1	332	336	4.8	28	ABplpapppa	194	73	0	0		0	0	0	0	0
292	1	127	278	-1	273	307	10.0	35	Capaa	351	425	0	0		0	0	0	0	0
293	1	90	13	-1	559	335	4.0	28	ABalpaaaap	253	-49	0	0		0	0	0	0	0
294	1	40	182	-1	258	310	15.3	35	Dapp	319	1510	0	0		0	0	0	0	0
295	1	109	200	-1	265	93	12.9	29	ABprappaap	259	802	0	0		0	0	0	0	0
296	1	43	216	-1	553	322	17.7	30	ABalapappa	399	0	0	0		0	0	0	0	0
297	1	242	156	-1	629	290	12.5	29	ABalaaapar	266	1161	0	0		0	0	0	0	0
298	1	248	248	-1	341	117	6.7	28	ABprppaapa	252	459	0	0		0	0	0	0	0
299	1	23	63	-1	115	230	7.7	35	Cpapp	357	-552	0	0		0	0	0	0	0
300	1	125	50	-1	286	259	16.3	36	Epla	357	-27	0	0		0	0	0	0	0
301	1	61	282	-1	292	94	17.4	30	ABprapaapp	204	-485	0	0		0	0	0	0	0
302	1	275	285	-1	296	343	15.4	31	Dapa	369	0	0	0		0	0	0	0	0
303	1	65	102	-1	364	136	13.5	31	Dpaa	331	0	0	0		0	0	0	0	0
304	1	75	309	-1	361	341	11.9	29	Daaa	203	0	0	0		0	0	0	0	0
305	1	7	120	-1	178	157	6.2	26	ABprappppp	-181	0	0	0		0	0	0	0	0
306	1	143	303	-1	464	187	4.5	27	ABarappaaa	112	0	0	0		0	0	0	0	0
307	1	204	224	-1	263	105	8.4	28	ABprppappp	147	0	0	0		0	0	0	0	0
308	1	304	312	-1	281	246	9.7	30	Z2	191	-20	0	0		0	0	0	0	0
309	1	305	313	-1	344	264	10.0	30	Z3	163	-1139	0	0		0	0	0	0	0
