# Supplementary material for: The AP-2 Transcription Factor APTF-2 Is Required for Neuroblast and Epidermal Morphogenesis in Caenorhabditis elegans Embryogenesis
Source: PLoS Genet. 2016 May 13;12(5):e1006048. doi: 10.1371/journal.pgen.1006048 (PMC4866721; doi:10.1371/journal.pgen.1006048)
Supplement: S4 Text — (ZIP) [file pgen.1006048.s032.zip › nuclei/t147-nuclei]

1	1	279	101	-1	410	88	8.6	25	ABprppaaap	-6	0	0	0		0	0	0	0	0
2	1	160	206	-1	450	236	10.7	30	ABaraapppp	255	418	0	0		0	0	0	0	0
3	1	258	231	-1	182	361	13.6	29	ABplappapp	268	932	0	0		0	0	0	0	0
4	1	187	157	-1	229	102	14.7	29	ABprappapp	290	-142	0	0		0	0	0	0	0
5	1	48	123	-1	613	298	17.5	29	ABalapapaa	211	178	0	0		0	0	0	0	0
6	1	137	96	-1	447	289	11.2	29	MSaapaaa	269	1178	0	0		0	0	0	0	0
7	1	174	153	-1	322	373	21.5	32	ABplapaapa	669	0	0	0		0	0	0	0	0
8	1	286	289	-1	286	304	3.7	28	ABplpapppp	282	-208	0	0		0	0	0	0	0
9	1	253	34	-1	357	263	5.6	27	MSpapapp	207	136	0	0		0	0	0	0	0
10	1	192	77	-1	339	266	21.9	35	ABarppaaa	756	0	0	0		0	0	0	0	0
11	1	154	97	-1	467	293	5.3	29	ABalpappap	264	0	0	0		0	0	0	0	0
12	1	151	83	-1	193	122	16.8	28	ABprapapap	264	795	0	0		0	0	0	0	0
13	1	293	269	-1	560	340	4.5	28	ABalpaaaap	-73	0	0	0		0	0	0	0	0
14	1	221	102	-1	553	227	15.2	29	MSpaaaap	274	165	0	0		0	0	0	0	0
15	1	114	90	-1	366	145	16.8	32	MSppppp	280	34	0	0		0	0	0	0	0
16	1	131	147	-1	455	408	15.3	29	ABplpaapap	143	0	0	0		0	0	0	0	0
17	1	87	13	-1	514	293	14.4	30	MSaaapaa	177	0	0	0		0	0	0	0	0
18	1	80	87	-1	474	297	8.8	28	ABalpapppa	407	0	0	0		0	0	0	0	0
19	1	198	275	-1	529	183	5.0	28	ABaraaappp	73	0	0	0		0	0	0	0	0
20	1	29	55	-1	619	231	10.5	32	ABalaapaa	316	68	0	0		0	0	0	0	0
21	1	14	6	-1	502	372	11.4	29	ABplpaaaaa	254	175	0	0		0	0	0	0	0
22	1	242	108	-1	414	193	15.1	36	Eara	356	-328	0	0		0	0	0	0	0
23	1	226	60	-1	459	206	7.4	29	ABarapappa	109	0	0	0		0	0	0	0	0
24	1	277	243	-1	297	388	18.1	29	ABplapaapp	603	0	0	0		0	0	0	0	0
25	1	108	85	-1	531	249	7.5	29	ABaraaapap	421	0	0	0		0	0	0	0	0
26	1	30	105	-1	473	289	15.5	29	MSaaapap	289	761	0	0		0	0	0	0	0
27	1	57	53	-1	190	349	17.2	30	ABplapapap	304	653	0	0		0	0	0	0	0
28	1	7	66	-1	557	202	4.7	28	ABaraaappa	272	-465	0	0		0	0	0	0	0
29	1	205	151	-1	276	158	12.7	33	Dppp	337	252	0	0		0	0	0	0	0
30	1	34	198	-1	573	276	5.7	29	ABaraaaap	293	328	0	0		0	0	0	0	0
31	1	241	10	-1	487	347	21.0	30	ABplaapapa	233	174	0	0		0	0	0	0	0
32	1	134	261	-1	434	91	15.5	30	ABprpaappa	251	-852	0	0		0	0	0	0	0
33	1	276	296	-1	208	341	4.3	31	ABplpppapa	275	283	0	0		0	0	0	0	0
34	1	140	16	-1	469	163	14.7	29	MSppapp	298	538	0	0		0	0	0	0	0
35	1	39	211	-1	604	345	17.3	33	ABalapaap	-152	0	0	0		0	0	0	0	0
36	1	175	81	-1	597	272	8.9	27	ABaraapaaa	117	0	0	0		0	0	0	0	0
37	1	199	70	-1	614	219	17.2	30	ABalapppaa	322	0	0	0		0	0	0	0	0
38	1	17	17	-1	585	152	11.8	30	ABalaappa	277	-429	0	0		0	0	0	0	0
39	1	234	142	-1	343	260	16.2	37	Ealp	371	202	0	0		0	0	0	0	0
40	1	288	276	-1	269	152	22.5	36	ABarppppa	363	-542	0	0		0	0	0	0	0
41	1	9	75	-1	428	156	22.0	33	ABarpappa	323	422	0	0		0	0	0	0	0
42	1	239	285	-1	507	352	17.9	29	ABalppppap	268	531	0	0		0	0	0	0	0
43	1	262	128	-1	233	294	7.4	33	Capap	328	137	0	0		0	0	0	0	0
44	1	91	305	-1	366	82	15.0	30	ABpraapppp	332	0	0	0		0	0	0	0	0
45	1	38	94	-1	367	341	15.6	33	MSapppa	285	253	0	0		0	0	0	0	0
46	1	225	165	-1	523	349	6.2	30	ABalpapaaa	261	0	0	0		0	0	0	0	0
47	1	83	150	-1	375	218	8.5	31	MSpapaap	312	829	0	0		0	0	0	0	0
48	1	129	32	-1	495	137	16.3	29	ABpraaappa	226	142	0	0		0	0	0	0	0
49	1	214	311	-1	119	207	13.4	37	Cpapa	367	2088	0	0		0	0	0	0	0
50	1	300	174	-1	283	260	16.1	36	Epla	369	17	0	0		0	0	0	0	0
51	1	156	224	-1	418	406	16.0	29	ABplpaappa	290	699	0	0		0	0	0	0	0
52	1	178	4	-1	528	249	11.3	30	ABaraappap	257	-104	0	0		0	0	0	0	0
53	1	263	130	-1	317	319	12.4	30	Daap	291	389	0	0		0	0	0	0	0
54	0	235	-1	-1	425	247	13.3	24		22	0	0	0		0	0	0	0	0
55	1	121	160	-1	218	310	11.7	34	Cappa	343	-61	0	0		0	0	0	0	0
56	1	105	61	-1	578	271	14.9	31	MSaaaaap	372	0	0	0		0	0	0	0	0
57	1	191	37	-1	454	111	14.5	27	ABprpaapap	83	0	0	0		0	0	0	0	0
58	1	213	35	-1	227	255	12.8	37	Eplp	373	-634	0	0		0	0	0	0	0
59	1	74	41	-1	522	298	10.6	29	ABaraapapa	-111	0	0	0		0	0	0	0	0
60	1	54	2	-1	549	353	8.8	29	ABalpaappp	583	0	0	0		0	0	0	0	0
61	1	120	236	-1	421	366	10.9	28	ABplppaaaa	252	1032	0	0		0	0	0	0	0
62	1	86	27	-1	498	277	4.3	26	ABalpappaa	230	-300	0	0		0	0	0	0	0
63	1	299	304	-1	115	231	8.2	35	Cpapp	359	218	0	0		0	0	0	0	0
64	1	202	89	-1	288	181	4.2	29	ABprpapppa	263	90	0	0		0	0	0	0	0
65	1	119	58	-1	226	273	22.4	39	Caaaa	390	682	0	0		0	0	0	0	0
66	1	115	1	-1	481	347	7.3	29	ABalpapapa	-242	0	0	0		0	0	0	0	0
67	1	136	45	-1	512	329	20.4	30	ABalapappp	255	-751	0	0		0	0	0	0	0
68	1	157	265	-1	617	190	11.1	32	ABalaapap	-35	0	0	0		0	0	0	0	0
69	1	257	134	-1	156	329	16.4	31	ABplapappa	98	0	0	0		0	0	0	0	0
70	1	212	205	-1	516	401	13.3	29	ABalppaapp	282	702	0	0		0	0	0	0	0
71	1	2	93	-1	439	378	18.1	31	ABalpppppp	301	-130	0	0		0	0	0	0	0
72	1	252	172	-1	341	87	8.7	26	ABprppapap	357	0	0	0		0	0	0	0	0
73	1	35	19	-1	548	123	10.8	26	ABpraaaaap	242	-34	0	0		0	0	0	0	0
74	1	44	177	-1	529	209	7.0	26	ABarapaapa	266	-525	0	0		0	0	0	0	0
75	1	183	36	-1	438	106	18.6	27	ABpraappaa	359	0	0	0		0	0	0	0	0
76	1	43	88	-1	375	386	18.7	32	ABplaapppa	120	0	0	0		0	0	0	0	0
77	1	152	200	-1	530	239	20.3	33	ABarpaaap	293	1523	0	0		0	0	0	0	0
78	1	167	12	-1	528	139	9.3	29	ABpraaaapa	191	0	0	0		0	0	0	0	0
79	1	16	262	-1	210	129	9.2	29	ABprapppap	239	-104	0	0		0	0	0	0	0
80	1	117	227	-1	253	333	4.3	29	ABplppppap	290	-297	0	0		0	0	0	0	0
81	1	272	253	-1	337	142	3.7	28	ABprpapapp	273	-926	0	0		0	0	0	0	0
82	1	274	137	-1	265	373	18.8	30	ABplappaaa	-199	0	0	0		0	0	0	0	0
83	1	47	272	-1	498	184	9.1	30	MSppaap	-83	0	0	0		0	0	0	0	0
84	1	11	189	-1	658	267	12.0	28	ABalaaapal	268	0	0	0		0	0	0	0	0
85	1	99	270	-1	543	188	21.7	34	ABarpapaa	348	-159	0	0		0	0	0	0	0
86	1	61	9	-1	486	120	10.5	29	ABprpaaaap	109	0	0	0		0	0	0	0	0
87	1	123	68	-1	516	223	15.8	31	MSpaaapa	265	160	0	0		0	0	0	0	0
88	1	264	292	-1	388	357	8.7	29	ABplpapaap	292	315	0	0		0	0	0	0	0
89	1	164	155	-1	239	366	6.7	29	ABplpppaap	-257	0	0	0		0	0	0	0	0
90	1	219	209	-1	570	241	6.5	28	ABaraaapaa	258	0	0	0		0	0	0	0	0
91	1	116	168	-1	466	371	11.5	29	ABplpaaaap	163	0	0	0		0	0	0	0	0
92	1	6	131	-1	509	306	7.0	28	ABalpaaapp	175	0	0	0		0	0	0	0	0
93	1	18	54	-1	631	322	14.8	32	ABalapaaa	11	0	0	0		0	0	0	0	0
94	1	45	195	-1	493	330	11.9	30	MSapaap	149	0	0	0		0	0	0	0	0
95	1	150	219	-1	587	214	5.0	27	ABaraaaaap	233	-568	0	0		0	0	0	0	0
96	1	181	145	-1	411	377	20.6	32	ABplaappap	388	0	0	0		0	0	0	0	0
97	1	142	71	-1	398	119	21.6	33	ABpraappap	312	-202	0	0		0	0	0	0	0
98	1	197	18	-1	465	248	3.5	30	ABarapapaa	165	0	0	0		0	0	0	0	0
99	1	68	188	-1	523	130	16.4	29	ABpraaapap	269	1129	0	0		0	0	0	0	0
100	1	31	152	-1	444	336	8.9	29	ABplpapaaa	65	0	0	0		0	0	0	0	0
101	1	42	124	-1	523	220	3.8	27	ABarapaaaa	213	481	0	0		0	0	0	0	0
102	1	303	293	-1	374	135	13.3	30	Dpaa	294	936	0	0		0	0	0	0	0
103	1	265	111	-1	425	381	7.9	29	ABalppappp	285	50	0	0		0	0	0	0	0
104	1	273	194	-1	214	139	4.9	30	ABprpppapa	288	-1931	0	0		0	0	0	0	0
105	1	82	183	-1	457	354	21.5	30	ABplaapapp	261	-759	0	0		0	0	0	0	0
106	1	165	48	-1	325	178	4.2	27	ABprpappap	64	0	0	0		0	0	0	0	0
107	1	147	225	-1	537	156	5.4	30	ABarapppaa	224	907	0	0		0	0	0	0	0
108	1	231	113	-1	313	208	6.6	33	MSpappp	-37	0	0	0		0	0	0	0	0
109	1	67	175	-1	291	393	11.8	27	ABplppappa	259	-374	0	0		0	0	0	0	0
110	1	56	259	-1	326	80	13.0	29	ABprappaaa	269	1426	0	0		0	0	0	0	0
111	1	238	129	-1	617	241	5.9	27	ABaraaaaaa	246	415	0	0		0	0	0	0	0
112	1	177	179	-1	337	391	15.8	31	ABplaapppp	-228	0	0	0		0	0	0	0	0
113	1	21	310	-1	576	372	12.6	28	ABalppaaap	199	0	0	0		0	0	0	0	0
114	1	33	73	-1	571	159	8.3	27	ABpraaaaaa	272	-274	0	0		0	0	0	0	0
115	1	59	11	-1	607	285	5.1	28	ABalpaapaa	506	0	0	0		0	0	0	0	0
116	1	291	247	-1	332	336	4.8	28	ABplpapppa	701	0	0	0		0	0	0	0	0
117	1	145	299	-1	232	128	20.6	32	ABprapapaa	326	273	0	0		0	0	0	0	0
118	1	92	122	-1	552	152	13.1	27	ABpraaapaa	211	0	0	0		0	0	0	0	0
119	1	37	156	-1	451	184	21.7	31	ABarpapapp	301	-475	0	0		0	0	0	0	0
120	1	305	30	-1	178	157	5.8	27	ABprappppp	257	-1005	0	0		0	0	0	0	0
121	1	52	240	-1	484	272	11.2	30	ABaraapapp	-202	0	0	0		0	0	0	0	0
122	1	188	7	-1	159	340	11.5	28	ABplapappp	237	-248	0	0		0	0	0	0	0
123	1	53	98	-1	502	137	7.5	28	ABprpaaaaa	236	101	0	0		0	0	0	0	0
124	1	135	133	-1	431	168	9.2	31	MSpppaa	303	-464	0	0		0	0	0	0	0
125	1	266	309	-1	446	342	5.7	27	ABalpapapp	328	0	0	0		0	0	0	0	0
126	1	109	47	-1	430	144	13.9	31	MSppppa	255	-637	0	0		0	0	0	0	0
127	1	233	271	-1	167	302	5.5	28	ABplappppp	280	4	0	0		0	0	0	0	0
128	1	40	57	-1	519	112	13.8	28	ABpraaaapp	273	1293	0	0		0	0	0	0	0
129	1	1	203	-1	582	375	16.8	29	ABalpppaaa	268	0	0	0		0	0	0	0	0
130	1	88	24	-1	186	128	13.7	30	ABprapappa	290	-9	0	0		0	0	0	0	0
131	1	230	79	-1	175	138	10.8	27	ABprappppa	275	93	0	0		0	0	0	0	0
132	1	90	184	-1	300	144	3.4	28	ABprppppaa	275	-454	0	0		0	0	0	0	0
133	1	245	25	-1	470	385	7.3	27	ABalppappa	231	268	0	0		0	0	0	0	0
134	1	89	254	-1	460	260	14.0	29	MSaaapp	520	0	0	0		0	0	0	0	0
135	1	127	182	-1	328	236	4.1	31	MSpappa	409	0	0	0		0	0	0	0	0
136	1	36	31	-1	554	283	10.5	30	ABaraapaap	-126	0	0	0		0	0	0	0	0
137	1	94	126	-1	586	278	22.1	30	ABplaaaaaa	284	115	0	0		0	0	0	0	0
138	1	227	290	-1	463	126	7.8	29	ABarappppp	243	448	0	0		0	0	0	0	0
139	1	78	230	-1	227	354	22.2	32	ABplapapaa	321	-82	0	0		0	0	0	0	0
140	1	193	176	-1	142	268	4.9	29	Caappv	260	-430	0	0		0	0	0	0	0
141	1	189	166	-1	434	241	20.9	33	ABarpaappa	272	-170	0	0		0	0	0	0	0
142	1	111	161	-1	317	100	9.4	28	ABprppappa	209	809	0	0		0	0	0	0	0
143	1	208	78	-1	379	159	9.0	31	MSpppap	520	0	0	0		0	0	0	0	0
144	1	237	14	-1	652	240	13.6	27	ABalaaappr	263	-76	0	0		0	0	0	0	0
145	1	215	50	-1	237	119	7.0	27	ABprpppaap	266	-1408	0	0		0	0	0	0	0
146	1	163	162	-1	518	136	20.2	29	ABpraapaap	287	36	0	0		0	0	0	0	0
147	1	5	5	-1	518	390	16.5	29	ABalpppapa	243	218	0	0		0	0	0	0	0
148	1	85	56	-1	337	336	21.5	31	ABplapaaap	312	803	0	0		0	0	0	0	0
149	1	251	226	-1	470	200	13.2	29	MSpaapap	125	0	0	0		0	0	0	0	0
150	1	209	282	-1	322	370	7.6	28	ABplppaapp	246	-216	0	0		0	0	0	0	0
151	1	132	121	-1	341	92	16.8	27	ABprapaapa	240	1242	0	0		0	0	0	0	0
152	1	81	190	-1	250	378	13.1	29	ABplappaap	59	0	0	0		0	0	0	0	0
153	1	146	72	-1	406	141	4.2	29	ABarappapp	238	131	0	0		0	0	0	0	0
154	1	24	173	-1	441	237	4.4	30	ABarapapap	252	115	0	0		0	0	0	0	0
155	1	153	244	-1	348	146	22.6	35	ABarpppaa	334	-453	0	0		0	0	0	0	0
156	1	297	223	-1	630	301	12.2	28	ABalaaapar	238	544	0	0		0	0	0	0	0
157	1	112	266	-1	500	371	5.7	28	ABalppapap	226	0	0	0		0	0	0	0	0
158	1	103	139	-1	344	302	6.5	28	MSaappa	-7	0	0	0		0	0	0	0	0
159	1	166	191	-1	642	240	8.4	28	ABalaaaala	244	599	0	0		0	0	0	0	0
160	1	20	214	-1	424	395	12.4	29	ABplpaaapp	269	-266	0	0		0	0	0	0	0
161	1	247	116	-1	628	332	10.2	28	ABalaaaarl	245	-227	0	0		0	0	0	0	0
162	1	96	91	-1	427	229	7.7	29	MSpapaaa	59	0	0	0		0	0	0	0	0
163	1	244	283	-1	403	81	12.3	28	ABprpaappp	29	0	0	0		0	0	0	0	0
164	1	190	120	-1	378	93	9.3	28	ABprppapaa	217	0	0	0		0	0	0	0	0
165	1	210	115	-1	229	372	16.5	30	ABplappapa	251	706	0	0		0	0	0	0	0
166	1	179	40	-1	150	163	10.5	30	ABprapappp	226	0	0	0		0	0	0	0	0
167	1	267	149	-1	190	288	8.8	34	Cappp	83	0	0	0		0	0	0	0	0
168	1	104	136	-1	634	211	13.5	27	ABalaaappl	244	311	0	0		0	0	0	0	0
169	1	240	258	-1	461	330	15.2	30	MSapapa	0	0	0	0		0	0	0	0	0
170	1	206	245	-1	423	184	4.3	27	ABarappaap	226	-936	0	0		0	0	0	0	0
171	1	76	106	-1	553	329	22.5	30	ABplaapaaa	196	0	0	0		0	0	0	0	0
172	1	63	144	-1	593	353	7.1	28	ABalpaappa	97	0	0	0		0	0	0	0	0
173	1	149	26	-1	494	135	21.9	30	ABpraapapa	232	2001	0	0		0	0	0	0	0
174	1	248	23	-1	312	312	8.5	33	MSaappp	-135	0	0	0		0	0	0	0	0
175	1	98	216	-1	603	293	13.9	27	MSaaaaaa	247	-576	0	0		0	0	0	0	0
176	1	124	218	-1	430	310	21.5	30	ABplaaapap	259	1406	0	0		0	0	0	0	0
177	1	10	33	-1	431	282	7.2	32	ABalpapppp	321	-251	0	0		0	0	0	0	0
178	1	182	8	-1	298	303	21.6	36	ABarppaap	367	-640	0	0		0	0	0	0	0
179	1	4	158	-1	461	96	10.9	26	ABprpaaapa	121	0	0	0		0	0	0	0	0
180	1	148	298	-1	486	150	5.4	28	ABarappppa	237	1281	0	0		0	0	0	0	0
181	1	50	288	-1	251	149	5.2	29	ABprppppap	243	608	0	0		0	0	0	0	0
182	1	294	95	-1	262	310	15.1	34	Dapp	322	-2	0	0		0	0	0	0	0
183	1	285	294	-1	211	228	5.4	33	Cpppa	334	-472	0	0		0	0	0	0	0
184	1	204	229	-1	494	396	18.7	29	ABalpppapp	6	0	0	0		0	0	0	0	0
185	1	281	274	280	558	193	10.6	32	MSppaaa	213	-827	0	0		0	0	0	0	0
186	1	278	208	-1	513	176	18.0	29	ABalappppp	256	-133	0	0		0	0	0	0	0
187	1	125	199	-1	292	353	5.3	28	ABplppppaa	242	1342	0	0		0	0	0	0	0
188	1	224	234	-1	396	215	4.3	30	ABarapappp	304	-280	0	0		0	0	0	0	0
189	1	110	277	-1	361	399	11.2	28	ABplppapaa	243	-351	0	0		0	0	0	0	0
190	1	268	237	-1	485	264	17.8	30	MSaaaapp	246	722	0	0		0	0	0	0	0
191	1	101	220	-1	315	186	22.1	37	ABarpppap	374	-180	0	0		0	0	0	0	0
192	1	172	135	-1	536	354	15.6	27	ABalppppaa	276	617	0	0		0	0	0	0	0
193	1	28	52	-1	360	350	5.4	29	ABplpapapp	211	423	0	0		0	0	0	0	0
194	1	270	281	-1	430	91	10.9	27	ABprpaaapp	232	461	0	0		0	0	0	0	0
195	1	69	250	-1	312	131	6.4	28	ABprppaapp	266	176	0	0		0	0	0	0	0
196	1	218	110	-1	192	343	8.1	28	ABplapppap	244	1400	0	0		0	0	0	0	0
197	1	113	300	-1	495	227	9.7	26	ABaraapppa	262	-18	0	0		0	0	0	0	0
198	1	232	260	-1	460	119	21.4	31	ABpraapapp	270	409	0	0		0	0	0	0	0
199	1	62	84	-1	556	314	7.9	33	ABalpaapap	321	957	0	0		0	0	0	0	0
200	1	295	222	-1	267	90	13.1	28	ABprappaap	285	-1502	0	0		0	0	0	0	0
201	1	176	38	-1	322	157	10.3	31	Dpap	294	1446	0	0		0	0	0	0	0
202	1	200	241	-1	599	263	19.8	30	ABalappapp	191	0	0	0		0	0	0	0	0
203	1	3	239	-1	120	295	10.2	32	Caappd	315	-887	0	0		0	0	0	0	0
204	1	133	302	-1	375	300	22.4	31	ABplaaappp	307	-692	0	0		0	0	0	0	0
205	1	261	228	-1	484	376	15.1	29	ABplpaapaa	264	-814	0	0		0	0	0	0	0
206	1	100	103	-1	549	384	15.6	27	ABalpppaap	378	0	0	0		0	0	0	0	0
207	1	170	51	-1	465	302	19.7	27	ABplaaapaa	205	826	0	0		0	0	0	0	0
208	1	70	21	-1	202	199	23.1	41	Cpaaa	400	905	0	0		0	0	0	0	0
209	1	126	63	-1	491	237	6.2	31	ABarapaapp	278	-776	0	0		0	0	0	0	0
210	1	155	119	-1	187	194	5.1	28	ABprpppppp	264	144	0	0		0	0	0	0	0
211	1	169	99	-1	427	317	17.4	30	MSappaa	133	0	0	0		0	0	0	0	0
212	1	84	251	-1	356	301	3.5	28	ABplpappap	252	944	0	0		0	0	0	0	0
213	1	55	76	-1	600	320	5.8	27	ABalpaaaaa	249	65	0	0		0	0	0	0	0
214	1	159	82	-1	516	177	13.0	32	MSppapa	218	464	0	0		0	0	0	0	0
215	1	195	46	-1	468	391	21.3	29	ABplaappaa	255	774	0	0		0	0	0	0	0
216	1	296	86	-1	549	326	17.5	30	ABalapappa	75	0	0	0		0	0	0	0	0
217	1	255	185	-1	256	382	9.3	27	ABplppappp	239	644	0	0		0	0	0	0	0
218	1	223	104	-1	509	185	21.6	29	ABarpapapa	278	152	0	0		0	0	0	0	0
219	1	162	312	-1	466	280	21.9	32	ABplaaaapp	287	435	0	0		0	0	0	0	0
220	1	22	212	-1	548	196	18.6	29	ABalappppa	256	464	0	0		0	0	0	0	0
221	1	186	100	-1	400	274	11.7	30	MSaapaap	290	139	0	0		0	0	0	0	0
222	1	60	169	-1	364	295	9.1	27	MSaapapp	191	-179	0	0		0	0	0	0	0
223	1	77	154	-1	642	285	15.5	31	ABalappaa	156	0	0	0		0	0	0	0	0
224	1	307	42	-1	264	102	8.4	28	ABprppappp	191	-165	0	0		0	0	0	0	0
225	1	13	146	-1	215	271	4.1	29	ABplpppppp	263	-912	0	0		0	0	0	0	0
226	1	158	49	-1	257	285	4.0	29	ABplpppppa	265	370	0	0		0	0	0	0	0
227	1	51	22	-1	455	405	11.2	27	ABplpaaapa	-372	0	0	0		0	0	0	0	0
228	1	41	306	-1	525	378	9.1	27	ABalppapaa	228	-483	0	0		0	0	0	0	0
229	1	65	65	-1	587	238	10.7	27	ABaraappaa	-147	0	0	0		0	0	0	0	0
230	1	122	256	-1	568	319	13.0	31	MSapaaa	288	-14	0	0		0	0	0	0	0
231	1	73	238	-1	594	230	14.2	28	MSpaaaaa	251	0	0	0		0	0	0	0	0
232	1	168	303	-1	249	210	12.5	37	Eprp	372	-245	0	0		0	0	0	0	0
233	1	194	279	-1	551	150	18.4	29	ABpraapaaa	133	0	0	0		0	0	0	0	0
234	1	200	164	-1	631	257	16.5	29	ABalappapa	243	1450	0	0		0	0	0	0	0
235	1	8	140	-1	277	120	5.7	29	ABprpppaaa	-144	0	0	0		0	0	0	0	0
236	1	217	29	-1	149	269	19.9	39	Caaap	391	179	0	0		0	0	0	0	0
237	1	275	246	-1	168	238	5.5	34	Cpppp	332	138	0	0		0	0	0	0	0
238	1	283	235	-1	250	195	4.2	29	ABprpapppp	131	0	0	0		0	0	0	0	0
239	1	185	148	-1	375	316	17.5	31	MSappap	292	232	0	0		0	0	0	0	0
240	1	128	255	-1	389	401	13.8	29	ABplpaappp	48	0	0	0		0	0	0	0	0
241	1	12	193	-1	476	361	17.5	28	ABalpppppa	243	1119	0	0		0	0	0	0	0
242	1	46	67	-1	371	184	4.2	29	ABprpappaa	259	79	0	0		0	0	0	0	0
243	1	171	252	-1	363	374	7.6	27	ABplppaapa	271	-66	0	0		0	0	0	0	0
244	1	118	233	-1	385	179	22.4	34	ABarpappp	336	470	0	0		0	0	0	0	0
245	1	130	114	-1	539	303	3.8	28	ABalpaaapa	-193	0	0	0		0	0	0	0	0
246	1	107	278	-1	282	205	15.0	36	Epra	364	1044	0	0		0	0	0	0	0
247	1	222	117	-1	395	99	17.9	29	ABpraapppa	278	1038	0	0		0	0	0	0	0
248	1	298	132	-1	342	115	6.7	27	ABprppaapa	269	201	0	0		0	0	0	0	0
249	1	246	268	-1	381	344	19.5	29	ABplapaaaa	252	-162	0	0		0	0	0	0	0
250	1	72	273	-1	334	205	14.4	38	Earp	385	-835	0	0		0	0	0	0	0
251	1	144	313	-1	126	291	15.7	35	Caapa	123	0	0	0		0	0	0	0	0
252	1	141	248	-1	434	267	17.0	31	Eala	244	53	0	0		0	0	0	0	0
253	1	93	59	-1	503	317	23.4	32	ABplaapaap	275	-178	0	0		0	0	0	0	0
254	1	75	197	-1	607	186	15.0	28	ABalaapppa	193	410	0	0		0	0	0	0	0
255	1	19	215	-1	405	331	13.7	32	MSapapp	124	0	0	0		0	0	0	0	0
256	1	139	15	-1	500	319	3.7	29	ABalpapaap	-92	0	0	0		0	0	0	0	0
257	1	243	167	-1	430	113	6.8	27	ABprpapaaa	31	0	0	0		0	0	0	0	0
258	1	189	287	-1	388	242	21.5	35	ABarpaappp	146	0	0	0		0	0	0	0	0
259	1	97	143	-1	142	195	18.5	38	Cpaap	372	459	0	0		0	0	0	0	0
260	1	66	213	-1	414	306	10.1	26	MSaapapa	194	475	0	0		0	0	0	0	0
261	1	49	118	-1	542	269	15.6	30	MSaaaapa	161	0	0	0		0	0	0	0	0
262	1	220	92	-1	639	284	9.7	28	ABalaaaalp	282	0	0	0		0	0	0	0	0
263	1	254	64	-1	262	335	22.6	36	ABarppapa	230	0	0	0		0	0	0	0	0
264	1	95	186	-1	324	132	13.7	30	Dppa	297	805	0	0		0	0	0	0	0
265	1	203	159	-1	511	248	22.8	32	ABarpaapaa	276	351	0	0		0	0	0	0	0
266	1	23	291	-1	222	177	4.5	28	ABprpppppa	241	-220	0	0		0	0	0	0	0
267	1	26	180	-1	466	221	16.8	31	MSpaaapp	-320	0	0	0		0	0	0	0	0
268	1	138	201	-1	535	286	23.5	32	ABplaaaaap	320	797	0	0		0	0	0	0	0
269	1	229	301	-1	213	182	9.4	35	Cppap	171	0	0	0		0	0	0	0	0
270	1	249	125	-1	376	143	4.4	29	ABprpapapa	287	191	0	0		0	0	0	0	0
271	1	184	207	-1	149	335	8.1	28	ABplappppa	251	-109	0	0		0	0	0	0	0
272	1	280	232	-1	217	305	3.1	25	ABplpppapp	-88	0	0	0		0	0	0	0	0
273	1	79	181	-1	407	354	5.3	29	ABplpapapa	389	0	0	0		0	0	0	0	0
274	1	106	192	-1	266	181	8.5	36	Cppaa	361	348	0	0		0	0	0	0	0
275	1	282	80	-1	421	131	9.7	27	ABprppaaaa	227	-34	0	0		0	0	0	0	0
276	1	15	141	-1	249	113	11.2	27	ABprapppaa	202	-451	0	0		0	0	0	0	0
277	1	161	74	-1	590	361	10.1	28	ABalaaaarr	272	0	0	0		0	0	0	0	0
278	1	292	62	-1	274	310	10.1	34	Capaa	326	495	0	0		0	0	0	0	0
279	1	269	127	-1	514	230	13.3	28	MSpaapaa	429	0	0	0		0	0	0	0	0
280	1	173	39	-1	177	171	3.4	28	ABprpppapp	236	-895	0	0		0	0	0	0	0
281	1	250	3	-1	191	316	21.5	37	ABarppapp	348	-553	0	0		0	0	0	0	0
282	1	301	112	-1	295	94	17.5	30	ABprapaapp	248	-524	0	0		0	0	0	0	0
283	1	290	307	-1	182	157	18.2	36	ABarppppp	310	243	0	0		0	0	0	0	0
284	1	75	217	-1	567	161	16.5	28	ABalaapppp	205	-532	0	0		0	0	0	0	0
285	1	302	163	-1	298	340	15.3	32	Dapa	314	-143	0	0		0	0	0	0	0
286	1	58	263	-1	464	224	21.8	34	ABarpaapap	336	179	0	0		0	0	0	0	0
287	1	260	196	-1	322	396	10.7	27	ABplppapap	-199	0	0	0		0	0	0	0	0
288	1	216	28	-1	520	287	19.7	30	ABplaaaapa	266	349	0	0		0	0	0	0	0
289	1	201	44	-1	320	310	18.1	33	MSapppp	322	426	0	0		0	0	0	0	0
290	1	211	284	-1	486	110	13.5	29	ABprpaapaa	148	0	0	0		0	0	0	0	0
291	1	196	221	-1	272	118	18.1	31	ABprappapa	276	271	0	0		0	0	0	0	0
292	1	32	107	-1	444	147	4.5	29	ABarappapa	278	1332	0	0		0	0	0	0	0
293	1	228	267	-1	417	307	4.4	31	ABplpappaa	-68	0	0	0		0	0	0	0	0
294	1	259	170	-1	326	114	19.5	30	ABprapaaap	-369	0	0	0		0	0	0	0	0
295	1	289	20	-1	402	252	5.9	25	MSpapapa	200	0	0	0		0	0	0	0	0
296	1	64	257	-1	582	195	19.7	29	ABalapppap	247	423	0	0		0	0	0	0	0
297	1	236	295	-1	495	178	4.3	29	ABarapppap	243	730	0	0		0	0	0	0	0
298	1	25	69	-1	220	370	10.7	26	ABplapppaa	255	-100	0	0		0	0	0	0	0
299	1	71	178	-1	618	352	12.3	26	ABalppaaaa	244	0	0	0		0	0	0	0	0
300	1	287	308	-1	496	239	3.4	28	ABarapaaap	-55	0	0	0		0	0	0	0	0
301	1	180	204	-1	571	238	21.8	34	ABarpaaaa	86	0	0	0		0	0	0	0	0
302	1	27	249	-1	549	387	11.3	25	ABalppaapa	142	0	0	0		0	0	0	0	0
303	1	306	202	-1	462	186	4.5	27	ABarappaaa	236	430	0	0		0	0	0	0	0
304	1	284	210	-1	357	98	21.5	30	ABprapaaaa	-87	0	0	0		0	0	0	0	0
305	1	207	297	-1	404	343	22.5	30	ABplaaappa	246	458	0	0		0	0	0	0	0
306	1	143	187	-1	386	116	6.5	28	ABprpapaap	271	-192	0	0		0	0	0	0	0
307	1	256	286	-1	290	375	7.9	29	ABplpppaaa	270	296	0	0		0	0	0	0	0
308	1	271	43	-1	464	135	18.2	33	ABpraaappp	318	-528	0	0		0	0	0	0	0
309	1	304	264	-1	358	340	11.9	27	Daaa	134	0	0	0		0	0	0	0	0
310	1	102	138	-1	390	395	10.7	24	ABplppaaap	517	0	0	0		0	0	0	0	0
311	1	48	171	-1	582	315	20.3	31	ABalapapap	176	0	0	0		0	0	0	0	0
312	1	308	109	-1	279	248	8.5	29	Z2	261	-52	0	0		0	0	0	0	0
313	1	309	314	-1	343	266	10.0	30	Z3	163	-1139	0	0		0	0	0	0	0
