# Supplementary material for: The AP-2 Transcription Factor APTF-2 Is Required for Neuroblast and Epidermal Morphogenesis in Caenorhabditis elegans Embryogenesis
Source: PLoS Genet. 2016 May 13;12(5):e1006048. doi: 10.1371/journal.pgen.1006048 (PMC4866721; doi:10.1371/journal.pgen.1006048)
Supplement: S4 Text — (ZIP) [file pgen.1006048.s032.zip › nuclei/t148-nuclei]

1	1	66	12	-1	483	345	7.5	29	ABalpapapa	283	405	0	0		0	0	0	0	0
2	1	60	81	-1	549	353	8.9	28	ABalpaappp	272	-18	0	0		0	0	0	0	0
3	1	281	32	-1	192	316	21.6	36	ABarppapp	281	0	0	0		0	0	0	0	0
4	1	52	52	-1	532	244	11.3	31	ABaraappap	255	-430	0	0		0	0	0	0	0
5	1	147	156	-1	517	388	16.7	29	ABalpppapa	249	819	0	0		0	0	0	0	0
6	1	21	159	-1	504	371	11.4	28	ABplpaaaaa	-201	0	0	0		0	0	0	0	0
7	1	122	99	-1	157	338	11.8	28	ABplapappp	251	74	0	0		0	0	0	0	0
8	1	178	255	-1	297	300	21.5	35	ABarppaap	355	129	0	0		0	0	0	0	0
9	1	86	19	-1	485	119	10.5	30	ABprpaaaap	93	0	0	0		0	0	0	0	0
10	1	31	285	-1	488	341	21.3	29	ABplaapapa	244	181	0	0		0	0	0	0	0
11	1	115	214	-1	603	291	5.5	28	ABalpaapaa	244	175	0	0		0	0	0	0	0
12	1	78	80	-1	527	138	9.3	30	ABpraaaapa	256	-141	0	0		0	0	0	0	0
13	1	17	219	-1	513	292	14.3	30	MSaaapaa	48	0	0	0		0	0	0	0	0
14	1	144	20	-1	655	244	13.2	27	ABalaaappr	161	0	0	0		0	0	0	0	0
15	1	256	88	-1	499	316	3.7	28	ABalpapaap	-233	0	0	0		0	0	0	0	0
16	1	34	3	-1	467	163	14.8	31	MSppapp	31	0	0	0		0	0	0	0	0
17	1	38	62	-1	585	155	12.3	31	ABalaappa	268	145	0	0		0	0	0	0	0
18	1	98	314	-1	469	244	3.4	29	ABarapapaa	254	126	0	0		0	0	0	0	0
19	1	73	40	-1	552	127	10.4	28	ABpraaaaap	-57	0	0	0		0	0	0	0	0
20	1	295	73	-1	405	254	5.8	25	MSpapapa	312	0	0	0		0	0	0	0	0
21	1	208	221	-1	204	194	23.4	41	Cpaaa	40	0	0	0		0	0	0	0	0
22	1	227	84	-1	454	406	11.1	28	ABplpaaapa	256	-348	0	0		0	0	0	0	0
23	1	174	91	-1	315	311	8.4	33	MSaappp	-84	0	0	0		0	0	0	0	0
24	1	130	202	-1	192	128	13.7	30	ABprapappa	215	0	0	0		0	0	0	0	0
25	1	133	44	-1	472	382	7.5	29	ABalppappa	-47	0	0	0		0	0	0	0	0
26	1	173	167	-1	491	136	21.8	29	ABpraapapa	251	-502	0	0		0	0	0	0	0
27	1	62	209	-1	498	275	4.2	26	ABalpappaa	27	0	0	0		0	0	0	0	0
28	1	288	171	-1	526	289	19.9	30	ABplaaaapa	62	0	0	0		0	0	0	0	0
29	1	236	30	-1	152	269	20.3	39	Caaap	559	0	0	0		0	0	0	0	0
30	1	120	177	-1	180	158	6.2	27	ABprappppp	267	1117	0	0		0	0	0	0	0
31	1	136	10	-1	553	281	10.5	30	ABaraapaap	172	0	0	0		0	0	0	0	0
32	1	48	71	-1	495	134	16.4	28	ABpraaappa	149	0	0	0		0	0	0	0	0
33	1	177	289	-1	432	280	7.1	32	ABalpapppp	106	0	0	0		0	0	0	0	0
34	1	9	199	-1	360	261	5.4	27	MSpapapp	137	0	0	0		0	0	0	0	0
35	1	58	174	-1	227	252	12.4	37	Eplp	373	305	0	0		0	0	0	0	0
36	1	75	122	-1	441	106	18.7	27	ABpraappaa	-235	0	0	0		0	0	0	0	0
37	1	57	135	-1	457	109	14.3	28	ABprpaapap	232	406	0	0		0	0	0	0	0
38	1	201	303	-1	330	152	10.4	31	Dpap	314	-1650	0	0		0	0	0	0	0
39	1	280	258	-1	176	175	3.3	27	ABprpppapp	260	361	0	0		0	0	0	0	0
40	1	166	92	-1	152	165	10.4	29	ABprapappp	296	0	0	0		0	0	0	0	0
41	1	59	187	-1	522	292	10.5	29	ABaraapapa	-129	0	0	0		0	0	0	0	0
42	1	224	264	-1	266	100	8.2	27	ABprppappp	218	463	0	0		0	0	0	0	0
43	1	308	116	-1	463	136	17.7	32	ABpraaappp	296	-205	0	0		0	0	0	0	0
44	1	289	272	-1	322	310	18.0	33	MSapppp	336	755	0	0		0	0	0	0	0
45	1	67	9	-1	516	331	20.4	30	ABalapappp	192	0	0	0		0	0	0	0	0
46	1	215	66	-1	466	384	21.8	28	ABplaappaa	256	1095	0	0		0	0	0	0	0
47	1	126	23	-1	431	146	13.7	32	MSppppa	266	635	0	0		0	0	0	0	0
48	1	106	205	-1	327	178	3.9	28	ABprpappap	259	-1488	0	0		0	0	0	0	0
49	1	226	305	-1	256	287	4.1	29	ABplpppppa	260	1328	0	0		0	0	0	0	0
50	1	145	5	-1	241	117	6.8	27	ABprpppaap	273	388	0	0		0	0	0	0	0
51	1	207	110	-1	463	300	19.6	27	ABplaaapaa	211	210	0	0		0	0	0	0	0
52	1	193	35	-1	359	349	5.4	29	ABplpapapp	231	423	0	0		0	0	0	0	0
53	1	27	227	-1	190	346	17.4	30	ABplapapap	265	-1178	0	0		0	0	0	0	0
54	1	93	8	-1	631	319	14.4	32	ABalapaaa	288	0	0	0		0	0	0	0	0
55	1	20	222	-1	621	230	10.9	31	ABalaapaa	297	1118	0	0		0	0	0	0	0
56	1	148	267	-1	337	334	21.4	31	ABplapaaap	316	1232	0	0		0	0	0	0	0
57	1	128	93	-1	519	110	13.7	29	ABpraaaapp	229	0	0	0		0	0	0	0	0
58	1	65	112	-1	228	274	21.8	37	Caaaa	835	0	0	0		0	0	0	0	0
59	1	253	266	-1	507	317	23.5	31	ABplaapaap	318	77	0	0		0	0	0	0	0
60	1	23	229	-1	459	207	7.3	28	ABarapappa	227	743	0	0		0	0	0	0	0
61	1	56	236	-1	576	269	14.6	30	MSaaaaap	373	0	0	0		0	0	0	0	0
62	1	278	100	-1	276	315	10.0	34	Capaa	321	1097	0	0		0	0	0	0	0
63	1	209	217	-1	492	235	6.4	30	ABarapaapp	106	0	0	0		0	0	0	0	0
64	1	263	189	-1	262	336	22.5	35	ABarppapa	167	0	0	0		0	0	0	0	0
65	1	229	22	-1	584	235	10.8	27	ABaraappaa	-28	0	0	0		0	0	0	0	0
66	1	28	216	-1	560	201	4.4	28	ABaraaappa	146	0	0	0		0	0	0	0	0
67	1	242	107	-1	377	184	4.1	29	ABprpappaa	254	58	0	0		0	0	0	0	0
68	1	87	196	-1	516	225	15.5	31	MSpaaapa	150	0	0	0		0	0	0	0	0
69	1	298	138	-1	217	373	10.4	27	ABplapppaa	-27	0	0	0		0	0	0	0	0
70	1	37	105	-1	616	217	17.5	30	ABalapppaa	299	653	0	0		0	0	0	0	0
71	1	97	302	-1	402	120	21.3	33	ABpraappap	308	61	0	0		0	0	0	0	0
72	1	153	250	-1	402	139	4.2	28	ABarappapp	288	543	0	0		0	0	0	0	0
73	1	114	50	-1	573	158	8.5	27	ABpraaaaaa	255	-805	0	0		0	0	0	0	0
74	1	277	57	-1	591	366	10.3	29	ABalaaaarr	8	0	0	0		0	0	0	0	0
75	1	41	284	-1	427	160	21.9	33	ABarpappa	328	177	0	0		0	0	0	0	0
76	1	213	2	-1	596	327	5.5	28	ABalpaaaaa	249	64	0	0		0	0	0	0	0
77	1	10	64	-1	337	266	21.4	34	ABarppaaa	328	-467	0	0		0	0	0	0	0
78	1	143	146	-1	380	158	9.4	31	MSpppap	189	0	0	0		0	0	0	0	0
79	1	131	291	-1	178	131	10.8	26	ABprappppa	-90	0	0	0		0	0	0	0	0
80	1	275	297	-1	422	130	10.0	28	ABprppaaaa	265	603	0	0		0	0	0	0	0
81	1	36	16	-1	597	271	8.6	29	ABaraapaaa	228	378	0	0		0	0	0	0	0
82	1	214	47	153	512	173	12.9	33	MSppapa	200	142	0	0		0	0	0	0	0
83	1	12	108	-1	196	123	16.9	29	ABprapapap	258	463	0	0		0	0	0	0	0
84	1	199	148	-1	559	310	8.0	31	ABalpaapap	109	0	0	0		0	0	0	0	0
85	1	25	117	-1	534	245	7.6	30	ABaraaapap	-74	0	0	0		0	0	0	0	0
86	1	216	143	-1	557	331	18.4	29	ABalapappa	297	606	0	0		0	0	0	0	0
87	1	18	296	-1	475	293	8.6	27	ABalpapppa	176	0	0	0		0	0	0	0	0
88	1	76	210	-1	376	386	19.0	32	ABplaapppa	119	0	0	0		0	0	0	0	0
89	1	64	194	-1	290	179	4.2	28	ABprpapppa	242	133	0	0		0	0	0	0	0
90	1	15	238	-1	367	146	17.2	34	MSppppp	277	25	0	0		0	0	0	0	0
91	1	162	14	-1	424	226	7.8	29	MSpapaaa	84	0	0	0		0	0	0	0	0
92	1	262	127	-1	631	283	9.5	29	ABalaaaalp	-19	0	0	0		0	0	0	0	0
93	1	71	89	-1	440	375	18.5	31	ABalpppppp	314	446	0	0		0	0	0	0	0
94	1	45	94	-1	368	344	15.5	32	MSapppa	326	712	0	0		0	0	0	0	0
95	1	182	287	-1	262	310	15.0	34	Dapp	328	-911	0	0		0	0	0	0	0
96	1	6	169	-1	447	287	11.3	29	MSaapaaa	271	321	0	0		0	0	0	0	0
97	1	11	7	-1	467	294	5.0	29	ABalpappap	267	117	0	0		0	0	0	0	0
98	1	123	245	-1	498	135	7.5	28	ABprpaaaaa	235	-211	0	0		0	0	0	0	0
99	1	211	104	-1	429	316	17.3	30	MSappaa	389	0	0	0		0	0	0	0	0
100	1	221	41	-1	399	278	11.6	30	MSaapaap	281	462	0	0		0	0	0	0	0
101	1	1	21	-1	411	86	9.1	25	ABprppaaap	200	-320	0	0		0	0	0	0	0
102	1	14	69	-1	551	224	15.1	29	MSpaaaap	-232	0	0	0		0	0	0	0	0
103	1	206	172	-1	549	385	15.4	28	ABalpppaap	229	372	0	0		0	0	0	0	0
104	1	218	65	-1	507	183	21.8	30	ABarpapapa	246	-126	0	0		0	0	0	0	0
105	1	26	276	-1	470	288	15.2	30	MSaaapap	410	0	0	0		0	0	0	0	0
106	1	171	55	-1	557	327	22.5	29	ABplaapaaa	288	1285	0	0		0	0	0	0	0
107	1	292	54	-1	440	146	4.8	29	ABarappapa	283	747	0	0		0	0	0	0	0
108	1	22	170	-1	409	185	14.9	25	Eara	197	269	0	0		0	0	0	0	0
109	1	312	312	-1	279	248	7.5	29	Z2	266	-56	0	0		0	0	0	0	0
110	1	196	26	-1	187	343	8.1	27	ABplapppap	144	0	0	0		0	0	0	0	0
111	1	103	160	-1	430	380	7.8	28	ABalppappp	267	573	0	0		0	0	0	0	0
112	1	282	204	-1	294	93	17.7	29	ABprapaapp	291	-113	0	0		0	0	0	0	0
113	1	108	34	-1	312	204	6.5	34	MSpappp	328	-91	0	0		0	0	0	0	0
114	1	245	49	-1	535	303	4.0	27	ABalpaaapa	258	-834	0	0		0	0	0	0	0
115	1	165	309	-1	229	374	16.4	30	ABplappapa	267	-553	0	0		0	0	0	0	0
116	1	161	4	-1	621	329	9.5	28	ABalaaaarl	128	0	0	0		0	0	0	0	0
117	1	247	175	-1	397	98	17.9	30	ABpraapppa	94	0	0	0		0	0	0	0	0
118	1	261	179	-1	538	270	15.5	29	MSaaaapa	256	-475	0	0		0	0	0	0	0
119	1	210	286	-1	190	193	4.9	27	ABprpppppp	247	506	0	0		0	0	0	0	0
120	1	164	252	-1	380	92	9.3	29	ABprppapaa	264	601	0	0		0	0	0	0	0
121	1	151	118	-1	340	90	17.4	28	ABprapaapa	239	284	0	0		0	0	0	0	0
122	1	118	70	-1	552	149	13.1	27	ABpraaapaa	193	0	0	0		0	0	0	0	0
123	1	5	58	-1	616	300	17.0	27	ABalapapaa	218	-184	0	0		0	0	0	0	0
124	1	101	279	-1	528	221	4.0	27	ABarapaaaa	249	783	0	0		0	0	0	0	0
125	1	270	31	-1	372	141	4.2	28	ABprpapapa	246	-738	0	0		0	0	0	0	0
126	1	137	237	-1	591	273	21.8	28	ABplaaaaaa	277	69	0	0		0	0	0	0	0
127	1	279	254	-1	514	228	13.2	27	MSpaapaa	232	-195	0	0		0	0	0	0	0
128	1	43	299	-1	232	292	7.4	35	Capap	444	0	0	0		0	0	0	0	0
129	1	111	295	-1	618	243	5.4	26	ABaraaaaaa	233	0	0	0		0	0	0	0	0
130	1	53	37	-1	322	319	12.4	30	Daap	275	42	0	0		0	0	0	0	0
131	1	92	15	-1	507	303	7.1	29	ABalpaaapp	170	0	0	0		0	0	0	0	0
132	1	248	249	-1	343	111	6.7	27	ABprppaapa	233	100	0	0		0	0	0	0	0
133	1	124	25	-1	429	170	9.1	30	MSpppaa	306	602	0	0		0	0	0	0	0
134	1	69	129	-1	160	329	16.3	30	ABplapappa	-215	0	0	0		0	0	0	0	0
135	1	192	235	-1	540	352	15.8	28	ABalppppaa	254	-906	0	0		0	0	0	0	0
136	1	168	173	-1	636	210	13.6	27	ABalaaappl	290	0	0	0		0	0	0	0	0
137	1	82	253	-1	266	374	18.4	31	ABplappaaa	280	-517	0	0		0	0	0	0	0
138	1	310	182	-1	389	396	10.7	24	ABplppaaap	201	0	0	0		0	0	0	0	0
139	1	158	79	-1	345	304	6.4	29	MSaappa	-88	0	0	0		0	0	0	0	0
140	1	235	17	-1	280	119	6.3	28	ABprpppaaa	78	0	0	0		0	0	0	0	0
141	1	276	232	-1	249	106	10.8	27	ABprapppaa	-135	0	0	0		0	0	0	0	0
142	1	39	184	-1	345	257	15.9	38	Ealp	377	47	0	0		0	0	0	0	0
143	1	259	275	-1	144	196	18.5	39	Cpaap	394	677	0	0		0	0	0	0	0
144	1	172	59	-1	589	356	7.2	28	ABalpaappa	481	0	0	0		0	0	0	0	0
145	1	96	206	-1	409	377	20.7	33	ABplaappap	140	0	0	0		0	0	0	0	0
146	1	225	293	-1	213	271	4.0	28	ABplpppppp	54	0	0	0		0	0	0	0	0
147	1	16	103	-1	457	406	15.7	28	ABplpaapap	269	1189	0	0		0	0	0	0	0
148	1	239	150	-1	373	314	17.5	31	MSappap	288	866	0	0		0	0	0	0	0
149	1	167	123	-1	189	293	8.9	35	Cappp	78	0	0	0		0	0	0	0	0
150	1	47	128	-1	375	216	8.4	31	MSpapaap	313	-341	0	0		0	0	0	0	0
151	1	29	211	-1	272	155	12.8	34	Dppp	339	-77	0	0		0	0	0	0	0
152	1	100	192	-1	444	336	9.0	28	ABplpapaaa	62	0	0	0		0	0	0	0	0
153	1	7	274	-1	317	373	21.5	31	ABplapaapa	302	359	0	0		0	0	0	0	0
154	1	223	213	-1	640	281	15.3	32	ABalappaa	260	1030	0	0		0	0	0	0	0
155	1	89	188	-1	239	365	6.6	28	ABplpppaap	251	-283	0	0		0	0	0	0	0
156	1	119	243	-1	455	183	21.4	31	ABarpapapp	259	-264	0	0		0	0	0	0	0
157	1	4	198	-1	232	101	14.8	28	ABprappapp	246	-330	0	0		0	0	0	0	0
158	1	179	109	-1	461	98	10.5	27	ABprpaaapa	236	107	0	0		0	0	0	0	0
159	1	265	155	-1	514	251	22.6	32	ABarpaapaa	325	-89	0	0		0	0	0	0	0
160	1	55	141	-1	223	313	11.5	34	Cappa	179	0	0	0		0	0	0	0	0
161	1	142	42	-1	322	100	9.5	30	ABprppappa	170	0	0	0		0	0	0	0	0
162	1	146	233	-1	521	135	20.2	30	ABpraapaap	166	0	0	0		0	0	0	0	0
163	1	285	76	-1	301	341	15.3	32	Dapa	306	-755	0	0		0	0	0	0	0
164	1	234	290	-1	632	250	16.0	27	ABalappapa	270	605	0	0		0	0	0	0	0
165	1	46	86	-1	522	348	5.9	29	ABalpapaaa	241	-75	0	0		0	0	0	0	0
166	1	141	96	-1	437	241	20.8	32	ABarpaappa	252	474	0	0		0	0	0	0	0
167	1	257	11	-1	426	114	6.8	27	ABprpapaaa	-269	0	0	0		0	0	0	0	0
168	1	91	18	-1	467	369	11.8	30	ABplpaaaap	140	0	0	0		0	0	0	0	0
169	1	222	178	-1	361	297	9.2	29	MSaapapp	231	-1094	0	0		0	0	0	0	0
170	1	294	242	-1	327	119	19.5	31	ABprapaaap	313	1347	0	0		0	0	0	0	0
171	1	311	101	-1	588	310	20.2	31	ABalapapap	272	-457	0	0		0	0	0	0	0
172	1	72	263	-1	345	84	9.4	28	ABprppapap	237	1372	0	0		0	0	0	0	0
173	1	154	39	-1	444	235	4.2	31	ABarapapap	124	0	0	0		0	0	0	0	0
174	1	50	231	-1	279	260	15.7	35	Epla	348	106	0	0		0	0	0	0	0
175	1	109	234	-1	291	391	11.5	28	ABplppappa	-1	0	0	0		0	0	0	0	0
176	1	140	181	-1	139	270	4.4	29	Caappv	287	191	0	0		0	0	0	0	0
177	1	74	67	-1	537	207	6.8	27	ABarapaapa	267	-1167	0	0		0	0	0	0	0
178	1	299	269	-1	620	349	12.2	25	ABalppaaaa	248	0	0	0		0	0	0	0	0
179	1	112	152	-1	337	394	16.0	31	ABplaapppp	436	0	0	0		0	0	0	0	0
180	1	267	149	-1	468	225	16.7	31	MSpaaapp	264	503	0	0		0	0	0	0	0
181	1	273	119	-1	406	356	5.4	30	ABplpapapa	399	0	0	0		0	0	0	0	0
182	1	135	134	-1	333	233	4.1	31	MSpappa	98	0	0	0		0	0	0	0	0
183	1	105	246	-1	456	346	21.5	30	ABplaapapp	76	0	0	0		0	0	0	0	0
184	1	132	248	-1	299	142	3.5	28	ABprppppaa	270	490	0	0		0	0	0	0	0
185	1	217	163	-1	256	382	9.2	27	ABplppappp	229	642	0	0		0	0	0	0	0
186	1	264	85	-1	325	131	13.8	31	Dppa	314	-756	0	0		0	0	0	0	0
187	1	306	281	-1	385	113	6.7	28	ABprpapaap	156	0	0	0		0	0	0	0	0
188	1	99	43	-1	525	130	16.3	28	ABpraaapap	272	1648	0	0		0	0	0	0	0
189	1	84	142	-1	658	272	11.7	28	ABalaaapal	253	282	0	0		0	0	0	0	0
190	1	152	300	-1	248	378	12.6	29	ABplappaap	278	-296	0	0		0	0	0	0	0
191	1	159	63	-1	635	235	7.8	31	ABalaaaala	-98	0	0	0		0	0	0	0	0
192	1	274	46	-1	268	178	8.3	36	Cppaa	350	-218	0	0		0	0	0	0	0
193	1	241	13	-1	477	359	17.8	29	ABalpppppa	255	-153	0	0		0	0	0	0	0
194	1	104	98	-1	214	138	4.7	30	ABprpppapa	260	-56	0	0		0	0	0	0	0
195	1	94	1	-1	493	330	11.8	29	MSapaap	185	0	0	0		0	0	0	0	0
196	1	287	102	-1	323	396	10.5	27	ABplppapap	232	117	0	0		0	0	0	0	0
197	1	254	121	-1	607	186	14.8	29	ABalaapppa	133	0	0	0		0	0	0	0	0
198	1	30	218	-1	571	277	5.6	29	ABaraaaap	16	0	0	0		0	0	0	0	0
199	1	187	131	-1	289	350	5.3	27	ABplppppaa	252	102	0	0		0	0	0	0	0
200	1	77	56	-1	531	242	20.0	33	ABarpaaap	273	-357	0	0		0	0	0	0	0
201	1	268	75	-1	544	284	23.7	32	ABplaaaaap	271	-130	0	0		0	0	0	0	0
202	1	303	260	-1	467	184	4.6	27	ABarappaaa	258	88	0	0		0	0	0	0	0
203	1	129	137	-1	582	374	16.8	30	ABalpppaaa	254	303	0	0		0	0	0	0	0
204	1	301	168	-1	572	235	21.4	34	ABarpaaaa	339	695	0	0		0	0	0	0	0
205	1	70	28	-1	517	399	13.1	29	ABalppaapp	274	1054	0	0		0	0	0	0	0
206	1	2	200	-1	450	236	10.4	27	ABaraapppp	132	0	0	0		0	0	0	0	0
207	1	271	307	-1	150	336	8.2	28	ABplappppa	265	467	0	0		0	0	0	0	0
208	1	186	215	-1	512	172	18.1	28	ABalappppp	284	380	0	0		0	0	0	0	0
209	1	90	90	-1	576	244	6.4	28	ABaraaapaa	246	271	0	0		0	0	0	0	0
210	1	304	301	-1	363	103	21.3	30	ABprapaaaa	270	-399	0	0		0	0	0	0	0
211	1	35	29	-1	606	342	17.0	34	ABalapaap	163	0	0	0		0	0	0	0	0
212	1	220	113	-1	548	193	18.9	28	ABalappppa	275	786	0	0		0	0	0	0	0
213	1	260	68	-1	417	312	10.4	27	MSaapapa	159	0	0	0		0	0	0	0	0
214	1	160	132	-1	430	391	12.7	30	ABplpaaapp	254	726	0	0		0	0	0	0	0
215	1	255	193	-1	408	334	14.1	31	MSapapp	311	733	0	0		0	0	0	0	0
216	1	175	247	-1	600	288	13.4	27	MSaaaaaa	255	-830	0	0		0	0	0	0	0
217	1	284	207	-1	568	160	16.3	30	ABalaapppp	70	0	0	0		0	0	0	0	0
218	1	176	208	-1	426	307	21.3	30	ABplaaapap	228	-469	0	0		0	0	0	0	0
219	1	95	251	-1	594	214	5.0	26	ABaraaaaap	363	0	0	0		0	0	0	0	0
220	1	191	45	-1	316	188	21.9	37	ABarpppap	376	480	0	0		0	0	0	0	0
221	1	291	191	-1	267	114	18.5	30	ABprappapa	283	245	0	0		0	0	0	0	0
222	1	200	82	-1	268	91	13.2	30	ABprappaap	68	0	0	0		0	0	0	0	0
223	1	156	240	-1	627	302	11.6	29	ABalaaapar	264	220	0	0		0	0	0	0	0
224	1	51	197	-1	422	402	16.2	29	ABplpaappa	264	1121	0	0		0	0	0	0	0
225	1	107	164	-1	541	156	5.6	29	ABarapppaa	280	0	0	0		0	0	0	0	0
226	1	149	125	-1	471	198	13.0	29	MSpaapap	435	0	0	0		0	0	0	0	0
227	1	80	310	-1	253	330	4.1	30	ABplppppap	126	0	0	0		0	0	0	0	0
228	1	205	145	-1	486	375	15.2	29	ABplpaapaa	289	677	0	0		0	0	0	0	0
229	1	184	212	-1	491	394	19.2	29	ABalpppapp	261	-1244	0	0		0	0	0	0	0
230	1	139	95	-1	225	352	21.9	31	ABplapapaa	270	272	0	0		0	0	0	0	0
231	1	3	241	-1	184	359	13.9	28	ABplappapp	269	-40	0	0		0	0	0	0	0
232	1	272	298	-1	220	304	3.1	24	ABplpppapp	235	172	0	0		0	0	0	0	0
233	1	244	270	-1	387	181	22.5	34	ABarpappp	345	-811	0	0		0	0	0	0	0
234	1	188	282	-1	399	214	4.3	30	ABarapappp	303	90	0	0		0	0	0	0	0
235	1	238	162	-1	251	194	3.8	30	ABprpapppp	431	0	0	0		0	0	0	0	0
236	1	61	311	-1	418	369	10.7	29	ABplppaaaa	259	91	0	0		0	0	0	0	0
237	1	190	6	-1	490	268	17.8	30	MSaaaapp	282	-614	0	0		0	0	0	0	0
238	1	231	265	-1	592	230	14.1	27	MSpaaaaa	-134	0	0	0		0	0	0	0	0
239	1	203	38	-1	119	296	10.1	33	Caappd	758	0	0	0		0	0	0	0	0
240	1	121	239	-1	483	269	10.9	29	ABaraapapp	140	0	0	0		0	0	0	0	0
241	1	202	261	-1	601	260	19.5	29	ABalappapp	285	-127	0	0		0	0	0	0	0
242	0	54	-1	-1	424	249	12.9	24		201	-915	0	0		0	0	0	0	0
243	1	24	77	-1	298	389	17.8	29	ABplapaapp	268	300	0	0		0	0	0	0	0
244	1	155	60	-1	349	146	22.5	34	ABarpppaa	204	0	0	0		0	0	0	0	0
245	1	170	147	-1	432	181	4.4	27	ABarappaap	233	637	0	0		0	0	0	0	0
246	1	237	308	-1	173	240	5.6	34	Cpppp	349	95	0	0		0	0	0	0	0
247	1	116	61	-1	331	335	4.5	28	ABplpapppa	239	78	0	0		0	0	0	0	0
248	1	252	51	-1	420	266	16.5	35	Eala	347	302	0	0		0	0	0	0	0
249	1	302	36	-1	545	387	11.3	25	ABalppaapa	225	-584	0	0		0	0	0	0	0
250	1	195	203	-1	312	128	6.4	28	ABprppaapp	265	431	0	0		0	0	0	0	0
251	1	212	225	-1	353	303	3.4	28	ABplpappap	285	-48	0	0		0	0	0	0	0
252	1	243	268	-1	362	374	7.5	28	ABplppaapa	245	-255	0	0		0	0	0	0	0
253	1	81	278	-1	335	141	3.8	29	ABprpapapp	249	-252	0	0		0	0	0	0	0
254	1	134	257	-1	461	255	13.7	27	MSaaapp	194	0	0	0		0	0	0	0	0
255	1	240	259	-1	391	402	13.9	28	ABplpaappp	242	1244	0	0		0	0	0	0	0
256	1	230	136	-1	564	319	12.9	30	MSapaaa	306	202	0	0		0	0	0	0	0
257	1	296	130	-1	582	196	18.8	28	ABalapppap	288	159	0	0		0	0	0	0	0
258	1	169	106	-1	462	330	15.1	30	MSapapa	267	617	0	0		0	0	0	0	0
259	1	110	157	-1	326	79	13.4	28	ABprappaaa	171	0	0	0		0	0	0	0	0
260	1	198	283	-1	459	122	21.6	32	ABpraapapp	261	111	0	0		0	0	0	0	0
261	1	32	53	-1	436	92	15.4	29	ABprpaappa	250	-215	0	0		0	0	0	0	0
262	1	79	176	-1	213	131	9.2	28	ABprapppap	238	-1381	0	0		0	0	0	0	0
263	1	286	220	-1	472	232	21.7	34	ABarpaapap	306	-509	0	0		0	0	0	0	0
264	1	309	256	-1	357	345	12.2	26	Daaa	255	246	0	0		0	0	0	0	0
265	1	68	114	-1	614	186	11.4	34	ABalaapap	336	488	0	0		0	0	0	0	0
266	1	157	161	-1	497	368	5.6	27	ABalppapap	221	234	0	0		0	0	0	0	0
267	1	293	195	-1	418	308	4.1	31	ABplpappaa	328	0	0	0		0	0	0	0	0
268	1	249	111	-1	380	343	19.7	28	ABplapaaaa	283	-863	0	0		0	0	0	0	0
269	1	13	74	-1	556	339	4.4	27	ABalpaaaap	271	80	0	0		0	0	0	0	0
270	1	85	165	-1	541	186	22.2	35	ABarpapaa	323	1098	0	0		0	0	0	0	0
271	1	127	154	-1	167	301	5.5	28	ABplappppp	269	987	0	0		0	0	0	0	0
272	1	83	140	-1	498	183	8.9	30	MSppaap	210	0	0	0		0	0	0	0	0
273	1	250	124	-1	336	207	14.4	39	Earp	392	-391	0	0		0	0	0	0	0
274	1	185	133	-1	541	186	11.3	27	MSppaaap	190	1051	0	0		0	0	0	0	0
275	1	19	223	-1	531	187	4.5	28	ABaraaappp	50	0	0	0		0	0	0	0	0
276	1	40	115	-1	272	147	22.5	36	ABarppppa	328	-179	0	0		0	0	0	0	0
277	1	189	292	-1	361	398	11.3	28	ABplppapaa	283	-341	0	0		0	0	0	0	0
278	1	246	244	-1	285	202	14.5	37	Epra	356	733	0	0		0	0	0	0	0
279	1	233	24	-1	551	149	18.5	27	ABpraapaaa	234	469	0	0		0	0	0	0	0
280	1	185	166	-1	582	203	9.0	26	MSppaaaa	203	108	0	0		0	0	0	0	0
281	1	194	139	-1	432	93	11.2	28	ABprpaaapp	216	467	0	0		0	0	0	0	0
282	1	150	201	-1	319	368	7.3	28	ABplppaapp	223	1650	0	0		0	0	0	0	0
283	1	163	83	-1	403	82	12.5	29	ABprpaappp	260	-594	0	0		0	0	0	0	0
284	1	290	277	-1	488	112	13.4	28	ABprpaapaa	145	0	0	0		0	0	0	0	0
285	1	42	273	-1	509	350	18.0	29	ABalppppap	-98	0	0	0		0	0	0	0	0
286	1	307	190	-1	286	373	7.6	28	ABplpppaaa	243	-342	0	0		0	0	0	0	0
287	1	258	294	-1	384	247	21.6	34	ABarpaappp	330	1382	0	0		0	0	0	0	0
288	1	181	48	-1	253	148	5.0	28	ABprppppap	277	287	0	0		0	0	0	0	0
289	1	8	183	-1	287	303	3.7	29	ABplpapppp	286	-468	0	0		0	0	0	0	0
290	1	138	180	-1	464	121	7.6	29	ABarappppp	233	-194	0	0		0	0	0	0	0
291	1	266	120	-1	226	174	4.6	29	ABprpppppa	229	97	0	0		0	0	0	0	0
292	1	88	271	-1	389	356	8.6	29	ABplpapaap	267	-133	0	0		0	0	0	0	0
293	1	102	304	-1	377	135	13.7	30	Dpaa	267	-348	0	0		0	0	0	0	0
294	1	183	288	-1	213	229	5.7	34	Cpppa	494	0	0	0		0	0	0	0	0
295	1	297	158	-1	500	175	4.3	29	ABarapppap	76	0	0	0		0	0	0	0	0
296	1	33	230	-1	208	340	4.3	31	ABplpppapa	275	1501	0	0		0	0	0	0	0
297	1	305	185	-1	401	343	22.6	30	ABplaaappa	301	425	0	0		0	0	0	0	0
298	1	180	144	-1	484	151	5.3	29	ABarappppa	24	0	0	0		0	0	0	0	0
299	1	117	228	-1	227	129	20.8	32	ABprapapaa	319	678	0	0		0	0	0	0	0
300	1	197	33	-1	494	228	9.8	27	ABaraapppa	237	107	0	0		0	0	0	0	0
301	1	269	72	-1	214	181	9.4	36	Cppap	347	127	0	0		0	0	0	0	0
302	1	204	262	-1	372	300	22.4	31	ABplaaappp	271	308	0	0		0	0	0	0	0
303	1	232	280	-1	250	210	12.3	38	Eprp	377	255	0	0		0	0	0	0	0
304	1	63	151	-1	117	236	8.0	36	Cpapp	317	746	0	0		0	0	0	0	0
305	1	44	97	-1	365	81	15.3	29	ABpraapppp	291	302	0	0		0	0	0	0	0
306	1	228	87	-1	523	380	8.8	27	ABalppapaa	234	-187	0	0		0	0	0	0	0
307	1	283	224	-1	180	154	17.8	36	ABarppppp	-386	0	0	0		0	0	0	0	0
308	1	300	313	-1	497	231	3.4	29	ABarapaaap	206	0	0	0		0	0	0	0	0
309	1	125	126	-1	445	345	5.9	28	ABalpapapp	280	395	0	0		0	0	0	0	0
310	1	113	186	-1	572	374	12.7	29	ABalppaaap	257	190	0	0		0	0	0	0	0
311	1	49	27	-1	119	209	13.6	37	Cpapa	375	-308	0	0		0	0	0	0	0
312	1	219	306	-1	465	286	22.4	33	ABplaaaapp	41	0	0	0		0	0	0	0	0
313	1	251	226	-1	128	290	15.7	35	Caapa	211	0	0	0		0	0	0	0	0
314	1	313	315	-1	344	263	10.0	30	Z3	163	-1139	0	0		0	0	0	0	0
