# Supplementary material for: The AP-2 Transcription Factor APTF-2 Is Required for Neuroblast and Epidermal Morphogenesis in Caenorhabditis elegans Embryogenesis
Source: PLoS Genet. 2016 May 13;12(5):e1006048. doi: 10.1371/journal.pgen.1006048 (PMC4866721; doi:10.1371/journal.pgen.1006048)
Supplement: S4 Text — (ZIP) [file pgen.1006048.s032.zip › nuclei/t149-nuclei]

1	1	195	195	-1	495	329	11.7	29	MSapaap	284	-646	0	0		0	0	0	0	0
2	1	76	189	-1	592	329	5.2	28	ABalpaaaaa	55	0	0	0		0	0	0	0	0
3	1	16	15	-1	466	169	15.5	32	MSppapp	281	-613	0	0		0	0	0	0	0
4	1	116	201	-1	617	330	9.4	27	ABalaaaarl	249	449	0	0		0	0	0	0	0
5	1	50	138	-1	239	120	6.6	27	ABprpppaap	228	336	0	0		0	0	0	0	0
6	1	237	271	-1	490	269	17.9	30	MSaaaapp	295	339	0	0		0	0	0	0	0
7	1	97	259	-1	464	290	5.0	29	ABalpappap	265	-194	0	0		0	0	0	0	0
8	1	54	24	-1	628	319	14.5	32	ABalapaaa	-40	0	0	0		0	0	0	0	0
9	1	45	234	-1	517	340	20.3	30	ABalapappp	213	0	0	0		0	0	0	0	0
10	1	31	78	-1	552	280	10.6	30	ABaraapaap	151	0	0	0		0	0	0	0	0
11	1	167	194	-1	425	115	6.7	28	ABprpapaaa	261	1348	0	0		0	0	0	0	0
12	1	1	221	-1	480	346	7.4	29	ABalpapapa	424	0	0	0		0	0	0	0	0
13	1	193	140	-1	474	360	17.6	28	ABalpppppa	218	0	0	0		0	0	0	0	0
14	1	91	177	-1	426	226	7.9	29	MSpapaaa	51	0	0	0		0	0	0	0	0
15	1	131	230	-1	507	300	7.1	27	ABalpaaapp	179	0	0	0		0	0	0	0	0
16	1	81	208	-1	593	272	8.8	29	ABaraapaaa	78	0	0	0		0	0	0	0	0
17	1	140	228	-1	278	125	6.4	29	ABprpppaaa	289	259	0	0		0	0	0	0	0
18	1	168	27	-1	468	369	11.8	29	ABplpaaaap	253	141	0	0		0	0	0	0	0
19	1	9	168	-1	486	118	10.4	29	ABprpaaaap	113	0	0	0		0	0	0	0	0
20	1	14	33	-1	657	243	12.7	27	ABalaaappr	277	117	0	0		0	0	0	0	0
21	1	101	116	-1	411	89	9.0	24	ABprppaaap	196	933	0	0		0	0	0	0	0
22	1	65	214	-1	585	236	11.0	27	ABaraappaa	325	0	0	0		0	0	0	0	0
23	1	47	239	-1	433	147	13.8	31	MSppppa	317	0	0	0		0	0	0	0	0
24	1	279	11	-1	552	151	19.2	27	ABpraapaaa	268	479	0	0		0	0	0	0	0
25	1	133	77	-1	430	168	9.4	31	MSpppaa	262	-388	0	0		0	0	0	0	0
26	1	110	233	-1	183	345	7.8	27	ABplapppap	244	-536	0	0		0	0	0	0	0
27	1	311	237	-1	121	209	14.1	37	Cpapa	358	202	0	0		0	0	0	0	0
28	1	205	315	-1	520	396	12.8	29	ABalppaapp	283	420	0	0		0	0	0	0	0
29	1	211	28	-1	608	343	17.2	32	ABalapaap	182	0	0	0		0	0	0	0	0
30	1	29	262	-1	156	271	20.4	39	Caaap	395	355	0	0		0	0	0	0	0
31	1	125	278	-1	369	141	4.2	28	ABprpapapa	274	159	0	0		0	0	0	0	0
32	1	3	174	-1	194	316	21.6	35	ABarppapp	348	256	0	0		0	0	0	0	0
33	1	300	98	-1	496	229	10.0	28	ABaraapppa	247	107	0	0		0	0	0	0	0
34	1	113	183	-1	315	201	6.6	35	MSpappp	320	272	0	0		0	0	0	0	0
35	1	52	104	-1	355	347	5.3	29	ABplpapapp	235	424	0	0		0	0	0	0	0
36	1	249	155	-1	548	390	11.0	25	ABalppaapa	210	89	0	0		0	0	0	0	0
37	1	130	273	-1	324	316	12.6	31	Daap	298	205	0	0		0	0	0	0	0
38	1	239	105	-1	122	298	10.2	33	Caappd	332	-524	0	0		0	0	0	0	0
39	1	173	206	-1	446	235	4.4	30	ABarapapap	272	440	0	0		0	0	0	0	0
40	1	19	63	-1	555	130	10.7	29	ABpraaaaap	-30	0	0	0		0	0	0	0	0
41	1	100	75	-1	398	278	11.6	30	MSaapaap	286	508	0	0		0	0	0	0	0
42	1	161	303	-1	319	96	9.3	29	ABprppappa	215	832	0	0		0	0	0	0	0
43	1	188	126	-1	528	135	16.5	29	ABpraaapap	262	763	0	0		0	0	0	0	0
44	1	25	137	-1	470	382	7.6	27	ABalppappa	260	0	0	0		0	0	0	0	0
45	1	220	19	-1	310	187	21.9	38	ABarpppap	380	1165	0	0		0	0	0	0	0
46	1	192	192	-1	267	175	8.6	36	Cppaa	355	700	0	0		0	0	0	0	0
47	1	82	295	-1	489	161	13.2	28	MSppapap	199	135	0	0		0	0	0	0	0
48	1	288	270	-1	251	151	5.1	28	ABprppppap	288	19	0	0		0	0	0	0	0
49	1	114	269	-1	529	304	4.2	27	ABalpaaapa	258	-251	0	0		0	0	0	0	0
50	1	73	131	-1	575	159	8.7	28	ABpraaaaaa	78	0	0	0		0	0	0	0	0
51	1	248	101	-1	415	268	16.5	33	Eala	182	410	0	0		0	0	0	0	0
52	1	4	176	-1	534	245	11.4	30	ABaraappap	178	0	0	0		0	0	0	0	0
53	1	261	275	-1	434	96	15.5	30	ABprpaappa	88	0	0	0		0	0	0	0	0
54	1	107	246	-1	444	141	5.1	29	ABarappapa	254	-133	0	0		0	0	0	0	0
55	1	106	61	-1	557	330	22.6	30	ABplaapaaa	275	357	0	0		0	0	0	0	0
56	1	200	244	-1	528	247	20.5	33	ABarpaaap	318	-17	0	0		0	0	0	0	0
57	1	74	165	-1	586	367	10.4	30	ABalaaaarr	268	643	0	0		0	0	0	0	0
58	1	123	136	-1	620	300	17.5	27	ABalapapaa	199	127	0	0		0	0	0	0	0
59	1	144	200	-1	591	356	7.5	28	ABalpaappa	271	0	0	0		0	0	0	0	0
60	1	244	232	-1	345	149	22.4	35	ABarpppaa	331	514	0	0		0	0	0	0	0
61	1	247	281	-1	328	327	4.2	28	ABplpapppa	245	698	0	0		0	0	0	0	0
62	1	17	66	-1	586	155	12.4	32	ABalaappa	126	0	0	0		0	0	0	0	0
63	1	191	89	-1	639	240	7.8	31	ABalaaaala	252	-689	0	0		0	0	0	0	0
64	1	77	302	-1	336	267	22.3	36	ABarppaaa	865	0	0	0		0	0	0	0	0
65	1	104	25	-1	507	186	22.1	30	ABarpapapa	182	0	0	0		0	0	0	0	0
66	1	46	211	-1	464	387	21.8	28	ABplaappaa	281	-481	0	0		0	0	0	0	0
67	1	177	249	-1	534	209	6.7	28	ABarapaapa	234	361	0	0		0	0	0	0	0
68	1	213	160	-1	420	308	10.7	27	MSaapapa	215	153	0	0		0	0	0	0	0
69	1	102	212	-1	549	220	15.3	29	MSpaaaap	178	0	0	0		0	0	0	0	0
70	1	122	255	-1	556	149	13.3	27	ABpraaapaa	205	0	0	0		0	0	0	0	0
71	1	32	187	-1	498	135	16.4	28	ABpraaappa	259	-149	0	0		0	0	0	0	0
72	1	301	247	-1	213	180	9.5	36	Cppap	361	495	0	0		0	0	0	0	0
73	1	20	109	-1	407	253	5.6	25	MSpapapa	67	0	0	0		0	0	0	0	0
74	1	269	59	-1	550	341	4.5	27	ABalpaaaap	133	0	0	0		0	0	0	0	0
75	1	201	38	-1	542	289	24.1	32	ABplaaaaap	271	800	0	0		0	0	0	0	0
76	1	163	107	-1	305	340	15.2	33	Dapa	291	464	0	0		0	0	0	0	0
77	1	243	127	-1	297	390	17.7	32	ABplapaapp	314	-124	0	0		0	0	0	0	0
78	0	242	-1	-1	424	254	13.3	23		325	0	0	0		0	0	0	0	0
79	1	139	55	-1	349	304	6.4	30	MSaappa	270	856	0	0		0	0	0	0	0
80	1	12	267	-1	526	139	10.0	29	ABpraaaapa	256	-487	0	0		0	0	0	0	0
81	1	2	115	-1	547	356	8.9	28	ABalpaappp	279	824	0	0		0	0	0	0	0
82	1	222	182	-1	268	93	13.3	30	ABprappaap	257	-876	0	0		0	0	0	0	0
83	1	283	261	-1	403	79	12.5	29	ABprpaappp	227	345	0	0		0	0	0	0	0
84	1	22	150	-1	452	405	11.2	28	ABplpaaapa	246	-23	0	0		0	0	0	0	0
85	1	186	128	-1	329	129	13.8	31	Dppa	285	-376	0	0		0	0	0	0	0
86	1	165	227	-1	519	344	5.8	28	ABalpapaaa	238	0	0	0		0	0	0	0	0
87	1	306	210	-1	522	381	8.5	28	ABalppapaa	434	0	0	0		0	0	0	0	0
88	1	15	18	-1	494	312	3.8	29	ABalpapaap	92	0	0	0		0	0	0	0	0
89	1	93	240	-1	439	376	18.6	31	ABalpppppp	284	811	0	0		0	0	0	0	0
90	1	209	31	-1	574	245	6.7	27	ABaraaapaa	257	0	0	0		0	0	0	0	0
91	1	23	26	-1	322	309	8.5	33	MSaappp	325	-498	0	0		0	0	0	0	0
92	1	40	113	-1	151	168	10.4	29	ABprapappp	-73	0	0	0		0	0	0	0	0
93	1	57	42	-1	520	111	14.3	29	ABpraaaapp	-87	0	0	0		0	0	0	0	0
94	1	94	103	-1	365	343	15.5	32	MSapppa	329	-405	0	0		0	0	0	0	0
95	1	230	90	-1	223	354	21.9	33	ABplapapaa	146	0	0	0		0	0	0	0	0
96	1	166	141	-1	435	240	20.9	31	ABarpaappa	284	158	0	0		0	0	0	0	0
97	1	305	215	-1	366	81	15.4	30	ABpraapppp	248	289	0	0		0	0	0	0	0
98	1	194	158	-1	211	142	4.5	30	ABprpppapa	291	372	0	0		0	0	0	0	0
99	1	7	218	-1	156	338	11.6	28	ABplapappp	83	0	0	0		0	0	0	0	0
100	1	62	151	-1	278	316	10.2	35	Capaa	313	-161	0	0		0	0	0	0	0
101	1	171	67	-1	587	312	20.0	31	ABalapapap	-141	0	0	0		0	0	0	0	0
102	1	196	36	-1	325	395	10.4	27	ABplppapap	117	0	0	0		0	0	0	0	0
103	1	147	3	-1	457	405	15.6	28	ABplpaapap	199	0	0	0		0	0	0	0	0
104	1	99	148	-1	429	317	17.4	31	MSappaa	80	0	0	0		0	0	0	0	0
105	1	70	86	-1	616	223	17.5	29	ABalapppaa	287	-67	0	0		0	0	0	0	0
106	1	258	173	-1	465	331	14.8	30	MSapapa	62	0	0	0		0	0	0	0	0
107	1	67	5	-1	377	182	4.1	29	ABprpappaa	253	-566	0	0		0	0	0	0	0
108	1	83	10	-1	196	123	16.5	29	ABprapapap	271	470	0	0		0	0	0	0	0
109	1	158	299	-1	464	98	10.8	27	ABprpaaapa	219	108	0	0		0	0	0	0	0
110	1	51	135	-1	468	303	19.4	28	ABplaaapaa	-100	0	0	0		0	0	0	0	0
111	1	268	37	-1	379	343	19.7	28	ABplapaaaa	246	72	0	0		0	0	0	0	0
112	1	58	242	-1	232	280	21.4	37	Caaaa	302	0	0	0		0	0	0	0	0
113	1	212	184	-1	554	193	18.7	29	ABalappppa	289	-308	0	0		0	0	0	0	0
114	1	265	191	314	612	188	11.4	33	ABalaapap	84	0	0	0		0	0	0	0	0
115	1	276	39	-1	274	136	22.5	36	ABarppppa	218	0	0	0		0	0	0	0	0
116	1	43	179	-1	462	132	17.8	33	ABpraaappp	108	0	0	0		0	0	0	0	0
117	1	85	54	-1	536	242	7.7	30	ABaraaapap	96	0	0	0		0	0	0	0	0
118	1	121	268	-1	338	91	17.4	28	ABprapaapa	280	782	0	0		0	0	0	0	0
119	1	181	229	-1	405	356	5.4	30	ABplpapapa	82	0	0	0		0	0	0	0	0
120	1	291	56	-1	227	179	4.9	27	ABprpppppa	270	874	0	0		0	0	0	0	0
121	1	197	159	-1	607	190	14.7	29	ABalaapppa	212	124	0	0		0	0	0	0	0
122	1	36	85	-1	439	106	18.7	28	ABpraappaa	88	0	0	0		0	0	0	0	0
123	1	149	272	-1	186	293	9.1	35	Cappp	285	-815	0	0		0	0	0	0	0
124	1	273	167	-1	335	207	14.3	38	Earp	387	-1842	0	0		0	0	0	0	0
125	1	226	114	-1	469	201	13.0	29	MSpaapap	317	0	0	0		0	0	0	0	0
126	1	309	97	-1	442	344	5.7	28	ABalpapapp	259	201	0	0		0	0	0	0	0
127	1	92	190	-1	630	282	9.7	28	ABalaaaalp	231	0	0	0		0	0	0	0	0
128	1	150	29	-1	378	218	8.2	31	MSpapaap	307	-206	0	0		0	0	0	0	0
129	1	134	166	-1	158	332	16.3	29	ABplapappa	254	-215	0	0		0	0	0	0	0
130	1	257	289	-1	587	200	18.7	29	ABalapppap	256	1068	0	0		0	0	0	0	0
131	1	199	313	-1	288	346	5.5	27	ABplppppaa	235	1358	0	0		0	0	0	0	0
132	1	214	44	-1	428	392	12.5	29	ABplpaaapp	262	-181	0	0		0	0	0	0	0
133	1	274	178	-1	540	187	11.0	28	MSppaaap	106	0	0	0		0	0	0	0	0
134	1	182	81	-1	335	232	4.1	30	MSpappa	57	0	0	0		0	0	0	0	0
135	1	37	102	-1	459	110	14.4	27	ABprpaapap	240	-861	0	0		0	0	0	0	0
136	1	256	219	-1	564	323	12.7	31	MSapaaa	249	0	0	0		0	0	0	0	0
137	1	203	123	-1	578	377	16.9	29	ABalpppaaa	254	614	0	0		0	0	0	0	0
138	1	69	216	-1	222	370	10.3	27	ABplapppaa	234	916	0	0		0	0	0	0	0
139	1	281	213	-1	435	95	11.5	28	ABprpaaapp	251	794	0	0		0	0	0	0	0
140	1	272	265	-1	495	181	9.2	29	MSppaap	-73	0	0	0		0	0	0	0	0
141	1	160	304	-1	225	312	11.4	35	Cappa	303	807	0	0		0	0	0	0	0
142	1	189	100	-1	659	275	11.9	28	ABalaaapal	227	277	0	0		0	0	0	0	0
143	1	86	181	-1	557	337	18.6	29	ABalapappa	292	1141	0	0		0	0	0	0	0
144	1	298	156	-1	487	149	5.4	29	ABarappppa	229	41	0	0		0	0	0	0	0
145	1	228	30	-1	486	377	15.1	28	ABplpaapaa	105	0	0	0		0	0	0	0	0
146	1	78	106	-1	385	155	9.7	31	MSpppap	94	0	0	0		0	0	0	0	0
147	1	245	263	-1	430	179	4.2	27	ABarappaap	235	-4	0	0		0	0	0	0	0
148	1	84	68	-1	565	313	8.1	31	ABalpaapap	335	0	0	0		0	0	0	0	0
149	1	180	82	-1	470	227	16.5	31	MSpaaapp	301	-786	0	0		0	0	0	0	0
150	1	148	203	-1	372	313	17.7	31	MSappap	266	249	0	0		0	0	0	0	0
151	1	304	202	-1	119	237	8.3	35	Cpapp	474	0	0	0		0	0	0	0	0
152	1	179	57	-1	337	395	15.6	32	ABplaapppp	279	-260	0	0		0	0	0	0	0
153	1	82	288	-1	531	177	13.5	28	MSppapaa	193	141	0	0		0	0	0	0	0
154	1	271	235	-1	165	302	5.4	28	ABplappppp	412	0	0	0		0	0	0	0	0
155	1	159	241	-1	509	258	22.6	32	ABarpaapaa	311	810	0	0		0	0	0	0	0
156	1	5	306	-1	519	389	16.8	29	ABalpppapa	290	44	0	0		0	0	0	0	0
157	1	259	282	-1	325	79	13.4	28	ABprappaaa	164	0	0	0		0	0	0	0	0
158	1	295	133	-1	503	172	4.5	29	ABarapppap	202	77	0	0		0	0	0	0	0
159	1	6	95	-1	503	370	11.4	29	ABplpaaaaa	123	0	0	0		0	0	0	0	0
160	1	111	122	-1	431	379	7.8	28	ABalppappp	252	279	0	0		0	0	0	0	0
161	1	266	53	-1	494	366	5.4	28	ABalppapap	237	568	0	0		0	0	0	0	0
162	1	235	296	-1	253	199	3.8	30	ABprpapppp	234	430	0	0		0	0	0	0	0
163	1	185	71	-1	258	380	8.8	27	ABplppappp	11	0	0	0		0	0	0	0	0
164	1	225	8	-1	545	162	6.1	29	ABarapppaa	236	288	0	0		0	0	0	0	0
165	1	270	12	-1	546	188	21.7	34	ABarpapaa	334	770	0	0		0	0	0	0	0
166	1	280	297	-1	585	207	8.8	27	MSppaaaa	197	486	0	0		0	0	0	0	0
167	1	26	93	-1	493	137	21.5	29	ABpraapapa	234	146	0	0		0	0	0	0	0
168	1	204	80	-1	571	240	21.0	33	ABarpaaaa	295	-185	0	0		0	0	0	0	0
169	1	96	21	-1	448	287	11.2	30	MSaapaaa	242	846	0	0		0	0	0	0	0
170	1	108	99	-1	411	196	15.8	36	Eara	359	31	0	0		0	0	0	0	0
171	1	28	197	-1	527	294	20.2	30	ABplaaaapa	283	-240	0	0		0	0	0	0	0
172	1	103	154	-1	547	385	15.1	27	ABalpppaap	267	1408	0	0		0	0	0	0	0
173	1	136	152	-1	638	211	13.6	28	ABalaaappl	142	0	0	0		0	0	0	0	0
174	1	35	196	-1	225	254	12.4	36	Eplp	370	775	0	0		0	0	0	0	0
175	1	117	121	-1	396	99	17.8	30	ABpraapppa	121	0	0	0		0	0	0	0	0
176	1	262	169	-1	204	127	8.6	29	ABprapppap	-102	0	0	0		0	0	0	0	0
177	1	30	132	-1	177	163	6.3	27	ABprappppp	572	0	0	0		0	0	0	0	0
178	1	169	46	-1	361	297	9.3	29	MSaapapp	-154	0	0	0		0	0	0	0	0
179	1	118	252	-1	542	274	15.5	30	MSaaaapa	149	0	0	0		0	0	0	0	0
180	1	290	163	-1	464	127	7.6	29	ABarappppp	114	0	0	0		0	0	0	0	0
181	1	176	52	-1	135	271	4.4	29	Caappv	294	185	0	0		0	0	0	0	0
182	1	138	120	-1	388	398	10.7	24	ABplppaaap	194	206	0	0		0	0	0	0	0
183	1	289	253	-1	286	302	3.6	29	ABplpapppp	65	0	0	0		0	0	0	0	0
184	1	142	254	-1	343	255	15.5	37	Ealp	368	955	0	0		0	0	0	0	0
185	1	297	257	-1	404	345	22.3	30	ABplaaappa	47	0	0	0		0	0	0	0	0
186	1	310	310	-1	580	380	12.7	30	ABalppaaap	278	916	0	0		0	0	0	0	0
187	1	41	58	-1	525	293	10.5	29	ABaraapapa	275	166	0	0		0	0	0	0	0
188	1	155	4	-1	237	364	6.3	29	ABplpppaap	269	347	0	0		0	0	0	0	0
189	1	64	185	-1	266	346	22.5	35	ABarppapa	345	-800	0	0		0	0	0	0	0
190	1	286	251	-1	291	369	7.4	28	ABplpppaaa	-23	0	0	0		0	0	0	0	0
191	1	221	307	-1	265	110	18.2	29	ABprappapa	258	1265	0	0		0	0	0	0	0
192	1	152	305	-1	444	337	9.0	27	ABplpapaaa	278	201	0	0		0	0	0	0	0
193	1	215	258	-1	409	333	14.1	31	MSapapp	307	-188	0	0		0	0	0	0	0
194	1	89	231	-1	289	182	4.2	29	ABprpapppa	259	-178	0	0		0	0	0	0	0
195	1	267	172	-1	417	306	4.4	31	ABplpappaa	309	399	0	0		0	0	0	0	0
196	1	68	209	-1	516	228	16.0	31	MSpaaapa	133	0	0	0		0	0	0	0	0
197	1	224	286	-1	423	404	16.0	30	ABplpaappa	275	822	0	0		0	0	0	0	0
198	1	157	204	-1	231	107	14.7	28	ABprappapp	253	-779	0	0		0	0	0	0	0
199	1	34	64	-1	358	263	5.3	28	MSpapapp	247	58	0	0		0	0	0	0	0
200	1	206	76	-1	454	238	10.5	28	ABaraapppp	441	0	0	0		0	0	0	0	0
201	1	282	142	-1	321	364	7.2	27	ABplppaapp	251	1646	0	0		0	0	0	0	0
202	1	24	35	-1	189	127	13.4	29	ABprapappa	287	892	0	0		0	0	0	0	0
203	1	250	287	-1	311	132	6.2	28	ABprppaapp	236	95	0	0		0	0	0	0	0
204	1	112	294	-1	294	92	17.7	29	ABprapaapp	285	-439	0	0		0	0	0	0	0
205	1	48	13	-1	328	182	3.7	28	ABprpappap	96	0	0	0		0	0	0	0	0
206	1	145	223	-1	408	381	20.8	33	ABplaappap	311	49	0	0		0	0	0	0	0
207	1	217	260	-1	570	164	16.4	30	ABalaapppp	264	353	0	0		0	0	0	0	0
208	1	218	162	-1	428	309	21.4	29	ABplaaapap	293	-114	0	0		0	0	0	0	0
209	1	27	186	-1	495	271	4.2	26	ABalpappaa	244	603	0	0		0	0	0	0	0
210	1	88	45	-1	377	384	18.9	31	ABplaapppa	299	-228	0	0		0	0	0	0	0
211	1	151	153	-1	276	152	13.2	33	Dppp	333	-781	0	0		0	0	0	0	0
212	1	229	175	-1	490	395	19.1	30	ABalpppapp	346	0	0	0		0	0	0	0	0
213	1	154	47	-1	639	279	15.0	30	ABalappaa	202	0	0	0		0	0	0	0	0
214	1	11	205	-1	604	290	6.2	28	ABalpaapaa	138	0	0	0		0	0	0	0	0
215	1	208	108	-1	514	172	18.2	28	ABalappppp	236	-58	0	0		0	0	0	0	0
216	1	66	92	-1	564	198	4.8	28	ABaraaappa	271	1090	0	0		0	0	0	0	0
217	1	63	34	-1	491	234	6.4	30	ABarapaapp	235	0	0	0		0	0	0	0	0
218	1	198	171	-1	567	278	5.2	29	ABaraaaap	164	0	0	0		0	0	0	0	0
219	1	13	220	-1	513	290	14.4	30	MSaaapaa	286	48	0	0		0	0	0	0	0
220	1	263	69	-1	473	231	22.4	33	ABarpaapap	297	-179	0	0		0	0	0	0	0
221	1	21	118	-1	209	194	23.1	41	Cpaaa	414	-644	0	0		0	0	0	0	0
222	1	55	49	-1	626	225	10.3	32	ABalaapaa	281	398	0	0		0	0	0	0	0
223	1	275	277	-1	532	189	4.5	27	ABaraaappp	267	351	0	0		0	0	0	0	0
224	1	307	84	-1	179	153	18.1	35	ABarppppp	347	218	0	0		0	0	0	0	0
225	1	251	143	-1	353	300	3.5	28	ABplpappap	254	631	0	0		0	0	0	0	0
226	1	313	309	-1	124	286	15.7	34	Caapa	135	0	0	0		0	0	0	0	0
227	1	53	199	-1	190	351	17.3	30	ABplapapap	270	360	0	0		0	0	0	0	0
228	1	299	9	-1	226	125	20.5	32	ABprapapaa	282	53	0	0		0	0	0	0	0
229	1	60	17	-1	461	204	7.4	29	ABarapappa	118	0	0	0		0	0	0	0	0
230	1	296	300	-1	208	341	4.4	31	ABplpppapa	268	-57	0	0		0	0	0	0	0
231	1	174	276	-1	274	257	15.6	35	Epla	318	457	0	0		0	0	0	0	0
232	1	141	91	-1	248	104	10.7	27	ABprapppaa	229	-126	0	0		0	0	0	0	0
233	1	162	79	-1	521	141	21.0	30	ABpraapaap	274	168	0	0		0	0	0	0	0
234	1	175	274	-1	293	388	10.6	28	ABplppappa	245	-320	0	0		0	0	0	0	0
235	1	135	238	-1	537	352	15.9	28	ABalppppaa	25	0	0	0		0	0	0	0	0
236	1	61	180	-1	577	267	14.8	30	MSaaaaap	304	269	0	0		0	0	0	0	0
237	1	126	72	-1	586	279	22.2	29	ABplaaaaaa	173	0	0	0		0	0	0	0	0
238	1	90	117	-1	369	149	17.4	32	MSppppp	24	0	0	0		0	0	0	0	0
239	1	240	207	-1	484	270	10.8	29	ABaraapapp	257	100	0	0		0	0	0	0	0
240	1	223	22	-1	631	306	11.7	28	ABalaaapar	273	-101	0	0		0	0	0	0	0
241	1	231	146	-1	184	361	13.6	29	ABplappapp	291	1115	0	0		0	0	0	0	0
242	1	170	43	-1	329	122	19.4	32	ABprapaaap	259	130	0	0		0	0	0	0	0
243	1	156	94	-1	459	185	20.9	29	ABarpapapp	299	1972	0	0		0	0	0	0	0
244	1	278	111	-1	285	199	14.6	38	Epra	365	2003	0	0		0	0	0	0	0
245	1	98	110	-1	506	133	7.4	28	ABprpaaaaa	261	423	0	0		0	0	0	0	0
246	1	183	70	-1	454	347	22.0	31	ABplaapapp	250	514	0	0		0	0	0	0	0
247	1	216	51	-1	600	290	13.2	26	MSaaaaaa	172	0	0	0		0	0	0	0	0
248	1	184	225	-1	296	148	3.5	28	ABprppppaa	277	-144	0	0		0	0	0	0	0
249	1	132	88	-1	342	112	6.7	29	ABprppaapa	115	0	0	0		0	0	0	0	0
250	1	72	248	-1	405	141	4.2	29	ABarappapp	266	-376	0	0		0	0	0	0	0
251	1	219	266	-1	595	222	4.9	26	ABaraaaaap	292	0	0	0		0	0	0	0	0
252	1	120	312	-1	380	92	9.3	27	ABprppapaa	67	0	0	0		0	0	0	0	0
253	1	137	279	-1	264	375	18.4	32	ABplappaaa	319	993	0	0		0	0	0	0	0
254	1	127	2	-1	516	227	13.3	28	MSpaapaa	246	-496	0	0		0	0	0	0	0
255	1	8	130	-1	298	297	21.6	35	ABarppaap	355	149	0	0		0	0	0	0	0
256	1	264	311	-1	365	344	12.6	30	Daaa	304	430	0	0		0	0	0	0	0
257	1	254	40	-1	462	255	13.9	28	MSaaapp	172	0	0	0		0	0	0	0	0
258	1	39	149	-1	177	179	3.2	27	ABprpppapp	128	0	0	0		0	0	0	0	0
259	1	255	129	-1	390	403	14.1	29	ABplpaappp	346	0	0	0		0	0	0	0	0
260	1	202	243	-1	465	181	4.6	27	ABarappaaa	86	0	0	0		0	0	0	0	0
261	1	241	41	-1	602	261	19.4	30	ABalappapp	277	-3	0	0		0	0	0	0	0
262	1	302	147	-1	377	303	22.5	31	ABplaaappp	310	416	0	0		0	0	0	0	0
263	1	172	139	-1	344	87	9.2	28	ABprppapap	255	-1100	0	0		0	0	0	0	0
264	1	42	7	-1	266	100	8.1	26	ABprppappp	141	0	0	0		0	0	0	0	0
265	1	238	188	-1	589	230	14.2	28	MSpaaaaa	226	0	0	0		0	0	0	0	0
266	1	59	48	-1	506	323	23.5	32	ABplaapaap	129	0	0	0		0	0	0	0	0
267	1	56	264	-1	339	337	21.4	32	ABplapaaap	284	-22	0	0		0	0	0	0	0
268	1	252	32	-1	358	373	7.5	27	ABplppaapa	94	0	0	0		0	0	0	0	0
269	1	178	298	-1	626	349	12.2	24	ABalppaaaa	249	0	0	0		0	0	0	0	0
270	1	233	65	-1	386	183	22.4	33	ABarpappp	328	2267	0	0		0	0	0	0	0
271	1	292	112	-1	389	354	8.5	30	ABplpapaap	-140	0	0	0		0	0	0	0	0
272	1	44	144	-1	322	309	17.7	32	MSapppp	322	-201	0	0		0	0	0	0	0
273	1	285	256	-1	505	352	17.7	29	ABalppppap	262	-1425	0	0		0	0	0	0	0
274	1	153	145	-1	318	370	21.6	31	ABplapaapa	266	56	0	0		0	0	0	0	0
275	1	143	16	-1	147	197	19.0	39	Cpaap	387	344	0	0		0	0	0	0	0
276	1	105	125	-1	471	289	15.1	30	MSaaapap	81	0	0	0		0	0	0	0	0
277	1	284	14	-1	490	112	13.6	28	ABprpaapaa	152	0	0	0		0	0	0	0	0
278	1	253	83	-1	332	144	3.8	28	ABprpapapp	61	0	0	0		0	0	0	0	0
279	1	124	124	-1	525	225	3.7	27	ABarapaaaa	278	-329	0	0		0	0	0	0	0
280	1	303	285	-1	249	211	12.3	37	Eprp	370	882	0	0		0	0	0	0	0
281	1	187	62	-1	386	115	6.7	27	ABprpapaap	77	0	0	0		0	0	0	0	0
282	1	234	245	-1	403	212	4.6	30	ABarapappp	299	-158	0	0		0	0	0	0	0
283	1	260	23	-1	459	124	21.5	31	ABpraapapp	298	755	0	0		0	0	0	0	0
284	1	75	6	-1	430	161	22.4	34	ABarpappa	340	115	0	0		0	0	0	0	0
285	1	10	73	-1	487	346	21.4	30	ABplaapapa	236	-456	0	0		0	0	0	0	0
286	1	119	250	-1	192	195	5.3	29	ABprpppppp	250	819	0	0		0	0	0	0	0
287	1	95	50	-1	263	310	15.1	34	Dapp	316	20	0	0		0	0	0	0	0
288	1	294	236	-1	215	230	5.9	34	Cpppa	340	-461	0	0		0	0	0	0	0
289	1	33	96	-1	429	280	7.0	32	ABalpapppp	296	1282	0	0		0	0	0	0	0
290	1	164	170	-1	631	248	15.9	27	ABalappapa	273	-121	0	0		0	0	0	0	0
291	1	79	164	-1	173	136	10.5	27	ABprappppa	227	529	0	0		0	0	0	0	0
292	1	277	284	-1	362	398	10.9	29	ABplppapaa	229	144	0	0		0	0	0	0	0
293	1	146	308	-1	211	273	4.3	27	ABplpppppp	251	409	0	0		0	0	0	0	0
294	1	287	74	-1	380	247	21.6	33	ABarpaappp	337	187	0	0		0	0	0	0	0
295	1	129	226	-1	619	250	5.7	27	ABaraaaaaa	237	537	0	0		0	0	0	0	0
296	1	87	193	-1	476	293	8.7	28	ABalpapppa	394	0	0	0		0	0	0	0	0
297	1	80	290	-1	422	128	9.9	28	ABprppaaaa	253	-88	0	0		0	0	0	0	0
298	1	232	301	-1	220	306	3.2	24	ABplpppapp	-120	0	0	0		0	0	0	0	0
299	1	128	20	-1	231	291	7.3	35	Capap	352	155	0	0		0	0	0	0	0
300	1	190	198	-1	252	379	12.4	29	ABplappaap	-62	0	0	0		0	0	0	0	0
301	1	210	222	-1	363	111	21.4	30	ABprapaaaa	238	0	0	0		0	0	0	0	0
302	1	71	1	-1	401	119	21.4	32	ABpraappap	306	433	0	0		0	0	0	0	0
303	1	38	161	-1	330	150	10.6	31	Dpap	292	764	0	0		0	0	0	0	0
304	1	293	87	-1	377	133	13.9	30	Dpaa	255	-30	0	0		0	0	0	0	0
305	1	49	60	-1	258	280	4.3	29	ABplpppppa	249	1324	0	0		0	0	0	0	0
306	1	312	134	-1	464	290	22.4	31	ABplaaaapp	307	473	0	0		0	0	0	0	0
307	1	207	217	-1	149	334	8.3	27	ABplappppa	261	445	0	0		0	0	0	0	0
308	1	246	291	-1	174	244	5.8	35	Cpppp	352	387	0	0		0	0	0	0	0
309	1	115	157	-1	229	374	15.8	29	ABplappapa	65	0	0	0		0	0	0	0	0
310	1	227	283	-1	254	328	4.0	29	ABplppppap	295	222	0	0		0	0	0	0	0
311	1	236	293	-1	413	372	10.7	29	ABplppaaaa	251	94	0	0		0	0	0	0	0
312	1	109	292	-1	281	244	7.8	28	Z2	-160	0	0	0		0	0	0	0	0
313	1	308	119	-1	496	230	3.5	30	ABarapaaap	-122	0	0	0		0	0	0	0	0
314	1	18	224	-1	469	235	3.5	30	ABarapapaa	129	0	0	0		0	0	0	0	0
315	1	314	317	-1	341	262	9.0	30	Z3	163	-1139	0	0		0	0	0	0	0
