# Supplementary material for: The AP-2 Transcription Factor APTF-2 Is Required for Neuroblast and Epidermal Morphogenesis in Caenorhabditis elegans Embryogenesis
Source: PLoS Genet. 2016 May 13;12(5):e1006048. doi: 10.1371/journal.pgen.1006048 (PMC4866721; doi:10.1371/journal.pgen.1006048)
Supplement: S4 Text — (ZIP) [file pgen.1006048.s032.zip › nuclei/t150-nuclei]

1	1	302	294	-1	401	120	21.1	31	ABpraappap	299	347	0	0		0	0	0	0	0
2	1	254	137	-1	516	222	13.6	30	MSpaapaa	236	-805	0	0		0	0	0	0	0
3	1	103	111	-1	455	404	15.6	29	ABplpaapap	135	0	0	0		0	0	0	0	0
4	1	188	124	-1	234	364	6.3	29	ABplpppaap	255	339	0	0		0	0	0	0	0
5	1	107	203	-1	375	188	4.2	28	ABprpappaa	264	57	0	0		0	0	0	0	0
6	1	284	163	-1	435	156	22.9	36	ABarpappa	138	0	0	0		0	0	0	0	0
7	1	264	192	-1	268	100	8.1	28	ABprppappp	7	0	0	0		0	0	0	0	0
8	1	164	242	-1	544	162	6.0	28	ABarapppaa	251	265	0	0		0	0	0	0	0
9	1	228	22	-1	227	126	20.3	32	ABprapapaa	367	0	0	0		0	0	0	0	0
10	1	108	43	-1	195	124	16.5	31	ABprapapap	399	0	0	0		0	0	0	0	0
11	1	24	71	-1	555	152	19.1	27	ABpraapaaa	188	0	0	0		0	0	0	0	0
12	1	165	175	-1	551	192	21.4	33	ABarpapaa	-124	0	0	0		0	0	0	0	0
13	1	205	98	-1	326	179	3.7	28	ABprpappap	251	1592	0	0		0	0	0	0	0
14	1	277	201	-1	487	112	13.8	28	ABprpaapaa	150	0	0	0		0	0	0	0	0
15	1	3	20	-1	466	173	15.5	31	MSppapp	97	0	0	0		0	0	0	0	0
16	1	275	177	-1	146	201	19.3	39	Cpaap	389	186	0	0		0	0	0	0	0
17	1	229	193	-1	464	204	7.5	28	ABarapappa	118	0	0	0		0	0	0	0	0
18	1	88	70	-1	494	314	4.1	28	ABalpapaap	207	1368	0	0		0	0	0	0	0
19	1	45	7	-1	306	192	21.6	38	ABarpppap	381	221	0	0		0	0	0	0	0
20	1	299	154	-1	231	289	7.4	34	Capap	-14	0	0	0		0	0	0	0	0
21	1	169	176	-1	446	289	11.5	30	MSaapaaa	254	526	0	0		0	0	0	0	0
22	1	240	271	-1	631	311	11.6	28	ABalaaapar	247	-860	0	0		0	0	0	0	0
23	1	283	290	-1	458	124	21.4	30	ABpraapapp	0	0	0	0		0	0	0	0	0
24	1	8	319	-1	624	321	14.7	33	ABalapaaa	-90	0	0	0		0	0	0	0	0
25	1	65	17	-1	510	190	22.4	30	ABarpapapa	299	-136	0	0		0	0	0	0	0
26	1	91	69	-1	321	312	8.4	33	MSaappp	-22	0	0	0		0	0	0	0	0
27	1	18	153	-1	469	372	11.9	29	ABplpaaaap	1079	0	0	0		0	0	0	0	0
28	1	29	91	170	596	337	17.4	36	ABalapaap	334	1452	0	0		0	0	0	0	0
29	1	128	165	-1	380	222	8.1	30	MSpapaap	103	0	0	0		0	0	0	0	0
30	1	145	247	-1	485	376	15.2	28	ABplpaapaa	286	364	0	0		0	0	0	0	0
31	1	90	67	-1	576	246	6.8	27	ABaraaapaa	270	-196	0	0		0	0	0	0	0
32	1	268	139	-1	359	376	7.6	26	ABplppaapa	257	-626	0	0		0	0	0	0	0
33	1	20	125	-1	654	251	12.0	27	ABalaaappr	236	593	0	0		0	0	0	0	0
34	1	217	214	-1	492	235	6.6	31	ABarapaapp	-144	0	0	0		0	0	0	0	0
35	1	202	308	-1	186	132	13.4	29	ABprapappa	280	0	0	0		0	0	0	0	0
36	1	102	46	-1	324	395	10.5	27	ABplppapap	221	430	0	0		0	0	0	0	0
37	1	111	239	-1	377	341	19.9	29	ABplapaaaa	239	-557	0	0		0	0	0	0	0
38	1	75	315	-1	542	285	24.1	30	ABplaaaaap	254	801	0	0		0	0	0	0	0
39	1	115	2	-1	274	133	22.4	37	ABarppppa	345	0	0	0		0	0	0	0	0
40	1	257	74	-1	461	256	14.1	28	MSaaapp	-137	0	0	0		0	0	0	0	0
41	1	261	274	-1	600	262	19.1	30	ABalappapp	289	96	0	0		0	0	0	0	0
42	1	93	68	-1	519	113	14.5	29	ABpraaaapp	260	228	0	0		0	0	0	0	0
43	1	242	34	-1	329	121	19.6	32	ABprapaaap	321	159	0	0		0	0	0	0	0
44	1	132	88	-1	432	386	12.9	29	ABplpaaapp	292	-745	0	0		0	0	0	0	0
45	1	210	298	-1	373	381	19.2	32	ABplaapppa	293	1655	0	0		0	0	0	0	0
46	1	178	219	-1	363	295	9.1	30	MSaapapp	160	0	0	0		0	0	0	0	0
47	1	213	227	-1	647	286	14.8	31	ABalappaa	135	0	0	0		0	0	0	0	0
48	1	266	217	-1	508	325	23.2	32	ABplaapaap	277	1076	0	0		0	0	0	0	0
49	1	222	313	-1	633	215	9.5	33	ABalaapaa	332	1143	0	0		0	0	0	0	0
50	1	287	280	-1	264	314	14.7	35	Dapp	351	221	0	0		0	0	0	0	0
51	1	247	150	-1	602	292	13.3	27	MSaaaaaa	374	0	0	0		0	0	0	0	0
52	1	181	32	-1	134	272	4.5	30	Caappv	249	6	0	0		0	0	0	0	0
53	1	161	100	-1	493	369	5.5	28	ABalppapap	260	-98	0	0		0	0	0	0	0
54	1	117	120	-1	535	242	7.7	31	ABaraaapap	129	0	0	0		0	0	0	0	0
55	1	79	45	-1	348	303	6.4	31	MSaappa	235	0	0	0		0	0	0	0	0
56	1	120	129	-1	222	178	4.9	28	ABprpppppa	252	453	0	0		0	0	0	0	0
57	1	152	28	-1	337	396	15.6	31	ABplaapppp	312	419	0	0		0	0	0	0	0
58	1	187	105	-1	522	293	10.5	29	ABaraapapa	-189	0	0	0		0	0	0	0	0
59	1	74	178	-1	551	346	4.7	27	ABalpaaaap	275	576	0	0		0	0	0	0	0
60	1	305	56	-1	262	280	4.5	29	ABplpppppa	290	791	0	0		0	0	0	0	0
61	1	55	121	-1	555	326	22.6	30	ABplaapaaa	760	0	0	0		0	0	0	0	0
62	1	281	128	-1	382	117	6.7	27	ABprpapaap	239	-588	0	0		0	0	0	0	0
63	1	40	4	-1	550	126	10.4	27	ABpraaaaap	216	-24	0	0		0	0	0	0	0
64	1	199	187	-1	360	263	5.6	27	MSpapapp	362	0	0	0		0	0	0	0	0
65	1	270	291	-1	390	181	22.5	34	ABarpappp	332	1325	0	0		0	0	0	0	0
66	1	62	39	-1	581	151	12.5	33	ABalaappa	331	1292	0	0		0	0	0	0	0
67	1	101	155	-1	586	311	20.2	32	ABalapapap	259	-750	0	0		0	0	0	0	0
68	1	148	75	-1	561	312	7.9	32	ABalpaapap	288	451	0	0		0	0	0	0	0
69	1	220	297	-1	469	235	22.3	32	ABarpaapap	312	-1198	0	0		0	0	0	0	0
70	1	246	241	-1	454	347	22.1	31	ABplaapapp	271	-758	0	0		0	0	0	0	0
71	1	163	72	-1	257	383	8.8	27	ABplppappp	245	577	0	0		0	0	0	0	0
72	1	237	234	-1	587	281	22.4	30	ABplaaaaaa	286	-1032	0	0		0	0	0	0	0
73	1	285	183	-1	487	351	21.4	30	ABplaapapa	247	-177	0	0		0	0	0	0	0
74	1	294	93	-1	376	246	21.7	34	ABarpaappp	308	-944	0	0		0	0	0	0	0
75	1	41	232	-1	400	278	11.4	31	MSaapaap	192	0	0	0		0	0	0	0	0
76	1	200	244	-1	453	239	10.6	27	ABaraapppp	262	557	0	0		0	0	0	0	0
77	1	25	251	-1	428	168	9.3	30	MSpppaa	-219	0	0	0		0	0	0	0	0
78	1	10	130	-1	553	276	10.7	28	ABaraapaap	242	0	0	0		0	0	0	0	0
79	1	233	79	-1	523	145	21.3	32	ABpraapaap	285	-769	0	0		0	0	0	0	0
80	1	168	57	263	569	239	20.6	33	ABarpaaaa	218	97	0	0		0	0	0	0	0
81	1	134	15	-1	333	231	4.0	30	MSpappa	292	91	0	0		0	0	0	0	0
82	1	149	296	-1	471	226	16.5	32	MSpaaapp	283	-799	0	0		0	0	0	0	0
83	1	278	161	-1	330	142	4.1	28	ABprpapapp	285	351	0	0		0	0	0	0	0
84	1	224	97	-1	181	154	18.3	35	ABarppppp	320	551	0	0		0	0	0	0	0
85	1	122	282	-1	441	109	18.6	28	ABpraappaa	237	-224	0	0		0	0	0	0	0
86	1	105	270	-1	616	229	17.0	29	ABalapppaa	256	-42	0	0		0	0	0	0	0
87	1	304	148	-1	375	133	14.1	30	Dpaa	283	223	0	0		0	0	0	0	0
88	1	249	76	-1	340	115	6.6	29	ABprppaapa	226	404	0	0		0	0	0	0	0
89	1	63	25	-1	635	245	8.1	29	ABalaaaala	254	301	0	0		0	0	0	0	0
90	1	95	126	-1	223	358	21.4	32	ABplapapaa	-42	0	0	0		0	0	0	0	0
91	1	232	243	-1	246	102	10.6	26	ABprapppaa	230	2063	0	0		0	0	0	0	0
92	1	216	186	-1	564	200	4.7	28	ABaraaappa	277	0	0	0		0	0	0	0	0
93	1	167	41	-1	493	142	21.5	29	ABpraapapa	-168	0	0	0		0	0	0	0	0
94	1	243	197	-1	461	188	20.9	30	ABarpapapp	288	297	0	0		0	0	0	0	0
95	1	159	173	-1	504	373	11.7	29	ABplpaaaaa	232	451	0	0		0	0	0	0	0
96	1	289	252	-1	429	284	7.1	32	ABalpapppp	304	-36	0	0		0	0	0	0	0
97	1	126	168	-1	442	346	5.8	28	ABalpapapp	276	341	0	0		0	0	0	0	0
98	1	33	53	-1	495	232	10.0	27	ABaraapppa	-40	0	0	0		0	0	0	0	0
99	1	170	16	-1	413	196	15.8	36	Eara	365	1233	0	0		0	0	0	0	0
100	1	142	181	-1	655	282	11.7	28	ABalaaapal	299	0	0	0		0	0	0	0	0
101	1	51	44	-1	409	265	17.1	34	Eala	322	-783	0	0		0	0	0	0	0
102	1	135	133	-1	457	112	14.2	28	ABprpaapap	227	112	0	0		0	0	0	0	0
103	1	94	151	-1	365	341	15.6	34	MSapppa	305	815	0	0		0	0	0	0	0
104	1	35	101	-1	356	348	5.4	28	ABplpapapp	285	1133	0	0		0	0	0	0	0
105	1	38	314	-1	122	301	10.2	33	Caappd	128	0	0	0		0	0	0	0	0
106	1	146	96	-1	385	154	9.9	31	MSpppap	82	0	0	0		0	0	0	0	0
107	1	76	38	-1	305	340	15.0	33	Dapa	317	154	0	0		0	0	0	0	0
108	1	215	89	-1	520	171	18.2	27	ABalappppp	275	-35	0	0		0	0	0	0	0
109	1	73	198	-1	411	252	5.5	25	MSpapapa	370	0	0	0		0	0	0	0	0
110	1	245	49	-1	504	136	7.3	28	ABprpaaaaa	87	0	0	0		0	0	0	0	0
111	1	244	141	-1	285	199	14.5	38	Epra	386	-329	0	0		0	0	0	0	0
112	1	271	194	-1	388	355	8.4	29	ABplpapaap	171	0	0	0		0	0	0	0	0
113	1	92	160	-1	148	166	10.4	28	ABprapappp	253	-449	0	0		0	0	0	0	0
114	1	125	233	-1	473	202	13.1	29	MSpaapap	155	0	0	0		0	0	0	0	0
115	1	81	48	-1	548	356	8.9	29	ABalpaappp	272	-60	0	0		0	0	0	0	0
116	1	21	26	-1	410	88	8.7	25	ABprppaaap	193	613	0	0		0	0	0	0	0
117	1	238	293	-1	373	152	17.4	32	MSppppp	274	643	0	0		0	0	0	0	0
118	1	221	288	-1	210	192	23.4	41	Cpaaa	412	428	0	0		0	0	0	0	0
119	1	313	292	-1	500	232	3.4	29	ABarapaaap	216	193	0	0		0	0	0	0	0
120	1	182	1	-1	390	402	10.9	25	ABplppaaap	207	211	0	0		0	0	0	0	0
121	1	175	236	-1	396	98	17.6	30	ABpraapppa	282	-489	0	0		0	0	0	0	0
122	1	160	138	-1	429	383	8.0	29	ABalppappp	288	-571	0	0		0	0	0	0	0
123	1	137	23	-1	573	379	16.8	30	ABalpppaaa	297	-355	0	0		0	0	0	0	0
124	1	279	5	-1	531	227	3.7	29	ABarapaaaa	230	460	0	0		0	0	0	0	0
125	1	276	226	-1	474	289	15.2	29	MSaaapap	234	-844	0	0		0	0	0	0	0
126	1	43	131	-1	523	138	16.4	29	ABpraaapap	181	0	0	0		0	0	0	0	0
127	1	77	64	-1	298	391	17.8	31	ABplapaapp	270	436	0	0		0	0	0	0	0
128	1	85	166	-1	329	130	13.9	31	Dppa	313	248	0	0		0	0	0	0	0
129	1	259	132	-1	389	403	14.1	30	ABplpaappp	257	-325	0	0		0	0	0	0	0
130	1	255	238	306	299	300	21.5	34	ABarppaap	233	-93	0	0		0	0	0	0	0
131	1	50	118	-1	565	159	8.5	29	ABpraaaaaa	149	0	0	0		0	0	0	0	0
132	1	177	6	-1	174	163	6.7	27	ABprappppp	268	605	0	0		0	0	0	0	0
133	1	158	266	-1	503	172	4.4	29	ABarapppap	94	0	0	0		0	0	0	0	0
134	1	306	10	-1	465	289	22.5	31	ABplaaaapp	298	-144	0	0		0	0	0	0	0
135	1	110	260	-1	473	307	19.7	27	ABplaaapaa	264	211	0	0		0	0	0	0	0
136	1	58	14	-1	621	300	18.5	28	ABalapapaa	245	114	0	0		0	0	0	0	0
137	1	44	245	-1	471	386	8.0	27	ABalppappa	251	599	0	0		0	0	0	0	0
138	1	5	304	-1	236	122	6.6	28	ABprpppaap	262	-601	0	0		0	0	0	0	0
139	1	263	112	-1	345	88	9.4	27	ABprppapap	239	472	0	0		0	0	0	0	0
140	1	13	249	-1	471	362	17.6	29	ABalpppppa	257	0	0	0		0	0	0	0	0
141	1	96	190	-1	434	244	21.6	33	ABarpaappa	307	139	0	0		0	0	0	0	0
142	1	201	254	-1	322	367	7.2	26	ABplppaapp	267	-569	0	0		0	0	0	0	0
143	1	225	312	-1	355	301	3.5	28	ABplpappap	261	631	0	0		0	0	0	0	0
144	1	272	21	-1	325	307	17.4	32	MSapppp	144	0	0	0		0	0	0	0	0
145	1	274	250	-1	316	371	21.5	31	ABplapaapa	285	406	0	0		0	0	0	0	0
146	1	241	278	-1	185	363	13.4	29	ABplappapp	284	15	0	0		0	0	0	0	0
147	1	262	235	-1	375	303	22.5	31	ABplaaappp	292	733	0	0		0	0	0	0	0
148	1	104	202	-1	430	314	17.5	31	MSappaa	80	0	0	0		0	0	0	0	0
149	1	258	269	-1	177	181	3.5	28	ABprpppapp	119	0	0	0		0	0	0	0	0
150	1	84	152	-1	449	407	11.4	26	ABplpaaapa	174	0	0	0		0	0	0	0	0
151	1	100	279	-1	280	319	10.3	35	Capaa	328	469	0	0		0	0	0	0	0
152	1	173	259	-1	637	219	13.8	28	ABalaaappl	165	0	0	0		0	0	0	0	0
153	1	211	135	-1	280	154	13.6	33	Dppp	336	1292	0	0		0	0	0	0	0
154	1	172	268	-1	544	383	14.9	27	ABalpppaap	164	0	0	0		0	0	0	0	0
155	1	36	33	-1	548	394	10.9	24	ABalppaapa	228	362	0	0		0	0	0	0	0
156	1	144	283	-1	480	153	5.7	28	ABarappppa	265	-217	0	0		0	0	0	0	0
157	1	309	29	-1	228	376	15.7	29	ABplappapa	339	0	0	0		0	0	0	0	0
158	1	98	317	-1	205	143	4.5	29	ABprpppapa	280	-926	0	0		0	0	0	0	0
159	1	121	87	-1	615	188	14.8	29	ABalaapppa	259	-492	0	0		0	0	0	0	0
160	1	68	31	-1	420	311	10.8	27	MSaapapa	141	0	0	0		0	0	0	0	0
161	1	303	149	-1	332	152	10.5	31	Dpap	254	-434	0	0		0	0	0	0	0
162	1	208	80	-1	428	312	21.6	31	ABplaaapap	287	831	0	0		0	0	0	0	0
163	1	180	276	-1	463	123	7.5	29	ABarappppp	241	750	0	0		0	0	0	0	0
164	1	291	222	-1	175	134	10.3	26	ABprappppa	261	128	0	0		0	0	0	0	0
165	1	57	18	-1	578	372	10.6	29	ABalaaaarr	40	0	0	0		0	0	0	0	0
166	1	129	179	-1	158	331	16.1	29	ABplapappa	291	156	0	0		0	0	0	0	0
167	1	124	311	-1	337	209	14.2	39	Earp	395	443	0	0		0	0	0	0	0
168	1	19	136	-1	487	119	10.4	28	ABprpaaaap	243	0	0	0		0	0	0	0	0
169	1	176	272	-1	207	131	8.5	29	ABprapppap	-103	0	0	0		0	0	0	0	0
170	1	290	210	-1	635	254	15.5	27	ABalappapa	249	-96	0	0		0	0	0	0	0
171	1	218	171	-1	567	277	5.2	30	ABaraaaap	209	-786	0	0		0	0	0	0	0
172	1	195	11	-1	420	309	4.4	30	ABplpappaa	305	957	0	0		0	0	0	0	0
173	1	106	286	-1	467	333	14.9	30	MSapapa	299	10	0	0		0	0	0	0	0
174	1	32	110	-1	194	317	21.3	34	ABarppapp	323	469	0	0		0	0	0	0	0
175	1	212	172	-1	490	396	19.0	30	ABalpppapp	244	1281	0	0		0	0	0	0	0
176	1	52	83	-1	532	243	11.4	29	ABaraappap	283	-288	0	0		0	0	0	0	0
177	1	14	145	-1	429	227	7.8	29	MSpapaaa	294	137	0	0		0	0	0	0	0
178	1	133	8	-1	538	185	10.7	27	MSppaaap	238	429	0	0		0	0	0	0	0
179	1	116	264	-1	460	136	17.7	31	ABpraaappp	36	0	0	0		0	0	0	0	0
180	1	236	140	-1	580	266	14.9	30	MSaaaaap	-152	0	0	0		0	0	0	0	0
181	1	143	257	-1	556	335	18.8	30	ABalapappa	279	961	0	0		0	0	0	0	0
182	1	82	248	-1	268	94	13.3	29	ABprappaap	278	385	0	0		0	0	0	0	0
183	1	34	30	-1	316	200	6.7	34	MSpappp	-201	0	0	0		0	0	0	0	0
184	1	113	316	-1	562	185	18.6	29	ABalappppa	275	404	0	0		0	0	0	0	0
185	1	189	127	-1	268	347	22.5	36	ABarppapa	358	188	0	0		0	0	0	0	0
186	1	209	287	-1	496	277	4.2	26	ABalpappaa	246	-222	0	0		0	0	0	0	0
187	1	71	82	-1	493	136	16.4	28	ABpraaappa	248	478	0	0		0	0	0	0	0
188	1	265	147	-1	592	230	14.1	28	MSpaaaaa	263	0	0	0		0	0	0	0	0
189	1	2	94	-1	589	332	5.5	28	ABalpaaaaa	-245	0	0	0		0	0	0	0	0
190	1	127	52	-1	628	290	9.4	28	ABalaaaalp	409	0	0	0		0	0	0	0	0
191	1	114	182	-1	596	173	10.2	28	ABalaapapp	195	97	0	0		0	0	0	0	0
192	1	46	302	-1	268	172	9.0	35	Cppaa	344	1721	0	0		0	0	0	0	0
193	1	296	174	-1	473	297	8.9	27	ABalpapppa	274	-723	0	0		0	0	0	0	0
194	1	11	19	-1	424	119	6.8	27	ABprpapaaa	268	135	0	0		0	0	0	0	0
195	1	1	86	-1	494	328	11.7	29	MSapaap	-145	0	0	0		0	0	0	0	0
196	1	174	104	-1	217	255	12.1	37	Eplp	376	307	0	0		0	0	0	0	0
197	1	171	258	-1	523	293	20.4	31	ABplaaaapa	276	-872	0	0		0	0	0	0	0
198	1	300	230	-1	252	381	12.4	30	ABplappaap	287	-474	0	0		0	0	0	0	0
199	1	227	90	-1	190	351	17.2	31	ABplapapap	297	744	0	0		0	0	0	0	0
200	1	59	65	-1	594	357	7.8	27	ABalpaappa	-119	0	0	0		0	0	0	0	0
201	1	4	103	-1	614	334	9.8	27	ABalaaaarl	217	0	0	0		0	0	0	0	0
202	1	151	37	-1	123	239	8.4	33	Cpapp	335	79	0	0		0	0	0	0	0
203	1	150	58	-1	373	312	17.6	31	MSappap	-52	0	0	0		0	0	0	0	0
204	1	198	115	-1	230	111	14.5	29	ABprappapp	290	-211	0	0		0	0	0	0	0
205	1	214	109	-1	600	295	7.2	29	ABalpaapaa	137	0	0	0		0	0	0	0	0
206	1	39	299	-1	446	241	4.4	29	ABarapapap	237	-194	0	0		0	0	0	0	0
207	1	239	144	-1	483	272	10.9	29	ABaraapapp	99	0	0	0		0	0	0	0	0
208	1	16	51	-1	593	271	9.5	27	ABaraapaaa	79	0	0	0		0	0	0	0	0
209	1	196	66	-1	519	228	16.4	31	MSpaaapa	289	-717	0	0		0	0	0	0	0
210	1	87	123	-1	522	381	8.7	28	ABalppapaa	302	0	0	0		0	0	0	0	0
211	1	66	310	-1	461	386	21.7	28	ABplaappaa	255	535	0	0		0	0	0	0	0
212	1	69	114	-1	550	220	15.6	30	MSpaaaap	262	479	0	0		0	0	0	0	0
213	1	139	212	-1	435	93	11.5	28	ABprpaaapp	239	-154	0	0		0	0	0	0	0
214	1	22	300	-1	590	235	10.8	27	ABaraappaa	274	90	0	0		0	0	0	0	0
215	1	97	220	-1	362	83	15.7	30	ABpraapppp	0	0	0	0		0	0	0	0	0
216	1	138	211	-1	222	367	9.7	27	ABplapppaa	255	-246	0	0		0	0	0	0	0
217	1	307	116	-1	150	336	8.1	28	ABplappppa	259	168	0	0		0	0	0	0	0
218	1	99	275	-1	157	341	11.5	28	ABplapappp	73	0	0	0		0	0	0	0	0
219	1	136	225	-1	561	320	12.7	33	MSapaaa	429	0	0	0		0	0	0	0	0
220	1	219	164	-1	514	288	14.5	30	MSaaapaa	291	672	0	0		0	0	0	0	0
221	1	12	204	-1	481	350	7.8	29	ABalpapapa	677	0	0	0		0	0	0	0	0
222	1	301	117	-1	359	116	21.1	30	ABprapaaaa	303	590	0	0		0	0	0	0	0
223	1	206	240	-1	408	383	20.6	33	ABplaappap	331	434	0	0		0	0	0	0	0
224	1	314	206	-1	472	241	3.5	29	ABarapapaa	145	0	0	0		0	0	0	0	0
225	1	248	216	-1	294	148	3.5	28	ABprppppaa	270	-819	0	0		0	0	0	0	0
226	1	295	42	-1	619	256	6.0	27	ABaraaaaaa	259	196	0	0		0	0	0	0	0
227	1	86	207	-1	515	345	5.5	28	ABalpapaaa	114	0	0	0		0	0	0	0	0
228	1	17	36	-1	274	128	6.6	29	ABprpppaaa	265	-347	0	0		0	0	0	0	0
229	1	119	167	-1	405	361	5.4	30	ABplpapapa	302	-690	0	0		0	0	0	0	0
230	1	15	62	-1	509	306	7.4	26	ABalpaaapp	164	0	0	0		0	0	0	0	0
231	1	194	92	-1	288	189	3.8	29	ABprpapppa	238	0	0	0		0	0	0	0	0
232	1	60	281	-1	345	153	22.6	33	ABarpppaa	331	469	0	0		0	0	0	0	0
233	1	26	84	-1	185	346	7.8	28	ABplapppap	254	106	0	0		0	0	0	0	0
234	1	9	113	-1	519	357	20.4	30	ABalapappp	278	0	0	0		0	0	0	0	0
235	1	154	73	-1	163	303	5.1	28	ABplappppp	404	0	0	0		0	0	0	0	0
236	1	288	205	-1	216	227	6.0	34	Cpppa	256	0	0	0		0	0	0	0	0
237	1	27	3	-1	124	208	14.1	38	Cpapa	374	900	0	0		0	0	0	0	0
238	1	235	81	-1	536	354	16.2	28	ABalppppaa	275	135	0	0		0	0	0	0	0
239	1	23	157	-1	431	147	13.7	32	MSppppa	312	0	0	0		0	0	0	0	0
240	1	89	40	-1	436	377	18.4	32	ABalpppppp	83	0	0	0		0	0	0	0	0
241	1	155	199	-1	504	259	22.6	31	ABarpaapaa	284	-526	0	0		0	0	0	0	0
242	1	112	221	-1	235	281	21.5	37	Caaaa	374	601	0	0		0	0	0	0	0
243	1	260	229	-1	467	187	4.3	26	ABarappaaa	248	768	0	0		0	0	0	0	0
244	1	56	215	-1	525	246	20.6	35	ABarpaaap	137	0	0	0		0	0	0	0	0
245	1	282	255	-1	406	212	4.8	31	ABarapappp	288	817	0	0		0	0	0	0	0
246	1	54	213	-1	439	145	4.7	29	ABarappapa	280	326	0	0		0	0	0	0	0
247	1	72	60	-1	214	180	9.6	36	Cppap	334	709	0	0		0	0	0	0	0
248	1	250	284	-1	401	144	4.0	29	ABarappapp	290	450	0	0		0	0	0	0	0
249	1	67	106	-1	535	212	6.6	27	ABarapaapa	231	354	0	0		0	0	0	0	0
250	1	286	50	-1	193	196	5.4	28	ABprpppppp	176	0	0	0		0	0	0	0	0
251	1	190	169	-1	288	372	7.3	28	ABplpppaaa	246	932	0	0		0	0	0	0	0
252	1	179	27	-1	541	268	15.4	29	MSaaaapa	-170	0	0	0		0	0	0	0	0
253	1	183	273	-1	289	305	3.4	29	ABplpapppp	260	394	0	0		0	0	0	0	0
254	1	184	162	-1	344	259	15.5	37	Ealp	360	-298	0	0		0	0	0	0	0
255	1	70	142	-1	551	148	13.5	27	ABpraaapaa	247	-426	0	0		0	0	0	0	0
256	1	273	309	-1	504	357	18.0	30	ABalppppap	243	-752	0	0		0	0	0	0	0
257	1	185	188	-1	401	346	22.4	30	ABplaaappa	253	399	0	0		0	0	0	0	0
258	1	193	191	-1	410	332	14.4	31	MSapapp	286	34	0	0		0	0	0	0	0
259	1	7	185	-1	465	292	5.2	28	ABalpappap	57	0	0	0		0	0	0	0	0
260	1	207	24	-1	574	162	15.6	30	ABalaapppp	270	54	0	0		0	0	0	0	0
261	1	83	267	-1	401	81	12.6	29	ABprpaappp	249	0	0	0		0	0	0	0	0
262	1	30	195	-1	155	275	20.6	39	Caaap	389	-98	0	0		0	0	0	0	0
263	1	147	246	-1	433	180	4.5	27	ABarappaap	233	628	0	0		0	0	0	0	0
264	1	267	295	-1	339	334	21.2	32	ABplapaaap	-197	0	0	0		0	0	0	0	0
265	1	140	12	-1	494	180	9.0	29	MSppaap	292	-686	0	0		0	0	0	0	0
266	1	251	223	-1	598	223	4.6	26	ABaraaaaap	268	-1086	0	0		0	0	0	0	0
267	1	80	55	-1	522	142	10.2	28	ABpraaaapa	-165	0	0	0		0	0	0	0	0
268	1	118	13	-1	336	89	17.5	28	ABprapaapa	437	0	0	0		0	0	0	0	0
269	1	49	159	-1	532	304	4.3	27	ABalpaaapa	-177	0	0	0		0	0	0	0	0
270	1	48	102	-1	250	150	5.0	29	ABprppppap	273	862	0	0		0	0	0	0	0
271	1	6	107	-1	494	266	17.9	29	MSaaaapp	39	0	0	0		0	0	0	0	0
272	1	123	277	-1	183	298	9.2	35	Cappp	113	0	0	0		0	0	0	0	0
273	1	37	146	-1	324	315	12.5	31	Daap	312	469	0	0		0	0	0	0	0
274	1	234	265	-1	294	387	10.4	28	ABplppappa	36	0	0	0		0	0	0	0	0
275	1	53	108	-1	434	100	15.4	30	ABprpaappa	252	721	0	0		0	0	0	0	0
276	1	231	196	320	272	256	16.2	37	Epla	146	0	0	0		0	0	0	0	0
277	1	223	9	-1	530	190	4.7	27	ABaraaappp	243	-262	0	0		0	0	0	0	0
278	1	31	231	-1	369	146	4.3	29	ABprpapapa	250	-221	0	0		0	0	0	0	0
279	1	253	54	-1	263	378	18.3	31	ABplappaaa	-149	0	0	0		0	0	0	0	0
280	0	78	-1	-1	427	257	13.6	24		202	-614	0	0		0	0	0	0	0
281	1	61	95	-1	330	327	3.9	27	ABplpapppa	264	-856	0	0		0	0	0	0	0
282	1	157	218	-1	325	80	13.2	28	ABprappaaa	283	3	0	0		0	0	0	0	0
283	1	310	305	-1	254	328	4.1	29	ABplppppap	289	526	0	0		0	0	0	0	0
284	1	292	262	-1	361	400	11.2	30	ABplppapaa	243	141	0	0		0	0	0	0	0
285	1	280	253	-1	244	214	12.3	37	Eprp	369	62	0	0		0	0	0	0	0
286	1	197	59	-1	418	405	16.2	30	ABplpaappa	239	-749	0	0		0	0	0	0	0
287	1	203	158	-1	307	133	6.3	28	ABprppaapp	253	415	0	0		0	0	0	0	0
288	1	153	156	-1	530	180	13.4	28	MSppapaa	201	-527	0	0		0	0	0	0	0
289	1	130	77	-1	588	203	18.3	29	ABalapppap	291	21	0	0		0	0	0	0	0
290	1	297	47	-1	418	126	10.0	27	ABprppaaaa	258	-91	0	0		0	0	0	0	0
291	1	308	237	-1	174	243	6.1	34	Cpppp	340	-1272	0	0		0	0	0	0	0
292	1	312	143	-1	279	240	8.3	30	Z2	252	102	0	0		0	0	0	0	0
293	1	311	184	-1	409	370	11.1	28	ABplppaaaa	284	15	0	0		0	0	0	0	0
294	1	204	61	-1	296	94	17.6	29	ABprapaapp	279	503	0	0		0	0	0	0	0
295	1	47	285	-1	485	161	13.2	29	MSppapap	190	763	0	0		0	0	0	0	0
296	1	162	78	-1	250	195	3.9	29	ABprpapppp	237	125	0	0		0	0	0	0	0
297	1	166	224	-1	586	208	8.9	26	MSppaaaa	202	1178	0	0		0	0	0	0	0
298	1	269	303	-1	620	356	12.6	24	ABalppaaaa	194	-637	0	0		0	0	0	0	0
299	1	109	256	-1	463	97	10.8	27	ABprpaaapa	244	-212	0	0		0	0	0	0	0
300	1	230	180	-1	207	335	4.4	30	ABplpppapa	258	-48	0	0		0	0	0	0	0
301	1	298	307	-1	222	303	3.2	24	ABplpppapp	-125	0	0	0		0	0	0	0	0
302	1	64	209	-1	336	266	22.2	35	ABarppaaa	352	264	0	0		0	0	0	0	0
303	1	42	63	-1	319	95	8.9	27	ABprppappa	-167	0	0	0		0	0	0	0	0
304	1	141	208	261	227	312	11.3	34	Cappa	256	169	0	0		0	0	0	0	0
305	1	192	200	-1	442	337	8.9	27	ABplpapaaa	250	1155	0	0		0	0	0	0	0
306	1	156	99	-1	519	395	17.1	28	ABalpppapa	279	11	0	0		0	0	0	0	0
307	1	191	289	-1	265	108	17.9	29	ABprappapa	268	226	0	0		0	0	0	0	0
308	1	293	301	-1	212	271	4.5	28	ABplpppppp	249	94	0	0		0	0	0	0	0
309	1	226	134	-1	124	286	15.7	35	Caapa	357	-190	0	0		0	0	0	0	0
310	1	186	228	-1	582	380	13.2	30	ABalppaaap	309	-1069	0	0		0	0	0	0	0
311	1	256	318	-1	367	345	12.5	30	Daaa	284	0	0	0		0	0	0	0	0
312	1	252	119	-1	379	93	9.1	27	ABprppapaa	267	-268	0	0		0	0	0	0	0
313	1	131	189	-1	294	346	5.5	28	ABplppppaa	240	-526	0	0		0	0	0	0	0
314	1	114	85	-1	629	202	12.0	27	ABalaapapa	98	0	0	0		0	0	0	0	0
315	1	28	35	-1	519	394	13.5	29	ABalppaapp	411	0	0	0		0	0	0	0	0
316	0	112	-1	-1	230	289	25.1	31		277	-474	0	0		0	0	0	0	0
317	1	315	321	-1	344	262	9.0	30	Z3	163	-1139	0	0		0	0	0	0	0
