# Supplementary material for: The AP-2 Transcription Factor APTF-2 Is Required for Neuroblast and Epidermal Morphogenesis in Caenorhabditis elegans Embryogenesis
Source: PLoS Genet. 2016 May 13;12(5):e1006048. doi: 10.1371/journal.pgen.1006048 (PMC4866721; doi:10.1371/journal.pgen.1006048)
Supplement: S4 Text — (ZIP) [file pgen.1006048.s032.zip › nuclei/t151-nuclei]

1	1	120	183	-1	391	404	11.0	25	ABplppaaap	228	-24	0	0		0	0	0	0	0
2	1	39	38	-1	271	130	22.4	36	ABarppppa	368	-270	0	0		0	0	0	0	0
3	1	237	247	-1	125	205	14.2	37	Cpapa	377	117	0	0		0	0	0	0	0
4	1	63	193	-1	543	123	9.9	26	ABpraaaaap	-13	0	0	0		0	0	0	0	0
5	1	124	136	-1	528	224	3.8	28	ABarapaaaa	223	-157	0	0		0	0	0	0	0
6	1	132	85	-1	169	163	6.7	27	ABprappppp	270	0	0	0		0	0	0	0	0
7	1	19	158	-1	305	189	21.6	37	ABarpppap	374	-164	0	0		0	0	0	0	0
8	1	178	174	-1	532	179	10.5	27	MSppaaap	249	1050	0	0		0	0	0	0	0
9	1	277	245	-1	521	189	4.9	28	ABaraaappp	50	0	0	0		0	0	0	0	0
10	1	134	162	-1	469	291	22.6	30	ABplaaaapp	298	-189	0	0		0	0	0	0	0
11	1	172	315	-1	413	306	4.2	31	ABplpappaa	307	447	0	0		0	0	0	0	0
12	1	265	76	-1	488	180	9.2	29	MSppaap	266	-111	0	0		0	0	0	0	0
13	1	268	256	-1	332	87	17.8	27	ABprapaapa	265	86	0	0		0	0	0	0	0
14	1	136	195	-1	631	300	18.3	27	ABalapapaa	253	433	0	0		0	0	0	0	0
15	1	81	48	-1	330	228	4.1	31	MSpappa	72	0	0	0		0	0	0	0	0
16	1	99	185	-1	408	194	16.0	37	Eara	374	1960	0	0		0	0	0	0	0
17	1	25	267	-1	508	189	21.9	30	ABarpapapa	254	166	0	0		0	0	0	0	0
18	1	165	297	-1	581	367	10.7	29	ABalaaaarr	45	0	0	0		0	0	0	0	0
19	1	194	272	-1	419	119	7.1	28	ABprpapaaa	-23	0	0	0		0	0	0	0	0
20	1	15	154	-1	464	176	15.8	31	MSppapp	43	0	0	0		0	0	0	0	0
21	1	144	238	-1	326	306	17.4	32	MSapppp	320	-64	0	0		0	0	0	0	0
22	1	9	317	-1	221	127	19.9	31	ABprapapaa	305	48	0	0		0	0	0	0	0
23	1	123	124	-1	580	378	16.4	30	ABalpppaaa	261	324	0	0		0	0	0	0	0
24	1	260	274	-1	566	160	15.5	31	ABalaapppp	275	-215	0	0		0	0	0	0	0
25	1	89	104	-1	630	237	8.0	29	ABalaaaala	86	0	0	0		0	0	0	0	0
26	1	116	221	-1	405	86	8.7	24	ABprppaaap	202	-658	0	0		0	0	0	0	0
27	1	252	159	-1	538	265	15.8	28	MSaaaapa	73	0	0	0		0	0	0	0	0
28	1	57	29	-1	335	393	15.7	30	ABplaapppp	-186	0	0	0		0	0	0	0	0
29	1	157	251	-1	228	375	15.7	29	ABplappapa	253	418	0	0		0	0	0	0	0
30	1	183	164	-1	311	195	6.7	34	MSpappp	245	0	0	0		0	0	0	0	0
31	1	160	73	-1	414	312	10.9	27	MSaapapa	-179	0	0	0		0	0	0	0	0
32	1	52	263	-1	128	268	4.4	30	Caappv	275	37	0	0		0	0	0	0	0
33	1	155	260	-1	551	391	10.9	24	ABalppaapa	225	639	0	0		0	0	0	0	0
34	1	43	32	-1	325	120	19.7	31	ABprapaaap	260	746	0	0		0	0	0	0	0
35	1	315	7	-1	522	393	13.3	29	ABalppaapp	271	245	0	0		0	0	0	0	0
36	1	228	321	-1	269	127	6.5	29	ABprpppaaa	237	-42	0	0		0	0	0	0	0
37	1	202	65	113	123	238	8.6	34	Cpapp	341	261	0	0		0	0	0	0	0
38	1	107	302	-1	305	337	15.3	33	Dapa	332	522	0	0		0	0	0	0	0
39	1	66	289	-1	574	151	12.3	33	ABalaappa	306	-1096	0	0		0	0	0	0	0
40	1	240	295	-1	436	377	18.6	32	ABalpppppp	318	-527	0	0		0	0	0	0	0
41	1	93	279	-1	492	135	21.0	29	ABpraapapa	228	146	0	0		0	0	0	0	0
42	1	226	4	-1	616	258	5.8	27	ABaraaaaaa	230	814	0	0		0	0	0	0	0
43	1	10	114	-1	192	123	16.4	29	ABprapapap	392	0	0	0		0	0	0	0	0
44	1	101	218	277	407	260	17.0	34	Eala	342	452	0	0		0	0	0	0	0
45	1	55	160	-1	340	299	6.2	30	MSaappa	-98	0	0	0		0	0	0	0	0
46	1	36	131	-1	324	394	10.3	27	ABplppapap	242	-512	0	0		0	0	0	0	0
47	1	290	43	-1	413	122	9.9	28	ABprppaaaa	264	275	0	0		0	0	0	0	0
48	1	115	57	-1	553	356	8.8	28	ABalpaappp	42	0	0	0		0	0	0	0	0
49	1	110	157	-1	498	133	7.4	27	ABprpaaaaa	256	-523	0	0		0	0	0	0	0
50	1	250	163	-1	185	195	5.4	28	ABprpppppp	237	-400	0	0		0	0	0	0	0
51	1	208	246	-1	593	263	9.9	27	ABaraapaaa	271	688	0	0		0	0	0	0	0
52	1	190	147	-1	628	285	9.0	28	ABalaaaalp	140	0	0	0		0	0	0	0	0
53	1	98	214	-1	491	233	9.9	27	ABaraapppa	258	-663	0	0		0	0	0	0	0
54	1	279	49	-1	261	379	18.1	31	ABplappaaa	310	-169	0	0		0	0	0	0	0
55	1	267	226	-1	517	136	10.5	30	ABpraaaapa	157	0	0	0		0	0	0	0	0
56	1	60	150	-1	260	276	4.6	29	ABplpppppa	289	872	0	0		0	0	0	0	0
57	1	80	275	-1	580	245	19.6	28	ABarpaaaaa	221	-1167	0	0		0	0	0	0	0
58	1	203	220	-1	378	317	17.4	31	MSappap	304	-21	0	0		0	0	0	0	0
59	1	286	149	-1	418	399	16.3	30	ABplpaappa	297	1207	0	0		0	0	0	0	0
60	1	247	187	-1	213	176	9.5	35	Cppap	351	35	0	0		0	0	0	0	0
61	1	294	89	-1	293	91	17.6	29	ABprapaapp	-18	0	0	0		0	0	0	0	0
62	1	230	319	-1	507	309	7.5	27	ABalpaaapp	254	-942	0	0		0	0	0	0	0
63	1	303	303	-1	312	96	9.1	27	ABprppappa	255	154	0	0		0	0	0	0	0
64	1	127	64	-1	299	389	18.2	31	ABplapaapp	307	-194	0	0		0	0	0	0	0
65	1	200	229	-1	590	353	7.6	27	ABalpaappa	272	649	0	0		0	0	0	0	0
66	1	209	311	-1	516	231	16.1	30	MSpaaapa	-81	0	0	0		0	0	0	0	0
67	1	31	118	-1	576	243	7.1	28	ABaraaapaa	375	0	0	0		0	0	0	0	0
68	1	42	231	-1	514	109	14.7	29	ABpraaaapp	298	0	0	0		0	0	0	0	0
69	1	26	132	-1	318	314	8.4	34	MSaappp	205	0	0	0		0	0	0	0	0
70	1	18	120	-1	489	314	4.3	27	ABalpapaap	269	-487	0	0		0	0	0	0	0
71	1	11	44	-1	552	146	18.8	28	ABpraapaaa	228	186	0	0		0	0	0	0	0
72	1	71	244	-1	253	381	8.8	27	ABplppappp	268	-980	0	0		0	0	0	0	0
73	1	235	284	-1	158	301	5.1	28	ABplappppp	283	290	0	0		0	0	0	0	0
74	1	40	232	-1	457	259	14.1	29	MSaaapp	168	0	0	0		0	0	0	0	0
75	1	68	307	-1	557	307	8.1	31	ABalpaapap	-66	0	0	0		0	0	0	0	0
76	1	88	237	-1	335	111	6.6	28	ABprppaapa	259	422	0	0		0	0	0	0	0
77	1	289	108	-1	586	202	17.9	30	ABalapppap	266	418	0	0		0	0	0	0	0
78	1	296	240	-1	246	194	4.2	29	ABprpapppp	259	142	0	0		0	0	0	0	0
79	1	79	54	-1	521	147	21.1	32	ABpraapaap	171	0	0	0		0	0	0	0	0
80	1	162	306	-1	433	317	21.8	29	ABplaaapap	293	191	0	0		0	0	0	0	0
81	1	238	242	-1	537	355	16.5	28	ABalppppaa	193	0	0	0		0	0	0	0	0
82	1	187	145	-1	492	134	16.3	29	ABpraaappa	254	467	0	0		0	0	0	0	0
83	1	176	178	-1	528	242	11.5	28	ABaraappap	302	0	0	0		0	0	0	0	0
84	1	233	286	-1	182	341	7.7	27	ABplapppap	265	-1417	0	0		0	0	0	0	0
85	1	314	105	-1	624	193	12.4	29	ABalaapapa	212	723	0	0		0	0	0	0	0
86	1	195	107	-1	495	328	11.7	29	MSapaap	283	-772	0	0		0	0	0	0	0
87	1	159	98	-1	609	177	15.1	29	ABalaapppa	242	-461	0	0		0	0	0	0	0
88	1	44	222	-1	431	379	12.7	29	ABplpaaapp	-183	0	0	0		0	0	0	0	0
89	1	108	186	-1	521	172	18.3	27	ABalappppp	279	-93	0	0		0	0	0	0	0
90	1	199	18	-1	189	347	16.7	30	ABplapapap	93	0	0	0		0	0	0	0	0
91	1	28	156	-1	614	324	15.8	28	ABalapaapa	212	-728	0	0		0	0	0	0	0
92	1	231	151	-1	282	188	4.1	30	ABprpapppa	270	-887	0	0		0	0	0	0	0
93	1	74	22	-1	378	244	22.3	34	ABarpaappp	12	0	0	0		0	0	0	0	0
94	1	189	282	-1	583	332	5.5	29	ABalpaaaaa	243	1958	0	0		0	0	0	0	0
95	1	281	201	-1	324	327	3.9	27	ABplpapppa	261	-75	0	0		0	0	0	0	0
96	1	106	9	-1	383	151	10.3	30	MSpppap	142	0	0	0		0	0	0	0	0
97	1	84	129	-1	177	152	18.3	36	ABarppppp	338	-12	0	0		0	0	0	0	0
98	1	13	126	-1	323	178	3.6	27	ABprpappap	269	137	0	0		0	0	0	0	0
99	1	306	181	-1	524	391	16.8	28	ABalpppapa	283	617	0	0		0	0	0	0	0
100	1	53	188	-1	494	369	5.6	27	ABalppapap	264	206	0	0		0	0	0	0	0
101	1	104	109	-1	353	346	5.3	29	ABplpapapp	251	-173	0	0		0	0	0	0	0
102	1	270	227	-1	246	149	4.9	29	ABprppppap	244	-70	0	0		0	0	0	0	0
103	1	201	100	-1	612	331	9.5	27	ABalaaaarl	240	-1214	0	0		0	0	0	0	0
104	1	196	168	-1	210	255	11.5	37	Eplp	378	257	0	0		0	0	0	0	0
105	1	58	96	-1	520	288	10.7	28	ABaraapapa	228	0	0	0		0	0	0	0	0
106	1	249	12	-1	531	208	6.8	28	ABarapaapa	235	1610	0	0		0	0	0	0	0
107	1	271	95	-1	495	268	17.8	29	MSaaaapp	267	1322	0	0		0	0	0	0	0
108	1	275	310	-1	430	94	15.5	31	ABprpaappa	81	0	0	0		0	0	0	0	0
109	1	205	322	-1	597	291	8.2	29	ABalpaapaa	137	0	0	0		0	0	0	0	0
110	1	174	153	-1	197	318	21.5	34	ABarppapp	336	-268	0	0		0	0	0	0	0
111	1	3	241	-1	456	402	15.4	29	ABplpaapap	228	744	0	0		0	0	0	0	0
112	1	139	175	-1	339	85	9.7	27	ABprppapap	248	784	0	0		0	0	0	0	0
113	1	234	191	-1	518	351	20.8	29	ABalapappp	239	424	0	0		0	0	0	0	0
114	1	212	40	-1	546	217	15.6	30	MSpaaaap	117	0	0	0		0	0	0	0	0
115	1	204	290	-1	228	111	14.3	29	ABprappapp	250	-493	0	0		0	0	0	0	0
116	1	217	46	-1	143	332	8.2	27	ABplappppa	199	0	0	0		0	0	0	0	0
117	1	222	139	-1	360	118	20.7	29	ABprapaaaa	261	1463	0	0		0	0	0	0	0
118	1	131	171	-1	560	153	8.1	27	ABpraaaaaa	151	0	0	0		0	0	0	0	0
119	1	312	270	-1	373	90	9.4	28	ABprppapaa	393	0	0	0		0	0	0	0	0
120	1	54	205	-1	534	239	7.5	30	ABaraaapap	-95	0	0	0		0	0	0	0	0
121	1	61	294	-1	559	323	22.5	30	ABplaapaaa	304	-482	0	0		0	0	0	0	0
122	0	280	-1	-1	425	260	13.8	24		200	-386	0	0		0	0	0	0	0
123	1	210	72	-1	524	378	8.7	27	ABalppapaa	229	-16	0	0		0	0	0	0	0
124	1	4	283	-1	231	365	6.4	29	ABplpppaap	57	0	0	0		0	0	0	0	0
125	1	33	121	-1	647	236	11.6	27	ABalaaappr	264	124	0	0		0	0	0	0	0
126	1	90	101	-1	221	360	20.8	31	ABplapapaa	67	0	0	0		0	0	0	0	0
127	1	185	239	-1	267	351	22.3	35	ABarppapa	-97	0	0	0		0	0	0	0	0
128	1	62	285	-1	379	115	6.8	28	ABprpapaap	375	0	0	0		0	0	0	0	0
129	1	56	30	-1	217	179	4.9	27	ABprpppppa	278	614	0	0		0	0	0	0	0
130	1	78	77	-1	550	272	10.6	28	ABaraapaap	631	0	0	0		0	0	0	0	0
131	1	126	255	-1	520	138	16.5	29	ABpraaapap	240	489	0	0		0	0	0	0	0
132	1	129	177	-1	391	404	14.3	30	ABplpaappp	263	-7	0	0		0	0	0	0	0
133	1	102	33	-1	450	111	13.9	28	ABprpaapap	236	104	0	0		0	0	0	0	0
134	1	309	6	-1	126	285	16.3	36	Caapa	349	342	0	0		0	0	0	0	0
135	1	153	278	-1	280	155	14.4	34	Dppp	322	49	0	0		0	0	0	0	0
136	1	168	50	-1	484	116	10.1	29	ABprpaaaap	246	-843	0	0		0	0	0	0	0
137	1	2	179	-1	512	222	13.4	29	MSpaapaa	204	-178	0	0		0	0	0	0	0
138	1	122	25	-1	429	381	7.9	29	ABalppappp	301	0	0	0		0	0	0	0	0
139	1	32	142	-1	357	373	7.6	27	ABplppaapa	239	154	0	0		0	0	0	0	0
140	1	180	208	-1	579	261	15.2	30	MSaaaaap	172	0	0	0		0	0	0	0	0
141	1	111	287	-1	277	200	14.6	39	Epra	383	362	0	0		0	0	0	0	0
142	1	255	20	-1	544	145	13.4	28	ABpraaapaa	175	0	0	0		0	0	0	0	0
143	1	292	24	-1	274	238	8.4	29	Z2	287	-44	0	0		0	0	0	0	0
144	1	207	209	-1	480	272	10.9	27	ABaraapapp	13	0	0	0		0	0	0	0	0
145	1	177	103	-1	427	226	7.9	29	MSpapaaa	293	-122	0	0		0	0	0	0	0
146	1	273	257	-1	323	312	12.4	32	Daap	317	-130	0	0		0	0	0	0	0
147	1	188	15	-1	590	224	13.8	29	MSpaaaaa	269	0	0	0		0	0	0	0	0
148	1	87	243	-1	371	131	14.3	30	Dpaa	290	170	0	0		0	0	0	0	0
149	1	161	146	-1	331	150	10.6	31	Dpap	303	-144	0	0		0	0	0	0	0
150	1	51	144	-1	602	284	13.4	27	MSaaaaaa	235	56	0	0		0	0	0	0	0
151	1	103	59	-1	363	342	15.7	33	MSapppa	286	-449	0	0		0	0	0	0	0
152	1	150	66	-1	445	405	11.4	27	ABplpaaapa	1002	0	0	0		0	0	0	0	0
153	1	27	259	-1	468	372	11.8	29	ABplpaaaap	1062	0	0	0		0	0	0	0	0
154	1	20	137	-1	234	291	7.5	34	Capap	314	-1066	0	0		0	0	0	0	0
155	1	67	35	-1	591	304	19.5	32	ABalapapap	264	183	0	0		0	0	0	0	0
156	1	288	23	-1	526	178	13.5	27	MSppapaa	223	116	0	0		0	0	0	0	0
157	1	239	138	-1	430	145	13.5	32	MSppppa	278	-1571	0	0		0	0	0	0	0
158	1	287	99	-1	304	131	6.2	28	ABprppaapp	216	413	0	0		0	0	0	0	0
159	1	269	262	-1	526	301	4.3	27	ABalpaaapa	255	1361	0	0		0	0	0	0	0
160	1	113	11	-1	147	162	10.4	28	ABprapappp	277	-791	0	0		0	0	0	0	0
161	1	83	207	-1	329	141	4.3	28	ABprpapapp	246	947	0	0		0	0	0	0	0
162	1	254	225	-1	347	255	15.3	36	Ealp	351	688	0	0		0	0	0	0	0
163	1	6	28	-1	439	156	22.4	36	ABarpappa	313	-780	0	0		0	0	0	0	0
164	1	220	276	-1	512	287	14.4	30	MSaaapaa	304	-500	0	0		0	0	0	0	0
165	1	29	60	-1	382	217	8.2	31	MSpapaap	307	22	0	0		0	0	0	0	0
166	1	128	268	-1	326	129	14.1	32	Dppa	303	1094	0	0		0	0	0	0	0
167	1	229	19	-1	403	356	5.5	29	ABplpapapa	241	405	0	0		0	0	0	0	0
168	1	97	16	-1	440	346	5.7	28	ABalpapapp	254	181	0	0		0	0	0	0	0
169	1	251	324	-1	281	370	7.1	28	ABplpppaaa	274	654	0	0		0	0	0	0	0
170	1	28	125	-1	577	343	18.1	27	ABalapaapp	208	206	0	0		0	0	0	0	0
171	1	171	56	128	563	272	5.3	30	ABaraaaap	203	-456	0	0		0	0	0	0	0
172	1	175	82	-1	491	395	18.6	30	ABalpppapp	263	-926	0	0		0	0	0	0	0
173	1	95	71	-1	504	372	11.5	29	ABplpaaaaa	1087	0	0	0		0	0	0	0	0
174	1	193	31	-1	473	296	8.9	28	ABalpapppa	277	516	0	0		0	0	0	0	0
175	1	12	127	-1	553	190	21.3	34	ABarpapaa	430	0	0	0		0	0	0	0	0
176	1	21	141	-1	446	293	11.6	29	MSaapaaa	271	274	0	0		0	0	0	0	0
177	1	16	21	-1	147	200	19.5	39	Cpaap	381	235	0	0		0	0	0	0	0
178	1	59	250	-1	547	339	4.5	28	ABalpaaaap	236	0	0	0		0	0	0	0	0
179	1	166	5	-1	158	332	15.8	29	ABplapappa	119	0	0	0		0	0	0	0	0
180	1	300	68	-1	203	333	4.3	31	ABplpppapa	318	-393	0	0		0	0	0	0	0
181	1	100	92	-1	651	269	11.6	29	ABalaaapal	283	0	0	0		0	0	0	0	0
182	1	191	102	-1	594	166	9.6	29	ABalaapapp	222	723	0	0		0	0	0	0	0
183	1	73	61	-1	488	349	21.2	29	ABplaapapa	-492	0	0	0		0	0	0	0	0
184	1	293	318	-1	406	373	11.0	28	ABplppaaaa	275	147	0	0		0	0	0	0	0
185	1	259	253	-1	460	291	5.2	28	ABalpappap	178	0	0	0		0	0	0	0	0
186	1	92	74	-1	560	197	4.8	28	ABaraaappa	24	0	0	0		0	0	0	0	0
187	1	64	88	-1	358	257	5.5	28	MSpapapp	367	0	0	0		0	0	0	0	0
188	1	257	271	-1	400	345	22.6	31	ABplaaappa	283	-854	0	0		0	0	0	0	0
189	1	313	67	-1	290	347	5.5	27	ABplppppaa	240	-201	0	0		0	0	0	0	0
190	1	141	211	-1	437	242	21.6	31	ABarpaappa	306	144	0	0		0	0	0	0	0
191	1	258	87	-1	409	335	14.4	31	MSapapp	80	0	0	0		0	0	0	0	0
192	1	7	314	-1	265	99	7.9	28	ABprppappp	249	347	0	0		0	0	0	0	0
193	1	17	236	-1	463	200	7.3	27	ABarapappa	120	0	0	0		0	0	0	0	0
194	1	112	123	-1	385	353	8.4	30	ABplpapaap	166	0	0	0		0	0	0	0	0
195	1	262	55	-1	156	278	21.3	39	Caaap	393	700	0	0		0	0	0	0	0
196	1	276	2	-1	293	251	17.5	32	Eplaa	309	232	0	0		0	0	0	0	0
197	1	94	288	-1	466	185	21.2	31	ABarpapapp	266	1227	0	0		0	0	0	0	0
198	1	109	27	-1	405	253	5.3	25	MSpapapa	75	0	0	0		0	0	0	0	0
199	1	241	51	-1	503	259	23.1	30	ABarpaapaa	308	1372	0	0		0	0	0	0	0
200	1	305	206	-1	440	337	9.0	27	ABplpapaaa	271	134	0	0		0	0	0	0	0
201	1	14	197	-1	483	111	13.7	29	ABprpaapaa	264	1430	0	0		0	0	0	0	0
202	1	148	192	-1	429	316	17.6	30	MSappaa	396	0	0	0		0	0	0	0	0
203	1	5	53	-1	373	184	4.3	27	ABprpappaa	276	-13	0	0		0	0	0	0	0
204	1	221	45	-1	477	349	7.7	29	ABalpapapa	54	0	0	0		0	0	0	0	0
205	1	236	217	-1	212	227	6.3	34	Cpppa	340	409	0	0		0	0	0	0	0
206	1	224	308	-1	469	239	3.6	28	ABarapapaa	144	0	0	0		0	0	0	0	0
207	1	227	75	-1	515	343	5.9	28	ABalpapaaa	-65	0	0	0		0	0	0	0	0
208	1	304	84	-1	204	313	10.2	30	Cappap	259	155	0	0		0	0	0	0	0
209	1	302	305	-1	340	254	21.9	35	ABarppaaa	316	-89	0	0		0	0	0	0	0
210	1	170	70	-1	635	247	15.4	27	ABalappapa	264	1180	0	0		0	0	0	0	0
211	1	216	203	-1	219	363	9.8	27	ABplapppaa	74	0	0	0		0	0	0	0	0
212	1	213	91	-1	431	93	11.6	28	ABprpaaapp	145	0	0	0		0	0	0	0	0
213	1	246	298	-1	434	144	4.8	29	ABarappapa	278	479	0	0		0	0	0	0	0
214	1	34	37	-1	490	239	6.5	30	ABarapaapp	284	-766	0	0		0	0	0	0	0
215	1	244	140	210	522	239	20.6	35	ABarpaaap	135	0	0	0		0	0	0	0	0
216	1	225	133	-1	291	151	3.4	28	ABprppppaa	246	-204	0	0		0	0	0	0	0
217	1	48	234	-1	510	323	23.4	33	ABplaapaap	308	477	0	0		0	0	0	0	0
218	1	282	155	-1	321	80	13.3	29	ABprappaaa	-199	0	0	0		0	0	0	0	0
219	1	46	14	-1	360	292	8.8	30	MSaapapp	159	0	0	0		0	0	0	0	0
220	1	215	10	-1	358	80	15.6	30	ABpraapppp	286	0	0	0		0	0	0	0	0
221	1	242	273	-1	240	277	21.6	37	Caaaa	373	25	0	0		0	0	0	0	0
222	1	164	166	-1	174	134	9.8	26	ABprappppa	12	0	0	0		0	0	0	0	0
223	1	266	94	-1	590	222	4.6	27	ABaraaaaap	239	-449	0	0		0	0	0	0	0
224	1	297	180	-1	583	203	8.8	27	MSppaaaa	230	0	0	0		0	0	0	0	0
225	1	219	26	189	563	316	12.7	33	MSapaaa	115	0	0	0		0	0	0	0	0
226	1	125	81	-1	473	292	15.2	28	MSaaapap	-124	0	0	0		0	0	0	0	0
227	1	47	212	-1	647	280	15.2	31	ABalappaa	315	275	0	0		0	0	0	0	0
228	1	310	248	-1	590	379	13.2	30	ABalppaaap	122	0	0	0		0	0	0	0	0
229	1	243	269	-1	466	185	4.3	28	ABarappaaa	246	161	0	0		0	0	0	0	0
230	1	198	58	-1	251	379	12.3	29	ABplappaap	287	-156	0	0		0	0	0	0	0
231	1	278	106	-1	368	144	4.4	30	ABprpapapa	271	-199	0	0		0	0	0	0	0
232	1	75	261	-1	397	279	11.5	30	MSaapaap	298	-437	0	0		0	0	0	0	0
233	1	114	8	-1	473	205	13.0	30	MSpaapap	-203	0	0	0		0	0	0	0	0
234	1	72	320	-1	585	281	22.1	29	ABplaaaaaa	148	0	0	0		0	0	0	0	0
235	1	147	47	-1	381	300	22.4	31	ABplaaappp	308	1670	0	0		0	0	0	0	0
236	1	121	173	-1	393	96	17.7	29	ABpraapppa	135	0	0	0		0	0	0	0	0
237	1	291	143	-1	173	245	5.6	34	Cpppp	301	-105	0	0		0	0	0	0	0
238	1	130	52	-1	325	290	21.5	32	ABarppaapa	278	-116	0	0		0	0	0	0	0
239	1	37	69	-1	378	339	20.1	28	ABplapaaaa	246	-845	0	0		0	0	0	0	0
240	1	223	90	-1	409	380	20.6	32	ABplaappap	320	-105	0	0		0	0	0	0	0
241	1	70	79	-1	458	349	22.2	30	ABplaapapp	287	507	0	0		0	0	0	0	0
242	1	8	119	-1	541	159	5.6	29	ABarapppaa	258	-642	0	0		0	0	0	0	0
243	1	91	169	-1	244	100	10.6	26	ABprapppaa	236	575	0	0		0	0	0	0	0
244	1	76	291	-1	449	239	10.8	28	ABaraapppp	278	59	0	0		0	0	0	0	0
245	1	137	80	-1	473	386	7.8	28	ABalppappa	124	0	0	0		0	0	0	0	0
246	1	263	301	-1	433	180	4.3	27	ABarappaap	213	-624	0	0		0	0	0	0	0
247	1	30	213	-1	487	378	15.1	28	ABplpaapaa	142	0	0	0		0	0	0	0	0
248	1	182	194	-1	266	93	13.2	30	ABprappaap	261	-264	0	0		0	0	0	0	0
249	1	140	325	-1	472	364	17.5	28	ABalpppppa	325	0	0	0		0	0	0	0	0
250	1	145	41	-1	319	370	21.5	30	ABplapaapa	300	235	0	0		0	0	0	0	0
251	1	77	228	-1	423	169	9.5	31	MSpppaa	169	0	0	0		0	0	0	0	0
252	1	96	97	-1	424	281	7.3	32	ABalpapppp	322	551	0	0		0	0	0	0	0
253	1	285	111	-1	241	211	12.0	37	Eprp	106	0	0	0		0	0	0	0	0
254	1	142	116	-1	320	368	7.2	26	ABplppaapp	460	0	0	0		0	0	0	0	0
255	1	245	266	-1	403	209	4.8	30	ABarapappp	-77	0	0	0		0	0	0	0	0
256	1	299	299	-1	458	98	10.7	27	ABprpaaapa	115	0	0	0		0	0	0	0	0
257	1	181	176	-1	549	331	19.1	29	ABalapappa	275	-449	0	0		0	0	0	0	0
258	1	197	254	-1	525	292	20.4	30	ABplaaaapa	269	702	0	0		0	0	0	0	0
259	1	152	42	-1	634	209	14.4	29	ABalaaappl	277	167	0	0		0	0	0	0	0
260	1	135	202	-1	473	311	19.8	28	ABplaaapaa	221	197	0	0		0	0	0	0	0
261	1	304	200	-1	247	318	12.5	30	Cappaa	229	-786	0	0		0	0	0	0	0
262	1	284	199	-1	361	399	11.4	28	ABplppapaa	337	0	0	0		0	0	0	0	0
263	1	80	17	-1	558	238	21.4	29	ABarpaaaap	94	0	0	0		0	0	0	0	0
264	1	179	134	-1	454	136	17.5	31	ABpraaappp	301	1421	0	0		0	0	0	0	0
265	1	274	204	-1	292	386	10.4	28	ABplppappa	260	2120	0	0		0	0	0	0	0
266	1	133	219	-1	502	163	4.8	28	ABarapppap	234	390	0	0		0	0	0	0	0
267	1	261	235	-1	398	81	12.5	30	ABprpaappp	99	0	0	0		0	0	0	0	0
268	1	154	170	-1	549	380	14.5	28	ABalpppaap	276	-1188	0	0		0	0	0	0	0
269	1	149	300	-1	180	177	3.4	25	ABprpppapp	417	0	0	0		0	0	0	0	0
270	1	86	148	-1	616	224	16.9	29	ABalapppaa	-190	0	0	0		0	0	0	0	0
271	1	22	280	-1	628	304	11.4	30	ABalaaapar	278	925	0	0		0	0	0	0	0
272	1	169	258	-1	209	129	9.5	29	ABprapppap	234	-100	0	0		0	0	0	0	0
273	1	253	296	-1	286	302	3.5	28	ABplpapppp	247	80	0	0		0	0	0	0	0
274	1	41	304	-1	610	261	19.4	28	ABalappapp	282	438	0	0		0	0	0	0	0
275	1	218	83	-1	156	340	11.6	29	ABplapappp	174	0	0	0		0	0	0	0	0
276	1	163	249	-1	457	120	7.4	29	ABarappppp	115	0	0	0		0	0	0	0	0
277	1	272	230	-1	176	288	8.5	33	Cappp	330	1303	0	0		0	0	0	0	0
278	1	146	316	-1	188	361	13.5	29	ABplappapp	24	0	0	0		0	0	0	0	0
279	1	151	190	-1	281	314	10.2	34	Capaa	116	0	0	0		0	0	0	0	0
280	1	50	293	-1	268	304	15.5	35	Dapp	338	691	0	0		0	0	0	0	0
281	1	232	86	-1	344	151	23.1	35	ABarpppaa	306	-1052	0	0		0	0	0	0	0
282	1	85	233	-1	435	108	18.7	27	ABpraappaa	233	88	0	0		0	0	0	0	0
283	1	156	281	-1	473	150	5.6	28	ABarappppa	263	1029	0	0		0	0	0	0	0
284	1	248	36	-1	398	141	4.3	29	ABarappapp	222	-508	0	0		0	0	0	0	0
285	1	295	117	-1	477	163	13.0	29	MSppapap	200	1708	0	0		0	0	0	0	0
286	1	173	265	-1	467	333	14.8	31	MSapapa	273	-40	0	0		0	0	0	0	0
287	1	186	172	-1	489	276	4.2	26	ABalpappaa	227	96	0	0		0	0	0	0	0
288	1	118	1	-1	214	193	23.4	41	Cpaaa	413	1549	0	0		0	0	0	0	0
289	1	307	182	-1	261	108	17.7	30	ABprappapa	293	-282	0	0		0	0	0	0	0
290	1	23	130	-1	458	124	21.2	30	ABpraapapp	277	1168	0	0		0	0	0	0	0
291	1	65	3	-1	393	176	22.4	35	ABarpappp	297	-428	0	0		0	0	0	0	0
292	1	119	167	-1	498	230	3.4	29	ABarapaaap	250	-97	0	0		0	0	0	0	0
293	1	117	252	-1	366	155	17.5	33	MSppppp	314	1299	0	0		0	0	0	0	0
294	1	1	224	-1	398	120	21.2	31	ABpraappap	313	708	0	0		0	0	0	0	0
295	1	264	13	-1	340	335	21.2	32	ABplapaaap	312	-464	0	0		0	0	0	0	0
296	1	82	63	-1	471	227	16.4	31	MSpaaapp	186	0	0	0		0	0	0	0	0
297	1	69	198	-1	472	233	22.1	33	ABarpaapap	316	130	0	0		0	0	0	0	0
298	1	45	292	-1	372	384	19.1	32	ABplaapppa	70	0	0	0		0	0	0	0	0
299	1	206	323	-1	444	238	4.4	29	ABarapapap	261	-187	0	0		0	0	0	0	0
300	1	214	135	-1	580	229	10.8	27	ABaraappaa	246	-827	0	0		0	0	0	0	0
301	1	308	161	-1	209	269	4.3	27	ABplpppppp	240	17	0	0		0	0	0	0	0
302	1	192	184	-1	267	167	9.5	34	Cppaa	341	489	0	0		0	0	0	0	0
303	1	298	264	-1	621	352	12.0	24	ABalppaaaa	225	-339	0	0		0	0	0	0	0
304	1	138	122	-1	230	123	6.7	28	ABprpppaap	281	1255	0	0		0	0	0	0	0
305	1	283	115	-1	253	328	4.2	30	ABplppppap	279	552	0	0		0	0	0	0	0
306	1	130	223	-1	276	311	22.1	32	ABarppaapp	323	346	0	0		0	0	0	0	0
307	1	301	309	-1	212	298	2.9	24	ABplpppapp	210	-439	0	0		0	0	0	0	0
308	1	35	110	-1	182	132	13.3	29	ABprapappa	264	-341	0	0		0	0	0	0	0
309	1	256	312	-1	506	355	17.8	28	ABalppppap	180	0	0	0		0	0	0	0	0
310	1	211	34	-1	465	390	21.1	28	ABplaappaa	249	377	0	0		0	0	0	0	0
311	1	167	313	-1	335	206	13.9	38	Earp	386	-1136	0	0		0	0	0	0	0
312	1	143	216	-1	354	300	3.4	29	ABplpappap	236	763	0	0		0	0	0	0	0
313	1	49	39	-1	625	205	9.2	31	ABalaapaa	296	356	0	0		0	0	0	0	0
314	1	105	196	-1	118	300	10.6	33	Caappd	322	393	0	0		0	0	0	0	0
315	1	38	93	-1	542	281	23.6	31	ABplaaaaap	302	-68	0	0		0	0	0	0	0
316	1	184	112	-1	565	181	18.5	30	ABalappppa	92	0	0	0		0	0	0	0	0
317	1	158	62	-1	202	144	5.0	30	ABprpppapa	245	-921	0	0		0	0	0	0	0
318	1	311	215	-1	362	343	12.7	32	Daaa	-53	0	0	0		0	0	0	0	0
319	1	24	165	-1	630	317	14.2	38	ABalapaaa	-88	0	0	0		0	0	0	0	0
320	1	276	78	-1	241	258	14.6	32	Eplap	-80	0	0	0		0	0	0	0	0
321	1	317	326	-1	338	259	9.0	30	Z3	163	-1139	0	0		0	0	0	0	0
