# Supplementary material for: The AP-2 Transcription Factor APTF-2 Is Required for Neuroblast and Epidermal Morphogenesis in Caenorhabditis elegans Embryogenesis
Source: PLoS Genet. 2016 May 13;12(5):e1006048. doi: 10.1371/journal.pgen.1006048 (PMC4866721; doi:10.1371/journal.pgen.1006048)
Supplement: S4 Text — (ZIP) [file pgen.1006048.s032.zip › nuclei/t152-nuclei]

1	1	288	171	-1	215	193	23.6	42	Cpaaa	419	10	0	0		0	0	0	0	0
2	1	196	195	-1	295	254	17.5	32	Eplaa	263	157	0	0		0	0	0	0	0
3	1	291	142	-1	400	174	21.9	34	ABarpappp	285	-446	0	0		0	0	0	0	0
4	1	42	10	-1	614	257	6.6	27	ABaraaaaaa	205	0	0	0		0	0	0	0	0
5	1	179	279	-1	161	334	15.8	30	ABplapappa	118	0	0	0		0	0	0	0	0
6	1	134	246	-1	128	286	16.3	35	Caapa	74	0	0	0		0	0	0	0	0
7	1	35	253	-1	528	392	12.7	29	ABalppaapp	261	415	0	0		0	0	0	0	0
8	1	233	30	-1	476	202	13.0	30	MSpaapap	-176	0	0	0		0	0	0	0	0
9	1	96	55	-1	386	152	10.5	30	MSpppap	-18	0	0	0		0	0	0	0	0
10	1	220	205	-1	359	79	15.2	30	ABpraapppp	296	-21	0	0		0	0	0	0	0
11	1	160	243	-1	147	163	10.4	28	ABprapappp	244	1306	0	0		0	0	0	0	0
12	1	106	17	-1	531	206	6.8	27	ABarapaapa	238	51	0	0		0	0	0	0	0
13	1	295	216	-1	345	334	21.3	31	ABplapaaap	295	375	0	0		0	0	0	0	0
14	1	219	102	-1	367	291	8.6	29	MSaapapp	122	0	0	0		0	0	0	0	0
15	1	147	259	-1	594	229	13.5	30	MSpaaaaa	0	0	0	0		0	0	0	0	0
16	1	168	175	-1	441	349	5.7	28	ABalpapapp	276	-62	0	0		0	0	0	0	0
17	1	263	215	-1	566	235	21.5	29	ABarpaaaap	214	103	0	0		0	0	0	0	0
18	1	90	79	-1	190	349	16.6	30	ABplapapap	106	0	0	0		0	0	0	0	0
19	1	167	196	-1	402	356	5.4	29	ABplpapapa	248	94	0	0		0	0	0	0	0
20	1	142	75	-1	547	147	13.3	27	ABpraaapaa	230	186	0	0		0	0	0	0	0
21	1	177	136	-1	153	203	19.6	39	Cpaap	388	-40	0	0		0	0	0	0	0
22	1	93	284	-1	385	239	22.4	34	ABarpaappp	338	75	0	0		0	0	0	0	0
23	1	156	238	-1	526	177	12.9	26	MSppapaa	229	-488	0	0		0	0	0	0	0
24	1	143	308	-1	274	234	8.4	30	Z2	218	200	0	0		0	0	0	0	0
25	1	138	62	-1	428	380	7.9	29	ABalppappp	298	0	0	0		0	0	0	0	0
26	1	225	80	-1	542	308	13.5	28	MSapaaap	212	-211	0	0		0	0	0	0	0
27	1	198	45	-1	405	253	5.1	26	MSpapapa	246	-186	0	0		0	0	0	0	0
28	1	163	122	-1	445	150	22.6	36	ABarpappa	301	135	0	0		0	0	0	0	0
29	1	28	40	-1	334	394	15.5	32	ABplaapppp	-298	0	0	0		0	0	0	0	0
30	1	129	23	-1	215	178	4.8	26	ABprpppppa	248	159	0	0		0	0	0	0	0
31	1	174	223	-1	471	297	9.1	29	ABalpapppa	273	815	0	0		0	0	0	0	0
32	1	34	76	-1	328	121	19.8	30	ABprapaaap	299	247	0	0		0	0	0	0	0
33	1	133	104	-1	455	108	13.4	28	ABprpaapap	231	725	0	0		0	0	0	0	0
34	1	310	302	-1	467	397	20.6	28	ABplaappaa	431	0	0	0		0	0	0	0	0
35	1	155	181	-1	592	307	19.2	30	ABalapapap	273	-1088	0	0		0	0	0	0	0
36	1	284	299	-1	400	139	3.9	29	ABarappapp	284	474	0	0		0	0	0	0	0
37	1	214	310	-1	491	235	6.6	30	ABarapaapp	312	0	0	0		0	0	0	0	0
38	1	2	48	-1	270	127	22.4	37	ABarppppa	364	-150	0	0		0	0	0	0	0
39	1	313	22	-1	626	205	9.5	32	ABalaapaa	298	560	0	0		0	0	0	0	0
40	1	114	202	-1	548	217	15.7	30	MSpaaaap	244	0	0	0		0	0	0	0	0
41	1	250	265	-1	318	368	21.5	30	ABplapaapa	284	-238	0	0		0	0	0	0	0
42	1	259	7	-1	634	211	14.1	28	ABalaaappl	-145	0	0	0		0	0	0	0	0
43	1	47	50	-1	414	122	9.9	27	ABprppaaaa	-59	0	0	0		0	0	0	0	0
44	1	71	56	-1	559	147	18.7	28	ABpraapaaa	189	0	0	0		0	0	0	0	0
45	1	204	67	-1	477	350	7.7	29	ABalpapapa	283	53	0	0		0	0	0	0	0
46	1	116	230	-1	146	333	8.2	28	ABplappppa	-115	0	0	0		0	0	0	0	0
47	1	235	220	-1	383	298	22.4	30	ABplaaappp	299	38	0	0		0	0	0	0	0
48	1	15	217	-1	331	225	4.2	30	MSpappa	278	58	0	0		0	0	0	0	0
49	1	54	65	-1	262	379	18.1	31	ABplappaaa	275	226	0	0		0	0	0	0	0
50	1	136	198	-1	481	121	9.5	29	ABprpaaaap	128	0	0	0		0	0	0	0	0
51	1	199	244	-1	499	266	23.1	31	ABarpaapaa	284	974	0	0		0	0	0	0	0
52	1	238	100	-1	332	286	22.0	33	ABarppaapa	203	0	0	0		0	0	0	0	0
53	1	203	150	-1	376	184	4.1	28	ABprpappaa	371	0	0	0		0	0	0	0	0
54	1	79	57	-1	527	145	21.1	31	ABpraapaap	299	205	0	0		0	0	0	0	0
55	1	195	250	-1	155	275	21.2	38	Caaap	379	-262	0	0		0	0	0	0	0
56	1	171	235	-1	543	274	5.1	24	ABaraaaapp	183	797	0	0		0	0	0	0	0
57	1	48	92	-1	551	353	8.8	28	ABalpaappp	290	0	0	0		0	0	0	0	0
58	1	230	194	-1	253	381	12.4	30	ABplappaap	423	0	0	0		0	0	0	0	0
59	1	151	36	-1	368	339	15.8	33	MSapppa	323	-1	0	0		0	0	0	0	0
60	1	165	41	-1	382	221	8.1	32	MSpapaap	107	0	0	0		0	0	0	0	0
61	1	183	101	-1	491	347	21.2	27	ABplaapapa	241	-182	0	0		0	0	0	0	0
62	1	317	231	-1	199	145	5.1	29	ABprpppapa	258	342	0	0		0	0	0	0	0
63	1	296	211	-1	472	219	16.4	31	MSpaaapp	293	507	0	0		0	0	0	0	0
64	1	64	314	-1	300	386	18.2	30	ABplapaapp	274	1036	0	0		0	0	0	0	0
65	1	37	221	-1	127	229	10.5	29	Cpappd	262	7	0	0		0	0	0	0	0
66	1	152	125	-1	445	406	11.3	28	ABplpaaapa	260	303	0	0		0	0	0	0	0
67	1	189	135	-1	294	348	5.5	26	ABplppppaa	265	-678	0	0		0	0	0	0	0
68	1	180	254	-1	207	330	4.2	31	ABplpppapa	290	-609	0	0		0	0	0	0	0
69	1	239	262	-1	382	339	20.1	28	ABplapaaaa	232	92	0	0		0	0	0	0	0
70	1	210	323	-1	638	246	15.3	28	ABalappapa	54	0	0	0		0	0	0	0	0
71	1	173	145	-1	505	371	11.4	29	ABplpaaaaa	116	0	0	0		0	0	0	0	0
72	1	123	51	-1	527	376	8.4	27	ABalppapaa	298	0	0	0		0	0	0	0	0
73	1	31	117	-1	410	313	11.1	27	MSaapapa	239	1397	0	0		0	0	0	0	0
74	1	186	201	-1	558	200	4.5	27	ABaraaappa	271	597	0	0		0	0	0	0	0
75	1	207	304	-1	516	341	6.0	29	ABalpapaaa	244	0	0	0		0	0	0	0	0
76	1	12	252	-1	487	179	9.3	30	MSppaap	-74	0	0	0		0	0	0	0	0
77	1	130	241	-1	550	275	10.9	29	ABaraapaap	225	249	0	0		0	0	0	0	0
78	1	320	170	-1	237	259	14.5	33	Eplap	327	846	0	0		0	0	0	0	0
79	1	241	199	-1	461	353	22.3	31	ABplaapapp	-103	0	0	0		0	0	0	0	0
80	1	245	255	-1	474	385	7.9	28	ABalppappa	269	703	0	0		0	0	0	0	0
81	1	226	208	-1	479	292	15.2	29	MSaaapap	88	0	0	0		0	0	0	0	0
82	1	172	293	-1	498	394	18.4	30	ABalpppapp	230	23	0	0		0	0	0	0	0
83	1	275	95	-1	155	341	11.5	29	ABplapappp	508	0	0	0		0	0	0	0	0
84	1	208	134	-1	204	314	10.5	32	Cappap	444	0	0	0		0	0	0	0	0
85	1	6	52	-1	166	169	6.7	27	ABprappppp	249	597	0	0		0	0	0	0	0
86	1	281	288	-1	345	149	23.0	37	ABarpppaa	377	89	0	0		0	0	0	0	0
87	1	191	54	-1	414	336	14.4	29	MSapapp	299	-621	0	0		0	0	0	0	0
88	1	187	59	-1	360	259	5.7	28	MSpapapp	-14	0	0	0		0	0	0	0	0
89	1	61	58	-1	297	90	17.1	29	ABprapaapp	281	-226	0	0		0	0	0	0	0
90	1	240	309	-1	410	376	20.7	32	ABplaappap	301	-1602	0	0		0	0	0	0	0
91	1	212	258	-1	433	94	11.6	29	ABprpaaapp	243	137	0	0		0	0	0	0	0
92	1	181	232	-1	650	274	11.3	29	ABalaaapal	271	-422	0	0		0	0	0	0	0
93	1	315	187	-1	545	281	23.5	32	ABplaaaaap	325	506	0	0		0	0	0	0	0
94	1	223	218	-1	591	222	4.6	27	ABaraaaaap	381	0	0	0		0	0	0	0	0
95	1	107	233	-1	499	266	18.1	29	MSaaaapp	297	89	0	0		0	0	0	0	0
96	1	105	108	-1	517	287	10.6	28	ABaraapapa	286	47	0	0		0	0	0	0	0
97	1	252	61	-1	425	282	7.4	32	ABalpapppp	321	184	0	0		0	0	0	0	0
98	1	87	116	-1	611	177	14.8	29	ABalaapppa	164	0	0	0		0	0	0	0	0
99	1	158	242	-1	303	129	5.8	28	ABprppaapp	247	406	0	0		0	0	0	0	0
100	1	103	91	-1	612	332	9.1	27	ABalaaaarl	243	81	0	0		0	0	0	0	0
101	1	126	128	-1	221	357	21.2	32	ABplapapaa	295	673	0	0		0	0	0	0	0
102	1	182	295	-1	598	163	9.5	28	ABalaapapp	267	554	0	0		0	0	0	0	0
103	1	145	69	-1	427	228	8.2	29	MSpapaaa	-214	0	0	0		0	0	0	0	0
104	1	25	35	-1	630	240	8.6	27	ABalaaaala	271	1858	0	0		0	0	0	0	0
105	1	85	167	-1	629	188	12.4	28	ABalaapapa	219	97	0	0		0	0	0	0	0
106	1	231	273	-1	368	145	4.5	30	ABprpapapa	221	747	0	0		0	0	0	0	0
107	1	86	152	-1	496	329	11.6	30	MSapaap	162	0	0	0		0	0	0	0	0
108	1	77	115	-1	588	210	17.9	29	ABalapppap	104	0	0	0		0	0	0	0	0
109	1	101	180	-1	352	348	5.4	28	ABplpapapp	284	208	0	0		0	0	0	0	0
110	1	308	312	-1	183	134	13.3	29	ABprapappa	53	0	0	0		0	0	0	0	0
111	1	253	173	-1	244	212	12.1	38	Eprp	378	774	0	0		0	0	0	0	0
112	1	316	206	-1	570	181	18.4	30	ABalappppa	276	-258	0	0		0	0	0	0	0
113	1	37	234	-1	123	253	7.4	29	Cpappv	239	629	0	0		0	0	0	0	0
114	1	43	184	-1	195	121	16.1	28	ABprapapap	283	476	0	0		0	0	0	0	0
115	1	305	303	-1	255	327	4.3	30	ABplppppap	271	-70	0	0		0	0	0	0	0
116	1	254	158	-1	323	368	7.0	26	ABplppaapp	248	482	0	0		0	0	0	0	0
117	1	285	204	-1	481	162	12.6	28	MSppapap	238	-492	0	0		0	0	0	0	0
118	1	67	81	-1	574	243	7.3	29	ABaraaapaa	255	375	0	0		0	0	0	0	0
119	1	242	317	-1	541	163	5.5	29	ABarapppaa	254	1502	0	0		0	0	0	0	0
120	1	70	239	-1	489	315	4.2	28	ABalpapaap	227	414	0	0		0	0	0	0	0
121	1	125	99	-1	651	238	11.6	28	ABalaaappr	205	0	0	0		0	0	0	0	0
122	1	304	263	-1	228	121	6.6	28	ABprpppaap	120	0	0	0		0	0	0	0	0
123	1	194	77	-1	386	350	8.4	30	ABplpapaap	291	378	0	0		0	0	0	0	0
124	1	23	212	-1	581	376	16.4	31	ABalpppaaa	345	0	0	0		0	0	0	0	0
125	1	170	89	-1	573	344	17.9	26	ABalapaapp	238	156	0	0		0	0	0	0	0
126	1	98	305	-1	324	182	3.6	27	ABprpappap	-38	0	0	0		0	0	0	0	0
127	1	175	11	-1	553	192	21.5	33	ABarpapaa	151	0	0	0		0	0	0	0	0
128	1	171	106	-1	583	269	4.6	25	ABaraaaapa	203	166	0	0		0	0	0	0	0
129	1	97	33	-1	175	150	18.0	35	ABarppppp	323	-102	0	0		0	0	0	0	0
130	1	290	46	-1	467	125	20.4	29	ABpraapapp	-146	0	0	0		0	0	0	0	0
131	1	46	294	-1	324	393	10.2	27	ABplppapap	148	0	0	0		0	0	0	0	0
132	1	69	107	-1	322	317	8.4	33	MSaappp	279	0	0	0		0	0	0	0	0
133	1	216	280	-1	294	153	3.4	28	ABprppppaa	276	433	0	0		0	0	0	0	0
134	1	264	123	-1	454	131	16.9	30	ABpraaappp	303	106	0	0		0	0	0	0	0
135	1	300	20	-1	580	229	11.1	28	ABaraappaa	117	0	0	0		0	0	0	0	0
136	1	5	183	-1	526	225	3.7	27	ABarapaaaa	227	482	0	0		0	0	0	0	0
137	1	154	74	-1	236	293	7.7	34	Capap	307	207	0	0		0	0	0	0	0
138	1	157	161	-1	431	146	13.5	33	MSppppa	-18	0	0	0		0	0	0	0	0
139	1	117	19	-1	362	124	20.5	29	ABprapaaaa	239	521	0	0		0	0	0	0	0
140	1	215	34	-1	541	238	20.5	28	ABarpaaapa	210	155	0	0		0	0	0	0	0
141	1	176	153	-1	442	290	11.4	28	MSaapaaa	138	0	0	0		0	0	0	0	0
142	1	139	133	-1	360	374	7.7	26	ABplppaapa	267	905	0	0		0	0	0	0	0
143	1	237	227	-1	174	246	5.7	34	Cpppp	340	-114	0	0		0	0	0	0	0
144	1	150	137	-1	602	289	13.5	27	MSaaaaaa	389	0	0	0		0	0	0	0	0
145	1	82	98	-1	495	129	16.0	29	ABpraaappa	237	1086	0	0		0	0	0	0	0
146	1	149	324	-1	330	149	10.5	31	Dpap	276	421	0	0		0	0	0	0	0
147	1	52	267	-1	629	284	8.8	28	ABalaaaalp	217	1079	0	0		0	0	0	0	0
148	1	270	111	-1	616	230	16.4	31	ABalapppaa	404	0	0	0		0	0	0	0	0
149	1	59	31	-1	420	395	16.1	30	ABplpaappa	293	278	0	0		0	0	0	0	0
150	1	56	226	-1	264	278	4.7	28	ABplpppppa	272	-341	0	0		0	0	0	0	0
151	1	92	283	-1	280	189	4.1	29	ABprpapppa	244	57	0	0		0	0	0	0	0
152	0	122	-1	-1	439	264	14.1	24		202	-387	0	0		0	0	0	0	0
153	1	110	278	-1	198	319	21.6	36	ABarppapp	332	90	0	0		0	0	0	0	0
154	1	20	319	-1	469	174	15.6	31	MSppapp	265	369	0	0		0	0	0	0	0
155	1	218	214	-1	322	80	12.9	30	ABprappaaa	273	-499	0	0		0	0	0	0	0
156	1	91	185	-1	619	334	15.6	28	ABalapaapa	203	822	0	0		0	0	0	0	0
157	1	49	163	-1	498	135	7.0	28	ABprpaaaaa	83	0	0	0		0	0	0	0	0
158	1	7	71	-1	306	184	21.9	37	ABarpppap	374	-189	0	0		0	0	0	0	0
159	1	27	271	-1	542	263	16.4	28	MSaaaapa	278	611	0	0		0	0	0	0	0
160	1	45	247	-1	345	301	6.2	27	MSaappa	286	0	0	0		0	0	0	0	0
161	1	301	110	-1	210	271	4.4	28	ABplpppppp	224	988	0	0		0	0	0	0	0
162	1	10	27	-1	465	292	22.5	30	ABplaaaapp	251	-682	0	0		0	0	0	0	0
163	1	50	174	-1	183	197	5.4	28	ABprpppppp	231	-115	0	0		0	0	0	0	0
164	1	30	15	-1	312	192	6.7	35	MSpappp	12	0	0	0		0	0	0	0	0
165	1	319	37	-1	634	318	14.4	36	ABalapaaa	225	0	0	0		0	0	0	0	0
166	1	222	154	-1	173	135	9.9	27	ABprappppa	261	1476	0	0		0	0	0	0	0
167	1	292	229	-1	497	235	3.4	28	ABarapaaap	248	211	0	0		0	0	0	0	0
168	1	104	296	-1	212	253	11.2	36	Eplp	370	144	0	0		0	0	0	0	0
169	1	243	93	-1	242	103	10.6	26	ABprapppaa	-30	0	0	0		0	0	0	0	0
170	1	268	1	-1	554	376	14.4	28	ABalpppaap	97	0	0	0		0	0	0	0	0
171	1	118	63	-1	563	156	7.8	28	ABpraaaaaa	149	0	0	0		0	0	0	0	0
172	1	287	151	-1	489	275	4.5	26	ABalpappaa	-109	0	0	0		0	0	0	0	0
173	1	236	38	-1	393	97	17.5	29	ABpraapppa	138	0	0	0		0	0	0	0	0
174	1	8	119	-1	534	180	10.1	27	MSppaaap	270	192	0	0		0	0	0	0	0
175	1	112	270	-1	341	86	9.3	27	ABprppapap	238	1391	0	0		0	0	0	0	0
176	1	257	266	-1	552	326	19.3	30	ABalapappa	302	154	0	0		0	0	0	0	0
177	1	132	178	-1	393	404	14.3	29	ABplpaappp	-28	0	0	0		0	0	0	0	0
178	1	83	269	-1	531	242	11.7	29	ABaraappap	249	315	0	0		0	0	0	0	0
179	1	137	114	-1	516	220	13.5	28	MSpaapaa	138	0	0	0		0	0	0	0	0
180	1	224	140	-1	580	201	9.2	26	MSppaaaa	200	0	0	0		0	0	0	0	0
181	1	99	49	-1	530	395	16.2	28	ABalpppapa	251	-46	0	0		0	0	0	0	0
182	1	289	307	-1	265	105	18.2	29	ABprappapa	289	986	0	0		0	0	0	0	0
183	1	1	297	-1	390	404	11.4	25	ABplppaaap	223	955	0	0		0	0	0	0	0
184	1	302	264	-1	268	161	9.7	35	Cppaa	331	-749	0	0		0	0	0	0	0
185	1	16	311	-1	410	199	15.7	37	Eara	363	195	0	0		0	0	0	0	0
186	1	89	177	-1	528	172	18.4	28	ABalappppp	263	-126	0	0		0	0	0	0	0
187	1	60	162	-1	218	176	9.5	35	Cppap	353	-39	0	0		0	0	0	0	0
188	1	100	60	-1	497	369	5.5	28	ABalppapap	216	0	0	0		0	0	0	0	0
189	1	225	186	-1	586	330	12.1	27	MSapaaaa	189	106	0	0		0	0	0	0	0
190	1	279	248	-1	279	311	10.4	32	Capaa	307	1057	0	0		0	0	0	0	0
191	1	113	12	-1	521	349	20.7	28	ABalapappp	255	-864	0	0		0	0	0	0	0
192	1	202	285	-1	430	316	17.7	31	MSappaa	311	933	0	0		0	0	0	0	0
193	1	4	126	-1	547	126	9.5	26	ABpraaaaap	213	-302	0	0		0	0	0	0	0
194	1	248	281	-1	267	94	13.0	30	ABprappaap	58	0	0	0		0	0	0	0	0
195	1	14	88	-1	635	303	18.1	27	ABalapapaa	249	404	0	0		0	0	0	0	0
196	1	314	191	-1	120	300	10.7	32	Caappd	-53	0	0	0		0	0	0	0	0
197	1	201	291	-1	488	112	12.8	29	ABprpaapaa	239	163	0	0		0	0	0	0	0
198	1	297	169	-1	472	229	22.2	33	ABarpaapap	320	-1520	0	0		0	0	0	0	0
199	1	262	147	-1	361	401	11.5	29	ABplppapaa	231	1599	0	0		0	0	0	0	0
200	1	261	286	-1	250	323	12.6	29	Cappaa	214	163	0	0		0	0	0	0	0
201	1	95	148	-1	325	324	3.8	28	ABplpapppa	253	-424	0	0		0	0	0	0	0
202	1	260	113	-1	477	311	20.1	29	ABplaaapaa	250	-289	0	0		0	0	0	0	0
203	1	211	160	-1	217	364	9.7	26	ABplapppaa	264	-1035	0	0		0	0	0	0	0
204	1	265	237	-1	290	384	10.4	27	ABplppappa	272	656	0	0		0	0	0	0	0
205	1	120	90	-1	538	234	7.7	32	ABaraaapap	319	-219	0	0		0	0	0	0	0
206	1	200	4	-1	440	338	9.0	28	ABplpapaaa	274	1389	0	0		0	0	0	0	0
207	1	161	141	-1	333	143	4.4	29	ABprpapapp	255	-312	0	0		0	0	0	0	0
208	1	140	112	-1	577	268	15.5	31	MSaaaaap	155	0	0	0		0	0	0	0	0
209	1	144	94	-1	479	271	10.7	29	ABaraapapp	256	1423	0	0		0	0	0	0	0
210	1	215	132	-1	504	235	21.7	28	ABarpaaapp	215	-1741	0	0		0	0	0	0	0
211	1	190	168	-1	438	233	21.6	32	ABarpaappa	308	-354	0	0		0	0	0	0	0
212	1	227	213	-1	650	282	14.8	31	ABalappaa	165	0	0	0		0	0	0	0	0
213	1	247	149	-1	490	381	14.9	29	ABplpaapaa	266	-172	0	0		0	0	0	0	0
214	1	53	84	-1	488	233	9.8	27	ABaraapppa	316	0	0	0		0	0	0	0	0
215	1	318	200	-1	365	345	12.4	30	Daaa	275	166	0	0		0	0	0	0	0
216	1	312	222	-1	356	301	3.4	29	ABplpappap	258	134	0	0		0	0	0	0	0
217	1	205	197	-1	216	228	6.1	34	Cpppa	-115	0	0	0		0	0	0	0	0
218	1	44	290	-1	440	265	16.1	29	Ealaa	299	-494	0	0		0	0	0	0	0
219	1	266	182	-1	503	164	5.0	27	ABarapppap	218	90	0	0		0	0	0	0	0
220	1	58	139	-1	383	311	17.1	31	MSappap	268	-634	0	0		0	0	0	0	0
221	1	26	157	-1	408	87	8.4	23	ABprppaaap	191	-339	0	0		0	0	0	0	0
222	1	88	73	-1	429	380	12.8	29	ABplpaaapp	-71	0	0	0		0	0	0	0	0
223	1	306	16	-1	278	312	22.8	30	ABarppaapp	264	207	0	0		0	0	0	0	0
224	1	294	21	-1	397	118	21.1	32	ABpraappap	323	661	0	0		0	0	0	0	0
225	1	162	44	-1	341	259	14.5	36	Ealp	360	1065	0	0		0	0	0	0	0
226	1	55	124	-1	520	135	10.4	29	ABpraaaapa	156	0	0	0		0	0	0	0	0
227	1	102	298	-1	246	148	5.0	30	ABprppppap	299	241	0	0		0	0	0	0	0
228	1	251	14	-1	424	171	9.5	31	MSpppaa	28	0	0	0		0	0	0	0	0
229	1	65	82	-1	590	350	7.3	27	ABalpaappa	330	0	0	0		0	0	0	0	0
230	1	277	66	326	186	289	8.6	32	Cappp	241	42	0	0		0	0	0	0	0
231	1	68	87	-1	517	108	14.3	28	ABpraaaapp	302	0	0	0		0	0	0	0	0
232	1	74	143	-1	468	257	13.5	29	MSaaapp	285	484	0	0		0	0	0	0	0
233	1	282	109	-1	439	105	19.0	28	ABpraappaa	236	96	0	0		0	0	0	0	0
234	1	217	306	-1	510	325	23.5	33	ABplaapaap	321	-1065	0	0		0	0	0	0	0
235	1	267	164	-1	400	84	12.5	30	ABprpaappp	265	88	0	0		0	0	0	0	0
236	1	193	131	-1	462	199	7.4	28	ABarapappa	89	0	0	0		0	0	0	0	0
237	1	76	47	-1	337	114	6.5	28	ABprppaapa	244	458	0	0		0	0	0	0	0
238	1	21	68	-1	329	307	17.5	32	MSapppp	315	739	0	0		0	0	0	0	0
239	1	127	26	-1	271	350	22.1	35	ABarppapa	595	0	0	0		0	0	0	0	0
240	1	78	97	-1	244	194	4.4	29	ABprpapppp	281	-156	0	0		0	0	0	0	0
241	1	111	120	-1	457	401	15.5	29	ABplpaapap	434	0	0	0		0	0	0	0	0
242	1	81	9	-1	535	356	16.3	29	ABalppppaa	289	-103	0	0		0	0	0	0	0
243	1	148	256	-1	376	131	14.2	29	Dpaa	246	238	0	0		0	0	0	0	0
244	1	72	257	-1	253	380	8.8	26	ABplppappp	232	354	0	0		0	0	0	0	0
245	1	9	277	-1	519	193	4.5	28	ABaraaappp	240	57	0	0		0	0	0	0	0
246	1	51	64	-1	591	261	10.4	26	ABaraapaaa	143	0	0	0		0	0	0	0	0
247	1	3	261	-1	127	204	14.5	38	Cpapa	374	982	0	0		0	0	0	0	0
248	1	228	28	-1	594	376	12.7	30	ABalppaaap	273	-818	0	0		0	0	0	0	0
249	1	276	86	-1	455	124	7.4	29	ABarappppp	125	0	0	0		0	0	0	0	0
250	1	178	268	-1	544	334	4.5	27	ABalpaaaap	215	0	0	0		0	0	0	0	0
251	1	29	209	-1	229	375	15.8	29	ABplappapa	-241	0	0	0		0	0	0	0	0
252	1	293	8	-1	367	156	17.4	33	MSppppp	281	22	0	0		0	0	0	0	0
253	1	185	121	-1	461	292	5.3	29	ABalpappap	288	493	0	0		0	0	0	0	0
254	1	258	245	-1	530	291	20.4	30	ABplaaaapa	246	707	0	0		0	0	0	0	0
255	1	131	260	-1	523	136	16.5	29	ABpraaapap	261	482	0	0		0	0	0	0	0
256	1	13	3	-1	333	83	17.6	28	ABprapaapa	142	0	0	0		0	0	0	0	0
257	1	146	176	-1	323	314	12.6	32	Daap	272	0	0	0		0	0	0	0	0
258	1	272	275	-1	208	130	9.7	29	ABprapppap	246	234	0	0		0	0	0	0	0
259	1	153	166	-1	464	372	11.5	29	ABplpaaaap	96	0	0	0		0	0	0	0	0
260	1	33	325	-1	559	386	11.0	25	ABalppaapa	208	-281	0	0		0	0	0	0	0
261	1	232	318	-1	401	278	12.5	32	MSaapaap	243	1400	0	0		0	0	0	0	0
262	1	159	83	-1	523	296	4.2	27	ABalpaaapa	363	0	0	0		0	0	0	0	0
263	1	32	129	-1	126	268	4.3	30	Caappv	300	-23	0	0		0	0	0	0	0
264	1	303	5	-1	624	351	11.6	24	ABalppaaaa	226	1006	0	0		0	0	0	0	0
265	1	286	190	-1	468	335	14.8	31	MSapapa	289	568	0	0		0	0	0	0	0
266	1	255	29	-1	410	214	4.9	30	ABarapappp	284	280	0	0		0	0	0	0	0
267	1	17	156	-1	512	189	21.7	30	ABarpapapa	254	-451	0	0		0	0	0	0	0
268	1	166	313	-1	329	130	14.1	31	Dppa	294	191	0	0		0	0	0	0	0
269	1	229	240	-1	469	187	4.1	28	ABarappaaa	157	0	0	0		0	0	0	0	0
270	1	119	118	-1	374	91	9.2	28	ABprppapaa	363	0	0	0		0	0	0	0	0
271	1	188	300	-1	400	343	22.4	31	ABplaaappa	278	716	0	0		0	0	0	0	0
272	1	19	301	-1	418	123	7.2	28	ABprpapaaa	278	149	0	0		0	0	0	0	0
273	1	221	193	-1	243	279	21.7	36	Caaaa	351	-944	0	0		0	0	0	0	0
274	1	24	224	-1	573	158	15.4	31	ABalaapppp	-223	0	0	0		0	0	0	0	0
275	1	57	276	-1	600	253	18.9	29	ABarpaaaaa	210	408	0	0		0	0	0	0	0
276	1	164	2	-1	514	286	14.6	30	MSaaapaa	262	485	0	0		0	0	0	0	0
277	1	44	103	-1	382	251	17.3	31	Ealap	292	1054	0	0		0	0	0	0	0
278	1	135	13	-1	282	156	14.4	33	Dppp	334	147	0	0		0	0	0	0	0
279	1	41	322	-1	500	129	20.5	29	ABpraapapa	230	-1109	0	0		0	0	0	0	0
280	1	271	70	-1	628	310	11.2	28	ABalaaapar	275	-964	0	0		0	0	0	0	0
281	1	283	78	-1	472	152	5.4	29	ABarappppa	267	90	0	0		0	0	0	0	0
282	1	94	138	-1	579	328	5.4	28	ABalpaaaaa	245	-239	0	0		0	0	0	0	0
283	1	124	189	-1	233	362	6.3	27	ABplpppaap	270	101	0	0		0	0	0	0	0
284	1	73	228	-1	159	301	4.8	28	ABplappppp	270	-240	0	0		0	0	0	0	0
285	1	128	127	-1	380	119	6.6	28	ABprpapaap	-165	0	0	0		0	0	0	0	0
286	1	84	159	-1	184	342	7.2	26	ABplapppap	265	-420	0	0		0	0	0	0	0
287	1	141	320	-1	280	204	15.0	39	Epra	375	36	0	0		0	0	0	0	0
288	1	197	321	-1	467	180	21.1	31	ABarpapapp	305	-289	0	0		0	0	0	0	0
289	1	39	72	-1	574	150	12.2	34	ABalaappa	298	-778	0	0		0	0	0	0	0
290	1	115	274	-1	231	111	14.3	28	ABprappapp	-68	0	0	0		0	0	0	0	0
291	1	244	282	-1	445	235	11.3	29	ABaraapppp	251	118	0	0		0	0	0	0	0
292	1	298	225	-1	372	384	18.9	31	ABplaapppa	300	741	0	0		0	0	0	0	0
293	1	280	188	-1	271	302	15.8	35	Dapp	332	0	0	0		0	0	0	0	0
294	1	121	32	-1	562	325	22.5	30	ABplaapaaa	444	0	0	0		0	0	0	0	0
295	1	40	292	-1	434	374	18.6	33	ABalpppppp	310	-514	0	0		0	0	0	0	0
296	1	273	210	-1	287	305	3.7	29	ABplpapppp	260	407	0	0		0	0	0	0	0
297	1	18	6	-1	581	370	10.3	28	ABalaaaarr	277	-352	0	0		0	0	0	0	0
298	1	213	165	-1	433	148	4.7	30	ABarappapa	236	-164	0	0		0	0	0	0	0
299	1	256	272	-1	458	96	10.1	27	ABprpaaapa	225	1209	0	0		0	0	0	0	0
300	1	269	130	-1	180	171	3.3	23	ABprpppapp	206	1043	0	0		0	0	0	0	0
301	1	246	316	-1	433	183	4.3	26	ABarappaap	-24	0	0	0		0	0	0	0	0
302	1	38	236	-1	305	336	15.4	33	Dapa	-55	0	0	0		0	0	0	0	0
303	1	63	287	-1	314	95	8.6	28	ABprppappa	246	465	0	0		0	0	0	0	0
304	1	274	207	-1	627	266	19.1	29	ABalappapp	266	-194	0	0		0	0	0	0	0
305	1	209	105	-1	341	242	22.1	34	ABarppaaa	347	-51	0	0		0	0	0	0	0
306	1	80	96	-1	435	317	21.6	30	ABplaaapap	251	-56	0	0		0	0	0	0	0
307	1	75	144	-1	552	303	8.0	31	ABalpaapap	310	-400	0	0		0	0	0	0	0
308	1	206	203	-1	469	247	3.7	29	ABarapapaa	247	-808	0	0		0	0	0	0	0
309	1	307	53	-1	218	299	3.0	24	ABplpppapp	190	0	0	0		0	0	0	0	0
310	1	108	24	-1	434	92	15.5	31	ABprpaappa	262	79	0	0		0	0	0	0	0
311	1	66	146	-1	519	230	16.6	28	MSpaaapa	259	858	0	0		0	0	0	0	0
312	1	309	251	-1	508	357	18.3	29	ABalppppap	176	0	0	0		0	0	0	0	0
313	1	311	18	-1	337	203	13.4	38	Earp	373	1416	0	0		0	0	0	0	0
314	1	192	155	-1	268	98	8.1	28	ABprppappp	274	364	0	0		0	0	0	0	0
315	1	11	85	-1	415	306	4.3	32	ABplpappaa	312	305	0	0		0	0	0	0	0
316	1	278	315	-1	187	363	13.2	27	ABplappapp	257	1263	0	0		0	0	0	0	0
317	1	22	25	-1	222	124	19.6	31	ABprapapaa	312	46	0	0		0	0	0	0	0
318	1	184	43	-1	402	377	10.6	29	ABplppaaaa	258	460	0	0		0	0	0	0	0
319	1	62	219	-1	505	310	7.6	27	ABalpaaapp	263	317	0	0		0	0	0	0	0
320	1	234	39	-1	590	279	22.0	29	ABplaaaaaa	89	0	0	0		0	0	0	0	0
321	1	36	42	-1	269	125	6.3	29	ABprpppaaa	267	-1291	0	0		0	0	0	0	0
322	1	109	192	-1	593	294	8.6	28	ABalpaapaa	264	-201	0	0		0	0	0	0	0
323	1	299	179	-1	445	237	4.4	29	ABarapapap	243	1389	0	0		0	0	0	0	0
324	1	169	249	-1	281	371	6.8	28	ABplpppaaa	264	-346	0	0		0	0	0	0	0
325	1	249	289	-1	471	368	17.5	28	ABalpppppa	282	360	0	0		0	0	0	0	0
326	1	321	327	-1	334	261	9.0	30	Z3	163	-1139	0	0		0	0	0	0	0
