# Supplementary material for: The AP-2 Transcription Factor APTF-2 Is Required for Neuroblast and Epidermal Morphogenesis in Caenorhabditis elegans Embryogenesis
Source: PLoS Genet. 2016 May 13;12(5):e1006048. doi: 10.1371/journal.pgen.1006048 (PMC4866721; doi:10.1371/journal.pgen.1006048)
Supplement: S4 Text — (ZIP) [file pgen.1006048.s032.zip › nuclei/t153-nuclei]

1	1	170	65	-1	555	375	14.3	28	ABalpppaap	235	-453	0	0		0	0	0	0	0
2	1	276	295	-1	514	286	14.5	30	MSaaapaa	297	172	0	0		0	0	0	0	0
3	1	256	103	-1	334	87	17.7	28	ABprapaapa	266	178	0	0		0	0	0	0	0
4	1	206	85	-1	437	336	9.0	28	ABplpapaaa	118	0	0	0		0	0	0	0	0
5	1	264	175	-1	621	355	11.1	24	ABalppaaaa	200	-261	0	0		0	0	0	0	0
6	1	297	276	-1	574	372	10.0	28	ABalaaaarr	255	0	0	0		0	0	0	0	0
7	1	42	182	-1	636	208	14.0	29	ABalaaappl	271	489	0	0		0	0	0	0	0
8	1	252	46	-1	367	155	16.5	33	MSppppp	274	345	0	0		0	0	0	0	0
9	1	242	56	-1	535	354	16.1	29	ABalppppaa	386	0	0	0		0	0	0	0	0
10	1	4	179	-1	617	258	6.6	27	ABaraaaaaa	245	1140	0	0		0	0	0	0	0
11	1	127	120	287	551	188	21.5	32	ABarpapaa	209	160	0	0		0	0	0	0	0
12	1	191	286	-1	526	343	20.6	29	ABalapappp	290	305	0	0		0	0	0	0	0
13	1	278	27	-1	282	158	14.5	33	Dppp	329	-157	0	0		0	0	0	0	0
14	1	228	87	-1	422	174	9.7	30	MSpppaa	298	712	0	0		0	0	0	0	0
15	1	164	33	-1	308	196	6.6	35	MSpappp	111	0	0	0		0	0	0	0	0
16	1	223	289	-1	276	326	23.4	26	ABarppaapp	205	525	0	0		0	0	0	0	0
17	1	12	118	-1	529	209	6.9	26	ABarapaapa	236	47	0	0		0	0	0	0	0
18	1	313	93	-1	331	207	13.1	38	Earp	385	-744	0	0		0	0	0	0	0
19	1	139	45	-1	363	123	19.9	28	ABprapaaaa	-231	0	0	0		0	0	0	0	0
20	1	135	111	-1	585	227	10.8	28	ABaraappaa	254	155	0	0		0	0	0	0	0
21	1	224	114	-1	397	115	21.1	33	ABpraappap	326	790	0	0		0	0	0	0	0
22	1	39	74	-1	624	208	9.8	30	ABalaapaa	-223	0	0	0		0	0	0	0	0
23	1	30	261	-1	217	181	4.8	27	ABprpppppa	256	137	0	0		0	0	0	0	0
24	1	310	187	-1	434	91	15.1	30	ABprpaappa	303	1176	0	0		0	0	0	0	0
25	1	317	91	-1	222	122	19.4	31	ABprapapaa	280	1385	0	0		0	0	0	0	0
26	1	239	142	-1	269	350	21.7	35	ABarppapa	354	190	0	0		0	0	0	0	0
27	1	162	196	-1	472	296	22.5	30	ABplaaaapp	276	549	0	0		0	0	0	0	0
28	1	248	134	-1	594	371	12.7	29	ABalppaaap	294	309	0	0		0	0	0	0	0
29	1	266	44	-1	410	218	4.8	31	ABarapappp	278	0	0	0		0	0	0	0	0
30	1	8	274	-1	472	202	12.8	30	MSpaapap	277	-172	0	0		0	0	0	0	0
31	1	149	2	-1	419	395	16.3	30	ABplpaappa	267	306	0	0		0	0	0	0	0
32	1	294	107	-1	567	321	22.2	30	ABplaapaaa	427	0	0	0		0	0	0	0	0
33	1	129	130	-1	177	150	17.6	35	ABarppppp	346	-425	0	0		0	0	0	0	0
34	1	140	229	-1	543	242	20.8	27	ABarpaaapa	242	165	0	0		0	0	0	0	0
35	1	104	319	-1	630	242	8.6	28	ABalaaaala	-50	0	0	0		0	0	0	0	0
36	1	59	327	-1	367	340	16.2	32	MSapppa	-56	0	0	0		0	0	0	0	0
37	1	165	7	-1	635	325	13.9	34	ABalapaaa	-97	0	0	0		0	0	0	0	0
38	1	173	244	-1	391	97	17.4	30	ABpraapppa	145	0	0	0		0	0	0	0	0
39	1	320	177	-1	588	278	21.6	30	ABplaaaaaa	71	0	0	0		0	0	0	0	0
40	1	29	230	-1	332	394	15.8	32	ABplaapppp	311	-934	0	0		0	0	0	0	0
41	1	60	13	-1	378	221	8.1	31	MSpapaap	160	0	0	0		0	0	0	0	0
42	1	321	211	-1	266	126	6.1	28	ABprpppaaa	285	1207	0	0		0	0	0	0	0
43	1	318	163	-1	402	378	10.7	28	ABplppaaaa	246	165	0	0		0	0	0	0	0
44	1	225	124	-1	338	262	14.4	36	Ealp	263	-190	0	0		0	0	0	0	0
45	1	27	136	-1	402	256	5.0	25	MSpapapa	276	0	0	0		0	0	0	0	0
46	1	130	227	-1	470	126	19.5	28	ABpraapapp	218	-443	0	0		0	0	0	0	0
47	1	237	52	-1	334	113	6.3	27	ABprppaapa	275	948	0	0		0	0	0	0	0
48	1	38	148	-1	270	129	22.2	37	ABarppppa	365	575	0	0		0	0	0	0	0
49	1	181	178	-1	528	394	15.7	28	ABalpppapa	264	-328	0	0		0	0	0	0	0
50	1	43	214	-1	410	123	9.5	27	ABprppaaaa	268	-186	0	0		0	0	0	0	0
51	1	72	217	-1	527	378	8.2	28	ABalppapaa	272	594	0	0		0	0	0	0	0
52	1	85	176	-1	161	176	6.9	27	ABprappppp	276	-21	0	0		0	0	0	0	0
53	1	309	36	-1	214	301	3.1	23	ABplpppapp	190	192	0	0		0	0	0	0	0
54	1	87	237	-1	412	338	14.9	30	MSapapp	291	608	0	0		0	0	0	0	0
55	1	9	98	-1	385	154	10.4	29	MSpppap	88	0	0	0		0	0	0	0	0
56	1	44	233	-1	557	148	18.7	28	ABpraapaaa	241	190	0	0		0	0	0	0	0
57	1	54	303	-1	527	145	20.8	30	ABpraapaap	211	0	0	0		0	0	0	0	0
58	1	89	169	-1	301	89	16.5	29	ABprapaapp	286	34	0	0		0	0	0	0	0
59	1	88	156	-1	361	255	5.9	27	MSpapapp	278	774	0	0		0	0	0	0	0
60	1	188	160	-1	497	369	5.6	27	ABalppapap	171	0	0	0		0	0	0	0	0
61	1	97	221	-1	425	279	7.5	31	ABalpapppp	170	0	0	0		0	0	0	0	0
62	1	25	207	-1	428	379	7.9	28	ABalppappp	245	-325	0	0		0	0	0	0	0
63	1	171	150	-1	559	158	8.2	27	ABpraaaaaa	130	0	0	0		0	0	0	0	0
64	1	246	201	-1	589	258	10.1	27	ABaraapaaa	67	0	0	0		0	0	0	0	0
65	1	49	264	-1	260	378	17.8	31	ABplappaaa	303	550	0	0		0	0	0	0	0
66	1	230	310	-1	170	278	7.6	26	Capppp	208	706	0	0		0	0	0	0	0
67	1	45	23	-1	475	348	7.7	29	ABalpapapa	281	124	0	0		0	0	0	0	0
68	1	238	268	-1	328	308	18.1	32	MSapppp	278	-320	0	0		0	0	0	0	0
69	1	103	73	-1	424	230	8.2	28	MSpapaaa	176	0	0	0		0	0	0	0	0
70	1	280	316	-1	638	316	11.0	29	ABalaaapar	271	678	0	0		0	0	0	0	0
71	1	158	198	-1	306	179	22.2	37	ABarpppap	370	172	0	0		0	0	0	0	0
72	1	289	173	-1	572	146	12.2	32	ABalaappa	-142	0	0	0		0	0	0	0	0
73	1	222	59	-1	429	382	13.0	30	ABplpaaapp	305	0	0	0		0	0	0	0	0
74	1	137	159	-1	230	300	8.1	33	Capap	320	-151	0	0		0	0	0	0	0
75	1	20	194	-1	543	149	13.2	27	ABpraaapaa	191	0	0	0		0	0	0	0	0
76	1	32	97	-1	327	124	19.5	32	ABprapaaap	324	886	0	0		0	0	0	0	0
77	1	123	143	-1	386	351	8.4	29	ABplpapaap	123	0	0	0		0	0	0	0	0
78	1	281	219	-1	472	157	5.2	28	ABarappppa	282	437	0	0		0	0	0	0	0
79	1	18	95	-1	187	353	16.7	30	ABplapapap	280	65	0	0		0	0	0	0	0
80	1	26	271	-1	538	310	13.4	29	MSapaaap	189	60	0	0		0	0	0	0	0
81	1	118	101	-1	576	242	7.0	29	ABaraaapaa	268	-230	0	0		0	0	0	0	0
82	1	229	135	-1	592	347	6.9	27	ABalpaappa	259	961	0	0		0	0	0	0	0
83	1	262	61	-1	524	296	4.4	27	ABalpaaapa	226	455	0	0		0	0	0	0	0
84	1	214	121	-1	486	234	9.6	28	ABaraapppa	76	0	0	0		0	0	0	0	0
85	1	315	269	-1	415	308	4.1	32	ABplpappaa	324	1360	0	0		0	0	0	0	0
86	1	249	122	-1	452	133	7.1	28	ABarappppp	226	121	0	0		0	0	0	0	0
87	1	231	245	-1	516	110	14.2	28	ABpraaaapp	271	622	0	0		0	0	0	0	0
88	1	195	172	-1	632	303	17.6	26	ABalapapaa	226	154	0	0		0	0	0	0	0
89	1	125	202	-1	577	349	18.3	27	ABalapaapp	378	0	0	0		0	0	0	0	0
90	1	205	168	-1	541	235	7.8	31	ABaraaapap	48	0	0	0		0	0	0	0	0
91	1	100	206	-1	613	334	9.3	27	ABalaaaarl	266	-550	0	0		0	0	0	0	0
92	1	57	208	-1	552	351	8.8	29	ABalpaappp	278	-298	0	0		0	0	0	0	0
93	1	169	113	-1	240	104	10.5	26	ABprapppaa	247	-27	0	0		0	0	0	0	0
94	1	209	49	-1	476	269	10.8	28	ABaraapapp	285	27	0	0		0	0	0	0	0
95	1	83	31	-1	154	341	11.5	29	ABplapappp	289	-765	0	0		0	0	0	0	0
96	1	306	25	-1	438	321	21.6	30	ABplaaapap	291	334	0	0		0	0	0	0	0
97	1	240	222	-1	244	194	4.4	30	ABprpapppp	255	126	0	0		0	0	0	0	0
98	1	145	300	-1	494	128	15.8	27	ABpraaappa	-169	0	0	0		0	0	0	0	0
99	1	121	55	-1	647	240	11.6	29	ABalaaappr	214	0	0	0		0	0	0	0	0
100	1	52	86	-1	331	284	22.2	33	ABarppaapa	284	186	0	0		0	0	0	0	0
101	1	61	203	-1	494	353	21.2	29	ABplaapapa	234	-194	0	0		0	0	0	0	0
102	1	14	116	-1	369	293	8.6	28	MSaapapp	261	-195	0	0		0	0	0	0	0
103	1	277	188	-1	379	246	17.4	31	Ealap	307	-1113	0	0		0	0	0	0	0
104	1	33	47	-1	456	109	12.8	28	ABprpaapap	121	0	0	0		0	0	0	0	0
105	1	305	186	-1	345	237	22.4	34	ABarppaaa	348	1276	0	0		0	0	0	0	0
106	1	128	322	-1	585	273	4.6	25	ABaraaaapa	211	-143	0	0		0	0	0	0	0
107	1	132	60	-1	326	320	8.3	34	MSaappp	-175	0	0	0		0	0	0	0	0
108	1	96	32	-1	516	288	10.6	29	ABaraapapa	273	386	0	0		0	0	0	0	0
109	1	233	127	-1	435	103	18.4	28	ABpraappaa	241	739	0	0		0	0	0	0	0
110	1	161	323	-1	208	273	4.3	28	ABplpppppp	256	984	0	0		0	0	0	0	0
111	1	148	10	-1	616	225	16.3	29	ABalapppaa	263	-235	0	0		0	0	0	0	0
112	1	208	147	-1	573	266	16.0	30	MSaaaaap	96	0	0	0		0	0	0	0	0
113	1	202	17	-1	477	318	20.2	29	ABplaaapaa	234	1050	0	0		0	0	0	0	0
114	1	179	275	-1	512	222	13.3	27	MSpaapaa	-180	0	0	0		0	0	0	0	0
115	1	108	99	-1	591	212	18.0	30	ABalapppap	254	733	0	0		0	0	0	0	0
116	1	98	250	-1	606	173	14.5	29	ABalaapppa	166	0	0	0		0	0	0	0	0
117	1	73	204	-1	409	313	11.3	28	MSaapapa	-181	0	0	0		0	0	0	0	0
118	1	270	215	-1	373	94	8.9	29	ABprppapaa	288	-168	0	0		0	0	0	0	0
119	1	174	255	-1	531	183	10.1	28	MSppaaap	239	-842	0	0		0	0	0	0	0
120	1	241	265	-1	456	403	15.6	29	ABplpaapap	279	146	0	0		0	0	0	0	0
121	1	253	100	-1	464	296	5.8	29	ABalpappap	276	184	0	0		0	0	0	0	0
122	1	28	270	-1	445	146	22.4	34	ABarpappa	340	444	0	0		0	0	0	0	0
123	1	134	180	-1	452	130	16.6	30	ABpraaappp	291	1335	0	0		0	0	0	0	0
124	1	226	80	-1	517	137	10.2	29	ABpraaaapa	146	0	0	0		0	0	0	0	0
125	1	66	170	-1	446	407	11.1	27	ABplpaaapa	312	0	0	0		0	0	0	0	0
126	1	193	149	-1	543	126	9.6	26	ABpraaaaap	226	-635	0	0		0	0	0	0	0
127	1	285	249	-1	379	118	6.5	29	ABprpapaap	260	-603	0	0		0	0	0	0	0
128	1	101	105	-1	218	357	21.0	33	ABplapapaa	306	366	0	0		0	0	0	0	0
129	1	263	312	-1	132	275	3.7	30	Caappv	300	-596	0	0		0	0	0	0	0
130	1	300	92	-1	180	170	3.3	24	ABprpppapp	210	-236	0	0		0	0	0	0	0
131	1	236	20	-1	461	203	7.3	28	ABarapappa	85	0	0	0		0	0	0	0	0
132	1	210	236	-1	502	230	22.3	29	ABarpaaapp	224	-486	0	0		0	0	0	0	0
133	1	142	304	-1	358	376	7.8	28	ABplppaapa	249	267	0	0		0	0	0	0	0
134	1	84	119	-1	205	315	11.4	35	Cappap	355	616	0	0		0	0	0	0	0
135	1	67	298	-1	292	348	5.4	28	ABplppppaa	243	389	0	0		0	0	0	0	0
136	1	21	325	-1	158	200	20.1	40	Cpaap	43	0	0	0		0	0	0	0	0
137	1	144	117	-1	596	289	13.4	28	MSaaaaaa	135	0	0	0		0	0	0	0	0
138	1	282	11	-1	578	324	5.7	28	ABalpaaaaa	273	-276	0	0		0	0	0	0	0
139	1	220	19	-1	383	310	17.2	31	MSappap	277	-21	0	0		0	0	0	0	0
140	1	180	247	-1	578	199	9.1	26	MSppaaaa	148	0	0	0		0	0	0	0	0
141	1	207	279	-1	332	146	4.5	28	ABprpapapp	286	306	0	0		0	0	0	0	0
142	1	3	42	328	401	174	21.5	33	ABarpappp	297	-438	0	0		0	0	0	0	0
143	1	232	301	-1	466	257	13.7	29	MSaaapp	-128	0	0	0		0	0	0	0	0
144	1	307	82	-1	552	303	8.1	31	ABalpaapap	316	-972	0	0		0	0	0	0	0
145	1	71	225	-1	503	370	11.3	28	ABplpaaaaa	126	0	0	0		0	0	0	0	0
146	1	311	226	-1	516	227	16.6	28	MSpaaapa	-122	0	0	0		0	0	0	0	0
147	1	199	317	-1	360	403	12.3	29	ABplppapaa	251	1267	0	0		0	0	0	0	0
148	1	201	191	-1	327	321	3.8	27	ABplpapppa	275	699	0	0		0	0	0	0	0
149	1	213	64	-1	489	383	14.6	29	ABplpaapaa	254	1713	0	0		0	0	0	0	0
150	1	53	38	-1	374	189	4.2	29	ABprpappaa	-107	0	0	0		0	0	0	0	0
151	1	172	234	-1	491	279	4.7	26	ABalpappaa	248	382	0	0		0	0	0	0	0
152	1	107	84	-1	493	330	11.6	30	MSapaap	274	76	0	0		0	0	0	0	0
153	1	141	109	-1	440	293	11.5	29	MSaapaaa	152	0	0	0		0	0	0	0	0
154	1	166	30	-1	174	139	9.4	27	ABprappppa	252	-165	0	0		0	0	0	0	0
155	1	314	58	-1	267	99	7.9	29	ABprppappp	258	462	0	0		0	0	0	0	0
156	1	267	260	-1	510	189	21.5	30	ABarpapapa	174	0	0	0		0	0	0	0	0
157	1	221	18	-1	409	92	8.2	24	ABprppaaap	198	-23	0	0		0	0	0	0	0
158	1	116	75	-1	323	372	7.1	26	ABplppaapp	267	551	0	0		0	0	0	0	0
159	1	286	140	-1	187	339	7.3	28	ABplapppap	246	-506	0	0		0	0	0	0	0
160	1	203	267	-1	216	366	9.5	27	ABplapppaa	89	0	0	0		0	0	0	0	0
161	1	138	94	-1	430	147	13.3	32	MSppppa	286	302	0	0		0	0	0	0	0
162	1	187	184	-1	219	174	9.4	35	Cppap	350	1012	0	0		0	0	0	0	0
163	1	157	53	-1	497	135	6.7	28	ABprpaaaaa	235	-539	0	0		0	0	0	0	0
164	1	235	108	-1	400	86	12.3	30	ABprpaappp	102	0	0	0		0	0	0	0	0
165	1	298	167	-1	430	155	4.6	29	ABarappapa	273	-482	0	0		0	0	0	0	0
166	1	259	51	-1	463	372	11.4	28	ABplpaaaap	246	-230	0	0		0	0	0	0	0
167	1	105	63	-1	626	182	12.3	27	ABalaapapa	221	763	0	0		0	0	0	0	0
168	1	211	34	-1	437	230	21.8	31	ABarpaappa	315	-816	0	0		0	0	0	0	0
169	1	198	220	-1	471	228	22.4	33	ABarpaapap	293	570	0	0		0	0	0	0	0
170	1	78	131	-1	234	263	14.5	32	Eplap	306	-118	0	0		0	0	0	0	0
171	1	1	285	-1	219	192	23.5	41	Cpaaa	412	487	0	0		0	0	0	0	0
172	0	152	-1	-1	436	259	14.5	24		199	-698	0	0		0	0	0	0	0
173	1	111	305	-1	243	216	11.8	36	Eprp	364	332	0	0		0	0	0	0	0
174	1	163	284	-1	183	196	5.4	27	ABprpppppp	229	510	0	0		0	0	0	0	0
175	1	16	3	-1	438	349	5.9	27	ABalpapapp	354	0	0	0		0	0	0	0	0
176	1	257	5	-1	325	317	12.6	31	Daap	177	0	0	0		0	0	0	0	0
177	1	186	171	-1	528	175	18.3	27	ABalappppp	279	412	0	0		0	0	0	0	0
178	1	177	62	-1	394	406	14.5	29	ABplpaappp	-49	0	0	0		0	0	0	0	0
179	1	323	104	-1	443	242	4.3	28	ABarapapap	123	0	0	0		0	0	0	0	0
180	1	109	151	-1	351	350	5.3	28	ABplpapapp	232	-856	0	0		0	0	0	0	0
181	1	35	115	-1	594	309	19.0	30	ABalapapap	126	0	0	0		0	0	0	0	0
182	1	219	243	-1	507	163	5.2	28	ABarapppap	227	402	0	0		0	0	0	0	0
183	1	136	89	-1	525	228	3.7	28	ABarapaaaa	232	-464	0	0		0	0	0	0	0
184	1	114	277	-1	196	121	15.6	28	ABprapapap	-194	0	0	0		0	0	0	0	0
185	1	156	141	-1	615	337	15.9	29	ABalapaapa	-120	0	0	0		0	0	0	0	0
186	1	189	155	-1	584	329	11.7	26	MSapaaaa	181	108	0	0		0	0	0	0	0
187	1	93	123	-1	550	282	23.5	31	ABplaaaaap	-119	0	0	0		0	0	0	0	0
188	1	293	235	-1	271	304	15.7	34	Dapp	341	-45	0	0		0	0	0	0	0
189	1	283	311	-1	230	364	6.2	29	ABplpppaap	250	-18	0	0		0	0	0	0	0
190	1	265	183	-1	470	337	15.1	31	MSapapa	-17	0	0	0		0	0	0	0	0
191	1	196	213	-1	121	298	11.2	32	Caappd	329	-67	0	0		0	0	0	0	0
192	1	322	14	-1	594	291	8.5	28	ABalpaapaa	262	-575	0	0		0	0	0	0	0
193	1	273	77	-1	243	278	22.1	37	Caaaa	371	15	0	0		0	0	0	0	0
194	1	58	39	-1	256	382	12.4	29	ABplappaap	292	64	0	0		0	0	0	0	0
195	1	2	273	-1	294	258	17.4	32	Eplaa	316	487	0	0		0	0	0	0	0
196	1	19	254	-1	399	359	5.5	30	ABplpapapa	284	100	0	0		0	0	0	0	0
197	1	217	307	-1	220	230	6.3	34	Cpppa	338	470	0	0		0	0	0	0	0
198	1	50	138	-1	476	122	9.2	29	ABprpaaaap	253	434	0	0		0	0	0	0	0
199	1	79	40	-1	464	358	22.3	31	ABplaapapp	247	0	0	0		0	0	0	0	0
200	1	215	238	-1	365	347	12.8	30	Daaa	303	425	0	0		0	0	0	0	0
201	1	74	216	-1	556	205	4.6	28	ABaraaappa	281	1245	0	0		0	0	0	0	0
202	1	40	137	-1	547	217	15.6	30	MSpaaaap	-5	0	0	0		0	0	0	0	0
203	1	308	54	-1	469	250	4.2	28	ABarapapaa	125	0	0	0		0	0	0	0	0
204	1	117	290	-1	481	162	12.5	28	MSppapap	143	0	0	0		0	0	0	0	0
205	1	10	189	-1	359	83	14.5	30	ABpraapppp	269	0	0	0		0	0	0	0	0
206	1	112	278	-1	574	183	18.3	28	ABalappppa	-41	0	0	0		0	0	0	0	0
207	1	304	72	-1	629	270	18.4	30	ABalappapp	-269	0	0	0		0	0	0	0	0
208	1	81	205	-1	478	294	15.3	29	MSaaapap	242	416	0	0		0	0	0	0	0
209	1	251	96	-1	231	377	15.6	29	ABplappapa	-183	0	0	0		0	0	0	0	0
210	1	296	1	-1	286	311	3.6	29	ABplpapppp	249	755	0	0		0	0	0	0	0
211	1	63	315	-1	469	221	16.5	31	MSpaaapp	-214	0	0	0		0	0	0	0	0
212	1	124	281	-1	583	377	16.2	30	ABalpppaaa	281	52	0	0		0	0	0	0	0
213	1	212	192	-1	631	280	14.1	30	ABalappaa	218	0	0	0		0	0	0	0	0
214	1	155	162	-1	323	81	12.5	29	ABprappaaa	277	807	0	0		0	0	0	0	0
215	1	17	223	-1	569	233	21.5	30	ABarpaaaap	211	88	0	0		0	0	0	0	0
216	1	13	292	-1	346	332	21.4	31	ABplapaaap	399	0	0	0		0	0	0	0	0
217	1	48	71	-1	329	227	4.0	31	MSpappa	66	0	0	0		0	0	0	0	0
218	1	94	83	-1	592	220	5.1	27	ABaraaaaap	267	301	0	0		0	0	0	0	0
219	1	319	57	-1	508	314	7.9	26	ABalpaaapp	265	1544	0	0		0	0	0	0	0
220	1	47	209	-1	384	298	22.4	32	ABplaaappp	323	472	0	0		0	0	0	0	0
221	1	65	24	-1	129	220	11.2	30	Cpappd	299	613	0	0		0	0	0	0	0
222	1	216	246	-1	361	300	3.4	29	ABplpappap	245	-201	0	0		0	0	0	0	0
223	1	31	79	-1	473	297	9.4	28	ABalpapppa	196	0	0	0		0	0	0	0	0
224	1	274	133	-1	570	166	15.4	29	ABalaapppp	70	0	0	0		0	0	0	0	0
225	1	292	241	-1	368	383	19.5	31	ABplaapppa	308	-321	0	0		0	0	0	0	0
226	1	150	158	-1	258	284	4.7	29	ABplpppppa	228	251	0	0		0	0	0	0	0
227	1	143	263	-1	177	243	6.5	34	Cpppp	48	0	0	0		0	0	0	0	0
228	1	284	29	-1	161	307	4.7	29	ABplappppp	250	966	0	0		0	0	0	0	0
229	1	167	314	-1	498	239	3.5	29	ABarapaaap	214	0	0	0		0	0	0	0	0
230	1	46	193	-1	146	330	8.3	29	ABplappppa	187	0	0	0		0	0	0	0	0
231	1	62	26	-1	195	149	5.2	29	ABprpppapa	288	21	0	0		0	0	0	0	0
232	1	92	4	-1	653	277	11.5	28	ABalaaapal	259	-2	0	0		0	0	0	0	0
233	1	95	326	-1	501	265	18.2	29	MSaaaapp	126	0	0	0		0	0	0	0	0
234	1	113	296	-1	123	259	7.3	29	Cpappv	244	1576	0	0		0	0	0	0	0
235	1	56	272	-1	547	272	4.8	25	ABaraaaapp	167	0	0	0		0	0	0	0	0
236	1	302	283	-1	305	337	15.3	33	Dapa	-43	0	0	0		0	0	0	0	0
237	1	204	200	-1	292	387	10.2	27	ABplppappa	255	-420	0	0		0	0	0	0	0
238	1	23	22	-1	518	177	13.0	26	MSppapaa	256	-435	0	0		0	0	0	0	0
239	1	120	125	-1	491	316	4.2	27	ABalpapaap	268	-91	0	0		0	0	0	0	0
240	1	269	12	-1	471	190	4.3	28	ABarappaaa	249	1113	0	0		0	0	0	0	0
241	1	77	257	-1	553	273	11.2	29	ABaraapaap	188	0	0	0		0	0	0	0	0
242	1	99	218	-1	302	127	5.4	28	ABprppaapp	243	93	0	0		0	0	0	0	0
243	1	11	252	-1	145	164	10.7	28	ABprapappp	54	0	0	0		0	0	0	0	0
244	1	51	35	-1	502	265	22.7	31	ABarpaapaa	267	677	0	0		0	0	0	0	0
245	1	254	152	-1	526	291	20.8	30	ABplaaaapa	-243	0	0	0		0	0	0	0	0
246	1	6	306	-1	129	286	16.3	34	Caapa	342	-419	0	0		0	0	0	0	0
247	1	160	76	-1	344	296	6.1	29	MSaappa	240	0	0	0		0	0	0	0	0
248	1	190	153	248	281	315	10.4	31	Capaa	86	0	0	0		0	0	0	0	0
249	1	324	320	-1	283	370	6.9	28	ABplpppaaa	279	1028	0	0		0	0	0	0	0
250	1	55	288	-1	154	271	21.1	38	Caaap	380	1	0	0		0	0	0	0	0
251	1	312	329	-1	508	360	18.0	27	ABalppppap	264	-262	0	0		0	0	0	0	0
252	1	76	37	-1	485	181	9.2	29	MSppaap	223	0	0	0		0	0	0	0	0
253	1	7	90	-1	526	388	12.4	30	ABalppaapp	248	422	0	0		0	0	0	0	0
254	1	68	242	-1	203	330	4.0	31	ABplpppapa	306	878	0	0		0	0	0	0	0
255	1	80	9	-1	473	383	7.5	28	ABalppappa	252	689	0	0		0	0	0	0	0
256	1	243	291	-1	376	133	14.0	29	Dpaa	253	563	0	0		0	0	0	0	0
257	1	244	128	-1	255	379	8.7	26	ABplppappp	223	349	0	0		0	0	0	0	0
258	1	91	16	-1	432	93	11.3	29	ABprpaaapp	156	0	0	0		0	0	0	0	0
259	1	15	102	-1	592	230	13.5	29	MSpaaaaa	-329	0	0	0		0	0	0	0	0
260	1	255	174	-1	523	138	16.6	28	ABpraaapap	169	0	0	0		0	0	0	0	0
261	1	247	21	-1	128	200	15.2	37	Cpapa	367	-128	0	0		0	0	0	0	0
262	1	69	67	-1	382	335	20.1	29	ABplapaaaa	183	0	0	0		0	0	0	0	0
263	1	122	258	-1	224	122	6.4	29	ABprpppaap	266	749	0	0		0	0	0	0	0
264	1	184	318	-1	261	150	10.3	28	Cppaa	71	0	0	0		0	0	0	0	0
265	1	41	139	-1	319	367	21.4	30	ABplapaapa	258	23	0	0		0	0	0	0	0
266	1	176	70	-1	553	330	18.8	32	ABalapappa	100	0	0	0		0	0	0	0	0
267	1	147	212	-1	630	287	8.9	27	ABalaaaalp	257	760	0	0		0	0	0	0	0
268	1	250	68	-1	546	332	4.3	27	ABalpaaaap	219	0	0	0		0	0	0	0	0
269	1	178	253	-1	531	241	11.8	29	ABaraappap	176	0	0	0		0	0	0	0	0
270	1	175	197	-1	339	87	9.0	27	ABprppapap	121	0	0	0		0	0	0	0	0
271	1	159	166	-1	541	261	16.6	28	MSaaaapa	54	0	0	0		0	0	0	0	0
272	1	299	8	-1	453	99	9.5	27	ABprpaaapa	257	460	0	0		0	0	0	0	0
273	1	106	262	-1	366	146	4.5	29	ABprpapapa	373	0	0	0		0	0	0	0	0
274	1	290	145	-1	232	106	14.1	27	ABprappapp	52	0	0	0		0	0	0	0	0
275	1	258	251	-1	205	127	9.9	28	ABprapppap	256	0	0	0		0	0	0	0	0
276	1	275	259	-1	605	252	18.9	27	ABarpaaaaa	256	714	0	0		0	0	0	0	0
277	1	245	106	-1	518	194	4.4	28	ABaraaappp	235	69	0	0		0	0	0	0	0
278	1	153	43	-1	193	317	21.6	36	ABarppapp	359	-1127	0	0		0	0	0	0	0
279	1	5	144	-1	157	331	16.1	29	ABplapappa	297	910	0	0		0	0	0	0	0
280	1	133	294	-1	292	155	3.4	28	ABprppppaa	286	-210	0	0		0	0	0	0	0
281	1	194	132	-1	268	92	13.0	29	ABprappaap	393	0	0	0		0	0	0	0	0
282	1	291	185	-1	442	234	11.3	28	ABaraapppp	116	0	0	0		0	0	0	0	0
283	1	151	210	-1	281	190	3.8	28	ABprpapppa	283	842	0	0		0	0	0	0	0
284	1	22	41	-1	388	237	22.4	33	ABarpaappp	302	445	0	0		0	0	0	0	0
285	1	192	324	-1	432	317	17.9	31	MSappaa	275	-348	0	0		0	0	0	0	0
286	1	200	240	-1	249	328	12.9	30	Cappaa	240	160	0	0		0	0	0	0	0
287	1	303	50	-1	312	98	8.4	28	ABprppappa	275	-1120	0	0		0	0	0	0	0
288	1	86	81	-1	349	147	23.0	35	ABarpppaa	300	85	0	0		0	0	0	0	0
289	1	325	195	-1	473	374	17.4	29	ABalpppppa	251	-242	0	0		0	0	0	0	0
290	1	218	228	-1	444	273	17.5	26	Ealaa	229	501	0	0		0	0	0	0	0
291	1	197	302	-1	487	112	12.4	28	ABprpaapaa	164	0	0	0		0	0	0	0	0
292	1	295	232	-1	437	377	18.8	32	ABalpppppp	294	1082	0	0		0	0	0	0	0
293	1	82	282	-1	501	398	18.1	29	ABalpppapp	273	-1277	0	0		0	0	0	0	0
294	1	131	280	-1	325	394	10.2	26	ABplppapap	266	-401	0	0		0	0	0	0	0
295	1	102	308	-1	594	163	9.2	28	ABalaapapp	251	-1016	0	0		0	0	0	0	0
296	1	168	256	-1	209	256	11.2	36	Eplp	355	-1711	0	0		0	0	0	0	0
297	1	183	126	-1	388	399	11.8	24	ABplppaaap	219	32	0	0		0	0	0	0	0
298	1	227	313	-1	242	147	4.8	29	ABprppppap	293	526	0	0		0	0	0	0	0
299	1	36	161	-1	398	143	3.7	30	ABarappapp	282	-117	0	0		0	0	0	0	0
300	1	271	239	-1	403	341	22.3	30	ABplaaappa	293	436	0	0		0	0	0	0	0
301	1	272	190	-1	416	133	7.1	28	ABprpapaaa	245	451	0	0		0	0	0	0	0
302	1	34	6	-1	466	398	20.3	27	ABplaappaa	262	-575	0	0		0	0	0	0	0
303	1	115	231	-1	250	328	4.3	28	ABplppppap	-108	0	0	0		0	0	0	0	0
304	1	75	181	-1	519	344	5.5	29	ABalpapaaa	243	244	0	0		0	0	0	0	0
305	1	126	112	-1	325	181	3.5	27	ABprpappap	253	0	0	0		0	0	0	0	0
306	1	234	293	-1	516	326	23.6	33	ABplaapaap	322	-710	0	0		0	0	0	0	0
307	1	182	48	-1	266	104	18.2	30	ABprappapa	336	0	0	0		0	0	0	0	0
308	1	24	321	-1	274	242	7.9	29	Z2	137	0	0	0		0	0	0	0	0
309	1	90	69	-1	409	377	20.6	32	ABplaappap	-15	0	0	0		0	0	0	0	0
310	1	37	15	-1	493	241	6.8	30	ABarapaapp	285	-426	0	0		0	0	0	0	0
311	1	185	88	-1	406	201	15.5	37	Eara	197	0	0	0		0	0	0	0	0
312	1	110	157	-1	182	132	12.7	29	ABprapappa	238	-76	0	0		0	0	0	0	0
313	1	268	154	-1	331	129	14.0	30	Dppa	289	91	0	0		0	0	0	0	0
314	1	64	129	-1	295	387	18.5	30	ABplapaapp	158	0	0	0		0	0	0	0	0
315	1	316	28	-1	186	366	13.4	28	ABplappapp	340	0	0	0		0	0	0	0	0
316	1	301	78	-1	434	190	3.9	27	ABarappaap	239	291	0	0		0	0	0	0	0
317	1	119	110	-1	544	167	5.4	29	ABarapppaa	260	-681	0	0		0	0	0	0	0
318	1	261	299	-1	399	279	12.7	32	MSaapaap	289	775	0	0		0	0	0	0	0
319	1	154	164	-1	472	173	15.5	31	MSppapp	290	-1816	0	0		0	0	0	0	0
320	1	287	309	-1	277	207	15.2	38	Epra	204	0	0	0		0	0	0	0	0
321	1	288	224	-1	467	178	21.1	32	ABarpapapp	252	58	0	0		0	0	0	0	0
322	1	279	146	-1	500	129	20.3	29	ABpraapapa	250	464	0	0		0	0	0	0	0
323	1	70	199	-1	636	245	15.2	28	ABalappapa	236	0	0	0		0	0	0	0	0
324	1	146	165	-1	332	148	10.2	31	Dpap	317	761	0	0		0	0	0	0	0
325	1	260	66	-1	556	391	11.3	26	ABalppaapa	213	649	0	0		0	0	0	0	0
326	1	230	297	-1	189	305	10.7	25	Capppa	183	706	0	0		0	0	0	0	0
327	1	326	-1	-1	336	263	9.0	30	Z3	163	-1139	0	0		0	0	0	0	0
