# Supplementary material for: The AP-2 Transcription Factor APTF-2 Is Required for Neuroblast and Epidermal Morphogenesis in Caenorhabditis elegans Embryogenesis
Source: PLoS Genet. 2016 May 13;12(5):e1006048. doi: 10.1371/journal.pgen.1006048 (PMC4866721; doi:10.1371/journal.pgen.1006048)
Supplement: S4 Text — (ZIP) [file pgen.1006048.s032.zip › nuclei/t154-nuclei]

1	1	210	299	-1	292	312	3.6	29	ABplpapppp	286	118	0	0		0	0	0	0	0
2	1	31	271	-1	421	391	16.1	30	ABplpaappa	271	309	0	0		0	0	0	0	0
3	1	175	253	-1	435	349	6.0	28	ABalpapapp	280	-176	0	0		0	0	0	0	0
4	1	232	98	-1	657	274	11.5	28	ABalaaapal	285	186	0	0		0	0	0	0	0
5	1	176	124	-1	330	319	12.7	32	Daap	314	12	0	0		0	0	0	0	0
6	1	302	141	-1	471	399	20.3	27	ABplaappaa	248	311	0	0		0	0	0	0	0
7	1	37	53	-1	639	322	14.2	34	ABalapaaa	92	0	0	0		0	0	0	0	0
8	1	272	65	-1	453	99	9.5	27	ABprpaaapa	227	111	0	0		0	0	0	0	0
9	1	255	49	-1	475	382	7.2	28	ABalppappa	281	-36	0	0		0	0	0	0	0
10	1	111	258	-1	614	228	16.2	30	ABalapppaa	262	-264	0	0		0	0	0	0	0
11	1	138	111	-1	580	318	6.4	28	ABalpaaaaa	224	10	0	0		0	0	0	0	0
12	1	240	274	-1	476	192	4.4	28	ABarappaaa	231	759	0	0		0	0	0	0	0
13	1	41	117	-1	384	223	8.5	31	MSpapaap	303	798	0	0		0	0	0	0	0
14	1	192	45	-1	596	290	8.2	29	ABalpaapaa	264	-673	0	0		0	0	0	0	0
15	1	310	231	-1	496	242	6.5	30	ABarapaapp	307	19	0	0		0	0	0	0	0
16	1	258	9	-1	431	95	10.8	28	ABprpaaapp	238	161	0	0		0	0	0	0	0
17	1	113	168	-1	480	320	20.4	28	ABplaaapaa	218	102	0	0		0	0	0	0	0
18	1	157	287	-1	407	96	8.0	23	ABprppaaap	175	-334	0	0		0	0	0	0	0
19	1	139	5	-1	380	309	17.6	30	MSappap	263	71	0	0		0	0	0	0	0
20	1	131	208	-1	463	204	7.3	26	ABarapappa	383	0	0	0		0	0	0	0	0
21	1	261	59	-1	128	199	15.4	38	Cpapa	371	29	0	0		0	0	0	0	0
22	1	238	257	-1	518	174	12.6	26	MSppapaa	231	250	0	0		0	0	0	0	0
23	1	67	157	-1	472	348	7.4	29	ABalpapapa	353	0	0	0		0	0	0	0	0
24	1	221	294	-1	120	215	11.1	31	Cpappd	309	-8	0	0		0	0	0	0	0
25	1	96	246	-1	437	321	21.4	29	ABplaaapap	259	31	0	0		0	0	0	0	0
26	1	231	70	-1	199	150	5.1	28	ABprpppapa	262	376	0	0		0	0	0	0	0
27	1	13	61	-1	286	156	14.5	34	Dppp	342	-2	0	0		0	0	0	0	0
28	1	315	148	-1	189	369	13.3	28	ABplappapp	58	0	0	0		0	0	0	0	0
29	1	228	189	-1	163	306	4.8	29	ABplappppp	245	632	0	0		0	0	0	0	0
30	1	154	92	-1	177	140	9.0	27	ABprappppa	-60	0	0	0		0	0	0	0	0
31	1	95	225	-1	152	340	11.6	29	ABplapappp	283	-489	0	0		0	0	0	0	0
32	1	108	290	-1	515	286	10.7	28	ABaraapapa	-187	0	0	0		0	0	0	0	0
33	1	15	138	-1	311	195	6.6	35	MSpappp	181	0	0	0		0	0	0	0	0
34	1	168	298	-1	435	227	22.3	33	ABarpaappa	294	104	0	0		0	0	0	0	0
35	1	244	252	-1	506	263	22.5	31	ABarpaapaa	295	-282	0	0		0	0	0	0	0
36	1	53	327	-1	213	302	3.0	23	ABplpppapp	199	206	0	0		0	0	0	0	0
37	1	252	306	-1	483	181	9.0	29	MSppaap	292	-117	0	0		0	0	0	0	0
38	1	150	129	-1	375	193	4.1	28	ABprpappaa	1	0	0	0		0	0	0	0	0
39	1	194	256	-1	261	382	12.4	29	ABplappaap	71	0	0	0		0	0	0	0	0
40	1	199	247	-1	470	359	22.6	31	ABplaapapp	461	0	0	0		0	0	0	0	0
41	1	284	191	-1	390	236	22.3	33	ABarpaappp	319	-210	0	0		0	0	0	0	0
42	1	142	100	-1	427	167	21.6	30	ABarpapppa	239	-1085	0	0		0	0	0	0	0
43	1	278	280	-1	199	318	21.4	34	ABarppapp	459	0	0	0		0	0	0	0	0
44	1	29	167	-1	411	218	4.8	30	ABarapappp	253	0	0	0		0	0	0	0	0
45	1	19	222	-1	366	121	19.8	29	ABprapaaaa	-140	0	0	0		0	0	0	0	0
46	1	8	288	-1	368	156	16.7	33	MSppppp	-281	0	0	0		0	0	0	0	0
47	1	104	311	-1	460	104	12.7	28	ABprpaapap	254	428	0	0		0	0	0	0	0
48	1	307	228	-1	266	103	17.6	30	ABprappapa	416	0	0	0		0	0	0	0	0
49	1	94	62	-1	471	270	10.7	28	ABaraapapp	123	0	0	0		0	0	0	0	0
50	1	287	58	-1	314	98	8.2	28	ABprppappa	149	0	0	0		0	0	0	0	0
51	1	166	57	-1	465	374	11.1	28	ABplpaaaap	156	0	0	0		0	0	0	0	0
52	1	47	282	-1	337	114	6.3	28	ABprppaapa	251	123	0	0		0	0	0	0	0
53	1	163	150	-1	495	135	6.7	27	ABprpaaaaa	288	0	0	0		0	0	0	0	0
54	1	203	106	-1	470	251	4.4	29	ABarapapaa	237	-813	0	0		0	0	0	0	0
55	1	99	60	-1	647	238	11.9	27	ABalaaappr	-90	0	0	0		0	0	0	0	0
56	1	9	6	-1	538	358	15.6	29	ABalppppaa	88	0	0	0		0	0	0	0	0
57	1	219	133	-1	512	316	8.0	28	ABalpaaapp	231	0	0	0		0	0	0	0	0
58	1	155	93	-1	269	99	7.8	28	ABprppappp	277	-205	0	0		0	0	0	0	0
59	1	73	84	-1	428	381	12.5	29	ABplpaaapp	264	299	0	0		0	0	0	0	0
60	1	107	30	-1	323	318	8.4	33	MSaappp	-263	0	0	0		0	0	0	0	0
61	1	83	113	-1	527	297	4.3	27	ABalpaaapa	436	0	0	0		0	0	0	0	0
62	1	178	41	-1	398	408	14.5	29	ABplpaappp	273	591	0	0		0	0	0	0	0
63	1	167	171	-1	625	180	12.4	26	ABalaapapa	232	-720	0	0		0	0	0	0	0
64	1	149	127	-1	489	383	14.5	29	ABplpaapaa	142	0	0	0		0	0	0	0	0
65	1	1	33	-1	556	382	13.6	28	ABalpppaap	270	-142	0	0		0	0	0	0	0
66	1	325	130	-1	561	387	10.8	26	ABalppaapa	212	-922	0	0		0	0	0	0	0
67	1	262	330	-1	381	335	20.3	28	ABplapaaaa	240	8	0	0		0	0	0	0	0
68	1	268	86	-1	551	331	4.0	28	ABalpaaaap	346	0	0	0		0	0	0	0	0
69	1	309	302	-1	408	380	20.6	33	ABplaappap	326	213	0	0		0	0	0	0	0
70	1	266	320	-1	557	341	19.3	32	ABalapappa	278	-148	0	0		0	0	0	0	0
71	1	217	80	-1	332	228	4.4	30	MSpappa	76	0	0	0		0	0	0	0	0
72	1	207	259	-1	623	275	18.2	30	ABalappapp	258	390	0	0		0	0	0	0	0
73	1	69	205	-1	426	233	8.2	29	MSpapaaa	516	0	0	0		0	0	0	0	0
74	1	22	88	328	620	204	10.5	32	ABalaapaa	204	385	0	0		0	0	0	0	0
75	1	158	66	-1	322	369	7.0	26	ABplppaapp	265	-1152	0	0		0	0	0	0	0
76	1	247	82	-1	346	297	6.3	29	MSaappa	199	0	0	0		0	0	0	0	0
77	1	193	32	-1	245	273	22.2	38	Caaaa	379	363	0	0		0	0	0	0	0
78	1	316	269	-1	441	196	4.0	26	ABarappaap	268	686	0	0		0	0	0	0	0
79	1	223	135	-1	472	298	9.2	29	ABalpapppa	24	0	0	0		0	0	0	0	0
80	1	124	219	-1	517	134	10.0	31	ABpraaaapa	140	0	0	0		0	0	0	0	0
81	1	288	90	-1	345	142	22.9	35	ABarpppaa	354	48	0	0		0	0	0	0	0
82	1	144	304	-1	551	300	8.4	32	ABalpaapap	290	0	0	0		0	0	0	0	0
83	1	218	96	-1	588	223	5.2	27	ABaraaaaap	251	-953	0	0		0	0	0	0	0
84	1	152	254	-1	495	330	11.4	29	MSapaap	71	0	0	0		0	0	0	0	0
85	1	4	67	-1	435	338	9.2	28	ABplpapaaa	283	1640	0	0		0	0	0	0	0
86	1	100	196	-1	326	284	21.8	34	ABarppaapa	307	191	0	0		0	0	0	0	0
87	1	14	114	-1	422	177	10.0	30	MSpppaa	176	0	0	0		0	0	0	0	0
88	1	311	68	-1	406	201	15.6	37	Eara	375	147	0	0		0	0	0	0	0
89	1	183	242	-1	526	226	3.7	28	ABarapaaaa	260	177	0	0		0	0	0	0	0
90	1	253	77	-1	528	389	11.7	30	ABalppaapp	269	2321	0	0		0	0	0	0	0
91	1	25	227	-1	222	122	19.1	31	ABprapapaa	281	-497	0	0		0	0	0	0	0
92	1	130	44	-1	181	170	3.2	24	ABprpppapp	208	117	0	0		0	0	0	0	0
93	1	18	264	-1	328	207	13.3	37	Earp	371	-717	0	0		0	0	0	0	0
94	1	161	15	-1	430	149	13.3	32	MSppppa	307	0	0	0		0	0	0	0	0
95	1	79	18	-1	187	353	16.7	30	ABplapapap	276	394	0	0		0	0	0	0	0
96	1	209	211	-1	233	379	15.8	29	ABplappapa	290	-295	0	0		0	0	0	0	0
97	1	76	1	-1	329	122	19.3	32	ABprapaaap	272	-744	0	0		0	0	0	0	0
98	1	55	303	-1	388	160	10.3	31	MSpppap	203	0	0	0		0	0	0	0	0
99	1	115	143	-1	593	220	18.2	29	ABalapppap	265	114	0	0		0	0	0	0	0
100	1	121	139	-1	465	299	5.6	29	ABalpappap	290	123	0	0		0	0	0	0	0
101	1	81	35	-1	579	243	7.2	29	ABaraaapaa	258	718	0	0		0	0	0	0	0
102	1	259	200	-1	590	230	13.5	30	MSpaaaaa	272	-453	0	0		0	0	0	0	0
103	1	3	78	-1	339	85	18.0	28	ABprapaapa	485	0	0	0		0	0	0	0	0
104	1	179	146	-1	443	249	4.3	28	ABarapapap	254	125	0	0		0	0	0	0	0
105	1	128	279	-1	222	360	20.8	33	ABplapapaa	314	647	0	0		0	0	0	0	0
106	1	277	309	-1	516	195	4.8	29	ABaraaappp	223	-563	0	0		0	0	0	0	0
107	1	32	134	-1	571	319	22.1	31	ABplaapaaa	33	0	0	0		0	0	0	0	0
108	1	164	72	-1	402	87	12.2	29	ABprpaappp	288	606	0	0		0	0	0	0	0
109	1	153	172	-1	439	298	12.1	29	MSaapaaa	269	502	0	0		0	0	0	0	0
110	1	317	153	-1	546	163	5.3	30	ABarapppaa	259	0	0	0		0	0	0	0	0
111	1	20	207	-1	583	229	10.8	27	ABaraappaa	268	460	0	0		0	0	0	0	0
112	1	305	214	-1	326	182	3.6	27	ABprpappap	161	0	0	0		0	0	0	0	0
113	1	93	238	-1	244	108	10.4	26	ABprapppaa	249	825	0	0		0	0	0	0	0
114	1	21	125	-1	400	117	20.6	32	ABpraappap	85	0	0	0		0	0	0	0	0
115	1	181	2	-1	591	314	18.6	29	ABalapapap	288	530	0	0		0	0	0	0	0
116	1	102	193	-1	374	294	9.2	28	MSaapapp	122	0	0	0		0	0	0	0	0
117	1	137	109	-1	590	295	13.8	28	MSaaaaaa	248	-186	0	0		0	0	0	0	0
118	1	17	155	-1	530	210	7.2	26	ABarapaapa	61	0	0	0		0	0	0	0	0
119	1	134	137	-1	209	323	11.5	32	Cappap	222	-531	0	0		0	0	0	0	0
120	1	11	176	-1	532	194	21.4	30	ABarpapaap	241	1094	0	0		0	0	0	0	0
121	1	84	43	-1	486	236	9.6	29	ABaraapppa	262	-362	0	0		0	0	0	0	0
122	1	86	220	-1	451	135	7.3	29	ABarappppp	262	127	0	0		0	0	0	0	0
123	1	187	286	-1	550	282	23.4	32	ABplaaaaap	312	192	0	0		0	0	0	0	0
124	1	44	270	314	342	264	14.5	34	Ealp	312	424	0	0		0	0	0	0	0
125	1	239	55	-1	495	312	4.2	26	ABalpapaap	390	0	0	0		0	0	0	0	0
126	1	297	260	-1	384	399	12.2	25	ABplppaaap	194	21	0	0		0	0	0	0	0
127	1	109	104	-1	437	107	17.9	28	ABpraappaa	263	451	0	0		0	0	0	0	0
128	1	257	121	-1	256	374	8.8	27	ABplppappp	392	0	0	0		0	0	0	0	0
129	1	314	8	-1	297	387	18.5	30	ABplapaapp	278	-159	0	0		0	0	0	0	0
130	1	33	232	-1	175	147	17.3	34	ABarppppp	342	199	0	0		0	0	0	0	0
131	1	170	188	-1	234	268	14.4	32	Eplap	305	-123	0	0		0	0	0	0	0
132	1	281	292	-1	270	93	12.9	28	ABprappaap	2	0	0	0		0	0	0	0	0
133	1	224	233	-1	570	164	15.5	30	ABalaapppp	272	-187	0	0		0	0	0	0	0
134	1	28	28	-1	600	365	11.8	29	ABalppaaap	276	348	0	0		0	0	0	0	0
135	1	82	17	-1	592	344	6.5	28	ABalpaappa	65	0	0	0		0	0	0	0	0
136	1	45	128	-1	402	256	5.0	25	MSpapapa	594	0	0	0		0	0	0	0	0
137	1	202	147	-1	544	218	15.8	29	MSpaaaap	218	0	0	0		0	0	0	0	0
138	1	198	118	-1	476	117	8.8	28	ABprpaaaap	101	0	0	0		0	0	0	0	0
139	1	265	46	-1	322	371	21.5	31	ABplapaapa	304	1063	0	0		0	0	0	0	0
140	1	159	289	-1	186	343	7.5	28	ABplapppap	439	0	0	0		0	0	0	0	0
141	1	185	21	-1	616	344	16.0	29	ABalapaapa	130	0	0	0		0	0	0	0	0
142	1	26	239	-1	272	353	21.8	36	ABarppapa	351	211	0	0		0	0	0	0	0
143	1	77	235	-1	385	350	8.6	30	ABplpapaap	270	424	0	0		0	0	0	0	0
144	1	279	318	-1	156	332	16.2	29	ABplapappa	284	145	0	0		0	0	0	0	0
145	1	274	255	-1	234	107	13.8	28	ABprappapp	243	207	0	0		0	0	0	0	0
146	1	322	26	-1	504	134	20.3	28	ABpraapapa	238	-162	0	0		0	0	0	0	0
147	1	112	178	-1	573	265	16.3	31	MSaaaaap	120	0	0	0		0	0	0	0	0
148	1	48	295	-1	272	124	21.6	37	ABarppppa	367	811	0	0		0	0	0	0	0
149	1	126	42	-1	545	129	9.2	27	ABpraaaaap	-7	0	0	0		0	0	0	0	0
150	1	63	110	-1	559	161	8.5	27	ABpraaaaaa	-242	0	0	0		0	0	0	0	0
151	1	180	316	-1	351	350	5.3	28	ABplpapapp	265	727	0	0		0	0	0	0	0
152	1	245	154	-1	523	292	21.1	30	ABplaaaapa	221	996	0	0		0	0	0	0	0
153	1	248	22	-1	274	302	7.5	29	Capaap	282	-3	0	0		0	0	0	0	0
154	1	313	308	-1	333	130	13.8	30	Dppa	308	1055	0	0		0	0	0	0	0
155	1	186	199	-1	584	328	11.7	26	MSapaaaa	201	728	0	0		0	0	0	0	0
156	1	59	81	-1	365	254	6.1	27	MSpapapp	222	0	0	0		0	0	0	0	0
157	1	312	87	-1	183	131	12.5	27	ABprapappa	-100	0	0	0		0	0	0	0	0
158	1	226	94	-1	257	282	4.6	29	ABplpppppa	279	254	0	0		0	0	0	0	0
159	1	74	177	-1	230	304	8.4	35	Capap	269	-181	0	0		0	0	0	0	0
160	1	60	38	-1	499	365	5.2	27	ABalppapap	223	473	0	0		0	0	0	0	0
161	1	299	325	-1	401	145	3.7	29	ABarappapp	292	208	0	0		0	0	0	0	0
162	1	214	183	-1	325	83	12.5	29	ABprappaaa	103	0	0	0		0	0	0	0	0
163	1	43	215	-1	402	387	10.3	29	ABplppaaaa	-143	0	0	0		0	0	0	0	0
164	1	319	203	-1	473	176	15.4	31	MSppapp	300	-413	0	0		0	0	0	0	0
165	1	324	152	-1	333	151	10.1	31	Dpap	283	752	0	0		0	0	0	0	0
166	1	271	173	-1	539	264	16.6	28	MSaaaapa	273	651	0	0		0	0	0	0	0
167	1	165	145	-1	433	160	4.4	29	ABarappapa	-165	0	0	0		0	0	0	0	0
168	1	90	101	-1	541	236	8.1	30	ABaraaapap	103	0	0	0		0	0	0	0	0
169	1	58	250	-1	303	89	16.4	29	ABprapaapp	247	14	0	0		0	0	0	0	0
170	1	125	31	-1	450	408	11.2	27	ABplpaaapa	282	0	0	0		0	0	0	0	0
171	1	177	116	-1	532	176	18.2	27	ABalappppp	238	625	0	0		0	0	0	0	0
172	1	88	175	-1	632	305	17.5	26	ABalapapaa	141	0	0	0		0	0	0	0	0
173	1	72	56	-1	575	146	11.8	31	ABalaappa	284	-469	0	0		0	0	0	0	0
174	1	260	123	-1	523	139	16.4	29	ABpraaapap	259	169	0	0		0	0	0	0	0
175	1	5	326	-1	627	352	10.6	25	ABalppaaaa	205	366	0	0		0	0	0	0	0
176	1	52	169	-1	162	171	6.7	27	ABprappppp	265	645	0	0		0	0	0	0	0
177	1	39	213	-1	583	280	21.3	30	ABplaaaaaa	232	204	0	0		0	0	0	0	0
178	1	49	187	-1	530	395	15.4	28	ABalpppapa	-46	0	0	0		0	0	0	0	0
179	1	10	115	-1	620	255	6.8	28	ABaraaaaaa	516	0	0	0		0	0	0	0	0
180	1	123	315	-1	454	131	16.3	31	ABpraaappp	110	0	0	0		0	0	0	0	0
181	1	304	224	-1	519	342	5.2	29	ABalpapaaa	264	262	0	0		0	0	0	0	0
182	1	7	194	-1	634	204	14.4	29	ABalaaappl	-71	0	0	0		0	0	0	0	0
183	1	190	293	-1	474	340	15.3	31	MSapapa	270	4	0	0		0	0	0	0	0
184	1	162	103	-1	223	177	9.3	35	Cppap	354	1099	0	0		0	0	0	0	0
185	1	282	284	-1	444	238	11.3	28	ABaraapppp	116	0	0	0		0	0	0	0	0
186	1	105	206	-1	347	238	22.4	34	ABarppaaa	342	387	0	0		0	0	0	0	0
187	1	24	4	-1	434	95	14.7	29	ABprpaappa	267	1005	0	0		0	0	0	0	0
188	1	103	195	-1	382	244	17.3	33	Ealap	288	-465	0	0		0	0	0	0	0
189	1	205	265	-1	361	83	14.4	30	ABpraapppp	277	0	0	0		0	0	0	0	0
190	1	301	180	-1	414	138	6.7	29	ABprpapaaa	89	0	0	0		0	0	0	0	0
191	1	148	51	-1	331	322	3.7	28	ABplpapppa	235	410	0	0		0	0	0	0	0
192	1	213	140	-1	629	277	13.5	30	ABalappaa	-118	0	0	0		0	0	0	0	0
193	1	230	322	-1	146	330	8.3	27	ABplappppa	250	826	0	0		0	0	0	0	0
194	1	75	268	-1	543	150	13.2	28	ABpraaapaa	261	215	0	0		0	0	0	0	0
195	1	289	107	-1	476	374	17.3	29	ABalpppppa	253	1013	0	0		0	0	0	0	0
196	1	27	13	-1	471	294	22.5	31	ABplaaaapp	272	-84	0	0		0	0	0	0	0
197	1	270	95	-1	342	89	9.1	27	ABprppapap	-202	0	0	0		0	0	0	0	0
198	1	71	108	-1	305	181	21.7	36	ABarpppap	361	367	0	0		0	0	0	0	0
199	1	323	16	-1	632	249	15.2	27	ABalappapa	-143	0	0	0		0	0	0	0	0
200	1	237	126	-1	294	382	10.1	27	ABplppappa	271	-123	0	0		0	0	0	0	0
201	1	64	69	-1	588	261	10.4	28	ABaraapaaa	241	-1221	0	0		0	0	0	0	0
202	1	89	174	-1	576	357	17.6	29	ABalapaapp	260	-32	0	0		0	0	0	0	0
203	1	101	63	-1	497	355	21.2	28	ABplaapapa	263	145	0	0		0	0	0	0	0
204	1	117	223	-1	410	312	11.1	26	MSaapapa	-179	0	0	0		0	0	0	0	0
205	1	208	75	-1	478	294	15.4	29	MSaaapap	275	735	0	0		0	0	0	0	0
206	1	91	197	-1	616	333	9.4	28	ABalaaaarl	-220	0	0	0		0	0	0	0	0
207	1	62	144	-1	432	381	8.0	27	ABalppappp	-26	0	0	0		0	0	0	0	0
208	1	92	12	-1	551	350	8.5	28	ABalpaappp	309	0	0	0		0	0	0	0	0
209	1	220	248	-1	381	297	22.4	32	ABplaaappp	296	578	0	0		0	0	0	0	0
210	1	283	331	-1	284	196	3.6	28	ABprpapppa	269	96	0	0		0	0	0	0	0
211	1	42	201	-1	266	123	5.8	28	ABprpppaaa	-198	0	0	0		0	0	0	0	0
212	1	267	160	-1	635	282	9.0	26	ABalaaaalp	88	0	0	0		0	0	0	0	0
213	1	191	251	-1	121	294	11.3	32	Caappd	299	-3	0	0		0	0	0	0	0
214	1	50	273	-1	413	126	9.5	28	ABprppaaaa	276	632	0	0		0	0	0	0	0
215	1	118	281	-1	375	95	8.9	29	ABprppapaa	245	-473	0	0		0	0	0	0	0
216	1	201	11	-1	558	203	4.7	28	ABaraaappa	-66	0	0	0		0	0	0	0	0
217	1	51	278	-1	527	376	8.1	28	ABalppapaa	237	-42	0	0		0	0	0	0	0
218	1	242	25	-1	303	128	5.3	29	ABprppaapp	208	-850	0	0		0	0	0	0	0
219	1	78	276	-1	473	160	5.0	28	ABarappppa	247	1109	0	0		0	0	0	0	0
220	1	169	262	-1	472	233	22.6	33	ABarpaapap	335	167	0	0		0	0	0	0	0
221	1	61	89	-1	426	281	7.6	32	ABalpapppp	565	0	0	0		0	0	0	0	0
222	1	97	321	-1	248	196	4.5	31	ABprpapppp	225	446	0	0		0	0	0	0	0
223	1	215	234	-1	571	232	21.6	30	ABarpaaaap	249	73	0	0		0	0	0	0	0
224	1	321	267	-1	472	178	21.4	32	ABarpapapp	261	355	0	0		0	0	0	0	0
225	1	145	7	-1	500	372	11.3	29	ABplpaaaaa	125	0	0	0		0	0	0	0	0
226	1	146	29	-1	515	228	16.7	27	MSpaaapa	244	514	0	0		0	0	0	0	0
227	1	46	99	-1	475	125	18.8	30	ABpraapapp	279	201	0	0		0	0	0	0	0
228	1	290	329	-1	438	279	17.0	21	Ealaa	131	-59	0	0		0	0	0	0	0
229	1	34	20	-1	542	247	20.9	28	ABarpaaapa	217	-1056	0	0		0	0	0	0	0
230	1	40	36	-1	331	397	15.5	31	ABplaapppp	300	373	0	0		0	0	0	0	0
231	1	303	190	-1	251	328	4.3	29	ABplppppap	91	0	0	0		0	0	0	0	0
232	1	292	120	-1	441	377	19.2	32	ABalpppppp	-182	0	0	0		0	0	0	0	0
233	1	56	27	-1	559	153	19.3	28	ABpraapaaa	145	0	0	0		0	0	0	0	0
234	1	151	64	-1	492	280	4.9	26	ABalpappaa	226	724	0	0		0	0	0	0	0
235	1	188	301	-1	267	304	16.3	33	Dapp	325	679	0	0		0	0	0	0	0
236	1	132	14	-1	511	227	22.7	30	ABarpaaapp	222	1416	0	0		0	0	0	0	0
237	1	54	50	-1	416	336	15.1	30	MSapapp	43	0	0	0		0	0	0	0	0
238	1	200	37	-1	371	350	13.0	30	Daaa	16	0	0	0		0	0	0	0	0
239	1	300	226	-1	403	342	22.5	30	ABplaaappa	284	-136	0	0		0	0	0	0	0
240	1	286	241	-1	251	328	13.2	29	Cappaa	-156	0	0	0		0	0	0	0	0
241	1	225	76	-1	372	386	19.4	32	ABplaapppa	154	0	0	0		0	0	0	0	0
242	1	254	102	-1	204	330	4.3	31	ABplpppapa	247	562	0	0		0	0	0	0	0
243	1	182	47	-1	512	158	5.4	28	ABarapppap	50	0	0	0		0	0	0	0	0
244	1	38	48	-1	395	96	17.2	30	ABpraapppa	-107	0	0	0		0	0	0	0	0
245	1	87	73	-1	518	111	13.8	28	ABpraaaapp	7	0	0	0		0	0	0	0	0
246	1	222	182	-1	365	301	3.7	29	ABplpappap	-204	0	0	0		0	0	0	0	0
247	1	140	244	-1	577	198	9.3	26	MSppaaaa	149	0	0	0		0	0	0	0	0
248	1	248	71	-1	292	323	12.4	28	Capaaa	329	0	0	0		0	0	0	0	0
249	1	127	164	-1	379	122	6.5	28	ABprpapaap	-259	0	0	0		0	0	0	0	0
250	1	116	192	-1	604	169	14.5	28	ABalaapppa	168	0	0	0		0	0	0	0	0
251	1	275	184	-1	210	129	9.9	28	ABprapppap	228	2142	0	0		0	0	0	0	0
252	1	243	229	-1	145	164	10.6	28	ABprapappp	273	592	0	0		0	0	0	0	0
253	1	269	236	-1	529	240	11.7	29	ABaraappap	254	716	0	0		0	0	0	0	0
254	1	196	186	-1	398	359	5.5	30	ABplpapapa	-111	0	0	0		0	0	0	0	0
255	1	119	209	-1	532	184	10.1	28	MSppaaap	233	80	0	0		0	0	0	0	0
256	1	296	230	-1	209	257	11.3	36	Eplp	366	1225	0	0		0	0	0	0	0
257	1	241	202	-1	553	276	11.7	29	ABaraapaap	188	0	0	0		0	0	0	0	0
258	1	263	243	-1	224	126	6.4	29	ABprpppaap	279	-541	0	0		0	0	0	0	0
259	1	276	204	-1	604	257	19.4	27	ABarpaaaaa	-172	0	0	0		0	0	0	0	0
260	1	156	283	-1	505	188	21.5	29	ABarpapapa	85	0	0	0		0	0	0	0	0
261	1	23	23	-1	218	184	5.1	27	ABprpppppa	222	211	0	0		0	0	0	0	0
262	1	273	83	-1	367	148	4.3	30	ABprpapapa	247	189	0	0		0	0	0	0	0
263	1	227	249	-1	175	239	6.6	33	Cpppp	337	28	0	0		0	0	0	0	0
264	1	65	179	-1	264	380	17.5	31	ABplappaaa	257	427	0	0		0	0	0	0	0
265	1	120	217	-1	455	402	15.3	30	ABplpaapap	155	0	0	0		0	0	0	0	0
266	0	172	-1	-1	434	259	14.7	24		200	-12	0	0		0	0	0	0	0
267	1	160	272	-1	217	367	9.3	27	ABplapppaa	-242	0	0	0		0	0	0	0	0
268	1	68	158	-1	330	308	18.5	32	MSapppp	319	200	0	0		0	0	0	0	0
269	1	85	240	-1	417	310	4.1	31	ABplpappaa	312	-244	0	0		0	0	0	0	0
270	1	122	122	-1	452	136	22.3	34	ABarpappa	318	823	0	0		0	0	0	0	0
271	1	80	216	-1	540	313	13.2	28	MSapaaap	242	-256	0	0		0	0	0	0	0
272	1	235	212	-1	553	266	4.6	25	ABaraaaapp	198	1747	0	0		0	0	0	0	0
273	1	195	323	-1	296	256	17.6	33	Eplaa	332	-258	0	0		0	0	0	0	0
274	1	30	10	-1	474	206	12.9	29	MSpaapap	283	152	0	0		0	0	0	0	0
275	1	114	40	-1	509	224	12.8	28	MSpaapaa	-206	0	0	0		0	0	0	0	0
276	1	6	277	-1	578	373	9.0	28	ABalaaaarr	263	327	0	0		0	0	0	0	0
277	1	184	275	-1	199	120	15.4	29	ABprapapap	457	0	0	0		0	0	0	0	0
278	1	206	149	-1	578	183	17.8	29	ABalappppa	-142	0	0	0		0	0	0	0	0
279	1	141	151	-1	333	145	4.4	28	ABprpapapp	118	0	0	0		0	0	0	0	0
280	1	294	131	-1	325	393	10.0	26	ABplppapap	232	721	0	0		0	0	0	0	0
281	1	212	105	-1	585	378	15.3	30	ABalpppaaa	292	54	0	0		0	0	0	0	0
282	1	293	3	-1	504	400	18.0	29	ABalpppapp	-26	0	0	0		0	0	0	0	0
283	1	236	245	-1	308	336	15.7	33	Dapa	328	206	0	0		0	0	0	0	0
284	1	174	54	-1	184	197	5.0	26	ABprpppppp	-3	0	0	0		0	0	0	0	0
285	1	171	263	-1	220	190	23.4	41	Cpaaa	416	445	0	0		0	0	0	0	0
286	1	12	162	-1	530	342	20.3	29	ABalapappp	236	-459	0	0		0	0	0	0	0
287	1	11	296	-1	577	193	21.3	29	ABarpapaaa	242	154	0	0		0	0	0	0	0
288	1	250	97	-1	156	271	21.4	38	Caaap	369	-1126	0	0		0	0	0	0	0
289	1	16	181	-1	272	318	23.9	32	ABarppaapp	322	-254	0	0		0	0	0	0	0
290	1	204	237	-1	482	163	12.2	28	MSppapap	277	154	0	0		0	0	0	0	0
291	1	256	300	-1	378	135	13.8	28	Dpaa	281	-307	0	0		0	0	0	0	0
292	1	216	266	-1	347	335	21.4	31	ABplapaaap	300	-197	0	0		0	0	0	0	0
293	1	306	218	-1	518	327	23.7	33	ABplaapaap	335	-264	0	0		0	0	0	0	0
294	1	280	198	-1	293	158	3.3	29	ABprppppaa	245	-16	0	0		0	0	0	0	0
295	1	2	112	-1	511	289	14.3	31	MSaaapaa	122	0	0	0		0	0	0	0	0
296	1	234	119	-1	125	261	6.6	30	Cpappv	242	309	0	0		0	0	0	0	0
297	1	326	161	-1	189	308	11.5	29	Capppa	203	704	0	0		0	0	0	0	0
298	1	135	310	-1	293	347	5.6	29	ABplppppaa	263	76	0	0		0	0	0	0	0
299	1	318	39	-1	402	281	13.0	32	MSaapaap	267	-485	0	0		0	0	0	0	0
300	1	98	221	-1	494	131	15.4	28	ABpraaappa	227	139	0	0		0	0	0	0	0
301	1	143	19	-1	467	258	13.7	29	MSaaapp	207	0	0	0		0	0	0	0	0
302	1	291	34	-1	489	112	11.7	29	ABprpaapaa	240	449	0	0		0	0	0	0	0
303	1	57	324	-1	532	146	21.2	30	ABpraapaap	272	246	0	0		0	0	0	0	0
304	1	133	166	-1	359	378	7.8	27	ABplppaapa	268	-680	0	0		0	0	0	0	0
305	1	173	85	-1	246	218	11.4	38	Eprp	383	-1207	0	0		0	0	0	0	0
306	1	246	52	-1	129	285	16.3	35	Caapa	352	138	0	0		0	0	0	0	0
307	1	197	317	-1	221	232	6.4	33	Cpppa	315	1531	0	0		0	0	0	0	0
308	1	295	142	-1	597	165	9.1	28	ABalaapapp	277	-116	0	0		0	0	0	0	0
309	1	320	74	-1	278	206	15.2	38	Epra	379	1020	0	0		0	0	0	0	0
310	1	66	305	-1	173	277	7.4	29	Capppp	227	395	0	0		0	0	0	0	0
311	1	189	285	-1	232	363	6.2	28	ABplpppaap	284	312	0	0		0	0	0	0	0
312	1	129	291	-1	133	279	3.7	30	Caappv	259	46	0	0		0	0	0	0	0
313	1	298	297	-1	248	150	4.9	29	ABprppppap	285	-75	0	0		0	0	0	0	0
314	1	229	136	-1	499	244	3.5	29	ABarapaaap	255	1783	0	0		0	0	0	0	0
315	1	211	319	-1	470	223	16.6	30	MSpaaapp	289	0	0	0		0	0	0	0	0
316	1	70	24	-1	637	314	11.3	28	ABalaaapar	30	0	0	0		0	0	0	0	0
317	1	147	261	-1	357	404	11.8	28	ABplppapaa	278	-641	0	0		0	0	0	0	0
318	1	264	210	-1	266	153	10.3	31	Cppaa	319	666	0	0		0	0	0	0	0
319	1	35	79	-1	633	239	8.8	28	ABalaaaala	248	595	0	0		0	0	0	0	0
320	1	249	312	-1	283	369	7.2	29	ABplpppaaa	271	-860	0	0		0	0	0	0	0
321	1	308	307	-1	279	242	7.4	30	Z2	93	0	0	0		0	0	0	0	0
322	1	106	185	-1	591	268	4.3	26	ABaraaaapa	163	0	0	0		0	0	0	0	0
323	1	110	159	-1	209	272	4.4	28	ABplpppppp	273	47	0	0		0	0	0	0	0
324	1	285	132	-1	434	320	18.4	31	MSappaa	286	-347	0	0		0	0	0	0	0
325	1	136	156	-1	158	201	20.3	40	Cpaap	398	260	0	0		0	0	0	0	0
326	1	233	163	-1	496	267	18.2	29	MSaaaapp	291	584	0	0		0	0	0	0	0
327	1	36	313	-1	372	342	16.5	31	MSapppa	275	1157	0	0		0	0	0	0	0
328	1	142	91	-1	376	178	21.5	30	ABarpapppp	247	481	0	0		0	0	0	0	0
329	1	251	165	-1	513	362	17.7	28	ABalppppap	274	389	0	0		0	0	0	0	0
