# Supplementary material for: The AP-2 Transcription Factor APTF-2 Is Required for Neuroblast and Epidermal Morphogenesis in Caenorhabditis elegans Embryogenesis
Source: PLoS Genet. 2016 May 13;12(5):e1006048. doi: 10.1371/journal.pgen.1006048 (PMC4866721; doi:10.1371/journal.pgen.1006048)
Supplement: S4 Text — (ZIP) [file pgen.1006048.s032.zip › nuclei/t155-nuclei]

1	1	97	315	-1	324	122	19.5	31	ABprapaaap	292	-135	0	0		0	0	0	0	0
2	1	115	184	-1	591	315	18.7	29	ABalapapap	263	-763	0	0		0	0	0	0	0
3	1	282	217	-1	506	398	18.1	29	ABalpppapp	262	1244	0	0		0	0	0	0	0
4	1	187	174	-1	430	94	14.7	28	ABprpaappa	-244	0	0	0		0	0	0	0	0
5	1	19	122	-1	378	311	17.9	30	MSappap	302	58	0	0		0	0	0	0	0
6	1	56	114	-1	538	359	15.4	28	ABalppppaa	70	0	0	0		0	0	0	0	0
7	1	225	129	-1	502	370	11.6	29	ABplpaaaaa	249	759	0	0		0	0	0	0	0
8	1	129	249	-1	300	385	18.7	29	ABplapaapp	297	229	0	0		0	0	0	0	0
9	1	16	163	-1	428	93	10.7	28	ABprpaaapp	242	173	0	0		0	0	0	0	0
10	1	274	203	-1	472	208	13.2	30	MSpaapap	274	450	0	0		0	0	0	0	0
11	1	216	11	-1	554	206	4.8	29	ABaraaappa	251	558	0	0		0	0	0	0	0
12	1	208	178	-1	547	350	8.7	27	ABalpaappp	276	-67	0	0		0	0	0	0	0
13	1	196	211	-1	469	296	22.5	31	ABplaaaapp	-86	0	0	0		0	0	0	0	0
14	1	236	234	-1	513	226	22.7	29	ABarpaaapp	246	793	0	0		0	0	0	0	0
15	1	94	111	-1	430	150	13.3	32	MSppppa	-12	0	0	0		0	0	0	0	0
16	1	199	294	-1	630	250	15.7	27	ABalappapa	254	-79	0	0		0	0	0	0	0
17	1	135	6	-1	591	347	6.6	27	ABalpaappa	346	0	0	0		0	0	0	0	0
18	1	95	74	-1	190	353	17.3	29	ABplapapap	291	144	0	0		0	0	0	0	0
19	1	301	19	-1	467	261	13.7	29	MSaaapp	206	0	0	0		0	0	0	0	0
20	1	229	271	-1	542	250	21.1	27	ABarpaaapa	241	180	0	0		0	0	0	0	0
21	1	141	289	-1	614	354	16.2	28	ABalapaapa	146	0	0	0		0	0	0	0	0
22	1	153	206	-1	274	295	7.3	31	Capaap	314	-997	0	0		0	0	0	0	0
23	1	261	194	-1	216	181	5.3	27	ABprpppppa	276	138	0	0		0	0	0	0	0
24	1	316	208	-1	637	313	11.5	28	ABalaaapar	252	-262	0	0		0	0	0	0	0
25	1	218	84	-1	300	127	5.3	28	ABprppaapp	253	110	0	0		0	0	0	0	0
26	1	146	73	-1	501	135	20.0	29	ABpraapapa	153	0	0	0		0	0	0	0	0
27	1	233	297	-1	560	158	19.7	30	ABpraapaaa	259	144	0	0		0	0	0	0	0
28	1	134	172	-1	601	360	12.2	28	ABalppaaap	276	-258	0	0		0	0	0	0	0
29	1	226	247	-1	512	230	16.6	28	MSpaaapa	140	0	0	0		0	0	0	0	0
30	1	60	150	-1	321	321	8.5	33	MSaappp	325	-656	0	0		0	0	0	0	0
31	1	170	14	-1	448	409	11.1	27	ABplpaaapa	-29	0	0	0		0	0	0	0	0
32	1	77	187	-1	243	272	22.4	39	Caaaa	392	264	0	0		0	0	0	0	0
33	1	65	168	-1	554	381	13.8	29	ABalpppaap	252	-490	0	0		0	0	0	0	0
34	1	302	5	-1	489	113	11.7	28	ABprpaapaa	139	0	0	0		0	0	0	0	0
35	1	101	113	-1	578	244	7.2	28	ABaraaapaa	405	0	0	0		0	0	0	0	0
36	1	230	117	-1	333	396	15.5	31	ABplaapppp	36	0	0	0		0	0	0	0	0
37	1	238	270	-1	371	345	12.8	31	Daaa	312	-107	0	0		0	0	0	0	0
38	1	160	331	-1	501	366	5.1	29	ABalppapap	276	-68	0	0		0	0	0	0	0
39	1	299	311	-1	410	282	12.6	32	MSaapaap	222	-808	0	0		0	0	0	0	0
40	1	275	48	-1	510	222	13.2	28	MSpaapaa	90	0	0	0		0	0	0	0	0
41	1	62	318	-1	396	411	14.5	29	ABplpaappp	273	-16	0	0		0	0	0	0	0
42	1	149	95	-1	543	130	8.9	27	ABpraaaaap	241	-517	0	0		0	0	0	0	0
43	1	121	291	-1	488	236	9.8	27	ABaraapppa	-30	0	0	0		0	0	0	0	0
44	1	92	304	-1	182	169	3.3	25	ABprpppapp	202	-203	0	0		0	0	0	0	0
45	1	14	93	-1	595	291	9.0	28	ABalpaapaa	226	0	0	0		0	0	0	0	0
46	1	139	191	-1	325	372	21.5	31	ABplapaapa	255	105	0	0		0	0	0	0	0
47	1	243	264	-1	513	157	5.5	28	ABarapppap	214	53	0	0		0	0	0	0	0
48	1	244	10	-1	392	97	17.3	29	ABpraapppa	74	0	0	0		0	0	0	0	0
49	1	9	135	-1	478	385	7.5	27	ABalppappa	251	101	0	0		0	0	0	0	0
50	1	237	158	-1	417	337	15.1	30	MSapapp	288	413	0	0		0	0	0	0	0
51	1	191	250	-1	330	325	3.7	27	ABplpapppa	267	714	0	0		0	0	0	0	0
52	1	306	259	-1	130	288	16.3	34	Caapa	339	813	0	0		0	0	0	0	0
53	1	7	89	-1	638	323	14.6	33	ABalapaaa	165	0	0	0		0	0	0	0	0
54	1	284	277	-1	186	196	4.8	27	ABprpppppp	241	333	0	0		0	0	0	0	0
55	1	125	112	-1	495	313	3.8	27	ABalpapaap	245	50	0	0		0	0	0	0	0
56	1	173	45	-1	578	151	11.8	32	ABalaappa	141	0	0	0		0	0	0	0	0
57	1	51	123	-1	465	374	11.4	27	ABplpaaaap	266	1232	0	0		0	0	0	0	0
58	1	50	2	-1	313	101	8.2	29	ABprppappa	173	0	0	0		0	0	0	0	0
59	1	21	254	-1	128	202	15.1	38	Cpapa	387	-1176	0	0		0	0	0	0	0
60	1	55	9	-1	646	238	12.2	28	ABalaaappr	240	256	0	0		0	0	0	0	0
61	1	27	82	-1	285	158	14.7	34	Dppp	346	-47	0	0		0	0	0	0	0
62	1	49	121	-1	476	269	10.8	28	ABaraapapp	-70	0	0	0		0	0	0	0	0
63	1	203	212	-1	500	357	21.3	29	ABplaapapa	248	471	0	0		0	0	0	0	0
64	1	234	322	-1	492	282	4.9	26	ABalpappaa	252	-485	0	0		0	0	0	0	0
65	1	8	213	-1	449	101	9.3	28	ABprpaaapa	237	101	0	0		0	0	0	0	0
66	1	75	321	-1	322	369	6.6	27	ABplppaapp	119	0	0	0		0	0	0	0	0
67	1	85	104	-1	435	343	9.2	29	ABplpapaaa	265	699	0	0		0	0	0	0	0
68	1	88	306	-1	404	203	15.9	35	Eara	161	0	0	0		0	0	0	0	0
69	1	201	152	-1	590	257	10.9	28	ABaraapaaa	225	-898	0	0		0	0	0	0	0
70	1	26	324	-1	196	147	5.2	29	ABprpppapa	245	-931	0	0		0	0	0	0	0
71	1	248	99	-1	289	322	12.5	28	Capaaa	273	-274	0	0		0	0	0	0	0
72	1	108	36	-1	401	86	12.4	30	ABprpaappp	101	0	0	0		0	0	0	0	0
73	1	245	120	-1	516	111	14.2	30	ABpraaaapp	241	0	0	0		0	0	0	0	0
74	1	309	240	-1	276	208	16.4	38	Epra	366	431	0	0		0	0	0	0	0
75	1	205	199	-1	483	295	15.4	29	MSaaapap	110	0	0	0		0	0	0	0	0
76	1	241	166	-1	373	388	18.6	32	ABplaapppa	272	-149	0	0		0	0	0	0	0
77	1	90	13	-1	533	386	11.4	31	ABalppaapp	436	0	0	0		0	0	0	0	0
78	1	103	164	-1	338	85	18.2	28	ABprapaapa	252	162	0	0		0	0	0	0	0
79	1	319	192	-1	635	245	8.8	28	ABalaaaala	256	-21	0	0		0	0	0	0	0
80	1	71	29	-1	328	231	4.5	31	MSpappa	66	0	0	0		0	0	0	0	0
81	1	156	57	-1	364	250	5.6	28	MSpapapp	147	0	0	0		0	0	0	0	0
82	1	76	90	-1	345	298	6.1	30	MSaappa	7	0	0	0		0	0	0	0	0
83	1	262	290	-1	365	151	4.3	30	ABprpapapa	204	503	0	0		0	0	0	0	0
84	1	59	115	-1	426	383	12.3	28	ABplpaaapp	238	0	0	0		0	0	0	0	0
85	1	305	38	-1	250	220	11.5	37	Eprp	376	976	0	0		0	0	0	0	0
86	1	68	92	-1	554	328	4.1	27	ABalpaaaap	252	11	0	0		0	0	0	0	0
87	1	157	20	-1	182	134	12.3	29	ABprapappa	275	-619	0	0		0	0	0	0	0
88	1	74	298	-1	625	220	10.6	26	ABalaapaaa	199	55	0	0		0	0	0	0	0
89	1	221	103	-1	429	281	7.4	32	ABalpapppp	322	95	0	0		0	0	0	0	0
90	1	81	149	-1	342	138	23.4	36	ABarpppaa	1015	0	0	0		0	0	0	0	0
91	1	328	204	-1	373	176	21.6	31	ABarpapppp	294	1437	0	0		0	0	0	0	0
92	1	30	17	-1	176	141	8.8	27	ABprappppa	65	0	0	0		0	0	0	0	0
93	1	58	124	-1	268	100	7.9	28	ABprppappp	255	-947	0	0		0	0	0	0	0
94	1	158	218	-1	254	287	4.5	30	ABplpppppa	287	-126	0	0		0	0	0	0	0
95	1	197	287	-1	340	91	8.7	27	ABprppapap	94	0	0	0		0	0	0	0	0
96	1	83	200	-1	586	220	5.2	28	ABaraaaaap	5	0	0	0		0	0	0	0	0
97	1	288	43	-1	159	272	21.5	37	Caaap	375	420	0	0		0	0	0	0	0
98	1	4	263	-1	658	275	12.1	28	ABalaaapal	-109	0	0	0		0	0	0	0	0
99	1	227	33	-1	470	127	18.7	30	ABpraapapp	160	0	0	0		0	0	0	0	0
100	1	42	188	-1	429	172	21.6	29	ABarpapppa	171	0	0	0		0	0	0	0	0
101	1	168	80	-1	539	239	8.2	30	ABaraaapap	13	0	0	0		0	0	0	0	0
102	1	242	220	-1	206	335	4.3	30	ABplpppapa	294	890	0	0		0	0	0	0	0
103	1	184	216	-1	226	178	9.3	35	Cppap	333	244	0	0		0	0	0	0	0
104	1	127	139	-1	431	110	18.0	28	ABpraappaa	235	1401	0	0		0	0	0	0	0
105	1	281	156	-1	585	378	15.2	29	ABalpppaaa	321	0	0	0		0	0	0	0	0
106	1	54	302	-1	471	247	4.2	28	ABarapapaa	128	0	0	0		0	0	0	0	0
107	1	195	167	-1	474	375	17.5	29	ABalpppppa	239	702	0	0		0	0	0	0	0
108	1	198	279	-1	304	181	21.5	36	ABarpppap	360	-199	0	0		0	0	0	0	0
109	1	117	88	-1	586	294	14.3	27	MSaaaaaa	218	121	0	0		0	0	0	0	0
110	1	150	22	-1	554	159	9.2	28	ABpraaaaaa	72	0	0	0		0	0	0	0	0
111	1	11	127	-1	584	317	6.1	27	ABalpaaaaa	244	336	0	0		0	0	0	0	0
112	1	295	83	-1	514	290	14.3	31	MSaaapaa	303	176	0	0		0	0	0	0	0
113	1	61	173	-1	532	297	4.4	27	ABalpaaapa	273	-245	0	0		0	0	0	0	0
114	1	87	157	-1	422	178	10.2	32	MSpppaa	279	-185	0	0		0	0	0	0	0
115	1	179	59	-1	614	256	7.2	28	ABaraaaaaa	205	0	0	0		0	0	0	0	0
116	1	171	169	-1	534	179	18.2	27	ABalappppp	210	-946	0	0		0	0	0	0	0
117	1	13	8	-1	382	224	8.6	31	MSpapaap	168	0	0	0		0	0	0	0	0
118	1	138	272	-1	473	117	8.7	29	ABprpaaaap	240	97	0	0		0	0	0	0	0
119	1	296	296	-1	122	265	6.7	31	Cpappv	296	1232	0	0		0	0	0	0	0
120	1	232	162	-1	440	377	19.1	31	ABalpppppp	298	213	0	0		0	0	0	0	0
121	1	128	39	-1	256	373	8.9	27	ABplppappp	89	0	0	0		0	0	0	0	0
122	1	270	273	-1	453	136	22.3	34	ABarpappa	344	1143	0	0		0	0	0	0	0
123	1	174	132	-1	521	137	16.6	30	ABpraaapap	-120	0	0	0		0	0	0	0	0
124	1	5	221	-1	334	314	12.8	31	Daap	282	-306	0	0		0	0	0	0	0
125	1	114	284	-1	398	119	20.5	32	ABpraappap	139	0	0	0		0	0	0	0	0
126	1	200	274	-1	294	381	9.5	28	ABplppappa	-57	0	0	0		0	0	0	0	0
127	1	64	327	-1	491	383	14.6	29	ABplpaapaa	265	142	0	0		0	0	0	0	0
128	1	136	256	-1	401	261	4.9	25	MSpapapa	242	-197	0	0		0	0	0	0	0
129	1	38	53	-1	373	195	4.2	27	ABprpappaa	107	0	0	0		0	0	0	0	0
130	1	66	142	-1	573	386	11.2	26	ABalppaapa	212	323	0	0		0	0	0	0	0
131	1	280	300	-1	328	392	10.0	27	ABplppapap	243	721	0	0		0	0	0	0	0
132	1	324	34	-1	434	320	18.5	32	MSappaa	268	-32	0	0		0	0	0	0	0
133	1	57	148	-1	518	316	7.8	26	ABalpaaapp	249	215	0	0		0	0	0	0	0
134	1	107	197	-1	572	316	22.4	30	ABplaapaaa	297	-29	0	0		0	0	0	0	0
135	1	79	12	-1	478	297	8.6	28	ABalpapppa	274	166	0	0		0	0	0	0	0
136	1	314	325	-1	502	250	3.3	30	ABarapaaap	224	532	0	0		0	0	0	0	0
137	1	119	293	-1	211	328	12.5	32	Cappap	223	725	0	0		0	0	0	0	0
138	1	33	65	-1	311	194	6.8	36	MSpappp	282	0	0	0		0	0	0	0	0
139	1	100	323	-1	464	298	5.5	30	ABalpappap	264	-121	0	0		0	0	0	0	0
140	1	192	77	-1	621	280	13.6	30	ABalappaa	209	444	0	0		0	0	0	0	0
141	1	6	189	-1	471	402	19.9	26	ABplaappaa	-251	0	0	0		0	0	0	0	0
142	1	308	243	-1	592	165	8.6	29	ABalaapapp	264	557	0	0		0	0	0	0	0
143	1	99	125	-1	596	219	18.5	30	ABalapppap	242	425	0	0		0	0	0	0	0
144	1	207	62	-1	433	384	8.3	28	ABalppappp	285	572	0	0		0	0	0	0	0
145	1	167	282	-1	433	160	4.2	29	ABarappapa	272	-1042	0	0		0	0	0	0	0
146	1	104	76	-1	443	249	4.1	30	ABarapapap	251	-1447	0	0		0	0	0	0	0
147	1	137	193	-1	543	217	16.3	30	MSpaaaap	70	0	0	0		0	0	0	0	0
148	1	28	138	-1	192	371	13.4	28	ABplappapp	284	628	0	0		0	0	0	0	0
149	1	278	4	-1	574	191	18.0	29	ABalappppa	763	0	0	0		0	0	0	0	0
150	1	53	27	-1	493	137	6.8	27	ABprpaaaaa	521	0	0	0		0	0	0	0	0
151	1	279	319	-1	329	147	4.1	27	ABprpapapp	273	66	0	0		0	0	0	0	0
152	1	165	71	-1	334	153	10.4	31	Dpap	297	134	0	0		0	0	0	0	0
153	1	110	119	-1	545	165	5.4	29	ABarapppaa	240	0	0	0		0	0	0	0	0
154	1	152	303	-1	522	290	21.1	30	ABplaaaapa	264	-579	0	0		0	0	0	0	0
155	1	118	334	-1	529	210	7.5	27	ABarapaapa	241	695	0	0		0	0	0	0	0
156	1	325	253	-1	157	199	20.1	39	Cpaap	396	795	0	0		0	0	0	0	0
157	1	23	86	-1	472	352	7.5	28	ABalpapapa	279	917	0	0		0	0	0	0	0
158	1	268	96	-1	336	301	18.4	33	MSapppp	272	-210	0	0		0	0	0	0	0
159	1	323	246	-1	210	274	4.3	27	ABplpppppp	270	473	0	0		0	0	0	0	0
160	1	212	3	-1	635	285	9.1	27	ABalaaaalp	256	82	0	0		0	0	0	0	0
161	1	297	231	-1	189	314	11.7	29	Capppa	243	75	0	0		0	0	0	0	0
162	1	286	137	-1	530	344	20.6	28	ABalapappp	33	0	0	0		0	0	0	0	0
163	1	326	98	-1	495	265	18.1	29	MSaaaapp	276	235	0	0		0	0	0	0	0
164	1	249	165	-1	377	125	6.7	29	ABprpapaap	288	-232	0	0		0	0	0	0	0
165	1	329	177	-1	510	362	17.8	28	ABalppppap	232	-923	0	0		0	0	0	0	0
166	1	304	244	-1	360	376	7.7	28	ABplppaapa	257	244	0	0		0	0	0	0	0
167	1	44	110	-1	412	218	4.7	30	ABarapappp	40	0	0	0		0	0	0	0	0
168	1	17	248	-1	478	322	20.9	27	ABplaaapaa	208	-850	0	0		0	0	0	0	0
169	1	176	307	-1	162	177	6.8	27	ABprappppp	271	-36	0	0		0	0	0	0	0
170	0	266	-1	-1	433	269	14.7	25		225	-53	0	0		0	0	0	0	0
171	1	63	326	-1	622	175	12.7	27	ABalaapapa	225	-1050	0	0		0	0	0	0	0
172	1	109	18	-1	445	298	11.7	29	MSaapaaa	272	-708	0	0		0	0	0	0	0
173	1	166	190	-1	538	266	16.6	28	MSaaaapa	-163	0	0	0		0	0	0	0	0
174	1	202	209	-1	571	354	17.6	29	ABalapaapp	268	282	0	0		0	0	0	0	0
175	1	172	60	-1	627	310	18.1	26	ABalapapaa	247	-195	0	0		0	0	0	0	0
176	1	120	252	-1	531	191	21.8	31	ABarpapaap	244	782	0	0		0	0	0	0	0
177	1	159	171	195	232	312	8.3	33	Capap	238	-493	0	0		0	0	0	0	0
178	1	147	21	-1	573	262	16.7	31	MSaaaaap	129	0	0	0		0	0	0	0	0
179	1	264	232	-1	268	381	17.5	31	ABplappaaa	131	0	0	0		0	0	0	0	0
180	1	190	283	-1	413	143	6.5	29	ABprpapaaa	286	890	0	0		0	0	0	0	0
181	1	289	257	-1	274	315	22.9	32	ABarppaapp	281	408	0	0		0	0	0	0	0
182	1	246	196	-1	367	299	3.7	27	ABplpappap	235	-526	0	0		0	0	0	0	0
183	1	162	68	-1	322	86	12.5	28	ABprappaaa	262	0	0	0		0	0	0	0	0
184	1	251	207	-1	209	132	9.7	27	ABprapppap	256	484	0	0		0	0	0	0	0
185	1	322	205	-1	592	269	4.4	27	ABaraaaapa	255	-446	0	0		0	0	0	0	0
186	1	254	198	-1	399	360	5.6	29	ABplpapapa	282	111	0	0		0	0	0	0	0
187	1	178	186	-1	528	397	15.2	28	ABalpppapa	261	-528	0	0		0	0	0	0	0
188	1	131	102	-1	234	270	14.1	34	Eplap	341	-100	0	0		0	0	0	0	0
189	1	29	268	-1	168	309	4.7	29	ABplappppp	290	628	0	0		0	0	0	0	0
190	1	231	305	-1	252	333	4.4	30	ABplppppap	283	740	0	0		0	0	0	0	0
191	1	41	153	-1	390	238	22.4	33	ABarpaappp	327	-111	0	0		0	0	0	0	0
192	1	250	236	-1	602	170	14.9	29	ABalaapppa	273	-145	0	0		0	0	0	0	0
193	1	116	320	-1	374	295	8.7	29	MSaapapp	274	142	0	0		0	0	0	0	0
194	1	182	106	-1	635	205	14.3	29	ABalaaappl	232	-375	0	0		0	0	0	0	0
195	1	188	241	-1	379	246	17.4	34	Ealap	341	267	0	0		0	0	0	0	0
196	1	86	260	-1	322	280	22.0	34	ABarppaapa	331	428	0	0		0	0	0	0	0
197	1	206	32	-1	618	330	9.4	28	ABalaaaarl	390	0	0	0		0	0	0	0	0
198	1	294	161	-1	292	159	3.4	27	ABprppppaa	245	577	0	0		0	0	0	0	0
199	1	155	179	-1	586	325	11.9	27	MSapaaaa	82	0	0	0		0	0	0	0	0
200	1	102	126	-1	586	230	13.7	28	MSpaaaaa	152	0	0	0		0	0	0	0	0
201	1	211	55	-1	263	123	5.6	28	ABprpppaaa	263	-210	0	0		0	0	0	0	0
202	1	257	180	-1	553	276	12.2	30	ABaraapaap	255	-117	0	0		0	0	0	0	0
203	1	164	235	237	470	176	15.5	31	MSppapp	200	188	0	0		0	0	0	0	0
204	1	259	239	-1	603	256	19.5	27	ABarpaaaaa	220	188	0	0		0	0	0	0	0
205	1	73	107	-1	427	236	8.1	30	MSpapaaa	-192	0	0	0		0	0	0	0	0
206	1	186	79	-1	348	236	22.5	34	ABarppaaa	333	370	0	0		0	0	0	0	0
207	1	111	286	-1	579	228	10.9	27	ABaraappaa	276	1072	0	0		0	0	0	0	0
208	1	20	94	-1	462	206	7.1	27	ABarapappa	71	0	0	0		0	0	0	0	0
209	1	255	223	-1	531	185	10.6	29	MSppaaap	221	405	0	0		0	0	0	0	0
210	1	318	288	-1	268	152	10.6	34	Cppaa	339	377	0	0		0	0	0	0	0
211	1	96	58	-1	236	381	16.2	29	ABplappapa	264	-92	0	0		0	0	0	0	0
212	1	272	229	-1	554	268	4.1	26	ABaraaaapp	174	0	0	0		0	0	0	0	0
213	1	177	176	-1	580	280	21.5	30	ABplaaaaaa	193	0	0	0		0	0	0	0	0
214	1	112	233	-1	329	185	3.8	28	ABprpappap	263	167	0	0		0	0	0	0	0
215	1	163	143	-1	397	393	10.3	28	ABplppaaaa	257	-1096	0	0		0	0	0	0	0
216	1	271	140	-1	543	317	13.3	27	MSapaaap	251	22	0	0		0	0	0	0	0
217	1	265	316	-1	456	403	15.3	30	ABplpaapap	255	156	0	0		0	0	0	0	0
218	1	293	81	-1	516	326	23.5	33	ABplaapaap	279	1216	0	0		0	0	0	0	0
219	1	80	70	-1	519	135	10.4	29	ABpraaaapa	235	-171	0	0		0	0	0	0	0
220	1	122	330	-1	448	131	6.9	30	ABarappppp	234	137	0	0		0	0	0	0	0
221	1	300	75	-1	490	131	15.5	28	ABpraaappa	94	0	0	0		0	0	0	0	0
222	1	45	308	-1	361	121	19.7	28	ABprapaaaa	251	-140	0	0		0	0	0	0	0
223	1	204	42	-1	411	312	10.7	26	MSaapapa	133	0	0	0		0	0	0	0	0
224	1	181	54	-1	518	341	5.6	29	ABalpapaaa	282	0	0	0		0	0	0	0	0
225	1	31	97	-1	152	343	11.6	29	ABplapappp	278	-267	0	0		0	0	0	0	0
226	1	239	175	-1	400	341	22.5	31	ABplaaappa	315	439	0	0		0	0	0	0	0
227	1	91	46	-1	220	123	18.8	30	ABprapapaa	309	365	0	0		0	0	0	0	0
228	1	48	278	-1	265	104	17.7	30	ABprappapa	273	-797	0	0		0	0	0	0	0
229	1	252	183	-1	147	166	10.7	28	ABprapappp	270	-14	0	0		0	0	0	0	0
230	1	256	49	-1	207	258	11.1	36	Eplp	365	-539	0	0		0	0	0	0	0
231	1	15	25	-1	492	243	6.5	31	ABarapaapp	307	-531	0	0		0	0	0	0	0
232	1	130	66	-1	174	149	17.2	35	ABarppppp	329	1425	0	0		0	0	0	0	0
233	1	133	116	-1	567	166	15.5	29	ABalaapppp	298	477	0	0		0	0	0	0	0
234	1	223	245	-1	569	229	22.2	29	ABarpaaaap	-27	0	0	0		0	0	0	0	0
235	1	143	23	-1	386	352	8.6	30	ABplpapaap	285	766	0	0		0	0	0	0	0
236	1	253	238	-1	531	239	12.2	28	ABaraappap	454	0	0	0		0	0	0	0	0
237	1	290	332	-1	484	162	12.2	28	MSppapap	206	0	0	0		0	0	0	0	0
238	1	113	301	-1	242	109	10.2	27	ABprapppaa	239	-684	0	0		0	0	0	0	0
239	1	142	328	-1	276	355	22.2	34	ABarppapa	337	567	0	0		0	0	0	0	0
240	1	269	51	-1	423	312	3.9	32	ABplpappaa	315	-1101	0	0		0	0	0	0	0
241	1	240	255	-1	253	335	13.4	31	Cappaa	270	159	0	0		0	0	0	0	0
242	1	89	266	-1	524	230	3.9	28	ABarapaaaa	208	176	0	0		0	0	0	0	0
243	1	258	130	-1	223	127	6.5	28	ABprpppaap	242	399	0	0		0	0	0	0	0
244	1	247	329	-1	572	199	9.3	27	MSppaaaa	238	129	0	0		0	0	0	0	0
245	1	283	133	-1	314	335	15.7	33	Dapa	302	-626	0	0		0	0	0	0	0
246	1	25	101	-1	438	330	22.5	29	ABplaaapap	290	-1177	0	0		0	0	0	0	0
247	1	40	214	-1	470	364	22.4	32	ABplaapapp	319	675	0	0		0	0	0	0	0
248	1	209	28	-1	378	296	22.6	31	ABplaaappp	313	273	0	0		0	0	0	0	0
249	1	263	224	-1	176	243	6.4	33	Cpppp	337	92	0	0		0	0	0	0	0
250	1	169	242	-1	306	87	16.5	30	ABprapaapp	291	927	0	0		0	0	0	0	0
251	1	213	222	-1	119	295	11.2	34	Caappd	344	782	0	0		0	0	0	0	0
252	1	35	160	-1	505	259	22.5	30	ABarpaapaa	-18	0	0	0		0	0	0	0	0
253	1	3	136	-1	438	354	6.2	28	ABalpapapp	269	-1222	0	0		0	0	0	0	0
254	1	84	230	-1	496	329	11.1	28	MSapaap	163	0	0	0		0	0	0	0	0
255	1	145	44	-1	231	108	13.6	28	ABprappapp	271	605	0	0		0	0	0	0	0
256	1	39	155	-1	263	386	12.5	29	ABplappaap	366	0	0	0		0	0	0	0	0
257	1	22	170	-1	517	175	13.0	26	MSppapaa	249	-154	0	0		0	0	0	0	0
258	1	10	215	-1	616	224	16.1	29	ABalapppaa	258	-307	0	0		0	0	0	0	0
259	1	72	309	-1	624	281	18.7	30	ABalappapp	232	1626	0	0		0	0	0	0	0
260	1	126	-1	-1	383	399	12.5	25	ABplppaaap	215	369	0	0		0	0	0	0	0
261	1	317	226	-1	357	404	11.7	27	ABplppapaa	379	0	0	0		0	0	0	0	0
262	1	220	145	-1	469	232	22.7	33	ABarpaapap	331	232	0	0		0	0	0	0	0
263	1	285	128	-1	218	187	23.3	41	Cpaaa	410	-276	0	0		0	0	0	0	0
264	1	93	100	295	322	210	12.9	36	Earp	260	175	0	0		0	0	0	0	0
265	1	189	182	-1	357	84	14.3	29	ABpraapppp	290	-48	0	0		0	0	0	0	0
266	1	292	85	-1	350	336	21.4	31	ABplapaaap	310	311	0	0		0	0	0	0	0
267	1	224	261	-1	479	180	21.6	30	ABarpapapp	302	-346	0	0		0	0	0	0	0
268	1	194	31	-1	541	151	13.5	27	ABpraaapaa	231	1146	0	0		0	0	0	0	0
269	1	78	262	-1	440	194	4.2	26	ABarappaap	260	-233	0	0		0	0	0	0	0
270	1	124	147	-1	316	265	14.4	30	Ealpp	230	-164	0	0		0	0	0	0	0
271	1	2	64	-1	420	388	15.6	30	ABplpaappa	306	0	0	0		0	0	0	0	0
272	1	267	228	-1	218	369	9.1	28	ABplapppaa	126	0	0	0		0	0	0	0	0
273	1	214	265	-1	409	128	9.6	28	ABprppaaaa	233	0	0	0		0	0	0	0	0
274	1	12	26	-1	477	194	4.2	27	ABarappaaa	261	-757	0	0		0	0	0	0	0
275	1	277	69	-1	198	121	15.4	29	ABprapapap	266	746	0	0		0	0	0	0	0
276	1	219	91	-1	474	161	5.5	28	ABarappppa	258	-131	0	0		0	0	0	0	0
277	1	276	61	-1	581	371	8.8	28	ABalaaaarr	-198	0	0	0		0	0	0	0	0
278	1	217	7	-1	529	378	8.0	27	ABalppapaa	-93	0	0	0		0	0	0	0	0
279	1	105	40	-1	223	361	20.7	32	ABplapapaa	-154	0	0	0		0	0	0	0	0
280	1	43	41	-1	198	319	21.5	34	ABarppapp	314	0	0	0		0	0	0	0	0
281	1	215	159	-1	373	96	8.7	29	ABprppapaa	-138	0	0	0		0	0	0	0	0
282	1	52	267	-1	334	116	6.3	28	ABprppaapa	244	424	0	0		0	0	0	0	0
283	1	260	227	-1	503	190	20.7	28	ABarpapapa	276	68	0	0		0	0	0	0	0
284	1	185	37	-1	446	232	11.3	28	ABaraapppp	240	0	0	0		0	0	0	0	0
285	1	311	108	-1	230	366	6.2	29	ABplpppaap	258	-130	0	0		0	0	0	0	0
286	1	123	141	-1	547	281	23.6	32	ABplaaaaap	196	0	0	0		0	0	0	0	0
287	1	18	269	-1	405	101	8.0	23	ABprppaaap	200	-1382	0	0		0	0	0	0	0
288	1	46	87	-1	368	159	16.9	34	MSppppp	282	27	0	0		0	0	0	0	0
289	1	140	16	-1	187	347	7.7	27	ABplapppap	101	0	0	0		0	0	0	0	0
290	1	32	276	-1	517	283	10.7	28	ABaraapapa	282	749	0	0		0	0	0	0	0
291	1	312	292	-1	134	289	4.2	30	Caappv	281	666	0	0		0	0	0	0	0
292	1	132	146	-1	269	95	12.6	28	ABprappaap	286	64	0	0		0	0	0	0	0
293	1	183	219	-1	474	339	15.1	31	MSapapa	37	0	0	0		0	0	0	0	0
294	1	24	313	-1	122	215	10.4	31	Cpappd	286	-97	0	0		0	0	0	0	0
295	1	148	181	-1	268	123	21.4	36	ABarppppa	361	828	0	0		0	0	0	0	0
296	1	287	312	-1	582	197	21.5	29	ABarpapaaa	234	-97	0	0		0	0	0	0	0
297	1	313	144	-1	246	151	4.9	30	ABprppppap	258	874	0	0		0	0	0	0	0
298	1	34	67	-1	432	229	22.2	32	ABarpaappa	322	261	0	0		0	0	0	0	0
299	1	1	251	-1	293	315	3.6	29	ABplpapppp	261	-112	0	0		0	0	0	0	0
300	1	291	63	-1	378	138	13.8	29	Dpaa	282	-534	0	0		0	0	0	0	0
301	1	235	210	-1	266	309	16.4	33	Dapp	205	0	0	0		0	0	0	0	0
302	1	69	201	-1	404	382	20.5	32	ABplaappap	158	0	0	0		0	0	0	0	0
303	1	98	185	-1	389	165	10.4	32	MSpppap	191	0	0	0		0	0	0	0	0
304	1	82	105	-1	557	299	8.4	31	ABalpaapap	318	529	0	0		0	0	0	0	0
305	1	310	317	-1	182	282	6.8	30	Capppp	239	76	0	0		0	0	0	0	0
306	1	37	50	-1	483	182	9.1	29	MSppaap	296	477	0	0		0	0	0	0	0
307	1	321	78	-1	276	239	8.0	30	Z2	-13	0	0	0		0	0	0	0	0
308	1	154	134	-1	334	134	14.1	32	Dppa	291	-488	0	0		0	0	0	0	0
309	1	106	131	-1	518	196	4.9	29	ABaraaappp	75	0	0	0		0	0	0	0	0
310	1	298	280	-1	293	348	5.7	28	ABplppppaa	247	1020	0	0		0	0	0	0	0
311	1	47	30	-1	457	105	12.7	28	ABprpaapap	243	442	0	0		0	0	0	0	0
312	1	320	24	-1	281	371	6.7	29	ABplpppaaa	357	0	0	0		0	0	0	0	0
313	1	327	118	-1	373	342	16.3	31	MSapppa	297	-264	0	0		0	0	0	0	0
314	1	124	52	-1	372	273	14.1	30	Ealpa	259	-159	0	0		0	0	0	0	0
315	1	180	285	-1	449	130	16.3	31	ABpraaappp	103	0	0	0		0	0	0	0	0
316	1	151	1	-1	353	349	5.3	29	ABplpapapp	112	0	0	0		0	0	0	0	0
317	1	307	299	-1	223	233	6.2	34	Cpppa	307	0	0	0		0	0	0	0	0
318	1	144	15	-1	157	334	16.3	30	ABplapappa	272	145	0	0		0	0	0	0	0
319	1	315	109	-1	466	226	16.9	30	MSpaaapp	304	255	0	0		0	0	0	0	0
320	1	70	202	-1	555	339	19.5	33	ABalapappa	321	148	0	0		0	0	0	0	0
321	1	222	35	-1	248	195	4.5	31	ABprpapppp	-175	0	0	0		0	0	0	0	0
322	1	193	310	-1	149	331	8.3	27	ABplappppa	269	195	0	0		0	0	0	0	0
323	1	273	151	-1	288	259	17.8	33	Eplaa	326	665	0	0		0	0	0	0	0
324	1	303	72	-1	530	145	20.4	30	ABpraapaap	255	-154	0	0		0	0	0	0	0
325	1	161	314	-1	399	146	4.0	29	ABarappapp	260	-1109	0	0		0	0	0	0	0
326	1	175	47	-1	626	352	10.8	24	ABalppaaaa	212	981	0	0		0	0	0	0	0
327	1	36	225	-1	218	305	2.9	23	ABplpppapp	-112	0	0	0		0	0	0	0	0
328	1	74	258	-1	606	191	10.5	26	ABalaapaap	57	0	0	0		0	0	0	0	0
329	1	228	333	-1	445	277	17.9	20	Ealaa	135	51	0	0		0	0	0	0	0
330	1	67	154	-1	384	336	20.4	28	ABplapaaaa	158	0	0	0		0	0	0	0	0
331	1	210	281	-1	285	198	3.4	28	ABprpapppa	214	0	0	0		0	0	0	0	0
