# Supplementary material for: The AP-2 Transcription Factor APTF-2 Is Required for Neuroblast and Epidermal Morphogenesis in Caenorhabditis elegans Embryogenesis
Source: PLoS Genet. 2016 May 13;12(5):e1006048. doi: 10.1371/journal.pgen.1006048 (PMC4866721; doi:10.1371/journal.pgen.1006048)
Supplement: S4 Text — (ZIP) [file pgen.1006048.s032.zip › nuclei/t156-nuclei]

1	1	316	4	-1	353	345	5.0	29	ABplpapapp	119	0	0	0		0	0	0	0	0
2	1	58	282	-1	315	100	7.8	29	ABprppappa	254	1101	0	0		0	0	0	0	0
3	1	160	74	-1	632	284	9.1	27	ABalaaaalp	275	-1130	0	0		0	0	0	0	0
4	1	149	236	-1	567	190	18.3	28	ABalappppa	253	-145	0	0		0	0	0	0	0
5	1	34	223	-1	490	115	11.6	29	ABprpaapaa	157	0	0	0		0	0	0	0	0
6	1	17	278	-1	591	348	6.3	26	ABalpaappa	59	0	0	0		0	0	0	0	0
7	1	278	288	-1	528	377	7.5	27	ABalppapaa	230	706	0	0		0	0	0	0	0
8	1	117	155	-1	380	222	8.9	31	MSpapaap	391	0	0	0		0	0	0	0	0
9	1	60	174	-1	637	236	12.4	27	ABalaaappr	253	256	0	0		0	0	0	0	0
10	1	48	89	-1	392	94	17.2	30	ABpraapppa	299	440	0	0		0	0	0	0	0
11	1	11	316	-1	551	207	4.9	28	ABaraaappa	255	838	0	0		0	0	0	0	0
12	1	135	325	-1	476	291	8.6	28	ABalpapppa	173	0	0	0		0	0	0	0	0
13	1	77	189	-1	534	382	10.7	29	ABalppaapp	429	0	0	0		0	0	0	0	0
14	1	31	27	-1	459	409	11.5	27	ABplpaaapa	-30	0	0	0		0	0	0	0	0
15	1	318	284	-1	155	332	15.7	30	ABplapappa	275	139	0	0		0	0	0	0	0
16	1	289	66	-1	188	343	7.7	27	ABplapppap	105	0	0	0		0	0	0	0	0
17	1	92	295	-1	170	142	9.1	27	ABprappppa	264	-580	0	0		0	0	0	0	0
18	1	172	152	-1	444	294	11.4	29	MSaapaaa	258	194	0	0		0	0	0	0	0
19	1	19	72	-1	462	259	13.7	29	MSaaapp	211	0	0	0		0	0	0	0	0
20	1	87	180	-1	180	130	12.5	28	ABprapappa	266	19	0	0		0	0	0	0	0
21	1	178	186	-1	570	263	17.4	31	MSaaaaap	55	0	0	0		0	0	0	0	0
22	1	110	132	-1	555	160	9.4	27	ABpraaaaaa	247	763	0	0		0	0	0	0	0
23	1	235	177	-1	384	349	8.5	30	ABplpapaap	294	472	0	0		0	0	0	0	0
24	1	312	150	-1	278	372	6.6	30	ABplpppaaa	252	-28	0	0		0	0	0	0	0
25	1	231	97	-1	493	236	6.7	32	ABarapaapp	322	683	0	0		0	0	0	0	0
26	1	274	240	-1	480	186	4.4	27	ABarappaaa	232	177	0	0		0	0	0	0	0
27	1	150	57	-1	495	132	7.5	28	ABprpaaaaa	266	198	0	0		0	0	0	0	0
28	1	248	76	-1	377	297	22.7	32	ABplaaappp	324	193	0	0		0	0	0	0	0
29	1	80	31	-1	324	225	4.4	30	MSpappa	303	392	0	0		0	0	0	0	0
30	1	311	43	-1	453	103	12.7	28	ABprpaapap	453	0	0	0		0	0	0	0	0
31	1	268	253	-1	542	153	13.8	27	ABpraaapaa	226	0	0	0		0	0	0	0	0
32	1	197	19	-1	617	327	9.5	29	ABalaaaarl	-232	0	0	0		0	0	0	0	0
33	1	99	290	-1	467	127	18.8	31	ABpraapapp	164	0	0	0		0	0	0	0	0
34	1	132	310	-1	433	318	18.4	31	MSappaa	230	282	0	0		0	0	0	0	0
35	1	321	209	-1	245	194	4.3	29	ABprpapppp	247	449	0	0		0	0	0	0	0
36	1	72	38	-1	403	85	12.4	32	ABprpaappp	277	-214	0	0		0	0	0	0	0
37	1	284	328	-1	445	227	11.3	28	ABaraapppp	-85	0	0	0		0	0	0	0	0
38	1	85	300	-1	249	224	11.6	37	Eprp	374	325	0	0		0	0	0	0	0
39	1	121	249	-1	260	372	9.1	28	ABplppappp	236	-227	0	0		0	0	0	0	0
40	1	279	279	-1	225	360	20.8	32	ABplapapaa	279	98	0	0		0	0	0	0	0
41	1	280	212	-1	196	318	21.3	34	ABarppapp	330	-1423	0	0		0	0	0	0	0
42	1	223	11	-1	408	307	10.7	26	MSaapapa	231	135	0	0		0	0	0	0	0
43	1	97	272	-1	156	272	21.4	37	Caaap	366	271	0	0		0	0	0	0	0
44	1	255	55	-1	232	105	13.4	28	ABprappapp	0	0	0	0		0	0	0	0	0
45	1	56	44	-1	582	156	11.9	32	ABalaappa	322	-382	0	0		0	0	0	0	0
46	1	227	291	-1	223	118	18.9	31	ABprapapaa	268	61	0	0		0	0	0	0	0
47	1	326	45	-1	631	345	11.0	24	ABalppaaaa	210	39	0	0		0	0	0	0	0
48	1	40	179	-1	505	224	13.5	28	MSpaapaa	106	0	0	0		0	0	0	0	0
49	1	230	156	247	205	252	11.4	36	Eplp	260	-497	0	0		0	0	0	0	0
50	1	306	303	-1	482	178	9.3	29	MSppaap	286	583	0	0		0	0	0	0	0
51	1	240	64	-1	427	312	4.1	32	ABplpappaa	295	-577	0	0		0	0	0	0	0
52	1	314	234	-1	375	274	13.9	30	Ealpa	248	155	0	0		0	0	0	0	0
53	1	129	208	-1	377	195	4.1	28	ABprpappaa	426	0	0	0		0	0	0	0	0
54	1	224	298	-1	518	334	5.7	30	ABalpapaaa	-27	0	0	0		0	0	0	0	0
55	1	201	157	-1	266	120	5.6	28	ABprpppaaa	283	367	0	0		0	0	0	0	0
56	0	170	-1	-1	433	273	14.9	24		96	0	0	0		0	0	0	0	0
57	1	81	17	-1	365	241	5.2	28	MSpapapp	264	0	0	0		0	0	0	0	0
58	1	211	271	-1	235	381	16.4	29	ABplappapa	270	1794	0	0		0	0	0	0	0
59	1	115	103	-1	615	256	7.7	27	ABaraaaaaa	198	0	0	0		0	0	0	0	0
60	1	175	226	-1	630	304	18.3	27	ABalapapaa	150	0	0	0		0	0	0	0	0
61	1	277	54	-1	585	371	8.6	29	ABalaaaarr	-32	0	0	0		0	0	0	0	0
62	1	144	167	-1	434	381	8.1	29	ABalppappp	271	301	0	0		0	0	0	0	0
63	1	300	164	-1	378	136	14.0	29	Dpaa	287	-28	0	0		0	0	0	0	0
64	1	271	172	-1	423	390	15.6	31	ABplpaappa	269	557	0	0		0	0	0	0	0
65	1	138	23	-1	311	187	7.1	36	MSpappp	8	0	0	0		0	0	0	0	0
66	1	232	231	-1	176	146	16.8	35	ABarppppp	343	-428	0	0		0	0	0	0	0
67	1	298	326	-1	429	229	21.6	31	ABarpaappa	308	1891	0	0		0	0	0	0	0
68	1	183	269	-1	325	84	12.3	28	ABprappaaa	-47	0	0	0		0	0	0	0	0
69	1	275	205	-1	200	119	15.2	28	ABprapapap	268	-864	0	0		0	0	0	0	0
70	1	219	245	-1	522	131	10.8	29	ABpraaaapa	131	0	0	0		0	0	0	0	0
71	1	152	313	-1	332	154	10.7	31	Dpap	285	54	0	0		0	0	0	0	0
72	1	324	312	-1	524	145	21.1	30	ABpraapaap	257	1094	0	0		0	0	0	0	0
73	1	26	92	-1	499	130	20.2	30	ABpraapapa	251	153	0	0		0	0	0	0	0
74	1	18	330	-1	187	354	17.3	30	ABplapapap	395	0	0	0		0	0	0	0	0
75	1	221	77	-1	490	129	15.5	28	ABpraaappa	455	0	0	0		0	0	0	0	0
76	1	146	69	-1	446	245	4.2	29	ABarapapap	254	113	0	0		0	0	0	0	0
77	1	140	96	-1	624	275	14.4	29	ABalappaa	239	-629	0	0		0	0	0	0	0
78	1	307	229	-1	275	239	7.6	30	Z2	253	-40	0	0		0	0	0	0	0
79	1	206	101	-1	347	232	22.3	35	ABarppaaa	355	414	0	0		0	0	0	0	0
80	1	101	26	-1	538	237	8.4	30	ABaraaapap	-64	0	0	0		0	0	0	0	0
81	1	218	25	-1	511	327	23.2	33	ABplaapaap	329	1112	0	0		0	0	0	0	0
82	1	61	125	-1	285	155	15.2	34	Dppp	341	-205	0	0		0	0	0	0	0
83	1	112	159	-1	511	287	14.3	31	MSaaapaa	-138	0	0	0		0	0	0	0	0
84	1	25	145	-1	303	129	5.1	27	ABprppaapp	250	430	0	0		0	0	0	0	0
85	1	266	244	-1	350	341	21.5	31	ABplapaaap	292	-48	0	0		0	0	0	0	0
86	1	157	108	-1	473	349	7.5	29	ABalpapapa	175	0	0	0		0	0	0	0	0
87	1	288	29	-1	365	161	16.9	32	MSppppp	279	672	0	0		0	0	0	0	0
88	1	109	56	-1	587	291	14.5	27	MSaaaaaa	208	0	0	0		0	0	0	0	0
89	1	53	112	-1	633	320	15.3	33	ABalapaaa	270	0	0	0		0	0	0	0	0
90	1	82	242	-1	345	295	5.8	28	MSaappa	49	0	0	0		0	0	0	0	0
91	1	276	224	-1	474	157	5.9	27	ABarappppa	273	-572	0	0		0	0	0	0	0
92	1	86	246	-1	554	324	4.1	28	ABalpaaaap	272	-575	0	0		0	0	0	0	0
93	1	45	73	-1	595	292	9.5	28	ABalpaapaa	91	0	0	0		0	0	0	0	0
94	1	208	80	-1	463	202	7.3	27	ABarapappa	106	0	0	0		0	0	0	0	0
95	1	42	218	-1	547	131	9.0	26	ABpraaaaap	139	0	0	0		0	0	0	0	0
96	1	158	79	-1	335	303	18.4	33	MSapppp	317	98	0	0		0	0	0	0	0
97	1	225	194	-1	154	342	11.5	29	ABplapappp	294	697	0	0		0	0	0	0	0
98	1	163	5	-1	496	264	18.1	29	MSaaaapp	259	-181	0	0		0	0	0	0	0
99	1	71	308	-1	288	319	12.5	29	Capaaa	300	-442	0	0		0	0	0	0	0
100	1	264	116	-1	345	206	11.7	32	Earpa	207	1118	0	0		0	0	0	0	0
101	1	246	201	-1	436	331	22.8	31	ABplaaapap	313	-536	0	0		0	0	0	0	0
102	1	188	81	-1	242	267	14.1	33	Eplap	290	197	0	0		0	0	0	0	0
103	1	89	213	-1	432	277	7.3	32	ABalpapppp	108	0	0	0		0	0	0	0	0
104	1	67	188	-1	437	339	9.1	29	ABplpapaaa	246	-865	0	0		0	0	0	0	0
105	1	304	98	-1	557	296	8.3	32	ABalpaapap	236	0	0	0		0	0	0	0	0
106	1	194	126	-1	630	204	14.3	29	ABalaaappl	262	-938	0	0		0	0	0	0	0
107	1	205	85	-1	426	232	8.3	29	MSpapaaa	108	0	0	0		0	0	0	0	0
108	1	285	120	-1	230	364	6.4	29	ABplpppaap	287	431	0	0		0	0	0	0	0
109	1	319	141	-1	461	223	16.9	30	MSpaaapp	212	0	0	0		0	0	0	0	0
110	1	167	28	-1	415	216	5.0	30	ABarapappp	166	0	0	0		0	0	0	0	0
111	1	15	238	-1	427	149	13.5	33	MSppppa	-8	0	0	0		0	0	0	0	0
112	1	55	118	-1	497	309	3.7	27	ABalpapaap	278	1438	0	0		0	0	0	0	0
113	1	35	119	-1	576	242	7.1	29	ABaraaapaa	128	0	0	0		0	0	0	0	0
114	1	6	204	-1	534	358	15.4	28	ABalppppaa	276	-259	0	0		0	0	0	0	0
115	1	84	61	-1	431	382	12.3	29	ABplpaaapp	182	0	0	0		0	0	0	0	0
116	1	233	185	-1	571	162	15.6	29	ABalaapppp	-41	0	0	0		0	0	0	0	0
117	1	36	136	-1	337	395	15.2	31	ABplaapppp	304	0	0	0		0	0	0	0	0
118	1	313	52	-1	375	342	16.4	32	MSapppa	264	287	0	0		0	0	0	0	0
119	1	153	178	-1	544	162	5.6	28	ABarapppaa	272	-384	0	0		0	0	0	0	0
120	1	73	239	-1	513	108	14.5	30	ABpraaaapp	255	554	0	0		0	0	0	0	0
121	1	62	268	-1	475	268	10.7	29	ABaraapapp	126	0	0	0		0	0	0	0	0
122	1	5	124	-1	375	311	18.2	31	MSappap	-19	0	0	0		0	0	0	0	0
123	1	57	183	-1	466	372	11.2	27	ABplpaaaap	247	0	0	0		0	0	0	0	0
124	1	93	30	-1	271	99	7.9	29	ABprppappp	257	313	0	0		0	0	0	0	0
125	1	143	267	-1	591	217	19.1	30	ABalapppap	267	-517	0	0		0	0	0	0	0
126	1	200	9	-1	585	231	14.2	29	MSpaaaaa	120	0	0	0		0	0	0	0	0
127	1	111	257	-1	589	314	5.7	27	ABalpaaaaa	276	-558	0	0		0	0	0	0	0
128	1	263	319	-1	216	191	23.5	41	Cpaaa	419	141	0	0		0	0	0	0	0
129	1	7	37	-1	504	366	11.7	29	ABplpaaaaa	152	0	0	0		0	0	0	0	0
130	1	243	109	-1	225	123	6.5	28	ABprpppaap	274	379	0	0		0	0	0	0	0
131	1	309	307	-1	519	190	4.7	27	ABaraaappp	261	361	0	0		0	0	0	0	0
132	1	123	88	-1	524	138	16.6	29	ABpraaapap	156	0	0	0		0	0	0	0	0
133	1	245	12	-1	312	337	15.9	33	Dapa	315	-652	0	0		0	0	0	0	0
134	1	308	102	-1	336	133	14.3	32	Dppa	310	-808	0	0		0	0	0	0	0
135	1	49	151	-1	483	383	7.9	28	ABalppappa	272	41	0	0		0	0	0	0	0
136	1	253	75	-1	437	353	6.3	28	ABalpapapp	-69	0	0	0		0	0	0	0	0
137	1	162	1	-1	527	337	19.9	28	ABalapappp	242	532	0	0		0	0	0	0	0
138	1	148	274	-1	193	372	13.3	29	ABplappapp	369	0	0	0		0	0	0	0	0
139	1	104	128	-1	431	106	18.4	27	ABpraappaa	149	0	0	0		0	0	0	0	0
140	1	216	304	-1	543	315	13.5	28	MSapaaap	260	346	0	0		0	0	0	0	0
141	1	286	258	-1	544	284	24.1	32	ABplaaaaap	297	203	0	0		0	0	0	0	0
142	1	130	-1	-1	571	381	11.0	25	ABalppaapa	321	0	0	0		0	0	0	0	0
143	1	215	336	-1	403	385	10.3	28	ABplppaaaa	240	825	0	0		0	0	0	0	0
144	1	297	21	-1	246	147	5.0	30	ABprppppap	262	-395	0	0		0	0	0	0	0
145	1	262	306	-1	470	230	22.6	33	ABarpaapap	329	549	0	0		0	0	0	0	0
146	1	292	322	-1	270	92	12.6	30	ABprappaap	59	0	0	0		0	0	0	0	0
147	1	270	181	-1	312	265	14.2	31	Ealpp	285	454	0	0		0	0	0	0	0
148	1	133	95	-1	519	312	7.7	27	ABalpaaapp	-50	0	0	0		0	0	0	0	0
149	1	90	315	-1	342	130	23.7	38	ABarpppaa	388	207	0	0		0	0	0	0	0
150	1	30	197	-1	321	321	8.6	33	MSaappp	157	0	0	0		0	0	0	0	0
151	1	323	117	-1	288	260	18.1	33	Eplaa	338	-206	0	0		0	0	0	0	0
152	1	69	106	-1	586	254	10.6	26	ABaraapaaa	106	0	0	0		0	0	0	0	0
153	1	191	146	-1	388	236	22.3	32	ABarpaappp	282	856	0	0		0	0	0	0	0
154	1	330	321	-1	379	333	20.5	30	ABplapaaaa	266	72	0	0		0	0	0	0	0
155	1	256	294	-1	265	387	12.7	29	ABplappaap	268	331	0	0		0	0	0	0	0
156	1	105	53	-1	585	374	15.1	29	ABalpppaaa	273	529	0	0		0	0	0	0	0
157	1	114	123	-1	422	175	10.4	30	MSpppaa	307	902	0	0		0	0	0	0	0
158	1	50	302	-1	418	334	14.8	32	MSapapp	275	-529	0	0		0	0	0	0	0
159	1	281	137	-1	375	96	8.5	28	ABprppapaa	168	0	0	0		0	0	0	0	0
160	1	252	33	-1	500	261	22.4	30	ABarpaapaa	292	996	0	0		0	0	0	0	0
161	1	198	233	-1	290	157	3.6	28	ABprppppaa	227	-381	0	0		0	0	0	0	0
162	1	120	63	-1	440	371	18.9	31	ABalpppppp	313	-211	0	0		0	0	0	0	0
163	1	9	248	-1	425	90	10.5	29	ABprpaaapp	234	198	0	0		0	0	0	0	0
164	1	78	283	-1	337	81	17.7	28	ABprapaapa	267	281	0	0		0	0	0	0	0
165	1	164	36	-1	376	128	6.6	28	ABprpapaap	280	1170	0	0		0	0	0	0	0
166	1	76	289	-1	374	386	18.5	31	ABplaapppa	-148	0	0	0		0	0	0	0	0
167	1	107	255	-1	477	372	17.5	27	ABalpppppa	271	-270	0	0		0	0	0	0	0
168	1	33	91	-1	558	376	13.5	29	ABalpppaap	262	152	0	0		0	0	0	0	0
169	1	116	285	-1	532	175	18.5	27	ABalappppp	254	677	0	0		0	0	0	0	0
170	1	257	198	-1	516	173	13.5	26	MSppapaa	59	0	0	0		0	0	0	0	0
171	1	177	170	-1	250	319	10.2	28	Capapa	226	145	0	0		0	0	0	0	0
172	1	28	6	-1	600	353	11.8	28	ABalppaaap	282	571	0	0		0	0	0	0	0
173	1	113	99	-1	533	292	4.6	27	ABalpaaapa	259	727	0	0		0	0	0	0	0
174	1	4	219	-1	428	95	14.8	29	ABprpaappa	266	722	0	0		0	0	0	0	0
175	1	226	60	-1	400	343	22.5	31	ABplaaappa	63	0	0	0		0	0	0	0	0
176	1	213	206	-1	575	280	21.5	29	ABplaaaaaa	251	-742	0	0		0	0	0	0	0
177	1	165	220	-1	512	357	17.9	27	ABalppppap	150	0	0	0		0	0	0	0	0
178	1	12	153	-1	552	346	8.2	28	ABalpaappp	246	0	0	0		0	0	0	0	0
179	1	199	32	-1	583	322	12.0	26	MSapaaaa	231	58	0	0		0	0	0	0	0
180	1	202	154	-1	552	272	12.4	29	ABaraapaap	252	202	0	0		0	0	0	0	0
181	1	295	324	-1	274	121	21.5	36	ABarppppa	360	505	0	0		0	0	0	0	0
182	1	265	122	-1	357	81	14.2	29	ABpraapppp	256	550	0	0		0	0	0	0	0
183	1	229	83	-1	148	168	10.7	30	ABprapappp	23	0	0	0		0	0	0	0	0
184	1	2	105	-1	592	314	18.7	28	ABalapapap	262	-122	0	0		0	0	0	0	0
185	1	303	241	-1	386	161	10.5	31	MSpppap	170	0	0	0		0	0	0	0	0
186	1	187	114	-1	530	394	14.6	28	ABalpppapa	107	0	0	0		0	0	0	0	0
187	1	32	14	-1	240	270	22.4	38	Caaaa	376	361	0	0		0	0	0	0	0
188	1	100	309	-1	429	175	21.5	29	ABarpapppa	231	810	0	0		0	0	0	0	0
189	1	141	254	-1	468	402	19.3	27	ABplaappaa	232	-921	0	0		0	0	0	0	0
190	1	173	18	-1	536	263	16.7	29	MSaaaapa	129	0	0	0		0	0	0	0	0
191	1	46	149	-1	327	374	21.6	31	ABplapaapa	295	-523	0	0		0	0	0	0	0
192	1	79	94	-1	633	240	9.4	28	ABalaaaala	234	0	0	0		0	0	0	0	0
193	1	147	305	-1	539	216	16.5	28	MSpaaaap	92	0	0	0		0	0	0	0	0
194	1	23	286	-1	215	176	5.1	28	ABprpppppa	240	288	0	0		0	0	0	0	0
195	1	177	15	-1	209	298	7.1	28	Capapp	212	147	0	0		0	0	0	0	0
196	1	182	40	-1	366	298	3.6	27	ABplpappap	232	101	0	0		0	0	0	0	0
197	1	134	3	-1	569	315	22.3	30	ABplaapaaa	218	0	0	0		0	0	0	0	0
198	1	186	331	-1	399	359	6.1	29	ABplpapapa	287	-115	0	0		0	0	0	0	0
199	1	75	221	-1	483	294	15.4	28	MSaaapap	271	1086	0	0		0	0	0	0	0
200	1	96	195	-1	592	220	5.2	27	ABaraaaaap	277	-55	0	0		0	0	0	0	0
201	1	302	22	-1	402	379	20.8	33	ABplaappap	325	809	0	0		0	0	0	0	0
202	1	320	320	-1	559	342	19.7	32	ABalapappa	266	102	0	0		0	0	0	0	0
203	1	10	158	-1	472	205	13.2	30	MSpaapap	-207	0	0	0		0	0	0	0	0
204	1	91	281	-1	371	175	21.7	31	ABarpapppp	298	-761	0	0		0	0	0	0	0
205	1	185	193	-1	590	268	4.4	28	ABaraaaapa	223	-159	0	0		0	0	0	0	0
206	1	22	133	-1	266	291	6.8	32	Capaap	322	61	0	0		0	0	0	0	0
207	1	184	10	-1	206	129	9.5	28	ABprapppap	170	0	0	0		0	0	0	0	0
208	1	24	86	-1	637	311	12.1	27	ABalaaapar	-240	0	0	0		0	0	0	0	0
209	1	174	39	-1	575	357	17.7	29	ABalapaapp	75	0	0	0		0	0	0	0	0
210	1	301	138	-1	264	312	16.6	34	Dapp	12	0	0	0		0	0	0	0	0
211	1	13	228	-1	465	295	22.4	31	ABplaaaapp	99	0	0	0		0	0	0	0	0
212	1	63	216	-1	500	360	21.4	29	ABplaapapa	119	0	0	0		0	0	0	0	0
213	1	65	111	-1	449	97	9.4	27	ABprpaaapa	247	744	0	0		0	0	0	0	0
214	1	247	237	-1	471	366	22.5	32	ABplaapapp	280	769	0	0		0	0	0	0	0
215	1	258	127	-1	611	221	16.4	28	ABalapppaa	243	-589	0	0		0	0	0	0	0
216	1	103	78	-1	225	177	9.3	35	Cppap	350	388	0	0		0	0	0	0	0
217	1	3	161	-1	510	396	18.0	29	ABalpppapp	42	0	0	0		0	0	0	0	0
218	1	94	260	-1	249	284	4.4	28	ABplpppppa	266	855	0	0		0	0	0	0	0
219	1	293	50	-1	472	336	15.2	31	MSapapa	300	652	0	0		0	0	0	0	0
220	1	102	46	-1	210	335	4.5	31	ABplpppapa	281	258	0	0		0	0	0	0	0
221	1	124	225	-1	332	313	12.9	31	Daap	303	56	0	0		0	0	0	0	0
222	1	251	202	-1	120	295	11.1	33	Caappd	335	261	0	0		0	0	0	0	0
223	1	209	173	-1	531	184	10.9	27	MSppaaap	239	1042	0	0		0	0	0	0	0
224	1	249	273	-1	173	232	5.6	32	Cpppp	323	-274	0	0		0	0	0	0	0
225	1	327	335	-1	219	307	3.0	23	ABplpppapp	232	-415	0	0		0	0	0	0	0
226	1	261	203	-1	365	401	11.4	27	ABplppapaa	290	0	0	0		0	0	0	0	0
227	1	283	333	-1	503	186	20.8	28	ABarpapapa	257	351	0	0		0	0	0	0	0
228	1	272	70	-1	222	365	9.1	28	ABplapppaa	265	98	0	0		0	0	0	0	0
229	1	212	317	-1	554	264	4.0	26	ABaraaaapp	170	0	0	0		0	0	0	0	0
230	1	254	217	-1	493	328	11.1	29	MSapaap	84	0	0	0		0	0	0	0	0
231	1	161	130	-1	193	311	11.8	29	Capppa	266	408	0	0		0	0	0	0	0
232	1	179	327	-1	272	381	17.5	31	ABplappaaa	255	-179	0	0		0	0	0	0	0
233	1	214	280	-1	334	182	3.9	27	ABprpappap	-161	0	0	0		0	0	0	0	0
234	1	14	227	-1	511	222	22.9	29	ABarpaaapp	237	1405	0	0		0	0	0	0	0
235	1	203	51	-1	485	168	16.1	27	MSppappa	219	810	0	0		0	0	0	0	0
236	1	192	168	-1	600	173	15.1	28	ABalaapppa	149	0	0	0		0	0	0	0	0
237	1	203	93	-1	449	176	15.7	27	MSppappp	194	176	0	0		0	0	0	0	0
238	1	236	58	-1	529	234	12.3	29	ABaraappap	260	-212	0	0		0	0	0	0	0
239	1	204	104	-1	601	250	20.0	29	ABarpaaaaa	290	-368	0	0		0	0	0	0	0
240	1	74	230	-1	277	207	16.6	38	Epra	52	0	0	0		0	0	0	0	0
241	1	195	293	-1	371	255	17.5	33	Ealap	323	639	0	0		0	0	0	0	0
242	1	250	265	-1	306	87	16.2	29	ABprapaapp	267	765	0	0		0	0	0	0	0
243	1	142	277	-1	590	165	8.4	29	ABalaapapp	284	334	0	0		0	0	0	0	0
244	1	166	48	-1	358	372	7.6	27	ABplppaapa	-72	0	0	0		0	0	0	0	0
245	1	234	332	-1	561	225	22.5	29	ABarpaaaap	242	624	0	0		0	0	0	0	0
246	1	159	323	-1	203	270	4.0	28	ABplpppppp	209	0	0	0		0	0	0	0	0
247	1	29	196	-1	509	227	17.2	27	MSpaaapa	261	1490	0	0		0	0	0	0	0
248	1	168	292	-1	476	321	20.7	25	ABplaaapaa	-2	0	0	0		0	0	0	0	0
249	1	8	207	-1	303	385	18.8	30	ABplapaapp	260	710	0	0		0	0	0	0	0
250	1	51	107	-1	329	323	3.8	28	ABplpapppa	415	0	0	0		0	0	0	0	0
251	1	299	113	-1	290	316	3.7	29	ABplpapppp	282	1364	0	0		0	0	0	0	0
252	1	176	90	-1	523	191	22.5	31	ABarpapaap	242	-1101	0	0		0	0	0	0	0
253	1	156	192	-1	159	195	20.2	40	Cpaap	394	495	0	0		0	0	0	0	0
254	1	59	235	-1	125	204	15.5	37	Cpapa	364	-214	0	0		0	0	0	0	0
255	1	241	250	-1	253	337	13.5	31	Cappaa	315	1094	0	0		0	0	0	0	0
256	1	128	165	-1	400	260	4.8	26	MSpapapa	98	0	0	0		0	0	0	0	0
257	1	181	252	-1	274	314	23.0	32	ABarppaapp	294	-859	0	0		0	0	0	0	0
258	1	328	115	-1	605	189	9.8	27	ABalaapaap	184	-285	0	0		0	0	0	0	0
259	1	52	84	-1	131	285	16.4	34	Caapa	346	137	0	0		0	0	0	0	0
260	1	196	67	-1	320	280	22.3	34	ABarppaapa	346	1271	0	0		0	0	0	0	0
261	1	267	110	-1	473	178	21.5	31	ABarpapapp	255	-1254	0	0		0	0	0	0	0
262	1	269	160	-1	441	191	3.9	28	ABarappaap	239	-29	0	0		0	0	0	0	0
263	1	98	47	-1	655	272	11.8	28	ABalaaapal	440	0	0	0		0	0	0	0	0
264	1	47	232	-1	514	151	6.0	28	ABarapppap	386	0	0	0		0	0	0	0	0
265	1	273	24	-1	410	126	9.5	28	ABprppaaaa	270	-78	0	0		0	0	0	0	0
266	1	242	129	-1	525	228	4.2	27	ABarapaaaa	216	554	0	0		0	0	0	0	0
267	1	282	59	-1	337	114	6.2	28	ABprppaapa	219	1082	0	0		0	0	0	0	0
268	1	189	142	-1	164	309	5.0	29	ABplappppp	-227	0	0	0		0	0	0	0	0
269	1	287	287	-1	407	103	7.9	23	ABprppaaap	197	-440	0	0		0	0	0	0	0
270	1	37	297	-1	372	343	12.6	31	Daaa	164	0	0	0		0	0	0	0	0
271	1	20	135	-1	541	250	21.1	28	ABarpaaapa	281	158	0	0		0	0	0	0	0
272	1	118	42	-1	472	114	8.9	28	ABprpaaaap	237	423	0	0		0	0	0	0	0
273	1	122	299	-1	448	135	22.3	35	ABarpappa	322	439	0	0		0	0	0	0	0
274	1	126	144	-1	296	380	9.5	28	ABplppappa	235	844	0	0		0	0	0	0	0
275	0	260	-1	-1	390	395	12.5	24		192	-694	0	0		0	0	0	0	0
276	1	290	214	-1	517	280	10.6	29	ABaraapapa	289	473	0	0		0	0	0	0	0
277	1	54	176	-1	184	190	4.7	28	ABprpppppp	248	-264	0	0		0	0	0	0	0
278	1	228	329	-1	267	101	17.6	30	ABprappapa	307	672	0	0		0	0	0	0	0
279	1	108	49	275	310	178	21.4	36	ABarpppap	272	819	0	0		0	0	0	0	0
280	1	310	256	-1	290	346	6.1	27	ABplppppaa	279	389	0	0		0	0	0	0	0
281	1	331	140	-1	284	195	3.4	29	ABprpapppa	261	-554	0	0		0	0	0	0	0
282	1	145	68	-1	435	158	4.0	30	ABarappapa	272	917	0	0		0	0	0	0	0
283	1	180	259	-1	414	147	6.6	30	ABprpapaaa	280	287	0	0		0	0	0	0	0
284	1	125	187	-1	394	120	20.5	32	ABpraappap	300	164	0	0		0	0	0	0	0
285	1	315	121	-1	448	128	16.1	33	ABpraaappp	412	0	0	0		0	0	0	0	0
286	1	207	334	-1	579	226	11.3	27	ABaraappaa	226	-340	0	0		0	0	0	0	0
287	1	95	8	-1	343	91	8.6	27	ABprppapap	253	-528	0	0		0	0	0	0	0
288	1	210	270	-1	268	148	10.6	33	Cppaa	324	212	0	0		0	0	0	0	0
289	1	21	166	-1	609	351	16.4	28	ABalapaapa	-279	0	0	0		0	0	0	0	0
290	1	83	263	-1	365	148	4.1	30	ABprpapapa	272	1448	0	0		0	0	0	0	0
291	1	43	199	-1	486	232	10.1	27	ABaraapppa	-82	0	0	0		0	0	0	0	0
292	1	291	311	-1	134	286	4.2	30	Caappv	283	485	0	0		0	0	0	0	0
293	1	137	16	-1	214	327	12.5	31	Cappap	247	1034	0	0		0	0	0	0	0
294	1	16	262	-1	628	248	16.6	27	ABalappapa	260	261	0	0		0	0	0	0	0
295	1	264	20	-1	303	213	12.4	34	Earpp	238	1113	0	0		0	0	0	0	0
296	1	119	210	-1	114	265	7.1	31	Cpappv	282	607	0	0		0	0	0	0	0
297	1	27	211	-1	559	155	20.1	29	ABpraapaaa	172	0	0	0		0	0	0	0	0
298	1	88	301	-1	610	215	10.9	26	ABalaapaaa	198	-251	0	0		0	0	0	0	0
299	1	317	100	-1	221	230	5.9	34	Cpppa	341	-190	0	0		0	0	0	0	0
300	1	131	147	-1	329	391	9.9	27	ABplppapap	236	1350	0	0		0	0	0	0	0
301	1	238	163	-1	241	107	9.9	26	ABprapppaa	274	0	0	0		0	0	0	0	0
302	1	106	243	-1	475	239	4.4	29	ABarapapaa	228	-161	0	0		0	0	0	0	0
303	1	154	131	-1	517	292	21.3	30	ABplaaaapa	234	-264	0	0		0	0	0	0	0
304	1	44	276	-1	181	162	3.5	24	ABprpppapp	197	-827	0	0		0	0	0	0	0
305	1	190	87	-1	250	330	4.5	29	ABplppppap	255	1065	0	0		0	0	0	0	0
306	1	68	41	169	397	208	15.7	35	Eara	231	480	0	0		0	0	0	0	0
307	1	169	200	-1	161	175	7.1	27	ABprappppp	-12	0	0	0		0	0	0	0	0
308	1	222	82	-1	361	118	19.4	28	ABprapaaaa	260	-437	0	0		0	0	0	0	0
309	1	259	264	-1	619	275	18.8	29	ABalappapp	429	0	0	0		0	0	0	0	0
310	1	322	171	-1	151	330	8.4	29	ABplappppa	292	241	0	0		0	0	0	0	0
311	1	39	143	-1	413	278	12.6	34	MSaapaap	266	135	0	0		0	0	0	0	0
312	1	296	318	-1	576	193	21.7	28	ABarpapaaa	235	-409	0	0		0	0	0	0	0
313	1	294	148	-1	121	216	10.5	31	Cpappd	310	-365	0	0		0	0	0	0	0
314	1	325	13	-1	397	146	3.7	30	ABarappapp	152	0	0	0		0	0	0	0	0
315	1	1	261	-1	323	118	19.4	31	ABprapaaap	175	0	0	0		0	0	0	0	0
316	1	217	296	-1	456	402	15.5	29	ABplpaapap	138	0	0	0		0	0	0	0	0
317	1	305	215	-1	173	279	7.3	30	Capppp	260	-542	0	0		0	0	0	0	0
318	1	41	65	-1	401	408	14.5	30	ABplpaappp	267	-31	0	0		0	0	0	0	0
319	1	151	134	-1	330	147	4.2	27	ABprpapapp	259	295	0	0		0	0	0	0	0
320	1	193	184	-1	371	292	8.5	29	MSaapapp	107	0	0	0		0	0	0	0	0
321	1	66	314	-1	324	367	6.7	27	ABplppaapp	274	-628	0	0		0	0	0	0	0
322	1	64	71	-1	493	276	5.0	27	ABalpappaa	236	-706	0	0		0	0	0	0	0
323	1	139	7	-1	466	290	5.4	30	ABalpappap	265	180	0	0		0	0	0	0	0
324	1	70	191	-1	194	143	5.4	30	ABprpppapa	293	-687	0	0		0	0	0	0	0
325	1	136	175	-1	508	252	3.2	29	ABarapaaap	208	532	0	0		0	0	0	0	0
326	1	171	222	-1	625	178	13.1	27	ABalaapapa	212	0	0	0		0	0	0	0	0
327	1	127	2	-1	491	379	14.6	29	ABplpaapaa	-154	0	0	0		0	0	0	0	0
328	1	239	35	-1	280	358	22.3	35	ABarppapa	344	751	0	0		0	0	0	0	0
329	1	244	182	-1	568	198	9.1	26	MSppaaaa	209	1391	0	0		0	0	0	0	0
330	1	220	62	-1	449	127	6.9	28	ABarappppp	267	774	0	0		0	0	0	0	0
331	1	38	251	-1	500	361	4.8	29	ABalppapap	-60	0	0	0		0	0	0	0	0
332	1	237	34	-1	486	162	12.4	28	MSppapap	106	0	0	0		0	0	0	0	0
333	1	329	337	-1	447	280	17.9	23	Ealaa	161	2	0	0		0	0	0	0	0
334	1	155	190	-1	525	206	7.7	27	ABarapaapa	361	0	0	0		0	0	0	0	0
