# Supplementary material for: The AP-2 Transcription Factor APTF-2 Is Required for Neuroblast and Epidermal Morphogenesis in Caenorhabditis elegans Embryogenesis
Source: PLoS Genet. 2016 May 13;12(5):e1006048. doi: 10.1371/journal.pgen.1006048 (PMC4866721; doi:10.1371/journal.pgen.1006048)
Supplement: S4 Text — (ZIP) [file pgen.1006048.s032.zip › nuclei/t157-nuclei]

1	1	137	246	-1	523	338	19.7	29	ABalapappp	258	1747	0	0		0	0	0	0	0
2	1	327	316	-1	492	380	14.5	29	ABplpaapaa	160	0	0	0		0	0	0	0	0
3	1	197	97	-1	573	319	22.2	31	ABplaapaaa	91	0	0	0		0	0	0	0	0
4	1	1	332	-1	351	341	5.1	29	ABplpapapp	237	748	0	0		0	0	0	0	0
5	1	98	157	-1	494	265	18.4	29	MSaaaapp	274	128	0	0		0	0	0	0	0
6	1	172	282	-1	601	357	11.4	29	ABalppaaap	373	0	0	0		0	0	0	0	0
7	1	323	252	-1	463	291	5.4	30	ABalpappap	259	502	0	0		0	0	0	0	0
8	1	287	217	-1	347	92	8.7	28	ABprppapap	-207	0	0	0		0	0	0	0	0
9	1	126	121	-1	582	234	14.5	29	MSpaaaaa	-162	0	0	0		0	0	0	0	0
10	1	207	126	-1	205	130	9.5	28	ABprapppap	259	-1745	0	0		0	0	0	0	0
11	1	42	84	-1	409	304	10.8	27	MSaapapa	234	-179	0	0		0	0	0	0	0
12	1	133	210	-1	314	337	15.8	32	Dapa	320	-326	0	0		0	0	0	0	0
13	1	314	151	-1	402	151	3.5	30	ABarappapp	299	-71	0	0		0	0	0	0	0
14	1	187	323	-1	241	273	22.4	39	Caaaa	382	1132	0	0		0	0	0	0	0
15	1	195	127	-1	210	295	6.9	29	Capapp	295	254	0	0		0	0	0	0	0
16	1	293	266	-1	218	325	12.5	31	Cappap	235	-541	0	0		0	0	0	0	0
17	1	57	27	-1	366	241	5.2	29	MSpapapp	260	109	0	0		0	0	0	0	0
18	1	190	230	-1	537	268	16.8	29	MSaaaapa	170	0	0	0		0	0	0	0	0
19	1	32	113	-1	613	330	9.4	27	ABalaaaarl	39	0	0	0		0	0	0	0	0
20	1	295	160	-1	284	212	11.9	33	Earpp	265	162	0	0		0	0	0	0	0
21	1	144	118	-1	249	147	5.3	31	ABprppppap	282	1173	0	0		0	0	0	0	0
22	1	201	123	-1	403	382	20.6	33	ABplaappap	332	579	0	0		0	0	0	0	0
23	1	65	62	-1	310	190	7.0	34	MSpappp	-115	0	0	0		0	0	0	0	0
24	1	265	315	-1	410	127	9.5	29	ABprppaaaa	220	230	0	0		0	0	0	0	0
25	1	81	192	-1	511	329	22.7	31	ABplaapaap	293	928	0	0		0	0	0	0	0
26	1	80	225	-1	537	232	8.8	31	ABaraaapap	302	712	0	0		0	0	0	0	0
27	1	14	285	-1	461	408	11.6	28	ABplpaaapa	222	8	0	0		0	0	0	0	0
28	1	110	229	-1	420	216	5.3	31	ABarapappp	191	0	0	0		0	0	0	0	0
29	1	87	330	-1	365	164	17.2	33	MSppppp	280	975	0	0		0	0	0	0	0
30	1	124	79	-1	274	101	7.6	28	ABprppappp	250	370	0	0		0	0	0	0	0
31	1	29	146	-1	328	227	4.6	30	MSpappa	275	0	0	0		0	0	0	0	0
32	1	179	286	-1	580	327	11.8	25	MSapaaaa	219	45	0	0		0	0	0	0	0
33	1	160	77	-1	498	265	22.2	31	ABarpaapaa	300	998	0	0		0	0	0	0	0
34	1	332	102	-1	489	161	12.7	27	MSppapap	257	127	0	0		0	0	0	0	0
35	1	328	326	-1	286	352	22.2	36	ABarppapa	360	-162	0	0		0	0	0	0	0
36	1	165	251	-1	382	131	6.5	28	ABprpapaap	258	-592	0	0		0	0	0	0	0
37	1	129	53	-1	502	364	11.6	29	ABplpaaaaa	429	0	0	0		0	0	0	0	0
38	1	36	255	-1	408	89	12.3	32	ABprpaappp	286	444	0	0		0	0	0	0	0
39	1	209	16	-1	573	361	17.5	30	ABalapaapp	256	392	0	0		0	0	0	0	0
40	1	196	90	-1	369	298	3.6	27	ABplpappap	235	1359	0	0		0	0	0	0	0
41	1	306	130	-1	423	201	16.0	30	Earaa	225	175	0	0		0	0	0	0	0
42	1	272	111	-1	474	116	8.7	28	ABprpaaaap	114	0	0	0		0	0	0	0	0
43	1	30	14	-1	456	104	12.5	29	ABprpaapap	389	0	0	0		0	0	0	0	0
44	1	45	180	-1	591	167	12.3	33	ABalaappa	322	0	0	0		0	0	0	0	0
45	1	47	260	-1	629	349	10.5	23	ABalppaaaa	210	61	0	0		0	0	0	0	0
46	1	220	226	-1	209	339	4.5	31	ABplpppapa	291	203	0	0		0	0	0	0	0
47	1	263	21	-1	655	275	12.1	29	ABalaaapal	293	517	0	0		0	0	0	0	0
48	1	244	269	-1	360	372	7.6	29	ABplppaapa	240	252	0	0		0	0	0	0	0
49	1	279	314	-1	289	181	21.4	32	ABarpppapp	303	172	0	0		0	0	0	0	0
50	1	219	319	-1	474	334	15.2	32	MSapapa	201	459	0	0		0	0	0	0	0
51	1	235	170	-1	499	166	16.4	27	MSppappa	205	492	0	0		0	0	0	0	0
52	1	118	12	-1	378	343	16.4	31	MSapppa	268	1229	0	0		0	0	0	0	0
53	1	156	328	-1	581	377	15.1	30	ABalpppaaa	185	0	0	0		0	0	0	0	0
54	1	61	29	-1	583	373	8.6	28	ABalaaaarr	250	-303	0	0		0	0	0	0	0
55	1	44	34	-1	237	105	13.4	28	ABprappapp	264	408	0	0		0	0	0	0	0
56	1	88	94	-1	585	296	14.3	28	MSaaaaaa	180	0	0	0		0	0	0	0	0
57	1	27	231	-1	501	134	7.4	28	ABprpaaaaa	243	-1436	0	0		0	0	0	0	0
58	1	238	139	-1	529	235	12.4	30	ABaraappap	259	-233	0	0		0	0	0	0	0
59	1	267	280	-1	341	115	6.0	28	ABprppaapa	277	910	0	0		0	0	0	0	0
60	1	175	222	-1	399	343	22.6	31	ABplaaappa	296	30	0	0		0	0	0	0	0
61	1	115	189	-1	432	386	12.3	29	ABplpaaapp	266	-134	0	0		0	0	0	0	0
62	1	330	115	-1	449	133	6.7	29	ABarappppp	243	777	0	0		0	0	0	0	0
63	1	162	309	-1	439	370	18.8	31	ABalpppppp	294	-146	0	0		0	0	0	0	0
64	1	51	43	-1	423	311	4.1	32	ABplpappaa	319	212	0	0		0	0	0	0	0
65	1	318	142	-1	405	406	14.5	32	ABplpaappp	322	709	0	0		0	0	0	0	0
66	1	16	242	-1	188	343	7.7	27	ABplapppap	270	1074	0	0		0	0	0	0	0
67	1	260	237	-1	321	282	22.1	34	ABarppaapa	269	-50	0	0		0	0	0	0	0
68	1	282	205	-1	442	158	3.8	30	ABarappapa	292	273	0	0		0	0	0	0	0
69	1	76	4	-1	445	248	4.2	29	ABarapapap	255	115	0	0		0	0	0	0	0
70	1	228	117	-1	223	362	9.2	28	ABplapppaa	251	121	0	0		0	0	0	0	0
71	1	322	65	-1	493	279	5.3	26	ABalpappaa	235	548	0	0		0	0	0	0	0
72	1	19	188	-1	461	255	14.3	29	MSaaapp	191	0	0	0		0	0	0	0	0
73	1	93	22	-1	590	291	9.2	28	ABalpaapaa	38	0	0	0		0	0	0	0	0
74	1	3	99	-1	634	288	9.2	28	ABalaaaalp	261	110	0	0		0	0	0	0	0
75	1	136	224	-1	434	358	6.2	29	ABalpapapp	268	-953	0	0		0	0	0	0	0
76	1	28	147	-1	374	298	22.5	32	ABplaaappp	280	-164	0	0		0	0	0	0	0
77	1	75	106	-1	494	126	15.5	28	ABpraaappa	278	756	0	0		0	0	0	0	0
78	1	216	154	-1	221	174	9.3	34	Cppap	341	-1134	0	0		0	0	0	0	0
79	1	96	331	-1	334	304	18.6	32	MSapppp	95	0	0	0		0	0	0	0	0
80	1	94	167	-1	465	202	7.6	26	ABarapappa	257	-749	0	0		0	0	0	0	0
81	1	102	213	-1	247	270	13.9	33	Eplap	334	369	0	0		0	0	0	0	0
82	1	308	236	-1	362	121	19.4	28	ABprapaaaa	277	-87	0	0		0	0	0	0	0
83	1	183	305	-1	146	169	10.8	28	ABprapappp	270	42	0	0		0	0	0	0	0
84	1	259	249	-1	134	288	16.5	34	Caapa	344	178	0	0		0	0	0	0	0
85	1	107	207	-1	430	234	8.5	29	MSpapaaa	-231	0	0	0		0	0	0	0	0
86	1	208	173	-1	633	314	11.7	28	ABalaaapar	241	-267	0	0		0	0	0	0	0
87	1	305	298	-1	245	331	4.5	29	ABplppppap	261	134	0	0		0	0	0	0	0
88	1	132	8	-1	527	139	16.7	29	ABpraaapap	291	0	0	0		0	0	0	0	0
89	1	10	23	-1	391	94	16.6	30	ABpraapppa	271	-181	0	0		0	0	0	0	0
90	1	252	169	-1	526	195	22.7	31	ABarpapaap	293	161	0	0		0	0	0	0	0
91	1	168	2	-1	558	382	13.2	30	ABalpppaap	273	777	0	0		0	0	0	0	0
92	1	73	76	-1	503	127	20.1	29	ABpraapapa	256	774	0	0		0	0	0	0	0
93	1	237	119	-1	451	173	15.5	26	MSppappp	185	1443	0	0		0	0	0	0	0
94	1	192	39	-1	627	244	9.5	29	ABalaaaala	-51	0	0	0		0	0	0	0	0
95	1	148	228	-1	517	313	7.9	28	ABalpaaapp	-96	0	0	0		0	0	0	0	0
96	1	77	15	338	626	281	13.8	27	ABalappaa	73	0	0	0		0	0	0	0	0
97	1	25	57	-1	492	238	6.7	31	ABarapaapp	308	1181	0	0		0	0	0	0	0
98	1	105	86	-1	551	299	8.5	32	ABalpaapap	272	-711	0	0		0	0	0	0	0
99	1	173	47	-1	531	290	4.7	26	ABalpaaapa	225	142	0	0		0	0	0	0	0
100	1	299	141	-1	219	233	6.2	35	Cpppa	351	-105	0	0		0	0	0	0	0
101	1	79	284	-1	346	232	22.4	34	ABarppaaa	244	430	0	0		0	0	0	0	0
102	1	134	291	-1	338	136	14.4	31	Dppa	296	1082	0	0		0	0	0	0	0
103	1	59	164	-1	612	263	7.5	28	ABaraaaaaa	510	0	0	0		0	0	0	0	0
104	1	239	138	-1	600	256	20.5	29	ABarpaaaaa	279	114	0	0		0	0	0	0	0
105	1	184	44	-1	588	318	18.3	29	ABalapapap	294	-661	0	0		0	0	0	0	0
106	1	152	212	-1	583	258	11.1	27	ABaraapaaa	100	0	0	0		0	0	0	0	0
107	1	250	156	-1	325	320	3.9	28	ABplpapppa	279	77	0	0		0	0	0	0	0
108	1	86	133	-1	471	346	7.1	28	ABalpapapa	68	0	0	0		0	0	0	0	0
109	1	130	82	-1	227	123	6.6	29	ABprpppaap	290	71	0	0		0	0	0	0	0
110	1	261	144	-1	477	172	21.7	29	ABarpapapp	290	145	0	0		0	0	0	0	0
111	1	213	288	-1	446	108	9.1	29	ABprpaaapa	236	116	0	0		0	0	0	0	0
112	1	89	36	-1	631	325	15.2	33	ABalapaaa	320	228	0	0		0	0	0	0	0
113	1	251	209	-1	289	313	3.8	29	ABplpapppp	282	503	0	0		0	0	0	0	0
114	1	186	93	-1	529	398	14.2	28	ABalpppapa	226	1313	0	0		0	0	0	0	0
115	1	258	182	-1	615	198	8.6	28	ABalaapaap	279	-904	0	0		0	0	0	0	0
116	1	100	308	-1	356	203	10.8	30	Earpa	214	492	0	0		0	0	0	0	0
117	1	151	148	-1	292	261	17.9	34	Eplaa	345	290	0	0		0	0	0	0	0
118	1	112	67	-1	492	307	3.6	28	ABalpapaap	273	-332	0	0		0	0	0	0	0
119	1	113	196	-1	576	241	7.8	29	ABaraaapaa	72	0	0	0		0	0	0	0	0
120	1	108	262	-1	232	364	6.6	28	ABplpppaap	252	426	0	0		0	0	0	0	0
121	1	285	294	-1	453	127	16.3	32	ABpraaappp	303	-214	0	0		0	0	0	0	0
122	1	182	52	-1	357	83	13.8	29	ABpraapppp	281	377	0	0		0	0	0	0	0
123	1	157	204	-1	421	178	10.6	30	MSpppaa	66	0	0	0		0	0	0	0	0
124	1	122	28	-1	378	311	17.3	31	MSappap	308	-105	0	0		0	0	0	0	0
125	1	82	100	-1	288	156	15.2	34	Dppp	320	742	0	0		0	0	0	0	0
126	1	106	163	-1	634	209	14.4	30	ABalaaappl	-281	0	0	0		0	0	0	0	0
127	1	215	42	-1	613	228	16.4	28	ABalapppaa	-5	0	0	0		0	0	0	0	0
128	1	139	49	-1	432	102	18.3	27	ABpraappaa	166	0	0	0		0	0	0	0	0
129	1	266	211	-1	526	229	4.3	27	ABarapaaaa	232	226	0	0		0	0	0	0	0
130	1	231	7	-1	192	313	12.2	30	Capppa	263	91	0	0		0	0	0	0	0
131	1	303	25	-1	515	297	21.5	30	ABplaaaapa	235	1325	0	0		0	0	0	0	0
132	1	22	289	-1	564	160	9.3	28	ABpraaaaaa	250	123	0	0		0	0	0	0	0
133	1	206	227	-1	259	296	7.1	32	Capaap	321	981	0	0		0	0	0	0	0
134	1	319	80	-1	332	148	4.3	27	ABprpapapp	273	236	0	0		0	0	0	0	0
135	1	271	185	-1	537	257	21.5	27	ABarpaaapa	-85	0	0	0		0	0	0	0	0
136	1	117	110	-1	341	396	15.3	32	ABplaapppp	381	0	0	0		0	0	0	0	0
137	1	159	263	-1	378	98	8.3	30	ABprppapaa	97	0	0	0		0	0	0	0	0
138	1	210	59	-1	272	315	16.7	35	Dapp	350	898	0	0		0	0	0	0	0
139	0	142	-1	-1	562	381	10.3	25		192	1287	0	0		0	0	0	0	0
140	1	281	116	-1	281	195	3.5	29	ABprpapppa	282	82	0	0		0	0	0	0	0
141	1	109	137	-1	466	222	17.2	31	MSpaaapp	-199	0	0	0		0	0	0	0	0
142	1	268	85	-1	162	308	4.8	28	ABplappppp	287	656	0	0		0	0	0	0	0
143	1	311	257	-1	417	272	13.1	33	MSaapaap	268	-801	0	0		0	0	0	0	0
144	1	274	258	-1	301	383	9.2	28	ABplppappa	245	144	0	0		0	0	0	0	0
145	1	84	19	-1	305	134	5.1	29	ABprppaapp	253	-206	0	0		0	0	0	0	0
146	1	153	50	-1	385	230	22.4	32	ABarpaappp	300	334	0	0		0	0	0	0	0
147	1	300	278	-1	332	390	9.5	27	ABplppapap	91	0	0	0		0	0	0	0	0
148	1	313	103	-1	119	215	10.8	32	Cpappd	305	1393	0	0		0	0	0	0	0
149	1	191	178	-1	331	377	21.2	30	ABplapaapa	256	60	0	0		0	0	0	0	0
150	1	24	335	-1	279	370	6.6	29	ABplpppaaa	267	600	0	0		0	0	0	0	0
151	1	135	132	-1	482	381	7.6	27	ABalppappa	16	0	0	0		0	0	0	0	0
152	1	18	122	-1	446	292	11.6	29	MSaapaaa	260	194	0	0		0	0	0	0	0
153	1	178	193	-1	555	353	7.7	28	ABalpaappp	-26	0	0	0		0	0	0	0	0
154	1	180	162	-1	553	276	12.6	29	ABaraapaap	517	0	0	0		0	0	0	0	0
155	1	8	5	-1	385	227	9.1	31	MSpapaap	301	436	0	0		0	0	0	0	0
156	1	49	333	-1	180	262	11.2	32	Eplpp	226	-1378	0	0		0	0	0	0	0
157	1	55	301	-1	268	121	5.5	30	ABprpppaaa	242	623	0	0		0	0	0	0	0
158	1	203	168	-1	476	201	13.7	30	MSpaapap	266	1110	0	0		0	0	0	0	0
159	1	83	10	-1	514	285	14.5	31	MSaaapaa	266	499	0	0		0	0	0	0	0
160	1	262	56	-1	445	193	3.8	27	ABarappaap	266	1536	0	0		0	0	0	0	0
161	1	217	313	-1	513	397	17.7	30	ABalpppapp	256	331	0	0		0	0	0	0	0
162	0	56	-1	-1	424	267	15.9	24		196	103	0	0		0	0	0	0	0
163	1	301	198	-1	242	107	9.8	27	ABprapppaa	240	760	0	0		0	0	0	0	0
164	1	63	304	-1	379	139	13.8	30	Dpaa	242	812	0	0		0	0	0	0	0
165	1	256	114	-1	397	259	4.9	26	MSpapapa	77	0	0	0		0	0	0	0	0
166	1	289	66	-1	611	358	16.2	28	ABalapaapa	268	33	0	0		0	0	0	0	0
167	1	62	150	-1	430	384	8.2	29	ABalppappp	58	0	0	0		0	0	0	0	0
168	1	236	37	-1	606	178	15.3	28	ABalaapppa	45	0	0	0		0	0	0	0	0
169	1	306	279	-1	362	212	15.8	31	Earap	206	-143	0	0		0	0	0	0	0
170	1	171	244	-1	253	317	10.5	29	Capapa	223	460	0	0		0	0	0	0	0
171	1	310	303	-1	149	328	8.3	28	ABplappppa	261	54	0	0		0	0	0	0	0
172	1	64	190	-1	424	386	16.2	32	ABplpaappa	288	554	0	0		0	0	0	0	0
173	1	223	17	-1	534	185	11.1	27	MSppaaap	271	900	0	0		0	0	0	0	0
174	1	9	131	-1	638	241	12.3	27	ABalaaappr	259	247	0	0		0	0	0	0	0
175	1	325	264	-1	507	251	3.3	28	ABarapaaap	239	534	0	0		0	0	0	0	0
176	1	277	159	-1	182	186	4.6	29	ABprpppppp	245	358	0	0		0	0	0	0	0
177	1	23	128	-1	387	348	8.7	30	ABplpapaap	277	-1377	0	0		0	0	0	0	0
178	1	119	61	-1	548	163	5.6	28	ABarapppaa	200	0	0	0		0	0	0	0	0
179	1	48	214	-1	508	221	14.2	29	MSpaapaa	424	0	0	0		0	0	0	0	0
180	1	20	250	-1	179	133	12.5	28	ABprapappa	251	14	0	0		0	0	0	0	0
181	1	147	149	-1	313	260	13.8	32	Ealpp	325	-241	0	0		0	0	0	0	0
182	1	329	40	-1	570	198	9.5	26	MSppaaaa	-58	0	0	0		0	0	0	0	0
183	1	123	71	-1	460	369	10.9	29	ABplpaaaap	285	188	0	0		0	0	0	0	0
184	1	320	183	-1	374	288	8.5	30	MSaapapp	382	0	0	0		0	0	0	0	0
185	1	116	184	-1	578	158	16.2	29	ABalaapppp	284	-64	0	0		0	0	0	0	0
186	1	21	218	-1	571	265	17.6	31	MSaaaaap	109	0	0	0		0	0	0	0	0
187	1	284	220	-1	395	120	20.2	33	ABpraappap	308	816	0	0		0	0	0	0	0
188	1	104	321	-1	435	340	9.1	29	ABplpapaaa	246	701	0	0		0	0	0	0	0
189	1	13	200	-1	530	383	10.6	30	ABalppaapp	121	0	0	0		0	0	0	0	0
190	1	334	253	-1	527	209	7.6	27	ABarapaapa	249	44	0	0		0	0	0	0	0
191	1	324	302	-1	197	142	5.5	31	ABprpppapa	250	0	0	0		0	0	0	0	0
192	1	253	51	-1	160	196	20.6	41	Cpaap	411	820	0	0		0	0	0	0	0
193	1	205	203	-1	586	266	4.8	27	ABaraaaapa	260	478	0	0		0	0	0	0	0
194	1	97	125	-1	155	341	11.5	29	ABplapappp	-157	0	0	0		0	0	0	0	0
195	1	200	241	-1	591	230	5.3	27	ABaraaaaap	259	926	0	0		0	0	0	0	0
196	1	247	35	-1	510	228	17.4	28	MSpaaapa	262	715	0	0		0	0	0	0	0
197	1	150	63	-1	320	320	8.6	34	MSaappp	246	0	0	0		0	0	0	0	0
198	1	170	259	-1	522	172	13.5	27	MSppapaa	272	268	0	0		0	0	0	0	0
199	1	291	95	-1	484	231	10.2	27	ABaraapppa	275	1698	0	0		0	0	0	0	0
200	1	307	174	-1	159	176	7.2	28	ABprappppp	400	0	0	0		0	0	0	0	0
201	1	101	134	-1	433	332	22.8	31	ABplaaapap	130	0	0	0		0	0	0	0	0
202	1	222	186	-1	119	294	11.1	33	Caappd	-249	0	0	0		0	0	0	0	0
203	1	226	83	-1	365	399	11.2	28	ABplppapaa	332	0	0	0		0	0	0	0	0
204	1	114	247	-1	532	360	14.9	27	ABalppppaa	397	0	0	0		0	0	0	0	0
205	1	69	165	-1	202	117	14.7	28	ABprapapap	267	-247	0	0		0	0	0	0	0
206	1	176	276	-1	576	279	22.1	30	ABplaaaaaa	-118	0	0	0		0	0	0	0	0
207	1	249	96	-1	305	388	18.6	31	ABplapaapp	306	1679	0	0		0	0	0	0	0
208	1	53	20	-1	380	196	4.2	28	ABprpappaa	-64	0	0	0		0	0	0	0	0
209	1	35	201	-1	243	195	4.5	30	ABprpapppp	211	764	0	0		0	0	0	0	0
210	1	296	172	-1	114	261	7.1	31	Cpappv	309	354	0	0		0	0	0	0	0
211	1	297	283	-1	559	160	20.6	30	ABpraapaaa	-144	0	0	0		0	0	0	0	0
212	1	41	240	-1	197	321	21.2	35	ABarppapp	352	-292	0	0		0	0	0	0	0
213	1	103	81	-1	432	277	7.4	32	ABalpapppp	325	370	0	0		0	0	0	0	0
214	1	276	299	-1	514	279	10.8	29	ABaraapapa	-219	0	0	0		0	0	0	0	0
215	1	317	181	-1	171	282	7.3	29	Capppp	119	0	0	0		0	0	0	0	0
216	1	212	234	-1	498	361	21.4	29	ABplaapapa	274	-743	0	0		0	0	0	0	0
217	1	230	88	-1	490	327	11.1	29	MSapaap	345	0	0	0		0	0	0	0	0
218	1	95	179	-1	550	134	9.1	27	ABpraaaaap	226	-182	0	0		0	0	0	0	0
219	1	174	58	-1	428	99	14.7	29	ABprpaappa	92	0	0	0		0	0	0	0	0
220	1	177	274	-1	512	362	17.7	28	ABalppppap	275	467	0	0		0	0	0	0	0
221	1	199	195	-1	483	287	15.4	30	MSaaapap	263	459	0	0		0	0	0	0	0
222	1	326	64	-1	634	188	12.6	27	ABalaapapa	221	243	0	0		0	0	0	0	0
223	1	5	161	-1	493	116	11.4	29	ABprpaapaa	153	0	0	0		0	0	0	0	0
224	1	91	69	-1	478	161	6.3	27	ABarappppa	269	41	0	0		0	0	0	0	0
225	1	221	223	-1	333	308	12.8	31	Daap	271	634	0	0		0	0	0	0	0
226	1	60	3	-1	626	308	18.2	26	ABalapapaa	-202	0	0	0		0	0	0	0	0
227	1	234	105	-1	512	227	23.2	29	ABarpaaapp	241	-413	0	0		0	0	0	0	0
228	1	211	187	-1	464	297	22.5	30	ABplaaaapp	243	286	0	0		0	0	0	0	0
229	1	78	293	-1	276	244	7.0	30	Z2	254	155	0	0		0	0	0	0	0
230	1	240	297	-1	274	209	16.6	40	Epra	401	371	0	0		0	0	0	0	0
231	1	66	256	-1	178	144	17.2	35	ABarppppp	327	620	0	0		0	0	0	0	0
232	1	264	281	-1	518	157	6.1	28	ABarapppap	275	464	0	0		0	0	0	0	0
233	1	161	311	-1	288	161	3.5	28	ABprppppaa	243	245	0	0		0	0	0	0	0
234	1	52	109	-1	374	274	13.4	30	Ealpa	307	22	0	0		0	0	0	0	0
235	1	254	13	-1	125	206	15.5	37	Cpapa	373	249	0	0		0	0	0	0	0
236	1	4	197	-1	573	189	18.6	29	ABalappppa	239	-142	0	0		0	0	0	0	0
237	1	214	248	-1	467	368	22.6	33	ABplaapapp	334	1212	0	0		0	0	0	0	0
238	1	111	9	-1	426	146	13.8	33	MSppppa	15	0	0	0		0	0	0	0	0
239	1	120	270	-1	515	108	14.3	30	ABpraaaapp	257	241	0	0		0	0	0	0	0
240	1	26	75	-1	482	187	4.4	26	ABarappaaa	194	0	0	0		0	0	0	0	0
241	1	185	152	-1	390	163	10.5	31	MSpppap	-382	0	0	0		0	0	0	0	0
242	1	90	6	-1	349	296	6.1	28	MSaappa	26	0	0	0		0	0	0	0	0
243	1	302	238	-1	475	243	4.8	28	ABarapapaa	153	0	0	0		0	0	0	0	0
244	1	85	176	-1	350	345	21.3	30	ABplapaaap	276	254	0	0		0	0	0	0	0
245	1	70	143	-1	524	133	10.9	29	ABpraaaapa	-188	0	0	0		0	0	0	0	0
246	1	92	60	-1	551	326	4.2	28	ABalpaaaap	260	26	0	0		0	0	0	0	0
247	1	49	235	-1	215	258	13.5	31	Eplpa	246	-122	0	0		0	0	0	0	0
248	1	163	73	-1	430	92	10.3	28	ABprpaaapp	238	119	0	0		0	0	0	0	0
249	1	39	216	-1	263	374	9.2	28	ABplppappp	97	0	0	0		0	0	0	0	0
250	1	255	306	-1	255	339	13.6	31	Cappaa	254	201	0	0		0	0	0	0	0
251	1	331	206	-1	494	355	4.5	29	ABalppapap	-78	0	0	0		0	0	0	0	0
252	1	257	145	-1	271	316	23.4	32	ABarppaapp	318	-347	0	0		0	0	0	0	0
253	1	31	55	-1	548	155	13.7	27	ABpraaapaa	256	186	0	0		0	0	0	0	0
254	1	189	268	-1	468	403	19.0	28	ABplaappaa	-305	0	0	0		0	0	0	0	0
255	1	167	267	-1	475	376	17.3	27	ABalpppppa	42	0	0	0		0	0	0	0	0
256	1	280	292	-1	288	344	6.1	28	ABplppppaa	352	0	0	0		0	0	0	0	0
257	1	127	124	-1	585	310	5.5	28	ABalpaaaaa	27	0	0	0		0	0	0	0	0
258	1	141	322	-1	542	290	23.9	32	ABplaaaaap	286	-263	0	0		0	0	0	0	0
259	1	283	312	-1	415	153	6.6	28	ABprpapaaa	278	0	0	0		0	0	0	0	0
260	1	218	41	-1	246	287	4.3	29	ABplpppppa	260	-588	0	0		0	0	0	0	0
261	1	315	199	-1	321	114	19.4	31	ABprapaaap	307	518	0	0		0	0	0	0	0
262	1	294	26	-1	631	254	16.6	28	ABalappapa	258	-410	0	0		0	0	0	0	0
263	1	290	46	-1	369	148	4.1	31	ABprpapapa	238	-460	0	0		0	0	0	0	0
264	1	309	11	-1	614	280	18.6	29	ABalappapp	78	0	0	0		0	0	0	0	0
265	1	242	202	-1	310	86	15.7	29	ABprapaapp	268	0	0	0		0	0	0	0	0
266	0	275	-1	-1	391	401	12.6	24		205	925	0	0		0	0	0	0	0
267	1	125	31	-1	592	223	19.2	29	ABalapppap	298	-542	0	0		0	0	0	0	0
268	1	121	91	-1	473	267	11.4	29	ABaraapapp	252	448	0	0		0	0	0	0	0
269	1	68	243	-1	324	86	11.8	28	ABprappaaa	258	88	0	0		0	0	0	0	0
270	1	288	295	-1	267	147	10.9	34	Cppaa	337	831	0	0		0	0	0	0	0
271	1	58	310	-1	235	378	16.5	29	ABplappapa	294	170	0	0		0	0	0	0	0
272	1	43	219	-1	157	270	21.4	38	Caaap	381	-20	0	0		0	0	0	0	0
273	1	224	45	329	170	234	5.5	33	Cpppp	332	863	0	0		0	0	0	0	0
274	1	138	108	-1	198	372	13.0	29	ABplappapp	247	51	0	0		0	0	0	0	0
275	1	279	320	-1	330	170	21.8	32	ABarpppapa	240	1110	0	0		0	0	0	0	0
276	1	304	336	-1	189	159	3.5	23	ABprpppapp	196	743	0	0		0	0	0	0	0
277	1	243	107	-1	594	167	8.4	30	ABalaapapp	248	-292	0	0		0	0	0	0	0
278	1	6	32	-1	589	341	5.8	26	ABalpaappa	-22	0	0	0		0	0	0	0	0
279	1	40	155	-1	225	360	20.6	33	ABplapapaa	120	0	0	0		0	0	0	0	0
280	1	233	136	-1	336	182	4.2	28	ABprpappap	265	279	0	0		0	0	0	0	0
281	1	204	318	-1	373	173	21.7	31	ABarpapppp	158	0	0	0		0	0	0	0	0
282	1	2	275	-1	318	102	7.6	29	ABprppappa	244	443	0	0		0	0	0	0	0
283	1	164	254	-1	340	83	17.4	28	ABprapaapa	255	490	0	0		0	0	0	0	0
284	1	15	112	-1	156	339	15.8	30	ABplapappa	306	591	0	0		0	0	0	0	0
285	1	169	177	-1	538	177	18.5	28	ABalappppp	50	0	0	0		0	0	0	0	0
286	1	194	70	-1	214	182	5.2	29	ABprpppppa	264	367	0	0		0	0	0	0	0
287	1	269	300	-1	410	104	7.6	24	ABprppaaap	184	-42	0	0		0	0	0	0	0
288	1	7	92	-1	526	376	6.9	27	ABalppapaa	12	0	0	0		0	0	0	0	0
289	1	166	120	-1	375	387	18.2	31	ABplaapppa	150	0	0	0		0	0	0	0	0
290	1	33	129	-1	469	125	18.6	31	ABpraapapp	272	776	0	0		0	0	0	0	0
291	1	46	166	-1	225	118	18.7	30	ABprapapaa	60	0	0	0		0	0	0	0	0
292	1	248	273	-1	476	324	20.8	26	ABplaaapaa	305	0	0	0		0	0	0	0	0
293	1	241	232	-1	365	264	17.5	33	Ealap	331	-91	0	0		0	0	0	0	0
294	1	155	18	-1	267	387	12.7	28	ABplappaap	351	0	0	0		0	0	0	0	0
295	1	17	54	-1	170	142	9.1	27	ABprappppa	241	1027	0	0		0	0	0	0	0
296	1	316	101	-1	454	402	15.4	29	ABplpaapap	222	144	0	0		0	0	0	0	0
297	1	270	324	-1	369	343	12.7	31	Daaa	300	-362	0	0		0	0	0	0	0
298	1	54	239	-1	515	331	5.7	30	ABalpapaaa	296	0	0	0		0	0	0	0	0
299	1	273	221	-1	446	132	22.3	35	ABarpappa	350	565	0	0		0	0	0	0	0
300	1	38	327	-1	241	225	11.4	37	Eprp	345	501	0	0		0	0	0	0	0
301	1	298	74	-1	610	200	11.2	26	ABalaapaaa	203	-460	0	0		0	0	0	0	0
302	1	158	208	-1	421	330	14.6	33	MSapapp	260	78	0	0		0	0	0	0	0
303	1	50	171	-1	483	177	9.6	29	MSppaap	296	145	0	0		0	0	0	0	0
304	1	140	233	-1	543	318	13.6	28	MSapaaap	242	13	0	0		0	0	0	0	0
305	1	193	104	-1	542	217	16.8	30	MSpaaaap	294	401	0	0		0	0	0	0	0
306	1	145	215	-1	469	227	22.6	33	ABarpaapap	333	-1166	0	0		0	0	0	0	0
307	1	131	72	-1	519	193	5.1	27	ABaraaappp	24	0	0	0		0	0	0	0	0
308	1	99	191	-1	288	316	12.5	31	Capaaa	289	151	0	0		0	0	0	0	0
309	1	188	175	-1	430	173	21.5	30	ABarpapppa	302	560	0	0		0	0	0	0	0
310	1	34	277	-1	436	316	18.5	31	MSappaa	277	284	0	0		0	0	0	0	0
311	1	292	307	-1	133	285	4.4	30	Caappv	273	349	0	0		0	0	0	0	0
312	1	72	38	-1	524	148	20.9	30	ABpraapaap	-194	0	0	0		0	0	0	0	0
313	1	71	68	-1	327	159	10.7	30	Dpap	302	76	0	0		0	0	0	0	0
314	1	321	87	-1	323	364	6.5	27	ABplppaapp	252	425	0	0		0	0	0	0	0
315	1	149	272	-1	343	128	23.4	37	ABarpppaa	373	897	0	0		0	0	0	0	0
316	1	11	135	-1	556	210	4.7	28	ABaraaappa	255	0	0	0		0	0	0	0	0
317	1	229	153	-1	553	260	4.0	25	ABaraaaapp	235	771	0	0		0	0	0	0	0
318	1	312	140	-1	581	198	21.6	29	ABarpapaaa	195	0	0	0		0	0	0	0	0
319	1	128	325	-1	223	190	23.4	41	Cpaaa	418	0	0	0		0	0	0	0	0
320	1	202	158	-1	556	348	19.8	32	ABalapappa	279	110	0	0		0	0	0	0	0
321	1	154	245	-1	380	333	20.4	28	ABplapaaaa	277	-862	0	0		0	0	0	0	0
322	1	146	98	-1	274	89	12.6	30	ABprappaap	259	-883	0	0		0	0	0	0	0
323	1	246	78	-1	200	273	4.1	28	ABplpppppp	259	-530	0	0		0	0	0	0	0
324	1	181	334	-1	277	115	21.6	36	ABarppppa	365	150	0	0		0	0	0	0	0
325	1	12	30	-1	474	291	8.9	28	ABalpapppa	281	483	0	0		0	0	0	0	0
326	1	67	89	-1	426	228	21.8	31	ABarpaappa	299	224	0	0		0	0	0	0	0
327	1	232	296	-1	270	382	17.6	31	ABplappaaa	290	-805	0	0		0	0	0	0	0
328	1	37	265	-1	447	225	11.5	29	ABaraapppp	268	1352	0	0		0	0	0	0	0
329	1	278	290	-1	272	99	17.7	30	ABprappapa	284	978	0	0		0	0	0	0	0
330	1	74	24	-1	188	355	17.1	29	ABplapapap	288	488	0	0		0	0	0	0	0
331	1	198	271	-1	394	358	6.1	29	ABplpapapa	256	1056	0	0		0	0	0	0	0
332	1	245	261	-1	558	230	22.5	29	ABarpaaaap	3	0	0	0		0	0	0	0	0
333	1	227	33	-1	500	188	21.0	31	ABarpapapa	-26	0	0	0		0	0	0	0	0
334	1	286	194	-1	579	230	11.6	27	ABaraappaa	-9	0	0	0		0	0	0	0	0
335	1	225	337	-1	216	309	3.1	23	ABplpppapp	252	0	0	0		0	0	0	0	0
336	1	143	317	-1	403	380	10.7	25	ABplppaaaa	7	0	0	0		0	0	0	0	0
337	1	333	339	-1	452	265	18.5	26	Ealaa	252	-149	0	0		0	0	0	0	0
