# Supplementary material for: The AP-2 Transcription Factor APTF-2 Is Required for Neuroblast and Epidermal Morphogenesis in Caenorhabditis elegans Embryogenesis
Source: PLoS Genet. 2016 May 13;12(5):e1006048. doi: 10.1371/journal.pgen.1006048 (PMC4866721; doi:10.1371/journal.pgen.1006048)
Supplement: S4 Text — (ZIP) [file pgen.1006048.s032.zip › nuclei/t158-nuclei]

1	0	162	-1	-1	429	273	15.9	24		207	-207	0	0		0	0	0	0	0
2	1	91	126	-1	557	378	12.6	29	ABalpppaap	274	-165	0	0		0	0	0	0	0
3	1	226	120	-1	628	305	18.2	27	ABalapapaa	127	0	0	0		0	0	0	0	0
4	1	69	222	-1	446	247	4.2	29	ABarapapap	236	73	0	0		0	0	0	0	0
5	1	155	70	-1	389	226	9.3	32	MSpapaap	100	0	0	0		0	0	0	0	0
6	1	242	173	-1	348	295	6.1	29	MSaappa	22	0	0	0		0	0	0	0	0
7	1	130	24	-1	191	308	12.4	30	Capppa	248	-224	0	0		0	0	0	0	0
8	1	88	136	-1	527	139	16.6	30	ABpraaapap	245	-145	0	0		0	0	0	0	0
9	1	238	204	-1	426	147	13.8	32	MSppppa	332	0	0	0		0	0	0	0	0
10	1	159	9	-1	514	283	14.5	30	MSaaapaa	-19	0	0	0		0	0	0	0	0
11	1	264	85	-1	614	279	19.4	29	ABalappapp	252	94	0	0		0	0	0	0	0
12	1	52	189	-1	380	344	16.4	31	MSapppa	311	253	0	0		0	0	0	0	0
13	1	235	316	-1	127	207	15.6	38	Cpapa	376	164	0	0		0	0	0	0	0
14	1	43	102	-1	456	102	12.5	28	ABprpaapap	266	100	0	0		0	0	0	0	0
15	1	96	167	-1	628	273	12.3	25	ABalappaaa	205	-704	0	0		0	0	0	0	0
16	1	39	208	-1	572	364	17.5	28	ABalapaapp	389	0	0	0		0	0	0	0	0
17	1	173	239	-1	535	184	10.9	27	MSppaaap	277	-26	0	0		0	0	0	0	0
18	1	294	23	-1	270	387	13.1	29	ABplappaap	277	-615	0	0		0	0	0	0	0
19	1	145	302	-1	304	130	5.0	29	ABprppaapp	241	1055	0	0		0	0	0	0	0
20	1	208	122	-1	383	194	4.0	28	ABprpappaa	-46	0	0	0		0	0	0	0	0
21	1	47	212	-1	654	281	12.6	29	ABalaaapal	248	168	0	0		0	0	0	0	0
22	1	73	101	-1	590	292	9.3	29	ABalpaapaa	80	0	0	0		0	0	0	0	0
23	1	89	194	-1	392	94	16.4	29	ABpraapppa	282	493	0	0		0	0	0	0	0
24	1	330	157	-1	185	359	16.4	30	ABplapapap	-191	0	0	0		0	0	0	0	0
25	1	131	40	-1	516	298	21.8	29	ABplaaaapa	65	0	0	0		0	0	0	0	0
26	1	262	278	-1	630	254	17.2	28	ABalappapa	279	6	0	0		0	0	0	0	0
27	1	17	2	-1	367	238	5.2	28	MSpapapp	232	0	0	0		0	0	0	0	0
28	1	124	116	-1	376	309	17.5	31	MSappap	280	-7	0	0		0	0	0	0	0
29	1	54	30	-1	578	373	8.6	28	ABalaaaarr	13	0	0	0		0	0	0	0	0
30	1	325	176	-1	476	286	8.8	29	ABalpapppa	136	0	0	0		0	0	0	0	0
31	1	267	178	-1	587	228	18.7	29	ABalapppap	259	621	0	0		0	0	0	0	0
32	1	278	47	-1	585	342	5.9	26	ABalpaappa	-8	0	0	0		0	0	0	0	0
33	1	333	184	-1	502	188	21.3	30	ABarpapapa	287	308	0	0		0	0	0	0	0
34	1	55	275	-1	236	104	13.5	29	ABprappapp	271	-239	0	0		0	0	0	0	0
35	1	196	229	-1	512	231	17.4	28	MSpaaapa	241	812	0	0		0	0	0	0	0
36	1	112	110	-1	628	328	14.8	33	ABalapaaa	28	0	0	0		0	0	0	0	0
37	1	168	274	-1	600	185	15.5	30	ABalaapppa	93	0	0	0		0	0	0	0	0
38	1	312	42	-1	528	150	21.1	32	ABpraapaap	114	0	0	0		0	0	0	0	0
39	1	94	11	-1	629	240	9.7	30	ABalaaaala	263	-53	0	0		0	0	0	0	0
40	1	182	41	-1	571	201	9.7	26	MSppaaaa	239	-673	0	0		0	0	0	0	0
41	1	260	118	-1	245	278	4.7	28	ABplpppppa	261	-1248	0	0		0	0	0	0	0
42	1	127	171	-1	610	231	15.7	28	ABalapppaa	10	0	0	0		0	0	0	0	0
43	1	64	38	-1	421	311	4.1	32	ABplpappaa	326	-118	0	0		0	0	0	0	0
44	1	105	39	-1	586	318	18.0	29	ABalapapap	215	0	0	0		0	0	0	0	0
45	1	273	309	-1	172	232	3.5	30	Cppppp	295	1258	0	0		0	0	0	0	0
46	1	263	135	-1	366	149	4.2	31	ABprpapapa	231	799	0	0		0	0	0	0	0
47	1	99	284	-1	533	291	4.8	26	ABalpaaapa	258	-13	0	0		0	0	0	0	0
48	0	266	-1	-1	389	401	12.9	24		194	-19	0	0		0	0	0	0	0
49	1	128	203	-1	434	101	18.1	28	ABpraappaa	256	1150	0	0		0	0	0	0	0
50	1	146	44	-1	384	227	22.0	32	ABarpaappp	287	100	0	0		0	0	0	0	0
51	1	192	119	-1	163	196	21.1	40	Cpaap	401	0	0	0		0	0	0	0	0
52	1	122	97	-1	357	83	14.0	29	ABpraapppp	286	61	0	0		0	0	0	0	0
53	1	37	10	-1	497	363	11.6	29	ABplpaaaaa	268	750	0	0		0	0	0	0	0
54	1	295	291	-1	168	143	9.2	26	ABprappppa	258	-299	0	0		0	0	0	0	0
55	1	253	282	-1	551	156	13.6	28	ABpraaapaa	163	0	0	0		0	0	0	0	0
56	1	160	323	-1	448	194	3.6	28	ABarappaap	243	250	0	0		0	0	0	0	0
57	1	97	145	-1	496	237	6.7	31	ABarapaapp	307	-447	0	0		0	0	0	0	0
58	1	219	95	-1	426	99	14.5	29	ABprpaappa	245	739	0	0		0	0	0	0	0
59	1	138	206	-1	278	314	16.5	35	Dapp	336	-3	0	0		0	0	0	0	0
60	1	246	28	-1	547	325	4.4	27	ABalpaaaap	240	649	0	0		0	0	0	0	0
61	1	178	155	-1	552	161	6.3	29	ABarapppaa	256	-118	0	0		0	0	0	0	0
62	1	23	19	-1	309	184	7.2	36	MSpappp	65	0	0	0		0	0	0	0	0
63	1	197	166	-1	324	320	8.6	34	MSaappp	-17	0	0	0		0	0	0	0	0
64	1	222	273	-1	629	185	13.4	26	ABalaapapa	220	247	0	0		0	0	0	0	0
65	1	71	179	-1	492	277	5.1	26	ABalpappaa	251	256	0	0		0	0	0	0	0
66	1	166	92	-1	608	359	16.1	29	ABalapaapa	45	0	0	0		0	0	0	0	0
67	1	118	13	-1	495	308	3.7	27	ABalpapaap	-289	0	0	0		0	0	0	0	0
68	1	313	15	-1	325	164	11.2	30	Dpap	289	674	0	0		0	0	0	0	0
69	1	224	249	-1	479	159	6.2	27	ABarappppa	246	-542	0	0		0	0	0	0	0
70	1	286	149	-1	212	178	5.4	29	ABprpppppa	244	-259	0	0		0	0	0	0	0
71	1	183	241	-1	457	375	10.9	28	ABplpaaaap	259	-377	0	0		0	0	0	0	0
72	1	307	207	-1	521	189	5.0	28	ABaraaappp	-270	0	0	0		0	0	0	0	0
73	1	248	215	-1	425	91	9.6	28	ABprpaaapp	245	-419	0	0		0	0	0	0	0
74	1	301	162	-1	612	199	11.2	26	ABalaapaaa	176	0	0	0		0	0	0	0	0
75	1	240	139	-1	481	187	4.2	27	ABarappaaa	252	-597	0	0		0	0	0	0	0
76	1	92	107	-1	503	129	19.9	29	ABpraapapa	173	0	0	0		0	0	0	0	0
77	1	33	62	-1	498	264	22.3	31	ABarpaapaa	311	-631	0	0		0	0	0	0	0
78	1	323	63	-1	199	268	4.2	28	ABplpppppp	246	-528	0	0		0	0	0	0	0
79	1	30	256	-1	274	98	8.1	29	ABprppappp	284	-160	0	0		0	0	0	0	0
80	1	134	251	-1	329	147	4.4	28	ABprpapapp	213	70	0	0		0	0	0	0	0
81	1	213	213	-1	433	279	7.4	32	ABalpapppp	293	0	0	0		0	0	0	0	0
82	1	109	288	-1	225	120	6.6	29	ABprpppaap	263	-585	0	0		0	0	0	0	0
83	1	203	21	-1	361	397	10.7	29	ABplppapaa	-28	0	0	0		0	0	0	0	0
84	1	11	20	-1	410	301	10.8	27	MSaapapa	145	0	0	0		0	0	0	0	0
85	1	142	127	-1	165	304	4.8	28	ABplappppp	278	236	0	0		0	0	0	0	0
86	1	98	54	-1	553	294	8.5	31	ABalpaapap	470	0	0	0		0	0	0	0	0
87	1	314	230	-1	321	361	6.4	27	ABplppaapp	266	1262	0	0		0	0	0	0	0
88	1	217	78	-1	488	325	11.2	29	MSapaap	278	73	0	0		0	0	0	0	0
89	1	326	214	-1	423	227	21.9	31	ABarpaappa	308	-15	0	0		0	0	0	0	0
90	1	40	330	-1	370	295	3.7	27	ABplpappap	272	481	0	0		0	0	0	0	0
91	1	268	321	-1	474	268	11.4	29	ABaraapapp	266	-481	0	0		0	0	0	0	0
92	1	288	26	-1	522	376	6.8	27	ABalppapaa	333	0	0	0		0	0	0	0	0
93	1	114	310	-1	527	394	13.8	28	ABalpppapa	362	0	0	0		0	0	0	0	0
94	1	56	279	-1	588	298	14.2	28	MSaaaaaa	280	210	0	0		0	0	0	0	0
95	1	199	285	-1	485	230	10.1	27	ABaraapppa	261	19	0	0		0	0	0	0	0
96	1	207	150	-1	303	388	18.8	30	ABplapaapp	263	51	0	0		0	0	0	0	0
97	1	3	4	-1	576	318	21.7	30	ABplaapaaa	246	399	0	0		0	0	0	0	0
98	1	322	233	-1	276	89	13.2	29	ABprappaap	264	1284	0	0		0	0	0	0	0
99	1	74	43	-1	632	287	9.1	28	ABalaaaalp	104	0	0	0		0	0	0	0	0
100	1	125	147	-1	290	157	15.6	33	Dppp	335	7	0	0		0	0	0	0	0
101	1	296	132	-1	457	403	15.5	30	ABplpaapap	144	0	0	0		0	0	0	0	0
102	1	34	338	-1	489	163	13.0	27	MSppapap	260	-495	0	0		0	0	0	0	0
103	1	148	71	-1	117	211	10.8	31	Cpappd	299	232	0	0		0	0	0	0	0
104	1	305	180	-1	539	219	16.7	29	MSpaaaap	269	206	0	0		0	0	0	0	0
105	1	227	7	-1	511	227	23.1	29	ABarpaaapp	288	-503	0	0		0	0	0	0	0
106	1	77	113	-1	494	128	15.4	28	ABpraaappa	130	0	0	0		0	0	0	0	0
107	1	277	308	-1	597	166	8.5	30	ABalaapapp	264	-300	0	0		0	0	0	0	0
108	1	274	253	-1	202	372	12.5	28	ABplappapp	367	0	0	0		0	0	0	0	0
109	1	234	137	-1	375	271	13.9	31	Ealpa	301	443	0	0		0	0	0	0	0
110	1	136	191	-1	339	394	15.1	31	ABplaapppp	-126	0	0	0		0	0	0	0	0
111	1	42	146	-1	474	117	8.7	29	ABprpaaaap	238	434	0	0		0	0	0	0	0
112	1	284	301	-1	156	339	15.5	30	ABplapappa	242	146	0	0		0	0	0	0	0
113	1	19	225	-1	610	331	9.3	27	ABalaaaarl	41	0	0	0		0	0	0	0	0
114	1	165	156	-1	396	260	5.1	26	MSpapapa	47	0	0	0		0	0	0	0	0
115	1	62	254	-1	449	133	6.6	28	ABarappppp	232	476	0	0		0	0	0	0	0
116	1	140	105	-1	283	192	3.6	30	ABprpapppa	34	0	0	0		0	0	0	0	0
117	1	70	87	-1	223	357	9.1	27	ABplapppaa	267	150	0	0		0	0	0	0	0
118	1	21	96	-1	250	145	5.5	29	ABprppppap	274	233	0	0		0	0	0	0	0
119	1	93	248	-1	453	172	15.5	26	MSppappp	174	186	0	0		0	0	0	0	0
120	1	289	261	-1	374	391	17.9	30	ABplaapppa	290	415	0	0		0	0	0	0	0
121	1	9	69	-1	582	233	14.3	30	MSpaaaaa	539	0	0	0		0	0	0	0	0
122	1	152	188	-1	444	293	11.7	29	MSaapaaa	269	532	0	0		0	0	0	0	0
123	1	22	237	-1	399	384	20.5	32	ABplaappap	320	1472	0	0		0	0	0	0	0
124	1	257	165	-1	585	311	5.2	28	ABalpaaaaa	342	0	0	0		0	0	0	0	0
125	1	194	297	-1	159	340	11.2	29	ABplapappp	277	-389	0	0		0	0	0	0	0
126	1	10	255	-1	203	128	9.5	28	ABprapppap	140	0	0	0		0	0	0	0	0
127	1	15	311	-1	211	284	7.4	29	Capapp	251	-266	0	0		0	0	0	0	0
128	1	177	270	-1	386	348	8.7	31	ABplpapaap	275	197	0	0		0	0	0	0	0
129	1	290	35	-1	471	125	18.5	31	ABpraapapp	277	-1116	0	0		0	0	0	0	0
130	1	41	306	-1	430	205	15.8	29	Earaa	233	157	0	0		0	0	0	0	0
131	1	174	1	-1	635	241	12.4	28	ABalaaappr	260	872	0	0		0	0	0	0	0
132	1	151	121	-1	476	378	7.5	29	ABalppappa	231	-227	0	0		0	0	0	0	0
133	1	108	148	-1	469	345	6.9	29	ABalpapapa	268	-386	0	0		0	0	0	0	0
134	1	201	72	-1	432	332	23.4	31	ABplaaapap	-187	0	0	0		0	0	0	0	0
135	1	316	314	-1	555	208	4.5	28	ABaraaappa	249	502	0	0		0	0	0	0	0
136	1	280	197	-1	335	181	4.2	28	ABprpappap	270	1007	0	0		0	0	0	0	0
137	1	141	93	-1	469	224	17.3	31	MSpaaapp	281	428	0	0		0	0	0	0	0
138	1	104	198	-1	594	253	20.5	29	ABarpaaaaa	247	414	0	0		0	0	0	0	0
139	1	58	114	-1	528	234	12.4	29	ABaraappap	-36	0	0	0		0	0	0	0	0
140	1	318	55	-1	585	202	21.6	29	ABarpapaaa	279	552	0	0		0	0	0	0	0
141	1	100	240	-1	217	230	6.3	34	Cpppa	140	0	0	0		0	0	0	0	0
142	1	65	259	-1	405	407	14.7	30	ABplpaappp	303	264	0	0		0	0	0	0	0
143	1	245	27	-1	526	129	11.2	29	ABpraaaapa	244	1087	0	0		0	0	0	0	0
144	1	110	292	-1	479	165	21.9	29	ABarpapapp	238	-841	0	0		0	0	0	0	0
145	1	252	169	-1	273	319	23.1	32	ABarppaapp	299	-578	0	0		0	0	0	0	0
146	1	31	14	-1	330	223	4.7	30	MSpappa	280	0	0	0		0	0	0	0	0
147	1	76	329	-1	374	295	22.9	32	ABplaaappp	328	-170	0	0		0	0	0	0	0
148	1	117	334	-1	292	261	17.5	33	Eplaa	330	314	0	0		0	0	0	0	0
149	1	181	91	-1	310	261	13.5	32	Ealpp	295	-429	0	0		0	0	0	0	0
150	1	167	160	-1	423	382	8.4	28	ABalppappp	269	961	0	0		0	0	0	0	0
151	1	13	151	-1	401	150	3.5	30	ABarappapp	278	-164	0	0		0	0	0	0	0
152	1	241	152	-1	388	159	10.5	32	MSpppap	213	0	0	0		0	0	0	0	0
153	1	317	159	-1	554	260	4.1	24	ABaraaaapp	217	-535	0	0		0	0	0	0	0
154	1	78	192	-1	221	174	9.3	34	Cppap	331	534	0	0		0	0	0	0	0
155	1	279	68	-1	221	361	20.2	33	ABplapapaa	298	443	0	0		0	0	0	0	0
156	1	107	313	-1	323	317	4.0	28	ABplpapppa	254	36	0	0		0	0	0	0	0
157	1	5	245	-1	493	265	18.5	29	MSaaaapp	285	991	0	0		0	0	0	0	0
158	1	320	34	-1	555	346	19.6	30	ABalapappa	114	0	0	0		0	0	0	0	0
159	1	176	163	-1	180	185	4.6	28	ABprpppppp	265	-584	0	0		0	0	0	0	0
160	1	20	303	-1	280	208	11.6	31	Earpp	241	788	0	0		0	0	0	0	0
161	1	223	12	-1	493	115	11.5	29	ABprpaapaa	283	-534	0	0		0	0	0	0	0
162	1	154	250	-1	551	272	12.5	30	ABaraapaap	272	188	0	0		0	0	0	0	0
163	1	126	307	-1	634	209	15.0	30	ABalaaappl	254	596	0	0		0	0	0	0	0
164	1	103	90	-1	616	262	7.3	28	ABaraaaaaa	825	0	0	0		0	0	0	0	0
165	1	205	224	-1	199	117	15.1	28	ABprapapap	266	-1242	0	0		0	0	0	0	0
166	1	291	200	-1	225	117	18.7	30	ABprapapaa	302	-218	0	0		0	0	0	0	0
167	1	80	51	-1	464	201	7.6	27	ABarapappa	244	422	0	0		0	0	0	0	0
168	1	158	36	-1	478	201	13.9	30	MSpaapap	174	0	0	0		0	0	0	0	0
169	1	90	81	-1	530	198	22.8	30	ABarpapaap	247	-788	0	0		0	0	0	0	0
170	1	51	153	-1	507	170	16.4	27	MSppappa	198	-767	0	0		0	0	0	0	0
171	1	303	84	-1	485	173	9.6	30	MSppaap	349	0	0	0		0	0	0	0	0
172	1	210	290	-1	115	255	6.6	32	Cpappv	275	174	0	0		0	0	0	0	0
173	1	86	46	-1	625	313	11.9	27	ABalaaapar	70	0	0	0		0	0	0	0	0
174	1	200	124	-1	157	175	7.6	27	ABprappppp	258	336	0	0		0	0	0	0	0
175	1	309	57	-1	434	173	21.6	30	ABarpapppa	242	1351	0	0		0	0	0	0	0
176	1	244	319	-1	353	346	21.5	30	ABplapaaap	300	981	0	0		0	0	0	0	0
177	1	285	45	-1	542	175	18.5	28	ABalappppp	58	0	0	0		0	0	0	0	0
178	1	149	89	-1	330	374	20.9	28	ABplapaapa	38	0	0	0		0	0	0	0	0
179	1	218	134	-1	550	131	9.7	26	ABpraaaaap	153	0	0	0		0	0	0	0	0
180	1	44	61	-1	589	169	12.4	33	ABalaappa	74	0	0	0		0	0	0	0	0
181	1	215	33	-1	169	279	7.3	28	Capppp	108	0	0	0		0	0	0	0	0
182	1	115	115	-1	612	198	7.6	28	ABalaapaap	228	59	0	0		0	0	0	0	0
183	1	184	59	-1	373	286	8.6	28	MSaapapp	280	659	0	0		0	0	0	0	0
184	1	185	181	-1	577	162	16.4	31	ABalaapppp	416	0	0	0		0	0	0	0	0
185	1	135	258	-1	536	254	21.8	29	ABarpaaapa	250	-82	0	0		0	0	0	0	0
186	1	202	94	-1	117	294	10.8	33	Caappd	305	506	0	0		0	0	0	0	0
187	1	228	6	-1	462	298	22.3	31	ABplaaaapp	187	0	0	0		0	0	0	0	0
188	1	72	73	-1	462	256	14.5	29	MSaaapp	161	0	0	0		0	0	0	0	0
189	1	61	88	-1	429	386	12.6	30	ABplpaaapp	282	-126	0	0		0	0	0	0	0
190	1	172	244	-1	423	381	15.9	31	ABplpaappa	284	-56	0	0		0	0	0	0	0
191	1	308	185	-1	291	319	12.3	30	Capaaa	268	-149	0	0		0	0	0	0	0
192	1	25	209	-1	507	331	22.5	30	ABplaapaap	266	0	0	0		0	0	0	0	0
193	1	153	65	-1	550	354	7.5	29	ABalpaappp	266	0	0	0		0	0	0	0	0
194	1	334	265	-1	586	230	11.5	28	ABaraappaa	-28	0	0	0		0	0	0	0	0
195	1	221	217	-1	484	286	15.5	29	MSaaapap	-70	0	0	0		0	0	0	0	0
196	1	119	32	-1	576	240	8.0	29	ABaraaapaa	104	0	0	0		0	0	0	0	0
197	1	236	331	-1	576	193	18.5	28	ABalappppa	285	280	0	0		0	0	0	0	0
198	1	163	168	-1	243	103	10.2	27	ABprapppaa	242	70	0	0		0	0	0	0	0
199	1	261	112	-1	321	114	19.4	31	ABprapaaap	308	717	0	0		0	0	0	0	0
200	1	189	272	-1	524	382	10.3	31	ABalppaapp	268	749	0	0		0	0	0	0	0
201	1	209	266	-1	241	191	4.4	30	ABprpapppp	231	1395	0	0		0	0	0	0	0
202	1	265	315	-1	311	83	15.7	29	ABprapaapp	291	890	0	0		0	0	0	0	0
203	1	193	75	-1	587	269	5.2	27	ABaraaaapa	274	-145	0	0		0	0	0	0	0
204	1	123	227	-1	418	177	10.5	30	MSpppaa	81	0	0	0		0	0	0	0	0
205	1	68	143	-1	442	158	3.9	30	ABarappapa	188	0	0	0		0	0	0	0	0
206	1	251	108	-1	490	356	4.4	29	ABalppapap	282	-1134	0	0		0	0	0	0	0
207	1	85	74	-1	429	237	8.5	29	MSpapaaa	278	-220	0	0		0	0	0	0	0
208	1	302	193	269	420	329	14.5	31	MSapapp	199	-261	0	0		0	0	0	0	0
209	1	113	56	-1	288	313	3.9	29	ABplpapppp	265	-86	0	0		0	0	0	0	0
210	1	12	187	-1	315	335	15.6	32	Dapa	299	1	0	0		0	0	0	0	0
211	1	129	223	-1	529	227	4.2	27	ABarapaaaa	182	0	0	0		0	0	0	0	0
212	1	106	276	-1	590	263	11.2	27	ABaraapaaa	244	1267	0	0		0	0	0	0	0
213	1	81	210	-1	254	273	13.6	33	Eplap	287	-136	0	0		0	0	0	0	0
214	1	179	183	-1	510	216	14.0	27	MSpaapaa	228	424	0	0		0	0	0	0	0
215	1	306	257	-1	468	232	22.4	32	ABarpaapap	286	-758	0	0		0	0	0	0	0
216	1	249	211	-1	261	374	9.0	27	ABplppappp	270	685	0	0		0	0	0	0	0
217	1	8	327	-1	345	90	8.8	29	ABprppapap	262	1038	0	0		0	0	0	0	0
218	1	186	260	-1	569	267	17.5	31	MSaaaaap	310	459	0	0		0	0	0	0	0
219	1	272	247	-1	158	274	21.0	40	Caaap	400	-718	0	0		0	0	0	0	0
220	1	187	48	-1	399	119	19.6	32	ABpraappap	197	0	0	0		0	0	0	0	0
221	1	299	289	-1	444	132	21.8	34	ABarpappa	327	-114	0	0		0	0	0	0	0
222	1	60	117	-1	401	338	22.5	31	ABplaaappa	97	0	0	0		0	0	0	0	0
223	1	225	170	-1	337	306	12.9	32	Daap	316	1255	0	0		0	0	0	0	0
224	1	75	67	-1	432	353	6.2	29	ABalpapapp	-64	0	0	0		0	0	0	0	0
225	1	26	125	-1	539	233	8.7	30	ABaraaapap	107	0	0	0		0	0	0	0	0
226	1	46	317	-1	211	329	4.6	31	ABplpppapa	295	294	0	0		0	0	0	0	0
227	1	133	286	-1	266	295	7.4	31	Capaap	299	1269	0	0		0	0	0	0	0
228	1	95	144	-1	513	309	8.0	27	ABalpaaapp	-116	0	0	0		0	0	0	0	0
229	1	28	29	-1	420	218	5.4	30	ABarapappp	302	194	0	0		0	0	0	0	0
230	1	18	111	-1	539	272	16.6	30	MSaaaapa	271	-446	0	0		0	0	0	0	0
231	1	57	205	-1	502	132	7.5	28	ABprpaaaaa	-186	0	0	0		0	0	0	0	0
232	1	293	262	-1	371	259	17.5	33	Ealap	304	-182	0	0		0	0	0	0	0
233	1	304	202	-1	544	320	13.5	28	MSapaaap	253	-300	0	0		0	0	0	0	0
234	1	216	16	-1	502	369	21.6	29	ABplaapapa	153	0	0	0		0	0	0	0	0
235	1	247	271	-1	218	257	14.4	31	Eplpa	272	171	0	0		0	0	0	0	0
236	1	82	161	-1	365	120	19.2	28	ABprapaaaa	241	0	0	0		0	0	0	0	0
237	1	67	158	-1	322	283	21.8	33	ABarppaapa	329	-991	0	0		0	0	0	0	0
238	1	243	295	-1	476	240	4.7	28	ABarapapaa	260	466	0	0		0	0	0	0	0
239	1	298	104	-1	510	329	6.3	30	ABalpapaaa	290	0	0	0		0	0	0	0	0
240	1	212	99	-1	197	321	20.7	35	ABarppapp	351	579	0	0		0	0	0	0	0
241	1	195	128	-1	585	232	5.1	27	ABaraaaaap	255	620	0	0		0	0	0	0	0
242	1	66	268	-1	190	337	7.6	28	ABplapppap	266	1383	0	0		0	0	0	0	0
243	1	269	3	-1	326	84	11.8	28	ABprappaaa	273	1774	0	0		0	0	0	0	0
244	1	170	216	-1	257	317	10.3	28	Capapa	222	751	0	0		0	0	0	0	0
245	1	321	280	-1	379	328	20.4	30	ABplapaaaa	253	-497	0	0		0	0	0	0	0
246	1	1	333	-1	521	337	19.4	28	ABalapappp	255	147	0	0		0	0	0	0	0
247	1	204	66	-1	534	361	14.9	27	ABalppppaa	280	0	0	0		0	0	0	0	0
248	1	237	76	-1	466	365	22.5	31	ABplaapapp	291	529	0	0		0	0	0	0	0
249	1	84	49	-1	132	288	16.3	34	Caapa	334	604	0	0		0	0	0	0	0
250	1	180	175	-1	179	131	12.7	28	ABprapappa	13	0	0	0		0	0	0	0	0
251	1	36	294	-1	381	131	6.4	28	ABprpapaap	266	671	0	0		0	0	0	0	0
252	1	7	60	-1	462	289	5.4	31	ABalpappap	495	0	0	0		0	0	0	0	0
253	1	190	130	-1	527	205	7.5	27	ABarapaapa	270	-69	0	0		0	0	0	0	0
254	1	283	328	-1	340	83	17.5	27	ABprapaapa	224	-774	0	0		0	0	0	0	0
255	1	38	77	-1	406	95	11.9	31	ABprpaappp	266	477	0	0		0	0	0	0	0
256	1	231	131	-1	179	146	17.5	35	ABarppppp	258	0	0	0		0	0	0	0	0
257	1	143	219	-1	416	267	13.2	33	MSaapaap	131	0	0	0		0	0	0	0	0
258	1	144	320	-1	298	382	9.1	27	ABplppappa	531	0	0	0		0	0	0	0	0
259	1	198	235	-1	521	170	13.0	27	MSppapaa	40	0	0	0		0	0	0	0	0
260	1	45	335	-1	628	349	10.3	24	ABalppaaaa	202	-265	0	0		0	0	0	0	0
261	1	332	226	-1	561	230	22.4	29	ABarpaaaap	292	0	0	0		0	0	0	0	0
262	1	120	304	-1	234	363	6.1	28	ABplpppaap	277	430	0	0		0	0	0	0	0
263	1	137	86	-1	378	97	8.4	29	ABprppapaa	96	0	0	0		0	0	0	0	0
264	1	175	220	-1	508	248	3.4	29	ABarapaaap	268	-764	0	0		0	0	0	0	0
265	1	328	190	-1	449	222	11.5	29	ABaraapppp	96	0	0	0		0	0	0	0	0
266	1	16	109	-1	219	321	12.2	30	Cappap	224	405	0	0		0	0	0	0	0
267	1	255	79	-1	478	376	17.2	27	ABalpppppa	240	908	0	0		0	0	0	0	0
268	1	254	322	-1	469	403	19.1	27	ABplaappaa	7	0	0	0		0	0	0	0	0
269	1	48	138	-1	357	370	7.5	27	ABplppaapa	241	233	0	0		0	0	0	0	0
270	1	239	123	-1	514	105	14.5	29	ABpraaaapp	-49	0	0	0		0	0	0	0	0
271	1	331	50	-1	394	353	5.8	29	ABplpapapa	430	0	0	0		0	0	0	0	0
272	1	315	195	-1	347	121	23.4	37	ABarpppaa	374	559	0	0		0	0	0	0	0
273	1	292	283	-1	477	325	20.8	26	ABplaaapaa	204	-325	0	0		0	0	0	0	0
274	1	220	98	-1	513	364	17.9	28	ABalppppap	247	-1095	0	0		0	0	0	0	0
275	1	282	58	-1	316	104	7.4	29	ABprppappa	239	133	0	0		0	0	0	0	0
276	1	206	326	-1	577	280	22.4	29	ABplaaaaaa	180	0	0	0		0	0	0	0	0
277	1	310	80	-1	439	317	18.4	31	MSappaa	7	0	0	0		0	0	0	0	0
278	1	147	300	-1	329	388	9.3	27	ABplppapap	92	0	0	0		0	0	0	0	0
279	1	169	22	-1	356	210	15.5	31	Earap	271	496	0	0		0	0	0	0	0
280	1	59	325	-1	344	112	6.0	27	ABprppaapa	229	-277	0	0		0	0	0	0	0
281	1	232	199	-1	518	156	5.9	29	ABarapppap	81	0	0	0		0	0	0	0	0
282	1	6	177	-1	600	360	11.1	29	ABalppaaap	259	168	0	0		0	0	0	0	0
283	1	211	31	-1	559	165	21.0	30	ABpraapaaa	180	0	0	0		0	0	0	0	0
284	1	101	82	340	341	228	22.4	35	ABarppaaa	259	116	0	0		0	0	0	0	0
285	1	27	252	-1	461	407	11.7	27	ABplpaaapa	244	342	0	0		0	0	0	0	0
286	1	32	164	-1	577	325	11.7	25	MSapaaaa	41	0	0	0		0	0	0	0	0
287	0	139	-1	-1	552	382	10.0	24		343	0	0	0		0	0	0	0	0
288	1	111	293	-1	447	109	9.2	28	ABprpaaapa	121	0	0	0		0	0	0	0	0
289	1	132	17	-1	566	156	9.2	28	ABpraaaaaa	281	142	0	0		0	0	0	0	0
290	1	329	242	-1	271	102	17.7	30	ABprappapa	282	666	0	0		0	0	0	0	0
291	1	102	324	-1	338	135	14.4	31	Dppa	309	646	0	0		0	0	0	0	0
292	1	256	277	-1	288	343	5.6	28	ABplppppaa	264	-613	0	0		0	0	0	0	0
293	1	229	342	-1	275	234	6.9	32	Z2	179	364	0	0		0	0	0	0	0
294	1	121	336	-1	452	129	16.3	31	ABpraaappp	314	1205	0	0		0	0	0	0	0
295	1	270	186	-1	267	147	11.5	35	Cppaa	318	0	0	0		0	0	0	0	0
296	1	327	129	-1	271	381	17.9	31	ABplappaaa	283	760	0	0		0	0	0	0	0
297	1	230	228	-1	279	208	16.6	38	Epra	385	301	0	0		0	0	0	0	0
298	1	87	140	-1	246	325	4.5	29	ABplppppap	63	0	0	0		0	0	0	0	0
299	1	214	52	-1	516	278	10.9	29	ABaraapapa	174	0	0	0		0	0	0	0	0
300	1	287	236	-1	408	105	7.6	24	ABprppaaap	187	911	0	0		0	0	0	0	0
301	1	157	154	-1	266	117	5.4	30	ABprpppaaa	245	324	0	0		0	0	0	0	0
302	1	191	83	-1	194	142	5.5	30	ABprpppapa	-32	0	0	0		0	0	0	0	0
303	1	171	305	-1	151	327	8.1	27	ABplappppa	264	-25	0	0		0	0	0	0	0
304	1	164	299	-1	380	140	13.6	30	Dpaa	246	810	0	0		0	0	0	0	0
305	1	83	234	-1	146	169	11.3	29	ABprapappp	143	0	0	0		0	0	0	0	0
306	1	250	246	-1	256	341	13.6	30	Cappaa	292	477	0	0		0	0	0	0	0
307	1	311	263	-1	132	283	4.5	30	Caappv	295	34	0	0		0	0	0	0	0
308	1	116	133	-1	360	201	10.7	31	Earpa	294	223	0	0		0	0	0	0	0
309	1	63	174	-1	440	368	18.9	32	ABalpppppp	475	0	0	0		0	0	0	0	0
310	1	271	103	-1	237	380	16.4	29	ABplappapa	52	0	0	0		0	0	0	0	0
311	1	233	332	-1	285	159	3.5	28	ABprppppaa	241	574	0	0		0	0	0	0	0
312	1	259	106	-1	415	153	6.6	29	ABprpapaaa	212	0	0	0		0	0	0	0	0
313	1	161	267	-1	513	400	17.5	29	ABalpppapp	253	349	0	0		0	0	0	0	0
314	1	49	25	-1	283	179	21.4	34	ABarpppapp	288	1429	0	0		0	0	0	0	0
315	1	24	53	-1	411	128	9.4	29	ABprppaaaa	211	230	0	0		0	0	0	0	0
316	1	2	196	-1	492	379	14.5	30	ABplpaapaa	255	-152	0	0		0	0	0	0	0
317	1	336	281	-1	400	381	10.7	27	ABplppaaaa	226	282	0	0		0	0	0	0	0
318	1	281	100	-1	379	170	21.8	30	ABarpapppp	86	0	0	0		0	0	0	0	0
319	1	50	142	218	474	333	15.2	33	MSapapa	149	0	0	0		0	0	0	0	0
320	1	275	264	-1	338	168	22.2	31	ABarpppapa	165	0	0	0		0	0	0	0	0
321	1	188	64	-1	433	339	9.2	29	ABplpapaaa	380	0	0	0		0	0	0	0	0
322	1	258	287	-1	545	295	23.8	31	ABplaaaaap	312	331	0	0		0	0	0	0	0
323	1	14	141	-1	242	276	22.5	39	Caaaa	396	1002	0	0		0	0	0	0	0
324	1	297	8	-1	369	345	12.7	30	Daaa	82	0	0	0		0	0	0	0	0
325	1	319	37	-1	224	194	23.6	42	Cpaaa	30	0	0	0		0	0	0	0	0
326	1	35	312	-1	290	354	22.2	34	ABarppapa	46	0	0	0		0	0	0	0	0
327	1	300	298	-1	236	226	11.0	38	Eprp	388	0	0	0		0	0	0	0	0
328	1	53	243	-1	583	381	14.3	29	ABalpppaaa	196	0	0	0		0	0	0	0	0
329	1	273	232	-1	168	223	7.5	29	Cppppa	244	70	0	0		0	0	0	0	0
330	1	29	5	-1	377	165	16.9	32	MSppppp	286	940	0	0		0	0	0	0	0
331	1	79	231	-1	339	305	18.5	32	MSapppp	325	40	0	0		0	0	0	0	0
332	1	4	172	-1	350	339	4.7	29	ABplpapapp	246	-1451	0	0		0	0	0	0	0
333	1	156	296	-1	170	260	11.1	32	Eplpp	286	846	0	0		0	0	0	0	0
334	1	324	221	-1	279	118	21.6	37	ABarppppa	190	0	0	0		0	0	0	0	0
335	1	150	201	-1	278	368	6.4	30	ABplpppaaa	284	0	0	0		0	0	0	0	0
336	1	276	337	-1	185	157	3.4	25	ABprpppapp	121	0	0	0		0	0	0	0	0
337	1	335	238	-1	219	299	3.1	23	ABplpppapp	654	0	0	0		0	0	0	0	0
338	1	96	182	-1	619	281	15.6	26	ABalappaap	279	0	0	0		0	0	0	0	0
339	1	337	341	-1	445	262	18.5	28	Ealaa	214	-103	0	0		0	0	0	0	0
