# Supplementary material for: The AP-2 Transcription Factor APTF-2 Is Required for Neuroblast and Epidermal Morphogenesis in Caenorhabditis elegans Embryogenesis
Source: PLoS Genet. 2016 May 13;12(5):e1006048. doi: 10.1371/journal.pgen.1006048 (PMC4866721; doi:10.1371/journal.pgen.1006048)
Supplement: S4 Text — (ZIP) [file pgen.1006048.s032.zip › nuclei/t159-nuclei]

1	1	131	107	-1	638	237	12.3	29	ABalaaappr	226	250	0	0		0	0	0	0	0
2	1	27	199	-1	367	238	5.1	28	MSpapapp	283	0	0	0		0	0	0	0	0
3	1	243	94	-1	321	85	11.6	27	ABprappaaa	274	-89	0	0		0	0	0	0	0
4	1	97	47	-1	576	322	21.7	30	ABplaapaaa	261	81	0	0		0	0	0	0	0
5	1	330	229	-1	379	167	17.0	33	MSppppp	302	285	0	0		0	0	0	0	0
6	1	187	201	-1	464	298	22.6	31	ABplaaaapp	293	112	0	0		0	0	0	0	0
7	1	105	273	-1	511	221	23.1	28	ABarpaaapp	281	-1187	0	0		0	0	0	0	0
8	1	324	326	-1	369	347	12.6	31	Daaa	312	-322	0	0		0	0	0	0	0
9	1	10	149	-1	513	287	14.5	30	MSaaapaa	179	0	0	0		0	0	0	0	0
10	1	53	106	-1	496	364	11.5	29	ABplpaaaaa	276	-246	0	0		0	0	0	0	0
11	1	39	255	-1	621	235	9.3	28	ABalaaaala	255	579	0	0		0	0	0	0	0
12	1	161	195	-1	491	119	11.4	29	ABprpaapaa	141	0	0	0		0	0	0	0	0
13	1	67	314	-1	492	308	3.7	29	ABalpapaap	252	-412	0	0		0	0	0	0	0
14	1	146	105	-1	330	220	4.6	30	MSpappa	284	0	0	0		0	0	0	0	0
15	1	68	150	-1	323	161	11.4	30	Dpap	278	-598	0	0		0	0	0	0	0
16	1	234	76	-1	501	366	21.5	29	ABplaapapa	151	0	0	0		0	0	0	0	0
17	1	289	16	-1	563	155	8.8	28	ABpraaaaaa	72	0	0	0		0	0	0	0	0
18	0	1	-1	-1	429	271	15.8	24		205	-1187	0	0		0	0	0	0	0
19	1	62	17	-1	307	180	7.3	36	MSpappp	427	0	0	0		0	0	0	0	0
20	1	84	82	-1	408	304	11.0	27	MSaapapa	246	198	0	0		0	0	0	0	0
21	1	83	276	-1	364	398	10.7	29	ABplppapaa	259	-343	0	0		0	0	0	0	0
22	1	279	140	-1	353	210	15.6	31	Earap	308	-132	0	0		0	0	0	0	0
23	1	18	322	-1	269	389	13.1	29	ABplappaap	281	-312	0	0		0	0	0	0	0
24	1	7	97	-1	188	311	12.3	29	Capppa	283	129	0	0		0	0	0	0	0
25	1	314	138	-1	281	180	21.8	33	ABarpppapp	297	171	0	0		0	0	0	0	0
26	1	92	113	-1	523	373	6.7	27	ABalppapaa	-4	0	0	0		0	0	0	0	0
27	1	143	89	-1	523	127	11.0	29	ABpraaaapa	263	161	0	0		0	0	0	0	0
28	1	60	208	-1	545	319	4.2	27	ABalpaaaap	244	13	0	0		0	0	0	0	0
29	1	229	81	-1	416	219	5.4	31	ABarapappp	260	189	0	0		0	0	0	0	0
30	1	29	141	-1	575	375	8.5	28	ABalaaaarr	-1	0	0	0		0	0	0	0	0
31	1	283	44	-1	556	160	20.7	30	ABpraapaaa	-442	0	0	0		0	0	0	0	0
32	1	196	225	-1	574	239	8.6	29	ABaraaapaa	81	0	0	0		0	0	0	0	0
33	1	181	269	-1	172	281	7.4	28	Capppp	265	-143	0	0		0	0	0	0	0
34	1	158	281	-1	559	344	19.4	29	ABalapappa	262	123	0	0		0	0	0	0	0
35	1	129	124	-1	470	129	18.3	30	ABpraapapp	309	923	0	0		0	0	0	0	0
36	1	168	329	-1	477	205	14.1	30	MSpaapap	296	-140	0	0		0	0	0	0	0
37	1	325	188	-1	224	195	23.3	40	Cpaaa	402	212	0	0		0	0	0	0	0
38	1	43	238	-1	420	310	4.1	32	ABplpappaa	322	158	0	0		0	0	0	0	0
39	1	44	70	-1	587	320	17.7	30	ABalapapap	-239	0	0	0		0	0	0	0	0
40	1	25	122	-1	515	299	22.3	30	ABplaaaapa	235	1003	0	0		0	0	0	0	0
41	1	40	31	-1	571	198	9.8	28	MSppaaaa	222	1209	0	0		0	0	0	0	0
42	1	38	226	-1	522	150	21.3	31	ABpraapaap	108	0	0	0		0	0	0	0	0
43	1	99	192	-1	631	284	9.3	29	ABalaaaalp	237	-521	0	0		0	0	0	0	0
44	1	50	324	-1	383	226	22.4	32	ABarpaappp	318	195	0	0		0	0	0	0	0
45	1	177	167	-1	540	175	18.5	28	ABalappppp	245	379	0	0		0	0	0	0	0
46	1	173	162	-1	632	313	11.7	28	ABalaaapar	273	418	0	0		0	0	0	0	0
47	1	32	178	-1	587	338	5.8	27	ABalpaappa	344	0	0	0		0	0	0	0	0
48	1	220	159	-1	399	116	19.8	32	ABpraappap	285	502	0	0		0	0	0	0	0
49	1	249	212	-1	131	293	16.2	35	Caapa	338	1213	0	0		0	0	0	0	0
50	1	271	196	-1	396	352	5.7	29	ABplpapapa	288	107	0	0		0	0	0	0	0
51	1	167	45	-1	460	204	7.8	26	ABarapappa	260	438	0	0		0	0	0	0	0
52	1	299	25	-1	509	278	10.9	30	ABaraapapa	291	437	0	0		0	0	0	0	0
53	1	315	68	-1	410	128	9.3	28	ABprppaaaa	219	-82	0	0		0	0	0	0	0
54	1	86	20	-1	552	293	8.8	31	ABalpaapap	311	610	0	0		0	0	0	0	0
55	1	140	215	-1	577	210	21.6	29	ABarpapaaa	-415	0	0	0		0	0	0	0	0
56	1	209	32	-1	284	309	3.7	28	ABplpapppp	227	-96	0	0		0	0	0	0	0
57	1	175	203	-1	430	171	21.9	30	ABarpapppa	296	-207	0	0		0	0	0	0	0
58	1	275	210	-1	315	102	7.6	28	ABprppappa	272	-506	0	0		0	0	0	0	0
59	1	183	337	-1	371	286	8.7	28	MSaapapp	257	1347	0	0		0	0	0	0	0
60	1	252	311	-1	459	287	5.5	30	ABalpappap	301	788	0	0		0	0	0	0	0
61	1	180	52	86	586	165	12.3	33	ABalaappa	75	0	0	0		0	0	0	0	0
62	1	77	325	-1	499	263	22.4	31	ABarpaapaa	251	1622	0	0		0	0	0	0	0
63	1	78	334	-1	199	270	4.5	28	ABplpppppp	255	85	0	0		0	0	0	0	0
64	1	321	194	-1	436	340	9.3	29	ABplpapaaa	271	65	0	0		0	0	0	0	0
65	1	193	48	-1	554	351	7.4	28	ABalpaappp	-48	0	0	0		0	0	0	0	0
66	1	247	298	-1	531	365	14.9	29	ABalppppaa	256	333	0	0		0	0	0	0	0
67	1	224	66	-1	432	356	6.1	29	ABalpapapp	294	0	0	0		0	0	0	0	0
68	1	155	299	-1	221	367	20.3	31	ABplapapaa	299	435	0	0		0	0	0	0	0
69	1	121	53	-1	582	230	14.4	31	MSpaaaaa	287	185	0	0		0	0	0	0	0
70	1	5	12	-1	387	223	9.5	32	MSpapaap	285	122	0	0		0	0	0	0	0
71	1	103	200	-1	117	211	11.4	31	Cpappd	307	1602	0	0		0	0	0	0	0
72	1	134	294	-1	434	333	23.4	31	ABplaaapap	-183	0	0	0		0	0	0	0	0
73	1	188	242	-1	463	261	14.7	29	MSaaapp	206	0	0	0		0	0	0	0	0
74	1	207	109	-1	425	239	8.5	30	MSpapaaa	257	0	0	0		0	0	0	0	0
75	1	203	121	-1	581	266	5.5	27	ABaraaaapa	229	360	0	0		0	0	0	0	0
76	1	248	179	-1	469	365	22.3	32	ABplaapapp	266	166	0	0		0	0	0	0	0
77	1	255	55	-1	411	97	12.2	32	ABprpaappp	325	116	0	0		0	0	0	0	0
78	1	88	87	-1	485	326	11.5	30	MSapaap	97	0	0	0		0	0	0	0	0
79	1	267	253	-1	476	372	17.1	27	ABalpppppa	273	161	0	0		0	0	0	0	0
80	1	277	231	-1	442	318	18.4	31	MSappaa	321	0	0	0		0	0	0	0	0
81	1	169	223	-1	529	192	22.7	28	ABarpapaap	277	-371	0	0		0	0	0	0	0
82	1	284	310	-1	324	220	21.5	31	ABarppaaap	278	-1137	0	0		0	0	0	0	0
83	1	302	3	-1	189	142	5.5	29	ABprpppapa	267	-661	0	0		0	0	0	0	0
84	1	171	43	-1	483	175	9.9	30	MSppaap	304	473	0	0		0	0	0	0	0
85	1	11	10	-1	620	278	19.2	31	ABalappapp	282	454	0	0		0	0	0	0	0
86	1	263	6	-1	378	97	8.5	29	ABprppapaa	268	-520	0	0		0	0	0	0	0
87	1	117	116	-1	218	359	8.8	27	ABplapppaa	251	1094	0	0		0	0	0	0	0
88	1	189	206	-1	431	393	12.5	30	ABplpaaapp	196	0	0	0		0	0	0	0	0
89	1	178	131	-1	330	372	20.8	28	ABplapaapa	254	1050	0	0		0	0	0	0	0
90	1	164	224	-1	610	261	7.9	27	ABaraaaaaa	201	0	0	0		0	0	0	0	0
91	1	149	186	-1	310	261	13.4	34	Ealpp	337	1059	0	0		0	0	0	0	0
92	1	66	111	-1	604	361	15.9	28	ABalapaapa	270	1581	0	0		0	0	0	0	0
93	1	137	170	-1	470	225	17.5	31	MSpaaapp	105	0	0	0		0	0	0	0	0
94	1	186	317	-1	114	295	10.5	33	Caappd	337	-443	0	0		0	0	0	0	0
95	1	58	85	-1	424	105	14.4	30	ABprpaappa	258	-211	0	0		0	0	0	0	0
96	1	118	265	-1	245	145	5.4	30	ABprppppap	271	-730	0	0		0	0	0	0	0
97	1	52	302	-1	354	85	13.6	30	ABpraapppp	170	0	0	0		0	0	0	0	0
98	1	274	297	-1	511	367	18.0	27	ABalppppap	275	1049	0	0		0	0	0	0	0
99	1	240	96	-1	198	326	20.6	35	ABarppapp	355	506	0	0		0	0	0	0	0
100	1	318	340	-1	377	174	21.0	22	ABarpapppp	154	-75	0	0		0	0	0	0	0
101	1	22	133	-1	589	292	10.0	27	ABalpaapaa	188	0	0	0		0	0	0	0	0
102	1	14	99	-1	455	106	12.3	30	ABprpaapap	247	1070	0	0		0	0	0	0	0
103	1	310	217	-1	239	382	16.4	30	ABplappapa	269	52	0	0		0	0	0	0	0
104	1	239	18	-1	511	332	5.9	29	ABalpapaaa	245	0	0	0		0	0	0	0	0
105	1	116	246	-1	281	189	3.5	30	ABprpapppa	250	46	0	0		0	0	0	0	0
106	1	312	117	-1	414	157	6.6	29	ABprpapaaa	317	0	0	0		0	0	0	0	0
107	1	76	84	-1	501	128	19.7	29	ABpraapapa	172	0	0	0		0	0	0	0	0
108	1	206	160	-1	490	360	4.4	29	ABalppapap	351	0	0	0		0	0	0	0	0
109	1	266	110	-1	215	326	11.9	29	Cappap	234	-546	0	0		0	0	0	0	0
110	1	36	36	-1	623	334	14.3	33	ABalapaaa	-41	0	0	0		0	0	0	0	0
111	1	230	169	-1	539	275	17.0	29	MSaaaapa	-44	0	0	0		0	0	0	0	0
112	1	199	182	-1	321	115	19.4	31	ABprapaaap	48	0	0	0		0	0	0	0	0
113	1	106	56	-1	490	130	15.0	26	ABpraaappa	257	765	0	0		0	0	0	0	0
114	1	139	280	-1	526	233	12.7	31	ABaraappap	283	63	0	0		0	0	0	0	0
115	1	182	251	-1	615	205	7.1	28	ABalaapaap	281	-130	0	0		0	0	0	0	0
116	1	28	274	-1	368	306	17.5	32	MSappap	328	-453	0	0		0	0	0	0	0
117	1	222	233	-1	398	340	22.6	29	ABplaaappa	287	-350	0	0		0	0	0	0	0
118	1	41	292	-1	245	279	5.1	28	ABplpppppa	169	0	0	0		0	0	0	0	0
119	1	51	5	-1	164	198	21.3	39	Cpaap	390	-468	0	0		0	0	0	0	0
120	1	3	184	-1	627	315	17.9	26	ABalapapaa	245	0	0	0		0	0	0	0	0
121	1	132	312	-1	477	373	7.7	29	ABalppappa	254	78	0	0		0	0	0	0	0
122	1	20	108	-1	383	194	4.3	28	ABprpappaa	132	0	0	0		0	0	0	0	0
123	1	270	15	-1	509	106	14.6	29	ABpraaaapp	256	-49	0	0		0	0	0	0	0
124	1	174	130	-1	154	175	7.9	29	ABprappppp	330	0	0	0		0	0	0	0	0
125	1	225	22	-1	539	234	8.9	31	ABaraaapap	376	0	0	0		0	0	0	0	0
126	1	2	260	-1	550	377	12.4	30	ABalpppaap	262	124	0	0		0	0	0	0	0
127	1	85	176	-1	166	307	4.8	28	ABplappppp	278	842	0	0		0	0	0	0	0
128	1	241	123	-1	579	230	5.5	27	ABaraaaaap	229	-8	0	0		0	0	0	0	0
129	1	296	50	-1	274	380	17.8	31	ABplappaaa	280	433	0	0		0	0	0	0	0
130	1	253	23	-1	522	203	7.7	28	ABarapaapa	283	42	0	0		0	0	0	0	0
131	1	256	293	-1	181	146	17.6	35	ABarppppp	329	-210	0	0		0	0	0	0	0
132	1	101	77	-1	457	403	15.7	29	ABplpaapap	147	0	0	0		0	0	0	0	0
133	1	308	112	-1	355	199	10.8	30	Earpa	286	-89	0	0		0	0	0	0	0
134	1	179	88	-1	548	131	9.9	26	ABpraaaaap	229	119	0	0		0	0	0	0	0
135	1	46	202	-1	361	153	4.4	29	ABprpapapa	288	304	0	0		0	0	0	0	0
136	1	8	74	-1	523	139	16.5	30	ABpraaapap	120	0	0	0		0	0	0	0	0
137	1	109	249	-1	375	267	14.2	31	Ealpa	238	402	0	0		0	0	0	0	0
138	1	269	278	-1	361	370	7.4	28	ABplppaapa	199	1172	0	0		0	0	0	0	0
139	1	75	156	-1	479	191	4.2	27	ABarappaaa	255	1007	0	0		0	0	0	0	0
140	1	298	63	-1	248	325	4.6	29	ABplppppap	478	0	0	0		0	0	0	0	0
141	1	323	21	-1	241	283	22.8	38	Caaaa	385	-520	0	0		0	0	0	0	0
142	1	319	230	-1	496	334	15.6	28	MSapapaa	243	164	0	0		0	0	0	0	0
143	1	205	8	-1	437	157	4.0	30	ABarappapa	145	0	0	0		0	0	0	0	0
144	1	228	72	-1	517	309	7.9	28	ABalpaaapp	-78	0	0	0		0	0	0	0	0
145	1	57	205	-1	495	241	6.6	32	ABarapaapp	324	235	0	0		0	0	0	0	0
146	1	111	128	-1	472	120	8.5	29	ABprpaaaap	91	0	0	0		0	0	0	0	0
147	1	100	134	-1	292	159	16.3	33	Dppp	305	-687	0	0		0	0	0	0	0
148	1	133	69	-1	468	342	6.6	30	ABalpapapa	-252	0	0	0		0	0	0	0	0
149	1	70	264	-1	208	179	5.4	28	ABprpppppa	274	-732	0	0		0	0	0	0	0
150	1	96	54	-1	305	388	19.1	29	ABplapaapp	298	571	0	0		0	0	0	0	0
151	1	151	91	-1	394	151	3.5	30	ABarappapp	290	447	0	0		0	0	0	0	0
152	1	152	2	-1	387	160	10.5	31	MSpppap	-89	0	0	0		0	0	0	0	0
153	1	170	78	-1	504	174	16.5	27	MSppappa	219	451	0	0		0	0	0	0	0
154	1	301	319	-1	263	117	5.6	30	ABprpppaaa	303	-814	0	0		0	0	0	0	0
155	1	61	51	-1	547	165	6.1	28	ABarapppaa	265	204	0	0		0	0	0	0	0
156	1	114	119	-1	393	263	5.3	25	MSpapapa	52	0	0	0		0	0	0	0	0
157	1	24	9	-1	187	362	16.0	30	ABplapapap	109	0	0	0		0	0	0	0	0
158	1	237	331	-1	325	281	22.5	34	ABarppaapa	343	-769	0	0		0	0	0	0	0
159	1	153	71	-1	554	259	4.1	24	ABaraaaapp	91	0	0	0		0	0	0	0	0
160	1	150	318	-1	422	383	8.3	29	ABalppappp	270	-237	0	0		0	0	0	0	0
161	1	236	219	-1	364	119	19.1	29	ABprapaaaa	250	1698	0	0		0	0	0	0	0
162	1	74	187	-1	622	196	10.9	26	ABalaapaaa	218	0	0	0		0	0	0	0	0
163	1	159	213	-1	176	192	5.2	28	ABprpppppp	273	-388	0	0		0	0	0	0	0
164	1	286	316	-1	576	326	11.6	25	MSapaaaa	246	-612	0	0		0	0	0	0	0
165	1	124	161	-1	583	307	5.4	29	ABalpaaaaa	361	0	0	0		0	0	0	0	0
166	1	63	241	-1	325	322	8.7	34	MSaappp	344	50	0	0		0	0	0	0	0
167	1	15	323	-1	623	271	12.9	25	ABalappaaa	215	-122	0	0		0	0	0	0	0
168	1	198	129	-1	242	106	10.3	26	ABprapppaa	253	13	0	0		0	0	0	0	0
169	1	145	143	-1	276	318	23.0	31	ABarppaapp	277	682	0	0		0	0	0	0	0
170	1	223	64	-1	336	308	13.3	32	Daap	292	344	0	0		0	0	0	0	0
171	1	42	248	-1	614	230	15.9	28	ABalapppaa	224	340	0	0		0	0	0	0	0
172	1	332	26	-1	351	337	4.5	28	ABplpapapp	102	0	0	0		0	0	0	0	0
173	1	6	204	-1	347	296	6.4	30	MSaappa	37	0	0	0		0	0	0	0	0
174	1	309	73	339	438	368	18.9	32	ABalpppppp	461	0	0	0		0	0	0	0	0
175	1	250	142	-1	175	136	12.8	28	ABprapappa	265	1326	0	0		0	0	0	0	0
176	1	30	166	-1	475	289	9.2	29	ABalpapppa	254	-153	0	0		0	0	0	0	0
177	1	282	227	-1	598	360	10.6	30	ABalppaaap	-102	0	0	0		0	0	0	0	0
178	1	31	270	-1	588	228	18.6	29	ABalapppap	415	0	0	0		0	0	0	0	0
179	1	65	282	-1	488	281	5.4	26	ABalpappaa	153	0	0	0		0	0	0	0	0
180	1	104	137	-1	539	221	16.8	29	MSpaaaap	290	-85	0	0		0	0	0	0	0
181	1	184	173	-1	571	157	16.6	30	ABalaapppp	-39	0	0	0		0	0	0	0	0
182	1	338	214	-1	632	291	16.0	26	ABalappaap	259	1755	0	0		0	0	0	0	0
183	1	214	257	-1	510	218	14.2	29	MSpaapaa	102	0	0	0		0	0	0	0	0
184	1	33	262	-1	499	189	21.4	29	ABarpapapa	286	412	0	0		0	0	0	0	0
185	1	191	245	-1	290	323	12.3	30	Capaaa	250	480	0	0		0	0	0	0	0
186	1	295	258	343	267	143	12.2	36	Cppaa	243	131	0	0		0	0	0	0	0
187	1	210	4	-1	315	334	15.5	32	Dapa	324	143	0	0		0	0	0	0	0
188	1	122	67	-1	442	291	11.8	30	MSaapaaa	277	0	0	0		0	0	0	0	0
189	1	12	27	-1	377	345	16.6	30	MSapppa	272	564	0	0		0	0	0	0	0
190	1	265	266	-1	446	226	11.5	30	ABaraapppp	105	0	0	0		0	0	0	0	0
191	1	110	33	-1	337	395	14.8	31	ABplaapppp	66	0	0	0		0	0	0	0	0
192	1	154	153	-1	220	175	9.4	34	Cppap	339	636	0	0		0	0	0	0	0
193	1	208	236	-1	403	313	15.8	28	MSapappp	238	-188	0	0		0	0	0	0	0
194	1	23	46	-1	390	94	16.2	29	ABpraapppa	-144	0	0	0		0	0	0	0	0
195	1	272	333	-1	343	121	23.5	36	ABarpppaa	349	339	0	0		0	0	0	0	0
196	1	316	263	-1	490	378	14.3	29	ABplpaapaa	-152	0	0	0		0	0	0	0	0
197	1	136	40	-1	332	182	3.8	28	ABprpappap	280	274	0	0		0	0	0	0	0
198	1	138	301	-1	599	252	20.6	28	ABarpaaaaa	281	345	0	0		0	0	0	0	0
199	1	281	315	-1	512	158	5.3	29	ABarapppap	252	709	0	0		0	0	0	0	0
200	1	166	13	-1	224	120	18.5	30	ABprapapaa	304	-65	0	0		0	0	0	0	0
201	1	335	328	-1	278	368	6.4	29	ABplpppaaa	242	-327	0	0		0	0	0	0	0
202	1	233	272	-1	542	322	13.5	27	MSapaaap	347	0	0	0		0	0	0	0	0
203	1	49	209	-1	435	101	18.1	28	ABpraappaa	240	-130	0	0		0	0	0	0	0
204	1	9	83	-1	424	151	13.5	32	MSppppa	11	0	0	0		0	0	0	0	0
205	1	231	90	-1	501	134	7.5	28	ABprpaaaaa	149	0	0	0		0	0	0	0	0
206	1	59	277	-1	278	317	16.8	34	Dapp	337	-61	0	0		0	0	0	0	0
207	1	72	75	-1	520	193	4.6	28	ABaraaappp	-270	0	0	0		0	0	0	0	0
208	1	16	104	-1	568	368	17.4	29	ABalapaapp	261	695	0	0		0	0	0	0	0
209	1	192	35	-1	508	332	22.4	30	ABplaapaap	266	0	0	0		0	0	0	0	0
210	1	213	330	-1	252	276	13.2	33	Eplap	333	596	0	0		0	0	0	0	0
211	1	216	100	-1	261	379	8.7	29	ABplppappp	248	6	0	0		0	0	0	0	0
212	1	21	211	-1	649	272	12.3	28	ABalaaapal	255	164	0	0		0	0	0	0	0
213	1	81	296	-1	427	285	7.4	32	ABalpapppp	324	1054	0	0		0	0	0	0	0
214	1	89	61	-1	424	225	22.0	31	ABarpaappa	303	-212	0	0		0	0	0	0	0
215	1	73	307	-1	425	94	9.5	29	ABprpaaapp	263	-1026	0	0		0	0	0	0	0
216	1	244	261	-1	257	324	10.2	28	Capapa	259	435	0	0		0	0	0	0	0
217	1	195	279	-1	485	286	15.5	30	MSaaapap	107	0	0	0		0	0	0	0	0
218	1	319	98	-1	452	333	14.5	28	MSapapap	335	0	0	0		0	0	0	0	0
219	1	257	158	-1	414	269	13.3	33	MSaapaap	151	0	0	0		0	0	0	0	0
220	1	264	172	-1	504	252	3.4	29	ABarapaaap	213	-761	0	0		0	0	0	0	0
221	1	334	147	-1	277	121	21.6	37	ABarppppa	371	115	0	0		0	0	0	0	0
222	1	4	165	-1	446	247	4.3	29	ABarapapap	276	-551	0	0		0	0	0	0	0
223	1	211	59	-1	526	230	4.4	26	ABarapaaaa	252	0	0	0		0	0	0	0	0
224	1	165	285	-1	199	119	14.9	28	ABprapapap	203	0	0	0		0	0	0	0	0
225	1	113	148	-1	612	328	8.9	27	ABalaaaarl	239	46	0	0		0	0	0	0	0
226	1	261	332	-1	561	235	22.3	29	ABarpaaaap	-638	0	0	0		0	0	0	0	0
227	1	204	34	-1	420	175	10.5	31	MSpppaa	294	-242	0	0		0	0	0	0	0
228	1	297	58	-1	277	207	16.4	37	Epra	172	0	0	0		0	0	0	0	0
229	1	35	115	-1	511	234	17.5	28	MSpaaapa	252	806	0	0		0	0	0	0	0
230	1	87	216	-1	325	362	6.3	27	ABplppaapp	269	341	0	0		0	0	0	0	0
231	1	331	275	-1	337	301	18.6	31	MSapppp	310	1722	0	0		0	0	0	0	0
232	1	329	284	-1	164	221	8.5	29	Cppppa	290	-237	0	0		0	0	0	0	0
233	1	98	228	-1	274	90	13.3	28	ABprappaap	280	-7	0	0		0	0	0	0	0
234	1	305	295	-1	144	167	11.5	29	ABprapappp	137	0	0	0		0	0	0	0	0
235	1	259	101	-1	523	170	12.8	26	MSppapaa	254	233	0	0		0	0	0	0	0
236	1	300	62	-1	403	104	7.6	23	ABprppaaap	298	0	0	0		0	0	0	0	0
237	1	123	232	-1	401	388	20.5	33	ABplaappap	311	169	0	0		0	0	0	0	0
238	1	337	342	-1	219	300	3.4	23	ABplpppapp	165	653	0	0		0	0	0	0	0
239	1	17	79	-1	537	185	10.9	28	MSppaaap	111	0	0	0		0	0	0	0	0
240	1	141	191	-1	215	230	6.3	34	Cpppa	338	185	0	0		0	0	0	0	0
241	1	71	118	-1	454	378	10.8	29	ABplpaaaap	265	-62	0	0		0	0	0	0	0
242	1	290	92	-1	266	103	17.5	29	ABprappapa	298	-320	0	0		0	0	0	0	0
243	1	328	139	-1	579	381	14.0	28	ABalpppaaa	118	0	0	0		0	0	0	0	0
244	1	190	41	-1	422	379	15.6	30	ABplpaappa	245	-669	0	0		0	0	0	0	0
245	1	157	218	-1	495	268	18.7	30	MSaaaapp	258	-1192	0	0		0	0	0	0	0
246	1	306	146	-1	255	343	13.6	31	Cappaa	240	188	0	0		0	0	0	0	0
247	1	219	7	-1	158	275	21.0	40	Caaap	404	-648	0	0		0	0	0	0	0
248	1	119	287	-1	457	176	15.7	25	MSppappp	227	164	0	0		0	0	0	0	0
249	1	69	180	-1	477	158	6.2	28	ABarappppa	277	-930	0	0		0	0	0	0	0
250	1	162	11	-1	548	272	12.7	30	ABaraapaap	261	833	0	0		0	0	0	0	0
251	1	80	222	-1	325	149	4.3	26	ABprpapapp	248	-269	0	0		0	0	0	0	0
252	1	285	65	-1	468	407	11.8	27	ABplpaaapa	238	-276	0	0		0	0	0	0	0
253	1	108	303	-1	203	376	12.2	28	ABplappapp	265	447	0	0		0	0	0	0	0
254	1	115	127	-1	446	131	6.2	29	ABarappppp	278	-1336	0	0		0	0	0	0	0
255	1	126	125	-1	202	127	9.6	28	ABprapppap	227	1681	0	0		0	0	0	0	0
256	1	79	103	-1	270	100	8.3	28	ABprppappp	272	105	0	0		0	0	0	0	0
257	1	215	290	-1	467	232	22.3	33	ABarpaapap	329	-47	0	0		0	0	0	0	0
258	1	185	321	-1	532	253	22.0	29	ABarpaaapa	216	-105	0	0		0	0	0	0	0
259	1	142	190	-1	409	408	14.4	29	ABplpaappp	285	0	0	0		0	0	0	0	0
260	1	218	14	-1	571	268	17.6	31	MSaaaaap	198	0	0	0		0	0	0	0	0
261	1	120	338	-1	375	389	18.1	31	ABplaapppa	297	76	0	0		0	0	0	0	0
262	1	232	80	-1	372	255	17.6	33	Ealap	327	-995	0	0		0	0	0	0	0
263	1	307	341	-1	133	281	4.5	29	Caappv	275	-1262	0	0		0	0	0	0	0
264	1	320	154	-1	343	169	22.4	31	ABarpppapa	223	798	0	0		0	0	0	0	0
265	1	194	306	-1	584	227	11.8	29	ABaraappaa	262	287	0	0		0	0	0	0	0
266	1	201	237	-1	236	191	4.2	29	ABprpapppp	-171	0	0	0		0	0	0	0	0
267	1	313	254	-1	510	401	17.4	30	ABalpppapp	350	0	0	0		0	0	0	0	0
268	1	242	164	-1	190	335	7.6	27	ABplapppap	107	0	0	0		0	0	0	0	0
269	1	208	39	-1	431	350	13.5	28	MSapappa	189	123	0	0		0	0	0	0	0
270	1	128	243	-1	386	349	8.7	31	ABplpapaap	311	216	0	0		0	0	0	0	0
271	1	235	114	-1	218	264	14.5	32	Eplpa	276	809	0	0		0	0	0	0	0
272	1	200	57	-1	519	381	10.4	29	ABalppaapp	211	-178	0	0		0	0	0	0	0
273	1	64	336	-1	613	181	13.6	25	ABalaapapa	208	4	0	0		0	0	0	0	0
274	1	37	93	-1	594	181	15.6	29	ABalaapppa	287	47	0	0		0	0	0	0	0
275	1	34	38	-1	232	105	13.6	29	ABprappapp	386	0	0	0		0	0	0	0	0
276	1	212	175	-1	587	261	12.0	27	ABaraapaaa	240	301	0	0		0	0	0	0	0
277	1	292	19	-1	294	345	5.6	27	ABplppppaa	231	310	0	0		0	0	0	0	0
278	1	26	189	-1	628	253	16.4	28	ABalappapa	0	0	0	0		0	0	0	0	0
279	1	94	126	-1	592	296	14.2	27	MSaaaaaa	-251	0	0	0		0	0	0	0	0
280	1	245	304	-1	379	328	20.5	29	ABplapaaaa	272	-1118	0	0		0	0	0	0	0
281	1	317	300	-1	398	389	11.3	28	ABplppaaaa	352	0	0	0		0	0	0	0	0
282	1	55	308	-1	548	152	13.6	29	ABpraaapaa	174	0	0	0		0	0	0	0	0
283	1	273	193	-1	474	322	20.7	26	ABplaaapaa	214	-36	0	0		0	0	0	0	0
284	1	47	221	-1	531	292	5.1	26	ABalpaaapa	258	5	0	0		0	0	0	0	0
285	1	95	283	-1	484	233	10.1	27	ABaraapppa	278	1	0	0		0	0	0	0	0
286	1	227	286	-1	269	299	7.5	30	Capaap	31	0	0	0		0	0	0	0	0
287	1	322	30	-1	551	295	23.8	31	ABplaaaaap	305	107	0	0		0	0	0	0	0
288	1	82	120	-1	222	121	6.8	28	ABprpppaap	280	128	0	0		0	0	0	0	0
289	1	221	327	-1	446	134	21.8	34	ABarpappa	336	805	0	0		0	0	0	0	0
290	1	172	157	-1	114	255	6.6	31	Cpappv	315	2	0	0		0	0	0	0	0
291	1	54	163	-1	168	141	9.1	27	ABprappppa	247	48	0	0		0	0	0	0	0
292	1	144	259	-1	472	172	21.8	28	ABarpapapp	274	-827	0	0		0	0	0	0	0
293	1	288	49	-1	449	108	9.1	28	ABprpaaapa	118	0	0	0		0	0	0	0	0
294	1	251	135	-1	375	132	6.4	29	ABprpapaap	-534	0	0	0		0	0	0	0	0
295	1	238	174	-1	475	235	4.7	29	ABarapapaa	274	133	0	0		0	0	0	0	0
296	1	333	177	-1	166	266	11.4	31	Eplpp	306	174	0	0		0	0	0	0	0
297	1	125	155	-1	157	342	11.3	30	ABplapappp	292	197	0	0		0	0	0	0	0
298	1	327	320	-1	230	227	10.9	37	Eprp	363	1109	0	0		0	0	0	0	0
299	1	304	234	-1	375	142	13.6	29	Dpaa	176	0	0	0		0	0	0	0	0
300	1	278	171	-1	329	390	9.2	28	ABplppapap	256	407	0	0		0	0	0	0	0
301	1	112	252	-1	157	343	15.4	29	ABplapappa	-87	0	0	0		0	0	0	0	0
302	1	19	145	-1	302	129	4.8	27	ABprppaapp	272	-1197	0	0		0	0	0	0	0
303	1	160	267	-1	274	213	11.6	31	Earpp	143	0	0	0		0	0	0	0	0
304	1	262	268	-1	231	361	6.0	28	ABplpppaap	132	0	0	0		0	0	0	0	0
305	1	303	152	-1	152	330	7.9	27	ABplappppa	250	9	0	0		0	0	0	0	0
306	1	130	132	-1	427	203	15.6	29	Earaa	291	855	0	0		0	0	0	0	0
307	1	163	197	-1	629	202	15.0	30	ABalaaappl	273	-4	0	0		0	0	0	0	0
308	1	107	95	-1	595	170	8.5	30	ABalaapapp	264	958	0	0		0	0	0	0	0
309	1	45	220	-1	170	239	3.6	29	Cppppp	288	-141	0	0		0	0	0	0	0
310	1	93	24	-1	524	399	13.7	28	ABalpppapa	242	51	0	0		0	0	0	0	0
311	1	127	288	-1	210	288	8.0	29	Capapp	-42	0	0	0		0	0	0	0	0
312	1	326	271	-1	293	353	22.4	34	ABarppapa	-205	0	0	0		0	0	0	0	0
313	1	156	185	-1	321	315	3.9	29	ABplpapppa	35	0	0	0		0	0	0	0	0
314	1	135	247	-1	551	208	4.5	27	ABaraaappa	250	-1053	0	0		0	0	0	0	0
315	1	202	250	-1	310	84	15.6	30	ABprapaapp	31	0	0	0		0	0	0	0	0
316	1	13	305	-1	127	210	15.8	38	Cpapa	379	-571	0	0		0	0	0	0	0
317	1	226	291	-1	215	327	4.5	31	ABplpppapa	56	0	0	0		0	0	0	0	0
318	0	-1	-1	-1	373	399	14.4	24		202	-37	0	0		0	0	0	0	0
319	1	176	60	-1	351	348	21.4	31	ABplapaaap	204	0	0	0		0	0	0	0	0
320	1	258	181	-1	297	381	9.1	26	ABplppappa	147	0	0	0		0	0	0	0	0
321	1	91	289	-1	473	269	11.6	28	ABaraapapp	281	-650	0	0		0	0	0	0	0
322	1	268	168	-1	467	400	19.3	27	ABplaappaa	238	112	0	0		0	0	0	0	0
323	1	56	335	-1	444	193	3.7	28	ABarappaap	282	725	0	0		0	0	0	0	0
324	1	291	28	-1	338	136	14.6	33	Dppa	77	0	0	0		0	0	0	0	0
325	1	280	198	-1	342	115	6.1	27	ABprppaapa	354	0	0	0		0	0	0	0	0
326	1	276	29	-1	578	282	21.8	29	ABplaaaaaa	242	0	0	0		0	0	0	0	0
327	1	217	151	-1	344	95	8.8	28	ABprppapap	147	0	0	0		0	0	0	0	0
328	1	254	207	-1	336	81	17.6	29	ABprapaapa	245	-1437	0	0		0	0	0	0	0
329	1	147	37	-1	375	294	22.5	31	ABplaaappp	313	942	0	0		0	0	0	0	0
330	1	90	183	-1	369	293	4.1	27	ABplpappap	225	530	0	0		0	0	0	0	0
331	1	197	240	-1	573	196	18.7	27	ABalappppa	242	-13	0	0		0	0	0	0	0
332	1	311	1	-1	276	159	3.8	28	ABprppppaa	234	914	0	0		0	0	0	0	0
333	1	246	239	-1	531	341	19.7	28	ABalapappp	-157	0	0	0		0	0	0	0	0
334	1	148	144	-1	291	263	17.4	33	Eplaa	313	642	0	0		0	0	0	0	0
335	1	260	-1	-1	626	351	10.1	25	ABalppaaaa	196	40	0	0		0	0	0	0	0
336	1	294	256	-1	450	131	15.7	31	ABpraaappp	273	1067	0	0		0	0	0	0	0
337	1	336	313	-1	178	163	3.9	22	ABprpppapp	184	-260	0	0		0	0	0	0	0
338	1	102	102	-1	489	168	13.1	28	MSppapap	384	0	0	0		0	0	0	0	0
339	0	287	-1	-1	544	385	9.7	24		23	0	0	0		0	0	0	0	0
340	1	284	42	-1	352	240	22.8	30	ABarppaaaa	242	0	0	0		0	0	0	0	0
341	1	339	345	-1	449	260	18.5	25	Ealaa	213	-107	0	0		0	0	0	0	0
342	1	293	344	-1	274	232	7.0	29	Z2	286	434	0	0		0	0	0	0	0
