# Supplementary material for: The AP-2 Transcription Factor APTF-2 Is Required for Neuroblast and Epidermal Morphogenesis in Caenorhabditis elegans Embryogenesis
Source: PLoS Genet. 2016 May 13;12(5):e1006048. doi: 10.1371/journal.pgen.1006048 (PMC4866721; doi:10.1371/journal.pgen.1006048)
Supplement: S4 Text — (ZIP) [file pgen.1006048.s032.zip › nuclei/t160-nuclei]

1	1	332	175	-1	280	160	3.9	28	ABprppppaa	226	915	0	0		0	0	0	0	0
2	1	152	124	-1	389	160	10.5	32	MSpppap	301	155	0	0		0	0	0	0	0
3	1	83	240	-1	191	140	5.9	29	ABprpppapa	292	-152	0	0		0	0	0	0	0
4	1	187	88	-1	315	336	15.5	32	Dapa	322	-124	0	0		0	0	0	0	0
5	1	119	267	-1	166	194	21.5	38	Cpaap	103	0	0	0		0	0	0	0	0
6	1	86	201	-1	377	94	8.5	30	ABprppapaa	216	109	0	0		0	0	0	0	0
7	1	247	254	-1	157	274	21.1	41	Caaap	412	-106	0	0		0	0	0	0	0
8	1	143	309	-1	439	156	3.8	30	ABarappapa	306	-311	0	0		0	0	0	0	0
9	1	157	250	-1	182	362	15.5	29	ABplapapap	278	81	0	0		0	0	0	0	0
10	1	85	279	-1	620	277	19.1	30	ABalappapp	318	0	0	0		0	0	0	0	0
11	1	250	188	-1	546	272	12.8	29	ABaraapaap	200	0	0	0		0	0	0	0	0
12	1	70	86	-1	389	222	10.1	31	MSpapaap	-206	0	0	0		0	0	0	0	0
13	1	200	283	-1	224	118	18.5	30	ABprapapaa	256	-638	0	0		0	0	0	0	0
14	1	260	173	-1	574	266	17.5	32	MSaaaaap	272	-130	0	0		0	0	0	0	0
15	1	123	214	-1	512	106	14.5	29	ABpraaaapp	579	0	0	0		0	0	0	0	0
16	1	17	182	-1	563	158	8.5	28	ABpraaaaaa	65	0	0	0		0	0	0	0	0
17	1	19	190	-1	307	176	7.5	36	MSpappp	43	0	0	0		0	0	0	0	0
18	1	104	108	-1	510	332	5.1	29	ABalpapaaa	255	243	0	0		0	0	0	0	0
19	1	277	278	-1	292	341	5.5	27	ABplppppaa	252	18	0	0		0	0	0	0	0
20	1	54	329	-1	553	295	8.8	30	ABalpaapap	320	0	0	0		0	0	0	0	0
21	1	141	336	-1	241	287	22.8	38	Caaaa	385	1561	0	0		0	0	0	0	0
22	1	125	191	-1	541	232	9.0	31	ABaraaapap	448	0	0	0		0	0	0	0	0
23	1	130	133	-1	524	207	7.6	28	ABarapaapa	408	0	0	0		0	0	0	0	0
24	1	310	9	-1	518	397	13.7	28	ABalpppapa	241	-290	0	0		0	0	0	0	0
25	1	52	299	-1	511	278	10.8	29	ABaraapapa	138	0	0	0		0	0	0	0	0
26	1	172	78	-1	350	333	4.4	28	ABplpapapp	243	416	0	0		0	0	0	0	0
27	1	189	132	-1	381	342	16.3	31	MSapppa	313	95	0	0		0	0	0	0	0
28	1	324	281	-1	341	136	14.9	32	Dppa	326	-37	0	0		0	0	0	0	0
29	1	326	76	-1	584	278	21.9	29	ABplaaaaaa	312	0	0	0		0	0	0	0	0
30	1	287	68	-1	555	292	23.4	31	ABplaaaaap	835	0	0	0		0	0	0	0	0
31	1	41	265	-1	572	197	10.0	26	MSppaaaa	232	564	0	0		0	0	0	0	0
32	1	56	24	-1	285	303	3.8	28	ABplpapppp	273	-58	0	0		0	0	0	0	0
33	1	191	92	-1	337	393	15.2	31	ABplaapppp	104	0	0	0		0	0	0	0	0
34	1	227	301	-1	420	176	10.4	30	MSpppaa	95	0	0	0		0	0	0	0	0
35	1	209	167	-1	512	332	22.4	30	ABplaapaap	307	0	0	0		0	0	0	0	0
36	1	110	30	-1	623	336	14.1	33	ABalapaaa	256	0	0	0		0	0	0	0	0
37	1	329	207	-1	377	292	22.4	32	ABplaaappp	257	946	0	0		0	0	0	0	0
38	1	275	230	-1	233	102	13.6	28	ABprappapp	66	0	0	0		0	0	0	0	0
39	1	269	242	-1	434	344	13.3	26	MSapappa	192	1067	0	0		0	0	0	0	0
40	1	197	131	-1	337	181	3.9	28	ABprpappap	251	310	0	0		0	0	0	0	0
41	1	244	224	-1	424	377	15.5	30	ABplpaappa	273	0	0	0		0	0	0	0	0
42	1	340	298	-1	356	243	23.4	31	ABarppaaaa	251	54	0	0		0	0	0	0	0
43	1	84	252	-1	482	177	9.8	30	MSppaap	290	411	0	0		0	0	0	0	0
44	1	31	49	-1	557	157	20.5	29	ABpraapaaa	269	182	0	0		0	0	0	0	0
45	1	51	52	-1	459	206	7.7	26	ABarapappa	112	0	0	0		0	0	0	0	0
46	1	194	93	-1	390	89	16.2	30	ABpraapppa	299	78	0	0		0	0	0	0	0
47	1	4	98	-1	577	315	21.6	30	ABplaapaaa	124	0	0	0		0	0	0	0	0
48	1	65	111	-1	552	346	7.5	29	ABalpaappp	257	-57	0	0		0	0	0	0	0
49	1	293	46	-1	445	110	8.7	28	ABprpaaapa	224	734	0	0		0	0	0	0	0
50	1	129	178	-1	274	380	17.5	31	ABplappaaa	273	766	0	0		0	0	0	0	0
51	1	155	320	-1	549	166	5.7	28	ABarapppaa	272	207	0	0		0	0	0	0	0
52	1	61	192	-1	597	183	11.6	26	ABalaappaa	200	73	0	0		0	0	0	0	0
53	1	69	127	-1	584	229	14.4	32	MSpaaaaa	223	0	0	0		0	0	0	0	0
54	1	150	97	-1	302	386	19.3	30	ABplapaapp	304	0	0	0		0	0	0	0	0
55	1	77	4	-1	412	96	11.7	32	ABprpaappp	302	900	0	0		0	0	0	0	0
56	1	113	16	-1	491	130	14.9	27	ABpraaappa	108	0	0	0		0	0	0	0	0
57	1	272	3	-1	520	376	10.4	30	ABalppaapp	229	431	0	0		0	0	0	0	0
58	1	228	38	341	280	210	16.5	36	Epra	306	170	0	0		0	0	0	0	0
59	1	223	8	-1	526	230	4.1	28	ABarapaaaa	274	-119	0	0		0	0	0	0	0
60	1	319	64	-1	351	347	21.1	30	ABplapaaap	267	1453	0	0		0	0	0	0	0
61	1	214	302	-1	424	222	22.1	32	ABarpaappa	319	-336	0	0		0	0	0	0	0
62	1	236	260	-1	401	103	7.1	24	ABprppaaap	182	-73	0	0		0	0	0	0	0
63	1	140	79	-1	247	321	4.6	28	ABplppppap	152	0	0	0		0	0	0	0	0
64	1	170	251	-1	334	308	13.4	32	Daap	290	44	0	0		0	0	0	0	0
65	1	252	83	-1	471	405	12.0	27	ABplpaaapa	233	36	0	0		0	0	0	0	0
66	1	67	186	-1	432	355	6.1	28	ABalpapapp	244	-962	0	0		0	0	0	0	0
67	1	188	66	-1	440	293	12.0	30	MSaapaaa	-32	0	0	0		0	0	0	0	0
68	1	53	171	-1	409	127	9.0	28	ABprppaaaa	227	-402	0	0		0	0	0	0	0
69	1	148	73	-1	466	338	6.3	30	ABalpapapa	-277	0	0	0		0	0	0	0	0
70	1	39	231	-1	592	320	17.7	29	ABalapapap	290	185	0	0		0	0	0	0	0
71	1	159	247	-1	554	264	4.3	23	ABaraaaapp	251	0	0	0		0	0	0	0	0
72	1	144	150	-1	511	308	7.9	28	ABalpaaapp	224	0	0	0		0	0	0	0	0
73	1	174	117	-1	421	362	19.3	29	ABalppppppp	202	463	0	0		0	0	0	0	0
74	1	136	317	-1	524	137	16.7	28	ABpraaapap	164	0	0	0		0	0	0	0	0
75	1	207	205	-1	527	194	4.7	28	ABaraaappp	229	47	0	0		0	0	0	0	0
76	1	16	154	-1	504	367	21.3	29	ABplaapapa	160	0	0	0		0	0	0	0	0
77	1	132	311	-1	459	401	16.1	28	ABplpaapap	140	0	0	0		0	0	0	0	0
78	1	153	255	-1	501	174	16.7	27	MSppappa	261	1409	0	0		0	0	0	0	0
79	1	239	292	-1	538	182	10.5	28	MSppaaap	271	318	0	0		0	0	0	0	0
80	1	262	315	-1	370	250	17.6	32	Ealap	327	273	0	0		0	0	0	0	0
81	1	29	227	345	418	221	5.5	32	ABarapappp	204	-132	0	0		0	0	0	0	0
82	1	20	246	-1	407	307	11.3	27	MSaapapa	231	1433	0	0		0	0	0	0	0
83	1	204	61	-1	427	148	13.6	32	MSppppa	312	0	0	0		0	0	0	0	0
84	1	107	45	-1	504	126	19.7	28	ABpraapapa	159	0	0	0		0	0	0	0	0
85	1	95	27	-1	428	105	14.3	30	ABprpaappa	76	0	0	0		0	0	0	0	0
86	1	61	310	-1	567	152	12.1	26	ABalaappap	193	128	0	0		0	0	0	0	0
87	1	78	21	-1	483	326	11.4	30	MSapaap	216	0	0	0		0	0	0	0	0
88	1	134	290	-1	544	130	9.0	27	ABpraaaaap	-207	0	0	0		0	0	0	0	0
89	1	27	58	-1	524	125	10.9	30	ABpraaaapa	-170	0	0	0		0	0	0	0	0
90	1	205	2	-1	502	136	7.6	27	ABprpaaaaa	137	0	0	0		0	0	0	0	0
91	1	151	17	-1	396	148	3.6	29	ABarappapp	493	0	0	0		0	0	0	0	0
92	1	242	325	-1	268	102	17.5	30	ABprappapa	151	0	0	0		0	0	0	0	0
93	1	274	67	-1	592	177	15.2	29	ABalaapppa	-179	0	0	0		0	0	0	0	0
94	1	3	90	-1	322	84	11.5	29	ABprappaaa	35	0	0	0		0	0	0	0	0
95	1	308	139	-1	598	172	8.4	30	ABalaapapp	297	400	0	0		0	0	0	0	0
96	1	99	63	-1	198	325	20.7	36	ABarppapp	-14	0	0	0		0	0	0	0	0
97	1	24	284	-1	185	310	12.5	28	Capppa	256	-639	0	0		0	0	0	0	0
98	1	218	312	-1	454	328	14.6	29	MSapapap	263	417	0	0		0	0	0	0	0
99	1	102	60	-1	458	106	12.3	29	ABprpaapap	442	0	0	0		0	0	0	0	0
100	1	211	218	-1	262	378	8.4	29	ABplppappp	238	339	0	0		0	0	0	0	0
101	1	235	266	-1	521	170	12.5	26	MSppapaa	222	163	0	0		0	0	0	0	0
102	1	338	94	-1	491	167	13.1	27	MSppapap	235	742	0	0		0	0	0	0	0
103	1	256	162	-1	271	100	8.2	27	ABprppappp	272	350	0	0		0	0	0	0	0
104	1	208	101	-1	564	368	17.5	29	ABalapaapp	435	0	0	0		0	0	0	0	0
105	1	14	168	-1	333	217	5.0	30	MSpappa	510	0	0	0		0	0	0	0	0
106	1	10	20	-1	495	363	11.6	30	ABplpaaaaa	57	0	0	0		0	0	0	0	0
107	1	1	307	-1	641	234	12.1	28	ABalaaappr	263	0	0	0		0	0	0	0	0
108	1	122	100	-1	382	192	4.3	28	ABprpappaa	-151	0	0	0		0	0	0	0	0
109	1	74	89	-1	426	238	9.2	30	MSpapaaa	244	0	0	0		0	0	0	0	0
110	1	109	229	-1	215	322	12.2	30	Cappap	263	716	0	0		0	0	0	0	0
111	1	92	102	-1	599	367	15.5	27	ABalapaapa	305	0	0	0		0	0	0	0	0
112	1	133	295	-1	355	198	11.1	29	Earpa	295	845	0	0		0	0	0	0	0
113	1	26	48	-1	525	371	6.7	26	ABalppapaa	258	337	0	0		0	0	0	0	0
114	1	271	236	-1	216	262	14.5	31	Eplpa	302	170	0	0		0	0	0	0	0
115	1	229	10	-1	513	233	17.4	29	MSpaaapa	493	0	0	0		0	0	0	0	0
116	1	87	249	-1	219	357	8.7	27	ABplapppaa	229	1389	0	0		0	0	0	0	0
117	1	106	322	-1	414	158	6.6	29	ABprpapaaa	333	0	0	0		0	0	0	0	0
118	1	241	69	-1	452	377	10.6	30	ABplpaaaap	263	-43	0	0		0	0	0	0	0
119	1	156	212	-1	393	259	5.3	26	MSpapapa	218	-586	0	0		0	0	0	0	0
120	1	288	206	-1	224	118	6.8	29	ABprpppaap	248	113	0	0		0	0	0	0	0
121	1	75	220	-1	582	264	5.7	27	ABaraaaapa	256	26	0	0		0	0	0	0	0
122	1	40	6	-1	516	297	22.6	29	ABplaaaapa	249	998	0	0		0	0	0	0	0
123	1	128	157	-1	579	230	5.9	28	ABaraaaaap	310	0	0	0		0	0	0	0	0
124	1	35	77	-1	474	126	18.2	31	ABpraapapp	254	-448	0	0		0	0	0	0	0
125	1	255	109	-1	202	127	9.7	28	ABprapppap	-207	0	0	0		0	0	0	0	0
126	1	279	14	-1	593	295	14.2	27	MSaaaaaa	375	0	0	0		0	0	0	0	0
127	1	254	258	-1	445	132	6.1	29	ABarappppp	233	868	0	0		0	0	0	0	0
128	1	146	72	-1	474	120	8.4	29	ABprpaaaap	254	407	0	0		0	0	0	0	0
129	1	168	204	-1	241	104	9.9	27	ABprapppaa	268	16	0	0		0	0	0	0	0
130	1	124	198	-1	160	170	8.1	28	ABprappppp	127	0	0	0		0	0	0	0	0
131	1	89	331	-1	330	368	21.0	30	ABplapaapa	262	427	0	0		0	0	0	0	0
132	1	306	211	-1	429	201	15.5	30	Earaa	285	90	0	0		0	0	0	0	0
133	1	101	23	-1	589	285	10.1	27	ABalpaapaa	233	0	0	0		0	0	0	0	0
134	1	147	286	-1	295	156	16.5	35	Dppp	355	1347	0	0		0	0	0	0	0
135	1	294	62	-1	373	135	6.3	29	ABprpapaap	287	-19	0	0		0	0	0	0	0
136	0	318	-1	-1	374	393	14.7	23		178	299	0	0		0	0	0	0	0
137	1	180	222	-1	541	220	17.0	29	MSpaaaap	279	776	0	0		0	0	0	0	0
138	1	25	275	-1	281	173	22.1	33	ABarpppapp	307	1068	0	0		0	0	0	0	0
139	1	243	7	-1	576	384	13.5	29	ABalpppaaa	260	0	0	0		0	0	0	0	0
140	1	22	143	-1	351	207	15.7	32	Earap	316	1021	0	0		0	0	0	0	0
141	1	30	1	-1	575	370	8.6	28	ABalaaaarr	10	0	0	0		0	0	0	0	0
142	1	175	219	-1	179	134	13.2	30	ABprapappa	263	-265	0	0		0	0	0	0	0
143	1	169	323	-1	282	315	22.5	31	ABarppaapp	310	575	0	0		0	0	0	0	0
144	1	334	59	-1	291	265	17.4	33	Eplaa	332	-640	0	0		0	0	0	0	0
145	1	302	129	-1	300	128	4.8	27	ABprppaapp	230	-247	0	0		0	0	0	0	0
146	1	246	22	-1	253	339	13.6	30	Cappaa	243	850	0	0		0	0	0	0	0
147	1	221	326	-1	281	117	21.4	37	ABarppppa	374	-569	0	0		0	0	0	0	0
148	1	225	262	-1	609	330	9.0	28	ABalaaaarl	382	0	0	0		0	0	0	0	0
149	1	9	114	-1	513	283	14.6	30	MSaaapaa	272	500	0	0		0	0	0	0	0
150	1	15	151	-1	328	159	11.6	30	Dpap	300	372	0	0		0	0	0	0	0
151	1	327	316	-1	343	90	8.7	28	ABprppapap	233	-791	0	0		0	0	0	0	0
152	1	305	338	-1	150	326	7.8	27	ABplappppa	-1018	0	0	0		0	0	0	0	0
153	1	192	126	-1	225	176	9.4	34	Cppap	195	0	0	0		0	0	0	0	0
154	1	264	288	-1	345	167	22.4	29	ABarpppapa	298	-364	0	0		0	0	0	0	0
155	1	297	50	-1	151	338	11.4	30	ABplapappp	295	-1430	0	0		0	0	0	0	0
156	1	139	142	-1	481	193	4.2	27	ABarappaaa	236	-567	0	0		0	0	0	0	0
157	1	290	248	-1	119	250	6.5	30	Cpappv	289	480	0	0		0	0	0	0	0
158	1	219	25	-1	412	268	13.7	31	MSaapaap	283	780	0	0		0	0	0	0	0
159	1	48	193	-1	403	112	19.5	31	ABpraappap	276	199	0	0		0	0	0	0	0
160	1	108	270	-1	489	361	4.6	29	ABalppapap	287	68	0	0		0	0	0	0	0
161	1	165	110	-1	578	306	5.3	29	ABalpaaaaa	372	0	0	0		0	0	0	0	0
162	1	46	239	-1	632	310	11.6	28	ABalaaapar	-49	0	0	0		0	0	0	0	0
163	1	291	125	-1	170	138	9.6	26	ABprappppa	10	0	0	0		0	0	0	0	0
164	1	268	264	-1	189	331	7.6	27	ABplapppap	-167	0	0	0		0	0	0	0	0
165	1	222	217	-1	450	246	4.3	28	ABarapapap	360	0	0	0		0	0	0	0	0
166	1	176	5	-1	472	287	9.3	28	ABalpapppa	152	0	0	0		0	0	0	0	0
167	1	45	47	-1	543	177	18.6	28	ABalappppp	238	380	0	0		0	0	0	0	0
168	1	322	87	-1	466	401	19.6	26	ABplaappaa	250	-524	0	0		0	0	0	0	0
169	1	111	119	-1	539	275	17.3	29	MSaaaapa	295	-778	0	0		0	0	0	0	0
170	1	93	282	-1	471	224	17.6	31	MSpaaapp	309	-780	0	0		0	0	0	0	0
171	1	300	268	-1	332	389	9.3	27	ABplppapap	237	-574	0	0		0	0	0	0	0
172	1	220	333	-1	505	251	3.3	28	ABarapaaap	213	185	0	0		0	0	0	0	0
173	1	181	274	-1	571	152	16.5	30	ABalaapppp	203	0	0	0		0	0	0	0	0
174	1	295	34	-1	476	232	4.9	28	ABarapapaa	251	740	0	0		0	0	0	0	0
175	1	276	194	-1	586	256	12.1	27	ABaraapaaa	257	131	0	0		0	0	0	0	0
176	1	127	277	-1	169	302	4.8	28	ABplappppp	260	1103	0	0		0	0	0	0	0
177	1	296	189	-1	165	268	11.5	31	Eplpp	313	-491	0	0		0	0	0	0	0
178	1	47	328	-1	586	335	5.4	28	ABalpaappa	701	0	0	0		0	0	0	0	0
179	1	76	29	-1	473	360	22.4	31	ABplaapapp	164	0	0	0		0	0	0	0	0
180	1	249	232	-1	478	159	5.8	28	ABarappppa	254	208	0	0		0	0	0	0	0
181	1	320	300	-1	301	380	8.8	25	ABplppappa	194	0	0	0		0	0	0	0	0
182	1	112	210	-1	325	111	18.8	31	ABprapaaap	268	171	0	0		0	0	0	0	0
183	1	330	33	-1	370	291	4.4	27	ABplpappap	204	0	0	0		0	0	0	0	0
184	1	120	75	-1	623	314	17.7	26	ABalapapaa	144	0	0	0		0	0	0	0	0
185	1	313	235	-1	321	309	3.8	29	ABplpapppa	282	617	0	0		0	0	0	0	0
186	1	91	330	-1	310	263	13.4	35	Ealpp	343	497	0	0		0	0	0	0	0
187	1	162	120	-1	626	195	10.5	26	ABalaapaaa	237	0	0	0		0	0	0	0	0
188	1	37	32	-1	227	196	22.7	38	Cpaaa	388	140	0	0		0	0	0	0	0
189	1	278	44	-1	630	255	15.7	27	ABalappapa	255	313	0	0		0	0	0	0	0
190	1	259	172	-1	412	408	14.2	30	ABplpaappp	269	287	0	0		0	0	0	0	0
191	1	240	166	-1	218	229	6.5	34	Cpppa	336	-120	0	0		0	0	0	0	0
192	1	43	15	-1	630	285	9.1	29	ABalaaaalp	422	0	0	0		0	0	0	0	0
193	1	283	183	-1	474	322	21.2	25	ABplaaapaa	200	905	0	0		0	0	0	0	0
194	1	64	253	-1	435	342	9.3	28	ABplpapaaa	-540	0	0	0		0	0	0	0	0
195	1	12	13	-1	491	120	11.2	29	ABprpaapaa	139	0	0	0		0	0	0	0	0
196	1	50	141	-1	394	352	5.6	30	ABplpapapa	287	119	0	0		0	0	0	0	0
197	1	307	244	-1	628	199	14.7	29	ABalaaappl	261	1257	0	0		0	0	0	0	0
198	1	325	197	-1	343	117	6.5	26	ABprppaapa	250	-587	0	0		0	0	0	0	0
199	1	2	53	-1	368	234	5.7	28	MSpapapp	276	782	0	0		0	0	0	0	0
200	1	71	216	-1	119	209	11.2	32	Cpappd	319	526	0	0		0	0	0	0	0
201	1	6	28	-1	466	296	22.9	32	ABplaaaapp	320	-51	0	0		0	0	0	0	0
202	1	135	334	-1	361	154	4.5	29	ABprpapapa	240	147	0	0		0	0	0	0	0
203	1	57	339	-1	429	171	22.1	30	ABarpapppa	260	168	0	0		0	0	0	0	0
204	1	173	95	-1	351	297	6.7	29	MSaappa	66	0	0	0		0	0	0	0	0
205	1	145	11	-1	494	240	7.3	32	ABarapaapp	41	0	0	0		0	0	0	0	0
206	1	88	179	-1	433	394	12.5	32	ABplpaaapp	207	0	0	0		0	0	0	0	0
207	1	328	296	-1	337	79	17.8	28	ABprapaapa	274	15	0	0		0	0	0	0	0
208	1	28	160	-1	540	315	4.2	27	ABalpaaaap	-1	0	0	0		0	0	0	0	0
209	1	203	203	-1	439	93	17.6	27	ABpraappaa	181	0	0	0		0	0	0	0	0
210	1	58	42	-1	313	101	7.5	30	ABprppappa	257	729	0	0		0	0	0	0	0
211	1	212	130	-1	648	272	12.4	28	ABalaaapal	272	-417	0	0		0	0	0	0	0
212	1	49	335	-1	129	290	15.8	34	Caapa	333	-8	0	0		0	0	0	0	0
213	1	163	135	-1	179	188	5.3	28	ABprpppppp	276	-823	0	0		0	0	0	0	0
214	1	182	140	-1	636	295	15.7	26	ABalappaap	-91	0	0	0		0	0	0	0	0
215	1	55	245	-1	580	200	21.4	31	ABarpapaaa	310	-219	0	0		0	0	0	0	0
216	1	230	96	-1	325	360	6.3	27	ABplppaapp	254	333	0	0		0	0	0	0	0
217	1	103	165	-1	237	379	16.3	30	ABplappapa	39	0	0	0		0	0	0	0	0
218	1	245	57	-1	495	270	18.6	30	MSaaaapp	287	658	0	0		0	0	0	0	0
219	1	161	155	-1	369	116	19.3	29	ABprapaaaa	131	0	0	0		0	0	0	0	0
220	1	309	241	-1	181	239	3.7	30	Cppppp	284	-200	0	0		0	0	0	0	0
221	1	284	272	-1	527	286	5.1	26	ABalpaaapa	258	-997	0	0		0	0	0	0	0
222	1	251	40	-1	323	149	4.1	27	ABprpapapp	234	0	0	0		0	0	0	0	0
223	1	81	226	-1	533	195	22.7	29	ABarpapaap	288	272	0	0		0	0	0	0	0
224	1	90	256	-1	610	262	7.8	28	ABaraaaaaa	496	0	0	0		0	0	0	0	0
225	1	32	308	-1	575	238	8.7	30	ABaraaapaa	441	0	0	0		0	0	0	0	0
226	1	42	180	-1	521	151	21.4	31	ABpraapaap	-152	0	0	0		0	0	0	0	0
227	1	177	103	-1	598	359	10.8	29	ABalppaaap	276	-552	0	0		0	0	0	0	0
228	1	233	113	-1	274	90	13.0	29	ABprappaap	279	685	0	0		0	0	0	0	0
229	1	5	159	-1	385	166	17.3	33	MSppppp	314	1260	0	0		0	0	0	0	0
230	1	142	225	-1	500	328	16.2	28	MSapapaa	214	487	0	0		0	0	0	0	0
231	1	80	107	-1	448	318	18.4	31	MSappaa	-124	0	0	0		0	0	0	0	0
232	1	237	43	-1	401	392	20.4	33	ABplaappap	-156	0	0	0		0	0	0	0	0
233	1	117	148	-1	399	343	22.5	29	ABplaaappa	276	-372	0	0		0	0	0	0	0
234	1	299	121	-1	377	140	13.5	30	Dpaa	176	0	0	0		0	0	0	0	0
235	0	339	-1	-1	546	382	9.6	26		194	14	0	0		0	0	0	0	0
236	1	193	257	-1	406	308	16.1	27	MSapappp	262	1299	0	0		0	0	0	0	0
237	1	266	176	-1	237	191	4.0	29	ABprpapppp	249	452	0	0		0	0	0	0	0
238	1	38	332	-1	418	307	4.2	32	ABplpappaa	-115	0	0	0		0	0	0	0	0
239	1	333	31	-1	536	345	19.8	29	ABalapappp	253	-443	0	0		0	0	0	0	0
240	1	331	208	-1	574	190	18.4	28	ABalappppa	-16	0	0	0		0	0	0	0	0
241	1	166	287	-1	327	325	8.9	35	MSaappp	302	190	0	0		0	0	0	0	0
242	1	73	112	-1	463	262	15.1	30	MSaaapp	189	0	0	0		0	0	0	0	0
243	1	270	123	-1	385	350	8.9	31	ABplpapaap	141	0	0	0		0	0	0	0	0
244	0	18	-1	-1	429	268	16.2	24		19	0	0	0		0	0	0	0	0
245	1	185	259	-1	285	326	12.5	30	Capaaa	263	778	0	0		0	0	0	0	0
246	1	105	199	-1	284	190	3.5	30	ABprpapppa	260	676	0	0		0	0	0	0	0
247	1	314	81	-1	558	212	4.5	28	ABaraaappa	42	0	0	0		0	0	0	0	0
248	1	171	54	-1	617	230	15.9	27	ABalapppaa	-56	0	0	0		0	0	0	0	0
249	1	137	116	-1	372	260	14.6	31	Ealpa	315	-131	0	0		0	0	0	0	0
250	1	315	237	-1	309	83	15.6	29	ABprapaapp	280	-567	0	0		0	0	0	0	0
251	1	115	342	-1	620	206	7.5	29	ABalaapaap	222	-488	0	0		0	0	0	0	0
252	1	301	271	-1	153	341	15.4	29	ABplapappa	264	-1430	0	0		0	0	0	0	0
253	1	79	84	-1	479	367	16.6	29	ABalpppppa	133	0	0	0		0	0	0	0	0
254	1	267	161	-1	508	401	17.2	30	ABalpppapp	-305	0	0	0		0	0	0	0	0
255	1	11	136	-1	623	237	9.3	28	ABalaaaala	255	880	0	0		0	0	0	0	0
256	1	336	153	-1	453	130	15.8	29	ABpraaappp	260	1699	0	0		0	0	0	0	0
257	1	183	215	-1	513	213	14.1	28	MSpaapaa	248	463	0	0		0	0	0	0	0
258	1	186	209	-1	252	141	11.4	30	Cppaap	215	751	0	0		0	0	0	0	0
259	1	292	163	-1	474	168	21.8	29	ABarpapapp	284	37	0	0		0	0	0	0	0
260	1	126	19	-1	548	377	12.5	30	ABalpppaap	120	0	0	0		0	0	0	0	0
261	1	216	305	-1	257	326	9.9	29	Capapa	244	1053	0	0		0	0	0	0	0
262	1	184	303	-1	503	186	21.3	29	ABarpapapa	226	856	0	0		0	0	0	0	0
263	1	196	347	-1	490	369	14.2	29	ABplpaapaa	453	0	0	0		0	0	0	0	0
264	1	149	164	-1	213	171	5.4	28	ABprpppppa	258	-943	0	0		0	0	0	0	0
265	1	96	115	-1	247	143	5.4	28	ABprppppap	60	0	0	0		0	0	0	0	0
266	1	190	156	-1	449	224	11.7	30	ABaraapppp	420	0	0	0		0	0	0	0	0
267	1	303	213	-1	272	218	11.8	33	Earpp	331	793	0	0		0	0	0	0	0
268	1	304	285	-1	229	359	5.8	27	ABplpppaap	31	0	0	0		0	0	0	0	0
269	1	33	291	-1	173	277	7.6	30	Capppp	279	-771	0	0		0	0	0	0	0
270	1	178	276	-1	586	225	18.2	29	ABalapppap	-187	0	0	0		0	0	0	0	0
271	1	312	138	-1	293	354	22.2	34	ABarppapa	310	-262	0	0		0	0	0	0	0
272	1	202	177	-1	543	322	13.4	28	MSapaaap	42	0	0	0		0	0	0	0	0
273	1	7	263	-1	516	222	22.6	28	ABarpaaapp	222	-115	0	0		0	0	0	0	0
274	1	116	238	-1	368	303	17.4	32	MSappap	273	734	0	0		0	0	0	0	0
275	1	231	261	-1	338	301	19.0	32	MSapppp	282	1008	0	0		0	0	0	0	0
276	1	21	243	-1	364	397	11.0	29	ABplppapaa	277	0	0	0		0	0	0	0	0
277	1	206	106	-1	275	317	17.2	34	Dapp	314	592	0	0		0	0	0	0	0
278	1	138	56	-1	361	369	7.0	26	ABplppaapa	235	-77	0	0		0	0	0	0	0
279	1	217	55	-1	484	288	15.3	31	MSaaapap	260	758	0	0		0	0	0	0	0
280	1	114	99	-1	528	228	12.5	31	ABaraappap	258	400	0	0		0	0	0	0	0
281	1	34	39	-1	559	334	19.4	30	ABalapappa	-138	0	0	0		0	0	0	0	0
282	1	179	51	-1	487	280	5.8	27	ABalpappaa	210	-456	0	0		0	0	0	0	0
283	1	285	318	-1	487	233	10.3	28	ABaraapppa	269	999	0	0		0	0	0	0	0
284	1	232	37	-1	166	218	8.5	29	Cppppa	259	656	0	0		0	0	0	0	0
285	1	224	149	-1	201	116	15.2	28	ABprapapap	279	-727	0	0		0	0	0	0	0
286	1	286	233	-1	273	299	7.6	31	Capaap	308	47	0	0		0	0	0	0	0
287	1	248	185	-1	458	174	15.6	26	MSppappp	223	154	0	0		0	0	0	0	0
288	1	311	202	-1	213	287	8.3	29	Capapp	245	-870	0	0		0	0	0	0	0
289	1	321	313	-1	471	269	11.7	28	ABaraapapp	285	544	0	0		0	0	0	0	0
290	1	257	195	-1	469	226	22.5	33	ABarpaapap	323	-426	0	0		0	0	0	0	0
291	1	317	71	-1	212	325	4.4	30	ABplpppapa	56	0	0	0		0	0	0	0	0
292	1	118	85	-1	248	276	5.3	27	ABplpppppa	278	0	0	0		0	0	0	0	0
293	1	131	70	-1	180	146	17.5	36	ABarppppp	-199	0	0	0		0	0	0	0	0
294	1	72	297	-1	436	335	23.3	32	ABplaaapap	283	-188	0	0		0	0	0	0	0
295	1	234	36	-1	148	167	11.7	28	ABprapappp	321	0	0	0		0	0	0	0	0
296	1	213	158	-1	424	284	7.6	32	ABalpapppp	319	327	0	0		0	0	0	0	0
297	1	98	223	-1	513	368	18.1	28	ABalppppap	260	103	0	0		0	0	0	0	0
298	1	66	184	-1	534	362	14.9	28	ABalppppaa	276	268	0	0		0	0	0	0	0
299	1	68	65	-1	219	365	19.8	31	ABplapapaa	310	-284	0	0		0	0	0	0	0
300	1	281	144	-1	397	387	11.4	29	ABplppaaaa	160	0	0	0		0	0	0	0	0
301	1	198	196	-1	603	247	20.3	28	ABarpaaaaa	281	-751	0	0		0	0	0	0	0
302	1	97	26	-1	357	83	13.7	30	ABpraapppp	284	-312	0	0		0	0	0	0	0
303	1	253	294	-1	205	375	11.8	30	ABplappapp	480	0	0	0		0	0	0	0	0
304	1	280	321	-1	379	325	20.8	29	ABplapaaaa	252	512	0	0		0	0	0	0	0
305	1	316	234	-1	128	207	15.8	38	Cpapa	379	-512	0	0		0	0	0	0	0
306	1	265	340	-1	585	227	12.1	29	ABaraappaa	284	-656	0	0		0	0	0	0	0
307	1	215	306	-1	425	91	9.4	29	ABprpaaapp	268	891	0	0		0	0	0	0	0
308	1	282	122	-1	543	151	13.9	28	ABpraaapaa	273	435	0	0		0	0	0	0	0
309	0	335	-1	-1	624	349	10.0	24		209	-254	0	0		0	0	0	0	0
310	1	82	337	-1	322	218	21.6	33	ABarppaaap	322	116	0	0		0	0	0	0	0
311	1	60	104	-1	456	285	5.6	29	ABalpappap	-189	0	0	0		0	0	0	0	0
312	1	121	128	-1	480	372	8.2	28	ABalppappa	262	-174	0	0		0	0	0	0	0
313	1	337	200	-1	178	158	3.6	23	ABprpppapp	50	0	0	0		0	0	0	0	0
314	1	13	228	-1	487	303	3.7	28	ABalpapaap	260	180	0	0		0	0	0	0	0
315	1	199	269	-1	511	157	4.8	29	ABarapppap	98	0	0	0		0	0	0	0	0
316	1	164	221	-1	576	325	11.7	25	MSapaaaa	204	28	0	0		0	0	0	0	0
317	1	94	12	-1	115	289	10.3	32	Caappd	326	-588	0	0		0	0	0	0	0
318	1	160	289	-1	422	383	8.0	29	ABalppappp	297	430	0	0		0	0	0	0	0
319	1	154	145	-1	265	118	5.6	30	ABprpppaaa	264	0	0	0		0	0	0	0	0
320	1	298	304	-1	224	229	11.0	37	Eprp	374	920	0	0		0	0	0	0	0
321	1	258	146	-1	537	252	22.0	29	ABarpaaapa	242	1094	0	0		0	0	0	0	0
322	1	23	82	-1	270	387	13.0	29	ABplappaap	257	284	0	0		0	0	0	0	0
323	1	167	41	-1	620	269	12.8	24	ABalappaaa	506	0	0	0		0	0	0	0	0
324	1	44	187	-1	382	226	22.3	32	ABarpaappp	301	-167	0	0		0	0	0	0	0
325	1	62	147	-1	498	261	22.5	30	ABarpaapaa	289	18	0	0		0	0	0	0	0
326	1	8	293	-1	371	344	12.7	30	Daaa	617	0	0	0		0	0	0	0	0
327	1	289	273	-1	447	130	21.6	34	ABarpappa	342	780	0	0		0	0	0	0	0
328	1	201	134	-1	277	364	6.2	29	ABplpppaaa	240	285	0	0		0	0	0	0	0
329	1	36	74	-1	476	208	14.1	30	MSpaapap	135	0	0	0		0	0	0	0	0
330	1	210	314	-1	250	275	12.6	33	Eplap	-21	0	0	0		0	0	0	0	0
331	1	158	80	-1	326	275	22.6	33	ABarppaapa	309	-216	0	0		0	0	0	0	0
332	1	226	170	-1	565	235	21.7	28	ABarpaaaap	257	58	0	0		0	0	0	0	0
333	1	195	105	-1	346	120	23.3	37	ABarpppaa	370	-487	0	0		0	0	0	0	0
334	1	63	152	-1	208	269	4.8	28	ABplpppppp	247	95	0	0		0	0	0	0	0
335	1	323	324	-1	446	193	3.9	27	ABarappaap	258	-222	0	0		0	0	0	0	0
336	1	273	343	-1	613	173	14.1	23	ABalaapapa	179	0	0	0		0	0	0	0	0
337	1	59	91	-1	374	281	9.2	28	MSaapapp	286	1288	0	0		0	0	0	0	0
338	1	261	181	-1	373	385	18.2	32	ABplaapppa	302	732	0	0		0	0	0	0	0
339	1	174	137	-1	459	365	18.9	27	ABalppppppa	199	146	0	0		0	0	0	0	0
340	1	100	169	-1	387	161	21.4	29	ABarpapppp	394	0	0	0		0	0	0	0	0
341	1	263	118	-1	137	275	4.4	29	Caappv	256	0	0	0		0	0	0	0	0
342	1	238	346	-1	219	299	3.4	23	ABplpppapp	339	0	0	0		0	0	0	0	0
343	1	186	280	-1	278	151	13.4	31	Cppaaa	120	0	0	0		0	0	0	0	0
344	1	342	344	-1	277	229	7.0	28	Z2	272	509	0	0		0	0	0	0	0
345	1	341	327	-1	453	270	18.9	22	Ealaa	170	223	0	0		0	0	0	0	0
