# Supplementary material for: The AP-2 Transcription Factor APTF-2 Is Required for Neuroblast and Epidermal Morphogenesis in Caenorhabditis elegans Embryogenesis
Source: PLoS Genet. 2016 May 13;12(5):e1006048. doi: 10.1371/journal.pgen.1006048 (PMC4866721; doi:10.1371/journal.pgen.1006048)
Supplement: S4 Text — (ZIP) [file pgen.1006048.s032.zip › nuclei/t161-nuclei]

1	1	141	93	-1	577	368	8.5	28	ABalaaaarr	14	0	0	0		0	0	0	0	0
2	1	90	175	-1	505	136	8.2	27	ABprpaaaaa	330	0	0	0		0	0	0	0	0
3	1	57	326	-1	518	377	10.1	30	ABalppaapp	429	0	0	0		0	0	0	0	0
4	1	55	161	-1	415	92	12.3	32	ABprpaappp	329	64	0	0		0	0	0	0	0
5	1	166	249	-1	473	289	9.3	29	ABalpapppa	164	0	0	0		0	0	0	0	0
6	1	122	188	-1	516	299	22.4	29	ABplaaaapa	280	-559	0	0		0	0	0	0	0
7	1	139	128	-1	574	384	13.2	28	ABalpppaaa	39	0	0	0		0	0	0	0	0
8	1	59	275	-1	530	231	4.2	27	ABarapaaaa	237	-115	0	0		0	0	0	0	0
9	1	24	180	-1	520	397	13.7	28	ABalpppapa	97	0	0	0		0	0	0	0	0
10	1	115	165	-1	515	238	17.5	28	MSpaaapa	264	476	0	0		0	0	0	0	0
11	1	205	60	-1	499	241	7.4	32	ABarapaapp	-184	0	0	0		0	0	0	0	0
12	1	317	109	-1	115	286	10.2	33	Caappd	23	0	0	0		0	0	0	0	0
13	1	195	205	-1	492	120	11.3	29	ABprpaapaa	250	761	0	0		0	0	0	0	0
14	1	126	103	-1	591	295	14.5	27	MSaaaaaa	77	0	0	0		0	0	0	0	0
15	1	192	327	-1	631	291	9.3	29	ABalaaaalp	102	0	0	0		0	0	0	0	0
16	1	56	17	-1	489	131	14.8	27	ABpraaappa	278	705	0	0		0	0	0	0	0
17	1	91	211	-1	399	141	3.7	30	ABarappapp	293	121	0	0		0	0	0	0	0
18	0	-1	-1	-1	546	380	9.4	27		330	0	0	0		0	0	0	0	0
19	1	260	72	-1	546	377	12.2	30	ABalpppaap	127	0	0	0		0	0	0	0	0
20	1	106	197	-1	494	362	11.4	30	ABplpaaaaa	-270	0	0	0		0	0	0	0	0
21	1	87	87	-1	478	327	11.5	30	MSapaap	113	0	0	0		0	0	0	0	0
22	1	146	26	-1	256	339	13.5	29	Cappaa	290	738	0	0		0	0	0	0	0
23	1	133	45	-1	589	286	9.9	27	ABalpaapaa	91	0	0	0		0	0	0	0	0
24	1	32	288	-1	287	303	3.9	29	ABplpapppp	281	-3	0	0		0	0	0	0	0
25	1	158	70	-1	415	269	14.0	32	MSaapaap	312	-155	0	0		0	0	0	0	0
26	1	302	71	-1	356	82	13.5	30	ABpraapppp	-6	0	0	0		0	0	0	0	0
27	1	85	294	-1	429	110	14.2	28	ABprpaappa	54	0	0	0		0	0	0	0	0
28	1	201	183	-1	465	297	22.9	32	ABplaaaapp	306	-388	0	0		0	0	0	0	0
29	1	179	154	-1	470	363	22.5	34	ABplaapapp	291	-134	0	0		0	0	0	0	0
30	1	36	49	-1	620	337	14.2	33	ABalapaaa	290	0	0	0		0	0	0	0	0
31	1	239	292	-1	537	347	20.2	29	ABalapappp	284	-413	0	0		0	0	0	0	0
32	1	188	269	-1	228	193	22.6	36	Cpaaa	345	463	0	0		0	0	0	0	0
33	1	183	224	-1	364	287	4.3	26	ABplpappap	254	-55	0	0		0	0	0	0	0
34	1	174	137	-1	483	236	5.0	28	ABarapapaa	255	1393	0	0		0	0	0	0	0
35	0	244	-1	-1	428	264	16.6	24		21	0	0	0		0	0	0	0	0
36	1	295	89	-1	148	166	11.5	29	ABprapappp	264	-22	0	0		0	0	0	0	0
37	1	284	236	-1	171	213	7.9	29	Cppppa	291	196	0	0		0	0	0	0	0
38	1	58	260	-1	310	202	16.6	31	Epraa	297	161	0	0		0	0	0	0	0
39	1	281	190	-1	561	336	18.8	29	ABalapappa	272	-440	0	0		0	0	0	0	0
40	1	222	308	-1	324	146	4.1	28	ABprpapapp	210	-218	0	0		0	0	0	0	0
41	1	323	306	-1	620	266	12.9	24	ABalappaaa	226	1250	0	0		0	0	0	0	0
42	1	210	112	-1	315	103	7.7	30	ABprppappa	246	-162	0	0		0	0	0	0	0
43	1	232	244	-1	401	392	20.5	34	ABplaappap	337	742	0	0		0	0	0	0	0
44	1	189	187	-1	630	254	16.2	28	ABalappapa	258	324	0	0		0	0	0	0	0
45	1	84	99	-1	505	125	19.8	29	ABpraapapa	256	159	0	0		0	0	0	0	0
46	1	49	240	-1	445	110	8.7	29	ABprpaaapa	248	101	0	0		0	0	0	0	0
47	1	167	16	-1	543	178	18.8	27	ABalappppp	249	66	0	0		0	0	0	0	0
48	1	113	164	-1	524	373	6.5	27	ABalppapaa	119	0	0	0		0	0	0	0	0
49	1	44	52	-1	563	163	20.4	30	ABpraapaaa	-123	0	0	0		0	0	0	0	0
50	1	155	125	-1	151	334	11.2	29	ABplapappp	268	687	0	0		0	0	0	0	0
51	1	282	314	-1	490	279	6.0	25	ABalpappaa	147	0	0	0		0	0	0	0	0
52	1	45	247	-1	462	206	8.0	26	ABarapappa	251	135	0	0		0	0	0	0	0
53	1	199	63	-1	366	231	5.6	29	MSpapapp	164	0	0	0		0	0	0	0	0
54	1	248	65	-1	620	228	15.7	27	ABalapppaa	272	-371	0	0		0	0	0	0	0
55	1	279	264	-1	486	285	15.3	31	MSaaapap	243	449	0	0		0	0	0	0	0
56	1	278	152	-1	359	371	7.0	27	ABplppaapa	242	1508	0	0		0	0	0	0	0
57	1	218	182	-1	492	271	18.8	30	MSaaaapp	44	0	0	0		0	0	0	0	0
58	1	89	142	-1	525	128	11.4	29	ABpraaaapa	455	0	0	0		0	0	0	0	0
59	1	144	117	-1	291	259	17.3	35	Eplaa	339	-8	0	0		0	0	0	0	0
60	1	99	122	-1	456	111	12.2	30	ABprpaapap	126	0	0	0		0	0	0	0	0
61	1	83	58	-1	428	152	13.5	33	MSppppa	305	-311	0	0		0	0	0	0	0
62	1	135	32	-1	374	136	6.4	30	ABprpapaap	296	420	0	0		0	0	0	0	0
63	1	96	207	-1	199	325	20.8	37	ABarppapp	368	322	0	0		0	0	0	0	0
64	1	60	281	-1	354	345	20.8	29	ABplapaaap	297	69	0	0		0	0	0	0	0
65	1	299	66	-1	218	362	19.5	31	ABplapapaa	146	0	0	0		0	0	0	0	0
66	1	67	115	-1	442	293	12.0	30	MSaapaaa	-46	0	0	0		0	0	0	0	0
67	1	93	319	-1	598	173	14.7	29	ABalaapppa	216	136	0	0		0	0	0	0	0
68	1	30	181	-1	552	293	23.0	31	ABplaaaaap	-62	0	0	0		0	0	0	0	0
69	1	118	61	-1	449	379	10.2	30	ABplpaaaap	280	-36	0	0		0	0	0	0	0
70	1	293	220	-1	181	146	17.5	35	ABarppppp	350	151	0	0		0	0	0	0	0
71	1	291	130	-1	212	324	4.3	31	ABplpppapa	251	121	0	0		0	0	0	0	0
72	1	128	248	-1	472	121	8.3	29	ABprpaaaap	100	0	0	0		0	0	0	0	0
73	1	69	127	-1	468	335	6.2	29	ABalpapapa	287	313	0	0		0	0	0	0	0
74	1	329	102	-1	475	207	14.4	30	MSpaapap	290	510	0	0		0	0	0	0	0
75	1	184	81	-1	624	317	17.7	25	ABalapapaa	155	0	0	0		0	0	0	0	0
76	1	29	12	-1	586	280	22.1	30	ABplaaaaaa	271	918	0	0		0	0	0	0	0
77	1	124	119	-1	477	128	17.7	31	ABpraapapp	291	-452	0	0		0	0	0	0	0
78	1	26	194	-1	350	335	4.5	28	ABplpapapp	224	-853	0	0		0	0	0	0	0
79	1	63	267	-1	248	325	4.5	29	ABplppppap	291	-453	0	0		0	0	0	0	0
80	1	331	46	-1	322	272	22.6	33	ABarppaapa	333	131	0	0		0	0	0	0	0
81	1	247	55	-1	561	212	4.4	28	ABaraaappa	-106	0	0	0		0	0	0	0	0
82	1	322	222	-1	268	387	13.0	28	ABplappaap	318	0	0	0		0	0	0	0	0
83	1	65	256	-1	472	402	11.6	26	ABplpaaapa	151	0	0	0		0	0	0	0	0
84	1	253	114	-1	481	368	15.9	30	ABalpppppa	250	0	0	0		0	0	0	0	0
85	1	292	185	-1	249	273	5.3	27	ABplpppppa	268	130	0	0		0	0	0	0	0
86	1	12	64	-1	389	221	9.9	31	MSpapaap	299	-188	0	0		0	0	0	0	0
87	1	168	90	-1	462	403	19.2	28	ABplaappaa	232	1258	0	0		0	0	0	0	0
88	1	4	309	-1	315	337	15.8	32	Dapa	316	-1620	0	0		0	0	0	0	0
89	1	109	116	-1	428	234	9.0	30	MSpapaaa	46	0	0	0		0	0	0	0	0
90	1	94	213	-1	320	88	11.3	29	ABprappaaa	293	-304	0	0		0	0	0	0	0
91	1	337	157	-1	372	282	9.0	29	MSaapapp	264	1397	0	0		0	0	0	0	0
92	1	33	40	-1	337	394	15.1	30	ABplaapppp	302	167	0	0		0	0	0	0	0
93	1	46	107	-1	390	89	16.2	29	ABpraapppa	122	0	0	0		0	0	0	0	0
94	1	102	146	-1	493	167	13.3	27	MSppapap	271	126	0	0		0	0	0	0	0
95	1	204	167	-1	351	298	6.7	30	MSaappa	266	-1346	0	0		0	0	0	0	0
96	1	216	226	-1	323	360	6.1	27	ABplppaapp	268	1387	0	0		0	0	0	0	0
97	1	54	257	-1	305	388	19.3	29	ABplapaapp	296	468	0	0		0	0	0	0	0
98	1	47	41	-1	575	319	21.7	29	ABplaapaaa	126	0	0	0		0	0	0	0	0
99	1	280	162	-1	530	230	13.1	32	ABaraappap	270	89	0	0		0	0	0	0	0
100	1	108	111	-1	388	188	4.1	29	ABprpappaa	47	0	0	0		0	0	0	0	0
101	1	104	270	-1	566	370	17.4	29	ABalapaapp	372	0	0	0		0	0	0	0	0
102	1	111	57	-1	598	371	15.5	29	ABalapaapa	269	-20	0	0		0	0	0	0	0
103	1	227	148	-1	603	362	10.8	29	ABalppaaap	268	1049	0	0		0	0	0	0	0
104	1	311	168	-1	456	283	5.7	29	ABalpappap	149	0	0	0		0	0	0	0	0
105	1	333	318	-1	342	120	23.1	36	ABarpppaa	337	1642	0	0		0	0	0	0	0
106	1	277	339	-1	275	315	17.1	33	Dapp	333	789	0	0		0	0	0	0	0
107	1	231	153	-1	448	322	18.3	31	MSappaa	316	738	0	0		0	0	0	0	0
108	1	18	261	-1	508	328	4.5	30	ABalpapaaa	241	553	0	0		0	0	0	0	0
109	1	125	28	-1	201	127	9.9	28	ABprapppap	262	-218	0	0		0	0	0	0	0
110	1	161	255	-1	580	305	5.4	29	ABalpaaaaa	240	350	0	0		0	0	0	0	0
111	1	48	51	-1	553	346	7.7	30	ABalpaappp	265	275	0	0		0	0	0	0	0
112	1	242	132	-1	463	267	15.3	30	MSaaapp	238	-472	0	0		0	0	0	0	0
113	1	228	53	-1	273	91	13.0	29	ABprappaap	246	362	0	0		0	0	0	0	0
114	1	149	178	-1	513	286	14.6	31	MSaaapaa	272	161	0	0		0	0	0	0	0
115	1	265	37	-1	247	141	5.3	28	ABprppppap	280	198	0	0		0	0	0	0	0
116	1	249	106	-1	375	256	14.4	30	Ealpa	276	-215	0	0		0	0	0	0	0
117	1	73	31	-1	419	362	18.9	29	ABalppppppp	185	-164	0	0		0	0	0	0	0
118	1	341	196	-1	135	276	4.5	29	Caappv	259	-177	0	0		0	0	0	0	0
119	1	169	259	-1	539	281	17.5	30	MSaaaapa	-10	0	0	0		0	0	0	0	0
120	1	187	348	-1	615	202	8.1	27	ABalaapaaa	215	96	0	0		0	0	0	0	0
121	1	234	100	-1	381	142	13.5	30	Dpaa	258	820	0	0		0	0	0	0	0
122	1	308	101	-1	543	154	14.1	29	ABpraaapaa	244	-1116	0	0		0	0	0	0	0
123	1	243	219	-1	385	350	8.8	30	ABplpapaap	141	0	0	0		0	0	0	0	0
124	1	2	110	-1	389	165	10.5	32	MSpppap	156	0	0	0		0	0	0	0	0
125	1	163	158	-1	170	142	9.6	26	ABprappppa	578	0	0	0		0	0	0	0	0
126	1	153	283	-1	229	174	9.4	33	Cppap	155	0	0	0		0	0	0	0	0
127	1	53	19	-1	585	230	14.5	31	MSpaaaaa	-93	0	0	0		0	0	0	0	0
128	1	312	86	-1	478	368	7.6	29	ABalppappa	254	-199	0	0		0	0	0	0	0
129	1	145	123	-1	300	126	5.0	28	ABprppaapp	261	-1194	0	0		0	0	0	0	0
130	1	211	170	-1	649	276	12.5	28	ABalaaapal	164	0	0	0		0	0	0	0	0
131	1	40	118	-1	340	180	4.0	29	ABprpappap	238	627	0	0		0	0	0	0	0
132	1	27	186	-1	386	345	15.9	31	MSapppa	308	-276	0	0		0	0	0	0	0
133	1	23	74	-1	528	210	7.6	28	ABarapaapa	239	-1440	0	0		0	0	0	0	0
134	1	328	232	-1	276	363	6.1	29	ABplpppaaa	259	-29	0	0		0	0	0	0	0
135	1	213	173	-1	181	189	5.4	28	ABprpppppp	252	1188	0	0		0	0	0	0	0
136	1	255	4	-1	630	243	9.7	30	ABalaaaala	266	1211	0	0		0	0	0	0	0
137	1	339	274	-1	469	371	18.8	27	ABalppppppa	200	769	0	0		0	0	0	0	0
138	1	271	301	-1	294	354	21.6	35	ABarppapa	315	53	0	0		0	0	0	0	0
139	1	95	341	-1	603	168	8.9	30	ABalaapapp	257	561	0	0		0	0	0	0	0
140	1	214	133	-1	639	295	16.0	26	ABalappaap	212	0	0	0		0	0	0	0	0
141	1	196	265	-1	393	352	5.6	29	ABplpapapa	255	136	0	0		0	0	0	0	0
142	1	156	295	-1	489	192	4.2	27	ABarappaaa	259	-1085	0	0		0	0	0	0	0
143	1	140	212	-1	356	209	16.3	33	Earap	331	894	0	0		0	0	0	0	0
144	1	300	88	-1	396	391	11.2	29	ABplppaaaa	227	-154	0	0		0	0	0	0	0
145	1	319	328	-1	267	114	5.8	29	ABprpppaaa	270	-996	0	0		0	0	0	0	0
146	1	321	302	-1	537	247	22.3	29	ABarpaaapa	-186	0	0	0		0	0	0	0	0
147	1	325	144	-1	501	263	22.7	31	ABarpaapaa	-117	0	0	0		0	0	0	0	0
148	1	233	126	-1	402	343	22.5	29	ABplaaappa	267	868	0	0		0	0	0	0	0
149	1	285	237	-1	201	120	15.0	30	ABprapapap	247	195	0	0		0	0	0	0	0
150	1	72	325	-1	510	309	7.8	28	ABalpaaapp	247	170	0	0		0	0	0	0	0
151	1	150	334	-1	331	157	11.9	30	Dpap	301	1276	0	0		0	0	0	0	0
152	1	334	245	-1	208	269	4.5	28	ABplpppppp	215	401	0	0		0	0	0	0	0
153	1	256	54	-1	449	130	16.4	31	ABpraaappp	218	0	0	0		0	0	0	0	0
154	1	76	25	-1	505	368	21.4	29	ABplaapapa	243	126	0	0		0	0	0	0	0
155	1	219	149	-1	369	114	19.4	29	ABprapaaaa	240	491	0	0		0	0	0	0	0
156	1	266	140	-1	449	226	12.1	30	ABaraapppp	277	767	0	0		0	0	0	0	0
157	1	123	3	-1	577	228	6.5	29	ABaraaaaap	268	-335	0	0		0	0	0	0	0
158	1	296	151	-1	424	286	8.2	32	ABalpapppp	120	0	0	0		0	0	0	0	0
159	1	229	21	-1	387	164	17.7	33	MSppppp	280	279	0	0		0	0	0	0	0
160	1	208	159	-1	539	315	4.0	26	ABalpaaaap	265	-239	0	0		0	0	0	0	0
161	1	254	38	-1	505	402	17.2	30	ABalpppapp	244	25	0	0		0	0	0	0	0
162	1	103	231	-1	275	100	8.2	28	ABprppappp	274	724	0	0		0	0	0	0	0
163	1	259	166	-1	474	167	22.2	30	ABarpapapp	300	263	0	0		0	0	0	0	0
164	1	264	18	-1	217	172	5.2	27	ABprpppppa	269	65	0	0		0	0	0	0	0
165	1	217	210	-1	237	378	16.3	30	ABplappapa	387	0	0	0		0	0	0	0	0
166	1	191	30	-1	222	228	6.5	33	Cpppa	331	-407	0	0		0	0	0	0	0
167	1	35	277	-1	512	333	22.4	30	ABplaapaap	-4	0	0	0		0	0	0	0	0
168	1	105	10	-1	332	214	5.1	30	MSpappa	246	0	0	0		0	0	0	0	0
169	1	340	246	-1	386	155	22.5	32	ABarpapppp	268	176	0	0		0	0	0	0	0
170	1	332	139	-1	566	236	21.7	28	ABarpaaaap	278	-672	0	0		0	0	0	0	0
171	1	68	303	-1	407	128	9.0	27	ABprppaaaa	256	531	0	0		0	0	0	0	0
172	1	190	136	-1	415	408	14.3	29	ABplpaappp	281	1225	0	0		0	0	0	0	0
173	1	14	228	-1	576	267	17.5	31	MSaaaaap	422	0	0	0		0	0	0	0	0
174	0	309	-1	-1	615	360	8.5	25		212	-556	0	0		0	0	0	0	0
175	1	1	278	-1	279	157	3.8	27	ABprppppaa	267	-926	0	0		0	0	0	0	0
176	1	237	313	-1	242	192	3.9	30	ABprpapppp	278	-191	0	0		0	0	0	0	0
177	1	272	216	-1	541	324	13.3	27	MSapaaap	237	351	0	0		0	0	0	0	0
178	1	50	138	-1	272	379	17.6	30	ABplappaaa	294	332	0	0		0	0	0	0	0
179	1	206	342	-1	432	388	12.3	31	ABplpaaapp	217	0	0	0		0	0	0	0	0
180	1	226	147	-1	526	149	21.4	31	ABpraapaap	304	-1092	0	0		0	0	0	0	0
181	1	338	289	-1	374	387	18.2	31	ABplaapppa	317	78	0	0		0	0	0	0	0
182	1	16	252	-1	568	160	8.6	28	ABpraaaaaa	248	0	0	0		0	0	0	0	0
183	1	193	67	-1	475	322	21.3	25	ABplaaapaa	205	-352	0	0		0	0	0	0	0
184	1	298	39	-1	533	363	14.7	29	ABalppppaa	363	0	0	0		0	0	0	0	0
185	1	287	96	-1	459	174	15.7	26	MSppappp	255	-608	0	0		0	0	0	0	0
186	1	66	85	-1	431	349	5.8	28	ABalpapapp	254	-3	0	0		0	0	0	0	0
187	1	324	293	-1	382	221	22.5	31	ABarpaappp	308	-158	0	0		0	0	0	0	0
188	1	11	59	-1	545	273	13.2	28	ABaraapaap	265	523	0	0		0	0	0	0	0
189	1	177	317	-1	164	262	11.6	32	Eplpp	320	287	0	0		0	0	0	0	0
190	1	17	8	-1	304	172	7.6	37	MSpappp	100	0	0	0		0	0	0	0	0
191	1	22	215	-1	541	231	9.5	31	ABaraaapap	-296	0	0	0		0	0	0	0	0
192	1	52	104	-1	601	187	11.2	26	ABalaappaa	202	69	0	0		0	0	0	0	0
193	1	159	150	-1	406	111	19.3	31	ABpraappap	380	0	0	0		0	0	0	0	0
194	1	175	9	-1	584	257	12.0	27	ABaraapaaa	163	0	0	0		0	0	0	0	0
195	1	290	307	-1	469	226	22.4	33	ABarpaapap	309	292	0	0		0	0	0	0	0
196	1	301	235	-1	603	249	19.9	28	ABarpaaaaa	249	-48	0	0		0	0	0	0	0
197	1	198	80	-1	343	119	6.9	27	ABprppaapa	279	1142	0	0		0	0	0	0	0
198	1	130	15	-1	158	169	7.7	27	ABprappppp	274	27	0	0		0	0	0	0	0
199	1	246	333	-1	289	187	3.6	30	ABprpapppa	269	653	0	0		0	0	0	0	0
200	1	313	345	-1	184	161	3.5	24	ABprpppapp	210	365	0	0		0	0	0	0	0
201	1	6	337	-1	379	93	8.7	30	ABprppapaa	108	0	0	0		0	0	0	0	0
202	1	288	141	-1	212	287	8.3	29	Capapp	270	1348	0	0		0	0	0	0	0
203	1	209	73	-1	445	92	17.0	27	ABpraappaa	247	-484	0	0		0	0	0	0	0
204	1	129	11	-1	240	103	10.1	27	ABprapppaa	284	0	0	0		0	0	0	0	0
205	1	75	75	-1	530	194	4.7	30	ABaraaappp	241	680	0	0		0	0	0	0	0
206	1	120	297	-1	223	117	6.7	28	ABprpppaap	447	0	0	0		0	0	0	0	0
207	1	37	251	-1	377	297	22.5	33	ABplaaappp	315	953	0	0		0	0	0	0	0
208	1	240	91	-1	577	191	18.0	28	ABalappppa	257	-16	0	0		0	0	0	0	0
209	1	258	171	-1	247	136	11.8	30	Cppaap	189	112	0	0		0	0	0	0	0
210	1	182	79	-1	323	108	19.0	31	ABprapaaap	242	160	0	0		0	0	0	0	0
211	1	132	217	-1	427	203	15.7	29	Earaa	291	974	0	0		0	0	0	0	0
212	1	119	192	-1	397	258	5.3	27	MSpapapa	26	0	0	0		0	0	0	0	0
213	1	267	291	-1	272	219	11.9	33	Earpp	331	-584	0	0		0	0	0	0	0
214	1	15	36	-1	514	107	14.7	29	ABpraaaapp	242	-679	0	0		0	0	0	0	0
215	1	257	163	-1	512	213	14.3	28	MSpaapaa	110	0	0	0		0	0	0	0	0
216	1	200	218	-1	119	209	10.8	31	Cpappd	308	-546	0	0		0	0	0	0	0
217	1	165	340	-1	451	249	4.2	29	ABarapapap	340	0	0	0		0	0	0	0	0
218	1	100	131	-1	264	378	8.3	30	ABplppappp	241	-7	0	0		0	0	0	0	0
219	1	142	209	-1	180	132	13.1	29	ABprapappa	27	0	0	0		0	0	0	0	0
220	1	121	223	-1	585	267	6.1	26	ABaraaaapa	263	197	0	0		0	0	0	0	0
221	1	316	172	-1	575	325	11.8	26	MSapaaaa	234	616	0	0		0	0	0	0	0
222	1	137	135	-1	543	224	17.3	30	MSpaaaap	-120	0	0	0		0	0	0	0	0
223	1	297	177	-1	513	367	17.7	28	ABalppppap	271	-211	0	0		0	0	0	0	0
224	1	41	7	-1	429	373	15.4	30	ABplpaappa	-44	0	0	0		0	0	0	0	0
225	1	230	169	-1	504	329	16.2	26	MSapapaa	221	-1000	0	0		0	0	0	0	0
226	1	223	271	-1	536	192	22.6	30	ABarpapaap	297	244	0	0		0	0	0	0	0
227	1	81	320	-1	402	223	5.0	25	ABarapapppp	199	155	0	0		0	0	0	0	0
228	1	314	234	-1	486	296	3.6	28	ABalpapaap	273	-172	0	0		0	0	0	0	0
229	1	110	202	-1	216	319	12.3	29	Cappap	281	83	0	0		0	0	0	0	0
230	1	38	233	-1	232	102	13.8	28	ABprappapp	281	793	0	0		0	0	0	0	0
231	1	70	13	-1	593	317	17.7	30	ABalapapap	247	1424	0	0		0	0	0	0	0
232	1	180	78	-1	484	160	6.1	28	ABarappppa	264	-724	0	0		0	0	0	0	0
233	1	286	68	-1	274	299	7.8	30	Capaap	275	-819	0	0		0	0	0	0	0
234	1	305	276	-1	129	207	15.7	38	Cpapa	-137	0	0	0		0	0	0	0	0
235	1	185	174	-1	322	312	4.0	29	ABplpapppa	324	0	0	0		0	0	0	0	0
236	1	114	204	-1	216	262	14.5	33	Eplpa	300	1171	0	0		0	0	0	0	0
237	1	250	2	-1	311	79	15.5	28	ABprapaapp	82	0	0	0		0	0	0	0	0
238	1	274	279	-1	368	305	17.4	31	MSappap	309	-105	0	0		0	0	0	0	0
239	1	162	206	-1	625	312	11.7	28	ABalaaapar	268	295	0	0		0	0	0	0	0
240	1	3	331	-1	194	142	5.5	30	ABprpppapa	283	-48	0	0		0	0	0	0	0
241	1	220	312	-1	184	242	4.3	30	Cppppp	264	115	0	0		0	0	0	0	0
242	1	39	315	-1	427	341	12.8	27	MSapappa	214	707	0	0		0	0	0	0	0
243	1	276	322	-1	366	399	11.5	29	ABplppapaa	282	-79	0	0		0	0	0	0	0
244	1	197	92	-1	628	197	14.8	29	ABalaaappl	1	0	0	0		0	0	0	0	0
245	1	215	113	-1	582	207	21.5	30	ABarpapaaa	264	876	0	0		0	0	0	0	0
246	1	82	124	-1	405	305	11.7	26	MSaapapa	248	472	0	0		0	0	0	0	0
247	1	71	273	-1	558	263	4.6	25	ABaraaaapp	215	1137	0	0		0	0	0	0	0
248	1	157	94	-1	121	246	6.4	31	Cpappv	312	84	0	0		0	0	0	0	0
249	1	116	305	-1	218	358	9.0	27	ABplapppaa	258	429	0	0		0	0	0	0	0
250	1	9	95	-1	185	362	15.2	30	ABplapapap	349	0	0	0		0	0	0	0	0
251	1	64	76	-1	335	306	13.7	31	Daap	302	-553	0	0		0	0	0	0	0
252	1	43	42	-1	480	178	9.8	29	MSppaap	282	-307	0	0		0	0	0	0	0
253	1	194	263	-1	434	341	9.1	28	ABplpapaaa	242	325	0	0		0	0	0	0	0
254	1	7	316	-1	157	274	20.9	41	Caaap	409	-551	0	0		0	0	0	0	0
255	1	78	241	-1	501	174	17.1	26	MSppappa	493	0	0	0		0	0	0	0	0
256	1	224	282	-1	613	261	8.3	28	ABaraaaaaa	229	504	0	0		0	0	0	0	0
257	1	236	34	-1	404	306	16.5	27	MSapappp	38	0	0	0		0	0	0	0	0
258	1	127	69	-1	450	136	6.2	29	ABarappppp	143	0	0	0		0	0	0	0	0
259	1	245	258	-1	287	326	12.4	31	Capaaa	308	384	0	0		0	0	0	0	0
260	1	62	311	-1	405	106	6.9	23	ABprppaaap	215	1157	0	0		0	0	0	0	0
261	1	275	5	-1	336	298	18.7	31	MSapppp	319	-225	0	0		0	0	0	0	0
262	1	148	62	-1	608	332	9.2	27	ABalaaaarl	33	0	0	0		0	0	0	0	0
263	1	273	300	-1	515	223	22.3	28	ABarpaaapp	200	0	0	0		0	0	0	0	0
264	1	164	50	-1	190	328	7.6	27	ABplapppap	-174	0	0	0		0	0	0	0	0
265	1	31	239	-1	576	196	10.2	26	MSppaaaa	261	0	0	0		0	0	0	0	0
266	1	101	280	-1	524	174	12.3	26	MSppapaa	157	0	0	0		0	0	0	0	0
267	1	5	250	-1	170	196	21.7	40	Cpaap	400	458	0	0		0	0	0	0	0
268	1	171	48	-1	335	389	9.4	27	ABplppapap	253	9	0	0		0	0	0	0	0
269	1	315	120	-1	517	156	4.6	29	ABarapppap	295	954	0	0		0	0	0	0	0
270	1	160	156	-1	490	361	4.8	28	ABalppapap	271	996	0	0		0	0	0	0	0
271	1	252	195	-1	155	339	15.4	29	ABplapappa	266	454	0	0		0	0	0	0	0
272	1	221	324	-1	528	280	4.8	27	ABalpaaapa	271	-346	0	0		0	0	0	0	0
273	1	327	24	-1	448	130	21.5	34	ABarpappa	296	1615	0	0		0	0	0	0	0
274	1	173	272	-1	570	157	16.3	30	ABalaapppp	264	355	0	0		0	0	0	0	0
275	1	138	338	-1	279	173	22.1	33	ABarpppapp	324	126	0	0		0	0	0	0	0
276	1	270	287	-1	590	226	18.3	29	ABalapppap	270	13	0	0		0	0	0	0	0
277	1	176	268	-1	169	300	4.9	28	ABplappppp	26	0	0	0		0	0	0	0	0
278	1	19	199	-1	289	339	5.7	27	ABplppppaa	249	617	0	0		0	0	0	0	0
279	1	10	84	-1	621	281	19.4	29	ABalappapp	167	0	0	0		0	0	0	0	0
280	1	343	284	-1	288	157	13.5	32	Cppaaa	228	-526	0	0		0	0	0	0	0
281	1	28	35	-1	345	135	15.0	32	Dppa	323	-813	0	0		0	0	0	0	0
282	1	170	201	-1	469	221	17.5	31	MSpaaapp	228	0	0	0		0	0	0	0	0
283	1	13	43	-1	224	116	18.4	30	ABprapapaa	303	-604	0	0		0	0	0	0	0
284	1	97	134	-1	186	308	12.6	30	Capppa	304	0	0	0		0	0	0	0	0
285	1	268	29	-1	228	359	5.9	28	ABplpppaap	274	-758	0	0		0	0	0	0	0
286	1	134	189	-1	288	158	16.5	35	Dppp	353	-442	0	0		0	0	0	0	0
287	1	241	160	-1	332	324	9.2	34	MSaappp	465	0	0	0		0	0	0	0	0
288	1	154	329	-1	343	167	22.7	29	ABarpppapa	251	0	0	0		0	0	0	0	0
289	1	318	105	-1	424	380	7.5	29	ABalppappp	-309	0	0	0		0	0	0	0	0
290	1	88	208	-1	546	128	9.2	26	ABpraaaaap	104	0	0	0		0	0	0	0	0
291	1	269	230	-1	175	274	7.6	29	Capppp	253	-457	0	0		0	0	0	0	0
292	1	79	20	-1	537	181	10.1	28	MSppaaap	234	1255	0	0		0	0	0	0	0
293	1	326	296	-1	366	345	12.8	30	Daaa	305	-459	0	0		0	0	0	0	0
294	1	303	145	-1	208	375	11.6	30	ABplappapp	252	491	0	0		0	0	0	0	0
295	1	112	6	-1	353	197	10.7	30	Earpa	294	-63	0	0		0	0	0	0	0
296	1	207	33	-1	337	76	17.7	27	ABprapaapa	82	0	0	0		0	0	0	0	0
297	1	294	22	-1	437	335	23.0	32	ABplaaapap	138	0	0	0		0	0	0	0	0
298	1	42	243	-1	360	251	23.3	31	ABarppaaaa	304	-209	0	0		0	0	0	0	0
299	1	25	121	-1	509	278	11.2	28	ABaraapapa	94	0	0	0		0	0	0	0	0
300	1	181	304	-1	304	382	8.9	26	ABplppappa	70	0	0	0		0	0	0	0	0
301	1	34	242	-1	423	177	10.1	29	MSpppaa	298	-721	0	0		0	0	0	0	0
302	1	61	285	-1	424	223	22.1	32	ABarpaappa	155	0	0	0		0	0	0	0	0
303	1	262	227	-1	504	184	21.4	28	ABarpapapa	268	-375	0	0		0	0	0	0	0
304	1	320	253	-1	220	230	10.8	37	Eprp	364	-95	0	0		0	0	0	0	0
305	1	261	229	-1	257	328	9.6	29	Capapa	258	464	0	0		0	0	0	0	0
306	1	307	299	-1	424	92	9.1	29	ABprpaaapp	254	-37	0	0		0	0	0	0	0
307	1	107	266	-1	643	232	12.3	29	ABalaaappr	236	-422	0	0		0	0	0	0	0
308	1	225	23	-1	577	234	9.1	30	ABaraaapaa	392	0	0	0		0	0	0	0	0
309	1	8	332	-1	442	156	3.5	31	ABarappapa	83	0	0	0		0	0	0	0	0
310	1	86	77	-1	570	149	12.3	27	ABalaappap	218	752	0	0		0	0	0	0	0
311	1	77	254	-1	456	403	15.8	29	ABplpaapap	268	-625	0	0		0	0	0	0	0
312	1	98	198	-1	451	330	14.7	28	MSapapap	440	0	0	0		0	0	0	0	0
313	1	289	143	-1	471	269	11.7	29	ABaraapapp	269	159	0	0		0	0	0	0	0
314	1	330	214	-1	249	276	12.6	31	Eplap	316	66	0	0		0	0	0	0	0
315	1	80	335	-1	372	251	17.6	33	Ealap	336	300	0	0		0	0	0	0	0
316	1	151	262	-1	345	91	8.6	29	ABprppapap	-162	0	0	0		0	0	0	0	0
317	1	74	330	-1	523	143	16.5	28	ABpraaapap	221	794	0	0		0	0	0	0	0
318	1	283	203	-1	488	233	10.4	28	ABaraapppa	271	-555	0	0		0	0	0	0	0
319	0	136	-1	-1	375	397	15.0	23		201	-337	0	0		0	0	0	0	0
320	1	51	290	-1	553	165	5.7	29	ABarapppaa	-116	0	0	0		0	0	0	0	0
321	1	304	176	-1	380	326	20.5	28	ABplapaaaa	264	93	0	0		0	0	0	0	0
322	1	117	108	-1	419	162	6.5	29	ABprpapaaa	660	0	0	0		0	0	0	0	0
323	1	143	82	-1	281	319	22.5	30	ABarppaapp	270	408	0	0		0	0	0	0	0
324	1	335	238	-1	455	190	4.1	27	ABarappaap	238	-223	0	0		0	0	0	0	0
325	1	92	321	-1	273	104	17.4	29	ABprappapa	289	-369	0	0		0	0	0	0	0
326	1	147	200	-1	277	116	21.4	39	ABarppppa	394	142	0	0		0	0	0	0	0
327	1	345	155	-1	450	262	18.6	24	Ealaa	199	222	0	0		0	0	0	0	0
328	1	178	97	-1	579	333	4.8	28	ABalpaappa	253	-276	0	0		0	0	0	0	0
329	1	20	47	221	550	294	8.7	33	ABalpaapap	221	-166	0	0		0	0	0	0	0
330	1	186	286	-1	311	261	13.6	34	Ealpp	320	1071	0	0		0	0	0	0	0
331	1	131	98	-1	330	369	20.9	28	ABplapaapa	286	270	0	0		0	0	0	0	0
332	1	238	191	-1	410	304	4.2	32	ABplpappaa	315	159	0	0		0	0	0	0	0
333	1	172	193	-1	508	249	3.2	28	ABarapaaap	189	0	0	0		0	0	0	0	0
334	1	202	310	-1	364	154	4.2	29	ABprpapapa	271	-163	0	0		0	0	0	0	0
335	1	212	225	-1	130	290	15.7	34	Caapa	344	883	0	0		0	0	0	0	0
336	1	21	83	-1	244	285	22.6	37	Caaaa	368	-94	0	0		0	0	0	0	0
337	1	310	179	-1	327	218	21.8	34	ABarppaaap	341	-151	0	0		0	0	0	0	0
338	1	152	323	-1	152	322	7.6	28	ABplappppa	245	423	0	0		0	0	0	0	0
339	1	203	129	-1	428	170	22.4	30	ABarpapppa	304	332	0	0		0	0	0	0	0
340	1	306	343	-1	583	228	12.3	29	ABaraappaa	283	0	0	0		0	0	0	0	0
341	1	58	298	-1	247	216	15.6	31	Eprap	155	0	0	0		0	0	0	0	0
342	1	251	184	-1	632	218	7.4	30	ABalaapaap	119	0	0	0		0	0	0	0	0
343	1	336	-1	-1	619	175	13.5	23	ABalaapapa	-13	0	0	0		0	0	0	0	0
344	1	344	346	-1	279	226	6.9	29	Z2	87	0	0	0		0	0	0	0	0
345	1	81	44	-1	444	217	5.7	25	ABarapapppa	469	0	0	0		0	0	0	0	0
346	1	342	344	-1	217	297	3.8	22	ABplpppapp	-289	0	0	0		0	0	0	0	0
347	1	263	347	-1	487	378	13.9	24	ABplpaapaa	345	0	0	0		0	0	0	0	0
