# Supplementary material for: The AP-2 Transcription Factor APTF-2 Is Required for Neuroblast and Epidermal Morphogenesis in Caenorhabditis elegans Embryogenesis
Source: PLoS Genet. 2016 May 13;12(5):e1006048. doi: 10.1371/journal.pgen.1006048 (PMC4866721; doi:10.1371/journal.pgen.1006048)
Supplement: S4 Text — (ZIP) [file pgen.1006048.s032.zip › nuclei/t162-nuclei]

1	0	174	-1	-1	612	362	8.6	25		61	0	0	0		0	0	0	0	0
2	1	237	124	-1	312	80	15.2	30	ABprapaapp	266	-229	0	0		0	0	0	0	0
3	1	157	147	-1	581	228	6.4	30	ABaraaaaap	282	303	0	0		0	0	0	0	0
4	1	136	127	-1	629	247	9.7	29	ABalaaaala	233	-358	0	0		0	0	0	0	0
5	1	261	141	-1	338	299	18.8	32	MSapppp	312	-145	0	0		0	0	0	0	0
6	1	295	112	-1	353	198	10.5	30	Earpa	308	-136	0	0		0	0	0	0	0
7	1	224	79	-1	434	370	15.5	30	ABplpaappa	267	580	0	0		0	0	0	0	0
8	1	190	118	-1	303	169	8.2	37	MSpappp	271	0	0	0		0	0	0	0	0
9	1	194	20	-1	582	261	12.4	27	ABaraapaaa	156	0	0	0		0	0	0	0	0
10	1	168	194	-1	333	209	5.4	31	MSpappa	290	0	0	0		0	0	0	0	0
11	1	204	102	-1	240	105	10.1	27	ABprapppaa	-27	0	0	0		0	0	0	0	0
12	1	76	269	-1	584	278	22.2	30	ABplaaaaaa	282	271	0	0		0	0	0	0	0
13	1	231	37	-1	593	314	17.5	29	ABalapapap	186	0	0	0		0	0	0	0	0
14	0	18	-1	-1	544	379	9.4	26		18	0	0	0		0	0	0	0	0
15	1	198	130	-1	158	171	7.4	27	ABprappppp	267	-473	0	0		0	0	0	0	0
16	1	47	339	-1	543	178	18.8	25	ABalappppp	245	42	0	0		0	0	0	0	0
17	1	16	81	-1	490	131	14.8	28	ABpraaappa	116	0	0	0		0	0	0	0	0
18	1	164	170	-1	217	173	5.4	28	ABprpppppa	262	103	0	0		0	0	0	0	0
19	1	127	206	-1	580	231	14.7	30	MSpaaaaa	228	0	0	0		0	0	0	0	0
20	1	292	231	-1	538	182	10.0	27	MSppaaap	248	282	0	0		0	0	0	0	0
21	1	159	183	-1	392	161	17.7	32	MSppppp	288	911	0	0		0	0	0	0	0
22	1	297	297	-1	440	341	22.7	30	ABplaaapap	259	454	0	0		0	0	0	0	0
23	1	308	104	-1	576	238	9.2	30	ABaraaapaa	380	0	0	0		0	0	0	0	0
24	1	273	250	-1	450	130	21.7	34	ABarpappa	342	-1137	0	0		0	0	0	0	0
25	1	154	272	-1	506	371	21.0	28	ABplaapapa	490	0	0	0		0	0	0	0	0
26	1	22	311	-1	258	340	13.5	29	Cappaa	269	500	0	0		0	0	0	0	0
27	0	35	-1	-1	422	263	17.0	25		205	322	0	0		0	0	0	0	0
28	1	109	48	-1	202	128	10.1	28	ABprapppap	278	-49	0	0		0	0	0	0	0
29	1	285	343	-1	226	360	5.9	28	ABplpppaap	285	190	0	0		0	0	0	0	0
30	1	166	233	-1	226	228	6.4	34	Cpppa	344	215	0	0		0	0	0	0	0
31	1	117	133	-1	421	357	18.9	28	ABalppppppp	198	453	0	0		0	0	0	0	0
32	1	62	245	-1	375	143	6.4	30	ABprpapaap	302	169	0	0		0	0	0	0	0
33	1	296	72	-1	334	76	17.6	28	ABprapaapa	-7	0	0	0		0	0	0	0	0
34	1	257	236	-1	406	305	16.5	28	MSapappp	218	42	0	0		0	0	0	0	0
35	1	281	103	-1	346	134	15.3	32	Dppa	318	-84	0	0		0	0	0	0	0
36	1	214	80	-1	516	108	14.6	30	ABpraaaapp	-35	0	0	0		0	0	0	0	0
37	1	115	173	-1	250	142	5.3	29	ABprppppap	275	568	0	0		0	0	0	0	0
38	1	161	101	-1	506	403	17.1	30	ABalpppapp	260	-600	0	0		0	0	0	0	0
39	1	184	177	-1	533	363	14.5	28	ABalppppaa	248	350	0	0		0	0	0	0	0
40	1	92	128	-1	339	395	15.3	30	ABplaapppp	113	0	0	0		0	0	0	0	0
41	1	98	22	-1	582	320	21.5	29	ABplaapaaa	1	0	0	0		0	0	0	0	0
42	1	252	313	-1	480	177	9.8	30	MSppaap	287	1399	0	0		0	0	0	0	0
43	1	283	308	-1	223	120	18.3	30	ABprapapaa	267	404	0	0		0	0	0	0	0
44	1	345	150	-1	453	220	6.0	24	ABarapapppa	172	150	0	0		0	0	0	0	0
45	1	23	188	-1	591	286	10.2	28	ABalpaapaa	20	0	0	0		0	0	0	0	0
46	1	80	65	-1	323	275	22.5	32	ABarppaapa	325	277	0	0		0	0	0	0	0
47	1	329	109	-1	570	293	7.8	28	ABalpaapapa	201	454	0	0		0	0	0	0	0
48	1	268	152	-1	335	390	9.5	28	ABplppapap	233	9	0	0		0	0	0	0	0
49	1	30	122	-1	619	336	14.3	34	ABalapaaa	288	-344	0	0		0	0	0	0	0
50	1	264	110	-1	191	332	7.3	28	ABplapppap	270	161	0	0		0	0	0	0	0
51	1	111	33	-1	559	347	7.3	29	ABalpaappp	8	0	0	0		0	0	0	0	0
52	1	49	240	-1	563	163	20.4	32	ABpraapaaa	199	0	0	0		0	0	0	0	0
53	1	113	50	-1	272	91	13.2	28	ABprappaap	256	44	0	0		0	0	0	0	0
54	1	153	4	-1	449	132	16.3	33	ABpraaappp	318	514	0	0		0	0	0	0	0
55	1	81	249	-1	558	215	4.4	28	ABaraaappa	254	993	0	0		0	0	0	0	0
56	0	319	-1	-1	379	398	14.8	24		215	492	0	0		0	0	0	0	0
57	1	102	160	-1	601	370	15.5	28	ABalapaapa	-3	0	0	0		0	0	0	0	0
58	1	61	21	-1	431	152	13.4	32	MSppppa	276	276	0	0		0	0	0	0	0
59	1	188	184	-1	543	271	13.6	28	ABaraapaap	243	820	0	0		0	0	0	0	0
60	1	11	163	-1	499	243	7.5	33	ABarapaapp	5	0	0	0		0	0	0	0	0
61	1	69	332	-1	452	381	10.2	31	ABplpaaaap	277	-655	0	0		0	0	0	0	0
62	1	262	115	-1	610	334	9.4	28	ABalaaaarl	13	0	0	0		0	0	0	0	0
63	1	53	181	-1	363	229	6.1	29	MSpapapp	285	-763	0	0		0	0	0	0	0
64	1	86	29	-1	385	223	10.1	32	MSpapaap	287	-184	0	0		0	0	0	0	0
65	1	54	243	-1	616	229	15.7	29	ABalapppaa	64	0	0	0		0	0	0	0	0
66	1	65	180	-1	221	361	19.4	31	ABplapapaa	318	731	0	0		0	0	0	0	0
67	1	183	232	-1	481	323	21.5	26	ABplaaapaa	234	-674	0	0		0	0	0	0	0
68	1	233	120	-1	277	299	8.2	29	Capaap	292	736	0	0		0	0	0	0	0
69	1	258	289	-1	456	141	6.0	29	ABarappppp	282	-805	0	0		0	0	0	0	0
70	1	25	31	-1	412	262	14.2	32	MSaapaap	284	154	0	0		0	0	0	0	0
71	1	26	17	-1	356	84	13.3	29	ABpraapppp	-8	0	0	0		0	0	0	0	0
72	1	19	57	-1	546	376	12.1	30	ABalpppaap	286	470	0	0		0	0	0	0	0
73	1	203	86	-1	446	92	16.6	26	ABpraappaa	244	-65	0	0		0	0	0	0	0
74	1	133	43	-1	526	211	7.8	27	ABarapaapa	-257	0	0	0		0	0	0	0	0
75	1	205	330	-1	529	196	4.3	29	ABaraaappp	242	691	0	0		0	0	0	0	0
76	1	251	286	-1	336	306	14.2	32	Daap	322	1342	0	0		0	0	0	0	0
77	1	310	97	-1	568	146	12.2	30	ABalaappap	209	-184	0	0		0	0	0	0	0
78	1	232	226	-1	489	162	5.9	28	ABarappppa	275	1209	0	0		0	0	0	0	0
79	1	210	268	-1	320	107	18.8	30	ABprapaaap	281	1406	0	0		0	0	0	0	0
80	1	197	237	-1	343	124	6.8	28	ABprppaapa	48	0	0	0		0	0	0	0	0
81	1	75	30	-1	625	315	17.7	25	ABalapapaa	-119	0	0	0		0	0	0	0	0
82	1	323	228	-1	284	320	22.6	29	ABarppaapp	276	89	0	0		0	0	0	0	0
83	1	336	32	-1	250	288	23.0	37	Caaaa	372	5	0	0		0	0	0	0	0
84	1	279	321	-1	621	279	19.4	29	ABalappapp	282	-431	0	0		0	0	0	0	0
85	1	186	96	-1	435	351	5.5	28	ABalpapapp	-9	0	0	0		0	0	0	0	0
86	1	128	56	-1	480	366	7.7	28	ABalppappa	127	0	0	0		0	0	0	0	0
87	1	21	203	-1	476	326	11.6	30	MSapaap	279	113	0	0		0	0	0	0	0
88	1	144	179	-1	397	384	10.9	28	ABplppaaaa	266	507	0	0		0	0	0	0	0
89	1	36	149	-1	148	167	11.4	29	ABprapappp	278	-423	0	0		0	0	0	0	0
90	1	87	6	-1	458	405	18.4	28	ABplaappaa	258	326	0	0		0	0	0	0	0
91	1	208	166	-1	579	187	17.5	29	ABalappppa	297	0	0	0		0	0	0	0	0
92	1	244	142	-1	628	194	14.2	29	ABalaaappl	236	314	0	0		0	0	0	0	0
93	1	1	307	-1	576	369	8.5	29	ABalaaaarr	346	0	0	0		0	0	0	0	0
94	1	248	270	-1	125	248	6.4	31	Cpappv	296	918	0	0		0	0	0	0	0
95	1	250	234	-1	185	364	15.3	29	ABplapapap	261	104	0	0		0	0	0	0	0
96	1	185	16	-1	459	172	15.7	26	MSppappp	231	26	0	0		0	0	0	0	0
97	1	328	105	-1	586	332	5.0	28	ABalpaappa	255	-1262	0	0		0	0	0	0	0
98	1	331	153	-1	332	373	21.1	28	ABplapaapa	277	-448	0	0		0	0	0	0	0
99	1	45	253	-1	505	122	19.9	29	ABpraapapa	271	-147	0	0		0	0	0	0	0
100	1	121	164	-1	384	143	13.6	29	Dpaa	266	189	0	0		0	0	0	0	0
101	1	122	328	-1	544	157	14.1	27	ABpraaapaa	134	0	0	0		0	0	0	0	0
102	1	74	135	-1	475	210	14.4	31	MSpaapap	291	-458	0	0		0	0	0	0	0
103	1	14	13	-1	592	293	14.5	28	MSaaaaaa	34	0	0	0		0	0	0	0	0
104	1	192	218	-1	602	181	10.6	27	ABalaappaa	233	374	0	0		0	0	0	0	0
105	1	289	47	-1	431	381	7.5	29	ABalppappp	202	0	0	0		0	0	0	0	0
106	1	116	66	-1	367	254	14.3	31	Ealpa	318	-4	0	0		0	0	0	0	0
107	1	93	60	-1	390	87	15.6	29	ABpraapppa	274	54	0	0		0	0	0	0	0
108	1	322	2	-1	422	163	6.5	29	ABprpapaaa	251	340	0	0		0	0	0	0	0
109	1	12	161	-1	118	288	9.8	33	Caappd	-12	0	0	0		0	0	0	0	0
110	1	124	7	-1	391	165	10.4	32	MSpppap	148	0	0	0		0	0	0	0	0
111	1	100	25	-1	392	189	4.0	30	ABprpappaa	52	0	0	0		0	0	0	0	0
112	1	42	90	-1	316	106	7.7	29	ABprppappa	148	0	0	0		0	0	0	0	0
113	1	245	296	-1	583	205	21.5	29	ABarpapaaa	273	252	0	0		0	0	0	0	0
114	1	84	121	-1	486	365	15.5	32	ABalpppppa	238	0	0	0		0	0	0	0	0
115	1	66	61	-1	438	293	12.5	30	MSaapaaa	299	308	0	0		0	0	0	0	0
116	1	89	8	-1	425	231	9.0	29	MSpapaaa	263	379	0	0		0	0	0	0	0
117	1	59	338	-1	287	251	17.1	36	Eplaa	359	29	0	0		0	0	0	0	0
118	1	131	196	-1	344	181	3.7	28	ABprpappap	243	0	0	0		0	0	0	0	0
119	1	77	77	-1	475	126	17.7	30	ABpraapapp	-121	0	0	0		0	0	0	0	0
120	1	269	264	-1	514	159	4.2	29	ABarapppap	254	768	0	0		0	0	0	0	0
121	1	299	165	-1	503	273	11.3	29	ABaraapapa	257	-186	0	0		0	0	0	0	0
122	1	60	44	-1	459	112	12.3	29	ABprpaapap	74	0	0	0		0	0	0	0	0
123	1	129	64	-1	304	129	4.9	28	ABprppaapp	244	-555	0	0		0	0	0	0	0
124	1	246	298	-1	402	300	11.8	26	MSaapapa	165	0	0	0		0	0	0	0	0
125	1	50	195	-1	154	336	10.8	29	ABplapappp	-108	0	0	0		0	0	0	0	0
126	1	148	295	-1	404	343	22.4	31	ABplaaappa	292	-34	0	0		0	0	0	0	0
127	1	73	176	-1	472	334	6.3	29	ABalpapapa	-6	0	0	0		0	0	0	0	0
128	1	7	36	-1	572	382	13.4	29	ABalpppaaa	268	32	0	0		0	0	0	0	0
129	1	339	344	-1	424	166	22.2	30	ABarpapppa	269	-263	0	0		0	0	0	0	0
130	1	71	76	-1	212	328	4.3	30	ABplpppapa	294	303	0	0		0	0	0	0	0
131	1	218	200	-1	267	378	8.4	29	ABplppappp	295	0	0	0		0	0	0	0	0
132	1	112	169	-1	460	267	15.5	31	MSaaapp	151	0	0	0		0	0	0	0	0
133	1	140	306	-1	642	296	15.8	27	ABalappaap	274	413	0	0		0	0	0	0	0
134	1	284	214	-1	186	313	12.6	29	Capppa	-97	0	0	0		0	0	0	0	0
135	1	222	70	-1	539	219	17.5	30	MSpaaaap	209	0	0	0		0	0	0	0	0
136	1	172	303	-1	418	407	14.5	30	ABplpaappp	318	0	0	0		0	0	0	0	0
137	1	34	99	-1	485	243	5.1	29	ABarapapaa	246	434	0	0		0	0	0	0	0
138	1	178	322	-1	275	382	17.6	30	ABplappaaa	248	164	0	0		0	0	0	0	0
139	1	170	217	-1	566	234	22.0	28	ABarpaaaap	257	1	0	0		0	0	0	0	0
140	1	156	278	-1	446	226	12.1	29	ABaraapppp	288	448	0	0		0	0	0	0	0
141	1	202	19	-1	215	288	8.3	29	Capapp	253	-838	0	0		0	0	0	0	0
142	1	58	52	-1	528	129	11.5	29	ABpraaaapa	250	-486	0	0		0	0	0	0	0
143	1	313	178	-1	468	269	12.4	29	ABaraapapp	241	-465	0	0		0	0	0	0	0
144	1	147	312	-1	502	260	22.6	31	ABarpaapaa	303	37	0	0		0	0	0	0	0
145	1	294	18	-1	214	376	11.5	29	ABplappapp	133	0	0	0		0	0	0	0	0
146	1	94	199	-1	495	169	13.5	26	MSppapap	208	-1488	0	0		0	0	0	0	0
147	1	180	38	-1	523	152	21.0	30	ABpraapaap	260	-160	0	0		0	0	0	0	0
148	1	103	134	-1	601	368	11.3	29	ABalppaaap	76	0	0	0		0	0	0	0	0
149	1	155	291	-1	365	115	19.5	28	ABprapaaaa	282	416	0	0		0	0	0	0	0
150	1	193	230	-1	406	106	19.5	30	ABpraappap	115	0	0	0		0	0	0	0	0
151	1	158	148	281	427	285	8.5	33	ABalpapppp	193	-161	0	0		0	0	0	0	0
152	1	56	333	-1	360	374	7.1	26	ABplppaapa	287	0	0	0		0	0	0	0	0
153	1	107	292	-1	453	316	18.3	31	MSappaa	281	-288	0	0		0	0	0	0	0
154	1	29	287	-1	470	364	22.2	33	ABplaapapp	389	0	0	0		0	0	0	0	0
155	1	327	348	-1	451	264	19.2	29	Ealaa	258	272	0	0		0	0	0	0	0
156	1	270	255	-1	492	356	4.5	29	ABalppapap	238	-272	0	0		0	0	0	0	0
157	1	91	325	-1	374	287	9.0	29	MSaapapp	272	189	0	0		0	0	0	0	0
158	1	125	235	-1	171	143	9.4	26	ABprappppa	279	0	0	0		0	0	0	0	0
159	1	160	84	-1	544	310	3.7	27	ABalpaaaap	234	549	0	0		0	0	0	0	0
160	1	287	131	-1	337	324	9.2	33	MSaappp	145	0	0	0		0	0	0	0	0
161	1	4	266	-1	422	92	12.3	32	ABprpaappp	77	0	0	0		0	0	0	0	0
162	1	99	62	-1	530	228	13.2	31	ABaraappap	256	91	0	0		0	0	0	0	0
163	1	215	51	-1	509	215	14.1	28	MSpaapaa	234	-188	0	0		0	0	0	0	0
164	1	48	187	-1	528	368	6.1	28	ABalppapaa	289	0	0	0		0	0	0	0	0
165	1	10	162	-1	512	236	17.6	28	MSpaaapa	262	-133	0	0		0	0	0	0	0
166	1	163	35	-1	472	167	22.4	31	ABarpapapp	15	0	0	0		0	0	0	0	0
167	1	95	242	-1	354	296	6.5	30	MSaappa	531	0	0	0		0	0	0	0	0
168	1	104	282	-1	457	287	5.8	29	ABalpappap	288	448	0	0		0	0	0	0	0
169	1	225	335	-1	504	332	16.1	26	MSapapaa	-82	0	0	0		0	0	0	0	0
170	1	130	157	-1	647	273	12.9	28	ABalaaapal	270	208	0	0		0	0	0	0	0
171	1	209	71	-1	243	137	12.4	30	Cppaap	117	0	0	0		0	0	0	0	0
172	1	221	317	-1	571	323	11.3	27	MSapaaaa	303	0	0	0		0	0	0	0	0
173	1	135	107	-1	185	188	5.5	28	ABprpppppp	244	-693	0	0		0	0	0	0	0
174	1	235	140	-1	324	312	4.4	28	ABplpapppa	383	0	0	0		0	0	0	0	0
175	1	2	129	-1	503	138	8.2	29	ABprpaaaaa	-138	0	0	0		0	0	0	0	0
176	1	321	225	-1	379	325	19.8	23	ABplapaaaa	102	0	0	0		0	0	0	0	0
177	1	223	78	-1	519	372	17.6	28	ABalppppap	434	0	0	0		0	0	0	0	0
178	1	114	75	-1	512	289	15.4	33	MSaaapaa	265	461	0	0		0	0	0	0	0
179	1	337	274	-1	333	220	22.2	32	ABarppaaap	328	723	0	0		0	0	0	0	0
180	1	9	34	-1	515	395	13.3	27	ABalpppapa	291	0	0	0		0	0	0	0	0
181	1	68	191	-1	553	296	22.6	31	ABplaaaaap	282	-272	0	0		0	0	0	0	0
182	1	57	192	-1	494	271	19.3	30	MSaaaapp	307	-106	0	0		0	0	0	0	0
183	1	28	337	-1	467	298	22.7	31	ABplaaaapp	272	309	0	0		0	0	0	0	0
184	1	342	271	-1	631	222	7.5	28	ABalaapaap	299	-166	0	0		0	0	0	0	0
185	1	85	83	-1	254	279	5.3	27	ABplpppppa	275	-419	0	0		0	0	0	0	0
186	1	132	265	-1	387	344	15.6	30	MSapppa	299	386	0	0		0	0	0	0	0
187	1	44	275	-1	628	253	16.2	28	ABalappapa	-297	0	0	0		0	0	0	0	0
188	1	6	5	-1	515	300	22.8	29	ABplaaaapa	87	0	0	0		0	0	0	0	0
189	1	286	315	-1	288	157	17.1	36	Dppp	366	1615	0	0		0	0	0	0	0
190	1	39	143	-1	564	336	18.4	28	ABalapappa	222	0	0	0		0	0	0	0	0
191	1	332	300	-1	408	307	4.1	32	ABplpappaa	328	573	0	0		0	0	0	0	0
192	1	212	220	-1	398	261	5.6	28	MSpapapa	-287	0	0	0		0	0	0	0	0
193	1	333	213	-1	508	254	3.2	28	ABarapaaap	254	-1085	0	0		0	0	0	0	0
194	1	78	94	-1	352	335	4.6	27	ABplpapapp	247	0	0	0		0	0	0	0	0
195	1	271	116	-1	156	342	15.2	28	ABplapappa	-168	0	0	0		0	0	0	0	0
196	1	118	197	-1	142	275	4.6	29	Caappv	291	-87	0	0		0	0	0	0	0
197	1	20	227	-1	498	358	11.1	30	ABplpaaaaa	296	49	0	0		0	0	0	0	0
198	1	312	246	-1	451	331	14.9	27	MSapapap	81	0	0	0		0	0	0	0	0
199	1	278	186	-1	287	341	5.8	27	ABplppppaa	-138	0	0	0		0	0	0	0	0
200	1	326	156	-1	272	115	21.4	39	ABarppppa	375	-247	0	0		0	0	0	0	0
201	1	282	256	-1	468	218	17.6	31	MSpaaapp	152	0	0	0		0	0	0	0	0
202	1	229	238	-1	219	320	12.3	30	Cappap	248	689	0	0		0	0	0	0	0
203	1	318	67	-1	484	236	10.5	27	ABaraapppa	274	383	0	0		0	0	0	0	0
204	1	236	207	-1	215	267	14.3	32	Eplpa	327	271	0	0		0	0	0	0	0
205	1	13	283	-1	496	127	11.4	27	ABprpaapaa	-219	0	0	0		0	0	0	0	0
206	1	239	117	-1	627	314	11.6	28	ABalaaapar	94	0	0	0		0	0	0	0	0
207	1	63	241	-1	201	326	20.5	36	ABarppapp	362	194	0	0		0	0	0	0	0
208	1	290	174	-1	544	132	8.7	27	ABpraaaaap	66	0	0	0		0	0	0	0	0
209	1	219	14	-1	179	133	13.2	30	ABprapappa	275	-268	0	0		0	0	0	0	0
210	1	165	12	-1	238	379	16.2	30	ABplappapa	209	0	0	0		0	0	0	0	0
211	1	17	254	-1	403	132	4.2	30	ABarappapp	300	-288	0	0		0	0	0	0	0
212	1	143	224	-1	357	208	16.3	33	Earap	334	527	0	0		0	0	0	0	0
213	1	90	182	-1	317	92	11.3	28	ABprappaaa	564	0	0	0		0	0	0	0	0
214	1	314	40	-1	252	273	12.6	31	Eplap	290	119	0	0		0	0	0	0	0
215	1	191	190	-1	541	233	9.7	30	ABaraaapap	308	982	0	0		0	0	0	0	0
216	1	177	320	-1	541	324	12.9	27	MSapaaap	235	651	0	0		0	0	0	0	0
217	1	211	59	-1	424	199	15.8	30	Earaa	458	0	0	0		0	0	0	0	0
218	1	216	202	-1	123	211	10.6	30	Cpappd	274	167	0	0		0	0	0	0	0
219	1	123	208	-1	385	351	8.7	30	ABplpapaap	259	510	0	0		0	0	0	0	0
220	1	70	285	-1	177	148	17.4	35	ABarppppp	141	0	0	0		0	0	0	0	0
221	1	329	87	-1	526	294	10.3	27	ABalpaapapp	138	0	0	0		0	0	0	0	0
222	1	82	95	-1	271	390	13.2	28	ABplappaap	275	1582	0	0		0	0	0	0	0
223	1	220	263	-1	587	265	6.1	28	ABaraaaapa	243	271	0	0		0	0	0	0	0
224	1	33	155	-1	365	286	4.0	24	ABplpappap	244	892	0	0		0	0	0	0	0
225	1	335	1	-1	132	296	15.4	34	Caapa	311	938	0	0		0	0	0	0	0
226	1	96	9	-1	324	357	5.8	27	ABplppaapp	274	794	0	0		0	0	0	0	0
227	1	303	326	-1	504	186	21.8	27	ABarpapapa	-75	0	0	0		0	0	0	0	0
228	1	173	98	-1	572	268	17.6	32	MSaaaaap	410	0	0	0		0	0	0	0	0
229	1	305	251	-1	255	328	9.4	28	Capapa	244	-163	0	0		0	0	0	0	0
230	1	291	341	-1	181	277	7.7	28	Capppp	260	-130	0	0		0	0	0	0	0
231	1	162	185	-1	276	100	8.2	27	ABprppappp	256	0	0	0		0	0	0	0	0
232	1	134	93	-1	272	365	6.2	30	ABplpppaaa	267	294	0	0		0	0	0	0	0
233	1	230	28	-1	233	102	14.1	29	ABprappapp	426	0	0	0		0	0	0	0	0
234	1	228	212	-1	485	295	3.5	28	ABalpapaap	288	-551	0	0		0	0	0	0	0
235	1	196	248	-1	599	251	20.3	29	ABarpaaaaa	252	1524	0	0		0	0	0	0	0
236	1	37	82	-1	169	210	7.8	29	Cppppa	279	880	0	0		0	0	0	0	0
237	1	149	73	-1	200	122	15.0	29	ABprapapap	197	0	0	0		0	0	0	0	0
238	1	324	260	-1	448	191	4.2	27	ABarappaap	264	104	0	0		0	0	0	0	0
239	1	265	88	-1	576	197	10.3	27	MSppaaaa	252	1155	0	0		0	0	0	0	0
240	1	46	210	-1	452	111	9.3	31	ABprpaaapa	-219	0	0	0		0	0	0	0	0
241	1	255	327	-1	504	176	17.1	27	MSppappa	226	711	0	0		0	0	0	0	0
242	1	301	42	-1	423	180	10.2	30	MSpppaa	-190	0	0	0		0	0	0	0	0
243	1	298	136	-1	363	262	23.5	31	ABarppaaaa	262	-135	0	0		0	0	0	0	0
244	1	43	92	-1	406	392	20.4	33	ABplaappap	320	-696	0	0		0	0	0	0	0
245	1	152	258	-1	210	271	4.2	29	ABplpppppp	395	0	0	0		0	0	0	0	0
246	1	169	293	-1	384	149	22.4	33	ABarpapppp	252	-143	0	0		0	0	0	0	0
247	1	52	222	-1	463	209	8.4	29	ABarapappa	456	0	0	0		0	0	0	0	0
248	1	72	259	-1	474	123	8.1	29	ABprpaaaap	98	0	0	0		0	0	0	0	0
249	1	5	49	-1	469	293	9.7	28	ABalpapppa	148	0	0	0		0	0	0	0	0
250	1	267	145	-1	168	199	21.6	40	Cpaap	397	-647	0	0		0	0	0	0	0
251	1	207	113	-1	378	304	22.5	33	ABplaaappp	297	704	0	0		0	0	0	0	0
252	1	182	215	-1	568	162	8.4	29	ABpraaaaaa	290	0	0	0		0	0	0	0	0
253	1	304	216	-1	220	229	11.1	38	Eprp	373	659	0	0		0	0	0	0	0
254	1	311	223	-1	460	403	15.4	29	ABplpaapap	256	0	0	0		0	0	0	0	0
255	1	110	3	-1	581	302	4.7	28	ABalpaaaaa	56	0	0	0		0	0	0	0	0
256	1	83	58	-1	471	404	11.6	26	ABplpaaapa	267	309	0	0		0	0	0	0	0
257	1	97	139	-1	309	387	19.3	29	ABplapaapp	252	-1012	0	0		0	0	0	0	0
258	1	259	123	-1	288	325	12.4	31	Capaaa	299	462	0	0		0	0	0	0	0
259	1	119	132	-1	537	277	17.9	29	MSaaaapa	27	0	0	0		0	0	0	0	0
260	1	38	267	-1	315	206	17.0	31	Epraa	254	829	0	0		0	0	0	0	0
261	1	108	45	-1	514	324	4.5	30	ABalpapaaa	288	-53	0	0		0	0	0	0	0
262	1	316	247	-1	345	96	8.6	28	ABprppapap	152	0	0	0		0	0	0	0	0
263	1	253	205	-1	431	342	8.9	29	ABplpapaaa	42	0	0	0		0	0	0	0	0
264	1	55	244	-1	486	283	15.6	30	MSaaapap	139	0	0	0		0	0	0	0	0
265	1	141	299	-1	397	352	5.5	29	ABplpapapa	259	762	0	0		0	0	0	0	0
266	1	307	262	-1	637	231	12.6	29	ABalaaappr	208	0	0	0		0	0	0	0	0
267	1	79	257	-1	249	323	4.3	30	ABplppppap	-219	0	0	0		0	0	0	0	0
268	1	277	221	-1	170	300	5.0	28	ABplappppp	-221	0	0	0		0	0	0	0	0
269	1	32	209	-1	232	194	22.8	40	Cpaaa	399	318	0	0		0	0	0	0	0
270	1	101	211	-1	568	373	17.3	29	ABalapaapp	265	-320	0	0		0	0	0	0	0
271	1	226	167	-1	535	192	23.0	30	ABarpapaap	300	-454	0	0		0	0	0	0	0
272	1	274	26	-1	569	154	16.0	31	ABalaapppp	284	346	0	0		0	0	0	0	0
273	1	247	144	-1	560	263	4.7	24	ABaraaaapp	211	-124	0	0		0	0	0	0	0
274	1	137	193	-1	472	375	18.6	28	ABalppppppa	191	454	0	0		0	0	0	0	0
275	1	8	219	-1	531	236	4.2	27	ABarapaaaa	189	0	0	0		0	0	0	0	0
276	1	234	189	-1	129	210	15.6	38	Cpapa	357	482	0	0		0	0	0	0	0
277	1	167	229	-1	520	338	22.4	32	ABplaapaap	297	-318	0	0		0	0	0	0	0
278	1	175	204	-1	277	158	4.0	27	ABprppppaa	256	-295	0	0		0	0	0	0	0
279	1	238	201	-1	370	307	17.5	32	MSappap	314	-64	0	0		0	0	0	0	0
280	1	266	345	-1	524	175	12.3	27	MSppapaa	222	-164	0	0		0	0	0	0	0
281	1	64	159	-1	355	348	20.7	30	ABplapaaap	-151	0	0	0		0	0	0	0	0
282	1	256	10	-1	612	264	8.5	28	ABaraaaaaa	197	0	0	0		0	0	0	0	0
283	1	126	151	-1	235	170	9.5	34	Cppap	-77	0	0	0		0	0	0	0	0
284	1	280	69	-1	289	153	13.4	33	Cppaaa	229	111	0	0		0	0	0	0	0
285	1	302	108	-1	425	223	22.4	32	ABarpaappa	250	0	0	0		0	0	0	0	0
286	1	330	336	-1	310	255	13.5	33	Ealpp	323	448	0	0		0	0	0	0	0
287	1	276	126	-1	589	224	18.5	29	ABalapppap	249	14	0	0		0	0	0	0	0
288	1	24	39	-1	290	306	4.0	28	ABplpapppp	276	171	0	0		0	0	0	0	0
289	1	181	146	-1	378	389	17.9	31	ABplaapppa	155	0	0	0		0	0	0	0	0
290	1	320	114	-1	550	165	5.5	29	ABarapppaa	269	199	0	0		0	0	0	0	0
291	1	213	294	-1	276	217	12.3	32	Earpp	311	73	0	0		0	0	0	0	0
292	1	31	63	-1	537	350	20.0	29	ABalapappp	522	0	0	0		0	0	0	0	0
293	1	187	302	-1	383	222	22.5	33	ABarpaappp	336	362	0	0		0	0	0	0	0
294	1	27	24	-1	429	108	14.2	29	ABprpaappa	6	0	0	0		0	0	0	0	0
295	1	142	55	-1	487	196	4.3	27	ABarappaaa	221	536	0	0		0	0	0	0	0
296	1	293	68	-1	367	346	12.7	30	Daaa	302	306	0	0		0	0	0	0	0
297	1	206	53	-1	225	116	7.0	28	ABprpppaap	270	292	0	0		0	0	0	0	0
298	1	341	276	-1	240	220	15.5	32	Eprap	266	152	0	0		0	0	0	0	0
299	1	306	91	-1	428	98	8.6	27	ABprpaaapp	284	0	0	0		0	0	0	0	0
300	1	263	158	-1	516	223	21.9	28	ABarpaaapp	249	1139	0	0		0	0	0	0	0
301	1	138	74	-1	296	354	21.7	34	ABarppapa	332	-234	0	0		0	0	0	0	0
302	1	146	11	-1	537	247	22.4	29	ABarpaaapa	149	0	0	0		0	0	0	0	0
303	1	171	329	-1	407	128	9.0	28	ABprppaaaa	282	76	0	0		0	0	0	0	0
304	1	300	23	-1	307	381	8.4	27	ABplppappa	238	50	0	0		0	0	0	0	0
305	1	249	310	-1	222	361	8.9	28	ABplapppaa	277	66	0	0		0	0	0	0	0
306	1	41	319	-1	619	268	12.8	24	ABalappaaa	23	0	0	0		0	0	0	0	0
307	1	195	304	-1	469	220	22.3	33	ABarpaapap	335	131	0	0		0	0	0	0	0
308	1	40	334	-1	325	149	3.8	28	ABprpapapp	250	409	0	0		0	0	0	0	0
309	1	88	154	-1	315	339	15.8	32	Dapa	-50	0	0	0		0	0	0	0	0
310	1	334	323	-1	369	153	3.9	28	ABprpapapa	-100	0	0	0		0	0	0	0	0
311	1	260	331	-1	398	108	7.1	23	ABprppaaap	214	0	0	0		0	0	0	0	0
312	1	241	100	-1	187	239	4.5	31	Cppppp	283	119	0	0		0	0	0	0	0
313	1	176	15	-1	245	192	3.8	29	ABprpapppp	281	933	0	0		0	0	0	0	0
314	1	51	106	-1	491	279	6.0	25	ABalpappaa	243	1279	0	0		0	0	0	0	0
315	1	242	273	-1	421	339	12.9	26	MSapappa	243	-867	0	0		0	0	0	0	0
316	1	254	316	-1	157	274	21.0	40	Caaap	398	-1446	0	0		0	0	0	0	0
317	1	189	138	-1	166	260	11.7	32	Eplpp	328	-549	0	0		0	0	0	0	0
318	1	105	301	-1	337	122	22.9	35	ABarpppaa	346	1397	0	0		0	0	0	0	0
319	1	67	277	-1	601	172	14.6	30	ABalaapppa	40	0	0	0		0	0	0	0	0
320	1	227	89	-1	399	226	5.1	25	ABarapapppp	191	480	0	0		0	0	0	0	0
321	1	325	198	-1	268	104	17.4	30	ABprappapa	278	-4	0	0		0	0	0	0	0
322	1	243	125	-1	370	399	11.4	29	ABplppapaa	259	883	0	0		0	0	0	0	0
323	1	338	119	-1	153	326	7.5	28	ABplappppa	240	-824	0	0		0	0	0	0	0
324	1	272	27	-1	533	282	5.8	27	ABalpaaapa	214	175	0	0		0	0	0	0	0
325	1	150	252	-1	510	311	7.4	28	ABalpaaapp	189	0	0	0		0	0	0	0	0
326	1	3	340	-1	517	380	9.4	30	ABalppaapp	229	746	0	0		0	0	0	0	0
327	1	15	168	-1	634	289	9.6	29	ABalaaaalp	95	0	0	0		0	0	0	0	0
328	1	145	171	-1	270	116	5.7	30	ABprpppaaa	279	581	0	0		0	0	0	0	0
329	1	288	280	-1	341	167	22.5	30	ABarpppapa	305	-1068	0	0		0	0	0	0	0
330	1	317	85	-1	524	141	16.5	28	ABpraaapap	264	227	0	0		0	0	0	0	0
331	1	240	54	-1	198	142	5.3	29	ABprpppapa	267	-1010	0	0		0	0	0	0	0
332	1	309	290	-1	440	160	3.5	32	ABarappapa	289	118	0	0		0	0	0	0	0
333	1	199	41	-1	292	187	3.6	30	ABprpapppa	23	0	0	0		0	0	0	0	0
334	1	151	137	-1	330	159	12.6	32	Dpap	295	1274	0	0		0	0	0	0	0
335	1	315	279	-1	371	252	17.6	34	Ealap	341	-155	0	0		0	0	0	0	0
336	0	343	-1	-1	615	171	13.0	22		195	-66	0	0		0	0	0	0	0
337	1	201	314	-1	379	93	8.5	30	ABprppapaa	114	0	0	0		0	0	0	0	0
338	1	275	324	-1	281	170	22.0	33	ABarpppapp	118	0	0	0		0	0	0	0	0
339	1	106	111	-1	277	311	17.0	34	Dapp	317	901	0	0		0	0	0	0	0
340	1	217	239	-1	447	251	4.5	29	ABarapapap	245	635	0	0		0	0	0	0	0
341	1	139	309	-1	602	175	8.4	31	ABalaapapp	398	0	0	0		0	0	0	0	0
342	1	179	46	-1	433	383	12.3	31	ABplpaaapp	140	0	0	0		0	0	0	0	0
343	1	340	288	-1	581	230	12.3	29	ABaraappaa	237	0	0	0		0	0	0	0	0
344	1	346	342	-1	219	299	3.8	22	ABplpppapp	335	0	0	0		0	0	0	0	0
345	1	200	346	-1	185	162	3.6	26	ABprpppapp	43	0	0	0		0	0	0	0	0
346	1	344	172	-1	278	230	7.0	31	Z2	106	0	0	0		0	0	0	0	0
347	1	347	347	-1	481	373	13.4	22	ABplpaapaa	254	0	0	0		0	0	0	0	0
348	1	120	349	-1	631	202	8.3	27	ABalaapaaa	215	96	0	0		0	0	0	0	0
