# Supplementary material for: The AP-2 Transcription Factor APTF-2 Is Required for Neuroblast and Epidermal Morphogenesis in Caenorhabditis elegans Embryogenesis
Source: PLoS Genet. 2016 May 13;12(5):e1006048. doi: 10.1371/journal.pgen.1006048 (PMC4866721; doi:10.1371/journal.pgen.1006048)
Supplement: S4 Text — (ZIP) [file pgen.1006048.s032.zip › nuclei/t163-nuclei]

1	1	225	335	-1	131	292	15.6	34	Caapa	327	278	0	0		0	0	0	0	0
2	1	108	311	-1	424	161	6.6	28	ABprpapaaa	277	53	0	0		0	0	0	0	0
3	1	255	249	-1	581	299	4.7	29	ABalpaaaaa	290	116	0	0		0	0	0	0	0
4	1	54	140	-1	448	133	16.6	32	ABpraaappp	323	231	0	0		0	0	0	0	0
5	1	188	67	-1	512	301	23.3	29	ABplaaaapa	258	91	0	0		0	0	0	0	0
6	1	90	119	-1	462	408	18.2	28	ABplaappaa	242	-295	0	0		0	0	0	0	0
7	1	110	170	-1	394	160	10.5	32	MSpppap	319	178	0	0		0	0	0	0	0
8	1	116	230	-1	424	237	8.8	29	MSpapaaa	282	-182	0	0		0	0	0	0	0
9	1	226	340	-1	323	358	5.8	27	ABplppaapp	117	0	0	0		0	0	0	0	0
10	1	282	265	-1	614	263	8.9	27	ABaraaaaaa	227	186	0	0		0	0	0	0	0
11	1	302	155	-1	538	247	22.7	28	ABarpaaapa	282	-219	0	0		0	0	0	0	0
12	1	210	339	-1	241	380	16.4	30	ABplappapa	342	0	0	0		0	0	0	0	0
13	1	103	106	-1	593	293	14.6	28	MSaaaaaa	356	0	0	0		0	0	0	0	0
14	1	209	15	-1	177	136	12.6	30	ABprapappa	13	0	0	0		0	0	0	0	0
15	1	313	168	-1	248	195	3.9	30	ABprpapppp	297	464	0	0		0	0	0	0	0
16	1	96	92	-1	461	173	16.0	27	MSppappp	228	-608	0	0		0	0	0	0	0
17	1	71	275	-1	356	84	13.4	30	ABpraapppp	15	0	0	0		0	0	0	0	0
18	1	145	146	-1	221	380	11.6	28	ABplappapp	254	285	0	0		0	0	0	0	0
19	1	141	251	-1	216	290	8.4	29	Capapp	267	93	0	0		0	0	0	0	0
20	1	9	116	-1	583	256	12.6	28	ABaraapaaa	263	591	0	0		0	0	0	0	0
21	1	58	59	-1	432	156	13.4	31	MSppppa	261	-13	0	0		0	0	0	0	0
22	1	41	21	-1	578	320	21.6	29	ABplaapaaa	231	0	0	0		0	0	0	0	0
23	1	304	320	-1	310	384	8.7	27	ABplppappa	34	0	0	0		0	0	0	0	0
24	1	294	186	-1	427	114	14.3	28	ABprpaappa	278	-142	0	0		0	0	0	0	0
25	1	111	242	-1	394	190	4.1	28	ABprpappaa	281	168	0	0		0	0	0	0	0
26	1	272	190	-1	569	151	16.1	31	ABalaapppp	-292	0	0	0		0	0	0	0	0
27	1	324	13	-1	536	279	6.1	26	ABalpaaapa	249	842	0	0		0	0	0	0	0
28	1	233	156	-1	231	104	14.1	28	ABprappapp	202	0	0	0		0	0	0	0	0
29	1	64	29	-1	384	224	9.8	31	MSpapaap	81	0	0	0		0	0	0	0	0
30	1	81	38	-1	625	317	17.8	25	ABalapapaa	221	221	0	0		0	0	0	0	0
31	1	70	64	-1	410	261	14.3	32	MSaapaap	317	44	0	0		0	0	0	0	0
32	1	83	253	-1	253	287	22.5	37	Caaaa	371	290	0	0		0	0	0	0	0
33	1	51	43	-1	563	345	6.8	30	ABalpaappp	260	36	0	0		0	0	0	0	0
34	1	180	290	-1	517	392	13.1	27	ABalpppapa	219	30	0	0		0	0	0	0	0
35	1	166	322	-1	470	170	22.7	31	ABarpapapp	298	1286	0	0		0	0	0	0	0
36	1	128	326	-1	571	383	13.3	29	ABalpppaaa	308	0	0	0		0	0	0	0	0
37	1	13	49	-1	595	319	18.0	29	ABalapapap	133	0	0	0		0	0	0	0	0
38	1	147	78	-1	525	153	20.7	28	ABpraapaap	447	0	0	0		0	0	0	0	0
39	1	288	136	-1	291	307	4.0	27	ABplpapppp	274	1123	0	0		0	0	0	0	0
40	1	214	241	-1	255	272	13.1	31	Eplap	316	-24	0	0		0	0	0	0	0
41	1	333	86	-1	294	182	3.8	30	ABprpapppa	251	9	0	0		0	0	0	0	0
42	1	242	45	-1	420	183	9.5	30	MSpppaa	181	0	0	0		0	0	0	0	0
43	1	74	157	-1	529	211	7.5	28	ABarapaapa	248	459	0	0		0	0	0	0	0
44	1	122	30	-1	460	112	12.5	30	ABprpaapap	65	0	0	0		0	0	0	0	0
45	1	261	243	-1	517	325	4.7	31	ABalpapaaa	253	-46	0	0		0	0	0	0	0
46	1	342	232	-1	431	385	11.8	31	ABplpaaapp	-159	0	0	0		0	0	0	0	0
47	1	105	317	-1	433	378	7.3	31	ABalppappp	280	995	0	0		0	0	0	0	0
48	1	28	200	-1	198	131	9.7	28	ABprapppap	243	734	0	0		0	0	0	0	0
49	1	249	175	-1	474	292	9.9	27	ABalpapppa	219	0	0	0		0	0	0	0	0
50	1	53	191	-1	270	88	13.5	29	ABprappaap	249	374	0	0		0	0	0	0	0
51	1	163	19	-1	507	217	14.3	27	MSpaapaa	127	0	0	0		0	0	0	0	0
52	1	142	48	-1	524	128	11.5	29	ABpraaaapa	-158	0	0	0		0	0	0	0	0
53	1	297	184	-1	224	116	7.0	28	ABprpppaap	317	0	0	0		0	0	0	0	0
54	1	331	111	-1	198	145	5.1	29	ABprpppapa	252	0	0	0		0	0	0	0	0
55	1	295	305	-1	485	199	4.3	27	ABarappaaa	256	255	0	0		0	0	0	0	0
56	1	86	2	-1	485	362	8.1	29	ABalppappa	289	138	0	0		0	0	0	0	0
57	1	72	307	-1	548	377	12.0	31	ABalpppaap	252	130	0	0		0	0	0	0	0
58	1	256	179	-1	468	403	11.7	27	ABplpaaapa	260	71	0	0		0	0	0	0	0
59	1	217	298	-1	425	201	15.6	30	Earaa	242	154	0	0		0	0	0	0	0
60	1	107	195	-1	391	88	15.4	29	ABpraapppa	108	0	0	0		0	0	0	0	0
61	1	115	100	-1	434	288	12.5	29	MSaapaaa	218	0	0	0		0	0	0	0	0
62	1	162	74	-1	530	231	13.4	30	ABaraappap	273	101	0	0		0	0	0	0	0
63	1	292	133	-1	536	348	19.7	29	ABalapappp	61	0	0	0		0	0	0	0	0
64	1	123	333	-1	304	127	4.6	27	ABprppaapp	267	720	0	0		0	0	0	0	0
65	1	46	342	-1	327	276	22.5	31	ABarppaapa	309	250	0	0		0	0	0	0	0
66	1	106	226	-1	365	253	14.4	31	Ealpa	287	-168	0	0		0	0	0	0	0
67	1	203	288	-1	484	236	10.4	29	ABaraapppa	-271	0	0	0		0	0	0	0	0
68	1	296	138	-1	367	347	12.9	29	Daaa	286	-149	0	0		0	0	0	0	0
69	1	284	234	-1	292	150	13.4	32	Cppaaa	280	106	0	0		0	0	0	0	0
70	1	135	189	-1	539	220	17.7	30	MSpaaaap	-91	0	0	0		0	0	0	0	0
71	1	171	313	-1	241	135	12.8	29	Cppaap	221	118	0	0		0	0	0	0	0
72	1	33	201	-1	333	77	17.7	29	ABprapaapa	231	313	0	0		0	0	0	0	0
73	1	237	169	-1	195	124	15.2	29	ABprapapap	251	-741	0	0		0	0	0	0	0
74	1	301	262	-1	297	352	21.9	36	ABarppapa	315	-229	0	0		0	0	0	0	0
75	1	178	4	-1	513	286	15.2	34	MSaaapaa	303	137	0	0		0	0	0	0	0
76	1	130	69	-1	215	326	4.5	31	ABplpppapa	254	-285	0	0		0	0	0	0	0
77	1	119	28	-1	477	128	18.3	31	ABpraapapp	-131	0	0	0		0	0	0	0	0
78	1	177	229	-1	520	370	17.3	28	ABalppppap	25	0	0	0		0	0	0	0	0
79	1	7	129	-1	435	370	15.4	29	ABplpaappa	-48	0	0	0		0	0	0	0	0
80	1	36	73	-1	514	107	14.5	30	ABpraaaapp	282	0	0	0		0	0	0	0	0
81	1	17	139	-1	491	131	14.8	27	ABpraaappa	440	0	0	0		0	0	0	0	0
82	1	236	303	-1	168	213	7.5	29	Cppppa	257	-129	0	0		0	0	0	0	0
83	1	185	331	-1	253	276	5.5	28	ABplpppppa	274	957	0	0		0	0	0	0	0
84	1	159	114	-1	545	307	3.7	28	ABalpaaaap	209	0	0	0		0	0	0	0	0
85	1	330	87	-1	523	142	16.4	29	ABpraaapap	363	0	0	0		0	0	0	0	0
86	1	73	131	-1	446	92	16.9	26	ABpraappaa	67	0	0	0		0	0	0	0	0
87	1	221	34	-1	524	292	10.3	26	ABalpaapapp	140	0	0	0		0	0	0	0	0
88	1	239	181	-1	572	192	10.1	27	MSppaaaa	229	871	0	0		0	0	0	0	0
89	1	320	310	-1	398	229	5.1	25	ABarapapppp	198	167	0	0		0	0	0	0	0
90	1	112	52	-1	318	104	7.6	28	ABprppappa	265	-423	0	0		0	0	0	0	0
91	1	299	219	-1	426	99	8.6	29	ABprpaaapp	-46	0	0	0		0	0	0	0	0
92	1	244	292	-1	410	397	19.9	33	ABplaappap	316	-175	0	0		0	0	0	0	0
93	1	232	346	-1	276	366	5.8	29	ABplpppaaa	258	318	0	0		0	0	0	0	0
94	1	194	132	-1	350	335	4.8	27	ABplpapapp	182	0	0	0		0	0	0	0	0
95	1	222	193	-1	276	392	13.4	28	ABplappaap	277	4	0	0		0	0	0	0	0
96	1	85	12	-1	432	350	5.4	28	ABalpapapp	18	0	0	0		0	0	0	0	0
97	1	77	271	-1	563	143	11.6	30	ABalaappap	250	448	0	0		0	0	0	0	0
98	1	228	82	-1	570	269	17.9	32	MSaaaaap	313	194	0	0		0	0	0	0	0
99	1	137	291	-1	483	240	5.1	29	ABarapapaa	-195	0	0	0		0	0	0	0	0
100	1	312	299	-1	189	245	4.7	30	Cppppp	286	114	0	0		0	0	0	0	0
101	1	38	334	-1	512	404	16.8	30	ABalpppapp	42	0	0	0		0	0	0	0	0
102	1	11	135	-1	237	108	10.1	26	ABprapppaa	-24	0	0	0		0	0	0	0	0
103	1	35	228	-1	348	131	15.3	33	Dppa	295	1575	0	0		0	0	0	0	0
104	1	23	70	-1	577	236	9.4	30	ABaraaapaa	49	0	0	0		0	0	0	0	0
105	1	97	153	-1	588	330	5.0	28	ABalpaappa	236	-7	0	0		0	0	0	0	0
106	1	314	102	-1	496	276	5.8	25	ABalpappaa	-234	0	0	0		0	0	0	0	0
107	1	173	172	-1	187	187	5.4	29	ABprpppppp	244	227	0	0		0	0	0	0	0
108	1	285	143	-1	424	226	22.4	32	ABarpaappa	295	-155	0	0		0	0	0	0	0
109	1	47	101	-1	573	289	7.9	27	ABalpaapapa	232	483	0	0		0	0	0	0	0
110	1	50	176	-1	191	333	7.5	28	ABplapppap	240	440	0	0		0	0	0	0	0
111	1	339	198	-1	277	311	16.6	33	Dapp	332	318	0	0		0	0	0	0	0
112	1	6	214	-1	353	197	10.1	30	Earpa	274	476	0	0		0	0	0	0	0
113	1	251	41	-1	379	308	22.5	32	ABplaaappp	279	72	0	0		0	0	0	0	0
114	1	290	264	-1	549	167	5.8	29	ABarapppaa	286	-48	0	0		0	0	0	0	0
115	1	62	164	-1	608	334	8.9	27	ABalaaaarl	1	0	0	0		0	0	0	0	0
116	1	195	35	-1	158	346	15.2	29	ABplapappa	-163	0	0	0		0	0	0	0	0
117	1	206	6	-1	625	315	11.6	30	ABalaaapar	279	1013	0	0		0	0	0	0	0
118	1	8	68	-1	305	163	8.3	37	MSpappp	367	0	0	0		0	0	0	0	0
119	1	323	194	-1	156	331	7.6	28	ABplappppa	270	428	0	0		0	0	0	0	0
120	1	68	178	-1	278	298	8.1	31	Capaap	284	-702	0	0		0	0	0	0	0
121	1	114	237	-1	488	368	15.4	31	ABalpppppa	27	0	0	0		0	0	0	0	0
122	1	49	108	-1	616	334	14.5	34	ABalapaaa	-34	0	0	0		0	0	0	0	0
123	1	258	183	-1	288	325	12.3	31	Capaaa	247	141	0	0		0	0	0	0	0
124	1	2	196	-1	313	80	15.0	29	ABprapaapp	36	0	0	0		0	0	0	0	0
125	1	322	160	-1	374	400	11.4	30	ABplppapaa	-56	0	0	0		0	0	0	0	0
126	1	287	90	-1	592	222	18.6	29	ABalapppap	273	650	0	0		0	0	0	0	0
127	1	4	328	-1	633	245	10.2	29	ABalaaaala	-64	0	0	0		0	0	0	0	0
128	1	40	150	-1	342	396	15.5	31	ABplaapppp	256	33	0	0		0	0	0	0	0
129	1	175	247	-1	497	140	8.4	29	ABprpaaaaa	143	0	0	0		0	0	0	0	0
130	1	15	238	-1	158	175	7.4	28	ABprappppp	229	-49	0	0		0	0	0	0	0
131	1	160	123	-1	336	326	9.3	32	MSaappp	284	0	0	0		0	0	0	0	0
132	1	259	199	-1	536	277	18.0	30	MSaaaapa	196	0	0	0		0	0	0	0	0
133	1	31	211	-1	427	359	19.2	28	ABalppppppp	244	-1130	0	0		0	0	0	0	0
134	1	148	83	-1	601	368	11.3	29	ABalppaaap	91	0	0	0		0	0	0	0	0
135	1	102	239	-1	473	208	14.2	31	MSpaapap	153	0	0	0		0	0	0	0	0
136	1	243	25	-1	361	270	23.5	30	ABarppaaaa	275	1081	0	0		0	0	0	0	0
137	1	334	151	-1	336	161	12.9	30	Dpap	304	220	0	0		0	0	0	0	0
138	1	317	79	-1	168	262	11.6	32	Eplpp	319	6	0	0		0	0	0	0	0
139	1	257	216	-1	307	386	19.4	29	ABplapaapp	287	420	0	0		0	0	0	0	0
140	1	174	330	-1	323	315	4.3	29	ABplpapppa	242	-547	0	0		0	0	0	0	0
141	1	5	62	-1	343	301	19.2	32	MSapppp	321	-254	0	0		0	0	0	0	0
142	1	92	269	-1	630	192	13.5	29	ABalaaappl	232	-693	0	0		0	0	0	0	0
143	1	190	20	-1	562	335	18.3	28	ABalapappa	121	0	0	0		0	0	0	0	0
144	1	273	325	-1	561	260	4.5	24	ABaraaaapp	195	501	0	0		0	0	0	0	0
145	1	250	109	-1	172	201	21.6	39	Cpaap	395	-606	0	0		0	0	0	0	0
146	1	289	107	-1	382	390	17.6	30	ABplaapppa	376	0	0	0		0	0	0	0	0
147	1	3	17	-1	578	223	6.4	29	ABaraaaaap	-9	0	0	0		0	0	0	0	0
148	1	151	18	-1	403	287	8.5	30	ABalpappppp	200	137	0	0		0	0	0	0	0
149	1	89	89	-1	148	168	11.2	28	ABprapappp	257	798	0	0		0	0	0	0	0
150	1	44	223	-1	453	220	6.1	25	ABarapapppa	194	-170	0	0		0	0	0	0	0
151	1	283	245	295	234	168	9.7	33	Cppap	336	-279	0	0		0	0	0	0	0
152	1	48	104	-1	339	391	9.7	28	ABplppapap	107	0	0	0		0	0	0	0	0
153	1	98	93	-1	333	372	21.0	28	ABplapaapa	277	-466	0	0		0	0	0	0	0
154	1	309	96	-1	316	341	15.7	32	Dapa	317	-291	0	0		0	0	0	0	0
155	1	224	306	-1	366	289	4.0	24	ABplpappap	225	629	0	0		0	0	0	0	0
156	1	200	27	-1	270	117	21.5	39	ABarppppa	385	138	0	0		0	0	0	0	0
157	1	170	8	-1	647	271	13.2	28	ABalaaapal	278	-31	0	0		0	0	0	0	0
158	1	300	44	-1	516	223	22.0	28	ABarpaaapp	242	198	0	0		0	0	0	0	0
159	1	281	258	-1	359	351	20.5	30	ABplapaaap	303	189	0	0		0	0	0	0	0
160	1	57	22	-1	598	368	15.3	28	ABalapaapa	-396	0	0	0		0	0	0	0	0
161	1	109	147	-1	120	287	9.6	34	Caappd	-241	0	0	0		0	0	0	0	0
162	1	165	171	-1	512	237	17.7	29	MSpaaapa	225	-115	0	0		0	0	0	0	0
163	1	60	338	-1	501	243	7.3	31	ABarapaapp	312	-24	0	0		0	0	0	0	0
164	1	100	240	-1	386	139	13.7	28	Dpaa	229	536	0	0		0	0	0	0	0
165	1	121	209	-1	504	272	11.5	29	ABaraapapa	266	446	0	0		0	0	0	0	0
166	1	91	128	-1	578	189	17.4	29	ABalappppa	-18	0	0	0		0	0	0	0	0
167	1	271	137	-1	537	194	22.8	29	ABarpapaap	270	229	0	0		0	0	0	0	0
168	1	327	257	-1	636	292	9.8	30	ABalaaaalp	247	-216	0	0		0	0	0	0	0
169	1	132	50	-1	460	268	15.5	31	MSaaapp	126	0	0	0		0	0	0	0	0
170	1	18	213	-1	224	172	5.1	28	ABprpppppa	242	951	0	0		0	0	0	0	0
171	1	328	231	-1	269	115	6.0	29	ABprpppaaa	251	5	0	0		0	0	0	0	0
172	1	346	312	-1	281	226	7.1	28	Z2	284	640	0	0		0	0	0	0	0
173	1	37	26	-1	249	139	5.1	29	ABprppppap	299	0	0	0		0	0	0	0	0
174	1	208	286	-1	540	133	8.3	26	ABpraaaaap	258	1248	0	0		0	0	0	0	0
175	0	14	-1	-1	546	379	9.1	24		197	17	0	0		0	0	0	0	0
176	1	127	24	-1	474	334	6.1	30	ABalpapapa	284	243	0	0		0	0	0	0	0
177	1	39	65	-1	534	360	14.1	28	ABalppppaa	-70	0	0	0		0	0	0	0	0
178	1	143	81	-1	466	266	12.5	28	ABaraapapp	273	391	0	0		0	0	0	0	0
179	1	88	91	-1	398	383	11.1	29	ABplppaaaa	263	-754	0	0		0	0	0	0	0
180	1	66	115	-1	218	363	19.4	31	ABplapapaa	305	52	0	0		0	0	0	0	0
181	1	63	11	-1	363	219	6.2	29	MSpapapp	290	-128	0	0		0	0	0	0	0
182	1	213	255	-1	314	92	11.4	28	ABprappaaa	272	557	0	0		0	0	0	0	0
183	1	21	227	-1	393	165	17.7	32	MSppppp	285	-31	0	0		0	0	0	0	0
184	1	59	163	-1	547	273	13.7	29	ABaraapaap	-91	0	0	0		0	0	0	0	0
185	1	231	121	-1	275	100	8.2	29	ABprppappp	297	0	0	0		0	0	0	0	0
186	1	199	174	-1	288	342	5.7	27	ABplppppaa	-25	0	0	0		0	0	0	0	0
187	1	164	304	-1	529	367	5.8	28	ABalppapaa	-34	0	0	0		0	0	0	0	0
188	1	45	207	-1	591	284	10.6	28	ABalpaapaa	502	0	0	0		0	0	0	0	0
189	1	276	274	-1	128	211	15.4	38	Cpapa	-101	0	0	0		0	0	0	0	0
190	1	215	289	-1	541	231	10.1	30	ABaraaapap	189	0	0	0		0	0	0	0	0
191	1	181	55	-1	548	300	22.6	29	ABplaaaaap	288	566	0	0		0	0	0	0	0
192	1	182	260	-1	492	274	19.4	32	MSaaaapp	384	0	0	0		0	0	0	0	0
193	1	274	323	-1	472	376	18.4	28	ABalppppppa	239	433	0	0		0	0	0	0	0
194	1	10	40	-1	328	206	4.7	31	MSpappa	288	0	0	0		0	0	0	0	0
195	1	125	203	-1	154	336	11.2	29	ABplapappp	298	358	0	0		0	0	0	0	0
196	1	118	319	-1	350	182	3.7	29	ABprpappap	-54	0	0	0		0	0	0	0	0
197	1	196	280	-1	147	274	4.6	29	Caappv	283	155	0	0		0	0	0	0	0
198	1	321	315	-1	265	105	17.5	31	ABprappapa	312	-492	0	0		0	0	0	0	0
199	1	146	272	-1	495	169	13.7	26	MSppapap	228	397	0	0		0	0	0	0	0
200	1	131	142	-1	269	378	8.5	29	ABplppappp	232	-605	0	0		0	0	0	0	0
201	1	279	134	-1	373	307	17.1	32	MSappap	273	-378	0	0		0	0	0	0	0
202	1	218	110	-1	126	210	10.5	31	Cpappd	305	150	0	0		0	0	0	0	0
203	1	87	75	-1	476	327	11.6	30	MSapaap	255	-241	0	0		0	0	0	0	0
204	1	278	261	-1	280	153	4.2	28	ABprppppaa	247	23	0	0		0	0	0	0	0
205	1	263	80	-1	431	337	8.6	30	ABplpapaaa	463	0	0	0		0	0	0	0	0
206	1	19	220	-1	579	229	15.2	31	MSpaaaaa	-95	0	0	0		0	0	0	0	0
207	1	204	224	-1	216	269	14.1	33	Eplpa	318	-241	0	0		0	0	0	0	0
208	1	219	54	-1	387	352	8.6	30	ABplpapaap	23	0	0	0		0	0	0	0	0
209	1	269	337	-1	237	198	23.0	40	Cpaaa	400	418	0	0		0	0	0	0	0
210	1	240	284	-1	454	111	9.6	32	ABprpaaapa	252	-527	0	0		0	0	0	0	0
211	1	270	97	-1	568	377	17.5	29	ABalapaapp	-110	0	0	0		0	0	0	0	0
212	1	234	60	-1	488	299	3.4	27	ABalpapaap	248	603	0	0		0	0	0	0	0
213	1	193	324	-1	508	253	3.0	27	ABarapaaap	274	-319	0	0		0	0	0	0	0
214	1	134	327	-1	186	317	12.7	30	Capppa	-6	0	0	0		0	0	0	0	0
215	1	252	144	-1	567	160	8.4	28	ABpraaaaaa	282	-507	0	0		0	0	0	0	0
216	1	253	236	-1	222	231	11.4	38	Eprp	376	107	0	0		0	0	0	0	0
217	1	139	124	-1	568	235	22.5	28	ABarpaaaap	264	396	0	0		0	0	0	0	0
218	1	104	158	-1	599	183	10.6	26	ABalaappaa	204	626	0	0		0	0	0	0	0
219	1	275	302	-1	532	236	4.5	27	ABarapaaaa	222	0	0	0		0	0	0	0	0
220	1	192	47	-1	399	263	5.5	27	MSpapapa	4	0	0	0		0	0	0	0	0
221	1	268	161	-1	172	303	5.1	28	ABplappppp	90	0	0	0		0	0	0	0	0
222	1	247	63	-1	465	210	8.5	28	ABarapappa	-2	0	0	0		0	0	0	0	0
223	1	254	125	-1	464	404	15.2	29	ABplpaapap	288	1296	0	0		0	0	0	0	0
224	1	212	127	-1	360	207	16.4	33	Earap	333	-678	0	0		0	0	0	0	0
225	1	176	197	-1	385	330	20.2	25	ABplapaaaa	203	-615	0	0		0	0	0	0	0
226	1	78	53	-1	490	161	6.2	30	ABarappppa	250	262	0	0		0	0	0	0	0
227	1	197	273	-1	498	361	10.7	32	ABplpaaaaa	135	0	0	0		0	0	0	0	0
228	1	82	246	-1	284	320	22.7	30	ABarppaapp	-68	0	0	0		0	0	0	0	0
229	1	277	33	-1	524	344	22.6	33	ABplaapaap	328	-510	0	0		0	0	0	0	0
230	1	150	84	-1	406	107	19.5	31	ABpraappap	298	346	0	0		0	0	0	0	0
231	1	20	94	-1	531	184	10.0	27	MSppaaap	-80	0	0	0		0	0	0	0	0
232	1	67	180	-1	483	326	21.6	26	ABplaaapaa	204	-701	0	0		0	0	0	0	0
233	1	30	152	-1	224	225	6.6	34	Cpppa	373	0	0	0		0	0	0	0	0
234	1	95	177	-1	189	366	15.0	28	ABplapapap	271	595	0	0		0	0	0	0	0
235	1	158	173	-1	169	146	9.0	26	ABprappppa	263	-103	0	0		0	0	0	0	0
236	1	34	159	-1	411	312	16.8	29	MSapappp	257	373	0	0		0	0	0	0	0
237	1	80	301	-1	343	121	7.1	28	ABprppaapa	235	363	0	0		0	0	0	0	0
238	1	202	263	-1	220	323	12.1	30	Cappap	269	680	0	0		0	0	0	0	0
239	1	340	36	-1	444	252	4.6	29	ABarapapap	259	0	0	0		0	0	0	0	0
240	1	52	77	-1	564	165	20.5	30	ABpraapaaa	-105	0	0	0		0	0	0	0	0
241	1	207	278	-1	200	325	20.4	36	ABarppapp	369	178	0	0		0	0	0	0	0
242	1	167	42	-1	354	297	6.6	31	MSaappa	179	0	0	0		0	0	0	0	0
243	1	65	126	-1	617	231	15.9	28	ABalapppaa	216	0	0	0		0	0	0	0	0
244	1	264	270	-1	486	280	15.7	31	MSaaapap	142	0	0	0		0	0	0	0	0
245	1	32	9	-1	375	140	6.4	30	ABprpapaap	375	0	0	0		0	0	0	0	0
246	1	198	318	-1	454	332	14.7	27	MSapapap	231	-1181	0	0		0	0	0	0	0
247	1	262	99	-1	346	93	8.7	27	ABprppapap	253	-119	0	0		0	0	0	0	0
248	1	235	283	-1	603	250	20.3	28	ABarpaaaaa	257	-61	0	0		0	0	0	0	0
249	1	55	235	-1	566	211	4.2	30	ABaraaappa	264	73	0	0		0	0	0	0	0
250	1	24	3	-1	449	132	21.9	34	ABarpappa	338	67	0	0		0	0	0	0	0
251	1	229	294	-1	256	329	9.4	28	Capapa	-24	0	0	0		0	0	0	0	0
252	1	325	285	-1	515	308	7.3	29	ABalpaaapp	-87	0	0	0		0	0	0	0	0
253	1	99	314	-1	504	126	19.7	28	ABpraapapa	246	-466	0	0		0	0	0	0	0
254	1	211	192	-1	408	133	4.4	30	ABarappapp	292	170	0	0		0	0	0	0	0
255	1	156	88	-1	491	357	4.4	28	ABalppapap	280	1381	0	0		0	0	0	0	0
256	1	201	39	-1	465	220	17.5	32	MSpaaapp	-150	0	0	0		0	0	0	0	0
257	1	267	316	-1	250	323	4.4	30	ABplppppap	300	441	0	0		0	0	0	0	0
258	1	245	167	-1	213	274	4.5	29	ABplpppppp	241	713	0	0		0	0	0	0	0
259	1	248	130	-1	470	122	7.9	30	ABprpaaaap	252	708	0	0		0	0	0	0	0
260	1	238	217	-1	443	194	4.0	28	ABarappaap	277	-239	0	0		0	0	0	0	0
261	0	56	-1	-1	379	398	14.6	23		193	754	0	0		0	0	0	0	0
262	1	266	256	-1	635	227	13.1	28	ABalaaappr	259	-113	0	0		0	0	0	0	0
263	1	223	282	-1	588	259	6.4	26	ABaraaaapa	192	0	0	0		0	0	0	0	0
264	1	120	329	-1	510	164	3.8	29	ABarapppap	284	-1214	0	0		0	0	0	0	0
265	1	186	122	-1	391	345	15.8	30	MSapppa	287	31	0	0		0	0	0	0	0
266	1	161	10	-1	426	91	12.3	31	ABprpaappp	279	410	0	0		0	0	0	0	0
267	1	260	276	-1	315	212	17.2	32	Epraa	323	533	0	0		0	0	0	0	0
268	1	79	252	-1	319	106	19.1	30	ABprapaaap	284	1878	0	0		0	0	0	0	0
269	1	12	57	-1	580	278	22.6	30	ABplaaaaaa	290	694	0	0		0	0	0	0	0
270	1	94	250	-1	125	247	6.3	30	Cpappv	272	0	0	0		0	0	0	0	0
271	1	184	350	-1	630	222	8.3	27	ABalaapaap	-131	0	0	0		0	0	0	0	0
272	1	25	56	-1	507	368	20.5	29	ABplaapapa	251	140	0	0		0	0	0	0	0
273	1	315	300	-1	420	334	12.6	26	MSapappa	209	338	0	0		0	0	0	0	0
274	1	179	233	-1	335	222	22.3	32	ABarppaaap	314	-263	0	0		0	0	0	0	0
275	1	187	66	-1	625	261	16.8	27	ABalappapa	240	11	0	0		0	0	0	0	0
276	1	298	31	-1	240	222	15.4	33	Eprap	115	0	0	0		0	0	0	0	0
277	1	319	277	-1	597	173	14.7	29	ABalaapppa	273	0	0	0		0	0	0	0	0
278	1	140	222	-1	444	227	11.9	30	ABaraapppp	111	0	0	0		0	0	0	0	0
279	1	335	72	-1	370	248	17.9	33	Ealap	335	96	0	0		0	0	0	0	0
280	1	329	32	-1	339	173	22.5	30	ABarpppapa	-47	0	0	0		0	0	0	0	0
281	1	151	218	-1	452	289	8.4	28	ABalpappppa	195	1393	0	0		0	0	0	0	0
282	1	168	248	-1	461	288	5.4	30	ABalpappap	304	21	0	0		0	0	0	0	0
283	1	205	95	-1	494	130	11.5	28	ABprpaapaa	115	0	0	0		0	0	0	0	0
284	0	27	-1	-1	417	264	17.1	25		228	386	0	0		0	0	0	0	0
285	1	220	112	-1	173	152	17.4	34	ABarppppp	345	585	0	0		0	0	0	0	0
286	1	76	321	-1	334	307	14.5	32	Daap	293	-356	0	0		0	0	0	0	0
287	1	154	309	-1	474	366	21.7	32	ABplaapapp	282	311	0	0		0	0	0	0	0
288	1	343	61	-1	584	226	12.4	29	ABaraappaa	253	238	0	0		0	0	0	0	0
289	1	69	58	-1	455	142	5.9	29	ABarappppp	197	0	0	0		0	0	0	0	0
290	1	332	37	-1	443	162	3.5	31	ABarappapa	308	-124	0	0		0	0	0	0	0
291	1	149	46	-1	364	116	19.3	29	ABprapaaaa	242	-488	0	0		0	0	0	0	0
292	1	153	221	-1	455	316	18.0	30	MSappaa	145	0	0	0		0	0	0	0	0
293	1	246	268	-1	382	145	22.7	32	ABarpapppp	169	0	0	0		0	0	0	0	0
294	1	291	267	-1	279	211	12.2	32	Earpp	324	742	0	0		0	0	0	0	0
295	1	126	259	-1	408	346	22.5	30	ABplaaappa	304	467	0	0		0	0	0	0	0
296	1	113	117	-1	585	203	21.6	29	ABarpapaaa	230	-805	0	0		0	0	0	0	0
297	1	22	344	-1	445	343	22.6	30	ABplaaapap	241	-784	0	0		0	0	0	0	0
298	1	124	76	-1	401	300	12.3	25	MSaapapa	-124	0	0	0		0	0	0	0	0
299	1	265	105	-1	396	351	5.5	29	ABplpapapa	249	130	0	0		0	0	0	0	0
300	1	191	7	-1	407	307	4.1	32	ABplpappaa	2	0	0	0		0	0	0	0	0
301	1	318	281	287	335	124	22.8	35	ABarpppaa	256	-783	0	0		0	0	0	0	0
302	1	293	71	-1	380	229	22.5	33	ABarpaappp	321	1046	0	0		0	0	0	0	0
303	1	136	14	-1	422	408	14.3	30	ABplpaappp	271	939	0	0		0	0	0	0	0
304	1	307	120	-1	468	222	22.4	32	ABarpaapap	312	131	0	0		0	0	0	0	0
305	0	336	-1	-1	611	165	12.5	23		202	-31	0	0		0	0	0	0	0
306	1	133	205	-1	639	293	15.9	26	ABalappaap	242	69	0	0		0	0	0	0	0
307	1	93	98	-1	574	367	8.3	29	ABalaaaarr	27	0	0	0		0	0	0	0	0
308	1	43	16	-1	219	123	18.5	30	ABprapapaa	298	-226	0	0		0	0	0	0	0
309	1	341	347	-1	602	177	8.2	30	ABalaapapp	-2	0	0	0		0	0	0	0	0
310	1	305	118	-1	217	362	8.8	28	ABplapppaa	46	0	0	0		0	0	0	0	0
311	1	26	103	-1	259	341	13.6	30	Cappaa	299	223	0	0		0	0	0	0	0
312	1	144	187	-1	500	262	22.7	31	ABarpaapaa	311	-891	0	0		0	0	0	0	0
313	1	42	215	-1	478	177	10.3	30	MSppaap	214	759	0	0		0	0	0	0	0
314	1	337	206	-1	378	94	8.7	29	ABprppapaa	291	-283	0	0		0	0	0	0	0
315	1	189	266	-1	288	157	17.0	38	Dppp	367	1044	0	0		0	0	0	0	0
316	1	316	154	-1	156	275	20.8	39	Caaap	391	-148	0	0		0	0	0	0	0
317	1	172	162	-1	571	322	11.2	27	MSapaaaa	231	919	0	0		0	0	0	0	0
318	0	1	-1	-1	610	364	8.4	26		213	378	0	0		0	0	0	0	0
319	1	306	145	-1	619	268	13.1	24	ABalappaaa	196	-918	0	0		0	0	0	0	0
320	1	216	141	-1	544	324	12.7	28	MSapaaap	247	-610	0	0		0	0	0	0	0
321	1	84	204	-1	619	283	19.8	30	ABalappapp	174	0	0	0		0	0	0	0	0
322	1	138	308	-1	276	381	17.6	30	ABplappaaa	-156	0	0	0		0	0	0	0	0
323	1	310	343	-1	372	152	4.0	30	ABprpapapa	256	-115	0	0		0	0	0	0	0
324	1	338	332	-1	281	172	22.2	33	ABarpppapp	335	941	0	0		0	0	0	0	0
325	1	157	113	-1	368	288	9.2	30	MSaapapp	176	0	0	0		0	0	0	0	0
326	1	227	336	-1	504	187	22.1	26	ABarpapapa	257	1108	0	0		0	0	0	0	0
327	1	241	85	-1	509	176	17.5	26	MSppappa	30	0	0	0		0	0	0	0	0
328	1	101	1	-1	541	155	13.8	28	ABpraaapaa	274	224	0	0		0	0	0	0	0
329	1	303	210	-1	409	128	9.4	28	ABprppaaaa	249	628	0	0		0	0	0	0	0
330	1	75	148	-1	530	201	3.9	28	ABaraaappp	272	421	0	0		0	0	0	0	0
331	1	311	254	-1	398	112	7.8	23	ABprppaaap	-100	0	0	0		0	0	0	0	0
332	1	61	23	-1	452	383	9.5	32	ABplpaaaap	290	12	0	0		0	0	0	0	0
333	1	152	202	-1	362	372	7.2	26	ABplppaapa	245	1571	0	0		0	0	0	0	0
334	1	308	51	-1	328	150	4.0	28	ABprpapapp	96	0	0	0		0	0	0	0	0
335	1	169	293	-1	501	331	16.1	26	MSapapaa	485	0	0	0		0	0	0	0	0
336	1	286	165	-1	312	251	13.5	34	Ealpp	340	-842	0	0		0	0	0	0	0
337	1	183	212	-1	466	297	22.5	31	ABplaaaapp	314	244	0	0		0	0	0	0	0
338	1	117	166	-1	287	253	16.7	33	Eplaa	335	374	0	0		0	0	0	0	0
339	1	16	279	-1	546	178	18.4	26	ABalappppp	281	0	0	0		0	0	0	0	0
340	1	326	297	-1	520	375	9.2	31	ABalppaapp	123	0	0	0		0	0	0	0	0
341	1	230	185	-1	181	281	7.7	28	Capppp	195	0	0	0		0	0	0	0	0
342	1	344	-1	-1	225	301	3.6	22	ABplpppapp	11	0	0	0		0	0	0	0	0
343	1	29	244	-1	229	362	5.8	29	ABplpppaap	220	0	0	0		0	0	0	0	0
344	1	129	208	-1	424	169	22.3	30	ABarpapppa	-85	0	0	0		0	0	0	0	0
345	1	280	149	-1	522	175	12.4	28	MSppapaa	151	0	0	0		0	0	0	0	0
346	1	345	345	-1	187	169	3.4	22	ABprpppapp	33	0	0	0		0	0	0	0	0
347	1	347	348	-1	490	361	13.3	29	ABplpaapaa	256	0	0	0		0	0	0	0	0
348	1	155	349	-1	451	264	19.0	29	Ealaa	258	272	0	0		0	0	0	0	0
349	1	348	296	-1	639	205	9.0	27	ABalaapaaa	215	96	0	0		0	0	0	0	0
