# Supplementary material for: The AP-2 Transcription Factor APTF-2 Is Required for Neuroblast and Epidermal Morphogenesis in Caenorhabditis elegans Embryogenesis
Source: PLoS Genet. 2016 May 13;12(5):e1006048. doi: 10.1371/journal.pgen.1006048 (PMC4866721; doi:10.1371/journal.pgen.1006048)
Supplement: S4 Text — (ZIP) [file pgen.1006048.s032.zip › nuclei/t164-nuclei]

1	1	328	54	-1	537	157	13.9	28	ABpraaapaa	460	0	0	0		0	0	0	0	0
2	1	56	15	-1	489	360	8.4	30	ABalppappa	113	0	0	0		0	0	0	0	0
3	1	250	245	-1	449	134	21.8	33	ABarpappa	335	-504	0	0		0	0	0	0	0
4	1	75	280	-1	514	292	15.5	33	MSaaapaa	137	0	0	0		0	0	0	0	0
5	0	284	-1	-1	414	271	16.9	25		241	386	0	0		0	0	0	0	0
6	1	117	150	-1	627	318	11.7	30	ABalaaapar	287	170	0	0		0	0	0	0	0
7	1	300	133	-1	408	305	4.0	32	ABplpappaa	314	326	0	0		0	0	0	0	0
8	1	157	46	-1	648	271	13.0	30	ABalaaapal	152	0	0	0		0	0	0	0	0
9	1	245	306	-1	374	139	6.3	30	ABprpapaap	279	484	0	0		0	0	0	0	0
10	1	266	14	-1	426	91	12.3	31	ABprpaappp	31	0	0	0		0	0	0	0	0
11	1	181	59	-1	362	222	5.8	29	MSpapapp	266	0	0	0		0	0	0	0	0
12	1	96	6	-1	433	349	5.3	28	ABalpapapp	51	0	0	0		0	0	0	0	0
13	1	27	206	-1	539	278	6.0	26	ABalpaaapa	263	-782	0	0		0	0	0	0	0
14	1	303	227	-1	421	409	14.2	30	ABplpaappp	311	0	0	0		0	0	0	0	0
15	1	14	232	-1	183	135	12.5	29	ABprapappa	-106	0	0	0		0	0	0	0	0
16	1	308	283	-1	220	119	18.4	31	ABprapapaa	82	0	0	0		0	0	0	0	0
17	1	147	203	-1	582	222	5.9	28	ABaraaaaap	257	-28	0	0		0	0	0	0	0
18	1	148	78	-1	398	290	8.4	30	ABalpappppp	200	477	0	0		0	0	0	0	0
19	1	51	12	-1	505	213	14.7	28	MSpaapaa	208	117	0	0		0	0	0	0	0
20	1	143	56	-1	566	335	18.3	29	ABalapappa	256	-89	0	0		0	0	0	0	0
21	1	22	20	-1	577	321	21.5	30	ABplaapaaa	305	0	0	0		0	0	0	0	0
22	1	160	3	-1	595	366	15.3	28	ABalapaapa	-342	0	0	0		0	0	0	0	0
23	1	332	345	-1	448	383	9.4	33	ABplpaaaap	314	-273	0	0		0	0	0	0	0
24	1	176	5	-1	476	334	6.1	30	ABalpapapa	302	-219	0	0		0	0	0	0	0
25	1	136	114	-1	359	275	23.6	30	ABarppaaaa	288	280	0	0		0	0	0	0	0
26	1	173	92	-1	252	141	5.3	28	ABprppppap	257	570	0	0		0	0	0	0	0
27	1	156	248	-1	270	117	21.5	37	ABarppppa	374	769	0	0		0	0	0	0	0
28	1	77	111	-1	479	129	18.5	30	ABpraapapp	201	0	0	0		0	0	0	0	0
29	1	29	86	-1	384	224	9.7	31	MSpapaap	460	0	0	0		0	0	0	0	0
30	1	44	70	-1	464	109	12.7	30	ABprpaapap	252	-210	0	0		0	0	0	0	0
31	1	276	105	-1	248	217	15.4	34	Eprap	341	980	0	0		0	0	0	0	0
32	1	280	238	-1	340	173	22.5	31	ABarpppapa	311	898	0	0		0	0	0	0	0
33	1	229	311	-1	522	346	22.6	33	ABplaapaap	320	-1211	0	0		0	0	0	0	0
34	1	87	63	-1	527	293	9.9	26	ABalpaapapp	217	446	0	0		0	0	0	0	0
35	1	116	341	-1	159	346	14.8	30	ABplapappa	268	-169	0	0		0	0	0	0	0
36	1	239	22	-1	442	251	4.9	28	ABarapapap	283	-30	0	0		0	0	0	0	0
37	1	290	124	-1	447	159	3.5	31	ABarappapa	310	-129	0	0		0	0	0	0	0
38	1	30	272	-1	625	312	17.6	25	ABalapapaa	15	0	0	0		0	0	0	0	0
39	1	256	57	-1	464	222	17.4	31	MSpaaapp	314	184	0	0		0	0	0	0	0
40	1	194	199	-1	326	205	4.7	31	MSpappa	298	-190	0	0		0	0	0	0	0
41	1	113	123	-1	380	311	22.4	32	ABplaaappp	316	1006	0	0		0	0	0	0	0
42	1	242	10	-1	353	295	6.4	31	MSaappa	169	0	0	0		0	0	0	0	0
43	1	33	192	-1	569	342	6.8	29	ABalpaappp	14	0	0	0		0	0	0	0	0
44	1	158	18	-1	518	221	22.4	28	ABarpaaapp	278	757	0	0		0	0	0	0	0
45	1	42	233	-1	420	183	9.6	30	MSpppaa	210	0	0	0		0	0	0	0	0
46	1	291	274	-1	360	119	19.4	31	ABprapaaaa	263	1085	0	0		0	0	0	0	0
47	1	220	102	-1	399	261	5.7	28	MSpapapa	-13	0	0	0		0	0	0	0	0
48	1	52	193	-1	520	125	11.6	30	ABpraaaapa	241	784	0	0		0	0	0	0	0
49	1	37	334	-1	590	318	17.7	29	ABalapapap	-17	0	0	0		0	0	0	0	0
50	1	169	26	-1	460	270	15.6	29	MSaaapp	434	0	0	0		0	0	0	0	0
51	1	334	348	-1	329	149	3.9	27	ABprpapapp	243	-1147	0	0		0	0	0	0	0
52	1	90	160	-1	317	102	7.4	27	ABprppappa	276	-570	0	0		0	0	0	0	0
53	1	226	246	-1	491	163	6.3	29	ABarappppa	281	891	0	0		0	0	0	0	0
54	1	208	136	-1	390	351	8.4	30	ABplpapaap	502	0	0	0		0	0	0	0	0
55	1	191	139	-1	549	297	22.7	30	ABplaaaaap	534	0	0	0		0	0	0	0	0
56	1	272	98	-1	506	368	20.3	30	ABplaapapa	258	143	0	0		0	0	0	0	0
57	1	269	108	-1	577	278	22.6	30	ABplaaaaaa	299	-566	0	0		0	0	0	0	0
58	1	289	48	-1	456	148	6.3	29	ABarappppp	292	-444	0	0		0	0	0	0	0
59	1	21	89	-1	434	153	13.2	32	MSppppa	295	0	0	0		0	0	0	0	0
60	1	212	237	-1	489	299	3.4	27	ABalpapaap	275	-3	0	0		0	0	0	0	0
61	1	288	88	-1	583	225	12.5	30	ABaraappaa	236	0	0	0		0	0	0	0	0
62	1	141	128	-1	344	302	19.4	32	MSapppp	317	-117	0	0		0	0	0	0	0
63	1	222	104	-1	463	217	8.7	28	ABarapappa	236	120	0	0		0	0	0	0	0
64	1	31	93	-1	410	262	14.0	32	MSaapaap	297	526	0	0		0	0	0	0	0
65	1	177	143	-1	534	359	14.1	29	ABalppppaa	265	272	0	0		0	0	0	0	0
66	1	275	215	-1	622	259	16.7	27	ABalappapa	31	0	0	0		0	0	0	0	0
67	1	5	164	-1	511	300	23.1	28	ABplaaaapa	267	-209	0	0		0	0	0	0	0
68	1	118	74	-1	305	160	8.3	36	MSpappp	79	0	0	0		0	0	0	0	0
69	1	76	110	-1	215	323	4.2	31	ABplpppapa	297	262	0	0		0	0	0	0	0
70	1	104	169	-1	577	233	9.4	30	ABaraaapaa	358	0	0	0		0	0	0	0	0
71	1	302	81	-1	383	228	22.6	31	ABarpaappp	307	-207	0	0		0	0	0	0	0
72	1	279	212	-1	368	248	17.8	34	Ealap	294	-817	0	0		0	0	0	0	0
73	1	80	120	-1	514	105	14.8	31	ABpraaaapp	-25	0	0	0		0	0	0	0	0
74	1	62	67	-1	528	231	13.5	31	ABaraappap	425	0	0	0		0	0	0	0	0
75	1	203	34	-1	477	329	11.4	30	MSapaap	88	0	0	0		0	0	0	0	0
76	1	298	144	-1	400	300	12.4	26	MSaapapa	-146	0	0	0		0	0	0	0	0
77	1	240	99	-1	566	163	20.4	30	ABpraapaaa	554	0	0	0		0	0	0	0	0
78	1	38	119	-1	529	152	21.4	31	ABpraapaap	162	0	0	0		0	0	0	0	0
79	1	138	329	-1	166	260	11.7	32	Eplpp	298	-108	0	0		0	0	0	0	0
80	1	205	1	-1	432	333	8.6	29	ABplpapaaa	-150	0	0	0		0	0	0	0	0
81	1	178	281	-1	467	268	12.5	28	ABaraapapp	3	0	0	0		0	0	0	0	0
82	1	98	97	-1	570	267	18.2	32	MSaaaaap	277	-157	0	0		0	0	0	0	0
83	1	134	141	-1	600	366	11.3	30	ABalppaaap	297	399	0	0		0	0	0	0	0
84	1	230	13	-1	405	105	19.6	31	ABpraappap	-26	0	0	0		0	0	0	0	0
85	1	327	303	-1	510	177	17.5	26	MSppappa	-255	0	0	0		0	0	0	0	0
86	1	41	223	-1	291	179	3.8	29	ABprpapppa	284	374	0	0		0	0	0	0	0
87	1	85	177	-1	525	139	16.6	28	ABpraaapap	271	-257	0	0		0	0	0	0	0
88	1	255	293	-1	494	354	3.9	28	ABalppapap	285	471	0	0		0	0	0	0	0
89	1	149	276	-1	152	167	11.2	28	ABprapappp	288	23	0	0		0	0	0	0	0
90	1	126	168	-1	591	222	18.5	29	ABalapppap	-377	0	0	0		0	0	0	0	0
91	1	179	118	-1	398	379	10.8	28	ABplppaaaa	260	-437	0	0		0	0	0	0	0
92	1	16	297	-1	461	172	16.1	27	MSppappp	216	18	0	0		0	0	0	0	0
93	1	153	161	-1	334	377	21.2	29	ABplapaapa	283	460	0	0		0	0	0	0	0
94	1	231	277	-1	528	186	9.8	28	MSppaaap	261	204	0	0		0	0	0	0	0
95	1	283	330	-1	491	131	11.6	27	ABprpaapaa	278	262	0	0		0	0	0	0	0
96	1	154	296	-1	315	339	16.1	32	Dapa	321	488	0	0		0	0	0	0	0
97	1	211	121	-1	567	375	17.4	28	ABalapaapp	220	0	0	0		0	0	0	0	0
98	1	307	35	-1	577	367	8.2	29	ABalaaaarr	266	4	0	0		0	0	0	0	0
99	1	247	51	-1	346	92	8.6	27	ABprppapap	239	-424	0	0		0	0	0	0	0
100	1	61	155	-1	434	287	12.4	29	MSaapaaa	277	730	0	0		0	0	0	0	0
101	1	109	216	-1	576	284	8.6	28	ABalpaapapa	286	341	0	0		0	0	0	0	0
102	1	106	52	-1	496	275	5.8	26	ABalpappaa	242	187	0	0		0	0	0	0	0
103	1	311	301	-1	257	338	13.9	29	Cappaa	290	160	0	0		0	0	0	0	0
104	1	152	336	-1	338	390	9.7	27	ABplppapap	260	1560	0	0		0	0	0	0	0
105	1	299	61	-1	395	346	5.5	29	ABplpapapa	285	-215	0	0		0	0	0	0	0
106	1	13	158	-1	595	291	14.8	27	MSaaaaaa	49	0	0	0		0	0	0	0	0
107	1	146	278	-1	383	388	17.6	30	ABplaapppa	105	0	0	0		0	0	0	0	0
108	1	122	148	-1	617	332	14.7	34	ABalapaaa	262	-31	0	0		0	0	0	0	0
109	1	145	298	-1	172	198	21.6	39	Cpaap	391	516	0	0		0	0	0	0	0
110	1	202	205	-1	128	207	10.5	30	Cpappd	290	137	0	0		0	0	0	0	0
111	1	54	211	-1	199	143	4.9	30	ABprpppapa	306	1211	0	0		0	0	0	0	0
112	1	285	185	-1	177	149	17.2	36	ABarppppp	347	461	0	0		0	0	0	0	0
113	1	325	261	-1	366	285	9.0	31	MSaapapp	-149	0	0	0		0	0	0	0	0
114	1	84	132	-1	542	302	3.6	28	ABalpaaaap	257	178	0	0		0	0	0	0	0
115	1	180	19	-1	216	362	19.4	32	ABplapapaa	300	-125	0	0		0	0	0	0	0
116	1	20	243	-1	581	257	12.8	26	ABaraapaaa	266	90	0	0		0	0	0	0	0
117	1	296	241	-1	587	201	21.6	28	ABarpapaaa	268	-808	0	0		0	0	0	0	0
118	1	310	66	-1	215	363	9.0	28	ABplapppaa	268	39	0	0		0	0	0	0	0
119	1	6	279	-1	464	406	17.9	28	ABplaappaa	752	0	0	0		0	0	0	0	0
120	1	304	65	-1	467	223	22.3	32	ABarpaapap	299	138	0	0		0	0	0	0	0
121	1	185	173	-1	275	100	7.7	29	ABprppappp	296	-458	0	0		0	0	0	0	0
122	1	265	172	-1	388	346	15.6	30	MSapppa	18	0	0	0		0	0	0	0	0
123	1	131	228	236	334	325	9.4	34	MSaappp	111	0	0	0		0	0	0	0	0
124	1	217	116	-1	568	232	22.4	28	ABarpaaaap	280	322	0	0		0	0	0	0	0
125	1	223	55	-1	461	399	14.6	28	ABplpaapap	268	1010	0	0		0	0	0	0	0
126	1	243	33	-1	616	233	15.6	28	ABalapppaa	303	0	0	0		0	0	0	0	0
127	1	224	174	-1	360	207	16.4	33	Earap	314	1155	0	0		0	0	0	0	0
128	1	166	275	-1	575	187	17.3	29	ABalappppa	264	1248	0	0		0	0	0	0	0
129	1	79	142	-1	432	370	15.3	29	ABplpaappa	269	0	0	0		0	0	0	0	0
130	1	259	9	-1	461	118	7.7	30	ABprpaaaap	291	0	0	0		0	0	0	0	0
131	1	86	135	-1	448	88	16.6	28	ABpraappaa	57	0	0	0		0	0	0	0	0
132	1	94	109	-1	349	335	4.7	27	ABplpapapp	182	0	0	0		0	0	0	0	0
133	1	63	204	-1	534	345	19.4	28	ABalapappp	257	1353	0	0		0	0	0	0	0
134	1	201	309	-1	375	308	17.1	30	MSappap	300	844	0	0		0	0	0	0	0
135	1	102	127	-1	231	111	10.3	27	ABprapppaa	192	0	0	0		0	0	0	0	0
136	1	39	187	-1	290	304	3.9	28	ABplpapppp	57	0	0	0		0	0	0	0	0
137	1	167	202	-1	541	191	22.8	28	ABarpapaap	251	1170	0	0		0	0	0	0	0
138	1	68	269	-1	362	343	12.7	30	Daaa	255	-193	0	0		0	0	0	0	0
139	1	81	176	-1	491	130	15.0	28	ABpraaappa	258	105	0	0		0	0	0	0	0
140	1	4	166	-1	445	136	16.8	32	ABpraaappp	193	0	0	0		0	0	0	0	0
141	1	320	180	-1	542	324	12.4	27	MSapaaap	213	960	0	0		0	0	0	0	0
142	1	200	28	-1	267	377	8.4	27	ABplppappp	261	-280	0	0		0	0	0	0	0
143	1	108	112	-1	424	226	22.4	32	ABarpaappa	325	438	0	0		0	0	0	0	0
144	1	215	146	-1	558	159	8.1	28	ABpraaaaaa	60	0	0	0		0	0	0	0	0
145	1	319	242	-1	623	262	12.8	24	ABalappaaa	225	658	0	0		0	0	0	0	0
146	1	18	72	-1	226	379	11.7	28	ABplappapp	426	0	0	0		0	0	0	0	0
147	1	161	244	-1	121	283	9.6	33	Caappd	327	318	0	0		0	0	0	0	0
148	1	330	256	-1	523	203	3.9	28	ABaraaappp	286	114	0	0		0	0	0	0	0
149	1	345	347	-1	517	175	12.5	27	MSppapaa	223	-441	0	0		0	0	0	0	0
150	1	128	106	-1	342	395	15.4	31	ABplaapppp	38	0	0	0		0	0	0	0	0
151	1	137	47	-1	343	162	13.1	31	Dpap	282	329	0	0		0	0	0	0	0
152	1	233	21	-1	222	225	6.7	33	Cpppa	301	49	0	0		0	0	0	0	0
153	1	105	29	-1	584	322	4.6	28	ABalpaappa	341	0	0	0		0	0	0	0	0
154	1	316	259	-1	155	274	20.7	39	Caaap	393	-494	0	0		0	0	0	0	0
155	1	11	317	-1	539	245	22.9	28	ABarpaaapa	266	1675	0	0		0	0	0	0	0
156	1	28	222	-1	231	99	13.8	27	ABprappapp	269	235	0	0		0	0	0	0	0
157	1	43	126	-1	530	214	7.7	29	ABarapaapa	255	434	0	0		0	0	0	0	0
158	1	218	182	-1	593	180	10.7	26	ABalaappaa	324	0	0	0		0	0	0	0	0
159	1	236	292	-1	411	317	16.6	28	MSapappp	252	3	0	0		0	0	0	0	0
160	1	125	320	-1	371	398	11.3	29	ABplppapaa	262	0	0	0		0	0	0	0	0
161	1	221	219	-1	170	301	5.0	28	ABplappppp	245	394	0	0		0	0	0	0	0
162	1	317	231	-1	573	325	11.1	26	MSapaaaa	-29	0	0	0		0	0	0	0	0
163	1	184	69	-1	549	275	13.5	29	ABaraapaap	-108	0	0	0		0	0	0	0	0
164	1	115	117	-1	610	331	8.7	28	ABalaaaarl	-257	0	0	0		0	0	0	0	0
165	1	336	157	-1	312	252	13.4	34	Ealpp	322	330	0	0		0	0	0	0	0
166	1	338	262	-1	287	251	16.8	33	Eplaa	303	676	0	0		0	0	0	0	0
167	1	258	287	-1	213	273	4.3	28	ABplpppppp	240	379	0	0		0	0	0	0	0
168	1	15	324	-1	248	197	3.6	30	ABprpapppp	244	-262	0	0		0	0	0	0	0
169	1	73	230	-1	196	122	15.1	30	ABprapapap	261	116	0	0		0	0	0	0	0
170	1	7	290	-1	398	159	10.6	31	MSpppap	267	82	0	0		0	0	0	0	0
171	1	162	181	-1	512	240	18.1	29	MSpaaapa	144	0	0	0		0	0	0	0	0
172	1	107	53	-1	187	189	5.3	28	ABprpppppp	233	245	0	0		0	0	0	0	0
173	1	235	313	-1	170	147	9.2	27	ABprappppa	268	0	0	0		0	0	0	0	0
174	1	186	38	-1	288	342	5.6	27	ABplppppaa	258	600	0	0		0	0	0	0	0
175	1	49	37	-1	482	289	9.7	28	ABalpapppa	202	-786	0	0		0	0	0	0	0
176	1	110	221	-1	191	333	7.2	27	ABplapppap	250	-151	0	0		0	0	0	0	0
177	1	234	294	-1	190	368	14.8	27	ABplapapap	270	1058	0	0		0	0	0	0	0
178	1	120	310	-1	278	300	8.3	30	Capaap	226	0	0	0		0	0	0	0	0
179	1	58	229	-1	470	401	11.6	27	ABplpaaapa	421	0	0	0		0	0	0	0	0
180	1	232	76	-1	482	327	21.6	25	ABplaaapaa	-70	0	0	0		0	0	0	0	0
181	1	88	147	-1	568	190	9.9	27	MSppaaaa	235	0	0	0		0	0	0	0	0
182	0	175	-1	-1	548	376	8.9	23		11	0	0	0		0	0	0	0	0
183	1	123	286	-1	287	327	12.4	30	Capaaa	259	-168	0	0		0	0	0	0	0
184	1	53	307	-1	224	117	6.9	28	ABprpppaap	271	684	0	0		0	0	0	0	0
185	1	341	239	-1	184	283	8.0	28	Capppp	134	0	0	0		0	0	0	0	0
186	1	24	87	-1	426	112	14.6	29	ABprpaappa	255	-1537	0	0		0	0	0	0	0
187	1	312	333	-1	499	261	22.6	31	ABarpaapaa	285	57	0	0		0	0	0	0	0
188	0	318	-1	-1	616	358	9.2	26		203	693	0	0		0	0	0	0	0
189	1	70	4	-1	535	220	17.7	30	MSpaaaap	223	0	0	0		0	0	0	0	0
190	1	26	213	-1	572	155	15.7	30	ABalaapppp	89	0	0	0		0	0	0	0	0
191	1	50	134	-1	273	89	13.2	28	ABprappaap	1	0	0	0		0	0	0	0	0
192	1	254	79	-1	410	127	4.3	30	ABarappapp	303	822	0	0		0	0	0	0	0
193	1	95	75	-1	275	390	13.3	29	ABplappaap	250	625	0	0		0	0	0	0	0
194	1	119	253	-1	155	329	7.6	26	ABplappppa	242	-496	0	0		0	0	0	0	0
195	1	60	319	-1	391	88	15.5	29	ABpraapppa	136	0	0	0		0	0	0	0	0
196	1	124	249	-1	313	81	14.7	29	ABprapaapp	292	473	0	0		0	0	0	0	0
197	1	225	304	-1	385	330	19.9	25	ABplapaaaa	255	-178	0	0		0	0	0	0	0
198	1	111	266	-1	274	311	16.9	32	Dapp	7	0	0	0		0	0	0	0	0
199	1	132	282	-1	534	277	18.2	30	MSaaaapa	288	-1418	0	0		0	0	0	0	0
200	1	48	263	-1	200	133	9.5	28	ABprapppap	94	0	0	0		0	0	0	0	0
201	1	72	85	-1	332	76	17.4	28	ABprapaapa	229	10	0	0		0	0	0	0	0
202	1	333	195	-1	361	370	7.2	27	ABplppaapa	237	-317	0	0		0	0	0	0	0
203	1	195	101	-1	152	327	11.2	29	ABplapappp	271	-147	0	0		0	0	0	0	0
204	1	321	129	-1	616	281	19.8	29	ABalappapp	170	0	0	0		0	0	0	0	0
205	1	306	138	-1	640	291	15.7	26	ABalappaap	3	0	0	0		0	0	0	0	0
206	1	314	45	-1	377	93	9.0	30	ABprppapaa	265	451	0	0		0	0	0	0	0
207	1	188	11	-1	593	281	11.0	28	ABalpaapaa	-111	0	0	0		0	0	0	0	0
208	1	344	257	-1	422	169	22.4	31	ABarpapppa	309	295	0	0		0	0	0	0	0
209	1	165	342	-1	508	272	11.8	28	ABaraapapa	279	-1177	0	0		0	0	0	0	0
210	1	329	209	-1	409	124	9.3	28	ABprppaaaa	286	-12	0	0		0	0	0	0	0
211	1	133	217	-1	426	360	19.4	28	ABalppppppp	-308	0	0	0		0	0	0	0	0
212	1	337	312	-1	463	298	22.4	32	ABplaaaapp	298	-55	0	0		0	0	0	0	0
213	1	170	250	-1	229	171	4.7	28	ABprpppppa	284	-1021	0	0		0	0	0	0	0
214	1	112	226	-1	352	196	10.0	30	Earpa	282	2033	0	0		0	0	0	0	0
215	1	313	145	208	477	180	10.2	30	MSppaap	101	0	0	0		0	0	0	0	0
216	1	139	300	-1	306	387	19.4	30	ABplapaapp	102	0	0	0		0	0	0	0	0
217	1	260	325	-1	446	193	3.7	28	ABarappaap	245	-380	0	0		0	0	0	0	0
218	1	281	60	-1	455	286	8.9	26	ABalpappppa	200	-766	0	0		0	0	0	0	0
219	1	91	163	-1	426	93	9.0	28	ABprpaaapp	270	0	0	0		0	0	0	0	0
220	1	206	16	-1	576	229	15.4	30	MSpaaaaa	-160	0	0	0		0	0	0	0	0
221	1	292	285	-1	454	313	17.6	30	MSappaa	288	987	0	0		0	0	0	0	0
222	1	278	198	-1	443	230	12.3	29	ABaraapppp	281	741	0	0		0	0	0	0	0
223	1	150	328	-1	449	223	6.3	25	ABarapapppa	202	119	0	0		0	0	0	0	0
224	1	207	80	-1	217	269	14.1	33	Eplpa	284	1145	0	0		0	0	0	0	0
225	0	305	-1	-1	603	159	12.0	24		198	-645	0	0		0	0	0	0	0
226	1	66	189	-1	364	258	14.3	31	Ealpa	292	-1100	0	0		0	0	0	0	0
227	1	183	200	-1	395	164	17.6	32	MSppppp	287	0	0	0		0	0	0	0	0
228	1	103	95	-1	343	132	15.4	32	Dppa	315	299	0	0		0	0	0	0	0
229	1	78	295	-1	522	368	17.2	29	ABalppppap	242	460	0	0		0	0	0	0	0
230	1	8	73	-1	426	239	8.9	29	MSpapaaa	299	461	0	0		0	0	0	0	0
231	1	171	179	-1	268	116	6.1	30	ABprpppaaa	255	312	0	0		0	0	0	0	0
232	1	46	122	-1	432	385	11.5	32	ABplpaaapp	181	0	0	0		0	0	0	0	0
233	1	274	125	-1	340	222	22.2	32	ABarppaaap	-202	0	0	0		0	0	0	0	0
234	1	69	335	-1	296	148	13.4	32	Cppaaa	307	421	0	0		0	0	0	0	0
235	1	249	207	-1	561	210	4.3	29	ABaraaappa	103	0	0	0		0	0	0	0	0
236	1	216	107	-1	221	228	11.6	37	Eprp	374	-563	0	0		0	0	0	0	0
237	1	121	94	-1	490	370	15.4	31	ABalpppppa	362	0	0	0		0	0	0	0	0
238	1	130	171	-1	157	173	7.2	28	ABprappppp	328	0	0	0		0	0	0	0	0
239	1	135	183	-1	468	209	14.4	32	MSpaapap	177	0	0	0		0	0	0	0	0
240	1	164	314	-1	385	137	14.4	29	Dpaa	277	1191	0	0		0	0	0	0	0
241	1	40	191	-1	256	270	13.2	32	Eplap	310	-190	0	0		0	0	0	0	0
242	1	25	41	-1	398	190	3.7	29	ABprpappaa	299	579	0	0		0	0	0	0	0
243	1	45	2	-1	517	324	4.6	30	ABalpapaaa	-53	0	0	0		0	0	0	0	0
244	1	343	25	-1	227	362	5.8	27	ABplpppaap	278	10	0	0		0	0	0	0	0
245	1	151	131	-1	217	177	8.4	29	Cppapp	224	178	0	0		0	0	0	0	0
246	1	228	323	-1	284	319	22.8	30	ABarppaapp	242	680	0	0		0	0	0	0	0
247	1	129	154	-1	495	140	8.5	28	ABprpaaaaa	258	163	0	0		0	0	0	0	0
248	1	282	220	-1	459	286	5.3	30	ABalpappap	308	999	0	0		0	0	0	0	0
249	1	3	31	-1	582	294	4.5	29	ABalpaaaaa	252	316	0	0		0	0	0	0	0
250	1	270	218	-1	126	245	6.3	30	Cpappv	278	-477	0	0		0	0	0	0	0
251	1	19	62	-1	219	290	8.5	29	Capapp	280	-1467	0	0		0	0	0	0	0
252	1	268	234	-1	319	104	19.1	30	ABprapaaap	290	-163	0	0		0	0	0	0	0
253	1	32	7	-1	256	286	22.8	39	Caaaa	391	190	0	0		0	0	0	0	0
254	1	331	349	-1	393	114	7.9	22	ABprppaaap	185	548	0	0		0	0	0	0	0
255	1	182	30	-1	313	95	11.2	27	ABprappaaa	275	-905	0	0		0	0	0	0	0
256	1	262	24	-1	634	222	13.2	30	ABalaaappr	245	-708	0	0		0	0	0	0	0
257	1	168	254	-1	634	289	9.7	29	ABalaaaalp	228	419	0	0		0	0	0	0	0
258	1	159	267	-1	359	353	20.5	32	ABplapaaap	293	1149	0	0		0	0	0	0	0
259	1	295	339	-1	408	343	22.5	29	ABplaaappa	294	656	0	0		0	0	0	0	0
260	1	192	240	-1	492	277	19.4	31	MSaaaapp	-11	0	0	0		0	0	0	0	0
261	1	204	50	-1	278	154	4.6	26	ABprppppaa	256	525	0	0		0	0	0	0	0
262	1	74	332	-1	296	355	22.4	37	ABarppapa	359	-568	0	0		0	0	0	0	0
263	1	238	302	-1	220	321	12.1	31	Cappap	98	0	0	0		0	0	0	0	0
264	1	114	91	-1	545	169	5.4	29	ABarapppaa	267	366	0	0		0	0	0	0	0
265	1	10	197	-1	615	259	8.8	27	ABaraaaaaa	177	0	0	0		0	0	0	0	0
266	1	315	289	-1	293	159	16.9	37	Dppp	325	0	0	0		0	0	0	0	0
267	1	294	152	-1	280	206	12.3	33	Earpp	316	-996	0	0		0	0	0	0	0
268	1	293	68	-1	382	144	22.6	32	ABarpapppp	308	784	0	0		0	0	0	0	0
269	1	142	71	-1	631	190	12.5	31	ABalaaappl	245	564	0	0		0	0	0	0	0
270	1	244	140	-1	487	285	15.4	31	MSaaapap	240	778	0	0		0	0	0	0	0
271	1	97	350	-1	557	141	11.2	30	ABalaappap	147	0	0	0		0	0	0	0	0
272	1	199	327	-1	489	167	13.9	26	MSppapap	269	-522	0	0		0	0	0	0	0
273	1	227	273	-1	500	363	10.6	33	ABplpaaaaa	87	0	0	0		0	0	0	0	0
274	1	189	43	-1	130	212	15.6	38	Cpapa	387	104	0	0		0	0	0	0	0
275	1	17	210	-1	356	83	13.4	29	ABpraapppp	-319	0	0	0		0	0	0	0	0
276	1	267	305	-1	318	216	17.1	32	Epraa	305	254	0	0		0	0	0	0	0
277	1	277	151	-1	598	173	14.7	29	ABalaapppa	277	135	0	0		0	0	0	0	0
278	1	241	291	-1	201	322	20.3	36	ABarppapp	352	167	0	0		0	0	0	0	0
279	1	339	322	-1	544	170	18.2	25	ABalappppp	256	1659	0	0		0	0	0	0	0
280	1	197	331	-1	145	273	4.7	29	Caappv	259	-166	0	0		0	0	0	0	0
281	1	301	130	-1	319	123	22.4	30	ABarpppaap	158	0	0	0		0	0	0	0	0
282	1	263	23	-1	587	255	6.4	27	ABaraaaapa	-349	0	0	0		0	0	0	0	0
283	1	248	84	-1	601	250	20.6	28	ABarpaaaaa	231	235	0	0		0	0	0	0	0
284	1	210	337	-1	455	109	10.3	31	ABprpaaapa	287	-212	0	0		0	0	0	0	0
285	1	252	44	-1	522	304	6.8	28	ABalpaaapp	138	0	0	0		0	0	0	0	0
286	1	174	247	-1	533	131	8.4	26	ABpraaaaap	453	0	0	0		0	0	0	0	0
287	1	301	96	-1	348	125	22.6	30	ABarpppaaa	204	-469	0	0		0	0	0	0	0
288	1	67	170	-1	486	233	10.6	29	ABaraapppa	278	689	0	0		0	0	0	0	0
289	1	190	83	-1	543	233	10.2	30	ABaraaapap	291	1087	0	0		0	0	0	0	0
290	1	34	137	-1	518	392	13.2	27	ABalpppapa	236	666	0	0		0	0	0	0	0
291	1	99	82	-1	483	236	5.3	28	ABarapapaa	244	-184	0	0		0	0	0	0	0
292	1	92	153	-1	411	398	19.6	31	ABplaappap	301	102	0	0		0	0	0	0	0
293	1	335	258	-1	502	331	16.1	26	MSapapaa	217	596	0	0		0	0	0	0	0
294	1	251	149	-1	255	331	9.6	28	Capapa	258	0	0	0		0	0	0	0	0
295	1	151	288	-1	252	159	11.6	30	Cppapa	288	178	0	0		0	0	0	0	0
296	1	349	351	-1	629	201	9.2	27	ABalaapaaa	187	0	0	0		0	0	0	0	0
297	1	340	42	-1	522	377	8.8	31	ABalppaapp	137	0	0	0		0	0	0	0	0
298	1	59	340	-1	424	204	15.7	30	Earaa	284	-496	0	0		0	0	0	0	0
299	1	100	264	-1	185	244	4.5	30	Cppppp	295	-375	0	0		0	0	0	0	0
300	1	273	315	-1	421	333	12.4	25	MSapappa	170	0	0	0		0	0	0	0	0
301	1	237	321	-1	342	122	6.9	27	ABprppaapa	184	0	0	0		0	0	0	0	0
302	1	219	251	-1	531	233	4.6	27	ABarapaaaa	-87	0	0	0		0	0	0	0	0
303	1	82	225	-1	165	213	7.5	28	Cppppa	279	-1053	0	0		0	0	0	0	0
304	1	187	299	-1	530	364	5.8	29	ABalppapaa	-30	0	0	0		0	0	0	0	0
305	1	55	196	-1	482	197	4.4	26	ABarappaaa	235	291	0	0		0	0	0	0	0
306	1	155	-1	-1	370	290	3.9	24	ABplpappap	216	637	0	0		0	0	0	0	0
307	1	57	252	-1	550	376	11.7	29	ABalpppaap	131	0	0	0		0	0	0	0	0
308	1	322	268	-1	277	383	17.4	30	ABplappaaa	276	-186	0	0		0	0	0	0	0
309	1	287	178	-1	473	369	21.5	32	ABplaapapp	320	-318	0	0		0	0	0	0	0
310	1	89	255	-1	399	228	5.4	26	ABarapapppp	161	0	0	0		0	0	0	0	0
311	1	2	64	-1	423	161	6.4	28	ABprpapaaa	259	-336	0	0		0	0	0	0	0
312	1	172	343	-1	279	223	7.0	28	Z2	275	-769	0	0		0	0	0	0	0
313	1	71	17	-1	241	133	13.3	29	Cppaap	280	-590	0	0		0	0	0	0	0
314	1	253	344	-1	507	130	19.8	28	ABpraapapa	165	0	0	0		0	0	0	0	0
315	1	198	190	-1	268	100	17.5	30	ABprappapa	274	1557	0	0		0	0	0	0	0
316	1	257	39	-1	250	321	4.6	29	ABplppppap	23	0	0	0		0	0	0	0	0
317	1	47	284	-1	440	375	6.8	31	ABalppappp	268	-575	0	0		0	0	0	0	0
318	1	246	308	-1	455	333	14.5	27	MSapapap	241	60	0	0		0	0	0	0	0
319	1	196	235	-1	351	178	3.8	30	ABprpappap	251	0	0	0		0	0	0	0	0
320	1	23	224	-1	310	382	8.7	29	ABplppappa	257	1004	0	0		0	0	0	0	0
321	1	286	27	-1	331	307	15.0	32	Daap	321	773	0	0		0	0	0	0	0
322	1	35	346	-1	466	172	22.9	30	ABarpapapp	247	-557	0	0		0	0	0	0	0
323	1	193	115	-1	471	373	18.3	29	ABalppppppa	119	0	0	0		0	0	0	0	0
324	1	213	265	-1	506	254	2.9	27	ABarapaaap	7	0	0	0		0	0	0	0	0
325	1	144	8	-1	562	257	4.6	24	ABaraaaapp	186	0	0	0		0	0	0	0	0
326	1	36	58	-1	575	385	13.0	29	ABalpppaaa	264	15	0	0		0	0	0	0	0
327	1	214	90	-1	187	316	12.4	30	Capppa	256	1185	0	0		0	0	0	0	0
328	1	127	184	-1	631	240	10.1	28	ABalaaaala	263	-94	0	0		0	0	0	0	0
329	1	264	159	-1	509	163	3.6	29	ABarapppap	287	-1130	0	0		0	0	0	0	0
330	1	140	316	-1	320	314	4.3	29	ABplpapppa	259	75	0	0		0	0	0	0	0
331	1	83	167	-1	250	276	5.6	30	ABplpppppa	275	15	0	0		0	0	0	0	0
332	1	324	162	-1	284	170	22.5	32	ABarpppapp	289	0	0	0		0	0	0	0	0
333	1	64	270	-1	303	129	4.4	27	ABprppaapp	222	85	0	0		0	0	0	0	0
334	1	101	186	-1	513	404	16.6	30	ABalpppapp	255	-599	0	0		0	0	0	0	0
335	1	1	40	-1	130	291	15.5	35	Caapa	352	-644	0	0		0	0	0	0	0
336	1	326	156	-1	506	186	22.0	29	ABarpapapa	228	-554	0	0		0	0	0	0	0
337	1	209	100	-1	234	195	23.0	39	Cpaaa	395	767	0	0		0	0	0	0	0
338	1	163	103	-1	503	246	7.4	31	ABarapaapp	304	0	0	0		0	0	0	0	0
339	1	12	188	-1	241	379	16.7	30	ABplappapa	304	660	0	0		0	0	0	0	0
340	1	9	77	-1	323	358	5.7	27	ABplppaapp	271	-1131	0	0		0	0	0	0	0
341	0	261	-1	-1	380	389	14.4	23		173	0	0	0		0	0	0	0	0
342	1	65	201	-1	326	279	22.5	31	ABarppaapa	-15	0	0	0		0	0	0	0	0
343	1	323	326	-1	373	150	3.7	29	ABprpapapa	176	0	0	0		0	0	0	0	0
344	1	297	36	-1	444	344	22.6	31	ABplaaapap	-173	0	0	0		0	0	0	0	0
345	1	346	194	-1	183	168	3.2	23	ABprpppapp	-10	0	0	0		0	0	0	0	0
346	1	93	175	-1	272	363	5.7	29	ABplpppaaa	294	0	0	0		0	0	0	0	0
347	1	309	214	-1	595	169	8.2	28	ABalaapapp	-12	0	0	0		0	0	0	0	0
348	1	347	32	-1	493	365	13.2	32	ABplpaapaa	266	0	0	0		0	0	0	0	0
349	1	348	352	-1	448	263	18.0	29	Ealaa	258	272	0	0		0	0	0	0	0
350	1	271	49	-1	626	213	7.0	27	ABalaapaap	-131	0	0	0		0	0	0	0	0
