# Supplementary material for: The AP-2 Transcription Factor APTF-2 Is Required for Neuroblast and Epidermal Morphogenesis in Caenorhabditis elegans Embryogenesis
Source: PLoS Genet. 2016 May 13;12(5):e1006048. doi: 10.1371/journal.pgen.1006048 (PMC4866721; doi:10.1371/journal.pgen.1006048)
Supplement: S4 Text — (ZIP) [file pgen.1006048.s032.zip › nuclei/t165-nuclei]

1	1	80	336	-1	433	333	8.5	29	ABplpapaaa	112	0	0	0		0	0	0	0	0
2	1	243	145	-1	515	325	4.4	31	ABalpapaaa	243	-370	0	0		0	0	0	0	0
3	1	22	90	-1	596	368	14.9	29	ABalapaapa	292	0	0	0		0	0	0	0	0
4	1	189	116	-1	536	216	17.8	31	MSpaaaap	-53	0	0	0		0	0	0	0	0
5	1	24	137	-1	473	329	5.9	29	ABalpapapa	295	-240	0	0		0	0	0	0	0
6	1	12	42	-1	429	348	5.5	28	ABalpapapp	369	0	0	0		0	0	0	0	0
7	1	253	178	-1	258	281	22.5	38	Caaaa	383	185	0	0		0	0	0	0	0
8	1	325	263	-1	562	255	4.7	23	ABaraaaapp	206	0	0	0		0	0	0	0	0
9	1	130	37	-1	459	117	7.4	29	ABprpaaaap	290	-599	0	0		0	0	0	0	0
10	1	42	5	-1	355	295	6.6	30	MSaappa	154	0	0	0		0	0	0	0	0
11	1	207	4	-1	596	281	10.9	29	ABalpaapaa	169	0	0	0		0	0	0	0	0
12	1	19	201	-1	504	210	14.6	28	MSpaapaa	128	0	0	0		0	0	0	0	0
13	1	84	204	-1	403	105	19.7	32	ABpraappap	319	1270	0	0		0	0	0	0	0
14	1	10	191	-1	423	89	12.5	30	ABprpaappp	24	0	0	0		0	0	0	0	0
15	1	2	208	-1	489	359	7.9	29	ABalppappa	97	0	0	0		0	0	0	0	0
16	1	220	103	-1	576	226	15.3	29	MSpaaaaa	118	0	0	0		0	0	0	0	0
17	1	313	142	-1	239	137	13.4	30	Cppaap	240	-241	0	0		0	0	0	0	0
18	1	44	329	-1	519	218	22.4	28	ABarpaaapp	289	519	0	0		0	0	0	0	0
19	1	115	149	-1	215	361	19.3	32	ABplapapaa	324	-608	0	0		0	0	0	0	0
20	1	21	317	-1	578	319	21.5	30	ABplaapaaa	224	0	0	0		0	0	0	0	0
21	1	152	300	-1	218	225	6.6	33	Cpppa	274	89	0	0		0	0	0	0	0
22	1	36	160	-1	441	250	4.7	28	ABarapapap	274	774	0	0		0	0	0	0	0
23	1	282	239	-1	586	255	6.9	26	ABaraaaapa	247	-32	0	0		0	0	0	0	0
24	1	256	225	-1	634	222	13.1	29	ABalaaappr	225	0	0	0		0	0	0	0	0
25	1	244	217	-1	227	361	5.8	27	ABplpppaap	270	0	0	0		0	0	0	0	0
26	1	50	85	-1	458	269	15.8	30	MSaaapp	75	0	0	0		0	0	0	0	0
27	1	321	328	-1	335	307	14.8	32	Daap	312	300	0	0		0	0	0	0	0
28	1	142	82	-1	268	378	8.2	28	ABplppappp	345	0	0	0		0	0	0	0	0
29	1	153	158	-1	583	316	4.5	29	ABalpaappa	252	969	0	0		0	0	0	0	0
30	1	255	281	-1	314	92	11.1	28	ABprappaaa	289	-115	0	0		0	0	0	0	0
31	1	249	1	-1	575	291	4.7	29	ABalpaaaaa	369	0	0	0		0	0	0	0	0
32	1	348	348	-1	492	365	13.2	30	ABplpaapaa	226	0	0	0		0	0	0	0	0
33	1	126	165	-1	618	234	15.3	30	ABalapppaa	265	0	0	0		0	0	0	0	0
34	1	75	256	-1	474	326	11.3	31	MSapaap	279	1026	0	0		0	0	0	0	0
35	1	98	138	-1	575	365	7.9	28	ABalaaaarr	59	0	0	0		0	0	0	0	0
36	1	344	275	-1	445	344	22.7	31	ABplaaapap	259	-481	0	0		0	0	0	0	0
37	1	175	83	-1	486	285	9.4	28	ABalpapppa	199	161	0	0		0	0	0	0	0
38	1	174	54	-1	286	340	5.5	27	ABplppppaa	285	0	0	0		0	0	0	0	0
39	1	316	106	-1	250	321	4.5	29	ABplppppap	183	0	0	0		0	0	0	0	0
40	1	335	301	-1	129	292	15.8	36	Caapa	328	97	0	0		0	0	0	0	0
41	1	242	202	-1	397	192	3.6	30	ABprpappaa	115	0	0	0		0	0	0	0	0
42	1	297	91	-1	521	374	8.7	32	ABalppaapp	250	131	0	0		0	0	0	0	0
43	1	274	144	-1	128	213	15.5	38	Cpapa	376	-221	0	0		0	0	0	0	0
44	1	285	76	-1	523	307	6.9	28	ABalpaaapp	153	0	0	0		0	0	0	0	0
45	1	206	126	-1	378	92	9.2	30	ABprppapaa	248	-526	0	0		0	0	0	0	0
46	1	8	34	-1	646	271	13.2	30	ABalaaapal	296	162	0	0		0	0	0	0	0
47	1	151	99	-1	345	163	13.6	30	Dpap	304	-1597	0	0		0	0	0	0	0
48	1	58	31	-1	456	148	6.5	28	ABarappppp	-167	0	0	0		0	0	0	0	0
49	1	350	346	-1	615	199	8.4	30	ABalaapaap	301	69	0	0		0	0	0	0	0
50	1	261	294	-1	281	154	4.4	26	ABprppppaa	255	-82	0	0		0	0	0	0	0
51	1	99	343	-1	347	92	8.6	27	ABprppapap	255	-211	0	0		0	0	0	0	0
52	1	102	115	-1	496	276	5.7	25	ABalpappaa	256	-88	0	0		0	0	0	0	0
53	1	172	215	-1	188	191	5.1	28	ABprpppppp	246	-588	0	0		0	0	0	0	0
54	1	1	297	-1	536	157	13.8	27	ABpraaapaa	279	633	0	0		0	0	0	0	0
55	1	125	313	-1	466	400	14.5	28	ABplpaapap	77	0	0	0		0	0	0	0	0
56	1	20	92	-1	563	335	18.4	29	ABalapappa	272	213	0	0		0	0	0	0	0
57	1	39	24	-1	465	226	17.5	31	MSpaaapp	142	0	0	0		0	0	0	0	0
58	1	326	193	-1	573	384	12.9	30	ABalpppaaa	250	342	0	0		0	0	0	0	0
59	1	11	80	-1	365	223	5.7	29	MSpapapp	286	-385	0	0		0	0	0	0	0
60	1	218	302	-1	455	284	8.7	28	ABalpappppa	214	-768	0	0		0	0	0	0	0
61	1	105	321	-1	392	346	5.5	30	ABplpapapa	255	423	0	0		0	0	0	0	0
62	1	251	262	-1	222	291	8.5	30	Capapp	277	1102	0	0		0	0	0	0	0
63	1	34	219	-1	522	298	9.9	27	ABalpaapapp	259	1352	0	0		0	0	0	0	0
64	1	311	30	-1	424	161	6.5	28	ABprpapaaa	284	-816	0	0		0	0	0	0	0
65	1	120	257	-1	466	224	21.7	31	ABarpaapap	303	106	0	0		0	0	0	0	0
66	1	118	270	-1	213	361	9.1	27	ABplapppaa	33	0	0	0		0	0	0	0	0
67	1	74	38	-1	527	227	13.7	31	ABaraappap	129	0	0	0		0	0	0	0	0
68	1	268	14	-1	379	146	22.5	33	ABarpapppp	279	502	0	0		0	0	0	0	0
69	1	163	60	-1	548	274	13.5	30	ABaraapaap	232	197	0	0		0	0	0	0	0
70	1	30	79	-1	463	106	13.1	29	ABprpaapap	257	-231	0	0		0	0	0	0	0
71	1	269	40	-1	629	189	13.5	29	ABalaaappl	244	523	0	0		0	0	0	0	0
72	1	146	32	-1	228	379	11.7	29	ABplappapp	162	0	0	0		0	0	0	0	0
73	1	230	163	-1	426	240	8.8	29	MSpapaaa	122	0	0	0		0	0	0	0	0
74	1	68	44	-1	309	162	8.4	37	MSpappp	23	0	0	0		0	0	0	0	0
75	1	193	233	-1	274	391	13.2	29	ABplappaap	291	59	0	0		0	0	0	0	0
76	1	180	337	-1	484	325	21.1	25	ABplaaapaa	240	-347	0	0		0	0	0	0	0
77	1	340	296	-1	321	358	5.7	27	ABplppaapp	235	1053	0	0		0	0	0	0	0
78	1	18	133	-1	399	291	8.6	30	ABalpappppp	242	164	0	0		0	0	0	0	0
79	1	192	141	-1	410	129	4.3	30	ABarappapp	250	0	0	0		0	0	0	0	0
80	1	224	101	-1	219	270	13.9	33	Eplpa	-200	0	0	0		0	0	0	0	0
81	1	71	295	-1	382	224	22.6	33	ABarpaappp	331	18	0	0		0	0	0	0	0
82	1	291	12	-1	481	233	5.3	28	ABarapapaa	267	773	0	0		0	0	0	0	0
83	1	289	159	-1	542	235	9.9	30	ABaraaapap	152	0	0	0		0	0	0	0	0
84	1	283	311	-1	605	247	20.7	29	ABarpaaaaa	268	224	0	0		0	0	0	0	0
85	1	201	182	-1	326	76	17.9	28	ABprapaapa	248	328	0	0		0	0	0	0	0
86	1	29	147	-1	384	226	9.5	30	MSpapaap	309	247	0	0		0	0	0	0	0
87	1	186	51	-1	424	113	15.1	28	ABprpaappa	36	0	0	0		0	0	0	0	0
88	1	61	61	-1	588	229	12.3	31	ABaraappaa	297	245	0	0		0	0	0	0	0
89	1	59	93	-1	433	151	13.3	32	MSppppa	122	0	0	0		0	0	0	0	0
90	1	327	213	-1	189	315	12.4	30	Capppa	277	318	0	0		0	0	0	0	0
91	1	264	290	-1	540	172	5.5	29	ABarapppaa	255	1278	0	0		0	0	0	0	0
92	1	26	335	-1	257	138	5.4	28	ABprppppap	220	897	0	0		0	0	0	0	0
93	1	64	47	-1	413	263	14.4	31	MSaapaap	315	-75	0	0		0	0	0	0	0
94	1	237	46	-1	491	370	15.5	31	ABalpppppa	497	0	0	0		0	0	0	0	0
95	1	228	120	-1	339	128	15.5	31	Dppa	304	219	0	0		0	0	0	0	0
96	1	287	247	-1	351	122	22.4	30	ABarpppaaa	263	-467	0	0		0	0	0	0	0
97	1	82	117	-1	569	264	18.0	32	MSaaaaap	-154	0	0	0		0	0	0	0	0
98	1	56	96	-1	507	375	20.3	30	ABplaapapa	162	0	0	0		0	0	0	0	0
99	1	77	289	-1	569	163	19.8	30	ABpraapaaa	293	177	0	0		0	0	0	0	0
100	1	337	156	-1	231	194	23.2	40	Cpaaa	401	-106	0	0		0	0	0	0	0
101	1	203	66	-1	152	326	10.9	30	ABplapappp	159	0	0	0		0	0	0	0	0
102	1	47	72	-1	392	260	5.8	27	MSpapapa	-21	0	0	0		0	0	0	0	0
103	1	338	260	-1	498	246	7.6	28	ABarapaapp	-82	0	0	0		0	0	0	0	0
104	1	63	41	-1	462	212	8.7	28	ABarapappa	262	760	0	0		0	0	0	0	0
105	1	31	250	-1	252	214	15.5	34	Eprap	313	-611	0	0		0	0	0	0	0
106	1	150	220	-1	342	395	15.5	31	ABplaapppp	-62	0	0	0		0	0	0	0	0
107	1	236	326	-1	222	226	11.6	37	Eprp	371	-135	0	0		0	0	0	0	0
108	1	57	65	-1	579	275	22.5	28	ABplaaaaaa	282	567	0	0		0	0	0	0	0
109	1	132	162	-1	347	334	4.5	28	ABplpapapp	236	161	0	0		0	0	0	0	0
110	1	69	68	-1	216	324	4.5	30	ABplpppapa	300	844	0	0		0	0	0	0	0
111	1	28	172	-1	483	130	18.5	29	ABpraapapp	262	-122	0	0		0	0	0	0	0
112	1	143	320	-1	421	226	22.3	32	ABarpaappa	292	734	0	0		0	0	0	0	0
113	0	225	-1	-1	601	159	12.2	24		208	309	0	0		0	0	0	0	0
114	1	25	43	-1	359	280	23.5	30	ABarppaaaa	182	0	0	0		0	0	0	0	0
115	1	323	78	-1	473	375	17.8	27	ABalppppppa	221	1371	0	0		0	0	0	0	0
116	1	124	13	-1	563	232	21.9	27	ABarpaaaap	248	700	0	0		0	0	0	0	0
117	1	164	56	-1	607	330	8.6	27	ABalaaaarl	66	0	0	0		0	0	0	0	0
118	1	91	212	-1	397	380	11.1	28	ABplppaaaa	252	-123	0	0		0	0	0	0	0
119	1	78	277	-1	532	152	21.7	32	ABpraapaap	272	-178	0	0		0	0	0	0	0
120	1	73	125	-1	514	105	14.9	30	ABpraaaapp	252	-27	0	0		0	0	0	0	0
121	1	97	71	-1	565	371	17.2	29	ABalapaapp	314	0	0	0		0	0	0	0	0
122	1	232	287	-1	430	382	11.5	31	ABplpaaapp	203	0	0	0		0	0	0	0	0
123	1	41	175	-1	381	309	22.6	32	ABplaaappp	324	-935	0	0		0	0	0	0	0
124	1	37	87	-1	452	159	3.5	31	ABarappapa	317	-54	0	0		0	0	0	0	0
125	1	233	200	-1	340	226	22.3	32	ABarppaaap	93	0	0	0		0	0	0	0	0
126	1	157	55	-1	530	217	7.7	28	ABarapaapa	281	1081	0	0		0	0	0	0	0
127	1	135	53	-1	228	112	10.2	28	ABprapppaa	370	0	0	0		0	0	0	0	0
128	1	62	161	-1	346	298	19.5	33	MSapppp	332	-446	0	0		0	0	0	0	0
129	1	204	195	-1	614	281	19.8	29	ABalappapp	284	251	0	0		0	0	0	0	0
130	1	281	170	-1	303	127	22.5	31	ABarpppaap	231	188	0	0		0	0	0	0	0
131	1	245	110	-1	217	179	7.8	29	Cppapp	293	830	0	0		0	0	0	0	0
132	1	114	166	-1	539	301	3.8	28	ABalpaaaap	251	192	0	0		0	0	0	0	0
133	1	7	19	-1	412	306	4.2	32	ABplpappaa	-159	0	0	0		0	0	0	0	0
134	1	191	252	-1	271	89	13.2	28	ABprappaap	332	0	0	0		0	0	0	0	0
135	1	131	131	-1	450	89	16.6	28	ABpraappaa	251	1006	0	0		0	0	0	0	0
136	1	54	185	-1	389	352	8.5	30	ABplpapaap	301	-187	0	0		0	0	0	0	0
137	1	290	221	-1	519	390	12.9	27	ABalpppapa	257	-925	0	0		0	0	0	0	0
138	1	205	121	-1	636	293	15.5	26	ABalappaap	502	0	0	0		0	0	0	0	0
139	1	55	11	-1	548	296	22.8	31	ABplaaaaap	250	38	0	0		0	0	0	0	0
140	1	270	75	-1	487	285	15.4	30	MSaaapap	258	141	0	0		0	0	0	0	0
141	1	83	7	-1	597	365	10.9	29	ABalppaaap	278	391	0	0		0	0	0	0	0
142	1	129	240	-1	435	371	15.3	29	ABplpaappa	-12	0	0	0		0	0	0	0	0
143	1	65	36	-1	532	355	14.2	29	ABalppppaa	275	-33	0	0		0	0	0	0	0
144	1	76	3	-1	401	300	12.6	26	MSaapapa	261	-4	0	0		0	0	0	0	0
145	1	215	244	-1	462	167	10.8	25	MSppaapp	191	1660	0	0		0	0	0	0	0
146	1	144	199	-1	556	156	7.9	27	ABpraaaaaa	129	0	0	0		0	0	0	0	0
147	1	181	261	-1	566	190	9.7	27	MSppaaaa	202	882	0	0		0	0	0	0	0
148	1	108	127	-1	615	332	14.5	34	ABalapaaa	-38	0	0	0		0	0	0	0	0
149	1	294	253	-1	256	333	9.4	28	Capapa	254	1162	0	0		0	0	0	0	0
150	1	6	209	-1	625	322	11.4	29	ABalaaapar	291	1068	0	0		0	0	0	0	0
151	1	277	216	-1	597	175	15.1	29	ABalaapppa	252	752	0	0		0	0	0	0	0
152	1	267	285	-1	282	202	12.4	33	Earpp	327	-131	0	0		0	0	0	0	0
153	1	292	319	-1	413	396	19.5	32	ABplaappap	326	334	0	0		0	0	0	0	0
154	1	247	135	-1	493	137	8.9	29	ABprpaaaaa	280	189	0	0		0	0	0	0	0
155	1	100	27	-1	437	288	12.2	29	MSaapaaa	-49	0	0	0		0	0	0	0	0
156	1	336	235	-1	507	184	22.4	30	ABarpapapa	249	114	0	0		0	0	0	0	0
157	1	165	341	-1	312	255	13.5	33	Ealpp	330	-1547	0	0		0	0	0	0	0
158	1	106	70	-1	595	291	14.7	28	MSaaaaaa	222	675	0	0		0	0	0	0	0
159	1	329	152	-1	506	165	3.5	29	ABarapppap	286	-190	0	0		0	0	0	0	0
160	1	52	291	-1	319	102	7.5	28	ABprppappa	263	475	0	0		0	0	0	0	0
161	1	93	307	-1	332	377	21.2	29	ABplapaapa	292	369	0	0		0	0	0	0	0
162	1	332	323	-1	285	176	21.9	34	ABarpppapp	340	-317	0	0		0	0	0	0	0
163	1	219	69	-1	426	94	9.2	29	ABprpaaapp	266	551	0	0		0	0	0	0	0
164	1	67	308	-1	507	298	22.9	29	ABplaaaapa	231	-1116	0	0		0	0	0	0	0
165	0	306	-1	-1	378	292	4.0	23		224	1556	0	0		0	0	0	0	0
166	1	140	282	-1	445	137	16.7	30	ABpraaappp	479	0	0	0		0	0	0	0	0
167	1	331	18	-1	249	279	5.4	30	ABplpppppa	274	-64	0	0		0	0	0	0	0
168	1	90	173	-1	590	227	18.5	29	ABalapppap	253	0	0	0		0	0	0	0	0
169	1	70	8	-1	577	233	9.4	29	ABaraaapaa	276	151	0	0		0	0	0	0	0
170	1	288	118	-1	488	229	11.0	29	ABaraapppa	261	673	0	0		0	0	0	0	0
171	1	238	214	-1	158	173	6.7	27	ABprappppp	-7	0	0	0		0	0	0	0	0
172	1	122	86	-1	387	347	15.5	30	MSapppa	82	0	0	0		0	0	0	0	0
173	1	121	258	-1	277	100	7.7	29	ABprppappp	271	1187	0	0		0	0	0	0	0
174	1	127	276	-1	359	207	16.2	32	Earap	314	-746	0	0		0	0	0	0	0
175	1	346	206	-1	270	363	5.7	28	ABplpppaaa	284	0	0	0		0	0	0	0	0
176	1	139	95	-1	492	129	14.8	27	ABpraaappa	272	150	0	0		0	0	0	0	0
177	1	87	45	-1	524	139	16.5	29	ABpraaapap	261	-105	0	0		0	0	0	0	0
178	1	309	124	-1	475	369	21.5	31	ABplaapapp	291	5	0	0		0	0	0	0	0
179	1	231	338	-1	278	116	6.0	31	ABprpppaaa	263	330	0	0		0	0	0	0	0
180	1	141	57	-1	542	323	12.5	27	MSapaaap	225	11	0	0		0	0	0	0	0
181	1	171	64	-1	511	235	18.3	29	MSpaaapa	145	0	0	0		0	0	0	0	0
182	1	158	283	-1	588	179	11.2	24	ABalaappaa	320	0	0	0		0	0	0	0	0
183	1	239	77	-1	466	210	14.3	32	MSpaapap	320	826	0	0		0	0	0	0	0
184	1	328	105	-1	631	240	10.0	29	ABalaaaala	-110	0	0	0		0	0	0	0	0
185	1	112	21	-1	175	153	16.8	34	ABarppppp	341	-517	0	0		0	0	0	0	0
186	1	334	325	-1	517	402	16.5	31	ABalpppapp	245	26	0	0		0	0	0	0	0
187	1	136	265	-1	289	302	4.2	29	ABplpapppp	245	-900	0	0		0	0	0	0	0
188	1	339	190	-1	240	377	17.1	29	ABplappapa	248	404	0	0		0	0	0	0	0
189	1	226	266	-1	365	257	14.4	31	Ealpa	286	-780	0	0		0	0	0	0	0
190	1	315	94	-1	269	99	17.5	29	ABprappapa	273	280	0	0		0	0	0	0	0
191	1	241	315	-1	258	265	13.0	32	Eplap	306	442	0	0		0	0	0	0	0
192	1	43	197	-1	565	340	6.9	30	ABalpaappp	14	0	0	0		0	0	0	0	0
193	1	48	16	-1	517	122	11.6	31	ABpraaaapa	166	0	0	0		0	0	0	0	0
194	1	345	238	-1	188	164	3.4	23	ABprpppapp	166	192	0	0		0	0	0	0	0
195	1	202	143	-1	361	368	7.2	28	ABplppaapa	270	884	0	0		0	0	0	0	0
196	1	305	111	-1	481	200	4.1	26	ABarappaaa	247	291	0	0		0	0	0	0	0
197	1	265	22	-1	616	262	8.2	28	ABaraaaaaa	229	799	0	0		0	0	0	0	0
198	1	222	271	-1	442	227	12.1	29	ABaraapppp	292	256	0	0		0	0	0	0	0
199	1	40	63	-1	328	210	4.8	31	MSpappa	305	-203	0	0		0	0	0	0	0
200	1	227	128	-1	397	163	17.8	32	MSppppp	288	0	0	0		0	0	0	0	0
201	1	342	269	-1	324	280	22.6	31	ABarppaapa	282	608	0	0		0	0	0	0	0
202	1	137	272	-1	544	189	22.3	28	ABarpapaap	277	-438	0	0		0	0	0	0	0
203	1	17	194	-1	586	226	5.6	28	ABaraaaaap	260	-943	0	0		0	0	0	0	0
204	1	133	207	-1	534	340	19.8	29	ABalapappp	281	43	0	0		0	0	0	0	0
205	1	110	339	-1	129	208	10.4	30	Cpappd	296	-138	0	0		0	0	0	0	0
206	1	13	130	-1	539	276	6.1	26	ABalpaaapa	260	1421	0	0		0	0	0	0	0
207	1	235	164	-1	561	215	4.2	29	ABaraaappa	229	-227	0	0		0	0	0	0	0
208	1	215	187	-1	493	188	9.1	25	MSppaapa	185	719	0	0		0	0	0	0	0
209	1	210	17	-1	409	119	8.4	28	ABprppaaaa	254	167	0	0		0	0	0	0	0
210	1	275	73	-1	358	81	13.4	29	ABpraapppp	223	0	0	0		0	0	0	0	0
211	1	111	174	-1	206	143	4.5	30	ABprpppapa	285	677	0	0		0	0	0	0	0
212	1	72	293	-1	369	245	17.6	33	Ealap	335	-35	0	0		0	0	0	0	0
213	1	190	169	-1	571	153	15.4	30	ABalaapppp	285	401	0	0		0	0	0	0	0
214	1	347	331	-1	589	164	8.4	29	ABalaapapp	266	-853	0	0		0	0	0	0	0
215	1	66	223	-1	625	260	17.0	28	ABalappapa	252	994	0	0		0	0	0	0	0
216	1	101	267	-1	571	286	9.1	28	ABalpaapapa	243	-613	0	0		0	0	0	0	0
217	1	211	28	-1	429	362	19.2	28	ABalppppppp	279	-18	0	0		0	0	0	0	0
218	1	250	15	-1	126	245	6.4	31	Cpappv	303	-172	0	0		0	0	0	0	0
219	1	161	183	-1	168	301	5.1	29	ABplappppp	206	0	0	0		0	0	0	0	0
220	1	248	210	-1	457	283	5.5	30	ABalpappap	222	-832	0	0		0	0	0	0	0
221	1	176	333	-1	191	332	7.4	28	ABplapppap	120	0	0	0		0	0	0	0	0
222	1	156	148	-1	230	101	13.6	27	ABprappapp	273	0	0	0		0	0	0	0	0
223	1	86	305	-1	294	185	3.7	29	ABprpapppa	71	0	0	0		0	0	0	0	0
224	1	320	310	-1	310	380	8.6	28	ABplppappa	258	-598	0	0		0	0	0	0	0
225	1	303	259	-1	163	214	7.3	28	Cppppa	264	165	0	0		0	0	0	0	0
226	1	214	25	-1	355	198	10.1	30	Earpa	296	-183	0	0		0	0	0	0	0
227	1	14	230	-1	426	408	14.1	30	ABplpaappp	332	0	0	0		0	0	0	0	0
228	1	123	192	-1	344	333	9.8	28	MSaapppa	105	0	0	0		0	0	0	0	0
229	1	179	2	-1	468	401	11.3	27	ABplpaaapa	263	204	0	0		0	0	0	0	0
230	1	169	254	-1	195	124	14.5	29	ABprapapap	122	0	0	0		0	0	0	0	0
231	1	162	211	-1	574	326	11.1	26	MSapaaaa	260	76	0	0		0	0	0	0	0
232	1	15	104	-1	180	135	12.2	29	ABprapappa	269	0	0	0		0	0	0	0	0
233	1	45	114	-1	417	182	9.6	31	MSpppaa	236	480	0	0		0	0	0	0	0
234	1	252	129	-1	321	107	19.1	30	ABprapaaap	263	591	0	0		0	0	0	0	0
235	1	319	274	-1	351	182	3.6	29	ABprpappap	238	-980	0	0		0	0	0	0	0
236	1	123	306	-1	322	318	8.2	28	MSaapppp	201	-480	0	0		0	0	0	0	0
237	1	60	205	-1	484	293	3.5	27	ABalpapaap	143	0	0	0		0	0	0	0	0
238	1	32	122	-1	338	166	22.4	30	ABarpppapa	262	-761	0	0		0	0	0	0	0
239	1	185	218	-1	184	285	8.1	29	Capppp	254	763	0	0		0	0	0	0	0
240	1	260	59	-1	493	273	19.3	30	MSaaaapp	257	0	0	0		0	0	0	0	0
241	1	117	280	-1	591	202	20.9	28	ABarpapaaa	50	0	0	0		0	0	0	0	0
242	1	145	100	-1	622	263	12.8	24	ABalappaaa	119	0	0	0		0	0	0	0	0
243	1	116	226	-1	580	258	13.0	27	ABaraapaaa	268	629	0	0		0	0	0	0	0
244	1	147	298	-1	120	283	9.5	34	Caappd	341	606	0	0		0	0	0	0	0
245	1	3	188	-1	448	132	21.7	33	ABarpappa	131	0	0	0		0	0	0	0	0
246	1	53	304	-1	492	164	6.3	29	ABarappppa	259	987	0	0		0	0	0	0	0
247	1	286	48	-1	525	127	8.3	27	ABpraaaaap	565	0	0	0		0	0	0	0	0
248	1	27	6	-1	260	120	21.0	38	ABarppppa	352	-1109	0	0		0	0	0	0	0
249	1	196	180	-1	315	78	14.7	30	ABprapaapp	286	-543	0	0		0	0	0	0	0
250	1	213	344	-1	240	170	5.1	28	ABprpppppa	276	-133	0	0		0	0	0	0	0
251	1	302	113	-1	531	233	4.8	26	ABarapaaaa	262	-409	0	0		0	0	0	0	0
252	1	307	150	-1	547	377	11.9	28	ABalpppaap	179	0	0	0		0	0	0	0	0
253	1	194	97	-1	154	331	7.5	26	ABplappppa	-100	0	0	0		0	0	0	0	0
254	1	257	153	-1	634	288	9.7	29	ABalaaaalp	129	0	0	0		0	0	0	0	0
255	1	310	245	-1	400	224	5.7	27	ABarapapppp	215	-455	0	0		0	0	0	0	0
256	1	148	132	-1	524	203	4.4	28	ABaraaappp	61	0	0	0		0	0	0	0	0
257	1	208	81	-1	420	168	22.4	31	ABarpapppa	306	-79	0	0		0	0	0	0	0
258	1	293	134	-1	504	331	16.2	27	MSapapaa	206	300	0	0		0	0	0	0	0
259	1	154	146	-1	158	269	20.7	39	Caaap	387	526	0	0		0	0	0	0	0
260	0	5	-1	-1	410	275	17.3	26		199	436	0	0		0	0	0	0	0
261	1	113	39	-1	367	286	9.5	31	MSaapapp	143	0	0	0		0	0	0	0	0
262	1	166	222	-1	288	252	16.8	34	Eplaa	338	-311	0	0		0	0	0	0	0
263	1	200	231	-1	200	137	9.0	27	ABprapppap	274	1462	0	0		0	0	0	0	0
264	1	299	9	-1	184	247	4.4	29	Cppppp	276	949	0	0		0	0	0	0	0
265	1	324	349	-1	504	248	3.3	28	ABarapaaap	284	125	0	0		0	0	0	0	0
266	1	198	249	-1	270	309	17.5	33	Dapp	311	-164	0	0		0	0	0	0	0
267	1	258	345	-1	358	350	20.4	30	ABplapaaap	200	0	0	0		0	0	0	0	0
268	1	308	342	-1	274	381	17.4	30	ABplappaaa	437	0	0	0		0	0	0	0	0
269	1	138	184	-1	362	344	12.9	29	Daaa	270	51	0	0		0	0	0	0	0
270	1	333	278	-1	307	135	4.6	27	ABprppaapp	257	718	0	0		0	0	0	0	0
271	0	182	-1	-1	545	377	8.9	24		171	28	0	0		0	0	0	0	0
272	1	38	35	-1	626	315	17.7	26	ABalapapaa	231	352	0	0		0	0	0	0	0
273	1	273	49	-1	497	361	10.6	33	ABplpaaaaa	331	457	0	0		0	0	0	0	0
274	1	46	340	-1	355	123	19.4	30	ABprapaaaa	299	732	0	0		0	0	0	0	0
275	1	128	58	-1	579	187	17.2	29	ABalappppa	315	0	0	0		0	0	0	0	0
276	1	89	236	-1	154	170	10.7	28	ABprapappp	262	-670	0	0		0	0	0	0	0
277	1	94	84	-1	528	184	9.7	26	MSppaaap	262	1293	0	0		0	0	0	0	0
278	1	107	228	-1	384	386	17.9	31	ABplaapppa	269	1354	0	0		0	0	0	0	0
279	1	119	255	-1	468	406	18.2	27	ABplaappaa	427	0	0	0		0	0	0	0	0
280	1	4	102	-1	517	290	15.4	32	MSaaapaa	288	-463	0	0		0	0	0	0	0
281	1	81	107	-1	467	268	12.4	29	ABaraapapp	0	0	0	0		0	0	0	0	0
282	1	199	203	-1	535	275	17.8	30	MSaaaapa	113	0	0	0		0	0	0	0	0
283	1	16	20	-1	213	120	18.2	31	ABprapapaa	81	0	0	0		0	0	0	0	0
284	1	317	288	-1	445	374	6.6	32	ABalppappp	50	0	0	0		0	0	0	0	0
285	1	221	171	-1	457	312	17.4	29	MSappaa	297	326	0	0		0	0	0	0	0
286	1	183	330	-1	286	334	12.3	30	Capaaa	280	471	0	0		0	0	0	0	0
287	1	167	52	-1	211	275	4.0	29	ABplpppppp	244	388	0	0		0	0	0	0	0
288	1	295	140	-1	253	159	11.7	30	Cppapa	308	-249	0	0		0	0	0	0	0
289	1	266	241	-1	295	163	17.2	36	Dppp	366	582	0	0		0	0	0	0	0
290	1	170	227	-1	401	150	10.7	32	MSpppap	107	0	0	0		0	0	0	0	0
291	1	278	332	-1	200	322	20.2	36	ABarppapp	326	164	0	0		0	0	0	0	0
292	1	159	176	-1	416	320	16.7	28	MSapappp	279	5	0	0		0	0	0	0	0
293	1	88	177	-1	489	351	3.8	29	ABalppapap	-64	0	0	0		0	0	0	0	0
294	1	177	264	-1	190	368	14.4	28	ABplapapap	275	119	0	0		0	0	0	0	0
295	1	229	351	-1	522	366	17.5	28	ABalppppap	543	0	0	0		0	0	0	0	0
296	1	96	155	-1	313	338	16.3	32	Dapa	325	-636	0	0		0	0	0	0	0
297	1	92	248	-1	460	170	16.3	28	MSppappp	223	-627	0	0		0	0	0	0	0
298	1	109	314	-1	172	194	21.5	39	Cpaap	391	621	0	0		0	0	0	0	0
299	1	304	232	-1	529	365	5.5	29	ABalppapaa	216	-361	0	0		0	0	0	0	0
300	1	216	198	-1	303	387	19.4	31	ABplapaapp	399	0	0	0		0	0	0	0	0
301	1	103	119	-1	258	339	14.1	30	Cappaa	266	1093	0	0		0	0	0	0	0
302	1	263	268	-1	222	323	11.9	29	Cappap	101	0	0	0		0	0	0	0	0
303	1	85	179	-1	508	177	17.6	28	MSppappa	220	1329	0	0		0	0	0	0	0
304	1	197	88	-1	386	331	20.4	29	ABplapaaaa	247	178	0	0		0	0	0	0	0
305	1	276	327	-1	320	216	17.2	32	Epraa	310	270	0	0		0	0	0	0	0
306	1	9	224	-1	377	144	6.4	29	ABprpapaap	281	152	0	0		0	0	0	0	0
307	1	184	318	-1	227	116	6.8	29	ABprpppaap	59	0	0	0		0	0	0	0	0
308	1	318	242	-1	455	337	14.4	27	MSapapap	237	1320	0	0		0	0	0	0	0
309	1	134	237	-1	374	312	17.2	30	MSappap	294	1703	0	0		0	0	0	0	0
310	1	178	67	-1	278	299	8.4	30	Capaap	508	0	0	0		0	0	0	0	0
311	1	33	186	-1	522	343	22.7	32	ABplaapaap	326	-403	0	0		0	0	0	0	0
312	1	212	322	-1	463	294	22.7	32	ABplaaaapp	313	-115	0	0		0	0	0	0	0
313	1	173	50	-1	169	146	8.7	27	ABprappppa	272	789	0	0		0	0	0	0	0
314	1	240	139	-1	385	138	14.6	30	Dpaa	268	-59	0	0		0	0	0	0	0
315	1	300	109	-1	421	336	12.6	25	MSapappa	205	689	0	0		0	0	0	0	0
316	1	330	157	-1	319	310	4.4	30	ABplpapppa	256	82	0	0		0	0	0	0	0
317	1	155	234	-1	542	246	22.7	29	ABarpaaapa	233	112	0	0		0	0	0	0	0
318	0	-1	-1	-1	616	359	9.2	26		208	705	0	0		0	0	0	0	0
319	1	195	168	-1	387	86	16.1	30	ABpraapppa	262	674	0	0		0	0	0	0	0
320	1	160	10	-1	370	397	11.2	30	ABplppapaa	292	1453	0	0		0	0	0	0	0
321	1	301	151	-1	347	123	7.0	27	ABprppaapa	276	767	0	0		0	0	0	0	0
322	1	279	189	-1	547	174	18.4	25	ABalappppp	250	0	0	0		0	0	0	0	0
323	1	246	123	-1	283	321	22.8	30	ABarppaapp	98	0	0	0		0	0	0	0	0
324	1	168	286	-1	250	199	3.5	30	ABprpapppp	295	-243	0	0		0	0	0	0	0
325	1	217	279	-1	444	196	3.7	27	ABarappaap	272	-263	0	0		0	0	0	0	0
326	1	343	33	-1	375	155	3.6	29	ABprpapapa	551	0	0	0		0	0	0	0	0
327	1	272	154	-1	488	168	13.9	26	MSppapap	243	0	0	0		0	0	0	0	0
328	1	223	181	-1	449	217	6.3	26	ABarapapppa	109	0	0	0		0	0	0	0	0
329	1	79	251	-1	166	261	11.8	32	Eplpp	323	777	0	0		0	0	0	0	0
330	1	95	284	-1	490	130	11.5	29	ABprpaapaa	232	183	0	0		0	0	0	0	0
331	1	280	299	-1	142	273	4.6	29	Caappv	290	-301	0	0		0	0	0	0	0
332	1	262	273	-1	300	356	22.5	36	ABarppapa	323	-191	0	0		0	0	0	0	0
333	1	187	229	-1	503	255	22.7	30	ABarpaapaa	297	92	0	0		0	0	0	0	0
334	1	49	303	-1	593	319	17.8	28	ABalapapap	257	-163	0	0		0	0	0	0	0
335	1	234	26	-1	297	141	13.3	31	Cppaaa	296	401	0	0		0	0	0	0	0
336	1	104	243	-1	336	391	10.0	27	ABplppapap	249	-278	0	0		0	0	0	0	0
337	1	284	98	-1	454	109	10.5	31	ABprpaaapa	417	0	0	0		0	0	0	0	0
338	0	341	-1	-1	381	394	14.7	23		157	0	0	0		0	0	0	0	0
339	1	259	312	-1	412	341	22.4	30	ABplaaappa	126	0	0	0		0	0	0	0	0
340	1	298	334	-1	420	205	16.1	30	Earaa	300	129	0	0		0	0	0	0	0
341	1	35	309	-1	159	348	14.6	29	ABplapappa	280	456	0	0		0	0	0	0	0
342	1	209	89	-1	511	272	11.7	29	ABaraapapa	291	-1008	0	0		0	0	0	0	0
343	1	312	29	-1	281	222	7.4	30	Z2	-73	0	0	0		0	0	0	0	0
344	1	314	136	-1	511	133	19.7	30	ABpraapapa	252	160	0	0		0	0	0	0	0
345	1	23	62	-1	441	385	9.3	33	ABplpaaaap	305	351	0	0		0	0	0	0	0
346	1	322	292	-1	465	173	22.8	30	ABarpapapp	237	679	0	0		0	0	0	0	0
347	1	149	196	-1	515	174	12.2	25	MSppapaa	245	447	0	0		0	0	0	0	0
348	1	51	324	-1	334	151	4.0	26	ABprpapapp	263	81	0	0		0	0	0	0	0
349	1	254	350	-1	386	118	8.4	22	ABprppaaap	12	0	0	0		0	0	0	0	0
350	1	271	74	-1	554	143	11.2	30	ABalaappap	475	0	0	0		0	0	0	0	0
351	1	296	23	-1	622	189	10.5	28	ABalaapaaa	196	0	0	0		0	0	0	0	0
352	1	349	352	-1	440	260	18.0	29	Ealaa	258	272	0	0		0	0	0	0	0
