# Supplementary material for: The AP-2 Transcription Factor APTF-2 Is Required for Neuroblast and Epidermal Morphogenesis in Caenorhabditis elegans Embryogenesis
Source: PLoS Genet. 2016 May 13;12(5):e1006048. doi: 10.1371/journal.pgen.1006048 (PMC4866721; doi:10.1371/journal.pgen.1006048)
Supplement: S4 Text — (ZIP) [file pgen.1006048.s032.zip › nuclei/t166-nuclei]

1	1	31	329	-1	575	292	5.2	30	ABalpaaaaa	65	0	0	0		0	0	0	0	0
2	1	229	291	-1	478	399	10.8	26	ABplpaaapa	230	0	0	0		0	0	0	0	0
3	1	144	82	-1	403	301	12.8	26	MSaapapa	249	-767	0	0		0	0	0	0	0
4	1	11	130	-1	597	279	10.9	29	ABalpaapaa	457	0	0	0		0	0	0	0	0
5	1	10	26	-1	353	300	6.8	29	MSaappa	125	0	0	0		0	0	0	0	0
6	1	248	267	-1	257	122	20.7	36	ABarppppa	368	107	0	0		0	0	0	0	0
7	1	141	123	-1	596	365	10.6	29	ABalppaaap	270	-541	0	0		0	0	0	0	0
8	1	169	89	-1	574	231	9.6	29	ABaraaapaa	119	0	0	0		0	0	0	0	0
9	1	264	143	-1	179	251	4.5	29	Cppppp	272	1	0	0		0	0	0	0	0
10	1	320	174	-1	367	397	10.6	29	ABplppapaa	288	-359	0	0		0	0	0	0	0
11	1	139	268	-1	545	299	23.2	31	ABplaaaaap	301	-560	0	0		0	0	0	0	0
12	1	82	147	-1	482	234	5.1	28	ABarapapaa	281	143	0	0		0	0	0	0	0
13	1	116	163	-1	565	236	21.8	27	ABarpaaaap	274	-2	0	0		0	0	0	0	0
14	1	68	321	-1	378	143	22.6	31	ABarpapppp	280	130	0	0		0	0	0	0	0
15	1	218	54	-1	123	244	6.5	30	Cpappv	303	518	0	0		0	0	0	0	0
16	1	193	150	-1	515	122	11.4	32	ABpraaaapa	260	173	0	0		0	0	0	0	0
17	1	209	93	-1	406	120	8.2	28	ABprppaaaa	281	229	0	0		0	0	0	0	0
18	1	167	254	-1	247	278	5.5	29	ABplpppppa	255	-74	0	0		0	0	0	0	0
19	1	133	320	-1	413	308	4.3	33	ABplpappaa	326	521	0	0		0	0	0	0	0
20	1	283	39	-1	212	120	17.7	30	ABprapapaa	-232	0	0	0		0	0	0	0	0
21	1	185	128	-1	173	153	17.0	35	ABarppppp	-475	0	0	0		0	0	0	0	0
22	1	197	235	-1	616	260	8.5	30	ABaraaaaaa	218	796	0	0		0	0	0	0	0
23	1	351	58	-1	618	188	10.6	28	ABalaapaaa	248	-35	0	0		0	0	0	0	0
24	1	57	72	-1	464	227	17.5	31	MSpaaapp	312	0	0	0		0	0	0	0	0
25	1	226	341	-1	355	199	10.4	30	Earpa	304	282	0	0		0	0	0	0	0
26	1	335	4	-1	297	140	12.8	31	Cppaaa	251	95	0	0		0	0	0	0	0
27	1	155	44	-1	437	290	12.2	29	MSaapaaa	-253	0	0	0		0	0	0	0	0
28	1	217	14	-1	432	363	19.2	28	ABalppppppp	259	621	0	0		0	0	0	0	0
29	1	343	120	-1	271	230	7.8	31	Z2	188	-119	0	0		0	0	0	0	0
30	1	64	50	-1	425	162	6.5	28	ABprpapaaa	246	1220	0	0		0	0	0	0	0
31	1	48	247	-1	459	152	6.4	28	ABarappppp	278	-11	0	0		0	0	0	0	0
32	1	72	346	-1	232	382	11.5	27	ABplappapp	279	-562	0	0		0	0	0	0	0
33	1	326	127	-1	373	156	3.8	30	ABprpapapa	297	-356	0	0		0	0	0	0	0
34	1	46	149	-1	646	264	13.5	30	ABalaaapal	143	0	0	0		0	0	0	0	0
35	1	272	298	-1	630	313	17.2	25	ABalapapaa	-280	0	0	0		0	0	0	0	0
36	1	143	223	-1	534	358	14.0	29	ABalppppaa	239	-280	0	0		0	0	0	0	0
37	1	9	142	-1	454	120	7.3	28	ABprpaaaap	66	0	0	0		0	0	0	0	0
38	1	67	10	-1	526	226	13.6	31	ABaraappap	281	1078	0	0		0	0	0	0	0
39	1	261	85	-1	370	287	9.6	30	MSaapapp	-192	0	0	0		0	0	0	0	0
40	1	71	204	-1	623	184	13.4	30	ABalaaappl	272	-419	0	0		0	0	0	0	0
41	1	104	77	-1	461	210	8.6	29	ABarapappa	112	0	0	0		0	0	0	0	0
42	1	6	191	-1	431	351	5.5	29	ABalpapapp	253	-266	0	0		0	0	0	0	0
43	1	114	285	-1	360	286	23.7	30	ABarppaaaa	299	481	0	0		0	0	0	0	0
44	1	74	135	-1	311	158	8.5	36	MSpappp	90	0	0	0		0	0	0	0	0
45	1	177	193	-1	523	141	16.1	28	ABpraaapap	280	-102	0	0		0	0	0	0	0
46	1	94	186	-1	492	370	15.4	32	ABalpppppa	-54	0	0	0		0	0	0	0	0
47	1	93	169	-1	411	264	14.5	32	MSaapaap	302	820	0	0		0	0	0	0	0
48	1	247	337	-1	521	126	8.4	26	ABpraaaaap	242	252	0	0		0	0	0	0	0
49	1	273	164	-1	499	361	10.4	33	ABplpaaaaa	104	0	0	0		0	0	0	0	0
50	1	313	250	-1	169	148	8.8	28	ABprappppa	258	209	0	0		0	0	0	0	0
51	1	87	207	-1	420	113	15.3	29	ABprpaappa	343	0	0	0		0	0	0	0	0
52	1	287	206	-1	207	277	4.1	30	ABplpppppp	239	714	0	0		0	0	0	0	0
53	1	127	157	-1	225	115	10.2	28	ABprapppaa	238	141	0	0		0	0	0	0	0
54	1	38	347	-1	288	342	5.4	27	ABplppppaa	224	-1037	0	0		0	0	0	0	0
55	1	126	35	-1	530	216	7.6	28	ABarapaapa	107	0	0	0		0	0	0	0	0
56	1	117	23	-1	606	329	8.4	28	ABalaaaarl	71	0	0	0		0	0	0	0	0
57	1	180	282	-1	540	324	12.6	28	MSapaaap	225	-616	0	0		0	0	0	0	0
58	1	275	145	-1	581	186	17.1	30	ABalappppa	257	8	0	0		0	0	0	0	0
59	1	240	338	-1	488	276	19.1	30	MSaaaapp	301	185	0	0		0	0	0	0	0
60	1	69	328	-1	548	275	13.5	29	ABaraapaap	255	-744	0	0		0	0	0	0	0
61	1	88	168	-1	594	231	12.5	29	ABaraappaa	243	0	0	0		0	0	0	0	0
62	1	345	80	-1	437	391	8.6	32	ABplpaaaap	12	0	0	0		0	0	0	0	0
63	1	199	41	-1	328	209	5.2	32	MSpappa	131	0	0	0		0	0	0	0	0
64	1	181	292	-1	510	239	18.5	28	MSpaaapa	564	0	0	0		0	0	0	0	0
65	1	108	154	-1	577	281	22.5	30	ABplaaaaaa	291	-396	0	0		0	0	0	0	0
66	1	101	148	-1	151	328	10.7	30	ABplapappp	276	86	0	0		0	0	0	0	0
67	1	310	173	-1	277	297	8.6	29	Capaap	290	-158	0	0		0	0	0	0	0
68	1	110	327	-1	219	328	4.6	30	ABplpppapa	299	453	0	0		0	0	0	0	0
69	1	163	333	-1	427	95	9.2	30	ABprpaaapp	242	0	0	0		0	0	0	0	0
70	1	158	269	-1	596	293	15.0	27	MSaaaaaa	238	42	0	0		0	0	0	0	0
71	1	121	25	-1	567	373	17.2	29	ABalapaapp	272	3	0	0		0	0	0	0	0
72	1	102	156	-1	389	264	5.8	27	MSpapapa	-30	0	0	0		0	0	0	0	0
73	1	210	279	-1	360	85	13.7	30	ABpraapppp	-194	0	0	0		0	0	0	0	0
74	1	350	209	-1	554	150	11.0	29	ABalaappap	154	0	0	0		0	0	0	0	0
75	1	140	196	-1	488	283	15.4	30	MSaaapap	-159	0	0	0		0	0	0	0	0
76	1	44	190	-1	518	305	7.0	29	ABalpaaapp	-41	0	0	0		0	0	0	0	0
77	1	183	188	-1	465	209	14.4	31	MSpaapap	283	754	0	0		0	0	0	0	0
78	1	115	270	-1	472	379	17.6	26	ABalppppppa	241	-187	0	0		0	0	0	0	0
79	1	70	108	-1	458	103	13.2	29	ABprpaapap	397	0	0	0		0	0	0	0	0
80	1	59	88	-1	366	227	5.6	29	MSpapapp	154	0	0	0		0	0	0	0	0
81	1	257	22	-1	417	166	22.5	31	ABarpapppa	309	-468	0	0		0	0	0	0	0
82	1	28	101	-1	274	379	8.0	27	ABplppappp	276	-170	0	0		0	0	0	0	0
83	1	37	16	-1	484	286	9.3	28	ABalpapppa	156	0	0	0		0	0	0	0	0
84	1	277	340	-1	529	188	9.9	26	MSppaaap	-59	0	0	0		0	0	0	0	0
85	1	26	214	-1	455	268	15.9	31	MSaaapp	76	0	0	0		0	0	0	0	0
86	1	172	312	-1	389	350	15.5	30	MSapppa	303	41	0	0		0	0	0	0	0
87	1	124	198	-1	449	160	3.5	32	ABarappapa	323	699	0	0		0	0	0	0	0
88	1	304	345	-1	388	336	20.5	29	ABplapaaaa	247	175	0	0		0	0	0	0	0
89	1	342	162	-1	510	271	11.7	28	ABaraapapa	410	0	0	0		0	0	0	0	0
90	1	3	233	-1	594	367	14.7	29	ABalapaapa	-10	0	0	0		0	0	0	0	0
91	1	42	59	-1	524	378	8.6	32	ABalppaapp	294	-173	0	0		0	0	0	0	0
92	1	56	31	-1	562	334	18.1	30	ABalapappa	159	0	0	0		0	0	0	0	0
93	1	89	86	-1	429	151	13.2	32	MSppppa	119	0	0	0		0	0	0	0	0
94	1	190	212	-1	266	99	17.4	30	ABprappapa	303	-120	0	0		0	0	0	0	0
95	1	176	226	-1	490	128	14.5	28	ABpraaappa	248	221	0	0		0	0	0	0	0
96	1	98	184	-1	509	374	20.0	30	ABplaapapa	160	0	0	0		0	0	0	0	0
97	1	253	259	-1	155	334	7.7	27	ABplappppa	265	-515	0	0		0	0	0	0	0
98	1	337	249	-1	456	108	10.5	30	ABprpaaapa	269	-218	0	0		0	0	0	0	0
99	1	47	40	-1	343	164	13.7	30	Dpap	249	-1284	0	0		0	0	0	0	0
100	1	242	133	-1	620	265	13.0	24	ABalappaaa	215	-176	0	0		0	0	0	0	0
101	1	80	74	-1	219	275	13.8	32	Eplpa	302	1535	0	0		0	0	0	0	0
102	1	280	90	-1	515	292	14.9	32	MSaaapaa	280	165	0	0		0	0	0	0	0
103	1	16	87	-1	572	224	15.3	29	MSpaaaaa	166	0	0	0		0	0	0	0	0
104	1	232	187	-1	177	136	12.3	29	ABprapappa	273	231	0	0		0	0	0	0	0
105	1	184	213	-1	631	237	10.4	28	ABalaaaala	-125	0	0	0		0	0	0	0	0
106	1	39	81	-1	254	322	4.5	29	ABplppppap	279	195	0	0		0	0	0	0	0
107	1	281	203	-1	467	266	12.4	29	ABaraapapp	-116	0	0	0		0	0	0	0	0
108	0	260	-1	-1	414	281	17.5	27		215	434	0	0		0	0	0	0	0
109	1	315	138	-1	423	341	13.0	25	MSapappa	234	52	0	0		0	0	0	0	0
110	1	131	343	-1	216	181	7.8	29	Cppapp	236	823	0	0		0	0	0	0	0
111	1	196	305	-1	480	200	4.1	27	ABarappaaa	242	618	0	0		0	0	0	0	0
112	0	338	-1	-1	382	396	14.4	23		233	708	0	0		0	0	0	0	0
113	1	251	280	-1	533	235	4.6	27	ABarapaaaa	248	592	0	0		0	0	0	0	0
114	1	233	208	-1	415	186	9.3	32	MSpppaa	113	0	0	0		0	0	0	0	0
115	1	52	8	-1	493	276	5.6	26	ABalpappaa	173	0	0	0		0	0	0	0	0
116	1	4	262	-1	537	223	17.7	31	MSpaaaap	292	672	0	0		0	0	0	0	0
117	1	97	160	-1	571	267	17.7	31	MSaaaaap	143	0	0	0		0	0	0	0	0
118	1	170	299	-1	488	225	11.3	28	ABaraapppa	267	-229	0	0		0	0	0	0	0
119	1	301	248	-1	257	339	14.3	30	Cappaa	295	782	0	0		0	0	0	0	0
120	1	95	300	-1	336	131	15.3	31	Dppa	316	-870	0	0		0	0	0	0	0
121	1	138	310	-1	636	290	15.4	25	ABalappaap	208	0	0	0		0	0	0	0	0
122	1	238	122	-1	334	164	22.3	30	ABarpppapa	304	-404	0	0		0	0	0	0	0
123	1	323	242	-1	281	325	22.9	30	ABarppaapp	254	402	0	0		0	0	0	0	0
124	1	178	118	-1	477	375	21.4	31	ABplaapapp	294	0	0	0		0	0	0	0	0
125	1	120	6	-1	513	105	14.7	31	ABpraaaapp	-27	0	0	0		0	0	0	0	0
126	1	45	189	-1	378	93	9.1	29	ABprppapaa	273	-539	0	0		0	0	0	0	0
127	1	148	339	348	611	333	14.4	32	ABalapaaa	270	0	0	0		0	0	0	0	0
128	1	200	136	-1	397	163	17.8	33	MSppppp	272	1233	0	0		0	0	0	0	0
129	1	234	65	-1	317	107	19.4	30	ABprapaaap	269	904	0	0		0	0	0	0	0
130	1	206	111	-1	538	278	6.1	26	ABalpaaapa	-149	0	0	0		0	0	0	0	0
131	1	135	182	-1	447	90	17.0	27	ABpraappaa	262	636	0	0		0	0	0	0	0
132	1	256	238	-1	528	202	4.6	28	ABaraaappp	248	-278	0	0		0	0	0	0	0
133	1	78	151	-1	404	292	8.7	29	ABalpappppp	167	0	0	0		0	0	0	0	0
134	1	258	271	-1	504	332	16.3	27	MSapapaa	200	-641	0	0		0	0	0	0	0
135	1	154	253	-1	489	144	8.8	29	ABprpaaaaa	-10	0	0	0		0	0	0	0	0
136	1	344	296	-1	512	136	19.6	30	ABpraapapa	252	161	0	0		0	0	0	0	0
137	1	5	195	-1	472	325	5.6	28	ABalpapapa	301	0	0	0		0	0	0	0	0
138	1	35	91	-1	578	362	7.8	28	ABalaaaarr	239	1628	0	0		0	0	0	0	0
139	1	314	176	-1	382	139	14.9	31	Dpaa	254	-401	0	0		0	0	0	0	0
140	1	288	146	-1	253	162	11.5	30	Cppapa	296	1239	0	0		0	0	0	0	0
141	1	79	70	-1	407	128	4.5	30	ABarappapp	285	224	0	0		0	0	0	0	0
142	1	17	113	-1	239	143	13.9	30	Cppaap	253	-246	0	0		0	0	0	0	0
143	1	195	197	-1	362	366	6.6	27	ABplppaapa	227	-416	0	0		0	0	0	0	0
144	1	43	79	-1	129	209	15.4	37	Cpapa	377	-1640	0	0		0	0	0	0	0
145	1	2	200	-1	517	324	4.1	31	ABalpapaaa	232	-65	0	0		0	0	0	0	0
146	1	259	302	-1	156	267	20.7	40	Caaap	406	8	0	0		0	0	0	0	0
147	1	86	55	-1	381	230	9.5	30	MSpapaap	306	-265	0	0		0	0	0	0	0
148	1	222	216	-1	234	103	13.4	28	ABprappapp	434	0	0	0		0	0	0	0	0
149	1	19	134	-1	214	365	19.3	32	ABplapapaa	272	724	0	0		0	0	0	0	0
150	1	252	245	-1	551	376	12.1	28	ABalpppaap	96	0	0	0		0	0	0	0	0
151	1	321	137	-1	344	125	7.1	27	ABprppaapa	270	267	0	0		0	0	0	0	0
152	1	159	121	-1	501	168	3.5	29	ABarapppap	294	45	0	0		0	0	0	0	0
153	1	254	158	-1	636	286	10.2	28	ABalaaaalp	234	-187	0	0		0	0	0	0	0
154	1	327	210	-1	489	169	13.8	26	MSppapap	122	0	0	0		0	0	0	0	0
155	1	296	183	-1	312	340	16.2	32	Dapa	317	-135	0	0		0	0	0	0	0
156	1	100	308	-1	228	197	23.1	38	Cpaaa	374	210	0	0		0	0	0	0	0
157	1	316	46	-1	321	311	4.3	30	ABplpapppa	270	382	0	0		0	0	0	0	0
158	1	29	237	-1	587	313	4.2	28	ABalpaappa	251	1291	0	0		0	0	0	0	0
159	1	83	256	-1	541	237	9.5	32	ABaraaapap	197	0	0	0		0	0	0	0	0
160	1	22	219	-1	441	248	4.5	29	ABarapapap	267	370	0	0		0	0	0	0	0
161	1	128	307	-1	345	300	19.4	32	MSapppp	327	265	0	0		0	0	0	0	0
162	1	109	326	-1	345	332	4.5	29	ABplpapapp	134	0	0	0		0	0	0	0	0
163	1	73	63	-1	425	241	8.9	30	MSpapaaa	260	0	0	0		0	0	0	0	0
164	1	207	56	-1	566	218	4.0	28	ABaraaappa	138	0	0	0		0	0	0	0	0
165	1	33	313	-1	618	236	15.2	29	ABalapppaa	237	238	0	0		0	0	0	0	0
166	1	132	264	-1	540	303	3.9	27	ABalpaaaap	269	821	0	0		0	0	0	0	0
167	0	318	-1	-1	622	353	10.0	24		208	376	0	0		0	0	0	0	0
168	1	319	42	-1	386	87	16.6	30	ABpraapppa	385	0	0	0		0	0	0	0	0
169	1	213	172	-1	568	151	15.4	30	ABalaapppp	231	-208	0	0		0	0	0	0	0
170	1	130	28	-1	299	125	22.5	31	ABarpppaap	238	188	0	0		0	0	0	0	0
171	1	285	73	-1	458	313	17.2	29	MSappaa	300	187	0	0		0	0	0	0	0
172	1	111	48	-1	487	131	18.0	29	ABpraapapp	179	0	0	0		0	0	0	0	0
173	1	168	129	-1	591	228	18.5	28	ABalapppap	265	267	0	0		0	0	0	0	0
174	1	211	115	-1	207	147	4.5	30	ABprpppapa	292	32	0	0		0	0	0	0	0
175	1	123	230	-1	385	313	22.8	32	ABplaaappp	322	-50	0	0		0	0	0	0	0
176	1	292	263	-1	417	324	16.9	28	MSapappp	275	318	0	0		0	0	0	0	0
177	1	293	139	-1	495	350	3.8	31	ABalppapap	307	457	0	0		0	0	0	0	0
178	1	7	336	-1	258	277	22.5	35	Caaaa	317	-907	0	0		0	0	0	0	0
179	1	303	153	-1	510	179	17.4	29	MSppappa	219	373	0	0		0	0	0	0	0
180	1	249	284	-1	317	80	14.5	29	ABprapaapp	293	751	0	0		0	0	0	0	0
181	1	328	352	-1	449	216	6.4	27	ABarapapppa	223	107	0	0		0	0	0	0	0
182	1	85	52	-1	323	79	17.7	29	ABprapaapa	255	-932	0	0		0	0	0	0	0
183	1	219	260	-1	165	304	5.3	28	ABplappppp	227	1338	0	0		0	0	0	0	0
184	1	269	265	-1	359	348	13.6	28	Daaa	276	662	0	0		0	0	0	0	0
185	1	136	257	-1	390	353	8.5	29	ABplpapaap	-169	0	0	0		0	0	0	0	0
186	1	311	24	-1	523	347	22.8	32	ABplaapaap	325	998	0	0		0	0	0	0	0
187	1	208	276	-1	493	192	9.0	25	MSppaapa	404	0	0	0		0	0	0	0	0
188	1	245	21	-1	453	133	21.7	33	ABarpappa	321	-904	0	0		0	0	0	0	0
189	1	322	29	-1	548	179	18.1	26	ABalappppp	251	180	0	0		0	0	0	0	0
190	1	188	258	-1	243	377	17.5	29	ABplappapa	265	460	0	0		0	0	0	0	0
191	1	14	97	-1	421	91	12.4	30	ABprpaappp	103	0	0	0		0	0	0	0	0
192	1	228	17	-1	351	336	10.2	28	MSaapppa	406	0	0	0		0	0	0	0	0
193	1	58	62	-1	576	388	12.9	30	ABalpppaaa	262	365	0	0		0	0	0	0	0
194	1	203	277	-1	590	228	5.8	28	ABaraaaaap	282	314	0	0		0	0	0	0	0
195	1	129	317	-1	613	283	19.7	29	ABalappapp	274	-402	0	0		0	0	0	0	0
196	1	347	205	-1	513	176	11.9	26	MSppapaa	246	358	0	0		0	0	0	0	0
197	1	192	106	-1	568	338	6.3	30	ABalpaappp	248	334	0	0		0	0	0	0	0
198	1	300	251	-1	306	388	18.8	30	ABplapaapp	301	-47	0	0		0	0	0	0	0
199	1	146	222	-1	553	154	7.7	28	ABpraaaaaa	-77	0	0	0		0	0	0	0	0
200	1	125	109	-1	339	228	21.8	31	ABarppaaap	315	33	0	0		0	0	0	0	0
201	1	12	126	-1	499	213	14.8	27	MSpaapaa	126	0	0	0		0	0	0	0	0
202	1	41	240	-1	395	194	3.5	30	ABprpappaa	-195	0	0	0		0	0	0	0	0
203	1	282	155	-1	534	278	17.8	30	MSaaaapa	269	731	0	0		0	0	0	0	0
204	1	13	170	-1	403	110	19.8	32	ABpraappap	305	-399	0	0		0	0	0	0	0
205	1	237	318	-1	482	291	3.3	27	ABalpapaap	258	-100	0	0		0	0	0	0	0
206	1	175	152	-1	271	363	5.9	30	ABplpppaaa	244	-315	0	0		0	0	0	0	0
207	1	204	275	-1	537	339	19.8	29	ABalapappp	279	-1326	0	0		0	0	0	0	0
208	1	15	49	-1	493	354	7.5	29	ABalppappa	252	-541	0	0		0	0	0	0	0
209	1	150	241	-1	625	317	11.3	29	ABalaaapar	22	0	0	0		0	0	0	0	0
210	1	220	45	-1	453	284	5.8	30	ABalpappap	198	-519	0	0		0	0	0	0	0
211	1	231	243	-1	573	327	11.4	28	MSapaaaa	29	0	0	0		0	0	0	0	0
212	1	118	94	-1	396	383	11.2	28	ABplppaaaa	278	-437	0	0		0	0	0	0	0
213	1	90	166	-1	190	317	12.6	29	Capppa	286	322	0	0		0	0	0	0	0
214	1	171	92	-1	159	173	6.7	28	ABprappppp	-293	0	0	0		0	0	0	0	0
215	1	53	141	-1	182	193	4.6	28	ABprpppppp	-285	0	0	0		0	0	0	0	0
216	1	151	255	-1	586	177	14.7	32	ABalaapppa	284	-240	0	0		0	0	0	0	0
217	1	25	5	-1	229	363	6.0	28	ABplpppaap	255	-41	0	0		0	0	0	0	0
218	1	239	78	-1	183	287	7.7	28	Capppp	281	184	0	0		0	0	0	0	0
219	1	63	99	-1	521	299	10.0	26	ABalpaapapp	266	189	0	0		0	0	0	0	0
220	1	106	37	-1	344	397	15.4	31	ABplaapppp	305	349	0	0		0	0	0	0	0
221	1	137	13	-1	520	391	12.6	27	ABalpppapa	110	0	0	0		0	0	0	0	0
222	1	262	116	-1	289	251	16.6	34	Eplaa	306	669	0	0		0	0	0	0	0
223	1	215	181	-1	629	257	17.2	29	ABalappapa	194	0	0	0		0	0	0	0	0
224	1	306	332	-1	374	147	6.4	29	ABprpapaap	292	-45	0	0		0	0	0	0	0
225	1	24	9	-1	633	217	13.6	29	ABalaaappr	209	870	0	0		0	0	0	0	0
226	1	243	165	-1	579	256	13.2	26	ABaraapaaa	162	0	0	0		0	0	0	0	0
227	1	290	144	-1	400	149	10.6	30	MSpppap	297	566	0	0		0	0	0	0	0
228	1	278	33	-1	384	389	17.9	31	ABplaapppa	102	0	0	0		0	0	0	0	0
229	1	333	51	-1	502	256	22.5	31	ABarpaapaa	307	289	0	0		0	0	0	0	0
230	1	227	71	-1	429	411	13.7	29	ABplpaappp	344	0	0	0		0	0	0	0	0
231	1	263	180	-1	200	138	8.8	29	ABprapppap	234	-460	0	0		0	0	0	0	0
232	1	299	293	-1	532	364	5.5	29	ABalppapaa	238	-370	0	0		0	0	0	0	0
233	1	75	178	-1	274	393	13.0	28	ABplappaap	87	0	0	0		0	0	0	0	0
234	1	317	67	-1	541	246	22.8	27	ABarpaaapa	254	-193	0	0		0	0	0	0	0
235	1	156	171	-1	502	185	22.6	29	ABarpapapa	233	436	0	0		0	0	0	0	0
236	1	276	140	-1	155	170	11.0	29	ABprapappp	-362	0	0	0		0	0	0	0	0
237	1	309	131	-1	374	318	17.5	30	MSappap	282	166	0	0		0	0	0	0	0
238	1	194	335	-1	187	164	3.3	23	ABprpppapp	152	-440	0	0		0	0	0	0	0
239	1	23	272	-1	588	258	7.1	27	ABaraaaapa	265	-94	0	0		0	0	0	0	0
240	1	142	57	-1	438	374	15.4	29	ABplpaappa	242	889	0	0		0	0	0	0	0
241	1	289	325	-1	293	163	17.5	36	Dppp	361	-112	0	0		0	0	0	0	0
242	1	308	38	-1	457	340	14.4	27	MSapapap	62	0	0	0		0	0	0	0	0
243	1	336	311	-1	332	394	9.9	28	ABplppapap	240	970	0	0		0	0	0	0	0
244	1	145	125	-1	458	168	10.6	25	MSppaapp	194	1335	0	0		0	0	0	0	0
245	1	255	221	-1	403	223	5.6	27	ABarapapppp	177	0	0	0		0	0	0	0	0
246	0	165	-1	-1	380	294	4.3	24		289	0	0	0		0	0	0	0	0
247	1	96	34	-1	350	118	23.4	31	ABarpppaaa	246	-146	0	0		0	0	0	0	0
248	1	297	252	-1	458	172	16.3	28	MSppappp	236	-915	0	0		0	0	0	0	0
249	1	266	324	-1	269	309	17.5	33	Dapp	328	-371	0	0		0	0	0	0	0
250	1	105	225	-1	258	217	15.9	34	Eprap	339	289	0	0		0	0	0	0	0
251	1	329	229	-1	165	267	11.8	32	Eplpp	323	149	0	0		0	0	0	0	0
252	1	134	114	-1	273	90	13.4	28	ABprappaap	294	0	0	0		0	0	0	0	0
253	1	149	201	-1	259	334	9.5	28	Capapa	277	451	0	0		0	0	0	0	0
254	1	230	239	-1	194	125	13.8	30	ABprapapap	514	0	0	0		0	0	0	0	0
255	1	279	7	-1	467	411	17.7	27	ABplaappaa	240	-299	0	0		0	0	0	0	0
256	1	34	32	-1	471	329	11.0	31	MSapaap	216	102	0	0		0	0	0	0	0
257	1	65	283	-1	463	229	22.2	32	ABarpaapap	-155	0	0	0		0	0	0	0	0
258	1	173	119	-1	273	102	7.8	30	ABprppappp	129	0	0	0		0	0	0	0	0
259	1	225	278	-1	159	215	7.0	29	Cppppa	258	802	0	0		0	0	0	0	0
260	1	103	303	-1	497	244	7.8	28	ABarapaapp	285	-825	0	0		0	0	0	0	0
261	1	147	192	-1	563	189	9.8	26	MSppaaaa	494	0	0	0		0	0	0	0	0
262	1	62	194	-1	222	293	8.5	30	Capapp	306	420	0	0		0	0	0	0	0
263	1	8	2	-1	564	258	5.3	24	ABaraaaapp	365	0	0	0		0	0	0	0	0
264	1	294	124	-1	192	372	14.0	28	ABplapapap	272	400	0	0		0	0	0	0	0
265	1	187	69	-1	288	300	4.1	28	ABplpapppp	257	0	0	0		0	0	0	0	0
266	1	189	11	-1	363	258	13.7	30	Ealpa	309	-354	0	0		0	0	0	0	0
267	1	216	96	-1	570	286	9.7	28	ABalpaapapa	32	0	0	0		0	0	0	0	0
268	1	302	281	-1	225	324	11.9	29	Cappap	256	-231	0	0		0	0	0	0	0
269	1	201	43	-1	324	282	22.6	30	ABarppaapa	292	-394	0	0		0	0	0	0	0
270	1	66	228	-1	216	358	9.1	28	ABplapppaa	-11	0	0	0		0	0	0	0	0
271	1	198	218	-1	440	225	12.1	30	ABaraapppp	271	108	0	0		0	0	0	0	0
272	1	202	232	-1	544	193	22.4	28	ABarpapaap	277	-280	0	0		0	0	0	0	0
273	1	332	294	-1	300	357	22.4	36	ABarppapa	412	0	0	0		0	0	0	0	0
274	1	235	132	-1	353	189	3.7	29	ABprpappap	-39	0	0	0		0	0	0	0	0
275	1	36	95	-1	449	348	22.6	31	ABplaaapap	-165	0	0	0		0	0	0	0	0
276	1	174	175	-1	364	211	15.6	33	Earap	331	-532	0	0		0	0	0	0	0
277	1	119	53	-1	529	158	21.3	32	ABpraapaap	271	-186	0	0		0	0	0	0	0
278	1	270	30	-1	310	132	4.5	27	ABprppaapp	101	0	0	0		0	0	0	0	0
279	1	325	117	-1	439	196	3.7	28	ABarappaap	236	0	0	0		0	0	0	0	0
280	1	241	15	-1	589	203	20.9	29	ABarpapaaa	287	-249	0	0		0	0	0	0	0
281	1	30	36	-1	312	96	10.8	28	ABprappaaa	-21	0	0	0		0	0	0	0	0
282	1	166	334	-1	449	135	17.0	30	ABpraaappp	249	1073	0	0		0	0	0	0	0
283	1	182	20	-1	582	176	11.3	24	ABalaappaa	321	0	0	0		0	0	0	0	0
284	1	330	60	-1	489	132	11.5	29	ABprpaapaa	261	517	0	0		0	0	0	0	0
285	1	152	202	-1	284	204	12.5	33	Earpp	319	-67	0	0		0	0	0	0	0
286	1	324	84	-1	245	198	3.6	29	ABprpapppp	298	401	0	0		0	0	0	0	0
287	1	122	274	-1	434	384	11.4	31	ABplpaaapp	306	-591	0	0		0	0	0	0	0
288	1	284	295	-1	454	370	6.6	30	ABalppappp	-263	0	0	0		0	0	0	0	0
289	1	99	104	-1	568	164	20.2	30	ABpraapaaa	159	0	0	0		0	0	0	0	0
290	1	91	297	-1	542	174	5.2	28	ABarapppaa	276	311	0	0		0	0	0	0	0
291	1	160	98	-1	319	105	7.4	28	ABprppappa	239	583	0	0		0	0	0	0	0
292	1	346	353	-1	462	176	23.0	31	ABarpapapp	298	-499	0	0		0	0	0	0	0
293	1	212	179	-1	367	247	17.5	34	Ealap	469	0	0	0		0	0	0	0	0
294	1	50	27	-1	282	159	4.4	27	ABprppppaa	242	-463	0	0		0	0	0	0	0
295	1	81	61	-1	379	228	22.5	31	ABarpaappp	288	-1103	0	0		0	0	0	0	0
296	1	77	231	-1	323	359	5.7	28	ABplppaapp	262	115	0	0		0	0	0	0	0
297	1	54	102	-1	532	158	13.8	28	ABpraaapaa	252	183	0	0		0	0	0	0	0
298	1	244	244	-1	119	284	9.8	33	Caappd	333	200	0	0		0	0	0	0	0
299	1	331	100	-1	139	274	4.6	29	Caappv	277	-864	0	0		0	0	0	0	0
300	1	21	224	314	212	226	6.6	34	Cpppa	336	353	0	0		0	0	0	0	0
301	1	40	47	-1	131	294	15.7	35	Caapa	353	182	0	0		0	0	0	0	0
302	1	60	236	-1	456	287	9.4	29	ABalpappppa	224	796	0	0		0	0	0	0	0
303	1	334	246	-1	594	323	17.7	29	ABalapapap	159	0	0	0		0	0	0	0	0
304	1	246	76	-1	501	166	6.4	29	ABarappppa	288	661	0	0		0	0	0	0	0
305	1	223	161	-1	293	190	3.5	30	ABprpapppa	293	72	0	0		0	0	0	0	0
306	1	236	290	-1	312	314	8.0	26	MSaapppp	195	437	0	0		0	0	0	0	0
307	1	161	110	-1	336	376	20.8	29	ABplapaapa	385	0	0	0		0	0	0	0	0
308	1	164	315	-1	508	300	22.7	28	ABplaaaapa	400	0	0	0		0	0	0	0	0
309	1	341	330	-1	161	350	14.5	28	ABplapappa	283	471	0	0		0	0	0	0	0
310	1	224	199	-1	313	375	8.9	30	ABplppappa	103	0	0	0		0	0	0	0	0
311	1	84	211	-1	603	249	20.7	28	ABarpaaaaa	182	0	0	0		0	0	0	0	0
312	1	339	289	-1	414	346	22.5	29	ABplaaappa	242	416	0	0		0	0	0	0	0
313	1	55	322	-1	468	404	14.3	28	ABplpaapap	284	269	0	0		0	0	0	0	0
314	1	298	3	-1	173	196	21.3	39	Cpaap	388	856	0	0		0	0	0	0	0
315	1	191	288	-1	258	268	13.1	33	Eplap	331	35	0	0		0	0	0	0	0
316	0	113	-1	-1	596	158	12.4	24		370	0	0	0		0	0	0	0	0
317	1	20	1	-1	581	321	21.5	30	ABplaapaaa	278	709	0	0		0	0	0	0	0
318	1	307	349	-1	227	118	6.7	28	ABprpppaap	247	56	0	0		0	0	0	0	0
319	1	153	266	-1	415	398	19.0	31	ABplaappap	293	-793	0	0		0	0	0	0	0
320	1	112	316	-1	421	228	22.3	32	ABarpaappa	293	-213	0	0		0	0	0	0	0
321	1	61	215	-1	392	344	5.3	30	ABplpapapa	298	-802	0	0		0	0	0	0	0
322	1	312	286	-1	465	299	22.9	32	ABplaaaapp	189	0	0	0		0	0	0	0	0
323	1	162	167	-1	280	180	22.4	33	ABarpppapp	324	340	0	0		0	0	0	0	0
324	1	348	301	-1	329	158	3.8	27	ABprpapapp	237	1044	0	0		0	0	0	0	0
325	1	186	12	-1	518	403	16.3	30	ABalpppapp	228	26	0	0		0	0	0	0	0
326	1	107	105	227	222	225	12.1	38	Eprp	288	224	0	0		0	0	0	0	0
327	1	305	309	-1	318	219	16.9	32	Epraa	323	846	0	0		0	0	0	0	0
328	1	27	103	-1	338	309	14.5	32	Daap	283	602	0	0		0	0	0	0	0
329	1	18	68	-1	515	221	22.3	29	ABarpaaapp	243	321	0	0		0	0	0	0	0
330	1	286	83	-1	289	336	12.2	29	Capaaa	181	0	0	0		0	0	0	0	0
331	1	214	261	-1	584	165	7.9	29	ABalaapapp	276	475	0	0		0	0	0	0	0
332	1	291	234	-1	202	328	20.3	36	ABarppapp	344	1325	0	0		0	0	0	0	0
333	1	221	217	-1	193	331	7.4	28	ABplapppap	279	446	0	0		0	0	0	0	0
334	1	340	350	-1	422	205	16.2	29	Earaa	264	-221	0	0		0	0	0	0	0
335	1	92	273	-1	258	141	5.3	28	ABprppppap	267	0	0	0		0	0	0	0	0
336	1	1	66	-1	434	336	8.5	30	ABplpapaaa	280	1376	0	0		0	0	0	0	0
337	1	76	323	-1	487	327	20.9	25	ABplaaapaa	202	-618	0	0		0	0	0	0	0
338	1	179	107	-1	277	118	5.5	31	ABprpppaaa	272	-994	0	0		0	0	0	0	0
339	1	205	331	-1	128	208	10.4	30	Cpappd	296	-165	0	0		0	0	0	0	0
340	1	274	159	-1	350	127	19.8	30	ABprapaaaa	250	1700	0	0		0	0	0	0	0
341	1	157	344	-1	312	257	13.4	33	Ealpp	226	0	0	0		0	0	0	0	0
342	1	268	287	-1	276	383	16.8	30	ABplappaaa	263	115	0	0		0	0	0	0	0
343	1	51	112	-1	346	93	8.6	27	ABprppapap	218	801	0	0		0	0	0	0	0
344	1	250	18	-1	245	174	5.6	28	ABprpppppa	277	836	0	0		0	0	0	0	0
345	1	267	342	-1	359	352	20.8	30	ABplapaaap	281	491	0	0		0	0	0	0	0
346	1	49	354	-1	606	197	9.0	29	ABalaapaap	-100	0	0	0		0	0	0	0	0
347	0	271	-1	-1	550	374	8.9	23		76	0	0	0		0	0	0	0	0
348	1	32	351	-1	493	366	13.2	30	ABplpaapaa	407	0	0	0		0	0	0	0	0
349	1	265	304	-1	505	245	3.3	29	ABarapaaap	472	0	0	0		0	0	0	0	0
350	1	349	306	-1	384	120	8.7	22	ABprppaaap	77	0	0	0		0	0	0	0	0
351	1	295	185	-1	524	367	17.4	28	ABalppppap	159	0	0	0		0	0	0	0	0
352	1	352	319	-1	437	262	18.0	29	Ealaa	258	272	0	0		0	0	0	0	0
