# Supplementary material for: The AP-2 Transcription Factor APTF-2 Is Required for Neuroblast and Epidermal Morphogenesis in Caenorhabditis elegans Embryogenesis
Source: PLoS Genet. 2016 May 13;12(5):e1006048. doi: 10.1371/journal.pgen.1006048 (PMC4866721; doi:10.1371/journal.pgen.1006048)
Supplement: S4 Text — (ZIP) [file pgen.1006048.s032.zip › nuclei/t167-nuclei]

1	1	317	75	-1	577	321	21.5	30	ABplaapaaa	44	0	0	0		0	0	0	0	0
2	1	263	156	-1	563	251	5.8	23	ABaraaaapp	220	-905	0	0		0	0	0	0	0
3	1	314	33	-1	170	198	21.4	40	Cpaap	404	550	0	0		0	0	0	0	0
4	1	26	263	-1	294	138	13.3	31	Cppaaa	270	-536	0	0		0	0	0	0	0
5	1	217	146	-1	229	364	6.1	28	ABplpppaap	283	1195	0	0		0	0	0	0	0
6	1	125	222	-1	511	105	14.5	31	ABpraaaapp	-29	0	0	0		0	0	0	0	0
7	1	255	101	-1	466	411	17.4	27	ABplaappaa	67	0	0	0		0	0	0	0	0
8	1	115	66	-1	494	273	5.6	27	ABalpappaa	-155	0	0	0		0	0	0	0	0
9	1	225	179	-1	631	218	13.6	29	ABalaaappr	246	-391	0	0		0	0	0	0	0
10	1	38	207	-1	525	225	13.6	31	ABaraappap	315	0	0	0		0	0	0	0	0
11	1	266	238	-1	363	257	13.4	31	Ealpa	252	156	0	0		0	0	0	0	0
12	1	325	98	-1	517	403	16.1	30	ABalpppapp	349	0	0	0		0	0	0	0	0
13	1	221	93	-1	518	392	12.6	28	ABalpppapa	241	-208	0	0		0	0	0	0	0
14	1	28	253	-1	432	361	18.8	29	ABalppppppp	293	192	0	0		0	0	0	0	0
15	1	280	240	-1	584	202	21.1	30	ABarpapaaa	244	1361	0	0		0	0	0	0	0
16	1	83	175	-1	482	284	9.2	28	ABalpapppa	203	157	0	0		0	0	0	0	0
17	1	192	293	-1	352	335	10.3	28	MSaapppa	233	722	0	0		0	0	0	0	0
18	1	344	116	-1	250	178	5.7	29	ABprpppppa	264	1154	0	0		0	0	0	0	0
19	0	316	-1	-1	598	160	12.2	24		189	-574	0	0		0	0	0	0	0
20	1	283	340	-1	580	177	11.3	23	ABalaappaa	24	0	0	0		0	0	0	0	0
21	1	188	180	-1	462	137	21.5	33	ABarpappa	330	15	0	0		0	0	0	0	0
22	1	81	231	-1	420	165	22.7	30	ABarpapppa	292	312	0	0		0	0	0	0	0
23	1	56	85	-1	608	326	8.3	29	ABalaaaarl	102	0	0	0		0	0	0	0	0
24	1	186	153	-1	519	351	23.3	33	ABplaapaap	338	-655	0	0		0	0	0	0	0
25	1	71	14	-1	565	373	17.3	29	ABalapaapp	290	67	0	0		0	0	0	0	0
26	1	5	57	-1	349	300	6.9	28	MSaappa	284	0	0	0		0	0	0	0	0
27	1	294	74	-1	283	158	4.3	26	ABprppppaa	258	458	0	0		0	0	0	0	0
28	1	170	348	-1	301	120	22.6	31	ABarpppaap	311	-67	0	0		0	0	0	0	0
29	1	189	272	-1	551	182	17.9	27	ABalappppp	243	-134	0	0		0	0	0	0	0
30	1	278	193	-1	308	133	4.4	27	ABprppaapp	241	87	0	0		0	0	0	0	0
31	1	92	138	-1	559	330	17.9	30	ABalapappa	285	154	0	0		0	0	0	0	0
32	1	256	6	194	467	331	10.8	32	MSapaap	199	800	0	0		0	0	0	0	0
33	1	228	205	-1	385	388	17.6	30	ABplaapppa	303	284	0	0		0	0	0	0	0
34	1	247	315	-1	352	117	24.0	31	ABarpppaaa	272	-140	0	0		0	0	0	0	0
35	1	55	91	-1	529	215	7.5	28	ABarapaapa	423	0	0	0		0	0	0	0	0
36	1	281	184	-1	308	95	10.8	28	ABprappaaa	286	-1532	0	0		0	0	0	0	0
37	1	220	250	-1	342	398	15.7	31	ABplaapppp	-180	0	0	0		0	0	0	0	0
38	1	242	133	-1	456	341	14.3	26	MSapapap	241	-1101	0	0		0	0	0	0	0
39	1	20	302	-1	208	121	17.5	30	ABprapapaa	252	80	0	0		0	0	0	0	0
40	1	99	206	-1	341	162	13.8	30	Dpap	188	0	0	0		0	0	0	0	0
41	1	63	20	-1	326	206	5.5	32	MSpappa	302	0	0	0		0	0	0	0	0
42	1	168	128	-1	389	87	16.5	30	ABpraapppa	114	0	0	0		0	0	0	0	0
43	1	269	308	-1	325	282	22.7	32	ABarppaapa	322	1199	0	0		0	0	0	0	0
44	1	27	1	-1	433	292	12.1	29	MSaapaaa	253	0	0	0		0	0	0	0	0
45	1	210	79	351	454	284	5.6	29	ABalpappap	120	0	0	0		0	0	0	0	0
46	1	157	90	-1	317	309	3.8	30	ABplpapppa	247	-176	0	0		0	0	0	0	0
47	1	301	324	-1	132	296	15.8	34	Caapa	348	337	0	0		0	0	0	0	0
48	1	172	81	-1	492	135	17.5	30	ABpraapapp	157	0	0	0		0	0	0	0	0
49	1	208	84	-1	496	354	7.6	30	ABalppappa	256	724	0	0		0	0	0	0	0
50	1	30	282	-1	420	160	6.5	28	ABprpapaaa	262	20	0	0		0	0	0	0	0
51	1	229	88	-1	500	257	22.5	30	ABarpaapaa	274	433	0	0		0	0	0	0	0
52	1	182	299	-1	324	78	17.6	29	ABprapaapa	331	0	0	0		0	0	0	0	0
53	1	277	177	-1	529	160	21.4	33	ABpraapaap	253	57	0	0		0	0	0	0	0
54	1	15	197	-1	124	242	6.6	31	Cpappv	250	180	0	0		0	0	0	0	0
55	1	147	32	-1	381	229	9.3	31	MSpapaap	305	0	0	0		0	0	0	0	0
56	1	164	16	-1	569	215	3.9	29	ABaraaappa	248	-544	0	0		0	0	0	0	0
57	1	240	219	-1	434	376	15.5	29	ABplpaappa	290	320	0	0		0	0	0	0	0
58	1	23	230	-1	621	190	10.3	28	ABalaapaaa	281	1413	0	0		0	0	0	0	0
59	1	91	275	-1	526	379	8.5	32	ABalppaapp	258	-164	0	0		0	0	0	0	0
60	1	284	353	-1	488	136	11.4	29	ABprpaapaa	247	491	0	0		0	0	0	0	0
61	1	295	142	-1	382	229	22.5	32	ABarpaappp	269	396	0	0		0	0	0	0	0
62	1	193	154	-1	573	390	12.9	29	ABalpppaaa	243	-251	0	0		0	0	0	0	0
63	1	163	10	-1	422	241	8.9	30	MSpapaaa	-24	0	0	0		0	0	0	0	0
64	0	-1	-1	-1	384	298	4.3	24		200	-654	0	0		0	0	0	0	0
65	1	129	267	-1	317	107	19.4	31	ABprapaaap	283	-49	0	0		0	0	0	0	0
66	1	336	95	-1	432	336	8.1	29	ABplpapaaa	292	355	0	0		0	0	0	0	0
67	1	234	286	-1	537	243	22.8	28	ABarpaaapa	279	359	0	0		0	0	0	0	0
68	1	329	26	-1	510	221	22.5	27	ABarpaaapp	277	555	0	0		0	0	0	0	0
69	1	265	53	-1	284	297	4.4	27	ABplpapppp	268	366	0	0		0	0	0	0	0
70	1	141	110	-1	405	131	4.5	30	ABarappapp	303	-276	0	0		0	0	0	0	0
71	1	230	117	-1	432	410	13.3	30	ABplpaappp	234	1	0	0		0	0	0	0	0
72	1	24	55	-1	460	226	17.4	31	MSpaaapp	39	0	0	0		0	0	0	0	0
73	1	171	30	-1	457	311	16.9	30	MSappaa	284	-1339	0	0		0	0	0	0	0
74	1	101	35	-1	220	276	14.1	33	Eplpa	331	-334	0	0		0	0	0	0	0
75	0	347	-1	-1	551	369	8.9	23		209	1319	0	0		0	0	0	0	0
76	1	304	248	-1	506	164	6.4	29	ABarappppa	297	432	0	0		0	0	0	0	0
77	1	41	94	-1	459	210	8.6	28	ABarapappa	256	-846	0	0		0	0	0	0	0
78	1	218	260	-1	182	290	7.9	29	Capppp	237	94	0	0		0	0	0	0	0
79	1	144	247	-1	131	212	15.3	38	Cpapa	365	384	0	0		0	0	0	0	0
80	1	62	218	-1	430	390	8.5	32	ABplpaaaap	18	0	0	0		0	0	0	0	0
81	1	106	114	-1	252	320	4.6	29	ABplppppap	265	-174	0	0		0	0	0	0	0
82	1	3	168	-1	402	307	12.5	27	MSaapapa	198	0	0	0		0	0	0	0	0
83	1	330	280	-1	289	337	12.0	31	Capaaa	304	-29	0	0		0	0	0	0	0
84	1	286	301	-1	240	200	3.6	31	ABprpapppp	299	-667	0	0		0	0	0	0	0
85	1	39	125	-1	372	287	9.3	29	MSaapapp	-5	0	0	0		0	0	0	0	0
86	1	93	71	-1	426	150	13.3	33	MSppppa	331	-631	0	0		0	0	0	0	0
87	1	103	163	-1	571	223	15.6	29	MSpaaaaa	282	-186	0	0		0	0	0	0	0
88	1	80	67	-1	363	229	5.7	30	MSpapapp	228	0	0	0		0	0	0	0	0
89	1	8	104	-1	576	230	10.2	28	ABaraaapaa	-257	0	0	0		0	0	0	0	0
90	1	102	12	-1	514	290	15.3	34	MSaaapaa	279	454	0	0		0	0	0	0	0
91	1	138	195	-1	585	358	7.6	28	ABalaaaarr	351	0	0	0		0	0	0	0	0
92	1	214	56	-1	158	176	6.7	27	ABprappppp	235	0	0	0		0	0	0	0	0
93	1	17	166	-1	404	118	8.4	27	ABprppaaaa	243	152	0	0		0	0	0	0	0
94	1	212	174	-1	396	382	11.1	28	ABplppaaaa	-172	0	0	0		0	0	0	0	0
95	1	275	224	-1	449	352	22.4	31	ABplaaapap	294	-790	0	0		0	0	0	0	0
96	1	267	276	-1	567	288	9.7	28	ABalpaapapa	275	34	0	0		0	0	0	0	0
97	1	191	258	-1	425	92	12.4	31	ABprpaappp	284	1035	0	0		0	0	0	0	0
98	1	291	257	-1	313	106	7.4	28	ABprppappa	244	898	0	0		0	0	0	0	0
99	1	219	171	-1	521	302	10.4	29	ABalpaapapp	419	0	0	0		0	0	0	0	0
100	1	299	162	-1	139	277	4.6	29	Caappv	278	57	0	0		0	0	0	0	0
101	1	82	89	-1	272	379	7.6	27	ABplppappp	-4	0	0	0		0	0	0	0	0
102	1	297	145	-1	531	156	13.8	27	ABpraaapaa	-123	0	0	0		0	0	0	0	0
103	1	328	292	-1	339	311	14.4	31	Daap	316	-613	0	0		0	0	0	0	0
104	1	289	99	-1	565	165	20.3	30	ABpraapaaa	286	224	0	0		0	0	0	0	0
105	1	326	254	-1	210	234	11.6	33	Eprpp	264	-416	0	0		0	0	0	0	0
106	1	197	196	-1	571	338	5.7	29	ABalpaappp	255	1285	0	0		0	0	0	0	0
107	1	338	3	-1	274	117	5.5	30	ABprpppaaa	258	611	0	0		0	0	0	0	0
108	1	79	21	-1	459	108	13.1	29	ABprpaapap	409	0	0	0		0	0	0	0	0
109	1	200	82	-1	346	226	22.3	31	ABarppaaap	297	1176	0	0		0	0	0	0	0
110	1	307	227	-1	340	378	21.0	29	ABplapaapa	131	0	0	0		0	0	0	0	0
111	1	130	334	-1	536	277	6.5	28	ABalpaaapa	171	0	0	0		0	0	0	0	0
112	1	343	350	-1	344	89	8.7	27	ABprppapap	187	0	0	0		0	0	0	0	0
113	1	142	305	-1	240	143	14.4	31	Cppaap	249	699	0	0		0	0	0	0	0
114	1	252	279	-1	274	89	13.7	29	ABprappaap	305	0	0	0		0	0	0	0	0
115	1	174	24	-1	208	148	4.3	30	ABprpppapa	297	27	0	0		0	0	0	0	0
116	1	222	173	-1	289	252	16.5	33	Eplaa	332	507	0	0		0	0	0	0	0
117	1	279	213	-1	439	198	3.6	27	ABarappaap	269	176	0	0		0	0	0	0	0
118	1	124	216	-1	473	377	21.4	31	ABplaapapp	290	-964	0	0		0	0	0	0	0
119	1	258	129	-1	271	105	8.1	29	ABprppappp	263	148	0	0		0	0	0	0	0
120	1	29	47	-1	273	223	8.5	31	Z2	257	964	0	0		0	0	0	0	0
121	1	152	186	-1	497	168	3.5	29	ABarapppap	269	843	0	0		0	0	0	0	0
122	1	122	294	-1	330	159	21.7	28	ABarpppapa	176	81	0	0		0	0	0	0	0
123	1	7	285	-1	595	366	10.7	29	ABalppaaap	374	0	0	0		0	0	0	0	0
124	1	264	204	-1	194	372	14.0	28	ABplapapap	253	907	0	0		0	0	0	0	0
125	1	244	147	-1	457	169	10.4	26	MSppaapp	260	-570	0	0		0	0	0	0	0
126	1	201	192	-1	497	211	14.4	26	MSpaapaa	219	150	0	0		0	0	0	0	0
127	1	33	29	-1	372	164	3.9	30	ABprpapapa	229	-357	0	0		0	0	0	0	0
128	1	21	261	-1	171	155	16.7	34	ABarppppp	347	114	0	0		0	0	0	0	0
129	1	173	303	-1	590	228	18.7	29	ABalapppap	268	0	0	0		0	0	0	0	0
130	1	4	17	-1	596	279	11.1	30	ABalpaapaa	91	0	0	0		0	0	0	0	0
131	1	237	266	-1	375	317	17.5	29	MSappap	288	313	0	0		0	0	0	0	0
132	1	274	111	-1	351	193	3.6	29	ABprpappap	243	0	0	0		0	0	0	0	0
133	1	100	356	-1	620	266	13.2	23	ABalappaaa	202	-176	0	0		0	0	0	0	0
134	1	149	319	-1	216	367	18.8	32	ABplapapaa	268	94	0	0		0	0	0	0	0
135	1	44	37	-1	307	157	8.6	36	MSpappp	29	0	0	0		0	0	0	0	0
136	1	128	187	-1	398	167	18.2	35	MSppppp	267	-326	0	0		0	0	0	0	0
137	1	151	15	-1	343	126	7.2	27	ABprppaapa	258	337	0	0		0	0	0	0	0
138	1	109	269	-1	424	344	13.1	26	MSapappa	217	45	0	0		0	0	0	0	0
139	1	177	229	-1	497	350	3.8	30	ABalppapap	292	-937	0	0		0	0	0	0	0
140	1	236	237	-1	156	172	10.8	28	ABprapappp	268	1498	0	0		0	0	0	0	0
141	1	215	76	-1	181	193	4.4	29	ABprpppppp	272	-878	0	0		0	0	0	0	0
142	1	37	243	-1	449	118	7.4	29	ABprpaaaap	331	0	0	0		0	0	0	0	0
143	1	9	188	-1	174	254	4.4	29	Cppppp	252	182	0	0		0	0	0	0	0
144	1	227	244	-1	397	151	10.8	30	MSpppap	234	265	0	0		0	0	0	0	0
145	1	58	307	-1	589	187	17.1	30	ABalappppa	-8	0	0	0		0	0	0	0	0
146	1	140	51	-1	251	162	11.6	30	Cppapa	278	-84	0	0		0	0	0	0	0
147	1	12	43	-1	479	234	4.7	29	ABarapapaa	269	-779	0	0		0	0	0	0	0
148	1	66	64	-1	148	328	11.1	30	ABplapappp	260	442	0	0		0	0	0	0	0
149	1	34	126	-1	645	272	13.4	30	ABalaaapal	247	769	0	0		0	0	0	0	0
150	1	16	170	-1	515	124	11.4	32	ABpraaaapa	277	-455	0	0		0	0	0	0	0
151	1	133	265	-1	407	294	8.4	29	ABalpappppp	257	-488	0	0		0	0	0	0	0
152	1	206	211	-1	272	359	5.7	29	ABplpppaaa	3	0	0	0		0	0	0	0	0
153	1	179	239	-1	511	181	17.2	28	MSppappa	221	667	0	0		0	0	0	0	0
154	1	65	130	-1	576	283	22.5	28	ABplaaaaaa	435	0	0	0		0	0	0	0	0
155	1	203	41	-1	530	277	17.9	30	MSaaaapa	86	0	0	0		0	0	0	0	0
156	1	72	190	-1	388	263	6.0	25	MSpapapa	82	0	0	0		0	0	0	0	0
157	1	53	345	-1	220	117	10.2	28	ABprapppaa	247	444	0	0		0	0	0	0	0
158	1	153	50	-1	634	283	9.8	27	ABalaaaalp	243	141	0	0		0	0	0	0	0
159	1	340	83	-1	352	128	20.2	30	ABprapaaaa	255	-182	0	0		0	0	0	0	0
160	1	117	208	-1	570	262	17.6	30	MSaaaaap	301	-314	0	0		0	0	0	0	0
161	1	305	28	-1	293	193	3.3	30	ABprpapppa	265	428	0	0		0	0	0	0	0
162	1	89	344	-1	508	277	11.7	30	ABaraapapa	271	739	0	0		0	0	0	0	0
163	1	13	325	-1	565	239	22.0	27	ABarpaaaap	204	133	0	0		0	0	0	0	0
164	1	49	164	-1	502	358	10.6	32	ABplpaaaaa	118	0	0	0		0	0	0	0	0
165	1	226	221	-1	579	256	13.4	27	ABaraapaaa	242	0	0	0		0	0	0	0	0
166	1	213	283	-1	189	316	12.7	30	Capppa	24	0	0	0		0	0	0	0	0
167	1	323	251	-1	281	176	22.8	33	ABarpppapp	329	257	0	0		0	0	0	0	0
168	1	61	13	-1	591	231	12.9	30	ABaraappaa	255	248	0	0		0	0	0	0	0
169	1	47	317	-1	407	267	14.4	31	MSaapaap	323	0	0	0		0	0	0	0	0
170	1	204	58	-1	408	111	19.7	31	ABpraappap	308	-428	0	0		0	0	0	0	0
171	1	235	327	-1	500	185	22.5	28	ABarpapapa	278	484	0	0		0	0	0	0	0
172	1	169	150	-1	566	150	15.4	30	ABalaapppp	251	91	0	0		0	0	0	0	0
173	1	67	312	-1	270	295	8.5	29	Capaap	244	-1084	0	0		0	0	0	0	0
174	1	10	18	-1	368	397	10.5	29	ABplppapaa	259	-656	0	0		0	0	0	0	0
175	1	276	289	-1	361	210	15.6	33	Earap	332	305	0	0		0	0	0	0	0
176	1	139	236	-1	382	142	15.7	30	Dpaa	-73	0	0	0		0	0	0	0	0
177	0	167	-1	-1	622	355	10.4	25		196	64	0	0		0	0	0	0	0
178	1	233	295	-1	272	392	12.8	29	ABplappaap	291	-67	0	0		0	0	0	0	0
179	1	293	191	-1	366	249	17.3	33	Ealap	327	-480	0	0		0	0	0	0	0
180	1	231	9	-1	199	143	8.5	29	ABprapppap	235	-151	0	0		0	0	0	0	0
181	1	223	300	-1	629	254	17.5	29	ABalappapa	244	335	0	0		0	0	0	0	0
182	1	131	107	-1	448	92	17.0	27	ABpraappaa	149	0	0	0		0	0	0	0	0
183	1	155	326	360	312	340	16.1	33	Dapa	132	0	0	0		0	0	0	0	0
184	1	96	136	-1	506	373	19.8	30	ABplaapapa	176	0	0	0		0	0	0	0	0
185	1	351	259	-1	523	367	17.3	28	ABalppppap	-136	0	0	0		0	0	0	0	0
186	1	46	60	-1	491	369	15.4	31	ABalpppppa	301	448	0	0		0	0	0	0	0
187	1	104	4	-1	176	139	12.2	29	ABprapappa	257	131	0	0		0	0	0	0	0
188	1	77	271	-1	464	209	14.1	32	MSpaapap	306	507	0	0		0	0	0	0	0
189	1	126	309	-1	375	94	8.9	30	ABprppapaa	264	94	0	0		0	0	0	0	0
190	1	76	176	-1	514	301	7.3	29	ABalpaaapp	199	0	0	0		0	0	0	0	0
191	1	42	8	-1	434	355	5.5	30	ABalpapapp	224	50	0	0		0	0	0	0	0
192	1	261	167	-1	559	190	9.5	27	MSppaaaa	-28	0	0	0		0	0	0	0	0
193	1	45	357	-1	525	138	16.3	27	ABpraaapap	264	225	0	0		0	0	0	0	0
194	1	262	96	-1	220	297	8.7	30	Capapp	267	-200	0	0		0	0	0	0	0
195	1	137	5	-1	472	327	5.6	28	ABalpapapa	281	-644	0	0		0	0	0	0	0
196	1	75	52	-1	482	281	15.4	29	MSaaapap	146	0	0	0		0	0	0	0	0
197	1	143	78	-1	360	363	6.6	28	ABplppaapa	243	231	0	0		0	0	0	0	0
198	1	87	347	-1	446	160	3.5	32	ABarappapa	295	-726	0	0		0	0	0	0	0
199	1	310	273	-1	311	377	8.7	28	ABplppappa	140	0	0	0		0	0	0	0	0
200	1	145	331	-1	516	325	4.4	30	ABalpapaaa	252	0	0	0		0	0	0	0	0
201	1	253	80	-1	256	335	9.5	28	Capapa	-131	0	0	0		0	0	0	0	0
202	1	285	346	-1	284	207	12.8	34	Earpp	336	-88	0	0		0	0	0	0	0
203	1	107	108	-1	465	265	12.2	29	ABaraapapp	-370	0	0	0		0	0	0	0	0
204	1	40	246	-1	625	186	13.2	30	ABalaaappl	263	-106	0	0		0	0	0	0	0
205	1	196	149	-1	512	177	11.8	25	MSppapaa	60	0	0	0		0	0	0	0	0
206	1	52	333	-1	202	282	4.4	29	ABplpppppp	81	0	0	0		0	0	0	0	0
207	1	51	62	-1	417	114	15.5	29	ABprpaappa	292	77	0	0		0	0	0	0	0
208	1	114	203	339	415	187	9.2	31	MSpppaa	-209	0	0	0		0	0	0	0	0
209	1	74	354	-1	560	154	11.1	28	ABalaappap	249	752	0	0		0	0	0	0	0
210	1	154	63	-1	485	168	13.3	26	MSppapap	212	17	0	0		0	0	0	0	0
211	1	311	298	-1	601	251	20.9	29	ABarpaaaaa	253	870	0	0		0	0	0	0	0
212	1	94	199	-1	265	98	17.4	30	ABprappapa	288	326	0	0		0	0	0	0	0
213	1	105	44	-1	628	236	10.2	28	ABalaaaala	190	0	0	0		0	0	0	0	0
214	1	85	36	-1	449	265	15.8	30	MSaaapp	78	0	0	0		0	0	0	0	0
215	1	321	264	-1	389	345	5.1	29	ABplpapapa	196	0	0	0		0	0	0	0	0
216	1	148	226	-1	233	102	13.4	28	ABprappapp	256	0	0	0		0	0	0	0	0
217	1	333	335	-1	190	334	7.4	28	ABplapppap	167	0	0	0		0	0	0	0	0
218	1	271	119	-1	438	223	11.8	29	ABaraapppp	421	0	0	0		0	0	0	0	0
219	1	160	178	-1	438	250	4.4	30	ABarapapap	247	6	0	0		0	0	0	0	0
220	0	108	-1	-1	409	285	17.1	24		407	0	0	0		0	0	0	0	0
221	1	245	255	-1	401	220	5.5	27	ABarapapppp	245	475	0	0		0	0	0	0	0
222	1	199	59	-1	547	149	7.9	27	ABpraaaaaa	-298	0	0	0		0	0	0	0	0
223	1	36	92	-1	535	358	13.8	28	ABalppppaa	37	0	0	0		0	0	0	0	0
224	1	300	330	-1	210	211	7.7	28	Cpppaa	248	348	0	0		0	0	0	0	0
225	1	250	296	-1	263	217	16.7	33	Eprap	338	-613	0	0		0	0	0	0	0
226	1	95	11	-1	487	131	14.4	28	ABpraaappa	281	-102	0	0		0	0	0	0	0
227	1	326	245	-1	235	211	13.5	32	Eprpa	319	-446	0	0		0	0	0	0	0
228	1	270	73	-1	211	360	9.2	28	ABplapppaa	279	-210	0	0		0	0	0	0	0
229	1	251	337	-1	166	270	11.7	31	Eplpp	-13	0	0	0		0	0	0	0	0
230	1	175	19	-1	385	313	23.1	34	ABplaaappp	334	725	0	0		0	0	0	0	0
231	1	296	290	-1	324	357	5.8	27	ABplppaapp	263	110	0	0		0	0	0	0	0
232	1	272	46	-1	542	196	22.5	29	ABarpapaap	293	131	0	0		0	0	0	0	0
233	1	90	182	-1	590	368	14.4	29	ABalapaapa	247	1227	0	0		0	0	0	0	0
234	1	332	152	-1	202	331	20.2	37	ABarppapp	371	74	0	0		0	0	0	0	0
235	1	22	87	-1	611	260	8.5	29	ABaraaaaaa	-172	0	0	0		0	0	0	0	0
236	1	302	223	-1	454	284	9.4	28	ABalpappppa	234	477	0	0		0	0	0	0	0
237	1	158	304	-1	581	309	4.3	29	ABalpaappa	21	0	0	0		0	0	0	0	0
238	1	132	329	-1	534	199	4.8	29	ABaraaappp	262	36	0	0		0	0	0	0	0
239	1	254	45	-1	194	125	13.8	28	ABprapapap	282	1189	0	0		0	0	0	0	0
240	1	202	234	-1	393	196	3.6	31	ABprpappaa	92	0	0	0		0	0	0	0	0
241	1	209	132	-1	623	317	11.2	30	ABalaaapar	306	813	0	0		0	0	0	0	0
242	1	123	352	-1	282	326	22.6	30	ABarppaapp	295	677	0	0		0	0	0	0	0
243	1	211	306	-1	575	326	11.6	27	MSapaaaa	208	974	0	0		0	0	0	0	0
244	1	298	316	-1	122	282	9.8	33	Caappd	332	561	0	0		0	0	0	0	0
245	1	150	277	-1	551	376	12.1	29	ABalpppaap	250	-219	0	0		0	0	0	0	0
246	1	303	97	-1	593	324	18.3	30	ABalapapap	268	152	0	0		0	0	0	0	0
247	1	31	209	-1	460	150	6.4	29	ABarappppp	292	1491	0	0		0	0	0	0	0
248	1	119	140	-1	259	336	14.3	30	Cappaa	290	-769	0	0		0	0	0	0	0
249	1	98	172	-1	454	109	10.3	31	ABprpaaapa	296	396	0	0		0	0	0	0	0
250	1	50	106	-1	166	149	8.7	26	ABprappppa	63	0	0	0		0	0	0	0	0
251	1	198	143	-1	306	389	18.7	30	ABplapaapp	170	0	0	0		0	0	0	0	0
252	1	248	328	-1	459	174	16.5	27	MSppappp	205	-604	0	0		0	0	0	0	0
253	1	135	215	-1	487	148	8.7	29	ABprpaaaaa	-231	0	0	0		0	0	0	0	0
254	1	18	54	-1	238	279	5.6	28	ABplpppppa	271	0	0	0		0	0	0	0	0
255	1	216	121	-1	586	178	14.7	31	ABalaapppa	60	0	0	0		0	0	0	0	0
256	1	159	210	-1	540	235	9.6	30	ABaraaapap	2	0	0	0		0	0	0	0	0
257	1	185	134	-1	388	359	8.4	29	ABplpapaap	71	0	0	0		0	0	0	0	0
258	1	190	336	-1	247	379	17.8	30	ABplappapa	246	-482	0	0		0	0	0	0	0
259	1	97	318	-1	156	339	7.8	27	ABplappppa	256	881	0	0		0	0	0	0	0
260	1	183	287	-1	159	311	5.5	28	ABplappppp	276	1399	0	0		0	0	0	0	0
261	1	331	61	-1	583	166	8.1	29	ABalaapapp	289	595	0	0		0	0	0	0	0
262	1	116	161	-1	530	224	17.6	31	MSpaaaap	15	0	0	0		0	0	0	0	0
263	1	176	185	-1	415	326	16.9	27	MSapappp	235	-704	0	0		0	0	0	0	0
264	1	166	141	-1	533	301	4.0	28	ABalpaaaap	233	-781	0	0		0	0	0	0	0
265	1	184	256	-1	360	347	13.5	28	Daaa	286	-212	0	0		0	0	0	0	0
266	1	319	232	-1	415	400	19.2	32	ABplaappap	148	0	0	0		0	0	0	0	0
267	1	6	249	-1	253	123	20.8	36	ABarppppa	358	-666	0	0		0	0	0	0	0
268	1	11	27	-1	543	300	23.1	31	ABplaaaaap	797	0	0	0		0	0	0	0	0
269	1	70	49	-1	592	294	14.9	27	MSaaaaaa	58	0	0	0		0	0	0	0	0
270	1	78	72	-1	473	381	17.7	27	ABalppppppa	171	0	0	0		0	0	0	0	0
271	1	134	291	-1	505	332	16.2	27	MSapapaa	231	-1264	0	0		0	0	0	0	0
272	1	239	341	-1	584	259	7.4	28	ABaraaaapa	90	0	0	0		0	0	0	0	0
273	1	335	202	-1	257	142	5.4	28	ABprppppap	259	-47	0	0		0	0	0	0	0
274	1	287	42	-1	437	379	11.4	31	ABplpaaapp	259	622	0	0		0	0	0	0	0
275	1	207	297	-1	541	334	20.2	27	ABalapappp	275	881	0	0		0	0	0	0	0
276	1	187	338	-1	488	191	8.8	25	MSppaapa	170	711	0	0		0	0	0	0	0
277	1	194	268	-1	585	226	6.3	29	ABaraaaaap	-397	0	0	0		0	0	0	0	0
278	1	259	38	-1	160	214	7.0	29	Cppppa	174	0	0	0		0	0	0	0	0
279	1	73	212	-1	361	83	14.1	29	ABpraapppp	306	0	0	0		0	0	0	0	0
280	1	113	120	-1	533	233	4.5	27	ABarapaaaa	236	902	0	0		0	0	0	0	0
281	1	268	321	-1	226	325	12.0	30	Cappap	255	390	0	0		0	0	0	0	0
282	1	57	131	-1	541	324	12.9	27	MSapaaap	228	-612	0	0		0	0	0	0	0
283	1	257	157	-1	465	232	22.5	33	ABarpaapap	323	148	0	0		0	0	0	0	0
284	1	180	225	-1	321	80	14.4	30	ABprapaapp	277	-278	0	0		0	0	0	0	0
285	1	43	77	-1	363	284	23.6	29	ABarppaaaa	237	508	0	0		0	0	0	0	0
286	1	322	242	-1	464	299	22.7	31	ABplaaaapp	150	0	0	0		0	0	0	0	0
287	1	342	284	-1	280	386	16.5	30	ABplappaaa	284	-140	0	0		0	0	0	0	0
288	1	315	165	-1	256	264	13.1	32	Eplap	303	793	0	0		0	0	0	0	0
289	1	312	274	-1	414	345	22.4	29	ABplaaappa	279	-214	0	0		0	0	0	0	0
290	1	306	34	-1	309	308	8.0	27	MSaapppp	130	0	0	0		0	0	0	0	0
291	1	2	86	-1	475	398	10.8	26	ABplpaaapa	259	314	0	0		0	0	0	0	0
292	1	64	181	-1	508	241	18.6	28	MSpaaapa	187	0	0	0		0	0	0	0	0
293	1	232	25	-1	534	363	5.5	29	ABalppapaa	252	0	0	0		0	0	0	0	0
294	1	273	40	-1	302	360	22.2	37	ABarppapa	362	-991	0	0		0	0	0	0	0
295	1	288	118	-1	461	371	6.7	29	ABalppappp	253	0	0	0		0	0	0	0	0
296	1	136	252	-1	515	143	19.5	30	ABpraapapa	267	160	0	0		0	0	0	0	0
297	1	290	233	-1	543	170	5.0	28	ABarapppaa	53	0	0	0		0	0	0	0	0
298	1	35	7	-1	625	315	17.0	24	ABalapapaa	106	0	0	0		0	0	0	0	0
299	1	118	349	-1	487	225	10.9	28	ABaraapppa	-161	0	0	0		0	0	0	0	0
300	1	120	288	-1	338	131	15.5	31	Dppa	305	973	0	0		0	0	0	0	0
301	1	324	144	-1	326	160	3.7	27	ABprpapapp	-152	0	0	0		0	0	0	0	0
302	1	146	241	-1	156	272	20.6	39	Caaap	389	-226	0	0		0	0	0	0	0
303	1	260	270	-1	494	242	8.0	28	ABarapaapp	80	0	0	0		0	0	0	0	0
304	1	349	160	-1	507	239	3.3	28	ABarapaaap	276	224	0	0		0	0	0	0	0
305	1	111	151	-1	482	199	4.0	28	ABarappaaa	238	-15	0	0		0	0	0	0	0
306	1	350	310	-1	379	118	9.3	22	ABprppaaap	147	83	0	0		0	0	0	0	0
307	1	161	313	-1	346	300	19.6	33	MSapppp	337	626	0	0		0	0	0	0	0
308	1	156	109	-1	228	197	23.3	40	Cpaaa	398	139	0	0		0	0	0	0	0
309	1	327	332	-1	320	219	17.1	32	Epraa	311	43	0	0		0	0	0	0	0
310	1	121	189	-1	628	286	15.8	26	ABalappaap	251	0	0	0		0	0	0	0	0
311	1	243	23	-1	332	394	10.0	27	ABplppapap	28	0	0	0		0	0	0	0	0
312	1	86	281	-1	391	352	15.6	30	MSapppa	297	667	0	0		0	0	0	0	0
313	1	165	124	-1	620	237	15.4	30	ABalapppaa	123	0	0	0		0	0	0	0	0
314	1	300	127	-1	210	242	5.4	30	Cpppap	241	965	0	0		0	0	0	0	0
315	1	308	311	-1	507	301	22.8	29	ABplaaaapa	260	72	0	0		0	0	0	0	0
316	1	320	155	-1	421	229	22.4	32	ABarpaappa	323	-300	0	0		0	0	0	0	0
317	1	195	31	-1	612	287	20.0	29	ABalappapp	276	-109	0	0		0	0	0	0	0
318	1	205	137	-1	486	294	3.3	28	ABalpapaap	254	-1033	0	0		0	0	0	0	0
319	1	352	214	-1	433	258	18.3	27	Ealaa	289	0	0	0		0	0	0	0	0
320	1	19	148	-1	414	310	4.3	32	ABplpappaa	318	-1103	0	0		0	0	0	0	0
321	1	14	65	-1	380	141	22.8	31	ABarpapppp	285	760	0	0		0	0	0	0	0
322	1	313	235	-1	466	404	14.4	29	ABplpaapap	-80	0	0	0		0	0	0	0	0
323	1	337	217	-1	482	326	21.3	26	ABplaaapaa	225	26	0	0		0	0	0	0	0
324	1	249	322	-1	267	308	17.6	34	Dapp	-185	0	0	0		0	0	0	0	0
325	1	241	343	-1	293	162	17.6	35	Dppp	338	1032	0	0		0	0	0	0	0
326	1	162	201	-1	341	328	4.5	30	ABplpapapp	238	761	0	0		0	0	0	0	0
327	1	68	158	-1	218	330	4.5	30	ABplpppapa	15	0	0	0		0	0	0	0	0
328	1	60	122	-1	546	272	13.5	29	ABaraapaap	233	199	0	0		0	0	0	0	0
329	1	1	123	-1	566	291	5.4	30	ABalpaaaaa	249	692	0	0		0	0	0	0	0
330	1	309	183	-1	161	352	14.4	28	ABplapappa	279	-46	0	0		0	0	0	0	0
331	1	339	278	-1	125	210	10.5	30	Cpappd	305	228	0	0		0	0	0	0	0
332	1	224	112	-1	371	142	6.2	28	ABprpapaap	470	0	0	0		0	0	0	0	0
333	1	69	48	-1	425	95	9.4	29	ABprpaaapp	544	0	0	0		0	0	0	0	0
334	1	282	113	159	453	133	17.4	31	ABpraaappp	311	432	0	0		0	0	0	0	0
335	1	238	220	-1	188	164	3.5	23	ABprpppapp	187	1293	0	0		0	0	0	0	0
336	1	178	105	-1	258	288	22.6	39	Caaaa	397	1103	0	0		0	0	0	0	0
337	1	48	69	-1	518	124	8.7	28	ABpraaaaap	260	-1654	0	0		0	0	0	0	0
338	1	59	103	-1	484	275	18.8	31	MSaaaapp	306	-70	0	0		0	0	0	0	0
339	1	127	100	-1	601	345	15.6	27	ABalapaaap	189	559	0	0		0	0	0	0	0
340	1	84	68	-1	527	185	9.8	25	MSppaaap	142	0	0	0		0	0	0	0	0
341	1	25	139	-1	352	200	10.8	30	Earpa	-104	0	0	0		0	0	0	0	0
342	1	345	2	-1	362	352	20.5	30	ABplapaaap	193	0	0	0		0	0	0	0	0
343	1	110	314	-1	215	181	8.0	29	Cppapp	261	256	0	0		0	0	0	0	0
344	1	341	135	-1	313	260	13.1	33	Ealpp	311	0	0	0		0	0	0	0	0
345	1	88	102	-1	389	333	20.6	28	ABplapaaaa	265	499	0	0		0	0	0	0	0
346	1	32	22	-1	230	381	11.4	28	ABplappapp	256	720	0	0		0	0	0	0	0
347	1	54	228	-1	290	339	5.5	27	ABplppppaa	254	851	0	0		0	0	0	0	0
348	1	127	323	-1	629	314	13.7	28	ABalapaaaa	217	-69	0	0		0	0	0	0	0
349	1	318	70	-1	224	117	6.8	28	ABprpppaap	288	486	0	0		0	0	0	0	0
350	1	334	198	-1	420	206	16.1	29	Earaa	265	-533	0	0		0	0	0	0	0
351	1	348	169	-1	495	364	13.3	30	ABplpaapaa	-79	0	0	0		0	0	0	0	0
352	1	181	342	-1	450	214	6.4	27	ABarapapppa	109	0	0	0		0	0	0	0	0
353	1	292	115	-1	459	178	21.9	28	ABarpapapp	295	0	0	0		0	0	0	0	0
354	1	346	358	-1	608	195	8.7	30	ABalaapaap	-109	0	0	0		0	0	0	0	0
355	0	112	-1	-1	381	400	14.3	22		125	0	0	0		0	0	0	0	0
