# Supplementary material for: The AP-2 Transcription Factor APTF-2 Is Required for Neuroblast and Epidermal Morphogenesis in Caenorhabditis elegans Embryogenesis
Source: PLoS Genet. 2016 May 13;12(5):e1006048. doi: 10.1371/journal.pgen.1006048 (PMC4866721; doi:10.1371/journal.pgen.1006048)
Supplement: S4 Text — (ZIP) [file pgen.1006048.s032.zip › nuclei/t168-nuclei]

1	1	44	155	-1	432	292	12.0	29	MSaapaaa	-99	0	0	0		0	0	0	0	0
2	1	342	359	-1	363	349	19.8	29	ABplapaaap	288	508	0	0		0	0	0	0	0
3	1	107	339	-1	272	115	5.5	28	ABprpppaaa	265	-374	0	0		0	0	0	0	0
4	1	187	52	-1	173	139	12.3	30	ABprapappa	261	-539	0	0		0	0	0	0	0
5	1	195	62	-1	470	326	5.8	28	ABalpapapa	-17	0	0	0		0	0	0	0	0
6	1	32	30	-1	457	332	11.6	27	MSapaapp	201	153	0	0		0	0	0	0	0
7	1	298	51	-1	623	316	16.9	25	ABalapapaa	213	280	0	0		0	0	0	0	0
8	1	191	250	-1	436	354	5.7	29	ABalpapapp	237	1306	0	0		0	0	0	0	0
9	1	180	296	-1	197	136	8.5	29	ABprapppap	480	0	0	0		0	0	0	0	0
10	1	63	53	-1	424	241	8.6	30	MSpapaaa	271	0	0	0		0	0	0	0	0
11	1	226	36	-1	490	131	14.2	29	ABpraaappa	260	463	0	0		0	0	0	0	0
12	1	90	163	-1	511	288	15.3	33	MSaaapaa	267	456	0	0		0	0	0	0	0
13	1	168	194	-1	585	228	13.0	30	ABaraappaa	241	0	0	0		0	0	0	0	0
14	1	25	31	-1	564	370	17.2	29	ABalapaapp	270	677	0	0		0	0	0	0	0
15	1	137	15	-1	342	126	7.5	28	ABprppaapa	232	360	0	0		0	0	0	0	0
16	1	56	240	-1	569	214	4.1	30	ABaraaappa	259	1020	0	0		0	0	0	0	0
17	1	130	32	-1	595	277	11.4	30	ABalpaapaa	90	0	0	0		0	0	0	0	0
18	1	174	59	-1	368	400	10.7	29	ABplppapaa	275	-40	0	0		0	0	0	0	0
19	1	230	1	-1	389	314	23.2	33	ABplaaappp	338	740	0	0		0	0	0	0	0
20	1	41	28	-1	320	203	5.4	32	MSpappa	185	0	0	0		0	0	0	0	0
21	1	108	288	-1	457	107	13.4	28	ABprpaapap	74	0	0	0		0	0	0	0	0
22	1	346	133	-1	231	380	11.6	28	ABplappapp	270	329	0	0		0	0	0	0	0
23	1	311	158	-1	331	394	10.0	29	ABplppapap	247	24	0	0		0	0	0	0	0
24	1	115	331	-1	211	149	4.0	31	ABprpppapa	288	-582	0	0		0	0	0	0	0
25	1	293	249	-1	535	361	5.4	26	ABalppapaa	246	15	0	0		0	0	0	0	0
26	1	68	355	-1	508	220	22.1	26	ABarpaaapp	236	-943	0	0		0	0	0	0	0
27	1	268	209	-1	543	300	23.3	31	ABplaaaaap	7	0	0	0		0	0	0	0	0
28	1	161	319	-1	292	194	3.3	30	ABprpapppa	266	720	0	0		0	0	0	0	0
29	1	127	241	-1	375	161	4.4	28	ABprpapapa	275	-392	0	0		0	0	0	0	0
30	1	73	115	-1	456	311	17.0	30	MSappaa	298	866	0	0		0	0	0	0	0
31	1	317	45	-1	617	286	20.1	30	ABalappapp	303	-667	0	0		0	0	0	0	0
32	1	55	87	-1	379	230	9.3	32	MSpapaap	-77	0	0	0		0	0	0	0	0
33	1	3	349	-1	173	199	21.2	39	Cpaap	396	-145	0	0		0	0	0	0	0
34	1	290	124	-1	310	306	7.8	27	MSaapppp	214	1106	0	0		0	0	0	0	0
35	1	74	12	-1	218	272	14.4	33	Eplpa	326	-1197	0	0		0	0	0	0	0
36	1	214	121	-1	447	264	15.5	30	MSaaapp	188	707	0	0		0	0	0	0	0
37	1	135	21	-1	304	157	8.6	35	MSpappp	360	0	0	0		0	0	0	0	0
38	1	278	61	-1	165	215	7.2	28	Cppppa	281	-57	0	0		0	0	0	0	0
39	0	177	-1	-1	625	348	10.7	26		64	0	0	0		0	0	0	0	0
40	1	294	172	-1	306	360	22.2	35	ABarppapa	311	1558	0	0		0	0	0	0	0
41	1	155	143	-1	527	274	18.3	30	MSaaaapa	157	0	0	0		0	0	0	0	0
42	1	274	261	-1	444	378	11.4	30	ABplpaaapp	297	0	0	0		0	0	0	0	0
43	1	147	282	-1	477	236	4.7	29	ABarapapaa	80	0	0	0		0	0	0	0	0
44	1	213	217	-1	626	232	10.4	29	ABalaaaala	216	207	0	0		0	0	0	0	0
45	1	239	48	-1	194	121	13.9	29	ABprapapap	272	-215	0	0		0	0	0	0	0
46	1	232	325	-1	536	196	22.6	29	ABarpapaap	258	145	0	0		0	0	0	0	0
47	1	120	112	-1	265	220	8.2	30	Z2	277	948	0	0		0	0	0	0	0
48	1	333	117	-1	423	96	9.4	29	ABprpaaapp	237	226	0	0		0	0	0	0	0
49	1	269	181	-1	590	292	14.9	27	MSaaaaaa	261	996	0	0		0	0	0	0	0
50	1	158	191	-1	633	281	9.9	27	ABalaaaalp	266	436	0	0		0	0	0	0	0
51	1	146	275	-1	249	161	11.7	31	Cppapa	-102	0	0	0		0	0	0	0	0
52	1	196	126	-1	478	278	15.2	30	MSaaapap	156	0	0	0		0	0	0	0	0
53	1	69	248	-1	280	299	4.5	28	ABplpapppp	245	1197	0	0		0	0	0	0	0
54	1	254	306	-1	233	283	5.4	28	ABplpppppa	274	276	0	0		0	0	0	0	0
55	1	72	7	-1	457	223	17.4	31	MSpaaapp	-71	0	0	0		0	0	0	0	0
56	1	92	65	-1	153	179	6.9	27	ABprappppp	254	3	0	0		0	0	0	0	0
57	1	26	113	-1	346	295	6.8	29	MSaappa	54	0	0	0		0	0	0	0	0
58	1	170	214	-1	406	109	20.1	32	ABpraappap	112	0	0	0		0	0	0	0	0
59	1	222	107	-1	540	148	8.2	28	ABpraaaaaa	273	611	0	0		0	0	0	0	0
60	1	186	160	-1	490	365	15.4	31	ABalpppppa	152	0	0	0		0	0	0	0	0
61	1	261	280	-1	574	162	7.8	29	ABalaapapp	272	162	0	0		0	0	0	0	0
62	1	207	203	-1	418	117	15.5	29	ABprpaappa	235	0	0	0		0	0	0	0	0
63	1	210	243	-1	485	168	13.3	26	MSppapap	261	292	0	0		0	0	0	0	0
64	1	148	156	-1	149	324	11.3	29	ABplapappp	272	1465	0	0		0	0	0	0	0
65	1	321	153	-1	379	142	22.5	31	ABarpapppp	277	1077	0	0		0	0	0	0	0
66	1	8	106	-1	501	270	5.3	27	ABalpappaa	239	199	0	0		0	0	0	0	0
67	1	88	92	-1	359	224	5.8	30	MSpapapp	460	0	0	0		0	0	0	0	0
68	1	340	189	-1	528	186	9.9	26	MSppaaap	227	53	0	0		0	0	0	0	0
69	1	337	119	-1	516	119	8.7	28	ABpraaaaap	267	589	0	0		0	0	0	0	0
70	1	349	89	-1	223	116	6.7	28	ABprpppaap	266	734	0	0		0	0	0	0	0
71	1	86	303	-1	425	152	13.5	32	MSppppa	316	0	0	0		0	0	0	0	0
72	1	270	307	-1	478	374	17.8	27	ABalppppppa	255	-122	0	0		0	0	0	0	0
73	1	228	314	-1	211	359	9.4	28	ABplapppaa	260	-118	0	0		0	0	0	0	0
74	1	27	42	-1	284	157	4.4	28	ABprppppaa	256	181	0	0		0	0	0	0	0
75	1	1	14	-1	578	319	21.5	30	ABplaapaaa	294	294	0	0		0	0	0	0	0
76	1	141	266	-1	181	195	4.6	29	ABprpppppp	286	453	0	0		0	0	0	0	0
77	1	285	348	-1	366	286	23.3	30	ABarppaaaa	301	651	0	0		0	0	0	0	0
78	1	197	20	-1	360	361	6.6	27	ABplppaapa	367	0	0	0		0	0	0	0	0
79	1	45	78	-1	430	282	5.8	26	ABalpappapp	199	123	0	0		0	0	0	0	0
80	1	201	165	-1	256	334	9.7	28	Capapa	274	-431	0	0		0	0	0	0	0
81	1	48	183	-1	493	136	17.4	31	ABpraapapp	-156	0	0	0		0	0	0	0	0
82	1	109	273	-1	347	226	21.9	31	ABarppaaap	317	-85	0	0		0	0	0	0	0
83	1	159	2	-1	352	124	20.4	31	ABprapaaaa	312	-294	0	0		0	0	0	0	0
84	1	49	125	-1	499	355	7.6	30	ABalppappa	283	-204	0	0		0	0	0	0	0
85	1	23	96	-1	610	325	8.5	28	ABalaaaarl	97	0	0	0		0	0	0	0	0
86	1	291	8	-1	477	396	10.9	26	ABplpaaapa	245	-795	0	0		0	0	0	0	0
87	1	235	103	-1	611	254	8.5	29	ABaraaaaaa	214	463	0	0		0	0	0	0	0
88	1	51	267	-1	499	257	22.4	32	ABarpaapaa	272	119	0	0		0	0	0	0	0
89	1	101	178	-1	267	380	8.1	29	ABplppappp	265	-3	0	0		0	0	0	0	0
90	1	46	277	-1	319	310	3.8	29	ABplpapppa	225	0	0	0		0	0	0	0	0
91	1	35	74	-1	530	215	7.5	29	ABarapaapa	242	451	0	0		0	0	0	0	0
92	1	223	114	-1	537	356	13.8	28	ABalppppaa	270	-1158	0	0		0	0	0	0	0
93	1	13	276	-1	521	389	12.4	29	ABalpppapa	413	0	0	0		0	0	0	0	0
94	1	77	226	-1	463	209	8.6	28	ABarapappa	415	0	0	0		0	0	0	0	0
95	1	66	55	-1	430	336	8.1	29	ABplpapaaa	292	12	0	0		0	0	0	0	0
96	1	194	3	-1	219	298	8.8	29	Capapp	143	0	0	0		0	0	0	0	0
97	1	246	252	-1	596	321	18.2	32	ABalapapap	151	0	0	0		0	0	0	0	0
98	1	12	287	-1	519	401	15.9	30	ABalpppapp	253	354	0	0		0	0	0	0	0
99	1	104	196	-1	569	170	20.6	30	ABpraapaaa	300	-1268	0	0		0	0	0	0	0
100	1	339	38	-1	605	346	15.9	29	ABalapaaap	227	247	0	0		0	0	0	0	0
101	1	7	263	-1	468	409	17.7	26	ABplaappaa	61	0	0	0		0	0	0	0	0
102	1	345	352	-1	387	325	20.5	27	ABplapaaaa	42	0	0	0		0	0	0	0	0
103	1	338	5	-1	480	267	18.7	29	MSaaaapp	258	0	0	0		0	0	0	0	0
104	1	89	218	-1	579	230	9.7	28	ABaraaapaa	-8	0	0	0		0	0	0	0	0
105	1	336	195	-1	260	290	22.4	41	Caaaa	411	-812	0	0		0	0	0	0	0
106	1	250	161	-1	163	146	8.7	26	ABprappppa	243	375	0	0		0	0	0	0	0
107	1	182	234	-1	447	93	17.1	26	ABpraappaa	243	156	0	0		0	0	0	0	0
108	1	203	222	-1	464	263	11.7	29	ABaraapapp	280	137	0	0		0	0	0	0	0
109	1	308	253	-1	226	196	22.7	39	Cpaaa	14	0	0	0		0	0	0	0	0
110	1	70	317	-1	405	128	4.5	30	ABarappapp	265	237	0	0		0	0	0	0	0
111	1	132	230	-1	352	187	3.4	29	ABprpappap	240	0	0	0		0	0	0	0	0
112	1	332	344	-1	371	145	6.5	29	ABprpapaap	291	-33	0	0		0	0	0	0	0
113	1	334	47	-1	436	129	18.6	26	ABpraaapppp	261	13	0	0		0	0	0	0	0
114	1	81	169	-1	252	321	4.7	30	ABplppppap	419	0	0	0		0	0	0	0	0
115	1	353	84	-1	459	180	22.4	28	ABarpapapp	272	-138	0	0		0	0	0	0	0
116	1	18	254	-1	251	177	5.5	29	ABprpppppa	-40	0	0	0		0	0	0	0	0
117	1	71	224	-1	437	407	13.2	30	ABplpaappp	306	686	0	0		0	0	0	0	0
118	1	295	246	-1	463	371	6.6	29	ABalppappp	-112	0	0	0		0	0	0	0	0
119	1	218	326	-1	436	218	11.4	30	ABaraapppp	304	126	0	0		0	0	0	0	0
120	1	280	281	-1	532	236	4.5	27	ABarapaaaa	304	0	0	0		0	0	0	0	0
121	1	255	136	-1	586	168	14.7	29	ABalaapppa	263	-248	0	0		0	0	0	0	0
122	1	328	101	-1	542	272	13.7	30	ABaraapaap	298	-440	0	0		0	0	0	0	0
123	1	329	6	-1	567	291	5.3	29	ABalpaaaaa	259	690	0	0		0	0	0	0	0
124	1	313	94	-1	615	236	15.3	29	ABalapppaa	235	755	0	0		0	0	0	0	0
125	1	85	10	-1	369	288	9.3	29	MSaapapp	144	0	0	0		0	0	0	0	0
126	1	149	72	-1	643	263	13.7	30	ABalaaapal	135	0	0	0		0	0	0	0	0
127	1	314	229	-1	208	244	5.0	29	Cpppap	280	668	0	0		0	0	0	0	0
128	1	42	334	-1	389	90	16.0	30	ABpraapppa	301	116	0	0		0	0	0	0	0
129	1	119	56	-1	270	104	8.2	29	ABprppappp	290	165	0	0		0	0	0	0	0
130	1	154	39	-1	574	282	22.5	29	ABplaaaaaa	287	536	0	0		0	0	0	0	0
131	1	282	98	-1	539	324	12.8	28	MSapaaap	228	331	0	0		0	0	0	0	0
132	1	241	200	-1	622	314	11.2	29	ABalaaapar	388	0	0	0		0	0	0	0	0
133	1	38	318	-1	458	341	14.5	27	MSapapap	240	505	0	0		0	0	0	0	0
134	1	257	4	-1	392	359	8.3	29	ABplpapaap	268	-534	0	0		0	0	0	0	0
135	1	344	188	-1	311	258	12.8	33	Ealpp	318	821	0	0		0	0	0	0	0
136	1	184	73	-1	511	366	19.7	31	ABplaapapa	269	178	0	0		0	0	0	0	0
137	1	318	75	-1	487	294	3.4	29	ABalpapaap	291	-859	0	0		0	0	0	0	0
138	1	31	127	-1	563	329	17.8	30	ABalapappa	153	0	0	0		0	0	0	0	0
139	1	341	131	-1	352	199	10.8	30	Earpa	302	-69	0	0		0	0	0	0	0
140	1	248	91	-1	263	331	14.2	30	Cappaa	296	-94	0	0		0	0	0	0	0
141	1	264	173	-1	537	298	3.8	27	ABalpaaaap	275	-142	0	0		0	0	0	0	0
142	1	61	141	-1	382	232	22.6	32	ABarpaappp	284	73	0	0		0	0	0	0	0
143	1	251	327	-1	307	389	18.7	30	ABplapaapp	296	775	0	0		0	0	0	0	0
144	1	301	205	-1	328	154	3.7	27	ABprpapapp	278	-161	0	0		0	0	0	0	0
145	1	102	9	-1	531	153	13.6	28	ABpraaapaa	191	0	0	0		0	0	0	0	0
146	1	5	315	-1	223	365	6.3	28	ABplpppaap	275	938	0	0		0	0	0	0	0
147	1	125	170	-1	458	169	10.4	27	MSppaapp	269	224	0	0		0	0	0	0	0
148	1	320	212	-1	417	313	4.2	31	ABplpappaa	86	0	0	0		0	0	0	0	0
149	1	205	142	-1	511	178	12.1	26	MSppapaa	236	533	0	0		0	0	0	0	0
150	1	172	100	-1	565	145	15.5	30	ABalaapppp	98	0	0	0		0	0	0	0	0
151	1	305	186	-1	483	200	4.0	28	ABarappaaa	309	0	0	0		0	0	0	0	0
152	1	234	304	-1	199	328	19.9	36	ABarppapp	338	771	0	0		0	0	0	0	0
153	1	24	291	-1	520	345	23.3	34	ABplaapaap	215	0	0	0		0	0	0	0	0
154	1	62	213	-1	576	387	12.4	30	ABalpppaaa	244	112	0	0		0	0	0	0	0
155	1	316	333	-1	424	226	22.3	33	ABarpaappa	311	-225	0	0		0	0	0	0	0
156	1	2	16	-1	564	252	5.9	23	ABaraaaapp	312	0	0	0		0	0	0	0	0
157	1	283	302	-1	462	232	22.7	32	ABarpaapap	326	-127	0	0		0	0	0	0	0
158	1	327	347	-1	220	332	4.7	30	ABplpppapa	285	-38	0	0		0	0	0	0	0
159	1	334	361	-1	463	135	15.7	25	ABpraaapppa	268	0	0	0		0	0	0	0	0
160	1	304	332	-1	505	235	3.2	24	ABarapaaap	209	-64	0	0		0	0	0	0	0
161	1	262	43	-1	530	223	17.7	32	MSpaaaap	316	497	0	0		0	0	0	0	0
162	1	100	285	-1	136	274	4.8	29	Caappv	288	97	0	0		0	0	0	0	0
163	1	87	150	-1	565	227	15.8	29	MSpaaaaa	111	0	0	0		0	0	0	0	0
164	1	164	60	-1	505	360	10.4	31	ABplpaaaaa	199	0	0	0		0	0	0	0	0
165	1	288	102	-1	256	257	13.4	33	Eplap	333	377	0	0		0	0	0	0	0
166	1	93	58	-1	401	119	8.3	28	ABprppaaaa	284	446	0	0		0	0	0	0	0
167	1	192	330	-1	559	190	9.3	27	MSppaaaa	211	902	0	0		0	0	0	0	0
168	1	82	162	-1	400	304	12.3	26	MSaapapa	272	0	0	0		0	0	0	0	0
169	1	351	357	-1	497	360	13.3	30	ABplpaapaa	302	1131	0	0		0	0	0	0	0
170	1	150	182	-1	512	118	11.3	32	ABpraaaapa	288	499	0	0		0	0	0	0	0
171	1	99	154	-1	522	300	10.5	28	ABalpaapapp	114	0	0	0		0	0	0	0	0
172	1	249	69	-1	449	113	10.4	32	ABprpaaapa	278	-516	0	0		0	0	0	0	0
173	1	116	123	-1	291	254	16.4	33	Eplaa	334	135	0	0		0	0	0	0	0
174	1	94	298	-1	398	382	11.0	29	ABplppaaaa	291	163	0	0		0	0	0	0	0
175	1	16	120	-1	480	281	8.9	28	ABalpapppa	219	-1095	0	0		0	0	0	0	0
176	1	190	139	-1	510	300	7.4	28	ABalpaaapp	203	0	0	0		0	0	0	0	0
177	1	53	272	-1	529	158	21.0	34	ABpraapaap	332	-730	0	0		0	0	0	0	0
178	1	219	239	-1	435	249	4.4	30	ABarapapap	1	0	0	0		0	0	0	0	0
179	1	9	322	-1	626	207	14.2	31	ABalaaappr	272	235	0	0		0	0	0	0	0
180	1	21	70	-1	464	136	21.5	32	ABarpappa	324	100	0	0		0	0	0	0	0
181	1	292	180	-1	505	238	18.6	29	MSpaaapa	260	796	0	0		0	0	0	0	0
182	1	233	279	-1	587	368	14.7	30	ABalapaapa	-105	0	0	0		0	0	0	0	0
183	1	330	290	-1	161	351	14.4	29	ABplapappa	248	839	0	0		0	0	0	0	0
184	1	36	118	-1	310	94	11.1	29	ABprappaaa	280	439	0	0		0	0	0	0	0
185	1	263	305	-1	417	328	17.0	26	MSapappp	254	342	0	0		0	0	0	0	0
186	1	121	104	-1	494	166	3.5	31	ABarapppap	279	246	0	0		0	0	0	0	0
187	1	136	63	-1	395	168	18.5	33	MSppppp	301	-321	0	0		0	0	0	0	0
188	1	143	128	-1	172	255	4.8	28	Cppppp	282	240	0	0		0	0	0	0	0
189	1	310	111	-1	628	279	16.8	26	ABalappaap	258	933	0	0		0	0	0	0	0
190	1	156	57	-1	382	262	5.9	26	MSpapapa	98	0	0	0		0	0	0	0	0
191	1	179	336	-1	366	251	16.9	32	Ealap	324	-72	0	0		0	0	0	0	0
192	1	126	105	-1	495	212	14.0	27	MSpaapaa	-174	0	0	0		0	0	0	0	0
193	1	30	233	-1	309	131	4.7	27	ABprppaapp	-235	0	0	0		0	0	0	0	0
194	1	32	108	-1	485	323	10.5	26	MSapaapa	178	1114	0	0		0	0	0	0	0
195	1	91	41	-1	584	357	7.7	28	ABalaaaarr	14	0	0	0		0	0	0	0	0
196	1	106	148	-1	575	336	5.6	30	ABalpaappp	36	0	0	0		0	0	0	0	0
197	1	54	23	-1	121	238	6.6	30	Cpappv	300	67	0	0		0	0	0	0	0
198	1	350	159	-1	414	209	15.8	29	Earaa	279	130	0	0		0	0	0	0	0
199	1	212	235	-1	265	97	17.5	30	ABprappapa	275	1047	0	0		0	0	0	0	0
200	0	19	-1	-1	591	151	11.8	24		195	-256	0	0		0	0	0	0	0
201	1	326	192	-1	343	327	4.5	29	ABplpapapp	132	0	0	0		0	0	0	0	0
202	1	273	338	-1	256	141	5.7	29	ABprppppap	284	277	0	0		0	0	0	0	0
203	1	208	149	-1	395	188	10.2	27	MSpppaap	201	759	0	0		0	0	0	0	0
204	1	124	146	-1	194	372	14.1	28	ABplapapap	269	904	0	0		0	0	0	0	0
205	1	33	34	-1	388	391	17.4	30	ABplaapppa	93	0	0	0		0	0	0	0	0
206	1	40	295	-1	338	162	13.9	30	Dpap	307	512	0	0		0	0	0	0	0
207	1	10	82	-1	524	227	13.5	32	ABaraappap	256	113	0	0		0	0	0	0	0
208	1	160	27	-1	568	264	17.6	31	MSaaaaap	175	0	0	0		0	0	0	0	0
209	1	247	321	-1	459	145	6.4	29	ABarappppp	260	1035	0	0		0	0	0	0	0
210	1	256	81	-1	541	238	9.7	30	ABaraaapap	182	0	0	0		0	0	0	0	0
211	1	152	198	-1	270	363	5.7	29	ABplpppaaa	251	328	0	0		0	0	0	0	0
212	1	279	130	-1	360	83	13.8	29	ABpraapppp	285	0	0	0		0	0	0	0	0
213	1	117	54	-1	439	198	3.6	28	ABarappaap	163	0	0	0		0	0	0	0	0
214	1	319	184	-1	425	260	19.2	27	Ealaa	273	211	0	0		0	0	0	0	0
215	1	253	11	-1	485	145	8.8	30	ABprpaaaaa	281	1707	0	0		0	0	0	0	0
216	1	118	242	-1	475	374	21.1	31	ABplaapapp	475	0	0	0		0	0	0	0	0
217	1	323	140	-1	479	322	21.6	25	ABplaaapaa	320	0	0	0		0	0	0	0	0
218	1	80	220	-1	430	391	8.6	30	ABplpaaaap	302	-753	0	0		0	0	0	0	0
219	1	57	311	-1	437	374	15.8	28	ABplpaappa	215	0	0	0		0	0	0	0	0
220	1	335	360	-1	192	170	3.9	23	ABprpppapp	-3	0	0	0		0	0	0	0	0
221	1	165	37	-1	578	255	13.3	27	ABaraapaaa	-16	0	0	0		0	0	0	0	0
222	1	6	351	-1	510	104	14.5	31	ABpraaaapp	285	0	0	0		0	0	0	0	0
223	1	236	312	-1	452	288	9.2	28	ABalpappppa	216	484	0	0		0	0	0	0	0
224	1	95	95	-1	451	351	22.6	33	ABplaaapap	286	435	0	0		0	0	0	0	0
225	1	284	309	-1	321	79	14.3	29	ABprapaapp	272	-272	0	0		0	0	0	0	0
226	1	216	206	-1	233	102	13.4	28	ABprappapp	280	-84	0	0		0	0	0	0	0
227	1	110	50	-1	344	374	20.7	29	ABplapaapa	295	987	0	0		0	0	0	0	0
228	1	347	80	-1	292	340	5.3	27	ABplppppaa	231	880	0	0		0	0	0	0	0
229	1	139	300	-1	497	350	3.7	29	ABalppapap	312	0	0	0		0	0	0	0	0
230	1	58	79	-1	619	189	9.8	27	ABalaapaaa	257	-489	0	0		0	0	0	0	0
231	1	22	274	-1	418	164	22.6	31	ABarpapppa	289	966	0	0		0	0	0	0	0
232	1	266	99	-1	417	398	19.3	31	ABplaappap	315	-752	0	0		0	0	0	0	0
233	1	297	264	-1	538	168	5.2	29	ABarapppaa	246	-246	0	0		0	0	0	0	0
234	1	240	328	-1	394	193	3.6	31	ABprpappaa	287	731	0	0		0	0	0	0	0
235	1	322	251	-1	470	403	14.6	29	ABplpaapap	285	-91	0	0		0	0	0	0	0
236	1	176	244	-1	381	144	15.7	31	Dpaa	238	-701	0	0		0	0	0	0	0
237	1	140	77	-1	155	169	11.1	28	ABprapappp	277	-616	0	0		0	0	0	0	0
238	1	11	262	-1	359	256	13.3	31	Ealpa	275	131	0	0		0	0	0	0	0
239	1	153	132	-1	509	183	17.2	28	MSppappa	37	0	0	0		0	0	0	0	0
240	1	15	345	-1	582	206	20.8	28	ABarpapaaa	434	0	0	0		0	0	0	0	0
241	1	302	190	-1	153	273	20.5	40	Caaap	401	334	0	0		0	0	0	0	0
242	1	286	29	-1	463	298	22.8	31	ABplaaaapp	176	0	0	0		0	0	0	0	0
243	1	142	232	-1	447	114	7.2	30	ABprpaaaap	278	-611	0	0		0	0	0	0	0
244	1	144	265	-1	392	153	10.8	29	MSpppap	-69	0	0	0		0	0	0	0	0
245	1	227	83	-1	242	208	13.5	32	Eprpa	268	-71	0	0		0	0	0	0	0
246	1	204	90	-1	625	183	12.6	33	ABalaaappl	281	213	0	0		0	0	0	0	0
247	1	79	236	-1	134	210	15.4	38	Cpapa	384	-215	0	0		0	0	0	0	0
248	1	76	269	-1	501	169	6.3	29	ABarappppa	277	73	0	0		0	0	0	0	0
249	1	267	299	-1	252	123	21.1	38	ABarppppa	381	4	0	0		0	0	0	0	0
250	1	37	137	-1	348	398	15.8	30	ABplaapppp	299	-47	0	0		0	0	0	0	0
251	1	167	71	-1	281	175	23.1	34	ABarpppapp	337	367	0	0		0	0	0	0	0
252	1	296	26	-1	519	146	18.7	30	ABpraapapa	271	-779	0	0		0	0	0	0	0
253	1	14	185	-1	435	360	19.2	28	ABalppppppp	275	904	0	0		0	0	0	0	0
254	1	105	122	-1	202	240	11.5	30	Eprpp	260	-449	0	0		0	0	0	0	0
255	1	221	271	-1	400	220	5.4	27	ABarapapppp	225	472	0	0		0	0	0	0	0
256	1	265	40	-1	361	346	13.5	30	Daaa	270	401	0	0		0	0	0	0	0
257	1	98	168	-1	312	104	7.6	28	ABprppappa	268	-55	0	0		0	0	0	0	0
258	1	97	13	-1	428	89	12.5	30	ABprpaappp	303	449	0	0		0	0	0	0	0
259	1	185	354	-1	523	366	17.3	30	ABalppppap	276	1067	0	0		0	0	0	0	0
260	1	78	238	-1	180	292	8.1	29	Capppp	288	-217	0	0		0	0	0	0	0
261	1	128	166	-1	170	153	16.5	35	ABarppppp	256	0	0	0		0	0	0	0	0
262	0	64	-1	-1	385	296	4.2	24		-21	0	0	0		0	0	0	0	0
263	1	4	323	-1	294	134	13.4	30	Cppaaa	294	161	0	0		0	0	0	0	0
264	1	215	35	-1	389	344	4.8	29	ABplpapapa	280	852	0	0		0	0	0	0	0
265	1	151	210	-1	403	294	8.3	28	ABalpappppp	251	1086	0	0		0	0	0	0	0
266	1	131	110	-1	376	316	17.5	29	MSappap	280	1081	0	0		0	0	0	0	0
267	1	65	346	-1	316	105	19.4	32	ABprapaaap	284	-43	0	0		0	0	0	0	0
268	1	277	211	-1	582	228	5.8	30	ABaraaaaap	278	-339	0	0		0	0	0	0	0
269	1	138	310	-1	426	341	13.0	26	MSapappa	233	-904	0	0		0	0	0	0	0
270	1	303	93	-1	494	239	7.8	28	ABarapaapp	-127	0	0	0		0	0	0	0	0
271	1	188	25	-1	460	209	13.7	32	MSpaapap	160	0	0	0		0	0	0	0	0
272	1	29	231	-1	555	184	17.9	27	ABalappppp	261	857	0	0		0	0	0	0	0
273	1	199	204	-1	310	376	8.6	28	ABplppappa	276	-405	0	0		0	0	0	0	0
274	1	289	116	-1	417	346	22.4	29	ABplaaappa	252	375	0	0		0	0	0	0	0
275	1	59	297	-1	531	380	8.4	31	ABalppaapp	288	60	0	0		0	0	0	0	0
276	1	96	225	-1	566	289	9.7	29	ABalpaapapa	260	639	0	0		0	0	0	0	0
277	1	245	353	-1	554	377	12.5	29	ABalpppaap	-202	0	0	0		0	0	0	0	0
278	1	331	219	-1	127	209	10.6	30	Cpappd	352	0	0	0		0	0	0	0	0
279	1	114	24	-1	272	88	13.8	28	ABprappaap	283	-199	0	0		0	0	0	0	0
280	1	83	284	-1	291	339	11.9	30	Capaaa	299	-989	0	0		0	0	0	0	0
281	1	312	247	-1	393	352	15.6	30	MSapppa	306	34	0	0		0	0	0	0	0
282	1	50	257	-1	420	159	6.5	28	ABprpapaaa	247	650	0	0		0	0	0	0	0
283	1	166	335	-1	190	317	12.8	29	Capppa	291	686	0	0		0	0	0	0	0
284	1	287	227	-1	281	385	16.4	30	ABplappaaa	304	424	0	0		0	0	0	0	0
285	1	123	19	-1	600	358	11.1	28	ABalppaaap	274	1158	0	0		0	0	0	0	0
286	1	67	221	-1	539	241	22.9	29	ABarpaaapa	287	620	0	0		0	0	0	0	0
287	1	260	49	-1	153	309	5.6	28	ABplappppp	269	146	0	0		0	0	0	0	0
288	1	300	44	167	339	127	16.2	31	Dppa	227	1435	0	0		0	0	0	0	0
289	1	175	202	-1	360	212	15.6	32	Earap	305	1158	0	0		0	0	0	0	0
290	1	231	215	-1	323	357	5.7	27	ABplppaapp	135	0	0	0		0	0	0	0	0
291	1	271	286	-1	508	330	16.4	27	MSapapaa	189	1	0	0		0	0	0	0	0
292	1	103	197	-1	334	309	14.4	33	Daap	293	-935	0	0		0	0	0	0	0
293	1	17	86	-1	350	337	9.8	29	MSaapppa	384	0	0	0		0	0	0	0	0
294	1	122	207	-1	329	161	22.9	30	ABarpppapa	302	536	0	0		0	0	0	0	0
295	1	178	193	-1	271	393	12.9	30	ABplappaap	340	0	0	0		0	0	0	0	0
296	1	225	259	-1	265	216	16.8	33	Eprap	320	503	0	0		0	0	0	0	0
297	1	275	174	-1	543	331	20.3	28	ABalapappp	271	644	0	0		0	0	0	0	0
298	1	211	258	-1	601	252	21.1	29	ABarpaaaaa	284	-10	0	0		0	0	0	0	0
299	1	52	175	-1	322	77	17.6	29	ABprapaapa	240	14	0	0		0	0	0	0	0
300	1	181	46	-1	630	245	17.7	28	ABalappapa	97	0	0	0		0	0	0	0	0
301	1	84	152	-1	238	203	4.1	31	ABprpapppp	292	-35	0	0		0	0	0	0	0
302	1	39	66	-1	210	122	17.5	30	ABprapapaa	271	1649	0	0		0	0	0	0	0
303	1	129	256	-1	589	228	18.9	29	ABalapppap	263	-319	0	0		0	0	0	0	0
304	1	237	228	-1	585	307	4.3	29	ABalpaappa	72	0	0	0		0	0	0	0	0
305	1	113	208	-1	241	146	14.6	31	Cppaap	243	698	0	0		0	0	0	0	0
306	1	243	68	-1	576	324	11.8	26	MSapaaaa	223	-587	0	0		0	0	0	0	0
307	1	145	223	-1	589	191	16.8	29	ABalappppa	-13	0	0	0		0	0	0	0	0
308	1	43	245	-1	325	276	22.7	32	ABarppaapa	316	439	0	0		0	0	0	0	0
309	1	189	85	-1	377	91	8.9	30	ABprppapaa	262	77	0	0		0	0	0	0	0
310	1	306	356	-1	378	117	9.7	22	ABprppaaap	36	0	0	0		0	0	0	0	0
311	1	315	313	-1	508	298	22.7	29	ABplaaaapa	243	83	0	0		0	0	0	0	0
312	1	173	199	-1	268	295	8.5	30	Capaap	231	-1402	0	0		0	0	0	0	0
313	1	307	144	-1	347	298	19.6	33	MSapppp	310	328	0	0		0	0	0	0	0
314	1	343	293	-1	212	169	8.1	30	Cppapp	251	573	0	0		0	0	0	0	0
315	1	34	329	-1	353	121	24.0	32	ABarpppaaa	326	-503	0	0		0	0	0	0	0
316	1	244	292	-1	120	278	9.7	32	Caappd	299	-323	0	0		0	0	0	0	0
317	1	169	324	-1	406	268	14.0	32	MSaapaap	302	-126	0	0		0	0	0	0	0
318	1	259	187	-1	155	339	8.2	27	ABplappppa	262	509	0	0		0	0	0	0	0
319	1	134	176	-1	216	368	18.8	31	ABplapapaa	282	-237	0	0		0	0	0	0	0
320	0	220	-1	-1	410	286	16.6	24		-149	0	0	0		0	0	0	0	0
321	1	281	316	-1	228	320	12.1	30	Cappap	300	-511	0	0		0	0	0	0	0
322	1	324	179	-1	266	307	17.5	33	Dapp	332	-57	0	0		0	0	0	0	0
323	1	348	109	-1	632	306	13.7	30	ABalapaaaa	-25	0	0	0		0	0	0	0	0
324	1	47	135	-1	132	297	16.2	35	Caapa	-42	0	0	0		0	0	0	0	0
325	1	163	341	-1	564	237	22.3	28	ABarpaaaap	291	0	0	0		0	0	0	0	0
326	1	183	289	-1	291	342	16.7	28	Dapap	241	156	0	0		0	0	0	0	0
327	1	171	308	-1	500	181	22.6	26	ABarpapapa	263	-1335	0	0		0	0	0	0	0
328	1	252	97	-1	459	170	16.5	27	MSppappp	306	0	0	0		0	0	0	0	0
329	1	238	260	-1	533	200	4.5	29	ABaraaappp	36	0	0	0		0	0	0	0	0
330	1	224	18	-1	209	202	8.1	29	Cpppaa	285	-301	0	0		0	0	0	0	0
331	1	200	88	-1	516	323	4.9	29	ABalpapaaa	278	0	0	0		0	0	0	0	0
332	1	309	320	-1	321	223	16.7	32	Epraa	323	-726	0	0		0	0	0	0	0
333	1	206	237	-1	197	284	4.2	29	ABplpppppp	267	107	0	0		0	0	0	0	0
334	1	111	33	-1	539	283	6.6	28	ABalpaaapa	60	0	0	0		0	0	0	0	0
335	1	217	268	-1	188	335	7.1	29	ABplapppap	289	-243	0	0		0	0	0	0	0
336	1	258	343	-1	249	378	18.2	30	ABplappapa	266	-482	0	0		0	0	0	0	0
337	1	229	216	-1	168	275	11.7	31	Eplpp	7	0	0	0		0	0	0	0	0
338	1	276	255	-1	488	190	8.8	25	MSppaapa	204	-234	0	0		0	0	0	0	0
339	1	208	17	-1	432	192	7.2	26	MSpppaaa	209	134	0	0		0	0	0	0	0
340	1	20	67	-1	575	174	11.3	24	ABalaappaa	25	0	0	0		0	0	0	0	0
341	1	272	129	-1	583	261	7.4	27	ABaraaaapa	223	456	0	0		0	0	0	0	0
342	1	352	270	-1	451	218	6.3	25	ABarapapppa	370	0	0	0		0	0	0	0	0
343	1	325	164	-1	296	164	18.1	35	Dppp	351	-106	0	0		0	0	0	0	0
344	1	162	145	-1	506	275	11.6	28	ABaraapapa	284	2026	0	0		0	0	0	0	0
345	1	157	151	-1	218	118	10.5	28	ABprapppaa	123	0	0	0		0	0	0	0	0
346	1	202	283	-1	286	207	12.9	33	Earpp	304	1092	0	0		0	0	0	0	0
347	1	198	177	-1	445	162	3.5	31	ABarappapa	-437	0	0	0		0	0	0	0	0
348	1	28	22	-1	301	118	22.5	31	ABarpppaap	310	-713	0	0		0	0	0	0	0
349	1	299	134	-1	490	223	11.3	28	ABaraapppa	275	1246	0	0		0	0	0	0	0
350	1	112	147	-1	341	90	8.4	28	ABprppapap	243	-351	0	0		0	0	0	0	0
351	1	45	278	-1	478	291	5.5	25	ABalpappapa	186	-1127	0	0		0	0	0	0	0
352	1	242	76	-1	283	325	22.4	31	ABarppaapp	308	98	0	0		0	0	0	0	0
353	1	60	294	-1	488	135	11.4	30	ABprpaapaa	-84	0	0	0		0	0	0	0	0
354	1	209	64	-1	554	155	11.1	27	ABalaappap	122	0	0	0		0	0	0	0	0
355	0	355	-1	-1	388	399	14.0	22		122	0	0	0		0	0	0	0	0
356	1	133	342	-1	618	264	13.4	24	ABalappaaa	350	0	0	0		0	0	0	0	0
357	1	193	350	-1	528	140	16.0	29	ABpraaapap	212	0	0	0		0	0	0	0	0
358	1	354	358	-1	596	185	9.1	29	ABalaapaap	156	0	0	0		0	0	0	0	0
359	0	75	-1	-1	556	363	9.1	22		68	0	0	0		0	0	0	0	0
360	1	183	340	-1	334	347	15.4	29	Dapaa	156	0	0	0		0	0	0	0	0
