# Supplementary material for: The AP-2 Transcription Factor APTF-2 Is Required for Neuroblast and Epidermal Morphogenesis in Caenorhabditis elegans Embryogenesis
Source: PLoS Genet. 2016 May 13;12(5):e1006048. doi: 10.1371/journal.pgen.1006048 (PMC4866721; doi:10.1371/journal.pgen.1006048)
Supplement: S4 Text — (ZIP) [file pgen.1006048.s032.zip › nuclei/t169-nuclei]

1	1	19	104	-1	393	310	23.4	33	ABplaaappp	313	85	0	0		0	0	0	0	0
2	1	83	349	-1	354	124	20.4	29	ABprapaaaa	183	0	0	0		0	0	0	0	0
3	1	96	297	-1	225	299	9.0	30	Capapp	298	-245	0	0		0	0	0	0	0
4	1	134	119	-1	394	360	8.4	29	ABplpapaap	402	0	0	0		0	0	0	0	0
5	1	103	259	-1	476	267	18.6	29	MSaaaapp	75	0	0	0		0	0	0	0	0
6	1	123	197	-1	570	290	5.3	29	ABalpaaaaa	263	992	0	0		0	0	0	0	0
7	1	55	309	-1	457	221	17.2	31	MSpaaapp	365	0	0	0		0	0	0	0	0
8	1	86	41	-1	473	396	10.9	27	ABplpaaapa	241	-164	0	0		0	0	0	0	0
9	1	145	1	-1	533	153	13.8	28	ABpraaapaa	36	0	0	0		0	0	0	0	0
10	1	125	211	-1	371	288	9.1	29	MSaapapp	259	122	0	0		0	0	0	0	0
11	1	215	248	-1	487	142	8.8	30	ABprpaaaaa	393	0	0	0		0	0	0	0	0
12	1	35	95	-1	216	266	14.3	32	Eplpa	309	457	0	0		0	0	0	0	0
13	1	258	128	-1	430	89	12.4	32	ABprpaappp	293	117	0	0		0	0	0	0	0
14	1	75	75	-1	575	318	21.6	30	ABplaapaaa	290	0	0	0		0	0	0	0	0
15	1	15	106	-1	348	125	7.6	28	ABprppaapa	252	361	0	0		0	0	0	0	0
16	1	156	271	-1	565	254	6.4	24	ABaraaaapp	322	0	0	0		0	0	0	0	0
17	1	339	330	-1	435	192	6.8	25	MSpppaaa	247	397	0	0		0	0	0	0	0
18	1	330	346	-1	214	198	8.3	29	Cpppaa	288	-60	0	0		0	0	0	0	0
19	1	285	21	-1	596	360	11.4	29	ABalppaaap	267	910	0	0		0	0	0	0	0
20	1	78	148	-1	363	362	6.7	27	ABplppaapa	244	231	0	0		0	0	0	0	0
21	1	37	43	-1	305	156	8.7	37	MSpappp	364	628	0	0		0	0	0	0	0
22	1	348	289	-1	303	116	22.5	31	ABarpppaap	319	244	0	0		0	0	0	0	0
23	1	197	183	-1	122	240	6.7	31	Cpappv	315	266	0	0		0	0	0	0	0
24	1	279	32	-1	273	87	14.0	28	ABprappaap	278	361	0	0		0	0	0	0	0
25	1	271	55	-1	459	210	13.5	32	MSpaapap	306	146	0	0		0	0	0	0	0
26	1	252	269	-1	519	144	19.3	30	ABpraapapa	254	-490	0	0		0	0	0	0	0
27	1	208	52	-1	569	264	17.4	31	MSaaaaap	182	0	0	0		0	0	0	0	0
28	1	20	10	-1	317	200	5.4	32	MSpappa	120	0	0	0		0	0	0	0	0
29	1	242	292	-1	459	297	22.9	31	ABplaaaapp	303	76	0	0		0	0	0	0	0
30	1	6	150	-1	454	332	11.6	28	MSapaapp	212	-176	0	0		0	0	0	0	0
31	1	14	81	-1	565	372	17.3	29	ABalapaapp	253	994	0	0		0	0	0	0	0
32	1	17	35	-1	598	276	11.4	30	ABalpaapaa	101	0	0	0		0	0	0	0	0
33	1	334	252	-1	543	293	6.6	29	ABalpaaapa	289	-434	0	0		0	0	0	0	0
34	1	205	170	-1	389	390	17.4	31	ABplaapppa	303	421	0	0		0	0	0	0	0
35	1	264	340	-1	393	346	4.8	28	ABplpapapa	284	923	0	0		0	0	0	0	0
36	1	11	112	-1	493	132	14.2	29	ABpraaappa	266	-161	0	0		0	0	0	0	0
37	1	221	131	-1	578	255	13.4	28	ABaraapaaa	224	0	0	0		0	0	0	0	0
38	1	100	213	-1	609	348	16.0	28	ABalapaaap	205	250	0	0		0	0	0	0	0
39	1	130	48	-1	571	284	22.7	28	ABplaaaaaa	235	0	0	0		0	0	0	0	0
40	1	256	285	-1	362	345	12.8	30	Daaa	194	-464	0	0		0	0	0	0	0
41	1	195	338	-1	581	355	8.3	29	ABalaaaarr	-92	0	0	0		0	0	0	0	0
42	1	74	332	-1	285	154	4.4	27	ABprppppaa	235	165	0	0		0	0	0	0	0
43	1	161	38	-1	529	220	17.5	32	MSpaaaap	325	0	0	0		0	0	0	0	0
44	1	288	315	-1	321	129	15.7	27	Dppap	241	813	0	0		0	0	0	0	0
45	1	31	322	-1	612	286	20.2	30	ABalappapp	-779	0	0	0		0	0	0	0	0
46	1	300	282	-1	631	247	17.5	29	ABalappapa	288	2	0	0		0	0	0	0	0
47	1	113	339	-1	435	127	18.7	28	ABpraaapppp	271	68	0	0		0	0	0	0	0
48	1	45	176	-1	191	123	13.7	27	ABprapapap	251	92	0	0		0	0	0	0	0
49	1	287	149	-1	155	308	5.7	28	ABplappppp	256	80	0	0		0	0	0	0	0
50	1	227	171	-1	345	375	20.7	29	ABplapaapa	285	-174	0	0		0	0	0	0	0
51	1	7	256	-1	620	314	17.2	24	ABalapapaa	219	960	0	0		0	0	0	0	0
52	1	4	127	-1	166	140	12.3	29	ABprapappa	273	804	0	0		0	0	0	0	0
53	1	10	58	-1	423	238	8.5	29	MSpapaaa	47	0	0	0		0	0	0	0	0
54	1	213	335	-1	442	198	3.4	28	ABarappaap	256	-55	0	0		0	0	0	0	0
55	1	95	319	-1	430	335	7.8	30	ABplpapaaa	279	1025	0	0		0	0	0	0	0
56	1	129	177	-1	271	104	7.8	30	ABprppappp	328	0	0	0		0	0	0	0	0
57	1	190	202	-1	381	260	5.9	25	MSpapapa	113	0	0	0		0	0	0	0	0
58	1	166	156	-1	402	115	8.6	28	ABprppaaaa	264	243	0	0		0	0	0	0	0
59	1	18	53	-1	363	396	10.6	28	ABplppapaa	275	-1024	0	0		0	0	0	0	0
60	1	164	254	-1	499	359	10.5	33	ABplpaaaaa	217	0	0	0		0	0	0	0	0
61	1	38	182	-1	167	215	7.2	27	Cppppa	270	-160	0	0		0	0	0	0	0
62	1	5	64	-1	472	325	6.0	28	ABalpapapa	279	882	0	0		0	0	0	0	0
63	1	187	270	-1	392	166	18.6	33	MSppppp	-34	0	0	0		0	0	0	0	0
64	1	354	3	-1	553	150	10.7	27	ABalaappap	278	204	0	0		0	0	0	0	0
65	1	56	217	-1	154	180	6.6	27	ABprappppp	276	-203	0	0		0	0	0	0	0
66	1	302	88	-1	207	120	17.5	30	ABprapapaa	72	0	0	0		0	0	0	0	0
67	1	340	203	-1	576	170	11.6	24	ABalaappaa	23	0	0	0		0	0	0	0	0
68	1	306	186	-1	577	324	12.0	26	MSapaaaa	32	0	0	0		0	0	0	0	0
69	1	172	320	-1	450	114	10.5	30	ABprpaaapa	286	-204	0	0		0	0	0	0	0
70	1	180	92	-1	465	137	21.5	34	ABarpappa	294	461	0	0		0	0	0	0	0
71	1	251	198	-1	281	174	22.9	33	ABarpppapp	334	678	0	0		0	0	0	0	0
72	1	126	294	-1	645	261	13.6	30	ABalaaapal	133	0	0	0		0	0	0	0	0
73	1	136	90	-1	511	362	19.5	33	ABplaapapa	322	796	0	0		0	0	0	0	0
74	1	91	194	-1	533	214	7.2	28	ABarapaapa	260	-171	0	0		0	0	0	0	0
75	1	137	238	-1	485	292	3.4	30	ABalpapaap	283	268	0	0		0	0	0	0	0
76	1	352	8	-1	286	325	23.1	30	ABarppaapp	289	95	0	0		0	0	0	0	0
77	1	237	249	-1	153	172	11.0	29	ABprapappp	660	0	0	0		0	0	0	0	0
78	1	79	306	-1	429	275	6.3	25	ABalpappapp	181	1065	0	0		0	0	0	0	0
79	1	230	16	-1	614	189	9.7	27	ABalaapaaa	219	-219	0	0		0	0	0	0	0
80	1	228	120	-1	294	342	5.2	27	ABplppppaa	243	252	0	0		0	0	0	0	0
81	1	210	97	-1	544	236	9.6	27	ABaraaapap	235	198	0	0		0	0	0	0	0
82	1	207	72	-1	527	223	13.5	31	ABaraappap	427	0	0	0		0	0	0	0	0
83	1	245	9	-1	245	201	13.7	32	Eprpa	235	-690	0	0		0	0	0	0	0
84	1	115	50	-1	462	178	22.5	28	ABarpapapp	251	-123	0	0		0	0	0	0	0
85	1	309	287	-1	375	89	8.8	30	ABprppapaa	275	703	0	0		0	0	0	0	0
86	1	293	113	-1	347	333	9.6	29	MSaapppa	283	436	0	0		0	0	0	0	0
87	1	32	49	-1	380	229	9.1	30	MSpapaap	96	0	0	0		0	0	0	0	0
88	1	331	206	-1	518	321	4.7	29	ABalpapaaa	454	0	0	0		0	0	0	0	0
89	1	70	80	-1	224	117	6.6	28	ABprpppaap	67	0	0	0		0	0	0	0	0
90	1	246	347	-1	624	178	13.1	33	ABalaaappl	251	-1034	0	0		0	0	0	0	0
91	1	140	204	-1	263	327	13.8	31	Cappaa	272	-808	0	0		0	0	0	0	0
92	1	67	237	-1	357	225	5.7	29	MSpapapp	298	-1085	0	0		0	0	0	0	0
93	1	270	121	180	494	236	8.1	27	ABarapaapp	226	472	0	0		0	0	0	0	0
94	1	124	22	-1	617	236	15.3	30	ABalapppaa	67	0	0	0		0	0	0	0	0
95	1	224	343	-1	451	352	22.4	31	ABplaaapap	269	116	0	0		0	0	0	0	0
96	1	85	102	-1	611	326	8.6	27	ABalaaaarl	303	0	0	0		0	0	0	0	0
97	1	328	56	-1	462	167	16.8	28	MSppappp	283	288	0	0		0	0	0	0	0
98	1	131	278	-1	540	324	13.0	28	MSapaaap	233	311	0	0		0	0	0	0	0
99	1	232	359	-1	416	396	19.3	32	ABplaappap	307	132	0	0		0	0	0	0	0
100	1	150	6	-1	568	144	15.5	30	ABalaapppp	418	0	0	0		0	0	0	0	0
101	1	122	45	-1	542	273	13.7	28	ABaraapaap	118	0	0	0		0	0	0	0	0
102	1	165	317	-1	253	251	13.3	33	Eplap	323	62	0	0		0	0	0	0	0
103	1	87	179	-1	614	257	8.5	29	ABaraaaaaa	146	0	0	0		0	0	0	0	0
104	1	186	223	-1	495	166	3.4	31	ABarapppap	296	-719	0	0		0	0	0	0	0
105	1	192	11	-1	495	213	14.3	27	MSpaapaa	160	0	0	0		0	0	0	0	0
106	1	66	126	-1	504	269	5.2	28	ABalpappaa	457	0	0	0		0	0	0	0	0
107	1	59	69	-1	540	146	8.0	29	ABpraaaaaa	275	-182	0	0		0	0	0	0	0
108	1	194	265	-1	493	316	10.6	25	MSapaapa	202	-140	0	0		0	0	0	0	0
109	1	323	26	-1	632	307	13.8	31	ABalapaaaa	312	-121	0	0		0	0	0	0	0
110	1	266	257	-1	375	313	17.0	28	MSappap	286	-259	0	0		0	0	0	0	0
111	1	189	355	-1	622	281	17.3	26	ABalappaap	40	0	0	0		0	0	0	0	0
112	1	47	288	-1	263	225	7.4	28	Z2	195	9	0	0		0	0	0	0	0
113	1	57	130	-1	347	293	6.6	31	MSaappa	359	0	0	0		0	0	0	0	0
114	1	92	188	-1	538	355	14.1	29	ABalppppaa	294	0	0	0		0	0	0	0	0
115	1	30	29	-1	456	308	16.9	29	MSappaa	207	0	0	0		0	0	0	0	0
116	1	274	125	-1	417	345	22.5	28	ABplaaappa	260	10	0	0		0	0	0	0	0
117	1	48	201	-1	427	91	9.5	28	ABprpaaapp	269	301	0	0		0	0	0	0	0
118	1	184	146	-1	309	94	11.2	29	ABprappaaa	125	0	0	0		0	0	0	0	0
119	1	69	33	-1	517	118	8.6	29	ABpraaaaap	247	-42	0	0		0	0	0	0	0
120	1	175	60	-1	483	282	9.1	29	ABalpapppa	-165	0	0	0		0	0	0	0	0
121	1	36	345	363	444	263	15.2	28	MSaaapp	280	152	0	0		0	0	0	0	0
122	1	254	174	-1	199	240	11.3	31	Eprpp	-44	0	0	0		0	0	0	0	0
123	1	173	196	-1	287	252	16.1	32	Eplaa	275	21	0	0		0	0	0	0	0
124	1	34	230	-1	310	306	8.1	29	MSaapppp	178	0	0	0		0	0	0	0	0
125	1	84	209	-1	501	351	7.5	29	ABalppappa	270	-88	0	0		0	0	0	0	0
126	1	52	147	-1	479	272	15.2	29	MSaaapap	271	174	0	0		0	0	0	0	0
127	1	138	93	-1	564	331	18.0	30	ABalapappa	470	0	0	0		0	0	0	0	0
128	1	188	300	-1	172	253	4.8	28	Cppppp	239	112	0	0		0	0	0	0	0
129	1	341	235	-1	583	264	7.6	28	ABaraaaapa	140	0	0	0		0	0	0	0	0
130	1	212	118	-1	361	81	14.0	29	ABpraapppp	960	0	0	0		0	0	0	0	0
131	1	139	326	-1	350	203	10.7	30	Earpa	271	1103	0	0		0	0	0	0	0
132	1	239	298	-1	511	180	17.0	28	MSppappa	221	35	0	0		0	0	0	0	0
133	1	22	284	-1	235	381	11.7	28	ABplappapp	458	0	0	0		0	0	0	0	0
134	1	349	153	-1	494	221	11.5	29	ABaraapppa	286	167	0	0		0	0	0	0	0
135	1	324	301	-1	131	298	16.1	36	Caapa	344	270	0	0		0	0	0	0	0
136	1	121	145	-1	587	166	15.0	28	ABalaapppa	251	705	0	0		0	0	0	0	0
137	1	250	67	-1	352	398	16.1	32	ABplaapppp	307	913	0	0		0	0	0	0	0
138	0	262	-1	-1	387	296	4.4	24		293	0	0	0		0	0	0	0	0
139	1	176	267	-1	511	298	7.6	28	ABalpaaapp	255	-463	0	0		0	0	0	0	0
140	1	217	116	-1	477	321	21.9	26	ABplaaapaa	-20	0	0	0		0	0	0	0	0
141	1	142	336	-1	384	228	22.4	33	ABarpaappp	317	987	0	0		0	0	0	0	0
142	1	149	200	-1	514	178	11.7	26	MSppapaa	251	134	0	0		0	0	0	0	0
143	1	41	229	-1	528	273	18.4	30	MSaaaapa	160	0	0	0		0	0	0	0	0
144	1	313	302	-1	348	295	19.5	33	MSapppp	330	732	0	0		0	0	0	0	0
145	1	344	57	-1	506	273	11.4	29	ABaraapapa	259	1725	0	0		0	0	0	0	0
146	1	204	39	-1	198	373	14.1	29	ABplapapap	-390	0	0	0		0	0	0	0	0
147	1	350	207	-1	338	88	8.7	28	ABprppapap	268	394	0	0		0	0	0	0	0
148	1	196	190	-1	577	337	5.6	30	ABalpaappp	277	-903	0	0		0	0	0	0	0
149	1	203	208	-1	395	188	9.7	28	MSpppaap	203	1088	0	0		0	0	0	0	0
150	1	163	144	-1	563	225	16.1	29	MSpaaaaa	274	155	0	0		0	0	0	0	0
151	1	345	30	-1	216	116	10.3	27	ABprapppaa	269	-189	0	0		0	0	0	0	0
152	1	301	279	-1	235	203	4.1	30	ABprpapppp	280	941	0	0		0	0	0	0	0
153	1	65	228	-1	381	140	22.6	31	ABarpapppp	304	136	0	0		0	0	0	0	0
154	1	171	164	-1	528	300	10.6	27	ABalpaapapp	265	-540	0	0		0	0	0	0	0
155	1	1	226	-1	435	290	11.6	30	MSaapaaa	64	0	0	0		0	0	0	0	0
156	1	64	221	-1	150	324	11.5	29	ABplapappp	289	821	0	0		0	0	0	0	0
157	0	200	-1	-1	590	147	11.6	23		195	370	0	0		0	0	0	0	0
158	1	23	341	-1	328	393	10.3	29	ABplppapap	255	23	0	0		0	0	0	0	0
159	1	198	31	-1	417	205	16.0	29	Earaa	296	-250	0	0		0	0	0	0	0
160	1	60	19	-1	490	366	15.3	30	ABalpppppa	-21	0	0	0		0	0	0	0	0
161	1	106	18	-1	164	150	8.8	26	ABprappppa	151	0	0	0		0	0	0	0	0
162	1	168	74	-1	397	297	12.1	26	MSaapapa	260	-598	0	0		0	0	0	0	0
163	1	12	251	-1	510	292	15.4	32	MSaaapaa	153	0	0	0		0	0	0	0	0
164	1	343	192	-1	296	163	18.4	34	Dppp	119	0	0	0		0	0	0	0	0
165	1	80	212	-1	258	337	9.7	29	Capapa	278	-435	0	0		0	0	0	0	0
166	1	261	303	-1	169	154	16.5	34	ABarppppp	346	-164	0	0		0	0	0	0	0
167	1	288	143	-1	355	123	16.7	27	Dppaa	200	175	0	0		0	0	0	0	0
168	1	257	313	-1	316	104	7.5	29	ABprppappa	273	-1451	0	0		0	0	0	0	0
169	1	114	296	-1	256	322	4.8	30	ABplppppap	253	149	0	0		0	0	0	0	0
170	1	147	12	-1	463	169	10.5	26	MSppaapp	249	-25	0	0		0	0	0	0	0
171	0	39	-1	-1	623	351	11.3	25		74	0	0	0		0	0	0	0	0
172	1	40	262	-1	311	357	21.7	36	ABarppapa	349	-256	0	0		0	0	0	0	0
173	1	141	108	-1	537	292	3.7	28	ABalpaaaap	279	-487	0	0		0	0	0	0	0
174	1	297	283	-1	542	329	20.1	30	ABalapappp	257	1228	0	0		0	0	0	0	0
175	1	299	178	-1	321	77	17.7	28	ABprapaapa	287	-927	0	0		0	0	0	0	0
176	1	319	273	-1	215	366	18.8	31	ABplapapaa	282	-234	0	0		0	0	0	0	0
177	1	347	293	-1	447	160	3.6	30	ABarappapa	282	187	0	0		0	0	0	0	0
178	1	89	318	-1	270	380	8.3	29	ABplppappp	264	633	0	0		0	0	0	0	0
179	1	322	63	281	268	306	17.4	33	Dapp	81	0	0	0		0	0	0	0	0
180	1	181	99	-1	504	239	18.5	27	MSpaaapa	242	-459	0	0		0	0	0	0	0
181	1	49	232	-1	594	288	15.1	28	MSaaaaaa	105	0	0	0		0	0	0	0	0
182	1	170	40	-1	514	118	11.4	32	ABpraaaapa	275	494	0	0		0	0	0	0	0
183	1	81	328	-1	494	130	17.6	31	ABpraapapp	-174	0	0	0		0	0	0	0	0
184	1	214	357	-1	426	253	18.0	28	Ealaa	146	-509	0	0		0	0	0	0	0
185	1	253	312	-1	435	358	19.2	29	ABalppppppp	267	40	0	0		0	0	0	0	0
186	1	151	103	-1	485	200	4.0	27	ABarappaaa	-5	0	0	0		0	0	0	0	0
187	1	318	86	-1	155	337	8.1	27	ABplappppa	248	420	0	0		0	0	0	0	0
188	1	135	225	-1	311	257	12.7	33	Ealpp	328	-484	0	0		0	0	0	0	0
189	1	68	54	-1	529	187	9.8	28	MSppaaap	221	57	0	0		0	0	0	0	0
190	1	241	44	-1	154	270	20.5	39	Caaap	375	141	0	0		0	0	0	0	0
191	1	50	123	-1	634	281	10.2	28	ABalaaaalp	234	132	0	0		0	0	0	0	0
192	1	201	14	-1	346	326	4.5	29	ABplpapapp	269	156	0	0		0	0	0	0	0
193	1	295	184	-1	272	391	13.1	29	ABplappaap	-101	0	0	0		0	0	0	0	0
194	1	13	34	-1	585	225	13.2	29	ABaraappaa	-56	0	0	0		0	0	0	0	0
195	1	105	5	-1	266	285	22.6	41	Caaaa	414	-471	0	0		0	0	0	0	0
196	1	99	25	-1	573	170	20.3	30	ABpraapaaa	-77	0	0	0		0	0	0	0	0
197	1	292	70	-1	329	305	14.7	31	Daap	306	-18	0	0		0	0	0	0	0
198	1	211	166	-1	271	362	5.8	28	ABplpppaaa	337	0	0	0		0	0	0	0	0
199	1	312	215	-1	271	295	8.6	30	Capaap	242	491	0	0		0	0	0	0	0
200	1	132	107	-1	620	319	11.2	31	ABalaaapar	275	360	0	0		0	0	0	0	0
201	0	320	-1	-1	413	288	16.6	24		185	-460	0	0		0	0	0	0	0
202	1	289	65	-1	359	214	15.4	33	Earap	332	-1202	0	0		0	0	0	0	0
203	1	62	111	-1	421	117	15.4	29	ABprpaappa	280	-782	0	0		0	0	0	0	0
204	1	273	277	-1	313	376	8.6	28	ABplppappa	234	384	0	0		0	0	0	0	0
205	1	144	160	-1	330	152	3.8	28	ABprpapapp	258	35	0	0		0	0	0	0	0
206	1	226	175	-1	231	100	13.3	28	ABprappapp	152	0	0	0		0	0	0	0	0
207	1	294	193	-1	330	158	23.1	31	ABarpppapa	288	1571	0	0		0	0	0	0	0
208	1	305	325	-1	243	143	14.8	31	Cppaap	313	55	0	0		0	0	0	0	0
209	1	27	15	-1	536	301	23.1	30	ABplaaaaap	65	0	0	0		0	0	0	0	0
210	1	265	115	-1	404	294	8.2	29	ABalpappppp	146	0	0	0		0	0	0	0	0
211	1	268	133	-1	585	232	6.2	30	ABaraaaaap	264	601	0	0		0	0	0	0	0
212	1	148	321	-1	419	310	4.0	32	ABplpappaa	317	1249	0	0		0	0	0	0	0
213	1	154	91	-1	576	385	12.4	29	ABalpppaaa	258	427	0	0		0	0	0	0	0
214	1	58	140	-1	409	102	20.2	32	ABpraappap	295	-542	0	0		0	0	0	0	0
215	1	290	329	-1	322	358	5.6	28	ABplppaapp	261	-485	0	0		0	0	0	0	0
216	1	337	154	-1	170	275	11.7	31	Eplpp	309	-38	0	0		0	0	0	0	0
217	1	44	137	-1	627	229	10.5	29	ABalaaaala	226	213	0	0		0	0	0	0	0
218	1	104	13	-1	583	230	9.8	28	ABaraaapaa	281	450	0	0		0	0	0	0	0
219	1	278	199	-1	130	207	10.6	30	Cpappd	306	1160	0	0		0	0	0	0	0
220	1	218	7	-1	427	390	8.6	30	ABplpaaaap	285	168	0	0		0	0	0	0	0
221	1	286	136	-1	535	241	22.5	29	ABarpaaapa	254	76	0	0		0	0	0	0	0
222	1	108	109	-1	464	262	11.7	29	ABaraapapp	285	1117	0	0		0	0	0	0	0
223	1	307	222	-1	596	193	16.9	29	ABalappppa	243	-13	0	0		0	0	0	0	0
224	1	117	101	-1	439	404	13.5	30	ABplpaappp	275	1241	0	0		0	0	0	0	0
225	1	276	82	-1	568	289	9.8	26	ABalpaapapa	265	1180	0	0		0	0	0	0	0
226	1	94	172	-1	464	208	8.6	27	ABarapappa	113	0	0	0		0	0	0	0	0
227	1	284	243	-1	282	385	16.3	31	ABplappaaa	276	-235	0	0		0	0	0	0	0
228	1	304	129	-1	589	307	4.6	29	ABalpaappa	256	-878	0	0		0	0	0	0	0
229	1	127	305	-1	210	247	4.6	29	Cpppap	265	-310	0	0		0	0	0	0	0
230	1	111	163	-1	354	185	3.4	30	ABprpappap	-290	0	0	0		0	0	0	0	0
231	1	272	290	-1	561	183	17.7	28	ABalappppp	42	0	0	0		0	0	0	0	0
232	1	243	255	-1	444	112	7.0	29	ABprpaaaap	272	-28	0	0		0	0	0	0	0
233	1	193	244	-1	312	130	4.8	27	ABprppaapp	267	1025	0	0		0	0	0	0	0
234	1	107	62	-1	452	94	16.7	27	ABpraappaa	-176	0	0	0		0	0	0	0	0
235	1	199	233	-1	264	96	17.4	30	ABprappapa	304	-839	0	0		0	0	0	0	0
236	1	247	139	-1	136	212	15.6	38	Cpapa	385	-24	0	0		0	0	0	0	0
237	1	333	187	-1	195	285	4.4	30	ABplpppppp	239	101	0	0		0	0	0	0	0
238	1	260	227	-1	179	292	8.1	30	Capppp	352	0	0	0		0	0	0	0	0
239	1	178	135	-1	439	246	4.5	30	ABarapapap	304	160	0	0		0	0	0	0	0
240	1	16	356	-1	572	216	4.3	30	ABaraaappa	247	-857	0	0		0	0	0	0	0
241	1	29	216	-1	376	161	4.1	28	ABprpapapa	253	-407	0	0		0	0	0	0	0
242	1	216	2	-1	476	371	20.6	32	ABplaapapp	427	0	0	0		0	0	0	0	0
243	1	63	220	-1	488	168	13.5	26	MSppapap	-49	0	0	0		0	0	0	0	0
244	1	236	247	-1	383	145	15.7	30	Dpaa	284	165	0	0		0	0	0	0	0
245	1	308	241	-1	326	275	22.8	33	ABarppaapa	328	-1142	0	0		0	0	0	0	0
246	1	118	258	-1	465	368	6.6	29	ABalppappp	263	-812	0	0		0	0	0	0	0
247	1	281	24	-1	396	349	15.4	32	MSapppa	308	816	0	0		0	0	0	0	0
248	1	53	42	-1	282	300	4.5	29	ABplpapppp	427	0	0	0		0	0	0	0	0
249	1	25	167	-1	535	357	5.5	28	ABalppapaa	274	312	0	0		0	0	0	0	0
250	1	8	4	-1	437	354	5.8	30	ABalpapapp	271	696	0	0		0	0	0	0	0
251	1	235	165	-1	471	403	14.6	28	ABplpaapap	259	-969	0	0		0	0	0	0	0
252	1	97	168	-1	595	321	18.0	33	ABalapapap	248	160	0	0		0	0	0	0	0
253	1	109	195	-1	222	186	21.5	29	Cpaaa	195	22	0	0		0	0	0	0	0
254	1	116	158	-1	253	176	5.6	28	ABprpppppa	618	0	0	0		0	0	0	0	0
255	1	338	59	-1	490	190	8.9	25	MSppaapa	203	709	0	0		0	0	0	0	0
256	1	303	138	-1	592	228	18.8	28	ABalapppap	304	0	0	0		0	0	0	0	0
257	1	282	191	-1	422	158	6.6	28	ABprpapaaa	260	335	0	0		0	0	0	0	0
258	1	298	291	-1	601	251	21.5	29	ABarpaaaaa	267	15	0	0		0	0	0	0	0
259	1	296	181	-1	263	213	17.3	33	Eprap	327	-375	0	0		0	0	0	0	0
260	1	329	323	-1	538	198	4.4	28	ABaraaappp	315	0	0	0		0	0	0	0	0
261	1	42	17	-1	440	378	11.4	31	ABplpaaapp	7	0	0	0		0	0	0	0	0
262	1	238	218	-1	359	261	13.5	32	Ealpa	270	769	0	0		0	0	0	0	0
263	1	101	94	-1	472	407	18.1	26	ABplaappaa	61	0	0	0		0	0	0	0	0
264	1	233	354	-1	538	164	4.9	28	ABarapppaa	280	-492	0	0		0	0	0	0	0
265	1	244	76	280	393	150	10.7	30	MSpppap	226	0	0	0		0	0	0	0	0
266	1	76	295	-1	185	198	5.0	29	ABprpppppp	283	202	0	0		0	0	0	0	0
267	1	88	169	-1	497	256	22.6	31	ABarpaapaa	403	0	0	0		0	0	0	0	0
268	1	335	173	-1	189	335	7.3	28	ABplapppap	250	-1675	0	0		0	0	0	0	0
269	1	248	299	-1	502	168	6.4	30	ABarappppa	31	0	0	0		0	0	0	0	0
270	1	342	214	-1	454	216	6.2	25	ABarapapppa	222	387	0	0		0	0	0	0	0
271	1	255	142	-1	403	221	4.9	27	ABarapapppp	261	154	0	0		0	0	0	0	0
272	1	177	141	-1	535	162	20.6	34	ABpraapaap	424	0	0	0		0	0	0	0	0
273	1	82	250	-1	346	225	21.8	30	ABarppaaap	-154	0	0	0		0	0	0	0	0
274	1	231	96	-1	418	160	22.6	31	ABarpapppa	281	360	0	0		0	0	0	0	0
275	1	51	84	-1	248	157	11.7	31	Cppapa	301	-22	0	0		0	0	0	0	0
276	1	93	210	-1	522	383	12.3	28	ABalpppapa	110	0	0	0		0	0	0	0	0
277	1	90	114	-1	321	312	3.9	29	ABplpapppa	105	0	0	0		0	0	0	0	0
278	1	351	73	-1	479	287	5.8	26	ABalpappapa	195	-175	0	0		0	0	0	0	0
279	1	182	239	-1	589	365	15.1	30	ABalapaapa	218	0	0	0		0	0	0	0	0
280	1	61	152	-1	573	159	7.7	29	ABalaapapp	278	-159	0	0		0	0	0	0	0
281	1	120	234	-1	537	233	4.3	27	ABarapaaaa	266	613	0	0		0	0	0	0	0
282	1	43	117	-1	480	236	4.5	29	ABarapapaa	275	-1741	0	0		0	0	0	0	0
283	1	346	333	-1	291	204	12.9	33	Earpp	331	891	0	0		0	0	0	0	0
284	1	280	240	-1	296	340	12.1	30	Capaaa	296	-72	0	0		0	0	0	0	0
285	1	162	134	-1	137	275	4.9	29	Caappv	265	-191	0	0		0	0	0	0	0
286	1	291	79	-1	508	330	15.9	27	MSapapaa	201	625	0	0		0	0	0	0	0
287	1	98	151	-1	518	400	15.6	29	ABalpppapp	247	33	0	0		0	0	0	0	0
288	1	21	155	-1	460	108	13.3	28	ABprpaapap	70	0	0	0		0	0	0	0	0
289	1	326	83	-1	286	342	16.6	28	Dapap	214	155	0	0		0	0	0	0	0
290	1	183	185	-1	166	354	14.2	28	ABplapappa	262	-105	0	0		0	0	0	0	0
291	1	153	189	-1	523	346	22.7	33	ABplaapaap	100	0	0	0		0	0	0	0	0
292	1	316	68	-1	122	275	9.7	33	Caappd	334	-298	0	0		0	0	0	0	0
293	1	314	100	-1	216	166	8.5	29	Cppapp	257	-55	0	0		0	0	0	0	0
294	1	353	23	-1	491	137	11.2	29	ABprpaapaa	234	0	0	0		0	0	0	0	0
295	1	206	344	-1	339	165	14.2	31	Dpap	298	-923	0	0		0	0	0	0	0
296	1	9	110	-1	196	137	7.9	28	ABprapppap	259	125	0	0		0	0	0	0	0
297	1	275	337	-1	523	381	8.5	31	ABalppaapp	288	-583	0	0		0	0	0	0	0
298	1	174	266	-1	396	386	11.3	29	ABplppaaaa	255	1748	0	0		0	0	0	0	0
299	1	249	276	-1	254	123	21.2	38	ABarppppa	374	752	0	0		0	0	0	0	0
300	1	229	124	-1	498	345	3.8	29	ABalppapap	157	0	0	0		0	0	0	0	0
301	0	359	-1	-1	551	366	9.0	23		203	115	0	0		0	0	0	0	0
302	1	157	161	-1	463	232	23.1	32	ABarpaapap	325	284	0	0		0	0	0	0	0
303	1	71	87	-1	428	152	13.4	34	MSppppa	-100	0	0	0		0	0	0	0	0
304	1	152	311	-1	197	326	19.6	36	ABarppapp	339	-176	0	0		0	0	0	0	0
305	1	185	71	-1	417	326	17.1	27	MSapappp	258	44	0	0		0	0	0	0	0
306	1	54	253	-1	236	285	5.5	27	ABplpppppa	85	0	0	0		0	0	0	0	0
307	1	72	314	-1	475	375	17.9	27	ABalppppppa	257	809	0	0		0	0	0	0	0
308	1	327	334	-1	500	183	22.4	28	ABarpapapa	-203	0	0	0		0	0	0	0	0
309	1	225	89	-1	324	78	14.4	30	ABprapaapp	378	0	0	0		0	0	0	0	0
310	1	269	307	-1	423	338	13.1	27	MSapappa	347	0	0	0		0	0	0	0	0
311	1	219	98	-1	439	372	16.2	28	ABplpaappa	267	-133	0	0		0	0	0	0	0
312	1	223	47	-1	453	283	8.7	27	ABalpappppa	246	800	0	0		0	0	0	0	0
313	1	311	122	-1	505	297	22.5	29	ABplaaaapa	86	0	0	0		0	0	0	0	0
314	1	73	268	-1	208	359	9.6	28	ABplapppaa	280	-421	0	0		0	0	0	0	0
315	1	146	105	-1	225	365	6.5	28	ABplpppaap	264	0	0	0		0	0	0	0	0
316	1	321	286	-1	228	319	12.4	30	Cappap	107	0	0	0		0	0	0	0	0
317	1	110	304	-1	403	127	4.7	31	ABarappapp	295	-1064	0	0		0	0	0	0	0
318	1	133	51	-1	462	337	14.6	26	MSapapap	261	1417	0	0		0	0	0	0	0
319	1	28	261	-1	288	194	3.3	29	ABprpapppa	102	0	0	0		0	0	0	0	0
320	1	332	324	-1	320	220	16.5	33	Epraa	326	-670	0	0		0	0	0	0	0
321	1	209	274	-1	460	145	6.4	29	ABarappppp	276	967	0	0		0	0	0	0	0
322	1	179	157	-1	627	203	14.2	31	ABalaaappr	241	0	0	0		0	0	0	0	0
323	1	263	242	-1	293	131	13.5	31	Cppaaa	262	704	0	0		0	0	0	0	0
324	1	317	348	-1	408	263	13.6	31	MSaapaap	283	503	0	0		0	0	0	0	0
325	1	46	205	-1	542	195	22.6	29	ABarpapaap	253	1079	0	0		0	0	0	0	0
326	1	119	264	-1	441	214	10.8	30	ABaraapppp	-91	0	0	0		0	0	0	0	0
327	1	143	342	-1	309	387	18.7	30	ABplapaapp	281	-194	0	0		0	0	0	0	0
328	1	234	245	-1	395	194	3.5	31	ABprpappaa	309	-220	0	0		0	0	0	0	0
329	1	315	236	-1	355	121	23.5	33	ABarpppaaa	301	135	0	0		0	0	0	0	0
330	1	167	37	-1	560	189	9.5	27	MSppaaaa	238	-48	0	0		0	0	0	0	0
331	1	24	46	-1	211	152	4.2	31	ABprpppapa	58	0	0	0		0	0	0	0	0
332	1	160	132	-1	513	234	3.3	25	ABarapaaap	230	732	0	0		0	0	0	0	0
333	1	155	66	-1	424	224	22.0	32	ABarpaappa	316	127	0	0		0	0	0	0	0
334	1	128	27	-1	390	90	16.0	30	ABpraapppa	-214	0	0	0		0	0	0	0	0
335	1	283	28	-1	192	316	13.1	30	Capppa	254	963	0	0		0	0	0	0	0
336	1	191	85	-1	364	251	16.9	32	Ealap	312	-452	0	0		0	0	0	0	0
337	0	355	-1	-1	390	402	14.0	22		516	0	0	0		0	0	0	0	0
338	1	202	331	-1	254	140	5.5	29	ABprppppap	296	0	0	0		0	0	0	0	0
339	1	3	361	-1	283	121	6.0	22	ABprpppaaa	148	-228	0	0		0	0	0	0	0
340	1	360	77	-1	337	348	15.4	29	Dapaa	222	-184	0	0		0	0	0	0	0
341	1	325	263	-1	561	242	21.8	26	ABarpaaaap	217	12	0	0		0	0	0	0	0
342	1	356	358	-1	619	265	13.7	24	ABalappaaa	205	360	0	0		0	0	0	0	0
343	1	336	272	-1	249	373	18.6	31	ABplappapa	259	1088	0	0		0	0	0	0	0
344	1	112	36	-1	373	145	6.5	30	ABprpapaap	279	525	0	0		0	0	0	0	0
345	1	240	231	-1	583	208	20.8	27	ABarpapaaa	-229	0	0	0		0	0	0	0	0
346	1	267	224	-1	315	103	19.5	31	ABprapaaap	306	0	0	0		0	0	0	0	0
347	1	158	219	-1	219	330	4.9	32	ABplpppapa	198	-593	0	0		0	0	0	0	0
348	1	77	260	-1	367	285	23.1	29	ABarppaaaa	249	-413	0	0		0	0	0	0	0
349	1	33	316	-1	174	196	21.2	39	Cpaap	390	7	0	0		0	0	0	0	0
350	1	357	159	-1	531	137	16.4	30	ABpraaapap	287	-900	0	0		0	0	0	0	0
351	1	222	78	-1	512	102	14.6	31	ABpraaaapp	-29	0	0	0		0	0	0	0	0
352	1	102	20	-1	386	326	20.4	28	ABplapaaaa	137	0	0	0		0	0	0	0	0
353	1	277	162	-1	554	379	12.9	29	ABalpppaap	126	0	0	0		0	0	0	0	0
354	1	259	353	-1	520	367	17.4	30	ABalppppap	123	0	0	0		0	0	0	0	0
355	1	26	308	-1	506	217	22.2	27	ABarpaaapp	63	0	0	0		0	0	0	0	0
356	1	310	-1	-1	377	115	10.2	22	ABprppaaap	68	0	0	0		0	0	0	0	0
357	1	169	364	-1	495	362	13.2	30	ABplpaapaa	-92	0	0	0		0	0	0	0	0
358	1	358	310	-1	596	179	9.0	31	ABalaapaap	430	0	0	0		0	0	0	0	0
359	1	2	275	-1	367	346	19.4	27	ABplapaaap	267	0	0	0		0	0	0	0	0
360	1	220	360	-1	191	171	3.4	22	ABprpppapp	264	0	0	0		0	0	0	0	0
361	1	159	352	-1	462	140	15.6	26	ABpraaapppa	101	0	0	0		0	0	0	0	0
