# Supplementary material for: The AP-2 Transcription Factor APTF-2 Is Required for Neuroblast and Epidermal Morphogenesis in Caenorhabditis elegans Embryogenesis
Source: PLoS Genet. 2016 May 13;12(5):e1006048. doi: 10.1371/journal.pgen.1006048 (PMC4866721; doi:10.1371/journal.pgen.1006048)
Supplement: S4 Text — (ZIP) [file pgen.1006048.s032.zip › nuclei/t170-nuclei]

1	1	9	122	-1	532	155	13.7	29	ABpraaapaa	-230	0	0	0		0	0	0	0	0
2	1	242	3	-1	479	376	20.6	31	ABplaapapp	277	101	0	0		0	0	0	0	0
3	1	64	112	-1	556	153	10.6	28	ABalaappap	249	1113	0	0		0	0	0	0	0
4	1	250	258	-1	438	358	5.7	30	ABalpapapp	241	1035	0	0		0	0	0	0	0
5	1	195	280	-1	269	286	22.7	41	Caaaa	410	126	0	0		0	0	0	0	0
6	1	100	335	-1	568	145	15.4	30	ABalaapppp	110	0	0	0		0	0	0	0	0
7	1	220	21	-1	429	394	8.9	30	ABplpaaaap	172	0	0	0		0	0	0	0	0
8	1	76	163	-1	288	327	22.8	30	ABarppaapp	286	480	0	0		0	0	0	0	0
9	1	83	343	-1	244	205	13.6	31	Eprpa	319	67	0	0		0	0	0	0	0
10	1	28	95	-1	317	199	5.3	33	MSpappa	139	0	0	0		0	0	0	0	0
11	1	105	55	-1	491	218	14.4	29	MSpaapaa	127	0	0	0		0	0	0	0	0
12	1	170	330	-1	463	170	10.3	26	MSppaapp	265	523	0	0		0	0	0	0	0
13	1	218	51	-1	586	233	10.2	28	ABaraaapaa	333	0	0	0		0	0	0	0	0
14	1	192	256	-1	350	331	4.6	28	ABplpapapp	244	-771	0	0		0	0	0	0	0
15	1	209	77	-1	532	300	23.1	30	ABplaaaaap	299	448	0	0		0	0	0	0	0
16	1	79	66	-1	614	192	9.8	27	ABalaapaaa	238	-57	0	0		0	0	0	0	0
17	1	261	123	-1	442	382	11.5	31	ABplpaaapp	256	-8	0	0		0	0	0	0	0
18	1	161	116	-1	159	150	8.7	27	ABprappppa	451	0	0	0		0	0	0	0	0
19	1	160	92	-1	491	367	15.0	31	ABalpppppa	81	0	0	0		0	0	0	0	0
20	1	352	322	-1	383	324	20.5	30	ABplapaaaa	293	-814	0	0		0	0	0	0	0
21	1	19	270	-1	595	355	11.7	28	ABalppaaap	265	-14	0	0		0	0	0	0	0
22	1	94	303	-1	615	240	15.4	29	ABalapppaa	220	-553	0	0		0	0	0	0	0
23	1	294	333	-1	489	137	10.7	29	ABprpaapaa	226	0	0	0		0	0	0	0	0
24	1	247	300	-1	398	352	15.1	31	MSapppa	280	200	0	0		0	0	0	0	0
25	1	196	190	-1	576	167	19.8	29	ABpraapaaa	-63	0	0	0		0	0	0	0	0
26	1	109	60	-1	628	311	14.4	30	ABalapaaaa	262	0	0	0		0	0	0	0	0
27	1	334	241	-1	392	91	15.6	29	ABpraapppa	80	0	0	0		0	0	0	0	0
28	1	335	119	-1	191	317	13.2	30	Capppa	262	1278	0	0		0	0	0	0	0
29	1	115	319	-1	454	309	16.8	29	MSappaa	283	-418	0	0		0	0	0	0	0
30	1	151	139	-1	210	122	10.3	27	ABprapppaa	479	0	0	0		0	0	0	0	0
31	1	159	102	-1	414	206	15.8	29	Earaa	263	362	0	0		0	0	0	0	0
32	1	24	147	-1	274	90	14.1	29	ABprappaap	283	1283	0	0		0	0	0	0	0
33	1	119	100	-1	517	122	8.5	29	ABpraaaaap	11	0	0	0		0	0	0	0	0
34	1	194	17	-1	582	227	13.5	29	ABaraappaa	249	887	0	0		0	0	0	0	0
35	1	32	175	-1	604	277	11.5	30	ABalpaapaa	102	0	0	0		0	0	0	0	0
36	1	344	225	-1	374	143	6.5	29	ABprpapaap	298	451	0	0		0	0	0	0	0
37	1	330	180	-1	562	193	9.5	27	MSppaaaa	289	0	0	0		0	0	0	0	0
38	1	43	213	-1	526	222	17.5	31	MSpaaaap	193	0	0	0		0	0	0	0	0
39	1	146	96	-1	199	373	14.4	28	ABplapapap	280	-15	0	0		0	0	0	0	0
40	1	182	274	-1	512	120	11.4	32	ABpraaaapa	280	806	0	0		0	0	0	0	0
41	1	8	75	-1	475	396	10.5	27	ABplpaaapa	236	147	0	0		0	0	0	0	0
42	1	248	131	-1	286	306	4.5	28	ABplpapppp	258	-801	0	0		0	0	0	0	0
43	1	21	20	-1	301	161	8.7	36	MSpappp	-44	0	0	0		0	0	0	0	0
44	1	190	223	-1	154	271	20.5	38	Caaap	381	1060	0	0		0	0	0	0	0
45	1	101	68	-1	542	277	14.0	29	ABaraapaap	95	0	0	0		0	0	0	0	0
46	1	331	107	-1	215	156	4.4	30	ABprpppapa	281	1045	0	0		0	0	0	0	0
47	1	312	169	-1	456	285	8.6	27	ABalpappppa	235	-116	0	0		0	0	0	0	0
48	1	39	23	-1	566	281	23.2	30	ABplaaaaaa	-60	0	0	0		0	0	0	0	0
49	1	87	31	-1	378	229	8.8	31	MSpapaap	293	162	0	0		0	0	0	0	0
50	1	84	275	-1	459	180	22.7	29	ABarpapapp	267	175	0	0		0	0	0	0	0
51	1	318	323	-1	461	338	14.5	27	MSapapap	243	-518	0	0		0	0	0	0	0
52	1	27	229	278	565	267	17.7	33	MSaaaaap	194	-765	0	0		0	0	0	0	0
53	1	59	352	-1	362	400	10.8	29	ABplppapaa	271	-1266	0	0		0	0	0	0	0
54	1	189	314	-1	530	190	10.4	27	MSppaaap	265	888	0	0		0	0	0	0	0
55	1	25	267	-1	455	212	13.4	32	MSpaapap	147	0	0	0		0	0	0	0	0
56	1	97	238	-1	461	171	17.1	28	MSppappp	246	240	0	0		0	0	0	0	0
57	1	145	239	-1	508	273	11.2	29	ABaraapapa	-122	0	0	0		0	0	0	0	0
58	1	53	104	-1	421	239	8.6	30	MSpapaaa	-70	0	0	0		0	0	0	0	0
59	1	255	288	-1	489	197	9.0	25	MSppaapa	206	82	0	0		0	0	0	0	0
60	1	120	178	-1	483	283	9.0	31	ABalpapppa	233	462	0	0		0	0	0	0	0
61	0	201	-1	-1	406	287	16.8	24		196	162	0	0		0	0	0	0	0
62	1	234	19	-1	449	98	16.6	27	ABpraappaa	229	0	0	0		0	0	0	0	0
63	1	179	276	-1	276	310	17.6	31	Dappa	252	1347	0	0		0	0	0	0	0
64	1	62	135	-1	474	322	6.1	28	ABalpapapa	94	0	0	0		0	0	0	0	0
65	1	202	353	-1	358	215	15.4	33	Earap	335	377	0	0		0	0	0	0	0
66	1	333	285	-1	424	224	21.7	31	ABarpaappa	291	226	0	0		0	0	0	0	0
67	1	137	56	-1	350	398	16.4	31	ABplaapppp	19	0	0	0		0	0	0	0	0
68	1	292	326	-1	123	280	9.7	33	Caappd	334	-687	0	0		0	0	0	0	0
69	1	107	262	-1	538	150	8.2	28	ABpraaaaaa	78	0	0	0		0	0	0	0	0
70	1	197	168	-1	327	311	15.3	33	Daap	326	593	0	0		0	0	0	0	0
71	1	305	324	-1	419	328	17.3	27	MSapappp	272	-721	0	0		0	0	0	0	0
72	1	82	37	-1	523	226	13.6	30	ABaraappap	253	115	0	0		0	0	0	0	0
73	1	278	249	-1	477	286	5.9	25	ABalpappapa	241	1102	0	0		0	0	0	0	0
74	1	162	64	-1	398	295	11.7	26	MSaapapa	251	114	0	0		0	0	0	0	0
75	1	14	57	-1	571	321	21.7	30	ABplaapaaa	-24	0	0	0		0	0	0	0	0
76	1	265	203	-1	398	138	10.4	27	MSpppapa	203	-75	0	0		0	0	0	0	0
77	1	340	363	-1	335	349	15.4	29	Dapaa	290	536	0	0		0	0	0	0	0
78	1	351	39	-1	516	109	14.6	31	ABpraaaapp	-31	0	0	0		0	0	0	0	0
79	1	286	101	-1	506	333	15.9	26	MSapapaa	200	-6	0	0		0	0	0	0	0
80	1	89	144	-1	220	118	6.8	28	ABprpppaap	256	1005	0	0		0	0	0	0	0
81	1	31	46	-1	565	374	17.2	28	ABalapaapp	279	-280	0	0		0	0	0	0	0
82	1	225	159	-1	571	293	9.8	25	ABalpaapapa	259	1079	0	0		0	0	0	0	0
83	1	289	244	-1	285	344	16.5	29	Dapap	240	470	0	0		0	0	0	0	0
84	1	275	337	-1	244	155	11.8	30	Cppapa	296	-910	0	0		0	0	0	0	0
85	1	336	5	-1	360	252	16.5	32	Ealap	272	1352	0	0		0	0	0	0	0
86	1	187	228	-1	159	344	8.1	27	ABplappppa	155	0	0	0		0	0	0	0	0
87	1	303	1	-1	427	152	12.7	33	MSppppa	357	0	0	0		0	0	0	0	0
88	1	66	174	-1	206	121	17.6	30	ABprapapaa	286	701	0	0		0	0	0	0	0
89	1	309	98	-1	325	81	14.5	29	ABprapaapp	262	431	0	0		0	0	0	0	0
90	1	73	260	-1	511	360	19.5	31	ABplaapapa	170	0	0	0		0	0	0	0	0
91	1	213	132	-1	577	384	12.1	30	ABalpppaaa	257	-60	0	0		0	0	0	0	0
92	1	70	29	89	459	136	21.4	34	ABarpappa	104	0	0	0		0	0	0	0	0
93	1	127	183	-1	562	335	18.3	29	ABalapappa	277	867	0	0		0	0	0	0	0
94	1	263	233	-1	471	408	18.2	26	ABplaappaa	254	-838	0	0		0	0	0	0	0
95	1	12	361	-1	214	266	14.1	32	Eplpa	327	360	0	0		0	0	0	0	0
96	1	274	80	-1	415	157	22.6	30	ABarpapppa	306	343	0	0		0	0	0	0	0
97	1	81	76	340	545	241	9.6	32	ABaraaapap	180	0	0	0		0	0	0	0	0
98	1	311	48	-1	444	371	16.0	28	ABplpaappa	284	45	0	0		0	0	0	0	0
99	1	180	273	-1	499	242	18.6	27	MSpaaapa	72	0	0	0		0	0	0	0	0
100	1	293	43	-1	219	166	9.0	29	Cppapp	238	610	0	0		0	0	0	0	0
101	1	224	146	-1	440	408	13.4	30	ABplpaappp	335	0	0	0		0	0	0	0	0
102	1	96	65	-1	611	329	8.7	27	ABalaaaarl	-11	0	0	0		0	0	0	0	0
103	1	186	312	-1	486	203	3.8	27	ABarappaaa	250	624	0	0		0	0	0	0	0
104	1	1	164	-1	394	314	23.3	33	ABplaaappp	337	-457	0	0		0	0	0	0	0
105	1	315	327	-1	222	367	6.6	28	ABplpppaap	278	1839	0	0		0	0	0	0	0
106	1	15	105	-1	348	126	7.7	28	ABprppaapa	231	-280	0	0		0	0	0	0	0
107	1	200	187	-1	622	320	11.7	29	ABalaaapar	262	-608	0	0		0	0	0	0	0
108	1	173	53	-1	539	296	3.7	28	ABalpaaaap	525	0	0	0		0	0	0	0	0
109	1	222	248	-1	464	267	11.7	29	ABaraapapp	297	-942	0	0		0	0	0	0	0
110	1	296	204	-1	194	146	7.6	27	ABprapppap	543	0	0	0		0	0	0	0	0
111	1	203	15	-1	421	118	15.4	29	ABprpaappa	157	0	0	0		0	0	0	0	0
112	1	36	111	-1	492	136	14.4	29	ABpraaappa	267	448	0	0		0	0	0	0	0
113	1	86	25	-1	347	337	9.5	29	MSaapppa	289	724	0	0		0	0	0	0	0
114	1	277	165	-1	322	314	4.1	28	ABplpapppa	280	-592	0	0		0	0	0	0	0
115	1	210	157	-1	405	298	8.0	29	ABalpappppp	-113	0	0	0		0	0	0	0	0
116	1	140	316	-1	476	322	21.9	26	ABplaaapaa	-8	0	0	0		0	0	0	0	0
117	1	282	26	-1	477	237	5.0	30	ABarapapaa	-163	0	0	0		0	0	0	0	0
118	1	130	18	-1	361	83	13.7	29	ABpraapppp	-97	0	0	0		0	0	0	0	0
119	1	4	117	-1	397	364	8.5	27	ABplpapaap	201	0	0	0		0	0	0	0	0
120	1	80	279	-1	295	349	5.5	27	ABplppppaa	252	0	0	0		0	0	0	0	0
121	1	93	197	-1	513	238	6.7	25	ABarapaappa	205	225	0	0		0	0	0	0	0
122	1	313	70	-1	502	291	22.4	30	ABplaaaapa	317	0	0	0		0	0	0	0	0
123	1	191	28	-1	634	285	10.6	29	ABalaaaalp	214	1073	0	0		0	0	0	0	0
124	1	300	237	-1	496	346	3.7	29	ABalppapap	521	0	0	0		0	0	0	0	0
125	1	116	200	-1	418	348	22.3	28	ABplaaappa	271	317	0	0		0	0	0	0	0
126	1	106	143	-1	504	272	4.9	27	ABalpappaa	-251	0	0	0		0	0	0	0	0
127	1	52	40	-1	168	139	12.3	28	ABprapappa	47	0	0	0		0	0	0	0	0
128	1	13	226	-1	436	93	12.6	32	ABprpaappp	283	122	0	0		0	0	0	0	0
129	1	228	87	-1	592	308	4.7	29	ABalpaappa	53	0	0	0		0	0	0	0	0
130	1	113	41	-1	350	297	6.6	29	MSaappa	278	-105	0	0		0	0	0	0	0
131	1	37	304	-1	577	259	13.5	26	ABaraapaaa	238	-163	0	0		0	0	0	0	0
132	1	332	126	-1	514	231	3.1	24	ABarapaaap	247	85	0	0		0	0	0	0	0
133	1	211	367	-1	587	231	6.5	32	ABaraaaaap	281	0	0	0		0	0	0	0	0
134	1	285	318	-1	138	278	4.6	29	Caappv	270	657	0	0		0	0	0	0	0
135	1	239	52	-1	443	248	4.5	30	ABarapapap	180	0	0	0		0	0	0	0	0
136	1	221	315	-1	529	239	22.6	27	ABarpaaapa	276	494	0	0		0	0	0	0	0
137	1	217	30	-1	627	230	10.9	29	ABalaaaala	-100	0	0	0		0	0	0	0	0
138	1	256	349	-1	586	230	18.9	28	ABalapppap	260	-8	0	0		0	0	0	0	0
139	1	236	73	-1	134	215	15.5	36	Cpapa	359	118	0	0		0	0	0	0	0
140	1	214	292	-1	407	103	20.3	31	ABpraappap	311	834	0	0		0	0	0	0	0
141	1	272	259	-1	537	154	21.2	34	ABpraapaap	300	109	0	0		0	0	0	0	0
142	1	271	151	-1	405	223	5.0	25	ABarapapppp	258	322	0	0		0	0	0	0	0
143	1	167	351	-1	361	124	16.6	27	Dppaa	190	170	0	0		0	0	0	0	0
144	1	150	298	-1	561	225	16.4	29	MSpaaaaa	291	-586	0	0		0	0	0	0	0
145	1	136	354	-1	585	169	14.6	30	ABalaapppa	260	-564	0	0		0	0	0	0	0
146	1	118	33	-1	307	97	11.5	29	ABprappaaa	133	0	0	0		0	0	0	0	0
147	1	126	358	-1	478	272	14.8	30	MSaaapap	236	785	0	0		0	0	0	0	0
148	1	20	221	-1	367	366	6.7	27	ABplppaapa	277	-59	0	0		0	0	0	0	0
149	1	49	210	-1	156	313	5.4	28	ABplappppp	229	670	0	0		0	0	0	0	0
150	1	30	240	-1	454	333	11.5	29	MSapaapp	225	-573	0	0		0	0	0	0	0
151	1	287	36	-1	520	402	15.7	29	ABalpppapp	31	0	0	0		0	0	0	0	0
152	1	280	305	-1	573	161	7.6	29	ABalaapapp	282	796	0	0		0	0	0	0	0
153	1	134	282	-1	493	224	11.4	28	ABaraapppa	171	0	0	0		0	0	0	0	0
154	1	216	342	-1	171	275	11.5	32	Eplpp	306	-781	0	0		0	0	0	0	0
155	1	288	362	-1	466	105	13.4	28	ABprpaapap	-264	0	0	0		0	0	0	0	0
156	1	58	364	-1	403	115	8.6	28	ABprppaaaa	220	205	0	0		0	0	0	0	0
157	1	322	35	-1	629	208	14.6	29	ABalaaappr	-78	0	0	0		0	0	0	0	0
158	1	254	271	-1	257	176	5.8	28	ABprpppppa	277	11	0	0		0	0	0	0	0
159	1	350	302	-1	528	140	16.5	29	ABpraaapap	124	0	0	0		0	0	0	0	0
160	1	205	195	-1	335	150	3.7	29	ABprpapapp	290	20	0	0		0	0	0	0	0
161	1	302	145	-1	461	229	22.9	33	ABarpaapap	278	-466	0	0		0	0	0	0	0
162	1	353	78	-1	553	388	13.2	29	ABalpppaap	238	462	0	0		0	0	0	0	0
163	1	230	185	-1	356	185	3.5	28	ABprpappap	-53	0	0	0		0	0	0	0	0
164	1	154	263	-1	529	303	10.5	27	ABalpaapapp	343	0	0	0		0	0	0	0	0
165	1	251	103	-1	474	408	14.7	28	ABplpaapap	-44	0	0	0		0	0	0	0	0
166	1	198	366	-1	266	367	6.2	29	ABplpppaaa	247	-305	0	0		0	0	0	0	0
167	1	249	11	-1	539	360	5.6	28	ABalppapaa	270	42	0	0		0	0	0	0	0
168	1	252	129	-1	591	321	18.2	29	ABalapapap	262	156	0	0		0	0	0	0	0
169	1	267	158	-1	492	253	22.6	31	ABarpaapaa	29	0	0	0		0	0	0	0	0
170	1	34	265	-1	388	388	18.0	31	ABplaapppa	253	151	0	0		0	0	0	0	0
171	1	50	211	-1	346	375	21.3	29	ABplapaapa	246	760	0	0		0	0	0	0	0
172	1	226	296	-1	463	209	9.2	27	ABarapappa	277	-238	0	0		0	0	0	0	0
173	1	268	269	-1	192	337	7.4	28	ABplapppap	248	823	0	0		0	0	0	0	0
174	1	122	287	-1	200	245	11.1	31	Eprpp	302	-661	0	0		0	0	0	0	0
175	1	206	181	-1	232	101	13.2	28	ABprappapp	360	0	0	0		0	0	0	0	0
176	1	48	154	-1	193	123	13.7	29	ABprapapap	407	0	0	0		0	0	0	0	0
177	1	56	336	-1	269	107	8.1	30	ABprppappp	286	-667	0	0		0	0	0	0	0
178	1	175	99	-1	328	82	18.1	29	ABprapaapa	276	78	0	0		0	0	0	0	0
179	1	103	188	-1	618	259	8.9	29	ABaraaaaaa	226	-165	0	0		0	0	0	0	0
180	1	93	339	-1	476	236	9.2	24	ABarapaappp	144	0	0	0		0	0	0	0	0
181	1	259	356	-1	258	217	17.3	34	Eprap	341	819	0	0		0	0	0	0	0
182	1	61	338	-1	170	217	7.0	27	Cppppa	256	-409	0	0		0	0	0	0	0
183	1	23	63	-1	128	241	6.9	31	Cpappv	476	0	0	0		0	0	0	0	0
184	1	193	189	-1	268	395	13.3	29	ABplappaap	290	402	0	0		0	0	0	0	0
185	1	290	177	-1	167	355	14.1	28	ABplapappa	269	207	0	0		0	0	0	0	0
186	1	68	234	-1	576	321	12.5	26	MSapaaaa	368	0	0	0		0	0	0	0	0
187	1	237	127	-1	197	289	4.4	29	ABplpppppp	238	-219	0	0		0	0	0	0	0
188	1	114	4	-1	540	356	13.9	28	ABalppppaa	271	378	0	0		0	0	0	0	0
189	1	291	110	-1	519	349	22.7	34	ABplaapaap	333	1048	0	0		0	0	0	0	0
190	1	148	130	-1	577	337	5.7	30	ABalpaappp	29	0	0	0		0	0	0	0	0
191	1	257	79	-1	422	162	6.6	28	ABprpapaaa	248	345	0	0		0	0	0	0	0
192	1	164	332	-1	295	167	18.7	35	Dppp	356	219	0	0		0	0	0	0	0
193	1	207	133	-1	331	160	23.2	31	ABarpppapa	302	-1551	0	0		0	0	0	0	0
194	1	74	27	-1	536	211	7.1	28	ABarapaapa	226	207	0	0		0	0	0	0	0
195	1	253	331	-1	230	194	22.0	37	Cpaaa	369	4	0	0		0	0	0	0	0
196	1	123	113	-1	287	255	15.9	33	Eplaa	324	-879	0	0		0	0	0	0	0
197	1	6	313	-1	572	288	5.3	29	ABalpaaaaa	257	1048	0	0		0	0	0	0	0
198	1	71	54	-1	279	178	23.0	33	ABarpppapp	308	247	0	0		0	0	0	0	0
199	1	219	345	-1	129	208	10.4	30	Cpappd	246	541	0	0		0	0	0	0	0
200	1	142	290	-1	511	183	11.7	27	MSppapaa	222	-150	0	0		0	0	0	0	0
201	1	117	289	-1	429	95	9.5	30	ABprpaaapp	266	-384	0	0		0	0	0	0	0
202	1	57	47	-1	383	260	5.9	25	MSpapapa	254	160	0	0		0	0	0	0	0
203	1	67	13	-1	575	174	11.7	24	ABalaappaa	216	27	0	0		0	0	0	0	0
204	1	91	308	-1	264	327	13.5	31	Cappaa	300	133	0	0		0	0	0	0	0
205	1	325	257	-1	542	193	22.7	30	ABarpapaap	298	-594	0	0		0	0	0	0	0
206	1	88	222	-1	518	322	4.5	29	ABalpapaaa	-108	0	0	0		0	0	0	0	0
207	1	147	9	-1	337	90	9.3	28	ABprppapap	352	0	0	0		0	0	0	0	0
208	1	149	86	-1	391	189	9.1	27	MSpppaap	-66	0	0	0		0	0	0	0	0
209	1	125	121	-1	502	351	7.7	30	ABalppappa	271	429	0	0		0	0	0	0	0
210	1	276	334	-1	523	388	12.0	28	ABalpppapa	257	-546	0	0		0	0	0	0	0
211	1	10	85	-1	374	299	9.3	29	MSaapapp	275	431	0	0		0	0	0	0	0
212	1	165	138	-1	259	340	10.1	29	Capapa	-458	0	0	0		0	0	0	0	0
213	1	38	109	-1	608	350	16.5	28	ABalapaaap	231	570	0	0		0	0	0	0	0
214	1	270	106	-1	453	220	6.4	25	ABarapapppa	224	727	0	0		0	0	0	0	0
215	1	199	194	-1	277	301	8.5	31	Capaap	243	177	0	0		0	0	0	0	0
216	1	241	44	-1	378	163	4.3	27	ABprpapapa	279	1337	0	0		0	0	0	0	0
217	1	65	186	-1	159	180	6.4	28	ABprappppp	-245	0	0	0		0	0	0	0	0
218	1	262	170	-1	357	263	12.8	31	Ealpa	243	1388	0	0		0	0	0	0	0
219	1	347	2	321	220	336	5.4	32	ABplpppapa	204	-904	0	0		0	0	0	0	0
220	1	243	14	-1	486	172	13.3	26	MSppapap	308	0	0	0		0	0	0	0	0
221	1	156	167	-1	148	326	11.4	29	ABplapappp	258	0	0	0		0	0	0	0	0
222	1	223	317	-1	595	198	17.3	29	ABalappppa	226	936	0	0		0	0	0	0	0
223	1	104	184	-1	495	167	3.4	30	ABarapppap	259	-74	0	0		0	0	0	0	0
224	1	346	153	-1	322	109	19.6	31	ABprapaaap	297	96	0	0		0	0	0	0	0
225	1	188	191	-1	310	261	12.6	33	Ealpp	336	-249	0	0		0	0	0	0	0
226	1	155	161	-1	433	290	11.4	31	MSaapaaa	418	0	0	0		0	0	0	0	0
227	1	238	8	-1	183	295	7.9	30	Capppp	295	11	0	0		0	0	0	0	0
228	1	153	297	-1	377	141	22.5	29	ABarpapppp	227	834	0	0		0	0	0	0	0
229	1	143	118	-1	524	273	18.4	30	MSaaaapa	155	0	0	0		0	0	0	0	0
230	1	124	179	-1	317	309	8.4	28	MSaapppp	488	0	0	0		0	0	0	0	0
231	1	345	162	-1	580	208	20.6	26	ABarpapaaa	61	0	0	0		0	0	0	0	0
232	1	181	32	-1	594	292	15.4	29	MSaaaaaa	237	94	0	0		0	0	0	0	0
233	1	235	218	-1	266	98	17.5	31	ABprappapa	289	321	0	0		0	0	0	0	0
234	1	281	329	-1	546	239	4.3	27	ABarapaaaa	254	0	0	0		0	0	0	0	0
235	1	129	74	-1	590	265	8.4	27	ABaraaaapa	219	430	0	0		0	0	0	0	0
236	1	329	355	-1	353	124	23.7	31	ABarpppaaa	285	147	0	0		0	0	0	0	0
237	1	92	125	-1	355	230	5.7	30	MSpapapp	-89	0	0	0		0	0	0	0	0
238	1	75	128	-1	483	289	3.3	31	ABalpapaap	97	0	0	0		0	0	0	0	0
239	1	279	252	-1	589	367	15.1	30	ABalapaapa	277	1161	0	0		0	0	0	0	0
240	1	284	291	-1	297	344	12.1	30	Capaaa	300	298	0	0		0	0	0	0	0
241	1	245	90	-1	327	273	22.9	32	ABarppaapa	262	-406	0	0		0	0	0	0	0
242	1	323	295	-1	289	135	13.3	32	Cppaaa	292	73	0	0		0	0	0	0	0
243	1	227	306	-1	282	390	16.5	30	ABplappaaa	345	0	0	0		0	0	0	0	0
244	1	233	310	-1	310	132	4.8	27	ABprppaapp	224	-546	0	0		0	0	0	0	0
245	1	328	34	-1	392	201	3.5	32	ABprpappaa	68	0	0	0		0	0	0	0	0
246	0	138	-1	-1	389	301	4.7	24		195	-364	0	0		0	0	0	0	0
247	1	244	152	-1	383	146	15.5	29	Dpaa	264	163	0	0		0	0	0	0	0
248	1	11	69	-1	490	145	8.3	30	ABprpaaaaa	262	1088	0	0		0	0	0	0	0
249	1	77	84	-1	154	177	10.8	29	ABprapappp	-12	0	0	0		0	0	0	0	0
250	1	273	250	-1	348	219	22.5	31	ABarppaaap	310	303	0	0		0	0	0	0	0
251	1	163	149	-1	508	296	15.3	33	MSaaapaa	210	-152	0	0		0	0	0	0	0
252	1	33	230	-1	546	291	6.7	30	ABalpaaapa	255	-183	0	0		0	0	0	0	0
253	1	306	172	-1	242	289	5.4	29	ABplpppppa	248	207	0	0		0	0	0	0	0
254	1	60	6	-1	501	360	10.6	33	ABplpaaaaa	176	0	0	0		0	0	0	0	0
255	1	232	216	-1	442	117	6.7	29	ABprpaaaap	317	0	0	0		0	0	0	0	0
256	1	51	38	-1	619	317	17.9	24	ABalapapaa	321	0	0	0		0	0	0	0	0
257	1	110	277	-1	377	318	16.7	27	MSappap	255	-632	0	0		0	0	0	0	0
258	1	246	235	-1	467	369	6.3	29	ABalppappp	276	-177	0	0		0	0	0	0	0
259	1	5	232	-1	472	268	18.4	29	MSaaaapp	296	562	0	0		0	0	0	0	0
260	1	348	193	-1	370	284	23.5	30	ABarppaaaa	303	1416	0	0		0	0	0	0	0
261	1	319	359	-1	292	188	3.3	29	ABprpapppa	223	102	0	0		0	0	0	0	0
262	1	172	266	-1	315	356	22.0	35	ABarppapa	387	0	0	0		0	0	0	0	0
263	1	341	88	-1	562	236	22.4	27	ABarpaaaap	238	-545	0	0		0	0	0	0	0
264	1	326	215	-1	432	214	11.1	31	ABaraapppp	299	838	0	0		0	0	0	0	0
265	1	108	72	-1	494	315	10.2	25	MSapaapa	166	541	0	0		0	0	0	0	0
266	1	298	124	-1	396	390	11.4	29	ABplppaaaa	295	223	0	0		0	0	0	0	0
267	1	139	284	-1	514	289	7.6	29	ABalpaaapp	242	-776	0	0		0	0	0	0	0
268	1	314	208	-1	207	359	10.0	27	ABplapppaa	-126	0	0	0		0	0	0	0	0
269	1	26	91	-1	520	146	19.3	32	ABpraapapa	291	1057	0	0		0	0	0	0	0
270	1	63	62	-1	391	170	18.7	35	MSppppp	342	300	0	0		0	0	0	0	0
271	1	16	261	-1	571	252	7.3	24	ABaraaaapp	291	0	0	0		0	0	0	0	0
272	1	343	294	-1	252	374	19.5	32	ABplappapa	-169	0	0	0		0	0	0	0	0
273	1	176	341	-1	216	367	19.2	31	ABplapapaa	-789	0	0	0		0	0	0	0	0
274	1	321	22	-1	459	148	6.6	28	ABarappppp	269	46	0	0		0	0	0	0	0
275	1	359	205	-1	369	350	20.4	29	ABplapaaap	524	0	0	0		0	0	0	0	0
276	1	299	45	-1	254	124	21.2	37	ABarppppa	345	625	0	0		0	0	0	0	0
277	1	204	24	-1	314	383	8.5	29	ABplppappa	82	0	0	0		0	0	0	0	0
278	1	98	150	-1	538	325	13.1	27	MSapaaap	-327	0	0	0		0	0	0	0	0
279	1	152	281	-1	238	202	3.9	30	ABprpapppp	95	0	0	0		0	0	0	0	0
280	1	265	227	-1	376	165	11.5	28	MSpppapp	192	-81	0	0		0	0	0	0	0
281	1	179	10	-1	250	298	16.8	30	Dappp	225	-224	0	0		0	0	0	0	0
282	1	46	199	-1	632	253	18.4	29	ABalappapa	244	916	0	0		0	0	0	0	0
283	1	174	253	-1	534	328	20.5	29	ABalapappp	-27	0	0	0		0	0	0	0	0
284	1	133	160	-1	236	382	11.9	28	ABplappapp	154	0	0	0		0	0	0	0	0
285	1	40	207	357	362	348	12.6	29	Daaa	199	797	0	0		0	0	0	0	0
286	1	316	50	-1	228	319	12.7	29	Cappap	274	443	0	0		0	0	0	0	0
287	1	85	137	-1	374	92	8.6	29	ABprppapaa	38	0	0	0		0	0	0	0	0
288	1	112	325	-1	264	226	7.6	29	Z2	35	0	0	0		0	0	0	0	0
289	1	22	247	-1	299	120	22.8	31	ABarpppaap	316	99	0	0		0	0	0	0	0
290	1	231	283	-1	553	185	18.1	27	ABalappppp	229	-595	0	0		0	0	0	0	0
291	1	258	220	-1	598	251	21.6	28	ABarpaaaaa	281	-121	0	0		0	0	0	0	0
292	1	29	173	-1	455	298	22.8	31	ABplaaaapp	303	1030	0	0		0	0	0	0	0
293	1	177	182	-1	450	166	3.5	31	ABarappapa	309	-1056	0	0		0	0	0	0	0
294	1	72	166	-1	643	266	14.3	31	ABalaaapal	242	-172	0	0		0	0	0	0	0
295	1	266	347	-1	188	204	5.1	28	ABprpppppp	245	545	0	0		0	0	0	0	0
296	1	169	12	-1	258	326	5.0	28	ABplppppap	257	1111	0	0		0	0	0	0	0
297	1	3	209	-1	228	302	9.1	30	Capapp	292	-1382	0	0		0	0	0	0	0
298	1	132	202	-1	512	182	16.8	27	MSppappa	207	36	0	0		0	0	0	0	0
299	1	269	328	-1	505	170	6.5	30	ABarappppa	297	-167	0	0		0	0	0	0	0
300	1	128	254	-1	172	256	4.6	28	Cppppp	276	820	0	0		0	0	0	0	0
301	1	135	224	-1	132	299	15.9	35	Caapa	348	284	0	0		0	0	0	0	0
302	1	144	242	-1	346	296	19.6	32	MSapppp	311	-636	0	0		0	0	0	0	0
303	1	166	246	-1	166	155	16.3	34	ABarppppp	145	0	0	0		0	0	0	0	0
304	1	317	212	-1	405	131	4.6	31	ABarappapp	285	515	0	0		0	0	0	0	0
305	1	229	286	-1	208	254	5.3	30	Cpppap	284	334	0	0		0	0	0	0	0
306	1	78	346	-1	428	276	6.7	25	ABalpappapp	204	789	0	0		0	0	0	0	0
307	1	310	311	-1	420	337	12.9	27	MSapappa	233	37	0	0		0	0	0	0	0
308	1	355	58	-1	503	213	22.4	27	ABarpaaapp	456	0	0	0		0	0	0	0	0
309	1	7	115	-1	456	225	16.7	30	MSpaaapp	303	-29	0	0		0	0	0	0	0
310	1	358	142	-1	598	177	9.4	30	ABalaapaap	100	0	0	0		0	0	0	0	0
311	1	304	83	-1	198	327	19.7	37	ABarppapp	132	0	0	0		0	0	0	0	0
312	1	185	272	-1	438	360	19.3	29	ABalppppppp	290	280	0	0		0	0	0	0	0
313	1	168	348	-1	317	104	7.6	29	ABprppappa	292	635	0	0		0	0	0	0	0
314	1	307	201	-1	474	376	17.7	27	ABalppppppa	442	0	0	0		0	0	0	0	0
315	1	44	155	-1	310	134	15.8	27	Dppap	274	1485	0	0		0	0	0	0	0
316	1	349	350	-1	172	201	21.4	38	Cpaap	370	-224	0	0		0	0	0	0	0
317	1	102	301	-1	253	253	12.9	33	Eplap	330	-906	0	0		0	0	0	0	0
318	1	178	42	-1	267	383	8.4	29	ABplppappp	-64	0	0	0		0	0	0	0	0
319	1	55	108	-1	431	337	7.7	30	ABplpapaaa	259	-236	0	0		0	0	0	0	0
320	1	69	82	-1	454	117	10.3	29	ABprpaaapa	91	0	0	0		0	0	0	0	0
321	1	212	255	-1	419	313	4.4	32	ABplpappaa	320	273	0	0		0	0	0	0	0
322	1	45	120	-1	603	288	21.1	30	ABalappapp	192	0	0	0		0	0	0	0	0
323	1	260	16	-1	539	203	4.3	30	ABaraaappp	13	0	0	0		0	0	0	0	0
324	1	320	196	-1	319	222	16.4	33	Epraa	-248	0	0	0		0	0	0	0	0
325	1	208	97	-1	240	146	15.2	32	Cppaap	278	704	0	0		0	0	0	0	0
326	1	131	71	-1	344	205	11.0	31	Earpa	310	-874	0	0		0	0	0	0	0
327	0	337	-1	-1	387	402	14.5	24		223	-239	0	0		0	0	0	0	0
328	1	183	307	-1	493	139	17.4	31	ABpraapapp	256	-1115	0	0		0	0	0	0	0
329	1	215	176	-1	326	360	5.7	28	ABplppaapp	249	851	0	0		0	0	0	0	0
330	1	17	320	-1	436	193	6.9	25	MSpppaaa	207	977	0	0		0	0	0	0	0
331	1	338	134	-1	255	139	5.5	29	ABprppppap	241	279	0	0		0	0	0	0	0
332	1	42	360	-1	284	152	4.5	27	ABprppppaa	259	-462	0	0		0	0	0	0	0
333	1	283	344	-1	293	209	12.5	33	Earpp	331	158	0	0		0	0	0	0	0
334	1	308	299	-1	500	179	22.5	29	ABarpapapa	373	0	0	0		0	0	0	0	0
335	1	54	309	-1	443	201	3.4	27	ABarappaap	235	1565	0	0		0	0	0	0	0
336	1	141	217	-1	383	226	22.5	32	ABarpaappp	327	852	0	0		0	0	0	0	0
337	1	297	67	-1	521	382	8.4	31	ABalppaapp	51	0	0	0		0	0	0	0	0
338	1	41	171	-1	581	354	8.4	28	ABalaaaarr	274	447	0	0		0	0	0	0	0
339	1	47	251	-1	430	125	18.4	28	ABpraaapppp	84	0	0	0		0	0	0	0	0
340	1	35	59	-1	394	348	5.0	29	ABplpapapa	-233	0	0	0		0	0	0	0	0
341	1	158	236	-1	323	396	10.8	29	ABplppapap	294	584	0	0		0	0	0	0	0
342	1	327	81	-1	310	387	19.1	30	ABplapaapp	293	223	0	0		0	0	0	0	0
343	1	95	7	-1	451	355	22.4	31	ABplaaapap	263	116	0	0		0	0	0	0	0
344	1	295	114	-1	339	162	14.5	31	Dpap	274	320	0	0		0	0	0	0	0
345	1	121	141	-1	454	279	15.0	26	MSaaappa	198	73	0	0		0	0	0	0	0
346	1	18	140	-1	217	201	8.4	31	Cpppaa	263	241	0	0		0	0	0	0	0
347	1	90	245	-1	623	183	13.1	32	ABalaaappl	-92	0	0	0		0	0	0	0	0
348	1	324	243	-1	404	269	13.7	32	MSaapaap	326	210	0	0		0	0	0	0	0
349	1	2	264	-1	354	125	20.4	30	ABprapaaaa	282	-537	0	0		0	0	0	0	0
350	0	171	-1	-1	627	351	12.3	25		203	71	0	0		0	0	0	0	0
351	0	157	-1	-1	589	149	11.5	23		48	0	0	0		0	0	0	0	0
352	1	361	214	-1	462	143	15.4	26	ABpraaapppa	-212	0	0	0		0	0	0	0	0
353	1	354	148	-1	523	368	17.4	30	ABalppppap	261	126	0	0		0	0	0	0	0
354	1	264	93	-1	537	168	5.2	29	ABarapppaa	258	-187	0	0		0	0	0	0	0
355	1	111	156	-1	616	285	17.9	25	ABalappaap	-51	0	0	0		0	0	0	0	0
356	1	240	198	-1	587	216	4.7	32	ABaraaappa	120	0	0	0		0	0	0	0	0
357	1	184	368	-1	417	253	18.3	28	Ealaa	-209	0	0	0		0	0	0	0	0
358	1	342	136	-1	620	270	14.3	23	ABalappaaa	30	0	0	0		0	0	0	0	0
359	1	99	206	-1	419	400	18.9	32	ABplaappap	-173	0	0	0		0	0	0	0	0
360	1	360	365	-1	198	175	3.3	25	ABprpppapp	-103	0	0	0		0	0	0	0	0
361	1	339	61	-1	281	116	5.5	24	ABprpppaaa	143	0	0	0		0	0	0	0	0
362	0	301	-1	-1	553	369	9.0	23		141	0	0	0		0	0	0	0	0
363	1	121	94	-1	425	252	15.9	28	MSaaappp	280	152	0	0		0	0	0	0	0
364	1	357	369	-1	499	358	13.0	28	ABplpaapaa	-92	0	0	0		0	0	0	0	0
