# Supplementary material for: The AP-2 Transcription Factor APTF-2 Is Required for Neuroblast and Epidermal Morphogenesis in Caenorhabditis elegans Embryogenesis
Source: PLoS Genet. 2016 May 13;12(5):e1006048. doi: 10.1371/journal.pgen.1006048 (PMC4866721; doi:10.1371/journal.pgen.1006048)
Supplement: S4 Text — (ZIP) [file pgen.1006048.s032.zip › nuclei/t171-nuclei]

1	1	87	188	-1	426	153	12.6	34	MSppppa	235	162	0	0		0	0	0	0	0
2	1	219	364	-1	225	347	5.2	27	ABplpppapaa	175	51	0	0		0	0	0	0	0
3	1	2	211	-1	481	375	20.5	32	ABplaapapp	114	0	0	0		0	0	0	0	0
4	1	188	109	-1	542	353	13.8	28	ABalppppaa	259	395	0	0		0	0	0	0	0
5	1	85	133	-1	357	256	16.6	32	Ealap	323	-52	0	0		0	0	0	0	0
6	1	254	15	-1	503	360	10.6	34	ABplpaaaaa	72	0	0	0		0	0	0	0	0
7	1	343	190	-1	459	353	22.7	31	ABplaaapap	269	-702	0	0		0	0	0	0	0
8	1	227	318	-1	186	295	8.0	31	Capppp	279	24	0	0		0	0	0	0	0
9	1	207	339	-1	344	86	9.5	29	ABprppapap	259	256	0	0		0	0	0	0	0
10	1	281	167	-1	238	295	17.2	30	Dappp	238	109	0	0		0	0	0	0	0
11	1	167	141	-1	541	357	5.3	28	ABalppapaa	28	0	0	0		0	0	0	0	0
12	1	296	351	-1	258	326	4.7	29	ABplppppap	129	0	0	0		0	0	0	0	0
13	1	203	147	-1	575	177	11.8	26	ABalaappaa	343	0	0	0		0	0	0	0	0
14	1	220	116	-1	484	172	13.0	27	MSppapap	242	321	0	0		0	0	0	0	0
15	1	111	193	-1	426	118	14.9	29	ABprpaappa	285	212	0	0		0	0	0	0	0
16	1	323	33	-1	541	203	4.2	30	ABaraaappp	9	0	0	0		0	0	0	0	0
17	1	34	14	-1	582	225	13.6	29	ABaraappaa	269	-58	0	0		0	0	0	0	0
18	1	118	226	-1	362	83	13.7	29	ABpraapppp	277	-569	0	0		0	0	0	0	0
19	1	62	88	-1	453	98	16.5	29	ABpraappaa	240	1205	0	0		0	0	0	0	0
20	1	43	23	-1	303	160	8.7	37	MSpappp	9	0	0	0		0	0	0	0	0
21	1	7	325	-1	429	393	9.0	31	ABplpaaaap	22	0	0	0		0	0	0	0	0
22	1	274	255	-1	462	144	6.6	29	ABarappppp	268	63	0	0		0	0	0	0	0
23	1	48	92	-1	568	283	23.4	31	ABplaaaaaa	308	-248	0	0		0	0	0	0	0
24	1	277	10	-1	318	383	8.5	29	ABplppappa	281	-221	0	0		0	0	0	0	0
25	1	113	158	-1	352	336	9.5	29	MSaapppa	199	0	0	0		0	0	0	0	0
26	1	117	117	-1	478	233	5.2	30	ABarapapaa	144	0	0	0		0	0	0	0	0
27	1	194	146	-1	536	214	7.2	27	ABarapaapa	241	-741	0	0		0	0	0	0	0
28	1	123	277	-1	637	287	10.6	27	ABalaaaalp	214	130	0	0		0	0	0	0	0
29	1	92	8	-1	441	130	20.7	29	ABarpappap	228	137	0	0		0	0	0	0	0
30	1	137	198	-1	631	228	10.6	29	ABalaaaala	-104	0	0	0		0	0	0	0	0
31	1	49	17	-1	381	235	9.5	31	MSpapaap	286	173	0	0		0	0	0	0	0
32	1	232	62	-1	595	292	15.4	28	MSaaaaaa	236	400	0	0		0	0	0	0	0
33	1	146	342	-1	308	97	11.7	28	ABprappaaa	127	0	0	0		0	0	0	0	0
34	1	245	63	-1	395	205	3.7	32	ABprpappaa	83	0	0	0		0	0	0	0	0
35	1	157	208	-1	629	209	14.6	30	ABalaaappr	232	-402	0	0		0	0	0	0	0
36	1	151	176	-1	524	401	15.7	29	ABalpppapp	-286	0	0	0		0	0	0	0	0
37	1	72	50	-1	521	226	13.8	32	ABaraappap	321	0	0	0		0	0	0	0	0
38	1	256	214	-1	618	320	18.2	24	ABalapapaa	-67	0	0	0		0	0	0	0	0
39	1	78	122	-1	518	109	14.6	30	ABpraaaapp	282	0	0	0		0	0	0	0	0
40	1	127	170	-1	173	136	11.7	28	ABprapappa	275	460	0	0		0	0	0	0	0
41	1	130	163	-1	348	295	6.3	26	MSaappa	495	0	0	0		0	0	0	0	0
42	1	318	73	-1	267	380	8.3	30	ABplppappp	263	-48	0	0		0	0	0	0	0
43	1	100	172	-1	222	162	9.1	29	Cppapp	290	-531	0	0		0	0	0	0	0
44	1	216	245	-1	386	171	4.5	26	ABprpapapa	261	-612	0	0		0	0	0	0	0
45	1	276	70	-1	256	122	21.1	37	ABarppppa	377	-608	0	0		0	0	0	0	0
46	1	81	59	-1	567	373	17.1	28	ABalapaapp	341	0	0	0		0	0	0	0	0
47	1	202	1	-1	384	260	6.0	25	MSpapapa	-8	0	0	0		0	0	0	0	0
48	1	98	39	-1	447	369	16.1	29	ABplpaappa	75	0	0	0		0	0	0	0	0
49	0	362	-1	-1	551	373	8.5	24		181	-456	0	0		0	0	0	0	0
50	1	286	332	-1	231	318	12.7	29	Cappap	249	445	0	0		0	0	0	0	0
51	1	13	103	-1	595	232	10.2	29	ABaraaapaa	238	-787	0	0		0	0	0	0	0
52	1	135	337	-1	442	247	4.5	29	ABarapapap	299	-261	0	0		0	0	0	0	0
53	1	108	182	-1	543	291	3.8	29	ABalpaaaap	290	238	0	0		0	0	0	0	0
54	1	198	67	-1	281	175	22.7	32	ABarpppapp	328	280	0	0		0	0	0	0	0
55	1	11	42	-1	490	215	14.4	27	MSpaapaa	252	1077	0	0		0	0	0	0	0
56	1	67	355	-1	354	396	16.6	31	ABplaapppp	312	106	0	0		0	0	0	0	0
57	1	75	151	-1	575	321	21.7	29	ABplaapaaa	282	1527	0	0		0	0	0	0	0
58	1	308	124	-1	509	214	22.5	27	ABarpaaapp	195	142	0	0		0	0	0	0	0
59	1	340	55	-1	397	347	5.3	29	ABplpapapa	246	223	0	0		0	0	0	0	0
60	1	26	153	-1	628	312	14.6	29	ABalapaaaa	-184	0	0	0		0	0	0	0	0
61	1	361	349	-1	279	115	5.5	31	ABprpppaaa	248	25	0	0		0	0	0	0	0
62	1	270	264	-1	388	170	18.6	36	MSppppp	304	4	0	0		0	0	0	0	0
63	1	183	240	-1	132	243	7.1	30	Cpappv	266	149	0	0		0	0	0	0	0
64	1	74	78	-1	398	297	11.7	27	MSaapapa	257	90	0	0		0	0	0	0	0
65	1	102	100	-1	613	327	8.8	27	ABalaaaarl	-217	0	0	0		0	0	0	0	0
66	1	16	220	-1	614	190	9.8	27	ABalaapaaa	225	227	0	0		0	0	0	0	0
67	1	337	330	-1	518	383	8.1	30	ABalppaapp	58	0	0	0		0	0	0	0	0
68	1	45	64	-1	544	275	13.8	30	ABaraapaap	179	0	0	0		0	0	0	0	0
69	1	248	31	-1	490	142	8.7	29	ABprpaaaaa	122	0	0	0		0	0	0	0	0
70	1	122	80	-1	503	289	22.4	29	ABplaaaapa	248	318	0	0		0	0	0	0	0
71	1	326	215	-1	341	213	11.3	30	Earpa	297	-552	0	0		0	0	0	0	0
72	1	265	21	-1	496	315	10.2	25	MSapaapa	-82	0	0	0		0	0	0	0	0
73	1	139	98	-1	132	212	15.4	36	Cpapa	359	1402	0	0		0	0	0	0	0
74	1	235	368	-1	591	266	8.6	29	ABaraaaapa	232	411	0	0		0	0	0	0	0
75	1	41	150	-1	477	396	10.5	28	ABplpaaapa	471	0	0	0		0	0	0	0	0
76	1	97	58	-1	567	234	9.2	25	ABaraaapapa	197	-141	0	0		0	0	0	0	0
77	1	15	90	-1	536	299	22.7	30	ABplaaaaap	302	248	0	0		0	0	0	0	0
78	1	162	60	-1	555	388	13.4	28	ABalpppaap	-116	0	0	0		0	0	0	0	0
79	1	191	123	-1	424	162	6.7	28	ABprpapaaa	274	-221	0	0		0	0	0	0	0
80	1	96	20	-1	415	157	22.4	30	ABarpapppa	259	1654	0	0		0	0	0	0	0
81	1	342	204	-1	311	389	18.8	30	ABplapaapp	298	-193	0	0		0	0	0	0	0
82	1	320	317	-1	457	118	10.3	30	ABprpaaapa	231	1348	0	0		0	0	0	0	0
83	1	311	340	-1	198	327	19.7	36	ABarppapp	350	-181	0	0		0	0	0	0	0
84	1	249	217	-1	158	174	10.5	29	ABprapappp	265	-1288	0	0		0	0	0	0	0
85	1	211	48	-1	375	301	9.2	28	MSaapapp	-87	0	0	0		0	0	0	0	0
86	1	208	195	-1	393	189	9.1	26	MSpppaap	263	457	0	0		0	0	0	0	0
87	1	129	259	-1	593	309	5.0	29	ABalpaappa	28	0	0	0		0	0	0	0	0
88	1	263	83	-1	562	238	22.4	28	ABarpaaaap	271	63	0	0		0	0	0	0	0
89	1	92	321	-1	491	147	21.4	28	ABarpappaa	211	-159	0	0		0	0	0	0	0
90	1	241	348	-1	329	268	23.4	34	ABarppaapa	326	70	0	0		0	0	0	0	0
91	1	269	267	-1	520	151	19.4	31	ABpraapapa	244	119	0	0		0	0	0	0	0
92	1	19	120	-1	495	368	15.0	30	ABalpppppa	195	0	0	0		0	0	0	0	0
93	1	354	131	-1	536	166	4.7	29	ABarapppaa	-125	0	0	0		0	0	0	0	0
94	1	363	357	-1	428	248	15.6	28	MSaaappp	203	1029	0	0		0	0	0	0	0
95	1	10	46	-1	318	199	5.5	32	MSpappa	290	0	0	0		0	0	0	0	0
96	1	39	326	-1	202	372	14.4	28	ABplapapap	15	0	0	0		0	0	0	0	0
97	1	325	315	-1	241	149	15.3	32	Cppaap	271	73	0	0		0	0	0	0	0
98	1	89	173	-1	324	80	14.5	30	ABprapaapp	276	-161	0	0		0	0	0	0	0
99	1	178	278	-1	330	82	17.8	29	ABprapaapa	275	62	0	0		0	0	0	0	0
100	1	33	202	-1	520	122	8.7	29	ABpraaaaap	345	0	0	0		0	0	0	0	0
101	1	79	333	-1	506	332	15.8	27	MSapapaa	226	924	0	0		0	0	0	0	0
102	1	31	286	-1	413	206	15.9	29	Earaa	262	118	0	0		0	0	0	0	0
103	1	165	34	-1	476	408	15.0	29	ABplpaapap	91	0	0	0		0	0	0	0	0
104	1	58	82	-1	422	235	8.7	30	MSpapaaa	178	0	0	0		0	0	0	0	0
105	1	106	361	-1	355	125	7.7	27	ABprppaapa	273	-144	0	0		0	0	0	0	0
106	1	214	126	-1	454	218	6.4	25	ABarapapppa	219	-859	0	0		0	0	0	0	0
107	1	46	128	-1	223	160	4.3	31	ABprpppapa	308	-922	0	0		0	0	0	0	0
108	1	319	47	-1	436	339	7.9	30	ABplpapaaa	63	0	0	0		0	0	0	0	0
109	1	213	3	-1	611	352	16.4	28	ABalapaaap	260	249	0	0		0	0	0	0	0
110	1	189	218	-1	524	348	22.4	35	ABplaapaap	350	212	0	0		0	0	0	0	0
111	1	112	71	-1	496	137	14.4	30	ABpraaappa	134	0	0	0		0	0	0	0	0
112	1	3	178	-1	555	154	10.9	27	ABalaappap	272	447	0	0		0	0	0	0	0
113	1	196	181	-1	286	256	16.1	33	Eplaa	307	-968	0	0		0	0	0	0	0
114	1	344	298	-1	339	158	14.8	31	Dpap	310	274	0	0		0	0	0	0	0
115	1	309	184	-1	454	222	16.9	30	MSpaaapp	368	0	0	0		0	0	0	0	0
116	1	18	24	-1	169	147	8.6	27	ABprappppa	143	0	0	0		0	0	0	0	0
117	1	119	291	-1	402	364	8.4	28	ABplpapaap	28	0	0	0		0	0	0	0	0
118	1	229	253	-1	521	275	18.4	32	MSaaaapa	265	-145	0	0		0	0	0	0	0
119	1	28	221	-1	193	316	13.2	29	Capppa	290	823	0	0		0	0	0	0	0
120	1	322	243	-1	601	289	21.1	29	ABalappapp	255	-278	0	0		0	0	0	0	0
121	1	209	145	-1	505	346	7.5	29	ABalppappa	275	298	0	0		0	0	0	0	0
122	1	1	164	-1	533	153	13.7	28	ABpraaapaa	243	538	0	0		0	0	0	0	0
123	1	17	22	-1	444	382	11.4	30	ABplpaaapp	284	303	0	0		0	0	0	0	0
124	1	266	11	-1	399	389	11.5	29	ABplppaaaa	285	-950	0	0		0	0	0	0	0
125	1	237	45	-1	354	232	6.1	29	MSpapapp	275	-397	0	0		0	0	0	0	0
126	1	132	156	-1	515	236	3.4	28	ABarapaaap	275	-25	0	0		0	0	0	0	0
127	1	187	175	-1	195	289	4.0	29	ABplpppppp	224	723	0	0		0	0	0	0	0
128	1	238	159	-1	487	289	3.3	30	ABalpapaap	258	918	0	0		0	0	0	0	0
129	1	168	324	-1	590	324	17.7	28	ABalapapap	-161	0	0	0		0	0	0	0	0
130	1	190	72	-1	577	337	5.4	30	ABalpaappp	257	30	0	0		0	0	0	0	0
131	1	42	140	-1	287	307	4.6	29	ABplpapppp	262	176	0	0		0	0	0	0	0
132	1	91	328	-1	576	381	11.6	29	ABalpppaaa	258	-74	0	0		0	0	0	0	0
133	1	193	210	-1	329	160	23.4	31	ABarpppapa	296	335	0	0		0	0	0	0	0
134	1	331	7	-1	260	140	5.4	29	ABprppppap	244	-651	0	0		0	0	0	0	0
135	1	64	209	-1	477	320	6.0	28	ABalpapapa	252	941	0	0		0	0	0	0	0
136	1	358	223	-1	621	271	14.3	23	ABalappaaa	27	0	0	0		0	0	0	0	0
137	1	287	160	-1	375	94	8.3	29	ABprppapaa	87	0	0	0		0	0	0	0	0
138	1	212	213	-1	260	340	10.4	28	Capapa	282	1751	0	0		0	0	0	0	0
139	1	30	93	-1	214	123	9.6	28	ABprapppaa	-186	0	0	0		0	0	0	0	0
140	1	346	37	-1	219	198	8.4	30	Cpppaa	302	1044	0	0		0	0	0	0	0
141	1	345	287	-1	455	278	15.2	25	MSaaappa	176	412	0	0		0	0	0	0	0
142	1	310	297	-1	597	176	9.3	30	ABalaapaap	218	-529	0	0		0	0	0	0	0
143	1	126	112	-1	506	274	5.0	28	ABalpappaa	134	0	0	0		0	0	0	0	0
144	1	80	171	-1	223	121	6.4	29	ABprpppaap	269	-1171	0	0		0	0	0	0	0
145	1	161	137	-1	465	224	23.3	33	ABarpaapap	329	258	0	0		0	0	0	0	0
146	1	101	89	-1	444	408	13.4	30	ABplpaappp	264	-591	0	0		0	0	0	0	0
147	1	32	329	-1	275	92	13.7	29	ABprappaap	247	-847	0	0		0	0	0	0	0
148	1	353	252	-1	527	366	17.2	29	ABalppppap	150	0	0	0		0	0	0	0	0
149	1	251	262	304	504	296	15.3	33	MSaaapaa	-171	0	0	0		0	0	0	0	0
150	1	278	306	-1	538	323	13.2	27	MSapaaap	234	-340	0	0		0	0	0	0	0
151	1	142	344	-1	402	227	5.2	26	ABarapapppp	223	-949	0	0		0	0	0	0	0
152	1	247	189	-1	386	142	14.8	28	Dpaa	244	158	0	0		0	0	0	0	0
153	1	224	336	-1	328	110	19.9	31	ABprapaaap	292	-293	0	0		0	0	0	0	0
154	1	176	77	-1	197	122	13.6	29	ABprapapap	273	-549	0	0		0	0	0	0	0
155	1	315	280	-1	306	135	16.3	29	Dppap	240	-1042	0	0		0	0	0	0	0
156	1	355	236	-1	617	286	18.1	25	ABalappaap	242	268	0	0		0	0	0	0	0
157	1	115	114	-1	406	299	7.7	28	ABalpappppp	217	0	0	0		0	0	0	0	0
158	1	169	106	-1	496	251	23.0	31	ABarpaapaa	318	149	0	0		0	0	0	0	0
159	1	82	284	-1	569	294	10.1	26	ABalpaapapa	286	0	0	0		0	0	0	0	0
160	1	284	283	-1	238	383	12.1	28	ABplappapp	274	-259	0	0		0	0	0	0	0
161	1	226	142	-1	434	292	11.2	30	MSaapaaa	157	0	0	0		0	0	0	0	0
162	1	231	308	-1	585	207	21.1	27	ABarpapaaa	260	690	0	0		0	0	0	0	0
163	1	8	270	-1	288	329	23.2	30	ABarppaapp	301	92	0	0		0	0	0	0	0
164	1	104	196	-1	396	315	23.4	33	ABplaaappp	331	123	0	0		0	0	0	0	0
165	1	114	38	-1	323	315	3.8	28	ABplpapppa	277	-286	0	0		0	0	0	0	0
166	1	294	201	-1	646	265	14.4	30	ABalaaapal	153	0	0	0		0	0	0	0	0
167	1	221	43	-1	148	325	11.4	29	ABplapappp	596	0	0	0		0	0	0	0	0
168	1	70	272	-1	330	316	15.6	31	Daap	315	938	0	0		0	0	0	0	0
169	1	47	233	-1	454	284	8.5	27	ABalpappppa	231	-149	0	0		0	0	0	0	0
170	1	218	216	-1	356	271	12.9	29	Ealpa	266	121	0	0		0	0	0	0	0
171	1	338	101	-1	582	351	8.2	30	ABalaaaarr	270	0	0	0		0	0	0	0	0
172	1	253	229	-1	246	290	5.5	28	ABplpppppa	248	-413	0	0		0	0	0	0	0
173	1	292	65	-1	456	297	23.0	31	ABplaaaapp	300	-344	0	0		0	0	0	0	0
174	1	88	110	-1	207	121	17.4	30	ABprapapaa	272	1048	0	0		0	0	0	0	0
175	1	35	16	-1	606	277	11.5	30	ABalpaapaa	101	0	0	0		0	0	0	0	0
176	1	329	49	-1	327	363	5.9	27	ABplppaapp	259	-154	0	0		0	0	0	0	0
177	1	185	265	-1	169	356	13.9	28	ABplapappa	101	0	0	0		0	0	0	0	0
178	1	60	138	-1	481	285	9.2	30	ABalpapppa	156	0	0	0		0	0	0	0	0
179	1	230	241	-1	320	311	8.5	28	MSaapppp	140	0	0	0		0	0	0	0	0
180	1	37	238	-1	560	194	9.2	28	MSppaaaa	302	0	0	0		0	0	0	0	0
181	1	175	157	-1	236	101	13.3	28	ABprappapp	56	0	0	0		0	0	0	0	0
182	1	293	5	-1	449	164	3.6	31	ABarappapa	300	2040	0	0		0	0	0	0	0
183	1	93	282	-1	562	336	18.3	30	ABalapappa	-104	0	0	0		0	0	0	0	0
184	1	223	248	-1	494	167	3.5	31	ABarapppap	309	219	0	0		0	0	0	0	0
185	1	163	125	-1	357	187	3.5	29	ABprpappap	282	-993	0	0		0	0	0	0	0
186	1	217	187	-1	161	180	6.4	28	ABprappppp	-128	0	0	0		0	0	0	0	0
187	1	107	40	-1	622	321	11.5	29	ABalaaapar	265	2	0	0		0	0	0	0	0
188	1	179	127	-1	620	260	8.6	29	ABaraaaaaa	151	0	0	0		0	0	0	0	0
189	1	184	224	-1	266	392	13.6	29	ABplappaap	116	0	0	0		0	0	0	0	0
190	1	25	51	-1	580	171	19.7	29	ABpraapaaa	109	0	0	0		0	0	0	0	0
191	1	225	250	-1	310	263	12.8	33	Ealpp	308	111	0	0		0	0	0	0	0
192	0	246	-1	-1	388	302	4.7	24		-56	0	0	0		0	0	0	0	0
193	1	260	113	-1	370	283	23.4	31	ABarppaaaa	311	-326	0	0		0	0	0	0	0
194	1	215	257	-1	281	306	8.7	30	Capaap	288	150	0	0		0	0	0	0	0
195	1	160	139	-1	344	151	3.8	29	ABprpapapp	253	679	0	0		0	0	0	0	0
196	1	324	249	-1	319	226	16.4	33	Epraa	301	-63	0	0		0	0	0	0	0
197	1	121	266	-1	510	240	6.4	26	ABarapaappa	198	223	0	0		0	0	0	0	0
198	1	356	307	-1	586	221	5.1	34	ABaraaappa	342	-1400	0	0		0	0	0	0	0
199	1	282	222	-1	631	254	18.3	29	ABalappapa	264	-51	0	0		0	0	0	0	0
200	1	125	295	-1	422	347	22.6	29	ABplaaappa	6	0	0	0		0	0	0	0	0
201	1	314	19	-1	476	369	17.7	27	ABalppppppa	254	-458	0	0		0	0	0	0	0
202	1	298	119	-1	515	183	16.5	26	MSppappa	211	333	0	0		0	0	0	0	0
203	1	76	68	-1	404	136	10.4	26	MSpppapa	-55	0	0	0		0	0	0	0	0
204	1	110	299	-1	193	149	6.8	29	ABprapppap	247	-168	0	0		0	0	0	0	0
205	1	275	347	-1	378	362	20.8	26	ABplapaaap	230	-1058	0	0		0	0	0	0	0
206	1	359	148	-1	425	396	19.1	31	ABplaappap	311	106	0	0		0	0	0	0	0
207	1	285	369	-1	342	351	11.9	25	Daaap	209	467	0	0		0	0	0	0	0
208	1	268	179	-1	210	359	10.1	27	ABplapppaa	264	-100	0	0		0	0	0	0	0
209	1	297	320	-1	230	303	9.2	30	Capapp	267	1078	0	0		0	0	0	0	0
210	1	149	136	-1	158	314	5.6	28	ABplappppp	5	0	0	0		0	0	0	0	0
211	1	171	271	-1	352	376	21.2	29	ABplapaapa	247	1394	0	0		0	0	0	0	0
212	1	304	32	-1	408	130	4.7	29	ABarappapp	319	0	0	0		0	0	0	0	0
213	1	38	87	-1	524	223	17.6	30	MSpaaaap	172	0	0	0		0	0	0	0	0
214	1	352	75	-1	466	142	15.4	26	ABpraaapppa	216	-525	0	0		0	0	0	0	0
215	1	264	354	-1	435	211	11.4	31	ABaraapppp	158	0	0	0		0	0	0	0	0
216	1	255	235	-1	441	115	6.7	28	ABprpaaaap	282	747	0	0		0	0	0	0	0
217	1	336	96	-1	388	227	22.5	32	ABarpaappp	300	-319	0	0		0	0	0	0	0
218	1	233	81	-1	269	95	17.5	30	ABprappapa	24	0	0	0		0	0	0	0	0
219	0	61	-1	-1	409	291	17.1	25		234	1676	0	0		0	0	0	0	0
220	1	291	365	-1	598	249	21.5	28	ABarpaaaaa	279	563	0	0		0	0	0	0	0
221	1	148	57	-1	369	368	6.7	27	ABplppaapa	204	0	0	0		0	0	0	0	0
222	1	206	239	-1	522	318	4.4	29	ABalpapaaa	248	-44	0	0		0	0	0	0	0
223	1	44	300	-1	153	270	20.3	39	Caaap	432	0	0	0		0	0	0	0	0
224	1	301	115	-1	133	296	15.7	34	Caapa	328	59	0	0		0	0	0	0	0
225	1	36	319	-1	381	145	6.5	28	ABprpapaap	266	-46	0	0		0	0	0	0	0
226	1	128	132	-1	436	94	12.3	32	ABprpaappp	115	0	0	0		0	0	0	0	0
227	1	280	177	-1	372	169	11.8	26	MSpppapp	68	0	0	0		0	0	0	0	0
228	1	86	41	-1	162	346	8.5	27	ABplappppa	234	-162	0	0		0	0	0	0	0
229	1	52	232	-1	585	266	17.7	27	MSaaaaapa	-145	0	0	0		0	0	0	0	0
230	1	252	346	-1	548	288	6.5	30	ABalpaaapa	289	421	0	0		0	0	0	0	0
231	0	327	-1	-1	388	407	14.4	25		219	421	0	0		0	0	0	0	0
232	1	259	162	-1	469	267	18.6	29	MSaaaapp	716	0	0	0		0	0	0	0	0
233	1	94	18	-1	474	407	18.2	26	ABplaappaa	251	-470	0	0		0	0	0	0	0
234	1	186	205	-1	576	321	12.5	26	MSapaaaa	-255	0	0	0		0	0	0	0	0
235	1	258	166	-1	472	367	6.5	30	ABalppappp	244	441	0	0		0	0	0	0	0
236	1	341	234	-1	324	399	11.2	28	ABplppapap	269	664	0	0		0	0	0	0	0
237	1	124	285	-1	494	346	3.6	29	ABalppapap	173	0	0	0		0	0	0	0	0
238	1	56	174	-1	461	164	17.5	29	MSppappp	268	820	0	0		0	0	0	0	0
239	1	57	199	-1	507	270	11.1	28	ABaraapapa	-112	0	0	0		0	0	0	0	0
240	1	150	246	-1	461	327	11.5	28	MSapaapp	241	-547	0	0		0	0	0	0	0
241	1	27	256	-1	393	89	15.5	28	ABpraapppa	107	0	0	0		0	0	0	0	0
242	1	302	36	-1	346	296	20.3	32	MSapppp	326	887	0	0		0	0	0	0	0
243	1	348	74	-1	407	271	14.1	33	MSaapaap	-99	0	0	0		0	0	0	0	0
244	1	83	107	-1	287	346	16.5	29	Dapap	285	-629	0	0		0	0	0	0	0
245	1	347	359	-1	624	180	13.2	31	ABalaaappl	210	0	0	0		0	0	0	0	0
246	1	303	105	-1	168	151	16.4	34	ABarppppp	51	0	0	0		0	0	0	0	0
247	1	289	358	-1	295	120	22.8	32	ABarpppaap	301	-356	0	0		0	0	0	0	0
248	1	109	281	-1	461	267	11.8	29	ABaraapapp	178	0	0	0		0	0	0	0	0
249	1	73	345	-1	475	278	5.5	25	ABalpappapa	217	-131	0	0		0	0	0	0	0
250	1	250	85	-1	355	215	23.3	30	ABarppaaap	213	0	0	0		0	0	0	0	0
251	1	339	118	-1	428	125	17.5	29	ABpraaapppp	267	-204	0	0		0	0	0	0	0
252	1	239	53	-1	589	363	14.6	28	ABalapaapa	209	0	0	0		0	0	0	0	0
253	1	283	219	-1	545	326	20.2	28	ABalapappp	234	550	0	0		0	0	0	0	0
254	1	300	111	-1	173	257	4.9	29	Cppppp	212	0	0	0		0	0	0	0	0
255	1	321	4	-1	420	313	4.4	32	ABplpappaa	325	162	0	0		0	0	0	0	0
256	1	14	185	-1	350	333	4.6	28	ABplpapapp	260	-732	0	0		0	0	0	0	0
257	1	205	104	-1	544	198	22.2	29	ABarpapaap	238	-148	0	0		0	0	0	0	0
258	1	4	134	-1	442	356	5.6	30	ABalpapapp	255	98	0	0		0	0	0	0	0
259	1	141	79	-1	543	155	21.1	34	ABpraapaap	281	769	0	0		0	0	0	0	0
260	1	90	29	-1	513	356	19.5	32	ABplaapapa	160	0	0	0		0	0	0	0	0
261	1	271	-1	-1	579	252	7.3	24	ABaraaaapp	-91	0	0	0		0	0	0	0	0
262	1	69	129	-1	539	150	8.2	28	ABpraaaaaa	280	1364	0	0		0	0	0	0	0
263	1	164	302	-1	532	301	10.3	27	ABalpaapapp	256	-189	0	0		0	0	0	0	0
264	1	349	322	-1	358	129	20.5	31	ABprapaaaa	301	144	0	0		0	0	0	0	0
265	1	170	6	-1	393	391	18.0	29	ABplaapppa	267	-823	0	0		0	0	0	0	0
266	1	262	56	-1	318	358	21.9	34	ABarppapa	343	-525	0	0		0	0	0	0	0
267	1	55	61	-1	456	211	13.4	32	MSpaapap	103	0	0	0		0	0	0	0	0
268	0	350	-1	-1	626	353	12.7	24		197	396	0	0		0	0	0	0	0
269	1	173	244	-1	193	336	7.4	28	ABplapppap	492	0	0	0		0	0	0	0	0
270	1	21	191	-1	592	355	11.3	29	ABalppaaap	280	0	0	0		0	0	0	0	0
271	1	158	84	-1	263	174	6.0	28	ABprpppppa	170	0	0	0		0	0	0	0	0
272	1	312	331	-1	442	359	19.4	30	ABalppppppp	265	442	0	0		0	0	0	0	0
273	1	99	97	-1	496	244	18.6	28	MSpaaapa	104	0	0	0		0	0	0	0	0
274	1	40	94	-1	517	122	11.4	32	ABpraaaapa	285	796	0	0		0	0	0	0	0
275	1	50	155	-1	458	171	22.6	29	ABarpapapp	292	591	0	0		0	0	0	0	0
276	1	63	12	-1	287	316	18.4	31	Dappa	256	440	0	0		0	0	0	0	0
277	1	257	143	-1	381	323	17.1	30	MSappap	298	251	0	0		0	0	0	0	0
278	1	52	207	-1	548	266	18.4	27	MSaaaaapp	204	-772	0	0		0	0	0	0	0
279	1	120	275	-1	297	349	5.4	27	ABplppppaa	325	0	0	0		0	0	0	0	0
280	1	5	260	-1	273	285	22.6	39	Caaaa	398	979	0	0		0	0	0	0	0
281	1	279	69	-1	251	202	3.7	31	ABprpapppp	288	7	0	0		0	0	0	0	0
282	1	153	149	-1	491	222	11.2	28	ABaraapppa	266	-823	0	0		0	0	0	0	0
283	1	290	203	-1	551	185	18.3	26	ABalappppp	228	347	0	0		0	0	0	0	0
284	1	267	168	-1	517	284	7.6	29	ABalpaaapp	141	0	0	0		0	0	0	0	0
285	1	66	334	-1	429	224	21.6	31	ABarpaappa	-71	0	0	0		0	0	0	0	0
286	1	305	323	-1	212	254	4.9	29	Cpppap	298	720	0	0		0	0	0	0	0
287	1	174	296	-1	200	241	10.4	32	Eprpp	325	-834	0	0		0	0	0	0	0
288	1	59	35	-1	492	198	8.8	24	MSppaapa	203	-238	0	0		0	0	0	0	0
289	1	201	310	-1	433	94	9.5	30	ABprpaaapp	280	-385	0	0		0	0	0	0	0
290	1	200	13	-1	512	183	11.8	27	MSppapaa	237	543	0	0		0	0	0	0	0
291	1	240	135	-1	300	345	12.4	29	Capaaa	291	-236	0	0		0	0	0	0	0
292	1	140	335	-1	408	100	19.7	31	ABpraappap	310	287	0	0		0	0	0	0	0
293	0	351	-1	-1	589	146	11.3	22		60	0	0	0		0	0	0	0	0
294	1	272	186	-1	254	369	20.1	31	ABplappapa	298	0	0	0		0	0	0	0	0
295	1	242	180	-1	290	138	13.4	31	Cppaaa	280	-560	0	0		0	0	0	0	0
296	1	172	2	-1	464	209	8.8	27	ABarapappa	259	-83	0	0		0	0	0	0	0
297	1	228	314	-1	379	139	22.7	30	ABarpapppp	240	467	0	0		0	0	0	0	0
298	1	144	102	-1	565	229	16.6	28	MSpaaaaa	172	0	0	0		0	0	0	0	0
299	1	334	130	-1	506	179	22.5	29	ABarpapapa	275	235	0	0		0	0	0	0	0
300	1	24	183	-1	406	352	15.3	34	MSapppa	343	-14	0	0		0	0	0	0	0
301	1	317	341	-1	252	251	13.1	31	Eplap	290	251	0	0		0	0	0	0	0
302	1	159	121	-1	534	143	16.6	30	ABpraaapap	-155	0	0	0		0	0	0	0	0
303	1	22	169	-1	620	239	14.9	28	ABalapppaa	248	80	0	0		0	0	0	0	0
304	1	131	27	-1	580	258	13.5	26	ABaraapaaa	-184	0	0	0		0	0	0	0	0
305	1	152	309	-1	573	158	7.7	29	ABalaapapp	271	194	0	0		0	0	0	0	0
306	1	243	247	-1	286	390	16.4	30	ABplappaaa	36	0	0	0		0	0	0	0	0
307	1	328	362	-1	498	140	17.3	31	ABpraapapp	276	139	0	0		0	0	0	0	0
308	1	204	312	-1	265	322	13.8	31	Cappaa	283	-157	0	0		0	0	0	0	0
309	1	335	230	-1	439	201	3.6	27	ABarappaap	276	235	0	0		0	0	0	0	0
310	1	244	268	-1	319	129	4.6	28	ABprppaapp	274	788	0	0		0	0	0	0	0
311	1	307	99	-1	423	337	12.7	26	MSapappa	200	10	0	0		0	0	0	0	0
312	1	103	66	-1	483	201	3.8	28	ABarappaaa	301	0	0	0		0	0	0	0	0
313	1	197	254	-1	576	285	5.4	29	ABalpaaaaa	390	0	0	0		0	0	0	0	0
314	1	54	311	-1	533	192	10.2	27	MSppaaap	201	0	0	0		0	0	0	0	0
315	1	136	366	-1	531	241	22.4	27	ABarpaaapa	241	648	0	0		0	0	0	0	0
316	1	116	279	-1	479	320	22.0	26	ABplaaapaa	200	305	0	0		0	0	0	0	0
317	1	222	360	-1	591	198	17.2	29	ABalappppa	-5	0	0	0		0	0	0	0	0
318	1	134	338	-1	140	279	4.9	28	Caappv	249	977	0	0		0	0	0	0	0
319	1	29	95	-1	457	307	16.7	29	MSappaa	290	-302	0	0		0	0	0	0	0
320	1	330	227	-1	436	191	7.2	25	MSpppaaa	220	-912	0	0		0	0	0	0	0
321	1	219	237	-1	215	314	4.6	27	ABplpppapap	359	0	0	0		0	0	0	0	0
322	1	20	258	-1	381	328	21.2	29	ABplapaaaa	197	0	0	0		0	0	0	0	0
323	1	51	25	-1	464	338	14.3	26	MSapapap	247	-480	0	0		0	0	0	0	0
324	1	71	108	-1	424	330	17.5	27	MSapappp	137	0	0	0		0	0	0	0	0
325	1	288	316	-1	269	228	7.5	31	Z2	231	345	0	0		0	0	0	0	0
326	1	68	303	-1	124	280	9.8	32	Caappd	-203	0	0	0		0	0	0	0	0
327	1	105	251	-1	220	366	6.6	30	ABplpppaap	259	280	0	0		0	0	0	0	0
328	1	299	28	-1	505	170	6.5	29	ABarappppa	288	87	0	0		0	0	0	0	0
329	1	234	52	-1	547	238	4.4	28	ABarapaaaa	206	0	0	0		0	0	0	0	0
330	1	12	30	-1	466	172	10.4	26	MSppaapp	270	0	0	0		0	0	0	0	0
331	1	195	231	-1	229	198	22.7	39	Cpaaa	388	248	0	0		0	0	0	0	0
332	1	192	212	-1	297	169	18.9	36	Dppp	351	-222	0	0		0	0	0	0	0
333	1	23	294	-1	488	134	11.3	29	ABprpaapaa	249	-765	0	0		0	0	0	0	0
334	1	210	152	-1	523	388	11.7	29	ABalpppapa	-223	0	0	0		0	0	0	0	0
335	1	6	352	-1	568	141	15.2	29	ABalaapppp	257	416	0	0		0	0	0	0	0
336	1	177	301	-1	270	105	8.0	31	ABprppappp	28	0	0	0		0	0	0	0	0
337	1	84	26	-1	246	154	11.7	29	Cppapa	275	0	0	0		0	0	0	0	0
338	1	182	288	-1	173	218	6.9	28	Cppppa	278	-374	0	0		0	0	0	0	0
339	1	180	343	-1	472	240	9.2	24	ABarapaappp	199	709	0	0		0	0	0	0	0
340	1	97	228	-1	525	240	10.3	26	ABaraaapapp	170	0	0	0		0	0	0	0	0
341	1	273	292	-1	215	364	18.8	31	ABplapapaa	274	125	0	0		0	0	0	0	0
342	1	154	91	-1	173	273	11.6	31	Eplpp	183	0	0	0		0	0	0	0	0
343	1	9	194	-1	244	206	13.4	31	Eprpa	299	495	0	0		0	0	0	0	0
344	1	333	54	-1	291	212	12.7	33	Earpp	322	748	0	0		0	0	0	0	0
345	1	199	313	-1	131	205	10.2	31	Cpappd	294	0	0	0		0	0	0	0	0
346	1	306	192	-1	429	273	6.6	26	ABalpappapp	200	-472	0	0		0	0	0	0	0
347	1	295	154	-1	190	204	5.2	28	ABprpppppp	284	-9	0	0		0	0	0	0	0
348	1	313	206	-1	321	102	7.6	30	ABprppappa	254	-1279	0	0		0	0	0	0	0
349	1	138	9	-1	588	228	19.0	29	ABalapppap	-9	0	0	0		0	0	0	0	0
350	1	316	144	-1	175	201	21.4	39	Cpaap	396	-147	0	0		0	0	0	0	0
351	1	143	276	-1	364	128	16.7	29	Dppaa	225	-141	0	0		0	0	0	0	0
352	1	53	76	-1	364	400	11.1	29	ABplppapaa	281	261	0	0		0	0	0	0	0
353	1	65	261	-1	358	216	15.3	33	Earap	336	-73	0	0		0	0	0	0	0
354	1	145	44	-1	581	171	14.6	32	ABalaapppa	316	377	0	0		0	0	0	0	0
355	1	236	327	-1	352	122	24.2	31	ABarpppaaa	274	-160	0	0		0	0	0	0	0
356	1	181	225	-1	260	219	16.6	34	Eprap	348	1111	0	0		0	0	0	0	0
357	1	285	290	-1	389	348	12.7	27	Daaaa	175	821	0	0		0	0	0	0	0
358	1	147	86	-1	476	263	14.7	29	MSaaapap	277	-1001	0	0		0	0	0	0	0
359	1	261	293	-1	296	184	3.2	29	ABprpapppa	106	0	0	0		0	0	0	0	0
360	1	332	289	-1	293	149	4.6	27	ABprppppaa	270	563	0	0		0	0	0	0	0
361	1	95	356	-1	209	263	13.9	33	Eplpa	300	-787	0	0		0	0	0	0	0
362	1	155	161	-1	472	104	13.6	28	ABprpaapap	213	-869	0	0		0	0	0	0	0
363	1	77	269	-1	338	350	15.3	29	Dapaa	262	760	0	0		0	0	0	0	0
364	1	156	200	-1	406	116	8.4	28	ABprppaaaa	193	0	0	0		0	0	0	0	0
365	1	360	242	-1	204	174	3.0	22	ABprpppapp	428	0	0	0		0	0	0	0	0
366	1	166	363	-1	269	365	6.0	29	ABplpppaaa	-1	0	0	0		0	0	0	0	0
367	1	133	305	-1	582	237	6.5	29	ABaraaaaap	282	0	0	0		0	0	0	0	0
368	1	357	367	-1	412	256	18.8	30	Ealaa	308	559	0	0		0	0	0	0	0
369	1	364	370	-1	502	357	13.0	28	ABplpaapaa	-92	0	0	0		0	0	0	0	0
