# Supplementary material for: The AP-2 Transcription Factor APTF-2 Is Required for Neuroblast and Epidermal Morphogenesis in Caenorhabditis elegans Embryogenesis
Source: PLoS Genet. 2016 May 13;12(5):e1006048. doi: 10.1371/journal.pgen.1006048 (PMC4866721; doi:10.1371/journal.pgen.1006048)
Supplement: S4 Text — (ZIP) [file pgen.1006048.s032.zip › nuclei/t172-nuclei]

1	1	47	65	-1	380	260	6.2	26	MSpapapa	-191	0	0	0		0	0	0	0	0
2	1	296	75	-1	464	207	8.6	26	ABarapappa	-201	0	0	0		0	0	0	0	0
3	1	109	191	-1	609	354	16.8	28	ABalapaaap	255	254	0	0		0	0	0	0	0
4	1	255	352	-1	419	314	4.4	32	ABplpappaa	327	-242	0	0		0	0	0	0	0
5	1	182	282	-1	451	163	3.7	31	ABarappapa	259	154	0	0		0	0	0	0	0
6	1	265	27	-1	392	391	18.2	30	ABplaapppa	255	448	0	0		0	0	0	0	0
7	1	134	137	-1	261	140	5.4	29	ABprppppap	242	-19	0	0		0	0	0	0	0
8	1	29	93	-1	439	132	20.6	30	ABarpappap	257	780	0	0		0	0	0	0	0
9	1	349	77	-1	586	224	19.5	30	ABalapppap	244	-8	0	0		0	0	0	0	0
10	1	24	135	-1	323	384	8.5	29	ABplppappa	253	720	0	0		0	0	0	0	0
11	1	124	32	-1	400	391	11.7	29	ABplppaaaa	296	67	0	0		0	0	0	0	0
12	1	276	351	-1	288	319	17.8	28	Dappa	216	-787	0	0		0	0	0	0	0
13	1	290	243	-1	517	182	11.7	26	MSppapaa	244	633	0	0		0	0	0	0	0
14	1	17	124	-1	579	225	13.8	29	ABaraappaa	244	237	0	0		0	0	0	0	0
15	1	6	273	-1	501	356	10.5	34	ABplpaaaaa	-98	0	0	0		0	0	0	0	0
16	1	175	127	-1	606	275	11.8	30	ABalpaapaa	120	0	0	0		0	0	0	0	0
17	1	31	89	-1	382	236	9.9	32	MSpapaap	277	1115	0	0		0	0	0	0	0
18	1	233	182	-1	473	409	18.1	28	ABplaappaa	227	6	0	0		0	0	0	0	0
19	1	201	110	-1	479	369	17.7	26	ABalppppppa	255	-825	0	0		0	0	0	0	0
20	1	80	86	-1	415	155	22.4	29	ABarpapppa	85	0	0	0		0	0	0	0	0
21	1	72	238	-1	495	313	10.2	24	MSapaapa	208	257	0	0		0	0	0	0	0
22	1	123	267	-1	443	380	11.5	30	ABplpaaapp	305	-320	0	0		0	0	0	0	0
23	1	20	63	-1	305	161	8.7	36	MSpappp	144	0	0	0		0	0	0	0	0
24	1	116	47	-1	168	145	8.5	28	ABprappppa	243	736	0	0		0	0	0	0	0
25	1	323	354	-1	462	338	14.0	26	MSapapap	239	-166	0	0		0	0	0	0	0
26	1	337	341	-1	246	153	11.8	29	Cppapa	292	542	0	0		0	0	0	0	0
27	1	304	187	-1	578	257	13.5	27	ABaraapaaa	432	0	0	0		0	0	0	0	0
28	1	328	302	-1	514	171	6.4	29	ABarappppa	294	-773	0	0		0	0	0	0	0
29	1	260	183	-1	515	351	19.5	34	ABplaapapa	495	0	0	0		0	0	0	0	0
30	1	330	145	-1	465	173	10.0	26	MSppaapp	248	-76	0	0		0	0	0	0	0
31	1	69	263	-1	495	145	8.5	28	ABprpaaaaa	-144	0	0	0		0	0	0	0	0
32	1	212	329	-1	408	128	4.9	30	ABarappapp	239	256	0	0		0	0	0	0	0
33	1	16	33	-1	545	203	4.0	30	ABaraaappp	232	14	0	0		0	0	0	0	0
34	1	103	113	-1	478	409	14.8	30	ABplpaapap	268	-280	0	0		0	0	0	0	0
35	1	288	188	-1	493	198	9.0	24	MSppaapa	222	85	0	0		0	0	0	0	0
36	1	242	91	-1	346	294	20.2	33	MSapppp	323	446	0	0		0	0	0	0	0
37	1	140	244	-1	215	198	8.5	30	Cpppaa	302	1532	0	0		0	0	0	0	0
38	1	165	310	-1	322	314	3.8	29	ABplpapppa	246	1710	0	0		0	0	0	0	0
39	1	48	98	-1	449	370	16.2	29	ABplpaappa	258	0	0	0		0	0	0	0	0
40	1	187	276	-1	618	324	11.8	30	ABalaaapar	328	0	0	0		0	0	0	0	0
41	1	228	53	-1	162	344	8.7	26	ABplappppa	253	-65	0	0		0	0	0	0	0
42	1	55	40	-1	493	216	14.5	28	MSpaapaa	172	0	0	0		0	0	0	0	0
43	1	167	101	-1	149	322	11.6	29	ABplapappp	293	-228	0	0		0	0	0	0	0
44	1	354	357	-1	578	175	14.3	30	ABalaapppa	285	-1190	0	0		0	0	0	0	0
45	1	125	108	-1	357	231	6.2	29	MSpapapp	83	0	0	0		0	0	0	0	0
46	1	95	19	-1	320	201	5.5	33	MSpappa	389	0	0	0		0	0	0	0	0
47	1	108	26	-1	434	337	8.0	30	ABplpapaaa	247	666	0	0		0	0	0	0	0
48	1	85	55	-1	374	303	9.7	28	MSaapapp	164	0	0	0		0	0	0	0	0
49	1	176	226	-1	326	361	5.9	26	ABplppaapp	262	-19	0	0		0	0	0	0	0
50	1	37	237	-1	525	227	13.7	32	ABaraappap	96	0	0	0		0	0	0	0	0
51	1	190	42	-1	581	168	19.4	29	ABpraapaaa	288	244	0	0		0	0	0	0	0
52	1	329	59	-1	547	238	4.3	27	ABarapaaaa	101	0	0	0		0	0	0	0	0
53	1	252	325	-1	585	362	14.6	28	ABalapaapa	250	209	0	0		0	0	0	0	0
54	1	344	236	-1	290	212	12.6	32	Earpp	318	72	0	0		0	0	0	0	0
55	1	59	144	-1	397	350	5.2	29	ABplpapapa	283	198	0	0		0	0	0	0	0
56	1	266	30	-1	319	359	21.7	35	ABarppapa	335	105	0	0		0	0	0	0	0
57	1	221	250	-1	370	368	6.7	28	ABplppaapa	265	202	0	0		0	0	0	0	0
58	1	76	153	-1	568	238	9.1	26	ABaraaapapa	210	1736	0	0		0	0	0	0	0
59	1	46	181	-1	566	376	17.3	28	ABalapaapp	259	81	0	0		0	0	0	0	0
60	1	78	230	-1	554	382	13.4	29	ABalpppaap	242	97	0	0		0	0	0	0	0
61	1	267	121	-1	457	212	12.8	33	MSpaapap	323	106	0	0		0	0	0	0	0
62	1	32	142	-1	593	293	15.5	29	MSaaaaaa	58	0	0	0		0	0	0	0	0
63	1	34	194	-1	398	202	3.5	33	ABprpappaa	98	0	0	0		0	0	0	0	0
64	1	68	13	-1	549	277	13.7	30	ABaraapaap	96	0	0	0		0	0	0	0	0
65	1	173	217	-1	452	295	22.7	32	ABplaaaapp	254	1106	0	0		0	0	0	0	0
66	1	312	349	-1	487	202	3.7	27	ABarappaaa	269	-835	0	0		0	0	0	0	0
67	1	54	289	-1	280	169	22.7	31	ABarpppapp	274	-246	0	0		0	0	0	0	0
68	1	203	268	-1	402	137	10.4	26	MSpppapa	-52	0	0	0		0	0	0	0	0
69	1	281	36	-1	255	199	3.6	30	ABprpapppp	269	-936	0	0		0	0	0	0	0
70	1	45	138	-1	255	125	21.0	38	ABarppppa	365	120	0	0		0	0	0	0	0
71	1	111	61	-1	498	139	14.4	30	ABpraaappa	456	0	0	0		0	0	0	0	0
72	1	130	203	-1	577	337	5.6	30	ABalpaappp	-294	0	0	0		0	0	0	0	0
73	1	42	24	-1	269	379	8.4	30	ABplppappp	280	-53	0	0		0	0	0	0	0
74	1	243	146	-1	405	269	14.2	32	MSaapaap	287	196	0	0		0	0	0	0	0
75	1	214	309	-1	469	140	15.6	28	ABpraaapppa	223	1046	0	0		0	0	0	0	0
76	1	352	212	-1	363	401	11.2	28	ABplppapaa	259	1513	0	0		0	0	0	0	0
77	1	154	363	-1	194	120	13.7	29	ABprapapap	268	726	0	0		0	0	0	0	0
78	1	64	317	-1	395	288	11.8	28	MSaapapa	102	0	0	0		0	0	0	0	0
79	1	259	23	-1	544	155	20.7	33	ABpraapaap	116	0	0	0		0	0	0	0	0
80	1	70	285	-1	495	292	22.4	29	ABplaaaapa	262	364	0	0		0	0	0	0	0
81	1	218	340	-1	269	95	17.5	30	ABprappapa	281	659	0	0		0	0	0	0	0
82	1	104	347	-1	423	232	8.6	30	MSpapaaa	85	0	0	0		0	0	0	0	0
83	1	88	163	-1	557	238	22.6	30	ABarpaaaap	246	362	0	0		0	0	0	0	0
84	1	271	95	-1	264	174	6.1	27	ABprpppppa	273	782	0	0		0	0	0	0	0
85	1	250	272	-1	354	209	24.0	30	ABarppaaap	277	286	0	0		0	0	0	0	0
86	1	358	123	-1	474	262	14.5	28	MSaaapap	400	0	0	0		0	0	0	0	0
87	1	213	85	-1	523	223	17.0	32	MSpaaaap	265	1067	0	0		0	0	0	0	0
88	1	19	64	-1	452	95	16.6	28	ABpraappaa	264	0	0	0		0	0	0	0	0
89	1	146	202	-1	445	404	13.6	30	ABplpaappp	283	320	0	0		0	0	0	0	0
90	1	77	327	-1	530	298	22.4	30	ABplaaaaap	258	205	0	0		0	0	0	0	0
91	1	342	275	-1	175	272	11.6	31	Eplpp	313	319	0	0		0	0	0	0	0
92	1	23	218	-1	562	277	23.6	29	ABplaaaaaa	-17	0	0	0		0	0	0	0	0
93	1	139	161	-1	214	125	9.5	28	ABprapppaa	100	0	0	0		0	0	0	0	0
94	1	274	338	-1	517	123	11.4	32	ABpraaaapa	275	493	0	0		0	0	0	0	0
95	1	319	350	-1	452	307	17.1	29	MSappaa	198	144	0	0		0	0	0	0	0
96	1	217	143	-1	387	229	22.3	33	ABarpaappp	327	-968	0	0		0	0	0	0	0
97	1	273	12	-1	493	243	18.8	29	MSpaaapa	137	0	0	0		0	0	0	0	0
98	1	73	160	-1	131	212	15.4	36	Cpapa	366	-122	0	0		0	0	0	0	0
99	1	311	81	-1	424	335	12.7	26	MSapappa	262	12	0	0		0	0	0	0	0
100	1	65	162	-1	612	329	8.7	28	ABalaaaarl	280	205	0	0		0	0	0	0	0
101	1	171	10	-1	585	357	8.1	31	ABalaaaarr	-15	0	0	0		0	0	0	0	0
102	1	298	7	-1	564	235	16.8	29	MSpaaaaa	120	0	0	0		0	0	0	0	0
103	1	51	82	-1	597	234	10.1	28	ABaraaapaa	-156	0	0	0		0	0	0	0	0
104	1	257	300	-1	541	196	21.8	28	ABarpapaap	268	-211	0	0		0	0	0	0	0
105	1	246	306	-1	168	151	16.3	34	ABarppppp	344	-44	0	0		0	0	0	0	0
106	1	158	199	-1	497	245	23.3	31	ABarpaapaa	309	-475	0	0		0	0	0	0	0
107	1	244	92	-1	289	343	16.3	29	Dapap	276	147	0	0		0	0	0	0	0
108	1	324	185	-1	422	331	17.8	28	MSapappp	276	120	0	0		0	0	0	0	0
109	1	4	209	-1	538	353	13.7	27	ABalppppaa	272	185	0	0		0	0	0	0	0
110	1	174	213	-1	209	120	17.5	30	ABprapapaa	273	105	0	0		0	0	0	0	0
111	1	254	112	-1	178	254	5.1	28	Cppppp	229	72	0	0		0	0	0	0	0
112	1	143	319	-1	506	280	5.2	28	ABalpappaa	253	152	0	0		0	0	0	0	0
113	1	193	73	-1	371	281	23.4	30	ABarppaaaa	294	557	0	0		0	0	0	0	0
114	1	157	189	-1	399	292	7.5	29	ABalpappppp	253	-1402	0	0		0	0	0	0	0
115	1	224	197	-1	134	296	15.6	34	Caapa	330	70	0	0		0	0	0	0	0
116	1	14	193	-1	486	172	12.8	27	MSppapap	235	633	0	0		0	0	0	0	0
117	1	26	139	-1	480	233	5.4	30	ABarapapaa	232	140	0	0		0	0	0	0	0
118	1	251	366	-1	429	128	17.4	29	ABpraaapppp	269	-201	0	0		0	0	0	0	0
119	1	202	342	-1	517	183	16.0	27	MSppappa	19	0	0	0		0	0	0	0	0
120	1	92	198	-1	492	366	15.1	29	ABalpppppa	148	0	0	0		0	0	0	0	0
121	1	302	219	-1	537	143	16.3	31	ABpraaapap	-161	0	0	0		0	0	0	0	0
122	1	39	172	-1	520	110	14.4	30	ABpraaaapp	-37	0	0	0		0	0	0	0	0
123	1	79	214	-1	425	161	6.7	28	ABprpapaaa	225	-920	0	0		0	0	0	0	0
124	1	58	365	-1	510	213	22.5	26	ABarpaaapp	211	-172	0	0		0	0	0	0	0
125	1	185	305	-1	360	191	3.4	28	ABprpappap	355	0	0	0		0	0	0	0	0
126	1	106	264	-1	457	218	5.9	25	ABarapapppa	237	64	0	0		0	0	0	0	0
127	1	188	60	-1	623	265	8.8	28	ABaraaaaaa	238	164	0	0		0	0	0	0	0
128	1	107	175	-1	225	160	4.7	30	ABprpppapa	297	-189	0	0		0	0	0	0	0
129	1	262	76	-1	544	150	8.2	29	ABpraaaaaa	115	0	0	0		0	0	0	0	0
130	1	299	297	-1	504	182	22.4	29	ABarpapapa	258	269	0	0		0	0	0	0	0
131	1	93	221	-1	534	167	4.5	31	ABarapppaa	286	145	0	0		0	0	0	0	0
132	1	226	345	-1	438	93	12.5	32	ABprpaappp	300	-1466	0	0		0	0	0	0	0
133	1	5	257	-1	354	255	16.5	31	Ealap	312	-211	0	0		0	0	0	0	0
134	1	258	115	-1	443	358	5.6	29	ABalpapapp	261	733	0	0		0	0	0	0	0
135	1	291	96	-1	301	342	12.4	30	Capaaa	296	758	0	0		0	0	0	0	0
136	1	210	299	-1	157	317	6.0	27	ABplappppp	-63	0	0	0		0	0	0	0	0
137	1	145	58	-1	467	221	23.3	32	ABarpaapap	298	-176	0	0		0	0	0	0	0
138	1	178	130	-1	482	283	9.2	28	ABalpapppa	159	0	0	0		0	0	0	0	0
139	1	195	247	-1	348	155	3.8	29	ABprpapapp	257	35	0	0		0	0	0	0	0
140	1	131	232	-1	288	311	4.8	29	ABplpapppp	270	-135	0	0		0	0	0	0	0
141	1	11	134	-1	542	359	5.4	27	ABalppapaa	239	0	0	0		0	0	0	0	0
142	1	161	74	-1	430	288	11.1	30	MSaapaaa	290	-1074	0	0		0	0	0	0	0
143	1	277	180	-1	385	321	17.3	31	MSappap	277	240	0	0		0	0	0	0	0
144	1	350	358	-1	177	204	21.4	40	Cpaap	397	627	0	0		0	0	0	0	0
145	1	121	29	-1	508	346	7.4	29	ABalppappa	268	920	0	0		0	0	0	0	0
146	1	27	248	-1	537	216	7.1	28	ABarapaapa	251	-1381	0	0		0	0	0	0	0
147	1	13	80	-1	576	177	11.6	26	ABalaappaa	201	-908	0	0		0	0	0	0	0
148	1	206	147	-1	424	398	18.7	30	ABplaappap	265	-1045	0	0		0	0	0	0	0
149	1	282	220	-1	493	219	11.0	27	ABaraapppa	460	0	0	0		0	0	0	0	0
150	1	75	2	-1	478	395	10.7	27	ABplpaaapa	-156	0	0	0		0	0	0	0	0
151	1	57	18	-1	573	316	22.3	30	ABplaapaaa	211	0	0	0		0	0	0	0	0
152	1	334	99	-1	521	387	11.7	30	ABalpppapa	272	-523	0	0		0	0	0	0	0
153	1	60	170	-1	625	314	15.1	28	ABalapaaaa	237	1119	0	0		0	0	0	0	0
154	1	347	152	-1	191	203	5.3	29	ABprpppppp	267	176	0	0		0	0	0	0	0
155	1	275	291	-1	460	171	22.5	30	ABarpapapp	266	158	0	0		0	0	0	0	0
156	1	126	321	-1	516	241	3.2	28	ABarapaaap	262	491	0	0		0	0	0	0	0
157	1	181	195	-1	236	102	13.4	28	ABprappapp	266	525	0	0		0	0	0	0	0
158	1	25	9	-1	355	336	9.7	28	MSaapppa	-50	0	0	0		0	0	0	0	0
159	1	128	132	-1	484	284	3.4	30	ABalpapaap	278	-450	0	0		0	0	0	0	0
160	1	137	326	-1	375	94	8.4	29	ABprppapaa	259	692	0	0		0	0	0	0	0
161	1	362	88	-1	471	104	13.7	27	ABprpaapap	363	0	0	0		0	0	0	0	0
162	1	232	148	-1	467	268	18.6	29	MSaaaapp	258	1218	0	0		0	0	0	0	0
163	1	41	169	-1	348	291	6.4	27	MSaappa	207	-178	0	0		0	0	0	0	0
164	1	122	208	-1	537	152	13.6	28	ABpraaapaa	273	-391	0	0		0	0	0	0	0
165	0	49	-1	-1	549	376	8.4	23		191	-1399	0	0		0	0	0	0	0
166	1	235	106	-1	470	366	7.0	30	ABalppappp	135	0	0	0		0	0	0	0	0
167	1	10	313	-1	235	299	17.1	30	Dappp	285	75	0	0		0	0	0	0	0
168	1	284	68	-1	521	279	7.6	30	ABalpaaapp	242	-1126	0	0		0	0	0	0	0
169	1	303	151	-1	621	237	14.9	28	ABalapppaa	-59	0	0	0		0	0	0	0	0
170	1	40	192	-1	174	135	11.6	27	ABprapappa	271	159	0	0		0	0	0	0	0
171	1	144	62	-1	224	123	6.3	28	ABprpppaap	253	-597	0	0		0	0	0	0	0
172	1	43	117	-1	224	163	9.3	28	Cppapp	289	326	0	0		0	0	0	0	0
173	1	98	8	-1	327	82	14.4	29	ABprapaapp	136	0	0	0		0	0	0	0	0
174	1	238	206	-1	461	167	17.6	27	MSppappp	243	-760	0	0		0	0	0	0	0
175	1	127	105	-1	197	283	4.0	29	ABplpppppp	243	712	0	0		0	0	0	0	0
176	1	36	79	-1	524	399	15.5	29	ABalpppapp	293	1001	0	0		0	0	0	0	0
177	1	227	119	-1	367	166	11.7	27	MSpppapp	233	-70	0	0		0	0	0	0	0
178	1	112	316	-1	554	154	10.5	29	ABalaappap	267	96	0	0		0	0	0	0	0
179	1	208	271	-1	206	356	10.0	28	ABplapppaa	-65	0	0	0		0	0	0	0	0
180	1	295	274	-1	289	141	13.5	31	Cppaaa	309	426	0	0		0	0	0	0	0
181	1	113	362	-1	284	258	16.1	33	Eplaa	340	466	0	0		0	0	0	0	0
182	1	53	100	-1	542	290	3.9	28	ABalpaaaap	270	-409	0	0		0	0	0	0	0
183	1	300	290	-1	402	351	15.3	34	MSapppa	341	-174	0	0		0	0	0	0	0
184	1	115	21	-1	457	225	16.6	30	MSpaaapp	576	0	0	0		0	0	0	0	0
185	1	256	252	-1	350	333	4.7	27	ABplpapapp	279	-11	0	0		0	0	0	0	0
186	1	294	353	-1	255	368	19.7	31	ABplappapa	316	129	0	0		0	0	0	0	0
187	1	186	200	-1	161	179	6.1	27	ABprappppp	120	0	0	0		0	0	0	0	0
188	1	1	190	210	427	153	12.5	33	MSppppa	268	835	0	0		0	0	0	0	0
189	1	152	224	-1	387	142	14.6	29	Dpaa	296	-896	0	0		0	0	0	0	0
190	1	7	258	-1	457	351	22.6	30	ABplaaapap	303	226	0	0		0	0	0	0	0
191	1	270	280	-1	593	357	11.4	29	ABalppaaap	274	901	0	0		0	0	0	0	0
192	1	346	154	-1	429	280	6.5	27	ABalpappapp	149	0	0	0		0	0	0	0	0
193	1	15	140	-1	428	116	14.8	30	ABprpaappa	272	-112	0	0		0	0	0	0	0
194	1	343	296	-1	241	205	13.0	32	Eprpa	309	1462	0	0		0	0	0	0	0
195	1	86	229	-1	397	188	9.1	27	MSpppaap	220	291	0	0		0	0	0	0	0
196	1	164	277	-1	397	315	22.9	33	ABplaaappp	300	-191	0	0		0	0	0	0	0
197	0	261	-1	-1	584	255	7.2	24		528	0	0	0		0	0	0	0	0
198	1	30	16	-1	631	231	10.6	27	ABalaaaala	540	0	0	0		0	0	0	0	0
199	1	239	25	-1	506	272	11.1	28	ABaraapapa	269	-792	0	0		0	0	0	0	0
200	1	364	312	-1	403	112	8.8	29	ABprppaaaa	239	-110	0	0		0	0	0	0	0
201	1	166	14	-1	648	263	14.6	31	ABalaaapal	477	0	0	0		0	0	0	0	0
202	1	100	256	-1	526	122	8.8	29	ABpraaaaap	289	-68	0	0		0	0	0	0	0
203	1	283	37	-1	547	186	18.2	27	ABalappppp	32	0	0	0		0	0	0	0	0
204	1	81	201	-1	309	389	18.5	30	ABplapaapp	296	97	0	0		0	0	0	0	0
205	1	234	3	-1	577	321	12.5	27	MSapaaaa	264	-220	0	0		0	0	0	0	0
206	1	348	266	-1	325	106	7.6	30	ABprppappa	243	-335	0	0		0	0	0	0	0
207	1	278	293	-1	541	265	18.5	26	MSaaaaapp	188	799	0	0		0	0	0	0	0
208	1	35	87	-1	629	206	15.0	30	ABalaaappr	-73	0	0	0		0	0	0	0	0
209	1	135	109	-1	478	320	5.7	28	ABalpapapa	284	480	0	0		0	0	0	0	0
210	1	133	45	-1	330	161	23.5	33	ABarpppapa	62	0	0	0		0	0	0	0	0
211	1	3	166	-1	483	373	20.6	32	ABplaapapp	-212	0	0	0		0	0	0	0	0
212	1	332	43	-1	298	173	18.8	37	Dppp	158	0	0	0		0	0	0	0	0
213	1	138	323	-1	258	341	10.4	28	Capapa	253	1163	0	0		0	0	0	0	0
214	1	38	-1	-1	611	323	18.6	24	ABalapapaa	256	0	0	0		0	0	0	0	0
215	1	71	104	-1	342	219	11.3	30	Earpa	305	666	0	0		0	0	0	0	0
216	1	170	67	-1	353	271	13.0	29	Ealpa	267	154	0	0		0	0	0	0	0
217	1	84	176	-1	153	174	10.1	28	ABprapappp	-370	0	0	0		0	0	0	0	0
218	1	110	184	-1	525	350	22.3	35	ABplaapaap	112	0	0	0		0	0	0	0	0
219	1	253	330	-1	547	325	20.3	29	ABalapappp	242	-1023	0	0		0	0	0	0	0
220	1	66	39	-1	618	195	9.9	26	ABalaapaaa	232	103	0	0		0	0	0	0	0
221	1	119	287	-1	194	314	13.3	29	Capppa	275	1255	0	0		0	0	0	0	0
222	1	199	31	-1	632	256	18.5	28	ABalappapa	-196	0	0	0		0	0	0	0	0
223	1	136	122	-1	623	270	14.6	23	ABalappaaa	203	-423	0	0		0	0	0	0	0
224	1	189	223	-1	265	391	13.6	30	ABplappaap	264	431	0	0		0	0	0	0	0
225	1	356	346	-1	254	219	16.5	34	Eprap	348	-470	0	0		0	0	0	0	0
226	1	18	225	-1	363	83	13.7	30	ABpraapppp	508	0	0	0		0	0	0	0	0
227	1	320	171	-1	435	189	7.4	25	MSpppaaa	24	0	0	0		0	0	0	0	0
228	1	340	156	-1	524	245	10.7	26	ABaraaapapp	162	0	0	0		0	0	0	0	0
229	1	172	17	-1	247	292	5.6	29	ABplpppppa	279	498	0	0		0	0	0	0	0
230	1	309	331	-1	443	203	3.4	27	ABarappaap	256	106	0	0		0	0	0	0	0
231	1	331	5	-1	231	200	23.2	39	Cpaaa	390	2206	0	0		0	0	0	0	0
232	1	229	78	-1	589	262	17.6	28	MSaaaaapa	171	0	0	0		0	0	0	0	0
233	1	169	315	-1	454	277	8.6	27	ABalpappppa	267	-346	0	0		0	0	0	0	0
234	1	236	141	-1	322	398	11.3	29	ABplppapap	260	357	0	0		0	0	0	0	0
235	1	216	246	-1	444	115	6.7	28	ABprpaaaap	282	-614	0	0		0	0	0	0	0
236	1	156	233	-1	616	292	18.4	27	ABalappaap	271	-286	0	0		0	0	0	0	0
237	1	321	34	-1	213	307	4.3	27	ABplpppapap	176	365	0	0		0	0	0	0	0
238	1	180	57	-1	564	194	9.1	28	MSppaaaa	207	-946	0	0		0	0	0	0	0
239	1	222	1	-1	523	319	4.4	29	ABalpapaaa	224	-37	0	0		0	0	0	0	0
240	1	63	360	-1	129	243	7.1	30	Cpappv	307	298	0	0		0	0	0	0	0
241	1	179	129	-1	322	313	8.5	27	MSaapppp	261	119	0	0		0	0	0	0	0
242	1	365	370	-1	206	178	3.2	24	ABprpppapp	196	425	0	0		0	0	0	0	0
243	1	120	295	-1	595	285	21.3	29	ABalappapp	340	0	0	0		0	0	0	0	0
244	1	269	283	-1	194	335	7.2	27	ABplapppap	260	517	0	0		0	0	0	0	0
245	1	44	298	-1	384	176	5.1	22	ABprpapapa	143	1581	0	0		0	0	0	0	0
246	1	240	253	-1	457	326	11.5	29	MSapaapp	222	70	0	0		0	0	0	0	0
247	1	306	222	-1	285	388	16.2	31	ABplappaaa	295	825	0	0		0	0	0	0	0
248	1	184	261	-1	493	167	3.7	30	ABarapppap	272	-579	0	0		0	0	0	0	0
249	1	196	173	-1	316	225	16.4	31	Epraa	300	570	0	0		0	0	0	0	0
250	1	191	125	-1	307	263	12.8	32	Ealpp	324	53	0	0		0	0	0	0	0
251	1	327	51	-1	214	367	6.5	30	ABplpppaap	248	-346	0	0		0	0	0	0	0
252	1	148	83	-1	529	362	17.4	30	ABalppppap	259	1091	0	0		0	0	0	0	0
253	1	118	38	-1	516	276	18.3	31	MSaaaapa	301	0	0	0		0	0	0	0	0
254	1	313	303	-1	577	286	5.3	29	ABalpaaaaa	630	0	0	0		0	0	0	0	0
255	1	22	240	-1	467	146	6.8	29	ABarappppp	109	0	0	0		0	0	0	0	0
256	1	241	90	-1	393	90	15.5	29	ABpraapppa	291	392	0	0		0	0	0	0	0
257	1	194	41	-1	281	310	8.4	30	Capaap	266	140	0	0		0	0	0	0	0
258	1	322	168	-1	382	323	20.7	27	ABplapaaaa	244	-429	0	0		0	0	0	0	0
259	1	87	334	-1	593	309	4.7	29	ABalpaappa	352	0	0	0		0	0	0	0	0
260	1	280	359	-1	274	285	22.5	39	Caaaa	385	396	0	0		0	0	0	0	0
261	1	353	269	-1	359	218	15.4	33	Earap	334	-681	0	0		0	0	0	0	0
262	1	149	116	-1	524	294	14.5	26	MSaaapaaa	206	147	0	0		0	0	0	0	0
263	0	293	-1	-1	593	151	11.3	23		172	696	0	0		0	0	0	0	0
264	1	62	288	-1	386	169	18.6	35	MSppppp	314	0	0	0		0	0	0	0	0
265	1	177	111	-1	168	355	13.7	28	ABplapappa	195	0	0	0		0	0	0	0	0
266	1	197	259	-1	506	240	6.9	26	ABarapaappa	182	0	0	0		0	0	0	0	0
267	1	91	52	-1	520	150	19.0	30	ABpraapapa	243	-499	0	0		0	0	0	0	0
268	1	310	56	-1	322	133	4.8	28	ABprppaapp	258	-113	0	0		0	0	0	0	0
269	1	363	72	-1	342	352	15.2	29	Dapaa	271	738	0	0		0	0	0	0	0
270	1	163	251	-1	291	328	23.1	29	ABarppaapp	282	475	0	0		0	0	0	0	0
271	1	211	20	-1	355	376	21.2	28	ABplapaapa	136	0	0	0		0	0	0	0	0
272	1	168	205	-1	332	317	16.0	32	Daap	316	253	0	0		0	0	0	0	0
273	0	192	-1	-1	387	306	4.8	23		197	886	0	0		0	0	0	0	0
274	0	231	-1	-1	390	406	14.4	25		187	-468	0	0		0	0	0	0	0
275	1	279	265	-1	294	350	5.2	27	ABplppppaa	26	0	0	0		0	0	0	0	0
276	1	351	322	-1	366	130	16.7	28	Dppaa	215	470	0	0		0	0	0	0	0
277	1	28	178	-1	639	288	10.9	28	ABalaaaalp	142	0	0	0		0	0	0	0	0
278	1	99	292	-1	332	81	17.7	28	ABprapaapa	68	0	0	0		0	0	0	0	0
279	1	316	255	-1	479	318	21.7	26	ABplaaapaa	237	305	0	0		0	0	0	0	0
280	1	155	196	-1	303	129	16.5	29	Dppap	293	1178	0	0		0	0	0	0	0
281	1	248	227	-1	459	267	11.7	29	ABaraapapp	182	0	0	0		0	0	0	0	0
282	1	183	15	-1	562	335	18.3	30	ABalapappa	247	826	0	0		0	0	0	0	0
283	1	160	164	-1	237	382	12.4	28	ABplappapp	417	0	0	0		0	0	0	0	0
284	1	159	157	-1	572	295	10.0	26	ABalpaapapa	50	0	0	0		0	0	0	0	0
285	1	237	339	-1	494	348	3.8	30	ABalppapap	271	-617	0	0		0	0	0	0	0
286	1	102	333	-1	413	203	16.2	29	Earaa	127	0	0	0		0	0	0	0	0
287	1	141	284	-1	449	276	15.3	25	MSaaappa	101	0	0	0		0	0	0	0	0
288	1	338	355	-1	171	216	6.8	27	Cppppa	10	0	0	0		0	0	0	0	0
289	1	360	215	-1	294	152	4.8	26	ABprppppaa	-155	0	0	0		0	0	0	0	0
290	1	357	364	-1	391	346	12.6	28	Daaaa	171	815	0	0		0	0	0	0	0
291	1	117	294	-1	403	365	8.5	28	ABplpapaap	-271	0	0	0		0	0	0	0	0
292	1	341	335	-1	214	366	18.4	31	ABplapapaa	294	1335	0	0		0	0	0	0	0
293	1	359	28	-1	302	180	3.2	29	ABprpapppa	284	75	0	0		0	0	0	0	0
294	1	333	102	-1	489	135	11.3	28	ABprpaapaa	259	-459	0	0		0	0	0	0	0
295	1	200	314	-1	426	343	22.4	28	ABplaaappa	247	109	0	0		0	0	0	0	0
296	1	287	343	-1	199	233	10.7	31	Eprpp	318	127	0	0		0	0	0	0	0
297	1	142	158	-1	603	179	8.8	30	ABalaapaap	222	-537	0	0		0	0	0	0	0
298	1	114	186	-1	339	155	14.9	29	Dpap	286	334	0	0		0	0	0	0	0
299	1	204	70	-1	196	147	6.5	28	ABprapppap	183	0	0	0		0	0	0	0	0
300	1	223	249	-1	155	272	20.0	39	Caaap	379	2153	0	0		0	0	0	0	0
301	1	336	216	-1	272	104	7.9	31	ABprppappp	284	1310	0	0		0	0	0	0	0
302	1	263	118	-1	535	298	9.8	26	ABalpaapapp	115	0	0	0		0	0	0	0	0
303	1	326	126	-1	126	279	9.8	33	Caappd	310	464	0	0		0	0	0	0	0
304	1	149	114	-1	481	301	15.1	27	MSaaapaap	207	-476	0	0		0	0	0	0	0
305	1	367	369	-1	583	238	5.5	32	ABaraaaaap	287	0	0	0		0	0	0	0	0
306	1	150	150	-1	535	322	12.6	27	MSapaaap	250	629	0	0		0	0	0	0	0
307	1	198	136	-1	589	220	4.8	33	ABaraaappa	114	0	0	0		0	0	0	0	0
308	1	162	22	-1	581	202	21.4	27	ABarpapaaa	253	84	0	0		0	0	0	0	0
309	1	305	235	-1	575	165	7.6	29	ABalaapapp	247	181	0	0		0	0	0	0	0
310	1	289	46	-1	433	96	9.4	30	ABprpaaapp	237	0	0	0		0	0	0	0	0
311	1	314	103	-1	537	199	10.6	28	MSppaaap	236	0	0	0		0	0	0	0	0
312	1	308	69	-1	266	320	13.8	29	Cappaa	284	-155	0	0		0	0	0	0	0
313	1	345	245	-1	129	207	10.2	31	Cpappd	272	-72	0	0		0	0	0	0	0
314	1	297	260	-1	380	135	22.6	28	ABarpapppp	243	107	0	0		0	0	0	0	0
315	1	97	84	-1	241	150	15.4	32	Cppaap	299	-234	0	0		0	0	0	0	0
316	1	325	318	-1	267	221	8.0	30	Z2	248	984	0	0		0	0	0	0	0
317	1	82	50	-1	458	120	10.3	29	ABprpaaapa	88	0	0	0		0	0	0	0	0
318	1	8	254	-1	184	295	8.1	30	Capppp	276	362	0	0		0	0	0	0	0
319	1	225	174	-1	382	146	6.5	29	ABprpapaap	298	846	0	0		0	0	0	0	0
320	1	209	35	-1	231	300	9.1	30	Capapp	303	-1288	0	0		0	0	0	0	0
321	1	89	131	-1	495	147	21.5	29	ABarpappaa	230	-458	0	0		0	0	0	0	0
322	1	264	228	-1	359	126	20.6	31	ABprapaaaa	258	771	0	0		0	0	0	0	0
323	1	286	107	-1	216	254	5.4	29	Cpppap	298	621	0	0		0	0	0	0	0
324	1	129	239	-1	587	321	18.1	27	ABalapapap	216	-168	0	0		0	0	0	0	0
325	1	21	204	-1	427	396	9.2	31	ABplpaaaap	21	0	0	0		0	0	0	0	0
326	1	96	71	-1	200	373	14.0	27	ABplapapap	271	-628	0	0		0	0	0	0	0
327	1	355	304	-1	351	121	23.6	30	ABarpppaaa	148	0	0	0		0	0	0	0	0
328	1	132	128	-1	574	385	11.5	29	ABalpppaaa	274	642	0	0		0	0	0	0	0
329	1	147	4	-1	270	93	13.4	29	ABprappaap	242	-220	0	0		0	0	0	0	0
330	1	67	211	-1	515	384	7.9	29	ABalppaapp	283	63	0	0		0	0	0	0	0
331	1	272	149	-1	443	361	19.5	30	ABalppppppp	217	765	0	0		0	0	0	0	0
332	1	50	320	-1	230	319	12.4	30	Cappap	300	-751	0	0		0	0	0	0	0
333	1	101	6	-1	506	329	15.9	26	MSapapaa	295	0	0	0		0	0	0	0	0
334	1	285	337	-1	430	220	21.5	31	ABarpaappa	316	-304	0	0		0	0	0	0	0
335	1	292	11	-1	405	97	19.4	32	ABpraappap	319	892	0	0		0	0	0	0	0
336	1	153	242	-1	331	112	19.8	30	ABprapaaap	267	133	0	0		0	0	0	0	0
337	1	52	231	-1	438	249	4.7	29	ABarapapap	271	461	0	0		0	0	0	0	0
338	1	318	286	-1	144	278	4.8	28	Caappv	254	1643	0	0		0	0	0	0	0
339	1	9	177	-1	342	86	9.4	28	ABprppapap	263	249	0	0		0	0	0	0	0
340	1	83	308	-1	199	326	19.6	35	ABarppapp	353	417	0	0		0	0	0	0	0
341	1	301	301	-1	253	252	12.8	31	Eplap	308	-650	0	0		0	0	0	0	0
342	1	33	270	-1	307	93	11.6	28	ABprappaaa	112	0	0	0		0	0	0	0	0
343	1	339	94	-1	473	239	9.3	24	ABarapaappp	394	0	0	0		0	0	0	0	0
344	1	151	159	-1	403	227	5.3	26	ABarapapppp	245	593	0	0		0	0	0	0	0
345	1	249	328	-1	476	278	5.9	24	ABalpappapa	234	-193	0	0		0	0	0	0	0
346	1	230	54	-1	549	277	6.6	29	ABalpaaapa	267	1046	0	0		0	0	0	0	0
347	1	205	367	-1	373	350	20.9	31	ABplapaaap	246	239	0	0		0	0	0	0	0
348	1	90	97	-1	329	260	23.1	32	ABarppaapa	302	516	0	0		0	0	0	0	0
349	1	61	279	-1	280	116	5.5	31	ABprpppaaa	343	0	0	0		0	0	0	0	0
350	0	219	-1	-1	405	286	17.3	24		221	292	0	0		0	0	0	0	0
351	1	12	44	-1	255	329	4.4	30	ABplppppap	273	1366	0	0		0	0	0	0	0
352	1	335	207	-1	571	144	15.3	28	ABalaapppp	-230	0	0	0		0	0	0	0	0
353	0	268	-1	-1	624	360	13.5	25		96	0	0	0		0	0	0	0	0
354	1	215	281	-1	435	206	11.2	30	ABaraapppp	157	0	0	0		0	0	0	0	0
355	1	56	179	-1	355	396	16.8	30	ABplaapppp	290	116	0	0		0	0	0	0	0
356	1	361	307	-1	208	263	13.5	32	Eplpa	-15	0	0	0		0	0	0	0	0
357	1	94	234	-1	427	246	15.8	27	MSaaappp	219	-205	0	0		0	0	0	0	0
358	1	247	165	-1	296	116	22.6	32	ABarpppaap	326	190	0	0		0	0	0	0	0
359	1	245	120	-1	623	181	13.2	31	ABalaaappl	264	-407	0	0		0	0	0	0	0
360	1	317	262	-1	592	200	17.3	30	ABalappppa	216	-1257	0	0		0	0	0	0	0
361	1	105	336	-1	355	128	7.9	27	ABprppaapa	267	-273	0	0		0	0	0	0	0
362	1	307	356	-1	498	142	17.3	31	ABpraapapp	-171	0	0	0		0	0	0	0	0
363	1	366	344	-1	263	366	5.7	29	ABplpppaaa	243	314	0	0		0	0	0	0	0
364	1	2	167	-1	227	349	5.2	25	ABplpppapaa	46	0	0	0		0	0	0	0	0
365	1	220	48	-1	590	243	21.8	27	ABarpaaaaa	25	0	0	0		0	0	0	0	0
366	1	315	332	-1	530	239	22.0	25	ABarpaaapa	188	0	0	0		0	0	0	0	0
367	1	368	361	-1	413	248	18.5	29	Ealaa	294	488	0	0		0	0	0	0	0
368	1	74	133	-1	593	270	8.6	30	ABaraaaapa	46	0	0	0		0	0	0	0	0
369	1	207	241	-1	340	356	11.6	28	Daaap	143	0	0	0		0	0	0	0	0
370	1	369	371	-1	498	356	13.0	26	ABplpaapaa	-92	0	0	0		0	0	0	0	0
