# Supplementary material for: The AP-2 Transcription Factor APTF-2 Is Required for Neuroblast and Epidermal Morphogenesis in Caenorhabditis elegans Embryogenesis
Source: PLoS Genet. 2016 May 13;12(5):e1006048. doi: 10.1371/journal.pgen.1006048 (PMC4866721; doi:10.1371/journal.pgen.1006048)
Supplement: S4 Text — (ZIP) [file pgen.1006048.s032.zip › nuclei/t173-nuclei]

1	1	239	200	-1	524	317	4.3	29	ABalpapaaa	257	562	0	0		0	0	0	0	0
2	1	150	209	-1	481	395	11.0	27	ABplpaaapa	254	1086	0	0		0	0	0	0	0
3	1	205	362	-1	579	322	12.5	27	MSapaaaa	209	344	0	0		0	0	0	0	0
4	1	329	187	-1	270	91	13.5	29	ABprappaap	35	0	0	0		0	0	0	0	0
5	1	231	338	-1	231	205	23.3	39	Cpaaa	396	2307	0	0		0	0	0	0	0
6	1	333	244	-1	503	323	16.0	26	MSapapaa	231	1818	0	0		0	0	0	0	0
7	1	102	121	-1	563	232	17.2	28	MSpaaaaa	75	0	0	0		0	0	0	0	0
8	1	173	218	-1	327	82	14.5	29	ABprapaapp	271	1074	0	0		0	0	0	0	0
9	1	158	211	-1	357	337	9.6	28	MSaapppa	227	0	0	0		0	0	0	0	0
10	1	101	72	-1	582	357	7.9	31	ABalaaaarr	310	0	0	0		0	0	0	0	0
11	1	335	106	-1	410	97	19.3	33	ABpraappap	301	652	0	0		0	0	0	0	0
12	1	97	308	-1	490	245	19.1	29	MSpaaapa	-48	0	0	0		0	0	0	0	0
13	1	64	251	-1	552	273	13.7	29	ABaraapaap	202	0	0	0		0	0	0	0	0
14	1	201	124	-1	644	267	14.4	30	ABalaaapal	164	0	0	0		0	0	0	0	0
15	1	282	193	-1	563	333	18.4	30	ABalapappa	265	-102	0	0		0	0	0	0	0
16	1	198	110	-1	629	228	10.9	27	ABalaaaala	245	220	0	0		0	0	0	0	0
17	1	229	184	-1	251	293	5.6	28	ABplpppppa	280	683	0	0		0	0	0	0	0
18	1	151	240	-1	572	316	22.4	31	ABplaapaaa	283	0	0	0		0	0	0	0	0
19	1	46	198	-1	317	205	5.7	35	MSpappa	262	-169	0	0		0	0	0	0	0
20	1	271	316	-1	357	377	21.3	29	ABplapaapa	276	139	0	0		0	0	0	0	0
21	1	184	3	-1	455	226	16.5	30	MSpaaapp	62	0	0	0		0	0	0	0	0
22	1	308	58	-1	582	205	21.5	28	ABarpapaaa	220	0	0	0		0	0	0	0	0
23	1	79	343	-1	545	155	20.4	33	ABpraapaap	131	0	0	0		0	0	0	0	0
24	1	73	294	-1	273	379	8.4	29	ABplppappp	244	-673	0	0		0	0	0	0	0
25	1	199	111	-1	507	277	11.6	28	ABaraapapa	-144	0	0	0		0	0	0	0	0
26	1	47	230	-1	437	338	7.9	29	ABplpapaaa	266	43	0	0		0	0	0	0	0
27	1	6	143	-1	393	390	18.4	30	ABplaapppa	273	-1123	0	0		0	0	0	0	0
28	1	293	325	-1	308	176	3.4	29	ABprpapppa	296	-151	0	0		0	0	0	0	0
29	1	145	68	-1	510	348	7.7	29	ABalppappa	43	0	0	0		0	0	0	0	0
30	1	56	318	-1	320	358	21.6	34	ABarppapa	334	446	0	0		0	0	0	0	0
31	1	222	98	-1	631	258	18.4	29	ABalappapa	-18	0	0	0		0	0	0	0	0
32	1	11	19	-1	402	391	11.5	29	ABplppaaaa	292	275	0	0		0	0	0	0	0
33	1	33	336	-1	545	202	4.3	30	ABaraaappp	255	1270	0	0		0	0	0	0	0
34	1	237	311	-1	214	307	4.0	27	ABplpppapap	217	1306	0	0		0	0	0	0	0
35	1	320	191	-1	231	304	8.9	29	Capapp	38	0	0	0		0	0	0	0	0
36	1	69	229	-1	259	194	3.6	30	ABprpapppp	294	335	0	0		0	0	0	0	0
37	1	203	259	-1	551	187	18.6	27	ABalappppp	266	-320	0	0		0	0	0	0	0
38	1	253	317	-1	518	276	18.3	31	MSaaaapa	18	0	0	0		0	0	0	0	0
39	1	220	13	-1	615	192	10.1	26	ABalaapaaa	-212	0	0	0		0	0	0	0	0
40	1	42	160	-1	488	216	14.4	28	MSpaapaa	480	0	0	0		0	0	0	0	0
41	1	257	169	-1	284	314	8.5	30	Capaap	261	146	0	0		0	0	0	0	0
42	1	51	130	-1	585	171	19.5	29	ABpraapaaa	232	0	0	0		0	0	0	0	0
43	1	212	332	-1	303	177	18.9	35	Dppp	347	855	0	0		0	0	0	0	0
44	1	351	228	-1	252	329	4.6	29	ABplppppap	293	-493	0	0		0	0	0	0	0
45	1	210	186	-1	331	160	23.5	36	ABarpppapa	333	-13	0	0		0	0	0	0	0
46	1	310	331	-1	433	94	9.5	30	ABprpaaapp	-72	0	0	0		0	0	0	0	0
47	1	24	125	-1	169	144	8.7	28	ABprappppa	244	-518	0	0		0	0	0	0	0
48	1	365	79	-1	589	248	21.9	29	ABarpaaaaa	275	-437	0	0		0	0	0	0	0
49	0	273	-1	-1	388	310	4.9	23		231	-141	0	0		0	0	0	0	0
50	1	317	277	-1	459	118	10.1	29	ABprpaaapa	252	-226	0	0		0	0	0	0	0
51	1	251	174	-1	213	365	6.4	29	ABplpppaap	268	-331	0	0		0	0	0	0	0
52	1	267	182	-1	523	148	18.4	31	ABpraapapa	126	0	0	0		0	0	0	0	0
53	1	41	279	-1	161	343	8.7	26	ABplappppa	257	1035	0	0		0	0	0	0	0
54	1	346	67	-1	550	271	7.0	27	ABalpaaapa	160	0	0	0		0	0	0	0	0
55	1	48	341	-1	376	303	9.4	30	MSaapapp	192	0	0	0		0	0	0	0	0
56	1	268	109	-1	322	128	5.0	27	ABprppaapp	269	426	0	0		0	0	0	0	0
57	1	238	201	-1	563	194	8.8	28	MSppaaaa	199	627	0	0		0	0	0	0	0
58	1	137	54	-1	466	216	23.4	33	ABarpaapap	284	207	0	0		0	0	0	0	0
59	1	52	156	-1	547	238	4.2	27	ABarapaaaa	254	470	0	0		0	0	0	0	0
60	1	127	33	-1	620	262	8.4	28	ABaraaaaaa	168	0	0	0		0	0	0	0	0
61	1	71	203	-1	497	140	14.3	30	ABpraaappa	271	117	0	0		0	0	0	0	0
62	1	171	196	-1	220	123	6.3	28	ABprpppaap	283	26	0	0		0	0	0	0	0
63	1	23	88	-1	309	158	8.9	36	MSpappp	183	0	0	0		0	0	0	0	0
64	1	88	189	-1	452	99	16.7	26	ABpraappaa	244	3	0	0		0	0	0	0	0
65	1	1	108	-1	382	261	6.2	26	MSpapapa	226	107	0	0		0	0	0	0	0
66	0	214	-1	-1	608	321	18.9	24		-90	0	0	0		0	0	0	0	0
67	1	216	59	-1	352	275	13.0	29	Ealpa	274	102	0	0		0	0	0	0	0
68	1	168	100	-1	519	280	8.0	28	ABalpaaapp	212	0	0	0		0	0	0	0	0
69	1	312	357	-1	267	323	14.2	29	Cappaa	291	1121	0	0		0	0	0	0	0
70	1	299	102	-1	196	147	7.4	29	ABprapppap	151	0	0	0		0	0	0	0	0
71	1	326	241	-1	200	372	13.7	27	ABplapapap	136	0	0	0		0	0	0	0	0
72	1	269	27	-1	342	351	15.2	29	Dapaa	279	0	0	0		0	0	0	0	0
73	1	113	82	-1	371	279	23.4	31	ABarppaaaa	236	-34	0	0		0	0	0	0	0
74	1	142	80	-1	430	291	10.8	30	MSaapaaa	-113	0	0	0		0	0	0	0	0
75	1	2	269	-1	462	208	8.7	26	ABarapappa	206	0	0	0		0	0	0	0	0
76	1	129	166	-1	540	151	8.2	29	ABpraaaaaa	256	130	0	0		0	0	0	0	0
77	1	9	172	-1	586	226	19.3	29	ABalapppap	-14	0	0	0		0	0	0	0	0
78	1	232	224	-1	595	263	17.5	28	MSaaaaapa	168	0	0	0		0	0	0	0	0
79	1	176	93	-1	530	394	15.8	29	ABalpppapp	285	-767	0	0		0	0	0	0	0
80	1	147	60	-1	573	174	11.4	26	ABalaappaa	32	0	0	0		0	0	0	0	0
81	1	99	134	-1	427	334	13.1	26	MSapappa	233	-592	0	0		0	0	0	0	0
82	1	103	103	-1	595	234	10.3	29	ABaraaapaa	495	0	0	0		0	0	0	0	0
83	1	252	285	-1	530	361	17.5	30	ABalppppap	280	779	0	0		0	0	0	0	0
84	1	315	346	-1	240	151	15.4	32	Cppaap	277	57	0	0		0	0	0	0	0
85	1	87	38	-1	521	223	17.1	33	MSpaaaap	144	0	0	0		0	0	0	0	0
86	1	20	35	-1	416	153	22.4	29	ABarpapppa	277	760	0	0		0	0	0	0	0
87	1	208	104	-1	627	203	15.1	30	ABalaaappr	244	0	0	0		0	0	0	0	0
88	1	161	226	-1	471	103	13.7	27	ABprpaapap	412	0	0	0		0	0	0	0	0
89	1	17	95	-1	383	238	9.7	30	MSpapaap	176	0	0	0		0	0	0	0	0
90	1	256	213	-1	392	88	15.5	29	ABpraapppa	365	0	0	0		0	0	0	0	0
91	1	36	41	-1	347	294	19.7	33	MSapppp	337	-27	0	0		0	0	0	0	0
92	1	107	242	-1	290	345	16.5	27	Dapap	278	1762	0	0		0	0	0	0	0
93	1	8	162	-1	441	134	20.7	30	ABarpappap	162	0	0	0		0	0	0	0	0
94	1	343	70	-1	472	238	9.2	25	ABarapaappp	192	-230	0	0		0	0	0	0	0
95	1	84	359	-1	267	172	6.4	29	ABprpppppa	245	61	0	0		0	0	0	0	0
96	1	135	333	-1	299	343	12.5	29	Capaaa	293	125	0	0		0	0	0	0	0
97	1	348	223	-1	330	253	22.5	32	ABarppaapa	326	307	0	0		0	0	0	0	0
98	1	39	206	-1	451	371	16.2	29	ABplpaappa	258	0	0	0		0	0	0	0	0
99	1	152	9	-1	525	387	11.8	28	ABalpppapa	-7	0	0	0		0	0	0	0	0
100	1	182	21	-1	543	293	4.2	27	ABalpaaaap	358	0	0	0		0	0	0	0	0
101	1	43	266	-1	146	318	11.5	29	ABplapappp	277	-165	0	0		0	0	0	0	0
102	1	294	225	-1	485	137	11.5	29	ABprpaapaa	236	-450	0	0		0	0	0	0	0
103	1	311	304	-1	536	199	10.7	28	MSppaaap	274	-72	0	0		0	0	0	0	0
104	1	215	96	-1	341	224	11.4	31	Earpa	253	718	0	0		0	0	0	0	0
105	1	175	4	-1	198	283	4.1	29	ABplpppppp	237	82	0	0		0	0	0	0	0
106	1	166	115	-1	473	370	7.0	30	ABalppappp	269	1069	0	0		0	0	0	0	0
107	1	323	335	-1	216	252	5.4	29	Cpppap	298	-308	0	0		0	0	0	0	0
108	1	45	47	-1	357	234	6.2	29	MSpapapp	-125	0	0	0		0	0	0	0	0
109	1	209	250	-1	482	322	5.6	28	ABalpapapa	8	0	0	0		0	0	0	0	0
110	1	19	247	-1	475	367	17.8	28	ABalppppppa	238	-130	0	0		0	0	0	0	0
111	1	265	299	-1	167	355	13.3	28	ABplapappa	285	984	0	0		0	0	0	0	0
112	1	111	322	-1	180	253	4.8	28	Cppppp	272	-857	0	0		0	0	0	0	0
113	1	34	40	-1	486	407	15.0	27	ABplpaapap	277	-1054	0	0		0	0	0	0	0
114	1	304	256	-1	479	302	14.7	26	MSaaapaap	168	-171	0	0		0	0	0	0	0
115	1	134	57	-1	444	360	5.7	29	ABalpapapp	290	353	0	0		0	0	0	0	0
116	1	262	246	-1	531	297	14.7	28	MSaaapaaa	198	460	0	0		0	0	0	0	0
117	1	172	199	-1	228	164	9.3	29	Cppapp	247	248	0	0		0	0	0	0	0
118	1	302	233	-1	541	297	10.1	26	ABalpaapapp	473	0	0	0		0	0	0	0	0
119	1	177	129	-1	367	162	11.5	28	MSpppapp	242	876	0	0		0	0	0	0	0
120	1	359	153	-1	622	176	13.2	32	ABalaaappl	260	-405	0	0		0	0	0	0	0
121	1	61	114	-1	455	214	12.8	32	MSpaapap	314	145	0	0		0	0	0	0	0
122	1	223	222	-1	622	270	14.6	24	ABalappaaa	207	-428	0	0		0	0	0	0	0
123	1	86	76	-1	475	263	14.4	28	MSaaapap	316	0	0	0		0	0	0	0	0
124	1	14	305	-1	577	220	13.8	29	ABaraappaa	265	-36	0	0		0	0	0	0	0
125	1	250	161	-1	308	266	12.9	31	Ealpp	307	-911	0	0		0	0	0	0	0
126	1	303	281	-1	130	275	9.4	32	Caappd	326	-244	0	0		0	0	0	0	0
127	1	16	74	-1	608	275	11.8	31	ABalpaapaa	145	0	0	0		0	0	0	0	0
128	1	328	170	-1	571	384	11.5	30	ABalpppaaa	254	659	0	0		0	0	0	0	0
129	1	241	11	-1	327	314	8.3	29	MSaapppp	246	-202	0	0		0	0	0	0	0
130	1	138	86	-1	483	286	9.2	28	ABalpapppa	235	167	0	0		0	0	0	0	0
131	1	321	303	-1	499	144	21.5	28	ABarpappaa	253	-400	0	0		0	0	0	0	0
132	1	159	291	-1	487	279	3.4	30	ABalpapaap	31	0	0	0		0	0	0	0	0
133	1	368	248	-1	591	268	8.8	31	ABaraaaapa	266	508	0	0		0	0	0	0	0
134	1	141	288	-1	542	358	5.2	28	ABalppapaa	265	-84	0	0		0	0	0	0	0
135	1	10	77	-1	324	383	8.4	29	ABplppappa	290	-1192	0	0		0	0	0	0	0
136	1	307	66	-1	590	218	5.0	34	ABaraaappa	412	0	0	0		0	0	0	0	0
137	1	7	63	-1	261	138	5.4	28	ABprppppap	-27	0	0	0		0	0	0	0	0
138	1	70	164	-1	256	125	20.8	37	ABarppppa	368	700	0	0		0	0	0	0	0
139	1	117	145	-1	484	236	5.5	28	ABarapapaa	209	0	0	0		0	0	0	0	0
140	1	193	30	-1	425	120	15.2	29	ABprpaappa	295	-1365	0	0		0	0	0	0	0
141	1	234	185	-1	320	398	11.4	29	ABplppapap	296	12	0	0		0	0	0	0	0
142	1	62	252	-1	591	292	15.6	29	MSaaaaaa	46	0	0	0		0	0	0	0	0
143	1	96	61	-1	388	229	22.4	33	ABarpaappp	333	93	0	0		0	0	0	0	0
144	1	55	274	-1	400	350	5.2	28	ABplpapapa	281	-72	0	0		0	0	0	0	0
145	1	30	255	-1	462	174	10.2	26	MSppaapp	227	406	0	0		0	0	0	0	0
146	1	74	37	-1	409	278	14.1	32	MSaapaap	222	724	0	0		0	0	0	0	0
147	1	148	46	-1	424	397	18.5	31	ABplaappap	160	0	0	0		0	0	0	0	0
148	1	162	7	-1	468	269	18.7	29	MSaaaapp	-56	0	0	0		0	0	0	0	0
149	1	331	327	-1	442	363	19.3	29	ABalppppppp	266	-500	0	0		0	0	0	0	0
150	1	306	235	-1	535	324	12.4	27	MSapaaap	215	668	0	0		0	0	0	0	0
151	1	169	99	-1	622	236	15.1	28	ABalapppaa	239	-74	0	0		0	0	0	0	0
152	1	154	309	-1	193	201	5.5	28	ABprpppppp	288	-1486	0	0		0	0	0	0	0
153	1	58	119	-1	563	236	9.4	26	ABaraaapapa	228	169	0	0		0	0	0	0	0
154	1	192	296	-1	434	288	6.2	26	ABalpappapp	247	121	0	0		0	0	0	0	0
155	0	197	-1	-1	582	254	7.1	24		179	0	0	0		0	0	0	0	0
156	1	228	113	-1	524	246	11.1	26	ABaraaapapp	241	100	0	0		0	0	0	0	0
157	1	284	287	-1	573	290	10.2	26	ABalpaapapa	239	-1032	0	0		0	0	0	0	0
158	1	297	365	-1	597	181	9.3	28	ABalaapaap	225	-844	0	0		0	0	0	0	0
159	1	344	312	-1	402	233	4.8	26	ABarapapppp	269	468	0	0		0	0	0	0	0
160	1	98	238	-1	134	211	15.2	36	Cpapa	360	110	0	0		0	0	0	0	0
161	1	93	165	-1	214	125	9.7	28	ABprapppaa	268	-525	0	0		0	0	0	0	0
162	1	100	16	-1	613	329	8.9	28	ABalaaaarl	251	-581	0	0		0	0	0	0	0
163	1	83	355	-1	559	236	23.4	29	ABarpaaaap	286	-336	0	0		0	0	0	0	0
164	1	283	87	-1	237	382	12.3	29	ABplappapp	130	0	0	0		0	0	0	0	0
165	1	358	152	-1	295	119	22.5	32	ABarpppaap	326	-391	0	0		0	0	0	0	0
166	1	211	320	-1	487	371	21.0	33	ABplaapapp	299	1121	0	0		0	0	0	0	0
167	1	364	348	-1	228	349	5.0	23	ABplpppapaa	180	356	0	0		0	0	0	0	0
168	1	258	147	-1	374	314	21.3	26	ABplapaaaa	189	-221	0	0		0	0	0	0	0
169	1	163	55	-1	350	292	5.7	28	MSaappa	411	0	0	0		0	0	0	0	0
170	1	153	271	-1	624	315	15.1	28	ABalapaaaa	177	0	0	0		0	0	0	0	0
171	1	227	91	-1	430	189	7.7	25	MSpppaaa	256	1242	0	0		0	0	0	0	0
172	1	122	28	-1	521	109	14.1	29	ABpraaaapp	278	0	0	0		0	0	0	0	0
173	1	249	97	-1	313	226	16.2	32	Epraa	317	-306	0	0		0	0	0	0	0
174	1	319	298	-1	386	142	6.7	29	ABprpapaap	270	0	0	0		0	0	0	0	0
175	1	128	49	-1	224	160	5.1	30	ABprpppapa	187	877	0	0		0	0	0	0	0
176	1	217	34	-1	152	174	10.3	28	ABprapappp	246	-16	0	0		0	0	0	0	0
177	1	339	339	-1	337	87	9.4	28	ABprppapap	274	-1296	0	0		0	0	0	0	0
178	1	277	155	-1	637	287	10.5	29	ABalaaaalp	133	0	0	0		0	0	0	0	0
179	1	355	175	-1	355	396	16.7	30	ABplaapppp	294	483	0	0		0	0	0	0	0
180	1	143	329	-1	390	322	17.5	30	MSappap	261	860	0	0		0	0	0	0	0
181	1	59	8	-1	571	371	17.2	28	ABalapaapp	262	-1181	0	0		0	0	0	0	0
182	1	18	239	-1	470	408	18.0	26	ABplaappaa	252	-308	0	0		0	0	0	0	0
183	1	29	337	-1	512	355	19.5	33	ABplaapapa	176	0	0	0		0	0	0	0	0
184	1	218	234	-1	526	352	22.4	35	ABplaapaap	320	-32	0	0		0	0	0	0	0
185	1	108	56	-1	422	330	17.9	28	MSapappp	246	284	0	0		0	0	0	0	0
186	1	298	94	-1	338	157	15.1	30	Dpap	287	272	0	0		0	0	0	0	0
187	1	27	69	-1	579	252	13.7	27	ABaraapaaa	351	0	0	0		0	0	0	0	0
188	1	35	25	-1	492	197	9.0	25	MSppaapa	201	-254	0	0		0	0	0	0	0
189	1	114	282	-1	400	290	7.2	28	ABalpappppp	189	0	0	0		0	0	0	0	0
190	1	188	43	-1	436	143	11.4	26	MSppppaa	220	172	0	0		0	0	0	0	0
191	1	3	149	-1	611	346	16.8	27	ABalapaaap	276	335	0	0		0	0	0	0	0
192	1	170	219	-1	175	134	12.2	28	ABprapappa	272	-801	0	0		0	0	0	0	0
193	1	116	133	-1	484	172	12.7	26	MSppapap	313	0	0	0		0	0	0	0	0
194	1	63	151	-1	397	199	3.8	32	ABprpappaa	96	0	0	0		0	0	0	0	0
195	1	157	280	-1	236	103	13.2	27	ABprappapp	280	0	0	0		0	0	0	0	0
196	1	280	254	-1	302	131	17.0	29	Dppap	232	-618	0	0		0	0	0	0	0
197	1	115	330	-1	130	297	15.4	34	Caapa	344	50	0	0		0	0	0	0	0
198	1	120	71	-1	497	363	15.1	28	ABalpppppa	253	113	0	0		0	0	0	0	0
199	1	106	154	-1	498	248	23.5	30	ABarpaapaa	307	1126	0	0		0	0	0	0	0
200	1	187	159	-1	166	177	6.3	27	ABprappppp	258	398	0	0		0	0	0	0	0
201	1	204	15	-1	312	390	18.3	30	ABplapaapp	289	-376	0	0		0	0	0	0	0
202	1	89	286	-1	449	404	13.7	29	ABplpaappp	284	-646	0	0		0	0	0	0	0
203	1	72	85	-1	576	337	5.5	31	ABalpaappp	256	327	0	0		0	0	0	0	0
204	1	325	36	-1	431	397	9.2	30	ABplpaaaap	271	-596	0	0		0	0	0	0	0
205	1	272	180	-1	332	317	16.6	32	Daap	314	-78	0	0		0	0	0	0	0
206	1	174	32	-1	464	170	17.7	29	MSppappp	-138	0	0	0		0	0	0	0	0
207	1	352	135	-1	573	148	14.9	34	ABalaapppp	412	0	0	0		0	0	0	0	0
208	1	164	214	-1	533	150	13.5	29	ABpraaapaa	211	0	0	0		0	0	0	0	0
209	1	109	12	-1	539	353	13.6	28	ABalppppaa	325	0	0	0		0	0	0	0	0
210	1	188	261	-1	413	161	13.5	27	MSppppap	218	-55	0	0		0	0	0	0	0
211	1	330	90	-1	518	383	7.8	30	ABalppaapp	366	0	0	0		0	0	0	0	0
212	1	76	89	-1	365	400	11.1	29	ABplppapaa	273	242	0	0		0	0	0	0	0
213	1	110	197	-1	210	119	17.6	30	ABprapapaa	308	1778	0	0		0	0	0	0	0
214	1	123	324	-1	424	162	6.7	28	ABprpapaaa	277	-1952	0	0		0	0	0	0	0
215	1	289	276	-1	294	148	5.0	25	ABprppppaa	251	184	0	0		0	0	0	0	0
216	1	301	148	-1	268	104	8.2	31	ABprppappp	309	-157	0	0		0	0	0	0	0
217	1	65	351	-1	451	295	22.6	32	ABplaaaapp	163	0	0	0		0	0	0	0	0
218	1	92	220	-1	558	277	23.4	29	ABplaaaaaa	246	663	0	0		0	0	0	0	0
219	1	121	352	-1	535	137	16.3	30	ABpraaapap	271	-1027	0	0		0	0	0	0	0
220	1	149	81	-1	492	220	11.2	28	ABaraapppa	136	0	0	0		0	0	0	0	0
221	1	131	283	-1	532	170	4.5	29	ABarapppaa	271	120	0	0		0	0	0	0	0
222	1	247	39	-1	287	388	16.4	30	ABplappaaa	257	779	0	0		0	0	0	0	0
223	1	224	310	-1	265	390	14.2	29	ABplappaap	263	-1139	0	0		0	0	0	0	0
224	1	189	183	-1	387	139	14.6	28	Dpaa	88	0	0	0		0	0	0	0	0
225	1	226	207	-1	364	85	14.0	33	ABpraapppp	-205	0	0	0		0	0	0	0	0
226	1	49	29	-1	327	360	6.0	27	ABplppaapp	231	0	0	0		0	0	0	0	0
227	1	281	64	-1	460	271	11.6	29	ABaraapapp	179	0	0	0		0	0	0	0	0
228	1	322	216	-1	361	127	20.4	32	ABprapaaaa	257	151	0	0		0	0	0	0	0
229	1	195	62	-1	393	187	9.0	26	MSpppaap	235	0	0	0		0	0	0	0	0
230	1	60	142	-1	561	380	13.6	28	ABalpppaap	273	-779	0	0		0	0	0	0	0
231	1	337	202	-1	447	254	4.8	29	ABarapapap	210	-191	0	0		0	0	0	0	0
232	1	140	75	-1	286	310	4.8	29	ABplpapppp	279	-164	0	0		0	0	0	0	0
233	1	236	18	-1	623	294	18.5	27	ABalappaap	325	0	0	0		0	0	0	0	0
234	1	357	173	-1	428	250	15.7	26	MSaaappp	143	0	0	0		0	0	0	0	0
235	1	309	293	-1	575	163	7.4	29	ABalaapapp	-7	0	0	0		0	0	0	0	0
236	1	54	136	-1	292	213	12.4	33	Earpp	320	-451	0	0		0	0	0	0	0
237	1	50	144	-1	524	227	13.7	32	ABaraappap	328	805	0	0		0	0	0	0	0
238	1	21	253	-1	494	315	10.0	24	MSapaapa	-59	0	0	0		0	0	0	0	0
239	1	324	366	-1	586	314	17.7	27	ABalapapap	4	0	0	0		0	0	0	0	0
240	1	255	262	-1	469	146	6.6	28	ABarappppp	255	-199	0	0		0	0	0	0	0
241	1	369	340	-1	341	356	11.7	28	Daaap	201	766	0	0		0	0	0	0	0
242	1	336	363	-1	330	110	20.0	32	ABprapaaap	283	213	0	0		0	0	0	0	0
243	1	13	301	-1	513	183	11.4	26	MSppapaa	215	265	0	0		0	0	0	0	0
244	1	37	92	-1	214	196	8.7	30	Cpppaa	263	613	0	0		0	0	0	0	0
245	1	313	101	-1	130	206	10.3	31	Cpappd	277	235	0	0		0	0	0	0	0
246	1	235	112	-1	441	116	6.6	29	ABprpaaaap	32	0	0	0		0	0	0	0	0
247	1	139	297	-1	351	150	4.1	29	ABprpapapp	270	22	0	0		0	0	0	0	0
248	1	146	48	-1	535	219	7.2	27	ABarapaapa	194	0	0	0		0	0	0	0	0
249	1	300	190	-1	153	272	19.9	38	Caaap	95	0	0	0		0	0	0	0	0
250	1	57	243	-1	372	367	6.6	28	ABplppaapa	263	-647	0	0		0	0	0	0	0
251	1	270	53	-1	290	330	23.2	29	ABarppaapp	294	-468	0	0		0	0	0	0	0
252	1	185	163	-1	352	334	4.5	28	ABplpapapp	232	409	0	0		0	0	0	0	0
253	1	246	195	-1	455	330	11.2	28	MSapaapp	247	60	0	0		0	0	0	0	0
254	1	318	356	-1	186	293	8.1	29	Capppp	289	-20	0	0		0	0	0	0	0
255	1	279	78	-1	480	321	21.8	27	ABplaaapaa	242	931	0	0		0	0	0	0	0
256	1	202	84	-1	525	122	8.9	28	ABpraaaaap	251	44	0	0		0	0	0	0	0
257	1	133	194	-1	355	257	16.4	32	Ealap	319	-114	0	0		0	0	0	0	0
258	1	190	227	-1	456	355	22.5	30	ABplaaapap	264	461	0	0		0	0	0	0	0
259	1	266	289	-1	508	243	7.3	26	ABarapaappa	230	-762	0	0		0	0	0	0	0
260	1	314	328	-1	379	134	23.1	31	ABarpapppp	248	1073	0	0		0	0	0	0	0
261	1	248	272	-1	494	168	3.7	31	ABarapppap	297	1676	0	0		0	0	0	0	0
262	1	360	138	-1	587	196	17.2	29	ABalappppa	22	0	0	0		0	0	0	0	0
263	1	31	150	-1	496	148	8.5	27	ABprpaaaaa	276	-45	0	0		0	0	0	0	0
264	1	126	52	-1	458	217	5.9	25	ABarapapppa	248	418	0	0		0	0	0	0	0
265	1	275	323	-1	295	348	5.0	27	ABplppppaa	244	26	0	0		0	0	0	0	0
266	1	206	258	-1	327	106	7.4	30	ABprppappa	38	0	0	0		0	0	0	0	0
267	1	22	117	-1	449	379	11.5	29	ABplpaaapp	229	0	0	0		0	0	0	0	0
268	1	68	217	-1	399	137	10.7	27	MSpppapa	194	-365	0	0		0	0	0	0	0
269	1	261	302	-1	358	221	15.0	33	Earap	324	-174	0	0		0	0	0	0	0
270	1	342	273	-1	305	92	12.1	28	ABprappaaa	270	-181	0	0		0	0	0	0	0
271	1	179	20	-1	203	354	9.7	27	ABplapppaa	267	178	0	0		0	0	0	0	0
272	1	85	275	-1	363	209	23.2	31	ABarppaaap	292	517	0	0		0	0	0	0	0
273	1	15	167	-1	503	357	10.6	34	ABplpaaaaa	173	0	0	0		0	0	0	0	0
274	1	180	212	-1	289	142	13.7	30	Cppaaa	300	156	0	0		0	0	0	0	0
275	1	91	265	-1	179	270	11.6	31	Eplpp	306	629	0	0		0	0	0	0	0
276	1	40	249	-1	623	325	11.6	28	ABalaaapar	286	341	0	0		0	0	0	0	0
277	1	196	128	-1	397	315	22.9	33	ABplaaappp	301	418	0	0		0	0	0	0	0
278	0	263	-1	-1	591	148	11.2	23		196	71	0	0		0	0	0	0	0
279	1	349	368	-1	288	112	5.7	26	ABprpppaaa	197	160	0	0		0	0	0	0	0
280	1	191	23	-1	594	356	11.3	29	ABalppaaap	240	0	0	0		0	0	0	0	0
281	1	354	307	-1	430	210	11.3	30	ABaraapppp	168	0	0	0		0	0	0	0	0
282	1	5	178	-1	451	169	4.0	29	ABarappapa	255	0	0	0		0	0	0	0	0
283	1	244	51	-1	196	334	7.0	28	ABplapppap	280	-470	0	0		0	0	0	0	0
284	1	287	126	-1	452	276	15.5	24	MSaaappa	-212	0	0	0		0	0	0	0	0
285	1	80	158	-1	495	294	22.5	29	ABplaaaapa	250	365	0	0		0	0	0	0	0
286	1	338	176	-1	146	275	4.6	28	Caappv	274	-1210	0	0		0	0	0	0	0
287	1	221	278	-1	192	314	13.6	30	Capppa	271	633	0	0		0	0	0	0	0
288	1	264	232	-1	387	165	18.4	32	MSppppp	204	-125	0	0		0	0	0	0	0
289	1	67	215	-1	279	173	23.1	31	ABarpppapp	313	402	0	0		0	0	0	0	0
290	1	183	263	-1	404	352	15.3	33	MSapppa	336	-290	0	0		0	0	0	0	0
291	1	155	2	-1	465	164	22.5	29	ABarpapapp	286	38	0	0		0	0	0	0	0
292	1	278	360	-1	328	85	17.6	29	ABprapaapa	36	0	0	0		0	0	0	0	0
293	1	207	5	-1	542	259	18.7	27	MSaaaaapp	206	-457	0	0		0	0	0	0	0
294	1	291	146	-1	404	367	8.7	29	ABplpapaap	274	47	0	0		0	0	0	0	0
295	1	243	118	-1	594	285	21.4	28	ABalappapp	15	0	0	0		0	0	0	0	0
296	1	194	141	-1	240	207	12.9	32	Eprpa	284	-765	0	0		0	0	0	0	0
297	1	130	267	-1	505	181	22.5	29	ABarpapapa	294	-61	0	0		0	0	0	0	0
298	1	245	123	-1	385	169	5.2	25	ABprpapapa	247	306	0	0		0	0	0	0	0
299	1	136	306	-1	156	314	6.1	27	ABplappppp	261	767	0	0		0	0	0	0	0
300	1	104	171	-1	541	196	21.8	29	ABarpapaap	343	0	0	0		0	0	0	0	0
301	1	341	140	-1	255	252	12.5	32	Eplap	320	432	0	0		0	0	0	0	0
302	1	28	347	-1	513	175	6.3	29	ABarappppa	293	795	0	0		0	0	0	0	0
303	1	254	50	-1	576	286	5.2	30	ABalpaaaaa	247	57	0	0		0	0	0	0	0
304	1	327	231	-1	349	119	23.8	29	ABarpppaaa	285	1065	0	0		0	0	0	0	0
305	1	125	26	-1	360	186	3.5	29	ABprpappap	123	0	0	0		0	0	0	0	0
306	1	105	105	-1	169	152	16.6	34	ABarppppp	349	1584	0	0		0	0	0	0	0
307	1	356	131	-1	211	265	13.4	31	Eplpa	271	451	0	0		0	0	0	0	0
308	1	340	334	-1	195	329	19.4	34	ABarppapp	157	0	0	0		0	0	0	0	0
309	1	75	237	-1	467	144	15.6	27	ABpraaapppa	200	415	0	0		0	0	0	0	0
310	1	38	192	-1	323	314	3.8	28	ABplpapppa	-198	0	0	0		0	0	0	0	0
311	0	165	-1	-1	552	378	8.5	22		-225	0	0	0		0	0	0	0	0
312	1	200	116	-1	403	107	9.5	30	ABprppaaaa	250	-756	0	0		0	0	0	0	0
313	1	167	344	-1	236	301	17.2	29	Dappp	285	825	0	0		0	0	0	0	0
314	1	295	350	-1	424	343	22.5	30	ABplaaappa	256	92	0	0		0	0	0	0	0
315	1	233	314	-1	454	277	8.5	26	ABalpappppa	254	-1	0	0		0	0	0	0	0
316	1	178	354	-1	555	154	10.4	29	ABalaappap	238	-213	0	0		0	0	0	0	0
317	1	78	157	-1	389	290	11.3	29	MSaapapa	274	475	0	0		0	0	0	0	0
318	1	316	10	-1	267	224	7.4	29	Z2	244	662	0	0		0	0	0	0	0
319	1	112	188	-1	510	278	5.4	28	ABalpappaa	260	764	0	0		0	0	0	0	0
320	1	332	268	-1	229	317	12.3	30	Cappap	156	0	0	0		0	0	0	0	0
321	1	156	264	-1	516	238	3.3	26	ABarapaaap	257	833	0	0		0	0	0	0	0
322	1	276	83	-1	366	131	16.6	27	Dppaa	214	464	0	0		0	0	0	0	0
323	1	213	208	-1	257	343	10.2	27	Capapa	278	196	0	0		0	0	0	0	0
324	0	350	-1	-1	406	290	17.6	24		191	271	0	0		0	0	0	0	0
325	1	53	17	-1	589	359	14.6	28	ABalapaapa	231	524	0	0		0	0	0	0	0
326	1	160	326	-1	374	92	8.4	30	ABprppapaa	53	0	0	0		0	0	0	0	0
327	1	90	204	-1	526	297	21.9	30	ABplaaaaap	288	-529	0	0		0	0	0	0	0
328	1	345	14	-1	478	279	6.0	24	ABalpappapa	240	790	0	0		0	0	0	0	0
329	1	32	127	-1	409	126	4.9	30	ABarappapp	275	541	0	0		0	0	0	0	0
330	1	219	221	-1	548	329	21.4	31	ABalapappp	-62	0	0	0		0	0	0	0	0
331	1	230	290	-1	440	205	3.4	28	ABarappaap	281	-80	0	0		0	0	0	0	0
332	1	366	364	-1	532	240	22.2	26	ABarpaaapa	-227	0	0	0		0	0	0	0	0
333	1	286	349	-1	411	207	15.5	30	Earaa	269	443	0	0		0	0	0	0	0
334	1	259	44	-1	593	306	4.8	29	ABalpaappa	232	-242	0	0		0	0	0	0	0
335	1	292	107	-1	214	367	18.4	31	ABplapapaa	153	0	0	0		0	0	0	0	0
336	1	361	120	-1	357	128	8.2	27	ABprppaapa	273	901	0	0		0	0	0	0	0
337	1	334	300	-1	430	220	21.6	30	ABarpaappa	262	889	0	0		0	0	0	0	0
338	1	94	122	-1	513	126	11.3	32	ABpraaaapa	-117	0	0	0		0	0	0	0	0
339	1	285	45	-1	492	348	3.6	30	ABalppapap	296	53	0	0		0	0	0	0	0
340	1	81	1	-1	270	95	17.5	30	ABprappapa	-17	0	0	0		0	0	0	0	0
341	1	26	181	-1	247	153	12.0	30	Cppapa	295	-863	0	0		0	0	0	0	0
342	1	119	257	-1	517	183	16.0	27	MSppappa	240	-942	0	0		0	0	0	0	0
343	1	296	22	-1	203	234	10.6	31	Eprpp	102	0	0	0		0	0	0	0	0
344	1	363	168	-1	263	367	5.7	30	ABplpppaaa	282	18	0	0		0	0	0	0	0
345	1	132	292	-1	441	94	12.6	31	ABprpaappp	267	-1136	0	0		0	0	0	0	0
346	1	225	139	-1	257	219	16.3	33	Eprap	318	-1002	0	0		0	0	0	0	0
347	1	82	177	-1	424	235	8.4	29	MSpapaaa	294	913	0	0		0	0	0	0	0
348	0	353	-1	-1	622	358	13.2	25		205	93	0	0		0	0	0	0	0
349	1	66	42	-1	484	204	3.7	27	ABarappaaa	271	372	0	0		0	0	0	0	0
350	1	95	270	342	452	304	17.3	31	MSappaa	144	0	0	0		0	0	0	0	0
351	1	12	137	-1	289	318	18.0	29	Dappa	275	119	0	0		0	0	0	0	0
352	1	4	345	-1	422	316	4.5	33	ABplpappaa	317	1005	0	0		0	0	0	0	0
353	1	186	245	-1	256	368	19.6	31	ABplappapa	317	572	0	0		0	0	0	0	0
354	1	25	284	-1	464	342	13.9	27	MSapapap	122	0	0	0		0	0	0	0	0
355	1	288	31	-1	172	215	7.1	27	Cppppa	255	32	0	0		0	0	0	0	0
356	1	362	6	-1	494	140	17.2	32	ABpraapapp	-37	0	0	0		0	0	0	0	0
357	1	44	369	-1	575	173	14.0	31	ABalaapppa	154	0	0	0		0	0	0	0	0
358	1	144	361	-1	179	207	21.4	39	Cpaap	397	-874	0	0		0	0	0	0	0
359	1	260	179	-1	273	285	22.7	41	Caaaa	408	-91	0	0		0	0	0	0	0
360	1	240	321	-1	133	240	6.6	29	Cpappv	284	1552	0	0		0	0	0	0	0
361	1	367	367	-1	408	255	18.7	25	Ealaa	189	487	0	0		0	0	0	0	0
362	1	181	319	-1	284	259	16.2	34	Eplaa	358	0	0	0		0	0	0	0	0
363	1	77	132	-1	196	121	14.3	28	ABprapapap	273	0	0	0		0	0	0	0	0
364	1	290	295	-1	391	350	12.7	27	Daaaa	-127	0	0	0		0	0	0	0	0
365	1	124	353	-1	507	214	22.8	26	ABarpaaapp	142	0	0	0		0	0	0	0	0
366	1	118	210	-1	429	137	17.5	29	ABpraaapppp	253	-162	0	0		0	0	0	0	0
367	1	347	313	-1	371	349	20.8	31	ABplapaaap	213	0	0	0		0	0	0	0	0
368	0	274	-1	-1	391	407	14.6	24		90	0	0	0		0	0	0	0	0
369	1	305	370	-1	579	235	5.5	30	ABaraaaaap	278	0	0	0		0	0	0	0	0
370	1	242	371	-1	212	176	3.5	24	ABprpppapp	469	0	0	0		0	0	0	0	0
371	1	370	372	-1	501	358	13.0	26	ABplpaapaa	-92	0	0	0		0	0	0	0	0
