# Supplementary material for: The AP-2 Transcription Factor APTF-2 Is Required for Neuroblast and Epidermal Morphogenesis in Caenorhabditis elegans Embryogenesis
Source: PLoS Genet. 2016 May 13;12(5):e1006048. doi: 10.1371/journal.pgen.1006048 (PMC4866721; doi:10.1371/journal.pgen.1006048)
Supplement: S4 Text — (ZIP) [file pgen.1006048.s032.zip › nuclei/t174-nuclei]

1	1	340	291	-1	268	97	17.8	29	ABprappapa	-336	0	0	0		0	0	0	0	0
2	1	291	147	-1	463	165	22.6	29	ABarpapapp	298	-9	0	0		0	0	0	0	0
3	1	21	30	-1	458	225	16.5	30	MSpaaapp	267	0	0	0		0	0	0	0	0
4	1	105	92	-1	196	278	3.8	30	ABplpppppp	271	89	0	0		0	0	0	0	0
5	1	293	118	-1	541	254	18.9	26	MSaaaaapp	229	177	0	0		0	0	0	0	0
6	1	356	312	-1	495	141	16.6	32	ABpraapapp	157	0	0	0		0	0	0	0	0
7	1	148	137	-1	469	269	18.8	28	MSaaaapp	282	117	0	0		0	0	0	0	0
8	1	181	18	-1	569	370	17.2	29	ABalapaapp	480	0	0	0		0	0	0	0	0
9	1	99	23	-1	525	392	12.4	30	ABalpppapa	264	1033	0	0		0	0	0	0	0
10	1	318	14	-1	271	228	6.8	28	Z2	272	-453	0	0		0	0	0	0	0
11	1	129	101	-1	329	319	8.2	28	MSaapppp	243	-188	0	0		0	0	0	0	0
12	1	209	306	-1	539	351	13.6	28	ABalppppaa	244	576	0	0		0	0	0	0	0
13	1	39	146	-1	611	186	9.8	29	ABalaapaaa	289	-104	0	0		0	0	0	0	0
14	1	328	284	-1	480	280	6.0	23	ABalpappapa	218	-20	0	0		0	0	0	0	0
15	1	201	140	-1	312	390	18.4	29	ABplapaapp	292	-391	0	0		0	0	0	0	0
16	1	162	176	-1	613	329	8.6	30	ABalaaaarl	300	112	0	0		0	0	0	0	0
17	1	325	251	-1	589	361	14.6	28	ABalapaapa	-70	0	0	0		0	0	0	0	0
18	1	233	341	-1	623	298	18.9	29	ABalappaap	267	110	0	0		0	0	0	0	0
19	1	32	185	-1	401	390	11.6	29	ABplppaaaa	282	798	0	0		0	0	0	0	0
20	1	271	313	-1	199	350	9.7	27	ABplapppaa	250	240	0	0		0	0	0	0	0
21	1	100	38	-1	543	293	4.2	28	ABalpaaaap	266	33	0	0		0	0	0	0	0
22	1	343	84	-1	206	235	10.4	31	Eprpp	154	0	0	0		0	0	0	0	0
23	1	280	208	-1	587	354	11.0	29	ABalppaaap	-76	0	0	0		0	0	0	0	0
24	0	155	-1	-1	584	254	7.3	24		151	0	0	0		0	0	0	0	0
25	1	188	230	-1	489	192	8.9	24	MSppaapa	198	46	0	0		0	0	0	0	0
26	1	305	39	-1	364	188	3.5	29	ABprpappap	285	1097	0	0		0	0	0	0	0
27	1	72	154	-1	341	353	15.1	30	Dapaa	297	6	0	0		0	0	0	0	0
28	1	172	343	-1	518	110	14.3	29	ABpraaaapp	338	0	0	0		0	0	0	0	0
29	1	226	254	-1	330	362	5.8	27	ABplppaapp	-109	0	0	0		0	0	0	0	0
30	1	140	67	-1	428	127	15.2	29	ABprpaappa	-123	0	0	0		0	0	0	0	0
31	1	355	148	-1	172	212	7.2	27	Cppppa	244	-821	0	0		0	0	0	0	0
32	1	206	172	-1	464	169	18.0	28	MSppappp	158	0	0	0		0	0	0	0	0
33	1	60	270	-1	619	265	8.4	29	ABaraaaaaa	147	0	0	0		0	0	0	0	0
34	1	176	130	-1	155	171	10.4	29	ABprapappp	277	363	0	0		0	0	0	0	0
35	1	86	255	-1	415	145	22.4	29	ABarpapppa	282	1041	0	0		0	0	0	0	0
36	1	204	19	-1	430	396	9.1	31	ABplpaaaap	26	0	0	0		0	0	0	0	0
37	1	146	25	-1	409	279	14.1	33	MSaapaap	124	0	0	0		0	0	0	0	0
38	1	85	28	188	520	217	17.1	31	MSpaaaap	232	135	0	0		0	0	0	0	0
39	1	222	294	-1	287	388	16.4	31	ABplappaaa	158	0	0	0		0	0	0	0	0
40	1	113	110	-1	486	406	15.4	29	ABplpaapap	273	347	0	0		0	0	0	0	0
41	1	91	54	-1	345	294	19.7	33	MSapppp	336	-590	0	0		0	0	0	0	0
42	1	349	246	-1	483	202	3.7	28	ABarappaaa	271	-948	0	0		0	0	0	0	0
43	1	190	158	-1	440	141	11.4	26	MSppppaa	257	-140	0	0		0	0	0	0	0
44	1	334	93	-1	594	304	4.5	29	ABalpaappa	264	388	0	0		0	0	0	0	0
45	1	339	361	-1	490	350	3.8	29	ABalppapap	289	9	0	0		0	0	0	0	0
46	1	147	205	-1	424	400	18.3	31	ABplaappap	268	-461	0	0		0	0	0	0	0
47	1	108	53	-1	357	238	6.1	29	MSpapapp	-18	0	0	0		0	0	0	0	0
48	1	248	193	-1	535	221	7.1	28	ABarapaapa	206	0	0	0		0	0	0	0	0
49	1	175	228	353	225	156	5.3	30	ABprpppapa	186	1521	0	0		0	0	0	0	0
50	1	303	175	-1	573	288	5.5	29	ABalpaaaaa	97	0	0	0		0	0	0	0	0
51	1	283	181	-1	193	332	6.8	28	ABplapppap	277	-681	0	0		0	0	0	0	0
52	1	264	200	-1	457	214	5.9	26	ABarapapppa	-4	0	0	0		0	0	0	0	0
53	1	251	61	-1	290	326	22.9	31	ABarppaapp	270	-505	0	0		0	0	0	0	0
54	1	58	216	-1	466	213	23.4	33	ABarpaapap	323	-132	0	0		0	0	0	0	0
55	1	169	226	-1	351	292	5.6	28	MSaappa	206	754	0	0		0	0	0	0	0
56	1	185	261	-1	423	328	17.8	27	MSapappp	271	161	0	0		0	0	0	0	0
57	1	115	224	-1	442	360	6.2	29	ABalpapapp	250	704	0	0		0	0	0	0	0
58	1	22	360	-1	583	209	21.3	28	ABarpapaaa	252	165	0	0		0	0	0	0	0
59	1	67	166	-1	354	275	12.9	29	Ealpa	290	128	0	0		0	0	0	0	0
60	1	80	300	-1	572	171	11.1	25	ABalaappaa	349	0	0	0		0	0	0	0	0
61	1	143	352	-1	390	230	22.3	31	ABarpaappp	222	0	0	0		0	0	0	0	0
62	1	229	191	-1	394	188	8.9	27	MSpppaap	225	159	0	0		0	0	0	0	0
63	1	137	178	-1	263	138	5.4	29	ABprppppap	251	936	0	0		0	0	0	0	0
64	1	227	128	-1	461	270	11.8	30	ABaraapapp	192	0	0	0		0	0	0	0	0
65	0	324	-1	-1	399	287	17.7	24		206	504	0	0		0	0	0	0	0
66	1	136	177	-1	599	217	5.0	33	ABaraaappa	262	-72	0	0		0	0	0	0	0
67	1	54	32	-1	547	268	7.0	27	ABalpaaapa	167	0	0	0		0	0	0	0	0
68	1	29	59	-1	513	348	7.7	30	ABalppappa	199	0	0	0		0	0	0	0	0
69	1	187	95	-1	579	251	13.7	32	ABaraapaaa	243	222	0	0		0	0	0	0	0
70	1	94	123	-1	473	241	8.9	24	ABarapaappp	194	-236	0	0		0	0	0	0	0
71	1	198	133	-1	497	361	15.3	28	ABalpppppa	164	0	0	0		0	0	0	0	0
72	1	10	302	-1	583	360	7.7	30	ABalaaaarr	-102	0	0	0		0	0	0	0	0
73	0	66	-1	-1	605	315	17.8	24		200	-392	0	0		0	0	0	0	0
74	1	127	109	-1	605	279	11.8	31	ABalpaapaa	183	0	0	0		0	0	0	0	0
75	1	232	340	-1	287	314	5.0	28	ABplpapppp	270	785	0	0		0	0	0	0	0
76	1	123	218	-1	479	262	14.5	29	MSaaapap	281	-857	0	0		0	0	0	0	0
77	1	135	89	-1	326	386	8.4	29	ABplppappa	286	-686	0	0		0	0	0	0	0
78	1	255	68	-1	479	318	22.0	27	ABplaaapaa	216	935	0	0		0	0	0	0	0
79	1	48	288	-1	589	250	21.7	29	ABarpaaaaa	263	829	0	0		0	0	0	0	0
80	1	74	52	-1	431	291	11.1	31	MSaapaaa	259	1056	0	0		0	0	0	0	0
81	1	220	55	-1	492	219	11.2	29	ABaraapppa	279	-197	0	0		0	0	0	0	0
82	1	73	351	-1	369	280	23.4	30	ABarppaaaa	294	354	0	0		0	0	0	0	0
83	1	322	348	-1	368	132	16.8	27	Dppaa	268	379	0	0		0	0	0	0	0
84	1	256	35	-1	528	123	9.0	28	ABpraaaaap	72	0	0	0		0	0	0	0	0
85	1	203	58	-1	576	335	5.2	29	ABalpaappp	33	0	0	0		0	0	0	0	0
86	1	130	105	-1	483	287	9.4	29	ABalpapppa	-167	0	0	0		0	0	0	0	0
87	1	164	125	-1	239	383	12.3	28	ABplappapp	258	-830	0	0		0	0	0	0	0
88	1	63	22	-1	309	160	9.2	36	MSpappp	214	0	0	0		0	0	0	0	0
89	1	212	96	-1	362	399	10.9	28	ABplppapaa	271	917	0	0		0	0	0	0	0
90	1	211	256	-1	517	384	8.1	30	ABalppaapp	264	980	0	0		0	0	0	0	0
91	1	171	238	-1	429	187	8.3	26	MSpppaaa	254	0	0	0		0	0	0	0	0
92	1	244	317	-1	216	196	8.7	31	Cpppaa	305	793	0	0		0	0	0	0	0
93	1	79	108	-1	529	390	15.8	31	ABalpppapp	281	-458	0	0		0	0	0	0	0
94	1	186	331	-1	340	157	15.2	30	Dpap	260	585	0	0		0	0	0	0	0
95	1	89	103	-1	388	233	9.7	30	MSpapaap	175	0	0	0		0	0	0	0	0
96	1	104	359	-1	340	229	11.2	30	Earpa	307	613	0	0		0	0	0	0	0
97	1	173	199	-1	313	228	16.0	33	Epraa	326	-453	0	0		0	0	0	0	0
98	1	31	179	-1	629	262	18.2	29	ABalappapa	123	0	0	0		0	0	0	0	0
99	1	151	104	-1	620	234	15.4	27	ABalapppaa	256	-85	0	0		0	0	0	0	0
100	1	68	212	-1	517	279	8.2	27	ABalpaaapp	-115	0	0	0		0	0	0	0	0
101	1	245	299	-1	132	203	10.3	31	Cpappd	294	-89	0	0		0	0	0	0	0
102	1	70	189	-1	197	148	7.1	27	ABprapppap	248	-518	0	0		0	0	0	0	0
103	1	82	47	-1	597	230	10.2	29	ABaraaapaa	180	0	0	0		0	0	0	0	0
104	1	87	9	-1	625	201	14.6	31	ABalaaappr	239	0	0	0		0	0	0	0	0
105	1	306	171	-1	170	150	16.4	33	ABarppppp	334	-9	0	0		0	0	0	0	0
106	1	11	245	-1	411	97	19.2	32	ABpraappap	310	-254	0	0		0	0	0	0	0
107	1	335	167	-1	212	369	17.8	30	ABplapapaa	304	604	0	0		0	0	0	0	0
108	1	65	48	-1	383	259	6.3	26	MSpapapa	114	0	0	0		0	0	0	0	0
109	1	56	328	-1	324	130	5.0	26	ABprppaapp	266	-401	0	0		0	0	0	0	0
110	1	16	122	-1	629	228	11.1	28	ABalaaaala	-103	0	0	0		0	0	0	0	0
111	1	25	244	-1	508	276	11.9	28	ABaraapapa	322	0	0	0		0	0	0	0	0
112	1	246	152	-1	438	112	6.7	30	ABprpaaaap	267	22	0	0		0	0	0	0	0
113	1	156	45	-1	528	244	11.1	27	ABaraaapapp	214	-844	0	0		0	0	0	0	0
114	1	121	303	-1	455	211	12.6	33	MSpaapap	158	0	0	0		0	0	0	0	0
115	1	106	37	-1	472	373	7.2	30	ABalppappp	132	0	0	0		0	0	0	0	0
116	1	312	232	-1	400	106	9.9	29	ABprppaaaa	256	-121	0	0		0	0	0	0	0
117	1	267	184	-1	451	379	11.6	31	ABplpaaapp	228	0	0	0		0	0	0	0	0
118	1	295	174	-1	591	287	21.3	28	ABalappapp	278	-312	0	0		0	0	0	0	0
119	1	153	33	-1	565	235	9.8	26	ABaraaapapa	22	0	0	0		0	0	0	0	0
120	1	336	187	-1	358	125	8.5	27	ABprppaapa	239	112	0	0		0	0	0	0	0
121	1	7	239	-1	561	231	17.5	28	MSpaaaaa	296	0	0	0		0	0	0	0	0
122	1	338	357	-1	511	121	10.8	30	ABpraaaapa	247	176	0	0		0	0	0	0	0
123	1	298	280	-1	383	165	5.6	26	ABprpapapa	263	-53	0	0		0	0	0	0	0
124	1	14	106	-1	645	268	14.2	31	ABalaaapal	251	785	0	0		0	0	0	0	0
125	1	47	80	-1	169	142	8.6	27	ABprappppa	101	0	0	0		0	0	0	0	0
126	1	284	275	-1	453	276	15.6	25	MSaaappa	-145	0	0	0		0	0	0	0	0
127	1	329	94	-1	402	122	5.1	31	ABarappapp	312	374	0	0		0	0	0	0	0
128	1	277	292	-1	399	315	22.7	33	ABplaaappp	214	0	0	0		0	0	0	0	0
129	1	119	342	-1	366	161	11.2	28	MSpppapp	284	136	0	0		0	0	0	0	0
130	1	42	307	-1	590	174	19.4	30	ABpraapaaa	241	0	0	0		0	0	0	0	0
131	1	307	336	-1	215	266	13.3	32	Eplpa	320	374	0	0		0	0	0	0	0
132	1	363	143	-1	202	118	13.6	29	ABprapapap	10	0	0	0		0	0	0	0	0
133	1	193	129	-1	482	172	12.4	27	MSppapap	224	-685	0	0		0	0	0	0	0
134	1	81	3	-1	429	331	13.4	26	MSapappa	240	335	0	0		0	0	0	0	0
135	1	207	4	-1	571	149	15.2	33	ABalaapppp	276	-1176	0	0		0	0	0	0	0
136	1	236	308	-1	293	218	12.3	32	Earpp	294	587	0	0		0	0	0	0	0
137	1	351	168	-1	286	319	17.7	30	Dappa	240	715	0	0		0	0	0	0	0
138	1	262	66	-1	583	188	16.7	29	ABalappppa	267	327	0	0		0	0	0	0	0
139	1	346	248	-1	258	220	15.8	33	Eprap	337	281	0	0		0	0	0	0	0
140	1	301	268	-1	253	256	12.3	32	Eplap	319	-286	0	0		0	0	0	0	0
141	1	296	229	-1	239	208	13.1	32	Eprpa	324	987	0	0		0	0	0	0	0
142	1	230	277	-1	560	380	13.8	28	ABalpppaap	262	106	0	0		0	0	0	0	0
143	1	27	149	-1	394	390	18.3	31	ABplaapppa	271	449	0	0		0	0	0	0	0
144	1	237	276	-1	524	226	13.6	32	ABaraappap	322	1148	0	0		0	0	0	0	0
145	1	139	327	-1	488	235	5.2	28	ABarapapaa	105	0	0	0		0	0	0	0	0
146	1	294	163	-1	406	364	8.8	29	ABplpapaap	345	0	0	0		0	0	0	0	0
147	1	168	373	-1	379	315	21.1	28	ABplapaaaa	275	327	0	0		0	0	0	0	0
148	1	216	88	-1	274	101	8.3	31	ABprppappp	300	-253	0	0		0	0	0	0	0
149	1	191	135	-1	604	342	16.5	27	ABalapaaap	28	0	0	0		0	0	0	0	0
150	1	263	136	-1	496	146	8.5	28	ABprpaaaaa	132	0	0	0		0	0	0	0	0
151	1	194	62	-1	399	196	4.2	32	ABprpappaa	105	0	0	0		0	0	0	0	0
152	1	165	150	-1	290	121	22.5	32	ABarpppaap	323	799	0	0		0	0	0	0	0
153	1	120	139	-1	624	183	12.3	33	ABalaaappl	307	166	0	0		0	0	0	0	0
154	1	199	257	-1	498	244	22.7	30	ABarpaapaa	307	1045	0	0		0	0	0	0	0
155	1	178	278	-1	637	290	10.3	28	ABalaaaalp	-162	0	0	0		0	0	0	0	0
156	1	59	225	-1	554	237	4.2	26	ABarapaaaa	262	-161	0	0		0	0	0	0	0
157	1	317	271	-1	387	293	11.2	30	MSaapapa	157	0	0	0		0	0	0	0	0
158	1	285	233	-1	492	292	22.7	29	ABplaaaapa	286	-870	0	0		0	0	0	0	0
159	1	200	102	-1	170	175	5.9	26	ABprappppp	265	498	0	0		0	0	0	0	0
160	1	40	194	-1	486	210	14.5	27	MSpaapaa	268	430	0	0		0	0	0	0	0
161	1	125	243	-1	307	267	12.7	32	Ealpp	291	666	0	0		0	0	0	0	0
162	1	93	204	-1	443	130	20.7	29	ABarpappap	283	646	0	0		0	0	0	0	0
163	1	252	97	-1	355	333	4.4	28	ABplpapapp	265	75	0	0		0	0	0	0	0
164	1	138	203	-1	246	127	20.8	35	ABarppppa	347	-5	0	0		0	0	0	0	0
165	1	161	190	-1	212	125	9.7	27	ABprapppaa	243	150	0	0		0	0	0	0	0
166	1	76	63	-1	538	154	8.2	29	ABpraaaaaa	-119	0	0	0		0	0	0	0	0
167	1	273	64	-1	502	358	10.6	33	ABplpaaaaa	17	0	0	0		0	0	0	0	0
168	1	344	235	-1	263	365	5.8	29	ABplpppaaa	226	991	0	0		0	0	0	0	0
169	1	41	144	-1	286	319	8.6	31	Capaap	156	0	0	0		0	0	0	0	0
170	1	128	265	-1	569	385	11.3	30	ABalpppaaa	298	-3	0	0		0	0	0	0	0
171	1	300	347	-1	546	194	22.2	29	ABarpapaap	280	-305	0	0		0	0	0	0	0
172	1	77	157	-1	587	225	19.1	31	ABalapppap	538	0	0	0		0	0	0	0	0
173	1	234	99	-1	436	252	15.8	26	MSaaappp	-405	0	0	0		0	0	0	0	0
174	1	51	279	-1	212	361	6.1	29	ABplpppaap	290	109	0	0		0	0	0	0	0
175	1	179	141	-1	356	396	16.8	31	ABplaapppp	304	442	0	0		0	0	0	0	0
176	1	286	249	-1	148	274	4.5	29	Caappv	30	0	0	0		0	0	0	0	0
177	1	347	127	-1	428	237	8.4	30	MSpapaaa	317	0	0	0		0	0	0	0	0
178	1	282	362	-1	445	167	4.3	29	ABarappapa	232	1159	0	0		0	0	0	0	0
179	1	359	252	-1	274	284	22.6	39	Caaaa	395	642	0	0		0	0	0	0	0
180	1	205	134	-1	334	318	16.4	30	Daap	308	-1336	0	0		0	0	0	0	0
181	1	341	114	-1	249	151	12.2	31	Cppapa	312	-405	0	0		0	0	0	0	0
182	1	52	356	-1	524	147	18.4	31	ABpraapapa	143	0	0	0		0	0	0	0	0
183	1	224	293	-1	386	139	14.5	29	Dpaa	248	1668	0	0		0	0	0	0	0
184	1	17	219	-1	249	292	5.5	29	ABplpppppa	240	-836	0	0		0	0	0	0	0
185	1	141	78	-1	317	398	11.4	29	ABplppapap	270	391	0	0		0	0	0	0	0
186	1	45	120	-1	328	161	23.0	32	ABarpppapa	266	0	0	0		0	0	0	0	0
187	1	4	17	-1	272	91	13.8	30	ABprappaap	247	140	0	0		0	0	0	0	0
188	1	319	36	-1	514	273	5.5	29	ABalpappaa	252	139	0	0		0	0	0	0	0
189	1	64	269	-1	450	99	16.5	26	ABpraappaa	44	0	0	0		0	0	0	0	0
190	1	249	329	-1	151	270	19.7	38	Caaap	428	0	0	0		0	0	0	0	0
191	1	35	355	-1	231	307	8.7	29	Capapp	276	-264	0	0		0	0	0	0	0
192	1	310	267	-1	323	318	3.9	27	ABplpapppa	272	38	0	0		0	0	0	0	0
193	1	15	60	-1	559	326	18.3	30	ABalapappa	-80	0	0	0		0	0	0	0	0
194	1	257	323	-1	353	256	16.3	32	Ealap	312	981	0	0		0	0	0	0	0
195	1	253	183	-1	452	331	11.3	28	MSapaapp	276	1064	0	0		0	0	0	0	0
196	1	62	115	-1	224	120	6.4	28	ABprpppaap	24	0	0	0		0	0	0	0	0
197	1	213	69	-1	209	120	17.4	30	ABprapapaa	288	0	0	0		0	0	0	0	0
198	1	19	112	-1	317	206	5.5	35	MSpappa	261	-525	0	0		0	0	0	0	0
199	1	117	286	-1	229	161	9.5	28	Cppapp	290	1283	0	0		0	0	0	0	0
200	1	1	116	-1	523	320	4.5	29	ABalpapaaa	239	0	0	0		0	0	0	0	0
201	1	57	210	-1	562	193	8.6	28	MSppaaaa	330	0	0	0		0	0	0	0	0
202	1	231	159	367	450	253	4.9	30	ABarapapap	126	0	0	0		0	0	0	0	0
203	1	61	260	-1	493	141	14.1	31	ABpraaappa	421	0	0	0		0	0	0	0	0
204	1	327	266	-1	525	298	22.1	30	ABplaaaaap	295	204	0	0		0	0	0	0	0
205	0	368	-1	-1	389	409	14.7	24		196	1051	0	0		0	0	0	0	0
206	1	98	186	-1	450	369	16.4	30	ABplpaappa	299	211	0	0		0	0	0	0	0
207	1	225	75	-1	363	86	14.8	32	ABpraapppp	266	800	0	0		0	0	0	0	0
208	1	323	31	-1	255	347	10.4	28	Capapa	237	0	0	0		0	0	0	0	0
209	1	2	160	-1	481	397	11.2	27	ABplpaaapa	167	0	0	0		0	0	0	0	0
210	1	366	366	-1	430	140	17.5	28	ABpraaapppp	287	734	0	0		0	0	0	0	0
211	1	9	350	-1	359	338	9.6	28	MSaapppa	287	-431	0	0		0	0	0	0	0
212	1	274	220	-1	290	140	14.1	31	Cppaaa	294	-195	0	0		0	0	0	0	0
213	1	90	272	-1	395	89	15.5	30	ABpraapppa	266	-162	0	0		0	0	0	0	0
214	1	208	29	-1	533	146	13.3	29	ABpraaapaa	266	-759	0	0		0	0	0	0	0
215	1	289	34	-1	276	173	23.0	31	ABarpppapp	270	66	0	0		0	0	0	0	0
216	1	228	202	-1	363	129	20.7	33	ABprapaaaa	320	-1437	0	0		0	0	0	0	0
217	1	268	86	-1	401	137	11.2	25	MSpppapa	215	0	0	0		0	0	0	0	0
218	1	8	295	-1	328	81	14.7	29	ABprapaapp	127	0	0	0		0	0	0	0	0
219	1	192	70	-1	177	132	11.8	27	ABprapappa	261	1365	0	0		0	0	0	0	0
220	1	218	173	-1	554	283	23.6	30	ABplaaaaaa	312	0	0	0		0	0	0	0	0
221	1	330	155	-1	545	329	21.5	32	ABalapappp	227	0	0	0		0	0	0	0	0
222	1	122	24	-1	622	273	14.7	24	ABalappaaa	198	102	0	0		0	0	0	0	0
223	1	97	273	-1	330	253	23.0	34	ABarppaapa	329	162	0	0		0	0	0	0	0
224	1	78	49	-1	589	261	17.8	27	MSaaaaapa	272	-39	0	0		0	0	0	0	0
225	1	102	5	-1	484	137	11.4	29	ABprpaapaa	253	1422	0	0		0	0	0	0	0
226	1	88	222	-1	474	100	13.9	27	ABprpaapap	95	0	0	0		0	0	0	0	0
227	1	258	322	-1	457	358	22.6	30	ABplaaapap	462	0	0	0		0	0	0	0	0
228	1	44	316	-1	252	326	4.8	30	ABplppppap	289	867	0	0		0	0	0	0	0
229	1	36	339	-1	264	186	3.6	32	ABprpapppp	321	1306	0	0		0	0	0	0	0
230	1	26	297	-1	438	334	7.9	30	ABplpapaaa	281	654	0	0		0	0	0	0	0
231	1	304	326	-1	342	118	24.4	30	ABarpppaaa	284	-500	0	0		0	0	0	0	0
232	1	288	237	301	389	169	18.5	31	MSppppp	221	-752	0	0		0	0	0	0	0
233	1	118	11	-1	541	297	10.3	26	ABalpaapapp	216	0	0	0		0	0	0	0	0
234	1	184	369	-1	522	348	22.4	35	ABplaapaap	317	279	0	0		0	0	0	0	0
235	1	150	126	-1	534	323	12.2	27	MSapaaap	244	651	0	0		0	0	0	0	0
236	0	348	-1	-1	616	363	12.9	25		87	0	0	0		0	0	0	0	0
237	1	309	162	-1	467	143	15.7	27	ABpraaapppa	417	0	0	0		0	0	0	0	0
238	1	160	304	-1	134	210	15.2	36	Cpapa	329	0	0	0		0	0	0	0	0
239	1	182	77	-1	469	408	17.8	26	ABplaappaa	251	867	0	0		0	0	0	0	0
240	1	18	65	-1	576	318	22.3	31	ABplaapaaa	226	0	0	0		0	0	0	0	0
241	1	71	213	-1	199	373	13.5	27	ABplapapap	241	-1114	0	0		0	0	0	0	0
242	1	92	310	-1	287	345	16.5	28	Dapap	241	-1338	0	0		0	0	0	0	0
243	1	250	156	-1	375	366	6.9	28	ABplppaapa	254	246	0	0		0	0	0	0	0
244	1	6	44	-1	506	322	16.0	26	MSapapaa	258	-691	0	0		0	0	0	0	0
245	1	353	180	-1	255	368	19.8	31	ABplappapa	293	520	0	0		0	0	0	0	0
246	1	116	145	-1	532	297	14.9	27	MSaaapaaa	217	803	0	0		0	0	0	0	0
247	1	110	1	-1	472	363	18.4	29	ABalppppppa	260	505	0	0		0	0	0	0	0
248	1	133	10	-1	586	262	9.2	29	ABaraaaapa	281	-526	0	0		0	0	0	0	0
249	1	276	40	-1	620	328	11.6	28	ABalaaapar	34	0	0	0		0	0	0	0	0
250	1	109	132	-1	481	320	5.7	30	ABalpapapa	240	114	0	0		0	0	0	0	0
251	1	13	285	-1	552	273	13.6	31	ABaraapaap	214	0	0	0		0	0	0	0	0
252	1	142	119	-1	591	291	15.8	28	MSaaaaaa	229	349	0	0		0	0	0	0	0
253	1	238	338	-1	492	315	9.9	23	MSapaapa	217	574	0	0		0	0	0	0	0
254	1	196	290	-1	303	129	17.2	29	Dppap	293	235	0	0		0	0	0	0	0
255	1	145	296	-1	459	173	9.8	26	MSppaapp	91	0	0	0		0	0	0	0	0
256	1	114	83	-1	482	304	14.4	27	MSaaapaap	140	0	0	0		0	0	0	0	0
257	1	342	289	-1	519	181	15.7	27	MSppappa	317	0	0	0		0	0	0	0	0
258	1	266	142	-1	326	105	7.5	30	ABprppappa	322	0	0	0		0	0	0	0	0
259	1	37	247	-1	555	183	19.1	28	ABalappppp	276	623	0	0		0	0	0	0	0
260	0	278	-1	-1	592	149	11.0	23		176	1013	0	0		0	0	0	0	0
261	1	210	215	-1	411	166	13.8	27	MSppppap	214	-58	0	0		0	0	0	0	0
262	1	240	165	-1	466	142	6.5	30	ABarappppp	199	444	0	0		0	0	0	0	0
263	1	290	111	-1	406	352	14.8	33	MSapppa	113	0	0	0		0	0	0	0	0
264	1	321	87	-1	522	241	3.3	27	ABarapaaap	271	-385	0	0		0	0	0	0	0
265	1	275	197	-1	188	273	11.4	30	Eplpp	305	-311	0	0		0	0	0	0	0
266	1	101	131	-1	147	318	11.5	29	ABplapappp	287	747	0	0		0	0	0	0	0
267	1	297	234	-1	507	178	22.7	28	ABarpapapa	128	0	0	0		0	0	0	0	0
268	1	320	259	-1	228	317	12.3	30	Cappap	293	223	0	0		0	0	0	0	0
269	1	75	79	-1	463	207	8.7	27	ABarapappa	169	0	0	0		0	0	0	0	0
270	1	350	334	-1	434	299	17.6	28	MSappaap	195	452	0	0		0	0	0	0	0
271	1	170	124	-1	624	317	14.8	28	ABalapaaaa	263	1189	0	0		0	0	0	0	0
272	1	261	305	-1	492	167	3.5	30	ABarapppap	269	152	0	0		0	0	0	0	0
273	1	270	182	-1	306	92	12.5	28	ABprappaaa	276	-159	0	0		0	0	0	0	0
274	1	144	12	-1	399	349	5.2	29	ABplpapapa	-33	0	0	0		0	0	0	0	0
275	1	272	231	-1	363	207	22.6	31	ABarppaaap	306	-117	0	0		0	0	0	0	0
276	1	215	318	-1	295	146	5.3	26	ABprppppaa	218	-520	0	0		0	0	0	0	0
277	1	50	113	-1	461	116	9.7	27	ABprpaaapa	135	0	0	0		0	0	0	0	0
278	1	287	314	-1	190	313	13.6	31	Capppa	260	0	0	0		0	0	0	0	0
279	1	53	50	-1	159	342	8.6	25	ABplappppa	258	524	0	0		0	0	0	0	0
280	1	195	161	-1	241	101	13.4	28	ABprappapp	256	1481	0	0		0	0	0	0	0
281	1	126	372	-1	131	274	9.4	33	Caappd	323	729	0	0		0	0	0	0	0
282	1	189	72	-1	404	287	7.0	27	ABalpappppp	277	-731	0	0		0	0	0	0	0
283	1	221	236	-1	531	170	4.4	29	ABarapppaa	-3	0	0	0		0	0	0	0	0
284	1	354	346	-1	464	340	13.8	26	MSapapap	263	234	0	0		0	0	0	0	0
285	1	83	240	-1	531	360	18.1	32	ABalppppap	275	777	0	0		0	0	0	0	0
286	1	202	227	-1	450	400	13.6	31	ABplpaappp	-63	0	0	0		0	0	0	0	0
287	1	157	98	-1	571	290	10.2	27	ABalpaapapa	214	0	0	0		0	0	0	0	0
288	1	134	6	-1	537	357	5.0	29	ABalppapaa	261	184	0	0		0	0	0	0	0
289	1	259	371	-1	506	237	7.4	26	ABarapaappa	191	0	0	0		0	0	0	0	0
290	1	331	242	-1	442	203	3.4	27	ABarappaap	244	824	0	0		0	0	0	0	0
291	1	132	43	-1	491	282	3.3	30	ABalpapaap	287	-1098	0	0		0	0	0	0	0
292	1	345	46	-1	441	97	12.4	30	ABprpaappp	428	0	0	0		0	0	0	0	0
293	1	235	349	-1	571	162	7.1	30	ABalaapapp	173	0	0	0		0	0	0	0	0
294	1	24	354	-1	272	379	8.2	29	ABplppappp	252	-49	0	0		0	0	0	0	0
295	1	364	368	-1	389	346	12.5	26	Daaaa	214	502	0	0		0	0	0	0	0
296	1	154	214	-1	440	287	5.7	26	ABalpappapp	235	864	0	0		0	0	0	0	0
297	1	247	195	-1	351	153	4.5	27	ABprpapapp	216	-604	0	0		0	0	0	0	0
298	1	174	363	-1	384	141	6.9	28	ABprpapaap	279	-77	0	0		0	0	0	0	0
299	1	111	263	-1	169	354	13.1	28	ABplapappa	456	0	0	0		0	0	0	0	0
300	1	337	51	-1	430	220	21.7	31	ABarpaappa	303	-40	0	0		0	0	0	0	0
301	1	243	333	-1	515	182	11.5	26	MSppapaa	267	0	0	0		0	0	0	0	0
302	1	269	76	-1	359	221	14.8	33	Earap	283	-759	0	0		0	0	0	0	0
303	1	131	258	-1	500	147	21.4	28	ABarpappaa	265	-1038	0	0		0	0	0	0	0
304	1	103	26	-1	535	197	10.4	29	MSppaaap	259	300	0	0		0	0	0	0	0
305	1	124	56	-1	575	221	14.1	29	ABaraappaa	-28	0	0	0		0	0	0	0	0
306	1	299	198	-1	153	314	6.1	28	ABplappppp	180	0	0	0		0	0	0	0	0
307	1	281	7	-1	431	210	11.3	30	ABaraapppp	168	0	0	0		0	0	0	0	0
308	1	12	71	-1	490	244	18.9	27	MSpaaapa	265	680	0	0		0	0	0	0	0
309	1	152	81	-1	197	199	5.5	29	ABprpppppp	280	194	0	0		0	0	0	0	0
310	1	223	337	-1	264	391	14.4	30	ABplappaap	265	-206	0	0		0	0	0	0	0
311	1	34	311	-1	214	305	3.7	27	ABplpppapap	258	801	0	0		0	0	0	0	0
312	1	159	2	-1	402	231	4.6	27	ABarapapppp	-183	0	0	0		0	0	0	0	0
313	1	367	169	-1	367	346	20.7	31	ABplapaaap	272	866	0	0		0	0	0	0	0
314	1	315	335	-1	456	279	8.4	27	ABalpappppa	11	0	0	0		0	0	0	0	0
315	0	49	-1	-1	388	310	4.6	24		193	-269	0	0		0	0	0	0	0
316	1	20	201	-1	357	376	21.2	29	ABplapaapa	-195	0	0	0		0	0	0	0	0
317	1	38	82	-1	517	273	18.2	30	MSaaaapa	271	0	0	0		0	0	0	0	0
318	1	30	74	-1	319	357	22.2	34	ABarppapa	340	484	0	0		0	0	0	0	0
319	1	362	325	-1	284	260	16.0	34	Eplaa	320	654	0	0		0	0	0	0	0
320	1	166	100	-1	486	370	20.8	32	ABplaapapp	141	0	0	0		0	0	0	0	0
321	1	360	345	-1	134	239	6.8	29	Cpappv	289	-660	0	0		0	0	0	0	0
322	1	112	151	-1	179	247	4.9	28	Cppppp	187	0	0	0		0	0	0	0	0
323	1	265	358	-1	296	350	5.1	27	ABplppppaa	27	0	0	0		0	0	0	0	0
324	1	214	20	-1	424	160	6.8	28	ABprpapaaa	260	-1156	0	0		0	0	0	0	0
325	1	28	264	-1	313	173	3.8	29	ABprpapppa	252	-981	0	0		0	0	0	0	0
326	1	326	221	-1	370	89	8.7	30	ABprppapaa	289	32	0	0		0	0	0	0	0
327	1	149	57	-1	440	362	19.3	29	ABalppppppp	143	0	0	0		0	0	0	0	0
328	1	260	42	-1	375	134	23.9	33	ABarpapppp	310	778	0	0		0	0	0	0	0
329	1	180	332	-1	388	327	17.0	30	MSappap	293	166	0	0		0	0	0	0	0
330	1	197	107	-1	127	292	15.4	34	Caapa	333	497	0	0		0	0	0	0	0
331	1	46	315	-1	429	94	9.5	30	ABprpaaapp	265	527	0	0		0	0	0	0	0
332	1	43	206	-1	307	177	18.8	34	Dppp	343	-928	0	0		0	0	0	0	0
333	1	96	117	-1	298	344	12.9	29	Capaaa	291	354	0	0		0	0	0	0	0
334	1	308	253	-1	195	332	19.4	35	ABarppapp	-209	0	0	0		0	0	0	0	0
335	1	107	207	-1	214	251	5.5	30	Cpppap	305	-1200	0	0		0	0	0	0	0
336	1	33	309	-1	546	205	4.1	30	ABaraaappp	291	-7	0	0		0	0	0	0	0
337	1	183	370	-1	511	350	19.6	34	ABplaapapa	306	-414	0	0		0	0	0	0	0
338	1	5	217	-1	233	208	22.9	40	Cpaaa	400	24	0	0		0	0	0	0	0
339	1	177	287	-1	331	86	9.5	29	ABprppapap	248	1541	0	0		0	0	0	0	0
340	1	241	121	-1	340	358	11.6	27	Daaap	140	0	0	0		0	0	0	0	0
341	1	55	85	-1	377	299	8.7	30	MSaapapp	285	194	0	0		0	0	0	0	0
342	1	350	364	-1	472	304	17.1	27	MSappaaa	231	767	0	0		0	0	0	0	0
343	1	23	91	-1	546	152	20.4	33	ABpraapaap	304	744	0	0		0	0	0	0	0
344	1	313	281	-1	234	302	17.4	30	Dappp	306	-11	0	0		0	0	0	0	0
345	1	352	298	-1	424	315	4.3	32	ABplpappaa	288	620	0	0		0	0	0	0	0
346	1	84	164	-1	242	153	15.3	32	Cppaap	307	-567	0	0		0	0	0	0	0
347	1	302	138	-1	513	171	6.4	30	ABarappppa	248	874	0	0		0	0	0	0	0
348	1	167	73	-1	232	347	4.5	23	ABplpppapaa	202	375	0	0		0	0	0	0	0
349	1	333	283	-1	410	213	15.6	30	Earaa	252	1370	0	0		0	0	0	0	0
350	1	314	223	-1	427	345	22.4	29	ABplaaappa	267	418	0	0		0	0	0	0	0
351	1	217	344	-1	450	294	22.7	30	ABplaaaapp	286	-504	0	0		0	0	0	0	0
352	1	219	250	-1	537	136	16.3	30	ABpraaapap	264	857	0	0		0	0	0	0	0
353	1	365	-1	-1	509	211	22.5	26	ABarpaaapp	200	456	0	0		0	0	0	0	0
354	1	316	196	-1	554	153	10.3	29	ABalaappap	110	0	0	0		0	0	0	0	0
355	1	163	16	-1	561	237	22.6	31	ABarpaaaap	61	0	0	0		0	0	0	0	0
356	1	254	282	-1	186	295	7.8	29	Capppp	62	0	0	0		0	0	0	0	0
357	1	69	27	-1	265	327	14.1	29	Cappaa	276	-132	0	0		0	0	0	0	0
358	0	311	-1	-1	552	380	8.1	22		360	0	0	0		0	0	0	0	0
359	1	95	41	-1	266	173	6.5	27	ABprpppppa	277	169	0	0		0	0	0	0	0
360	1	292	21	-1	328	85	18.2	28	ABprapaapa	281	-404	0	0		0	0	0	0	0
361	1	358	8	-1	179	208	21.5	40	Cpaap	397	109	0	0		0	0	0	0	0
362	1	3	153	-1	578	320	12.3	26	MSapaaaa	201	26	0	0		0	0	0	0	0
363	1	242	13	-1	331	115	20.2	31	ABprapaaap	276	419	0	0		0	0	0	0	0
364	1	332	192	-1	534	236	22.4	27	ABarpaaapa	245	0	0	0		0	0	0	0	0
365	1	158	375	-1	595	181	9.4	28	ABalaapaap	142	0	0	0		0	0	0	0	0
366	1	239	330	-1	582	316	18.4	31	ABalapapap	190	0	0	0		0	0	0	0	0
367	1	361	170	-1	417	254	19.0	27	Ealaa	34	0	0	0		0	0	0	0	0
368	1	279	365	-1	279	112	5.6	31	ABprpppaaa	303	0	0	0		0	0	0	0	0
369	1	357	321	-1	575	172	13.5	32	ABalaapppa	402	0	0	0		0	0	0	0	0
370	1	369	241	-1	582	234	5.7	29	ABaraaaaap	279	0	0	0		0	0	0	0	0
371	1	370	-1	-1	224	176	3.2	24	ABprpppapp	297	0	0	0		0	0	0	0	0
372	1	371	374	-1	503	357	13.0	26	ABplpaapaa	-92	0	0	0		0	0	0	0	0
