# Supplementary material for: The AP-2 Transcription Factor APTF-2 Is Required for Neuroblast and Epidermal Morphogenesis in Caenorhabditis elegans Embryogenesis
Source: PLoS Genet. 2016 May 13;12(5):e1006048. doi: 10.1371/journal.pgen.1006048 (PMC4866721; doi:10.1371/journal.pgen.1006048)
Supplement: S4 Text — (ZIP) [file pgen.1006048.s032.zip › nuclei/t175-nuclei]

1	1	247	306	-1	469	363	18.4	28	ABalppppppa	225	193	0	0		0	0	0	0	0
2	1	312	152	-1	397	233	5.0	26	ABarapapppp	96	0	0	0		0	0	0	0	0
3	1	134	96	-1	430	330	13.7	26	MSapappa	226	-293	0	0		0	0	0	0	0
4	1	135	229	-1	576	150	15.1	30	ABalaapppp	306	-963	0	0		0	0	0	0	0
5	1	225	2	-1	486	139	11.4	28	ABprpaapaa	260	-145	0	0		0	0	0	0	0
6	1	288	365	-1	536	357	5.0	27	ABalppapaa	75	0	0	0		0	0	0	0	0
7	1	307	202	-1	428	210	11.4	29	ABaraapppp	278	456	0	0		0	0	0	0	0
8	1	361	23	-1	175	211	21.3	38	Cpaap	381	225	0	0		0	0	0	0	0
9	1	104	72	-1	626	206	14.4	29	ABalaaappr	256	548	0	0		0	0	0	0	0
10	1	248	30	-1	585	262	9.1	29	ABaraaaapa	221	0	0	0		0	0	0	0	0
11	1	233	9	-1	538	292	10.6	26	ABalpaapapp	234	-111	0	0		0	0	0	0	0
12	1	274	322	-1	401	351	5.4	29	ABplpapapa	233	316	0	0		0	0	0	0	0
13	1	363	296	-1	337	113	20.5	32	ABprapaaap	299	705	0	0		0	0	0	0	0
14	1	10	364	-1	269	227	7.0	28	Z2	277	-410	0	0		0	0	0	0	0
15	0	260	-1	-1	592	151	10.8	23		172	382	0	0		0	0	0	0	0
16	1	355	343	-1	563	239	22.4	29	ABarpaaaap	14	0	0	0		0	0	0	0	0
17	1	187	249	-1	275	89	13.8	29	ABprappaap	289	87	0	0		0	0	0	0	0
18	1	8	44	-1	567	367	17.3	28	ABalapaapp	265	0	0	0		0	0	0	0	0
19	1	36	95	-1	425	400	9.4	30	ABplpaaaap	16	0	0	0		0	0	0	0	0
20	1	324	336	-1	427	163	7.1	29	ABprpapaaa	289	1260	0	0		0	0	0	0	0
21	1	360	156	-1	325	84	18.2	28	ABprapaapa	642	0	0	0		0	0	0	0	0
22	1	88	69	-1	311	163	9.3	36	MSpappp	113	0	0	0		0	0	0	0	0
23	1	9	234	-1	522	391	12.4	30	ABalpppapa	83	0	0	0		0	0	0	0	0
24	1	222	170	-1	622	278	14.7	24	ABalappaaa	203	-232	0	0		0	0	0	0	0
25	1	37	36	200	402	274	14.4	32	MSaapaap	223	735	0	0		0	0	0	0	0
26	1	304	227	-1	540	197	10.7	27	MSppaaap	308	0	0	0		0	0	0	0	0
27	1	357	168	-1	260	330	14.3	30	Cappaa	296	90	0	0		0	0	0	0	0
28	1	38	208	-1	542	227	17.0	26	MSpaaaapa	201	-500	0	0		0	0	0	0	0
29	1	214	188	-1	536	152	13.4	29	ABpraaapaa	-138	0	0	0		0	0	0	0	0
30	1	3	125	-1	458	225	16.5	30	MSpaaapp	117	0	0	0		0	0	0	0	0
31	1	208	160	-1	254	348	10.6	28	Capapa	113	0	0	0		0	0	0	0	0
32	1	67	242	-1	541	267	7.4	26	ABalpaaapa	253	-124	0	0		0	0	0	0	0
33	1	119	151	-1	562	238	9.9	26	ABaraaapapa	-4	0	0	0		0	0	0	0	0
34	1	215	246	-1	274	175	23.3	31	ABarpppapp	303	112	0	0		0	0	0	0	0
35	1	84	58	-1	528	122	9.4	29	ABpraaaaap	-233	0	0	0		0	0	0	0	0
36	1	188	57	-1	508	269	5.7	27	ABalpappaa	265	146	0	0		0	0	0	0	0
37	1	115	179	-1	470	374	7.2	30	ABalppappp	136	0	0	0		0	0	0	0	0
38	1	21	106	-1	538	287	4.4	28	ABalpaaaap	282	0	0	0		0	0	0	0	0
39	1	26	102	-1	371	185	3.4	30	ABprpappap	288	125	0	0		0	0	0	0	0
40	1	249	177	-1	614	327	11.0	28	ABalaaapar	35	0	0	0		0	0	0	0	0
41	1	359	172	-1	264	173	6.7	27	ABprpppppa	268	707	0	0		0	0	0	0	0
42	1	328	16	-1	382	137	23.4	27	ABarpapppp	182	-208	0	0		0	0	0	0	0
43	1	291	113	-1	491	286	3.2	29	ABalpapaap	275	-183	0	0		0	0	0	0	0
44	1	244	75	-1	504	326	15.7	27	MSapapaa	211	-18	0	0		0	0	0	0	0
45	1	113	126	-1	532	242	11.3	26	ABaraaapapp	214	0	0	0		0	0	0	0	0
46	1	292	107	-1	447	102	12.5	30	ABprpaappp	263	-269	0	0		0	0	0	0	0
47	1	103	28	-1	596	232	10.4	28	ABaraaapaa	246	0	0	0		0	0	0	0	0
48	1	108	127	-1	379	261	7.1	26	MSpapapa	-8	0	0	0		0	0	0	0	0
49	1	224	129	-1	586	264	17.6	27	MSaaaaapa	185	0	0	0		0	0	0	0	0
50	1	279	64	-1	155	344	8.8	26	ABplappppa	221	190	0	0		0	0	0	0	0
51	1	300	225	-1	429	219	22.0	32	ABarpaappa	323	242	0	0		0	0	0	0	0
52	1	80	17	-1	426	291	10.7	30	MSaapaaa	14	0	0	0		0	0	0	0	0
53	1	47	205	-1	358	234	5.9	29	MSpapapp	345	0	0	0		0	0	0	0	0
54	1	41	118	-1	345	292	20.2	31	MSapppp	279	199	0	0		0	0	0	0	0
55	1	81	92	-1	490	219	11.3	29	ABaraapppa	180	0	0	0		0	0	0	0	0
56	1	305	180	-1	577	224	13.9	27	ABaraappaa	252	0	0	0		0	0	0	0	0
57	1	327	374	-1	436	364	19.4	29	ABalppppppp	241	-468	0	0		0	0	0	0	0
58	1	85	295	-1	573	333	5.1	30	ABalpaappp	314	0	0	0		0	0	0	0	0
59	1	68	35	-1	511	349	8.1	31	ABalppappa	95	0	0	0		0	0	0	0	0
60	1	193	33	-1	560	325	18.4	31	ABalapappa	216	0	0	0		0	0	0	0	0
61	1	53	182	-1	288	326	22.6	31	ABarppaapp	273	-499	0	0		0	0	0	0	0
62	1	151	245	-1	402	198	4.4	30	ABprpappaa	402	0	0	0		0	0	0	0	0
63	1	166	134	-1	541	150	8.2	29	ABpraaaaaa	192	0	0	0		0	0	0	0	0
64	1	167	12	-1	500	358	10.8	33	ABplpaaaaa	97	0	0	0		0	0	0	0	0
65	1	240	54	-1	581	316	21.9	31	ABplaapaaa	264	-21	0	0		0	0	0	0	0
66	1	138	41	-1	589	189	16.8	29	ABalappppa	33	0	0	0		0	0	0	0	0
67	1	30	259	-1	431	129	15.4	29	ABprpaappa	282	-29	0	0		0	0	0	0	0
68	1	78	258	-1	482	317	22.1	27	ABplaaapaa	308	0	0	0		0	0	0	0	0
69	1	197	231	-1	211	120	17.3	31	ABprapapaa	312	120	0	0		0	0	0	0	0
70	1	219	61	-1	179	130	11.7	28	ABprapappa	-169	0	0	0		0	0	0	0	0
71	1	308	76	-1	490	244	19.3	28	MSpaaapa	173	0	0	0		0	0	0	0	0
72	1	282	59	-1	402	288	6.9	28	ABalpappppp	-36	0	0	0		0	0	0	0	0
73	1	348	276	-1	228	345	3.8	25	ABplpppapaa	216	1000	0	0		0	0	0	0	0
74	1	318	257	-1	314	358	22.4	35	ABarppapa	353	-71	0	0		0	0	0	0	0
75	1	207	50	-1	361	87	15.5	30	ABpraapppp	272	195	0	0		0	0	0	0	0
76	1	302	313	-1	355	223	14.6	33	Earap	331	235	0	0		0	0	0	0	0
77	1	239	130	-1	470	409	18.3	27	ABplaappaa	25	0	0	0		0	0	0	0	0
78	1	185	81	-1	312	396	11.1	29	ABplppapap	289	6	0	0		0	0	0	0	0
79	1	269	104	-1	463	209	8.7	25	ABarapappa	176	0	0	0		0	0	0	0	0
80	1	125	20	-1	173	140	8.0	26	ABprappppa	264	-562	0	0		0	0	0	0	0
81	1	309	369	-1	196	199	5.4	30	ABprpppppp	259	538	0	0		0	0	0	0	0
82	1	317	121	-1	515	273	17.9	29	MSaaaapa	16	0	0	0		0	0	0	0	0
83	1	256	98	-1	479	302	14.2	27	MSaaapaap	205	-198	0	0		0	0	0	0	0
84	1	22	237	-1	204	233	10.4	32	Eprpp	288	-98	0	0		0	0	0	0	0
85	1	341	42	-1	373	304	8.9	30	MSaapapp	167	0	0	0		0	0	0	0	0
86	1	217	45	-1	401	142	11.7	25	MSpppapa	208	-92	0	0		0	0	0	0	0
87	1	264	165	-1	518	242	3.4	28	ABarapaaap	277	837	0	0		0	0	0	0	0
88	1	148	163	-1	282	101	8.4	32	ABprppappp	269	690	0	0		0	0	0	0	0
89	1	77	101	-1	328	384	8.5	29	ABplppappa	-64	0	0	0		0	0	0	0	0
90	0	24	-1	-1	584	259	6.9	24		456	0	0	0		0	0	0	0	0
91	1	343	328	-1	545	159	20.5	34	ABpraapaap	327	-442	0	0		0	0	0	0	0
92	1	4	331	-1	197	277	4.2	29	ABplpppppp	256	86	0	0		0	0	0	0	0
93	1	44	230	-1	587	303	4.4	29	ABalpaappa	235	-580	0	0		0	0	0	0	0
94	1	127	275	-1	399	120	5.1	32	ABarappapp	317	938	0	0		0	0	0	0	0
95	1	69	319	-1	580	255	13.7	29	ABaraapaaa	230	0	0	0		0	0	0	0	0
96	1	89	196	-1	363	399	11.1	30	ABplppapaa	293	368	0	0		0	0	0	0	0
97	1	163	235	-1	355	334	4.4	28	ABplpapapp	289	-933	0	0		0	0	0	0	0
98	1	287	74	-1	568	290	10.1	28	ABalpaapapa	216	0	0	0		0	0	0	0	0
99	1	173	40	-1	438	257	15.9	25	MSaaappp	231	0	0	0		0	0	0	0	0
100	1	320	13	-1	489	364	21.2	31	ABplaapapp	144	0	0	0		0	0	0	0	0
101	1	11	32	-1	327	319	8.1	28	MSaapppp	60	0	0	0		0	0	0	0	0
102	1	159	252	-1	173	175	5.8	27	ABprappppp	104	0	0	0		0	0	0	0	0
103	1	95	85	286	386	238	10.0	30	MSpapaap	185	0	0	0		0	0	0	0	0
104	1	99	11	-1	621	240	15.2	29	ABalapppaa	766	0	0	0		0	0	0	0	0
105	1	86	110	-1	477	289	9.6	27	ABalpapppa	145	0	0	0		0	0	0	0	0
106	1	124	305	-1	644	263	13.7	30	ABalaaapal	239	-460	0	0		0	0	0	0	0
107	1	330	261	-1	124	289	15.2	34	Caapa	335	146	0	0		0	0	0	0	0
108	1	93	251	-1	527	393	15.8	29	ABalpppapp	164	0	0	0		0	0	0	0	0
109	1	74	22	-1	604	280	11.8	31	ABalpaapaa	199	169	0	0		0	0	0	0	0
110	1	40	357	-1	486	407	15.7	28	ABplpaapap	283	-677	0	0		0	0	0	0	0
111	1	263	27	-1	405	351	14.8	31	MSapppa	30	0	0	0		0	0	0	0	0
112	1	198	135	-1	318	206	5.7	35	MSpappa	105	0	0	0		0	0	0	0	0
113	1	277	315	-1	460	116	9.6	27	ABprpaaapa	268	78	0	0		0	0	0	0	0
114	1	181	190	-1	251	152	12.3	31	Cppapa	283	772	0	0		0	0	0	0	0
115	1	196	37	-1	230	118	6.4	30	ABprpppaap	250	959	0	0		0	0	0	0	0
116	1	200	117	-1	522	317	4.9	28	ABalpapaaa	203	500	0	0		0	0	0	0	0
117	1	333	269	-1	297	344	13.2	30	Capaaa	305	536	0	0		0	0	0	0	0
118	1	5	204	-1	538	259	18.9	26	MSaaaaapp	220	229	0	0		0	0	0	0	0
119	1	252	271	-1	590	291	15.7	29	MSaaaaaa	229	349	0	0		0	0	0	0	0
120	1	186	347	-1	327	165	22.6	31	ABarpppapa	247	-699	0	0		0	0	0	0	0
121	1	340	372	-1	336	364	11.8	26	Daaap	242	173	0	0		0	0	0	0	0
122	1	110	138	-1	629	232	10.8	28	ABalaaaala	203	0	0	0		0	0	0	0	0
123	1	70	329	-1	471	243	9.0	24	ABarapaappp	228	-223	0	0		0	0	0	0	0
124	1	271	278	-1	620	321	14.4	26	ABalapaaaa	-50	0	0	0		0	0	0	0	0
125	1	87	7	-1	238	384	12.5	27	ABplappapp	255	-187	0	0		0	0	0	0	0
126	1	235	222	-1	529	324	12.3	27	MSapaaap	-6	0	0	0		0	0	0	0	0
127	1	177	238	-1	427	239	8.4	30	MSpapaaa	-1	0	0	0		0	0	0	0	0
128	1	64	25	-1	456	273	12.3	29	ABaraapapp	289	758	0	0		0	0	0	0	0
129	1	133	198	-1	482	174	12.6	26	MSppapap	559	0	0	0		0	0	0	0	0
130	1	34	1	-1	161	169	10.2	29	ABprapappp	267	989	0	0		0	0	0	0	0
131	1	266	339	-1	145	316	11.4	28	ABplapappp	285	-970	0	0		0	0	0	0	0
132	1	250	122	-1	475	322	5.5	30	ABalpapapa	198	121	0	0		0	0	0	0	0
133	1	71	82	272	495	362	15.4	28	ABalpppppa	225	-110	0	0		0	0	0	0	0
134	1	180	209	-1	336	316	16.4	31	Daap	277	168	0	0		0	0	0	0	0
135	1	149	219	-1	605	346	16.3	27	ABalapaaap	325	0	0	0		0	0	0	0	0
136	1	150	155	-1	497	149	8.7	28	ABprpaaaaa	252	115	0	0		0	0	0	0	0
137	1	7	181	-1	466	274	18.8	29	MSaaaapp	448	0	0	0		0	0	0	0	0
138	1	347	302	-1	515	174	6.5	29	ABarappppa	-67	0	0	0		0	0	0	0	0
139	1	153	358	-1	623	188	11.5	31	ABalaaappl	286	1748	0	0		0	0	0	0	0
140	1	15	29	-1	308	390	18.6	29	ABplapaapp	276	-30	0	0		0	0	0	0	0
141	1	175	224	-1	352	399	17.2	32	ABplaapppp	320	-75	0	0		0	0	0	0	0
142	1	258	166	-1	332	108	7.7	29	ABprppappa	273	-629	0	0		0	0	0	0	0
143	1	132	277	-1	203	119	13.5	27	ABprapapap	-56	0	0	0		0	0	0	0	0
144	1	169	153	-1	284	324	8.6	31	Capaap	254	157	0	0		0	0	0	0	0
145	1	246	77	-1	527	303	15.2	27	MSaaapaaa	173	0	0	0		0	0	0	0	0
146	1	13	248	-1	611	188	9.3	25	ABalaapaaa	252	-44	0	0		0	0	0	0	0
147	1	2	320	-1	463	166	22.5	31	ABarpapapp	309	-520	0	0		0	0	0	0	0
148	1	31	150	-1	170	212	7.3	27	Cppppa	268	103	0	0		0	0	0	0	0
149	1	143	178	-1	390	391	18.2	31	ABplaapppa	276	446	0	0		0	0	0	0	0
150	1	152	195	-1	289	122	22.5	32	ABarpppaap	319	16	0	0		0	0	0	0	0
151	1	322	176	-1	177	249	5.1	29	Cppppp	281	111	0	0		0	0	0	0	0
152	1	112	145	-1	438	113	6.9	29	ABprpaaaap	294	-223	0	0		0	0	0	0	0
153	1	362	173	-1	576	320	12.0	26	MSapaaaa	216	978	0	0		0	0	0	0	0
154	1	27	373	-1	337	355	15.3	29	Dapaa	219	155	0	0		0	0	0	0	0
155	1	221	89	-1	553	329	21.6	31	ABalapappp	242	1162	0	0		0	0	0	0	0
156	1	243	174	-1	374	367	7.2	28	ABplppaapa	271	1109	0	0		0	0	0	0	0
157	1	172	123	-1	597	224	18.8	29	ABalapppap	259	266	0	0		0	0	0	0	0
158	1	43	132	-1	440	141	11.6	28	MSppppaa	217	284	0	0		0	0	0	0	0
159	1	202	119	-1	469	254	4.2	26	ABarapapapa	179	148	0	0		0	0	0	0	0
160	1	209	367	-1	479	396	11.4	27	ABplpaaapa	245	809	0	0		0	0	0	0	0
161	1	280	366	-1	243	102	13.4	29	ABprappapp	-52	0	0	0		0	0	0	0	0
162	1	237	377	-1	467	148	15.9	25	ABpraaapppa	210	1050	0	0		0	0	0	0	0
163	1	146	105	-1	404	365	8.9	29	ABplpapaap	287	-21	0	0		0	0	0	0	0
164	1	346	68	-1	243	158	15.5	33	Cppaap	333	608	0	0		0	0	0	0	0
165	1	262	240	298	468	143	6.6	30	ABarappppp	129	0	0	0		0	0	0	0	0
166	1	59	327	-1	350	277	12.9	29	Ealpa	262	-164	0	0		0	0	0	0	0
167	1	107	83	-1	209	370	17.7	31	ABplapapaa	298	169	0	0		0	0	0	0	0
168	1	137	216	-1	283	317	18.0	29	Dappa	285	-228	0	0		0	0	0	0	0
169	1	313	349	-1	366	344	20.5	29	ABplapaaap	261	1505	0	0		0	0	0	0	0
170	1	367	161	-1	417	251	18.5	29	Ealaa	279	580	0	0		0	0	0	0	0
171	1	105	285	-1	171	149	16.2	34	ABarppppp	335	140	0	0		0	0	0	0	0
172	1	32	214	-1	466	173	18.5	28	MSppappp	242	-719	0	0		0	0	0	0	0
173	1	220	267	-1	557	280	23.6	29	ABplaaaaaa	279	-302	0	0		0	0	0	0	0
174	1	118	116	-1	598	287	21.2	28	ABalappapp	-296	0	0	0		0	0	0	0	0
175	1	50	254	-1	567	290	5.6	29	ABalpaaaaa	270	370	0	0		0	0	0	0	0
176	1	16	201	-1	606	335	8.0	29	ABalaaaarl	263	171	0	0		0	0	0	0	0
177	1	66	158	-1	593	219	4.6	32	ABaraaappa	287	-709	0	0		0	0	0	0	0
178	1	63	210	-1	269	136	5.6	29	ABprppppap	244	283	0	0		0	0	0	0	0
179	1	98	290	-1	632	263	18.2	28	ABalappapa	278	775	0	0		0	0	0	0	0
180	1	245	88	-1	252	370	20.1	31	ABplappapa	313	1489	0	0		0	0	0	0	0
181	1	51	60	-1	189	335	6.5	27	ABplapppap	244	0	0	0		0	0	0	0	0
182	1	273	299	-1	310	96	12.5	29	ABprappaaa	-107	0	0	0		0	0	0	0	0
183	1	195	137	-1	453	331	11.4	29	MSapaapp	230	110	0	0		0	0	0	0	0
184	1	117	53	-1	447	380	11.5	30	ABplpaaapp	281	549	0	0		0	0	0	0	0
185	1	19	362	-1	400	388	11.8	30	ABplppaaaa	301	296	0	0		0	0	0	0	0
186	1	206	79	-1	445	369	16.4	29	ABplpaappa	265	475	0	0		0	0	0	0	0
187	1	120	167	-1	363	123	8.7	27	ABprppaapa	229	-221	0	0		0	0	0	0	0
188	1	38	4	-1	499	217	17.0	26	MSpaaaapp	198	133	0	0		0	0	0	0	0
189	1	102	324	-1	202	146	6.7	27	ABprapppap	-1017	0	0	0		0	0	0	0	0
190	1	165	15	-1	220	121	9.6	27	ABprapppaa	266	0	0	0		0	0	0	0	0
191	1	62	226	-1	391	190	9.0	26	MSpppaap	229	483	0	0		0	0	0	0	0
192	1	364	221	-1	535	243	23.4	27	ABarpaaapa	252	40	0	0		0	0	0	0	0
193	1	48	3	-1	531	226	7.0	27	ABarapaapa	267	-287	0	0		0	0	0	0	0
194	1	160	19	-1	485	212	14.3	27	MSpaapaa	260	-106	0	0		0	0	0	0	0
195	1	297	293	-1	356	151	4.5	27	ABprpapapp	263	-821	0	0		0	0	0	0	0
196	1	354	71	-1	553	153	10.4	29	ABalaappap	257	-211	0	0		0	0	0	0	0
197	1	265	100	-1	190	270	10.8	33	Eplpp	335	803	0	0		0	0	0	0	0
198	1	306	287	-1	153	316	5.7	27	ABplappppp	262	-710	0	0		0	0	0	0	0
199	1	97	304	-1	310	230	15.6	33	Epraa	332	-880	0	0		0	0	0	0	0
200	1	52	283	-1	456	219	6.1	26	ABarapapppa	251	530	0	0		0	0	0	0	0
201	1	316	184	-1	360	377	21.5	29	ABplapaapa	286	-151	0	0		0	0	0	0	0
202	1	216	65	-1	366	133	21.3	35	ABprapaaaa	316	-490	0	0		0	0	0	0	0
203	1	164	250	-1	243	128	20.8	36	ABarppppa	361	1166	0	0		0	0	0	0	0
204	1	162	186	-1	451	129	20.8	30	ABarpappap	293	333	0	0		0	0	0	0	0
205	1	46	149	-1	423	401	18.4	32	ABplaappap	282	-160	0	0		0	0	0	0	0
206	1	332	260	312	305	179	18.5	35	Dppp	319	145	0	0		0	0	0	0	0
207	1	335	108	-1	216	251	5.5	31	Cpppap	291	130	0	0		0	0	0	0	0
208	1	23	31	-1	576	355	10.5	30	ABalppaaap	264	-24	0	0		0	0	0	0	0
209	0	65	-1	-1	392	284	18.0	25		-155	0	0	0		0	0	0	0	0
210	1	201	99	-1	561	194	8.6	28	MSppaaaa	245	339	0	0		0	0	0	0	0
211	0	205	-1	-1	387	408	15.0	23		230	156	0	0		0	0	0	0	0
212	1	100	211	-1	511	282	8.7	28	ABalpaaapp	207	0	0	0		0	0	0	0	0
213	1	241	309	-1	197	376	13.4	28	ABplapapap	172	0	0	0		0	0	0	0	0
214	1	296	112	-1	439	289	5.7	26	ABalpappapp	227	-44	0	0		0	0	0	0	0
215	1	261	332	-1	419	168	14.2	27	MSppppap	205	255	0	0		0	0	0	0	0
216	1	54	247	-1	469	216	23.4	32	ABarpaapap	327	-119	0	0		0	0	0	0	0
217	1	338	136	-1	230	209	22.5	40	Cpaaa	96	0	0	0		0	0	0	0	0
218	1	76	21	-1	478	261	14.7	29	MSaaapap	-191	0	0	0		0	0	0	0	0
219	1	184	268	-1	248	295	5.5	29	ABplpppppa	82	0	0	0		0	0	0	0	0
220	1	212	289	-1	292	144	14.0	31	Cppaaa	307	-160	0	0		0	0	0	0	0
221	1	326	6	-1	371	90	8.9	31	ABprppapaa	336	0	0	0		0	0	0	0	0
222	1	226	87	-1	476	101	14.4	28	ABprpaapap	242	-62	0	0		0	0	0	0	0
223	1	350	157	-1	426	342	22.4	28	ABplaaappa	282	277	0	0		0	0	0	0	0
224	1	57	241	-1	441	363	6.3	28	ABalpapapp	67	0	0	0		0	0	0	0	0
225	1	156	270	-1	550	239	4.1	26	ABarapaaaa	235	97	0	0		0	0	0	0	0
226	1	55	253	316	350	292	5.4	29	MSaappa	-173	0	0	0		0	0	0	0	0
227	1	286	300	-1	447	403	13.5	30	ABplpaappp	-83	0	0	0		0	0	0	0	0
228	1	49	337	-1	236	140	4.9	27	ABprpppapaa	171	-41	0	0		0	0	0	0	0
229	1	141	192	-1	240	210	13.0	32	Eprpa	306	-113	0	0		0	0	0	0	0
230	1	25	318	-1	487	191	9.0	25	MSppaapa	207	31	0	0		0	0	0	0	0
231	1	275	281	-1	363	205	22.6	32	ABarppaaap	322	-607	0	0		0	0	0	0	0
232	1	116	288	-1	399	108	10.6	28	ABprppaaaa	280	1069	0	0		0	0	0	0	0
233	1	158	148	-1	494	291	22.4	29	ABplaaaapa	87	0	0	0		0	0	0	0	0
234	1	267	197	-1	508	184	22.9	27	ABarpapapa	267	264	0	0		0	0	0	0	0
235	1	168	378	-1	263	366	6.1	29	ABplpppaaa	269	28	0	0		0	0	0	0	0
236	1	283	147	-1	528	176	4.4	30	ABarapppaa	283	165	0	0		0	0	0	0	0
237	1	232	26	-1	372	182	18.3	30	MSpppppp	242	192	0	0		0	0	0	0	0
238	1	91	154	-1	427	186	8.7	26	MSpppaaa	463	0	0	0		0	0	0	0	0
239	1	121	51	-1	569	233	17.6	29	MSpaaaaa	231	135	0	0		0	0	0	0	0
240	1	285	133	-1	528	359	18.3	31	ABalppppap	286	1076	0	0		0	0	0	0	0
241	1	370	348	-1	578	232	6.2	30	ABaraaaaap	287	1535	0	0		0	0	0	0	0
242	1	290	38	-1	446	211	3.4	27	ABarappaap	275	451	0	0		0	0	0	0	0
243	1	161	189	-1	307	268	12.6	32	Ealpp	316	698	0	0		0	0	0	0	0
244	1	111	24	-1	507	277	12.1	29	ABaraapapa	248	0	0	0		0	0	0	0	0
245	1	106	52	-1	414	99	19.2	31	ABpraappap	537	0	0	0		0	0	0	0	0
246	1	42	368	-1	482	202	3.7	29	ABarappaaa	288	-618	0	0		0	0	0	0	0
247	1	259	111	-1	559	184	18.7	28	ABalappppp	67	0	0	0		0	0	0	0	0
248	1	139	86	-1	259	223	15.6	33	Eprap	331	-300	0	0		0	0	0	0	0
249	1	176	46	-1	145	273	4.4	29	Caappv	281	859	0	0		0	0	0	0	0
250	1	352	243	-1	542	138	16.4	29	ABpraaapap	270	281	0	0		0	0	0	0	0
251	1	17	239	-1	588	364	14.5	30	ABalapaapa	252	0	0	0		0	0	0	0	0
252	1	179	203	-1	276	279	22.6	40	Caaaa	399	853	0	0		0	0	0	0	0
253	1	334	199	-1	190	328	19.3	35	ABarppapp	338	119	0	0		0	0	0	0	0
254	1	29	84	-1	328	363	6.1	29	ABplppaapp	282	310	0	0		0	0	0	0	0
255	1	35	91	-1	416	142	22.7	30	ABarpapppa	79	0	0	0		0	0	0	0	0
256	1	90	187	-1	515	386	8.3	30	ABalppaapp	360	0	0	0		0	0	0	0	0
257	1	154	264	-1	492	248	23.1	30	ABarpaapaa	201	-48	0	0		0	0	0	0	0
258	1	303	330	-1	503	149	21.4	28	ABarpappaa	2	0	0	0		0	0	0	0	0
259	1	268	48	-1	224	318	12.1	30	Cappap	306	-166	0	0		0	0	0	0	0
260	1	203	34	-1	493	143	14.2	31	ABpraaappa	285	-280	0	0		0	0	0	0	0
261	1	56	344	-1	424	328	18.0	27	MSapappp	241	-1260	0	0		0	0	0	0	0
262	0	358	-1	-1	543	382	8.0	22		165	211	0	0		0	0	0	0	0
263	1	299	351	-1	165	355	13.0	28	ABplapappa	282	-489	0	0		0	0	0	0	0
264	1	325	103	-1	320	169	3.6	29	ABprpapppa	-2	0	0	0		0	0	0	0	0
265	1	170	266	-1	563	386	11.1	30	ABalpppaaa	267	15	0	0		0	0	0	0	0
266	1	204	131	-1	526	299	22.3	30	ABplaaaaap	70	0	0	0		0	0	0	0	0
267	1	192	371	-1	324	321	3.8	28	ABplpapppa	271	391	0	0		0	0	0	0	0
268	1	140	228	-1	252	258	12.4	32	Eplap	317	49	0	0		0	0	0	0	0
269	1	189	274	-1	452	101	16.6	26	ABpraappaa	256	-1261	0	0		0	0	0	0	0
270	1	33	183	-1	616	267	8.2	28	ABaraaaaaa	-169	0	0	0		0	0	0	0	0
271	1	157	47	-1	384	297	11.7	30	MSaapapa	296	1086	0	0		0	0	0	0	0
272	1	213	142	-1	394	94	15.7	29	ABpraapppa	-62	0	0	0		0	0	0	0	0
273	1	223	63	-1	329	253	22.6	33	ABarppaapa	780	0	0	0		0	0	0	0	0
274	0	315	-1	-1	390	313	4.4	25		192	45	0	0		0	0	0	0	0
275	1	126	18	-1	454	281	15.9	23	MSaaappa	203	327	0	0		0	0	0	0	0
276	1	144	326	-1	520	225	13.7	31	ABaraappap	114	0	0	0		0	0	0	0	0
277	1	142	340	-1	557	383	14.0	27	ABalpppaap	272	576	0	0		0	0	0	0	0
278	1	155	215	-1	632	293	9.7	30	ABalaaaalp	212	425	0	0		0	0	0	0	0
279	1	174	361	-1	210	364	6.3	29	ABplpppaap	266	-591	0	0		0	0	0	0	0
280	1	123	56	-1	387	168	6.0	24	ABprpapapa	230	-682	0	0		0	0	0	0	0
281	1	344	321	-1	231	307	17.5	30	Dappp	284	-985	0	0		0	0	0	0	0
282	1	356	171	-1	183	294	7.6	28	Capppp	315	0	0	0		0	0	0	0	0
283	1	349	311	-1	409	218	15.5	29	Earaa	112	0	0	0		0	0	0	0	0
284	1	14	43	-1	477	282	6.1	23	ABalpappapa	228	-656	0	0		0	0	0	0	0
285	1	251	115	-1	549	274	13.8	30	ABaraapaap	298	675	0	0		0	0	0	0	0
286	1	199	169	-1	231	161	9.6	29	Cppapp	252	948	0	0		0	0	0	0	0
287	1	339	93	-1	330	85	9.5	29	ABprppapap	254	-316	0	0		0	0	0	0	0
288	1	79	356	-1	590	250	21.8	28	ABarpaaaaa	-24	0	0	0		0	0	0	0	0
289	1	257	73	-1	523	189	16.0	26	MSppappa	-22	0	0	0		0	0	0	0	0
290	1	254	109	-1	304	130	17.2	29	Dppap	266	234	0	0		0	0	0	0	0
291	1	1	301	-1	270	98	18.3	29	ABprappapa	-111	0	0	0		0	0	0	0	0
292	1	128	114	-1	398	314	22.5	33	ABplaaappp	335	593	0	0		0	0	0	0	0
293	1	183	144	-1	388	145	15.1	29	Dpaa	140	0	0	0		0	0	0	0	0
294	1	39	220	-1	287	391	16.4	30	ABplappaaa	271	158	0	0		0	0	0	0	0
295	1	218	128	-1	328	80	14.7	30	ABprapaapp	261	128	0	0		0	0	0	0	0
296	1	255	333	-1	457	171	9.9	25	MSppaapp	248	1019	0	0		0	0	0	0	0
297	1	230	223	-1	436	340	8.2	29	ABplpapaaa	282	-299	0	0		0	0	0	0	0
298	1	345	193	-1	422	318	4.3	32	ABplpappaa	309	-40	0	0		0	0	0	0	0
299	1	101	233	-1	133	199	10.2	30	Cpappd	307	-66	0	0		0	0	0	0	0
300	1	60	143	-1	571	172	11.4	24	ABalaappaa	327	0	0	0		0	0	0	0	0
301	1	232	67	-1	412	161	18.7	30	MSpppppa	195	0	0	0		0	0	0	0	0
302	1	72	185	-1	579	360	7.5	29	ABalaaaarr	275	258	0	0		0	0	0	0	0
303	1	114	307	-1	451	214	12.6	34	MSpaapap	310	-495	0	0		0	0	0	0	0
304	1	238	363	-1	134	209	15.3	36	Cpapa	350	1157	0	0		0	0	0	0	0
305	1	272	212	-1	491	166	3.6	30	ABarapppap	304	-471	0	0		0	0	0	0	0
306	1	12	124	-1	539	354	13.8	27	ABalppppaa	570	0	0	0		0	0	0	0	0
307	1	130	5	-1	588	178	19.6	31	ABpraapaaa	307	-101	0	0		0	0	0	0	0
308	1	136	345	-1	293	221	12.1	32	Earpp	323	928	0	0		0	0	0	0	0
309	1	336	341	-1	545	208	4.1	29	ABaraaappp	280	275	0	0		0	0	0	0	0
310	1	242	213	-1	286	346	16.7	28	Dapap	247	-70	0	0		0	0	0	0	0
311	1	311	94	-1	213	306	3.5	26	ABplpppapap	211	-263	0	0		0	0	0	0	0
312	1	6	342	-1	497	147	16.5	32	ABpraapapp	314	1117	0	0		0	0	0	0	0
313	1	20	282	-1	192	344	9.9	27	ABplapppaa	253	525	0	0		0	0	0	0	0
314	1	278	317	-1	187	313	13.5	30	Capppa	304	335	0	0		0	0	0	0	0
315	1	331	355	-1	429	93	9.6	32	ABprpaaapp	270	221	0	0		0	0	0	0	0
316	1	228	255	-1	250	329	4.6	30	ABplppppap	257	264	0	0		0	0	0	0	0
317	1	92	236	-1	214	194	8.6	31	Cpppaa	-88	0	0	0		0	0	0	0	0
318	1	276	346	-1	300	149	5.3	27	ABprppppaa	109	0	0	0		0	0	0	0	0
319	0	-1	-1	-1	610	319	17.3	23		205	824	0	0		0	0	0	0	0
320	0	236	-1	-1	605	363	12.0	24		69	0	0	0		0	0	0	0	0
321	1	369	218	-1	580	172	13.5	32	ABalaapppa	324	494	0	0		0	0	0	0	0
322	1	227	55	-1	456	356	22.7	30	ABplaaapap	288	450	0	0		0	0	0	0	0
323	1	194	354	-1	349	257	16.5	32	Ealap	321	-18	0	0		0	0	0	0	0
324	0	353	-1	-1	511	222	22.5	26		457	0	0	0		0	0	0	0	0
325	1	319	294	-1	279	268	15.7	32	Eplaa	316	-307	0	0		0	0	0	0	0
326	1	231	284	-1	341	121	24.2	32	ABarpppaaa	301	751	0	0		0	0	0	0	0
327	1	145	207	-1	487	233	5.4	29	ABarapapaa	281	233	0	0		0	0	0	0	0
328	1	109	308	-1	327	129	5.2	28	ABprppaapp	247	758	0	0		0	0	0	0	0
329	1	190	292	-1	148	269	19.5	39	Caaap	392	307	0	0		0	0	0	0	0
330	1	366	353	-1	588	321	18.2	27	ABalapapap	-143	0	0	0		0	0	0	0	0
331	1	94	359	-1	339	156	15.3	30	Dpap	-17	0	0	0		0	0	0	0	0
332	1	329	90	310	384	324	17.6	30	MSappap	270	285	0	0		0	0	0	0	0
333	1	301	280	-1	516	184	11.8	25	MSppapaa	241	-713	0	0		0	0	0	0	0
334	1	270	70	-1	431	300	17.5	28	MSappaap	170	457	0	0		0	0	0	0	0
335	1	314	256	-1	453	280	8.6	26	ABalpappppa	-227	0	0	0		0	0	0	0	0
336	1	131	279	-1	211	268	12.9	32	Eplpa	305	-200	0	0		0	0	0	0	0
337	1	310	10	-1	262	392	14.5	31	ABplappaap	148	0	0	0		0	0	0	0	0
338	1	253	139	-1	490	317	9.7	23	MSapaapa	181	740	0	0		0	0	0	0	0
339	1	229	206	-1	273	184	3.5	31	ABprpapppp	309	-930	0	0		0	0	0	0	0
340	1	75	232	-1	285	314	4.9	27	ABplpapppp	264	843	0	0		0	0	0	0	0
341	1	18	97	-1	620	294	18.4	28	ABalappaap	263	944	0	0		0	0	0	0	0
342	1	129	265	-1	366	157	11.3	29	MSpppapp	273	578	0	0		0	0	0	0	0
343	1	28	66	-1	516	110	14.7	29	ABpraaaapp	302	0	0	0		0	0	0	0	0
344	1	351	291	-1	452	294	22.8	30	ABplaaaapp	88	0	0	0		0	0	0	0	0
345	1	321	8	-1	133	237	7.3	29	Cpappv	299	198	0	0		0	0	0	0	0
346	1	284	334	-1	462	342	14.3	26	MSapapap	242	154	0	0		0	0	0	0	0
347	1	171	78	-1	547	197	21.9	30	ABarpapaap	299	360	0	0		0	0	0	0	0
348	1	83	80	-1	369	133	17.5	27	Dppaa	233	-398	0	0		0	0	0	0	0
349	1	293	350	-1	568	162	6.5	31	ABalaapapp	266	546	0	0		0	0	0	0	0
350	1	211	62	-1	357	340	9.8	29	MSaapppa	-95	0	0	0		0	0	0	0	0
351	1	82	159	-1	372	278	23.5	29	ABarppaaaa	237	25	0	0		0	0	0	0	0
352	1	61	49	-1	391	230	22.3	30	ABarpaappp	296	482	0	0		0	0	0	0	0
353	1	49	14	-1	223	181	4.6	27	ABprpppapap	216	-38	0	0		0	0	0	0	0
354	1	294	335	-1	269	384	8.4	28	ABplppappp	395	0	0	0		0	0	0	0	0
355	1	191	146	-1	228	311	8.7	30	Capapp	293	-480	0	0		0	0	0	0	0
356	1	182	39	-1	529	158	18.1	29	ABpraapapa	267	881	0	0		0	0	0	0	0
357	1	122	303	-1	517	130	11.5	30	ABpraaaapa	256	-111	0	0		0	0	0	0	0
358	1	323	162	-1	296	351	5.0	27	ABplppppaa	236	961	0	0		0	0	0	0	0
359	1	96	120	-1	336	231	10.8	30	Earpa	284	263	0	0		0	0	0	0	0
360	1	58	140	-1	584	210	21.4	26	ABarpapaaa	216	158	0	0		0	0	0	0	0
361	1	45	352	-1	492	353	4.2	29	ABalppapap	279	361	0	0		0	0	0	0	0
362	1	178	338	-1	442	168	4.3	29	ABarappapa	220	-163	0	0		0	0	0	0	0
363	1	298	273	-1	391	140	7.0	29	ABprpapaap	282	-379	0	0		0	0	0	0	0
364	1	342	370	-1	477	307	17.1	27	MSappaaa	110	0	0	0		0	0	0	0	0
365	1	368	360	-1	281	111	5.7	33	ABprpppaaa	-328	0	0	0		0	0	0	0	0
366	1	210	297	-1	435	136	17.6	28	ABpraaapppp	-34	0	0	0		0	0	0	0	0
367	1	202	164	-1	426	251	4.7	26	ABarapapapp	448	0	0	0		0	0	0	0	0
368	1	295	380	-1	381	348	12.5	26	Daaaa	186	0	0	0		0	0	0	0	0
369	1	234	323	-1	526	352	22.5	36	ABplaapaap	90	0	0	0		0	0	0	0	0
370	1	337	263	-1	513	355	19.9	34	ABplaapapa	161	0	0	0		0	0	0	0	0
371	1	289	175	-1	500	233	7.9	23	ABarapaappa	300	0	0	0		0	0	0	0	0
372	1	281	244	-1	129	277	9.0	32	Caappd	307	0	0	0		0	0	0	0	0
373	1	147	376	-1	381	316	21.2	28	ABplapaaaa	157	0	0	0		0	0	0	0	0
374	1	372	381	-1	502	358	13.0	26	ABplpaapaa	-92	0	0	0		0	0	0	0	0
375	1	365	382	-1	596	180	9.0	24	ABalaapaap	142	0	0	0		0	0	0	0	0
