# Supplementary material for: The AP-2 Transcription Factor APTF-2 Is Required for Neuroblast and Epidermal Morphogenesis in Caenorhabditis elegans Embryogenesis
Source: PLoS Genet. 2016 May 13;12(5):e1006048. doi: 10.1371/journal.pgen.1006048 (PMC4866721; doi:10.1371/journal.pgen.1006048)
Supplement: S4 Text — (ZIP) [file pgen.1006048.s032.zip › nuclei/t176-nuclei]

1	1	130	362	-1	161	164	10.2	29	ABprapappp	277	-87	0	0		0	0	0	0	0
2	1	5	175	-1	482	136	11.3	27	ABprpaapaa	232	164	0	0		0	0	0	0	0
3	1	193	96	-1	529	223	7.4	27	ABarapaapa	149	0	0	0		0	0	0	0	0
4	1	188	235	-1	498	215	17.1	27	MSpaaaapp	135	0	0	0		0	0	0	0	0
5	1	307	136	-1	586	172	19.6	30	ABpraapaaa	237	0	0	0		0	0	0	0	0
6	1	221	167	-1	375	88	9.4	30	ABprppapaa	271	-638	0	0		0	0	0	0	0
7	1	125	237	-1	237	382	12.6	28	ABplappapp	259	-193	0	0		0	0	0	0	0
8	1	345	39	-1	131	233	7.5	29	Cpappv	290	-343	0	0		0	0	0	0	0
9	1	11	31	-1	538	286	10.9	28	ABalpaapapp	244	203	0	0		0	0	0	0	0
10	1	337	310	-1	258	391	14.7	30	ABplappaap	260	768	0	0		0	0	0	0	0
11	1	104	202	-1	622	240	15.5	28	ABalapppaa	-82	0	0	0		0	0	0	0	0
12	1	64	81	-1	503	357	10.0	32	ABplpaaaaa	343	-242	0	0		0	0	0	0	0
13	1	100	88	-1	490	364	21.2	32	ABplaapapp	214	0	0	0		0	0	0	0	0
14	1	353	297	-1	224	186	4.8	26	ABprpppapap	214	-342	0	0		0	0	0	0	0
15	1	190	154	-1	219	125	9.4	27	ABprapppaa	127	0	0	0		0	0	0	0	0
16	1	42	224	-1	380	134	23.5	29	ABarpapppp	224	193	0	0		0	0	0	0	0
17	1	52	171	-1	427	290	10.4	30	MSaapaaa	41	0	0	0		0	0	0	0	0
18	1	275	259	-1	453	284	16.5	24	MSaaappa	218	350	0	0		0	0	0	0	0
19	1	194	103	-1	483	211	14.1	26	MSpaapaa	269	-54	0	0		0	0	0	0	0
20	1	80	16	-1	176	138	7.9	27	ABprappppa	18	0	0	0		0	0	0	0	0
21	1	218	119	-1	476	265	15.0	28	MSaaapap	234	759	0	0		0	0	0	0	0
22	1	109	280	313	605	278	11.8	29	ABalpaapaa	169	0	0	0		0	0	0	0	0
23	1	8	257	-1	179	215	21.5	37	Cpaap	366	241	0	0		0	0	0	0	0
24	1	244	212	-1	506	277	12.4	30	ABaraapapa	-141	0	0	0		0	0	0	0	0
25	1	128	172	-1	455	273	12.2	29	ABaraapapp	289	43	0	0		0	0	0	0	0
26	1	237	267	-1	363	181	18.5	28	MSpppppp	234	-441	0	0		0	0	0	0	0
27	1	111	33	-1	402	345	14.7	31	MSapppa	300	202	0	0		0	0	0	0	0
28	1	47	7	-1	595	230	10.7	28	ABaraaapaa	-94	0	0	0		0	0	0	0	0
29	1	140	57	-1	309	389	18.4	29	ABplapaapp	271	-961	0	0		0	0	0	0	0
30	1	10	60	-1	583	259	9.1	29	ABaraaaapa	-99	0	0	0		0	0	0	0	0
31	1	208	377	-1	576	353	10.6	28	ABalppaaap	265	555	0	0		0	0	0	0	0
32	1	101	162	-1	330	318	7.7	28	MSaapppp	283	193	0	0		0	0	0	0	0
33	1	60	46	-1	559	324	18.4	30	ABalapappa	157	0	0	0		0	0	0	0	0
34	1	260	260	-1	491	145	14.4	29	ABpraaappa	268	410	0	0		0	0	0	0	0
35	1	59	238	-1	518	344	7.6	31	ABalppappa	298	-701	0	0		0	0	0	0	0
36	1	25	251	-1	381	261	14.3	26	MSaapaapp	202	104	0	0		0	0	0	0	0
37	1	115	20	-1	229	116	6.5	29	ABprpppaap	259	19	0	0		0	0	0	0	0
38	1	242	348	-1	450	211	3.4	29	ABarappaap	292	-437	0	0		0	0	0	0	0
39	1	356	368	-1	524	155	18.4	29	ABpraapapa	-148	0	0	0		0	0	0	0	0
40	1	99	43	-1	433	259	15.8	26	MSaaappp	207	0	0	0		0	0	0	0	0
41	1	66	195	-1	589	188	16.7	29	ABalappppa	37	0	0	0		0	0	0	0	0
42	1	85	12	-1	374	300	8.9	29	MSaapapp	135	0	0	0		0	0	0	0	0
43	1	284	78	-1	477	279	5.9	24	ABalpappapa	222	195	0	0		0	0	0	0	0
44	1	18	56	-1	569	366	17.4	28	ABalapaapp	-50	0	0	0		0	0	0	0	0
45	1	86	192	-1	397	147	12.0	25	MSpppapa	205	-91	0	0		0	0	0	0	0
46	1	249	277	-1	141	270	4.4	28	Caappv	236	-103	0	0		0	0	0	0	0
47	1	271	155	-1	387	291	12.0	29	MSaapapa	169	0	0	0		0	0	0	0	0
48	1	259	268	-1	225	320	11.6	30	Cappap	277	-277	0	0		0	0	0	0	0
49	1	352	312	-1	390	234	22.5	32	ABarpaappp	319	-62	0	0		0	0	0	0	0
50	1	75	64	-1	363	86	15.4	30	ABpraapppp	192	0	0	0		0	0	0	0	0
51	1	239	158	-1	567	232	18.1	30	MSpaaaaa	128	0	0	0		0	0	0	0	0
52	1	245	180	-1	416	97	19.0	31	ABpraappap	297	212	0	0		0	0	0	0	0
53	1	184	323	-1	447	379	11.4	30	ABplpaaapp	169	0	0	0		0	0	0	0	0
54	1	65	206	-1	581	316	21.6	30	ABplaapaaa	284	0	0	0		0	0	0	0	0
55	1	322	355	-1	453	359	22.5	30	ABplaaapap	246	1033	0	0		0	0	0	0	0
56	1	280	52	-1	388	166	5.5	26	ABprpapapa	263	-77	0	0		0	0	0	0	0
57	1	36	382	-1	509	265	6.2	28	ABalpappaa	148	0	0	0		0	0	0	0	0
58	1	35	336	-1	526	118	9.8	30	ABpraaaaap	-3	0	0	0		0	0	0	0	0
59	1	72	120	-1	405	283	6.8	27	ABalpappppp	271	177	0	0		0	0	0	0	0
60	1	181	86	-1	183	333	6.5	27	ABplapppap	254	271	0	0		0	0	0	0	0
61	1	70	131	-1	183	127	11.5	28	ABprapappa	159	0	0	0		0	0	0	0	0
62	1	350	222	-1	357	339	9.7	29	MSaapppa	100	0	0	0		0	0	0	0	0
63	1	273	90	-1	334	246	22.4	33	ABarppaapa	334	-1400	0	0		0	0	0	0	0
64	1	50	229	-1	153	345	9.1	26	ABplappppa	259	-177	0	0		0	0	0	0	0
65	1	202	265	-1	361	136	21.2	33	ABprapaaaa	67	0	0	0		0	0	0	0	0
66	1	343	37	-1	519	112	14.6	29	ABpraaaapp	201	0	0	0		0	0	0	0	0
67	1	301	9	-1	411	161	18.7	29	MSpppppa	205	-434	0	0		0	0	0	0	0
68	1	164	321	-1	241	159	15.5	32	Cppaap	321	-622	0	0		0	0	0	0	0
69	1	22	109	-1	308	164	9.0	35	MSpappp	-78	0	0	0		0	0	0	0	0
70	1	334	383	-1	427	302	17.0	25	MSappaap	206	122	0	0		0	0	0	0	0
71	1	196	357	-1	549	150	10.4	29	ABalaappap	281	108	0	0		0	0	0	0	0
72	1	9	53	-1	627	210	14.2	30	ABalaaappr	-76	0	0	0		0	0	0	0	0
73	1	289	249	-1	520	189	16.3	26	MSppappa	82	0	0	0		0	0	0	0	0
74	1	98	232	-1	566	287	9.9	28	ABalpaapapa	207	0	0	0		0	0	0	0	0
75	1	44	169	-1	500	329	15.6	27	MSapapaa	213	1235	0	0		0	0	0	0	0
76	1	71	82	-1	487	243	19.3	28	MSpaaapa	-160	0	0	0		0	0	0	0	0
77	1	145	112	-1	523	303	15.7	27	MSaaapaaa	251	189	0	0		0	0	0	0	0
78	1	347	361	-1	544	196	21.7	30	ABarpapaap	215	417	0	0		0	0	0	0	0
79	1	186	4	-1	445	365	16.2	30	ABplpaappa	262	475	0	0		0	0	0	0	0
80	1	348	156	-1	364	134	17.4	26	Dppaa	261	-348	0	0		0	0	0	0	0
81	1	78	48	-1	309	394	10.7	29	ABplppapap	153	0	0	0		0	0	0	0	0
82	1	133	298	-1	481	371	16.6	26	ABalpppppap	199	-100	0	0		0	0	0	0	0
83	1	167	272	-1	206	369	17.6	31	ABplapapaa	274	-468	0	0		0	0	0	0	0
84	1	254	45	-1	328	362	6.2	27	ABplppaapp	264	-713	0	0		0	0	0	0	0
85	1	103	211	-1	407	233	10.5	26	MSpapaapa	200	-447	0	0		0	0	0	0	0
86	1	248	344	-1	254	223	15.2	34	Eprap	306	-204	0	0		0	0	0	0	0
87	1	222	236	-1	478	101	14.5	28	ABprpaapap	180	0	0	0		0	0	0	0	0
88	1	180	374	-1	253	368	20.3	30	ABplappapa	286	240	0	0		0	0	0	0	0
89	1	155	124	-1	548	320	21.3	28	ABalapappp	262	199	0	0		0	0	0	0	0
90	1	332	364	-1	367	312	16.4	27	MSappapp	224	-139	0	0		0	0	0	0	0
91	1	255	1	-1	414	136	22.7	30	ABarpapppa	306	766	0	0		0	0	0	0	0
92	1	55	289	-1	490	222	11.4	27	ABaraapppa	260	367	0	0		0	0	0	0	0
93	1	287	151	-1	335	85	10.1	29	ABprppapap	285	-1713	0	0		0	0	0	0	0
94	1	311	116	-1	208	309	3.4	26	ABplpppapap	254	-1399	0	0		0	0	0	0	0
95	1	19	67	-1	422	398	9.5	31	ABplpaaaap	254	27	0	0		0	0	0	0	0
96	1	3	309	-1	430	330	13.7	26	MSapappa	232	61	0	0		0	0	0	0	0
97	1	341	264	-1	619	292	18.4	29	ABalappaap	612	0	0	0		0	0	0	0	0
98	1	83	210	-1	478	304	14.1	26	MSaaapaap	221	-199	0	0		0	0	0	0	0
99	1	210	271	-1	559	190	8.7	28	MSppaaaa	239	333	0	0		0	0	0	0	0
100	1	197	375	-1	197	270	10.4	34	Eplpp	339	1360	0	0		0	0	0	0	0
101	1	89	245	-1	329	384	8.5	28	ABplppappa	269	-417	0	0		0	0	0	0	0
102	1	39	327	-1	366	185	3.5	31	ABprpappap	182	0	0	0		0	0	0	0	0
103	1	264	6	-1	322	165	3.8	28	ABprpapppa	387	0	0	0		0	0	0	0	0
104	1	79	35	-1	461	209	8.5	27	ABarapappa	250	170	0	0		0	0	0	0	0
105	1	163	47	-1	405	364	8.9	30	ABplpapaap	262	347	0	0		0	0	0	0	0
106	1	38	221	-1	534	280	4.6	27	ABalpaaaap	260	593	0	0		0	0	0	0	0
107	1	46	148	-1	446	99	12.7	31	ABprpaappp	109	0	0	0		0	0	0	0	0
108	1	207	207	-1	214	251	5.6	30	Cpppap	281	753	0	0		0	0	0	0	0
109	1	290	325	-1	301	131	17.3	27	Dppap	273	327	0	0		0	0	0	0	0
110	1	105	343	-1	478	290	9.8	28	ABalpapppa	228	-164	0	0		0	0	0	0	0
111	1	247	153	-1	556	178	18.5	28	ABalappppp	252	-246	0	0		0	0	0	0	0
112	1	214	139	-1	443	289	5.7	26	ABalpappapp	268	-175	0	0		0	0	0	0	0
113	1	43	216	-1	490	285	3.2	29	ABalpapaap	293	532	0	0		0	0	0	0	0
114	1	292	373	-1	400	318	22.1	31	ABplaaappp	288	-543	0	0		0	0	0	0	0
115	1	285	228	-1	548	273	14.1	30	ABaraapaap	-128	0	0	0		0	0	0	0	0
116	1	174	231	-1	598	286	21.1	29	ABalappapp	253	-909	0	0		0	0	0	0	0
117	1	116	73	145	522	314	5.2	30	ABalpapaaa	196	-132	0	0		0	0	0	0	0
118	1	54	311	-1	344	294	20.3	32	MSapppp	325	-384	0	0		0	0	0	0	0
119	1	159	142	-1	475	246	3.9	25	ABarapapapa	200	-156	0	0		0	0	0	0	0
120	1	359	324	-1	331	227	11.0	29	Earpa	297	-296	0	0		0	0	0	0	0
121	1	82	13	-1	517	267	17.9	30	MSaaaapa	290	-690	0	0		0	0	0	0	0
122	1	132	281	345	476	318	5.6	30	ABalpapapa	199	747	0	0		0	0	0	0	0
123	1	157	273	-1	598	222	18.9	28	ABalapppap	265	0	0	0		0	0	0	0	0
124	1	306	185	-1	545	352	13.8	28	ABalppppaa	-46	0	0	0		0	0	0	0	0
125	1	30	159	-1	459	228	16.6	30	MSpaaapp	90	0	0	0		0	0	0	0	0
126	1	45	252	-1	532	239	11.7	25	ABaraaapapp	230	-337	0	0		0	0	0	0	0
127	1	48	87	-1	384	259	8.1	26	MSpapapa	59	0	0	0		0	0	0	0	0
128	1	295	205	-1	333	81	14.6	28	ABprapaapp	114	0	0	0		0	0	0	0	0
129	1	49	294	-1	584	261	17.9	28	MSaaaaapa	257	-160	0	0		0	0	0	0	0
130	1	77	30	-1	469	406	18.3	27	ABplaappaa	238	51	0	0		0	0	0	0	0
131	1	266	254	-1	523	298	22.3	30	ABplaaaaap	305	335	0	0		0	0	0	0	0
132	1	158	358	-1	437	143	12.0	27	MSppppaa	260	280	0	0		0	0	0	0	0
133	1	240	117	-1	532	360	18.3	29	ABalppppap	202	-98	0	0		0	0	0	0	0
134	1	63	367	-1	539	143	8.1	28	ABpraaaaaa	283	-538	0	0		0	0	0	0	0
135	1	112	125	234	318	203	5.5	35	MSpappa	405	0	0	0		0	0	0	0	0
136	1	217	204	-1	232	213	22.4	39	Cpaaa	399	547	0	0		0	0	0	0	0
137	1	183	79	-1	453	331	11.3	27	MSapaapp	270	313	0	0		0	0	0	0	0
138	1	122	178	-1	628	231	10.0	29	ABalaaaala	178	0	0	0		0	0	0	0	0
139	1	338	300	-1	490	318	9.6	23	MSapaapa	189	419	0	0		0	0	0	0	0
140	1	360	176	-1	583	206	21.3	25	ABarpapaaa	208	-158	0	0		0	0	0	0	0
141	0	320	-1	-1	605	359	11.7	24		89	0	0	0		0	0	0	0	0
142	1	272	137	-1	394	97	16.1	30	ABpraapppa	129	0	0	0		0	0	0	0	0
143	1	300	378	-1	570	172	11.7	26	ABalaappaa	195	12	0	0		0	0	0	0	0
144	1	293	326	-1	385	146	15.4	29	Dpaa	227	139	0	0		0	0	0	0	0
145	1	152	14	-1	436	114	6.6	30	ABprpaaaap	15	0	0	0		0	0	0	0	0
146	1	355	269	-1	226	314	8.5	30	Capapp	296	-548	0	0		0	0	0	0	0
147	1	236	303	-1	531	172	4.2	27	ABarapppaa	278	17	0	0		0	0	0	0	0
148	1	233	314	-1	492	288	22.6	29	ABplaaaapa	80	0	0	0		0	0	0	0	0
149	1	205	213	-1	421	402	17.8	31	ABplaappap	284	147	0	0		0	0	0	0	0
150	1	148	316	-1	168	209	7.3	28	Cppppa	241	-117	0	0		0	0	0	0	0
151	1	33	42	-1	560	231	10.0	26	ABaraaapapa	378	0	0	0		0	0	0	0	0
152	1	2	110	-1	392	230	5.5	26	ABarapapppp	268	230	0	0		0	0	0	0	0
153	1	144	218	-1	284	325	8.5	30	Capaap	292	191	0	0		0	0	0	0	0
154	1	238	296	-1	426	184	8.8	26	MSpppaaa	135	0	0	0		0	0	0	0	0
155	1	136	51	-1	497	148	9.2	29	ABprpaaaaa	282	-473	0	0		0	0	0	0	0
156	1	21	332	-1	327	86	18.2	28	ABprapaapa	-13	0	0	0		0	0	0	0	0
157	1	223	22	-1	425	345	22.6	29	ABplaaappa	259	1069	0	0		0	0	0	0	0
158	1	177	384	-1	590	223	4.6	34	ABaraaappa	289	-746	0	0		0	0	0	0	0
159	1	351	322	-1	372	282	23.5	29	ABarppaaaa	285	359	0	0		0	0	0	0	0
160	1	31	225	-1	255	348	10.5	27	Capapa	162	0	0	0		0	0	0	0	0
161	1	170	301	-1	414	252	18.6	29	Ealaa	287	1142	0	0		0	0	0	0	0
162	1	358	8	-1	293	352	5.1	27	ABplppppaa	18	0	0	0		0	0	0	0	0
163	1	88	65	-1	284	98	8.4	32	ABprppappp	365	0	0	0		0	0	0	0	0
164	1	367	246	-1	428	253	4.6	26	ABarapapapp	187	133	0	0		0	0	0	0	0
165	1	87	318	-1	522	241	3.3	28	ABarapaaap	283	1656	0	0		0	0	0	0	0
166	1	142	329	-1	333	109	8.0	29	ABprppappa	-180	0	0	0		0	0	0	0	0
167	1	187	173	-1	365	120	8.9	26	ABprppaapa	207	0	0	0		0	0	0	0	0
168	1	27	369	-1	259	329	14.1	29	Cappaa	278	816	0	0		0	0	0	0	0
169	1	286	174	-1	234	160	9.5	28	Cppapp	289	725	0	0		0	0	0	0	0
170	1	24	129	-1	623	278	14.9	23	ABalappaaa	55	0	0	0		0	0	0	0	0
171	1	282	354	-1	182	294	7.4	28	Capppp	259	931	0	0		0	0	0	0	0
172	1	41	183	-1	267	169	6.4	27	ABprpppppa	-18	0	0	0		0	0	0	0	0
173	1	153	299	-1	577	318	12.1	27	MSapaaaa	205	2234	0	0		0	0	0	0	0
174	1	156	349	-1	375	367	7.4	28	ABplppaapa	71	0	0	0		0	0	0	0	0
175	1	371	84	-1	498	220	8.2	22	ABarapaappa	160	-308	0	0		0	0	0	0	0
176	1	151	356	-1	176	251	4.9	28	Cppppp	281	162	0	0		0	0	0	0	0
177	1	40	26	-1	617	326	11.3	31	ABalaaapar	88	0	0	0		0	0	0	0	0
178	1	149	3	-1	391	388	18.1	30	ABplaapppa	130	0	0	0		0	0	0	0	0
179	1	37	208	-1	473	373	7.2	29	ABalppappp	152	0	0	0		0	0	0	0	0
180	1	56	141	-1	575	223	14.0	27	ABaraappaa	121	0	0	0		0	0	0	0	0
181	1	137	111	-1	466	274	19.1	30	MSaaaapp	302	-546	0	0		0	0	0	0	0
182	1	61	38	-1	287	329	22.6	31	ABarppaapp	292	-572	0	0		0	0	0	0	0
183	1	270	121	-1	612	267	7.8	28	ABaraaaaaa	212	-485	0	0		0	0	0	0	0
184	1	201	63	-1	360	375	21.4	30	ABplapaapa	273	92	0	0		0	0	0	0	0
185	1	302	50	-1	581	357	7.4	28	ABalaaaarr	284	399	0	0		0	0	0	0	0
186	1	204	130	-1	448	130	21.1	31	ABarpappap	299	-294	0	0		0	0	0	0	0
187	1	256	21	-1	519	385	8.3	30	ABalppaapp	269	1000	0	0		0	0	0	0	0
188	1	29	123	-1	534	152	13.6	28	ABpraaapaa	122	0	0	0		0	0	0	0	0
189	1	243	188	-1	302	267	12.4	31	Ealpp	318	1010	0	0		0	0	0	0	0
190	1	114	337	-1	250	153	12.4	32	Cppapa	265	1077	0	0		0	0	0	0	0
191	0	15	-1	-1	591	150	10.3	24		191	-248	0	0		0	0	0	0	0
192	1	229	284	-1	235	210	12.9	32	Eprpa	304	224	0	0		0	0	0	0	0
193	1	298	372	-1	424	320	4.3	32	ABplpappaa	315	925	0	0		0	0	0	0	0
194	0	319	-1	-1	610	316	17.0	23		205	28	0	0		0	0	0	0	0
195	1	150	338	-1	288	117	22.6	32	ABarpppaap	325	-445	0	0		0	0	0	0	0
196	1	96	194	-1	362	399	11.2	30	ABplppapaa	280	346	0	0		0	0	0	0	0
197	1	234	306	-1	510	189	22.8	30	ABarpapapa	234	-371	0	0		0	0	0	0	0
198	1	129	11	-1	479	173	12.6	26	MSppapap	264	1588	0	0		0	0	0	0	0
199	1	253	102	-1	189	328	19.2	35	ABarppapp	350	-1143	0	0		0	0	0	0	0
200	1	25	113	-1	425	284	14.2	27	MSaapaapa	104	0	0	0		0	0	0	0	0
201	1	176	340	-1	607	330	8.4	29	ABalaaaarl	301	0	0	0		0	0	0	0	0
202	1	7	184	-1	432	205	11.4	29	ABaraapppp	262	-387	0	0		0	0	0	0	0
203	1	252	330	-1	282	281	22.4	39	Caaaa	391	-1543	0	0		0	0	0	0	0
204	1	118	36	-1	541	253	19.2	26	MSaaaaapp	214	-92	0	0		0	0	0	0	0
205	1	53	61	-1	359	237	6.3	30	MSpapapp	301	-533	0	0		0	0	0	0	0
206	1	339	214	-1	276	179	3.5	31	ABprpapppp	31	0	0	0		0	0	0	0	0
207	1	327	27	-1	492	229	5.5	29	ABarapapaa	274	860	0	0		0	0	0	0	0
208	1	28	220	-1	541	227	16.8	26	MSpaaaapa	130	0	0	0		0	0	0	0	0
209	1	134	317	-1	327	319	16.9	31	Daap	295	448	0	0		0	0	0	0	0
210	1	178	266	-1	269	133	5.5	28	ABprppppap	258	320	0	0		0	0	0	0	0
211	1	212	72	-1	508	280	8.9	28	ABalpaaapp	282	197	0	0		0	0	0	0	0
212	1	305	177	-1	490	168	3.5	31	ABarapppap	284	-4	0	0		0	0	0	0	0
213	1	310	227	-1	284	344	16.8	28	Dapap	279	324	0	0		0	0	0	0	0
214	1	172	99	-1	464	176	18.5	28	MSppappp	283	-402	0	0		0	0	0	0	0
215	1	278	258	-1	631	290	9.6	29	ABalaaaalp	217	112	0	0		0	0	0	0	0
216	1	168	248	-1	281	316	18.3	30	Dappa	255	443	0	0		0	0	0	0	0
217	0	211	-1	-1	389	399	14.9	22		170	111	0	0		0	0	0	0	0
218	1	321	182	-1	597	169	13.5	25	ABalaapppa	179	0	0	0		0	0	0	0	0
219	1	135	44	-1	605	346	16.8	28	ABalapaaap	30	0	0	0		0	0	0	0	0
220	1	294	191	-1	289	389	16.1	30	ABplappaaa	303	-316	0	0		0	0	0	0	0
221	1	192	347	-1	537	240	22.9	26	ABarpaaapa	244	388	0	0		0	0	0	0	0
222	1	126	256	-1	531	323	12.1	27	MSapaaap	207	621	0	0		0	0	0	0	0
223	1	297	315	-1	439	341	8.2	29	ABplpapaaa	17	0	0	0		0	0	0	0	0
224	1	141	168	-1	353	397	17.3	31	ABplaapppp	168	0	0	0		0	0	0	0	0
225	1	51	255	-1	428	223	21.8	31	ABarpaappa	308	1157	0	0		0	0	0	0	0
226	1	191	219	-1	391	191	9.4	26	MSpppaap	261	-636	0	0		0	0	0	0	0
227	1	26	19	-1	535	193	11.1	27	MSppaaap	250	77	0	0		0	0	0	0	0
228	1	268	101	-1	250	260	12.0	31	Eplap	301	0	0	0		0	0	0	0	0
229	1	4	285	-1	578	150	14.6	30	ABalaapppp	291	-545	0	0		0	0	0	0	0
230	1	93	198	-1	585	295	4.3	29	ABalpaappa	259	-257	0	0		0	0	0	0	0
231	1	69	93	-1	211	117	17.2	30	ABprapapaa	305	479	0	0		0	0	0	0	0
232	1	340	379	-1	287	315	4.8	27	ABplpapppp	263	-462	0	0		0	0	0	0	0
233	1	299	71	-1	134	193	10.4	31	Cpappd	290	398	0	0		0	0	0	0	0
234	1	23	170	-1	523	388	12.4	29	ABalpppapa	282	79	0	0		0	0	0	0	0
235	1	97	365	-1	357	333	4.4	29	ABplpapapp	147	0	0	0		0	0	0	0	0
236	1	317	244	-1	214	191	8.5	30	Cpppaa	272	-649	0	0		0	0	0	0	0
237	1	84	319	-1	203	232	10.3	31	Eprpp	309	-378	0	0		0	0	0	0	0
238	1	127	5	-1	428	240	8.4	31	MSpapaaa	40	0	0	0		0	0	0	0	0
239	1	251	166	-1	592	362	14.5	29	ABalapaapa	266	-47	0	0		0	0	0	0	0
240	1	165	189	-1	486	148	5.9	26	ABarapppppa	204	-826	0	0		0	0	0	0	0
241	1	224	305	-1	443	364	6.2	29	ABalpapapp	83	0	0	0		0	0	0	0	0
242	1	32	197	-1	539	264	7.7	27	ABalpaaapa	177	0	0	0		0	0	0	0	0
243	1	250	352	-1	540	139	16.5	28	ABpraaapap	276	584	0	0		0	0	0	0	0
244	1	372	250	-1	129	273	8.8	30	Caappd	308	-630	0	0		0	0	0	0	0
245	1	62	276	-1	399	200	4.3	31	ABprpappaa	-133	0	0	0		0	0	0	0	0
246	1	34	89	-1	274	179	23.2	33	ABarpppapp	330	-811	0	0		0	0	0	0	0
247	1	216	333	-1	469	219	22.5	33	ABarpaapap	333	1263	0	0		0	0	0	0	0
248	1	146	74	-1	611	185	9.1	26	ABalaapaaa	246	-670	0	0		0	0	0	0	0
249	1	17	68	-1	278	87	14.4	30	ABprappaap	702	0	0	0		0	0	0	0	0
250	1	203	223	-1	242	128	20.9	35	ABarppppa	528	0	0	0		0	0	0	0	0
251	1	108	70	-1	527	389	16.3	30	ABalpppapp	207	161	0	0		0	0	0	0	0
252	1	102	23	-1	172	169	5.4	26	ABprappppp	252	-250	0	0		0	0	0	0	0
253	1	226	128	-1	333	291	5.2	26	MSaappap	193	-797	0	0		0	0	0	0	0
254	1	175	94	-1	566	285	5.7	29	ABalpaaaaa	91	0	0	0		0	0	0	0	0
255	1	316	54	-1	248	333	4.5	30	ABplppppap	302	937	0	0		0	0	0	0	0
256	1	335	240	-1	456	279	8.2	26	ABalpappppa	144	0	0	0		0	0	0	0	0
257	1	74	187	-1	316	357	22.3	35	ABarppapa	338	17	0	0		0	0	0	0	0
258	1	68	201	-1	479	322	22.7	27	ABplaaapaa	213	298	0	0		0	0	0	0	0
259	1	67	10	-1	435	132	15.3	30	ABprpaappa	304	917	0	0		0	0	0	0	0
260	1	206	233	-1	313	173	19.6	30	Dpppa	304	-340	0	0		0	0	0	0	0
261	1	107	75	-1	123	287	15.2	34	Caapa	335	-130	0	0		0	0	0	0	0
262	0	324	-1	-1	507	224	22.5	25		198	774	0	0		0	0	0	0	0
263	1	370	242	-1	513	348	19.6	33	ABplaapapa	299	485	0	0		0	0	0	0	0
264	1	257	77	-1	500	248	22.6	29	ABarpaapaa	259	1021	0	0		0	0	0	0	0
265	1	342	150	-1	364	157	11.1	28	MSpppapp	211	0	0	0		0	0	0	0	0
266	1	265	146	-1	565	386	11.4	29	ABalpppaaa	281	24	0	0		0	0	0	0	0
267	1	173	98	-1	554	278	23.5	28	ABplaaaaaa	273	-1	0	0		0	0	0	0	0
268	1	219	334	-1	244	300	5.1	29	ABplpppppa	268	806	0	0		0	0	0	0	0
269	1	117	164	-1	296	343	13.1	30	Capaaa	304	166	0	0		0	0	0	0	0
270	1	225	40	-1	546	237	4.5	26	ABarapaaaa	261	679	0	0		0	0	0	0	0
271	1	119	199	-1	592	290	15.6	29	MSaaaaaa	37	0	0	0		0	0	0	0	0
272	1	133	135	-1	514	357	14.6	26	ABalpppppaa	188	0	0	0		0	0	0	0	0
273	1	363	69	-1	387	141	7.3	28	ABprpapaap	138	0	0	0		0	0	0	0	0
274	1	269	76	-1	449	99	16.5	28	ABpraappaa	53	0	0	0		0	0	0	0	0
275	1	94	85	-1	396	119	5.2	31	ABarappapp	303	-14	0	0		0	0	0	0	0
276	1	73	165	-1	224	350	3.8	25	ABplpppapaa	252	255	0	0		0	0	0	0	0
277	1	143	160	-1	207	114	13.4	29	ABprapapap	257	660	0	0		0	0	0	0	0
278	1	124	17	-1	619	320	14.3	27	ABalapaaaa	68	0	0	0		0	0	0	0	0
279	1	336	62	-1	206	268	13.1	32	Eplpa	320	176	0	0		0	0	0	0	0
280	1	333	59	-1	513	184	11.9	25	MSppapaa	-87	0	0	0		0	0	0	0	0
281	1	231	293	-1	368	200	23.5	35	ABarppaaap	136	0	0	0		0	0	0	0	0
282	1	313	97	-1	192	341	10.1	27	ABplapppaa	220	0	0	0		0	0	0	0	0
283	1	200	34	-1	455	220	5.8	26	ABarapapppa	177	0	0	0		0	0	0	0	0
284	1	326	126	-1	345	121	24.4	29	ABarpppaaa	-97	0	0	0		0	0	0	0	0
285	1	171	95	-1	172	145	16.1	34	ABarppppp	345	-34	0	0		0	0	0	0	0
286	1	103	138	-1	361	242	10.7	25	MSpapaapp	-124	0	0	0		0	0	0	0	0
287	1	198	91	-1	145	313	6.2	28	ABplappppp	306	0	0	0		0	0	0	0	0
288	1	232	118	-1	405	114	10.3	28	ABprppaaaa	479	0	0	0		0	0	0	0	0
289	1	220	253	-1	290	143	14.0	31	Cppaaa	315	-215	0	0		0	0	0	0	0
290	1	179	261	-1	631	262	18.2	29	ABalappapa	278	469	0	0		0	0	0	0	0
291	1	344	147	-1	453	297	22.5	29	ABplaaaapp	238	757	0	0		0	0	0	0	0
292	1	329	230	-1	150	262	19.5	37	Caaap	188	614	0	0		0	0	0	0	0
293	1	195	350	-1	357	149	4.5	27	ABprpapapp	275	229	0	0		0	0	0	0	0
294	1	325	163	-1	280	269	15.5	32	Eplaa	304	383	0	0		0	0	0	0	0
295	1	58	144	-1	575	327	5.1	29	ABalpaappp	2	0	0	0		0	0	0	0	0
296	1	13	196	-1	332	115	20.5	32	ABprapaaap	291	612	0	0		0	0	0	0	0
297	1	366	331	-1	438	137	17.8	28	ABpraaapppp	425	0	0	0		0	0	0	0	0
298	1	165	115	-1	448	139	6.9	25	ABarapppppp	113	0	0	0		0	0	0	0	0
299	1	182	108	-1	310	97	12.7	28	ABprappaaa	250	1158	0	0		0	0	0	0	0
300	1	227	371	-1	453	398	13.5	30	ABplpaappp	260	576	0	0		0	0	0	0	0
301	1	291	107	-1	274	96	18.4	29	ABprappapa	222	0	0	0		0	0	0	0	0
302	1	138	307	-1	517	170	6.6	29	ABarappppa	288	-29	0	0		0	0	0	0	0
303	1	357	203	-1	509	125	11.6	30	ABpraaaapa	239	516	0	0		0	0	0	0	0
304	1	199	190	-1	305	231	15.8	33	Epraa	23	0	0	0		0	0	0	0	0
305	1	106	143	-1	643	263	13.5	30	ABalaaapal	174	0	0	0		0	0	0	0	0
306	1	1	320	-1	463	363	18.5	28	ABalppppppa	171	0	0	0		0	0	0	0	0
307	1	303	55	-1	450	218	13.1	36	MSpaapap	314	-828	0	0		0	0	0	0	0
308	1	328	380	-1	331	123	5.1	29	ABprppaapp	231	376	0	0		0	0	0	0	0
309	1	213	295	-1	197	374	13.3	27	ABplapapap	276	454	0	0		0	0	0	0	0
310	1	332	66	-1	405	323	18.2	27	MSappapa	-143	0	0	0		0	0	0	0	0
311	1	283	292	-1	404	217	15.8	29	Earaa	-185	0	0	0		0	0	0	0	0
312	1	206	290	-1	284	180	17.6	30	Dpppp	308	1006	0	0		0	0	0	0	0
313	1	76	243	-1	349	220	14.7	33	Earap	274	1021	0	0		0	0	0	0	0
314	0	209	-1	-1	392	285	17.3	24		211	150	0	0		0	0	0	0	0
315	1	113	18	-1	461	117	9.4	29	ABprpaaapa	394	0	0	0		0	0	0	0	0
316	1	226	186	-1	369	292	5.2	25	MSaappaa	199	-486	0	0		0	0	0	0	0
317	1	314	29	-1	188	313	13.4	30	Capppa	271	0	0	0		0	0	0	0	0
318	1	230	279	-1	484	187	8.9	25	MSppaapa	29	0	0	0		0	0	0	0	0
319	1	95	83	-1	579	257	13.8	27	ABaraapaaa	537	0	0	0		0	0	0	0	0
320	1	147	283	-1	466	168	22.8	29	ABarpapapp	289	474	0	0		0	0	0	0	0
321	1	281	366	-1	231	307	17.5	29	Dappp	294	-938	0	0		0	0	0	0	0
322	1	12	286	-1	401	352	5.4	29	ABplpapapa	293	146	0	0		0	0	0	0	0
323	1	369	28	-1	529	350	22.6	33	ABplaapaap	298	-540	0	0		0	0	0	0	0
324	1	189	275	-1	206	149	6.3	26	ABprapppap	251	0	0	0		0	0	0	0	0
325	0	274	-1	-1	394	315	4.2	25		212	351	0	0		0	0	0	0	0
326	1	276	262	-1	519	222	14.1	30	ABaraappap	288	401	0	0		0	0	0	0	0
327	1	166	351	-1	342	278	12.9	28	Ealpa	287	658	0	0		0	0	0	0	0
328	1	91	200	-1	543	154	20.8	33	ABpraapaap	288	816	0	0		0	0	0	0	0
329	1	123	359	-1	471	243	9.3	25	ABarapaappp	191	156	0	0		0	0	0	0	0
330	1	258	346	-1	499	145	21.3	28	ABarpappaa	275	-109	0	0		0	0	0	0	0
331	1	92	328	-1	191	281	3.8	30	ABplpppppp	262	-225	0	0		0	0	0	0	0
332	1	215	80	-1	415	169	14.4	26	MSppppap	199	1833	0	0		0	0	0	0	0
333	1	296	247	-1	453	170	9.9	26	MSppaapp	242	713	0	0		0	0	0	0	0
334	1	346	215	-1	464	345	14.1	26	MSapapap	264	-581	0	0		0	0	0	0	0
335	1	354	157	-1	271	382	8.4	29	ABplppappp	258	959	0	0		0	0	0	0	0
336	1	20	106	-1	422	160	7.2	28	ABprpapaaa	227	-905	0	0		0	0	0	0	0
337	1	228	342	-1	239	137	5.0	27	ABprpppapaa	171	294	0	0		0	0	0	0	0
338	1	362	217	282	440	168	4.6	31	ABarappapa	204	783	0	0		0	0	0	0	0
339	1	131	278	-1	143	315	11.6	28	ABplapappp	283	766	0	0		0	0	0	0	0
340	1	277	161	-1	563	382	14.2	28	ABalpppaap	272	-62	0	0		0	0	0	0	0
341	1	309	304	-1	544	207	4.2	29	ABaraaappp	-23	0	0	0		0	0	0	0	0
342	1	312	133	-1	495	148	17.1	32	ABpraapapp	300	-769	0	0		0	0	0	0	0
343	1	16	370	-1	562	239	22.6	30	ABarpaaaap	36	0	0	0		0	0	0	0	0
344	1	261	92	-1	436	324	18.8	26	MSapappp	223	632	0	0		0	0	0	0	0
345	1	308	49	-1	288	220	12.2	32	Earpp	320	-299	0	0		0	0	0	0	0
346	1	318	41	-1	299	145	5.3	27	ABprppppaa	179	0	0	0		0	0	0	0	0
347	1	120	152	-1	330	161	24.0	32	ABarpppapa	323	585	0	0		0	0	0	0	0
348	1	241	127	-1	577	227	6.6	29	ABaraaaaap	95	0	0	0		0	0	0	0	0
349	1	169	291	-1	369	344	20.4	29	ABplapaaap	298	-155	0	0		0	0	0	0	0
350	1	349	341	-1	566	161	6.7	29	ABalaapapp	269	857	0	0		0	0	0	0	0
351	1	263	241	-1	164	354	13.0	28	ABplapappa	53	0	0	0		0	0	0	0	0
352	1	361	25	-1	497	352	4.1	30	ABalppapap	266	700	0	0		0	0	0	0	0
353	1	330	2	-1	585	316	17.7	27	ABalapapap	225	-464	0	0		0	0	0	0	0
354	1	323	376	-1	342	256	16.7	32	Ealap	325	515	0	0		0	0	0	0	0
355	1	315	105	-1	429	92	9.6	31	ABprpaaapp	287	566	0	0		0	0	0	0	0
356	1	288	239	-1	591	246	21.8	28	ABarpaaaaa	249	0	0	0		0	0	0	0	0
357	1	110	381	-1	486	405	15.8	30	ABplpaapap	253	-29	0	0		0	0	0	0	0
358	1	139	226	-1	624	187	11.5	32	ABalaaappl	173	0	0	0		0	0	0	0	0
359	1	331	209	-1	336	156	15.4	30	Dpap	273	602	0	0		0	0	0	0	0
360	1	365	179	-1	283	107	6.2	32	ABprpppaaa	313	-641	0	0		0	0	0	0	0
361	1	279	270	-1	206	362	6.5	29	ABplpppaap	278	-638	0	0		0	0	0	0	0
362	1	185	134	-1	397	384	12.0	30	ABplppaaaa	153	0	0	0		0	0	0	0	0
363	1	304	32	-1	136	206	15.4	35	Cpapa	267	0	0	0		0	0	0	0	0
364	1	14	122	-1	267	225	6.8	29	Z2	-39	0	0	0		0	0	0	0	0
365	1	6	181	-1	542	356	4.8	28	ABalppapaa	277	1767	0	0		0	0	0	0	0
366	1	161	353	-1	246	100	13.8	28	ABprappapp	283	851	0	0		0	0	0	0	0
367	1	160	140	-1	481	394	11.2	26	ABplpaaapa	243	-1504	0	0		0	0	0	0	0
368	1	246	193	-1	485	203	3.5	28	ABarappaaa	229	307	0	0		0	0	0	0	0
369	1	81	24	-1	192	204	5.3	28	ABprpppppp	273	135	0	0		0	0	0	0	0
370	1	364	335	-1	475	308	17.1	27	MSappaaa	108	0	0	0		0	0	0	0	0
371	1	267	15	-1	327	323	3.7	28	ABplpapppa	273	1351	0	0		0	0	0	0	0
372	1	121	263	-1	337	366	12.0	26	Daaap	-194	0	0	0		0	0	0	0	0
373	1	154	149	-1	338	356	15.4	29	Dapaa	295	-1026	0	0		0	0	0	0	0
374	1	57	363	-1	434	365	19.4	29	ABalppppppp	-153	0	0	0		0	0	0	0	0
375	0	90	-1	-1	582	258	6.8	23		121	0	0	0		0	0	0	0	0
376	1	373	385	-1	382	311	20.8	27	ABplapaaaa	-55	0	0	0		0	0	0	0	0
377	1	162	360	-1	465	150	16.2	26	ABpraaapppa	-212	0	0	0		0	0	0	0	0
378	1	235	302	-1	261	367	5.7	29	ABplpppaaa	16	0	0	0		0	0	0	0	0
379	0	262	-1	-1	549	378	8.0	22		270	0	0	0		0	0	0	0	0
380	1	368	104	-1	380	343	12.6	23	Daaaa	-107	0	0	0		0	0	0	0	0
381	1	374	386	-1	504	357	13.0	26	ABplpaapaa	-92	0	0	0		0	0	0	0	0
382	1	375	387	-1	593	181	9.0	24	ABalaapaap	142	0	0	0		0	0	0	0	0
