# Supplementary material for: The AP-2 Transcription Factor APTF-2 Is Required for Neuroblast and Epidermal Morphogenesis in Caenorhabditis elegans Embryogenesis
Source: PLoS Genet. 2016 May 13;12(5):e1006048. doi: 10.1371/journal.pgen.1006048 (PMC4866721; doi:10.1371/journal.pgen.1006048)
Supplement: S4 Text — (ZIP) [file pgen.1006048.s032.zip › nuclei/t177-nuclei]

1	1	91	229	-1	416	137	22.6	30	ABarpapppa	269	-86	0	0		0	0	0	0	0
2	1	353	268	-1	591	315	17.9	29	ABalapapap	-144	0	0	0		0	0	0	0	0
3	1	178	52	-1	392	388	18.1	31	ABplaapppa	281	135	0	0		0	0	0	0	0
4	1	79	364	-1	448	366	16.2	31	ABplpaappa	298	-454	0	0		0	0	0	0	0
5	1	238	267	-1	430	238	8.4	30	MSpapaaa	288	142	0	0		0	0	0	0	0
6	1	103	75	-1	326	166	4.2	28	ABprpapppa	-116	0	0	0		0	0	0	0	0
7	1	28	144	-1	595	231	11.1	27	ABaraaapaa	264	-675	0	0		0	0	0	0	0
8	1	162	225	-1	296	350	5.1	28	ABplppppaa	647	0	0	0		0	0	0	0	0
9	1	67	122	-1	413	164	18.4	30	MSpppppa	269	212	0	0		0	0	0	0	0
10	1	259	150	-1	437	133	15.5	30	ABprpaappa	24	0	0	0		0	0	0	0	0
11	1	198	197	-1	475	172	12.4	26	MSppapap	216	-216	0	0		0	0	0	0	0
12	1	42	154	-1	374	297	9.3	28	MSaapapp	84	0	0	0		0	0	0	0	0
13	1	121	8	-1	517	262	17.8	30	MSaaaapa	270	223	0	0		0	0	0	0	0
14	1	145	276	-1	429	113	6.5	30	ABprpaaaap	109	0	0	0		0	0	0	0	0
15	1	371	306	-1	326	321	3.8	28	ABplpapppa	284	314	0	0		0	0	0	0	0
16	1	20	2	-1	175	136	8.0	27	ABprappppa	389	0	0	0		0	0	0	0	0
17	1	278	28	-1	616	318	14.0	28	ABalapaaaa	318	0	0	0		0	0	0	0	0
18	1	315	293	-1	458	117	9.1	28	ABprpaaapa	281	163	0	0		0	0	0	0	0
19	1	227	264	-1	534	189	11.1	26	MSppaaap	60	0	0	0		0	0	0	0	0
20	1	37	332	-1	227	117	6.4	29	ABprpppaap	261	38	0	0		0	0	0	0	0
21	1	187	183	-1	518	384	8.1	30	ABalppaapp	294	350	0	0		0	0	0	0	0
22	1	157	182	-1	424	343	22.5	29	ABplaaappa	236	134	0	0		0	0	0	0	0
23	1	252	166	-1	172	169	5.6	27	ABprappppp	62	0	0	0		0	0	0	0	0
24	1	369	31	-1	193	203	4.8	29	ABprpppppp	234	0	0	0		0	0	0	0	0
25	1	352	193	-1	501	350	3.8	30	ABalppapap	299	29	0	0		0	0	0	0	0
26	1	177	219	-1	613	321	10.6	30	ABalaaapar	283	-541	0	0		0	0	0	0	0
27	1	207	237	-1	495	226	5.8	29	ABarapapaa	-203	0	0	0		0	0	0	0	0
28	1	323	195	-1	531	351	22.4	33	ABplaapaap	212	0	0	0		0	0	0	0	0
29	1	317	227	-1	189	310	13.3	31	Capppa	270	259	0	0		0	0	0	0	0
30	1	130	84	-1	467	405	18.3	27	ABplaappaa	49	0	0	0		0	0	0	0	0
31	1	9	199	-1	540	283	11.2	28	ABalpaapapp	204	0	0	0		0	0	0	0	0
32	1	363	39	-1	141	206	15.3	35	Cpapa	357	63	0	0		0	0	0	0	0
33	1	27	20	-1	404	344	14.5	32	MSapppa	326	922	0	0		0	0	0	0	0
34	1	283	45	-1	457	223	5.7	27	ABarapapppa	395	0	0	0		0	0	0	0	0
35	1	104	124	-1	461	207	8.6	28	ABarapappa	200	0	0	0		0	0	0	0	0
36	1	204	373	-1	545	253	19.4	26	MSaaaaapp	252	-77	0	0		0	0	0	0	0
37	1	66	108	-1	524	114	14.2	29	ABpraaaapp	179	0	0	0		0	0	0	0	0
38	1	182	250	-1	286	328	22.5	30	ABarppaapp	270	101	0	0		0	0	0	0	0
39	1	8	38	-1	129	232	8.0	29	Cpappv	298	-30	0	0		0	0	0	0	0
40	1	270	309	-1	542	235	5.1	26	ABarapaaaa	234	56	0	0		0	0	0	0	0
41	1	346	374	-1	302	137	5.3	27	ABprppppaa	269	-773	0	0		0	0	0	0	0
42	1	151	96	-1	560	227	10.5	26	ABaraaapapa	244	97	0	0		0	0	0	0	0
43	1	40	41	-1	434	258	16.3	26	MSaaappp	247	843	0	0		0	0	0	0	0
44	1	219	85	-1	604	343	16.6	28	ABalapaaap	240	1594	0	0		0	0	0	0	0
45	1	84	176	-1	332	362	6.3	27	ABplppaapp	272	-163	0	0		0	0	0	0	0
46	1	33	215	-1	566	328	18.6	31	ABalapappa	157	0	0	0		0	0	0	0	0
47	1	105	240	-1	410	359	9.3	30	ABplpapaap	305	722	0	0		0	0	0	0	0
48	1	81	181	-1	311	393	10.8	28	ABplppapap	142	0	0	0		0	0	0	0	0
49	1	345	337	-1	288	219	11.9	32	Earpp	318	1234	0	0		0	0	0	0	0
50	1	185	351	-1	586	354	7.3	28	ABalaaaarr	280	-437	0	0		0	0	0	0	0
51	1	155	328	-1	494	146	9.1	30	ABprpaaaaa	199	0	0	0		0	0	0	0	0
52	1	56	254	-1	387	170	5.9	27	ABprpapapa	268	-163	0	0		0	0	0	0	0
53	1	72	132	-1	627	204	14.3	30	ABalaaappr	251	-402	0	0		0	0	0	0	0
54	1	255	369	-1	251	331	4.2	29	ABplppppap	281	19	0	0		0	0	0	0	0
55	1	307	115	-1	451	221	13.3	35	MSpaapap	114	0	0	0		0	0	0	0	0
56	1	44	19	-1	573	368	17.1	28	ABalapaapp	278	255	0	0		0	0	0	0	0
57	1	29	291	-1	309	389	18.4	31	ABplapaapp	295	-362	0	0		0	0	0	0	0
58	0	325	-1	-1	390	314	4.1	24		178	85	0	0		0	0	0	0	0
59	1	280	91	-1	504	183	11.9	25	MSppapaa	223	-695	0	0		0	0	0	0	0
60	1	30	109	-1	583	255	9.1	29	ABaraaaapa	133	0	0	0		0	0	0	0	0
61	1	205	18	-1	361	238	6.6	30	MSpapapp	344	0	0	0		0	0	0	0	0
62	1	279	367	-1	207	267	13.1	32	Eplpa	321	-443	0	0		0	0	0	0	0
63	1	184	366	-1	361	375	21.3	28	ABplapaapa	283	-63	0	0		0	0	0	0	0
64	1	50	277	-1	366	84	15.3	29	ABpraapppp	281	35	0	0		0	0	0	0	0
65	1	163	118	-1	282	97	8.5	31	ABprppappp	305	419	0	0		0	0	0	0	0
66	1	310	322	-1	404	325	18.6	27	MSappapa	217	426	0	0		0	0	0	0	0
67	1	95	24	-1	423	396	9.3	31	ABplpaaaap	346	0	0	0		0	0	0	0	0
68	1	249	42	-1	279	87	14.4	29	ABprappaap	249	72	0	0		0	0	0	0	0
69	1	273	101	-1	384	143	7.3	28	ABprpapaap	211	156	0	0		0	0	0	0	0
70	1	251	257	386	525	389	16.4	32	ABalpppapp	157	0	0	0		0	0	0	0	0
71	1	233	61	-1	135	190	10.3	30	Cpappd	432	0	0	0		0	0	0	0	0
72	1	211	47	-1	509	282	9.1	28	ABalpaaapp	104	0	0	0		0	0	0	0	0
73	1	117	126	-1	540	309	4.7	24	ABalpapaaaa	188	181	0	0		0	0	0	0	0
74	1	248	15	-1	607	186	9.1	27	ABalaapaaa	-52	0	0	0		0	0	0	0	0
75	1	261	214	-1	122	284	15.2	35	Caapa	332	-163	0	0		0	0	0	0	0
76	1	274	149	-1	449	100	16.2	27	ABpraappaa	235	-268	0	0		0	0	0	0	0
77	1	264	288	-1	497	250	23.0	30	ABarpaapaa	282	1267	0	0		0	0	0	0	0
78	1	43	89	-1	480	282	6.0	24	ABalpappapa	187	0	0	0		0	0	0	0	0
79	1	137	138	-1	456	331	11.2	27	MSapaapp	277	65	0	0		0	0	0	0	0
80	1	332	63	-1	416	169	14.6	26	MSppppap	197	-63	0	0		0	0	0	0	0
81	1	12	198	-1	507	357	10.0	33	ABplpaaaaa	-180	0	0	0		0	0	0	0	0
82	1	76	64	-1	487	242	19.0	28	MSpaaapa	259	-466	0	0		0	0	0	0	0
83	1	319	27	-1	577	257	14.6	27	ABaraapaaa	194	0	0	0		0	0	0	0	0
84	1	175	359	-1	497	228	8.7	25	ABarapaappa	253	92	0	0		0	0	0	0	0
85	1	275	356	-1	398	123	5.1	30	ABarappapp	267	221	0	0		0	0	0	0	0
86	1	60	211	-1	183	332	6.6	27	ABplapppap	-10	0	0	0		0	0	0	0	0
87	1	127	327	-1	388	259	8.9	27	MSpapapa	191	0	0	0		0	0	0	0	0
88	1	13	68	-1	492	357	21.0	31	ABplaapapp	249	-77	0	0		0	0	0	0	0
89	1	246	323	-1	277	178	23.0	32	ABarpppapp	327	111	0	0		0	0	0	0	0
90	1	63	324	-1	332	243	22.0	32	ABarppaapa	323	52	0	0		0	0	0	0	0
91	1	287	135	-1	147	313	6.4	28	ABplappppp	255	-306	0	0		0	0	0	0	0
92	1	344	287	-1	434	323	18.9	28	MSapappp	257	1266	0	0		0	0	0	0	0
93	1	231	335	-1	209	115	17.1	30	ABprapapaa	255	0	0	0		0	0	0	0	0
94	1	254	66	-1	568	274	5.5	29	ABalpaaaaa	247	-247	0	0		0	0	0	0	0
95	1	285	32	-1	172	144	16.1	35	ABarppppp	347	1128	0	0		0	0	0	0	0
96	1	3	171	-1	529	219	7.6	27	ABarapaapa	151	0	0	0		0	0	0	0	0
97	1	282	281	-1	189	338	10.0	26	ABplapppaa	257	-181	0	0		0	0	0	0	0
98	1	267	223	-1	550	284	23.9	30	ABplaaaaaa	301	-226	0	0		0	0	0	0	0
99	1	214	300	-1	468	178	18.8	29	MSppappp	241	3	0	0		0	0	0	0	0
100	0	314	-1	-1	394	287	16.8	24		209	790	0	0		0	0	0	0	0
101	1	228	86	-1	251	259	11.9	31	Eplap	303	234	0	0		0	0	0	0	0
102	1	199	345	-1	188	326	19.0	34	ABarppapp	337	124	0	0		0	0	0	0	0
103	1	19	173	-1	485	213	14.0	27	MSpaapaa	196	0	0	0		0	0	0	0	0
104	1	380	389	-1	383	344	12.9	23	Daaaa	231	906	0	0		0	0	0	0	0
105	1	355	145	-1	423	88	9.5	30	ABprpaaapp	265	604	0	0		0	0	0	0	0
106	1	336	186	-1	419	165	7.1	29	ABprpapaaa	259	-541	0	0		0	0	0	0	0
107	1	301	120	-1	279	96	18.7	29	ABprappapa	298	341	0	0		0	0	0	0	0
108	1	299	217	-1	312	94	12.7	28	ABprappaaa	279	312	0	0		0	0	0	0	0
109	1	69	188	326	308	158	9.4	36	MSpappp	184	0	0	0		0	0	0	0	0
110	1	152	375	-1	395	228	6.2	26	ABarapapppp	214	938	0	0		0	0	0	0	0
111	1	181	103	-1	464	272	19.4	30	MSaaaapp	280	585	0	0		0	0	0	0	0
112	1	77	56	-1	523	298	15.8	26	MSaaapaaa	269	-424	0	0		0	0	0	0	0
113	1	200	259	-1	429	286	14.1	28	MSaapaapa	107	0	0	0		0	0	0	0	0
114	0	141	-1	-1	595	353	11.6	25		212	357	0	0		0	0	0	0	0
115	1	298	175	-1	441	142	6.7	26	ABarapppppp	189	-523	0	0		0	0	0	0	0
116	1	94	290	-1	211	310	3.3	26	ABplpppapap	227	163	0	0		0	0	0	0	0
117	1	133	59	-1	534	356	17.5	29	ABalppppap	208	-410	0	0		0	0	0	0	0
118	1	288	50	-1	411	119	10.2	27	ABprppaaaa	250	-133	0	0		0	0	0	0	0
119	1	21	131	-1	474	266	15.0	28	MSaaapap	159	0	0	0		0	0	0	0	0
120	1	59	230	-1	404	281	6.9	27	ABalpappppp	267	-277	0	0		0	0	0	0	0
121	1	183	97	-1	614	265	8.6	28	ABaraaaaaa	136	0	0	0		0	0	0	0	0
122	1	364	184	-1	268	223	7.2	28	Z2	281	167	0	0		0	0	0	0	0
123	1	188	318	-1	532	153	13.2	28	ABpraaapaa	280	185	0	0		0	0	0	0	0
124	1	89	196	-1	544	323	20.6	26	ABalapappp	250	0	0	0		0	0	0	0	0
125	1	135	34	-1	306	193	6.1	28	MSpappap	210	414	0	0		0	0	0	0	0
126	1	284	156	-1	339	128	25.1	28	ABarpppaaa	250	521	0	0		0	0	0	0	0
127	1	348	35	-1	579	225	6.6	30	ABaraaaaap	24	0	0	0		0	0	0	0	0
128	1	253	363	-1	331	285	5.1	26	MSaappap	-133	0	0	0		0	0	0	0	0
129	1	170	187	-1	625	278	15.2	23	ABalappaaa	58	0	0	0		0	0	0	0	0
130	1	186	266	-1	447	132	21.2	32	ABarpappap	320	537	0	0		0	0	0	0	0
131	1	61	139	-1	188	123	11.5	28	ABprapappa	-129	0	0	0		0	0	0	0	0
132	0	-1	-1	-1	506	223	22.4	26		188	773	0	0		0	0	0	0	0
133	1	342	69	-1	495	143	16.6	32	ABpraapapp	178	0	0	0		0	0	0	0	0
134	1	362	43	-1	400	382	12.2	30	ABplppaaaa	296	229	0	0		0	0	0	0	0
135	1	272	262	-1	515	356	14.2	25	ABalpppppaa	197	-159	0	0		0	0	0	0	0
136	1	5	121	-1	582	170	19.8	31	ABpraapaaa	280	-379	0	0		0	0	0	0	0
137	1	142	297	-1	396	97	16.1	31	ABpraapppa	281	-484	0	0		0	0	0	0	0
138	1	286	245	-1	363	245	10.9	25	MSpapaapp	193	0	0	0		0	0	0	0	0
139	1	112	92	-1	443	284	5.6	26	ABalpappapp	227	-614	0	0		0	0	0	0	0
140	1	367	141	-1	485	396	11.5	26	ABplpaaapa	1	0	0	0		0	0	0	0	0
141	1	180	313	-1	576	220	14.3	28	ABaraappaa	87	0	0	0		0	0	0	0	0
142	1	119	298	-1	473	245	3.9	26	ABarapapapa	200	126	0	0		0	0	0	0	0
143	1	305	77	-1	645	259	13.6	31	ABalaaapal	235	-151	0	0		0	0	0	0	0
144	1	295	100	-1	580	323	5.1	31	ABalpaappp	23	0	0	0		0	0	0	0	0
145	1	117	148	-1	510	318	5.2	25	ABalpapaaap	185	-448	0	0		0	0	0	0	0
146	1	266	137	-1	567	386	11.0	30	ABalpppaaa	44	0	0	0		0	0	0	0	0
147	1	291	30	-1	452	297	22.6	29	ABplaaaapp	265	124	0	0		0	0	0	0	0
148	1	107	48	130	444	102	12.4	30	ABprpaappp	197	1052	0	0		0	0	0	0	0
149	1	373	320	-1	343	358	15.6	29	Dapaa	250	331	0	0		0	0	0	0	0
150	1	265	26	-1	364	156	11.5	28	MSpppapp	271	542	0	0		0	0	0	0	0
151	1	93	283	-1	334	84	9.8	29	ABprppapap	260	-297	0	0		0	0	0	0	0
152	1	347	269	-1	328	163	23.5	32	ABarpppapa	321	-645	0	0		0	0	0	0	0
153	1	111	78	-1	555	178	18.3	26	ABalappppp	221	53	0	0		0	0	0	0	0
154	1	15	315	-1	218	129	9.3	27	ABprapppaa	96	0	0	0		0	0	0	0	0
155	1	47	241	-1	390	286	12.3	29	MSaapapa	168	0	0	0		0	0	0	0	0
156	1	80	301	-1	363	131	17.2	27	Dppaa	252	33	0	0		0	0	0	0	0
157	1	335	206	-1	276	382	8.5	28	ABplppappp	272	1	0	0		0	0	0	0	0
158	1	51	95	-1	565	229	18.4	30	MSpaaaaa	291	240	0	0		0	0	0	0	0
159	1	125	232	339	455	223	16.9	31	MSpaaapp	208	217	0	0		0	0	0	0	0
160	1	277	16	-1	211	110	13.4	29	ABprapapap	285	344	0	0		0	0	0	0	0
161	1	340	180	-1	564	381	14.2	27	ABalpppaap	256	-1079	0	0		0	0	0	0	0
162	1	32	208	-1	332	316	7.5	28	MSaapppp	1389	0	0	0		0	0	0	0	0
163	1	294	243	-1	278	264	15.4	32	Eplaa	319	840	0	0		0	0	0	0	0
164	1	269	361	-1	295	344	13.1	31	Capaaa	296	-138	0	0		0	0	0	0	0
165	1	276	292	-1	224	351	4.1	25	ABplpppapaa	210	1197	0	0		0	0	0	0	0
166	1	239	99	-1	595	360	14.2	29	ABalapaapa	295	-949	0	0		0	0	0	0	0
167	1	6	336	-1	376	89	8.9	30	ABprppapaa	261	-631	0	0		0	0	0	0	0
168	1	224	200	-1	355	397	17.4	31	ABplaapppp	158	0	0	0		0	0	0	0	0
169	1	75	67	-1	502	330	15.6	27	MSapapaa	204	617	0	0		0	0	0	0	0
170	1	234	258	-1	526	387	11.8	29	ABalpppapa	292	-859	0	0		0	0	0	0	0
171	1	17	125	-1	424	292	10.5	32	MSaapaaa	242	442	0	0		0	0	0	0	0
172	1	25	213	-1	460	271	11.8	29	ABaraapapp	133	0	0	0		0	0	0	0	0
173	1	167	343	-1	366	118	9.2	27	ABprppaapa	43	0	0	0		0	0	0	0	0
174	1	169	159	-1	239	159	9.4	29	Cppapp	31	0	0	0		0	0	0	0	0
175	1	2	83	-1	478	134	11.1	26	ABprpaapaa	263	1992	0	0		0	0	0	0	0
176	1	140	189	-1	577	200	21.2	25	ABarpapaaa	782	0	0	0		0	0	0	0	0
177	1	212	312	-1	489	168	3.5	31	ABarapppap	317	432	0	0		0	0	0	0	0
178	1	138	21	-1	628	226	10.2	29	ABalaaaala	219	0	0	0		0	0	0	0	0
179	1	360	7	-1	302	105	6.1	25	ABprpppaaa	183	141	0	0		0	0	0	0	0
180	1	52	53	-1	421	93	18.6	31	ABpraappap	237	0	0	0		0	0	0	0	0
181	1	365	82	-1	545	354	4.8	27	ABalppapaa	33	0	0	0		0	0	0	0	0
182	1	218	168	-1	594	167	13.5	28	ABalaapppa	283	12	0	0		0	0	0	0	0
183	1	172	370	-1	262	164	6.2	29	ABprpppppa	281	885	0	0		0	0	0	0	0
184	1	202	381	-1	434	203	11.4	29	ABaraapppp	320	0	0	0		0	0	0	0	0
185	1	124	248	-1	545	352	13.4	29	ABalppppaa	-140	0	0	0		0	0	0	0	0
186	1	316	207	-1	369	289	5.5	25	MSaappaa	167	-1439	0	0		0	0	0	0	0
187	1	257	310	-1	317	357	22.4	36	ABarppapa	346	293	0	0		0	0	0	0	0
188	1	189	70	-1	302	266	12.3	31	Ealpp	310	-279	0	0		0	0	0	0	0
189	1	240	275	-1	484	146	5.7	26	ABarapppppa	197	431	0	0		0	0	0	0	0
190	1	304	10	-1	301	228	15.9	33	Epraa	331	287	0	0		0	0	0	0	0
191	1	220	114	-1	291	389	15.6	31	ABplappaaa	279	490	0	0		0	0	0	0	0
192	1	45	212	-1	398	150	12.2	25	MSpppapa	196	-1043	0	0		0	0	0	0	0
193	1	368	136	-1	491	201	3.5	28	ABarappaaa	215	617	0	0		0	0	0	0	0
194	1	196	190	-1	362	399	11.2	28	ABplppapaa	287	785	0	0		0	0	0	0	0
195	1	41	169	-1	591	184	16.7	30	ABalappppa	38	0	0	0		0	0	0	0	0
196	1	296	348	-1	331	115	20.6	31	ABprapaaap	287	-778	0	0		0	0	0	0	0
197	1	242	314	-1	538	262	7.8	28	ABalpaaapa	-117	0	0	0		0	0	0	0	0
198	1	230	376	-1	588	289	4.4	29	ABalpaappa	242	-256	0	0		0	0	0	0	0
199	1	271	253	-1	598	287	15.6	29	MSaaaaaa	80	0	0	0		0	0	0	0	0
200	1	328	185	-1	541	149	20.3	33	ABpraapaap	320	487	0	0		0	0	0	0	0
201	1	258	204	-1	483	323	23.0	26	ABplaaapaa	250	1294	0	0		0	0	0	0	0
202	1	11	12	-1	622	237	15.6	29	ABalapppaa	242	-76	0	0		0	0	0	0	0
203	1	303	22	-1	506	122	11.4	31	ABpraaaapa	222	519	0	0		0	0	0	0	0
204	1	136	286	-1	229	210	22.2	40	Cpaaa	402	-687	0	0		0	0	0	0	0
205	1	128	340	-1	332	78	15.1	29	ABprapaapp	443	0	0	0		0	0	0	0	0
206	1	54	9	-1	579	317	22.1	31	ABplaapaaa	298	0	0	0		0	0	0	0	0
207	1	108	347	-1	216	248	5.4	29	Cpppap	295	-69	0	0		0	0	0	0	0
208	1	179	128	-1	477	368	7.5	29	ABalppappp	198	-1132	0	0		0	0	0	0	0
209	1	359	29	-1	337	155	15.5	29	Dpap	275	300	0	0		0	0	0	0	0
210	1	98	104	-1	483	302	14.0	25	MSaaapaap	118	0	0	0		0	0	0	0	0
211	1	85	119	-1	409	233	10.8	25	MSpapaapa	132	0	0	0		0	0	0	0	0
212	1	24	140	-1	509	275	12.6	29	ABaraapapa	280	-460	0	0		0	0	0	0	0
213	1	149	58	-1	421	401	17.4	30	ABplaappap	161	0	0	0		0	0	0	0	0
214	1	206	319	-1	276	175	3.6	32	ABprpapppp	322	545	0	0		0	0	0	0	0
215	1	334	153	-1	464	342	14.0	26	MSapapap	217	-508	0	0		0	0	0	0	0
216	1	113	350	-1	490	286	3.3	29	ABalpapaap	286	-464	0	0		0	0	0	0	0
217	1	338	192	-1	417	166	4.1	26	ABarappapap	200	-485	0	0		0	0	0	0	0
218	1	153	317	-1	285	324	8.4	30	Capaap	260	-1124	0	0		0	0	0	0	0
219	1	226	57	-1	391	193	9.6	27	MSpppaap	174	0	0	0		0	0	0	0	0
220	1	208	251	-1	541	222	16.8	26	MSpaaaapa	212	167	0	0		0	0	0	0	0
221	1	106	194	-1	534	277	4.6	27	ABalpaaaap	-31	0	0	0		0	0	0	0	0
222	1	62	157	-1	358	337	9.8	29	MSaapppa	51	0	0	0		0	0	0	0	0
223	1	250	234	-1	245	128	20.8	36	ABarppppa	355	361	0	0		0	0	0	0	0
224	1	16	331	-1	381	127	23.4	29	ABarpapppp	260	208	0	0		0	0	0	0	0
225	1	160	107	-1	258	348	10.5	28	Capapa	239	-882	0	0		0	0	0	0	0
226	1	358	333	-1	626	192	11.4	31	ABalaaappl	151	0	0	0		0	0	0	0	0
227	1	213	246	-1	281	340	16.7	28	Dapap	283	654	0	0		0	0	0	0	0
228	1	115	129	-1	546	270	14.6	30	ABaraapaap	218	0	0	0		0	0	0	0	0
229	1	64	163	-1	153	344	9.2	26	ABplappppa	230	223	0	0		0	0	0	0	0
230	1	292	65	-1	152	267	19.5	36	Caaap	364	20	0	0		0	0	0	0	0
231	1	116	221	-1	595	286	21.0	30	ABalappapp	59	0	0	0		0	0	0	0	0
232	1	74	71	-1	565	288	9.3	27	ABalpaapapa	197	0	0	0		0	0	0	0	0
233	1	260	222	-1	321	173	19.6	30	Dpppa	281	-495	0	0		0	0	0	0	0
234	1	135	160	-1	328	210	4.6	27	MSpappaa	40	0	0	0		0	0	0	0	0
235	1	4	60	-1	498	215	17.0	27	MSpaaaapp	154	0	0	0		0	0	0	0	0
236	1	87	334	-1	479	100	14.1	27	ABprpaapap	255	-123	0	0		0	0	0	0	0
237	1	7	218	-1	239	382	12.7	28	ABplappapp	239	433	0	0		0	0	0	0	0
238	1	35	133	-1	525	344	7.6	30	ABalppappa	381	0	0	0		0	0	0	0	0
239	1	356	247	-1	593	246	22.2	29	ABarpaaaaa	288	299	0	0		0	0	0	0	0
240	1	256	303	-1	459	282	8.4	26	ABalpappppa	264	798	0	0		0	0	0	0	0
241	1	351	220	-1	170	356	12.8	28	ABplapappa	178	0	0	0		0	0	0	0	0
242	1	263	231	-1	509	340	18.7	27	ABplaapapa	200	435	0	0		0	0	0	0	0
243	1	313	179	-1	346	219	14.7	34	Earap	337	157	0	0		0	0	0	0	0
244	1	236	330	-1	216	189	8.5	30	Cpppaa	265	914	0	0		0	0	0	0	0
245	1	101	90	-1	333	383	8.7	28	ABplppappa	286	0	0	0		0	0	0	0	0
246	1	164	305	-1	429	253	4.5	27	ABarapapapp	214	-131	0	0		0	0	0	0	0
247	1	333	270	-1	452	167	9.8	27	MSppaapp	218	-1015	0	0		0	0	0	0	0
248	1	216	344	-1	281	312	18.5	30	Dappa	294	138	0	0		0	0	0	0	0
249	1	73	249	-1	520	188	16.1	25	MSppappa	-107	0	0	0		0	0	0	0	0
250	1	244	294	-1	127	274	8.7	31	Caappd	62	0	0	0		0	0	0	0	0
251	1	36	87	-1	381	260	14.7	27	MSaapaapp	200	380	0	0		0	0	0	0	0
252	1	126	155	-1	535	233	11.7	26	ABaraaapapp	241	611	0	0		0	0	0	0	0
253	1	289	73	-1	291	136	14.2	32	Cppaaa	311	-656	0	0		0	0	0	0	0
254	1	131	274	-1	521	300	21.9	31	ABplaaaaap	260	102	0	0		0	0	0	0	0
255	1	225	33	-1	429	227	21.7	30	ABarpaappa	278	564	0	0		0	0	0	0	0
256	1	222	261	-1	530	321	12.1	27	MSapaaap	197	618	0	0		0	0	0	0	0
257	1	23	377	-1	179	215	21.5	38	Cpaap	383	-355	0	0		0	0	0	0	0
258	1	215	4	-1	635	285	9.7	30	ABalaaaalp	102	0	0	0		0	0	0	0	0
259	1	18	113	-1	453	285	16.8	23	MSaaappa	228	-248	0	0		0	0	0	0	0
260	1	34	111	-1	492	141	14.2	29	ABpraaappa	289	70	0	0		0	0	0	0	0
261	1	290	152	-1	630	258	18.5	29	ABalappapa	282	468	0	0		0	0	0	0	0
262	1	326	3	-1	520	226	14.1	30	ABaraappap	249	439	0	0		0	0	0	0	0
263	1	372	382	-1	338	363	12.3	27	Daaap	236	-801	0	0		0	0	0	0	0
264	1	97	37	-1	620	291	18.6	28	ABalappaap	266	-677	0	0		0	0	0	0	0
265	1	65	147	-1	364	137	20.5	31	ABprapaaaa	223	0	0	0		0	0	0	0	0
266	1	210	252	-1	270	131	5.5	28	ABprppppap	250	27	0	0		0	0	0	0	0
267	1	26	271	-1	364	174	18.5	28	MSpppppp	222	242	0	0		0	0	0	0	0
268	1	48	49	-1	226	322	11.3	30	Cappap	275	352	0	0		0	0	0	0	0
269	1	146	299	-1	226	311	8.3	30	Capapp	304	0	0	0		0	0	0	0	0
270	1	361	236	-1	204	360	6.4	30	ABplpppaap	303	-719	0	0		0	0	0	0	0
271	1	99	201	-1	559	190	8.4	28	MSppaaaa	246	313	0	0		0	0	0	0	0
272	1	83	44	-1	207	367	17.5	31	ABplapapaa	309	-421	0	0		0	0	0	0	0
273	1	123	265	-1	595	218	19.4	28	ABalapppap	-25	0	0	0		0	0	0	0	0
274	0	191	-1	-1	590	149	10.0	23		187	-231	0	0		0	0	0	0	0
275	1	324	146	-1	206	147	6.1	27	ABprapppap	268	-497	0	0		0	0	0	0	0
276	1	245	55	-1	400	207	4.0	32	ABprpappaa	-78	0	0	0		0	0	0	0	0
277	1	46	228	-1	141	268	4.3	28	Caappv	282	407	0	0		0	0	0	0	0
278	1	339	6	-1	143	313	11.6	29	ABplapappp	553	0	0	0		0	0	0	0	0
279	1	318	76	-1	480	185	8.6	25	MSppaapa	43	0	0	0		0	0	0	0	0
280	1	22	165	-1	584	278	11.8	26	ABalpaapaap	202	-1070	0	0		0	0	0	0	0
281	1	122	349	-1	457	312	4.7	27	ABalpapapap	241	1060	0	0		0	0	0	0	0
282	1	338	40	-1	455	171	4.5	26	ABarappapaa	160	768	0	0		0	0	0	0	0
283	1	320	311	-1	466	165	23.4	31	ABarpapapp	308	-447	0	0		0	0	0	0	0
284	1	192	321	-1	234	211	12.5	33	Eprpa	319	186	0	0		0	0	0	0	0
285	1	229	280	-1	576	146	14.7	30	ABalaapppp	105	0	0	0		0	0	0	0	0
286	1	322	244	-1	399	353	5.5	29	ABplpapapa	-23	0	0	0		0	0	0	0	0
287	0	194	-1	-1	614	314	16.9	23		199	346	0	0		0	0	0	0	0
288	0	379	-1	-1	549	376	7.8	22		380	0	0	0		0	0	0	0	0
289	1	92	161	-1	489	222	11.3	28	ABaraapppa	170	0	0	0		0	0	0	0	0
290	1	312	54	-1	269	177	17.3	30	Dpppp	288	-135	0	0		0	0	0	0	0
291	1	349	354	-1	377	349	20.4	24	ABplapaaap	175	-433	0	0		0	0	0	0	0
292	1	311	110	-1	403	217	15.7	30	Earaa	-27	0	0	0		0	0	0	0	0
293	1	281	5	-1	369	198	22.9	33	ABarppaaap	-147	0	0	0		0	0	0	0	0
294	1	129	282	-1	587	259	18.1	28	MSaaaaapa	160	0	0	0		0	0	0	0	0
295	1	309	105	-1	202	376	13.1	28	ABplapapap	272	-217	0	0		0	0	0	0	0
296	1	154	102	-1	426	185	9.0	26	MSpppaaa	35	0	0	0		0	0	0	0	0
297	1	14	80	-1	222	187	4.5	27	ABprpppapap	236	245	0	0		0	0	0	0	0
298	1	82	360	-1	482	369	16.5	26	ABalpppppap	-96	0	0	0		0	0	0	0	0
299	1	173	372	-1	580	314	12.0	27	MSapaaaa	368	0	0	0		0	0	0	0	0
300	1	139	379	-1	492	319	9.4	23	MSapaapa	98	0	0	0		0	0	0	0	0
301	1	161	383	-1	412	249	19.0	30	Ealaa	302	88	0	0		0	0	0	0	0
302	1	378	209	-1	261	366	6.3	31	ABplpppaaa	233	18	0	0		0	0	0	0	0
303	1	147	256	-1	530	170	4.4	30	ABarapppaa	305	-75	0	0		0	0	0	0	0
304	1	341	302	-1	544	208	4.1	29	ABaraaappp	281	26	0	0		0	0	0	0	0
305	1	241	353	-1	446	363	5.8	29	ABalpapapp	248	1354	0	0		0	0	0	0	0
306	1	197	368	-1	509	189	23.0	30	ABarpapapa	300	872	0	0		0	0	0	0	0
307	1	302	158	-1	517	168	6.8	27	ABarappppa	276	-433	0	0		0	0	0	0	0
308	0	375	-1	-1	585	254	6.9	22		-193	0	0	0		0	0	0	0	0
309	1	96	278	-1	433	330	13.8	25	MSapappa	246	89	0	0		0	0	0	0	0
310	1	10	191	-1	261	389	14.8	30	ABplappaap	267	148	0	0		0	0	0	0	0
311	1	118	46	-1	347	295	20.2	32	MSapppp	326	134	0	0		0	0	0	0	0
312	1	49	273	-1	391	234	22.4	31	ABarpaappp	264	-77	0	0		0	0	0	0	0
313	1	22	72	-1	623	272	12.2	25	ABalpaapaaa	196	1757	0	0		0	0	0	0	0
314	1	148	308	-1	492	288	22.8	28	ABplaaaapa	282	-1461	0	0		0	0	0	0	0
315	1	223	117	-1	443	338	7.7	29	ABplpapaaa	464	0	0	0		0	0	0	0	0
316	1	150	23	-1	167	209	7.3	28	Cppppa	345	0	0	0		0	0	0	0	0
317	1	209	233	272	323	322	16.3	32	Daap	234	-191	0	0		0	0	0	0	0
318	1	165	385	-1	517	239	3.4	27	ABarapaaap	255	0	0	0		0	0	0	0	0
319	1	237	210	-1	206	231	10.1	31	Eprpp	-3	0	0	0		0	0	0	0	0
320	1	306	134	-1	462	366	18.4	28	ABalppppppa	215	170	0	0		0	0	0	0	0
321	1	68	142	-1	238	157	15.5	32	Cppaap	29	0	0	0		0	0	0	0	0
322	1	159	263	-1	372	282	23.5	30	ABarppaaaa	253	-1242	0	0		0	0	0	0	0
323	1	53	378	-1	452	385	11.4	33	ABplpaaapp	315	226	0	0		0	0	0	0	0
324	1	120	338	-1	332	219	11.1	30	Earpa	295	337	0	0		0	0	0	0	0
325	1	109	387	-1	300	134	17.4	28	Dppap	279	397	0	0		0	0	0	0	0
326	1	144	174	-1	387	146	15.6	29	Dpaa	167	0	0	0		0	0	0	0	0
327	1	102	123	-1	367	188	3.6	32	ABprpappap	137	0	0	0		0	0	0	0	0
328	1	331	178	-1	191	282	4.2	30	ABplpppppp	280	-545	0	0		0	0	0	0	0
329	1	166	1	-1	335	109	8.1	28	ABprppappa	8	0	0	0		0	0	0	0	0
330	1	203	362	-1	281	276	22.6	38	Caaaa	-183	0	0	0		0	0	0	0	0
331	1	297	93	-1	440	139	18.2	28	ABpraaapppp	284	-541	0	0		0	0	0	0	0
332	1	156	116	-1	331	84	18.4	28	ABprapaapa	232	-6	0	0		0	0	0	0	0
333	1	247	51	-1	471	219	22.8	31	ABarpaapap	281	833	0	0		0	0	0	0	0
334	1	268	170	-1	246	296	5.2	29	ABplpppppa	266	-139	0	0		0	0	0	0	0
335	1	370	127	-1	478	311	17.4	27	MSappaaa	405	0	0	0		0	0	0	0	0
336	1	58	151	-1	528	116	9.8	29	ABpraaaaap	303	0	0	0		0	0	0	0	0
337	1	190	203	-1	250	149	11.9	31	Cppapa	306	68	0	0		0	0	0	0	0
338	1	195	255	-1	291	120	22.6	33	ABarpppaap	277	104	0	0		0	0	0	0	0
339	0	217	-1	-1	385	404	14.9	22		213	836	0	0		0	0	0	0	0
340	1	201	25	-1	607	323	8.2	29	ABalaaaarl	189	0	0	0		0	0	0	0	0
341	1	350	279	-1	566	162	6.6	30	ABalaapapp	-105	0	0	0		0	0	0	0	0
342	1	337	177	-1	241	133	4.3	26	ABprpppapaa	176	-9	0	0		0	0	0	0	0
343	1	110	295	-1	481	291	10.1	27	ABalpapppa	291	0	0	0		0	0	0	0	0
344	1	86	341	-1	257	221	15.4	33	Eprap	329	-587	0	0		0	0	0	0	0
345	1	122	36	-1	494	328	6.3	26	ABalpapapaa	160	0	0	0		0	0	0	0	0
346	1	330	98	-1	494	147	21.2	33	ABarpappaa	249	1490	0	0		0	0	0	0	0
347	1	221	167	-1	538	242	22.5	26	ABarpaaapa	191	454	0	0		0	0	0	0	0
348	1	38	17	-1	449	208	3.4	29	ABarappaap	270	-186	0	0		0	0	0	0	0
349	1	174	357	-1	376	364	7.5	28	ABplppaapa	267	395	0	0		0	0	0	0	0
350	1	293	106	-1	355	153	4.7	28	ABprpapapp	-67	0	0	0		0	0	0	0	0
351	1	327	94	-1	340	277	12.7	28	Ealpa	277	818	0	0		0	0	0	0	0
352	1	243	79	-1	539	143	16.2	31	ABpraaapap	296	374	0	0		0	0	0	0	0
353	1	366	285	-1	246	99	13.8	29	ABprappapp	268	1160	0	0		0	0	0	0	0
354	1	171	112	-1	183	293	7.4	29	Capppp	253	-300	0	0		0	0	0	0	0
355	1	55	304	-1	454	359	22.5	32	ABplaaapap	314	-1189	0	0		0	0	0	0	0
356	1	176	224	-1	174	246	4.8	27	Cppppp	-3	0	0	0		0	0	0	0	0
357	1	71	392	-1	551	149	10.5	29	ABalaappap	31	0	0	0		0	0	0	0	0
358	1	132	358	-1	435	139	12.3	29	MSppppaa	268	0	0	0		0	0	0	0	0
359	1	329	242	-1	472	248	9.3	24	ABarapaappp	202	173	0	0		0	0	0	0	0
360	1	377	235	-1	466	151	16.3	26	ABpraaapppa	248	112	0	0		0	0	0	0	0
361	1	78	316	-1	536	193	21.4	29	ABarpapaap	296	176	0	0		0	0	0	0	0
362	1	1	11	-1	162	163	10.3	29	ABprapappp	296	0	0	0		0	0	0	0	0
363	1	374	260	-1	434	364	19.3	30	ABalppppppp	165	0	0	0		0	0	0	0	0
364	1	90	226	-1	366	314	16.1	27	MSappapp	268	112	0	0		0	0	0	0	0
365	1	235	216	-1	356	332	4.3	29	ABplpapapp	259	146	0	0		0	0	0	0	0
366	1	321	13	-1	232	308	17.4	30	Dappp	289	221	0	0		0	0	0	0	0
367	1	134	88	-1	539	143	8.2	28	ABpraaaaaa	263	785	0	0		0	0	0	0	0
368	1	39	202	-1	523	153	18.1	29	ABpraapapa	248	179	0	0		0	0	0	0	0
369	1	168	289	-1	259	327	14.4	30	Cappaa	125	0	0	0		0	0	0	0	0
370	1	343	238	-1	562	243	23.4	32	ABarpaaaap	45	0	0	0		0	0	0	0	0
371	1	300	172	-1	464	405	13.5	26	ABplpaappp	136	0	0	0		0	0	0	0	0
372	1	193	346	-1	418	319	4.3	32	ABplpappaa	323	250	0	0		0	0	0	0	0
373	1	114	162	-1	396	318	22.3	31	ABplaaappp	332	394	0	0		0	0	0	0	0
374	1	88	371	-1	250	366	20.4	30	ABplappapa	310	1029	0	0		0	0	0	0	0
375	1	100	342	-1	196	266	9.8	32	Eplpp	300	0	0	0		0	0	0	0	0
376	1	354	239	-1	340	252	17.0	32	Ealap	218	0	0	0		0	0	0	0	0
377	1	31	329	-1	571	351	10.3	28	ABalppaaap	259	0	0	0		0	0	0	0	0
378	1	143	62	-1	571	168	11.7	26	ABalaappaa	28	0	0	0		0	0	0	0	0
379	1	232	14	-1	287	313	4.8	28	ABplpapppp	258	360	0	0		0	0	0	0	0
380	1	308	284	-1	337	124	5.1	29	ABprppaapp	272	-16	0	0		0	0	0	0	0
381	1	357	81	-1	487	403	16.2	28	ABplpaapap	262	984	0	0		0	0	0	0	0
382	1	57	74	-1	510	264	6.3	27	ABalpappaa	147	0	0	0		0	0	0	0	0
383	1	70	384	-1	425	305	16.8	25	MSappaap	127	0	0	0		0	0	0	0	0
384	1	158	391	-1	587	228	3.7	31	ABaraaappa	86	0	0	0		0	0	0	0	0
385	1	376	393	-1	381	312	20.949999	28	ABplapaaaa	-55	0	0	0		0	0	0	0	0
386	1	381	390	-1	498	356	12.0	26	ABplpaapaa	-92	0	0	0		0	0	0	0	0
387	1	382	394	-1	594	181	9.0	24	ABalaapaap	142	0	0	0		0	0	0	0	0
