# Supplementary material for: The AP-2 Transcription Factor APTF-2 Is Required for Neuroblast and Epidermal Morphogenesis in Caenorhabditis elegans Embryogenesis
Source: PLoS Genet. 2016 May 13;12(5):e1006048. doi: 10.1371/journal.pgen.1006048 (PMC4866721; doi:10.1371/journal.pgen.1006048)
Supplement: S4 Text — (ZIP) [file pgen.1006048.s032.zip › nuclei/t178-nuclei]

1	1	329	7	-1	335	107	7.6	29	ABprppappa	262	311	0	0		0	0	0	0	0
2	1	16	190	-1	172	133	8.5	27	ABprappppa	232	45	0	0		0	0	0	0	0
3	1	262	9	-1	518	224	13.6	30	ABaraappap	297	183	0	0		0	0	0	0	0
4	1	258	68	-1	632	287	9.5	30	ABalaaaalp	109	0	0	0		0	0	0	0	0
5	1	293	331	-1	370	194	22.9	33	ABarppaaap	334	55	0	0		0	0	0	0	0
6	1	278	75	-1	143	311	11.7	29	ABplapappp	290	-203	0	0		0	0	0	0	0
7	1	179	338	-1	300	104	6.0	22	ABprpppaaa	177	244	0	0		0	0	0	0	0
8	1	13	102	-1	515	261	17.8	29	MSaaaapa	221	0	0	0		0	0	0	0	0
9	1	206	120	-1	583	318	21.8	32	ABplaapaaa	302	150	0	0		0	0	0	0	0
10	1	190	344	-1	299	222	15.6	34	Epraa	347	331	0	0		0	0	0	0	0
11	1	362	296	-1	163	162	10.6	29	ABprapappp	291	578	0	0		0	0	0	0	0
12	1	202	245	-1	622	234	15.8	29	ABalapppaa	260	-84	0	0		0	0	0	0	0
13	1	366	28	-1	233	306	17.5	31	Dappp	-8	0	0	0		0	0	0	0	0
14	1	379	134	-1	288	311	4.7	28	ABplpapppp	264	742	0	0		0	0	0	0	0
15	1	74	113	-1	608	185	8.9	26	ABalaapaaa	261	0	0	0		0	0	0	0	0
16	1	160	26	-1	213	109	13.4	29	ABprapapap	320	0	0	0		0	0	0	0	0
17	1	348	88	-1	447	203	3.3	28	ABarappaap	274	144	0	0		0	0	0	0	0
18	1	61	181	-1	362	240	6.9	30	MSpapapp	-37	0	0	0		0	0	0	0	0
19	1	56	226	-1	575	366	17.1	29	ABalapaapp	293	-198	0	0		0	0	0	0	0
20	1	33	365	-1	404	339	14.8	33	MSapppa	333	-1661	0	0		0	0	0	0	0
21	1	178	22	-1	630	228	10.6	28	ABalaaaala	218	197	0	0		0	0	0	0	0
22	1	203	257	-1	505	118	10.7	30	ABpraaaapa	261	182	0	0		0	0	0	0	0
23	1	316	86	-1	165	210	7.4	29	Cppppa	255	-192	0	0		0	0	0	0	0
24	1	67	386	-1	425	392	9.0	29	ABplpaaaap	-48	0	0	0		0	0	0	0	0
25	1	340	253	-1	609	323	8.5	29	ABalaaaarl	289	90	0	0		0	0	0	0	0
26	1	150	119	-1	367	158	11.4	27	MSpppapp	-190	0	0	0		0	0	0	0	0
27	1	83	35	-1	574	257	14.9	27	ABaraapaaa	38	0	0	0		0	0	0	0	0
28	1	17	162	-1	616	316	13.7	30	ABalapaaaa	-156	0	0	0		0	0	0	0	0
29	1	209	175	-1	337	154	15.7	30	Dpap	258	290	0	0		0	0	0	0	0
30	1	147	252	-1	452	292	22.6	29	ABplaaaapp	101	0	0	0		0	0	0	0	0
31	1	24	295	370	188	202	5.1	27	ABprpppppp	188	228	0	0		0	0	0	0	0
32	1	95	326	-1	174	142	16.2	34	ABarppppp	344	1297	0	0		0	0	0	0	0
33	1	255	377	-1	430	227	21.5	30	ABarpaappa	309	-367	0	0		0	0	0	0	0
34	1	125	80	-1	303	190	6.5	27	MSpappap	218	686	0	0		0	0	0	0	0
35	1	127	115	-1	579	226	6.7	32	ABaraaaaap	322	0	0	0		0	0	0	0	0
36	1	345	262	-1	490	332	6.7	25	ABalpapapaa	218	154	0	0		0	0	0	0	0
37	1	264	378	-1	622	292	18.5	28	ABalappaap	278	840	0	0		0	0	0	0	0
38	1	39	66	-1	126	232	8.4	30	Cpappv	293	757	0	0		0	0	0	0	0
39	1	32	311	345	147	206	15.4	35	Cpapa	329	-1101	0	0		0	0	0	0	0
40	1	282	291	-1	459	173	4.8	26	ABarappapaa	139	0	0	0		0	0	0	0	0
41	1	43	178	-1	430	259	16.5	26	MSaaappp	254	-18	0	0		0	0	0	0	0
42	1	68	371	-1	278	88	14.3	29	ABprappaap	152	0	0	0		0	0	0	0	0
43	1	134	83	-1	404	383	12.4	31	ABplppaaaa	314	782	0	0		0	0	0	0	0
44	1	272	125	-1	207	368	17.5	30	ABplapapaa	303	118	0	0		0	0	0	0	0
45	1	34	37	-1	457	220	5.8	26	ABarapapppa	211	378	0	0		0	0	0	0	0
46	1	311	293	-1	342	292	20.1	32	MSapppp	318	-229	0	0		0	0	0	0	0
47	1	72	188	-1	504	281	9.0	28	ABalpaaapp	275	-789	0	0		0	0	0	0	0
48	1	148	349	-1	460	113	12.0	25	ABprpaapppa	195	-521	0	0		0	0	0	0	0
49	1	268	317	-1	225	324	11.4	30	Cappap	280	27	0	0		0	0	0	0	0
50	1	118	246	-1	409	119	10.1	28	ABprppaaaa	156	0	0	0		0	0	0	0	0
51	1	333	143	-1	467	217	22.4	31	ABarpaapap	271	1433	0	0		0	0	0	0	0
52	1	3	290	-1	393	388	18.3	31	ABplaapppa	259	428	0	0		0	0	0	0	0
53	1	180	194	-1	424	93	18.1	30	ABpraappap	280	865	0	0		0	0	0	0	0
54	1	290	217	-1	264	178	17.4	30	Dpppp	305	652	0	0		0	0	0	0	0
55	1	276	298	301	399	213	4.2	31	ABprpappaa	252	700	0	0		0	0	0	0	0
56	1	112	4	-1	523	299	15.9	26	MSaaapaaa	259	125	0	0		0	0	0	0	0
57	1	219	282	-1	393	190	9.4	26	MSpppaap	491	0	0	0		0	0	0	0	0
58	1	213	224	-1	419	398	16.9	31	ABplaappap	172	0	0	0		0	0	0	0	0
59	1	117	110	394	536	350	17.6	28	ABalppppap	213	0	0	0		0	0	0	0	0
60	1	235	289	-1	499	214	17.0	28	MSpaaaapp	-165	0	0	0		0	0	0	0	0
61	1	71	203	-1	133	191	10.3	30	Cpappd	295	590	0	0		0	0	0	0	0
62	1	378	-1	-1	568	165	11.5	25	ABalaappaa	243	1301	0	0		0	0	0	0	0
63	1	80	85	-1	421	167	14.5	26	MSppppap	208	-991	0	0		0	0	0	0	0
64	1	82	11	-1	487	244	19.0	28	MSpaaapa	281	142	0	0		0	0	0	0	0
65	1	230	322	-1	151	265	19.7	38	Caaap	386	-199	0	0		0	0	0	0	0
66	1	94	214	-1	567	276	5.4	29	ABalpaaaaa	99	0	0	0		0	0	0	0	0
67	1	169	167	-1	498	331	15.5	26	MSapapaa	-5	0	0	0		0	0	0	0	0
68	1	88	184	-1	493	357	20.7	30	ABplaapapp	247	1183	0	0		0	0	0	0	0
69	1	133	232	-1	494	145	16.9	31	ABpraapapp	97	0	0	0		0	0	0	0	0
70	1	188	350	-1	305	266	12.1	31	Ealpp	308	-63	0	0		0	0	0	0	0
71	1	232	72	-1	563	289	9.3	27	ABalpaapapa	248	789	0	0		0	0	0	0	0
72	1	313	332	-1	624	270	12.0	24	ABalpaapaaa	189	144	0	0		0	0	0	0	0
73	1	253	314	-1	295	137	14.0	31	Cppaaa	312	776	0	0		0	0	0	0	0
74	1	382	249	-1	512	264	6.0	28	ABalpappaa	254	268	0	0		0	0	0	0	0
75	1	6	164	-1	324	177	4.2	29	ABprpapppa	212	0	0	0		0	0	0	0	0
76	1	279	329	-1	476	184	8.5	24	MSppaapa	228	-529	0	0		0	0	0	0	0
77	1	143	3	-1	646	267	13.6	31	ABalaaapal	225	475	0	0		0	0	0	0	0
78	1	153	70	-1	553	183	18.0	25	ABalappppp	197	-365	0	0		0	0	0	0	0
79	1	352	24	-1	539	148	15.6	31	ABpraaapap	77	0	0	0		0	0	0	0	0
80	1	297	204	-1	215	184	4.1	27	ABprpppapap	211	-72	0	0		0	0	0	0	0
81	1	381	383	-1	488	404	16.4	28	ABplpaapap	277	123	0	0		0	0	0	0	0
82	1	181	77	-1	543	354	4.8	29	ABalppapaa	284	677	0	0		0	0	0	0	0
83	1	175	5	-1	482	135	10.9	27	ABprpaapaa	-108	0	0	0		0	0	0	0	0
84	1	30	221	-1	466	405	18.5	26	ABplaappaa	214	51	0	0		0	0	0	0	0
85	1	44	172	-1	604	340	15.9	27	ABalapaaap	319	0	0	0		0	0	0	0	0
86	1	101	269	-1	251	261	12.1	31	Eplap	315	624	0	0		0	0	0	0	0
87	1	251	104	-1	376	266	14.9	28	MSaapaapp	218	380	0	0		0	0	0	0	0
88	1	367	161	-1	542	147	8.1	28	ABpraaaaaa	277	145	0	0		0	0	0	0	0
89	1	78	288	-1	480	284	5.8	25	ABalpappapa	-122	0	0	0		0	0	0	0	0
90	1	245	17	-1	333	381	8.8	28	ABplppappa	272	-341	0	0		0	0	0	0	0
91	1	59	61	-1	505	183	11.3	25	MSppapaa	216	-48	0	0		0	0	0	0	0
92	1	139	266	-1	446	280	5.5	26	ABalpappapp	253	122	0	0		0	0	0	0	0
93	1	331	49	-1	444	138	18.0	28	ABpraaapppp	80	0	0	0		0	0	0	0	0
94	1	351	359	-1	337	277	12.9	28	Ealpa	239	212	0	0		0	0	0	0	0
95	1	158	65	-1	561	226	18.3	29	MSpaaaaa	264	55	0	0		0	0	0	0	0
96	1	42	152	-1	559	226	10.5	26	ABaraaapapa	256	-728	0	0		0	0	0	0	0
97	1	121	117	-1	614	264	8.4	27	ABaraaaaaa	216	762	0	0		0	0	0	0	0
98	1	346	112	-1	498	147	21.2	31	ABarpappaa	271	261	0	0		0	0	0	0	0
99	1	166	368	-1	593	359	14.0	29	ABalapaapa	356	0	0	0		0	0	0	0	0
100	1	144	76	-1	581	320	5.4	30	ABalpaappp	250	665	0	0		0	0	0	0	0
101	1	69	141	160	381	147	7.4	29	ABprpapaap	192	155	0	0		0	0	0	0	0
102	1	296	151	-1	427	183	9.2	26	MSpppaaa	246	-148	0	0		0	0	0	0	0
103	1	111	145	-1	462	271	19.3	30	MSaaaapp	305	0	0	0		0	0	0	0	0
104	1	210	57	-1	485	302	14.2	26	MSaaapaap	202	1378	0	0		0	0	0	0	0
105	1	295	132	-1	203	378	12.8	28	ABplapapap	249	88	0	0		0	0	0	0	0
106	1	350	248	-1	351	157	4.8	27	ABprpapapp	253	232	0	0		0	0	0	0	0
107	1	225	227	-1	259	346	10.6	28	Capapa	102	0	0	0		0	0	0	0	0
108	1	37	299	-1	526	115	14.0	30	ABpraaaapp	284	1108	0	0		0	0	0	0	0
109	1	60	397	-1	584	257	9.6	29	ABaraaaapa	155	0	0	0		0	0	0	0	0
110	1	292	46	-1	401	214	15.9	29	Earaa	290	-1449	0	0		0	0	0	0	0
111	1	260	153	-1	494	142	13.9	29	ABpraaappa	285	1053	0	0		0	0	0	0	0
112	1	354	211	-1	182	294	7.3	30	Capppp	239	-9	0	0		0	0	0	0	0
113	1	259	304	-1	453	284	16.8	24	MSaaappa	204	-144	0	0		0	0	0	0	0
114	1	191	142	-1	294	390	15.6	30	ABplappaaa	267	792	0	0		0	0	0	0	0
115	1	55	27	-1	448	221	13.3	35	MSpaapap	352	77	0	0		0	0	0	0	0
116	1	332	187	-1	332	87	18.3	28	ABprapaapa	302	0	0	0		0	0	0	0	0
117	1	315	48	-1	443	339	7.6	29	ABplpapaaa	265	43	0	0		0	0	0	0	0
118	1	65	78	-1	280	98	8.4	31	ABprppappp	177	0	0	0		0	0	0	0	0
119	1	211	98	-1	406	235	11.3	26	MSpapaapa	232	116	0	0		0	0	0	0	0
120	1	107	40	-1	280	95	18.5	29	ABprappapa	286	-821	0	0		0	0	0	0	0
121	1	136	53	-1	582	172	20.0	31	ABpraapaaa	265	257	0	0		0	0	0	0	0
122	1	9	316	-1	417	166	18.7	30	MSpppppa	218	247	0	0		0	0	0	0	0
123	1	327	108	-1	363	193	4.1	30	ABprpappap	148	0	0	0		0	0	0	0	0
124	1	35	238	-1	461	207	8.5	26	ABarapappa	238	-1371	0	0		0	0	0	0	0
125	1	171	159	229	423	296	10.3	31	MSaapaaa	218	134	0	0		0	0	0	0	0
126	1	73	150	-1	548	312	4.2	24	ABalpapaaaa	156	-126	0	0		0	0	0	0	0
127	1	335	352	-1	474	309	17.8	25	MSappaaa	215	-208	0	0		0	0	0	0	0
128	1	208	38	-1	474	368	8.0	31	ABalppappp	198	175	0	0		0	0	0	0	0
129	1	228	283	-1	541	271	14.6	30	ABaraapaap	258	-111	0	0		0	0	0	0	0
130	1	148	60	-1	429	91	13.1	26	ABprpaapppp	201	97	0	0		0	0	0	0	0
131	1	119	165	-1	473	265	15.1	28	MSaaapap	535	0	0	0		0	0	0	0	0
132	1	53	36	-1	625	203	14.3	30	ABalaaappr	218	0	0	0		0	0	0	0	0
133	1	238	19	-1	531	341	7.6	30	ABalppappa	306	-823	0	0		0	0	0	0	0
134	1	320	302	-1	461	362	18.3	27	ABalppppppa	235	-460	0	0		0	0	0	0	0
135	1	91	193	-1	145	314	6.4	27	ABplappppp	273	-338	0	0		0	0	0	0	0
136	1	193	330	-1	490	204	3.6	28	ABarappaaa	227	-8	0	0		0	0	0	0	0
137	1	146	207	-1	566	386	11.3	30	ABalpppaaa	49	0	0	0		0	0	0	0	0
138	1	79	247	-1	455	330	11.4	27	MSapaapp	244	59	0	0		0	0	0	0	0
139	1	131	166	-1	191	123	11.5	28	ABprapappa	260	822	0	0		0	0	0	0	0
140	1	212	44	-1	508	275	12.7	30	ABaraapapa	258	467	0	0		0	0	0	0	0
141	1	140	82	-1	487	395	11.5	27	ABplpaaapa	136	0	0	0		0	0	0	0	0
142	1	321	216	-1	235	158	15.5	32	Cppaap	251	-555	0	0		0	0	0	0	0
143	0	114	-1	-1	591	352	11.2	25		-7	0	0	0		0	0	0	0	0
144	1	7	18	-1	597	233	11.0	28	ABaraaapaa	214	0	0	0		0	0	0	0	0
145	1	105	116	-1	425	91	9.4	31	ABprpaaapp	256	-25	0	0		0	0	0	0	0
146	1	275	62	-1	205	147	6.1	27	ABprapppap	260	889	0	0		0	0	0	0	0
147	1	265	235	-1	367	138	20.4	30	ABprapaaaa	279	532	0	0		0	0	0	0	0
148	1	145	390	-1	502	317	5.2	26	ABalpapaaap	168	806	0	0		0	0	0	0	0
149	1	76	42	-1	454	100	15.9	26	ABpraappaa	47	0	0	0		0	0	0	0	0
150	1	10	202	-1	440	132	15.4	30	ABprpaappa	272	1268	0	0		0	0	0	0	0
151	1	336	58	-1	536	119	9.9	28	ABpraaaaap	-40	0	0	0		0	0	0	0	0
152	1	261	91	-1	627	259	18.7	30	ABalappapa	251	-158	0	0		0	0	0	0	0
153	1	215	128	-1	463	342	14.0	27	MSapapap	255	118	0	0		0	0	0	0	0
154	1	12	41	-1	374	298	9.3	28	MSaapapp	287	-100	0	0		0	0	0	0	0
155	1	252	99	-1	534	231	11.6	26	ABaraaapapp	-5	0	0	0		0	0	0	0	0
156	1	126	93	-1	346	124	23.5	33	ABarpppaaa	325	-417	0	0		0	0	0	0	0
157	1	222	244	-1	359	340	10.2	29	MSaapppa	15	0	0	0		0	0	0	0	0
158	1	307	218	-1	519	168	6.6	27	ABarappppa	103	0	0	0		0	0	0	0	0
159	1	174	279	-1	237	160	9.4	29	Cppapp	292	732	0	0		0	0	0	0	0
160	1	234	182	-1	328	218	4.3	26	MSpappaa	216	1301	0	0		0	0	0	0	0
161	1	289	189	-1	488	220	11.4	28	ABaraapppa	119	0	0	0		0	0	0	0	0
162	1	373	361	-1	404	317	21.5	32	ABplaaappp	303	-613	0	0		0	0	0	0	0
163	1	229	52	-1	151	343	9.7	25	ABplappppa	253	263	0	0		0	0	0	0	0
164	0	287	-1	-1	620	312	16.1	23		184	949	0	0		0	0	0	0	0
165	1	280	312	-1	575	278	12.0	25	ABalpaapaap	199	503	0	0		0	0	0	0	0
166	1	23	51	-1	169	166	6.2	27	ABprappppp	648	0	0	0		0	0	0	0	0
167	1	347	396	-1	535	237	22.6	25	ABarpaaapa	202	122	0	0		0	0	0	0	0
168	1	182	374	-1	594	166	13.2	30	ABalaapppa	274	734	0	0		0	0	0	0	0
169	1	195	240	-1	588	183	17.0	29	ABalappppa	285	170	0	0		0	0	0	0	0
170	1	334	323	-1	244	296	5.4	29	ABplpppppa	313	0	0	0		0	0	0	0	0
171	1	96	32	-1	528	219	7.7	27	ABarapaapa	253	165	0	0		0	0	0	0	0
172	1	371	381	-1	458	391	13.5	29	ABplpaappp	258	-97	0	0		0	0	0	0	0
173	1	103	215	-1	483	214	14.4	28	MSpaapaa	255	-474	0	0		0	0	0	0	0
174	1	326	140	-1	390	145	15.7	29	Dpaa	262	-992	0	0		0	0	0	0	0
175	1	115	294	-1	445	145	6.2	26	ABarapppppp	157	115	0	0		0	0	0	0	0
176	1	45	71	-1	333	361	6.1	28	ABplppaapp	252	383	0	0		0	0	0	0	0
177	1	342	320	-1	241	131	4.0	25	ABprpppapaa	202	681	0	0		0	0	0	0	0
178	1	328	168	-1	183	283	3.8	29	ABplpppppp	298	-9	0	0		0	0	0	0	0
179	1	243	174	-1	348	217	14.7	32	Earap	328	-224	0	0		0	0	0	0	0
180	1	161	34	-1	565	381	14.3	27	ABalpppaap	183	0	0	0		0	0	0	0	0
181	1	48	21	-1	309	391	10.9	28	ABplppapap	287	1134	0	0		0	0	0	0	0
182	1	22	342	-1	425	342	22.5	29	ABplaaappa	267	96	0	0		0	0	0	0	0
183	1	21	124	-1	517	383	8.2	31	ABalppaapp	-260	0	0	0		0	0	0	0	0
184	1	122	278	-1	263	223	7.4	27	Z2	270	-804	0	0		0	0	0	0	0
185	1	200	199	-1	545	145	20.1	34	ABpraapaap	288	241	0	0		0	0	0	0	0
186	1	106	300	-1	424	168	7.2	31	ABprpapaaa	309	49	0	0		0	0	0	0	0
187	1	129	369	-1	626	276	15.3	24	ABalappaaa	189	-564	0	0		0	0	0	0	0
188	1	109	20	-1	330	150	9.6	29	MSpapppa	210	497	0	0		0	0	0	0	0
189	1	176	195	-1	573	201	21.2	25	ABarpapaaa	209	475	0	0		0	0	0	0	0
190	1	194	379	-1	362	398	11.4	29	ABplppapaa	286	903	0	0		0	0	0	0	0
191	1	310	310	-1	262	390	15.1	30	ABplappaap	284	437	0	0		0	0	0	0	0
192	1	217	139	-1	412	167	3.9	26	ABarappapap	226	495	0	0		0	0	0	0	0
193	1	25	185	-1	500	350	4.1	30	ABalppapap	275	277	0	0		0	0	0	0	0
194	1	221	228	-1	532	282	4.4	28	ABalpaaaap	276	132	0	0		0	0	0	0	0
195	1	28	30	-1	533	350	22.4	34	ABplaapaap	-251	0	0	0		0	0	0	0	0
196	1	124	336	-1	546	322	20.5	28	ABalapappp	-59	0	0	0		0	0	0	0	0
197	1	11	179	-1	474	173	12.4	26	MSppapap	268	-255	0	0		0	0	0	0	0
198	1	81	131	-1	507	352	10.4	33	ABplpaaaaa	312	554	0	0		0	0	0	0	0
199	1	31	103	-1	536	283	10.9	27	ABalpaapapp	515	0	0	0		0	0	0	0	0
200	1	168	196	-1	354	396	17.4	31	ABplaapppp	346	0	0	0		0	0	0	0	0
201	1	271	285	-1	559	190	8.4	27	MSppaaaa	-3	0	0	0		0	0	0	0	0
202	1	368	198	-1	522	155	17.9	27	ABpraapapa	178	0	0	0		0	0	0	0	0
203	1	337	353	-1	253	151	12.2	30	Cppapa	302	47	0	0		0	0	0	0	0
204	1	201	138	-1	490	319	23.1	26	ABplaaapaa	30	0	0	0		0	0	0	0	0
205	0	339	-1	-1	383	406	14.8	22		155	515	0	0		0	0	0	0	0
206	1	157	25	-1	278	380	8.4	28	ABplppappp	274	0	0	0		0	0	0	0	0
207	1	186	243	-1	368	289	5.9	24	MSaappaa	215	734	0	0		0	0	0	0	0
208	1	162	56	-1	331	317	7.5	29	MSaapppp	276	386	0	0		0	0	0	0	0
209	1	302	372	-1	261	366	6.3	30	ABplpppaaa	280	-278	0	0		0	0	0	0	0
210	1	319	223	-1	208	232	9.6	32	Eprpp	321	-1060	0	0		0	0	0	0	0
211	1	86	334	-1	181	332	6.8	27	ABplapppap	251	297	0	0		0	0	0	0	0
212	1	192	292	-1	398	150	12.0	25	MSpppapa	203	-1042	0	0		0	0	0	0	0
213	1	172	14	-1	460	267	11.7	29	ABaraapapp	-229	0	0	0		0	0	0	0	0
214	1	75	362	-1	123	281	15.2	34	Caapa	-375	0	0	0		0	0	0	0	0
215	1	46	264	-1	570	324	18.4	29	ABalapappa	-167	0	0	0		0	0	0	0	0
216	1	365	275	-1	355	331	4.6	29	ABplpapapp	244	-168	0	0		0	0	0	0	0
217	1	108	286	-1	312	96	12.4	29	ABprappaaa	442	0	0	0		0	0	0	0	0
218	1	237	122	-1	241	383	12.7	29	ABplappapp	278	735	0	0		0	0	0	0	0
219	1	26	92	-1	616	322	11.1	31	ABalaaapar	310	-87	0	0		0	0	0	0	0
220	1	241	74	-1	172	355	12.8	28	ABplapappa	143	0	0	0		0	0	0	0	0
221	1	231	348	-1	595	283	21.3	29	ABalappapp	252	-256	0	0		0	0	0	0	0
222	1	233	33	-1	325	171	19.6	31	Dpppa	-146	0	0	0		0	0	0	0	0
223	1	98	200	-1	553	284	23.7	30	ABplaaaaaa	293	-262	0	0		0	0	0	0	0
224	1	356	105	-1	167	246	4.6	29	Cppppp	264	862	0	0		0	0	0	0	0
225	1	8	280	-1	298	348	5.2	28	ABplppppaa	19	0	0	0		0	0	0	0	0
226	1	364	8	-1	365	311	16.3	27	MSappapp	200	-1106	0	0		0	0	0	0	0
227	1	29	107	-1	190	310	13.2	32	Capppa	266	0	0	0		0	0	0	0	0
228	1	277	155	-1	135	270	4.5	29	Caappv	291	666	0	0		0	0	0	0	0
229	1	1	123	-1	420	134	22.5	30	ABarpapppa	299	692	0	0		0	0	0	0	0
230	1	120	222	-1	406	283	6.8	28	ABalpappppp	167	0	0	0		0	0	0	0	0
231	1	242	157	-1	510	339	18.6	27	ABplaapapa	210	472	0	0		0	0	0	0	0
232	1	159	356	-1	442	223	17.0	27	MSpaaappp	206	-1056	0	0		0	0	0	0	0
233	1	317	236	-1	327	335	16.2	26	Daapa	183	-865	0	0		0	0	0	0	0
234	1	223	127	-1	246	124	20.7	36	ABarppppa	360	-1303	0	0		0	0	0	0	0
235	1	360	276	-1	466	148	16.3	26	ABpraaapppa	202	428	0	0		0	0	0	0	0
236	1	270	31	-1	203	356	6.3	29	ABplpppaap	241	43	0	0		0	0	0	0	0
237	1	27	209	-1	496	231	5.8	31	ABarapapaa	147	0	0	0		0	0	0	0	0
238	1	370	354	-1	558	241	22.7	29	ABarpaaaap	289	163	0	0		0	0	0	0	0
239	1	376	156	-1	333	251	16.9	32	Ealap	323	1740	0	0		0	0	0	0	0
240	1	47	149	-1	415	356	9.5	30	ABplpapaap	971	0	0	0		0	0	0	0	0
241	1	155	385	-1	386	282	12.3	29	MSaapapa	57	0	0	0		0	0	0	0	0
242	1	359	206	-1	469	246	9.3	25	ABarapaappp	486	0	0	0		0	0	0	0	0
243	1	163	261	-1	278	261	15.4	32	Eplaa	301	-294	0	0		0	0	0	0	0
244	1	286	169	-1	394	354	5.5	31	ABplpapapa	263	564	0	0		0	0	0	0	0
245	1	138	136	-1	361	246	11.1	24	MSpapaapp	246	824	0	0		0	0	0	0	0
246	1	227	158	-1	280	344	17.0	29	Dapap	254	953	0	0		0	0	0	0	0
247	1	239	208	-1	592	244	22.3	30	ABarpaaaaa	300	-748	0	0		0	0	0	0	0
248	1	185	89	-1	547	349	13.2	28	ABalppppaa	278	-750	0	0		0	0	0	0	0
249	1	249	307	-1	519	187	15.9	24	MSppappa	247	-420	0	0		0	0	0	0	0
250	1	38	183	-1	287	326	22.6	30	ABarppaapp	303	185	0	0		0	0	0	0	0
251	1	220	274	-1	537	222	16.4	27	MSpaaaapa	161	0	0	0		0	0	0	0	0
252	1	266	324	-1	270	130	5.4	27	ABprppppap	264	-387	0	0		0	0	0	0	0
253	1	199	126	-1	599	281	15.3	29	MSaaaaaa	109	0	0	0		0	0	0	0	0
254	1	52	319	-1	388	175	5.2	24	ABprpapapa	205	-404	0	0		0	0	0	0	0
255	1	338	191	-1	291	116	22.4	31	ABarpppaap	316	284	0	0		0	0	0	0	0
256	1	303	277	-1	537	176	4.2	30	ABarapppaa	304	282	0	0		0	0	0	0	0
257	1	70	367	-1	535	389	16.2	26	ABalpppappa	-168	0	0	0		0	0	0	0	0
258	1	170	23	-1	526	393	12.5	29	ABalpppapa	256	675	0	0		0	0	0	0	0
259	1	113	67	-1	426	281	14.2	28	MSaapaapa	-198	0	0	0		0	0	0	0	0
260	1	363	355	-1	434	364	19.2	29	ABalppppppp	175	0	0	0		0	0	0	0	0
261	1	256	255	-1	531	321	12.4	27	MSapaaap	210	1245	0	0		0	0	0	0	0
262	1	135	43	-1	516	354	14.2	27	ABalpppppaa	-158	0	0	0		0	0	0	0	0
263	1	322	305	-1	372	280	23.5	31	ABarppaaaa	297	-21	0	0		0	0	0	0	0
264	1	19	309	-1	535	186	11.4	26	MSppaaap	270	0	0	0		0	0	0	0	0
265	1	273	239	-1	594	220	19.1	28	ABalapppap	-43	0	0	0		0	0	0	0	0
266	1	130	308	-1	454	128	21.2	32	ABarpappap	274	163	0	0		0	0	0	0	0
267	1	5	180	-1	425	233	8.5	31	MSpapaaa	-107	0	0	0		0	0	0	0	0
268	1	2	315	-1	600	318	18.1	29	ABalapapap	248	-434	0	0		0	0	0	0	0
269	1	152	220	-1	328	156	24.1	33	ABarpppapa	291	195	0	0		0	0	0	0	0
270	1	247	341	-1	451	167	9.9	26	MSppaapp	263	-69	0	0		0	0	0	0	0
271	1	267	273	-1	365	173	18.4	28	MSpppppp	238	227	0	0		0	0	0	0	0
272	1	317	321	-1	312	309	16.1	27	Daapp	271	-216	0	0		0	0	0	0	0
273	1	312	357	-1	386	235	22.4	31	ABarpaappp	319	420	0	0		0	0	0	0	0
274	1	254	339	-1	524	297	22.2	31	ABplaaaaap	310	38	0	0		0	0	0	0	0
275	1	189	376	-1	487	145	5.8	26	ABarapppppa	209	158	0	0		0	0	0	0	0
276	1	14	47	-1	429	116	6.5	28	ABprpaaaap	259	363	0	0		0	0	0	0	0
277	1	64	163	-1	366	82	15.6	28	ABpraapppp	279	176	0	0		0	0	0	0	0
278	1	309	90	-1	431	328	13.8	25	MSapappa	202	742	0	0		0	0	0	0	0
279	1	341	133	-1	568	167	6.5	28	ABalaapapp	281	1257	0	0		0	0	0	0	0
280	1	285	366	-1	580	149	15.3	29	ABalaapppp	254	107	0	0		0	0	0	0	0
281	1	97	64	-1	188	340	10.0	26	ABplapppaa	92	0	0	0		0	0	0	0	0
282	1	294	176	-1	585	258	18.1	28	MSaaaaapa	149	0	0	0		0	0	0	0	0
283	1	151	242	-1	324	86	9.4	29	ABprppapap	276	647	0	0		0	0	0	0	0
284	1	380	118	-1	334	129	5.1	29	ABprppaapp	244	-892	0	0		0	0	0	0	0
285	1	353	219	-1	248	100	13.8	29	ABprappapp	270	223	0	0		0	0	0	0	0
286	1	204	398	-1	232	208	22.0	40	Cpaaa	396	475	0	0		0	0	0	0	0
287	1	92	130	-1	438	316	19.3	28	MSapappp	274	-640	0	0		0	0	0	0	0
288	1	77	382	-1	498	249	22.7	30	ABarpaapaa	292	-32	0	0		0	0	0	0	0
289	1	369	297	-1	259	329	14.4	30	Cappaa	281	-444	0	0		0	0	0	0	0
290	1	116	303	-1	211	305	3.6	26	ABplpppapap	263	336	0	0		0	0	0	0	0
291	1	57	177	-1	312	387	18.6	29	ABplapaapp	274	179	0	0		0	0	0	0	0
292	1	165	351	-1	223	347	3.9	24	ABplpppapaa	236	1576	0	0		0	0	0	0	0
293	1	18	234	-1	456	116	8.8	27	ABprpaaapa	77	0	0	0		0	0	0	0	0
294	1	250	210	-1	125	275	9.1	32	Caappd	301	170	0	0		0	0	0	0	0
295	1	343	13	-1	481	293	10.1	28	ABalpapppa	229	-131	0	0		0	0	0	0	0
296	0	132	-1	-1	504	217	22.2	26		145	0	0	0		0	0	0	0	0
297	1	137	231	-1	395	97	16.0	31	ABpraapppa	-182	0	0	0		0	0	0	0	0
298	1	142	95	-1	472	244	3.6	24	ABarapapapa	207	-181	0	0		0	0	0	0	0
299	1	269	29	-1	224	315	8.5	30	Capapp	290	1086	0	0		0	0	0	0	0
300	1	99	192	-1	470	176	18.9	28	MSppappp	255	-320	0	0		0	0	0	0	0
301	1	156	384	-1	365	131	16.8	26	Dppaa	218	693	0	0		0	0	0	0	0
302	1	304	327	-1	541	211	3.7	29	ABaraaappp	7	0	0	0		0	0	0	0	0
303	1	240	306	-1	458	289	8.2	29	ABalpappppa	246	169	0	0		0	0	0	0	0
304	1	355	337	-1	459	356	22.5	31	ABplaaapap	642	0	0	0		0	0	0	0	0
305	1	246	271	-1	433	250	4.8	27	ABarapapapp	150	0	0	0		0	0	0	0	0
306	1	15	144	-1	328	319	4.1	29	ABplpapppa	243	111	0	0		0	0	0	0	0
307	0	333	-1	-1	462	214	25.8	32		328	-1052	0	0		0	0	0	0	0
308	1	314	171	-1	494	287	22.7	29	ABplaaaapa	180	0	0	0		0	0	0	0	0
309	1	40	212	-1	543	235	5.1	25	ABarapaaaa	-37	0	0	0		0	0	0	0	0
310	1	187	251	-1	319	353	22.5	36	ABarppapa	343	1278	0	0		0	0	0	0	0
311	1	283	129	-1	466	165	23.5	29	ABarpapapp	294	1609	0	0		0	0	0	0	0
312	1	177	10	-1	491	170	3.5	31	ABarapppap	315	0	0	0		0	0	0	0	0
313	1	141	84	-1	575	223	14.3	28	ABaraappaa	259	-1200	0	0		0	0	0	0	0
314	1	197	109	-1	538	265	7.7	28	ABalpaaapa	129	0	0	0		0	0	0	0	0
315	1	154	254	-1	215	129	8.8	28	ABprapppaa	260	92	0	0		0	0	0	0	0
316	1	361	2	-1	539	190	21.7	29	ABarpapaap	112	0	0	0		0	0	0	0	0
317	1	218	94	-1	285	326	8.5	30	Capaap	306	0	0	0		0	0	0	0	0
318	1	123	101	-1	532	151	12.6	27	ABpraaapaa	265	1151	0	0		0	0	0	0	0
319	1	214	147	-1	274	178	3.6	32	ABprpapppp	296	-25	0	0		0	0	0	0	0
320	1	149	63	-1	345	358	15.5	29	Dapaa	69	0	0	0		0	0	0	0	0
321	1	284	375	-1	232	211	12.6	32	Eprpa	506	0	0	0		0	0	0	0	0
322	1	66	45	-1	404	322	18.5	27	MSappapa	191	425	0	0		0	0	0	0	0
323	1	89	250	-1	278	174	23.2	32	ABarpppapp	324	-378	0	0		0	0	0	0	0
324	1	90	69	-1	332	236	22.0	33	ABarppaapa	333	321	0	0		0	0	0	0	0
325	0	327	-1	-1	385	167	4.1	25		198	-103	0	0		0	0	0	0	0
326	1	109	233	-1	283	165	8.8	28	MSpapppp	-127	0	0	0		0	0	0	0	0
327	1	87	241	-1	387	258	9.0	27	MSpapapa	262	-148	0	0		0	0	0	0	0
328	1	51	15	-1	495	144	8.6	30	ABprpaaaaa	287	96	0	0		0	0	0	0	0
329	1	377	12	-1	564	351	10.3	28	ABalppaaap	245	-197	0	0		0	0	0	0	0
330	1	244	97	-1	214	192	8.1	31	Cpppaa	300	228	0	0		0	0	0	0	0
331	1	224	73	-1	384	127	23.4	30	ABarpapppp	248	-114	0	0		0	0	0	0	0
332	1	20	260	-1	225	115	6.4	30	ABprpppaap	263	-902	0	0		0	0	0	0	0
333	1	226	287	-1	626	193	11.5	29	ABalaaappl	153	0	0	0		0	0	0	0	0
334	1	236	59	-1	479	96	13.7	28	ABprpaapap	249	292	0	0		0	0	0	0	0
335	1	93	230	-1	214	116	17.2	29	ABprapapaa	298	-145	0	0		0	0	0	0	0
336	1	167	213	-1	375	90	8.8	30	ABprppapaa	284	-620	0	0		0	0	0	0	0
337	1	49	225	-1	289	221	11.7	31	Earpp	304	1115	0	0		0	0	0	0	0
338	1	324	265	-1	332	217	11.4	30	Earpa	299	-229	0	0		0	0	0	0	0
339	1	159	343	-1	467	210	17.0	25	MSpaaappa	192	-112	0	0		0	0	0	0	0
340	1	205	1	-1	333	80	14.7	30	ABprapaapp	255	1083	0	0		0	0	0	0	0
341	1	344	380	-1	255	219	15.4	32	Eprap	-41	0	0	0		0	0	0	0	0
342	1	375	146	-1	201	266	9.5	33	Eplpp	290	297	0	0		0	0	0	0	0
343	1	173	39	-1	366	118	9.3	27	ABprppaapa	269	929	0	0		0	0	0	0	0
344	1	248	263	-1	282	312	18.4	31	Dappa	266	-217	0	0		0	0	0	0	0
345	1	102	267	-1	187	327	18.6	35	ABarppapp	23	0	0	0		0	0	0	0	0
346	1	372	272	-1	416	315	4.3	33	ABplpappaa	310	184	0	0		0	0	0	0	0
347	1	207	281	-1	214	253	5.2	31	Cpppap	313	521	0	0		0	0	0	0	0
348	1	196	205	-1	335	117	20.4	31	ABprapaaap	265	1141	0	0		0	0	0	0	0
349	1	281	55	-1	450	317	4.5	26	ABalpapapap	186	118	0	0		0	0	0	0	0
350	1	216	106	-1	486	287	3.4	29	ABalpapaap	11	0	0	0		0	0	0	0	0
351	1	50	114	-1	586	356	7.3	28	ABalaaaarr	281	193	0	0		0	0	0	0	0
352	0	288	-1	-1	547	380	7.7	22		289	0	0	0		0	0	0	0	0
353	1	305	340	-1	444	367	6.2	29	ABalpapapp	191	0	0	0		0	0	0	0	0
354	1	291	358	-1	366	341	20.2	28	ABplapaaap	274	549	0	0		0	0	0	0	0
355	0	58	-1	-1	387	318	4.1	23		230	89	0	0		0	0	0	0	0
356	1	85	100	-1	394	123	4.6	30	ABarappapp	306	479	0	0		0	0	0	0	0
357	1	349	137	-1	376	364	7.7	28	ABplppaapa	284	677	0	0		0	0	0	0	0
358	1	358	87	-1	435	139	12.4	29	MSppppaa	302	0	0	0		0	0	0	0	0
359	1	84	391	-1	496	229	8.6	25	ABarapaappa	251	86	0	0		0	0	0	0	0
360	1	298	148	-1	484	369	16.5	26	ABalpppppap	221	0	0	0		0	0	0	0	0
361	1	164	256	-1	297	347	13.3	31	Capaaa	276	-1329	0	0		0	0	0	0	0
362	1	330	347	-1	283	276	22.7	38	Caaaa	378	128	0	0		0	0	0	0	0
363	1	128	173	-1	334	284	5.3	25	MSaappap	227	1748	0	0		0	0	0	0	0
364	1	4	333	-1	447	365	16.4	31	ABplpaappa	6	0	0	0		0	0	0	0	0
365	0	100	-1	-1	393	289	16.7	24		207	1103	0	0		0	0	0	0	0
366	1	63	335	-1	367	375	21.4	29	ABplapaapa	263	1021	0	0		0	0	0	0	0
367	1	62	346	-1	212	268	12.5	31	Eplpa	293	735	0	0		0	0	0	0	0
368	1	306	270	-1	510	183	23.0	32	ABarpapapa	261	128	0	0		0	0	0	0	0
369	1	54	54	-1	251	332	4.1	29	ABplppppap	292	81	0	0		0	0	0	0	0
370	1	183	325	-1	255	168	6.1	29	ABprpppppa	283	236	0	0		0	0	0	0	0
371	1	374	170	-1	251	367	20.5	31	ABplappapa	210	0	0	0		0	0	0	0	0
372	1	299	284	-1	580	314	11.6	27	MSapaaaa	184	62	0	0		0	0	0	0	0
373	1	36	259	-1	545	252	19.3	26	MSaaaaapp	219	-313	0	0		0	0	0	0	0
374	1	41	201	-1	302	144	5.1	28	ABprppppaa	250	-310	0	0		0	0	0	0	0
375	1	110	389	-1	396	241	5.9	24	ABarapapppp	237	344	0	0		0	0	0	0	0
376	1	198	135	-1	588	288	4.3	28	ABalpaappa	263	683	0	0		0	0	0	0	0
377	1	257	363	-1	178	212	22.0	39	Cpaap	474	0	0	0		0	0	0	0	0
378	1	323	6	-1	456	388	11.2	33	ABplpaaapp	262	0	0	0		0	0	0	0	0
379	1	300	364	-1	491	319	9.7	23	MSapaapa	93	0	0	0		0	0	0	0	0
380	0	308	-1	-1	588	255	6.9	23		107	0	0	0		0	0	0	0	0
381	1	184	79	-1	437	207	11.4	30	ABaraapppp	63	0	0	0		0	0	0	0	0
382	1	263	111	-1	337	367	12.5	27	Daaap	129	0	0	0		0	0	0	0	0
383	1	301	392	-1	401	251	19.1	28	Ealaa	58	0	0	0		0	0	0	0	0
384	1	383	96	-1	425	304	16.6	24	MSappaap	78	0	0	0		0	0	0	0	0
385	1	318	81	-1	508	241	3.3	24	ABarapaaap	147	0	0	0		0	0	0	0	0
386	1	70	186	-1	515	385	17.1	26	ABalpppappp	96	0	0	0		0	0	0	0	0
387	1	325	237	-1	300	132	17.4	28	Dppap	421	0	0	0		0	0	0	0	0
388	0	274	-1	-1	591	149	9.8	23		107	0	0	0		0	0	0	0	0
389	1	104	268	-1	379	343	13.3	26	Daaaa	190	0	0	0		0	0	0	0	0
390	1	386	197	-1	505	359	12.6	31	ABplpaapaa	311	-325	0	0		0	0	0	0	0
391	1	384	395	-1	587	223	4.3	32	ABaraaappa	319	-114	0	0		0	0	0	0	0
392	1	357	399	-1	554	154	10.0	27	ABalaappap	31	0	0	0		0	0	0	0	0
393	1	385	400	-1	379	313	21.099998	29	ABplapaaaa	-55	0	0	0		0	0	0	0	0
394	1	387	401	-1	593	178	9.0	24	ABalaapaap	142	0	0	0		0	0	0	0	0
