# Supplementary material for: The AP-2 Transcription Factor APTF-2 Is Required for Neuroblast and Epidermal Morphogenesis in Caenorhabditis elegans Embryogenesis
Source: PLoS Genet. 2016 May 13;12(5):e1006048. doi: 10.1371/journal.pgen.1006048 (PMC4866721; doi:10.1371/journal.pgen.1006048)
Supplement: S4 Text — (ZIP) [file pgen.1006048.s032.zip › nuclei/t179-nuclei]

1	1	340	321	-1	334	83	14.6	29	ABprapaapp	254	-485	0	0		0	0	0	0	0
2	1	316	64	-1	536	193	21.8	28	ABarpapaap	755	0	0	0		0	0	0	0	0
3	1	77	204	-1	643	268	13.4	32	ABalaaapal	242	154	0	0		0	0	0	0	0
4	1	56	136	-1	520	300	16.4	27	MSaaapaaa	274	-86	0	0		0	0	0	0	0
5	1	83	163	-1	490	142	10.7	27	ABprpaapaa	274	-1122	0	0		0	0	0	0	0
6	1	378	180	-1	454	389	11.2	34	ABplpaaapp	165	0	0	0		0	0	0	0	0
7	1	1	252	-1	336	105	8.0	29	ABprppappa	288	296	0	0		0	0	0	0	0
8	1	226	399	-1	364	310	16.4	27	MSappapp	257	27	0	0		0	0	0	0	0
9	1	3	398	-1	517	225	13.7	32	ABaraappap	317	185	0	0		0	0	0	0	0
10	1	312	249	-1	491	168	3.4	29	ABarapppap	292	-138	0	0		0	0	0	0	0
11	1	64	84	-1	486	247	19.2	28	MSpaaapa	336	0	0	0		0	0	0	0	0
12	1	329	162	-1	565	354	10.4	28	ABalppaaap	280	-192	0	0		0	0	0	0	0
13	1	295	232	-1	485	291	10.1	28	ABalpapppa	209	183	0	0		0	0	0	0	0
14	1	213	29	-1	457	266	11.4	29	ABaraapapp	26	0	0	0		0	0	0	0	0
15	1	328	126	-1	495	147	8.4	30	ABprpaaaaa	304	-455	0	0		0	0	0	0	0
16	0	143	-1	-1	592	351	11.3	23		237	-288	0	0		0	0	0	0	0
17	1	90	251	-1	337	383	8.6	29	ABplppappa	264	257	0	0		0	0	0	0	0
18	1	144	349	-1	597	234	11.2	28	ABaraaapaa	152	0	0	0		0	0	0	0	0
19	1	133	38	-1	533	342	7.6	29	ABalppappa	331	0	0	0		0	0	0	0	0
20	1	188	65	-1	335	149	9.6	28	MSpapppa	-134	0	0	0		0	0	0	0	0
21	1	181	241	-1	313	390	10.7	29	ABplppapap	276	-533	0	0		0	0	0	0	0
22	1	21	30	-1	629	231	10.0	28	ABalaaaala	-118	0	0	0		0	0	0	0	0
23	1	258	45	-1	527	390	12.5	29	ABalpppapa	233	47	0	0		0	0	0	0	0
24	1	79	69	-1	544	152	15.7	31	ABpraaapap	90	0	0	0		0	0	0	0	0
25	1	206	175	-1	279	381	8.4	30	ABplppappp	285	0	0	0		0	0	0	0	0
26	1	16	120	-1	216	109	13.6	29	ABprapapap	-49	0	0	0		0	0	0	0	0
27	1	115	83	-1	447	227	13.6	32	MSpaapap	93	0	0	0		0	0	0	0	0
28	1	13	160	-1	231	307	17.7	30	Dappp	266	485	0	0		0	0	0	0	0
29	1	299	74	-1	224	317	8.4	30	Capapp	274	771	0	0		0	0	0	0	0
30	1	195	353	-1	536	353	22.0	33	ABplaapaap	234	0	0	0		0	0	0	0	0
31	1	236	313	-1	203	358	6.2	31	ABplpppaap	69	0	0	0		0	0	0	0	0
32	1	171	186	-1	527	219	7.8	27	ABarapaapa	275	-787	0	0		0	0	0	0	0
33	1	222	80	-1	323	177	19.6	31	Dpppa	260	-492	0	0		0	0	0	0	0
34	1	180	388	-1	566	381	14.2	27	ABalpppaap	251	-511	0	0		0	0	0	0	0
35	1	27	37	-1	578	255	14.7	28	ABaraapaaa	108	0	0	0		0	0	0	0	0
36	1	132	203	-1	625	201	14.3	29	ABalaaappr	230	-86	0	0		0	0	0	0	0
37	1	45	216	-1	454	220	5.9	27	ABarapapppa	267	311	0	0		0	0	0	0	0
38	1	128	61	105	473	366	7.9	30	ABalppappp	172	0	0	0		0	0	0	0	0
39	1	343	159	-1	371	117	9.4	28	ABprppaapa	228	-1249	0	0		0	0	0	0	0
40	1	120	199	-1	284	96	18.5	29	ABprappapa	132	0	0	0		0	0	0	0	0
41	1	154	154	-1	375	296	9.2	30	MSaapapp	277	191	0	0		0	0	0	0	0
42	1	149	4	-1	459	103	15.6	26	ABpraappaa	346	0	0	0		0	0	0	0	0
43	1	262	379	-1	518	356	14.4	28	ABalpppppaa	215	-828	0	0		0	0	0	0	0
44	1	140	218	-1	509	277	12.6	31	ABaraapapa	163	0	0	0		0	0	0	0	0
45	1	322	275	-1	403	322	18.7	25	MSappapa	206	431	0	0		0	0	0	0	0
46	1	110	360	-1	394	215	15.8	31	Earaa	285	-467	0	0		0	0	0	0	0
47	1	276	117	-1	431	117	6.5	29	ABprpaaaap	286	325	0	0		0	0	0	0	0
48	1	117	93	-1	444	337	7.6	29	ABplpapaaa	-35	0	0	0		0	0	0	0	0
49	1	93	317	-1	443	143	18.1	28	ABpraaapppp	280	-635	0	0		0	0	0	0	0
50	0	325	-1	-1	384	167	3.9	24		200	838	0	0		0	0	0	0	0
51	1	166	2	-1	170	167	6.3	27	ABprappppp	269	-1156	0	0		0	0	0	0	0
52	1	163	165	-1	152	345	9.7	25	ABplappppa	244	262	0	0		0	0	0	0	0
53	1	121	59	-1	579	174	20.5	31	ABpraapaaa	-49	0	0	0		0	0	0	0	0
54	1	369	305	-1	251	329	4.3	29	ABplppppap	256	107	0	0		0	0	0	0	0
55	1	349	325	-1	455	317	4.5	27	ABalpapapap	200	747	0	0		0	0	0	0	0
56	1	208	81	-1	329	320	7.9	30	MSaapppp	34	0	0	0		0	0	0	0	0
57	1	104	369	-1	487	302	14.4	26	MSaaapaap	214	-214	0	0		0	0	0	0	0
58	1	151	89	-1	537	119	10.2	29	ABpraaaaap	-25	0	0	0		0	0	0	0	0
59	1	334	12	-1	481	99	13.5	29	ABprpaapap	259	265	0	0		0	0	0	0	0
60	1	130	39	-1	438	88	13.1	26	ABprpaapppp	71	0	0	0		0	0	0	0	0
61	1	91	263	-1	501	182	11.0	24	MSppapaa	341	0	0	0		0	0	0	0	0
62	1	146	197	-1	205	148	6.5	28	ABprapppap	246	194	0	0		0	0	0	0	0
63	1	320	153	-1	351	363	15.6	29	Dapaa	234	-242	0	0		0	0	0	0	0
64	1	281	18	-1	188	339	10.1	27	ABplapppaa	209	0	0	0		0	0	0	0	0
65	1	95	149	-1	560	227	18.4	30	MSpaaaaa	125	0	0	0		0	0	0	0	0
66	1	38	158	-1	128	237	8.5	30	Cpappv	294	585	0	0		0	0	0	0	0
67	1	259	124	-1	426	282	14.0	28	MSaapaapa	283	-222	0	0		0	0	0	0	0
68	1	4	198	-1	632	288	9.4	28	ABalaaaalp	110	0	0	0		0	0	0	0	0
69	1	324	110	-1	336	236	22.4	33	ABarppaapa	321	621	0	0		0	0	0	0	0
70	1	78	219	-1	553	185	18.5	26	ABalappppp	206	313	0	0		0	0	0	0	0
71	1	176	286	-1	331	362	6.5	28	ABplppaapp	260	0	0	0		0	0	0	0	0
72	1	71	277	-1	561	291	9.6	27	ABalpaapapa	269	958	0	0		0	0	0	0	0
73	1	331	316	-1	386	127	23.3	31	ABarpapppp	65	0	0	0		0	0	0	0	0
74	1	220	48	-1	171	354	12.8	29	ABplapappa	146	0	0	0		0	0	0	0	0
75	1	6	151	-1	143	312	12.1	29	ABplapappp	677	0	0	0		0	0	0	0	0
76	1	100	54	-1	579	325	5.3	29	ABalpaappp	255	343	0	0		0	0	0	0	0
77	1	82	94	-1	537	355	4.6	29	ABalppapaa	285	-326	0	0		0	0	0	0	0
78	1	118	145	-1	279	97	8.6	31	ABprppappp	294	-113	0	0		0	0	0	0	0
79	1	381	386	-1	434	206	11.5	29	ABaraapppp	28	0	0	0		0	0	0	0	0
80	1	34	217	-1	302	190	6.6	27	MSpappap	61	0	0	0		0	0	0	0	0
81	1	385	170	-1	512	246	3.1	26	ABarapaaap	266	854	0	0		0	0	0	0	0
82	1	141	52	-1	488	399	11.4	27	ABplpaaapa	147	0	0	0		0	0	0	0	0
83	1	43	133	-1	410	377	12.5	32	ABplppaaaa	287	172	0	0		0	0	0	0	0
84	1	313	237	-1	575	220	14.5	28	ABaraappaa	364	0	0	0		0	0	0	0	0
85	1	63	129	-1	422	169	14.4	25	MSppppap	215	267	0	0		0	0	0	0	0
86	1	23	43	-1	163	211	7.3	29	Cppppa	275	465	0	0		0	0	0	0	0
87	1	358	53	-1	436	140	12.6	29	MSppppaa	-15	0	0	0		0	0	0	0	0
88	1	17	187	-1	446	200	3.4	29	ABarappaap	282	127	0	0		0	0	0	0	0
89	1	248	11	-1	547	348	13.1	28	ABalppppaa	251	1027	0	0		0	0	0	0	0
90	1	278	26	-1	435	324	14.0	26	MSapappa	254	-207	0	0		0	0	0	0	0
91	1	152	112	-1	629	256	18.5	29	ABalappapa	78	0	0	0		0	0	0	0	0
92	1	219	21	-1	615	321	11.2	31	ABalaaapar	78	0	0	0		0	0	0	0	0
93	1	156	85	-1	348	122	24.1	32	ABarpppaaa	-245	0	0	0		0	0	0	0	0
94	1	317	176	-1	284	329	8.6	31	Capaap	306	-151	0	0		0	0	0	0	0
95	1	298	361	-1	470	245	3.5	25	ABarapapapa	201	-806	0	0		0	0	0	0	0
96	1	384	66	-1	428	308	16.5	25	MSappaap	213	536	0	0		0	0	0	0	0
97	1	330	116	-1	213	195	7.8	30	Cpppaa	293	-33	0	0		0	0	0	0	0
98	1	119	330	-1	398	235	10.8	27	MSpapaapa	240	448	0	0		0	0	0	0	0
99	1	155	108	-1	533	233	11.3	26	ABaraaapapp	232	262	0	0		0	0	0	0	0
100	1	356	300	-1	396	120	5.2	30	ABarappapp	297	299	0	0		0	0	0	0	0
101	1	318	23	-1	533	151	12.4	27	ABpraaapaa	270	496	0	0		0	0	0	0	0
102	1	8	77	-1	516	260	17.8	29	MSaaaapa	237	0	0	0		0	0	0	0	0
103	1	199	40	-1	537	284	11.4	28	ABalpaapapp	178	0	0	0		0	0	0	0	0
104	1	87	182	-1	376	268	14.7	29	MSaapaapp	50	0	0	0		0	0	0	0	0
105	1	224	279	-1	164	248	4.7	29	Cppppp	292	110	0	0		0	0	0	0	0
106	1	350	314	-1	487	286	3.4	29	ABalpapaap	289	211	0	0		0	0	0	0	0
107	1	227	273	-1	191	311	13.1	32	Capppa	273	263	0	0		0	0	0	0	0
108	1	123	100	-1	360	191	4.2	30	ABprpappap	146	0	0	0		0	0	0	0	0
109	1	314	169	-1	540	273	7.5	28	ABalpaaapa	146	0	0	0		0	0	0	0	0
110	1	59	380	-1	556	339	18.1	24	ABalppppapa	198	-55	0	0		0	0	0	0	0
111	1	382	234	-1	337	364	12.6	26	Daaap	226	-199	0	0		0	0	0	0	0
112	1	98	185	-1	499	152	21.1	30	ABarpappaa	288	240	0	0		0	0	0	0	0
113	1	15	6	-1	602	189	8.0	26	ABalaapaaa	-47	0	0	0		0	0	0	0	0
114	1	351	342	-1	580	359	7.1	28	ABalaaaarr	73	0	0	0		0	0	0	0	0
115	1	35	1	-1	576	230	6.7	31	ABaraaaaap	272	-603	0	0		0	0	0	0	0
116	1	145	209	-1	435	90	9.6	31	ABprpaaapp	225	-22	0	0		0	0	0	0	0
117	1	97	16	-1	610	270	8.7	27	ABaraaaaaa	135	0	0	0		0	0	0	0	0
118	1	284	188	-1	330	126	5.2	29	ABprppaapp	247	686	0	0		0	0	0	0	0
119	1	26	99	-1	369	157	11.5	28	MSpppapp	244	-468	0	0		0	0	0	0	0
120	1	9	258	-1	588	315	21.6	31	ABplaapaaa	-349	0	0	0		0	0	0	0	0
121	0	62	-1	-1	569	167	11.4	24		180	0	0	0		0	0	0	0	0
122	1	218	265	-1	241	385	12.9	28	ABplappapp	259	141	0	0		0	0	0	0	0
123	1	229	290	-1	425	140	22.4	30	ABarpapppa	91	0	0	0		0	0	0	0	0
124	1	183	177	-1	514	384	8.1	31	ABalppaapp	312	453	0	0		0	0	0	0	0
125	1	44	250	-1	208	368	17.1	31	ABplapapaa	293	0	0	0		0	0	0	0	0
126	1	253	131	-1	604	275	15.2	30	MSaaaaaa	113	0	0	0		0	0	0	0	0
127	1	234	267	-1	247	125	20.8	35	ABarppppa	307	0	0	0		0	0	0	0	0
128	1	153	253	-1	465	344	14.0	27	MSapapap	268	1179	0	0		0	0	0	0	0
129	1	311	385	-1	467	166	22.9	29	ABarpapapp	296	122	0	0		0	0	0	0	0
130	1	287	278	-1	437	316	19.3	29	MSapappp	215	614	0	0		0	0	0	0	0
131	1	198	24	-1	507	357	10.4	32	ABplpaaaaa	483	0	0	0		0	0	0	0	0
132	1	105	76	-1	204	377	12.6	29	ABplapapap	251	91	0	0		0	0	0	0	0
133	1	279	114	-1	566	168	6.3	29	ABalaapapp	208	-439	0	0		0	0	0	0	0
134	1	14	297	-1	289	311	4.7	28	ABplpapppp	280	103	0	0		0	0	0	0	0
135	1	376	33	-1	588	291	4.5	30	ABalpaappa	261	1026	0	0		0	0	0	0	0
136	1	245	383	-1	358	247	11.0	25	MSpapaapp	92	0	0	0		0	0	0	0	0
137	1	357	245	-1	378	365	7.9	27	ABplppaapa	123	0	0	0		0	0	0	0	0
138	1	204	41	-1	494	326	23.2	26	ABplaaapaa	247	-504	0	0		0	0	0	0	0
139	1	192	293	-1	413	163	3.7	27	ABarappapap	198	497	0	0		0	0	0	0	0
140	1	174	58	-1	393	147	15.8	28	Dpaa	280	190	0	0		0	0	0	0	0
141	1	101	235	-1	370	145	7.1	25	ABprpapaapp	155	470	0	0		0	0	0	0	0
142	1	114	75	-1	295	391	15.8	30	ABplappaaa	272	489	0	0		0	0	0	0	0
143	1	51	247	-1	467	220	22.5	29	ABarpaapap	281	242	0	0		0	0	0	0	0
144	1	306	228	-1	326	323	4.0	28	ABplpapppa	266	-524	0	0		0	0	0	0	0
145	1	103	181	-1	461	271	18.8	30	MSaaaapp	37	0	0	0		0	0	0	0	0
146	1	342	164	-1	209	266	9.4	33	Eplpp	333	500	0	0		0	0	0	0	0
147	1	319	73	-1	274	176	3.9	30	ABprpapppp	285	950	0	0		0	0	0	0	0
148	1	360	195	-1	482	371	16.4	24	ABalpppppap	220	-396	0	0		0	0	0	0	0
149	1	240	222	-1	414	351	9.6	29	ABplpapaap	296	-383	0	0		0	0	0	0	0
150	1	126	384	-1	549	314	3.8	25	ABalpapaaaa	-116	0	0	0		0	0	0	0	0
151	1	102	354	-1	424	183	9.0	27	MSpppaaa	96	0	0	0		0	0	0	0	0
152	1	96	179	-1	556	228	10.3	26	ABaraaapapa	94	0	0	0		0	0	0	0	0
153	1	111	378	-1	498	142	14.4	32	ABpraaappa	227	-226	0	0		0	0	0	0	0
154	0	380	-1	-1	583	256	8.9	27		151	0	0	0		0	0	0	0	0
155	1	228	304	-1	134	272	4.4	29	Caappv	282	-52	0	0		0	0	0	0	0
156	1	239	319	-1	328	247	16.7	32	Ealap	328	273	0	0		0	0	0	0	0
157	1	231	230	-1	516	343	18.4	30	ABplaapapa	-136	0	0	0		0	0	0	0	0
158	1	246	202	-1	287	344	17.4	28	Dapap	280	58	0	0		0	0	0	0	0
159	1	125	315	-1	447	299	9.6	26	MSaapaaaa	185	-819	0	0		0	0	0	0	0
160	1	101	395	-1	397	146	7.4	25	ABprpapaapa	165	1098	0	0		0	0	0	0	0
161	1	88	212	-1	543	143	7.8	30	ABpraaaaaa	-58	0	0	0		0	0	0	0	0
162	1	28	183	-1	616	314	13.7	28	ABalapaaaa	286	511	0	0		0	0	0	0	0
163	1	277	306	-1	366	82	15.8	29	ABpraapppp	261	-718	0	0		0	0	0	0	0
164	1	75	98	-1	321	178	4.1	29	ABprpapppa	285	424	0	0		0	0	0	0	0
165	1	131	67	-1	473	267	15.0	28	MSaaapap	201	101	0	0		0	0	0	0	0
166	1	139	111	-1	198	119	11.6	30	ABprapappa	282	1120	0	0		0	0	0	0	0
167	1	67	173	-1	497	331	15.4	26	MSapapaa	221	556	0	0		0	0	0	0	0
168	1	178	322	-1	182	283	3.7	29	ABplpppppp	274	106	0	0		0	0	0	0	0
169	1	244	289	-1	394	351	5.5	31	ABplpapapa	276	-679	0	0		0	0	0	0	0
170	1	371	144	-1	254	368	20.4	31	ABplappapa	308	-54	0	0		0	0	0	0	0
171	1	308	370	-1	493	290	22.7	28	ABplaaaapa	283	519	0	0		0	0	0	0	0
172	1	85	326	-1	600	335	15.6	28	ABalapaaap	-24	0	0	0		0	0	0	0	0
173	1	363	101	-1	336	287	5.2	25	MSaappap	267	0	0	0		0	0	0	0	0
174	1	179	55	-1	348	219	14.5	31	Earap	316	-144	0	0		0	0	0	0	0
175	1	29	87	-1	334	156	16.0	30	Dpap	262	605	0	0		0	0	0	0	0
176	1	282	221	-1	584	258	18.0	28	MSaaaaapa	131	0	0	0		0	0	0	0	0
177	1	291	107	-1	314	389	19.0	29	ABplapaapp	283	175	0	0		0	0	0	0	0
178	1	41	307	-1	429	267	16.3	27	MSaaappp	239	594	0	0		0	0	0	0	0
179	1	197	206	-1	470	172	12.5	28	MSppapap	-163	0	0	0		0	0	0	0	0
180	1	267	231	-1	420	233	8.6	31	MSpapaaa	204	0	0	0		0	0	0	0	0
181	1	18	119	-1	365	236	7.1	31	MSpapapp	83	0	0	0		0	0	0	0	0
182	1	160	239	-1	326	220	4.0	28	MSpappaa	224	993	0	0		0	0	0	0	0
183	1	250	368	-1	288	325	22.4	30	ABarppaapp	305	668	0	0		0	0	0	0	0
184	1	68	308	371	490	352	20.8	31	ABplaapapp	-92	0	0	0		0	0	0	0	0
185	1	193	359	-1	496	352	4.1	31	ABalppapap	304	-588	0	0		0	0	0	0	0
186	1	386	142	-1	508	389	16.8	26	ABalpppappp	208	189	0	0		0	0	0	0	0
187	1	116	51	-1	336	91	18.4	28	ABprapaapa	222	0	0	0		0	0	0	0	0
188	1	47	32	-1	507	281	8.8	29	ABalpaaapp	166	0	0	0		0	0	0	0	0
189	1	161	287	-1	489	223	11.3	30	ABaraapppa	295	527	0	0		0	0	0	0	0
190	1	2	148	-1	170	133	8.8	27	ABprappppa	49	0	0	0		0	0	0	0	0
191	1	255	266	-1	296	119	22.3	31	ABarpppaap	256	-734	0	0		0	0	0	0	0
192	1	300	82	-1	466	178	18.7	28	MSppappp	208	-124	0	0		0	0	0	0	0
193	1	135	372	-1	147	314	6.3	27	ABplappppp	190	0	0	0		0	0	0	0	0
194	1	53	15	-1	426	95	17.7	30	ABpraappap	109	0	0	0		0	0	0	0	0
195	1	189	178	-1	568	204	21.0	25	ABarpapaaa	201	-796	0	0		0	0	0	0	0
196	1	200	172	-1	357	397	17.5	31	ABplaapppp	290	332	0	0		0	0	0	0	0
197	1	390	390	-1	506	362	12.7	31	ABplpaapaa	310	-366	0	0		0	0	0	0	0
198	1	202	152	-1	524	163	18.1	27	ABpraapapa	733	0	0	0		0	0	0	0	0
199	1	185	47	-1	550	145	19.4	31	ABpraapaap	178	0	0	0		0	0	0	0	0
200	1	223	96	-1	557	284	23.7	30	ABplaaaaaa	53	0	0	0		0	0	0	0	0
201	1	374	60	-1	304	148	5.2	27	ABprppppaa	122	0	0	0		0	0	0	0	0
202	1	150	335	-1	440	132	15.4	29	ABprpaappa	265	-11	0	0		0	0	0	0	0
203	1	61	246	-1	131	192	9.7	30	Cpappd	301	1699	0	0		0	0	0	0	0
204	1	80	333	-1	217	176	3.4	26	ABprpppapap	250	-453	0	0		0	0	0	0	0
205	1	348	95	-1	339	123	20.4	30	ABprapaaap	151	0	0	0		0	0	0	0	0
206	1	242	299	-1	467	243	9.2	24	ABarapaappp	194	-1078	0	0		0	0	0	0	0
207	1	137	146	-1	573	387	11.4	30	ABalpppaaa	292	-947	0	0		0	0	0	0	0
208	1	247	310	-1	592	241	21.6	29	ABarpaaaaa	251	-168	0	0		0	0	0	0	0
209	1	237	223	-1	495	231	6.2	31	ABarapapaa	147	0	0	0		0	0	0	0	0
210	1	294	201	-1	128	277	9.2	31	Caappd	316	1317	0	0		0	0	0	0	0
211	1	112	88	-1	185	294	7.2	29	Capppp	-357	0	0	0		0	0	0	0	0
212	1	309	311	-1	541	242	5.1	26	ABarapaaaa	257	-482	0	0		0	0	0	0	0
213	1	336	214	-1	381	90	8.8	30	ABprppapaa	8	0	0	0		0	0	0	0	0
214	1	66	284	-1	570	280	5.7	30	ABalpaaaaa	255	93	0	0		0	0	0	0	0
215	1	173	200	-1	479	214	14.3	27	MSpaapaa	-62	0	0	0		0	0	0	0	0
216	1	142	312	-1	233	157	15.6	32	Cppaap	302	349	0	0		0	0	0	0	0
217	1	54	31	-1	263	175	17.4	31	Dpppp	295	204	0	0		0	0	0	0	0
218	1	158	141	-1	521	169	6.8	28	ABarappppa	245	0	0	0		0	0	0	0	0
219	1	285	57	-1	251	102	14.5	29	ABprappapp	283	-48	0	0		0	0	0	0	0
220	1	269	382	-1	327	159	23.9	33	ABarpppapa	329	161	0	0		0	0	0	0	0
221	1	84	285	-1	464	405	18.5	26	ABplaappaa	62	0	0	0		0	0	0	0	0
222	1	230	205	-1	412	281	7.3	28	ABalpappppp	265	280	0	0		0	0	0	0	0
223	1	210	63	-1	210	231	9.6	31	Eprpp	309	-64	0	0		0	0	0	0	0
224	1	58	156	-1	420	401	16.7	30	ABplaappap	129	0	0	0		0	0	0	0	0
225	1	337	274	-1	288	223	11.5	31	Earpp	314	138	0	0		0	0	0	0	0
226	1	19	8	-1	580	365	16.8	29	ABalapaapp	276	307	0	0		0	0	0	0	0
227	1	107	161	-1	259	348	11.0	28	Capapa	265	732	0	0		0	0	0	0	0
228	1	194	109	-1	532	288	4.4	29	ABalpaaaap	140	0	0	0		0	0	0	0	0
229	1	125	207	-1	409	287	10.8	28	MSaapaaap	212	127	0	0		0	0	0	0	0
230	1	335	320	-1	214	118	17.3	30	ABprapapaa	304	-621	0	0		0	0	0	0	0
231	1	297	5	-1	395	97	15.8	31	ABpraapppa	140	0	0	0		0	0	0	0	0
232	1	69	224	-1	496	148	17.2	32	ABpraapapp	127	0	0	0		0	0	0	0	0
233	1	326	9	-1	277	166	9.0	27	MSpapppp	184	0	0	0		0	0	0	0	0
234	1	293	125	-1	458	118	8.8	27	ABprpaaapa	277	723	0	0		0	0	0	0	0
235	1	147	262	-1	368	140	20.5	29	ABprapaaaa	279	-68	0	0		0	0	0	0	0
236	1	233	184	-1	335	343	15.7	26	Daapa	194	1021	0	0		0	0	0	0	0
237	1	387	220	-1	301	133	17.3	28	Dppap	263	658	0	0		0	0	0	0	0
238	1	124	244	-1	460	209	8.2	27	ABarapappa	216	0	0	0		0	0	0	0	0
239	1	265	123	-1	597	216	18.8	27	ABalapppap	274	-289	0	0		0	0	0	0	0
240	1	169	334	-1	587	179	17.4	30	ABalappppa	281	484	0	0		0	0	0	0	0
241	1	327	17	-1	385	258	8.3	27	MSpapapa	84	0	0	0		0	0	0	0	0
242	1	283	362	-1	325	84	9.6	31	ABprppapap	252	-288	0	0		0	0	0	0	0
243	1	207	70	-1	368	294	5.9	24	MSaappaa	114	0	0	0		0	0	0	0	0
244	1	157	68	-1	359	342	10.3	29	MSaapppa	294	-712	0	0		0	0	0	0	0
245	1	12	238	-1	622	230	15.7	29	ABalapppaa	258	0	0	0		0	0	0	0	0
246	1	50	62	-1	414	123	10.5	28	ABprppaaaa	190	129	0	0		0	0	0	0	0
247	1	138	348	-1	457	326	11.6	27	MSapaapp	266	-632	0	0		0	0	0	0	0
248	1	106	78	-1	349	155	4.8	27	ABprpapapp	272	80	0	0		0	0	0	0	0
249	1	74	42	-1	513	266	6.1	27	ABalpappaa	258	0	0	0		0	0	0	0	0
250	1	323	329	-1	276	177	23.2	34	ABarpppapp	325	-484	0	0		0	0	0	0	0
251	1	310	347	-1	317	355	22.4	36	ABarppapa	362	63	0	0		0	0	0	0	0
252	1	30	138	-1	454	295	22.6	30	ABplaaaapp	84	0	0	0		0	0	0	0	0
253	1	25	92	-1	606	328	7.9	29	ABalaaaarl	23	0	0	0		0	0	0	0	0
254	1	315	19	-1	208	137	9.3	29	ABprapppaa	245	715	0	0		0	0	0	0	0
255	1	261	356	-1	531	321	13.1	26	MSapaaap	321	0	0	0		0	0	0	0	0
256	1	361	135	-1	297	346	13.5	30	Capaaa	-164	0	0	0		0	0	0	0	0
257	1	22	113	-1	509	115	10.9	28	ABpraaaapa	139	0	0	0		0	0	0	0	0
258	0	286	-1	-1	228	212	23.7	37		365	128	0	0		0	0	0	0	0
259	1	373	344	-1	548	254	19.2	26	MSaaaaapp	267	-247	0	0		0	0	0	0	0
260	1	332	340	-1	227	116	6.5	29	ABprpppaap	68	0	0	0		0	0	0	0	0
261	1	243	103	-1	280	260	15.4	32	Eplaa	317	621	0	0		0	0	0	0	0
262	1	36	256	-1	491	332	6.9	25	ABalpapapaa	228	212	0	0		0	0	0	0	0
263	1	344	271	-1	280	313	18.6	31	Dappa	303	-506	0	0		0	0	0	0	0
264	1	215	14	-1	577	318	18.4	31	ABalapappa	241	1151	0	0		0	0	0	0	0
265	1	338	194	-1	334	216	10.8	30	Earpa	295	210	0	0		0	0	0	0	0
266	1	92	127	-1	446	277	5.5	26	ABalpappapp	230	0	0	0		0	0	0	0	0
267	1	345	134	-1	187	327	18.4	35	ABarppapp	353	335	0	0		0	0	0	0	0
268	1	389	343	-1	381	342	13.4	25	Daaaa	196	177	0	0		0	0	0	0	0
269	1	86	366	-1	252	261	12.1	31	Eplap	316	421	0	0		0	0	0	0	0
270	1	368	140	-1	509	184	23.5	31	ABarpapapa	240	-447	0	0		0	0	0	0	0
271	1	305	341	-1	432	250	4.5	26	ABarapapapp	151	0	0	0		0	0	0	0	0
272	1	346	13	-1	418	314	4.5	33	ABplpappaa	172	0	0	0		0	0	0	0	0
273	1	271	352	-1	365	175	18.4	28	MSpppppp	246	-327	0	0		0	0	0	0	0
274	1	251	255	-1	535	227	16.1	27	MSpaaaapa	162	0	0	0		0	0	0	0	0
275	1	216	196	-1	354	332	4.9	29	ABplpapapp	153	0	0	0		0	0	0	0	0
276	1	235	104	-1	467	151	16.1	26	ABpraaapppa	109	0	0	0		0	0	0	0	0
277	1	256	106	-1	533	181	4.0	31	ABarapppaa	292	278	0	0		0	0	0	0	0
278	1	184	122	-1	265	227	6.3	30	Z2	250	-319	0	0		0	0	0	0	0
279	1	159	292	-1	233	159	9.7	29	Cppapp	249	-231	0	0		0	0	0	0	0
280	1	225	357	-1	295	348	5.4	27	ABplppppaa	-61	0	0	0		0	0	0	0	0
281	1	347	22	-1	211	247	4.9	32	Cpppap	76	0	0	0		0	0	0	0	0
282	1	57	191	-1	392	192	9.4	26	MSpppaap	187	0	0	0		0	0	0	0	0
283	1	129	91	-1	544	270	15.1	30	ABaraapaap	292	-125	0	0		0	0	0	0	0
284	1	372	280	-1	581	315	11.2	27	MSapaaaa	188	-261	0	0		0	0	0	0	0
285	1	201	137	-1	557	195	8.1	28	MSppaaaa	222	311	0	0		0	0	0	0	0
286	1	217	130	-1	311	94	12.4	28	ABprappaaa	270	437	0	0		0	0	0	0	0
287	1	333	350	-1	623	194	10.8	29	ABalaaappl	150	0	0	0		0	0	0	0	0
288	1	89	139	-1	483	286	5.7	25	ABalpappapa	227	-483	0	0		0	0	0	0	0
289	1	60	155	-1	504	213	17.1	28	MSpaaaapp	156	0	0	0		0	0	0	0	0
290	1	52	332	-1	394	389	18.3	31	ABplaapppa	117	0	0	0		0	0	0	0	0
291	1	40	227	-1	462	171	5.0	25	ABarappapaa	150	-487	0	0		0	0	0	0	0
292	1	212	132	-1	401	156	11.9	25	MSpppapa	205	213	0	0		0	0	0	0	0
293	1	46	346	-1	341	296	20.0	33	MSapppp	322	139	0	0		0	0	0	0	0
294	1	175	377	-1	444	147	6.1	25	ABarapppppp	-196	0	0	0		0	0	0	0	0
295	1	31	376	-1	199	189	4.4	26	ABprppppppa	211	231	0	0		0	0	0	0	0
296	1	11	128	-1	163	163	11.0	29	ABprapappp	248	0	0	0		0	0	0	0	0
297	1	289	115	-1	258	330	14.6	29	Cappaa	285	-1420	0	0		0	0	0	0	0
298	1	55	254	-1	381	227	4.0	25	ABprpappaap	195	1509	0	0		0	0	0	0	0
299	1	108	157	-1	529	120	14.3	30	ABpraaaapp	278	468	0	0		0	0	0	0	0
300	1	186	86	-1	425	170	6.7	30	ABprpapaaa	295	946	0	0		0	0	0	0	0
301	1	55	208	-1	407	201	3.6	25	ABprpappaaa	-57	0	0	0		0	0	0	0	0
302	1	134	225	-1	459	361	18.4	29	ABalppppppa	241	483	0	0		0	0	0	0	0
303	1	290	283	-1	213	303	3.8	27	ABplpppapap	233	109	0	0		0	0	0	0	0
304	1	113	261	-1	454	287	16.7	23	MSaaappa	166	0	0	0		0	0	0	0	0
305	1	263	282	-1	369	281	23.5	30	ABarppaaaa	267	-31	0	0		0	0	0	0	0
306	1	303	236	-1	464	281	7.8	28	ABalpappppa	228	193	0	0		0	0	0	0	0
307	1	249	79	-1	518	187	15.7	26	MSppappa	224	658	0	0		0	0	0	0	0
308	1	266	143	-1	459	124	21.0	31	ABarpappap	307	540	0	0		0	0	0	0	0
309	1	264	240	-1	535	188	11.4	27	MSppaaap	280	0	0	0		0	0	0	0	0
310	1	191	192	-1	264	391	15.1	31	ABplappaap	279	-196	0	0		0	0	0	0	0
311	1	39	34	-1	163	205	17.1	33	Cpapap	333	-143	0	0		0	0	0	0	0
312	1	165	318	-1	576	278	12.5	26	ABalpaapaap	492	0	0	0		0	0	0	0	0
313	0	355	-1	-1	389	318	4.1	23		179	147	0	0		0	0	0	0	0
314	1	73	373	-1	295	140	14.0	31	Cppaaa	315	-270	0	0		0	0	0	0	0
315	1	268	215	-1	608	312	17.7	31	ABalapapap	279	215	0	0		0	0	0	0	0
316	1	122	210	-1	421	171	19.0	29	MSpppppa	-60	0	0	0		0	0	0	0	0
317	1	49	276	-1	227	329	11.5	29	Cappap	289	670	0	0		0	0	0	0	0
318	0	365	-1	-1	393	292	16.6	24		226	41	0	0		0	0	0	0	0
319	1	254	392	-1	387	175	5.0	25	ABprpapapa	230	517	0	0		0	0	0	0	0
320	1	177	345	-1	238	128	4.1	27	ABprpppapaa	203	-580	0	0		0	0	0	0	0
321	1	272	269	-1	306	301	15.9	28	Daapp	223	996	0	0		0	0	0	0	0
322	1	65	7	-1	151	263	19.7	39	Caaap	396	260	0	0		0	0	0	0	0
323	1	170	50	-1	247	291	5.3	29	ABplpppppa	210	0	0	0		0	0	0	0	0
324	1	252	302	-1	271	132	5.4	28	ABprppppap	524	0	0	0		0	0	0	0	0
325	1	370	288	-1	251	168	6.1	27	ABprpppppa	-143	0	0	0		0	0	0	0	0
326	1	32	248	-1	172	143	16.0	33	ABarppppp	335	-397	0	0		0	0	0	0	0
327	1	302	97	-1	541	215	3.9	29	ABaraaappp	251	-1872	0	0		0	0	0	0	0
328	0	352	-1	-1	545	385	7.8	22		333	0	0	0		0	0	0	0	0
329	1	76	259	-1	471	184	8.5	24	MSppaapa	207	710	0	0		0	0	0	0	0
330	1	136	35	-1	490	204	3.6	27	ABarappaaa	272	1277	0	0		0	0	0	0	0
331	1	5	36	-1	374	189	23.0	32	ABarppaaap	79	0	0	0		0	0	0	0	0
332	1	72	295	-1	620	268	11.8	25	ABalpaapaaa	145	0	0	0		0	0	0	0	0
333	1	364	381	-1	447	364	16.5	31	ABplpaappa	317	-112	0	0		0	0	0	0	0
334	1	211	296	-1	183	334	6.8	27	ABplapppap	91	0	0	0		0	0	0	0	0
335	1	366	211	-1	368	374	21.4	29	ABplapaapa	279	411	0	0		0	0	0	0	0
336	1	196	150	-1	547	322	21.0	28	ABalapappp	263	270	0	0		0	0	0	0	0
337	1	304	189	-1	456	355	22.5	31	ABplaaapap	299	-83	0	0		0	0	0	0	0
338	1	7	301	-1	297	108	6.5	30	ABprpppaaa	261	873	0	0		0	0	0	0	0
339	1	274	272	-1	523	302	22.3	30	ABplaaaaap	139	0	0	0		0	0	0	0	0
340	1	353	174	-1	439	370	6.3	29	ABalpapapp	269	-146	0	0		0	0	0	0	0
341	1	270	268	-1	448	165	10.1	26	MSppaapp	216	803	0	0		0	0	0	0	0
342	1	182	44	-1	426	343	22.7	29	ABplaaappa	256	739	0	0		0	0	0	0	0
343	1	339	358	-1	472	208	17.2	26	MSpaaappa	200	-421	0	0		0	0	0	0	0
344	1	10	364	-1	301	220	15.4	33	Epraa	328	395	0	0		0	0	0	0	0
345	1	39	291	-1	134	211	13.4	31	Cpapaa	159	0	0	0		0	0	0	0	0
346	1	367	355	-1	213	269	12.3	32	Eplpa	323	-636	0	0		0	0	0	0	0
347	1	362	303	-1	284	277	22.6	38	Caaaa	381	-143	0	0		0	0	0	0	0
348	1	221	10	-1	598	280	21.5	30	ABalappapp	61	0	0	0		0	0	0	0	0
349	1	48	391	-1	463	116	11.8	24	ABprpaapppa	194	427	0	0		0	0	0	0	0
350	1	70	374	-1	303	268	11.8	31	Ealpp	306	244	0	0		0	0	0	0	0
351	1	292	3	-1	222	344	3.6	24	ABplpppapaa	206	1343	0	0		0	0	0	0	0
352	1	127	121	-1	476	309	17.5	25	MSappaaa	245	832	0	0		0	0	0	0	0
353	1	203	328	-1	250	151	12.5	31	Cppapa	314	-321	0	0		0	0	0	0	0
354	1	238	363	-1	565	238	22.5	29	ABarpaaaap	260	-541	0	0		0	0	0	0	0
355	1	260	294	-1	431	367	19.5	29	ABalppppppp	181	0	0	0		0	0	0	0	0
356	1	232	118	-1	432	234	17.3	28	MSpaaappp	-133	0	0	0		0	0	0	0	0
357	1	273	264	-1	385	235	22.4	31	ABarpaappp	300	-394	0	0		0	0	0	0	0
358	1	354	260	-1	367	344	20.3	31	ABplapaaap	298	205	0	0		0	0	0	0	0
359	1	94	339	-1	334	282	12.8	29	Ealpa	291	384	0	0		0	0	0	0	0
360	0	296	-1	-1	501	219	22.2	26		200	-216	0	0		0	0	0	0	0
361	1	162	298	-1	402	317	22.2	30	ABplaaappp	360	1233	0	0		0	0	0	0	0
362	1	214	147	-1	125	277	15.3	35	Caapa	561	0	0	0		0	0	0	0	0
363	1	377	309	-1	181	216	22.3	40	Cpaap	399	1059	0	0		0	0	0	0	0
364	1	379	337	-1	493	322	9.7	24	MSapaapa	194	-861	0	0		0	0	0	0	0
365	1	20	193	-1	404	338	15.1	33	MSapppa	291	793	0	0		0	0	0	0	0
366	1	280	243	-1	582	148	14.7	29	ABalaapppp	293	-159	0	0		0	0	0	0	0
367	1	257	56	-1	547	380	15.6	26	ABalpppappa	239	-484	0	0		0	0	0	0	0
368	1	99	71	-1	599	363	14.2	29	ABalapaapa	276	-20	0	0		0	0	0	0	0
369	1	187	102	-1	627	269	15.7	23	ABalappaaa	71	0	0	0		0	0	0	0	0
370	1	31	389	-1	175	212	5.0	25	ABprppppppp	165	-718	0	0		0	0	0	0	0
371	1	42	226	-1	280	89	14.5	28	ABprappaap	269	1081	0	0		0	0	0	0	0
372	1	209	171	-1	259	368	6.3	31	ABplpppaaa	36	0	0	0		0	0	0	0	0
373	0	205	-1	-1	380	408	14.5	23		190	209	0	0		0	0	0	0	0
374	1	168	331	-1	594	169	12.5	31	ABalaapppa	141	0	0	0		0	0	0	0	0
375	1	321	242	-1	232	211	12.5	32	Eprpa	310	-928	0	0		0	0	0	0	0
376	1	275	213	-1	488	144	5.5	27	ABarapppppa	217	-799	0	0		0	0	0	0	0
377	1	33	338	-1	425	226	21.5	31	ABarpaappa	315	67	0	0		0	0	0	0	0
378	1	37	233	-1	632	289	18.4	28	ABalappaap	270	858	0	0		0	0	0	0	0
379	1	190	28	-1	362	398	11.1	29	ABplppapaa	275	32	0	0		0	0	0	0	0
380	1	341	257	-1	256	218	15.3	32	Eprap	299	-12	0	0		0	0	0	0	0
381	1	172	168	-1	455	391	13.6	30	ABplpaappp	196	0	0	0		0	0	0	0	0
382	1	288	25	-1	496	252	22.8	30	ABarpaapaa	273	-588	0	0		0	0	0	0	0
383	1	81	375	-1	483	406	15.9	28	ABplpaapap	261	489	0	0		0	0	0	0	0
384	1	301	387	-1	363	133	16.3	26	Dppaa	250	731	0	0		0	0	0	0	0
385	1	241	336	-1	381	285	12.2	28	MSaapapa	282	329	0	0		0	0	0	0	0
386	1	24	46	-1	420	389	9.1	31	ABplpaaaap	225	132	0	0		0	0	0	0	0
387	0	-1	-1	-1	467	219	25.1	32		326	89	0	0		0	0	0	0	0
388	0	388	-1	-1	592	150	9.5	23		323	0	0	0		0	0	0	0	0
389	1	375	324	-1	404	235	5.1	23	ABarapapppp	227	0	0	0		0	0	0	0	0
390	1	148	20	-1	502	317	5.0	26	ABalpapaaap	-133	0	0	0		0	0	0	0	0
391	1	359	367	-1	498	237	8.6	22	ABarapaappa	289	0	0	0		0	0	0	0	0
392	1	383	394	-1	396	258	19.1	28	Ealaa	118	0	0	0		0	0	0	0	0
393	0	164	-1	-1	620	308	16.1	22		306	0	0	0		0	0	0	0	0
394	1	59	90	-1	527	363	17.0	24	ABalppppapp	537	0	0	0		0	0	0	0	0
395	1	391	229	-1	586	234	4.5	31	ABaraaappa	312	-167	0	0		0	0	0	0	0
396	1	167	190	-1	537	236	22.7	26	ABarpaaapa	225	429	0	0		0	0	0	0	0
397	1	109	365	-1	580	260	10.8	29	ABaraaaapa	286	0	0	0		0	0	0	0	0
398	1	286	281	-1	237	213	21.5	36	Cpaaa	287	-174	0	0		0	0	0	0	0
399	1	392	400	-1	557	156	10.0	27	ABalaappap	31	0	0	0		0	0	0	0	0
400	1	393	397	-1	379	314	21.25	30	ABplapaaaa	-55	0	0	0		0	0	0	0	0
401	1	394	401	-1	588	183	9.0	24	ABalaapaap	142	0	0	0		0	0	0	0	0
