# Supplementary material for: The AP-2 Transcription Factor APTF-2 Is Required for Neuroblast and Epidermal Morphogenesis in Caenorhabditis elegans Embryogenesis
Source: PLoS Genet. 2016 May 13;12(5):e1006048. doi: 10.1371/journal.pgen.1006048 (PMC4866721; doi:10.1371/journal.pgen.1006048)
Supplement: S4 Text — (ZIP) [file pgen.1006048.s032.zip › nuclei/t180-nuclei]

1	1	115	212	-1	576	234	7.1	29	ABaraaaaap	5	0	0	0		0	0	0	0	0
2	1	51	39	-1	172	168	6.1	27	ABprappppp	201	0	0	0		0	0	0	0	0
3	1	351	333	-1	218	345	3.4	24	ABplpppapaa	241	37	0	0		0	0	0	0	0
4	1	42	206	-1	461	103	15.3	26	ABpraappaa	243	970	0	0		0	0	0	0	0
5	1	231	4	-1	395	99	15.8	30	ABpraapppa	243	1083	0	0		0	0	0	0	0
6	1	113	131	-1	600	192	8.4	27	ABalaapaaa	232	268	0	0		0	0	0	0	0
7	1	322	132	-1	151	266	19.6	39	Caaap	393	243	0	0		0	0	0	0	0
8	1	226	169	-1	581	367	17.1	29	ABalapaapp	36	0	0	0		0	0	0	0	0
9	1	233	1	-1	273	165	9.2	29	MSpapppp	142	0	0	0		0	0	0	0	0
10	1	348	367	-1	598	280	21.4	29	ABalappapp	257	347	0	0		0	0	0	0	0
11	1	89	104	-1	545	352	13.2	28	ABalppppaa	280	74	0	0		0	0	0	0	0
12	1	59	246	-1	485	99	13.6	29	ABprpaapap	271	-101	0	0		0	0	0	0	0
13	1	272	229	284	412	313	4.8	35	ABplpappaa	214	719	0	0		0	0	0	0	0
14	1	264	93	-1	574	318	19.2	31	ABalapappa	240	-105	0	0		0	0	0	0	0
15	1	194	184	-1	427	97	17.2	30	ABpraappap	278	1402	0	0		0	0	0	0	0
16	1	117	114	-1	609	273	8.7	29	ABaraaaaaa	231	736	0	0		0	0	0	0	0
17	1	241	192	-1	382	258	8.8	26	MSpapapa	332	0	0	0		0	0	0	0	0
18	1	64	47	-1	186	340	10.1	28	ABplapppaa	253	872	0	0		0	0	0	0	0
19	1	254	190	-1	203	144	9.4	29	ABprapppaa	244	94	0	0		0	0	0	0	0
20	1	390	130	-1	497	320	4.3	26	ABalpapaaap	200	808	0	0		0	0	0	0	0
21	1	92	24	-1	610	332	11.2	32	ABalaaapar	451	0	0	0		0	0	0	0	0
22	1	281	293	-1	207	248	5.3	30	Cpppap	296	51	0	0		0	0	0	0	0
23	1	101	199	-1	534	156	12.6	28	ABpraaapaa	-435	0	0	0		0	0	0	0	0
24	1	131	264	-1	510	357	10.4	33	ABplpaaaaa	200	0	0	0		0	0	0	0	0
25	1	382	325	-1	494	248	22.5	29	ABarpaapaa	266	-589	0	0		0	0	0	0	0
26	1	90	32	-1	433	323	14.3	27	MSapappa	232	370	0	0		0	0	0	0	0
27	0	154	-1	-1	584	261	8.6	24		172	782	0	0		0	0	0	0	0
28	1	379	319	-1	363	398	11.3	30	ABplppapaa	348	0	0	0		0	0	0	0	0
29	1	14	257	-1	454	264	11.3	29	ABaraapapp	89	0	0	0		0	0	0	0	0
30	1	22	140	-1	626	237	9.7	28	ABalaaaala	206	194	0	0		0	0	0	0	0
31	1	217	341	-1	262	174	17.5	31	Dpppp	290	-44	0	0		0	0	0	0	0
32	1	188	41	-1	506	281	9.2	30	ABalpaaapp	506	0	0	0		0	0	0	0	0
33	1	135	282	-1	584	292	4.3	30	ABalpaappa	265	-865	0	0		0	0	0	0	0
34	1	311	119	-1	167	205	17.5	33	Cpapap	327	44	0	0		0	0	0	0	0
35	1	330	26	-1	489	205	3.7	27	ABarappaaa	272	292	0	0		0	0	0	0	0
36	1	331	370	-1	373	186	23.2	33	ABarppaaap	329	429	0	0		0	0	0	0	0
37	1	35	74	-1	576	255	14.7	28	ABaraapaaa	48	0	0	0		0	0	0	0	0
38	1	19	82	-1	535	344	7.6	30	ABalppappa	309	0	0	0		0	0	0	0	0
39	1	60	365	-1	440	92	12.5	28	ABprpaapppp	17	0	0	0		0	0	0	0	0
40	1	103	36	-1	535	282	11.4	29	ABalpaapapp	261	1430	0	0		0	0	0	0	0
41	1	138	203	-1	494	328	22.9	26	ABplaaapaa	258	739	0	0		0	0	0	0	0
42	1	249	118	-1	509	273	6.3	29	ABalpappaa	208	1100	0	0		0	0	0	0	0
43	1	86	372	-1	162	214	7.2	29	Cppppa	281	175	0	0		0	0	0	0	0
44	1	342	63	-1	431	338	22.7	30	ABplaaappa	273	397	0	0		0	0	0	0	0
45	1	23	70	-1	523	394	12.9	29	ABalpppapa	46	0	0	0		0	0	0	0	0
46	1	386	275	294	417	387	9.1	31	ABplpaaaap	183	0	0	0		0	0	0	0	0
47	1	199	52	-1	549	148	19.6	32	ABpraapaap	318	198	0	0		0	0	0	0	0
48	1	74	245	-1	170	356	12.7	29	ABplapappa	149	0	0	0		0	0	0	0	0
49	0	121	-1	-1	566	169	11.0	24		190	798	0	0		0	0	0	0	0
50	1	323	78	-1	248	296	5.4	28	ABplpppppa	250	447	0	0		0	0	0	0	0
51	1	187	276	-1	338	91	18.5	28	ABprapaapa	264	202	0	0		0	0	0	0	0
52	1	82	122	-1	484	400	11.5	28	ABplpaaapa	163	0	0	0		0	0	0	0	0
53	1	87	156	-1	433	143	12.8	28	MSppppaa	280	165	0	0		0	0	0	0	0
54	1	76	147	-1	579	326	5.6	27	ABalpaappp	77	0	0	0		0	0	0	0	0
55	1	174	228	-1	346	220	14.5	31	Earap	307	-1015	0	0		0	0	0	0	0
56	1	367	31	-1	547	380	15.7	25	ABalpppappa	200	70	0	0		0	0	0	0	0
57	1	219	371	-1	251	102	14.4	28	ABprappapp	251	0	0	0		0	0	0	0	0
58	1	140	173	-1	391	149	16.0	28	Dpaa	248	-852	0	0		0	0	0	0	0
59	1	53	261	-1	582	178	20.4	31	ABpraapaaa	253	0	0	0		0	0	0	0	0
60	1	201	121	-1	303	153	5.1	27	ABprppppaa	227	445	0	0		0	0	0	0	0
61	1	38	9	-1	491	363	7.5	27	ABalppapppa	154	0	0	0		0	0	0	0	0
62	1	246	355	400	416	127	10.4	27	ABprppaaaa	248	-44	0	0		0	0	0	0	0
63	1	223	296	-1	210	230	10.0	32	Eprpp	313	664	0	0		0	0	0	0	0
64	1	2	318	-1	536	196	21.7	27	ABarpapaap	410	0	0	0		0	0	0	0	0
65	1	20	111	-1	329	145	9.9	30	MSpapppa	242	-118	0	0		0	0	0	0	0
66	1	96	303	-1	427	303	16.5	24	MSappaap	200	237	0	0		0	0	0	0	0
67	1	165	98	123	468	268	14.9	28	MSaaapap	104	0	0	0		0	0	0	0	0
68	1	244	360	-1	357	342	10.5	30	MSaapppa	254	0	0	0		0	0	0	0	0
69	1	24	382	-1	554	155	16.2	29	ABpraaapap	84	0	0	0		0	0	0	0	0
70	1	243	201	-1	365	296	6.2	24	MSaappaa	207	106	0	0		0	0	0	0	0
71	1	368	103	-1	598	364	13.8	28	ABalapaapa	272	1809	0	0		0	0	0	0	0
72	0	16	-1	-1	586	354	11.0	24		124	0	0	0		0	0	0	0	0
73	1	147	146	-1	270	179	4.1	29	ABprpapppp	276	647	0	0		0	0	0	0	0
74	1	29	289	-1	224	319	8.6	29	Capapp	293	-44	0	0		0	0	0	0	0
75	1	142	379	-1	294	390	16.2	30	ABplappaaa	276	501	0	0		0	0	0	0	0
76	1	132	191	-1	205	378	12.7	27	ABplapapap	99	0	0	0		0	0	0	0	0
77	1	102	57	-1	510	262	17.8	28	MSaaaapa	-62	0	0	0		0	0	0	0	0
78	1	248	171	-1	350	156	4.7	28	ABprpapapp	261	-96	0	0		0	0	0	0	0
79	1	307	13	-1	515	188	15.7	26	MSppappa	210	38	0	0		0	0	0	0	0
80	1	33	386	-1	325	183	19.5	30	Dpppa	249	-812	0	0		0	0	0	0	0
81	1	56	305	-1	327	323	8.1	29	MSaapppp	12	0	0	0		0	0	0	0	0
82	1	192	115	-1	469	178	19.2	28	MSppappp	277	836	0	0		0	0	0	0	0
83	1	27	38	-1	442	226	13.7	32	MSpaapap	489	0	0	0		0	0	0	0	0
84	1	11	29	-1	481	246	18.8	27	MSpaaapa	261	224	0	0		0	0	0	0	0
85	1	93	33	-1	347	123	23.5	32	ABarpppaaa	283	172	0	0		0	0	0	0	0
86	1	300	49	-1	431	173	6.7	30	ABprpapaaa	287	382	0	0		0	0	0	0	0
87	1	175	81	-1	334	156	16.3	30	Dpap	292	-86	0	0		0	0	0	0	0
88	1	211	332	-1	186	299	7.2	29	Capppp	273	601	0	0		0	0	0	0	0
89	1	58	249	-1	542	122	10.8	28	ABpraaaaap	309	0	0	0		0	0	0	0	0
90	1	394	67	-1	525	365	17.2	27	ABalppppapp	199	200	0	0		0	0	0	0	0
91	1	283	141	-1	540	270	15.2	30	ABaraapaap	298	175	0	0		0	0	0	0	0
92	1	253	301	-1	604	333	7.8	27	ABalaaaarl	260	395	0	0		0	0	0	0	0
93	1	48	217	-1	444	334	7.5	30	ABplpapaaa	23	0	0	0		0	0	0	0	0
94	1	77	172	-1	536	355	4.5	28	ABalppapaa	287	134	0	0		0	0	0	0	0
95	1	205	347	-1	337	123	20.4	32	ABprapaaap	243	-142	0	0		0	0	0	0	0
96	1	200	85	-1	556	287	23.5	29	ABplaaaaaa	-181	0	0	0		0	0	0	0	0
97	1	327	262	-1	540	220	3.9	29	ABaraaappp	254	622	0	0		0	0	0	0	0
98	1	164	337	-1	320	179	3.9	29	ABprpapppa	250	725	0	0		0	0	0	0	0
99	1	119	358	-1	370	157	11.6	28	MSpppapp	27	0	0	0		0	0	0	0	0
100	1	108	16	99	355	190	4.2	29	ABprpappap	207	148	0	0		0	0	0	0	0
101	1	173	396	-1	337	287	5.5	25	MSaappap	132	0	0	0		0	0	0	0	0
102	1	369	381	-1	626	267	16.3	24	ABalappaaa	219	-271	0	0		0	0	0	0	0
103	1	261	91	-1	281	262	15.5	32	Eplaa	324	500	0	0		0	0	0	0	0
104	1	276	388	-1	470	148	16.3	26	ABpraaapppa	235	128	0	0		0	0	0	0	0
105	1	38	133	-1	451	367	8.0	24	ABalppapppp	-157	0	0	0		0	0	0	0	0
106	1	277	377	-1	540	188	4.2	28	ABarapppaa	282	-572	0	0		0	0	0	0	0
107	1	177	254	-1	312	391	19.3	29	ABplapaapp	273	-758	0	0		0	0	0	0	0
108	1	99	42	-1	530	233	11.4	26	ABaraaapapp	244	-16	0	0		0	0	0	0	0
109	1	228	256	-1	532	291	4.3	28	ABalpaaaap	96	0	0	0		0	0	0	0	0
110	1	69	280	-1	334	235	22.5	33	ABarppaapa	330	264	0	0		0	0	0	0	0
111	1	166	151	-1	197	119	11.5	29	ABprapappa	251	68	0	0		0	0	0	0	0
112	1	91	34	-1	626	259	18.7	29	ABalappapa	272	2	0	0		0	0	0	0	0
113	1	257	248	-1	512	115	11.1	28	ABpraaaapa	253	0	0	0		0	0	0	0	0
114	1	133	23	-1	564	168	6.4	30	ABalaapapp	265	816	0	0		0	0	0	0	0
115	1	297	61	-1	259	331	14.9	30	Cappaa	295	131	0	0		0	0	0	0	0
116	1	97	128	-1	208	194	7.9	30	Cpppaa	275	-14	0	0		0	0	0	0	0
117	1	47	258	-1	431	119	6.4	28	ABprpaaaap	371	0	0	0		0	0	0	0	0
118	1	356	237	-1	428	236	17.1	26	MSpaaappp	193	0	0	0		0	0	0	0	0
119	1	181	50	-1	364	237	6.7	32	MSpapapp	298	-580	0	0		0	0	0	0	0
120	1	26	220	-1	217	109	13.4	28	ABprapapap	222	0	0	0		0	0	0	0	0
121	1	352	137	-1	476	308	17.9	26	MSappaaa	221	-152	0	0		0	0	0	0	0
122	1	278	259	-1	263	225	6.4	29	Z2	245	-311	0	0		0	0	0	0	0
123	1	239	161	-1	598	220	18.5	28	ABalapppap	225	1285	0	0		0	0	0	0	0
124	1	67	28	-1	424	278	13.8	27	MSaapaapa	266	182	0	0		0	0	0	0	0
125	1	234	270	-1	459	121	9.0	27	ABprpaaapa	23	0	0	0		0	0	0	0	0
126	1	15	102	-1	497	149	8.5	31	ABprpaaaaa	712	0	0	0		0	0	0	0	0
127	1	266	214	-1	445	282	5.4	27	ABalpappapp	240	-422	0	0		0	0	0	0	0
128	1	296	179	-1	163	163	11.1	29	ABprapappp	41	0	0	0		0	0	0	0	0
129	1	85	73	-1	424	170	14.3	26	MSppppap	226	-49	0	0		0	0	0	0	0
130	1	286	188	-1	311	96	12.6	28	ABprappaaa	153	0	0	0		0	0	0	0	0
131	1	126	46	-1	602	276	15.2	30	MSaaaaaa	101	0	0	0		0	0	0	0	0
132	1	292	45	-1	401	157	11.8	24	MSpppapa	-105	0	0	0		0	0	0	0	0
133	1	83	142	-1	408	372	12.5	31	ABplppaaaa	259	-471	0	0		0	0	0	0	0
134	1	267	353	-1	185	329	18.2	35	ABarppapp	341	459	0	0		0	0	0	0	0
135	1	256	288	-1	296	348	13.5	30	Capaaa	290	-105	0	0		0	0	0	0	0
136	1	4	163	-1	517	304	16.4	28	MSaaapaaa	267	673	0	0		0	0	0	0	0
137	1	285	110	-1	556	198	8.2	28	MSppaaaa	215	-318	0	0		0	0	0	0	0
138	1	252	227	-1	456	294	22.7	30	ABplaaaapp	257	1022	0	0		0	0	0	0	0
139	1	288	363	-1	482	291	5.7	27	ABalpappapa	149	0	0	0		0	0	0	0	0
140	1	270	277	-1	510	189	23.4	30	ABarpapapa	288	139	0	0		0	0	0	0	0
141	1	218	7	-1	519	170	6.6	29	ABarappppa	127	0	0	0		0	0	0	0	0
142	1	186	356	-1	506	395	16.9	28	ABalpppappp	213	-1021	0	0		0	0	0	0	0
143	1	308	342	-1	460	123	20.7	31	ABarpappap	272	-134	0	0		0	0	0	0	0
144	1	170	309	-1	252	368	20.4	33	ABplappapa	273	0	0	0		0	0	0	0	0
145	1	78	366	-1	280	99	8.5	29	ABprppappp	291	-33	0	0		0	0	0	0	0
146	1	207	196	-1	564	392	11.7	31	ABalpppaaa	337	0	0	0		0	0	0	0	0
147	1	362	35	-1	124	275	15.2	34	Caapa	327	-533	0	0		0	0	0	0	0
148	1	190	167	-1	172	135	8.9	27	ABprappppa	259	422	0	0		0	0	0	0	0
149	1	65	8	-1	550	229	18.5	29	MSpaaaaa	201	0	0	0		0	0	0	0	0
150	1	336	129	-1	545	326	21.3	27	ABalapappp	172	0	0	0		0	0	0	0	0
151	1	75	48	-1	143	308	12.1	34	ABplapappp	191	0	0	0		0	0	0	0	0
152	1	198	12	-1	526	166	18.1	27	ABpraapapa	94	0	0	0		0	0	0	0	0
153	1	63	15	-1	348	365	15.7	29	Dapaa	238	68	0	0		0	0	0	0	0
154	1	41	138	-1	377	299	9.4	30	MSaapapp	195	0	0	0		0	0	0	0	0
155	1	289	44	-1	500	216	16.9	28	MSpaaaapp	134	0	0	0		0	0	0	0	0
156	1	224	20	-1	421	402	17.2	29	ABplaappap	-167	0	0	0		0	0	0	0	0
157	1	299	94	-1	531	121	14.6	31	ABpraaaapp	212	-792	0	0		0	0	0	0	0
158	1	66	71	-1	128	240	8.5	30	Cpappv	303	-369	0	0		0	0	0	0	0
159	1	39	253	-1	376	121	9.6	27	ABprppaapa	278	-223	0	0		0	0	0	0	0
160	1	28	368	-1	228	307	18.0	31	Dappp	318	2064	0	0		0	0	0	0	0
161	1	227	327	-1	259	351	11.2	28	Capapa	281	-284	0	0		0	0	0	0	0
162	1	12	66	-1	563	359	10.2	28	ABalppaaap	232	-1693	0	0		0	0	0	0	0
163	1	5	158	-1	490	143	10.9	27	ABprpaapaa	260	721	0	0		0	0	0	0	0
164	1	146	385	-1	208	269	9.4	33	Eplpp	331	269	0	0		0	0	0	0	0
165	1	52	209	-1	147	344	10.3	26	ABplappppa	255	0	0	0		0	0	0	0	0
166	0	-1	-1	-1	233	215	23.5	38		384	635	0	0		0	0	0	0	0
167	0	318	-1	-1	392	292	16.8	24		195	-609	0	0		0	0	0	0	0
168	1	381	37	-1	447	397	13.8	30	ABplpaappp	213	-116	0	0		0	0	0	0	0
169	1	109	92	-1	538	279	7.6	28	ABalpaaapa	269	122	0	0		0	0	0	0	0
170	1	81	389	-1	511	249	3.4	27	ABarapaaap	265	883	0	0		0	0	0	0	0
171	1	372	312	-1	258	369	6.4	30	ABplpppaaa	262	973	0	0		0	0	0	0	0
172	1	196	250	-1	356	399	17.5	30	ABplaapppp	300	-284	0	0		0	0	0	0	0
173	1	167	72	-1	492	334	15.4	26	MSapapaa	198	585	0	0		0	0	0	0	0
174	1	340	287	-1	431	370	6.2	30	ABalpapapp	251	803	0	0		0	0	0	0	0
175	1	25	198	-1	275	383	8.4	30	ABplppappp	279	600	0	0		0	0	0	0	0
176	1	94	352	-1	282	330	8.7	30	Capaap	305	431	0	0		0	0	0	0	0
177	1	124	268	-1	511	386	8.2	31	ABalppaapp	48	0	0	0		0	0	0	0	0
178	1	195	295	-1	566	206	20.6	30	ABarpapaaa	104	0	0	0		0	0	0	0	0
179	1	152	155	-1	556	229	10.5	26	ABaraaapapa	102	0	0	0		0	0	0	0	0
180	1	6	402	-1	452	391	10.8	33	ABplpaaapp	173	0	0	0		0	0	0	0	0
181	1	145	283	-1	460	269	19.1	30	MSaaaapp	269	-685	0	0		0	0	0	0	0
182	1	104	364	-1	373	271	14.7	29	MSaapaapp	363	0	0	0		0	0	0	0	0
183	1	162	108	-1	608	322	13.6	28	ABalapaaaa	229	0	0	0		0	0	0	0	0
184	1	236	397	-1	336	342	15.4	28	Daapa	167	-583	0	0		0	0	0	0	0
185	1	112	95	-1	502	155	21.2	29	ABarpappaa	249	1121	0	0		0	0	0	0	0
186	1	32	80	-1	527	221	7.8	27	ABarapaapa	238	-176	0	0		0	0	0	0	0
187	1	88	223	-1	448	201	3.4	28	ABarappaap	283	15	0	0		0	0	0	0	0
188	1	118	175	-1	330	127	5.3	28	ABprppaapp	49	0	0	0		0	0	0	0	0
189	1	337	226	-1	456	356	22.5	32	ABplaaapap	252	-828	0	0		0	0	0	0	0
190	1	396	117	-1	535	241	22.5	28	ABarpaaapa	206	-1124	0	0		0	0	0	0	0
191	1	282	322	-1	392	192	9.2	26	MSpppaap	221	-116	0	0		0	0	0	0	0
192	1	310	255	-1	264	391	15.3	30	ABplappaap	164	0	0	0		0	0	0	0	0
193	1	365	243	-1	403	338	15.3	32	MSapppa	285	-757	0	0		0	0	0	0	0
194	1	265	145	-1	334	217	10.6	29	Earpa	297	1409	0	0		0	0	0	0	0
195	1	148	316	-1	483	371	16.2	24	ABalpppppap	214	1169	0	0		0	0	0	0	0
196	1	275	210	-1	351	332	5.0	29	ABplpapapp	-164	0	0	0		0	0	0	0	0
197	1	62	136	-1	205	150	6.4	28	ABprapppap	279	53	0	0		0	0	0	0	0
198	1	68	113	-1	626	297	9.2	29	ABalaaaalp	249	-544	0	0		0	0	0	0	0
199	1	40	139	-1	283	96	18.6	28	ABprappapa	268	134	0	0		0	0	0	0	0
200	1	215	11	-1	477	216	14.2	30	MSpaapaa	286	-709	0	0		0	0	0	0	0
201	1	210	326	-1	129	280	8.9	31	Caappd	314	-610	0	0		0	0	0	0	0
202	1	158	286	-1	289	345	17.5	29	Dapap	163	0	0	0		0	0	0	0	0
203	1	36	310	-1	627	206	14.3	30	ABalaaappr	259	-390	0	0		0	0	0	0	0
204	1	3	168	-1	640	284	13.5	32	ABalaaapal	148	0	0	0		0	0	0	0	0
205	1	222	182	-1	411	280	7.4	27	ABalpappppp	276	311	0	0		0	0	0	0	0
206	1	179	17	-1	468	170	12.7	27	MSppapap	149	0	0	0		0	0	0	0	0
207	1	229	230	-1	404	286	10.8	25	MSaapaaap	123	0	0	0		0	0	0	0	0
208	1	301	290	-1	403	202	3.8	23	ABprpappaaa	216	0	0	0		0	0	0	0	0
209	1	116	89	-1	436	92	9.7	31	ABprpaaapp	244	-345	0	0		0	0	0	0	0
210	1	316	247	-1	422	172	19.2	30	MSpppppa	262	591	0	0		0	0	0	0	0
211	1	335	53	-1	367	377	21.4	29	ABplapaapa	250	-839	0	0		0	0	0	0	0
212	1	161	193	-1	541	141	8.1	29	ABpraaaaaa	402	0	0	0		0	0	0	0	0
213	1	376	343	-1	489	144	5.7	27	ABarapppppa	238	-799	0	0		0	0	0	0	0
214	1	213	374	-1	380	92	8.8	31	ABprppapaa	284	5	0	0		0	0	0	0	0
215	1	315	302	-1	597	311	17.5	32	ABalapapap	222	0	0	0		0	0	0	0	0
216	1	37	306	-1	452	218	5.9	26	ABarapapppa	362	0	0	0		0	0	0	0	0
217	1	80	54	-1	301	190	6.6	27	MSpappap	67	0	0	0		0	0	0	0	0
218	1	44	298	-1	506	282	12.6	32	ABaraapapa	237	777	0	0		0	0	0	0	0
219	1	70	166	-1	555	186	18.7	26	ABalappppp	326	0	0	0		0	0	0	0	0
220	1	237	380	-1	298	135	17.2	28	Dppap	274	1364	0	0		0	0	0	0	0
221	1	176	189	-1	579	261	18.0	28	MSaaaaapa	285	484	0	0		0	0	0	0	0
222	1	149	125	-1	417	348	9.7	29	ABplpapaap	84	0	0	0		0	0	0	0	0
223	1	209	55	-1	494	233	6.4	32	ABarapapaa	261	-169	0	0		0	0	0	0	0
224	1	232	106	-1	498	150	17.4	31	ABpraapapp	284	-162	0	0		0	0	0	0	0
225	1	302	101	-1	456	365	18.4	30	ABalppppppa	250	-138	0	0		0	0	0	0	0
226	1	371	84	-1	281	90	14.5	29	ABprappaap	248	-144	0	0		0	0	0	0	0
227	1	291	116	-1	461	172	4.8	24	ABarappapaa	202	1416	0	0		0	0	0	0	0
228	1	144	127	-1	325	322	4.4	28	ABplpapppa	95	0	0	0		0	0	0	0	0
229	1	395	124	-1	585	238	4.6	32	ABaraaappa	320	-304	0	0		0	0	0	0	0
230	1	157	408	-1	514	345	18.4	30	ABplaapapa	299	389	0	0		0	0	0	0	0
231	1	180	274	311	419	235	8.5	30	MSpapaaa	235	-409	0	0		0	0	0	0	0
232	1	13	281	-1	481	295	9.8	27	ABalpapppa	176	0	0	0		0	0	0	0	0
233	1	378	357	-1	630	290	18.2	27	ABalappaap	231	-367	0	0		0	0	0	0	0
234	1	111	205	-1	338	366	12.8	25	Daaap	246	2035	0	0		0	0	0	0	0
235	1	141	362	-1	367	145	7.1	24	ABprpapaapp	170	156	0	0		0	0	0	0	0
236	1	306	149	-1	459	273	7.6	27	ABalpappppa	223	0	0	0		0	0	0	0	0
237	1	84	384	-1	576	224	14.7	28	ABaraappaa	248	30	0	0		0	0	0	0	0
238	1	245	221	-1	623	235	15.6	29	ABalapppaa	260	0	0	0		0	0	0	0	0
239	1	182	186	-1	324	220	4.3	26	MSpappaa	35	0	0	0		0	0	0	0	0
240	1	309	336	-1	539	193	11.9	27	MSppaaap	-28	0	0	0		0	0	0	0	0
241	1	21	323	-1	314	391	10.7	28	ABplppapap	285	-970	0	0		0	0	0	0	0
242	1	375	321	-1	228	215	12.8	31	Eprpa	318	87	0	0		0	0	0	0	0
243	1	366	218	-1	584	153	14.3	30	ABalaapppp	289	825	0	0		0	0	0	0	0
244	1	238	152	-1	460	209	8.5	28	ABarapappa	216	0	0	0		0	0	0	0	0
245	1	137	373	-1	376	365	8.1	27	ABplppaapa	266	194	0	0		0	0	0	0	0
246	1	203	178	-1	133	191	9.1	30	Cpappd	304	-365	0	0		0	0	0	0	0
247	1	143	143	-1	463	225	23.1	31	ABarpaapap	-73	0	0	0		0	0	0	0	0
248	1	326	219	-1	171	143	15.7	35	ABarppppp	321	96	0	0		0	0	0	0	0
249	1	10	339	-1	492	173	3.4	30	ABarapppap	305	169	0	0		0	0	0	0	0
250	1	125	174	-1	208	370	17.1	31	ABplapapaa	309	30	0	0		0	0	0	0	0
251	1	17	265	-1	340	382	8.7	28	ABplppappa	260	0	0	0		0	0	0	0	0
252	1	7	279	-1	339	109	8.2	28	ABprppappa	-79	0	0	0		0	0	0	0	0
253	1	128	320	-1	462	349	13.8	27	MSapapap	261	621	0	0		0	0	0	0	0
254	1	298	392	-1	377	224	3.9	25	ABprpappaap	247	-569	0	0		0	0	0	0	0
255	1	274	135	-1	530	223	16.0	28	MSpaaaapa	126	0	0	0		0	0	0	0	0
256	1	262	208	-1	484	330	6.8	25	ABalpapapaa	213	656	0	0		0	0	0	0	0
257	1	380	307	-1	258	218	15.1	30	Eprap	307	970	0	0		0	0	0	0	0
258	1	120	404	-1	589	315	21.6	33	ABplaapaaa	453	0	0	0		0	0	0	0	0
259	1	329	68	-1	471	183	8.4	24	MSppaapa	66	0	0	0		0	0	0	0	0
260	1	358	346	-1	362	344	20.4	29	ABplapaaap	277	-337	0	0		0	0	0	0	0
261	1	304	56	-1	451	287	16.8	24	MSaaappa	105	0	0	0		0	0	0	0	0
262	1	235	351	-1	366	140	20.4	29	ABprapaaaa	265	533	0	0		0	0	0	0	0
263	1	61	285	-1	502	183	10.7	25	MSppapaa	350	0	0	0		0	0	0	0	0
264	1	357	77	-1	385	231	22.5	31	ABarpaappp	313	-748	0	0		0	0	0	0	0
265	1	122	86	-1	242	387	13.1	28	ABplappapp	465	0	0	0		0	0	0	0	0
266	1	191	235	-1	299	117	22.1	31	ABarpppaap	280	-125	0	0		0	0	0	0	0
267	1	127	204	-1	244	126	20.5	35	ABarppppa	349	193	0	0		0	0	0	0	0
268	1	341	83	-1	449	165	10.1	25	MSppaapp	-127	0	0	0		0	0	0	0	0
269	1	321	5	-1	303	306	15.8	29	Daapp	188	-537	0	0		0	0	0	0	0
270	0	50	-1	-1	384	168	3.5	27		221	-157	0	0		0	0	0	0	0
271	1	263	213	-1	278	313	18.5	31	Dappa	307	-196	0	0		0	0	0	0	0
272	1	339	14	-1	524	298	22.3	32	ABplaaaaap	249	-155	0	0		0	0	0	0	0
273	1	107	269	-1	191	311	13.2	30	Capppa	272	1505	0	0		0	0	0	0	0
274	1	225	233	-1	289	225	11.4	31	Earpp	316	636	0	0		0	0	0	0	0
275	1	45	349	-1	400	323	18.7	25	MSappapa	231	119	0	0		0	0	0	0	0
276	1	317	59	-1	225	331	11.9	29	Cappap	273	682	0	0		0	0	0	0	0
277	1	72	241	-1	559	292	9.8	27	ABalpaapapa	244	-196	0	0		0	0	0	0	0
278	1	130	134	-1	438	312	19.5	28	MSapappp	274	-330	0	0		0	0	0	0	0
279	1	105	260	-1	164	254	4.6	29	Cppppp	289	681	0	0		0	0	0	0	0
280	1	284	273	-1	576	318	11.1	26	MSapaaaa	43	0	0	0		0	0	0	0	0
281	1	398	405	-1	238	221	21.0	36	Cpaaa	337	-256	0	0		0	0	0	0	0
282	1	305	160	-1	371	280	23.5	30	ABarppaaaa	294	387	0	0		0	0	0	0	0
283	1	303	6	-1	218	306	3.8	26	ABplpppapap	266	-93	0	0		0	0	0	0	0
284	1	214	207	-1	566	283	5.7	30	ABalpaaaaa	163	0	0	0		0	0	0	0	0
285	1	221	239	-1	459	408	18.4	26	ABplaappaa	92	0	0	0		0	0	0	0	0
286	1	71	252	-1	329	363	6.4	28	ABplppaapp	269	717	0	0		0	0	0	0	0
287	1	189	225	-1	485	222	11.5	30	ABaraapppa	296	-1381	0	0		0	0	0	0	0
288	1	325	202	-1	248	172	6.3	29	ABprpppppa	240	731	0	0		0	0	0	0	0
289	1	169	335	-1	393	353	5.5	31	ABplpapapa	224	-357	0	0		0	0	0	0	0
290	1	123	376	-1	427	136	22.2	30	ABarpapppa	87	0	0	0		0	0	0	0	0
291	1	345	200	-1	130	214	12.6	30	Cpapaa	306	216	0	0		0	0	0	0	0
292	1	279	350	-1	233	158	9.8	29	Cppapp	296	313	0	0		0	0	0	0	0
293	1	139	87	-1	419	168	3.4	27	ABarappapap	196	835	0	0		0	0	0	0	0
294	1	355	334	-1	429	363	19.5	29	ABalppppppp	152	0	0	0		0	0	0	0	0
295	1	332	195	-1	616	281	11.8	24	ABalpaapaaa	106	0	0	0		0	0	0	0	0
296	1	334	126	-1	181	337	7.0	28	ABplapppap	280	647	0	0		0	0	0	0	0
297	1	134	194	-1	287	313	4.8	28	ABplpapppp	107	0	0	0		0	0	0	0	0
298	1	361	324	-1	400	321	22.5	32	ABplaaappp	255	145	0	0		0	0	0	0	0
299	1	206	40	-1	466	240	9.4	24	ABarapaappp	181	0	0	0		0	0	0	0	0
300	1	100	330	-1	391	122	5.3	30	ABarappapp	280	110	0	0		0	0	0	0	0
301	1	338	165	-1	296	113	6.3	29	ABprpppaaa	258	-34	0	0		0	0	0	0	0
302	1	324	2	-1	269	135	5.4	29	ABprppppap	-70	0	0	0		0	0	0	0	0
303	1	347	234	-1	283	280	22.7	38	Caaaa	380	1416	0	0		0	0	0	0	0
304	1	155	329	-1	134	277	4.5	29	Caappv	262	-50	0	0		0	0	0	0	0
305	1	54	242	-1	251	333	4.5	29	ABplppppap	290	610	0	0		0	0	0	0	0
306	1	163	22	-1	367	86	15.5	29	ABpraapppp	213	0	0	0		0	0	0	0	0
307	1	178	300	-1	428	268	16.9	27	MSaaappp	250	624	0	0		0	0	0	0	0
308	1	184	291	-1	478	367	21.0	27	ABplaapappp	208	237	0	0		0	0	0	0	0
309	1	363	51	-1	188	218	22.3	40	Cpaap	402	-668	0	0		0	0	0	0	0
310	1	208	331	-1	590	239	21.6	29	ABarpaaaaa	279	119	0	0		0	0	0	0	0
311	1	212	395	-1	540	243	5.3	26	ABarapaaaa	215	-530	0	0		0	0	0	0	0
312	1	216	183	-1	229	160	15.7	32	Cppaap	289	-1520	0	0		0	0	0	0	0
313	1	31	97	-1	204	358	6.3	29	ABplpppaap	313	0	0	0		0	0	0	0	0
314	1	106	399	-1	487	284	3.3	29	ABalpapaap	291	-767	0	0		0	0	0	0	0
315	1	159	164	-1	448	301	9.6	25	MSaapaaaa	103	0	0	0		0	0	0	0	0
316	1	73	185	-1	384	121	22.9	30	ABarpapppp	232	0	0	0		0	0	0	0	0
317	1	49	308	-1	444	143	18.4	29	ABpraaapppp	286	1090	0	0		0	0	0	0	0
318	1	312	180	-1	576	284	12.9	27	ABalpaapaap	174	0	0	0		0	0	0	0	0
319	1	156	90	-1	330	251	16.5	30	Ealap	300	758	0	0		0	0	0	0	0
320	1	230	105	-1	211	119	17.2	30	ABprapapaa	94	0	0	0		0	0	0	0	0
321	1	1	88	-1	334	84	14.7	29	ABprapaapp	259	122	0	0		0	0	0	0	0
322	1	168	60	-1	184	290	3.7	29	ABplpppppp	280	-1114	0	0		0	0	0	0	0
323	0	360	-1	-1	496	218	21.9	26		191	-1159	0	0		0	0	0	0	0
324	1	389	3	-1	400	240	5.0	26	ABarapapppp	-75	0	0	0		0	0	0	0	0
325	1	55	19	-1	450	318	3.8	27	ABalpapapap	210	427	0	0		0	0	0	0	0
326	1	172	107	-1	593	339	15.5	29	ABalapaaap	229	-353	0	0		0	0	0	0	0
327	0	313	-1	-1	385	322	4.1	22		210	758	0	0		0	0	0	0	0
328	1	353	266	-1	248	150	12.5	30	Cppapa	120	0	0	0		0	0	0	0	0
329	1	250	315	-1	275	175	23.4	33	ABarpppapp	290	-119	0	0		0	0	0	0	0
330	1	98	30	-1	396	232	11.2	27	MSpapaapa	161	0	0	0		0	0	0	0	0
331	1	374	69	-1	592	174	12.9	32	ABalaapppa	301	991	0	0		0	0	0	0	0
332	1	290	120	-1	395	389	18.5	30	ABplaapppa	305	210	0	0		0	0	0	0	0
333	1	204	344	-1	220	176	3.6	28	ABprpppapap	-112	0	0	0		0	0	0	0	0
334	1	240	177	-1	588	187	17.1	29	ABalappppa	268	119	0	0		0	0	0	0	0
335	1	202	393	-1	441	134	15.8	29	ABprpaappa	271	-311	0	0		0	0	0	0	0
336	1	385	100	-1	377	286	12.4	27	MSaapapa	249	1039	0	0		0	0	0	0	0
337	1	364	181	-1	488	326	9.7	24	MSapaapa	231	-96	0	0		0	0	0	0	0
338	1	377	224	-1	423	225	21.4	31	ABarpaappa	310	548	0	0		0	0	0	0	0
339	1	359	79	-1	333	285	12.6	28	Ealpa	269	-476	0	0		0	0	0	0	0
340	1	260	27	-1	226	117	6.5	31	ABprpppaap	292	372	0	0		0	0	0	0	0
341	1	271	21	-1	429	248	3.9	24	ABarapapapp	184	0	0	0		0	0	0	0	0
342	1	114	359	-1	578	362	6.9	28	ABalaaaarr	-48	0	0	0		0	0	0	0	0
343	1	268	251	-1	379	341	13.6	24	Daaaa	217	-142	0	0		0	0	0	0	0
344	1	259	144	-1	545	257	19.2	25	MSaaaaapp	224	659	0	0		0	0	0	0	0
345	1	320	154	-1	237	131	4.4	26	ABprpppapaa	203	-580	0	0		0	0	0	0	0
346	1	293	236	-1	339	296	19.7	32	MSapppp	322	57	0	0		0	0	0	0	0
347	1	251	170	-1	318	356	22.5	36	ABarppapa	354	463	0	0		0	0	0	0	0
348	1	247	369	-1	455	326	11.6	26	MSapaapp	13	0	0	0		0	0	0	0	0
349	1	18	271	-1	596	236	11.3	31	ABaraaapaa	221	471	0	0		0	0	0	0	0
350	1	287	58	-1	622	197	10.6	31	ABalaaappl	221	160	0	0		0	0	0	0	0
351	0	387	-1	-1	496	219	23.8	24		273	0	0	0		0	0	0	0	0
352	1	273	390	-1	364	177	18.7	30	MSpppppp	166	0	0	0		0	0	0	0	0
353	1	30	25	-1	539	360	21.6	33	ABplaapaap	307	42	0	0		0	0	0	0	0
354	1	151	76	-1	422	184	9.2	26	MSpppaaa	265	-322	0	0		0	0	0	0	0
355	1	346	62	-1	214	270	12.5	33	Eplpa	316	-652	0	0		0	0	0	0	0
356	1	255	159	-1	528	322	13.2	26	MSapaaap	323	0	0	0		0	0	0	0	0
357	1	280	338	-1	295	347	5.4	26	ABplppppaa	219	223	0	0		0	0	0	0	0
358	1	343	238	-1	469	208	17.2	26	MSpaaappa	267	-75	0	0		0	0	0	0	0
359	1	185	292	-1	491	354	4.3	30	ABalppapap	-206	0	0	0		0	0	0	0	0
360	1	46	272	-1	391	216	15.7	30	Earaa	277	124	0	0		0	0	0	0	0
361	1	95	240	-1	466	244	3.6	25	ABarapapapa	213	-1120	0	0		0	0	0	0	0
362	1	242	215	-1	326	84	9.5	30	ABprppapap	1	0	0	0		0	0	0	0	0
363	1	354	157	-1	563	245	23.2	30	ABarpaaaap	247	371	0	0		0	0	0	0	0
364	1	344	148	-1	302	222	15.2	33	Epraa	332	531	0	0		0	0	0	0	0
365	1	397	299	-1	580	265	10.6	30	ABaraaaapa	229	0	0	0		0	0	0	0	0
366	1	269	162	-1	251	262	12.4	31	Eplap	314	167	0	0		0	0	0	0	0
367	1	391	394	-1	494	228	8.4	26	ABarapaappa	182	-24	0	0		0	0	0	0	0
368	1	183	378	-1	286	327	22.4	29	ABarppaapp	260	-400	0	0		0	0	0	0	0
369	1	57	340	-1	483	306	14.8	26	MSaaapaap	83	0	0	0		0	0	0	0	0
370	1	171	244	-1	495	288	22.7	28	ABplaaaapa	264	97	0	0		0	0	0	0	0
371	1	184	43	-1	498	342	19.8	28	ABplaapappa	194	0	0	0		0	0	0	0	0
372	1	193	313	-1	146	316	6.5	27	ABplappppp	248	-31	0	0		0	0	0	0	0
373	1	314	10	-1	295	140	13.7	30	Cppaaa	290	591	0	0		0	0	0	0	0
374	1	350	263	-1	301	270	11.8	31	Ealpp	-88	0	0	0		0	0	0	0	0
375	1	383	267	-1	481	409	16.1	28	ABplpaapap	258	892	0	0		0	0	0	0	0
376	1	295	345	-1	201	190	4.4	26	ABprppppppa	175	541	0	0		0	0	0	0	0
377	1	294	216	-1	449	146	6.1	25	ABarapppppp	197	116	0	0		0	0	0	0	0
378	1	153	75	361	499	146	14.5	33	ABpraaappa	214	391	0	0		0	0	0	0	0
379	1	43	314	-1	516	357	14.7	26	ABalpppppaa	112	0	0	0		0	0	0	0	0
380	1	110	64	-1	556	342	18.0	25	ABalppppapa	259	0	0	0		0	0	0	0	0
381	1	333	401	-1	448	362	16.4	31	ABplpaappa	130	0	0	0		0	0	0	0	0
382	1	220	109	-1	322	164	22.5	30	ABarpppapa	297	203	0	0		0	0	0	0	0
383	1	136	96	-1	357	249	11.0	25	MSpapaapp	246	1053	0	0		0	0	0	0	0
384	1	150	297	-1	544	316	3.5	24	ABalpapaaaa	199	857	0	0		0	0	0	0	0
385	1	129	328	-1	462	170	22.6	29	ABarpapapp	69	0	0	0		0	0	0	0	0
386	1	79	398	-1	435	206	11.4	28	ABaraapppp	273	-2254	0	0		0	0	0	0	0
387	1	384	65	-1	360	132	16.3	27	Dppaa	249	674	0	0		0	0	0	0	0
388	1	34	18	-1	564	380	14.4	28	ABalpppaap	-133	0	0	0		0	0	0	0	0
389	1	370	403	-1	171	215	4.5	26	ABprppppppp	521	0	0	0		0	0	0	0	0
390	1	197	176	-1	500	360	12.5	29	ABplpaapaa	286	-402	0	0		0	0	0	0	0
391	1	349	153	-1	468	116	11.8	24	ABprpaapppa	107	0	0	0		0	0	0	0	0
392	1	319	409	-1	387	173	5.4	24	ABprpapapa	197	0	0	0		0	0	0	0	0
393	0	388	-1	-1	592	152	9.4	23		-51	0	0	0		0	0	0	0	0
394	1	392	211	-1	397	254	18.6	28	Ealaa	163	0	0	0		0	0	0	0	0
395	1	160	150	-1	407	148	7.2	25	ABprpapaapa	-160	0	0	0		0	0	0	0	0
396	0	393	-1	-1	611	314	16.0	22		65	0	0	0		0	0	0	0	0
397	1	400	112	-1	377	316	21.4	32	ABplapaaaa	136	0	0	0		0	0	0	0	0
398	1	9	231	-1	517	226	13.7	33	ABaraappap	95	0	0	0		0	0	0	0	0
399	1	8	304	-1	361	311	16.0	26	MSappapp	78	0	0	0		0	0	0	0	0
400	1	399	406	-1	555	156	10.0	27	ABalaappap	31	0	0	0		0	0	0	0	0
401	1	401	407	-1	589	184	9.0	24	ABalaapaap	142	0	0	0		0	0	0	0	0
