# Supplementary material for: The AP-2 Transcription Factor APTF-2 Is Required for Neuroblast and Epidermal Morphogenesis in Caenorhabditis elegans Embryogenesis
Source: PLoS Genet. 2016 May 13;12(5):e1006048. doi: 10.1371/journal.pgen.1006048 (PMC4866721; doi:10.1371/journal.pgen.1006048)
Supplement: S4 Text — (ZIP) [file pgen.1006048.s032.zip › nuclei/t181-nuclei]

1	1	9	6	-1	274	161	9.3	28	MSpapppp	451	0	0	0		0	0	0	0	0
2	1	302	261	370	268	134	5.3	30	ABprppppap	174	243	0	0		0	0	0	0	0
3	1	324	142	-1	404	234	5.2	26	ABarapapppp	230	-147	0	0		0	0	0	0	0
4	1	5	291	-1	398	99	16.0	31	ABpraapppa	260	138	0	0		0	0	0	0	0
5	1	269	398	-1	304	306	15.9	29	Daapp	181	90	0	0		0	0	0	0	0
6	1	283	242	-1	222	307	4.0	25	ABplpppapap	254	-194	0	0		0	0	0	0	0
7	1	141	4	406	523	171	6.5	30	ABarappppa	127	0	0	0		0	0	0	0	0
8	1	149	114	-1	546	226	18.7	30	MSpaaaaa	224	0	0	0		0	0	0	0	0
9	1	61	317	-1	499	358	7.2	26	ABalppapppa	204	-476	0	0		0	0	0	0	0
10	1	373	353	-1	296	138	13.5	29	Cppaaa	296	146	0	0		0	0	0	0	0
11	1	200	30	-1	474	221	14.1	29	MSpaapaa	479	0	0	0		0	0	0	0	0
12	1	152	60	-1	527	168	17.9	28	ABpraapapa	96	0	0	0		0	0	0	0	0
13	1	79	63	-1	511	190	15.3	26	MSppappa	251	15	0	0		0	0	0	0	0
14	1	272	171	-1	529	297	21.6	31	ABplaaaaap	307	120	0	0		0	0	0	0	0
15	1	153	151	-1	349	365	16.1	29	Dapaa	283	28	0	0		0	0	0	0	0
16	1	100	43	-1	347	189	4.1	25	ABprpappapp	451	0	0	0		0	0	0	0	0
17	1	206	375	-1	470	169	13.0	28	MSppapap	236	-167	0	0		0	0	0	0	0
18	1	388	300	-1	570	381	14.2	27	ABalpppaap	250	741	0	0		0	0	0	0	0
19	1	325	211	-1	453	315	4.2	27	ABalpapapap	216	-1460	0	0		0	0	0	0	0
20	1	156	275	-1	422	403	16.7	30	ABplaappap	110	0	0	0		0	0	0	0	0
21	1	341	101	-1	433	249	4.3	24	ABarapapapp	232	-477	0	0		0	0	0	0	0
22	1	306	374	-1	370	84	15.5	29	ABpraapppp	22	0	0	0		0	0	0	0	0
23	1	114	304	-1	566	169	6.4	30	ABalaapapp	255	824	0	0		0	0	0	0	0
24	1	21	366	-1	613	332	10.7	31	ABalaaapar	315	-627	0	0		0	0	0	0	0
25	1	353	113	-1	535	361	21.6	33	ABplaapaap	291	41	0	0		0	0	0	0	0
26	1	35	248	-1	489	201	3.8	29	ABarappaaa	276	296	0	0		0	0	0	0	0
27	1	340	88	-1	221	118	6.5	30	ABprpppaap	243	40	0	0		0	0	0	0	0
28	1	124	182	-1	424	278	13.9	27	MSaapaapa	351	0	0	0		0	0	0	0	0
29	1	84	227	-1	478	243	18.7	27	MSpaaapa	-221	0	0	0		0	0	0	0	0
30	1	330	297	-1	392	228	11.7	27	MSpapaapa	95	0	0	0		0	0	0	0	0
31	1	56	106	-1	547	379	15.5	24	ABalpppappa	66	0	0	0		0	0	0	0	0
32	1	26	316	-1	436	323	14.2	26	MSapappa	215	58	0	0		0	0	0	0	0
33	1	85	285	-1	348	118	23.5	31	ABarpppaaa	282	189	0	0		0	0	0	0	0
34	1	112	8	-1	623	257	18.3	29	ABalappapa	296	-80	0	0		0	0	0	0	0
35	1	147	324	-1	126	277	15.2	36	Caapa	359	-227	0	0		0	0	0	0	0
36	1	40	407	-1	534	284	11.2	28	ABalpaapapp	244	159	0	0		0	0	0	0	0
37	1	168	338	-1	450	395	13.5	30	ABplpaappp	193	197	0	0		0	0	0	0	0
38	1	83	169	-1	441	223	13.7	31	MSpaapap	304	48	0	0		0	0	0	0	0
39	1	2	379	-1	172	169	6.1	26	ABprappppp	265	98	0	0		0	0	0	0	0
40	1	299	255	-1	465	241	9.6	23	ABarapaappp	178	0	0	0		0	0	0	0	0
41	1	32	122	-1	504	279	9.4	30	ABalpaaapp	122	0	0	0		0	0	0	0	0
42	1	108	123	-1	533	232	11.5	27	ABaraaapapp	9	0	0	0		0	0	0	0	0
43	1	371	189	-1	506	337	19.7	26	ABplaapappa	204	-406	0	0		0	0	0	0	0
44	1	155	292	-1	499	218	16.9	27	MSpaaaapp	133	0	0	0		0	0	0	0	0
45	1	132	215	-1	407	152	11.6	25	MSpppapa	249	-199	0	0		0	0	0	0	0
46	1	131	37	-1	606	274	15.2	29	MSaaaaaa	239	94	0	0		0	0	0	0	0
47	1	18	270	-1	189	340	9.8	28	ABplapppaa	-99	0	0	0		0	0	0	0	0
48	1	151	283	-1	148	312	12.1	30	ABplapappp	285	-346	0	0		0	0	0	0	0
49	1	86	180	-1	436	171	6.7	28	ABprpapaaa	284	416	0	0		0	0	0	0	0
50	1	119	239	-1	364	235	6.6	31	MSpapapp	400	0	0	0		0	0	0	0	0
51	1	309	386	-1	192	228	21.5	35	Cpaap	285	85	0	0		0	0	0	0	0
52	1	47	54	-1	548	148	19.6	33	ABpraapaap	287	-143	0	0		0	0	0	0	0
53	1	211	70	-1	371	375	21.4	29	ABplapaapa	298	12	0	0		0	0	0	0	0
54	1	217	214	-1	302	190	6.8	28	MSpappap	220	-1194	0	0		0	0	0	0	0
55	1	223	326	-1	495	230	6.3	25	ABarapapaa	218	501	0	0		0	0	0	0	0
56	1	261	349	-1	452	286	16.5	25	MSaaappa	205	110	0	0		0	0	0	0	0
57	1	77	3	-1	510	261	18.0	29	MSaaaapa	262	238	0	0		0	0	0	0	0
58	1	350	329	-1	627	195	11.5	30	ABalaaappl	248	784	0	0		0	0	0	0	0
59	1	276	172	-1	227	330	11.9	29	Cappap	255	694	0	0		0	0	0	0	0
60	1	322	310	-1	190	296	3.7	30	ABplpppppp	300	91	0	0		0	0	0	0	0
61	1	115	318	-1	263	330	15.1	30	Cappaa	302	47	0	0		0	0	0	0	0
62	1	355	52	-1	213	266	12.2	33	Eplpa	334	-1105	0	0		0	0	0	0	0
63	1	44	152	-1	432	338	22.8	30	ABplaaappa	235	387	0	0		0	0	0	0	0
64	1	380	377	-1	556	340	17.7	25	ABalppppapa	193	261	0	0		0	0	0	0	0
65	1	387	198	-1	362	130	16.1	28	Dppaa	241	48	0	0		0	0	0	0	0
66	1	162	196	-1	565	359	10.4	29	ABalppaaap	255	182	0	0		0	0	0	0	0
67	1	90	410	-1	528	368	17.4	27	ABalppppapp	310	-112	0	0		0	0	0	0	0
68	1	259	149	-1	472	182	8.4	24	MSppaapa	201	401	0	0		0	0	0	0	0
69	1	331	62	-1	593	174	13.1	31	ABalaapppa	283	681	0	0		0	0	0	0	0
70	1	45	69	-1	525	394	13.1	29	ABalpppapa	243	-1208	0	0		0	0	0	0	0
71	1	158	223	-1	127	243	8.5	30	Cpappv	162	0	0	0		0	0	0	0	0
72	1	173	136	-1	492	331	15.2	26	MSapapaa	240	-37	0	0		0	0	0	0	0
73	1	129	75	-1	427	170	14.6	26	MSppppap	234	273	0	0		0	0	0	0	0
74	1	37	56	-1	581	254	14.8	28	ABaraapaaa	288	0	0	0		0	0	0	0	0
75	1	378	15	-1	496	136	14.8	25	ABpraaappap	211	72	0	0		0	0	0	0	0
76	1	354	301	-1	423	182	9.3	26	MSpppaaa	386	0	0	0		0	0	0	0	0
77	1	264	174	-1	384	229	22.4	31	ABarpaappp	307	242	0	0		0	0	0	0	0
78	1	50	143	-1	252	295	5.8	29	ABplpppppa	286	438	0	0		0	0	0	0	0
79	1	339	18	-1	334	283	12.4	28	Ealpa	234	475	0	0		0	0	0	0	0
80	1	186	140	-1	529	222	7.8	27	ABarapaapa	47	0	0	0		0	0	0	0	0
81	1	87	384	-1	333	154	16.5	31	Dpap	251	892	0	0		0	0	0	0	0
82	1	38	277	-1	538	345	7.4	30	ABalppappa	-34	0	0	0		0	0	0	0	0
83	1	268	165	-1	454	166	10.4	26	MSppaapp	238	173	0	0		0	0	0	0	0
84	1	226	272	-1	284	88	14.5	29	ABprappaap	256	177	0	0		0	0	0	0	0
85	1	96	323	-1	558	283	23.8	30	ABplaaaaaa	281	1282	0	0		0	0	0	0	0
86	1	265	85	-1	241	385	13.4	29	ABplappapp	254	-156	0	0		0	0	0	0	0
87	1	293	382	-1	422	165	3.4	27	ABarappapap	190	1153	0	0		0	0	0	0	0
88	1	321	115	-1	337	84	15.3	29	ABprapaapp	246	-196	0	0		0	0	0	0	0
89	1	209	150	-1	439	93	9.7	30	ABprpaaapp	289	58	0	0		0	0	0	0	0
90	1	319	154	-1	332	252	16.4	29	Ealap	298	-374	0	0		0	0	0	0	0
91	1	103	102	-1	282	262	15.5	31	Eplaa	307	-882	0	0		0	0	0	0	0
92	1	169	72	-1	538	285	7.6	30	ABalpaaapa	260	-470	0	0		0	0	0	0	0
93	1	14	20	-1	578	320	19.5	32	ABalapappa	251	-118	0	0		0	0	0	0	0
94	1	157	76	257	531	121	14.7	30	ABpraaaapp	-132	0	0	0		0	0	0	0	0
95	1	185	229	-1	500	156	21.2	29	ABarpappaa	252	-101	0	0		0	0	0	0	0
96	1	383	308	-1	358	248	10.6	25	MSpapaapp	172	0	0	0		0	0	0	0	0
97	1	313	64	-1	211	362	6.3	30	ABplpppaap	300	-1398	0	0		0	0	0	0	0
98	1	67	111	-1	488	269	14.5	24	MSaaapapa	211	-199	0	0		0	0	0	0	0
99	1	100	274	-1	376	191	3.6	25	ABprpappapa	192	129	0	0		0	0	0	0	0
100	1	336	332	-1	375	287	12.5	28	MSaapapa	244	-164	0	0		0	0	0	0	0
101	1	225	89	-1	459	358	18.4	29	ABalppppppa	-15	0	0	0		0	0	0	0	0
102	1	126	243	-1	498	149	8.7	31	ABprpaaaaa	392	0	0	0		0	0	0	0	0
103	1	71	269	-1	597	362	13.7	29	ABalapaapa	247	556	0	0		0	0	0	0	0
104	1	11	47	-1	546	351	13.5	28	ABalppppaa	260	382	0	0		0	0	0	0	0
105	1	320	28	-1	211	119	17.2	30	ABprapapaa	301	121	0	0		0	0	0	0	0
106	1	224	388	-1	498	153	17.5	30	ABpraapapp	249	100	0	0		0	0	0	0	0
107	1	326	294	-1	598	340	15.5	31	ABalapaaap	236	-32	0	0		0	0	0	0	0
108	1	183	137	-1	610	321	13.5	28	ABalapaaaa	274	-1028	0	0		0	0	0	0	0
109	1	382	125	-1	325	158	22.7	32	ABarpppapa	312	468	0	0		0	0	0	0	0
110	1	137	383	-1	556	197	8.2	28	MSppaaaa	319	0	0	0		0	0	0	0	0
111	1	65	120	-1	331	146	9.7	30	MSpapppa	242	193	0	0		0	0	0	0	0
112	1	397	295	-1	381	320	21.4	31	ABplapaaaa	169	0	0	0		0	0	0	0	0
113	1	198	220	-1	625	295	9.3	29	ABalaaaalp	81	0	0	0		0	0	0	0	0
114	1	16	17	-1	611	271	8.6	31	ABaraaaaaa	-206	0	0	0		0	0	0	0	0
115	1	82	34	-1	468	177	19.3	27	MSppappp	237	-324	0	0		0	0	0	0	0
116	1	227	13	-1	461	167	4.5	26	ABarappapaa	176	-157	0	0		0	0	0	0	0
117	1	190	253	-1	535	242	22.5	28	ABarpaaapa	246	127	0	0		0	0	0	0	0
118	1	42	287	-1	510	272	6.5	28	ABalpappaa	215	-442	0	0		0	0	0	0	0
119	1	34	117	-1	171	202	18.1	33	Cpapap	329	1318	0	0		0	0	0	0	0
120	1	332	268	-1	400	385	18.1	30	ABplaapppa	295	31	0	0		0	0	0	0	0
121	1	60	97	-1	305	152	5.3	27	ABprppppaa	195	-814	0	0		0	0	0	0	0
122	1	52	307	-1	487	396	11.3	25	ABplpaaapa	256	-79	0	0		0	0	0	0	0
123	1	67	200	-1	447	260	14.9	24	MSaaapapp	176	121	0	0		0	0	0	0	0
124	1	229	205	-1	583	240	4.8	31	ABaraaappa	296	-597	0	0		0	0	0	0	0
125	1	222	201	-1	421	347	9.4	29	ABplpapaap	223	0	0	0		0	0	0	0	0
126	1	296	221	-1	186	338	6.7	28	ABplapppap	282	448	0	0		0	0	0	0	0
127	1	228	365	-1	328	320	4.4	29	ABplpapppa	259	135	0	0		0	0	0	0	0
128	1	116	190	-1	208	192	7.7	29	Cpppaa	-32	0	0	0		0	0	0	0	0
129	1	150	68	-1	545	328	21.2	28	ABalapappp	553	0	0	0		0	0	0	0	0
130	1	20	7	-1	501	319	4.3	26	ABalpapaaap	222	494	0	0		0	0	0	0	0
131	1	6	49	-1	608	191	8.6	26	ABalaapaaa	-51	0	0	0		0	0	0	0	0
132	1	7	159	-1	151	264	19.4	38	Caaap	383	-1252	0	0		0	0	0	0	0
133	1	105	355	-1	455	364	7.8	25	ABalppapppp	195	-153	0	0		0	0	0	0	0
134	1	278	368	-1	442	311	19.8	27	MSapappp	247	1240	0	0		0	0	0	0	0
135	1	255	264	-1	531	229	16.0	27	MSpaaaapa	272	1006	0	0		0	0	0	0	0
136	1	197	96	-1	202	150	6.4	28	ABprapppap	188	0	0	0		0	0	0	0	0
137	1	121	336	-1	475	308	18.1	27	MSappaaa	240	-53	0	0		0	0	0	0	0
138	1	154	234	-1	378	300	9.2	30	MSaapapp	34	0	0	0		0	0	0	0	0
139	1	199	51	-1	283	97	18.7	29	ABprappapa	110	0	0	0		0	0	0	0	0
140	1	30	135	-1	627	231	9.5	28	ABalaaaala	199	0	0	0		0	0	0	0	0
141	1	91	81	-1	545	269	15.1	29	ABaraapaap	286	797	0	0		0	0	0	0	0
142	1	133	369	-1	412	369	12.4	30	ABplppaaaa	240	157	0	0		0	0	0	0	0
143	1	247	284	-1	463	224	22.9	31	ABarpaapap	318	-514	0	0		0	0	0	0	0
144	1	344	363	-1	546	257	19.3	25	MSaaaaapp	-150	0	0	0		0	0	0	0	0
145	1	194	168	-1	335	214	10.4	30	Earpa	280	-461	0	0		0	0	0	0	0
146	1	73	359	-1	272	176	4.2	29	ABprpapppp	313	0	0	0		0	0	0	0	0
147	1	54	100	-1	572	320	5.9	27	ABalpaappp	266	0	0	0		0	0	0	0	0
148	1	364	313	-1	305	224	14.9	32	Epraa	291	-610	0	0		0	0	0	0	0
149	1	236	33	-1	458	267	7.7	27	ABalpappppa	266	1317	0	0		0	0	0	0	0
150	1	395	116	-1	408	146	7.4	25	ABprpapaapa	155	0	0	0		0	0	0	0	0
151	1	111	163	-1	198	117	11.6	28	ABprapappa	263	0	0	0		0	0	0	0	0
152	1	244	95	-1	461	208	9.0	27	ABarapappa	265	-709	0	0		0	0	0	0	0
153	1	391	278	-1	474	114	11.6	25	ABprpaapppa	207	435	0	0		0	0	0	0	0
154	1	345	27	-1	233	133	4.3	25	ABprpppapaa	218	385	0	0		0	0	0	0	0
155	1	179	145	-1	559	229	10.6	26	ABaraaapapa	104	0	0	0		0	0	0	0	0
156	1	53	138	-1	433	143	13.0	28	MSppppaa	260	-95	0	0		0	0	0	0	0
157	1	363	271	-1	561	240	23.0	26	ABarpaaaap	282	130	0	0		0	0	0	0	0
158	1	163	319	-1	495	141	10.8	28	ABprpaapaa	280	52	0	0		0	0	0	0	0
159	1	356	361	-1	530	321	13.7	26	MSapaaap	205	-615	0	0		0	0	0	0	0
160	1	282	249	-1	375	283	23.5	29	ABarppaaaa	292	353	0	0		0	0	0	0	0
161	1	123	107	-1	597	217	18.5	28	ABalapppap	287	772	0	0		0	0	0	0	0
162	1	366	184	-1	249	261	12.4	31	Eplap	295	0	0	0		0	0	0	0	0
163	1	136	32	-1	516	304	16.5	27	MSaaapaaa	267	710	0	0		0	0	0	0	0
164	1	315	188	-1	445	296	9.7	25	MSaapaaaa	404	0	0	0		0	0	0	0	0
165	1	301	385	-1	298	111	6.2	29	ABprpppaaa	295	678	0	0		0	0	0	0	0
166	1	219	400	-1	557	185	18.5	27	ABalappppp	272	520	0	0		0	0	0	0	0
167	1	148	254	-1	170	136	9.1	26	ABprappppa	93	0	0	0		0	0	0	0	0
168	1	204	233	-1	639	283	13.4	31	ABalaaapal	147	0	0	0		0	0	0	0	0
169	1	8	187	-1	584	368	17.2	30	ABalapaapp	37	0	0	0		0	0	0	0	0
170	1	347	110	-1	316	357	22.3	35	ABarppapa	351	195	0	0		0	0	0	0	0
171	1	78	265	-1	355	156	4.8	27	ABprpapapp	217	-729	0	0		0	0	0	0	0
172	1	94	299	-1	534	348	4.3	29	ABalppapaa	289	1037	0	0		0	0	0	0	0
173	1	58	230	-1	390	148	16.0	29	Dpaa	292	-1314	0	0		0	0	0	0	0
174	1	250	11	-1	208	370	17.1	31	ABplapapaa	126	0	0	0		0	0	0	0	0
175	1	188	372	-1	335	126	5.3	28	ABprppaapp	245	55	0	0		0	0	0	0	0
176	1	390	166	-1	510	369	12.8	22	ABplpaapaa	173	691	0	0		0	0	0	0	0
177	1	334	330	-1	587	190	16.8	29	ABalappppa	276	396	0	0		0	0	0	0	0
178	1	246	231	-1	135	190	8.7	30	Cpappd	126	0	0	0		0	0	0	0	0
179	1	128	133	-1	164	165	11.1	30	ABprapappp	-219	0	0	0		0	0	0	0	0
180	1	318	360	-1	580	284	12.8	27	ABalpaapaap	-133	0	0	0		0	0	0	0	0
181	1	337	112	-1	491	324	9.7	23	MSapaapa	198	148	0	0		0	0	0	0	0
182	1	205	156	-1	413	273	7.4	29	ABalpappppp	274	978	0	0		0	0	0	0	0
183	1	312	141	-1	235	159	15.4	31	Cppaap	317	-118	0	0		0	0	0	0	0
184	1	15	194	-1	431	95	16.8	30	ABpraappap	7	0	0	0		0	0	0	0	0
185	1	316	286	-1	386	121	22.7	30	ABarpapppp	300	1513	0	0		0	0	0	0	0
186	1	239	66	-1	324	211	5.2	26	MSpappaa	241	157	0	0		0	0	0	0	0
187	0	270	-1	-1	392	164	4.0	26		238	819	0	0		0	0	0	0	0
188	1	130	160	-1	315	93	12.5	29	ABprappaaa	-24	0	0	0		0	0	0	0	0
189	1	221	53	-1	579	259	18.2	27	MSaaaaapa	121	0	0	0		0	0	0	0	0
190	1	19	232	-1	203	143	9.6	27	ABprapppaa	-68	0	0	0		0	0	0	0	0
191	1	76	331	-1	208	379	12.7	27	ABplapapap	82	0	0	0		0	0	0	0	0
192	1	17	87	-1	377	259	8.5	26	MSpapapa	236	308	0	0		0	0	0	0	0
193	1	212	193	-1	542	139	8.2	30	ABpraaaaaa	262	871	0	0		0	0	0	0	0
194	1	297	267	-1	290	308	4.7	28	ABplpapppp	297	0	0	0		0	0	0	0	0
195	1	295	2	-1	619	279	11.6	25	ABalpaapaaa	128	0	0	0		0	0	0	0	0
196	1	146	109	-1	562	392	11.4	28	ABalpppaaa	13	0	0	0		0	0	0	0	0
197	0	393	-1	-1	594	152	9.2	22		169	259	0	0		0	0	0	0	0
198	1	175	21	-1	281	382	8.5	29	ABplppappp	256	-5	0	0		0	0	0	0	0
199	1	23	94	-1	538	156	12.6	27	ABpraaapaa	89	0	0	0		0	0	0	0	0
200	1	291	157	-1	132	220	12.3	31	Cpapaa	309	758	0	0		0	0	0	0	0
201	1	70	92	-1	364	297	6.5	23	MSaappaa	195	1680	0	0		0	0	0	0	0
202	1	288	176	-1	248	169	6.4	28	ABprpppppa	268	741	0	0		0	0	0	0	0
203	1	41	118	-1	499	331	22.7	26	ABplaaapaa	214	1699	0	0		0	0	0	0	0
204	1	267	181	-1	242	126	20.6	36	ABarppppa	134	0	0	0		0	0	0	0	0
205	1	234	175	-1	338	366	13.0	27	Daaap	237	712	0	0		0	0	0	0	0
206	1	4	164	-1	460	104	15.5	26	ABpraappaa	46	0	0	0		0	0	0	0	0
207	1	284	224	-1	564	279	5.8	29	ABalpaaaaa	158	0	0	0		0	0	0	0	0
208	1	256	334	-1	484	328	6.7	25	ABalpapapaa	208	370	0	0		0	0	0	0	0
209	1	165	65	-1	152	346	10.1	27	ABplappppa	247	-693	0	0		0	0	0	0	0
210	1	196	389	-1	353	333	4.8	30	ABplpapapp	235	-799	0	0		0	0	0	0	0
211	1	394	405	-1	384	252	18.7	28	Ealaa	281	795	0	0		0	0	0	0	0
212	1	1	57	-1	579	235	7.2	29	ABaraaaaap	301	0	0	0		0	0	0	0	0
213	1	271	197	-1	280	309	18.5	31	Dappa	294	-846	0	0		0	0	0	0	0
214	1	127	24	-1	448	283	5.6	27	ABalpappapp	199	-112	0	0		0	0	0	0	0
215	1	362	127	-1	324	86	9.5	31	ABprppapap	312	289	0	0		0	0	0	0	0
216	1	377	395	-1	452	144	6.2	25	ABarapppppp	189	746	0	0		0	0	0	0	0
217	1	93	59	-1	442	331	7.4	30	ABplpapaaa	300	0	0	0		0	0	0	0	0
218	1	243	352	-1	587	154	14.7	31	ABalaapppp	307	142	0	0		0	0	0	0	0
219	1	248	146	-1	172	142	15.5	34	ABarppppp	459	0	0	0		0	0	0	0	0
220	1	120	241	-1	220	106	13.4	27	ABprapapap	249	-334	0	0		0	0	0	0	0
221	1	238	48	-1	623	228	15.9	30	ABalapppaa	238	900	0	0		0	0	0	0	0
222	0	166	-1	-1	236	218	25.4	34		331	358	0	0		0	0	0	0	0
223	1	187	178	-1	451	201	3.4	27	ABarappaap	277	309	0	0		0	0	0	0	0
224	1	338	179	-1	426	220	21.4	30	ABarpaappa	274	-746	0	0		0	0	0	0	0
225	1	287	376	-1	484	222	11.6	30	ABaraapppa	302	241	0	0		0	0	0	0	0
226	1	189	23	-1	460	355	22.9	32	ABplaaapap	299	727	0	0		0	0	0	0	0
227	1	138	222	-1	454	294	23.0	30	ABplaaaapp	299	163	0	0		0	0	0	0	0
228	1	55	290	-1	347	218	14.4	31	Earap	300	200	0	0		0	0	0	0	0
229	1	13	228	-1	392	302	5.4	27	ABplpappaap	202	-83	0	0		0	0	0	0	0
230	1	207	235	-1	407	283	10.9	25	MSaapaaap	202	771	0	0		0	0	0	0	0
231	1	398	10	-1	518	228	13.7	33	ABaraappap	330	-230	0	0		0	0	0	0	0
232	0	327	-1	-1	388	324	4.1	22		150	1035	0	0		0	0	0	0	0
233	1	274	244	-1	293	221	11.2	32	Earpp	315	725	0	0		0	0	0	0	0
234	1	303	170	-1	282	278	23.3	37	Caaaa	379	694	0	0		0	0	0	0	0
235	1	266	247	-1	297	117	22.4	30	ABarpppaap	305	31	0	0		0	0	0	0	0
236	1	346	84	-1	336	296	19.8	33	MSapppp	292	-99	0	0		0	0	0	0	0
237	1	118	210	-1	427	237	17.1	26	MSpaaappp	259	612	0	0		0	0	0	0	0
238	1	358	236	-1	464	211	17.0	26	MSpaaappa	99	0	0	0		0	0	0	0	0
239	1	285	367	-1	459	407	17.9	26	ABplaappaa	-131	0	0	0		0	0	0	0	0
240	1	361	358	-1	468	245	3.9	25	ABarapapapa	220	-1437	0	0		0	0	0	0	0
241	1	277	35	-1	558	288	10.0	28	ABalpaapapa	232	792	0	0		0	0	0	0	0
242	1	305	104	-1	256	332	5.1	31	ABplppppap	243	-328	0	0		0	0	0	0	0
243	1	193	126	-1	406	337	15.1	33	MSapppa	178	0	0	0		0	0	0	0	0
244	1	370	86	-1	494	289	22.8	29	ABplaaaapa	581	0	0	0		0	0	0	0	0
245	1	48	280	-1	175	358	12.6	28	ABplapappa	-113	0	0	0		0	0	0	0	0
246	1	12	98	-1	488	101	13.6	28	ABprpaapap	270	-646	0	0		0	0	0	0	0
247	1	210	322	-1	422	171	19.3	29	MSpppppa	-45	0	0	0		0	0	0	0	0
248	1	113	103	-1	517	116	11.1	28	ABpraaaapa	58	0	0	0		0	0	0	0	0
249	1	89	5	-1	551	122	11.3	28	ABpraaaaap	-44	0	0	0		0	0	0	0	0
250	1	172	128	-1	356	397	18.0	30	ABplaapppp	305	745	0	0		0	0	0	0	0
251	1	343	402	-1	379	342	13.7	24	Daaaa	214	801	0	0		0	0	0	0	0
252	1	286	155	-1	331	364	6.5	28	ABplppaapp	-13	0	0	0		0	0	0	0	0
253	1	159	202	-1	374	120	9.5	28	ABprppaapa	243	-113	0	0		0	0	0	0	0
254	1	107	350	-1	310	391	19.1	29	ABplapaapp	286	-125	0	0		0	0	0	0	0
255	1	192	237	-1	262	389	15.6	31	ABplappaap	266	154	0	0		0	0	0	0	0
256	1	109	245	-1	532	289	3.9	29	ABalpaaaap	343	0	0	0		0	0	0	0	0
257	1	29	314	-1	453	262	11.4	28	ABaraapapp	-168	0	0	0		0	0	0	0	0
258	1	117	218	-1	427	120	6.6	29	ABprpaaaap	-245	0	0	0		0	0	0	0	0
259	1	122	121	-1	261	225	6.4	29	Z2	258	-1226	0	0		0	0	0	0	0
260	1	279	162	-1	167	255	4.5	29	Cppppp	291	-116	0	0		0	0	0	0	0
261	1	59	31	-1	583	178	20.6	31	ABpraapaaa	333	0	0	0		0	0	0	0	0
262	1	97	153	-1	544	218	3.8	29	ABaraaappp	290	-1194	0	0		0	0	0	0	0
263	1	374	351	-1	300	268	11.9	32	Ealpp	320	176	0	0		0	0	0	0	0
264	1	24	22	-1	516	354	9.8	32	ABplpaaaaa	321	297	0	0		0	0	0	0	0
265	1	251	129	-1	342	382	9.0	27	ABplppappa	266	1042	0	0		0	0	0	0	0
266	1	328	387	-1	252	148	12.6	31	Cppapa	275	-219	0	0		0	0	0	0	0
267	1	375	263	-1	484	406	15.8	29	ABplpaapap	287	132	0	0		0	0	0	0	0
268	1	177	45	-1	514	386	8.2	32	ABalppaapp	65	0	0	0		0	0	0	0	0
269	1	273	303	-1	194	307	13.4	30	Capppa	263	245	0	0		0	0	0	0	0
270	1	125	212	-1	464	117	9.1	27	ABprpaaapa	371	0	0	0		0	0	0	0	0
271	1	349	183	289	597	235	11.4	32	ABaraaapaa	173	0	0	0		0	0	0	0	0
272	1	360	46	-1	387	219	16.1	31	Earaa	205	0	0	0		0	0	0	0	0
273	1	280	144	-1	576	320	10.8	27	MSapaaaa	42	0	0	0		0	0	0	0	0
274	1	231	345	-1	401	242	9.2	24	MSpapaaap	216	-430	0	0		0	0	0	0	0
275	1	46	12	-1	396	391	9.3	26	ABplpaaaapp	202	187	0	0		0	0	0	0	0
276	1	51	134	-1	343	90	18.6	27	ABprapaapa	292	0	0	0		0	0	0	0	0
277	1	140	77	-1	509	191	23.6	30	ABarpapapa	304	-162	0	0		0	0	0	0	0
278	0	167	-1	-1	397	295	16.8	24		208	302	0	0		0	0	0	0	0
279	1	252	91	-1	341	107	7.9	28	ABprppappa	-28	0	0	0		0	0	0	0	0
280	1	110	131	-1	337	241	22.5	32	ABarppaapa	319	614	0	0		0	0	0	0	0
281	1	232	50	-1	479	296	9.8	28	ABalpapppa	207	172	0	0		0	0	0	0	0
282	1	33	298	-1	587	284	4.4	29	ABalpaappa	-240	0	0	0		0	0	0	0	0
283	1	181	108	-1	460	269	18.8	29	MSaaaapp	-40	0	0	0		0	0	0	0	0
284	1	13	306	-1	425	308	3.6	28	ABplpappaaa	260	455	0	0		0	0	0	0	0
285	1	263	9	-1	503	184	10.9	25	MSppapaa	299	0	0	0		0	0	0	0	0
286	1	202	58	-1	291	343	17.4	28	Dapap	279	502	0	0		0	0	0	0	0
287	1	174	397	-1	432	365	5.7	32	ABalpapapp	138	0	0	0		0	0	0	0	0
288	1	135	119	-1	299	348	13.5	29	Capaaa	121	0	0	0		0	0	0	0	0
289	1	74	158	-1	228	320	8.6	30	Capapp	296	-105	0	0		0	0	0	0	0
290	1	208	305	-1	409	199	3.9	24	ABprpappaaa	205	-552	0	0		0	0	0	0	0
291	1	308	273	-1	477	377	20.8	27	ABplaapappp	266	-73	0	0		0	0	0	0	0
292	1	359	392	-1	486	351	4.1	30	ABalppapap	290	-329	0	0		0	0	0	0	0
293	1	22	105	-1	207	250	5.4	30	Cpppap	293	-151	0	0		0	0	0	0	0
294	1	46	216	-1	436	381	8.2	25	ABplpaaaapa	184	-427	0	0		0	0	0	0	0
295	1	178	130	-1	559	201	20.5	27	ABarpapaaa	198	-221	0	0		0	0	0	0	0
296	1	63	185	-1	208	225	10.1	32	Eprpp	302	297	0	0		0	0	0	0	0
297	1	384	217	-1	547	313	3.3	24	ABalpapaaaa	225	-363	0	0		0	0	0	0	0
298	1	218	325	399	506	285	12.8	32	ABaraapapa	149	0	0	0		0	0	0	0	0
299	1	365	404	-1	584	266	10.9	31	ABaraaaapa	274	0	0	0		0	0	0	0	0
300	1	307	373	-1	420	272	17.3	27	MSaaappp	-76	0	0	0		0	0	0	0	0
301	1	92	78	-1	607	334	7.7	27	ABalaaaarl	185	0	0	0		0	0	0	0	0
302	1	215	177	-1	597	308	17.6	32	ABalapapap	259	-393	0	0		0	0	0	0	0
303	1	66	343	-1	432	308	16.5	23	MSappaap	225	1261	0	0		0	0	0	0	0
304	1	399	132	-1	364	313	16.4	27	MSappapp	239	256	0	0		0	0	0	0	0
305	1	81	40	-1	329	326	8.2	29	MSaapppp	284	20	0	0		0	0	0	0	0
306	1	216	82	-1	459	219	5.9	25	ABarapapppa	254	388	0	0		0	0	0	0	0
307	1	257	19	-1	261	215	15.2	31	Eprap	311	0	0	0		0	0	0	0	0
308	1	317	29	-1	446	143	18.5	29	ABpraaapppp	-174	0	0	0		0	0	0	0	0
309	1	144	71	-1	248	365	20.6	33	ABplappapa	325	-362	0	0		0	0	0	0	0
310	1	203	61	-1	632	207	14.3	32	ABalaaappr	272	535	0	0		0	0	0	0	0
311	1	231	44	-1	432	220	7.1	24	MSpapaaaa	159	0	0	0		0	0	0	0	0
312	1	171	83	-1	263	368	6.4	30	ABplpppaaa	270	-592	0	0		0	0	0	0	0
313	1	372	148	-1	150	318	7.0	27	ABplappppp	73	0	0	0		0	0	0	0	0
314	1	379	167	-1	517	356	14.8	25	ABalpppppaa	206	-833	0	0		0	0	0	0	0
315	1	329	225	-1	275	172	23.2	32	ABarpppapp	326	-1155	0	0		0	0	0	0	0
316	1	195	328	-1	486	368	16.2	24	ABalpppppap	229	222	0	0		0	0	0	0	0
317	0	230	-1	-1	540	357	17.8	27		-156	0	0	0		0	0	0	0	0
318	1	64	246	-1	528	195	21.5	25	ABarpapaap	184	152	0	0		0	0	0	0	0
319	1	28	67	-1	365	397	11.1	29	ABplppapaa	261	11	0	0		0	0	0	0	0
320	1	253	327	-1	464	349	13.6	26	MSapapap	315	0	0	0		0	0	0	0	0
321	1	242	380	-1	230	212	12.7	32	Eprpa	325	190	0	0		0	0	0	0	0
322	1	191	312	-1	394	190	9.1	27	MSpppaap	196	0	0	0		0	0	0	0	0
323	1	241	390	-1	315	391	10.8	28	ABplppapap	310	0	0	0		0	0	0	0	0
324	1	298	340	-1	402	320	23.1	34	ABplaaappp	333	753	0	0		0	0	0	0	0
325	1	25	378	-1	494	249	22.4	29	ABarpaapaa	257	35	0	0		0	0	0	0	0
326	1	201	209	-1	132	282	8.7	31	Caappd	279	883	0	0		0	0	0	0	0
327	1	161	207	-1	261	348	11.4	28	Capapa	148	0	0	0		0	0	0	0	0
328	1	385	346	-1	463	170	22.7	30	ABarpapapp	301	-184	0	0		0	0	0	0	0
329	1	304	42	-1	140	280	4.5	29	Caappv	286	-427	0	0		0	0	0	0	0
330	1	300	320	-1	389	120	5.5	28	ABarappapp	278	-293	0	0		0	0	0	0	0
331	1	310	186	-1	591	240	21.6	30	ABarpaaaaa	309	0	0	0		0	0	0	0	0
332	1	88	240	-1	191	297	7.3	29	Capppp	261	572	0	0		0	0	0	0	0
333	1	3	347	-1	223	343	3.4	25	ABplpppapaa	213	81	0	0		0	0	0	0	0
334	1	294	293	-1	432	359	19.3	29	ABalppppppp	144	0	0	0		0	0	0	0	0
335	1	289	206	-1	395	350	5.5	30	ABplpapapa	-31	0	0	0		0	0	0	0	0
336	1	240	36	-1	542	192	11.9	27	MSppaaap	219	-965	0	0		0	0	0	0	0
337	1	98	250	-1	321	179	3.9	29	ABprpapppa	96	0	0	0		0	0	0	0	0
338	1	357	208	-1	297	346	5.4	29	ABplppppaa	184	-821	0	0		0	0	0	0	0
339	1	249	309	-1	495	171	3.4	30	ABarapppap	270	-82	0	0		0	0	0	0	0
340	1	369	90	-1	479	303	15.0	25	MSaaapaap	242	425	0	0		0	0	0	0	0
341	1	31	396	-1	266	173	17.6	31	Dpppp	319	1127	0	0		0	0	0	0	0
342	1	143	362	-1	463	121	20.7	31	ABarpappap	448	0	0	0		0	0	0	0	0
343	1	213	315	-1	489	148	5.8	25	ABarapppppa	227	-485	0	0		0	0	0	0	0
344	1	333	354	-1	224	174	3.6	25	ABprpppapap	244	226	0	0		0	0	0	0	0
345	1	376	282	-1	203	190	4.1	26	ABprppppppa	-83	0	0	0		0	0	0	0	0
346	1	260	199	-1	363	343	20.4	29	ABplapaaap	-11	0	0	0		0	0	0	0	0
347	1	95	391	-1	342	120	20.9	35	ABprapaaap	295	494	0	0		0	0	0	0	0
348	0	27	-1	-1	581	259	8.9	24		177	156	0	0		0	0	0	0	0
349	1	275	41	-1	403	322	18.8	26	MSappapa	234	446	0	0		0	0	0	0	0
350	1	292	311	-1	234	153	9.8	29	Cppapp	253	1053	0	0		0	0	0	0	0
351	1	262	357	-1	370	143	20.5	29	ABprapaaaa	245	-69	0	0		0	0	0	0	0
352	1	176	266	-1	286	332	8.8	30	Capaap	302	-150	0	0		0	0	0	0	0
353	1	134	192	-1	188	327	17.9	33	ABarppapp	255	-148	0	0		0	0	0	0	0
354	0	351	-1	-1	497	220	24.0	23		255	0	0	0		0	0	0	0	0
355	1	62	393	-1	438	136	10.0	23	ABprppaaaaa	430	0	0	0		0	0	0	0	0
356	1	142	195	-1	507	396	17.1	28	ABalpppappp	197	-407	0	0		0	0	0	0	0
357	1	233	238	-1	629	291	18.3	27	ABalappaap	33	0	0	0		0	0	0	0	0
358	1	99	337	-1	378	154	11.3	29	MSpppapp	271	-180	0	0		0	0	0	0	0
359	1	342	124	-1	577	359	6.7	28	ABalaaaarr	63	0	0	0		0	0	0	0	0
360	1	68	262	-1	358	343	10.5	29	MSaapppa	267	-163	0	0		0	0	0	0	0
361	1	378	339	-1	507	158	13.2	25	ABpraaappaa	192	1006	0	0		0	0	0	0	0
362	1	235	14	-1	368	144	6.9	24	ABprpapaapp	219	442	0	0		0	0	0	0	0
363	1	139	321	-1	485	290	6.1	26	ABalpappapa	220	801	0	0		0	0	0	0	0
364	1	182	251	-1	374	273	14.6	28	MSaapaapp	282	-1064	0	0		0	0	0	0	0
365	1	39	344	-1	444	96	12.4	28	ABprpaapppp	262	418	0	0		0	0	0	0	0
366	1	145	256	-1	277	99	8.4	30	ABprppappp	-24	0	0	0		0	0	0	0	0
367	1	10	260	-1	600	277	21.5	29	ABalappapp	269	-625	0	0		0	0	0	0	0
368	1	160	147	-1	228	304	18.0	31	Dappp	280	1183	0	0		0	0	0	0	0
369	1	348	258	-1	456	325	11.6	25	MSapaapp	255	-327	0	0		0	0	0	0	0
370	1	36	203	-1	373	180	22.7	31	ABarppaaap	312	1943	0	0		0	0	0	0	0
371	1	57	161	-1	253	100	14.5	29	ABprappapp	291	-1570	0	0		0	0	0	0	0
372	1	43	139	-1	161	212	6.8	29	Cppppa	153	0	0	0		0	0	0	0	0
373	1	245	259	-1	380	363	8.5	27	ABplppaapa	256	1354	0	0		0	0	0	0	0
374	1	214	342	-1	380	88	8.9	32	ABprppapaa	260	317	0	0		0	0	0	0	0
375	0	72	-1	-1	590	360	10.6	24		221	1	0	0		0	0	0	0	0
376	1	290	226	-1	429	133	22.3	30	ABarpapppa	299	710	0	0		0	0	0	0	0
377	1	106	252	-1	547	186	4.1	29	ABarapppaa	117	0	0	0		0	0	0	0	0
378	1	368	74	-1	286	326	22.2	29	ABarppaapp	298	349	0	0		0	0	0	0	0
379	1	75	276	-1	296	393	15.9	30	ABplappaaa	267	-419	0	0		0	0	0	0	0
380	1	220	335	-1	300	132	17.1	29	Dppap	268	701	0	0		0	0	0	0	0
381	1	102	296	-1	627	261	16.3	24	ABalappaaa	52	0	0	0		0	0	0	0	0
382	1	69	302	-1	555	155	16.1	28	ABpraaapap	-56	0	0	0		0	0	0	0	0
383	0	49	-1	-1	568	172	10.6	24		199	-457	0	0		0	0	0	0	0
384	1	237	1	-1	573	224	14.8	28	ABaraappaa	332	0	0	0		0	0	0	0	0
385	1	164	16	-1	207	263	9.2	32	Eplpp	389	0	0	0		0	0	0	0	0
386	1	80	288	-1	323	183	19.4	31	Dpppa	267	122	0	0		0	0	0	0	0
387	0	396	-1	-1	615	313	15.9	22		1	0	0	0		0	0	0	0	0
388	1	104	173	-1	469	148	16.1	26	ABpraaapppa	231	-489	0	0		0	0	0	0	0
389	1	170	73	-1	513	242	3.4	28	ABarapaaap	281	496	0	0		0	0	0	0	0
390	1	352	213	-1	365	176	18.8	29	MSpppppp	261	490	0	0		0	0	0	0	0
391	0	323	-1	-1	496	219	21.8	24		204	108	0	0		0	0	0	0	0
392	1	254	219	-1	386	222	3.5	24	ABprpappaap	238	46	0	0		0	0	0	0	0
393	1	335	348	-1	441	134	15.7	29	ABprpaappa	8	0	0	0		0	0	0	0	0
394	1	367	381	-1	501	227	9.2	25	ABarapaappa	286	0	0	0		0	0	0	0	0
395	1	311	401	-1	538	242	5.4	26	ABarapaaaa	236	-203	0	0		0	0	0	0	0
396	1	101	55	-1	340	285	5.7	25	MSaappap	230	116	0	0		0	0	0	0	0
397	1	184	341	-1	336	341	15.4	28	Daapa	177	1614	0	0		0	0	0	0	0
398	1	386	80	-1	435	208	11.2	28	ABaraapppp	283	-539	0	0		0	0	0	0	0
399	1	314	191	-1	488	281	3.2	29	ABalpapaap	289	1169	0	0		0	0	0	0	0
400	1	62	93	-1	401	110	10.7	24	ABprppaaaap	62	0	0	0		0	0	0	0	0
401	1	381	279	-1	451	358	16.3	30	ABplpaappa	159	0	0	0		0	0	0	0	0
402	1	180	204	-1	457	382	10.5	30	ABplpaaapp	170	0	0	0		0	0	0	0	0
403	1	389	79	-1	175	218	4.8	25	ABprppppppp	204	0	0	0		0	0	0	0	0
404	1	258	356	-1	587	315	21.7	34	ABplaapaaa	138	0	0	0		0	0	0	0	0
405	1	281	371	-1	235	214	22.4	39	Cpaaa	383	-154	0	0		0	0	0	0	0
406	1	400	411	-1	561	151	10.0	27	ABalaappap	31	0	0	0		0	0	0	0	0
407	1	401	412	-1	596	184	8.0	24	ABalaapaap	142	0	0	0		0	0	0	0	0
408	1	230	333	-1	516	350	17.95	31	ABplaapapa	299	389	0	0		0	0	0	0	0
409	1	392	281	-1	392	167	5.5	24	ABprpapapa	197	0	0	0		0	0	0	0	0
