# Supplementary material for: The AP-2 Transcription Factor APTF-2 Is Required for Neuroblast and Epidermal Morphogenesis in Caenorhabditis elegans Embryogenesis
Source: PLoS Genet. 2016 May 13;12(5):e1006048. doi: 10.1371/journal.pgen.1006048 (PMC4866721; doi:10.1371/journal.pgen.1006048)
Supplement: S4 Text — (ZIP) [file pgen.1006048.s032.zip › nuclei/t182-nuclei]

1	1	384	74	-1	568	223	15.3	28	ABaraappaa	282	74	0	0		0	0	0	0	0
2	1	195	47	-1	614	270	11.8	25	ABalpaapaaa	246	0	0	0		0	0	0	0	0
3	1	57	275	-1	505	262	18.1	29	MSaaaapa	261	-392	0	0		0	0	0	0	0
4	1	7	75	-1	534	178	6.6	25	ABarappppaa	173	135	0	0		0	0	0	0	0
5	1	249	218	-1	559	127	11.4	30	ABpraaaaap	229	-43	0	0		0	0	0	0	0
6	1	1	173	-1	280	155	9.5	29	MSpapppp	262	140	0	0		0	0	0	0	0
7	1	130	103	-1	505	316	4.3	26	ABalpapaaap	207	168	0	0		0	0	0	0	0
8	1	34	83	-1	624	261	18.5	29	ABalappapa	17	0	0	0		0	0	0	0	0
9	1	285	263	-1	499	185	11.1	25	MSppapaa	-19	0	0	0		0	0	0	0	0
10	1	231	408	-1	517	228	13.8	33	ABaraappap	116	0	0	0		0	0	0	0	0
11	1	174	262	-1	205	370	16.9	30	ABplapapaa	273	1991	0	0		0	0	0	0	0
12	1	275	338	-1	395	391	9.3	27	ABplpaaaapp	194	819	0	0		0	0	0	0	0
13	1	116	380	-1	459	167	4.3	25	ABarappapaa	173	157	0	0		0	0	0	0	0
14	1	362	364	-1	371	143	6.9	24	ABprpapaapp	237	419	0	0		0	0	0	0	0
15	1	75	126	-1	497	128	14.9	25	ABpraaappap	176	-558	0	0		0	0	0	0	0
16	1	385	410	-1	206	259	8.7	33	Eplpp	329	821	0	0		0	0	0	0	0
17	1	114	215	-1	609	275	8.9	29	ABaraaaaaa	237	115	0	0		0	0	0	0	0
18	1	79	269	-1	331	280	12.2	28	Ealpa	262	160	0	0		0	0	0	0	0
19	1	307	226	-1	262	216	14.9	33	Eprap	320	111	0	0		0	0	0	0	0
20	1	93	154	-1	572	313	19.1	30	ABalapappa	200	0	0	0		0	0	0	0	0
21	1	198	279	-1	283	381	8.5	29	ABplppappp	288	0	0	0		0	0	0	0	0
22	1	264	26	-1	515	356	10.1	33	ABplpaaaaa	90	0	0	0		0	0	0	0	0
23	1	226	402	-1	465	354	22.8	31	ABplaaapap	282	101	0	0		0	0	0	0	0
24	1	214	34	-1	443	293	5.7	26	ABalpappapp	257	272	0	0		0	0	0	0	0
25	0	197	-1	-1	595	154	9.0	23		151	781	0	0		0	0	0	0	0
26	0	354	-1	-1	497	217	23.4	25		230	0	0	0		0	0	0	0	0
27	1	154	128	-1	231	134	4.3	24	ABprpppapaa	200	380	0	0		0	0	0	0	0
28	1	105	29	-1	214	116	17.1	29	ABprapapaa	298	115	0	0		0	0	0	0	0
29	1	308	200	-1	451	142	18.4	30	ABpraaapppp	94	0	0	0		0	0	0	0	0
30	1	11	46	-1	474	219	14.4	29	MSpaapaa	274	171	0	0		0	0	0	0	0
31	1	261	188	-1	583	183	21.1	32	ABpraapaaa	299	-717	0	0		0	0	0	0	0
32	1	163	3	-1	514	305	16.5	27	MSaaapaaa	322	0	0	0		0	0	0	0	0
33	1	149	59	-1	459	267	7.9	26	ABalpappppa	60	0	0	0		0	0	0	0	0
34	1	115	258	-1	469	179	19.1	28	MSppappp	280	856	0	0		0	0	0	0	0
35	1	241	180	-1	557	284	10.6	28	ABalpaapapa	176	0	0	0		0	0	0	0	0
36	1	336	229	-1	542	191	12.0	28	MSppaaap	289	0	0	0		0	0	0	0	0
37	1	46	52	-1	604	275	15.4	29	MSaaaaaa	441	0	0	0		0	0	0	0	0
38	0	348	-1	-1	580	261	9.4	24		199	160	0	0		0	0	0	0	0
39	0	278	-1	-1	394	296	16.9	23		217	-1023	0	0		0	0	0	0	0
40	1	305	116	-1	331	326	8.3	28	MSaapppp	54	0	0	0		0	0	0	0	0
41	1	349	368	-1	403	325	18.8	25	MSappapa	249	101	0	0		0	0	0	0	0
42	1	329	388	-1	139	284	4.5	29	Caappv	227	628	0	0		0	0	0	0	0
43	1	16	158	-1	347	192	4.0	24	ABprpappapp	196	-136	0	0		0	0	0	0	0
44	1	311	98	-1	436	224	6.8	25	MSpapaaaa	216	155	0	0		0	0	0	0	0
45	1	268	124	-1	514	386	8.4	32	ABalppaapp	279	360	0	0		0	0	0	0	0
46	1	272	283	-1	388	215	16.1	31	Earaa	244	435	0	0		0	0	0	0	0
47	1	104	19	-1	547	351	13.5	29	ABalppppaa	21	0	0	0		0	0	0	0	0
48	1	221	268	-1	620	232	15.4	30	ABalapppaa	247	-972	0	0		0	0	0	0	0
49	1	131	109	-1	605	192	8.1	24	ABalaapaaa	266	0	0	0		0	0	0	0	0
50	1	281	107	-1	479	295	9.6	28	ABalpapppa	156	0	0	0		0	0	0	0	0
51	1	139	235	-1	286	96	19.1	30	ABprappapa	262	85	0	0		0	0	0	0	0
52	1	62	152	-1	218	262	11.9	33	Eplpa	307	-749	0	0		0	0	0	0	0
53	1	189	394	-1	577	258	18.1	29	MSaaaaapa	292	136	0	0		0	0	0	0	0
54	1	52	353	-1	554	150	19.3	32	ABpraapaap	181	0	0	0		0	0	0	0	0
55	1	396	79	-1	338	283	6.0	25	MSaappap	237	0	0	0		0	0	0	0	0
56	1	74	30	-1	577	256	14.7	29	ABaraapaaa	212	0	0	0		0	0	0	0	0
57	1	212	187	-1	577	236	7.4	28	ABaraaaaap	33	0	0	0		0	0	0	0	0
58	1	286	147	-1	291	343	17.5	28	Dapap	259	382	0	0		0	0	0	0	0
59	1	217	273	-1	443	330	7.4	30	ABplpapaaa	-22	0	0	0		0	0	0	0	0
60	1	12	295	-1	529	166	17.7	28	ABpraapapa	411	0	0	0		0	0	0	0	0
61	1	310	217	-1	628	210	13.8	31	ABalaaappr	259	-1335	0	0		0	0	0	0	0
62	1	69	176	-1	591	178	12.5	31	ABalaapppa	-294	0	0	0		0	0	0	0	0
63	1	13	322	-1	511	187	15.5	26	MSppappa	226	35	0	0		0	0	0	0	0
64	1	97	150	-1	212	360	6.2	29	ABplpppaap	335	0	0	0		0	0	0	0	0
65	1	209	302	-1	153	346	10.2	26	ABplappppa	199	0	0	0		0	0	0	0	0
66	1	186	7	-1	323	209	5.6	27	MSpappaa	131	0	0	0		0	0	0	0	0
67	1	319	373	-1	363	396	11.4	30	ABplppapaa	35	0	0	0		0	0	0	0	0
68	1	129	242	-1	546	327	21.2	29	ABalapappp	217	14	0	0		0	0	0	0	0
69	1	70	35	-1	527	393	13.1	30	ABalpppapa	54	0	0	0		0	0	0	0	0
70	1	53	14	-1	373	377	21.3	30	ABplapaapa	259	1378	0	0		0	0	0	0	0
71	1	309	372	-1	245	363	20.5	32	ABplappapa	303	580	0	0		0	0	0	0	0
72	1	92	56	-1	541	285	7.6	30	ABalpaaapa	166	0	0	0		0	0	0	0	0
73	1	389	386	-1	510	239	3.6	28	ABarapaaap	259	868	0	0		0	0	0	0	0
74	1	378	261	-1	286	325	22.2	30	ABarppaapp	301	654	0	0		0	0	0	0	0
75	1	73	211	-1	430	170	14.6	25	MSppppap	199	-347	0	0		0	0	0	0	0
76	1	94	321	-1	520	125	14.9	25	ABpraaaappp	197	-465	0	0		0	0	0	0	0
77	1	277	404	-1	510	186	23.5	30	ABarpapapa	297	398	0	0		0	0	0	0	0
78	1	301	58	-1	607	334	8.1	28	ABalaaaarl	237	184	0	0		0	0	0	0	0
79	1	403	94	-1	175	223	4.8	26	ABprppppppp	214	-415	0	0		0	0	0	0	0
80	1	398	221	-1	434	210	10.9	29	ABaraapppp	323	0	0	0		0	0	0	0	0
81	1	141	84	-1	541	270	15.3	28	ABaraapaap	81	0	0	0		0	0	0	0	0
82	1	306	351	-1	460	219	5.8	25	ABarapapppa	138	0	0	0		0	0	0	0	0
83	1	312	285	-1	264	368	6.4	30	ABplpppaaa	289	40	0	0		0	0	0	0	0
84	1	236	360	-1	335	295	20.0	33	MSapppp	333	-672	0	0		0	0	0	0	0
85	1	86	225	-1	241	384	13.8	29	ABplappapp	272	-183	0	0		0	0	0	0	0
86	1	244	328	-1	490	287	22.6	29	ABplaaaapa	285	267	0	0		0	0	0	0	0
87	1	192	196	-1	371	260	8.3	26	MSpapapa	41	0	0	0		0	0	0	0	0
88	1	27	305	-1	220	118	6.6	29	ABprpppaap	262	59	0	0		0	0	0	0	0
89	1	101	118	-1	463	355	18.6	29	ABalppppppa	274	460	0	0		0	0	0	0	0
90	1	340	120	-1	474	303	15.2	25	MSaaapaap	84	0	0	0		0	0	0	0	0
91	1	279	270	-1	346	107	7.5	28	ABprppappa	270	-47	0	0		0	0	0	0	0
92	1	201	331	-1	359	296	7.0	24	MSaappaa	197	-843	0	0		0	0	0	0	0
93	1	400	329	-1	403	109	10.6	25	ABprppaaaap	173	985	0	0		0	0	0	0	0
94	1	199	228	-1	543	154	12.4	28	ABpraaapaa	398	0	0	0		0	0	0	0	0
95	1	152	179	-1	462	207	9.0	26	ABarapappa	321	0	0	0		0	0	0	0	0
96	1	136	134	-1	202	151	6.6	28	ABprapppap	247	-474	0	0		0	0	0	0	0
97	1	121	44	-1	304	146	5.4	28	ABprppppaa	186	187	0	0		0	0	0	0	0
98	1	246	339	-1	496	99	13.5	28	ABprpaapap	-18	0	0	0		0	0	0	0	0
99	0	375	-1	-1	594	357	10.9	24		202	-584	0	0		0	0	0	0	0
100	1	147	13	390	571	319	6.1	30	ABalpaappp	-66	0	0	0		0	0	0	0	0
101	1	21	213	-1	433	254	4.3	25	ABarapapapp	249	40	0	0		0	0	0	0	0
102	1	91	101	-1	282	260	15.5	32	Eplaa	295	-603	0	0		0	0	0	0	0
103	1	248	292	-1	524	117	11.4	28	ABpraaaapa	251	2254	0	0		0	0	0	0	0
104	1	242	401	407	254	330	5.2	30	ABplppppap	200	658	0	0		0	0	0	0	0
105	1	293	66	-1	206	247	5.4	31	Cpppap	285	168	0	0		0	0	0	0	0
106	1	31	336	-1	548	377	15.4	24	ABalpppappa	188	83	0	0		0	0	0	0	0
107	1	161	24	-1	600	220	18.4	29	ABalapppap	285	291	0	0		0	0	0	0	0
108	1	283	48	-1	461	269	18.6	29	MSaaaapp	259	-10	0	0		0	0	0	0	0
109	1	196	287	-1	562	391	11.5	30	ABalpppaaa	-5	0	0	0		0	0	0	0	0
110	1	170	183	-1	315	359	22.3	34	ABarppapa	315	-569	0	0		0	0	0	0	0
111	1	98	38	-1	486	268	14.7	24	MSaaapapa	201	428	0	0		0	0	0	0	0
112	1	181	395	-1	493	323	9.8	23	MSapaapa	205	1403	0	0		0	0	0	0	0
113	1	25	165	-1	539	360	21.2	33	ABplaapaap	33	0	0	0		0	0	0	0	0
114	1	8	255	-1	539	222	18.7	30	MSpaaaaa	153	0	0	0		0	0	0	0	0
115	1	88	119	-1	341	84	15.4	29	ABprapaapp	253	-191	0	0		0	0	0	0	0
116	1	150	332	-1	406	147	7.6	24	ABprpapaapa	228	678	0	0		0	0	0	0	0
117	1	119	23	-1	176	200	18.3	33	Cpapap	333	111	0	0		0	0	0	0	0
118	1	203	189	-1	502	330	22.8	26	ABplaaapaa	131	0	0	0		0	0	0	0	0
119	1	288	204	-1	299	349	13.6	30	Capaaa	301	218	0	0		0	0	0	0	0
120	1	111	110	-1	335	147	9.5	30	MSpapppa	275	529	0	0		0	0	0	0	0
121	1	259	241	-1	262	221	6.5	28	Z2	258	965	0	0		0	0	0	0	0
122	1	41	60	-1	504	279	9.2	29	ABalpaaapp	253	0	0	0		0	0	0	0	0
123	1	42	78	-1	529	234	11.6	27	ABaraaapapp	250	203	0	0		0	0	0	0	0
124	1	359	377	-1	580	357	6.7	27	ABalaaaarr	119	0	0	0		0	0	0	0	0
125	1	109	378	-1	323	163	22.7	30	ABarpppapa	274	796	0	0		0	0	0	0	0
126	1	243	31	-1	406	335	14.8	32	MSapppa	151	0	0	0		0	0	0	0	0
127	1	215	89	-1	326	88	9.6	29	ABprppapap	271	1542	0	0		0	0	0	0	0
128	1	250	51	-1	354	396	18.3	31	ABplaapppp	302	450	0	0		0	0	0	0	0
129	1	265	317	-1	345	381	8.8	27	ABplppappa	277	-9	0	0		0	0	0	0	0
130	1	295	310	-1	553	197	19.9	26	ABarpapaaa	216	104	0	0		0	0	0	0	0
131	1	280	315	-1	338	243	22.4	32	ABarppaapa	315	-828	0	0		0	0	0	0	0
132	1	304	12	-1	362	316	16.6	28	MSappapp	232	271	0	0		0	0	0	0	0
133	1	179	234	-1	161	161	11.1	30	ABprapappp	271	240	0	0		0	0	0	0	0
134	1	276	222	-1	346	92	18.8	28	ABprapaapa	253	-958	0	0		0	0	0	0	0
135	1	140	68	-1	625	236	8.5	30	ABalaaaala	379	0	0	0		0	0	0	0	0
136	1	72	4	-1	492	333	14.8	25	MSapapaa	207	271	0	0		0	0	0	0	0
137	1	108	114	-1	609	320	13.5	29	ABalapaaaa	290	182	0	0		0	0	0	0	0
138	1	156	214	-1	432	143	12.9	27	MSppppaa	236	876	0	0		0	0	0	0	0
139	1	372	224	-1	160	210	6.6	29	Cppppa	281	786	0	0		0	0	0	0	0
140	1	80	201	-1	529	225	7.7	28	ABarapaapa	276	-746	0	0		0	0	0	0	0
141	1	183	398	-1	233	159	15.5	31	Cppaap	248	330	0	0		0	0	0	0	0
142	1	3	178	-1	404	235	5.5	27	ABarapapppp	167	0	0	0		0	0	0	0	0
143	1	78	112	-1	248	291	6.0	28	ABplpppppa	281	411	0	0		0	0	0	0	0
144	1	273	281	-1	574	320	10.5	27	MSapaaaa	189	42	0	0		0	0	0	0	0
145	1	155	90	-1	553	228	10.6	26	ABaraaapapa	113	0	0	0		0	0	0	0	0
146	1	219	140	-1	174	142	15.4	33	ABarppppp	335	-890	0	0		0	0	0	0	0
147	1	368	323	-1	229	302	18.3	31	Dappp	280	544	0	0		0	0	0	0	0
148	1	313	39	-1	150	317	7.3	27	ABplappppp	385	0	0	0		0	0	0	0	0
149	1	68	155	-1	469	182	8.4	23	MSppaapa	191	721	0	0		0	0	0	0	0
150	1	89	288	-1	445	95	9.7	31	ABprpaaapp	275	679	0	0		0	0	0	0	0
151	1	15	115	-1	350	363	16.2	28	Dapaa	274	350	0	0		0	0	0	0	0
152	1	63	367	-1	434	342	22.7	28	ABplaaappa	284	-496	0	0		0	0	0	0	0
153	1	262	340	-1	548	221	4.0	31	ABaraaappp	289	321	0	0		0	0	0	0	0
154	1	90	358	-1	334	249	16.1	30	Ealap	315	0	0	0		0	0	0	0	0
155	1	252	82	-1	331	363	6.4	27	ABplppaapp	272	314	0	0		0	0	0	0	0
156	1	182	153	-1	417	275	7.4	28	ABalpappppp	81	0	0	0		0	0	0	0	0
157	1	200	6	-1	133	219	12.4	31	Cpapaa	447	0	0	0		0	0	0	0	0
158	1	289	96	-1	229	322	8.6	30	Capapp	279	135	0	0		0	0	0	0	0
159	1	132	254	-1	149	265	19.3	38	Caaap	387	1173	0	0		0	0	0	0	0
160	1	188	405	-1	320	94	12.6	29	ABprappaaa	258	-383	0	0		0	0	0	0	0
161	1	371	42	-1	254	96	14.7	28	ABprappapp	259	-1173	0	0		0	0	0	0	0
162	1	260	362	-1	164	255	4.6	29	Cppppp	262	-408	0	0		0	0	0	0	0
163	1	151	333	-1	201	114	11.5	28	ABprapappa	80	0	0	0		0	0	0	0	0
164	1	206	193	-1	461	101	15.3	27	ABpraappaa	39	0	0	0		0	0	0	0	0
165	1	83	198	-1	455	169	10.6	25	MSppaapp	252	237	0	0		0	0	0	0	0
166	1	176	219	-1	509	362	12.7	26	ABplpaapaa	265	87	0	0		0	0	0	0	0
167	1	314	206	-1	515	358	15.1	24	ABalpppppaa	224	429	0	0		0	0	0	0	0
168	1	145	199	-1	333	215	10.5	30	Earpa	492	0	0	0		0	0	0	0	0
169	1	38	50	-1	441	218	13.7	32	MSpaapap	211	0	0	0		0	0	0	0	0
170	1	234	166	-1	281	275	22.8	38	Caaaa	383	186	0	0		0	0	0	0	0
171	1	14	171	-1	531	294	21.5	31	ABplaaaaap	291	1531	0	0		0	0	0	0	0
172	1	59	77	-1	225	330	11.9	29	Cappap	289	348	0	0		0	0	0	0	0
173	1	388	132	-1	471	145	16.1	26	ABpraaapppa	231	1078	0	0		0	0	0	0	0
174	1	77	148	-1	384	226	22.1	31	ABarpaappp	299	-507	0	0		0	0	0	0	0
175	1	205	212	-1	338	356	12.8	25	Daaap	257	232	0	0		0	0	0	0	0
176	1	202	145	-1	248	169	6.7	28	ABprpppppa	133	0	0	0		0	0	0	0	0
177	1	302	102	-1	599	306	17.7	30	ABalapapap	241	-410	0	0		0	0	0	0	0
178	1	223	307	-1	451	204	3.3	28	ABarappaap	245	-768	0	0		0	0	0	0	0
179	1	224	246	-1	427	223	21.3	30	ABarpaappa	302	-453	0	0		0	0	0	0	0
180	1	49	190	-1	436	172	6.7	29	ABprpapaaa	182	130	0	0		0	0	0	0	0
181	1	204	375	-1	240	126	20.6	35	ABarppppa	345	1060	0	0		0	0	0	0	0
182	1	28	299	-1	422	276	14.2	28	MSaapaapa	196	0	0	0		0	0	0	0	0
183	1	271	223	-1	577	234	12.2	24	ABaraaapaap	206	150	0	0		0	0	0	0	0
184	1	162	71	-1	254	260	12.3	31	Eplap	282	571	0	0		0	0	0	0	0
185	1	296	366	-1	218	221	9.8	33	Eprpp	325	-17	0	0		0	0	0	0	0
186	1	331	156	-1	590	240	21.8	31	ABarpaaaaa	276	637	0	0		0	0	0	0	0
187	1	169	2	-1	588	368	17.1	30	ABalapaapp	97	0	0	0		0	0	0	0	0
188	1	164	169	-1	443	297	9.8	25	MSaapaaaa	231	352	0	0		0	0	0	0	0
189	1	43	162	-1	507	334	19.7	26	ABplaapappa	195	544	0	0		0	0	0	0	0
190	1	128	289	-1	207	190	7.4	30	Cpppaa	264	-308	0	0		0	0	0	0	0
191	1	399	175	-1	485	281	3.5	28	ABalpapaap	288	723	0	0		0	0	0	0	0
192	1	353	230	320	189	324	17.6	35	ABarppapp	354	1186	0	0		0	0	0	0	0
193	1	193	233	-1	541	141	7.9	30	ABpraaaaaa	-51	0	0	0		0	0	0	0	0
194	1	184	330	-1	431	95	16.5	30	ABpraappap	254	742	0	0		0	0	0	0	0
195	1	356	227	-1	510	395	17.5	27	ABalpppappp	202	218	0	0		0	0	0	0	0
196	1	66	93	-1	566	361	10.5	28	ABalppaaap	215	0	0	0		0	0	0	0	0
197	1	213	359	-1	276	306	18.8	31	Dappa	49	0	0	0		0	0	0	0	0
198	1	65	298	-1	361	131	15.7	27	Dppaa	258	653	0	0		0	0	0	0	0
199	1	346	369	-1	363	343	20.4	29	ABplapaaap	261	-11	0	0		0	0	0	0	0
200	1	123	256	-1	444	258	14.8	24	MSaaapapp	208	1098	0	0		0	0	0	0	0
201	1	125	291	-1	425	347	9.4	29	ABplpapaap	289	936	0	0		0	0	0	0	0
202	1	253	345	-1	377	120	9.5	28	ABprppaapa	247	842	0	0		0	0	0	0	0
203	1	370	311	-1	374	179	22.6	31	ABarppaaap	302	226	0	0		0	0	0	0	0
204	1	402	304	350	459	379	10.6	33	ABplpaaapp	217	-1092	0	0		0	0	0	0	0
205	1	124	314	-1	586	245	4.6	31	ABaraaappa	310	486	0	0		0	0	0	0	0
206	1	335	231	-1	398	345	5.4	29	ABplpapapa	225	782	0	0		0	0	0	0	0
207	1	327	184	-1	262	349	11.4	28	Capapa	164	0	0	0		0	0	0	0	0
208	1	338	260	313	297	344	5.6	30	ABplppppaa	115	0	0	0		0	0	0	0	0
209	1	326	276	-1	134	282	8.6	31	Caappd	310	-85	0	0		0	0	0	0	0
210	1	237	86	-1	427	237	17.1	25	MSpaaappp	239	284	0	0		0	0	0	0	0
211	1	19	45	-1	457	321	4.3	27	ABalpapapap	206	-523	0	0		0	0	0	0	0
212	1	270	205	-1	471	119	9.1	27	ABprpaaapa	253	178	0	0		0	0	0	0	0
213	1	390	70	-1	365	177	19.1	28	MSpppppp	277	1088	0	0		0	0	0	0	0
214	1	54	69	-1	303	189	6.6	27	MSpappap	86	0	0	0		0	0	0	0	0
215	1	45	208	-1	409	153	11.6	24	MSpppapa	65	0	0	0		0	0	0	0	0
216	1	294	341	-1	445	383	8.0	25	ABplpaaaapa	206	0	0	0		0	0	0	0	0
217	1	297	253	-1	545	311	3.2	24	ABalpapaaaa	230	-320	0	0		0	0	0	0	0
218	1	258	11	-1	430	121	6.8	29	ABprpaaaap	702	0	0	0		0	0	0	0	0
219	1	392	36	-1	386	224	3.6	25	ABprpappaap	209	28	0	0		0	0	0	0	0
220	1	113	355	-1	626	297	9.3	30	ABalaaaalp	250	395	0	0		0	0	0	0	0
221	1	126	290	-1	184	338	6.7	28	ABplapppap	267	-256	0	0		0	0	0	0	0
222	1	227	257	-1	452	297	22.8	29	ABplaaaapp	241	153	0	0		0	0	0	0	0
223	1	71	247	-1	128	242	8.5	29	Cpappv	294	227	0	0		0	0	0	0	0
224	1	207	384	-1	565	278	6.2	29	ABalpaaaaa	278	818	0	0		0	0	0	0	0
225	1	315	16	-1	275	174	23.0	32	ABarpppapp	321	-767	0	0		0	0	0	0	0
226	1	376	354	-1	427	132	22.4	31	ABarpapppa	311	-960	0	0		0	0	0	0	0
227	1	29	111	-1	476	239	18.7	27	MSpaaapa	44	0	0	0		0	0	0	0	0
228	1	229	312	-1	387	298	5.3	28	ABplpappaap	196	-100	0	0		0	0	0	0	0
229	1	95	403	-1	502	155	21.2	29	ABarpappaa	295	1161	0	0		0	0	0	0	0
230	1	173	144	-1	393	148	16.0	29	Dpaa	289	775	0	0		0	0	0	0	0
231	1	178	142	-1	130	192	8.6	30	Cpappd	298	145	0	0		0	0	0	0	0
232	1	190	92	-1	204	141	9.7	27	ABprapppaa	236	1033	0	0		0	0	0	0	0
233	1	168	49	-1	639	277	13.3	31	ABalaaapal	233	-177	0	0		0	0	0	0	0
234	1	138	265	-1	375	297	9.9	30	MSaapapp	301	-285	0	0		0	0	0	0	0
235	1	230	135	-1	410	284	11.3	25	MSaapaaap	-149	0	0	0		0	0	0	0	0
236	1	238	20	-1	464	209	17.0	25	MSpaaappa	369	0	0	0		0	0	0	0	0
237	1	255	139	-1	263	388	15.7	32	ABplappaap	274	123	0	0		0	0	0	0	0
238	1	357	117	-1	632	292	17.7	27	ABalappaap	267	538	0	0		0	0	0	0	0
239	1	50	17	-1	364	234	6.6	31	MSpapapp	36	0	0	0		0	0	0	0	0
240	1	332	160	-1	191	296	7.5	29	Capppp	281	-977	0	0		0	0	0	0	0
241	1	220	236	-1	223	104	13.4	28	ABprapapap	256	288	0	0		0	0	0	0	0
242	1	6	389	-1	221	308	4.0	27	ABplpppapap	-155	0	0	0		0	0	0	0	0
243	1	102	239	-1	499	150	8.8	30	ABprpaaaaa	171	0	0	0		0	0	0	0	0
244	1	233	146	-1	292	216	11.3	32	Earpp	347	0	0	0		0	0	0	0	0
245	1	256	387	-1	531	290	4.2	28	ABalpaaaap	183	0	0	0		0	0	0	0	0
246	1	318	164	-1	541	199	22.5	30	ABarpapaap	267	-81	0	0		0	0	0	0	0
247	1	235	361	-1	296	120	21.8	30	ABarpppaap	257	376	0	0		0	0	0	0	0
248	1	26	324	-1	490	202	4.3	28	ABarappaaa	247	-22	0	0		0	0	0	0	0
249	1	160	177	-1	378	284	23.4	29	ABarppaaaa	238	-671	0	0		0	0	0	0	0
250	1	337	113	-1	324	176	4.2	29	ABprpapppa	82	0	0	0		0	0	0	0	0
251	1	364	121	-1	372	273	14.6	28	MSaapaapp	274	283	0	0		0	0	0	0	0
252	1	377	65	-1	541	185	3.8	29	ABarapppaa	291	-437	0	0		0	0	0	0	0
253	1	117	251	-1	534	240	22.5	28	ABarpaaapa	276	-126	0	0		0	0	0	0	0
254	1	167	197	-1	174	131	9.2	26	ABprappppa	-116	0	0	0		0	0	0	0	0
255	1	40	163	-1	464	239	9.9	23	ABarapaappp	187	795	0	0		0	0	0	0	0
256	1	366	8	-1	278	95	8.6	31	ABprppappp	257	0	0	0		0	0	0	0	0
257	1	94	123	-1	550	122	14.7	24	ABpraaaappa	177	473	0	0		0	0	0	0	0
258	1	369	278	-1	457	323	11.8	25	MSapaapp	209	109	0	0		0	0	0	0	0
259	1	373	130	-1	383	361	8.5	28	ABplppaapa	241	381	0	0		0	0	0	0	0
260	1	367	220	-1	595	275	21.4	28	ABalappapp	278	89	0	0		0	0	0	0	0
261	1	2	297	-1	262	145	5.0	26	ABprppppapp	170	885	0	0		0	0	0	0	0
262	1	360	318	-1	361	342	10.7	29	MSaapppa	-7	0	0	0		0	0	0	0	0
263	1	267	411	-1	484	404	15.7	30	ABplpaapap	202	0	0	0		0	0	0	0	0
264	1	135	41	-1	527	231	16.3	27	MSpaaaapa	210	0	0	0		0	0	0	0	0
265	1	171	151	-1	355	156	4.4	28	ABprpapapp	533	0	0	0		0	0	0	0	0
266	1	352	376	-1	285	332	9.3	31	Capaap	292	1469	0	0		0	0	0	0	0
267	1	194	244	-1	291	309	4.5	28	ABplpapppp	259	464	0	0		0	0	0	0	0
268	1	120	91	-1	398	387	17.5	30	ABplaapppa	262	-826	0	0		0	0	0	0	0
269	1	103	10	-1	598	359	13.5	29	ABalapaapa	-60	0	0	0		0	0	0	0	0
270	1	47	266	-1	187	338	9.9	28	ABplapppaa	265	419	0	0		0	0	0	0	0
271	1	157	396	-1	562	243	22.5	27	ABarpaaaap	234	32	0	0		0	0	0	0	0
272	1	84	100	-1	288	86	14.6	29	ABprappaap	283	1135	0	0		0	0	0	0	0
273	1	291	67	-1	481	383	20.8	28	ABplaapappp	243	-711	0	0		0	0	0	0	0
274	1	99	55	-1	380	192	3.6	24	ABprpappapa	132	0	0	0		0	0	0	0	0
275	1	20	138	-1	422	402	16.7	29	ABplaappap	270	736	0	0		0	0	0	0	0
276	1	379	271	-1	295	392	15.7	29	ABplappaaa	199	0	0	0		0	0	0	0	0
277	1	82	245	-1	542	344	7.7	30	ABalppappa	238	0	0	0		0	0	0	0	0
278	1	153	381	-1	477	110	11.7	23	ABprpaapppa	207	753	0	0		0	0	0	0	0
279	1	401	87	-1	449	357	16.4	29	ABplpaappa	295	180	0	0		0	0	0	0	0
280	1	245	293	-1	176	358	12.6	28	ABplapappa	267	407	0	0		0	0	0	0	0
281	1	409	252	-1	396	167	5.2	28	ABprpapapa	205	0	0	0		0	0	0	0	0
282	1	345	349	-1	202	190	3.8	26	ABprppppppa	201	542	0	0		0	0	0	0	0
283	1	48	64	-1	150	310	12.2	29	ABplapappp	286	103	0	0		0	0	0	0	0
284	1	143	306	-1	464	226	22.7	32	ABarpaapap	294	737	0	0		0	0	0	0	0
285	1	33	282	-1	346	122	24.1	29	ABarpppaaa	159	0	0	0		0	0	0	0	0
286	1	185	363	-1	385	120	22.6	31	ABarpapppp	305	296	0	0		0	0	0	0	0
287	1	118	105	-1	510	277	6.4	28	ABalpappaa	185	255	0	0		0	0	0	0	0
288	1	386	334	-1	325	190	19.4	32	Dpppa	276	130	0	0		0	0	0	0	0
289	1	271	216	-1	608	233	10.2	24	ABaraaapaaa	151	0	0	0		0	0	0	0	0
290	1	228	383	-1	349	213	14.4	30	Earap	308	1050	0	0		0	0	0	0	0
291	1	4	61	-1	401	98	16.2	31	ABpraapppa	252	764	0	0		0	0	0	0	0
292	1	44	192	-1	499	216	17.1	26	MSpaaaapp	144	0	0	0		0	0	0	0	0
293	1	334	15	-1	432	360	19.3	28	ABalppppppp	270	-769	0	0		0	0	0	0	0
294	1	107	397	-1	596	338	15.7	31	ABalapaaap	228	-977	0	0		0	0	0	0	0
295	1	112	286	-1	384	319	21.4	30	ABplapaaaa	250	475	0	0		0	0	0	0	0
296	1	381	393	-1	630	262	16.2	23	ABalappaaa	39	0	0	0		0	0	0	0	0
297	1	30	32	-1	397	223	11.6	29	MSpapaapa	459	0	0	0		0	0	0	0	0
298	1	282	237	-1	586	283	4.3	29	ABalpaappa	398	0	0	0		0	0	0	0	0
299	1	172	348	-1	534	349	4.4	29	ABalppapaa	291	1433	0	0		0	0	0	0	0
300	1	18	346	-1	571	381	14.4	27	ABalpppaap	111	0	0	0		0	0	0	0	0
301	1	76	274	-1	420	184	9.3	25	MSpppaaa	-268	0	0	0		0	0	0	0	0
302	1	382	194	-1	561	152	16.3	29	ABpraaapap	-6	0	0	0		0	0	0	0	0
303	1	269	9	-1	196	306	13.4	30	Capppa	-56	0	0	0		0	0	0	0	0
304	1	23	210	-1	564	169	6.2	29	ABalaapapp	199	0	0	0		0	0	0	0	0
305	1	290	143	-1	412	203	3.6	24	ABprpappaaa	394	0	0	0		0	0	0	0	0
306	1	284	267	-1	435	308	3.5	26	ABplpappaaa	207	-1485	0	0		0	0	0	0	0
307	1	122	172	-1	487	395	11.5	27	ABplpaaapa	130	0	0	0		0	0	0	0	0
308	1	96	43	-1	361	245	10.9	26	MSpapaapp	241	246	0	0		0	0	0	0	0
309	1	339	391	-1	495	173	3.5	30	ABarapppap	281	537	0	0		0	0	0	0	0
310	1	60	357	-1	192	291	3.7	30	ABplpppppp	280	60	0	0		0	0	0	0	0
311	1	350	21	-1	235	151	9.8	30	Cppapp	110	0	0	0		0	0	0	0	0
312	1	322	392	-1	391	191	9.2	26	MSpppaap	266	941	0	0		0	0	0	0	0
313	1	148	250	-1	307	220	14.5	32	Epraa	325	255	0	0		0	0	0	0	0
314	1	257	54	-1	447	260	11.3	28	ABaraapapp	286	0	0	0		0	0	0	0	0
315	1	343	157	-1	487	150	5.8	24	ABarapppppa	249	815	0	0		0	0	0	0	0
316	1	32	53	-1	436	325	14.2	26	MSapappa	57	0	0	0		0	0	0	0	0
317	1	9	277	-1	501	356	7.1	26	ABalppapppa	171	0	0	0		0	0	0	0	0
318	1	61	141	-1	262	329	15.1	30	Cappaa	301	136	0	0		0	0	0	0	0
319	1	158	365	-1	496	141	11.1	28	ABprpaapaa	27	0	0	0		0	0	0	0	0
320	1	330	343	-1	393	124	5.5	28	ABarappapp	277	302	0	0		0	0	0	0	0
321	1	363	326	-1	481	293	6.0	24	ABalpappapa	-77	0	0	0		0	0	0	0	0
322	1	247	27	-1	424	173	19.2	29	MSpppppa	255	892	0	0		0	0	0	0	0
323	1	85	207	-1	555	286	23.9	32	ABplaaaaaa	323	-365	0	0		0	0	0	0	0
324	1	35	40	-1	128	278	15.3	36	Caapa	365	-221	0	0		0	0	0	0	0
325	1	298	104	-1	519	288	12.6	28	ABaraapapaa	158	0	0	0		0	0	0	0	0
326	1	55	161	174	492	235	6.7	28	ABarapapaa	203	-756	0	0		0	0	0	0	0
327	1	320	22	-1	465	349	13.3	26	MSapapap	-2	0	0	0		0	0	0	0	0
328	1	316	18	-1	485	367	16.1	25	ABalpppppap	68	0	0	0		0	0	0	0	0
329	1	58	303	-1	625	198	11.1	30	ABalaaappl	258	1074	0	0		0	0	0	0	0
330	1	177	129	-1	588	192	16.8	29	ABalappppa	-229	0	0	0		0	0	0	0	0
331	1	191	168	-1	211	380	12.4	28	ABplapapap	94	0	0	0		0	0	0	0	0
332	1	100	76	-1	372	287	12.4	30	MSaapapa	276	750	0	0		0	0	0	0	0
333	1	408	374	-1	518	356	17.5	33	ABplaapapa	238	0	0	0		0	0	0	0	0
334	1	208	85	-1	486	329	6.5	25	ABalpapapaa	232	-569	0	0		0	0	0	0	0
335	1	380	327	-1	304	129	17.0	29	Dppap	293	-1016	0	0		0	0	0	0	0
336	1	137	170	-1	471	308	18.2	26	MSappaaa	224	-41	0	0		0	0	0	0	0
337	1	358	185	-1	381	153	11.3	29	MSpppapp	363	0	0	0		0	0	0	0	0
338	1	37	195	249	451	394	13.6	29	ABplpaappp	215	1130	0	0		0	0	0	0	0
339	1	361	301	-1	511	160	13.1	26	ABpraaappaa	189	1318	0	0		0	0	0	0	0
340	1	324	238	-1	406	321	23.2	34	ABplaaappp	276	439	0	0		0	0	0	0	0
341	1	397	122	-1	335	338	15.4	27	Daapa	224	48	0	0		0	0	0	0	0
342	1	374	319	-1	380	87	9.1	31	ABprppapaa	268	317	0	0		0	0	0	0	0
343	1	303	300	-1	431	307	16.4	24	MSappaap	211	-395	0	0		0	0	0	0	0
344	1	365	73	-1	448	99	12.4	28	ABprpaapppp	252	-12	0	0		0	0	0	0	0
345	1	274	97	-1	397	243	8.9	24	MSpapaaap	233	0	0	0		0	0	0	0	0
346	1	328	99	-1	465	168	23.0	31	ABarpapapp	308	507	0	0		0	0	0	0	0
347	1	333	186	-1	222	340	3.5	25	ABplpppapaa	90	0	0	0		0	0	0	0	0
348	1	393	25	-1	443	132	15.7	29	ABprpaappa	269	940	0	0		0	0	0	0	0
349	1	56	5	-1	450	285	16.5	24	MSaaappa	128	0	0	0		0	0	0	0	0
350	1	254	108	-1	310	392	19.0	30	ABplapaapp	-431	0	0	0		0	0	0	0	0
351	1	263	272	-1	298	266	11.6	31	Ealpp	311	886	0	0		0	0	0	0	0
352	1	218	232	-1	593	161	14.4	32	ABalaapppp	322	1286	0	0		0	0	0	0	0
353	1	10	191	-1	298	135	13.4	31	Cppaaa	308	212	0	0		0	0	0	0	0
354	1	344	33	-1	225	173	3.6	27	ABprpppapap	267	323	0	0		0	0	0	0	0
355	1	133	294	-1	460	362	7.4	25	ABalppapppp	170	154	0	0		0	0	0	0	0
356	1	404	202	-1	589	311	21.6	33	ABplaapaaa	361	0	0	0		0	0	0	0	0
357	1	351	125	-1	370	142	20.5	29	ABprapaaaa	248	551	0	0		0	0	0	0	0
358	1	240	259	-1	468	248	3.9	24	ABarapapapa	92	0	0	0		0	0	0	0	0
359	1	146	406	-1	273	175	4.3	29	ABprpapppp	236	-223	0	0		0	0	0	0	0
360	1	180	131	-1	580	287	12.8	26	ABalpaapaap	255	209	0	0		0	0	0	0	0
361	1	159	371	-1	533	320	14.4	26	MSapaaap	220	0	0	0		0	0	0	0	0
362	1	342	316	-1	464	120	20.6	30	ABarpappap	291	142	0	0		0	0	0	0	0
363	1	144	63	-1	545	255	19.5	26	MSaaaaapp	253	-759	0	0		0	0	0	0	0
364	0	383	-1	-1	567	173	10.2	24		177	-1426	0	0		0	0	0	0	0
365	1	127	106	-1	328	320	4.6	29	ABplpapppa	258	1691	0	0		0	0	0	0	0
366	1	24	337	-1	618	326	11.3	31	ABalaaapar	101	0	0	0		0	0	0	0	0
367	1	239	137	-1	462	406	18.3	25	ABplaappaa	237	343	0	0		0	0	0	0	0
368	1	134	352	-1	440	311	19.8	28	MSapappp	267	-357	0	0		0	0	0	0	0
369	1	142	379	-1	412	371	12.4	30	ABplppaaaa	233	-152	0	0		0	0	0	0	0
370	1	2	1	-1	277	115	5.2	27	ABprppppapa	188	-371	0	0		0	0	0	0	0
371	1	405	296	-1	233	210	22.9	39	Cpaaa	393	31	0	0		0	0	0	0	0
372	1	175	95	-1	337	128	5.3	27	ABprppaapp	261	122	0	0		0	0	0	0	0
373	1	300	280	-1	420	272	17.3	25	MSaaappp	-83	0	0	0		0	0	0	0	0
374	1	22	133	-1	373	83	15.5	29	ABpraapppp	288	-176	0	0		0	0	0	0	0
375	1	17	149	-1	473	166	13.1	28	MSppapap	234	460	0	0		0	0	0	0	0
376	1	225	370	-1	483	223	11.7	30	ABaraapppa	307	38	0	0		0	0	0	0	0
377	1	64	342	-1	561	344	17.8	25	ABalppppapa	290	0	0	0		0	0	0	0	0
378	1	325	136	-1	493	247	22.5	28	ABarpaapaa	255	-1022	0	0		0	0	0	0	0
379	1	39	57	-1	168	167	6.2	27	ABprappppp	10	0	0	0		0	0	0	0	0
380	1	321	385	-1	235	211	12.6	33	Eprpa	322	-468	0	0		0	0	0	0	0
381	1	394	28	-1	497	234	9.6	26	ABarapaappa	265	1021	0	0		0	0	0	0	0
382	1	87	309	-1	427	167	3.2	26	ABarappapap	237	0	0	0		0	0	0	0	0
383	1	110	400	-1	553	198	7.9	29	MSppaaaa	234	5	0	0		0	0	0	0	0
384	1	81	356	-1	336	152	16.5	30	Dpap	302	358	0	0		0	0	0	0	0
385	1	165	159	-1	302	109	6.4	30	ABprpppaaa	200	0	0	0		0	0	0	0	0
386	1	51	284	-1	185	230	22.4	37	Cpaap	379	830	0	0		0	0	0	0	0
387	1	266	209	-1	251	148	12.6	30	Cppapa	89	0	0	0		0	0	0	0	0
388	1	106	382	-1	502	147	17.6	30	ABpraapapp	234	413	0	0		0	0	0	0	0
389	1	210	181	-1	355	334	4.9	29	ABplpapapp	244	-167	0	0		0	0	0	0	0
390	1	323	88	-1	317	388	10.8	28	ABplppapap	281	649	0	0		0	0	0	0	0
391	1	347	335	-1	341	125	20.9	32	ABprapaaap	282	-139	0	0		0	0	0	0	0
392	1	292	81	-1	487	352	4.1	30	ABalppapap	300	-56	0	0		0	0	0	0	0
393	1	355	62	-1	440	139	9.9	24	ABprppaaaaa	-202	0	0	0		0	0	0	0	0
394	0	222	-1	-1	235	218	27.4	31		232	-96	0	0		0	0	0	0	0
395	1	216	325	-1	456	142	6.6	24	ABarapppppp	188	414	0	0		0	0	0	0	0
396	1	341	72	-1	267	170	17.6	30	Dpppp	286	1073	0	0		0	0	0	0	0
397	1	287	344	-1	430	367	5.5	31	ABalpapapp	267	1098	0	0		0	0	0	0	0
398	1	5	37	-1	305	306	15.5	28	Daapp	56	0	0	0		0	0	0	0	0
399	1	298	127	-1	491	288	12.7	26	ABaraapapap	144	0	0	0		0	0	0	0	0
400	1	166	409	-1	561	186	18.6	28	ABalappppp	-49	0	0	0		0	0	0	0	0
401	1	395	240	-1	538	245	5.3	26	ABarapaaaa	350	0	0	0		0	0	0	0	0
402	1	251	399	-1	379	343	13.7	24	Daaaa	-101	0	0	0		0	0	0	0	0
403	0	232	-1	-1	384	321	4.1	23		92	0	0	0		0	0	0	0	0
404	1	299	413	-1	584	266	11.2	27	ABaraaaapa	40	0	0	0		0	0	0	0	0
405	1	211	415	-1	384	255	18.5	28	Ealaa	285	1220	0	0		0	0	0	0	0
406	1	7	243	-1	505	170	6.1	25	ABarappppap	135	0	0	0		0	0	0	0	0
407	1	36	347	-1	534	285	11.3	31	ABalpaapapp	181	0	0	0		0	0	0	0	0
408	0	387	-1	-1	614	312	16.0	22		8	0	0	0		0	0	0	0	0
409	0	391	-1	-1	496	218	21.7	22		-199	0	0	0		0	0	0	0	0
410	1	67	414	-1	535	370	17.0	23	ABalppppapp	-187	0	0	0		0	0	0	0	0
411	1	406	417	-1	557	156	10.0	27	ABalaappap	31	0	0	0		0	0	0	0	0
412	1	407	418	-1	591	186	8.0	22	ABalaapaap	142	0	0	0		0	0	0	0	0
