# Supplementary material for: The AP-2 Transcription Factor APTF-2 Is Required for Neuroblast and Epidermal Morphogenesis in Caenorhabditis elegans Embryogenesis
Source: PLoS Genet. 2016 May 13;12(5):e1006048. doi: 10.1371/journal.pgen.1006048 (PMC4866721; doi:10.1371/journal.pgen.1006048)
Supplement: S4 Text — (ZIP) [file pgen.1006048.s032.zip › nuclei/t183-nuclei]

1	1	370	217	-1	279	116	5.3	26	ABprppppapa	179	-27	0	0		0	0	0	0	0
2	1	187	251	-1	589	367	17.3	30	ABalapaapp	272	97	0	0		0	0	0	0	0
3	1	32	179	-1	515	303	16.4	28	MSaaapaaa	255	0	0	0		0	0	0	0	0
4	1	136	342	-1	494	330	14.7	25	MSapapaa	223	11	0	0		0	0	0	0	0
5	1	349	281	-1	449	285	16.2	24	MSaaappa	198	140	0	0		0	0	0	0	0
6	1	157	340	-1	131	219	12.5	31	Cpapaa	-135	0	0	0		0	0	0	0	0
7	1	66	108	-1	324	215	5.4	26	MSpappaa	237	-494	0	0		0	0	0	0	0
8	1	256	245	-1	272	98	8.5	31	ABprppappp	225	0	0	0		0	0	0	0	0
9	1	303	390	-1	199	305	13.6	30	Capppa	239	-46	0	0		0	0	0	0	0
10	1	269	1	-1	600	355	13.7	29	ABalapaapa	276	0	0	0		0	0	0	0	0
11	1	218	314	343	429	119	7.3	28	ABprpaaaap	282	-503	0	0		0	0	0	0	0
12	1	132	377	-1	364	316	16.9	27	MSappapp	215	-354	0	0		0	0	0	0	0
13	1	100	409	-1	564	325	5.9	25	ABalpaapppp	198	-67	0	0		0	0	0	0	0
14	1	70	199	-1	376	376	20.9	29	ABplapaapa	277	436	0	0		0	0	0	0	0
15	1	293	224	-1	436	363	19.4	28	ABalppppppp	176	0	0	0		0	0	0	0	0
16	1	225	402	-1	274	175	22.8	33	ABarpppapp	330	-127	0	0		0	0	0	0	0
17	1	239	84	-1	365	235	6.7	31	MSpapapp	45	0	0	0		0	0	0	0	0
18	1	328	40	-1	487	365	16.0	25	ABalpppppap	206	-128	0	0		0	0	0	0	0
19	1	47	288	-1	551	351	13.6	29	ABalppppaa	-102	0	0	0		0	0	0	0	0
20	1	236	126	-1	460	209	16.7	25	MSpaaappa	229	1211	0	0		0	0	0	0	0
21	1	311	401	-1	235	152	9.6	30	Cppapp	264	446	0	0		0	0	0	0	0
22	1	327	319	-1	465	352	13.4	28	MSapapap	229	980	0	0		0	0	0	0	0
23	1	117	196	-1	176	200	17.6	32	Cpapap	105	0	0	0		0	0	0	0	0
24	1	107	334	-1	597	217	18.7	30	ABalapppap	261	-313	0	0		0	0	0	0	0
25	1	348	322	-1	442	131	15.7	29	ABprpaappa	289	1032	0	0		0	0	0	0	0
26	1	22	187	-1	517	358	10.2	33	ABplpaaaaa	213	0	0	0		0	0	0	0	0
27	1	322	58	-1	424	177	19.1	29	MSpppppa	241	0	0	0		0	0	0	0	0
28	1	381	366	-1	497	238	9.2	26	ABarapaappa	230	171	0	0		0	0	0	0	0
29	1	28	28	-1	213	116	16.8	30	ABprapapaa	232	0	0	0		0	0	0	0	0
30	1	56	57	-1	577	258	15.2	29	ABaraapaaa	255	140	0	0		0	0	0	0	0
31	1	126	81	-1	409	337	14.7	30	MSapppa	203	0	0	0		0	0	0	0	0
32	1	297	10	-1	397	222	11.5	28	MSpapaapa	-173	0	0	0		0	0	0	0	0
33	1	354	395	-1	222	172	3.7	27	ABprpppapap	226	276	0	0		0	0	0	0	0
34	1	24	371	-1	442	294	5.7	26	ABalpappapp	240	-120	0	0		0	0	0	0	0
35	1	69	153	-1	531	393	13.2	30	ABalpppapa	70	0	0	0		0	0	0	0	0
36	1	219	173	-1	387	222	3.5	25	ABprpappaap	-56	0	0	0		0	0	0	0	0
37	1	398	418	-1	302	308	15.6	28	Daapp	286	-532	0	0		0	0	0	0	0
38	1	111	160	-1	485	266	14.9	24	MSaaapapa	135	0	0	0		0	0	0	0	0
39	1	148	331	-1	148	322	7.3	27	ABplappppp	261	99	0	0		0	0	0	0	0
40	1	324	255	-1	125	280	15.3	35	Caapa	355	37	0	0		0	0	0	0	0
41	1	264	109	-1	526	230	16.0	27	MSpaaaapa	165	0	0	0		0	0	0	0	0
42	1	161	284	-1	251	97	14.8	27	ABprappapp	265	416	0	0		0	0	0	0	0
43	1	308	94	-1	362	247	11.1	27	MSpapaapp	173	0	0	0		0	0	0	0	0
44	1	97	7	124	298	150	5.0	29	ABprppppaa	194	138	0	0		0	0	0	0	0
45	1	211	104	-1	455	324	4.4	26	ABalpapapap	126	0	0	0		0	0	0	0	0
46	1	30	80	-1	474	219	14.2	29	MSpaapaa	258	-121	0	0		0	0	0	0	0
47	1	2	117	-1	617	263	12.0	25	ABalpaapaaa	225	-1132	0	0		0	0	0	0	0
48	1	108	181	-1	458	267	18.4	30	MSaaaapp	261	-1913	0	0		0	0	0	0	0
49	1	233	4	-1	641	273	12.8	30	ABalaaapal	240	1084	0	0		0	0	0	0	0
50	1	169	46	-1	438	220	13.7	31	MSpaapap	197	0	0	0		0	0	0	0	0
51	1	128	2	-1	355	397	18.4	30	ABplaapppp	296	418	0	0		0	0	0	0	0
52	1	37	13	-1	605	272	15.3	29	MSaaaaaa	231	440	0	0		0	0	0	0	0
53	1	316	369	-1	439	327	14.2	25	MSapappa	228	660	0	0		0	0	0	0	0
54	1	314	130	-1	449	266	11.1	29	ABaraapapp	202	800	0	0		0	0	0	0	0
55	1	274	352	-1	383	190	3.4	23	ABprpappapa	316	0	0	0		0	0	0	0	0
56	1	72	318	-1	540	282	8.4	32	ABalpaaapa	291	-176	0	0		0	0	0	0	0
57	1	379	128	-1	169	167	6.1	26	ABprappppp	262	80	0	0		0	0	0	0	0
58	1	78	337	-1	605	329	8.3	27	ABalaaaarl	271	250	0	0		0	0	0	0	0
59	1	33	269	-1	458	266	7.6	26	ABalpappppa	263	873	0	0		0	0	0	0	0
60	1	122	223	-1	504	281	9.5	30	ABalpaaapp	263	-813	0	0		0	0	0	0	0
61	1	291	101	-1	399	95	16.2	30	ABpraapppa	250	451	0	0		0	0	0	0	0
62	1	393	51	-1	438	137	10.0	22	ABprppaaaaa	204	0	0	0		0	0	0	0	0
63	1	363	388	-1	545	255	19.4	26	MSaaaaapp	225	467	0	0		0	0	0	0	0
64	1	283	313	-1	151	313	12.3	29	ABplapappp	283	294	0	0		0	0	0	0	0
65	1	252	271	-1	536	188	3.7	29	ABarapppaa	280	639	0	0		0	0	0	0	0
66	1	105	320	-1	199	247	5.4	30	Cpppap	294	138	0	0		0	0	0	0	0
67	1	273	341	-1	486	386	20.8	28	ABplaapappp	276	-930	0	0		0	0	0	0	0
68	1	135	230	-1	622	235	8.2	31	ABalaaaala	318	536	0	0		0	0	0	0	0
69	1	214	14	-1	302	192	6.4	27	MSpappap	137	0	0	0		0	0	0	0	0
70	1	213	277	-1	361	179	19.4	30	MSpppppp	274	-14	0	0		0	0	0	0	0
71	1	184	18	-1	257	258	12.1	33	Eplap	327	595	0	0		0	0	0	0	0
72	1	396	273	-1	266	168	17.6	31	Dpppp	313	-30	0	0		0	0	0	0	0
73	1	344	16	-1	446	100	12.4	28	ABprpaapppp	255	285	0	0		0	0	0	0	0
74	1	1	144	-1	569	221	15.7	27	ABaraappaa	357	0	0	0		0	0	0	0	0
75	1	4	275	-1	541	176	6.4	24	ABarappppaa	195	-1750	0	0		0	0	0	0	0
76	1	332	361	-1	376	289	12.4	30	MSaapapa	290	127	0	0		0	0	0	0	0
77	1	172	329	-1	226	331	12.1	29	Cappap	294	352	0	0		0	0	0	0	0
78	1	123	403	-1	526	234	11.8	26	ABaraaapapp	35	0	0	0		0	0	0	0	0
79	1	55	39	-1	337	286	6.1	25	MSaappap	218	735	0	0		0	0	0	0	0
80	0	403	-1	-1	380	320	2.9	26		196	282	0	0		0	0	0	0	0
81	1	392	44	-1	488	354	4.2	30	ABalppapap	262	1591	0	0		0	0	0	0	0
82	1	155	249	-1	336	364	6.6	29	ABplppaapp	271	316	0	0		0	0	0	0	0
83	1	8	5	-1	628	257	19.1	30	ABalappapa	285	211	0	0		0	0	0	0	0
84	1	81	155	-1	538	267	15.4	28	ABaraapaap	205	0	0	0		0	0	0	0	0
85	1	334	239	-1	486	330	6.5	24	ABalpapapaa	381	0	0	0		0	0	0	0	0
86	1	210	156	-1	427	236	16.9	26	MSpaaappp	3	0	0	0		0	0	0	0	0
87	1	279	398	-1	453	358	16.3	30	ABplpaappa	305	261	0	0		0	0	0	0	0
88	1	390	193	-1	317	388	10.7	28	ABplppapap	263	15	0	0		0	0	0	0	0
89	1	127	237	-1	323	87	9.4	29	ABprppapap	287	141	0	0		0	0	0	0	0
90	1	145	71	-1	551	229	10.4	27	ABaraaapapa	279	345	0	0		0	0	0	0	0
91	1	268	178	-1	398	386	17.4	31	ABplaapppa	252	434	0	0		0	0	0	0	0
92	1	232	165	-1	200	146	9.9	25	ABprapppaa	258	262	0	0		0	0	0	0	0
93	1	196	256	-1	568	362	10.4	29	ABalppaaap	254	492	0	0		0	0	0	0	0
94	1	79	113	-1	173	221	4.8	25	ABprppppppp	229	-750	0	0		0	0	0	0	0
95	1	372	303	-1	334	133	5.3	27	ABprppaapp	263	391	0	0		0	0	0	0	0
96	1	158	234	-1	230	321	8.9	30	Capapp	102	0	0	0		0	0	0	0	0
97	1	345	192	-1	396	240	8.6	27	MSpapaaap	201	-74	0	0		0	0	0	0	0
98	1	44	236	-1	433	222	7.0	25	MSpapaaaa	257	454	0	0		0	0	0	0	0
99	1	346	228	-1	464	167	23.3	31	ABarpapapp	310	-847	0	0		0	0	0	0	0
100	1	272	43	-1	284	88	14.6	28	ABprappaap	278	-39	0	0		0	0	0	0	0
101	1	102	175	-1	280	257	15.5	32	Eplaa	324	25	0	0		0	0	0	0	0
102	1	177	142	-1	603	303	17.6	30	ABalapapap	224	0	0	0		0	0	0	0	0
103	1	7	246	-1	506	317	4.2	25	ABalpapaaap	255	-372	0	0		0	0	0	0	0
104	1	325	147	-1	527	294	12.6	26	ABaraapapaa	136	0	0	0		0	0	0	0	0
105	1	287	324	405	507	273	6.4	26	ABalpappaa	212	-391	0	0		0	0	0	0	0
106	1	365	305	-1	326	319	4.3	29	ABplpapppa	245	422	0	0		0	0	0	0	0
107	1	50	31	-1	481	296	9.4	29	ABalpapppa	159	0	0	0		0	0	0	0	0
108	1	350	258	-1	313	392	18.6	30	ABplapaapp	308	690	0	0		0	0	0	0	0
109	1	49	262	-1	602	192	7.8	23	ABalaapaaa	-40	0	0	0		0	0	0	0	0
110	1	120	161	-1	331	148	9.5	31	MSpapppa	245	258	0	0		0	0	0	0	0
111	1	227	163	-1	474	237	18.7	27	MSpaaapa	29	0	0	0		0	0	0	0	0
112	1	143	38	-1	248	293	6.4	30	ABplpppppa	302	133	0	0		0	0	0	0	0
113	1	250	242	-1	325	179	4.1	29	ABprpapppa	83	0	0	0		0	0	0	0	0
114	1	137	321	-1	609	317	13.4	29	ABalapaaaa	-306	0	0	0		0	0	0	0	0
115	1	151	302	-1	351	361	16.2	28	Dapaa	283	-648	0	0		0	0	0	0	0
116	1	40	60	-1	330	327	8.6	28	MSaapppp	67	0	0	0		0	0	0	0	0
117	1	238	216	-1	632	284	17.0	26	ABalappaap	225	1233	0	0		0	0	0	0	0
118	1	89	22	-1	467	355	18.7	29	ABalppppppa	230	-118	0	0		0	0	0	0	0
119	1	115	380	-1	338	86	15.2	30	ABprapaapp	261	-181	0	0		0	0	0	0	0
120	1	90	105	-1	475	304	15.7	25	MSaaapaap	241	452	0	0		0	0	0	0	0
121	1	251	83	-1	372	273	14.6	29	MSaapaapp	266	1373	0	0		0	0	0	0	0
122	1	341	368	-1	336	336	15.1	27	Daapa	207	-213	0	0		0	0	0	0	0
123	1	257	24	-1	555	124	14.8	24	ABpraaaappa	182	474	0	0		0	0	0	0	0
124	1	45	225	-1	520	386	8.3	31	ABalppaapp	47	0	0	0		0	0	0	0	0
125	1	357	8	-1	368	140	20.5	28	ABprapaaaa	285	-240	0	0		0	0	0	0	0
126	1	15	114	-1	491	131	14.7	25	ABpraaappap	199	-230	0	0		0	0	0	0	0
127	1	399	257	-1	486	288	13.1	25	ABaraapapap	467	0	0	0		0	0	0	0	0
128	1	27	194	-1	234	132	4.2	26	ABprpppapaa	189	-1218	0	0		0	0	0	0	0
129	1	330	157	-1	588	186	16.8	30	ABalappppa	261	707	0	0		0	0	0	0	0
130	1	259	287	-1	388	362	8.6	27	ABplppaapa	223	-556	0	0		0	0	0	0	0
131	1	360	172	-1	586	284	12.8	26	ABalpaapaap	-98	0	0	0		0	0	0	0	0
132	1	173	123	-1	468	148	16.0	26	ABpraaapppa	223	771	0	0		0	0	0	0	0
133	1	374	280	-1	372	83	15.5	29	ABpraapppp	94	0	0	0		0	0	0	0	0
134	1	96	112	-1	200	151	6.3	27	ABprapppap	149	0	0	0		0	0	0	0	0
135	1	235	151	-1	416	288	10.8	26	MSaapaaap	250	134	0	0		0	0	0	0	0
136	1	378	49	-1	493	246	22.5	27	ABarpaapaa	278	-79	0	0		0	0	0	0	0
137	1	367	240	-1	462	409	17.8	27	ABplaappaa	242	-864	0	0		0	0	0	0	0
138	1	275	120	-1	425	399	17.3	29	ABplaappap	255	732	0	0		0	0	0	0	0
139	1	237	171	-1	268	391	15.5	31	ABplappaap	274	152	0	0		0	0	0	0	0
140	1	146	45	-1	173	140	15.4	33	ABarppppp	331	800	0	0		0	0	0	0	0
141	1	318	55	-1	261	330	15.2	30	Cappaa	301	205	0	0		0	0	0	0	0
142	1	231	270	-1	127	198	8.5	30	Cpappd	303	78	0	0		0	0	0	0	0
143	1	305	353	-1	414	202	3.6	25	ABprpappaaa	402	0	0	0		0	0	0	0	0
144	1	230	74	-1	391	147	16.3	29	Dpaa	280	299	0	0		0	0	0	0	0
145	1	176	98	-1	246	176	6.8	29	ABprpppppa	-92	0	0	0		0	0	0	0	0
146	1	244	285	-1	291	215	11.2	31	Earpp	312	310	0	0		0	0	0	0	0
147	1	58	26	-1	291	342	17.5	28	Dapap	285	429	0	0		0	0	0	0	0
148	1	174	267	-1	384	227	22.0	32	ABarpaappp	321	491	0	0		0	0	0	0	0
149	1	375	197	-1	474	166	13.0	27	MSppapap	136	0	0	0		0	0	0	0	0
150	1	64	91	-1	214	358	5.9	28	ABplpppaap	277	957	0	0		0	0	0	0	0
151	1	265	362	-1	357	160	4.5	28	ABprpapapp	281	716	0	0		0	0	0	0	0
152	1	52	345	-1	222	265	11.6	33	Eplpa	325	-430	0	0		0	0	0	0	0
153	1	156	208	-1	415	275	7.2	28	ABalpappppp	262	-245	0	0		0	0	0	0	0
154	1	20	90	-1	573	312	19.0	31	ABalapappa	253	204	0	0		0	0	0	0	0
155	1	149	200	-1	466	183	8.7	24	MSppaapa	192	89	0	0		0	0	0	0	0
156	1	186	406	-1	587	238	22.7	27	ABarpaaaaa	277	1216	0	0		0	0	0	0	0
157	1	315	53	-1	482	151	6.0	25	ABarapppppa	237	-904	0	0		0	0	0	0	0
158	1	43	311	-1	352	194	4.0	24	ABprpappapp	202	1128	0	0		0	0	0	0	0
159	1	385	219	-1	302	112	6.3	29	ABprpppaaa	239	1157	0	0		0	0	0	0	0
160	1	240	95	-1	192	301	7.6	30	Capppp	281	0	0	0		0	0	0	0	0
161	1	326	356	-1	477	236	5.9	24	ABarapapaap	191	-476	0	0		0	0	0	0	0
162	1	189	138	-1	507	332	19.7	27	ABplaapappa	-79	0	0	0		0	0	0	0	0
163	1	255	226	-1	463	237	9.7	23	ABarapaappp	200	149	0	0		0	0	0	0	0
164	1	246	410	-1	537	196	22.5	32	ABarpapaap	320	800	0	0		0	0	0	0	0
165	1	113	191	-1	543	358	20.7	32	ABplaapaap	213	0	0	0		0	0	0	0	0
166	1	170	387	-1	285	270	22.7	39	Caaaa	392	-375	0	0		0	0	0	0	0
167	0	364	-1	-1	562	173	10.0	24		194	149	0	0		0	0	0	0	0
168	1	331	116	-1	214	380	12.6	27	ABplapapap	118	0	0	0		0	0	0	0	0
169	1	188	177	-1	445	304	9.7	25	MSaapaaaa	348	0	0	0		0	0	0	0	0
170	1	336	232	-1	471	305	18.5	25	MSappaaa	259	817	0	0		0	0	0	0	0
171	1	171	133	-1	527	296	21.5	29	ABplaaaaap	296	-62	0	0		0	0	0	0	0
172	1	307	76	-1	494	396	11.6	27	ABplpaaapa	441	0	0	0		0	0	0	0	0
173	1	6	92	-1	279	157	9.3	29	MSpapppp	262	429	0	0		0	0	0	0	0
174	1	326	330	-1	510	231	6.7	25	ABarapapaaa	204	-2043	0	0		0	0	0	0	0
175	1	191	235	-1	485	285	3.4	29	ABalpapaap	89	0	0	0		0	0	0	0	0
176	1	62	99	-1	592	177	12.0	29	ABalaapppa	295	-924	0	0		0	0	0	0	0
177	1	249	164	-1	382	285	23.4	30	ABarppaaaa	298	184	0	0		0	0	0	0	0
178	1	142	188	-1	404	233	5.5	26	ABarapapppp	252	140	0	0		0	0	0	0	0
179	1	95	349	-1	461	208	9.0	27	ABarapappa	270	0	0	0		0	0	0	0	0
180	1	35	316	-1	561	284	11.0	27	ABalpaapapa	176	0	0	0		0	0	0	0	0
181	1	389	21	-1	356	336	5.1	28	ABplpapapp	281	1069	0	0		0	0	0	0	0
182	0	39	-1	-1	392	296	17.1	23		201	849	0	0		0	0	0	0	0
183	1	110	198	-1	316	359	22.3	33	ABarppapa	111	0	0	0		0	0	0	0	0
184	1	207	149	-1	262	349	11.7	29	Capapa	271	-488	0	0		0	0	0	0	0
185	1	337	201	-1	378	154	11.4	30	MSpppapp	-22	0	0	0		0	0	0	0	0
186	1	347	33	-1	222	336	3.6	26	ABplpppapaa	234	771	0	0		0	0	0	0	0
187	1	57	110	-1	572	235	7.4	28	ABaraaaaap	279	62	0	0		0	0	0	0	0
188	1	31	11	-1	582	184	21.3	33	ABpraapaaa	203	0	0	0		0	0	0	0	0
189	1	118	264	-1	504	336	23.1	26	ABplaaapaa	258	798	0	0		0	0	0	0	0
190	1	180	221	363	436	171	6.7	30	ABprpapaaa	182	117	0	0		0	0	0	0	0
191	1	353	162	-1	300	134	13.4	31	Cppaaa	291	21	0	0		0	0	0	0	0
192	1	292	37	-1	496	214	17.0	25	MSpaaaapp	223	-1094	0	0		0	0	0	0	0
193	1	164	125	-1	460	100	15.4	26	ABpraappaa	240	43	0	0		0	0	0	0	0
194	1	302	300	-1	558	157	15.8	30	ABpraaapap	297	297	0	0		0	0	0	0	0
195	1	338	135	-1	435	403	13.4	25	ABplpaapppp	-62	0	0	0		0	0	0	0	0
196	1	87	308	-1	370	261	8.3	27	MSpapapa	49	0	0	0		0	0	0	0	0
197	1	254	154	-1	169	135	9.4	27	ABprappppa	29	0	0	0		0	0	0	0	0
198	1	165	259	-1	454	171	10.9	25	MSppaapp	255	128	0	0		0	0	0	0	0
199	1	168	265	-1	332	219	10.3	29	Earpa	152	0	0	0		0	0	0	0	0
200	1	29	88	-1	447	139	18.3	32	ABpraaapppp	321	318	0	0		0	0	0	0	0
201	1	140	299	-1	526	222	8.4	29	ABarapaapa	227	1128	0	0		0	0	0	0	0
202	1	356	209	-1	594	308	21.6	33	ABplaapaaa	330	389	0	0		0	0	0	0	0
203	0	99	-1	-1	596	360	11.1	23		206	46	0	0		0	0	0	0	0
204	1	119	65	-1	300	351	13.7	29	Capaaa	319	0	0	0		0	0	0	0	0
205	1	212	170	-1	473	116	9.2	27	ABprpaaapa	290	0	0	0		0	0	0	0	0
206	1	167	415	-1	517	356	15.3	26	ABalpppppaa	241	-168	0	0		0	0	0	0	0
207	1	323	231	-1	555	287	23.6	30	ABplaaaaaa	10	0	0	0		0	0	0	0	0
208	1	215	166	-1	408	155	11.7	24	MSpppapa	203	88	0	0		0	0	0	0	0
209	1	387	186	-1	250	150	12.5	31	Cppapa	296	141	0	0		0	0	0	0	0
210	1	304	327	-1	564	172	6.0	28	ABalaapapp	212	514	0	0		0	0	0	0	0
211	1	75	238	-1	429	172	14.6	25	MSppppap	239	593	0	0		0	0	0	0	0
212	1	175	422	-1	336	353	12.3	26	Daaap	226	536	0	0		0	0	0	0	0
213	1	101	370	-1	432	255	4.4	25	ABarapapapp	575	0	0	0		0	0	0	0	0
214	1	138	127	-1	428	143	12.7	28	MSppppaa	279	-68	0	0		0	0	0	0	0
215	1	17	143	-1	603	275	8.8	28	ABaraaaaaa	112	0	0	0		0	0	0	0	0
216	1	289	328	-1	608	230	9.9	24	ABaraaapaaa	153	0	0	0		0	0	0	0	0
217	1	61	140	-1	626	210	13.6	31	ABalaaappr	265	-394	0	0		0	0	0	0	0
218	1	5	97	-1	557	128	11.2	28	ABpraaaaap	270	0	0	0		0	0	0	0	0
219	1	166	394	-1	512	361	12.6	27	ABplpaapaa	276	393	0	0		0	0	0	0	0
220	1	260	218	-1	594	275	21.5	29	ABalappapp	87	0	0	0		0	0	0	0	0
221	1	80	367	-1	433	213	10.8	29	ABaraapppp	196	0	0	0		0	0	0	0	0
222	1	134	214	-1	347	93	19.1	28	ABprapaapa	-46	0	0	0		0	0	0	0	0
223	1	183	278	-1	573	233	12.5	24	ABaraaapaap	192	-477	0	0		0	0	0	0	0
224	1	139	338	-1	157	211	6.5	29	Cppppa	256	32	0	0		0	0	0	0	0
225	1	85	378	-1	245	385	13.8	28	ABplappapp	130	0	0	0		0	0	0	0	0
226	1	19	122	-1	262	213	14.7	33	Eprap	333	-1153	0	0		0	0	0	0	0
227	1	195	283	-1	513	395	16.9	27	ABalpppappp	244	1493	0	0		0	0	0	0	0
228	1	94	3	-1	544	157	12.7	28	ABpraaapaa	236	141	0	0		0	0	0	0	0
229	1	36	9	-1	539	193	12.1	27	MSppaaap	224	294	0	0		0	0	0	0	0
230	1	192	372	-1	170	331	15.6	28	ABarppappp	248	-151	0	0		0	0	0	0	0
231	1	206	12	254	401	343	5.4	29	ABplpapapa	166	0	0	0		0	0	0	0	0
232	1	352	59	-1	591	158	14.1	32	ABalaapppp	325	-853	0	0		0	0	0	0	0
233	1	193	158	-1	536	144	7.6	30	ABpraaaaaa	287	-310	0	0		0	0	0	0	0
234	1	133	274	-1	163	166	11.1	30	ABprapappp	263	-2	0	0		0	0	0	0	0
235	1	51	69	-1	285	95	19.1	30	ABprappapa	274	1032	0	0		0	0	0	0	0
236	1	241	383	-1	221	104	13.2	28	ABprapapap	284	980	0	0		0	0	0	0	0
237	1	298	185	-1	585	283	3.7	28	ABalpaappa	283	918	0	0		0	0	0	0	0
238	1	340	323	-1	407	324	23.2	33	ABplaaappp	338	-649	0	0		0	0	0	0	0
239	1	243	384	-1	502	148	9.3	31	ABprpaaaaa	318	128	0	0		0	0	0	0	0
240	1	401	348	-1	535	248	5.3	26	ABarapaaaa	248	-446	0	0		0	0	0	0	0
241	1	121	423	-1	262	222	6.4	28	Z2	365	0	0	0		0	0	0	0	0
242	1	68	75	-1	545	327	21.2	27	ABalapappp	238	651	0	0		0	0	0	0	0
243	1	406	248	-1	499	172	6.4	26	ABarappppap	186	-181	0	0		0	0	0	0	0
244	1	267	250	-1	291	310	4.3	29	ABplpapppp	283	-156	0	0		0	0	0	0	0
245	1	277	32	-1	547	342	8.0	28	ABalppappa	152	0	0	0		0	0	0	0	0
246	1	179	159	-1	424	227	21.5	30	ABarpaappa	293	-781	0	0		0	0	0	0	0
247	1	223	351	-1	127	246	8.6	30	Cpappv	283	136	0	0		0	0	0	0	0
248	0	38	-1	-1	578	258	9.8	24		185	472	0	0		0	0	0	0	0
249	1	338	266	-1	474	389	13.9	24	ABplpaapppa	199	158	0	0		0	0	0	0	0
250	1	313	229	-1	306	222	14.7	32	Epraa	313	481	0	0		0	0	0	0	0
251	1	253	298	-1	531	240	22.5	29	ABarpaaapa	186	0	0	0		0	0	0	0	0
252	1	281	107	-1	397	166	4.9	29	ABprpapapa	211	0	0	0		0	0	0	0	0
253	1	217	137	-1	545	316	3.3	25	ABalpapaaaa	252	-421	0	0		0	0	0	0	0
254	1	159	50	-1	153	266	19.3	39	Caaap	473	0	0	0		0	0	0	0	0
255	1	114	36	-1	532	222	19.3	31	MSpaaaaa	-56	0	0	0		0	0	0	0	0
256	1	200	134	-1	442	261	14.5	23	MSaaapapp	208	1143	0	0		0	0	0	0	0
257	1	222	227	-1	454	297	22.6	29	ABplaaaapp	93	0	0	0		0	0	0	0	0
258	1	34	358	-1	471	179	18.8	27	MSppappp	235	-102	0	0		0	0	0	0	0
259	1	358	244	-1	468	251	3.8	25	ABarapapapa	233	-868	0	0		0	0	0	0	0
260	1	208	54	-1	314	348	6.1	26	ABplppppaaa	170	128	0	0		0	0	0	0	0
261	1	74	374	-1	288	324	22.4	32	ABarppaapp	95	0	0	0		0	0	0	0	0
262	1	11	354	-1	207	370	17.0	30	ABplapapaa	299	403	0	0		0	0	0	0	0
263	1	9	61	-1	498	189	10.7	25	MSppapaa	200	-662	0	0		0	0	0	0	0
264	0	25	-1	-1	589	154	8.4	22		176	279	0	0		0	0	0	0	0
265	1	234	72	-1	374	296	9.7	30	MSaapapp	256	745	0	0		0	0	0	0	0
266	1	270	17	-1	188	336	10.1	27	ABplapppaa	272	146	0	0		0	0	0	0	0
267	1	306	296	-1	435	310	3.5	26	ABplpappaaa	184	-226	0	0		0	0	0	0	0
268	1	48	282	-1	617	231	15.4	30	ABalapppaa	283	0	0	0		0	0	0	0	0
269	1	18	414	-1	331	281	12.4	28	Ealpa	253	153	0	0		0	0	0	0	0
270	1	91	213	-1	344	111	7.6	28	ABprppappa	242	0	0	0		0	0	0	0	0
271	1	276	381	-1	300	392	15.8	30	ABplappaaa	584	0	0	0		0	0	0	0	0
272	1	351	292	-1	300	267	11.5	31	Ealpp	95	0	0	0		0	0	0	0	0
273	1	59	241	-1	445	331	7.2	29	ABplpapaaa	246	597	0	0		0	0	0	0	0
274	1	301	118	-1	418	183	9.4	25	MSpppaaa	221	531	0	0		0	0	0	0	0
275	1	3	63	-1	506	259	18.2	28	MSaaaapa	231	0	0	0		0	0	0	0	0
276	1	209	204	-1	133	285	8.8	31	Caappd	281	706	0	0		0	0	0	0	0
277	1	317	139	-1	505	356	7.2	26	ABalppapppa	211	178	0	0		0	0	0	0	0
278	1	258	202	-1	463	326	11.9	25	MSapaapp	255	682	0	0		0	0	0	0	0
279	1	21	119	-1	281	384	8.5	29	ABplppappp	260	913	0	0		0	0	0	0	0
280	1	373	295	-1	421	275	17.0	25	MSaaappp	250	821	0	0		0	0	0	0	0
281	1	144	326	-1	576	318	10.4	26	MSapaaaa	356	0	0	0		0	0	0	0	0
282	1	285	169	-1	347	122	23.6	29	ABarpppaaa	253	547	0	0		0	0	0	0	0
283	1	46	182	-1	386	217	15.6	29	Earaa	26	0	0	0		0	0	0	0	0
284	1	386	106	-1	186	230	22.4	39	Cpaap	389	-305	0	0		0	0	0	0	0
285	1	83	307	-1	265	368	6.4	31	ABplpppaaa	245	661	0	0		0	0	0	0	0
286	1	295	411	-1	383	317	21.6	30	ABplapaaaa	265	844	0	0		0	0	0	0	0
287	1	109	27	-1	566	390	11.6	29	ABalpppaaa	14	0	0	0		0	0	0	0	0
288	1	150	332	-1	445	96	10.2	31	ABprpaaapp	312	757	0	0		0	0	0	0	0
289	1	190	233	-1	206	193	7.3	30	Cpppaa	274	293	0	0		0	0	0	0	0
290	1	221	19	-1	184	339	6.8	27	ABplapppap	148	0	0	0		0	0	0	0	0
291	1	201	325	-1	431	350	9.5	29	ABplpapaap	203	0	0	0		0	0	0	0	0
292	1	103	96	-1	525	122	11.6	29	ABpraaaapa	77	0	0	0		0	0	0	0	0
293	1	280	312	-1	180	362	12.5	28	ABplapappa	-224	0	0	0		0	0	0	0	0
294	1	355	102	-1	464	364	7.0	24	ABalppapppp	211	141	0	0		0	0	0	0	0
295	1	60	272	-1	529	166	17.5	28	ABpraapapa	420	0	0	0		0	0	0	0	0
296	1	371	333	-1	231	207	22.8	38	Cpaaa	374	24	0	0		0	0	0	0	0
297	1	261	29	-1	258	157	4.8	26	ABprppppapp	165	259	0	0		0	0	0	0	0
298	1	198	290	-1	358	132	15.3	28	Dppaa	54	0	0	0		0	0	0	0	0
299	1	182	132	-1	420	283	14.1	28	MSaapaapa	251	1151	0	0		0	0	0	0	0
300	1	343	359	-1	426	309	16.4	25	MSappaap	211	844	0	0		0	0	0	0	0
301	1	339	146	-1	512	164	13.1	25	ABpraaappaa	195	687	0	0		0	0	0	0	0
302	1	65	335	-1	154	350	10.3	26	ABplappppa	243	-330	0	0		0	0	0	0	0
303	1	329	389	-1	626	197	10.5	30	ABalaaappl	464	0	0	0		0	0	0	0	0
304	1	204	346	-1	446	384	11.1	26	ABplpaaappp	155	0	0	0		0	0	0	0	0
305	1	88	317	-1	219	120	6.6	30	ABprpppaap	263	-266	0	0		0	0	0	0	0
306	1	284	73	-1	461	225	22.6	31	ABarpaapap	280	0	0	0		0	0	0	0	0
307	1	178	392	-1	453	201	3.3	27	ABarappaap	272	183	0	0		0	0	0	0	0
308	0	409	-1	-1	493	217	21.8	22		116	0	0	0		0	0	0	0	0
309	1	382	294	-1	429	162	3.3	28	ABarappapap	282	-192	0	0		0	0	0	0	0
310	1	130	174	-1	548	195	20.0	24	ABarpapaaa	220	740	0	0		0	0	0	0	0
311	1	203	364	-1	371	176	22.9	33	ABarppaaap	333	174	0	0		0	0	0	0	0
312	1	228	195	-1	383	292	4.8	30	ABplpappaap	-105	0	0	0		0	0	0	0	0
313	1	208	168	-1	283	339	5.5	25	ABplppppaap	128	0	0	0		0	0	0	0	0
314	1	205	315	-1	583	245	4.8	31	ABaraaappa	107	0	0	0		0	0	0	0	0
315	1	131	148	-1	340	243	22.3	32	ABarppaapa	321	179	0	0		0	0	0	0	0
316	1	362	121	-1	461	121	20.6	30	ABarpappap	279	1041	0	0		0	0	0	0	0
317	1	129	189	-1	343	383	8.7	28	ABplppappa	16	0	0	0		0	0	0	0	0
318	1	262	30	-1	367	344	10.6	30	MSaapppa	205	0	0	0		0	0	0	0	0
319	1	342	167	-1	377	90	9.0	30	ABprppapaa	260	-307	0	0		0	0	0	0	0
320	1	192	115	-1	206	329	18.9	29	ABarppappa	119	0	0	0		0	0	0	0	0
321	1	76	111	-1	520	122	14.6	25	ABpraaaappp	200	171	0	0		0	0	0	0	0
322	1	63	385	-1	508	188	15.5	26	MSppappa	212	967	0	0		0	0	0	0	0
323	1	147	396	-1	229	300	18.3	31	Dappp	308	256	0	0		0	0	0	0	0
324	1	248	70	-1	490	207	3.8	28	ABarappaaa	214	-23	0	0		0	0	0	0	0
325	1	395	131	-1	455	139	7.1	24	ABarapppppp	177	409	0	0		0	0	0	0	0
326	1	321	103	-1	480	290	5.9	24	ABalpappapa	242	-104	0	0		0	0	0	0	0
327	1	335	180	-1	305	129	16.7	29	Dppap	60	0	0	0		0	0	0	0	0
328	1	86	336	-1	489	286	22.8	28	ABplaaaapa	105	0	0	0		0	0	0	0	0
329	1	93	399	-1	405	110	10.5	25	ABprppaaaap	254	-43	0	0		0	0	0	0	0
330	1	194	129	-1	430	96	16.6	31	ABpraappap	115	0	0	0		0	0	0	0	0
331	1	92	306	-1	359	296	7.2	23	MSaappaa	235	616	0	0		0	0	0	0	0
332	1	116	397	-1	405	147	7.8	24	ABprpapaapa	346	0	0	0		0	0	0	0	0
333	1	163	207	-1	204	114	11.2	29	ABprapappa	68	0	0	0		0	0	0	0	0
334	1	288	286	-1	324	190	19.5	31	Dpppa	311	-813	0	0		0	0	0	0	0
335	1	391	152	-1	338	127	20.6	31	ABprapaaap	261	787	0	0		0	0	0	0	0
336	1	106	89	-1	550	373	15.7	23	ABalpppappa	430	0	0	0		0	0	0	0	0
337	1	366	347	-1	618	325	11.3	32	ABalaaapar	326	568	0	0		0	0	0	0	0
338	1	12	247	-1	394	389	9.0	26	ABplpaaaapp	205	-1096	0	0		0	0	0	0	0
339	1	98	141	-1	492	99	13.4	28	ABprpaapap	-13	0	0	0		0	0	0	0	0
340	1	153	203	-1	549	223	3.9	30	ABaraaappp	310	0	0	0		0	0	0	0	0
341	1	216	136	-1	450	386	7.7	25	ABplpaaaapa	192	0	0	0		0	0	0	0	0
342	1	377	357	-1	560	338	17.9	24	ABalppppapa	-25	0	0	0		0	0	0	0	0
343	1	320	93	-1	387	124	5.6	29	ABarappapp	180	420	0	0		0	0	0	0	0
344	1	397	261	-1	429	363	6.2	29	ABalpapapp	181	0	0	0		0	0	0	0	0
345	1	202	52	-1	375	124	9.6	28	ABprppaapa	229	538	0	0		0	0	0	0	0
346	1	300	64	-1	575	381	14.5	29	ABalpppaap	133	0	0	0		0	0	0	0	0
347	1	407	404	-1	535	286	10.7	33	ABalpaapapp	308	492	0	0		0	0	0	0	0
348	1	299	211	-1	535	354	4.5	29	ABalppapaa	-322	0	0	0		0	0	0	0	0
349	1	282	100	-1	200	192	4.0	25	ABprppppppa	193	-403	0	0		0	0	0	0	0
350	1	204	339	-1	475	376	10.9	24	ABplpaaappa	181	-159	0	0		0	0	0	0	0
351	1	82	145	-1	458	215	5.6	26	ABarapapppa	130	0	0	0		0	0	0	0	0
352	1	368	263	-1	439	311	19.8	27	MSapappp	272	-78	0	0		0	0	0	0	0
353	1	54	15	-1	557	148	19.2	32	ABpraapaap	175	0	0	0		0	0	0	0	0
354	1	226	344	-1	426	132	22.1	32	ABarpapppa	220	0	0	0		0	0	0	0	0
355	1	220	375	-1	626	292	9.1	29	ABalaaaalp	240	-202	0	0		0	0	0	0	0
356	1	384	34	-1	338	154	16.6	31	Dpap	278	312	0	0		0	0	0	0	0
357	1	310	309	-1	189	291	3.7	31	ABplpppppp	198	374	0	0		0	0	0	0	0
358	1	154	190	-1	332	253	16.3	31	Ealap	-356	0	0	0		0	0	0	0	0
359	1	197	56	-1	276	306	18.8	30	Dappa	281	-40	0	0		0	0	0	0	0
360	1	84	176	-1	333	292	20.1	34	MSapppp	324	1172	0	0		0	0	0	0	0
361	1	247	289	-1	295	117	22.3	32	ABarpppaap	320	-216	0	0		0	0	0	0	0
362	1	162	67	-1	160	256	4.9	29	Cppppp	226	520	0	0		0	0	0	0	0
363	1	286	393	-1	385	118	22.6	33	ABarpapppp	102	0	0	0		0	0	0	0	0
364	1	14	376	-1	370	147	7.2	24	ABprpapaapp	229	375	0	0		0	0	0	0	0
365	1	319	20	-1	500	149	11.4	28	ABprpaapaa	280	224	0	0		0	0	0	0	0
366	1	185	78	-1	220	221	9.6	30	Eprpp	289	242	0	0		0	0	0	0	0
367	1	152	183	-1	435	342	22.6	28	ABplaaappa	282	385	0	0		0	0	0	0	0
368	1	41	373	-1	404	325	18.8	27	MSappapa	187	0	0	0		0	0	0	0	0
369	1	199	47	-1	364	341	20.4	29	ABplapaaap	290	859	0	0		0	0	0	0	0
370	1	376	304	-1	482	226	11.6	31	ABaraapppa	314	261	0	0		0	0	0	0	0
371	1	361	293	-1	536	319	15.0	24	MSapaaap	202	-950	0	0		0	0	0	0	0
372	1	71	25	-1	246	362	20.5	31	ABplappapa	315	-429	0	0		0	0	0	0	0
373	1	67	355	-1	365	397	11.2	30	ABplppapaa	299	992	0	0		0	0	0	0	0
374	1	333	66	-1	516	355	17.6	34	ABplaapapa	330	-80	0	0		0	0	0	0	0
375	1	181	382	-1	241	126	20.5	35	ABarppppa	350	339	0	0		0	0	0	0	0
376	1	266	268	-1	286	335	9.1	30	Capaap	200	0	0	0		0	0	0	0	0
377	1	124	206	-1	585	358	6.8	26	ABalaaaarr	267	268	0	0		0	0	0	0	0
378	1	125	79	-1	323	160	23.1	31	ABarpppapa	296	446	0	0		0	0	0	0	0
379	1	369	360	417	415	372	12.2	31	ABplppaaaa	197	159	0	0		0	0	0	0	0
380	1	13	82	-1	458	163	4.0	25	ABarappapaa	176	146	0	0		0	0	0	0	0
381	1	278	301	-1	478	114	11.6	24	ABprpaapppa	207	126	0	0		0	0	0	0	0
382	1	388	252	310	502	149	17.6	32	ABpraapapp	342	0	0	0		0	0	0	0	0
383	1	290	276	-1	347	216	14.5	31	Earap	287	1466	0	0		0	0	0	0	0
384	1	224	212	-1	564	277	6.2	29	ABalpaaaaa	-37	0	0	0		0	0	0	0	0
385	1	380	184	-1	233	212	12.4	32	Eprpa	279	1134	0	0		0	0	0	0	0
386	1	73	350	-1	510	244	3.5	27	ABarapaaap	234	528	0	0		0	0	0	0	0
387	1	245	215	-1	531	296	4.8	28	ABalpaaaap	266	149	0	0		0	0	0	0	0
388	1	42	48	-1	139	287	4.7	29	Caappv	290	0	0	0		0	0	0	0	0
389	1	242	220	-1	220	306	3.9	27	ABplpppapap	128	0	0	0		0	0	0	0	0
390	1	100	42	-1	583	306	5.9	24	ABalpaapppa	-68	0	0	0		0	0	0	0	0
391	1	309	150	-1	493	174	3.5	30	ABarapppap	302	178	0	0		0	0	0	0	0
392	1	312	62	-1	390	188	9.2	26	MSpppaap	241	176	0	0		0	0	0	0	0
393	1	296	379	-1	633	255	16.5	24	ABalappaaa	230	0	0	0		0	0	0	0	0
394	1	53	400	-1	573	250	18.5	30	MSaaaaapa	65	0	0	0		0	0	0	0	0
395	1	112	243	-1	497	323	9.9	24	MSapaapa	220	464	0	0		0	0	0	0	0
396	1	271	408	-1	561	240	23.0	24	ABarpaaaap	-5	0	0	0		0	0	0	0	0
397	1	294	205	-1	601	338	16.3	29	ABalapaaap	228	-327	0	0		0	0	0	0	0
398	1	141	68	-1	233	159	15.3	32	Cppaap	306	35	0	0		0	0	0	0	0
399	1	402	77	-1	381	349	14.1	24	Daaaa	216	179	0	0		0	0	0	0	0
400	1	383	260	-1	550	201	7.7	29	MSppaaaa	236	622	0	0		0	0	0	0	0
401	1	104	41	-1	254	348	5.3	25	ABplppppapa	175	921	0	0		0	0	0	0	0
402	1	23	297	-1	469	353	22.7	30	ABplaaapap	283	-900	0	0		0	0	0	0	0
403	1	229	279	-1	501	154	21.3	30	ABarpappaa	305	-129	0	0		0	0	0	0	0
404	1	77	386	-1	507	183	23.9	32	ABarpapapa	295	86	0	0		0	0	0	0	0
405	1	160	391	-1	317	93	12.7	29	ABprappaaa	308	0	0	0		0	0	0	0	0
406	1	359	85	-1	273	182	3.9	29	ABprpapppp	270	714	0	0		0	0	0	0	0
407	1	104	6	-1	254	315	4.6	25	ABplppppapp	177	-654	0	0		0	0	0	0	0
408	1	10	23	-1	505	222	13.7	26	ABaraappap	114	0	0	0		0	0	0	0	0
409	1	400	413	-1	567	191	18.9	22	ABalappppp	175	0	0	0		0	0	0	0	0
410	1	16	86	-1	212	263	9.5	33	Eplpp	74	0	0	0		0	0	0	0	0
411	1	263	87	-1	490	406	16.4	31	ABplpaapap	-112	0	0	0		0	0	0	0	0
412	0	408	-1	-1	614	308	15.9	22		325	0	0	0		0	0	0	0	0
413	1	404	419	-1	587	259	11.5	28	ABaraaaapa	-373	0	0	0		0	0	0	0	0
414	1	410	412	-1	537	364	17.0	22	ABalppppapp	-201	0	0	0		0	0	0	0	0
415	1	405	365	-1	383	256	18.4	28	Ealaa	273	930	0	0		0	0	0	0	0
416	0	177	-1	-1	586	331	15.8	22		168	-223	0	0		0	0	0	0	0
417	1	411	421	-1	555	155	10.0	27	ABalaappap	31	0	0	0		0	0	0	0	0
418	1	412	424	-1	589	190	7.0	22	ABalaapaap	142	0	0	0		0	0	0	0	0
