# Supplementary material for: The AP-2 Transcription Factor APTF-2 Is Required for Neuroblast and Epidermal Morphogenesis in Caenorhabditis elegans Embryogenesis
Source: PLoS Genet. 2016 May 13;12(5):e1006048. doi: 10.1371/journal.pgen.1006048 (PMC4866721; doi:10.1371/journal.pgen.1006048)
Supplement: S4 Text — (ZIP) [file pgen.1006048.s032.zip › nuclei/t184-nuclei]

1	1	10	73	-1	603	358	13.6	30	ABalapaapa	580	0	0	0		0	0	0	0	0
2	1	51	16	-1	356	396	18.5	31	ABplaapppp	-177	0	0	0		0	0	0	0	0
3	1	228	83	-1	545	151	13.1	29	ABpraaapaa	245	767	0	0		0	0	0	0	0
4	1	49	286	-1	639	270	12.8	31	ABalaaapal	243	-167	0	0		0	0	0	0	0
5	1	83	202	-1	629	255	19.0	30	ABalappapa	242	0	0	0		0	0	0	0	0
6	1	407	274	-1	254	306	4.3	24	ABplppppapp	187	289	0	0		0	0	0	0	0
7	1	44	20	-1	313	151	4.9	25	ABprppppaaa	154	144	0	0		0	0	0	0	0
8	1	125	105	-1	368	137	20.4	30	ABprapaaaa	282	-79	0	0		0	0	0	0	0
9	1	229	159	-1	538	190	12.5	28	MSppaaap	273	0	0	0		0	0	0	0	0
10	1	32	332	-1	397	217	11.5	28	MSpapaapa	138	0	0	0		0	0	0	0	0
11	1	188	160	-1	585	184	21.2	33	ABpraapaaa	335	1174	0	0		0	0	0	0	0
12	1	231	253	-1	415	335	5.5	26	ABplpapapaa	202	182	0	0		0	0	0	0	0
13	1	52	87	-1	603	267	15.3	29	MSaaaaaa	120	0	0	0		0	0	0	0	0
14	1	69	171	-1	304	189	6.1	26	MSpappap	-143	0	0	0		0	0	0	0	0
15	1	353	24	-1	557	147	19.2	33	ABpraapaap	103	0	0	0		0	0	0	0	0
16	1	73	307	-1	446	101	12.2	27	ABprpaapppp	259	569	0	0		0	0	0	0	0
17	1	266	56	-1	190	337	10.3	28	ABplapppaa	241	-111	0	0		0	0	0	0	0
18	1	71	163	-1	257	258	12.0	31	Eplap	314	682	0	0		0	0	0	0	0
19	1	290	313	-1	187	340	6.7	27	ABplapppap	268	1533	0	0		0	0	0	0	0
20	1	365	428	-1	500	145	11.1	29	ABprpaapaa	304	-448	0	0		0	0	0	0	0
21	1	181	380	-1	354	337	5.3	28	ABplpapapp	212	744	0	0		0	0	0	0	0
22	1	118	5	-1	467	354	19.1	29	ABalppppppa	279	-503	0	0		0	0	0	0	0
23	1	408	384	-1	514	226	13.6	33	ABaraappap	330	992	0	0		0	0	0	0	0
24	1	123	2	-1	558	126	15.2	24	ABpraaaappa	206	167	0	0		0	0	0	0	0
25	1	372	315	-1	248	363	20.6	31	ABplappapa	279	-549	0	0		0	0	0	0	0
26	1	147	396	-1	292	341	17.7	29	Dapap	294	563	0	0		0	0	0	0	0
27	1	287	206	-1	565	388	11.4	29	ABalpppaaa	294	0	0	0		0	0	0	0	0
28	1	29	141	-1	212	117	16.6	30	ABprapapaa	300	60	0	0		0	0	0	0	0
29	1	297	368	-1	257	154	4.9	24	ABprppppapp	203	-666	0	0		0	0	0	0	0
30	1	318	77	-1	368	342	10.5	29	MSaapppa	162	0	0	0		0	0	0	0	0
31	1	107	23	-1	481	296	9.6	27	ABalpapppa	272	0	0	0		0	0	0	0	0
32	1	245	158	-1	550	341	8.2	29	ABalppappa	297	-85	0	0		0	0	0	0	0
33	1	186	355	-1	227	333	3.8	25	ABplpppapaa	184	66	0	0		0	0	0	0	0
34	1	356	296	-1	334	154	16.7	31	Dpap	299	1258	0	0		0	0	0	0	0
35	0	167	-1	-1	558	171	10.0	22		172	524	0	0		0	0	0	0	0
36	1	255	349	-1	527	221	19.3	31	MSpaaaaa	325	0	0	0		0	0	0	0	0
37	1	192	68	-1	496	215	16.7	26	MSpaaaapp	168	0	0	0		0	0	0	0	0
38	1	112	122	-1	252	292	6.7	29	ABplpppppa	161	0	0	0		0	0	0	0	0
39	1	79	306	-1	341	285	6.3	26	MSaappap	227	105	0	0		0	0	0	0	0
40	1	18	149	-1	491	363	15.8	24	ABalpppppap	218	196	0	0		0	0	0	0	0
41	1	401	91	-1	254	353	5.4	26	ABplppppapa	299	0	0	0		0	0	0	0	0
42	1	390	133	-1	589	301	6.0	24	ABalpaapppa	262	0	0	0		0	0	0	0	0
43	1	100	350	-1	287	89	14.5	29	ABprappaap	292	1173	0	0		0	0	0	0	0
44	1	81	86	-1	495	352	4.2	30	ABalppapap	-47	0	0	0		0	0	0	0	0
45	1	140	244	-1	173	140	15.3	34	ABarppppp	103	0	0	0		0	0	0	0	0
46	1	50	283	-1	434	223	13.6	31	MSpaapap	55	0	0	0		0	0	0	0	0
47	1	369	137	-1	367	340	20.5	30	ABplapaaap	251	693	0	0		0	0	0	0	0
48	1	388	33	-1	142	288	4.9	28	Caappv	285	300	0	0		0	0	0	0	0
49	1	136	219	-1	492	245	22.5	29	ABarpaapaa	284	435	0	0		0	0	0	0	0
50	1	254	135	-1	153	267	19.3	40	Caaap	231	0	0	0		0	0	0	0	0
51	1	62	146	-1	439	136	9.7	24	ABprppaaaaa	191	-84	0	0		0	0	0	0	0
52	1	345	284	-1	376	121	9.8	27	ABprppaapa	274	834	0	0		0	0	0	0	0
53	1	157	42	-1	482	150	5.9	25	ABarapppppa	234	47	0	0		0	0	0	0	0
54	1	260	57	-1	318	345	5.8	25	ABplppppaaa	181	-501	0	0		0	0	0	0	0
55	1	141	82	-1	258	329	15.4	30	Cappaa	287	-510	0	0		0	0	0	0	0
56	1	359	319	-1	277	306	18.8	29	Dappa	152	0	0	0		0	0	0	0	0
57	1	30	276	-1	574	254	15.2	27	ABaraapaaa	276	465	0	0		0	0	0	0	0
58	1	27	117	-1	426	181	18.8	28	MSpppppa	363	0	0	0		0	0	0	0	0
59	1	232	304	-1	590	159	13.5	33	ABalaapppp	334	232	0	0		0	0	0	0	0
60	1	116	130	-1	328	328	8.4	28	MSaapppp	542	0	0	0		0	0	0	0	0
61	1	263	157	-1	495	187	10.9	25	MSppapaa	254	1016	0	0		0	0	0	0	0
62	1	392	104	-1	388	185	9.3	27	MSpppaap	243	-775	0	0		0	0	0	0	0
63	1	275	85	-1	509	261	18.1	28	MSaaaapa	227	0	0	0		0	0	0	0	0
64	1	346	6	-1	573	382	14.7	28	ABalpppaap	144	0	0	0		0	0	0	0	0
65	1	204	165	-1	302	350	13.7	29	Capaaa	295	-412	0	0		0	0	0	0	0
66	1	374	213	-1	515	353	17.5	34	ABplaapapa	258	1048	0	0		0	0	0	0	0
67	1	362	177	-1	160	257	4.8	30	Cppppp	287	1480	0	0		0	0	0	0	0
68	1	398	69	-1	224	165	15.0	25	Cppaap	169	-55	0	0		0	0	0	0	0
69	1	235	392	-1	285	95	19.4	30	ABprappapa	284	398	0	0		0	0	0	0	0
70	1	324	271	-1	491	207	4.4	27	ABarappaaa	190	915	0	0		0	0	0	0	0
71	1	90	198	-1	548	230	10.4	28	ABaraaapapa	247	496	0	0		0	0	0	0	0
72	1	265	60	-1	375	293	9.7	30	MSaapapp	123	0	0	0		0	0	0	0	0
73	1	306	94	-1	458	224	22.6	32	ABarpaapap	314	-589	0	0		0	0	0	0	0
74	1	144	15	-1	392	146	16.6	28	Dpaa	-87	0	0	0		0	0	0	0	0
75	1	242	113	-1	554	320	21.4	27	ABalapappp	9	0	0	0		0	0	0	0	0
76	1	172	238	-1	495	400	11.8	29	ABplpaaapa	234	393	0	0		0	0	0	0	0
77	1	399	211	-1	382	344	14.1	25	Daaaa	232	174	0	0		0	0	0	0	0
78	1	366	124	-1	226	221	9.4	33	Eprpp	330	-986	0	0		0	0	0	0	0
79	1	378	356	-1	322	160	22.8	32	ABarpppapa	316	358	0	0		0	0	0	0	0
80	1	46	18	-1	472	221	14.3	28	MSpaapaa	284	144	0	0		0	0	0	0	0
81	1	31	154	-1	412	338	14.7	31	MSapppa	175	0	0	0		0	0	0	0	0
82	1	380	334	-1	457	163	3.5	26	ABarappapaa	211	149	0	0		0	0	0	0	0
83	1	121	417	-1	372	274	14.5	29	MSaapaapp	283	82	0	0		0	0	0	0	0
84	1	17	218	-1	365	234	6.9	30	MSpapapp	304	366	0	0		0	0	0	0	0
85	1	406	254	-1	268	183	4.1	29	ABprpapppp	284	528	0	0		0	0	0	0	0
86	1	410	285	-1	212	265	8.9	32	Eplpp	354	0	0	0		0	0	0	0	0
87	1	411	182	-1	494	404	16.4	29	ABplpaapap	274	929	0	0		0	0	0	0	0
88	1	200	346	-1	447	140	18.3	30	ABpraaapppp	293	-348	0	0		0	0	0	0	0
89	1	336	166	-1	552	369	15.9	23	ABalpppappa	144	0	0	0		0	0	0	0	0
90	1	154	250	-1	576	314	19.2	29	ABalapappa	270	180	0	0		0	0	0	0	0
91	1	150	79	-1	215	357	5.8	28	ABplpppaap	277	458	0	0		0	0	0	0	0
92	1	173	129	-1	284	153	9.5	29	MSpapppp	137	0	0	0		0	0	0	0	0
93	1	343	273	408	388	125	5.4	30	ABarappapp	181	104	0	0		0	0	0	0	0
94	1	43	1	-1	362	245	11.1	27	MSpapaapp	227	487	0	0		0	0	0	0	0
95	1	160	242	-1	193	304	7.4	29	Capppp	232	584	0	0		0	0	0	0	0
96	1	292	54	-1	526	120	12.4	30	ABpraaaapa	-429	0	0	0		0	0	0	0	0
97	1	218	76	-1	551	123	10.8	29	ABpraaaaap	258	0	0	0		0	0	0	0	0
98	1	145	259	-1	247	173	7.2	29	ABprpppppa	287	-267	0	0		0	0	0	0	0
99	1	176	404	-1	589	172	11.6	29	ABalaapppa	288	851	0	0		0	0	0	0	0
100	1	349	367	-1	198	196	4.1	24	ABprppppppa	219	228	0	0		0	0	0	0	0
101	1	61	138	-1	400	96	16.3	30	ABpraapppa	237	-810	0	0		0	0	0	0	0
102	1	294	150	-1	467	365	6.8	25	ABalppapppp	437	0	0	0		0	0	0	0	0
103	1	326	66	-1	476	294	5.8	24	ABalpappapa	237	236	0	0		0	0	0	0	0
104	1	45	378	-1	456	326	4.2	26	ABalpapapap	224	-474	0	0		0	0	0	0	0
105	1	120	338	-1	474	305	15.9	24	MSaaapaap	-100	0	0	0		0	0	0	0	0
106	1	284	195	-1	186	236	22.8	41	Cpaap	23	0	0	0		0	0	0	0	0
107	1	252	143	-1	395	167	4.9	29	ABprpapapa	234	472	0	0		0	0	0	0	0
108	1	7	38	-1	329	214	5.3	27	MSpappaa	127	0	0	0		0	0	0	0	0
109	1	41	47	-1	527	223	15.9	26	MSpaaaapa	261	-142	0	0		0	0	0	0	0
110	1	187	71	-1	571	234	7.4	27	ABaraaaaap	-12	0	0	0		0	0	0	0	0
111	1	321	312	-1	519	122	15.2	25	ABpraaaappp	205	485	0	0		0	0	0	0	0
112	1	134	29	-1	199	153	6.2	27	ABprapppap	126	0	0	0		0	0	0	0	0
113	1	94	416	-1	176	225	5.0	25	ABprppppppp	201	1161	0	0		0	0	0	0	0
114	1	126	342	-1	493	129	14.5	24	ABpraaappap	194	-540	0	0		0	0	0	0	0
115	1	320	388	-1	205	328	19.2	29	ABarppappa	253	202	0	0		0	0	0	0	0
116	1	168	314	-1	217	379	12.9	27	ABplapapap	272	-145	0	0		0	0	0	0	0
117	1	47	17	-1	614	263	11.8	25	ABalpaapaaa	111	0	0	0		0	0	0	0	0
118	1	274	207	-1	421	183	9.2	25	MSpppaaa	225	-745	0	0		0	0	0	0	0
119	1	279	21	-1	286	383	8.5	29	ABplppappp	286	-347	0	0		0	0	0	0	0
120	1	138	339	-1	429	396	17.2	29	ABplaappap	278	158	0	0		0	0	0	0	0
121	1	316	53	-1	462	118	20.6	31	ABarpappap	248	140	0	0		0	0	0	0	0
122	1	226	264	-1	262	213	14.7	32	Eprap	324	-1034	0	0		0	0	0	0	0
123	1	132	126	-1	470	149	16.1	26	ABpraaapppa	264	222	0	0		0	0	0	0	0
124	1	44	389	-1	282	151	4.6	25	ABprppppaap	158	-163	0	0		0	0	0	0	0
125	1	193	375	-1	460	100	15.4	26	ABpraappaa	49	0	0	0		0	0	0	0	0
126	1	20	290	-1	461	212	16.9	26	MSpaaappa	153	0	0	0		0	0	0	0	0
127	1	214	262	-1	430	144	12.8	29	MSppppaa	254	-81	0	0		0	0	0	0	0
128	1	57	50	-1	172	168	6.2	27	ABprappppp	94	0	0	0		0	0	0	0	0
129	1	330	201	-1	430	95	16.3	30	ABpraappap	161	0	0	0		0	0	0	0	0
130	1	54	272	302	447	267	11.2	28	ABaraapapp	192	-758	0	0		0	0	0	0	0
131	1	325	407	-1	455	139	7.3	24	ABarapppppp	209	-537	0	0		0	0	0	0	0
132	1	299	58	-1	422	282	14.3	29	MSaapaapa	-110	0	0	0		0	0	0	0	0
133	1	171	134	-1	527	292	21.4	31	ABplaaaaap	216	501	0	0		0	0	0	0	0
134	1	256	88	-1	443	257	14.7	24	MSaaapapp	192	0	0	0		0	0	0	0	0
135	1	195	395	-1	440	405	13.3	27	ABplpaapppp	243	572	0	0		0	0	0	0	0
136	1	341	249	-1	450	386	7.7	24	ABplpaaaapa	203	822	0	0		0	0	0	0	0
137	1	253	341	-1	544	311	3.3	25	ABalpapaaaa	221	210	0	0		0	0	0	0	0
138	1	162	78	-1	509	331	19.8	27	ABplaapappa	221	0	0	0		0	0	0	0	0
139	1	277	265	-1	509	359	7.2	24	ABalppapppa	187	0	0	0		0	0	0	0	0
140	1	217	131	-1	624	206	13.6	31	ABalaaappr	271	240	0	0		0	0	0	0	0
141	1	339	140	-1	490	98	13.3	28	ABprpaapap	230	-643	0	0		0	0	0	0	0
142	1	102	186	-1	606	304	17.7	30	ABalapapap	284	245	0	0		0	0	0	0	0
143	1	215	89	-1	603	274	8.6	27	ABaraaaaaa	180	0	0	0		0	0	0	0	0
144	1	74	173	-1	568	220	15.4	27	ABaraappaa	128	0	0	0		0	0	0	0	0
145	1	351	226	-1	456	214	5.5	28	ABarapapppa	257	390	0	0		0	0	0	0	0
146	1	301	62	-1	509	162	12.9	25	ABpraaappaa	210	684	0	0		0	0	0	0	0
147	1	104	123	-1	527	293	12.6	25	ABaraapapaa	203	1073	0	0		0	0	0	0	0
148	1	315	258	-1	340	244	22.3	31	ABarppaapa	262	-145	0	0		0	0	0	0	0
149	1	184	222	-1	263	348	12.1	28	Capapa	277	-293	0	0		0	0	0	0	0
150	1	391	303	-1	491	176	3.8	29	ABarapppap	220	-203	0	0		0	0	0	0	0
151	1	135	45	-1	415	294	11.0	25	MSaapaaap	252	415	0	0		0	0	0	0	0
152	1	335	348	-1	339	131	19.8	32	ABprapaaap	265	489	0	0		0	0	0	0	0
153	1	35	275	-1	533	393	13.2	30	ABalpppapa	72	0	0	0		0	0	0	0	0
154	1	197	115	-1	173	133	9.2	27	ABprappppa	68	0	0	0		0	0	0	0	0
155	1	84	40	421	538	266	15.2	28	ABaraapaap	207	-1368	0	0		0	0	0	0	0
156	1	86	295	-1	426	239	17.0	26	MSpaaappp	249	101	0	0		0	0	0	0	0
157	1	129	194	-1	589	187	16.9	28	ABalappppa	288	1092	0	0		0	0	0	0	0
158	1	233	291	-1	535	138	7.5	30	ABpraaaaaa	264	68	0	0		0	0	0	0	0
159	1	246	366	-1	423	229	21.6	30	ABarpaappa	300	27	0	0		0	0	0	0	0
160	1	38	110	-1	488	265	15.2	26	MSaaapapa	-226	0	0	0		0	0	0	0	0
161	1	110	352	-1	333	146	9.4	30	MSpapppa	-118	0	0	0		0	0	0	0	0
162	1	191	383	-1	304	132	13.5	30	Cppaaa	303	-271	0	0		0	0	0	0	0
163	1	111	189	-1	476	239	18.7	27	MSpaaapa	268	-333	0	0		0	0	0	0	0
164	1	177	266	-1	384	289	23.3	29	ABarppaaaa	276	-80	0	0		0	0	0	0	0
165	1	92	316	-1	203	144	10.0	26	ABprapppaa	94	0	0	0		0	0	0	0	0
166	1	208	13	-1	405	154	12.1	24	MSpppapa	51	0	0	0		0	0	0	0	0
167	1	319	215	-1	381	89	8.6	30	ABprppapaa	278	16	0	0		0	0	0	0	0
168	1	313	344	-1	278	337	5.3	25	ABplppppaap	-123	0	0	0		0	0	0	0	0
169	1	282	248	-1	348	124	23.6	30	ABarpppaaa	288	-509	0	0		0	0	0	0	0
170	1	205	278	-1	475	114	8.8	28	ABprpaaapa	-28	0	0	0		0	0	0	0	0
171	1	139	156	-1	271	388	15.7	31	ABplappaap	254	151	0	0		0	0	0	0	0
172	1	131	119	-1	585	281	13.2	26	ABalpaapaap	245	-442	0	0		0	0	0	0	0
173	1	36	114	-1	386	227	3.5	24	ABprpappaap	248	123	0	0		0	0	0	0	0
174	1	310	22	-1	552	190	19.6	26	ABarpapaaa	257	-301	0	0		0	0	0	0	0
175	1	101	390	-1	277	256	15.4	33	Eplaa	286	373	0	0		0	0	0	0	0
176	1	360	121	-1	336	290	20.1	34	MSapppp	345	-576	0	0		0	0	0	0	0
177	1	169	65	-1	443	304	9.6	24	MSaapaaaa	222	-891	0	0		0	0	0	0	0
178	1	91	252	-1	401	388	17.5	30	ABplaapppa	259	434	0	0		0	0	0	0	0
179	1	3	323	-1	512	302	16.2	27	MSaaapaaa	272	-399	0	0		0	0	0	0	0
180	1	327	116	-1	306	126	16.6	29	Dppap	240	1022	0	0		0	0	0	0	0
181	1	48	365	-1	459	268	18.5	29	MSaaaapp	313	0	0	0		0	0	0	0	0
182	1	283	330	-1	382	218	16.1	30	Earaa	300	281	0	0		0	0	0	0	0
183	1	367	343	-1	442	341	22.5	28	ABplaaappa	239	107	0	0		0	0	0	0	0
184	1	385	376	-1	232	214	12.4	32	Eprpa	322	249	0	0		0	0	0	0	0
185	1	237	7	-1	580	283	3.6	28	ABalpaappa	234	359	0	0		0	0	0	0	0
186	1	209	221	-1	250	148	12.5	30	Cppapa	20	0	0	0		0	0	0	0	0
187	1	26	322	-1	525	357	10.3	32	ABplpaaaaa	329	-47	0	0		0	0	0	0	0
188	1	178	415	-1	404	234	5.7	27	ABarapapppp	259	-167	0	0		0	0	0	0	0
189	1	317	325	-1	340	381	9.0	29	ABplppappa	269	105	0	0		0	0	0	0	0
190	1	358	293	-1	330	256	15.8	30	Ealap	301	518	0	0		0	0	0	0	0
191	1	165	74	-1	540	353	20.6	31	ABplaapaap	-107	0	0	0		0	0	0	0	0
192	1	97	208	-1	398	232	8.4	27	MSpapaaap	220	-976	0	0		0	0	0	0	0
193	1	88	236	-1	317	388	11.1	29	ABplppapap	289	-1039	0	0		0	0	0	0	0
194	1	128	228	-1	235	134	3.9	25	ABprpppapaa	222	26	0	0		0	0	0	0	0
195	1	312	35	-1	385	290	4.7	29	ABplpappaap	282	495	0	0		0	0	0	0	0
196	1	23	14	-1	170	199	17.4	33	Cpapap	334	63	0	0		0	0	0	0	0
197	1	149	180	-1	473	165	13.0	26	MSppapap	264	1729	0	0		0	0	0	0	0
198	1	183	370	-1	318	359	22.3	34	ABarppapa	340	13	0	0		0	0	0	0	0
199	1	14	125	-1	378	374	20.7	28	ABplapaapa	268	439	0	0		0	0	0	0	0
200	1	155	103	-1	472	184	9.2	24	MSppaapa	88	0	0	0		0	0	0	0	0
201	1	185	311	-1	376	156	11.7	29	MSpppapp	272	-984	0	0		0	0	0	0	0
202	1	278	196	-1	463	325	11.8	26	MSapaapp	262	689	0	0		0	0	0	0	0
203	1	340	188	-1	553	222	3.7	30	ABaraaappp	297	562	0	0		0	0	0	0	0
204	1	276	30	-1	131	285	8.7	32	Caappd	307	1016	0	0		0	0	0	0	0
205	1	397	27	-1	609	338	16.3	26	ABalapaaap	204	-14	0	0		0	0	0	0	0
206	1	377	337	-1	587	354	6.8	27	ABalaaaarr	275	-51	0	0		0	0	0	0	0
207	1	333	331	-1	209	113	10.8	29	ABprapappa	163	0	0	0		0	0	0	0	0
208	1	153	333	-1	414	277	7.6	27	ABalpappppp	270	811	0	0		0	0	0	0	0
209	1	202	164	-1	596	307	21.5	33	ABplaapaaa	51	0	0	0		0	0	0	0	0
210	0	248	-1	-1	577	257	9.5	23		201	154	0	0		0	0	0	0	0
211	1	348	225	-1	539	356	4.6	30	ABalppapaa	295	519	0	0		0	0	0	0	0
212	1	384	112	-1	560	276	6.2	29	ABalpaaaaa	285	-431	0	0		0	0	0	0	0
213	1	270	118	-1	347	110	7.5	28	ABprppappa	250	-76	0	0		0	0	0	0	0
214	1	222	92	-1	348	93	19.1	28	ABprapaapa	253	585	0	0		0	0	0	0	0
215	1	387	98	-1	527	293	5.2	29	ABalpaaaap	173	0	0	0		0	0	0	0	0
216	1	117	41	-1	632	285	17.0	27	ABalappaap	234	-50	0	0		0	0	0	0	0
217	1	1	299	-1	278	117	5.2	26	ABprppppapa	191	-968	0	0		0	0	0	0	0
218	1	220	9	-1	593	277	20.4	27	ABalappapp	203	-221	0	0		0	0	0	0	0
219	1	159	212	-1	302	111	6.2	29	ABprpppaaa	241	0	0	0		0	0	0	0	0
220	1	389	193	-1	220	305	4.0	26	ABplpppapap	212	-180	0	0		0	0	0	0	0
221	1	190	267	-1	422	165	6.6	26	ABprpapaaap	174	131	0	0		0	0	0	0	0
222	0	182	-1	-1	391	297	17.3	25		239	-142	0	0		0	0	0	0	0
223	1	60	148	-1	505	279	9.8	28	ABalpaaapp	280	-84	0	0		0	0	0	0	0
224	1	15	52	-1	437	367	19.4	29	ABalppppppp	235	-140	0	0		0	0	0	0	0
225	1	124	81	-1	523	385	8.3	31	ABalppaapp	51	0	0	0		0	0	0	0	0
226	1	163	185	-1	464	235	9.6	24	ABarapaappp	194	456	0	0		0	0	0	0	0
227	1	257	64	-1	456	296	22.6	29	ABplaaaapp	-162	0	0	0		0	0	0	0	0
228	1	99	327	-1	460	172	23.0	31	ABarpapapp	128	0	0	0		0	0	0	0	0
229	1	250	363	-1	305	221	14.7	31	Epraa	311	-791	0	0		0	0	0	0	0
230	1	68	59	-1	621	231	8.4	31	ABalaaaala	-65	0	0	0		0	0	0	0	0
231	1	207	90	-1	563	280	23.7	30	ABplaaaaaa	161	0	0	0		0	0	0	0	0
232	1	170	419	-1	468	306	18.4	24	MSappaaa	231	944	0	0		0	0	0	0	0
233	1	289	336	-1	208	196	7.2	30	Cpppaa	290	0	0	0		0	0	0	0	0
234	1	96	240	-1	233	325	8.8	30	Capapp	147	0	0	0		0	0	0	0	0
235	1	175	220	-1	489	284	3.4	29	ABalpapaap	257	-847	0	0		0	0	0	0	0
236	1	98	100	-1	432	223	7.2	26	MSpapaaaa	68	0	0	0		0	0	0	0	0
237	1	89	373	-1	325	89	8.8	30	ABprppapap	279	551	0	0		0	0	0	0	0
238	1	211	309	-1	430	175	14.7	27	MSppppap	287	0	0	0		0	0	0	0	0
239	1	85	108	-1	484	332	6.4	24	ABalpapapaa	231	-305	0	0		0	0	0	0	0
240	1	137	37	-1	462	409	17.2	25	ABplaappaa	386	0	0	0		0	0	0	0	0
241	1	273	3	-1	446	336	7.4	29	ABplpapaaa	233	-964	0	0		0	0	0	0	0
242	1	113	227	-1	330	178	4.2	28	ABprpapppa	86	0	0	0		0	0	0	0	0
243	1	395	377	-1	499	326	9.7	23	MSapaapa	221	139	0	0		0	0	0	0	0
244	1	259	381	-1	466	254	4.0	25	ABarapapapa	234	51	0	0		0	0	0	0	0
245	1	8	216	-1	273	98	8.4	31	ABprppappp	-6	0	0	0		0	0	0	0	0
246	1	103	80	-1	508	317	4.0	25	ABalpapaaap	213	242	0	0		0	0	0	0	0
247	1	338	151	-1	393	392	9.2	25	ABplpaaaapp	198	154	0	0		0	0	0	0	0
248	1	243	229	-1	502	172	6.7	26	ABarappppap	159	119	0	0		0	0	0	0	0
249	1	82	139	-1	338	367	6.5	28	ABplppaapp	276	280	0	0		0	0	0	0	0
250	1	244	170	-1	292	314	4.1	29	ABplpapppp	277	139	0	0		0	0	0	0	0
251	1	2	280	-1	590	363	17.1	29	ABalapaapp	105	0	0	0		0	0	0	0	0
252	1	382	268	-1	493	134	18.3	28	ABpraapappp	218	103	0	0		0	0	0	0	0
253	0	203	-1	-1	601	362	11.3	24		92	0	0	0		0	0	0	0	0
254	1	231	245	-1	384	346	6.0	26	ABplpapapap	185	-758	0	0		0	0	0	0	0
255	1	40	357	-1	129	284	15.3	35	Caapa	846	0	0	0		0	0	0	0	0
256	1	93	152	-1	575	363	10.4	28	ABalppaaap	42	0	0	0		0	0	0	0	0
257	1	127	260	-1	485	286	13.0	25	ABaraapapap	231	-1173	0	0		0	0	0	0	0
258	1	108	153	-1	317	391	18.8	31	ABplapaapp	260	789	0	0		0	0	0	0	0
259	1	198	402	-1	451	170	10.7	25	MSppaapp	239	-693	0	0		0	0	0	0	0
260	1	400	205	-1	550	199	8.0	29	MSppaaaa	229	1257	0	0		0	0	0	0	0
261	1	344	224	308	425	364	6.4	28	ABalpapapp	220	-131	0	0		0	0	0	0	0
262	1	109	145	-1	598	190	7.8	24	ABalaapaaa	-5	0	0	0		0	0	0	0	0
263	1	352	288	-1	438	317	19.7	27	MSapappp	-157	0	0	0		0	0	0	0	0
264	1	189	397	-1	512	333	23.2	27	ABplaaapaa	254	-176	0	0		0	0	0	0	0
265	1	199	358	-1	330	217	10.2	30	Earpa	259	113	0	0		0	0	0	0	0
266	1	249	403	-1	479	387	13.7	24	ABplpaapppa	167	141	0	0		0	0	0	0	0
267	1	148	127	-1	386	231	22.1	31	ABarpaappp	270	1146	0	0		0	0	0	0	0
268	1	376	8	-1	287	335	9.0	29	Capaap	289	744	0	0		0	0	0	0	0
269	1	59	192	-1	460	269	7.7	27	ABalpappppa	237	-550	0	0		0	0	0	0	0
270	1	142	210	-1	130	200	8.7	30	Cpappd	854	0	0	0		0	0	0	0	0
271	1	65	197	-1	532	190	3.8	29	ABarapppaa	293	-215	0	0		0	0	0	0	0
272	1	295	230	-1	533	161	17.6	28	ABpraapapa	125	0	0	0		0	0	0	0	0
273	1	72	184	-1	262	168	17.7	31	Dpppp	300	97	0	0		0	0	0	0	0
274	1	234	111	-1	162	165	10.7	29	ABprapappp	400	0	0	0		0	0	0	0	0
275	1	75	48	-1	544	173	6.3	25	ABarappppaa	208	0	0	0		0	0	0	0	0
276	1	383	144	-1	348	220	14.6	30	Earap	299	-544	0	0		0	0	0	0	0
277	1	70	263	-1	362	178	19.6	29	MSpppppp	296	-423	0	0		0	0	0	0	0
278	1	223	72	-1	570	231	12.1	24	ABaraaapaap	220	271	0	0		0	0	0	0	0
279	1	403	246	-1	502	153	21.4	29	ABarpappaa	257	-309	0	0		0	0	0	0	0
280	1	133	107	-1	373	82	15.5	28	ABpraapppp	278	-719	0	0		0	0	0	0	0
281	1	5	147	-1	449	285	16.0	23	MSaaappa	94	0	0	0		0	0	0	0	0
282	1	268	70	-1	619	231	15.5	28	ABalapppaa	593	0	0	0		0	0	0	0	0
283	1	227	372	-1	519	393	16.8	27	ABalpppappp	238	221	0	0		0	0	0	0	0
284	1	42	232	-1	252	98	14.7	29	ABprappapp	108	0	0	0		0	0	0	0	0
285	1	146	97	-1	290	214	11.2	31	Earpp	312	-618	0	0		0	0	0	0	0
286	1	334	243	-1	323	190	19.5	31	Dpppa	286	198	0	0		0	0	0	0	0
287	1	130	385	-1	387	364	8.5	26	ABplppaapa	262	-158	0	0		0	0	0	0	0
288	1	19	49	289	553	344	13.5	28	ABalppppaa	276	662	0	0		0	0	0	0	0
289	1	361	28	-1	305	117	22.5	30	ABarpppaap	243	61	0	0		0	0	0	0	0
290	1	298	360	-1	358	128	15.2	28	Dppaa	251	1027	0	0		0	0	0	0	0
291	0	80	-1	-1	382	317	3.2	25		254	-140	0	0		0	0	0	0	0
292	1	272	393	-1	300	264	11.5	31	Ealpp	-159	0	0	0		0	0	0	0	0
293	1	371	255	-1	537	316	15.1	25	MSapaaap	218	-1	0	0		0	0	0	0	0
294	1	309	369	-1	429	167	3.3	27	ABarappapap	273	1438	0	0		0	0	0	0	0
295	1	280	109	-1	421	279	16.9	26	MSaaappp	228	-1071	0	0		0	0	0	0	0
296	1	267	386	-1	433	314	3.3	26	ABplpappaaa	93	0	0	0		0	0	0	0	0
297	1	402	399	-1	479	352	22.6	32	ABplaaapap	315	1256	0	0		0	0	0	0	0
298	1	251	382	-1	532	235	22.5	27	ABarpaaapa	246	82	0	0		0	0	0	0	0
299	1	201	25	-1	523	221	8.6	29	ABarapaapa	277	448	0	0		0	0	0	0	0
300	1	194	414	-1	561	156	15.9	25	ABpraaapap	204	425	0	0		0	0	0	0	0
301	1	381	231	-1	475	115	11.6	24	ABprpaapppa	200	121	0	0		0	0	0	0	0
302	1	115	209	-1	351	360	16.4	28	Dapaa	120	0	0	0		0	0	0	0	0
303	1	95	95	-1	335	130	5.1	27	ABprppaapp	248	-196	0	0		0	0	0	0	0
304	1	370	261	-1	480	230	11.6	30	ABaraapppa	302	-77	0	0		0	0	0	0	0
305	1	106	326	-1	328	314	4.4	30	ABplpapppa	278	-172	0	0		0	0	0	0	0
306	1	331	167	-1	364	294	7.0	24	MSaappaa	231	367	0	0		0	0	0	0	0
307	1	285	175	-1	276	370	6.6	32	ABplpppaaa	261	351	0	0		0	0	0	0	0
308	1	196	301	-1	373	260	8.5	27	MSpapapa	41	0	0	0		0	0	0	0	0
309	1	357	401	-1	190	291	3.7	31	ABplpppppp	208	372	0	0		0	0	0	0	0
310	1	382	155	-1	507	165	16.1	27	ABpraapappa	184	-856	0	0		0	0	0	0	0
311	1	158	10	-1	355	193	3.9	23	ABprpappapp	210	-772	0	0		0	0	0	0	0
312	1	293	93	-1	184	363	12.5	28	ABplapappa	-225	0	0	0		0	0	0	0	0
313	1	64	183	-1	150	313	11.8	28	ABplapappp	253	0	0	0		0	0	0	0	0
314	1	11	287	-1	442	127	5.9	26	ABprpaaaapa	185	440	0	0		0	0	0	0	0
315	1	314	359	-1	586	243	4.9	30	ABaraaappa	132	0	0	0		0	0	0	0	0
316	1	180	234	-1	563	284	11.3	27	ABalpaapapa	237	509	0	0		0	0	0	0	0
317	1	305	394	-1	217	125	6.4	29	ABprpppaap	286	52	0	0		0	0	0	0	0
318	1	56	120	-1	540	286	8.4	33	ABalpaaapa	151	0	0	0		0	0	0	0	0
319	1	22	34	-1	463	354	13.0	26	MSapapap	234	-596	0	0		0	0	0	0	0
320	1	66	187	-1	195	252	5.8	30	Cpppap	43	0	0	0		0	0	0	0	0
321	1	114	67	-1	609	317	13.4	29	ABalapaaaa	219	0	0	0		0	0	0	0	0
322	1	25	132	-1	440	138	15.8	29	ABprpaappa	264	242	0	0		0	0	0	0	0
323	1	238	371	-1	411	327	23.0	32	ABplaaappp	239	110	0	0		0	0	0	0	0
324	1	105	168	-1	522	257	6.7	23	ABalpappaaa	177	-86	0	0		0	0	0	0	0
325	1	291	292	-1	432	355	10.1	28	ABplpapaap	288	1147	0	0		0	0	0	0	0
326	1	281	190	-1	578	315	10.4	27	MSapaaaa	45	0	0	0		0	0	0	0	0
327	1	210	345	-1	564	166	5.7	26	ABalaapapp	198	-128	0	0		0	0	0	0	0
328	1	216	282	-1	604	232	9.9	24	ABaraaapaaa	-264	0	0	0		0	0	0	0	0
329	1	77	398	-1	223	331	12.3	28	Cappap	268	169	0	0		0	0	0	0	0
330	1	174	233	-1	517	231	6.6	25	ABarapapaaa	199	512	0	0		0	0	0	0	0
331	1	39	317	-1	152	322	7.1	27	ABplappppp	246	18	0	0		0	0	0	0	0
332	1	288	176	-1	445	97	9.8	31	ABprpaaapp	306	-349	0	0		0	0	0	0	0
333	1	296	99	-1	235	212	23.3	38	Cpaaa	379	-182	0	0		0	0	0	0	0
334	1	24	204	-1	599	217	18.8	30	ABalapppap	315	0	0	0		0	0	0	0	0
335	1	302	43	-1	159	352	10.2	26	ABplappppa	244	-735	0	0		0	0	0	0	0
336	1	328	96	-1	492	284	22.6	30	ABplaaaapa	257	-164	0	0		0	0	0	0	0
337	1	58	277	-1	606	326	8.2	27	ABalaaaarl	247	-20	0	0		0	0	0	0	0
338	1	224	75	-1	160	211	6.4	28	Cppppa	249	333	0	0		0	0	0	0	0
339	1	350	4	-1	482	375	10.4	26	ABplpaaappa	174	0	0	0		0	0	0	0	0
340	1	6	128	-1	131	218	12.8	32	Cpapaa	320	172	0	0		0	0	0	0	0
341	1	67	106	-1	484	385	20.6	28	ABplaapappp	272	-500	0	0		0	0	0	0	0
342	1	4	36	-1	493	329	14.6	24	MSapapaa	228	329	0	0		0	0	0	0	0
343	1	11	310	-1	417	112	7.6	25	ABprpaaaapp	201	442	0	0		0	0	0	0	0
344	1	354	169	-1	429	133	22.2	31	ABarpapppa	304	-395	0	0		0	0	0	0	0
345	1	152	11	-1	219	265	11.6	34	Eplpa	331	-789	0	0		0	0	0	0	0
346	1	304	44	-1	443	386	11.2	26	ABplpaaappp	164	0	0	0		0	0	0	0	0
347	1	337	84	-1	619	323	11.4	32	ABalaaapar	-126	0	0	0		0	0	0	0	0
348	1	240	174	-1	540	241	5.2	25	ABarapaaaa	197	239	0	0		0	0	0	0	0
349	1	179	31	-1	460	205	9.0	27	ABarapappa	239	544	0	0		0	0	0	0	0
350	1	386	391	-1	512	245	3.5	28	ABarapaaap	207	0	0	0		0	0	0	0	0
351	1	247	136	-1	128	245	8.8	29	Cpappv	416	0	0	0		0	0	0	0	0
352	1	55	281	-1	386	196	3.3	24	ABprpappapa	109	0	0	0		0	0	0	0	0
353	1	143	32	-1	415	209	3.3	25	ABprpappaaa	83	0	0	0		0	0	0	0	0
354	1	262	361	-1	205	369	17.2	31	ABplapapaa	279	267	0	0		0	0	0	0	0
355	1	373	320	-1	363	395	11.1	29	ABplppapaa	180	0	0	0		0	0	0	0	0
356	1	161	26	-1	477	240	5.7	25	ABarapapaap	149	0	0	0		0	0	0	0	0
357	1	342	247	-1	561	337	17.5	24	ABalppppapa	189	182	0	0		0	0	0	0	0
358	1	258	305	-1	473	177	18.6	28	MSppappp	278	-268	0	0		0	0	0	0	0
359	1	300	324	-1	425	309	16.5	24	MSappaap	203	0	0	0		0	0	0	0	0
360	1	379	102	-1	396	373	11.5	26	ABplppaaaap	193	150	0	0		0	0	0	0	0
361	1	76	39	-1	381	284	12.4	29	MSaapapa	271	394	0	0		0	0	0	0	0
362	1	151	257	-1	360	158	4.4	28	ABprpapapp	283	-512	0	0		0	0	0	0	0
363	1	190	298	-1	455	173	6.1	25	ABprpapaaaa	136	0	0	0		0	0	0	0	0
364	1	311	223	-1	372	177	22.9	32	ABarppaaap	83	0	0	0		0	0	0	0	0
365	1	415	420	-1	389	255	18.4	29	Ealaa	145	842	0	0		0	0	0	0	0
366	1	28	422	-1	495	236	8.9	27	ABarapaappa	121	0	0	0		0	0	0	0	0
367	1	221	423	-1	431	211	10.6	28	ABaraapppp	282	-1023	0	0		0	0	0	0	0
368	1	122	214	-1	340	330	15.1	26	Daapa	-91	0	0	0		0	0	0	0	0
369	1	53	19	-1	441	328	14.2	25	MSapappa	41	0	0	0		0	0	0	0	0
370	1	213	162	-1	435	256	4.5	25	ABarapapapp	75	0	0	0		0	0	0	0	0
371	1	34	269	-1	440	300	5.7	26	ABalpappapp	268	380	0	0		0	0	0	0	0
372	1	230	340	-1	166	331	15.4	28	ABarppappp	225	83	0	0		0	0	0	0	0
373	1	368	46	-1	409	325	18.8	27	MSappapa	204	-1087	0	0		0	0	0	0	0
374	1	261	203	-1	289	322	22.4	31	ABarppaapp	313	-431	0	0		0	0	0	0	0
375	1	355	235	-1	625	291	9.2	28	ABalaaaalp	218	-817	0	0		0	0	0	0	0
376	1	364	347	-1	375	148	7.2	24	ABprpapaapp	240	-257	0	0		0	0	0	0	0
377	1	12	200	-1	370	320	17.0	28	MSappapp	237	267	0	0		0	0	0	0	0
378	1	225	379	-1	247	384	14.0	29	ABplappapp	-127	0	0	0		0	0	0	0	0
379	1	393	413	-1	635	254	16.7	23	ABalappaaa	99	0	0	0		0	0	0	0	0
380	1	119	239	-1	339	81	15.0	31	ABprapaapp	271	1389	0	0		0	0	0	0	0
381	1	271	251	-1	300	391	16.2	30	ABplappaaa	414	0	0	0		0	0	0	0	0
382	1	375	55	-1	243	124	20.5	35	ABarppppa	555	0	0	0		0	0	0	0	0
383	1	236	172	-1	225	104	12.8	28	ABprapapap	269	236	0	0		0	0	0	0	0
384	1	239	181	-1	503	148	8.7	31	ABprpaaaaa	310	293	0	0		0	0	0	0	0
385	1	322	351	-1	505	188	15.5	27	MSppappa	195	318	0	0		0	0	0	0	0
386	1	404	237	-1	504	184	23.5	31	ABarpapapa	143	0	0	0		0	0	0	0	0
387	1	166	387	-1	290	268	23.2	39	Caaaa	394	929	0	0		0	0	0	0	0
388	1	63	63	-1	547	253	19.4	25	MSaaaaapp	229	206	0	0		0	0	0	0	0
389	1	303	353	-1	622	193	10.5	30	ABalaaappl	142	0	0	0		0	0	0	0	0
390	1	9	374	-1	196	304	14.2	30	Capppa	256	-654	0	0		0	0	0	0	0
391	1	405	199	-1	320	90	12.3	29	ABprappaaa	153	0	0	0		0	0	0	0	0
392	1	307	142	-1	455	207	3.5	29	ABarappaap	272	739	0	0		0	0	0	0	0
393	1	363	217	-1	388	122	22.8	33	ABarpapppp	329	-83	0	0		0	0	0	0	0
394	1	219	362	-1	513	358	12.5	28	ABplpaapaa	202	519	0	0		0	0	0	0	0
395	1	33	294	-1	218	177	3.6	26	ABprpppapap	222	277	0	0		0	0	0	0	0
396	1	323	335	-1	229	301	18.2	31	Dappp	311	-680	0	0		0	0	0	0	0
397	1	332	329	-1	407	148	7.9	23	ABprpapaapa	212	2248	0	0		0	0	0	0	0
398	1	87	178	-1	457	358	16.2	30	ABplpaappa	299	-48	0	0		0	0	0	0	0
399	1	329	161	-1	405	114	10.7	24	ABprppaaaap	280	0	0	0		0	0	0	0	0
400	1	394	12	-1	574	249	18.2	31	MSaaaaapa	-5	0	0	0		0	0	0	0	0
401	1	21	300	-1	239	148	9.6	30	Cppapp	255	131	0	0		0	0	0	0	0
402	1	16	321	-1	275	173	22.9	33	ABarpppapp	332	1160	0	0		0	0	0	0	0
403	1	78	270	-1	523	233	11.5	28	ABaraaapapp	128	0	0	0		0	0	0	0	0
404	1	347	405	-1	537	288	10.7	31	ABalpaapapp	-24	0	0	0		0	0	0	0	0
405	1	105	410	-1	495	287	7.0	23	ABalpappaap	518	0	0	0		0	0	0	0	0
406	1	156	318	-1	597	235	21.6	28	ABarpaaaaa	408	0	0	0		0	0	0	0	0
407	0	412	-1	-1	613	304	15.7	22		320	0	0	0		0	0	0	0	0
408	1	396	426	-1	558	238	23.4	29	ABarpaaaap	355	0	0	0		0	0	0	0	0
409	1	13	406	-1	557	331	5.8	25	ABalpaapppp	271	0	0	0		0	0	0	0	0
410	1	164	61	-1	533	193	22.5	33	ABarpapaap	156	0	0	0		0	0	0	0	0
411	1	286	328	-1	385	315	21.6	30	ABplapaaaa	314	0	0	0		0	0	0	0	0
412	1	414	256	-1	538	360	17.7	25	ABalppppapp	-109	0	0	0		0	0	0	0	0
413	1	409	409	-1	566	191	18.5	23	ABalappppp	474	0	0	0		0	0	0	0	0
414	1	269	51	-1	333	279	12.5	28	Ealpa	460	0	0	0		0	0	0	0	0
415	1	206	101	-1	521	354	15.4	24	ABalpppppaa	178	0	0	0		0	0	0	0	0
416	0	264	-1	-1	582	150	8.0	22		-18	0	0	0		0	0	0	0	0
417	1	379	179	-1	432	368	12.8	25	ABplppaaaaa	169	-190	0	0		0	0	0	0	0
418	1	37	241	-1	300	309	15.3	29	Daapp	209	-442	0	0		0	0	0	0	0
419	1	413	354	-1	585	256	11.5	28	ABaraaaapa	-224	0	0	0		0	0	0	0	0
420	0	-1	-1	-1	591	328	15.7	22		199	-312	0	0		0	0	0	0	0
421	1	417	424	-1	552	153	9.4	30	ABalaappap	376	0	0	0		0	0	0	0	0
422	1	212	425	-1	341	351	12.9	27	Daaap	172	467	0	0		0	0	0	0	0
423	1	241	427	-1	264	219	6.7	27	Z2	275	361	0	0		0	0	0	0	0
424	1	418	429	-1	585	187	7.0	22	ABalaapaap	142	0	0	0		0	0	0	0	0
