# Supplementary material for: The AP-2 Transcription Factor APTF-2 Is Required for Neuroblast and Epidermal Morphogenesis in Caenorhabditis elegans Embryogenesis
Source: PLoS Genet. 2016 May 13;12(5):e1006048. doi: 10.1371/journal.pgen.1006048 (PMC4866721; doi:10.1371/journal.pgen.1006048)
Supplement: S4 Text — (ZIP) [file pgen.1006048.s032.zip › nuclei/t185-nuclei]

1	1	94	82	-1	358	244	11.1	27	MSpapaapp	-92	0	0	0		0	0	0	0	0
2	1	24	239	-1	561	125	15.0	24	ABpraaaappa	191	1133	0	0		0	0	0	0	0
3	1	241	171	-1	451	339	7.4	29	ABplpapaaa	224	0	0	0		0	0	0	0	0
4	1	339	94	-1	482	372	9.9	25	ABplpaaappa	199	-431	0	0		0	0	0	0	0
5	1	22	278	-1	464	353	19.0	28	ABalppppppa	511	0	0	0		0	0	0	0	0
6	1	64	183	-1	572	381	14.5	28	ABalpppaap	256	1404	0	0		0	0	0	0	0
7	1	185	8	-1	576	283	3.6	28	ABalpaappa	263	66	0	0		0	0	0	0	0
8	1	268	48	-1	284	335	8.9	30	Capaap	300	401	0	0		0	0	0	0	0
9	1	218	396	-1	591	271	21.0	27	ABalappapp	247	726	0	0		0	0	0	0	0
10	1	311	79	-1	352	196	3.7	25	ABprpappapp	195	1117	0	0		0	0	0	0	0
11	1	345	264	-1	216	264	11.5	33	Eplpa	331	-1446	0	0		0	0	0	0	0
12	1	400	256	-1	570	244	18.4	30	MSaaaaapa	292	218	0	0		0	0	0	0	0
13	1	166	223	-1	408	156	12.1	24	MSpppapa	225	-1673	0	0		0	0	0	0	0
14	1	196	89	-1	167	199	17.1	33	Cpapap	322	447	0	0		0	0	0	0	0
15	1	74	334	-1	394	146	17.1	29	Dpaa	259	-79	0	0		0	0	0	0	0
16	1	2	40	-1	357	395	18.6	31	ABplaapppp	313	1513	0	0		0	0	0	0	0
17	1	117	331	-1	615	265	11.7	25	ABalpaapaaa	130	0	0	0		0	0	0	0	0
18	1	80	302	-1	468	213	14.4	27	MSpaapaa	135	0	0	0		0	0	0	0	0
19	1	369	177	-1	444	325	14.2	25	MSapappa	197	979	0	0		0	0	0	0	0
20	1	7	152	-1	317	146	5.0	24	ABprppppaaa	172	-111	0	0		0	0	0	0	0
21	1	119	73	-1	288	384	8.4	30	ABplppappp	273	-937	0	0		0	0	0	0	0
22	1	174	126	-1	549	187	19.5	28	ABarpapaaa	260	0	0	0		0	0	0	0	0
23	1	31	87	-1	479	297	9.8	29	ABalpapppa	-149	0	0	0		0	0	0	0	0
24	1	15	154	-1	562	149	18.8	32	ABpraapaap	-19	0	0	0		0	0	0	0	0
25	1	299	28	-1	522	221	8.8	28	ABarapaapa	231	498	0	0		0	0	0	0	0
26	1	356	4	-1	475	237	6.2	25	ABarapapaap	229	141	0	0		0	0	0	0	0
27	1	205	272	-1	604	338	16.3	26	ABalapaaap	-26	0	0	0		0	0	0	0	0
28	1	289	412	-1	301	117	22.5	30	ABarpppaap	298	478	0	0		0	0	0	0	0
29	1	112	321	-1	201	155	6.1	27	ABprapppap	246	113	0	0		0	0	0	0	0
30	1	204	237	-1	134	287	8.6	32	Caappd	323	183	0	0		0	0	0	0	0
31	1	349	103	-1	458	203	9.1	26	ABarapappa	243	1771	0	0		0	0	0	0	0
32	1	353	176	-1	415	210	3.3	25	ABprpappaaa	408	0	0	0		0	0	0	0	0
33	1	48	114	-1	143	286	4.7	29	Caappv	273	545	0	0		0	0	0	0	0
34	1	319	120	-1	466	356	12.7	27	MSapapap	235	350	0	0		0	0	0	0	0
35	1	195	166	-1	382	284	4.1	26	ABplpappaap	161	346	0	0		0	0	0	0	0
36	1	342	224	-1	493	327	14.2	25	MSapapaa	196	371	0	0		0	0	0	0	0
37	1	240	250	-1	462	410	16.5	26	ABplaappaa	244	-206	0	0		0	0	0	0	0
38	1	108	47	-1	328	212	5.8	26	MSpappaa	176	0	0	0		0	0	0	0	0
39	1	361	386	-1	381	283	12.3	28	MSaapapa	256	-548	0	0		0	0	0	0	0
40	1	155	106	-1	527	270	15.5	24	ABaraapaapp	208	-436	0	0		0	0	0	0	0
41	1	216	217	-1	631	281	17.4	28	ABalappaap	266	-205	0	0		0	0	0	0	0
42	1	53	356	-1	481	149	6.0	25	ABarapppppa	208	-233	0	0		0	0	0	0	0
43	1	335	234	-1	159	352	10.1	26	ABplappppa	242	-1349	0	0		0	0	0	0	0
44	1	346	373	-1	447	383	10.9	24	ABplpaaappp	187	0	0	0		0	0	0	0	0
45	1	151	30	-1	413	297	11.1	25	MSaapaaap	237	538	0	0		0	0	0	0	0
46	1	373	251	-1	408	325	18.7	28	MSappapa	194	-459	0	0		0	0	0	0	0
47	1	109	18	-1	527	222	16.3	26	MSpaaaapa	-114	0	0	0		0	0	0	0	0
48	1	275	64	-1	540	175	6.5	25	ABarappppaa	186	217	0	0		0	0	0	0	0
49	1	288	77	-1	557	332	12.1	24	ABalppppaav	203	3	0	0		0	0	0	0	0
50	1	128	270	-1	171	167	6.4	26	ABprappppp	-310	0	0	0		0	0	0	0	0
51	1	414	231	-1	330	284	12.3	28	Ealpa	267	-475	0	0		0	0	0	0	0
52	1	224	288	-1	436	368	19.3	29	ABalppppppp	169	0	0	0		0	0	0	0	0
53	1	121	406	-1	463	118	20.7	30	ABarpappap	305	-364	0	0		0	0	0	0	0
54	1	96	121	-1	527	119	11.8	28	ABpraaaapa	285	533	0	0		0	0	0	0	0
55	1	382	300	-1	247	124	20.4	35	ABarppppa	180	0	0	0		0	0	0	0	0
56	1	17	172	-1	190	339	10.2	28	ABplapppaa	273	129	0	0		0	0	0	0	0
57	1	54	283	-1	315	342	5.7	24	ABplppppaaa	156	-189	0	0		0	0	0	0	0
58	1	132	58	-1	417	281	14.4	28	MSaapaapa	-93	0	0	0		0	0	0	0	0
59	1	230	127	-1	617	228	8.1	31	ABalaaaala	250	206	0	0		0	0	0	0	0
60	1	72	24	-1	375	294	9.3	30	MSaapapp	258	-247	0	0		0	0	0	0	0
61	1	410	372	-1	535	193	22.4	31	ABarpapaap	308	-715	0	0		0	0	0	0	0
62	1	146	169	-1	508	160	13.0	24	ABpraaappaa	61	0	0	0		0	0	0	0	0
63	1	388	242	-1	543	251	19.6	26	MSaaaaapp	214	-794	0	0		0	0	0	0	0
64	1	227	245	-1	457	293	22.6	28	ABplaaaapp	266	-118	0	0		0	0	0	0	0
65	1	177	232	-1	440	305	9.6	23	MSaapaaaa	59	0	0	0		0	0	0	0	0
66	1	103	344	-1	470	298	6.1	25	ABalpappapa	212	270	0	0		0	0	0	0	0
67	1	321	411	-1	609	315	13.7	29	ABalapaaaa	301	0	0	0		0	0	0	0	0
68	1	37	70	-1	490	213	16.7	26	MSpaaaapp	-145	0	0	0		0	0	0	0	0
69	1	68	34	-1	235	155	15.3	30	Cppaap	299	42	0	0		0	0	0	0	0
70	1	282	244	-1	617	230	15.6	28	ABalapppaa	-34	0	0	0		0	0	0	0	0
71	1	110	113	-1	570	233	7.5	27	ABaraaaaap	8	0	0	0		0	0	0	0	0
72	1	278	342	-1	571	233	12.1	24	ABaraaapaap	208	269	0	0		0	0	0	0	0
73	1	1	109	-1	600	354	13.3	32	ABalapaapa	-60	0	0	0		0	0	0	0	0
74	1	191	282	312	540	355	20.7	31	ABplaapaap	224	836	0	0		0	0	0	0	0
75	1	338	287	-1	158	208	6.4	28	Cppppa	251	334	0	0		0	0	0	0	0
76	1	97	44	-1	551	125	10.6	28	ABpraaaaap	284	0	0	0		0	0	0	0	0
77	1	30	31	-1	367	338	10.3	30	MSaapppa	218	0	0	0		0	0	0	0	0
78	1	138	380	-1	506	332	19.8	26	ABplaapappa	159	0	0	0		0	0	0	0	0
79	1	91	22	-1	217	355	5.5	29	ABplpppaap	269	-840	0	0		0	0	0	0	0
80	1	246	204	-1	508	315	3.7	25	ABalpapaaap	218	242	0	0		0	0	0	0	0
81	1	225	320	-1	525	383	7.9	31	ABalppaapp	301	43	0	0		0	0	0	0	0
82	1	55	255	-1	255	329	15.6	29	Cappaa	289	128	0	0		0	0	0	0	0
83	1	3	273	-1	546	149	13.3	29	ABpraaapaa	155	0	0	0		0	0	0	0	0
84	1	347	140	-1	619	323	10.8	30	ABalaaapar	-99	0	0	0		0	0	0	0	0
85	1	63	355	-1	508	257	18.3	30	MSaaaapa	-154	0	0	0		0	0	0	0	0
86	1	44	407	-1	496	347	4.2	30	ABalppapap	267	-688	0	0		0	0	0	0	0
87	1	13	252	-1	598	267	15.5	30	MSaaaaaa	222	106	0	0		0	0	0	0	0
88	1	134	161	-1	442	257	14.8	25	MSaaapapp	198	1145	0	0		0	0	0	0	0
89	1	143	261	-1	599	270	8.5	27	ABaraaaaaa	83	0	0	0		0	0	0	0	0
90	1	231	23	-1	562	284	23.5	31	ABplaaaaaa	255	455	0	0		0	0	0	0	0
91	1	41	214	-1	254	353	5.6	24	ABplppppapa	181	320	0	0		0	0	0	0	0
92	1	214	163	-1	351	93	19.3	29	ABprapaapa	291	-1571	0	0		0	0	0	0	0
93	1	312	389	-1	186	365	12.2	28	ABplapappa	265	717	0	0		0	0	0	0	0
94	1	73	117	-1	459	219	22.8	33	ABarpaapap	273	107	0	0		0	0	0	0	0
95	1	303	265	-1	335	129	5.5	27	ABprppaapp	236	-383	0	0		0	0	0	0	0
96	1	336	26	-1	490	282	22.5	30	ABplaaaapa	297	-450	0	0		0	0	0	0	0
97	1	285	186	-1	293	212	11.4	32	Earpp	306	404	0	0		0	0	0	0	0
98	1	215	209	-1	524	293	5.4	28	ABalpaaaap	204	0	0	0		0	0	0	0	0
99	1	333	357	-1	233	211	23.3	41	Cpaaa	413	-364	0	0		0	0	0	0	0
100	1	236	74	-1	430	224	7.6	27	MSpapaaaa	382	0	0	0		0	0	0	0	0
101	1	415	205	-1	519	346	15.8	24	ABalpppppaa	223	-119	0	0		0	0	0	0	0
102	1	360	279	-1	395	372	11.4	28	ABplppaaaap	192	-474	0	0		0	0	0	0	0
103	1	200	195	-1	472	180	9.3	24	MSppaapa	182	397	0	0		0	0	0	0	0
104	1	62	150	-1	387	185	9.1	26	MSpppaap	264	38	0	0		0	0	0	0	0
105	1	8	206	-1	368	139	20.5	29	ABprapaaaa	231	265	0	0		0	0	0	0	0
106	1	341	192	-1	482	380	20.3	28	ABplaapappp	242	-100	0	0		0	0	0	0	0
107	1	280	257	-1	374	83	15.5	30	ABpraapppp	278	424	0	0		0	0	0	0	0
108	1	239	359	-1	485	328	6.2	24	ABalpapapaa	18	0	0	0		0	0	0	0	0
109	1	295	277	-1	418	279	17.9	25	MSaaappp	247	449	0	0		0	0	0	0	0
110	1	160	254	-1	485	255	15.0	26	MSaaapapa	248	414	0	0		0	0	0	0	0
111	1	274	335	-1	158	167	11.1	29	ABprapappp	277	242	0	0		0	0	0	0	0
112	1	212	305	-1	558	275	6.2	28	ABalpaaaaa	245	423	0	0		0	0	0	0	0
113	1	75	29	-1	557	318	21.5	28	ABalapappp	492	0	0	0		0	0	0	0	0
114	1	173	128	-1	382	228	3.5	25	ABprpappaap	135	0	0	0		0	0	0	0	0
115	1	154	105	-1	170	134	9.1	27	ABprappppa	65	0	0	0		0	0	0	0	0
116	1	180	292	-1	306	125	16.8	27	Dppap	277	164	0	0		0	0	0	0	0
117	1	58	11	-1	429	181	18.8	28	MSpppppa	286	-30	0	0		0	0	0	0	0
118	1	213	1	-1	344	107	7.6	28	ABprppappa	277	-892	0	0		0	0	0	0	0
119	1	172	180	-1	585	282	13.4	27	ABalpaapaap	62	0	0	0		0	0	0	0	0
120	1	318	16	-1	538	285	8.5	32	ABalpaaapa	175	0	0	0		0	0	0	0	0
121	1	176	263	-1	338	292	20.2	33	MSapppp	326	678	0	0		0	0	0	0	0
122	1	38	59	-1	251	293	6.6	30	ABplpppppa	295	27	0	0		0	0	0	0	0
123	1	147	92	-1	524	294	12.9	24	ABaraapapaa	132	0	0	0		0	0	0	0	0
124	1	78	362	-1	222	219	9.7	34	Eprpp	328	248	0	0		0	0	0	0	0
125	1	199	145	-1	380	373	20.6	28	ABplapaapa	269	146	0	0		0	0	0	0	0
126	1	123	143	-1	474	148	16.0	26	ABpraaapppa	233	220	0	0		0	0	0	0	0
127	1	267	229	-1	384	230	21.9	30	ABarpaappp	305	-2	0	0		0	0	0	0	0
128	1	340	385	-1	129	219	13.2	32	Cpapaa	325	217	0	0		0	0	0	0	0
129	1	92	43	-1	286	150	9.4	28	MSpapppp	134	0	0	0		0	0	0	0	0
130	1	60	62	-1	325	327	8.4	27	MSaapppp	277	198	0	0		0	0	0	0	0
131	1	140	81	-1	620	204	13.8	29	ABalaaappr	243	553	0	0		0	0	0	0	0
132	1	322	37	-1	440	135	15.5	29	ABprpaappa	-72	0	0	0		0	0	0	0	0
133	1	42	293	-1	590	294	6.0	24	ABalpaapppa	187	-22	0	0		0	0	0	0	0
134	1	133	199	210	527	292	21.4	30	ABplaaaaap	200	817	0	0		0	0	0	0	0
135	1	50	198	-1	154	269	19.4	40	Caaap	402	1091	0	0		0	0	0	0	0
136	1	351	285	-1	130	244	9.2	31	Cpappv	145	0	0	0		0	0	0	0	0
137	1	47	203	-1	366	338	20.6	28	ABplapaaap	287	-4	0	0		0	0	0	0	0
138	1	101	32	-1	401	97	16.4	30	ABpraapppa	461	0	0	0		0	0	0	0	0
139	1	249	88	-1	337	365	6.8	30	ABplppaapp	283	-330	0	0		0	0	0	0	0
140	1	141	80	-1	491	97	12.7	29	ABprpaapap	243	-1301	0	0		0	0	0	0	0
141	1	28	75	-1	212	115	16.5	29	ABprapapaa	296	-206	0	0		0	0	0	0	0
142	1	392	420	-1	452	205	3.4	28	ABarappaap	283	12	0	0		0	0	0	0	0
143	1	107	323	423	390	173	5.7	30	ABprpapapa	175	0	0	0		0	0	0	0	0
144	1	276	318	-1	343	218	14.8	29	Earap	283	995	0	0		0	0	0	0	0
145	1	262	25	-1	591	184	8.2	26	ABalaapaaa	247	684	0	0		0	0	0	0	0
146	1	51	358	-1	436	135	9.4	24	ABprppaaaaa	192	-703	0	0		0	0	0	0	0
147	1	281	158	-1	446	286	16.1	24	MSaaappa	90	0	0	0		0	0	0	0	0
148	1	223	382	-1	502	282	9.8	28	ABalpaaapp	235	484	0	0		0	0	0	0	0
149	1	40	325	-1	490	362	15.7	25	ABalpppppap	-120	0	0	0		0	0	0	0	0
150	1	102	85	-1	469	368	6.4	25	ABalppapppp	206	-189	0	0		0	0	0	0	0
151	1	247	228	-1	397	395	9.1	24	ABplpaaaapp	-127	0	0	0		0	0	0	0	0
152	1	256	148	-1	567	361	10.7	26	ABalppaaap	205	118	0	0		0	0	0	0	0
153	1	258	164	-1	318	393	18.5	30	ABplapaapp	256	475	0	0		0	0	0	0	0
154	1	81	193	-1	413	341	14.4	30	MSapppa	304	-1180	0	0		0	0	0	0	0
155	1	310	428	-1	506	162	15.5	27	ABpraapappa	190	1022	0	0		0	0	0	0	0
156	1	171	185	-1	267	387	15.8	30	ABplappaap	274	467	0	0		0	0	0	0	0
157	1	61	352	-1	493	186	10.9	26	MSppapaa	236	272	0	0		0	0	0	0	0
158	1	32	260	-1	551	340	8.3	29	ABalppappa	284	-990	0	0		0	0	0	0	0
159	1	9	157	-1	535	189	12.8	27	MSppaaap	228	904	0	0		0	0	0	0	0
160	1	11	160	-1	584	188	21.4	32	ABpraapaaa	232	0	0	0		0	0	0	0	0
161	1	399	400	-1	407	115	10.8	23	ABprppaaaap	236	-27	0	0		0	0	0	0	0
162	1	370	280	-1	432	256	4.4	24	ABarapapapp	207	764	0	0		0	0	0	0	0
163	1	18	187	-1	255	259	11.9	31	Eplap	311	899	0	0		0	0	0	0	0
164	1	209	387	-1	596	308	21.4	33	ABplaapaaa	-370	0	0	0		0	0	0	0	0
165	1	65	369	-1	304	350	13.8	30	Capaaa	302	0	0	0		0	0	0	0	0
166	1	89	341	-1	549	376	16.4	24	ABalpppappa	-165	0	0	0		0	0	0	0	0
167	1	306	401	-1	365	296	6.7	24	MSaappaa	88	0	0	0		0	0	0	0	0
168	1	324	216	-1	523	259	6.7	23	ABalpappaaa	197	576	0	0		0	0	0	0	0
169	1	344	124	-1	430	132	22.3	30	ABarpapppa	294	533	0	0		0	0	0	0	0
170	1	250	115	-1	292	312	4.1	29	ABplpapppp	142	0	0	0		0	0	0	0	0
171	1	14	20	-1	302	183	6.4	28	MSpappap	163	0	0	0		0	0	0	0	0
172	1	383	324	-1	226	104	12.9	28	ABprapapap	255	-1259	0	0		0	0	0	0	0
173	1	144	129	-1	563	218	15.2	27	ABaraappaa	235	-660	0	0		0	0	0	0	0
174	1	348	361	-1	538	239	5.9	24	ABarapaaaa	228	236	0	0		0	0	0	0	0
175	1	307	395	-1	277	368	6.5	31	ABplpppaaa	263	348	0	0		0	0	0	0	0
176	1	332	141	-1	441	96	9.4	31	ABprpaaapp	284	-342	0	0		0	0	0	0	0
177	1	67	258	-1	160	253	5.0	31	Cppppp	-133	0	0	0		0	0	0	0	0
178	1	398	398	-1	457	358	16.0	30	ABplpaappa	297	-46	0	0		0	0	0	0	0
179	1	417	55	-1	437	364	12.7	25	ABplppaaaaa	193	-158	0	0		0	0	0	0	0
180	1	197	134	-1	470	159	12.7	27	MSppapap	154	0	0	0		0	0	0	0	0
181	1	384	125	-1	500	146	8.5	31	ABprpaaaaa	168	0	0	0		0	0	0	0	0
182	1	87	179	-1	496	402	15.5	30	ABplpaapap	258	82	0	0		0	0	0	0	0
183	1	313	50	-1	149	316	11.5	29	ABplapappp	-6	0	0	0		0	0	0	0	0
184	1	273	135	-1	260	168	17.8	31	Dpppp	315	-215	0	0		0	0	0	0	0
185	1	226	298	-1	461	237	9.8	25	ABarapaappp	197	-794	0	0		0	0	0	0	0
186	1	142	426	-1	600	300	17.6	31	ABalapapap	267	-31	0	0		0	0	0	0	0
187	1	320	2	-1	195	248	5.5	31	Cpppap	314	-433	0	0		0	0	0	0	0
188	1	203	119	-1	545	225	3.7	29	ABaraaappp	290	3	0	0		0	0	0	0	0
189	1	163	137	-1	473	238	18.9	28	MSpaaapa	260	0	0	0		0	0	0	0	0
190	1	326	306	-1	579	312	10.5	27	MSapaaaa	357	0	0	0		0	0	0	0	0
191	0	210	-1	-1	580	250	10.0	22		182	1119	0	0		0	0	0	0	0
192	1	269	181	-1	458	273	7.9	27	ABalpappppa	75	0	0	0		0	0	0	0	0
193	1	220	419	-1	224	301	4.1	26	ABplpppapap	216	139	0	0		0	0	0	0	0
194	1	157	170	-1	586	188	16.9	27	ABalappppa	184	0	0	0		0	0	0	0	0
195	1	106	197	-1	187	238	22.2	41	Cpaap	404	-204	0	0		0	0	0	0	0
196	1	202	422	-1	461	324	11.8	25	MSapaapp	54	0	0	0		0	0	0	0	0
197	1	271	296	-1	527	190	4.1	28	ABarapppaa	277	-764	0	0		0	0	0	0	0
198	1	71	36	-1	545	231	10.7	26	ABaraaapapa	242	485	0	0		0	0	0	0	0
199	1	391	45	-1	321	90	12.5	28	ABprappaaa	265	503	0	0		0	0	0	0	0
200	1	377	153	-1	371	319	16.8	27	MSappapp	239	270	0	0		0	0	0	0	0
201	1	129	200	-1	431	94	16.0	31	ABpraappap	264	805	0	0		0	0	0	0	0
202	1	5	9	-1	627	254	18.8	33	ABalappapa	138	0	0	0		0	0	0	0	0
203	1	374	218	-1	290	326	22.5	29	ABarppaapp	299	560	0	0		0	0	0	0	0
204	1	334	275	-1	595	214	18.8	30	ABalapppap	316	0	0	0		0	0	0	0	0
205	1	260	259	-1	547	200	7.9	28	MSppaaaa	302	0	0	0		0	0	0	0	0
206	1	27	194	-1	565	389	11.5	30	ABalpppaaa	280	964	0	0		0	0	0	0	0
207	1	118	271	-1	422	184	9.1	25	MSpppaaa	245	203	0	0		0	0	0	0	0
208	1	192	61	-1	398	234	8.1	27	MSpapaaap	238	-35	0	0		0	0	0	0	0
209	1	302	225	-1	351	360	16.4	28	Dapaa	277	430	0	0		0	0	0	0	0
210	1	270	68	-1	131	201	9.0	30	Cpappd	303	-742	0	0		0	0	0	0	0
211	1	77	17	-1	382	341	14.1	26	Daaaa	146	0	0	0		0	0	0	0	0
212	1	219	65	-1	300	112	6.3	29	ABprpppaaa	223	0	0	0		0	0	0	0	0
213	1	66	147	-1	508	350	17.8	33	ABplaapapa	310	398	0	0		0	0	0	0	0
214	1	368	384	-1	341	330	15.4	26	Daapa	49	0	0	0		0	0	0	0	0
215	1	167	144	-1	380	87	9.1	30	ABprppapaa	269	-921	0	0		0	0	0	0	0
216	1	245	84	-1	271	99	8.4	29	ABprppappp	5	0	0	0		0	0	0	0	0
217	1	393	351	-1	390	119	22.7	31	ABarpapppp	289	-215	0	0		0	0	0	0	0
218	1	84	66	-1	363	235	6.9	31	MSpapapp	292	-299	0	0		0	0	0	0	0
219	1	49	5	-1	489	240	22.6	29	ABarpaapaa	-129	0	0	0		0	0	0	0	0
220	1	235	381	-1	486	282	3.6	30	ABalpapaap	135	0	0	0		0	0	0	0	0
221	1	186	130	-1	247	149	12.4	31	Cppapa	-426	0	0	0		0	0	0	0	0
222	1	149	108	-1	265	347	12.5	29	Capapa	278	-150	0	0		0	0	0	0	0
223	1	364	49	-1	376	177	23.2	33	ABarppaaap	320	-553	0	0		0	0	0	0	0
224	1	261	86	-1	407	370	6.9	23	ABalpapappp	231	-981	0	0		0	0	0	0	0
225	1	211	246	-1	540	353	4.4	29	ABalppapaa	32	0	0	0		0	0	0	0	0
226	1	145	208	-1	453	218	5.7	26	ABarapapppa	250	997	0	0		0	0	0	0	0
227	1	242	95	-1	325	177	4.2	29	ABprpapppa	226	-207	0	0		0	0	0	0	0
228	1	194	178	-1	235	135	3.9	26	ABprpppapaa	230	353	0	0		0	0	0	0	0
229	1	248	354	-1	501	171	7.1	24	ABarappppap	346	0	0	0		0	0	0	0	0
230	1	272	15	-1	533	159	17.7	27	ABpraapapa	81	0	0	0		0	0	0	0	0
231	1	301	410	-1	471	113	11.1	24	ABprpaapppa	205	469	0	0		0	0	0	0	0
232	1	284	188	-1	252	96	14.7	28	ABprappapp	261	-500	0	0		0	0	0	0	0
233	1	330	424	-1	511	233	6.7	25	ABarapapaaa	-111	0	0	0		0	0	0	0	0
234	1	316	235	-1	561	286	11.3	27	ABalpaapapa	-122	0	0	0		0	0	0	0	0
235	1	375	41	-1	624	285	9.0	28	ABalaaaalp	131	0	0	0		0	0	0	0	0
236	1	193	151	-1	317	386	11.2	28	ABplppapap	212	0	0	0		0	0	0	0	0
237	1	386	139	-1	504	179	23.6	30	ABarpapapa	256	-74	0	0		0	0	0	0	0
238	1	76	33	-1	498	397	11.5	28	ABplpaaapa	81	0	0	0		0	0	0	0	0
239	1	380	46	-1	339	80	15.4	31	ABprapaapp	131	0	0	0		0	0	0	0	0
240	1	234	38	-1	234	323	8.8	30	Capapp	-258	0	0	0		0	0	0	0	0
241	1	418	360	-1	302	312	15.4	28	Daapp	212	-749	0	0		0	0	0	0	0
242	1	95	69	-1	196	305	7.5	29	Capppp	-44	0	0	0		0	0	0	0	0
243	1	286	319	-1	322	190	19.6	31	Dpppa	308	-361	0	0		0	0	0	0	0
244	1	45	409	-1	174	141	15.3	34	ABarppppp	328	-219	0	0		0	0	0	0	0
245	1	254	173	-1	378	349	6.0	25	ABplpapapap	205	476	0	0		0	0	0	0	0
246	1	279	402	-1	503	152	21.1	28	ABarpappaa	283	-367	0	0		0	0	0	0	0
247	1	357	236	-1	559	335	17.6	25	ABalppppapa	211	-1081	0	0		0	0	0	0	0
248	1	169	322	-1	350	124	23.6	29	ABarpppaaa	236	119	0	0		0	0	0	0	0
249	1	136	146	-1	445	383	7.3	24	ABplpaaaapa	227	257	0	0		0	0	0	0	0
250	1	90	202	-1	575	311	18.7	30	ABalapappa	249	-746	0	0		0	0	0	0	0
251	1	381	391	-1	299	390	16.3	30	ABplappaaa	264	783	0	0		0	0	0	0	0
252	1	178	221	-1	402	388	17.3	30	ABplaapppa	112	0	0	0		0	0	0	0	0
253	1	12	314	-1	425	334	5.5	25	ABplpapapaa	198	170	0	0		0	0	0	0	0
254	1	85	112	-1	266	183	4.2	28	ABprpapppp	281	-1371	0	0		0	0	0	0	0
255	1	293	243	-1	539	314	15.3	26	MSapaaap	259	625	0	0		0	0	0	0	0
256	1	412	416	-1	536	363	18.0	25	ABalppppapp	225	-331	0	0		0	0	0	0	0
257	1	362	267	-1	357	158	4.3	30	ABprpapapp	257	-220	0	0		0	0	0	0	0
258	1	148	340	-1	341	245	22.3	31	ABarppaapa	307	979	0	0		0	0	0	0	0
259	1	98	72	-1	246	175	7.2	29	ABprpppppa	293	178	0	0		0	0	0	0	0
260	1	257	212	-1	484	286	13.4	25	ABaraapapap	238	-179	0	0		0	0	0	0	0
261	1	304	211	-1	480	231	11.6	30	ABaraapppa	150	0	0	0		0	0	0	0	0
262	1	127	6	-1	430	146	12.7	29	MSppppaa	249	235	0	0		0	0	0	0	0
263	1	277	266	-1	364	178	19.5	29	MSpppppp	287	-327	0	0		0	0	0	0	0
264	1	122	21	-1	257	213	14.8	33	Eprap	333	-267	0	0		0	0	0	0	0
265	1	139	101	-1	508	358	6.9	23	ABalppapppa	234	2029	0	0		0	0	0	0	0
266	1	164	338	-1	389	290	23.4	30	ABarppaaaa	266	352	0	0		0	0	0	0	0
267	1	221	315	-1	418	167	6.5	24	ABprpapaaap	165	126	0	0		0	0	0	0	0
268	1	252	71	-1	496	123	18.3	28	ABpraapappp	198	-843	0	0		0	0	0	0	0
269	1	371	201	-1	436	299	5.8	25	ABalpappapp	155	0	0	0		0	0	0	0	0
270	1	403	196	-1	520	233	11.6	28	ABaraaapapp	145	0	0	0		0	0	0	0	0
271	1	70	219	-1	494	213	3.8	28	ABarappaaa	245	352	0	0		0	0	0	0	0
272	1	130	131	-1	458	268	11.5	26	ABaraapappa	191	1104	0	0		0	0	0	0	0
273	1	93	347	-1	407	136	4.5	26	ABarappappa	179	109	0	0		0	0	0	0	0
274	1	6	142	-1	256	301	3.7	26	ABplppppapp	184	40	0	0		0	0	0	0	0
275	1	153	262	-1	533	392	13.0	29	ABalpppapa	236	-554	0	0		0	0	0	0	0
276	1	57	3	-1	571	253	15.1	26	ABaraapaaa	260	213	0	0		0	0	0	0	0
277	1	337	238	-1	606	320	7.9	27	ABalaaaarl	266	-310	0	0		0	0	0	0	0
278	1	170	213	-1	469	115	8.7	28	ABprpaaapa	276	10	0	0		0	0	0	0	0
279	0	222	-1	-1	387	297	17.5	25		203	-878	0	0		0	0	0	0	0
280	1	251	220	-1	591	367	16.5	30	ABalapaapp	265	-368	0	0		0	0	0	0	0
281	1	352	76	-1	386	198	3.2	24	ABprpappapa	164	0	0	0		0	0	0	0	0
282	1	328	304	-1	599	229	9.7	24	ABaraaapaaa	289	0	0	0		0	0	0	0	0
283	1	46	19	-1	431	225	13.5	32	MSpaapap	320	-471	0	0		0	0	0	0	0
284	1	52	78	-1	376	121	10.0	26	ABprppaapa	541	0	0	0		0	0	0	0	0
285	1	86	247	-1	209	260	8.6	33	Eplpp	317	-15	0	0		0	0	0	0	0
286	1	4	328	-1	636	266	13.2	31	ABalaaapal	254	461	0	0		0	0	0	0	0
287	1	314	253	-1	441	131	5.3	26	ABprpaaaapa	195	115	0	0		0	0	0	0	0
288	1	263	374	-1	437	311	19.5	27	MSapappp	268	378	0	0		0	0	0	0	0
289	1	288	427	-1	547	356	15.0	23	ABalppppaad	234	771	0	0		0	0	0	0	0
290	1	126	240	-1	451	207	16.9	27	MSpaaappa	265	-224	0	0		0	0	0	0	0
291	1	158	299	-1	533	139	7.5	30	ABpraaaaaa	306	1628	0	0		0	0	0	0	0
292	1	325	310	-1	437	356	9.7	29	ABplpapaap	291	701	0	0		0	0	0	0	0
293	1	190	100	-1	325	253	15.8	29	Ealap	294	1152	0	0		0	0	0	0	0
294	1	395	329	-1	220	178	3.6	26	ABprpppapap	-107	0	0	0		0	0	0	0	0
295	1	156	311	-1	425	239	17.0	25	MSpaaappp	230	54	0	0		0	0	0	0	0
296	1	34	168	-1	333	150	16.9	32	Dpap	294	626	0	0		0	0	0	0	0
297	0	291	-1	-1	386	320	3.2	25		258	-481	0	0		0	0	0	0	0
298	1	363	413	-1	456	177	5.7	24	ABprpapaaaa	177	1089	0	0		0	0	0	0	0
299	1	217	93	-1	273	118	5.2	26	ABprppppapa	226	601	0	0		0	0	0	0	0
300	1	401	309	-1	240	146	9.5	29	Cppapp	296	-7	0	0		0	0	0	0	0
301	1	308	346	-1	370	259	8.8	28	MSpapapa	223	381	0	0		0	0	0	0	0
302	1	130	241	-1	431	268	11.0	24	ABaraapappp	183	792	0	0		0	0	0	0	0
303	1	150	350	-1	489	178	4.2	30	ABarapppap	207	123	0	0		0	0	0	0	0
304	1	59	14	-1	588	161	13.4	34	ABalaapppp	329	535	0	0		0	0	0	0	0
305	1	358	290	-1	477	179	18.4	27	MSppappp	164	0	0	0		0	0	0	0	0
306	1	39	390	-1	341	287	6.2	26	MSaappap	259	440	0	0		0	0	0	0	0
307	1	16	404	-1	445	99	12.0	23	ABprpaapppp	239	1013	0	0		0	0	0	0	0
308	1	261	339	-1	440	355	5.1	23	ABalpapappa	174	-348	0	0		0	0	0	0	0
309	1	238	289	-1	430	174	14.8	27	MSppppap	219	602	0	0		0	0	0	0	0
310	1	343	365	-1	410	108	7.5	25	ABprpaaaapp	212	1041	0	0		0	0	0	0	0
311	1	201	249	-1	380	155	11.7	28	MSpppapp	256	0	0	0		0	0	0	0	0
312	1	111	393	-1	520	118	15.3	28	ABpraaaappp	-157	0	0	0		0	0	0	0	0
313	1	19	149	-1	189	342	6.7	27	ABplapppap	272	140	0	0		0	0	0	0	0
314	1	116	345	-1	217	380	12.8	27	ABplapapap	262	-777	0	0		0	0	0	0	0
315	1	25	133	-1	249	363	21.0	31	ABplappapa	317	689	0	0		0	0	0	0	0
316	1	165	370	-1	197	146	9.8	27	ABprapppaa	234	-214	0	0		0	0	0	0	0
317	1	331	226	-1	155	324	6.7	27	ABplappppp	268	109	0	0		0	0	0	0	0
318	1	406	122	-1	594	235	21.9	30	ABarpaaaaa	261	272	0	0		0	0	0	0	0
319	1	56	215	-1	277	307	19.2	29	Dappa	286	-80	0	0		0	0	0	0	0
320	1	355	379	-1	364	394	11.3	30	ABplppapaa	230	0	0	0		0	0	0	0	0
321	1	402	165	-1	278	173	22.7	33	ABarpppapp	316	863	0	0		0	0	0	0	0
322	1	187	27	-1	526	357	10.2	32	ABplpaaaaa	172	0	0	0		0	0	0	0	0
323	1	179	313	-1	509	302	16.6	27	MSaaapaaa	268	1333	0	0		0	0	0	0	0
324	1	359	316	-1	420	310	15.9	24	MSappaap	-107	0	0	0		0	0	0	0	0
325	1	189	353	-1	340	381	8.7	30	ABplppappa	287	359	0	0		0	0	0	0	0
326	1	305	13	-1	327	312	4.5	29	ABplpapppa	-199	0	0	0		0	0	0	0	0
327	1	228	284	-1	458	169	22.8	30	ABarpapapp	250	491	0	0		0	0	0	0	0
328	1	411	286	-1	386	316	22.1	30	ABplapaaaa	193	0	0	0		0	0	0	0	0
329	1	397	233	-1	405	148	7.7	24	ABprpapaapa	241	-129	0	0		0	0	0	0	0
330	1	182	291	-1	383	219	15.4	29	Earaa	289	374	0	0		0	0	0	0	0
331	1	207	96	-1	202	115	11.1	29	ABprapappa	281	628	0	0		0	0	0	0	0
332	1	10	97	-1	395	214	11.3	27	MSpapaapa	224	134	0	0		0	0	0	0	0
333	1	208	175	-1	413	277	7.6	27	ABalpappppp	270	-139	0	0		0	0	0	0	0
334	1	82	332	-1	457	162	3.1	25	ABarappapaa	247	10	0	0		0	0	0	0	0
335	1	396	414	-1	230	301	18.4	30	Dappp	283	-936	0	0		0	0	0	0	0
336	1	233	184	-1	209	196	7.2	29	Cpppaa	279	0	0	0		0	0	0	0	0
337	1	206	156	-1	592	349	6.7	29	ABalaaaarr	157	0	0	0		0	0	0	0	0
338	1	105	159	-1	472	303	16.1	26	MSaaapaap	240	-444	0	0		0	0	0	0	0
339	1	120	383	-1	431	394	16.8	29	ABplaappap	259	157	0	0		0	0	0	0	0
340	1	372	317	-1	167	333	15.1	28	ABarppappp	276	-19	0	0		0	0	0	0	0
341	1	137	138	-1	545	307	3.3	24	ABalpapaaaa	198	-88	0	0		0	0	0	0	0
342	1	114	415	-1	493	124	14.2	25	ABpraaappap	214	-536	0	0		0	0	0	0	0
343	1	183	399	-1	449	339	22.8	29	ABplaaappa	257	117	0	0		0	0	0	0	0
344	1	168	281	-1	278	335	4.9	25	ABplppppaap	185	-119	0	0		0	0	0	0	0
345	1	327	295	-1	560	170	5.0	31	ABalaapapp	245	493	0	0		0	0	0	0	0
346	1	88	132	-1	449	140	18.1	30	ABpraaapppp	301	501	0	0		0	0	0	0	0
347	1	376	98	-1	377	150	7.4	24	ABprpapaapp	657	0	0	0		0	0	0	0	0
348	1	152	102	-1	340	124	20.5	29	ABprapaaap	165	0	0	0		0	0	0	0	0
349	1	36	294	-1	516	216	19.4	30	MSpaaaaa	277	60	0	0		0	0	0	0	0
350	1	43	123	-1	288	89	14.4	29	ABprappaap	257	231	0	0		0	0	0	0	0
351	1	385	274	-1	501	185	15.2	26	MSppappa	206	12	0	0		0	0	0	0	0
352	1	161	83	-1	335	144	9.7	30	MSpapppa	547	0	0	0		0	0	0	0	0
353	1	389	307	-1	617	193	10.7	38	ABalaaappl	102	0	0	0		0	0	0	0	0
354	1	419	301	-1	589	257	11.8	29	ABaraaaapa	-215	0	0	0		0	0	0	0	0
355	1	33	417	-1	235	333	3.8	25	ABplpppapaa	199	379	0	0		0	0	0	0	0
356	1	79	155	-1	325	162	22.5	30	ABarpppapa	261	-755	0	0		0	0	0	0	0
357	1	255	118	-1	128	286	15.3	35	Caapa	350	100	0	0		0	0	0	0	0
358	1	265	57	-1	326	216	10.1	31	Earpa	312	405	0	0		0	0	0	0	0
359	1	315	392	-1	579	242	5.1	31	ABaraaappa	311	443	0	0		0	0	0	0	0
360	1	290	269	-1	359	129	15.4	29	Dppaa	78	0	0	0		0	0	0	0	0
361	1	354	35	-1	203	369	17.1	30	ABplapapaa	138	0	0	0		0	0	0	0	0
362	1	394	248	-1	515	355	12.9	29	ABplpaapaa	200	583	0	0		0	0	0	0	0
363	1	229	343	-1	303	217	15.4	32	Epraa	296	138	0	0		0	0	0	0	0
364	0	407	-1	-1	611	303	15.9	22		193	0	0	0		0	0	0	0	0
365	1	181	268	-1	458	268	18.4	29	MSaaaapp	248	633	0	0		0	0	0	0	0
366	1	159	276	-1	420	229	21.4	30	ABarpaappa	304	600	0	0		0	0	0	0	0
367	1	100	99	-1	195	194	4.2	24	ABprppppppa	239	162	0	0		0	0	0	0	0
368	1	29	222	-1	255	152	5.1	23	ABprppppapp	167	2159	0	0		0	0	0	0	0
369	1	294	425	-1	427	171	3.2	26	ABarappapap	269	812	0	0		0	0	0	0	0
370	1	198	308	-1	321	358	22.3	34	ABarppapa	344	955	0	0		0	0	0	0	0
371	1	323	162	-1	415	327	23.1	32	ABplaaappp	319	472	0	0		0	0	0	0	0
372	1	283	230	-1	515	392	17.2	26	ABalpppappp	258	-272	0	0		0	0	0	0	0
373	1	237	116	-1	320	88	9.0	29	ABprppapap	282	335	0	0		0	0	0	0	0
374	1	390	107	-1	194	304	14.6	30	Capppa	223	-344	0	0		0	0	0	0	0
375	1	125	110	-1	462	98	15.1	26	ABpraappaa	211	-608	0	0		0	0	0	0	0
376	1	184	378	-1	228	216	12.6	33	Eprpa	319	284	0	0		0	0	0	0	0
377	1	243	51	-1	493	329	10.0	23	MSapaapa	205	247	0	0		0	0	0	0	0
378	1	104	388	-1	456	326	4.2	27	ABalpapapap	188	0	0	0		0	0	0	0	0
379	1	378	54	-1	247	384	13.8	29	ABplappapp	329	0	0	0		0	0	0	0	0
380	1	21	327	-1	353	335	5.2	28	ABplpapapp	187	-223	0	0		0	0	0	0	0
381	1	244	189	-1	465	253	4.2	25	ABarapapapa	70	0	0	0		0	0	0	0	0
382	1	298	90	-1	533	234	22.6	27	ABarpaaapa	-11	0	0	0		0	0	0	0	0
383	1	162	174	-1	301	131	13.6	30	Cppaaa	296	-896	0	0		0	0	0	0	0
384	1	23	53	-1	512	228	13.7	32	ABaraappap	323	-820	0	0		0	0	0	0	0
385	1	287	326	-1	386	361	8.9	26	ABplppaapa	261	-39	0	0		0	0	0	0	0
386	1	296	377	-1	434	309	3.3	26	ABplpappaaa	227	723	0	0		0	0	0	0	0
387	1	387	368	-1	292	271	23.3	39	Caaaa	392	375	0	0		0	0	0	0	0
388	1	115	182	-1	208	335	19.4	30	ABarppappa	264	194	0	0		0	0	0	0	0
389	1	124	207	-1	277	150	4.5	26	ABprppppaap	174	158	0	0		0	0	0	0	0
390	1	175	191	-1	277	257	15.5	32	Eplaa	320	-119	0	0		0	0	0	0	0
391	1	350	363	-1	509	247	3.9	27	ABarapaaap	243	-110	0	0		0	0	0	0	0
392	1	69	39	-1	285	93	19.3	30	ABprappapa	679	0	0	0		0	0	0	0	0
393	1	292	333	-1	297	260	11.5	31	Ealpp	295	213	0	0		0	0	0	0	0
394	1	317	10	-1	214	124	6.4	28	ABprpppaap	284	492	0	0		0	0	0	0	0
395	1	135	394	-1	438	402	12.7	27	ABplpaapppp	-72	0	0	0		0	0	0	0	0
396	1	26	376	-1	291	340	17.7	29	Dapap	271	913	0	0		0	0	0	0	0
397	1	264	111	-1	512	336	23.1	26	ABplaaapaa	231	777	0	0		0	0	0	0	0
398	1	329	56	-1	221	331	12.2	29	Cappap	287	-150	0	0		0	0	0	0	0
399	1	297	167	-1	479	353	22.6	32	ABplaaapap	285	107	0	0		0	0	0	0	0
400	0	420	-1	-1	589	328	15.9	21		188	-233	0	0		0	0	0	0	0
401	1	309	367	430	194	289	3.7	29	ABplpppppp	231	690	0	0		0	0	0	0	0
402	1	259	336	-1	452	168	10.9	25	MSppaapp	222	516	0	0		0	0	0	0	0
403	1	266	408	-1	480	391	13.3	24	ABplpaapppa	141	0	0	0		0	0	0	0	0
404	1	99	375	-1	586	173	11.3	30	ABalaapppa	268	-195	0	0		0	0	0	0	0
405	1	404	303	-1	532	288	10.6	29	ABalpaapapp	-111	0	0	0		0	0	0	0	0
406	1	409	297	-1	561	332	5.5	25	ABalpaapppp	187	-672	0	0		0	0	0	0	0
407	1	131	366	-1	453	139	7.1	23	ABarapppppp	194	-181	0	0		0	0	0	0	0
408	1	93	227	-1	370	118	6.1	25	ABarappappp	185	425	0	0		0	0	0	0	0
409	1	413	418	-1	564	194	18.8	22	ABalappppp	94	0	0	0		0	0	0	0	0
410	1	405	12	-1	491	286	7.0	24	ABalpappaap	204	0	0	0		0	0	0	0	0
411	0	416	-1	-1	577	152	7.7	22		295	0	0	0		0	0	0	0	0
412	0	253	-1	-1	596	359	11.2	25		74	0	0	0		0	0	0	0	0
413	1	379	63	-1	634	254	16.9	22	ABalappaaa	131	0	0	0		0	0	0	0	0
414	1	300	330	-1	560	159	15.8	22	ABpraaapap	45	0	0	0		0	0	0	0	0
415	1	188	397	-1	401	233	5.9	29	ABarapapppp	216	0	0	0		0	0	0	0	0
416	1	113	60	-1	177	222	4.7	25	ABprppppppp	514	0	0	0		0	0	0	0	0
417	1	83	91	-1	366	275	14.4	29	MSaapaapp	14	0	0	0		0	0	0	0	0
418	0	35	-1	-1	553	172	9.9	22		172	0	0	0		0	0	0	0	0
419	1	232	364	-1	467	307	18.5	25	MSappaaa	391	0	0	0		0	0	0	0	0
420	1	365	349	-1	386	253	17.9	25	Ealaa	250	897	0	0		0	0	0	0	0
421	1	155	42	-1	543	260	14.4	24	ABaraapaapa	-122	0	0	0		0	0	0	0	0
422	1	366	136	-1	489	231	9.0	25	ABarapaappa	129	0	0	0		0	0	0	0	0
423	1	367	403	-1	428	202	10.9	23	ABaraapppp	301	0	0	0		0	0	0	0	0
424	1	421	7	-1	546	155	9.5	30	ABalaappap	365	0	0	0		0	0	0	0	0
425	1	422	371	-1	341	354	12.8	27	Daaap	262	466	0	0		0	0	0	0	0
426	1	408	337	-1	557	247	22.6	26	ABarpaaaap	442	0	0	0		0	0	0	0	0
427	1	423	429	-1	270	218	6.8	28	Z2	192	373	0	0		0	0	0	0	0
428	1	20	431	-1	498	145	11.0	29	ABprpaapaa	304	-448	0	0		0	0	0	0	0
429	1	424	432	-1	584	186	7.0	22	ABalaapaap	142	0	0	0		0	0	0	0	0
