# Supplementary material for: The AP-2 Transcription Factor APTF-2 Is Required for Neuroblast and Epidermal Morphogenesis in Caenorhabditis elegans Embryogenesis
Source: PLoS Genet. 2016 May 13;12(5):e1006048. doi: 10.1371/journal.pgen.1006048 (PMC4866721; doi:10.1371/journal.pgen.1006048)
Supplement: S4 Text — (ZIP) [file pgen.1006048.s032.zip › nuclei/t186-nuclei]

1	1	118	224	-1	343	105	7.5	28	ABprppappa	282	352	0	0		0	0	0	0	0
2	1	187	112	-1	197	246	5.5	30	Cpppap	240	-458	0	0		0	0	0	0	0
3	1	276	49	-1	574	250	16.5	31	ABaraapaaa	288	241	0	0		0	0	0	0	0
4	1	26	375	-1	474	231	6.4	25	ABarapapaap	228	724	0	0		0	0	0	0	0
5	1	219	383	-1	490	235	22.6	29	ABarpaapaa	287	289	0	0		0	0	0	0	0
6	1	262	10	-1	431	144	12.9	28	MSppppaa	222	0	0	0		0	0	0	0	0
7	1	424	425	-1	547	153	9.8	27	ABalaappap	345	0	0	0		0	0	0	0	0
8	1	7	184	-1	576	280	4.3	30	ABalpaappa	226	715	0	0		0	0	0	0	0
9	1	202	155	-1	627	253	18.8	31	ABalappapa	-93	0	0	0		0	0	0	0	0
10	1	394	345	-1	215	127	6.4	28	ABprpppaap	93	0	0	0		0	0	0	0	0
11	1	117	17	-1	431	181	18.8	27	MSpppppa	274	25	0	0		0	0	0	0	0
12	1	410	228	-1	495	282	7.5	26	ABalpappaap	189	183	0	0		0	0	0	0	0
13	1	326	306	-1	323	313	4.1	29	ABplpapppa	274	123	0	0		0	0	0	0	0
14	1	304	195	-1	590	164	13.3	32	ABalaapppp	308	798	0	0		0	0	0	0	0
15	1	230	109	-1	532	157	17.6	28	ABpraapapa	260	78	0	0		0	0	0	0	0
16	1	120	93	-1	535	285	8.5	30	ABalpaaapa	-104	0	0	0		0	0	0	0	0
17	1	211	166	-1	381	341	13.9	26	Daaaa	185	445	0	0		0	0	0	0	0
18	1	47	287	-1	529	221	16.4	28	MSpaaaapa	283	-61	0	0		0	0	0	0	0
19	1	283	190	-1	434	223	13.7	32	MSpaapap	210	0	0	0		0	0	0	0	0
20	1	171	172	-1	301	181	6.5	27	MSpappap	182	0	0	0		0	0	0	0	0
21	1	264	269	-1	260	216	14.5	33	Eprap	310	523	0	0		0	0	0	0	0
22	1	79	414	-1	215	356	5.4	29	ABplpppaap	235	351	0	0		0	0	0	0	0
23	1	90	222	-1	564	285	23.3	30	ABplaaaaaa	294	144	0	0		0	0	0	0	0
24	1	60	66	-1	373	294	9.4	31	MSaapapp	83	0	0	0		0	0	0	0	0
25	1	145	15	-1	588	183	8.0	22	ABalaapaaa	59	0	0	0		0	0	0	0	0
26	1	96	139	-1	485	278	22.6	30	ABplaaaapa	214	103	0	0		0	0	0	0	0
27	1	322	320	-1	527	358	10.2	30	ABplpaaaaa	203	0	0	0		0	0	0	0	0
28	1	25	277	-1	519	225	8.9	28	ABarapaapa	175	0	0	0		0	0	0	0	0
29	1	113	355	-1	552	317	21.2	28	ABalapappp	15	0	0	0		0	0	0	0	0
30	1	45	183	-1	410	301	10.6	25	MSaapaaap	-97	0	0	0		0	0	0	0	0
31	1	77	133	-1	363	339	10.1	29	MSaapppa	154	0	0	0		0	0	0	0	0
32	1	138	214	-1	403	98	16.3	30	ABpraapppa	146	0	0	0		0	0	0	0	0
33	1	238	191	-1	500	394	11.5	29	ABplpaaapa	266	364	0	0		0	0	0	0	0
34	1	69	398	-1	233	157	15.4	31	Cppaap	304	14	0	0		0	0	0	0	0
35	1	361	154	-1	200	368	16.5	30	ABplapapaa	286	1218	0	0		0	0	0	0	0
36	1	198	62	-1	542	231	10.9	26	ABaraaapapa	160	0	0	0		0	0	0	0	0
37	1	132	335	-1	444	134	15.5	29	ABprpaappa	285	156	0	0		0	0	0	0	0
38	1	240	16	-1	233	323	9.0	30	Capapp	299	-365	0	0		0	0	0	0	0
39	1	392	255	-1	288	92	19.3	30	ABprappapa	261	667	0	0		0	0	0	0	0
40	1	16	364	-1	355	394	18.4	30	ABplaapppp	298	125	0	0		0	0	0	0	0
41	1	235	51	-1	626	286	9.1	28	ABalaaaalp	121	0	0	0		0	0	0	0	0
42	1	421	374	-1	554	263	14.1	25	ABaraapaapa	-481	0	0	0		0	0	0	0	0
43	1	129	5	-1	287	146	9.6	28	MSpapppp	263	-542	0	0		0	0	0	0	0
44	1	76	264	-1	561	128	11.2	29	ABpraaaaap	220	566	0	0		0	0	0	0	0
45	1	199	78	-1	323	88	12.5	28	ABprappaaa	121	0	0	0		0	0	0	0	0
46	1	239	187	-1	338	79	15.5	30	ABprapaapp	260	129	0	0		0	0	0	0	0
47	1	38	95	-1	331	215	5.4	26	MSpappaa	80	0	0	0		0	0	0	0	0
48	1	8	33	-1	281	336	9.1	30	Capaap	292	107	0	0		0	0	0	0	0
49	1	223	348	-1	380	175	22.7	32	ABarppaaap	322	-385	0	0		0	0	0	0	0
50	1	183	219	-1	146	316	11.2	29	ABplapappp	-19	0	0	0		0	0	0	0	0
51	1	377	-1	-1	490	327	10.1	23	MSapaapa	199	870	0	0		0	0	0	0	0
52	0	297	-1	-1	387	326	3.3	25		203	-15	0	0		0	0	0	0	0
53	1	384	181	-1	513	233	14.0	33	ABaraappap	331	240	0	0		0	0	0	0	0
54	1	379	232	-1	243	384	13.8	29	ABplappapp	255	461	0	0		0	0	0	0	0
55	1	179	252	-1	435	364	12.8	24	ABplppaaaaa	192	786	0	0		0	0	0	0	0
56	1	398	327	-1	217	329	12.2	29	Cappap	249	19	0	0		0	0	0	0	0
57	1	358	354	-1	328	218	9.9	30	Earpa	277	1096	0	0		0	0	0	0	0
58	1	58	171	-1	414	278	14.3	28	MSaapaapa	-91	0	0	0		0	0	0	0	0
59	1	122	215	-1	250	294	6.5	30	ABplpppppa	260	80	0	0		0	0	0	0	0
60	1	416	226	-1	178	217	4.8	25	ABprppppppp	189	882	0	0		0	0	0	0	0
61	1	208	80	-1	399	229	8.0	26	MSpapaaap	181	0	0	0		0	0	0	0	0
62	1	130	57	-1	322	328	8.5	28	MSaapppp	293	0	0	0		0	0	0	0	0
63	1	413	377	-1	637	255	16.9	22	ABalappaaa	211	765	0	0		0	0	0	0	0
64	1	48	35	-1	544	173	6.8	23	ABarappppaa	219	-647	0	0		0	0	0	0	0
65	1	212	297	-1	298	111	6.4	28	ABprpppaaa	434	0	0	0		0	0	0	0	0
66	1	218	131	-1	363	238	7.2	33	MSpapapp	27	0	0	0		0	0	0	0	0
67	0	364	-1	-1	613	302	15.7	22		187	337	0	0		0	0	0	0	0
68	1	210	206	-1	130	201	9.5	30	Cpappd	293	-36	0	0		0	0	0	0	0
69	1	242	365	-1	196	302	7.4	30	Capppp	259	0	0	0		0	0	0	0	0
70	1	68	40	-1	492	215	16.8	26	MSpaaaapp	176	0	0	0		0	0	0	0	0
71	1	268	189	-1	495	121	18.3	30	ABpraapappp	101	0	0	0		0	0	0	0	0
72	1	259	59	-1	246	180	7.4	30	ABprpppppa	-401	0	0	0		0	0	0	0	0
73	1	21	356	-1	287	382	8.5	28	ABplppappp	249	14	0	0		0	0	0	0	0
74	1	100	341	-1	432	220	7.8	26	MSpapaaaa	242	-555	0	0		0	0	0	0	0
75	1	141	129	-1	214	115	16.6	29	ABprapapaa	234	0	0	0		0	0	0	0	0
76	1	281	37	-1	388	197	3.0	25	ABprpappapa	248	489	0	0		0	0	0	0	0
77	1	49	147	-1	555	333	12.0	24	ABalppppaav	6	0	0	0		0	0	0	0	0
78	1	284	251	-1	376	122	9.9	26	ABprppaapa	264	526	0	0		0	0	0	0	0
79	1	10	145	-1	352	197	3.6	24	ABprpappapp	-143	0	0	0		0	0	0	0	0
80	1	140	177	-1	492	99	12.5	27	ABprpaapap	243	-369	0	0		0	0	0	0	0
81	1	131	92	-1	623	203	14.0	30	ABalaaappr	239	0	0	0		0	0	0	0	0
82	1	1	275	-1	360	241	11.3	26	MSpapaapp	279	0	0	0		0	0	0	0	0
83	1	352	193	-1	339	145	9.7	30	MSpapppa	-84	0	0	0		0	0	0	0	0
84	1	216	175	-1	268	98	8.4	29	ABprppappp	584	0	0	0		0	0	0	0	0
85	1	150	188	-1	472	369	6.2	25	ABalppapppp	127	0	0	0		0	0	0	0	0
86	1	224	294	-1	403	372	6.9	24	ABalpapappp	241	-1099	0	0		0	0	0	0	0
87	1	23	103	-1	477	295	10.0	28	ABalpapppa	162	0	0	0		0	0	0	0	0
88	1	139	119	-1	333	364	6.5	30	ABplppaapp	268	-645	0	0		0	0	0	0	0
89	1	14	278	-1	161	198	17.2	34	Cpapap	336	151	0	0		0	0	0	0	0
90	1	382	426	-1	534	231	22.8	26	ABarpaaapa	217	80	0	0		0	0	0	0	0
91	1	417	319	-1	368	275	14.2	29	MSaapaapp	84	0	0	0		0	0	0	0	0
92	1	123	134	-1	521	295	13.3	27	ABaraapapaa	238	-184	0	0		0	0	0	0	0
93	1	299	180	-1	272	120	5.2	26	ABprppppapa	636	0	0	0		0	0	0	0	0
94	1	4	46	-1	481	372	10.0	25	ABplpaaappa	211	267	0	0		0	0	0	0	0
95	1	227	254	-1	325	177	4.0	31	ABprpapppa	198	-185	0	0		0	0	0	0	0
96	1	331	331	-1	204	114	11.3	30	ABprapappa	69	0	0	0		0	0	0	0	0
97	1	332	207	-1	394	212	11.4	26	MSpapaapa	423	0	0	0		0	0	0	0	0
98	1	347	358	-1	376	143	7.1	24	ABprpapaapp	225	22	0	0		0	0	0	0	0
99	1	367	253	-1	196	193	3.9	25	ABprppppppa	172	0	0	0		0	0	0	0	0
100	1	293	302	-1	327	254	15.6	30	Ealap	287	-762	0	0		0	0	0	0	0
101	1	265	148	-1	505	356	7.1	25	ABalppapppa	251	-148	0	0		0	0	0	0	0
102	1	348	225	-1	342	126	20.6	28	ABprapaaap	272	89	0	0		0	0	0	0	0
103	1	31	1	-1	457	202	9.3	26	ABarapappa	206	-120	0	0		0	0	0	0	0
104	0	418	-1	-1	555	175	10.5	22		133	0	0	0		0	0	0	0	0
105	1	115	312	-1	170	134	8.9	27	ABprappppa	-250	0	0	0		0	0	0	0	0
106	1	40	88	-1	517	278	16.0	24	ABaraapaapp	199	-436	0	0		0	0	0	0	0
107	1	374	311	-1	191	304	14.6	30	Capppa	287	-330	0	0		0	0	0	0	0
108	1	222	157	-1	262	345	12.6	30	Capapa	300	-366	0	0		0	0	0	0	0
109	1	73	271	-1	601	353	13.2	30	ABalapaapa	229	0	0	0		0	0	0	0	0
110	1	375	307	-1	462	98	14.7	25	ABpraappaa	16	0	0	0		0	0	0	0	0
111	1	397	151	-1	513	334	22.8	26	ABplaaapaa	215	1091	0	0		0	0	0	0	0
112	1	254	216	-1	268	183	4.3	28	ABprpapppp	247	68	0	0		0	0	0	0	0
113	1	71	32	-1	570	234	7.7	27	ABaraaaaap	-21	0	0	0		0	0	0	0	0
114	1	33	162	-1	139	280	4.5	29	Caappv	286	-150	0	0		0	0	0	0	0
115	1	170	382	-1	289	311	4.0	30	ABplpapppp	257	152	0	0		0	0	0	0	0
116	1	373	325	-1	314	91	8.6	28	ABprppapap	457	0	0	0		0	0	0	0	0
117	1	94	158	-1	459	214	22.8	31	ABarpaapap	419	0	0	0		0	0	0	0	0
118	1	357	290	-1	126	286	15.3	35	Caapa	349	211	0	0		0	0	0	0	0
119	1	188	160	-1	542	223	3.8	27	ABaraaappp	215	-176	0	0		0	0	0	0	0
120	1	34	304	-1	463	356	12.7	26	MSapapap	-312	0	0	0		0	0	0	0	0
121	1	54	20	-1	527	117	11.7	28	ABpraaaapa	15	0	0	0		0	0	0	0	0
122	1	318	231	-1	591	236	21.8	29	ABarpaaaaa	284	-313	0	0		0	0	0	0	0
123	1	350	106	-1	289	87	14.5	28	ABprappaap	241	0	0	0		0	0	0	0	0
124	1	169	415	-1	436	131	22.1	30	ABarpapppa	290	175	0	0		0	0	0	0	0
125	1	181	194	-1	504	148	8.5	32	ABprpaaaaa	243	0	0	0		0	0	0	0	0
126	1	22	230	-1	552	186	19.4	27	ABarpapaaa	13	0	0	0		0	0	0	0	0
127	1	59	67	-1	615	227	8.0	30	ABalaaaala	266	-445	0	0		0	0	0	0	0
128	1	114	153	-1	382	228	3.4	25	ABprpappaap	319	0	0	0		0	0	0	0	0
129	1	173	9	-1	561	219	15.1	27	ABaraappaa	594	0	0	0		0	0	0	0	0
130	1	221	263	-1	247	149	12.6	31	Cppapa	302	-866	0	0		0	0	0	0	0
131	1	272	202	-1	463	265	11.5	26	ABaraapappa	198	485	0	0		0	0	0	0	0
132	1	346	60	-1	450	140	17.8	30	ABpraaapppp	308	1182	0	0		0	0	0	0	0
133	1	315	2	-1	250	362	21.0	31	ABplappapa	294	941	0	0		0	0	0	0	0
134	1	180	3	-1	470	158	12.2	27	MSppapap	-161	0	0	0		0	0	0	0	0
135	1	184	380	-1	262	169	17.8	31	Dpppp	284	33	0	0		0	0	0	0	0
136	1	422	404	-1	487	232	9.0	24	ABarapaappa	245	360	0	0		0	0	0	0	0
137	1	189	86	-1	471	239	18.9	27	MSpaaapa	183	0	0	0		0	0	0	0	0
138	1	341	73	-1	544	304	3.2	24	ABalpapaaaa	229	-393	0	0		0	0	0	0	0
139	1	237	357	-1	507	178	23.8	32	ABarpapapa	324	-10	0	0		0	0	0	0	0
140	1	84	360	-1	619	324	10.8	30	ABalaaapar	305	1052	0	0		0	0	0	0	0
141	1	176	276	-1	442	98	9.2	31	ABprpaaapp	302	281	0	0		0	0	0	0	0
142	1	274	396	-1	254	298	3.5	27	ABplppppapp	217	-561	0	0		0	0	0	0	0
143	1	126	39	-1	478	149	15.6	26	ABpraaapppa	268	745	0	0		0	0	0	0	0
144	1	215	91	-1	377	89	9.1	30	ABprppapaa	272	923	0	0		0	0	0	0	0
145	1	125	422	-1	380	373	20.3	27	ABplapaapa	240	-155	0	0		0	0	0	0	0
146	1	249	74	-1	441	381	7.2	25	ABplpaaaapa	245	-367	0	0		0	0	0	0	0
147	1	213	141	-1	507	350	17.6	32	ABplaapapa	-209	0	0	0		0	0	0	0	0
148	1	152	113	-1	568	365	10.5	27	ABalppaaap	267	-416	0	0		0	0	0	0	0
149	1	313	258	-1	187	337	6.5	28	ABplapppap	-207	0	0	0		0	0	0	0	0
150	1	104	240	-1	386	184	9.1	26	MSpppaap	215	0	0	0		0	0	0	0	0
151	1	236	6	-1	315	383	11.1	28	ABplppapap	285	439	0	0		0	0	0	0	0
152	1	20	227	-1	313	145	5.2	23	ABprppppaaa	144	517	0	0		0	0	0	0	0
153	1	200	350	-1	372	318	17.0	25	MSappapp	226	-1594	0	0		0	0	0	0	0
154	1	24	203	-1	566	151	18.6	34	ABpraapaap	-17	0	0	0		0	0	0	0	0
155	1	356	318	-1	327	156	23.4	29	ABarpppapa	293	22	0	0		0	0	0	0	0
156	1	337	164	-1	590	346	6.5	28	ABalaaaarr	283	-94	0	0		0	0	0	0	0
157	1	159	125	-1	533	190	13.0	27	MSppaaap	235	1218	0	0		0	0	0	0	0
158	1	147	243	-1	442	286	16.1	24	MSaaappa	197	87	0	0		0	0	0	0	0
159	1	338	211	-1	464	305	15.8	26	MSaaapaap	255	922	0	0		0	0	0	0	0
160	1	160	343	-1	583	192	21.6	32	ABpraapaaa	320	-134	0	0		0	0	0	0	0
161	1	88	170	-1	442	263	14.4	24	MSaaapapp	212	179	0	0		0	0	0	0	0
162	1	371	198	-1	414	330	22.6	32	ABplaaappp	292	158	0	0		0	0	0	0	0
163	1	92	391	-1	354	92	19.3	29	ABprapaapa	291	782	0	0		0	0	0	0	0
164	1	153	50	-1	316	390	18.4	30	ABplapaapp	267	1102	0	0		0	0	0	0	0
165	1	321	14	-1	279	174	22.7	33	ABarpppapp	618	0	0	0		0	0	0	0	0
166	1	35	249	-1	384	298	3.9	32	ABplpappaap	319	585	0	0		0	0	0	0	0
167	1	399	234	-1	479	354	22.7	31	ABplaaapap	295	-501	0	0		0	0	0	0	0
168	1	296	324	-1	332	151	17.0	32	Dpap	315	-158	0	0		0	0	0	0	0
169	1	62	242	-1	510	161	12.9	25	ABpraaappaa	228	12	0	0		0	0	0	0	0
170	1	194	344	-1	587	193	17.0	27	ABalappppa	63	0	0	0		0	0	0	0	0
171	1	3	90	-1	450	342	7.4	30	ABplpapaaa	321	0	0	0		0	0	0	0	0
172	1	56	390	-1	188	335	10.1	27	ABplapppaa	-19	0	0	0		0	0	0	0	0
173	1	245	259	-1	376	348	6.0	25	ABplpapapap	190	459	0	0		0	0	0	0	0
174	1	383	378	-1	304	130	13.7	30	Cppaaa	289	354	0	0		0	0	0	0	0
175	1	333	282	-1	408	275	7.5	28	ABalpappppp	-76	0	0	0		0	0	0	0	0
176	1	32	7	-1	417	211	3.3	25	ABprpappaaa	413	0	0	0		0	0	0	0	0
177	1	19	298	-1	444	324	14.0	25	MSapappa	241	37	0	0		0	0	0	0	0
178	1	228	347	-1	235	136	3.5	26	ABprpppapaa	202	659	0	0		0	0	0	0	0
179	1	182	107	-1	495	401	15.6	30	ABplpaapap	252	700	0	0		0	0	0	0	0
180	1	119	13	-1	583	282	13.3	26	ABalpaapaap	53	0	0	0		0	0	0	0	0
181	1	192	326	-1	458	271	7.7	26	ABalpappppa	263	1145	0	0		0	0	0	0	0
182	1	388	424	-1	208	339	19.4	29	ABarppappa	289	268	0	0		0	0	0	0	0
183	1	6	126	-1	572	379	14.8	29	ABalpppaap	257	-147	0	0		0	0	0	0	0
184	1	336	12	-1	207	196	7.3	30	Cpppaa	285	-98	0	0		0	0	0	0	0
185	1	156	353	-1	265	386	15.7	30	ABplappaap	268	155	0	0		0	0	0	0	0
186	1	97	384	-1	291	211	11.4	32	Earpp	323	438	0	0		0	0	0	0	0
187	1	163	75	-1	251	258	12.3	31	Eplap	314	-483	0	0		0	0	0	0	0
188	1	232	186	-1	253	94	14.8	28	ABprappapp	271	-878	0	0		0	0	0	0	0
189	1	381	238	-1	464	254	4.3	26	ABarapapapa	193	71	0	0		0	0	0	0	0
190	0	279	-1	-1	386	295	17.6	25		242	-154	0	0		0	0	0	0	0
191	1	390	400	-1	277	256	15.5	33	Eplaa	336	202	0	0		0	0	0	0	0
192	1	106	116	-1	485	381	20.3	28	ABplaapappp	-130	0	0	0		0	0	0	0	0
193	1	154	23	-1	412	344	14.1	30	MSapppa	-42	0	0	0		0	0	0	0	0
194	1	206	140	-1	567	390	12.1	30	ABalpppaaa	264	19	0	0		0	0	0	0	0
195	1	103	45	-1	476	183	9.3	24	MSppaapa	198	1307	0	0		0	0	0	0	0
196	1	270	83	-1	518	232	11.7	27	ABaraaapapp	248	472	0	0		0	0	0	0	0
197	1	195	283	-1	186	236	22.1	41	Cpaap	414	48	0	0		0	0	0	0	0
198	1	135	169	-1	156	271	19.2	38	Caaap	371	-316	0	0		0	0	0	0	0
199	1	134	38	-1	548	289	20.9	25	ABplaaaaapa	189	193	0	0		0	0	0	0	0
200	1	201	69	-1	431	91	15.5	30	ABpraappap	262	-159	0	0		0	0	0	0	0
201	1	269	334	-1	433	300	5.7	26	ABalpappapp	216	614	0	0		0	0	0	0	0
202	1	250	308	-1	577	309	18.5	31	ABalapappa	240	212	0	0		0	0	0	0	0
203	1	137	174	-1	364	339	20.5	29	ABplapaaap	254	-1370	0	0		0	0	0	0	0
204	1	80	329	-1	510	313	3.6	26	ABalpapaaap	213	-72	0	0		0	0	0	0	0
205	1	101	316	-1	518	341	15.9	25	ABalpppppaa	-108	0	0	0		0	0	0	0	0
206	1	105	122	-1	368	140	20.5	29	ABprapaaaa	292	774	0	0		0	0	0	0	0
207	1	389	389	-1	274	151	4.1	25	ABprppppaap	151	165	0	0		0	0	0	0	0
208	1	226	208	-1	449	216	5.5	27	ABarapapppa	231	-103	0	0		0	0	0	0	0
209	1	98	303	-1	524	290	5.2	28	ABalpaaaap	194	0	0	0		0	0	0	0	0
210	1	134	321	-1	508	295	22.4	26	ABplaaaaapp	168	0	0	0		0	0	0	0	0
211	1	261	149	-1	478	228	11.6	29	ABaraapppa	285	118	0	0		0	0	0	0	0
212	1	260	61	-1	483	288	13.4	26	ABaraapapap	451	0	0	0		0	0	0	0	0
213	1	278	53	-1	470	117	8.6	28	ABprpaaapa	39	0	0	0		0	0	0	0	0
214	1	91	42	-1	250	352	5.4	25	ABplppppapa	15	0	0	0		0	0	0	0	0
215	1	319	137	-1	276	307	19.3	31	Dappa	311	28	0	0		0	0	0	0	0
216	1	168	336	-1	523	257	7.0	23	ABalpappaaa	-26	0	0	0		0	0	0	0	0
217	1	41	420	-1	631	285	17.4	28	ABalappaap	231	-90	0	0		0	0	0	0	0
218	1	203	338	-1	294	325	22.4	29	ABarppaapp	290	-199	0	0		0	0	0	0	0
219	1	271	280	-1	497	216	3.6	27	ABarappaaa	256	313	0	0		0	0	0	0	0
220	1	280	223	-1	594	366	16.3	29	ABalapaapp	-159	0	0	0		0	0	0	0	0
221	1	252	165	-1	400	387	16.9	30	ABplaapppa	273	-200	0	0		0	0	0	0	0
222	1	368	156	-1	250	153	4.7	23	ABprppppapp	214	51	0	0		0	0	0	0	0
223	1	13	-1	-1	405	156	12.3	23	MSpppapa	-224	0	0	0		0	0	0	0	0
224	1	36	79	-1	489	328	14.0	26	MSapapaa	62	0	0	0		0	0	0	0	0
225	1	209	315	-1	352	358	16.4	27	Dapaa	270	-295	0	0		0	0	0	0	0
226	1	317	70	-1	156	321	6.5	27	ABplappppp	258	114	0	0		0	0	0	0	0
227	1	408	281	-1	367	117	5.7	25	ABarappappp	160	-1157	0	0		0	0	0	0	0
228	1	151	201	-1	399	395	9.2	24	ABplpaaaapp	201	0	0	0		0	0	0	0	0
229	1	127	110	-1	381	230	22.1	31	ABarpaappp	295	1651	0	0		0	0	0	0	0
230	1	372	265	-1	516	388	17.3	26	ABalpppappp	229	-1106	0	0		0	0	0	0	0
231	1	51	385	-1	330	286	12.4	28	Ealpa	283	-353	0	0		0	0	0	0	0
232	1	65	41	-1	440	301	9.5	24	MSaapaaaa	100	0	0	0		0	0	0	0	0
233	1	329	19	-1	406	147	7.4	25	ABprpapaapa	208	94	0	0		0	0	0	0	0
234	1	43	63	-1	158	349	9.6	26	ABplappppa	221	274	0	0		0	0	0	0	0
235	1	234	117	-1	558	285	11.4	27	ABalpaapapa	-17	0	0	0		0	0	0	0	0
236	1	247	266	-1	563	337	17.7	25	ABalppppapa	304	0	0	0		0	0	0	0	0
237	1	30	333	-1	132	284	8.6	32	Caappd	155	0	0	0		0	0	0	0	0
238	1	277	81	-1	604	318	8.1	28	ABalaaaarl	275	0	0	0		0	0	0	0	0
239	1	2	64	-1	565	127	15.0	23	ABpraaaappa	195	0	0	0		0	0	0	0	0
240	1	290	105	-1	451	209	16.9	27	MSpaaappa	-219	0	0	0		0	0	0	0	0
241	1	302	367	-1	423	267	10.8	24	ABaraapappp	157	0	0	0		0	0	0	0	0
242	1	63	366	-1	543	252	19.5	27	MSaaaaapp	153	0	0	0		0	0	0	0	0
243	1	255	56	-1	537	312	15.5	26	MSapaaap	228	403	0	0		0	0	0	0	0
244	1	70	68	-1	616	231	15.6	27	ABalapppaa	275	0	0	0		0	0	0	0	0
245	1	64	82	-1	452	290	22.5	30	ABplaaaapp	291	176	0	0		0	0	0	0	0
246	1	225	295	-1	542	351	4.4	29	ABalppapaa	207	0	0	0		0	0	0	0	0
247	1	285	28	-1	212	260	8.4	33	Eplpp	326	341	0	0		0	0	0	0	0
248	1	362	130	246	516	351	13.1	27	ABplpaapaa	405	0	0	0		0	0	0	0	0
249	1	311	100	-1	380	154	11.7	27	MSpppapp	236	172	0	0		0	0	0	0	0
250	1	37	124	-1	459	409	15.8	25	ABplaappaa	234	430	0	0		0	0	0	0	0
251	1	46	192	-1	408	326	18.4	27	MSappapa	209	1424	0	0		0	0	0	0	0
252	1	87	135	-1	600	269	15.7	28	MSaaaaaa	126	0	0	0		0	0	0	0	0
253	1	287	84	-1	441	132	5.4	25	ABprpaaaapa	187	1365	0	0		0	0	0	0	0
254	1	110	241	-1	482	258	15.3	25	MSaaapapa	249	466	0	0		0	0	0	0	0
255	1	82	342	-1	250	329	15.7	30	Cappaa	306	-189	0	0		0	0	0	0	0
256	1	12	270	-1	564	239	18.5	28	MSaaaaapa	216	162	0	0		0	0	0	0	0
257	1	107	268	-1	373	83	15.5	28	ABpraapppp	281	-240	0	0		0	0	0	0	0
258	1	177	301	-1	157	246	5.0	32	Cppppp	314	-246	0	0		0	0	0	0	0
259	1	205	197	-1	544	202	8.1	29	MSppaaaa	-15	0	0	0		0	0	0	0	0
260	1	158	18	-1	553	338	8.2	29	ABalppappa	275	255	0	0		0	0	0	0	0
261	1	89	163	-1	601	270	8.5	28	ABaraaaaaa	80	0	0	0		0	0	0	0	0
262	1	275	44	-1	533	390	13.1	28	ABalpppapa	239	704	0	0		0	0	0	0	0
263	1	121	132	-1	336	292	20.2	33	MSapppp	289	0	0	0		0	0	0	0	0
264	1	11	362	-1	215	267	11.6	32	Eplpa	317	857	0	0		0	0	0	0	0
265	1	95	233	-1	331	125	5.5	28	ABprppaapp	230	1549	0	0		0	0	0	0	0
266	1	263	323	-1	364	181	19.5	29	MSpppppp	294	-398	0	0		0	0	0	0	0
267	1	257	96	-1	355	157	5.0	27	ABprpapapp	102	0	0	0		0	0	0	0	0
268	1	365	43	-1	456	268	18.4	30	MSaaaapp	18	0	0	0		0	0	0	0	0
269	1	360	413	-1	361	131	15.3	29	Dppaa	77	0	0	0		0	0	0	0	0
270	1	50	363	-1	171	166	6.3	27	ABprappppp	238	109	0	0		0	0	0	0	0
271	1	207	121	-1	417	178	9.0	25	MSpppaaa	208	1813	0	0		0	0	0	0	0
272	1	27	435	-1	597	335	15.6	24	ABalapaaap	95	0	0	0		0	0	0	0	0
273	1	83	4	-1	549	154	13.3	27	ABpraaapaa	231	0	0	0		0	0	0	0	0
274	1	351	332	-1	495	186	15.1	25	MSppappa	-122	0	0	0		0	0	0	0	0
275	1	204	34	-1	597	217	18.7	29	ABalapppap	246	629	0	0		0	0	0	0	0
276	1	366	337	-1	420	229	21.4	30	ABarpaappa	305	-907	0	0		0	0	0	0	0
277	1	109	237	-1	417	281	17.6	25	MSaaappp	245	116	0	0		0	0	0	0	0
278	1	5	372	-1	461	357	19.1	29	ABalppppppa	189	0	0	0		0	0	0	0	0
279	1	102	76	-1	394	377	11.7	27	ABplppaaaap	190	459	0	0		0	0	0	0	0
280	1	162	399	-1	433	257	4.3	24	ABarapapapp	192	0	0	0		0	0	0	0	0
281	1	344	411	-1	275	331	5.4	24	ABplppppaap	189	499	0	0		0	0	0	0	0
282	1	74	143	-1	552	349	20.4	29	ABplaapaapa	225	-739	0	0		0	0	0	0	0
283	1	57	274	-1	310	342	5.4	25	ABplppppaaa	192	-191	0	0		0	0	0	0	0
284	1	327	104	-1	462	163	23.3	31	ABarpapapp	309	-580	0	0		0	0	0	0	0
285	1	136	205	-1	129	243	9.6	31	Cpappv	125	0	0	0		0	0	0	0	0
286	1	328	273	-1	388	314	21.5	29	ABplapaaaa	272	1744	0	0		0	0	0	0	0
287	1	75	24	-1	158	204	6.4	28	Cppppa	234	648	0	0		0	0	0	0	0
288	1	52	328	-1	434	370	19.4	30	ABalppppppp	-138	0	0	0		0	0	0	0	0
289	1	309	123	-1	432	175	15.1	26	MSppppap	289	0	0	0		0	0	0	0	0
290	1	305	395	-1	478	180	18.5	26	MSppappp	142	0	0	0		0	0	0	0	0
291	1	330	381	-1	382	218	16.0	30	Earaa	305	365	0	0		0	0	0	0	0
292	1	116	371	-1	309	121	16.9	28	Dppap	266	243	0	0		0	0	0	0	0
293	1	133	370	-1	593	296	6.1	24	ABalpaapppa	63	0	0	0		0	0	0	0	0
294	1	349	313	-1	511	217	19.5	30	MSpaaaaa	77	0	0	0		0	0	0	0	0
295	1	345	267	-1	557	166	4.7	32	ABalaapapp	317	1811	0	0		0	0	0	0	0
296	1	197	138	-1	526	191	4.2	28	ABarapppaa	257	-495	0	0		0	0	0	0	0
297	1	406	47	-1	559	324	5.5	25	ABalpaapppp	-40	0	0	0		0	0	0	0	0
298	1	185	250	-1	458	242	9.7	24	ABarapaappp	211	-1114	0	0		0	0	0	0	0
299	1	291	89	-1	532	137	7.4	30	ABpraaaaaa	54	0	0	0		0	0	0	0	0
300	1	55	210	-1	248	124	20.5	34	ABarppppa	646	0	0	0		0	0	0	0	0
301	1	354	85	-1	590	255	12.4	29	ABaraaaapa	279	-324	0	0		0	0	0	0	0
302	1	18	97	-1	469	218	14.5	29	MSpaapaa	249	158	0	0		0	0	0	0	0
303	1	405	262	-1	527	286	11.3	30	ABalpaapapp	243	210	0	0		0	0	0	0	0
304	1	282	373	-1	597	230	9.8	24	ABaraaapaaa	280	0	0	0		0	0	0	0	0
305	1	112	179	-1	558	275	6.6	27	ABalpaaaaa	114	0	0	0		0	0	0	0	0
306	1	190	349	-1	575	314	10.4	25	MSapaaaa	189	353	0	0		0	0	0	0	0
307	1	353	204	-1	620	196	10.4	32	ABalaaappl	233	-193	0	0		0	0	0	0	0
308	1	370	199	-1	319	358	22.1	36	ABarppapa	366	-482	0	0		0	0	0	0	0
309	1	300	260	-1	242	146	9.4	28	Cppapp	-331	0	0	0		0	0	0	0	0
310	1	292	386	-1	428	367	9.6	23	ABplpapaap	175	-445	0	0		0	0	0	0	0
311	1	295	115	-1	423	242	16.6	26	MSpaaappp	-76	0	0	0		0	0	0	0	0
312	1	74	176	-1	525	355	21.1	27	ABplaapaapp	181	0	0	0		0	0	0	0	0
313	1	323	229	-1	501	305	17.3	27	MSaaapaaa	227	327	0	0		0	0	0	0	0
314	1	253	247	-1	427	332	5.5	24	ABplpapapaa	167	-483	0	0		0	0	0	0	0
315	1	267	26	-1	422	172	5.9	23	ABprpapaaap	183	119	0	0		0	0	0	0	0
316	1	324	368	-1	414	312	15.9	23	MSappaap	8	0	0	0		0	0	0	0	0
317	1	340	296	-1	164	333	14.7	29	ABarppappp	264	0	0	0		0	0	0	0	0
318	1	144	286	-1	341	217	14.5	30	Earap	286	-704	0	0		0	0	0	0	0
319	1	243	236	-1	322	192	19.5	30	Dpppa	305	1133	0	0		0	0	0	0	0
320	1	81	309	-1	525	382	7.5	32	ABalppaapp	253	79	0	0		0	0	0	0	0
321	1	29	22	-1	202	154	6.3	26	ABprapppap	259	467	0	0		0	0	0	0	0
322	1	248	305	-1	354	124	23.6	30	ABarpppaaa	-195	0	0	0		0	0	0	0	0
323	1	143	220	-1	376	175	5.3	25	ABprpapapap	146	0	0	0		0	0	0	0	0
324	1	172	185	-1	226	104	13.1	28	ABprapapap	194	0	0	0		0	0	0	0	0
325	1	149	289	-1	488	362	15.7	25	ABalpppppap	193	0	0	0		0	0	0	0	0
326	1	385	48	-1	393	356	8.8	29	ABplppaapa	240	357	0	0		0	0	0	0	0
327	1	380	405	430	350	335	5.0	28	ABplpapapp	91	0	0	0		0	0	0	0	0
328	1	286	339	-1	639	267	13.3	32	ABalaaapal	229	142	0	0		0	0	0	0	0
329	1	294	393	-1	223	178	3.8	24	ABprpppapap	131	0	0	0		0	0	0	0	0
330	1	414	261	-1	557	152	15.7	29	ABpraaapap	277	163	0	0		0	0	0	0	0
331	1	17	30	-1	616	269	11.8	26	ABalpaapaaa	210	-185	0	0		0	0	0	0	0
332	1	334	178	-1	458	161	3.3	25	ABarappapaa	209	-175	0	0		0	0	0	0	0
333	1	393	340	-1	297	260	11.6	31	Ealpp	306	353	0	0		0	0	0	0	0
334	1	15	284	-1	396	146	17.4	30	Dpaa	-78	0	0	0		0	0	0	0	0
335	1	111	387	-1	159	165	11.3	29	ABprapappp	-153	0	0	0		0	0	0	0	0
336	1	402	25	-1	448	169	11.0	25	MSppaapp	259	0	0	0		0	0	0	0	0
337	1	426	11	-1	549	249	22.2	30	ABarpaaaap	649	0	0	0		0	0	0	0	0
338	1	266	351	-1	390	288	23.5	31	ABarppaaaa	268	29	0	0		0	0	0	0	0
339	1	308	118	-1	443	359	5.0	23	ABalpapappa	189	0	0	0		0	0	0	0	0
340	1	258	388	-1	339	244	22.4	30	ABarppaapa	96	0	0	0		0	0	0	0	0
341	1	166	352	-1	550	376	16.5	24	ABalpppappa	194	148	0	0		0	0	0	0	0
342	1	72	27	-1	571	230	11.9	24	ABaraaapaap	237	-1026	0	0		0	0	0	0	0
343	1	363	31	-1	301	216	15.0	32	Epraa	322	513	0	0		0	0	0	0	0
344	1	66	285	-1	470	298	6.2	24	ABalpappapa	184	0	0	0		0	0	0	0	0
345	1	314	310	-1	216	379	12.7	27	ABplapapap	273	-49	0	0		0	0	0	0	0
346	1	301	217	-1	367	258	9.3	30	MSpapapa	245	-268	0	0		0	0	0	0	0
347	1	273	167	-1	408	138	4.2	27	ABarappappa	178	110	0	0		0	0	0	0	0
348	0	412	-1	-1	596	358	10.7	24		208	1330	0	0		0	0	0	0	0
349	1	420	427	-1	380	254	18.0	27	Ealaa	278	-189	0	0		0	0	0	0	0
350	1	303	359	416	488	181	3.9	30	ABarapppap	219	-487	0	0		0	0	0	0	0
351	1	217	279	-1	394	117	22.6	31	ABarpapppp	261	150	0	0		0	0	0	0	0
352	1	157	108	-1	486	185	11.0	27	MSppapaa	272	786	0	0		0	0	0	0	0
353	1	325	330	-1	336	378	8.8	29	ABplppappa	271	985	0	0		0	0	0	0	0
354	1	229	146	-1	507	172	7.1	23	ABarappppap	220	344	0	0		0	0	0	0	0
355	1	85	317	322	507	259	18.5	30	MSaaaapa	194	-156	0	0		0	0	0	0	0
356	1	42	159	-1	479	150	6.0	25	ABarapppppa	402	0	0	0		0	0	0	0	0
357	1	99	209	-1	237	211	22.7	40	Cpaaa	396	-22	0	0		0	0	0	0	0
358	1	146	244	-1	435	137	9.5	24	ABprppaaaaa	210	-53	0	0		0	0	0	0	0
359	1	108	161	-1	487	325	6.1	23	ABalpapapaa	30	0	0	0		0	0	0	0	0
360	1	241	421	-1	300	311	15.9	27	Daapp	278	669	0	0		0	0	0	0	0
361	1	174	314	-1	540	236	6.3	25	ABarapaaaa	219	1155	0	0		0	0	0	0	0
362	1	124	29	-1	220	220	9.4	32	Eprpp	314	-78	0	0		0	0	0	0	0
363	1	391	65	-1	506	244	4.2	28	ABarapaaap	275	-1068	0	0		0	0	0	0	0
364	1	419	408	-1	462	305	18.9	26	MSappaaa	-53	0	0	0		0	0	0	0	0
365	1	310	55	-1	401	109	6.9	25	ABprpaaaapp	201	708	0	0		0	0	0	0	0
366	1	407	21	-1	455	139	7.2	23	ABarapppppp	186	-804	0	0		0	0	0	0	0
367	1	401	394	-1	204	291	3.4	27	ABplppppppa	197	376	0	0		0	0	0	0	0
368	1	387	99	-1	294	278	24.4	35	Caaaa	337	534	0	0		0	0	0	0	0
369	1	165	128	-1	301	350	14.0	30	Capaaa	302	1517	0	0		0	0	0	0	0
370	1	316	346	-1	198	147	10.1	27	ABprapppaa	59	0	0	0		0	0	0	0	0
371	1	425	379	-1	338	350	12.9	26	Daaap	257	-43	0	0		0	0	0	0	0
372	1	61	293	-1	535	191	22.2	30	ABarpapaap	302	-413	0	0		0	0	0	0	0
373	1	44	72	-1	448	382	10.8	24	ABplpaaappp	223	190	0	0		0	0	0	0	0
374	1	288	111	-1	430	311	19.6	27	MSapappp	233	877	0	0		0	0	0	0	0
375	1	404	54	-1	588	176	11.2	31	ABalaapppa	289	0	0	0		0	0	0	0	0
376	1	396	182	-1	290	341	17.7	28	Dapap	-163	0	0	0		0	0	0	0	0
377	1	386	218	-1	438	311	3.1	26	ABplpappaaa	221	1035	0	0		0	0	0	0	0
378	1	376	300	-1	226	217	12.7	33	Eprpa	326	-1071	0	0		0	0	0	0	0
379	1	320	272	-1	362	395	11.3	31	ABplppapaa	182	492	0	0		0	0	0	0	0
380	1	78	200	-1	500	335	19.7	26	ABplaapappa	244	-1357	0	0		0	0	0	0	0
381	1	220	257	-1	486	282	3.6	30	ABalpapaap	208	-181	0	0		0	0	0	0	0
382	1	148	245	-1	500	284	10.3	29	ABalpaaapp	228	-158	0	0		0	0	0	0	0
383	1	339	136	-1	430	398	16.3	29	ABplaappap	230	94	0	0		0	0	0	0	0
384	1	214	361	-1	339	330	15.8	26	Daapa	241	-299	0	0		0	0	0	0	0
385	1	128	412	-1	129	218	13.5	32	Cpapaa	290	-132	0	0		0	0	0	0	0
386	1	39	152	-1	379	287	12.4	29	MSaapapa	276	174	0	0		0	0	0	0	0
387	1	164	58	-1	595	309	21.3	33	ABplaapaaa	-145	0	0	0		0	0	0	0	0
388	1	378	98	-1	459	325	4.4	26	ABalpapapap	241	2120	0	0		0	0	0	0	0
389	1	93	102	-1	188	367	11.4	29	ABplapappa	276	91	0	0		0	0	0	0	0
390	1	306	142	-1	341	288	6.1	27	MSaappap	247	-847	0	0		0	0	0	0	0
391	1	251	291	-1	298	389	15.6	29	ABplappaaa	247	785	0	0		0	0	0	0	0
392	1	359	256	-1	577	240	5.2	30	ABaraaappa	306	724	0	0		0	0	0	0	0
393	1	312	196	-1	524	119	15.0	27	ABpraaaappp	179	0	0	0		0	0	0	0	0
394	1	395	248	-1	440	401	12.6	27	ABplpaapppp	-75	0	0	0		0	0	0	0	0
395	1	175	101	-1	276	365	6.3	29	ABplpppaaa	204	130	0	0		0	0	0	0	0
396	1	9	401	-1	595	272	21.6	28	ABalappapp	263	677	0	0		0	0	0	0	0
397	1	415	429	-1	402	235	5.4	28	ABarapapppp	135	0	0	0		0	0	0	0	0
398	1	178	212	-1	454	355	16.3	29	ABplpaappa	297	899	0	0		0	0	0	0	0
399	1	343	94	-1	447	341	22.7	32	ABplaaappa	80	0	0	0		0	0	0	0	0
400	1	161	376	-1	408	117	10.2	25	ABprppaaaap	-17	0	0	0		0	0	0	0	0
401	1	167	418	-1	365	293	6.4	24	MSaappaa	224	94	0	0		0	0	0	0	0
402	1	246	71	-1	505	149	20.9	29	ABarpappaa	261	1565	0	0		0	0	0	0	0
403	1	423	114	-1	424	202	11.2	24	ABaraapppp	305	0	0	0		0	0	0	0	0
404	1	307	423	-1	448	99	11.6	26	ABprpaapppp	241	-130	0	0		0	0	0	0	0
405	0	191	-1	-1	581	255	10.4	22		155	1185	0	0		0	0	0	0	0
406	1	53	52	-1	466	121	20.3	31	ABarpappap	308	-1085	0	0		0	0	0	0	0
407	1	86	127	-1	499	348	4.3	31	ABalppapap	201	-137	0	0		0	0	0	0	0
408	1	403	369	-1	481	392	13.0	23	ABplpaapppa	138	0	0	0		0	0	0	0	0
409	1	244	292	-1	172	140	15.6	34	ABarppppp	333	-234	0	0		0	0	0	0	0
410	1	231	409	-1	476	116	11.2	25	ABprpaapppa	194	-123	0	0		0	0	0	0	0
411	1	67	168	-1	610	315	13.4	29	ABalapaaaa	268	617	0	0		0	0	0	0	0
412	1	28	288	-1	299	118	21.7	30	ABarpppaap	265	154	0	0		0	0	0	0	0
413	1	298	235	-1	457	178	5.9	24	ABprpapaaaa	196	-495	0	0		0	0	0	0	0
414	1	335	407	-1	230	302	18.7	31	Dappp	18	0	0	0		0	0	0	0	0
415	1	342	221	-1	494	128	13.9	24	ABpraaappap	211	59	0	0		0	0	0	0	0
416	1	256	417	-1	542	361	17.7	24	ABalppppapp	-87	0	0	0		0	0	0	0	0
417	1	355	8	-1	234	332	3.5	25	ABplpppapaa	63	0	0	0		0	0	0	0	0
418	1	409	392	-1	561	201	18.5	22	ABalappppp	52	0	0	0		0	0	0	0	0
419	1	193	402	-1	227	295	3.9	25	ABplpppapap	140	0	0	0		0	0	0	0	0
420	1	142	406	-1	455	208	3.3	27	ABarappaap	409	0	0	0		0	0	0	0	0
421	0	400	-1	-1	579	327	14.9	24		313	0	0	0		0	0	0	0	0
422	1	196	410	-1	454	324	11.8	26	MSapaapp	-134	0	0	0		0	0	0	0	0
423	1	143	431	-1	403	172	5.4	25	ABprpapapaa	164	-483	0	0		0	0	0	0	0
424	1	233	213	-1	509	234	6.7	25	ABarapapaaa	184	0	0	0		0	0	0	0	0
425	1	369	173	-1	428	170	3.1	26	ABarappapap	179	0	0	0		0	0	0	0	0
426	1	186	87	-1	603	305	17.5	32	ABalapapap	519	0	0	0		0	0	0	0	0
427	1	289	397	-1	548	354	15.4	25	ABalppppaad	58	0	0	0		0	0	0	0	0
428	1	155	77	-1	508	164	15.4	26	ABpraapappa	57	0	0	0		0	0	0	0	0
429	1	427	433	-1	273	223	6.8	31	Z2	182	317	0	0		0	0	0	0	0
430	1	401	403	-1	175	269	4.1	27	ABplppppppp	231	690	0	0		0	0	0	0	0
431	1	428	434	-1	505	148	11.0	29	ABprpaapaa	304	-448	0	0		0	0	0	0	0
432	1	429	436	-1	577	190	7.0	22	ABalaapaap	142	0	0	0		0	0	0	0	0
