# Supplementary material for: The AP-2 Transcription Factor APTF-2 Is Required for Neuroblast and Epidermal Morphogenesis in Caenorhabditis elegans Embryogenesis
Source: PLoS Genet. 2016 May 13;12(5):e1006048. doi: 10.1371/journal.pgen.1006048 (PMC4866721; doi:10.1371/journal.pgen.1006048)
Supplement: S4 Text — (ZIP) [file pgen.1006048.s032.zip › nuclei/t187-nuclei]

1	1	103	224	-1	457	203	9.2	26	ABarapappa	186	0	0	0		0	0	0	0	0
2	1	133	382	-1	249	365	21.2	31	ABplappapa	277	0	0	0		0	0	0	0	0
3	1	134	211	-1	466	158	11.5	27	MSppapap	153	0	0	0		0	0	0	0	0
4	1	273	125	-1	547	153	13.1	29	ABpraaapaa	156	0	0	0		0	0	0	0	0
5	1	43	19	-1	284	142	9.6	30	MSpapppp	115	0	0	0		0	0	0	0	0
6	1	151	299	-1	314	382	10.7	29	ABplppapap	262	203	0	0		0	0	0	0	0
7	1	176	93	-1	416	208	3.2	26	ABprpappaaa	257	819	0	0		0	0	0	0	0
8	1	417	364	-1	230	329	3.5	25	ABplpppapaa	188	338	0	0		0	0	0	0	0
9	1	129	287	-1	557	220	15.3	28	ABaraappaa	386	0	0	0		0	0	0	0	0
10	1	6	403	-1	428	145	13.0	28	MSppppaa	-98	0	0	0		0	0	0	0	0
11	1	337	164	-1	544	254	22.3	29	ABarpaaaap	343	217	0	0		0	0	0	0	0
12	1	184	97	-1	202	196	7.4	29	Cpppaa	288	261	0	0		0	0	0	0	0
13	1	180	195	-1	582	282	13.2	26	ABalpaapaap	261	-538	0	0		0	0	0	0	0
14	1	165	12	-1	280	172	22.7	35	ABarpppapp	345	203	0	0		0	0	0	0	0
15	1	25	245	-1	589	186	8.0	25	ABalaapaaa	372	0	0	0		0	0	0	0	0
16	1	38	297	-1	231	320	9.1	30	Capapp	270	495	0	0		0	0	0	0	0
17	1	11	215	-1	431	181	19.0	28	MSpppppa	279	-337	0	0		0	0	0	0	0
18	1	260	14	-1	554	340	8.5	28	ABalppappa	33	0	0	0		0	0	0	0	0
19	1	233	348	-1	405	148	7.2	25	ABprpapaapa	214	103	0	0		0	0	0	0	0
20	1	121	103	-1	528	119	11.7	27	ABpraaaapa	673	0	0	0		0	0	0	0	0
21	1	366	367	-1	456	138	6.8	24	ABarapppppp	221	-206	0	0		0	0	0	0	0
22	1	321	233	-1	200	161	6.9	27	ABprapppap	240	617	0	0		0	0	0	0	0
23	1	193	135	-1	409	345	14.4	31	MSapppa	-33	0	0	0		0	0	0	0	0
24	1	287	379	-1	157	203	6.4	28	Cppppa	268	-4	0	0		0	0	0	0	0
25	1	336	220	-1	442	167	11.1	24	MSppaapp	223	-75	0	0		0	0	0	0	0
26	1	315	300	-1	427	168	6.1	23	ABprpapaaap	216	-203	0	0		0	0	0	0	0
27	1	342	61	-1	574	229	12.4	25	ABaraaapaap	217	-15	0	0		0	0	0	0	0
28	1	247	397	-1	209	261	8.4	32	Eplpp	268	-324	0	0		0	0	0	0	0
29	1	362	7	-1	219	222	9.5	32	Eprpp	315	1197	0	0		0	0	0	0	0
30	1	331	4	-1	611	270	11.6	25	ABalpaapaaa	204	446	0	0		0	0	0	0	0
31	1	343	253	-1	299	214	14.7	32	Epraa	297	155	0	0		0	0	0	0	0
32	1	113	194	-1	568	233	8.0	27	ABaraaaaap	256	1318	0	0		0	0	0	0	0
33	1	48	144	-1	276	334	9.2	30	Capaap	128	0	0	0		0	0	0	0	0
34	1	275	199	-1	596	217	19.3	30	ABalapppap	-12	0	0	0		0	0	0	0	0
35	1	64	56	-1	544	175	7.2	24	ABarappppaa	210	-5	0	0		0	0	0	0	0
36	0	104	-1	-1	553	172	10.4	22		156	451	0	0		0	0	0	0	0
37	1	76	32	-1	385	194	2.9	24	ABprpappapa	245	41	0	0		0	0	0	0	0
38	1	199	139	-1	546	287	20.8	28	ABplaaaaapa	197	0	0	0		0	0	0	0	0
39	1	143	385	-1	478	152	15.6	26	ABpraaapppa	248	678	0	0		0	0	0	0	0
40	1	70	201	-1	487	219	17.0	26	MSpaaaapp	-128	0	0	0		0	0	0	0	0
41	1	232	279	-1	439	296	9.6	25	MSaapaaaa	210	395	0	0		0	0	0	0	0
42	1	214	269	-1	248	350	5.1	26	ABplppppapa	226	366	0	0		0	0	0	0	0
43	1	268	84	-1	452	273	18.3	28	MSaaaapp	255	-302	0	0		0	0	0	0	0
44	1	262	58	-1	532	390	13.5	27	ABalpppapa	105	0	0	0		0	0	0	0	0
45	1	195	-1	-1	477	185	9.2	24	MSppaapa	404	0	0	0		0	0	0	0	0
46	1	94	357	-1	478	372	10.0	25	ABplpaaappa	205	-20	0	0		0	0	0	0	0
47	1	297	391	-1	558	327	5.7	24	ABalpaapppp	226	264	0	0		0	0	0	0	0
48	1	326	334	-1	392	355	8.9	29	ABplppaapa	240	-590	0	0		0	0	0	0	0
49	1	3	276	-1	574	252	16.2	30	ABaraapaaa	234	0	0	0		0	0	0	0	0
50	1	164	200	-1	313	391	18.4	30	ABplapaapp	187	0	0	0		0	0	0	0	0
51	1	41	413	-1	623	287	9.4	27	ABalaaaalp	237	145	0	0		0	0	0	0	0
52	1	406	420	-1	467	125	20.0	31	ABarpappap	258	-1031	0	0		0	0	0	0	0
53	1	213	148	-1	473	119	8.7	28	ABprpaaapa	276	160	0	0		0	0	0	0	0
54	1	375	214	-1	587	179	11.2	30	ABalaapppa	153	0	0	0		0	0	0	0	0
55	1	365	177	-1	394	113	6.6	25	ABprpaaaapp	206	-1189	0	0		0	0	0	0	0
56	1	243	333	-1	538	309	15.9	26	MSapaaap	234	726	0	0		0	0	0	0	0
57	1	62	129	-1	318	330	8.5	28	MSaapppp	367	0	0	0		0	0	0	0	0
58	1	387	36	-1	590	313	21.5	34	ABplaapaaa	91	0	0	0		0	0	0	0	0
59	1	72	213	-1	247	186	7.5	32	ABprpppppa	-61	0	0	0		0	0	0	0	0
60	1	132	181	-1	452	143	17.8	29	ABpraaapppp	295	533	0	0		0	0	0	0	0
61	1	212	104	-1	483	286	13.2	26	ABaraapapap	230	424	0	0		0	0	0	0	0
62	1	36	160	-1	543	231	11.2	26	ABaraaapapa	445	0	0	0		0	0	0	0	0
63	1	234	83	-1	159	352	9.1	26	ABplappppa	245	-66	0	0		0	0	0	0	0
64	1	239	159	-1	563	128	15.1	23	ABpraaaappa	191	0	0	0		0	0	0	0	0
65	1	363	143	-1	506	237	4.4	28	ABarapaaap	269	183	0	0		0	0	0	0	0
66	1	24	182	-1	372	291	9.2	27	MSaapapp	46	0	0	0		0	0	0	0	0
67	1	127	132	-1	613	227	7.9	30	ABalaaaala	183	0	0	0		0	0	0	0	0
68	1	244	292	-1	619	234	15.8	29	ABalapppaa	34	0	0	0		0	0	0	0	0
69	1	200	127	-1	430	93	15.4	31	ABpraappap	243	452	0	0		0	0	0	0	0
70	1	226	65	-1	152	321	6.5	28	ABplappppp	242	120	0	0		0	0	0	0	0
71	1	402	185	-1	504	148	21.1	28	ABarpappaa	283	1146	0	0		0	0	0	0	0
72	1	373	228	-1	444	383	10.6	25	ABplpaaappp	231	146	0	0		0	0	0	0	0
73	1	138	317	-1	545	303	3.4	24	ABalpapaaaa	193	-6	0	0		0	0	0	0	0
74	1	146	258	-1	437	381	6.9	24	ABplpaaaapa	232	247	0	0		0	0	0	0	0
75	1	187	46	-1	249	262	12.3	31	Eplap	316	112	0	0		0	0	0	0	0
76	1	279	68	-1	392	375	11.6	26	ABplppaaaap	200	463	0	0		0	0	0	0	0
77	1	428	278	-1	503	167	15.5	26	ABpraapappa	231	373	0	0		0	0	0	0	0
78	1	45	10	-1	323	88	12.4	28	ABprappaaa	291	0	0	0		0	0	0	0	0
79	1	224	240	-1	491	333	13.5	25	MSapapaa	-7	0	0	0		0	0	0	0	0
80	1	61	17	-1	396	228	7.6	26	MSpapaaap	-9	0	0	0		0	0	0	0	0
81	1	238	406	-1	605	322	8.4	28	ABalaaaarl	292	0	0	0		0	0	0	0	0
82	1	245	301	-1	450	292	22.5	29	ABplaaaapp	262	-148	0	0		0	0	0	0	0
83	1	196	111	-1	517	231	11.8	28	ABaraaapapp	243	491	0	0		0	0	0	0	0
84	1	253	358	-1	438	131	5.3	25	ABprpaaaapa	206	115	0	0		0	0	0	0	0
85	1	301	169	-1	588	255	12.6	29	ABaraaaapa	262	214	0	0		0	0	0	0	0
86	1	137	73	-1	466	243	19.0	26	MSpaaapa	262	-1141	0	0		0	0	0	0	0
87	1	426	166	-1	603	306	17.4	30	ABalapapap	217	0	0	0		0	0	0	0	0
88	1	106	212	-1	514	278	15.9	25	ABaraapaapp	188	0	0	0		0	0	0	0	0
89	1	299	180	-1	535	140	7.4	29	ABpraaaaaa	57	0	0	0		0	0	0	0	0
90	1	171	53	-1	452	342	7.4	31	ABplpapaaa	310	345	0	0		0	0	0	0	0
91	1	144	402	-1	375	90	9.1	31	ABprppapaa	321	0	0	0		0	0	0	0	0
92	1	81	171	-1	623	205	14.1	31	ABalaaappr	-68	0	0	0		0	0	0	0	0
93	1	16	35	-1	534	288	8.8	29	ABalpaaapa	-1	0	0	0		0	0	0	0	0
94	1	399	95	-1	445	342	22.6	30	ABplaaappa	236	707	0	0		0	0	0	0	0
95	1	47	44	-1	327	214	5.4	27	MSpappaa	-105	0	0	0		0	0	0	0	0
96	1	267	304	-1	350	156	5.0	27	ABprpapapp	230	-204	0	0		0	0	0	0	0
97	1	302	24	-1	466	220	14.5	29	MSpaapaa	250	127	0	0		0	0	0	0	0
98	1	388	67	-1	458	327	4.3	25	ABalpapapap	258	367	0	0		0	0	0	0	0
99	1	368	25	-1	291	276	23.6	37	Caaaa	375	709	0	0		0	0	0	0	0
100	1	249	362	-1	378	154	11.5	29	MSpppapp	222	-474	0	0		0	0	0	0	0
101	1	395	1	-1	276	363	6.3	30	ABplpppaaa	179	-489	0	0		0	0	0	0	0
102	1	389	124	-1	193	368	10.7	28	ABplapappa	-239	0	0	0		0	0	0	0	0
103	1	87	91	-1	476	297	10.2	28	ABalpapppa	220	794	0	0		0	0	0	0	0
104	1	284	85	-1	464	166	22.9	29	ABarpapapp	269	-792	0	0		0	0	0	0	0
105	1	240	332	-1	450	209	16.9	25	MSpaaappa	250	721	0	0		0	0	0	0	0
106	1	123	2	-1	289	86	14.4	28	ABprappaap	-228	0	0	0		0	0	0	0	0
107	1	179	326	-1	495	403	15.2	28	ABplpaapap	269	-754	0	0		0	0	0	0	0
108	1	352	150	-1	483	184	11.3	26	MSppapaa	265	584	0	0		0	0	0	0	0
109	1	15	131	-1	530	161	17.4	28	ABpraapapa	436	0	0	0		0	0	0	0	0
110	1	229	243	-1	381	230	21.7	30	ABarpaappp	304	-975	0	0		0	0	0	0	0
111	1	374	298	-1	424	309	19.5	27	MSapappp	249	-692	0	0		0	0	0	0	0
112	1	2	341	-1	193	246	5.6	32	Cpppap	305	178	0	0		0	0	0	0	0
113	1	148	191	-1	565	365	10.3	28	ABalppaaap	273	-92	0	0		0	0	0	0	0
114	1	403	204	-1	426	209	10.6	30	ABaraapppp	161	0	0	0		0	0	0	0	0
115	1	311	260	-1	422	241	16.6	26	MSpaaappp	230	-264	0	0		0	0	0	0	0
116	1	192	41	-1	482	381	20.1	28	ABplaapappp	245	545	0	0		0	0	0	0	0
117	1	235	59	-1	555	287	11.6	27	ABalpaapapa	209	0	0	0		0	0	0	0	0
118	1	339	98	-1	444	359	5.1	24	ABalpapappa	190	1447	0	0		0	0	0	0	0
119	1	88	395	-1	330	361	6.4	28	ABplppaapp	248	19	0	0		0	0	0	0	0
120	0	348	-1	-1	593	358	11.0	24		210	404	0	0		0	0	0	0	0
121	1	271	130	-1	409	177	8.9	26	MSpppaaa	30	0	0	0		0	0	0	0	0
122	1	206	140	-1	369	139	20.7	29	ABprapaaaa	274	452	0	0		0	0	0	0	0
123	1	289	320	-1	432	176	15.1	27	MSppppap	291	0	0	0		0	0	0	0	0
124	1	250	377	-1	456	411	15.7	25	ABplaappaa	388	0	0	0		0	0	0	0	0
125	1	157	205	-1	531	190	13.1	27	MSppaaap	275	0	0	0		0	0	0	0	0
126	1	183	167	-1	571	380	15.1	28	ABalpppaap	251	167	0	0		0	0	0	0	0
127	1	407	284	-1	500	345	4.6	30	ABalppapap	200	-125	0	0		0	0	0	0	0
128	1	369	241	-1	298	349	13.8	30	Capaaa	380	0	0	0		0	0	0	0	0
129	1	75	63	-1	213	115	17.0	30	ABprapapaa	303	-868	0	0		0	0	0	0	0
130	1	248	371	-1	526	339	12.9	24	ABplpaapaaa	198	-353	0	0		0	0	0	0	0
131	1	66	51	-1	360	242	7.2	33	MSpapapp	208	0	0	0		0	0	0	0	0
132	1	263	354	-1	331	294	20.2	34	MSapppp	344	801	0	0		0	0	0	0	0
133	1	31	117	-1	361	338	9.8	29	MSaapppa	68	0	0	0		0	0	0	0	0
134	1	92	149	-1	515	298	13.4	26	ABaraapapaa	143	0	0	0		0	0	0	0	0
135	1	252	151	-1	600	268	15.7	28	MSaaaaaa	142	0	0	0		0	0	0	0	0
136	1	383	342	-1	427	399	15.9	30	ABplaappap	262	727	0	0		0	0	0	0	0
137	1	215	344	-1	275	309	19.2	30	Dappa	288	-150	0	0		0	0	0	0	0
138	1	296	90	-1	533	188	4.5	28	ABarapppaa	201	733	0	0		0	0	0	0	0
139	1	26	302	-1	482	282	22.9	31	ABplaaaapa	225	414	0	0		0	0	0	0	0
140	1	194	306	-1	566	389	11.8	30	ABalpppaaa	22	0	0	0		0	0	0	0	0
141	1	147	288	-1	508	350	17.4	32	ABplaapapa	299	-446	0	0		0	0	0	0	0
142	1	390	412	-1	341	289	6.3	26	MSaappap	225	-539	0	0		0	0	0	0	0
143	1	282	42	-1	563	350	20.2	27	ABplaapaapa	202	269	0	0		0	0	0	0	0
144	0	223	-1	-1	402	161	12.1	24		198	-293	0	0		0	0	0	0	0
145	1	79	33	-1	350	203	3.3	25	ABprpappapp	70	0	0	0		0	0	0	0	0
146	1	354	401	-1	506	173	7.1	23	ABarappppap	192	643	0	0		0	0	0	0	0
147	1	77	225	-1	552	335	11.9	24	ABalppppaav	-2	0	0	0		0	0	0	0	0
148	1	101	18	-1	501	355	7.5	25	ABalppapppa	258	1201	0	0		0	0	0	0	0
149	1	211	197	-1	480	225	11.8	28	ABaraapppa	282	-249	0	0		0	0	0	0	0
150	0	51	-1	-1	488	329	10.2	23		161	-368	0	0		0	0	0	0	0
151	1	111	210	-1	507	333	22.9	26	ABplaaapaa	230	773	0	0		0	0	0	0	0
152	1	386	40	-1	378	291	12.4	30	MSaapapa	134	0	0	0		0	0	0	0	0
153	1	128	114	-1	384	225	3.4	26	ABprpappaap	-185	0	0	0		0	0	0	0	0
154	1	35	133	-1	200	369	16.5	30	ABplapapaa	300	145	0	0		0	0	0	0	0
155	1	9	136	-1	623	251	19.3	29	ABalappapa	286	158	0	0		0	0	0	0	0
156	1	222	157	-1	245	153	4.6	23	ABprppppapp	226	348	0	0		0	0	0	0	0
157	1	108	126	-1	259	344	12.8	29	Capapa	117	0	0	0		0	0	0	0	0
158	1	117	327	-1	455	215	23.0	31	ABarpaapap	254	107	0	0		0	0	0	0	0
159	1	356	251	-1	480	154	6.1	26	ABarapppppa	210	934	0	0		0	0	0	0	0
160	1	119	74	-1	542	219	4.2	28	ABaraaappp	-185	0	0	0		0	0	0	0	0
161	1	359	378	-1	485	322	6.0	23	ABalpapapaa	203	-951	0	0		0	0	0	0	0
162	1	114	190	-1	135	278	4.5	28	Caappv	269	471	0	0		0	0	0	0	0
163	1	261	72	-1	595	271	8.6	29	ABaraaaaaa	71	0	0	0		0	0	0	0	0
164	1	156	328	-1	585	348	6.7	28	ABalaaaarr	73	0	0	0		0	0	0	0	0
165	1	221	34	-1	399	388	16.8	30	ABplaapppa	103	0	0	0		0	0	0	0	0
166	1	17	47	-1	380	340	13.4	26	Daaaa	202	121	0	0		0	0	0	0	0
167	1	347	386	-1	401	138	3.6	28	ABarappappa	214	722	0	0		0	0	0	0	0
168	1	411	142	-1	607	316	13.5	29	ABalapaaaa	-16	0	0	0		0	0	0	0	0
169	1	198	162	-1	155	271	19.4	38	Caaap	367	-37	0	0		0	0	0	0	0
170	1	161	112	-1	439	264	14.3	24	MSaaapapp	72	0	0	0		0	0	0	0	0
171	1	58	263	-1	411	280	14.1	28	MSaapaapa	239	231	0	0		0	0	0	0	0
172	1	20	60	-1	296	179	6.7	27	MSpappap	251	834	0	0		0	0	0	0	0
173	1	425	295	-1	430	164	3.1	26	ABarappapap	253	1084	0	0		0	0	0	0	0
174	1	203	286	-1	365	340	20.7	29	ABplapaaap	278	887	0	0		0	0	0	0	0
175	1	84	249	-1	268	99	8.5	28	ABprppappp	285	784	0	0		0	0	0	0	0
176	1	312	261	-1	518	358	21.4	26	ABplaapaapp	174	0	0	0		0	0	0	0	0
177	1	80	356	-1	492	101	12.6	28	ABprpaapap	279	529	0	0		0	0	0	0	0
178	1	332	226	-1	457	157	3.4	26	ABarappapaa	220	121	0	0		0	0	0	0	0
179	1	305	234	-1	554	278	6.9	29	ABalpaaaaa	202	437	0	0		0	0	0	0	0
180	1	93	349	-1	266	123	5.1	26	ABprppppapa	252	870	0	0		0	0	0	0	0
181	1	53	189	-1	512	233	14.3	32	ABaraappap	305	908	0	0		0	0	0	0	0
182	1	376	248	-1	287	343	17.6	28	Dapap	269	18	0	0		0	0	0	0	0
183	1	30	242	-1	406	303	10.2	25	MSaapaaap	235	-243	0	0		0	0	0	0	0
184	1	8	339	-1	578	279	4.4	29	ABalpaappa	255	401	0	0		0	0	0	0	0
185	1	324	178	-1	229	104	13.3	28	ABprapapap	-187	0	0	0		0	0	0	0	0
186	1	188	277	-1	255	97	14.8	28	ABprappapp	90	0	0	0		0	0	0	0	0
187	1	46	424	-1	341	80	15.4	30	ABprapaapp	137	0	0	0		0	0	0	0	0
188	1	85	421	-1	472	369	5.9	25	ABalppapppp	208	-490	0	0		0	0	0	0	0
189	1	71	426	-1	497	121	17.9	28	ABpraapappp	237	409	0	0		0	0	0	0	0
190	1	19	87	-1	433	223	13.5	33	MSpaapap	218	-435	0	0		0	0	0	0	0
191	1	33	109	-1	502	397	11.2	27	ABplpaaapa	378	0	0	0		0	0	0	0	0
192	1	251	209	-1	403	325	18.4	27	MSappapa	-101	0	0	0		0	0	0	0	0
193	1	83	82	-1	335	143	9.7	30	MSpapppa	-72	0	0	0		0	0	0	0	0
194	1	125	81	-1	503	145	9.4	32	ABprpaaaaa	161	0	0	0		0	0	0	0	0
195	1	14	380	-1	592	166	14.1	31	ABalaapppp	311	154	0	0		0	0	0	0	0
196	1	393	54	-1	525	122	15.0	26	ABpraaaappp	-75	0	0	0		0	0	0	0	0
197	1	259	266	-1	543	202	8.2	28	MSppaaaa	221	-16	0	0		0	0	0	0	0
198	1	162	291	-1	410	328	22.7	31	ABplaaappp	-160	0	0	0		0	0	0	0	0
199	1	308	281	-1	319	362	22.2	35	ABarppapa	354	488	0	0		0	0	0	0	0
200	1	380	310	-1	493	335	19.7	26	ABplaapappa	262	-759	0	0		0	0	0	0	0
201	1	228	274	-1	397	397	9.3	24	ABplpaaaapp	221	1006	0	0		0	0	0	0	0
202	1	131	158	-1	464	265	11.4	25	ABaraapappa	-151	0	0	0		0	0	0	0	0
203	1	154	231	-1	567	156	18.6	34	ABpraapaap	-14	0	0	0		0	0	0	0	0
204	1	307	414	-1	621	197	11.2	31	ABalaaappl	246	1068	0	0		0	0	0	0	0
205	1	285	250	-1	126	242	9.7	30	Cpappv	297	271	0	0		0	0	0	0	0
206	1	68	77	-1	130	200	9.8	31	Cpappd	300	339	0	0		0	0	0	0	0
207	1	97	267	-1	395	214	11.3	27	MSpapaapa	420	0	0	0		0	0	0	0	0
208	1	208	145	-1	450	217	5.5	27	ABarapapppa	257	-431	0	0		0	0	0	0	0
209	1	357	244	-1	238	216	22.4	40	Cpaaa	19	0	0	0		0	0	0	0	0
210	1	300	416	-1	244	127	20.5	36	ABarppppa	341	1631	0	0		0	0	0	0	0
211	1	159	70	-1	464	303	15.7	26	MSaaapaap	223	0	0	0		0	0	0	0	0
212	1	398	37	-1	452	353	16.4	30	ABplpaappa	159	0	0	0		0	0	0	0	0
213	1	424	89	-1	509	231	7.0	25	ABarapapaaa	206	-442	0	0		0	0	0	0	0
214	1	32	15	-1	403	102	16.3	29	ABpraapppa	158	0	0	0		0	0	0	0	0
215	1	59	50	-1	248	290	6.6	29	ABplpppppa	291	-200	0	0		0	0	0	0	0
216	1	112	71	-1	264	185	4.2	28	ABprpapppp	280	145	0	0		0	0	0	0	0
217	1	346	237	-1	366	256	9.5	29	MSpapapa	263	983	0	0		0	0	0	0	0
218	1	377	107	-1	437	310	3.1	25	ABplpappaaa	236	115	0	0		0	0	0	0	0
219	1	50	55	-1	143	318	11.2	30	ABplapappp	284	-106	0	0		0	0	0	0	0
220	1	323	27	-1	366	182	5.2	25	ABprpapapap	160	139	0	0		0	0	0	0	0
221	1	415	141	-1	495	131	13.5	25	ABpraaappap	86	0	0	0		0	0	0	0	0
222	1	23	23	-1	554	291	23.6	31	ABplaaaaaa	19	0	0	0		0	0	0	0	0
223	1	220	29	-1	592	365	16.0	29	ABalapaapp	535	0	0	0		0	0	0	0	0
224	1	1	305	-1	339	107	7.4	28	ABprppappa	244	0	0	0		0	0	0	0	0
225	1	102	373	-1	340	127	20.4	30	ABprapaaap	254	1126	0	0		0	0	0	0	0
226	1	60	236	-1	172	213	4.5	24	ABprppppppp	231	-171	0	0		0	0	0	0	0
227	1	152	270	-1	306	145	5.6	24	ABprppppaaa	146	516	0	0		0	0	0	0	0
228	1	12	153	-1	496	283	7.5	27	ABalpappaap	183	0	0	0		0	0	0	0	0
229	1	313	285	-1	495	305	17.3	28	MSaaapaaa	414	0	0	0		0	0	0	0	0
230	1	126	272	-1	547	184	19.5	28	ABarpapaaa	234	0	0	0		0	0	0	0	0
231	1	122	88	-1	592	240	22.0	29	ABarpaaaaa	279	0	0	0		0	0	0	0	0
232	1	54	407	-1	242	384	13.7	29	ABplappapp	266	1098	0	0		0	0	0	0	0
233	1	265	336	-1	327	127	5.3	27	ABprppaapp	247	290	0	0		0	0	0	0	0
234	1	167	168	-1	475	360	23.2	32	ABplaaapap	296	361	0	0		0	0	0	0	0
235	1	413	187	-1	457	179	6.1	24	ABprpapaaaa	237	628	0	0		0	0	0	0	0
236	1	319	31	-1	323	194	20.0	31	Dpppa	311	1134	0	0		0	0	0	0	0
237	1	277	387	-1	416	281	17.3	26	MSaaappp	226	-454	0	0		0	0	0	0	0
238	1	189	319	-1	467	253	4.3	25	ABarapapapa	92	0	0	0		0	0	0	0	0
239	0	421	-1	-1	574	325	15.0	23		239	-1292	0	0		0	0	0	0	0
240	1	150	256	-1	382	187	8.9	28	MSpppaap	246	1098	0	0		0	0	0	0	0
241	1	254	137	-1	482	259	15.5	25	MSaaapapa	486	0	0	0		0	0	0	0	0
242	1	169	207	-1	509	165	13.0	24	ABpraaappaa	247	267	0	0		0	0	0	0	0
243	1	158	13	-1	438	288	15.8	23	MSaaappa	51	0	0	0		0	0	0	0	0
244	1	358	355	-1	434	139	9.2	23	ABprppaaaaa	226	-759	0	0		0	0	0	0	0
245	1	382	271	-1	499	282	10.3	29	ABalpaaapp	154	0	0	0		0	0	0	0	0
246	1	248	223	-1	501	374	12.8	26	ABplpaapaap	184	-92	0	0		0	0	0	0	0
247	1	314	369	-1	428	334	5.4	25	ABplpapapaa	157	136	0	0		0	0	0	0	0
248	1	394	193	-1	439	402	12.5	28	ABplpaapppp	227	497	0	0		0	0	0	0	0
249	1	166	28	-1	384	296	3.6	31	ABplpappaap	302	-138	0	0		0	0	0	0	0
250	1	298	381	-1	459	240	9.6	24	ABarapaappp	143	0	0	0		0	0	0	0	0
251	1	78	303	-1	375	125	9.6	26	ABprppaapa	281	0	0	0		0	0	0	0	0
252	1	55	222	-1	434	364	12.2	24	ABplppaaaaa	203	-160	0	0		0	0	0	0	0
253	1	99	119	-1	193	191	4.2	25	ABprppppppa	224	861	0	0		0	0	0	0	0
254	1	95	49	375	317	179	4.2	31	ABprpapppa	106	0	0	0		0	0	0	0	0
255	1	39	307	-1	291	90	19.1	29	ABprappapa	281	367	0	0		0	0	0	0	0
256	1	392	360	-1	579	244	5.3	30	ABaraaappa	-206	0	0	0		0	0	0	0	0
257	1	381	118	430	489	279	3.5	29	ABalpapaap	10	0	0	0		0	0	0	0	0
258	1	149	108	-1	186	332	6.5	28	ABplapppap	215	0	0	0		0	0	0	0	0
259	1	173	388	-1	379	351	6.0	25	ABplpapapap	196	123	0	0		0	0	0	0	0
260	1	309	217	-1	242	146	9.3	28	Cppapp	0	0	0	0		0	0	0	0	0
261	1	330	329	-1	555	152	16.0	27	ABpraaapap	223	-215	0	0		0	0	0	0	0
262	1	303	183	-1	523	284	11.4	29	ABalpaapapp	223	817	0	0		0	0	0	0	0
263	1	130	11	-1	245	149	13.1	31	Cppapa	293	384	0	0		0	0	0	0	0
264	1	44	198	-1	565	132	11.3	29	ABpraaaaap	260	0	0	0		0	0	0	0	0
265	1	230	384	-1	516	390	17.4	26	ABalpppappp	265	1068	0	0		0	0	0	0	0
266	1	236	374	-1	561	338	17.5	23	ABalppppapa	192	235	0	0		0	0	0	0	0
267	1	295	43	-1	559	166	4.8	31	ABalaapapp	221	0	0	0		0	0	0	0	0
268	1	257	78	-1	374	85	15.5	28	ABpraapppp	165	0	0	0		0	0	0	0	0
269	1	21	79	-1	256	215	14.5	32	Eprap	-208	0	0	0		0	0	0	0	0
270	1	256	218	-1	566	243	19.2	28	MSaaaaapa	259	161	0	0		0	0	0	0	0
271	1	109	238	-1	599	350	13.4	30	ABalapaapa	272	-381	0	0		0	0	0	0	0
272	1	379	8	393	359	392	11.0	30	ABplppapaa	196	806	0	0		0	0	0	0	0
273	1	286	105	-1	385	312	21.5	29	ABplapaaaa	269	113	0	0		0	0	0	0	0
274	1	283	399	-1	306	343	5.2	24	ABplppppaaa	216	392	0	0		0	0	0	0	0
275	1	82	99	-1	361	238	11.4	27	MSpapaapp	254	209	0	0		0	0	0	0	0
276	1	141	290	-1	443	100	9.3	31	ABprpaaapp	297	-32	0	0		0	0	0	0	0
277	1	28	351	-1	520	222	9.2	28	ABarapaapa	251	173	0	0		0	0	0	0	0
278	1	89	368	-1	157	198	17.5	33	Cpapap	336	677	0	0		0	0	0	0	0
279	1	351	372	-1	394	114	22.6	31	ABarpapppp	314	854	0	0		0	0	0	0	0
280	1	219	280	-1	495	208	3.6	27	ABarappaaa	279	1338	0	0		0	0	0	0	0
281	1	227	259	-1	365	119	5.8	24	ABarappappp	111	0	0	0		0	0	0	0	0
282	1	175	174	-1	412	272	7.2	28	ABalpappppp	271	-213	0	0		0	0	0	0	0
283	1	197	227	-1	186	237	22.3	40	Cpaap	406	-219	0	0		0	0	0	0	0
284	1	334	203	-1	397	147	17.6	30	Dpaa	297	479	0	0		0	0	0	0	0
285	1	344	309	-1	472	296	6.2	25	ABalpappapa	243	74	0	0		0	0	0	0	0
286	1	318	268	-1	342	214	14.5	31	Earap	316	-538	0	0		0	0	0	0	0
287	1	18	115	-1	529	226	16.7	28	MSpaaaapa	-113	0	0	0		0	0	0	0	0
288	1	412	80	-1	300	115	22.4	30	ABarpppaap	310	165	0	0		0	0	0	0	0
289	1	325	392	-1	485	363	15.6	24	ABalpppppap	111	0	0	0		0	0	0	0	0
290	1	118	352	-1	125	287	15.2	35	Caapa	354	174	0	0		0	0	0	0	0
291	1	391	152	-1	298	390	15.4	29	ABplappaaa	271	1695	0	0		0	0	0	0	0
292	1	409	418	-1	171	142	15.9	34	ABarppppp	336	90	0	0		0	0	0	0	0
293	1	372	409	-1	531	193	22.4	32	ABarpapaap	282	-737	0	0		0	0	0	0	0
294	1	86	116	-1	403	376	6.9	26	ABalpapappp	230	738	0	0		0	0	0	0	0
295	1	246	322	-1	541	351	4.4	30	ABalppapaa	3	0	0	0		0	0	0	0	0
296	1	317	101	-1	161	338	14.5	29	ABarppappp	143	0	0	0		0	0	0	0	0
297	1	65	435	-1	291	108	6.3	28	ABprpppaaa	136	0	0	0		0	0	0	0	0
298	1	177	230	-1	446	321	13.6	25	MSapappa	-175	0	0	0		0	0	0	0	0
299	0	190	-1	-1	380	294	17.4	26		191	-469	0	0		0	0	0	0	0
300	1	378	314	-1	222	219	12.6	33	Eprpa	325	-423	0	0		0	0	0	0	0
301	1	258	337	-1	151	243	5.2	29	Cppppp	70	0	0	0		0	0	0	0	0
302	1	100	219	-1	328	250	15.7	30	Ealap	299	687	0	0		0	0	0	0	0
303	1	209	52	-1	523	290	5.3	29	ABalpaaaap	203	-132	0	0		0	0	0	0	0
304	1	120	323	-1	460	355	12.9	25	MSapapap	53	0	0	0		0	0	0	0	0
305	1	322	239	-1	352	128	23.5	31	ABarpppaaa	307	-120	0	0		0	0	0	0	0
306	1	13	170	-1	318	310	4.2	30	ABplpapppa	241	1060	0	0		0	0	0	0	0
307	1	110	20	-1	458	102	15.0	25	ABpraappaa	233	-300	0	0		0	0	0	0	0
308	1	202	324	-1	575	311	18.5	32	ABalapappa	225	196	0	0		0	0	0	0	0
309	1	320	415	-1	523	384	7.7	30	ABalppaapp	302	964	0	0		0	0	0	0	0
310	1	345	134	-1	215	379	12.5	29	ABplapapap	-488	0	0	0		0	0	0	0	0
311	1	107	321	-1	187	305	14.6	31	Capppa	277	920	0	0		0	0	0	0	0
312	1	105	175	-1	171	132	9.0	28	ABprappppa	388	0	0	0		0	0	0	0	0
313	1	294	48	-1	504	223	19.4	30	MSpaaaaa	298	993	0	0		0	0	0	0	0
314	1	361	425	-1	539	241	6.3	25	ABarapaaaa	207	0	0	0		0	0	0	0	0
315	1	225	422	-1	351	356	16.3	28	Dapaa	250	-36	0	0		0	0	0	0	0
316	1	205	325	-1	516	342	15.6	25	ABalpppppaa	204	-423	0	0		0	0	0	0	0
317	1	355	359	-1	493	266	18.8	26	MSaaaapap	179	479	0	0		0	0	0	0	0
318	1	155	22	-1	327	158	23.0	30	ABarpppapa	301	-540	0	0		0	0	0	0	0
319	1	91	94	-1	363	274	13.9	28	MSaapaapp	248	-831	0	0		0	0	0	0	0
320	1	27	147	432	523	357	10.4	30	ABplpaaaaa	-123	0	0	0		0	0	0	0	0
321	1	210	331	-1	505	300	22.4	26	ABplaaaaapp	180	793	0	0		0	0	0	0	0
322	1	355	184	-1	522	265	19.2	25	MSaaaapaa	198	167	0	0		0	0	0	0	0
323	1	266	76	-1	362	184	19.7	30	MSpppppp	282	-601	0	0		0	0	0	0	0
324	1	168	62	-1	332	149	17.4	33	Dpap	329	-208	0	0		0	0	0	0	0
325	1	116	106	-1	314	89	9.3	28	ABprppapap	274	277	0	0		0	0	0	0	0
326	1	181	192	-1	459	269	7.5	27	ABalpappppa	179	0	0	0		0	0	0	0	0
327	1	56	96	-1	215	330	12.2	29	Cappap	288	-105	0	0		0	0	0	0	0
328	1	288	376	-1	431	374	19.4	31	ABalppppppp	252	-1391	0	0		0	0	0	0	0
329	1	204	296	-1	514	315	3.4	27	ABalpapaaap	207	557	0	0		0	0	0	0	0
330	1	353	273	-1	335	376	8.4	29	ABplppappa	272	2247	0	0		0	0	0	0	0
331	1	96	155	-1	203	114	11.6	31	ABprapappa	278	-608	0	0		0	0	0	0	0
332	1	274	257	-1	492	189	14.9	25	MSppappa	-2	0	0	0		0	0	0	0	0
333	1	237	113	-1	130	282	8.6	30	Caappd	300	1216	0	0		0	0	0	0	0
334	1	201	66	-1	435	300	5.9	26	ABalpappapp	249	336	0	0		0	0	0	0	0
335	1	37	265	-1	442	136	15.5	28	ABprpaappa	286	0	0	0		0	0	0	0	0
336	1	216	128	-1	523	258	7.3	23	ABalpappaaa	-22	0	0	0		0	0	0	0	0
337	1	276	417	-1	419	234	21.3	30	ABarpaappa	418	0	0	0		0	0	0	0	0
338	1	218	6	-1	295	326	22.5	30	ABarppaapp	267	803	0	0		0	0	0	0	0
339	1	328	26	-1	637	271	13.2	32	ABalaaapal	136	0	0	0		0	0	0	0	0
340	1	333	92	-1	294	259	11.5	31	Ealpp	305	-130	0	0		0	0	0	0	0
341	1	74	121	-1	429	221	7.5	26	MSpapaaaa	84	0	0	0		0	0	0	0	0
342	1	255	311	-1	245	330	16.1	32	Cappaa	316	-486	0	0		0	0	0	0	0
343	1	160	146	-1	579	193	22.2	33	ABpraapaaa	327	341	0	0		0	0	0	0	0
344	1	170	254	-1	587	198	17.4	29	ABalappppa	56	0	0	0		0	0	0	0	0
345	1	10	161	-1	211	130	6.4	29	ABprpppaap	226	-140	0	0		0	0	0	0	0
346	1	370	21	-1	195	142	10.6	26	ABprapppaa	357	0	0	0		0	0	0	0	0
347	1	178	361	-1	230	136	3.7	27	ABprpppapaa	264	-295	0	0		0	0	0	0	0
348	1	49	120	-1	380	173	23.1	32	ABarppaaap	294	311	0	0		0	0	0	0	0
349	1	306	353	-1	575	314	10.5	25	MSapaaaa	201	355	0	0		0	0	0	0	0
350	1	153	346	-1	369	319	16.9	26	MSappapp	318	0	0	0		0	0	0	0	0
351	1	338	221	-1	385	290	23.4	31	ABarppaaaa	299	-286	0	0		0	0	0	0	0
352	1	341	86	-1	546	375	16.7	24	ABalpppappa	230	159	0	0		0	0	0	0	0
353	1	185	208	-1	265	387	15.7	30	ABplappaap	266	158	0	0		0	0	0	0	0
354	1	57	282	-1	326	221	10.0	30	Earpa	282	190	0	0		0	0	0	0	0
355	1	29	100	-1	542	322	20.8	27	ABalapappp	269	234	0	0		0	0	0	0	0
356	1	73	206	-1	282	383	8.5	29	ABplppappp	312	0	0	0		0	0	0	0	0
357	1	139	370	-1	505	182	24.4	33	ABarpapapa	310	171	0	0		0	0	0	0	0
358	1	98	330	-1	377	146	6.8	25	ABprpapaapp	239	601	0	0		0	0	0	0	0
359	1	350	394	-1	469	177	3.8	24	ABarapppapp	168	134	0	0		0	0	0	0	0
360	1	140	30	-1	618	324	11.2	31	ABalaaapar	314	673	0	0		0	0	0	0	0
361	1	384	156	-1	337	329	16.1	28	Daapa	77	0	0	0		0	0	0	0	0
362	1	264	122	-1	209	266	11.6	33	Eplpa	328	80	0	0		0	0	0	0	0
363	1	270	366	-1	167	165	6.8	27	ABprappppp	247	2289	0	0		0	0	0	0	0
364	1	40	293	-1	352	394	18.1	31	ABplaapppp	313	519	0	0		0	0	0	0	0
365	1	69	188	-1	193	300	7.4	30	Capppp	284	-343	0	0		0	0	0	0	0
366	1	242	390	-1	542	255	19.4	27	MSaaaaapp	205	-141	0	0		0	0	0	0	0
367	1	241	176	-1	421	266	10.8	24	ABaraapappp	153	0	0	0		0	0	0	0	0
368	1	316	423	-1	410	311	15.9	24	MSappaap	362	0	0	0		0	0	0	0	0
369	1	408	429	-1	476	400	12.9	24	ABplpaapppa	203	-465	0	0		0	0	0	0	0
370	1	293	163	-1	593	300	6.0	24	ABalpaapppa	205	960	0	0		0	0	0	0	0
371	1	292	389	-1	307	121	16.8	27	Dppap	257	99	0	0		0	0	0	0	0
372	1	278	383	-1	457	356	19.4	29	ABalppppppa	180	0	0	0		0	0	0	0	0
373	1	304	229	-1	597	230	10.2	24	ABaraaapaaa	67	0	0	0		0	0	0	0	0
374	1	42	315	-1	552	263	14.0	26	ABaraapaapa	130	0	0	0		0	0	0	0	0
375	1	4	102	-1	477	232	6.0	25	ABarapapaap	254	488	0	0		0	0	0	0	0
376	1	400	340	-1	407	117	10.2	25	ABprppaaaap	252	89	0	0		0	0	0	0	0
377	1	63	-1	-1	638	257	16.6	23	ABalappaaa	169	908	0	0		0	0	0	0	0
378	1	174	57	-1	300	133	13.7	30	Cppaaa	14	0	0	0		0	0	0	0	0
379	1	371	289	-1	334	350	12.6	26	Daaap	225	746	0	0		0	0	0	0	0
380	1	135	350	-1	264	170	17.7	31	Dpppp	219	0	0	0		0	0	0	0	0
381	1	291	232	-1	383	217	16.0	30	Earaa	304	-146	0	0		0	0	0	0	0
382	1	115	411	-1	287	313	4.0	30	ABplpapppp	264	785	0	0		0	0	0	0	0
383	1	5	69	-1	489	238	22.6	29	ABarpaapaa	282	126	0	0		0	0	0	0	0
384	1	186	5	-1	286	208	11.4	32	Earpp	312	-460	0	0		0	0	0	0	0
385	1	231	365	-1	328	281	12.5	28	Ealpa	252	120	0	0		0	0	0	0	0
386	1	310	404	-1	434	360	9.5	29	ABplpapaap	267	-1508	0	0		0	0	0	0	0
387	1	335	75	-1	160	164	11.4	29	ABprapappp	-588	0	0	0		0	0	0	0	0
388	1	340	38	-1	342	245	22.7	31	ABarppaapa	315	982	0	0		0	0	0	0	0
389	1	207	247	-1	272	147	3.8	25	ABprppppaap	174	-466	0	0		0	0	0	0	0
390	1	172	123	-1	185	336	9.9	26	ABplapppaa	261	-93	0	0		0	0	0	0	0
391	1	163	313	-1	358	95	19.3	29	ABprapaapa	292	0	0	0		0	0	0	0	0
392	1	418	255	-1	555	200	19.0	22	ABalappppp	403	0	0	0		0	0	0	0	0
393	1	329	400	-1	219	182	4.1	24	ABprpppapap	246	-24	0	0		0	0	0	0	0
394	1	367	275	-1	201	292	3.4	27	ABplppppppa	181	-574	0	0		0	0	0	0	0
395	1	290	347	-1	478	182	18.5	26	MSppappp	246	0	0	0		0	0	0	0	0
396	1	142	16	-1	254	299	3.6	27	ABplppppapp	373	0	0	0		0	0	0	0	0
397	1	427	335	-1	548	352	15.1	23	ABalppppaad	363	0	0	0		0	0	0	0	0
398	1	34	410	-1	228	158	15.6	33	Cppaap	289	-579	0	0		0	0	0	0	0
399	1	280	264	-1	431	258	4.4	25	ABarapapapp	35	0	0	0		0	0	0	0	0
400	1	191	318	-1	277	256	15.4	34	Eplaa	343	507	0	0		0	0	0	0	0
401	1	396	172	-1	589	277	21.5	26	ABalappapp	334	0	0	0		0	0	0	0	0
402	1	419	431	-1	225	295	4.0	25	ABplpppapap	229	-221	0	0		0	0	0	0	0
403	1	430	363	-1	170	263	4.5	28	ABplppppppp	207	1027	0	0		0	0	0	0	0
404	1	136	396	-1	487	233	9.0	24	ABarapaappa	222	803	0	0		0	0	0	0	0
405	1	327	196	-1	334	323	4.8	24	ABplpapappp	156	401	0	0		0	0	0	0	0
406	1	420	246	-1	453	208	3.4	29	ABarappaap	273	523	0	0		0	0	0	0	0
407	1	414	165	-1	229	302	18.7	31	Dappp	311	1473	0	0		0	0	0	0	0
408	1	364	408	-1	458	310	18.8	24	MSappaaa	226	-333	0	0		0	0	0	0	0
409	1	410	179	-1	474	119	11.3	26	ABprpaapppa	112	0	0	0		0	0	0	0	0
410	1	422	64	-1	456	328	10.9	24	MSapaapp	214	-743	0	0		0	0	0	0	0
411	1	281	312	-1	271	328	5.9	24	ABplppppaap	198	810	0	0		0	0	0	0	0
412	1	385	138	-1	127	214	13.6	32	Cpapaa	329	-463	0	0		0	0	0	0	0
413	1	269	154	-1	361	133	15.2	28	Dppaa	259	48	0	0		0	0	0	0	0
414	1	22	283	-1	213	352	5.5	29	ABplpppaap	274	-211	0	0		0	0	0	0	0
415	1	124	3	-1	436	129	22.2	30	ABarpapppa	295	378	0	0		0	0	0	0	0
416	1	350	419	-1	508	179	3.5	26	ABarapppapa	196	-179	0	0		0	0	0	0	0
417	1	416	110	-1	542	359	18.1	24	ABalppppapp	-90	0	0	0		0	0	0	0	0
418	1	401	338	-1	366	295	6.2	25	MSaappaa	61	0	0	0		0	0	0	0	0
419	0	52	-1	-1	389	327	3.3	24		248	-311	0	0		0	0	0	0	0
420	1	217	235	-1	629	284	17.9	27	ABalappaap	274	1021	0	0		0	0	0	0	0
421	1	360	343	-1	298	310	15.8	28	Daapp	205	-383	0	0		0	0	0	0	0
422	1	145	45	-1	380	375	20.2	28	ABplapaapa	165	0	0	0		0	0	0	0	0
423	1	404	9	-1	450	102	11.8	26	ABprpaapppp	250	-162	0	0		0	0	0	0	0
424	1	182	186	-1	201	339	19.5	29	ABarppappa	289	-250	0	0		0	0	0	0	0
425	1	7	316	-1	544	153	10.4	24	ABalaappap	79	0	0	0		0	0	0	0	0
426	1	90	437	-1	537	232	22.7	23	ABarpaaapa	28	0	0	0		0	0	0	0	0
427	1	349	428	-1	373	257	18.1	28	Ealaa	215	0	0	0		0	0	0	0	0
428	0	67	-1	-1	614	304	15.7	22		343	0	0	0		0	0	0	0	0
429	1	397	433	-1	412	235	4.8	23	ABarapapppp	427	0	0	0		0	0	0	0	0
430	1	327	262	-1	364	344	5.5	26	ABplpapappa	184	401	0	0		0	0	0	0	0
431	1	423	398	-1	405	170	5.4	25	ABprpapapaa	174	-474	0	0		0	0	0	0	0
432	0	405	-1	-1	578	253	10.5	22		187	1188	0	0		0	0	0	0	0
433	1	429	427	-1	270	223	6.9	30	Z2	300	53	0	0		0	0	0	0	0
434	1	431	436	-1	504	148	11.0	29	ABprpaapaa	304	-448	0	0		0	0	0	0	0
435	1	272	438	-1	588	330	16.0	24	ABalapaaap	95	0	0	0		0	0	0	0	0
436	1	432	439	-1	580	192	7.0	22	ABalaapaap	142	0	0	0		0	0	0	0	0
