# Supplementary material for: The AP-2 Transcription Factor APTF-2 Is Required for Neuroblast and Epidermal Morphogenesis in Caenorhabditis elegans Embryogenesis
Source: PLoS Genet. 2016 May 13;12(5):e1006048. doi: 10.1371/journal.pgen.1006048 (PMC4866721; doi:10.1371/journal.pgen.1006048)
Supplement: S4 Text — (ZIP) [file pgen.1006048.s032.zip › nuclei/t188-nuclei]

1	1	101	123	147	277	359	6.2	28	ABplpppaaa	148	0	0	0		0	0	0	0	0
2	1	106	262	-1	292	89	14.5	29	ABprappaap	280	-842	0	0		0	0	0	0	0
3	1	415	425	-1	439	128	21.8	29	ABarpapppa	270	-147	0	0		0	0	0	0	0
4	1	30	42	-1	615	271	12.1	27	ABalpaapaaa	149	0	0	0		0	0	0	0	0
5	1	384	335	-1	285	212	11.8	32	Earpp	373	0	0	0		0	0	0	0	0
6	1	338	410	-1	299	328	22.5	31	ABarppaapp	309	-537	0	0		0	0	0	0	0
7	1	29	49	-1	218	223	9.7	32	Eprpp	306	1231	0	0		0	0	0	0	0
8	1	272	317	-1	346	397	10.7	26	ABplppapaap	192	1117	0	0		0	0	0	0	0
9	1	423	157	-1	457	105	11.7	26	ABprpaapppp	236	-184	0	0		0	0	0	0	0
10	1	78	145	-1	326	89	12.7	28	ABprappaaa	267	133	0	0		0	0	0	0	0
11	1	263	392	-1	246	150	13.2	30	Cppapa	179	0	0	0		0	0	0	0	0
12	1	14	359	-1	282	170	24.2	32	ABarpppapp	329	472	0	0		0	0	0	0	0
13	1	243	162	-1	435	288	15.7	24	MSaaappa	179	-190	0	0		0	0	0	0	0
14	1	18	14	-1	556	340	8.7	30	ABalppappa	17	0	0	0		0	0	0	0	0
15	1	214	40	-1	408	102	15.8	29	ABpraapppa	255	-137	0	0		0	0	0	0	0
16	1	396	153	-1	254	296	3.6	26	ABplppppapp	223	-1175	0	0		0	0	0	0	0
17	1	80	186	-1	396	230	7.5	27	MSpapaaap	-10	0	0	0		0	0	0	0	0
18	1	148	188	-1	503	353	7.6	27	ABalppapppa	120	0	0	0		0	0	0	0	0
19	1	5	179	-1	286	145	9.7	30	MSpapppp	100	0	0	0		0	0	0	0	0
20	1	307	10	-1	465	103	15.1	25	ABpraappaa	240	977	0	0		0	0	0	0	0
21	1	346	44	-1	200	144	10.6	27	ABprapppaa	-154	0	0	0		0	0	0	0	0
22	1	318	221	-1	330	158	23.2	29	ABarpppapa	282	110	0	0		0	0	0	0	0
23	1	222	92	-1	555	292	23.4	30	ABplaaaaaa	-93	0	0	0		0	0	0	0	0
24	1	97	32	-1	469	216	14.6	29	MSpaapaa	157	0	0	0		0	0	0	0	0
25	1	99	344	-1	289	270	22.9	35	Caaaa	340	565	0	0		0	0	0	0	0
26	1	339	210	-1	640	267	13.3	32	ABalaaapal	144	0	0	0		0	0	0	0	0
27	1	220	330	-1	366	186	5.1	24	ABprpapapap	164	-494	0	0		0	0	0	0	0
28	1	249	282	-1	386	303	3.5	31	ABplpappaap	309	-11	0	0		0	0	0	0	0
29	1	223	165	-1	597	366	16.1	28	ABalapaapp	-95	0	0	0		0	0	0	0	0
30	1	360	47	-1	617	325	10.8	31	ABalaaapar	315	193	0	0		0	0	0	0	0
31	1	236	265	-1	326	194	19.8	30	Dpppa	309	361	0	0		0	0	0	0	0
32	1	37	264	-1	387	189	3.0	24	ABprpappapa	238	1113	0	0		0	0	0	0	0
33	1	145	407	-1	351	206	3.2	25	ABprpappapp	251	112	0	0		0	0	0	0	0
34	1	165	17	-1	403	392	17.3	31	ABplaapppa	264	-175	0	0		0	0	0	0	0
35	1	93	119	-1	535	290	9.3	29	ABalpaaapa	-159	0	0	0		0	0	0	0	0
36	1	58	189	-1	593	310	21.5	33	ABplaapaaa	530	0	0	0		0	0	0	0	0
37	1	212	85	-1	454	355	16.6	31	ABplpaappa	246	144	0	0		0	0	0	0	0
38	1	388	413	-1	347	243	22.4	32	ABarppaapa	318	227	0	0		0	0	0	0	0
39	0	239	-1	-1	580	329	15.0	27		-13	0	0	0		0	0	0	0	0
40	1	152	261	-1	375	293	12.6	31	MSaapapa	-207	0	0	0		0	0	0	0	0
41	1	116	218	-1	487	381	20.2	27	ABplaapappp	288	0	0	0		0	0	0	0	0
42	1	143	81	-1	569	350	20.4	28	ABplaapaapa	-52	0	0	0		0	0	0	0	0
43	1	267	302	-1	560	167	4.8	31	ABalaapapp	283	1472	0	0		0	0	0	0	0
44	1	95	171	-1	328	211	5.8	27	MSpappaa	-440	0	0	0		0	0	0	0	0
45	1	422	305	-1	382	375	19.8	28	ABplapaapa	282	-393	0	0		0	0	0	0	0
46	1	75	416	-1	248	261	12.4	31	Eplap	281	-254	0	0		0	0	0	0	0
47	1	166	370	-1	379	342	13.4	26	Daaaa	239	121	0	0		0	0	0	0	0
48	1	313	112	-1	503	229	19.4	29	MSpaaaaa	-71	0	0	0		0	0	0	0	0
49	1	254	110	-1	337	185	4.8	25	ABprpapppaa	193	-214	0	0		0	0	0	0	0
50	1	215	297	-1	250	286	6.8	28	ABplpppppa	-232	0	0	0		0	0	0	0	0
51	1	131	232	-1	361	242	7.4	30	MSpapapp	203	0	0	0		0	0	0	0	0
52	1	303	62	-1	527	291	5.6	28	ABalpaaaap	171	0	0	0		0	0	0	0	0
53	1	90	106	-1	458	343	7.4	30	ABplpapaaa	-124	0	0	0		0	0	0	0	0
54	1	196	192	-1	529	122	14.9	27	ABpraaaappp	99	0	0	0		0	0	0	0	0
55	1	219	169	-1	150	322	10.9	32	ABplapappp	539	0	0	0		0	0	0	0	0
56	1	35	292	-1	541	178	6.9	23	ABarappppaa	226	-80	0	0		0	0	0	0	0
57	1	378	397	-1	305	133	13.7	30	Cppaaa	270	34	0	0		0	0	0	0	0
58	1	44	3	-1	536	388	13.6	27	ABalpppapa	223	797	0	0		0	0	0	0	0
59	1	117	204	-1	555	286	12.0	27	ABalpaapapa	-79	0	0	0		0	0	0	0	0
60	1	172	23	-1	295	180	6.9	27	MSpappap	-153	0	0	0		0	0	0	0	0
61	1	27	58	-1	574	231	12.4	26	ABaraaapaap	279	0	0	0		0	0	0	0	0
62	1	324	28	-1	337	154	17.2	31	Dpap	284	-300	0	0		0	0	0	0	0
63	1	129	367	-1	218	114	17.1	30	ABprapapaa	269	-161	0	0		0	0	0	0	0
64	1	410	74	-1	455	331	11.4	23	MSapaapp	237	-1135	0	0		0	0	0	0	0
65	1	70	11	-1	153	317	6.1	26	ABplappppp	268	250	0	0		0	0	0	0	0
66	1	334	138	-1	432	298	6.1	25	ABalpappapp	249	1309	0	0		0	0	0	0	0
67	1	98	316	-1	463	331	4.0	26	ABalpapapap	235	789	0	0		0	0	0	0	0
68	1	76	234	-1	399	376	11.8	26	ABplppaaaap	229	110	0	0		0	0	0	0	0
69	1	383	105	-1	491	241	22.7	30	ABarpaapaa	297	605	0	0		0	0	0	0	0
70	1	211	64	-1	462	304	15.7	25	MSaaapaap	250	410	0	0		0	0	0	0	0
71	1	216	378	401	264	189	4.2	30	ABprpapppp	213	-792	0	0		0	0	0	0	0
72	1	163	97	-1	595	274	8.7	27	ABaraaaaaa	251	106	0	0		0	0	0	0	0
73	1	86	76	-1	462	242	19.1	27	MSpaaapa	52	0	0	0		0	0	0	0	0
74	1	160	323	421	540	224	4.3	28	ABaraaappp	-186	0	0	0		0	0	0	0	0
75	1	387	293	-1	163	163	11.7	30	ABprapappp	65	0	0	0		0	0	0	0	0
76	1	323	212	-1	365	184	19.7	30	MSpppppp	301	132	0	0		0	0	0	0	0
77	1	206	233	-1	132	198	10.1	30	Cpappd	305	-487	0	0		0	0	0	0	0
78	1	268	60	-1	378	87	15.6	28	ABpraapppp	283	-200	0	0		0	0	0	0	0
79	1	269	318	-1	255	217	14.5	32	Eprap	321	585	0	0		0	0	0	0	0
80	1	288	322	-1	306	116	22.5	31	ABarpppaap	260	-1287	0	0		0	0	0	0	0
81	1	194	13	-1	504	149	9.2	31	ABprpaaaaa	299	1166	0	0		0	0	0	0	0
82	1	193	203	-1	337	144	9.7	30	MSpapppa	280	0	0	0		0	0	0	0	0
83	1	63	128	-1	164	352	8.1	25	ABplappppa	223	0	0	0		0	0	0	0	0
84	1	43	269	-1	451	275	18.4	29	MSaaaapp	339	0	0	0		0	0	0	0	0
85	1	104	260	-1	464	167	22.5	27	ABarpapapp	272	89	0	0		0	0	0	0	0
86	1	352	429	-1	549	375	16.8	23	ABalpppappa	210	-418	0	0		0	0	0	0	0
87	1	190	177	182	430	225	13.3	30	MSpaapap	31	0	0	0		0	0	0	0	0
88	1	231	276	-1	592	237	22.4	29	ABarpaaaaa	298	918	0	0		0	0	0	0	0
89	1	213	248	-1	508	234	6.8	25	ABarapapaaa	163	0	0	0		0	0	0	0	0
90	1	138	20	369	531	193	4.5	28	ABarapppaa	190	92	0	0		0	0	0	0	0
91	1	103	109	-1	475	299	10.2	28	ABalpapppa	169	0	0	0		0	0	0	0	0
92	1	340	310	-1	293	262	11.6	31	Ealpp	317	-948	0	0		0	0	0	0	0
93	1	7	77	-1	415	210	3.3	26	ABprpappaaa	99	0	0	0		0	0	0	0	0
94	1	319	113	-1	363	275	14.2	28	MSaapaapp	271	111	0	0		0	0	0	0	0
95	1	94	354	-1	445	342	22.5	30	ABplaaappa	71	0	0	0		0	0	0	0	0
96	1	327	223	-1	212	331	12.3	28	Cappap	281	-37	0	0		0	0	0	0	0
97	1	12	244	-1	202	198	7.7	28	Cpppaa	-46	0	0	0		0	0	0	0	0
98	1	118	118	-1	445	361	4.9	23	ABalpapappa	228	-454	0	0		0	0	0	0	0
99	1	275	5	-1	361	240	11.5	27	MSpapaapp	272	888	0	0		0	0	0	0	0
100	1	355	101	-1	548	321	20.7	27	ABalapappp	178	0	0	0		0	0	0	0	0
101	1	296	328	-1	159	339	14.3	29	ABarppappp	597	0	0	0		0	0	0	0	0
102	1	375	78	-1	478	231	6.2	25	ABarapapaap	248	393	0	0		0	0	0	0	0
103	1	20	250	-1	529	118	11.5	27	ABpraaaapa	244	2249	0	0		0	0	0	0	0
104	1	61	51	-1	483	289	13.1	26	ABaraapapap	248	-530	0	0		0	0	0	0	0
105	1	273	50	-1	390	311	21.4	30	ABplapaaaa	255	-562	0	0		0	0	0	0	0
106	1	325	135	-1	320	91	9.4	29	ABprppapap	290	981	0	0		0	0	0	0	0
107	1	218	196	-1	442	311	3.2	25	ABplpappaaa	218	-823	0	0		0	0	0	0	0
108	1	258	173	-1	191	330	6.6	26	ABplapppap	796	0	0	0		0	0	0	0	0
109	1	191	137	-1	504	397	11.3	28	ABplpaaapa	-225	0	0	0		0	0	0	0	0
110	1	417	9	-1	546	355	18.2	24	ABalppppapp	-98	0	0	0		0	0	0	0	0
111	1	83	387	-1	518	231	11.7	27	ABaraaapapp	100	0	0	0		0	0	0	0	0
112	1	170	420	-1	441	266	14.3	24	MSaaapapp	200	62	0	0		0	0	0	0	0
113	1	333	240	-1	123	281	8.3	22	Caappd	784	0	0	0		0	0	0	0	0
114	1	153	194	-1	382	226	3.5	27	ABprpappaap	252	-721	0	0		0	0	0	0	0
115	1	287	150	-1	530	227	17.3	27	MSpaaaapa	276	491	0	0		0	0	0	0	0
116	1	294	93	-1	406	377	7.4	26	ABalpapappp	259	-38	0	0		0	0	0	0	0
117	1	133	98	-1	363	339	9.5	29	MSaapppa	105	0	0	0		0	0	0	0	0
118	1	257	66	-1	468	281	3.5	25	ABalpapaapp	195	-171	0	0		0	0	0	0	0
119	1	253	70	-1	195	191	4.5	25	ABprppppppa	194	855	0	0		0	0	0	0	0
120	1	348	405	-1	386	173	23.1	32	ABarppaaap	325	-517	0	0		0	0	0	0	0
121	1	341	83	-1	428	224	7.6	26	MSpapaaaa	-34	0	0	0		0	0	0	0	0
122	1	362	25	-1	211	266	11.7	32	Eplpa	321	436	0	0		0	0	0	0	0
123	1	390	283	-1	186	338	9.8	26	ABplapppaa	210	0	0	0		0	0	0	0	0
124	1	102	295	-1	195	369	10.3	29	ABplapappa	316	0	0	0		0	0	0	0	0
125	1	4	99	-1	548	156	12.8	29	ABpraaapaa	137	0	0	0		0	0	0	0	0
126	1	157	117	-1	258	346	13.2	29	Capapa	266	-198	0	0		0	0	0	0	0
127	1	69	134	-1	437	95	14.9	30	ABpraappap	252	-781	0	0		0	0	0	0	0
128	1	336	129	-1	522	262	7.4	25	ABalpappaaa	252	-92	0	0		0	0	0	0	0
129	1	57	209	-1	320	334	8.5	27	MSaapppp	274	134	0	0		0	0	0	0	0
130	1	121	371	-1	407	179	8.9	25	MSpppaaa	233	0	0	0		0	0	0	0	0
131	1	109	68	-1	529	165	17.3	28	ABpraapapa	244	-556	0	0		0	0	0	0	0
132	1	67	352	-1	613	229	8.3	30	ABalaaaala	301	-21	0	0		0	0	0	0	0
133	1	154	197	-1	197	368	16.3	30	ABplapapaa	129	0	0	0		0	0	0	0	0
134	1	310	254	-1	212	380	12.5	29	ABplapapap	-415	0	0	0		0	0	0	0	0
135	1	23	167	-1	412	346	14.4	29	MSapppa	292	-41	0	0		0	0	0	0	0
136	1	155	270	-1	625	257	19.5	29	ABalappapa	278	1127	0	0		0	0	0	0	0
137	1	241	351	-1	481	256	15.4	25	MSaaapapa	180	0	0	0		0	0	0	0	0
138	1	412	16	-1	128	212	13.8	33	Cpapaa	336	-30	0	0		0	0	0	0	0
139	1	38	364	-1	551	291	20.4	26	ABplaaaaapa	203	198	0	0		0	0	0	0	0
140	1	122	146	-1	375	137	21.3	27	ABprapaaaa	213	673	0	0		0	0	0	0	0
141	1	221	339	-1	497	139	13.2	26	ABpraaappap	216	-246	0	0		0	0	0	0	0
142	1	168	55	-1	608	316	13.5	28	ABalapaaaa	239	327	0	0		0	0	0	0	0
143	1	65	132	-1	506	245	4.3	27	ABarapaaap	276	-626	0	0		0	0	0	0	0
144	1	33	237	-1	276	335	9.3	29	Capaap	85	0	0	0		0	0	0	0	0
145	1	208	325	-1	453	221	6.1	27	ABarapapppa	207	140	0	0		0	0	0	0	0
146	1	343	235	-1	581	197	22.1	33	ABpraapaaa	312	-34	0	0		0	0	0	0	0
147	1	320	403	-1	535	354	10.4	25	ABplpaaaaaa	188	184	0	0		0	0	0	0	0
148	1	53	430	-1	477	119	8.4	29	ABprpaaapa	454	0	0	0		0	0	0	0	0
149	1	134	202	-1	515	299	13.9	25	ABaraapapaa	230	747	0	0		0	0	0	0	0
150	1	108	21	-1	483	186	10.6	27	MSppapaa	30	0	0	0		0	0	0	0	0
151	1	135	6	-1	602	268	16.1	30	MSaaaaaa	132	0	0	0		0	0	0	0	0
152	1	291	84	-1	300	388	15.4	28	ABplappaaa	120	0	0	0		0	0	0	0	0
153	1	228	267	-1	498	290	7.6	27	ABalpappaap	238	832	0	0		0	0	0	0	0
154	1	413	285	-1	367	136	15.1	28	Dppaa	-40	0	0	0		0	0	0	0	0
155	1	331	213	-1	207	112	11.8	28	ABprapappa	280	-123	0	0		0	0	0	0	0
156	1	361	300	-1	339	330	16.6	27	Daapa	206	392	0	0		0	0	0	0	0
157	1	156	428	-1	246	153	4.8	24	ABprppppapp	209	43	0	0		0	0	0	0	0
158	1	202	178	-1	465	266	11.5	24	ABaraapappa	160	0	0	0		0	0	0	0	0
159	1	64	33	-1	565	129	14.7	24	ABpraaaappa	186	0	0	0		0	0	0	0	0
160	1	62	48	-1	544	234	11.4	27	ABaraaapapa	465	0	0	0		0	0	0	0	0
161	1	345	151	408	215	125	6.6	31	ABprpppaap	149	0	0	0		0	0	0	0	0
162	1	169	394	-1	155	269	19.4	38	Caaap	379	312	0	0		0	0	0	0	0
163	1	370	385	-1	600	302	6.1	24	ABalpaapppa	201	1001	0	0		0	0	0	0	0
164	1	11	447	-1	547	253	22.1	30	ABarpaaaap	273	251	0	0		0	0	0	0	0
165	1	407	418	-1	232	305	18.9	31	Dappp	299	204	0	0		0	0	0	0	0
166	1	87	249	-1	609	310	17.6	31	ABalapapap	216	0	0	0		0	0	0	0	0
167	1	126	280	-1	574	381	15.2	29	ABalpppaap	173	0	0	0		0	0	0	0	0
168	1	234	238	-1	476	359	23.4	33	ABplaaapap	325	0	0	0		0	0	0	0	0
169	1	85	143	-1	587	257	12.5	28	ABaraaaapa	256	-72	0	0		0	0	0	0	0
170	1	306	159	-1	315	310	3.9	31	ABplpapppa	243	126	0	0		0	0	0	0	0
171	1	92	340	-1	620	202	14.1	30	ABalaaappr	200	0	0	0		0	0	0	0	0
172	1	401	417	-1	591	275	21.5	26	ABalappapp	86	0	0	0		0	0	0	0	0
173	0	432	-1	-1	582	257	10.4	22		172	1189	0	0		0	0	0	0	0
174	1	282	253	-1	412	274	7.3	28	ABalpappppp	69	0	0	0		0	0	0	0	0
175	1	312	353	-1	175	131	9.4	27	ABprappppa	29	0	0	0		0	0	0	0	0
176	1	367	391	-1	423	268	10.7	26	ABaraapappp	93	0	0	0		0	0	0	0	0
177	1	55	358	-1	394	116	6.1	25	ABprpaaaapp	255	-319	0	0		0	0	0	0	0
178	1	185	246	-1	235	103	13.5	29	ABprapapap	282	93	0	0		0	0	0	0	0
179	1	409	172	-1	475	125	10.7	25	ABprpaapppa	197	1059	0	0		0	0	0	0	0
180	1	89	130	-1	536	143	7.3	28	ABpraaaaaa	51	0	0	0		0	0	0	0	0
181	1	60	426	-1	455	146	17.8	30	ABpraaapppp	302	165	0	0		0	0	0	0	0
182	1	66	131	-1	372	295	9.3	26	MSaapapp	217	221	0	0		0	0	0	0	0
183	1	262	308	-1	523	284	11.9	25	ABalpaapapp	239	215	0	0		0	0	0	0	0
184	1	322	423	-1	528	266	19.4	24	MSaaaapaa	152	0	0	0		0	0	0	0	0
185	1	71	376	-1	507	149	21.1	29	ABarpappaa	293	-120	0	0		0	0	0	0	0
186	1	424	294	-1	203	341	19.5	30	ABarppappa	299	456	0	0		0	0	0	0	0
187	1	235	211	-1	458	177	6.0	24	ABprpapaaaa	233	-82	0	0		0	0	0	0	0
188	1	365	190	-1	192	299	7.4	31	Capppp	296	-342	0	0		0	0	0	0	0
189	1	181	313	-1	512	234	14.4	31	ABaraappap	316	-116	0	0		0	0	0	0	0
190	1	162	216	-1	136	276	4.6	28	Caappv	278	-1419	0	0		0	0	0	0	0
191	1	113	409	-1	569	367	10.3	29	ABalppaaap	275	-638	0	0		0	0	0	0	0
192	1	326	94	-1	460	273	7.5	26	ABalpappppa	229	480	0	0		0	0	0	0	0
193	1	248	252	-1	447	404	12.6	27	ABplpaapppp	218	818	0	0		0	0	0	0	0
194	1	32	19	-1	566	235	8.1	27	ABaraaaaap	55	0	0	0		0	0	0	0	0
195	1	13	166	-1	582	286	13.3	25	ABalpaapaap	187	0	0	0		0	0	0	0	0
196	1	405	103	-1	333	322	4.9	25	ABplpapappp	174	1030	0	0		0	0	0	0	0
197	1	149	355	-1	479	225	11.7	29	ABaraapppa	286	855	0	0		0	0	0	0	0
198	1	264	286	-1	567	133	10.7	29	ABpraaaaap	256	0	0	0		0	0	0	0	0
199	1	34	72	-1	599	217	19.2	30	ABalapppap	251	609	0	0		0	0	0	0	0
200	1	50	30	-1	316	393	18.3	28	ABplapaapp	238	782	0	0		0	0	0	0	0
201	1	40	427	-1	490	222	16.7	26	MSpaaaapp	-136	0	0	0		0	0	0	0	0
202	0	150	-1	-1	482	331	10.5	23		211	0	0	0		0	0	0	0	0
203	1	284	366	-1	402	150	17.5	30	Dpaa	284	448	0	0		0	0	0	0	0
204	1	114	155	-1	428	206	10.4	27	ABaraapppp	271	-575	0	0		0	0	0	0	0
205	1	125	247	-1	536	193	13.4	27	MSppaaap	224	567	0	0		0	0	0	0	0
206	1	356	27	-1	279	382	8.4	29	ABplppappp	241	308	0	0		0	0	0	0	0
207	1	242	275	-1	514	168	12.9	25	ABpraaappaa	223	250	0	0		0	0	0	0	0
208	1	353	278	-1	262	389	15.8	30	ABplappaap	307	895	0	0		0	0	0	0	0
209	1	192	174	-1	402	324	18.7	27	MSappapa	225	-412	0	0		0	0	0	0	0
210	1	151	362	-1	511	331	22.9	26	ABplaaapaa	262	251	0	0		0	0	0	0	0
211	1	3	321	-1	465	163	11.0	26	MSppapap	261	-215	0	0		0	0	0	0	0
212	1	88	61	-1	515	273	16.2	24	ABaraapaapp	189	0	0	0		0	0	0	0	0
213	1	59	230	-1	243	184	7.4	29	ABprpppppa	89	0	0	0		0	0	0	0	0
214	1	54	348	-1	589	182	11.1	30	ABalaapppa	287	127	0	0		0	0	0	0	0
215	1	17	96	-1	436	187	18.5	28	MSpppppa	270	-68	0	0		0	0	0	0	0
216	0	428	-1	-1	615	308	15.7	20		388	0	0	0		0	0	0	0	0
217	1	260	26	-1	246	147	9.3	27	Cppapp	-6	0	0	0		0	0	0	0	0
218	1	270	336	-1	570	241	18.8	28	MSaaaaapa	282	107	0	0		0	0	0	0	0
219	1	302	329	-1	329	250	15.7	30	Ealap	293	1269	0	0		0	0	0	0	0
220	1	25	287	-1	438	164	10.6	24	MSppaapp	227	525	0	0		0	0	0	0	0
221	1	351	368	-1	388	289	23.4	30	ABarppaaaa	292	-932	0	0		0	0	0	0	0
222	1	252	382	-1	439	368	12.5	24	ABplppaaaaa	192	454	0	0		0	0	0	0	0
223	1	246	419	-1	504	374	13.3	25	ABplpaapaap	167	-87	0	0		0	0	0	0	0
224	1	1	75	-1	458	203	9.2	27	ABarapappa	192	0	0	0		0	0	0	0	0
225	1	147	307	-1	554	335	11.8	24	ABalppppaav	299	0	0	0		0	0	0	0	0
226	1	178	319	-1	453	165	3.4	26	ABarappapaa	190	-853	0	0		0	0	0	0	0
227	1	283	444	-1	192	239	22.1	38	Cpaap	404	172	0	0		0	0	0	0	0
228	1	72	422	-1	452	384	10.8	24	ABplpaaappp	231	-104	0	0		0	0	0	0	0
229	1	373	141	-1	596	234	10.3	23	ABaraaapaaa	235	978	0	0		0	0	0	0	0
230	1	298	125	-1	446	321	13.7	26	MSapappa	221	-187	0	0		0	0	0	0	0
231	1	203	1	-1	569	157	18.7	31	ABpraapaap	160	0	0	0		0	0	0	0	0
232	1	381	400	-1	380	218	15.7	30	Earaa	291	107	0	0		0	0	0	0	0
233	1	22	175	-1	205	159	7.0	26	ABprapppap	84	0	0	0		0	0	0	0	0
234	1	179	120	-1	559	279	7.1	29	ABalpaaaaa	200	753	0	0		0	0	0	0	0
235	1	420	299	-1	630	282	17.6	26	ABalappaap	38	0	0	0		0	0	0	0	0
236	1	226	388	-1	178	213	4.8	24	ABprppppppp	204	-686	0	0		0	0	0	0	0
237	1	217	111	-1	370	259	9.6	30	MSpapapa	39	0	0	0		0	0	0	0	0
238	1	271	35	-1	604	351	13.3	29	ABalapaapa	569	0	0	0		0	0	0	0	0
239	1	305	390	-1	357	129	24.3	31	ABarpppaaa	312	-726	0	0		0	0	0	0	0
240	1	79	168	-1	494	333	13.5	25	MSapapaa	251	-302	0	0		0	0	0	0	0
241	1	128	124	-1	299	350	13.6	30	Capaaa	303	-1004	0	0		0	0	0	0	0
242	1	183	2	-1	409	305	10.4	25	MSaapaaap	80	0	0	0		0	0	0	0	0
243	1	110	347	-1	384	233	21.5	29	ABarpaappp	299	71	0	0		0	0	0	0	0
244	1	209	263	-1	243	218	22.6	38	Cpaaa	385	1006	0	0		0	0	0	0	0
245	1	15	207	-1	590	191	7.8	23	ABalaapaaa	22	0	0	0		0	0	0	0	0
246	1	406	357	-1	453	214	3.4	29	ABarappaap	268	519	0	0		0	0	0	0	0
247	1	389	298	-1	270	150	4.0	25	ABprppppaap	459	0	0	0		0	0	0	0	0
248	1	182	144	-1	287	346	17.7	28	Dapap	282	463	0	0		0	0	0	0	0
249	1	175	121	-1	270	99	8.7	30	ABprppappp	542	0	0	0		0	0	0	0	0
250	1	205	386	-1	124	241	9.6	31	Cpappv	292	-613	0	0		0	0	0	0	0
251	1	159	399	-1	477	162	6.3	25	ABarapppppa	248	586	0	0		0	0	0	0	0
252	0	144	-1	-1	406	163	12.1	24		240	674	0	0		0	0	0	0	0
253	1	31	241	-1	300	218	14.5	34	Epraa	303	-1056	0	0		0	0	0	0	0
254	1	344	259	-1	590	194	17.2	28	ABalappppa	-585	0	0	0		0	0	0	0	0
255	1	392	402	-1	560	195	18.7	24	ABalappppp	-591	0	0	0		0	0	0	0	0
256	1	240	201	-1	382	189	8.6	27	MSpppaap	-144	0	0	0		0	0	0	0	0
257	1	332	239	-1	491	191	14.8	25	MSppappa	219	-317	0	0		0	0	0	0	0
258	1	74	45	-1	438	380	7.0	25	ABplpaaaapa	-73	0	0	0		0	0	0	0	0
259	1	281	256	-1	366	119	5.9	23	ABarappappp	227	417	0	0		0	0	0	0	0
260	1	115	18	-1	421	246	16.7	25	MSpaaappp	179	0	0	0		0	0	0	0	0
261	1	176	161	-1	518	359	21.5	27	ABplaapaapp	152	0	0	0		0	0	0	0	0
262	1	430	184	-1	371	349	5.4	26	ABplpapappa	184	-533	0	0		0	0	0	0	0
263	1	171	22	-1	412	280	13.8	28	MSaapaapa	225	0	0	0		0	0	0	0	0
264	1	399	102	-1	430	261	4.4	24	ABarapapapp	70	0	0	0		0	0	0	0	0
265	1	335	243	-1	446	135	15.4	28	ABprpaappa	284	17	0	0		0	0	0	0	0
266	1	197	156	-1	541	204	8.3	30	MSppaaaa	-18	0	0	0		0	0	0	0	0
267	1	207	46	-1	395	217	11.2	26	MSpapaapa	264	0	0	0		0	0	0	0	0
268	1	286	289	-1	344	213	14.6	29	Earap	328	0	0	0		0	0	0	0	0
269	1	42	412	-1	251	346	4.9	26	ABplppppapa	479	0	0	0		0	0	0	0	0
270	1	227	437	-1	305	146	6.1	24	ABprppppaaa	188	-111	0	0		0	0	0	0	0
271	1	245	88	-1	499	285	10.4	30	ABalpaaapp	167	0	0	0		0	0	0	0	0
272	1	230	67	-1	548	184	20.3	25	ABarpapaaa	47	0	0	0		0	0	0	0	0
273	1	330	363	-1	335	378	8.5	30	ABplppappa	275	1036	0	0		0	0	0	0	0
274	1	201	180	-1	400	398	9.4	25	ABplpaaaapp	206	-888	0	0		0	0	0	0	0
275	1	394	273	-1	204	292	3.4	27	ABplppppppa	58	0	0	0		0	0	0	0	0
276	1	49	258	-1	580	253	16.3	29	ABaraapaaa	238	-830	0	0		0	0	0	0	0
277	1	186	379	-1	260	92	15.0	28	ABprappapp	76	0	0	0		0	0	0	0	0
278	1	77	380	-1	502	169	15.2	24	ABpraapappa	61	0	0	0		0	0	0	0	0
279	1	41	43	-1	440	299	9.8	24	MSaapaaaa	92	0	0	0		0	0	0	0	0
280	1	280	279	-1	494	207	3.9	27	ABarappaaa	254	-388	0	0		0	0	0	0	0
281	1	199	245	-1	322	365	22.2	35	ABarppapa	359	452	0	0		0	0	0	0	0
282	1	354	200	-1	327	222	10.2	30	Earpa	289	485	0	0		0	0	0	0	0
283	1	414	306	-1	219	350	5.3	29	ABplpppaap	237	-819	0	0		0	0	0	0	0
284	1	127	338	-1	504	344	4.6	29	ABalppapap	204	172	0	0		0	0	0	0	0
285	1	229	90	-1	498	306	17.2	27	MSaaapaaa	272	897	0	0		0	0	0	0	0
286	1	174	383	-1	367	341	20.6	28	ABplapaaap	206	0	0	0		0	0	0	0	0
287	1	9	80	-1	561	220	15.4	28	ABaraappaa	41	0	0	0		0	0	0	0	0
288	1	141	281	-1	510	349	17.4	30	ABplaapapa	22	0	0	0		0	0	0	0	0
289	1	379	41	-1	334	351	12.4	26	Daaap	265	-237	0	0		0	0	0	0	0
290	1	276	225	-1	446	100	9.1	29	ABprpaaapp	268	19	0	0		0	0	0	0	0
291	1	198	257	-1	412	335	22.7	32	ABplaaappp	114	0	0	0		0	0	0	0	0
292	1	68	393	-1	622	229	16.3	28	ABalapppaa	351	0	0	0		0	0	0	0	0
293	1	364	217	-1	353	396	17.8	30	ABplaapppp	301	72	0	0		0	0	0	0	0
294	0	419	-1	-1	393	333	2.9	23		231	656	0	0		0	0	0	0	0
295	1	173	57	-1	429	167	3.2	26	ABarappapap	251	-374	0	0		0	0	0	0	0
296	1	329	314	-1	518	319	3.7	27	ABalpapaaap	226	251	0	0		0	0	0	0	0
297	1	16	12	-1	232	319	9.2	30	Capapp	293	1102	0	0		0	0	0	0	0
298	1	111	116	-1	425	304	20.0	26	MSapappp	219	528	0	0		0	0	0	0	0
299	1	6	154	-1	310	381	10.5	28	ABplppapap	279	864	0	0		0	0	0	0	0
300	1	26	127	-1	425	165	6.3	24	ABprpapaaap	-205	0	0	0		0	0	0	0	0
301	1	82	288	-1	452	295	22.7	30	ABplaaaapp	118	0	0	0		0	0	0	0	0
302	1	139	327	-1	485	278	22.5	30	ABplaaaapa	239	1053	0	0		0	0	0	0	0
303	1	251	268	-1	377	125	9.3	26	ABprppaapa	309	0	0	0		0	0	0	0	0
304	1	96	337	-1	354	157	4.9	28	ABprpapapp	197	115	0	0		0	0	0	0	0
305	1	224	183	-1	343	109	7.5	29	ABprppappa	288	766	0	0		0	0	0	0	0
306	1	140	140	-1	567	390	11.8	32	ABalpppaaa	265	15	0	0		0	0	0	0	0
307	1	255	396	-1	299	90	19.1	30	ABprappapa	264	746	0	0		0	0	0	0	0
308	0	36	-1	-1	555	173	10.0	22		175	449	0	0		0	0	0	0	0
309	1	285	255	-1	471	299	6.2	25	ABalpappapa	90	0	0	0		0	0	0	0	0
310	1	200	272	-1	494	333	19.8	26	ABplaapappa	228	645	0	0		0	0	0	0	0
311	1	342	229	-1	247	332	16.3	31	Cappaa	306	288	0	0		0	0	0	0	0
312	1	411	136	-1	272	322	6.1	24	ABplppppaap	203	-440	0	0		0	0	0	0	0
313	1	391	191	-1	365	97	19.3	28	ABprapaapa	281	-119	0	0		0	0	0	0	0
314	1	300	311	-1	223	221	12.7	34	Eprpa	340	-99	0	0		0	0	0	0	0
315	1	374	95	-1	553	259	14.6	26	ABaraapaapa	121	0	0	0		0	0	0	0	0
316	1	425	432	-1	543	154	10.1	23	ABalaappap	129	0	0	0		0	0	0	0	0
317	1	73	56	-1	551	306	3.6	24	ABalpapaaaa	203	369	0	0		0	0	0	0	0
318	1	400	36	-1	277	258	15.6	33	Eplaa	328	593	0	0		0	0	0	0	0
319	1	238	277	-1	467	254	4.4	26	ABarapapapa	430	0	0	0		0	0	0	0	0
320	1	123	163	-1	434	180	15.0	26	MSppppap	215	-1273	0	0		0	0	0	0	0
321	1	311	226	-1	185	306	14.9	31	Capppa	262	609	0	0		0	0	0	0	0
322	1	295	8	-1	546	356	5.1	30	ABalppapaa	276	208	0	0		0	0	0	0	0
323	1	304	333	-1	465	356	13.0	26	MSapapap	264	-60	0	0		0	0	0	0	0
324	1	308	373	-1	582	314	18.5	32	ABalapappa	221	836	0	0		0	0	0	0	0
325	1	316	433	-1	519	343	15.5	25	ABalpppppaa	219	798	0	0		0	0	0	0	0
326	1	107	215	-1	494	404	15.6	26	ABplpaapap	262	-886	0	0		0	0	0	0	0
327	1	158	374	-1	459	213	23.2	32	ABarpaapap	315	933	0	0		0	0	0	0	0
328	1	164	37	-1	590	350	6.7	27	ABalaaaarr	278	308	0	0		0	0	0	0	0
329	1	261	205	290	554	155	15.4	31	ABpraaapap	222	393	0	0		0	0	0	0	0
330	1	358	228	-1	381	149	6.8	24	ABprpapaapp	176	0	0	0		0	0	0	0	0
331	1	321	309	-1	509	297	22.4	26	ABplaaaaapp	228	735	0	0		0	0	0	0	0
332	1	105	7	-1	452	212	16.7	26	MSpaaappa	264	369	0	0		0	0	0	0	0
333	1	56	266	-1	540	307	16.3	26	MSapaaap	407	0	0	0		0	0	0	0	0
334	1	48	350	-1	394	358	9.3	29	ABplppaapa	266	53	0	0		0	0	0	0	0
335	1	397	39	-1	554	352	14.7	24	ABalppppaad	242	-215	0	0		0	0	0	0	0
336	1	233	152	-1	329	130	5.3	26	ABprppaapp	260	-365	0	0		0	0	0	0	0
337	1	301	324	-1	152	242	5.3	27	Cppppp	275	744	0	0		0	0	0	0	0
338	1	418	361	-1	369	298	6.4	26	MSaappaa	239	60	0	0		0	0	0	0	0
339	1	184	108	-1	584	282	4.6	30	ABalpaappa	86	0	0	0		0	0	0	0	0
340	1	376	206	-1	411	117	9.9	26	ABprppaaaap	218	65	0	0		0	0	0	0	0
341	1	112	29	-1	193	246	5.6	31	Cpppap	313	-1114	0	0		0	0	0	0	0
342	1	136	86	-1	428	407	15.5	31	ABplaappap	266	1036	0	0		0	0	0	0	0
343	1	421	435	-1	304	309	16.0	27	Daapp	278	-627	0	0		0	0	0	0	0
344	1	137	4	-1	274	311	19.1	30	Dappa	-24	0	0	0		0	0	0	0	0
345	0	120	-1	-1	594	359	10.9	23		207	31	0	0		0	0	0	0	0
346	1	350	415	-1	371	319	16.7	27	MSappapp	268	-347	0	0		0	0	0	0	0
347	1	395	160	-1	480	182	18.9	27	MSppappp	261	-4	0	0		0	0	0	0	0
348	1	19	331	-1	405	147	7.1	25	ABprpapaapa	186	-247	0	0		0	0	0	0	0
349	1	180	148	-1	267	125	5.0	26	ABprppppapa	219	-187	0	0		0	0	0	0	0
350	1	380	193	-1	271	171	17.7	32	Dpppp	313	-1174	0	0		0	0	0	0	0
351	1	277	291	-1	521	224	9.4	29	ABarapaapa	274	476	0	0		0	0	0	0	0
352	1	290	54	-1	123	287	14.8	35	Caapa	342	-1317	0	0		0	0	0	0	0
353	1	349	133	-1	576	312	10.4	27	MSapaaaa	184	34	0	0		0	0	0	0	0
354	1	132	296	-1	329	296	20.2	35	MSapppp	347	-894	0	0		0	0	0	0	0
355	1	244	89	-1	438	137	8.7	23	ABprppaaaaa	-89	0	0	0		0	0	0	0	0
356	1	177	100	-1	496	103	12.2	27	ABprpaapap	352	0	0	0		0	0	0	0	0
357	1	46	342	-1	480	374	10.3	25	ABplpaaappa	228	-25	0	0		0	0	0	0	0
358	1	84	38	-1	436	133	5.1	25	ABprpaaaapa	106	0	0	0		0	0	0	0	0
359	1	317	384	-1	486	270	18.8	27	MSaaaapap	-138	0	0	0		0	0	0	0	0
360	1	256	87	-1	578	246	5.4	31	ABaraaappa	-249	0	0	0		0	0	0	0	0
361	1	347	424	-1	233	132	4.0	26	ABprpppapaa	218	81	0	0		0	0	0	0	0
362	1	100	411	-1	384	157	11.4	27	MSpppapp	144	0	0	0		0	0	0	0	0
363	1	403	251	-1	172	267	4.2	27	ABplppppppp	424	0	0	0		0	0	0	0	0
364	1	8	220	-1	233	326	3.4	25	ABplpppapaa	257	-582	0	0		0	0	0	0	0
365	1	385	395	-1	326	284	12.1	28	Ealpa	245	0	0	0		0	0	0	0	0
366	1	363	284	-1	170	163	7.2	26	ABprappppp	248	-853	0	0		0	0	0	0	0
367	1	21	65	-1	458	139	6.6	24	ABarapppppp	17	0	0	0		0	0	0	0	0
368	1	278	126	-1	160	197	17.5	32	Cpapap	65	0	0	0		0	0	0	0	0
369	1	247	301	-1	434	335	5.7	24	ABplpapapaa	177	777	0	0		0	0	0	0	0
370	1	357	214	-1	506	183	24.0	32	ABarpapapa	175	0	0	0		0	0	0	0	0
371	1	130	69	-1	530	335	13.1	24	ABplpaapaaa	178	1216	0	0		0	0	0	0	0
372	1	279	404	-1	397	115	22.7	31	ABarpapppp	276	1071	0	0		0	0	0	0	0
373	1	225	334	-1	346	130	20.1	29	ABprapaaap	260	783	0	0		0	0	0	0	0
374	1	266	208	-1	563	338	17.6	24	ABalppppapa	121	0	0	0		0	0	0	0	0
375	1	254	360	-1	304	171	3.7	25	ABprpapppap	-137	0	0	0		0	0	0	0	0
376	1	328	181	-1	431	375	19.5	29	ABalppppppp	98	0	0	0		0	0	0	0	0
377	1	124	24	-1	462	411	16.2	25	ABplaappaa	-46	0	0	0		0	0	0	0	0
378	1	161	195	-1	488	320	5.9	24	ABalpapapaa	204	-614	0	0		0	0	0	0	0
379	1	24	149	-1	158	201	6.6	29	Cppppa	317	0	0	0		0	0	0	0	0
380	1	195	158	-1	597	165	13.7	31	ABalaapppp	294	-88	0	0		0	0	0	0	0
381	1	250	356	-1	462	242	9.7	25	ABarapaappp	204	-1114	0	0		0	0	0	0	0
382	1	2	320	-1	250	366	21.3	32	ABplappapa	306	-269	0	0		0	0	0	0	0
383	1	372	274	-1	458	356	19.5	30	ABalppppppa	292	-758	0	0		0	0	0	0	0
384	1	265	312	-1	518	385	17.7	27	ABalpppappp	240	-549	0	0		0	0	0	0	0
385	1	39	315	-1	479	154	15.4	26	ABpraaapppa	243	720	0	0		0	0	0	0	0
386	1	167	82	-1	400	143	3.5	27	ABarappappa	224	1008	0	0		0	0	0	0	0
387	1	237	164	-1	411	280	17.1	26	MSaaappp	227	-391	0	0		0	0	0	0	0
388	1	259	381	-1	387	352	6.5	26	ABplpapapap	204	411	0	0		0	0	0	0	0
389	1	371	187	-1	316	122	16.4	27	Dppap	266	-275	0	0		0	0	0	0	0
390	1	366	303	-1	546	255	19.2	27	MSaaaaapp	231	807	0	0		0	0	0	0	0
391	1	47	219	-1	563	327	5.8	25	ABalpaapppp	-32	0	0	0		0	0	0	0	0
392	1	289	176	-1	485	363	15.7	25	ABalpppppap	108	0	0	0		0	0	0	0	0
393	1	272	236	-1	378	388	10.9	24	ABplppapaaa	184	1126	0	0		0	0	0	0	0
394	1	359	372	-1	467	183	3.8	25	ABarapppapp	169	783	0	0		0	0	0	0	0
395	1	119	114	-1	332	362	6.2	28	ABplppaapp	258	350	0	0		0	0	0	0	0
396	1	404	438	-1	490	238	8.8	25	ABarapaappa	255	1306	0	0		0	0	0	0	0
397	1	28	139	-1	206	262	8.5	30	Eplpp	299	577	0	0		0	0	0	0	0
398	1	431	406	-1	408	176	5.5	25	ABprpapapaa	193	-474	0	0		0	0	0	0	0
399	1	274	414	-1	302	344	4.9	24	ABplppppaaa	181	-311	0	0		0	0	0	0	0
400	1	393	346	-1	221	181	4.0	26	ABprpppapap	260	171	0	0		0	0	0	0	0
401	1	146	345	-1	504	176	7.2	24	ABarappppap	239	926	0	0		0	0	0	0	0
402	1	91	73	-1	377	91	8.8	30	ABprppapaa	270	962	0	0		0	0	0	0	0
403	1	10	107	-1	431	147	12.8	29	MSppppaa	280	-742	0	0		0	0	0	0	0
404	1	386	170	-1	439	362	9.6	32	ABplpapaap	323	67	0	0		0	0	0	0	0
405	0	299	-1	-1	372	296	17.6	25		556	0	0	0		0	0	0	0	0
406	1	81	377	-1	607	323	8.3	28	ABalaaaarl	272	442	0	0		0	0	0	0	0
407	1	232	71	-1	240	386	13.7	29	ABplappapp	263	-759	0	0		0	0	0	0	0
408	1	408	304	-1	458	311	18.9	24	MSappaaa	208	-667	0	0		0	0	0	0	0
409	1	293	185	-1	534	196	22.4	32	ABarpapaap	330	273	0	0		0	0	0	0	0
410	1	398	63	-1	230	159	16.1	31	Cppaap	275	-919	0	0		0	0	0	0	0
411	1	382	34	-1	288	311	4.0	30	ABplpapppp	277	446	0	0		0	0	0	0	0
412	1	142	365	-1	347	290	6.4	25	MSaappap	-51	0	0	0		0	0	0	0	0
413	1	51	222	-1	626	284	9.5	28	ABalaaaalp	250	1405	0	0		0	0	0	0	0
414	1	204	242	-1	624	199	10.7	31	ABalaaappl	246	761	0	0		0	0	0	0	0
415	1	309	142	-1	524	386	8.1	30	ABalppaapp	186	0	0	0		0	0	0	0	0
416	1	210	53	-1	251	124	20.5	36	ABarppppa	355	146	0	0		0	0	0	0	0
417	1	337	15	-1	421	236	21.4	30	ABarpaappa	140	0	0	0		0	0	0	0	0
418	1	292	332	-1	176	142	16.1	33	ABarppppp	329	-876	0	0		0	0	0	0	0
419	1	416	52	-1	511	174	3.4	26	ABarapppapa	163	1064	0	0		0	0	0	0	0
420	1	52	224	-1	469	122	20.0	30	ABarpappap	210	0	0	0		0	0	0	0	0
421	1	188	231	-1	478	370	6.1	24	ABalppapppp	-137	0	0	0		0	0	0	0	0
422	1	315	31	-1	350	360	16.1	28	Dapaa	276	882	0	0		0	0	0	0	0
423	1	368	398	-1	415	312	16.4	24	MSappaap	187	273	0	0		0	0	0	0	0
424	1	187	198	-1	349	82	14.8	30	ABprapaapp	453	0	0	0		0	0	0	0	0
425	1	314	431	-1	537	242	6.6	22	ABarapaaaa	221	0	0	0		0	0	0	0	0
426	1	189	343	-1	503	130	17.7	28	ABpraapappp	96	0	0	0		0	0	0	0	0
427	1	433	443	-1	266	225	7.2	30	Z2	213	-260	0	0		0	0	0	0	0
428	1	427	271	-1	374	256	18.4	30	Ealaa	57	0	0	0		0	0	0	0	0
429	1	369	341	-1	479	398	13.3	25	ABplpaapppa	-165	0	0	0		0	0	0	0	0
430	1	257	59	-1	509	285	3.2	25	ABalpapaapa	143	0	0	0		0	0	0	0	0
431	1	402	326	-1	226	294	4.2	25	ABplpppapap	164	0	0	0		0	0	0	0	0
432	1	320	91	-1	517	359	10.6	26	ABplpaaaaap	139	0	0	0		0	0	0	0	0
433	1	429	442	-1	402	245	4.6	22	ABarapapppp	-23	0	0	0		0	0	0	0	0
434	0	45	-1	-1	480	186	8.7	22		438	0	0	0		0	0	0	0	0
435	1	297	122	-1	289	112	6.5	32	ABprpppaaa	7	0	0	0		0	0	0	0	0
436	1	434	445	-1	504	149	11.0	29	ABprpaapaa	304	-448	0	0		0	0	0	0	0
437	1	426	446	-1	538	231	23.0	27	ABarpaaapa	28	0	0	0		0	0	0	0	0
438	1	435	79	-1	589	335	16.0	24	ABalapaaap	95	0	0	0		0	0	0	0	0
439	1	436	448	-1	576	193	7.0	22	ABalaapaap	142	0	0	0		0	0	0	0	0
