# Supplementary material for: The AP-2 Transcription Factor APTF-2 Is Required for Neuroblast and Epidermal Morphogenesis in Caenorhabditis elegans Embryogenesis
Source: PLoS Genet. 2016 May 13;12(5):e1006048. doi: 10.1371/journal.pgen.1006048 (PMC4866721; doi:10.1371/journal.pgen.1006048)
Supplement: S4 Text — (ZIP) [file pgen.1006048.s032.zip › nuclei/t189-nuclei]

1	1	231	1	-1	571	156	18.3	32	ABpraapaap	316	-818	0	0		0	0	0	0	0
2	1	242	171	-1	407	304	10.5	24	MSaapaaap	146	0	0	0		0	0	0	0	0
3	1	58	419	-1	536	385	13.5	29	ABalpppapa	291	655	0	0		0	0	0	0	0
4	1	344	237	-1	271	312	19.2	30	Dappa	234	0	0	0		0	0	0	0	0
5	1	99	204	-1	359	244	11.5	28	MSpapaapp	328	0	0	0		0	0	0	0	0
6	1	151	175	-1	598	263	16.1	30	MSaaaaaa	135	0	0	0		0	0	0	0	0
7	1	332	74	-1	447	208	16.7	27	MSpaaappa	252	254	0	0		0	0	0	0	0
8	1	322	381	-1	543	353	5.0	30	ABalppapaa	263	-106	0	0		0	0	0	0	0
9	1	110	78	-1	544	352	18.2	24	ABalppppapp	194	1777	0	0		0	0	0	0	0
10	1	20	103	-1	465	104	15.1	26	ABpraappaa	335	0	0	0		0	0	0	0	0
11	1	65	96	-1	151	313	5.9	26	ABplappppp	171	0	0	0		0	0	0	0	0
12	1	297	97	-1	232	320	9.4	30	Capapp	276	817	0	0		0	0	0	0	0
13	1	81	224	-1	500	151	9.0	32	ABprpaaaaa	323	-180	0	0		0	0	0	0	0
14	1	14	76	-1	554	338	8.5	30	ABalppappa	47	0	0	0		0	0	0	0	0
15	1	417	160	-1	421	238	21.5	31	ABarpaappa	305	21	0	0		0	0	0	0	0
16	1	138	221	-1	127	214	14.3	33	Cpapaa	335	-177	0	0		0	0	0	0	0
17	1	34	162	-1	405	392	17.1	30	ABplaapppa	-177	0	0	0		0	0	0	0	0
18	1	260	95	-1	422	243	16.7	24	MSpaaappp	241	-260	0	0		0	0	0	0	0
19	1	194	192	-1	564	235	8.4	27	ABaraaaaap	106	0	0	0		0	0	0	0	0
20	1	90	106	-1	538	203	4.0	24	ABarapppaaa	186	86	0	0		0	0	0	0	0
21	1	150	327	-1	481	184	10.7	27	MSppapaa	273	146	0	0		0	0	0	0	0
22	1	263	59	-1	410	280	13.8	28	MSaapaapa	208	0	0	0		0	0	0	0	0
23	1	60	141	-1	292	178	7.1	28	MSpappap	232	-333	0	0		0	0	0	0	0
24	1	377	14	-1	462	411	16.3	25	ABplaappaa	8	0	0	0		0	0	0	0	0
25	1	122	26	-1	212	264	11.6	32	Eplpa	319	-560	0	0		0	0	0	0	0
26	1	217	82	-1	247	149	9.3	27	Cppapp	275	109	0	0		0	0	0	0	0
27	1	206	114	-1	277	380	8.1	29	ABplppappp	258	-15	0	0		0	0	0	0	0
28	1	62	77	-1	335	157	17.2	31	Dpap	300	1881	0	0		0	0	0	0	0
29	1	341	286	-1	193	241	5.5	31	Cpppap	312	-592	0	0		0	0	0	0	0
30	1	200	36	-1	315	392	17.8	29	ABplapaapp	256	135	0	0		0	0	0	0	0
31	1	422	214	-1	350	360	16.0	27	Dapaa	271	-64	0	0		0	0	0	0	0
32	1	24	117	-1	472	213	15.2	29	MSpaapaa	242	125	0	0		0	0	0	0	0
33	1	159	88	-1	562	128	14.1	24	ABpraaaappa	266	0	0	0		0	0	0	0	0
34	1	411	251	-1	286	306	4.3	29	ABplpapppp	242	119	0	0		0	0	0	0	0
35	1	238	197	-1	604	351	13.2	29	ABalapaapa	130	0	0	0		0	0	0	0	0
36	1	318	352	-1	275	258	15.6	33	Eplaa	291	13	0	0		0	0	0	0	0
37	1	328	366	-1	589	347	6.4	27	ABalaaaarr	284	0	0	0		0	0	0	0	0
38	1	358	62	-1	430	133	4.7	24	ABprpaaaapa	221	-564	0	0		0	0	0	0	0
39	1	335	417	-1	554	348	14.6	24	ABalppppaad	183	0	0	0		0	0	0	0	0
40	1	15	147	-1	407	105	15.7	29	ABpraapppa	175	0	0	0		0	0	0	0	0
41	1	289	132	-1	334	355	12.1	25	Daaap	246	39	0	0		0	0	0	0	0
42	1	4	182	-1	612	274	11.9	25	ABalpaapaaa	149	0	0	0		0	0	0	0	0
43	1	279	179	-1	439	295	10.0	24	MSaapaaaa	142	0	0	0		0	0	0	0	0
44	1	21	207	-1	200	146	10.9	27	ABprapppaa	242	198	0	0		0	0	0	0	0
45	1	258	144	-1	437	382	7.0	24	ABplpaaaapa	128	0	0	0		0	0	0	0	0
46	1	267	80	-1	391	220	10.7	26	MSpapaapa	13	0	0	0		0	0	0	0	0
47	1	30	425	-1	618	324	10.8	32	ABalaaapar	325	487	0	0		0	0	0	0	0
48	1	160	339	-1	542	233	11.5	27	ABaraaapapa	269	1058	0	0		0	0	0	0	0
49	1	7	310	-1	216	225	9.7	32	Eprpp	302	6	0	0		0	0	0	0	0
50	1	105	56	-1	389	314	21.5	31	ABplapaaaa	284	444	0	0		0	0	0	0	0
51	1	104	262	-1	484	285	13.4	25	ABaraapapap	187	0	0	0		0	0	0	0	0
52	1	419	367	-1	503	171	3.3	26	ABarapppapa	189	126	0	0		0	0	0	0	0
53	1	416	302	-1	249	128	20.6	35	ABarppppa	347	321	0	0		0	0	0	0	0
54	1	352	335	-1	122	288	15.1	34	Caapa	346	-264	0	0		0	0	0	0	0
55	1	142	270	-1	602	317	13.5	28	ABalapaaaa	244	13	0	0		0	0	0	0	0
56	1	317	392	-1	551	303	3.7	24	ABalpapaaaa	218	1217	0	0		0	0	0	0	0
57	1	295	6	-1	424	171	3.4	27	ABarappapap	272	262	0	0		0	0	0	0	0
58	1	61	67	-1	570	228	12.4	26	ABaraaapaap	-63	0	0	0		0	0	0	0	0
59	1	430	296	-1	505	284	3.4	25	ABalpapaapa	240	-475	0	0		0	0	0	0	0
60	1	78	54	-1	375	86	15.5	29	ABpraapppp	124	0	0	0		0	0	0	0	0
61	1	212	33	-1	510	273	16.6	25	ABaraapaapp	225	783	0	0		0	0	0	0	0
62	1	52	105	420	523	292	5.7	27	ABalpaaaap	196	173	0	0		0	0	0	0	0
63	1	410	231	-1	227	161	15.8	30	Cppaap	303	162	0	0		0	0	0	0	0
64	1	70	246	-1	462	300	15.8	25	MSaaapaap	521	0	0	0		0	0	0	0	0
65	1	367	94	-1	452	141	6.3	25	ABarapppppp	212	327	0	0		0	0	0	0	0
66	1	118	303	-1	463	278	3.4	26	ABalpapaapp	188	-183	0	0		0	0	0	0	0
67	1	272	122	-1	551	184	20.2	26	ABarpapaaa	388	0	0	0		0	0	0	0	0
68	1	131	25	-1	529	160	17.2	29	ABpraapapa	387	0	0	0		0	0	0	0	0
69	1	371	371	-1	528	337	12.9	24	ABplpaapaaa	189	-737	0	0		0	0	0	0	0
70	1	119	241	-1	192	186	4.6	24	ABprppppppa	208	208	0	0		0	0	0	0	0
71	1	407	263	-1	239	387	13.4	29	ABplappapp	264	-141	0	0		0	0	0	0	0
72	1	199	188	-1	597	216	18.8	30	ABalapppap	256	872	0	0		0	0	0	0	0
73	1	402	148	-1	375	94	9.1	29	ABprppapaa	281	-13	0	0		0	0	0	0	0
74	1	64	432	-1	447	327	11.5	24	MSapaapp	195	45	0	0		0	0	0	0	0
75	1	224	3	-1	453	201	9.3	26	ABarapappa	212	0	0	0		0	0	0	0	0
76	1	73	118	-1	459	240	19.0	27	MSpaaapa	256	1618	0	0		0	0	0	0	0
77	1	93	41	-1	409	214	3.3	27	ABprpappaaa	250	134	0	0		0	0	0	0	0
78	1	102	291	-1	477	235	6.5	26	ABarapapaap	255	-183	0	0		0	0	0	0	0
79	1	438	424	-1	592	336	15.6	26	ABalapaaap	217	297	0	0		0	0	0	0	0
80	1	287	65	-1	557	221	15.3	28	ABaraappaa	278	157	0	0		0	0	0	0	0
81	1	42	21	-1	570	349	20.2	27	ABplaapaapa	220	-985	0	0		0	0	0	0	0
82	1	386	321	-1	392	144	3.5	26	ABarappappa	262	393	0	0		0	0	0	0	0
83	1	121	16	-1	427	221	7.7	27	MSpapaaaa	66	0	0	0		0	0	0	0	0
84	1	152	404	-1	301	389	14.9	28	ABplappaaa	268	-827	0	0		0	0	0	0	0
85	1	37	293	380	450	353	16.6	31	ABplpaappa	218	467	0	0		0	0	0	0	0
86	1	342	245	-1	428	404	15.4	29	ABplaappap	272	451	0	0		0	0	0	0	0
87	1	360	333	-1	574	249	5.2	28	ABaraaappa	211	-252	0	0		0	0	0	0	0
88	1	271	124	-1	497	286	10.3	31	ABalpaaapp	169	0	0	0		0	0	0	0	0
89	1	355	72	-1	433	136	8.6	23	ABprppaaaaa	218	0	0	0		0	0	0	0	0
90	1	285	146	-1	498	303	17.3	27	MSaaapaaa	-60	0	0	0		0	0	0	0	0
91	1	432	249	-1	507	360	10.4	25	ABplpaaaaap	204	783	0	0		0	0	0	0	0
92	1	23	98	-1	553	289	23.1	31	ABplaaaaaa	435	0	0	0		0	0	0	0	0
93	1	116	47	-1	403	379	7.4	27	ABalpapappp	235	162	0	0		0	0	0	0	0
94	1	192	68	-1	458	273	7.5	26	ABalpappppa	242	-108	0	0		0	0	0	0	0
95	1	315	401	-1	546	260	14.9	26	ABaraapaapa	219	431	0	0		0	0	0	0	0
96	1	215	200	-1	434	189	18.6	29	MSpppppa	268	-925	0	0		0	0	0	0	0
97	1	72	113	-1	592	273	8.7	27	ABaraaaaaa	96	0	0	0		0	0	0	0	0
98	1	117	55	-1	360	340	9.4	29	MSaapppa	287	70	0	0		0	0	0	0	0
99	1	125	115	-1	547	156	12.4	29	ABpraaapaa	164	0	0	0		0	0	0	0	0
100	1	356	375	-1	493	105	11.9	27	ABprpaapap	379	0	0	0		0	0	0	0	0
101	1	100	244	-1	552	321	21.2	27	ABalapappp	28	0	0	0		0	0	0	0	0
102	1	264	189	-1	428	257	4.5	25	ABarapapapp	204	721	0	0		0	0	0	0	0
103	1	196	372	-1	335	324	4.4	27	ABplpapappp	141	438	0	0		0	0	0	0	0
104	0	227	-1	-1	188	245	22.2	39		390	-1413	0	0		0	0	0	0	0
105	1	69	216	-1	493	240	22.8	30	ABarpaapaa	284	-559	0	0		0	0	0	0	0
106	1	53	309	-1	456	338	7.4	30	ABplpapaaa	252	-152	0	0		0	0	0	0	0
107	1	403	315	-1	429	149	12.8	30	MSppppaa	270	0	0	0		0	0	0	0	0
108	1	339	111	-1	583	283	4.7	31	ABalpaappa	228	-858	0	0		0	0	0	0	0
109	1	91	186	-1	473	299	10.3	28	ABalpapppa	182	0	0	0		0	0	0	0	0
110	1	49	181	-1	335	185	5.0	23	ABprpapppaa	185	-209	0	0		0	0	0	0	0
111	1	237	240	-1	365	261	9.6	30	MSpapapa	39	0	0	0		0	0	0	0	0
112	1	48	107	-1	500	228	19.4	30	MSpaaaaa	297	98	0	0		0	0	0	0	0
113	1	94	258	-1	362	278	14.4	29	MSaapaapp	449	0	0	0		0	0	0	0	0
114	1	395	39	-1	329	360	6.1	28	ABplppaapp	276	113	0	0		0	0	0	0	0
115	0	252	-1	-1	397	168	12.0	23		206	92	0	0		0	0	0	0	0
116	1	298	90	-1	422	308	20.1	26	MSapappp	266	396	0	0		0	0	0	0	0
117	1	126	45	-1	255	348	13.3	30	Capapa	-36	0	0	0		0	0	0	0	0
118	1	98	288	-1	439	360	5.2	23	ABalpapappa	195	265	0	0		0	0	0	0	0
119	1	35	48	-1	532	290	9.4	29	ABalpaaapa	243	204	0	0		0	0	0	0	0
120	1	234	382	435	555	280	7.2	28	ABalpaaaaa	-7	0	0	0		0	0	0	0	0
121	1	249	20	-1	270	97	9.2	30	ABprppappp	-151	0	0	0		0	0	0	0	0
122	1	435	140	-1	282	111	6.7	30	ABprpppaaa	-132	0	0	0		0	0	0	0	0
123	1	1	344	-1	296	358	5.9	24	ABplpppaaaa	170	-789	0	0		0	0	0	0	0
124	1	241	38	-1	299	350	13.5	30	Capaaa	295	59	0	0		0	0	0	0	0
125	1	230	116	-1	447	316	14.1	26	MSapappa	255	558	0	0		0	0	0	0	0
126	1	368	174	-1	159	198	17.7	33	Cpapap	37	0	0	0		0	0	0	0	0
127	1	300	416	-1	423	160	6.2	23	ABprpapaaap	203	258	0	0		0	0	0	0	0
128	1	83	242	-1	162	350	7.7	27	ABplappppa	272	-96	0	0		0	0	0	0	0
129	1	128	15	-1	517	262	7.8	23	ABalpappaaa	202	1018	0	0		0	0	0	0	0
130	1	180	338	-1	532	145	7.2	29	ABpraaaaaa	-606	0	0	0		0	0	0	0	0
131	1	182	368	-1	371	299	9.1	29	MSaapapp	202	-114	0	0		0	0	0	0	0
132	1	143	350	-1	500	248	4.5	27	ABarapaaap	271	394	0	0		0	0	0	0	0
133	1	353	423	-1	574	311	10.1	26	MSapaaaa	181	36	0	0		0	0	0	0	0
134	1	127	109	-1	436	94	15.0	30	ABpraappap	477	0	0	0		0	0	0	0	0
135	1	106	295	-1	320	92	9.3	30	ABprppapap	460	0	0	0		0	0	0	0	0
136	1	312	266	-1	269	320	6.3	25	ABplppppaap	212	-785	0	0		0	0	0	0	0
137	1	109	70	-1	501	393	11.0	28	ABplpaaapa	238	49	0	0		0	0	0	0	0
138	1	66	108	-1	431	300	6.2	26	ABalpappapp	327	0	0	0		0	0	0	0	0
139	1	397	178	-1	210	265	8.5	30	Eplpp	286	-191	0	0		0	0	0	0	0
140	1	306	431	-1	567	387	12.0	31	ABalpppaaa	-22	0	0	0		0	0	0	0	0
141	1	229	30	-1	592	233	10.3	24	ABaraaapaaa	231	378	0	0		0	0	0	0	0
142	1	415	199	-1	522	385	8.0	30	ABalppaapp	281	643	0	0		0	0	0	0	0
143	1	169	127	-1	584	255	12.7	28	ABaraaaapa	285	-64	0	0		0	0	0	0	0
144	1	248	305	-1	287	349	17.8	28	Dapap	241	111	0	0		0	0	0	0	0
145	1	10	218	-1	323	86	13.1	28	ABprappaaa	276	-830	0	0		0	0	0	0	0
146	1	140	28	-1	374	136	21.4	29	ABprapaaaa	284	-64	0	0		0	0	0	0	0
147	1	1	414	-1	251	358	5.7	25	ABplpppaaap	176	-477	0	0		0	0	0	0	0
148	1	349	444	-1	267	130	5.0	25	ABprppppapa	199	761	0	0		0	0	0	0	0
149	1	379	167	-1	155	198	6.9	28	Cppppa	285	274	0	0		0	0	0	0	0
150	1	115	104	-1	528	216	17.6	27	MSpaaaapa	274	817	0	0		0	0	0	0	0
151	1	161	340	-1	205	122	7.1	27	ABprpppaapp	164	455	0	0		0	0	0	0	0
152	1	336	314	-1	328	132	5.5	27	ABprppaapp	262	364	0	0		0	0	0	0	0
153	1	16	386	-1	251	293	3.8	27	ABplppppapp	230	1022	0	0		0	0	0	0	0
154	1	299	187	-1	309	380	10.3	27	ABplppapap	254	1315	0	0		0	0	0	0	0
155	1	204	110	-1	424	208	10.6	27	ABaraapppp	-81	0	0	0		0	0	0	0	0
156	1	266	383	-1	537	205	8.2	28	MSppaaaa	245	-337	0	0		0	0	0	0	0
157	1	9	63	-1	454	104	11.9	26	ABprpaapppp	240	-214	0	0		0	0	0	0	0
158	1	380	169	-1	595	162	13.3	31	ABalaapppp	299	1012	0	0		0	0	0	0	0
159	1	170	152	-1	315	310	4.0	29	ABplpapppa	133	0	0	0		0	0	0	0	0
160	1	347	342	-1	482	180	19.0	27	MSppappp	243	53	0	0		0	0	0	0	0
161	1	261	123	-1	524	362	21.6	28	ABplaapaapp	253	-157	0	0		0	0	0	0	0
162	1	13	23	-1	432	286	15.9	24	MSaaappa	200	751	0	0		0	0	0	0	0
163	1	320	173	-1	435	180	14.8	26	MSppppap	299	0	0	0		0	0	0	0	0
164	1	387	289	-1	414	278	17.4	26	MSaaappp	231	-446	0	0		0	0	0	0	0
165	1	29	172	-1	593	369	15.6	27	ABalapaapp	438	0	0	0		0	0	0	0	0
166	1	195	193	-1	581	289	13.0	24	ABalpaapaap	282	0	0	0		0	0	0	0	0
167	1	135	191	-1	410	345	14.7	31	MSapppa	287	-176	0	0		0	0	0	0	0
168	1	240	91	-1	495	332	13.4	25	MSapapaa	228	1160	0	0		0	0	0	0	0
169	1	55	198	-1	149	320	10.8	30	ABplapappp	292	211	0	0		0	0	0	0	0
170	1	404	313	-1	438	358	9.6	30	ABplpapaap	146	0	0	0		0	0	0	0	0
171	1	44	17	-1	321	208	6.1	27	MSpappaa	-83	0	0	0		0	0	0	0	0
172	1	179	143	-1	470	124	10.3	24	ABprpaapppa	210	113	0	0		0	0	0	0	0
173	1	108	134	-1	190	327	6.6	27	ABplapppap	-66	0	0	0		0	0	0	0	0
174	1	209	255	-1	397	325	18.5	27	MSappapa	211	529	0	0		0	0	0	0	0
175	1	233	324	-1	203	157	7.1	27	ABprapppap	274	-41	0	0		0	0	0	0	0
176	1	392	150	-1	486	359	15.6	25	ABalpppppap	261	0	0	0		0	0	0	0	0
177	1	87	151	-1	403	234	13.3	26	MSpaapapp	190	-137	0	0		0	0	0	0	0
178	1	158	230	-1	458	265	11.7	25	ABaraapappa	161	0	0	0		0	0	0	0	0
179	1	19	228	-1	289	141	10.1	29	MSpapppp	399	0	0	0		0	0	0	0	0
180	1	274	61	-1	401	399	9.6	25	ABplpaaaapp	218	730	0	0		0	0	0	0	0
181	1	376	138	-1	434	377	19.4	29	ABalppppppp	218	0	0	0		0	0	0	0	0
182	1	87	120	-1	451	211	13.2	26	MSpaapapa	179	0	0	0		0	0	0	0	0
183	1	305	429	-1	342	109	7.7	29	ABprppappa	550	0	0	0		0	0	0	0	0
184	1	262	129	-1	369	349	5.2	26	ABplpapappa	200	1349	0	0		0	0	0	0	0
185	1	409	452	-1	534	196	22.5	30	ABarpapaap	332	624	0	0		0	0	0	0	0
186	1	17	2	-1	392	232	7.2	26	MSpapaaap	2	0	0	0		0	0	0	0	0
187	1	389	163	-1	319	121	16.5	28	Dppap	274	427	0	0		0	0	0	0	0
188	1	18	408	-1	501	347	7.5	28	ABalppapppa	93	0	0	0		0	0	0	0	0
189	1	36	52	-1	597	308	21.4	32	ABplaapaaa	-183	0	0	0		0	0	0	0	0
190	1	188	410	-1	192	297	7.4	31	Capppp	250	600	0	0		0	0	0	0	0
191	1	313	234	-1	366	97	19.3	28	ABprapaapa	262	0	0	0		0	0	0	0	0
192	1	54	57	-1	530	120	14.5	27	ABpraaaappp	-161	0	0	0		0	0	0	0	0
193	1	350	364	-1	272	174	18.2	32	Dpppp	322	665	0	0		0	0	0	0	0
194	1	114	100	-1	378	229	3.5	26	ABprpappaap	259	85	0	0		0	0	0	0	0
195	1	378	265	-1	484	317	5.3	24	ABalpapapaa	27	0	0	0		0	0	0	0	0
196	1	107	390	-1	437	309	3.1	26	ABplpappaaa	235	-503	0	0		0	0	0	0	0
197	1	133	279	-1	193	368	16.3	30	ABplapapaa	302	490	0	0		0	0	0	0	0
198	1	424	319	-1	346	82	15.0	31	ABprapaapp	237	459	0	0		0	0	0	0	0
199	0	345	-1	-1	600	362	10.9	23		199	-638	0	0		0	0	0	0	0
200	1	282	121	-1	323	222	10.2	30	Earpa	289	131	0	0		0	0	0	0	0
201	1	256	331	-1	375	189	8.8	26	MSpppaap	228	495	0	0		0	0	0	0	0
202	1	149	11	-1	513	302	14.1	25	ABaraapapaa	254	52	0	0		0	0	0	0	0
203	1	82	153	-1	337	145	10.0	31	MSpapppa	251	253	0	0		0	0	0	0	0
204	1	59	355	-1	553	283	12.0	27	ABalpaapapa	-94	0	0	0		0	0	0	0	0
205	1	329	280	-1	548	148	15.7	22	ABpraaapapp	177	443	0	0		0	0	0	0	0
206	1	340	154	-1	411	115	10.0	25	ABprppaaaap	249	15	0	0		0	0	0	0	0
207	1	245	42	-1	581	188	7.2	23	ABalaapaaa	710	0	0	0		0	0	0	0	0
208	1	374	436	-1	560	335	17.7	23	ABalppppapa	226	0	0	0		0	0	0	0	0
209	1	129	43	-1	315	335	8.6	28	MSaapppp	103	0	0	0		0	0	0	0	0
210	1	26	337	-1	639	266	13.4	33	ABalaaapal	145	0	0	0		0	0	0	0	0
211	1	187	7	-1	450	180	5.7	24	ABprpapaaaa	241	258	0	0		0	0	0	0	0
212	1	76	267	-1	366	188	19.6	30	MSpppppp	-41	0	0	0		0	0	0	0	0
213	1	155	73	-1	213	111	11.7	29	ABprapappa	144	0	0	0		0	0	0	0	0
214	1	370	156	-1	506	179	24.7	32	ABarpapapa	326	1	0	0		0	0	0	0	0
215	1	326	93	-1	498	403	16.2	25	ABplpaapap	178	357	0	0		0	0	0	0	0
216	1	190	402	-1	136	271	4.4	28	Caappv	231	-83	0	0		0	0	0	0	0
217	1	293	35	-1	355	397	17.7	30	ABplaapppp	304	259	0	0		0	0	0	0	0
218	1	41	220	-1	492	377	19.9	27	ABplaapappp	274	1218	0	0		0	0	0	0	0
219	1	391	131	-1	563	323	5.3	25	ABalpaapppp	194	336	0	0		0	0	0	0	0
220	1	364	388	-1	231	323	3.5	26	ABplpppapaa	214	1047	0	0		0	0	0	0	0
221	1	22	421	-1	331	158	23.2	30	ABarpppapa	289	132	0	0		0	0	0	0	0
222	1	413	229	-1	625	282	9.5	29	ABalaaaalp	156	0	0	0		0	0	0	0	0
223	1	96	243	-1	209	329	12.6	28	Cappap	263	290	0	0		0	0	0	0	0
224	1	420	426	-1	470	122	20.3	30	ABarpappap	280	0	0	0		0	0	0	0	0
225	1	290	53	-1	448	100	8.7	30	ABprpaaapp	276	651	0	0		0	0	0	0	0
226	1	321	190	-1	186	309	15.0	30	Capppa	259	-22	0	0		0	0	0	0	0
227	0	173	-1	-1	579	259	10.9	22		-60	0	0	0		0	0	0	0	0
228	1	330	276	-1	381	150	6.8	25	ABprpapaapp	212	-483	0	0		0	0	0	0	0
229	1	311	330	-1	247	333	16.4	30	Cappaa	141	0	0	0		0	0	0	0	0
230	1	213	343	-1	238	179	7.5	29	ABprpppppa	-175	0	0	0		0	0	0	0	0
231	1	421	428	-1	476	363	5.9	24	ABalppapppp	489	0	0	0		0	0	0	0	0
232	1	51	60	-1	355	244	6.6	30	MSpapapp	203	-417	0	0		0	0	0	0	0
233	1	77	212	-1	131	197	10.5	30	Cpappd	295	-1070	0	0		0	0	0	0	0
234	1	68	299	-1	404	372	11.9	25	ABplppaaaap	110	0	0	0		0	0	0	0	0
235	1	146	165	-1	581	194	21.6	31	ABpraapaaa	278	0	0	0		0	0	0	0	0
236	1	393	378	-1	381	388	10.7	24	ABplppapaaa	192	178	0	0		0	0	0	0	0
237	1	144	12	-1	270	339	9.0	29	Capaap	342	0	0	0		0	0	0	0	0
238	1	168	159	-1	476	359	23.4	33	ABplaaapap	291	-498	0	0		0	0	0	0	0
239	1	257	215	-1	492	187	15.2	26	MSppappa	310	0	0	0		0	0	0	0	0
240	1	113	219	-1	127	281	8.8	30	Caappd	302	-71	0	0		0	0	0	0	0
241	1	253	393	-1	300	221	14.6	34	Epraa	311	-164	0	0		0	0	0	0	0
242	1	414	264	-1	619	198	10.5	31	ABalaaappl	133	0	0	0		0	0	0	0	0
243	1	265	133	-1	444	138	15.5	31	ABprpaappa	213	780	0	0		0	0	0	0	0
244	1	97	209	-1	193	193	8.1	29	Cpppaa	289	-893	0	0		0	0	0	0	0
245	1	281	27	-1	324	367	22.1	35	ABarppapa	357	-805	0	0		0	0	0	0	0
246	1	178	354	-1	229	103	13.9	28	ABprapapap	280	52	0	0		0	0	0	0	0
247	1	205	142	-1	535	191	13.5	26	MSppaaap	228	262	0	0		0	0	0	0	0
248	1	89	268	-1	505	233	7.2	24	ABarapapaaa	199	1100	0	0		0	0	0	0	0
249	1	166	281	-1	602	303	17.4	30	ABalapapap	580	0	0	0		0	0	0	0	0
250	1	103	225	-1	524	118	11.3	28	ABpraaaapa	108	0	0	0		0	0	0	0	0
251	1	363	260	-1	171	263	4.1	27	ABplppppppp	184	-197	0	0		0	0	0	0	0
252	1	193	347	-1	453	403	12.6	27	ABplpaapppp	223	-111	0	0		0	0	0	0	0
253	1	174	361	-1	408	274	7.5	28	ABalpappppp	337	0	0	0		0	0	0	0	0
254	1	134	161	-1	210	378	12.4	29	ABplapapap	284	-1021	0	0		0	0	0	0	0
255	1	309	37	-1	470	294	5.7	25	ABalpappapa	246	1666	0	0		0	0	0	0	0
256	1	259	308	-1	363	118	5.6	24	ABarappappp	185	625	0	0		0	0	0	0	0
257	1	291	4	-1	411	341	23.0	31	ABplaaappp	281	-515	0	0		0	0	0	0	0
258	1	276	177	-1	573	256	16.3	29	ABaraapaaa	131	0	0	0		0	0	0	0	0
259	1	254	413	-1	588	192	16.7	30	ABalappppa	275	986	0	0		0	0	0	0	0
260	1	85	253	-1	465	165	22.9	27	ABarpapapp	278	140	0	0		0	0	0	0	0
261	1	40	126	-1	381	295	13.1	27	MSaapapa	387	0	0	0		0	0	0	0	0
262	1	2	211	-1	289	89	14.5	29	ABprappaap	265	1027	0	0		0	0	0	0	0
263	1	244	285	-1	235	210	22.6	39	Cpaaa	391	309	0	0		0	0	0	0	0
264	1	32	223	-1	382	192	2.9	24	ABprpappapa	249	977	0	0		0	0	0	0	0
265	1	31	29	-1	324	193	20.1	30	Dpppa	278	434	0	0		0	0	0	0	0
266	1	333	365	-1	538	306	16.2	26	MSapaaap	247	147	0	0		0	0	0	0	0
267	1	153	411	-1	495	291	7.7	26	ABalpappaap	213	204	0	0		0	0	0	0	0
268	1	303	238	-1	377	125	9.5	26	ABprppaapa	236	-205	0	0		0	0	0	0	0
269	1	84	443	-1	450	274	18.4	29	MSaaaapp	-521	0	0	0		0	0	0	0	0
270	1	136	403	-1	625	255	19.5	29	ABalappapa	271	-1093	0	0		0	0	0	0	0
271	1	428	205	-1	367	257	18.2	29	Ealaa	261	681	0	0		0	0	0	0	0
272	1	310	336	-1	498	333	19.7	26	ABplaapappa	377	0	0	0		0	0	0	0	0
273	1	275	274	-1	198	287	3.5	26	ABplppppppa	207	729	0	0		0	0	0	0	0
274	1	383	317	-1	462	358	19.6	30	ABalppppppa	176	0	0	0		0	0	0	0	0
275	1	207	75	-1	510	165	12.9	24	ABpraaappaa	233	1154	0	0		0	0	0	0	0
276	1	88	252	-1	591	233	21.9	29	ABarpaaaaa	266	-620	0	0		0	0	0	0	0
277	1	319	176	-1	463	252	4.4	25	ABarapapapa	220	1352	0	0		0	0	0	0	0
278	1	208	394	-1	263	391	15.4	29	ABplappaap	275	-495	0	0		0	0	0	0	0
279	1	280	196	-1	490	205	3.9	26	ABarappaaa	265	-1003	0	0		0	0	0	0	0
280	1	167	397	-1	569	381	15.1	29	ABalpppaap	231	177	0	0		0	0	0	0	0
281	1	288	51	-1	511	348	17.3	30	ABplaapapa	378	0	0	0		0	0	0	0	0
282	1	28	254	-1	390	311	4.0	31	ABplpappaap	312	541	0	0		0	0	0	0	0
283	1	123	92	-1	186	337	10.0	27	ABplapppaa	248	-739	0	0		0	0	0	0	0
284	1	366	318	-1	170	158	7.3	27	ABprappppp	90	0	0	0		0	0	0	0	0
285	1	154	9	-1	367	137	15.0	28	Dppaa	255	-52	0	0		0	0	0	0	0
286	1	198	294	-1	563	132	10.5	30	ABpraaaaap	-61	0	0	0		0	0	0	0	0
287	1	220	235	-1	431	159	10.8	26	MSppaapp	261	-681	0	0		0	0	0	0	0
288	1	301	149	-1	454	297	22.7	29	ABplaaaapp	296	-223	0	0		0	0	0	0	0
289	1	268	136	-1	343	217	14.4	29	Earap	283	-172	0	0		0	0	0	0	0
290	1	329	377	-1	566	158	15.5	24	ABpraaapapa	111	0	0	0		0	0	0	0	0
291	1	351	370	-1	518	222	9.4	29	ABarapaapa	234	190	0	0		0	0	0	0	0
292	1	56	269	-1	540	178	6.8	23	ABarappppaa	193	162	0	0		0	0	0	0	0
293	1	75	13	-1	163	160	12.1	30	ABprapappp	292	587	0	0		0	0	0	0	0
294	1	186	351	-1	205	343	19.4	29	ABarppappa	296	-770	0	0		0	0	0	0	0
295	1	124	203	-1	192	368	10.1	29	ABplapappa	-40	0	0	0		0	0	0	0	0
296	1	354	112	-1	326	298	20.3	34	MSapppp	342	120	0	0		0	0	0	0	0
297	1	50	49	-1	249	288	7.1	29	ABplpppppa	48	0	0	0		0	0	0	0	0
298	1	247	84	-1	273	149	3.1	23	ABprppppaap	233	-476	0	0		0	0	0	0	0
299	1	235	362	-1	625	275	17.0	25	ABalappaap	242	-438	0	0		0	0	0	0	0
300	1	156	430	-1	340	331	16.1	26	Daapa	224	460	0	0		0	0	0	0	0
301	1	369	316	-1	427	335	5.9	23	ABplpapapaa	219	-533	0	0		0	0	0	0	0
302	1	43	412	-1	556	170	4.4	31	ABalaapapp	290	-441	0	0		0	0	0	0	0
303	1	390	183	-1	543	254	19.5	27	MSaaaaapp	182	0	0	0		0	0	0	0	0
304	1	408	326	-1	460	310	19.2	25	MSappaaa	-37	0	0	0		0	0	0	0	0
305	1	45	128	-1	384	378	19.5	28	ABplapaapa	226	102	0	0		0	0	0	0	0
306	1	283	130	-1	217	347	5.2	28	ABplpppaap	251	851	0	0		0	0	0	0	0
307	1	225	202	-1	555	335	11.8	24	ABalppppaav	161	0	0	0		0	0	0	0	0
308	1	183	79	-1	523	289	12.2	28	ABalpaapapp	216	0	0	0		0	0	0	0	0
309	1	331	99	-1	511	300	22.4	26	ABplaaaaapp	213	1043	0	0		0	0	0	0	0
310	1	92	290	-1	291	263	11.7	32	Ealpp	292	398	0	0		0	0	0	0	0
311	1	314	391	-1	221	219	12.8	33	Eprpa	308	214	0	0		0	0	0	0	0
312	1	384	170	-1	524	384	17.7	28	ABalpppappp	204	-1173	0	0		0	0	0	0	0
313	1	189	24	-1	511	232	14.4	30	ABaraappap	303	641	0	0		0	0	0	0	0
314	1	296	341	-1	519	319	3.9	27	ABalpapaaap	-63	0	0	0		0	0	0	0	0
315	1	385	19	-1	479	152	15.3	27	ABpraaapppa	233	396	0	0		0	0	0	0	0
316	1	67	87	-1	457	329	4.1	27	ABalpapapap	270	509	0	0		0	0	0	0	0
317	1	8	40	-1	339	400	10.6	26	ABplppapaap	229	191	0	0		0	0	0	0	0
318	1	79	360	-1	253	221	14.9	32	Eprap	322	-1226	0	0		0	0	0	0	0
319	1	226	322	-1	451	163	3.3	26	ABarappapaa	204	-221	0	0		0	0	0	0	0
320	1	382	248	-1	250	366	21.1	32	ABplappapa	321	81	0	0		0	0	0	0	0
321	1	211	278	-1	460	163	10.6	26	MSppapap	210	503	0	0		0	0	0	0	0
322	1	80	168	-1	305	117	22.4	31	ABarpppaap	298	628	0	0		0	0	0	0	0
323	1	74	164	-1	523	224	3.9	26	ABaraaapppp	201	-887	0	0		0	0	0	0	0
324	1	337	349	-1	149	239	5.5	28	Cppppp	278	960	0	0		0	0	0	0	0
325	1	145	334	-1	451	219	6.0	25	ABarapapppa	144	0	0	0		0	0	0	0	0
326	1	431	277	-1	224	290	4.2	26	ABplpppapap	438	0	0	0		0	0	0	0	0
327	1	302	139	-1	487	277	22.5	29	ABplaaaapa	251	117	0	0		0	0	0	0	0
328	1	101	297	-1	159	340	14.3	30	ABarppappp	296	60	0	0		0	0	0	0	0
329	1	219	376	-1	326	255	15.4	30	Ealap	296	-1516	0	0		0	0	0	0	0
330	1	27	369	-1	363	192	5.3	23	ABprpapapap	199	352	0	0		0	0	0	0	0
331	1	348	415	-1	407	144	7.0	25	ABprpapaapa	75	0	0	0		0	0	0	0	0
332	1	418	236	-1	176	140	16.1	35	ABarppppp	-194	0	0	0		0	0	0	0	0
333	1	323	125	-1	467	356	13.4	27	MSapapap	238	414	0	0		0	0	0	0	0
334	1	373	328	-1	347	128	20.0	30	ABprapaaap	150	0	0	0		0	0	0	0	0
335	1	5	58	-1	285	214	11.7	31	Earpp	317	44	0	0		0	0	0	0	0
336	1	218	232	-1	565	236	19.0	29	MSaaaaapa	229	-50	0	0		0	0	0	0	0
337	1	304	155	-1	352	155	5.0	27	ABprpapapp	201	119	0	0		0	0	0	0	0
338	1	284	379	384	501	344	4.7	29	ABalppapap	-128	0	0	0		0	0	0	0	0
339	1	141	64	-1	495	139	13.1	27	ABpraaappap	79	0	0	0		0	0	0	0	0
340	1	171	102	-1	620	205	13.6	31	ABalaaappr	207	0	0	0		0	0	0	0	0
341	1	429	427	-1	483	394	13.2	25	ABplpaapppa	127	0	0	0		0	0	0	0	0
342	1	357	44	-1	475	374	9.6	24	ABplpaaappa	233	686	0	0		0	0	0	0	0
343	1	426	18	-1	504	128	17.3	27	ABpraapappp	245	1372	0	0		0	0	0	0	0
344	1	25	311	-1	288	259	21.8	34	Caaaa	341	179	0	0		0	0	0	0	0
345	1	401	284	-1	504	177	7.1	23	ABarappppap	219	-132	0	0		0	0	0	0	0
346	1	400	433	-1	219	179	4.1	25	ABprpppapap	229	-1104	0	0		0	0	0	0	0
347	1	243	345	-1	380	238	21.7	29	ABarpaappp	291	1198	0	0		0	0	0	0	0
348	1	214	271	-1	586	180	10.5	29	ABalaapppa	144	0	0	0		0	0	0	0	0
349	0	202	-1	-1	476	335	10.8	23		173	317	0	0		0	0	0	0	0
350	1	334	194	-1	393	358	9.2	29	ABplppaapa	253	-885	0	0		0	0	0	0	0
351	1	137	137	-1	477	254	15.3	25	MSaaapapa	218	483	0	0		0	0	0	0	0
352	1	132	71	-1	609	229	8.1	29	ABalaaaala	256	239	0	0		0	0	0	0	0
353	1	175	31	-1	177	129	9.7	27	ABprappppa	23	0	0	0		0	0	0	0	0
354	1	95	400	-1	447	341	22.6	29	ABplaaappa	261	1640	0	0		0	0	0	0	0
355	1	197	217	-1	478	226	11.7	27	ABaraapppa	247	-147	0	0		0	0	0	0	0
356	1	381	250	-1	458	241	9.6	24	ABarapaappp	203	456	0	0		0	0	0	0	0
357	1	246	259	-1	450	219	3.3	30	ABarappaap	230	0	0	0		0	0	0	0	0
358	1	177	8	-1	392	114	6.2	25	ABprpaaaapp	-272	0	0	0		0	0	0	0	0
359	1	12	275	-1	278	165	24.3	32	ABarpppapp	328	-129	0	0		0	0	0	0	0
360	1	375	407	-1	300	174	3.8	25	ABprpapppap	209	176	0	0		0	0	0	0	0
361	1	338	166	-1	367	296	5.7	26	MSaappaa	220	965	0	0		0	0	0	0	0
362	1	210	298	-1	514	330	22.7	25	ABplaaapaa	234	-73	0	0		0	0	0	0	0
363	1	273	86	-1	333	376	8.3	29	ABplppappa	274	348	0	0		0	0	0	0	0
364	1	139	227	-1	551	288	20.6	24	ABplaaaaapa	218	-1150	0	0		0	0	0	0	0
365	1	412	135	-1	344	291	6.3	25	MSaappap	231	793	0	0		0	0	0	0	0
366	1	203	359	-1	405	152	17.5	30	Dpaa	254	0	0	0		0	0	0	0	0
367	1	63	389	-1	217	114	17.5	30	ABprapapaa	285	-475	0	0		0	0	0	0	0
368	1	221	395	-1	389	293	23.5	30	ABarppaaaa	-11	0	0	0		0	0	0	0	0
369	1	90	283	-1	518	185	4.5	24	ABarapppaap	170	401	0	0		0	0	0	0	0
370	1	47	356	-1	377	335	13.3	26	Daaaa	134	0	0	0		0	0	0	0	0
371	1	130	329	-1	404	179	8.8	25	MSpppaaa	234	692	0	0		0	0	0	0	0
372	1	394	261	-1	464	186	3.8	25	ABarapppapp	195	-463	0	0		0	0	0	0	0
373	1	324	282	-1	579	314	18.6	31	ABalapappa	233	205	0	0		0	0	0	0	0
374	1	327	348	-1	458	216	23.2	33	ABarpaapap	175	0	0	0		0	0	0	0	0
375	0	164	-1	-1	542	235	23.5	31		296	528	0	0		0	0	0	0	0
376	1	185	312	-1	508	144	20.8	28	ABarpappaa	258	0	0	0		0	0	0	0	0
377	1	406	306	-1	605	320	8.5	28	ABalaaaarl	276	1085	0	0		0	0	0	0	0
378	1	71	81	-1	248	187	4.2	26	ABprpappppp	189	445	0	0		0	0	0	0	0
379	1	277	22	-1	258	92	15.1	28	ABprappapp	273	1743	0	0		0	0	0	0	0
380	1	278	256	-1	504	167	15.1	24	ABpraapappa	234	-552	0	0		0	0	0	0	0
381	1	388	332	-1	382	351	6.5	27	ABplpapapap	241	489	0	0		0	0	0	0	0
382	1	222	357	-1	438	363	12.7	24	ABplppaaaaa	207	-487	0	0		0	0	0	0	0
383	1	286	373	-1	367	343	20.2	29	ABplapaaap	219	125	0	0		0	0	0	0	0
384	1	359	50	-1	484	267	18.7	26	MSaaaapap	233	472	0	0		0	0	0	0	0
385	1	163	418	-1	602	299	6.2	25	ABalpaapppa	223	84	0	0		0	0	0	0	0
386	1	250	409	-1	122	240	9.6	30	Cpappv	20	0	0	0		0	0	0	0	0
387	1	111	396	-1	514	229	11.7	27	ABaraaapapp	187	0	0	0		0	0	0	0	0
388	1	236	405	-1	176	208	5.1	25	ABprppppppp	206	258	0	0		0	0	0	0	0
389	0	405	-1	-1	369	296	18.0	25		223	-489	0	0		0	0	0	0	0
390	1	239	325	-1	358	126	24.9	30	ABarpppaaa	260	191	0	0		0	0	0	0	0
391	1	176	292	-1	421	263	10.9	26	ABaraapappp	201	409	0	0		0	0	0	0	0
392	1	11	233	-1	249	151	13.4	30	Cppapa	393	0	0	0		0	0	0	0	0
393	1	292	34	-1	617	229	16.0	28	ABalapppaa	268	16	0	0		0	0	0	0	0
394	1	162	323	-1	156	267	19.5	37	Caaap	370	306	0	0		0	0	0	0	0
395	1	365	119	-1	325	285	12.0	29	Ealpa	254	-203	0	0		0	0	0	0	0
396	1	307	145	-1	295	90	19.1	30	ABprappapa	294	-851	0	0		0	0	0	0	0
397	1	57	272	-1	307	131	13.7	27	Cppaaa	274	252	0	0		0	0	0	0	0
398	1	423	406	-1	411	309	16.3	23	MSappaap	228	-348	0	0		0	0	0	0	0
399	1	251	301	-1	475	164	6.1	24	ABarapppppa	19	0	0	0		0	0	0	0	0
400	1	232	257	-1	379	220	16.4	30	Earaa	285	-186	0	0		0	0	0	0	0
401	1	71	5	-1	272	187	4.5	25	ABprpappppa	196	132	0	0		0	0	0	0	0
402	1	255	185	-1	555	192	17.8	22	ABalappppp	188	-621	0	0		0	0	0	0	0
403	1	147	239	-1	544	356	10.6	23	ABplpaaaaaa	166	0	0	0		0	0	0	0	0
404	1	372	422	-1	399	115	22.9	31	ABarpapppp	290	-170	0	0		0	0	0	0	0
405	1	120	398	-1	386	172	23.1	32	ABarppaaap	286	208	0	0		0	0	0	0	0
406	1	398	46	-1	403	175	5.4	25	ABprpapapaa	200	777	0	0		0	0	0	0	0
407	1	33	89	-1	346	206	3.3	25	ABprpappapp	239	-777	0	0		0	0	0	0	0
408	1	161	363	-1	235	125	5.9	26	ABprpppaapa	141	0	0	0		0	0	0	0	0
409	1	191	69	-1	576	367	9.6	30	ABalppaaap	268	353	0	0		0	0	0	0	0
410	1	6	437	-1	300	329	22.5	29	ABarppaapp	284	771	0	0		0	0	0	0	0
411	1	362	273	-1	376	155	11.0	22	MSpppapp	155	0	0	0		0	0	0	0	0
412	1	269	307	-1	251	337	4.1	27	ABplppppapa	220	296	0	0		0	0	0	0	0
413	1	38	66	-1	344	241	22.1	30	ABarppaapa	-95	0	0	0		0	0	0	0	0
414	1	399	346	-1	296	341	4.2	24	ABplppppaaa	226	-897	0	0		0	0	0	0	0
415	1	346	385	-1	369	320	16.4	28	MSappapp	229	323	0	0		0	0	0	0	0
416	1	46	222	-1	246	261	12.4	31	Eplap	-41	0	0	0		0	0	0	0	0
417	1	172	180	-1	590	274	21.0	27	ABalappapp	263	240	0	0		0	0	0	0	0
418	1	165	201	-1	229	305	19.2	31	Dappp	312	367	0	0		0	0	0	0	0
419	1	223	83	-1	504	372	13.4	24	ABplpaapaap	13	0	0	0		0	0	0	0	0
420	1	112	85	-1	438	262	14.4	24	MSaaapapp	243	1554	0	0		0	0	0	0	0
421	1	74	320	-1	554	235	5.1	24	ABaraaapppa	184	-237	0	0		0	0	0	0	0
422	1	228	32	-1	454	387	10.7	24	ABplpaaappp	212	1057	0	0		0	0	0	0	0
423	1	184	101	-1	528	269	19.3	24	MSaaaapaa	190	811	0	0		0	0	0	0	0
424	1	361	300	-1	231	139	3.5	27	ABprpppapaa	276	-651	0	0		0	0	0	0	0
425	1	3	184	-1	439	130	21.9	29	ABarpapppa	292	-643	0	0		0	0	0	0	0
426	1	181	353	-1	455	143	18.1	29	ABpraaapppp	277	773	0	0		0	0	0	0	0
427	1	201	440	-1	490	222	17.1	27	MSpaaaapp	147	0	0	0		0	0	0	0	0
428	1	157	195	-1	250	152	4.9	25	ABprppppapp	50	0	0	0		0	0	0	0	0
429	1	86	358	-1	549	373	16.7	23	ABalpppappa	214	0	0	0		0	0	0	0	0
430	1	148	226	-1	471	124	8.1	29	ABprpaaapa	83	0	0	0		0	0	0	0	0
431	1	425	157	-1	531	253	6.0	24	ABarapaaaa	84	0	0	0		0	0	0	0	0
432	1	316	287	-1	540	154	9.9	22	ABalaappap	361	0	0	0		0	0	0	0	0
433	1	325	441	-1	518	342	15.4	24	ABalpppppaa	-72	0	0	0		0	0	0	0	0
434	0	434	-1	-1	479	186	8.9	22		133	0	0	0		0	0	0	0	0
435	1	343	450	-1	311	308	16.8	29	Daapp	239	-527	0	0		0	0	0	0	0
436	0	308	-1	-1	549	173	9.8	22		-220	0	0	0		0	0	0	0	0
437	1	270	10	-1	304	145	6.4	23	ABprppppaaa	-104	0	0	0		0	0	0	0	0
438	1	396	445	-1	490	246	9.2	21	ABarapaappa	74	0	0	0		0	0	0	0	0
439	0	216	-1	-1	610	300	15.5	22		390	0	0	0		0	0	0	0	0
440	0	29	-1	-1	603	341	16.2	24		-190	0	0	0		0	0	0	0	0
441	0	294	-1	-1	397	334	3.2	23		194	484	0	0		0	0	0	0	0
442	1	433	448	-1	399	250	4.9	19	ABarapapppp	-329	0	0	0		0	0	0	0	0
443	1	427	442	-1	260	223	7.4	29	Z2	212	-264	0	0		0	0	0	0	0
444	1	227	449	-1	188	242	22.0	34	Cpaap	404	172	0	0		0	0	0	0	0
445	1	436	210	-1	499	147	11.0	29	ABprpaapaa	304	-448	0	0		0	0	0	0	0
446	1	437	387	-1	541	234	23.0	27	ABarpaaapa	273	251	0	0		0	0	0	0	0
447	1	164	451	-1	551	254	22.0	28	ABarpaaaap	273	251	0	0		0	0	0	0	0
448	1	439	453	-1	569	198	6.0	22	ABalaapaap	142	0	0	0		0	0	0	0	0
