# Supplementary material for: The AP-2 Transcription Factor APTF-2 Is Required for Neuroblast and Epidermal Morphogenesis in Caenorhabditis elegans Embryogenesis
Source: PLoS Genet. 2016 May 13;12(5):e1006048. doi: 10.1371/journal.pgen.1006048 (PMC4866721; doi:10.1371/journal.pgen.1006048)
Supplement: S4 Text — (ZIP) [file pgen.1006048.s032.zip › nuclei/t190-nuclei]

1	1	1	314	-1	572	155	18.4	32	ABpraapaap	274	0	0	0		0	0	0	0	0
2	1	186	158	-1	393	231	7.2	26	MSpapaaap	265	0	0	0		0	0	0	0	0
3	1	75	104	-1	454	203	9.4	26	ABarapappa	240	-1058	0	0		0	0	0	0	0
4	1	257	312	-1	411	341	22.7	30	ABplaaappp	286	1061	0	0		0	0	0	0	0
5	1	401	374	-1	279	185	4.3	23	ABprpappppa	196	485	0	0		0	0	0	0	0
6	1	57	414	-1	423	173	3.3	26	ABarappapap	253	1163	0	0		0	0	0	0	0
7	1	211	395	-1	450	185	5.8	25	ABprpapaaaa	239	158	0	0		0	0	0	0	0
8	1	358	93	-1	393	113	6.1	24	ABprpaaaapp	26	0	0	0		0	0	0	0	0
9	1	285	325	-1	367	135	15.0	28	Dppaa	272	270	0	0		0	0	0	0	0
10	1	437	347	-1	305	147	5.9	23	ABprppppaaa	212	209	0	0		0	0	0	0	0
11	1	202	343	-1	513	300	14.5	24	ABaraapapaa	215	-135	0	0		0	0	0	0	0
12	1	237	269	-1	267	341	9.0	29	Capaap	261	322	0	0		0	0	0	0	0
13	1	293	194	-1	165	160	12.5	29	ABprapappp	265	-344	0	0		0	0	0	0	0
14	1	24	340	-1	461	410	16.0	26	ABplaappaa	190	0	0	0		0	0	0	0	0
15	1	129	350	-1	518	262	8.0	23	ABalpappaaa	231	27	0	0		0	0	0	0	0
16	1	83	44	-1	425	221	8.1	26	MSpapaaaa	257	410	0	0		0	0	0	0	0
17	1	171	211	-1	322	207	6.2	28	MSpappaa	260	0	0	0		0	0	0	0	0
18	1	343	61	-1	501	132	17.0	28	ABpraapappp	236	111	0	0		0	0	0	0	0
19	1	315	180	-1	476	155	15.4	26	ABpraaapppa	112	0	0	0		0	0	0	0	0
20	1	121	184	-1	273	96	9.2	30	ABprppappp	264	976	0	0		0	0	0	0	0
21	1	81	55	-1	578	351	20.1	27	ABplaapaapa	249	-1939	0	0		0	0	0	0	0
22	1	379	94	-1	259	93	15.0	29	ABprappapp	261	-473	0	0		0	0	0	0	0
23	1	162	145	-1	437	282	16.9	24	MSaaappa	194	435	0	0		0	0	0	0	0
24	1	313	11	-1	508	229	14.4	30	ABaraappap	199	2020	0	0		0	0	0	0	0
25	1	68	379	-1	533	159	16.9	28	ABpraapapa	395	0	0	0		0	0	0	0	0
26	1	25	125	-1	215	263	11.4	32	Eplpa	323	197	0	0		0	0	0	0	0
27	1	245	100	-1	327	366	22.1	36	ABarppapa	167	0	0	0		0	0	0	0	0
28	1	146	426	-1	382	135	20.6	28	ABprapaaaa	163	0	0	0		0	0	0	0	0
29	1	265	72	-1	325	195	19.9	32	Dpppa	321	960	0	0		0	0	0	0	0
30	1	141	282	-1	590	234	10.4	24	ABaraaapaaa	231	323	0	0		0	0	0	0	0
31	1	353	18	-1	180	128	9.7	28	ABprappppa	34	0	0	0		0	0	0	0	0
32	1	422	432	-1	457	382	10.8	25	ABplpaaappp	207	749	0	0		0	0	0	0	0
33	1	61	37	-1	513	272	16.8	25	ABaraapaapp	232	157	0	0		0	0	0	0	0
34	1	393	99	-1	621	234	15.7	28	ABalapppaa	282	268	0	0		0	0	0	0	0
35	1	217	133	-1	356	397	17.4	31	ABplaapppp	135	0	0	0		0	0	0	0	0
36	1	30	162	-1	318	393	17.7	28	ABplapaapp	83	0	0	0		0	0	0	0	0
37	1	255	361	-1	473	291	5.5	26	ABalpappapa	232	-600	0	0		0	0	0	0	0
38	1	124	335	-1	299	350	13.5	30	Capaaa	701	0	0	0		0	0	0	0	0
39	1	114	292	-1	331	359	5.8	27	ABplppaapp	262	71	0	0		0	0	0	0	0
40	1	317	5	-1	337	400	10.6	26	ABplppapaap	171	-381	0	0		0	0	0	0	0
41	1	77	209	-1	414	214	3.4	27	ABprpappaaa	226	155	0	0		0	0	0	0	0
42	1	207	272	-1	581	190	7.0	23	ABalaapaaa	63	0	0	0		0	0	0	0	0
43	1	209	262	-1	313	335	8.4	28	MSaapppp	487	0	0	0		0	0	0	0	0
44	1	342	114	-1	477	375	9.3	25	ABplpaaappa	200	568	0	0		0	0	0	0	0
45	1	117	293	-1	254	351	13.9	29	Capapa	-11	0	0	0		0	0	0	0	0
46	1	406	397	-1	402	173	5.2	24	ABprpapapaa	214	154	0	0		0	0	0	0	0
47	1	93	410	-1	403	379	7.4	27	ABalpapappp	260	180	0	0		0	0	0	0	0
48	1	119	197	-1	530	294	9.7	29	ABalpaaapa	182	0	0	0		0	0	0	0	0
49	1	297	111	-1	250	290	7.2	29	ABplpppppa	18	0	0	0		0	0	0	0	0
50	1	384	258	-1	485	266	18.5	25	MSaaaapap	200	441	0	0		0	0	0	0	0
51	1	281	324	-1	511	346	17.3	31	ABplaapapa	123	0	0	0		0	0	0	0	0
52	1	189	196	-1	597	308	21.3	33	ABplaapaaa	54	0	0	0		0	0	0	0	0
53	1	225	76	-1	452	99	8.9	30	ABprpaaapp	402	0	0	0		0	0	0	0	0
54	1	60	339	-1	375	85	15.6	29	ABpraapppp	284	767	0	0		0	0	0	0	0
55	1	98	132	-1	360	340	9.3	29	MSaapppa	82	0	0	0		0	0	0	0	0
56	1	50	118	-1	389	315	21.5	31	ABplapaaaa	256	318	0	0		0	0	0	0	0
57	1	192	235	-1	530	118	14.1	27	ABpraaaappp	69	0	0	0		0	0	0	0	0
58	1	335	188	-1	286	215	11.7	32	Earpp	322	681	0	0		0	0	0	0	0
59	1	22	155	-1	411	280	13.9	28	MSaapaapa	221	0	0	0		0	0	0	0	0
60	1	232	279	344	355	245	6.4	30	MSpapapp	220	-730	0	0		0	0	0	0	0
61	1	180	140	-1	400	399	9.9	25	ABplpaaaapp	227	76	0	0		0	0	0	0	0
62	1	38	386	-1	426	130	4.9	24	ABprpaaaapa	250	-184	0	0		0	0	0	0	0
63	1	157	231	-1	452	109	11.9	25	ABprpaapppp	390	0	0	0		0	0	0	0	0
64	1	339	25	-1	491	141	12.8	26	ABpraaappap	221	93	0	0		0	0	0	0	0
65	1	80	46	-1	556	217	15.5	27	ABaraappaa	88	0	0	0		0	0	0	0	0
66	1	413	401	-1	344	242	22.4	30	ABarppaapa	296	-267	0	0		0	0	0	0	0
67	1	58	308	-1	570	225	12.6	24	ABaraaapaap	216	-375	0	0		0	0	0	0	0
68	1	94	142	-1	459	274	7.6	25	ABalpappppa	212	0	0	0		0	0	0	0	0
69	1	409	238	-1	577	365	9.2	31	ABalppaaap	377	0	0	0		0	0	0	0	0
70	1	137	177	-1	499	394	10.9	28	ABplpaaapa	241	32	0	0		0	0	0	0	0
71	1	352	417	-1	611	230	8.4	29	ABalaaaala	143	0	0	0		0	0	0	0	0
72	1	89	354	-1	433	139	8.5	23	ABprppaaaaa	205	-136	0	0		0	0	0	0	0
73	1	213	362	-1	215	110	11.4	28	ABprapappa	289	1346	0	0		0	0	0	0	0
74	1	7	330	-1	444	210	16.7	26	MSpaaappa	266	14	0	0		0	0	0	0	0
75	1	275	126	-1	511	165	13.1	24	ABpraaappaa	239	-110	0	0		0	0	0	0	0
76	1	14	153	-1	551	336	8.4	32	ABalppappa	289	75	0	0		0	0	0	0	0
77	1	28	355	-1	331	157	17.4	32	Dpap	322	111	0	0		0	0	0	0	0
78	1	9	233	-1	548	350	18.2	24	ABalppppapp	181	0	0	0		0	0	0	0	0
79	1	308	199	-1	521	290	12.4	30	ABalpaapapp	208	0	0	0		0	0	0	0	0
80	1	46	280	-1	393	216	11.0	28	MSpapaapa	122	0	0	0		0	0	0	0	0
81	1	378	69	-1	238	191	4.2	26	ABprpappppp	186	130	0	0		0	0	0	0	0
82	1	26	242	-1	248	147	9.3	27	Cppapp	275	-277	0	0		0	0	0	0	0
83	1	419	101	-1	507	370	13.4	24	ABplpaapaap	182	615	0	0		0	0	0	0	0
84	1	298	400	-1	275	154	3.1	25	ABprppppaap	226	397	0	0		0	0	0	0	0
85	1	420	21	-1	436	262	14.3	24	MSaaapapp	210	126	0	0		0	0	0	0	0
86	1	363	47	-1	339	376	8.3	29	ABplppappa	16	0	0	0		0	0	0	0	0
87	1	316	433	-1	455	330	4.4	27	ABalpapapap	242	-150	0	0		0	0	0	0	0
88	1	33	115	-1	562	130	14.4	23	ABpraaaappa	196	201	0	0		0	0	0	0	0
89	1	407	121	-1	346	207	3.2	25	ABprpappapp	189	0	0	0		0	0	0	0	0
90	1	116	438	-1	424	305	20.1	25	MSapappp	250	404	0	0		0	0	0	0	0
91	1	168	301	-1	497	330	12.8	24	MSapapaa	244	873	0	0		0	0	0	0	0
92	1	283	170	-1	185	337	10.1	27	ABplapppaa	263	138	0	0		0	0	0	0	0
93	1	215	283	369	495	395	15.9	26	ABplpaapap	214	46	0	0		0	0	0	0	0
94	1	65	17	-1	451	144	6.4	24	ABarapppppp	230	-294	0	0		0	0	0	0	0
95	1	18	267	-1	419	243	16.9	25	MSpaaappp	237	750	0	0		0	0	0	0	0
96	1	11	200	-1	149	310	5.7	27	ABplappppp	272	714	0	0		0	0	0	0	0
97	1	12	239	-1	230	320	9.7	29	Capapp	289	1403	0	0		0	0	0	0	0
98	1	92	127	-1	558	289	23.1	31	ABplaaaaaa	303	201	0	0		0	0	0	0	0
99	1	309	186	-1	511	298	22.3	26	ABplaaaaapp	259	337	0	0		0	0	0	0	0
100	1	194	198	-1	383	227	3.4	25	ABprpappaap	146	0	0	0		0	0	0	0	0
101	1	423	152	-1	526	270	19.7	25	MSaaaapaa	209	-446	0	0		0	0	0	0	0
102	1	340	172	-1	621	204	13.4	32	ABalaaappr	223	0	0	0		0	0	0	0	0
103	1	10	22	-1	465	102	14.8	25	ABpraappaa	-94	0	0	0		0	0	0	0	0
104	1	150	168	-1	527	214	18.0	28	MSpaaaapa	268	-933	0	0		0	0	0	0	0
105	1	62	399	-1	511	293	5.4	25	ABalpaaaapp	204	-121	0	0		0	0	0	0	0
106	1	20	182	-1	546	211	4.0	24	ABarapppaaa	180	-529	0	0		0	0	0	0	0
107	1	112	33	-1	499	228	19.5	31	MSpaaaaa	416	0	0	0		0	0	0	0	0
108	1	138	387	-1	433	300	6.1	26	ABalpappapp	239	12	0	0		0	0	0	0	0
109	1	134	278	-1	435	93	14.8	29	ABpraappap	248	173	0	0		0	0	0	0	0
110	1	155	306	-1	424	208	11.3	27	ABaraapppp	263	200	0	0		0	0	0	0	0
111	1	108	138	-1	589	280	4.5	30	ABalpaappa	243	115	0	0		0	0	0	0	0
112	1	296	195	-1	329	298	20.3	34	MSapppp	337	-831	0	0		0	0	0	0	0
113	1	97	149	-1	592	271	9.2	29	ABaraaaaaa	330	0	0	0		0	0	0	0	0
114	1	27	86	-1	280	375	7.6	28	ABplppappp	271	23	0	0		0	0	0	0	0
115	1	99	88	-1	548	155	12.3	30	ABpraaapaa	164	0	0	0		0	0	0	0	0
116	1	125	26	-1	446	316	14.5	26	MSapappa	223	-735	0	0		0	0	0	0	0
117	1	32	220	-1	473	216	15.3	29	MSpaapaa	-176	0	0	0		0	0	0	0	0
118	1	76	201	-1	457	240	19.0	28	MSpaaapa	-30	0	0	0		0	0	0	0	0
119	1	395	20	-1	325	282	11.9	29	Ealpa	234	440	0	0		0	0	0	0	0
120	1	182	134	-1	453	210	13.2	26	MSpaapapa	158	0	0	0		0	0	0	0	0
121	1	200	59	-1	324	223	10.4	29	Earpa	295	880	0	0		0	0	0	0	0
122	1	67	87	-1	550	178	20.5	27	ABarpapaaa	236	-863	0	0		0	0	0	0	0
123	1	161	77	-1	528	358	21.3	28	ABplaapaapp	159	0	0	0		0	0	0	0	0
124	1	88	212	-1	492	287	10.3	30	ABalpaaapp	164	0	0	0		0	0	0	0	0
125	1	333	273	-1	469	354	13.4	28	MSapapap	250	396	0	0		0	0	0	0	0
126	1	261	128	-1	377	295	12.8	28	MSaapapa	263	129	0	0		0	0	0	0	0
127	1	143	430	-1	583	251	12.9	28	ABaraaaapa	263	42	0	0		0	0	0	0	0
128	1	305	409	-1	385	380	18.8	28	ABplapaapa	120	0	0	0		0	0	0	0	0
129	1	184	326	-1	367	349	5.0	25	ABplpapappa	199	95	0	0		0	0	0	0	0
130	1	306	287	-1	213	343	5.2	28	ABplpppaap	228	1129	0	0		0	0	0	0	0
131	1	219	323	-1	564	317	5.4	26	ABalpaapppp	221	-38	0	0		0	0	0	0	0
132	1	41	15	-1	332	355	12.1	25	Daaap	210	-193	0	0		0	0	0	0	0
133	1	243	359	440	443	136	15.5	30	ABprpaappa	239	125	0	0		0	0	0	0	0
134	1	173	394	-1	182	323	6.7	25	ABplapppap	237	1452	0	0		0	0	0	0	0
135	1	365	252	-1	343	290	6.6	25	MSaappap	232	1351	0	0		0	0	0	0	0
136	1	289	265	-1	341	214	14.5	30	Earap	300	-441	0	0		0	0	0	0	0
137	1	351	14	-1	477	251	15.3	24	MSaaapapa	494	0	0	0		0	0	0	0	0
138	1	181	160	-1	432	376	19.6	30	ABalppppppp	276	536	0	0		0	0	0	0	0
139	1	327	189	-1	489	275	23.1	30	ABplaaaapa	301	36	0	0		0	0	0	0	0
140	1	122	58	452	279	115	6.4	30	ABprpppaaa	207	-200	0	0		0	0	0	0	0
141	1	23	261	-1	292	173	7.4	28	MSpappap	-21	0	0	0		0	0	0	0	0
142	1	247	56	-1	539	189	13.9	27	MSppaaap	264	521	0	0		0	0	0	0	0
143	1	172	27	-1	469	128	10.4	24	ABprpaapppa	170	0	0	0		0	0	0	0	0
144	1	45	319	-1	436	384	7.4	25	ABplpaaaapa	237	16	0	0		0	0	0	0	0
145	1	396	226	-1	297	91	19.2	30	ABprappapa	337	0	0	0		0	0	0	0	0
146	1	90	185	-1	500	300	17.5	27	MSaaapaaa	207	0	0	0		0	0	0	0	0
147	1	40	167	-1	406	104	15.7	30	ABpraapppa	226	478	0	0		0	0	0	0	0
148	1	73	247	-1	376	94	8.8	30	ABprppapaa	280	624	0	0		0	0	0	0	0
149	1	288	120	-1	454	297	22.8	29	ABplaaaapp	34	0	0	0		0	0	0	0	0
150	1	176	12	-1	490	358	15.5	24	ABalpppppap	209	0	0	0		0	0	0	0	0
151	1	177	67	-1	404	233	13.6	26	MSpaapapp	175	0	0	0		0	0	0	0	0
152	1	159	63	-1	317	307	3.9	30	ABplpapppa	-193	0	0	0		0	0	0	0	0
153	1	203	23	-1	340	146	9.6	32	MSpapppa	248	0	0	0		0	0	0	0	0
154	1	206	225	-1	412	115	10.1	26	ABprppaaaap	212	828	0	0		0	0	0	0	0
155	1	337	96	-1	353	159	5.0	27	ABprpapapp	180	118	0	0		0	0	0	0	0
156	1	214	345	-1	506	177	23.6	32	ABarpapapa	293	193	0	0		0	0	0	0	0
157	1	431	73	-1	530	250	5.9	25	ABarapaaaa	200	494	0	0		0	0	0	0	0
158	0	-1	-1	-1	561	251	23.6	24		147	212	0	0		0	0	0	0	0
159	1	238	66	-1	478	358	23.3	34	ABplaaapap	334	-1502	0	0		0	0	0	0	0
160	1	15	136	-1	419	238	21.7	30	ABarpaappa	306	-236	0	0		0	0	0	0	0
161	1	254	290	-1	212	377	12.5	28	ABplapapap	359	0	0	0		0	0	0	0	0
162	1	17	402	-1	407	390	16.5	31	ABplaapppa	132	0	0	0		0	0	0	0	0
163	1	187	181	-1	322	123	16.6	27	Dppap	238	-888	0	0		0	0	0	0	0
164	1	323	1	-1	517	222	3.7	23	ABaraaapppp	174	-492	0	0		0	0	0	0	0
165	1	235	84	-1	585	195	21.4	32	ABpraapaaa	-82	0	0	0		0	0	0	0	0
166	1	361	263	-1	367	294	5.9	25	MSaappaa	240	880	0	0		0	0	0	0	0
167	1	149	390	-1	152	197	7.1	27	Cppppa	265	110	0	0		0	0	0	0	0
168	1	322	79	-1	307	115	22.4	31	ABarpppaap	386	0	0	0		0	0	0	0	0
169	1	158	255	-1	597	162	12.5	31	ABalaapppp	142	0	0	0		0	0	0	0	0
170	1	312	371	-1	524	381	17.8	27	ABalpppappp	227	707	0	0		0	0	0	0	0
171	1	2	237	-1	408	303	10.4	25	MSaapaaap	198	0	0	0		0	0	0	0	0
172	1	165	43	-1	593	365	15.4	29	ABalapaapp	267	306	0	0		0	0	0	0	0
173	1	163	309	-1	436	179	15.0	25	MSppppap	223	-960	0	0		0	0	0	0	0
174	1	126	215	-1	155	200	17.6	33	Cpapap	332	-21	0	0		0	0	0	0	0
175	1	6	254	-1	594	262	16.2	30	MSaaaaaa	118	0	0	0		0	0	0	0	0
176	1	277	328	-1	466	251	4.6	25	ABarapapapa	93	0	0	0		0	0	0	0	0
177	1	258	320	-1	569	251	16.3	29	ABaraapaaa	251	-181	0	0		0	0	0	0	0
178	1	139	173	-1	209	260	8.5	31	Eplpp	315	1260	0	0		0	0	0	0	0
179	1	43	139	-1	439	294	10.2	25	MSaapaaaa	246	301	0	0		0	0	0	0	0
180	1	417	107	-1	593	270	20.6	27	ABalappapp	221	-844	0	0		0	0	0	0	0
181	1	110	216	-1	336	185	5.1	24	ABprpapppaa	199	-258	0	0		0	0	0	0	0
182	1	42	285	-1	610	273	12.2	25	ABalpaapaaa	214	1084	0	0		0	0	0	0	0
183	1	303	57	-1	544	251	19.9	27	MSaaaaapp	207	1151	0	0		0	0	0	0	0
184	1	425	407	-1	442	130	21.8	30	ABarpapppa	257	-760	0	0		0	0	0	0	0
185	1	402	393	-1	556	186	18.4	24	ABalappppp	234	222	0	0		0	0	0	0	0
186	1	109	332	-1	472	301	10.2	28	ABalpapppa	185	0	0	0		0	0	0	0	0
187	1	154	116	-1	311	377	10.1	28	ABplppapap	260	373	0	0		0	0	0	0	0
188	1	72	45	-1	599	217	18.7	30	ABalapppap	242	244	0	0		0	0	0	0	0
189	1	102	53	-1	431	259	4.8	25	ABarapapapp	241	296	0	0		0	0	0	0	0
190	1	226	372	-1	181	305	15.0	30	Capppa	269	-965	0	0		0	0	0	0	0
191	1	167	384	-1	411	343	15.1	31	MSapppa	-12	0	0	0		0	0	0	0	0
192	1	19	19	-1	561	235	8.4	27	ABaraaaaap	196	0	0	0		0	0	0	0	0
193	1	166	31	-1	579	285	12.7	24	ABalpaapaap	228	976	0	0		0	0	0	0	0
194	1	350	16	-1	395	360	9.4	29	ABplppaapa	270	385	0	0		0	0	0	0	0
195	1	428	52	-1	249	157	4.8	25	ABprppppapp	41	0	0	0		0	0	0	0	0
196	1	279	348	-1	486	204	4.5	26	ABarappaaa	261	-985	0	0		0	0	0	0	0
197	1	35	405	-1	600	345	12.7	29	ABalapaapa	257	245	0	0		0	0	0	0	0
198	1	169	294	-1	144	321	10.4	29	ABplapappp	279	-729	0	0		0	0	0	0	0
199	1	142	74	-1	523	384	7.9	29	ABalppaapp	16	0	0	0		0	0	0	0	0
200	1	96	75	-1	431	190	18.7	29	MSpppppa	296	1242	0	0		0	0	0	0	0
201	1	418	346	-1	229	304	19.3	31	Dappp	312	-833	0	0		0	0	0	0	0
202	1	307	92	-1	554	332	12.0	23	ABalppppaav	156	0	0	0		0	0	0	0	0
203	1	295	331	-1	193	368	10.0	28	ABplapappa	373	0	0	0		0	0	0	0	0
204	1	5	322	-1	359	243	11.5	28	MSpapaapp	78	0	0	0		0	0	0	0	0
205	1	271	435	-1	368	260	18.2	27	Ealaa	276	110	0	0		0	0	0	0	0
206	0	-1	-1	-1	603	338	15.7	22		-154	0	0	0		0	0	0	0	0
207	1	44	256	-1	204	142	10.7	27	ABprapppaa	221	0	0	0		0	0	0	0	0
208	0	441	-1	-1	395	332	3.1	26		185	548	0	0		0	0	0	0	0
209	1	244	404	-1	191	193	8.0	29	Cpppaa	285	122	0	0		0	0	0	0	0
210	1	445	266	-1	498	153	11.1	27	ABprpaapaa	687	0	0	0		0	0	0	0	0
211	1	262	213	-1	291	88	14.2	29	ABprappaap	-455	0	0	0		0	0	0	0	0
212	1	233	129	-1	131	199	10.6	30	Cpappd	137	0	0	0		0	0	0	0	0
213	0	104	-1	-1	180	255	22.6	32		209	-109	0	0		0	0	0	0	0
214	1	31	193	-1	352	359	16.1	27	Dapaa	-38	0	0	0		0	0	0	0	0
215	1	239	370	-1	494	188	15.5	26	MSppappa	194	308	0	0		0	0	0	0	0
216	1	105	425	-1	495	234	22.7	31	ABarpaapaa	314	246	0	0		0	0	0	0	0
217	1	355	248	-1	479	225	11.8	27	ABaraapppa	279	-122	0	0		0	0	0	0	0
218	1	145	418	-1	325	86	13.0	29	ABprappaaa	273	1103	0	0		0	0	0	0	0
219	1	240	315	-1	130	280	9.4	30	Caappd	299	1621	0	0		0	0	0	0	0
220	1	218	217	-1	493	375	20.1	28	ABplaapappp	264	-364	0	0		0	0	0	0	0
221	1	16	137	-1	128	216	14.4	32	Cpapaa	323	-414	0	0		0	0	0	0	0
222	1	416	175	-1	246	261	12.4	31	Eplap	278	-30	0	0		0	0	0	0	0
223	1	264	376	-1	380	193	3.0	26	ABprpappapa	127	0	0	0		0	0	0	0	0
224	1	13	9	-1	501	153	8.8	32	ABprpaaaaa	133	0	0	0		0	0	0	0	0
225	1	250	71	-1	523	119	11.1	28	ABpraaaapa	439	0	0	0		0	0	0	0	0
226	1	430	281	-1	470	127	7.9	28	ABprpaaapa	-191	0	0	0		0	0	0	0	0
227	1	364	159	-1	554	288	20.5	24	ABplaaaaapa	201	1085	0	0		0	0	0	0	0
228	1	179	97	-1	287	140	10.4	29	MSpapppp	84	0	0	0		0	0	0	0	0
229	1	222	396	-1	625	285	9.8	28	ABalaaaalp	162	0	0	0		0	0	0	0	0
230	1	178	389	-1	454	259	12.1	25	ABaraapappa	201	1745	0	0		0	0	0	0	0
231	1	63	365	-1	226	160	15.5	33	Cppaap	317	-907	0	0		0	0	0	0	0
232	1	336	157	-1	564	234	18.9	29	MSaaaaapa	253	1518	0	0		0	0	0	0	0
233	1	392	218	-1	249	152	13.3	31	Cppapa	294	45	0	0		0	0	0	0	0
234	1	191	338	-1	368	96	19.5	28	ABprapaapa	255	0	0	0		0	0	0	0	0
235	1	287	364	-1	429	162	10.9	24	MSppaapp	123	0	0	0		0	0	0	0	0
236	1	332	342	-1	178	141	16.0	36	ABarppppp	715	0	0	0		0	0	0	0	0
237	1	4	351	-1	271	308	19.3	30	Dappa	309	-870	0	0		0	0	0	0	0
238	1	268	123	-1	380	123	9.3	28	ABprppaapa	228	-1149	0	0		0	0	0	0	0
239	1	403	102	-1	543	354	10.4	23	ABplpaaaaaa	197	-772	0	0		0	0	0	0	0
240	1	111	187	-1	365	263	9.4	29	MSpapapa	35	0	0	0		0	0	0	0	0
241	1	70	68	-1	189	186	4.9	24	ABprppppppa	193	208	0	0		0	0	0	0	0
242	1	128	38	-1	164	349	7.5	27	ABplappppa	-77	0	0	0		0	0	0	0	0
243	1	223	303	-1	207	330	12.9	28	Cappap	-32	0	0	0		0	0	0	0	0
244	1	101	119	-1	556	323	21.3	28	ABalapappp	119	0	0	0		0	0	0	0	0
245	1	86	378	-1	432	402	15.6	30	ABplaappap	-198	0	0	0		0	0	0	0	0
246	1	64	62	-1	465	299	15.7	26	MSaaapaap	98	0	0	0		0	0	0	0	0
247	0	-1	-1	-1	471	332	10.7	23		-1	0	0	0		0	0	0	0	0
248	1	320	7	-1	253	366	21.0	31	ABplappapa	315	241	0	0		0	0	0	0	0
249	1	91	183	-1	505	361	10.0	25	ABplpaaaaap	199	812	0	0		0	0	0	0	0
250	1	356	429	-1	457	241	9.9	24	ABarapaappp	-200	0	0	0		0	0	0	0	0
251	1	34	171	-1	286	305	4.4	29	ABplpapppp	271	424	0	0		0	0	0	0	0
252	1	276	4	-1	597	237	21.8	29	ABarpaaaaa	297	1042	0	0		0	0	0	0	0
253	1	260	276	-1	467	162	22.8	29	ABarpapapp	286	713	0	0		0	0	0	0	0
254	1	282	130	-1	390	309	4.0	30	ABplpappaap	304	139	0	0		0	0	0	0	0
255	1	174	30	-1	398	323	18.4	26	MSappapa	219	463	0	0		0	0	0	0	0
256	1	380	260	-1	501	168	15.2	24	ABpraapappa	223	-11	0	0		0	0	0	0	0
257	1	400	375	-1	380	216	15.9	29	Earaa	298	1244	0	0		0	0	0	0	0
258	1	113	413	-1	363	276	14.4	30	MSaapaapp	300	361	0	0		0	0	0	0	0
259	1	357	406	-1	450	220	3.4	30	ABarappaap	252	540	0	0		0	0	0	0	0
260	1	251	391	-1	174	263	4.0	26	ABplppppppp	209	119	0	0		0	0	0	0	0
261	1	372	80	-1	459	186	3.5	25	ABarapppapp	187	-458	0	0		0	0	0	0	0
262	1	51	40	-1	485	284	13.6	25	ABaraapapap	110	0	0	0		0	0	0	0	0
263	1	71	297	-1	240	386	13.4	30	ABplappapp	-2	0	0	0		0	0	0	0	0
264	1	242	35	-1	620	201	10.4	31	ABalaaappl	299	736	0	0		0	0	0	0	0
265	1	195	313	-1	485	313	5.1	25	ABalpapapaa	196	-19	0	0		0	0	0	0	0
266	1	136	202	-1	269	320	6.3	24	ABplppppaap	198	462	0	0		0	0	0	0	0
267	1	212	288	-1	366	185	20.0	30	MSpppppp	290	209	0	0		0	0	0	0	0
268	1	248	64	-1	507	232	7.5	23	ABarapapaaa	157	0	0	0		0	0	0	0	0
269	1	292	205	-1	538	183	6.4	23	ABarappppaa	219	-336	0	0		0	0	0	0	0
270	1	55	163	-1	606	313	13.5	28	ABalapaaaa	319	0	0	0		0	0	0	0	0
271	1	348	65	-1	583	180	10.0	29	ABalaapppa	195	0	0	0		0	0	0	0	0
272	1	397	48	-1	305	130	14.2	29	Cppaaa	259	13	0	0		0	0	0	0	0
273	1	411	6	-1	385	149	12.1	25	MSpppapp	191	45	0	0		0	0	0	0	0
274	1	273	227	-1	200	285	3.5	25	ABplppppppa	205	106	0	0		0	0	0	0	0
275	1	359	366	-1	284	163	23.9	33	ABarpppapp	333	-6	0	0		0	0	0	0	0
276	1	228	206	-1	382	151	6.7	24	ABprpapaapp	244	-471	0	0		0	0	0	0	0
277	1	326	34	-1	226	290	4.4	25	ABplpppapap	211	181	0	0		0	0	0	0	0
278	1	321	50	-1	454	166	9.9	25	MSppapap	108	0	0	0		0	0	0	0	0
279	1	197	296	-1	194	368	16.3	29	ABplapapaa	286	-157	0	0		0	0	0	0	0
280	1	205	310	-1	540	141	15.1	23	ABpraaapapp	183	755	0	0		0	0	0	0	0
281	1	249	427	-1	606	306	17.5	31	ABalapapap	568	0	0	0		0	0	0	0	0
282	1	373	90	-1	580	314	18.4	31	ABalapappa	520	0	0	0		0	0	0	0	0
283	1	369	403	-1	512	186	4.5	24	ABarapppaap	206	702	0	0		0	0	0	0	0
284	1	345	363	-1	503	178	6.8	23	ABarappppap	225	343	0	0		0	0	0	0	0
285	1	263	246	-1	237	212	23.4	38	Cpaaa	381	-343	0	0		0	0	0	0	0
286	1	29	434	-1	187	240	6.2	32	Cpppap	325	22	0	0		0	0	0	0	0
287	1	432	54	-1	549	152	8.6	29	ABalaappap	297	-21	0	0		0	0	0	0	0
288	1	118	422	-1	439	362	5.7	24	ABalpapappa	211	-339	0	0		0	0	0	0	0
289	1	164	302	-1	410	278	17.3	26	MSaaappp	-137	0	0	0		0	0	0	0	0
290	1	310	78	-1	288	263	11.5	32	Ealpp	321	787	0	0		0	0	0	0	0
291	1	78	131	-1	478	236	6.9	26	ABarapapaap	233	447	0	0		0	0	0	0	0
292	1	391	373	-1	417	262	10.6	26	ABaraapappp	-212	0	0	0		0	0	0	0	0
293	1	85	174	-1	438	351	18.0	24	ABplpaappap	207	801	0	0		0	0	0	0	0
294	1	286	106	-1	562	130	10.6	29	ABpraaaaap	568	0	0	0		0	0	0	0	0
295	1	135	277	-1	321	91	9.5	30	ABprppapap	133	0	0	0		0	0	0	0	0
296	1	59	337	-1	505	281	3.0	25	ABalpapaapa	253	547	0	0		0	0	0	0	0
297	1	328	333	-1	159	341	14.4	30	ABarppappp	280	-71	0	0		0	0	0	0	0
298	1	362	49	-1	516	327	22.5	25	ABplaaapaa	248	203	0	0		0	0	0	0	0
299	1	234	122	-1	409	372	12.0	24	ABplppaaaap	119	0	0	0		0	0	0	0	0
300	1	424	234	-1	226	142	3.9	27	ABprpppapaa	208	-48	0	0		0	0	0	0	0
301	1	399	3	-1	474	167	6.0	24	ABarapppppa	220	-260	0	0		0	0	0	0	0
302	1	53	229	-1	247	126	20.3	35	ABarppppa	357	-43	0	0		0	0	0	0	0
303	1	66	51	-1	464	276	3.3	26	ABalpapaapp	222	-215	0	0		0	0	0	0	0
304	0	-1	-1	-1	402	165	12.3	24		200	612	0	0		0	0	0	0	0
305	1	144	299	-1	287	348	18.0	27	Dapap	266	121	0	0		0	0	0	0	0
306	1	377	146	-1	603	321	8.5	29	ABalaaaarl	275	1085	0	0		0	0	0	0	0
307	1	412	150	-1	252	337	4.2	28	ABplppppapa	223	0	0	0		0	0	0	0	0
308	1	256	329	-1	363	114	5.5	23	ABarappappp	233	-355	0	0		0	0	0	0	0
309	1	106	307	-1	457	339	7.2	30	ABplpapaaa	65	0	0	0		0	0	0	0	0
310	1	49	300	-1	217	224	9.5	31	Eprpp	281	634	0	0		0	0	0	0	0
311	1	344	164	-1	294	260	22.7	36	Caaaa	360	958	0	0		0	0	0	0	0
312	1	376	228	-1	510	141	20.6	28	ABarpappaa	278	-228	0	0		0	0	0	0	0
313	1	170	341	-1	438	356	9.7	28	ABplpapaap	111	0	0	0		0	0	0	0	0
314	1	152	232	-1	329	132	5.6	28	ABprppaapp	249	1575	0	0		0	0	0	0	0
315	1	107	39	-1	427	146	13.2	29	MSppppaa	287	0	0	0		0	0	0	0	0
316	1	301	253	-1	423	335	6.0	24	ABplpapapaa	204	-894	0	0		0	0	0	0	0
317	1	274	82	-1	466	357	19.6	29	ABalppppppa	261	-803	0	0		0	0	0	0	0
318	1	284	367	-1	169	156	7.5	26	ABprappppp	109	0	0	0		0	0	0	0	0
319	1	198	264	-1	343	82	15.4	30	ABprapaapp	273	138	0	0		0	0	0	0	0
320	1	421	108	-1	558	234	4.9	23	ABaraaapppa	83	0	0	0		0	0	0	0	0
321	1	82	156	-1	390	139	3.6	26	ABarappappa	232	22	0	0		0	0	0	0	0
322	1	319	274	-1	451	156	3.6	26	ABarappapaa	252	1343	0	0		0	0	0	0	0
323	1	394	424	-1	160	270	19.6	39	Caaap	389	-877	0	0		0	0	0	0	0
324	1	175	8	-1	204	157	7.4	27	ABprapppap	-122	0	0	0		0	0	0	0	0
325	1	390	360	-1	360	123	24.0	31	ABarpppaaa	14	0	0	0		0	0	0	0	0
326	1	304	257	-1	461	309	19.0	25	MSappaaa	248	604	0	0		0	0	0	0	0
327	1	21	112	-1	479	180	11.2	26	MSppapaa	254	434	0	0		0	0	0	0	0
328	1	334	305	-1	348	131	19.8	29	ABprapaaap	259	465	0	0		0	0	0	0	0
329	1	371	304	-1	405	183	8.6	25	MSpppaaa	207	359	0	0		0	0	0	0	0
330	1	229	103	-1	244	330	16.4	31	Cappaa	300	1115	0	0		0	0	0	0	0
331	1	201	165	-1	375	188	9.1	26	MSpppaap	165	0	0	0		0	0	0	0	0
332	1	381	117	-1	385	350	6.8	27	ABplpapapap	223	176	0	0		0	0	0	0	0
333	1	87	259	-1	573	251	5.5	29	ABaraaappa	59	0	0	0		0	0	0	0	0
334	1	325	41	-1	452	221	6.6	24	ABarapapppa	444	0	0	0		0	0	0	0	0
335	1	54	223	-1	123	291	15.1	35	Caapa	116	0	0	0		0	0	0	0	0
336	1	272	81	-1	497	332	19.6	26	ABplaapappa	244	-581	0	0		0	0	0	0	0
337	1	210	105	-1	639	267	13.4	32	ABalaaapal	141	0	0	0		0	0	0	0	0
338	1	130	89	-1	529	146	6.6	28	ABpraaaaaa	-13	0	0	0		0	0	0	0	0
339	1	48	295	-1	542	230	11.5	27	ABaraaapapa	232	1108	0	0		0	0	0	0	0
340	1	151	415	-1	196	125	6.8	27	ABprpppaapp	137	0	0	0		0	0	0	0	0
341	1	314	349	-1	519	316	3.7	28	ABalpapaaap	193	305	0	0		0	0	0	0	0
342	1	160	268	-1	482	181	19.1	27	MSppappp	277	-136	0	0		0	0	0	0	0
343	1	230	191	-1	239	183	7.5	29	ABprpppppa	267	443	0	0		0	0	0	0	0
344	1	123	207	-1	297	360	5.6	25	ABplpppaaaa	189	150	0	0		0	0	0	0	0
345	1	347	420	-1	383	233	21.5	29	ABarpaappp	-148	0	0	0		0	0	0	0	0
346	1	414	161	-1	294	340	4.1	25	ABplppppaaa	211	-893	0	0		0	0	0	0	0
347	1	252	398	-1	453	402	12.4	28	ABplpaapppp	211	-108	0	0		0	0	0	0	0
348	1	374	166	-1	457	216	23.1	33	ABarpaapap	-106	0	0	0		0	0	0	0	0
349	1	324	311	-1	150	238	5.5	29	Cppppp	256	812	0	0		0	0	0	0	0
350	1	132	13	-1	498	248	4.6	25	ABarapaaap	255	63	0	0		0	0	0	0	0
351	1	294	190	-1	203	342	19.4	29	ABarppappa	247	-804	0	0		0	0	0	0	0
352	1	36	147	-1	275	259	15.4	33	Eplaa	327	596	0	0		0	0	0	0	0
353	1	426	317	-1	463	141	18.0	22	ABpraaapppp	152	783	0	0		0	0	0	0	0
354	1	246	141	-1	229	104	13.7	29	ABprapapap	287	-88	0	0		0	0	0	0	0
355	1	204	124	-1	553	284	12.1	27	ABalpaapapa	228	0	0	0		0	0	0	0	0
356	1	370	29	-1	379	340	13.0	24	Daaaa	242	1121	0	0		0	0	0	0	0
357	1	382	91	-1	438	364	12.9	24	ABplppaaaaa	210	359	0	0		0	0	0	0	0
358	1	429	289	-1	550	373	16.6	23	ABalpppappa	260	0	0	0		0	0	0	0	0
359	1	366	208	-1	404	154	17.4	29	Dpaa	262	1147	0	0		0	0	0	0	0
360	1	318	204	-1	251	217	14.8	33	Eprap	328	-818	0	0		0	0	0	0	0
361	1	253	210	-1	409	275	7.5	27	ABalpappppp	275	919	0	0		0	0	0	0	0
362	1	299	382	-1	621	276	16.6	26	ABalappaap	152	0	0	0		0	0	0	0	0
363	1	408	98	-1	238	128	5.8	26	ABprpppaapa	196	-168	0	0		0	0	0	0	0
364	1	193	298	-1	272	176	18.3	32	Dpppp	319	-1365	0	0		0	0	0	0	0
365	1	266	327	-1	540	305	16.5	26	MSapaaap	265	358	0	0		0	0	0	0	0
366	1	37	192	-1	591	346	6.2	29	ABalaaaarr	289	746	0	0		0	0	0	0	0
367	1	52	42	-1	500	175	3.3	27	ABarapppapa	210	-219	0	0		0	0	0	0	0
368	1	131	83	271	373	301	9.4	27	MSaapapp	-8	0	0	0		0	0	0	0	0
369	1	330	151	-1	364	195	5.6	24	ABprpapapap	356	0	0	0		0	0	0	0	0
370	1	291	444	-1	520	217	9.6	27	ABarapaapa	268	732	0	0		0	0	0	0	0
371	1	69	411	-1	526	340	12.5	23	ABplpaapaaa	-108	0	0	0		0	0	0	0	0
372	1	103	178	-1	333	325	4.2	26	ABplpapappp	127	0	0	0		0	0	0	0	0
373	1	383	144	224	371	344	19.8	31	ABplapaaap	233	1701	0	0		0	0	0	0	0
374	0	389	-1	-1	364	295	17.8	25		116	0	0	0		0	0	0	0	0
375	1	100	241	-1	493	105	11.8	27	ABprpaapap	418	0	0	0		0	0	0	0	0
376	1	329	245	-1	324	257	15.5	30	Ealap	294	230	0	0		0	0	0	0	0
377	1	290	230	-1	576	157	15.4	25	ABpraaapapa	202	426	0	0		0	0	0	0	0
378	1	236	270	-1	378	390	10.8	24	ABplppapaaa	145	0	0	0		0	0	0	0	0
379	1	338	439	-1	484	343	4.5	27	ABalppapapp	189	157	0	0		0	0	0	0	0
380	1	85	318	-1	467	354	16.2	25	ABplpaappaa	174	0	0	0		0	0	0	0	0
381	1	8	113	-1	545	351	4.5	31	ABalppapaa	306	239	0	0		0	0	0	0	0
382	1	120	357	-1	573	284	6.8	25	ABalpaaaaaa	185	406	0	0		0	0	0	0	0
383	1	156	356	-1	535	204	7.7	27	MSppaaaa	196	0	0	0		0	0	0	0	0
384	1	338	436	-1	522	340	4.0	24	ABalppapapa	-159	0	0	0		0	0	0	0	0
385	1	415	236	-1	367	320	16.3	28	MSappapp	206	7	0	0		0	0	0	0	0
386	1	153	392	-1	252	291	3.5	26	ABplppppapp	193	78	0	0		0	0	0	0	0
387	1	446	222	-1	540	223	23.4	30	ABarpaaapa	253	527	0	0		0	0	0	0	0
388	1	220	143	-1	232	318	3.4	24	ABplpppapaa	226	-515	0	0		0	0	0	0	0
389	1	367	353	-1	218	114	17.3	30	ABprapapaa	303	-571	0	0		0	0	0	0	0
390	1	196	388	-1	438	314	3.3	26	ABplpappaaa	230	437	0	0		0	0	0	0	0
391	1	311	24	-1	219	218	12.7	34	Eprpa	335	-1025	0	0		0	0	0	0	0
392	1	56	176	-1	552	299	3.6	24	ABalpapaaaa	198	289	0	0		0	0	0	0	0
393	1	241	284	-1	300	225	14.8	33	Epraa	282	176	0	0		0	0	0	0	0
394	1	278	240	-1	269	392	14.8	29	ABplappaap	280	157	0	0		0	0	0	0	0
395	1	368	219	-1	394	293	23.4	29	ABarppaaaa	297	-577	0	0		0	0	0	0	0
396	1	387	70	-1	515	229	12.1	29	ABaraaapapp	182	0	0	0		0	0	0	0	0
397	1	280	135	-1	569	382	14.5	28	ABalpppaap	262	-122	0	0		0	0	0	0	0
398	1	405	358	-1	383	170	23.5	33	ABarppaaap	334	-60	0	0		0	0	0	0	0
399	0	199	-1	-1	596	360	10.6	22		171	633	0	0		0	0	0	0	0
400	1	354	203	-1	446	338	22.6	28	ABplaaappa	226	-242	0	0		0	0	0	0	0
401	1	95	109	-1	546	259	14.9	25	ABaraapaapa	108	0	0	0		0	0	0	0	0
402	1	216	419	-1	137	269	4.6	27	Caappv	274	-701	0	0		0	0	0	0	0
403	1	270	148	-1	630	257	19.3	30	ABalappapa	299	1292	0	0		0	0	0	0	0
404	1	84	250	-1	302	390	14.8	29	ABplappaaa	274	1370	0	0		0	0	0	0	0
405	1	388	286	-1	171	206	5.0	25	ABprppppppp	206	1202	0	0		0	0	0	0	0
406	1	398	275	-1	413	309	16.3	23	MSappaap	206	208	0	0		0	0	0	0	0
407	1	360	85	-1	304	175	3.9	25	ABprpapppap	245	266	0	0		0	0	0	0	0
408	1	188	352	-1	507	342	7.6	26	ABalppapppa	156	0	0	0		0	0	0	0	0
409	1	386	221	-1	118	238	9.5	31	Cpappv	311	194	0	0		0	0	0	0	0
410	1	190	447	-1	195	299	7.3	30	Capppp	-57	0	0	0		0	0	0	0	0
411	1	267	28	-1	494	291	7.6	27	ABalpappaap	230	-741	0	0		0	0	0	0	0
412	1	302	423	-1	555	176	3.9	30	ABalaapapp	304	-501	0	0		0	0	0	0	0
413	1	259	316	-1	590	192	16.6	28	ABalappppa	240	-585	0	0		0	0	0	0	0
414	1	147	243	-1	245	357	5.6	25	ABplpppaaap	183	-781	0	0		0	0	0	0	0
415	1	331	249	-1	407	147	7.1	24	ABprpapaapa	212	-518	0	0		0	0	0	0	0
416	1	127	95	-1	424	163	6.2	23	ABprpapaaap	202	509	0	0		0	0	0	0	0
417	1	39	408	-1	550	345	14.5	26	ABalppppaad	120	0	0	0		0	0	0	0	0
418	1	385	412	-1	607	299	6.2	24	ABalpaapppa	-382	0	0	0		0	0	0	0	0
419	1	3	110	-1	532	383	13.4	29	ABalpppapa	-181	0	0	0		0	0	0	0	0
420	1	62	10	-1	537	286	5.9	24	ABalpaaaapa	213	194	0	0		0	0	0	0	0
421	1	221	416	-1	329	158	23.6	34	ABarpppapa	-191	0	0	0		0	0	0	0	0
422	1	404	154	-1	404	115	22.9	32	ABarpapppp	320	477	0	0		0	0	0	0	0
423	1	133	383	-1	573	310	10.2	26	MSapaaaa	216	-287	0	0		0	0	0	0	0
424	1	79	381	-1	593	333	15.5	28	ABalapaaap	220	923	0	0		0	0	0	0	0
425	1	47	60	-1	620	324	11.0	32	ABalaaapar	294	835	0	0		0	0	0	0	0
426	1	224	431	-1	474	121	20.4	30	ABarpappap	292	1076	0	0		0	0	0	0	0
427	1	341	450	-1	483	392	13.0	25	ABplpaapppa	207	-456	0	0		0	0	0	0	0
428	1	231	251	-1	477	363	6.0	24	ABalppapppp	244	244	0	0		0	0	0	0	0
429	1	183	321	-1	340	108	7.7	29	ABprppappa	263	1810	0	0		0	0	0	0	0
430	1	300	455	-1	335	331	16.1	27	Daapa	78	0	0	0		0	0	0	0	0
431	1	140	36	-1	566	386	11.6	31	ABalpppaaa	-17	0	0	0		0	0	0	0	0
432	1	74	380	-1	445	327	11.8	25	MSapaapp	25	0	0	0		0	0	0	0	0
433	1	346	442	-1	214	177	4.1	26	ABprpppapap	94	0	0	0		0	0	0	0	0
434	0	434	-1	-1	477	183	9.3	23		122	0	0	0		0	0	0	0	0
435	1	120	421	-1	538	271	8.2	24	ABalpaaaaap	94	0	0	0		0	0	0	0	0
436	1	208	446	-1	564	337	17.6	22	ABalppppapa	519	0	0	0		0	0	0	0	0
437	1	410	244	-1	303	329	22.4	29	ABarppaapp	-103	0	0	0		0	0	0	0	0
438	0	436	-1	-1	549	171	9.9	20		138	0	0	0		0	0	0	0	0
439	0	227	-1	-1	581	256	11.1	20		240	0	0	0		0	0	0	0	0
440	1	427	437	-1	490	220	17.5	28	MSpaaaapp	517	0	0	0		0	0	0	0	0
441	1	433	368	-1	517	340	15.2	25	ABalpppppaa	224	0	0	0		0	0	0	0	0
442	1	443	214	-1	261	223	7.1	30	Z2	200	-264	0	0		0	0	0	0	0
443	1	269	448	-1	449	272	18.4	32	MSaaaapp	860	0	0	0		0	0	0	0	0
444	1	148	428	-1	269	134	4.7	25	ABprppppapa	183	137	0	0		0	0	0	0	0
445	1	438	336	-1	494	246	9.6	21	ABarapaappa	119	-873	0	0		0	0	0	0	0
446	0	173	-1	-1	213	309	7.0	22		-470	0	0	0		0	0	0	0	0
447	0	439	-1	-1	615	304	15.4	22		397	0	0	0		0	0	0	0	0
448	1	442	451	-1	406	249	4.9	22	ABarapapppp	-300	0	0	0		0	0	0	0	0
449	1	444	454	-1	192	243	22.0	34	Cpaap	404	172	0	0		0	0	0	0	0
450	1	435	32	-1	308	313	17.0	27	Daapp	239	-527	0	0		0	0	0	0	0
451	1	447	456	-1	551	250	22.0	28	ABarpaaaap	273	251	0	0		0	0	0	0	0
452	1	185	453	-1	535	194	22.0	28	ABarpapaap	332	624	0	0		0	0	0	0	0
453	1	448	457	-1	570	199	6.0	22	ABalaapaap	142	0	0	0		0	0	0	0	0
