# Supplementary material for: The AP-2 Transcription Factor APTF-2 Is Required for Neuroblast and Epidermal Morphogenesis in Caenorhabditis elegans Embryogenesis
Source: PLoS Genet. 2016 May 13;12(5):e1006048. doi: 10.1371/journal.pgen.1006048 (PMC4866721; doi:10.1371/journal.pgen.1006048)
Supplement: S4 Text — (ZIP) [file pgen.1006048.s032.zip › nuclei/t191-nuclei]

1	1	164	133	-1	516	223	3.9	24	ABaraaapppp	99	0	0	0		0	0	0	0	0
2	0	374	-1	-1	367	296	17.7	25		201	120	0	0		0	0	0	0	0
3	1	301	224	-1	476	167	6.0	24	ABarapppppa	241	-606	0	0		0	0	0	0	0
4	1	252	164	-1	592	234	21.9	29	ABarpaaaaa	275	-217	0	0		0	0	0	0	0
5	1	40	295	-1	336	401	10.6	26	ABplppapaap	191	251	0	0		0	0	0	0	0
6	1	273	418	-1	382	152	11.6	27	MSpppapp	268	220	0	0		0	0	0	0	0
7	1	248	102	-1	256	368	20.8	31	ABplappapa	301	210	0	0		0	0	0	0	0
8	1	324	408	-1	205	156	7.8	27	ABprapppap	165	0	0	0		0	0	0	0	0
9	1	224	14	-1	507	155	8.6	32	ABprpaaaaa	320	363	0	0		0	0	0	0	0
10	1	420	79	-1	549	285	6.1	24	ABalpaaaapa	185	-131	0	0		0	0	0	0	0
11	1	24	221	358	508	227	14.5	28	ABaraappap	130	0	0	0		0	0	0	0	0
12	1	150	161	-1	490	359	15.3	24	ABalpppppap	202	99	0	0		0	0	0	0	0
13	1	350	303	-1	499	249	4.6	27	ABarapaaap	258	57	0	0		0	0	0	0	0
14	1	137	222	-1	475	253	15.1	24	MSaaapapa	130	0	0	0		0	0	0	0	0
15	1	132	421	-1	334	355	12.1	25	Daaap	236	79	0	0		0	0	0	0	0
16	1	194	370	-1	395	362	9.4	29	ABplppaapa	288	769	0	0		0	0	0	0	0
17	1	94	388	-1	452	142	6.3	25	ABarapppppp	253	-657	0	0		0	0	0	0	0
18	1	31	302	-1	177	129	10.1	28	ABprappppa	237	990	0	0		0	0	0	0	0
19	1	192	97	-1	564	237	8.5	28	ABaraaaaap	300	0	0	0		0	0	0	0	0
20	1	119	385	-1	323	278	12.4	29	Ealpa	219	1071	0	0		0	0	0	0	0
21	1	85	215	-1	435	264	14.4	24	MSaaapapp	249	-503	0	0		0	0	0	0	0
22	1	103	206	-1	466	104	14.6	25	ABpraappaa	243	219	0	0		0	0	0	0	0
23	1	153	9	-1	342	148	9.4	32	MSpapppa	246	0	0	0		0	0	0	0	0
24	1	391	391	-1	223	218	12.6	33	Eprpa	333	350	0	0		0	0	0	0	0
25	1	64	63	-1	490	146	13.0	26	ABpraaappap	88	0	0	0		0	0	0	0	0
26	1	116	42	-1	449	317	14.5	25	MSapappa	208	203	0	0		0	0	0	0	0
27	1	143	403	-1	473	131	10.0	24	ABprpaapppa	206	436	0	0		0	0	0	0	0
28	1	411	228	-1	498	292	7.8	27	ABalpappaap	270	210	0	0		0	0	0	0	0
29	1	356	20	-1	376	339	12.4	25	Daaaa	234	-401	0	0		0	0	0	0	0
30	1	255	398	-1	397	318	17.8	25	MSappapa	249	463	0	0		0	0	0	0	0
31	1	193	22	-1	581	287	13.1	23	ABalpaapaap	209	0	0	0		0	0	0	0	0
32	1	450	92	-1	316	316	16.8	26	Daapp	252	392	0	0		0	0	0	0	0
33	1	107	76	-1	500	228	19.9	26	MSpaaaaa	6	0	0	0		0	0	0	0	0
34	1	277	279	-1	225	285	3.7	27	ABplpppapap	252	1070	0	0		0	0	0	0	0
35	1	264	53	-1	624	202	10.4	32	ABalaaappl	277	121	0	0		0	0	0	0	0
36	1	431	318	-1	558	393	11.6	27	ABalpppaaa	-42	0	0	0		0	0	0	0	0
37	1	33	278	-1	513	270	16.7	25	ABaraapaapp	217	491	0	0		0	0	0	0	0
38	1	242	171	-1	167	350	7.5	25	ABplappppa	-68	0	0	0		0	0	0	0	0
39	1	315	66	-1	428	151	13.2	29	MSppppaa	197	0	0	0		0	0	0	0	0
40	1	262	80	-1	485	281	13.7	25	ABaraapapap	1	0	0	0		0	0	0	0	0
41	1	334	259	-1	453	224	6.3	25	ABarapapppa	-185	0	0	0		0	0	0	0	0
42	1	367	298	-1	497	178	3.3	25	ABarapppapa	195	-822	0	0		0	0	0	0	0
43	1	172	144	-1	591	370	15.8	27	ABalapaapp	163	0	0	0		0	0	0	0	0
44	1	16	112	-1	426	219	7.8	25	MSpapaaaa	82	0	0	0		0	0	0	0	0
45	1	188	291	-1	597	217	18.6	30	ABalapppap	233	-70	0	0		0	0	0	0	0
46	1	65	43	-1	555	219	15.4	28	ABaraappaa	238	0	0	0		0	0	0	0	0
47	1	86	201	-1	340	376	8.3	30	ABplppappa	296	-31	0	0		0	0	0	0	0
48	1	272	437	-1	303	135	14.2	29	Cppaaa	286	-372	0	0		0	0	0	0	0
49	1	298	106	-1	513	332	22.5	25	ABplaaapaa	220	-106	0	0		0	0	0	0	0
50	1	278	292	-1	455	167	9.8	25	MSppapap	165	0	0	0		0	0	0	0	0
51	1	303	245	-1	468	279	3.4	27	ABalpapaapp	279	-356	0	0		0	0	0	0	0
52	1	195	173	-1	248	154	4.0	25	ABprppppapp	226	-191	0	0		0	0	0	0	0
53	1	189	378	-1	433	258	4.5	25	ABarapapapp	245	838	0	0		0	0	0	0	0
54	1	287	26	-1	553	154	8.4	31	ABalaappap	269	891	0	0		0	0	0	0	0
55	1	21	166	-1	574	353	20.4	26	ABplaapaapa	4	0	0	0		0	0	0	0	0
56	1	142	361	-1	543	190	13.5	27	MSppaaap	230	-292	0	0		0	0	0	0	0
57	1	183	345	-1	541	248	20.2	26	MSaaaaapp	213	-102	0	0		0	0	0	0	0
58	1	140	248	-1	297	120	6.2	28	ABprpppaaaa	171	1057	0	0		0	0	0	0	0
59	1	121	422	-1	326	224	10.0	29	Earpa	286	179	0	0		0	0	0	0	0
60	1	425	117	-1	616	330	11.2	31	ABalaaapar	318	479	0	0		0	0	0	0	0
61	1	18	181	-1	506	135	17.3	28	ABpraapappp	234	1679	0	0		0	0	0	0	0
62	1	246	91	-1	464	301	15.8	25	MSaaapaap	323	0	0	0		0	0	0	0	0
63	1	152	419	-1	318	313	3.8	30	ABplpapppa	263	-514	0	0		0	0	0	0	0
64	1	268	235	-1	509	234	7.7	24	ABarapapaaa	127	0	0	0		0	0	0	0	0
65	1	271	363	-1	585	188	9.5	29	ABalaapppa	212	0	0	0		0	0	0	0	0
66	1	159	333	-1	481	358	23.3	33	ABplaaapap	181	0	0	0		0	0	0	0	0
67	1	151	30	-1	406	233	13.4	26	MSpaapapp	268	1058	0	0		0	0	0	0	0
68	1	241	170	-1	185	184	4.9	24	ABprppppppa	202	0	0	0		0	0	0	0	0
69	1	81	312	-1	232	189	4.1	26	ABprpappppp	174	133	0	0		0	0	0	0	0
70	1	396	68	-1	518	233	11.5	28	ABaraaapapp	252	414	0	0		0	0	0	0	0
71	1	225	128	-1	531	123	10.7	27	ABpraaaapa	267	-507	0	0		0	0	0	0	0
72	1	29	32	-1	326	199	19.6	30	Dpppa	276	191	0	0		0	0	0	0	0
73	1	157	249	-1	533	251	6.0	24	ABarapaaaa	214	95	0	0		0	0	0	0	0
74	1	199	357	-1	523	381	7.6	28	ABalppaapp	275	464	0	0		0	0	0	0	0
75	1	200	180	-1	433	188	18.7	29	MSpppppa	-63	0	0	0		0	0	0	0	0
76	1	53	3	-1	456	101	9.4	32	ABprpaaapp	363	0	0	0		0	0	0	0	0
77	1	123	51	-1	528	359	21.2	28	ABplaapaapp	151	0	0	0		0	0	0	0	0
78	1	290	44	-1	288	261	11.4	30	Ealpp	307	88	0	0		0	0	0	0	0
79	1	168	237	-1	310	123	21.8	30	ABarpppaap	275	501	0	0		0	0	0	0	0
80	1	261	359	-1	459	188	3.5	24	ABarapppapp	360	0	0	0		0	0	0	0	0
81	1	336	360	-1	501	334	19.5	26	ABplaapappa	222	892	0	0		0	0	0	0	0
82	1	317	169	-1	466	362	19.5	29	ABalppppppa	-168	0	0	0		0	0	0	0	0
83	1	368	121	-1	388	297	9.9	24	MSaapappa	193	136	0	0		0	0	0	0	0
84	1	165	25	-1	588	193	21.3	32	ABpraapaaa	-89	0	0	0		0	0	0	0	0
85	1	407	301	-1	305	176	4.2	25	ABprpapppap	263	0	0	0		0	0	0	0	0
86	1	114	229	-1	281	375	7.5	29	ABplppappp	268	-315	0	0		0	0	0	0	0
87	1	122	36	-1	553	183	20.0	26	ABarpapaaa	236	-531	0	0		0	0	0	0	0
88	1	115	189	-1	552	157	12.4	27	ABpraaapaa	147	0	0	0		0	0	0	0	0
89	1	338	157	-1	533	149	6.3	31	ABpraaaaaa	273	565	0	0		0	0	0	0	0
90	1	282	220	-1	577	319	18.6	29	ABalapappa	240	540	0	0		0	0	0	0	0
91	1	357	316	-1	440	366	13.1	23	ABplppaaaaa	200	101	0	0		0	0	0	0	0
92	1	202	336	-1	555	332	12.1	24	ABalppppaav	145	0	0	0		0	0	0	0	0
93	1	8	371	-1	392	112	6.1	25	ABprpaaaapp	235	11	0	0		0	0	0	0	0
94	1	22	274	-1	263	91	14.6	29	ABprappapp	273	199	0	0		0	0	0	0	0
95	1	416	123	-1	426	168	5.7	24	ABprpapaaap	228	-366	0	0		0	0	0	0	0
96	1	155	254	445	355	158	4.9	28	ABprpapapp	191	-504	0	0		0	0	0	0	0
97	1	228	155	-1	292	140	10.4	29	MSpapppp	84	0	0	0		0	0	0	0	0
98	1	363	438	-1	231	129	5.7	26	ABprpppaapa	182	134	0	0		0	0	0	0	0
99	1	34	62	149	627	235	16.4	31	ABalapppaa	310	971	0	0		0	0	0	0	0
100	1	27	442	-1	325	370	22.1	36	ABarppapa	358	935	0	0		0	0	0	0	0
101	1	83	77	-1	503	366	13.1	24	ABplpaapaap	179	422	0	0		0	0	0	0	0
102	1	239	104	-1	544	354	10.6	24	ABplpaaaaaa	205	-795	0	0		0	0	0	0	0
103	1	330	436	-1	245	327	16.3	30	Cappaa	302	-105	0	0		0	0	0	0	0
104	1	3	203	-1	455	203	9.2	26	ABarapappa	201	0	0	0		0	0	0	0	0
105	1	337	83	-1	637	276	13.5	32	ABalaaapal	268	-172	0	0		0	0	0	0	0
106	1	294	5	-1	569	136	10.5	29	ABpraaaaap	239	-1004	0	0		0	0	0	0	0
107	1	180	334	-1	587	269	20.4	25	ABalappapp	223	782	0	0		0	0	0	0	0
108	1	320	116	-1	560	236	4.0	26	ABaraaapppa	197	-867	0	0		0	0	0	0	0
109	1	401	324	-1	546	259	14.7	25	ABaraapaapa	257	258	0	0		0	0	0	0	0
110	1	419	122	366	530	384	13.2	27	ABalpppapa	120	0	0	0		0	0	0	0	0
111	1	49	136	-1	253	292	7.2	30	ABplpppppa	293	92	0	0		0	0	0	0	0
112	1	327	137	-1	483	182	11.2	26	MSppapaa	-112	0	0	0		0	0	0	0	0
113	1	381	182	-1	551	352	4.7	30	ABalppapaa	305	227	0	0		0	0	0	0	0
114	1	44	199	-1	478	377	8.8	26	ABplpaaappa	252	481	0	0		0	0	0	0	0
115	1	88	1	-1	565	132	14.4	23	ABpraaaappa	200	175	0	0		0	0	0	0	0
116	1	187	397	-1	311	379	10.1	28	ABplppapap	245	-1562	0	0		0	0	0	0	0
117	1	332	262	-1	384	349	6.7	26	ABplpapapap	-149	0	0	0		0	0	0	0	0
118	1	56	227	-1	387	317	21.4	30	ABplapaaaa	279	924	0	0		0	0	0	0	0
119	1	244	178	-1	551	328	21.5	27	ABalapappp	276	730	0	0		0	0	0	0	0
120	1	149	265	-1	451	298	22.8	29	ABplaaaapp	291	-393	0	0		0	0	0	0	0
121	1	89	85	-1	347	208	3.0	25	ABprpappapp	-8	0	0	0		0	0	0	0	0
122	1	299	252	-1	408	371	12.1	23	ABplppaaaap	235	-487	0	0		0	0	0	0	0
123	1	238	305	-1	382	124	9.4	27	ABprppaapa	233	-216	0	0		0	0	0	0	0
124	1	355	28	-1	555	285	12.2	27	ABalpaapapa	192	0	0	0		0	0	0	0	0
125	1	26	412	-1	222	264	10.7	33	Eplpa	330	193	0	0		0	0	0	0	0
126	1	75	276	-1	514	167	13.1	25	ABpraaappaa	220	371	0	0		0	0	0	0	0
127	1	98	127	-1	558	287	23.0	31	ABplaaaaaa	73	0	0	0		0	0	0	0	0
128	1	126	31	-1	369	296	12.6	29	MSaapapa	265	-151	0	0		0	0	0	0	0
129	1	212	183	-1	133	201	10.6	31	Cpappd	311	-227	0	0		0	0	0	0	0
130	1	254	197	-1	392	311	4.0	31	ABplpappaap	288	228	0	0		0	0	0	0	0
131	1	291	390	-1	480	237	7.3	26	ABarapapaap	182	0	0	0		0	0	0	0	0
132	1	55	61	-1	358	337	9.3	29	MSaapppa	297	-264	0	0		0	0	0	0	0
133	1	35	45	-1	358	393	17.1	32	ABplaapppp	288	457	0	0		0	0	0	0	0
134	1	120	134	-1	448	213	13.2	28	MSpaapapa	132	0	0	0		0	0	0	0	0
135	1	397	352	-1	564	383	14.7	28	ABalpppaap	254	114	0	0		0	0	0	0	0
136	1	160	160	-1	420	240	22.1	31	ABarpaappa	308	849	0	0		0	0	0	0	0
137	1	221	310	-1	129	219	14.5	32	Cpapaa	-468	0	0	0		0	0	0	0	0
138	1	111	326	-1	592	283	4.4	30	ABalpaappa	276	-224	0	0		0	0	0	0	0
139	1	179	159	-1	439	291	9.8	24	MSaapaaaa	249	-1683	0	0		0	0	0	0	0
140	1	61	34	-1	399	399	9.6	23	ABplpaaaapp	336	0	0	0		0	0	0	0	0
141	1	354	196	-1	232	103	13.6	29	ABprapapap	264	-325	0	0		0	0	0	0	0
142	1	68	111	-1	462	276	7.3	26	ABalpappppa	233	218	0	0		0	0	0	0	0
143	1	388	21	-1	231	317	3.3	23	ABplpppapaa	216	-75	0	0		0	0	0	0	0
144	1	373	193	-1	387	348	19.0	27	ABplapaaapa	204	-793	0	0		0	0	0	0	0
145	1	23	-1	-1	436	285	17.4	26	MSaaappa	185	0	0	0		0	0	0	0	0
146	1	306	270	-1	604	322	8.8	29	ABalaaaarl	266	-473	0	0		0	0	0	0	0
147	1	352	257	-1	279	257	15.4	32	Eplaa	314	-131	0	0		0	0	0	0	0
148	1	403	16	-1	626	263	19.8	31	ABalappapa	536	0	0	0		0	0	0	0	0
149	1	113	109	-1	594	271	9.4	28	ABaraaaaaa	27	0	0	0		0	0	0	0	0
150	1	307	90	-1	253	337	4.3	27	ABplppppapa	239	481	0	0		0	0	0	0	0
151	1	369	204	-1	364	197	5.5	24	ABprpapapap	243	113	0	0		0	0	0	0	0
152	1	101	280	-1	523	269	19.8	26	MSaaaapaa	258	1091	0	0		0	0	0	0	0
153	1	76	19	-1	556	336	8.4	30	ABalppappa	234	0	0	0		0	0	0	0	0
154	1	422	434	-1	404	117	22.8	33	ABarpapppp	260	790	0	0		0	0	0	0	0
155	1	59	35	-1	408	281	13.8	30	MSaapaapa	227	0	0	0		0	0	0	0	0
156	1	321	331	-1	389	139	3.5	26	ABarappappa	224	336	0	0		0	0	0	0	0
157	1	232	293	-1	561	235	18.7	28	MSaaaaapa	210	0	0	0		0	0	0	0	0
158	1	2	113	-1	398	233	7.1	27	MSpapaaap	-61	0	0	0		0	0	0	0	0
159	1	227	347	-1	551	286	20.7	25	ABplaaaaapa	226	-500	0	0		0	0	0	0	0
160	1	138	454	-1	440	383	19.5	29	ABalppppppp	237	-405	0	0		0	0	0	0	0
161	1	346	404	-1	292	339	5.0	25	ABplppppaaa	194	-1199	0	0		0	0	0	0	0
162	1	36	70	-1	319	392	17.7	28	ABplapaapp	277	-202	0	0		0	0	0	0	0
163	1	270	107	-1	599	319	13.8	27	ABalapaaaa	5	0	0	0		0	0	0	0	0
164	1	311	455	-1	296	258	22.2	34	Caaaa	332	147	0	0		0	0	0	0	0
165	1	331	344	-1	376	187	9.2	26	MSpppaap	265	-920	0	0		0	0	0	0	0
166	1	348	355	-1	460	221	23.0	32	ABarpaapap	324	1284	0	0		0	0	0	0	0
167	1	147	65	-1	411	107	15.6	28	ABpraapppa	254	802	0	0		0	0	0	0	0
168	1	104	56	-1	527	218	18.1	28	MSpaaaapa	81	0	0	0		0	0	0	0	0
169	0	304	-1	-1	405	164	12.3	24		189	-33	0	0		0	0	0	0	0
170	1	92	191	-1	185	338	10.3	26	ABplapppaa	259	1132	0	0		0	0	0	0	0
171	1	251	40	-1	287	309	4.4	28	ABplpapppp	254	105	0	0		0	0	0	0	0
172	1	102	72	-1	627	207	13.5	32	ABalaaappr	285	-1050	0	0		0	0	0	0	0
173	1	178	256	-1	216	263	7.9	32	Eplpp	308	193	0	0		0	0	0	0	0
174	1	293	156	-1	435	351	18.1	24	ABplpaappap	240	601	0	0		0	0	0	0	0
175	1	222	10	-1	246	262	12.6	33	Eplap	335	61	0	0		0	0	0	0	0
176	1	392	414	-1	553	301	3.5	25	ABalpapaaaa	241	-291	0	0		0	0	0	0	0
177	1	70	211	-1	500	392	10.7	28	ABplpaaapa	30	0	0	0		0	0	0	0	0
178	1	372	407	-1	334	331	4.3	26	ABplpapappp	185	1070	0	0		0	0	0	0	0
179	0	247	-1	-1	468	328	10.7	24		134	0	0	0		0	0	0	0	0
180	1	19	150	-1	480	158	15.7	25	ABpraaapppa	252	-840	0	0		0	0	0	0	0
181	1	163	288	-1	325	124	16.7	27	Dppap	270	97	0	0		0	0	0	0	0
182	1	106	271	-1	550	214	4.1	24	ABarapppaaa	169	-214	0	0		0	0	0	0	0
183	1	249	50	-1	508	358	9.6	25	ABplpaaaaap	256	-915	0	0		0	0	0	0	0
184	1	20	52	-1	275	99	8.7	29	ABprppappp	474	0	0	0		0	0	0	0	0
185	1	146	41	-1	495	296	17.7	27	MSaaapaaa	240	0	0	0		0	0	0	0	0
186	1	99	202	-1	510	298	22.1	27	ABplaaaaapp	253	-959	0	0		0	0	0	0	0
187	1	240	78	-1	362	265	9.5	28	MSpapapa	261	0	0	0		0	0	0	0	0
188	1	58	335	-1	287	212	11.5	32	Earpp	326	112	0	0		0	0	0	0	0
189	1	139	354	-1	490	277	22.8	30	ABplaaaapa	275	-45	0	0		0	0	0	0	0
190	1	351	158	-1	209	348	19.5	29	ABarppappa	289	-716	0	0		0	0	0	0	0
191	1	343	132	-1	240	181	7.5	29	ABprpppppa	288	1821	0	0		0	0	0	0	0
192	1	366	236	-1	592	346	6.6	28	ABalaaaarr	279	-159	0	0		0	0	0	0	0
193	1	214	284	-1	355	357	16.2	26	Dapaa	-187	0	0	0		0	0	0	0	0
194	1	13	38	-1	168	161	12.6	30	ABprapappp	-45	0	0	0		0	0	0	0	0
195	1	112	340	-1	327	296	20.4	33	MSapppp	336	-202	0	0		0	0	0	0	0
196	1	52	94	-1	596	309	21.5	32	ABplaapaaa	325	-519	0	0		0	0	0	0	0
197	1	48	12	-1	533	295	9.6	28	ABalpaaapa	-181	0	0	0		0	0	0	0	0
198	1	100	37	-1	385	228	3.3	26	ABprpappaap	230	144	0	0		0	0	0	0	0
199	1	79	439	-1	522	291	12.4	27	ABalpaapapp	230	-156	0	0		0	0	0	0	0
200	1	96	216	-1	150	314	5.9	27	ABplappppp	262	349	0	0		0	0	0	0	0
201	1	118	185	-1	452	241	19.0	28	MSpaaapa	388	0	0	0		0	0	0	0	0
202	1	266	314	-1	267	322	6.4	24	ABplppppaap	203	463	0	0		0	0	0	0	0
203	1	400	242	-1	447	344	22.8	28	ABplaaappa	532	0	0	0		0	0	0	0	0
204	1	360	425	-1	250	217	14.7	33	Eprap	332	-531	0	0		0	0	0	0	0
205	1	269	329	-1	541	188	6.1	23	ABarappppaa	195	-217	0	0		0	0	0	0	0
206	1	276	330	-1	385	148	6.6	25	ABprpapaapp	222	-50	0	0		0	0	0	0	0
207	1	344	446	-1	299	362	5.5	24	ABplpppaaaa	205	144	0	0		0	0	0	0	0
208	1	359	246	-1	407	154	17.4	30	Dpaa	302	478	0	0		0	0	0	0	0
209	1	41	87	-1	415	212	3.2	27	ABprpappaaa	241	-135	0	0		0	0	0	0	0
210	1	361	135	-1	408	274	7.4	27	ABalpappppp	269	132	0	0		0	0	0	0	0
211	1	17	13	-1	323	206	6.0	28	MSpappaa	552	0	0	0		0	0	0	0	0
212	1	124	84	-1	493	287	10.5	29	ABalpaaapp	245	1417	0	0		0	0	0	0	0
213	1	211	394	-1	294	88	14.3	28	ABprappaap	258	184	0	0		0	0	0	0	0
214	1	442	423	-1	263	223	7.4	29	Z2	227	-257	0	0		0	0	0	0	0
215	1	174	176	-1	158	203	17.5	33	Cpapap	281	664	0	0		0	0	0	0	0
216	1	181	226	-1	337	185	4.8	23	ABprpapppaa	195	27	0	0		0	0	0	0	0
217	1	220	162	-1	494	378	20.3	28	ABplaapappp	275	-283	0	0		0	0	0	0	0
218	1	233	311	-1	248	151	13.2	31	Cppapa	299	-882	0	0		0	0	0	0	0
219	1	395	289	-1	394	294	22.9	28	ABarppaaaa	273	-635	0	0		0	0	0	0	0
220	1	117	126	-1	470	213	15.3	29	MSpaapaa	264	435	0	0		0	0	0	0	0
221	1	409	383	-1	114	238	9.6	31	Cpappv	274	1255	0	0		0	0	0	0	0
222	1	387	393	-1	539	221	23.8	31	ABarpaaapa	250	-123	0	0		0	0	0	0	0
223	1	335	304	-1	128	291	15.2	35	Caapa	354	-185	0	0		0	0	0	0	0
224	1	373	261	-1	357	350	20.9	26	ABplapaaapp	265	-697	0	0		0	0	0	0	0
225	1	154	18	-1	415	118	10.3	25	ABprppaaaap	220	-450	0	0		0	0	0	0	0
226	1	145	364	-1	296	92	19.3	31	ABprappapa	-20	0	0	0		0	0	0	0	0
227	1	274	243	-1	196	284	3.7	25	ABplppppppa	184	107	0	0		0	0	0	0	0
228	1	312	74	-1	511	142	20.5	28	ABarpappaa	248	-778	0	0		0	0	0	0	0
229	1	302	325	-1	250	126	20.4	35	ABarppppa	353	290	0	0		0	0	0	0	0
230	1	377	250	-1	582	155	15.0	26	ABpraaapapa	-147	0	0	0		0	0	0	0	0
231	1	63	125	-1	456	108	11.8	27	ABprpaapppp	272	1114	0	0		0	0	0	0	0
232	1	314	353	-1	329	131	5.6	27	ABprppaapp	201	170	0	0		0	0	0	0	0
233	1	78	323	-1	547	346	18.0	24	ABalppppapp	217	-132	0	0		0	0	0	0	0
234	1	300	308	-1	224	142	3.4	26	ABprpppapaa	254	17	0	0		0	0	0	0	0
235	1	57	373	-1	533	122	14.1	28	ABpraaaappp	254	578	0	0		0	0	0	0	0
236	1	385	179	-1	365	319	16.0	28	MSappapp	237	-302	0	0		0	0	0	0	0
237	1	171	47	-1	415	305	10.3	26	MSaapaaap	212	-182	0	0		0	0	0	0	0
238	1	69	406	-1	575	370	9.5	30	ABalppaaap	258	3	0	0		0	0	0	0	0
239	1	97	244	-1	229	320	10.2	29	Capapp	291	249	0	0		0	0	0	0	0
240	1	394	219	-1	270	393	14.8	29	ABplappaap	-53	0	0	0		0	0	0	0	0
241	1	375	205	-1	499	110	12.0	27	ABprpaapap	279	30	0	0		0	0	0	0	0
242	1	82	131	-1	248	149	9.2	28	Cppapp	272	178	0	0		0	0	0	0	0
243	1	414	187	-1	242	357	5.8	25	ABplpppaaap	190	157	0	0		0	0	0	0	0
244	1	437	225	-1	304	330	22.4	29	ABarppaapp	276	-535	0	0		0	0	0	0	0
245	1	376	120	-1	322	256	15.4	29	Ealap	274	226	0	0		0	0	0	0	0
246	1	285	190	-1	239	217	22.4	40	Cpaaa	408	735	0	0		0	0	0	0	0
247	1	148	267	-1	374	94	9.1	29	ABprppapaa	250	1555	0	0		0	0	0	0	0
248	1	217	57	-1	477	225	11.5	28	ABaraapppa	163	0	0	0		0	0	0	0	0
249	1	415	129	-1	408	146	6.9	23	ABprpapaapa	186	428	0	0		0	0	0	0	0
250	1	404	233	-1	302	389	14.8	29	ABplappaaa	292	422	0	0		0	0	0	0	0
251	1	428	115	-1	480	363	6.1	25	ABalppapppp	131	0	0	0		0	0	0	0	0
252	1	135	108	-1	343	294	6.5	26	MSaappap	229	-978	0	0		0	0	0	0	0
253	1	316	338	-1	424	339	5.9	23	ABplpapapaa	208	-1202	0	0		0	0	0	0	0
254	1	175	95	-1	594	265	16.2	30	MSaaaaaa	115	0	0	0		0	0	0	0	0
255	1	169	86	-1	597	168	11.8	29	ABalaapppp	275	-974	0	0		0	0	0	0	0
256	1	207	33	-1	205	141	11.0	26	ABprapppaa	241	1473	0	0		0	0	0	0	0
257	1	326	395	-1	457	308	19.1	26	MSappaaa	606	0	0	0		0	0	0	0	0
258	1	50	417	-1	483	263	19.0	25	MSaaaapap	816	0	0	0		0	0	0	0	0
259	1	333	152	-1	577	253	5.5	29	ABaraaappa	53	0	0	0		0	0	0	0	0
260	1	256	49	-1	503	171	15.3	24	ABpraapappa	197	304	0	0		0	0	0	0	0
261	1	141	27	-1	290	171	7.5	27	MSpappap	280	0	0	0		0	0	0	0	0
262	1	43	73	-1	312	337	8.4	29	MSaapppp	293	512	0	0		0	0	0	0	0
263	1	166	263	-1	367	297	6.3	24	MSaappaa	208	240	0	0		0	0	0	0	0
264	1	319	283	-1	345	81	15.7	29	ABprapaapp	254	124	0	0		0	0	0	0	0
265	1	136	300	-1	341	214	14.4	29	Earap	296	978	0	0		0	0	0	0	0
266	1	210	452	-1	506	158	10.9	31	ABprpaapaa	665	0	0	0		0	0	0	0	0
267	1	95	58	-1	418	242	16.6	27	MSpaaappp	-187	0	0	0		0	0	0	0	0
268	1	342	99	-1	482	180	19.2	27	MSppappp	256	-955	0	0		0	0	0	0	0
269	1	12	105	-1	263	345	9.1	29	Capaap	285	-4	0	0		0	0	0	0	0
270	1	378	258	-1	375	393	10.7	25	ABplppapaaa	231	-276	0	0		0	0	0	0	0
271	1	368	139	-1	350	300	9.4	24	MSaapappp	754	0	0	0		0	0	0	0	0
272	1	42	147	-1	585	192	7.0	25	ABalaapaaa	240	55	0	0		0	0	0	0	0
273	1	125	372	-1	468	351	12.9	26	MSapapap	249	-845	0	0		0	0	0	0	0
274	1	322	317	-1	451	153	3.7	25	ABarappapaa	228	300	0	0		0	0	0	0	0
275	1	406	416	-1	414	311	16.0	22	MSappaap	-107	0	0	0		0	0	0	0	0
276	1	253	192	-1	466	161	23.4	31	ABarpapapp	234	1394	0	0		0	0	0	0	0
277	1	295	240	-1	321	90	9.6	29	ABprppapap	276	32	0	0		0	0	0	0	0
278	1	109	321	-1	439	94	15.1	30	ABpraappap	252	-477	0	0		0	0	0	0	0
279	1	60	375	-1	341	251	6.2	26	MSpapappp	200	-459	0	0		0	0	0	0	0
280	1	80	110	-1	392	220	10.7	26	MSpapaapa	162	0	0	0		0	0	0	0	0
281	1	226	2	-1	474	128	7.9	27	ABprpaaapa	278	-340	0	0		0	0	0	0	0
282	1	30	241	-1	591	237	10.5	24	ABaraaapaaa	206	625	0	0		0	0	0	0	0
283	1	93	411	-1	496	390	16.7	26	ABplpaapapa	208	1304	0	0		0	0	0	0	0
284	1	393	424	-1	297	222	15.0	33	Epraa	328	96	0	0		0	0	0	0	0
285	1	182	322	-1	610	275	12.2	26	ABalpaapaaa	199	-488	0	0		0	0	0	0	0
286	1	405	11	-1	171	208	4.6	25	ABprppppppp	211	269	0	0		0	0	0	0	0
287	1	130	101	-1	214	342	4.7	29	ABplpppaap	198	-435	0	0		0	0	0	0	0
288	1	267	389	-1	368	185	19.8	29	MSpppppp	262	-215	0	0		0	0	0	0	0
289	1	358	184	-1	545	369	16.7	23	ABalpppappa	264	0	0	0		0	0	0	0	0
290	1	161	266	-1	213	377	12.3	29	ABplapapap	286	239	0	0		0	0	0	0	0
291	0	158	-1	-1	560	250	24.8	24		201	521	0	0		0	0	0	0	0
292	1	39	426	-1	334	363	6.0	28	ABplppaapp	255	711	0	0		0	0	0	0	0
293	1	45	337	-1	254	352	14.2	30	Capapa	300	-2	0	0		0	0	0	0	0
294	1	198	46	-1	147	322	10.7	29	ABplapappp	277	0	0	0		0	0	0	0	0
295	1	339	232	-1	546	228	11.4	27	ABaraaapapa	-142	0	0	0		0	0	0	0	0
296	1	279	234	-1	195	368	16.4	30	ABplapapaa	265	458	0	0		0	0	0	0	0
297	1	263	273	-1	241	387	13.4	29	ABplappapp	236	406	0	0		0	0	0	0	0
298	1	364	429	-1	272	179	18.5	33	Dpppp	331	-46	0	0		0	0	0	0	0
299	1	305	341	-1	288	349	18.0	28	Dapap	240	-195	0	0		0	0	0	0	0
300	1	310	89	-1	218	223	9.3	32	Eprpp	323	-1184	0	0		0	0	0	0	0
301	1	91	368	-1	496	327	12.5	25	MSapapaa	214	-323	0	0		0	0	0	0	0
302	1	289	433	-1	409	278	17.5	25	MSaaappp	225	1104	0	0		0	0	0	0	0
303	1	243	399	-1	202	328	13.3	28	Cappap	200	0	0	0		0	0	0	0	0
304	1	329	287	-1	402	183	8.2	25	MSpppaaa	117	0	0	0		0	0	0	0	0
305	1	328	213	-1	352	131	20.3	31	ABprapaaap	262	-112	0	0		0	0	0	0	0
306	1	110	376	-1	423	206	10.8	27	ABaraapppp	154	0	0	0		0	0	0	0	0
307	1	309	55	-1	458	340	6.8	29	ABplpapaaa	104	0	0	0		0	0	0	0	0
308	1	67	294	-1	571	228	12.8	24	ABaraaapaap	211	1202	0	0		0	0	0	0	0
309	1	173	320	-1	436	179	14.9	24	MSppppap	244	-459	0	0		0	0	0	0	0
310	1	280	285	-1	542	144	15.2	23	ABpraaapapp	453	0	0	0		0	0	0	0	0
311	1	349	299	-1	149	241	5.1	29	Cppppp	236	-727	0	0		0	0	0	0	0
312	1	4	384	-1	407	342	22.7	31	ABplaaappp	312	-300	0	0		0	0	0	0	0
313	1	265	319	-1	488	319	4.9	24	ABalpapapaa	205	300	0	0		0	0	0	0	0
314	1	1	177	-1	573	155	18.3	31	ABpraapaap	165	0	0	0		0	0	0	0	0
315	1	219	362	-1	132	280	9.9	30	Caappd	303	129	0	0		0	0	0	0	0
316	1	413	309	-1	592	191	16.4	28	ABalappppa	283	-1391	0	0		0	0	0	0	0
317	1	353	75	-1	461	136	17.6	30	ABpraaapppp	302	-40	0	0		0	0	0	0	0
318	1	380	365	-1	469	351	16.2	25	ABplpaappaa	203	508	0	0		0	0	0	0	0
319	1	144	356	-1	436	383	7.5	25	ABplpaaaapa	228	648	0	0		0	0	0	0	0
320	1	177	231	-1	569	252	16.4	30	ABaraapaaa	247	468	0	0		0	0	0	0	0
321	1	429	29	-1	341	110	7.8	28	ABprppappa	254	866	0	0		0	0	0	0	0
322	1	204	146	-1	359	244	11.3	27	MSpapaapp	264	895	0	0		0	0	0	0	0
323	1	131	247	-1	567	320	5.2	26	ABalpaapppp	231	1535	0	0		0	0	0	0	0
324	1	51	409	-1	509	344	17.2	31	ABplaapapa	305	1002	0	0		0	0	0	0	0
325	1	9	175	-1	368	134	14.7	27	Dppaa	279	0	0	0		0	0	0	0	0
326	1	129	69	-1	370	344	4.9	26	ABplpapappa	228	1988	0	0		0	0	0	0	0
327	1	365	130	-1	538	304	16.7	27	MSapaaap	210	359	0	0		0	0	0	0	0
328	1	176	400	-1	466	256	4.7	24	ABarapapapa	240	72	0	0		0	0	0	0	0
329	1	308	431	-1	362	113	5.4	24	ABarappappp	203	47	0	0		0	0	0	0	0
330	1	74	440	-1	443	213	16.7	26	MSpaaappa	156	0	0	0		0	0	0	0	0
331	1	203	253	-1	193	369	10.0	29	ABplapappa	685	0	0	0		0	0	0	0	0
332	1	186	39	-1	471	299	10.2	28	ABalpapppa	226	-434	0	0		0	0	0	0	0
333	1	297	275	-1	161	342	14.5	29	ABarppappp	249	1170	0	0		0	0	0	0	0
334	0	206	-1	-1	598	341	16.0	22		169	0	0	0		0	0	0	0	0
335	1	38	142	-1	299	350	13.5	30	Capaaa	394	0	0	0		0	0	0	0	0
336	1	445	443	-1	491	248	9.5	22	ABarapaappa	122	-892	0	0		0	0	0	0	0
337	1	296	212	-1	508	284	3.1	25	ABalpapaapa	254	-215	0	0		0	0	0	0	0
338	1	234	315	-1	374	100	19.4	28	ABprapaapa	-276	0	0	0		0	0	0	0	0
339	1	54	148	-1	378	86	15.5	29	ABpraapppp	271	-807	0	0		0	0	0	0	0
340	1	14	238	-1	466	411	15.5	25	ABplaappaa	258	-834	0	0		0	0	0	0	0
341	1	313	151	-1	439	356	9.6	29	ABplpapaap	248	1372	0	0		0	0	0	0	0
342	1	236	138	-1	181	143	16.4	38	ABarppppp	291	63	0	0		0	0	0	0	0
343	1	11	251	-1	509	300	14.5	23	ABaraapapaa	71	0	0	0		0	0	0	0	0
344	1	60	96	-1	368	244	6.0	25	MSpapappa	191	1110	0	0		0	0	0	0	0
345	1	156	428	-1	512	176	23.9	32	ABarpapapa	320	488	0	0		0	0	0	0	0
346	1	201	369	-1	227	303	19.2	31	Dappp	319	748	0	0		0	0	0	0	0
347	1	10	392	-1	305	150	5.8	23	ABprppppaaa	178	-717	0	0		0	0	0	0	0
348	1	196	81	-1	489	209	4.2	27	ABarappaaa	180	-739	0	0		0	0	0	0	0
349	1	341	60	-1	521	317	4.1	27	ABalpapaaap	220	6	0	0		0	0	0	0	0
350	1	15	327	-1	520	264	8.0	23	ABalpappaaa	192	975	0	0		0	0	0	0	0
351	1	237	332	-1	271	310	19.5	30	Dappa	270	-1058	0	0		0	0	0	0	0
352	1	408	430	-1	510	338	7.4	26	ABalppapppa	216	666	0	0		0	0	0	0	0
353	1	389	290	-1	223	113	17.2	30	ABprapapaa	305	59	0	0		0	0	0	0	0
354	1	72	8	-1	436	140	8.4	22	ABprppaaaaa	220	0	0	0		0	0	0	0	0
355	1	77	410	-1	331	155	17.5	31	Dpap	241	-31	0	0		0	0	0	0	0
356	1	383	141	-1	537	205	7.6	29	MSppaaaa	-17	0	0	0		0	0	0	0	0
357	1	382	54	-1	578	283	6.6	25	ABalpaaaaaa	190	-179	0	0		0	0	0	0	0
358	1	398	167	-1	388	174	23.9	34	ABarppaaap	346	350	0	0		0	0	0	0	0
359	1	133	328	-1	439	134	16.4	24	ABprpaappap	218	700	0	0		0	0	0	0	0
360	1	325	339	-1	363	128	23.4	30	ABarpppaaa	257	-137	0	0		0	0	0	0	0
361	1	37	88	-1	475	292	5.5	25	ABalpappapa	-11	0	0	0		0	0	0	0	0
362	1	73	24	-1	214	109	11.4	28	ABprapappa	267	313	0	0		0	0	0	0	0
363	1	284	413	-1	506	179	6.3	24	ABarappppap	208	-425	0	0		0	0	0	0	0
364	1	235	350	-1	426	163	10.4	25	MSppaapp	215	1707	0	0		0	0	0	0	0
365	1	231	441	-1	220	163	16.1	31	Cppaap	311	945	0	0		0	0	0	0	0
366	1	275	351	-1	285	169	23.7	36	ABarpppapp	363	744	0	0		0	0	0	0	0
367	1	318	23	-1	167	159	8.0	26	ABprappppp	261	784	0	0		0	0	0	0	0
368	1	441	114	-1	514	339	15.0	24	ABalpppppaa	221	787	0	0		0	0	0	0	0
369	1	93	103	-1	493	405	13.6	24	ABplpaapapp	210	-575	0	0		0	0	0	0	0
370	1	215	195	-1	497	190	15.4	26	MSppappa	307	0	0	0		0	0	0	0	0
371	1	170	154	-1	522	378	17.8	27	ABalpppappp	-204	0	0	0		0	0	0	0	0
372	1	190	165	-1	180	302	15.3	30	Capppa	284	271	0	0		0	0	0	0	0
373	1	292	48	-1	415	260	10.8	25	ABaraapappp	243	0	0	0		0	0	0	0	0
374	1	5	7	-1	279	188	4.1	25	ABprpappppa	180	-774	0	0		0	0	0	0	0
375	1	257	307	-1	378	216	15.9	30	Earaa	280	413	0	0		0	0	0	0	0
376	1	223	188	-1	383	192	2.9	25	ABprpappapa	256	611	0	0		0	0	0	0	0
377	0	410	-1	-1	196	300	7.2	31		242	0	0	0		0	0	0	0	0
378	1	245	306	-1	436	403	15.4	30	ABplaappap	246	427	0	0		0	0	0	0	0
379	1	25	4	-1	537	160	16.5	28	ABpraapapa	290	-62	0	0		0	0	0	0	0
380	1	432	346	-1	441	329	11.9	25	MSapaapp	239	566	0	0		0	0	0	0	0
381	1	424	210	-1	592	338	15.4	26	ABalapaaap	173	117	0	0		0	0	0	0	0
382	1	362	286	-1	621	282	17.2	27	ABalappaap	245	797	0	0		0	0	0	0	0
383	1	423	124	-1	573	311	10.3	26	MSapaaaa	43	0	0	0		0	0	0	0	0
384	1	191	277	-1	410	330	13.9	22	MSapppa	177	285	0	0		0	0	0	0	0
385	0	213	-1	-1	191	247	23.3	33		331	88	0	0		0	0	0	0	0
386	1	62	313	-1	424	130	5.1	25	ABprpaaaapa	203	-232	0	0		0	0	0	0	0
387	1	108	402	-1	435	302	5.8	27	ABalpappapp	468	0	0	0		0	0	0	0	0
388	1	390	67	-1	440	315	2.9	26	ABplpappaaa	176	0	0	0		0	0	0	0	0
389	1	230	223	-1	454	257	12.1	24	ABaraapappa	225	491	0	0		0	0	0	0	0
390	1	167	230	-1	154	198	6.8	28	Cppppa	278	-564	0	0		0	0	0	0	0
391	1	260	420	-1	170	267	3.8	25	ABplppppppp	206	118	0	0		0	0	0	0	0
392	1	386	15	-1	252	294	3.7	27	ABplppppapp	229	729	0	0		0	0	0	0	0
393	1	185	382	-1	560	191	17.8	26	ABalappppp	264	484	0	0		0	0	0	0	0
394	1	134	260	-1	182	325	6.9	27	ABplapppap	263	1091	0	0		0	0	0	0	0
395	1	7	386	-1	451	184	5.8	24	ABprpapaaaa	226	1098	0	0		0	0	0	0	0
396	1	229	207	-1	626	289	10.3	29	ABalaaaalp	249	149	0	0		0	0	0	0	0
397	1	46	172	-1	400	173	4.9	23	ABprpapapaa	85	0	0	0		0	0	0	0	0
398	1	347	118	-1	454	397	12.4	25	ABplpaapppp	210	0	0	0		0	0	0	0	0
399	1	105	168	-1	508	297	5.6	25	ABalpaaaapp	186	524	0	0		0	0	0	0	0
400	1	84	348	-1	275	158	3.2	25	ABprppppaap	218	-223	0	0		0	0	0	0	0
401	1	66	6	-1	346	242	22.4	30	ABarppaapa	295	389	0	0		0	0	0	0	0
402	1	162	145	-1	410	392	16.2	31	ABplaapppa	265	439	0	0		0	0	0	0	0
403	1	283	342	-1	515	186	4.3	25	ABarapppaap	104	0	0	0		0	0	0	0	0
404	1	209	82	-1	190	194	8.0	30	Cpppaa	129	0	0	0		0	0	0	0	0
405	1	197	209	-1	598	355	13.2	28	ABalapaapa	-3	0	0	0		0	0	0	0	0
406	1	259	282	-1	452	224	3.5	28	ABarappaap	234	-1040	0	0		0	0	0	0	0
407	1	184	255	-1	445	130	22.0	28	ABarpapppa	282	-1205	0	0		0	0	0	0	0
408	1	417	98	-1	549	346	14.5	26	ABalppppaad	92	0	0	0		0	0	0	0	0
409	1	128	269	-1	385	382	18.5	28	ABplapaapa	78	0	0	0		0	0	0	0	0
410	1	47	281	-1	404	379	7.3	27	ABalpapappp	252	41	0	0		0	0	0	0	0
411	1	371	450	-1	525	341	12.5	24	ABplpaapaaa	202	0	0	0		0	0	0	0	0
412	1	418	194	-1	607	301	6.7	26	ABalpaapppa	237	70	0	0		0	0	0	0	0
413	1	258	272	-1	362	278	14.3	30	MSaapaapp	263	-517	0	0		0	0	0	0	0
414	1	6	444	-1	424	170	3.4	27	ABarappapap	-2	0	0	0		0	0	0	0	0
415	1	340	186	-1	188	131	6.8	26	ABprpppaapp	191	110	0	0		0	0	0	0	0
416	1	421	349	-1	334	158	23.6	31	ABarpppapa	313	420	0	0		0	0	0	0	0
417	1	71	268	-1	617	234	8.7	29	ABalaaaala	242	-69	0	0		0	0	0	0	0
418	1	218	93	-1	326	89	13.1	28	ABprappaaa	270	453	0	0		0	0	0	0	0
419	1	402	174	-1	133	274	4.9	28	Caappv	279	232	0	0		0	0	0	0	0
420	1	345	432	-1	385	235	21.5	29	ABarpaappp	-132	0	0	0		0	0	0	0	0
421	1	435	297	-1	541	268	8.2	24	ABalpaaaaap	79	0	0	0		0	0	0	0	0
422	1	288	198	-1	437	363	5.6	24	ABalpapappa	202	-348	0	0		0	0	0	0	0
423	1	412	119	-1	554	181	3.4	29	ABalaapapp	283	-657	0	0		0	0	0	0	0
424	1	323	381	-1	165	268	19.4	39	Caaap	392	481	0	0		0	0	0	0	0
425	1	216	401	-1	494	233	23.2	33	ABarpaapaa	324	198	0	0		0	0	0	0	0
426	1	28	296	-1	382	142	20.5	29	ABprapaaaa	260	740	0	0		0	0	0	0	0
427	1	281	217	-1	602	305	17.6	30	ABalapapap	187	0	0	0		0	0	0	0	0
428	1	444	239	-1	270	140	4.6	25	ABprppppapa	224	162	0	0		0	0	0	0	0
429	1	250	163	-1	455	241	9.5	24	ABarapaappp	213	-814	0	0		0	0	0	0	0
430	1	127	367	-1	585	252	12.7	23	ABaraaaapa	342	0	0	0		0	0	0	0	0
431	1	426	405	-1	476	123	20.0	31	ABarpappap	279	-230	0	0		0	0	0	0	0
432	1	32	214	-1	460	376	10.8	25	ABplpaaappp	120	0	0	0		0	0	0	0	0
433	1	87	427	-1	458	333	4.0	29	ABalpapapap	122	0	0	0		0	0	0	0	0
434	1	286	343	-1	183	241	6.2	30	Cpppap	302	711	0	0		0	0	0	0	0
435	1	205	377	-1	361	262	18.1	26	Ealaa	217	10	0	0		0	0	0	0	0
436	1	384	208	-1	529	339	4.1	23	ABalppapapa	498	0	0	0		0	0	0	0	0
437	1	440	459	-1	489	221	17.7	27	MSpaaaapp	144	0	0	0		0	0	0	0	0
438	1	90	100	-1	422	302	20.4	27	MSapappp	241	0	0	0		0	0	0	0	0
439	1	379	264	-1	488	348	4.5	24	ABalppapapp	-157	0	0	0		0	0	0	0	0
440	1	133	396	-1	460	144	13.9	24	ABprpaappaa	75	0	0	0		0	0	0	0	0
441	0	399	-1	-1	594	367	11.0	22		139	0	0	0		0	0	0	0	0
442	1	433	435	-1	207	175	4.0	26	ABprpppapap	-141	0	0	0		0	0	0	0	0
443	0	438	-1	-1	550	171	9.3	21		-557	0	0	0		0	0	0	0	0
444	1	370	387	-1	524	217	9.3	25	ABarapaapa	565	0	0	0		0	0	0	0	0
445	0	434	-1	-1	480	182	9.4	22		420	0	0	0		0	0	0	0	0
446	1	436	380	-1	568	341	18.0	20	ABalppppapa	-110	0	0	0		0	0	0	0	0
447	1	410	59	-1	202	303	7.0	27	Capppp	-493	0	0	0		0	0	0	0	0
448	1	443	374	-1	445	269	18.4	31	MSaaaapp	236	-688	0	0		0	0	0	0	0
449	0	447	-1	-1	607	304	15.7	22		577	0	0	0		0	0	0	0	0
450	1	427	71	-1	481	392	12.6	23	ABplpaapppa	119	0	0	0		0	0	0	0	0
451	1	448	200	-1	407	248	4.5	22	ABarapapppp	-300	0	0	0		0	0	0	0	0
452	1	140	153	-1	254	117	6.2	26	ABprpppaaap	197	-1448	0	0		0	0	0	0	0
453	1	452	64	-1	536	194	21.1	29	ABarpapaap	298	166	0	0		0	0	0	0	0
454	1	449	457	-1	190	250	22.0	34	Cpaap	404	172	0	0		0	0	0	0	0
455	1	430	415	-1	345	333	17.0	27	Daapa	78	0	0	0		0	0	0	0	0
456	1	451	458	-1	549	245	23.0	28	ABarpaaaap	273	251	0	0		0	0	0	0	0
457	1	453	460	-1	572	203	6.0	22	ABalaapaap	142	0	0	0		0	0	0	0	0
