# Supplementary material for: The AP-2 Transcription Factor APTF-2 Is Required for Neuroblast and Epidermal Morphogenesis in Caenorhabditis elegans Embryogenesis
Source: PLoS Genet. 2016 May 13;12(5):e1006048. doi: 10.1371/journal.pgen.1006048 (PMC4866721; doi:10.1371/journal.pgen.1006048)
Supplement: S4 Text — (ZIP) [file pgen.1006048.s032.zip › nuclei/t192-nuclei]

1	1	115	119	-1	565	132	14.4	24	ABpraaaappa	-80	0	0	0		0	0	0	0	0
2	1	281	186	-1	477	132	8.0	28	ABprpaaapa	254	419	0	0		0	0	0	0	0
3	1	76	156	-1	456	105	9.3	31	ABprpaaapp	51	0	0	0		0	0	0	0	0
4	1	379	178	-1	537	162	16.4	28	ABpraapapa	171	0	0	0		0	0	0	0	0
5	1	106	78	-1	570	139	10.3	29	ABpraaaaap	250	0	0	0		0	0	0	0	0
6	1	401	48	-1	347	242	22.4	29	ABarppaapa	298	172	0	0		0	0	0	0	0
7	1	374	73	-1	279	188	4.0	25	ABprpappppa	165	0	0	0		0	0	0	0	0
8	1	354	107	-1	436	142	8.1	23	ABprppaaaaa	222	25	0	0		0	0	0	0	0
9	1	23	72	-1	340	151	9.2	32	MSpapppa	-69	0	0	0		0	0	0	0	0
10	1	175	376	-1	243	258	12.5	32	Eplap	322	299	0	0		0	0	0	0	0
11	1	286	24	-1	166	212	5.0	24	ABprppppppp	219	-42	0	0		0	0	0	0	0
12	1	197	353	-1	532	296	9.5	29	ABalpaaapa	130	0	0	0		0	0	0	0	0
13	1	211	174	-1	323	205	5.8	27	MSpappaa	-53	0	0	0		0	0	0	0	0
14	1	9	179	-1	505	158	8.6	33	ABprpaaaaa	137	0	0	0		0	0	0	0	0
15	1	392	249	-1	248	295	3.6	26	ABplppppapp	218	408	0	0		0	0	0	0	0
16	1	148	18	-1	623	267	19.6	29	ABalappapa	208	0	0	0		0	0	0	0	0
17	0	169	-1	-1	403	166	12.6	24		-33	0	0	0		0	0	0	0	0
18	1	225	227	-1	417	119	10.3	26	ABprppaaaap	201	1441	0	0		0	0	0	0	0
19	1	153	201	-1	556	338	8.6	30	ABalppappa	334	0	0	0		0	0	0	0	0
20	1	29	397	-1	376	339	13.4	24	Daaaa	197	439	0	0		0	0	0	0	0
21	1	143	420	-1	229	318	3.2	23	ABplpppapaa	237	-195	0	0		0	0	0	0	0
22	1	31	234	-1	577	290	13.0	26	ABalpaapaap	227	371	0	0		0	0	0	0	0
23	1	367	167	-1	166	161	7.8	28	ABprappppp	216	1293	0	0		0	0	0	0	0
24	1	362	430	-1	212	111	11.4	28	ABprapappa	268	-4	0	0		0	0	0	0	0
25	1	84	371	-1	587	191	21.2	32	ABpraapaaa	261	-91	0	0		0	0	0	0	0
26	1	54	32	-1	554	159	8.2	30	ABalaappap	-38	0	0	0		0	0	0	0	0
27	1	261	170	-1	286	168	7.4	27	MSpappap	247	0	0	0		0	0	0	0	0
28	1	124	278	-1	551	289	12.0	28	ABalpaapapa	183	0	0	0		0	0	0	0	0
29	1	321	304	-1	341	110	7.6	28	ABprppappa	281	408	0	0		0	0	0	0	0
30	1	67	264	-1	406	232	13.2	26	MSpaapapp	-195	0	0	0		0	0	0	0	0
31	1	128	143	-1	364	301	12.5	29	MSaapapa	249	171	0	0		0	0	0	0	0
32	1	72	394	-1	325	199	19.6	30	Dpppa	302	-52	0	0		0	0	0	0	0
33	1	256	57	-1	202	139	11.2	26	ABprapppaa	81	0	0	0		0	0	0	0	0
34	1	140	292	-1	395	399	9.8	24	ABplpaaaapp	222	166	0	0		0	0	0	0	0
35	1	155	269	-1	406	283	13.7	29	MSaapaapa	247	226	0	0		0	0	0	0	0
36	1	87	402	-1	558	187	19.7	24	ABarpapaaa	-202	0	0	0		0	0	0	0	0
37	1	198	47	-1	384	228	3.3	26	ABprpappaap	258	195	0	0		0	0	0	0	0
38	1	194	185	-1	167	161	12.7	31	ABprapappp	285	1039	0	0		0	0	0	0	0
39	1	332	144	-1	467	300	10.3	27	ABalpapppa	207	175	0	0		0	0	0	0	0
40	1	171	343	-1	284	307	4.2	28	ABplpapppp	254	-524	0	0		0	0	0	0	0
41	1	185	190	-1	494	292	17.6	27	MSaaapaaa	245	547	0	0		0	0	0	0	0
42	1	26	288	-1	445	315	14.6	26	MSapappa	209	523	0	0		0	0	0	0	0
43	1	46	125	-1	552	222	15.6	27	ABaraappaa	267	551	0	0		0	0	0	0	0
44	1	78	355	-1	285	261	11.2	31	Ealpp	307	979	0	0		0	0	0	0	0
45	1	133	379	-1	356	401	17.1	30	ABplaapppp	300	317	0	0		0	0	0	0	0
46	1	294	365	-1	144	326	10.7	29	ABplapappp	-29	0	0	0		0	0	0	0	0
47	1	237	94	-1	412	309	10.4	25	MSaapaaap	225	144	0	0		0	0	0	0	0
48	1	373	106	-1	409	264	10.7	25	ABaraapappp	214	100	0	0		0	0	0	0	0
49	1	260	399	-1	504	171	15.4	24	ABpraapappa	223	-24	0	0		0	0	0	0	0
50	1	183	254	-1	508	360	9.8	25	ABplpaaaaap	231	-357	0	0		0	0	0	0	0
51	1	77	28	-1	524	363	21.8	28	ABplaapaapp	265	756	0	0		0	0	0	0	0
52	1	184	322	-1	274	100	8.2	28	ABprppappp	285	402	0	0		0	0	0	0	0
53	1	35	393	-1	620	202	10.4	31	ABalaaappl	87	0	0	0		0	0	0	0	0
54	1	357	418	-1	575	284	6.7	24	ABalpaaaaaa	198	495	0	0		0	0	0	0	0
55	1	307	128	-1	458	344	7.2	29	ABplpapaaa	202	469	0	0		0	0	0	0	0
56	1	168	55	-1	522	221	18.2	29	MSpaaaapa	291	311	0	0		0	0	0	0	0
57	1	248	82	-1	474	229	11.5	28	ABaraapppa	270	1128	0	0		0	0	0	0	0
58	1	267	79	-1	415	243	16.5	25	MSpaaappp	255	434	0	0		0	0	0	0	0
59	1	447	244	-1	206	308	7.4	31	Capppp	257	561	0	0		0	0	0	0	0
60	1	349	357	-1	518	319	4.2	27	ABalpapaaap	202	1578	0	0		0	0	0	0	0
61	1	132	13	-1	358	338	9.4	29	MSaapppa	294	-136	0	0		0	0	0	0	0
62	1	99	140	-1	619	234	17.3	26	ABalapppaap	265	925	0	0		0	0	0	0	0
63	1	25	182	-1	492	150	12.9	25	ABpraaappap	193	-216	0	0		0	0	0	0	0
64	1	453	395	-1	530	186	20.8	26	ABarpapaap	208	104	0	0		0	0	0	0	0
65	1	167	238	-1	411	106	15.5	29	ABpraapppa	162	0	0	0		0	0	0	0	0
66	1	39	130	-1	432	149	13.2	27	MSppppaa	-33	0	0	0		0	0	0	0	0
67	1	388	61	-1	435	321	3.0	26	ABplpappaaa	254	144	0	0		0	0	0	0	0
68	1	70	53	-1	518	238	11.4	30	ABaraaapapp	260	148	0	0		0	0	0	0	0
69	1	326	408	-1	367	347	4.7	25	ABplpapappa	237	-211	0	0		0	0	0	0	0
70	1	162	336	-1	316	394	17.6	28	ABplapaapp	269	468	0	0		0	0	0	0	0
71	1	450	452	-1	483	393	13.1	22	ABplpaapppa	32	0	0	0		0	0	0	0	0
72	1	172	30	-1	623	209	13.4	32	ABalaaappr	203	0	0	0		0	0	0	0	0
73	1	262	146	-1	308	337	8.5	28	MSaapppp	-24	0	0	0		0	0	0	0	0
74	1	228	233	-1	511	143	20.4	28	ABarpappaa	287	1449	0	0		0	0	0	0	0
75	1	317	150	-1	464	132	17.3	29	ABpraaapppp	257	464	0	0		0	0	0	0	0
76	1	33	50	-1	487	224	19.2	30	MSpaaaaa	-163	0	0	0		0	0	0	0	0
77	1	101	312	-1	502	367	13.3	23	ABplpaapaap	196	110	0	0		0	0	0	0	0
78	1	187	127	-1	355	267	8.7	28	MSpapapa	541	0	0	0		0	0	0	0	0
79	1	10	404	-1	544	290	5.8	24	ABalpaaaapa	177	1117	0	0		0	0	0	0	0
80	1	40	7	-1	484	283	13.8	26	ABaraapapap	260	772	0	0		0	0	0	0	0
81	1	348	289	-1	487	212	4.2	28	ABarappaaa	178	-112	0	0		0	0	0	0	0
82	1	404	364	-1	186	195	8.1	30	Cpppaa	300	1603	0	0		0	0	0	0	0
83	1	105	6	-1	634	279	13.5	30	ABalaaapal	150	0	0	0		0	0	0	0	0
84	1	212	103	-1	492	289	10.5	27	ABalpaaapp	238	-153	0	0		0	0	0	0	0
85	1	121	9	-1	346	206	3.1	26	ABprpappapp	265	849	0	0		0	0	0	0	0
86	1	255	157	-1	597	172	11.5	29	ABalaapppp	290	-51	0	0		0	0	0	0	0
87	1	209	222	-1	416	216	3.2	28	ABprpappaaa	159	0	0	0		0	0	0	0	0
88	1	361	68	-1	474	299	5.5	24	ABalpappapa	239	371	0	0		0	0	0	0	0
89	1	300	11	-1	218	222	9.4	33	Eprpp	326	694	0	0		0	0	0	0	0
90	1	150	16	-1	249	337	4.2	26	ABplppppapa	259	867	0	0		0	0	0	0	0
91	1	62	136	-1	462	301	16.0	26	MSaaapaap	247	15	0	0		0	0	0	0	0
92	1	32	229	-1	315	316	17.4	27	Daapp	195	-591	0	0		0	0	0	0	0
93	1	418	218	-1	326	93	13.0	27	ABprappaaa	267	112	0	0		0	0	0	0	0
94	1	196	326	-1	595	308	21.5	33	ABplaapaaa	71	0	0	0		0	0	0	0	0
95	1	254	381	-1	587	269	16.5	30	MSaaaaaa	150	0	0	0		0	0	0	0	0
96	1	344	135	-1	369	242	6.1	24	MSpapappa	-130	0	0	0		0	0	0	0	0
97	1	19	109	-1	559	241	8.2	26	ABaraaaaap	372	0	0	0		0	0	0	0	0
98	1	408	445	-1	546	347	14.6	27	ABalppppaad	99	0	0	0		0	0	0	0	0
99	1	268	293	-1	481	182	19.3	27	MSppappp	202	0	0	0		0	0	0	0	0
100	1	438	100	-1	421	301	20.3	26	MSapappp	262	-677	0	0		0	0	0	0	0
101	1	287	56	446	208	342	4.7	30	ABplpppaap	190	506	0	0		0	0	0	0	0
102	1	7	1	-1	257	367	20.7	30	ABplappapa	304	-180	0	0		0	0	0	0	0
103	1	369	310	-1	495	411	13.6	23	ABplpaapapp	196	360	0	0		0	0	0	0	0
104	1	102	274	-1	541	357	10.9	24	ABplpaaaaaa	233	-476	0	0		0	0	0	0	0
105	1	269	235	-1	260	343	9.3	29	Capaap	66	0	0	0		0	0	0	0	0
106	1	49	5	-1	512	327	22.4	25	ABplaaapaa	405	0	0	0		0	0	0	0	0
107	1	163	97	-1	602	319	13.9	26	ABalapaaaa	292	0	0	0		0	0	0	0	0
108	1	252	213	-1	341	287	6.0	25	MSaappap	243	143	0	0		0	0	0	0	0
109	1	149	33	-1	590	272	9.3	28	ABaraaaaaa	286	684	0	0		0	0	0	0	0
110	1	280	388	-1	391	221	10.7	28	MSpapaapa	472	0	0	0		0	0	0	0	0
111	1	142	64	-1	460	280	7.3	26	ABalpappppa	431	0	0	0		0	0	0	0	0
112	1	44	58	-1	425	220	8.2	25	MSpapaaaa	-231	0	0	0		0	0	0	0	0
113	1	158	35	-1	400	232	7.2	27	MSpapaaap	-102	0	0	0		0	0	0	0	0
114	1	368	331	-1	511	340	14.9	25	ABalpppppaa	201	0	0	0		0	0	0	0	0
115	1	251	104	-1	479	366	6.2	25	ABalppapppp	212	-509	0	0		0	0	0	0	0
116	1	108	306	-1	554	242	3.8	25	ABaraaapppa	82	0	0	0		0	0	0	0	0
117	1	60	358	-1	615	329	11.4	31	ABalaaapar	308	605	0	0		0	0	0	0	0
118	1	398	232	-1	457	395	12.3	24	ABplpaapppp	243	68	0	0		0	0	0	0	0
119	1	423	441	-1	553	185	3.3	30	ABalaapapp	296	320	0	0		0	0	0	0	0
120	1	245	333	-1	324	255	15.1	30	Ealap	144	0	0	0		0	0	0	0	0
121	1	83	152	-1	388	299	9.7	24	MSaapappa	-180	0	0	0		0	0	0	0	0
122	1	110	169	-1	532	387	11.7	25	ABalpppapav	201	176	0	0		0	0	0	0	0
123	1	95	173	-1	427	170	5.4	24	ABprpapaaap	236	670	0	0		0	0	0	0	0
124	1	383	407	-1	569	313	10.4	26	MSapaaaa	180	56	0	0		0	0	0	0	0
125	1	231	37	-1	455	112	11.5	26	ABprpaapppp	260	722	0	0		0	0	0	0	0
126	1	220	20	-1	465	211	15.4	30	MSpaapaa	141	0	0	0		0	0	0	0	0
127	1	127	220	-1	562	282	23.2	33	ABplaaaaaa	-240	0	0	0		0	0	0	0	0
128	1	71	62	-1	533	126	10.5	28	ABpraaaapa	250	137	0	0		0	0	0	0	0
129	1	249	243	-1	411	147	6.7	26	ABprpapaapa	203	723	0	0		0	0	0	0	0
130	1	327	198	-1	537	306	16.8	26	MSapaaap	237	-892	0	0		0	0	0	0	0
131	1	242	76	-1	246	149	8.9	28	Cppapp	283	1128	0	0		0	0	0	0	0
132	1	191	236	-1	236	179	7.4	28	ABprpppppa	286	477	0	0		0	0	0	0	0
133	1	1	81	-1	515	226	4.2	24	ABaraaapppp	185	-511	0	0		0	0	0	0	0
134	1	134	282	-1	446	214	13.2	28	MSpaapapa	448	0	0	0		0	0	0	0	0
135	1	210	328	-1	409	280	7.4	28	ABalpappppp	160	0	0	0		0	0	0	0	0
136	1	111	141	-1	253	298	7.4	29	ABplpppppa	279	62	0	0		0	0	0	0	0
137	1	112	122	-1	487	188	11.4	27	MSppapaa	272	0	0	0		0	0	0	0	0
138	1	342	273	-1	180	142	16.6	35	ABarppppp	66	0	0	0		0	0	0	0	0
139	1	271	368	-1	348	303	9.2	23	MSaapappp	184	0	0	0		0	0	0	0	0
140	0	145	-1	-1	429	284	17.4	25		192	176	0	0		0	0	0	0	0
141	1	356	370	-1	533	209	7.5	29	MSppaaaa	275	-627	0	0		0	0	0	0	0
142	1	335	126	-1	299	349	13.5	30	Capaaa	300	455	0	0		0	0	0	0	0
143	0	2	-1	-1	365	297	17.7	25		222	1603	0	0		0	0	0	0	0
144	1	43	113	-1	587	374	15.7	29	ABalapaapp	63	0	0	0		0	0	0	0	0
145	1	402	158	-1	407	392	16.6	30	ABplaapppa	119	0	0	0		0	0	0	0	0
146	1	322	153	-1	359	245	10.8	28	MSpapaapp	29	0	0	0		0	0	0	0	0
147	1	272	267	-1	580	195	6.8	26	ABalaapaaa	-230	0	0	0		0	0	0	0	0
148	1	339	409	-1	378	87	15.4	29	ABpraapppp	153	0	0	0		0	0	0	0	0
149	1	99	366	-1	625	241	14.4	26	ABalapppaaa	217	-461	0	0		0	0	0	0	0
150	1	180	437	-1	478	157	15.9	25	ABpraaapppa	232	349	0	0		0	0	0	0	0
151	1	341	390	-1	437	363	10.1	28	ABplpapaap	-168	0	0	0		0	0	0	0	0
152	1	259	202	-1	574	258	5.4	30	ABaraaappa	363	0	0	0		0	0	0	0	0
153	1	452	301	-1	246	118	5.9	26	ABprpppaaap	245	94	0	0		0	0	0	0	0
154	1	371	435	-1	524	371	18.7	26	ABalpppappp	211	129	0	0		0	0	0	0	0
155	1	97	290	-1	291	138	10.3	28	MSpapppp	280	-575	0	0		0	0	0	0	0
156	1	174	25	-1	430	354	18.2	25	ABplpaappap	234	327	0	0		0	0	0	0	0
157	1	89	4	-1	532	151	6.0	30	ABpraaaaaa	-51	0	0	0		0	0	0	0	0
158	1	190	161	-1	210	348	19.4	30	ABarppappa	308	-90	0	0		0	0	0	0	0
159	1	139	266	-1	437	294	9.9	24	MSaapaaaa	94	0	0	0		0	0	0	0	0
160	1	136	279	-1	420	235	22.1	31	ABarpaappa	301	1118	0	0		0	0	0	0	0
161	1	12	95	-1	490	361	15.3	25	ABalpppppap	219	405	0	0		0	0	0	0	0
162	1	217	385	-1	491	378	20.4	28	ABplaapappp	277	-10	0	0		0	0	0	0	0
163	1	429	71	-1	454	242	9.4	25	ABarapaappp	197	119	0	0		0	0	0	0	0
164	1	4	12	-1	592	235	22.0	29	ABarpaaaaa	293	953	0	0		0	0	0	0	0
165	1	372	351	-1	178	301	15.4	31	Capppa	293	-44	0	0		0	0	0	0	0
166	1	55	40	-1	568	355	20.5	27	ABplaapaapa	263	0	0	0		0	0	0	0	0
167	1	358	348	-1	386	169	23.4	33	ABarppaaap	330	255	0	0		0	0	0	0	0
168	1	399	356	-1	501	297	5.7	26	ABalpaaaapp	175	-104	0	0		0	0	0	0	0
169	1	82	260	-1	463	355	19.5	28	ABalppppppa	204	0	0	0		0	0	0	0	0
170	1	68	132	-1	179	188	4.7	24	ABprppppppa	203	520	0	0		0	0	0	0	0
171	1	38	219	-1	166	354	7.7	26	ABplappppa	259	376	0	0		0	0	0	0	0
172	1	397	195	-1	401	178	5.0	24	ABprpapapaa	190	-223	0	0		0	0	0	0	0
173	1	52	352	-1	245	156	4.3	24	ABprppppapp	219	111	0	0		0	0	0	0	0
174	1	419	192	-1	133	275	5.1	29	Caappv	261	-58	0	0		0	0	0	0	0
175	1	325	329	-1	367	136	14.6	28	Dppaa	284	-371	0	0		0	0	0	0	0
176	1	215	214	-1	157	209	17.5	33	Cpapap	328	-56	0	0		0	0	0	0	0
177	1	314	69	-1	571	154	17.9	29	ABpraapaap	200	0	0	0		0	0	0	0	0
178	1	119	210	-1	549	325	21.3	28	ABalapappp	256	0	0	0		0	0	0	0	0
179	1	236	148	-1	362	321	15.6	28	MSappapp	223	7	0	0		0	0	0	0	0
180	1	75	116	-1	429	191	18.8	29	MSpppppa	285	577	0	0		0	0	0	0	0
181	1	61	257	-1	506	132	17.2	27	ABpraapappp	258	-251	0	0		0	0	0	0	0
182	1	113	429	-1	551	351	4.7	29	ABalppapaa	-130	0	0	0		0	0	0	0	0
183	1	129	413	-1	132	202	10.7	31	Cpappd	307	-1251	0	0		0	0	0	0	0
184	1	289	374	-1	542	368	17.1	24	ABalpppappa	197	-373	0	0		0	0	0	0	0
185	1	201	42	-1	448	240	19.2	28	MSpaaapa	-22	0	0	0		0	0	0	0	0
186	1	415	131	-1	182	133	7.0	25	ABprpppaapp	212	141	0	0		0	0	0	0	0
187	1	243	129	-1	239	357	5.9	24	ABplpppaaap	208	1426	0	0		0	0	0	0	0
188	1	376	75	-1	380	193	2.9	25	ABprpappapa	249	131	0	0		0	0	0	0	0
189	1	88	296	-1	553	157	12.2	26	ABpraaapaa	261	-85	0	0		0	0	0	0	0
190	1	246	400	-1	238	216	22.6	41	Cpaaa	415	564	0	0		0	0	0	0	0
191	1	170	54	-1	181	338	10.3	27	ABplapppaa	259	197	0	0		0	0	0	0	0
192	1	276	421	-1	467	162	23.4	31	ABarpapapp	309	1421	0	0		0	0	0	0	0
193	1	144	450	-1	391	347	18.6	25	ABplapaaapa	232	-136	0	0		0	0	0	0	0
194	1	412	334	-1	606	301	7.0	25	ABalpaapppa	243	70	0	0		0	0	0	0	0
195	1	370	313	-1	498	192	15.4	26	MSppappa	-18	0	0	0		0	0	0	0	0
196	1	141	389	-1	233	102	13.4	28	ABprapapap	274	-315	0	0		0	0	0	0	0
197	1	130	242	-1	390	317	4.4	30	ABplpappaap	265	263	0	0		0	0	0	0	0
198	1	422	270	-1	432	370	5.5	25	ABalpapappa	194	-49	0	0		0	0	0	0	0
199	1	114	206	-1	479	379	8.9	25	ABplpaaappa	249	-118	0	0		0	0	0	0	0
200	1	451	453	-1	407	250	4.5	22	ABarapapppp	-298	0	0	0		0	0	0	0	0
201	1	47	115	-1	337	373	8.1	29	ABplppappa	-34	0	0	0		0	0	0	0	0
202	1	186	360	-1	510	299	22.1	27	ABplaaaaapp	244	-611	0	0		0	0	0	0	0
203	1	104	67	-1	454	204	9.2	26	ABarapappa	136	0	0	0		0	0	0	0	0
204	1	151	307	-1	363	201	5.5	25	ABprpapapap	77	0	0	0		0	0	0	0	0
205	1	241	45	-1	500	114	11.6	28	ABprpaapap	-53	0	0	0		0	0	0	0	0
206	1	22	88	-1	468	105	14.2	26	ABpraappaa	248	-300	0	0		0	0	0	0	0
207	1	396	111	-1	623	289	10.4	28	ABalaaaalp	152	0	0	0		0	0	0	0	0
208	1	436	149	-1	528	345	4.4	23	ABalppapapa	181	-444	0	0		0	0	0	0	0
209	1	405	41	-1	593	355	13.2	28	ABalapaapa	653	0	0	0		0	0	0	0	0
210	1	381	396	-1	587	342	15.5	28	ABalapaaap	697	0	0	0		0	0	0	0	0
211	1	177	139	-1	501	394	11.2	27	ABplpaaapa	478	0	0	0		0	0	0	0	0
212	1	337	373	-1	503	290	2.9	26	ABalpapaapa	263	174	0	0		0	0	0	0	0
213	1	305	60	-1	350	133	20.2	29	ABprapaaap	258	142	0	0		0	0	0	0	0
214	1	432	391	-1	463	378	11.0	25	ABplpaaappp	257	57	0	0		0	0	0	0	0
215	1	21	38	-1	435	266	14.3	24	MSaaapapp	-77	0	0	0		0	0	0	0	0
216	1	200	34	-1	147	315	6.1	27	ABplappppp	251	-241	0	0		0	0	0	0	0
217	1	427	320	-1	600	309	17.6	30	ABalapapap	256	236	0	0		0	0	0	0	0
218	0	179	-1	-1	461	330	11.4	23		197	1427	0	0		0	0	0	0	0
219	1	240	217	-1	267	391	14.9	29	ABplappaap	270	1219	0	0		0	0	0	0	0
220	1	90	10	-1	577	319	18.6	31	ABalapappa	222	-86	0	0		0	0	0	0	0
221	1	11	36	-1	521	230	14.1	26	ABaraappapa	196	-186	0	0		0	0	0	0	0
222	1	14	177	-1	475	254	15.3	24	MSaaapapa	211	757	0	0		0	0	0	0	0
223	1	389	51	-1	450	262	12.0	25	ABaraapappa	212	501	0	0		0	0	0	0	0
224	1	3	318	-1	474	171	5.9	24	ABarapppppa	218	-141	0	0		0	0	0	0	0
225	1	244	74	-1	303	331	22.1	29	ABarppaapp	297	21	0	0		0	0	0	0	0
226	1	216	85	-1	336	183	4.9	24	ABprpapppaa	27	0	0	0		0	0	0	0	0
227	1	118	272	-1	389	316	20.9	30	ABplapaaaa	268	-130	0	0		0	0	0	0	0
228	1	28	23	-1	491	296	8.1	26	ABalpappaap	244	-78	0	0		0	0	0	0	0
229	1	86	205	-1	282	371	7.5	28	ABplppappp	-12	0	0	0		0	0	0	0	0
230	1	390	412	-1	149	198	6.6	28	Cppppa	273	499	0	0		0	0	0	0	0
231	1	320	261	-1	561	255	16.3	31	ABaraapaaa	109	0	0	0		0	0	0	0	0
232	1	295	211	-1	545	227	11.3	28	ABaraaapapa	229	160	0	0		0	0	0	0	0
233	1	250	276	-1	298	389	15.0	29	ABplappaaa	282	503	0	0		0	0	0	0	0
234	1	296	216	-1	192	367	16.5	29	ABplapapaa	256	0	0	0		0	0	0	0	0
235	1	64	372	-1	504	238	7.6	24	ABarapapaaa	128	0	0	0		0	0	0	0	0
236	1	192	265	-1	593	346	6.7	29	ABalaaaarr	285	-273	0	0		0	0	0	0	0
237	1	79	414	-1	310	121	21.6	31	ABarpppaap	293	-64	0	0		0	0	0	0	0
238	1	340	65	-1	468	409	15.6	25	ABplaappaa	229	974	0	0		0	0	0	0	0
239	1	428	321	-1	271	137	4.8	24	ABprppppapa	212	-199	0	0		0	0	0	0	0
240	1	277	378	-1	324	89	9.4	30	ABprppapap	255	18	0	0		0	0	0	0	0
241	1	282	209	-1	589	244	10.5	24	ABaraaapaaa	319	0	0	0		0	0	0	0	0
242	1	203	29	-1	444	342	22.8	28	ABplaaappa	272	657	0	0		0	0	0	0	0
243	1	227	171	-1	195	284	3.6	25	ABplppppppa	249	-223	0	0		0	0	0	0	0
244	1	239	105	-1	223	318	10.6	29	Capapp	198	0	0	0		0	0	0	0	0
245	1	51	203	-1	468	281	3.4	27	ABalpapaapp	216	-778	0	0		0	0	0	0	0
246	1	208	305	-1	411	156	17.2	29	Dpaa	297	256	0	0		0	0	0	0	0
247	1	323	15	-1	567	320	5.5	27	ABalpaapppp	-18	0	0	0		0	0	0	0	0
248	1	58	120	-1	299	120	5.7	25	ABprpppaaaa	180	109	0	0		0	0	0	0	0
249	1	73	262	-1	529	250	6.0	24	ABarapaaaa	169	150	0	0		0	0	0	0	0
250	1	230	159	-1	586	156	14.7	26	ABpraaapapa	265	94	0	0		0	0	0	0	0
251	1	343	382	-1	509	298	14.6	24	ABaraapapaa	192	0	0	0		0	0	0	0	0
252	1	122	183	-1	407	377	12.2	25	ABplppaaaap	254	-173	0	0		0	0	0	0	0
253	1	331	96	-1	195	370	10.1	29	ABplapappa	-149	0	0	0		0	0	0	0	0
254	1	96	319	-1	334	153	3.9	24	ABprpapappp	196	1020	0	0		0	0	0	0	0
255	1	407	432	-1	446	128	21.8	29	ABarpapppa	5	0	0	0		0	0	0	0	0
256	1	173	200	-1	218	262	7.7	33	Eplpp	329	-100	0	0		0	0	0	0	0
257	1	147	349	-1	280	259	15.4	33	Eplaa	333	477	0	0		0	0	0	0	0
258	1	270	297	-1	367	399	10.9	25	ABplppapaaa	252	775	0	0		0	0	0	0	0
259	1	41	215	-1	450	227	6.5	25	ABarapapppa	220	-190	0	0		0	0	0	0	0
260	1	394	114	-1	180	324	7.0	28	ABplapppap	164	0	0	0		0	0	0	0	0
261	1	224	80	-1	355	349	21.6	26	ABplapaaapp	266	626	0	0		0	0	0	0	0
262	1	117	427	-1	380	351	7.0	24	ABplpapapap	247	1530	0	0		0	0	0	0	0
263	1	263	345	-1	366	299	6.6	23	MSaappaa	202	-45	0	0		0	0	0	0	0
264	1	439	187	-1	485	348	4.1	25	ABalppapapp	-139	0	0	0		0	0	0	0	0
265	1	120	281	-1	451	294	22.6	29	ABplaaaapp	187	0	0	0		0	0	0	0	0
266	1	290	314	-1	210	380	12.4	29	ABplapapap	43	0	0	0		0	0	0	0	0
267	1	247	230	-1	376	92	9.3	28	ABprppapaa	201	1051	0	0		0	0	0	0	0
268	1	417	118	-1	614	237	9.1	28	ABalaaaala	262	218	0	0		0	0	0	0	0
269	1	409	189	-1	383	385	18.6	28	ABplapaapa	248	74	0	0		0	0	0	0	0
270	1	146	344	-1	601	322	9.1	29	ABalaaaarl	-162	0	0	0		0	0	0	0	0
271	1	182	168	-1	546	217	4.0	24	ABarapppaaa	96	0	0	0		0	0	0	0	0
272	1	413	271	-1	358	285	14.0	31	MSaapaapp	50	0	0	0		0	0	0	0	0
273	1	297	317	-1	241	387	13.3	28	ABplappapp	401	0	0	0		0	0	0	0	0
274	1	94	286	-1	262	92	14.4	29	ABprappapp	246	201	0	0		0	0	0	0	0
275	1	333	367	-1	157	341	14.3	29	ABarppappp	233	0	0	0		0	0	0	0	0
276	1	126	285	-1	512	171	13.1	26	ABpraaappaa	77	0	0	0		0	0	0	0	0
277	1	384	108	416	408	344	15.2	29	MSapppa	209	419	0	0		0	0	0	0	0
278	1	37	180	-1	512	268	16.9	25	ABaraapaapp	229	-449	0	0		0	0	0	0	0
279	1	34	316	-1	221	284	3.6	27	ABplpppapap	237	791	0	0		0	0	0	0	0
280	1	152	341	-1	518	269	19.7	26	MSaaaapaa	199	0	0	0		0	0	0	0	0
281	1	410	392	-1	403	378	7.6	27	ABalpapappp	65	0	0	0		0	0	0	0	0
282	1	406	268	-1	452	227	3.4	31	ABarappaap	198	206	0	0		0	0	0	0	0
283	1	264	361	-1	347	82	15.3	30	ABprapaapp	122	0	0	0		0	0	0	0	0
284	1	193	354	-1	354	363	16.1	28	Dapaa	275	0	0	0		0	0	0	0	0
285	1	310	134	-1	543	141	15.4	23	ABpraaapapp	199	86	0	0		0	0	0	0	0
286	1	382	448	-1	621	282	16.9	27	ABalappaap	247	0	0	0		0	0	0	0	0
287	1	304	49	-1	400	186	8.0	26	MSpppaaa	213	-250	0	0		0	0	0	0	0
288	1	181	162	-1	325	125	16.5	28	Dppap	273	-207	0	0		0	0	0	0	0
289	1	219	83	-1	393	294	22.9	29	ABarppaaaa	245	-693	0	0		0	0	0	0	0
290	1	353	315	-1	222	112	17.1	29	ABprapapaa	279	678	0	0		0	0	0	0	0
291	1	45	291	-1	593	216	18.5	28	ABalapppap	-112	0	0	0		0	0	0	0	0
292	1	50	212	-1	454	170	9.9	25	MSppapap	169	0	0	0		0	0	0	0	0
293	1	157	428	-1	560	234	18.6	28	MSaaaaapa	280	34	0	0		0	0	0	0	0
294	1	308	63	-1	571	229	12.7	25	ABaraaapaap	337	0	0	0		0	0	0	0	0
295	1	5	363	-1	331	398	10.7	24	ABplppapaap	210	-393	0	0		0	0	0	0	0
296	1	426	224	-1	380	143	20.2	29	ABprapaaaa	-157	0	0	0		0	0	0	0	0
297	1	421	191	-1	539	271	8.1	23	ABalpaaaaap	195	-161	0	0		0	0	0	0	0
298	1	42	87	-1	493	182	3.3	26	ABarapppapa	208	463	0	0		0	0	0	0	0
299	1	311	225	-1	146	243	5.0	28	Cppppp	197	0	0	0		0	0	0	0	0
300	1	265	228	-1	342	215	13.9	29	Earap	297	632	0	0		0	0	0	0	0
301	1	85	199	-1	304	176	4.2	24	ABprpapppap	232	259	0	0		0	0	0	0	0
302	1	18	330	-1	176	129	10.5	28	ABprappppa	375	0	0	0		0	0	0	0	0
303	1	13	302	-1	496	254	4.5	26	ABarapaaap	178	0	0	0		0	0	0	0	0
304	1	223	449	-1	126	290	15.4	35	Caapa	349	556	0	0		0	0	0	0	0
305	1	123	181	-1	384	128	9.5	28	ABprppaapa	32	0	0	0		0	0	0	0	0
306	1	378	137	-1	435	404	15.9	29	ABplaappap	246	117	0	0		0	0	0	0	0
307	1	375	350	-1	376	219	15.9	31	Earaa	283	412	0	0		0	0	0	0	0
308	1	234	59	-1	221	144	3.5	27	ABprpppapaa	244	640	0	0		0	0	0	0	0
309	1	316	124	-1	591	193	16.0	28	ABalappppa	276	-43	0	0		0	0	0	0	0
310	1	137	39	-1	130	219	14.5	32	Cpapaa	325	946	0	0		0	0	0	0	0
311	1	218	77	-1	249	149	13.0	29	Cppapa	295	-194	0	0		0	0	0	0	0
312	1	69	163	-1	230	190	4.0	27	ABprpappppp	201	-494	0	0		0	0	0	0	0
313	1	386	101	-1	421	133	4.6	26	ABprpaaaapa	199	78	0	0		0	0	0	0	0
314	1	202	237	-1	264	322	6.2	23	ABplppppaap	215	2331	0	0		0	0	0	0	0
315	1	338	231	-1	373	103	19.1	28	ABprapaapa	-277	0	0	0		0	0	0	0	0
316	1	91	197	-1	439	367	13.2	23	ABplppaaaaa	210	405	0	0		0	0	0	0	0
317	1	274	325	-1	451	153	3.7	25	ABarappapaa	252	-120	0	0		0	0	0	0	0
318	1	36	102	-1	560	392	12.1	29	ABalpppaaa	257	-226	0	0		0	0	0	0	0
319	1	313	425	-1	487	324	5.3	25	ABalpapapaa	-14	0	0	0		0	0	0	0	0
320	1	309	110	-1	440	179	15.2	25	MSppppap	-10	0	0	0		0	0	0	0	0
321	1	278	3	-1	441	97	15.3	29	ABpraappap	266	-128	0	0		0	0	0	0	0
322	1	285	22	-1	604	278	12.0	24	ABalpaapaaa	409	0	0	0		0	0	0	0	0
323	1	233	17	-1	548	344	18.2	23	ABalppppapp	429	0	0	0		0	0	0	0	0
324	1	109	369	-1	543	261	14.5	26	ABaraapaapa	414	0	0	0		0	0	0	0	0
325	1	229	387	-1	251	125	20.3	35	ABarppppa	358	1295	0	0		0	0	0	0	0
326	1	138	21	-1	589	287	4.2	29	ABalpaappa	98	0	0	0		0	0	0	0	0
327	1	350	384	-1	514	268	8.0	23	ABalpappaaa	210	633	0	0		0	0	0	0	0
328	1	359	117	-1	437	131	16.4	24	ABprpaappap	102	0	0	0		0	0	0	0	0
329	1	205	380	-1	540	191	6.0	23	ABarappppaa	197	-874	0	0		0	0	0	0	0
330	1	206	248	-1	387	151	6.8	25	ABprpapaapp	287	0	0	0		0	0	0	0	0
331	1	156	90	-1	385	142	3.3	26	ABarappappa	213	21	0	0		0	0	0	0	0
332	1	351	245	-1	270	310	19.4	31	Dappa	312	231	0	0		0	0	0	0	0
333	1	66	2	-1	481	355	23.4	33	ABplaaapap	327	-256	0	0		0	0	0	0	0
334	1	107	340	-1	584	269	20.2	26	ABalappapp	227	1014	0	0		0	0	0	0	0
335	1	188	164	-1	285	214	11.5	32	Earpp	319	265	0	0		0	0	0	0	0
336	1	92	147	-1	553	335	12.3	23	ABalppppaav	205	-459	0	0		0	0	0	0	0
337	1	293	327	-1	252	351	14.4	30	Capapa	-107	0	0	0		0	0	0	0	0
338	1	253	43	-1	424	346	6.2	25	ABplpapapaa	352	0	0	0		0	0	0	0	0
339	1	360	184	-1	362	133	22.5	29	ABarpppaaa	253	-224	0	0		0	0	0	0	0
340	1	195	438	-1	327	295	20.4	33	MSapppp	319	969	0	0		0	0	0	0	0
341	1	299	406	-1	287	348	17.9	28	Dapap	281	643	0	0		0	0	0	0	0
342	1	403	442	-1	514	185	3.8	25	ABarapppaap	201	736	0	0		0	0	0	0	0
343	1	434	151	-1	180	242	5.7	30	Cpppap	285	187	0	0		0	0	0	0	0
344	1	165	294	-1	374	185	9.3	26	MSpppaap	256	-121	0	0		0	0	0	0	0
345	1	57	263	-1	536	248	20.2	26	MSaaaaapp	253	-103	0	0		0	0	0	0	0
346	1	380	299	-1	436	332	12.1	24	MSapaapp	220	916	0	0		0	0	0	0	0
347	1	159	338	-1	549	285	20.7	24	ABplaaaaapa	125	0	0	0		0	0	0	0	0
348	1	400	433	-1	269	159	3.4	25	ABprppppaap	96	0	0	0		0	0	0	0	0
349	1	416	112	-1	332	163	23.6	30	ABarpppapa	263	507	0	0		0	0	0	0	0
350	1	364	154	-1	419	163	10.5	25	MSppaapp	-108	0	0	0		0	0	0	0	0
351	1	366	377	-1	281	164	23.3	34	ABarpppapp	138	0	0	0		0	0	0	0	0
352	1	135	165	-1	557	384	15.1	27	ABalpppaap	246	363	0	0		0	0	0	0	0
353	1	232	280	283	330	132	5.5	27	ABprppaapp	166	733	0	0		0	0	0	0	0
354	1	189	252	-1	491	277	23.1	31	ABplaaaapa	315	-97	0	0		0	0	0	0	0
355	1	166	207	-1	460	220	23.3	31	ABarpaapap	309	887	0	0		0	0	0	0	0
356	1	319	405	-1	436	388	7.6	26	ABplpaaaapa	249	-915	0	0		0	0	0	0	0
357	1	74	133	-1	523	381	7.5	30	ABalppaapp	739	0	0	0		0	0	0	0	0
358	1	11	300	-1	485	226	15.0	26	ABaraappapp	203	466	0	0		0	0	0	0	0
359	1	80	256	-1	461	191	3.4	24	ABarapppapp	-279	0	0	0		0	0	0	0	0
360	1	81	99	-1	499	337	19.5	25	ABplaapappa	217	0	0	0		0	0	0	0	0
361	1	56	308	-1	544	190	13.7	27	MSppaaap	-5	0	0	0		0	0	0	0	0
362	1	315	436	-1	131	281	10.4	31	Caappd	304	1352	0	0		0	0	0	0	0
363	1	65	86	-1	581	195	9.4	29	ABalaapppa	-111	0	0	0		0	0	0	0	0
364	1	226	208	-1	297	90	19.3	30	ABprappapa	303	-267	0	0		0	0	0	0	0
365	1	318	410	-1	465	355	15.9	26	ABplpaappaa	193	0	0	0		0	0	0	0	0
366	1	110	303	-1	516	389	15.7	26	ABalpppapad	240	16	0	0		0	0	0	0	0
367	1	430	419	-1	584	253	13.4	26	ABaraaaapa	215	648	0	0		0	0	0	0	0
368	1	301	247	-1	492	327	12.2	25	MSapapaa	206	1543	0	0		0	0	0	0	0
369	1	346	31	-1	226	299	19.3	32	Dappp	246	0	0	0		0	0	0	0	0
370	1	16	298	-1	393	363	9.7	29	ABplppaapa	263	689	0	0		0	0	0	0	0
371	1	93	166	-1	392	114	5.9	25	ABprpaaaapp	248	114	0	0		0	0	0	0	0
372	1	273	277	-1	468	351	13.4	28	MSapapap	239	105	0	0		0	0	0	0	0
373	1	235	121	-1	533	127	13.5	28	ABpraaaappp	270	1588	0	0		0	0	0	0	0
374	1	448	246	-1	445	267	18.0	31	MSaaaapp	230	-681	0	0		0	0	0	0	0
375	1	279	145	-1	331	251	6.0	25	MSpapappp	191	-793	0	0		0	0	0	0	0
376	1	306	275	-1	425	205	11.0	25	ABaraapppp	108	0	0	0		0	0	0	0	0
377	1	435	123	-1	366	259	17.5	27	Ealaa	263	438	0	0		0	0	0	0	0
378	1	53	27	-1	431	266	4.7	25	ABarapapapp	49	0	0	0		0	0	0	0	0
379	0	291	-1	-1	554	254	24.2	24		479	0	0	0		0	0	0	0	0
380	1	446	456	-1	569	343	17.7	23	ABalppppapa	-174	0	0	0		0	0	0	0	0
381	1	424	84	-1	165	268	19.4	39	Caaap	395	292	0	0		0	0	0	0	0
382	1	393	70	-1	562	188	17.7	28	ABalappppp	253	0	0	0		0	0	0	0	0
383	1	221	14	-1	112	236	9.5	30	Cpappv	303	-478	0	0		0	0	0	0	0
384	1	312	93	-1	407	342	22.6	30	ABplaaappp	148	0	0	0		0	0	0	0	0
385	1	20	457	-1	322	275	11.1	25	Ealpa	206	1068	0	0		0	0	0	0	0
386	1	395	240	-1	449	188	5.7	23	ABprpapaaaa	212	468	0	0		0	0	0	0	0
387	1	444	440	-1	520	223	9.4	25	ABarapaapa	-49	0	0	0		0	0	0	0	0
388	1	17	250	-1	452	144	6.3	26	ABarapppppp	209	250	0	0		0	0	0	0	0
389	1	288	251	-1	369	184	19.7	29	MSpppppp	92	0	0	0		0	0	0	0	0
390	1	131	98	-1	477	241	7.2	26	ABarapapaap	-129	0	0	0		0	0	0	0	0
391	1	24	92	-1	220	218	12.5	32	Eprpa	302	326	0	0		0	0	0	0	0
392	1	347	401	-1	300	147	5.5	22	ABprppppaaa	207	1157	0	0		0	0	0	0	0
393	1	222	193	-1	539	224	24.0	29	ABarpaaapa	-128	0	0	0		0	0	0	0	0
394	1	213	324	-1	293	88	14.1	29	ABprappaap	196	0	0	0		0	0	0	0	0
395	1	257	431	-1	458	306	19.3	25	MSappaaa	220	-656	0	0		0	0	0	0	0
396	1	440	335	-1	467	144	13.7	23	ABprpaappaa	62	0	0	0		0	0	0	0	0
397	1	116	188	-1	306	380	9.7	28	ABplppapap	280	701	0	0		0	0	0	0	0
398	1	30	175	-1	392	317	17.9	25	MSappapa	251	73	0	0		0	0	0	0	0
399	1	303	196	-1	198	328	13.3	28	Cappap	234	0	0	0		0	0	0	0	0
400	1	328	255	-1	463	260	5.0	24	ABarapapapa	91	0	0	0		0	0	0	0	0
401	1	425	239	-1	494	230	22.5	33	ABarpaapaa	334	-64	0	0		0	0	0	0	0
402	1	387	221	-1	434	306	5.7	27	ABalpappapp	268	127	0	0		0	0	0	0	0
403	1	27	89	-1	477	135	10.3	26	ABprpaapppa	226	1071	0	0		0	0	0	0	0
404	1	161	439	-1	288	337	5.4	24	ABplppppaaa	194	709	0	0		0	0	0	0	0
405	1	431	226	-1	476	124	19.9	29	ABarpappap	106	0	0	0		0	0	0	0	0
406	1	238	311	-1	571	374	9.5	30	ABalppaaap	-11	0	0	0		0	0	0	0	0
407	1	178	434	-1	333	328	4.3	25	ABplpapappp	200	439	0	0		0	0	0	0	0
408	1	8	223	-1	203	154	7.5	29	ABprapppap	-219	0	0	0		0	0	0	0	0
409	1	324	347	-1	506	344	17.1	29	ABplaapapa	286	55	0	0		0	0	0	0	0
410	1	355	19	-1	323	157	17.5	32	Dpap	-144	0	0	0		0	0	0	0	0
411	1	283	8	-1	494	393	17.8	26	ABplpaapapa	15	0	0	0		0	0	0	0	0
412	1	125	323	-1	225	265	10.2	33	Eplpa	330	11	0	0		0	0	0	0	0
413	1	363	417	-1	506	182	6.0	24	ABarappppap	84	0	0	0		0	0	0	0	0
414	1	176	160	-1	546	303	3.4	25	ABalpapaaaa	253	589	0	0		0	0	0	0	0
415	1	455	26	-1	348	335	17.9	26	Daapa	259	317	0	0		0	0	0	0	0
416	1	275	454	-1	405	309	16.5	22	MSappaap	193	455	0	0		0	0	0	0	0
417	1	258	423	-1	484	264	19.0	25	MSaaaapap	251	0	0	0		0	0	0	0	0
418	1	6	176	-1	382	157	11.7	30	MSpppapp	141	0	0	0		0	0	0	0	0
419	1	63	359	-1	315	311	4.2	30	ABplpapppa	260	-516	0	0		0	0	0	0	0
420	1	391	258	-1	170	273	3.9	26	ABplppppppp	219	433	0	0		0	0	0	0	0
421	1	15	309	-1	335	357	12.3	27	Daaap	78	0	0	0		0	0	0	0	0
422	1	59	142	-1	326	221	9.5	28	Earpa	286	-353	0	0		0	0	0	0	0
423	1	214	-1	-1	262	217	7.4	30	Z2	99	0	0	0		0	0	0	0	0
424	1	284	398	-1	298	222	14.4	32	Epraa	-172	0	0	0		0	0	0	0	0
425	1	204	66	-1	251	217	14.5	33	Eprap	322	162	0	0		0	0	0	0	0
426	1	292	295	-1	333	357	5.8	27	ABplppaapp	278	-966	0	0		0	0	0	0	0
427	1	433	403	-1	457	336	3.9	28	ABalpapapap	247	119	0	0		0	0	0	0	0
428	1	345	253	-1	515	174	23.7	33	ABarpapapa	326	133	0	0		0	0	0	0	0
429	1	298	44	-1	272	179	18.5	32	Dpppp	293	-288	0	0		0	0	0	0	0
430	1	352	415	-1	509	342	7.2	25	ABalppapppa	-21	0	0	0		0	0	0	0	0
431	1	329	284	-1	365	118	5.4	25	ABarappappp	209	-887	0	0		0	0	0	0	0
432	1	420	194	-1	384	233	21.5	28	ABarpaappp	270	698	0	0		0	0	0	0	0
433	1	302	426	-1	405	279	17.4	23	MSaaappp	-155	0	0	0		0	0	0	0	0
434	1	154	362	-1	402	117	22.8	32	ABarpapppp	258	0	0	0		0	0	0	0	0
435	1	442	383	-1	200	180	3.7	26	ABprpppapap	210	806	0	0		0	0	0	0	0
436	1	103	332	-1	247	316	15.4	24	Cappaa	-75	0	0	0		0	0	0	0	0
437	1	48	386	-1	310	134	13.9	29	Cppaaa	262	890	0	0		0	0	0	0	0
438	1	98	138	-1	227	126	5.6	25	ABprpppaapa	212	-1437	0	0		0	0	0	0	0
439	1	199	424	-1	520	297	12.5	27	ABalpaapapp	159	0	0	0		0	0	0	0	0
440	1	330	241	-1	441	215	16.3	26	MSpaaappa	167	0	0	0		0	0	0	0	0
441	1	365	375	-1	219	163	16.0	31	Cppaap	279	704	0	0		0	0	0	0	0
442	1	100	46	-1	324	369	21.7	35	ABarppapa	355	400	0	0		0	0	0	0	0
443	1	336	447	-1	491	250	9.7	21	ABarapaappa	457	0	0	0		0	0	0	0	0
444	1	414	91	-1	427	174	3.4	27	ABarappapap	179	0	0	0		0	0	0	0	0
445	1	96	346	-1	373	169	5.2	24	ABprpapappa	143	0	0	0		0	0	0	0	0
446	1	207	339	-1	295	361	5.3	24	ABplpppaaaa	334	0	0	0		0	0	0	0	0
447	0	441	-1	-1	593	366	11.0	22		41	0	0	0		0	0	0	0	0
448	0	334	-1	-1	596	345	15.9	22		114	0	0	0		0	0	0	0	0
449	0	377	-1	-1	194	299	7.0	22		114	0	0	0		0	0	0	0	0
450	1	411	52	-1	524	345	12.4	24	ABplpaapaaa	508	0	0	0		0	0	0	0	0
451	0	449	-1	-1	611	304	15.9	22		630	0	0	0		0	0	0	0	0
452	1	266	451	-1	507	163	10.7	29	ABprpaapaa	618	0	0	0		0	0	0	0	0
453	0	445	-1	-1	481	190	9.7	22		418	0	0	0		0	0	0	0	0
454	1	160	259	-1	442	382	19.5	27	ABalppppppp	187	103	0	0		0	0	0	0	0
455	1	164	287	-1	299	257	20.5	31	Caaaa	317	96	0	0		0	0	0	0	0
456	0	385	-1	-1	197	259	25.1	29		174	585	0	0		0	0	0	0	0
457	1	454	460	-1	194	256	22.0	34	Cpaap	404	172	0	0		0	0	0	0	0
458	1	456	155	-1	544	246	23.0	28	ABarpaaaap	273	251	0	0		0	0	0	0	0
459	1	437	459	-1	486	220	17.0	27	MSpaaaapp	144	0	0	0		0	0	0	0	0
460	1	457	461	-1	570	205	6.0	22	ABalaapaap	142	0	0	0		0	0	0	0	0
