# Supplementary material for: The AP-2 Transcription Factor APTF-2 Is Required for Neuroblast and Epidermal Morphogenesis in Caenorhabditis elegans Embryogenesis
Source: PLoS Genet. 2016 May 13;12(5):e1006048. doi: 10.1371/journal.pgen.1006048 (PMC4866721; doi:10.1371/journal.pgen.1006048)
Supplement: S4 Text — (ZIP) [file pgen.1006048.s032.zip › nuclei/t193-nuclei]

1	1	102	58	-1	259	366	20.7	30	ABplappapa	300	0	0	0		0	0	0	0	0
2	1	333	220	-1	481	356	23.2	34	ABplaaapap	304	143	0	0		0	0	0	0	0
3	1	321	194	-1	445	94	15.3	29	ABpraappap	260	-461	0	0		0	0	0	0	0
4	1	157	87	-1	533	147	6.2	30	ABpraaaaaa	-66	0	0	0		0	0	0	0	0
5	1	106	252	-1	512	325	22.3	25	ABplaaapaa	-28	0	0	0		0	0	0	0	0
6	1	83	287	-1	634	284	13.5	30	ABalaaapal	152	0	0	0		0	0	0	0	0
7	1	80	286	-1	483	280	13.8	27	ABaraapapap	261	49	0	0		0	0	0	0	0
8	1	411	52	-1	499	395	17.8	27	ABplpaapapa	208	-695	0	0		0	0	0	0	0
9	1	85	364	-1	344	199	2.9	25	ABprpappapp	228	800	0	0		0	0	0	0	0
10	1	220	155	-1	574	315	18.7	30	ABalapappa	236	0	0	0		0	0	0	0	0
11	1	89	353	-1	216	218	9.3	33	Eprpp	265	-690	0	0		0	0	0	0	0
12	1	164	416	-1	592	234	22.2	30	ABarpaaaaa	244	507	0	0		0	0	0	0	0
13	1	61	289	-1	360	338	9.5	29	MSaapppa	475	0	0	0		0	0	0	0	0
14	1	383	196	-1	110	233	9.5	31	Cpappv	297	792	0	0		0	0	0	0	0
15	1	247	251	-1	564	319	5.7	25	ABalpaapppp	244	403	0	0		0	0	0	0	0
16	1	90	323	-1	252	334	4.5	26	ABplppppapa	245	107	0	0		0	0	0	0	0
17	1	323	176	-1	547	344	18.1	25	ABalppppapp	220	1670	0	0		0	0	0	0	0
18	1	16	333	-1	622	264	19.6	30	ABalappapa	309	714	0	0		0	0	0	0	0
19	1	410	35	-1	326	150	17.3	31	Dpap	244	635	0	0		0	0	0	0	0
20	1	126	103	-1	462	206	15.6	29	MSpaapaa	140	0	0	0		0	0	0	0	0
21	1	326	228	-1	588	285	4.4	29	ABalpaappa	271	-207	0	0		0	0	0	0	0
22	1	322	169	-1	604	275	12.0	23	ABalpaapaaa	71	0	0	0		0	0	0	0	0
23	1	228	242	-1	493	289	7.8	26	ABalpappaap	264	444	0	0		0	0	0	0	0
24	1	11	335	-1	170	211	5.1	25	ABprppppppp	245	336	0	0		0	0	0	0	0
25	1	156	44	-1	427	350	18.2	25	ABplpaappap	196	330	0	0		0	0	0	0	0
26	1	415	453	-1	344	327	17.8	26	Daapa	251	305	0	0		0	0	0	0	0
27	1	378	223	-1	427	265	4.7	25	ABarapapapp	245	110	0	0		0	0	0	0	0
28	1	51	24	-1	528	357	21.5	27	ABplaapaapp	259	125	0	0		0	0	0	0	0
29	1	242	129	-1	446	340	22.8	28	ABplaaappa	-15	0	0	0		0	0	0	0	0
30	1	72	280	-1	618	207	13.4	31	ABalaaappr	301	903	0	0		0	0	0	0	0
31	1	369	2	-1	226	298	19.4	32	Dappp	313	444	0	0		0	0	0	0	0
32	1	26	409	-1	553	157	8.4	30	ABalaappap	-41	0	0	0		0	0	0	0	0
33	1	109	126	-1	591	271	9.0	29	ABaraaaaaa	286	-145	0	0		0	0	0	0	0
34	1	216	165	-1	146	310	6.2	27	ABplappppp	267	850	0	0		0	0	0	0	0
35	1	113	138	-1	394	233	7.3	27	MSpapaaap	247	0	0	0		0	0	0	0	0
36	1	221	34	-1	522	229	13.9	26	ABaraappapa	203	445	0	0		0	0	0	0	0
37	1	125	232	-1	456	113	11.5	26	ABprpaapppp	232	-329	0	0		0	0	0	0	0
38	1	215	354	-1	432	268	14.2	24	MSaaapapp	183	0	0	0		0	0	0	0	0
39	1	310	202	-1	130	221	14.6	33	Cpapaa	310	-432	0	0		0	0	0	0	0
40	1	166	224	-1	571	349	20.3	27	ABplaapaapa	210	-13	0	0		0	0	0	0	0
41	1	209	115	-1	591	345	12.9	28	ABalapaapa	293	0	0	0		0	0	0	0	0
42	1	185	47	-1	444	239	19.3	29	MSpaaapa	-18	0	0	0		0	0	0	0	0
43	1	338	455	-1	425	345	6.3	25	ABplpapapaa	162	-922	0	0		0	0	0	0	0
44	1	429	66	-1	271	176	18.5	32	Dpppp	319	751	0	0		0	0	0	0	0
45	1	205	361	-1	500	112	11.5	27	ABprpaapap	278	548	0	0		0	0	0	0	0
46	1	442	114	-1	328	368	21.6	34	ABarppapa	339	-492	0	0		0	0	0	0	0
47	1	37	107	-1	386	226	3.5	26	ABprpappaap	233	-540	0	0		0	0	0	0	0
48	1	6	376	-1	344	236	22.3	30	ABarppaapa	273	160	0	0		0	0	0	0	0
49	1	287	46	-1	399	181	8.1	26	MSpppaaa	231	-564	0	0		0	0	0	0	0
50	1	76	159	-1	484	222	18.9	31	MSpaaaaa	408	0	0	0		0	0	0	0	0
51	1	223	215	-1	451	262	11.9	25	ABaraapappa	194	-123	0	0		0	0	0	0	0
52	1	450	123	-1	520	343	12.5	24	ABplpaapaaa	185	-435	0	0		0	0	0	0	0
53	1	68	384	-1	518	239	11.2	29	ABaraaapapp	239	-448	0	0		0	0	0	0	0
54	1	191	72	-1	182	335	10.3	27	ABplapppaa	275	-804	0	0		0	0	0	0	0
55	1	56	158	-1	518	219	18.1	29	MSpaaaapa	158	0	0	0		0	0	0	0	0
56	1	101	349	-1	201	341	4.4	27	ABplpppaapp	196	-123	0	0		0	0	0	0	0
57	1	33	219	-1	203	138	11.2	26	ABprapppaa	240	87	0	0		0	0	0	0	0
58	1	112	76	-1	423	216	8.2	26	MSpapaaaa	258	124	0	0		0	0	0	0	0
59	1	308	328	-1	223	144	3.6	27	ABprpppapaa	201	7	0	0		0	0	0	0	0
60	1	213	174	-1	353	128	19.8	31	ABprapaaap	261	134	0	0		0	0	0	0	0
61	1	67	183	-1	433	321	3.2	26	ABplpappaaa	258	678	0	0		0	0	0	0	0
62	1	128	122	-1	534	125	10.7	29	ABpraaaapa	557	0	0	0		0	0	0	0	0
63	1	294	408	-1	572	225	12.7	25	ABaraaapaap	17	0	0	0		0	0	0	0	0
64	1	111	148	-1	458	280	7.3	26	ABalpappppa	73	0	0	0		0	0	0	0	0
65	1	238	340	-1	468	406	15.1	26	ABplaappaa	251	337	0	0		0	0	0	0	0
66	1	425	402	-1	248	216	14.5	33	Eprap	327	1092	0	0		0	0	0	0	0
67	1	203	82	-1	455	201	9.3	26	ABarapappa	248	-805	0	0		0	0	0	0	0
68	1	88	7	-1	476	293	5.5	23	ABalpappapa	203	759	0	0		0	0	0	0	0
69	1	177	19	-1	564	150	17.8	31	ABpraapaap	-231	0	0	0		0	0	0	0	0
70	1	382	200	-1	558	183	17.5	26	ABalappppp	32	0	0	0		0	0	0	0	0
71	1	163	132	-1	455	242	9.3	24	ABarapaappp	201	121	0	0		0	0	0	0	0
72	1	9	150	-1	341	147	9.5	31	MSpapppa	274	269	0	0		0	0	0	0	0
73	1	7	189	-1	277	182	4.4	24	ABprpappppa	165	0	0	0		0	0	0	0	0
74	1	225	379	-1	305	328	22.0	29	ABarppaapp	292	920	0	0		0	0	0	0	0
75	1	188	371	-1	379	194	2.8	25	ABprpappapa	259	418	0	0		0	0	0	0	0
76	1	131	168	-1	246	143	8.9	28	Cppapp	256	293	0	0		0	0	0	0	0
77	1	311	380	-1	248	146	13.0	30	Cppapa	291	880	0	0		0	0	0	0	0
78	1	5	325	-1	571	137	9.7	30	ABpraaaaap	576	0	0	0		0	0	0	0	0
79	1	58	73	-1	414	241	16.1	25	MSpaaappp	464	0	0	0		0	0	0	0	0
80	1	261	385	-1	362	344	21.9	26	ABplapaaapp	208	-260	0	0		0	0	0	0	0
81	1	133	163	-1	515	221	4.1	24	ABaraaapppp	203	1051	0	0		0	0	0	0	0
82	1	57	41	-1	473	226	11.5	29	ABaraapppa	183	0	0	0		0	0	0	0	0
83	1	289	33	-1	395	288	22.5	30	ABarppaaaa	289	577	0	0		0	0	0	0	0
84	1	381	31	-1	172	266	19.5	38	Caaap	384	-187	0	0		0	0	0	0	0
85	1	226	113	-1	336	181	5.2	24	ABprpapppaa	29	0	0	0		0	0	0	0	0
86	1	363	56	-1	578	190	9.5	29	ABalaapppa	13	0	0	0		0	0	0	0	0
87	1	298	418	-1	490	175	3.2	25	ABarapppapa	202	135	0	0		0	0	0	0	0
88	1	206	315	-1	473	102	14.1	26	ABpraappaa	8	0	0	0		0	0	0	0	0
89	1	403	445	-1	478	132	9.7	25	ABprpaapppa	200	-781	0	0		0	0	0	0	0
90	1	331	427	-1	380	143	3.4	26	ABarappappa	258	-43	0	0		0	0	0	0	0
91	1	444	420	-1	426	171	3.2	27	ABarappapap	268	-176	0	0		0	0	0	0	0
92	1	391	397	-1	222	216	12.3	31	Eprpa	316	-261	0	0		0	0	0	0	0
93	1	384	237	-1	410	338	22.7	30	ABplaaappp	437	0	0	0		0	0	0	0	0
94	1	47	317	-1	415	307	10.6	25	MSaapaaap	226	-1079	0	0		0	0	0	0	0
95	1	161	116	-1	488	360	15.3	25	ABalpppppap	248	104	0	0		0	0	0	0	0
96	1	253	71	-1	197	367	9.7	29	ABplapappa	270	-304	0	0		0	0	0	0	0
97	1	107	351	-1	597	317	13.7	27	ABalapaaaa	289	0	0	0		0	0	0	0	0
98	1	390	175	-1	479	234	7.4	26	ABarapapaap	138	0	0	0		0	0	0	0	0
99	1	360	144	-1	500	334	19.3	25	ABplaapappa	234	-86	0	0		0	0	0	0	0
100	1	100	394	-1	420	301	20.2	27	MSapappp	262	-182	0	0		0	0	0	0	0
101	1	313	356	-1	417	134	4.4	26	ABprpaaaapa	393	0	0	0		0	0	0	0	0
102	1	318	299	-1	562	389	12.0	28	ABalpppaaa	281	955	0	0		0	0	0	0	0
103	1	84	221	-1	495	282	10.9	26	ABalpaaapp	245	439	0	0		0	0	0	0	0
104	1	115	278	-1	484	362	6.4	26	ABalppapppp	223	-213	0	0		0	0	0	0	0
105	1	244	381	-1	224	316	10.7	29	Capapp	-114	0	0	0		0	0	0	0	0
106	1	48	124	-1	408	264	10.5	24	ABaraapappp	-297	0	0	0		0	0	0	0	0
107	1	8	426	-1	439	140	8.0	22	ABprppaaaaa	227	557	0	0		0	0	0	0	0
108	1	277	207	-1	415	349	14.6	25	MSapppaa	246	183	0	0		0	0	0	0	0
109	1	97	91	-1	557	240	8.1	27	ABaraaaaap	380	0	0	0		0	0	0	0	0
110	1	320	136	-1	439	175	14.9	27	MSppppap	195	327	0	0		0	0	0	0	0
111	1	207	308	-1	623	289	10.2	28	ABalaaaalp	257	-763	0	0		0	0	0	0	0
112	1	349	179	-1	330	157	22.7	29	ABarpppapa	295	-215	0	0		0	0	0	0	0
113	1	144	320	-1	588	368	15.5	29	ABalapaapp	72	0	0	0		0	0	0	0	0
114	1	260	268	-1	182	322	6.8	28	ABplapppap	519	0	0	0		0	0	0	0	0
115	1	201	347	-1	335	373	8.4	29	ABplppappa	264	296	0	0		0	0	0	0	0
116	1	180	277	-1	427	188	19.1	30	MSpppppa	295	-704	0	0		0	0	0	0	0
117	1	328	316	-1	436	132	16.3	23	ABprpaappap	207	64	0	0		0	0	0	0	0
118	1	268	154	-1	612	234	9.0	28	ABalaaaala	275	-725	0	0		0	0	0	0	0
119	1	1	5	-1	569	135	14.2	24	ABpraaaappa	-82	0	0	0		0	0	0	0	0
120	1	248	432	-1	303	116	5.6	24	ABprpppaaaa	242	-6	0	0		0	0	0	0	0
121	1	373	177	-1	532	123	14.1	27	ABpraaaappp	420	0	0	0		0	0	0	0	0
122	1	137	240	-1	485	185	11.5	27	MSppapaa	221	596	0	0		0	0	0	0	0
123	1	377	42	-1	372	253	17.3	26	Ealaa	257	-463	0	0		0	0	0	0	0
124	1	309	185	-1	588	191	16.7	29	ABalappppa	289	-407	0	0		0	0	0	0	0
125	1	43	309	-1	554	222	15.6	27	ABaraappaa	270	-92	0	0		0	0	0	0	0
126	1	142	257	-1	298	349	13.8	29	Capaaa	295	-796	0	0		0	0	0	0	0
127	1	78	77	-1	356	265	8.7	28	MSpapapa	185	0	0	0		0	0	0	0	0
128	1	55	348	377	461	342	7.2	27	ABplpapaaa	259	-919	0	0		0	0	0	0	0
129	1	187	142	-1	241	355	6.2	25	ABplpppaaap	247	576	0	0		0	0	0	0	0
130	1	66	53	-1	433	146	13.2	27	MSppppaa	229	911	0	0		0	0	0	0	0
131	1	186	28	-1	183	129	6.8	25	ABprpppaapp	182	-243	0	0		0	0	0	0	0
132	1	170	337	-1	179	184	4.8	24	ABprppppppa	214	-391	0	0		0	0	0	0	0
133	1	357	259	-1	529	376	7.5	30	ABalppaapp	184	0	0	0		0	0	0	0	0
134	1	285	434	-1	545	142	15.3	24	ABpraaapapp	99	0	0	0		0	0	0	0	0
135	1	96	98	-1	367	242	6.2	24	MSpapappa	232	203	0	0		0	0	0	0	0
136	1	91	255	-1	463	298	16.1	26	MSaaapaap	245	282	0	0		0	0	0	0	0
137	1	306	101	-1	436	400	16.0	30	ABplaappap	250	722	0	0		0	0	0	0	0
138	1	438	274	-1	226	123	5.4	26	ABprpppaapa	219	746	0	0		0	0	0	0	0
139	1	211	20	-1	504	391	11.3	27	ABplpaaapa	242	330	0	0		0	0	0	0	0
140	1	62	359	-1	615	229	17.5	26	ABalapppaap	227	-799	0	0		0	0	0	0	0
141	1	136	187	-1	255	296	7.5	30	ABplpppppa	303	143	0	0		0	0	0	0	0
142	1	422	235	-1	326	221	9.6	27	Earpa	274	19	0	0		0	0	0	0	0
143	1	31	256	-1	365	300	11.9	28	MSaapapa	251	1107	0	0		0	0	0	0	0
144	1	39	13	-1	469	298	10.6	27	ABalpapppa	175	0	0	0		0	0	0	0	0
145	1	375	178	-1	329	251	5.9	24	MSpapappp	-166	0	0	0		0	0	0	0	0
146	1	73	43	-1	308	335	8.5	28	MSaapppp	272	0	0	0		0	0	0	0	0
147	1	336	367	-1	551	332	12.6	23	ABalppppaav	202	-192	0	0		0	0	0	0	0
148	1	179	62	-1	359	318	15.5	27	MSappapp	198	-10	0	0		0	0	0	0	0
149	1	208	305	-1	528	342	4.6	23	ABalppapapa	218	-449	0	0		0	0	0	0	0
150	1	75	429	-1	467	131	17.4	31	ABpraaapppp	246	1016	0	0		0	0	0	0	0
151	1	343	261	-1	179	243	6.4	29	Cpppap	275	-769	0	0		0	0	0	0	0
152	1	121	264	-1	385	299	9.1	24	MSaapappa	240	653	0	0		0	0	0	0	0
153	1	146	121	-1	360	243	10.9	27	MSpapaapp	-324	0	0	0		0	0	0	0	0
154	1	350	198	-1	412	159	10.2	26	MSppaapp	266	30	0	0		0	0	0	0	0
155	1	458	463	-1	552	249	23.0	30	ABarpaaaap	228	2167	0	0		0	0	0	0	0
156	1	3	90	-1	457	102	9.4	32	ABprpaaapp	324	-791	0	0		0	0	0	0	0
157	1	86	302	-1	600	173	11.8	28	ABalaapppp	-2	0	0	0		0	0	0	0	0
158	1	145	296	-1	408	389	16.7	29	ABplaapppa	275	159	0	0		0	0	0	0	0
159	1	250	130	-1	589	160	14.7	26	ABpraaapapa	256	-607	0	0		0	0	0	0	0
160	1	414	204	-1	546	301	3.3	26	ABalpapaaaa	226	914	0	0		0	0	0	0	0
161	1	158	412	-1	210	345	19.0	30	ABarppappa	274	-479	0	0		0	0	0	0	0
162	1	288	410	-1	326	122	16.5	28	Dppap	274	-81	0	0		0	0	0	0	0
163	1	312	438	-1	232	189	4.1	26	ABprpappppp	227	-213	0	0		0	0	0	0	0
164	1	335	298	-1	281	210	11.6	31	Earpp	318	1056	0	0		0	0	0	0	0
165	1	352	99	-1	558	381	15.0	26	ABalpppaap	252	658	0	0		0	0	0	0	0
166	1	371	312	-1	393	112	5.9	24	ABprpaaaapp	22	0	0	0		0	0	0	0	0
167	1	23	295	-1	164	157	8.0	26	ABprappppp	208	0	0	0		0	0	0	0	0
168	1	271	157	-1	549	211	3.9	23	ABarapppaaa	190	1040	0	0		0	0	0	0	0
169	1	122	388	-1	535	383	11.5	24	ABalpppapav	190	1433	0	0		0	0	0	0	0
170	1	27	145	-1	282	161	7.5	28	MSpappap	-110	0	0	0		0	0	0	0	0
171	1	243	343	-1	194	285	3.3	26	ABplppppppa	100	0	0	0		0	0	0	0	0
172	0	140	-1	-1	430	281	17.3	23		362	0	0	0		0	0	0	0	0
173	1	123	135	-1	428	169	5.5	24	ABprpapaaap	230	399	0	0		0	0	0	0	0
174	1	13	36	-1	321	203	5.5	28	MSpappaa	256	0	0	0		0	0	0	0	0
175	1	398	444	-1	391	311	18.4	27	MSappapa	198	874	0	0		0	0	0	0	0
176	1	418	405	-1	381	153	11.9	27	MSpppapp	258	489	0	0		0	0	0	0	0
177	1	222	288	-1	472	251	15.1	24	MSaaapapa	228	-104	0	0		0	0	0	0	0
178	1	4	190	-1	538	161	16.1	28	ABpraapapa	308	0	0	0		0	0	0	0	0
179	1	14	96	-1	505	158	8.4	35	ABprpaaaaa	236	-182	0	0		0	0	0	0	0
180	1	278	262	-1	512	262	16.6	25	ABaraapaapp	238	166	0	0		0	0	0	0	0
181	1	305	250	-1	386	127	9.4	27	ABprppaapa	234	643	0	0		0	0	0	0	0
182	1	63	17	-1	490	149	13.4	26	ABpraaappap	207	-215	0	0		0	0	0	0	0
183	1	252	334	-1	412	373	12.2	26	ABplppaaaap	258	742	0	0		0	0	0	0	0
184	1	339	403	-1	367	133	22.5	29	ABarpppaaa	280	719	0	0		0	0	0	0	0
185	1	38	206	-1	170	156	12.7	30	ABprapappp	298	252	0	0		0	0	0	0	0
186	1	2	246	-1	479	129	7.8	27	ABprpaaapa	275	414	0	0		0	0	0	0	0
187	1	264	266	-1	484	347	3.9	23	ABalppapapp	197	174	0	0		0	0	0	0	0
188	1	397	11	-1	304	378	9.7	27	ABplppapap	175	0	0	0		0	0	0	0	0
189	1	269	248	-1	384	379	19.1	27	ABplapaapa	113	0	0	0		0	0	0	0	0
190	1	41	382	-1	497	289	17.6	27	MSaaapaaa	261	840	0	0		0	0	0	0	0
191	1	297	40	-1	538	272	7.7	25	ABalpaaaaap	220	-556	0	0		0	0	0	0	0
192	1	174	368	-1	135	271	5.2	28	Caappv	-16	0	0	0		0	0	0	0	0
193	1	393	173	-1	537	227	22.9	23	ABarpaaapa	217	829	0	0		0	0	0	0	0
194	1	432	93	-1	384	226	21.5	29	ABarpaappp	296	658	0	0		0	0	0	0	0
195	1	172	452	-1	401	180	4.9	24	ABprpapapaa	226	-574	0	0		0	0	0	0	0
196	1	399	458	-1	199	326	13.3	29	Cappap	277	237	0	0		0	0	0	0	0
197	1	316	339	-1	442	369	13.0	25	ABplppaaaaa	87	0	0	0		0	0	0	0	0
198	1	130	201	-1	534	304	16.8	27	MSapaaap	253	-271	0	0		0	0	0	0	0
199	1	301	80	-1	306	171	4.6	25	ABprpapppap	200	256	0	0		0	0	0	0	0
200	1	256	9	-1	220	257	7.3	33	Eplpp	325	86	0	0		0	0	0	0	0
201	1	19	231	-1	560	336	8.8	29	ABalppappa	84	0	0	0		0	0	0	0	0
202	1	152	184	-1	571	255	5.2	29	ABaraaappa	-264	0	0	0		0	0	0	0	0
203	1	245	233	-1	468	279	3.3	25	ABalpapaapp	198	488	0	0		0	0	0	0	0
204	0	17	-1	-1	408	166	12.5	24		215	598	0	0		0	0	0	0	0
205	1	229	272	-1	283	369	7.4	28	ABplppappp	248	626	0	0		0	0	0	0	0
206	1	199	441	-1	483	377	8.8	27	ABplpaaappa	272	-418	0	0		0	0	0	0	0
207	1	355	171	-1	459	215	23.4	31	ABarpaapap	320	-402	0	0		0	0	0	0	0
208	1	364	192	-1	299	86	19.3	30	ABprappapa	260	-510	0	0		0	0	0	0	0
209	1	241	341	-1	587	242	10.6	24	ABaraaapaaa	0	0	0	0		0	0	0	0	0
210	1	178	85	-1	550	325	21.1	28	ABalapappp	243	0	0	0		0	0	0	0	0
211	1	232	211	-1	548	225	11.2	26	ABaraaapapa	-174	0	0	0		0	0	0	0	0
212	1	292	108	-1	454	170	9.9	25	MSppapap	235	-121	0	0		0	0	0	0	0
213	1	108	279	-1	342	285	6.0	24	MSaappap	226	292	0	0		0	0	0	0	0
214	1	176	195	-1	157	205	17.4	33	Cpapap	304	416	0	0		0	0	0	0	0
215	1	259	172	-1	449	225	6.6	25	ABarapapppa	248	-487	0	0		0	0	0	0	0
216	1	234	373	-1	190	365	16.4	30	ABplapapaa	306	-354	0	0		0	0	0	0	0
217	1	219	236	-1	264	390	15.3	29	ABplappaap	289	656	0	0		0	0	0	0	0
218	1	93	210	-1	328	90	12.9	28	ABprappaaa	250	126	0	0		0	0	0	0	0
219	1	171	4	-1	165	348	7.5	27	ABplappppa	236	-760	0	0		0	0	0	0	0
220	1	127	125	-1	556	283	23.3	33	ABplaaaaaa	-23	0	0	0		0	0	0	0	0
221	1	402	285	-1	434	307	6.0	26	ABalpappapp	501	0	0	0		0	0	0	0	0
222	1	87	209	-1	420	215	3.2	28	ABprpappaaa	575	0	0	0		0	0	0	0	0
223	1	408	137	-1	199	152	7.5	28	ABprapppap	257	569	0	0		0	0	0	0	0
224	1	296	197	-1	381	145	19.6	28	ABprapaaaa	275	151	0	0		0	0	0	0	0
225	1	299	304	-1	148	240	5.1	28	Cppppp	247	215	0	0		0	0	0	0	0
226	1	405	59	-1	479	120	20.2	29	ABarpappap	490	0	0	0		0	0	0	0	0
227	1	18	318	-1	418	118	10.1	25	ABprppaaaap	236	1434	0	0		0	0	0	0	0
228	1	300	51	-1	340	214	14.1	30	Earap	288	-728	0	0		0	0	0	0	0
229	1	92	300	-1	313	313	17.3	26	Daapp	264	63	0	0		0	0	0	0	0
230	1	267	117	166	378	91	9.5	30	ABprppapaa	204	-186	0	0		0	0	0	0	0
231	1	315	311	-1	377	102	18.7	27	ABprapaapa	255	783	0	0		0	0	0	0	0
232	1	118	306	-1	458	395	12.0	25	ABplpaapppp	211	-556	0	0		0	0	0	0	0
233	1	74	386	-1	514	137	20.6	29	ABarpappaa	245	0	0	0		0	0	0	0	0
234	1	22	322	-1	576	286	12.8	25	ABalpaapaap	221	-1169	0	0		0	0	0	0	0
235	1	105	6	-1	261	341	9.5	29	Capaap	68	0	0	0		0	0	0	0	0
236	1	132	230	-1	233	177	7.5	29	ABprpppppa	260	1499	0	0		0	0	0	0	0
237	1	314	74	-1	265	321	6.4	24	ABplppppaap	213	-811	0	0		0	0	0	0	0
238	1	65	70	-1	413	103	15.5	29	ABpraapppa	244	-783	0	0		0	0	0	0	0
239	1	401	293	-1	491	230	23.3	31	ABarpaapaa	312	166	0	0		0	0	0	0	0
240	1	386	419	-1	453	187	5.6	25	ABprpapaaaa	159	0	0	0		0	0	0	0	0
241	1	440	291	-1	434	208	16.4	27	MSpaaappa	138	0	0	0		0	0	0	0	0
242	1	197	271	-1	394	315	4.4	30	ABplpappaap	303	-879	0	0		0	0	0	0	0
243	1	129	413	-1	413	146	6.6	24	ABprpapaapa	232	752	0	0		0	0	0	0	0
244	1	59	84	-1	215	309	7.4	29	Capppp	238	556	0	0		0	0	0	0	0
245	1	332	152	-1	268	310	19.6	30	Dappa	292	157	0	0		0	0	0	0	0
246	1	374	431	-1	446	263	17.9	31	MSaaaapp	277	0	0	0		0	0	0	0	0
247	1	368	199	-1	494	324	12.1	25	MSapapaa	206	596	0	0		0	0	0	0	0
248	1	330	331	-1	387	148	6.5	25	ABprpapaapp	203	275	0	0		0	0	0	0	0
249	1	15	229	-1	251	293	3.5	26	ABplppppapp	200	428	0	0		0	0	0	0	0
250	1	388	83	-1	452	143	6.3	26	ABarapppppp	233	240	0	0		0	0	0	0	0
251	1	389	372	-1	367	185	19.7	30	MSpppppp	304	7	0	0		0	0	0	0	0
252	1	354	21	-1	487	275	23.1	30	ABplaaaapa	250	118	0	0		0	0	0	0	0
253	1	428	399	-1	517	172	24.0	33	ABarpapapa	329	41	0	0		0	0	0	0	0
254	1	50	109	-1	510	358	9.8	25	ABplpaaaaap	218	0	0	0		0	0	0	0	0
255	1	400	160	-1	460	256	5.3	24	ABarapapapa	246	731	0	0		0	0	0	0	0
256	1	359	167	-1	460	184	3.2	24	ABarapppapp	65	0	0	0		0	0	0	0	0
257	1	181	269	-1	511	131	17.6	28	ABpraapappp	353	0	0	0		0	0	0	0	0
258	1	420	437	-1	171	272	4.1	25	ABplppppppp	246	71	0	0		0	0	0	0	0
259	1	454	243	-1	447	381	19.5	29	ABalppppppp	293	366	0	0		0	0	0	0	0
260	1	169	30	-1	458	351	19.1	27	ABalppppppa	274	53	0	0		0	0	0	0	0
261	1	231	342	-1	566	252	16.7	30	ABaraapaaa	235	-515	0	0		0	0	0	0	0
262	1	249	39	456	528	249	5.5	26	ABarapaaaa	167	1081	0	0		0	0	0	0	0
263	1	345	321	-1	533	246	20.5	28	MSaaaaapp	243	535	0	0		0	0	0	0	0
264	1	30	146	-1	408	229	13.1	28	MSpaapapp	-209	0	0	0		0	0	0	0	0
265	1	236	360	-1	592	342	6.6	28	ABalaaaarr	245	-567	0	0		0	0	0	0	0
266	1	159	297	-1	440	294	10.0	25	MSaapaaaa	218	-73	0	0		0	0	0	0	0
267	1	147	61	-1	584	190	6.9	25	ABalaapaaa	77	0	0	0		0	0	0	0	0
268	1	282	400	451	455	228	3.4	31	ABarappaap	169	446	0	0		0	0	0	0	0
269	1	35	307	-1	404	283	13.7	30	MSaapaapa	261	-104	0	0		0	0	0	0	0
270	1	198	212	-1	428	368	5.9	23	ABalpapappa	201	340	0	0		0	0	0	0	0
271	1	272	14	-1	359	284	13.6	31	MSaapaapp	90	0	0	0		0	0	0	0	0
272	1	227	147	-1	387	318	21.5	29	ABplapaaaa	289	454	0	0		0	0	0	0	0
273	1	138	92	-1	180	139	16.6	34	ABarppppp	347	948	0	0		0	0	0	0	0
274	1	104	102	-1	542	351	11.3	24	ABplpaaaaaa	202	-192	0	0		0	0	0	0	0
275	1	376	270	-1	426	200	11.0	25	ABaraapppp	253	-603	0	0		0	0	0	0	0
276	1	233	8	-1	299	388	14.8	29	ABplappaaa	115	0	0	0		0	0	0	0	0
277	1	372	362	-1	472	348	12.6	26	MSapapap	215	1046	0	0		0	0	0	0	0
278	1	28	127	-1	549	284	12.1	27	ABalpaapapa	256	196	0	0		0	0	0	0	0
279	1	160	249	-1	418	234	22.3	32	ABarpaappa	-44	0	0	0		0	0	0	0	0
280	1	353	15	-1	345	138	5.5	26	ABprppaappa	179	1377	0	0		0	0	0	0	0
281	1	265	182	-1	451	290	22.7	28	ABplaaaapp	-70	0	0	0		0	0	0	0	0
282	1	134	227	-1	446	214	13.4	28	MSpaapapa	147	0	0	0		0	0	0	0	0
283	1	353	10	-1	321	132	5.3	24	ABprppaappp	172	162	0	0		0	0	0	0	0
284	1	431	378	-1	366	118	5.5	25	ABarappappp	297	0	0	0		0	0	0	0	0
285	1	276	79	-1	513	168	13.4	24	ABpraaappaa	214	-259	0	0		0	0	0	0	0
286	1	274	89	-1	265	87	14.4	29	ABprappapp	295	-894	0	0		0	0	0	0	0
287	1	455	310	-1	296	251	20.1	32	Caaaa	327	254	0	0		0	0	0	0	0
288	1	42	216	-1	448	312	14.4	26	MSapappa	244	-788	0	0		0	0	0	0	0
289	1	81	369	417	484	205	4.2	27	ABarappaaa	201	-435	0	0		0	0	0	0	0
290	1	155	119	-1	294	135	10.5	29	MSpapppp	266	176	0	0		0	0	0	0	0
291	1	291	191	-1	589	211	18.6	26	ABalapppap	226	531	0	0		0	0	0	0	0
292	1	34	37	-1	393	396	9.7	25	ABplpaaaapp	208	-1055	0	0		0	0	0	0	0
293	1	99	239	-1	480	180	19.5	27	MSppappp	63	0	0	0		0	0	0	0	0
294	1	344	181	-1	371	183	9.4	27	MSpppaap	-103	0	0	0		0	0	0	0	0
295	1	426	208	-1	341	354	6.0	27	ABplppaapp	248	150	0	0		0	0	0	0	0
296	1	189	48	-1	555	158	12.2	26	ABpraaapaa	268	0	0	0		0	0	0	0	0
297	1	258	253	-1	370	396	11.1	25	ABplppapaaa	225	2037	0	0		0	0	0	0	0
298	1	370	149	-1	396	360	9.7	31	ABplppaapa	249	652	0	0		0	0	0	0	0
299	1	346	282	-1	434	331	12.4	26	MSapaapp	205	-984	0	0		0	0	0	0	0
300	1	358	128	-1	483	225	14.4	26	ABaraappapp	193	1095	0	0		0	0	0	0	0
301	1	153	118	-1	249	114	6.0	24	ABprpppaaap	183	-511	0	0		0	0	0	0	0
302	1	303	16	-1	498	247	4.5	26	ABarapaaap	235	-137	0	0		0	0	0	0	0
303	1	366	319	-1	517	391	15.6	27	ABalpppapad	201	43	0	0		0	0	0	0	0
304	1	29	205	-1	346	107	7.4	28	ABprppappa	269	438	0	0		0	0	0	0	0
305	1	246	25	-1	411	153	17.2	28	Dpaa	198	0	0	0		0	0	0	0	0
306	1	116	54	-1	558	232	3.8	26	ABaraaapppa	205	-221	0	0		0	0	0	0	0
307	1	204	430	-1	360	198	5.4	24	ABprpapapap	205	1347	0	0		0	0	0	0	0
308	1	361	244	-1	540	190	13.8	26	MSppaaap	221	641	0	0		0	0	0	0	0
309	1	421	81	-1	334	357	12.3	27	Daaap	78	0	0	0		0	0	0	0	0
310	1	103	406	-1	496	410	13.6	24	ABplpaapapp	205	357	0	0		0	0	0	0	0
311	1	406	283	-1	574	371	9.6	30	ABalppaaap	232	620	0	0		0	0	0	0	0
312	1	77	448	-1	502	367	13.2	23	ABplpaapaap	200	-60	0	0		0	0	0	0	0
313	1	195	55	-1	498	188	15.5	27	MSppappa	201	-17	0	0		0	0	0	0	0
314	1	266	106	-1	210	375	12.3	29	ABplapapap	52	0	0	0		0	0	0	0	0
315	1	290	188	-1	223	108	16.8	29	ABprapapaa	-108	0	0	0		0	0	0	0	0
316	1	279	407	-1	222	283	3.5	26	ABplpppapap	224	179	0	0		0	0	0	0	0
317	1	273	65	-1	243	384	12.8	28	ABplappapp	250	736	0	0		0	0	0	0	0
318	1	224	387	-1	475	169	6.2	25	ABarapppppa	192	176	0	0		0	0	0	0	0
319	1	254	50	-1	334	154	3.3	24	ABprpapappp	186	407	0	0		0	0	0	0	0
320	1	217	104	-1	596	303	17.5	32	ABalapapap	248	260	0	0		0	0	0	0	0
321	1	239	428	-1	273	132	4.7	24	ABprppppapa	115	0	0	0		0	0	0	0	0
322	1	52	352	-1	279	99	7.8	28	ABprppappp	-6	0	0	0		0	0	0	0	0
323	1	412	100	-1	226	260	10.3	32	Eplpa	319	1453	0	0		0	0	0	0	0
324	1	394	26	-1	297	85	14.1	29	ABprappaap	285	-408	0	0		0	0	0	0	0
325	1	317	276	-1	450	148	3.5	25	ABarappapaa	218	234	0	0		0	0	0	0	0
326	1	94	12	-1	590	305	21.6	33	ABplaapaaa	320	928	0	0		0	0	0	0	0
327	1	337	29	-1	252	350	14.7	29	Capapa	281	-210	0	0		0	0	0	0	0
328	1	135	151	-1	412	276	7.4	28	ABalpappppp	219	0	0	0		0	0	0	0	0
329	1	175	366	-1	367	134	14.7	29	Dppaa	282	-451	0	0		0	0	0	0	0
330	1	302	292	-1	177	124	10.6	27	ABprappppa	378	0	0	0		0	0	0	0	0
331	1	114	425	-1	509	337	14.8	24	ABalpppppaa	245	0	0	0		0	0	0	0	0
332	1	436	94	-1	241	320	16.5	29	Cappaa	289	-255	0	0		0	0	0	0	0
333	1	120	162	-1	323	253	14.9	29	Ealap	385	0	0	0		0	0	0	0	0
334	1	194	258	-1	604	297	6.9	25	ABalpaapppa	382	0	0	0		0	0	0	0	0
335	1	396	363	-1	469	143	13.7	23	ABprpaappaa	164	1023	0	0		0	0	0	0	0
336	1	70	88	-1	317	392	17.5	28	ABplapaapp	250	-174	0	0		0	0	0	0	0
337	0	218	-1	-1	459	328	11.5	22		162	579	0	0		0	0	0	0	0
338	1	347	383	-1	548	284	20.7	24	ABplaaaaapa	220	1005	0	0		0	0	0	0	0
339	1	446	326	-1	299	356	5.1	24	ABplpppaaaa	221	13	0	0		0	0	0	0	0
340	1	334	180	-1	588	266	20.7	27	ABalappapp	213	43	0	0		0	0	0	0	0
341	1	280	45	-1	513	262	19.6	25	MSaaaapaa	246	-534	0	0		0	0	0	0	0
342	0	448	-1	-1	598	338	15.9	22		160	1046	0	0		0	0	0	0	0
343	1	40	336	-1	285	306	4.2	28	ABplpapppp	286	968	0	0		0	0	0	0	0
344	1	270	110	-1	601	319	8.8	28	ABalaaaarl	269	476	0	0		0	0	0	0	0
345	1	263	338	-1	366	297	6.3	24	MSaappaa	237	0	0	0		0	0	0	0	0
346	1	445	355	-1	376	169	5.2	23	ABprpapappa	179	-789	0	0		0	0	0	0	0
347	1	409	265	-1	505	343	16.8	31	ABplaapapa	315	425	0	0		0	0	0	0	0
348	1	167	203	-1	388	168	22.8	31	ABarppaaap	315	-758	0	0		0	0	0	0	0
349	1	257	330	-1	277	256	15.2	33	Eplaa	337	530	0	0		0	0	0	0	0
350	1	307	324	-1	376	219	15.5	30	Earaa	304	1256	0	0		0	0	0	0	0
351	1	165	75	-1	179	300	15.4	31	Capppa	312	126	0	0		0	0	0	0	0
352	1	173	392	-1	248	152	4.4	25	ABprppppapp	321	0	0	0		0	0	0	0	0
353	1	12	294	-1	532	292	9.4	29	ABalpaaapa	238	-141	0	0		0	0	0	0	0
354	1	284	284	-1	353	356	16.1	27	Dapaa	252	631	0	0		0	0	0	0	0
355	1	44	134	-1	283	258	11.1	30	Ealpp	43	0	0	0		0	0	0	0	0
356	1	168	170	-1	501	294	5.7	27	ABalpaaaapp	214	-417	0	0		0	0	0	0	0
357	1	60	67	-1	517	316	4.0	26	ABalpapaaap	321	0	0	0		0	0	0	0	0
358	1	117	273	-1	617	329	11.2	30	ABalaaapar	209	0	0	0		0	0	0	0	0
359	1	419	436	-1	317	312	4.1	30	ABplpapppa	301	821	0	0		0	0	0	0	0
360	1	202	446	-1	510	299	21.6	26	ABplaaaaapp	31	0	0	0		0	0	0	0	0
361	1	283	69	-1	350	78	15.2	29	ABprapaapp	258	1367	0	0		0	0	0	0	0
362	1	434	346	-1	406	115	22.5	31	ABarpapppp	306	-331	0	0		0	0	0	0	0
363	1	295	226	-1	331	396	10.6	25	ABplppapaap	215	0	0	0		0	0	0	0	0
364	1	82	396	-1	182	191	8.2	30	Cpppaa	63	0	0	0		0	0	0	0	0
365	1	46	263	-1	148	324	11.0	29	ABplapappp	152	0	0	0		0	0	0	0	0
366	1	149	332	-1	627	241	13.7	25	ABalapppaaa	211	173	0	0		0	0	0	0	0
367	1	275	60	-1	155	340	14.4	28	ABarppappp	-261	0	0	0		0	0	0	0	0
368	1	139	32	-1	349	303	9.1	24	MSaapappp	199	498	0	0		0	0	0	0	0
369	1	324	38	-1	544	259	14.5	26	ABaraapaapa	232	-529	0	0		0	0	0	0	0
370	1	141	143	-1	528	204	7.5	30	MSppaaaa	256	927	0	0		0	0	0	0	0
371	1	25	301	-1	587	190	21.3	32	ABpraapaaa	269	-100	0	0		0	0	0	0	0
372	1	235	139	-1	505	237	7.4	25	ABarapapaaa	203	-211	0	0		0	0	0	0	0
373	1	212	22	-1	502	286	3.2	26	ABalpapaapa	262	152	0	0		0	0	0	0	0
374	1	184	131	-1	542	370	17.5	24	ABalpppappa	200	-377	0	0		0	0	0	0	0
375	1	441	411	-1	219	162	16.0	31	Cppaap	31	0	0	0		0	0	0	0	0
376	1	10	423	-1	250	251	12.4	30	Eplap	187	0	0	0		0	0	0	0	0
377	1	351	290	-1	284	156	23.3	34	ABarpppapp	334	-172	0	0		0	0	0	0	0
378	1	240	435	-1	327	87	9.3	31	ABprppapap	280	0	0	0		0	0	0	0	0
379	1	45	218	-1	357	397	17.1	30	ABplaapppp	292	1139	0	0		0	0	0	0	0
380	1	329	161	-1	539	190	5.7	23	ABarappppaa	-428	0	0	0		0	0	0	0	0
381	1	95	105	-1	589	261	17.0	30	MSaaaaaa	103	0	0	0		0	0	0	0	0
382	1	251	95	-1	506	293	14.7	25	ABaraapapaa	-134	0	0	0		0	0	0	0	0
383	1	435	375	-1	204	179	3.8	26	ABprpppapap	210	78	0	0		0	0	0	0	0
384	1	327	393	-1	512	266	7.9	23	ABalpappaaa	362	0	0	0		0	0	0	0	0
385	1	162	64	-1	491	370	20.4	28	ABplaapappp	254	1157	0	0		0	0	0	0	0
386	1	437	415	-1	307	131	14.3	29	Cppaaa	291	80	0	0		0	0	0	0	0
387	1	325	49	-1	252	119	20.2	36	ABarppppa	246	0	0	0		0	0	0	0	0
388	1	110	18	-1	393	218	10.5	27	MSpapaapa	230	477	0	0		0	0	0	0	0
389	1	196	345	-1	239	98	12.7	28	ABprapapap	273	630	0	0		0	0	0	0	0
390	1	151	111	-1	442	364	9.9	28	ABplpapaap	196	-167	0	0		0	0	0	0	0
391	1	214	442	-1	468	375	11.1	25	ABplpaaappp	208	460	0	0		0	0	0	0	0
392	1	281	449	-1	402	375	7.7	26	ABalpapappp	224	-563	0	0		0	0	0	0	0
393	1	53	234	-1	616	202	10.5	30	ABalaaappl	212	1322	0	0		0	0	0	0	0
394	1	32	153	-1	324	199	19.6	31	Dpppa	318	-132	0	0		0	0	0	0	0
395	1	64	374	-1	530	181	20.7	28	ABarpapaap	284	741	0	0		0	0	0	0	0
396	1	210	454	-1	583	331	15.5	26	ABalapaaap	212	940	0	0		0	0	0	0	0
397	1	20	133	-1	371	343	13.1	26	Daaaa	247	117	0	0		0	0	0	0	0
398	1	424	395	-1	295	220	14.5	31	Epraa	318	861	0	0		0	0	0	0	0
399	1	49	314	-1	503	168	15.8	24	ABpraapappa	316	0	0	0		0	0	0	0	0
400	1	190	141	-1	238	213	22.2	39	Cpaaa	-55	0	0	0		0	0	0	0	0
401	1	392	164	-1	299	143	5.4	22	ABprppppaaa	78	0	0	0		0	0	0	0	0
402	1	36	-1	-1	560	189	20.1	24	ABarpapaaa	195	1759	0	0		0	0	0	0	0
403	1	427	344	-1	459	327	3.6	28	ABalpapapap	145	0	0	0		0	0	0	0	0
404	1	79	156	-1	541	287	5.3	24	ABalpaaaapa	197	0	0	0		0	0	0	0	0
405	1	356	260	-1	431	386	7.6	26	ABplpaaaapa	242	-284	0	0		0	0	0	0	0
406	1	341	365	-1	286	345	17.8	27	Dapap	262	-485	0	0		0	0	0	0	0
407	1	124	120	-1	570	310	10.4	25	MSapaaaa	204	1306	0	0		0	0	0	0	0
408	1	69	225	-1	369	346	4.9	23	ABplpapappa	234	-185	0	0		0	0	0	0	0
409	1	148	68	-1	382	83	15.3	29	ABpraapppp	265	126	0	0		0	0	0	0	0
410	1	365	214	-1	461	353	16.3	26	ABplpaappaa	232	-750	0	0		0	0	0	0	0
411	0	449	-1	-1	195	296	6.7	23		171	244	0	0		0	0	0	0	0
412	1	230	424	-1	150	195	6.6	28	Cppppa	230	-503	0	0		0	0	0	0	0
413	1	183	401	-1	130	199	11.0	31	Cpappd	254	0	0	0		0	0	0	0	0
414	1	237	414	-1	313	116	21.8	31	ABarpppaap	304	-358	0	0		0	0	0	0	0
415	1	430	421	-1	510	338	7.4	25	ABalppapppa	247	17	0	0		0	0	0	0	0
416	1	277	112	-1	392	334	15.9	24	MSapppap	206	111	0	0		0	0	0	0	0
417	1	413	267	-1	511	176	5.5	25	ABarappppap	213	379	0	0		0	0	0	0	0
418	1	54	140	-1	572	282	6.7	24	ABalpaaaaaa	218	-749	0	0		0	0	0	0	0
419	1	367	193	-1	586	257	14.3	31	ABaraaaapa	312	-460	0	0		0	0	0	0	0
420	1	21	217	-1	231	312	3.4	24	ABplpppapaa	196	286	0	0		0	0	0	0	0
421	1	192	1	-1	465	160	23.4	31	ABarpapapp	270	753	0	0		0	0	0	0	0
422	0	143	-1	-1	363	290	17.7	24		241	-1615	0	0		0	0	0	0	0
423	1	417	281	-1	482	261	19.1	25	MSaaaapap	226	-272	0	0		0	0	0	0	0
424	1	439	370	-1	522	295	12.7	26	ABalpaapapp	237	479	0	0		0	0	0	0	0
425	1	319	213	-1	486	321	5.2	23	ABalpapapaa	265	0	0	0		0	0	0	0	0
426	1	433	389	-1	406	278	17.1	24	MSaaappp	181	0	0	0		0	0	0	0	0
427	1	262	404	-1	382	348	7.2	25	ABplpapapap	208	783	0	0		0	0	0	0	0
428	1	293	440	-1	557	236	19.4	28	MSaaaaapa	236	531	0	0		0	0	0	0	0
429	1	182	245	-1	552	348	4.5	30	ABalppapaa	276	1093	0	0		0	0	0	0	0
430	1	24	78	-1	214	108	11.3	27	ABprapappa	257	632	0	0		0	0	0	0	0
431	1	395	398	-1	461	302	19.5	26	MSappaaa	199	-346	0	0		0	0	0	0	0
432	1	255	238	-1	447	127	21.9	30	ABarpapppa	299	931	0	0		0	0	0	0	0
433	1	348	86	-1	271	155	3.3	25	ABprppppaap	222	962	0	0		0	0	0	0	0
434	1	407	390	-1	338	322	4.9	24	ABplpapappp	190	-516	0	0		0	0	0	0	0
435	1	154	464	-1	521	369	18.5	26	ABalpppappp	441	0	0	0		0	0	0	0	0
436	1	362	358	-1	131	278	10.8	31	Caappd	313	281	0	0		0	0	0	0	0
437	1	150	222	-1	477	153	16.2	26	ABpraaapppa	231	665	0	0		0	0	0	0	0
438	1	340	247	-1	329	291	20.4	35	MSapppp	350	-561	0	0		0	0	0	0	0
439	1	404	329	-1	291	334	5.7	23	ABplppppaaa	202	703	0	0		0	0	0	0	0
440	1	387	461	-1	523	218	9.1	26	ABarapaapa	191	889	0	0		0	0	0	0	0
441	1	119	447	-1	556	181	3.3	31	ABalaapapp	304	-69	0	0		0	0	0	0	0
442	1	342	327	-1	514	180	3.4	27	ABarapppaap	218	-244	0	0		0	0	0	0	0
443	0	447	-1	-1	597	367	11.6	23		-20	0	0	0		0	0	0	0	0
444	0	456	-1	-1	197	259	25.6	38		381	-529	0	0		0	0	0	0	0
445	1	98	57	-1	544	343	15.1	26	ABalppppaad	-6	0	0	0		0	0	0	0	0
446	1	101	303	-1	223	335	4.9	25	ABplpppaapa	167	0	0	0		0	0	0	0	0
447	1	443	433	-1	485	249	9.1	21	ABarapaappa	14	0	0	0		0	0	0	0	0
448	1	286	27	-1	619	279	16.7	27	ABalappaap	41	0	0	0		0	0	0	0	0
449	1	304	186	-1	127	288	15.4	34	Caapa	357	0	0	0		0	0	0	0	0
450	1	193	63	-1	386	339	18.5	27	ABplapaaapa	15	0	0	0		0	0	0	0	0
451	1	452	439	-1	507	159	11.0	28	ABprpaapaa	565	0	0	0		0	0	0	0	0
452	1	71	350	-1	483	399	12.6	25	ABplpaapppa	150	0	0	0		0	0	0	0	0
453	1	200	313	-1	408	244	4.6	23	ABarapapppp	-289	0	0	0		0	0	0	0	0
454	1	416	241	-1	414	307	16.9	20	MSappaap	146	-493	0	0		0	0	0	0	0
455	0	451	-1	-1	609	299	15.4	21		733	0	0	0		0	0	0	0	0
456	1	380	357	-1	573	347	18.0	22	ABalppppapa	-200	0	0	0		0	0	0	0	0
457	1	385	254	-1	324	268	11.5	27	Ealpa	159	1849	0	0		0	0	0	0	0
458	0	453	-1	-1	482	184	9.8	20		122	0	0	0		0	0	0	0	0
459	1	459	460	-1	483	223	16.7	28	MSpaaaapp	254	510	0	0		0	0	0	0	0
460	1	457	462	-1	195	253	22.0	34	Cpaap	404	172	0	0		0	0	0	0	0
461	1	460	465	-1	572	202	6.0	22	ABalaapaap	142	0	0	0		0	0	0	0	0
