# Supplementary material for: The AP-2 Transcription Factor APTF-2 Is Required for Neuroblast and Epidermal Morphogenesis in Caenorhabditis elegans Embryogenesis
Source: PLoS Genet. 2016 May 13;12(5):e1006048. doi: 10.1371/journal.pgen.1006048 (PMC4866721; doi:10.1371/journal.pgen.1006048)
Supplement: S4 Text — (ZIP) [file pgen.1006048.s032.zip › nuclei/t194-nuclei]

1	1	421	97	-1	463	160	23.4	30	ABarpapapp	300	170	0	0		0	0	0	0	0
2	1	31	376	-1	227	300	19.4	33	Dappp	244	0	0	0		0	0	0	0	0
3	0	422	-1	-1	359	297	17.5	25		205	132	0	0		0	0	0	0	0
4	1	219	166	-1	165	350	7.5	27	ABplappppa	247	252	0	0		0	0	0	0	0
5	1	119	130	-1	566	134	14.1	24	ABpraaaappa	-78	0	0	0		0	0	0	0	0
6	1	235	265	-1	260	341	9.6	30	Capaap	72	0	0	0		0	0	0	0	0
7	1	68	47	-1	473	291	5.0	23	ABalpappapa	230	142	0	0		0	0	0	0	0
8	1	276	399	-1	303	390	14.7	29	ABplappaaa	258	466	0	0		0	0	0	0	0
9	1	200	397	-1	219	259	7.4	32	Eplpp	323	414	0	0		0	0	0	0	0
10	1	283	219	-1	316	128	5.0	24	ABprppaappp	179	467	0	0		0	0	0	0	0
11	1	188	180	-1	304	377	9.6	30	ABplppapap	272	-24	0	0		0	0	0	0	0
12	1	326	313	-1	597	302	21.4	33	ABplaapaaa	-38	0	0	0		0	0	0	0	0
13	1	144	199	-1	466	299	10.8	28	ABalpapppa	223	501	0	0		0	0	0	0	0
14	1	271	156	-1	359	283	13.5	30	MSaapaapp	268	401	0	0		0	0	0	0	0
15	1	280	355	-1	356	140	6.0	25	ABprppaappa	150	427	0	0		0	0	0	0	0
16	1	302	119	-1	493	247	4.4	25	ABarapaaap	217	-766	0	0		0	0	0	0	0
17	1	182	110	-1	486	153	13.4	26	ABpraaappap	203	732	0	0		0	0	0	0	0
18	1	388	177	-1	387	228	10.1	27	MSpapaapa	185	0	0	0		0	0	0	0	0
19	1	69	226	-1	560	150	17.6	30	ABpraapaap	372	0	0	0		0	0	0	0	0
20	1	139	159	-1	509	389	11.2	27	ABplpaaapa	270	677	0	0		0	0	0	0	0
21	1	252	423	-1	491	277	23.0	31	ABplaaaapa	303	136	0	0		0	0	0	0	0
22	1	373	270	-1	501	282	3.3	25	ABalpapaapa	376	0	0	0		0	0	0	0	0
23	0	402	-1	-1	560	184	20.1	24		207	1173	0	0		0	0	0	0	0
24	1	28	223	-1	534	353	21.6	27	ABplaapaapp	254	777	0	0		0	0	0	0	0
25	1	305	37	-1	409	156	17.1	28	Dpaa	233	-424	0	0		0	0	0	0	0
26	1	324	190	-1	298	83	13.6	29	ABprappaap	278	-172	0	0		0	0	0	0	0
27	1	448	132	-1	622	267	16.6	28	ABalappaap	274	1799	0	0		0	0	0	0	0
28	1	131	379	-1	180	128	6.9	24	ABprpppaapp	205	-239	0	0		0	0	0	0	0
29	1	327	340	-1	252	352	14.9	30	Capapa	112	0	0	0		0	0	0	0	0
30	1	260	40	-1	455	349	19.2	28	ABalppppppa	286	0	0	0		0	0	0	0	0
31	1	84	424	-1	173	262	20.0	40	Caaap	404	402	0	0		0	0	0	0	0
32	1	368	288	-1	347	303	8.8	24	MSaapappp	177	0	0	0		0	0	0	0	0
33	1	83	163	-1	399	291	22.5	30	ABarppaaaa	267	-395	0	0		0	0	0	0	0
34	1	36	385	-1	522	225	13.7	25	ABaraappapa	132	0	0	0		0	0	0	0	0
35	1	19	400	-1	323	154	17.6	31	Dpap	307	-360	0	0		0	0	0	0	0
36	1	174	65	-1	317	202	5.5	27	MSpappaa	235	-40	0	0		0	0	0	0	0
37	1	292	10	-1	396	397	9.8	25	ABplpaaaapp	228	803	0	0		0	0	0	0	0
38	1	369	284	-1	540	261	14.5	26	ABaraapaapa	255	134	0	0		0	0	0	0	0
39	1	262	188	-1	542	249	5.1	23	ABarapaaaaa	153	134	0	0		0	0	0	0	0
40	1	191	39	-1	532	267	7.4	24	ABalpaaaaap	211	-177	0	0		0	0	0	0	0
41	1	82	18	-1	470	224	11.4	30	ABaraapppa	-118	0	0	0		0	0	0	0	0
42	1	123	4	-1	366	254	17.2	28	Ealaa	255	1496	0	0		0	0	0	0	0
43	1	146	222	-1	310	334	8.5	28	MSaapppp	6	0	0	0		0	0	0	0	0
44	1	25	104	-1	427	350	18.0	26	ABplpaappap	247	996	0	0		0	0	0	0	0
45	1	341	396	-1	512	260	19.4	25	MSaaaapaa	248	-104	0	0		0	0	0	0	0
46	1	49	90	-1	396	185	8.1	27	MSpppaaa	78	0	0	0		0	0	0	0	0
47	1	42	367	-1	439	238	19.2	28	MSpaaapa	82	0	0	0		0	0	0	0	0
48	1	296	99	-1	553	158	11.9	27	ABpraaapaa	223	0	0	0		0	0	0	0	0
49	1	387	457	-1	249	117	20.2	37	ABarppppa	375	242	0	0		0	0	0	0	0
50	1	319	444	-1	330	150	3.3	24	ABprpapappp	193	404	0	0		0	0	0	0	0
51	1	228	255	-1	334	215	14.2	30	Earap	264	481	0	0		0	0	0	0	0
52	1	8	153	-1	500	396	17.8	27	ABplpaapapa	249	899	0	0		0	0	0	0	0
53	1	130	339	-1	430	148	13.2	26	MSppppaa	66	0	0	0		0	0	0	0	0
54	1	306	371	-1	554	231	3.4	26	ABaraaapppa	260	-42	0	0		0	0	0	0	0
55	1	313	3	-1	496	187	15.9	27	MSppappa	-17	0	0	0		0	0	0	0	0
56	1	86	208	-1	575	191	9.5	29	ABalaapppa	276	207	0	0		0	0	0	0	0
57	1	445	11	-1	543	344	15.2	27	ABalppppaad	114	0	0	0		0	0	0	0	0
58	1	1	86	-1	261	369	20.7	31	ABplappapa	310	630	0	0		0	0	0	0	0
59	1	226	318	-1	476	120	20.1	29	ABarpappap	224	-440	0	0		0	0	0	0	0
60	1	367	41	-1	159	343	14.3	29	ABarppappp	195	0	0	0		0	0	0	0	0
61	1	267	128	-1	583	190	6.5	28	ABalaapaaa	249	-542	0	0		0	0	0	0	0
62	1	148	114	-1	353	319	15.2	26	MSappapp	85	0	0	0		0	0	0	0	0
63	1	450	408	-1	392	338	19.7	25	ABplapaaapa	170	241	0	0		0	0	0	0	0
64	1	385	194	-1	493	365	20.4	30	ABplaapappp	250	1157	0	0		0	0	0	0	0
65	1	317	375	-1	248	385	12.5	28	ABplappapp	281	-187	0	0		0	0	0	0	0
66	1	44	344	-1	268	177	18.6	32	Dpppp	329	-352	0	0		0	0	0	0	0
67	1	357	294	-1	517	313	4.1	25	ABalpapaaap	203	1287	0	0		0	0	0	0	0
68	1	409	20	-1	382	83	15.1	29	ABpraapppp	67	0	0	0		0	0	0	0	0
69	1	361	158	-1	351	79	15.1	29	ABprapaapp	416	0	0	0		0	0	0	0	0
70	1	238	297	-1	412	104	15.5	29	ABpraapppa	230	138	0	0		0	0	0	0	0
71	1	96	418	-1	199	367	9.5	28	ABplapappa	243	380	0	0		0	0	0	0	0
72	1	54	42	-1	182	337	10.4	27	ABplapppaa	239	-203	0	0		0	0	0	0	0
73	1	79	32	-1	411	240	15.9	26	MSpaaappp	251	-198	0	0		0	0	0	0	0
74	1	237	333	-1	267	322	6.4	24	ABplppppaap	222	-1440	0	0		0	0	0	0	0
75	1	351	238	-1	178	299	15.4	31	Capppa	296	610	0	0		0	0	0	0	0
76	1	58	12	-1	420	214	8.2	26	MSpapaaaa	241	-1120	0	0		0	0	0	0	0
77	1	127	179	-1	352	262	8.7	28	MSpapapa	285	-323	0	0		0	0	0	0	0
78	1	430	175	-1	212	108	11.4	27	ABprapappa	273	-39	0	0		0	0	0	0	0
79	1	285	445	-1	506	169	13.7	25	ABpraaappaa	240	86	0	0		0	0	0	0	0
80	1	199	7	-1	306	171	5.1	25	ABprpapppap	221	876	0	0		0	0	0	0	0
81	1	309	282	-1	335	357	12.3	26	Daaap	235	99	0	0		0	0	0	0	0
82	1	67	286	-1	453	201	9.0	26	ABarapappa	232	136	0	0		0	0	0	0	0
83	1	250	141	-1	450	143	6.5	26	ABarapppppp	220	259	0	0		0	0	0	0	0
84	1	244	383	-1	220	316	7.4	30	Capppp	249	248	0	0		0	0	0	0	0
85	1	210	377	-1	555	320	21.3	27	ABalapappp	205	0	0	0		0	0	0	0	0
86	1	433	46	-1	272	153	3.3	25	ABprppppaap	235	993	0	0		0	0	0	0	0
87	1	4	263	-1	535	149	6.0	31	ABpraaaaaa	263	257	0	0		0	0	0	0	0
88	1	336	207	-1	319	393	17.6	30	ABplapaapp	137	0	0	0		0	0	0	0	0
89	1	286	323	-1	265	88	14.1	29	ABprappapp	271	-732	0	0		0	0	0	0	0
90	1	156	229	319	456	104	9.3	31	ABprpaaapp	314	-49	0	0		0	0	0	0	0
91	1	109	21	-1	556	239	8.3	27	ABaraaaaap	605	0	0	0		0	0	0	0	0
92	1	273	181	-1	178	136	16.6	34	ABarppppp	329	241	0	0		0	0	0	0	0
93	1	194	304	-1	383	229	21.4	29	ABarpaappp	277	48	0	0		0	0	0	0	0
94	1	332	258	-1	237	321	16.5	31	Cappaa	268	277	0	0		0	0	0	0	0
95	1	382	112	-1	505	290	15.1	26	ABaraapapaa	225	488	0	0		0	0	0	0	0
96	1	179	169	234	506	158	8.0	32	ABprpaaaaa	211	-214	0	0		0	0	0	0	0
97	0	172	-1	-1	426	285	17.3	23		203	-1507	0	0		0	0	0	0	0
98	1	135	151	-1	363	243	6.2	24	MSpapappa	273	0	0	0		0	0	0	0	0
99	1	165	44	-1	563	381	15.3	28	ABalpppaap	7	0	0	0		0	0	0	0	0
100	1	323	268	-1	221	260	10.1	32	Eplpa	327	-1042	0	0		0	0	0	0	0
101	1	137	34	-1	439	401	15.8	29	ABplaappap	257	669	0	0		0	0	0	0	0
102	1	274	77	-1	544	353	11.4	24	ABplpaaaaaa	-224	0	0	0		0	0	0	0	0
103	1	20	13	-1	457	206	15.5	29	MSpaapaa	128	0	0	0		0	0	0	0	0
104	1	320	98	-1	601	298	17.4	28	ABalapapap	694	0	0	0		0	0	0	0	0
105	1	381	96	-1	588	260	17.1	29	MSaaaaaa	415	0	0	0		0	0	0	0	0
106	1	314	345	-1	211	376	12.3	28	ABplapapap	89	0	0	0		0	0	0	0	0
107	1	47	109	-1	386	222	3.4	25	ABprpappaap	252	442	0	0		0	0	0	0	0
108	1	212	250	-1	450	173	10.0	25	MSppapap	248	513	0	0		0	0	0	0	0
109	1	254	88	-1	509	353	10.0	25	ABplpaaaaap	233	1158	0	0		0	0	0	0	0
110	1	344	337	-1	600	314	8.8	28	ABalaaaarl	267	415	0	0		0	0	0	0	0
111	1	390	184	440	445	366	9.8	27	ABplpapaap	140	0	0	0		0	0	0	0	0
112	1	416	224	-1	387	331	16.0	24	MSapppap	191	426	0	0		0	0	0	0	0
113	1	85	419	-1	336	180	5.1	25	ABprpapppaa	703	0	0	0		0	0	0	0	0
114	1	46	135	-1	330	368	21.8	35	ABarppapa	358	588	0	0		0	0	0	0	0
115	1	41	84	-1	586	338	12.7	27	ABalapaapa	-15	0	0	0		0	0	0	0	0
116	1	95	372	-1	487	360	15.2	24	ABalpppppap	243	90	0	0		0	0	0	0	0
117	1	230	438	-1	372	91	9.4	27	ABprppapaap	203	759	0	0		0	0	0	0	0
118	1	301	25	-1	244	113	6.3	25	ABprpppaaap	206	-512	0	0		0	0	0	0	0
119	1	290	31	-1	294	135	10.4	30	MSpapppp	165	0	0	0		0	0	0	0	0
120	1	407	416	-1	568	307	10.3	25	MSapaaaa	195	652	0	0		0	0	0	0	0
121	1	153	140	-1	355	243	11.0	27	MSpapaapp	305	0	0	0		0	0	0	0	0
122	1	62	170	228	533	130	10.5	31	ABpraaaapa	298	0	0	0		0	0	0	0	0
123	1	52	463	-1	521	342	12.3	23	ABplpaapaaa	183	195	0	0		0	0	0	0	0
124	1	106	398	-1	408	266	10.6	25	ABaraapappp	99	0	0	0		0	0	0	0	0
125	1	220	269	-1	555	284	23.3	33	ABplaaaaaa	322	1216	0	0		0	0	0	0	0
126	1	33	165	-1	584	270	9.1	28	ABaraaaaaa	-191	0	0	0		0	0	0	0	0
127	1	278	217	-1	551	283	12.2	28	ABalpaapapa	-115	0	0	0		0	0	0	0	0
128	1	300	382	-1	480	225	14.6	26	ABaraappapp	196	-160	0	0		0	0	0	0	0
129	1	29	149	-1	451	338	23.0	28	ABplaaappa	275	436	0	0		0	0	0	0	0
130	1	159	293	-1	584	159	14.9	26	ABpraaapapa	242	-529	0	0		0	0	0	0	0
131	1	374	55	-1	541	367	17.8	24	ABalpppappa	199	-340	0	0		0	0	0	0	0
132	1	71	443	-1	451	245	9.5	26	ABarapaappp	202	440	0	0		0	0	0	0	0
133	1	397	80	-1	376	346	12.9	25	Daaaa	255	278	0	0		0	0	0	0	0
134	1	355	373	-1	277	255	11.1	31	Ealpp	306	580	0	0		0	0	0	0	0
135	1	173	356	-1	426	168	5.4	24	ABprpapaaap	205	-220	0	0		0	0	0	0	0
136	1	110	231	-1	435	176	14.9	27	MSppppap	200	-625	0	0		0	0	0	0	0
137	1	223	57	-1	195	151	7.5	27	ABprapppap	271	10	0	0		0	0	0	0	0
138	1	35	68	-1	393	235	7.4	27	MSpapaaap	-129	0	0	0		0	0	0	0	0
139	1	372	101	-1	501	234	7.5	26	ABarapapaaa	210	121	0	0		0	0	0	0	0
140	1	418	251	-1	565	279	6.7	24	ABalpaaaaaa	-117	0	0	0		0	0	0	0	0
141	1	400	338	-1	243	212	22.0	38	Cpaaa	387	-116	0	0		0	0	0	0	0
142	1	129	404	-1	245	357	6.2	25	ABplpppaaap	253	167	0	0		0	0	0	0	0
143	1	370	247	-1	525	205	7.8	30	MSppaaaa	160	0	0	0		0	0	0	0	0
144	1	99	259	-1	501	333	19.3	27	ABplaapappa	84	0	0	0		0	0	0	0	0
145	1	170	161	-1	278	157	7.6	27	MSpappap	522	0	0	0		0	0	0	0	0
146	1	264	272	-1	403	229	13.2	27	MSpaapapp	260	707	0	0		0	0	0	0	0
147	1	272	387	-1	385	318	21.9	24	ABplapaaaa	223	-52	0	0		0	0	0	0	0
148	1	64	307	-1	459	285	7.4	27	ABalpappppa	274	-185	0	0		0	0	0	0	0
149	1	298	459	-1	395	363	10.2	29	ABplppaapa	21	0	0	0		0	0	0	0	0
150	1	72	103	-1	339	144	9.4	30	MSpapppa	121	0	0	0		0	0	0	0	0
151	1	328	117	-1	414	276	7.2	28	ABalpappppp	273	-423	0	0		0	0	0	0	0
152	1	245	327	-1	270	308	19.7	30	Dappa	156	0	0	0		0	0	0	0	0
153	1	394	137	-1	323	202	19.4	31	Dpppa	302	-588	0	0		0	0	0	0	0
154	1	118	51	-1	612	236	8.8	27	ABalaaaala	256	272	0	0		0	0	0	0	0
155	1	10	17	-1	576	310	18.7	28	ABalapappa	220	0	0	0		0	0	0	0	0
156	1	404	351	-1	538	284	5.2	23	ABalpaaaapa	189	-111	0	0		0	0	0	0	0
157	1	168	414	-1	543	210	4.5	24	ABarapppaaa	207	-177	0	0		0	0	0	0	0
158	1	55	138	-1	514	221	18.1	29	MSpaaaapa	242	124	0	0		0	0	0	0	0
159	1	50	221	-1	478	223	19.1	30	MSpaaaaa	339	0	0	0		0	0	0	0	0
160	1	255	164	-1	459	261	5.4	24	ABarapapapa	227	-422	0	0		0	0	0	0	0
161	1	380	262	-1	540	189	6.0	22	ABarappppaa	226	-1131	0	0		0	0	0	0	0
162	1	333	386	-1	318	255	14.6	30	Ealap	296	997	0	0		0	0	0	0	0
163	1	81	85	-1	515	223	3.7	24	ABaraaapppp	242	201	0	0		0	0	0	0	0
164	1	401	246	-1	295	145	5.3	22	ABprppppaaa	178	386	0	0		0	0	0	0	0
165	1	34	312	-1	145	313	6.3	27	ABplappppp	267	-83	0	0		0	0	0	0	0
166	1	230	314	-1	396	92	9.6	27	ABprppapaaa	210	1072	0	0		0	0	0	0	0
167	1	256	415	-1	459	186	3.0	24	ABarapppapp	230	996	0	0		0	0	0	0	0
168	1	76	129	-1	243	141	8.9	28	Cppapp	281	472	0	0		0	0	0	0	0
169	1	22	126	-1	604	275	12.0	24	ABalpaapaaa	225	-866	0	0		0	0	0	0	0
170	1	356	168	-1	500	291	5.6	28	ABalpaaaapp	210	522	0	0		0	0	0	0	0
171	1	207	204	-1	458	210	23.4	33	ABarpaapap	249	368	0	0		0	0	0	0	0
172	1	215	248	-1	446	227	6.6	25	ABarapapppa	92	0	0	0		0	0	0	0	0
173	1	193	447	-1	535	222	23.3	28	ABarpaaapa	282	-388	0	0		0	0	0	0	0
174	1	60	242	-1	352	124	19.4	30	ABprapaaap	264	133	0	0		0	0	0	0	0
175	1	98	261	-1	477	232	7.1	26	ABarapapaap	157	0	0	0		0	0	0	0	0
176	1	17	-1	-1	550	340	18.0	23	ABalppppapp	205	-244	0	0		0	0	0	0	0
177	1	121	341	-1	532	122	14.3	28	ABpraaaappp	275	-478	0	0		0	0	0	0	0
178	1	145	116	-1	327	251	6.0	24	MSpapappp	110	0	0	0		0	0	0	0	0
179	1	112	442	-1	332	155	22.7	30	ABarpppapa	279	702	0	0		0	0	0	0	0
180	1	340	26	-1	589	264	21.1	29	ABalappapp	46	0	0	0		0	0	0	0	0
181	1	294	275	-1	366	185	9.4	27	MSpppaap	213	0	0	0		0	0	0	0	0
182	1	281	145	-1	455	289	22.7	28	ABplaaaapp	266	86	0	0		0	0	0	0	0
183	1	61	120	-1	435	321	3.3	27	ABplpappaaa	265	-797	0	0		0	0	0	0	0
184	1	202	182	-1	571	253	5.3	27	ABaraaappa	209	-160	0	0		0	0	0	0	0
185	1	124	336	-1	584	193	16.6	28	ABalappppa	254	0	0	0		0	0	0	0	0
186	1	449	154	-1	127	288	15.4	35	Caapa	349	-685	0	0		0	0	0	0	0
187	1	141	22	-1	254	294	7.3	29	ABplpppppa	116	0	0	0		0	0	0	0	0
188	1	315	121	-1	222	107	16.7	29	ABprapapaa	284	-162	0	0		0	0	0	0	0
189	1	73	292	-1	273	178	4.8	23	ABprpappppa	-201	0	0	0		0	0	0	0	0
190	1	178	191	-1	532	160	15.9	29	ABpraapapa	277	0	0	0		0	0	0	0	0
191	1	291	35	-1	590	216	18.7	28	ABalapppap	246	1476	0	0		0	0	0	0	0
192	1	208	381	-1	299	88	19.2	30	ABprappapa	307	970	0	0		0	0	0	0	0
193	1	419	430	-1	585	249	13.7	30	ABaraaaapa	270	775	0	0		0	0	0	0	0
194	1	3	203	-1	444	96	15.2	30	ABpraappap	172	0	0	0		0	0	0	0	0
195	1	214	306	-1	157	206	17.4	32	Cpapap	322	351	0	0		0	0	0	0	0
196	1	14	62	-1	111	231	9.6	30	Cpappv	159	0	0	0		0	0	0	0	0
197	1	224	186	-1	387	140	20.1	28	ABprapaaaa	220	434	0	0		0	0	0	0	0
198	1	154	106	-1	408	159	10.3	25	MSppaapp	251	-330	0	0		0	0	0	0	0
199	1	247	160	-1	492	324	12.2	25	MSapapaa	296	0	0	0		0	0	0	0	0
200	1	70	359	-1	554	183	17.5	26	ABalappppp	360	0	0	0		0	0	0	0	0
201	1	198	409	-1	534	303	17.2	26	MSapaaap	241	376	0	0		0	0	0	0	0
202	1	39	348	-1	130	222	14.6	33	Cpapaa	337	330	0	0		0	0	0	0	0
203	1	348	391	-1	380	166	23.2	32	ABarppaaap	285	-159	0	0		0	0	0	0	0
204	1	160	352	-1	547	303	3.3	25	ABalpapaaaa	391	0	0	0		0	0	0	0	0
205	1	304	334	-1	346	108	7.3	29	ABprppappa	186	0	0	0		0	0	0	0	0
206	1	185	243	-1	168	158	12.5	30	ABprapappp	282	592	0	0		0	0	0	0	0
207	1	108	225	-1	424	355	14.7	26	MSapppaa	201	1073	0	0		0	0	0	0	0
208	1	295	302	-1	340	354	6.0	28	ABplppaapp	188	788	0	0		0	0	0	0	0
209	1	222	214	-1	421	212	3.2	26	ABprpappaaa	229	216	0	0		0	0	0	0	0
210	1	218	407	-1	328	88	12.9	29	ABprappaaa	250	-198	0	0		0	0	0	0	0
211	1	211	174	-1	544	225	11.3	27	ABaraaapapa	225	475	0	0		0	0	0	0	0
212	1	270	162	-1	423	368	6.0	23	ABalpapappa	185	30	0	0		0	0	0	0	0
213	1	425	434	-1	482	320	5.0	24	ABalpapapaa	202	1841	0	0		0	0	0	0	0
214	1	410	332	-1	463	353	16.4	25	ABplpaappaa	216	-771	0	0		0	0	0	0	0
215	1	51	426	-1	449	266	12.1	24	ABaraapappa	-307	0	0	0		0	0	0	0	0
216	1	288	240	-1	444	314	14.7	26	MSapappa	214	287	0	0		0	0	0	0	0
217	1	420	441	-1	228	316	3.2	24	ABplpppapaa	246	-878	0	0		0	0	0	0	0
218	1	379	82	-1	361	396	17.2	29	ABplaapppp	115	0	0	0		0	0	0	0	0
219	1	57	220	-1	199	139	10.7	26	ABprapppaa	233	69	0	0		0	0	0	0	0
220	1	2	146	-1	486	354	23.2	33	ABplaaapap	28	0	0	0		0	0	0	0	0
221	1	103	361	-1	493	283	10.9	27	ABalpaaapp	101	0	0	0		0	0	0	0	0
222	1	437	460	-1	471	153	16.1	27	ABpraaapppa	223	1002	0	0		0	0	0	0	0
223	1	27	308	-1	424	270	4.8	24	ABarapapapp	246	-364	0	0		0	0	0	0	0
224	1	40	108	-1	576	348	20.3	26	ABplaapaapa	-191	0	0	0		0	0	0	0	0
225	1	408	291	-1	370	344	4.9	25	ABplpapappa	237	-1750	0	0		0	0	0	0	0
226	1	363	300	-1	330	397	10.6	25	ABplppapaap	238	-92	0	0		0	0	0	0	0
227	1	282	451	-1	442	213	13.3	29	MSpaapapa	49	0	0	0		0	0	0	0	0
228	1	21	216	-1	585	288	4.6	28	ABalpaappa	100	0	0	0		0	0	0	0	0
229	1	249	134	-1	249	294	3.6	26	ABplppppapp	265	-589	0	0		0	0	0	0	0
230	1	236	232	-1	231	175	7.4	28	ABprpppppa	266	-696	0	0		0	0	0	0	0
231	1	201	249	-1	554	337	8.6	32	ABalppappa	198	506	0	0		0	0	0	0	0
232	1	37	467	-1	454	116	11.3	27	ABprpaapppp	270	288	0	0		0	0	0	0	0
233	1	203	173	-1	469	278	3.3	24	ABalpapaapp	218	-478	0	0		0	0	0	0	0
234	1	393	102	449	617	201	10.3	30	ABalaaappl	329	0	0	0		0	0	0	0	0
235	1	142	75	-1	322	224	9.6	28	Earpa	286	228	0	0		0	0	0	0	0
236	1	217	15	-1	268	390	15.3	29	ABplappaap	269	274	0	0		0	0	0	0	0
237	1	93	360	-1	416	340	22.7	29	ABplaaappp	293	38	0	0		0	0	0	0	0
238	1	432	350	-1	447	126	21.7	30	ABarpapppa	297	581	0	0		0	0	0	0	0
239	1	293	76	-1	478	179	19.2	26	MSppappp	440	0	0	0		0	0	0	0	0
240	1	122	287	-1	485	187	11.6	28	MSppapaa	275	0	0	0		0	0	0	0	0
241	1	454	63	-1	405	309	15.9	23	MSappaap	196	-764	0	0		0	0	0	0	0
242	1	23	105	-1	492	293	7.9	26	ABalpappaap	261	-607	0	0		0	0	0	0	0
243	1	259	195	-1	452	380	19.5	29	ABalppppppp	-55	0	0	0		0	0	0	0	0
244	1	308	27	-1	538	188	13.7	27	MSppaaap	225	-307	0	0		0	0	0	0	0
245	1	429	283	-1	551	345	4.4	30	ABalppapaa	282	-469	0	0		0	0	0	0	0
246	1	186	456	-1	481	130	7.9	29	ABprpaaapa	275	735	0	0		0	0	0	0	0
247	1	438	267	-1	329	293	20.5	35	MSapppp	205	0	0	0		0	0	0	0	0
248	1	189	122	-1	388	378	19.0	26	ABplapaapa	137	0	0	0		0	0	0	0	0
249	1	279	241	-1	419	236	21.8	29	ABarpaappa	269	163	0	0		0	0	0	0	0
250	1	181	144	-1	387	128	9.4	28	ABprppaapa	225	-1254	0	0		0	0	0	0	0
251	1	15	266	-1	567	316	5.9	25	ABalpaapppp	201	613	0	0		0	0	0	0	0
252	1	5	299	-1	517	325	22.5	26	ABplaaapaa	81	0	0	0		0	0	0	0	0
253	1	297	148	-1	370	399	11.0	25	ABplppapaaa	241	54	0	0		0	0	0	0	0
254	1	457	33	-1	319	275	11.5	25	Ealpa	259	1525	0	0		0	0	0	0	0
255	1	136	394	-1	459	296	16.0	25	MSaaapaap	416	0	0	0		0	0	0	0	0
256	1	143	435	-1	360	305	12.2	27	MSaapapa	259	-449	0	0		0	0	0	0	0
257	1	126	403	-1	299	351	14.1	29	Capaaa	-158	0	0	0		0	0	0	0	0
258	1	334	206	-1	603	293	7.0	25	ABalpaapppa	213	115	0	0		0	0	0	0	0
259	1	133	8	-1	530	372	7.6	29	ABalppaapp	178	0	0	0		0	0	0	0	0
260	1	405	48	-1	437	382	7.3	26	ABplpaaaapa	222	-1843	0	0		0	0	0	0	0
261	1	151	45	-1	179	243	5.8	30	Cpppap	283	-1085	0	0		0	0	0	0	0
262	1	180	417	-1	509	261	16.7	25	ABaraapaapp	218	-451	0	0		0	0	0	0	0
263	1	365	125	-1	147	321	10.6	29	ABplapappp	-24	0	0	0		0	0	0	0	0
264	1	152	437	-1	382	296	8.9	24	MSaapappa	243	-721	0	0		0	0	0	0	0
265	1	347	152	-1	505	341	16.7	31	ABplaapapa	-131	0	0	0		0	0	0	0	0
266	1	187	411	-1	485	345	3.6	24	ABalppapapp	227	-109	0	0		0	0	0	0	0
267	1	417	421	-1	510	178	5.5	25	ABarappppap	205	-242	0	0		0	0	0	0	0
268	1	114	155	-1	184	323	6.9	27	ABplapppap	240	-359	0	0		0	0	0	0	0
269	1	257	131	-1	505	132	17.9	27	ABpraapappp	261	-180	0	0		0	0	0	0	0
270	1	275	354	-1	419	209	10.5	30	ABaraapppp	309	1322	0	0		0	0	0	0	0
271	1	242	30	-1	393	314	4.5	30	ABplpappaap	295	181	0	0		0	0	0	0	0
272	1	205	197	-1	283	368	7.5	27	ABplppappp	276	361	0	0		0	0	0	0	0
273	1	358	36	-1	614	323	11.2	30	ABalaaapar	281	120	0	0		0	0	0	0	0
274	1	138	29	-1	221	124	5.6	26	ABprpppaapa	238	0	0	0		0	0	0	0	0
275	0	155	-1	-1	550	248	24.9	27		278	2202	0	0		0	0	0	0	0
276	1	325	71	-1	449	148	3.6	25	ABarappapaa	227	-1134	0	0		0	0	0	0	0
277	1	116	362	-1	425	191	18.9	29	MSpppppa	-144	0	0	0		0	0	0	0	0
278	1	104	172	-1	488	362	6.3	26	ABalppapppp	252	1710	0	0		0	0	0	0	0
279	1	213	305	-1	338	286	6.2	24	MSaappap	240	-600	0	0		0	0	0	0	0
280	1	30	329	-1	617	203	13.4	31	ABalaaappr	309	1519	0	0		0	0	0	0	0
281	1	423	198	-1	479	259	19.0	25	MSaaaapap	155	0	0	0		0	0	0	0	0
282	1	299	346	-1	430	333	12.0	27	MSapaapp	200	311	0	0		0	0	0	0	0
283	1	311	311	-1	584	368	9.8	34	ABalppaaap	5	0	0	0		0	0	0	0	0
284	1	354	205	-1	354	358	16.0	27	Dapaa	422	0	0	0		0	0	0	0	0
285	1	221	325	-1	434	305	6.1	26	ABalpappapp	252	269	0	0		0	0	0	0	0
286	1	7	2	-1	481	280	14.1	27	ABaraapapap	98	0	0	0		0	0	0	0	0
287	1	6	100	-1	632	285	13.3	30	ABalaaapal	231	-171	0	0		0	0	0	0	0
288	1	177	274	-1	468	251	15.3	25	MSaaapapa	242	-63	0	0		0	0	0	0	0
289	1	13	139	-1	360	337	9.3	30	MSaapppa	-51	0	0	0		0	0	0	0	0
290	1	377	95	-1	283	156	23.4	33	ABarpppapp	335	-1030	0	0		0	0	0	0	0
291	1	241	176	-1	429	207	16.6	26	MSpaaappa	270	0	0	0		0	0	0	0	0
292	1	330	193	-1	175	124	10.6	28	ABprappppa	219	374	0	0		0	0	0	0	0
293	1	239	245	-1	494	228	23.5	29	ABarpaapaa	266	127	0	0		0	0	0	0	0
294	1	353	279	410	527	289	9.4	30	ABalpaaapa	165	0	0	0		0	0	0	0	0
295	1	167	123	-1	162	158	8.2	26	ABprappppp	213	0	0	0		0	0	0	0	0
296	1	158	19	-1	410	390	16.8	30	ABplaapppa	261	1727	0	0		0	0	0	0	0
297	1	266	322	-1	436	299	10.3	25	MSaapaaaa	361	0	0	0		0	0	0	0	0
298	1	164	303	-1	278	207	11.4	31	Earpp	305	201	0	0		0	0	0	0	0
299	1	102	315	-1	565	387	12.0	29	ABalpppaaa	266	-37	0	0		0	0	0	0	0
300	1	229	273	-1	309	315	17.4	28	Daapp	204	498	0	0		0	0	0	0	0
301	1	371	236	-1	585	186	20.8	33	ABpraapaaa	182	0	0	0		0	0	0	0	0
302	1	157	124	-1	597	173	11.8	29	ABalaapppp	294	96	0	0		0	0	0	0	0
303	1	446	384	-1	227	345	4.8	25	ABplpppaapa	196	-580	0	0		0	0	0	0	0
304	1	225	281	-1	147	239	4.9	27	Cppppp	26	0	0	0		0	0	0	0	0
305	1	149	16	-1	530	336	4.8	23	ABalppapapa	307	0	0	0		0	0	0	0	0
306	1	232	402	-1	467	394	12.1	25	ABplpaapppp	242	575	0	0		0	0	0	0	0
307	1	269	235	-1	403	286	13.5	30	MSaapaapa	184	0	0	0		0	0	0	0	0
308	1	111	107	-1	624	284	9.9	28	ABalaaaalp	251	180	0	0		0	0	0	0	0
309	1	125	349	-1	552	222	15.6	27	ABaraappaa	248	-407	0	0		0	0	0	0	0
310	1	287	6	-1	293	252	20.4	31	Caaaa	313	-303	0	0		0	0	0	0	0
311	1	231	326	-1	378	101	18.6	26	ABprapaapa	-132	0	0	0		0	0	0	0	0
312	1	166	389	-1	395	112	5.8	24	ABprpaaaapp	222	-607	0	0		0	0	0	0	0
313	1	453	455	-1	403	240	5.1	27	ABarapapppp	272	-493	0	0		0	0	0	0	0
314	1	399	310	-1	495	168	15.9	24	ABpraapappa	328	0	0	0		0	0	0	0	0
315	1	88	54	-1	473	102	14.0	26	ABpraappaa	235	-313	0	0		0	0	0	0	0
316	1	117	427	-1	432	136	16.4	24	ABprpaappap	181	609	0	0		0	0	0	0	0
317	1	94	94	-1	409	309	11.0	25	MSaapaaap	156	0	0	0		0	0	0	0	0
318	1	227	60	-1	420	119	10.4	25	ABprppaaaap	215	2045	0	0		0	0	0	0	0
319	1	303	285	-1	521	390	15.6	26	ABalpppapad	231	1190	0	0		0	0	0	0	0
320	1	113	1	-1	591	364	15.1	28	ABalapaapp	-242	0	0	0		0	0	0	0	0
321	1	263	388	-1	532	244	20.4	30	MSaaaaapp	35	0	0	0		0	0	0	0	0
322	1	234	218	-1	577	283	12.9	25	ABalpaapaap	94	0	0	0		0	0	0	0	0
323	1	16	420	-1	254	335	4.1	26	ABplppppapa	218	204	0	0		0	0	0	0	0
324	1	350	38	-1	371	220	15.5	30	Earaa	214	0	0	0		0	0	0	0	0
325	1	78	127	-1	576	140	10.2	29	ABpraaaaap	222	-50	0	0		0	0	0	0	0
326	1	339	167	-1	302	356	5.2	25	ABplpppaaaa	320	0	0	0		0	0	0	0	0
327	1	442	73	-1	512	176	3.1	25	ABarapppaap	250	-484	0	0		0	0	0	0	0
328	1	59	392	-1	222	145	3.6	27	ABprpppapaa	201	-627	0	0		0	0	0	0	0
329	1	439	433	-1	289	333	6.0	23	ABplppppaaa	202	-302	0	0		0	0	0	0	0
330	1	349	425	-1	276	256	15.2	33	Eplaa	327	903	0	0		0	0	0	0	0
331	1	248	431	-1	387	149	6.9	24	ABprpapaapp	244	692	0	0		0	0	0	0	0
332	1	366	301	-1	628	239	13.3	25	ABalapppaaa	253	328	0	0		0	0	0	0	0
333	1	18	185	-1	625	256	19.6	30	ABalappapa	301	-645	0	0		0	0	0	0	0
334	1	183	202	-1	416	377	12.2	25	ABplppaaaap	265	0	0	0		0	0	0	0	0
335	1	24	324	-1	171	208	4.6	24	ABprppppppp	231	-522	0	0		0	0	0	0	0
336	1	343	192	-1	284	306	4.3	28	ABplpapppp	262	-515	0	0		0	0	0	0	0
337	1	132	368	-1	177	182	4.7	25	ABprppppppa	-86	0	0	0		0	0	0	0	0
338	1	345	317	-1	366	292	6.1	23	MSaappaa	216	288	0	0		0	0	0	0	0
339	1	197	59	-1	444	372	13.0	23	ABplppaaaaa	205	403	0	0		0	0	0	0	0
340	1	65	50	-1	472	404	15.2	25	ABplaappaa	-212	0	0	0		0	0	0	0	0
341	1	209	233	-1	581	241	10.3	24	ABaraaapaaa	27	0	0	0		0	0	0	0	0
342	1	261	347	-1	563	248	16.7	30	ABaraapaaa	243	423	0	0		0	0	0	0	0
343	1	171	429	-1	190	287	3.3	26	ABplppppppa	105	0	0	0		0	0	0	0	0
344	1	403	93	-1	456	339	4.3	28	ABalpapapap	241	756	0	0		0	0	0	0	0
345	1	389	142	-1	238	96	12.7	27	ABprapapap	246	564	0	0		0	0	0	0	0
346	1	362	260	-1	404	116	22.4	31	ABarpapppp	302	298	0	0		0	0	0	0	0
347	1	115	328	-1	340	375	8.5	30	ABplppappa	308	0	0	0		0	0	0	0	0
348	1	128	53	-1	439	342	7.0	24	ABplpapaaap	208	-149	0	0		0	0	0	0	0
349	1	56	257	-1	187	337	3.7	26	ABplpppaapp	240	180	0	0		0	0	0	0	0
350	1	452	462	-1	489	398	12.6	23	ABplpaapppa	179	776	0	0		0	0	0	0	0
351	1	97	253	-1	593	315	13.9	29	ABalapaaaa	289	0	0	0		0	0	0	0	0
352	1	322	405	-1	279	101	7.6	29	ABprppappp	-322	0	0	0		0	0	0	0	0
353	1	11	147	-1	217	220	8.8	32	Eprpp	314	311	0	0		0	0	0	0	0
354	1	38	157	-1	429	270	14.2	24	MSaaapapp	6	0	0	0		0	0	0	0	0
355	1	346	290	-1	374	167	5.1	23	ABprpapappa	201	391	0	0		0	0	0	0	0
356	1	101	189	-1	415	136	4.3	26	ABprpaaaapa	245	-517	0	0		0	0	0	0	0
357	1	456	465	-1	572	345	18.0	22	ABalppppapa	197	745	0	0		0	0	0	0	0
358	1	436	209	-1	129	275	11.0	32	Caappd	315	-566	0	0		0	0	0	0	0
359	1	140	187	-1	615	221	17.6	26	ABalapppaap	143	0	0	0		0	0	0	0	0
360	1	265	406	-1	592	342	6.5	30	ABalaaaarr	251	65	0	0		0	0	0	0	0
361	1	45	316	-1	501	111	11.7	27	ABprpaapap	-173	0	0	0		0	0	0	0	0
362	1	277	335	-1	473	346	12.3	27	MSapapap	125	0	0	0		0	0	0	0	0
363	1	335	331	-1	460	145	14.4	23	ABprpaappaa	185	-227	0	0		0	0	0	0	0
364	1	9	49	-1	342	201	3.1	24	ABprpappapp	222	-1076	0	0		0	0	0	0	0
365	1	406	309	-1	281	345	17.9	28	Dapap	278	117	0	0		0	0	0	0	0
366	1	329	213	-1	365	136	15.0	29	Dppaa	291	-152	0	0		0	0	0	0	0
367	1	147	91	-1	549	330	12.6	24	ABalppppaav	122	0	0	0		0	0	0	0	0
368	1	192	136	-1	134	272	5.4	27	Caappv	262	160	0	0		0	0	0	0	0
369	1	289	78	-1	466	211	4.3	25	ABarappaaap	140	173	0	0		0	0	0	0	0
370	1	424	66	-1	523	297	13.0	26	ABalpaapapp	230	0	0	0		0	0	0	0	0
371	1	75	320	-1	375	192	2.8	26	ABprpappapa	378	0	0	0		0	0	0	0	0
372	1	251	211	-1	364	187	19.7	31	MSpppppp	310	821	0	0		0	0	0	0	0
373	1	216	212	-1	193	369	16.3	30	ABplapapaa	288	966	0	0		0	0	0	0	0
374	1	395	70	-1	527	186	20.6	30	ABarpapaap	166	0	0	0		0	0	0	0	0
375	1	383	412	-1	204	177	3.6	26	ABprpppapap	246	372	0	0		0	0	0	0	0
376	1	48	143	-1	344	235	21.9	29	ABarppaapa	292	-100	0	0		0	0	0	0	0
377	1	128	72	-1	478	340	7.4	26	ABplpapaaaa	145	0	0	0		0	0	0	0	0
378	1	284	230	-1	367	117	5.5	25	ABarappappp	218	-79	0	0		0	0	0	0	0
379	1	74	428	-1	309	329	21.5	29	ABarppaapp	291	-251	0	0		0	0	0	0	0
380	1	77	56	-1	247	144	12.9	30	Cppapa	293	-286	0	0		0	0	0	0	0
381	1	105	210	-1	221	314	10.7	29	Capapp	127	0	0	0		0	0	0	0	0
382	1	190	58	-1	496	291	17.8	28	MSaaapaaa	282	1073	0	0		0	0	0	0	0
383	1	338	133	-1	545	284	20.9	24	ABplaaaaapa	64	0	0	0		0	0	0	0	0
384	1	53	52	-1	512	234	11.2	28	ABaraaapapp	276	-1126	0	0		0	0	0	0	0
385	1	80	171	-1	366	350	22.4	27	ABplapaaapp	278	1931	0	0		0	0	0	0	0
386	1	233	330	-1	511	138	20.6	28	ABarpappaa	284	706	0	0		0	0	0	0	0
387	1	318	256	-1	473	168	6.2	24	ABarapppppa	188	0	0	0		0	0	0	0	0
388	1	169	69	-1	538	385	12.0	24	ABalpppapav	166	-767	0	0		0	0	0	0	0
389	1	426	450	-1	404	278	17.2	24	MSaaappp	-169	0	0	0		0	0	0	0	0
390	1	434	277	-1	337	317	5.1	24	ABplpapappp	-218	0	0	0		0	0	0	0	0
391	0	204	-1	-1	402	167	12.5	23		178	-350	0	0		0	0	0	0	0
392	1	352	252	-1	248	153	4.4	23	ABprppppapp	221	1543	0	0		0	0	0	0	0
393	1	384	113	-1	508	263	7.8	24	ABalpappaaa	198	-265	0	0		0	0	0	0	0
394	1	100	23	-1	424	299	20.4	24	MSapappp	209	0	0	0		0	0	0	0	0
395	1	398	28	-1	293	218	14.7	31	Epraa	401	0	0	0		0	0	0	0	0
396	1	364	64	-1	181	191	8.4	31	Cpppaa	236	-879	0	0		0	0	0	0	0
397	1	92	364	-1	224	213	12.2	32	Eprpa	300	221	0	0		0	0	0	0	0
398	1	431	5	-1	458	302	19.5	26	MSappaaa	252	0	0	0		0	0	0	0	0
399	1	253	448	-1	512	170	23.5	31	ABarpapapa	282	951	0	0		0	0	0	0	0
400	1	268	271	-1	465	236	3.2	24	ABarappaapa	187	-144	0	0		0	0	0	0	0
401	1	413	343	-1	130	199	11.3	30	Cpappd	17	0	0	0		0	0	0	0	0
402	1	66	436	-1	246	218	14.5	33	Eprap	330	258	0	0		0	0	0	0	0
403	1	184	357	-1	367	128	22.8	29	ABarpppaaa	264	135	0	0		0	0	0	0	0
404	1	427	378	-1	378	348	6.9	25	ABplpapapap	253	-752	0	0		0	0	0	0	0
405	1	176	422	-1	379	152	12.3	30	MSpppapp	279	-484	0	0		0	0	0	0	0
406	1	310	43	-1	501	410	14.0	23	ABplpaapapp	42	0	0	0		0	0	0	0	0
407	1	316	395	-1	219	286	3.5	27	ABplpppapap	219	-164	0	0		0	0	0	0	0
408	1	63	150	-1	568	223	12.8	25	ABaraaapaap	167	0	0	0		0	0	0	0	0
409	1	32	237	-1	554	158	8.1	30	ABalaappap	274	0	0	0		0	0	0	0	0
410	1	162	227	-1	319	122	16.6	28	Dppap	277	187	0	0		0	0	0	0	0
411	1	375	9	-1	220	161	15.5	32	Cppaap	256	349	0	0		0	0	0	0	0
412	1	161	183	-1	209	350	19.5	30	ABarppappa	298	1245	0	0		0	0	0	0	0
413	1	243	380	-1	414	142	6.7	22	ABprpapaapa	198	-628	0	0		0	0	0	0	0
414	1	414	390	-1	312	114	21.7	31	ABarpppaap	282	178	0	0		0	0	0	0	0
415	1	386	369	-1	305	128	14.5	28	Cppaaa	-11	0	0	0		0	0	0	0	0
416	1	12	83	-1	590	233	22.4	30	ABarpaaaaa	298	-818	0	0		0	0	0	0	0
417	1	289	453	-1	502	203	3.7	24	ABarappaaaa	-148	0	0	0		0	0	0	0	0
418	1	87	298	-1	486	175	3.2	24	ABarapppapa	205	1083	0	0		0	0	0	0	0
419	1	240	370	-1	451	187	5.5	24	ABprpapaaaa	162	0	0	0		0	0	0	0	0
420	1	91	295	-1	425	172	3.4	28	ABarappapap	258	-6	0	0		0	0	0	0	0
421	1	415	196	-1	512	335	7.3	25	ABalppapppa	229	1558	0	0		0	0	0	0	0
422	0	411	-1	-1	200	305	6.7	23		178	224	0	0		0	0	0	0	0
423	1	376	363	-1	238	256	12.7	31	Eplap	316	1298	0	0		0	0	0	0	0
424	1	412	215	-1	149	195	6.5	28	Cppppa	126	0	0	0		0	0	0	0	0
425	1	331	115	-1	510	337	14.6	27	ABalpppppaa	-424	0	0	0		0	0	0	0	0
426	1	107	239	-1	438	139	8.4	24	ABprppaaaaa	-73	0	0	0		0	0	0	0	0
427	1	90	365	-1	376	144	3.4	25	ABarappappa	202	647	0	0		0	0	0	0	0
428	1	321	374	-1	268	131	4.8	24	ABprppppapa	210	147	0	0		0	0	0	0	0
429	1	150	81	-1	462	130	17.5	33	ABpraaapppp	273	-867	0	0		0	0	0	0	0
430	1	307	178	-1	360	198	5.4	24	ABprpapapap	95	0	0	0		0	0	0	0	0
431	1	246	289	-1	437	267	17.6	27	MSaaaapp	-94	0	0	0		0	0	0	0	0
432	1	120	24	-1	297	112	5.1	25	ABprpppaaaa	227	-562	0	0		0	0	0	0	0
433	1	447	452	-1	484	248	9.8	22	ABarapaappa	211	-162	0	0		0	0	0	0	0
434	1	134	413	-1	537	140	15.1	23	ABpraaapapp	185	1829	0	0		0	0	0	0	0
435	1	378	366	-1	326	91	9.3	30	ABprppapap	235	1274	0	0		0	0	0	0	0
436	1	359	264	-1	316	313	4.2	30	ABplpapppa	257	106	0	0		0	0	0	0	0
437	1	258	393	-1	171	272	4.2	25	ABplppppppp	232	94	0	0		0	0	0	0	0
438	1	163	79	-1	233	189	4.0	27	ABprpappppp	244	100	0	0		0	0	0	0	0
439	1	451	254	-1	507	155	11.1	27	ABprpaapaa	415	0	0	0		0	0	0	0	0
440	1	428	87	-1	557	234	18.8	29	MSaaaaapa	83	0	0	0		0	0	0	0	0
441	1	206	432	-1	490	375	8.5	27	ABplpaaappa	69	0	0	0		0	0	0	0	0
442	1	391	67	-1	474	378	10.4	26	ABplpaaappp	145	0	0	0		0	0	0	0	0
443	0	443	-1	-1	597	366	11.8	22		2	0	0	0		0	0	0	0	0
444	1	175	358	-1	389	310	18.4	25	MSappapa	245	34	0	0		0	0	0	0	0
445	1	89	200	-1	477	132	10.2	25	ABprpaapppa	153	0	0	0		0	0	0	0	0
446	1	360	278	-1	513	294	22.0	25	ABplaaaaapp	140	0	0	0		0	0	0	0	0
447	1	441	14	-1	559	182	3.3	31	ABalaapapp	-312	0	0	0		0	0	0	0	0
448	1	312	201	-1	507	366	13.3	22	ABplpaapaap	162	0	0	0		0	0	0	0	0
449	1	392	280	-1	403	374	7.9	27	ABalpapappp	80	0	0	0		0	0	0	0	0
450	0	342	-1	-1	595	337	16.3	22		202	0	0	0		0	0	0	0	0
451	1	268	296	-1	443	232	3.8	24	ABarappaapp	148	0	0	0		0	0	0	0	0
452	1	195	353	-1	400	180	4.8	23	ABprpapapaa	41	0	0	0		0	0	0	0	0
453	1	26	439	-1	339	336	17.8	26	Daapa	238	496	0	0		0	0	0	0	0
454	1	396	321	-1	581	328	15.5	27	ABalapaaap	-250	0	0	0		0	0	0	0	0
455	1	43	342	-1	417	343	6.5	24	ABplpapapaa	679	0	0	0		0	0	0	0	0
456	1	262	461	-1	511	245	6.2	22	ABarapaaaap	129	0	0	0		0	0	0	0	0
457	0	337	-1	-1	459	326	12.5	22		-48	0	0	0		0	0	0	0	0
458	1	196	244	-1	200	329	13.4	31	Cappap	-87	0	0	0		0	0	0	0	0
459	0	455	-1	-1	606	295	15.4	21		696	0	0	0		0	0	0	0	0
460	1	459	89	-1	477	218	17.0	28	MSpaaaapp	257	477	0	0		0	0	0	0	0
461	1	440	464	-1	520	222	8.8	24	ABarapaapa	223	0	0	0		0	0	0	0	0
462	1	460	466	-1	206	251	22.0	34	Cpaap	404	172	0	0		0	0	0	0	0
463	1	155	468	-1	550	250	23.0	28	ABarpaaaap	228	2167	0	0		0	0	0	0	0
464	1	435	469	-1	520	361	19.0	26	ABalpppappp	441	0	0	0		0	0	0	0	0
465	1	461	470	-1	574	204	6.0	22	ABalaapaap	142	0	0	0		0	0	0	0	0
