# Supplementary material for: The AP-2 Transcription Factor APTF-2 Is Required for Neuroblast and Epidermal Morphogenesis in Caenorhabditis elegans Embryogenesis
Source: PLoS Genet. 2016 May 13;12(5):e1006048. doi: 10.1371/journal.pgen.1006048 (PMC4866721; doi:10.1371/journal.pgen.1006048)
Supplement: S4 Text — (ZIP) [file pgen.1006048.s032.zip › nuclei/t195-nuclei]

1	1	320	100	-1	591	365	15.2	27	ABalapaapp	-3	0	0	0		0	0	0	0	0
2	1	286	32	-1	482	279	14.2	26	ABaraapapap	113	0	0	0		0	0	0	0	0
3	1	55	306	-1	497	186	16.4	28	MSppappa	278	530	0	0		0	0	0	0	0
4	1	42	252	-1	366	251	17.1	27	Ealaa	272	252	0	0		0	0	0	0	0
5	1	398	41	-1	455	305	19.1	25	MSappaaa	252	174	0	0		0	0	0	0	0
6	1	310	14	-1	298	249	20.7	33	Caaaa	330	1182	0	0		0	0	0	0	0
7	1	80	165	-1	312	173	5.2	24	ABprpapppap	198	0	0	0		0	0	0	0	0
8	1	259	305	410	528	368	7.5	28	ABalppaapp	201	174	0	0		0	0	0	0	0
9	1	411	449	-1	221	161	15.0	31	Cppaap	309	-61	0	0		0	0	0	0	0
10	1	37	261	-1	392	395	9.9	25	ABplpaaaapp	211	790	0	0		0	0	0	0	0
11	1	57	361	-1	541	347	15.2	26	ABalppppaad	222	-183	0	0		0	0	0	0	0
12	1	76	52	-1	425	217	8.5	26	MSpapaaaa	84	0	0	0		0	0	0	0	0
13	1	103	111	-1	457	209	15.4	29	MSpaapaa	246	-490	0	0		0	0	0	0	0
14	1	447	72	-1	557	183	3.4	29	ABalaapapp	224	340	0	0		0	0	0	0	0
15	1	236	207	-1	266	388	15.2	29	ABplappaap	245	157	0	0		0	0	0	0	0
16	1	305	170	-1	529	333	4.4	23	ABalppapapa	207	-12	0	0		0	0	0	0	0
17	1	155	156	-1	579	308	19.3	30	ABalapappa	234	206	0	0		0	0	0	0	0
18	1	41	292	-1	469	221	11.5	30	ABaraapppa	304	485	0	0		0	0	0	0	0
19	1	296	128	-1	411	391	16.6	30	ABplaapppa	266	162	0	0		0	0	0	0	0
20	1	68	334	-1	383	86	14.9	30	ABpraapppp	270	-827	0	0		0	0	0	0	0
21	1	91	132	-1	552	238	8.4	28	ABaraaaaap	325	0	0	0		0	0	0	0	0
22	1	187	221	-1	254	292	7.2	29	ABplpppppa	243	0	0	0		0	0	0	0	0
23	1	394	366	-1	421	299	20.7	25	MSapappp	149	0	0	0		0	0	0	0	0
24	1	432	8	-1	299	116	5.2	24	ABprpppaaaa	201	-102	0	0		0	0	0	0	0
25	1	118	391	-1	245	113	6.2	26	ABprpppaaap	113	0	0	0		0	0	0	0	0
26	1	180	23	-1	587	263	20.8	29	ABalappapp	244	349	0	0		0	0	0	0	0
27	1	244	80	-1	538	191	13.8	28	MSppaaap	187	6	0	0		0	0	0	0	0
28	1	395	448	-1	294	219	14.5	30	Epraa	292	173	0	0		0	0	0	0	0
29	1	274	395	-1	221	121	5.5	25	ABprpppaapa	-106	0	0	0		0	0	0	0	0
30	1	271	84	-1	394	313	4.4	30	ABplpappaap	280	-893	0	0		0	0	0	0	0
31	1	119	33	-1	297	137	10.5	31	MSpapppp	200	0	0	0		0	0	0	0	0
32	1	73	45	-1	409	240	15.8	25	MSpaaappp	159	0	0	0		0	0	0	0	0
33	1	254	425	-1	319	276	11.6	26	Ealpa	265	-103	0	0		0	0	0	0	0
34	1	101	256	-1	442	399	15.5	28	ABplaappap	59	0	0	0		0	0	0	0	0
35	1	191	21	-1	589	218	18.7	29	ABalapppap	276	-181	0	0		0	0	0	0	0
36	1	273	457	-1	618	325	11.2	30	ABalaaapar	-199	0	0	0		0	0	0	0	0
37	1	25	253	-1	411	159	17.0	28	Dpaa	252	196	0	0		0	0	0	0	0
38	1	324	309	-1	370	218	15.3	27	Earaa	62	0	0	0		0	0	0	0	0
39	1	40	379	-1	533	272	6.9	24	ABalpaaaaap	208	-177	0	0		0	0	0	0	0
40	1	30	328	-1	455	350	19.3	28	ABalppppppa	280	0	0	0		0	0	0	0	0
41	1	60	152	-1	158	343	14.4	29	ABarppappp	-233	0	0	0		0	0	0	0	0
42	1	72	249	-1	180	336	10.2	27	ABplapppaa	98	0	0	0		0	0	0	0	0
43	1	406	130	-1	498	411	13.8	22	ABplpaapapp	162	-567	0	0		0	0	0	0	0
44	1	99	297	-1	562	382	15.5	29	ABalpppaap	251	332	0	0		0	0	0	0	0
45	1	261	295	-1	180	242	5.6	31	Cpppap	270	479	0	0		0	0	0	0	0
46	1	86	372	-1	274	153	3.4	25	ABprppppaap	196	277	0	0		0	0	0	0	0
47	1	7	125	-1	479	294	5.2	24	ABalpappapa	209	-136	0	0		0	0	0	0	0
48	1	260	62	-1	431	383	7.5	27	ABplpaaaapa	62	0	0	0		0	0	0	0	0
49	1	364	24	-1	346	194	3.2	27	ABprpappapp	267	207	0	0		0	0	0	0	0
50	1	340	194	-1	473	406	15.0	24	ABplaappaa	227	1352	0	0		0	0	0	0	0
51	1	154	36	-1	612	238	8.4	27	ABalaaaala	260	-33	0	0		0	0	0	0	0
52	1	384	87	-1	516	235	11.6	29	ABaraaapapp	299	37	0	0		0	0	0	0	0
53	1	348	205	-1	437	340	6.9	24	ABplpapaaap	185	134	0	0		0	0	0	0	0
54	1	315	42	-1	471	105	13.5	27	ABpraappaa	242	-30	0	0		0	0	0	0	0
55	1	131	204	-1	538	368	17.6	24	ABalpppappa	201	-27	0	0		0	0	0	0	0
56	1	380	104	-1	250	144	12.7	30	Cppapa	279	-482	0	0		0	0	0	0	0
57	1	137	63	-1	201	149	7.5	27	ABprapppap	166	0	0	0		0	0	0	0	0
58	1	382	158	-1	494	295	17.7	27	MSaaapaaa	135	0	0	0		0	0	0	0	0
59	1	339	350	-1	442	369	12.9	24	ABplppaaaaa	225	198	0	0		0	0	0	0	0
60	1	318	3	-1	421	123	10.2	26	ABprppaaaap	241	-49	0	0		0	0	0	0	0
61	0	176	-1	-1	553	338	18.1	24		196	-254	0	0		0	0	0	0	0
62	1	196	314	-1	115	231	9.7	30	Cpappv	287	134	0	0		0	0	0	0	0
63	1	241	2	-1	405	309	16.1	23	MSappaap	185	-670	0	0		0	0	0	0	0
64	1	396	385	-1	183	192	8.3	32	Cpppaa	270	61	0	0		0	0	0	0	0
65	1	36	196	-1	319	205	5.0	26	MSpappaa	-51	0	0	0		0	0	0	0	0
66	1	370	22	-1	520	297	13.0	28	ABalpaapapp	118	0	0	0		0	0	0	0	0
67	1	442	462	-1	474	377	10.4	26	ABplpaaappp	145	0	0	0		0	0	0	0	0
68	1	138	70	-1	393	231	7.5	27	MSpapaaap	253	366	0	0		0	0	0	0	0
69	1	388	367	-1	537	385	12.0	24	ABalpppapav	175	-452	0	0		0	0	0	0	0
70	1	374	374	-1	529	191	20.5	29	ABarpapaap	272	801	0	0		0	0	0	0	0
71	1	276	278	-1	451	150	3.5	26	ABarappapaa	220	1676	0	0		0	0	0	0	0
72	1	377	340	-1	479	340	7.2	24	ABplpapaaaa	159	0	0	0		0	0	0	0	0
73	1	327	244	-1	518	181	3.1	26	ABarapppaap	221	-532	0	0		0	0	0	0	0
74	0	23	-1	-1	562	184	19.9	24		219	535	0	0		0	0	0	0	0
75	1	235	380	-1	320	228	9.6	28	Earpa	281	427	0	0		0	0	0	0	0
76	1	239	115	-1	478	183	19.4	26	MSppappp	78	0	0	0		0	0	0	0	0
77	1	102	193	-1	542	355	11.4	24	ABplpaaaaaa	205	-130	0	0		0	0	0	0	0
78	1	369	438	-1	465	213	3.9	24	ABarappaaap	161	-188	0	0		0	0	0	0	0
79	1	438	430	-1	239	188	3.9	27	ABprpappppp	269	1333	0	0		0	0	0	0	0
80	1	133	263	-1	378	347	13.2	25	Daaaa	258	1651	0	0		0	0	0	0	0
81	1	429	257	-1	461	134	17.3	32	ABpraaapppp	288	1025	0	0		0	0	0	0	0
82	1	218	274	-1	359	398	17.0	29	ABplaapppp	282	-21	0	0		0	0	0	0	0
83	1	416	197	-1	590	230	22.2	30	ABarpaaaaa	269	122	0	0		0	0	0	0	0
84	1	115	119	-1	592	341	12.7	29	ABalapaapa	256	309	0	0		0	0	0	0	0
85	1	163	342	-1	522	227	3.9	24	ABaraaapppp	227	-21	0	0		0	0	0	0	0
86	1	58	322	-1	261	369	20.5	31	ABplappapa	-170	0	0	0		0	0	0	0	0
87	1	440	317	-1	552	235	19.1	29	MSaaaaapa	278	-447	0	0		0	0	0	0	0
88	1	109	169	-1	508	349	10.0	24	ABplpaaaaap	244	211	0	0		0	0	0	0	0
89	1	460	356	-1	480	225	15.9	28	MSpaaaapp	158	0	0	0		0	0	0	0	0
90	1	46	358	-1	400	188	8.0	25	MSpppaaa	249	963	0	0		0	0	0	0	0
91	1	367	142	-1	549	332	12.7	23	ABalppppaav	199	119	0	0		0	0	0	0	0
92	0	391	-1	-1	410	174	12.5	23		172	899	0	0		0	0	0	0	0
93	1	344	138	-1	457	344	4.8	27	ABalpapapap	153	0	0	0		0	0	0	0	0
94	1	317	183	-1	408	305	10.7	25	MSaapaaap	-137	0	0	0		0	0	0	0	0
95	1	290	421	-1	283	154	23.3	32	ABarpppapp	315	-673	0	0		0	0	0	0	0
96	1	105	265	-1	586	264	16.7	32	MSaaaaaa	272	0	0	0		0	0	0	0	0
97	1	1	17	-1	465	159	23.5	31	ABarpapapp	309	48	0	0		0	0	0	0	0
98	1	104	150	-1	603	299	17.7	29	ABalapapap	182	0	0	0		0	0	0	0	0
99	1	48	71	-1	553	160	12.1	27	ABpraaapaa	277	-138	0	0		0	0	0	0	0
100	1	287	109	-1	633	287	13.4	30	ABalaaapal	126	0	0	0		0	0	0	0	0
101	1	139	137	-1	503	236	7.5	26	ABarapapaaa	105	0	0	0		0	0	0	0	0
102	1	234	225	-1	614	193	10.3	28	ABalaaapplr	220	947	0	0		0	0	0	0	0
103	1	150	97	-1	343	142	9.6	31	MSpapppa	131	0	0	0		0	0	0	0	0
104	1	44	411	-1	426	351	17.9	25	ABplpaappap	231	26	0	0		0	0	0	0	0
105	1	242	131	-1	492	293	7.7	26	ABalpappaap	268	2	0	0		0	0	0	0	0
106	1	198	10	-1	404	156	10.2	26	MSppaapp	230	268	0	0		0	0	0	0	0
107	1	308	55	-1	624	285	10.1	30	ABalaaaalp	-124	0	0	0		0	0	0	0	0
108	1	224	94	-1	573	352	20.3	28	ABplaapaapa	243	931	0	0		0	0	0	0	0
109	1	107	189	-1	389	226	3.4	25	ABprpappaap	243	663	0	0		0	0	0	0	0
110	1	17	232	-1	487	153	13.4	27	ABpraaappap	429	0	0	0		0	0	0	0	0
111	0	459	-1	-1	611	297	15.6	22		702	0	0	0		0	0	0	0	0
112	1	95	212	-1	504	297	15.4	27	ABaraapapaa	168	0	0	0		0	0	0	0	0
113	1	393	272	-1	512	265	8.1	23	ABalpappaaa	214	-906	0	0		0	0	0	0	0
114	1	62	293	-1	352	320	15.1	26	MSappapp	233	-863	0	0		0	0	0	0	0
115	1	425	308	-1	509	340	14.6	25	ABalpppppaa	-424	0	0	0		0	0	0	0	0
116	1	178	222	-1	330	255	5.7	23	MSpapappp	198	-211	0	0		0	0	0	0	0
117	1	151	276	-1	410	276	7.4	28	ABalpappppp	277	741	0	0		0	0	0	0	0
118	0	457	-1	-1	451	332	12.4	22		119	915	0	0		0	0	0	0	0
119	1	16	408	-1	503	249	4.5	26	ABarapaaap	267	-744	0	0		0	0	0	0	0
120	1	183	83	-1	435	322	3.1	26	ABplpappaaa	244	423	0	0		0	0	0	0	0
121	1	188	11	-1	225	106	16.6	30	ABprapapaa	300	-178	0	0		0	0	0	0	0
122	1	248	422	-1	390	379	19.1	27	ABplapaapa	222	452	0	0		0	0	0	0	0
123	1	295	44	-1	168	156	8.0	25	ABprappppp	258	148	0	0		0	0	0	0	0
124	1	302	15	316	594	173	12.3	32	ABalaapppp	218	638	0	0		0	0	0	0	0
125	1	263	96	-1	147	323	10.6	29	ABplapappp	310	0	0	0		0	0	0	0	0
126	1	169	136	-1	605	279	12.1	25	ABalpaapaaa	214	100	0	0		0	0	0	0	0
127	1	325	38	-1	575	138	10.6	28	ABpraaaaap	268	0	0	0		0	0	0	0	0
128	1	61	54	-1	587	188	6.6	24	ABalaapaaa	86	0	0	0		0	0	0	0	0
129	1	168	403	-1	246	139	8.8	27	Cppapp	264	9	0	0		0	0	0	0	0
130	1	5	59	-1	565	132	14.2	23	ABpraaaappa	198	834	0	0		0	0	0	0	0
131	1	269	285	-1	511	138	18.0	27	ABpraapappp	277	139	0	0		0	0	0	0	0
132	1	27	176	-1	621	264	16.7	27	ABalappaap	250	220	0	0		0	0	0	0	0
133	1	383	51	-1	549	285	21.3	24	ABplaaaaapa	-147	0	0	0		0	0	0	0	0
134	1	229	113	-1	247	297	3.6	26	ABplppppapp	214	-185	0	0		0	0	0	0	0
135	1	114	400	-1	331	370	21.7	35	ABarppapa	345	554	0	0		0	0	0	0	0
136	1	368	429	-1	133	270	5.5	28	Caappv	269	319	0	0		0	0	0	0	0
137	1	153	6	-1	328	210	18.9	28	Dpppa	255	-593	0	0		0	0	0	0	0
138	1	158	336	-1	510	224	17.9	28	MSpaaaapa	-191	0	0	0		0	0	0	0	0
139	1	289	57	-1	360	336	9.5	30	MSaapppa	261	0	0	0		0	0	0	0	0
140	1	121	65	-1	358	238	11.1	27	MSpapaapp	274	0	0	0		0	0	0	0	0
141	1	83	310	-1	454	147	6.3	26	ABarapppppp	253	0	0	0		0	0	0	0	0
142	1	345	160	-1	242	98	12.6	29	ABprapapap	219	0	0	0		0	0	0	0	0
143	1	376	13	-1	345	238	21.8	28	ABarppaapa	273	-154	0	0		0	0	0	0	0
144	1	250	178	-1	387	124	9.5	28	ABprppaapa	273	298	0	0		0	0	0	0	0
145	1	182	331	-1	454	291	22.7	28	ABplaaaapp	275	-201	0	0		0	0	0	0	0
146	1	220	329	-1	486	357	22.8	33	ABplaaapap	-279	0	0	0		0	0	0	0	0
147	1	353	418	-1	219	221	8.5	32	Eprpp	326	190	0	0		0	0	0	0	0
148	1	253	243	-1	366	397	10.8	25	ABplppapaaa	225	-1142	0	0		0	0	0	0	0
149	1	129	215	-1	453	339	23.0	29	ABplaaappa	266	-510	0	0		0	0	0	0	0
150	1	408	4	-1	570	225	12.5	24	ABaraaapaap	221	524	0	0		0	0	0	0	0
151	1	98	64	-1	365	242	6.2	25	MSpapappa	283	0	0	0		0	0	0	0	0
152	1	265	441	-1	502	342	17.0	31	ABplaapapa	180	0	0	0		0	0	0	0	0
153	1	52	69	-1	503	399	17.5	27	ABplpaapapa	271	437	0	0		0	0	0	0	0
154	1	186	360	-1	126	289	15.3	34	Caapa	332	-304	0	0		0	0	0	0	0
155	1	268	439	-1	180	323	6.6	28	ABplapppap	-20	0	0	0		0	0	0	0	0
156	1	14	277	-1	360	285	13.6	29	MSaapaapp	81	0	0	0		0	0	0	0	0
157	1	354	377	-1	427	270	14.0	24	MSaaapapp	243	325	0	0		0	0	0	0	0
158	1	69	101	-1	353	79	14.7	29	ABprapaapp	257	-208	0	0		0	0	0	0	0
159	1	20	39	-1	509	387	11.0	27	ABplpaaapa	230	1130	0	0		0	0	0	0	0
160	1	199	89	-1	492	325	12.2	25	MSapapaa	217	-646	0	0		0	0	0	0	0
161	1	145	345	-1	281	154	7.6	28	MSpappap	138	0	0	0		0	0	0	0	0
162	1	212	341	-1	417	368	5.9	23	ABalpapappa	211	34	0	0		0	0	0	0	0
163	1	33	437	-1	401	289	22.5	28	ABarppaaaa	236	576	0	0		0	0	0	0	0
164	1	160	401	-1	459	263	5.3	24	ABarapapapa	205	-728	0	0		0	0	0	0	0
165	1	126	133	-1	586	273	9.3	29	ABaraaaaaa	122	0	0	0		0	0	0	0	0
166	1	4	259	-1	165	349	7.3	26	ABplappppa	229	296	0	0		0	0	0	0	0
167	1	326	273	-1	302	353	4.7	25	ABplpppaaaa	202	340	0	0		0	0	0	0	0
168	1	170	333	-1	505	287	5.5	26	ABalpaaaapp	188	-1048	0	0		0	0	0	0	0
169	1	96	30	-1	516	170	7.7	27	ABprpaaaaaa	176	94	0	0		0	0	0	0	0
170	1	122	129	-1	531	137	9.2	24	ABpraaaapav	209	302	0	0		0	0	0	0	0
171	1	385	202	-1	368	354	22.4	27	ABplapaaapp	211	2005	0	0		0	0	0	0	0
172	1	278	77	-1	491	363	6.2	25	ABalppapppp	250	569	0	0		0	0	0	0	0
173	1	233	279	-1	470	276	3.2	24	ABalpapaapp	243	-696	0	0		0	0	0	0	0
174	1	211	174	-1	546	230	11.3	26	ABaraaapapa	244	780	0	0		0	0	0	0	0
175	1	78	163	-1	217	106	11.3	28	ABprapappa	257	-388	0	0		0	0	0	0	0
176	1	291	7	-1	432	214	16.3	25	MSpaaappa	209	466	0	0		0	0	0	0	0
177	1	18	233	-1	390	228	10.6	27	MSpapaapa	261	1069	0	0		0	0	0	0	0
178	1	430	151	-1	367	197	5.6	24	ABprpapapap	187	68	0	0		0	0	0	0	0
179	1	77	182	-1	352	261	8.8	27	MSpapapa	268	-352	0	0		0	0	0	0	0
180	1	11	61	-1	304	379	9.4	28	ABplppapap	182	0	0	0		0	0	0	0	0
181	1	92	399	-1	182	135	16.4	32	ABarppppp	-272	0	0	0		0	0	0	0	0
182	1	184	199	-1	577	252	5.7	26	ABaraaappa	250	152	0	0		0	0	0	0	0
183	1	412	434	-1	210	351	19.7	35	ABarppappa	-561	0	0	0		0	0	0	0	0
184	1	111	34	-1	431	369	10.1	25	ABplpapaapp	184	169	0	0		0	0	0	0	0
185	1	333	126	-1	623	256	19.8	29	ABalappapa	283	286	0	0		0	0	0	0	0
186	1	197	332	-1	391	143	20.2	28	ABprapaaaa	285	549	0	0		0	0	0	0	0
187	1	359	416	-1	617	221	17.8	28	ABalapppaap	151	0	0	0		0	0	0	0	0
188	1	39	200	-1	548	251	5.2	24	ABarapaaaaa	134	0	0	0		0	0	0	0	0
189	1	356	381	-1	416	138	4.2	25	ABprpaaaapa	242	152	0	0		0	0	0	0	0
190	1	26	373	-1	301	84	13.7	28	ABprappaap	282	518	0	0		0	0	0	0	0
191	1	190	245	-1	530	164	16.0	28	ABpraapapa	261	0	0	0		0	0	0	0	0
192	1	336	351	-1	284	303	4.2	28	ABplpapppp	275	-184	0	0		0	0	0	0	0
193	1	292	20	-1	180	122	10.7	27	ABprappppa	371	0	0	0		0	0	0	0	0
194	1	64	459	-1	488	365	19.9	27	ABplaapappp	232	-714	0	0		0	0	0	0	0
195	1	243	93	-1	451	381	19.5	30	ABalppppppp	572	0	0	0		0	0	0	0	0
196	1	421	355	-1	511	334	7.2	25	ABalppapppa	230	647	0	0		0	0	0	0	0
197	1	272	451	-1	286	367	7.5	28	ABplppappp	254	668	0	0		0	0	0	0	0
198	1	281	284	-1	481	261	19.3	26	MSaaaapap	208	237	0	0		0	0	0	0	0
199	1	13	143	-1	463	299	11.0	28	ABalpapppa	185	0	0	0		0	0	0	0	0
200	1	445	288	-1	478	134	10.0	26	ABprpaapppa	222	459	0	0		0	0	0	0	0
201	1	448	445	-1	504	366	13.1	22	ABplpaapaap	201	491	0	0		0	0	0	0	0
202	1	334	442	-1	415	372	12.2	25	ABplppaaaap	208	162	0	0		0	0	0	0	0
203	1	194	299	-1	439	99	13.9	22	ABpraappap	174	-94	0	0		0	0	0	0	0
204	1	171	450	-1	460	210	23.5	34	ABarpaapap	320	58	0	0		0	0	0	0	0
205	1	284	319	-1	355	361	15.8	27	Dapaa	278	1613	0	0		0	0	0	0	0
206	1	258	275	-1	605	295	7.5	25	ABalpaapppa	213	119	0	0		0	0	0	0	0
207	1	88	29	-1	319	393	17.5	30	ABplapaapp	232	167	0	0		0	0	0	0	0
208	1	56	468	-1	574	190	10.0	28	ABalaapppa	285	-301	0	0		0	0	0	0	0
209	1	358	378	-1	131	275	10.9	32	Caappd	287	0	0	0		0	0	0	0	0
210	1	381	262	-1	218	314	10.8	29	Capapp	7	0	0	0		0	0	0	0	0
211	1	372	185	-1	364	190	20.2	30	MSpppppp	308	-725	0	0		0	0	0	0	0
212	1	373	467	-1	190	368	16.4	29	ABplapapaa	272	0	0	0		0	0	0	0	0
213	1	366	127	-1	369	140	14.9	28	Dppaa	274	513	0	0		0	0	0	0	0
214	1	209	389	-1	424	215	3.2	26	ABprpappaaa	260	114	0	0		0	0	0	0	0
215	1	424	144	-1	150	196	6.6	27	Cppppa	143	0	0	0		0	0	0	0	0
216	1	228	47	-1	586	292	5.2	27	ABalpaappa	-159	0	0	0		0	0	0	0	0
217	1	127	324	-1	551	288	12.5	29	ABalpaapapa	-116	0	0	0		0	0	0	0	0
218	1	322	168	-1	578	288	13.1	24	ABalpaapaap	102	0	0	0		0	0	0	0	0
219	1	10	335	-1	317	128	4.8	24	ABprppaappp	73	0	0	0		0	0	0	0	0
220	1	219	114	-1	205	136	10.9	27	ABprapppaa	381	0	0	0		0	0	0	0	0
221	1	159	123	-1	476	226	19.2	30	MSpaaaaa	319	0	0	0		0	0	0	0	0
222	1	43	49	-1	306	334	8.5	28	MSaapppp	282	-303	0	0		0	0	0	0	0
223	1	24	258	-1	532	352	21.3	26	ABplaapaapp	177	0	0	0		0	0	0	0	0
224	1	112	433	-1	385	334	16.1	27	MSapppap	205	-528	0	0		0	0	0	0	0
225	1	207	116	-1	425	354	14.7	27	MSapppaa	130	0	0	0		0	0	0	0	0
226	1	19	175	469	561	152	17.7	29	ABpraapaap	369	0	0	0		0	0	0	0	0
227	1	410	237	-1	322	123	16.6	27	Dppap	264	4	0	0		0	0	0	0	0
228	1	122	242	-1	533	127	11.8	24	ABpraaaapad	235	303	0	0		0	0	0	0	0
229	1	90	290	-1	453	105	10.5	28	ABprpaaappp	234	1069	0	0		0	0	0	0	0
230	1	378	364	-1	371	118	5.6	24	ABarappappp	206	-609	0	0		0	0	0	0	0
231	1	136	224	-1	437	176	15.0	26	MSppppap	198	-616	0	0		0	0	0	0	0
232	1	230	280	-1	238	176	7.4	29	ABprpppppa	77	0	0	0		0	0	0	0	0
233	1	341	188	-1	580	243	10.0	24	ABaraaapaaa	218	675	0	0		0	0	0	0	0
234	1	96	266	-1	495	151	8.3	25	ABprpaaaaap	189	1022	0	0		0	0	0	0	0
235	1	307	209	-1	402	286	13.5	30	MSaapaapa	-11	0	0	0		0	0	0	0	0
236	1	301	167	-1	586	189	20.9	32	ABpraapaaa	185	0	0	0		0	0	0	0	0
237	1	409	122	-1	558	157	7.7	30	ABalaappap	276	0	0	0		0	0	0	0	0
238	1	75	426	-1	175	296	15.4	30	Capppa	304	638	0	0		0	0	0	0	0
239	1	426	85	-1	442	143	8.4	23	ABprppaaaaa	218	481	0	0		0	0	0	0	0
240	1	216	186	-1	440	316	14.9	26	MSapappa	239	264	0	0		0	0	0	0	0
241	1	249	473	-1	421	241	22.3	29	ABarpaappa	277	403	0	0		0	0	0	0	0
242	1	174	171	-1	358	126	19.5	28	ABprapaaap	210	25	0	0		0	0	0	0	0
243	1	206	283	-1	170	159	12.5	30	ABprapappp	285	465	0	0		0	0	0	0	0
244	1	458	246	-1	197	325	13.6	29	Cappap	-197	0	0	0		0	0	0	0	0
245	1	293	300	-1	492	232	22.8	29	ABarpaapaa	272	115	0	0		0	0	0	0	0
246	1	164	465	-1	298	147	5.1	22	ABprppppaaa	207	447	0	0		0	0	0	0	0
247	1	143	270	-1	528	205	7.9	29	MSppaaaa	295	0	0	0		0	0	0	0	0
248	1	172	267	-1	448	232	6.2	25	ABarapapppa	222	83	0	0		0	0	0	0	0
249	1	231	98	-1	559	339	8.9	30	ABalppappa	165	0	0	0		0	0	0	0	0
250	1	108	203	-1	448	171	10.1	26	MSppapap	240	304	0	0		0	0	0	0	0
251	1	140	81	-1	566	281	6.6	24	ABalpaaaaaa	206	-749	0	0		0	0	0	0	0
252	1	392	78	-1	248	153	4.4	25	ABprppppapp	36	0	0	0		0	0	0	0	0
253	1	351	195	-1	589	320	13.7	29	ABalapaaaa	320	0	0	0		0	0	0	0	0
254	1	439	231	-1	508	157	11.0	27	ABprpaapaa	367	0	0	0		0	0	0	0	0
255	1	51	362	-1	334	214	14.3	32	Earap	192	0	0	0		0	0	0	0	0
256	1	387	392	-1	479	172	6.1	25	ABarapppppa	229	483	0	0		0	0	0	0	0
257	1	349	348	-1	186	335	3.7	26	ABplpppaapp	232	869	0	0		0	0	0	0	0
258	1	94	192	-1	238	319	16.6	32	Cappaa	323	317	0	0		0	0	0	0	0
259	1	144	318	-1	502	333	19.6	26	ABplaapappa	233	388	0	0		0	0	0	0	0
260	1	346	375	-1	408	117	22.4	31	ABarpapppp	316	-248	0	0		0	0	0	0	0
261	1	175	466	-1	479	233	7.0	27	ABarapapaap	164	0	0	0		0	0	0	0	0
262	1	161	344	-1	544	193	6.2	23	ABarappppaa	200	14	0	0		0	0	0	0	0
263	1	87	149	-1	532	149	5.7	30	ABpraaaaaa	253	-360	0	0		0	0	0	0	0
264	1	436	454	-1	315	312	4.1	30	ABplpapppa	269	-177	0	0		0	0	0	0	0
265	1	6	110	-1	259	340	9.9	29	Capaap	293	-562	0	0		0	0	0	0	0
266	1	251	234	-1	569	317	6.0	25	ABalpaapppp	-27	0	0	0		0	0	0	0	0
267	1	247	112	-1	329	293	20.5	35	MSapppp	351	130	0	0		0	0	0	0	0
268	1	100	325	-1	223	261	9.9	32	Eplpa	321	-58	0	0		0	0	0	0	0
269	1	125	147	-1	559	284	23.7	33	ABplaaaaaa	334	200	0	0		0	0	0	0	0
270	1	22	1	-1	505	281	3.3	26	ABalpapaapa	186	0	0	0		0	0	0	0	0
271	1	400	370	-1	478	239	3.1	24	ABarappaapa	194	168	0	0		0	0	0	0	0
272	1	146	25	-1	405	226	13.4	28	MSpaapapp	287	60	0	0		0	0	0	0	0
273	1	300	440	-1	314	316	17.4	28	Daapp	275	-453	0	0		0	0	0	0	0
274	1	288	135	-1	465	252	15.2	25	MSaaapapa	220	460	0	0		0	0	0	0	0
275	1	181	27	-1	369	182	9.3	26	MSpppaap	215	0	0	0		0	0	0	0	0
276	0	3	-1	-1	360	295	17.5	25		242	301	0	0		0	0	0	0	0
277	1	390	226	-1	339	315	5.0	24	ABplpapappp	96	0	0	0		0	0	0	0	0
278	1	446	260	-1	512	296	21.6	26	ABplaaaaapp	209	380	0	0		0	0	0	0	0
279	1	294	12	-1	539	286	8.8	24	ABalpaaapaa	155	0	0	0		0	0	0	0	0
280	1	449	286	-1	397	372	7.7	27	ABalpapappp	242	-1156	0	0		0	0	0	0	0
281	1	304	235	-1	147	236	4.8	28	Cppppp	251	560	0	0		0	0	0	0	0
282	1	81	427	-1	331	358	11.9	26	Daaap	81	0	0	0		0	0	0	0	0
283	1	245	218	-1	554	344	4.4	30	ABalppapaa	172	0	0	0		0	0	0	0	0
284	1	38	187	-1	538	263	14.7	25	ABaraapaapa	221	1240	0	0		0	0	0	0	0
285	1	319	74	-1	520	393	15.4	24	ABalpppapad	264	0	0	0		0	0	0	0	0
286	1	82	172	-1	458	203	8.7	28	ABarapappa	140	0	0	0		0	0	0	0	0
287	1	240	145	-1	487	187	11.6	28	MSppapaa	228	-21	0	0		0	0	0	0	0
288	1	32	230	-1	345	299	8.9	24	MSaapappp	199	0	0	0		0	0	0	0	0
289	1	431	26	-1	435	275	17.5	30	MSaaaapp	230	-526	0	0		0	0	0	0	0
290	1	355	228	-1	379	170	5.1	23	ABprpapappa	208	94	0	0		0	0	0	0	0
291	1	225	407	-1	370	344	4.7	25	ABplpapappa	201	-141	0	0		0	0	0	0	0
292	1	189	307	-1	277	177	4.9	24	ABprpappppa	193	133	0	0		0	0	0	0	0
293	1	130	31	-1	582	160	15.1	26	ABpraaapapa	99	0	0	0		0	0	0	0	0
294	1	67	384	-1	516	312	4.2	24	ABalpapaaap	249	0	0	0		0	0	0	0	0
295	1	420	386	-1	430	176	3.3	26	ABarappapap	148	0	0	0		0	0	0	0	0
296	1	451	420	-1	436	240	3.7	22	ABarappaapp	150	-162	0	0		0	0	0	0	0
297	1	70	140	-1	415	105	15.8	30	ABpraapppa	251	466	0	0		0	0	0	0	0
298	1	418	415	-1	491	178	3.2	24	ABarapppapa	200	776	0	0		0	0	0	0	0
299	1	252	184	-1	520	328	22.7	28	ABplaaapaa	-199	0	0	0		0	0	0	0	0
300	1	226	157	-1	331	396	10.5	26	ABplppapaap	198	2055	0	0		0	0	0	0	0
301	1	332	330	-1	631	243	13.5	25	ABalapppaaa	239	205	0	0		0	0	0	0	0
302	1	208	409	463	339	352	5.6	29	ABplppaapp	189	790	0	0		0	0	0	0	0
303	1	298	301	-1	279	208	11.4	32	Earpp	323	227	0	0		0	0	0	0	0
304	1	93	79	-1	387	232	21.3	29	ABarpaappp	295	599	0	0		0	0	0	0	0
305	1	279	46	-1	339	286	6.2	24	MSaappap	217	-959	0	0		0	0	0	0	0
306	1	195	92	-1	158	206	17.4	34	Cpapap	308	-264	0	0		0	0	0	0	0
307	1	148	148	-1	459	288	7.5	26	ABalpappppa	221	445	0	0		0	0	0	0	0
308	1	223	298	-1	427	270	4.9	24	ABarapapapp	211	120	0	0		0	0	0	0	0
309	1	365	106	-1	280	343	18.1	28	Dapap	231	0	0	0		0	0	0	0	0
310	1	314	181	-1	496	170	15.9	23	ABpraapappa	179	343	0	0		0	0	0	0	0
311	1	283	250	-1	585	369	9.9	31	ABalppaaap	-2	0	0	0		0	0	0	0	0
312	1	165	154	-1	142	311	6.2	27	ABplappppp	274	221	0	0		0	0	0	0	0
313	1	12	124	-1	598	302	21.5	33	ABplaapaaa	292	408	0	0		0	0	0	0	0
314	1	166	417	-1	405	88	9.6	27	ABprppapaaa	123	0	0	0		0	0	0	0	0
315	1	299	86	-1	561	389	11.8	29	ABalpppaaa	280	590	0	0		0	0	0	0	0
316	1	361	287	-1	501	115	11.7	27	ABprpaapap	313	0	0	0		0	0	0	0	0
317	1	338	121	-1	367	296	6.2	23	MSaappaa	210	1233	0	0		0	0	0	0	0
318	1	59	404	-1	481	119	20.1	28	ABarpappap	253	-1068	0	0		0	0	0	0	0
319	1	90	66	-1	464	112	7.4	27	ABprpaaappa	230	-827	0	0		0	0	0	0	0
320	1	371	103	-1	380	196	2.8	26	ABprpappapa	248	13	0	0		0	0	0	0	0
321	1	454	412	-1	578	329	15.9	23	ABalapaaap	214	377	0	0		0	0	0	0	0
322	1	297	255	-1	435	301	10.3	25	MSaapaaaa	119	0	0	0		0	0	0	0	0
323	1	89	402	-1	270	87	14.3	28	ABprappapp	83	0	0	0		0	0	0	0	0
324	1	335	312	-1	173	208	4.6	25	ABprppppppp	192	1539	0	0		0	0	0	0	0
325	1	285	206	-1	434	303	6.0	25	ABalpappapp	-164	0	0	0		0	0	0	0	0
326	1	311	291	-1	382	99	18.5	27	ABprapaapa	223	231	0	0		0	0	0	0	0
327	1	152	217	-1	273	308	20.2	30	Dappa	281	375	0	0		0	0	0	0	0
328	1	347	91	-1	339	374	8.4	29	ABplppappa	289	324	0	0		0	0	0	0	0
329	1	280	338	-1	616	207	13.8	30	ABalaaappr	272	-396	0	0		0	0	0	0	0
330	1	386	155	-1	514	143	21.0	29	ABarpappaa	293	146	0	0		0	0	0	0	0
331	1	363	460	-1	466	139	14.1	22	ABprpaappaa	157	400	0	0		0	0	0	0	0
332	1	214	289	-1	460	352	16.3	25	ABplpaappaa	-143	0	0	0		0	0	0	0	0
333	1	74	371	-1	264	322	6.3	24	ABplppppaap	196	125	0	0		0	0	0	0	0
334	1	205	191	-1	346	113	6.8	29	ABprppappa	264	145	0	0		0	0	0	0	0
335	1	362	254	-1	472	344	11.9	26	MSapapap	247	112	0	0		0	0	0	0	0
336	1	185	5	-1	588	194	16.5	27	ABalappppa	278	92	0	0		0	0	0	0	0
337	1	110	162	-1	601	318	9.0	28	ABalaaaarl	249	0	0	0		0	0	0	0	0
338	1	141	339	-1	249	219	21.3	35	Cpaaa	280	31	0	0		0	0	0	0	0
339	1	53	240	-1	433	150	13.1	27	MSppppaa	220	-338	0	0		0	0	0	0	0
340	1	29	315	-1	251	350	15.0	29	Capapa	-90	0	0	0		0	0	0	0	0
341	1	177	352	-1	532	126	14.3	30	ABpraaaappp	287	-93	0	0		0	0	0	0	0
342	1	455	456	-1	414	343	6.5	23	ABplpapapaa	836	0	0	0		0	0	0	0	0
343	1	401	294	-1	134	197	11.4	30	Cpappd	308	-799	0	0		0	0	0	0	0
344	1	66	369	-1	269	176	18.7	32	Dpppp	61	0	0	0		0	0	0	0	0
345	1	106	37	-1	211	375	12.2	28	ABplapapap	101	0	0	0		0	0	0	0	0
346	1	282	271	-1	425	332	12.1	27	MSapaapp	234	959	0	0		0	0	0	0	0
347	1	342	354	-1	569	253	16.3	28	ABaraapaaa	109	0	0	0		0	0	0	0	0
348	1	202	419	-1	131	224	14.6	33	Cpapaa	329	288	0	0		0	0	0	0	0
349	1	309	67	-1	552	224	15.5	28	ABaraappaa	331	0	0	0		0	0	0	0	0
350	1	238	443	-1	451	126	21.9	31	ABarpapppa	298	1557	0	0		0	0	0	0	0
351	1	156	28	-1	539	287	4.9	24	ABalpaaaapa	225	191	0	0		0	0	0	0	0
352	1	204	423	-1	553	300	3.2	24	ABalpapaaaa	33	0	0	0		0	0	0	0	0
353	1	452	238	-1	407	181	4.6	23	ABprpapapaa	65	0	0	0		0	0	0	0	0
354	1	270	40	-1	423	209	10.8	32	ABaraapppp	102	0	0	0		0	0	0	0	0
355	1	15	405	-1	360	144	6.2	23	ABprppaappa	165	-197	0	0		0	0	0	0	0
356	1	135	302	-1	430	173	5.9	24	ABprpapaaap	475	0	0	0		0	0	0	0	0
357	1	403	343	-1	371	127	22.5	29	ABarpppaaa	253	-461	0	0		0	0	0	0	0
358	1	444	210	-1	391	310	17.9	24	MSappapa	222	49	0	0		0	0	0	0	0
359	1	200	337	-1	560	185	17.4	26	ABalappppp	221	345	0	0		0	0	0	0	0
360	1	237	268	-1	418	342	22.5	30	ABplaaappp	107	0	0	0		0	0	0	0	0
361	1	221	211	229	492	285	11.4	29	ABalpaaapp	137	0	0	0		0	0	0	0	0
362	1	277	248	-1	427	193	19.0	28	MSpppppa	126	0	0	0		0	0	0	0	0
363	1	423	117	-1	238	257	12.6	30	Eplap	304	467	0	0		0	0	0	0	0
364	1	397	296	-1	223	215	12.0	32	Eprpa	323	114	0	0		0	0	0	0	0
365	1	427	387	-1	378	143	3.4	25	ABarappappa	122	0	0	0		0	0	0	0	0
366	1	435	141	-1	329	94	8.8	29	ABprppapap	274	39	0	0		0	0	0	0	0
367	1	47	153	-1	439	239	18.9	28	MSpaaapa	234	0	0	0		0	0	0	0	0
368	1	337	447	-1	176	179	4.7	24	ABprppppppa	-234	0	0	0		0	0	0	0	0
369	1	415	424	-1	308	131	14.5	30	Cppaaa	303	259	0	0		0	0	0	0	0
370	1	419	53	-1	453	190	5.4	25	ABprpapaaaa	207	10	0	0		0	0	0	0	0
371	1	54	90	-1	559	233	3.4	26	ABaraaapppa	-247	0	0	0		0	0	0	0	0
372	1	116	43	-1	482	362	15.0	25	ABalpppppap	239	-368	0	0		0	0	0	0	0
373	1	134	428	-1	278	257	11.4	30	Ealpp	-304	0	0	0		0	0	0	0	0
374	1	428	323	-1	269	130	4.7	24	ABprppppapa	222	134	0	0		0	0	0	0	0
375	1	65	73	-1	248	383	12.4	28	ABplappapp	208	0	0	0		0	0	0	0	0
376	1	2	393	-1	227	298	19.5	32	Dappp	-174	0	0	0		0	0	0	0	0
377	1	85	118	-1	555	321	21.1	27	ABalapappp	262	0	0	0		0	0	0	0	0
378	1	404	313	-1	378	345	6.8	26	ABplpapapap	202	-237	0	0		0	0	0	0	0
379	1	28	320	-1	185	127	6.9	23	ABprpppaapp	238	-58	0	0		0	0	0	0	0
380	1	413	326	-1	415	150	6.7	24	ABprpapaapa	241	227	0	0		0	0	0	0	0
381	1	192	198	-1	300	87	19.1	29	ABprappapa	298	1276	0	0		0	0	0	0	0
382	1	128	396	-1	482	225	14.0	24	ABaraappapp	206	410	0	0		0	0	0	0	0
383	1	84	406	-1	221	319	7.2	31	Capppp	248	0	0	0		0	0	0	0	0
384	1	303	436	-1	225	347	4.9	24	ABplpppaapa	213	-1206	0	0		0	0	0	0	0
385	1	34	239	-1	522	227	13.7	26	ABaraappapa	219	594	0	0		0	0	0	0	0
386	1	162	190	-1	318	256	14.7	29	Ealap	292	-393	0	0		0	0	0	0	0
387	1	147	363	-1	392	313	21.6	28	ABplapaaaa	-7	0	0	0		0	0	0	0	0
388	1	321	68	-1	532	246	20.5	29	MSaaaaapp	220	246	0	0		0	0	0	0	0
389	1	312	16	-1	399	111	5.9	25	ABprpaaaapp	15	0	0	0		0	0	0	0	0
390	1	414	376	-1	321	113	21.6	29	ABarpppaap	294	763	0	0		0	0	0	0	0
391	1	203	213	-1	382	172	22.8	31	ABarppaaap	286	1730	0	0		0	0	0	0	0
392	1	328	201	-1	224	145	3.5	25	ABprpppapaa	-12	0	0	0		0	0	0	0	0
393	1	437	223	-1	169	273	4.2	25	ABplppppppp	-169	0	0	0		0	0	0	0	0
394	1	255	227	-1	458	297	15.6	26	MSaaapaap	137	0	0	0		0	0	0	0	0
395	1	407	281	-1	217	285	3.5	27	ABplpppapap	133	0	0	0		0	0	0	0	0
396	1	45	347	-1	512	263	19.3	26	MSaaaapaa	248	1088	0	0		0	0	0	0	0
397	1	9	414	-1	220	259	7.0	33	Eplpp	333	630	0	0		0	0	0	0	0
398	1	124	304	-1	412	264	10.8	24	ABaraapappp	210	-1121	0	0		0	0	0	0	0
399	1	8	108	-1	300	391	14.8	28	ABplappaaa	-234	0	0	0		0	0	0	0	0
400	1	35	435	-1	327	158	17.9	31	Dpap	318	-11	0	0		0	0	0	0	0
401	0	450	-1	-1	595	339	16.2	23		99	0	0	0		0	0	0	0	0
402	1	306	146	-1	464	392	11.7	23	ABplpaapppp	201	471	0	0		0	0	0	0	0
403	1	257	105	-1	298	351	14.2	28	Capaaa	-84	0	0	0		0	0	0	0	0
404	1	142	311	-1	243	356	6.4	25	ABplpppaaap	228	481	0	0		0	0	0	0	0
405	1	352	76	-1	283	101	7.5	28	ABprppappp	268	288	0	0		0	0	0	0	0
406	1	360	50	-1	593	341	6.4	29	ABalaaaarr	228	1946	0	0		0	0	0	0	0
407	1	210	365	-1	330	89	12.7	30	ABprappaaa	131	0	0	0		0	0	0	0	0
408	1	63	461	-1	387	335	19.1	26	ABplapaaapa	243	-521	0	0		0	0	0	0	0
409	1	201	179	-1	536	304	17.0	26	MSapaaap	248	355	0	0		0	0	0	0	0
410	1	294	431	-1	517	294	10.0	23	ABalpaaapap	-159	0	0	0		0	0	0	0	0
411	1	266	382	-1	487	346	3.5	24	ABalppapapp	209	-115	0	0		0	0	0	0	0
412	1	375	95	-1	204	179	3.5	26	ABprpppapap	260	874	0	0		0	0	0	0	0
413	1	434	432	-1	540	146	14.6	25	ABpraaapapp	118	0	0	0		0	0	0	0	0
414	1	157	161	-1	552	210	4.5	23	ABarapppaaa	194	461	0	0		0	0	0	0	0
415	1	167	413	-1	463	187	3.4	25	ABarapppapp	241	710	0	0		0	0	0	0	0
416	1	120	241	-1	568	310	10.5	25	MSapaaaa	202	646	0	0		0	0	0	0	0
417	1	262	214	-1	510	265	16.6	25	ABaraapaapp	232	-1037	0	0		0	0	0	0	0
418	1	71	208	-1	195	366	9.5	27	ABplapappa	81	0	0	0		0	0	0	0	0
419	1	113	9	-1	343	185	5.3	25	ABprpapppaa	206	-236	0	0		0	0	0	0	0
420	1	323	247	-1	251	334	4.2	25	ABplppppapa	247	-1482	0	0		0	0	0	0	0
421	1	267	464	-1	514	182	5.4	26	ABarappppap	168	0	0	0		0	0	0	0	0
422	1	405	346	-1	388	157	12.4	30	MSpppapp	259	143	0	0		0	0	0	0	0
423	1	21	368	-1	491	281	23.1	30	ABplaaaapa	270	-237	0	0		0	0	0	0	0
424	1	31	58	-1	178	256	20.3	39	Caaap	400	983	0	0		0	0	0	0	0
425	1	330	48	-1	276	258	15.2	33	Eplaa	333	1844	0	0		0	0	0	0	0
426	1	215	173	-1	451	262	11.9	25	ABaraapappa	226	-75	0	0		0	0	0	0	0
427	1	316	282	-1	434	137	16.4	24	ABprpaappap	198	1219	0	0		0	0	0	0	0
428	1	379	107	-1	311	329	22.1	29	ABarppaapp	283	975	0	0		0	0	0	0	0
429	1	343	359	-1	191	287	3.3	25	ABplppppppa	221	94	0	0		0	0	0	0	0
430	1	193	18	-1	584	255	13.6	30	ABaraaaapa	298	725	0	0		0	0	0	0	0
431	1	331	19	-1	391	150	7.0	25	ABprpapaapp	274	0	0	0		0	0	0	0	0
432	1	441	383	-1	490	376	8.5	25	ABplpaaappa	231	-321	0	0		0	0	0	0	0
433	1	329	75	-1	283	336	5.7	23	ABplppppaaa	209	949	0	0		0	0	0	0	0
434	1	213	219	-1	481	320	4.6	24	ABalpapapaa	200	-327	0	0		0	0	0	0	0
435	1	256	180	-1	357	304	12.3	29	MSaapapa	273	-360	0	0		0	0	0	0	0
436	1	402	120	-1	247	220	14.6	32	Eprap	298	264	0	0		0	0	0	0	0
437	1	264	349	-1	379	295	9.1	25	MSaapappa	217	-448	0	0		0	0	0	0	0
438	1	117	251	-1	361	90	8.6	26	ABprppapaap	205	134	0	0		0	0	0	0	0
439	1	453	159	-1	345	334	17.9	25	Daapa	66	0	0	0		0	0	0	0	0
440	1	111	134	-1	460	360	8.9	25	ABplpapaapa	173	0	0	0		0	0	0	0	0
441	1	217	390	-1	225	318	3.1	24	ABplpppapaa	232	-541	0	0		0	0	0	0	0
442	1	179	264	-1	331	155	22.1	29	ABarpppapa	295	41	0	0		0	0	0	0	0
443	1	132	353	-1	455	249	9.3	25	ABarapaappp	204	1078	0	0		0	0	0	0	0
444	1	50	357	-1	333	155	3.5	24	ABprpapappp	204	-232	0	0		0	0	0	0	0
445	1	79	269	-1	507	174	13.6	24	ABpraaappaa	419	0	0	0		0	0	0	0	0
446	0	97	-1	-1	420	281	16.9	22		501	0	0	0		0	0	0	0	0
447	1	173	102	-1	540	223	23.3	30	ABarpaaapa	276	-442	0	0		0	0	0	0	0
448	1	399	139	-1	517	177	23.5	30	ABarpapapa	304	98	0	0		0	0	0	0	0
449	1	234	394	-1	619	222	10.7	25	ABalaaappll	186	1245	0	0		0	0	0	0	0
450	1	389	327	-1	400	273	17.0	22	MSaaappp	143	0	0	0		0	0	0	0	0
451	1	227	35	-1	445	214	13.4	29	MSpaapapa	62	0	0	0		0	0	0	0	0
452	1	433	455	-1	487	247	9.7	23	ABarapaappa	428	0	0	0		0	0	0	0	0
453	1	417	444	-1	506	208	3.4	23	ABarappaaaa	112	0	0	0		0	0	0	0	0
454	0	422	-1	-1	206	307	6.9	22		88	0	0	0		0	0	0	0	0
455	1	313	452	-1	408	242	5.3	27	ABarapapppp	89	0	0	0		0	0	0	0	0
456	1	246	56	-1	483	130	7.8	31	ABprpaaapa	93	0	0	0		0	0	0	0	0
457	1	49	453	-1	251	117	20.0	37	ABarppppa	-265	0	0	0		0	0	0	0	0
458	0	443	-1	-1	597	365	11.8	22		16	0	0	0		0	0	0	0	0
459	1	149	60	-1	394	365	10.2	29	ABplppaapa	25	0	0	0		0	0	0	0	0
460	1	222	321	-1	475	156	16.5	25	ABpraaapppa	406	0	0	0		0	0	0	0	0
461	1	456	397	-1	511	252	6.1	21	ABarapaaaap	130	0	0	0		0	0	0	0	0
462	1	350	99	-1	489	396	12.2	22	ABplpaapppa	150	0	0	0		0	0	0	0	0
463	1	123	216	-1	522	343	12.1	22	ABplpaapaaa	221	0	0	0		0	0	0	0	0
464	1	461	82	-1	517	225	9.5	26	ABarapaapa	61	0	0	0		0	0	0	0	0
465	1	357	177	-1	572	349	18.4	25	ABalppppapa	229	693	0	0		0	0	0	0	0
466	1	462	472	-1	208	252	22.0	32	Cpaap	404	172	0	0		0	0	0	0	0
467	1	232	236	-1	456	118	11.6	27	ABprpaapppp	270	288	0	0		0	0	0	0	0
468	1	463	470	-1	550	249	23.0	28	ABarpaaaap	228	2167	0	0		0	0	0	0	0
469	1	464	471	-1	522	362	19.0	24	ABalpppappp	441	0	0	0		0	0	0	0	0
470	1	465	474	-1	578	199	6.0	22	ABalaapaap	142	0	0	0		0	0	0	0	0
