# Supplementary material for: The AP-2 Transcription Factor APTF-2 Is Required for Neuroblast and Epidermal Morphogenesis in Caenorhabditis elegans Embryogenesis
Source: PLoS Genet. 2016 May 13;12(5):e1006048. doi: 10.1371/journal.pgen.1006048 (PMC4866721; doi:10.1371/journal.pgen.1006048)
Supplement: S4 Text — (ZIP) [file pgen.1006048.s032.zip › nuclei/t196-nuclei]

1	1	270	465	-1	504	282	3.4	25	ABalpapaapa	256	179	0	0		0	0	0	0	0
2	1	63	463	-1	398	309	16.0	24	MSappaap	209	-670	0	0		0	0	0	0	0
3	1	60	203	-1	424	127	10.1	25	ABprppaaaap	195	501	0	0		0	0	0	0	0
4	1	150	99	-1	561	226	12.6	25	ABaraaapaap	218	-100	0	0		0	0	0	0	0
5	1	336	16	-1	589	194	16.3	28	ABalappppa	271	1508	0	0		0	0	0	0	0
6	1	137	283	-1	325	204	19.2	32	Dpppa	109	0	0	0		0	0	0	0	0
7	1	176	398	-1	426	209	16.3	25	MSpaaappa	241	-206	0	0		0	0	0	0	0
8	1	24	263	-1	297	115	5.1	24	ABprpppaaaa	216	0	0	0		0	0	0	0	0
9	1	419	12	-1	344	183	5.3	25	ABprpapppaa	78	0	0	0		0	0	0	0	0
10	1	106	401	-1	396	153	10.1	26	MSppaapp	244	589	0	0		0	0	0	0	0
11	1	121	433	-1	225	106	16.5	30	ABprapapaa	31	0	0	0		0	0	0	0	0
12	1	279	40	-1	546	285	8.6	24	ABalpaaapaa	174	0	0	0		0	0	0	0	0
13	1	143	426	-1	350	238	22.2	29	ABarppaapa	289	804	0	0		0	0	0	0	0
14	1	6	209	-1	300	243	21.2	35	Caaaa	-705	0	0	0		0	0	0	0	0
15	1	124	164	-1	598	186	11.8	27	ABalaappppa	170	56	0	0		0	0	0	0	0
16	1	389	319	-1	399	107	6.3	26	ABprpaaaapp	-55	0	0	0		0	0	0	0	0
17	1	97	51	-1	466	158	23.7	30	ABarpapapp	307	1292	0	0		0	0	0	0	0
18	1	430	308	-1	578	254	13.4	30	ABaraaaapa	162	0	0	0		0	0	0	0	0
19	1	431	77	-1	392	150	6.9	24	ABprpapaapp	239	231	0	0		0	0	0	0	0
20	1	193	61	-1	181	122	10.8	27	ABprappppa	244	59	0	0		0	0	0	0	0
21	1	35	372	-1	589	222	18.9	29	ABalapppap	260	-760	0	0		0	0	0	0	0
22	1	66	354	-1	517	297	12.6	28	ABalpaapapp	275	445	0	0		0	0	0	0	0
23	1	26	118	-1	583	263	20.6	28	ABalappapp	273	-236	0	0		0	0	0	0	0
24	1	49	309	-1	345	191	2.9	27	ABprpappapp	276	-297	0	0		0	0	0	0	0
25	1	272	88	-1	406	224	13.2	29	MSpaapapp	413	0	0	0		0	0	0	0	0
26	1	289	188	-1	432	279	17.5	30	MSaaaapp	250	131	0	0		0	0	0	0	0
27	1	275	23	-1	367	180	9.2	26	MSpppaap	220	0	0	0		0	0	0	0	0
28	1	351	206	-1	543	289	4.6	24	ABalpaaaapa	203	411	0	0		0	0	0	0	0
29	1	207	441	-1	319	391	17.6	30	ABplapaapp	254	-133	0	0		0	0	0	0	0
30	1	169	53	-1	522	177	7.4	26	ABprpaaaaaa	190	-219	0	0		0	0	0	0	0
31	1	293	367	-1	575	157	15.5	27	ABpraaapapa	238	1357	0	0		0	0	0	0	0
32	1	2	95	-1	479	279	14.3	26	ABaraapapap	132	0	0	0		0	0	0	0	0
33	1	31	54	-1	298	137	10.5	31	MSpapppp	496	0	0	0		0	0	0	0	0
34	1	184	265	-1	425	372	10.1	24	ABplpapaapp	202	167	0	0		0	0	0	0	0
35	1	451	130	-1	444	217	13.2	29	MSpaapapa	362	0	0	0		0	0	0	0	0
36	1	51	160	-1	610	236	8.4	28	ABalaaaala	-129	0	0	0		0	0	0	0	0
37	1	345	187	-1	210	376	12.0	29	ABplapapap	386	0	0	0		0	0	0	0	0
38	1	127	223	-1	573	139	10.5	30	ABpraaaaap	258	271	0	0		0	0	0	0	0
39	1	159	31	-1	511	386	10.6	28	ABplpaaapa	181	0	0	0		0	0	0	0	0
40	1	354	11	-1	417	203	10.8	25	ABaraapppp	195	2270	0	0		0	0	0	0	0
41	1	5	339	-1	453	305	19.3	24	MSappaaa	232	-75	0	0		0	0	0	0	0
42	1	54	25	-1	476	103	13.3	24	ABpraappaa	273	0	0	0		0	0	0	0	0
43	1	372	422	-1	483	359	14.8	25	ABalpppppap	214	-62	0	0		0	0	0	0	0
44	1	123	202	-1	168	156	7.8	26	ABprappppp	267	-490	0	0		0	0	0	0	0
45	1	32	204	-1	406	242	16.2	25	MSpaaappp	245	152	0	0		0	0	0	0	0
46	1	305	352	-1	340	286	5.9	24	MSaappap	244	1089	0	0		0	0	0	0	0
47	1	216	410	-1	588	291	5.3	27	ABalpaappa	240	-1014	0	0		0	0	0	0	0
48	1	425	406	-1	277	260	15.4	32	Eplaa	320	82	0	0		0	0	0	0	0
49	1	222	137	-1	305	335	8.5	29	MSaapppp	175	0	0	0		0	0	0	0	0
50	1	406	93	-1	593	344	6.6	28	ABalaaaarr	374	0	0	0		0	0	0	0	0
51	1	133	412	-1	546	285	20.9	25	ABplaaaaapa	212	89	0	0		0	0	0	0	0
52	1	12	3	-1	427	218	8.6	25	MSpapaaaa	19	0	0	0		0	0	0	0	0
53	1	370	112	-1	453	191	5.3	25	ABprpapaaaa	217	-343	0	0		0	0	0	0	0
54	1	128	62	-1	588	193	7.3	26	ABalaapaaa	245	446	0	0		0	0	0	0	0
55	1	107	219	-1	622	282	10.5	29	ABalaaaalp	-123	0	0	0		0	0	0	0	0
56	1	456	451	462	481	132	8.0	34	ABprpaaapa	336	-127	0	0		0	0	0	0	0
57	1	139	162	-1	357	333	9.5	29	MSaapppa	227	0	0	0		0	0	0	0	0
58	1	424	440	-1	182	246	20.5	40	Caaap	401	-321	0	0		0	0	0	0	0
59	1	130	86	-1	557	134	14.3	23	ABpraaaappa	190	-34	0	0		0	0	0	0	0
60	1	459	452	-1	394	365	10.1	30	ABplppaapa	275	1282	0	0		0	0	0	0	0
61	1	180	181	-1	302	378	9.4	28	ABplppapap	271	539	0	0		0	0	0	0	0
62	1	48	225	-1	431	384	7.6	28	ABplpaaaapa	248	82	0	0		0	0	0	0	0
63	1	57	341	-1	204	147	7.6	28	ABprapppap	-84	0	0	0		0	0	0	0	0
64	1	151	231	-1	359	236	6.4	26	MSpapappa	255	277	0	0		0	0	0	0	0
65	1	140	243	-1	357	237	11.2	28	MSpapaapp	363	0	0	0		0	0	0	0	0
66	1	319	220	-1	462	115	6.5	26	ABprpaaappa	219	76	0	0		0	0	0	0	0
67	1	349	360	-1	546	224	15.4	28	ABaraappaa	51	0	0	0		0	0	0	0	0
68	1	388	280	-1	528	246	19.8	27	MSaaaaapp	231	-381	0	0		0	0	0	0	0
69	1	153	221	-1	503	398	17.3	27	ABplpaapapa	276	149	0	0		0	0	0	0	0
70	1	68	35	-1	392	227	7.5	27	MSpapaaap	259	366	0	0		0	0	0	0	0
71	1	99	255	-1	553	162	12.0	28	ABpraaapaa	61	0	0	0		0	0	0	0	0
72	1	14	7	-1	565	189	3.4	31	ABalaapapp	307	-954	0	0		0	0	0	0	0
73	1	375	194	-1	245	383	12.3	27	ABplappapp	279	150	0	0		0	0	0	0	0
74	1	285	362	-1	523	394	14.9	24	ABalpppapad	204	-881	0	0		0	0	0	0	0
75	1	433	438	-1	281	337	5.7	24	ABplppppaaa	184	678	0	0		0	0	0	0	0
76	1	405	48	-1	282	102	7.5	29	ABprppappp	260	-44	0	0		0	0	0	0	0
77	1	172	133	-1	488	361	6.3	25	ABalppapppp	-180	0	0	0		0	0	0	0	0
78	1	252	91	-1	247	152	4.4	25	ABprppppapp	189	42	0	0		0	0	0	0	0
79	1	304	71	-1	389	233	21.3	27	ABarpaappp	268	-288	0	0		0	0	0	0	0
80	1	27	73	-1	538	191	12.9	27	MSppaaap	197	-33	0	0		0	0	0	0	0
81	1	251	450	-1	567	284	6.6	25	ABalpaaaaaa	232	-113	0	0		0	0	0	0	0
82	1	464	460	-1	517	227	9.4	25	ABarapaapa	210	-16	0	0		0	0	0	0	0
83	1	120	424	-1	436	321	3.1	25	ABplpappaaa	241	417	0	0		0	0	0	0	0
84	1	30	420	-1	393	311	4.2	29	ABplpappaap	292	604	0	0		0	0	0	0	0
85	1	239	427	-1	442	145	8.4	24	ABprppaaaaa	210	488	0	0		0	0	0	0	0
86	1	315	303	-1	561	389	12.3	31	ABalpppaaa	309	877	0	0		0	0	0	0	0
87	1	52	318	-1	510	238	11.5	29	ABaraaapapp	238	121	0	0		0	0	0	0	0
88	0	454	-1	-1	210	310	7.0	22		83	0	0	0		0	0	0	0	0
89	1	160	423	-1	491	322	12.4	25	MSapapaa	208	291	0	0		0	0	0	0	0
90	1	371	288	-1	565	230	3.4	26	ABaraaapppa	222	382	0	0		0	0	0	0	0
91	1	328	124	-1	340	373	8.4	28	ABplppappa	264	-129	0	0		0	0	0	0	0
92	1	306	60	-1	155	206	17.4	32	Cpapap	49	0	0	0		0	0	0	0	0
93	1	195	316	-1	449	383	19.2	31	ABalppppppp	6	0	0	0		0	0	0	0	0
94	1	108	37	-1	575	350	20.3	27	ABplaapaapa	242	-17	0	0		0	0	0	0	0
95	1	412	403	-1	204	180	3.5	26	ABprpppapap	268	751	0	0		0	0	0	0	0
96	1	125	384	-1	144	320	10.5	30	ABplapappp	37	0	0	0		0	0	0	0	0
97	1	103	30	-1	345	141	9.7	31	MSpapppa	315	523	0	0		0	0	0	0	0
98	1	249	26	49	558	339	8.6	28	ABalppappa	530	0	0	0		0	0	0	0	0
99	1	462	267	-1	488	393	12.1	23	ABplpaapppa	176	113	0	0		0	0	0	0	0
100	1	1	207	-1	588	362	15.1	27	ABalapaapp	260	5	0	0		0	0	0	0	0
101	1	158	28	-1	352	78	14.5	28	ABprapaapp	258	-206	0	0		0	0	0	0	0
102	1	447	400	-1	543	224	23.3	29	ABarpaaapa	266	-734	0	0		0	0	0	0	0
103	1	320	193	-1	378	197	2.9	24	ABprpappapa	43	0	0	0		0	0	0	0	0
104	1	56	198	-1	250	145	12.6	29	Cppapa	294	492	0	0		0	0	0	0	0
105	1	403	201	-1	298	350	14.2	29	Capaaa	292	-452	0	0		0	0	0	0	0
106	1	309	251	-1	275	341	17.9	27	Dapap	272	-22	0	0		0	0	0	0	0
107	1	428	315	-1	313	326	23.4	28	ABarppaapp	282	-573	0	0		0	0	0	0	0
108	1	399	249	-1	296	389	15.3	29	ABplappaaa	102	0	0	0		0	0	0	0	0
109	1	100	296	-1	633	288	13.7	31	ABalaaapal	255	120	0	0		0	0	0	0	0
110	1	265	230	-1	257	339	10.0	30	Capaap	265	-234	0	0		0	0	0	0	0
111	1	13	278	-1	453	212	15.5	29	MSpaapaa	269	-470	0	0		0	0	0	0	0
112	1	267	84	-1	327	294	20.5	36	MSapppp	90	0	0	0		0	0	0	0	0
113	1	134	330	-1	246	299	3.7	27	ABplppppapp	224	740	0	0		0	0	0	0	0
114	1	220	128	-1	202	137	10.7	27	ABprapppaa	85	0	0	0		0	0	0	0	0
115	1	76	52	-1	477	180	19.4	27	MSppappp	242	396	0	0		0	0	0	0	0
116	1	225	272	-1	426	350	14.9	28	MSapppaa	221	-500	0	0		0	0	0	0	0
117	1	363	365	-1	232	257	12.8	31	Eplap	316	455	0	0		0	0	0	0	0
118	1	377	191	-1	554	323	20.8	27	ABalapappp	211	-83	0	0		0	0	0	0	0
119	1	84	24	-1	592	340	12.6	29	ABalapaapa	237	624	0	0		0	0	0	0	0
120	1	436	353	-1	247	219	14.6	32	Eprap	310	-162	0	0		0	0	0	0	0
121	1	317	190	-1	366	294	5.9	24	MSaappaa	222	339	0	0		0	0	0	0	0
122	1	237	101	-1	563	158	7.5	29	ABalaappap	184	0	0	0		0	0	0	0	0
123	1	221	177	-1	477	224	18.9	29	MSpaaaaa	122	0	0	0		0	0	0	0	0
124	1	313	168	-1	594	304	21.5	32	ABplaapaaa	94	0	0	0		0	0	0	0	0
125	1	47	378	-1	479	296	5.0	23	ABalpappapa	226	-447	0	0		0	0	0	0	0
126	1	185	274	-1	621	260	19.5	30	ABalappapa	303	921	0	0		0	0	0	0	0
127	1	213	322	-1	374	140	14.7	28	Dppaa	280	1093	0	0		0	0	0	0	0
128	1	19	357	-1	409	392	16.4	31	ABplaapppa	310	1172	0	0		0	0	0	0	0
129	1	170	214	-1	530	150	8.7	25	ABpraaaapav	215	78	0	0		0	0	0	0	0
130	1	43	380	-1	500	411	13.2	24	ABplpaapapp	200	358	0	0		0	0	0	0	0
131	1	105	83	-1	494	294	7.7	28	ABalpappaap	260	1209	0	0		0	0	0	0	0
132	1	21	208	-1	551	240	8.3	28	ABaraaaaap	-73	0	0	0		0	0	0	0	0
133	1	165	36	-1	586	274	9.4	27	ABaraaaaaa	308	0	0	0		0	0	0	0	0
134	1	440	324	-1	464	356	8.6	24	ABplpapaapa	165	-451	0	0		0	0	0	0	0
135	1	274	155	-1	462	251	15.2	24	MSaaapapa	202	-788	0	0		0	0	0	0	0
136	1	126	234	-1	602	278	12.4	25	ABalpaapaaa	111	0	0	0		0	0	0	0	0
137	1	101	126	-1	501	240	7.4	26	ABarapapaaa	152	0	0	0		0	0	0	0	0
138	1	93	199	-1	454	345	4.9	26	ABalpapapap	172	0	0	0		0	0	0	0	0
139	1	448	119	-1	518	181	23.6	32	ABarpapapa	320	163	0	0		0	0	0	0	0
140	1	297	413	-1	417	105	16.1	29	ABpraapppa	235	152	0	0		0	0	0	0	0
141	1	366	437	-1	324	93	8.5	27	ABprppapap	-126	0	0	0		0	0	0	0	0
142	1	91	236	-1	546	333	12.5	23	ABalppppaav	214	1074	0	0		0	0	0	0	0
143	1	199	325	-1	460	302	10.7	27	ABalpapppa	176	0	0	0		0	0	0	0	0
144	1	215	145	-1	150	195	6.5	28	Cppppa	224	136	0	0		0	0	0	0	0
145	1	287	189	-1	487	185	11.2	28	MSppapaa	293	0	0	0		0	0	0	0	0
146	1	402	368	-1	459	394	11.6	22	ABplpaapppp	165	-361	0	0		0	0	0	0	0
147	1	269	90	-1	557	285	23.5	33	ABplaaaaaa	337	734	0	0		0	0	0	0	0
148	1	307	75	-1	458	287	7.5	27	ABalpappppa	149	0	0	0		0	0	0	0	0
149	1	263	294	-1	530	151	5.5	31	ABpraaaaaa	265	-341	0	0		0	0	0	0	0
150	1	98	13	-1	602	298	17.4	28	ABalapapap	298	0	0	0		0	0	0	0	0
151	1	178	416	-1	369	194	5.8	23	ABprpapapap	195	116	0	0		0	0	0	0	0
152	1	41	342	-1	157	341	14.4	30	ABarppappp	-60	0	0	0		0	0	0	0	0
153	1	367	232	-1	438	238	18.7	27	MSpaaapa	333	0	0	0		0	0	0	0	0
154	1	312	233	-1	142	312	6.2	31	ABplappppp	439	0	0	0		0	0	0	0	0
155	1	330	179	-1	515	145	20.7	29	ABarpappaa	272	-500	0	0		0	0	0	0	0
156	1	17	127	-1	575	305	19.1	29	ABalapappa	210	0	0	0		0	0	0	0	0
157	1	300	129	-1	327	393	10.3	26	ABplppapaap	223	1124	0	0		0	0	0	0	0
158	1	58	76	-1	492	295	17.8	27	MSaaapaaa	-146	0	0	0		0	0	0	0	0
159	1	439	443	-1	345	334	18.5	26	Daapa	188	47	0	0		0	0	0	0	0
160	1	142	356	-1	245	97	12.6	27	ABprapapap	263	-374	0	0		0	0	0	0	0
161	1	414	370	-1	549	210	4.4	23	ABarapppaaa	227	344	0	0		0	0	0	0	0
162	1	337	152	-1	605	320	9.3	30	ABalaaaarl	296	-216	0	0		0	0	0	0	0
163	1	175	323	-1	218	107	11.3	29	ABprapappa	271	39	0	0		0	0	0	0	0
164	0	241	-1	-1	418	232	24.5	29		234	1913	0	0		0	0	0	0	0
165	1	7	98	-1	312	173	5.6	24	ABprpapppap	-84	0	0	0		0	0	0	0	0
166	0	92	-1	-1	410	175	12.6	22		169	905	0	0		0	0	0	0	0
167	1	236	238	-1	587	192	21.2	33	ABpraapaaa	270	-753	0	0		0	0	0	0	0
168	1	218	39	-1	574	286	12.8	23	ABalpaapaap	86	0	0	0		0	0	0	0	0
169	1	88	287	-1	510	348	9.9	25	ABplpaaaaap	249	961	0	0		0	0	0	0	0
170	1	16	374	-1	528	339	4.0	24	ABalppapapa	229	-11	0	0		0	0	0	0	0
171	1	242	167	-1	360	127	19.5	31	ABprapaaap	312	-1422	0	0		0	0	0	0	0
172	1	286	114	293	459	203	8.7	28	ABarapappa	229	-804	0	0		0	0	0	0	0
173	1	426	103	-1	446	261	11.9	25	ABaraapappa	244	-456	0	0		0	0	0	0	0
174	1	174	79	-1	541	229	11.2	27	ABaraaapapa	212	155	0	0		0	0	0	0	0
175	1	226	216	-1	572	171	18.0	25	ABpraapaapa	193	56	0	0		0	0	0	0	0
176	1	132	20	-1	616	265	17.4	27	ABalappaap	223	170	0	0		0	0	0	0	0
177	1	465	471	-1	570	344	17.8	22	ABalppppapa	174	795	0	0		0	0	0	0	0
178	1	144	147	-1	390	118	9.5	28	ABprppaapa	207	733	0	0		0	0	0	0	0
179	1	409	183	-1	534	303	16.9	26	MSapaaap	230	365	0	0		0	0	0	0	0
180	1	435	151	-1	356	301	11.9	30	MSaapapa	251	1123	0	0		0	0	0	0	0
181	1	310	382	-1	494	173	15.7	23	ABpraapappa	209	1277	0	0		0	0	0	0	0
182	1	179	153	-1	350	254	8.7	28	MSpapapa	32	0	0	0		0	0	0	0	0
183	1	94	108	-1	404	304	10.5	26	MSaapaaap	220	460	0	0		0	0	0	0	0
184	1	299	260	-1	522	335	22.9	27	ABplaaapaa	265	-199	0	0		0	0	0	0	0
185	1	211	386	-1	365	189	19.9	29	MSpppppp	262	131	0	0		0	0	0	0	0
186	1	240	418	-1	440	315	15.2	25	MSapappa	215	-791	0	0		0	0	0	0	0
187	1	284	244	-1	532	262	14.9	25	ABaraapaapa	252	350	0	0		0	0	0	0	0
188	1	233	122	-1	576	244	10.2	25	ABaraaapaaa	57	0	0	0		0	0	0	0	0
189	1	109	256	-1	381	229	3.3	26	ABprpappaap	-49	0	0	0		0	0	0	0	0
190	1	386	32	-1	320	257	14.7	30	Ealap	305	-135	0	0		0	0	0	0	0
191	1	334	361	-1	345	113	6.6	29	ABprppappa	266	143	0	0		0	0	0	0	0
192	1	258	227	-1	237	319	16.4	31	Cappaa	287	1205	0	0		0	0	0	0	0
193	1	77	105	-1	541	355	11.2	24	ABplpaaaaaa	214	-119	0	0		0	0	0	0	0
194	1	50	42	-1	475	407	14.6	24	ABplaappaa	95	0	0	0		0	0	0	0	0
195	1	253	430	-1	589	317	13.8	27	ABalapaaaa	221	321	0	0		0	0	0	0	0
196	1	65	55	-1	318	204	5.0	26	MSpappaa	276	0	0	0		0	0	0	0	0
197	1	83	136	-1	589	236	22.0	30	ABarpaaaaa	291	130	0	0		0	0	0	0	0
198	1	381	141	-1	299	88	18.9	30	ABprappapa	56	0	0	0		0	0	0	0	0
199	1	182	359	-1	580	249	6.3	26	ABaraaappa	228	0	0	0		0	0	0	0	0
200	1	188	454	-1	549	254	5.0	22	ABarapaaaaa	169	126	0	0		0	0	0	0	0
201	1	392	237	-1	226	147	3.6	25	ABprpppapaa	250	457	0	0		0	0	0	0	0
202	1	171	64	-1	369	361	22.0	26	ABplapaaapp	261	410	0	0		0	0	0	0	0
203	1	250	328	-1	447	173	9.9	26	MSppapap	263	0	0	0		0	0	0	0	0
204	1	55	9	-1	537	369	17.7	24	ABalpppappa	-25	0	0	0		0	0	0	0	0
205	1	53	306	-1	433	344	7.2	24	ABplpapaaap	449	0	0	0		0	0	0	0	0
206	1	325	269	-1	433	303	5.8	27	ABalpappapp	-7	0	0	0		0	0	0	0	0
207	1	15	327	-1	264	389	15.1	28	ABplappaap	277	-186	0	0		0	0	0	0	0
208	1	418	258	-1	193	366	9.5	28	ABplapappa	87	0	0	0		0	0	0	0	0
209	1	235	131	-1	400	282	13.3	29	MSaapaapa	510	0	0	0		0	0	0	0	0
210	1	358	100	-1	389	311	18.4	26	MSappapa	260	-757	0	0		0	0	0	0	0
211	1	361	178	-1	475	282	11.9	25	ABalpaaappp	205	761	0	0		0	0	0	0	0
212	1	112	85	-1	503	299	15.1	24	ABaraapapaa	215	510	0	0		0	0	0	0	0
213	1	391	41	-1	382	166	23.1	33	ABarppaaap	269	-497	0	0		0	0	0	0	0
214	1	417	335	-1	509	268	16.7	25	ABaraapaapp	135	0	0	0		0	0	0	0	0
215	1	149	235	-1	454	345	23.1	29	ABplaaappa	195	0	0	0		0	0	0	0	0
216	1	463	417	-1	520	342	12.5	22	ABplpaapaaa	204	-481	0	0		0	0	0	0	0
217	1	327	72	-1	269	305	20.4	31	Dappa	314	-111	0	0		0	0	0	0	0
218	1	283	286	-1	553	347	4.6	30	ABalppapaa	272	488	0	0		0	0	0	0	0
219	1	434	171	-1	477	319	4.5	24	ABalpapapaa	219	0	0	0		0	0	0	0	0
220	0	61	-1	-1	552	340	18.1	25		374	0	0	0		0	0	0	0	0
221	1	22	261	-1	251	292	7.3	29	ABplpppppa	75	0	0	0		0	0	0	0	0
222	1	116	87	-1	331	255	5.9	24	MSpapappp	107	0	0	0		0	0	0	0	0
223	1	393	373	-1	167	274	4.1	26	ABplppppppp	243	-900	0	0		0	0	0	0	0
224	1	231	34	-1	440	178	14.8	27	MSppppap	13	0	0	0		0	0	0	0	0
225	1	102	291	-1	622	188	10.9	26	ABalaaapplr	203	-315	0	0		0	0	0	0	0
226	1	277	252	-1	338	318	5.0	23	ABplpapappp	206	818	0	0		0	0	0	0	0
227	1	394	246	-1	455	295	15.4	26	MSaaapaap	174	0	0	0		0	0	0	0	0
228	1	290	439	-1	378	168	4.7	23	ABprpapappa	203	-161	0	0		0	0	0	0	0
229	1	361	144	-1	495	288	10.2	23	ABalpaaappa	150	0	0	0		0	0	0	0	0
230	1	288	215	-1	343	292	8.4	24	MSaapappp	184	0	0	0		0	0	0	0	0
231	1	254	4	425	507	156	10.7	27	ABprpaapaa	-209	0	0	0		0	0	0	0	0
232	1	110	297	-1	486	155	13.3	25	ABpraaappap	213	112	0	0		0	0	0	0	0
233	1	177	47	-1	389	228	10.3	27	MSpapaapa	120	0	0	0		0	0	0	0	0
234	1	266	89	-1	574	318	5.5	24	ABalpaapppp	285	0	0	0		0	0	0	0	0
235	1	281	276	-1	145	238	5.0	30	Cppppp	284	245	0	0		0	0	0	0	0
236	1	467	385	-1	458	120	11.9	24	ABprpaapppp	171	592	0	0		0	0	0	0	0
237	1	227	432	-1	327	123	16.6	28	Dppap	284	-9	0	0		0	0	0	0	0
238	1	353	180	-1	406	185	4.6	23	ABprpapapaa	189	-245	0	0		0	0	0	0	0
239	1	385	241	-1	517	222	13.7	25	ABaraappapa	206	1541	0	0		0	0	0	0	0
240	1	339	74	-1	435	152	12.9	27	MSppppaa	96	0	0	0		0	0	0	0	0
241	1	416	446	-1	569	311	10.5	25	MSapaaaa	341	0	0	0		0	0	0	0	0
242	1	228	21	-1	533	121	11.9	23	ABpraaaapad	233	182	0	0		0	0	0	0	0
243	1	148	310	-1	362	395	10.5	25	ABplppapaaa	104	0	0	0		0	0	0	0	0
244	1	73	97	-1	517	182	3.2	26	ABarapppaap	257	-216	0	0		0	0	0	0	0
245	1	191	186	-1	529	168	16.0	27	ABpraapapa	429	0	0	0		0	0	0	0	0
246	1	244	104	-1	193	322	13.5	29	Cappap	294	428	0	0		0	0	0	0	0
247	1	420	421	-1	245	334	4.1	25	ABplppppapa	224	91	0	0		0	0	0	0	0
248	1	362	107	-1	427	194	19.1	27	MSpppppa	249	652	0	0		0	0	0	0	0
249	1	42	245	-1	178	334	10.2	28	ABplapppaa	242	-295	0	0		0	0	0	0	0
250	1	311	211	-1	584	373	10.4	31	ABalppaaap	293	-20	0	0		0	0	0	0	0
251	1	438	358	-1	362	92	8.6	25	ABprppapaap	125	0	0	0		0	0	0	0	0
252	1	4	469	-1	364	256	17.2	28	Ealaa	282	107	0	0		0	0	0	0	0
253	1	37	284	-1	412	163	17.1	26	Dpaa	263	-316	0	0		0	0	0	0	0
254	1	335	347	-1	469	340	11.5	27	MSapapap	-304	0	0	0		0	0	0	0	0
255	1	322	192	-1	432	300	10.3	24	MSaapaaaa	-176	0	0	0		0	0	0	0	0
256	1	34	228	-1	443	396	15.3	30	ABplaappap	672	0	0	0		0	0	0	0	0
257	1	81	397	-1	459	132	17.1	29	ABpraaapppp	235	-244	0	0		0	0	0	0	0
258	1	223	154	-1	533	354	20.7	25	ABplaapaapp	206	999	0	0		0	0	0	0	0
259	1	166	343	-1	169	351	7.2	26	ABplappppa	250	627	0	0		0	0	0	0	0
260	1	278	115	-1	514	295	21.8	26	ABplaaaaapp	225	-204	0	0		0	0	0	0	0
261	1	10	50	-1	387	396	9.8	25	ABplpaaaapp	277	0	0	0		0	0	0	0	0
262	1	210	387	-1	217	312	11.0	30	Capapp	273	0	0	0		0	0	0	0	0
263	1	80	273	-1	376	348	13.1	25	Daaaa	252	1126	0	0		0	0	0	0	0
264	1	442	270	-1	333	156	22.4	30	ABarpppapa	269	76	0	0		0	0	0	0	0
265	1	96	106	-1	585	264	16.6	30	MSaaaaaa	270	-243	0	0		0	0	0	0	0
266	1	234	268	-1	492	149	7.8	26	ABprpaaaaap	177	-863	0	0		0	0	0	0	0
267	1	248	247	-1	447	234	6.0	24	ABarapapppa	230	185	0	0		0	0	0	0	0
268	1	360	349	-1	420	343	22.5	31	ABplaaappp	306	-430	0	0		0	0	0	0	0
269	1	445	329	-1	508	177	13.4	25	ABpraaappaa	203	1023	0	0		0	0	0	0	0
270	1	247	8	-1	533	207	7.6	29	MSppaaaa	263	-334	0	0		0	0	0	0	0
271	1	346	348	-1	423	332	11.9	27	MSapaapp	26	0	0	0		0	0	0	0	0
272	1	113	300	-1	514	268	8.1	23	ABalpappaaa	199	-756	0	0		0	0	0	0	0
273	1	167	197	-1	298	353	4.6	24	ABplpppaaaa	229	208	0	0		0	0	0	0	0
274	1	82	94	-1	357	397	16.9	31	ABplaapppp	32	0	0	0		0	0	0	0	0
275	1	206	5	-1	609	295	7.5	26	ABalpaapppa	-217	0	0	0		0	0	0	0	0
276	1	117	70	-1	412	275	7.3	28	ABalpappppp	80	0	0	0		0	0	0	0	0
277	1	156	149	-1	361	284	13.6	30	MSaapaapp	410	0	0	0		0	0	0	0	0
278	1	71	275	-1	450	152	3.4	26	ABarappapaa	251	705	0	0		0	0	0	0	0
279	1	173	408	-1	468	275	3.3	25	ABalpapaapp	213	855	0	0		0	0	0	0	0
280	1	232	285	-1	238	177	7.3	31	ABprpppppa	238	131	0	0		0	0	0	0	0
281	1	395	390	-1	218	282	3.5	27	ABplpppapap	272	1086	0	0		0	0	0	0	0
282	1	427	259	-1	434	140	16.2	24	ABprpaappap	215	1009	0	0		0	0	0	0	0
283	1	243	158	-1	174	158	12.5	29	ABprapappp	-188	0	0	0		0	0	0	0	0
284	1	198	277	-1	477	261	19.2	25	MSaaaapap	217	-86	0	0		0	0	0	0	0
285	1	131	14	-1	504	137	17.6	27	ABpraapappp	271	438	0	0		0	0	0	0	0
286	1	280	472	-1	393	371	7.6	27	ABalpapappp	74	0	0	0		0	0	0	0	0
287	1	316	299	-1	503	117	11.5	27	ABprpaapap	277	0	0	0		0	0	0	0	0
288	1	200	337	-1	476	132	10.2	25	ABprpaapppa	223	785	0	0		0	0	0	0	0
289	1	332	134	-1	458	351	16.4	24	ABplpaappaa	244	0	0	0		0	0	0	0	0
290	1	229	17	-1	452	100	10.1	28	ABprpaaappp	231	440	0	0		0	0	0	0	0
291	1	326	27	-1	386	100	18.5	27	ABprapaapa	-175	0	0	0		0	0	0	0	0
292	1	18	102	-1	470	222	11.4	30	ABaraapppa	242	0	0	0		0	0	0	0	0
293	1	114	279	-1	348	324	14.9	26	MSappapp	191	-600	0	0		0	0	0	0	0
294	1	343	266	-1	133	195	11.4	31	Cpappd	285	816	0	0		0	0	0	0	0
295	1	45	394	-1	178	242	5.5	31	Cpppap	312	-707	0	0		0	0	0	0	0
296	1	364	10	-1	221	216	11.9	32	Eprpa	310	224	0	0		0	0	0	0	0
297	1	44	63	-1	564	380	15.7	29	ABalpppaap	262	18	0	0		0	0	0	0	0
298	1	308	399	-1	424	271	4.8	24	ABarapapapp	256	0	0	0		0	0	0	0	0
299	1	203	157	-1	444	101	14.4	27	ABpraappap	270	110	0	0		0	0	0	0	0
300	1	245	135	-1	494	234	22.7	30	ABarpaapaa	313	0	0	0		0	0	0	0	0
301	1	303	336	-1	280	208	11.5	31	Earpp	309	396	0	0		0	0	0	0	0
302	1	356	139	-1	430	174	5.9	26	ABprpapaaap	97	0	0	0		0	0	0	0	0
303	0	401	-1	-1	590	336	16.3	23		209	709	0	0		0	0	0	0	0
304	1	398	314	-1	410	265	10.6	25	ABaraapappp	94	0	0	0		0	0	0	0	0
305	1	8	301	-1	508	372	7.4	24	ABalppaappp	201	-154	0	0		0	0	0	0	0
306	1	3	120	-1	496	186	16.9	29	MSppappa	241	-26	0	0		0	0	0	0	0
307	1	292	196	-1	278	177	5.1	25	ABprpappppa	216	443	0	0		0	0	0	0	0
308	1	115	2	-1	505	340	15.0	25	ABalpppppaa	252	915	0	0		0	0	0	0	0
309	1	38	257	-1	369	219	15.5	27	Earaa	278	205	0	0		0	0	0	0	0
310	1	141	212	-1	454	151	6.3	25	ABarapppppp	210	-692	0	0		0	0	0	0	0
311	1	404	428	-1	243	359	6.4	25	ABplpppaaap	251	-917	0	0		0	0	0	0	0
312	1	324	132	-1	170	206	4.7	24	ABprppppppp	226	903	0	0		0	0	0	0	0
313	1	378	6	-1	380	344	7.3	23	ABplpapapap	201	127	0	0		0	0	0	0	0
314	1	62	326	-1	115	229	9.8	31	Cpappv	303	408	0	0		0	0	0	0	0
315	1	340	210	-1	248	349	15.0	31	Capapa	310	877	0	0		0	0	0	0	0
316	1	124	447	-1	587	156	13.4	26	ABalaappppp	197	-284	0	0		0	0	0	0	0
317	1	87	364	-1	549	236	18.8	29	MSaaaaapa	256	1201	0	0		0	0	0	0	0
318	1	259	459	-1	499	337	19.4	26	ABplaapappa	249	615	0	0		0	0	0	0	0
319	1	205	218	-1	355	360	15.7	27	Dapaa	639	0	0	0		0	0	0	0	0
320	1	379	240	-1	187	126	6.7	24	ABprpppaapp	122	0	0	0		0	0	0	0	0
321	1	460	253	-1	470	154	16.2	26	ABpraaapppa	426	0	0	0		0	0	0	0	0
322	1	86	334	-1	259	370	20.5	30	ABplappapa	294	-170	0	0		0	0	0	0	0
323	1	374	407	-1	274	131	4.3	24	ABprppppapa	453	0	0	0		0	0	0	0	0
324	1	217	66	-1	546	287	12.3	29	ABalpaapapa	220	-1370	0	0		0	0	0	0	0
325	1	268	292	-1	224	257	9.7	32	Eplpa	323	801	0	0		0	0	0	0	0
326	1	380	388	-1	414	151	6.4	26	ABprpapaapa	210	719	0	0		0	0	0	0	0
327	1	450	457	-1	396	277	16.5	22	MSaaappp	158	748	0	0		0	0	0	0	0
328	1	40	409	-1	453	350	19.3	27	ABalppppppa	264	521	0	0		0	0	0	0	0
329	1	146	161	-1	489	363	22.5	34	ABplaaapap	83	0	0	0		0	0	0	0	0
330	1	301	307	-1	629	245	13.8	25	ABalapppaaa	254	-736	0	0		0	0	0	0	0
331	1	145	138	-1	453	295	22.7	29	ABplaaaapp	195	0	0	0		0	0	0	0	0
332	1	186	379	-1	388	145	19.6	28	ABprapaaaa	266	-709	0	0		0	0	0	0	0
333	1	168	43	-1	506	291	5.5	26	ABalpaaaapp	-433	0	0	0		0	0	0	0	0
334	1	20	205	-1	382	84	15.0	30	ABpraapppp	283	-190	0	0		0	0	0	0	0
335	1	219	395	-1	319	130	4.5	25	ABprppaappp	129	0	0	0		0	0	0	0	0
336	1	138	163	-1	506	226	17.3	28	MSpaaaapa	236	431	0	0		0	0	0	0	0
337	1	359	65	-1	554	189	16.1	22	ABalappppp	203	1289	0	0		0	0	0	0	0
338	1	329	377	-1	616	207	14.0	30	ABalaaappr	259	552	0	0		0	0	0	0	0
339	1	338	148	-1	247	223	20.6	34	Cpaaa	333	298	0	0		0	0	0	0	0
340	1	72	391	-1	481	335	6.9	23	ABplpapaaaa	201	189	0	0		0	0	0	0	0
341	1	162	383	-1	414	374	6.1	23	ABalpapappa	216	-498	0	0		0	0	0	0	0
342	1	85	173	-1	523	228	3.9	24	ABaraaapppp	8	0	0	0		0	0	0	0	0
343	1	357	320	-1	370	128	22.5	29	ABarpppaaa	263	861	0	0		0	0	0	0	0
344	1	262	312	-1	546	193	5.9	24	ABarappppaa	214	-783	0	0		0	0	0	0	0
345	1	161	81	-1	282	147	7.8	28	MSpappap	231	451	0	0		0	0	0	0	0
346	1	422	345	-1	390	156	12.4	32	MSpppapp	318	-897	0	0		0	0	0	0	0
347	1	396	182	-1	510	262	19.3	25	MSaaaapaa	381	0	0	0		0	0	0	0	0
348	1	257	445	-1	184	335	3.5	25	ABplpppaapp	242	-323	0	0		0	0	0	0	0
349	1	437	229	-1	375	292	9.1	25	MSaapappa	48	0	0	0		0	0	0	0	0
350	1	59	350	-1	444	364	12.7	24	ABplppaaaaa	232	201	0	0		0	0	0	0	0
351	1	192	143	-1	283	303	4.3	28	ABplpapppp	261	759	0	0		0	0	0	0	0
352	1	341	455	-1	527	126	14.1	30	ABpraaaappp	14	0	0	0		0	0	0	0	0
353	1	443	264	-1	454	249	9.3	25	ABarapaappp	-185	0	0	0		0	0	0	0	0
354	1	347	366	-1	567	250	16.0	28	ABaraapaaa	101	0	0	0		0	0	0	0	0
355	1	196	142	-1	515	333	6.9	25	ABalppapppa	318	0	0	0		0	0	0	0	0
356	1	89	456	-1	477	222	16.1	26	MSpaaaapp	222	157	0	0		0	0	0	0	0
357	1	444	262	-1	332	153	3.5	24	ABprpapappp	172	391	0	0		0	0	0	0	0
358	1	90	321	-1	399	185	8.2	25	MSpppaaa	70	0	0	0		0	0	0	0	0
359	1	429	45	-1	191	286	3.4	26	ABplppppppa	224	-841	0	0		0	0	0	0	0
360	1	154	338	-1	124	289	15.4	34	Caapa	340	46	0	0		0	0	0	0	0
361	1	11	19	-1	540	348	15.0	24	ABalppppaad	240	484	0	0		0	0	0	0	0
362	1	255	393	-1	335	210	14.3	31	Earap	306	-95	0	0		0	0	0	0	0
363	1	387	111	431	391	312	21.5	29	ABplapaaaa	284	352	0	0		0	0	0	0	0
364	1	230	434	-1	377	119	6.0	23	ABarappappp	216	170	0	0		0	0	0	0	0
365	1	407	369	-1	331	89	12.5	28	ABprappaaa	269	-1450	0	0		0	0	0	0	0
366	1	23	436	-1	424	305	20.2	26	MSapappp	234	233	0	0		0	0	0	0	0
367	1	69	405	-1	539	384	11.9	24	ABalpppapav	173	0	0	0		0	0	0	0	0
368	1	423	176	-1	490	282	23.3	30	ABplaaaapa	336	0	0	0		0	0	0	0	0
369	1	344	411	-1	270	178	18.7	33	Dpppp	117	0	0	0		0	0	0	0	0
370	1	271	57	-1	477	242	3.0	23	ABarappaapa	180	377	0	0		0	0	0	0	0
371	1	333	376	-1	263	322	6.3	24	ABplppppaap	223	-761	0	0		0	0	0	0	0
372	1	46	174	-1	277	155	3.8	23	ABprppppaap	224	-190	0	0		0	0	0	0	0
373	1	190	44	-1	302	84	14.1	29	ABprappaap	-7	0	0	0		0	0	0	0	0
374	1	70	56	-1	531	190	20.5	30	ABarpapaap	298	67	0	0		0	0	0	0	0
375	1	260	313	-1	408	119	22.4	31	ABarpapppp	280	-577	0	0		0	0	0	0	0
376	1	390	175	-1	311	116	21.6	31	ABarpppaap	236	-789	0	0		0	0	0	0	0
377	1	157	125	-1	424	269	14.1	24	MSaaapapp	243	31	0	0		0	0	0	0	0
378	1	209	113	-1	131	274	10.7	31	Caappd	305	304	0	0		0	0	0	0	0
379	1	39	289	-1	532	270	6.7	24	ABalpaaaaap	122	0	0	0		0	0	0	0	0
380	1	75	222	-1	317	230	9.7	29	Earpa	93	0	0	0		0	0	0	0	0
381	1	189	166	-1	416	139	4.3	25	ABprpaaaapa	249	-623	0	0		0	0	0	0	0
382	1	411	184	-1	485	346	3.6	26	ABalppapapp	221	-764	0	0		0	0	0	0	0
383	1	432	448	-1	489	374	9.2	25	ABplpaaappa	196	489	0	0		0	0	0	0	0
384	1	294	419	-1	519	315	3.9	24	ABalpapaaap	241	-13	0	0		0	0	0	0	0
385	1	64	165	-1	182	190	8.2	31	Cpppaa	268	-584	0	0		0	0	0	0	0
386	1	295	248	-1	429	181	2.9	22	ABarappapap	228	949	0	0		0	0	0	0	0
387	1	365	404	-1	379	141	3.5	26	ABarappappa	220	812	0	0		0	0	0	0	0
388	0	276	-1	-1	356	295	17.3	25		198	-1272	0	0		0	0	0	0	0
389	1	214	22	-1	417	222	3.2	27	ABprpappaaa	39	0	0	0		0	0	0	0	0
390	1	441	282	-1	218	317	3.2	24	ABplpppapaa	199	638	0	0		0	0	0	0	0
391	1	25	363	-1	247	116	5.6	26	ABprpppaaap	201	1433	0	0		0	0	0	0	0
392	1	256	295	-1	482	178	6.1	25	ABarapppppa	229	-491	0	0		0	0	0	0	0
393	1	376	311	-1	223	297	19.4	34	Dappp	336	318	0	0		0	0	0	0	0
394	1	449	217	-1	620	229	11.1	24	ABalaaappll	-16	0	0	0		0	0	0	0	0
395	1	29	146	-1	223	124	5.6	25	ABprpppaapa	212	0	0	0		0	0	0	0	0
396	1	382	38	-1	479	226	13.9	26	ABaraappapp	199	446	0	0		0	0	0	0	0
397	1	461	477	-1	513	254	6.0	22	ABarapaaaap	135	-200	0	0		0	0	0	0	0
398	0	74	-1	-1	564	192	20.2	24		193	486	0	0		0	0	0	0	0
399	1	181	46	-1	185	138	16.4	32	ABarppppp	320	811	0	0		0	0	0	0	0
400	1	135	444	-1	331	369	21.6	35	ABarppapa	344	-450	0	0		0	0	0	0	0
401	1	164	140	-1	459	262	5.1	24	ABarapapapa	-110	0	0	0		0	0	0	0	0
402	1	323	68	-1	271	89	14.4	29	ABprappapp	254	1099	0	0		0	0	0	0	0
403	1	129	123	-1	247	138	8.8	28	Cppapp	231	-116	0	0		0	0	0	0	0
404	1	318	392	-1	481	118	19.6	29	ABarpappap	275	195	0	0		0	0	0	0	0
405	1	355	15	-1	361	141	6.1	23	ABprppaappa	118	0	0	0		0	0	0	0	0
406	1	383	429	-1	223	322	7.4	29	Capppp	268	-96	0	0		0	0	0	0	0
407	1	291	381	-1	372	342	4.5	28	ABplpapappa	266	68	0	0		0	0	0	0	0
408	1	119	172	-1	501	253	4.4	26	ABarapaaap	217	-1397	0	0		0	0	0	0	0
409	1	302	33	-1	322	349	4.9	23	ABplppaappp	177	-115	0	0		0	0	0	0	0
410	1	8	304	-1	552	369	7.6	25	ABalppaappa	474	0	0	0		0	0	0	0	0
411	1	104	317	-1	425	347	18.0	24	ABplpaappap	244	-283	0	0		0	0	0	0	0
412	1	321	340	-1	572	327	15.8	22	ABalapaaap	179	0	0	0		0	0	0	0	0
413	1	415	351	-1	463	187	2.9	22	ABarapppapp	223	778	0	0		0	0	0	0	0
414	1	397	331	-1	211	259	6.7	26	Eplpp	180	-173	0	0		0	0	0	0	0
415	1	298	371	-1	490	182	3.2	23	ABarapppapa	216	136	0	0		0	0	0	0	0
416	1	187	170	-1	620	221	18.3	35	ABalapppaap	399	0	0	0		0	0	0	0	0
417	1	314	156	-1	408	85	9.7	26	ABprppapaaa	-76	0	0	0		0	0	0	0	0
418	1	147	59	-1	218	221	8.4	31	Eprpp	7	0	0	0		0	0	0	0	0
419	1	348	121	-1	130	219	14.6	31	Cpapaa	352	0	0	0		0	0	0	0	0
420	1	296	169	-1	431	246	3.6	23	ABarappaapp	134	0	0	0		0	0	0	0	0
421	1	95	67	-1	285	153	23.0	33	ABarpppapp	336	134	0	0		0	0	0	0	0
422	1	122	200	-1	387	381	18.5	27	ABplapaapa	160	0	0	0		0	0	0	0	0
423	1	352	435	-1	554	303	3.2	25	ABalpapaaaa	80	0	0	0		0	0	0	0	0
424	1	369	78	-1	309	131	14.5	29	Cppaaa	269	403	0	0		0	0	0	0	0
425	1	33	298	-1	320	274	11.8	27	Ealpa	-240	0	0	0		0	0	0	0	0
426	1	238	92	-1	170	294	15.3	30	Capppa	295	0	0	0		0	0	0	0	0
427	1	282	82	-1	328	358	11.8	26	Daaap	232	0	0	0		0	0	0	0	0
428	1	373	402	-1	276	259	11.5	31	Ealpp	379	0	0	0		0	0	0	0	0
429	1	136	389	-1	132	271	5.4	28	Caappv	-44	0	0	0		0	0	0	0	0
430	1	79	213	-1	239	186	3.9	25	ABprpappppp	246	966	0	0		0	0	0	0	0
431	1	410	18	-1	513	297	9.9	24	ABalpaaapap	184	141	0	0		0	0	0	0	0
432	1	413	110	-1	538	153	14.5	23	ABpraaapapp	160	-999	0	0		0	0	0	0	0
433	1	224	355	-1	385	337	16.3	27	MSapppap	-212	0	0	0		0	0	0	0	0
434	1	183	302	-1	207	349	19.4	31	ABarppappa	315	212	0	0		0	0	0	0	0
435	1	400	346	-1	326	158	18.2	30	Dpap	302	-70	0	0		0	0	0	0	0
436	1	384	117	-1	222	345	4.2	24	ABplpppaapa	224	-596	0	0		0	0	0	0	0
437	1	163	29	-1	401	291	23.1	27	ABarppaaaa	230	0	0	0		0	0	0	0	0
438	1	78	58	-1	461	216	3.5	24	ABarappaaap	121	0	0	0		0	0	0	0	0
439	1	155	69	-1	181	320	6.7	29	ABplapppap	252	813	0	0		0	0	0	0	0
440	1	273	290	-1	313	318	17.6	28	Daapp	21	0	0	0		0	0	0	0	0
441	1	152	224	-1	499	343	17.3	31	ABplaapapa	35	0	0	0		0	0	0	0	0
442	1	202	464	-1	414	371	12.5	24	ABplppaaaap	224	1105	0	0		0	0	0	0	0
443	1	350	80	-1	452	126	21.8	31	ABarpapppa	25	0	0	0		0	0	0	0	0
444	1	453	96	-1	506	210	3.1	23	ABarappaaaa	-187	0	0	0		0	0	0	0	0
445	1	201	109	-1	505	364	13.2	22	ABplpaapaap	207	0	0	0		0	0	0	0	0
446	0	458	-1	-1	598	369	12.1	22		327	0	0	0		0	0	0	0	0
447	1	368	281	-1	177	177	4.5	25	ABprppppppa	247	216	0	0		0	0	0	0	0
448	1	28	254	-1	295	221	14.5	32	Epraa	320	1587	0	0		0	0	0	0	0
449	1	9	442	-1	223	161	14.7	31	Cppaap	252	-595	0	0		0	0	0	0	0
450	1	204	344	-1	461	211	23.4	32	ABarpaapap	252	98	0	0		0	0	0	0	0
451	1	197	150	-1	284	366	7.4	28	ABplppappp	235	-282	0	0		0	0	0	0	0
452	1	455	414	-1	404	241	5.2	23	ABarapapppp	180	296	0	0		0	0	0	0	0
453	1	457	375	-1	248	118	20.2	35	ABarppppa	351	819	0	0		0	0	0	0	0
454	1	264	333	-1	313	309	4.1	30	ABplpapppa	292	-2	0	0		0	0	0	0	0
455	1	452	458	-1	482	245	9.4	24	ABarapaappa	208	452	0	0		0	0	0	0	0
456	1	342	305	-1	411	344	6.4	24	ABplpapapaa	710	0	0	0		0	0	0	0	0
457	1	36	185	-1	615	325	11.3	31	ABalaaapar	295	207	0	0		0	0	0	0	0
458	0	446	-1	-1	416	281	17.0	22		476	0	0	0		0	0	0	0	0
459	1	194	449	-1	489	366	20.1	29	ABplaapappp	222	0	0	0		0	0	0	0	0
460	1	331	468	-1	469	140	13.8	21	ABprpaappaa	-40	0	0	0		0	0	0	0	0
461	1	408	473	-1	386	339	19.2	26	ABplapaaapa	113	0	0	0		0	0	0	0	0
462	1	67	250	-1	466	379	10.7	28	ABplpaaappp	-169	0	0	0		0	0	0	0	0
463	1	302	226	-1	357	352	6.7	23	ABplppaappa	202	0	0	0		0	0	0	0	0
464	1	421	195	-1	515	187	5.0	25	ABarappppap	161	0	0	0		0	0	0	0	0
465	1	246	461	-1	299	149	5.3	22	ABprppppaaa	81	0	0	0		0	0	0	0	0
466	1	261	415	-1	476	236	6.7	26	ABarapapaap	263	0	0	0		0	0	0	0	0
467	1	212	116	-1	190	367	16.4	30	ABplapapaa	167	0	0	0		0	0	0	0	0
468	1	208	332	-1	579	193	9.7	31	ABalaapppa	285	0	0	0		0	0	0	0	0
469	1	226	159	-1	538	139	17.7	24	ABpraapaapp	104	0	0	0		0	0	0	0	0
470	1	468	474	-1	546	251	23.0	28	ABarpaaaap	228	2167	0	0		0	0	0	0	0
471	1	469	475	-1	522	360	19.0	24	ABalpppappp	441	0	0	0		0	0	0	0	0
472	1	466	476	-1	198	254	23.0	32	Cpaap	404	172	0	0		0	0	0	0	0
473	1	241	271	-1	423	241	22.25	29	ABarpaappa	277	403	0	0		0	0	0	0	0
474	1	470	478	-1	587	202	6.0	22	ABalaapaap	142	0	0	0		0	0	0	0	0
