# Supplementary material for: The AP-2 Transcription Factor APTF-2 Is Required for Neuroblast and Epidermal Morphogenesis in Caenorhabditis elegans Embryogenesis
Source: PLoS Genet. 2016 May 13;12(5):e1006048. doi: 10.1371/journal.pgen.1006048 (PMC4866721; doi:10.1371/journal.pgen.1006048)
Supplement: S4 Text — (ZIP) [file pgen.1006048.s032.zip › nuclei/t197-nuclei]

1	0	220	-1	-1	552	340	18.1	24		197	1004	0	0		0	0	0	0	0
2	1	308	326	-1	504	340	14.8	26	ABalpppppaa	-254	0	0	0		0	0	0	0	0
3	1	52	58	-1	428	217	8.4	25	MSpapaaaa	91	0	0	0		0	0	0	0	0
4	1	231	89	-1	514	165	10.3	26	ABprpaapaaa	183	107	0	0		0	0	0	0	0
5	1	275	267	-1	611	293	7.6	26	ABalpaapppa	101	0	0	0		0	0	0	0	0
6	1	313	144	-1	380	344	7.1	23	ABplpapapap	197	739	0	0		0	0	0	0	0
7	1	72	91	-1	568	191	3.3	30	ABalaapapp	301	328	0	0		0	0	0	0	0
8	1	270	333	-1	531	211	7.5	29	MSppaaaa	286	-602	0	0		0	0	0	0	0
9	1	204	-1	-1	540	367	18.0	23	ABalpppappa	176	613	0	0		0	0	0	0	0
10	1	296	247	-1	225	216	11.9	32	Eprpa	321	48	0	0		0	0	0	0	0
11	1	40	237	-1	419	201	10.8	24	ABaraapppp	195	-579	0	0		0	0	0	0	0
12	1	9	205	-1	343	187	5.5	24	ABprpapppaa	212	1003	0	0		0	0	0	0	0
13	1	150	107	-1	601	300	17.5	28	ABalapapap	267	148	0	0		0	0	0	0	0
14	1	285	41	-1	504	136	17.2	27	ABpraapappp	249	871	0	0		0	0	0	0	0
15	1	405	167	-1	365	142	6.1	23	ABprppaappa	222	696	0	0		0	0	0	0	0
16	1	5	42	-1	587	196	16.1	27	ABalappppa	64	0	0	0		0	0	0	0	0
17	1	290	190	-1	447	97	9.4	28	ABprpaaappp	212	450	0	0		0	0	0	0	0
18	1	431	402	-1	520	298	10.0	24	ABalpaaapap	198	118	0	0		0	0	0	0	0
19	1	361	84	-1	537	348	15.2	25	ABalppppaad	42	0	0	0		0	0	0	0	0
20	1	176	372	-1	616	263	17.3	28	ABalappaap	275	279	0	0		0	0	0	0	0
21	1	242	329	-1	533	121	11.7	24	ABpraaaapad	202	274	0	0		0	0	0	0	0
22	1	389	127	-1	417	222	3.2	26	ABprpappaaa	263	366	0	0		0	0	0	0	0
23	1	27	194	-1	363	180	9.1	27	MSpppaap	-68	0	0	0		0	0	0	0	0
24	1	119	79	-1	590	337	12.7	30	ABalapaapa	256	307	0	0		0	0	0	0	0
25	1	42	132	-1	473	103	12.7	24	ABpraappaa	126	0	0	0		0	0	0	0	0
26	1	98	257	-1	577	329	8.5	25	ABalppappaa	192	229	0	0		0	0	0	0	0
27	1	291	45	-1	389	100	18.4	27	ABprapaapa	236	-357	0	0		0	0	0	0	0
28	1	101	166	-1	354	79	14.4	29	ABprapaapp	258	744	0	0		0	0	0	0	0
29	1	437	232	-1	400	286	22.7	27	ABarppaaaa	254	1413	0	0		0	0	0	0	0
30	1	97	201	-1	341	140	10.0	31	MSpapppa	296	1145	0	0		0	0	0	0	0
31	1	39	349	-1	514	388	10.5	29	ABplpaaapa	202	0	0	0		0	0	0	0	0
32	1	190	384	-1	320	260	14.9	30	Ealap	264	738	0	0		0	0	0	0	0
33	1	409	177	-1	320	351	4.5	23	ABplppaappp	213	757	0	0		0	0	0	0	0
34	1	224	171	-1	441	180	14.8	27	MSppppap	-304	0	0	0		0	0	0	0	0
35	1	70	271	-1	394	226	7.4	26	MSpapaaap	-21	0	0	0		0	0	0	0	0
36	1	133	264	-1	587	272	9.4	27	ABaraaaaaa	81	0	0	0		0	0	0	0	0
37	1	94	163	-1	573	353	20.6	27	ABplaapaapa	214	-21	0	0		0	0	0	0	0
38	1	396	461	-1	482	228	14.1	25	ABaraappapp	213	-502	0	0		0	0	0	0	0
39	1	168	255	-1	574	287	12.6	24	ABalpaapaap	133	0	0	0		0	0	0	0	0
40	1	12	87	-1	547	283	8.7	25	ABalpaaapaa	265	0	0	0		0	0	0	0	0
41	1	213	2	-1	389	164	22.8	30	ABarppaaap	303	461	0	0		0	0	0	0	0
42	1	194	263	-1	474	409	14.1	25	ABplaappaa	212	-531	0	0		0	0	0	0	0
43	1	333	407	-1	508	293	5.5	26	ABalpaaaapp	204	-135	0	0		0	0	0	0	0
44	1	373	430	-1	303	86	14.0	29	ABprappaap	282	0	0	0		0	0	0	0	0
45	1	359	423	-1	189	288	3.3	25	ABplppppppa	235	-199	0	0		0	0	0	0	0
46	1	399	168	-1	185	138	16.3	32	ABarppppp	321	471	0	0		0	0	0	0	0
47	1	233	39	-1	389	224	10.7	27	MSpapaapa	252	478	0	0		0	0	0	0	0
48	1	76	111	-1	282	104	7.3	28	ABprppappp	277	-226	0	0		0	0	0	0	0
49	1	98	346	-1	543	347	8.0	24	ABalppappap	206	234	0	0		0	0	0	0	0
50	1	261	90	-1	385	396	9.5	26	ABplpaaaapp	260	466	0	0		0	0	0	0	0
51	1	17	65	-1	473	160	23.5	30	ABarpapapp	301	1346	0	0		0	0	0	0	0
52	1	115	332	-1	480	179	19.4	27	MSppappp	0	0	0	0		0	0	0	0	0
53	1	30	139	-1	520	182	7.5	25	ABprpaaaaaa	94	0	0	0		0	0	0	0	0
54	1	33	101	-1	299	138	10.7	30	MSpapppp	202	0	0	0		0	0	0	0	0
55	1	196	103	-1	316	205	5.2	26	MSpappaa	-42	0	0	0		0	0	0	0	0
56	1	374	291	-1	533	191	20.8	31	ABarpapaap	310	-273	0	0		0	0	0	0	0
57	1	370	393	-1	480	240	2.9	23	ABarappaapa	60	0	0	0		0	0	0	0	0
58	1	438	118	-1	461	219	3.3	24	ABarappaaap	167	732	0	0		0	0	0	0	0
59	1	418	388	-1	217	223	8.4	31	Eprpp	305	-94	0	0		0	0	0	0	0
60	1	92	216	-1	156	207	17.4	33	Cpapap	289	-227	0	0		0	0	0	0	0
61	1	20	161	-1	181	123	10.9	28	ABprappppa	212	694	0	0		0	0	0	0	0
62	1	54	186	-1	586	194	7.5	27	ABalaapaaa	154	0	0	0		0	0	0	0	0
63	1	297	5	-1	564	381	16.0	27	ABalpppaap	271	-583	0	0		0	0	0	0	0
64	1	202	116	-1	374	361	21.9	25	ABplapaaapp	229	-3	0	0		0	0	0	0	0
65	1	337	245	-1	553	190	17.4	25	ABalappppp	225	214	0	0		0	0	0	0	0
66	1	324	239	-1	546	287	12.5	28	ABalpaapapa	-97	0	0	0		0	0	0	0	0
67	1	421	379	-1	282	154	23.4	33	ABarpppapp	333	-1295	0	0		0	0	0	0	0
68	1	402	76	-1	270	91	14.6	28	ABprappapp	281	533	0	0		0	0	0	0	0
69	1	439	345	-1	181	320	6.7	28	ABplapppap	228	491	0	0		0	0	0	0	0
70	1	276	128	-1	412	275	7.4	28	ABalpappppp	244	0	0	0		0	0	0	0	0
71	1	79	256	-1	392	231	21.1	28	ABarpaappp	283	-742	0	0		0	0	0	0	0
72	1	217	32	-1	269	306	20.3	31	Dappa	316	101	0	0		0	0	0	0	0
73	1	80	222	-1	539	194	13.0	27	MSppaaap	202	-649	0	0		0	0	0	0	0
74	1	240	7	-1	436	155	12.6	28	MSppppaa	263	599	0	0		0	0	0	0	0
75	1	148	162	-1	460	290	7.2	29	ABalpappppa	241	-807	0	0		0	0	0	0	0
76	1	158	81	-1	493	297	17.7	28	MSaaapaaa	263	-863	0	0		0	0	0	0	0
77	1	19	208	-1	390	153	7.1	23	ABprpapaapp	201	799	0	0		0	0	0	0	0
78	1	424	62	-1	312	132	14.5	29	Cppaaa	269	0	0	0		0	0	0	0	0
79	1	174	33	-1	539	231	11.2	27	ABaraaapapa	161	0	0	0		0	0	0	0	0
80	1	443	100	-1	456	125	21.6	32	ABarpapppa	319	609	0	0		0	0	0	0	0
81	1	345	136	-1	283	144	7.7	28	MSpappap	157	0	0	0		0	0	0	0	0
82	1	427	328	-1	328	359	11.8	26	Daaap	264	1220	0	0		0	0	0	0	0
83	1	131	57	-1	494	297	7.7	26	ABalpappaap	267	-377	0	0		0	0	0	0	0
84	1	112	433	-1	327	294	20.8	37	MSapppp	370	-30	0	0		0	0	0	0	0
85	1	212	156	-1	503	298	14.9	24	ABaraapapaa	230	194	0	0		0	0	0	0	0
86	1	59	85	-1	550	132	14.3	24	ABpraaaappa	190	1290	0	0		0	0	0	0	0
87	1	222	307	-1	331	252	6.2	24	MSpapappp	134	0	0	0		0	0	0	0	0
88	1	25	40	-1	405	225	13.4	27	MSpaapapp	104	0	0	0		0	0	0	0	0
89	1	234	296	-1	574	320	5.5	26	ABalpaapppp	190	-340	0	0		0	0	0	0	0
90	1	147	395	-1	560	286	23.2	31	ABplaaaaaa	-10	0	0	0		0	0	0	0	0
91	1	78	468	-1	251	152	3.9	23	ABprppppapp	189	38	0	0		0	0	0	0	0
92	1	426	286	-1	166	294	15.0	29	Capppa	286	-173	0	0		0	0	0	0	0
93	1	50	301	-1	596	343	7.1	28	ABalaaaarr	270	-218	0	0		0	0	0	0	0
94	1	274	47	-1	358	396	17.2	30	ABplaapppp	5	0	0	0		0	0	0	0	0
95	1	32	115	-1	480	281	14.4	27	ABaraapapap	131	0	0	0		0	0	0	0	0
96	1	444	435	-1	507	214	3.4	22	ABarappaaaa	181	-195	0	0		0	0	0	0	0
97	1	244	314	-1	519	184	2.9	25	ABarapppaap	249	79	0	0		0	0	0	0	0
98	1	165	75	-1	315	175	5.8	24	ABprpapppap	-116	0	0	0		0	0	0	0	0
99	1	4	413	-1	561	229	12.6	24	ABaraaapaap	-193	0	0	0		0	0	0	0	0
100	1	210	185	-1	386	313	18.5	25	MSappapa	192	399	0	0		0	0	0	0	0
101	1	122	141	-1	564	157	7.5	29	ABalaappap	211	0	0	0		0	0	0	0	0
102	1	292	4	-1	474	224	11.4	28	ABaraapppa	-10	0	0	0		0	0	0	0	0
103	1	173	276	-1	444	262	11.5	25	ABaraapappa	142	0	0	0		0	0	0	0	0
104	1	246	370	-1	192	324	13.4	29	Cappap	20	0	0	0		0	0	0	0	0
105	1	193	220	-1	542	354	11.2	27	ABplpaaaaaa	190	0	0	0		0	0	0	0	0
106	1	265	12	-1	582	265	16.7	31	MSaaaaaa	208	0	0	0		0	0	0	0	0
107	1	248	315	-1	425	196	18.9	28	MSpppppa	320	0	0	0		0	0	0	0	0
108	1	183	93	-1	401	304	10.2	26	MSaapaaap	148	0	0	0		0	0	0	0	0
109	1	445	203	-1	505	369	13.5	23	ABplpaapaap	228	134	0	0		0	0	0	0	0
110	1	432	446	-1	539	152	14.7	23	ABpraaapapp	199	912	0	0		0	0	0	0	0
111	1	363	356	-1	396	331	20.3	25	ABplapaaaaa	210	-223	0	0		0	0	0	0	0
112	1	53	275	-1	451	194	5.2	24	ABprpapaaaa	226	-603	0	0		0	0	0	0	0
113	1	378	374	-1	132	277	10.6	32	Caappd	299	-571	0	0		0	0	0	0	0
114	1	172	457	-1	483	192	9.2	22	ABarapappaa	169	139	0	0		0	0	0	0	0
115	1	260	381	-1	517	295	21.5	25	ABplaaaaapp	243	-549	0	0		0	0	0	0	0
116	1	467	277	-1	191	370	16.3	30	ABplapapaa	-64	0	0	0		0	0	0	0	0
117	1	436	181	-1	222	348	4.3	24	ABplpppaapa	208	629	0	0		0	0	0	0	0
118	1	23	455	-1	581	263	20.5	28	ABalappapp	259	451	0	0		0	0	0	0	0
119	1	139	387	-1	522	187	23.0	32	ABarpapapa	322	-494	0	0		0	0	0	0	0
120	1	306	184	-1	491	186	16.6	27	MSppappa	274	-420	0	0		0	0	0	0	0
121	1	419	312	-1	132	219	14.5	33	Cpapaa	332	-902	0	0		0	0	0	0	0
122	1	188	304	-1	573	244	10.1	24	ABaraaapaaa	234	31	0	0		0	0	0	0	0
123	1	403	282	-1	247	140	8.7	27	Cppapp	269	209	0	0		0	0	0	0	0
124	1	91	322	-1	340	373	8.1	27	ABplppappa	173	0	0	0		0	0	0	0	0
125	1	377	323	-1	426	270	14.1	24	MSaaapapp	97	0	0	0		0	0	0	0	0
126	1	137	211	-1	500	242	7.5	25	ABarapapaaa	252	507	0	0		0	0	0	0	0
127	1	156	88	-1	573	307	18.7	28	ABalapappa	203	0	0	0		0	0	0	0	0
128	1	114	3	-1	207	137	10.6	27	ABprapppaa	249	82	0	0		0	0	0	0	0
129	1	157	223	-1	329	396	10.2	24	ABplppapaap	496	0	0	0		0	0	0	0	0
130	1	35	56	-1	444	219	13.2	30	MSpaapapa	73	0	0	0		0	0	0	0	0
131	1	209	273	-1	402	284	13.1	30	MSaapaapa	182	0	0	0		0	0	0	0	0
132	1	312	368	-1	166	210	4.8	24	ABprppppppp	247	346	0	0		0	0	0	0	0
133	1	77	268	-1	489	360	6.4	25	ABalppapppp	240	753	0	0		0	0	0	0	0
134	1	289	120	-1	457	349	16.5	25	ABplpaappaa	0	0	0	0		0	0	0	0	0
135	1	300	104	-1	496	235	23.1	29	ABarpaapaa	295	-153	0	0		0	0	0	0	0
136	1	197	140	-1	592	238	22.2	29	ABarpaaaaa	297	1167	0	0		0	0	0	0	0
137	1	49	8	-1	305	336	8.5	29	MSaapppp	415	0	0	0		0	0	0	0	0
138	1	331	400	-1	455	298	22.7	29	ABplaaaapp	292	80	0	0		0	0	0	0	0
139	1	302	397	-1	431	174	5.9	24	ABprpapaaap	237	447	0	0		0	0	0	0	0
140	1	401	44	-1	462	262	4.9	23	ABarapapapa	208	0	0	0		0	0	0	0	0
141	1	198	439	-1	299	89	18.6	30	ABprappapa	296	1371	0	0		0	0	0	0	0
142	1	355	339	-1	515	336	6.9	25	ABalppapppa	240	0	0	0		0	0	0	0	0
143	1	351	106	-1	284	304	4.1	29	ABplpapppp	282	-1134	0	0		0	0	0	0	0
144	1	229	292	-1	499	296	9.9	23	ABalpaaappa	191	151	0	0		0	0	0	0	0
145	1	144	6	-1	148	195	6.7	28	Cppppa	278	962	0	0		0	0	0	0	0
146	1	395	420	-1	219	130	5.4	25	ABprpppaapa	246	277	0	0		0	0	0	0	0
147	1	178	266	409	393	119	9.4	30	ABprppaapa	205	420	0	0		0	0	0	0	0
148	1	339	215	-1	249	220	21.4	37	Cpaaa	377	72	0	0		0	0	0	0	0
149	1	277	173	-1	361	286	13.6	30	MSaapaapp	276	410	0	0		0	0	0	0	0
150	1	451	204	-1	288	365	7.4	28	ABplppappp	254	306	0	0		0	0	0	0	0
151	1	180	153	-1	358	303	11.8	28	MSaapapa	248	-748	0	0		0	0	0	0	0
152	1	162	130	-1	607	316	9.5	28	ABalaaaarl	231	0	0	0		0	0	0	0	0
153	1	182	110	-1	353	253	8.8	29	MSpapapa	75	0	0	0		0	0	0	0	0
154	1	258	158	-1	532	355	21.1	26	ABplaapaapp	-10	0	0	0		0	0	0	0	0
155	1	135	209	-1	462	254	15.2	24	MSaaapapa	204	127	0	0		0	0	0	0	0
156	1	417	281	-1	410	85	10.1	26	ABprppapaaa	-36	0	0	0		0	0	0	0	0
157	1	299	313	-1	445	103	14.3	29	ABpraappap	271	-464	0	0		0	0	0	0	0
158	1	283	180	-1	174	159	12.5	30	ABprapappp	287	1221	0	0		0	0	0	0	0
159	1	469	53	-1	541	140	17.6	25	ABpraapaapp	204	-536	0	0		0	0	0	0	0
160	1	36	165	-1	610	236	8.7	27	ABalaaaala	223	0	0	0		0	0	0	0	0
161	1	329	122	-1	490	365	22.4	33	ABplaaapap	263	-236	0	0		0	0	0	0	0
162	1	57	224	-1	356	334	9.5	30	MSaapppa	420	0	0	0		0	0	0	0	0
163	1	336	227	-1	505	225	17.1	27	MSpaaaapa	94	0	0	0		0	0	0	0	0
164	1	15	212	-1	602	190	11.7	25	ABalaappppa	185	1023	0	0		0	0	0	0	0
165	1	385	327	-1	183	193	7.6	31	Cpppaa	253	-261	0	0		0	0	0	0	0
166	1	381	235	-1	414	139	4.2	24	ABprpaaaapa	202	56	0	0		0	0	0	0	0
167	1	171	198	-1	362	133	18.6	27	ABprapaaap	234	-47	0	0		0	0	0	0	0
168	1	124	425	-1	593	306	21.6	32	ABplaapaaa	314	910	0	0		0	0	0	0	0
169	1	420	151	-1	430	248	3.4	23	ABarappaapp	144	-178	0	0		0	0	0	0	0
170	1	416	250	-1	618	223	18.5	32	ABalapppaap	232	112	0	0		0	0	0	0	0
171	1	219	408	-1	474	324	4.5	24	ABalpapapaa	208	1195	0	0		0	0	0	0	0
172	1	408	123	-1	506	259	4.3	25	ABarapaaap	238	175	0	0		0	0	0	0	0
173	1	342	411	-1	526	229	3.7	24	ABaraaapppp	296	0	0	0		0	0	0	0	0
174	1	372	27	-1	276	157	3.8	24	ABprppppaap	220	1068	0	0		0	0	0	0	0
175	1	376	385	-1	311	114	21.6	31	ABarpppaap	305	557	0	0		0	0	0	0	0
176	1	368	406	-1	491	284	23.1	29	ABplaaaapa	294	-349	0	0		0	0	0	0	0
177	1	123	274	-1	475	227	18.8	30	MSpaaaaa	184	0	0	0		0	0	0	0	0
178	1	211	337	-1	466	282	11.8	24	ABalpaaappp	160	-544	0	0		0	0	0	0	0
179	1	155	67	-1	518	145	20.6	28	ABarpappaa	258	-154	0	0		0	0	0	0	0
180	1	238	160	-1	404	184	4.5	23	ABprpapapaa	-176	0	0	0		0	0	0	0	0
181	1	61	330	-1	305	381	9.3	29	ABplppapap	264	277	0	0		0	0	0	0	0
182	1	347	403	-1	509	264	19.3	25	MSaaaapaa	210	-782	0	0		0	0	0	0	0
183	1	179	324	-1	533	306	17.0	25	MSapaaap	238	-208	0	0		0	0	0	0	0
184	1	382	279	-1	486	355	3.7	26	ABalppapapp	239	1085	0	0		0	0	0	0	0
185	1	457	49	-1	617	330	11.4	31	ABalaaapar	282	-172	0	0		0	0	0	0	0
186	1	245	236	-1	528	169	15.9	28	ABpraapapa	278	0	0	0		0	0	0	0	0
187	1	37	196	-1	212	377	11.8	28	ABplapapap	256	51	0	0		0	0	0	0	0
188	1	26	432	448	435	278	17.7	27	MSaaaapp	267	57	0	0		0	0	0	0	0
189	1	145	98	-1	484	185	11.1	27	MSppapaa	-64	0	0	0		0	0	0	0	0
190	1	121	416	-1	367	293	5.8	24	MSaappaa	210	655	0	0		0	0	0	0	0
191	1	118	99	-1	554	326	20.8	28	ABalapappp	244	-72	0	0		0	0	0	0	0
192	1	255	19	-1	430	302	10.4	24	MSaapaaaa	239	-1015	0	0		0	0	0	0	0
193	1	103	69	-1	376	197	2.9	25	ABprpappapa	250	1080	0	0		0	0	0	0	0
194	1	73	412	-1	247	385	11.9	27	ABplappapp	158	0	0	0		0	0	0	0	0
195	1	464	469	-1	514	187	5.0	25	ABarappppap	326	0	0	0		0	0	0	0	0
196	1	307	410	-1	279	179	5.4	24	ABprpappppa	233	-507	0	0		0	0	0	0	0
197	1	273	386	-1	294	354	4.6	24	ABplpppaaaa	219	1224	0	0		0	0	0	0	0
198	1	104	294	-1	252	146	12.5	29	Cppapa	286	761	0	0		0	0	0	0	0
199	1	138	319	-1	453	345	5.0	27	ABalpapapap	145	0	0	0		0	0	0	0	0
200	1	422	135	-1	390	384	18.5	27	ABplapaapa	462	0	0	0		0	0	0	0	0
201	1	105	272	-1	298	351	14.1	30	Capaaa	302	-251	0	0		0	0	0	0	0
202	1	44	28	-1	168	158	7.9	27	ABprappppp	62	0	0	0		0	0	0	0	0
203	1	3	119	-1	423	135	10.0	25	ABprppaaaap	199	-131	0	0		0	0	0	0	0
204	1	45	278	-1	406	241	16.3	26	MSpaaappp	319	0	0	0		0	0	0	0	0
205	1	334	152	-1	380	86	15.3	30	ABpraapppp	263	137	0	0		0	0	0	0	0
206	1	28	343	-1	547	290	4.6	24	ABalpaaaapa	480	0	0	0		0	0	0	0	0
207	1	100	1	-1	587	362	14.7	27	ABalapaapp	261	-305	0	0		0	0	0	0	0
208	1	132	192	-1	548	239	8.3	28	ABaraaaaap	46	0	0	0		0	0	0	0	0
209	1	14	472	-1	306	240	21.4	34	Caaaa	346	224	0	0		0	0	0	0	0
210	1	315	246	-1	247	352	15.3	31	Capapa	304	853	0	0		0	0	0	0	0
211	1	250	131	-1	587	376	10.4	30	ABalppaaap	305	-220	0	0		0	0	0	0	0
212	1	310	353	-1	453	153	6.3	25	ABarapppppp	51	0	0	0		0	0	0	0	0
213	1	430	306	-1	241	184	3.9	26	ABprpappppp	255	210	0	0		0	0	0	0	0
214	1	129	64	-1	533	154	8.3	25	ABpraaaapav	197	-243	0	0		0	0	0	0	0
215	1	230	234	-1	345	295	8.3	24	MSaapappp	185	0	0	0		0	0	0	0	0
216	1	175	287	-1	572	173	17.5	26	ABpraapaapa	38	0	0	0		0	0	0	0	0
217	1	394	129	-1	624	226	11.0	22	ABalaaappll	188	-643	0	0		0	0	0	0	0
218	1	319	21	-1	353	360	15.8	27	Dapaa	255	31	0	0		0	0	0	0	0
219	1	55	25	-1	623	284	10.6	29	ABalaaaalp	147	0	0	0		0	0	0	0	0
220	1	66	298	-1	454	119	6.0	25	ABprpaaappa	250	131	0	0		0	0	0	0	0
221	1	69	354	-1	501	398	17.0	27	ABplpaapapa	241	0	0	0		0	0	0	0	0
222	1	380	383	-1	315	235	9.5	28	Earpa	262	-476	0	0		0	0	0	0	0
223	1	38	289	-1	572	140	10.5	30	ABpraaaaap	271	0	0	0		0	0	0	0	0
224	1	441	20	-1	501	345	17.5	31	ABplaapapa	215	0	0	0		0	0	0	0	0
225	1	62	293	-1	430	385	7.6	27	ABplpaaaapa	-46	0	0	0		0	0	0	0	0
226	1	463	22	-1	361	352	6.5	24	ABplppaappa	165	-451	0	0		0	0	0	0	0
227	1	192	170	-1	235	320	16.5	31	Cappaa	-78	0	0	0		0	0	0	0	0
228	1	256	172	-1	444	400	15.1	29	ABplaappap	263	103	0	0		0	0	0	0	0
229	1	349	26	-1	373	293	9.2	25	MSaapappa	47	0	0	0		0	0	0	0	0
230	1	110	221	-1	257	342	10.1	30	Capaap	244	-857	0	0		0	0	0	0	0
231	1	64	95	-1	360	235	6.4	25	MSpapappa	-9	0	0	0		0	0	0	0	0
232	1	153	178	-1	437	239	18.9	28	MSpaaapa	-81	0	0	0		0	0	0	0	0
233	1	154	73	-1	143	312	6.1	29	ABplappppp	184	0	0	0		0	0	0	0	0
234	1	136	105	-1	600	276	12.5	26	ABalpaapaaa	202	415	0	0		0	0	0	0	0
235	1	215	52	-1	457	345	23.1	28	ABplaaappa	261	0	0	0		0	0	0	0	0
236	1	142	240	-1	547	334	12.6	24	ABalppppaav	200	1059	0	0		0	0	0	0	0
237	1	201	424	-1	224	150	3.7	25	ABprpppapaa	190	-600	0	0		0	0	0	0	0
238	1	167	48	-1	588	195	20.6	32	ABpraapaaa	323	42	0	0		0	0	0	0	0
239	0	388	-1	-1	357	298	17.2	25		-18	0	0	0		0	0	0	0	0
240	1	320	427	-1	187	127	6.6	24	ABprpppaapp	218	97	0	0		0	0	0	0	0
241	1	239	396	-1	518	223	13.9	23	ABaraappapa	228	316	0	0		0	0	0	0	0
242	0	398	-1	-1	568	195	20.7	24		179	490	0	0		0	0	0	0	0
243	1	65	262	-1	359	236	11.1	27	MSpapaapp	77	0	0	0		0	0	0	0	0
244	1	187	231	-1	531	263	15.0	25	ABaraapaapa	199	0	0	0		0	0	0	0	0
245	1	249	126	-1	178	336	10.6	28	ABplapppaa	-64	0	0	0		0	0	0	0	0
246	1	227	200	-1	453	294	15.2	25	MSaaapaap	206	468	0	0		0	0	0	0	0
247	1	267	175	-1	450	237	5.8	25	ABarapapppa	221	-541	0	0		0	0	0	0	0
248	1	386	352	-1	426	181	3.1	25	ABarappapap	-89	0	0	0		0	0	0	0	0
249	1	108	72	-1	295	391	15.7	29	ABplappaaa	291	52	0	0		0	0	0	0	0
250	1	462	309	-1	468	374	10.5	29	ABplpaaappp	214	515	0	0		0	0	0	0	0
251	1	106	143	-1	271	341	18.3	28	Dapap	265	528	0	0		0	0	0	0	0
252	1	226	308	-1	338	323	5.3	23	ABplpapappp	393	0	0	0		0	0	0	0	0
253	1	321	249	-1	469	154	15.6	28	ABpraaapppa	13	0	0	0		0	0	0	0	0
254	1	448	445	-1	296	225	14.8	33	Epraa	334	-624	0	0		0	0	0	0	0
255	1	71	164	-1	552	164	11.9	27	ABpraaapaa	200	24	0	0		0	0	0	0	0
256	1	189	125	-1	379	227	3.6	26	ABprpappaap	-9	0	0	0		0	0	0	0	0
257	1	309	431	-1	368	218	15.1	29	Earaa	291	203	0	0		0	0	0	0	0
258	1	208	458	-1	192	367	9.5	27	ABplapappa	276	606	0	0		0	0	0	0	0
259	1	282	371	-1	432	143	16.1	23	ABprpaappap	234	70	0	0		0	0	0	0	0
260	1	184	197	-1	522	334	22.8	29	ABplaaapaa	286	472	0	0		0	0	0	0	0
261	1	221	251	-1	253	298	7.4	29	ABplpppppa	117	0	0	0		0	0	0	0	0
262	1	357	453	-1	336	156	4.1	23	ABprpapappp	182	-550	0	0		0	0	0	0	0
263	1	8	30	-1	298	116	4.9	24	ABprpppaaaa	209	557	0	0		0	0	0	0	0
264	1	353	214	-1	451	246	9.5	24	ABarapaappp	-181	0	0	0		0	0	0	0	0
265	1	34	23	-1	426	378	10.1	24	ABplpapaapp	199	0	0	0		0	0	0	0	0
266	1	294	202	-1	135	200	11.3	35	Cpappd	-636	0	0	0		0	0	0	0	0
267	1	99	145	-1	489	394	12.1	23	ABplpaapppa	196	-201	0	0		0	0	0	0	0
268	1	266	270	-1	492	150	7.6	24	ABprpaaaaap	210	380	0	0		0	0	0	0	0
269	1	206	377	-1	431	305	6.0	27	ABalpappapp	-114	0	0	0		0	0	0	0	0
270	1	264	248	-1	336	154	22.3	31	ABarpppapa	302	1354	0	0		0	0	0	0	0
271	1	473	401	-1	425	241	22.2	29	ABarpaappa	295	-517	0	0		0	0	0	0	0
272	1	116	311	-1	424	347	15.1	28	MSapppaa	238	447	0	0		0	0	0	0	0
273	1	263	169	-1	375	352	13.5	27	Daaaa	269	345	0	0		0	0	0	0	0
274	1	126	149	-1	622	264	19.6	29	ABalappapa	288	-218	0	0		0	0	0	0	0
275	1	278	437	-1	447	152	3.6	25	ABarappapaa	212	1094	0	0		0	0	0	0	0
276	1	235	318	-1	145	239	5.0	30	Cppppp	246	219	0	0		0	0	0	0	0
277	1	284	269	-1	473	264	19.2	24	MSaaaapap	122	0	0	0		0	0	0	0	0
278	1	111	150	-1	455	211	15.2	29	MSpaapaa	158	0	0	0		0	0	0	0	0
279	1	293	373	-1	351	325	14.8	26	MSappapp	222	33	0	0		0	0	0	0	0
280	1	68	18	-1	525	244	20.2	27	MSaaaaapp	241	1506	0	0		0	0	0	0	0
281	1	447	117	-1	175	180	4.5	25	ABprppppppa	241	-591	0	0		0	0	0	0	0
282	1	390	213	-1	220	319	3.2	24	ABplpppapaa	223	941	0	0		0	0	0	0	0
283	1	6	15	-1	329	203	19.3	33	Dpppa	334	444	0	0		0	0	0	0	0
284	1	253	228	-1	414	165	16.8	27	Dpaa	242	906	0	0		0	0	0	0	0
285	1	280	418	444	242	181	7.4	31	ABprpppppa	216	134	0	0		0	0	0	0	0
286	1	218	217	-1	555	348	4.7	29	ABalppapaa	251	492	0	0		0	0	0	0	0
287	1	169	77	-1	509	348	10.0	26	ABplpaaaaap	205	0	0	0		0	0	0	0	0
288	1	90	320	-1	568	231	3.7	25	ABaraaapppa	253	-113	0	0		0	0	0	0	0
289	1	379	80	-1	531	272	6.6	25	ABalpaaaaap	209	-517	0	0		0	0	0	0	0
290	1	440	394	-1	313	319	17.7	26	Daapp	267	60	0	0		0	0	0	0	0
291	1	225	390	-1	625	184	11.0	27	ABalaaapplr	222	529	0	0		0	0	0	0	0
292	1	325	429	-1	225	260	9.6	31	Eplpa	306	85	0	0		0	0	0	0	0
293	1	172	229	-1	456	209	8.2	26	ABarapappap	140	0	0	0		0	0	0	0	0
294	1	149	189	-1	529	155	5.3	29	ABpraaaaaa	7	0	0	0		0	0	0	0	0
295	1	392	442	-1	483	180	6.0	24	ABarapppppa	242	117	0	0		0	0	0	0	0
296	1	109	147	-1	630	289	14.2	28	ABalaaapal	66	0	0	0		0	0	0	0	0
297	1	232	225	-1	488	155	13.0	25	ABpraaappap	99	0	0	0		0	0	0	0	0
298	1	425	259	-1	317	278	11.8	27	Ealpa	276	1007	0	0		0	0	0	0	0
299	1	287	218	-1	502	120	12.1	25	ABprpaapap	235	508	0	0		0	0	0	0	0
300	1	272	417	-1	514	270	8.1	23	ABalpappaaa	183	0	0	0		0	0	0	0	0
301	1	305	365	-1	510	374	7.2	24	ABalppaappp	181	-145	0	0		0	0	0	0	0
302	1	434	137	-1	206	350	19.4	31	ABarppappa	310	-341	0	0		0	0	0	0	0
303	1	86	36	-1	565	390	12.4	29	ABalpppaaa	174	0	0	0		0	0	0	0	0
304	1	410	9	-1	557	373	8.1	26	ABalppaappa	186	164	0	0		0	0	0	0	0
305	1	456	230	-1	411	345	6.0	25	ABplpapapaa	183	651	0	0		0	0	0	0	0
306	1	205	54	-1	432	352	7.6	24	ABplpapaaap	197	463	0	0		0	0	0	0	0
307	1	330	174	-1	626	246	13.8	24	ABalapppaaa	-119	0	0	0		0	0	0	0	0
308	1	18	473	-1	578	254	13.4	29	ABaraaaapa	262	116	0	0		0	0	0	0	0
309	1	24	51	-1	342	192	2.9	26	ABprpappapp	269	842	0	0		0	0	0	0	0
310	1	243	382	-1	361	396	10.5	24	ABplppapaaa	107	0	0	0		0	0	0	0	0
311	1	393	29	-1	225	296	19.7	33	Dappp	330	-234	0	0		0	0	0	0	0
312	1	344	68	-1	547	194	6.2	23	ABarappppaa	200	-191	0	0		0	0	0	0	0
313	1	375	82	-1	411	120	22.4	31	ABarpapppp	313	43	0	0		0	0	0	0	0
314	1	304	316	-1	410	264	10.5	25	ABaraapappp	227	-534	0	0		0	0	0	0	0
315	1	107	34	-1	315	329	23.4	29	ABarppaapp	227	648	0	0		0	0	0	0	0
316	1	93	154	-1	450	383	18.5	31	ABalppppppp	287	0	0	0		0	0	0	0	0
317	1	411	187	-1	423	352	18.0	24	ABplpaappap	196	66	0	0		0	0	0	0	0
318	1	87	344	-1	509	239	11.5	28	ABaraaapapp	126	0	0	0		0	0	0	0	0
319	1	16	206	-1	403	107	6.3	25	ABprpaaaapp	-49	0	0	0		0	0	0	0	0
320	1	343	325	-1	373	124	22.5	29	ABarpppaaa	114	0	0	0		0	0	0	0	0
321	1	358	96	-1	397	187	8.1	24	MSpppaaa	121	0	0	0		0	0	0	0	0
322	1	127	338	-1	376	139	14.8	29	Dppaa	285	-145	0	0		0	0	0	0	0
323	1	163	17	-1	221	107	11.1	28	ABprapappa	258	629	0	0		0	0	0	0	0
324	1	134	460	-1	464	357	7.9	25	ABplpapaapa	193	169	0	0		0	0	0	0	0
325	1	143	303	-1	463	305	10.5	27	ABalpapppa	280	0	0	0		0	0	0	0	0
326	1	314	280	-1	115	234	9.8	32	Cpappv	311	-183	0	0		0	0	0	0	0
327	1	207	414	-1	267	391	14.7	29	ABplappaap	252	-473	0	0		0	0	0	0	0
328	1	203	265	-1	448	176	9.8	26	MSppapap	243	266	0	0		0	0	0	0	0
329	1	269	233	-1	509	177	13.0	25	ABpraaappaa	233	62	0	0		0	0	0	0	0
330	1	113	258	-1	247	299	3.8	27	ABplppppapp	213	-528	0	0		0	0	0	0	0
331	1	414	447	-1	225	259	6.7	30	Eplpp	305	858	0	0		0	0	0	0	0
332	1	468	347	-1	577	189	9.8	29	ABalaapppa	288	468	0	0		0	0	0	0	0
333	1	454	336	-1	316	310	4.2	29	ABplpapppa	244	0	0	0		0	0	0	0	0
334	1	322	182	-1	259	372	20.5	30	ABplappapa	306	147	0	0		0	0	0	0	0
335	1	214	299	-1	506	269	16.5	25	ABaraapaapp	219	722	0	0		0	0	0	0	0
336	1	301	210	-1	281	211	11.5	32	Earpp	324	-973	0	0		0	0	0	0	0
337	1	288	43	-1	472	134	9.3	25	ABprpaapppa	198	-128	0	0		0	0	0	0	0
338	1	360	155	-1	126	290	15.4	35	Caapa	-189	0	0	0		0	0	0	0	0
339	1	41	133	-1	451	303	19.4	24	MSappaaa	230	265	0	0		0	0	0	0	0
340	1	412	358	-1	576	328	15.7	26	ABalapaaap	236	403	0	0		0	0	0	0	0
341	1	63	288	-1	204	150	7.6	27	ABprapppap	267	-437	0	0		0	0	0	0	0
342	1	152	142	-1	157	341	14.3	30	ABarppappp	292	167	0	0		0	0	0	0	0
343	1	259	55	-1	171	351	6.8	27	ABplappppa	25	0	0	0		0	0	0	0	0
344	1	450	61	-1	462	210	23.4	33	ABarpaapap	291	458	0	0		0	0	0	0	0
345	1	346	179	-1	389	156	12.3	32	MSpppapp	28	0	0	0		0	0	0	0	0
346	1	435	66	-1	325	157	17.7	30	Dpap	305	-107	0	0		0	0	0	0	0
347	1	254	195	-1	471	338	11.4	26	MSapapap	230	538	0	0		0	0	0	0	0
348	1	271	83	-1	415	334	11.7	27	MSapaapp	29	0	0	0		0	0	0	0	0
349	1	268	193	-1	420	343	22.7	31	ABplaaappp	293	-241	0	0		0	0	0	0	0
350	1	350	421	-1	445	363	12.5	25	ABplppaaaaa	193	222	0	0		0	0	0	0	0
351	1	413	92	-1	460	188	3.0	23	ABarapppapp	235	-245	0	0		0	0	0	0	0
352	1	46	321	-1	342	288	6.0	25	MSaappap	-170	0	0	0		0	0	0	0	0
353	1	120	438	-1	247	221	14.7	31	Eprap	308	389	0	0		0	0	0	0	0
354	1	22	441	-1	516	298	12.5	29	ABalpaapapp	294	638	0	0		0	0	0	0	0
355	1	433	350	-1	389	338	16.7	27	MSapppap	231	115	0	0		0	0	0	0	0
356	1	160	341	-1	247	98	12.5	27	ABprapapap	231	-97	0	0		0	0	0	0	0
357	1	128	376	-1	408	396	15.8	31	ABplaapppa	153	0	0	0		0	0	0	0	0
358	1	251	398	-1	365	94	8.7	25	ABprppapaap	228	752	0	0		0	0	0	0	0
359	1	199	102	355	581	252	6.2	27	ABaraaappa	248	-793	0	0		0	0	0	0	0
360	1	67	124	-1	545	225	15.5	28	ABaraappaa	-31	0	0	0		0	0	0	0	0
361	1	191	369	-1	347	113	6.5	29	ABprppappa	130	0	0	0		0	0	0	0	0
362	1	74	207	-1	526	394	14.8	24	ABalpppapad	40	0	0	0		0	0	0	0	0
363	1	391	94	-1	247	118	5.6	25	ABprpppaaap	227	-153	0	0		0	0	0	0	0
364	1	317	183	-1	546	238	19.2	28	MSaaaaapa	265	-151	0	0		0	0	0	0	0
365	1	117	340	-1	231	258	13.4	33	Eplap	331	-942	0	0		0	0	0	0	0
366	1	354	243	-1	567	249	16.3	26	ABaraapaaa	212	-577	0	0		0	0	0	0	0
367	1	31	456	-1	574	160	15.4	27	ABpraaapapa	278	69	0	0		0	0	0	0	0
368	1	146	452	-1	465	391	11.5	23	ABplpaapppp	198	-21	0	0		0	0	0	0	0
369	1	365	302	-1	332	89	12.4	28	ABprappaaa	182	0	0	0		0	0	0	0	0
370	1	161	305	-1	548	210	4.0	22	ABarapppaaa	196	-145	0	0		0	0	0	0	0
371	1	415	188	-1	487	189	3.4	25	ABarapppapa	210	490	0	0		0	0	0	0	0
372	1	21	134	-1	591	225	19.0	29	ABalapppap	183	0	0	0		0	0	0	0	0
373	1	223	464	-1	167	276	4.2	26	ABplppppppp	230	357	0	0		0	0	0	0	0
374	1	170	380	-1	527	345	4.1	24	ABalppapapa	-84	0	0	0		0	0	0	0	0
375	1	453	284	-1	251	113	19.6	30	ABarppppa	216	-23	0	0		0	0	0	0	0
376	1	371	159	-1	264	323	6.2	24	ABplppppaap	240	186	0	0		0	0	0	0	0
377	1	338	46	-1	616	208	13.8	30	ABalaaappr	-51	0	0	0		0	0	0	0	0
378	1	125	361	-1	480	297	5.0	23	ABalpappapa	228	-554	0	0		0	0	0	0	0
379	1	332	109	-1	387	144	19.4	28	ABprapaaaa	269	235	0	0		0	0	0	0	0
380	1	130	428	-1	502	412	13.4	23	ABplpaapapp	193	982	0	0		0	0	0	0	0
381	1	407	415	-1	371	338	4.7	28	ABplpapappa	138	0	0	0		0	0	0	0	0
382	1	181	436	-1	497	174	15.3	23	ABpraapappa	-32	0	0	0		0	0	0	0	0
383	1	341	254	-1	408	378	6.3	23	ABalpapappa	130	0	0	0		0	0	0	0	0
384	1	96	31	-1	144	323	10.5	29	ABplapappp	267	334	0	0		0	0	0	0	0
385	1	236	148	-1	455	122	11.1	23	ABprpaapppp	221	-108	0	0		0	0	0	0	0
386	1	185	157	-1	365	188	20.1	31	MSpppppp	310	-37	0	0		0	0	0	0	0
387	1	262	226	-1	219	313	11.1	29	Capapp	375	0	0	0		0	0	0	0	0
388	1	326	364	-1	412	152	6.8	26	ABprpapaapa	261	70	0	0		0	0	0	0	0
389	1	429	260	-1	131	270	5.4	29	Caappv	262	579	0	0		0	0	0	0	0
390	1	281	112	-1	220	281	3.5	27	ABplpppapap	231	-805	0	0		0	0	0	0	0
391	1	340	35	-1	480	336	6.7	24	ABplpapaaaa	493	0	0	0		0	0	0	0	0
392	1	404	108	-1	483	117	19.4	29	ABarpappap	267	-773	0	0		0	0	0	0	0
393	1	362	391	-1	334	215	14.6	30	Earap	302	139	0	0		0	0	0	0	0
394	1	295	11	-1	181	246	5.3	31	Cpppap	188	0	0	0		0	0	0	0	0
395	1	335	362	-1	319	131	4.4	25	ABprppaappp	222	1012	0	0		0	0	0	0	0
396	0	303	-1	-1	597	337	16.8	22		213	0	0	0		0	0	0	0	0
397	1	257	252	-1	457	131	16.7	28	ABpraaapppp	238	384	0	0		0	0	0	0	0
398	1	7	241	-1	430	213	16.3	25	MSpaaappa	222	-185	0	0		0	0	0	0	0
399	1	298	78	-1	425	273	4.7	24	ABarapapapp	243	89	0	0		0	0	0	0	0
400	1	102	366	-1	545	224	22.9	28	ABarpaaapa	371	0	0	0		0	0	0	0	0
401	1	10	38	-1	381	150	9.8	27	MSppaapp	231	563	0	0		0	0	0	0	0
402	1	428	300	-1	273	263	11.6	31	Ealpp	304	-1266	0	0		0	0	0	0	0
403	1	95	113	-1	204	185	3.6	27	ABprpppapap	240	62	0	0		0	0	0	0	0
404	1	387	317	-1	379	139	3.5	27	ABarappappa	270	728	0	0		0	0	0	0	0
405	1	367	121	-1	539	385	11.9	23	ABalpppapav	189	-771	0	0		0	0	0	0	0
406	1	48	97	-1	273	260	15.4	31	Eplaa	312	344	0	0		0	0	0	0	0
407	1	323	24	-1	274	132	4.2	25	ABprppppapa	357	0	0	0		0	0	0	0	0
408	1	279	443	-1	471	277	3.4	28	ABalpapaapp	214	0	0	0		0	0	0	0	0
409	1	328	253	-1	448	352	19.3	28	ABalppppppa	287	460	0	0		0	0	0	0	0
410	1	47	360	-1	584	292	5.6	28	ABalpaappa	-66	0	0	0		0	0	0	0	0
411	1	369	242	-1	272	180	18.8	32	Dpppp	325	-700	0	0		0	0	0	0	0
412	1	51	74	-1	548	289	20.9	25	ABplaaaaapa	242	720	0	0		0	0	0	0	0
413	1	140	86	-1	418	105	16.2	30	ABpraapppa	246	476	0	0		0	0	0	0	0
414	1	452	63	-1	410	239	5.3	26	ABarapapppp	241	111	0	0		0	0	0	0	0
415	1	466	261	-1	475	236	6.7	25	ABarapapaap	253	-588	0	0		0	0	0	0	0
416	1	151	297	-1	369	191	5.9	23	ABprpapapap	185	-204	0	0		0	0	0	0	0
417	1	216	422	-1	520	341	12.6	22	ABplpaapaaa	185	735	0	0		0	0	0	0	0
418	1	186	70	-1	443	319	15.4	25	MSapappa	-63	0	0	0		0	0	0	0	0
419	1	384	14	-1	518	318	4.0	25	ABalpapaaap	252	-333	0	0		0	0	0	0	0
420	1	84	392	-1	396	310	4.1	29	ABplpappaap	280	77	0	0		0	0	0	0	0
421	1	247	375	-1	247	339	4.4	25	ABplppppapa	239	-320	0	0		0	0	0	0	0
422	1	43	334	-1	480	358	14.7	26	ABalpppppap	-55	0	0	0		0	0	0	0	0
423	1	89	331	-1	491	319	12.1	23	MSapapaa	194	0	0	0		0	0	0	0	0
424	1	83	283	-1	436	322	3.1	24	ABplpappaaa	238	1656	0	0		0	0	0	0	0
425	1	231	60	-1	503	147	10.6	24	ABprpaapaap	178	-562	0	0		0	0	0	0	0
426	1	13	357	-1	355	237	21.9	30	ABarppaapa	265	236	0	0		0	0	0	0	0
427	1	85	378	-1	443	150	8.4	24	ABprppaaaaa	173	-515	0	0		0	0	0	0	0
428	1	311	199	-1	245	361	6.4	25	ABplpppaaap	205	-645	0	0		0	0	0	0	0
429	1	406	310	-1	224	327	7.4	29	Capppp	260	-409	0	0		0	0	0	0	0
430	1	195	449	-1	589	317	13.8	26	ABalapaaaa	217	310	0	0		0	0	0	0	0
431	1	363	440	-1	386	304	21.9	22	ABplapaaaap	659	0	0	0		0	0	0	0	0
432	1	237	191	-1	330	133	16.1	21	Dppap	158	-388	0	0		0	0	0	0	0
433	1	11	399	-1	227	107	16.5	30	ABprapapaa	332	0	0	0		0	0	0	0	0
434	1	364	114	-1	380	121	6.2	23	ABarappappp	179	0	0	0		0	0	0	0	0
435	1	423	451	-1	552	305	3.3	27	ABalpapaaaa	261	93	0	0		0	0	0	0	0
436	1	366	50	-1	422	307	20.3	27	MSapappp	267	-420	0	0		0	0	0	0	0
437	1	141	37	-1	324	94	8.2	27	ABprppapap	250	318	0	0		0	0	0	0	0
438	1	75	348	-1	282	335	5.8	24	ABplppppaaa	205	88	0	0		0	0	0	0	0
439	1	228	16	-1	375	166	4.3	24	ABprpapappa	190	139	0	0		0	0	0	0	0
440	1	58	359	-1	180	237	20.4	40	Caaap	396	1357	0	0		0	0	0	0	0
441	1	29	342	-1	322	394	17.6	28	ABplapaapp	275	260	0	0		0	0	0	0	0
442	1	449	434	-1	222	163	14.5	30	Cppaap	275	1290	0	0		0	0	0	0	0
443	1	159	467	-1	346	329	18.9	29	Daapa	54	0	0	0		0	0	0	0	0
444	1	400	335	-1	334	369	21.6	34	ABarppapa	340	-17	0	0		0	0	0	0	0
445	1	348	351	-1	188	336	3.5	25	ABplpppaapp	214	281	0	0		0	0	0	0	0
446	1	241	405	-1	564	311	10.4	24	MSapaaaa	34	0	0	0		0	0	0	0	0
447	1	316	10	-1	583	152	13.6	27	ABalaappppp	623	0	0	0		0	0	0	0	0
448	1	383	146	-1	490	374	9.4	26	ABplpaaappa	176	0	0	0		0	0	0	0	0
449	1	459	466	-1	488	359	19.9	27	ABplaapappp	227	0	0	0		0	0	0	0	0
450	1	81	363	-1	563	284	6.6	26	ABalpaaaaaa	127	0	0	0		0	0	0	0	0
451	1	56	450	-1	479	133	6.5	29	ABprpaaapaa	94	0	0	0		0	0	0	0	0
452	1	60	59	-1	397	367	9.7	30	ABplppaapa	90	0	0	0		0	0	0	0	0
453	0	166	-1	-1	409	174	12.2	22		-17	0	0	0		0	0	0	0	0
454	1	200	426	-1	549	255	5.3	22	ABarapaaaaa	440	0	0	0		0	0	0	0	0
455	1	352	465	-1	522	126	14.3	25	ABpraaaappp	69	0	0	0		0	0	0	0	0
456	1	356	244	-1	475	230	16.6	29	MSpaaaapp	144	0	0	0		0	0	0	0	0
457	1	327	71	-1	397	277	16.3	25	MSaaappp	122	0	0	0		0	0	0	0	0
458	1	455	454	-1	483	255	9.6	23	ABarapaappa	-90	0	0	0		0	0	0	0	0
459	1	318	238	-1	503	337	19.8	24	ABplaapappa	366	0	0	0		0	0	0	0	0
460	1	82	459	-1	511	230	8.9	22	ABarapaapa	90	0	0	0		0	0	0	0	0
461	1	465	295	-1	299	154	5.0	21	ABprppppaaa	286	0	0	0		0	0	0	0	0
462	1	56	176	-1	492	116	9.1	25	ABprpaaapap	97	0	0	0		0	0	0	0	0
463	1	2	389	-1	402	307	16.0	23	MSappaap	61	0	0	0		0	0	0	0	0
464	1	442	463	-1	423	375	11.9	26	ABplppaaaap	117	0	0	0		0	0	0	0	0
465	1	1	13	-1	506	286	3.0	24	ABalpapaapa	-43	0	0	0		0	0	0	0	0
466	0	458	-1	-1	415	280	16.9	22		451	0	0	0		0	0	0	0	0
467	0	446	-1	-1	595	367	12.0	22		-82	0	0	0		0	0	0	0	0
468	1	460	471	-1	465	146	13.9	23	ABprpaappaa	72	0	0	0		0	0	0	0	0
469	1	252	470	-1	361	259	17.3	28	Ealaa	269	49	0	0		0	0	0	0	0
470	0	397	-1	-1	506	241	4.7	22		-69	0	0	0		0	0	0	0	0
471	1	177	476	-1	569	344	17.9	24	ABalppppapa	143	750	0	0		0	0	0	0	0
472	1	286	290	-1	398	370	7.7	25	ABalpapappp	146	0	0	0		0	0	0	0	0
473	1	461	474	-1	393	340	19.0	26	ABplapaaapa	113	0	0	0		0	0	0	0	0
474	1	470	475	-1	551	252	23.0	28	ABarpaaaap	228	2167	0	0		0	0	0	0	0
475	1	471	367	-1	521	367	18.0	24	ABalpppappp	441	0	0	0		0	0	0	0	0
476	1	472	477	-1	202	257	22.0	32	Cpaap	404	172	0	0		0	0	0	0	0
477	1	397	478	-1	513	253	6.3	22	ABarapaaaap	135	-200	0	0		0	0	0	0	0
478	1	474	479	-1	585	202	6.0	22	ABalaapaap	142	0	0	0		0	0	0	0	0
