# Supplementary material for: The AP-2 Transcription Factor APTF-2 Is Required for Neuroblast and Epidermal Morphogenesis in Caenorhabditis elegans Embryogenesis
Source: PLoS Genet. 2016 May 13;12(5):e1006048. doi: 10.1371/journal.pgen.1006048 (PMC4866721; doi:10.1371/journal.pgen.1006048)
Supplement: S4 Text — (ZIP) [file pgen.1006048.s032.zip › nuclei/t198-nuclei]

1	1	207	107	-1	589	362	14.3	27	ABalapaapp	259	195	0	0		0	0	0	0	0
2	1	41	438	-1	388	159	23.2	32	ABarppaaap	328	174	0	0		0	0	0	0	0
3	1	128	294	-1	208	137	11.1	28	ABprapppaa	236	-868	0	0		0	0	0	0	0
4	1	102	105	-1	474	222	11.4	29	ABaraapppa	259	130	0	0		0	0	0	0	0
5	1	63	359	-1	565	370	16.1	26	ABalpppaap	246	139	0	0		0	0	0	0	0
6	1	145	128	-1	146	193	6.7	27	Cppppa	254	392	0	0		0	0	0	0	0
7	1	74	98	-1	438	157	12.5	28	MSppppaa	292	0	0	0		0	0	0	0	0
8	1	137	45	-1	305	335	8.6	29	MSaapppp	268	255	0	0		0	0	0	0	0
9	1	304	262	-1	559	371	7.8	27	ABalppaappa	199	476	0	0		0	0	0	0	0
10	1	447	309	-1	586	153	13.4	25	ABalaappppp	-23	0	0	0		0	0	0	0	0
11	1	394	280	-1	179	240	5.3	30	Cpppap	302	553	0	0		0	0	0	0	0
12	1	106	154	-1	587	267	16.5	30	MSaaaaaa	257	393	0	0		0	0	0	0	0
13	1	465	135	-1	506	285	3.2	25	ABalpapaapa	221	-217	0	0		0	0	0	0	0
14	1	419	24	-1	513	315	4.2	25	ABalpapaaap	229	0	0	0		0	0	0	0	0
15	1	283	355	-1	331	204	19.7	33	Dpppa	299	502	0	0		0	0	0	0	0
16	1	439	413	-1	376	164	4.3	24	ABprpapappa	212	1387	0	0		0	0	0	0	0
17	1	323	81	-1	220	106	11.2	28	ABprapappa	247	2	0	0		0	0	0	0	0
18	1	280	193	-1	523	245	20.1	25	MSaaaaapp	-45	0	0	0		0	0	0	0	0
19	1	192	326	-1	430	303	10.5	24	MSaapaaaa	235	669	0	0		0	0	0	0	0
20	1	224	70	-1	501	343	17.4	31	ABplaapapa	231	842	0	0		0	0	0	0	0
21	1	218	327	-1	354	359	16.0	28	Dapaa	258	34	0	0		0	0	0	0	0
22	1	226	363	-1	361	358	6.0	24	ABplppaappa	148	174	0	0		0	0	0	0	0
23	1	265	67	-1	425	379	10.6	25	ABplpapaapp	219	-131	0	0		0	0	0	0	0
24	1	407	288	-1	270	132	4.2	24	ABprppppapa	229	-6	0	0		0	0	0	0	0
25	1	219	257	-1	623	281	10.5	28	ABalaaaalp	-146	0	0	0		0	0	0	0	0
26	1	229	279	-1	373	294	9.4	25	MSaapappa	236	209	0	0		0	0	0	0	0
27	1	174	393	-1	277	159	3.7	24	ABprppppaap	240	256	0	0		0	0	0	0	0
28	1	202	263	-1	168	157	8.1	26	ABprappppp	195	0	0	0		0	0	0	0	0
29	1	311	342	-1	224	298	19.6	33	Dappp	334	142	0	0		0	0	0	0	0
30	1	263	301	-1	300	121	4.4	24	ABprpppaaaa	231	-113	0	0		0	0	0	0	0
31	1	384	30	-1	146	323	10.2	29	ABplapappp	282	339	0	0		0	0	0	0	0
32	1	72	419	-1	271	307	20.4	30	Dappa	668	0	0	0		0	0	0	0	0
33	1	79	142	-1	535	234	11.3	26	ABaraaapapa	161	0	0	0		0	0	0	0	0
34	1	315	391	-1	316	330	22.6	30	ABarppaapp	299	43	0	0		0	0	0	0	0
35	1	391	23	-1	478	336	6.9	23	ABplpapaaaa	234	273	0	0		0	0	0	0	0
36	1	303	73	-1	564	391	12.4	29	ABalpppaaa	170	0	0	0		0	0	0	0	0
37	1	437	388	-1	324	95	8.2	28	ABprppapap	261	75	0	0		0	0	0	0	0
38	1	401	124	-1	372	143	9.6	27	MSppaapp	228	-710	0	0		0	0	0	0	0
39	1	47	360	-1	393	221	10.6	28	MSpapaapa	-152	0	0	0		0	0	0	0	0
40	1	88	200	-1	409	223	13.5	28	MSpaapapp	144	0	0	0		0	0	0	0	0
41	1	14	425	-1	511	136	17.4	27	ABpraapappp	277	-278	0	0		0	0	0	0	0
42	1	16	52	-1	585	199	16.1	27	ABalappppa	228	-150	0	0		0	0	0	0	0
43	1	337	208	-1	474	128	9.2	26	ABprpaapppa	219	-196	0	0		0	0	0	0	0
44	1	140	244	-1	465	262	4.9	23	ABarapapapa	215	115	0	0		0	0	0	0	0
45	1	27	352	-1	392	101	17.9	26	ABprapaapa	258	161	0	0		0	0	0	0	0
46	1	377	442	-1	616	206	13.7	31	ABalaaappr	-258	0	0	0		0	0	0	0	0
47	1	94	221	-1	361	398	17.4	30	ABplaapppp	298	46	0	0		0	0	0	0	0
48	1	238	290	-1	591	193	20.4	29	ABpraapaaa	279	-109	0	0		0	0	0	0	0
49	1	185	278	-1	617	329	11.5	31	ABalaaapar	155	0	0	0		0	0	0	0	0
50	1	436	429	-1	423	304	19.7	25	MSapappp	255	-178	0	0		0	0	0	0	0
51	1	309	95	-1	342	196	3.0	26	ABprpappapp	266	418	0	0		0	0	0	0	0
52	1	235	283	-1	461	344	22.9	28	ABplaaappa	277	861	0	0		0	0	0	0	0
53	1	159	328	-1	546	139	17.5	27	ABpraapaapp	100	0	0	0		0	0	0	0	0
54	1	306	376	-1	430	353	7.7	24	ABplpapaaap	192	-454	0	0		0	0	0	0	0
55	1	343	246	-1	171	351	6.8	26	ABplappppa	251	-26	0	0		0	0	0	0	0
56	1	130	269	-1	446	223	12.9	27	MSpaapapa	266	0	0	0		0	0	0	0	0
57	1	83	131	-1	495	296	8.1	27	ABalpappaap	205	0	0	0		0	0	0	0	0
58	1	3	130	-1	429	212	8.1	26	MSpapaaaa	107	0	0	0		0	0	0	0	0
59	1	452	421	-1	395	368	10.4	27	ABplppaapa	232	162	0	0		0	0	0	0	0
60	1	425	319	-1	498	140	10.5	24	ABprpaapaap	380	0	0	0		0	0	0	0	0
61	1	344	55	-1	463	213	23.0	34	ABarpaapap	295	466	0	0		0	0	0	0	0
62	1	78	137	-1	310	132	14.5	29	Cppaaa	246	-364	0	0		0	0	0	0	0
63	1	414	20	-1	415	233	5.2	26	ABarapapppp	116	0	0	0		0	0	0	0	0
64	1	214	242	-1	530	154	8.3	26	ABpraaaapav	390	0	0	0		0	0	0	0	0
65	1	51	140	-1	473	160	22.9	30	ABarpapapp	294	366	0	0		0	0	0	0	0
66	1	346	365	-1	327	155	17.7	30	Dpap	293	-304	0	0		0	0	0	0	0
67	1	179	384	-1	523	146	20.4	29	ABarpappaa	267	-751	0	0		0	0	0	0	0
68	1	312	312	-1	547	193	6.2	24	ABarappppaa	213	-504	0	0		0	0	0	0	0
69	1	193	177	-1	383	197	2.9	26	ABprpappapa	251	-5	0	0		0	0	0	0	0
70	1	418	211	-1	445	322	15.2	25	MSapappa	207	119	0	0		0	0	0	0	0
71	1	457	117	-1	394	280	16.2	28	MSaaappp	213	1146	0	0		0	0	0	0	0
72	1	249	139	-1	299	390	15.5	29	ABplappaaa	263	109	0	0		0	0	0	0	0
73	1	233	100	-1	142	308	6.2	27	ABplappppp	467	0	0	0		0	0	0	0	0
74	1	412	218	-1	550	287	20.7	25	ABplaaaaapa	221	404	0	0		0	0	0	0	0
75	1	98	188	-1	315	177	5.9	25	ABprpapppap	-187	0	0	0		0	0	0	0	0
76	1	68	338	-1	272	90	14.5	29	ABprappapp	279	11	0	0		0	0	0	0	0
77	1	287	149	-1	511	351	10.0	25	ABplpaaaaap	117	0	0	0		0	0	0	0	0
78	1	399	96	-1	425	273	4.7	25	ABarapapapp	252	-1102	0	0		0	0	0	0	0
79	1	24	228	-1	588	337	12.5	28	ABalapaapa	253	0	0	0		0	0	0	0	0
80	1	289	43	-1	527	274	6.6	24	ABalpaaaaap	-201	0	0	0		0	0	0	0	0
81	1	76	315	-1	496	295	17.9	29	MSaaapaaa	263	61	0	0		0	0	0	0	0
82	1	313	41	-1	413	116	22.3	31	ABarpapppp	315	351	0	0		0	0	0	0	0
83	1	348	415	-1	405	333	11.2	26	MSapaapp	220	918	0	0		0	0	0	0	0
84	1	19	51	-1	538	345	15.1	24	ABalppppaad	146	0	0	0		0	0	0	0	0
85	1	86	-1	-1	554	130	14.2	23	ABpraaaappa	44	0	0	0		0	0	0	0	0
86	1	413	346	-1	420	104	16.3	31	ABpraapppa	250	1091	0	0		0	0	0	0	0
87	1	40	12	-1	545	285	8.6	25	ABalpaaapaa	-49	0	0	0		0	0	0	0	0
88	1	127	292	-1	576	306	18.4	28	ABalapappa	217	-1012	0	0		0	0	0	0	0
89	1	4	455	-1	518	171	10.4	25	ABprpaapaaa	172	-205	0	0		0	0	0	0	0
90	1	50	72	-1	385	397	9.6	25	ABplpaaaapp	211	88	0	0		0	0	0	0	0
91	1	7	163	-1	565	189	3.5	30	ABalaapapp	282	-73	0	0		0	0	0	0	0
92	1	351	403	-1	463	188	3.2	25	ABarapppapp	239	-583	0	0		0	0	0	0	0
93	1	108	380	-1	401	300	10.1	26	MSaapaaap	221	-180	0	0		0	0	0	0	0
94	1	363	303	-1	247	120	5.5	25	ABprpppaaap	200	-811	0	0		0	0	0	0	0
95	1	231	10	-1	365	239	6.6	26	MSpapappa	217	-684	0	0		0	0	0	0	0
96	1	321	90	-1	398	186	8.0	26	MSpppaaa	29	0	0	0		0	0	0	0	0
97	1	406	202	-1	275	262	15.4	33	Eplaa	315	102	0	0		0	0	0	0	0
98	1	189	63	-1	487	185	11.2	26	MSppapaa	82	0	0	0		0	0	0	0	0
99	1	191	179	-1	557	324	20.7	29	ABalapappp	235	232	0	0		0	0	0	0	0
100	1	80	111	-1	459	124	21.6	31	ABarpapppa	308	1526	0	0		0	0	0	0	0
101	1	54	287	-1	300	141	10.8	30	MSpapppp	262	814	0	0		0	0	0	0	0
102	1	359	182	-1	592	253	6.2	26	ABaraaappaa	164	439	0	0		0	0	0	0	0
103	1	55	109	-1	320	208	5.1	27	MSpappaa	228	-674	0	0		0	0	0	0	0
104	1	135	344	-1	499	237	23.2	31	ABarpaapaa	291	-74	0	0		0	0	0	0	0
105	1	234	104	-1	594	275	12.3	26	ABalpaapaaa	81	0	0	0		0	0	0	0	0
106	1	143	217	-1	282	304	4.4	29	ABplpapppp	290	483	0	0		0	0	0	0	0
107	1	13	180	-1	600	296	17.7	30	ABalapapap	246	571	0	0		0	0	0	0	0
108	1	392	354	-1	486	117	19.2	31	ABarpappap	298	1428	0	0		0	0	0	0	0
109	1	379	474	-1	384	145	18.8	27	ABprapaaaa	264	1368	0	0		0	0	0	0	0
110	1	153	321	-1	357	255	8.7	28	MSpapapa	269	0	0	0		0	0	0	0	0
111	1	48	195	-1	283	104	7.1	27	ABprppappp	257	0	0	0		0	0	0	0	0
112	1	390	267	-1	221	280	3.5	27	ABplpppapap	274	291	0	0		0	0	0	0	0
113	1	403	58	-1	203	182	3.5	27	ABprpppapap	262	665	0	0		0	0	0	0	0
114	1	434	133	-1	380	122	6.2	24	ABarappappp	187	-188	0	0		0	0	0	0	0
115	1	95	123	-1	479	282	14.6	28	ABaraapapap	260	121	0	0		0	0	0	0	0
116	1	64	314	-1	379	359	22.0	23	ABplapaaapp	232	-809	0	0		0	0	0	0	0
117	1	281	330	-1	175	178	4.6	25	ABprppppppa	203	69	0	0		0	0	0	0	0
118	1	58	460	-1	465	218	3.1	22	ABarappaaap	209	90	0	0		0	0	0	0	0
119	1	203	407	-1	423	135	10.0	26	ABprppaaaap	190	727	0	0		0	0	0	0	0
120	1	134	465	-1	459	348	16.4	25	ABplpaappaa	198	544	0	0		0	0	0	0	0
121	1	405	60	-1	538	385	12.2	24	ABalpppapav	207	169	0	0		0	0	0	0	0
122	1	161	209	-1	490	366	22.4	34	ABplaaapap	332	593	0	0		0	0	0	0	0
123	1	172	231	-1	507	258	4.6	25	ABarapaaap	234	202	0	0		0	0	0	0	0
124	1	360	61	-1	545	224	15.4	27	ABaraappaa	153	0	0	0		0	0	0	0	0
125	1	256	191	-1	383	228	3.4	25	ABprpappaap	227	0	0	0		0	0	0	0	0
126	1	245	14	-1	179	338	10.1	27	ABplapppaa	240	-1208	0	0		0	0	0	0	0
127	1	22	210	-1	422	219	2.9	26	ABprpappaaa	269	165	0	0		0	0	0	0	0
128	1	70	115	-1	413	276	7.3	27	ABalpappppp	236	0	0	0		0	0	0	0	0
129	1	217	284	-1	618	220	10.7	24	ABalaaappll	219	271	0	0		0	0	0	0	0
130	1	152	99	-1	607	312	9.6	28	ABalaaaarl	247	142	0	0		0	0	0	0	0
131	1	211	159	-1	587	375	10.5	31	ABalppaaap	293	-313	0	0		0	0	0	0	0
132	1	25	59	-1	475	106	12.4	26	ABpraappaa	127	0	0	0		0	0	0	0	0
133	1	339	461	-1	455	306	19.0	22	MSappaaa	168	1152	0	0		0	0	0	0	0
134	1	372	361	-1	592	228	18.4	29	ABalapppap	238	-447	0	0		0	0	0	0	0
135	1	200	184	-1	393	383	18.6	27	ABplapaapa	162	0	0	0		0	0	0	0	0
136	1	81	183	-1	283	141	7.8	29	MSpappap	160	0	0	0		0	0	0	0	0
137	1	302	157	-1	207	350	19.4	30	ABarppappa	-105	0	0	0		0	0	0	0	0
138	0	242	-1	-1	571	201	21.0	23		204	784	0	0		0	0	0	0	0
139	1	53	97	-1	518	180	7.6	24	ABprpaaaaaa	95	0	0	0		0	0	0	0	0
140	1	136	298	-1	589	238	21.9	27	ABarpaaaaa	269	1647	0	0		0	0	0	0	0
141	1	101	16	-1	567	151	7.4	29	ABalaappap	278	230	0	0		0	0	0	0	0
142	1	342	13	-1	156	342	14.4	29	ABarppappp	133	0	0	0		0	0	0	0	0
143	1	251	439	-1	270	341	18.3	27	Dapap	276	-757	0	0		0	0	0	0	0
144	1	6	336	-1	381	341	7.1	22	ABplpapapap	217	420	0	0		0	0	0	0	0
145	1	267	437	-1	490	389	12.0	23	ABplpaapppa	172	-458	0	0		0	0	0	0	0
146	1	448	464	-1	490	371	9.0	25	ABplpaaappa	190	0	0	0		0	0	0	0	0
147	1	296	431	-1	630	288	14.0	28	ABalaaapal	268	116	0	0		0	0	0	0	0
148	1	385	349	-1	456	121	10.7	24	ABprpaapppp	191	209	0	0		0	0	0	0	0
149	1	274	340	-1	627	263	19.4	29	ABalappapa	294	-546	0	0		0	0	0	0	0
150	1	278	417	-1	456	209	14.8	29	MSpaapaa	274	1881	0	0		0	0	0	0	0
151	1	169	467	-1	433	249	3.1	22	ABarappaapp	222	-142	0	0		0	0	0	0	0
152	1	205	322	-1	382	87	15.0	30	ABpraapppp	123	0	0	0		0	0	0	0	0
153	1	151	264	-1	360	304	12.1	28	MSaapapa	192	0	0	0		0	0	0	0	0
154	1	316	190	-1	451	381	18.1	29	ABalppppppp	289	0	0	0		0	0	0	0	0
155	1	338	212	-1	125	290	15.2	34	Caapa	-14	0	0	0		0	0	0	0	0
156	1	85	220	-1	506	298	15.0	24	ABaraapapaa	228	-1122	0	0		0	0	0	0	0
157	1	386	266	-1	365	187	20.1	29	MSpppppp	284	159	0	0		0	0	0	0	0
158	1	154	435	-1	533	351	21.4	26	ABplaapaapp	30	0	0	0		0	0	0	0	0
159	1	376	307	-1	263	320	6.1	23	ABplppppaap	141	0	0	0		0	0	0	0	0
160	1	180	304	-1	404	183	4.5	24	ABprpapapaa	199	356	0	0		0	0	0	0	0
161	1	61	167	-1	182	122	10.8	27	ABprappppa	47	0	0	0		0	0	0	0	0
162	1	75	197	-1	460	286	7.2	27	ABalpappppa	116	0	0	0		0	0	0	0	0
163	1	37	53	-1	571	352	20.0	26	ABplaapaapa	230	-15	0	0		0	0	0	0	0
164	1	255	243	318	552	165	11.6	25	ABpraaapaa	219	0	0	0		0	0	0	0	0
165	1	160	108	-1	610	240	8.6	28	ABalaaaala	242	556	0	0		0	0	0	0	0
166	1	28	80	-1	355	77	14.5	30	ABprapaapp	143	0	0	0		0	0	0	0	0
167	1	15	144	-1	362	144	5.6	23	ABprppaappa	189	-458	0	0		0	0	0	0	0
168	1	46	240	-1	188	139	16.3	33	ABarppppp	329	355	0	0		0	0	0	0	0
169	1	273	25	-1	379	354	13.6	26	Daaaa	262	1165	0	0		0	0	0	0	0
170	1	227	113	-1	233	322	16.6	30	Cappaa	246	-24	0	0		0	0	0	0	0
171	1	34	249	-1	440	179	15.0	26	MSppppap	5	0	0	0		0	0	0	0	0
172	1	228	57	-1	447	404	15.1	30	ABplaappap	278	36	0	0		0	0	0	0	0
173	1	149	233	-1	361	285	13.6	30	MSaapaapp	260	422	0	0		0	0	0	0	0
174	1	307	332	-1	625	244	13.8	26	ABalapppaaa	244	210	0	0		0	0	0	0	0
175	1	247	392	-1	448	238	5.7	25	ABarapapppa	202	124	0	0		0	0	0	0	0
176	1	462	2	-1	499	112	8.7	24	ABprpaaapap	221	752	0	0		0	0	0	0	0
177	1	33	239	-1	320	350	4.5	25	ABplppaappp	173	-191	0	0		0	0	0	0	0
178	1	232	103	-1	440	238	18.9	28	MSpaaapa	-133	0	0	0		0	0	0	0	0
179	1	345	214	-1	393	155	12.3	29	MSpppapp	280	690	0	0		0	0	0	0	0
180	1	158	277	-1	176	157	12.4	29	ABprapappp	77	0	0	0		0	0	0	0	0
181	1	117	178	-1	218	343	4.1	24	ABplpppaapa	246	739	0	0		0	0	0	0	0
182	1	334	329	-1	261	373	20.5	30	ABplappapa	278	534	0	0		0	0	0	0	0
183	1	364	106	-1	546	242	18.8	29	MSaaaaapa	270	156	0	0		0	0	0	0	0
184	1	120	15	-1	489	188	16.4	27	MSppappa	203	-6	0	0		0	0	0	0	0
185	1	100	101	-1	386	314	18.9	24	MSappapa	215	175	0	0		0	0	0	0	0
186	1	62	271	-1	582	190	7.3	25	ABalaapaaa	-115	0	0	0		0	0	0	0	0
187	1	317	356	-1	427	347	17.6	24	ABplpaappap	200	-920	0	0		0	0	0	0	0
188	1	371	251	-1	490	187	3.4	26	ABarapppapa	264	-1458	0	0		0	0	0	0	0
189	1	294	297	-1	526	153	5.4	29	ABpraaaaaa	-8	0	0	0		0	0	0	0	0
190	1	17	89	-1	447	97	8.8	27	ABprpaaappp	225	137	0	0		0	0	0	0	0
191	1	432	422	-1	328	126	16.5	26	Dppap	253	881	0	0		0	0	0	0	0
192	1	208	37	-1	548	242	8.2	28	ABaraaaaap	264	-1219	0	0		0	0	0	0	0
193	1	349	176	-1	423	341	22.6	32	ABplaaappp	163	0	0	0		0	0	0	0	0
194	1	23	276	-1	363	180	9.0	26	MSpppaap	250	0	0	0		0	0	0	0	0
195	1	347	348	-1	468	340	11.4	26	MSapapap	241	520	0	0		0	0	0	0	0
196	1	187	62	-1	212	376	11.6	28	ABplapapap	286	-576	0	0		0	0	0	0	0
197	1	260	204	-1	523	330	22.6	28	ABplaaapaa	239	0	0	0		0	0	0	0	0
198	1	167	285	-1	364	121	19.4	28	ABprapaaap	274	-905	0	0		0	0	0	0	0
199	1	428	270	-1	245	360	6.4	26	ABplpppaaap	226	-316	0	0		0	0	0	0	0
200	1	246	237	-1	450	293	15.1	26	MSaaapaap	150	0	0	0		0	0	0	0	0
201	1	30	83	-1	336	142	9.6	32	MSpapppa	201	0	0	0		0	0	0	0	0
202	1	266	347	-1	134	202	11.5	32	Cpappd	318	301	0	0		0	0	0	0	0
203	1	109	351	-1	507	370	13.4	23	ABplpaapaap	195	837	0	0		0	0	0	0	0
204	1	150	173	-1	291	367	7.5	29	ABplppappp	283	1258	0	0		0	0	0	0	0
205	1	12	153	-1	344	192	5.5	25	ABprpapppaa	57	0	0	0		0	0	0	0	0
206	1	319	302	-1	407	110	6.5	24	ABprpaaaapp	235	-319	0	0		0	0	0	0	0
207	1	362	255	-1	529	395	14.8	25	ABalpppapad	241	-7	0	0		0	0	0	0	0
208	1	77	186	-1	393	151	6.8	23	ABprpapaapp	202	479	0	0		0	0	0	0	0
209	1	155	196	-1	461	254	15.2	25	MSaaapapa	221	762	0	0		0	0	0	0	0
210	1	336	408	-1	282	212	11.8	32	Earpp	255	0	0	0		0	0	0	0	0
211	1	126	223	-1	496	242	7.6	24	ABarapapaaa	407	0	0	0		0	0	0	0	0
212	1	164	371	-1	602	189	11.6	25	ABalaappppa	202	1336	0	0		0	0	0	0	0
213	1	282	112	-1	220	315	3.4	24	ABplpppapaa	192	-198	0	0		0	0	0	0	0
214	1	264	136	-1	450	246	9.4	24	ABarapaappp	132	0	0	0		0	0	0	0	0
215	1	148	175	-1	251	222	21.7	37	Cpaaa	376	422	0	0		0	0	0	0	0
216	1	60	378	-1	159	213	17.5	34	Cpapap	-132	0	0	0		0	0	0	0	0
217	1	286	295	-1	555	347	4.7	29	ABalppapaa	72	0	0	0		0	0	0	0	0
218	1	299	256	-1	508	116	12.5	25	ABprpaapap	204	-400	0	0		0	0	0	0	0
219	0	1	-1	-1	554	337	17.9	23		196	694	0	0		0	0	0	0	0
220	1	105	77	-1	542	353	11.1	26	ABplpaaaaaa	182	0	0	0		0	0	0	0	0
221	1	230	207	-1	256	344	10.3	29	Capaap	278	747	0	0		0	0	0	0	0
222	1	73	313	-1	548	194	13.4	28	MSppaaap	203	294	0	0		0	0	0	0	0
223	1	129	64	-1	332	394	10.2	23	ABplppapaap	194	-457	0	0		0	0	0	0	0
224	1	162	120	-1	353	335	9.6	31	MSaapppa	288	-51	0	0		0	0	0	0	0
225	1	297	82	-1	487	155	12.9	24	ABpraaappap	213	-1141	0	0		0	0	0	0	0
226	1	387	86	-1	220	312	11.2	29	Capapp	281	1350	0	0		0	0	0	0	0
227	1	163	27	-1	504	226	17.2	28	MSpaaaapa	96	0	0	0		0	0	0	0	0
228	1	284	40	-1	413	167	17.1	28	Dpaa	277	911	0	0		0	0	0	0	0
229	1	293	85	-1	456	207	8.6	27	ABarapappap	141	0	0	0		0	0	0	0	0
230	1	305	116	-1	412	345	5.9	23	ABplpapapaa	205	-318	0	0		0	0	0	0	0
231	1	244	127	-1	534	267	15.0	23	ABaraapaapa	238	-391	0	0		0	0	0	0	0
232	1	29	192	-1	405	283	22.7	29	ABarppaaaa	245	186	0	0		0	0	0	0	0
233	1	329	26	-1	511	173	12.8	25	ABpraaappaa	225	1661	0	0		0	0	0	0	0
234	1	215	32	-1	344	297	8.3	25	MSaapappp	470	0	0	0		0	0	0	0	0
235	1	166	373	-1	415	137	4.3	26	ABprpaaaapa	259	385	0	0		0	0	0	0	0
236	1	186	84	-1	527	169	15.7	26	ABpraapapa	261	67	0	0		0	0	0	0	0
237	1	11	424	-1	422	204	10.6	27	ABaraapppp	2	0	0	0		0	0	0	0	0
238	1	459	6	-1	501	338	20.0	25	ABplaapappa	49	0	0	0		0	0	0	0	0
239	1	66	156	-1	544	287	12.4	28	ABalpaapapa	211	0	0	0		0	0	0	0	0
240	1	236	189	-1	549	332	12.5	24	ABalppppaav	209	421	0	0		0	0	0	0	0
241	1	398	387	-1	435	210	16.4	27	MSpaaappa	224	-153	0	0		0	0	0	0	0
242	1	411	374	-1	271	179	18.8	32	Dpppp	328	-1186	0	0		0	0	0	0	0
243	1	366	3	-1	566	252	15.6	27	ABaraapaaa	179	0	0	0		0	0	0	0	0
244	1	456	50	-1	477	228	16.4	29	MSpaaaapp	224	-789	0	0		0	0	0	0	0
245	1	65	268	-1	556	191	17.3	26	ABalappppp	192	-699	0	0		0	0	0	0	0
246	1	210	79	-1	247	354	15.4	30	Capapa	-96	0	0	0		0	0	0	0	0
247	1	10	224	-1	224	214	11.8	31	Eprpa	277	2	0	0		0	0	0	0	0
248	1	270	164	-1	338	156	22.4	31	ABarpppapa	263	-200	0	0		0	0	0	0	0
249	1	253	409	-1	472	155	16.1	27	ABpraaapppa	0	0	0	0		0	0	0	0	0
250	1	170	258	-1	619	222	18.3	29	ABalapppaap	253	110	0	0		0	0	0	0	0
251	1	261	219	-1	255	295	7.7	28	ABplpppppa	384	0	0	0		0	0	0	0	0
252	1	397	38	-1	457	130	16.7	29	ABpraaapppp	64	0	0	0		0	0	0	0	0
253	1	409	398	-1	449	350	19.1	29	ABalppppppa	254	-49	0	0		0	0	0	0	0
254	1	383	350	-1	407	376	6.3	24	ABalpapappa	-44	0	0	0		0	0	0	0	0
255	1	39	305	-1	572	289	12.5	24	ABalpaapaap	226	195	0	0		0	0	0	0	0
256	1	71	74	-1	393	230	21.2	28	ABarpaappp	285	621	0	0		0	0	0	0	0
257	1	26	286	-1	579	328	8.7	24	ABalppappaa	194	0	0	0		0	0	0	0	0
258	1	330	377	-1	245	299	4.0	27	ABplppppapp	98	0	0	0		0	0	0	0	0
259	1	298	367	-1	319	277	11.6	26	Ealpa	262	-359	0	0		0	0	0	0	0
260	1	389	29	-1	129	268	5.3	28	Caappv	266	-26	0	0		0	0	0	0	0
261	1	415	185	-1	472	234	6.5	27	ABarapapaap	240	430	0	0		0	0	0	0	0
262	1	243	152	-1	362	237	11.1	26	MSpapaapp	80	0	0	0		0	0	0	0	0
263	1	42	389	-1	477	407	13.8	24	ABplaappaa	239	-854	0	0		0	0	0	0	0
264	1	36	76	-1	585	273	9.3	27	ABaraaaaaa	265	333	0	0		0	0	0	0	0
265	1	328	91	-1	452	175	9.8	26	MSppapap	230	289	0	0		0	0	0	0	0
266	1	147	160	-1	381	111	9.2	24	ABprppaapap	168	428	0	0		0	0	0	0	0
267	1	5	125	-1	611	291	7.0	26	ABalpaapppa	100	0	0	0		0	0	0	0	0
268	1	133	216	-1	490	357	6.5	25	ABalppapppp	217	1109	0	0		0	0	0	0	0
269	1	277	121	-1	472	263	19.0	24	MSaaaapap	-99	0	0	0		0	0	0	0	0
270	1	268	68	-1	492	151	7.6	25	ABprpaaaaap	207	98	0	0		0	0	0	0	0
271	1	35	198	-1	395	224	7.2	26	MSpapaaap	266	-268	0	0		0	0	0	0	0
272	1	201	275	-1	299	353	14.3	29	Capaaa	151	0	0	0		0	0	0	0	0
273	1	131	78	-1	400	286	13.4	29	MSaapaapa	243	-131	0	0		0	0	0	0	0
274	1	177	341	-1	475	222	19.0	30	MSpaaaaa	136	0	0	0		0	0	0	0	0
275	1	112	316	-1	455	194	4.9	24	ABprpapaaaa	229	338	0	0		0	0	0	0	0
276	1	103	272	-1	445	265	11.6	27	ABaraapappa	148	0	0	0		0	0	0	0	0
277	1	116	430	-1	192	369	16.0	30	ABplapapaa	199	0	0	0		0	0	0	0	0
278	1	204	215	-1	405	233	16.1	26	MSpaaappp	267	118	0	0		0	0	0	0	0
279	1	184	206	-1	486	354	3.6	26	ABalppapapp	251	-791	0	0		0	0	0	0	0
280	1	326	213	-1	116	234	9.7	30	Cpappv	308	-381	0	0		0	0	0	0	0
281	1	156	320	-1	410	87	9.9	26	ABprppapaaa	69	0	0	0		0	0	0	0	0
282	1	123	259	-1	248	140	8.6	27	Cppapp	230	-615	0	0		0	0	0	0	0
283	1	424	418	-1	437	324	3.0	24	ABplpappaaa	248	343	0	0		0	0	0	0	0
284	1	375	234	-1	250	117	20.0	34	ABarppppa	344	419	0	0		0	0	0	0	0
285	0	396	-1	-1	598	335	16.6	22		176	-108	0	0		0	0	0	0	0
286	1	92	65	-1	165	294	14.7	30	Capppa	284	146	0	0		0	0	0	0	0
287	1	216	343	-1	574	173	17.4	27	ABpraapaapa	302	0	0	0		0	0	0	0	0
288	1	341	17	-1	203	147	7.7	28	ABprapppap	273	256	0	0		0	0	0	0	0
289	1	223	227	-1	570	136	11.2	29	ABpraaaaap	254	267	0	0		0	0	0	0	0
290	1	472	253	-1	392	368	7.8	27	ABalpapappp	15	0	0	0		0	0	0	0	0
291	1	56	382	-1	535	193	20.4	30	ABarpapaap	287	672	0	0		0	0	0	0	0
292	1	144	402	-1	498	294	9.9	23	ABalpaaappa	152	0	0	0		0	0	0	0	0
293	1	225	134	-1	429	386	7.7	26	ABplpaaaapa	231	676	0	0		0	0	0	0	0
294	1	198	405	-1	253	145	12.9	29	Cppapa	287	46	0	0		0	0	0	0	0
295	1	461	252	-1	297	158	5.5	22	ABprppppaaa	153	1154	0	0		0	0	0	0	0
296	1	89	162	-1	573	319	5.3	25	ABalpaapppp	208	-647	0	0		0	0	0	0	0
297	1	416	273	-1	371	193	5.9	22	ABprpapapap	170	1368	0	0		0	0	0	0	0
298	1	220	247	-1	456	118	5.9	24	ABprpaaappa	240	-1076	0	0		0	0	0	0	0
299	1	335	148	-1	510	269	16.7	25	ABaraapaapp	128	0	0	0		0	0	0	0	0
300	1	402	18	-1	273	263	11.9	31	Ealpp	311	-440	0	0		0	0	0	0	0
301	1	93	170	-1	596	340	6.9	29	ABalaaaarr	1008	0	0	0		0	0	0	0	0
302	1	369	151	-1	334	88	12.3	29	ABprappaaa	266	1072	0	0		0	0	0	0	0
303	1	325	333	-1	465	307	10.6	26	ABalpapppa	267	0	0	0		0	0	0	0	0
304	1	122	161	-1	571	242	10.0	24	ABaraaapaaa	400	0	0	0		0	0	0	0	0
305	1	370	203	-1	545	206	4.0	23	ABarapppaaa	222	-1434	0	0		0	0	0	0	0
306	1	213	335	-1	242	183	4.2	26	ABprpappppp	188	306	0	0		0	0	0	0	0
307	1	87	22	-1	334	253	6.5	23	MSpapappp	90	0	0	0		0	0	0	0	0
308	1	252	232	-1	337	326	5.2	24	ABplpapappp	171	-190	0	0		0	0	0	0	0
309	1	250	261	-1	468	373	10.4	29	ABplpaaappp	216	516	0	0		0	0	0	0	0
310	1	429	94	-1	225	324	7.5	31	Capppp	280	878	0	0		0	0	0	0	0
311	1	272	248	-1	422	346	14.9	28	MSapppaa	263	165	0	0		0	0	0	0	0
312	1	121	444	-1	134	220	14.5	33	Cpapaa	304	659	0	0		0	0	0	0	0
313	1	157	138	-1	446	103	13.7	29	ABpraappap	111	0	0	0		0	0	0	0	0
314	1	97	66	-1	519	185	3.3	25	ABarapppaap	250	-221	0	0		0	0	0	0	0
315	1	107	87	-1	426	194	19.1	29	MSpppppa	278	362	0	0		0	0	0	0	0
316	1	314	366	-1	415	262	10.7	25	ABaraapappp	194	768	0	0		0	0	0	0	0
317	1	404	282	-1	376	138	3.4	27	ABarappappa	274	687	0	0		0	0	0	0	0
318	1	276	404	-1	145	238	4.9	30	Cppppp	227	-402	0	0		0	0	0	0	0
319	1	199	118	-1	451	350	5.2	27	ABalpapapap	270	1235	0	0		0	0	0	0	0
320	1	288	7	-1	567	227	4.1	25	ABaraaapppa	215	-619	0	0		0	0	0	0	0
321	1	352	416	-1	339	289	5.7	25	MSaappap	230	-274	0	0		0	0	0	0	0
322	1	124	69	-1	344	370	8.0	28	ABplppappa	230	492	0	0		0	0	0	0	0
323	1	125	368	-1	424	269	14.2	24	MSaaapapp	318	0	0	0		0	0	0	0	0
324	1	183	311	-1	536	305	17.2	25	MSapaaap	74	0	0	0		0	0	0	0	0
325	1	320	323	-1	377	121	22.4	30	ABarpppaaa	250	-584	0	0		0	0	0	0	0
326	1	2	370	-1	506	338	14.6	25	ABalpppppaa	269	0	0	0		0	0	0	0	0
327	1	165	71	-1	183	193	7.5	30	Cpppaa	247	55	0	0		0	0	0	0	0
328	1	82	364	-1	327	361	11.8	25	Daaap	250	785	0	0		0	0	0	0	0
329	1	21	383	-1	530	126	11.8	25	ABpraaaapad	317	0	0	0		0	0	0	0	0
330	1	181	236	-1	305	378	9.4	30	ABplppapap	260	-708	0	0		0	0	0	0	0
331	1	423	201	-1	490	319	12.6	24	MSapapaa	193	-1291	0	0		0	0	0	0	0
332	1	52	369	-1	482	179	19.4	27	MSppappp	118	0	0	0		0	0	0	0	0
333	1	8	396	-1	528	212	7.5	29	MSppaaaa	232	-1282	0	0		0	0	0	0	0
334	1	422	28	-1	481	354	14.6	25	ABalpppppap	247	48	0	0		0	0	0	0	0
335	1	444	401	-1	334	372	21.7	34	ABarppapa	271	210	0	0		0	0	0	0	0
336	1	333	92	-1	313	314	4.0	29	ABplpapppa	285	-559	0	0		0	0	0	0	0
337	1	178	375	-1	468	280	11.7	24	ABalpaaappp	178	1003	0	0		0	0	0	0	0
338	1	322	102	-1	379	139	14.7	29	Dppaa	279	930	0	0		0	0	0	0	0
339	1	142	436	-1	514	336	6.8	25	ABalppapppa	204	575	0	0		0	0	0	0	0
340	1	365	19	-1	232	257	13.2	32	Eplap	300	-65	0	0		0	0	0	0	0
341	1	356	54	-1	247	98	12.3	28	ABprapapap	244	0	0	0		0	0	0	0	0
342	1	441	141	-1	325	394	17.2	27	ABplapaapp	219	-72	0	0		0	0	0	0	0
343	1	206	174	-1	543	292	4.6	25	ABalpaaaapa	219	1116	0	0		0	0	0	0	0
344	1	318	75	-1	506	237	12.1	27	ABaraaapapp	238	441	0	0		0	0	0	0	0
345	1	69	230	-1	181	321	6.5	28	ABplapppap	317	0	0	0		0	0	0	0	0
346	1	49	399	-1	540	346	7.9	24	ABalppappap	181	-392	0	0		0	0	0	0	0
347	1	332	362	-1	574	186	9.6	30	ABalaapppa	432	0	0	0		0	0	0	0	0
348	1	438	300	-1	281	334	6.0	23	ABplppppaaa	191	715	0	0		0	0	0	0	0
349	1	31	172	-1	515	387	10.3	27	ABplpaaapa	268	446	0	0		0	0	0	0	0
350	1	355	372	-1	391	339	16.8	27	MSapppap	240	87	0	0		0	0	0	0	0
351	1	445	93	-1	189	334	3.4	25	ABplpppaapp	228	300	0	0		0	0	0	0	0
352	1	248	420	-1	426	173	3.2	25	ABarappapap	234	-380	0	0		0	0	0	0	0
353	1	212	205	-1	454	154	6.1	26	ABarapppppp	215	888	0	0		0	0	0	0	0
354	1	221	33	-1	504	393	16.6	27	ABplpaapapa	250	555	0	0		0	0	0	0	0
355	1	359	325	-1	564	254	4.9	22	ABaraaappap	206	120	0	0		0	0	0	0	0
356	1	111	194	-1	408	330	21.0	22	ABplapaaaaa	226	-655	0	0		0	0	0	0	0
357	1	426	274	-1	358	236	22.4	30	ABarppaapa	377	0	0	0		0	0	0	0	0
358	1	340	143	-1	585	326	15.2	31	ABalapaaap	76	0	0	0		0	0	0	0	0
359	1	440	443	-1	180	227	20.3	41	Caaap	143	0	0	0		0	0	0	0	0
360	1	410	126	-1	579	291	5.4	27	ABalpaappa	219	-690	0	0		0	0	0	0	0
361	1	378	46	-1	476	297	5.4	25	ABalpappapa	228	1350	0	0		0	0	0	0	0
362	1	395	390	-1	319	135	4.2	25	ABprppaappp	246	199	0	0		0	0	0	0	0
363	1	450	450	-1	557	282	6.5	25	ABalpaaaaaa	188	127	0	0		0	0	0	0	0
364	1	388	1	-1	414	149	6.9	23	ABprpapaapa	-82	0	0	0		0	0	0	0	0
365	1	301	357	-1	511	374	6.9	23	ABalppaappp	93	0	0	0		0	0	0	0	0
366	1	400	281	-1	548	227	22.9	30	ABarpaaapa	259	-120	0	0		0	0	0	0	0
367	1	475	122	-1	527	362	18.1	27	ABalpppappp	125	0	0	0		0	0	0	0	0
368	1	132	8	-1	165	208	4.8	25	ABprppppppp	218	256	0	0		0	0	0	0	0
369	1	361	434	-1	348	116	6.5	29	ABprppappa	291	-820	0	0		0	0	0	0	0
370	1	104	146	-1	192	323	13.5	28	Cappap	280	-615	0	0		0	0	0	0	0
371	1	259	345	-1	433	142	16.0	24	ABprpaappap	411	0	0	0		0	0	0	0	0
372	1	20	339	-1	623	263	16.7	28	ABalappaap	286	495	0	0		0	0	0	0	0
373	1	279	394	-1	351	329	14.9	26	MSappapp	259	-233	0	0		0	0	0	0	0
374	1	113	250	-1	132	277	10.5	32	Caappd	320	802	0	0		0	0	0	0	0
375	1	421	440	-1	247	337	4.4	26	ABplppppapa	209	658	0	0		0	0	0	0	0
376	1	357	39	-1	410	394	16.1	31	ABplaapppa	264	-151	0	0		0	0	0	0	0
377	1	269	379	-1	431	305	6.0	26	ABalpappapp	339	0	0	0		0	0	0	0	0
378	1	427	181	-1	446	151	8.3	24	ABprppaaaaa	196	-165	0	0		0	0	0	0	0
379	1	67	381	-1	285	149	23.1	32	ABarpppapp	327	945	0	0		0	0	0	0	0
380	1	374	406	-1	526	340	3.7	24	ABalppapapa	244	1198	0	0		0	0	0	0	0
381	1	115	423	-1	518	295	22.0	24	ABplaaaaapp	240	-93	0	0		0	0	0	0	0
382	1	310	427	-1	362	392	10.4	24	ABplppapaaa	102	0	0	0		0	0	0	0	0
383	1	222	386	-1	316	235	9.8	28	Earpa	282	-687	0	0		0	0	0	0	0
384	1	32	119	-1	320	257	14.9	29	Ealap	457	0	0	0		0	0	0	0	0
385	1	175	265	-1	313	112	21.4	31	ABarpppaap	313	194	0	0		0	0	0	0	0
386	1	197	448	-1	294	355	4.8	23	ABplpppaaaa	224	752	0	0		0	0	0	0	0
387	1	119	145	-1	527	187	23.0	31	ABarpapapa	296	439	0	0		0	0	0	0	0
388	1	59	293	-1	220	220	8.4	31	Eprpp	317	-276	0	0		0	0	0	0	0
389	1	463	453	-1	405	309	16.5	23	MSappaap	139	0	0	0		0	0	0	0	0
390	1	291	229	-1	625	187	10.6	28	ABalaaapplr	230	1201	0	0		0	0	0	0	0
391	1	393	47	-1	335	219	14.5	29	Earap	298	-771	0	0		0	0	0	0	0
392	1	420	199	-1	397	312	4.0	28	ABplpappaap	286	-38	0	0		0	0	0	0	0
393	1	57	289	-1	482	240	3.0	22	ABarappaapa	225	-301	0	0		0	0	0	0	0
394	1	290	241	-1	314	321	18.4	28	Daapp	276	1252	0	0		0	0	0	0	0
395	1	90	36	-1	565	284	22.7	33	ABplaaaaaa	115	0	0	0		0	0	0	0	0
396	1	241	226	-1	517	221	14.0	24	ABaraappapa	240	291	0	0		0	0	0	0	0
397	1	139	334	-1	434	173	6.0	23	ABprpapaaap	89	0	0	0		0	0	0	0	0
398	1	358	155	-1	362	92	8.2	24	ABprppapaap	238	-355	0	0		0	0	0	0	0
399	1	433	88	-1	227	106	16.4	30	ABprapapaa	306	672	0	0		0	0	0	0	0
400	1	138	150	-1	459	298	22.6	29	ABplaaaapp	89	0	0	0		0	0	0	0	0
401	1	271	473	-1	432	240	21.9	21	ABarpaappa	171	-616	0	0		0	0	0	0	0
402	1	18	187	-1	519	299	10.2	24	ABalpaaapap	121	0	0	0		0	0	0	0	0
403	1	182	129	-1	505	261	19.5	25	MSaaaapaa	255	0	0	0		0	0	0	0	0
404	0	239	-1	-1	359	298	17.3	26		246	-150	0	0		0	0	0	0	0
405	1	446	358	-1	554	314	9.7	25	MSapaaaa	195	-593	0	0		0	0	0	0	0
406	1	176	11	-1	493	284	23.1	29	ABplaaaapa	255	49	0	0		0	0	0	0	0
407	1	43	296	-1	507	296	5.5	26	ABalpaaaapp	205	499	0	0		0	0	0	0	0
408	1	171	169	-1	473	323	4.6	25	ABalpapapaa	230	275	0	0		0	0	0	0	0
409	1	147	48	-1	405	125	10.1	24	ABprppaapaa	197	743	0	0		0	0	0	0	0
410	1	196	337	-1	281	179	5.4	25	ABprpappppa	211	491	0	0		0	0	0	0	0
411	1	173	260	-1	527	230	3.6	24	ABaraaapppp	247	701	0	0		0	0	0	0	0
412	1	194	238	-1	248	384	11.7	26	ABplappapp	255	134	0	0		0	0	0	0	0
413	1	99	225	-1	558	227	12.3	25	ABaraaapaap	225	-201	0	0		0	0	0	0	0
414	1	327	324	-1	268	390	14.8	29	ABplappaap	260	-474	0	0		0	0	0	0	0
415	1	381	168	-1	370	332	4.6	26	ABplpapappa	128	0	0	0		0	0	0	0	0
416	1	190	222	-1	365	293	5.7	24	MSaappaa	234	-27	0	0		0	0	0	0	0
417	1	300	132	-1	513	268	8.2	23	ABalpappaaa	172	496	0	0		0	0	0	0	0
418	1	285	385	-1	232	174	7.4	25	ABprpppppap	171	-202	0	0		0	0	0	0	0
419	0	453	-1	-1	408	175	12.4	22		135	0	0	0		0	0	0	0	0
420	1	146	235	-1	219	130	5.4	26	ABprpppaapa	214	767	0	0		0	0	0	0	0
421	1	350	110	-1	446	359	12.4	24	ABplppaaaaa	182	535	0	0		0	0	0	0	0
422	1	417	114	-1	521	339	12.5	23	ABplpaapaaa	195	440	0	0		0	0	0	0	0
423	1	45	411	-1	189	287	3.5	26	ABplppppppa	216	363	0	0		0	0	0	0	0
424	1	237	426	-1	222	152	4.0	25	ABprpppapaa	44	0	0	0		0	0	0	0	0
425	1	168	165	-1	596	309	21.6	33	ABplaapaaa	14	0	0	0		0	0	0	0	0
426	1	454	458	-1	541	252	5.2	22	ABarapaaaaa	164	149	0	0		0	0	0	0	0
427	1	240	291	-1	188	128	6.5	25	ABprpppaapp	202	403	0	0		0	0	0	0	0
428	1	380	414	-1	505	411	12.9	23	ABplpaapapp	201	666	0	0		0	0	0	0	0
429	1	292	35	-1	225	256	9.5	32	Eplpa	-48	0	0	0		0	0	0	0	0
430	1	44	245	-1	304	87	13.9	29	ABprappaap	279	618	0	0		0	0	0	0	0
431	1	257	472	-1	370	214	15.0	28	Earaa	278	420	0	0		0	0	0	0	0
432	1	188	308	-1	415	263	17.3	27	MSaaaappp	211	147	0	0		0	0	0	0	0
433	1	84	353	-1	327	294	20.9	36	MSapppp	-116	0	0	0		0	0	0	0	0
434	1	442	428	-1	224	162	14.4	30	Cppaap	117	0	0	0		0	0	0	0	0
435	1	96	466	-1	504	215	3.4	25	ABarappaaaa	525	0	0	0		0	0	0	0	0
436	1	382	9	-1	496	171	15.3	24	ABpraapappa	214	600	0	0		0	0	0	0	0
437	1	275	42	-1	449	152	3.5	25	ABarappapaa	225	481	0	0		0	0	0	0	0
438	1	353	44	-1	251	221	15.1	33	Eprap	332	443	0	0		0	0	0	0	0
439	1	141	400	-1	300	85	18.8	29	ABprappapa	283	414	0	0		0	0	0	0	0
440	1	431	310	-1	390	298	22.6	25	ABplapaaaap	-102	0	0	0		0	0	0	0	0
441	1	354	449	-1	515	297	12.5	30	ABalpaapapp	-58	0	0	0		0	0	0	0	0
442	1	295	317	-1	482	179	6.1	24	ABarapppppa	191	828	0	0		0	0	0	0	0
443	1	408	395	-1	472	279	3.1	25	ABalpapaapp	268	0	0	0		0	0	0	0	0
444	1	285	5	-1	254	184	7.6	25	ABprpppppaa	197	1366	0	0		0	0	0	0	0
445	1	254	254	-1	296	223	15.3	32	Epraa	320	191	0	0		0	0	0	0	0
446	1	110	397	-1	539	153	14.7	24	ABpraaapapp	254	0	0	0		0	0	0	0	0
447	1	331	452	-1	222	260	6.7	31	Eplpp	318	-430	0	0		0	0	0	0	0
448	1	188	31	-1	447	281	17.9	26	MSaaaappa	204	76	0	0		0	0	0	0	0
449	1	430	456	-1	597	312	13.9	22	ABalapaaaa	-93	0	0	0		0	0	0	0	0
450	1	451	331	-1	479	131	6.6	30	ABprpaaapaa	82	0	0	0		0	0	0	0	0
451	1	435	454	-1	545	303	3.1	25	ABalpapaaaa	26	0	0	0		0	0	0	0	0
452	1	368	445	-1	461	392	11.0	22	ABplpaapppp	-52	0	0	0		0	0	0	0	0
453	1	262	462	-1	337	162	4.4	22	ABprpapappp	4	0	0	0		0	0	0	0	0
454	1	458	457	-1	478	254	9.5	22	ABarapaappa	251	0	0	0		0	0	0	0	0
455	1	118	166	-1	584	266	20.1	27	ABalappapp	420	0	0	0		0	0	0	0	0
456	1	367	56	-1	578	159	14.9	27	ABpraaapapa	-39	0	0	0		0	0	0	0	0
457	1	114	463	-1	482	191	9.5	21	ABarapappaa	154	134	0	0		0	0	0	0	0
458	1	258	158	-1	193	366	9.4	29	ABplapappa	46	0	0	0		0	0	0	0	0
459	1	460	34	-1	508	224	8.9	22	ABarapaapa	61	0	0	0		0	0	0	0	0
460	1	324	21	-1	460	360	7.9	22	ABplpapaapa	156	0	0	0		0	0	0	0	0
461	1	38	433	-1	479	228	13.4	25	ABaraappapp	130	0	0	0		0	0	0	0	0
462	0	470	-1	-1	508	241	4.9	21		47	0	0	0		0	0	0	0	0
463	1	464	469	-1	423	372	12.5	25	ABplppaaaap	514	0	0	0		0	0	0	0	0
464	1	373	306	-1	168	272	3.9	24	ABplppppppp	144	0	0	0		0	0	0	0	0
465	1	455	432	-1	526	129	13.9	22	ABpraaaappp	69	0	0	0		0	0	0	0	0
466	1	449	299	-1	485	360	19.5	26	ABplaapappp	-239	0	0	0		0	0	0	0	0
467	1	443	475	-1	342	329	18.6	29	Daapa	57	0	0	0		0	0	0	0	0
468	1	91	4	-1	250	152	4.3	23	ABprppppapp	10	0	0	0		0	0	0	0	0
469	1	195	470	-1	514	186	5.0	24	ABarappppap	133	0	0	0		0	0	0	0	0
470	1	469	171	-1	352	262	16.8	30	Ealaa	144	108	0	0		0	0	0	0	0
471	1	468	451	-1	461	148	14.3	24	ABprpaappaa	224	1334	0	0		0	0	0	0	0
472	1	209	468	-1	318	224	21.8	34	Caaaa	298	0	0	0		0	0	0	0	0
473	1	308	410	-1	577	254	13.3	29	ABaraaaapa	294	52	0	0		0	0	0	0	0
474	1	473	476	-1	391	340	19.0	24	ABplapaaapa	113	0	0	0		0	0	0	0	0
475	1	474	477	-1	552	255	23.0	28	ABarpaaaap	228	2167	0	0		0	0	0	0	0
476	1	471	478	-1	571	340	17.0	24	ABalppppapa	143	750	0	0		0	0	0	0	0
477	1	476	479	-1	206	272	23.0	32	Cpaap	404	172	0	0		0	0	0	0	0
478	1	477	471	-1	514	252	6.6	23	ABarapaaaap	135	-200	0	0		0	0	0	0	0
479	1	478	480	-1	588	203	6.0	22	ABalaapaap	142	0	0	0		0	0	0	0	0
