# Supplementary material for: The AP-2 Transcription Factor APTF-2 Is Required for Neuroblast and Epidermal Morphogenesis in Caenorhabditis elegans Embryogenesis
Source: PLoS Genet. 2016 May 13;12(5):e1006048. doi: 10.1371/journal.pgen.1006048 (PMC4866721; doi:10.1371/journal.pgen.1006048)
Supplement: S4 Text — (ZIP) [file pgen.1006048.s032.zip › nuclei/t199-nuclei]

1	1	364	357	-1	416	151	6.8	25	ABprpapaapa	206	103	0	0		0	0	0	0	0
2	1	176	167	-1	498	109	8.6	24	ABprpaaapap	-70	0	0	0		0	0	0	0	0
3	1	243	368	-1	567	248	15.4	27	ABaraapaaa	200	-38	0	0		0	0	0	0	0
4	1	468	194	-1	248	154	4.9	25	ABprppppapp	188	955	0	0		0	0	0	0	0
5	1	444	253	-1	262	185	8.0	26	ABprpppppaa	211	424	0	0		0	0	0	0	0
6	1	238	110	-1	499	335	19.8	26	ABplaapappa	253	-1356	0	0		0	0	0	0	0
7	1	320	45	-1	571	229	4.3	25	ABaraaapppa	200	553	0	0		0	0	0	0	0
8	1	368	188	-1	165	207	4.5	26	ABprppppppp	257	-674	0	0		0	0	0	0	0
9	1	436	159	-1	496	169	15.3	25	ABpraapappa	256	0	0	0		0	0	0	0	0
10	1	95	7	-1	365	239	6.3	29	MSpapappa	243	-82	0	0		0	0	0	0	0
11	1	406	139	-1	497	282	22.9	30	ABplaaaapa	292	472	0	0		0	0	0	0	0
12	1	87	34	-1	544	287	8.6	25	ABalpaaapaa	198	211	0	0		0	0	0	0	0
13	1	142	106	-1	159	342	14.4	29	ABarppappp	270	821	0	0		0	0	0	0	0
14	1	126	203	-1	180	340	10.3	27	ABplapppaa	252	952	0	0		0	0	0	0	0
15	1	184	358	-1	485	185	16.4	26	MSppappa	199	-321	0	0		0	0	0	0	0
16	1	141	377	-1	566	153	7.5	29	ABalaappap	281	200	0	0		0	0	0	0	0
17	1	288	455	-1	203	148	7.7	28	ABprapppap	262	5	0	0		0	0	0	0	0
18	1	300	359	-1	273	263	11.8	31	Ealpp	280	1228	0	0		0	0	0	0	0
19	1	340	98	-1	234	255	13.0	33	Eplap	329	437	0	0		0	0	0	0	0
20	1	63	227	-1	414	237	5.3	26	ABarapapppp	265	392	0	0		0	0	0	0	0
21	1	460	201	-1	460	359	8.1	23	ABplpapaapa	225	-501	0	0		0	0	0	0	0
22	1	307	330	-1	337	254	6.4	25	MSpapappp	206	760	0	0		0	0	0	0	0
23	1	35	65	-1	477	335	7.1	24	ABplpapaaaa	230	62	0	0		0	0	0	0	0
24	1	14	97	-1	512	318	4.2	23	ABalpapaaap	155	1321	0	0		0	0	0	0	0
25	1	169	40	-1	379	357	14.0	22	Daaaa	225	288	0	0		0	0	0	0	0
26	1	233	435	-1	512	169	12.7	26	ABpraaappaa	437	0	0	0		0	0	0	0	0
27	1	227	104	-1	507	221	16.8	29	MSpaaaapa	104	0	0	0		0	0	0	0	0
28	1	334	240	-1	484	354	14.7	25	ABalpppppap	242	244	0	0		0	0	0	0	0
29	1	260	144	-1	128	267	5.4	28	Caappv	275	147	0	0		0	0	0	0	0
30	1	31	23	-1	146	323	10.4	28	ABplapappp	279	313	0	0		0	0	0	0	0
31	1	448	244	-1	451	278	18.1	25	MSaaaappa	121	0	0	0		0	0	0	0	0
32	1	234	225	-1	346	295	8.8	25	MSaapappp	198	143	0	0		0	0	0	0	0
33	1	354	232	-1	507	395	16.4	27	ABplpaapapa	278	43	0	0		0	0	0	0	0
34	1	459	181	408	508	225	9.3	24	ABarapaapa	391	0	0	0		0	0	0	0	0
35	1	429	251	-1	227	259	9.5	32	Eplpa	318	518	0	0		0	0	0	0	0
36	1	395	19	-1	560	284	22.7	34	ABplaaaaaa	259	0	0	0		0	0	0	0	0
37	1	192	121	-1	544	242	8.2	28	ABaraaaaap	267	83	0	0		0	0	0	0	0
38	1	252	217	-1	458	127	16.6	29	ABpraaapppp	339	0	0	0		0	0	0	0	0
39	1	376	25	-1	415	395	16.1	30	ABplaapppa	292	-586	0	0		0	0	0	0	0
40	1	228	111	-1	414	165	17.0	28	Dpaa	279	391	0	0		0	0	0	0	0
41	1	82	163	-1	415	116	22.0	32	ABarpapppp	276	816	0	0		0	0	0	0	0
42	1	437	1	-1	451	155	3.5	25	ABarappapaa	254	-927	0	0		0	0	0	0	0
43	1	80	29	-1	522	279	6.7	24	ABalpaaaaap	201	-837	0	0		0	0	0	0	0
44	1	438	312	-1	253	220	14.5	32	Eprap	307	267	0	0		0	0	0	0	0
45	1	8	118	-1	304	335	8.7	29	MSaapppp	266	0	0	0		0	0	0	0	0
46	1	361	427	-1	480	291	5.4	26	ABalpappapa	206	80	0	0		0	0	0	0	0
47	1	391	289	-1	336	219	14.4	30	Earap	281	1133	0	0		0	0	0	0	0
48	1	409	234	-1	408	128	10.3	25	ABprppaapaa	202	-1142	0	0		0	0	0	0	0
49	0	138	-1	-1	573	203	21.1	24		220	775	0	0		0	0	0	0	0
50	1	244	137	-1	476	230	16.6	27	MSpaaaapp	239	-471	0	0		0	0	0	0	0
51	1	84	171	-1	538	343	15.2	25	ABalppppaad	250	124	0	0		0	0	0	0	0
52	1	42	286	-1	586	196	15.7	28	ABalappppa	-170	0	0	0		0	0	0	0	0
53	1	163	273	-1	572	354	19.7	26	ABplaapaapa	296	0	0	0		0	0	0	0	0
54	1	341	142	-1	247	97	12.3	28	ABprapapap	127	0	0	0		0	0	0	0	0
55	1	61	335	-1	466	212	22.9	32	ABarpaapap	291	152	0	0		0	0	0	0	0
56	1	456	204	-1	576	159	14.8	26	ABpraaapapa	228	1111	0	0		0	0	0	0	0
57	1	172	349	-1	450	402	15.2	29	ABplaappap	286	-680	0	0		0	0	0	0	0
58	1	113	398	-1	202	185	3.5	27	ABprpppapap	245	1074	0	0		0	0	0	0	0
59	1	132	329	-1	476	104	12.5	26	ABpraappaa	125	0	0	0		0	0	0	0	0
60	1	121	457	-1	540	383	12.1	24	ABalpppapav	157	0	0	0		0	0	0	0	0
61	1	124	123	-1	544	225	15.4	27	ABaraappaa	260	56	0	0		0	0	0	0	0
62	1	196	337	-1	213	377	11.5	28	ABplapapap	282	341	0	0		0	0	0	0	0
63	1	98	364	-1	488	182	11.4	27	MSppapaa	245	-553	0	0		0	0	0	0	0
64	1	223	395	-1	337	389	10.4	23	ABplppapaap	192	149	0	0		0	0	0	0	0
65	1	286	447	-1	165	291	14.6	30	Capppa	301	-103	0	0		0	0	0	0	0
66	1	314	444	-1	520	184	3.3	25	ABarapppaap	230	-1162	0	0		0	0	0	0	0
67	1	23	190	-1	431	378	10.7	24	ABplpapaapp	232	386	0	0		0	0	0	0	0
68	1	270	250	-1	497	154	7.8	24	ABprpaaaaap	225	439	0	0		0	0	0	0	0
69	1	322	180	-1	348	368	8.0	27	ABplppappa	214	475	0	0		0	0	0	0	0
70	1	20	24	-1	501	343	17.4	32	ABplaapapa	290	534	0	0		0	0	0	0	0
71	1	327	403	-1	182	195	7.6	29	Cpppaa	294	360	0	0		0	0	0	0	0
72	1	90	293	-1	388	396	9.6	25	ABplpaaaapp	403	0	0	0		0	0	0	0	0
73	1	36	94	-1	564	388	12.0	29	ABalpppaaa	253	-507	0	0		0	0	0	0	0
74	1	256	68	-1	395	227	21.0	28	ABarpaappp	277	-470	0	0		0	0	0	0	0
75	1	344	429	-1	505	234	12.2	26	ABaraaapapp	111	0	0	0		0	0	0	0	0
76	1	264	80	-1	584	274	9.3	27	ABaraaaaaa	50	0	0	0		0	0	0	0	0
77	1	220	90	-1	545	353	11.0	25	ABplpaaaaaa	492	0	0	0		0	0	0	0	0
78	1	273	278	-1	401	288	13.3	30	MSaapaapa	172	0	0	0		0	0	0	0	0
79	1	246	214	-1	247	351	15.4	30	Capapa	277	-17	0	0		0	0	0	0	0
80	1	166	418	-1	354	76	14.4	30	ABprapaapp	229	-812	0	0		0	0	0	0	0
81	1	17	33	-1	219	107	11.3	27	ABprapappa	272	920	0	0		0	0	0	0	0
82	1	225	206	-1	489	153	12.7	25	ABpraaappap	223	750	0	0		0	0	0	0	0
83	1	201	164	-1	330	140	9.6	31	MSpapppa	-144	0	0	0		0	0	0	0	0
84	1	236	271	-1	526	167	15.6	27	ABpraapapa	278	-508	0	0		0	0	0	0	0
85	1	229	282	-1	457	206	8.8	27	ABarapappap	-179	0	0	0		0	0	0	0	0
86	1	226	362	-1	222	314	11.3	28	Capapp	283	-237	0	0		0	0	0	0	0
87	1	315	117	-1	424	195	19.4	30	MSpppppa	358	0	0	0		0	0	0	0	0
88	1	399	170	-1	229	105	16.4	29	ABprapapaa	-78	0	0	0		0	0	0	0	0
89	1	190	345	-1	449	98	8.6	26	ABprpaaappp	258	464	0	0		0	0	0	0	0
90	1	96	263	-1	399	182	8.3	25	MSpppaaa	212	971	0	0		0	0	0	0	0
91	1	265	32	-1	453	174	9.8	27	MSppapap	234	615	0	0		0	0	0	0	0
92	1	336	187	-1	313	314	4.1	28	ABplpapppa	287	788	0	0		0	0	0	0	0
93	1	351	168	-1	188	333	3.3	26	ABplpppaapp	-36	0	0	0		0	0	0	0	0
94	1	310	198	-1	224	325	7.5	30	Capppp	254	866	0	0		0	0	0	0	0
95	1	51	365	-1	347	198	3.2	26	ABprpappapp	265	236	0	0		0	0	0	0	0
96	1	78	274	-1	423	276	4.5	26	ABarapapapp	251	697	0	0		0	0	0	0	0
97	1	139	59	-1	518	180	7.5	24	ABprpaaaaaa	382	0	0	0		0	0	0	0	0
98	1	7	256	-1	439	156	12.6	28	MSppppaa	257	0	0	0		0	0	0	0	0
99	1	130	264	-1	608	312	9.6	27	ABalaaaarl	261	-1142	0	0		0	0	0	0	0
100	1	73	158	-1	142	307	6.2	27	ABplappppp	264	1026	0	0		0	0	0	0	0
101	1	185	150	-1	388	310	19.2	24	MSappapa	234	2180	0	0		0	0	0	0	0
102	1	338	218	-1	376	143	14.5	29	Dppaa	322	0	0	0		0	0	0	0	0
103	1	178	226	-1	441	240	18.9	27	MSpaaapa	173	0	0	0		0	0	0	0	0
104	1	105	284	-1	598	271	12.2	24	ABalpaapaaa	208	381	0	0		0	0	0	0	0
105	1	4	41	-1	474	223	11.4	31	ABaraapppa	153	0	0	0		0	0	0	0	0
106	1	183	46	-1	547	237	18.7	28	MSaaaaapa	261	-93	0	0		0	0	0	0	0
107	1	1	222	-1	588	360	13.7	27	ABalapaapp	223	0	0	0		0	0	0	0	0
108	1	165	42	-1	613	236	8.5	28	ABalaaaala	252	0	0	0		0	0	0	0	0
109	1	103	228	-1	318	207	4.7	27	MSpappaa	271	0	0	0		0	0	0	0	0
110	1	421	442	-1	449	357	12.3	23	ABplppaaaaa	195	208	0	0		0	0	0	0	0
111	1	100	93	-1	463	124	21.5	31	ABarpapppa	108	0	0	0		0	0	0	0	0
112	1	213	421	-1	223	316	3.1	24	ABplpppapaa	230	423	0	0		0	0	0	0	0
113	1	170	406	-1	234	320	16.8	31	Cappaa	275	291	0	0		0	0	0	0	0
114	1	422	422	-1	524	340	12.8	22	ABplpaapaaa	197	-127	0	0		0	0	0	0	0
115	1	128	131	-1	411	276	7.5	28	ABalpappppp	289	-51	0	0		0	0	0	0	0
116	1	230	326	-1	414	342	6.2	23	ABplpapapaa	221	-609	0	0		0	0	0	0	0
117	1	71	323	-1	393	280	16.4	28	MSaaappp	202	0	0	0		0	0	0	0	0
118	1	319	311	-1	448	355	5.4	29	ABalpapapap	262	-223	0	0		0	0	0	0	0
119	1	384	26	-1	321	258	14.9	28	Ealap	282	-536	0	0		0	0	0	0	0
120	1	224	16	-1	353	336	10.0	29	MSaapppa	-82	0	0	0		0	0	0	0	0
121	1	269	215	-1	471	261	19.1	25	MSaaaapap	34	0	0	0		0	0	0	0	0
122	1	367	341	-1	526	363	18.2	27	ABalpppappp	232	-1134	0	0		0	0	0	0	0
123	1	115	340	-1	480	277	14.7	28	ABaraapapap	123	0	0	0		0	0	0	0	0
124	1	38	425	-1	366	138	9.5	26	MSppaapp	237	-89	0	0		0	0	0	0	0
125	1	267	138	-1	609	287	7.1	25	ABalpaapppa	212	756	0	0		0	0	0	0	0
126	1	360	336	-1	578	283	5.3	26	ABalpaappa	200	-60	0	0		0	0	0	0	0
127	1	231	373	-1	533	264	15.2	25	ABaraapaapa	203	-106	0	0		0	0	0	0	0
128	1	6	193	-1	147	194	6.9	26	Cppppa	264	-76	0	0		0	0	0	0	0
129	1	403	102	-1	502	256	19.8	25	MSaaaapaa	-196	0	0	0		0	0	0	0	0
130	1	58	277	-1	425	211	8.0	26	MSpapaaaa	148	0	0	0		0	0	0	0	0
131	1	57	235	-1	492	294	8.1	26	ABalpappaap	266	-218	0	0		0	0	0	0	0
132	1	417	224	-1	510	268	8.3	23	ABalpappaaa	184	-1106	0	0		0	0	0	0	0
133	1	114	441	-1	379	123	6.2	24	ABarappappp	198	-496	0	0		0	0	0	0	0
134	1	293	173	-1	429	388	7.8	26	ABplpaaaapa	348	0	0	0		0	0	0	0	0
135	1	13	124	-1	507	284	3.2	24	ABalpapaapa	234	-277	0	0		0	0	0	0	0
136	1	214	95	-1	450	247	9.6	24	ABarapaappp	179	-500	0	0		0	0	0	0	0
137	1	62	147	-1	317	127	15.4	29	Cppaaa	298	162	0	0		0	0	0	0	0
138	1	313	265	-1	446	105	13.5	30	ABpraappap	267	159	0	0		0	0	0	0	0
139	1	72	4	-1	305	389	15.2	27	ABplappaaa	262	147	0	0		0	0	0	0	0
140	1	65	213	-1	475	157	23.2	30	ABarpapapp	297	445	0	0		0	0	0	0	0
141	1	342	86	-1	326	395	17.3	28	ABplapaapp	260	246	0	0		0	0	0	0	0
142	1	33	135	-1	534	232	11.3	28	ABaraaapapa	-168	0	0	0		0	0	0	0	0
143	1	358	254	-1	588	322	15.5	31	ABalapaaap	319	374	0	0		0	0	0	0	0
144	1	167	166	-1	358	146	5.8	22	ABprppaappa	198	-698	0	0		0	0	0	0	0
145	1	387	48	-1	527	188	22.7	31	ABarpapapa	299	-681	0	0		0	0	0	0	0
146	1	370	248	-1	191	322	13.5	30	Cappap	-19	0	0	0		0	0	0	0	0
147	0	219	-1	-1	554	334	18.0	23		203	-268	0	0		0	0	0	0	0
148	1	299	2	-1	511	267	16.9	25	ABaraapaapp	209	-406	0	0		0	0	0	0	0
149	1	77	379	-1	513	349	10.1	24	ABplpaaaaap	-80	0	0	0		0	0	0	0	0
150	1	400	92	-1	461	298	22.7	28	ABplaaaapp	282	1003	0	0		0	0	0	0	0
151	1	302	413	-1	333	88	12.3	28	ABprappaaa	129	0	0	0		0	0	0	0	0
152	1	262	81	-1	363	233	10.9	28	MSpapaapp	57	0	0	0		0	0	0	0	0
153	1	205	62	-1	344	189	5.5	24	ABprpapppaa	53	0	0	0		0	0	0	0	0
154	1	12	221	-1	585	266	16.4	31	MSaaaaaa	81	0	0	0		0	0	0	0	0
155	1	398	431	-1	361	89	8.3	24	ABprppapaap	234	288	0	0		0	0	0	0	0
156	1	239	275	-1	544	286	12.5	27	ABalpaapapa	524	0	0	0		0	0	0	0	0
157	1	137	84	-1	209	354	19.4	32	ABarppappa	309	1803	0	0		0	0	0	0	0
158	1	458	302	-1	196	366	9.2	28	ABplapappa	47	0	0	0		0	0	0	0	0
159	1	131	77	-1	588	375	10.4	31	ABalppaaap	310	73	0	0		0	0	0	0	0
160	1	266	129	-1	379	109	8.9	24	ABprppaapap	183	-517	0	0		0	0	0	0	0
161	1	304	141	-1	569	245	9.8	23	ABaraaapaaa	205	93	0	0		0	0	0	0	0
162	1	296	383	-1	577	316	5.4	25	ABalpaapppp	192	945	0	0		0	0	0	0	0
163	1	91	472	-1	570	192	3.3	30	ABalaapapp	304	-438	0	0		0	0	0	0	0
164	1	248	13	-1	341	150	23.1	30	ABarpppapa	296	-95	0	0		0	0	0	0	0
165	1	425	60	-1	593	311	21.6	32	ABplaapaaa	323	352	0	0		0	0	0	0	0
166	1	455	409	-1	585	266	19.8	27	ABalappapp	327	0	0	0		0	0	0	0	0
167	1	161	155	-1	181	121	11.2	27	ABprappppa	51	0	0	0		0	0	0	0	0
168	1	415	381	-1	373	331	4.9	26	ABplpapappa	237	-377	0	0		0	0	0	0	0
169	1	408	353	-1	473	323	4.7	24	ABalpapapaa	235	810	0	0		0	0	0	0	0
170	1	301	412	-1	597	335	6.7	29	ABalaaaarr	293	55	0	0		0	0	0	0	0
171	1	470	424	-1	358	259	17.4	28	Ealaa	279	195	0	0		0	0	0	0	0
172	1	349	257	-1	515	383	10.3	26	ABplpaaapa	266	49	0	0		0	0	0	0	0
173	1	204	83	-1	296	365	7.5	29	ABplppappp	1	0	0	0		0	0	0	0	0
174	1	343	128	-1	539	292	4.7	26	ABalpaaaapa	240	-124	0	0		0	0	0	0	0
175	1	215	464	-1	256	227	21.5	38	Cpaaa	381	-555	0	0		0	0	0	0	0
176	1	193	151	-1	426	343	22.7	31	ABplaaappp	248	1406	0	0		0	0	0	0	0
177	1	69	146	-1	385	197	2.9	26	ABprpappapa	-171	0	0	0		0	0	0	0	0
178	1	181	437	-1	213	339	4.3	24	ABplpppaapa	210	-558	0	0		0	0	0	0	0
179	1	99	132	-1	556	322	21.0	28	ABalapappp	233	0	0	0		0	0	0	0	0
180	1	107	195	-1	601	293	17.8	29	ABalapapap	241	0	0	0		0	0	0	0	0
181	1	378	331	-1	445	150	8.5	23	ABprppaaaaa	197	773	0	0		0	0	0	0	0
182	1	102	200	-1	596	254	6.4	25	ABaraaappaa	104	0	0	0		0	0	0	0	0
183	1	136	57	-1	281	140	8.0	28	MSpappap	180	0	0	0		0	0	0	0	0
184	1	135	205	-1	396	384	18.2	27	ABplapaapa	222	-458	0	0		0	0	0	0	0
185	1	261	209	-1	472	227	6.7	25	ABarapapaap	100	0	0	0		0	0	0	0	0
186	1	208	384	-1	390	151	6.7	23	ABprpapaapp	233	222	0	0		0	0	0	0	0
187	1	402	89	-1	522	297	10.7	24	ABalpaaapap	126	0	0	0		0	0	0	0	0
188	1	75	71	-1	315	175	5.6	25	ABprpapppap	140	0	0	0		0	0	0	0	0
189	1	240	22	-1	550	335	12.6	23	ABalppppaav	128	0	0	0		0	0	0	0	0
190	1	154	346	-1	458	381	18.1	30	ABalppppppp	2	0	0	0		0	0	0	0	0
191	1	125	119	-1	388	228	3.5	25	ABprpappaap	269	0	0	0		0	0	0	0	0
192	1	232	324	-1	408	281	22.5	30	ABarppaaaa	109	0	0	0		0	0	0	0	0
193	1	18	247	-1	522	246	19.8	25	MSaaaaapp	148	0	0	0		0	0	0	0	0
194	1	356	319	-1	406	329	21.5	24	ABplapaaaaa	212	1370	0	0		0	0	0	0	0
195	1	111	280	-1	281	103	6.9	28	ABprppappp	283	830	0	0		0	0	0	0	0
196	1	209	154	-1	460	252	15.2	24	MSaaapapa	219	-858	0	0		0	0	0	0	0
197	1	162	404	-1	458	283	7.2	28	ABalpappppa	225	-496	0	0		0	0	0	0	0
198	1	271	125	-1	392	219	7.1	26	MSpapaaap	171	0	0	0		0	0	0	0	0
199	1	392	296	-1	399	311	3.7	29	ABplpappaap	294	-37	0	0		0	0	0	0	0
200	1	40	56	-1	409	220	13.4	30	MSpaapapp	121	0	0	0		0	0	0	0	0
201	1	331	191	-1	488	323	12.9	24	MSapapaa	248	215	0	0		0	0	0	0	0
202	1	97	210	-1	278	264	15.1	34	Eplaa	341	-71	0	0		0	0	0	0	0
203	1	305	17	-1	548	209	3.8	22	ABarapppaaa	204	16	0	0		0	0	0	0	0
204	1	197	70	-1	523	331	22.5	27	ABplaaapaa	237	224	0	0		0	0	0	0	0
205	1	353	300	-1	455	152	6.1	25	ABarapppppp	202	257	0	0		0	0	0	0	0
206	1	279	387	-1	486	352	3.7	26	ABalppapapp	496	0	0	0		0	0	0	0	0
207	1	221	178	-1	256	343	10.4	29	Capaap	119	0	0	0		0	0	0	0	0
208	1	43	460	-1	475	126	8.6	26	ABprpaapppa	212	439	0	0		0	0	0	0	0
209	1	122	20	-1	491	368	22.4	34	ABplaaapap	-43	0	0	0		0	0	0	0	0
210	1	127	290	-1	424	218	3.1	27	ABprpappaaa	252	-805	0	0		0	0	0	0	0
211	1	70	47	-1	446	323	15.1	23	MSapappa	231	-128	0	0		0	0	0	0	0
212	1	155	38	-1	127	289	14.9	35	Caapa	823	0	0	0		0	0	0	0	0
213	1	280	376	-1	117	233	9.7	30	Cpappv	260	0	0	0		0	0	0	0	0
214	1	179	243	-1	392	154	11.8	28	MSpppapp	257	411	0	0		0	0	0	0	0
215	1	278	112	-1	406	226	16.1	26	MSpaaappp	-21	0	0	0		0	0	0	0	0
216	1	268	328	-1	493	354	6.4	25	ABalppapppp	-112	0	0	0		0	0	0	0	0
217	1	106	456	-1	280	307	4.4	28	ABplpapppp	237	170	0	0		0	0	0	0	0
218	1	74	321	-1	552	281	20.6	24	ABplaaaaapa	215	-226	0	0		0	0	0	0	0
219	1	251	230	-1	256	297	7.7	29	ABplpppppa	289	-808	0	0		0	0	0	0	0
220	1	156	3	-1	504	295	14.9	25	ABaraapapaa	227	117	0	0		0	0	0	0	0
221	1	47	430	-1	362	397	17.4	29	ABplaapppp	24	0	0	0		0	0	0	0	0
222	1	416	348	-1	363	293	5.9	23	MSaappaa	194	-137	0	0		0	0	0	0	0
223	1	211	74	-1	496	240	7.6	24	ABarapapaaa	97	0	0	0		0	0	0	0	0
224	1	247	152	-1	227	217	11.4	32	Eprpa	320	7	0	0		0	0	0	0	0
225	1	413	197	-1	555	228	12.1	24	ABaraaapaap	226	1350	0	0		0	0	0	0	0
226	1	396	297	-1	515	219	13.9	24	ABaraappapa	236	-486	0	0		0	0	0	0	0
227	1	289	153	-1	573	139	11.1	27	ABpraaaaap	257	0	0	0		0	0	0	0	0
228	1	79	207	-1	591	334	12.5	28	ABalapaapa	222	-27	0	0		0	0	0	0	0
229	1	390	122	-1	627	188	10.6	27	ABalaaapplr	214	1167	0	0		0	0	0	0	0
230	1	345	44	-1	179	320	6.8	28	ABplapppap	264	-326	0	0		0	0	0	0	0
231	1	123	216	-1	504	253	4.6	26	ABarapaaap	217	-228	0	0		0	0	0	0	0
232	1	308	396	-1	337	326	5.3	23	ABplpapappp	195	0	0	0		0	0	0	0	0
233	1	173	105	-1	361	285	13.4	29	MSaapaapp	163	0	0	0		0	0	0	0	0
234	1	284	212	-1	251	118	19.9	36	ABarppppa	330	-531	0	0		0	0	0	0	0
235	1	420	165	-1	219	130	5.3	26	ABprpppaapa	143	0	0	0		0	0	0	0	0
236	1	330	219	-1	310	377	9.6	29	ABplppapap	267	-389	0	0		0	0	0	0	0
237	1	200	91	-1	451	291	14.9	25	MSaaapaap	152	0	0	0		0	0	0	0	0
238	1	412	103	-1	253	385	11.4	27	ABplappapp	216	-490	0	0		0	0	0	0	0
239	1	177	100	-1	320	353	4.5	25	ABplppaappp	201	-193	0	0		0	0	0	0	0
240	1	168	54	469	197	142	16.3	32	ABarppppp	309	108	0	0		0	0	0	0	0
241	1	394	292	-1	314	325	18.2	29	Daapp	205	738	0	0		0	0	0	0	0
242	1	64	347	-1	535	158	8.6	26	ABpraaaapav	80	0	0	0		0	0	0	0	0
243	1	164	410	-1	561	179	11.1	24	ABpraaapaav	193	-532	0	0		0	0	0	0	0
244	1	44	133	-1	465	260	4.9	24	ABarapapapa	-239	0	0	0		0	0	0	0	0
245	1	430	428	-1	302	84	13.8	28	ABprappaap	268	320	0	0		0	0	0	0	0
246	1	55	238	-1	171	350	6.8	26	ABplappppa	270	0	0	0		0	0	0	0	0
247	1	298	287	-1	456	119	5.9	24	ABprpaaappa	243	241	0	0		0	0	0	0	0
248	1	311	78	-1	424	344	14.7	28	MSapppaa	-115	0	0	0		0	0	0	0	0
249	1	171	260	-1	440	175	15.1	27	MSppppap	4	0	0	0		0	0	0	0	0
250	1	374	182	-1	130	279	10.6	33	Caappd	59	0	0	0		0	0	0	0	0
251	1	188	73	-1	491	188	3.2	25	ABarapppapa	233	-137	0	0		0	0	0	0	0
252	1	295	450	-1	296	157	5.8	22	ABprppppaaa	184	205	0	0		0	0	0	0	0
253	1	290	386	-1	393	365	7.8	27	ABalpapappp	239	739	0	0		0	0	0	0	0
254	1	445	351	-1	298	225	15.4	31	Epraa	268	-450	0	0		0	0	0	0	0
255	1	207	262	-1	532	396	14.7	25	ABalpppapad	240	94	0	0		0	0	0	0	0
256	1	218	308	-1	510	116	12.5	25	ABprpaapap	213	859	0	0		0	0	0	0	0
257	1	25	374	-1	624	280	10.4	28	ABalaaaalp	274	186	0	0		0	0	0	0	0
258	1	250	64	-1	618	223	18.1	27	ABalapppaap	246	727	0	0		0	0	0	0	0
259	1	282	389	-1	245	140	8.5	26	Cppapp	267	-833	0	0		0	0	0	0	0
260	1	411	108	-1	530	228	3.4	24	ABaraaapppp	-46	0	0	0		0	0	0	0	0
261	1	309	120	-1	472	369	10.4	29	ABplpaaappp	201	-1057	0	0		0	0	0	0	0
262	1	9	242	-1	566	370	7.8	27	ABalppaappa	222	1100	0	0		0	0	0	0	0
263	1	28	51	-1	166	155	8.2	27	ABprappppp	231	1077	0	0		0	0	0	0	0
264	1	153	12	-1	361	304	11.8	27	MSaapapa	188	0	0	0		0	0	0	0	0
265	1	385	176	-1	319	110	22.0	31	ABarpppaap	312	-1242	0	0		0	0	0	0	0
266	1	157	385	-1	367	186	20.3	30	MSpppppp	258	-136	0	0		0	0	0	0	0
267	1	112	239	-1	220	279	3.5	27	ABplpppapap	263	487	0	0		0	0	0	0	0
268	1	245	372	-1	555	187	17.3	25	ABalappppp	215	834	0	0		0	0	0	0	0
269	1	56	116	-1	446	219	13.0	28	MSpaapapa	213	0	0	0		0	0	0	0	0
270	1	199	298	-1	246	363	6.5	27	ABplpppaaap	233	0	0	0		0	0	0	0	0
271	1	186	114	-1	582	194	7.7	26	ABalaapaaa	272	-104	0	0		0	0	0	0	0
272	1	276	268	-1	445	262	11.6	25	ABaraapappa	228	-114	0	0		0	0	0	0	0
273	1	297	177	-1	371	188	5.7	23	ABprpapapap	192	435	0	0		0	0	0	0	0
274	1	357	453	-1	361	234	21.9	30	ABarppaapa	289	830	0	0		0	0	0	0	0
275	1	272	229	-1	298	352	14.3	29	Capaaa	167	0	0	0		0	0	0	0	0
276	1	194	49	-1	362	177	9.1	25	MSpppaap	-220	0	0	0		0	0	0	0	0
277	1	180	320	-1	178	159	12.3	30	ABprapappp	158	0	0	0		0	0	0	0	0
278	1	49	31	-1	621	330	11.5	31	ABalaaapar	94	0	0	0		0	0	0	0	0
279	1	26	361	-1	377	294	9.1	24	MSaapappa	293	0	0	0		0	0	0	0	0
280	1	11	161	-1	180	245	5.1	29	Cpppap	293	1208	0	0		0	0	0	0	0
281	1	366	480	-1	547	235	22.0	27	ABarpaaapa	237	1188	0	0		0	0	0	0	0
282	1	317	327	-1	372	137	3.5	27	ABarappappa	250	780	0	0		0	0	0	0	0
283	1	52	391	-1	463	344	22.9	28	ABplaaappa	278	-915	0	0		0	0	0	0	0
284	1	129	5	-1	627	219	10.9	24	ABalaaappll	228	1232	0	0		0	0	0	0	0
285	1	198	186	-1	367	120	19.3	32	ABprapaaap	403	-114	0	0		0	0	0	0	0
286	1	257	237	-1	580	328	8.9	24	ABalppappaa	195	-123	0	0		0	0	0	0	0
287	1	101	148	-1	300	140	11.4	32	MSpapppp	175	0	0	0		0	0	0	0	0
288	1	24	272	-1	267	134	4.0	25	ABprppppapa	218	634	0	0		0	0	0	0	0
289	1	393	393	-1	483	240	3.0	22	ABarappaapa	311	0	0	0		0	0	0	0	0
290	1	48	127	-1	595	201	20.5	23	ABpraapaaa	164	657	0	0		0	0	0	0	0
291	1	427	313	-1	188	126	6.6	24	ABprpppaapp	199	1030	0	0		0	0	0	0	0
292	1	88	333	-1	578	311	18.6	27	ABalapappa	243	564	0	0		0	0	0	0	0
293	1	388	211	-1	225	221	8.4	32	Eprpp	322	-703	0	0		0	0	0	0	0
294	1	3	438	-1	209	135	11.1	27	ABprapppaa	256	706	0	0		0	0	0	0	0
295	1	217	136	-1	557	347	4.7	29	ABalppapaa	-143	0	0	0		0	0	0	0	0
296	1	407	107	-1	507	301	5.8	25	ABalpaaaapp	212	809	0	0		0	0	0	0	0
297	1	189	82	-1	529	152	5.5	28	ABpraaaaaa	246	-1011	0	0		0	0	0	0	0
298	1	140	36	-1	594	240	21.5	30	ABarpaaaaa	248	490	0	0		0	0	0	0	0
299	1	466	241	-1	490	362	19.4	26	ABplaapappp	167	1059	0	0		0	0	0	0	0
300	1	348	316	-1	282	334	6.4	24	ABplppppaaa	-215	0	0	0		0	0	0	0	0
301	1	30	314	-1	297	119	4.4	25	ABprpppaaaa	211	785	0	0		0	0	0	0	0
302	1	206	39	-1	405	111	6.5	24	ABprpaaaapp	392	0	0	0		0	0	0	0	0
303	1	94	75	-1	244	119	5.3	24	ABprpppaaap	-72	0	0	0		0	0	0	0	0
304	1	160	448	-1	404	179	4.6	24	ABprpapapaa	45	0	0	0		0	0	0	0	0
305	1	255	270	-1	571	285	12.3	24	ABalpaapaap	218	0	0	0		0	0	0	0	0
306	1	464	160	-1	166	274	4.1	25	ABplppppppp	204	150	0	0		0	0	0	0	0
307	1	159	304	-1	261	322	6.1	23	ABplppppaap	223	-481	0	0		0	0	0	0	0
308	1	432	76	-1	412	263	17.3	26	MSaaaappp	139	0	0	0		0	0	0	0	0
309	1	10	445	-1	588	153	13.0	22	ABalaappppp	186	300	0	0		0	0	0	0	0
310	1	440	433	-1	392	296	22.5	26	ABplapaaaap	252	0	0	0		0	0	0	0	0
311	1	324	355	-1	534	304	16.9	25	MSapaaap	394	0	0	0		0	0	0	0	0
312	1	68	259	-1	548	193	6.0	23	ABarappppaa	220	-152	0	0		0	0	0	0	0
313	1	222	338	-1	547	191	13.4	28	MSppaaap	226	319	0	0		0	0	0	0	0
314	1	116	382	-1	376	358	21.7	26	ABplapaaapp	262	170	0	0		0	0	0	0	0
315	1	81	305	-1	494	293	18.0	29	MSaaapaaa	290	746	0	0		0	0	0	0	0
316	1	275	380	-1	456	193	5.0	25	ABprpapaaaa	218	956	0	0		0	0	0	0	0
317	1	442	454	-1	483	177	6.1	24	ABarapppppa	229	-1379	0	0		0	0	0	0	0
318	1	164	294	-1	543	149	12.4	24	ABpraaapaad	98	0	0	0		0	0	0	0	0
319	1	60	370	-1	500	136	10.6	25	ABprpaapaap	151	358	0	0		0	0	0	0	0
320	1	281	252	-1	406	89	9.6	27	ABprppapaaa	245	-249	0	0		0	0	0	0	0
321	1	110	467	-1	357	247	8.5	30	MSpapapa	309	-48	0	0		0	0	0	0	0
322	1	152	109	-1	383	89	14.4	31	ABpraapppp	118	0	0	0		0	0	0	0	0
323	1	325	233	-1	381	120	22.5	29	ABarpppaaa	264	609	0	0		0	0	0	0	0
324	1	414	101	-1	268	389	15.0	28	ABplappaap	-673	0	0	0		0	0	0	0	0
325	1	355	63	-1	559	253	4.7	23	ABaraaappap	130	0	0	0		0	0	0	0	0
326	1	19	149	-1	429	300	10.5	25	MSaapaaaa	218	365	0	0		0	0	0	0	0
327	1	21	306	-1	355	358	16.4	28	Dapaa	280	-353	0	0		0	0	0	0	0
328	1	53	85	-1	554	141	17.5	28	ABpraapaapp	229	0	0	0		0	0	0	0	0
329	1	182	419	-1	265	374	20.4	31	ABplappapa	312	314	0	0		0	0	0	0	0
330	1	117	21	-1	175	178	4.8	24	ABprppppppa	245	153	0	0		0	0	0	0	0
331	1	450	157	-1	482	133	6.7	29	ABprpaaapaa	260	714	0	0		0	0	0	0	0
332	1	174	378	-1	622	241	13.5	26	ABalapppaaa	263	476	0	0		0	0	0	0	0
333	1	303	175	-1	467	307	10.9	25	ABalpapppa	250	-32	0	0		0	0	0	0	0
334	1	397	367	-1	434	172	6.1	23	ABprpapaaap	207	-225	0	0		0	0	0	0	0
335	1	306	276	-1	241	185	4.6	25	ABprpappppp	256	-284	0	0		0	0	0	0	0
336	1	144	113	-1	385	338	6.9	23	ABplpapapap	219	102	0	0		0	0	0	0	0
337	1	410	343	-1	281	181	5.2	23	ABprpappppa	220	-139	0	0		0	0	0	0	0
338	1	76	143	-1	271	89	14.4	29	ABprappapp	264	-819	0	0		0	0	0	0	0
339	1	372	392	-1	620	260	16.8	28	ABalappaap	255	1204	0	0		0	0	0	0	0
340	1	149	236	-1	627	263	19.5	30	ABalappapa	304	-751	0	0		0	0	0	0	0
341	1	274	267	-1	475	217	19.2	29	MSpaaaaa	285	-187	0	0		0	0	0	0	0
342	1	29	115	-1	225	299	19.7	33	Dappp	336	684	0	0		0	0	0	0	0
343	1	287	11	-1	575	173	17.5	26	ABpraapaapa	215	1195	0	0		0	0	0	0	0
344	1	104	423	-1	500	234	23.1	31	ABarpaapaa	296	-21	0	0		0	0	0	0	0
345	1	371	281	-1	435	143	15.8	23	ABprpaappap	211	595	0	0		0	0	0	0	0
346	1	86	35	-1	421	106	16.4	30	ABpraapppa	149	0	0	0		0	0	0	0	0
347	1	202	283	-1	134	205	11.6	31	Cpappd	300	129	0	0		0	0	0	0	0
348	1	195	55	-1	465	336	11.3	26	MSapapap	195	-9	0	0		0	0	0	0	0
349	1	148	471	-1	460	125	10.9	22	ABprpaapppp	163	-103	0	0		0	0	0	0	0
350	1	254	399	-1	407	377	6.5	24	ABalpapappa	-43	0	0	0		0	0	0	0	0
351	1	203	179	-1	506	370	13.6	24	ABplpaapaap	216	0	0	0		0	0	0	0	0
352	1	45	317	-1	394	104	17.7	25	ABprapaapa	222	-801	0	0		0	0	0	0	0
353	1	433	309	-1	329	293	21.0	36	MSapppp	361	1026	0	0		0	0	0	0	0
354	1	108	401	-1	487	119	19.3	30	ABarpappap	306	-1527	0	0		0	0	0	0	0
355	1	15	426	-1	329	206	19.8	33	Dpppa	309	0	0	0		0	0	0	0	0
356	1	187	446	-1	430	348	17.8	25	ABplpaappap	202	50	0	0		0	0	0	0	0
357	1	365	72	-1	511	375	6.9	24	ABalppaappp	314	0	0	0		0	0	0	0	0
358	1	405	342	-1	552	316	9.7	26	MSapaaaa	168	663	0	0		0	0	0	0	0
359	1	5	134	-1	568	370	15.7	28	ABalpppaap	-40	0	0	0		0	0	0	0	0
360	1	39	58	-1	397	220	10.5	27	MSpapaapa	-140	0	0	0		0	0	0	0	0
361	1	134	145	-1	591	226	17.9	27	ABalapppap	278	-41	0	0		0	0	0	0	0
362	1	347	356	-1	578	191	9.6	33	ABalaapppa	329	-487	0	0		0	0	0	0	0
363	1	22	269	-1	363	361	5.5	23	ABplppaappa	228	-693	0	0		0	0	0	0	0
364	1	328	10	-1	331	356	12.3	25	Daaap	257	-266	0	0		0	0	0	0	0
365	1	66	363	-1	326	157	17.8	31	Dpap	278	-1033	0	0		0	0	0	0	0
366	1	316	199	-1	416	261	10.8	26	ABaraapappp	172	0	0	0		0	0	0	0	0
367	1	259	79	-1	319	278	11.7	27	Ealpa	176	0	0	0		0	0	0	0	0
368	1	323	310	-1	426	269	14.1	26	MSaaapapp	238	629	0	0		0	0	0	0	0
369	1	332	156	-1	484	178	19.4	27	MSppappp	272	-164	0	0		0	0	0	0	0
370	1	326	6	-1	510	339	14.5	24	ABalpppppaa	198	0	0	0		0	0	0	0	0
371	1	212	301	-1	601	181	11.4	26	ABalaappppa	81	0	0	0		0	0	0	0	0
372	1	350	223	-1	394	337	17.2	27	MSapppap	275	196	0	0		0	0	0	0	0
373	1	235	375	-1	413	136	4.3	26	ABprpaaaapa	214	-563	0	0		0	0	0	0	0
374	1	242	192	-1	273	179	18.8	33	Dpppp	333	-520	0	0		0	0	0	0	0
375	1	337	88	-1	470	278	11.7	23	ABalpaaappp	210	71	0	0		0	0	0	0	0
376	1	54	27	-1	432	354	7.8	24	ABplpapaaap	223	-464	0	0		0	0	0	0	0
377	1	258	130	-1	245	304	3.9	25	ABplppppapp	219	-233	0	0		0	0	0	0	0
378	1	216	299	-1	162	225	17.7	33	Cpapap	336	1060	0	0		0	0	0	0	0
379	1	377	366	-1	431	303	6.0	25	ABalpappapp	257	53	0	0		0	0	0	0	0
380	1	93	255	-1	403	294	10.0	26	MSaapaaap	134	0	0	0		0	0	0	0	0
381	1	379	291	-1	286	146	22.9	32	ABarpppapp	313	-32	0	0		0	0	0	0	0
382	1	291	67	-1	536	192	20.4	30	ABarpapaap	284	986	0	0		0	0	0	0	0
383	1	329	325	-1	539	122	11.4	26	ABpraaaapad	184	0	0	0		0	0	0	0	0
384	1	67	279	-1	525	145	20.2	28	ABarpappaa	283	407	0	0		0	0	0	0	0
385	1	418	350	-1	224	177	7.5	24	ABprpppppap	204	-1131	0	0		0	0	0	0	0
386	1	383	50	-1	317	234	10.0	29	Earpa	215	0	0	0		0	0	0	0	0
387	1	241	477	-1	435	208	16.5	25	MSpaaappa	-166	0	0	0		0	0	0	0	0
388	1	37	231	-1	322	94	7.9	27	ABprppapap	251	-700	0	0		0	0	0	0	0
389	1	263	249	-1	477	409	13.9	24	ABplaappaa	225	958	0	0		0	0	0	0	0
390	1	362	332	-1	315	136	4.1	25	ABprppaappp	208	210	0	0		0	0	0	0	0
391	1	34	434	-1	320	333	21.0	26	ABarppaapp	262	-345	0	0		0	0	0	0	0
392	1	175	183	-1	450	234	5.6	25	ABarapapppa	228	-206	0	0		0	0	0	0	0
393	1	27	208	-1	276	157	4.4	24	ABprppppaap	130	0	0	0		0	0	0	0	0
394	1	373	388	-1	353	327	14.6	27	MSappapp	42	0	0	0		0	0	0	0	0
395	1	443	452	-1	472	278	3.2	24	ABalpapaapp	198	6	0	0		0	0	0	0	0
396	1	333	288	-1	531	211	7.5	27	MSppaaaa	266	-922	0	0		0	0	0	0	0
397	1	446	462	-1	541	152	14.9	23	ABpraaapapp	204	249	0	0		0	0	0	0	0
398	1	253	266	-1	450	349	19.1	28	ABalppppppa	190	0	0	0		0	0	0	0	0
399	1	346	285	-1	543	347	8.0	23	ABalppappap	208	549	0	0		0	0	0	0	0
400	1	439	169	-1	302	85	18.6	28	ABprappapa	273	-1204	0	0		0	0	0	0	0
401	1	335	420	-1	340	367	21.5	34	ABarppapa	311	-109	0	0		0	0	0	0	0
402	1	292	172	-1	497	293	10.0	23	ABalpaaappa	193	796	0	0		0	0	0	0	0
403	1	92	390	-1	465	191	3.2	26	ABarapppapp	259	-183	0	0		0	0	0	0	0
404	1	318	261	-1	145	236	5.0	30	Cppppp	251	523	0	0		0	0	0	0	0
405	1	294	451	-1	253	144	12.9	29	Cppapa	276	2218	0	0		0	0	0	0	0
406	1	380	53	-1	527	337	3.7	24	ABalppapapa	241	248	0	0		0	0	0	0	0
407	1	119	185	-1	425	137	9.6	23	ABprppaaaap	106	0	0	0		0	0	0	0	0
408	1	210	162	-1	286	214	11.5	33	Earpp	321	343	0	0		0	0	0	0	0
409	1	249	126	-1	472	150	16.0	27	ABpraaapppa	-25	0	0	0		0	0	0	0	0
410	1	473	196	-1	575	251	12.7	28	ABaraaaapa	289	0	0	0		0	0	0	0	0
411	1	423	96	-1	188	287	3.6	25	ABplppppppa	98	0	0	0		0	0	0	0	0
412	0	366	-1	-1	549	223	24.3	26		192	-519	0	0		0	0	0	0	0
413	1	16	371	-1	376	162	4.1	25	ABprpapappa	183	429	0	0		0	0	0	0	0
414	1	428	436	-1	507	409	12.8	23	ABplpaapapp	36	0	0	0		0	0	0	0	0
415	1	83	245	-1	394	331	10.5	26	MSapaapp	196	-4	0	0		0	0	0	0	0
416	1	321	405	-1	339	292	6.0	24	MSaappap	238	1922	0	0		0	0	0	0	0
417	1	150	66	-1	454	210	15.1	30	MSpaapaa	128	0	0	0		0	0	0	0	0
418	1	283	322	-1	440	325	3.0	24	ABplpappaaa	247	802	0	0		0	0	0	0	0
419	1	32	440	-1	270	306	20.5	32	Dappa	322	807	0	0		0	0	0	0	0
420	1	352	411	-1	425	171	2.8	25	ABarappapap	258	867	0	0		0	0	0	0	0
421	1	59	354	-1	400	366	10.4	28	ABplppaapa	208	-146	0	0		0	0	0	0	0
422	1	191	87	-1	331	126	17.0	30	Dppap	259	565	0	0		0	0	0	0	0
423	1	381	28	-1	520	294	21.7	25	ABplaaaaapp	140	0	0	0		0	0	0	0	0
424	1	237	14	-1	423	203	10.5	29	ABaraapppp	148	0	0	0		0	0	0	0	0
425	1	41	397	-1	515	138	17.8	27	ABpraapappp	-14	0	0	0		0	0	0	0	0
426	1	424	9	-1	222	155	4.0	25	ABprpppapaa	351	0	0	0		0	0	0	0	0
427	1	382	318	-1	365	389	10.5	24	ABplppapaaa	112	0	0	0		0	0	0	0	0
428	1	434	352	-1	227	166	14.7	33	Cppaap	290	-272	0	0		0	0	0	0	0
429	1	50	400	-1	424	304	19.6	26	MSapappp	264	-842	0	0		0	0	0	0	0
430	1	277	18	-1	195	371	15.9	29	ABplapapaa	143	0	0	0		0	0	0	0	0
431	1	147	202	-1	630	287	13.7	28	ABalaaapal	282	-111	0	0		0	0	0	0	0
432	1	465	415	-1	528	127	14.5	25	ABpraaaappp	149	0	0	0		0	0	0	0	0
433	1	461	61	-1	481	219	13.8	25	ABaraappapp	215	412	0	0		0	0	0	0	0
434	1	369	258	-1	345	116	6.2	27	ABprppappa	266	118	0	0		0	0	0	0	0
435	1	158	174	-1	531	349	20.8	27	ABplaapaapp	227	385	0	0		0	0	0	0	0
436	1	339	189	-1	516	336	6.8	24	ABalppapppa	256	0	0	0		0	0	0	0	0
437	1	145	417	-1	493	391	12.0	22	ABplpaapppa	186	-463	0	0		0	0	0	0	0
438	1	2	52	-1	389	156	23.5	31	ABarppaaap	315	241	0	0		0	0	0	0	0
439	1	143	369	-1	272	340	18.2	27	Dapap	248	392	0	0		0	0	0	0	0
440	1	375	246	-1	245	341	4.5	27	ABplppppapa	221	-586	0	0		0	0	0	0	0
441	0	85	-1	-1	554	129	14.5	23		181	-560	0	0		0	0	0	0	0
442	1	46	307	-1	614	208	13.2	29	ABalaaappr	279	2125	0	0		0	0	0	0	0
443	1	359	465	-1	187	217	20.7	41	Caaap	419	-1631	0	0		0	0	0	0	0
444	1	312	394	-1	140	223	15.0	35	Cpapaa	322	370	0	0		0	0	0	0	0
445	1	452	461	-1	467	393	11.0	22	ABplpaapppp	-50	0	0	0		0	0	0	0	0
446	0	404	-1	-1	357	296	16.8	25		250	207	0	0		0	0	0	0	0
447	0	419	-1	-1	408	174	12.5	22		171	-62	0	0		0	0	0	0	0
448	1	386	295	-1	293	355	4.7	25	ABplpppaaaa	202	-214	0	0		0	0	0	0	0
449	1	441	416	-1	513	295	12.6	29	ABalpaapapp	156	0	0	0		0	0	0	0	0
450	1	363	334	-1	554	282	6.7	25	ABalpaaaaaa	50	0	0	0		0	0	0	0	0
451	1	471	443	-1	468	145	13.9	24	ABprpaappaa	208	1306	0	0		0	0	0	0	0
452	1	447	468	-1	224	262	6.5	33	Eplpp	360	0	0	0		0	0	0	0	0
453	1	389	463	-1	401	309	15.8	22	MSappaap	-8	0	0	0		0	0	0	0	0
454	1	451	140	-1	545	307	3.4	26	ABalpapaaaa	346	0	0	0		0	0	0	0	0
455	1	89	402	-1	520	172	10.5	25	ABprpaapaaa	109	0	0	0		0	0	0	0	0
456	1	449	37	-1	595	308	13.7	22	ABalapaaaa	44	0	0	0		0	0	0	0	0
457	1	454	360	-1	483	251	9.6	23	ABarapaappa	-54	0	0	0		0	0	0	0	0
458	1	426	459	-1	535	252	5.2	23	ABarapaaaaa	162	0	0	0		0	0	0	0	0
459	0	285	-1	-1	602	333	16.7	22		215	0	0	0		0	0	0	0	0
460	1	118	432	-1	468	216	3.1	22	ABarappaaap	403	0	0	0		0	0	0	0	0
461	1	133	220	-1	455	301	19.0	22	MSappaaa	-19	0	0	0		0	0	0	0	0
462	1	453	439	-1	335	162	3.9	23	ABprpapappp	18	0	0	0		0	0	0	0	0
463	1	457	466	-1	482	189	9.9	20	ABarapappaa	230	0	0	0		0	0	0	0	0
464	1	146	470	-1	492	372	8.7	25	ABplpaaappa	195	0	0	0		0	0	0	0	0
465	1	120	458	-1	460	341	16.6	25	ABplpaappaa	183	0	0	0		0	0	0	0	0
466	1	435	15	-1	506	214	3.4	24	ABarappaaaa	349	0	0	0		0	0	0	0	0
467	1	151	99	-1	439	247	3.2	24	ABarappaapp	114	0	0	0		0	0	0	0	0
468	1	472	30	-1	318	230	22.0	37	Caaaa	372	-1184	0	0		0	0	0	0	0
469	1	463	473	-1	427	377	12.9	22	ABplppaaaap	629	0	0	0		0	0	0	0	0
470	1	469	474	-1	515	184	5.0	23	ABarappppap	79	0	0	0		0	0	0	0	0
471	1	478	475	-1	515	250	6.9	24	ABarapaaaap	121	414	0	0		0	0	0	0	0
472	1	431	476	-1	369	215	15.4	32	Earaa	201	446	0	0		0	0	0	0	0
473	1	401	69	-1	429	232	21.8	30	ABarpaappa	236	-561	0	0		0	0	0	0	0
474	1	109	344	-1	384	147	19.3	28	ABprapaaaa	174	410	0	0		0	0	0	0	0
475	1	467	478	-1	348	331	18.5	29	Daapa	57	0	0	0		0	0	0	0	0
476	1	474	479	-1	395	339	19.0	24	ABplapaaapa	113	0	0	0		0	0	0	0	0
477	1	475	481	-1	553	253	23.0	26	ABarpaaaap	228	2167	0	0		0	0	0	0	0
478	1	476	482	-1	570	336	17.0	24	ABalppppapa	143	750	0	0		0	0	0	0	0
479	1	477	483	-1	205	279	23.0	32	Cpaap	404	172	0	0		0	0	0	0	0
480	1	479	484	-1	591	203	6.0	22	ABalaapaap	142	0	0	0		0	0	0	0	0
