# Supplementary material for: The AP-2 Transcription Factor APTF-2 Is Required for Neuroblast and Epidermal Morphogenesis in Caenorhabditis elegans Embryogenesis
Source: PLoS Genet. 2016 May 13;12(5):e1006048. doi: 10.1371/journal.pgen.1006048 (PMC4866721; doi:10.1371/journal.pgen.1006048)
Supplement: S4 Text — (ZIP) [file pgen.1006048.s032.zip › nuclei/t200-nuclei]

1	1	42	155	-1	453	155	3.4	25	ABarappapaa	233	447	0	0		0	0	0	0	0
2	1	148	444	-1	510	264	16.9	24	ABaraapaapp	220	-82	0	0		0	0	0	0	0
3	1	220	279	-1	500	293	15.4	27	ABaraapapaa	236	199	0	0		0	0	0	0	0
4	1	139	104	-1	303	387	15.0	27	ABplappaaa	269	727	0	0		0	0	0	0	0
5	1	284	476	-1	623	223	10.4	26	ABalaaappll	208	-687	0	0		0	0	0	0	0
6	1	370	393	-1	508	339	14.6	24	ABalpppppaa	237	156	0	0		0	0	0	0	0
7	1	10	32	-1	365	241	6.2	28	MSpapappa	267	-75	0	0		0	0	0	0	0
8	0	147	-1	-1	553	333	18.2	23		168	988	0	0		0	0	0	0	0
9	1	426	304	-1	221	154	4.0	25	ABprpppapaa	211	-288	0	0		0	0	0	0	0
10	1	364	78	-1	324	352	12.5	25	Daaap	227	408	0	0		0	0	0	0	0
11	1	343	277	-1	577	168	17.4	27	ABpraapaapa	245	1255	0	0		0	0	0	0	0
12	1	264	12	-1	360	304	11.8	27	MSaapapa	184	0	0	0		0	0	0	0	0
13	1	164	410	-1	341	143	22.8	28	ABarpppapa	265	806	0	0		0	0	0	0	0
14	1	424	49	-1	423	201	10.4	29	ABaraapppp	453	0	0	0		0	0	0	0	0
15	1	466	437	-1	510	214	3.6	23	ABarappaaaa	162	35	0	0		0	0	0	0	0
16	1	120	11	-1	352	335	10.2	29	MSaapppa	251	0	0	0		0	0	0	0	0
17	1	203	461	-1	551	211	4.2	23	ABarapppaaa	214	1245	0	0		0	0	0	0	0
18	1	430	8	-1	196	368	15.7	30	ABplapapaa	-36	0	0	0		0	0	0	0	0
19	1	36	46	-1	560	284	22.8	35	ABplaaaaaa	-204	0	0	0		0	0	0	0	0
20	1	209	15	-1	489	362	22.6	33	ABplaaapap	327	409	0	0		0	0	0	0	0
21	1	330	314	-1	171	174	5.1	24	ABprppppppa	210	12	0	0		0	0	0	0	0
22	1	189	243	-1	544	338	13.0	23	ABalppppaav	204	-1062	0	0		0	0	0	0	0
23	1	30	97	-1	144	324	10.3	28	ABplapappp	282	59	0	0		0	0	0	0	0
24	1	70	31	259	498	343	17.5	30	ABplaapapa	170	0	0	0		0	0	0	0	0
25	1	39	179	-1	411	394	15.7	31	ABplaapppa	305	130	0	0		0	0	0	0	0
26	1	119	105	-1	317	259	14.8	28	Ealap	287	128	0	0		0	0	0	0	0
27	1	376	431	-1	428	354	7.8	25	ABplpapaaap	222	-4	0	0		0	0	0	0	0
28	1	423	229	-1	522	290	21.6	25	ABplaaaaapp	-11	0	0	0		0	0	0	0	0
29	1	43	266	-1	520	280	6.9	24	ABalpaaaaap	190	-205	0	0		0	0	0	0	0
30	1	468	477	-1	317	227	21.4	34	Caaaa	329	184	0	0		0	0	0	0	0
31	1	278	306	-1	620	332	11.6	29	ABalaaapar	269	439	0	0		0	0	0	0	0
32	1	91	232	-1	453	173	9.8	26	MSppapap	216	615	0	0		0	0	0	0	0
33	1	81	249	-1	219	104	11.3	27	ABprapappa	225	-646	0	0		0	0	0	0	0
34	1	12	399	-1	539	287	8.8	24	ABalpaaapaa	225	-33	0	0		0	0	0	0	0
35	1	346	300	-1	422	105	16.5	30	ABpraapppa	281	190	0	0		0	0	0	0	0
36	1	298	210	-1	592	239	21.6	29	ABarpaaaaa	291	110	0	0		0	0	0	0	0
37	1	456	298	-1	590	311	13.5	25	ABalapaaaa	232	329	0	0		0	0	0	0	0
38	1	212	331	-1	125	289	14.7	33	Caapa	336	124	0	0		0	0	0	0	0
39	1	302	322	-1	406	110	6.5	25	ABprpaaaapp	248	196	0	0		0	0	0	0	0
40	1	25	174	-1	379	356	14.0	23	Daaaa	227	1098	0	0		0	0	0	0	0
41	1	105	95	-1	472	226	11.6	31	ABaraapppa	259	154	0	0		0	0	0	0	0
42	1	108	211	-1	610	237	8.6	28	ABalaaaala	271	0	0	0		0	0	0	0	0
43	0	459	-1	-1	591	334	16.2	24		207	285	0	0		0	0	0	0	0
44	1	230	132	-1	179	322	6.8	28	ABplapppap	409	0	0	0		0	0	0	0	0
45	1	7	5	-1	573	233	4.9	24	ABaraaapppa	218	-385	0	0		0	0	0	0	0
46	1	106	83	-1	545	237	18.8	28	MSaaaaapa	273	-419	0	0		0	0	0	0	0
47	1	211	340	-1	444	322	15.1	24	MSapappa	202	502	0	0		0	0	0	0	0
48	1	145	205	-1	525	183	23.3	31	ABarpapapa	315	317	0	0		0	0	0	0	0
49	1	276	263	-1	363	178	9.0	26	MSpppaap	270	0	0	0		0	0	0	0	0
50	1	386	223	-1	316	233	10.3	29	Earpa	296	441	0	0		0	0	0	0	0
51	1	263	124	-1	166	152	8.2	26	ABprappppp	269	1268	0	0		0	0	0	0	0
52	1	438	432	-1	392	155	23.5	32	ABarppaaap	277	-76	0	0		0	0	0	0	0
53	1	406	227	-1	528	337	3.7	24	ABalppapapa	217	1056	0	0		0	0	0	0	0
54	1	240	327	-1	193	139	15.4	29	ABarpppppp	256	3	0	0		0	0	0	0	0
55	1	348	281	-1	459	333	11.4	25	MSapapap	228	1252	0	0		0	0	0	0	0
56	1	200	369	-1	407	217	13.4	30	MSpaapapp	113	0	0	0		0	0	0	0	0
57	1	183	130	-1	281	141	8.0	29	MSpappap	187	0	0	0		0	0	0	0	0
58	1	360	219	-1	396	219	10.2	28	MSpapaapa	464	0	0	0		0	0	0	0	0
59	1	97	108	-1	521	182	7.4	24	ABprpaaaaaa	205	288	0	0		0	0	0	0	0
60	1	165	70	-1	593	310	21.5	31	ABplaapaaa	309	0	0	0		0	0	0	0	0
61	1	433	56	-1	481	217	13.9	23	ABaraappapp	229	457	0	0		0	0	0	0	0
62	1	153	48	-1	347	187	5.4	25	ABprpapppaa	63	0	0	0		0	0	0	0	0
63	1	325	422	-1	558	258	4.9	24	ABaraaappap	178	105	0	0		0	0	0	0	0
64	1	258	404	-1	617	226	17.8	27	ABalapppaap	259	-526	0	0		0	0	0	0	0
65	1	23	273	-1	469	338	7.0	24	ABplpapaaaa	230	538	0	0		0	0	0	0	0
66	1	417	184	-1	450	208	15.1	29	MSpaapaa	115	0	0	0		0	0	0	0	0
67	1	382	380	-1	536	192	20.4	30	ABarpapaap	297	962	0	0		0	0	0	0	0
68	1	74	392	-1	392	223	21.5	29	ABarpaappp	297	-5	0	0		0	0	0	0	0
69	1	473	384	-1	427	230	21.9	29	ABarpaappa	273	-547	0	0		0	0	0	0	0
70	1	204	320	-1	523	328	22.5	26	ABplaaapaa	-87	0	0	0		0	0	0	0	0
71	1	188	16	-1	318	176	5.7	26	ABprpapppap	234	148	0	0		0	0	0	0	0
72	1	357	222	-1	510	376	6.7	24	ABalppaappp	212	-309	0	0		0	0	0	0	0
73	1	251	9	-1	494	188	3.4	25	ABarapppapa	214	1092	0	0		0	0	0	0	0
74	1	223	27	-1	493	236	7.9	24	ABarapapaaa	118	0	0	0		0	0	0	0	0
75	1	303	336	-1	246	119	5.4	26	ABprpppaaap	194	-899	0	0		0	0	0	0	0
76	1	308	386	-1	408	264	17.6	26	MSaaaappp	227	140	0	0		0	0	0	0	0
77	1	159	164	-1	584	373	10.5	32	ABalppaaap	289	932	0	0		0	0	0	0	0
78	1	248	383	-1	423	341	14.7	28	MSapppaa	278	546	0	0		0	0	0	0	0
79	1	367	238	-1	319	273	11.5	28	Ealpa	231	1401	0	0		0	0	0	0	0
80	1	76	175	-1	581	276	9.4	28	ABaraaaaaa	-53	0	0	0		0	0	0	0	0
81	1	152	265	-1	364	228	10.7	28	MSpapaapp	96	0	0	0		0	0	0	0	0
82	1	297	121	-1	528	151	5.8	27	ABpraaaaaa	-61	0	0	0		0	0	0	0	0
83	1	173	182	-1	295	363	7.4	29	ABplppappp	264	-294	0	0		0	0	0	0	0
84	1	157	7	-1	208	353	19.4	30	ABarppappa	-89	0	0	0		0	0	0	0	0
85	1	328	244	-1	554	141	17.5	28	ABpraapaapp	242	1074	0	0		0	0	0	0	0
86	1	141	52	-1	325	392	17.3	28	ABplapaapp	244	132	0	0		0	0	0	0	0
87	1	422	359	-1	327	129	16.6	29	Dppap	279	-51	0	0		0	0	0	0	0
88	1	375	311	-1	471	278	11.9	23	ABalpaaappp	231	-1327	0	0		0	0	0	0	0
89	1	187	226	-1	520	302	10.7	24	ABalpaaapap	149	0	0	0		0	0	0	0	0
90	1	77	250	-1	544	353	10.8	24	ABplpaaaaaa	305	0	0	0		0	0	0	0	0
91	1	237	302	-1	449	291	14.7	25	MSaaapaap	197	-135	0	0		0	0	0	0	0
92	1	150	140	-1	461	295	22.6	28	ABplaaaapp	7	0	0	0		0	0	0	0	0
93	1	111	347	-1	466	122	21.7	32	ABarpapppa	317	-570	0	0		0	0	0	0	0
94	1	73	139	-1	558	388	12.4	28	ABalpppaaa	283	781	0	0		0	0	0	0	0
95	1	136	282	-1	453	246	9.5	25	ABarapaappp	193	124	0	0		0	0	0	0	0
96	1	411	425	-1	183	286	3.5	25	ABplppppppa	144	0	0	0		0	0	0	0	0
97	1	24	275	-1	505	318	4.2	25	ABalpapaaap	207	316	0	0		0	0	0	0	0
98	1	19	390	-1	230	253	12.5	32	Eplap	293	751	0	0		0	0	0	0	0
99	1	467	457	-1	445	242	3.1	22	ABarappaapp	202	-756	0	0		0	0	0	0	0
100	1	239	424	-1	324	351	3.9	22	ABplppaappp	216	-462	0	0		0	0	0	0	0
101	1	324	84	-1	268	387	15.2	28	ABplappaap	257	900	0	0		0	0	0	0	0
102	1	129	145	-1	495	249	20.2	25	MSaaaapaa	226	-180	0	0		0	0	0	0	0
103	1	238	137	-1	253	383	11.3	27	ABplappapp	256	133	0	0		0	0	0	0	0
104	1	27	214	-1	501	220	16.8	29	MSpaaaapa	274	149	0	0		0	0	0	0	0
105	1	233	248	-1	358	281	13.2	29	MSaapaapp	158	0	0	0		0	0	0	0	0
106	1	13	289	-1	159	342	14.4	29	ABarppappp	282	-484	0	0		0	0	0	0	0
107	1	296	339	-1	508	301	6.0	24	ABalpaaaapp	221	485	0	0		0	0	0	0	0
108	1	260	39	-1	533	228	3.5	24	ABaraaapppp	232	-338	0	0		0	0	0	0	0
109	1	322	54	-1	385	87	14.5	30	ABpraapppp	271	1656	0	0		0	0	0	0	0
110	1	6	110	-1	495	335	20.0	24	ABplaapappa	246	366	0	0		0	0	0	0	0
111	1	40	301	-1	415	163	16.7	28	Dpaa	250	641	0	0		0	0	0	0	0
112	1	215	172	-1	404	225	16.1	26	MSpaaappp	243	429	0	0		0	0	0	0	0
113	1	336	441	-1	385	338	7.0	23	ABplpapapap	229	-503	0	0		0	0	0	0	0
114	1	271	151	-1	583	191	7.2	25	ABalaapaaa	-95	0	0	0		0	0	0	0	0
115	1	342	417	-1	225	293	20.1	34	Dappp	368	481	0	0		0	0	0	0	0
116	1	269	24	-1	442	217	12.7	28	MSpaapapa	123	0	0	0		0	0	0	0	0
117	1	87	413	-1	424	194	19.4	30	MSpppppa	51	0	0	0		0	0	0	0	0
118	1	45	96	-1	303	332	8.9	28	MSaapppp	-27	0	0	0		0	0	0	0	0
119	1	191	106	-1	388	225	3.4	26	ABprpappaap	241	679	0	0		0	0	0	0	0
120	1	261	467	-1	472	370	10.4	28	ABplpaaappp	191	0	0	0		0	0	0	0	0
121	1	37	45	-1	545	247	8.0	27	ABaraaaaap	52	0	0	0		0	0	0	0	0
122	1	229	447	-1	627	189	10.5	26	ABalaaapplr	238	1150	0	0		0	0	0	0	0
123	1	61	161	-1	544	225	15.3	28	ABaraappaa	343	0	0	0		0	0	0	0	0
124	1	135	10	-1	508	284	3.3	24	ABalpapaapa	233	425	0	0		0	0	0	0	0
125	1	198	19	-1	391	220	6.8	26	MSpapaaap	173	0	0	0		0	0	0	0	0
126	1	409	159	-1	466	149	16.4	27	ABpraaapppa	226	-189	0	0		0	0	0	0	0
127	1	290	14	-1	591	193	20.3	32	ABpraapaaa	321	-224	0	0		0	0	0	0	0
128	1	174	423	-1	537	292	4.6	26	ABalpaaaapa	187	0	0	0		0	0	0	0	0
129	1	160	260	-1	375	107	8.9	24	ABprppaapap	221	725	0	0		0	0	0	0	0
130	1	377	118	-1	241	303	3.9	25	ABplppppapp	206	93	0	0		0	0	0	0	0
131	1	115	329	-1	412	272	7.4	29	ABalpappppp	296	166	0	0		0	0	0	0	0
132	1	179	253	-1	555	320	21.0	28	ABalapappp	232	0	0	0		0	0	0	0	0
133	1	244	69	-1	467	261	4.8	24	ABarapapapa	207	441	0	0		0	0	0	0	0
134	1	359	168	-1	566	375	16.3	29	ABalpppaap	-7	0	0	0		0	0	0	0	0
135	1	142	274	-1	532	232	11.4	27	ABaraaapapa	231	142	0	0		0	0	0	0	0
136	1	295	225	-1	555	346	4.9	29	ABalppapaa	240	1460	0	0		0	0	0	0	0
137	1	50	337	-1	471	234	16.5	28	MSpaaaapp	163	0	0	0		0	0	0	0	0
138	1	125	76	-1	604	290	7.1	25	ABalpaapppa	232	444	0	0		0	0	0	0	0
139	1	11	117	-1	498	283	23.0	30	ABplaaaapa	281	1023	0	0		0	0	0	0	0
140	1	454	213	-1	541	305	3.1	27	ABalpapaaaa	353	0	0	0		0	0	0	0	0
141	1	161	68	-1	566	242	9.7	24	ABaraaapaaa	205	95	0	0		0	0	0	0	0
142	1	54	235	-1	246	97	12.2	29	ABprapapap	254	1419	0	0		0	0	0	0	0
143	1	338	341	-1	270	86	14.2	28	ABprappapp	278	-205	0	0		0	0	0	0	0
144	1	29	290	-1	128	265	5.5	27	Caappv	249	565	0	0		0	0	0	0	0
145	1	361	367	-1	593	227	18.1	30	ABalapppap	143	0	0	0		0	0	0	0	0
146	1	177	94	-1	384	196	2.9	26	ABprpappapa	80	0	0	0		0	0	0	0	0
147	1	137	342	-1	315	128	14.7	30	Cppaaa	262	-380	0	0		0	0	0	0	0
148	1	287	57	-1	299	137	11.2	30	MSpapppp	182	0	0	0		0	0	0	0	0
149	1	326	90	-1	426	299	10.3	25	MSaapaaaa	374	0	0	0		0	0	0	0	0
150	1	101	280	-1	383	307	19.2	25	MSappapa	216	-228	0	0		0	0	0	0	0
151	1	176	350	-1	421	340	22.6	33	ABplaaappp	503	0	0	0		0	0	0	0	0
152	1	224	114	-1	225	215	10.6	31	Eprpa	312	41	0	0		0	0	0	0	0
153	1	227	299	-1	574	140	10.5	28	ABpraaaaap	282	450	0	0		0	0	0	0	0
154	1	196	119	-1	454	253	15.4	24	MSaaapapa	57	0	0	0		0	0	0	0	0
155	1	167	294	-1	180	120	11.4	27	ABprappppa	249	-588	0	0		0	0	0	0	0
156	1	369	191	-1	481	178	19.4	27	MSppappp	267	1092	0	0		0	0	0	0	0
157	1	331	55	-1	483	131	7.2	30	ABprpaaapaa	284	26	0	0		0	0	0	0	0
158	1	100	177	-1	140	304	6.2	26	ABplappppp	263	2303	0	0		0	0	0	0	0
159	1	9	460	-1	491	167	15.3	25	ABpraapappa	199	257	0	0		0	0	0	0	0
160	1	306	420	-1	163	272	4.0	26	ABplppppppp	245	714	0	0		0	0	0	0	0
161	1	280	436	-1	178	242	5.2	29	Cpppap	285	-190	0	0		0	0	0	0	0
162	1	408	113	-1	285	210	11.5	32	Earpp	317	644	0	0		0	0	0	0	0
163	1	41	252	-1	418	113	22.0	32	ABarpapppp	305	177	0	0		0	0	0	0	0
164	1	83	89	-1	334	139	10.2	32	MSpapppa	232	0	0	0		0	0	0	0	0
165	1	235	261	-1	217	129	5.6	26	ABprpppaapa	232	151	0	0		0	0	0	0	0
166	1	144	352	-1	358	146	5.6	23	ABprppaappa	171	-715	0	0		0	0	0	0	0
167	1	2	264	-1	504	112	8.2	29	ABprpaaapap	544	0	0	0		0	0	0	0	0
168	1	93	416	-1	185	331	3.3	26	ABplpppaapp	-36	0	0	0		0	0	0	0	0
169	1	400	335	-1	301	83	18.5	29	ABprappapa	261	40	0	0		0	0	0	0	0
170	1	88	286	-1	230	103	16.4	29	ABprapapaa	267	-1021	0	0		0	0	0	0	0
171	1	51	246	-1	534	346	15.5	26	ABalppppaad	176	0	0	0		0	0	0	0	0
172	1	402	307	-1	494	295	10.3	24	ABalpaaappa	193	-457	0	0		0	0	0	0	0
173	1	134	269	-1	425	387	8.0	25	ABplpaaaapa	233	-616	0	0		0	0	0	0	0
174	1	435	47	-1	530	352	21.5	26	ABplaapaapp	363	0	0	0		0	0	0	0	0
175	1	333	142	-1	463	304	11.0	26	ABalpapppa	-124	0	0	0		0	0	0	0	0
176	1	265	254	-1	318	107	21.5	30	ABarpppaap	306	-391	0	0		0	0	0	0	0
177	1	273	427	-1	373	184	5.7	23	ABprpapapap	158	-505	0	0		0	0	0	0	0
178	1	207	169	-1	255	342	10.5	29	Capaap	265	120	0	0		0	0	0	0	0
179	1	351	343	-1	502	370	13.7	24	ABplpaapaap	220	-123	0	0		0	0	0	0	0
180	1	69	60	-1	346	368	8.2	28	ABplppappa	192	463	0	0		0	0	0	0	0
181	1	34	309	-1	501	210	10.0	24	ABarapaapap	167	-235	0	0		0	0	0	0	0
182	1	250	99	-1	130	279	10.5	32	Caappd	289	84	0	0		0	0	0	0	0
183	1	392	122	-1	454	239	5.7	26	ABarapapppa	263	-680	0	0		0	0	0	0	0
184	0	163	-1	-1	562	184	3.4	27		272	-406	0	0		0	0	0	0	0
185	1	407	374	-1	426	137	9.5	25	ABprppaaaap	192	-849	0	0		0	0	0	0	0
186	1	285	127	-1	365	120	19.3	32	ABprapaaap	269	410	0	0		0	0	0	0	0
187	1	92	385	-1	312	313	4.1	28	ABplpapppa	275	313	0	0		0	0	0	0	0
188	1	8	42	-1	163	203	4.4	27	ABprppppppp	228	211	0	0		0	0	0	0	0
189	1	436	13	-1	514	340	6.6	26	ABalppapppa	259	0	0	0		0	0	0	0	0
190	1	67	194	-1	430	376	10.6	24	ABplpapaapp	224	361	0	0		0	0	0	0	0
191	1	201	370	-1	486	321	13.1	24	MSapapaa	201	924	0	0		0	0	0	0	0
192	1	374	267	-1	269	176	18.7	32	Dpppp	319	1277	0	0		0	0	0	0	0
193	1	128	136	-1	146	193	7.1	27	Cppppa	251	131	0	0		0	0	0	0	0
194	1	4	354	-1	249	152	4.9	24	ABprppppapp	239	693	0	0		0	0	0	0	0
195	1	180	20	-1	599	300	17.5	28	ABalapapap	-11	0	0	0		0	0	0	0	0
196	1	410	77	-1	569	253	12.9	29	ABaraaaapa	274	-445	0	0		0	0	0	0	0
197	1	225	204	-1	555	224	12.2	23	ABaraaapaap	225	-253	0	0		0	0	0	0	0
198	1	94	141	-1	223	325	7.4	30	Capppp	-80	0	0	0		0	0	0	0	0
199	1	366	201	-1	417	258	10.9	25	ABaraapappp	206	497	0	0		0	0	0	0	0
200	1	182	262	-1	595	258	6.6	23	ABaraaappaa	67	0	0	0		0	0	0	0	0
201	1	21	356	-1	453	358	8.4	24	ABplpapaapa	202	130	0	0		0	0	0	0	0
202	1	431	353	-1	629	287	13.9	29	ABalaaapal	133	0	0	0		0	0	0	0	0
203	1	14	120	-1	177	342	10.5	28	ABplapppaa	138	0	0	0		0	0	0	0	0
204	1	56	407	-1	580	159	14.8	27	ABpraaapapa	269	1363	0	0		0	0	0	0	0
205	1	184	445	-1	392	384	18.4	29	ABplapaapa	482	0	0	0		0	0	0	0	0
206	1	82	426	-1	489	155	12.8	25	ABpraaappap	211	1378	0	0		0	0	0	0	0
207	1	228	308	-1	586	334	12.3	24	ABalapaapa	181	0	0	0		0	0	0	0	0
208	1	393	128	-1	275	157	4.7	24	ABprppppaap	188	1486	0	0		0	0	0	0	0
209	1	185	450	-1	472	225	6.7	25	ABarapapaap	205	-483	0	0		0	0	0	0	0
210	1	202	324	-1	278	262	15.1	34	Eplaa	341	-1249	0	0		0	0	0	0	0
211	1	293	316	-1	224	219	8.0	31	Eprpp	299	260	0	0		0	0	0	0	0
212	1	234	415	-1	251	114	20.2	36	ABarppppa	357	-717	0	0		0	0	0	0	0
213	1	140	389	-1	472	160	23.4	32	ABarpapapp	327	204	0	0		0	0	0	0	0
214	1	79	247	-1	245	349	15.3	30	Capapa	115	0	0	0		0	0	0	0	0
215	1	121	188	-1	468	260	19.3	25	MSaaaapap	238	68	0	0		0	0	0	0	0
216	1	231	111	-1	503	250	4.5	26	ABarapaaap	150	0	0	0		0	0	0	0	0
217	1	38	366	-1	457	124	16.3	29	ABpraaapppp	33	0	0	0		0	0	0	0	0
218	1	102	272	-1	377	143	14.6	30	Dppaa	151	0	0	0		0	0	0	0	0
219	1	236	303	-1	305	376	9.8	29	ABplppapap	293	794	0	0		0	0	0	0	0
220	1	461	442	-1	452	303	18.7	22	MSappaaa	158	284	0	0		0	0	0	0	0
221	1	154	134	-1	584	267	16.3	30	MSaaaaaa	36	0	0	0		0	0	0	0	0
222	1	107	2	-1	588	362	13.8	28	ABalapaapp	244	-692	0	0		0	0	0	0	0
223	1	372	163	-1	394	337	17.5	27	MSapppap	272	249	0	0		0	0	0	0	0
224	1	132	256	-1	503	268	8.5	23	ABalpappaaa	187	-166	0	0		0	0	0	0	0
225	1	32	33	-1	345	297	8.9	24	MSaapappp	138	0	0	0		0	0	0	0	0
226	1	103	284	-1	437	242	18.8	29	MSpaaapa	122	0	0	0		0	0	0	0	0
227	1	20	61	-1	417	240	5.2	26	ABarapapppp	242	-870	0	0		0	0	0	0	0
228	1	109	22	-1	319	208	4.7	27	MSpappaa	-46	0	0	0		0	0	0	0	0
229	1	275	236	-1	295	348	14.5	30	Capaaa	165	0	0	0		0	0	0	0	0
230	1	219	100	-1	255	296	7.9	29	ABplpppppa	490	0	0	0		0	0	0	0	0
231	1	388	193	-1	319	95	8.0	27	ABprppapap	269	-883	0	0		0	0	0	0	0
232	1	33	397	-1	505	394	16.4	27	ABplpaapapa	228	666	0	0		0	0	0	0	0
233	1	323	88	-1	382	121	22.1	27	ABarpppaaa	268	802	0	0		0	0	0	0	0
234	1	48	79	-1	407	126	10.4	23	ABprppaapaa	403	0	0	0		0	0	0	0	0
235	1	131	233	-1	490	295	8.3	26	ABalpappaap	230	-455	0	0		0	0	0	0	0
236	1	340	116	-1	624	264	19.3	30	ABalappapa	290	-539	0	0		0	0	0	0	0
237	1	286	156	-1	578	332	8.8	25	ABalppappaa	197	0	0	0		0	0	0	0	0
238	1	246	85	-1	170	351	6.9	27	ABplappppa	-33	0	0	0		0	0	0	0	0
239	1	267	278	-1	219	275	3.6	28	ABplpppapap	278	1102	0	0		0	0	0	0	0
240	1	28	53	-1	478	353	14.8	26	ABalpppppap	206	-82	0	0		0	0	0	0	0
241	1	299	480	-1	484	359	20.3	28	ABplaapappp	197	683	0	0		0	0	0	0	0
242	1	262	364	-1	561	371	7.9	26	ABalppaappa	225	1142	0	0		0	0	0	0	0
243	1	214	190	-1	393	153	11.5	29	MSpppapp	-39	0	0	0		0	0	0	0	0
244	1	31	86	-1	449	278	18.2	25	MSaaaappa	116	0	0	0		0	0	0	0	0
245	1	415	271	-1	391	330	10.3	26	MSapaapp	245	363	0	0		0	0	0	0	0
246	1	440	239	-1	243	342	4.3	27	ABplppppapa	222	-264	0	0		0	0	0	0	0
247	1	193	330	-1	518	247	19.6	26	MSaaaaapp	150	0	0	0		0	0	0	0	0
248	1	146	43	-1	188	320	13.6	29	Cappap	261	182	0	0		0	0	0	0	0
249	1	389	181	-1	474	406	13.8	24	ABplaappaa	216	330	0	0		0	0	0	0	0
250	1	68	3	-1	501	156	8.0	24	ABprpaaaaap	222	410	0	0		0	0	0	0	0
251	1	35	376	-1	226	257	9.4	31	Eplpa	296	374	0	0		0	0	0	0	0
252	1	320	440	-1	406	89	9.4	26	ABprppapaaa	258	425	0	0		0	0	0	0	0
253	1	5	133	-1	267	180	8.1	25	ABprpppppaa	223	204	0	0		0	0	0	0	0
254	1	143	464	-1	575	321	15.9	22	ABalapaaap	163	-585	0	0		0	0	0	0	0
255	1	380	196	-1	401	288	10.1	27	MSaapaaap	117	0	0	0		0	0	0	0	0
256	1	98	171	-1	438	153	12.3	28	MSppppaa	278	582	0	0		0	0	0	0	0
257	1	172	291	-1	512	384	10.3	27	ABplpaaapa	260	655	0	0		0	0	0	0	0
258	1	434	406	-1	346	119	6.5	25	ABprppappa	200	-194	0	0		0	0	0	0	0
259	1	312	154	-1	550	196	6.0	22	ABarappppaa	212	449	0	0		0	0	0	0	0
260	1	249	212	-1	444	175	15.4	27	MSppppap	-5	0	0	0		0	0	0	0	0
261	1	404	297	-1	143	234	5.1	30	Cppppp	236	1153	0	0		0	0	0	0	0
262	1	255	37	-1	529	397	14.8	25	ABalpppapad	222	29	0	0		0	0	0	0	0
263	1	90	288	-1	399	183	8.0	25	MSpppaaa	209	20	0	0		0	0	0	0	0
264	1	99	189	-1	603	315	9.4	27	ABalaaaarl	-46	0	0	0		0	0	0	0	0
265	1	138	414	-1	446	105	13.0	30	ABpraappap	63	0	0	0		0	0	0	0	0
266	1	398	409	-1	448	350	18.8	28	ABalppppppa	50	0	0	0		0	0	0	0	0
267	1	341	28	-1	473	218	18.9	28	MSpaaaaa	-44	0	0	0		0	0	0	0	0
268	1	272	276	-1	445	263	11.7	25	ABaraapappa	198	0	0	0		0	0	0	0	0
269	1	363	230	-1	365	355	5.5	25	ABplppaappa	227	854	0	0		0	0	0	0	0
270	1	305	295	-1	566	287	12.3	24	ABalpaapaap	520	0	0	0		0	0	0	0	0
271	1	84	430	-1	524	168	15.4	28	ABpraapapa	248	570	0	0		0	0	0	0	0
272	1	288	319	-1	268	135	3.8	28	ABprppppapa	238	891	0	0		0	0	0	0	0
273	1	53	1	-1	571	353	19.6	26	ABplaapaapa	325	0	0	0		0	0	0	0	0
274	1	96	209	-1	428	276	4.5	25	ABarapapapp	214	-204	0	0		0	0	0	0	0
275	1	156	64	-1	538	286	12.6	27	ABalpaapapa	210	-101	0	0		0	0	0	0	0
276	1	335	165	-1	243	184	4.9	25	ABprpappppp	202	304	0	0		0	0	0	0	0
277	1	130	67	-1	427	209	7.6	26	MSpapaaaa	663	0	0	0		0	0	0	0	0
278	1	78	6	-1	397	289	13.2	30	MSaapaapa	283	159	0	0		0	0	0	0	0
279	1	384	375	-1	525	145	20.2	28	ABarpappaa	266	-118	0	0		0	0	0	0	0
280	1	195	224	-1	285	103	6.7	27	ABprppappp	269	-56	0	0		0	0	0	0	0
281	1	345	388	-1	437	142	15.5	23	ABprpaappap	196	-304	0	0		0	0	0	0	0
282	1	85	378	-1	456	208	9.0	27	ABarapappap	135	0	0	0		0	0	0	0	0
283	1	347	65	-1	134	204	11.6	33	Cpappd	334	335	0	0		0	0	0	0	0
284	1	104	91	-1	591	275	11.9	24	ABalpaapaaa	200	-867	0	0		0	0	0	0	0
285	1	399	59	-1	541	348	7.9	23	ABalppappap	213	548	0	0		0	0	0	0	0
286	1	52	228	-1	583	199	16.0	26	ABalappppa	266	265	0	0		0	0	0	0	0
287	1	247	72	-1	455	117	6.1	25	ABprpaaappa	51	0	0	0		0	0	0	0	0
288	1	396	21	-1	527	210	7.4	29	MSppaaaa	-11	0	0	0		0	0	0	0	0
289	1	47	333	-1	335	215	14.4	29	Earap	290	-1430	0	0		0	0	0	0	0
290	1	210	143	-1	425	215	3.0	26	ABprpappaaa	259	579	0	0		0	0	0	0	0
291	1	381	215	-1	287	148	22.6	32	ABarpppapp	325	-122	0	0		0	0	0	0	0
292	1	241	455	-1	316	324	18.4	29	Daapp	213	-532	0	0		0	0	0	0	0
293	1	72	216	-1	386	397	9.7	25	ABplpaaaapp	89	0	0	0		0	0	0	0	0
294	1	318	453	-1	550	142	12.4	25	ABpraaapaad	108	0	0	0		0	0	0	0	0
295	1	448	162	-1	295	351	4.9	23	ABplpppaaaa	228	45	0	0		0	0	0	0	0
296	1	199	345	-1	400	313	3.9	30	ABplpappaap	254	103	0	0		0	0	0	0	0
297	1	226	358	-1	515	218	14.1	24	ABaraappapa	212	63	0	0		0	0	0	0	0
298	1	270	66	-1	247	360	6.5	27	ABplpppaaap	247	-606	0	0		0	0	0	0	0
299	1	378	40	-1	166	238	17.6	27	Cpapap	181	761	0	0		0	0	0	0	0
300	1	205	195	-1	458	152	6.0	24	ABarapppppp	210	-62	0	0		0	0	0	0	0
301	1	371	373	-1	602	182	11.4	26	ABalaappppa	165	0	0	0		0	0	0	0	0
302	1	158	25	-1	196	365	9.3	28	ABplapappa	418	0	0	0		0	0	0	0	0
303	0	281	-1	-1	556	249	22.8	25		243	-502	0	0		0	0	0	0	0
304	1	307	365	-1	255	321	5.8	24	ABplppppaap	200	-163	0	0		0	0	0	0	0
305	1	315	403	-1	495	286	18.4	28	MSaaapaaa	275	395	0	0		0	0	0	0	0
306	1	327	351	-1	352	356	16.4	28	Dapaa	258	99	0	0		0	0	0	0	0
307	1	442	362	-1	613	205	13.3	29	ABalaaappr	-26	0	0	0		0	0	0	0	0
308	1	256	75	-1	516	114	12.7	25	ABprpaapap	222	600	0	0		0	0	0	0	0
309	1	353	166	-1	327	293	20.7	34	MSapppp	321	732	0	0		0	0	0	0	0
310	1	368	101	-1	424	267	13.9	25	MSaaapapp	252	-208	0	0		0	0	0	0	0
311	1	118	183	-1	445	361	5.7	27	ABalpapapap	279	808	0	0		0	0	0	0	0
312	1	44	346	-1	253	219	14.3	32	Eprap	244	0	0	0		0	0	0	0	0
313	1	291	26	-1	187	124	6.8	25	ABprpppaapp	190	406	0	0		0	0	0	0	0
314	1	301	92	-1	300	122	4.2	25	ABprpppaaaa	234	98	0	0		0	0	0	0	0
315	0	446	-1	-1	354	293	16.7	24		220	-448	0	0		0	0	0	0	0
316	1	300	401	-1	280	332	6.5	23	ABplppppaaa	231	1291	0	0		0	0	0	0	0
317	1	352	29	-1	395	105	17.8	25	ABprapaapa	175	0	0	0		0	0	0	0	0
318	1	427	408	-1	362	389	10.7	24	ABplppapaaa	217	423	0	0		0	0	0	0	0
319	1	194	454	-1	406	325	21.6	25	ABplapaaaaa	180	427	0	0		0	0	0	0	0
320	1	277	115	-1	177	162	12.0	29	ABprapappp	287	-491	0	0		0	0	0	0	0
321	1	218	312	-1	552	279	20.4	25	ABplaaaaapa	209	729	0	0		0	0	0	0	0
322	1	418	207	-1	441	329	3.2	26	ABplpappaaa	254	64	0	0		0	0	0	0	0
323	1	117	107	-1	391	278	16.0	28	MSaaappp	260	-121	0	0		0	0	0	0	0
324	1	192	203	-1	403	280	22.5	29	ABarppaaaa	151	0	0	0		0	0	0	0	0
325	1	383	418	-1	539	118	10.8	25	ABpraaaapad	355	0	0	0		0	0	0	0	0
326	1	116	50	-1	412	345	6.1	23	ABplpapapaa	198	-297	0	0		0	0	0	0	0
327	1	282	123	-1	372	130	3.6	27	ABarappappa	277	151	0	0		0	0	0	0	0
328	1	216	255	-1	490	351	6.8	25	ABalppapppp	172	0	0	0		0	0	0	0	0
329	1	59	241	-1	482	102	12.6	26	ABpraappaa	262	446	0	0		0	0	0	0	0
330	1	22	74	-1	338	256	6.6	24	MSpapappp	127	0	0	0		0	0	0	0	0
331	1	181	428	-1	446	148	8.4	24	ABprppaaaaa	185	185	0	0		0	0	0	0	0
332	1	390	160	-1	319	138	4.1	24	ABprppaappp	240	144	0	0		0	0	0	0	0
333	1	292	218	-1	575	307	18.6	28	ABalapappa	246	-148	0	0		0	0	0	0	0
334	1	450	152	-1	551	285	7.0	23	ABalpaaaaaa	159	0	0	0		0	0	0	0	0
335	1	55	293	-1	464	215	22.6	31	ABarpaapap	287	771	0	0		0	0	0	0	0
336	1	126	158	-1	575	283	5.2	27	ABalpaappa	213	254	0	0		0	0	0	0	0
337	1	62	18	-1	217	377	11.4	28	ABplapapap	332	0	0	0		0	0	0	0	0
338	1	313	81	-1	552	190	13.1	29	MSppaaap	4	0	0	0		0	0	0	0	0
339	0	441	-1	-1	551	136	14.3	23		181	69	0	0		0	0	0	0	0
340	1	123	103	-1	476	281	15.2	27	ABaraapapap	316	0	0	0		0	0	0	0	0
341	1	122	439	-1	522	364	18.5	28	ABalpppappp	123	0	0	0		0	0	0	0	0
342	1	358	208	-1	552	317	9.6	27	MSapaaaa	171	29	0	0		0	0	0	0	0
343	1	337	198	-1	284	181	5.0	23	ABprpappppa	233	526	0	0		0	0	0	0	0
344	1	474	44	-1	384	147	19.6	31	ABprapaaaa	224	411	0	0		0	0	0	0	0
345	1	89	197	-1	454	97	8.5	25	ABprpaaappp	-301	0	0	0		0	0	0	0	0
346	1	190	313	-1	452	379	18.4	29	ABalppppppp	264	280	0	0		0	0	0	0	0
347	1	242	321	-1	539	162	9.0	26	ABpraaaapav	215	989	0	0		0	0	0	0	0
348	1	222	310	-1	367	292	5.9	24	MSaappaa	236	16	0	0		0	0	0	0	0
349	1	57	220	-1	447	400	14.9	29	ABplaappap	260	-620	0	0		0	0	0	0	0
350	1	385	237	-1	222	177	7.4	24	ABprpppppap	127	0	0	0		0	0	0	0	0
351	1	254	334	-1	297	222	15.4	32	Epraa	324	-848	0	0		0	0	0	0	0
352	1	428	147	-1	230	164	14.1	33	Cppaap	283	666	0	0		0	0	0	0	0
353	1	169	438	-1	471	328	4.4	24	ABalpapapaa	218	-509	0	0		0	0	0	0	0
354	1	421	206	402	396	369	10.6	29	ABplppaapa	212	479	0	0		0	0	0	0	0
355	1	311	200	-1	532	304	16.9	26	MSapaaap	92	0	0	0		0	0	0	0	0
356	1	362	391	-1	580	191	9.5	32	ABalaapppa	272	-191	0	0		0	0	0	0	0
357	1	1	456	-1	415	154	6.7	23	ABprpapaapa	235	-22	0	0		0	0	0	0	0
358	1	15	4	-1	486	182	16.5	26	MSppappa	204	624	0	0		0	0	0	0	0
359	1	18	429	-1	271	261	11.8	31	Ealpp	315	634	0	0		0	0	0	0	0
360	1	457	475	-1	482	251	9.5	24	ABarapaappa	241	805	0	0		0	0	0	0	0
361	1	279	377	-1	375	292	9.0	23	MSaapappa	237	585	0	0		0	0	0	0	0
362	1	86	240	-1	217	313	11.4	29	Capapp	293	687	0	0		0	0	0	0	0
363	1	365	93	-1	327	158	17.9	32	Dpap	309	-301	0	0		0	0	0	0	0
364	1	63	144	-1	485	179	11.3	25	MSppapaa	284	0	0	0		0	0	0	0	0
365	1	95	318	-1	346	197	3.1	25	ABprpappapp	226	0	0	0		0	0	0	0	0
366	1	379	30	-1	432	303	6.2	26	ABalpappapp	257	-1897	0	0		0	0	0	0	0
367	1	334	62	-1	436	173	5.9	24	ABprpapaaap	172	51	0	0		0	0	0	0	0
368	1	3	36	251	563	248	15.4	27	ABaraapaaa	191	200	0	0		0	0	0	0	0
369	1	439	34	-1	270	337	18.2	29	Dapap	-197	0	0	0		0	0	0	0	0
370	1	319	98	-1	502	137	10.6	26	ABprpaapaap	359	0	0	0		0	0	0	0	0
371	1	413	82	-1	376	161	4.1	23	ABprpapappa	183	0	0	0		0	0	0	0	0
372	1	268	387	-1	553	183	17.5	27	ABalappppp	271	447	0	0		0	0	0	0	0
373	1	127	411	-1	530	264	15.3	26	ABaraapaapa	216	-1362	0	0		0	0	0	0	0
374	1	257	192	-1	620	284	10.5	28	ABalaaaalp	249	206	0	0		0	0	0	0	0
375	1	373	17	-1	414	134	4.3	26	ABprpaaaapa	257	-300	0	0		0	0	0	0	0
376	1	213	449	-1	118	233	9.9	30	Cpappv	298	578	0	0		0	0	0	0	0
377	1	16	372	-1	565	157	7.1	30	ABalaappap	266	-368	0	0		0	0	0	0	0
378	1	332	325	-1	618	242	13.6	26	ABalapppaaa	264	-552	0	0		0	0	0	0	0
379	1	149	73	-1	508	349	9.9	25	ABplpaaaaap	213	0	0	0		0	0	0	0	0
380	1	316	434	-1	459	192	4.9	24	ABprpapaaaa	331	0	0	0		0	0	0	0	0
381	1	168	315	-1	369	327	5.0	24	ABplpapappa	192	1197	0	0		0	0	0	0	0
382	1	314	357	-1	373	356	21.4	26	ABplapaaapp	208	211	0	0		0	0	0	0	0
383	1	162	270	-1	576	318	5.4	25	ABalpaapppp	188	-1	0	0		0	0	0	0	0
384	1	186	363	-1	393	150	6.8	23	ABprpapaapp	182	131	0	0		0	0	0	0	0
385	1	266	361	-1	369	185	20.5	29	MSpppppp	-160	0	0	0		0	0	0	0	0
386	1	253	23	-1	386	365	7.7	26	ABalpapappp	222	740	0	0		0	0	0	0	0
387	1	206	231	-1	483	354	3.9	25	ABalppapapp	7	0	0	0		0	0	0	0	0
388	1	394	382	-1	354	325	14.6	27	MSappapp	398	0	0	0		0	0	0	0	0
389	1	259	138	-1	245	139	8.4	27	Cppapp	-173	0	0	0		0	0	0	0	0
390	1	403	394	-1	464	187	3.1	25	ABarapppapp	235	115	0	0		0	0	0	0	0
391	1	283	217	-1	461	343	23.1	27	ABplaaappa	263	363	0	0		0	0	0	0	0
392	1	339	463	-1	616	264	16.9	27	ABalappaap	230	1520	0	0		0	0	0	0	0
393	1	289	468	-1	483	241	3.0	23	ABarappaapa	188	-191	0	0		0	0	0	0	0
394	1	444	433	-1	138	223	15.3	33	Cpapaa	336	782	0	0		0	0	0	0	0
395	1	64	221	-1	334	388	10.5	23	ABplppapaap	234	-83	0	0		0	0	0	0	0
396	1	232	381	-1	337	325	5.5	25	ABplpapappp	126	0	0	0		0	0	0	0	0
397	1	425	149	-1	514	139	17.4	27	ABpraapappp	144	0	0	0		0	0	0	0	0
398	1	58	328	-1	202	182	3.5	28	ABprpppapap	265	795	0	0		0	0	0	0	0
399	1	350	344	-1	403	376	6.6	23	ABalpapappa	307	0	0	0		0	0	0	0	0
400	1	429	405	-1	423	301	19.7	26	MSapappp	-13	0	0	0		0	0	0	0	0
401	1	354	102	-1	487	117	19.2	30	ABarpappap	286	-469	0	0		0	0	0	0	0
402	1	455	435	-1	521	173	10.7	25	ABprpaapaaa	190	1042	0	0		0	0	0	0	0
403	1	71	35	-1	182	195	7.5	29	Cpppaa	260	423	0	0		0	0	0	0	0
404	1	197	41	-1	459	283	7.4	26	ABalpappppa	421	0	0	0		0	0	0	0	0
405	1	416	125	-1	342	290	6.0	23	MSaappap	209	-327	0	0		0	0	0	0	0
406	1	113	135	-1	231	318	17.3	31	Cappaa	-305	0	0	0		0	0	0	0	0
407	0	49	-1	-1	570	203	20.8	24		282	0	0	0		0	0	0	0	0
408	1	34	178	-1	519	238	8.5	25	ABarapaapaa	197	51	0	0		0	0	0	0	0
409	1	166	87	-1	584	267	19.8	26	ABalappapp	-55	0	0	0		0	0	0	0	0
410	1	243	338	-1	564	178	11.0	24	ABpraaapaav	184	105	0	0		0	0	0	0	0
411	1	420	419	-1	423	175	3.0	26	ABarappapap	-116	0	0	0		0	0	0	0	0
412	1	170	292	-1	592	341	6.7	29	ABalaaaarr	275	62	0	0		0	0	0	0	0
413	1	151	317	-1	334	87	12.4	27	ABprappaaa	257	156	0	0		0	0	0	0	0
414	0	-1	-1	-1	548	223	23.4	31		240	1042	0	0		0	0	0	0	0
415	1	432	242	-1	527	127	14.4	25	ABpraaaappp	241	0	0	0		0	0	0	0	0
416	1	449	129	-1	507	296	13.0	29	ABalpaapapp	291	591	0	0		0	0	0	0	0
417	1	437	305	-1	492	389	12.4	23	ABplpaapppa	194	796	0	0		0	0	0	0	0
418	1	80	157	-1	358	74	14.5	29	ABprapaapp	247	88	0	0		0	0	0	0	0
419	1	329	258	-1	264	374	20.4	30	ABplappapa	280	1224	0	0		0	0	0	0	0
420	1	401	395	-1	340	363	22.1	38	ABarppapa	379	489	0	0		0	0	0	0	0
421	1	112	176	-1	223	312	3.1	23	ABplpppapaa	225	-607	0	0		0	0	0	0	0
422	1	114	483	-1	518	339	12.5	26	ABplpaapaaa	174	116	0	0		0	0	0	0	0
423	1	344	245	-1	499	236	22.7	29	ABarpaapaa	270	10	0	0		0	0	0	0	0
424	1	171	479	-1	355	260	16.5	30	Ealaa	255	734	0	0		0	0	0	0	0
425	1	124	360	-1	368	135	9.4	26	MSppaapp	445	0	0	0		0	0	0	0	0
426	1	355	371	-1	327	199	19.5	33	Dpppa	192	0	0	0		0	0	0	0	0
427	1	46	268	-1	482	288	5.2	28	ABalpappapa	235	87	0	0		0	0	0	0	0
428	1	245	199	-1	303	82	13.7	28	ABprappaap	264	-472	0	0		0	0	0	0	0
429	1	75	146	-1	507	225	12.3	28	ABaraaapapp	264	779	0	0		0	0	0	0	0
430	1	221	398	-1	362	396	17.2	30	ABplaapppp	302	-756	0	0		0	0	0	0	0
431	1	155	167	-1	362	87	8.3	25	ABprppapaap	50	0	0	0		0	0	0	0	0
432	1	460	71	-1	471	213	3.2	23	ABarappaaap	231	1144	0	0		0	0	0	0	0
433	1	310	469	-1	394	297	21.8	25	ABplapaaaap	185	295	0	0		0	0	0	0	0
434	1	391	80	-1	320	332	21.5	28	ABarppaapp	282	-688	0	0		0	0	0	0	0
435	1	26	186	-1	513	170	12.9	24	ABpraaappaa	242	709	0	0		0	0	0	0	0
436	1	414	355	-1	506	409	13.0	24	ABplpaapapp	188	-601	0	0		0	0	0	0	0
437	1	178	400	-1	209	338	4.4	25	ABplpppaapa	200	-767	0	0		0	0	0	0	0
438	1	294	180	-1	208	132	11.3	27	ABprapppaa	226	50	0	0		0	0	0	0	0
439	1	462	451	-1	333	164	3.5	23	ABprpapappp	21	0	0	0		0	0	0	0	0
440	1	419	326	-1	270	304	20.7	32	Dappa	326	184	0	0		0	0	0	0	0
441	1	133	148	-1	383	121	6.4	24	ABarappappp	151	0	0	0		0	0	0	0	0
442	1	110	38	-1	445	356	12.5	22	ABplppaaaaa	-164	0	0	0		0	0	0	0	0
443	1	451	396	-1	467	146	13.7	24	ABprpaappaa	217	138	0	0		0	0	0	0	0
444	1	66	63	-1	522	184	3.2	25	ABarapppaap	241	-419	0	0		0	0	0	0	0
445	1	309	283	-1	587	152	12.9	25	ABalaappppp	-18	0	0	0		0	0	0	0	0
446	1	356	112	-1	426	347	17.7	24	ABplpaappap	196	-552	0	0		0	0	0	0	0
447	1	65	187	-1	159	290	14.7	30	Capppa	282	192	0	0		0	0	0	0	0
448	1	304	257	-1	405	179	4.5	26	ABprpapapaa	355	0	0	0		0	0	0	0	0
449	0	447	-1	-1	408	171	12.3	22		54	0	0	0		0	0	0	0	0
450	1	252	459	-1	300	155	5.9	21	ABprppppaaa	396	0	0	0		0	0	0	0	0
451	1	405	296	-1	253	144	12.9	29	Cppapa	268	719	0	0		0	0	0	0	0
452	1	395	412	-1	476	284	3.1	25	ABalpapaapp	248	-267	0	0		0	0	0	0	0
453	1	274	234	-1	359	236	22.0	29	ABarppaapa	285	1676	0	0		0	0	0	0	0
454	1	317	332	-1	483	178	6.2	23	ABarapppppa	230	1057	0	0		0	0	0	0	0
455	1	17	349	-1	200	151	7.6	28	ABprapppap	280	489	0	0		0	0	0	0	0
456	1	217	368	-1	278	304	4.5	28	ABplpapppp	265	488	0	0		0	0	0	0	0
457	1	60	458	-1	532	381	12.4	25	ABalpppapav	200	157	0	0		0	0	0	0	0
458	1	465	109	-1	459	340	16.6	24	ABplpaappaa	-101	0	0	0		0	0	0	0	0
459	1	458	465	-1	533	251	5.7	21	ABarapaaaaa	245	0	0	0		0	0	0	0	0
460	1	208	452	-1	477	126	9.1	25	ABprpaapppa	108	0	0	0		0	0	0	0	0
461	1	445	379	-1	467	387	11.4	25	ABplpaapppp	289	0	0	0		0	0	0	0	0
462	1	397	285	-1	544	155	15.3	23	ABpraaapapp	468	0	0	0		0	0	0	0	0
463	1	453	131	-1	402	312	16.3	25	MSappaap	33	0	0	0		0	0	0	0	0
464	1	175	446	-1	261	226	21.6	35	Cpaaa	-19	0	0	0		0	0	0	0	0
465	1	443	170	-1	188	211	20.1	40	Caaap	215	0	0	0		0	0	0	0	0
466	1	463	173	-1	480	185	9.8	20	ABarapappaa	80	0	0	0		0	0	0	0	0
467	1	321	51	-1	357	246	8.4	30	MSpapapa	5	0	0	0		0	0	0	0	0
468	1	452	202	-1	218	267	6.5	31	Eplpp	170	0	0	0		0	0	0	0	0
469	1	240	153	-1	204	142	17.9	28	ABarpppppa	125	0	0	0		0	0	0	0	0
470	1	464	472	-1	487	370	9.2	23	ABplpaaappa	516	0	0	0		0	0	0	0	0
471	1	349	323	-1	468	121	10.5	24	ABprpaapppp	227	0	0	0		0	0	0	0	0
472	1	163	448	-1	569	199	3.2	28	ABalaapapp	316	0	0	0		0	0	0	0	0
473	1	469	466	-1	422	371	13.0	22	ABplppaaaap	577	0	0	0		0	0	0	0	0
474	1	470	471	-1	517	183	5.1	24	ABarappppap	52	0	0	0		0	0	0	0	0
475	1	471	473	-1	511	247	6.8	22	ABarapaaaap	190	459	0	0		0	0	0	0	0
476	1	472	474	-1	371	217	14.6	28	Earaa	184	484	0	0		0	0	0	0	0
477	1	387	443	-1	433	211	16.7	25	MSpaaappa	209	227	0	0		0	0	0	0	0
478	1	475	478	-1	351	329	18.0	29	Daapa	57	0	0	0		0	0	0	0	0
479	1	476	481	-1	395	337	20.0	24	ABplapaaapa	113	0	0	0		0	0	0	0	0
480	1	281	470	-1	547	233	21.95	26	ABarpaaapa	237	1188	0	0		0	0	0	0	0
481	1	477	482	-1	554	253	23.0	26	ABarpaaaap	228	2167	0	0		0	0	0	0	0
482	1	478	348	-1	563	339	17.0	24	ABalppppapa	143	750	0	0		0	0	0	0	0
483	1	479	484	-1	207	282	23.0	32	Cpaap	404	172	0	0		0	0	0	0	0
484	1	480	485	-1	592	203	6.0	22	ABalaapaap	142	0	0	0		0	0	0	0	0
