# Supplementary material for: The AP-2 Transcription Factor APTF-2 Is Required for Neuroblast and Epidermal Morphogenesis in Caenorhabditis elegans Embryogenesis
Source: PLoS Genet. 2016 May 13;12(5):e1006048. doi: 10.1371/journal.pgen.1006048 (PMC4866721; doi:10.1371/journal.pgen.1006048)
Supplement: S5 Text — (ZIP) [file pgen.1006048.s033.zip]

Archive with 600 entries (600 files):
- nuclei/t001-nuclei
- nuclei/t002-nuclei
- nuclei/t003-nuclei
- nuclei/t004-nuclei
- nuclei/t005-nuclei
- nuclei/t006-nuclei
- nuclei/t007-nuclei
- nuclei/t008-nuclei
- nuclei/t009-nuclei
- nuclei/t010-nuclei
- nuclei/t011-nuclei
- nuclei/t012-nuclei
- nuclei/t013-nuclei
- nuclei/t014-nuclei
- nuclei/t015-nuclei
- nuclei/t016-nuclei
- nuclei/t017-nuclei
- nuclei/t018-nuclei
- nuclei/t019-nuclei
- nuclei/t020-nuclei
- nuclei/t021-nuclei
- nuclei/t022-nuclei
- nuclei/t023-nuclei
- nuclei/t024-nuclei
- nuclei/t025-nuclei
- nuclei/t026-nuclei
- nuclei/t027-nuclei
- nuclei/t028-nuclei
- nuclei/t029-nuclei
- nuclei/t030-nuclei
- nuclei/t031-nuclei
- nuclei/t032-nuclei
- nuclei/t033-nuclei
- nuclei/t034-nuclei
- nuclei/t035-nuclei
- nuclei/t036-nuclei
- nuclei/t037-nuclei
- nuclei/t038-nuclei
- nuclei/t039-nuclei
- nuclei/t040-nuclei
- nuclei/t041-nuclei
- nuclei/t042-nuclei
- nuclei/t043-nuclei
- nuclei/t044-nuclei
- nuclei/t045-nuclei
- nuclei/t046-nuclei
- nuclei/t047-nuclei
- nuclei/t048-nuclei
- nuclei/t049-nuclei
- nuclei/t050-nuclei
- nuclei/t051-nuclei
- nuclei/t052-nuclei
- nuclei/t053-nuclei
- nuclei/t054-nuclei
- nuclei/t055-nuclei
- nuclei/t056-nuclei
- nuclei/t057-nuclei
- nuclei/t058-nuclei
- nuclei/t059-nuclei
- nuclei/t060-nuclei
- nuclei/t061-nuclei
- nuclei/t062-nuclei
- nuclei/t063-nuclei
- nuclei/t064-nuclei
- nuclei/t065-nuclei
- nuclei/t066-nuclei
- nuclei/t067-nuclei
- nuclei/t068-nuclei
- nuclei/t069-nuclei
- nuclei/t070-nuclei
- nuclei/t071-nuclei
- nuclei/t072-nuclei
- nuclei/t073-nuclei
- nuclei/t074-nuclei
- nuclei/t075-nuclei
- nuclei/t076-nuclei
- nuclei/t077-nuclei
- nuclei/t078-nuclei
- nuclei/t079-nuclei
- nuclei/t080-nuclei
- nuclei/t081-nuclei
- nuclei/t082-nuclei
- nuclei/t083-nuclei
- nuclei/t084-nuclei
- nuclei/t085-nuclei
- nuclei/t086-nuclei
- nuclei/t087-nuclei
- nuclei/t088-nuclei
- nuclei/t089-nuclei
- nuclei/t090-nuclei
- nuclei/t091-nuclei
- nuclei/t092-nuclei
- nuclei/t093-nuclei
- nuclei/t094-nuclei
- nuclei/t095-nuclei
- nuclei/t096-nuclei
- nuclei/t097-nuclei
- nuclei/t098-nuclei
- nuclei/t099-nuclei
- nuclei/t100-nuclei
- nuclei/t101-nuclei
- nuclei/t102-nuclei
- nuclei/t103-nuclei
- nuclei/t104-nuclei
- nuclei/t105-nuclei
- nuclei/t106-nuclei
- nuclei/t107-nuclei
- nuclei/t108-nuclei
- nuclei/t109-nuclei
- nuclei/t110-nuclei
- nuclei/t111-nuclei
- nuclei/t112-nuclei
- nuclei/t113-nuclei
- nuclei/t114-nuclei
- nuclei/t115-nuclei
- nuclei/t116-nuclei
- nuclei/t117-nuclei
- nuclei/t118-nuclei
- nuclei/t119-nuclei
- nuclei/t120-nuclei
- nuclei/t121-nuclei
- nuclei/t122-nuclei
- nuclei/t123-nuclei
- nuclei/t124-nuclei
- nuclei/t125-nuclei
- nuclei/t126-nuclei
- nuclei/t127-nuclei
- nuclei/t128-nuclei
- nuclei/t129-nuclei
- nuclei/t130-nuclei
- nuclei/t131-nuclei
- nuclei/t132-nuclei
- nuclei/t133-nuclei
- nuclei/t134-nuclei
- nuclei/t135-nuclei
- nuclei/t136-nuclei
- nuclei/t137-nuclei
- nuclei/t138-nuclei
- nuclei/t139-nuclei
- nuclei/t140-nuclei
- nuclei/t141-nuclei
- nuclei/t142-nuclei
- nuclei/t143-nuclei
- nuclei/t144-nuclei
- nuclei/t145-nuclei
- nuclei/t146-nuclei
- nuclei/t147-nuclei
- nuclei/t148-nuclei
- nuclei/t149-nuclei
- nuclei/t150-nuclei
- nuclei/t151-nuclei
- nuclei/t152-nuclei
- nuclei/t153-nuclei
- nuclei/t154-nuclei
- nuclei/t155-nuclei
- nuclei/t156-nuclei
- nuclei/t157-nuclei
- nuclei/t158-nuclei
- nuclei/t159-nuclei
- nuclei/t160-nuclei
- nuclei/t161-nuclei
- nuclei/t162-nuclei
- nuclei/t163-nuclei
- nuclei/t164-nuclei
- nuclei/t165-nuclei
- nuclei/t166-nuclei
- nuclei/t167-nuclei
- nuclei/t168-nuclei
- nuclei/t169-nuclei
- nuclei/t170-nuclei
- nuclei/t171-nuclei
- nuclei/t172-nuclei
- nuclei/t173-nuclei
- nuclei/t174-nuclei
- nuclei/t175-nuclei
- nuclei/t176-nuclei
- nuclei/t177-nuclei
- nuclei/t178-nuclei
- nuclei/t179-nuclei
- nuclei/t180-nuclei
- nuclei/t181-nuclei
- nuclei/t182-nuclei
- nuclei/t183-nuclei
- nuclei/t184-nuclei
- nuclei/t185-nuclei
- nuclei/t186-nuclei
- nuclei/t187-nuclei
- nuclei/t188-nuclei
- nuclei/t189-nuclei
- nuclei/t190-nuclei
- nuclei/t191-nuclei
- nuclei/t192-nuclei
- nuclei/t193-nuclei
- nuclei/t194-nuclei
- nuclei/t195-nuclei
- nuclei/t196-nuclei
- nuclei/t197-nuclei
- nuclei/t198-nuclei
- nuclei/t199-nuclei
- nuclei/t200-nuclei
- nuclei/t201-nuclei
- nuclei/t202-nuclei
- nuclei/t203-nuclei
- nuclei/t204-nuclei
- nuclei/t205-nuclei
- nuclei/t206-nuclei
- nuclei/t207-nuclei
- nuclei/t208-nuclei
- nuclei/t209-nuclei
- nuclei/t210-nuclei
- nuclei/t211-nuclei
- nuclei/t212-nuclei
- nuclei/t213-nuclei
- nuclei/t214-nuclei
- nuclei/t215-nuclei
- nuclei/t216-nuclei
- nuclei/t217-nuclei
- nuclei/t218-nuclei
- nuclei/t219-nuclei
- nuclei/t220-nuclei
- nuclei/t221-nuclei
- nuclei/t222-nuclei
- nuclei/t223-nuclei
- nuclei/t224-nuclei
- nuclei/t225-nuclei
- nuclei/t226-nuclei
- nuclei/t227-nuclei
- nuclei/t228-nuclei
- nuclei/t229-nuclei
- nuclei/t230-nuclei
- nuclei/t231-nuclei
- nuclei/t232-nuclei
- nuclei/t233-nuclei
- nuclei/t234-nuclei
- nuclei/t235-nuclei
- nuclei/t236-nuclei
- nuclei/t237-nuclei
- nuclei/t238-nuclei
- nuclei/t239-nuclei
- nuclei/t240-nuclei
- nuclei/t241-nuclei
- nuclei/t242-nuclei
- nuclei/t243-nuclei
- nuclei/t244-nuclei
- nuclei/t245-nuclei
- nuclei/t246-nuclei
- nuclei/t247-nuclei
- nuclei/t248-nuclei
- nuclei/t249-nuclei
- nuclei/t250-nuclei
- nuclei/t251-nuclei
- nuclei/t252-nuclei
- nuclei/t253-nuclei
- nuclei/t254-nuclei
- nuclei/t255-nuclei
- nuclei/t256-nuclei
- nuclei/t257-nuclei
- nuclei/t258-nuclei
- nuclei/t259-nuclei
- nuclei/t260-nuclei
- nuclei/t261-nuclei
- nuclei/t262-nuclei
- nuclei/t263-nuclei
- nuclei/t264-nuclei
- nuclei/t265-nuclei
- nuclei/t266-nuclei
- nuclei/t267-nuclei
- nuclei/t268-nuclei
- nuclei/t269-nuclei
- nuclei/t270-nuclei
- nuclei/t271-nuclei
- nuclei/t272-nuclei
- nuclei/t273-nuclei
- nuclei/t274-nuclei
- nuclei/t275-nuclei
- nuclei/t276-nuclei
- nuclei/t277-nuclei
- nuclei/t278-nuclei
- nuclei/t279-nuclei
- nuclei/t280-nuclei
- nuclei/t281-nuclei
- nuclei/t282-nuclei
- nuclei/t283-nuclei
- nuclei/t284-nuclei
- nuclei/t285-nuclei
- nuclei/t286-nuclei
- nuclei/t287-nuclei
- nuclei/t288-nuclei
- nuclei/t289-nuclei
- nuclei/t290-nuclei
- nuclei/t291-nuclei
- nuclei/t292-nuclei
- nuclei/t293-nuclei
- nuclei/t294-nuclei
- nuclei/t295-nuclei
- nuclei/t296-nuclei
- nuclei/t297-nuclei
- nuclei/t298-nuclei
- nuclei/t299-nuclei
- nuclei/t300-nuclei
[truncated: 300 more entries]
