# Supplementary material for: The AP-2 Transcription Factor APTF-2 Is Required for Neuroblast and Epidermal Morphogenesis in Caenorhabditis elegans Embryogenesis
Source: PLoS Genet. 2016 May 13;12(5):e1006048. doi: 10.1371/journal.pgen.1006048 (PMC4866721; doi:10.1371/journal.pgen.1006048)
Supplement: S5 Text — (ZIP) [file pgen.1006048.s033.zip › nuclei/t001-nuclei]

1	1	-1	3	-1	221	234	19.1	69	ABa	-296	0	0	0		0	0	0	0	0
2	1	-1	5	-1	373	174	16.5	67	ABp	643	-251	0	0		0	0	0	0	0
3	1	-1	4	-1	498	343	15.1	61	P2	468	-164	0	0		0	0	0	0	0
4	0	-1	-1	-1	94	193	10.4	36		478	-94	0	0		0	0	0	0	0
5	1	-1	2	-1	397	331	14.9	57	EMS	158	0	0	0		0	0	0	0	0
