# Supplementary material for: The AP-2 Transcription Factor APTF-2 Is Required for Neuroblast and Epidermal Morphogenesis in Caenorhabditis elegans Embryogenesis
Source: PLoS Genet. 2016 May 13;12(5):e1006048. doi: 10.1371/journal.pgen.1006048 (PMC4866721; doi:10.1371/journal.pgen.1006048)
Supplement: S5 Text — (ZIP) [file pgen.1006048.s033.zip › nuclei/t002-nuclei]

1	0	4	-1	-1	100	195	10.3	50		449	153	0	0		0	0	0	0	0
2	1	5	1	-1	399	337	15.2	58	EMS	543	-464	0	0		0	0	0	0	0
3	1	1	4	-1	197	242	16.6	71	ABa	217	0	0	0		0	0	0	0	0
4	1	3	3	-1	535	322	16.0	60	P2	527	153	0	0		0	0	0	0	0
5	1	2	2	-1	393	167	16.6	72	ABp	681	100	0	0		0	0	0	0	0
