# Supplementary material for: The AP-2 Transcription Factor APTF-2 Is Required for Neuroblast and Epidermal Morphogenesis in Caenorhabditis elegans Embryogenesis
Source: PLoS Genet. 2016 May 13;12(5):e1006048. doi: 10.1371/journal.pgen.1006048 (PMC4866721; doi:10.1371/journal.pgen.1006048)
Supplement: S5 Text — (ZIP) [file pgen.1006048.s033.zip › nuclei/t003-nuclei]

1	1	2	1	-1	387	347	15.2	63	EMS	611	155	0	0		0	0	0	0	0
2	1	5	3	-1	400	165	15.9	74	ABp	-237	0	0	0		0	0	0	0	0
3	1	4	4	-1	563	332	17.0	63	P2	173	0	0	0		0	0	0	0	0
4	1	3	2	-1	191	241	15.1	74	ABa	57	0	0	0		0	0	0	0	0
5	0	1	-1	-1	101	195	10.4	50		447	82	0	0		0	0	0	0	0
