# Supplementary material for: The AP-2 Transcription Factor APTF-2 Is Required for Neuroblast and Epidermal Morphogenesis in Caenorhabditis elegans Embryogenesis
Source: PLoS Genet. 2016 May 13;12(5):e1006048. doi: 10.1371/journal.pgen.1006048 (PMC4866721; doi:10.1371/journal.pgen.1006048)
Supplement: S5 Text — (ZIP) [file pgen.1006048.s033.zip › nuclei/t004-nuclei]

1	1	1	2	-1	378	363	16.1	67	EMS	677	-400	0	0		0	0	0	0	0
2	1	4	4	-1	189	247	14.5	76	ABa	230	0	0	0		0	0	0	0	0
3	1	2	5	-1	412	161	15.1	77	ABp	765	426	0	0		0	0	0	0	0
4	1	3	3	-1	567	324	16.2	67	P2	519	0	0	0		0	0	0	0	0
5	0	5	-1	-1	101	194	9.8	47		120	0	0	0		0	0	0	0	0
