# Supplementary material for: The AP-2 Transcription Factor APTF-2 Is Required for Neuroblast and Epidermal Morphogenesis in Caenorhabditis elegans Embryogenesis
Source: PLoS Genet. 2016 May 13;12(5):e1006048. doi: 10.1371/journal.pgen.1006048 (PMC4866721; doi:10.1371/journal.pgen.1006048)
Supplement: S5 Text — (ZIP) [file pgen.1006048.s033.zip › nuclei/t005-nuclei]

1	0	5	-1	-1	99	196	10.3	48		415	101	0	0		0	0	0	0	0
2	1	1	4	-1	366	386	15.8	70	EMS	34	0	0	0		0	0	0	0	0
3	1	4	5	-1	574	302	16.6	69	P2	690	-75	0	0		0	0	0	0	0
4	1	2	2	-1	187	233	14.9	78	ABa	23	0	0	0		0	0	0	0	0
5	1	3	3	-1	414	172	14.5	79	ABp	-101	0	0	0		0	0	0	0	0
