# Supplementary material for: The AP-2 Transcription Factor APTF-2 Is Required for Neuroblast and Epidermal Morphogenesis in Caenorhabditis elegans Embryogenesis
Source: PLoS Genet. 2016 May 13;12(5):e1006048. doi: 10.1371/journal.pgen.1006048 (PMC4866721; doi:10.1371/journal.pgen.1006048)
Supplement: S5 Text — (ZIP) [file pgen.1006048.s033.zip › nuclei/t006-nuclei]

1	0	-1	-1	-1	103	196	9.4	45		442	674	0	0		0	0	0	0	0
2	1	4	5	6	206	223	15.1	71	ABa	714	-5	0	0		0	0	0	0	0
3	1	5	3	7	418	193	15.2	69	ABp	695	748	0	0		0	0	0	0	0
4	1	2	1	-1	354	386	15.8	72	EMS	262	0	0	0		0	0	0	0	0
5	1	3	2	-1	567	302	17.0	71	P2	297	0	0	0		0	0	0	0	0
6	0	1	-1	-1	112	181	16.5	43		435	206	0	0		0	0	0	0	0
