# Supplementary material for: The AP-2 Transcription Factor APTF-2 Is Required for Neuroblast and Epidermal Morphogenesis in Caenorhabditis elegans Embryogenesis
Source: PLoS Genet. 2016 May 13;12(5):e1006048. doi: 10.1371/journal.pgen.1006048 (PMC4866721; doi:10.1371/journal.pgen.1006048)
Supplement: S5 Text — (ZIP) [file pgen.1006048.s033.zip › nuclei/t007-nuclei]

1	1	4	4	-1	355	378	15.9	75	EMS	-4	0	0	0		0	0	0	0	0
2	1	5	6	-1	560	286	14.8	71	P2	332	0	0	0		0	0	0	0	0
3	1	3	3	-1	411	212	12.3	56	ABpl	552	354	0	0		0	0	0	0	0
4	0	1	-1	-1	104	196	9.5	46		460	0	0	0		0	0	0	0	0
5	1	2	1	-1	214	224	12.3	58	ABal	579	-183	0	0		0	0	0	0	0
6	1	2	2	-1	218	215	17.2	58	ABar	-132	0	0	0		0	0	0	0	0
7	1	3	7	-1	417	217	17.3	55	ABpr	545	1058	0	0		0	0	0	0	0
8	0	6	-1	-1	152	175	23.3	30		201	92	0	0		0	0	0	0	0
