# Supplementary material for: The AP-2 Transcription Factor APTF-2 Is Required for Neuroblast and Epidermal Morphogenesis in Caenorhabditis elegans Embryogenesis
Source: PLoS Genet. 2016 May 13;12(5):e1006048. doi: 10.1371/journal.pgen.1006048 (PMC4866721; doi:10.1371/journal.pgen.1006048)
Supplement: S5 Text — (ZIP) [file pgen.1006048.s033.zip › nuclei/t008-nuclei]

1	1	5	2	-1	182	244	13.3	54	ABal	472	611	0	0		0	0	0	0	0
2	1	6	3	-1	221	195	18.3	59	ABar	489	-389	0	0		0	0	0	0	0
3	1	3	1	-1	400	196	10.6	56	ABpl	568	109	0	0		0	0	0	0	0
4	1	1	6	-1	362	360	16.6	74	EMS	-53	0	0	0		0	0	0	0	0
5	0	4	-1	-1	101	197	9.9	48		474	186	0	0		0	0	0	0	0
6	1	2	5	-1	529	321	14.1	72	P2	111	0	0	0		0	0	0	0	0
7	1	7	7	-1	437	195	18.0	55	ABpr	-35	0	0	0		0	0	0	0	0
8	0	8	-1	-1	157	174	26.1	32		262	88	0	0		0	0	0	0	0
