# Supplementary material for: The AP-2 Transcription Factor APTF-2 Is Required for Neuroblast and Epidermal Morphogenesis in Caenorhabditis elegans Embryogenesis
Source: PLoS Genet. 2016 May 13;12(5):e1006048. doi: 10.1371/journal.pgen.1006048 (PMC4866721; doi:10.1371/journal.pgen.1006048)
Supplement: S5 Text — (ZIP) [file pgen.1006048.s033.zip › nuclei/t009-nuclei]

1	1	3	1	-1	393	193	10.2	57	ABpl	480	-123	0	0		0	0	0	0	0
2	1	1	5	-1	183	279	14.7	59	ABal	535	-268	0	0		0	0	0	0	0
3	1	2	3	-1	231	199	18.9	61	ABar	497	0	0	0		0	0	0	0	0
4	0	8	-1	-1	162	172	26.5	30		303	63	0	0		0	0	0	0	0
5	1	6	2	-1	516	335	13.4	72	P2	721	369	0	0		0	0	0	0	0
6	1	4	6	8	371	366	16.2	65	EMS	485	-205	0	0		0	0	0	0	0
7	1	7	4	-1	454	191	18.3	60	ABpr	-26	0	0	0		0	0	0	0	0
8	0	5	-1	-1	100	197	9.5	45		183	0	0	0		0	0	0	0	0
