# Supplementary material for: The AP-2 Transcription Factor APTF-2 Is Required for Neuroblast and Epidermal Morphogenesis in Caenorhabditis elegans Embryogenesis
Source: PLoS Genet. 2016 May 13;12(5):e1006048. doi: 10.1371/journal.pgen.1006048 (PMC4866721; doi:10.1371/journal.pgen.1006048)
Supplement: S5 Text — (ZIP) [file pgen.1006048.s033.zip › nuclei/t010-nuclei]

1	1	1	2	-1	365	205	8.6	60	ABpl	180	0	0	0		0	0	0	0	0
2	1	5	7	-1	537	309	13.7	73	P2	-2	0	0	0		0	0	0	0	0
3	1	3	6	-1	246	181	20.7	65	ABar	-167	0	0	0		0	0	0	0	0
4	1	7	4	-1	435	192	19.8	63	ABpr	626	-40	0	0		0	0	0	0	0
5	1	2	1	-1	166	291	14.4	63	ABal	410	0	0	0		0	0	0	0	0
6	1	6	5	-1	418	369	15.9	55	E	410	-194	0	0		0	0	0	0	0
7	0	8	-1	-1	98	197	10.3	47		843	0	0	0		0	0	0	0	0
8	1	6	3	-1	353	357	17.4	55	MS	488	117	0	0		0	0	0	0	0
9	0	4	-1	-1	156	219	23.2	34		258	338	0	0		0	0	0	0	0
