# Supplementary material for: The AP-2 Transcription Factor APTF-2 Is Required for Neuroblast and Epidermal Morphogenesis in Caenorhabditis elegans Embryogenesis
Source: PLoS Genet. 2016 May 13;12(5):e1006048. doi: 10.1371/journal.pgen.1006048 (PMC4866721; doi:10.1371/journal.pgen.1006048)
Supplement: S5 Text — (ZIP) [file pgen.1006048.s033.zip › nuclei/t011-nuclei]

1	1	5	2	-1	136	288	12.8	65	ABal	653	161	0	0		0	0	0	0	0
2	1	1	5	-1	351	220	7.3	65	ABpl	632	227	0	0		0	0	0	0	0
3	1	8	3	-1	347	371	18.0	55	MS	474	0	0	0		0	0	0	0	0
4	1	4	4	-1	431	186	20.6	65	ABpr	77	0	0	0		0	0	0	0	0
5	1	6	7	-1	434	377	15.2	56	E	485	1390	0	0		0	0	0	0	0
6	1	3	1	-1	254	151	19.9	68	ABar	-24	0	0	0		0	0	0	0	0
7	1	2	6	9	536	290	13.7	65	P2	28	0	0	0		0	0	0	0	0
8	0	7	-1	-1	100	196	10.4	49		-233	0	0	0		0	0	0	0	0
9	0	9	-1	-1	154	228	18.6	33		248	-285	0	0		0	0	0	0	0
