# Supplementary material for: The AP-2 Transcription Factor APTF-2 Is Required for Neuroblast and Epidermal Morphogenesis in Caenorhabditis elegans Embryogenesis
Source: PLoS Genet. 2016 May 13;12(5):e1006048. doi: 10.1371/journal.pgen.1006048 (PMC4866721; doi:10.1371/journal.pgen.1006048)
Supplement: S5 Text — (ZIP) [file pgen.1006048.s033.zip › nuclei/t012-nuclei]

1	1	6	6	-1	265	140	20.0	70	ABar	63	0	0	0		0	0	0	0	0
2	1	1	3	-1	140	279	12.1	67	ABal	675	432	0	0		0	0	0	0	0
3	1	3	1	-1	326	384	19.8	59	MS	120	0	0	0		0	0	0	0	0
4	1	4	8	-1	433	205	22.0	70	ABpr	-573	0	0	0		0	0	0	0	0
5	1	2	4	-1	342	232	7.2	67	ABpl	677	208	0	0		0	0	0	0	0
6	1	7	9	-1	536	326	14.4	55	P3	417	36	0	0		0	0	0	0	0
7	1	5	5	-1	438	373	13.9	58	E	516	151	0	0		0	0	0	0	0
8	0	8	-1	-1	99	196	10.5	47		402	0	0	0		0	0	0	0	0
9	1	7	2	-1	524	258	13.7	55	C	408	-906	0	0		0	0	0	0	0
