# Supplementary material for: The AP-2 Transcription Factor APTF-2 Is Required for Neuroblast and Epidermal Morphogenesis in Caenorhabditis elegans Embryogenesis
Source: PLoS Genet. 2016 May 13;12(5):e1006048. doi: 10.1371/journal.pgen.1006048 (PMC4866721; doi:10.1371/journal.pgen.1006048)
Supplement: S5 Text — (ZIP) [file pgen.1006048.s033.zip › nuclei/t013-nuclei]

1	1	3	9	-1	310	366	21.2	62	MS	625	-37	0	0		0	0	0	0	0
2	1	9	7	-1	524	245	11.9	52	C	414	-266	0	0		0	0	0	0	0
3	1	2	3	-1	142	283	14.0	70	ABal	350	0	0	0		0	0	0	0	0
4	1	5	4	-1	328	252	7.0	70	ABpl	698	388	0	0		0	0	0	0	0
5	1	7	6	-1	459	364	14.5	59	E	82	0	0	0		0	0	0	0	0
6	1	1	1	-1	268	141	19.8	70	ABar	707	48	0	0		0	0	0	0	0
7	0	8	-1	-1	101	197	9.9	48		460	-826	0	0		0	0	0	0	0
8	1	4	8	-1	464	217	22.8	72	ABpr	147	0	0	0		0	0	0	0	0
9	1	6	5	-1	545	336	14.9	53	P3	167	0	0	0		0	0	0	0	0
