# Supplementary material for: The AP-2 Transcription Factor APTF-2 Is Required for Neuroblast and Epidermal Morphogenesis in Caenorhabditis elegans Embryogenesis
Source: PLoS Genet. 2016 May 13;12(5):e1006048. doi: 10.1371/journal.pgen.1006048 (PMC4866721; doi:10.1371/journal.pgen.1006048)
Supplement: S5 Text — (ZIP) [file pgen.1006048.s033.zip › nuclei/t014-nuclei]

1	1	6	4	-1	276	139	19.0	72	ABar	124	0	0	0		0	0	0	0	0
2	0	7	-1	-1	101	196	9.8	47		455	472	0	0		0	0	0	0	0
3	1	3	7	-1	140	282	15.2	71	ABal	710	-340	0	0		0	0	0	0	0
4	1	4	2	-1	331	277	7.1	72	ABpl	707	-1392	0	0		0	0	0	0	0
5	1	9	5	-1	550	352	16.0	54	P3	444	-553	0	0		0	0	0	0	0
6	1	5	8	-1	476	374	14.4	61	E	612	-21	0	0		0	0	0	0	0
7	1	2	3	-1	523	234	10.4	55	C	439	0	0	0		0	0	0	0	0
8	1	8	1	-1	476	220	22.0	73	ABpr	699	-437	0	0		0	0	0	0	0
9	1	1	6	-1	302	360	21.1	65	MS	648	-217	0	0		0	0	0	0	0
