# Supplementary material for: The AP-2 Transcription Factor APTF-2 Is Required for Neuroblast and Epidermal Morphogenesis in Caenorhabditis elegans Embryogenesis
Source: PLoS Genet. 2016 May 13;12(5):e1006048. doi: 10.1371/journal.pgen.1006048 (PMC4866721; doi:10.1371/journal.pgen.1006048)
Supplement: S5 Text — (ZIP) [file pgen.1006048.s033.zip › nuclei/t015-nuclei]

1	1	8	2	-1	478	202	21.9	72	ABpr	719	652	0	0		0	0	0	0	0
2	1	4	5	-1	329	305	7.9	72	ABpl	711	-807	0	0		0	0	0	0	0
3	1	7	1	-1	524	239	8.6	55	C	543	1140	0	0		0	0	0	0	0
4	1	1	9	-1	291	133	17.4	73	ABar	726	-122	0	0		0	0	0	0	0
5	1	5	4	-1	564	359	16.7	54	P3	539	-513	0	0		0	0	0	0	0
6	1	9	6	-1	309	347	21.4	66	MS	76	0	0	0		0	0	0	0	0
7	1	3	7	-1	140	285	16.8	72	ABal	728	1253	0	0		0	0	0	0	0
8	1	6	3	-1	480	384	16.2	62	E	365	0	0	0		0	0	0	0	0
9	0	2	-1	-1	104	195	10.3	50		430	0	0	0		0	0	0	0	0
