# Supplementary material for: The AP-2 Transcription Factor APTF-2 Is Required for Neuroblast and Epidermal Morphogenesis in Caenorhabditis elegans Embryogenesis
Source: PLoS Genet. 2016 May 13;12(5):e1006048. doi: 10.1371/journal.pgen.1006048 (PMC4866721; doi:10.1371/journal.pgen.1006048)
Supplement: S5 Text — (ZIP) [file pgen.1006048.s033.zip › nuclei/t016-nuclei]

1	1	3	1	-1	509	259	7.4	57	C	223	0	0	0		0	0	0	0	0
2	1	1	4	11	474	203	20.6	66	ABpr	548	18	0	0		0	0	0	0	0
3	1	8	5	-1	484	374	17.5	65	E	619	643	0	0		0	0	0	0	0
4	1	5	2	-1	573	344	17.9	56	P3	536	51	0	0		0	0	0	0	0
5	1	2	7	12	324	329	9.1	63	ABpl	32	0	0	0		0	0	0	0	0
6	1	6	9	-1	314	330	21.8	68	MS	-291	0	0	0		0	0	0	0	0
7	1	7	3	13	154	289	16.1	64	ABal	482	344	0	0		0	0	0	0	0
8	0	9	-1	-1	104	196	10.3	48		421	-526	0	0		0	0	0	0	0
9	1	4	8	10	312	156	14.2	66	ABar	666	691	0	0		0	0	0	0	0
