# Supplementary material for: The AP-2 Transcription Factor APTF-2 Is Required for Neuroblast and Epidermal Morphogenesis in Caenorhabditis elegans Embryogenesis
Source: PLoS Genet. 2016 May 13;12(5):e1006048. doi: 10.1371/journal.pgen.1006048 (PMC4866721; doi:10.1371/journal.pgen.1006048)
Supplement: S5 Text — (ZIP) [file pgen.1006048.s033.zip › nuclei/t017-nuclei]

1	1	1	1	-1	511	234	7.0	60	C	596	311	0	0		0	0	0	0	0
2	1	4	8	-1	576	344	15.8	58	P3	359	0	0	0		0	0	0	0	0
3	1	7	4	-1	153	288	18.1	52	ABalp	430	664	0	0		0	0	0	0	0
4	1	2	7	-1	451	194	21.1	56	ABpra	421	31	0	0		0	0	0	0	0
5	1	3	5	-1	484	387	17.2	64	E	19	0	0	0		0	0	0	0	0
6	0	8	-1	-1	101	197	10.4	48		457	105	0	0		0	0	0	0	0
7	1	5	6	-1	323	351	11.2	52	ABplp	424	-876	0	0		0	0	0	0	0
8	1	9	9	-1	296	163	17.7	51	ABara	535	0	0	0		0	0	0	0	0
9	1	6	10	-1	302	337	22.1	69	MS	692	-877	0	0		0	0	0	0	0
10	1	9	3	-1	327	158	12.0	51	ABarp	387	221	0	0		0	0	0	0	0
11	1	2	11	-1	479	252	20.7	57	ABprp	975	0	0	0		0	0	0	0	0
12	1	5	12	-1	299	304	8.2	50	ABpla	67	0	0	0		0	0	0	0	0
13	1	7	2	-1	144	241	13.8	52	ABala	498	341	0	0		0	0	0	0	0
