# Supplementary material for: The AP-2 Transcription Factor APTF-2 Is Required for Neuroblast and Epidermal Morphogenesis in Caenorhabditis elegans Embryogenesis
Source: PLoS Genet. 2016 May 13;12(5):e1006048. doi: 10.1371/journal.pgen.1006048 (PMC4866721; doi:10.1371/journal.pgen.1006048)
Supplement: S5 Text — (ZIP) [file pgen.1006048.s033.zip › nuclei/t018-nuclei]

1	1	1	6	-1	518	210	7.5	62	C	-169	0	0	0		0	0	0	0	0
2	1	13	9	-1	140	233	16.0	53	ABala	-279	0	0	0		0	0	0	0	0
3	1	10	12	-1	341	158	12.2	52	ABarp	425	213	0	0		0	0	0	0	0
4	1	3	10	-1	170	308	17.9	52	ABalp	454	-265	0	0		0	0	0	0	0
5	1	5	13	-1	480	397	15.5	65	E	67	0	0	0		0	0	0	0	0
6	1	7	4	-1	321	334	9.0	51	ABplp	451	-863	0	0		0	0	0	0	0
7	1	4	11	-1	460	186	21.4	56	ABpra	514	-603	0	0		0	0	0	0	0
8	1	2	7	-1	574	336	14.8	59	P3	525	-583	0	0		0	0	0	0	0
9	1	8	8	-1	294	162	19.2	53	ABara	-93	0	0	0		0	0	0	0	0
10	1	9	1	-1	331	339	20.4	69	MS	692	-719	0	0		0	0	0	0	0
11	1	11	5	-1	478	267	20.1	58	ABprp	529	631	0	0		0	0	0	0	0
12	1	12	2	-1	263	277	6.8	51	ABpla	390	47	0	0		0	0	0	0	0
13	0	6	-1	-1	103	196	10.4	47		58	0	0	0		0	0	0	0	0
