# Supplementary material for: The AP-2 Transcription Factor APTF-2 Is Required for Neuroblast and Epidermal Morphogenesis in Caenorhabditis elegans Embryogenesis
Source: PLoS Genet. 2016 May 13;12(5):e1006048. doi: 10.1371/journal.pgen.1006048 (PMC4866721; doi:10.1371/journal.pgen.1006048)
Supplement: S5 Text — (ZIP) [file pgen.1006048.s033.zip › nuclei/t019-nuclei]

1	1	10	1	-1	339	338	19.7	70	MS	675	120	0	0		0	0	0	0	0
2	1	12	4	-1	244	273	7.5	54	ABpla	496	393	0	0		0	0	0	0	0
3	0	13	-1	-1	102	195	10.3	47		485	0	0	0		0	0	0	0	0
4	1	6	10	-1	321	327	7.9	54	ABplp	538	-217	0	0		0	0	0	0	0
5	1	11	8	-1	469	262	20.8	60	ABprp	549	708	0	0		0	0	0	0	0
6	1	1	5	-1	522	209	8.0	63	C	583	0	0	0		0	0	0	0	0
7	1	8	6	-1	576	333	15.3	57	P3	261	0	0	0		0	0	0	0	0
8	1	9	13	-1	290	163	19.8	56	ABara	562	336	0	0		0	0	0	0	0
9	1	2	2	-1	142	234	17.6	55	ABala	-92	0	0	0		0	0	0	0	0
10	1	4	7	-1	177	327	17.8	55	ABalp	555	618	0	0		0	0	0	0	0
11	1	7	9	-1	447	168	20.7	59	ABpra	-175	0	0	0		0	0	0	0	0
12	1	3	3	-1	335	160	11.4	54	ABarp	226	0	0	0		0	0	0	0	0
13	1	5	11	-1	480	389	15.3	66	E	657	-40	0	0		0	0	0	0	0
