# Supplementary material for: The AP-2 Transcription Factor APTF-2 Is Required for Neuroblast and Epidermal Morphogenesis in Caenorhabditis elegans Embryogenesis
Source: PLoS Genet. 2016 May 13;12(5):e1006048. doi: 10.1371/journal.pgen.1006048 (PMC4866721; doi:10.1371/journal.pgen.1006048)
Supplement: S5 Text — (ZIP) [file pgen.1006048.s033.zip › nuclei/t020-nuclei]

1	1	1	7	9	330	331	19.4	62	MS	447	153	0	0		0	0	0	0	0
2	1	9	1	-1	129	235	17.6	59	ABala	576	-124	0	0		0	0	0	0	0
3	1	12	14	-1	336	155	9.6	57	ABarp	518	0	0	0		0	0	0	0	0
4	1	2	6	-1	235	265	6.7	59	ABpla	589	-74	0	0		0	0	0	0	0
5	1	6	11	-1	501	211	9.1	63	C	197	0	0	0		0	0	0	0	0
6	1	7	2	-1	581	308	14.7	59	P3	563	152	0	0		0	0	0	0	0
7	1	10	3	-1	182	345	17.2	60	ABalp	-136	0	0	0		0	0	0	0	0
8	1	5	13	-1	477	274	22.2	62	ABprp	626	1191	0	0		0	0	0	0	0
9	1	11	8	-1	434	152	20.6	59	ABpra	591	66	0	0		0	0	0	0	0
10	1	4	4	-1	339	327	6.7	57	ABplp	570	-980	0	0		0	0	0	0	0
11	1	13	12	-1	483	378	15.5	66	E	494	0	0	0		0	0	0	0	0
12	0	3	-1	-1	103	197	9.5	43		392	797	0	0		0	0	0	0	0
13	1	8	10	-1	266	159	21.2	59	ABara	585	1073	0	0		0	0	0	0	0
