# Supplementary material for: The AP-2 Transcription Factor APTF-2 Is Required for Neuroblast and Epidermal Morphogenesis in Caenorhabditis elegans Embryogenesis
Source: PLoS Genet. 2016 May 13;12(5):e1006048. doi: 10.1371/journal.pgen.1006048 (PMC4866721; doi:10.1371/journal.pgen.1006048)
Supplement: S5 Text — (ZIP) [file pgen.1006048.s033.zip › nuclei/t021-nuclei]

1	1	2	1	-1	122	227	17.8	60	ABala	26	0	0	0		0	0	0	0	0
2	1	6	9	-1	582	304	14.3	59	P3	-63	0	0	0		0	0	0	0	0
3	1	7	2	-1	174	344	15.2	61	ABalp	596	525	0	0		0	0	0	0	0
4	1	10	7	-1	350	341	7.7	59	ABplp	131	0	0	0		0	0	0	0	0
5	0	12	-1	-1	102	195	10.0	44		380	-142	0	0		0	0	0	0	0
6	1	4	11	-1	234	231	6.8	61	ABpla	199	0	0	0		0	0	0	0	0
7	1	1	14	-1	357	321	20.2	54	MSp	402	481	0	0		0	0	0	0	0
8	1	9	10	-1	423	141	20.9	62	ABpra	-32	0	0	0		0	0	0	0	0
9	1	1	12	-1	299	346	19.8	54	MSa	390	-146	0	0		0	0	0	0	0
10	1	13	6	-1	257	164	22.1	62	ABara	624	155	0	0		0	0	0	0	0
11	1	5	4	-1	492	212	9.1	64	C	623	-1178	0	0		0	0	0	0	0
12	1	11	13	15	474	379	14.9	62	E	183	0	0	0		0	0	0	0	0
13	1	8	5	-1	503	280	22.3	63	ABprp	604	874	0	0		0	0	0	0	0
14	1	3	3	-1	345	156	8.7	59	ABarp	583	211	0	0		0	0	0	0	0
