# Supplementary material for: The AP-2 Transcription Factor APTF-2 Is Required for Neuroblast and Epidermal Morphogenesis in Caenorhabditis elegans Embryogenesis
Source: PLoS Genet. 2016 May 13;12(5):e1006048. doi: 10.1371/journal.pgen.1006048 (PMC4866721; doi:10.1371/journal.pgen.1006048)
Supplement: S5 Text — (ZIP) [file pgen.1006048.s033.zip › nuclei/t022-nuclei]

1	1	1	8	-1	122	226	17.0	61	ABala	41	0	0	0		0	0	0	0	0
2	1	3	3	-1	174	342	14.6	60	ABalp	770	0	0	0		0	0	0	0	0
3	1	14	7	-1	350	148	9.7	61	ABarp	-58	0	0	0		0	0	0	0	0
4	1	11	12	-1	484	217	10.2	64	C	641	795	0	0		0	0	0	0	0
5	1	13	15	-1	507	295	22.7	62	ABprp	-59	0	0	0		0	0	0	0	0
6	1	10	4	-1	244	181	22.7	64	ABara	212	0	0	0		0	0	0	0	0
7	1	4	11	-1	375	337	7.6	59	ABplp	574	59	0	0		0	0	0	0	0
8	0	5	-1	-1	104	197	10.0	44		419	-416	0	0		0	0	0	0	0
9	1	2	9	-1	583	294	14.3	57	P3	-7	0	0	0		0	0	0	0	0
10	1	8	5	-1	419	141	21.0	63	ABpra	39	0	0	0		0	0	0	0	0
11	1	6	1	-1	235	222	7.1	61	ABpla	-162	0	0	0		0	0	0	0	0
12	1	9	6	-1	290	343	19.6	54	MSa	470	-772	0	0		0	0	0	0	0
13	1	12	2	-1	444	392	16.0	50	Ea	357	807	0	0		0	0	0	0	0
14	1	7	14	-1	357	304	20.4	56	MSp	529	482	0	0		0	0	0	0	0
15	1	12	10	-1	500	369	15.2	50	Ep	-143	0	0	0		0	0	0	0	0
