# Supplementary material for: The AP-2 Transcription Factor APTF-2 Is Required for Neuroblast and Epidermal Morphogenesis in Caenorhabditis elegans Embryogenesis
Source: PLoS Genet. 2016 May 13;12(5):e1006048. doi: 10.1371/journal.pgen.1006048 (PMC4866721; doi:10.1371/journal.pgen.1006048)
Supplement: S5 Text — (ZIP) [file pgen.1006048.s033.zip › nuclei/t023-nuclei]

1	1	11	10	-1	238	231	7.4	62	ABpla	628	473	0	0		0	0	0	0	0
2	1	13	1	-1	441	399	16.5	53	Ea	443	168	0	0		0	0	0	0	0
3	1	2	8	-1	185	357	13.9	62	ABalp	618	-958	0	0		0	0	0	0	0
4	1	6	12	-1	238	188	22.8	63	ABara	634	-489	0	0		0	0	0	0	0
5	1	10	4	-1	426	150	21.0	63	ABpra	616	84	0	0		0	0	0	0	0
6	1	12	5	-1	283	345	19.9	55	MSa	137	0	0	0		0	0	0	0	0
7	1	3	11	-1	342	148	10.6	61	ABarp	610	-3	0	0		0	0	0	0	0
8	1	1	15	-1	127	224	16.5	62	ABala	49	0	0	0		0	0	0	0	0
9	1	9	14	-1	577	286	14.0	58	P3	539	1018	0	0		0	0	0	0	0
10	1	15	3	-1	507	366	14.3	52	Ep	430	483	0	0		0	0	0	0	0
11	1	7	2	-1	380	344	8.0	60	ABplp	597	-436	0	0		0	0	0	0	0
12	1	4	7	13	473	223	10.7	61	C	-93	0	0	0		0	0	0	0	0
13	0	8	-1	-1	101	199	9.5	41		406	53	0	0		0	0	0	0	0
14	1	14	9	-1	375	299	20.6	57	MSp	-195	0	0	0		0	0	0	0	0
15	1	5	6	-1	509	292	23.0	62	ABprp	614	294	0	0		0	0	0	0	0
