# Supplementary material for: The AP-2 Transcription Factor APTF-2 Is Required for Neuroblast and Epidermal Morphogenesis in Caenorhabditis elegans Embryogenesis
Source: PLoS Genet. 2016 May 13;12(5):e1006048. doi: 10.1371/journal.pgen.1006048 (PMC4866721; doi:10.1371/journal.pgen.1006048)
Supplement: S5 Text — (ZIP) [file pgen.1006048.s033.zip › nuclei/t024-nuclei]

1	1	2	15	-1	441	405	17.1	54	Ea	490	1739	0	0		0	0	0	0	0
2	1	11	3	-1	363	365	8.6	60	ABplp	579	798	0	0		0	0	0	0	0
3	1	10	9	-1	511	356	13.5	52	Ep	486	-790	0	0		0	0	0	0	0
4	1	5	6	-1	425	145	21.0	65	ABpra	653	-497	0	0		0	0	0	0	0
5	1	6	16	-1	274	357	20.2	57	MSa	571	596	0	0		0	0	0	0	0
6	1	15	11	-1	521	285	22.5	61	ABprp	-143	0	0	0		0	0	0	0	0
7	1	12	7	-1	443	234	8.5	51	Ca	411	191	0	0		0	0	0	0	0
8	1	3	8	-1	181	359	14.9	63	ABalp	101	0	0	0		0	0	0	0	0
9	1	14	5	-1	402	294	21.0	59	MSp	586	30	0	0		0	0	0	0	0
10	1	1	1	-1	237	234	7.4	65	ABpla	-58	0	0	0		0	0	0	0	0
11	1	7	14	-1	338	150	10.6	62	ABarp	-10	0	0	0		0	0	0	0	0
12	1	4	12	-1	253	181	22.9	64	ABara	647	-665	0	0		0	0	0	0	0
13	1	12	10	-1	495	202	11.5	52	Cp	396	175	0	0		0	0	0	0	0
14	1	9	2	-1	566	292	13.4	59	P3	590	573	0	0		0	0	0	0	0
15	1	8	13	-1	125	225	17.5	64	ABala	639	94	0	0		0	0	0	0	0
16	0	13	-1	-1	100	196	9.8	42		-266	0	0	0		0	0	0	0	0
