# Supplementary material for: The AP-2 Transcription Factor APTF-2 Is Required for Neuroblast and Epidermal Morphogenesis in Caenorhabditis elegans Embryogenesis
Source: PLoS Genet. 2016 May 13;12(5):e1006048. doi: 10.1371/journal.pgen.1006048 (PMC4866721; doi:10.1371/journal.pgen.1006048)
Supplement: S5 Text — (ZIP) [file pgen.1006048.s033.zip › nuclei/t025-nuclei]

1	1	10	13	-1	229	234	7.7	65	ABpla	629	-18	0	0		0	0	0	0	0
2	1	14	15	-1	565	290	12.0	58	P3	572	564	0	0		0	0	0	0	0
3	1	2	12	-1	344	378	8.8	60	ABplp	575	29	0	0		0	0	0	0	0
4	0	16	-1	-1	101	196	9.6	42		422	362	0	0		0	0	0	0	0
5	1	9	5	-1	407	297	20.1	58	MSp	256	0	0	0		0	0	0	0	0
6	1	4	4	-1	433	146	19.9	66	ABpra	638	-524	0	0		0	0	0	0	0
7	1	7	10	-1	438	247	7.8	51	Ca	477	184	0	0		0	0	0	0	0
8	1	8	1	-1	172	350	15.1	61	ABalp	151	0	0	0		0	0	0	0	0
9	1	3	3	-1	523	355	12.7	52	Ep	-44	0	0	0		0	0	0	0	0
10	1	13	7	-1	494	211	11.7	53	Cp	109	0	0	0		0	0	0	0	0
11	1	6	14	-1	522	282	22.1	61	ABprp	374	0	0	0		0	0	0	0	0
12	1	12	6	-1	263	181	22.6	65	ABara	650	702	0	0		0	0	0	0	0
13	1	15	9	-1	137	223	17.5	63	ABala	314	0	0	0		0	0	0	0	0
14	1	11	8	-1	341	151	10.9	63	ABarp	628	174	0	0		0	0	0	0	0
15	1	1	2	-1	439	418	17.7	53	Ea	531	-132	0	0		0	0	0	0	0
16	1	5	16	-1	281	364	20.7	58	MSa	578	138	0	0		0	0	0	0	0
