# Supplementary material for: The AP-2 Transcription Factor APTF-2 Is Required for Neuroblast and Epidermal Morphogenesis in Caenorhabditis elegans Embryogenesis
Source: PLoS Genet. 2016 May 13;12(5):e1006048. doi: 10.1371/journal.pgen.1006048 (PMC4866721; doi:10.1371/journal.pgen.1006048)
Supplement: S5 Text — (ZIP) [file pgen.1006048.s033.zip › nuclei/t026-nuclei]

1	1	8	9	-1	174	354	16.6	63	ABalp	629	175	0	0		0	0	0	0	0
2	1	15	13	-1	435	418	17.9	55	Ea	543	-235	0	0		0	0	0	0	0
3	1	9	5	-1	512	371	11.6	54	Ep	497	585	0	0		0	0	0	0	0
4	1	6	3	-1	440	154	20.3	64	ABpra	636	1089	0	0		0	0	0	0	0
5	1	5	15	-1	406	296	20.1	60	MSp	17	0	0	0		0	0	0	0	0
6	1	12	8	-1	265	178	22.3	63	ABara	636	-445	0	0		0	0	0	0	0
7	1	10	16	-1	503	204	11.5	53	Cp	492	149	0	0		0	0	0	0	0
8	1	14	12	-1	340	151	11.7	64	ABarp	640	1149	0	0		0	0	0	0	0
9	1	13	6	-1	138	223	18.1	62	ABala	234	0	0	0		0	0	0	0	0
10	1	7	7	-1	431	250	6.7	51	Ca	476	481	0	0		0	0	0	0	0
11	0	4	-1	-1	101	196	9.6	43		414	90	0	0		0	0	0	0	0
12	1	3	2	-1	341	377	8.7	61	ABplp	144	0	0	0		0	0	0	0	0
13	1	1	14	-1	222	238	7.6	63	ABpla	633	-289	0	0		0	0	0	0	0
14	1	11	4	-1	525	289	22.2	62	ABprp	207	0	0	0		0	0	0	0	0
15	1	2	11	-1	556	301	11.4	56	P3	527	242	0	0		0	0	0	0	0
16	1	16	1	-1	286	366	20.6	59	MSa	586	-1127	0	0		0	0	0	0	0
