# Supplementary material for: The AP-2 Transcription Factor APTF-2 Is Required for Neuroblast and Epidermal Morphogenesis in Caenorhabditis elegans Embryogenesis
Source: PLoS Genet. 2016 May 13;12(5):e1006048. doi: 10.1371/journal.pgen.1006048 (PMC4866721; doi:10.1371/journal.pgen.1006048)
Supplement: S5 Text — (ZIP) [file pgen.1006048.s033.zip › nuclei/t027-nuclei]

1	1	16	8	-1	295	360	21.0	60	MSa	264	0	0	0		0	0	0	0	0
2	1	12	6	-1	333	373	10.1	64	ABplp	532	158	0	0		0	0	0	0	0
3	1	4	15	18	439	155	19.3	61	ABpra	396	469	0	0		0	0	0	0	0
4	1	14	7	-1	524	289	22.5	63	ABprp	-160	0	0	0		0	0	0	0	0
5	1	3	1	-1	502	383	11.6	53	Ep	-22	0	0	0		0	0	0	0	0
6	1	9	3	22	144	215	18.6	64	ABala	640	530	0	0		0	0	0	0	0
7	1	10	13	-1	422	267	6.8	54	Ca	141	0	0	0		0	0	0	0	0
8	1	6	11	21	275	178	21.3	58	ABara	368	166	0	0		0	0	0	0	0
9	1	1	14	23	181	344	16.8	60	ABalp	593	-132	0	0		0	0	0	0	0
10	0	11	-1	-1	102	197	9.9	46		350	391	0	0		0	0	0	0	0
11	1	15	2	10	556	325	10.5	56	P3	396	-363	0	0		0	0	0	0	0
12	1	8	4	20	341	152	10.8	62	ABarp	515	413	0	0		0	0	0	0	0
13	1	2	9	-1	437	413	18.6	56	Ea	548	-62	0	0		0	0	0	0	0
14	1	13	12	17	230	248	8.5	56	ABpla	418	0	0	0		0	0	0	0	0
15	1	5	19	-1	403	282	20.1	60	MSp	590	429	0	0		0	0	0	0	0
16	1	7	5	-1	525	196	11.4	53	Cp	111	0	0	0		0	0	0	0	0
