# Supplementary material for: The AP-2 Transcription Factor APTF-2 Is Required for Neuroblast and Epidermal Morphogenesis in Caenorhabditis elegans Embryogenesis
Source: PLoS Genet. 2016 May 13;12(5):e1006048. doi: 10.1371/journal.pgen.1006048 (PMC4866721; doi:10.1371/journal.pgen.1006048)
Supplement: S5 Text — (ZIP) [file pgen.1006048.s033.zip › nuclei/t028-nuclei]

1	1	5	9	-1	484	392	12.8	56	Ep	285	0	0	0		0	0	0	0	0
2	1	11	1	-1	557	288	10.9	48	D	453	-714	0	0		0	0	0	0	0
3	1	6	7	-1	122	214	19.9	52	ABalaa	185	0	0	0		0	0	0	0	0
4	1	12	19	-1	372	168	9.9	51	ABarpp	357	-1136	0	0		0	0	0	0	0
5	1	16	8	-1	533	182	11.8	54	Cp	171	0	0	0		0	0	0	0	0
6	1	2	22	24	334	359	10.4	62	ABplp	619	-537	0	0		0	0	0	0	0
7	1	4	10	17	522	292	21.6	62	ABprp	615	-139	0	0		0	0	0	0	0
8	1	1	15	-1	281	356	20.9	60	MSa	-20	0	0	0		0	0	0	0	0
9	1	13	25	-1	430	413	19.5	56	Ea	-123	0	0	0		0	0	0	0	0
10	1	11	23	-1	536	346	9.7	48	P4	466	-48	0	0		0	0	0	0	0
11	1	8	6	-1	240	173	21.1	49	ABaraa	359	162	0	0		0	0	0	0	0
12	1	14	5	-1	213	231	8.3	45	ABplaa	325	755	0	0		0	0	0	0	0
13	1	7	16	-1	422	267	6.5	55	Ca	-205	0	0	0		0	0	0	0	0
14	1	9	11	-1	163	328	18.4	50	ABalpa	355	-193	0	0		0	0	0	0	0
15	1	3	21	-1	418	156	21.0	53	ABpraa	139	0	0	0		0	0	0	0	0
16	0	10	-1	-1	102	197	9.9	44		442	1652	0	0		0	0	0	0	0
17	1	14	2	-1	273	246	7.6	45	ABplap	299	-1132	0	0		0	0	0	0	0
18	1	3	13	-1	476	164	18.4	53	ABprap	137	0	0	0		0	0	0	0	0
19	1	15	12	-1	401	273	20.0	60	MSp	107	0	0	0		0	0	0	0	0
20	1	12	18	-1	327	147	11.8	50	ABarpa	314	-822	0	0		0	0	0	0	0
21	1	8	14	-1	297	161	20.9	48	ABarap	310	161	0	0		0	0	0	0	0
22	1	6	4	-1	154	201	15.2	53	ABalap	465	520	0	0		0	0	0	0	0
23	1	9	20	-1	206	347	13.9	49	ABalpp	118	0	0	0		0	0	0	0	0
