# Supplementary material for: The AP-2 Transcription Factor APTF-2 Is Required for Neuroblast and Epidermal Morphogenesis in Caenorhabditis elegans Embryogenesis
Source: PLoS Genet. 2016 May 13;12(5):e1006048. doi: 10.1371/journal.pgen.1006048 (PMC4866721; doi:10.1371/journal.pgen.1006048)
Supplement: S5 Text — (ZIP) [file pgen.1006048.s033.zip › nuclei/t029-nuclei]

1	1	2	12	-1	563	294	11.3	47	D	370	323	0	0		0	0	0	0	0
2	1	17	17	-1	299	255	7.8	47	ABplap	107	0	0	0		0	0	0	0	0
3	0	16	-1	-1	102	197	9.8	41		412	98	0	0		0	0	0	0	0
4	1	22	6	-1	156	190	13.5	50	ABalap	395	0	0	0		0	0	0	0	0
5	1	12	1	-1	229	245	7.7	47	ABplaa	121	0	0	0		0	0	0	0	0
6	1	11	21	-1	228	186	21.4	53	ABaraa	470	-465	0	0		0	0	0	0	0
7	1	3	23	-1	122	216	19.4	49	ABalaa	481	-373	0	0		0	0	0	0	0
8	1	5	24	-1	547	189	11.4	54	Cp	-166	0	0	0		0	0	0	0	0
9	1	1	20	-1	481	380	15.0	57	Ep	387	0	0	0		0	0	0	0	0
10	1	7	18	-1	543	281	21.1	52	ABprpp	468	0	0	0		0	0	0	0	0
11	1	14	5	-1	153	324	17.1	51	ABalpa	409	-1159	0	0		0	0	0	0	0
12	1	19	4	-1	383	260	19.7	61	MSp	606	765	0	0		0	0	0	0	0
13	1	18	25	-1	485	157	18.0	53	ABprap	387	1079	0	0		0	0	0	0	0
14	1	21	8	-1	296	168	21.0	50	ABarap	-99	0	0	0		0	0	0	0	0
15	1	8	16	-1	262	339	20.7	58	MSa	252	0	0	0		0	0	0	0	0
16	1	13	10	-1	450	286	6.9	55	Ca	37	0	0	0		0	0	0	0	0
17	1	7	7	-1	480	275	23.2	53	ABprpa	403	-167	0	0		0	0	0	0	0
18	1	20	3	-1	316	139	10.5	49	ABarpa	326	439	0	0		0	0	0	0	0
19	1	4	14	-1	385	163	9.8	49	ABarpp	124	0	0	0		0	0	0	0	0
20	1	23	13	-1	211	347	12.4	50	ABalpp	90	0	0	0		0	0	0	0	0
21	1	15	15	-1	412	140	19.4	52	ABpraa	454	0	0	0		0	0	0	0	0
22	1	6	2	-1	310	379	10.5	48	ABplpa	143	0	0	0		0	0	0	0	0
23	1	10	19	-1	549	373	12.6	46	P4	335	-12	0	0		0	0	0	0	0
24	1	6	11	-1	376	368	9.2	48	ABplpp	141	0	0	0		0	0	0	0	0
25	1	9	9	-1	404	404	20.1	57	Ea	549	477	0	0		0	0	0	0	0
