# Supplementary material for: The AP-2 Transcription Factor APTF-2 Is Required for Neuroblast and Epidermal Morphogenesis in Caenorhabditis elegans Embryogenesis
Source: PLoS Genet. 2016 May 13;12(5):e1006048. doi: 10.1371/journal.pgen.1006048 (PMC4866721; doi:10.1371/journal.pgen.1006048)
Supplement: S5 Text — (ZIP) [file pgen.1006048.s033.zip › nuclei/t030-nuclei]

1	1	5	11	-1	224	249	7.4	49	ABplaa	484	-244	0	0		0	0	0	0	0
2	1	22	14	-1	319	383	10.6	49	ABplpa	420	-1430	0	0		0	0	0	0	0
3	1	18	8	-1	312	144	10.6	48	ABarpa	-100	0	0	0		0	0	0	0	0
4	1	12	6	-1	387	254	20.0	62	MSp	-15	0	0	0		0	0	0	0	0
5	1	11	16	-1	154	332	16.9	53	ABalpa	450	95	0	0		0	0	0	0	0
6	1	4	24	-1	160	195	13.5	51	ABalap	171	0	0	0		0	0	0	0	0
7	1	17	21	-1	482	274	23.5	53	ABprpa	532	-279	0	0		0	0	0	0	0
8	1	14	1	-1	301	167	19.1	53	ABarap	444	-99	0	0		0	0	0	0	0
9	1	25	19	-1	395	397	20.6	57	Ea	571	159	0	0		0	0	0	0	0
10	1	16	15	-1	451	280	6.9	55	Ca	-219	0	0	0		0	0	0	0	0
11	1	24	4	-1	390	370	9.0	46	ABplpp	155	0	0	0		0	0	0	0	0
12	1	1	3	-1	566	305	11.4	47	D	431	-248	0	0		0	0	0	0	0
13	1	20	22	-1	216	352	12.2	48	ABalpp	25	0	0	0		0	0	0	0	0
14	1	19	13	-1	396	166	10.0	50	ABarpp	496	552	0	0		0	0	0	0	0
15	1	21	20	-1	412	134	19.1	54	ABpraa	473	-168	0	0		0	0	0	0	0
16	1	15	5	-1	261	329	20.8	58	MSa	584	-814	0	0		0	0	0	0	0
17	1	2	7	-1	307	263	6.8	51	ABplap	466	392	0	0		0	0	0	0	0
18	1	10	12	-1	550	276	19.8	52	ABprpp	469	0	0	0		0	0	0	0	0
19	1	23	23	-1	548	386	14.4	46	P4	-11	0	0	0		0	0	0	0	0
20	1	9	18	-1	477	373	15.3	55	Ep	512	685	0	0		0	0	0	0	0
21	1	6	9	-1	229	193	21.7	55	ABaraa	523	169	0	0		0	0	0	0	0
22	0	3	-1	-1	102	193	9.5	41		324	145	0	0		0	0	0	0	0
23	1	7	17	-1	119	231	19.3	50	ABalaa	424	-132	0	0		0	0	0	0	0
24	1	8	10	-1	549	196	11.2	55	Cp	533	65	0	0		0	0	0	0	0
25	1	13	2	-1	489	165	17.7	51	ABprap	482	-179	0	0		0	0	0	0	0
