# Supplementary material for: The AP-2 Transcription Factor APTF-2 Is Required for Neuroblast and Epidermal Morphogenesis in Caenorhabditis elegans Embryogenesis
Source: PLoS Genet. 2016 May 13;12(5):e1006048. doi: 10.1371/journal.pgen.1006048 (PMC4866721; doi:10.1371/journal.pgen.1006048)
Supplement: S5 Text — (ZIP) [file pgen.1006048.s033.zip › nuclei/t031-nuclei]

1	1	8	6	-1	307	155	19.2	54	ABarap	497	-420	0	0		0	0	0	0	0
2	1	25	21	-1	500	164	17.6	53	ABprap	522	-280	0	0		0	0	0	0	0
3	1	12	10	-1	574	297	10.4	48	D	424	684	0	0		0	0	0	0	0
4	1	11	23	-1	405	376	8.9	48	ABplpp	313	0	0	0		0	0	0	0	0
5	1	16	7	-1	265	328	20.5	60	MSa	55	0	0	0		0	0	0	0	0
6	1	4	13	-1	377	253	21.1	64	MSp	634	35	0	0		0	0	0	0	0
7	1	17	16	-1	327	265	6.6	51	ABplap	85	0	0	0		0	0	0	0	0
8	1	3	4	-1	296	135	10.0	50	ABarpa	506	23	0	0		0	0	0	0	0
9	1	21	24	-1	218	189	22.5	56	ABaraa	555	-523	0	0		0	0	0	0	0
10	1	24	11	-1	550	194	11.0	55	Cp	535	365	0	0		0	0	0	0	0
11	1	1	5	-1	208	246	7.0	52	ABplaa	168	0	0	0		0	0	0	0	0
12	1	18	25	-1	558	271	18.5	54	ABprpp	535	559	0	0		0	0	0	0	0
13	1	14	1	-1	415	171	9.8	52	ABarpp	314	0	0	0		0	0	0	0	0
14	1	2	20	-1	321	397	10.8	50	ABplpa	137	0	0	0		0	0	0	0	0
15	1	10	14	-1	454	276	7.6	53	Ca	537	299	0	0		0	0	0	0	0
16	1	5	8	-1	144	341	16.9	53	ABalpa	149	0	0	0		0	0	0	0	0
17	1	23	9	-1	117	236	20.6	52	ABalaa	498	-179	0	0		0	0	0	0	0
18	1	20	17	-1	480	365	15.6	55	Ep	540	460	0	0		0	0	0	0	0
19	1	9	2	-1	393	397	20.6	59	Ea	557	229	0	0		0	0	0	0	0
20	1	15	18	-1	404	124	20.1	53	ABpraa	530	593	0	0		0	0	0	0	0
21	1	7	15	-1	479	273	23.9	55	ABprpa	548	-214	0	0		0	0	0	0	0
22	1	13	12	-1	229	370	11.3	51	ABalpp	38	0	0	0		0	0	0	0	0
23	1	19	22	-1	544	388	15.7	45	P4	406	1602	0	0		0	0	0	0	0
24	1	6	3	-1	153	195	12.3	52	ABalap	494	-117	0	0		0	0	0	0	0
25	0	22	-1	-1	99	196	9.4	37		297	142	0	0		0	0	0	0	0
