# Supplementary material for: The AP-2 Transcription Factor APTF-2 Is Required for Neuroblast and Epidermal Morphogenesis in Caenorhabditis elegans Embryogenesis
Source: PLoS Genet. 2016 May 13;12(5):e1006048. doi: 10.1371/journal.pgen.1006048 (PMC4866721; doi:10.1371/journal.pgen.1006048)
Supplement: S5 Text — (ZIP) [file pgen.1006048.s033.zip › nuclei/t032-nuclei]

1	1	13	9	-1	420	170	9.6	52	ABarpp	-208	0	0	0		0	0	0	0	0
2	1	19	23	-1	397	397	20.0	57	Ea	-333	0	0	0		0	0	0	0	0
3	1	24	2	-1	153	181	11.9	53	ABalap	182	0	0	0		0	0	0	0	0
4	1	8	17	-1	280	135	9.8	52	ABarpa	495	165	0	0		0	0	0	0	0
5	1	11	18	-1	196	245	7.0	53	ABplaa	531	102	0	0		0	0	0	0	0
6	1	1	19	-1	298	145	20.8	54	ABarap	210	0	0	0		0	0	0	0	0
7	1	5	22	-1	262	334	20.5	60	MSa	587	110	0	0		0	0	0	0	0
8	1	16	5	-1	128	330	17.2	54	ABalpa	527	-410	0	0		0	0	0	0	0
9	1	17	14	-1	118	239	20.8	52	ABalaa	520	48	0	0		0	0	0	0	0
10	1	3	10	-1	565	305	9.6	48	D	468	1020	0	0		0	0	0	0	0
11	1	10	11	-1	542	200	11.2	56	Cp	528	98	0	0		0	0	0	0	0
12	1	22	13	-1	228	377	10.6	52	ABalpp	36	0	0	0		0	0	0	0	0
13	1	6	6	-1	364	265	21.0	63	MSp	623	741	0	0		0	0	0	0	0
14	1	15	21	-1	444	273	8.2	54	Ca	599	0	0	0		0	0	0	0	0
15	1	21	1	-1	471	270	23.4	56	ABprpa	553	-584	0	0		0	0	0	0	0
16	1	7	20	-1	335	263	6.7	54	ABplap	214	0	0	0		0	0	0	0	0
17	1	18	8	-1	484	365	15.8	56	Ep	565	195	0	0		0	0	0	0	0
18	1	20	15	-1	390	127	20.9	55	ABpraa	553	-1246	0	0		0	0	0	0	0
19	0	25	-1	-1	98	199	9.5	38		331	-496	0	0		0	0	0	0	0
20	1	14	7	-1	307	402	10.7	51	ABplpa	510	-164	0	0		0	0	0	0	0
21	1	2	24	-1	506	161	18.6	53	ABprap	78	0	0	0		0	0	0	0	0
22	1	23	16	-1	546	386	16.7	45	P4	445	-315	0	0		0	0	0	0	0
23	1	4	3	-1	419	384	7.8	49	ABplpp	485	-120	0	0		0	0	0	0	0
24	1	9	4	-1	210	184	22.8	57	ABaraa	570	32	0	0		0	0	0	0	0
25	1	12	12	-1	576	273	19.0	52	ABprpp	507	-295	0	0		0	0	0	0	0
