# Supplementary material for: The AP-2 Transcription Factor APTF-2 Is Required for Neuroblast and Epidermal Morphogenesis in Caenorhabditis elegans Embryogenesis
Source: PLoS Genet. 2016 May 13;12(5):e1006048. doi: 10.1371/journal.pgen.1006048 (PMC4866721; doi:10.1371/journal.pgen.1006048)
Supplement: S5 Text — (ZIP) [file pgen.1006048.s033.zip › nuclei/t033-nuclei]

1	1	15	9	-1	470	260	23.2	56	ABprpa	563	330	0	0		0	0	0	0	0
2	1	3	3	-1	156	181	12.0	53	ABalap	113	0	0	0		0	0	0	0	0
3	1	23	18	-1	416	385	7.9	50	ABplpp	461	491	0	0		0	0	0	0	0
4	1	24	5	-1	207	176	22.6	55	ABaraa	524	17	0	0		0	0	0	0	0
5	1	8	4	-1	131	330	17.5	54	ABalpa	162	0	0	0		0	0	0	0	0
6	1	13	23	-1	365	259	21.0	63	MSp	624	-924	0	0		0	0	0	0	0
7	1	20	1	-1	308	396	10.1	51	ABplpa	-4	0	0	0		0	0	0	0	0
8	1	17	22	-1	478	359	15.8	56	Ep	544	1121	0	0		0	0	0	0	0
9	1	1	14	-1	425	166	9.4	52	ABarpp	522	1123	0	0		0	0	0	0	0
10	1	10	10	-1	564	302	9.8	50	D	376	0	0	0		0	0	0	0	0
11	1	11	12	-1	540	207	10.8	54	Cp	537	11	0	0		0	0	0	0	0
12	1	25	21	-1	582	276	19.9	54	ABprpp	526	287	0	0		0	0	0	0	0
13	1	12	6	-1	231	369	9.4	51	ABalpp	-139	0	0	0		0	0	0	0	0
14	1	9	13	-1	121	238	21.2	53	ABalaa	530	165	0	0		0	0	0	0	0
15	1	18	8	-1	394	133	21.1	56	ABpraa	564	-1126	0	0		0	0	0	0	0
16	1	22	19	-1	547	386	16.3	46	P4	390	81	0	0		0	0	0	0	0
17	1	4	24	-1	275	134	10.2	52	ABarpa	517	455	0	0		0	0	0	0	0
18	1	5	7	-1	192	242	7.0	54	ABplaa	522	152	0	0		0	0	0	0	0
19	1	6	20	-1	303	139	20.9	56	ABarap	527	799	0	0		0	0	0	0	0
20	1	16	11	-1	335	264	6.4	53	ABplap	527	-627	0	0		0	0	0	0	0
21	1	14	2	-1	450	272	8.4	55	Ca	549	778	0	0		0	0	0	0	0
22	1	7	15	-1	256	331	20.1	62	MSa	620	-260	0	0		0	0	0	0	0
23	1	2	25	-1	393	392	18.9	58	Ea	585	534	0	0		0	0	0	0	0
24	1	21	16	-1	514	157	18.9	54	ABprap	520	64	0	0		0	0	0	0	0
25	0	19	-1	-1	100	197	9.5	37		126	0	0	0		0	0	0	0	0
