# Supplementary material for: The AP-2 Transcription Factor APTF-2 Is Required for Neuroblast and Epidermal Morphogenesis in Caenorhabditis elegans Embryogenesis
Source: PLoS Genet. 2016 May 13;12(5):e1006048. doi: 10.1371/journal.pgen.1006048 (PMC4866721; doi:10.1371/journal.pgen.1006048)
Supplement: S5 Text — (ZIP) [file pgen.1006048.s033.zip › nuclei/t034-nuclei]

1	1	7	16	-1	306	386	9.8	50	ABplpa	505	-75	0	0		0	0	0	0	0
2	1	21	6	-1	448	276	8.4	55	Ca	544	-35	0	0		0	0	0	0	0
3	1	2	2	-1	155	176	12.1	53	ABalap	94	0	0	0		0	0	0	0	0
4	1	5	1	-1	132	320	16.8	55	ABalpa	177	0	0	0		0	0	0	0	0
5	1	4	17	-1	214	177	22.3	56	ABaraa	67	0	0	0		0	0	0	0	0
6	1	13	8	-1	228	361	9.1	51	ABalpp	23	0	0	0		0	0	0	0	0
7	1	18	25	-1	198	230	6.9	55	ABplaa	485	0	0	0		0	0	0	0	0
8	1	15	18	-1	405	132	21.1	57	ABpraa	567	535	0	0		0	0	0	0	0
9	1	1	27	-1	479	240	23.3	55	ABprpa	536	637	0	0		0	0	0	0	0
10	1	10	4	-1	558	321	9.5	51	D	474	378	0	0		0	0	0	0	0
11	1	20	23	-1	329	258	6.6	55	ABplap	-172	0	0	0		0	0	0	0	0
12	1	11	10	-1	544	217	9.9	56	Cp	251	0	0	0		0	0	0	0	0
13	1	14	22	-1	126	241	21.9	54	ABalaa	498	112	0	0		0	0	0	0	0
14	1	9	14	-1	428	169	9.0	53	ABarpp	492	555	0	0		0	0	0	0	0
15	1	22	12	21	253	340	20.0	58	MSa	532	-408	0	0		0	0	0	0	0
16	1	24	11	-1	510	145	17.9	54	ABprap	542	244	0	0		0	0	0	0	0
17	0	25	-1	-1	99	195	9.5	38		176	0	0	0		0	0	0	0	0
18	1	3	19	-1	412	391	8.5	50	ABplpp	482	155	0	0		0	0	0	0	0
19	1	16	26	-1	543	386	17.2	45	P4	435	693	0	0		0	0	0	0	0
20	1	19	24	-1	307	137	21.0	57	ABarap	128	0	0	0		0	0	0	0	0
21	1	12	20	-1	584	280	20.3	54	ABprpp	507	-333	0	0		0	0	0	0	0
22	1	8	5	-1	478	354	15.9	57	Ep	552	1118	0	0		0	0	0	0	0
23	1	6	9	15	352	273	20.7	58	MSp	454	145	0	0		0	0	0	0	0
24	1	17	7	-1	279	130	10.6	53	ABarpa	-18	0	0	0		0	0	0	0	0
25	1	23	3	-1	395	381	18.6	58	Ea	581	-1068	0	0		0	0	0	0	0
