# Supplementary material for: The AP-2 Transcription Factor APTF-2 Is Required for Neuroblast and Epidermal Morphogenesis in Caenorhabditis elegans Embryogenesis
Source: PLoS Genet. 2016 May 13;12(5):e1006048. doi: 10.1371/journal.pgen.1006048 (PMC4866721; doi:10.1371/journal.pgen.1006048)
Supplement: S5 Text — (ZIP) [file pgen.1006048.s033.zip › nuclei/t035-nuclei]

1	1	4	11	-1	134	313	15.0	55	ABalpa	550	1573	0	0		0	0	0	0	0
2	1	3	21	-1	161	171	11.7	54	ABalap	87	0	0	0		0	0	0	0	0
3	1	25	3	-1	388	375	18.9	56	Ea	562	580	0	0		0	0	0	0	0
4	1	10	24	-1	552	328	9.5	50	D	487	349	0	0		0	0	0	0	0
5	1	22	19	-1	479	351	17.5	59	Ep	216	0	0	0		0	0	0	0	0
6	1	2	9	-1	433	275	8.3	56	Ca	533	1299	0	0		0	0	0	0	0
7	1	24	6	-1	282	128	10.9	54	ABarpa	383	0	0	0		0	0	0	0	0
8	1	6	12	-1	234	366	8.9	51	ABalpp	510	265	0	0		0	0	0	0	0
9	1	23	23	-1	330	268	21.2	50	MSpa	399	154	0	0		0	0	0	0	0
10	1	12	27	-1	541	219	10.3	56	Cp	-11	0	0	0		0	0	0	0	0
11	1	16	4	-1	509	146	17.3	54	ABprap	542	-1072	0	0		0	0	0	0	0
12	1	15	20	-1	222	338	21.4	49	MSaa	438	-825	0	0		0	0	0	0	0
13	0	17	-1	-1	99	197	10.1	40		382	1124	0	0		0	0	0	0	0
14	1	14	15	-1	428	171	8.6	53	ABarpp	296	0	0	0		0	0	0	0	0
15	1	23	5	-1	398	262	21.3	51	MSpp	482	479	0	0		0	0	0	0	0
16	1	1	25	-1	315	387	9.5	51	ABplpa	510	511	0	0		0	0	0	0	0
17	1	5	13	-1	212	179	22.2	56	ABaraa	547	198	0	0		0	0	0	0	0
18	1	8	22	-1	403	131	20.7	57	ABpraa	571	211	0	0		0	0	0	0	0
19	1	18	14	-1	414	398	9.0	50	ABplpp	-160	0	0	0		0	0	0	0	0
20	1	21	16	-1	585	286	20.2	54	ABprpp	515	586	0	0		0	0	0	0	0
21	1	15	7	-1	276	358	18.1	49	MSap	441	1374	0	0		0	0	0	0	0
22	1	13	2	-1	120	236	21.3	55	ABalaa	-126	0	0	0		0	0	0	0	0
23	1	11	8	-1	329	257	7.0	56	ABplap	501	0	0	0		0	0	0	0	0
24	1	20	1	-1	308	146	21.3	56	ABarap	-164	0	0	0		0	0	0	0	0
25	1	7	18	-1	208	229	6.8	55	ABplaa	528	76	0	0		0	0	0	0	0
26	1	19	26	-1	542	387	17.1	46	P4	13	0	0	0		0	0	0	0	0
27	1	9	17	-1	480	224	23.8	57	ABprpa	565	-823	0	0		0	0	0	0	0
