# Supplementary material for: The AP-2 Transcription Factor APTF-2 Is Required for Neuroblast and Epidermal Morphogenesis in Caenorhabditis elegans Embryogenesis
Source: PLoS Genet. 2016 May 13;12(5):e1006048. doi: 10.1371/journal.pgen.1006048 (PMC4866721; doi:10.1371/journal.pgen.1006048)
Supplement: S5 Text — (ZIP) [file pgen.1006048.s033.zip › nuclei/t036-nuclei]

1	1	24	2	-1	311	147	21.6	57	ABarap	572	-1395	0	0		0	0	0	0	0
2	1	22	1	-1	122	227	20.9	56	ABalaa	548	491	0	0		0	0	0	0	0
3	1	3	14	-1	379	365	18.8	57	Ea	573	846	0	0		0	0	0	0	0
4	1	11	3	-1	521	143	17.3	55	ABprap	266	0	0	0		0	0	0	0	0
5	1	15	23	-1	406	259	21.5	52	MSpp	462	482	0	0		0	0	0	0	0
6	1	7	15	-1	292	124	11.5	55	ABarpa	538	317	0	0		0	0	0	0	0
7	1	21	12	-1	273	362	17.8	48	MSap	-218	0	0	0		0	0	0	0	0
8	1	23	16	-1	317	254	6.7	56	ABplap	444	0	0	0		0	0	0	0	0
9	1	6	26	-1	425	281	8.9	55	Ca	543	-1496	0	0		0	0	0	0	0
10	0	13	-1	-1	101	197	9.7	41		256	459	0	0		0	0	0	0	0
11	1	1	13	-1	141	318	14.5	55	ABalpa	551	1434	0	0		0	0	0	0	0
12	1	8	6	-1	239	372	9.9	52	ABalpp	96	0	0	0		0	0	0	0	0
13	1	17	19	-1	213	178	22.2	55	ABaraa	525	-492	0	0		0	0	0	0	0
14	1	19	8	-1	418	395	9.0	51	ABplpp	153	0	0	0		0	0	0	0	0
15	1	14	4	-1	422	171	8.4	54	ABarpp	530	616	0	0		0	0	0	0	0
16	1	20	20	-1	592	285	18.9	53	ABprpp	528	703	0	0		0	0	0	0	0
17	1	27	10	-1	498	215	23.8	58	ABprpa	-194	0	0	0		0	0	0	0	0
18	1	25	21	-1	209	244	6.9	55	ABplaa	544	-659	0	0		0	0	0	0	0
19	1	5	22	-1	477	348	17.7	56	Ep	-109	0	0	0		0	0	0	0	0
20	1	12	24	-1	217	335	22.1	49	MSaa	458	-537	0	0		0	0	0	0	0
21	1	2	9	-1	167	174	11.8	53	ABalap	517	503	0	0		0	0	0	0	0
22	1	18	18	-1	404	131	20.1	57	ABpraa	124	0	0	0		0	0	0	0	0
23	1	9	25	-1	328	272	21.1	52	MSpa	144	0	0	0		0	0	0	0	0
24	1	4	17	-1	539	345	9.2	50	D	502	586	0	0		0	0	0	0	0
25	1	16	11	-1	323	394	10.1	52	ABplpa	165	0	0	0		0	0	0	0	0
26	1	26	5	-1	542	387	17.2	46	P4	450	395	0	0		0	0	0	0	0
27	1	10	7	-1	543	223	10.1	57	Cp	565	-499	0	0		0	0	0	0	0
