# Supplementary material for: The AP-2 Transcription Factor APTF-2 Is Required for Neuroblast and Epidermal Morphogenesis in Caenorhabditis elegans Embryogenesis
Source: PLoS Genet. 2016 May 13;12(5):e1006048. doi: 10.1371/journal.pgen.1006048 (PMC4866721; doi:10.1371/journal.pgen.1006048)
Supplement: S5 Text — (ZIP) [file pgen.1006048.s033.zip › nuclei/t037-nuclei]

1	1	2	1	-1	123	233	20.8	54	ABalaa	267	0	0	0		0	0	0	0	0
2	1	1	13	-1	313	154	21.2	58	ABarap	555	759	0	0		0	0	0	0	0
3	1	4	18	-1	529	145	17.4	55	ABprap	-30	0	0	0		0	0	0	0	0
4	1	15	15	-1	422	166	8.6	55	ABarpp	549	379	0	0		0	0	0	0	0
5	1	26	22	-1	534	389	17.7	47	P4	407	90	0	0		0	0	0	0	0
6	1	12	26	-1	229	369	10.2	52	ABalpp	114	0	0	0		0	0	0	0	0
7	1	27	3	-1	542	230	10.3	57	Cp	554	675	0	0		0	0	0	0	0
8	1	14	7	-1	413	398	9.6	51	ABplpp	2	0	0	0		0	0	0	0	0
9	1	21	6	-1	163	173	12.4	53	ABalap	205	0	0	0		0	0	0	0	0
10	1	17	9	-1	506	221	24.0	57	ABprpa	428	0	0	0		0	0	0	0	0
11	1	25	16	-1	317	391	9.7	52	ABplpa	523	730	0	0		0	0	0	0	0
12	1	7	21	-1	279	373	17.8	49	MSap	426	444	0	0		0	0	0	0	0
13	1	11	8	-1	138	319	14.3	55	ABalpa	379	0	0	0		0	0	0	0	0
14	1	3	5	-1	382	360	19.1	58	Ea	-34	0	0	0		0	0	0	0	0
15	1	6	10	-1	290	125	11.3	55	ABarpa	215	0	0	0		0	0	0	0	0
16	1	8	14	-1	313	246	6.5	55	ABplap	-108	0	0	0		0	0	0	0	0
17	1	24	25	-1	532	353	9.5	52	D	458	209	0	0		0	0	0	0	0
18	1	22	19	-1	410	128	19.5	57	ABpraa	567	240	0	0		0	0	0	0	0
19	1	13	20	-1	213	181	21.6	56	ABaraa	553	952	0	0		0	0	0	0	0
20	1	16	4	-1	589	287	18.8	53	ABprpp	210	0	0	0		0	0	0	0	0
21	1	18	12	-1	207	242	7.2	55	ABplaa	103	0	0	0		0	0	0	0	0
22	1	19	17	-1	470	346	18.0	58	Ep	141	0	0	0		0	0	0	0	0
23	1	5	23	-1	415	254	22.0	52	MSpp	528	617	0	0		0	0	0	0	0
24	1	20	24	-1	206	341	23.1	53	MSaa	488	-664	0	0		0	0	0	0	0
25	1	23	2	-1	316	274	21.0	54	MSpa	540	-475	0	0		0	0	0	0	0
26	1	9	11	-1	420	281	9.4	56	Ca	493	1043	0	0		0	0	0	0	0
27	0	10	-1	-1	99	197	9.4	41		152	0	0	0		0	0	0	0	0
