# Supplementary material for: The AP-2 Transcription Factor APTF-2 Is Required for Neuroblast and Epidermal Morphogenesis in Caenorhabditis elegans Embryogenesis
Source: PLoS Genet. 2016 May 13;12(5):e1006048. doi: 10.1371/journal.pgen.1006048 (PMC4866721; doi:10.1371/journal.pgen.1006048)
Supplement: S5 Text — (ZIP) [file pgen.1006048.s033.zip › nuclei/t038-nuclei]

1	1	1	5	-1	136	233	21.5	55	ABalaa	207	0	0	0		0	0	0	0	0
2	1	25	18	-1	304	276	21.2	54	MSpa	538	216	0	0		0	0	0	0	0
3	1	7	13	22	534	232	10.4	53	Cp	345	366	0	0		0	0	0	0	0
4	1	20	24	-1	593	292	19.1	53	ABprpp	197	0	0	0		0	0	0	0	0
5	1	14	10	-1	380	353	18.2	57	Ea	578	-396	0	0		0	0	0	0	0
6	1	9	4	-1	164	172	12.4	55	ABalap	93	0	0	0		0	0	0	0	0
7	1	8	25	-1	409	392	8.9	52	ABplpp	499	42	0	0		0	0	0	0	0
8	1	13	21	-1	144	313	14.9	55	ABalpa	-52	0	0	0		0	0	0	0	0
9	1	10	1	-1	509	233	23.5	55	ABprpa	527	-174	0	0		0	0	0	0	0
10	1	15	7	-1	293	127	11.1	55	ABarpa	558	-237	0	0		0	0	0	0	0
11	1	26	2	28	418	282	9.8	51	Ca	287	96	0	0		0	0	0	0	0
12	1	21	11	-1	207	243	7.1	55	ABplaa	57	0	0	0		0	0	0	0	0
13	1	2	26	-1	314	153	21.3	58	ABarap	561	-91	0	0		0	0	0	0	0
14	1	16	6	-1	312	254	6.9	57	ABplap	-108	0	0	0		0	0	0	0	0
15	1	4	14	-1	418	165	9.0	55	ABarpp	94	0	0	0		0	0	0	0	0
16	1	11	19	-1	314	391	10.4	53	ABplpa	400	0	0	0		0	0	0	0	0
17	1	22	23	-1	470	343	17.9	58	Ep	526	422	0	0		0	0	0	0	0
18	1	3	15	-1	519	141	17.1	56	ABprap	545	631	0	0		0	0	0	0	0
19	1	18	17	-1	411	129	19.0	57	ABpraa	567	549	0	0		0	0	0	0	0
20	1	19	3	-1	214	173	21.8	56	ABaraa	553	484	0	0		0	0	0	0	0
21	1	12	20	-1	283	390	18.7	48	MSap	135	0	0	0		0	0	0	0	0
22	1	5	12	-1	532	391	17.9	47	P4	116	0	0	0		0	0	0	0	0
23	1	23	8	-1	431	258	22.2	51	MSpp	510	62	0	0		0	0	0	0	0
24	1	24	16	-1	201	339	23.6	55	MSaa	524	-359	0	0		0	0	0	0	0
25	1	17	27	-1	532	353	9.8	51	D	343	0	0	0		0	0	0	0	0
26	1	6	9	-1	223	368	10.2	53	ABalpp	280	0	0	0		0	0	0	0	0
27	0	27	-1	-1	99	198	9.7	41		150	0	0	0		0	0	0	0	0
