# Supplementary material for: The AP-2 Transcription Factor APTF-2 Is Required for Neuroblast and Epidermal Morphogenesis in Caenorhabditis elegans Embryogenesis
Source: PLoS Genet. 2016 May 13;12(5):e1006048. doi: 10.1371/journal.pgen.1006048 (PMC4866721; doi:10.1371/journal.pgen.1006048)
Supplement: S5 Text — (ZIP) [file pgen.1006048.s033.zip › nuclei/t039-nuclei]

1	1	9	26	-1	513	235	23.7	57	ABprpa	553	751	0	0		0	0	0	0	0
2	1	11	13	-1	447	292	8.8	47	Cap	323	115	0	0		0	0	0	0	0
3	1	20	25	-1	220	172	22.0	55	ABaraa	533	205	0	0		0	0	0	0	0
4	1	6	1	-1	161	176	12.4	55	ABalap	523	367	0	0		0	0	0	0	0
5	1	1	7	-1	136	232	21.5	55	ABalaa	553	1258	0	0		0	0	0	0	0
6	1	14	16	-1	300	253	6.7	55	ABplap	275	0	0	0		0	0	0	0	0
7	1	10	15	-1	293	133	10.7	54	ABarpa	75	0	0	0		0	0	0	0	0
8	1	23	17	-1	436	252	22.3	51	MSpp	468	124	0	0		0	0	0	0	0
9	1	26	10	-1	219	367	10.8	53	ABalpp	529	1399	0	0		0	0	0	0	0
10	1	5	23	-1	377	350	18.8	57	Ea	206	0	0	0		0	0	0	0	0
11	1	12	9	-1	194	247	6.8	55	ABplaa	538	129	0	0		0	0	0	0	0
12	1	22	27	-1	529	392	18.1	48	P4	158	0	0	0		0	0	0	0	0
13	1	3	22	-1	539	257	10.5	45	Cpp	297	359	0	0		0	0	0	0	0
14	1	15	14	-1	411	166	8.4	54	ABarpp	544	-184	0	0		0	0	0	0	0
15	1	18	20	-1	521	147	17.1	56	ABprap	555	-683	0	0		0	0	0	0	0
16	1	24	4	-1	207	333	23.7	54	MSaa	537	-1055	0	0		0	0	0	0	0
17	1	19	2	-1	408	134	19.3	56	ABpraa	560	-196	0	0		0	0	0	0	0
18	1	2	11	-1	302	284	21.7	53	MSpa	511	165	0	0		0	0	0	0	0
19	1	16	19	-1	315	393	10.1	52	ABplpa	523	-611	0	0		0	0	0	0	0
20	1	21	6	-1	286	398	19.0	50	MSap	95	0	0	0		0	0	0	0	0
21	1	8	8	-1	141	313	15.2	56	ABalpa	551	-234	0	0		0	0	0	0	0
22	1	3	28	-1	514	215	9.4	43	Cpa	264	670	0	0		0	0	0	0	0
23	1	17	24	-1	467	334	18.0	57	Ep	551	106	0	0		0	0	0	0	0
24	1	4	18	-1	586	283	19.1	54	ABprpp	-63	0	0	0		0	0	0	0	0
25	1	7	3	-1	402	392	8.6	52	ABplpp	515	1723	0	0		0	0	0	0	0
26	1	13	5	-1	316	151	21.7	58	ABarap	578	1137	0	0		0	0	0	0	0
27	1	25	12	-1	532	357	10.1	50	D	130	0	0	0		0	0	0	0	0
28	1	11	21	-1	392	260	9.1	46	Caa	-205	0	0	0		0	0	0	0	0
29	0	27	-1	-1	99	199	9.6	38		296	-1141	0	0		0	0	0	0	0
