# Supplementary material for: The AP-2 Transcription Factor APTF-2 Is Required for Neuroblast and Epidermal Morphogenesis in Caenorhabditis elegans Embryogenesis
Source: PLoS Genet. 2016 May 13;12(5):e1006048. doi: 10.1371/journal.pgen.1006048 (PMC4866721; doi:10.1371/journal.pgen.1006048)
Supplement: S5 Text — (ZIP) [file pgen.1006048.s033.zip › nuclei/t040-nuclei]

1	1	4	25	-1	161	179	12.4	54	ABalap	543	-234	0	0		0	0	0	0	0
2	1	17	23	-1	421	130	19.7	56	ABpraa	561	-249	0	0		0	0	0	0	0
3	1	25	12	-1	403	388	8.5	51	ABplpp	285	0	0	0		0	0	0	0	0
4	1	16	20	-1	208	323	23.4	55	MSaa	518	152	0	0		0	0	0	0	0
5	1	26	16	-1	314	151	20.7	56	ABarap	154	0	0	0		0	0	0	0	0
6	1	20	24	-1	282	395	18.7	50	MSap	461	2038	0	0		0	0	0	0	0
7	1	5	15	-1	126	229	21.0	54	ABalaa	535	379	0	0		0	0	0	0	0
8	1	21	22	-1	139	314	15.2	55	ABalpa	64	0	0	0		0	0	0	0	0
9	1	11	19	-1	202	244	7.2	55	ABplaa	526	702	0	0		0	0	0	0	0
10	1	9	5	-1	217	367	10.6	52	ABalpp	525	-239	0	0		0	0	0	0	0
11	1	18	27	-1	301	274	22.0	55	MSpa	545	-446	0	0		0	0	0	0	0
12	1	27	7	-1	537	364	11.6	52	D	526	191	0	0		0	0	0	0	0
13	1	2	10	-1	458	308	8.6	46	Cap	113	0	0	0		0	0	0	0	0
14	1	14	9	-1	411	169	8.9	55	ABarpp	248	0	0	0		0	0	0	0	0
15	1	7	11	-1	288	134	11.4	55	ABarpa	538	-576	0	0		0	0	0	0	0
16	1	6	1	-1	303	256	6.9	55	ABplap	-155	0	0	0		0	0	0	0	0
17	1	8	2	-1	427	248	22.5	51	MSpp	517	271	0	0		0	0	0	0	0
18	1	24	26	-1	588	280	20.1	55	ABprpp	538	876	0	0		0	0	0	0	0
19	1	19	21	-1	317	394	9.9	52	ABplpa	107	0	0	0		0	0	0	0	0
20	1	15	14	-1	524	145	17.1	56	ABprap	-481	0	0	0		0	0	0	0	0
21	1	28	8	-1	393	263	9.7	47	Caa	475	-257	0	0		0	0	0	0	0
22	1	13	17	-1	546	274	11.1	46	Cpp	332	50	0	0		0	0	0	0	0
23	1	10	13	-1	371	343	18.4	55	Ea	558	1277	0	0		0	0	0	0	0
24	1	23	6	-1	461	325	17.8	56	Ep	448	0	0	0		0	0	0	0	0
25	1	3	18	-1	217	178	21.2	57	ABaraa	245	0	0	0		0	0	0	0	0
26	1	1	28	-1	511	225	23.6	55	ABprpa	548	-86	0	0		0	0	0	0	0
27	1	12	4	-1	524	390	18.9	47	P4	448	52	0	0		0	0	0	0	0
28	1	22	3	-1	513	215	8.4	45	Cpa	318	1926	0	0		0	0	0	0	0
29	0	29	-1	-1	98	199	9.6	36		341	-1131	0	0		0	0	0	0	0
