# Supplementary material for: The AP-2 Transcription Factor APTF-2 Is Required for Neuroblast and Epidermal Morphogenesis in Caenorhabditis elegans Embryogenesis
Source: PLoS Genet. 2016 May 13;12(5):e1006048. doi: 10.1371/journal.pgen.1006048 (PMC4866721; doi:10.1371/journal.pgen.1006048)
Supplement: S5 Text — (ZIP) [file pgen.1006048.s033.zip › nuclei/t041-nuclei]

1	1	16	18	-1	309	248	7.9	55	ABplap	455	0	0	0		0	0	0	0	0
2	1	17	21	-1	425	233	22.2	52	MSpp	505	-102	0	0		0	0	0	0	0
3	1	28	28	-1	527	218	7.9	47	Cpa	362	1298	0	0		0	0	0	0	0
4	1	27	20	-1	523	389	19.4	48	P4	452	392	0	0		0	0	0	0	0
5	1	10	13	-1	226	363	10.8	53	ABalpp	44	0	0	0		0	0	0	0	0
6	1	24	25	-1	463	319	17.5	56	Ep	552	800	0	0		0	0	0	0	0
7	1	12	4	-1	536	372	11.9	51	D	474	712	0	0		0	0	0	0	0
8	1	21	23	-1	394	255	9.6	46	Caa	395	-248	0	0		0	0	0	0	0
9	1	14	15	-1	417	162	8.8	54	ABarpp	80	0	0	0		0	0	0	0	0
10	1	13	6	-1	476	312	8.7	44	Cap	415	86	0	0		0	0	0	0	0
11	1	15	12	-1	285	135	11.0	54	ABarpa	21	0	0	0		0	0	0	0	0
12	1	3	3	-1	413	390	8.4	51	ABplpp	513	-9	0	0		0	0	0	0	0
13	1	23	27	-1	375	336	18.6	56	Ea	564	-887	0	0		0	0	0	0	0
14	1	20	1	-1	522	149	16.5	56	ABprap	557	475	0	0		0	0	0	0	0
15	1	7	5	-1	125	227	20.9	56	ABalaa	548	258	0	0		0	0	0	0	0
16	1	5	8	-1	314	152	20.7	55	ABarap	547	-656	0	0		0	0	0	0	0
17	1	22	2	-1	560	284	11.0	47	Cpp	395	-1208	0	0		0	0	0	0	0
18	1	25	11	-1	216	178	21.2	56	ABaraa	303	0	0	0		0	0	0	0	0
19	1	9	10	-1	207	246	8.1	55	ABplaa	543	719	0	0		0	0	0	0	0
20	1	4	19	-1	214	321	23.0	53	MSaa	-148	0	0	0		0	0	0	0	0
21	1	19	29	-1	320	382	10.2	53	ABplpa	503	736	0	0		0	0	0	0	0
22	1	8	24	-1	148	311	15.7	55	ABalpa	521	-543	0	0		0	0	0	0	0
23	1	2	14	-1	417	125	18.8	56	ABpraa	-57	0	0	0		0	0	0	0	0
24	1	6	17	-1	282	396	18.9	50	MSap	498	65	0	0		0	0	0	0	0
25	1	1	9	-1	151	179	12.5	55	ABalap	76	0	0	0		0	0	0	0	0
26	1	18	7	-1	583	271	20.4	55	ABprpp	555	-72	0	0		0	0	0	0	0
27	1	11	26	-1	307	269	22.0	53	MSpa	368	0	0	0		0	0	0	0	0
28	1	26	16	-1	513	220	23.6	55	ABprpa	386	0	0	0		0	0	0	0	0
29	0	29	-1	-1	98	197	9.2	33		277	-1086	0	0		0	0	0	0	0
