# Supplementary material for: The AP-2 Transcription Factor APTF-2 Is Required for Neuroblast and Epidermal Morphogenesis in Caenorhabditis elegans Embryogenesis
Source: PLoS Genet. 2016 May 13;12(5):e1006048. doi: 10.1371/journal.pgen.1006048 (PMC4866721; doi:10.1371/journal.pgen.1006048)
Supplement: S5 Text — (ZIP) [file pgen.1006048.s033.zip › nuclei/t042-nuclei]

1	1	14	21	-1	520	151	16.0	56	ABprap	554	-440	0	0		0	0	0	0	0
2	1	17	24	-1	573	295	10.1	45	Cpp	423	66	0	0		0	0	0	0	0
3	1	12	4	-1	412	387	8.2	50	ABplpp	499	81	0	0		0	0	0	0	0
4	1	7	27	-1	538	378	12.7	52	D	507	661	0	0		0	0	0	0	0
5	1	15	25	-1	129	225	20.7	54	ABalaa	-55	0	0	0		0	0	0	0	0
6	1	10	3	-1	495	324	7.9	45	Cap	370	118	0	0		0	0	0	0	0
7	1	26	1	-1	587	270	20.1	53	ABprpp	144	0	0	0		0	0	0	0	0
8	1	16	28	-1	320	162	20.3	55	ABarap	552	182	0	0		0	0	0	0	0
9	1	25	9	-1	161	184	12.7	54	ABalap	257	0	0	0		0	0	0	0	0
10	1	19	8	-1	206	245	7.9	54	ABplaa	539	426	0	0		0	0	0	0	0
11	1	18	29	-1	218	176	21.0	56	ABaraa	536	-205	0	0		0	0	0	0	0
12	1	11	13	-1	287	144	10.6	54	ABarpa	536	-176	0	0		0	0	0	0	0
13	1	5	2	-1	225	354	10.7	53	ABalpp	167	0	0	0		0	0	0	0	0
14	1	23	19	-1	420	128	19.0	56	ABpraa	560	-450	0	0		0	0	0	0	0
15	1	9	11	-1	407	159	8.9	54	ABarpp	538	-255	0	0		0	0	0	0	0
16	1	28	17	-1	517	221	23.1	55	ABprpa	529	-158	0	0		0	0	0	0	0
17	1	24	22	-1	285	397	18.8	50	MSap	478	408	0	0		0	0	0	0	0
18	1	1	16	-1	314	254	7.7	54	ABplap	542	1651	0	0		0	0	0	0	0
19	1	20	14	-1	212	324	23.1	54	MSaa	519	-600	0	0		0	0	0	0	0
20	1	4	5	-1	518	388	19.9	49	P4	136	0	0	0		0	0	0	0	0
21	1	2	18	-1	423	234	21.8	53	MSpp	475	763	0	0		0	0	0	0	0
22	0	29	-1	-1	100	198	9.3	37		277	495	0	0		0	0	0	0	0
23	1	8	26	-1	398	255	9.2	47	Caa	50	0	0	0		0	0	0	0	0
24	1	22	12	-1	146	302	15.7	53	ABalpa	-373	0	0	0		0	0	0	0	0
25	1	6	10	-1	465	317	17.4	55	Ep	541	1061	0	0		0	0	0	0	0
26	1	27	6	-1	302	281	22.1	53	MSpa	518	280	0	0		0	0	0	0	0
27	1	13	20	-1	378	329	18.5	56	Ea	568	579	0	0		0	0	0	0	0
28	1	3	15	-1	532	211	6.8	47	Cpa	276	0	0	0		0	0	0	0	0
29	1	21	7	-1	326	382	10.3	53	ABplpa	529	204	0	0		0	0	0	0	0
