# Supplementary material for: The AP-2 Transcription Factor APTF-2 Is Required for Neuroblast and Epidermal Morphogenesis in Caenorhabditis elegans Embryogenesis
Source: PLoS Genet. 2016 May 13;12(5):e1006048. doi: 10.1371/journal.pgen.1006048 (PMC4866721; doi:10.1371/journal.pgen.1006048)
Supplement: S5 Text — (ZIP) [file pgen.1006048.s033.zip › nuclei/t043-nuclei]

1	1	7	32	-1	590	269	19.7	53	ABprpp	527	47	0	0		0	0	0	0	0
2	1	13	29	-1	223	353	10.5	51	ABalpp	18	0	0	0		0	0	0	0	0
3	1	6	18	-1	499	336	7.4	45	Cap	392	126	0	0		0	0	0	0	0
4	1	3	24	-1	409	383	8.5	50	ABplpp	105	0	0	0		0	0	0	0	0
5	1	20	21	-1	519	383	20.9	50	P4	379	406	0	0		0	0	0	0	0
6	1	26	11	-1	299	281	21.9	54	MSpa	523	-117	0	0		0	0	0	0	0
7	1	29	9	15	320	376	10.4	53	ABplpa	417	403	0	0		0	0	0	0	0
8	1	10	27	33	206	242	8.4	54	ABplaa	420	-1226	0	0		0	0	0	0	0
9	1	9	4	-1	173	179	13.1	53	ABalap	534	29	0	0		0	0	0	0	0
10	1	25	5	-1	465	319	17.1	56	Ep	543	785	0	0		0	0	0	0	0
11	1	15	3	-1	410	165	9.1	53	ABarpp	87	0	0	0		0	0	0	0	0
12	1	24	10	22	142	301	15.3	54	ABalpa	418	387	0	0		0	0	0	0	0
13	1	12	30	-1	291	149	10.6	56	ABarpa	146	0	0	0		0	0	0	0	0
14	1	19	14	-1	213	316	23.0	52	MSaa	524	100	0	0		0	0	0	0	0
15	1	28	31	-1	531	212	6.2	49	Cpa	418	341	0	0		0	0	0	0	0
16	1	18	8	-1	320	256	7.9	54	ABplap	596	0	0	0		0	0	0	0	0
17	1	16	25	-1	517	221	23.2	53	ABprpa	538	-532	0	0		0	0	0	0	0
18	1	21	6	-1	417	237	22.4	52	MSpp	523	885	0	0		0	0	0	0	0
19	1	14	16	-1	427	131	18.8	55	ABpraa	538	-323	0	0		0	0	0	0	0
20	1	27	20	-1	374	331	19.2	55	Ea	-156	0	0	0		0	0	0	0	0
21	1	1	1	34	524	155	15.6	58	ABprap	407	401	0	0		0	0	0	0	0
22	1	17	2	-1	276	391	18.9	52	MSap	486	721	0	0		0	0	0	0	0
23	0	22	-1	-1	101	198	10.0	41		370	815	0	0		0	0	0	0	0
24	1	2	28	-1	582	309	10.8	46	Cpp	407	708	0	0		0	0	0	0	0
25	1	5	19	-1	133	230	21.1	54	ABalaa	-108	0	0	0		0	0	0	0	0
26	1	23	7	-1	410	263	9.4	47	Caa	408	86	0	0		0	0	0	0	0
27	1	4	12	-1	537	391	13.8	53	D	167	0	0	0		0	0	0	0	0
28	1	8	13	26	323	159	19.9	56	ABarap	484	-1193	0	0		0	0	0	0	0
29	1	11	23	35	225	180	20.5	53	ABaraa	379	78	0	0		0	0	0	0	0
