# Supplementary material for: The AP-2 Transcription Factor APTF-2 Is Required for Neuroblast and Epidermal Morphogenesis in Caenorhabditis elegans Embryogenesis
Source: PLoS Genet. 2016 May 13;12(5):e1006048. doi: 10.1371/journal.pgen.1006048 (PMC4866721; doi:10.1371/journal.pgen.1006048)
Supplement: S5 Text — (ZIP) [file pgen.1006048.s033.zip › nuclei/t044-nuclei]

1	1	21	36	-1	511	136	14.3	45	ABprapa	46	0	0	0		0	0	0	0	0
2	1	22	16	-1	271	388	19.1	51	MSap	453	0	0	0		0	0	0	0	0
3	1	11	25	38	403	165	9.1	55	ABarpp	428	0	0	0		0	0	0	0	0
4	1	9	37	40	167	180	12.9	56	ABalap	430	-201	0	0		0	0	0	0	0
5	1	10	27	-1	464	320	17.2	55	Ep	560	-1463	0	0		0	0	0	0	0
6	1	18	17	-1	419	226	22.2	52	MSpp	524	919	0	0		0	0	0	0	0
7	1	26	3	-1	411	267	9.4	45	Caa	-43	0	0	0		0	0	0	0	0
8	1	16	30	42	310	253	8.2	51	ABplap	347	0	0	0		0	0	0	0	0
9	1	7	1	-1	304	367	9.1	42	ABplpaa	329	-547	0	0		0	0	0	0	0
10	1	12	20	-1	143	320	15.0	42	ABalpap	280	1291	0	0		0	0	0	0	0
11	1	6	10	-1	295	278	21.6	53	MSpa	513	-112	0	0		0	0	0	0	0
12	1	27	33	-1	531	389	14.1	51	D	186	0	0	0		0	0	0	0	0
13	1	28	29	-1	331	173	21.3	46	ABarapp	335	682	0	0		0	0	0	0	0
14	1	14	4	-1	206	323	22.8	52	MSaa	310	0	0	0		0	0	0	0	0
15	1	7	13	-1	328	393	12.4	44	ABplpap	289	394	0	0		0	0	0	0	0
16	1	19	23	43	417	131	18.1	53	ABpraa	378	-603	0	0		0	0	0	0	0
17	0	23	-1	-1	100	195	10.3	40		402	-27	0	0		0	0	0	0	0
18	1	3	6	-1	492	343	7.4	45	Cap	-62	0	0	0		0	0	0	0	0
19	1	25	2	-1	133	221	20.3	55	ABalaa	485	-885	0	0		0	0	0	0	0
20	1	20	18	-1	361	328	19.3	55	Ea	550	14	0	0		0	0	0	0	0
21	1	5	19	-1	516	375	21.5	50	P4	476	-267	0	0		0	0	0	0	0
22	1	12	26	-1	117	281	13.3	41	ABalpaa	273	-593	0	0		0	0	0	0	0
23	1	29	5	-1	206	152	21.1	43	ABaraaa	300	1025	0	0		0	0	0	0	0
24	1	4	32	-1	398	376	8.6	50	ABplpp	502	-139	0	0		0	0	0	0	0
25	1	17	8	24	514	210	22.5	52	ABprpa	374	348	0	0		0	0	0	0	0
26	1	28	28	-1	312	139	19.9	47	ABarapa	307	995	0	0		0	0	0	0	0
27	1	8	35	-1	210	254	10.2	43	ABplaap	297	368	0	0		0	0	0	0	0
28	1	24	15	-1	575	314	10.8	47	Cpp	456	313	0	0		0	0	0	0	0
29	1	2	21	31	215	348	10.4	48	ABalpp	391	1295	0	0		0	0	0	0	0
30	1	13	34	39	287	148	11.0	56	ABarpa	391	-506	0	0		0	0	0	0	0
31	1	15	14	-1	521	217	6.1	49	Cpa	34	0	0	0		0	0	0	0	0
32	1	1	7	9	584	259	20.1	49	ABprpp	322	595	0	0		0	0	0	0	0
33	1	8	41	-1	201	218	7.3	43	ABplaaa	301	-269	0	0		0	0	0	0	0
34	1	21	12	-1	538	173	14.8	45	ABprapp	261	1334	0	0		0	0	0	0	0
35	1	29	22	-1	245	210	21.9	44	ABaraap	281	-545	0	0		0	0	0	0	0
