# Supplementary material for: The AP-2 Transcription Factor APTF-2 Is Required for Neuroblast and Epidermal Morphogenesis in Caenorhabditis elegans Embryogenesis
Source: PLoS Genet. 2016 May 13;12(5):e1006048. doi: 10.1371/journal.pgen.1006048 (PMC4866721; doi:10.1371/journal.pgen.1006048)
Supplement: S5 Text — (ZIP) [file pgen.1006048.s033.zip › nuclei/t045-nuclei]

1	1	9	8	-1	311	375	8.4	42	ABplpaa	324	1018	0	0		0	0	0	0	0
2	1	19	24	42	142	233	21.1	43	ABalaa	-176	0	0	0		0	0	0	0	0
3	1	7	34	-1	417	262	8.5	46	Caa	295	0	0	0		0	0	0	0	0
4	1	14	23	-1	200	322	22.4	53	MSaa	526	930	0	0		0	0	0	0	0
5	1	23	25	-1	203	153	21.5	44	ABaraaa	397	0	0	0		0	0	0	0	0
6	1	18	3	-1	499	334	7.5	45	Cap	447	-155	0	0		0	0	0	0	0
7	1	32	19	-1	596	239	19.5	42	ABprppa	265	-312	0	0		0	0	0	0	0
8	1	25	7	-1	508	228	22.2	45	ABprpap	349	24	0	0		0	0	0	0	0
9	1	32	28	-1	578	290	20.2	42	ABprppp	-34	0	0	0		0	0	0	0	0
10	1	11	32	-1	297	279	21.7	53	MSpa	525	-42	0	0		0	0	0	0	0
11	0	19	-1	-1	100	194	18.8	38		218	-192	0	0		0	0	0	0	0
12	1	34	16	-1	552	174	14.5	40	ABprapp	267	92	0	0		0	0	0	0	0
13	1	15	9	-1	344	408	13.5	46	ABplpap	329	80	0	0		0	0	0	0	0
14	1	31	5	-1	519	212	6.7	49	Cpa	150	0	0	0		0	0	0	0	0
15	1	28	13	-1	581	308	11.2	47	Cpp	471	-919	0	0		0	0	0	0	0
16	1	2	14	-1	282	381	19.8	50	MSap	487	0	0	0		0	0	0	0	0
17	1	6	44	-1	419	232	22.2	52	MSpp	98	0	0	0		0	0	0	0	0
18	1	20	4	-1	364	324	18.4	54	Ea	395	0	0	0		0	0	0	0	0
19	1	21	1	-1	520	374	21.6	50	P4	-266	0	0	0		0	0	0	0	0
20	1	10	2	-1	152	340	15.2	42	ABalpap	335	0	0	0		0	0	0	0	0
21	1	29	41	-1	209	337	7.4	40	ABalppa	303	999	0	0		0	0	0	0	0
22	1	35	39	-1	249	213	22.1	47	ABaraap	21	0	0	0		0	0	0	0	0
23	1	16	40	-1	393	114	17.3	42	ABpraaa	306	-536	0	0		0	0	0	0	0
24	1	25	29	-1	501	180	21.7	44	ABprpaa	355	960	0	0		0	0	0	0	0
25	1	3	45	-1	383	158	8.0	45	ABarppa	258	-497	0	0		0	0	0	0	0
26	1	22	12	-1	123	286	11.5	41	ABalpaa	393	748	0	0		0	0	0	0	0
27	1	5	6	-1	472	313	17.2	56	Ep	51	0	0	0		0	0	0	0	0
28	1	26	10	-1	297	132	20.8	48	ABarapa	343	-871	0	0		0	0	0	0	0
29	1	13	21	-1	334	185	21.6	47	ABarapp	411	385	0	0		0	0	0	0	0
30	1	8	11	-1	339	296	8.3	39	ABplapp	250	380	0	0		0	0	0	0	0
31	1	29	20	-1	239	383	12.2	41	ABalppp	309	-259	0	0		0	0	0	0	0
32	1	24	35	43	401	375	8.9	50	ABplpp	379	0	0	0		0	0	0	0	0
33	1	12	22	-1	537	388	13.9	52	D	507	177	0	0		0	0	0	0	0
34	1	30	18	-1	296	159	12.9	44	ABarpap	283	-555	0	0		0	0	0	0	0
35	1	27	27	-1	234	269	11.2	41	ABplaap	329	371	0	0		0	0	0	0	0
36	1	1	37	-1	503	127	14.0	44	ABprapa	270	361	0	0		0	0	0	0	0
37	1	4	38	-1	179	194	13.4	43	ABalapp	266	1021	0	0		0	0	0	0	0
38	1	3	15	-1	426	169	8.4	43	ABarppp	248	454	0	0		0	0	0	0	0
39	1	30	36	-1	269	136	10.3	45	ABarpaa	318	-862	0	0		0	0	0	0	0
40	1	4	33	-1	152	167	11.8	44	ABalapa	281	-548	0	0		0	0	0	0	0
41	1	33	30	-1	208	214	7.0	41	ABplaaa	357	868	0	0		0	0	0	0	0
42	1	8	31	-1	297	222	6.8	39	ABplapa	232	-566	0	0		0	0	0	0	0
43	1	16	26	-1	424	159	19.9	44	ABpraap	267	-224	0	0		0	0	0	0	0
44	0	17	-1	-1	101	197	9.6	38		340	0	0	0		0	0	0	0	0
