# Supplementary material for: The AP-2 Transcription Factor APTF-2 Is Required for Neuroblast and Epidermal Morphogenesis in Caenorhabditis elegans Embryogenesis
Source: PLoS Genet. 2016 May 13;12(5):e1006048. doi: 10.1371/journal.pgen.1006048 (PMC4866721; doi:10.1371/journal.pgen.1006048)
Supplement: S5 Text — (ZIP) [file pgen.1006048.s033.zip › nuclei/t046-nuclei]

1	1	19	19	-1	506	372	21.5	50	P4	505	60	0	0		0	0	0	0	0
2	1	20	1	-1	143	335	15.4	43	ABalpap	324	0	0	0		0	0	0	0	0
3	1	6	30	-1	493	321	7.1	47	Cap	412	256	0	0		0	0	0	0	0
4	1	18	21	-1	363	311	17.7	55	Ea	546	-1586	0	0		0	0	0	0	0
5	1	14	39	-1	503	208	7.7	48	Cpa	468	159	0	0		0	0	0	0	0
6	1	27	22	-1	466	302	17.1	56	Ep	542	469	0	0		0	0	0	0	0
7	1	8	4	-1	513	224	22.6	45	ABprpap	385	-597	0	0		0	0	0	0	0
8	1	1	44	-1	298	373	7.6	45	ABplpaa	398	101	0	0		0	0	0	0	0
9	1	13	25	-1	348	408	13.6	46	ABplpap	406	0	0	0		0	0	0	0	0
10	1	28	35	-1	275	126	20.8	45	ABarapa	82	0	0	0		0	0	0	0	0
11	1	30	7	-1	329	290	8.2	40	ABplapp	64	0	0	0		0	0	0	0	0
12	1	26	31	-1	121	274	11.8	44	ABalpaa	462	0	0	0		0	0	0	0	0
13	1	15	5	-1	574	288	11.6	47	Cpp	104	0	0	0		0	0	0	0	0
14	1	16	14	-1	295	382	19.4	50	MSap	611	0	0	0		0	0	0	0	0
15	1	38	41	-1	410	168	8.8	43	ABarppp	150	0	0	0		0	0	0	0	0
16	1	12	18	-1	540	161	14.2	42	ABprapp	-211	0	0	0		0	0	0	0	0
17	0	44	-1	-1	94	189	9.7	39		388	-144	0	0		0	0	0	0	0
18	1	34	43	-1	294	169	14.4	44	ABarpap	339	-543	0	0		0	0	0	0	0
19	1	7	24	-1	588	224	19.1	42	ABprppa	314	0	0	0		0	0	0	0	0
20	1	31	42	-1	237	380	12.5	44	ABalppp	379	792	0	0		0	0	0	0	0
21	1	29	11	-1	334	172	21.8	48	ABarapp	434	395	0	0		0	0	0	0	0
22	1	33	27	-1	529	372	13.8	53	D	536	-624	0	0		0	0	0	0	0
23	1	4	26	-1	198	331	22.2	53	MSaa	532	203	0	0		0	0	0	0	0
24	1	2	16	-1	153	266	21.7	43	ABalaap	323	1918	0	0		0	0	0	0	0
25	1	5	37	-1	181	151	21.9	46	ABaraaa	459	399	0	0		0	0	0	0	0
26	1	43	23	-1	408	147	19.7	47	ABpraap	379	-1138	0	0		0	0	0	0	0
27	1	35	2	-1	233	273	10.6	42	ABplaap	383	373	0	0		0	0	0	0	0
28	1	9	17	-1	575	287	20.4	44	ABprppp	354	928	0	0		0	0	0	0	0
29	1	24	20	-1	497	158	22.5	47	ABprpaa	329	-293	0	0		0	0	0	0	0
30	1	41	13	-1	188	210	6.9	42	ABplaaa	405	827	0	0		0	0	0	0	0
31	1	42	3	-1	278	215	7.1	40	ABplapa	51	0	0	0		0	0	0	0	0
32	1	10	38	-1	307	272	21.9	52	MSpa	-342	0	0	0		0	0	0	0	0
33	1	40	8	-1	148	167	13.0	44	ABalapa	80	0	0	0		0	0	0	0	0
34	1	3	33	-1	394	238	8.1	47	Caa	493	0	0	0		0	0	0	0	0
35	1	32	29	-1	382	355	7.3	41	ABplppa	326	421	0	0		0	0	0	0	0
36	1	39	34	-1	247	129	11.9	44	ABarpaa	282	-553	0	0		0	0	0	0	0
37	1	36	9	-1	482	117	13.4	43	ABprapa	381	0	0	0		0	0	0	0	0
38	1	37	15	-1	193	209	14.1	43	ABalapp	86	0	0	0		0	0	0	0	0
39	1	22	6	-1	247	211	22.9	49	ABaraap	497	-377	0	0		0	0	0	0	0
40	1	23	32	-1	366	103	16.0	44	ABpraaa	392	193	0	0		0	0	0	0	0
41	1	21	10	-1	197	333	7.6	42	ABalppa	57	0	0	0		0	0	0	0	0
42	1	2	40	-1	105	215	19.4	41	ABalaaa	305	388	0	0		0	0	0	0	0
43	1	32	12	-1	420	371	10.4	40	ABplppp	258	-833	0	0		0	0	0	0	0
44	1	17	36	-1	426	219	22.8	52	MSpp	499	-527	0	0		0	0	0	0	0
45	1	25	28	-1	345	145	7.6	43	ABarppa	313	1060	0	0		0	0	0	0	0
