# Supplementary material for: The AP-2 Transcription Factor APTF-2 Is Required for Neuroblast and Epidermal Morphogenesis in Caenorhabditis elegans Embryogenesis
Source: PLoS Genet. 2016 May 13;12(5):e1006048. doi: 10.1371/journal.pgen.1006048 (PMC4866721; doi:10.1371/journal.pgen.1006048)
Supplement: S5 Text — (ZIP) [file pgen.1006048.s033.zip › nuclei/t047-nuclei]

1	1	2	5	-1	154	355	15.7	45	ABalpap	77	0	0	0		0	0	0	0	0
2	1	27	23	-1	247	286	12.3	45	ABplaap	441	621	0	0		0	0	0	0	0
3	1	31	35	-1	272	222	6.6	43	ABplapa	399	76	0	0		0	0	0	0	0
4	1	7	14	-1	524	237	23.1	48	ABprpap	462	-168	0	0		0	0	0	0	0
5	1	13	22	-1	583	301	11.5	48	Cpp	1018	0	0	0		0	0	0	0	0
6	1	39	16	-1	256	217	23.5	49	ABaraap	496	-437	0	0		0	0	0	0	0
7	1	11	11	-1	334	289	8.5	43	ABplapp	-325	0	0	0		0	0	0	0	0
8	1	33	3	-1	150	173	12.5	43	ABalapa	394	1633	0	0		0	0	0	0	0
9	1	37	21	-1	495	119	13.3	44	ABprapa	170	0	0	0		0	0	0	0	0
10	1	41	29	-1	197	341	7.5	43	ABalppa	430	-53	0	0		0	0	0	0	0
11	1	21	19	-1	348	174	22.6	48	ABarapp	487	-90	0	0		0	0	0	0	0
12	1	43	44	-1	432	391	11.1	42	ABplppp	324	104	0	0		0	0	0	0	0
13	1	30	15	-1	184	224	6.7	43	ABplaaa	413	147	0	0		0	0	0	0	0
14	1	14	33	-1	305	382	19.5	52	MSap	126	0	0	0		0	0	0	0	0
15	1	38	32	-1	198	217	14.3	43	ABalapp	383	-511	0	0		0	0	0	0	0
16	1	24	7	-1	159	272	21.9	46	ABalaap	339	0	0	0		0	0	0	0	0
17	1	28	20	-1	582	301	20.8	46	ABprppp	354	0	0	0		0	0	0	0	0
18	1	16	27	-1	558	178	14.8	46	ABprapp	444	97	0	0		0	0	0	0	0
19	1	1	31	-1	503	381	21.5	51	P4	512	1679	0	0		0	0	0	0	0
20	1	29	38	-1	506	164	22.3	46	ABprpaa	455	111	0	0		0	0	0	0	0
21	1	4	36	-1	369	307	17.0	55	Ea	540	1085	0	0		0	0	0	0	0
22	1	6	43	-1	470	300	16.9	55	Ep	546	-5	0	0		0	0	0	0	0
23	1	26	40	-1	428	145	20.2	46	ABpraap	417	758	0	0		0	0	0	0	0
24	1	19	34	-1	604	233	19.3	43	ABprppa	390	199	0	0		0	0	0	0	0
25	1	9	18	-1	363	412	13.9	45	ABplpap	77	0	0	0		0	0	0	0	0
26	1	23	2	-1	217	328	22.9	53	MSaa	514	599	0	0		0	0	0	0	0
27	1	22	39	-1	538	374	14.4	53	D	515	119	0	0		0	0	0	0	0
28	1	45	28	-1	351	152	7.5	43	ABarppa	113	0	0	0		0	0	0	0	0
29	1	35	45	-1	383	365	6.6	42	ABplppa	332	738	0	0		0	0	0	0	0
30	1	3	24	-1	487	331	7.1	48	Cap	476	226	0	0		0	0	0	0	0
31	1	12	8	-1	119	282	12.2	44	ABalpaa	416	1131	0	0		0	0	0	0	0
32	1	40	30	-1	372	108	15.4	44	ABpraaa	199	0	0	0		0	0	0	0	0
33	1	34	17	-1	395	243	7.8	46	Caa	425	637	0	0		0	0	0	0	0
34	1	36	10	-1	251	135	11.2	46	ABarpaa	142	0	0	0		0	0	0	0	0
35	1	10	13	-1	273	124	20.4	45	ABarapa	-147	0	0	0		0	0	0	0	0
36	1	44	41	-1	432	226	22.5	53	MSpp	534	864	0	0		0	0	0	0	0
37	1	25	25	-1	179	156	21.8	46	ABaraaa	-268	0	0	0		0	0	0	0	0
38	1	32	42	-1	313	273	21.5	52	MSpa	529	252	0	0		0	0	0	0	0
39	1	5	1	-1	516	213	7.7	50	Cpa	489	-197	0	0		0	0	0	0	0
40	1	42	6	-1	119	216	19.4	44	ABalaaa	403	-223	0	0		0	0	0	0	0
41	1	15	4	-1	421	173	9.0	45	ABarppp	387	173	0	0		0	0	0	0	0
42	1	20	12	-1	255	398	13.2	45	ABalppp	393	164	0	0		0	0	0	0	0
43	1	18	37	-1	311	168	14.9	43	ABarpap	396	-848	0	0		0	0	0	0	0
44	1	8	9	-1	297	382	7.0	45	ABplpaa	68	0	0	0		0	0	0	0	0
45	0	17	-1	-1	100	196	9.7	37		500	0	0	0		0	0	0	0	0
