# Supplementary material for: The AP-2 Transcription Factor APTF-2 Is Required for Neuroblast and Epidermal Morphogenesis in Caenorhabditis elegans Embryogenesis
Source: PLoS Genet. 2016 May 13;12(5):e1006048. doi: 10.1371/journal.pgen.1006048 (PMC4866721; doi:10.1371/journal.pgen.1006048)
Supplement: S5 Text — (ZIP) [file pgen.1006048.s033.zip › nuclei/t048-nuclei]

1	1	39	20	-1	516	213	7.7	49	Cpa	459	1036	0	0		0	0	0	0	0
2	1	26	7	-1	222	326	22.4	52	MSaa	353	0	0	0		0	0	0	0	0
3	1	8	16	-1	146	164	12.1	44	ABalapa	95	0	0	0		0	0	0	0	0
4	1	41	4	-1	427	164	9.7	44	ABarppp	426	-147	0	0		0	0	0	0	0
5	1	1	40	-1	161	363	16.4	46	ABalpap	90	0	0	0		0	0	0	0	0
6	1	40	17	-1	116	209	19.5	45	ABalaaa	-223	0	0	0		0	0	0	0	0
7	1	16	11	-1	163	277	22.4	44	ABalaap	194	0	0	0		0	0	0	0	0
8	1	31	19	-1	119	272	12.0	46	ABalpaa	439	-1358	0	0		0	0	0	0	0
9	1	44	37	-1	287	373	6.2	45	ABplpaa	442	681	0	0		0	0	0	0	0
10	1	34	33	-1	248	129	10.9	46	ABarpaa	388	137	0	0		0	0	0	0	0
11	1	7	25	-1	336	306	7.9	44	ABplapp	284	0	0	0		0	0	0	0	0
12	1	42	13	-1	267	402	13.8	45	ABalppp	196	0	0	0		0	0	0	0	0
13	1	35	26	-1	271	114	20.1	44	ABarapa	432	325	0	0		0	0	0	0	0
14	1	4	41	-1	530	240	23.3	47	ABprpap	410	1396	0	0		0	0	0	0	0
15	1	13	15	-1	181	218	6.2	43	ABplaaa	110	0	0	0		0	0	0	0	0
16	1	6	36	-1	259	217	23.2	49	ABaraap	479	-131	0	0		0	0	0	0	0
17	1	33	28	-1	392	244	7.5	46	Caa	-62	0	0	0		0	0	0	0	0
18	1	25	14	-1	374	423	14.1	45	ABplpap	252	0	0	0		0	0	0	0	0
19	1	11	44	-1	359	179	22.8	48	ABarapp	49	0	0	0		0	0	0	0	0
20	1	17	18	-1	587	304	21.2	46	ABprppp	398	641	0	0		0	0	0	0	0
21	1	9	2	-1	484	113	13.0	45	ABprapa	450	-1925	0	0		0	0	0	0	0
22	1	5	10	-1	587	292	12.0	48	Cpp	455	841	0	0		0	0	0	0	0
23	1	2	39	-1	253	297	12.3	46	ABplaap	-464	0	0	0		0	0	0	0	0
24	1	30	31	-1	492	330	6.9	47	Cap	453	761	0	0		0	0	0	0	0
25	1	37	24	-1	176	152	21.4	46	ABaraaa	26	0	0	0		0	0	0	0	0
26	0	45	-1	-1	100	195	9.5	36		-131	0	0	0		0	0	0	0	0
27	1	18	9	-1	563	179	14.4	45	ABprapp	453	0	0	0		0	0	0	0	0
28	1	28	42	-1	346	143	7.3	44	ABarppa	119	0	0	0		0	0	0	0	0
29	1	10	32	-1	186	330	7.3	44	ABalppa	425	-625	0	0		0	0	0	0	0
30	1	32	3	-1	361	97	15.2	44	ABpraaa	-272	0	0	0		0	0	0	0	0
31	1	19	30	-1	486	380	22.1	53	P4	514	-289	0	0		0	0	0	0	0
32	1	15	6	-1	210	215	15.2	46	ABalapp	120	0	0	0		0	0	0	0	0
33	1	14	8	-1	313	390	20.0	51	MSap	502	-344	0	0		0	0	0	0	0
34	1	24	12	-1	606	221	18.8	44	ABprppa	373	-120	0	0		0	0	0	0	0
35	1	3	5	-1	280	214	6.6	44	ABplapa	422	71	0	0		0	0	0	0	0
36	1	21	35	-1	367	309	16.4	55	Ea	550	-582	0	0		0	0	0	0	0
37	1	43	29	-1	318	168	16.1	45	ABarpap	97	0	0	0		0	0	0	0	0
38	1	20	1	-1	517	154	22.5	46	ABprpaa	448	79	0	0		0	0	0	0	0
39	1	27	43	-1	541	373	15.3	55	D	548	1132	0	0		0	0	0	0	0
40	1	23	38	-1	435	154	21.0	47	ABpraap	-189	0	0	0		0	0	0	0	0
41	1	36	21	-1	435	228	23.0	52	MSpp	499	481	0	0		0	0	0	0	0
42	1	38	23	-1	316	267	21.7	51	MSpa	181	0	0	0		0	0	0	0	0
43	1	22	34	-1	473	290	16.5	55	Ep	545	-148	0	0		0	0	0	0	0
44	1	12	27	-1	448	400	11.5	43	ABplppp	382	980	0	0		0	0	0	0	0
45	1	29	22	-1	389	376	6.3	41	ABplppa	369	20	0	0		0	0	0	0	0
