# Supplementary material for: The AP-2 Transcription Factor APTF-2 Is Required for Neuroblast and Epidermal Morphogenesis in Caenorhabditis elegans Embryogenesis
Source: PLoS Genet. 2016 May 13;12(5):e1006048. doi: 10.1371/journal.pgen.1006048 (PMC4866721; doi:10.1371/journal.pgen.1006048)
Supplement: S5 Text — (ZIP) [file pgen.1006048.s033.zip › nuclei/t049-nuclei]

1	1	38	7	-1	512	144	22.4	46	ABprpaa	411	877	0	0		0	0	0	0	0
2	1	21	3	-1	479	118	12.5	45	ABprapa	432	527	0	0		0	0	0	0	0
3	1	30	1	-1	357	99	14.4	44	ABpraaa	325	0	0	0		0	0	0	0	0
4	1	4	16	-1	437	167	9.8	46	ABarppp	402	458	0	0		0	0	0	0	0
5	1	35	15	-1	275	204	6.4	45	ABplapa	451	232	0	0		0	0	0	0	0
6	1	32	28	-1	215	222	15.7	46	ABalapp	412	745	0	0		0	0	0	0	0
7	1	2	13	-1	225	325	22.2	54	MSaa	145	0	0	0		0	0	0	0	0
8	1	33	4	-1	310	398	20.2	51	MSap	-101	0	0	0		0	0	0	0	0
9	1	27	27	-1	559	179	15.0	46	ABprapp	354	0	0	0		0	0	0	0	0
10	1	22	8	-1	584	295	12.4	48	Cpp	-78	0	0	0		0	0	0	0	0
11	1	7	37	-1	160	283	23.0	46	ABalaap	454	-386	0	0		0	0	0	0	0
12	1	34	19	-1	605	221	18.4	46	ABprppa	412	-141	0	0		0	0	0	0	0
13	1	12	24	-1	265	406	13.6	45	ABalppp	194	0	0	0		0	0	0	0	0
14	1	18	25	-1	369	420	14.1	46	ABplpap	94	0	0	0		0	0	0	0	0
15	1	15	6	-1	177	213	5.9	45	ABplaaa	445	-739	0	0		0	0	0	0	0
16	1	3	22	-1	141	161	11.6	44	ABalapa	442	300	0	0		0	0	0	0	0
17	1	6	41	-1	105	211	19.0	45	ABalaaa	107	0	0	0		0	0	0	0	0
18	1	20	42	-1	579	314	21.6	46	ABprppp	422	1017	0	0		0	0	0	0	0
19	1	8	31	-1	115	272	12.1	44	ABalpaa	437	1464	0	0		0	0	0	0	0
20	1	1	26	-1	515	213	7.9	50	Cpa	134	0	0	0		0	0	0	0	0
21	1	41	35	-1	424	226	23.1	51	MSpp	504	187	0	0		0	0	0	0	0
22	1	45	17	-1	385	373	5.8	45	ABplppa	397	-601	0	0		0	0	0	0	0
23	1	42	39	-1	311	263	21.9	53	MSpa	530	742	0	0		0	0	0	0	0
24	1	25	14	-1	175	144	21.0	48	ABaraaa	422	686	0	0		0	0	0	0	0
25	1	11	5	-1	332	307	6.9	45	ABplapp	415	-19	0	0		0	0	0	0	0
26	1	13	9	-1	268	112	19.6	44	ABarapa	448	-256	0	0		0	0	0	0	0
27	1	44	32	-1	454	405	11.7	44	ABplppp	339	0	0	0		0	0	0	0	0
28	1	17	43	-1	395	250	7.4	47	Caa	445	-1259	0	0		0	0	0	0	0
29	1	37	33	-1	321	176	16.2	46	ABarpap	101	0	0	0		0	0	0	0	0
30	1	31	10	-1	467	383	22.4	54	P4	537	661	0	0		0	0	0	0	0
31	1	24	44	-1	488	331	7.2	49	Cap	463	-422	0	0		0	0	0	0	0
32	1	29	36	-1	176	328	7.4	44	ABalppa	414	427	0	0		0	0	0	0	0
33	1	10	18	-1	243	122	10.2	46	ABarpaa	437	0	0	0		0	0	0	0	0
34	1	43	20	-1	471	290	16.2	56	Ep	567	-36	0	0		0	0	0	0	0
35	1	36	11	-1	358	308	16.0	53	Ea	524	60	0	0		0	0	0	0	0
36	1	16	12	-1	252	218	23.1	49	ABaraap	115	0	0	0		0	0	0	0	0
37	1	9	40	-1	285	370	6.4	45	ABplpaa	53	0	0	0		0	0	0	0	0
38	1	40	29	-1	434	156	21.0	46	ABpraap	455	-173	0	0		0	0	0	0	0
39	1	23	34	-1	250	295	12.0	47	ABplaap	119	0	0	0		0	0	0	0	0
40	1	5	2	-1	163	363	16.4	46	ABalpap	459	-92	0	0		0	0	0	0	0
41	1	14	38	-1	536	237	23.8	48	ABprpap	79	0	0	0		0	0	0	0	0
42	1	28	23	-1	342	134	7.0	45	ABarppa	406	1067	0	0		0	0	0	0	0
43	1	39	30	-1	538	374	16.4	55	D	118	0	0	0		0	0	0	0	0
44	1	19	21	-1	358	174	23.2	47	ABarapp	470	52	0	0		0	0	0	0	0
45	0	26	-1	-1	95	194	9.9	33		182	0	0	0		0	0	0	0	0
