# Supplementary material for: The AP-2 Transcription Factor APTF-2 Is Required for Neuroblast and Epidermal Morphogenesis in Caenorhabditis elegans Embryogenesis
Source: PLoS Genet. 2016 May 13;12(5):e1006048. doi: 10.1371/journal.pgen.1006048 (PMC4866721; doi:10.1371/journal.pgen.1006048)
Supplement: S5 Text — (ZIP) [file pgen.1006048.s033.zip › nuclei/t050-nuclei]

1	1	3	30	-1	361	100	14.7	44	ABpraaa	431	316	0	0		0	0	0	0	0
2	1	40	9	-1	161	363	15.8	46	ABalpap	-173	0	0	0		0	0	0	0	0
3	1	2	28	-1	485	121	12.6	45	ABprapa	453	368	0	0		0	0	0	0	0
4	1	8	16	-1	305	395	20.3	50	MSap	-91	0	0	0		0	0	0	0	0
5	1	25	46	-1	334	304	6.2	45	ABplapp	-77	0	0	0		0	0	0	0	0
6	1	15	17	-1	179	215	6.0	47	ABplaaa	436	263	0	0		0	0	0	0	0
7	1	1	31	-1	507	146	22.6	46	ABprpaa	455	828	0	0		0	0	0	0	0
8	1	10	37	-1	577	303	12.5	47	Cpp	463	6	0	0		0	0	0	0	0
9	1	26	42	-1	266	115	19.7	46	ABarapa	-170	0	0	0		0	0	0	0	0
10	1	30	32	-1	449	382	22.5	52	P4	506	-1361	0	0		0	0	0	0	0
11	1	35	22	34	344	313	14.6	49	Ea	440	940	0	0		0	0	0	0	0
12	1	36	7	-1	245	217	22.8	48	ABaraap	481	30	0	0		0	0	0	0	0
13	1	7	43	-1	225	325	22.0	53	MSaa	531	-217	0	0		0	0	0	0	0
14	1	24	8	-1	169	145	21.0	47	ABaraaa	477	36	0	0		0	0	0	0	0
15	1	5	4	-1	273	204	6.6	43	ABplapa	426	-755	0	0		0	0	0	0	0
16	1	4	12	-1	437	161	9.7	46	ABarppp	445	225	0	0		0	0	0	0	0
17	1	22	39	-1	382	371	5.4	43	ABplppa	434	-285	0	0		0	0	0	0	0
18	1	33	5	-1	237	125	10.3	45	ABarpaa	452	216	0	0		0	0	0	0	0
19	1	12	36	-1	600	219	17.8	44	ABprppa	392	-436	0	0		0	0	0	0	0
20	1	34	40	47	465	284	15.8	54	Ep	539	-541	0	0		0	0	0	0	0
21	1	44	24	-1	352	162	23.7	49	ABarapp	478	83	0	0		0	0	0	0	0
22	1	16	10	-1	138	170	11.5	45	ABalapa	436	306	0	0		0	0	0	0	0
23	1	42	35	-1	331	136	7.3	45	ABarppa	445	255	0	0		0	0	0	0	0
24	1	13	13	-1	261	404	13.4	46	ABalppp	129	0	0	0		0	0	0	0	0
25	1	14	20	-1	367	418	13.4	43	ABplpap	60	0	0	0		0	0	0	0	0
26	1	20	41	-1	512	215	7.8	48	Cpa	483	626	0	0		0	0	0	0	0
27	1	9	44	-1	557	177	14.9	46	ABprapp	452	1028	0	0		0	0	0	0	0
28	1	6	25	-1	211	219	15.8	45	ABalapp	176	0	0	0		0	0	0	0	0
29	1	38	23	-1	432	153	20.7	47	ABpraap	470	160	0	0		0	0	0	0	0
30	1	43	14	18	520	388	17.9	56	D	399	-1050	0	0		0	0	0	0	0
31	1	19	1	-1	111	272	11.9	46	ABalpaa	177	0	0	0		0	0	0	0	0
32	1	27	29	-1	455	409	11.5	44	ABplppp	54	0	0	0		0	0	0	0	0
33	1	29	27	-1	315	180	16.1	47	ABarpap	444	362	0	0		0	0	0	0	0
34	1	39	26	-1	246	289	11.7	49	ABplaap	454	767	0	0		0	0	0	0	0
35	1	21	6	-1	418	225	22.6	51	MSpp	432	0	0	0		0	0	0	0	0
36	1	32	15	-1	175	331	7.7	44	ABalppa	413	-204	0	0		0	0	0	0	0
37	1	11	19	-1	156	279	23.0	47	ABalaap	716	0	0	0		0	0	0	0	0
38	1	41	45	-1	541	242	23.7	47	ABprpap	479	-387	0	0		0	0	0	0	0
39	1	23	33	-1	317	262	22.0	53	MSpa	-93	0	0	0		0	0	0	0	0
40	1	37	21	-1	280	370	6.4	43	ABplpaa	425	284	0	0		0	0	0	0	0
41	1	17	2	-1	102	214	18.4	45	ABalaaa	149	0	0	0		0	0	0	0	0
42	1	18	3	-1	574	310	21.7	46	ABprppp	452	335	0	0		0	0	0	0	0
43	1	28	38	-1	403	250	6.9	48	Caa	475	-305	0	0		0	0	0	0	0
44	1	31	11	-1	485	334	7.1	46	Cap	452	213	0	0		0	0	0	0	0
45	0	45	-1	-1	92	195	9.4	30		189	0	0	0		0	0	0	0	0
