# Supplementary material for: The AP-2 Transcription Factor APTF-2 Is Required for Neuroblast and Epidermal Morphogenesis in Caenorhabditis elegans Embryogenesis
Source: PLoS Genet. 2016 May 13;12(5):e1006048. doi: 10.1371/journal.pgen.1006048 (PMC4866721; doi:10.1371/journal.pgen.1006048)
Supplement: S5 Text — (ZIP) [file pgen.1006048.s033.zip › nuclei/t051-nuclei]

1	1	31	18	-1	120	281	12.0	45	ABalpaa	453	-131	0	0		0	0	0	0	0
2	1	41	48	-1	102	222	18.3	45	ABalaaa	435	364	0	0		0	0	0	0	0
3	1	42	9	-1	568	304	21.9	47	ABprppp	472	102	0	0		0	0	0	0	0
4	1	15	39	-1	274	191	6.6	43	ABplapa	436	7	0	0		0	0	0	0	0
5	1	18	26	-1	230	126	11.3	44	ABarpaa	-76	0	0	0		0	0	0	0	0
6	1	35	21	-1	416	229	22.1	51	MSpp	512	-1057	0	0		0	0	0	0	0
7	1	12	38	-1	241	213	22.7	49	ABaraap	472	-794	0	0		0	0	0	0	0
8	1	14	37	-1	165	149	21.1	47	ABaraaa	439	-99	0	0		0	0	0	0	0
9	1	2	34	-1	172	360	15.5	46	ABalpap	437	135	0	0		0	0	0	0	0
10	1	22	3	-1	141	161	11.8	46	ABalapa	430	-889	0	0		0	0	0	0	0
11	1	44	24	-1	494	343	7.3	47	Cap	440	744	0	0		0	0	0	0	0
12	1	16	4	-1	443	164	9.8	45	ABarppp	442	192	0	0		0	0	0	0	0
13	1	24	29	-1	257	399	12.9	46	ABalppp	-237	0	0	0		0	0	0	0	0
14	1	30	7	-1	531	366	19.9	49	Dp	405	-742	0	0		0	0	0	0	0
15	1	36	41	-1	174	333	7.6	44	ABalppa	420	1066	0	0		0	0	0	0	0
16	1	4	14	-1	302	393	19.6	50	MSap	483	-617	0	0		0	0	0	0	0
17	1	6	1	-1	178	207	6.1	46	ABplaaa	-65	0	0	0		0	0	0	0	0
18	1	30	23	-1	493	392	16.9	48	Da	359	-429	0	0		0	0	0	0	0
19	1	37	40	-1	153	277	23.0	47	ABalaap	443	53	0	0		0	0	0	0	0
20	1	25	17	-1	368	416	12.9	46	ABplpap	40	0	0	0		0	0	0	0	0
21	1	40	6	-1	283	368	6.3	44	ABplpaa	445	-232	0	0		0	0	0	0	0
22	1	11	8	-1	351	334	17.3	44	Eal	428	252	0	0		0	0	0	0	0
23	1	29	46	-1	431	151	20.8	48	ABpraap	444	-502	0	0		0	0	0	0	0
24	1	21	47	-1	350	162	23.5	49	ABarapp	448	1298	0	0		0	0	0	0	0
25	1	28	27	-1	208	220	16.0	45	ABalapp	453	1	0	0		0	0	0	0	0
26	1	34	12	-1	240	282	11.0	47	ABplaap	148	0	0	0		0	0	0	0	0
27	1	33	19	-1	316	173	15.8	47	ABarpap	413	663	0	0		0	0	0	0	0
28	1	3	5	-1	484	119	13.0	45	ABprapa	130	0	0	0		0	0	0	0	0
29	1	32	44	-1	448	413	11.3	44	ABplppp	93	0	0	0		0	0	0	0	0
30	1	1	30	-1	366	98	14.8	47	ABpraaa	450	-630	0	0		0	0	0	0	0
31	1	7	31	-1	503	145	22.4	48	ABprpaa	433	-529	0	0		0	0	0	0	0
32	1	10	10	-1	445	368	22.4	52	P4	512	836	0	0		0	0	0	0	0
33	1	39	45	-1	324	258	21.9	52	MSpa	510	988	0	0		0	0	0	0	0
34	1	11	42	-1	338	287	12.6	43	Ear	421	571	0	0		0	0	0	0	0
35	1	23	35	-1	328	133	7.9	45	ABarppa	409	-936	0	0		0	0	0	0	0
36	1	19	16	-1	600	219	18.0	44	ABprppa	415	-212	0	0		0	0	0	0	0
37	1	8	32	-1	583	308	12.8	49	Cpp	463	314	0	0		0	0	0	0	0
38	1	43	11	-1	398	235	6.9	48	Caa	61	0	0	0		0	0	0	0	0
39	1	17	25	-1	387	363	5.7	43	ABplppa	426	-30	0	0		0	0	0	0	0
40	1	20	13	-1	450	299	13.5	44	Epl	441	530	0	0		0	0	0	0	0
41	1	26	2	-1	513	217	8.0	49	Cpa	492	-160	0	0		0	0	0	0	0
42	1	9	20	-1	268	115	20.4	46	ABarapa	459	1020	0	0		0	0	0	0	0
43	1	13	22	28	227	322	21.9	54	MSaa	117	0	0	0		0	0	0	0	0
44	1	27	15	-1	560	178	15.3	46	ABprapp	455	695	0	0		0	0	0	0	0
45	1	38	43	-1	541	235	23.8	47	ABprpap	-79	0	0	0		0	0	0	0	0
46	1	5	36	-1	324	301	6.0	46	ABplapp	104	0	0	0		0	0	0	0	0
47	1	20	33	-1	468	278	17.5	43	Epr	429	117	0	0		0	0	0	0	0
48	0	45	-1	-1	93	194	9.4	32		188	0	0	0		0	0	0	0	0
