# Supplementary material for: The AP-2 Transcription Factor APTF-2 Is Required for Neuroblast and Epidermal Morphogenesis in Caenorhabditis elegans Embryogenesis
Source: PLoS Genet. 2016 May 13;12(5):e1006048. doi: 10.1371/journal.pgen.1006048 (PMC4866721; doi:10.1371/journal.pgen.1006048)
Supplement: S5 Text — (ZIP) [file pgen.1006048.s033.zip › nuclei/t052-nuclei]

1	1	17	19	-1	172	209	6.2	44	ABplaaa	218	0	0	0		0	0	0	0	0
2	1	41	48	-1	513	221	7.9	49	Cpa	471	693	0	0		0	0	0	0	0
3	1	10	8	-1	139	164	12.7	46	ABalapa	39	0	0	0		0	0	0	0	0
4	1	12	12	-1	443	167	9.7	45	ABarppp	439	1039	0	0		0	0	0	0	0
5	1	28	23	-1	480	121	12.8	45	ABprapa	151	0	0	0		0	0	0	0	0
6	1	21	27	-1	274	366	6.6	45	ABplpaa	457	-18	0	0		0	0	0	0	0
7	1	14	18	-1	532	363	21.1	48	Dp	482	13	0	0		0	0	0	0	0
8	1	22	35	-1	360	341	17.3	46	Eal	410	662	0	0		0	0	0	0	0
9	1	3	13	-1	578	293	21.6	46	ABprppp	433	-715	0	0		0	0	0	0	0
10	1	32	37	-1	451	356	22.3	51	P4	514	-853	0	0		0	0	0	0	0
11	1	38	15	-1	402	236	6.8	48	Caa	-233	0	0	0		0	0	0	0	0
12	1	26	29	-1	234	279	10.6	46	ABplaap	447	0	0	0		0	0	0	0	0
13	1	40	33	-1	440	309	12.4	44	Epl	346	583	0	0		0	0	0	0	0
14	1	16	43	-1	305	389	20.0	50	MSap	475	-962	0	0		0	0	0	0	0
15	1	44	7	-1	559	178	14.7	45	ABprapp	110	0	0	0		0	0	0	0	0
16	1	36	14	-1	596	216	18.3	44	ABprppa	144	0	0	0		0	0	0	0	0
17	1	20	10	-1	361	415	12.5	47	ABplpap	424	54	0	0		0	0	0	0	0
18	1	1	5	-1	115	278	12.2	46	ABalpaa	510	0	0	0		0	0	0	0	0
19	1	27	45	-1	326	172	15.4	47	ABarpap	447	-600	0	0		0	0	0	0	0
20	1	42	20	-1	271	116	19.9	48	ABarapa	190	0	0	0		0	0	0	0	0
21	1	6	6	-1	417	234	22.1	50	MSpp	110	0	0	0		0	0	0	0	0
22	1	43	26	-1	218	308	21.6	44	MSaaa	136	0	0	0		0	0	0	0	0
23	1	18	31	-1	490	400	16.5	45	Da	451	1008	0	0		0	0	0	0	0
24	1	11	21	-1	503	344	7.7	47	Cap	472	-32	0	0		0	0	0	0	0
25	1	39	44	-1	381	359	5.8	44	ABplppa	423	157	0	0		0	0	0	0	0
26	1	5	9	-1	229	125	10.8	46	ABarpaa	-243	0	0	0		0	0	0	0	0
27	1	25	38	-1	207	220	16.0	45	ABalapp	444	-234	0	0		0	0	0	0	0
28	1	43	47	-1	253	322	22.0	44	MSaap	290	1079	0	0		0	0	0	0	0
29	1	13	32	-1	253	398	13.6	45	ABalppp	167	0	0	0		0	0	0	0	0
30	1	30	30	-1	378	100	15.3	45	ABpraaa	292	0	0	0		0	0	0	0	0
31	1	31	34	-1	508	146	21.8	47	ABprpaa	437	395	0	0		0	0	0	0	0
32	1	37	24	-1	578	310	12.7	48	Cpp	-9	0	0	0		0	0	0	0	0
33	1	47	25	-1	478	274	17.7	45	Epr	426	436	0	0		0	0	0	0	0
34	1	9	11	-1	170	361	16.0	46	ABalpap	70	0	0	0		0	0	0	0	0
35	1	35	36	-1	331	137	7.9	45	ABarppa	422	-48	0	0		0	0	0	0	0
36	1	46	3	-1	313	293	5.8	45	ABplapp	449	191	0	0		0	0	0	0	0
37	1	8	22	-1	171	147	21.1	48	ABaraaa	467	211	0	0		0	0	0	0	0
38	1	7	16	-1	244	211	22.6	49	ABaraap	489	478	0	0		0	0	0	0	0
39	1	4	41	-1	264	189	6.3	45	ABplapa	441	-241	0	0		0	0	0	0	0
40	1	19	42	-1	155	272	22.9	48	ABalaap	434	618	0	0		0	0	0	0	0
41	1	15	2	-1	173	337	8.0	44	ABalppa	426	167	0	0		0	0	0	0	0
42	1	34	39	-1	334	285	12.3	42	Ear	-5	0	0	0		0	0	0	0	0
43	1	45	17	-1	537	232	24.0	48	ABprpap	484	815	0	0		0	0	0	0	0
44	1	29	46	-1	445	412	11.0	43	ABplppp	417	-526	0	0		0	0	0	0	0
45	1	33	40	-1	329	258	21.6	52	MSpa	10	0	0	0		0	0	0	0	0
46	1	23	4	-1	432	151	20.7	47	ABpraap	342	0	0	0		0	0	0	0	0
47	1	24	28	-1	354	159	23.0	49	ABarapp	480	-255	0	0		0	0	0	0	0
48	1	2	1	-1	104	216	18.4	45	ABalaaa	453	1463	0	0		0	0	0	0	0
49	0	48	-1	-1	94	193	9.4	33		180	0	0	0		0	0	0	0	0
