# Supplementary material for: The AP-2 Transcription Factor APTF-2 Is Required for Neuroblast and Epidermal Morphogenesis in Caenorhabditis elegans Embryogenesis
Source: PLoS Genet. 2016 May 13;12(5):e1006048. doi: 10.1371/journal.pgen.1006048 (PMC4866721; doi:10.1371/journal.pgen.1006048)
Supplement: S5 Text — (ZIP) [file pgen.1006048.s033.zip › nuclei/t053-nuclei]

1	1	48	23	-1	104	205	17.6	45	ABalaaa	424	-68	0	0		0	0	0	0	0
2	1	41	20	-1	176	334	8.2	44	ABalppa	155	0	0	0		0	0	0	0	0
3	1	36	42	-1	305	296	6.2	44	ABplapp	519	0	0	0		0	0	0	0	0
4	1	46	27	-1	434	148	20.5	48	ABpraap	475	1313	0	0		0	0	0	0	0
5	1	18	24	-1	119	287	12.1	46	ABalpaa	271	0	0	0		0	0	0	0	0
6	1	21	5	-1	424	241	21.8	50	MSpp	487	30	0	0		0	0	0	0	0
7	1	15	7	-1	560	173	14.4	45	ABprapp	169	0	0	0		0	0	0	0	0
8	1	3	16	-1	147	163	12.3	44	ABalapa	416	154	0	0		0	0	0	0	0
9	1	26	11	-1	233	127	10.6	45	ABarpaa	156	0	0	0		0	0	0	0	0
10	1	17	39	-1	358	414	12.1	45	ABplpap	33	0	0	0		0	0	0	0	0
11	1	34	3	-1	177	364	16.3	47	ABalpap	474	1250	0	0		0	0	0	0	0
12	1	4	34	-1	435	165	9.2	45	ABarppp	450	169	0	0		0	0	0	0	0
13	1	9	47	-1	576	292	21.3	45	ABprppp	455	-1056	0	0		0	0	0	0	0
14	1	16	36	-1	598	210	18.1	44	ABprppa	159	0	0	0		0	0	0	0	0
15	1	11	17	-1	404	239	6.9	46	Caa	468	307	0	0		0	0	0	0	0
16	1	38	49	-1	241	213	22.4	49	ABaraap	453	-856	0	0		0	0	0	0	0
17	1	43	45	-1	536	226	23.7	48	ABprpap	4	0	0	0		0	0	0	0	0
18	1	7	50	-1	543	371	21.0	47	Dp	422	532	0	0		0	0	0	0	0
19	1	1	8	-1	172	219	6.2	45	ABplaaa	512	0	0	0		0	0	0	0	0
20	1	20	12	-1	270	116	20.0	47	ABarapa	-32	0	0	0		0	0	0	0	0
21	1	24	26	-1	510	340	8.0	46	Cap	444	626	0	0		0	0	0	0	0
22	1	37	40	-1	171	143	20.6	47	ABaraaa	430	0	0	0		0	0	0	0	0
23	1	5	13	-1	476	121	12.6	44	ABprapa	411	-821	0	0		0	0	0	0	0
24	1	32	41	-1	574	310	13.0	48	Cpp	478	665	0	0		0	0	0	0	0
25	1	33	10	-1	495	273	17.4	47	Epr	407	-185	0	0		0	0	0	0	0
26	1	22	38	-1	196	305	21.7	44	MSaaa	285	137	0	0		0	0	0	0	0
27	1	6	32	-1	270	370	6.9	45	ABplpaa	431	-551	0	0		0	0	0	0	0
28	1	47	31	-1	352	156	23.1	48	ABarapp	475	49	0	0		0	0	0	0	0
29	1	12	15	-1	233	280	10.9	46	ABplaap	310	0	0	0		0	0	0	0	0
30	1	30	18	-1	373	100	14.7	45	ABpraaa	216	0	0	0		0	0	0	0	0
31	1	23	46	-1	492	404	16.9	45	Da	393	71	0	0		0	0	0	0	0
32	1	29	28	-1	249	398	14.2	47	ABalppp	55	0	0	0		0	0	0	0	0
33	1	13	25	-1	438	319	11.6	43	Epl	424	73	0	0		0	0	0	0	0
34	1	31	1	-1	505	141	22.0	47	ABprpaa	460	17	0	0		0	0	0	0	0
35	1	8	43	-1	377	347	17.2	47	Eal	425	1018	0	0		0	0	0	0	0
36	1	35	33	-1	333	148	7.5	44	ABarppa	429	-79	0	0		0	0	0	0	0
37	1	10	4	-1	456	353	22.2	50	P4	474	367	0	0		0	0	0	0	0
38	1	27	9	-1	210	219	15.8	44	ABalapp	446	-734	0	0		0	0	0	0	0
39	1	42	22	-1	331	288	11.8	43	Ear	153	0	0	0		0	0	0	0	0
40	1	45	6	14	327	260	21.3	51	MSpa	354	-829	0	0		0	0	0	0	0
41	1	39	29	-1	273	198	6.7	45	ABplapa	451	-362	0	0		0	0	0	0	0
42	1	40	30	-1	139	255	23.1	49	ABalaap	489	-59	0	0		0	0	0	0	0
43	1	14	37	-1	313	389	20.0	51	MSap	-89	0	0	0		0	0	0	0	0
44	1	25	2	-1	384	362	6.0	43	ABplppa	410	1121	0	0		0	0	0	0	0
45	1	19	35	-1	323	171	14.8	46	ABarpap	405	0	0	0		0	0	0	0	0
46	1	44	19	-1	449	410	11.6	44	ABplppp	438	-484	0	0		0	0	0	0	0
47	1	28	21	-1	271	324	22.5	45	MSaap	360	447	0	0		0	0	0	0	0
48	1	2	44	-1	509	218	7.7	50	Cpa	456	-388	0	0		0	0	0	0	0
49	0	49	-1	-1	94	192	9.5	34		-145	0	0	0		0	0	0	0	0
