# Supplementary material for: The AP-2 Transcription Factor APTF-2 Is Required for Neuroblast and Epidermal Morphogenesis in Caenorhabditis elegans Embryogenesis
Source: PLoS Genet. 2016 May 13;12(5):e1006048. doi: 10.1371/journal.pgen.1006048 (PMC4866721; doi:10.1371/journal.pgen.1006048)
Supplement: S5 Text — (ZIP) [file pgen.1006048.s033.zip › nuclei/t054-nuclei]

1	1	34	39	-1	503	143	22.0	46	ABprpaa	-169	0	0	0		0	0	0	0	0
2	1	44	49	-1	375	367	6.2	43	ABplppa	430	148	0	0		0	0	0	0	0
3	1	11	37	-1	182	360	17.5	46	ABalpap	463	-252	0	0		0	0	0	0	0
4	1	37	15	-1	462	358	22.3	50	P4	466	416	0	0		0	0	0	0	0
5	1	6	2	-1	436	239	21.4	50	MSpp	501	791	0	0		0	0	0	0	0
6	1	40	46	-1	369	270	22.5	43	MSpap	352	1069	0	0		0	0	0	0	0
7	1	7	18	-1	549	175	14.4	45	ABprapp	443	-150	0	0		0	0	0	0	0
8	1	19	9	-1	181	224	6.1	45	ABplaaa	439	-264	0	0		0	0	0	0	0
9	1	38	36	-1	207	219	16.3	46	ABalapp	444	88	0	0		0	0	0	0	0
10	1	25	22	-1	512	267	17.4	46	Epr	466	320	0	0		0	0	0	0	0
11	1	9	23	-1	237	129	10.3	46	ABarpaa	488	0	0	0		0	0	0	0	0
12	1	20	34	-1	271	112	19.6	47	ABarapa	470	524	0	0		0	0	0	0	0
13	1	23	6	-1	471	120	12.8	46	ABprapa	396	0	0	0		0	0	0	0	0
14	1	40	44	-1	297	232	20.5	43	MSpaa	414	138	0	0		0	0	0	0	0
15	1	29	30	-1	234	286	10.9	47	ABplaap	468	606	0	0		0	0	0	0	0
16	1	8	4	-1	148	165	11.5	45	ABalapa	445	-446	0	0		0	0	0	0	0
17	1	15	28	-1	400	239	6.6	47	Caa	445	648	0	0		0	0	0	0	0
18	1	30	29	-1	370	102	14.8	47	ABpraaa	446	1396	0	0		0	0	0	0	0
19	1	46	47	-1	443	409	11.1	44	ABplppp	157	0	0	0		0	0	0	0	0
20	1	2	41	-1	174	337	8.9	44	ABalppa	468	0	0	0		0	0	0	0	0
21	1	47	25	-1	273	322	23.0	46	MSaap	351	449	0	0		0	0	0	0	0
22	1	39	1	-1	324	287	12.2	44	Ear	421	-1113	0	0		0	0	0	0	0
23	1	1	10	-1	106	206	17.0	44	ABalaaa	147	0	0	0		0	0	0	0	0
24	1	5	50	-1	122	290	12.0	46	ABalpaa	453	-84	0	0		0	0	0	0	0
25	1	33	20	-1	433	332	10.9	42	Epl	385	306	0	0		0	0	0	0	0
26	1	21	11	-1	509	346	7.8	46	Cap	453	1570	0	0		0	0	0	0	0
27	1	4	40	-1	432	144	20.3	47	ABpraap	53	0	0	0		0	0	0	0	0
28	1	32	19	-1	252	393	14.7	45	ABalppp	442	-231	0	0		0	0	0	0	0
29	1	41	32	-1	268	206	6.8	45	ABplapa	427	473	0	0		0	0	0	0	0
30	1	42	17	-1	138	252	22.8	48	ABalaap	461	1066	0	0		0	0	0	0	0
31	1	28	8	-1	352	160	23.3	49	ABarapp	493	481	0	0		0	0	0	0	0
32	1	27	3	-1	270	374	7.2	44	ABplpaa	442	1151	0	0		0	0	0	0	0
33	1	36	16	-1	338	154	7.3	44	ABarppa	317	0	0	0		0	0	0	0	0
34	1	12	12	-1	432	171	9.2	45	ABarppp	-141	0	0	0		0	0	0	0	0
35	1	45	33	-1	319	176	14.9	46	ABarpap	31	0	0	0		0	0	0	0	0
36	1	14	13	-1	598	208	17.4	44	ABprppa	373	1105	0	0		0	0	0	0	0
37	1	43	38	51	315	379	19.8	49	MSap	327	-458	0	0		0	0	0	0	0
38	1	26	27	-1	194	303	22.0	44	MSaaa	-181	0	0	0		0	0	0	0	0
39	1	10	7	-1	357	413	12.5	46	ABplpap	432	778	0	0		0	0	0	0	0
40	1	22	14	-1	169	142	19.8	47	ABaraaa	468	-48	0	0		0	0	0	0	0
41	1	24	24	-1	579	306	12.2	48	Cpp	164	0	0	0		0	0	0	0	0
42	1	3	21	-1	307	299	6.1	46	ABplapp	447	368	0	0		0	0	0	0	0
43	1	35	35	-1	378	349	17.5	46	Eal	466	210	0	0		0	0	0	0	0
44	1	48	31	-1	508	217	7.6	48	Cpa	473	-30	0	0		0	0	0	0	0
45	1	17	26	-1	546	228	23.6	48	ABprpap	460	60	0	0		0	0	0	0	0
46	1	31	42	-1	498	411	16.4	45	Da	448	943	0	0		0	0	0	0	0
47	1	13	5	-1	584	288	20.4	44	ABprppp	-34	0	0	0		0	0	0	0	0
48	0	49	-1	-1	95	194	9.6	35		150	0	0	0		0	0	0	0	0
49	1	16	43	-1	236	200	23.2	48	ABaraap	95	0	0	0		0	0	0	0	0
50	1	18	45	-1	552	364	21.4	47	Dp	409	0	0	0		0	0	0	0	0
