# Supplementary material for: The AP-2 Transcription Factor APTF-2 Is Required for Neuroblast and Epidermal Morphogenesis in Caenorhabditis elegans Embryogenesis
Source: PLoS Genet. 2016 May 13;12(5):e1006048. doi: 10.1371/journal.pgen.1006048 (PMC4866721; doi:10.1371/journal.pgen.1006048)
Supplement: S5 Text — (ZIP) [file pgen.1006048.s033.zip › nuclei/t055-nuclei]

1	1	22	11	-1	335	287	13.2	45	Ear	437	214	0	0		0	0	0	0	0
2	1	5	3	7	447	241	21.7	49	MSpp	331	0	0	0		0	0	0	0	0
3	1	32	37	-1	273	374	7.1	44	ABplpaa	435	-45	0	0		0	0	0	0	0
4	1	16	10	-1	151	173	10.8	45	ABalapa	-40	0	0	0		0	0	0	0	0
5	1	47	17	-1	589	290	20.3	46	ABprppp	420	-1531	0	0		0	0	0	0	0
6	1	13	23	-1	473	123	12.1	46	ABprapa	454	279	0	0		0	0	0	0	0
7	1	39	26	-1	346	414	13.0	46	ABplpap	210	0	0	0		0	0	0	0	0
8	1	31	43	-1	350	160	23.8	48	ABarapp	478	821	0	0		0	0	0	0	0
9	1	8	50	-1	184	231	6.0	44	ABplaaa	445	500	0	0		0	0	0	0	0
10	1	23	42	-1	110	201	17.4	45	ABalaaa	435	756	0	0		0	0	0	0	0
11	1	26	34	-1	501	357	7.7	46	Cap	459	-257	0	0		0	0	0	0	0
12	1	34	35	-1	429	176	9.0	46	ABarppp	427	1216	0	0		0	0	0	0	0
13	1	36	13	-1	598	210	17.5	43	ABprppa	185	0	0	0		0	0	0	0	0
14	1	40	28	-1	168	147	20.3	48	ABaraaa	472	-85	0	0		0	0	0	0	0
15	1	4	40	-1	463	364	22.7	49	P4	434	102	0	0		0	0	0	0	0
16	1	33	24	-1	340	153	7.9	46	ABarppa	442	-1150	0	0		0	0	0	0	0
17	1	30	15	-1	140	254	22.9	46	ABalaap	242	0	0	0		0	0	0	0	0
18	1	7	30	-1	551	186	14.1	45	ABprapp	241	0	0	0		0	0	0	0	0
19	1	28	20	-1	245	393	14.7	46	ABalppp	469	-238	0	0		0	0	0	0	0
20	1	25	51	-1	432	338	10.6	44	Epl	416	-13	0	0		0	0	0	0	0
21	1	42	18	-1	305	302	6.9	45	ABplapp	432	684	0	0		0	0	0	0	0
22	1	10	21	-1	516	270	17.2	46	Epr	428	-199	0	0		0	0	0	0	0
23	1	11	22	-1	244	132	10.6	47	ABarpaa	211	0	0	0		0	0	0	0	0
24	1	41	44	-1	577	316	12.3	48	Cpp	465	-46	0	0		0	0	0	0	0
25	1	21	39	-1	285	320	22.7	46	MSaap	456	102	0	0		0	0	0	0	0
26	1	45	25	-1	544	231	23.4	48	ABprpap	480	551	0	0		0	0	0	0	0
27	1	38	45	-1	184	307	22.6	45	MSaaa	430	150	0	0		0	0	0	0	0
28	1	17	9	-1	394	242	6.4	47	Caa	476	349	0	0		0	0	0	0	0
29	1	18	29	-1	366	104	14.9	47	ABpraaa	461	424	0	0		0	0	0	0	0
30	1	15	6	-1	239	283	11.0	47	ABplaap	453	-900	0	0		0	0	0	0	0
31	1	44	8	-1	506	230	7.3	49	Cpa	-205	0	0	0		0	0	0	0	0
32	1	29	41	-1	273	210	6.8	45	ABplapa	450	-630	0	0		0	0	0	0	0
33	1	35	5	-1	323	180	14.7	46	ABarpap	430	-493	0	0		0	0	0	0	0
34	1	12	16	-1	276	116	19.7	46	ABarapa	235	0	0	0		0	0	0	0	0
35	1	43	14	-1	388	344	17.6	46	Eal	319	0	0	0		0	0	0	0	0
36	1	9	52	-1	207	217	16.0	47	ABalapp	442	-541	0	0		0	0	0	0	0
37	1	3	47	-1	178	365	17.6	46	ABalpap	-208	0	0	0		0	0	0	0	0
38	1	37	31	-1	287	370	19.4	42	MSapa	119	0	0	0		0	0	0	0	0
39	1	1	48	-1	511	147	21.6	46	ABprpaa	455	45	0	0		0	0	0	0	0
40	1	27	36	-1	437	142	19.9	49	ABpraap	-72	0	0	0		0	0	0	0	0
41	1	20	32	-1	173	340	9.0	44	ABalppa	446	-260	0	0		0	0	0	0	0
42	1	46	2	-1	485	418	16.7	46	Da	408	220	0	0		0	0	0	0	0
43	1	49	38	-1	233	199	23.2	48	ABaraap	468	501	0	0		0	0	0	0	0
44	1	14	33	-1	296	228	20.5	45	MSpaa	93	0	0	0		0	0	0	0	0
45	1	50	12	-1	555	357	21.7	47	Dp	464	438	0	0		0	0	0	0	0
46	1	6	46	-1	371	271	22.6	45	MSpap	396	-187	0	0		0	0	0	0	0
47	1	19	4	-1	432	417	11.4	44	ABplppp	417	169	0	0		0	0	0	0	0
48	0	48	-1	-1	96	196	9.6	33		466	0	0	0		0	0	0	0	0
49	1	2	19	-1	369	366	6.1	43	ABplppa	413	135	0	0		0	0	0	0	0
50	1	24	27	-1	122	299	12.6	46	ABalpaa	464	835	0	0		0	0	0	0	0
51	1	37	1	-1	350	385	21.3	42	MSapp	-195	0	0	0		0	0	0	0	0
