# Supplementary material for: The AP-2 Transcription Factor APTF-2 Is Required for Neuroblast and Epidermal Morphogenesis in Caenorhabditis elegans Embryogenesis
Source: PLoS Genet. 2016 May 13;12(5):e1006048. doi: 10.1371/journal.pgen.1006048 (PMC4866721; doi:10.1371/journal.pgen.1006048)
Supplement: S5 Text — (ZIP) [file pgen.1006048.s033.zip › nuclei/t056-nuclei]

1	1	51	32	-1	359	393	21.4	41	MSapp	340	-522	0	0		0	0	0	0	0
2	1	42	45	-1	489	418	15.7	45	Da	431	656	0	0		0	0	0	0	0
3	1	2	36	-1	461	270	23.1	43	MSppp	373	-282	0	0		0	0	0	0	0
4	1	47	39	-1	428	416	11.3	43	ABplppp	429	-119	0	0		0	0	0	0	0
5	1	33	28	-1	317	178	14.4	46	ABarpap	457	-251	0	0		0	0	0	0	0
6	1	30	31	-1	239	283	11.3	47	ABplaap	477	-851	0	0		0	0	0	0	0
7	1	2	27	-1	434	202	22.2	44	MSppa	343	29	0	0		0	0	0	0	0
8	1	31	51	-1	507	230	7.2	49	Cpa	490	-216	0	0		0	0	0	0	0
9	1	28	40	-1	387	250	6.7	46	Caa	463	423	0	0		0	0	0	0	0
10	1	4	12	-1	149	171	10.7	45	ABalapa	-19	0	0	0		0	0	0	0	0
11	1	1	52	-1	342	291	14.1	46	Ear	453	-19	0	0		0	0	0	0	0
12	1	45	35	-1	563	353	21.6	47	Dp	403	314	0	0		0	0	0	0	0
13	1	13	47	-1	596	207	17.6	44	ABprppa	402	-488	0	0		0	0	0	0	0
14	1	35	6	-1	391	344	18.3	48	Eal	479	-1114	0	0		0	0	0	0	0
15	1	17	41	-1	149	245	22.6	46	ABalaap	461	26	0	0		0	0	0	0	0
16	1	34	42	-1	270	120	20.0	47	ABarapa	144	0	0	0		0	0	0	0	0
17	1	5	23	-1	591	289	19.6	44	ABprppp	429	-1588	0	0		0	0	0	0	0
18	1	21	10	-1	308	299	6.9	44	ABplapp	198	0	0	0		0	0	0	0	0
19	1	49	37	-1	365	357	6.0	43	ABplppa	414	574	0	0		0	0	0	0	0
20	1	19	9	-1	248	384	13.7	45	ABalppp	447	1292	0	0		0	0	0	0	0
21	1	22	44	-1	509	278	17.1	47	Epr	462	-810	0	0		0	0	0	0	0
22	1	23	30	-1	246	131	11.0	46	ABarpaa	65	0	0	0		0	0	0	0	0
23	1	6	26	-1	478	126	11.6	45	ABprapa	-227	0	0	0		0	0	0	0	0
24	1	16	33	-1	335	154	7.4	46	ABarppa	444	339	0	0		0	0	0	0	0
25	1	26	38	-1	544	229	23.2	47	ABprpap	442	-362	0	0		0	0	0	0	0
26	1	7	48	-1	343	408	12.5	46	ABplpap	124	0	0	0		0	0	0	0	0
27	1	50	8	-1	120	288	13.8	46	ABalpaa	462	-249	0	0		0	0	0	0	0
28	1	14	5	-1	175	148	20.2	47	ABaraaa	451	751	0	0		0	0	0	0	0
29	1	29	21	-1	369	104	14.6	45	ABpraaa	74	0	0	0		0	0	0	0	0
30	1	18	4	-1	545	193	14.7	46	ABprapp	457	-367	0	0		0	0	0	0	0
31	1	38	20	-1	287	372	19.2	41	MSapa	137	0	0	0		0	0	0	0	0
32	1	41	25	-1	174	334	9.7	45	ABalppa	-107	0	0	0		0	0	0	0	0
33	1	44	34	-1	300	230	20.8	45	MSpaa	436	-251	0	0		0	0	0	0	0
34	1	11	7	-1	495	354	7.5	46	Cap	438	64	0	0		0	0	0	0	0
35	1	12	17	-1	427	180	9.1	45	ABarppp	451	-271	0	0		0	0	0	0	0
36	1	40	1	-1	430	133	19.5	48	ABpraap	476	-350	0	0		0	0	0	0	0
37	1	3	14	-1	265	367	6.9	45	ABplpaa	414	76	0	0		0	0	0	0	0
38	1	43	16	-1	238	201	22.9	47	ABaraap	560	0	0	0		0	0	0	0	0
39	1	25	43	-1	301	327	23.4	47	MSaap	129	0	0	0		0	0	0	0	0
40	1	15	46	-1	464	380	22.3	49	P4	493	105	0	0		0	0	0	0	0
41	1	32	3	-1	278	210	7.1	46	ABplapa	441	-65	0	0		0	0	0	0	0
42	1	10	2	-1	110	206	17.4	46	ABalaaa	414	0	0	0		0	0	0	0	0
43	1	8	13	-1	347	164	23.2	46	ABarapp	447	-737	0	0		0	0	0	0	0
44	1	24	29	-1	572	312	12.1	47	Cpp	31	0	0	0		0	0	0	0	0
45	1	27	50	-1	186	307	23.0	47	MSaaa	75	0	0	0		0	0	0	0	0
46	1	46	18	-1	382	279	23.2	47	MSpap	440	758	0	0		0	0	0	0	0
47	1	37	22	-1	182	363	17.6	46	ABalpap	-122	0	0	0		0	0	0	0	0
48	1	39	24	-1	510	148	21.5	46	ABprpaa	458	431	0	0		0	0	0	0	0
49	0	48	-1	-1	96	197	9.5	32		150	0	0	0		0	0	0	0	0
50	1	9	19	-1	183	229	6.4	46	ABplaaa	419	73	0	0		0	0	0	0	0
51	1	20	49	-1	427	339	10.8	45	Epl	435	-825	0	0		0	0	0	0	0
52	1	36	11	-1	210	215	15.2	45	ABalapp	458	-65	0	0		0	0	0	0	0
