# Supplementary material for: The AP-2 Transcription Factor APTF-2 Is Required for Neuroblast and Epidermal Morphogenesis in Caenorhabditis elegans Embryogenesis
Source: PLoS Genet. 2016 May 13;12(5):e1006048. doi: 10.1371/journal.pgen.1006048 (PMC4866721; doi:10.1371/journal.pgen.1006048)
Supplement: S5 Text — (ZIP) [file pgen.1006048.s033.zip › nuclei/t057-nuclei]

1	1	36	19	-1	433	132	19.2	47	ABpraap	475	-40	0	0		0	0	0	0	0
2	1	42	6	-1	112	204	17.3	45	ABalaaa	144	0	0	0		0	0	0	0	0
3	1	41	37	-1	278	216	6.8	44	ABplapa	448	265	0	0		0	0	0	0	0
4	1	30	51	-1	544	199	14.7	46	ABprapp	232	0	0	0		0	0	0	0	0
5	1	28	12	-1	182	146	20.7	47	ABaraaa	125	0	0	0		0	0	0	0	0
6	1	14	42	-1	391	339	18.9	47	Eal	462	-257	0	0		0	0	0	0	0
7	1	34	27	-1	484	353	6.6	46	Cap	448	245	0	0		0	0	0	0	0
8	1	27	5	-1	122	290	14.3	46	ABalpaa	125	0	0	0		0	0	0	0	0
9	1	20	13	-1	246	378	14.7	47	ABalppp	453	98	0	0		0	0	0	0	0
10	1	18	11	-1	308	308	7.5	45	ABplapp	-147	0	0	0		0	0	0	0	0
11	1	52	16	-1	212	214	15.1	46	ABalapp	445	-21	0	0		0	0	0	0	0
12	1	10	25	-1	161	161	11.5	46	ABalapa	-16	0	0	0		0	0	0	0	0
13	1	43	35	-1	348	164	23.0	47	ABarapp	452	-1064	0	0		0	0	0	0	0
14	1	37	18	-1	261	369	7.2	45	ABplpaa	74	0	0	0		0	0	0	0	0
15	0	49	-1	-1	98	196	9.5	36		466	0	0	0		0	0	0	0	0
16	1	38	2	-1	243	203	22.8	48	ABaraap	455	360	0	0		0	0	0	0	0
17	1	35	20	-1	427	187	9.8	46	ABarppp	538	0	0	0		0	0	0	0	0
18	1	46	22	-1	394	279	23.8	47	MSpap	478	-136	0	0		0	0	0	0	0
19	1	50	3	-1	177	235	6.5	45	ABplaaa	445	-230	0	0		0	0	0	0	0
20	1	31	45	-1	288	368	19.5	43	MSapa	397	155	0	0		0	0	0	0	0
21	1	29	41	-1	364	107	14.0	46	ABpraaa	56	0	0	0		0	0	0	0	0
22	1	47	10	-1	176	363	17.6	46	ABalpap	200	0	0	0		0	0	0	0	0
23	1	17	14	-1	593	286	19.8	44	ABprppp	433	209	0	0		0	0	0	0	0
24	1	48	31	-1	512	145	20.8	47	ABprpaa	109	0	0	0		0	0	0	0	0
25	1	32	7	-1	169	335	9.7	44	ABalppa	432	487	0	0		0	0	0	0	0
26	1	23	17	-1	484	132	11.4	45	ABprapa	237	0	0	0		0	0	0	0	0
27	1	7	47	-1	435	200	22.3	45	MSppa	410	-635	0	0		0	0	0	0	0
28	1	5	43	-1	319	178	14.5	46	ABarpap	137	0	0	0		0	0	0	0	0
29	1	44	32	-1	574	316	11.9	48	Cpp	467	58	0	0		0	0	0	0	0
30	1	22	49	-1	253	133	10.5	47	ABarpaa	-228	0	0	0		0	0	0	0	0
31	1	6	30	-1	235	285	10.3	47	ABplaap	433	0	0	0		0	0	0	0	0
32	1	1	39	-1	371	398	21.5	41	MSapp	372	107	0	0		0	0	0	0	0
33	1	24	23	-1	344	155	7.4	45	ABarppa	454	-481	0	0		0	0	0	0	0
34	1	33	1	-1	300	234	21.4	46	MSpaa	442	107	0	0		0	0	0	0	0
35	1	12	21	-1	569	356	21.1	46	Dp	467	159	0	0		0	0	0	0	0
36	1	3	26	-1	467	269	23.2	45	MSppp	450	-1030	0	0		0	0	0	0	0
37	1	19	34	-1	356	366	6.1	43	ABplppa	432	-372	0	0		0	0	0	0	0
38	1	25	48	-1	543	232	23.2	47	ABprpap	462	49	0	0		0	0	0	0	0
39	1	4	36	-1	416	417	11.9	44	ABplppp	74	0	0	0		0	0	0	0	0
40	1	9	40	-1	382	259	6.6	48	Caa	196	0	0	0		0	0	0	0	0
41	1	15	24	-1	156	241	21.9	46	ABalaap	439	39	0	0		0	0	0	0	0
42	1	16	29	-1	278	122	20.1	47	ABarapa	468	-858	0	0		0	0	0	0	0
43	1	39	28	-1	305	329	24.1	46	MSaap	208	0	0	0		0	0	0	0	0
44	1	21	4	-1	506	285	16.9	48	Epr	442	666	0	0		0	0	0	0	0
45	1	2	38	-1	492	413	15.3	44	Da	436	-378	0	0		0	0	0	0	0
46	1	40	9	-1	468	383	22.2	50	P4	480	-857	0	0		0	0	0	0	0
47	1	13	8	-1	595	208	18.1	44	ABprppa	418	159	0	0		0	0	0	0	0
48	1	26	33	-1	332	413	12.8	46	ABplpap	136	0	0	0		0	0	0	0	0
49	1	51	15	-1	428	339	11.7	46	Epl	428	-508	0	0		0	0	0	0	0
50	1	45	50	-1	185	302	23.4	46	MSaaa	441	101	0	0		0	0	0	0	0
51	1	8	44	-1	508	233	8.0	48	Cpa	473	-1229	0	0		0	0	0	0	0
52	1	11	46	-1	346	289	15.0	47	Ear	455	-388	0	0		0	0	0	0	0
