# Supplementary material for: The AP-2 Transcription Factor APTF-2 Is Required for Neuroblast and Epidermal Morphogenesis in Caenorhabditis elegans Embryogenesis
Source: PLoS Genet. 2016 May 13;12(5):e1006048. doi: 10.1371/journal.pgen.1006048 (PMC4866721; doi:10.1371/journal.pgen.1006048)
Supplement: S5 Text — (ZIP) [file pgen.1006048.s033.zip › nuclei/t058-nuclei]

1	1	34	33	-1	296	235	21.6	46	MSpaa	386	-209	0	0		0	0	0	0	0
2	1	16	25	-1	242	204	22.4	48	ABaraap	-112	0	0	0		0	0	0	0	0
3	1	19	44	-1	167	237	6.6	45	ABplaaa	347	0	0	0		0	0	0	0	0
4	1	44	31	-1	502	287	17.1	48	Epr	476	-232	0	0		0	0	0	0	0
5	1	8	23	-1	117	295	14.8	45	ABalpaa	-117	0	0	0		0	0	0	0	0
6	1	2	26	-1	107	206	16.6	47	ABalaaa	464	277	0	0		0	0	0	0	0
7	1	25	7	-1	170	336	9.9	44	ABalppa	272	0	0	0		0	0	0	0	0
8	1	47	32	-1	592	204	18.2	45	ABprppa	410	-135	0	0		0	0	0	0	0
9	1	46	20	-1	469	388	22.0	51	P4	502	64	0	0		0	0	0	0	0
10	1	22	34	-1	178	360	17.4	46	ABalpap	138	0	0	0		0	0	0	0	0
11	1	10	37	-1	311	310	8.0	45	ABplapp	-254	0	0	0		0	0	0	0	0
12	1	5	10	-1	178	151	20.2	47	ABaraaa	453	-23	0	0		0	0	0	0	0
13	1	9	51	-1	246	381	14.8	46	ABalppp	463	-189	0	0		0	0	0	0	0
14	1	23	24	-1	594	283	20.0	44	ABprppp	475	0	0	0		0	0	0	0	0
15	1	49	3	-1	425	343	12.4	45	Epl	451	-1634	0	0		0	0	0	0	0
16	1	11	17	-1	219	211	14.2	46	ABalapp	676	0	0	0		0	0	0	0	0
17	1	26	11	-1	483	136	11.2	45	ABprapa	449	-105	0	0		0	0	0	0	0
18	1	14	30	-1	256	370	7.3	45	ABplpaa	452	-123	0	0		0	0	0	0	0
19	1	1	2	-1	432	127	19.4	48	ABpraap	-88	0	0	0		0	0	0	0	0
20	1	17	16	-1	427	186	10.0	47	ABarppp	460	474	0	0		0	0	0	0	0
21	1	35	50	-1	569	353	20.4	46	Dp	460	181	0	0		0	0	0	0	0
22	1	18	52	-1	394	276	24.1	48	MSpap	478	-262	0	0		0	0	0	0	0
23	1	33	5	-1	345	159	7.2	45	ABarppa	-84	0	0	0		0	0	0	0	0
24	1	41	45	-1	158	233	21.9	46	ABalaap	17	0	0	0		0	0	0	0	0
25	1	12	18	-1	156	162	11.2	45	ABalapa	443	1256	0	0		0	0	0	0	0
26	1	36	15	-1	474	276	23.7	45	MSppp	434	184	0	0		0	0	0	0	0
27	1	7	1	-1	474	358	6.5	47	Cap	467	172	0	0		0	0	0	0	0
28	1	43	35	-1	296	320	23.7	47	MSaap	430	480	0	0		0	0	0	0	0
29	1	42	19	-1	283	126	20.0	48	ABarapa	450	-142	0	0		0	0	0	0	0
30	1	31	42	-1	232	287	10.1	47	ABplaap	451	0	0	0		0	0	0	0	0
31	1	24	22	-1	515	143	20.1	46	ABprpaa	427	88	0	0		0	0	0	0	0
32	1	29	6	-1	572	321	11.8	48	Cpp	474	-253	0	0		0	0	0	0	0
33	1	48	8	-1	329	414	12.8	45	ABplpap	457	-32	0	0		0	0	0	0	0
34	1	37	29	-1	357	372	6.3	43	ABplppa	414	685	0	0		0	0	0	0	0
35	1	13	48	-1	351	161	23.1	49	ABarapp	475	986	0	0		0	0	0	0	0
36	1	39	36	-1	415	420	12.2	44	ABplppp	438	32	0	0		0	0	0	0	0
37	1	3	39	-1	265	224	6.6	45	ABplapa	46	0	0	0		0	0	0	0	0
38	1	45	14	-1	488	416	15.1	44	Da	449	314	0	0		0	0	0	0	0
39	1	32	47	-1	375	401	21.7	42	MSapp	423	673	0	0		0	0	0	0	0
40	1	40	40	-1	386	260	6.6	47	Caa	476	-1520	0	0		0	0	0	0	0
41	1	21	28	-1	361	104	13.8	45	ABpraaa	453	-177	0	0		0	0	0	0	0
42	1	6	12	-1	391	333	19.5	48	Eal	478	1026	0	0		0	0	0	0	0
43	1	28	4	-1	319	180	13.8	46	ABarpap	433	744	0	0		0	0	0	0	0
44	1	51	41	-1	503	238	8.3	49	Cpa	-117	0	0	0		0	0	0	0	0
45	1	20	9	-1	286	364	19.4	44	MSapa	389	-140	0	0		0	0	0	0	0
46	1	52	46	-1	346	284	15.6	47	Ear	461	-642	0	0		0	0	0	0	0
47	1	27	27	-1	442	197	22.6	46	MSppa	428	311	0	0		0	0	0	0	0
48	1	38	49	-1	540	224	23.1	47	ABprpap	475	-43	0	0		0	0	0	0	0
49	1	30	38	-1	249	134	10.4	46	ABarpaa	466	281	0	0		0	0	0	0	0
50	1	50	13	-1	188	302	23.4	47	MSaaa	447	1045	0	0		0	0	0	0	0
51	1	4	21	-1	541	202	14.6	46	ABprapp	458	98	0	0		0	0	0	0	0
52	0	15	-1	-1	96	197	9.7	36		478	0	0	0		0	0	0	0	0
