# Supplementary material for: The AP-2 Transcription Factor APTF-2 Is Required for Neuroblast and Epidermal Morphogenesis in Caenorhabditis elegans Embryogenesis
Source: PLoS Genet. 2016 May 13;12(5):e1006048. doi: 10.1371/journal.pgen.1006048 (PMC4866721; doi:10.1371/journal.pgen.1006048)
Supplement: S5 Text — (ZIP) [file pgen.1006048.s033.zip › nuclei/t059-nuclei]

1	1	27	28	-1	471	359	6.6	47	Cap	-3	0	0	0		0	0	0	0	0
2	1	19	39	-1	437	129	19.0	47	ABpraap	476	81	0	0		0	0	0	0	0
3	1	15	34	-1	426	348	13.0	45	Epl	437	-54	0	0		0	0	0	0	0
4	1	43	47	-1	317	183	13.7	45	ABarpap	413	666	0	0		0	0	0	0	0
5	1	23	5	-1	349	167	6.9	46	ABarppa	445	-128	0	0		0	0	0	0	0
6	1	32	27	-1	572	321	11.2	49	Cpp	445	-467	0	0		0	0	0	0	0
7	1	7	8	-1	161	336	10.5	45	ABalppa	429	141	0	0		0	0	0	0	0
8	1	33	23	-1	323	414	13.0	46	ABplpap	447	637	0	0		0	0	0	0	0
9	1	45	7	-1	285	368	20.1	44	MSapa	396	479	0	0		0	0	0	0	0
10	1	12	30	-1	186	144	20.5	46	ABaraaa	469	77	0	0		0	0	0	0	0
11	1	17	16	-1	495	137	10.5	46	ABprapa	460	123	0	0		0	0	0	0	0
12	1	42	45	-1	392	331	19.5	48	Eal	478	730	0	0		0	0	0	0	0
13	1	50	49	-1	192	297	23.6	45	MSaaa	458	-542	0	0		0	0	0	0	0
14	1	38	2	-1	487	414	15.1	46	Da	461	1220	0	0		0	0	0	0	0
15	1	26	37	-1	482	290	24.0	45	MSppp	457	774	0	0		0	0	0	0	0
16	1	20	32	-1	427	197	10.9	47	ABarppp	461	308	0	0		0	0	0	0	0
17	1	16	31	-1	222	205	14.1	46	ABalapp	132	0	0	0		0	0	0	0	0
18	1	25	50	-1	165	162	10.9	45	ABalapa	382	0	0	0		0	0	0	0	0
19	1	29	14	-1	283	123	19.8	47	ABarapa	470	-671	0	0		0	0	0	0	0
20	1	9	17	-1	466	389	22.0	49	P4	494	2090	0	0		0	0	0	0	0
21	1	51	18	-1	546	197	14.6	45	ABprapp	437	-1099	0	0		0	0	0	0	0
22	1	31	29	-1	515	141	20.3	45	ABprpaa	449	-1850	0	0		0	0	0	0	0
23	1	5	43	-1	117	296	15.7	46	ABalpaa	200	0	0	0		0	0	0	0	0
24	1	14	21	-1	593	285	19.9	45	ABprppp	-250	0	0	0		0	0	0	0	0
25	1	2	24	-1	245	198	22.6	47	ABaraap	-246	0	0	0		0	0	0	0	0
26	1	6	6	-1	111	197	16.8	47	ABalaaa	169	0	0	0		0	0	0	0	0
27	1	47	25	-1	442	194	23.2	45	MSppa	446	-255	0	0		0	0	0	0	0
28	1	41	9	-1	366	108	12.9	46	ABpraaa	434	185	0	0		0	0	0	0	0
29	1	34	44	-1	351	371	6.3	43	ABplppa	433	551	0	0		0	0	0	0	0
30	1	18	33	-1	247	365	7.2	44	ABplpaa	437	-155	0	0		0	0	0	0	0
31	1	4	26	-1	501	291	17.5	48	Epr	458	42	0	0		0	0	0	0	0
32	1	8	22	-1	595	204	18.1	44	ABprppa	412	-445	0	0		0	0	0	0	0
33	1	1	4	-1	300	228	20.9	45	MSpaa	439	-54	0	0		0	0	0	0	0
34	1	10	38	-1	180	355	17.9	49	ABalpap	485	-752	0	0		0	0	0	0	0
35	1	28	48	-1	293	315	23.6	47	MSaap	418	-154	0	0		0	0	0	0	0
36	1	36	42	-1	407	420	12.2	43	ABplppp	379	0	0	0		0	0	0	0	0
37	1	11	15	-1	307	309	7.9	45	ABplapp	439	1020	0	0		0	0	0	0	0
38	1	49	11	-1	251	131	10.3	46	ABarpaa	61	0	0	0		0	0	0	0	0
39	1	37	19	-1	263	223	6.6	45	ABplapa	445	-786	0	0		0	0	0	0	0
40	1	40	52	-1	388	264	7.1	47	Caa	447	1028	0	0		0	0	0	0	0
41	1	44	41	-1	502	243	8.1	49	Cpa	488	537	0	0		0	0	0	0	0
42	1	30	12	-1	226	283	10.2	46	ABplaap	358	0	0	0		0	0	0	0	0
43	0	52	-1	-1	95	197	9.5	37		261	-458	0	0		0	0	0	0	0
44	1	3	10	-1	155	232	6.7	46	ABplaaa	101	0	0	0		0	0	0	0	0
45	1	24	51	-1	163	229	21.3	47	ABalaap	126	0	0	0		0	0	0	0	0
46	1	46	35	-1	347	276	15.9	47	Ear	-226	0	0	0		0	0	0	0	0
47	1	39	3	-1	382	408	21.5	43	MSapp	26	0	0	0		0	0	0	0	0
48	1	35	1	-1	367	156	23.0	50	ABarapp	487	356	0	0		0	0	0	0	0
49	1	48	20	-1	538	218	23.2	47	ABprpap	200	0	0	0		0	0	0	0	0
50	1	21	40	-1	568	353	20.7	45	Dp	416	543	0	0		0	0	0	0	0
51	1	13	36	-1	247	373	14.5	46	ABalppp	453	-260	0	0		0	0	0	0	0
52	1	22	13	-1	388	271	24.0	48	MSpap	-595	0	0	0		0	0	0	0	0
