# Supplementary material for: The AP-2 Transcription Factor APTF-2 Is Required for Neuroblast and Epidermal Morphogenesis in Caenorhabditis elegans Embryogenesis
Source: PLoS Genet. 2016 May 13;12(5):e1006048. doi: 10.1371/journal.pgen.1006048 (PMC4866721; doi:10.1371/journal.pgen.1006048)
Supplement: S5 Text — (ZIP) [file pgen.1006048.s033.zip › nuclei/t060-nuclei]

1	1	48	29	-1	359	157	22.9	50	ABarapp	751	0	0	0		0	0	0	0	0
2	1	14	41	-1	498	413	14.9	45	Da	438	271	0	0		0	0	0	0	0
3	1	47	28	-1	386	410	21.0	43	MSapp	385	121	0	0		0	0	0	0	0
4	1	33	44	-1	303	229	20.7	44	MSpaa	395	63	0	0		0	0	0	0	0
5	1	5	49	-1	350	171	7.1	46	ABarppa	462	191	0	0		0	0	0	0	0
6	1	26	35	-1	119	193	17.2	47	ABalaaa	425	128	0	0		0	0	0	0	0
7	1	9	34	-1	291	368	20.6	43	MSapa	416	988	0	0		0	0	0	0	0
8	1	7	3	-1	159	339	10.2	44	ABalppa	100	0	0	0		0	0	0	0	0
9	1	28	10	-1	367	107	12.9	47	ABpraaa	454	19	0	0		0	0	0	0	0
10	1	44	12	-1	159	239	7.0	45	ABplaaa	130	0	0	0		0	0	0	0	0
11	1	38	24	-1	261	126	9.9	46	ABarpaa	324	0	0	0		0	0	0	0	0
12	1	42	4	-1	230	281	10.6	46	ABplaap	-20	0	0	0		0	0	0	0	0
13	1	52	25	-1	391	269	24.0	49	MSpap	492	-175	0	0		0	0	0	0	0
14	1	19	7	-1	285	121	19.8	48	ABarapa	475	-292	0	0		0	0	0	0	0
15	1	37	2	-1	310	316	7.9	45	ABplapp	457	1135	0	0		0	0	0	0	0
16	1	11	17	-1	490	135	10.3	45	ABprapa	45	0	0	0		0	0	0	0	0
17	1	20	9	-1	464	393	22.2	49	P4	478	19	0	0		0	0	0	0	0
18	1	21	23	-1	542	193	14.9	45	ABprapp	442	763	0	0		0	0	0	0	0
19	1	39	26	-1	269	222	6.4	44	ABplapa	449	1432	0	0		0	0	0	0	0
20	1	49	43	-1	541	210	23.4	47	ABprpap	462	204	0	0		0	0	0	0	0
21	1	24	37	-1	600	284	19.3	46	ABprppp	-79	0	0	0		0	0	0	0	0
22	1	32	19	-1	595	201	18.3	44	ABprppa	404	1441	0	0		0	0	0	0	0
23	1	8	6	-1	327	413	13.5	46	ABplpap	273	0	0	0		0	0	0	0	0
24	1	25	36	-1	243	205	22.1	46	ABaraap	463	-551	0	0		0	0	0	0	0
25	1	27	31	-1	440	193	23.0	45	MSppa	401	283	0	0		0	0	0	0	0
26	1	31	13	-1	503	301	18.2	48	Epr	479	774	0	0		0	0	0	0	0
27	1	6	38	-1	569	315	10.8	47	Cpp	466	-87	0	0		0	0	0	0	0
28	1	1	5	-1	469	352	6.7	47	Cap	464	221	0	0		0	0	0	0	0
29	1	22	33	-1	518	141	20.0	46	ABprpaa	443	-47	0	0		0	0	0	0	0
30	1	10	15	-1	190	145	20.9	47	ABaraaa	16	0	0	0		0	0	0	0	0
31	1	17	18	-1	225	202	13.6	45	ABalapp	449	-113	0	0		0	0	0	0	0
32	1	16	11	-1	430	199	11.6	46	ABarppp	467	293	0	0		0	0	0	0	0
33	1	30	14	-1	245	370	7.7	44	ABplpaa	28	0	0	0		0	0	0	0	0
34	1	3	46	-1	433	346	13.5	45	Epl	431	-66	0	0		0	0	0	0	0
35	1	46	45	-1	356	278	15.8	47	Ear	449	347	0	0		0	0	0	0	0
36	1	51	20	-1	253	375	15.2	45	ABalppp	407	0	0	0		0	0	0	0	0
37	1	15	40	-1	489	287	24.2	48	MSppp	-75	0	0	0		0	0	0	0	0
38	1	34	16	-1	185	352	17.7	48	ABalpap	439	658	0	0		0	0	0	0	0
39	1	2	21	-1	439	123	18.6	48	ABpraap	370	0	0	0		0	0	0	0	0
40	1	50	39	-1	566	349	20.2	46	Dp	463	893	0	0		0	0	0	0	0
41	1	41	51	-1	505	242	8.3	49	Cpa	476	1058	0	0		0	0	0	0	0
42	1	36	42	-1	413	422	12.0	43	ABplppp	433	821	0	0		0	0	0	0	0
43	1	23	1	-1	120	298	16.1	47	ABalpaa	456	488	0	0		0	0	0	0	0
44	1	29	30	-1	349	374	6.6	44	ABplppa	26	0	0	0		0	0	0	0	0
45	1	12	50	-1	391	335	19.7	47	Eal	458	1047	0	0		0	0	0	0	0
46	0	43	-1	-1	97	195	9.5	36		120	0	0	0		0	0	0	0	0
47	1	4	32	-1	320	184	13.9	46	ABarpap	463	22	0	0		0	0	0	0	0
48	1	35	47	-1	289	312	23.5	46	MSaap	25	0	0	0		0	0	0	0	0
49	1	13	48	-1	186	294	23.6	46	MSaaa	446	782	0	0		0	0	0	0	0
50	1	18	22	-1	166	161	10.4	45	ABalapa	196	0	0	0		0	0	0	0	0
51	1	45	27	-1	163	230	20.6	46	ABalaap	452	961	0	0		0	0	0	0	0
52	1	40	8	-1	388	269	7.2	49	Caa	-257	0	0	0		0	0	0	0	0
