# Supplementary material for: The AP-2 Transcription Factor APTF-2 Is Required for Neuroblast and Epidermal Morphogenesis in Caenorhabditis elegans Embryogenesis
Source: PLoS Genet. 2016 May 13;12(5):e1006048. doi: 10.1371/journal.pgen.1006048 (PMC4866721; doi:10.1371/journal.pgen.1006048)
Supplement: S5 Text — (ZIP) [file pgen.1006048.s033.zip › nuclei/t061-nuclei]

1	1	43	9	-1	120	296	15.6	48	ABalpaa	438	-472	0	0		0	0	0	0	0
2	1	15	5	-1	308	322	8.0	46	ABplapp	122	0	0	0		0	0	0	0	0
3	1	8	1	-1	153	337	10.2	45	ABalppa	-280	0	0	0		0	0	0	0	0
4	1	12	13	-1	229	287	10.3	47	ABplaap	304	0	0	0		0	0	0	0	0
5	1	28	51	-1	461	359	6.9	46	Cap	450	-708	0	0		0	0	0	0	0
6	1	23	35	-1	320	408	14.0	45	ABplpap	453	41	0	0		0	0	0	0	0
7	1	14	19	-1	294	123	19.8	47	ABarapa	442	-222	0	0		0	0	0	0	0
8	1	52	2	-1	387	277	7.3	48	Caa	471	1320	0	0		0	0	0	0	0
9	1	17	41	-1	467	388	22.5	49	P4	491	245	0	0		0	0	0	0	0
10	1	9	12	-1	373	107	12.4	46	ABpraaa	89	0	0	0		0	0	0	0	0
11	1	32	29	-1	425	204	11.2	46	ABarppp	464	493	0	0		0	0	0	0	0
12	1	10	10	-1	167	238	7.1	46	ABplaaa	462	-595	0	0		0	0	0	0	0
13	1	26	28	-1	503	302	18.1	48	Epr	484	162	0	0		0	0	0	0	0
14	1	33	4	-1	236	373	8.4	43	ABplpaa	415	-240	0	0		0	0	0	0	0
15	1	30	15	-1	191	148	20.2	48	ABaraaa	-33	0	0	0		0	0	0	0	0
16	1	38	6	-1	182	346	18.0	46	ABalpap	23	0	0	0		0	0	0	0	0
17	1	16	16	-1	493	143	10.4	45	ABprapa	113	0	0	0		0	0	0	0	0
18	1	31	14	-1	236	200	13.1	45	ABalapp	452	176	0	0		0	0	0	0	0
19	1	22	22	-1	594	196	18.1	45	ABprppa	-147	0	0	0		0	0	0	0	0
20	1	36	27	-1	254	366	16.1	46	ABalppp	453	-1127	0	0		0	0	0	0	0
21	1	39	26	-1	447	116	17.4	47	ABpraap	473	133	0	0		0	0	0	0	0
22	1	50	18	-1	164	156	10.5	46	ABalapa	121	0	0	0		0	0	0	0	0
23	1	18	32	-1	544	201	15.0	45	ABprapp	453	148	0	0		0	0	0	0	0
24	1	11	11	-1	263	120	10.3	46	ABarpaa	439	0	0	0		0	0	0	0	0
25	1	13	34	-1	384	262	23.8	48	MSpap	460	-147	0	0		0	0	0	0	0
26	1	19	40	-1	272	234	6.6	44	ABplapa	443	-344	0	0		0	0	0	0	0
27	1	51	38	-1	166	229	20.4	46	ABalaap	45	0	0	0		0	0	0	0	0
28	1	3	25	-1	388	412	20.4	42	MSapp	421	-936	0	0		0	0	0	0	0
29	1	1	47	-1	362	143	22.2	48	ABarapp	468	-921	0	0		0	0	0	0	0
30	1	44	49	-1	347	380	6.6	43	ABplppa	-93	0	0	0		0	0	0	0	0
31	1	25	50	-1	437	192	23.0	46	MSppa	453	1831	0	0		0	0	0	0	0
32	1	47	39	-1	321	183	13.8	45	ABarpap	33	0	0	0		0	0	0	0	0
33	1	29	43	-1	515	142	19.9	45	ABprpaa	449	400	0	0		0	0	0	0	0
34	1	7	44	-1	296	374	21.4	44	MSapa	391	-139	0	0		0	0	0	0	0
35	1	6	45	-1	114	193	17.2	46	ABalaaa	461	507	0	0		0	0	0	0	0
36	1	24	52	-1	242	205	21.8	48	ABaraap	-404	0	0	0		0	0	0	0	0
37	1	21	48	-1	601	277	19.7	46	ABprppp	401	1493	0	0		0	0	0	0	0
38	1	27	46	-1	565	321	10.2	48	Cpp	439	762	0	0		0	0	0	0	0
39	1	40	42	-1	569	343	19.8	45	Dp	453	447	0	0		0	0	0	0	0
40	1	37	30	-1	496	285	24.4	48	MSppp	-229	0	0	0		0	0	0	0	0
41	1	2	3	-1	498	407	15.3	46	Da	463	343	0	0		0	0	0	0	0
42	1	42	21	-1	413	421	12.3	44	ABplppp	430	-157	0	0		0	0	0	0	0
43	1	20	7	-1	542	208	22.9	47	ABprpap	471	575	0	0		0	0	0	0	0
44	1	4	36	-1	305	224	20.3	44	MSpaa	429	420	0	0		0	0	0	0	0
45	1	35	20	-1	361	276	15.2	47	Ear	224	0	0	0		0	0	0	0	0
46	1	34	24	-1	431	341	14.3	47	Epl	463	343	0	0		0	0	0	0	0
47	1	48	31	-1	286	304	23.0	47	MSaap	401	424	0	0		0	0	0	0	0
48	1	49	37	-1	186	290	23.6	47	MSaaa	452	-154	0	0		0	0	0	0	0
49	1	5	8	-1	353	171	6.5	46	ABarppa	415	-103	0	0		0	0	0	0	0
50	1	45	17	-1	393	331	20.0	50	Eal	98	0	0	0		0	0	0	0	0
51	1	41	33	-1	502	248	8.1	49	Cpa	493	319	0	0		0	0	0	0	0
52	0	46	-1	-1	100	197	9.7	36		119	0	0	0		0	0	0	0	0
