# Supplementary material for: The AP-2 Transcription Factor APTF-2 Is Required for Neuroblast and Epidermal Morphogenesis in Caenorhabditis elegans Embryogenesis
Source: PLoS Genet. 2016 May 13;12(5):e1006048. doi: 10.1371/journal.pgen.1006048 (PMC4866721; doi:10.1371/journal.pgen.1006048)
Supplement: S5 Text — (ZIP) [file pgen.1006048.s033.zip › nuclei/t062-nuclei]

1	1	3	47	-1	153	340	10.6	45	ABalppa	429	-878	0	0		0	0	0	0	0
2	1	8	12	-1	386	278	7.3	48	Caa	484	107	0	0		0	0	0	0	0
3	1	41	15	-1	485	413	15.8	46	Da	297	0	0	0		0	0	0	0	0
4	1	14	21	-1	237	372	8.6	44	ABplpaa	69	0	0	0		0	0	0	0	0
5	1	2	18	-1	306	330	8.4	44	ABplapp	173	0	0	0		0	0	0	0	0
6	1	16	13	-1	174	347	18.3	47	ABalpap	39	0	0	0		0	0	0	0	0
7	1	43	37	-1	543	213	22.5	46	ABprpap	448	523	0	0		0	0	0	0	0
8	1	49	27	-1	352	176	7.2	46	ABarppa	188	0	0	0		0	0	0	0	0
9	1	1	52	-1	118	290	15.3	47	ABalpaa	437	0	0	0		0	0	0	0	0
10	1	12	40	-1	166	235	7.5	46	ABplaaa	459	-116	0	0		0	0	0	0	0
11	1	24	4	-1	270	128	10.2	44	ABarpaa	444	53	0	0		0	0	0	0	0
12	1	10	5	-1	380	112	12.6	46	ABpraaa	171	0	0	0		0	0	0	0	0
13	1	4	19	-1	224	289	10.2	47	ABplaap	-130	0	0	0		0	0	0	0	0
14	1	18	24	-1	231	200	12.9	45	ABalapp	451	141	0	0		0	0	0	0	0
15	1	15	6	-1	199	146	19.6	46	ABaraaa	462	194	0	0		0	0	0	0	0
16	1	17	11	-1	489	149	10.2	45	ABprapa	-296	0	0	0		0	0	0	0	0
17	1	50	3	-1	394	327	20.4	49	Eal	489	-667	0	0		0	0	0	0	0
18	1	22	25	-1	172	159	10.6	46	ABalapa	59	0	0	0		0	0	0	0	0
19	1	7	42	-1	298	122	19.4	46	ABarapa	387	0	0	0		0	0	0	0	0
20	1	45	49	-1	361	278	15.6	47	Ear	442	-454	0	0		0	0	0	0	0
21	1	42	8	-1	409	421	12.1	44	ABplppp	447	1190	0	0		0	0	0	0	0
22	1	19	30	-1	596	199	17.9	44	ABprppa	421	-123	0	0		0	0	0	0	0
23	0	52	-1	-1	102	198	9.6	35		307	-851	0	0		0	0	0	0	0
24	1	46	51	-1	427	342	14.4	47	Epl	462	48	0	0		0	0	0	0	0
25	1	28	20	-1	384	410	20.9	43	MSapp	433	290	0	0		0	0	0	0	0
26	1	21	16	-1	455	118	17.2	48	ABpraap	440	-933	0	0		0	0	0	0	0
27	1	20	14	-1	248	364	16.5	47	ABalppp	450	466	0	0		0	0	0	0	0
28	1	13	50	-1	499	311	18.0	48	Epr	466	132	0	0		0	0	0	0	0
29	1	11	32	-1	425	212	11.4	46	ABarppp	145	0	0	0		0	0	0	0	0
30	1	40	28	-1	492	284	24.5	47	MSppp	428	-209	0	0		0	0	0	0	0
31	1	47	33	-1	287	308	22.7	46	MSaap	424	1670	0	0		0	0	0	0	0
32	1	23	45	-1	545	212	14.9	46	ABprapp	175	0	0	0		0	0	0	0	0
33	1	51	22	38	504	253	8.0	48	Cpa	340	0	0	0		0	0	0	0	0
34	1	25	43	-1	380	258	23.6	47	MSpap	478	420	0	0		0	0	0	0	0
35	1	6	31	-1	312	407	14.2	44	ABplpap	220	0	0	0		0	0	0	0	0
36	1	44	1	-1	304	229	19.7	44	MSpaa	391	-880	0	0		0	0	0	0	0
37	1	48	36	-1	181	283	23.4	46	MSaaa	452	722	0	0		0	0	0	0	0
38	1	27	53	-1	163	226	20.8	46	ABalaap	456	64	0	0		0	0	0	0	0
39	1	32	44	-1	326	182	14.2	45	ABarpap	53	0	0	0		0	0	0	0	0
40	1	26	46	-1	278	240	6.7	45	ABplapa	68	0	0	0		0	0	0	0	0
41	1	9	48	-1	466	385	22.8	47	P4	-149	0	0	0		0	0	0	0	0
42	1	39	39	-1	563	350	19.2	46	Dp	-173	0	0	0		0	0	0	0	0
43	1	33	26	-1	525	150	19.7	44	ABprpaa	417	60	0	0		0	0	0	0	0
44	1	34	7	-1	290	377	21.9	44	MSapa	-188	0	0	0		0	0	0	0	0
45	1	35	17	-1	125	188	17.3	44	ABalaaa	475	0	0	0		0	0	0	0	0
46	1	38	10	-1	563	330	10.2	47	Cpp	589	0	0	0		0	0	0	0	0
47	1	29	23	-1	373	146	21.2	47	ABarapp	106	0	0	0		0	0	0	0	0
48	1	37	29	-1	598	282	20.0	45	ABprppp	417	265	0	0		0	0	0	0	0
49	1	30	34	-1	343	388	6.8	44	ABplppa	145	0	0	0		0	0	0	0	0
50	1	31	41	-1	442	199	22.8	46	MSppa	433	-463	0	0		0	0	0	0	0
51	1	5	9	-1	460	365	7.5	47	Cap	451	216	0	0		0	0	0	0	0
52	1	36	2	-1	244	200	22.1	46	ABaraap	466	935	0	0		0	0	0	0	0
