# Supplementary material for: The AP-2 Transcription Factor APTF-2 Is Required for Neuroblast and Epidermal Morphogenesis in Caenorhabditis elegans Embryogenesis
Source: PLoS Genet. 2016 May 13;12(5):e1006048. doi: 10.1371/journal.pgen.1006048 (PMC4866721; doi:10.1371/journal.pgen.1006048)
Supplement: S5 Text — (ZIP) [file pgen.1006048.s033.zip › nuclei/t063-nuclei]

1	1	36	26	-1	305	228	19.0	45	MSpaa	119	0	0	0		0	0	0	0	0
2	1	52	35	49	248	201	22.1	47	ABaraap	301	150	0	0		0	0	0	0	0
3	1	17	25	-1	395	326	20.5	48	Eal	469	972	0	0		0	0	0	0	0
4	1	11	36	-1	275	132	10.1	46	ABarpaa	231	0	0	0		0	0	0	0	0
5	1	12	30	-1	392	112	12.6	46	ABpraaa	467	250	0	0		0	0	0	0	0
6	1	15	13	-1	204	138	19.1	46	ABaraaa	209	0	0	0		0	0	0	0	0
7	1	44	16	-1	289	372	22.6	44	MSapa	422	-250	0	0		0	0	0	0	0
8	1	21	29	-1	400	417	12.3	43	ABplppp	397	-384	0	0		0	0	0	0	0
9	1	51	21	-1	452	365	7.7	46	Cap	446	230	0	0		0	0	0	0	0
10	1	46	56	-1	561	341	10.9	48	Cpp	471	399	0	0		0	0	0	0	0
11	1	16	5	-1	492	155	9.6	45	ABprapa	451	119	0	0		0	0	0	0	0
12	1	2	41	57	392	284	7.0	47	Caa	316	57	0	0		0	0	0	0	0
13	1	6	39	50	170	338	19.2	45	ABalpap	299	-205	0	0		0	0	0	0	0
14	1	27	24	-1	247	356	16.6	47	ABalppp	442	-129	0	0		0	0	0	0	0
15	1	3	38	-1	478	413	16.4	45	Da	444	-494	0	0		0	0	0	0	0
16	1	26	46	-1	466	123	16.6	47	ABpraap	-62	0	0	0		0	0	0	0	0
17	1	45	4	-1	133	174	16.7	47	ABalaaa	191	0	0	0		0	0	0	0	0
18	1	5	8	-1	307	333	8.3	45	ABplapp	313	0	0	0		0	0	0	0	0
19	1	13	10	53	223	292	10.3	45	ABplaap	259	459	0	0		0	0	0	0	0
20	1	25	11	-1	389	412	20.8	43	MSapp	410	-109	0	0		0	0	0	0	0
21	1	4	42	-1	234	374	8.8	42	ABplpaa	426	465	0	0		0	0	0	0	0
22	1	33	51	-1	505	237	7.2	39	Cpaa	17	0	0	0		0	0	0	0	0
23	1	47	43	-1	387	145	20.8	46	ABarapp	460	145	0	0		0	0	0	0	0
24	1	14	22	-1	240	199	12.6	45	ABalapp	432	-192	0	0		0	0	0	0	0
25	1	18	2	-1	181	156	10.6	44	ABalapa	38	0	0	0		0	0	0	0	0
26	1	43	40	-1	529	153	19.7	44	ABprpaa	40	0	0	0		0	0	0	0	0
27	1	8	45	-1	352	184	7.3	45	ABarppa	229	0	0	0		0	0	0	0	0
28	1	30	58	-1	489	278	24.3	44	MSppp	441	-1136	0	0		0	0	0	0	0
29	1	48	1	-1	599	284	19.8	44	ABprppp	439	11	0	0		0	0	0	0	0
30	1	22	7	-1	596	199	17.7	43	ABprppa	410	-107	0	0		0	0	0	0	0
31	1	35	20	-1	308	404	14.9	45	ABplpap	363	775	0	0		0	0	0	0	0
32	1	29	31	-1	429	215	11.2	46	ABarppp	461	1020	0	0		0	0	0	0	0
33	1	31	33	-1	278	303	23.0	45	MSaap	455	539	0	0		0	0	0	0	0
34	1	49	34	-1	330	395	7.6	43	ABplppa	431	-421	0	0		0	0	0	0	0
35	0	23	-1	-1	100	196	9.9	36		291	-842	0	0		0	0	0	0	0
36	1	37	12	-1	177	270	23.4	46	MSaaa	461	-224	0	0		0	0	0	0	0
37	1	7	9	-1	542	214	22.5	46	ABprpap	446	247	0	0		0	0	0	0	0
38	1	33	23	-1	512	293	8.0	37	Cpap	247	18	0	0		0	0	0	0	0
39	1	42	54	-1	562	354	19.3	45	Dp	-113	0	0	0		0	0	0	0	0
40	1	10	15	-1	165	234	7.6	46	ABplaaa	458	-133	0	0		0	0	0	0	0
41	1	50	27	-1	443	198	23.1	46	MSppa	459	1086	0	0		0	0	0	0	0
42	1	19	55	-1	306	118	19.1	46	ABarapa	453	-191	0	0		0	0	0	0	0
43	1	34	17	-1	380	257	23.3	47	MSpap	438	1324	0	0		0	0	0	0	0
44	1	39	52	-1	333	178	14.7	45	ABarpap	402	0	0	0		0	0	0	0	0
45	1	32	19	-1	552	216	14.1	45	ABprapp	211	0	0	0		0	0	0	0	0
46	1	40	18	-1	281	242	6.8	44	ABplapa	441	159	0	0		0	0	0	0	0
47	1	1	37	-1	148	337	11.1	45	ABalppa	168	0	0	0		0	0	0	0	0
48	1	41	48	-1	465	379	23.1	48	P4	488	834	0	0		0	0	0	0	0
49	1	20	32	-1	357	277	15.7	46	Ear	456	156	0	0		0	0	0	0	0
50	1	28	44	-1	497	305	17.4	48	Epr	478	377	0	0		0	0	0	0	0
51	1	24	6	-1	421	338	14.5	46	Epl	455	15	0	0		0	0	0	0	0
52	1	9	14	47	113	275	16.8	49	ABalpaa	330	428	0	0		0	0	0	0	0
53	1	38	3	-1	170	221	19.4	45	ABalaap	54	0	0	0		0	0	0	0	0
