# Supplementary material for: The AP-2 Transcription Factor APTF-2 Is Required for Neuroblast and Epidermal Morphogenesis in Caenorhabditis elegans Embryogenesis
Source: PLoS Genet. 2016 May 13;12(5):e1006048. doi: 10.1371/journal.pgen.1006048 (PMC4866721; doi:10.1371/journal.pgen.1006048)
Supplement: S5 Text — (ZIP) [file pgen.1006048.s033.zip › nuclei/t064-nuclei]

1	1	29	21	66	598	277	19.2	44	ABprppp	363	625	0	0		0	0	0	0	0
2	1	25	28	-1	185	158	10.0	45	ABalapa	447	-1479	0	0		0	0	0	0	0
3	1	53	12	-1	183	222	18.4	44	ABalaap	394	998	0	0		0	0	0	0	0
4	1	17	53	-1	133	174	16.5	46	ABalaaa	283	0	0	0		0	0	0	0	0
5	1	11	40	54	488	154	9.4	46	ABprapa	331	-866	0	0		0	0	0	0	0
6	1	51	20	-1	420	336	15.1	46	Epl	465	119	0	0		0	0	0	0	0
7	1	30	23	-1	591	199	17.9	42	ABprppa	427	303	0	0		0	0	0	0	0
8	1	18	1	-1	320	338	8.4	45	ABplapp	263	0	0	0		0	0	0	0	0
9	1	37	35	-1	544	215	22.6	47	ABprpap	469	67	0	0		0	0	0	0	0
10	1	19	15	-1	255	301	10.4	34	ABplaapp	226	139	0	0		0	0	0	0	0
11	1	20	41	-1	383	407	21.7	45	MSapp	392	-705	0	0		0	0	0	0	0
12	1	36	4	-1	167	264	23.4	46	MSaaa	148	0	0	0		0	0	0	0	0
13	1	6	62	64	202	138	18.7	42	ABaraaa	328	779	0	0		0	0	0	0	0
14	1	52	38	-1	132	273	16.1	39	ABalpaap	-195	0	0	0		0	0	0	0	0
15	1	40	55	56	163	240	7.7	46	ABplaaa	195	0	0	0		0	0	0	0	0
16	1	7	44	-1	276	370	23.3	46	MSapa	142	0	0	0		0	0	0	0	0
17	1	43	18	-1	381	258	23.2	47	MSpap	184	0	0	0		0	0	0	0	0
18	1	46	17	-1	279	248	6.5	45	ABplapa	444	-3	0	0		0	0	0	0	0
19	1	45	51	63	552	224	14.2	44	ABprapp	33	0	0	0		0	0	0	0	0
20	1	31	24	49	310	405	16.1	42	ABplpap	460	0	0	0		0	0	0	0	0
21	1	9	47	-1	445	370	8.1	46	Cap	454	127	0	0		0	0	0	0	0
22	1	24	32	-1	238	204	12.1	44	ABalapp	-43	0	0	0		0	0	0	0	0
23	1	38	58	-1	510	307	7.5	37	Cpap	20	0	0	0		0	0	0	0	0
24	1	14	30	-1	240	358	16.7	48	ABalppp	468	0	0	0		0	0	0	0	0
25	1	3	5	-1	381	322	20.2	47	Eal	472	108	0	0		0	0	0	0	0
26	1	1	22	-1	305	231	19.1	43	MSpaa	386	-494	0	0		0	0	0	0	0
27	1	41	65	-1	450	202	23.3	45	MSppa	438	-110	0	0		0	0	0	0	0
28	0	35	-1	-1	99	194	9.7	35		313	1049	0	0		0	0	0	0	0
29	1	8	11	-1	396	421	13.4	43	ABplppp	116	0	0	0		0	0	0	0	0
30	1	5	37	-1	390	111	12.7	46	ABpraaa	71	0	0	0		0	0	0	0	0
31	1	32	16	-1	432	217	10.8	46	ABarppp	414	373	0	0		0	0	0	0	0
32	1	49	48	-1	352	276	15.7	47	Ear	460	17	0	0		0	0	0	0	0
33	1	33	46	-1	275	297	22.8	45	MSaap	397	-222	0	0		0	0	0	0	0
34	1	34	14	-1	327	403	8.6	43	ABplppa	323	0	0	0		0	0	0	0	0
35	1	2	50	-1	216	185	23.1	37	ABaraapa	113	0	0	0		0	0	0	0	0
36	1	4	7	-1	276	135	9.9	46	ABarpaa	132	0	0	0		0	0	0	0	0
37	1	47	25	-1	146	341	11.8	45	ABalppa	56	0	0	0		0	0	0	0	0
38	1	15	6	-1	479	411	17.1	45	Da	455	74	0	0		0	0	0	0	0
39	1	13	26	-1	190	355	20.7	37	ABalpapp	245	-524	0	0		0	0	0	0	0
40	1	26	57	-1	529	150	20.2	45	ABprpaa	408	83	0	0		0	0	0	0	0
41	1	12	39	-1	410	299	7.3	37	Caap	249	79	0	0		0	0	0	0	0
42	1	21	29	-1	230	375	8.9	42	ABplpaa	169	0	0	0		0	0	0	0	0
43	1	23	31	-1	389	154	21.1	46	ABarapp	163	0	0	0		0	0	0	0	0
44	1	50	59	-1	498	300	17.6	48	Epr	462	410	0	0		0	0	0	0	0
45	1	27	61	-1	352	186	7.2	45	ABarppa	428	0	0	0		0	0	0	0	0
46	1	16	27	33	458	122	16.9	48	ABpraap	308	-607	0	0		0	0	0	0	0
47	1	52	2	-1	95	248	17.3	38	ABalpaaa	85	0	0	0		0	0	0	0	0
48	1	48	9	-1	463	375	23.4	49	P4	70	0	0	0		0	0	0	0	0
49	1	2	42	-1	273	206	22.4	38	ABaraapp	292	110	0	0		0	0	0	0	0
50	1	13	10	-1	137	338	19.8	36	ABalpapa	248	-519	0	0		0	0	0	0	0
51	1	22	60	-1	508	224	6.5	39	Cpaa	284	7	0	0		0	0	0	0	0
52	1	44	34	-1	333	181	14.9	45	ABarpap	431	44	0	0		0	0	0	0	0
53	1	19	36	-1	190	290	10.9	33	ABplaapa	211	-487	0	0		0	0	0	0	0
54	1	39	3	-1	560	351	20.5	46	Dp	450	-898	0	0		0	0	0	0	0
55	1	42	19	43	301	127	19.8	46	ABarapa	113	0	0	0		0	0	0	0	0
56	1	10	13	-1	558	349	11.5	48	Cpp	441	1030	0	0		0	0	0	0	0
57	1	12	45	-1	377	271	7.3	36	Caaa	237	77	0	0		0	0	0	0	0
58	1	28	8	-1	491	281	24.3	45	MSppp	443	57	0	0		0	0	0	0	0
