# Supplementary material for: The AP-2 Transcription Factor APTF-2 Is Required for Neuroblast and Epidermal Morphogenesis in Caenorhabditis elegans Embryogenesis
Source: PLoS Genet. 2016 May 13;12(5):e1006048. doi: 10.1371/journal.pgen.1006048 (PMC4866721; doi:10.1371/journal.pgen.1006048)
Supplement: S5 Text — (ZIP) [file pgen.1006048.s033.zip › nuclei/t065-nuclei]

1	1	8	13	47	332	343	8.1	43	ABplapp	158	0	0	0		0	0	0	0	0
2	1	47	15	-1	95	247	17.5	38	ABalpaaa	82	0	0	0		0	0	0	0	0
3	1	54	34	-1	556	343	22.1	43	Dp	429	1003	0	0		0	0	0	0	0
4	1	12	67	-1	167	264	22.6	47	MSaaa	-169	0	0	0		0	0	0	0	0
5	1	25	19	-1	383	318	20.2	48	Eal	460	245	0	0		0	0	0	0	0
6	1	38	68	-1	482	410	18.0	45	Da	450	420	0	0		0	0	0	0	0
7	1	36	36	-1	272	131	10.4	47	ABarpaa	430	0	0	0		0	0	0	0	0
8	1	58	31	-1	491	277	24.5	47	MSppp	462	849	0	0		0	0	0	0	0
9	1	48	63	-1	458	367	23.1	48	P4	477	508	0	0		0	0	0	0	0
10	1	50	35	-1	125	326	19.4	38	ABalpapa	114	0	0	0		0	0	0	0	0
11	1	29	54	-1	410	420	13.5	44	ABplppp	127	0	0	0		0	0	0	0	0
12	1	3	16	-1	197	221	17.4	43	ABalaap	432	-1198	0	0		0	0	0	0	0
13	1	56	33	-1	562	339	11.7	47	Cpp	476	94	0	0		0	0	0	0	0
14	1	34	37	-1	315	407	9.8	43	ABplppa	-56	0	0	0		0	0	0	0	0
15	1	10	24	-1	263	308	10.3	35	ABplaapp	139	0	0	0		0	0	0	0	0
16	1	31	7	49	437	215	9.8	45	ABarppp	290	77	0	0		0	0	0	0	0
17	1	18	8	14	274	249	6.4	40	ABplapa	249	440	0	0		0	0	0	0	0
18	1	17	71	-1	377	258	23.2	46	MSpap	449	1143	0	0		0	0	0	0	0
19	1	55	23	-1	320	131	21.4	36	ABarapap	244	483	0	0		0	0	0	0	0
20	1	6	62	-1	430	331	15.3	46	Epl	-177	0	0	0		0	0	0	0	0
21	1	1	25	-1	591	294	18.6	34	ABprpppp	310	0	0	0		0	0	0	0	0
22	1	26	58	-1	293	234	19.3	44	MSpaa	444	895	0	0		0	0	0	0	0
23	1	7	6	-1	590	201	18.4	43	ABprppa	49	0	0	0		0	0	0	0	0
24	1	20	32	-1	281	410	16.6	36	ABplpapa	254	-142	0	0		0	0	0	0	0
25	1	37	57	-1	150	341	12.4	48	ABalppa	348	146	0	0		0	0	0	0	0
26	1	39	1	-1	185	348	20.6	39	ABalpapp	98	0	0	0		0	0	0	0	0
27	1	46	21	-1	461	157	15.5	36	ABpraapp	250	-584	0	0		0	0	0	0	0
28	1	2	5	-1	184	161	10.1	47	ABalapa	347	119	0	0		0	0	0	0	0
29	1	42	18	64	239	380	9.9	40	ABplpaa	262	146	0	0		0	0	0	0	0
30	1	24	51	70	237	361	17.5	42	ABalppp	267	-458	0	0		0	0	0	0	0
31	1	43	42	65	378	151	21.1	45	ABarapp	301	112	0	0		0	0	0	0	0
32	1	22	60	73	245	219	12.0	44	ABalapp	296	1039	0	0		0	0	0	0	0
33	1	46	9	-1	443	116	18.8	36	ABpraapa	261	54	0	0		0	0	0	0	0
34	1	52	39	-1	332	185	15.5	44	ABarpap	443	777	0	0		0	0	0	0	0
35	1	9	28	52	537	207	22.3	45	ABprpap	54	0	0	0		0	0	0	0	0
36	1	53	56	-1	196	291	11.2	35	ABplaapa	268	-473	0	0		0	0	0	0	0
37	1	30	26	29	376	106	13.0	46	ABpraaa	317	-261	0	0		0	0	0	0	0
38	1	14	53	-1	145	276	16.0	39	ABalpaap	119	0	0	0		0	0	0	0	0
39	1	41	40	-1	429	308	7.3	37	Caap	242	394	0	0		0	0	0	0	0
40	1	5	3	-1	505	166	8.2	35	ABprapap	243	103	0	0		0	0	0	0	0
41	1	11	41	-1	380	395	22.6	45	MSapp	412	-418	0	0		0	0	0	0	0
42	1	49	43	-1	263	201	23.0	40	ABaraapp	330	-1801	0	0		0	0	0	0	0
43	1	55	12	-1	275	126	20.5	36	ABarapaa	240	1109	0	0		0	0	0	0	0
44	1	16	55	-1	274	368	23.6	46	MSapa	460	-254	0	0		0	0	0	0	0
45	1	57	45	-1	374	260	6.7	37	Caaa	252	1337	0	0		0	0	0	0	0
46	1	33	17	-1	265	297	23.2	45	MSaap	446	71	0	0		0	0	0	0	0
47	1	21	74	-1	456	374	8.6	46	Cap	304	0	0	0		0	0	0	0	0
48	1	32	61	-1	350	280	15.5	47	Ear	478	-1404	0	0		0	0	0	0	0
49	1	20	46	-1	341	404	16.7	36	ABplpapp	285	173	0	0		0	0	0	0	0
50	1	35	72	-1	200	180	23.4	41	ABaraapa	324	742	0	0		0	0	0	0	0
51	1	19	69	-1	551	210	14.4	36	ABprappa	215	57	0	0		0	0	0	0	0
52	0	28	-1	-1	99	195	9.5	33		222	-210	0	0		0	0	0	0	0
53	1	4	10	-1	136	181	16.0	48	ABalaaa	189	0	0	0		0	0	0	0	0
54	1	5	38	-1	464	131	9.6	36	ABprapaa	239	105	0	0		0	0	0	0	0
55	1	15	66	-1	138	246	7.5	35	ABplaaaa	241	187	0	0		0	0	0	0	0
56	1	15	59	-1	198	238	7.2	34	ABplaaap	244	503	0	0		0	0	0	0	0
57	1	40	4	76	518	151	20.2	41	ABprpaa	320	746	0	0		0	0	0	0	0
58	1	23	27	-1	515	306	7.4	38	Cpap	344	340	0	0		0	0	0	0	0
59	1	44	30	-1	500	297	17.4	47	Epr	473	26	0	0		0	0	0	0	0
60	1	51	48	-1	511	232	6.3	38	Cpaa	366	-119	0	0		0	0	0	0	0
61	1	45	44	-1	348	182	7.1	45	ABarppa	420	745	0	0		0	0	0	0	0
62	1	13	22	-1	233	141	17.9	35	ABaraaap	257	151	0	0		0	0	0	0	0
63	1	19	11	-1	564	243	12.6	37	ABprappp	235	23	0	0		0	0	0	0	0
64	1	13	20	-1	181	132	19.7	35	ABaraaaa	269	152	0	0		0	0	0	0	0
65	1	27	75	-1	445	201	22.7	45	MSppa	451	93	0	0		0	0	0	0	0
66	1	1	50	-1	591	266	20.2	36	ABprpppa	-3	0	0	0		0	0	0	0	0
