# Supplementary material for: The AP-2 Transcription Factor APTF-2 Is Required for Neuroblast and Epidermal Morphogenesis in Caenorhabditis elegans Embryogenesis
Source: PLoS Genet. 2016 May 13;12(5):e1006048. doi: 10.1371/journal.pgen.1006048 (PMC4866721; doi:10.1371/journal.pgen.1006048)
Supplement: S5 Text — (ZIP) [file pgen.1006048.s033.zip › nuclei/t066-nuclei]

1	1	26	47	-1	184	347	20.8	40	ABalpapp	395	163	0	0		0	0	0	0	0
2	0	52	-1	-1	100	195	10.4	32		250	-592	0	0		0	0	0	0	0
3	1	40	64	-1	501	163	8.1	37	ABprapap	314	-209	0	0		0	0	0	0	0
4	1	57	6	-1	523	151	18.5	37	ABprpaap	305	465	0	0		0	0	0	0	0
5	1	28	18	79	178	165	9.7	40	ABalapa	115	0	0	0		0	0	0	0	0
6	1	23	35	85	588	195	18.6	41	ABprppa	297	360	0	0		0	0	0	0	0
7	1	16	61	-1	457	233	9.5	35	ABarpppp	238	707	0	0		0	0	0	0	0
8	1	17	71	-1	247	251	5.7	34	ABplapaa	283	454	0	0		0	0	0	0	0
9	1	33	51	-1	438	109	18.2	40	ABpraapa	317	57	0	0		0	0	0	0	0
10	1	53	38	43	136	184	16.2	42	ABalaaa	162	0	0	0		0	0	0	0	0
11	1	63	56	-1	571	254	12.5	36	ABprappp	234	652	0	0		0	0	0	0	0
12	1	43	29	-1	270	124	20.3	36	ABarapaa	270	160	0	0		0	0	0	0	0
13	1	1	25	-1	319	338	7.7	35	ABplappa	231	129	0	0		0	0	0	0	0
14	1	17	8	-1	315	262	6.4	35	ABplapap	226	-162	0	0		0	0	0	0	0
15	1	2	17	-1	93	248	18.5	36	ABalpaaa	342	401	0	0		0	0	0	0	0
16	1	12	26	-1	199	226	17.4	45	ABalaap	115	0	0	0		0	0	0	0	0
17	1	46	65	-1	255	298	22.9	45	MSaap	449	311	0	0		0	0	0	0	0
18	1	29	50	-1	265	377	9.0	32	ABplpaap	223	-477	0	0		0	0	0	0	0
19	1	5	84	-1	383	309	19.8	47	Eal	476	-103	0	0		0	0	0	0	0
20	1	64	41	-1	178	130	18.6	36	ABaraaaa	103	0	0	0		0	0	0	0	0
21	1	27	54	-1	467	155	14.7	38	ABpraapp	310	-303	0	0		0	0	0	0	0
22	1	62	39	-1	232	144	17.2	37	ABaraaap	69	0	0	0		0	0	0	0	0
23	1	19	48	-1	329	141	22.1	41	ABarapap	325	138	0	0		0	0	0	0	0
24	1	15	22	-1	262	312	9.4	38	ABplaapp	359	115	0	0		0	0	0	0	0
25	1	21	77	-1	592	311	19.3	37	ABprpppp	287	-944	0	0		0	0	0	0	0
26	1	37	31	-1	384	131	11.8	34	ABpraaap	260	104	0	0		0	0	0	0	0
27	1	58	59	-1	524	313	7.2	39	Cpap	383	312	0	0		0	0	0	0	0
28	1	35	62	-1	551	235	23.5	38	ABprpapp	275	58	0	0		0	0	0	0	0
29	1	37	27	-1	349	100	14.7	35	ABpraaaa	100	0	0	0		0	0	0	0	0
30	1	59	14	-1	501	284	17.3	48	Epr	479	-87	0	0		0	0	0	0	0
31	1	8	21	-1	485	267	24.0	46	MSppp	380	-1020	0	0		0	0	0	0	0
32	1	24	1	-1	274	412	15.9	36	ABplpapa	322	821	0	0		0	0	0	0	0
33	1	13	68	-1	558	341	12.0	45	Cpp	371	246	0	0		0	0	0	0	0
34	1	3	70	-1	558	326	23.7	33	Dp	260	550	0	0		0	0	0	0	0
35	1	10	2	-1	123	322	19.4	38	ABalpapa	362	100	0	0		0	0	0	0	0
36	1	7	63	83	256	130	10.8	49	ABarpaa	460	-61	0	0		0	0	0	0	0
37	1	14	69	-1	322	403	11.2	42	ABplppa	58	0	0	0		0	0	0	0	0
38	1	54	10	-1	452	123	9.6	36	ABprapaa	80	0	0	0		0	0	0	0	0
39	1	34	75	78	330	181	16.3	44	ABarpap	327	120	0	0		0	0	0	0	0
40	1	39	30	-1	439	312	7.2	37	Caap	95	0	0	0		0	0	0	0	0
41	1	41	57	-1	376	393	22.9	44	MSapp	394	536	0	0		0	0	0	0	0
42	1	31	74	-1	399	177	20.5	38	ABarappp	296	75	0	0		0	0	0	0	0
43	1	42	67	-1	264	195	23.3	40	ABaraapp	374	720	0	0		0	0	0	0	0
44	1	61	33	72	340	186	7.5	44	ABarppa	278	742	0	0		0	0	0	0	0
45	1	45	76	-1	387	258	6.6	37	Caaa	309	77	0	0		0	0	0	0	0
46	1	49	28	-1	338	404	17.4	37	ABplpapp	324	-148	0	0		0	0	0	0	0
47	1	1	5	-1	375	350	7.6	35	ABplappp	207	-172	0	0		0	0	0	0	0
48	1	60	80	-1	531	223	6.4	39	Cpaa	-64	0	0	0		0	0	0	0	0
49	1	16	44	-1	421	190	9.4	35	ABarpppa	213	-234	0	0		0	0	0	0	0
50	1	66	32	-1	594	257	19.9	36	ABprpppa	297	-4	0	0		0	0	0	0	0
51	1	30	52	-1	216	355	16.4	34	ABalpppa	164	0	0	0		0	0	0	0	0
52	1	35	34	-1	522	185	23.4	38	ABprpapa	265	-884	0	0		0	0	0	0	0
53	1	38	7	-1	143	276	16.1	38	ABalpaap	162	0	0	0		0	0	0	0	0
54	1	11	42	73	409	410	14.2	43	ABplppp	275	477	0	0		0	0	0	0	0
55	1	44	46	-1	272	366	23.6	46	MSapa	458	121	0	0		0	0	0	0	0
56	1	36	55	-1	197	291	11.1	37	ABplaapa	451	0	0	0		0	0	0	0	0
57	1	25	15	58	145	338	12.2	44	ABalppa	3	0	0	0		0	0	0	0	0
58	1	22	53	-1	293	231	19.9	44	MSpaa	194	0	0	0		0	0	0	0	0
59	1	56	19	-1	190	244	7.1	36	ABplaaap	280	161	0	0		0	0	0	0	0
60	1	32	9	-1	264	219	11.7	35	ABalappp	103	0	0	0		0	0	0	0	0
61	1	48	81	-1	344	285	14.9	47	Ear	471	-654	0	0		0	0	0	0	0
62	1	20	82	-1	432	327	15.2	45	Epl	-114	0	0	0		0	0	0	0	0
63	1	9	12	-1	453	357	23.7	47	P4	474	930	0	0		0	0	0	0	0
64	1	29	13	-1	210	373	9.4	33	ABplpaaa	229	-794	0	0		0	0	0	0	0
65	1	31	24	-1	380	140	22.0	38	ABarappa	218	-234	0	0		0	0	0	0	0
66	1	55	23	-1	131	244	8.2	37	ABplaaaa	305	-763	0	0		0	0	0	0	0
67	1	4	16	-1	167	255	22.9	47	MSaaa	-223	0	0	0		0	0	0	0	0
68	1	6	20	-1	478	405	18.9	46	Da	454	-127	0	0		0	0	0	0	0
69	1	51	45	-1	550	193	14.2	36	ABprappa	256	-573	0	0		0	0	0	0	0
70	1	30	66	-1	269	354	17.4	35	ABalpppp	239	1418	0	0		0	0	0	0	0
71	1	18	4	-1	373	250	22.9	46	MSpap	445	203	0	0		0	0	0	0	0
72	1	50	37	-1	193	174	23.4	40	ABaraapa	115	0	0	0		0	0	0	0	0
73	1	32	36	-1	227	203	12.7	37	ABalappa	238	-2097	0	0		0	0	0	0	0
74	1	47	3	60	472	373	9.1	42	Cap	250	-164	0	0		0	0	0	0	0
75	1	65	40	-1	451	204	21.8	44	MSppa	424	-26	0	0		0	0	0	0	0
76	1	57	11	-1	481	138	21.3	38	ABprpaaa	-163	0	0	0		0	0	0	0	0
