# Supplementary material for: The AP-2 Transcription Factor APTF-2 Is Required for Neuroblast and Epidermal Morphogenesis in Caenorhabditis elegans Embryogenesis
Source: PLoS Genet. 2016 May 13;12(5):e1006048. doi: 10.1371/journal.pgen.1006048 (PMC4866721; doi:10.1371/journal.pgen.1006048)
Supplement: S5 Text — (ZIP) [file pgen.1006048.s033.zip › nuclei/t067-nuclei]

1	1	32	36	-1	264	411	15.5	36	ABplpapa	337	-479	0	0		0	0	0	0	0
2	1	35	60	-1	125	325	20.0	41	ABalpapa	131	0	0	0		0	0	0	0	0
3	1	74	19	-1	503	378	10.1	35	Capp	272	-168	0	0		0	0	0	0	0
4	1	71	32	-1	368	241	22.6	46	MSpap	458	917	0	0		0	0	0	0	0
5	1	47	62	-1	392	353	7.9	36	ABplappp	453	0	0	0		0	0	0	0	0
6	1	4	3	-1	516	145	18.5	35	ABprpaap	167	0	0	0		0	0	0	0	0
7	1	53	26	-1	155	288	15.4	39	ABalpaap	153	0	0	0		0	0	0	0	0
8	1	14	47	-1	323	259	5.9	37	ABplapap	134	0	0	0		0	0	0	0	0
9	1	60	38	-1	277	229	10.7	36	ABalappp	108	0	0	0		0	0	0	0	0
10	1	38	66	-1	453	116	10.4	36	ABprapaa	61	0	0	0		0	0	0	0	0
11	1	76	48	-1	466	136	21.6	38	ABprpaaa	119	0	0	0		0	0	0	0	0
12	1	63	24	-1	443	346	23.3	46	P4	373	181	0	0		0	0	0	0	0
13	1	64	18	-1	215	373	8.4	34	ABplpaaa	98	0	0	0		0	0	0	0	0
14	1	30	75	-1	499	284	16.8	48	Epr	479	405	0	0		0	0	0	0	0
15	1	57	25	-1	118	318	12.6	37	ABalppaa	242	-497	0	0		0	0	0	0	0
16	1	67	35	-1	178	275	22.4	47	MSaaa	291	0	0	0		0	0	0	0	0
17	1	15	7	-1	94	262	18.1	39	ABalpaaa	383	-423	0	0		0	0	0	0	0
18	1	5	17	-1	154	161	10.5	35	ABalapaa	266	487	0	0		0	0	0	0	0
19	1	59	45	-1	179	243	6.4	37	ABplaaap	333	-152	0	0		0	0	0	0	0
20	1	68	1	-1	473	402	19.3	47	Da	471	-933	0	0		0	0	0	0	0
21	1	31	2	-1	489	259	24.3	46	MSppp	449	1	0	0		0	0	0	0	0
22	1	24	21	-1	262	313	9.4	39	ABplaapp	101	0	0	0		0	0	0	0	0
23	1	66	11	-1	127	249	9.0	37	ABplaaaa	372	721	0	0		0	0	0	0	0
24	1	65	80	-1	368	140	21.8	40	ABarappa	275	401	0	0		0	0	0	0	0
25	1	13	5	-1	323	339	7.0	36	ABplappa	130	0	0	0		0	0	0	0	0
26	1	16	42	86	203	227	17.4	41	ABalaap	264	419	0	0		0	0	0	0	0
27	1	29	29	-1	330	102	15.4	35	ABpraaaa	88	0	0	0		0	0	0	0	0
28	1	46	76	-1	340	405	17.4	38	ABplpapp	402	0	0	0		0	0	0	0	0
29	1	12	41	-1	258	125	20.8	38	ABarapaa	341	1721	0	0		0	0	0	0	0
30	1	40	43	-1	462	318	6.9	39	Caap	391	0	0	0		0	0	0	0	0
31	1	26	13	-1	374	130	11.4	37	ABpraaap	168	0	0	0		0	0	0	0	0
32	1	50	12	-1	595	259	20.4	36	ABprpppa	-63	0	0	0		0	0	0	0	0
33	1	44	83	-1	380	181	6.6	34	ABarppap	234	468	0	0		0	0	0	0	0
34	1	52	16	-1	514	177	23.6	40	ABprpapa	318	-229	0	0		0	0	0	0	0
35	1	6	67	-1	594	207	17.5	35	ABprppap	304	-227	0	0		0	0	0	0	0
36	1	73	51	-1	221	210	11.8	37	ABalappa	243	-817	0	0		0	0	0	0	0
37	1	72	10	-1	182	176	23.6	41	ABaraapa	63	0	0	0		0	0	0	0	0
38	1	10	74	-1	122	205	19.2	35	ABalaaaa	301	489	0	0		0	0	0	0	0
39	1	22	23	-1	224	146	17.5	38	ABaraaap	383	779	0	0		0	0	0	0	0
40	1	75	31	-1	447	208	22.3	43	MSppa	413	392	0	0		0	0	0	0	0
41	1	20	50	-1	165	138	18.3	38	ABaraaaa	178	0	0	0		0	0	0	0	0
42	1	54	30	-1	432	413	13.6	34	ABplpppp	237	479	0	0		0	0	0	0	0
43	1	10	79	-1	158	198	14.4	34	ABalaaap	273	180	0	0		0	0	0	0	0
44	1	49	58	-1	433	187	9.4	34	ABarpppa	297	70	0	0		0	0	0	0	0
45	1	69	8	-1	550	196	14.3	39	ABprappa	52	0	0	0		0	0	0	0	0
46	1	55	49	-1	283	368	23.0	46	MSapa	104	0	0	0		0	0	0	0	0
47	1	1	84	-1	198	364	21.1	43	ABalpapp	144	0	0	0		0	0	0	0	0
48	1	23	81	-1	314	148	23.0	41	ABarapap	359	-180	0	0		0	0	0	0	0
49	0	2	-1	-1	101	193	10.4	34		260	38	0	0		0	0	0	0	0
50	1	18	20	-1	270	381	8.0	36	ABplpaap	270	752	0	0		0	0	0	0	0
51	1	9	34	-1	413	107	17.8	39	ABpraapa	318	405	0	0		0	0	0	0	0
52	1	51	15	-1	217	364	15.9	38	ABalpppa	319	163	0	0		0	0	0	0	0
53	1	58	14	-1	292	235	19.9	43	MSpaa	472	0	0	0		0	0	0	0	0
54	1	21	9	-1	466	148	14.9	39	ABpraapp	-51	0	0	0		0	0	0	0	0
55	1	56	33	-1	194	289	10.4	38	ABplaapa	359	108	0	0		0	0	0	0	0
56	1	11	22	-1	581	261	13.3	39	ABprappp	321	-919	0	0		0	0	0	0	0
57	1	41	70	-1	370	393	22.6	43	MSapp	185	0	0	0		0	0	0	0	0
58	1	57	4	-1	164	345	11.2	37	ABalppap	129	0	0	0		0	0	0	0	0
59	1	27	39	-1	538	315	7.4	39	Cpap	369	76	0	0		0	0	0	0	0
60	1	74	69	-1	441	381	8.4	36	Capa	235	-165	0	0		0	0	0	0	0
61	1	7	78	-1	469	241	9.4	38	ABarpppp	-244	0	0	0		0	0	0	0	0
62	1	28	28	-1	556	226	23.4	41	ABprpapp	370	61	0	0		0	0	0	0	0
63	1	36	71	-1	274	134	9.5	37	ABarpaap	276	162	0	0		0	0	0	0	0
64	1	3	40	-1	506	160	8.5	39	ABprapap	346	729	0	0		0	0	0	0	0
65	1	17	56	-1	262	302	22.8	45	MSaap	167	0	0	0		0	0	0	0	0
66	1	70	54	-1	279	352	16.5	37	ABalpppp	303	470	0	0		0	0	0	0	0
67	1	43	52	-1	260	209	23.7	41	ABaraapp	321	0	0	0		0	0	0	0	0
68	1	33	6	63	561	335	13.6	40	Cpp	261	-692	0	0		0	0	0	0	0
69	1	37	53	-1	337	396	11.0	42	ABplppa	375	794	0	0		0	0	0	0	0
70	1	34	65	-1	541	336	22.9	41	Dp	418	344	0	0		0	0	0	0	0
71	1	8	77	-1	246	248	5.6	35	ABplapaa	345	32	0	0		0	0	0	0	0
72	1	44	57	-1	328	168	6.7	35	ABarppaa	237	451	0	0		0	0	0	0	0
73	1	54	61	-1	386	417	13.6	33	ABplpppa	158	0	0	0		0	0	0	0	0
74	1	42	59	-1	404	181	19.6	39	ABarappp	76	0	0	0		0	0	0	0	0
75	1	39	44	-1	304	172	16.7	36	ABarpapa	257	-164	0	0		0	0	0	0	0
76	1	45	68	-1	397	262	6.4	38	Caaa	348	-246	0	0		0	0	0	0	0
77	1	25	46	-1	587	312	20.2	38	ABprpppp	322	314	0	0		0	0	0	0	0
78	1	39	72	-1	356	198	14.3	36	ABarpapp	276	707	0	0		0	0	0	0	0
79	1	5	64	-1	205	169	7.7	36	ABalapap	248	435	0	0		0	0	0	0	0
80	1	48	73	-1	537	211	6.5	40	Cpaa	348	258	0	0		0	0	0	0	0
81	1	61	55	-1	351	279	14.0	47	Ear	218	0	0	0		0	0	0	0	0
82	1	62	85	-1	428	328	15.2	47	Epl	454	-212	0	0		0	0	0	0	0
83	1	36	37	-1	217	125	11.8	37	ABarpaaa	-194	0	0	0		0	0	0	0	0
84	1	19	82	-1	389	298	19.4	48	Eal	474	202	0	0		0	0	0	0	0
85	1	6	27	-1	565	166	19.5	35	ABprppaa	237	25	0	0		0	0	0	0	0
