# Supplementary material for: The AP-2 Transcription Factor APTF-2 Is Required for Neuroblast and Epidermal Morphogenesis in Caenorhabditis elegans Embryogenesis
Source: PLoS Genet. 2016 May 13;12(5):e1006048. doi: 10.1371/journal.pgen.1006048 (PMC4866721; doi:10.1371/journal.pgen.1006048)
Supplement: S5 Text — (ZIP) [file pgen.1006048.s033.zip › nuclei/t068-nuclei]

1	1	20	18	-1	469	400	19.8	46	Da	460	144	0	0		0	0	0	0	0
2	1	21	1	-1	492	256	24.3	45	MSppp	441	-193	0	0		0	0	0	0	0
3	1	6	38	-1	518	141	18.1	38	ABprpaap	125	0	0	0		0	0	0	0	0
4	1	58	52	-1	160	345	11.1	36	ABalppap	122	0	0	0		0	0	0	0	0
5	1	25	54	-1	324	331	6.7	37	ABplappa	447	0	0	0		0	0	0	0	0
6	1	68	75	-1	581	311	14.9	35	Cppa	238	-70	0	0		0	0	0	0	0
7	1	17	28	-1	94	268	18.3	39	ABalpaaa	179	0	0	0		0	0	0	0	0
8	1	45	33	-1	546	188	14.8	40	ABprappa	368	46	0	0		0	0	0	0	0
9	1	54	81	-1	468	151	14.0	40	ABpraapp	380	270	0	0		0	0	0	0	0
10	1	37	32	-1	180	177	23.7	42	ABaraapa	396	205	0	0		0	0	0	0	0
11	1	23	21	-1	117	251	9.7	39	ABplaaaa	137	0	0	0		0	0	0	0	0
12	1	32	30	-1	594	257	20.3	38	ABprpppa	-343	0	0	0		0	0	0	0	0
13	1	31	68	-1	373	127	11.6	39	ABpraaap	172	0	0	0		0	0	0	0	0
14	1	53	23	-1	303	226	19.4	44	MSpaa	415	475	0	0		0	0	0	0	0
15	1	52	64	-1	214	356	15.4	38	ABalpppa	128	0	0	0		0	0	0	0	0
16	1	34	25	-1	506	174	24.3	40	ABprpapa	394	87	0	0		0	0	0	0	0
17	1	18	5	-1	147	158	11.0	37	ABalapaa	214	0	0	0		0	0	0	0	0
18	1	13	70	-1	210	372	8.5	36	ABplpaaa	213	0	0	0		0	0	0	0	0
19	1	3	49	-1	502	383	10.4	37	Capp	312	801	0	0		0	0	0	0	0
20	1	50	46	-1	270	374	7.7	37	ABplpaap	116	0	0	0		0	0	0	0	0
21	1	22	8	-1	263	306	8.1	39	ABplaapp	391	99	0	0		0	0	0	0	0
22	1	56	57	-1	582	254	12.8	39	ABprappp	340	350	0	0		0	0	0	0	0
23	1	39	69	-1	227	144	17.6	40	ABaraaap	354	-135	0	0		0	0	0	0	0
24	1	12	40	67	440	336	23.3	45	P4	351	504	0	0		0	0	0	0	0
25	1	15	41	-1	115	317	12.8	37	ABalppaa	133	0	0	0		0	0	0	0	0
26	1	7	4	-1	163	287	14.8	41	ABalpaap	139	0	0	0		0	0	0	0	0
27	1	85	60	-1	564	164	20.4	37	ABprppaa	289	336	0	0		0	0	0	0	0
28	1	62	63	-1	556	224	23.6	41	ABprpapp	380	686	0	0		0	0	0	0	0
29	1	27	9	-1	321	102	15.9	38	ABpraaaa	346	-222	0	0		0	0	0	0	0
30	1	42	66	-1	442	418	13.6	36	ABplpppp	274	-145	0	0		0	0	0	0	0
31	1	40	22	-1	443	211	22.4	42	MSppa	-217	0	0	0		0	0	0	0	0
32	1	4	83	-1	370	245	22.7	46	MSpap	459	332	0	0		0	0	0	0	0
33	1	55	59	-1	185	289	9.6	38	ABplaapa	64	0	0	0		0	0	0	0	0
34	1	51	3	-1	403	106	18.0	39	ABpraapa	325	108	0	0		0	0	0	0	0
35	1	16	34	-1	187	277	22.1	45	MSaaa	462	0	0	0		0	0	0	0	0
36	1	1	6	-1	253	412	15.3	39	ABplpapa	367	1539	0	0		0	0	0	0	0
37	1	83	11	-1	201	125	12.2	35	ABarpaaa	308	414	0	0		0	0	0	0	0
38	1	9	47	-1	277	222	9.8	37	ABalappp	114	0	0	0		0	0	0	0	0
39	1	59	65	-1	546	326	8.2	39	Cpap	392	35	0	0		0	0	0	0	0
40	1	64	79	-1	515	163	7.9	38	ABprapap	343	725	0	0		0	0	0	0	0
41	1	29	55	-1	256	123	21.3	39	ABarapaa	-183	0	0	0		0	0	0	0	0
42	1	26	44	-1	185	232	18.4	35	ABalaapa	257	-767	0	0		0	0	0	0	0
43	1	30	56	-1	475	331	7.0	39	Caap	343	93	0	0		0	0	0	0	0
44	1	75	84	-1	295	168	16.6	39	ABarpapa	268	-484	0	0		0	0	0	0	0
45	1	19	53	-1	179	235	6.1	37	ABplaaap	368	467	0	0		0	0	0	0	0
46	1	77	45	-1	584	315	21.5	39	ABprpppp	397	536	0	0		0	0	0	0	0
47	1	8	27	-1	321	247	5.8	39	ABplapap	171	0	0	0		0	0	0	0	0
48	1	11	73	-1	458	129	21.5	39	ABprpaaa	196	0	0	0		0	0	0	0	0
49	1	46	48	-1	286	369	22.3	45	MSapa	440	205	0	0		0	0	0	0	0
50	1	41	50	-1	155	143	18.3	38	ABaraaaa	370	817	0	0		0	0	0	0	0
51	1	36	15	-1	218	211	12.1	37	ABalappa	309	-1157	0	0		0	0	0	0	0
52	1	67	2	-1	266	210	23.6	41	ABaraapp	398	-1213	0	0		0	0	0	0	0
53	1	69	24	76	335	396	9.8	42	ABplppa	253	-494	0	0		0	0	0	0	0
54	1	66	26	-1	281	350	15.9	39	ABalpppp	384	33	0	0		0	0	0	0	0
55	1	81	14	-1	349	276	13.8	47	Ear	446	-582	0	0		0	0	0	0	0
56	1	65	16	-1	264	306	22.9	43	MSaap	436	616	0	0		0	0	0	0	0
57	1	72	42	-1	323	157	7.0	38	ABarppaa	139	0	0	0		0	0	0	0	0
58	1	44	80	-1	440	190	8.5	37	ABarpppa	331	67	0	0		0	0	0	0	0
59	1	74	74	-1	410	179	18.6	40	ABarappp	35	0	0	0		0	0	0	0	0
60	1	2	13	-1	126	329	20.1	40	ABalpapa	373	-188	0	0		0	0	0	0	0
61	1	73	17	-1	383	419	13.5	37	ABplpppa	279	789	0	0		0	0	0	0	0
62	1	5	19	-1	388	349	7.6	36	ABplappp	303	-508	0	0		0	0	0	0	0
63	1	68	12	-1	544	367	13.6	35	Cppp	221	3	0	0		0	0	0	0	0
64	1	79	31	-1	203	168	7.7	37	ABalapap	306	-3	0	0		0	0	0	0	0
65	1	70	29	-1	531	332	22.5	42	Dp	373	-627	0	0		0	0	0	0	0
66	1	10	86	-1	439	113	10.1	37	ABprapaa	5	0	0	0		0	0	0	0	0
67	1	35	39	-1	593	206	17.6	35	ABprppap	311	104	0	0		0	0	0	0	0
68	1	76	87	-1	396	260	6.5	39	Caaa	371	72	0	0		0	0	0	0	0
69	1	60	72	-1	432	386	8.0	38	Capa	274	149	0	0		0	0	0	0	0
70	1	57	77	-1	370	392	22.1	44	MSapp	420	475	0	0		0	0	0	0	0
71	1	63	7	-1	259	121	10.5	40	ABarpaap	327	471	0	0		0	0	0	0	0
72	1	78	71	-1	359	191	13.3	36	ABarpapp	269	84	0	0		0	0	0	0	0
73	1	80	35	-1	544	206	6.6	39	Cpaa	387	-29	0	0		0	0	0	0	0
74	1	38	51	-1	115	209	19.8	37	ABalaaaa	352	406	0	0		0	0	0	0	0
75	1	14	78	-1	497	290	16.4	47	Epr	467	525	0	0		0	0	0	0	0
76	1	28	85	-1	341	412	17.4	38	ABplpapp	365	155	0	0		0	0	0	0	0
77	1	71	58	-1	232	249	5.5	35	ABplapaa	345	464	0	0		0	0	0	0	0
78	1	61	88	-1	477	243	9.1	38	ABarpppp	337	714	0	0		0	0	0	0	0
79	1	43	37	-1	156	195	14.4	36	ABalaaap	-106	0	0	0		0	0	0	0	0
80	1	24	62	-1	367	140	21.4	40	ABarappa	320	160	0	0		0	0	0	0	0
81	1	48	82	-1	322	157	23.6	41	ABarapap	390	-1027	0	0		0	0	0	0	0
82	1	84	20	-1	387	298	18.5	47	Eal	460	459	0	0		0	0	0	0	0
83	1	33	43	-1	380	179	6.1	37	ABarppap	308	766	0	0		0	0	0	0	0
84	1	47	36	-1	207	364	21.3	41	ABalpapp	397	-517	0	0		0	0	0	0	0
85	1	82	61	-1	422	336	14.4	46	Epl	190	0	0	0		0	0	0	0	0
86	1	26	10	-1	242	241	16.5	34	ABalaapp	239	424	0	0		0	0	0	0	0
87	0	49	-1	-1	100	196	9.4	31		342	0	0	0		0	0	0	0	0
