# Supplementary material for: The AP-2 Transcription Factor APTF-2 Is Required for Neuroblast and Epidermal Morphogenesis in Caenorhabditis elegans Embryogenesis
Source: PLoS Genet. 2016 May 13;12(5):e1006048. doi: 10.1371/journal.pgen.1006048 (PMC4866721; doi:10.1371/journal.pgen.1006048)
Supplement: S5 Text — (ZIP) [file pgen.1006048.s033.zip › nuclei/t069-nuclei]

1	1	2	58	-1	485	259	24.2	46	MSppp	456	592	0	0		0	0	0	0	0
2	1	52	47	-1	274	217	23.8	43	ABaraapp	417	694	0	0		0	0	0	0	0
3	1	34	56	-1	397	100	17.1	38	ABpraapa	392	0	0	0		0	0	0	0	0
4	1	26	35	-1	162	280	14.5	40	ABalpaap	389	-62	0	0		0	0	0	0	0
5	1	17	8	-1	129	160	11.8	39	ABalapaa	-110	0	0	0		0	0	0	0	0
6	1	36	40	-1	247	411	15.4	38	ABplpapa	366	295	0	0		0	0	0	0	0
7	1	71	29	-1	257	120	10.3	41	ABarpaap	158	0	0	0		0	0	0	0	0
8	1	21	15	-1	258	309	6.7	39	ABplaapp	53	0	0	0		0	0	0	0	0
9	1	29	23	-1	309	98	16.9	39	ABpraaaa	380	-316	0	0		0	0	0	0	0
10	1	86	55	-1	249	236	15.9	37	ABalaapp	311	418	0	0		0	0	0	0	0
11	1	37	20	-1	188	120	12.6	38	ABarpaaa	319	99	0	0		0	0	0	0	0
12	1	63	66	-1	547	366	14.6	38	Cppp	340	644	0	0		0	0	0	0	0
13	1	60	30	-1	126	328	20.6	41	ABalpapa	389	-153	0	0		0	0	0	0	0
14	1	55	44	-1	341	272	12.8	45	Ear	452	114	0	0		0	0	0	0	0
15	1	51	17	-1	209	210	12.2	37	ABalappa	339	-1162	0	0		0	0	0	0	0
16	1	56	82	-1	269	311	23.0	44	MSaap	426	-235	0	0		0	0	0	0	0
17	1	61	4	-1	387	427	13.7	36	ABplpppa	346	127	0	0		0	0	0	0	0
18	1	1	83	-1	464	400	20.0	47	Da	471	-726	0	0		0	0	0	0	0
19	1	62	74	-1	391	354	7.0	35	ABplappp	345	-1188	0	0		0	0	0	0	0
20	1	82	9	-1	381	297	17.9	47	Eal	479	-40	0	0		0	0	0	0	0
21	1	11	6	-1	108	250	10.6	38	ABplaaaa	385	18	0	0		0	0	0	0	0
22	1	31	14	-1	430	208	22.5	44	MSppa	444	-159	0	0		0	0	0	0	0
23	1	14	71	-1	308	226	18.8	45	MSpaa	400	231	0	0		0	0	0	0	0
24	1	53	25	-1	352	396	9.6	34	ABplppap	242	124	0	0		0	0	0	0	0
25	1	16	86	-1	489	164	24.2	41	ABprpapa	371	-473	0	0		0	0	0	0	0
26	1	54	60	-1	278	347	15.6	39	ABalpppp	368	-855	0	0		0	0	0	0	0
27	1	47	36	-1	321	248	5.6	38	ABplapap	169	0	0	0		0	0	0	0	0
28	1	7	62	-1	94	263	19.3	39	ABalpaaa	381	-484	0	0		0	0	0	0	0
29	1	65	18	-1	527	337	22.2	41	Dp	416	1086	0	0		0	0	0	0	0
30	1	12	79	-1	590	244	21.1	39	ABprpppa	354	779	0	0		0	0	0	0	0
31	1	64	28	-1	197	166	7.8	38	ABalapap	361	-309	0	0		0	0	0	0	0
32	1	10	7	-1	182	175	24.0	43	ABaraapa	403	31	0	0		0	0	0	0	0
33	1	8	3	-1	534	173	14.7	40	ABprappa	335	446	0	0		0	0	0	0	0
34	1	35	64	-1	203	275	21.2	45	MSaaa	107	0	0	0		0	0	0	0	0
35	1	73	70	-1	537	204	6.8	39	Cpaa	356	1072	0	0		0	0	0	0	0
36	1	84	13	-1	207	364	21.3	42	ABalpapp	114	0	0	0		0	0	0	0	0
37	1	79	48	-1	157	184	14.5	38	ABalaaap	364	496	0	0		0	0	0	0	0
38	1	3	21	-1	514	132	17.1	38	ABprpaap	329	-805	0	0		0	0	0	0	0
39	1	67	19	-1	589	204	17.5	37	ABprppap	373	575	0	0		0	0	0	0	0
40	1	24	2	-1	465	332	23.6	41	Z2	329	515	0	0		0	0	0	0	0
41	1	25	32	-1	102	306	14.1	39	ABalppaa	140	0	0	0		0	0	0	0	0
42	1	57	49	-1	317	148	6.3	38	ABarppaa	147	0	0	0		0	0	0	0	0
43	1	83	45	-1	375	181	6.3	37	ABarppap	347	1707	0	0		0	0	0	0	0
44	1	42	50	-1	191	219	17.7	38	ABalaapa	-152	0	0	0		0	0	0	0	0
45	1	46	85	-1	577	319	22.5	40	ABprpppp	370	110	0	0		0	0	0	0	0
46	1	20	68	-1	255	368	7.3	37	ABplpaap	344	-139	0	0		0	0	0	0	0
47	1	38	33	-1	275	221	9.3	37	ABalappp	121	0	0	0		0	0	0	0	0
48	1	49	78	-1	286	375	21.6	45	MSapa	-24	0	0	0		0	0	0	0	0
49	1	19	77	-1	508	375	10.1	37	Capp	-46	0	0	0		0	0	0	0	0
50	1	50	16	-1	152	143	18.8	39	ABaraaaa	-164	0	0	0		0	0	0	0	0
51	1	74	34	-1	113	213	20.8	38	ABalaaaa	342	0	0	0		0	0	0	0	0
52	1	4	51	-1	153	343	11.8	38	ABalppap	331	116	0	0		0	0	0	0	0
53	1	45	42	-1	166	229	5.8	37	ABplaaap	373	507	0	0		0	0	0	0	0
54	1	5	52	-1	317	328	6.9	38	ABplappa	375	1418	0	0		0	0	0	0	0
55	1	41	46	-1	255	125	21.4	41	ABarapaa	389	342	0	0		0	0	0	0	0
56	1	43	88	-1	479	328	6.9	39	Caap	101	0	0	0		0	0	0	0	0
57	1	22	24	-1	582	249	13.3	38	ABprappp	78	0	0	0		0	0	0	0	0
58	1	77	26	-1	216	245	5.8	36	ABplapaa	233	0	0	0		0	0	0	0	0
59	1	33	11	-1	173	289	9.0	38	ABplaapa	379	0	0	0		0	0	0	0	0
60	1	27	76	-1	552	156	20.5	37	ABprppaa	339	877	0	0		0	0	0	0	0
61	1	85	80	-1	420	330	13.9	46	Epl	441	360	0	0		0	0	0	0	0
62	1	80	31	-1	367	136	21.6	40	ABarappa	399	478	0	0		0	0	0	0	0
63	1	28	73	-1	554	216	23.7	42	ABprpapp	411	-570	0	0		0	0	0	0	0
64	1	15	37	-1	201	349	15.5	39	ABalpppa	112	0	0	0		0	0	0	0	0
65	1	39	75	-1	552	318	8.8	40	Cpap	24	0	0	0		0	0	0	0	0
66	1	30	43	-1	449	415	13.6	38	ABplpppp	178	0	0	0		0	0	0	0	0
67	1	24	87	-1	418	329	24.1	40	Z3	397	500	0	0		0	0	0	0	0
68	1	13	39	-1	365	126	10.8	38	ABpraaap	153	0	0	0		0	0	0	0	0
69	1	23	27	-1	229	141	17.6	40	ABaraaap	371	1112	0	0		0	0	0	0	0
70	1	18	10	-1	190	366	8.8	36	ABplpaaa	366	596	0	0		0	0	0	0	0
71	1	72	57	-1	362	185	12.8	37	ABarpapp	55	0	0	0		0	0	0	0	0
72	1	69	59	-1	434	384	7.7	37	Capa	345	191	0	0		0	0	0	0	0
73	1	48	38	-1	448	122	21.1	39	ABprpaaa	372	599	0	0		0	0	0	0	0
74	1	59	72	-1	415	179	18.0	39	ABarappp	393	4	0	0		0	0	0	0	0
75	1	6	84	-1	583	304	15.5	37	Cppa	349	852	0	0		0	0	0	0	0
76	1	53	22	-1	301	391	9.0	33	ABplppaa	223	158	0	0		0	0	0	0	0
77	1	70	1	-1	363	392	21.3	42	MSapp	378	458	0	0		0	0	0	0	0
78	1	75	81	-1	492	284	16.1	48	Epr	-66	0	0	0		0	0	0	0	0
79	1	40	53	-1	514	157	8.2	39	ABprapap	94	0	0	0		0	0	0	0	0
80	1	58	12	-1	432	190	7.7	37	ABarpppa	366	-289	0	0		0	0	0	0	0
81	1	9	5	-1	468	146	13.5	39	ABpraapp	102	0	0	0		0	0	0	0	0
82	1	81	61	-1	330	163	24.0	43	ABarapap	383	-1381	0	0		0	0	0	0	0
83	1	32	69	-1	369	250	22.8	46	MSpap	462	258	0	0		0	0	0	0	0
84	1	44	65	-1	292	167	16.4	39	ABarpapa	346	-756	0	0		0	0	0	0	0
85	1	76	63	-1	336	413	16.5	39	ABplpapp	387	443	0	0		0	0	0	0	0
86	1	66	67	-1	424	117	8.7	36	ABprapaa	348	-639	0	0		0	0	0	0	0
87	1	68	54	-1	386	264	6.5	39	Caaa	380	1022	0	0		0	0	0	0	0
88	1	78	41	-1	481	248	8.8	38	ABarpppp	373	535	0	0		0	0	0	0	0
89	0	87	-1	-1	96	193	9.9	26		303	0	0	0		0	0	0	0	0
