# Supplementary material for: The AP-2 Transcription Factor APTF-2 Is Required for Neuroblast and Epidermal Morphogenesis in Caenorhabditis elegans Embryogenesis
Source: PLoS Genet. 2016 May 13;12(5):e1006048. doi: 10.1371/journal.pgen.1006048 (PMC4866721; doi:10.1371/journal.pgen.1006048)
Supplement: S5 Text — (ZIP) [file pgen.1006048.s033.zip › nuclei/t070-nuclei]

1	1	77	47	-1	365	403	20.0	43	MSapp	430	-1898	0	0		0	0	0	0	0
2	1	40	69	-1	472	350	24.1	43	Z2	431	192	0	0		0	0	0	0	0
3	1	33	28	-1	535	168	14.6	40	ABprappa	-166	0	0	0		0	0	0	0	0
4	1	17	24	-1	386	427	13.4	36	ABplpppa	327	-499	0	0		0	0	0	0	0
5	1	81	73	-1	468	149	13.4	40	ABpraapp	334	0	0	0		0	0	0	0	0
6	1	21	5	-1	112	250	10.9	38	ABplaaaa	137	0	0	0		0	0	0	0	0
7	1	32	70	-1	189	177	24.3	41	ABaraapa	119	0	0	0		0	0	0	0	0
8	1	5	2	-1	127	174	12.4	37	ABalapaa	379	377	0	0		0	0	0	0	0
9	1	20	35	-1	388	293	17.2	47	Eal	473	-547	0	0		0	0	0	0	0
10	1	70	65	-1	181	366	9.1	37	ABplpaaa	364	-346	0	0		0	0	0	0	0
11	1	59	85	-1	172	294	9.1	39	ABplaapa	392	605	0	0		0	0	0	0	0
12	1	80	20	-1	435	193	7.5	38	ABarpppa	177	0	0	0		0	0	0	0	0
13	1	36	45	-1	210	373	21.2	42	ABalpapp	399	740	0	0		0	0	0	0	0
14	1	22	16	-1	429	210	23.1	45	MSppa	431	-162	0	0		0	0	0	0	0
15	1	8	18	-1	258	320	6.5	39	ABplaapp	-170	0	0	0		0	0	0	0	0
16	1	50	27	-1	162	145	18.9	39	ABaraaaa	389	-344	0	0		0	0	0	0	0
17	1	15	55	-1	214	209	11.7	37	ABalappa	328	-200	0	0		0	0	0	0	0
18	1	29	86	-1	537	339	21.4	44	Dp	405	-135	0	0		0	0	0	0	0
19	1	39	79	-1	597	202	18.3	38	ABprppap	358	226	0	0		0	0	0	0	0
20	1	11	46	-1	191	122	12.8	38	ABarpaaa	367	0	0	0		0	0	0	0	0
21	1	38	61	-1	514	135	17.3	38	ABprpaap	309	-194	0	0		0	0	0	0	0
22	1	76	23	-1	298	399	8.4	36	ABplppaa	290	1106	0	0		0	0	0	0	0
23	1	9	25	-1	303	105	18.2	39	ABpraaaa	326	309	0	0		0	0	0	0	0
24	1	57	29	-1	591	245	13.2	36	ABprappp	342	1060	0	0		0	0	0	0	0
25	1	24	32	-1	357	398	9.2	36	ABplppap	293	-188	0	0		0	0	0	0	0
26	1	58	3	-1	216	247	5.7	36	ABplapaa	32	0	0	0		0	0	0	0	0
27	1	69	56	-1	236	143	18.1	41	ABaraaap	169	0	0	0		0	0	0	0	0
28	1	31	83	-1	204	168	7.2	37	ABalapap	27	0	0	0		0	0	0	0	0
29	1	7	64	-1	266	132	9.8	41	ABarpaap	357	1114	0	0		0	0	0	0	0
30	1	13	34	-1	132	329	21.3	39	ABalpapa	131	0	0	0		0	0	0	0	0
31	1	62	66	-1	373	133	21.6	41	ABarappa	363	-439	0	0		0	0	0	0	0
32	1	41	17	-1	99	298	14.9	39	ABalppaa	-116	0	0	0		0	0	0	0	0
33	1	47	7	-1	282	224	8.9	38	ABalappp	366	-315	0	0		0	0	0	0	0
34	1	51	58	-1	124	209	21.4	39	ABalaaaa	14	0	0	0		0	0	0	0	0
35	1	4	26	-1	165	285	14.6	40	ABalpaap	405	156	0	0		0	0	0	0	0
36	1	27	50	-1	324	259	6.1	39	ABplapap	71	0	0	0		0	0	0	0	0
37	1	64	1	-1	200	350	15.7	39	ABalpppa	392	387	0	0		0	0	0	0	0
38	1	73	59	-1	447	123	21.3	39	ABprpaaa	365	685	0	0		0	0	0	0	0
39	1	68	21	-1	366	130	10.7	38	ABpraaap	383	131	0	0		0	0	0	0	0
40	1	6	77	-1	248	414	15.8	38	ABplpapa	-24	0	0	0		0	0	0	0	0
41	1	88	76	-1	487	252	8.8	38	ABarpppp	357	435	0	0		0	0	0	0	0
42	1	53	40	-1	169	233	6.1	37	ABplaaap	-382	0	0	0		0	0	0	0	0
43	1	66	30	-1	463	420	13.8	39	ABplpppp	355	481	0	0		0	0	0	0	0
44	1	14	31	-1	335	275	12.2	46	Ear	450	-642	0	0		0	0	0	0	0
45	1	43	41	-1	388	187	5.8	37	ABarppap	-82	0	0	0		0	0	0	0	0
46	1	55	9	-1	264	137	22.1	40	ABarapaa	499	0	0	0		0	0	0	0	0
47	1	2	11	-1	282	221	23.5	41	ABaraapp	372	-458	0	0		0	0	0	0	0
48	1	37	12	-1	173	187	14.0	37	ABalaaap	182	0	0	0		0	0	0	0	0
49	1	42	53	-1	326	156	5.8	38	ABarppaa	226	0	0	0		0	0	0	0	0
50	1	44	42	-1	197	214	18.2	39	ABalaapa	839	0	0	0		0	0	0	0	0
51	1	52	37	-1	149	351	12.4	38	ABalppap	-198	0	0	0		0	0	0	0	0
52	1	54	8	-1	314	336	7.0	39	ABplappa	473	0	0	0		0	0	0	0	0
53	1	79	19	-1	515	159	8.7	38	ABprapap	367	-346	0	0		0	0	0	0	0
54	1	87	68	-1	395	271	6.5	38	Caaa	374	192	0	0		0	0	0	0	0
55	1	10	48	-1	261	237	15.1	39	ABalaapp	102	0	0	0		0	0	0	0	0
56	1	3	4	-1	390	103	16.3	39	ABpraapa	391	27	0	0		0	0	0	0	0
57	1	71	51	-1	373	199	12.3	37	ABarpapp	113	0	0	0		0	0	0	0	0
58	1	1	52	-1	487	265	23.7	47	MSppp	469	215	0	0		0	0	0	0	0
59	1	72	80	-1	438	390	6.8	38	Capa	353	844	0	0		0	0	0	0	0
60	1	26	36	-1	286	348	14.9	40	ABalpppp	394	-813	0	0		0	0	0	0	0
61	1	82	62	-1	340	165	24.4	42	ABarapap	392	-1033	0	0		0	0	0	0	0
62	1	28	43	-1	108	264	20.7	40	ABalpaaa	-82	0	0	0		0	0	0	0	0
63	1	85	22	-1	337	412	14.7	40	ABplpapp	384	1053	0	0		0	0	0	0	0
64	1	34	72	-1	207	279	20.9	45	MSaaa	369	-499	0	0		0	0	0	0	0
65	1	84	49	-1	292	169	16.5	38	ABarpapa	359	414	0	0		0	0	0	0	0
66	1	12	82	-1	555	372	14.5	39	Cppp	361	349	0	0		0	0	0	0	0
67	1	86	74	-1	416	128	7.7	36	ABprapaa	364	-605	0	0		0	0	0	0	0
68	1	46	38	-1	250	380	8.3	37	ABplpaap	354	488	0	0		0	0	0	0	0
69	1	83	10	-1	376	263	22.5	46	MSpap	458	89	0	0		0	0	0	0	0
70	1	35	60	-1	534	210	6.9	39	Cpaa	381	1064	0	0		0	0	0	0	0
71	1	23	6	-1	322	223	18.5	43	MSpaa	92	0	0	0		0	0	0	0	0
72	1	74	63	-1	420	182	17.8	38	ABarappp	380	118	0	0		0	0	0	0	0
73	1	63	88	-1	553	219	24.4	40	ABprpapp	385	621	0	0		0	0	0	0	0
74	1	19	39	-1	400	359	6.3	36	ABplappp	349	450	0	0		0	0	0	0	0
75	1	65	13	-1	557	322	8.8	40	Cpap	382	-1177	0	0		0	0	0	0	0
76	1	60	67	-1	544	154	20.9	39	ABprppaa	-64	0	0	0		0	0	0	0	0
77	1	49	75	-1	523	382	10.1	37	Capp	374	647	0	0		0	0	0	0	0
78	1	48	78	-1	289	384	21.4	45	MSapa	449	1277	0	0		0	0	0	0	0
79	1	30	15	-1	592	243	21.3	39	ABprpppa	395	-22	0	0		0	0	0	0	0
80	1	61	71	-1	428	330	13.4	47	Epl	467	180	0	0		0	0	0	0	0
81	1	78	57	-1	498	283	15.7	48	Epr	483	-953	0	0		0	0	0	0	0
82	1	16	87	-1	281	318	22.7	43	MSaap	432	580	0	0		0	0	0	0	0
83	1	18	44	-1	466	397	19.7	49	Da	481	33	0	0		0	0	0	0	0
84	1	75	54	-1	587	291	15.4	38	Cppa	-206	0	0	0		0	0	0	0	0
85	1	45	14	-1	588	319	22.5	40	ABprpppp	86	0	0	0		0	0	0	0	0
86	1	25	84	-1	486	165	24.1	41	ABprpapa	409	884	0	0		0	0	0	0	0
87	1	67	33	-1	409	347	23.7	41	Z3	419	669	0	0		0	0	0	0	0
88	1	56	81	-1	488	332	6.8	38	Caap	347	106	0	0		0	0	0	0	0
89	0	89	-1	-1	100	199	9.3	25		191	0	0	0		0	0	0	0	0
