# Supplementary material for: The AP-2 Transcription Factor APTF-2 Is Required for Neuroblast and Epidermal Morphogenesis in Caenorhabditis elegans Embryogenesis
Source: PLoS Genet. 2016 May 13;12(5):e1006048. doi: 10.1371/journal.pgen.1006048 (PMC4866721; doi:10.1371/journal.pgen.1006048)
Supplement: S5 Text — (ZIP) [file pgen.1006048.s033.zip › nuclei/t071-nuclei]

1	1	37	19	-1	194	341	15.3	39	ABalpppa	386	259	0	0		0	0	0	0	0
2	1	8	50	-1	130	173	11.5	39	ABalapaa	184	0	0	0		0	0	0	0	0
3	1	26	49	-1	215	252	5.7	36	ABplapaa	362	496	0	0		0	0	0	0	0
4	1	56	57	-1	391	102	16.0	39	ABpraapa	-17	0	0	0		0	0	0	0	0
5	1	6	24	-1	108	247	11.1	40	ABplaaaa	366	1410	0	0		0	0	0	0	0
6	1	71	44	-1	323	223	18.4	43	MSpaa	435	1105	0	0		0	0	0	0	0
7	1	33	70	-1	281	221	9.0	37	ABalappp	-114	0	0	0		0	0	0	0	0
8	1	52	10	-1	315	346	6.8	39	ABplappa	365	-479	0	0		0	0	0	0	0
9	1	46	55	-1	268	139	22.6	40	ABarapaa	401	177	0	0		0	0	0	0	0
10	1	69	34	-1	379	272	22.2	46	MSpap	463	759	0	0		0	0	0	0	0
11	1	47	48	-1	282	226	23.8	42	ABaraapp	422	-1328	0	0		0	0	0	0	0
12	1	48	16	-1	170	180	13.8	38	ABalaaap	381	1453	0	0		0	0	0	0	0
13	1	75	64	-1	555	320	9.1	40	Cpap	403	664	0	0		0	0	0	0	0
14	1	85	76	-1	590	309	22.7	40	ABprpppp	385	796	0	0		0	0	0	0	0
15	1	79	68	-1	590	241	21.2	39	ABprpppa	394	-117	0	0		0	0	0	0	0
16	1	14	56	-1	424	208	22.7	44	MSppa	442	316	0	0		0	0	0	0	0
17	1	32	6	-1	99	292	15.2	37	ABalppaa	125	0	0	0		0	0	0	0	0
18	1	15	27	-1	258	324	7.1	40	ABplaapp	399	-173	0	0		0	0	0	0	0
19	1	53	13	-1	516	154	8.5	39	ABprapap	392	95	0	0		0	0	0	0	0
20	1	12	9	-1	429	197	7.4	36	ABarpppa	340	174	0	0		0	0	0	0	0
21	1	39	3	-1	356	125	11.3	38	ABpraaap	377	382	0	0		0	0	0	0	0
22	1	63	32	-1	328	415	15.3	39	ABplpapp	387	1119	0	0		0	0	0	0	0
23	1	22	54	-1	289	399	8.9	35	ABplppaa	344	-385	0	0		0	0	0	0	0
24	1	4	51	-1	379	428	14.3	36	ABplpppa	340	98	0	0		0	0	0	0	0
25	1	23	45	-1	302	106	18.7	37	ABpraaaa	358	559	0	0		0	0	0	0	0
26	1	35	62	-1	159	281	14.9	39	ABalpaap	-157	0	0	0		0	0	0	0	0
27	1	16	35	-1	159	141	18.9	38	ABaraaaa	321	0	0	0		0	0	0	0	0
28	1	3	42	-1	535	171	14.7	40	ABprappa	366	46	0	0		0	0	0	0	0
29	1	24	28	-1	593	236	13.3	38	ABprappp	492	0	0	0		0	0	0	0	0
30	1	43	21	-1	469	425	14.8	39	ABplpppp	371	-432	0	0		0	0	0	0	0
31	1	44	79	-1	337	271	12.0	46	Ear	460	301	0	0		0	0	0	0	0
32	1	25	53	-1	358	405	9.1	36	ABplppap	332	1344	0	0		0	0	0	0	0
33	1	87	88	-1	401	353	23.2	40	Z3	389	131	0	0		0	0	0	0	0
34	1	30	38	-1	133	324	21.5	40	ABalpapa	404	740	0	0		0	0	0	0	0
35	1	9	41	-1	387	295	16.6	48	Eal	479	-294	0	0		0	0	0	0	0
36	1	60	67	-1	277	346	14.3	40	ABalpppp	118	0	0	0		0	0	0	0	0
37	1	51	20	-1	140	352	13.4	38	ABalppap	10	0	0	0		0	0	0	0	0
38	1	68	8	-1	241	381	8.5	36	ABplpaap	348	536	0	0		0	0	0	0	0
39	1	74	5	-1	395	368	6.7	36	ABplappp	167	0	0	0		0	0	0	0	0
40	1	42	11	-1	171	236	6.3	38	ABplaaap	122	0	0	0		0	0	0	0	0
41	1	45	18	-1	383	202	5.5	37	ABarppap	338	-595	0	0		0	0	0	0	0
42	1	50	40	-1	187	206	18.2	39	ABalaapa	392	-101	0	0		0	0	0	0	0
43	1	62	78	-1	112	254	21.2	41	ABalpaaa	385	-87	0	0		0	0	0	0	0
44	1	83	85	-1	470	389	20.1	47	Da	467	249	0	0		0	0	0	0	0
45	1	13	36	-1	204	363	20.9	42	ABalpapp	-187	0	0	0		0	0	0	0	0
46	1	20	43	-1	195	118	13.1	38	ABarpaaa	50	0	0	0		0	0	0	0	0
47	1	1	22	-1	368	405	19.3	43	MSapp	-5	0	0	0		0	0	0	0	0
48	1	55	74	-1	262	235	15.0	39	ABalaapp	372	435	0	0		0	0	0	0	0
49	1	65	1	-1	285	161	16.2	37	ABarpapa	84	0	0	0		0	0	0	0	0
50	1	36	46	-1	324	264	5.9	39	ABplapap	320	0	0	0		0	0	0	0	0
51	1	57	39	-1	375	190	11.6	40	ABarpapp	109	0	0	0		0	0	0	0	0
52	1	58	52	-1	487	257	23.5	47	MSppp	469	108	0	0		0	0	0	0	0
53	1	49	7	-1	323	157	5.5	38	ABarppaa	260	0	0	0		0	0	0	0	0
54	1	84	86	-1	594	284	15.7	39	Cppa	348	1099	0	0		0	0	0	0	0
55	1	17	29	-1	216	196	11.9	39	ABalappa	-202	0	0	0		0	0	0	0	0
56	1	27	14	-1	241	134	18.4	40	ABaraaap	-153	0	0	0		0	0	0	0	0
57	1	81	58	-1	496	277	15.4	49	Epr	487	191	0	0		0	0	0	0	0
58	1	34	31	-1	128	206	21.8	40	ABalaaaa	-112	0	0	0		0	0	0	0	0
59	1	38	83	-1	443	122	21.4	39	ABprpaaa	388	409	0	0		0	0	0	0	0
60	1	70	15	-1	533	214	7.3	40	Cpaa	387	-551	0	0		0	0	0	0	0
61	1	21	60	-1	512	132	16.9	37	ABprpaap	342	69	0	0		0	0	0	0	0
62	1	61	33	-1	347	166	24.2	43	ABarapap	423	633	0	0		0	0	0	0	0
63	1	72	65	-1	419	176	17.7	39	ABarappp	366	876	0	0		0	0	0	0	0
64	1	29	17	-1	274	132	9.4	41	ABarpaap	405	-470	0	0		0	0	0	0	0
65	1	10	77	-1	169	362	9.6	37	ABplpaaa	363	-315	0	0		0	0	0	0	0
66	1	31	63	-1	370	134	21.2	39	ABarappa	370	-731	0	0		0	0	0	0	0
67	1	76	30	-1	542	149	20.6	37	ABprppaa	353	528	0	0		0	0	0	0	0
68	1	54	37	-1	403	274	6.1	39	Caaa	246	0	0	0		0	0	0	0	0
69	1	2	23	-1	487	340	23.3	42	Z2	361	1778	0	0		0	0	0	0	0
70	1	7	69	-1	194	176	23.9	40	ABaraapa	-65	0	0	0		0	0	0	0	0
71	1	80	73	-1	432	328	13.2	45	Epl	438	753	0	0		0	0	0	0	0
72	1	64	25	87	204	273	21.9	41	MSaaa	304	-163	0	0		0	0	0	0	0
73	1	5	66	-1	465	139	13.2	40	ABpraapp	-27	0	0	0		0	0	0	0	0
74	1	67	72	-1	412	133	7.1	38	ABprapaa	361	571	0	0		0	0	0	0	0
75	1	77	12	-1	521	386	9.7	38	Capp	361	1051	0	0		0	0	0	0	0
76	1	41	84	-1	487	251	9.1	39	ABarpppp	380	773	0	0		0	0	0	0	0
77	1	40	61	-1	242	411	17.0	39	ABplpapa	288	0	0	0		0	0	0	0	0
78	1	78	26	-1	295	374	20.7	44	MSapa	420	552	0	0		0	0	0	0	0
79	1	19	71	-1	594	199	18.8	37	ABprppap	339	-89	0	0		0	0	0	0	0
80	1	59	75	-1	434	394	7.4	38	Capa	342	235	0	0		0	0	0	0	0
81	1	88	59	-1	485	340	6.8	38	Caap	387	377	0	0		0	0	0	0	0
82	1	66	47	-1	552	380	14.1	39	Cppp	336	0	0	0		0	0	0	0	0
83	1	28	80	-1	201	170	6.8	38	ABalapap	366	311	0	0		0	0	0	0	0
84	1	86	2	-1	482	159	24.0	41	ABprpapa	395	-411	0	0		0	0	0	0	0
85	1	11	4	-1	169	296	9.4	39	ABplaapa	368	374	0	0		0	0	0	0	0
86	1	18	90	-1	543	337	21.5	42	Dp	418	33	0	0		0	0	0	0	0
87	1	82	81	89	279	308	21.6	44	MSaap	137	0	0	0		0	0	0	0	0
88	1	73	82	-1	548	215	24.5	40	ABprpapp	406	1205	0	0		0	0	0	0	0
89	0	89	-1	-1	97	199	9.2	23		191	0	0	0		0	0	0	0	0
