# Supplementary material for: The AP-2 Transcription Factor APTF-2 Is Required for Neuroblast and Epidermal Morphogenesis in Caenorhabditis elegans Embryogenesis
Source: PLoS Genet. 2016 May 13;12(5):e1006048. doi: 10.1371/journal.pgen.1006048 (PMC4866721; doi:10.1371/journal.pgen.1006048)
Supplement: S5 Text — (ZIP) [file pgen.1006048.s033.zip › nuclei/t072-nuclei]

1	1	49	87	-1	286	162	15.1	39	ABarpapa	362	111	0	0		0	0	0	0	0
2	1	84	52	-1	476	156	23.6	41	ABprpapa	412	-275	0	0		0	0	0	0	0
3	1	21	39	-1	356	125	10.7	39	ABpraaap	278	0	0	0		0	0	0	0	0
4	1	85	62	-1	174	297	9.6	39	ABplaapa	378	-571	0	0		0	0	0	0	0
5	1	39	47	-1	397	382	7.4	36	ABplappp	-283	0	0	0		0	0	0	0	0
6	1	17	1	-1	103	296	14.2	39	ABalppaa	127	0	0	0		0	0	0	0	0
7	1	53	57	-1	325	161	5.5	38	ABarppaa	43	0	0	0		0	0	0	0	0
8	1	38	48	-1	241	385	9.3	37	ABplpaap	-243	0	0	0		0	0	0	0	0
9	1	20	20	-1	430	202	7.1	37	ABarpppa	369	677	0	0		0	0	0	0	0
10	1	8	51	-1	320	351	7.9	38	ABplappa	381	434	0	0		0	0	0	0	0
11	1	40	69	-1	174	241	6.2	38	ABplaaap	109	0	0	0		0	0	0	0	0
12	1	75	84	-1	526	389	10.5	39	Capp	358	-204	0	0		0	0	0	0	0
13	1	19	37	-1	513	155	8.5	38	ABprapap	172	0	0	0		0	0	0	0	0
14	1	56	88	-1	242	142	18.8	40	ABaraaap	391	208	0	0		0	0	0	0	0
15	1	60	2	-1	532	214	7.1	40	Cpaa	394	497	0	0		0	0	0	0	0
16	1	12	43	-1	176	177	14.2	39	ABalaaap	-22	0	0	0		0	0	0	0	0
17	1	64	89	-1	276	138	8.7	41	ABarpaap	390	774	0	0		0	0	0	0	0
18	1	41	56	-1	385	223	5.4	37	ABarppap	363	1266	0	0		0	0	0	0	0
19	1	1	44	-1	195	331	16.0	37	ABalpppa	231	0	0	0		0	0	0	0	0
20	1	37	60	-1	144	350	13.4	39	ABalppap	453	0	0	0		0	0	0	0	0
21	1	30	34	-1	471	427	15.6	38	ABplpppp	388	587	0	0		0	0	0	0	0
22	1	47	72	-1	370	398	19.9	42	MSapp	287	0	0	0		0	0	0	0	0
23	1	69	76	-1	502	322	22.7	42	Z2	420	-1518	0	0		0	0	0	0	0
24	1	5	36	-1	116	252	9.6	39	ABplaaaa	-192	0	0	0		0	0	0	0	0
25	1	72	66	-1	159	251	21.6	37	MSaaaa	259	142	0	0		0	0	0	0	0
26	1	78	5	-1	303	365	20.8	44	MSapa	428	-421	0	0		0	0	0	0	0
27	1	18	42	-1	262	331	7.5	40	ABplaapp	246	0	0	0		0	0	0	0	0
28	1	29	22	-1	593	228	13.5	40	ABprappp	344	1412	0	0		0	0	0	0	0
29	1	55	16	-1	220	195	11.8	38	ABalappa	144	0	0	0		0	0	0	0	0
30	1	67	6	-1	539	142	19.9	38	ABprppaa	341	-74	0	0		0	0	0	0	0
31	1	58	31	-1	120	189	20.1	40	ABalaaaa	380	61	0	0		0	0	0	0	0
32	1	22	11	-1	328	414	16.1	39	ABplpapp	384	488	0	0		0	0	0	0	0
33	1	62	75	-1	350	163	24.1	44	ABarapap	407	176	0	0		0	0	0	0	0
34	1	10	78	-1	384	262	22.1	45	MSpap	449	858	0	0		0	0	0	0	0
35	1	27	59	-1	175	136	19.1	39	ABaraaaa	182	0	0	0		0	0	0	0	0
36	1	45	30	-1	203	357	21.6	42	ABalpapp	388	238	0	0		0	0	0	0	0
37	1	68	74	-1	409	294	6.0	40	Caaa	405	-234	0	0		0	0	0	0	0
38	1	34	4	-1	131	320	20.8	40	ABalpapa	404	-752	0	0		0	0	0	0	0
39	1	51	17	-1	371	200	11.3	39	ABarpapp	345	744	0	0		0	0	0	0	0
40	1	42	25	-1	190	206	18.4	39	ABalaapa	432	0	0	0		0	0	0	0	0
41	1	35	27	-1	385	296	16.3	47	Eal	443	-194	0	0		0	0	0	0	0
42	1	28	15	-1	539	168	14.1	40	ABprappa	47	0	0	0		0	0	0	0	0
43	1	46	65	-1	207	116	12.7	37	ABarpaaa	110	0	0	0		0	0	0	0	0
44	1	6	82	-1	323	223	17.9	43	MSpaa	382	699	0	0		0	0	0	0	0
45	1	25	12	-1	301	108	18.8	39	ABpraaaa	-35	0	0	0		0	0	0	0	0
46	1	50	35	-1	315	279	5.7	39	ABplapap	379	1341	0	0		0	0	0	0	0
47	1	82	90	-1	559	378	14.7	40	Cppp	394	652	0	0		0	0	0	0	0
48	1	11	49	-1	280	223	23.7	43	ABaraapp	430	1112	0	0		0	0	0	0	0
49	1	3	61	-1	214	262	5.8	36	ABplapaa	360	794	0	0		0	0	0	0	0
50	1	2	79	-1	133	175	10.8	38	ABalapaa	366	169	0	0		0	0	0	0	0
51	1	24	33	-1	384	431	15.3	36	ABplpppa	-194	0	0	0		0	0	0	0	0
52	1	52	86	-1	491	248	23.4	45	MSppp	452	463	0	0		0	0	0	0	0
53	1	32	77	-1	361	416	10.2	38	ABplppap	349	-2	0	0		0	0	0	0	0
54	1	23	21	-1	288	400	9.2	36	ABplppaa	313	-699	0	0		0	0	0	0	0
55	1	9	58	-1	274	144	22.6	41	ABarapaa	-134	0	0	0		0	0	0	0	0
56	1	16	18	-1	423	203	21.6	41	MSppa	415	1218	0	0		0	0	0	0	0
57	1	4	24	-1	390	101	15.2	40	ABpraapa	361	655	0	0		0	0	0	0	0
58	1	57	85	-1	497	274	15.3	47	Epr	472	-161	0	0		0	0	0	0	0
59	1	81	45	-1	489	346	6.6	39	Caap	158	0	0	0		0	0	0	0	0
60	1	61	40	-1	508	127	16.4	36	ABprpaap	357	113	0	0		0	0	0	0	0
61	1	77	3	-1	242	406	18.2	39	ABplpapa	375	659	0	0		0	0	0	0	0
62	1	26	26	-1	160	269	15.0	41	ABalpaap	-156	0	0	0		0	0	0	0	0
63	1	66	80	-1	363	135	20.1	38	ABarappa	352	-152	0	0		0	0	0	0	0
64	1	13	13	-1	555	314	8.7	41	Cpap	178	0	0	0		0	0	0	0	0
65	1	63	83	-1	414	166	17.3	39	ABarappp	341	0	0	0		0	0	0	0	0
66	1	73	28	-1	457	135	12.2	40	ABpraapp	403	629	0	0		0	0	0	0	0
67	1	36	14	-1	272	350	14.9	39	ABalpppp	341	122	0	0		0	0	0	0	0
68	1	15	23	-1	589	231	21.2	39	ABprpppa	355	-1161	0	0		0	0	0	0	0
69	1	70	8	-1	199	181	24.0	41	ABaraapa	-49	0	0	0		0	0	0	0	0
70	1	7	68	-1	280	227	8.6	39	ABalappp	-19	0	0	0		0	0	0	0	0
71	1	79	10	-1	586	190	18.8	38	ABprppap	226	0	0	0		0	0	0	0	0
72	1	74	64	-1	405	140	6.4	37	ABprapaa	748	0	0	0		0	0	0	0	0
73	1	71	70	-1	427	324	13.1	46	Epl	-39	0	0	0		0	0	0	0	0
74	1	48	63	-1	258	234	15.1	39	ABalaapp	235	0	0	0		0	0	0	0	0
75	1	80	19	-1	440	398	8.1	38	Capa	333	225	0	0		0	0	0	0	0
76	1	14	46	-1	592	292	22.8	39	ABprpppp	375	146	0	0		0	0	0	0	0
77	1	65	32	-1	175	370	10.5	38	ABplpaaa	377	138	0	0		0	0	0	0	0
78	1	43	67	-1	98	247	19.7	39	ABalpaaa	382	-745	0	0		0	0	0	0	0
79	1	31	7	-1	337	271	11.5	46	Ear	329	0	0	0		0	0	0	0	0
80	1	83	71	-1	199	175	7.1	38	ABalapap	349	0	0	0		0	0	0	0	0
81	1	87	50	-1	319	301	22.3	36	MSaapp	258	-165	0	0		0	0	0	0	0
82	1	88	53	-1	543	202	24.6	40	ABprpapp	376	1440	0	0		0	0	0	0	0
83	1	59	9	-1	440	120	21.0	39	ABprpaaa	390	-99	0	0		0	0	0	0	0
84	1	76	29	-1	485	249	9.2	40	ABarpppp	374	-121	0	0		0	0	0	0	0
85	1	44	81	-1	477	380	20.5	46	Da	455	1233	0	0		0	0	0	0	0
86	1	54	41	-1	601	276	15.7	38	Cppa	189	0	0	0		0	0	0	0	0
87	1	72	54	-1	225	271	21.3	37	MSaaap	256	125	0	0		0	0	0	0	0
88	1	33	55	-1	409	340	22.4	40	Z3	387	35	0	0		0	0	0	0	0
89	1	87	73	-1	263	295	22.3	35	MSaapa	256	-166	0	0		0	0	0	0	0
90	1	86	38	-1	554	325	21.7	41	Dp	-128	0	0	0		0	0	0	0	0
91	0	89	-1	-1	96	197	9.3	25		188	0	0	0		0	0	0	0	0
