# Supplementary material for: The AP-2 Transcription Factor APTF-2 Is Required for Neuroblast and Epidermal Morphogenesis in Caenorhabditis elegans Embryogenesis
Source: PLoS Genet. 2016 May 13;12(5):e1006048. doi: 10.1371/journal.pgen.1006048 (PMC4866721; doi:10.1371/journal.pgen.1006048)
Supplement: S5 Text — (ZIP) [file pgen.1006048.s033.zip › nuclei/t073-nuclei]

1	1	6	7	-1	106	300	13.9	38	ABalppaa	382	105	0	0		0	0	0	0	0
2	1	15	60	-1	533	215	7.2	40	Cpaa	399	-1160	0	0		0	0	0	0	0
3	1	61	35	-1	248	402	19.0	38	ABplpapa	34	0	0	0		0	0	0	0	0
4	1	38	3	-1	134	316	20.9	41	ABalpapa	229	0	0	0		0	0	0	0	0
5	1	26	73	-1	310	354	20.5	42	MSapa	369	136	0	0		0	0	0	0	0
6	1	30	81	-1	537	138	18.9	38	ABprppaa	380	539	0	0		0	0	0	0	0
7	1	79	63	-1	339	275	11.2	45	Ear	458	951	0	0		0	0	0	0	0
8	1	69	34	-1	204	177	23.9	43	ABaraapa	393	989	0	0		0	0	0	0	0
9	1	83	90	-1	430	113	20.4	39	ABprpaaa	394	-86	0	0		0	0	0	0	0
10	1	71	45	-1	585	184	19.3	38	ABprppap	221	0	0	0		0	0	0	0	0
11	1	32	1	-1	325	413	16.9	42	ABplpapp	-198	0	0	0		0	0	0	0	0
12	1	45	23	-1	297	107	17.3	38	ABpraaaa	65	0	0	0		0	0	0	0	0
13	1	64	33	-1	559	314	9.2	41	Cpap	410	675	0	0		0	0	0	0	0
14	1	67	36	-1	273	355	15.6	40	ABalpppp	110	0	0	0		0	0	0	0	0
15	1	42	75	-1	543	170	14.0	40	ABprappa	397	183	0	0		0	0	0	0	0
16	1	29	4	-1	216	193	11.8	38	ABalappa	337	475	0	0		0	0	0	0	0
17	1	39	11	-1	366	202	10.7	38	ABarpapp	371	1064	0	0		0	0	0	0	0
18	1	56	59	-1	427	199	20.7	42	MSppa	429	622	0	0		0	0	0	0	0
19	1	75	70	-1	452	400	8.4	37	Capa	102	0	0	0		0	0	0	0	0
20	1	9	44	-1	428	208	7.0	38	ABarpppa	339	0	0	0		0	0	0	0	0
21	1	54	76	-1	292	400	10.2	36	ABplppaa	142	0	0	0		0	0	0	0	0
22	1	28	40	-1	594	224	14.1	38	ABprappp	-685	0	0	0		0	0	0	0	0
23	1	68	28	-1	584	224	21.8	40	ABprpppa	401	2344	0	0		0	0	0	0	0
24	1	57	10	-1	388	100	14.0	39	ABpraapa	35	0	0	0		0	0	0	0	0
25	1	40	67	-1	192	200	18.5	38	ABalaapa	368	-1136	0	0		0	0	0	0	0
26	1	62	47	-1	165	264	15.1	41	ABalpaap	38	0	0	0		0	0	0	0	0
27	1	41	6	-1	384	293	16.1	47	Eal	469	84	0	0		0	0	0	0	0
28	1	66	38	-1	455	132	11.7	40	ABpraapp	-18	0	0	0		0	0	0	0	0
29	1	84	68	-1	483	249	9.3	39	ABarpppp	371	366	0	0		0	0	0	0	0
30	1	36	84	-1	202	348	22.4	42	ABalpapp	421	-76	0	0		0	0	0	0	0
31	1	31	42	-1	121	188	19.3	40	ABalaaaa	367	0	0	0		0	0	0	0	0
32	1	77	87	-1	174	371	11.5	38	ABplpaaa	325	0	0	0		0	0	0	0	0
33	1	51	12	-1	385	426	15.8	38	ABplpppa	363	-246	0	0		0	0	0	0	0
34	1	21	22	-1	470	424	16.6	39	ABplpppp	371	360	0	0		0	0	0	0	0
35	1	46	24	-1	320	293	5.8	39	ABplapap	389	-566	0	0		0	0	0	0	0
36	1	24	80	-1	125	262	8.9	39	ABplaaaa	364	845	0	0		0	0	0	0	0
37	1	13	85	-1	512	154	8.6	40	ABprapap	71	0	0	0		0	0	0	0	0
38	1	90	39	-1	560	330	21.7	41	Dp	401	689	0	0		0	0	0	0	0
39	1	3	52	-1	352	125	10.6	38	ABpraaap	-24	0	0	0		0	0	0	0	0
40	1	60	72	-1	501	122	15.8	37	ABprpaap	108	0	0	0		0	0	0	0	0
41	1	86	92	-1	597	275	16.0	39	Cppa	352	-236	0	0		0	0	0	0	0
42	1	27	54	-1	265	337	7.6	40	ABplaapp	404	354	0	0		0	0	0	0	0
43	1	16	16	-1	170	182	14.0	39	ABalaaap	377	758	0	0		0	0	0	0	0
44	1	19	27	-1	199	325	16.6	38	ABalpppa	362	64	0	0		0	0	0	0	0
45	1	59	62	-1	498	343	7.2	39	Caap	367	-778	0	0		0	0	0	0	0
46	1	76	15	-1	586	282	23.4	38	ABprpppp	353	1186	0	0		0	0	0	0	0
47	1	5	86	-1	403	392	7.7	36	ABplappp	131	0	0	0		0	0	0	0	0
48	1	8	9	-1	242	390	10.1	37	ABplpaap	171	0	0	0		0	0	0	0	0
49	1	48	88	-1	285	220	23.9	43	ABaraapp	401	-399	0	0		0	0	0	0	0
50	1	81	77	-1	331	298	22.4	36	MSaapp	286	787	0	0		0	0	0	0	0
51	1	10	8	-1	328	360	7.9	37	ABplappa	240	0	0	0		0	0	0	0	0
52	1	2	83	-1	475	145	22.7	41	ABprpapa	365	-201	0	0		0	0	0	0	0
53	1	82	41	-1	531	184	24.4	40	ABprpapp	406	-10	0	0		0	0	0	0	0
54	1	87	56	-1	227	260	21.3	37	MSaaap	331	128	0	0		0	0	0	0	0
55	1	88	58	-1	414	331	22.4	39	Z3	309	-599	0	0		0	0	0	0	0
56	1	18	74	-1	385	233	5.5	37	ABarppap	375	-859	0	0		0	0	0	0	0
57	1	7	48	-1	322	170	5.5	37	ABarppaa	369	-507	0	0		0	0	0	0	0
58	1	55	64	-1	277	138	22.4	39	ABarapaa	389	794	0	0		0	0	0	0	0
59	1	35	14	-1	170	138	19.1	38	ABaraaaa	221	0	0	0		0	0	0	0	0
60	1	20	21	-1	149	344	14.1	37	ABalppap	131	0	0	0		0	0	0	0	0
61	1	49	78	-1	226	265	6.2	36	ABplapaa	361	-206	0	0		0	0	0	0	0
62	1	4	20	-1	187	300	10.4	38	ABplaapa	384	-825	0	0		0	0	0	0	0
63	1	74	79	-1	255	224	15.2	40	ABalaapp	370	-107	0	0		0	0	0	0	0
64	1	72	53	-1	401	152	5.8	37	ABprapaa	366	47	0	0		0	0	0	0	0
65	1	43	51	-1	207	115	12.7	37	ABarpaaa	60	0	0	0		0	0	0	0	0
66	1	25	65	-1	154	248	22.0	38	MSaaaa	308	142	0	0		0	0	0	0	0
67	1	78	37	-1	100	250	19.0	40	ABalpaaa	-423	0	0	0		0	0	0	0	0
68	1	70	71	-1	274	232	8.5	37	ABalappp	330	0	0	0		0	0	0	0	0
69	1	11	66	-1	180	252	6.0	37	ABplaaap	374	-28	0	0		0	0	0	0	0
70	1	73	82	-1	427	324	12.9	47	Epl	456	471	0	0		0	0	0	0	0
71	1	80	25	-1	199	178	7.3	38	ABalapap	362	-189	0	0		0	0	0	0	0
72	1	22	46	-1	375	390	20.4	42	MSapp	425	761	0	0		0	0	0	0	0
73	1	89	57	-1	263	293	22.4	37	MSaapa	-173	0	0	0		0	0	0	0	0
74	1	37	5	-1	420	301	6.1	39	Caaa	397	228	0	0		0	0	0	0	0
75	1	33	89	-1	356	154	23.8	44	ABarapap	420	-150	0	0		0	0	0	0	0
76	1	23	2	-1	503	315	22.5	41	Z2	357	-42	0	0		0	0	0	0	0
77	1	53	19	-1	363	416	11.3	38	ABplppap	16	0	0	0		0	0	0	0	0
78	1	34	31	91	382	253	22.3	44	MSpap	298	-832	0	0		0	0	0	0	0
79	1	50	32	-1	139	186	9.8	37	ABalapaa	364	-794	0	0		0	0	0	0	0
80	1	63	49	-1	352	129	18.9	39	ABarappa	388	-151	0	0		0	0	0	0	0
81	1	85	17	-1	480	374	20.7	44	Da	433	26	0	0		0	0	0	0	0
82	1	44	29	43	322	222	18.4	45	MSpaa	390	0	0	0		0	0	0	0	0
83	1	65	13	-1	413	156	16.6	38	ABarappp	370	611	0	0		0	0	0	0	0
84	1	12	50	-1	526	393	11.9	39	Capp	389	-172	0	0		0	0	0	0	0
85	1	58	69	-1	503	270	15.5	47	Epr	469	36	0	0		0	0	0	0	0
86	1	52	26	-1	492	244	23.2	45	MSppp	450	43	0	0		0	0	0	0	0
87	1	1	18	-1	288	166	14.2	38	ABarpapa	351	1056	0	0		0	0	0	0	0
88	1	14	55	-1	238	137	18.5	40	ABaraaap	407	70	0	0		0	0	0	0	0
89	1	17	61	-1	276	145	8.1	41	ABarpaap	365	751	0	0		0	0	0	0	0
90	1	47	30	-1	560	370	14.7	39	Cppp	-292	0	0	0		0	0	0	0	0
91	0	91	-1	-1	97	195	9.8	27		188	0	0	0		0	0	0	0	0
