# Supplementary material for: The AP-2 Transcription Factor APTF-2 Is Required for Neuroblast and Epidermal Morphogenesis in Caenorhabditis elegans Embryogenesis
Source: PLoS Genet. 2016 May 13;12(5):e1006048. doi: 10.1371/journal.pgen.1006048 (PMC4866721; doi:10.1371/journal.pgen.1006048)
Supplement: S5 Text — (ZIP) [file pgen.1006048.s033.zip › nuclei/t074-nuclei]

1	1	11	57	-1	321	414	18.1	41	ABplpapp	385	-818	0	0		0	0	0	0	0
2	1	76	63	-1	505	315	22.3	40	Z2	403	172	0	0		0	0	0	0	0
3	1	4	26	-1	131	312	21.1	42	ABalpapa	110	0	0	0		0	0	0	0	0
4	1	16	11	-1	210	193	11.6	38	ABalappa	369	449	0	0		0	0	0	0	0
5	1	74	7	-1	425	306	6.1	39	Caaa	397	112	0	0		0	0	0	0	0
6	1	27	32	-1	383	293	16.3	45	Eal	454	-325	0	0		0	0	0	0	0
7	1	1	34	-1	109	302	13.7	38	ABalppaa	264	0	0	0		0	0	0	0	0
8	1	51	59	-1	331	372	7.9	39	ABplappa	377	0	0	0		0	0	0	0	0
9	1	48	33	-1	240	398	10.7	37	ABplpaap	-266	0	0	0		0	0	0	0	0
10	1	24	52	-1	382	100	13.1	39	ABpraapa	248	0	0	0		0	0	0	0	0
11	1	17	55	-1	363	202	10.8	38	ABarpapp	357	724	0	0		0	0	0	0	0
12	1	33	50	-1	382	429	16.5	38	ABplpppa	350	158	0	0		0	0	0	0	0
13	1	83	24	-1	415	150	16.1	38	ABarappp	-146	0	0	0		0	0	0	0	0
14	1	59	40	-1	171	140	19.4	39	ABaraaaa	400	0	0	0		0	0	0	0	0
15	1	46	48	-1	585	278	23.5	39	ABprpppp	384	1223	0	0		0	0	0	0	0
16	1	43	27	-1	163	174	14.3	40	ABalaaap	168	0	0	0		0	0	0	0	0
17	1	81	61	-1	480	373	20.9	44	Da	429	-496	0	0		0	0	0	0	0
18	1	87	42	-1	289	171	12.9	38	ABarpapa	376	109	0	0		0	0	0	0	0
19	1	77	38	-1	361	416	12.2	37	ABplppap	354	1185	0	0		0	0	0	0	0
20	1	62	5	-1	190	304	10.7	39	ABplaapa	165	0	0	0		0	0	0	0	0
21	1	60	15	-1	152	346	15.2	39	ABalppap	382	-218	0	0		0	0	0	0	0
22	1	34	6	-1	461	423	17.3	40	ABplpppp	360	-564	0	0		0	0	0	0	0
23	1	12	10	-1	292	104	16.6	39	ABpraaaa	-168	0	0	0		0	0	0	0	0
24	1	35	8	-1	325	309	6.0	40	ABplapap	371	82	0	0		0	0	0	0	0
25	1	71	56	-1	193	192	6.9	38	ABalapap	199	0	0	0		0	0	0	0	0
26	1	86	71	-1	490	241	22.9	45	MSppp	418	-507	0	0		0	0	0	0	0
27	1	44	62	-1	201	322	17.1	39	ABalpppa	384	-1954	0	0		0	0	0	0	0
28	1	23	13	-1	587	220	21.4	38	ABprpppa	365	689	0	0		0	0	0	0	0
29	1	82	86	-1	330	240	17.4	34	MSpaap	207	405	0	0		0	0	0	0	0
30	1	90	81	-1	566	372	14.4	40	Cppp	389	878	0	0		0	0	0	0	0
31	1	78	77	-1	360	240	21.1	36	MSpapa	269	405	0	0		0	0	0	0	0
32	1	79	91	-1	137	193	9.6	38	ABalapaa	269	0	0	0		0	0	0	0	0
33	1	13	75	-1	558	318	9.3	41	Cpap	407	1226	0	0		0	0	0	0	0
34	1	8	68	-1	212	175	23.9	42	ABaraapa	417	-478	0	0		0	0	0	0	0
35	1	3	14	-1	244	399	19.6	38	ABplpapa	385	-337	0	0		0	0	0	0	0
36	1	14	31	-1	267	357	15.9	40	ABalpppp	374	-516	0	0		0	0	0	0	0
37	1	67	16	-1	100	254	18.9	43	ABalpaaa	533	0	0	0		0	0	0	0	0
38	1	28	46	-1	453	129	11.1	42	ABpraapp	378	993	0	0		0	0	0	0	0
39	1	38	23	-1	560	329	21.8	42	Dp	403	685	0	0		0	0	0	0	0
40	1	22	45	-1	593	221	14.1	39	ABprappp	378	1155	0	0		0	0	0	0	0
41	1	53	67	-1	522	176	24.1	41	ABprpapp	397	-227	0	0		0	0	0	0	0
42	1	31	30	-1	117	190	19.2	40	ABalaaaa	365	0	0	0		0	0	0	0	0
43	1	82	84	-1	297	202	18.5	34	MSpaaa	256	89	0	0		0	0	0	0	0
44	1	20	94	-1	422	212	7.0	37	ABarpppa	353	761	0	0		0	0	0	0	0
45	1	10	35	-1	580	180	19.2	39	ABprppap	-118	0	0	0		0	0	0	0	0
46	1	72	4	93	380	372	20.9	44	MSapp	286	1661	0	0		0	0	0	0	0
47	1	26	58	-1	163	265	15.6	41	ABalpaap	407	440	0	0		0	0	0	0	0
48	1	57	25	-1	316	187	5.5	37	ABarppaa	379	405	0	0		0	0	0	0	0
49	1	80	20	-1	351	125	18.4	39	ABarappa	184	0	0	0		0	0	0	0	0
50	1	84	49	-1	526	400	12.9	40	Capp	149	0	0	0		0	0	0	0	0
51	1	65	21	-1	204	117	11.8	37	ABarpaaa	343	67	0	0		0	0	0	0	0
52	1	39	17	-1	346	131	10.8	38	ABpraaap	374	-708	0	0		0	0	0	0	0
53	1	64	41	-1	401	156	5.8	38	ABprapaa	373	-606	0	0		0	0	0	0	0
54	1	42	3	-1	265	343	8.7	40	ABplaapp	-120	0	0	0		0	0	0	0	0
55	1	88	22	-1	235	134	17.7	40	ABaraaap	116	0	0	0		0	0	0	0	0
56	1	54	39	-1	234	254	20.5	37	MSaaap	334	-498	0	0		0	0	0	0	0
57	1	73	80	-1	261	289	22.6	39	MSaapa	379	-1114	0	0		0	0	0	0	0
58	1	55	82	-1	417	323	22.1	38	Z3	365	335	0	0		0	0	0	0	0
59	1	18	53	-1	422	198	20.0	43	MSppa	397	89	0	0		0	0	0	0	0
60	1	2	9	-1	532	226	7.1	41	Cpaa	408	136	0	0		0	0	0	0	0
61	1	89	43	-1	265	152	7.6	41	ABarpaap	410	-124	0	0		0	0	0	0	0
62	1	45	88	-1	495	353	7.3	39	Caap	375	-114	0	0		0	0	0	0	0
63	1	7	83	-1	333	277	11.3	46	Ear	457	999	0	0		0	0	0	0	0
64	1	58	2	-1	279	132	21.8	40	ABarapaa	225	0	0	0		0	0	0	0	0
65	1	66	37	-1	153	245	21.8	38	MSaaaa	375	-66	0	0		0	0	0	0	0
66	1	69	70	-1	186	266	6.0	38	ABplaaap	-191	0	0	0		0	0	0	0	0
67	1	25	85	-1	189	197	18.1	39	ABalaapa	124	0	0	0		0	0	0	0	0
68	1	29	51	-1	478	247	9.2	39	ABarpppp	390	-261	0	0		0	0	0	0	0
69	1	85	60	-1	504	271	15.1	48	Epr	478	-218	0	0		0	0	0	0	0
70	1	19	1	-1	451	403	8.9	39	Capa	-341	0	0	0		0	0	0	0	0
71	1	68	19	-1	268	243	8.7	37	ABalappp	52	0	0	0		0	0	0	0	0
72	1	40	44	-1	498	124	15.8	37	ABprpaap	371	49	0	0		0	0	0	0	0
73	1	5	79	90	315	347	21.2	41	MSapa	280	124	0	0		0	0	0	0	0
74	1	56	66	-1	378	237	5.8	37	ABarppap	363	207	0	0		0	0	0	0	0
75	1	15	69	-1	542	172	13.5	40	ABprappa	386	-225	0	0		0	0	0	0	0
76	1	21	89	-1	291	406	11.0	35	ABplppaa	353	-790	0	0		0	0	0	0	0
77	1	50	74	-1	335	293	23.4	37	MSaapp	350	-777	0	0		0	0	0	0	0
78	1	61	64	-1	228	286	6.2	37	ABplapaa	367	1024	0	0		0	0	0	0	0
79	1	63	92	-1	249	211	15.2	38	ABalaapp	356	169	0	0		0	0	0	0	0
80	1	36	12	-1	123	260	9.1	39	ABplaaaa	48	0	0	0		0	0	0	0	0
81	1	6	78	-1	534	137	18.5	38	ABprppaa	334	441	0	0		0	0	0	0	0
82	1	70	72	-1	429	324	12.8	47	Epl	461	456	0	0		0	0	0	0	0
83	1	52	65	-1	466	143	22.3	40	ABprpapa	405	1189	0	0		0	0	0	0	0
84	1	30	29	-1	202	339	22.9	42	ABalpapp	402	149	0	0		0	0	0	0	0
85	1	37	54	-1	516	155	8.7	39	ABprapap	384	0	0	0		0	0	0	0	0
86	1	47	28	-1	405	396	8.5	37	ABplappp	170	0	0	0		0	0	0	0	0
87	1	32	18	-1	178	379	12.8	38	ABplpaaa	384	206	0	0		0	0	0	0	0
88	1	49	73	-1	287	217	24.1	42	ABaraapp	412	257	0	0		0	0	0	0	0
89	1	75	87	-1	359	148	23.4	43	ABarapap	-124	0	0	0		0	0	0	0	0
90	1	9	47	-1	426	110	19.4	40	ABprpaaa	401	-174	0	0		0	0	0	0	0
91	1	78	76	-1	407	261	22.5	35	MSpapp	254	1061	0	0		0	0	0	0	0
92	1	41	36	-1	599	272	16.0	41	Cppa	371	734	0	0		0	0	0	0	0
