# Supplementary material for: The AP-2 Transcription Factor APTF-2 Is Required for Neuroblast and Epidermal Morphogenesis in Caenorhabditis elegans Embryogenesis
Source: PLoS Genet. 2016 May 13;12(5):e1006048. doi: 10.1371/journal.pgen.1006048 (PMC4866721; doi:10.1371/journal.pgen.1006048)
Supplement: S5 Text — (ZIP) [file pgen.1006048.s033.zip › nuclei/t075-nuclei]

1	1	70	32	-1	456	408	9.4	38	Capa	345	0	0	0		0	0	0	0	0
2	1	64	58	-1	285	127	21.1	40	ABarapaa	402	178	0	0		0	0	0	0	0
3	1	54	6	-1	279	353	9.7	41	ABplaapp	-38	0	0	0		0	0	0	0	0
4	1	46	87	-1	373	377	21.6	34	MSappa	236	154	0	0		0	0	0	0	0
5	1	20	53	-1	195	312	11.1	40	ABplaapa	282	0	0	0		0	0	0	0	0
6	1	22	69	-1	463	424	17.4	39	ABplpppp	389	50	0	0		0	0	0	0	0
7	1	5	90	-1	424	315	6.1	41	Caaa	398	201	0	0		0	0	0	0	0
8	1	24	11	-1	326	322	6.1	38	ABplapap	382	823	0	0		0	0	0	0	0
9	1	60	71	-1	527	225	6.9	40	Cpaa	146	0	0	0		0	0	0	0	0
10	1	23	45	-1	296	108	15.5	39	ABpraaaa	389	691	0	0		0	0	0	0	0
11	1	4	31	-1	205	191	11.3	38	ABalappa	378	17	0	0		0	0	0	0	0
12	1	80	1	-1	126	272	8.9	39	ABplaaaa	-127	0	0	0		0	0	0	0	0
13	1	28	74	-1	587	211	21.1	39	ABprpppa	363	681	0	0		0	0	0	0	0
14	1	35	83	-1	242	397	21.0	39	ABplpapa	391	39	0	0		0	0	0	0	0
15	1	21	84	-1	157	347	15.7	38	ABalppap	370	-185	0	0		0	0	0	0	0
16	1	37	30	-1	97	257	18.8	40	ABalpaaa	365	245	0	0		0	0	0	0	0
17	1	52	62	-1	338	135	10.9	40	ABpraaap	369	1139	0	0		0	0	0	0	0
18	1	87	79	-1	182	382	13.2	38	ABplpaaa	353	770	0	0		0	0	0	0	0
19	1	71	60	-1	256	250	9.2	37	ABalappp	78	0	0	0		0	0	0	0	0
20	1	49	73	-1	353	127	18.1	40	ABarappa	364	524	0	0		0	0	0	0	0
21	1	51	27	-1	202	123	10.4	38	ABarpaaa	369	301	0	0		0	0	0	0	0
22	1	55	41	-1	229	133	17.3	40	ABaraaap	53	0	0	0		0	0	0	0	0
23	1	39	91	-1	566	323	22.0	44	Dp	437	196	0	0		0	0	0	0	0
24	1	13	5	-1	407	150	16.1	38	ABarappp	373	1080	0	0		0	0	0	0	0
25	1	48	76	-1	312	212	5.5	37	ABarppaa	371	905	0	0		0	0	0	0	0
26	1	3	47	-1	127	313	20.7	41	ABalpapa	641	0	0	0		0	0	0	0	0
27	1	16	4	-1	144	178	14.0	40	ABalaaap	157	0	0	0		0	0	0	0	0
28	1	86	36	-1	405	401	9.5	38	ABplappp	361	-512	0	0		0	0	0	0	0
29	1	84	66	-1	196	325	22.9	42	ABalpapp	417	259	0	0		0	0	0	0	0
30	1	42	35	-1	114	199	18.9	39	ABalaaaa	382	110	0	0		0	0	0	0	0
31	1	36	57	-1	266	360	16.2	41	ABalpppp	120	0	0	0		0	0	0	0	0
32	1	6	70	-1	378	297	16.8	44	Eal	440	-461	0	0		0	0	0	0	0
33	1	9	64	-1	241	403	11.6	38	ABplpaap	282	0	0	0		0	0	0	0	0
34	1	7	13	-1	107	311	13.5	38	ABalppaa	381	-29	0	0		0	0	0	0	0
35	1	45	78	-1	571	174	18.9	39	ABprppap	358	-427	0	0		0	0	0	0	0
36	1	92	50	-1	595	261	15.7	38	Cppa	384	-100	0	0		0	0	0	0	0
37	1	65	3	-1	153	242	21.6	39	MSaaaa	98	0	0	0		0	0	0	0	0
38	1	19	94	-1	357	418	13.4	38	ABplppap	102	0	0	0		0	0	0	0	0
39	1	56	81	-1	237	255	19.3	37	MSaaap	378	-1289	0	0		0	0	0	0	0
40	1	14	21	-1	164	142	19.5	39	ABaraaaa	392	45	0	0		0	0	0	0	0
41	1	53	14	-1	394	166	5.7	37	ABprapaa	-179	0	0	0		0	0	0	0	0
42	1	18	29	-1	290	181	11.8	38	ABarpapa	350	-153	0	0		0	0	0	0	0
43	1	61	18	-1	266	161	6.7	42	ABarpaap	20	0	0	0		0	0	0	0	0
44	1	72	80	-1	492	122	15.3	38	ABprpaap	381	665	0	0		0	0	0	0	0
45	1	40	15	-1	587	216	13.3	38	ABprappp	369	957	0	0		0	0	0	0	0
46	1	38	8	-1	444	136	10.6	41	ABpraapp	387	121	0	0		0	0	0	0	0
47	1	90	16	-1	423	108	19.3	39	ABprpaaa	383	-463	0	0		0	0	0	0	0
48	1	15	22	-1	584	261	23.2	41	ABprpppp	385	-694	0	0		0	0	0	0	0
49	1	50	63	-1	533	395	13.5	39	Capp	66	0	0	0		0	0	0	0	0
50	1	12	49	-1	386	431	17.0	37	ABplpppa	365	418	0	0		0	0	0	0	0
51	1	68	37	-1	471	246	9.2	38	ABarpppp	403	0	0	0		0	0	0	0	0
52	1	10	7	-1	378	104	12.3	39	ABpraapa	133	0	0	0		0	0	0	0	0
53	1	59	9	92	416	197	20.3	44	MSppa	266	-539	0	0		0	0	0	0	0
54	1	85	59	-1	504	158	8.3	39	ABprapap	394	103	0	0		0	0	0	0	0
55	1	11	75	-1	359	214	10.8	39	ABarpapp	393	0	0	0		0	0	0	0	0
56	1	25	54	-1	194	199	6.3	38	ABalapap	-216	0	0	0		0	0	0	0	0
57	1	1	88	-1	324	416	19.6	40	ABplpapp	402	625	0	0		0	0	0	0	0
58	1	47	17	-1	154	269	15.4	41	ABalpaap	315	0	0	0		0	0	0	0	0
59	1	8	38	-1	339	381	8.5	40	ABplappa	400	-372	0	0		0	0	0	0	0
60	1	69	48	-1	498	273	14.7	48	Epr	457	227	0	0		0	0	0	0	0
61	1	17	67	-1	488	376	20.8	43	Da	433	-74	0	0		0	0	0	0	0
62	1	27	19	-1	202	324	17.4	38	ABalpppa	192	0	0	0		0	0	0	0	0
63	1	2	28	-1	509	309	21.6	38	Z2	382	-196	0	0		0	0	0	0	0
64	1	78	56	-1	233	300	5.9	37	ABplapaa	370	-562	0	0		0	0	0	0	0
65	1	83	68	-1	461	142	22.0	40	ABprpapa	361	797	0	0		0	0	0	0	0
66	1	74	72	-1	373	250	5.8	37	ABarppap	369	227	0	0		0	0	0	0	0
67	1	41	51	-1	516	172	23.9	42	ABprpapp	377	-229	0	0		0	0	0	0	0
68	1	34	85	-1	207	176	24.0	41	ABaraapa	-245	0	0	0		0	0	0	0	0
69	1	75	44	-1	534	171	13.1	39	ABprappa	269	0	0	0		0	0	0	0	0
70	1	66	39	-1	194	270	6.1	38	ABplaaap	11	0	0	0		0	0	0	0	0
71	1	26	43	82	483	245	22.6	47	MSppp	333	71	0	0		0	0	0	0	0
72	1	82	95	-1	424	329	12.9	46	Epl	456	-229	0	0		0	0	0	0	0
73	1	88	10	-1	270	200	24.4	44	ABaraapp	429	542	0	0		0	0	0	0	0
74	1	77	46	-1	346	287	23.2	38	MSaapp	359	769	0	0		0	0	0	0	0
75	1	33	12	-1	559	314	9.4	41	Cpap	411	927	0	0		0	0	0	0	0
76	1	91	25	-1	404	267	23.5	38	MSpapp	372	-834	0	0		0	0	0	0	0
77	1	31	93	-1	352	229	21.5	37	MSpapa	305	-541	0	0		0	0	0	0	0
78	1	81	20	-1	529	135	18.4	37	ABprppaa	370	628	0	0		0	0	0	0	0
79	1	73	52	-1	340	352	22.5	37	MSapap	246	739	0	0		0	0	0	0	0
80	1	57	55	-1	257	285	22.5	41	MSaapa	399	1137	0	0		0	0	0	0	0
81	1	30	40	-1	571	361	14.7	40	Cppp	383	290	0	0		0	0	0	0	0
82	1	58	96	-1	420	321	22.0	37	Z3	360	1797	0	0		0	0	0	0	0
83	1	63	89	-1	330	284	11.8	46	Ear	451	636	0	0		0	0	0	0	0
84	1	43	86	-1	291	196	18.4	37	MSpaaa	291	1631	0	0		0	0	0	0	0
85	1	67	26	-1	185	191	17.7	38	ABalaapa	372	278	0	0		0	0	0	0	0
86	1	29	61	-1	329	247	16.7	37	MSpaap	261	404	0	0		0	0	0	0	0
87	1	89	33	-1	361	145	23.2	44	ABarapap	442	142	0	0		0	0	0	0	0
88	1	62	2	-1	497	355	7.3	39	Caap	370	535	0	0		0	0	0	0	0
89	1	76	34	-1	294	414	12.5	35	ABplppaa	299	0	0	0		0	0	0	0	0
90	1	73	65	-1	279	339	21.6	36	MSapaa	270	126	0	0		0	0	0	0	0
91	1	32	24	-1	137	205	9.3	39	ABalapaa	356	1382	0	0		0	0	0	0	0
92	1	79	77	-1	245	205	14.9	37	ABalaapp	181	0	0	0		0	0	0	0	0
93	1	46	23	-1	413	383	20.6	35	MSappp	153	0	0	0		0	0	0	0	0
94	1	44	42	-1	417	221	7.2	37	ABarpppa	371	239	0	0		0	0	0	0	0
