# Supplementary material for: The AP-2 Transcription Factor APTF-2 Is Required for Neuroblast and Epidermal Morphogenesis in Caenorhabditis elegans Embryogenesis
Source: PLoS Genet. 2016 May 13;12(5):e1006048. doi: 10.1371/journal.pgen.1006048 (PMC4866721; doi:10.1371/journal.pgen.1006048)
Supplement: S5 Text — (ZIP) [file pgen.1006048.s033.zip › nuclei/t076-nuclei]

1	1	12	17	-1	131	283	8.4	38	ABplaaaa	34	0	0	0		0	0	0	0	0
2	1	88	24	-1	499	353	7.1	39	Caap	378	1262	0	0		0	0	0	0	0
3	1	37	37	-1	163	250	20.7	38	MSaaaa	377	57	0	0		0	0	0	0	0
4	1	27	3	-1	138	183	13.5	39	ABalaaap	-91	0	0	0		0	0	0	0	0
5	1	24	63	-1	398	147	15.6	39	ABarappp	374	-288	0	0		0	0	0	0	0
6	1	3	48	-1	288	357	10.3	41	ABplaapp	395	655	0	0		0	0	0	0	0
7	1	52	1	-1	370	106	11.4	39	ABpraapa	15	0	0	0		0	0	0	0	0
8	1	46	45	-1	439	141	10.8	40	ABpraapp	405	-34	0	0		0	0	0	0	0
9	1	53	87	-1	382	181	19.7	37	MSppaa	257	1061	0	0		0	0	0	0	0
10	1	73	40	-1	263	193	24.4	44	ABaraapp	433	-401	0	0		0	0	0	0	0
11	1	8	84	-1	331	332	6.3	38	ABplapap	384	555	0	0		0	0	0	0	0
12	1	75	56	-1	554	306	9.0	42	Cpap	-132	0	0	0		0	0	0	0	0
13	1	34	18	-1	105	312	14.1	37	ABalppaa	363	-484	0	0		0	0	0	0	0
14	1	41	67	-1	398	168	5.8	38	ABprapaa	108	0	0	0		0	0	0	0	0
15	1	45	65	-1	584	213	13.6	37	ABprappp	373	844	0	0		0	0	0	0	0
16	1	47	25	-1	414	106	19.0	38	ABprpaaa	360	-25	0	0		0	0	0	0	0
17	1	58	30	-1	152	275	15.1	40	ABalpaap	404	365	0	0		0	0	0	0	0
18	1	43	57	-1	257	168	6.7	40	ABarpaap	402	-335	0	0		0	0	0	0	0
19	1	62	44	-1	206	326	17.3	39	ABalpppa	337	-181	0	0		0	0	0	0	0
20	1	78	58	-1	520	134	18.0	37	ABprppaa	324	-528	0	0		0	0	0	0	0
21	1	40	72	-1	154	148	18.9	37	ABaraaaa	-473	0	0	0		0	0	0	0	0
22	1	48	83	-1	585	252	23.3	42	ABprpppp	385	866	0	0		0	0	0	0	0
23	1	93	39	-1	440	388	20.8	38	MSappp	282	-166	0	0		0	0	0	0	0
24	1	91	46	-1	138	213	8.7	37	ABalapaa	-238	0	0	0		0	0	0	0	0
25	1	76	26	-1	409	262	23.2	39	MSpapp	362	940	0	0		0	0	0	0	0
26	1	85	27	-1	180	193	16.9	39	ABalaapa	353	943	0	0		0	0	0	0	0
27	1	21	13	-1	195	137	9.3	37	ABarpaaa	351	89	0	0		0	0	0	0	0
28	1	63	95	-1	521	308	21.5	31	Z2	262	347	0	0		0	0	0	0	0
29	1	42	33	-1	290	192	11.5	37	ABarpapa	362	-130	0	0		0	0	0	0	0
30	1	16	9	-1	106	259	20.0	38	ABalpaaa	23	0	0	0		0	0	0	0	0
31	1	11	29	-1	207	205	10.9	37	ABalappa	351	995	0	0		0	0	0	0	0
32	1	1	78	-1	465	407	9.6	38	Capa	369	539	0	0		0	0	0	0	0
33	1	87	70	-1	340	142	22.6	41	ABarapap	377	125	0	0		0	0	0	0	0
34	1	89	38	-1	302	417	13.5	38	ABplppaa	351	-240	0	0		0	0	0	0	0
35	1	30	11	-1	115	202	19.2	38	ABalaaaa	98	0	0	0		0	0	0	0	0
36	1	28	14	-1	412	402	9.7	37	ABplappp	128	0	0	0		0	0	0	0	0
37	1	51	15	-1	469	238	9.5	40	ABarpppp	32	0	0	0		0	0	0	0	0
38	1	59	22	-1	346	390	8.7	40	ABplappa	-17	0	0	0		0	0	0	0	0
39	1	70	60	-1	200	289	6.4	37	ABplaaap	88	0	0	0		0	0	0	0	0
40	1	81	79	-1	577	353	14.3	40	Cppp	376	-335	0	0		0	0	0	0	0
41	1	22	12	-1	213	128	17.2	40	ABaraaap	385	-563	0	0		0	0	0	0	0
42	1	94	80	-1	412	224	7.5	37	ABarpppa	167	0	0	0		0	0	0	0	0
43	1	71	96	-1	471	223	22.1	39	MSpppa	293	-1139	0	0		0	0	0	0	0
44	1	69	19	-1	534	169	13.4	40	ABprappa	366	1275	0	0		0	0	0	0	0
45	1	10	7	-1	284	110	14.7	38	ABpraaaa	367	-166	0	0		0	0	0	0	0
46	1	74	82	-1	355	285	23.4	40	MSaapp	403	102	0	0		0	0	0	0	0
47	1	26	42	-1	128	311	21.0	40	ABalpapa	470	0	0	0		0	0	0	0	0
48	1	60	90	-1	497	270	14.2	47	Epr	474	-61	0	0		0	0	0	0	0
49	1	50	81	-1	397	426	17.6	39	ABplpppa	383	110	0	0		0	0	0	0	0
50	1	36	85	-1	597	260	15.7	39	Cppa	-232	0	0	0		0	0	0	0	0
51	1	67	31	-1	503	168	24.0	42	ABprpapp	415	-238	0	0		0	0	0	0	0
52	1	79	51	-1	348	349	22.6	39	MSapap	347	111	0	0		0	0	0	0	0
53	1	5	36	-1	198	325	10.9	40	ABplaapa	150	0	0	0		0	0	0	0	0
54	1	56	16	-1	189	219	7.2	37	ABalapap	377	302	0	0		0	0	0	0	0
55	1	80	64	-1	261	281	23.0	42	MSaapa	392	183	0	0		0	0	0	0	0
56	1	64	23	-1	242	316	6.0	37	ABplapaa	-355	0	0	0		0	0	0	0	0
57	1	31	62	-1	271	360	16.9	41	ABalpppp	386	189	0	0		0	0	0	0	0
58	1	2	35	-1	266	127	20.5	39	ABarapaa	128	0	0	0		0	0	0	0	0
59	1	54	55	-1	497	156	8.5	40	ABprapap	162	0	0	0		0	0	0	0	0
60	1	19	69	-1	254	256	9.0	39	ABalappp	38	0	0	0		0	0	0	0	0
61	1	86	49	-1	327	249	17.5	36	MSpaap	360	795	0	0		0	0	0	0	0
62	1	17	21	-1	331	138	10.2	39	ABpraaap	210	0	0	0		0	0	0	0	0
63	1	49	28	-1	540	388	13.3	39	Capp	366	-475	0	0		0	0	0	0	0
64	1	33	10	-1	248	406	12.3	38	ABplpaap	215	0	0	0		0	0	0	0	0
65	1	90	91	-1	283	335	21.4	38	MSapaa	295	128	0	0		0	0	0	0	0
66	1	29	89	-1	196	325	22.9	42	ABalpapp	-140	0	0	0		0	0	0	0	0
67	1	61	6	-1	500	375	21.3	44	Da	363	-73	0	0		0	0	0	0	0
68	1	65	5	-1	444	140	22.4	40	ABprpapa	403	445	0	0		0	0	0	0	0
69	1	6	76	-1	472	423	17.2	39	ABplpppp	370	387	0	0		0	0	0	0	0
70	1	32	20	-1	377	299	17.2	46	Eal	460	632	0	0		0	0	0	0	0
71	1	9	94	-1	528	218	6.7	40	Cpaa	123	0	0	0		0	0	0	0	0
72	1	66	43	-1	377	261	6.1	36	ABarppap	365	-989	0	0		0	0	0	0	0
73	1	20	61	-1	341	119	17.4	39	ABarappa	-187	0	0	0		0	0	0	0	0
74	1	13	75	-1	583	206	21.0	41	ABprpppa	391	-505	0	0		0	0	0	0	0
75	1	55	32	-1	357	214	10.5	39	ABarpapp	281	0	0	0		0	0	0	0	0
76	1	25	93	-1	310	229	5.5	39	ABarppaa	388	156	0	0		0	0	0	0	0
77	1	92	68	-1	239	192	14.4	37	ABalaapp	477	0	0	0		0	0	0	0	0
78	1	35	53	-1	563	167	19.2	39	ABprppap	349	-545	0	0		0	0	0	0	0
79	1	18	4	-1	189	390	14.0	38	ABplpaaa	113	0	0	0		0	0	0	0	0
80	1	44	66	-1	478	124	15.5	39	ABprpaap	373	-282	0	0		0	0	0	0	0
81	1	39	77	-1	239	253	19.5	39	MSaaap	362	37	0	0		0	0	0	0	0
82	1	71	54	-1	512	257	23.0	40	MSpppp	343	-200	0	0		0	0	0	0	0
83	1	14	71	-1	256	398	21.4	40	ABplpapa	347	35	0	0		0	0	0	0	0
84	1	15	47	-1	163	349	16.1	36	ABalppap	363	-1052	0	0		0	0	0	0	0
85	1	68	2	-1	195	173	23.4	41	ABaraapa	-43	0	0	0		0	0	0	0	0
86	1	84	59	-1	284	192	18.4	39	MSpaaa	375	-268	0	0		0	0	0	0	0
87	1	4	74	-1	384	375	22.4	35	MSappa	254	-132	0	0		0	0	0	0	0
88	1	57	8	-1	328	408	20.8	41	ABplpapp	407	354	0	0		0	0	0	0	0
89	1	83	50	-1	329	282	11.7	45	Ear	456	-418	0	0		0	0	0	0	0
90	1	7	52	-1	424	325	6.3	40	Caaa	206	0	0	0		0	0	0	0	0
91	1	23	41	-1	569	319	22.3	44	Dp	420	1549	0	0		0	0	0	0	0
92	1	53	86	-1	429	213	20.2	38	MSppap	285	120	0	0		0	0	0	0	0
93	1	77	92	-1	345	224	21.5	38	MSpapa	-1	0	0	0		0	0	0	0	0
94	1	38	34	-1	364	418	14.6	38	ABplppap	98	0	0	0		0	0	0	0	0
95	1	72	73	-1	423	324	13.1	46	Epl	466	-428	0	0		0	0	0	0	0
96	1	82	88	-1	426	324	23.1	37	Z3	-243	0	0	0		0	0	0	0	0
