# Supplementary material for: The AP-2 Transcription Factor APTF-2 Is Required for Neuroblast and Epidermal Morphogenesis in Caenorhabditis elegans Embryogenesis
Source: PLoS Genet. 2016 May 13;12(5):e1006048. doi: 10.1371/journal.pgen.1006048 (PMC4866721; doi:10.1371/journal.pgen.1006048)
Supplement: S5 Text — (ZIP) [file pgen.1006048.s033.zip › nuclei/t077-nuclei]

1	1	7	76	-1	364	107	10.8	37	ABpraapa	29	0	0	0		0	0	0	0	0
2	1	85	44	-1	194	166	23.4	41	ABaraapa	405	-36	0	0		0	0	0	0	0
3	1	4	2	-1	133	184	13.2	38	ABalaaap	-494	0	0	0		0	0	0	0	0
4	1	79	29	-1	191	390	14.4	38	ABplpaaa	371	4	0	0		0	0	0	0	0
5	1	68	67	-1	439	140	22.1	40	ABprpapa	378	-57	0	0		0	0	0	0	0
6	1	67	51	-1	502	368	21.4	44	Da	428	789	0	0		0	0	0	0	0
7	1	45	28	-1	278	111	13.7	37	ABpraaaa	378	433	0	0		0	0	0	0	0
8	1	88	27	-1	333	406	21.4	42	ABplpapp	411	-180	0	0		0	0	0	0	0
9	1	30	83	-1	113	258	20.6	40	ABalpaaa	367	1202	0	0		0	0	0	0	0
10	1	64	86	-1	251	409	13.0	37	ABplpaap	435	0	0	0		0	0	0	0	0
11	1	35	78	-1	115	206	18.4	38	ABalaaaa	381	-317	0	0		0	0	0	0	0
12	1	41	57	-1	198	127	16.6	40	ABaraaap	-243	0	0	0		0	0	0	0	0
13	1	27	36	-1	192	138	9.5	36	ABarpaaa	348	427	0	0		0	0	0	0	0
14	1	36	5	-1	416	401	9.7	37	ABplappp	337	778	0	0		0	0	0	0	0
15	1	37	94	-1	473	233	9.4	40	ABarpppp	359	-222	0	0		0	0	0	0	0
16	1	54	23	-1	189	220	6.6	36	ABalapap	365	167	0	0		0	0	0	0	0
17	1	1	63	-1	135	287	8.6	39	ABplaaaa	153	0	0	0		0	0	0	0	0
18	1	13	15	-1	108	316	15.0	38	ABalppaa	210	0	0	0		0	0	0	0	0
19	1	44	42	-1	529	163	12.9	40	ABprappa	395	371	0	0		0	0	0	0	0
20	1	70	49	-1	377	300	17.1	45	Eal	433	992	0	0		0	0	0	0	0
21	1	62	14	-1	330	143	9.2	39	ABpraaap	301	0	0	0		0	0	0	0	0
22	1	38	26	-1	354	392	9.7	38	ABplappa	-361	0	0	0		0	0	0	0	0
23	1	56	79	-1	246	330	5.7	37	ABplapaa	362	909	0	0		0	0	0	0	0
24	1	2	22	-1	505	353	7.4	38	Caap	374	292	0	0		0	0	0	0	0
25	1	16	46	-1	413	105	18.4	39	ABprpaaa	153	0	0	0		0	0	0	0	0
26	1	25	45	-1	414	258	23.4	40	MSpapp	386	471	0	0		0	0	0	0	0
27	1	26	64	-1	182	195	16.2	37	ABalaapa	229	0	0	0		0	0	0	0	0
28	1	63	72	-1	546	386	14.2	39	Capp	394	1398	0	0		0	0	0	0	0
29	1	31	55	-1	212	212	10.9	37	ABalappa	354	704	0	0		0	0	0	0	0
30	1	17	37	-1	155	280	15.3	40	ABalpaap	105	0	0	0		0	0	0	0	0
31	1	51	80	-1	503	165	23.6	41	ABprpapp	167	0	0	0		0	0	0	0	0
32	1	75	31	-1	352	214	9.9	39	ABarpapp	-241	0	0	0		0	0	0	0	0
33	1	29	32	-1	293	198	11.5	38	ABarpapa	363	-151	0	0		0	0	0	0	0
34	1	94	10	-1	367	413	15.5	38	ABplppap	158	0	0	0		0	0	0	0	0
35	1	58	53	-1	266	120	19.7	38	ABarapaa	384	0	0	0		0	0	0	0	0
36	1	53	3	-1	207	333	10.6	40	ABplaapa	387	148	0	0		0	0	0	0	0
37	1	3	39	-1	171	245	20.6	38	MSaaaa	-227	0	0	0		0	0	0	0	0
38	1	34	54	-1	310	419	14.3	37	ABplppaa	341	396	0	0		0	0	0	0	0
39	1	23	12	-1	446	389	21.2	37	MSappp	370	70	0	0		0	0	0	0	0
40	1	10	35	-1	262	178	24.2	44	ABaraapp	274	0	0	0		0	0	0	0	0
41	1	91	40	-1	569	310	22.5	46	Dp	460	139	0	0		0	0	0	0	0
42	1	47	17	-1	137	310	21.7	40	ABalpapa	67	0	0	0		0	0	0	0	0
43	1	72	69	-1	382	263	6.1	37	ABarppap	230	0	0	0		0	0	0	0	0
44	1	19	87	-1	214	322	17.5	40	ABalpppa	134	0	0	0		0	0	0	0	0
45	1	8	7	-1	426	146	11.0	40	ABpraapp	401	928	0	0		0	0	0	0	0
46	1	24	81	-1	138	218	8.9	37	ABalapaa	268	0	0	0		0	0	0	0	0
47	1	84	60	-1	167	348	15.7	36	ABalppap	73	0	0	0		0	0	0	0	0
48	1	6	19	-1	293	361	10.7	41	ABplaapp	40	0	0	0		0	0	0	0	0
49	1	61	58	-1	336	249	17.5	37	MSpaap	323	-212	0	0		0	0	0	0	0
50	1	89	8	-1	329	283	11.7	45	Ear	451	-494	0	0		0	0	0	0	0
51	1	52	62	-1	355	343	22.4	40	MSapap	353	-208	0	0		0	0	0	0	0
52	1	90	66	-1	437	330	6.3	40	Caaa	71	0	0	0		0	0	0	0	0
53	1	78	73	-1	549	160	19.6	40	ABprppap	339	-561	0	0		0	0	0	0	0
54	1	82	11	-1	516	256	23.3	40	MSpppp	401	18	0	0		0	0	0	0	0
55	1	59	20	-1	492	154	8.3	38	ABprapap	379	337	0	0		0	0	0	0	0
56	1	12	95	-1	561	305	8.8	42	Cpap	112	0	0	0		0	0	0	0	0
57	1	18	52	-1	250	172	6.6	40	ABarpaap	-177	0	0	0		0	0	0	0	0
58	1	20	70	-1	511	128	17.7	37	ABprppaa	332	101	0	0		0	0	0	0	0
59	1	86	71	-1	281	185	18.6	39	MSpaaa	277	0	0	0		0	0	0	0	0
60	1	39	43	-1	200	298	6.5	37	ABplaaap	132	0	0	0		0	0	0	0	0
61	1	73	89	-1	329	116	17.1	38	ABarappa	345	1227	0	0		0	0	0	0	0
62	1	57	33	-1	272	358	17.3	39	ABalpppp	174	0	0	0		0	0	0	0	0
63	1	5	34	-1	384	137	15.3	38	ABarappp	379	0	0	0		0	0	0	0	0
64	1	55	84	-1	266	274	22.8	40	MSaapa	401	-166	0	0		0	0	0	0	0
65	1	15	6	-1	582	204	13.4	38	ABprappp	350	-353	0	0		0	0	0	0	0
66	1	80	50	-1	472	117	15.4	38	ABprpaap	384	96	0	0		0	0	0	0	0
67	1	14	48	-1	399	171	5.5	37	ABprapaa	-24	0	0	0		0	0	0	0	0
68	1	77	68	-1	245	183	14.4	38	ABalaapp	321	0	0	0		0	0	0	0	0
69	1	60	65	-1	254	253	8.0	39	ABalappp	17	0	0	0		0	0	0	0	0
70	1	33	24	-1	334	136	22.5	41	ABarapap	229	0	0	0		0	0	0	0	0
71	1	83	93	-1	259	394	22.1	40	ABplpapa	392	49	0	0		0	0	0	0	0
72	1	21	61	-1	151	159	19.2	37	ABaraaaa	362	300	0	0		0	0	0	0	0
73	1	95	90	-1	428	322	12.8	47	Epl	463	475	0	0		0	0	0	0	0
74	1	87	56	-1	391	367	23.2	37	MSappa	359	780	0	0		0	0	0	0	0
75	1	74	75	-1	580	196	20.2	40	ABprpppa	-187	0	0	0		0	0	0	0	0
76	1	69	21	-1	485	420	17.5	39	ABplpppp	386	-1175	0	0		0	0	0	0	0
77	1	81	88	-1	241	251	19.4	39	MSaaap	392	-234	0	0		0	0	0	0	0
78	1	32	30	-1	471	407	10.7	38	Capa	375	445	0	0		0	0	0	0	0
79	1	40	41	-1	581	344	14.6	40	Cppp	373	288	0	0		0	0	0	0	0
80	1	42	47	-1	419	226	7.2	37	ABarpppa	116	0	0	0		0	0	0	0	0
81	1	49	85	-1	400	422	18.6	39	ABplpppa	467	0	0	0		0	0	0	0	0
82	1	46	1	-1	362	280	23.5	40	MSaapp	364	568	0	0		0	0	0	0	0
83	1	22	92	-1	582	236	23.9	43	ABprpppp	406	1197	0	0		0	0	0	0	0
84	1	11	91	-1	345	339	6.2	39	ABplapap	386	76	0	0		0	0	0	0	0
85	1	50	25	-1	602	250	15.6	39	Cppa	380	-1104	0	0		0	0	0	0	0
86	1	92	59	-1	432	206	20.1	39	MSppap	299	123	0	0		0	0	0	0	0
87	1	9	16	-1	377	173	19.8	39	MSppaa	285	-198	0	0		0	0	0	0	0
88	1	96	74	-1	433	321	21.6	35	Z3	342	407	0	0		0	0	0	0	0
89	1	66	4	-1	202	319	23.3	41	ABalpapp	409	245	0	0		0	0	0	0	0
90	1	48	13	-1	494	262	14.5	48	Epr	467	-368	0	0		0	0	0	0	0
91	1	65	82	-1	291	328	20.8	39	MSapaa	349	125	0	0		0	0	0	0	0
92	1	93	96	-1	340	218	21.8	41	MSpapa	60	0	0	0		0	0	0	0	0
93	1	76	18	-1	310	243	5.7	39	ABarppaa	378	-2052	0	0		0	0	0	0	0
94	1	71	77	-1	530	219	7.2	40	Cpaa	399	138	0	0		0	0	0	0	0
95	1	28	38	-1	509	301	20.5	37	Z2	-225	0	0	0		0	0	0	0	0
96	1	43	9	-1	468	217	22.5	38	MSpppa	383	-1297	0	0		0	0	0	0	0
