# Supplementary material for: The AP-2 Transcription Factor APTF-2 Is Required for Neuroblast and Epidermal Morphogenesis in Caenorhabditis elegans Embryogenesis
Source: PLoS Genet. 2016 May 13;12(5):e1006048. doi: 10.1371/journal.pgen.1006048 (PMC4866721; doi:10.1371/journal.pgen.1006048)
Supplement: S5 Text — (ZIP) [file pgen.1006048.s033.zip › nuclei/t078-nuclei]

1	1	82	78	-1	353	274	23.7	39	MSaapp	371	113	0	0		0	0	0	0	0
2	1	3	18	-1	137	178	12.6	39	ABalaaap	379	768	0	0		0	0	0	0	0
3	1	36	33	-1	215	332	10.6	39	ABplaapa	393	193	0	0		0	0	0	0	0
4	1	89	40	-1	201	313	23.2	42	ABalpapp	410	-607	0	0		0	0	0	0	0
5	1	14	39	-1	420	405	10.1	38	ABplappp	366	-761	0	0		0	0	0	0	0
6	1	65	2	-1	581	202	13.3	39	ABprappp	165	0	0	0		0	0	0	0	0
7	1	45	59	-1	425	149	10.4	41	ABpraapp	407	-1017	0	0		0	0	0	0	0
8	1	50	67	-1	322	284	11.6	46	Ear	450	-28	0	0		0	0	0	0	0
9	1	96	69	-1	467	209	22.4	38	MSpppa	366	-759	0	0		0	0	0	0	0
10	1	34	63	-1	361	413	16.6	38	ABplppap	352	-458	0	0		0	0	0	0	0
11	1	54	81	-1	515	249	23.7	38	MSpppp	372	444	0	0		0	0	0	0	0
12	1	39	26	-1	447	392	21.1	38	MSappp	340	131	0	0		0	0	0	0	0
13	1	90	15	-1	495	261	14.1	47	Epr	468	116	0	0		0	0	0	0	0
14	1	21	92	-1	336	144	8.6	39	ABpraaap	387	-10	0	0		0	0	0	0	0
15	1	18	86	-1	109	315	15.3	37	ABalppaa	-24	0	0	0		0	0	0	0	0
16	1	87	89	-1	369	174	19.7	39	MSppaa	378	139	0	0		0	0	0	0	0
17	1	42	44	-1	139	305	22.6	40	ABalpapa	394	15	0	0		0	0	0	0	0
18	1	93	58	-1	307	254	5.5	39	ABarppaa	391	500	0	0		0	0	0	0	0
19	1	48	4	-1	297	372	10.9	40	ABplaapp	124	0	0	0		0	0	0	0	0
20	1	55	19	-1	495	155	8.8	39	ABprapap	385	-255	0	0		0	0	0	0	0
21	1	76	23	-1	487	421	17.6	40	ABplpppp	350	-130	0	0		0	0	0	0	0
22	1	24	64	-1	505	361	7.7	38	Caap	385	841	0	0		0	0	0	0	0
23	1	16	56	-1	189	234	7.2	36	ABalapap	38	0	0	0		0	0	0	0	0
24	1	70	82	-1	333	131	22.5	43	ABarapap	433	-12	0	0		0	0	0	0	0
25	1	85	12	-1	601	249	15.3	39	Cppa	386	239	0	0		0	0	0	0	0
26	1	22	34	-1	356	397	10.4	40	ABplappa	-152	0	0	0		0	0	0	0	0
27	1	8	17	-1	322	401	21.5	42	ABplpapp	392	-463	0	0		0	0	0	0	0
28	1	7	30	-1	277	107	12.6	39	ABpraaaa	-102	0	0	0		0	0	0	0	0
29	1	4	6	-1	184	388	14.9	38	ABplpaaa	372	-310	0	0		0	0	0	0	0
30	1	78	65	-1	478	408	11.4	39	Capa	67	0	0	0		0	0	0	0	0
31	1	32	53	-1	352	214	9.5	39	ABarpapp	384	118	0	0		0	0	0	0	0
32	1	33	10	-1	294	201	11.7	38	ABarpapa	381	-77	0	0		0	0	0	0	0
33	1	62	36	-1	262	353	17.9	38	ABalpppp	383	228	0	0		0	0	0	0	0
34	1	63	43	-1	376	136	15.5	38	ABarappp	384	1033	0	0		0	0	0	0	0
35	1	40	95	-1	251	176	24.2	42	ABaraapp	414	956	0	0		0	0	0	0	0
36	1	13	42	-1	201	139	9.4	37	ABarpaaa	116	0	0	0		0	0	0	0	0
37	1	30	80	-1	156	284	15.4	40	ABalpaap	55	0	0	0		0	0	0	0	0
38	1	95	83	-1	504	284	19.6	40	Z2	401	666	0	0		0	0	0	0	0
39	1	37	46	-1	170	240	20.6	37	MSaaaa	243	0	0	0		0	0	0	0	0
40	1	41	91	-1	566	297	22.7	46	Dp	459	147	0	0		0	0	0	0	0
41	1	79	94	-1	580	339	14.7	40	Cppp	388	178	0	0		0	0	0	0	0
42	1	19	5	-1	530	164	12.9	40	ABprappa	281	0	0	0		0	0	0	0	0
43	1	60	51	-1	209	301	6.3	37	ABplaaap	281	0	0	0		0	0	0	0	0
44	1	2	7	-1	188	175	23.3	43	ABaraapa	515	0	0	0		0	0	0	0	0
45	1	26	90	-1	417	266	23.8	42	MSpapp	380	1061	0	0		0	0	0	0	0
46	1	25	22	-1	410	105	18.3	39	ABprpaaa	382	467	0	0		0	0	0	0	0
47	1	80	35	-1	420	226	7.4	37	ABarpppa	128	0	0	0		0	0	0	0	0
48	1	67	32	-1	411	169	5.6	37	ABprapaa	378	236	0	0		0	0	0	0	0
49	1	20	38	-1	375	300	16.9	46	Eal	464	793	0	0		0	0	0	0	0
50	1	66	24	-1	464	123	15.6	39	ABprpaap	36	0	0	0		0	0	0	0	0
51	1	6	60	-1	500	360	22.0	44	Da	438	160	0	0		0	0	0	0	0
52	1	57	75	-1	250	181	6.3	42	ABarpaap	-189	0	0	0		0	0	0	0	0
53	1	35	31	-1	258	125	19.8	39	ABarapaa	362	-1183	0	0		0	0	0	0	0
54	1	38	11	-1	304	421	14.6	36	ABplppaa	89	0	0	0		0	0	0	0	0
55	1	29	37	-1	214	211	11.3	37	ABalappa	213	0	0	0		0	0	0	0	0
56	1	74	54	-1	387	361	23.3	39	MSappa	389	215	0	0		0	0	0	0	0
57	1	12	8	-1	200	129	17.0	40	ABaraaap	107	0	0	0		0	0	0	0	0
58	1	49	28	-1	342	245	17.9	37	MSpaap	412	0	0	0		0	0	0	0	0
59	1	86	93	-1	425	206	19.8	40	MSppap	395	316	0	0		0	0	0	0	0
60	1	47	61	-1	159	345	15.6	37	ABalppap	-119	0	0	0		0	0	0	0	0
61	1	72	27	-1	154	155	19.3	39	ABaraaaa	85	0	0	0		0	0	0	0	0
62	1	51	16	-1	356	334	21.6	40	MSapap	364	-1467	0	0		0	0	0	0	0
63	1	17	62	-1	135	291	8.7	38	ABplaaaa	380	-963	0	0		0	0	0	0	0
64	1	27	29	-1	186	192	15.8	37	ABalaapa	366	370	0	0		0	0	0	0	0
65	1	69	1	-1	255	254	8.6	39	ABalappp	-7	0	0	0		0	0	0	0	0
66	1	52	9	-1	441	327	6.4	41	Caaa	253	0	0	0		0	0	0	0	0
67	1	5	85	-1	436	140	21.6	40	ABprpapa	-79	0	0	0		0	0	0	0	0
68	1	68	14	-1	252	172	14.2	38	ABalaapp	367	-6	0	0		0	0	0	0	0
69	1	43	49	-1	381	264	6.1	37	ABarppap	375	285	0	0		0	0	0	0	0
70	1	58	3	-1	508	132	17.7	37	ABprppaa	133	0	0	0		0	0	0	0	0
71	1	59	47	-1	280	185	19.3	40	MSpaaa	344	0	0	0		0	0	0	0	0
72	1	28	50	-1	547	388	15.5	39	Capp	378	-69	0	0		0	0	0	0	0
73	1	53	72	-1	544	158	19.8	39	ABprppap	379	-541	0	0		0	0	0	0	0
74	1	88	96	-1	428	321	20.6	37	Z3	364	693	0	0		0	0	0	0	0
75	1	75	13	-1	579	192	19.7	39	ABprpppa	-198	0	0	0		0	0	0	0	0
76	1	1	71	-1	369	107	10.2	39	ABpraapa	-30	0	0	0		0	0	0	0	0
77	1	94	55	-1	528	224	7.3	40	Cpaa	403	542	0	0		0	0	0	0	0
78	1	11	68	-1	118	204	17.5	39	ABalaaaa	271	0	0	0		0	0	0	0	0
79	1	23	77	-1	254	342	5.9	38	ABplapaa	162	0	0	0		0	0	0	0	0
80	1	31	48	-1	495	159	24.0	41	ABprpapp	404	218	0	0		0	0	0	0	0
81	1	46	25	-1	142	218	8.6	38	ABalapaa	337	-154	0	0		0	0	0	0	0
82	1	91	79	-1	295	324	20.6	39	MSapaa	397	427	0	0		0	0	0	0	0
83	1	9	57	-1	110	252	20.5	39	ABalpaaa	-202	0	0	0		0	0	0	0	0
84	1	64	74	-1	263	271	23.0	42	MSaapa	394	1358	0	0		0	0	0	0	0
85	1	81	20	-1	400	423	18.6	40	ABplpppa	340	-1110	0	0		0	0	0	0	0
86	1	10	45	-1	242	408	13.7	37	ABplpaap	369	-685	0	0		0	0	0	0	0
87	1	44	70	-1	212	320	17.8	38	ABalpppa	370	-232	0	0		0	0	0	0	0
88	1	77	52	-1	242	251	19.2	39	MSaaap	347	666	0	0		0	0	0	0	0
89	1	61	66	-1	314	119	16.8	39	ABarappa	376	-542	0	0		0	0	0	0	0
90	1	73	88	-1	425	321	12.7	47	Epl	460	-726	0	0		0	0	0	0	0
91	1	84	76	-1	353	350	6.3	39	ABplapap	388	929	0	0		0	0	0	0	0
92	1	83	87	-1	579	224	24.0	42	ABprpppp	315	0	0	0		0	0	0	0	0
93	1	71	73	-1	256	394	22.1	41	ABplpapa	384	-1440	0	0		0	0	0	0	0
94	1	15	41	-1	471	229	9.6	39	ABarpppp	392	-353	0	0		0	0	0	0	0
95	1	56	21	-1	557	302	9.0	42	Cpap	422	477	0	0		0	0	0	0	0
96	1	92	84	-1	334	209	22.6	41	MSpapa	418	-1659	0	0		0	0	0	0	0
