# Supplementary material for: The AP-2 Transcription Factor APTF-2 Is Required for Neuroblast and Epidermal Morphogenesis in Caenorhabditis elegans Embryogenesis
Source: PLoS Genet. 2016 May 13;12(5):e1006048. doi: 10.1371/journal.pgen.1006048 (PMC4866721; doi:10.1371/journal.pgen.1006048)
Supplement: S5 Text — (ZIP) [file pgen.1006048.s033.zip › nuclei/t079-nuclei]

1	1	65	14	-1	255	250	8.8	38	ABalappp	355	0	0	0		0	0	0	0	0
2	1	6	37	-1	583	214	13.4	38	ABprappp	375	714	0	0		0	0	0	0	0
3	1	70	87	-1	511	134	17.6	37	ABprppaa	333	131	0	0		0	0	0	0	0
4	1	19	7	-1	295	375	10.9	41	ABplaapp	-107	0	0	0		0	0	0	0	0
5	1	42	11	-1	537	166	12.8	41	ABprappa	355	0	0	0		0	0	0	0	0
6	1	29	68	-1	181	387	16.3	38	ABplpaaa	380	115	0	0		0	0	0	0	0
7	1	44	23	-1	183	184	23.6	42	ABaraapa	416	-100	0	0		0	0	0	0	0
8	1	57	57	-1	197	133	17.4	40	ABaraaap	-8	0	0	0		0	0	0	0	0
9	1	66	52	-1	447	334	6.3	41	Caaa	401	-117	0	0		0	0	0	0	0
10	1	32	93	-1	295	201	11.7	38	ABarpapa	84	0	0	0		0	0	0	0	0
11	1	54	70	-1	298	418	15.0	37	ABplppaa	189	0	0	0		0	0	0	0	0
12	1	25	78	-1	596	260	15.7	40	Cppa	390	640	0	0		0	0	0	0	0
13	1	75	28	-1	582	190	20.0	39	ABprpppa	356	-1776	0	0		0	0	0	0	0
14	1	68	39	-1	259	169	14.2	38	ABalaapp	384	-261	0	0		0	0	0	0	0
15	1	13	81	-1	502	268	13.4	46	Epr	463	-225	0	0		0	0	0	0	0
16	1	62	8	-1	353	336	21.3	39	MSapap	348	-514	0	0		0	0	0	0	0
17	1	27	31	-1	319	402	21.8	42	ABplpapp	421	1383	0	0		0	0	0	0	0
18	1	2	55	-1	137	177	11.8	37	ABalaaap	375	1445	0	0		0	0	0	0	0
19	1	20	20	-1	493	153	8.8	39	ABprapap	315	0	0	0		0	0	0	0	0
20	1	85	94	-1	397	427	19.0	38	ABplpppa	384	465	0	0		0	0	0	0	0
21	1	95	72	-1	563	304	9.4	43	Cpap	429	623	0	0		0	0	0	0	0
22	1	46	83	-1	416	107	18.2	40	ABprpaaa	363	-773	0	0		0	0	0	0	0
23	1	21	60	-1	484	421	17.7	39	ABplpppp	395	1318	0	0		0	0	0	0	0
24	1	50	33	-1	469	127	16.0	37	ABprpaap	369	147	0	0		0	0	0	0	0
25	1	81	34	-1	141	225	8.1	37	ABalapaa	350	159	0	0		0	0	0	0	0
26	1	12	65	-1	438	389	20.2	38	MSappp	372	1068	0	0		0	0	0	0	0
27	1	61	30	-1	150	161	19.2	38	ABaraaaa	94	0	0	0		0	0	0	0	0
28	1	58	82	-1	348	234	18.3	38	MSpaap	346	-527	0	0		0	0	0	0	0
29	1	64	22	-1	189	192	14.7	37	ABalaapa	259	0	0	0		0	0	0	0	0
30	1	28	25	-1	279	110	12.5	39	ABpraaaa	385	-314	0	0		0	0	0	0	0
31	1	53	50	-1	252	126	19.3	38	ABarapaa	388	-1055	0	0		0	0	0	0	0
32	1	48	66	-1	408	175	5.7	39	ABprapaa	363	339	0	0		0	0	0	0	0
33	1	3	27	-1	224	336	10.8	40	ABplaapa	403	574	0	0		0	0	0	0	0
34	1	26	40	-1	358	404	10.7	41	ABplappa	396	35	0	0		0	0	0	0	0
35	1	47	18	-1	421	230	7.5	37	ABarpppa	371	-521	0	0		0	0	0	0	0
36	1	33	69	-1	262	351	18.7	39	ABalpppp	380	569	0	0		0	0	0	0	0
37	1	55	24	-1	209	205	10.7	37	ABalappa	313	0	0	0		0	0	0	0	0
38	1	49	36	-1	371	298	16.8	47	Eal	468	163	0	0		0	0	0	0	0
39	1	5	21	-1	427	411	9.9	38	ABplappp	190	0	0	0		0	0	0	0	0
40	1	4	63	-1	203	311	23.7	43	ABalpapp	421	1	0	0		0	0	0	0	0
41	1	94	77	-1	474	227	9.5	38	ABarpppp	371	0	0	0		0	0	0	0	0
42	1	36	32	-1	198	145	8.4	37	ABarpaaa	327	1017	0	0		0	0	0	0	0
43	1	34	59	-1	377	136	15.2	38	ABarappp	369	96	0	0		0	0	0	0	0
44	1	17	13	-1	142	293	22.7	40	ABalpapa	392	960	0	0		0	0	0	0	0
45	1	86	61	-1	237	405	14.6	37	ABplpaap	240	0	0	0		0	0	0	0	0
46	1	39	54	-1	173	236	20.2	38	MSaaaa	364	501	0	0		0	0	0	0	0
47	1	71	86	-1	279	180	19.5	39	MSpaaa	396	127	0	0		0	0	0	0	0
48	1	80	15	-1	485	159	23.8	42	ABprpapp	400	221	0	0		0	0	0	0	0
49	1	69	1	-1	382	268	6.1	37	ABarppap	214	0	0	0		0	0	0	0	0
50	1	72	48	-1	543	392	15.8	40	Capp	271	0	0	0		0	0	0	0	0
51	1	43	4	-1	210	305	6.6	36	ABplaaap	355	370	0	0		0	0	0	0	0
52	1	88	62	-1	247	245	18.9	40	MSaaap	38	0	0	0		0	0	0	0	0
53	1	31	53	-1	350	214	9.1	37	ABarpapp	233	0	0	0		0	0	0	0	0
54	1	56	2	-1	385	362	23.3	41	MSappa	384	414	0	0		0	0	0	0	0
55	1	77	26	-1	532	228	7.1	41	Cpaa	401	-282	0	0		0	0	0	0	0
56	1	23	46	-1	188	246	7.6	36	ABalapap	71	0	0	0		0	0	0	0	0
57	1	83	5	-1	115	243	20.4	39	ABalpaaa	612	0	0	0		0	0	0	0	0
58	1	18	64	-1	304	268	5.9	39	ABarppaa	367	-460	0	0		0	0	0	0	0
59	1	7	42	-1	430	145	10.4	40	ABpraapp	295	0	0	0		0	0	0	0	0
60	1	51	75	-1	489	359	22.5	42	Da	422	666	0	0		0	0	0	0	0
61	1	60	58	-1	158	340	16.7	36	ABalppap	356	419	0	0		0	0	0	0	0
62	1	63	3	-1	136	298	8.7	39	ABplaaaa	124	0	0	0		0	0	0	0	0
63	1	10	49	-1	359	406	17.0	38	ABplppap	350	140	0	0		0	0	0	0	0
64	1	22	85	-1	511	364	8.0	39	Caap	386	166	0	0		0	0	0	0	0
65	1	30	43	-1	480	406	11.6	39	Capa	536	0	0	0		0	0	0	0	0
66	1	89	10	-1	324	115	16.7	38	ABarappa	356	-229	0	0		0	0	0	0	0
67	1	8	38	-1	324	289	11.6	46	Ear	465	252	0	0		0	0	0	0	0
68	1	78	51	-1	115	207	16.2	39	ABalaaaa	75	0	0	0		0	0	0	0	0
69	1	9	45	-1	462	210	22.5	39	MSpppa	349	117	0	0		0	0	0	0	0
70	1	87	9	-1	214	312	17.8	39	ABalpppa	379	0	0	0		0	0	0	0	0
71	1	76	16	-1	367	111	9.4	39	ABpraapa	382	256	0	0		0	0	0	0	0
72	1	73	80	-1	542	163	19.5	39	ABprppap	73	0	0	0		0	0	0	0	0
73	1	93	89	-1	253	387	22.6	41	ABplpapa	76	0	0	0		0	0	0	0	0
74	1	84	88	-1	264	265	23.0	41	MSaapa	409	1281	0	0		0	0	0	0	0
75	1	52	41	-1	256	185	6.3	40	ABarpaap	399	299	0	0		0	0	0	0	0
76	1	91	84	-1	351	358	6.3	39	ABplapap	254	0	0	0		0	0	0	0	0
77	1	79	29	-1	257	340	6.1	37	ABplapaa	346	0	0	0		0	0	0	0	0
78	1	1	47	-1	353	277	24.1	41	MSaapp	408	140	0	0		0	0	0	0	0
79	1	82	44	-1	292	314	20.2	39	MSapaa	386	375	0	0		0	0	0	0	0
80	1	37	17	-1	153	280	16.1	40	ABalpaap	400	-39	0	0		0	0	0	0	0
81	1	11	76	-1	511	245	24.0	39	MSpppp	385	302	0	0		0	0	0	0	0
82	1	24	56	-1	333	129	22.6	42	ABarapap	650	0	0	0		0	0	0	0	0
83	1	38	73	-1	492	279	18.8	40	Z2	395	543	0	0		0	0	0	0	0
84	1	96	79	-1	338	200	23.2	41	MSpapa	383	531	0	0		0	0	0	0	0
85	1	67	92	-1	428	141	22.0	41	ABprpapa	-79	0	0	0		0	0	0	0	0
86	1	15	71	-1	108	313	16.5	38	ABalppaa	201	0	0	0		0	0	0	0	0
87	1	92	96	-1	573	220	24.4	44	ABprpppp	446	738	0	0		0	0	0	0	0
88	1	90	35	-1	425	320	12.3	46	Epl	265	0	0	0		0	0	0	0	0
89	1	16	90	-1	363	168	19.3	37	MSppaa	322	-490	0	0		0	0	0	0	0
90	1	45	91	-1	415	261	24.3	41	MSpapp	403	1031	0	0		0	0	0	0	0
91	1	40	74	-1	560	295	22.8	45	Dp	452	829	0	0		0	0	0	0	0
92	1	14	19	-1	338	149	8.1	39	ABpraaap	370	-50	0	0		0	0	0	0	0
93	1	59	6	-1	428	205	19.3	39	MSppap	357	444	0	0		0	0	0	0	0
94	1	41	12	-1	578	344	15.7	40	Cppp	388	150	0	0		0	0	0	0	0
95	1	35	67	-1	250	170	24.3	40	ABaraapp	389	978	0	0		0	0	0	0	0
96	1	74	95	-1	415	313	21.1	36	Z3	161	0	0	0		0	0	0	0	0
