# Supplementary material for: The AP-2 Transcription Factor APTF-2 Is Required for Neuroblast and Epidermal Morphogenesis in Caenorhabditis elegans Embryogenesis
Source: PLoS Genet. 2016 May 13;12(5):e1006048. doi: 10.1371/journal.pgen.1006048 (PMC4866721; doi:10.1371/journal.pgen.1006048)
Supplement: S5 Text — (ZIP) [file pgen.1006048.s033.zip › nuclei/t080-nuclei]

1	1	49	49	-1	384	277	5.9	38	ABarppap	378	-707	0	0		0	0	0	0	0
2	1	54	72	-1	387	353	22.7	38	MSappa	359	-544	0	0		0	0	0	0	0
3	1	62	42	-1	143	310	9.0	39	ABplaaaa	120	0	0	0		0	0	0	0	0
4	1	51	38	-1	214	311	6.7	38	ABplaaap	381	-96	0	0		0	0	0	0	0
5	1	57	23	-1	113	239	20.2	40	ABalpaaa	123	0	0	0		0	0	0	0	0
6	1	93	46	-1	427	202	19.2	39	MSppap	351	119	0	0		0	0	0	0	0
7	1	4	32	-1	299	376	11.4	41	ABplaapp	392	534	0	0		0	0	0	0	0
8	1	16	25	-1	348	336	21.0	38	MSapap	382	-479	0	0		0	0	0	0	0
9	1	70	44	-1	216	309	17.2	39	ABalpppa	383	-33	0	0		0	0	0	0	0
10	1	66	43	-1	332	115	17.3	39	ABarappa	383	185	0	0		0	0	0	0	0
11	1	5	62	-1	545	172	12.3	41	ABprappa	401	355	0	0		0	0	0	0	0
12	1	94	59	-1	577	345	16.4	40	Cppp	396	-221	0	0		0	0	0	0	0
13	1	44	19	-1	139	288	22.6	40	ABalpapa	397	8	0	0		0	0	0	0	0
14	1	1	37	-1	253	250	9.5	38	ABalappp	367	84	0	0		0	0	0	0	0
15	1	48	89	-1	484	154	23.7	43	ABprpapp	417	849	0	0		0	0	0	0	0
16	1	71	18	-1	368	115	8.9	39	ABpraapa	-48	0	0	0		0	0	0	0	0
17	1	80	64	-1	143	276	15.9	40	ABalpaap	398	-730	0	0		0	0	0	0	0
18	1	35	82	-1	422	230	7.4	37	ABarpppa	352	-512	0	0		0	0	0	0	0
19	1	92	90	-1	332	146	8.4	39	ABpraaap	123	0	0	0		0	0	0	0	0
20	1	19	54	-1	498	154	8.5	39	ABprapap	381	-144	0	0		0	0	0	0	0
21	1	39	17	-1	427	418	10.3	38	ABplappp	379	826	0	0		0	0	0	0	0
22	1	29	34	-1	194	172	13.8	38	ABalaapa	187	0	0	0		0	0	0	0	0
23	1	7	73	-1	179	188	23.9	42	ABaraapa	408	13	0	0		0	0	0	0	0
24	1	37	31	-1	212	212	10.7	38	ABalappa	353	1044	0	0		0	0	0	0	0
25	1	30	12	-1	281	107	13.7	38	ABpraaaa	114	0	0	0		0	0	0	0	0
26	1	55	29	-1	532	237	7.4	41	Cpaa	397	442	0	0		0	0	0	0	0
27	1	33	15	-1	228	347	10.8	40	ABplaapa	404	230	0	0		0	0	0	0	0
28	1	13	45	-1	578	178	19.6	39	ABprpppa	384	-736	0	0		0	0	0	0	0
29	1	77	26	-1	261	346	6.0	38	ABplapaa	-257	0	0	0		0	0	0	0	0
30	1	27	39	-1	141	172	19.1	39	ABaraaaa	15	0	0	0		0	0	0	0	0
31	1	17	85	-1	318	397	22.2	42	ABplpapp	419	724	0	0		0	0	0	0	0
32	1	42	67	-1	204	148	7.6	36	ABarpaaa	355	0	0	0		0	0	0	0	0
33	1	24	4	-1	465	131	16.4	37	ABprpaap	356	-225	0	0		0	0	0	0	0
34	1	25	10	-1	137	231	7.9	37	ABalapaa	106	0	0	0		0	0	0	0	0
35	1	88	92	-1	423	319	12.0	47	Epl	330	0	0	0		0	0	0	0	0
36	1	38	8	-1	377	291	16.7	47	Eal	452	173	0	0		0	0	0	0	0
37	1	2	74	-1	586	220	13.2	39	ABprappp	387	683	0	0		0	0	0	0	0
38	1	67	69	-1	314	290	11.4	46	Ear	463	-408	0	0		0	0	0	0	0
39	1	14	94	-1	259	162	14.0	38	ABalaapp	354	155	0	0		0	0	0	0	0
40	1	34	5	-1	362	406	10.9	41	ABplappa	383	1331	0	0		0	0	0	0	0
41	1	75	53	-1	254	191	6.4	41	ABarpaap	-26	0	0	0		0	0	0	0	0
42	1	59	35	-1	433	151	10.7	40	ABpraapp	190	0	0	0		0	0	0	0	0
43	1	65	11	-1	482	409	12.4	39	Capa	374	203	0	0		0	0	0	0	0
44	1	79	86	-1	293	310	19.5	39	MSapaa	336	1606	0	0		0	0	0	0	0
45	1	69	27	-1	460	207	22.2	40	MSpppa	351	767	0	0		0	0	0	0	0
46	1	56	14	-1	188	253	7.2	37	ABalapap	153	0	0	0		0	0	0	0	0
47	1	78	1	-1	354	277	24.3	42	MSaapp	411	457	0	0		0	0	0	0	0
48	1	50	95	-1	540	393	16.4	39	Capp	135	0	0	0		0	0	0	0	0
49	1	63	30	-1	357	402	17.5	37	ABplppap	361	0	0	0		0	0	0	0	0
50	1	31	13	-1	248	131	19.6	39	ABarapaa	362	1135	0	0		0	0	0	0	0
51	1	68	40	-1	119	217	15.0	39	ABalaaaa	82	0	0	0		0	0	0	0	0
52	1	9	87	-1	452	331	6.1	42	Caaa	384	929	0	0		0	0	0	0	0
53	1	53	28	-1	353	211	8.4	38	ABarpapp	73	0	0	0		0	0	0	0	0
54	1	46	20	-1	178	230	19.8	38	MSaaaa	334	0	0	0		0	0	0	0	0
55	1	18	16	-1	145	179	10.8	38	ABalaaap	198	0	0	0		0	0	0	0	0
56	1	82	56	-1	326	136	22.8	42	ABarapap	420	-201	0	0		0	0	0	0	0
57	1	8	63	-1	190	138	18.3	40	ABaraaap	379	933	0	0		0	0	0	0	0
58	1	61	80	-1	165	335	17.9	38	ABalppap	63	0	0	0		0	0	0	0	0
59	1	43	58	-1	377	136	15.0	38	ABarappp	343	187	0	0		0	0	0	0	0
60	1	23	21	-1	481	421	18.5	39	ABplpppp	356	268	0	0		0	0	0	0	0
61	1	45	61	-1	232	405	14.9	38	ABplpaap	382	599	0	0		0	0	0	0	0
62	1	52	65	-1	248	246	19.2	40	MSaaap	-105	0	0	0		0	0	0	0	0
63	1	40	77	-1	205	305	23.9	42	ABalpapp	407	456	0	0		0	0	0	0	0
64	1	58	2	-1	302	267	5.6	39	ABarppaa	128	0	0	0		0	0	0	0	0
65	1	26	7	-1	429	385	19.7	39	MSappp	341	-816	0	0		0	0	0	0	0
66	1	32	50	-1	418	172	5.5	38	ABprapaa	372	0	0	0		0	0	0	0	0
67	1	95	51	-1	249	166	24.2	41	ABaraapp	415	-91	0	0		0	0	0	0	0
68	1	6	60	-1	182	385	16.6	38	ABplpaaa	356	526	0	0		0	0	0	0	0
69	1	36	6	-1	260	353	18.6	39	ABalpppp	340	0	0	0		0	0	0	0	0
70	1	11	41	-1	293	419	15.5	37	ABplppaa	367	475	0	0		0	0	0	0	0
71	1	86	36	-1	111	322	16.8	39	ABalppaa	-112	0	0	0		0	0	0	0	0
72	1	21	71	-1	566	310	9.7	42	Cpap	410	1376	0	0		0	0	0	0	0
73	1	83	68	-1	490	278	19.0	40	Z2	404	-702	0	0		0	0	0	0	0
74	1	91	55	97	557	281	22.9	46	Dp	321	307	0	0		0	0	0	0	0
75	1	60	3	-1	487	355	22.5	42	Da	410	322	0	0		0	0	0	0	0
76	1	81	76	-1	504	235	23.4	40	MSpppp	390	-323	0	0		0	0	0	0	0
77	1	41	91	-1	476	229	9.5	39	ABarpppp	387	-610	0	0		0	0	0	0	0
78	1	12	88	-1	603	262	16.9	41	Cppa	199	0	0	0		0	0	0	0	0
79	1	84	33	-1	332	202	23.3	42	MSpapa	404	-126	0	0		0	0	0	0	0
80	1	72	83	-1	536	163	18.5	39	ABprppap	409	0	0	0		0	0	0	0	0
81	1	15	57	-1	510	271	13.3	46	Epr	465	219	0	0		0	0	0	0	0
82	1	28	93	-1	352	230	18.4	37	MSpaap	105	0	0	0		0	0	0	0	0
83	1	22	84	-1	417	108	17.3	39	ABprpaaa	378	169	0	0		0	0	0	0	0
84	1	76	81	-1	351	358	6.6	40	ABplapap	394	-86	0	0		0	0	0	0	0
85	1	64	70	-1	511	373	7.8	39	Caap	-72	0	0	0		0	0	0	0	0
86	1	47	47	-1	278	183	19.0	40	MSpaaa	-93	0	0	0		0	0	0	0	0
87	1	3	9	-1	508	130	17.7	37	ABprppaa	111	0	0	0		0	0	0	0	0
88	1	74	75	-1	266	264	22.7	41	MSaapa	399	779	0	0		0	0	0	0	0
89	1	73	24	-1	253	378	23.4	41	ABplpapa	-248	0	0	0		0	0	0	0	0
90	1	89	22	-1	360	172	18.7	38	MSppaa	360	422	0	0		0	0	0	0	0
91	1	90	66	-1	417	252	24.4	42	MSpapp	370	1045	0	0		0	0	0	0	0
92	1	85	52	-1	421	138	22.4	40	ABprpapa	404	1113	0	0		0	0	0	0	0
93	1	10	79	-1	295	202	11.8	38	ABarpapa	380	-370	0	0		0	0	0	0	0
94	1	20	48	-1	393	429	19.3	40	ABplpppa	364	-195	0	0		0	0	0	0	0
95	1	96	96	-1	427	308	20.9	35	Z3	-72	0	0	0		0	0	0	0	0
96	1	87	78	-1	563	208	24.3	42	ABprpppp	232	0	0	0		0	0	0	0	0
