# Supplementary material for: The AP-2 Transcription Factor APTF-2 Is Required for Neuroblast and Epidermal Morphogenesis in Caenorhabditis elegans Embryogenesis
Source: PLoS Genet. 2016 May 13;12(5):e1006048. doi: 10.1371/journal.pgen.1006048 (PMC4866721; doi:10.1371/journal.pgen.1006048)
Supplement: S5 Text — (ZIP) [file pgen.1006048.s033.zip › nuclei/t081-nuclei]

1	1	47	51	-1	355	287	24.4	41	MSaapp	407	534	0	0		0	0	0	0	0
2	1	64	7	-1	302	269	5.6	40	ABarppaa	391	-62	0	0		0	0	0	0	0
3	1	75	81	96	473	356	22.0	43	Da	278	182	0	0		0	0	0	0	0
4	1	33	54	-1	462	124	16.5	38	ABprpaap	333	765	0	0		0	0	0	0	0
5	1	40	80	-1	365	411	10.9	40	ABplappa	40	0	0	0		0	0	0	0	0
6	1	69	97	-1	256	350	18.2	40	ABalpppp	381	271	0	0		0	0	0	0	0
7	1	65	78	-1	424	383	18.7	37	MSappp	371	247	0	0		0	0	0	0	0
8	1	36	36	-1	378	290	16.1	45	Eal	449	-24	0	0		0	0	0	0	0
9	1	87	29	-1	507	129	17.9	38	ABprppaa	373	-336	0	0		0	0	0	0	0
10	1	34	2	-1	133	234	7.8	37	ABalapaa	222	0	0	0		0	0	0	0	0
11	1	43	31	-1	484	408	13.0	39	Capa	275	0	0	0		0	0	0	0	0
12	1	25	8	-1	280	108	14.8	39	ABpraaaa	31	0	0	0		0	0	0	0	0
13	1	50	76	-1	247	136	20.6	38	ABarapaa	374	242	0	0		0	0	0	0	0
14	1	46	26	-1	180	257	7.4	37	ABalapap	362	319	0	0		0	0	0	0	0
15	1	27	25	-1	226	356	10.2	39	ABplaapa	83	0	0	0		0	0	0	0	0
16	1	55	73	-1	139	180	11.2	38	ABalaaap	491	0	0	0		0	0	0	0	0
17	1	21	22	-1	428	422	10.7	39	ABplappp	382	375	0	0		0	0	0	0	0
18	1	16	17	-1	371	117	9.0	39	ABpraapa	358	-25	0	0		0	0	0	0	0
19	1	13	34	-1	142	290	23.2	40	ABalpapa	212	0	0	0		0	0	0	0	0
20	1	54	43	-1	176	231	18.7	38	MSaaaa	356	1113	0	0		0	0	0	0	0
21	1	60	24	-1	481	423	19.4	40	ABplpppp	395	531	0	0		0	0	0	0	0
22	1	90	39	-1	347	178	18.4	37	MSppaa	318	33	0	0		0	0	0	0	0
23	1	5	67	-1	113	243	20.0	40	ABalpaaa	391	42	0	0		0	0	0	0	0
24	1	89	28	-1	249	376	23.6	41	ABplpapa	410	76	0	0		0	0	0	0	0
25	1	8	77	-1	340	337	20.6	37	MSapap	350	112	0	0		0	0	0	0	0
26	1	29	53	-1	268	352	6.3	38	ABplapaa	40	0	0	0		0	0	0	0	0
27	1	45	11	-1	451	208	21.1	39	MSpppa	358	-550	0	0		0	0	0	0	0
28	1	53	3	-1	345	210	8.0	38	ABarpapp	380	-242	0	0		0	0	0	0	0
29	1	26	70	-1	529	247	7.0	41	Cpaa	410	-946	0	0		0	0	0	0	0
30	1	49	68	-1	358	409	17.5	38	ABplppap	348	47	0	0		0	0	0	0	0
31	1	24	56	-1	208	206	10.5	38	ABalappa	-225	0	0	0		0	0	0	0	0
32	1	7	10	-1	296	383	12.0	42	ABplaapp	409	251	0	0		0	0	0	0	0
33	1	79	37	-1	324	210	23.4	41	MSpapa	409	-339	0	0		0	0	0	0	0
34	1	22	33	-1	193	168	14.2	39	ABalaapa	353	184	0	0		0	0	0	0	0
35	1	42	35	-1	429	154	10.9	41	ABpraapp	409	443	0	0		0	0	0	0	0
36	1	71	60	-1	114	326	18.3	39	ABalppaa	-122	0	0	0		0	0	0	0	0
37	1	14	1	-1	243	255	10.0	37	ABalappp	74	0	0	0		0	0	0	0	0
38	1	4	55	-1	221	311	6.8	37	ABplaaap	243	0	0	0		0	0	0	0	0
39	1	30	75	-1	135	177	19.2	39	ABaraaaa	382	333	0	0		0	0	0	0	0
40	1	51	5	-1	116	217	14.6	39	ABalaaaa	133	0	0	0		0	0	0	0	0
41	1	70	44	-1	296	422	16.5	37	ABplppaa	364	21	0	0		0	0	0	0	0
42	1	3	20	-1	141	322	9.1	39	ABplaaaa	248	0	0	0		0	0	0	0	0
43	1	10	94	-1	335	119	17.7	40	ABarappa	-149	0	0	0		0	0	0	0	0
44	1	9	48	-1	208	305	15.5	39	ABalpppa	388	441	0	0		0	0	0	0	0
45	1	28	85	-1	573	173	19.5	39	ABprpppa	326	437	0	0		0	0	0	0	0
46	1	6	32	-1	418	205	18.4	41	MSppap	401	409	0	0		0	0	0	0	0
47	1	86	61	-1	272	180	18.8	40	MSpaaa	404	-644	0	0		0	0	0	0	0
48	1	94	16	-1	400	431	19.3	39	ABplpppa	382	122	0	0		0	0	0	0	0
49	1	1	87	-1	383	287	6.0	39	ABarppap	392	584	0	0		0	0	0	0	0
50	1	66	62	-1	414	173	5.8	38	ABprapaa	317	0	0	0		0	0	0	0	0
51	1	67	82	-1	247	177	24.4	42	ABaraapp	383	836	0	0		0	0	0	0	0
52	1	92	71	-1	418	139	22.4	40	ABprpapa	75	0	0	0		0	0	0	0	0
53	1	41	30	-1	251	191	6.2	40	ABarpaap	390	494	0	0		0	0	0	0	0
54	1	20	92	-1	502	158	8.0	40	ABprapap	122	0	0	0		0	0	0	0	0
55	1	74	15	-1	542	303	22.9	40	Dpp	274	1852	0	0		0	0	0	0	0
56	1	56	95	-1	325	140	23.3	42	ABarapap	422	1284	0	0		0	0	0	0	0
57	1	81	93	-1	509	273	13.1	47	Epr	472	375	0	0		0	0	0	0	0
58	1	59	14	-1	373	138	14.9	39	ABarappp	382	788	0	0		0	0	0	0	0
59	1	12	50	-1	571	339	16.0	41	Cppp	391	1030	0	0		0	0	0	0	0
60	1	68	13	-1	182	386	16.1	38	ABplpaaa	364	-110	0	0		0	0	0	0	0
61	1	61	40	-1	233	409	15.1	38	ABplpaap	-52	0	0	0		0	0	0	0	0
62	1	11	41	-1	543	170	12.3	40	ABprappa	269	0	0	0		0	0	0	0	0
63	1	57	64	-1	187	146	18.8	40	ABaraaap	387	1512	0	0		0	0	0	0	0
64	1	17	12	-1	135	279	15.5	41	ABalpaap	-23	0	0	0		0	0	0	0	0
65	1	62	52	-1	245	246	19.5	40	MSaaap	-183	0	0	0		0	0	0	0	0
66	1	91	59	-1	417	247	24.5	42	MSpapp	392	1045	0	0		0	0	0	0	0
67	1	32	18	-1	197	153	7.2	37	ABarpaaa	42	0	0	0		0	0	0	0	0
68	1	73	83	-1	488	279	18.6	40	Z2	378	144	0	0		0	0	0	0	0
69	1	38	74	-1	316	290	11.3	46	Ear	450	619	0	0		0	0	0	0	0
70	1	85	90	-1	514	378	8.4	39	Caap	372	-277	0	0		0	0	0	0	0
71	1	72	69	-1	568	318	9.8	41	Cpap	414	-711	0	0		0	0	0	0	0
72	1	2	89	-1	385	343	21.8	39	MSappa	67	0	0	0		0	0	0	0	0
73	1	23	46	-1	176	197	23.8	42	ABaraapa	417	214	0	0		0	0	0	0	0
74	1	37	58	-1	581	216	13.3	39	ABprappp	368	668	0	0		0	0	0	0	0
75	1	88	57	-1	262	274	23.0	40	MSaapa	378	-79	0	0		0	0	0	0	0
76	1	76	4	-1	498	227	23.0	40	MSpppp	384	32	0	0		0	0	0	0	0
77	1	63	27	-1	205	314	23.4	43	ABalpapp	404	178	0	0		0	0	0	0	0
78	1	96	6	-1	566	210	24.0	42	ABprpppp	407	547	0	0		0	0	0	0	0
79	1	93	38	-1	287	198	11.3	38	ABarpapa	348	925	0	0		0	0	0	0	0
80	1	58	21	-1	165	339	18.2	38	ABalppap	83	0	0	0		0	0	0	0	0
81	1	84	91	-1	341	365	7.1	39	ABplapap	389	365	0	0		0	0	0	0	0
82	1	18	65	-1	419	234	7.0	37	ABarpppa	-14	0	0	0		0	0	0	0	0
83	1	80	19	-1	527	168	18.2	38	ABprppap	348	-854	0	0		0	0	0	0	0
84	1	83	66	-1	417	106	17.1	39	ABprpaaa	176	0	0	0		0	0	0	0	0
85	1	31	49	-1	323	395	22.8	42	ABplpapp	442	0	0	0		0	0	0	0	0
86	1	44	79	-1	290	308	18.7	38	MSapaa	366	1607	0	0		0	0	0	0	0
87	1	52	84	-1	456	337	6.1	41	Caaa	64	0	0	0		0	0	0	0	0
88	1	78	47	-1	600	261	16.4	40	Cppa	393	476	0	0		0	0	0	0	0
89	1	15	88	-1	478	157	23.8	43	ABprpapp	201	0	0	0		0	0	0	0	0
90	1	19	9	-1	325	138	8.9	38	ABpraaap	-41	0	0	0		0	0	0	0	0
91	1	77	63	-1	471	231	9.2	39	ABarpppp	392	596	0	0		0	0	0	0	0
92	1	35	45	-1	422	323	11.8	47	Epl	467	400	0	0		0	0	0	0	0
93	1	82	72	-1	343	233	18.3	38	MSpaap	345	106	0	0		0	0	0	0	0
94	1	39	23	-1	256	161	13.5	37	ABalaapp	360	-134	0	0		0	0	0	0	0
95	1	48	42	-1	544	394	17.2	39	Capp	398	-50	0	0		0	0	0	0	0
96	1	95	86	-1	425	288	19.7	35	Z3	127	0	0	0		0	0	0	0	0
97	1	74	98	-1	543	258	21.5	37	Dpa	224	567	0	0		0	0	0	0	0
