# Supplementary material for: The AP-2 Transcription Factor APTF-2 Is Required for Neuroblast and Epidermal Morphogenesis in Caenorhabditis elegans Embryogenesis
Source: PLoS Genet. 2016 May 13;12(5):e1006048. doi: 10.1371/journal.pgen.1006048 (PMC4866721; doi:10.1371/journal.pgen.1006048)
Supplement: S5 Text — (ZIP) [file pgen.1006048.s033.zip › nuclei/t082-nuclei]

1	1	37	63	-1	247	253	10.4	39	ABalappp	384	22	0	0		0	0	0	0	0
2	1	10	6	-1	136	244	7.9	37	ABalapaa	358	-516	0	0		0	0	0	0	0
3	1	28	48	-1	352	209	7.7	38	ABarpapp	-24	0	0	0		0	0	0	0	0
4	1	76	74	-1	499	221	22.4	38	MSpppp	382	-113	0	0		0	0	0	0	0
5	1	40	23	-1	117	209	13.7	39	ABalaaaa	188	0	0	0		0	0	0	0	0
6	1	78	55	-1	568	196	23.7	43	ABprpppp	374	-73	0	0		0	0	0	0	0
7	1	2	20	-1	302	274	5.4	40	ABarppaa	400	374	0	0		0	0	0	0	0
8	1	12	64	-1	287	106	15.7	39	ABpraaaa	390	266	0	0		0	0	0	0	0
9	1	90	40	-1	327	132	9.2	38	ABpraaap	-354	0	0	0		0	0	0	0	0
10	1	32	68	-1	305	383	12.0	42	ABplaapp	-31	0	0	0		0	0	0	0	0
11	1	27	94	-1	451	205	20.4	39	MSpppa	329	81	0	0		0	0	0	0	0
12	1	64	4	-1	139	279	15.6	40	ABalpaap	562	0	0	0		0	0	0	0	0
13	1	60	61	-1	183	386	15.8	39	ABplpaaa	246	0	0	0		0	0	0	0	0
14	1	58	41	-1	369	136	15.1	38	ABarappp	380	732	0	0		0	0	0	0	0
15	1	55	43	-1	550	315	22.7	40	Dpp	399	-337	0	0		0	0	0	0	0
16	1	48	16	-1	409	426	20.0	39	ABplpppa	368	326	0	0		0	0	0	0	0
17	1	18	14	-1	379	116	9.2	38	ABpraapa	384	657	0	0		0	0	0	0	0
18	1	67	82	-1	196	157	6.8	36	ABarpaaa	327	0	0	0		0	0	0	0	0
19	1	83	51	-1	515	169	17.5	38	ABprppap	382	213	0	0		0	0	0	0	0
20	1	42	2	-1	156	328	9.0	39	ABplaaaa	-2	0	0	0		0	0	0	0	0
21	1	80	35	-1	167	346	19.0	39	ABalppap	389	-129	0	0		0	0	0	0	0
22	1	17	10	-1	431	418	11.3	39	ABplappp	393	1087	0	0		0	0	0	0	0
23	1	94	79	-1	259	156	12.8	37	ABalaapp	373	883	0	0		0	0	0	0	0
24	1	21	75	-1	480	419	20.0	40	ABplpppp	393	-196	0	0		0	0	0	0	0
25	1	15	28	-1	234	353	10.1	39	ABplaapa	202	0	0	0		0	0	0	0	0
26	1	14	17	-1	184	266	8.0	37	ABalapap	364	423	0	0		0	0	0	0	0
27	1	77	54	-1	208	309	23.5	42	ABalpapp	407	185	0	0		0	0	0	0	0
28	1	24	71	-1	254	369	23.6	42	ABplpapa	395	-910	0	0		0	0	0	0	0
29	1	9	32	-1	503	125	16.8	38	ABprppaa	96	0	0	0		0	0	0	0	0
30	1	53	52	-1	252	198	6.0	40	ABarpaap	408	44	0	0		0	0	0	0	0
31	1	11	31	-1	493	407	13.5	40	Capa	109	0	0	0		0	0	0	0	0
32	1	46	62	-1	414	204	18.1	40	MSppap	326	-10	0	0		0	0	0	0	0
33	1	34	92	-1	192	162	14.2	38	ABalaapa	375	725	0	0		0	0	0	0	0
34	1	19	70	-1	143	290	23.1	41	ABalpapa	383	0	0	0		0	0	0	0	0
35	1	35	58	-1	422	155	10.5	41	ABpraapp	401	374	0	0		0	0	0	0	0
36	1	8	13	-1	382	279	15.9	45	Eal	458	-1296	0	0		0	0	0	0	0
37	1	33	87	-1	324	216	23.3	42	MSpapa	424	662	0	0		0	0	0	0	0
38	1	79	86	-1	290	192	10.7	38	ABarpapa	-84	0	0	0		0	0	0	0	0
39	1	22	30	-1	342	180	18.1	36	MSppaa	319	1277	0	0		0	0	0	0	0
40	1	61	7	-1	237	410	15.1	38	ABplpaap	248	0	0	0		0	0	0	0	0
41	1	62	57	-1	550	164	11.7	39	ABprappa	391	-1178	0	0		0	0	0	0	0
42	1	95	38	-1	547	389	17.3	41	Capp	70	0	0	0		0	0	0	0	0
43	1	20	88	-1	178	227	17.7	38	MSaaaa	-493	0	0	0		0	0	0	0	0
44	1	41	66	-1	297	420	16.7	38	ABplppaa	379	165	0	0		0	0	0	0	0
45	1	92	80	-1	429	322	11.7	46	Epl	451	630	0	0		0	0	0	0	0
46	1	73	25	-1	172	202	23.8	43	ABaraapa	17	0	0	0		0	0	0	0	0
47	1	88	22	-1	599	253	16.8	40	Cppa	375	-141	0	0		0	0	0	0	0
48	1	44	15	-1	203	308	14.8	39	ABalpppa	96	0	0	0		0	0	0	0	0
49	1	85	27	-1	329	390	23.0	42	ABplpapp	419	1045	0	0		0	0	0	0	0
50	1	59	78	-1	577	333	16.1	40	Cppp	402	-50	0	0		0	0	0	0	0
51	1	1	89	-1	362	285	24.6	42	MSaapp	422	-1224	0	0		0	0	0	0	0
52	1	65	73	-1	244	254	19.4	39	MSaaap	395	-95	0	0		0	0	0	0	0
53	1	26	18	-1	277	358	6.3	38	ABplapaa	-72	0	0	0		0	0	0	0	0
54	1	4	49	-1	455	121	16.3	38	ABprpaap	343	438	0	0		0	0	0	0	0
55	1	38	26	-1	231	319	6.1	39	ABplaaap	115	0	0	0		0	0	0	0	0
56	1	31	37	-1	205	203	10.0	37	ABalappa	114	0	0	0		0	0	0	0	0
57	1	75	9	-1	269	278	23.1	41	MSaapa	408	-60	0	0		0	0	0	0	0
58	1	74	91	-1	589	211	13.8	39	ABprappp	347	-614	0	0		0	0	0	0	0
59	1	66	77	-1	427	241	24.4	41	MSpapp	411	746	0	0		0	0	0	0	0
60	1	36	19	-1	118	326	18.5	38	ABalppaa	361	183	0	0		0	0	0	0	0
61	1	47	53	-1	263	181	18.6	39	MSpaaa	384	124	0	0		0	0	0	0	0
62	1	50	1	-1	422	171	5.6	38	ABprapaa	369	665	0	0		0	0	0	0	0
63	1	91	65	-1	475	228	9.0	39	ABarpppp	375	987	0	0		0	0	0	0	0
64	1	63	47	-1	187	147	19.6	39	ABaraaap	399	271	0	0		0	0	0	0	0
65	1	82	8	-1	420	233	6.8	38	ABarpppa	377	-134	0	0		0	0	0	0	0
66	1	84	45	-1	410	106	18.1	39	ABprpaaa	375	170	0	0		0	0	0	0	0
67	1	23	42	-1	115	240	19.7	38	ABalpaaa	38	0	0	0		0	0	0	0	0
68	1	30	33	-1	362	411	18.2	38	ABplppap	-66	0	0	0		0	0	0	0	0
69	1	71	46	-1	565	317	9.4	41	Cpap	573	0	0	0		0	0	0	0	0
70	1	29	72	-1	534	245	7.1	41	Cpaa	377	724	0	0		0	0	0	0	0
71	1	52	56	-1	419	142	22.6	41	ABprpapa	396	-141	0	0		0	0	0	0	0
72	1	93	60	-1	337	226	17.7	37	MSpaap	353	-43	0	0		0	0	0	0	0
73	1	16	29	-1	147	172	10.5	38	ABalaaap	214	0	0	0		0	0	0	0	0
74	1	69	36	-1	318	287	11.1	46	Ear	455	92	0	0		0	0	0	0	0
75	1	39	34	-1	137	178	18.9	38	ABaraaaa	261	0	0	0		0	0	0	0	0
76	1	13	12	-1	244	131	20.6	38	ABarapaa	23	0	0	0		0	0	0	0	0
77	1	25	76	-1	333	330	20.3	38	MSapap	355	116	0	0		0	0	0	0	0
78	1	7	93	-1	419	377	17.6	36	MSappp	358	539	0	0		0	0	0	0	0
79	1	86	81	-1	290	306	18.6	37	MSapaa	33	0	0	0		0	0	0	0	0
80	1	5	21	-1	372	412	11.2	40	ABplappa	186	0	0	0		0	0	0	0	0
81	1	3	85	-1	445	353	22.4	38	Daa	245	1384	0	0		0	0	0	0	0
82	1	51	39	-1	242	182	24.7	43	ABaraapp	174	0	0	0		0	0	0	0	0
83	1	68	11	-1	499	283	19.5	40	Z2	37	0	0	0		0	0	0	0	0
84	1	87	24	-1	461	344	6.2	41	Caaa	410	1087	0	0		0	0	0	0	0
85	1	45	59	-1	565	161	19.1	40	ABprpppa	403	-50	0	0		0	0	0	0	0
86	1	96	97	-1	429	282	19.9	37	Z3	301	-23	0	0		0	0	0	0	0
87	1	49	67	-1	389	295	6.2	38	ABarppap	383	-1169	0	0		0	0	0	0	0
88	1	89	84	-1	475	153	23.6	41	ABprpapp	413	75	0	0		0	0	0	0	0
89	1	72	96	-1	379	340	21.0	36	MSappa	359	399	0	0		0	0	0	0	0
90	1	70	95	-1	516	376	8.8	38	Caap	378	1233	0	0		0	0	0	0	0
91	1	81	3	-1	348	371	6.8	39	ABplapap	394	-421	0	0		0	0	0	0	0
92	1	54	50	-1	503	160	7.9	39	ABprapap	211	0	0	0		0	0	0	0	0
93	1	57	5	-1	513	271	13.4	46	Epr	460	27	0	0		0	0	0	0	0
94	1	43	90	-1	333	125	18.9	39	ABarappa	373	1103	0	0		0	0	0	0	0
95	1	56	69	-1	319	149	23.4	42	ABarapap	381	-244	0	0		0	0	0	0	0
96	1	3	44	-1	500	343	22.4	37	Dap	279	-449	0	0		0	0	0	0	0
97	1	6	83	-1	256	349	17.8	39	ABalpppp	375	-878	0	0		0	0	0	0	0
98	1	97	98	-1	552	248	23.4	37	Dpa	207	590	0	0		0	0	0	0	0
