# Supplementary material for: The AP-2 Transcription Factor APTF-2 Is Required for Neuroblast and Epidermal Morphogenesis in Caenorhabditis elegans Embryogenesis
Source: PLoS Genet. 2016 May 13;12(5):e1006048. doi: 10.1371/journal.pgen.1006048 (PMC4866721; doi:10.1371/journal.pgen.1006048)
Supplement: S5 Text — (ZIP) [file pgen.1006048.s033.zip › nuclei/t083-nuclei]

1	1	62	79	-1	432	171	5.6	38	ABprapaa	382	-370	0	0		0	0	0	0	0
2	1	20	45	-1	162	333	8.9	39	ABplaaaa	359	0	0	0		0	0	0	0	0
3	1	91	74	-1	361	379	6.8	40	ABplapap	399	191	0	0		0	0	0	0	0
4	1	12	65	-1	140	279	15.7	40	ABalpaap	-178	0	0	0		0	0	0	0	0
5	1	93	3	-1	509	267	13.9	46	Epr	458	126	0	0		0	0	0	0	0
6	1	2	1	-1	136	247	8.1	37	ABalapaa	5	0	0	0		0	0	0	0	0
7	1	40	25	-1	235	409	14.8	39	ABplpaap	369	-70	0	0		0	0	0	0	0
8	1	65	33	-1	419	240	6.6	38	ABarpppa	377	-296	0	0		0	0	0	0	0
9	1	57	54	-1	270	279	23.0	40	MSaapa	236	0	0	0		0	0	0	0	0
10	1	22	8	-1	430	422	13.2	39	ABplappp	351	-196	0	0		0	0	0	0	0
11	1	83	39	-1	497	276	18.5	36	Z2	306	-393	0	0		0	0	0	0	0
12	1	76	48	-1	238	132	20.8	38	ABarapaa	-193	0	0	0		0	0	0	0	0
13	1	36	90	-1	384	275	15.4	45	Eal	454	-354	0	0		0	0	0	0	0
14	1	17	17	-1	379	117	8.9	38	ABpraapa	119	0	0	0		0	0	0	0	0
15	1	48	44	-1	202	306	14.5	38	ABalpppa	387	114	0	0		0	0	0	0	0
16	1	16	83	-1	408	419	20.7	39	ABplpppa	388	20	0	0		0	0	0	0	0
17	1	26	41	-1	179	265	8.3	37	ABalapap	217	0	0	0		0	0	0	0	0
18	1	53	53	-1	280	361	6.2	37	ABplapaa	-86	0	0	0		0	0	0	0	0
19	1	60	18	-1	120	330	18.4	38	ABalppaa	355	-760	0	0		0	0	0	0	0
20	1	7	40	-1	301	281	5.4	40	ABarppaa	395	491	0	0		0	0	0	0	0
21	1	80	13	-1	373	416	11.7	40	ABplappa	409	68	0	0		0	0	0	0	0
22	1	47	73	-1	595	257	17.3	39	Cppa	377	-140	0	0		0	0	0	0	0
23	1	5	12	-1	120	199	13.9	40	ABalaaaa	123	0	0	0		0	0	0	0	0
24	1	84	70	-1	466	352	6.6	40	Caaa	398	468	0	0		0	0	0	0	0
25	1	46	20	-1	169	206	23.7	43	ABaraapa	-144	0	0	0		0	0	0	0	0
26	1	55	24	-1	229	320	6.2	38	ABplaaap	365	-546	0	0		0	0	0	0	0
27	1	49	84	-1	329	385	23.5	42	ABplpapp	413	125	0	0		0	0	0	0	0
28	1	25	34	-1	232	355	9.8	39	ABplaapa	394	420	0	0		0	0	0	0	0
29	1	73	30	-1	147	176	9.9	39	ABalaaap	139	0	0	0		0	0	0	0	0
30	1	39	69	-1	338	181	17.7	36	MSppaa	320	326	0	0		0	0	0	0	0
31	1	31	72	-1	487	410	14.8	39	Capa	395	-413	0	0		0	0	0	0	0
32	1	29	16	-1	500	124	16.6	37	ABprppaa	345	1027	0	0		0	0	0	0	0
33	1	68	37	-1	362	417	18.3	39	ABplppap	-97	0	0	0		0	0	0	0	0
34	1	75	56	-1	134	176	19.3	38	ABaraaaa	60	0	0	0		0	0	0	0	0
35	1	21	49	-1	171	350	19.7	39	ABalppap	369	-885	0	0		0	0	0	0	0
36	1	74	26	-1	321	291	10.8	46	Ear	460	-14	0	0		0	0	0	0	0
37	1	56	66	-1	203	204	9.9	37	ABalappa	49	0	0	0		0	0	0	0	0
38	1	42	60	-1	546	385	17.5	42	Capp	398	19	0	0		0	0	0	0	0
39	1	82	78	-1	244	189	24.6	43	ABaraapp	404	1431	0	0		0	0	0	0	0
40	1	9	43	-1	318	124	9.3	40	ABpraaap	389	-33	0	0		0	0	0	0	0
41	1	14	29	-1	366	135	14.6	37	ABarappp	367	0	0	0		0	0	0	0	0
42	1	67	21	-1	106	248	19.4	39	ABalpaaa	386	-868	0	0		0	0	0	0	0
43	1	15	23	-1	553	312	23.2	41	Dpp	417	111	0	0		0	0	0	0	0
44	1	96	86	-1	503	345	23.1	37	Dap	197	0	0	0		0	0	0	0	0
45	1	66	89	-1	404	110	18.3	39	ABprpaaa	375	743	0	0		0	0	0	0	0
46	1	69	11	-1	562	323	9.7	42	Cpap	423	-47	0	0		0	0	0	0	0
47	1	64	57	-1	185	148	19.3	40	ABaraaap	395	205	0	0		0	0	0	0	0
48	1	3	46	-1	352	213	7.8	38	ABarpapp	381	-345	0	0		0	0	0	0	0
49	1	54	27	-1	454	117	16.0	37	ABprpaap	-179	0	0	0		0	0	0	0	0
50	1	92	55	-1	506	161	7.6	39	ABprapap	362	0	0	0		0	0	0	0	0
51	1	19	35	-1	509	171	17.3	38	ABprppap	374	-538	0	0		0	0	0	0	0
52	1	30	58	-1	256	206	5.9	40	ABarpaap	403	1018	0	0		0	0	0	0	0
53	1	61	95	-1	264	184	19.0	40	MSpaaa	389	203	0	0		0	0	0	0	0
54	1	27	38	-1	213	307	23.7	42	ABalpapp	417	587	0	0		0	0	0	0	0
55	1	6	6	-1	569	188	23.1	44	ABprpppp	369	-365	0	0		0	0	0	0	0
56	1	71	62	-1	416	139	22.8	42	ABprpapa	424	1580	0	0		0	0	0	0	0
57	1	41	91	-1	550	172	11.6	40	ABprappa	464	0	0	0		0	0	0	0	0
58	1	35	51	-1	415	157	10.1	41	ABpraapp	383	-896	0	0		0	0	0	0	0
59	1	85	32	-1	555	155	19.1	40	ABprpppa	359	1165	0	0		0	0	0	0	0
60	1	72	63	-1	331	223	17.4	36	MSpaap	357	-713	0	0		0	0	0	0	0
61	1	13	85	-1	184	387	16.4	38	ABplpaaa	367	-77	0	0		0	0	0	0	0
62	1	32	15	-1	404	207	18.4	39	MSppap	390	-122	0	0		0	0	0	0	0
63	1	1	7	-1	247	251	10.0	38	ABalappp	40	0	0	0		0	0	0	0	0
64	1	8	19	-1	278	111	15.7	38	ABpraaaa	385	-488	0	0		0	0	0	0	0
65	1	63	71	-1	477	225	9.3	39	ABarpppp	386	29	0	0		0	0	0	0	0
66	1	44	76	-1	297	420	17.2	38	ABplppaa	337	507	0	0		0	0	0	0	0
67	1	87	50	-1	396	310	6.2	39	ABarppap	382	773	0	0		0	0	0	0	0
68	1	10	82	-1	305	390	11.9	43	ABplaapp	277	0	0	0		0	0	0	0	0
69	1	95	64	-1	321	154	23.8	45	ABarapap	450	200	0	0		0	0	0	0	0
70	1	34	9	-1	145	289	23.1	42	ABalpapa	300	0	0	0		0	0	0	0	0
71	1	28	31	-1	255	370	23.7	43	ABplpapa	-186	0	0	0		0	0	0	0	0
72	1	70	68	-1	532	257	6.9	41	Cpaa	396	121	0	0		0	0	0	0	0
73	1	52	87	-1	243	255	19.4	39	MSaaap	368	1237	0	0		0	0	0	0	0
74	1	4	92	-1	493	219	21.5	39	MSpppp	360	-1045	0	0		0	0	0	0	0
75	1	24	97	-1	474	410	21.2	41	ABplpppp	97	0	0	0		0	0	0	0	0
76	1	77	96	-1	327	327	20.1	38	MSapap	306	-200	0	0		0	0	0	0	0
77	1	59	10	-1	421	235	24.1	42	MSpapp	383	137	0	0		0	0	0	0	0
78	1	50	14	-1	583	335	16.2	40	Cppp	405	-197	0	0		0	0	0	0	0
79	1	23	22	-1	257	162	12.8	38	ABalaapp	80	0	0	0		0	0	0	0	0
80	1	45	94	-1	438	318	11.8	46	Epl	458	976	0	0		0	0	0	0	0
81	1	79	81	-1	283	306	17.9	37	MSapaa	330	669	0	0		0	0	0	0	0
82	1	18	42	-1	196	158	6.5	36	ABarpaaa	-31	0	0	0		0	0	0	0	0
83	1	97	2	-1	257	357	17.0	41	ABalpppp	406	-547	0	0		0	0	0	0	0
84	1	88	80	-1	470	160	23.6	41	ABprpapp	303	0	0	0		0	0	0	0	0
85	1	81	47	-1	427	349	21.5	34	Daa	303	477	0	0		0	0	0	0	0
86	1	38	36	-1	293	190	9.6	39	ABarpapa	379	1304	0	0		0	0	0	0	0
87	1	37	77	-1	320	218	23.4	43	MSpapa	430	-543	0	0		0	0	0	0	0
88	1	43	59	-1	172	224	17.4	37	MSaaaa	41	0	0	0		0	0	0	0	0
89	1	51	61	-1	362	283	24.4	42	MSaapp	417	38	0	0		0	0	0	0	0
90	1	94	75	-1	331	125	18.8	38	ABarappa	379	-560	0	0		0	0	0	0	0
91	1	58	4	-1	594	208	14.2	38	ABprappp	354	-970	0	0		0	0	0	0	0
92	1	33	5	-1	193	166	14.3	39	ABalaapa	368	683	0	0		0	0	0	0	0
93	1	78	28	-1	409	362	17.5	37	MSappp	373	1250	0	0		0	0	0	0	0
94	1	11	93	-1	447	197	19.6	38	MSpppa	352	91	0	0		0	0	0	0	0
95	1	90	98	-1	516	383	9.3	38	Caap	380	-38	0	0		0	0	0	0	0
96	1	89	52	-1	366	342	20.2	37	MSappa	207	0	0	0		0	0	0	0	0
97	1	86	67	-1	430	277	20.4	36	Z3	-249	0	0	0		0	0	0	0	0
98	1	98	88	-1	549	236	24.4	32	Dpa	238	581	0	0		0	0	0	0	0
