# Supplementary material for: The AP-2 Transcription Factor APTF-2 Is Required for Neuroblast and Epidermal Morphogenesis in Caenorhabditis elegans Embryogenesis
Source: PLoS Genet. 2016 May 13;12(5):e1006048. doi: 10.1371/journal.pgen.1006048 (PMC4866721; doi:10.1371/journal.pgen.1006048)
Supplement: S5 Text — (ZIP) [file pgen.1006048.s033.zip › nuclei/t084-nuclei]

1	1	6	12	-1	132	247	8.1	37	ABalapaa	-9	0	0	0		0	0	0	0	0
2	1	83	71	-1	251	352	15.6	39	ABalpppp	397	44	0	0		0	0	0	0	0
3	1	5	60	-1	501	264	14.4	48	Epr	466	107	0	0		0	0	0	0	0
4	1	91	63	-1	585	203	13.9	38	ABprappp	151	0	0	0		0	0	0	0	0
5	1	92	8	-1	192	161	14.0	39	ABalaapa	386	-69	0	0		0	0	0	0	0
6	1	55	52	-1	568	181	22.4	43	ABprpppp	415	-76	0	0		0	0	0	0	0
7	1	63	82	-1	242	247	9.6	38	ABalappp	384	14	0	0		0	0	0	0	0
8	1	10	68	-1	438	420	13.8	38	ABplappp	375	563	0	0		0	0	0	0	0
9	1	70	22	-1	137	292	22.8	41	ABalpapa	-63	0	0	0		0	0	0	0	0
10	1	77	89	-1	424	237	24.4	42	MSpapp	63	0	0	0		0	0	0	0	0
11	1	46	59	-1	566	321	10.0	44	Cpap	418	-889	0	0		0	0	0	0	0
12	1	23	5	-1	116	204	14.2	41	ABalaaaa	65	0	0	0		0	0	0	0	0
13	1	21	11	-1	379	416	12.4	41	ABplappa	231	0	0	0		0	0	0	0	0
14	1	78	30	-1	582	332	16.5	41	Cppp	410	-220	0	0		0	0	0	0	0
15	1	62	50	-1	395	201	18.4	38	MSppap	310	1362	0	0		0	0	0	0	0
16	1	32	97	-1	498	123	15.6	36	ABprppaa	340	-532	0	0		0	0	0	0	0
17	1	14	72	-1	366	116	8.6	39	ABpraapa	-11	0	0	0		0	0	0	0	0
18	1	19	2	-1	116	332	17.1	39	ABalppaa	364	1156	0	0		0	0	0	0	0
19	1	64	9	-1	273	108	15.8	39	ABpraaaa	122	0	0	0		0	0	0	0	0
20	1	25	75	-1	168	210	23.5	42	ABaraapa	148	0	0	0		0	0	0	0	0
21	1	42	1	-1	101	245	19.5	41	ABalpaaa	387	1971	0	0		0	0	0	0	0
22	1	79	57	-1	251	165	13.1	38	ABalaapp	363	307	0	0		0	0	0	0	0
23	1	43	96	-1	556	307	23.5	42	Dpp	-53	0	0	0		0	0	0	0	0
24	1	26	79	-1	231	319	5.9	38	ABplaaap	382	177	0	0		0	0	0	0	0
25	1	7	6	-1	233	408	14.8	39	ABplpaap	-69	0	0	0		0	0	0	0	0
26	1	36	92	-1	324	293	10.7	45	Ear	400	90	0	0		0	0	0	0	0
27	1	49	80	-1	448	115	15.6	37	ABprpaap	138	0	0	0		0	0	0	0	0
28	1	93	84	-1	399	358	17.1	37	MSappp	372	828	0	0		0	0	0	0	0
29	1	41	18	-1	358	121	15.2	40	ABarappp	399	-195	0	0		0	0	0	0	0
30	1	29	19	-1	141	181	10.1	38	ABalaaap	350	134	0	0		0	0	0	0	0
31	1	71	36	-1	246	368	23.4	43	ABplpapa	429	1394	0	0		0	0	0	0	0
32	1	59	78	-1	552	147	18.3	40	ABprpppa	228	0	0	0		0	0	0	0	0
33	1	8	24	-1	416	242	6.3	38	ABarpppa	370	1080	0	0		0	0	0	0	0
34	1	28	95	-1	233	359	9.3	41	ABplaapa	105	0	0	0		0	0	0	0	0
35	1	51	21	-1	502	168	17.4	38	ABprppap	355	-202	0	0		0	0	0	0	0
36	1	86	85	-1	296	188	9.2	38	ABarpapa	366	1003	0	0		0	0	0	0	0
37	1	33	7	-1	357	415	18.3	38	ABplppap	375	953	0	0		0	0	0	0	0
38	1	54	55	-1	211	302	23.6	41	ABalpapp	410	-206	0	0		0	0	0	0	0
39	1	11	61	-1	492	271	19.6	37	Z2	374	483	0	0		0	0	0	0	0
40	1	20	86	-1	300	283	5.4	41	ABarppaa	395	352	0	0		0	0	0	0	0
41	1	17	26	-1	178	266	8.1	37	ABalapap	329	0	0	0		0	0	0	0	0
42	1	82	17	-1	204	154	6.5	36	ABarpaaa	355	1781	0	0		0	0	0	0	0
43	1	40	23	-1	304	120	10.0	40	ABpraaap	-61	0	0	0		0	0	0	0	0
44	1	15	16	-1	199	311	13.9	39	ABalpppa	128	0	0	0		0	0	0	0	0
45	1	2	51	-1	163	335	8.4	39	ABplaaaa	178	0	0	0		0	0	0	0	0
46	1	48	77	-1	356	213	7.7	38	ABarpapp	356	52	0	0		0	0	0	0	0
47	1	85	29	-1	422	339	23.3	37	Daa	372	307	0	0		0	0	0	0	0
48	1	12	10	-1	232	131	21.5	39	ABarapaa	381	600	0	0		0	0	0	0	0
49	1	35	33	-1	168	351	20.4	40	ABalppap	396	1597	0	0		0	0	0	0	0
50	1	67	25	-1	406	310	6.1	38	ABarppap	386	-125	0	0		0	0	0	0	0
51	1	58	43	-1	406	152	9.0	41	ABpraapp	69	0	0	0		0	0	0	0	0
52	1	96	87	-1	358	341	19.0	36	MSappa	307	-529	0	0		0	0	0	0	0
53	1	18	40	-1	282	362	5.7	37	ABplapaa	-231	0	0	0		0	0	0	0	0
54	1	9	13	-1	273	273	22.6	40	MSaapa	395	819	0	0		0	0	0	0	0
55	1	50	42	-1	508	160	7.6	40	ABprapap	389	1225	0	0		0	0	0	0	0
56	1	34	4	-1	134	176	19.7	39	ABaraaaa	-156	0	0	0		0	0	0	0	0
57	1	47	66	-1	182	150	19.4	40	ABaraaap	-109	0	0	0		0	0	0	0	0
58	1	52	62	-1	261	207	5.8	41	ABarpaap	405	38	0	0		0	0	0	0	0
59	1	88	31	-1	172	225	16.6	38	MSaaaa	-53	0	0	0		0	0	0	0	0
60	1	38	44	-1	546	380	18.2	42	Capp	389	-883	0	0		0	0	0	0	0
61	1	89	90	-1	360	290	24.2	41	MSaapp	397	65	0	0		0	0	0	0	0
62	1	56	54	-1	413	132	22.5	41	ABprpapa	398	-1177	0	0		0	0	0	0	0
63	1	60	45	-1	323	218	16.9	37	MSpaap	322	-356	0	0		0	0	0	0	0
64	1	69	76	-1	317	159	23.6	43	ABarapap	410	-1061	0	0		0	0	0	0	0
65	1	4	88	-1	142	277	16.3	39	ABalpaap	315	47	0	0		0	0	0	0	0
66	1	37	32	-1	199	203	9.5	36	ABalappa	101	0	0	0		0	0	0	0	0
67	1	97	27	-1	431	283	20.5	31	Z3	217	391	0	0		0	0	0	0	0
68	1	72	83	-1	522	268	7.4	41	Cpaa	414	190	0	0		0	0	0	0	0
69	1	30	94	-1	334	180	17.4	36	MSppaa	323	633	0	0		0	0	0	0	0
70	1	24	39	-1	474	356	7.1	41	Caaa	413	835	0	0		0	0	0	0	0
71	1	65	46	-1	474	222	9.1	38	ABarpppp	385	174	0	0		0	0	0	0	0
72	1	31	28	-1	488	412	16.3	38	Capa	385	395	0	0		0	0	0	0	0
73	1	22	38	-1	591	245	17.3	40	Cppa	407	218	0	0		0	0	0	0	0
74	1	3	14	-1	372	378	6.9	41	ABplapap	377	495	0	0		0	0	0	0	0
75	1	90	48	-1	323	122	19.4	39	ABarappa	379	-105	0	0		0	0	0	0	0
76	1	66	53	-1	293	418	17.5	38	ABplppaa	375	-842	0	0		0	0	0	0	0
77	1	87	69	-1	332	220	23.4	41	MSpapa	405	410	0	0		0	0	0	0	0
78	1	39	20	-1	246	194	24.5	43	ABaraapp	427	74	0	0		0	0	0	0	0
79	1	1	64	-1	440	168	5.9	38	ABprapaa	379	-1475	0	0		0	0	0	0	0
80	1	84	93	-1	467	156	23.5	42	ABprpapp	422	207	0	0		0	0	0	0	0
81	1	81	73	-1	279	297	17.5	36	MSapaa	-135	0	0	0		0	0	0	0	0
82	1	68	49	-1	312	387	11.1	42	ABplaapp	260	0	0	0		0	0	0	0	0
83	1	16	58	-1	399	410	22.1	41	ABplpppa	-33	0	0	0		0	0	0	0	0
84	1	27	65	-1	321	378	23.4	41	ABplpapp	366	141	0	0		0	0	0	0	0
85	1	61	37	-1	184	384	16.4	38	ABplpaaa	-34	0	0	0		0	0	0	0	0
86	1	44	70	-1	501	342	23.8	39	Dap	325	210	0	0		0	0	0	0	0
87	1	73	41	-1	235	254	19.2	38	MSaaap	393	0	0	0		0	0	0	0	0
88	1	98	98	-1	540	231	25.4	35	Dpa	354	701	0	0		0	0	0	0	0
89	1	45	3	-1	396	108	18.5	39	ABprpaaa	398	132	0	0		0	0	0	0	0
90	1	13	56	-1	383	270	15.1	43	Eal	420	-172	0	0		0	0	0	0	0
91	1	57	15	-1	550	176	10.8	40	ABprappa	392	966	0	0		0	0	0	0	0
92	1	74	47	-1	484	213	20.5	38	MSpppp	332	856	0	0		0	0	0	0	0
93	1	94	67	-1	435	199	19.3	39	MSpppa	77	0	0	0		0	0	0	0	0
94	1	80	34	-1	439	318	12.2	45	Epl	442	60	0	0		0	0	0	0	0
95	1	53	81	-1	255	186	19.3	39	MSpaaa	-39	0	0	0		0	0	0	0	0
96	1	76	74	-1	318	328	19.8	37	MSapap	-292	0	0	0		0	0	0	0	0
97	1	75	91	-1	471	397	22.3	41	ABplpppp	395	-58	0	0		0	0	0	0	0
98	1	95	35	-1	517	387	10.3	39	Caap	389	992	0	0		0	0	0	0	0
