# Supplementary material for: The AP-2 Transcription Factor APTF-2 Is Required for Neuroblast and Epidermal Morphogenesis in Caenorhabditis elegans Embryogenesis
Source: PLoS Genet. 2016 May 13;12(5):e1006048. doi: 10.1371/journal.pgen.1006048 (PMC4866721; doi:10.1371/journal.pgen.1006048)
Supplement: S5 Text — (ZIP) [file pgen.1006048.s033.zip › nuclei/t085-nuclei]

1	1	21	10	-1	107	235	19.0	41	ABalpaaa	103	0	0	0		0	0	0	0	0
2	1	18	45	-1	121	333	17.3	39	ABalppaa	361	-100	0	0		0	0	0	0	0
3	1	89	55	-1	410	115	17.7	40	ABprpaaa	399	803	0	0		0	0	0	0	0
4	1	56	80	-1	143	170	19.3	39	ABaraaaa	97	0	0	0		0	0	0	0	0
5	1	12	7	-1	122	203	13.4	39	ABalaaaa	399	0	0	0		0	0	0	0	0
6	1	25	89	-1	234	410	15.0	38	ABplpaap	333	561	0	0		0	0	0	0	0
7	1	37	71	-1	359	415	18.7	39	ABplppap	365	18	0	0		0	0	0	0	0
8	1	5	24	-1	194	157	13.3	38	ABalaapa	369	1222	0	0		0	0	0	0	0
9	1	19	26	-1	282	108	16.3	39	ABpraaaa	397	826	0	0		0	0	0	0	0
10	1	48	34	-1	245	138	22.8	40	ABarapaa	363	945	0	0		0	0	0	0	0
11	1	13	41	-1	391	420	12.9	41	ABplappa	410	-296	0	0		0	0	0	0	0
12	1	1	76	-1	145	253	7.5	38	ABalapaa	77	0	0	0		0	0	0	0	0
13	1	54	81	-1	274	269	22.3	40	MSaapa	392	248	0	0		0	0	0	0	0
14	1	74	85	-1	381	385	7.2	41	ABplapap	501	0	0	0		0	0	0	0	0
15	1	91	54	-1	550	180	11.0	40	ABprappa	-39	0	0	0		0	0	0	0	0
16	1	44	13	-1	197	322	12.8	39	ABalpppa	362	1318	0	0		0	0	0	0	0
17	1	42	61	-1	216	157	6.4	36	ABarpaaa	352	1176	0	0		0	0	0	0	0
18	1	29	38	-1	362	114	15.6	40	ABarappp	377	244	0	0		0	0	0	0	0
19	1	30	51	-1	150	177	9.4	38	ABalaaap	59	0	0	0		0	0	0	0	0
20	1	78	60	-1	254	199	23.9	41	ABaraapp	408	-1646	0	0		0	0	0	0	0
21	1	35	88	-1	506	166	16.5	38	ABprppap	125	0	0	0		0	0	0	0	0
22	1	9	58	-1	135	278	22.4	40	ABalpapa	111	0	0	0		0	0	0	0	0
23	1	43	23	-1	292	117	10.5	40	ABpraaap	383	39	0	0		0	0	0	0	0
24	1	33	48	-1	417	250	6.3	39	ABarpppa	367	-277	0	0		0	0	0	0	0
25	1	50	40	-1	415	321	6.3	39	ABarppap	390	499	0	0		0	0	0	0	0
26	1	41	64	-1	193	268	8.1	37	ABalapap	367	-11	0	0		0	0	0	0	0
27	1	67	101	-1	428	280	20.8	34	Z3	337	-101	0	0		0	0	0	0	0
28	1	72	98	-1	495	406	16.7	40	Capa	385	-137	0	0		0	0	0	0	0
29	1	47	94	-1	417	340	23.3	34	Daa	333	341	0	0		0	0	0	0	0
30	1	14	63	-1	584	328	17.0	42	Cppp	419	-37	0	0		0	0	0	0	0
31	1	59	32	-1	177	221	15.6	38	MSaaaa	-60	0	0	0		0	0	0	0	0
32	1	66	52	-1	204	203	9.0	36	ABalappa	357	-377	0	0		0	0	0	0	0
33	1	49	83	-1	173	344	21.5	39	ABalppap	384	1421	0	0		0	0	0	0	0
34	1	94	17	-1	446	324	12.3	45	Epl	451	-995	0	0		0	0	0	0	0
35	1	98	75	-1	524	390	10.6	39	Caap	267	0	0	0		0	0	0	0	0
36	1	31	91	-1	249	363	22.9	41	ABplpapa	367	-195	0	0		0	0	0	0	0
37	1	85	15	-1	192	377	16.9	38	ABplpaaa	255	0	0	0		0	0	0	0	0
38	1	73	72	-1	590	243	18.0	41	Cppa	412	297	0	0		0	0	0	0	0
39	1	70	39	-1	485	359	7.3	40	Caaa	402	73	0	0		0	0	0	0	0
40	1	53	30	-1	291	368	6.0	38	ABplapaa	79	0	0	0		0	0	0	0	0
41	1	87	4	-1	235	258	17.7	38	MSaaap	39	0	0	0		0	0	0	0	0
42	1	55	99	-1	508	171	7.2	39	ABprapap	385	-528	0	0		0	0	0	0	0
43	1	51	21	-1	398	158	8.4	40	ABpraapp	395	-934	0	0		0	0	0	0	0
44	1	60	8	-1	553	385	18.3	42	Capp	393	380	0	0		0	0	0	0	0
45	1	63	67	-1	320	218	17.5	37	MSpaap	337	1541	0	0		0	0	0	0	0
46	1	71	59	-1	469	229	9.1	38	ABarpppp	159	0	0	0		0	0	0	0	0
47	1	92	19	-1	485	208	19.4	38	MSpppp	380	218	0	0		0	0	0	0	0
48	1	75	65	-1	334	124	20.0	39	ABarappa	320	0	0	0		0	0	0	0	0
49	1	82	42	-1	317	391	11.7	42	ABplaapp	460	0	0	0		0	0	0	0	0
50	1	15	78	-1	395	194	18.2	37	MSppap	304	701	0	0		0	0	0	0	0
51	1	45	11	-1	174	334	8.1	39	ABplaaaa	162	0	0	0		0	0	0	0	0
52	1	6	2	-1	563	180	22.6	42	ABprpppp	404	528	0	0		0	0	0	0	0
53	1	76	46	-1	291	414	18.4	38	ABplppaa	333	1394	0	0		0	0	0	0	0
54	1	62	3	-1	422	135	22.5	41	ABprpapa	383	-610	0	0		0	0	0	0	0
55	1	38	77	82	203	291	23.5	41	ABalpapp	335	142	0	0		0	0	0	0	0
56	1	90	57	66	383	275	15.7	42	Eal	284	736	0	0		0	0	0	0	0
57	1	22	22	-1	257	164	13.1	38	ABalaapp	29	0	0	0		0	0	0	0	0
58	1	83	97	-1	401	404	22.7	41	ABplpppa	411	210	0	0		0	0	0	0	0
59	1	11	95	-1	580	315	10.6	42	Cpap	173	0	0	0		0	0	0	0	0
60	1	3	93	-1	500	266	14.8	46	Epr	457	-129	0	0		0	0	0	0	0
61	1	39	100	-1	498	270	19.5	38	Z2	384	-164	0	0		0	0	0	0	0
62	1	58	84	-1	279	208	5.9	41	ABarpaap	406	421	0	0		0	0	0	0	0
63	1	4	12	-1	592	197	14.0	38	ABprappp	109	0	0	0		0	0	0	0	0
64	1	79	29	-1	450	169	6.3	37	ABprapaa	81	0	0	0		0	0	0	0	0
65	1	84	9	-1	323	377	23.3	41	ABplpapp	388	481	0	0		0	0	0	0	0
66	1	57	44	-1	195	151	19.2	40	ABaraaap	277	0	0	0		0	0	0	0	0
67	1	93	62	-1	435	208	18.8	37	MSpppa	369	21	0	0		0	0	0	0	0
68	1	8	28	-1	446	420	14.9	39	ABplappp	363	473	0	0		0	0	0	0	0
69	1	77	18	-1	341	228	23.4	42	MSpapa	416	-110	0	0		0	0	0	0	0
70	1	86	49	-1	514	339	24.0	38	Dap	381	317	0	0		0	0	0	0	0
71	1	2	27	-1	251	351	15.2	40	ABalpppp	412	0	0	0		0	0	0	0	0
72	1	17	37	-1	361	118	9.0	40	ABpraapa	397	588	0	0		0	0	0	0	0
73	1	81	14	-1	275	293	17.4	37	MSapaa	85	0	0	0		0	0	0	0	0
74	1	96	92	-1	314	324	19.7	37	MSapap	358	238	0	0		0	0	0	0	0
75	1	20	74	-1	173	205	23.1	40	ABaraapa	190	0	0	0		0	0	0	0	0
76	1	64	86	-1	326	165	23.4	42	ABarapap	293	0	0	0		0	0	0	0	0
77	1	46	79	-1	364	220	7.9	38	ABarpapp	360	972	0	0		0	0	0	0	0
78	1	32	6	-1	555	148	18.1	39	ABprpppa	383	-102	0	0		0	0	0	0	0
79	1	24	25	-1	243	323	6.1	38	ABplaaap	378	191	0	0		0	0	0	0	0
80	1	27	73	-1	451	115	14.0	40	ABprpaap	154	0	0	0		0	0	0	0	0
81	1	95	36	-1	255	187	18.6	40	MSpaaa	-517	0	0	0		0	0	0	0	0
82	1	7	47	-1	249	245	9.3	40	ABalappp	-217	0	0	0		0	0	0	0	0
83	1	68	87	-1	520	273	7.5	41	Cpaa	392	46	0	0		0	0	0	0	0
84	1	28	90	-1	395	360	16.6	37	MSappp	247	0	0	0		0	0	0	0	0
85	1	36	53	-1	309	178	8.6	38	ABarpapa	376	96	0	0		0	0	0	0	0
86	1	40	5	-1	304	291	5.3	40	ABarppaa	402	296	0	0		0	0	0	0	0
87	1	52	56	-1	353	340	18.6	36	MSappa	108	0	0	0		0	0	0	0	0
88	1	65	1	70	157	284	15.2	38	ABalpaap	75	0	0	0		0	0	0	0	0
89	1	10	43	-1	433	230	24.4	42	MSpapp	421	123	0	0		0	0	0	0	0
90	1	61	20	-1	364	297	24.0	41	MSaapp	62	0	0	0		0	0	0	0	0
91	1	97	31	-1	476	399	22.8	42	ABplpppp	426	688	0	0		0	0	0	0	0
92	1	26	16	96	334	296	11.0	42	Ear	256	423	0	0		0	0	0	0	0
93	1	80	33	-1	474	154	23.0	42	ABprpapp	420	-579	0	0		0	0	0	0	0
94	1	69	69	-1	339	178	17.1	35	MSppaa	-55	0	0	0		0	0	0	0	0
95	1	34	35	-1	239	371	9.2	40	ABplaapa	223	0	0	0		0	0	0	0	0
96	1	23	68	-1	564	317	23.8	41	Dpp	407	797	0	0		0	0	0	0	0
97	1	16	50	-1	502	120	14.7	36	ABprppaa	114	0	0	0		0	0	0	0	0
98	1	88	102	-1	543	222	25.8	35	Dpa	209	1263	0	0		0	0	0	0	0
