# Supplementary material for: The AP-2 Transcription Factor APTF-2 Is Required for Neuroblast and Epidermal Morphogenesis in Caenorhabditis elegans Embryogenesis
Source: PLoS Genet. 2016 May 13;12(5):e1006048. doi: 10.1371/journal.pgen.1006048 (PMC4866721; doi:10.1371/journal.pgen.1006048)
Supplement: S5 Text — (ZIP) [file pgen.1006048.s033.zip › nuclei/t086-nuclei]

1	1	88	12	-1	170	301	16.7	32	ABalpaapp	221	100	0	0		0	0	0	0	0
2	1	52	82	-1	561	177	22.7	42	ABprpppp	198	0	0	0		0	0	0	0	0
3	1	54	22	-1	426	141	22.4	40	ABprpapa	44	0	0	0		0	0	0	0	0
4	1	41	48	-1	229	265	17.2	37	MSaaap	375	-527	0	0		0	0	0	0	0
5	1	86	41	-1	308	295	5.5	40	ABarppaa	401	570	0	0		0	0	0	0	0
6	1	78	32	-1	554	154	18.0	38	ABprpppa	-153	0	0	0		0	0	0	0	0
7	1	5	42	-1	122	196	13.1	40	ABalaaaa	373	0	0	0		0	0	0	0	0
8	1	44	87	-1	553	379	18.4	41	Capp	416	228	0	0		0	0	0	0	0
9	1	65	16	108	333	373	23.0	42	ABplpapp	265	-170	0	0		0	0	0	0	0
10	1	1	8	-1	111	228	19.0	40	ABalpaaa	81	0	0	0		0	0	0	0	0
11	1	51	96	-1	179	335	8.0	38	ABplaaaa	60	0	0	0		0	0	0	0	0
12	1	63	33	-1	593	198	14.4	39	ABprappp	137	0	0	0		0	0	0	0	0
13	1	16	66	-1	189	327	12.9	39	ABalpppa	376	1042	0	0		0	0	0	0	0
14	1	73	38	-1	265	300	17.5	37	MSapaa	355	355	0	0		0	0	0	0	0
15	1	37	88	-1	194	377	17.8	38	ABplpaaa	370	792	0	0		0	0	0	0	0
16	1	92	55	-1	302	292	11.4	35	Eara	216	112	0	0		0	0	0	0	0
17	1	34	10	-1	449	324	12.2	44	Epl	446	-352	0	0		0	0	0	0	0
18	1	69	102	-1	350	235	23.6	41	MSpapa	413	1684	0	0		0	0	0	0	0
19	1	47	15	-1	480	205	18.7	39	MSpppp	362	124	0	0		0	0	0	0	0
20	1	90	74	-1	369	307	23.8	40	MSaapp	360	361	0	0		0	0	0	0	0
21	1	43	78	-1	397	161	7.9	39	ABpraapp	450	0	0	0		0	0	0	0	0
22	1	57	21	-1	259	167	12.6	39	ABalaapp	368	983	0	0		0	0	0	0	0
23	1	23	63	-1	292	119	11.1	39	ABpraaap	399	284	0	0		0	0	0	0	0
24	1	8	99	-1	198	147	12.9	38	ABalaapa	381	-385	0	0		0	0	0	0	0
25	1	79	23	-1	240	325	5.9	38	ABplaaap	-185	0	0	0		0	0	0	0	0
26	1	9	26	-1	280	108	16.7	39	ABpraaaa	392	3	0	0		0	0	0	0	0
27	1	71	84	-1	249	356	14.8	39	ABalpppp	349	71	0	0		0	0	0	0	0
28	1	68	46	-1	450	422	15.0	40	ABplappp	346	-169	0	0		0	0	0	0	0
29	1	64	24	-1	457	167	6.8	39	ABprapaa	131	0	0	0		0	0	0	0	0
30	1	40	31	-1	301	368	5.7	39	ABplapaa	57	0	0	0		0	0	0	0	0
31	1	91	4	-1	482	397	23.0	42	ABplpppp	406	-25	0	0		0	0	0	0	0
32	1	31	86	-1	173	228	15.8	38	MSaaaa	189	0	0	0		0	0	0	0	0
33	1	93	39	-1	475	158	22.6	40	ABprpapp	400	-8	0	0		0	0	0	0	0
34	1	10	3	-1	251	144	23.0	41	ABarapaa	404	314	0	0		0	0	0	0	0
35	1	95	6	-1	242	380	9.3	39	ABplaapa	-83	0	0	0		0	0	0	0	0
36	1	81	9	-1	248	190	17.8	39	MSpaaa	389	51	0	0		0	0	0	0	0
37	1	72	28	-1	360	116	9.3	39	ABpraapa	66	0	0	0		0	0	0	0	0
38	1	18	44	-1	359	112	15.7	39	ABarappp	389	-822	0	0		0	0	0	0	0
39	1	39	69	-1	482	361	7.4	40	Caaa	400	551	0	0		0	0	0	0	0
40	1	25	25	-1	418	320	6.1	39	ABarppap	394	-945	0	0		0	0	0	0	0
41	1	11	29	-1	396	421	13.5	41	ABplappa	151	0	0	0		0	0	0	0	0
42	1	49	89	-1	316	392	11.5	41	ABplaapp	392	485	0	0		0	0	0	0	0
43	1	89	76	-1	442	225	24.5	42	MSpapp	-35	0	0	0		0	0	0	0	0
44	1	66	56	-1	198	149	19.4	40	ABaraaap	399	1278	0	0		0	0	0	0	0
45	1	2	65	-1	121	325	17.9	39	ABalppaa	-97	0	0	0		0	0	0	0	0
46	1	53	20	-1	297	416	18.6	37	ABplppaa	367	-170	0	0		0	0	0	0	0
47	1	82	67	-1	245	239	8.9	39	ABalappp	299	0	0	0		0	0	0	0	0
48	1	24	94	-1	410	246	6.5	37	ABarpppa	375	965	0	0		0	0	0	0	0
49	1	70	106	-1	524	342	23.6	38	Dap	357	-348	0	0		0	0	0	0	0
50	1	97	7	-1	493	113	14.5	37	ABprppaa	-11	0	0	0		0	0	0	0	0
51	1	19	43	-1	153	179	9.1	38	ABalaaap	-112	0	0	0		0	0	0	0	0
52	1	32	27	-1	203	201	9.1	37	ABalappa	180	0	0	0		0	0	0	0	0
53	1	85	95	-1	315	171	8.0	38	ABarpapa	308	0	0	0		0	0	0	0	0
54	1	15	19	-1	550	177	11.7	41	ABprappa	441	0	0	0		0	0	0	0	0
55	1	3	97	-1	405	115	18.0	41	ABprpaaa	478	0	0	0		0	0	0	0	0
56	1	87	5	-1	352	336	17.7	37	MSappa	324	97	0	0		0	0	0	0	0
57	1	56	1	-1	412	280	16.5	36	Ealp	268	107	0	0		0	0	0	0	0
58	1	22	81	103	142	274	21.9	40	ABalpapa	67	0	0	0		0	0	0	0	0
59	1	46	51	-1	464	230	9.0	38	ABarpppp	225	0	0	0		0	0	0	0	0
60	1	20	54	71	251	210	23.5	40	ABaraapp	275	-182	0	0		0	0	0	0	0
61	1	17	30	-1	219	157	6.3	35	ABarpaaa	37	0	0	0		0	0	0	0	0
62	1	67	58	-1	431	212	18.3	38	MSpppa	332	-150	0	0		0	0	0	0	0
63	1	30	40	-1	586	324	16.9	42	Cppp	423	28	0	0		0	0	0	0	0
64	1	26	14	-1	193	270	8.4	38	ABalapap	375	243	0	0		0	0	0	0	0
65	1	48	100	-1	338	126	20.6	40	ABarappa	366	-1178	0	0		0	0	0	0	0
66	1	56	92	-1	350	258	15.5	35	Eala	271	110	0	0		0	0	0	0	0
67	1	45	37	-1	310	211	18.3	36	MSpaap	346	419	0	0		0	0	0	0	0
68	1	96	75	-1	570	315	23.3	43	Dpp	421	1482	0	0		0	0	0	0	0
69	1	94	35	-1	333	177	16.8	36	MSppaa	326	-56	0	0		0	0	0	0	0
70	1	88	70	-1	123	267	14.2	33	ABalpaapa	245	-843	0	0		0	0	0	0	0
71	1	7	2	-1	360	417	18.5	38	ABplppap	382	-878	0	0		0	0	0	0	0
72	1	38	72	-1	591	241	17.8	41	Cppa	387	1141	0	0		0	0	0	0	0
73	1	80	62	-1	440	120	14.0	39	ABprpaap	362	785	0	0		0	0	0	0	0
74	1	75	80	85	174	203	22.4	41	ABaraapa	419	0	0	0		0	0	0	0	0
75	1	35	13	-1	525	390	11.0	39	Caap	20	0	0	0		0	0	0	0	0
76	1	12	53	-1	148	259	7.9	38	ABalapaa	574	0	0	0		0	0	0	0	0
77	1	55	105	-1	193	279	22.6	34	ABalpappa	209	779	0	0		0	0	0	0	0
78	1	50	45	-1	392	201	18.1	37	MSppap	331	1006	0	0		0	0	0	0	0
79	1	77	17	-1	361	226	8.4	39	ABarpapp	382	-808	0	0		0	0	0	0	0
80	1	4	11	-1	147	165	18.9	38	ABaraaaa	208	0	0	0		0	0	0	0	0
81	1	13	90	-1	281	278	22.6	40	MSaapa	376	-22	0	0		0	0	0	0	0
82	1	55	49	-1	229	294	23.1	35	ABalpappp	274	-1790	0	0		0	0	0	0	0
83	1	33	60	-1	175	344	22.3	40	ABalppap	393	-148	0	0		0	0	0	0	0
84	1	62	73	-1	283	208	5.8	42	ABarpaap	392	790	0	0		0	0	0	0	0
85	1	14	18	-1	391	391	8.0	39	ABplapap	147	0	0	0		0	0	0	0	0
86	1	76	47	68	331	168	23.3	41	ABarapap	308	442	0	0		0	0	0	0	0
87	1	83	34	91	512	273	7.7	41	Cpaa	313	1035	0	0		0	0	0	0	0
88	1	21	61	-1	502	161	15.9	38	ABprppap	-207	0	0	0		0	0	0	0	0
89	1	6	77	-1	238	411	15.2	38	ABplpaap	280	0	0	0		0	0	0	0	0
90	1	84	52	-1	389	353	16.3	37	MSappp	276	0	0	0		0	0	0	0	0
91	1	36	59	-1	251	363	22.9	41	ABplpapa	452	0	0	0		0	0	0	0	0
92	1	74	50	-1	319	320	19.6	37	MSapap	365	1312	0	0		0	0	0	0	0
93	1	60	57	-1	502	265	14.8	47	Epr	465	-174	0	0		0	0	0	0	0
94	1	29	98	-1	420	346	21.4	35	Daa	277	61	0	0		0	0	0	0	0
95	1	59	83	-1	576	313	10.2	43	Cpap	411	-223	0	0		0	0	0	0	0
96	1	92	101	-1	363	314	10.7	34	Earp	239	-509	0	0		0	0	0	0	0
97	1	58	64	-1	404	405	22.4	40	ABplpppa	396	415	0	0		0	0	0	0	0
98	1	28	36	-1	500	406	17.0	40	Capa	394	-123	0	0		0	0	0	0	0
99	1	42	93	-1	514	179	7.4	39	ABprapap	355	1076	0	0		0	0	0	0	0
100	1	61	79	-1	503	269	19.5	36	Z2	-83	0	0	0		0	0	0	0	0
101	1	27	107	-1	430	278	23.1	35	Z3	210	0	0	0		0	0	0	0	0
102	1	98	104	-1	534	232	25.4	34	Dpa	342	1137	0	0		0	0	0	0	0
