# Supplementary material for: The AP-2 Transcription Factor APTF-2 Is Required for Neuroblast and Epidermal Morphogenesis in Caenorhabditis elegans Embryogenesis
Source: PLoS Genet. 2016 May 13;12(5):e1006048. doi: 10.1371/journal.pgen.1006048 (PMC4866721; doi:10.1371/journal.pgen.1006048)
Supplement: S5 Text — (ZIP) [file pgen.1006048.s033.zip › nuclei/t087-nuclei]

1	1	57	83	-1	416	275	16.5	37	Ealp	294	-521	0	0		0	0	0	0	0
2	1	71	34	-1	355	416	18.2	38	ABplppap	21	0	0	0		0	0	0	0	0
3	1	34	14	-1	251	149	23.6	40	ABarapaa	145	0	0	0		0	0	0	0	0
4	1	31	45	-1	478	398	22.5	40	ABplpppp	393	30	0	0		0	0	0	0	0
5	1	56	91	-1	349	334	17.5	37	MSappa	324	95	0	0		0	0	0	0	0
6	1	35	5	-1	245	372	8.7	39	ABplaapa	248	0	0	0		0	0	0	0	0
7	1	50	65	-1	486	109	14.7	39	ABprppaa	339	-638	0	0		0	0	0	0	0
8	1	10	77	-1	109	230	17.5	40	ABalpaaa	179	0	0	0		0	0	0	0	0
9	1	36	6	-1	243	187	17.7	39	MSpaaa	168	0	0	0		0	0	0	0	0
10	1	17	105	-1	452	320	12.1	45	Epl	449	271	0	0		0	0	0	0	0
11	1	80	76	-1	140	164	18.0	39	ABaraaaa	51	0	0	0		0	0	0	0	0
12	1	1	108	-1	175	301	17.5	34	ABalpaapp	283	109	0	0		0	0	0	0	0
13	1	75	32	-1	536	382	11.2	41	Caap	372	0	0	0		0	0	0	0	0
14	1	64	4	-1	185	265	8.3	38	ABalapap	350	-574	0	0		0	0	0	0	0
15	1	19	51	-1	465	191	18.4	37	MSpppp	369	-643	0	0		0	0	0	0	0
16	1	9	37	-1	324	370	22.4	35	ABplpappa	248	1088	0	0		0	0	0	0	0
17	1	79	68	-1	355	224	8.4	38	ABarpapp	344	764	0	0		0	0	0	0	0
18	1	85	24	-1	397	386	8.1	38	ABplapap	153	0	0	0		0	0	0	0	0
19	1	54	49	-1	556	171	12.0	41	ABprappa	385	1068	0	0		0	0	0	0	0
20	1	46	36	-1	296	415	18.6	37	ABplppaa	323	-148	0	0		0	0	0	0	0
21	1	22	2	-1	239	160	12.4	38	ABalaapp	63	0	0	0		0	0	0	0	0
22	1	3	31	-1	421	133	21.7	39	ABprpapa	114	0	0	0		0	0	0	0	0
23	1	25	21	-1	246	319	5.8	38	ABplaaap	380	1743	0	0		0	0	0	0	0
24	1	29	78	-1	456	165	6.8	38	ABprapaa	112	0	0	0		0	0	0	0	0
25	1	40	74	-1	424	311	6.1	39	ABarppap	388	68	0	0		0	0	0	0	0
26	1	26	8	-1	272	110	16.9	41	ABpraaaa	139	0	0	0		0	0	0	0	0
27	1	52	39	-1	192	204	8.0	36	ABalappa	411	0	0	0		0	0	0	0	0
28	1	37	81	-1	352	111	9.5	38	ABpraapa	-199	0	0	0		0	0	0	0	0
29	1	41	13	-1	402	417	13.1	41	ABplappa	104	0	0	0		0	0	0	0	0
30	1	61	102	-1	221	147	6.5	36	ABarpaaa	358	1375	0	0		0	0	0	0	0
31	1	30	71	-1	311	356	5.4	39	ABplapaa	385	-284	0	0		0	0	0	0	0
32	1	6	87	-1	550	149	18.3	38	ABprpppa	94	0	0	0		0	0	0	0	0
33	1	12	29	-1	596	198	14.9	38	ABprappp	-234	0	0	0		0	0	0	0	0
34	1	87	9	-1	539	275	8.4	35	Cpaap	242	-198	0	0		0	0	0	0	0
35	1	69	99	-1	325	179	16.3	36	MSppaa	320	-65	0	0		0	0	0	0	0
36	1	98	82	-1	503	401	16.7	39	Capa	390	114	0	0		0	0	0	0	0
37	1	67	25	-1	307	213	18.6	38	MSpaap	389	844	0	0		0	0	0	0	0
38	1	14	106	-1	254	299	17.4	38	MSapaa	329	19	0	0		0	0	0	0	0
39	1	33	42	-1	469	154	22.2	40	ABprpapp	140	0	0	0		0	0	0	0	0
40	1	63	52	-1	581	318	17.9	43	Cppp	432	290	0	0		0	0	0	0	0
41	1	5	88	-1	327	291	5.7	39	ABarppaa	394	278	0	0		0	0	0	0	0
42	1	7	12	-1	122	195	12.5	40	ABalaaaa	391	-911	0	0		0	0	0	0	0
43	1	51	46	-1	156	174	9.8	39	ABalaaap	-180	0	0	0		0	0	0	0	0
44	1	38	18	28	344	111	15.5	38	ABarappp	160	0	0	0		0	0	0	0	0
45	1	78	90	-1	385	194	17.6	37	MSppap	304	1084	0	0		0	0	0	0	0
46	1	28	103	-1	459	419	14.3	39	ABplappp	462	0	0	0		0	0	0	0	0
47	1	86	1	-1	313	168	23.4	35	ABarapapa	223	1059	0	0		0	0	0	0	0
48	1	4	59	-1	229	259	17.1	37	MSaaap	-106	0	0	0		0	0	0	0	0
49	1	82	57	-1	245	297	23.3	36	ABalpappp	264	403	0	0		0	0	0	0	0
50	1	92	86	-1	320	315	18.9	38	MSapap	265	0	0	0		0	0	0	0	0
51	1	59	80	-1	468	223	9.8	39	ABarpppp	110	0	0	0		0	0	0	0	0
52	1	90	30	-1	386	349	15.6	36	MSappp	358	719	0	0		0	0	0	0	0
53	1	76	20	-1	140	250	8.1	38	ABalapaa	117	0	0	0		0	0	0	0	0
54	1	60	41	-1	235	209	23.6	34	ABaraappa	269	407	0	0		0	0	0	0	0
55	1	16	63	-1	295	289	11.5	36	Eara	318	116	0	0		0	0	0	0	0
56	1	44	66	67	194	150	19.8	43	ABaraaap	279	-487	0	0		0	0	0	0	0
57	1	93	35	-1	501	258	15.1	45	Epr	455	-199	0	0		0	0	0	0	0
58	1	62	54	-1	424	206	17.8	37	MSpppa	312	125	0	0		0	0	0	0	0
59	1	91	60	-1	251	365	22.5	40	ABplpapa	391	0	0	0		0	0	0	0	0
60	1	83	85	-1	182	335	22.7	39	ABalppap	391	-544	0	0		0	0	0	0	0
61	1	88	72	-1	498	149	14.9	39	ABprppap	192	0	0	0		0	0	0	0	0
62	1	73	55	-1	433	120	14.1	39	ABprpaap	421	0	0	0		0	0	0	0	0
63	1	23	16	-1	290	121	11.6	39	ABpraaap	-54	0	0	0		0	0	0	0	0
64	1	97	96	-1	409	412	21.4	39	ABplpppa	377	468	0	0		0	0	0	0	0
65	1	45	11	-1	123	326	18.5	38	ABalppaa	189	0	0	0		0	0	0	0	0
66	1	13	33	-1	182	332	13.2	38	ABalpppa	315	0	0	0		0	0	0	0	0
67	1	47	10	-1	243	231	8.9	38	ABalappp	409	0	0	0		0	0	0	0	0
68	1	86	104	-1	347	180	23.4	34	ABarapapp	244	-515	0	0		0	0	0	0	0
69	1	39	17	-1	493	350	7.4	39	Caaa	396	72	0	0		0	0	0	0	0
70	1	70	53	-1	123	278	13.3	36	ABalpaapa	-172	0	0	0		0	0	0	0	0
71	1	60	27	-1	282	225	23.5	34	ABaraappp	301	713	0	0		0	0	0	0	0
72	1	72	22	-1	583	236	18.8	42	Cppa	-114	0	0	0		0	0	0	0	0
73	1	84	73	-1	280	211	5.6	41	ABarpaap	394	475	0	0		0	0	0	0	0
74	1	20	95	-1	370	312	23.5	39	MSaapp	358	-570	0	0		0	0	0	0	0
75	1	68	93	-1	558	305	23.4	39	Dpp	393	834	0	0		0	0	0	0	0
76	1	43	98	-1	439	226	24.5	42	MSpapp	418	-187	0	0		0	0	0	0	0
77	1	89	109	-1	238	407	15.1	37	ABplpaap	-25	0	0	0		0	0	0	0	0
78	1	21	48	62	389	154	8.4	40	ABpraapp	-190	0	0	0		0	0	0	0	0
79	1	100	113	-1	491	271	20.5	40	Z2	401	120	0	0		0	0	0	0	0
80	1	74	44	-1	145	195	21.5	33	ABaraapaa	243	149	0	0		0	0	0	0	0
81	1	58	64	-1	149	281	23.4	32	ABalpapap	409	0	0	0		0	0	0	0	0
82	1	2	84	115	544	171	22.7	43	ABprpppp	371	-456	0	0		0	0	0	0	0
83	1	95	75	-1	585	303	11.7	42	Cpap	417	-167	0	0		0	0	0	0	0
84	1	27	47	107	258	351	14.6	41	ABalpppp	238	130	0	0		0	0	0	0	0
85	1	74	43	-1	187	214	23.6	33	ABaraapap	57	0	0	0		0	0	0	0	0
86	1	32	3	-1	169	231	16.1	38	MSaaaa	13	0	0	0		0	0	0	0	0
87	1	8	56	-1	553	377	19.0	41	Capp	413	-741	0	0		0	0	0	0	0
88	1	15	58	112	200	374	18.5	39	ABplpaaa	238	87	0	0		0	0	0	0	0
89	1	42	92	97	325	383	10.8	41	ABplaapp	147	0	0	0		0	0	0	0	0
90	1	81	15	-1	292	279	21.7	40	MSaapa	399	-634	0	0		0	0	0	0	0
91	1	87	61	-1	498	257	6.6	35	Cpaaa	257	741	0	0		0	0	0	0	0
92	1	66	40	-1	347	256	15.2	37	Eala	316	110	0	0		0	0	0	0	0
93	1	99	89	-1	518	175	7.3	38	ABprapap	99	0	0	0		0	0	0	0	0
94	1	48	38	-1	414	237	6.7	38	ABarpppa	380	365	0	0		0	0	0	0	0
95	1	53	23	-1	317	169	7.6	37	ABarpapa	92	0	0	0		0	0	0	0	0
96	1	11	100	-1	180	329	7.6	37	ABplaaaa	63	0	0	0		0	0	0	0	0
97	1	55	50	-1	397	112	18.0	39	ABprpaaa	350	782	0	0		0	0	0	0	0
98	1	94	110	-1	417	347	20.7	36	Daa	290	-560	0	0		0	0	0	0	0
99	1	24	26	-1	195	131	13.1	39	ABalaapa	366	662	0	0		0	0	0	0	0
100	1	65	69	-1	329	125	20.3	41	ABarappa	88	0	0	0		0	0	0	0	0
101	1	96	111	-1	372	307	10.8	34	Earp	338	202	0	0		0	0	0	0	0
102	1	18	101	-1	357	237	23.6	41	MSpapa	384	-907	0	0		0	0	0	0	0
103	1	58	7	-1	115	263	20.6	32	ABalpapaa	93	0	0	0		0	0	0	0	0
104	1	102	114	-1	511	216	24.0	28	Dpa	250	-385	0	0		0	0	0	0	0
105	1	77	79	-1	183	277	23.3	34	ABalpappa	213	154	0	0		0	0	0	0	0
106	1	49	70	-1	508	339	22.8	33	Dap	-102	0	0	0		0	0	0	0	0
107	1	101	94	-1	423	285	23.4	33	Z3	200	0	0	0		0	0	0	0	0
108	1	9	19	-1	349	377	23.0	35	ABplpappp	140	0	0	0		0	0	0	0	0
