# Supplementary material for: The AP-2 Transcription Factor APTF-2 Is Required for Neuroblast and Epidermal Morphogenesis in Caenorhabditis elegans Embryogenesis
Source: PLoS Genet. 2016 May 13;12(5):e1006048. doi: 10.1371/journal.pgen.1006048 (PMC4866721; doi:10.1371/journal.pgen.1006048)
Supplement: S5 Text — (ZIP) [file pgen.1006048.s033.zip › nuclei/t088-nuclei]

1	1	47	101	-1	303	160	23.7	35	ABarapapa	269	1060	0	0		0	0	0	0	0
2	1	21	24	-1	230	167	12.5	39	ABalaapp	149	0	0	0		0	0	0	0	0
3	1	86	42	-1	171	231	16.2	38	MSaaaa	368	373	0	0		0	0	0	0	0
4	1	14	15	-1	185	275	9.2	38	ABalapap	154	0	0	0		0	0	0	0	0
5	1	6	69	-1	243	376	8.7	39	ABplaapa	184	0	0	0		0	0	0	0	0
6	1	9	60	-1	241	193	18.1	39	MSpaaa	397	1864	0	0		0	0	0	0	0
7	1	103	99	-1	111	275	20.5	33	ABalpapaa	259	456	0	0		0	0	0	0	0
8	1	26	79	-1	262	114	17.4	40	ABpraaaa	352	0	0	0		0	0	0	0	0
9	1	34	107	-1	551	279	8.1	35	Cpaap	261	122	0	0		0	0	0	0	0
10	1	67	88	-1	245	236	9.8	39	ABalappp	411	0	0	0		0	0	0	0	0
11	1	65	78	-1	126	330	19.5	39	ABalppaa	354	1083	0	0		0	0	0	0	0
12	1	42	4	-1	120	212	11.4	41	ABalaaaa	363	-171	0	0		0	0	0	0	0
13	1	29	52	-1	415	421	13.3	41	ABplappa	404	-137	0	0		0	0	0	0	0
14	1	3	96	117	253	157	23.7	40	ABarapaa	357	166	0	0		0	0	0	0	0
15	1	90	100	-1	292	283	21.9	39	MSaapa	148	0	0	0		0	0	0	0	0
16	1	63	57	-1	278	128	12.3	39	ABpraaap	194	0	0	0		0	0	0	0	0
17	1	69	73	-1	500	344	7.4	40	Caaa	375	155	0	0		0	0	0	0	0
18	1	44	94	-1	351	125	14.6	31	ABarapppp	203	451	0	0		0	0	0	0	0
19	1	108	62	-1	371	379	23.0	36	ABplpappp	229	-175	0	0		0	0	0	0	0
20	1	53	18	-1	140	251	7.6	38	ABalapaa	70	0	0	0		0	0	0	0	0
21	1	23	37	-1	252	321	5.9	39	ABplaaap	376	1805	0	0		0	0	0	0	0
22	1	72	21	-1	580	238	19.5	41	Cppa	413	373	0	0		0	0	0	0	0
23	1	95	12	-1	312	177	7.6	37	ABarpapa	350	-910	0	0		0	0	0	0	0
24	1	18	28	-1	403	382	7.7	38	ABplapap	202	0	0	0		0	0	0	0	0
25	1	37	61	-1	310	211	19.5	39	MSpaap	395	-226	0	0		0	0	0	0	0
26	1	99	26	-1	184	137	13.2	38	ABalaapa	351	-59	0	0		0	0	0	0	0
27	1	71	58	-1	291	227	24.0	36	ABaraappp	290	724	0	0		0	0	0	0	0
28	1	44	20	-1	324	112	15.8	31	ABarapppa	226	133	0	0		0	0	0	0	0
29	1	33	35	-1	598	205	15.2	39	ABprappp	-159	0	0	0		0	0	0	0	0
30	1	52	51	-1	383	350	15.4	37	MSappp	356	-74	0	0		0	0	0	0	0
31	1	22	59	-1	425	133	21.5	39	ABprpapa	153	0	0	0		0	0	0	0	0
32	1	13	11	-1	548	379	11.5	40	Caap	398	134	0	0		0	0	0	0	0
33	1	66	13	-1	174	338	13.3	37	ABalpppa	336	1025	0	0		0	0	0	0	0
34	1	2	55	-1	352	414	18.8	39	ABplppap	135	0	0	0		0	0	0	0	0
35	1	57	27	-1	501	256	15.1	45	Epr	451	-525	0	0		0	0	0	0	0
36	1	20	91	-1	295	419	18.2	37	ABplppaa	201	0	0	0		0	0	0	0	0
37	1	16	17	-1	317	380	22.7	35	ABplpappa	269	463	0	0		0	0	0	0	0
38	1	94	32	-1	408	235	6.3	38	ABarpppa	375	-762	0	0		0	0	0	0	0
39	1	27	10	-1	194	208	6.7	37	ABalappa	86	0	0	0		0	0	0	0	0
40	1	92	97	-1	341	259	15.2	39	Eala	391	-12	0	0		0	0	0	0	0
41	1	54	64	-1	233	213	24.3	35	ABaraappa	263	-191	0	0		0	0	0	0	0
42	1	39	22	108	470	158	21.9	41	ABprpapp	122	0	0	0		0	0	0	0	0
43	1	85	84	-1	186	220	23.4	34	ABaraapap	296	-436	0	0		0	0	0	0	0
44	1	80	14	-1	137	205	21.3	33	ABaraapaa	429	0	0	0		0	0	0	0	0
45	1	4	85	-1	474	401	22.8	41	ABplpppp	408	-124	0	0		0	0	0	0	0
46	1	43	23	-1	161	185	10.0	38	ABalaaap	342	160	0	0		0	0	0	0	0
47	1	84	93	-1	282	363	15.1	33	ABalppppp	232	95	0	0		0	0	0	0	0
48	1	78	19	-1	400	161	8.7	32	ABpraappp	198	1076	0	0		0	0	0	0	0
49	1	19	31	-1	556	177	12.3	39	ABprappa	69	0	0	0		0	0	0	0	0
50	1	97	119	-1	389	110	18.3	39	ABprpaaa	290	472	0	0		0	0	0	0	0
51	1	15	118	-1	459	190	17.7	37	MSpppp	348	-433	0	0		0	0	0	0	0
52	1	40	36	-1	576	315	18.4	42	Cppp	407	8	0	0		0	0	0	0	0
53	1	70	9	-1	119	292	13.4	38	ABalpaapa	325	512	0	0		0	0	0	0	0
54	1	58	68	-1	421	210	17.5	36	MSpppa	125	0	0	0		0	0	0	0	0
55	1	62	90	-1	423	121	14.0	40	ABprpaap	157	0	0	0		0	0	0	0	0
56	1	87	74	-1	558	371	19.9	41	Capp	385	404	0	0		0	0	0	0	0
57	1	49	120	-1	243	296	23.5	37	ABalpappp	355	-1175	0	0		0	0	0	0	0
58	1	88	66	-1	200	379	18.7	33	ABplpaaap	215	429	0	0		0	0	0	0	0
59	1	48	48	-1	233	258	16.8	37	MSaaap	-44	0	0	0		0	0	0	0	0
60	1	59	70	-1	247	366	22.3	40	ABplpapa	246	421	0	0		0	0	0	0	0
61	1	91	7	-1	493	257	6.4	32	Cpaaa	223	741	0	0		0	0	0	0	0
62	1	78	63	-1	372	155	9.0	32	ABpraappa	198	-179	0	0		0	0	0	0	0
63	1	55	72	-1	290	296	11.5	38	Eara	354	172	0	0		0	0	0	0	0
64	1	81	40	-1	153	278	23.6	34	ABalpapap	313	425	0	0		0	0	0	0	0
65	1	7	43	-1	482	112	15.2	38	ABprppaa	0	0	0	0		0	0	0	0	0
66	1	56	105	-1	211	160	20.6	32	ABaraaapp	150	0	0	0		0	0	0	0	0
67	1	56	77	-1	164	155	18.3	33	ABaraaapa	171	0	0	0		0	0	0	0	0
68	1	17	33	-1	341	226	9.3	38	ABarpapp	449	0	0	0		0	0	0	0	0
69	1	100	104	-1	326	130	20.4	41	ABarappa	402	87	0	0		0	0	0	0	0
70	1	106	34	-1	504	336	23.5	33	Dap	338	811	0	0		0	0	0	0	0
71	1	31	54	-1	319	363	5.9	38	ABplapaa	118	0	0	0		0	0	0	0	0
72	1	61	46	-1	498	151	14.4	38	ABprppap	359	488	0	0		0	0	0	0	0
73	1	73	1	-1	274	219	6.4	38	ABarpaap	123	0	0	0		0	0	0	0	0
74	1	25	44	-1	419	310	6.1	40	ABarppap	391	659	0	0		0	0	0	0	0
75	1	83	30	-1	592	298	12.8	42	Cpap	402	-546	0	0		0	0	0	0	0
76	1	11	6	-1	128	183	16.9	40	ABaraaaa	504	0	0	0		0	0	0	0	0
77	1	8	49	53	107	237	17.2	38	ABalpaaa	-8	0	0	0		0	0	0	0	0
78	1	24	5	-1	451	158	7.1	39	ABprapaa	282	446	0	0		0	0	0	0	0
79	1	105	75	-1	192	271	23.3	35	ABalpappa	278	784	0	0		0	0	0	0	0
80	1	51	29	-1	465	226	9.8	40	ABarpppp	359	-533	0	0		0	0	0	0	0
81	1	28	112	-1	338	116	9.4	38	ABpraapa	330	-801	0	0		0	0	0	0	0
82	1	36	56	-1	514	403	17.3	40	Capa	383	372	0	0		0	0	0	0	0
83	1	1	109	-1	417	278	16.2	39	Ealp	222	0	0	0		0	0	0	0	0
84	1	82	87	-1	551	190	23.7	34	ABprppppp	263	718	0	0		0	0	0	0	0
85	1	60	47	-1	186	330	23.0	39	ABalppap	374	163	0	0		0	0	0	0	0
86	1	50	106	-1	310	321	18.6	37	MSapap	246	0	0	0		0	0	0	0	0
87	1	32	65	114	547	154	18.4	39	ABprpppa	36	0	0	0		0	0	0	0	0
88	1	41	38	-1	333	295	5.6	40	ABarppaa	373	738	0	0		0	0	0	0	0
89	1	93	81	95	502	175	7.7	42	ABprapap	407	0	0	0		0	0	0	0	0
90	1	45	83	-1	380	195	17.2	36	MSppap	189	0	0	0		0	0	0	0	0
91	1	5	71	-1	353	339	18.3	37	MSappa	329	90	0	0		0	0	0	0	0
92	1	89	16	-1	294	390	10.3	32	ABplaappa	-176	0	0	0		0	0	0	0	0
93	1	75	50	-1	544	305	22.7	35	Dpp	319	-177	0	0		0	0	0	0	0
94	1	107	111	-1	415	288	21.7	34	Z3	340	-203	0	0		0	0	0	0	0
95	1	74	113	-1	365	317	23.7	39	MSaapp	393	856	0	0		0	0	0	0	0
96	1	64	67	-1	415	416	21.0	38	ABplpppa	129	0	0	0		0	0	0	0	0
97	1	89	45	-1	356	402	11.5	32	ABplaappp	149	0	0	0		0	0	0	0	0
98	1	76	41	-1	442	230	23.9	41	MSpapp	411	-551	0	0		0	0	0	0	0
99	1	35	102	-1	320	182	16.1	36	MSppaa	-24	0	0	0		0	0	0	0	0
100	1	96	86	103	182	333	7.7	40	ABplaaaa	266	732	0	0		0	0	0	0	0
101	1	102	110	-1	360	247	23.5	41	MSpapa	379	0	0	0		0	0	0	0	0
102	1	30	80	-1	221	149	6.5	36	ABarpaaa	366	829	0	0		0	0	0	0	0
103	1	46	92	-1	476	422	13.7	40	ABplappp	-139	0	0	0		0	0	0	0	0
104	1	68	89	-1	357	192	23.4	36	ABarapapp	297	1063	0	0		0	0	0	0	0
105	1	10	121	-1	456	322	12.3	45	Epl	-18	0	0	0		0	0	0	0	0
106	1	38	82	-1	247	303	17.7	38	MSapaa	341	19	0	0		0	0	0	0	0
107	1	84	39	-1	229	339	15.1	32	ABalppppa	206	141	0	0		0	0	0	0	0
108	1	12	25	-1	177	304	17.7	35	ABalpaapp	313	-825	0	0		0	0	0	0	0
109	1	77	2	76	239	404	14.9	41	ABplpaap	268	753	0	0		0	0	0	0	0
110	1	98	115	-1	417	350	20.3	36	Daa	82	0	0	0		0	0	0	0	0
111	1	101	116	-1	374	317	10.8	36	Earp	344	-880	0	0		0	0	0	0	0
112	1	88	98	-1	176	367	19.4	32	ABplpaaaa	110	0	0	0		0	0	0	0	0
113	1	79	8	-1	481	271	20.5	40	Z2	104	0	0	0		0	0	0	0	0
114	1	104	122	-1	508	226	22.6	31	Dpa	-78	0	0	0		0	0	0	0	0
115	1	82	3	-1	528	173	22.2	33	ABprppppa	417	0	0	0		0	0	0	0	0
