# Supplementary material for: The AP-2 Transcription Factor APTF-2 Is Required for Neuroblast and Epidermal Morphogenesis in Caenorhabditis elegans Embryogenesis
Source: PLoS Genet. 2016 May 13;12(5):e1006048. doi: 10.1371/journal.pgen.1006048 (PMC4866721; doi:10.1371/journal.pgen.1006048)
Supplement: S5 Text — (ZIP) [file pgen.1006048.s033.zip › nuclei/t089-nuclei]

1	1	73	20	96	270	231	6.3	36	ABarpaap	236	103	0	0		0	0	0	0	0
2	1	109	115	-1	262	411	14.7	34	ABplpaapp	224	1689	0	0		0	0	0	0	0
3	1	115	134	-1	537	170	22.7	34	ABprppppa	245	104	0	0		0	0	0	0	0
4	1	12	3	-1	122	211	11.4	39	ABalaaaa	-26	0	0	0		0	0	0	0	0
5	1	78	9	82	454	162	6.7	36	ABprapaa	225	127	0	0		0	0	0	0	0
6	1	76	1	-1	133	185	17.4	39	ABaraaaa	188	0	0	0		0	0	0	0	0
7	1	61	99	-1	503	252	6.3	33	Cpaaa	284	728	0	0		0	0	0	0	0
8	1	113	137	-1	475	263	20.3	39	Z2	333	52	0	0		0	0	0	0	0
9	1	53	48	-1	114	293	13.5	38	ABalpaapa	318	194	0	0		0	0	0	0	0
10	1	39	15	-1	197	217	6.3	38	ABalappa	358	2396	0	0		0	0	0	0	0
11	1	32	90	-1	545	385	12.3	39	Caap	375	380	0	0		0	0	0	0	0
12	1	23	131	-1	303	177	7.5	37	ABarpapa	126	0	0	0		0	0	0	0	0
13	1	33	105	139	184	336	13.6	37	ABalpppa	256	96	0	0		0	0	0	0	0
14	1	44	6	-1	135	209	21.6	35	ABaraapaa	65	0	0	0		0	0	0	0	0
15	1	4	24	-1	178	281	10.1	37	ABalapap	60	0	0	0		0	0	0	0	0
16	1	92	109	-1	299	400	10.1	33	ABplaappa	240	454	0	0		0	0	0	0	0
17	1	37	130	-1	323	385	23.4	37	ABplpappa	338	159	0	0		0	0	0	0	0
18	1	20	69	-1	138	250	7.3	38	ABalapaa	137	0	0	0		0	0	0	0	0
19	1	48	25	-1	403	153	8.5	32	ABpraappp	133	0	0	0		0	0	0	0	0
20	1	28	98	-1	310	102	16.5	31	ABarapppa	218	144	0	0		0	0	0	0	0
21	1	22	53	-1	585	249	19.6	41	Cppa	408	-105	0	0		0	0	0	0	0
22	1	42	31	-1	487	161	22.7	34	ABprpappp	230	446	0	0		0	0	0	0	0
23	1	46	8	-1	162	183	9.7	39	ABalaaap	202	0	0	0		0	0	0	0	0
24	1	2	61	-1	227	173	12.1	39	ABalaapp	-117	0	0	0		0	0	0	0	0
25	1	108	95	-1	186	296	18.5	34	ABalpaapp	328	-202	0	0		0	0	0	0	0
26	1	26	11	-1	179	135	13.5	39	ABalaapa	-48	0	0	0		0	0	0	0	0
27	1	35	102	-1	503	248	15.2	45	Epr	454	801	0	0		0	0	0	0	0
28	1	24	27	138	408	375	8.0	39	ABplapap	132	0	0	0		0	0	0	0	0
29	1	80	107	-1	472	221	9.3	39	ABarpppp	61	0	0	0		0	0	0	0	0
30	1	75	127	-1	589	302	13.0	43	Cpap	427	-321	0	0		0	0	0	0	0
31	1	49	26	-1	560	175	13.3	39	ABprappa	91	0	0	0		0	0	0	0	0
32	1	38	122	-1	410	228	6.2	37	ABarpppa	370	64	0	0		0	0	0	0	0
33	1	68	40	64	346	223	9.0	39	ABarpapp	124	0	0	0		0	0	0	0	0
34	1	70	125	-1	499	332	24.4	34	Dap	258	834	0	0		0	0	0	0	0
35	1	29	21	-1	605	214	16.2	40	ABprappp	136	0	0	0		0	0	0	0	0
36	1	52	128	-1	577	322	18.7	40	Cppp	390	-474	0	0		0	0	0	0	0
37	1	21	52	-1	255	314	6.4	39	ABplaaap	-57	0	0	0		0	0	0	0	0
38	1	88	28	-1	337	292	6.0	40	ABarppaa	370	108	0	0		0	0	0	0	0
39	1	107	100	-1	237	345	15.2	33	ABalppppa	266	502	0	0		0	0	0	0	0
40	1	64	85	-1	158	279	24.5	35	ABalpapap	327	-1143	0	0		0	0	0	0	0
41	1	98	77	-1	443	222	24.7	42	MSpapp	428	235	0	0		0	0	0	0	0
42	1	3	63	-1	178	231	16.3	39	MSaaaa	59	0	0	0		0	0	0	0	0
43	1	65	4	-1	478	110	16.2	37	ABprppaa	185	0	0	0		0	0	0	0	0
44	1	74	124	-1	416	303	5.9	40	ABarppap	402	-251	0	0		0	0	0	0	0
45	1	97	89	-1	360	407	11.5	35	ABplaappp	152	0	0	0		0	0	0	0	0
46	1	72	36	-1	500	148	14.6	37	ABprppap	329	493	0	0		0	0	0	0	0
47	1	85	33	116	192	333	23.2	38	ABalppap	241	126	0	0		0	0	0	0	0
48	1	59	108	-1	245	257	17.4	38	MSaaap	381	1307	0	0		0	0	0	0	0
49	1	77	71	-1	102	217	16.2	31	ABalpaaaa	-33	0	0	0		0	0	0	0	0
50	1	93	93	-1	535	296	23.7	37	Dpp	188	0	0	0		0	0	0	0	0
51	1	30	45	-1	384	346	15.3	37	MSappp	123	0	0	0		0	0	0	0	0
52	1	13	16	-1	422	416	12.8	42	ABplappa	161	0	0	0		0	0	0	0	0
53	1	77	17	-1	109	265	18.3	32	ABalpaaap	281	283	0	0		0	0	0	0	0
54	1	71	49	-1	324	362	6.1	38	ABplapaa	123	0	0	0		0	0	0	0	0
55	1	34	39	-1	362	412	18.6	39	ABplppap	171	0	0	0		0	0	0	0	0
56	1	82	60	-1	509	402	18.5	40	Capa	404	199	0	0		0	0	0	0	0
57	1	16	113	120	270	135	12.0	40	ABpraaap	128	0	0	0		0	0	0	0	0
58	1	27	10	-1	297	225	24.5	37	ABaraappp	376	-180	0	0		0	0	0	0	0
59	1	31	66	79	418	131	20.8	40	ABprpapa	238	-789	0	0		0	0	0	0	0
60	1	6	70	-1	241	191	18.8	38	MSpaaa	541	0	0	0		0	0	0	0	0
61	1	25	51	-1	313	216	19.3	38	MSpaap	381	-112	0	0		0	0	0	0	0
62	1	19	78	-1	384	375	23.3	37	ABplpappp	286	1080	0	0		0	0	0	0	0
63	1	62	81	-1	351	163	7.8	30	ABpraappa	238	449	0	0		0	0	0	0	0
64	1	41	54	-1	231	210	24.5	37	ABaraappa	126	0	0	0		0	0	0	0	0
65	1	87	35	-1	568	183	19.8	32	ABprpppap	219	999	0	0		0	0	0	0	0
66	1	58	22	-1	215	389	18.3	34	ABplpaaap	239	119	0	0		0	0	0	0	0
67	1	96	12	46	427	409	20.4	39	ABplpppa	283	-161	0	0		0	0	0	0	0
68	1	54	18	-1	418	205	17.6	35	MSpppa	314	430	0	0		0	0	0	0	0
69	1	5	72	123	251	374	9.3	35	ABplaapa	288	461	0	0		0	0	0	0	0
70	1	60	117	126	252	366	22.3	38	ABplpapa	110	0	0	0		0	0	0	0	0
71	1	91	118	-1	351	342	18.7	37	MSappa	307	-225	0	0		0	0	0	0	0
72	1	63	5	-1	290	303	12.3	39	Eara	395	-575	0	0		0	0	0	0	0
73	1	17	91	121	494	337	7.7	43	Caaa	292	-191	0	0		0	0	0	0	0
74	1	56	55	-1	556	374	19.9	41	Capp	89	0	0	0		0	0	0	0	0
75	1	79	58	-1	201	269	23.2	35	ABalpappa	330	776	0	0		0	0	0	0	0
76	1	109	37	-1	224	397	13.8	33	ABplpaapa	218	745	0	0		0	0	0	0	0
77	1	67	2	-1	162	155	19.4	35	ABaraaapa	165	0	0	0		0	0	0	0	0
78	1	11	42	-1	134	323	20.5	38	ABalppaa	395	0	0	0		0	0	0	0	0
79	1	8	41	-1	252	117	17.7	41	ABpraaaa	344	825	0	0		0	0	0	0	0
80	1	102	32	-1	221	157	6.2	36	ABarpaaa	364	236	0	0		0	0	0	0	0
81	1	89	62	-1	498	160	8.2	31	ABprapapa	712	0	0	0		0	0	0	0	0
82	1	106	7	-1	246	309	18.5	37	MSapaa	-92	0	0	0		0	0	0	0	0
83	1	90	101	-1	370	189	16.8	37	MSppap	339	-1063	0	0		0	0	0	0	0
84	1	43	94	-1	187	216	23.1	34	ABaraapap	365	0	0	0		0	0	0	0	0
85	1	45	44	-1	469	393	23.9	41	ABplpppp	395	-128	0	0		0	0	0	0	0
86	1	100	34	-1	208	333	7.1	30	ABplaaaap	208	-513	0	0		0	0	0	0	0
87	1	84	57	-1	571	206	24.3	36	ABprppppp	252	70	0	0		0	0	0	0	0
88	1	10	74	80	241	249	10.6	38	ABalappp	114	0	0	0		0	0	0	0	0
89	1	104	132	-1	367	184	23.4	36	ABarapapp	344	290	0	0		0	0	0	0	0
90	1	55	50	133	415	120	13.3	35	ABprpaap	140	0	0	0		0	0	0	0	0
91	1	36	83	-1	301	421	18.3	38	ABplppaa	71	0	0	0		0	0	0	0	0
92	1	103	65	-1	485	416	13.2	39	ABplappp	115	0	0	0		0	0	0	0	0
93	1	47	76	-1	299	363	14.6	35	ABalppppp	238	90	0	0		0	0	0	0	0
94	1	18	88	-1	350	138	14.1	30	ABarapppp	224	444	0	0		0	0	0	0	0
95	1	89	30	-1	542	192	7.4	31	ABprapapp	213	81	0	0		0	0	0	0	0
96	1	14	112	-1	241	154	23.3	33	ABarapaaa	111	0	0	0		0	0	0	0	0
97	1	40	59	-1	338	255	15.3	39	Eala	-119	0	0	0		0	0	0	0	0
98	1	112	38	-1	168	369	18.8	31	ABplpaaaa	107	0	0	0		0	0	0	0	0
99	1	7	114	-1	110	272	21.7	36	ABalpapaa	181	0	0	0		0	0	0	0	0
100	1	15	68	-1	301	287	22.2	41	MSaapa	-19	0	0	0		0	0	0	0	0
101	1	1	97	-1	313	162	23.9	33	ABarapapa	280	172	0	0		0	0	0	0	0
102	1	99	110	-1	306	182	15.6	35	MSppaa	-335	0	0	0		0	0	0	0	0
103	1	100	47	-1	162	323	7.5	30	ABplaaaaa	166	0	0	0		0	0	0	0	0
104	1	69	86	87	321	140	19.8	43	ABarappa	139	0	0	0		0	0	0	0	0
105	1	66	73	-1	209	155	22.0	36	ABaraaapp	262	1093	0	0		0	0	0	0	0
106	1	86	111	-1	308	321	18.3	36	MSapap	82	0	0	0		0	0	0	0	0
107	1	9	136	-1	558	280	7.8	35	Cpaap	129	0	0	0		0	0	0	0	0
108	1	42	135	-1	446	152	22.8	34	ABprpappa	449	0	0	0		0	0	0	0	0
109	1	83	43	-1	418	271	16.2	39	Ealp	384	-314	0	0		0	0	0	0	0
110	1	101	103	-1	364	241	23.4	42	MSpapa	-348	0	0	0		0	0	0	0	0
111	1	94	13	-1	407	299	21.5	31	Z3	218	57	0	0		0	0	0	0	0
112	1	81	104	106	326	119	10.0	39	ABpraapa	225	-175	0	0		0	0	0	0	0
113	1	95	14	-1	365	317	23.5	38	MSaapp	381	-779	0	0		0	0	0	0	0
114	1	87	19	-1	543	136	18.4	32	ABprpppaa	208	685	0	0		0	0	0	0	0
115	1	110	92	-1	419	343	20.2	35	Daa	320	911	0	0		0	0	0	0	0
116	1	111	29	-1	383	312	10.8	37	Earp	351	0	0	0		0	0	0	0	0
117	1	14	119	-1	278	160	23.8	33	ABarapaap	224	420	0	0		0	0	0	0	0
118	1	51	129	-1	459	179	17.7	37	MSpppp	377	492	0	0		0	0	0	0	0
119	1	50	23	56	379	112	17.8	35	ABprpaaa	324	311	0	0		0	0	0	0	0
120	1	57	67	-1	253	302	23.7	39	ABalpappp	391	-184	0	0		0	0	0	0	0
121	1	105	75	-1	461	315	12.4	46	Epl	444	-257	0	0		0	0	0	0	0
122	1	114	84	-1	512	229	23.4	33	Dpa	151	0	0	0		0	0	0	0	0
123	0	5	-1	-1	248	368	7.5	31		244	-481	0	0		0	0	0	0	0
