# Supplementary material for: The AP-2 Transcription Factor APTF-2 Is Required for Neuroblast and Epidermal Morphogenesis in Caenorhabditis elegans Embryogenesis
Source: PLoS Genet. 2016 May 13;12(5):e1006048. doi: 10.1371/journal.pgen.1006048 (PMC4866721; doi:10.1371/journal.pgen.1006048)
Supplement: S5 Text — (ZIP) [file pgen.1006048.s033.zip › nuclei/t090-nuclei]

1	1	6	21	-1	132	188	17.6	38	ABaraaaa	170	0	0	0		0	0	0	0	0
2	1	77	95	-1	166	160	20.4	35	ABaraaapa	-167	0	0	0		0	0	0	0	0
3	1	4	84	-1	120	212	12.4	40	ABalaaaa	287	0	0	0		0	0	0	0	0
4	1	43	139	-1	466	107	16.6	36	ABprppaa	357	340	0	0		0	0	0	0	0
5	1	72	85	-1	284	309	12.4	38	Eara	369	379	0	0		0	0	0	0	0
6	1	14	111	-1	135	212	22.4	37	ABaraapaa	-308	0	0	0		0	0	0	0	0
7	1	82	61	-1	240	313	18.3	36	MSapaa	362	-729	0	0		0	0	0	0	0
8	1	23	18	40	156	181	10.2	38	ABalaaap	178	0	0	0		0	0	0	0	0
9	1	5	43	-1	472	164	8.3	30	ABprapaap	470	0	0	0		0	0	0	0	0
10	1	58	133	-1	302	228	24.5	38	ABaraappp	352	805	0	0		0	0	0	0	0
11	1	26	25	-1	173	137	14.9	39	ABalaapa	346	0	0	0		0	0	0	0	0
12	1	67	137	-1	411	418	20.4	32	ABplpppaa	226	-159	0	0		0	0	0	0	0
13	1	111	144	-1	412	284	21.3	34	Z3	342	131	0	0		0	0	0	0	0
14	1	113	121	-1	372	318	23.7	39	MSaapp	83	0	0	0		0	0	0	0	0
15	1	10	23	-1	184	212	6.3	37	ABalappa	71	0	0	0		0	0	0	0	0
16	1	52	49	-1	423	414	13.3	42	ABplappa	164	0	0	0		0	0	0	0	0
17	1	53	57	-1	114	267	18.7	33	ABalpaaap	0	0	0	0		0	0	0	0	0
18	1	68	116	-1	412	205	17.7	37	MSpppa	349	-586	0	0		0	0	0	0	0
19	1	114	104	-1	540	130	18.1	33	ABprpppaa	57	0	0	0		0	0	0	0	0
20	1	1	19	-1	241	226	6.5	30	ABarpaapa	226	73	0	0		0	0	0	0	0
21	1	35	65	-1	604	204	16.8	40	ABprappp	375	472	0	0		0	0	0	0	0
22	1	66	41	-1	223	391	17.7	34	ABplpaaap	-116	0	0	0		0	0	0	0	0
23	1	119	102	-1	347	99	17.2	30	ABprpaaaa	220	-194	0	0		0	0	0	0	0
24	1	15	48	-1	181	289	10.4	36	ABalapap	183	0	0	0		0	0	0	0	0
25	1	19	13	-1	397	161	9.3	32	ABpraappp	308	-190	0	0		0	0	0	0	0
26	1	31	108	119	548	177	13.1	39	ABprappa	312	706	0	0		0	0	0	0	0
27	1	28	26	-1	394	372	7.1	30	ABplapapa	189	128	0	0		0	0	0	0	0
28	1	38	17	-1	344	293	6.2	39	ABarppaa	378	503	0	0		0	0	0	0	0
29	1	116	128	-1	392	308	11.1	38	Earp	387	15	0	0		0	0	0	0	0
30	1	95	123	-1	554	194	7.5	33	ABprapapp	240	83	0	0		0	0	0	0	0
31	1	22	114	-1	483	155	22.5	34	ABprpappp	276	147	0	0		0	0	0	0	0
32	1	80	8	-1	224	163	6.1	36	ABarpaaa	460	0	0	0		0	0	0	0	0
33	1	47	124	-1	213	344	23.2	32	ABalppapp	254	1074	0	0		0	0	0	0	0
34	1	86	67	-1	208	330	6.5	31	ABplaaaap	227	430	0	0		0	0	0	0	0
35	1	65	100	-1	568	177	20.6	35	ABprpppap	275	1613	0	0		0	0	0	0	0
36	1	46	91	134	493	150	15.4	40	ABprppap	238	-497	0	0		0	0	0	0	0
37	1	76	80	-1	225	406	12.8	33	ABplpaapa	227	1148	0	0		0	0	0	0	0
38	1	98	36	-1	175	375	17.4	33	ABplpaaaa	292	738	0	0		0	0	0	0	0
39	1	55	112	-1	372	405	18.3	38	ABplppap	156	0	0	0		0	0	0	0	0
40	1	33	79	-1	331	213	9.8	29	ABarpappa	220	436	0	0		0	0	0	0	0
41	1	79	6	81	241	127	17.6	39	ABpraaaa	270	204	0	0		0	0	0	0	0
42	1	78	109	-1	138	326	19.7	39	ABalppaa	271	429	0	0		0	0	0	0	0
43	1	109	126	-1	418	269	15.9	39	Ealp	394	28	0	0		0	0	0	0	0
44	1	85	74	-1	466	388	23.4	40	ABplpppp	404	-707	0	0		0	0	0	0	0
45	1	51	86	-1	384	350	14.8	37	MSappp	103	0	0	0		0	0	0	0	0
46	1	67	87	-1	462	405	19.2	33	ABplpppap	253	156	0	0		0	0	0	0	0
47	1	103	47	-1	149	324	8.3	33	ABplaaaaa	171	0	0	0		0	0	0	0	0
48	1	9	3	-1	109	286	13.2	37	ABalpaapa	388	0	0	0		0	0	0	0	0
49	1	54	30	-1	337	365	6.1	38	ABplapaa	451	0	0	0		0	0	0	0	0
50	1	90	59	-1	387	113	12.4	31	ABprpaapa	236	1393	0	0		0	0	0	0	0
51	1	61	39	-1	315	222	19.0	38	MSpaap	352	-87	0	0		0	0	0	0	0
52	1	37	122	-1	253	309	6.5	38	ABplaaap	357	-124	0	0		0	0	0	0	0
53	1	21	97	-1	585	243	20.2	41	Cppa	309	0	0	0		0	0	0	0	0
54	1	64	50	-1	237	218	24.6	36	ABaraappa	319	-177	0	0		0	0	0	0	0
55	1	74	115	-1	556	369	20.6	41	Capp	409	116	0	0		0	0	0	0	0
56	1	119	44	-1	400	112	16.1	30	ABprpaaap	217	120	0	0		0	0	0	0	0
57	1	87	34	-1	566	201	24.7	37	ABprppppp	327	-553	0	0		0	0	0	0	0
58	1	75	130	-1	205	277	23.4	35	ABalpappa	325	1405	0	0		0	0	0	0	0
59	1	97	56	-1	340	253	15.3	39	Eala	393	399	0	0		0	0	0	0	0
60	1	56	76	-1	518	398	18.9	40	Capa	-115	0	0	0		0	0	0	0	0
61	1	24	12	-1	222	181	12.1	38	ABalaapp	354	-410	0	0		0	0	0	0	0
62	1	81	106	-1	507	153	8.1	31	ABprapapa	209	394	0	0		0	0	0	0	0
63	1	42	96	-1	183	235	16.5	40	MSaaaa	360	433	0	0		0	0	0	0	0
64	1	33	63	-1	368	224	9.4	30	ABarpappp	214	424	0	0		0	0	0	0	0
65	1	92	38	-1	490	416	12.7	38	ABplappp	382	-721	0	0		0	0	0	0	0
66	1	59	140	-1	392	122	20.3	34	ABprpapaa	265	-811	0	0		0	0	0	0	0
67	1	120	78	-1	260	314	24.4	37	ABalpappp	311	139	0	0		0	0	0	0	0
68	1	100	110	-1	305	299	22.4	40	MSaapa	390	-1275	0	0		0	0	0	0	0
69	1	18	70	-1	139	249	7.5	37	ABalapaa	134	0	0	0		0	0	0	0	0
70	1	60	14	-1	246	199	18.8	39	MSpaaa	-140	0	0	0		0	0	0	0	0
71	1	49	90	-1	99	225	16.6	32	ABalpaaaa	103	0	0	0		0	0	0	0	0
72	1	69	10	-1	224	373	8.8	30	ABplaapaa	134	0	0	0		0	0	0	0	0
73	1	105	7	-1	209	160	22.7	35	ABaraaapp	146	0	0	0		0	0	0	0	0
74	1	88	58	-1	213	241	10.8	30	ABalapppa	219	1702	0	0		0	0	0	0	0
75	1	121	11	-1	464	313	12.5	44	Epl	447	-1163	0	0		0	0	0	0	0
76	1	93	101	-1	300	363	14.2	35	ABalppppp	319	89	0	0		0	0	0	0	0
77	1	41	51	-1	434	219	24.4	40	MSpapp	390	631	0	0		0	0	0	0	0
78	1	62	136	-1	400	374	23.4	38	ABplpappp	142	0	0	0		0	0	0	0	0
79	1	59	54	-1	438	127	20.4	34	ABprpapap	229	142	0	0		0	0	0	0	0
80	1	88	117	-1	266	256	11.7	30	ABalapppp	426	0	0	0		0	0	0	0	0
81	1	63	35	-1	344	171	7.6	31	ABpraappa	269	742	0	0		0	0	0	0	0
82	1	5	127	-1	429	149	6.3	31	ABprapaaa	215	-527	0	0		0	0	0	0	0
83	1	91	107	-1	308	420	18.5	38	ABplppaa	381	-338	0	0		0	0	0	0	0
84	1	122	68	-1	506	202	22.5	30	Dpa	195	-326	0	0		0	0	0	0	0
85	1	40	113	-1	165	290	25.1	37	ABalpapap	333	-1138	0	0		0	0	0	0	0
86	1	104	99	-1	290	145	19.1	33	ABarappaa	237	183	0	0		0	0	0	0	0
87	1	104	16	-1	338	145	19.3	34	ABarappap	258	1750	0	0		0	0	0	0	0
88	1	94	83	-1	339	134	13.6	32	ABarapppp	279	70	0	0		0	0	0	0	0
89	1	45	53	-1	367	410	11.8	35	ABplaappp	212	0	0	0		0	0	0	0	0
90	1	11	72	-1	550	380	12.4	39	Caap	315	0	0	0		0	0	0	0	0
91	1	73	98	-1	478	325	6.6	34	Caaaa	248	-829	0	0		0	0	0	0	0
92	1	115	125	-1	422	345	20.0	34	Daa	-132	0	0	0		0	0	0	0	0
93	1	50	103	-1	529	288	23.2	39	Dpp	353	-388	0	0		0	0	0	0	0
94	1	84	73	-1	198	226	23.2	35	ABaraapap	317	-603	0	0		0	0	0	0	0
95	1	25	93	-1	193	299	18.6	35	ABalpaapp	337	0	0	0		0	0	0	0	0
96	1	1	4	-1	297	253	6.6	30	ABarpaapp	220	-229	0	0		0	0	0	0	0
97	1	101	71	-1	318	159	24.3	36	ABarapapa	330	-146	0	0		0	0	0	0	0
98	1	20	82	-1	295	100	16.3	33	ABarapppa	277	186	0	0		0	0	0	0	0
99	1	7	15	-1	505	251	6.0	33	Cpaaa	327	74	0	0		0	0	0	0	0
100	1	39	52	-1	235	350	15.0	33	ABalppppa	280	-756	0	0		0	0	0	0	0
101	1	83	45	-1	364	178	15.8	36	MSppap	360	114	0	0		0	0	0	0	0
102	1	27	142	-1	500	239	14.9	45	Epr	450	-597	0	0		0	0	0	0	0
103	1	110	64	-1	361	242	23.3	42	MSpapa	418	77	0	0		0	0	0	0	0
104	1	112	32	-1	351	125	8.5	29	ABpraapap	238	143	0	0		0	0	0	0	0
105	1	13	75	-1	196	355	12.3	32	ABalpppap	74	0	0	0		0	0	0	0	0
106	1	112	31	-1	300	118	9.6	30	ABpraapaa	215	146	0	0		0	0	0	0	0
107	1	29	5	-1	483	213	8.7	39	ABarpppp	362	681	0	0		0	0	0	0	0
108	1	48	94	-1	255	264	17.5	37	MSaaap	113	0	0	0		0	0	0	0	0
109	1	16	9	-1	308	411	10.7	33	ABplaappa	285	761	0	0		0	0	0	0	0
110	1	102	105	-1	300	187	15.5	36	MSppaa	241	0	0	0		0	0	0	0	0
111	1	106	77	-1	305	322	17.9	38	MSapap	76	0	0	0		0	0	0	0	0
112	1	96	69	-1	241	149	23.6	32	ABarapaaa	230	108	0	0		0	0	0	0	0
113	1	57	20	-1	239	129	12.1	31	ABpraaapa	216	1362	0	0		0	0	0	0	0
114	1	99	60	-1	117	271	22.6	34	ABalpapaa	341	178	0	0		0	0	0	0	0
115	1	2	24	-1	272	410	14.7	35	ABplpaapp	100	0	0	0		0	0	0	0	0
116	1	47	62	-1	174	340	21.7	31	ABalppapa	200	-497	0	0		0	0	0	0	0
117	1	70	129	-1	298	384	22.4	34	ABplpapap	247	154	0	0		0	0	0	0	0
118	1	71	88	-1	350	339	18.1	36	MSappa	91	0	0	0		0	0	0	0	0
119	1	117	55	-1	285	171	23.8	36	ABarapaap	287	-794	0	0		0	0	0	0	0
120	1	57	27	-1	279	152	12.1	30	ABpraaapp	-205	0	0	0		0	0	0	0	0
121	1	73	92	-1	524	338	8.9	34	Caaap	220	-832	0	0		0	0	0	0	0
122	1	32	22	-1	420	225	6.5	39	ABarpppa	359	760	0	0		0	0	0	0	0
123	1	69	29	-1	282	382	8.6	30	ABplaapap	225	-482	0	0		0	0	0	0	0
124	1	44	33	-1	420	302	6.2	40	ABarppap	54	0	0	0		0	0	0	0	0
125	1	34	42	-1	491	328	24.4	32	Dap	285	-3	0	0		0	0	0	0	0
126	1	70	46	-1	242	376	22.4	33	ABplpapaa	259	-786	0	0		0	0	0	0	0
127	1	30	37	-1	590	303	13.8	43	Cpap	278	0	0	0		0	0	0	0	0
128	1	36	66	-1	571	314	19.5	41	Cppp	410	1472	0	0		0	0	0	0	0
129	1	118	120	-1	444	171	17.5	37	MSpppp	335	236	0	0		0	0	0	0	0
130	1	17	141	-1	340	383	23.7	36	ABplpappa	344	150	0	0		0	0	0	0	0
131	1	12	2	143	292	192	7.1	38	ABarpapa	226	776	0	0		0	0	0	0	0
132	1	89	138	-1	371	177	23.5	38	ABarapapp	342	-498	0	0		0	0	0	0	0
133	1	90	89	-1	435	119	12.4	31	ABprpaapp	216	-800	0	0		0	0	0	0	0
134	1	3	135	-1	530	158	22.8	35	ABprppppa	299	450	0	0		0	0	0	0	0
135	1	108	131	-1	436	156	23.6	36	ABprpappa	293	126	0	0		0	0	0	0	0
136	1	107	132	-1	570	274	8.3	35	Cpaap	354	-162	0	0		0	0	0	0	0
137	1	8	28	-1	471	256	20.4	40	Z2	401	109	0	0		0	0	0	0	0
138	1	28	1	-1	437	380	7.7	29	ABplapapp	198	756	0	0		0	0	0	0	0
139	1	13	118	-1	158	319	14.3	32	ABalpppaa	224	75	0	0		0	0	0	0	0
