# Supplementary material for: The AP-2 Transcription Factor APTF-2 Is Required for Neuroblast and Epidermal Morphogenesis in Caenorhabditis elegans Embryogenesis
Source: PLoS Genet. 2016 May 13;12(5):e1006048. doi: 10.1371/journal.pgen.1006048 (PMC4866721; doi:10.1371/journal.pgen.1006048)
Supplement: S5 Text — (ZIP) [file pgen.1006048.s033.zip › nuclei/t091-nuclei]

1	1	138	30	-1	459	388	7.7	30	ABplapapp	230	164	0	0		0	0	0	0	0
2	1	131	99	-1	305	194	6.5	29	ABarpapap	201	139	0	0		0	0	0	0	0
3	1	48	20	-1	108	289	12.7	37	ABalpaapa	-165	0	0	0		0	0	0	0	0
4	1	96	89	-1	298	254	7.2	33	ABarpaapp	114	0	0	0		0	0	0	0	0
5	1	107	70	-1	491	219	7.8	38	ABarpppp	381	38	0	0		0	0	0	0	0
6	1	41	18	-1	206	137	18.0	31	ABpraaaaa	217	1432	0	0		0	0	0	0	0
7	1	73	94	-1	210	165	24.1	35	ABaraaapp	339	148	0	0		0	0	0	0	0
8	1	32	23	-1	221	163	6.2	36	ABarpaaa	459	0	0	0		0	0	0	0	0
9	1	109	39	-1	304	412	10.7	34	ABplaappa	315	779	0	0		0	0	0	0	0
10	1	72	79	-1	223	381	8.6	31	ABplaapaa	487	0	0	0		0	0	0	0	0
11	1	75	135	146	472	319	12.5	43	Epl	364	415	0	0		0	0	0	0	0
12	1	61	35	-1	216	171	12.2	38	ABalaapp	165	0	0	0		0	0	0	0	0
13	1	25	128	-1	396	166	8.4	33	ABpraappp	139	0	0	0		0	0	0	0	0
14	1	70	65	-1	238	205	18.6	39	MSpaaa	388	310	0	0		0	0	0	0	0
15	1	99	125	-1	504	264	5.4	34	Cpaaa	287	179	0	0		0	0	0	0	0
16	1	87	45	-1	337	139	19.2	34	ABarappap	297	486	0	0		0	0	0	0	0
17	1	28	101	-1	343	290	6.2	38	ABarppaa	150	0	0	0		0	0	0	0	0
18	1	8	29	-1	163	171	10.8	33	ABalaaapp	218	207	0	0		0	0	0	0	0
19	1	20	107	-1	236	229	6.4	31	ABarpaapa	380	0	0	0		0	0	0	0	0
20	1	113	78	-1	230	119	12.6	32	ABpraaapa	110	0	0	0		0	0	0	0	0
21	1	1	36	149	127	201	18.3	37	ABaraaaa	-321	0	0	0		0	0	0	0	0
22	1	122	113	-1	423	229	6.6	38	ABarpppa	325	-183	0	0		0	0	0	0	0
23	1	15	51	-1	178	211	6.2	37	ABalappa	143	0	0	0		0	0	0	0	0
24	1	115	111	-1	270	412	14.2	34	ABplpaapp	293	-215	0	0		0	0	0	0	0
25	1	11	7	-1	165	148	15.8	39	ABalaapa	-4	0	0	0		0	0	0	0	0
26	1	27	28	-1	399	374	6.7	33	ABplapapa	131	0	0	0		0	0	0	0	0
27	1	120	6	-1	280	149	12.3	32	ABpraaapp	119	0	0	0		0	0	0	0	0
28	1	137	154	-1	458	235	20.5	36	Z2	238	6	0	0		0	0	0	0	0
29	1	123	93	-1	278	378	7.8	32	ABplaapap	-160	0	0	0		0	0	0	0	0
30	1	49	24	-1	329	363	6.0	37	ABplapaa	265	-807	0	0		0	0	0	0	0
31	1	106	81	-1	294	111	9.6	32	ABpraapaa	260	458	0	0		0	0	0	0	0
32	1	104	60	-1	344	124	8.4	30	ABpraapap	199	0	0	0		0	0	0	0	0
33	1	124	17	-1	422	309	6.0	40	ABarppap	397	683	0	0		0	0	0	0	0
34	1	57	43	-1	558	204	25.5	40	ABprppppp	403	-540	0	0		0	0	0	0	0
35	1	81	126	-1	336	165	7.6	31	ABpraappa	285	946	0	0		0	0	0	0	0
36	1	38	95	-1	182	378	16.7	33	ABplpaaaa	369	0	0	0		0	0	0	0	0
37	1	127	68	120	589	307	15.5	40	Cpap	401	69	0	0		0	0	0	0	0
38	1	65	49	-1	492	415	13.2	38	ABplappp	378	165	0	0		0	0	0	0	0
39	1	51	53	-1	312	223	18.6	37	MSpaap	307	553	0	0		0	0	0	0	0
40	1	8	105	-1	133	186	12.0	34	ABalaaapa	203	1148	0	0		0	0	0	0	0
41	1	22	26	-1	235	400	17.6	34	ABplpaaap	303	163	0	0		0	0	0	0	0
42	1	125	151	-1	482	319	22.1	37	Dap	375	-1299	0	0		0	0	0	0	0
43	1	9	132	-1	467	168	8.4	32	ABprapaap	474	0	0	0		0	0	0	0	0
44	1	56	2	-1	405	111	15.7	34	ABprpaaap	122	0	0	0		0	0	0	0	0
45	1	101	4	-1	362	176	15.1	36	MSppap	329	299	0	0		0	0	0	0	0
46	1	126	5	-1	258	388	22.4	34	ABplpapaa	247	785	0	0		0	0	0	0	0
47	1	47	14	-1	150	331	8.7	32	ABplaaaaa	736	0	0	0		0	0	0	0	0
48	1	24	59	153	188	287	9.0	37	ABalapap	103	0	0	0		0	0	0	0	0
49	1	16	52	76	429	421	12.8	42	ABplappa	313	161	0	0		0	0	0	0	0
50	1	54	87	-1	238	222	24.6	36	ABaraappa	360	1291	0	0		0	0	0	0	0
51	1	77	145	-1	427	218	24.5	41	MSpapp	414	757	0	0		0	0	0	0	0
52	1	100	71	-1	234	354	14.5	32	ABalppppa	131	0	0	0		0	0	0	0	0
53	1	89	124	-1	367	413	11.4	36	ABplaappp	-57	0	0	0		0	0	0	0	0
54	1	79	74	-1	431	129	20.5	35	ABprpapap	258	492	0	0		0	0	0	0	0
55	1	119	134	-1	281	174	23.5	35	ABarapaap	355	679	0	0		0	0	0	0	0
56	1	59	144	-1	336	250	15.3	39	Eala	399	-66	0	0		0	0	0	0	0
57	1	17	57	-1	115	284	19.6	34	ABalpaaap	-94	0	0	0		0	0	0	0	0
58	1	74	22	-1	210	236	10.7	31	ABalapppa	258	-148	0	0		0	0	0	0	0
59	1	50	92	-1	381	108	12.0	31	ABprpaapa	244	117	0	0		0	0	0	0	0
60	1	114	138	-1	123	286	23.4	36	ABalpapaa	361	215	0	0		0	0	0	0	0
61	1	7	108	-1	232	317	17.9	36	MSapaa	316	699	0	0		0	0	0	0	0
62	1	116	106	-1	176	352	21.3	34	ABalppapa	243	451	0	0		0	0	0	0	0
63	1	64	90	-1	378	225	9.6	32	ABarpappp	220	-234	0	0		0	0	0	0	0
64	1	103	100	-1	354	240	22.9	40	MSpapa	404	110	0	0		0	0	0	0	0
65	1	21	12	-1	605	207	17.0	40	ABprappp	-168	0	0	0		0	0	0	0	0
66	1	128	133	-1	562	312	21.0	42	Cppp	416	-304	0	0		0	0	0	0	0
67	1	34	114	-1	209	336	6.3	32	ABplaaaap	40	0	0	0		0	0	0	0	0
68	1	84	150	-1	499	197	22.3	31	Dpa	288	1098	0	0		0	0	0	0	0
69	1	112	73	-1	239	138	23.2	33	ABarapaaa	284	90	0	0		0	0	0	0	0
70	1	69	21	-1	138	253	8.4	37	ABalapaa	388	0	0	0		0	0	0	0	0
71	1	97	37	-1	311	140	24.3	35	ABarapapa	311	171	0	0		0	0	0	0	0
72	1	90	98	-1	553	380	13.5	39	Caap	388	-40	0	0		0	0	0	0	0
73	1	94	66	-1	203	242	23.4	34	ABaraapap	329	328	0	0		0	0	0	0	0
74	1	44	69	-1	458	385	23.6	41	ABplpppp	388	737	0	0		0	0	0	0	0
75	1	105	137	-1	195	355	11.9	32	ABalpppap	45	0	0	0		0	0	0	0	0
76	1	60	131	-1	515	400	19.7	40	Capa	391	528	0	0		0	0	0	0	0
77	1	111	31	-1	297	325	17.6	38	MSapap	369	-838	0	0		0	0	0	0	0
78	1	67	129	-1	267	323	24.6	38	ABalpappp	385	-841	0	0		0	0	0	0	0
79	1	40	109	-1	324	210	10.5	31	ABarpappa	211	-509	0	0		0	0	0	0	0
80	1	37	19	-1	223	408	12.8	31	ABplpaapa	271	208	0	0		0	0	0	0	0
81	1	41	38	-1	257	114	17.5	31	ABpraaaap	186	0	0	0		0	0	0	0	0
82	1	98	16	-1	300	101	17.0	33	ABarapppa	170	0	0	0		0	0	0	0	0
83	1	88	48	-1	340	137	13.2	34	ABarapppp	265	63	0	0		0	0	0	0	0
84	1	3	8	9	114	223	14.2	36	ABalaaaa	207	0	0	0		0	0	0	0	0
85	1	5	84	-1	282	304	12.6	38	Eara	379	379	0	0		0	0	0	0	0
86	1	45	10	-1	378	351	14.8	37	MSappp	368	277	0	0		0	0	0	0	0
87	1	46	63	-1	465	409	19.1	33	ABplpppap	-137	0	0	0		0	0	0	0	0
88	1	118	40	-1	346	332	17.4	35	MSappa	351	238	0	0		0	0	0	0	0
89	1	133	83	-1	435	123	11.2	36	ABprpaapp	270	-178	0	0		0	0	0	0	0
90	1	71	80	-1	98	239	17.5	34	ABalpaaaa	100	0	0	0		0	0	0	0	0
91	1	36	127	-1	512	162	16.6	32	ABprppapp	220	137	0	0		0	0	0	0	0
92	1	121	13	-1	539	345	9.4	34	Caaap	249	-174	0	0		0	0	0	0	0
93	1	95	44	-1	193	301	19.0	35	ABalpaapp	130	0	0	0		0	0	0	0	0
94	1	108	61	-1	251	269	17.3	37	MSaaap	334	0	0	0		0	0	0	0	0
95	1	2	32	-1	163	169	21.7	36	ABaraaapa	96	0	0	0		0	0	0	0	0
96	1	63	82	152	180	239	15.8	41	MSaaaa	136	0	0	0		0	0	0	0	0
97	1	53	86	-1	577	239	21.3	39	Cppa	392	315	0	0		0	0	0	0	0
98	1	91	118	-1	483	328	6.3	34	Caaaa	248	-204	0	0		0	0	0	0	0
99	1	86	88	-1	281	146	18.8	33	ABarappaa	210	181	0	0		0	0	0	0	0
100	1	35	130	-1	567	180	20.7	34	ABprpppap	-16	0	0	0		0	0	0	0	0
101	1	76	64	-1	299	367	13.6	34	ABalppppp	322	725	0	0		0	0	0	0	0
102	1	23	122	-1	350	100	16.5	31	ABprpaaaa	120	0	0	0		0	0	0	0	0
103	1	93	41	-1	518	274	23.2	37	Dpp	360	-158	0	0		0	0	0	0	0
104	1	19	58	-1	542	132	17.5	33	ABprpppaa	310	0	0	0		0	0	0	0	0
105	1	110	115	-1	299	184	16.4	35	MSppaa	-7	0	0	0		0	0	0	0	0
106	1	62	112	-1	503	157	7.6	31	ABprapapa	287	1024	0	0		0	0	0	0	0
107	1	83	47	-1	313	419	18.5	37	ABplppaa	129	0	0	0		0	0	0	0	0
108	1	26	104	-1	543	159	11.2	30	ABprappaa	245	63	0	0		0	0	0	0	0
109	1	42	50	85	137	336	18.2	36	ABalppaa	384	0	0	0		0	0	0	0	0
110	1	68	148	-1	308	304	22.1	41	MSaapa	416	1318	0	0		0	0	0	0	0
111	1	6	3	-1	139	232	23.5	35	ABaraapaa	47	0	0	0		0	0	0	0	0
112	1	39	42	143	385	405	17.9	40	ABplppap	160	0	0	0		0	0	0	0	0
113	1	85	141	-1	174	313	24.7	37	ABalpapap	356	-1109	0	0		0	0	0	0	0
114	1	31	72	-1	477	152	22.4	35	ABprpappp	358	568	0	0		0	0	0	0	0
115	1	55	91	-1	551	368	21.1	42	Capp	386	242	0	0		0	0	0	0	0
116	1	18	54	-1	406	206	17.5	37	MSpppa	-19	0	0	0		0	0	0	0	0
117	1	80	123	-1	265	247	11.2	34	ABalapppp	256	112	0	0		0	0	0	0	0
118	1	139	110	-1	164	315	13.9	34	ABalpppaa	243	95	0	0		0	0	0	0	0
119	1	26	75	-1	574	194	14.2	30	ABprappap	211	-541	0	0		0	0	0	0	0
120	1	129	77	-1	435	168	17.3	36	MSpppp	361	-889	0	0		0	0	0	0	0
121	1	14	121	-1	369	314	23.4	39	MSaapp	551	0	0	0		0	0	0	0	0
122	1	52	97	147	258	313	7.0	40	ABplaaap	253	478	0	0		0	0	0	0	0
123	1	30	62	-1	555	198	7.4	34	ABprapapp	344	-137	0	0		0	0	0	0	0
124	1	33	117	-1	222	359	23.3	34	ABalppapp	317	-807	0	0		0	0	0	0	0
125	1	92	25	-1	418	342	19.4	36	Daa	340	-580	0	0		0	0	0	0	0
126	1	43	67	-1	408	271	15.6	40	Ealp	406	-667	0	0		0	0	0	0	0
127	1	82	46	-1	434	150	5.6	33	ABprapaaa	262	1028	0	0		0	0	0	0	0
128	1	29	139	-1	390	313	11.1	39	Earp	376	227	0	0		0	0	0	0	0
129	1	117	55	-1	308	381	22.7	36	ABplpapap	-169	0	0	0		0	0	0	0	0
130	1	58	136	-1	212	290	23.5	35	ABalpappa	149	0	0	0		0	0	0	0	0
131	1	135	27	-1	423	156	23.6	36	ABprpappa	15	0	0	0		0	0	0	0	0
132	1	136	56	-1	580	269	8.8	37	Cpaap	340	1019	0	0		0	0	0	0	0
133	1	10	116	-1	297	227	24.4	37	ABaraappp	374	-105	0	0		0	0	0	0	0
134	1	36	142	-1	475	153	14.1	33	ABprppapa	-135	0	0	0		0	0	0	0	0
135	1	134	34	-1	531	154	22.4	36	ABprppppa	352	-722	0	0		0	0	0	0	0
136	1	78	103	-1	405	365	23.8	36	ABplpappp	155	0	0	0		0	0	0	0	0
137	1	12	1	-1	416	424	20.6	34	ABplpppaa	289	1126	0	0		0	0	0	0	0
138	1	132	102	-1	369	178	23.6	36	ABarapapp	65	0	0	0		0	0	0	0	0
139	1	4	15	-1	462	111	16.3	36	ABprppaa	308	791	0	0		0	0	0	0	0
140	1	66	119	-1	383	123	20.5	34	ABprpapaa	125	0	0	0		0	0	0	0	0
141	1	130	11	-1	348	385	23.4	36	ABplpappa	364	667	0	0		0	0	0	0	0
142	1	102	140	-1	495	241	14.4	46	Epr	461	144	0	0		0	0	0	0	0
143	1	131	96	-1	270	179	6.9	29	ABarpapaa	119	0	0	0		0	0	0	0	0
144	1	13	33	-1	412	276	22.8	33	Z3	-460	0	0	0		0	0	0	0	0
145	0	6	-1	-1	137	200	20.7	34		329	506	0	0		0	0	0	0	0
