# Supplementary material for: The AP-2 Transcription Factor APTF-2 Is Required for Neuroblast and Epidermal Morphogenesis in Caenorhabditis elegans Embryogenesis
Source: PLoS Genet. 2016 May 13;12(5):e1006048. doi: 10.1371/journal.pgen.1006048 (PMC4866721; doi:10.1371/journal.pgen.1006048)
Supplement: S5 Text — (ZIP) [file pgen.1006048.s033.zip › nuclei/t092-nuclei]

1	1	137	117	-1	412	425	21.0	34	ABplpppaa	344	-498	0	0		0	0	0	0	0
2	1	44	158	-1	408	105	16.2	33	ABprpaaap	326	1053	0	0		0	0	0	0	0
3	1	111	74	-1	150	244	23.5	35	ABaraapaa	74	0	0	0		0	0	0	0	0
4	1	45	107	-1	358	176	15.2	37	MSppap	336	-199	0	0		0	0	0	0	0
5	1	46	66	-1	269	391	22.2	33	ABplpapaa	328	242	0	0		0	0	0	0	0
6	1	27	85	-1	282	146	12.1	34	ABpraaapp	329	167	0	0		0	0	0	0	0
7	1	25	73	-1	167	162	16.7	39	ABalaapa	380	834	0	0		0	0	0	0	0
8	1	84	32	-1	108	224	16.8	30	ABalaaaar	54	0	0	0		0	0	0	0	0
9	1	84	40	-1	115	230	13.6	31	ABalaaaal	309	192	0	0		0	0	0	0	0
10	1	86	112	-1	379	352	15.5	37	MSappp	150	0	0	0		0	0	0	0	0
11	1	141	61	-1	354	391	23.4	38	ABplpappa	349	-255	0	0		0	0	0	0	0
12	1	65	111	-1	605	205	16.2	38	ABprappp	335	-170	0	0		0	0	0	0	0
13	1	92	7	-1	549	340	9.1	34	Caaap	205	0	0	0		0	0	0	0	0
14	1	47	115	-1	147	316	9.2	32	ABplaaaaa	323	81	0	0		0	0	0	0	0
15	1	139	76	146	467	119	16.2	37	ABprppaa	247	-814	0	0		0	0	0	0	0
16	1	82	33	-1	298	97	16.8	32	ABarapppa	312	354	0	0		0	0	0	0	0
17	1	33	14	-1	423	311	6.1	39	ABarppap	392	-180	0	0		0	0	0	0	0
18	1	6	10	-1	206	135	18.8	32	ABpraaaaa	285	193	0	0		0	0	0	0	0
19	1	80	138	-1	221	401	13.2	32	ABplpaapa	-70	0	0	0		0	0	0	0	0
20	1	3	77	-1	109	282	13.2	37	ABalpaapa	-281	0	0	0		0	0	0	0	0
21	1	70	72	159	137	243	9.6	38	ABalapaa	257	63	0	0		0	0	0	0	0
22	1	58	97	-1	211	233	10.4	34	ABalapppa	305	129	0	0		0	0	0	0	0
23	1	8	83	-1	215	168	6.4	38	ABarpaaa	-160	0	0	0		0	0	0	0	0
24	1	30	92	110	337	362	6.2	34	ABplapaa	264	455	0	0		0	0	0	0	0
25	1	125	64	-1	425	340	18.4	34	Daa	345	895	0	0		0	0	0	0	0
26	1	41	93	-1	240	403	17.8	34	ABplpaaap	-125	0	0	0		0	0	0	0	0
27	1	131	68	-1	418	154	24.4	36	ABprpappa	344	-280	0	0		0	0	0	0	0
28	1	26	42	-1	407	376	6.6	34	ABplapapa	-193	0	0	0		0	0	0	0	0
29	1	18	120	-1	170	155	11.4	31	ABalaaapp	-134	0	0	0		0	0	0	0	0
30	1	1	16	-1	467	391	7.4	32	ABplapapp	293	190	0	0		0	0	0	0	0
31	1	77	70	-1	290	325	17.2	36	MSapap	342	365	0	0		0	0	0	0	0
32	1	95	58	-1	172	168	22.4	37	ABaraaapa	331	73	0	0		0	0	0	0	0
33	1	144	163	-1	403	279	20.6	34	Z3	287	230	0	0		0	0	0	0	0
34	1	135	31	-1	528	149	22.1	37	ABprppppa	156	0	0	0		0	0	0	0	0
35	1	12	4	5	219	163	12.4	39	ABalaapp	244	-180	0	0		0	0	0	0	0
36	1	21	22	-1	119	201	19.7	33	ABaraaaaa	274	507	0	0		0	0	0	0	0
37	1	71	109	-1	304	133	23.8	36	ABarapapa	362	-1185	0	0		0	0	0	0	0
38	1	81	1	-1	257	112	17.4	33	ABpraaaap	191	0	0	0		0	0	0	0	0
39	1	9	91	-1	300	414	10.4	34	ABplaappa	112	0	0	0		0	0	0	0	0
40	1	88	101	-1	342	331	17.2	36	MSappa	350	116	0	0		0	0	0	0	0
41	1	103	142	-1	508	274	23.4	38	Dpp	314	656	0	0		0	0	0	0	0
42	1	112	2	-1	423	402	17.4	32	ABplppapp	231	-761	0	0		0	0	0	0	0
43	1	34	149	-1	554	200	25.5	38	ABprppppp	338	344	0	0		0	0	0	0	0
44	1	93	53	-1	187	300	19.1	35	ABalpaapp	327	-588	0	0		0	0	0	0	0
45	1	16	49	-1	339	134	19.5	33	ABarappap	296	155	0	0		0	0	0	0	0
46	1	127	12	-1	436	149	5.4	33	ABprapaaa	306	103	0	0		0	0	0	0	0
47	1	107	139	148	319	416	18.3	39	ABplppaa	129	0	0	0		0	0	0	0	0
48	1	83	152	-1	343	130	13.1	34	ABarapppp	77	0	0	0		0	0	0	0	0
49	1	38	20	-1	509	408	13.5	39	ABplappp	331	-153	0	0		0	0	0	0	0
50	1	109	36	-1	121	332	16.1	29	ABalppaaa	212	430	0	0		0	0	0	0	0
51	1	23	52	-1	169	203	7.5	37	ABalappa	305	110	0	0		0	0	0	0	0
52	1	49	86	-1	411	413	10.9	32	ABplappaa	215	136	0	0		0	0	0	0	0
53	1	39	127	-1	313	225	18.6	36	MSpaap	361	1180	0	0		0	0	0	0	0
54	1	116	134	-1	405	208	17.4	36	MSpppa	341	428	0	0		0	0	0	0	0
55	1	129	143	-1	317	373	22.9	35	ABplpapap	342	284	0	0		0	0	0	0	0
56	1	132	161	-1	580	245	8.8	36	Cpaap	349	665	0	0		0	0	0	0	0
57	1	57	56	-1	114	303	19.6	34	ABalpaaap	312	32	0	0		0	0	0	0	0
58	1	104	133	-1	535	127	17.3	34	ABprpppaa	294	285	0	0		0	0	0	0	0
59	1	48	8	-1	163	270	9.1	29	ABalapapa	202	73	0	0		0	0	0	0	0
60	1	32	38	-1	343	123	7.9	31	ABpraapap	-52	0	0	0		0	0	0	0	0
61	1	94	75	-1	248	274	16.7	37	MSaaap	229	0	0	0		0	0	0	0	0
62	1	123	27	-1	553	184	7.6	34	ABprapapp	107	0	0	0		0	0	0	0	0
63	1	87	137	-1	475	418	19.2	33	ABplpppap	303	721	0	0		0	0	0	0	0
64	1	101	54	-1	297	370	13.5	34	ABalppppp	343	-47	0	0		0	0	0	0	0
65	1	14	90	-1	239	209	18.2	39	MSpaaa	352	157	0	0		0	0	0	0	0
66	1	73	82	-1	208	247	23.0	36	ABaraapap	326	-226	0	0		0	0	0	0	0
67	1	126	98	-1	410	273	15.3	40	Ealp	402	584	0	0		0	0	0	0	0
68	1	37	28	-1	590	285	13.3	35	Cpapa	296	329	0	0		0	0	0	0	0
69	1	74	62	65	458	384	23.2	40	ABplpppp	271	812	0	0		0	0	0	0	0
70	1	5	39	-1	491	219	7.4	38	ABarpppp	363	1401	0	0		0	0	0	0	0
71	1	52	13	-1	238	348	13.9	33	ABalppppa	136	0	0	0		0	0	0	0	0
72	1	114	113	-1	482	147	22.5	35	ABprpappp	289	-605	0	0		0	0	0	0	0
73	1	69	156	-1	248	135	23.0	34	ABarapaaa	296	69	0	0		0	0	0	0	0
74	1	54	102	-1	431	129	21.0	35	ABprpapap	307	501	0	0		0	0	0	0	0
75	1	119	121	-1	567	183	14.1	32	ABprappap	84	0	0	0		0	0	0	0	0
76	1	49	21	-1	462	408	12.8	33	ABplappap	215	-488	0	0		0	0	0	0	0
77	1	120	128	-1	429	169	16.6	35	MSpppp	130	0	0	0		0	0	0	0	0
78	1	20	25	-1	230	113	13.3	33	ABpraaapa	272	120	0	0		0	0	0	0	0
79	1	10	63	-1	233	381	8.9	33	ABplaapaa	299	-439	0	0		0	0	0	0	0
80	1	90	26	-1	99	246	20.3	34	ABalpaaaa	319	380	0	0		0	0	0	0	0
81	1	31	71	-1	287	110	9.4	32	ABpraapaa	-56	0	0	0		0	0	0	0	0
82	1	96	19	-1	159	231	16.7	30	MSaaaaa	212	-190	0	0		0	0	0	0	0
83	1	89	30	-1	435	120	10.7	36	ABprpaapp	448	0	0	0		0	0	0	0	0
84	1	85	144	-1	282	304	12.2	38	Eara	377	1101	0	0		0	0	0	0	0
85	1	109	130	-1	156	365	17.8	29	ABalppaap	217	385	0	0		0	0	0	0	0
86	1	97	99	-1	571	226	20.9	40	Cppa	385	437	0	0		0	0	0	0	0
87	1	50	129	-1	240	226	24.6	35	ABaraappa	305	1021	0	0		0	0	0	0	0
88	1	99	154	-1	278	142	19.3	34	ABarappaa	181	0	0	0		0	0	0	0	0
89	1	4	69	-1	296	251	6.9	33	ABarpaapp	333	196	0	0		0	0	0	0	0
90	1	63	18	-1	376	223	10.1	33	ABarpappp	304	-576	0	0		0	0	0	0	0
91	1	115	155	-1	559	365	20.7	41	Capp	412	773	0	0		0	0	0	0	0
92	1	59	24	-1	380	104	11.8	32	ABprpaapa	-172	0	0	0		0	0	0	0	0
93	1	29	50	-1	279	375	7.4	32	ABplaapap	-166	0	0	0		0	0	0	0	0
94	1	7	84	-1	219	174	24.6	34	ABaraaapp	337	178	0	0		0	0	0	0	0
95	1	36	160	-1	188	383	16.6	33	ABplpaaaa	-35	0	0	0		0	0	0	0	0
96	1	143	108	-1	267	170	6.8	29	ABarpapaa	217	739	0	0		0	0	0	0	0
97	1	122	136	-1	236	321	7.2	29	ABplaaapa	201	428	0	0		0	0	0	0	0
98	1	72	29	-1	566	367	13.8	40	Caap	172	0	0	0		0	0	0	0	0
99	1	2	147	-1	313	195	6.2	31	ABarpapap	217	768	0	0		0	0	0	0	0
100	1	64	57	-1	355	236	22.9	38	MSpapa	383	-802	0	0		0	0	0	0	0
101	1	17	118	-1	349	285	6.2	38	ABarppaa	181	0	0	0		0	0	0	0	0
102	1	138	89	-1	365	175	24.3	37	ABarapapp	362	-19	0	0		0	0	0	0	0
103	1	136	104	-1	407	364	24.3	37	ABplpappp	367	88	0	0		0	0	0	0	0
104	1	108	131	-1	527	142	11.6	32	ABprappaa	221	996	0	0		0	0	0	0	0
105	1	40	124	-1	126	178	12.7	32	ABalaaapa	207	-118	0	0		0	0	0	0	0
106	1	62	132	-1	184	361	21.3	36	ABalppapa	295	452	0	0		0	0	0	0	0
107	1	19	114	-1	224	229	5.7	32	ABarpaapa	311	121	0	0		0	0	0	0	0
108	1	61	15	-1	224	317	17.6	36	MSapaa	343	0	0	0		0	0	0	0	0
109	1	79	94	-1	320	208	10.4	31	ABarpappa	181	0	0	0		0	0	0	0	0
110	1	118	51	-1	164	306	13.4	32	ABalpppaa	289	1047	0	0		0	0	0	0	0
111	1	24	141	-1	273	417	14.2	34	ABplpaapp	71	0	0	0		0	0	0	0	0
112	1	106	151	-1	489	154	7.2	32	ABprapapa	326	112	0	0		0	0	0	0	0
113	1	22	44	46	418	225	6.6	39	ABarpppa	239	132	0	0		0	0	0	0	0
114	1	67	106	-1	199	348	6.5	31	ABplaaaap	314	-705	0	0		0	0	0	0	0
115	1	105	87	-1	301	179	16.9	35	MSppaa	121	0	0	0		0	0	0	0	0
116	1	133	45	-1	300	224	24.2	38	ABaraappp	365	744	0	0		0	0	0	0	0
117	1	124	17	-1	231	359	23.4	35	ABalppapp	324	1699	0	0		0	0	0	0	0
118	1	98	126	-1	494	327	5.6	33	Caaaa	434	0	0	0		0	0	0	0	0
119	1	140	150	-1	383	123	20.3	34	ABprpapaa	333	-310	0	0		0	0	0	0	0
120	1	37	55	-1	595	299	18.6	35	Cpapp	321	958	0	0		0	0	0	0	0
121	1	121	116	-1	372	313	23.7	39	MSaapp	375	245	0	0		0	0	0	0	0
122	1	102	157	-1	350	97	16.4	33	ABprpaaaa	326	142	0	0		0	0	0	0	0
123	1	117	145	-1	263	239	10.7	33	ABalapppp	297	124	0	0		0	0	0	0	0
124	1	53	100	-1	363	414	11.6	36	ABplaappp	-175	0	0	0		0	0	0	0	0
125	1	15	125	-1	509	266	5.4	34	Cpaaa	205	0	0	0		0	0	0	0	0
126	1	35	123	-1	331	158	7.7	32	ABpraappa	-42	0	0	0		0	0	0	0	0
127	1	91	11	-1	508	159	16.8	31	ABprppapp	126	0	0	0		0	0	0	0	0
128	1	13	47	-1	398	161	8.4	35	ABpraappp	316	765	0	0		0	0	0	0	0
129	1	78	48	-1	269	325	24.9	39	ABalpappp	207	0	0	0		0	0	0	0	0
130	1	100	43	-1	569	175	21.2	35	ABprpppap	282	0	0	0		0	0	0	0	0
131	1	76	135	-1	515	391	20.9	41	Capa	395	845	0	0		0	0	0	0	0
132	1	43	88	-1	456	174	9.1	31	ABprapaap	-160	0	0	0		0	0	0	0	0
133	1	66	153	-1	561	300	22.3	43	Cppp	416	112	0	0		0	0	0	0	0
134	1	55	59	-1	283	173	24.1	36	ABarapaap	341	407	0	0		0	0	0	0	0
135	1	11	23	-1	452	307	11.1	36	Epla	272	-513	0	0		0	0	0	0	0
136	1	130	96	-1	217	292	23.7	35	ABalpappa	149	0	0	0		0	0	0	0	0
137	1	75	78	-1	196	346	11.7	33	ABalpppap	327	1289	0	0		0	0	0	0	0
138	1	60	140	-1	132	306	23.5	36	ABalpapaa	309	1042	0	0		0	0	0	0	0
139	1	128	9	-1	390	318	11.3	37	Earp	326	878	0	0		0	0	0	0	0
140	1	142	3	80	494	244	14.3	44	Epr	88	0	0	0		0	0	0	0	0
141	1	113	41	-1	181	318	24.8	37	ABalpapap	343	1448	0	0		0	0	0	0	0
142	1	134	103	-1	468	154	13.5	34	ABprppapa	285	373	0	0		0	0	0	0	0
143	1	112	105	-1	371	407	17.2	32	ABplppapa	230	801	0	0		0	0	0	0	0
144	1	56	67	-1	327	250	14.6	39	Eala	-214	0	0	0		0	0	0	0	0
145	1	51	79	-1	420	221	24.3	41	MSpapp	379	736	0	0		0	0	0	0	0
146	1	11	60	-1	497	322	14.3	37	Eplp	116	0	0	0		0	0	0	0	0
147	1	122	6	-1	284	317	6.4	31	ABplaaapp	211	-146	0	0		0	0	0	0	0
148	1	110	95	122	306	295	22.4	39	MSaapa	279	157	0	0		0	0	0	0	0
149	1	21	37	-1	153	205	22.7	32	ABaraaaap	264	-47	0	0		0	0	0	0	0
150	1	68	119	-1	494	195	22.4	36	Dpa	217	0	0	0		0	0	0	0	0
151	1	42	162	-1	478	311	22.0	41	Dap	410	-344	0	0		0	0	0	0	0
152	1	96	81	-1	194	245	14.5	30	MSaaaap	241	438	0	0		0	0	0	0	0
153	1	48	35	-1	205	298	7.3	30	ABalapapp	208	-820	0	0		0	0	0	0	0
154	1	28	34	-1	456	242	20.3	35	Z2	91	0	0	0		0	0	0	0	0
