# Supplementary material for: The AP-2 Transcription Factor APTF-2 Is Required for Neuroblast and Epidermal Morphogenesis in Caenorhabditis elegans Embryogenesis
Source: PLoS Genet. 2016 May 13;12(5):e1006048. doi: 10.1371/journal.pgen.1006048 (PMC4866721; doi:10.1371/journal.pgen.1006048)
Supplement: S5 Text — (ZIP) [file pgen.1006048.s033.zip › nuclei/t093-nuclei]

1	1	38	148	-1	260	107	17.6	34	ABpraaaap	340	-359	0	0		0	0	0	0	0
2	1	42	48	-1	440	398	16.8	35	ABplppapp	277	498	0	0		0	0	0	0	0
3	1	140	23	-1	466	224	13.5	35	Epra	265	115	0	0		0	0	0	0	0
4	1	35	147	-1	244	170	12.0	32	ABalaappp	218	-201	0	0		0	0	0	0	0
5	1	35	115	-1	199	155	13.6	31	ABalaappa	204	125	0	0		0	0	0	0	0
6	1	147	127	-1	285	322	5.9	33	ABplaaapp	236	194	0	0		0	0	0	0	0
7	1	13	2	-1	557	325	9.2	35	Caaap	-105	0	0	0		0	0	0	0	0
8	1	59	74	-1	178	265	9.3	29	ABalapapa	256	385	0	0		0	0	0	0	0
9	1	139	139	-1	383	320	11.6	38	Earp	387	44	0	0		0	0	0	0	0
10	1	18	126	-1	212	138	19.2	32	ABpraaaaa	-133	0	0	0		0	0	0	0	0
11	1	127	162	-1	507	162	17.1	32	ABprppapp	326	-493	0	0		0	0	0	0	0
12	1	46	144	-1	427	159	5.4	33	ABprapaaa	306	435	0	0		0	0	0	0	0
13	1	71	125	-1	237	351	14.0	32	ABalppppa	325	-1287	0	0		0	0	0	0	0
14	1	17	65	-1	420	313	6.3	38	ABarppap	382	-54	0	0		0	0	0	0	0
15	1	108	99	-1	218	320	17.8	36	MSapaa	362	624	0	0		0	0	0	0	0
16	1	30	69	-1	477	385	7.6	33	ABplapapp	294	-129	0	0		0	0	0	0	0
17	1	117	135	-1	229	370	23.6	36	ABalppapp	342	445	0	0		0	0	0	0	0
18	1	90	46	-1	366	224	9.6	34	ABarpappp	292	-875	0	0		0	0	0	0	0
19	1	82	72	-1	159	225	16.6	31	MSaaaaa	231	761	0	0		0	0	0	0	0
20	1	49	146	-1	522	404	14.1	39	ABplappp	162	0	0	0		0	0	0	0	0
21	1	76	93	-1	476	400	12.4	33	ABplappap	223	-768	0	0		0	0	0	0	0
22	1	36	81	-1	122	192	19.8	37	ABaraaaaa	272	206	0	0		0	0	0	0	0
23	1	135	84	-1	452	306	10.5	35	Epla	310	-205	0	0		0	0	0	0	0
24	1	92	134	-1	372	105	11.4	31	ABprpaapa	-216	0	0	0		0	0	0	0	0
25	1	78	105	-1	221	110	13.8	32	ABpraaapa	309	-672	0	0		0	0	0	0	0
26	1	80	45	-1	103	246	21.3	34	ABalpaaaa	95	0	0	0		0	0	0	0	0
27	1	62	56	-1	554	173	8.4	33	ABprapapp	403	0	0	0		0	0	0	0	0
28	1	68	154	-1	595	268	12.6	35	Cpapa	281	329	0	0		0	0	0	0	0
29	1	98	59	145	574	351	14.4	38	Caap	57	0	0	0		0	0	0	0	0
30	1	83	122	-1	432	121	10.3	34	ABprpaapp	294	748	0	0		0	0	0	0	0
31	1	34	35	-1	523	149	22.8	36	ABprppppa	292	145	0	0		0	0	0	0	0
32	1	8	58	-1	107	221	18.1	31	ABalaaaar	280	53	0	0		0	0	0	0	0
33	1	16	103	-1	299	98	18.5	32	ABarapppa	306	-513	0	0		0	0	0	0	0
34	1	154	15	-1	447	234	20.3	37	Z2	315	-283	0	0		0	0	0	0	0
35	1	153	11	-1	214	291	7.6	31	ABalapapp	130	0	0	0		0	0	0	0	0
36	1	50	25	-1	125	333	14.4	32	ABalppaaa	276	-184	0	0		0	0	0	0	0
37	1	149	85	-1	151	212	23.6	32	ABaraaaap	309	-8	0	0		0	0	0	0	0
38	1	60	14	-1	338	123	7.8	33	ABpraapap	265	0	0	0		0	0	0	0	0
39	1	70	73	-1	496	213	7.2	39	ABarpppp	373	-181	0	0		0	0	0	0	0
40	1	9	66	-1	114	226	12.5	33	ABalaaaal	286	1623	0	0		0	0	0	0	0
41	1	141	60	-1	170	311	24.6	36	ABalpapap	360	-249	0	0		0	0	0	0	0
42	1	28	100	-1	412	382	7.1	34	ABplapapa	298	1391	0	0		0	0	0	0	0
43	1	130	117	-1	574	169	20.5	34	ABprpppap	291	-644	0	0		0	0	0	0	0
44	1	113	47	-1	439	236	6.7	29	ABarpppap	224	-1139	0	0		0	0	0	0	0
45	1	116	108	-1	299	230	24.4	36	ABaraappp	329	707	0	0		0	0	0	0	0
46	1	113	136	-1	388	226	5.7	28	ABarpppaa	212	222	0	0		0	0	0	0	0
47	1	128	64	-1	393	159	8.0	34	ABpraappp	-239	0	0	0		0	0	0	0	0
48	1	129	51	-1	264	333	25.0	39	ABalpappp	386	201	0	0		0	0	0	0	0
49	1	45	44	-1	343	129	20.1	34	ABarappap	369	0	0	0		0	0	0	0	0
50	1	93	76	-1	276	385	7.7	33	ABplaapap	306	-429	0	0		0	0	0	0	0
51	1	110	91	-1	165	306	12.9	32	ABalpppaa	42	0	0	0		0	0	0	0	0
52	1	51	151	158	168	200	8.6	35	ABalappa	435	0	0	0		0	0	0	0	0
53	1	44	12	-1	181	299	19.3	34	ABalpaapp	69	0	0	0		0	0	0	0	0
54	1	64	52	-1	296	375	13.3	34	ABalppppp	330	-453	0	0		0	0	0	0	0
55	1	120	21	-1	598	294	19.5	35	Cpapp	306	-297	0	0		0	0	0	0	0
56	1	57	3	-1	108	312	18.1	35	ABalpaaap	325	168	0	0		0	0	0	0	0
57	1	100	90	-1	362	240	22.7	39	MSpapa	361	-506	0	0		0	0	0	0	0
58	1	32	33	-1	170	177	22.7	36	ABaraaapa	362	-1043	0	0		0	0	0	0	0
59	1	134	71	-1	283	183	24.3	36	ABarapaap	364	938	0	0		0	0	0	0	0
60	1	146	8	-1	508	323	14.6	36	Eplp	356	-599	0	0		0	0	0	0	0
61	1	11	161	-1	355	387	23.6	37	ABplpappa	343	450	0	0		0	0	0	0	0
62	1	69	70	-1	468	379	24.2	33	ABplppppp	305	764	0	0		0	0	0	0	0
63	1	79	26	-1	227	383	9.3	33	ABplaapaa	229	0	0	0		0	0	0	0	0
64	1	25	133	-1	426	338	17.5	35	Daa	306	-642	0	0		0	0	0	0	0
65	1	69	164	-1	446	391	21.4	33	ABplppppa	310	108	0	0		0	0	0	0	0
66	1	5	159	-1	274	390	22.6	34	ABplpapaa	309	-598	0	0		0	0	0	0	0
67	1	144	1	-1	323	255	14.5	38	Eala	381	-414	0	0		0	0	0	0	0
68	1	27	163	-1	412	153	23.7	37	ABprpappa	369	-294	0	0		0	0	0	0	0
69	1	89	130	-1	294	258	6.3	33	ABarpaapp	308	-248	0	0		0	0	0	0	0
70	1	31	28	-1	290	330	17.6	37	MSapap	369	214	0	0		0	0	0	0	0
71	1	81	78	-1	272	107	9.8	33	ABpraapaa	300	364	0	0		0	0	0	0	0
72	1	21	132	-1	121	230	9.4	31	ABalapaaa	224	359	0	0		0	0	0	0	0
73	1	7	116	-1	172	159	17.3	38	ABalaapa	375	183	0	0		0	0	0	0	0
74	1	3	67	-1	148	254	22.4	35	ABaraapaa	314	-5	0	0		0	0	0	0	0
75	1	61	19	-1	251	272	16.7	38	MSaaap	323	0	0	0		0	0	0	0	0
76	1	15	160	-1	480	118	17.5	32	ABprppaap	251	470	0	0		0	0	0	0	0
77	1	20	75	-1	117	272	13.7	36	ABalpaapa	339	-919	0	0		0	0	0	0	0
78	1	137	36	-1	198	344	11.7	34	ABalpppap	-181	0	0	0		0	0	0	0	0
79	1	145	16	-1	419	221	24.4	41	MSpapp	395	-185	0	0		0	0	0	0	0
80	1	140	124	-1	518	247	15.5	36	Eprp	300	110	0	0		0	0	0	0	0
81	1	152	63	-1	210	250	14.0	32	MSaaaap	237	173	0	0		0	0	0	0	0
82	1	66	97	-1	202	248	22.6	35	ABaraapap	114	0	0	0		0	0	0	0	0
83	1	23	92	131	212	162	7.1	38	ABarpaaa	244	-806	0	0		0	0	0	0	0
84	1	94	142	-1	219	181	24.7	36	ABaraaapp	305	500	0	0		0	0	0	0	0
85	1	6	24	-1	289	141	11.9	35	ABpraaapp	-101	0	0	0		0	0	0	0	0
86	1	52	9	-1	416	416	11.6	32	ABplappaa	259	519	0	0		0	0	0	0	0
87	1	115	153	-1	299	176	17.6	36	MSppaa	353	-1767	0	0		0	0	0	0	0
88	1	132	94	-1	444	174	9.5	31	ABprapaap	115	0	0	0		0	0	0	0	0
89	1	102	18	-1	366	177	24.4	37	ABarapapp	369	-714	0	0		0	0	0	0	0
90	1	65	128	-1	239	209	18.4	39	MSpaaa	163	0	0	0		0	0	0	0	0
91	1	39	32	-1	308	412	10.7	34	ABplaappa	112	0	0	0		0	0	0	0	0
92	1	24	41	-1	367	366	6.4	30	ABplapaap	215	-494	0	0		0	0	0	0	0
93	1	26	83	-1	239	405	18.4	34	ABplpaaap	-327	0	0	0		0	0	0	0	0
94	1	109	140	-1	307	206	10.6	31	ABarpappa	267	-138	0	0		0	0	0	0	0
95	1	148	40	-1	284	294	22.2	33	MSaapaa	227	-513	0	0		0	0	0	0	0
96	1	136	22	-1	210	293	24.4	35	ABalpappa	298	138	0	0		0	0	0	0	0
97	1	22	49	-1	212	227	10.2	36	ABalapppa	303	143	0	0		0	0	0	0	0
98	1	67	112	-1	406	269	14.8	38	Ealp	383	-91	0	0		0	0	0	0	0
99	1	86	110	-1	567	223	21.5	41	Cppa	406	197	0	0		0	0	0	0	0
100	1	124	80	-1	366	416	12.1	36	ABplaappp	-173	0	0	0		0	0	0	0	0
101	1	40	141	-1	341	333	17.4	35	MSappa	326	128	0	0		0	0	0	0	0
102	1	74	98	-1	433	123	20.5	34	ABprpapap	205	0	0	0		0	0	0	0	0
103	1	142	119	-1	461	147	13.4	34	ABprppapa	296	0	0	0		0	0	0	0	0
104	1	103	10	-1	410	366	24.3	39	ABplpappp	365	383	0	0		0	0	0	0	0
105	1	143	55	-1	379	412	16.9	31	ABplppapa	232	796	0	0		0	0	0	0	0
106	1	114	5	-1	196	352	6.6	32	ABplaaaap	396	0	0	0		0	0	0	0	0
107	1	4	13	-1	348	180	15.0	37	MSppap	348	1377	0	0		0	0	0	0	0
108	1	96	96	-1	264	169	6.5	31	ABarpapaa	283	804	0	0		0	0	0	0	0
109	1	37	62	-1	302	134	23.9	36	ABarapapa	313	88	0	0		0	0	0	0	0
110	1	24	6	-1	314	371	5.9	29	ABplapaaa	213	-165	0	0		0	0	0	0	0
111	1	12	50	-1	599	201	16.2	37	ABprappp	220	0	0	0		0	0	0	0	0
112	1	10	111	-1	373	359	16.1	37	MSappp	341	735	0	0		0	0	0	0	0
113	1	72	109	-1	481	140	22.6	36	ABprpappp	302	351	0	0		0	0	0	0	0
114	1	107	53	-1	215	216	5.6	33	ABarpaapa	92	0	0	0		0	0	0	0	0
115	1	14	38	-1	153	315	8.9	33	ABplaaaaa	462	0	0	0		0	0	0	0	0
116	1	121	88	-1	380	314	23.8	38	MSaapp	366	230	0	0		0	0	0	0	0
117	1	1	137	-1	413	427	19.5	34	ABplpppaa	297	381	0	0		0	0	0	0	0
118	1	101	79	143	344	292	6.4	39	ABarppaa	238	-479	0	0		0	0	0	0	0
119	1	150	17	-1	482	192	22.4	36	Dpa	292	-104	0	0		0	0	0	0	0
120	1	29	104	-1	164	146	11.8	32	ABalaaapp	278	807	0	0		0	0	0	0	0
121	1	75	113	-1	557	176	14.5	32	ABprappap	262	-228	0	0		0	0	0	0	0
122	1	148	39	-1	334	305	22.3	32	MSaapap	224	738	0	0		0	0	0	0	0
123	1	126	7	-1	320	156	7.8	32	ABpraappa	293	-352	0	0		0	0	0	0	0
124	1	105	87	-1	125	176	13.6	35	ABalaaapa	-135	0	0	0		0	0	0	0	0
125	1	125	4	-1	504	268	5.5	34	Cpaaa	316	-777	0	0		0	0	0	0	0
126	1	118	106	-1	494	332	5.6	34	Caaaa	299	80	0	0		0	0	0	0	0
127	1	53	152	-1	313	228	18.5	37	MSpaap	316	109	0	0		0	0	0	0	0
128	1	77	156	-1	420	164	16.1	37	MSpppp	101	0	0	0		0	0	0	0	0
129	1	87	155	-1	236	237	24.7	37	ABaraappa	338	714	0	0		0	0	0	0	0
130	1	85	37	-1	150	360	17.3	31	ABalppaap	276	686	0	0		0	0	0	0	0
131	1	104	118	-1	519	137	11.7	33	ABprappaa	280	-842	0	0		0	0	0	0	0
132	1	106	43	-1	175	361	21.4	36	ABalppapa	333	740	0	0		0	0	0	0	0
133	1	58	123	-1	529	126	17.5	33	ABprpppaa	-295	0	0	0		0	0	0	0	0
134	1	54	77	-1	398	205	17.7	36	MSpppa	345	-1143	0	0		0	0	0	0	0
135	1	131	165	-1	514	381	21.3	42	Capa	212	0	0	0		0	0	0	0	0
136	1	97	42	-1	233	325	6.7	30	ABplaaapa	206	-515	0	0		0	0	0	0	0
137	1	63	101	-1	486	419	19.1	34	ABplpppap	126	0	0	0		0	0	0	0	0
138	1	19	102	-1	215	398	13.5	32	ABplpaapa	274	872	0	0		0	0	0	0	0
139	1	47	114	-1	340	415	19.7	32	ABplppaap	220	-179	0	0		0	0	0	0	0
140	1	138	61	-1	122	307	22.4	34	ABalpapaa	330	91	0	0		0	0	0	0	0
141	1	111	121	-1	276	417	14.0	34	ABplpaapp	42	0	0	0		0	0	0	0	0
142	1	41	138	-1	501	263	22.4	36	Dpp	368	990	0	0		0	0	0	0	0
143	1	55	68	-1	319	366	23.4	35	ABplpapap	386	0	0	0		0	0	0	0	0
144	1	84	54	-1	281	306	11.8	39	Eara	394	-1112	0	0		0	0	0	0	0
145	1	123	129	-1	270	235	10.5	33	ABalapppp	319	-394	0	0		0	0	0	0	0
146	1	15	95	-1	438	107	15.3	30	ABprppaaa	217	-471	0	0		0	0	0	0	0
147	1	99	86	-1	316	199	6.2	31	ABarpapap	159	0	0	0		0	0	0	0	0
148	1	47	107	-1	296	404	17.8	32	ABplppaaa	221	-492	0	0		0	0	0	0	0
149	1	43	149	-1	552	198	25.5	39	ABprppppp	390	565	0	0		0	0	0	0	0
150	1	119	27	-1	384	120	20.4	34	ABprpapaa	338	-146	0	0		0	0	0	0	0
151	1	112	150	-1	474	144	6.8	32	ABprapapa	315	1182	0	0		0	0	0	0	0
152	1	48	20	-1	342	129	13.7	33	ABarapppp	303	-263	0	0		0	0	0	0	0
153	1	133	157	-1	549	296	21.8	40	Cppp	119	0	0	0		0	0	0	0	0
154	1	88	57	-1	269	144	19.3	32	ABarappaa	294	198	0	0		0	0	0	0	0
155	1	91	82	-1	556	359	20.6	41	Capp	383	1150	0	0		0	0	0	0	0
156	1	73	166	-1	247	134	23.3	35	ABarapaaa	424	0	0	0		0	0	0	0	0
157	1	122	29	-1	344	92	16.6	32	ABprpaaaa	290	16	0	0		0	0	0	0	0
158	1	2	31	-1	400	108	15.7	33	ABprpaaap	123	0	0	0		0	0	0	0	0
159	1	21	34	-1	147	260	7.4	30	ABalapaap	250	-269	0	0		0	0	0	0	0
160	1	95	89	-1	185	384	17.1	35	ABplpaaaa	281	922	0	0		0	0	0	0	0
161	1	56	30	-1	573	227	8.7	35	Cpaap	344	106	0	0		0	0	0	0	0
162	1	151	120	-1	469	313	21.0	40	Dap	-556	0	0	0		0	0	0	0	0
163	1	33	167	-1	401	278	19.2	33	Z3	310	0	0	0		0	0	0	0	0
