# Supplementary material for: The AP-2 Transcription Factor APTF-2 Is Required for Neuroblast and Epidermal Morphogenesis in Caenorhabditis elegans Embryogenesis
Source: PLoS Genet. 2016 May 13;12(5):e1006048. doi: 10.1371/journal.pgen.1006048 (PMC4866721; doi:10.1371/journal.pgen.1006048)
Supplement: S5 Text — (ZIP) [file pgen.1006048.s033.zip › nuclei/t094-nuclei]

1	1	67	116	-1	319	261	14.3	38	Eala	382	242	0	0		0	0	0	0	0
2	1	7	151	-1	560	326	8.5	35	Caaap	326	582	0	0		0	0	0	0	0
3	1	56	22	-1	109	317	17.6	34	ABalpaaap	68	0	0	0		0	0	0	0	0
4	1	125	54	-1	506	263	5.4	34	Cpaaa	333	-268	0	0		0	0	0	0	0
5	1	106	64	-1	193	350	6.7	32	ABplaaaap	92	0	0	0		0	0	0	0	0
6	1	110	133	-1	325	369	6.1	31	ABplapaaa	264	166	0	0		0	0	0	0	0
7	1	123	25	-1	319	163	7.7	32	ABpraappa	315	0	0	0		0	0	0	0	0
8	1	60	17	-1	513	319	14.3	37	Eplp	357	-54	0	0		0	0	0	0	0
9	1	86	20	-1	421	419	12.3	33	ABplappaa	432	0	0	0		0	0	0	0	0
10	1	104	95	-1	417	366	24.2	38	ABplpappp	358	64	0	0		0	0	0	0	0
11	1	35	11	-1	217	290	7.5	32	ABalapapp	-16	0	0	0		0	0	0	0	0
12	1	53	60	-1	181	298	19.5	35	ABalpaapp	324	422	0	0		0	0	0	0	0
13	1	107	118	-1	344	175	14.7	37	MSppap	-82	0	0	0		0	0	0	0	0
14	1	38	152	-1	342	125	7.9	32	ABpraapap	263	0	0	0		0	0	0	0	0
15	1	34	71	-1	447	236	19.5	37	Z2	370	-865	0	0		0	0	0	0	0
16	1	79	55	-1	413	220	24.3	39	MSpapp	353	-750	0	0		0	0	0	0	0
17	1	119	169	-1	463	188	21.1	33	Dpa	331	148	0	0		0	0	0	0	0
18	1	89	73	-1	360	178	23.9	38	ABarapapp	366	-870	0	0		0	0	0	0	0
19	1	75	32	-1	246	274	16.6	38	MSaaap	-10	0	0	0		0	0	0	0	0
20	1	152	150	-1	338	122	13.6	34	ABarapppp	50	0	0	0		0	0	0	0	0
21	1	55	98	-1	603	287	20.3	35	Cpapp	357	-167	0	0		0	0	0	0	0
22	1	96	56	-1	210	290	24.5	35	ABalpappa	352	1134	0	0		0	0	0	0	0
23	1	3	136	-1	457	221	12.9	37	Epra	283	-839	0	0		0	0	0	0	0
24	1	85	3	-1	296	136	11.7	34	ABpraaapp	167	0	0	0		0	0	0	0	0
25	1	36	135	-1	135	343	14.1	33	ABalppaaa	273	138	0	0		0	0	0	0	0
26	1	63	33	-1	223	386	9.6	33	ABplaapaa	329	130	0	0		0	0	0	0	0
27	1	150	125	-1	387	120	20.5	34	ABprpapaa	286	-212	0	0		0	0	0	0	0
28	1	70	147	-1	288	332	18.0	37	MSapap	342	-197	0	0		0	0	0	0	0
29	1	157	127	-1	353	94	16.8	33	ABprpaaaa	287	332	0	0		0	0	0	0	0
30	1	161	59	-1	574	224	9.1	35	Cpaap	345	136	0	0		0	0	0	0	0
31	1	158	120	-1	401	109	15.5	33	ABprpaaap	-185	0	0	0		0	0	0	0	0
32	1	91	123	-1	312	414	10.5	33	ABplaappa	168	0	0	0		0	0	0	0	0
33	1	58	53	-1	166	178	22.4	36	ABaraaapa	318	-1170	0	0		0	0	0	0	0
34	1	159	8	-1	146	271	7.2	32	ABalapaap	466	0	0	0		0	0	0	0	0
35	1	31	58	-1	519	152	22.6	35	ABprppppa	339	21	0	0		0	0	0	0	0
36	1	78	113	-1	198	346	12.1	34	ABalpppap	285	129	0	0		0	0	0	0	0
37	1	130	39	-1	154	367	17.2	32	ABalppaap	58	0	0	0		0	0	0	0	0
38	1	115	65	-1	153	318	8.9	32	ABplaaaaa	529	0	0	0		0	0	0	0	0
39	1	122	48	-1	339	301	22.0	34	MSaapap	250	1067	0	0		0	0	0	0	0
40	1	95	37	-1	281	288	22.1	35	MSaapaa	258	751	0	0		0	0	0	0	0
41	1	92	91	-1	371	363	6.1	31	ABplapaap	311	87	0	0		0	0	0	0	0
42	1	136	82	-1	232	331	7.1	29	ABplaaapa	433	0	0	0		0	0	0	0	0
43	1	132	38	-1	174	363	21.7	36	ABalppapa	324	-240	0	0		0	0	0	0	0
44	1	49	117	-1	347	126	20.4	35	ABarappap	301	150	0	0		0	0	0	0	0
45	1	26	18	-1	102	248	21.5	36	ABalpaaaa	126	0	0	0		0	0	0	0	0
46	1	18	68	-1	375	223	9.3	34	ABarpappp	312	93	0	0		0	0	0	0	0
47	1	44	132	-1	442	245	6.4	31	ABarpppap	101	0	0	0		0	0	0	0	0
48	1	2	44	-1	448	402	16.8	35	ABplppapp	291	-125	0	0		0	0	0	0	0
49	1	97	23	-1	206	216	10.3	33	ABalapppa	139	0	0	0		0	0	0	0	0
50	1	111	27	-1	594	202	17.1	37	ABprappp	320	0	0	0		0	0	0	0	0
51	1	48	69	-1	268	335	24.6	38	ABalpappp	369	160	0	0		0	0	0	0	0
52	1	54	52	-1	299	372	12.5	35	ABalppppp	346	-1019	0	0		0	0	0	0	0
53	1	114	61	-1	219	212	5.3	34	ABarpaapa	281	-855	0	0		0	0	0	0	0
54	1	144	45	-1	272	303	11.4	39	Eara	357	-773	0	0		0	0	0	0	0
55	1	105	5	-1	381	410	16.7	33	ABplppapa	483	0	0	0		0	0	0	0	0
56	1	27	144	-1	555	172	8.4	33	ABprapapp	138	0	0	0		0	0	0	0	0
57	1	154	106	-1	264	141	19.3	33	ABarappaa	150	0	0	0		0	0	0	0	0
58	1	32	77	-1	99	227	17.8	33	ABalaaaar	281	-14	0	0		0	0	0	0	0
59	1	29	35	-1	580	343	17.4	34	Caapp	270	0	0	0		0	0	0	0	0
60	1	41	9	-1	169	312	24.6	36	ABalpapap	329	388	0	0		0	0	0	0	0
61	1	140	46	-1	122	315	22.2	34	ABalpapaa	227	0	0	0		0	0	0	0	0
62	1	109	103	-1	302	138	24.1	36	ABarapapa	196	0	0	0		0	0	0	0	0
63	1	81	109	-1	212	250	12.9	30	MSaaaap	288	1104	0	0		0	0	0	0	0
64	1	47	110	-1	394	152	8.1	35	ABpraappp	327	1717	0	0		0	0	0	0	0
65	1	14	63	-1	426	317	6.8	37	ABarppap	258	0	0	0		0	0	0	0	0
66	1	40	1	-1	113	237	12.2	34	ABalaaaal	293	356	0	0		0	0	0	0	0
67	1	74	40	-1	145	256	22.0	34	ABaraapaa	342	-16	0	0		0	0	0	0	0
68	1	143	102	-1	325	357	23.8	35	ABplpapap	337	58	0	0		0	0	0	0	0
69	1	16	99	-1	480	385	7.3	33	ABplapapp	328	895	0	0		0	0	0	0	0
70	1	62	168	-1	465	367	25.0	36	ABplppppp	292	173	0	0		0	0	0	0	0
71	1	59	42	-1	277	175	24.3	35	ABarapaap	300	761	0	0		0	0	0	0	0
72	1	19	28	-1	159	221	15.9	31	MSaaaaa	298	40	0	0		0	0	0	0	0
73	1	39	36	-1	495	212	7.8	38	ABarpppp	47	0	0	0		0	0	0	0	0
74	1	8	75	-1	170	261	9.6	31	ABalapapa	286	-243	0	0		0	0	0	0	0
75	1	77	112	-1	120	280	14.3	35	ABalpaapa	-284	0	0	0		0	0	0	0	0
76	1	50	90	-1	281	385	7.6	32	ABplaapap	438	0	0	0		0	0	0	0	0
77	1	134	143	-1	389	203	17.9	36	MSpppa	362	-9	0	0		0	0	0	0	0
78	1	71	140	-1	263	112	9.5	32	ABpraapaa	319	34	0	0		0	0	0	0	0
79	1	118	167	-1	368	300	6.5	30	ABarppaap	206	121	0	0		0	0	0	0	0
80	1	100	153	-1	370	414	11.6	36	ABplaappp	345	467	0	0		0	0	0	0	0
81	1	22	30	-1	120	198	19.6	35	ABaraaaaa	174	0	0	0		0	0	0	0	0
82	1	155	138	-1	553	358	21.4	42	Capp	388	1175	0	0		0	0	0	0	0
83	1	93	119	-1	245	406	18.8	35	ABplpaaap	340	891	0	0		0	0	0	0	0
84	1	23	13	-1	457	305	10.7	37	Epla	338	-508	0	0		0	0	0	0	0
85	1	37	76	-1	149	219	24.4	32	ABaraaaap	258	494	0	0		0	0	0	0	0
86	1	147	94	-1	326	214	6.2	32	ABarpapap	283	-158	0	0		0	0	0	0	0
87	1	124	4	-1	117	187	14.3	34	ABalaaapa	334	106	0	0		0	0	0	0	0
88	1	116	165	-1	382	313	23.8	40	MSaapp	390	208	0	0		0	0	0	0	0
89	1	160	83	-1	190	389	17.4	35	ABplpaaaa	338	-19	0	0		0	0	0	0	0
90	1	57	41	142	354	240	22.7	40	MSpapa	299	-827	0	0		0	0	0	0	0
91	1	51	93	-1	169	307	12.6	31	ABalpppaa	408	0	0	0		0	0	0	0	0
92	1	83	108	-1	182	158	7.9	28	ABarpaaaa	209	-474	0	0		0	0	0	0	0
93	1	21	66	-1	479	394	11.6	34	ABplappap	-115	0	0	0		0	0	0	0	0
94	1	88	85	-1	438	173	9.3	32	ABprapaap	308	-1177	0	0		0	0	0	0	0
95	1	146	79	-1	445	105	15.5	31	ABprppaaa	241	770	0	0		0	0	0	0	0
96	1	108	31	-1	274	167	6.1	30	ABarpapaa	265	-191	0	0		0	0	0	0	0
97	1	82	47	-1	201	246	22.4	35	ABaraapap	326	134	0	0		0	0	0	0	0
98	1	102	122	-1	432	125	20.5	35	ABprpapap	280	-134	0	0		0	0	0	0	0
99	1	15	161	-1	219	321	17.8	36	MSapaa	-340	0	0	0		0	0	0	0	0
100	1	42	16	-1	414	385	7.4	35	ABplapapa	-175	0	0	0		0	0	0	0	0
101	1	137	126	-1	490	417	19.6	35	ABplpppap	345	-14	0	0		0	0	0	0	0
102	1	138	72	-1	222	405	13.5	33	ABplpaapa	254	0	0	0		0	0	0	0	0
103	1	33	107	-1	299	99	18.5	33	ABarapppa	335	-86	0	0		0	0	0	0	0
104	1	120	7	-1	161	146	11.8	32	ABalaaapp	157	0	0	0		0	0	0	0	0
105	1	25	10	-1	217	113	13.2	33	ABpraaapa	11	0	0	0		0	0	0	0	0
106	1	126	70	-1	501	327	5.5	34	Caaaa	-138	0	0	0		0	0	0	0	0
107	1	148	128	-1	303	400	17.7	32	ABplppaaa	137	0	0	0		0	0	0	0	0
108	1	45	145	-1	298	220	24.3	37	ABaraappp	331	-535	0	0		0	0	0	0	0
109	1	113	88	-1	474	140	22.9	36	ABprpappp	328	665	0	0		0	0	0	0	0
110	1	99	19	-1	553	216	21.6	42	Cppa	419	1804	0	0		0	0	0	0	0
111	1	112	105	-1	364	367	15.9	36	MSappp	339	-553	0	0		0	0	0	0	0
112	1	98	50	-1	402	267	14.5	39	Ealp	380	1941	0	0		0	0	0	0	0
113	1	121	84	-1	565	167	13.8	33	ABprappap	331	283	0	0		0	0	0	0	0
114	1	139	81	-1	349	414	20.2	33	ABplppaap	246	449	0	0		0	0	0	0	0
115	1	5	49	-1	199	156	13.0	29	ABalaappa	222	-477	0	0		0	0	0	0	0
116	1	73	21	-1	170	160	17.0	36	ABalaapa	188	0	0	0		0	0	0	0	0
117	1	43	158	-1	572	168	21.2	35	ABprpppap	289	0	0	0		0	0	0	0	0
118	1	131	100	-1	516	134	11.4	33	ABprappaa	331	1092	0	0		0	0	0	0	0
119	1	103	124	-1	456	141	13.6	35	ABprppapa	315	-41	0	0		0	0	0	0	0
120	1	162	159	-1	470	308	20.4	39	Dap	389	1654	0	0		0	0	0	0	0
121	1	141	146	-1	283	418	14.6	34	ABplpaapp	364	0	0	0		0	0	0	0	0
122	1	30	87	-1	432	124	10.5	34	ABprpaapp	283	116	0	0		0	0	0	0	0
123	1	133	104	-1	531	129	17.3	33	ABprpppaa	290	243	0	0		0	0	0	0	0
124	1	80	57	-1	525	250	15.3	38	Eprp	325	-851	0	0		0	0	0	0	0
125	1	13	148	-1	238	358	13.7	32	ABalppppa	150	0	0	0		0	0	0	0	0
126	1	10	29	-1	210	136	18.6	32	ABpraaaaa	-137	0	0	0		0	0	0	0	0
127	1	6	80	-1	278	332	5.9	33	ABplaaapp	293	1500	0	0		0	0	0	0	0
128	1	90	160	162	237	197	18.3	37	MSpaaa	20	0	0	0		0	0	0	0	0
129	1	145	114	-1	273	230	10.3	33	ABalapppp	316	362	0	0		0	0	0	0	0
130	1	69	89	-1	292	262	6.5	32	ABarpaapp	-264	0	0	0		0	0	0	0	0
131	1	83	24	-1	231	157	7.1	29	ABarpaaap	155	0	0	0		0	0	0	0	0
132	1	72	92	-1	123	235	8.6	31	ABalapaaa	255	1301	0	0		0	0	0	0	0
133	1	64	166	-1	424	344	18.1	36	Daa	361	-667	0	0		0	0	0	0	0
134	1	24	139	-1	372	102	11.4	31	ABprpaapa	94	0	0	0		0	0	0	0	0
135	1	17	2	-1	232	370	23.6	36	ABalppapp	342	1473	0	0		0	0	0	0	0
136	1	46	74	-1	385	235	5.2	29	ABarpppaa	261	596	0	0		0	0	0	0	0
137	1	117	131	-1	414	430	19.0	34	ABplpppaa	341	46	0	0		0	0	0	0	0
138	1	142	149	-1	489	257	21.4	35	Dpp	264	-110	0	0		0	0	0	0	0
139	1	9	62	-1	384	319	12.2	38	Earp	384	-1137	0	0		0	0	0	0	0
140	1	94	51	-1	309	205	10.6	34	ABarpappa	322	253	0	0		0	0	0	0	0
141	1	101	86	-1	337	336	17.5	36	MSappa	419	0	0	0		0	0	0	0	0
142	1	84	34	-1	211	182	24.4	34	ABaraaapp	-126	0	0	0		0	0	0	0	0
143	1	118	141	-1	322	301	6.5	29	ABarppaaa	128	0	0	0		0	0	0	0	0
144	1	12	101	-1	427	168	5.3	33	ABprapaaa	-194	0	0	0		0	0	0	0	0
145	1	29	164	-1	575	345	12.5	32	Caapa	290	259	0	0		0	0	0	0	0
146	1	20	12	134	519	396	15.2	39	ABplappp	156	0	0	0		0	0	0	0	0
147	1	4	96	-1	257	169	11.4	32	ABalaappp	221	-513	0	0		0	0	0	0	0
148	1	1	6	-1	262	106	17.1	35	ABpraaaap	184	0	0	0		0	0	0	0	0
149	1	149	157	-1	546	199	25.6	37	ABprppppp	374	-910	0	0		0	0	0	0	0
150	1	151	156	-1	470	142	7.1	33	ABprapapa	310	0	0	0		0	0	0	0	0
151	1	52	97	-1	138	199	9.6	28	ABalappaa	158	0	0	0		0	0	0	0	0
152	1	127	67	-1	306	228	17.6	35	MSpaap	344	627	0	0		0	0	0	0	0
153	1	87	43	-1	300	174	18.2	37	MSppaa	281	0	0	0		0	0	0	0	0
154	1	28	14	-1	595	270	12.7	35	Cpapa	309	1893	0	0		0	0	0	0	0
155	1	129	115	-1	233	233	24.6	36	ABaraappa	328	364	0	0		0	0	0	0	0
156	1	128	129	-1	414	164	15.3	37	MSpppp	353	-862	0	0		0	0	0	0	0
157	1	153	111	-1	547	288	20.6	41	Cppp	408	355	0	0		0	0	0	0	0
158	1	52	78	-1	184	209	6.9	29	ABalappap	235	111	0	0		0	0	0	0	0
159	1	66	26	-1	276	391	23.3	37	ABplpapaa	319	37	0	0		0	0	0	0	0
160	1	76	155	-1	485	124	17.7	33	ABprppaap	110	0	0	0		0	0	0	0	0
161	1	61	130	-1	359	380	23.7	38	ABplpappa	333	767	0	0		0	0	0	0	0
162	1	11	137	-1	511	167	16.5	33	ABprppapp	42	0	0	0		0	0	0	0	0
163	1	68	154	-1	408	158	23.4	35	ABprpappa	353	-296	0	0		0	0	0	0	0
164	1	65	163	-1	442	397	21.4	34	ABplppppa	320	734	0	0		0	0	0	0	0
165	1	135	121	-1	510	378	21.6	41	Capa	387	-408	0	0		0	0	0	0	0
166	1	156	15	-1	233	131	22.9	35	ABarapaaa	347	-236	0	0		0	0	0	0	0
167	1	163	170	-1	416	280	20.3	29	Z3	172	-573	0	0		0	0	0	0	0
