# Supplementary material for: The AP-2 Transcription Factor APTF-2 Is Required for Neuroblast and Epidermal Morphogenesis in Caenorhabditis elegans Embryogenesis
Source: PLoS Genet. 2016 May 13;12(5):e1006048. doi: 10.1371/journal.pgen.1006048 (PMC4866721; doi:10.1371/journal.pgen.1006048)
Supplement: S5 Text — (ZIP) [file pgen.1006048.s033.zip › nuclei/t095-nuclei]

1	1	66	87	-1	109	243	11.3	33	ABalaaaal	339	168	0	0		0	0	0	0	0
2	1	135	32	-1	235	366	23.8	36	ABalppapp	307	1442	0	0		0	0	0	0	0
3	1	24	25	-1	302	130	12.3	34	ABpraaapp	343	167	0	0		0	0	0	0	0
4	1	87	84	-1	113	193	13.7	34	ABalaaapa	-106	0	0	0		0	0	0	0	0
5	1	55	53	-1	384	421	17.3	34	ABplppapa	330	1688	0	0		0	0	0	0	0
6	1	148	117	-1	259	105	17.0	34	ABpraaaap	322	185	0	0		0	0	0	0	0
7	1	104	132	-1	157	145	11.4	33	ABalaaapp	233	0	0	0		0	0	0	0	0
8	1	34	26	-1	156	279	7.1	32	ABalapaap	199	0	0	0		0	0	0	0	0
9	1	60	118	-1	169	315	24.5	35	ABalpapap	332	-241	0	0		0	0	0	0	0
10	1	105	73	-1	215	112	13.4	32	ABpraaapa	329	0	0	0		0	0	0	0	0
11	1	11	37	-1	216	290	7.1	34	ABalapapp	339	26	0	0		0	0	0	0	0
12	1	146	138	-1	513	403	13.4	31	ABplapppa	219	215	0	0		0	0	0	0	0
13	1	84	40	-1	456	308	11.2	40	Epla	381	-579	0	0		0	0	0	0	0
14	1	154	106	-1	595	269	12.6	36	Cpapa	365	132	0	0		0	0	0	0	0
15	1	166	16	-1	227	134	22.6	35	ABarapaaa	342	-15	0	0		0	0	0	0	0
16	1	100	147	-1	412	392	7.7	34	ABplapapa	319	-181	0	0		0	0	0	0	0
17	1	8	57	-1	522	324	14.3	38	Eplp	386	357	0	0		0	0	0	0	0
18	1	45	35	-1	100	247	21.3	34	ABalpaaaa	230	0	0	0		0	0	0	0	0
19	1	110	46	-1	540	214	21.6	42	Cppa	418	-714	0	0		0	0	0	0	0
20	1	9	55	-1	419	425	12.6	34	ABplappaa	302	-949	0	0		0	0	0	0	0
21	1	116	43	149	163	160	17.0	35	ABalaapa	282	1125	0	0		0	0	0	0	0
22	1	3	62	-1	107	313	18.4	34	ABalpaaap	285	459	0	0		0	0	0	0	0
23	1	49	6	-1	201	202	10.4	32	ABalapppa	439	0	0	0		0	0	0	0	0
24	1	131	130	-1	231	156	6.5	31	ABarpaaap	249	141	0	0		0	0	0	0	0
25	1	7	167	-1	327	165	8.4	32	ABpraappa	264	0	0	0		0	0	0	0	0
26	1	159	134	-1	278	384	23.6	35	ABplpapaa	312	352	0	0		0	0	0	0	0
27	1	50	48	86	587	193	16.8	40	ABprappp	331	328	0	0		0	0	0	0	0
28	1	72	68	-1	156	221	15.3	33	MSaaaaa	-22	0	0	0		0	0	0	0	0
29	1	126	143	-1	211	137	18.0	33	ABpraaaaa	203	0	0	0		0	0	0	0	0
30	1	81	27	-1	115	195	19.4	34	ABaraaaaa	191	0	0	0		0	0	0	0	0
31	1	96	145	-1	275	171	5.8	30	ABarpapaa	289	-238	0	0		0	0	0	0	0
32	1	19	100	-1	245	271	16.4	37	MSaaap	429	0	0	0		0	0	0	0	0
33	1	26	41	-1	212	379	10.0	34	ABplaapaa	35	0	0	0		0	0	0	0	0
34	1	142	91	-1	212	177	24.0	34	ABaraaapp	313	552	0	0		0	0	0	0	0
35	1	59	161	-1	583	336	18.4	36	Caapp	294	-39	0	0		0	0	0	0	0
36	1	73	24	65	482	215	7.7	39	ABarpppp	151	0	0	0		0	0	0	0	0
37	1	40	171	-1	281	284	21.6	36	MSaapaa	288	110	0	0		0	0	0	0	0
38	1	43	10	-1	181	359	22.3	35	ABalppapa	333	699	0	0		0	0	0	0	0
39	1	37	92	-1	157	372	17.8	32	ABalppaap	271	1310	0	0		0	0	0	0	0
40	1	67	56	-1	142	255	22.3	34	ABaraapaa	323	-238	0	0		0	0	0	0	0
41	1	90	164	-1	375	260	22.3	35	MSpapap	283	1679	0	0		0	0	0	0	0
42	1	71	71	-1	273	169	24.4	36	ABarapaap	365	882	0	0		0	0	0	0	0
43	1	153	18	-1	296	174	18.2	37	MSppaa	328	925	0	0		0	0	0	0	0
44	1	48	124	-1	457	407	16.8	35	ABplppapp	306	-439	0	0		0	0	0	0	0
45	1	54	165	-1	268	300	11.2	38	Eara	360	846	0	0		0	0	0	0	0
46	1	61	42	-1	125	319	22.2	34	ABalpapaa	325	-389	0	0		0	0	0	0	0
47	1	97	5	-1	199	246	22.5	36	ABaraapap	325	129	0	0		0	0	0	0	0
48	1	39	63	-1	341	305	21.6	34	MSaapap	286	1066	0	0		0	0	0	0	0
49	1	115	98	-1	201	154	12.3	30	ABalaappa	284	-462	0	0		0	0	0	0	0
50	1	112	128	-1	395	274	14.0	39	Ealp	382	50	0	0		0	0	0	0	0
51	1	140	169	-1	308	204	10.6	31	ABarpappa	314	109	0	0		0	0	0	0	0
52	1	52	148	-1	295	376	12.3	35	ABalppppp	349	-104	0	0		0	0	0	0	0
53	1	33	19	-1	160	180	22.5	35	ABaraaapa	411	0	0	0		0	0	0	0	0
54	1	4	34	-1	510	268	5.6	35	Cpaaa	334	-607	0	0		0	0	0	0	0
55	1	16	133	-1	418	225	24.2	39	MSpapp	396	-379	0	0		0	0	0	0	0
56	1	22	103	-1	208	283	24.7	36	ABalpappa	21	0	0	0		0	0	0	0	0
57	1	124	64	-1	529	249	14.5	39	Eprp	370	167	0	0		0	0	0	0	0
58	1	35	152	-1	517	151	22.6	36	ABprppppa	310	1840	0	0		0	0	0	0	0
59	1	30	23	-1	574	228	8.8	36	Cpaap	358	305	0	0		0	0	0	0	0
60	1	12	129	-1	181	295	19.5	35	ABalpaapp	95	0	0	0		0	0	0	0	0
61	1	53	146	-1	221	208	5.5	34	ABarpaapa	314	-194	0	0		0	0	0	0	0
62	1	139	75	-1	380	330	11.8	38	Earp	366	-932	0	0		0	0	0	0	0
63	1	65	97	-1	428	327	7.0	37	ABarppap	263	146	0	0		0	0	0	0	0
64	1	5	33	-1	190	350	6.8	33	ABplaaaap	312	1366	0	0		0	0	0	0	0
65	1	38	22	-1	152	322	9.1	33	ABplaaaaa	818	0	0	0		0	0	0	0	0
66	1	93	126	-1	480	400	11.2	35	ABplappap	-158	0	0	0		0	0	0	0	0
67	1	152	2	-1	306	231	17.3	36	MSpaap	-144	0	0	0		0	0	0	0	0
68	1	46	104	-1	371	236	8.5	35	ABarpappp	94	0	0	0		0	0	0	0	0
69	1	51	157	-1	265	328	24.6	38	ABalpappp	348	382	0	0		0	0	0	0	0
70	1	106	114	-1	498	328	5.8	35	Caaaa	346	473	0	0		0	0	0	0	0
71	1	15	102	-1	438	233	18.4	36	Z2	363	-512	0	0		0	0	0	0	0
72	1	102	50	-1	222	405	13.9	32	ABplpaapa	298	-385	0	0		0	0	0	0	0
73	1	18	166	-1	361	191	23.6	37	ABarapapp	376	862	0	0		0	0	0	0	0
74	1	136	150	-1	380	238	4.9	30	ABarpppaa	307	-162	0	0		0	0	0	0	0
75	1	74	81	-1	167	254	9.7	31	ABalapapa	408	0	0	0		0	0	0	0	0
76	1	85	66	-1	143	220	24.5	33	ABaraaaap	114	0	0	0		0	0	0	0	0
77	1	58	59	-1	97	226	17.5	34	ABalaaaar	325	0	0	0		0	0	0	0	0
78	1	158	96	-1	178	205	6.3	30	ABalappap	86	0	0	0		0	0	0	0	0
79	1	95	28	-1	443	106	15.2	31	ABprppaaa	293	118	0	0		0	0	0	0	0
80	1	127	78	-1	279	339	5.7	33	ABplaaapp	300	557	0	0		0	0	0	0	0
81	1	114	172	-1	355	414	20.6	35	ABplppaap	319	36	0	0		0	0	0	0	0
82	1	42	29	-1	224	332	6.8	28	ABplaaapa	272	-276	0	0		0	0	0	0	0
83	1	89	47	-1	198	385	18.3	34	ABplpaaaa	154	0	0	0		0	0	0	0	0
84	1	113	21	-1	567	161	13.1	34	ABprappap	472	0	0	0		0	0	0	0	0
85	1	94	60	-1	433	175	9.0	31	ABprapaap	285	91	0	0		0	0	0	0	0
86	1	141	61	-1	333	340	17.9	36	MSappa	341	-554	0	0		0	0	0	0	0
87	1	122	116	-1	426	124	11.1	32	ABprpaapp	321	367	0	0		0	0	0	0	0
88	1	109	141	-1	468	145	23.3	36	ABprpappp	276	67	0	0		0	0	0	0	0
89	1	130	15	-1	293	263	6.3	33	ABarpaapp	41	0	0	0		0	0	0	0	0
90	1	76	49	-1	280	393	7.9	32	ABplaapap	109	0	0	0		0	0	0	0	0
91	1	41	31	-1	369	366	5.7	33	ABplapaap	304	-306	0	0		0	0	0	0	0
92	1	132	9	-1	123	239	7.6	30	ABalapaaa	287	190	0	0		0	0	0	0	0
93	1	91	67	-1	171	306	12.4	32	ABalpppaa	60	0	0	0		0	0	0	0	0
94	1	86	39	-1	330	214	5.7	32	ABarpapap	318	0	0	0		0	0	0	0	0
95	1	10	83	-1	414	373	24.0	37	ABplpappp	369	-566	0	0		0	0	0	0	0
96	1	147	111	-1	264	164	10.9	33	ABalaappp	266	-253	0	0		0	0	0	0	0
97	1	151	99	-1	144	203	9.3	29	ABalappaa	279	0	0	0		0	0	0	0	0
98	1	21	74	-1	606	275	21.3	37	Cpapp	372	183	0	0		0	0	0	0	0
99	1	69	119	-1	487	387	7.4	32	ABplapapp	325	564	0	0		0	0	0	0	0
100	1	118	14	-1	513	128	11.5	33	ABprappaa	14	0	0	0		0	0	0	0	0
101	1	144	70	-1	424	179	5.3	34	ABprapaaa	328	-446	0	0		0	0	0	0	0
102	1	68	125	-1	327	356	23.6	34	ABplpapap	330	-5	0	0		0	0	0	0	0
103	1	62	142	-1	308	143	24.3	36	ABarapapa	353	822	0	0		0	0	0	0	0
104	1	123	12	-1	535	132	17.3	34	ABprpppaa	-55	0	0	0		0	0	0	0	0
105	1	111	30	-1	360	371	15.9	37	MSappp	-24	0	0	0		0	0	0	0	0
106	1	57	170	-1	270	138	19.3	33	ABarappaa	485	0	0	0		0	0	0	0	0
107	1	103	158	-1	302	101	18.7	33	ABarapppa	-229	0	0	0		0	0	0	0	0
108	1	92	13	-1	180	158	7.7	28	ABarpaaaa	174	0	0	0		0	0	0	0	0
109	1	63	38	-1	213	244	12.1	31	MSaaaap	36	0	0	0		0	0	0	0	0
110	1	64	82	-1	398	153	8.1	34	ABpraappp	337	158	0	0		0	0	0	0	0
111	1	157	69	-1	554	280	19.5	41	Cppp	405	-435	0	0		0	0	0	0	0
112	1	75	17	-1	132	283	14.5	36	ABalpaapa	355	287	0	0		0	0	0	0	0
113	1	36	58	-1	191	357	13.0	34	ABalpppap	73	0	0	0		0	0	0	0	0
114	1	129	131	-1	270	228	9.9	33	ABalapppp	485	0	0	0		0	0	0	0	0
115	1	155	151	-1	229	228	24.6	35	ABaraappa	342	1107	0	0		0	0	0	0	0
116	1	1	160	-1	318	267	14.0	38	Eala	388	-383	0	0		0	0	0	0	0
117	1	44	90	-1	349	134	20.7	36	ABarappap	302	151	0	0		0	0	0	0	0
118	1	13	155	-1	343	178	14.6	34	MSppap	348	73	0	0		0	0	0	0	0
119	1	83	136	-1	250	406	19.5	35	ABplpaaap	250	0	0	0		0	0	0	0	0
120	1	31	153	-1	401	108	15.5	34	ABprpaaap	296	-494	0	0		0	0	0	0	0
121	1	165	93	-1	498	366	21.6	42	Capa	395	-415	0	0		0	0	0	0	0
122	1	98	101	-1	430	123	20.4	33	ABprpapap	330	-464	0	0		0	0	0	0	0
123	1	32	54	-1	312	414	10.4	33	ABplaappa	435	0	0	0		0	0	0	0	0
124	1	119	127	-1	459	142	13.6	33	ABprppapa	286	-683	0	0		0	0	0	0	0
125	1	27	154	-1	389	122	20.8	34	ABprpapaa	102	0	0	0		0	0	0	0	0
126	1	101	121	-1	499	413	19.6	35	ABplpppap	312	333	0	0		0	0	0	0	0
127	1	29	108	-1	355	97	18.0	32	ABprpaaaa	310	573	0	0		0	0	0	0	0
128	1	107	112	-1	308	403	18.5	33	ABplppaaa	267	0	0	0		0	0	0	0	0
129	1	156	79	-1	406	169	14.6	37	MSpppp	329	766	0	0		0	0	0	0	0
130	1	161	76	-1	360	378	24.0	36	ABplpappa	146	0	0	0		0	0	0	0	0
131	1	137	110	-1	417	428	19.7	36	ABplpppaa	287	609	0	0		0	0	0	0	0
132	1	47	122	-1	435	256	6.5	32	ABarpppap	311	-183	0	0		0	0	0	0	0
133	1	6	88	-1	322	375	5.7	31	ABplapaaa	311	-720	0	0		0	0	0	0	0
134	1	146	52	-1	548	387	17.4	31	ABplapppp	154	0	0	0		0	0	0	0	0
135	1	25	107	-1	138	343	14.6	34	ABalppaaa	302	86	0	0		0	0	0	0	0
136	1	23	159	-1	452	213	12.3	36	Epra	356	96	0	0		0	0	0	0	0
137	1	162	80	-1	512	163	16.3	34	ABprppapp	41	0	0	0		0	0	0	0	0
138	1	82	7	-1	544	342	22.0	41	Capp	407	229	0	0		0	0	0	0	0
139	1	134	105	-1	370	104	11.2	31	ABprpaapa	317	-5	0	0		0	0	0	0	0
140	1	78	72	-1	266	114	9.4	32	ABpraapaa	318	952	0	0		0	0	0	0	0
141	1	143	156	-1	315	306	6.4	29	ABarppaaa	150	0	0	0		0	0	0	0	0
142	1	90	85	-1	326	233	22.3	34	MSpapaa	266	1067	0	0		0	0	0	0	0
143	1	77	163	-1	380	206	17.6	38	MSpppa	38	0	0	0		0	0	0	0	0
144	1	56	3	-1	551	173	7.8	33	ABprapapp	149	0	0	0		0	0	0	0	0
145	1	108	113	-1	285	216	23.7	37	ABaraappp	351	-887	0	0		0	0	0	0	0
146	1	121	8	-1	287	420	15.6	33	ABplpaapp	329	675	0	0		0	0	0	0	0
147	1	28	51	-1	283	333	17.8	37	MSapap	337	0	0	0		0	0	0	0	0
148	1	125	20	-1	237	355	13.4	32	ABalppppa	316	-856	0	0		0	0	0	0	0
149	1	138	139	-1	484	253	21.1	37	Dpp	369	1041	0	0		0	0	0	0	0
150	1	20	77	-1	338	118	14.4	33	ABarapppp	319	-741	0	0		0	0	0	0	0
151	1	2	162	-1	560	329	8.3	34	Caaap	341	117	0	0		0	0	0	0	0
152	1	14	95	-1	343	123	7.6	32	ABpraapap	-30	0	0	0		0	0	0	0	0
153	1	80	44	-1	363	423	12.4	37	ABplaappp	159	0	0	0		0	0	0	0	0
154	1	163	144	-1	405	159	23.5	36	ABprpappa	347	162	0	0		0	0	0	0	0
155	1	160	45	-1	492	122	18.2	33	ABprppaap	284	113	0	0		0	0	0	0	0
156	1	150	115	-1	468	144	7.3	34	ABprapapa	10	0	0	0		0	0	0	0	0
157	1	149	94	-1	542	202	25.6	38	ABprppppp	384	-194	0	0		0	0	0	0	0
158	1	117	137	-1	566	166	21.6	35	ABprpppap	-21	0	0	0		0	0	0	0	0
159	1	120	1	-1	466	305	19.1	40	Dap	150	0	0	0		0	0	0	0	0
160	1	128	36	-1	209	197	18.2	32	MSpaaaa	250	1094	0	0		0	0	0	0	0
161	1	99	109	-1	221	323	17.8	35	MSapaa	357	164	0	0		0	0	0	0	0
162	1	128	140	-1	260	205	16.1	31	MSpaaap	135	0	0	0		0	0	0	0	0
163	1	164	120	-1	449	398	21.7	34	ABplppppa	348	351	0	0		0	0	0	0	0
164	1	145	4	-1	572	357	12.7	33	Caapa	313	-403	0	0		0	0	0	0	0
165	1	88	135	-1	388	314	23.6	39	MSaapp	391	-396	0	0		0	0	0	0	0
166	1	133	168	-1	420	346	17.6	37	Daa	358	-811	0	0		0	0	0	0	0
167	1	79	11	-1	375	307	6.4	32	ABarppaap	136	0	0	0		0	0	0	0	0
168	1	70	123	-1	468	366	25.2	35	ABplppppp	319	-659	0	0		0	0	0	0	0
169	1	17	89	-1	454	186	20.5	35	Dpa	113	0	0	0		0	0	0	0	0
170	1	167	173	-1	404	289	18.7	33	Z3	332	-804	0	0		0	0	0	0	0
