# Supplementary material for: The AP-2 Transcription Factor APTF-2 Is Required for Neuroblast and Epidermal Morphogenesis in Caenorhabditis elegans Embryogenesis
Source: PLoS Genet. 2016 May 13;12(5):e1006048. doi: 10.1371/journal.pgen.1006048 (PMC4866721; doi:10.1371/journal.pgen.1006048)
Supplement: S5 Text — (ZIP) [file pgen.1006048.s033.zip › nuclei/t096-nuclei]

1	1	159	100	-1	466	302	18.3	40	Dap	403	187	0	0		0	0	0	0	0
2	1	67	163	-1	309	230	17.4	36	MSpaap	109	0	0	0		0	0	0	0	0
3	1	144	44	-1	554	173	7.8	33	ABprapapp	330	1006	0	0		0	0	0	0	0
4	1	164	26	-1	572	360	13.4	33	Caapa	286	215	0	0		0	0	0	0	0
5	1	47	166	-1	202	240	22.3	34	ABaraapap	345	-452	0	0		0	0	0	0	0
6	1	23	140	-1	202	197	10.4	32	ABalapppa	278	-191	0	0		0	0	0	0	0
7	1	138	7	-1	535	337	21.1	42	Capp	424	-153	0	0		0	0	0	0	0
8	1	146	152	-1	294	421	16.4	35	ABplpaapp	41	0	0	0		0	0	0	0	0
9	1	92	12	-1	121	243	7.9	30	ABalapaaa	276	183	0	0		0	0	0	0	0
10	1	38	137	-1	182	362	22.5	36	ABalppapa	327	54	0	0		0	0	0	0	0
11	1	167	15	-1	377	308	5.9	31	ABarppaap	308	446	0	0		0	0	0	0	0
12	1	104	27	-1	535	135	17.2	34	ABprpppaa	308	579	0	0		0	0	0	0	0
13	1	108	11	-1	176	161	8.0	29	ABarpaaaa	-13	0	0	0		0	0	0	0	0
14	1	100	69	-1	509	129	11.2	34	ABprappaa	316	659	0	0		0	0	0	0	0
15	1	89	127	-1	291	265	6.3	35	ABarpaapp	40	0	0	0		0	0	0	0	0
16	1	15	130	-1	231	131	22.4	35	ABarapaaa	325	179	0	0		0	0	0	0	0
17	1	112	30	-1	130	285	15.2	37	ABalpaapa	-2	0	0	0		0	0	0	0	0
18	1	43	162	-1	295	177	18.1	36	MSppaa	342	-1274	0	0		0	0	0	0	0
19	1	53	8	-1	162	174	22.3	36	ABaraaapa	70	0	0	0		0	0	0	0	0
20	1	148	125	-1	235	361	13.0	33	ABalppppa	324	-230	0	0		0	0	0	0	0
21	1	84	63	-1	565	163	12.9	34	ABprappap	191	0	0	0		0	0	0	0	0
22	1	65	98	-1	154	319	8.6	32	ABplaaaaa	682	0	0	0		0	0	0	0	0
23	1	59	67	-1	580	238	9.0	38	Cpaap	-191	0	0	0		0	0	0	0	0
24	1	36	59	-1	511	219	8.4	32	ABarppppp	235	454	0	0		0	0	0	0	0
25	1	3	17	-1	305	124	12.5	35	ABpraaapp	230	0	0	0		0	0	0	0	0
26	1	8	13	-1	154	274	6.3	33	ABalapaap	139	0	0	0		0	0	0	0	0
27	1	30	50	-1	114	207	20.1	33	ABaraaaaa	-198	0	0	0		0	0	0	0	0
28	1	79	131	-1	448	105	15.3	33	ABprppaaa	267	-858	0	0		0	0	0	0	0
29	1	82	58	-1	227	333	6.5	30	ABplaaapa	281	-265	0	0		0	0	0	0	0
30	1	105	14	-1	363	372	15.8	38	MSappp	325	430	0	0		0	0	0	0	0
31	1	91	40	-1	374	376	6.2	34	ABplapaap	21	0	0	0		0	0	0	0	0
32	1	2	155	-1	239	365	24.1	36	ABalppapp	13	0	0	0		0	0	0	0	0
33	1	64	4	-1	191	353	7.1	32	ABplaaaap	83	0	0	0		0	0	0	0	0
34	1	54	170	-1	504	273	5.4	35	Cpaaa	351	-376	0	0		0	0	0	0	0
35	1	18	32	-1	104	251	21.4	34	ABalpaaaa	279	0	0	0		0	0	0	0	0
36	1	160	102	-1	206	194	17.5	33	MSpaaaa	304	-788	0	0		0	0	0	0	0
37	1	11	19	-1	206	300	7.5	32	ABalapapp	305	-644	0	0		0	0	0	0	0
38	1	109	72	-1	216	245	11.5	32	MSaaaap	325	362	0	0		0	0	0	0	0
39	1	94	106	-1	327	212	5.6	32	ABarpapap	196	0	0	0		0	0	0	0	0
40	1	13	1	-1	452	309	11.4	39	Epla	378	0	0	0		0	0	0	0	0
41	1	33	41	-1	209	385	9.7	33	ABplaapaa	-222	0	0	0		0	0	0	0	0
42	1	46	113	-1	128	321	22.5	34	ABalpapaa	336	1152	0	0		0	0	0	0	0
43	1	21	167	-1	185	146	15.9	29	ABalaapap	218	840	0	0		0	0	0	0	0
44	1	153	60	-1	364	423	12.7	36	ABplaappp	-271	0	0	0		0	0	0	0	0
45	1	155	34	-1	493	122	18.8	33	ABprppaap	289	432	0	0		0	0	0	0	0
46	1	19	28	-1	533	207	21.4	41	Cppa	402	-89	0	0		0	0	0	0	0
47	1	83	164	-1	197	389	18.2	33	ABplpaaaa	235	0	0	0		0	0	0	0	0
48	1	27	62	-1	587	185	15.5	31	ABprapppa	258	-617	0	0		0	0	0	0	0
49	1	90	18	-1	279	395	7.8	32	ABplaapap	230	0	0	0		0	0	0	0	0
50	1	72	92	-1	227	409	14.5	32	ABplpaapa	306	1166	0	0		0	0	0	0	0
51	1	147	79	-1	283	334	17.3	38	MSapap	-51	0	0	0		0	0	0	0	0
52	1	134	117	-1	554	381	18.7	33	ABplapppp	290	124	0	0		0	0	0	0	0
53	1	5	168	-1	390	416	17.6	33	ABplppapa	303	129	0	0		0	0	0	0	0
54	1	123	52	-1	321	412	9.9	33	ABplaappa	329	796	0	0		0	0	0	0	0
55	1	20	57	-1	416	432	12.6	34	ABplappaa	323	-3	0	0		0	0	0	0	0
56	1	40	80	-1	150	254	22.6	34	ABaraapaa	6	0	0	0		0	0	0	0	0
57	1	17	172	-1	529	321	14.3	39	Eplp	357	-39	0	0		0	0	0	0	0
58	1	113	150	-1	193	365	13.3	34	ABalpppap	326	-253	0	0		0	0	0	0	0
59	1	77	54	-1	94	229	17.5	32	ABalaaaar	325	549	0	0		0	0	0	0	0
60	1	85	124	-1	432	182	9.0	31	ABprapaap	307	788	0	0		0	0	0	0	0
61	1	86	121	-1	331	347	18.3	35	MSappa	343	56	0	0		0	0	0	0	0
62	1	22	95	-1	112	307	19.0	34	ABalpaaap	314	-1437	0	0		0	0	0	0	0
63	1	48	134	-1	344	304	21.8	34	MSaapap	345	129	0	0		0	0	0	0	0
64	1	57	77	-1	535	250	14.4	39	Eprp	395	74	0	0		0	0	0	0	0
65	1	36	149	-1	469	217	6.2	31	ABarppppa	237	140	0	0		0	0	0	0	0
66	1	76	36	-1	152	217	24.4	33	ABaraaaap	514	0	0	0		0	0	0	0	0
67	1	93	49	-1	173	304	12.6	32	ABalpppaa	294	0	0	0		0	0	0	0	0
68	1	28	136	-1	159	220	15.0	33	MSaaaaa	353	0	0	0		0	0	0	0	0
69	1	111	107	-1	560	274	19.3	41	Cppp	412	-40	0	0		0	0	0	0	0
70	1	101	141	-1	419	184	5.2	33	ABprapaaa	305	-363	0	0		0	0	0	0	0
71	1	42	85	-1	272	167	24.4	34	ABarapaap	318	-502	0	0		0	0	0	0	0
72	1	140	9	-1	270	114	9.0	33	ABpraapaa	318	982	0	0		0	0	0	0	0
73	1	10	64	-1	223	110	13.0	33	ABpraaapa	3	0	0	0		0	0	0	0	0
74	1	98	23	-1	603	273	22.3	37	Cpapp	337	1133	0	0		0	0	0	0	0
75	1	62	116	-1	384	333	11.6	38	Earp	375	-695	0	0		0	0	0	0	0
76	1	130	146	-1	364	374	24.1	36	ABplpappa	357	-958	0	0		0	0	0	0	0
77	1	150	119	-1	343	115	14.3	34	ABarapppp	329	127	0	0		0	0	0	0	0
78	1	80	96	-1	283	342	5.6	33	ABplaaapp	330	579	0	0		0	0	0	0	0
79	1	129	70	-1	404	175	14.0	36	MSpppp	361	76	0	0		0	0	0	0	0
80	1	137	156	-1	507	164	16.1	32	ABprppapp	307	-1164	0	0		0	0	0	0	0
81	1	75	39	-1	164	258	10.1	31	ABalapapa	-217	0	0	0		0	0	0	0	0
82	1	110	21	-1	402	153	8.0	35	ABpraappp	336	-214	0	0		0	0	0	0	0
83	1	95	133	-1	414	375	23.6	37	ABplpappp	297	-454	0	0		0	0	0	0	0
84	1	4	47	-1	113	207	13.1	33	ABalaaapa	473	0	0	0		0	0	0	0	0
85	1	142	110	-1	322	239	22.6	36	MSpapaa	279	-477	0	0		0	0	0	0	0
86	1	27	22	-1	594	205	19.3	32	ABprapppp	-227	0	0	0		0	0	0	0	0
87	1	1	94	-1	107	262	11.4	34	ABalaaaal	-211	0	0	0		0	0	0	0	0
88	1	133	20	-1	324	377	5.6	32	ABplapaaa	67	0	0	0		0	0	0	0	0
89	1	169	160	-1	448	185	19.8	35	Dpa	301	125	0	0		0	0	0	0	0
90	1	117	35	-1	354	141	20.7	35	ABarappap	347	415	0	0		0	0	0	0	0
91	1	34	53	-1	211	173	23.6	34	ABaraaapp	-87	0	0	0		0	0	0	0	0
92	1	39	38	-1	156	372	18.3	33	ABalppaap	329	-251	0	0		0	0	0	0	0
93	1	121	161	-1	492	358	21.4	40	Capa	396	-1	0	0		0	0	0	0	0
94	1	157	5	-1	531	200	25.5	39	ABprppppp	343	1017	0	0		0	0	0	0	0
95	1	152	97	-1	344	126	7.5	33	ABpraapap	343	0	0	0		0	0	0	0	0
96	1	78	99	-1	176	212	6.3	30	ABalappap	-51	0	0	0		0	0	0	0	0
97	1	63	24	118	425	335	6.7	35	ABarppap	110	0	0	0		0	0	0	0	0
98	1	49	66	-1	198	152	11.5	30	ABalaappa	298	669	0	0		0	0	0	0	0
99	1	97	104	-1	139	204	8.6	31	ABalappaa	-17	0	0	0		0	0	0	0	0
100	1	32	138	-1	251	267	15.8	37	MSaaap	280	438	0	0		0	0	0	0	0
101	1	122	75	-1	431	124	20.6	33	ABprpapap	337	645	0	0		0	0	0	0	0
102	1	71	174	-1	432	231	17.6	36	Z2	305	115	0	0		0	0	0	0	0
103	1	56	144	-1	209	278	24.7	36	ABalpappa	315	-188	0	0		0	0	0	0	0
104	1	68	159	-1	362	243	8.7	34	ABarpappp	76	0	0	0		0	0	0	0	0
105	1	139	169	-1	369	108	10.9	32	ABprpaapa	288	134	0	0		0	0	0	0	0
106	1	14	73	-1	597	273	12.5	37	Cpapa	331	404	0	0		0	0	0	0	0
107	1	135	122	-1	146	336	15.2	33	ABalppaaa	77	0	0	0		0	0	0	0	0
108	1	127	139	-1	362	100	18.1	32	ABprpaaaa	321	29	0	0		0	0	0	0	0
109	1	161	83	-1	222	325	17.7	36	MSapaa	357	144	0	0		0	0	0	0	0
110	1	131	109	-1	426	426	20.3	36	ABplpppaa	-24	0	0	0		0	0	0	0	0
111	1	96	128	-1	265	164	10.6	33	ABalaappp	195	0	0	0		0	0	0	0	0
112	1	128	37	-1	304	407	19.6	36	ABplppaaa	340	-129	0	0		0	0	0	0	0
113	1	145	171	-1	281	217	23.7	37	ABaraappp	-250	0	0	0		0	0	0	0	0
114	1	70	65	-1	503	339	6.2	35	Caaaa	145	0	0	0		0	0	0	0	0
115	1	156	93	-1	470	157	7.2	33	ABprapapa	332	482	0	0		0	0	0	0	0
116	1	87	103	-1	426	120	11.5	33	ABprpaapp	329	-848	0	0		0	0	0	0	0
117	1	6	46	-1	265	108	16.5	35	ABpraaaap	293	186	0	0		0	0	0	0	0
118	1	9	33	-1	171	314	24.4	35	ABalpapap	348	1278	0	0		0	0	0	0	0
119	1	99	158	-1	490	392	8.3	33	ABplapapp	-30	0	0	0		0	0	0	0	0
120	1	163	147	-1	456	398	22.7	36	ABplppppa	351	2	0	0		0	0	0	0	0
121	1	126	68	-1	504	409	20.1	36	ABplpppap	361	760	0	0		0	0	0	0	0
122	1	132	45	-1	430	262	6.3	33	ABarpppap	302	-15	0	0		0	0	0	0	0
123	1	168	56	-1	474	353	25.5	37	ABplppppp	356	147	0	0		0	0	0	0	0
124	1	44	111	-1	465	411	17.3	35	ABplppapp	341	-363	0	0		0	0	0	0	0
125	1	102	74	-1	324	356	23.6	36	ABplpapap	359	386	0	0		0	0	0	0	0
126	1	66	78	-1	485	405	12.1	36	ABplappap	329	-770	0	0		0	0	0	0	0
127	1	124	55	-1	464	140	13.4	33	ABprppapa	310	901	0	0		0	0	0	0	0
128	1	50	3	-1	387	276	13.3	39	Ealp	394	-140	0	0		0	0	0	0	0
129	1	60	129	-1	182	296	19.5	36	ABalpaapp	353	1288	0	0		0	0	0	0	0
130	1	24	25	-1	231	159	6.4	31	ABarpaaap	279	-169	0	0		0	0	0	0	0
131	1	114	145	-1	271	223	9.4	33	ABalapppp	317	239	0	0		0	0	0	0	0
132	1	7	142	-1	153	151	12.4	32	ABalaaapp	124	0	0	0		0	0	0	0	0
133	1	55	105	-1	415	226	23.7	37	MSpapp	341	-619	0	0		0	0	0	0	0
134	1	26	61	-1	279	381	23.8	36	ABplpapaa	350	-850	0	0		0	0	0	0	0
135	1	165	101	-1	390	313	23.4	39	MSaapp	357	1391	0	0		0	0	0	0	0
136	1	119	43	-1	250	404	19.6	34	ABplpaaap	328	-1502	0	0		0	0	0	0	0
137	1	158	123	-1	565	165	21.5	34	ABprpppap	273	0	0	0		0	0	0	0	0
138	1	12	151	-1	520	396	14.1	31	ABplapppa	-102	0	0	0		0	0	0	0	0
139	1	149	173	-1	488	250	20.5	38	Dpp	388	-608	0	0		0	0	0	0	0
140	1	162	120	-1	264	208	15.1	32	MSpaaap	-129	0	0	0		0	0	0	0	0
141	1	88	112	-1	467	152	23.5	37	ABprpappp	355	728	0	0		0	0	0	0	0
142	1	103	84	-1	313	149	24.5	37	ABarapapa	362	-158	0	0		0	0	0	0	0
143	1	29	81	-1	225	145	16.8	33	ABpraaaaa	517	0	0	0		0	0	0	0	0
144	1	154	6	-1	406	161	23.6	37	ABprpappa	344	373	0	0		0	0	0	0	0
145	1	31	89	-1	274	173	5.5	32	ABarpapaa	267	695	0	0		0	0	0	0	0
146	1	61	31	-1	220	212	5.4	33	ABarpaapa	337	438	0	0		0	0	0	0	0
147	1	16	48	-1	417	403	8.2	34	ABplapapa	260	0	0	0		0	0	0	0	0
148	1	52	91	-1	297	384	12.4	34	ABalppppp	297	0	0	0		0	0	0	0	0
149	1	21	71	-1	140	173	17.6	30	ABalaapaa	-140	0	0	0		0	0	0	0	0
150	1	74	82	-1	371	236	5.1	31	ABarpppaa	310	427	0	0		0	0	0	0	0
151	1	115	76	-1	232	223	24.1	36	ABaraappa	427	0	0	0		0	0	0	0	0
152	1	58	16	-1	515	151	22.5	36	ABprppppa	363	-1394	0	0		0	0	0	0	0
153	1	120	135	-1	405	108	15.6	34	ABprpaaap	171	0	0	0		0	0	0	0	0
154	1	125	29	-1	390	126	20.9	33	ABprpapaa	145	0	0	0		0	0	0	0	0
155	1	118	2	-1	347	181	14.7	36	MSppap	85	0	0	0		0	0	0	0	0
156	1	141	115	-1	315	308	5.7	31	ABarppaaa	158	0	0	0		0	0	0	0	0
157	1	69	165	-1	258	319	24.5	38	ABalpappp	328	0	0	0		0	0	0	0	0
158	1	107	88	-1	308	103	19.0	33	ABarapppa	-160	0	0	0		0	0	0	0	0
159	1	136	51	-1	442	213	12.2	37	Epra	371	-853	0	0		0	0	0	0	0
160	1	116	132	-1	316	272	13.9	38	Eala	389	140	0	0		0	0	0	0	0
161	1	35	126	-1	588	334	19.6	35	Caapp	340	-525	0	0		0	0	0	0	0
162	1	151	143	-1	564	333	8.4	35	Caaap	332	0	0	0		0	0	0	0	0
163	1	143	90	-1	376	207	18.1	37	MSpppa	369	-246	0	0		0	0	0	0	0
164	1	41	10	-1	383	266	22.4	36	MSpapap	253	726	0	0		0	0	0	0	0
165	1	45	87	-1	263	301	11.4	37	Eara	365	439	0	0		0	0	0	0	0
166	1	73	108	-1	363	197	23.7	38	ABarapapp	141	0	0	0		0	0	0	0	0
167	1	25	153	-1	330	164	9.5	33	ABpraappa	319	-93	0	0		0	0	0	0	0
168	1	166	114	-1	420	349	17.7	36	Daa	360	440	0	0		0	0	0	0	0
169	1	51	157	-1	310	207	10.4	31	ABarpappa	301	167	0	0		0	0	0	0	0
170	1	106	148	-1	279	134	19.5	34	ABarappaa	305	-196	0	0		0	0	0	0	0
171	1	37	154	-1	279	283	21.3	37	MSaapaa	369	-248	0	0		0	0	0	0	0
172	1	81	42	-1	360	420	20.6	34	ABplppaap	330	10	0	0		0	0	0	0	0
173	1	170	86	-1	401	293	18.3	34	Z3	333	-154	0	0		0	0	0	0	0
