# Supplementary material for: The AP-2 Transcription Factor APTF-2 Is Required for Neuroblast and Epidermal Morphogenesis in Caenorhabditis elegans Embryogenesis
Source: PLoS Genet. 2016 May 13;12(5):e1006048. doi: 10.1371/journal.pgen.1006048 (PMC4866721; doi:10.1371/journal.pgen.1006048)
Supplement: S5 Text — (ZIP) [file pgen.1006048.s033.zip › nuclei/t097-nuclei]

1	1	40	109	-1	447	306	10.6	38	Epla	373	33	0	0		0	0	0	0	0
2	1	155	142	-1	339	179	14.9	35	MSppap	334	1037	0	0		0	0	0	0	0
3	1	128	34	-1	382	271	12.7	39	Ealp	365	32	0	0		0	0	0	0	0
4	1	33	25	-1	194	349	7.2	32	ABplaaaap	305	-504	0	0		0	0	0	0	0
5	1	94	176	-1	527	202	25.5	37	ABprppppp	366	133	0	0		0	0	0	0	0
6	1	144	74	-1	408	160	23.7	35	ABprpappa	337	376	0	0		0	0	0	0	0
7	1	7	93	169	530	326	21.5	41	Capp	387	938	0	0		0	0	0	0	0
8	1	19	50	-1	158	168	21.9	36	ABaraaapa	73	0	0	0		0	0	0	0	0
9	1	72	1	-1	278	119	8.5	33	ABpraapaa	312	385	0	0		0	0	0	0	0
10	1	164	174	-1	377	265	22.2	35	MSpapap	336	1053	0	0		0	0	0	0	0
11	1	13	121	-1	168	159	7.9	29	ABarpaaaa	258	619	0	0		0	0	0	0	0
12	1	9	13	-1	115	238	8.4	31	ABalapaaa	164	0	0	0		0	0	0	0	0
13	1	26	19	-1	144	274	6.3	33	ABalapaap	310	127	0	0		0	0	0	0	0
14	1	30	89	-1	363	369	15.5	38	MSappp	129	0	0	0		0	0	0	0	0
15	1	11	141	-1	367	301	5.6	33	ABarppaap	300	173	0	0		0	0	0	0	0
16	1	152	15	-1	518	151	23.0	36	ABprppppa	341	83	0	0		0	0	0	0	0
17	1	25	68	-1	306	117	12.2	35	ABpraaapp	-96	0	0	0		0	0	0	0	0
18	1	49	79	-1	278	391	7.9	32	ABplaapap	326	-1281	0	0		0	0	0	0	0
19	1	37	95	-1	197	299	7.5	32	ABalapapp	320	301	0	0		0	0	0	0	0
20	1	88	102	-1	321	376	5.4	32	ABplapaaa	291	-302	0	0		0	0	0	0	0
21	1	82	23	-1	399	144	7.9	34	ABpraappp	49	0	0	0		0	0	0	0	0
22	1	86	100	-1	595	205	19.6	32	ABprapppp	281	131	0	0		0	0	0	0	0
23	1	74	46	-1	601	266	22.6	38	Cpapp	373	91	0	0		0	0	0	0	0
24	1	97	143	-1	407	319	6.1	28	ABarppapa	214	-532	0	0		0	0	0	0	0
25	1	130	115	-1	232	163	6.2	32	ABarpaaap	119	0	0	0		0	0	0	0	0
26	1	4	3	-1	572	358	14.2	34	Caapa	295	-434	0	0		0	0	0	0	0
27	1	12	138	-1	533	137	17.5	32	ABprpppaa	308	-89	0	0		0	0	0	0	0
28	1	46	161	-1	531	207	21.3	40	Cppa	392	216	0	0		0	0	0	0	0
29	1	154	172	-1	388	129	21.4	33	ABprpapaa	317	408	0	0		0	0	0	0	0
30	1	17	88	-1	132	284	15.6	37	ABalpaapa	8	0	0	0		0	0	0	0	0
31	1	146	97	-1	213	220	5.3	33	ABarpaapa	42	0	0	0		0	0	0	0	0
32	1	35	73	-1	102	246	21.5	33	ABalpaaaa	-122	0	0	0		0	0	0	0	0
33	1	118	168	-1	174	308	24.4	36	ABalpapap	65	0	0	0		0	0	0	0	0
34	1	45	41	-1	492	122	19.2	33	ABprppaap	316	2525	0	0		0	0	0	0	0
35	1	90	72	-1	349	144	20.6	34	ABarappap	306	137	0	0		0	0	0	0	0
36	1	66	78	-1	150	208	23.5	33	ABaraaaap	-9	0	0	0		0	0	0	0	0
37	1	112	49	-1	311	410	20.6	35	ABplppaaa	332	-100	0	0		0	0	0	0	0
38	1	92	28	-1	158	373	18.6	33	ABalppaap	299	-942	0	0		0	0	0	0	0
39	1	81	70	-1	161	258	9.6	30	ABalapapa	83	0	0	0		0	0	0	0	0
40	1	31	159	-1	376	377	6.1	34	ABplapaap	146	0	0	0		0	0	0	0	0
41	1	41	29	-1	204	384	10.3	34	ABplaapaa	109	0	0	0		0	0	0	0	0
42	1	172	55	-1	367	420	20.3	34	ABplppaap	309	-208	0	0		0	0	0	0	0
43	1	136	9	-1	252	397	19.9	33	ABplpaaap	313	59	0	0		0	0	0	0	0
44	1	3	48	-1	545	168	7.5	33	ABprapapp	329	87	0	0		0	0	0	0	0
45	1	122	84	-1	429	263	6.5	32	ABarpppap	322	1262	0	0		0	0	0	0	0
46	1	117	59	-1	266	103	15.8	35	ABpraaaap	332	530	0	0		0	0	0	0	0
47	1	84	111	-1	111	204	12.9	35	ABalaaapa	93	0	0	0		0	0	0	0	0
48	1	147	117	-1	419	396	7.8	34	ABplapapa	327	142	0	0		0	0	0	0	0
49	1	67	60	-1	168	304	12.3	32	ABalpppaa	292	-322	0	0		0	0	0	0	0
50	1	27	171	-1	117	207	20.1	34	ABaraaaaa	321	-473	0	0		0	0	0	0	0
51	1	159	118	-1	441	210	12.0	38	Epra	377	292	0	0		0	0	0	0	0
52	1	54	38	-1	320	408	9.3	33	ABplaappa	127	0	0	0		0	0	0	0	0
53	1	91	85	-1	208	171	22.7	34	ABaraaapp	223	0	0	0		0	0	0	0	0
54	1	59	16	-1	95	224	17.3	33	ABalaaaar	298	-167	0	0		0	0	0	0	0
55	1	127	144	-1	462	138	13.6	32	ABprppapa	323	-97	0	0		0	0	0	0	0
56	1	123	170	-1	475	347	25.1	40	ABplppppp	391	85	0	0		0	0	0	0	0
57	1	55	30	-1	417	429	12.4	34	ABplappaa	-205	0	0	0		0	0	0	0	0
58	1	29	44	-1	227	328	6.5	30	ABplaaapa	74	0	0	0		0	0	0	0	0
59	1	24	112	-1	515	213	8.4	31	ABarppppp	140	0	0	0		0	0	0	0	0
60	1	44	58	-1	370	417	12.1	36	ABplaappp	131	0	0	0		0	0	0	0	0
61	1	134	82	-1	280	373	24.2	35	ABplpapaa	313	426	0	0		0	0	0	0	0
62	1	48	4	-1	583	180	15.1	30	ABprapppa	297	381	0	0		0	0	0	0	0
63	1	21	71	-1	559	159	12.3	34	ABprappap	324	266	0	0		0	0	0	0	0
64	1	73	57	-1	223	110	12.2	32	ABpraaapa	5	0	0	0		0	0	0	0	0
65	1	114	69	-1	512	335	6.2	36	Caaaa	319	-177	0	0		0	0	0	0	0
66	1	98	114	-1	192	149	11.5	31	ABalaappa	305	0	0	0		0	0	0	0	0
67	1	23	91	-1	580	241	8.7	36	Cpaap	364	1751	0	0		0	0	0	0	0
68	1	121	116	-1	504	403	20.3	36	ABplpppap	320	66	0	0		0	0	0	0	0
69	1	14	8	-1	505	126	11.3	34	ABprappaa	323	684	0	0		0	0	0	0	0
70	1	79	17	-1	400	176	13.6	36	MSpppp	334	1017	0	0		0	0	0	0	0
71	1	149	145	-1	137	171	17.4	32	ABalaapaa	264	-143	0	0		0	0	0	0	0
72	1	38	124	-1	208	245	11.5	33	MSaaaap	307	-653	0	0		0	0	0	0	0
73	1	106	62	-1	598	264	12.7	37	Cpapa	335	-225	0	0		0	0	0	0	0
74	1	125	52	-1	324	351	23.4	35	ABplpapap	279	395	0	0		0	0	0	0	0
75	1	101	5	-1	427	122	21.2	34	ABprpapap	294	-127	0	0		0	0	0	0	0
76	1	151	105	-1	234	213	23.5	36	ABaraappa	318	740	0	0		0	0	0	0	0
77	1	64	10	-1	537	250	14.2	39	Eprp	391	-457	0	0		0	0	0	0	0
78	1	126	126	-1	489	402	12.4	35	ABplappap	212	0	0	0		0	0	0	0	0
79	1	51	108	-1	279	340	17.1	35	MSapap	353	2119	0	0		0	0	0	0	0
80	1	56	56	-1	152	249	23.2	34	ABaraapaa	139	0	0	0		0	0	0	0	0
81	1	143	75	-1	224	132	16.5	32	ABpraaaaa	211	0	0	0		0	0	0	0	0
82	1	150	107	-1	365	227	5.3	32	ABarpppaa	286	-652	0	0		0	0	0	0	0
83	1	109	98	-1	223	324	17.8	36	MSapaa	256	-461	0	0		0	0	0	0	0
84	1	142	131	-1	308	153	24.6	36	ABarapapa	334	-160	0	0		0	0	0	0	0
85	1	71	33	-1	266	169	24.5	36	ABarapaap	340	1267	0	0		0	0	0	0	0
86	1	173	86	-1	396	289	17.6	36	Z3	330	364	0	0		0	0	0	0	0
87	1	165	14	-1	263	301	11.2	37	Eara	373	206	0	0		0	0	0	0	0
88	1	158	21	-1	305	102	18.5	33	ABarapppa	27	0	0	0		0	0	0	0	0
89	1	145	123	-1	269	177	5.6	30	ABarpapaa	-70	0	0	0		0	0	0	0	0
90	1	163	137	-1	370	204	18.4	37	MSpppa	375	502	0	0		0	0	0	0	0
91	1	148	154	-1	298	395	12.5	35	ABalppppp	353	0	0	0		0	0	0	0	0
92	1	50	81	-1	233	409	15.4	32	ABplpaapa	71	0	0	0		0	0	0	0	0
93	1	115	6	-1	469	156	7.6	33	ABprapapa	318	11	0	0		0	0	0	0	0
94	1	87	110	-1	103	262	12.2	32	ABalaaaal	328	0	0	0		0	0	0	0	0
95	1	62	113	-1	112	303	19.3	34	ABalpaaap	303	1379	0	0		0	0	0	0	0
96	1	78	119	-1	278	348	5.3	34	ABplaaapp	313	353	0	0		0	0	0	0	0
97	1	95	67	-1	341	125	7.0	32	ABpraapap	26	0	0	0		0	0	0	0	0
98	1	22	12	-1	150	326	8.6	32	ABplaaaaa	-178	0	0	0		0	0	0	0	0
99	1	96	18	-1	167	212	6.4	31	ABalappap	295	-23	0	0		0	0	0	0	0
100	1	1	106	-1	462	296	17.4	39	Dap	389	322	0	0		0	0	0	0	0
101	1	135	150	-1	385	309	23.3	38	MSaapp	334	-116	0	0		0	0	0	0	0
102	1	36	153	-1	204	187	17.2	34	MSpaaaa	97	0	0	0		0	0	0	0	0
103	1	116	147	-1	421	122	12.4	34	ABprpaapp	1	0	0	0		0	0	0	0	0
104	1	99	90	-1	134	200	8.6	31	ABalappaa	-28	0	0	0		0	0	0	0	0
105	1	133	120	-1	411	227	23.4	37	MSpapp	368	775	0	0		0	0	0	0	0
106	1	39	158	-1	315	214	5.7	32	ABarpapap	305	1044	0	0		0	0	0	0	0
107	1	69	163	-1	560	268	19.4	40	Cppp	403	1274	0	0		0	0	0	0	0
108	1	166	165	-1	359	195	23.5	37	ABarapapp	368	-163	0	0		0	0	0	0	0
109	1	110	156	-1	427	423	20.4	34	ABplpppaa	2	0	0	0		0	0	0	0	0
110	1	85	132	-1	323	240	22.6	36	MSpapaa	352	-160	0	0		0	0	0	0	0
111	1	124	136	-1	466	409	17.1	33	ABplppapp	320	483	0	0		0	0	0	0	0
112	1	141	94	-1	464	155	23.6	36	ABprpappp	321	-482	0	0		0	0	0	0	0
113	1	42	61	-1	130	321	22.6	34	ABalpapaa	168	0	0	0		0	0	0	0	0
114	1	168	148	-1	418	342	17.3	36	Daa	325	48	0	0		0	0	0	0	0
115	1	156	53	-1	303	307	5.5	31	ABarppaaa	298	803	0	0		0	0	0	0	0
116	1	75	42	-1	381	334	11.0	38	Earp	345	230	0	0		0	0	0	0	0
117	1	52	43	-1	554	380	19.8	35	ABplapppp	304	-1762	0	0		0	0	0	0	0
118	1	97	96	-1	460	346	6.8	29	ABarppapp	208	429	0	0		0	0	0	0	0
119	1	77	11	-1	341	113	14.8	34	ABarapppp	287	0	0	0		0	0	0	0	0
120	1	140	64	-1	262	209	14.3	33	MSpaaap	312	-925	0	0		0	0	0	0	0
121	1	61	173	-1	332	354	17.8	36	MSappa	317	-511	0	0		0	0	0	0	0
122	1	107	7	-1	141	343	15.1	32	ABalppaaa	215	0	0	0		0	0	0	0	0
123	1	137	31	-1	564	162	21.3	35	ABprpppap	191	0	0	0		0	0	0	0	0
124	1	60	104	-1	423	182	8.9	32	ABprapaap	289	405	0	0		0	0	0	0	0
125	1	20	51	-1	234	362	13.3	32	ABalppppa	323	724	0	0		0	0	0	0	0
126	1	161	27	-1	592	327	20.6	35	Caapp	323	-400	0	0		0	0	0	0	0
127	1	15	80	-1	281	263	5.8	35	ABarpaapp	323	37	0	0		0	0	0	0	0
128	1	111	129	-1	260	158	10.5	34	ABalaappp	304	12	0	0		0	0	0	0	0
129	1	129	149	-1	179	293	19.8	35	ABalpaapp	-116	0	0	0		0	0	0	0	0
130	1	16	77	-1	231	131	22.5	34	ABarapaaa	335	744	0	0		0	0	0	0	0
131	1	28	2	-1	443	104	16.0	32	ABprppaaa	75	0	0	0		0	0	0	0	0
132	1	160	133	-1	315	272	13.9	38	Eala	383	1188	0	0		0	0	0	0	0
133	1	83	157	-1	414	369	23.6	36	ABplpappp	335	494	0	0		0	0	0	0	0
134	1	63	20	-1	343	301	21.7	35	MSaapap	142	0	0	0		0	0	0	0	0
135	1	153	76	-1	403	105	16.5	35	ABprpaaap	168	0	0	0		0	0	0	0	0
136	1	68	63	-1	154	222	15.0	33	MSaaaaa	277	0	0	0		0	0	0	0	0
137	1	10	39	-1	182	356	22.4	36	ABalppapa	368	0	0	0		0	0	0	0	0
138	1	100	99	130	253	267	15.7	35	MSaaap	276	1066	0	0		0	0	0	0	0
139	1	108	146	-1	359	100	18.6	32	ABprpaaaa	37	0	0	0		0	0	0	0	0
140	1	6	135	-1	198	195	9.9	32	ABalapppa	131	0	0	0		0	0	0	0	0
141	1	70	134	-1	404	177	5.3	33	ABprapaaa	280	0	0	0		0	0	0	0	0
142	1	132	128	-1	148	154	13.2	34	ABalaaapp	482	0	0	0		0	0	0	0	0
143	1	162	152	-1	567	331	9.3	35	Caaap	308	0	0	0		0	0	0	0	0
144	1	103	47	-1	215	273	24.7	35	ABalpappa	353	1409	0	0		0	0	0	0	0
145	1	131	103	-1	263	217	8.9	33	ABalapppp	218	0	0	0		0	0	0	0	0
146	1	76	66	-1	362	374	24.3	36	ABplpappa	47	0	0	0		0	0	0	0	0
147	1	120	36	-1	456	398	23.4	36	ABplppppa	21	0	0	0		0	0	0	0	0
148	1	170	125	-1	274	124	20.2	33	ABarappaa	330	474	0	0		0	0	0	0	0
149	1	65	167	-1	457	215	6.2	31	ABarppppa	146	0	0	0		0	0	0	0	0
150	1	58	101	-1	194	360	14.2	33	ABalpppap	299	141	0	0		0	0	0	0	0
151	1	138	37	-1	526	392	14.7	30	ABplapppa	279	515	0	0		0	0	0	0	0
152	1	8	87	-1	298	418	17.3	36	ABplpaapp	70	0	0	0		0	0	0	0	0
153	1	167	127	-1	332	161	10.0	33	ABpraappa	170	0	0	0		0	0	0	0	0
154	1	171	22	-1	277	286	21.4	37	MSaapaa	376	-198	0	0		0	0	0	0	0
155	1	32	92	-1	239	359	24.2	35	ABalppapp	331	-390	0	0		0	0	0	0	0
156	1	80	65	-1	503	159	16.3	32	ABprppapp	309	435	0	0		0	0	0	0	0
157	1	169	54	-1	307	203	10.1	32	ABarpappa	155	0	0	0		0	0	0	0	0
158	1	119	32	-1	495	388	8.8	34	ABplapapp	-267	0	0	0		0	0	0	0	0
159	1	104	160	-1	352	241	8.8	34	ABarpappp	333	1284	0	0		0	0	0	0	0
160	1	89	162	-1	445	187	20.7	34	Dpa	318	74	0	0		0	0	0	0	0
161	1	93	166	-1	479	353	20.9	40	Capa	402	65	0	0		0	0	0	0	0
162	1	18	164	-1	286	171	17.7	37	MSppaa	363	348	0	0		0	0	0	0	0
163	1	2	35	-1	303	229	17.3	36	MSpaap	397	0	0	0		0	0	0	0	0
164	1	47	26	-1	199	386	18.7	33	ABplpaaaa	433	0	0	0		0	0	0	0	0
165	1	157	122	-1	255	303	24.7	39	ABalpappp	389	-431	0	0		0	0	0	0	0
166	1	5	155	-1	201	232	22.5	34	ABaraapap	347	-41	0	0		0	0	0	0	0
167	1	43	151	-1	180	140	16.1	31	ABalaapap	285	284	0	0		0	0	0	0	0
168	1	53	45	-1	396	412	17.4	32	ABplppapa	287	-808	0	0		0	0	0	0	0
169	1	105	139	-1	367	107	11.4	32	ABprpaapa	316	-404	0	0		0	0	0	0	0
170	1	34	140	-1	494	262	5.5	35	Cpaaa	355	151	0	0		0	0	0	0	0
171	1	113	24	-1	281	217	23.5	36	ABaraappp	76	0	0	0		0	0	0	0	0
172	1	57	83	-1	531	315	14.2	39	Eplp	180	0	0	0		0	0	0	0	0
173	1	139	175	-1	483	245	20.1	36	Dpp	263	0	0	0		0	0	0	0	0
174	1	102	40	-1	426	228	17.4	36	Z2	312	1058	0	0		0	0	0	0	0
