# Supplementary material for: The AP-2 Transcription Factor APTF-2 Is Required for Neuroblast and Epidermal Morphogenesis in Caenorhabditis elegans Embryogenesis
Source: PLoS Genet. 2016 May 13;12(5):e1006048. doi: 10.1371/journal.pgen.1006048 (PMC4866721; doi:10.1371/journal.pgen.1006048)
Supplement: S5 Text — (ZIP) [file pgen.1006048.s033.zip › nuclei/t098-nuclei]

1	1	9	83	-1	283	128	8.1	33	ABpraapaa	33	0	0	0		0	0	0	0	0
2	1	131	28	-1	441	108	16.4	32	ABprppaaa	258	73	0	0		0	0	0	0	0
3	1	26	44	-1	578	355	14.4	34	Caapa	176	0	0	0		0	0	0	0	0
4	1	62	133	-1	582	180	15.2	33	ABprapppa	287	-1147	0	0		0	0	0	0	0
5	1	75	163	-1	427	124	21.5	35	ABprpapap	324	-745	0	0		0	0	0	0	0
6	1	93	91	-1	467	159	8.3	33	ABprapapa	305	224	0	0		0	0	0	0	0
7	1	122	119	-1	145	344	15.3	32	ABalppaaa	11	0	0	0		0	0	0	0	0
8	1	69	7	-1	506	128	11.8	34	ABprappaa	11	0	0	0		0	0	0	0	0
9	1	43	22	-1	262	400	20.5	33	ABplpaaap	335	11	0	0		0	0	0	0	0
10	1	77	54	-1	534	251	13.9	39	Eprp	393	97	0	0		0	0	0	0	0
11	1	119	155	-1	338	114	14.8	34	ABarapppp	89	0	0	0		0	0	0	0	0
12	1	98	164	-1	156	338	8.4	32	ABplaaaaa	127	0	0	0		0	0	0	0	0
13	1	12	49	-1	116	242	8.6	31	ABalapaaa	313	610	0	0		0	0	0	0	0
14	1	87	96	-1	258	303	11.1	39	Eara	383	-145	0	0		0	0	0	0	0
15	1	16	2	-1	512	157	23.0	37	ABprppppa	313	429	0	0		0	0	0	0	0
16	1	54	64	-1	91	229	16.9	33	ABalaaaar	307	105	0	0		0	0	0	0	0
17	1	70	150	-1	394	175	13.5	37	MSpppp	366	271	0	0		0	0	0	0	0
18	1	99	66	-1	167	213	6.8	31	ABalappap	285	1527	0	0		0	0	0	0	0
19	1	13	58	-1	140	283	6.7	32	ABalapaap	487	0	0	0		0	0	0	0	0
20	1	134	130	-1	342	300	21.3	35	MSaapap	322	1741	0	0		0	0	0	0	0
21	1	88	19	-1	300	103	18.5	33	ABarapppa	299	-298	0	0		0	0	0	0	0
22	1	154	169	-1	274	281	20.6	38	MSaapaa	329	-531	0	0		0	0	0	0	0
23	1	21	82	-1	398	136	7.8	34	ABpraappp	341	-138	0	0		0	0	0	0	0
24	1	171	30	-1	277	219	23.3	37	ABaraappp	353	1114	0	0		0	0	0	0	0
25	1	4	43	-1	202	349	7.3	32	ABplaaaap	318	-524	0	0		0	0	0	0	0
26	1	164	117	-1	206	386	19.2	33	ABplpaaaa	379	0	0	0		0	0	0	0	0
27	1	126	143	-1	588	324	21.2	36	Caapp	350	-61	0	0		0	0	0	0	0
28	1	38	106	-1	163	376	18.8	33	ABalppaap	-2	0	0	0		0	0	0	0	0
29	1	41	48	-1	208	387	10.4	33	ABplaapaa	109	0	0	0		0	0	0	0	0
30	1	57	142	-1	424	430	12.3	35	ABplappaa	301	-205	0	0		0	0	0	0	0
31	1	123	109	-1	560	164	21.8	35	ABprpppap	295	0	0	0		0	0	0	0	0
32	1	158	29	-1	503	395	9.5	35	ABplapapp	367	0	0	0		0	0	0	0	0
33	1	85	114	-1	261	174	24.5	34	ABarapaap	334	-23	0	0		0	0	0	0	0
34	1	3	17	-1	384	272	12.4	39	Ealp	389	460	0	0		0	0	0	0	0
35	1	163	75	176	302	237	17.2	36	MSpaap	225	-240	0	0		0	0	0	0	0
36	1	147	162	-1	457	398	23.6	35	ABplppppa	331	-493	0	0		0	0	0	0	0
37	1	151	157	-1	529	392	14.9	33	ABplapppa	176	0	0	0		0	0	0	0	0
38	1	52	57	-1	325	414	9.5	33	ABplaappa	363	0	0	0		0	0	0	0	0
39	1	137	128	-1	187	357	22.6	37	ABalppapa	299	683	0	0		0	0	0	0	0
40	1	174	178	-1	422	236	17.1	36	Z2	361	-706	0	0		0	0	0	0	0
41	1	34	13	-1	491	120	18.8	30	ABprppaap	284	-312	0	0		0	0	0	0	0
42	1	116	24	-1	382	336	10.7	39	Earp	393	204	0	0		0	0	0	0	0
43	1	117	161	-1	555	382	20.7	36	ABplapppp	331	719	0	0		0	0	0	0	0
44	1	58	32	-1	234	332	6.1	31	ABplaaapa	83	0	0	0		0	0	0	0	0
45	1	168	153	-1	398	415	17.2	32	ABplppapa	321	1766	0	0		0	0	0	0	0
46	1	23	154	-1	598	272	23.2	38	Cpapp	387	787	0	0		0	0	0	0	0
47	1	144	63	-1	216	275	24.6	35	ABalpappa	309	-334	0	0		0	0	0	0	0
48	1	44	140	-1	539	168	7.4	32	ABprapapp	-45	0	0	0		0	0	0	0	0
49	1	37	85	-1	320	406	21.2	34	ABplppaaa	325	27	0	0		0	0	0	0	0
50	1	8	42	-1	156	166	22.0	35	ABaraaapa	-198	0	0	0		0	0	0	0	0
51	1	125	53	-1	231	366	13.5	33	ABalppppa	148	0	0	0		0	0	0	0	0
52	1	74	55	-1	327	350	23.7	35	ABplpapap	347	-223	0	0		0	0	0	0	0
53	1	115	36	-1	306	307	5.5	31	ABarppaaa	300	239	0	0		0	0	0	0	0
54	1	157	166	-1	309	212	10.1	31	ABarpappa	162	0	0	0		0	0	0	0	0
55	1	42	126	-1	375	422	20.4	34	ABplppaap	338	57	0	0		0	0	0	0	0
56	1	80	9	-1	147	248	23.3	35	ABaraapaa	334	-324	0	0		0	0	0	0	0
57	1	64	37	-1	231	111	11.6	32	ABpraaapa	2	0	0	0		0	0	0	0	0
58	1	60	67	-1	378	420	12.0	35	ABplaappp	273	0	0	0		0	0	0	0	0
59	1	46	14	-1	266	108	15.5	34	ABpraaaap	218	0	0	0		0	0	0	0	0
60	1	49	118	-1	162	309	12.4	33	ABalpppaa	269	0	0	0		0	0	0	0	0
61	1	113	115	-1	133	319	23.2	34	ABalpapaa	347	1534	0	0		0	0	0	0	0
62	1	73	108	-1	599	259	13.3	37	Cpapa	88	0	0	0		0	0	0	0	0
63	1	136	105	-1	155	223	14.7	34	MSaaaaa	312	231	0	0		0	0	0	0	0
64	1	120	16	-1	262	214	13.2	34	MSpaaap	17	0	0	0		0	0	0	0	0
65	1	156	1	-1	502	162	16.2	33	ABprppapp	103	0	0	0		0	0	0	0	0
66	1	146	113	-1	369	374	24.3	38	ABplpappa	348	-894	0	0		0	0	0	0	0
67	1	97	120	-1	340	133	6.6	33	ABpraapap	-280	0	0	0		0	0	0	0	0
68	1	17	123	-1	309	120	11.7	35	ABpraaapp	102	0	0	0		0	0	0	0	0
69	1	65	121	-1	522	335	6.2	36	Caaaa	307	764	0	0		0	0	0	0	0
70	1	39	15	-1	164	258	8.5	30	ABalapapa	296	1663	0	0		0	0	0	0	0
71	1	63	132	-1	560	158	12.0	34	ABprappap	306	-422	0	0		0	0	0	0	0
72	1	35	173	-1	342	150	20.6	35	ABarappap	341	766	0	0		0	0	0	0	0
73	1	32	144	-1	99	245	21.2	34	ABalpaaaa	-153	0	0	0		0	0	0	0	0
74	1	6	147	-1	408	160	23.6	34	ABprpappa	338	-237	0	0		0	0	0	0	0
75	1	81	71	-1	220	124	16.4	32	ABpraaaaa	-95	0	0	0		0	0	0	0	0
76	1	135	131	-1	398	106	17.2	35	ABprpaaap	-146	0	0	0		0	0	0	0	0
77	1	130	21	-1	226	130	22.4	34	ABarapaaa	318	426	0	0		0	0	0	0	0
78	1	36	141	-1	145	209	22.5	32	ABaraaaap	225	0	0	0		0	0	0	0	0
79	1	18	20	-1	278	395	8.4	33	ABplaapap	330	-85	0	0		0	0	0	0	0
80	1	127	125	-1	282	270	6.0	34	ABarpaapp	29	0	0	0		0	0	0	0	0
81	1	92	4	-1	241	412	15.9	32	ABplpaapa	309	266	0	0		0	0	0	0	0
82	1	61	107	-1	282	368	24.3	36	ABplpapaa	311	443	0	0		0	0	0	0	0
83	1	172	51	-1	537	310	14.1	38	Eplp	375	-36	0	0		0	0	0	0	0
84	1	45	31	-1	427	263	6.3	33	ABarpppap	252	0	0	0		0	0	0	0	0
85	1	53	101	-1	205	175	22.2	33	ABaraaapp	336	390	0	0		0	0	0	0	0
86	1	86	124	-1	398	292	17.7	37	Z3	373	-366	0	0		0	0	0	0	0
87	1	152	98	-1	300	418	17.7	36	ABplpaapp	314	45	0	0		0	0	0	0	0
88	1	30	110	-1	132	285	16.1	37	ABalpaapa	361	-602	0	0		0	0	0	0	0
89	1	14	89	-1	365	367	15.4	37	MSappp	448	0	0	0		0	0	0	0	0
90	1	104	6	-1	132	200	8.5	31	ABalappaa	305	502	0	0		0	0	0	0	0
91	1	67	174	-1	582	246	9.1	37	Cpaap	347	74	0	0		0	0	0	0	0
92	1	155	61	-1	245	352	24.3	35	ABalppapp	349	1122	0	0		0	0	0	0	0
93	1	7	167	-1	530	335	19.7	38	Cappa	295	455	0	0		0	0	0	0	0
94	1	112	158	-1	462	160	23.2	36	ABprpappp	363	-484	0	0		0	0	0	0	0
95	1	19	38	-1	193	297	7.6	31	ABalapapp	55	0	0	0		0	0	0	0	0
96	1	118	151	-1	470	350	6.6	32	ABarppapp	252	1381	0	0		0	0	0	0	0
97	1	31	8	-1	217	226	5.2	34	ABarpaapa	326	70	0	0		0	0	0	0	0
98	1	83	50	145	226	321	18.1	37	MSapaa	248	168	0	0		0	0	0	0	0
99	1	138	148	-1	218	253	17.1	30	MSaaapa	213	-511	0	0		0	0	0	0	0
100	1	22	12	-1	587	207	20.4	34	ABprapppp	316	588	0	0		0	0	0	0	0
101	1	150	74	-1	189	370	14.7	34	ABalpppap	-179	0	0	0		0	0	0	0	0
102	1	20	93	-1	326	382	5.5	31	ABplapaaa	305	350	0	0		0	0	0	0	0
103	1	145	134	-1	265	215	8.5	34	ABalapppp	317	31	0	0		0	0	0	0	0
104	1	124	70	-1	415	189	8.5	32	ABprapaap	287	104	0	0		0	0	0	0	0
105	1	76	90	-1	233	214	23.5	35	ABaraappa	347	471	0	0		0	0	0	0	0
106	1	100	92	-1	467	306	16.3	39	Dap	396	630	0	0		0	0	0	0	0
107	1	82	65	-1	366	231	5.1	33	ABarpppaa	316	-253	0	0		0	0	0	0	0
108	1	79	3	129	281	340	17.2	37	MSapap	232	2053	0	0		0	0	0	0	0
109	1	1	84	-1	448	312	9.7	38	Epla	375	48	0	0		0	0	0	0	0
110	1	94	95	-1	106	264	12.2	35	ABalaaaal	312	-763	0	0		0	0	0	0	0
111	1	47	10	-1	110	205	12.8	33	ABalaaapa	426	0	0	0		0	0	0	0	0
112	1	59	100	-1	516	211	8.4	31	ABarppppp	117	0	0	0		0	0	0	0	0
113	1	95	139	-1	115	307	19.5	34	ABalpaaap	208	0	0	0		0	0	0	0	0
114	1	66	112	-1	191	143	11.6	31	ABalaappa	-368	0	0	0		0	0	0	0	0
115	1	25	146	-1	234	159	5.7	32	ABarpaaap	294	-535	0	0		0	0	0	0	0
116	1	68	135	-1	503	404	20.2	35	ABplpppap	298	392	0	0		0	0	0	0	0
117	1	48	172	-1	425	399	8.1	34	ABplapapa	330	481	0	0		0	0	0	0	0
118	1	51	59	-1	434	215	11.5	38	Epra	361	87	0	0		0	0	0	0	0
119	1	96	73	-1	288	355	5.6	33	ABplaaapp	301	52	0	0		0	0	0	0	0
120	1	105	149	-1	406	229	22.9	38	MSpapp	339	-36	0	0		0	0	0	0	0
121	1	11	160	-1	170	162	7.5	29	ABarpaaaa	49	0	0	0		0	0	0	0	0
122	1	165	40	-1	259	298	24.5	38	ABalpappp	227	0	0	0		0	0	0	0	0
123	1	89	5	-1	270	180	5.6	31	ABarpapaa	263	-26	0	0		0	0	0	0	0
124	1	72	104	-1	210	248	11.4	33	MSaaaap	277	0	0	0		0	0	0	0	0
125	1	148	18	-1	270	124	20.5	33	ABarappaa	-41	0	0	0		0	0	0	0	0
126	1	78	41	-1	495	414	13.6	33	ABplappap	54	0	0	0		0	0	0	0	0
127	1	153	111	-1	335	160	10.2	33	ABpraappa	-79	0	0	0		0	0	0	0	0
128	1	142	68	-1	148	154	13.0	32	ABalaaapp	158	0	0	0		0	0	0	0	0
129	1	128	56	-1	251	161	10.6	33	ABalaappp	380	0	0	0		0	0	0	0	0
130	1	138	138	-1	267	276	14.4	30	MSaaapp	103	0	0	0		0	0	0	0	0
131	1	84	165	-1	302	152	24.4	37	ABarapapa	349	161	0	0		0	0	0	0	0
132	1	110	137	-1	321	238	22.4	37	MSpapaa	360	536	0	0		0	0	0	0	0
133	1	132	33	-1	315	273	13.6	37	Eala	-380	0	0	0		0	0	0	0	0
134	1	141	102	-1	402	175	5.3	34	ABprapaaa	666	0	0	0		0	0	0	0	0
135	1	140	52	-1	200	193	9.4	32	ABalapppa	313	464	0	0		0	0	0	0	0
136	1	111	46	-1	464	409	17.3	33	ABplppapp	332	-282	0	0		0	0	0	0	0
137	1	90	127	-1	366	206	18.4	36	MSpppa	322	-211	0	0		0	0	0	0	0
138	1	27	77	-1	533	140	17.6	33	ABprpppaa	257	0	0	0		0	0	0	0	0
139	1	169	136	-1	365	108	11.9	32	ABprpaapa	-135	0	0	0		0	0	0	0	0
140	1	170	175	-1	493	263	5.5	35	Cpaaa	316	749	0	0		0	0	0	0	0
141	1	15	168	-1	372	310	5.3	33	ABarppaap	318	826	0	0		0	0	0	0	0
142	1	2	80	-1	332	181	14.6	36	MSppap	292	1967	0	0		0	0	0	0	0
143	1	24	78	-1	412	329	5.7	29	ABarppapa	270	-812	0	0		0	0	0	0	0
144	1	55	94	-1	460	140	13.6	32	ABprppapa	289	-531	0	0		0	0	0	0	0
145	1	71	79	-1	134	170	17.0	32	ABalaapaa	291	-242	0	0		0	0	0	0	0
146	1	139	170	-1	355	103	19.4	34	ABprpaaaa	325	-1226	0	0		0	0	0	0	0
147	1	103	35	-1	412	121	13.1	34	ABprpaapp	-32	0	0	0		0	0	0	0	0
148	1	114	27	-1	415	347	17.6	35	Daa	338	510	0	0		0	0	0	0	0
149	1	129	72	-1	179	297	19.6	34	ABalpaapp	639	0	0	0		0	0	0	0	0
150	1	101	179	-1	383	310	23.6	37	MSaapp	368	-810	0	0		0	0	0	0	0
151	1	167	81	-1	181	139	15.8	31	ABalaapap	-46	0	0	0		0	0	0	0	0
152	1	143	39	-1	574	334	9.8	35	Caaap	353	821	0	0		0	0	0	0	0
153	1	102	69	-1	203	180	16.9	35	MSpaaaa	305	-877	0	0		0	0	0	0	0
154	1	91	62	-1	297	392	12.7	35	ABalppppp	345	-93	0	0		0	0	0	0	0
155	1	166	116	-1	196	229	22.9	34	ABaraapap	63	0	0	0		0	0	0	0	0
156	1	109	86	-1	426	422	20.6	35	ABplpppaa	329	0	0	0		0	0	0	0	0
157	1	133	45	-1	420	366	23.5	37	ABplpappp	317	495	0	0		0	0	0	0	0
158	1	106	171	-1	316	214	5.7	33	ABarpapap	132	0	0	0		0	0	0	0	0
159	1	40	87	-1	381	388	6.4	32	ABplapaap	221	0	0	0		0	0	0	0	0
160	1	159	26	-1	352	248	8.4	33	ABarpappp	-221	0	0	0		0	0	0	0	0
161	1	28	99	-1	521	210	21.8	41	Cppa	412	241	0	0		0	0	0	0	0
162	1	160	97	-1	441	189	19.5	33	Dpa	329	703	0	0		0	0	0	0	0
163	1	107	88	-1	559	264	19.4	39	Cppp	55	0	0	0		0	0	0	0	0
164	1	162	25	-1	276	172	17.3	36	MSppaa	137	0	0	0		0	0	0	0	0
165	1	108	177	-1	354	189	23.7	38	ABarapapp	691	0	0	0		0	0	0	0	0
166	1	161	47	-1	477	349	21.1	39	Capa	394	853	0	0		0	0	0	0	0
167	1	149	23	-1	456	212	5.8	31	ABarppppa	143	0	0	0		0	0	0	0	0
168	1	33	103	-1	177	308	24.5	36	ABalpapap	-115	0	0	0		0	0	0	0	0
169	1	7	152	-1	532	308	23.4	37	Cappp	329	775	0	0		0	0	0	0	0
170	1	56	34	-1	481	345	25.5	42	ABplppppp	421	221	0	0		0	0	0	0	0
171	1	50	76	-1	121	208	19.4	33	ABaraaaaa	184	0	0	0		0	0	0	0	0
172	1	29	122	-1	385	131	21.4	35	ABprpapaa	323	744	0	0		0	0	0	0	0
173	1	121	60	-1	333	355	18.1	36	MSappa	329	488	0	0		0	0	0	0	0
174	1	10	11	-1	374	267	21.9	34	MSpapap	345	-79	0	0		0	0	0	0	0
175	1	173	156	-1	482	245	20.3	32	Dpp	222	0	0	0		0	0	0	0	0
176	1	5	159	-1	511	209	25.5	40	ABprppppp	264	0	0	0		0	0	0	0	0
