# Supplementary material for: The AP-2 Transcription Factor APTF-2 Is Required for Neuroblast and Epidermal Morphogenesis in Caenorhabditis elegans Embryogenesis
Source: PLoS Genet. 2016 May 13;12(5):e1006048. doi: 10.1371/journal.pgen.1006048 (PMC4866721; doi:10.1371/journal.pgen.1006048)
Supplement: S5 Text — (ZIP) [file pgen.1006048.s033.zip › nuclei/t099-nuclei]

1	1	65	167	-1	504	161	16.0	34	ABprppapp	343	742	0	0		0	0	0	0	0
2	1	15	144	-1	512	151	23.1	36	ABprppppa	328	220	0	0		0	0	0	0	0
3	1	108	109	-1	302	339	15.6	31	MSapapp	207	-494	0	0		0	0	0	0	0
4	1	81	124	-1	243	416	16.3	32	ABplpaapa	270	0	0	0		0	0	0	0	0
5	1	123	69	-1	272	185	5.4	31	ABarpapaa	310	47	0	0		0	0	0	0	0
6	1	90	23	-1	136	201	8.5	30	ABalappaa	-45	0	0	0		0	0	0	0	0
7	1	8	14	-1	505	126	11.7	35	ABprappaa	353	94	0	0		0	0	0	0	0
8	1	97	78	-1	219	230	5.4	33	ABarpaapa	334	-181	0	0		0	0	0	0	0
9	1	56	110	-1	145	242	23.4	36	ABaraapaa	562	0	0	0		0	0	0	0	0
10	1	111	93	-1	111	199	12.8	34	ABalaaapa	116	0	0	0		0	0	0	0	0
11	1	174	77	-1	374	265	22.1	36	MSpapap	297	115	0	0		0	0	0	0	0
12	1	100	13	-1	585	210	21.6	34	ABprapppp	344	35	0	0		0	0	0	0	0
13	1	41	128	-1	493	117	18.7	32	ABprppaap	304	-133	0	0		0	0	0	0	0
14	1	59	82	-1	265	108	15.8	34	ABpraaaap	275	0	0	0		0	0	0	0	0
15	1	70	177	-1	168	258	7.7	30	ABalapapa	286	-467	0	0		0	0	0	0	0
16	1	64	160	-1	268	217	12.6	34	MSpaaap	347	-486	0	0		0	0	0	0	0
17	1	34	41	-1	384	271	11.9	39	Ealp	390	302	0	0		0	0	0	0	0
18	1	125	111	-1	273	125	21.2	33	ABarappaa	300	322	0	0		0	0	0	0	0
19	1	21	7	-1	303	104	18.8	33	ABarapppa	323	316	0	0		0	0	0	0	0
20	1	79	32	-1	284	397	8.5	32	ABplaapap	326	-57	0	0		0	0	0	0	0
21	1	77	97	-1	222	143	23.2	33	ABarapaaa	388	0	0	0		0	0	0	0	0
22	1	9	133	-1	265	402	21.1	34	ABplpaaap	148	0	0	0		0	0	0	0	0
23	1	167	67	-1	456	210	5.9	31	ABarppppa	315	281	0	0		0	0	0	0	0
24	1	42	134	-1	375	334	10.7	37	Earp	374	377	0	0		0	0	0	0	0
25	1	164	121	165	278	174	17.5	37	MSppaa	231	759	0	0		0	0	0	0	0
26	1	160	145	-1	352	243	8.3	32	ABarpappp	238	0	0	0		0	0	0	0	0
27	1	148	92	-1	416	350	17.9	36	Daa	363	347	0	0		0	0	0	0	0
28	1	2	61	-1	442	107	17.0	32	ABprppaaa	307	-510	0	0		0	0	0	0	0
29	1	32	29	-1	503	395	9.4	34	ABplapapp	331	-320	0	0		0	0	0	0	0
30	1	24	35	-1	281	222	23.2	36	ABaraappp	360	-876	0	0		0	0	0	0	0
31	1	84	64	-1	426	254	6.3	33	ABarpppap	339	-865	0	0		0	0	0	0	0
32	1	44	174	-1	239	341	6.2	31	ABplaaapa	305	-613	0	0		0	0	0	0	0
33	1	133	15	-1	314	269	13.6	38	Eala	382	-516	0	0		0	0	0	0	0
34	1	170	131	-1	495	345	25.6	38	ABplppppp	363	-469	0	0		0	0	0	0	0
35	1	147	20	-1	407	118	13.7	33	ABprpaapp	292	255	0	0		0	0	0	0	0
36	1	53	54	-1	299	310	5.6	32	ABarppaaa	311	0	0	0		0	0	0	0	0
37	1	57	11	-1	239	110	11.2	32	ABpraaapa	29	0	0	0		0	0	0	0	0
38	1	95	106	-1	187	298	8.2	32	ABalapapp	317	161	0	0		0	0	0	0	0
39	1	152	102	-1	576	331	10.3	36	Caaap	354	-580	0	0		0	0	0	0	0
40	1	122	161	-1	265	296	24.5	39	ABalpappp	396	147	0	0		0	0	0	0	0
41	1	126	18	-1	498	414	13.3	34	ABplappap	137	0	0	0		0	0	0	0	0
42	1	50	99	-1	165	165	22.2	35	ABaraaapa	380	0	0	0		0	0	0	0	0
43	1	25	4	-1	208	352	7.7	33	ABplaaaap	287	1424	0	0		0	0	0	0	0
44	1	3	75	-1	583	350	14.4	34	Caapa	318	-144	0	0		0	0	0	0	0
45	1	157	125	-1	424	362	23.8	35	ABplpappp	353	351	0	0		0	0	0	0	0
46	1	136	132	-1	462	404	17.5	33	ABplppapp	313	-271	0	0		0	0	0	0	0
47	1	166	180	-1	481	340	21.3	41	Capa	403	-12	0	0		0	0	0	0	0
48	1	29	59	-1	211	390	10.4	34	ABplaapaa	311	-462	0	0		0	0	0	0	0
49	1	13	98	-1	117	244	8.4	30	ABalapaaa	180	0	0	0		0	0	0	0	0
50	1	98	31	-1	251	311	17.5	32	MSapaap	200	-131	0	0		0	0	0	0	0
51	1	83	179	-1	534	310	13.5	36	Eplp	359	503	0	0		0	0	0	0	0
52	1	135	155	-1	203	193	8.8	32	ABalapppa	310	-481	0	0		0	0	0	0	0
53	1	51	157	-1	232	366	14.0	33	ABalppppa	325	466	0	0		0	0	0	0	0
54	1	10	182	-1	529	250	13.8	39	Eprp	396	-97	0	0		0	0	0	0	0
55	1	52	116	-1	329	345	23.6	34	ABplpapap	322	-227	0	0		0	0	0	0	0
56	1	129	33	-1	246	159	10.5	32	ABalaappp	327	557	0	0		0	0	0	0	0
57	1	38	68	-1	330	410	9.9	33	ABplaappa	-47	0	0	0		0	0	0	0	0
58	1	19	148	-1	140	287	7.4	32	ABalapaap	258	0	0	0		0	0	0	0	0
59	1	118	88	-1	432	218	11.2	36	Epra	365	553	0	0		0	0	0	0	0
60	1	173	127	-1	335	353	17.8	35	MSappa	221	0	0	0		0	0	0	0	0
61	1	92	129	-1	250	350	24.3	35	ABalppapp	348	113	0	0		0	0	0	0	0
62	1	154	60	-1	294	401	13.2	35	ABalppppp	61	0	0	0		0	0	0	0	0
63	1	47	150	-1	217	276	24.7	35	ABalpappa	351	-704	0	0		0	0	0	0	0
64	1	16	25	-1	94	222	17.1	34	ABalaaaar	258	0	0	0		0	0	0	0	0
65	1	107	176	-1	368	227	5.2	32	ABarpppaa	317	138	0	0		0	0	0	0	0
66	1	18	73	-1	165	214	6.7	31	ABalappap	570	0	0	0		0	0	0	0	0
67	1	58	89	-1	382	419	11.7	36	ABplaappp	202	0	0	0		0	0	0	0	0
68	1	128	2	-1	149	154	12.9	31	ABalaaapp	-233	0	0	0		0	0	0	0	0
69	1	153	27	-1	197	180	16.8	34	MSpaaaa	336	102	0	0		0	0	0	0	0
70	1	104	10	-1	416	184	8.4	33	ABprapaap	329	-24	0	0		0	0	0	0	0
71	1	75	55	-1	221	122	16.2	33	ABpraaaaa	293	838	0	0		0	0	0	0	0
72	1	149	122	-1	167	295	19.9	34	ABalpaapp	417	0	0	0		0	0	0	0	0
73	1	119	28	-1	290	356	5.8	32	ABplaaapp	313	46	0	0		0	0	0	0	0
74	1	101	48	-1	190	366	14.6	33	ABalpppap	-28	0	0	0		0	0	0	0	0
75	1	35	43	-1	315	241	17.3	30	MSpaapp	111	0	0	0		0	0	0	0	0
76	1	171	52	-1	117	207	19.8	34	ABaraaaaa	315	448	0	0		0	0	0	0	0
77	1	138	19	-1	537	140	18.1	33	ABprpppaa	254	0	0	0		0	0	0	0	0
78	1	143	44	-1	414	333	5.6	31	ABarppapa	298	518	0	0		0	0	0	0	0
79	1	145	57	-1	129	168	17.2	33	ABalaapaa	289	42	0	0		0	0	0	0	0
80	1	142	158	171	331	178	14.6	37	MSppap	230	711	0	0		0	0	0	0	0
81	1	151	101	-1	187	139	15.4	32	ABalaapap	-38	0	0	0		0	0	0	0	0
82	1	23	21	-1	403	133	8.5	35	ABpraappp	-152	0	0	0		0	0	0	0	0
83	1	1	36	-1	284	126	8.3	34	ABpraapaa	319	737	0	0		0	0	0	0	0
84	1	109	130	-1	446	313	9.6	37	Epla	373	-150	0	0		0	0	0	0	0
85	1	49	123	-1	328	402	21.6	34	ABplppaaa	345	-427	0	0		0	0	0	0	0
86	1	156	24	-1	429	422	21.3	36	ABplpppaa	353	50	0	0		0	0	0	0	0
87	1	159	141	-1	379	388	6.4	33	ABplapaap	11	0	0	0		0	0	0	0	0
88	1	163	114	-1	555	265	19.8	40	Cppp	399	-844	0	0		0	0	0	0	0
89	1	89	45	-1	371	369	15.5	38	MSappp	350	156	0	0		0	0	0	0	0
90	1	105	66	-1	228	217	23.7	34	ABaraappa	339	-104	0	0		0	0	0	0	0
91	1	6	147	-1	469	161	8.2	33	ABprapapa	368	0	0	0		0	0	0	0	0
92	1	106	94	-1	466	311	16.0	40	Dap	401	115	0	0		0	0	0	0	0
93	1	102	119	-1	327	382	5.9	30	ABplapaaa	227	0	0	0		0	0	0	0	0
94	1	144	120	-1	460	141	13.7	33	ABprppapa	-88	0	0	0		0	0	0	0	0
95	1	110	9	-1	105	253	12.3	34	ABalaaaal	-147	0	0	0		0	0	0	0	0
96	1	14	34	-1	260	302	10.9	39	Eara	385	1720	0	0		0	0	0	0	0
97	1	162	47	-1	444	189	19.8	35	Dpa	311	59	0	0		0	0	0	0	0
98	1	87	115	-1	313	416	17.8	35	ABplpaapp	342	-161	0	0		0	0	0	0	0
99	1	161	63	-1	514	209	21.7	41	Cppa	247	0	0	0		0	0	0	0	0
100	1	112	143	-1	524	211	8.0	32	ABarppppp	289	436	0	0		0	0	0	0	0
101	1	85	139	-1	210	177	21.4	34	ABaraaapp	315	454	0	0		0	0	0	0	0
102	1	134	163	-1	401	173	5.4	34	ABprapaaa	337	437	0	0		0	0	0	0	0
103	1	168	152	-1	177	301	24.3	36	ABalpapap	335	-59	0	0		0	0	0	0	0
104	1	124	172	-1	210	253	11.4	33	MSaaaap	321	590	0	0		0	0	0	0	0
105	1	63	136	-1	154	221	14.5	33	MSaaaaa	299	543	0	0		0	0	0	0	0
106	1	28	103	-1	171	377	19.5	32	ABalppaap	300	659	0	0		0	0	0	0	0
107	1	82	135	-1	289	369	24.3	36	ABplpapaa	347	158	0	0		0	0	0	0	0
108	1	62	37	-1	598	252	13.6	36	Cpapa	340	-856	0	0		0	0	0	0	0
109	1	31	154	-1	557	167	21.9	35	ABprpppap	315	185	0	0		0	0	0	0	0
110	1	88	56	-1	127	286	15.7	37	ABalpaapa	64	0	0	0		0	0	0	0	0
111	1	127	137	-1	341	154	10.1	33	ABpraappa	326	671	0	0		0	0	0	0	0
112	1	114	178	-1	193	137	11.4	31	ABalaappa	305	-465	0	0		0	0	0	0	0
113	1	66	8	-1	367	370	24.3	38	ABplpappa	373	973	0	0		0	0	0	0	0
114	1	33	170	-1	258	180	24.4	34	ABarapaap	339	93	0	0		0	0	0	0	0
115	1	61	51	-1	134	322	22.7	34	ABalpapaa	-194	0	0	0		0	0	0	0	0
116	1	155	86	-1	194	232	23.0	35	ABaraapap	68	0	0	0		0	0	0	0	0
117	1	26	22	-1	212	385	19.8	34	ABplpaaaa	298	76	0	0		0	0	0	0	0
118	1	60	30	-1	159	315	12.5	33	ABalpppaa	302	76	0	0		0	0	0	0	0
119	1	7	42	-1	144	344	15.9	32	ABalppaaa	-7	0	0	0		0	0	0	0	0
120	1	67	90	-1	342	130	6.7	33	ABpraapap	303	297	0	0		0	0	0	0	0
121	1	69	49	-1	523	337	6.2	35	Caaaa	132	0	0	0		0	0	0	0	0
122	1	172	85	-1	384	137	21.7	34	ABprpapaa	296	443	0	0		0	0	0	0	0
123	1	68	1	-1	307	121	11.8	36	ABpraaapp	78	0	0	0		0	0	0	0	0
124	1	86	72	-1	403	290	17.4	35	Z3	352	70	0	0		0	0	0	0	0
125	1	80	181	-1	283	269	5.7	34	ABarpaapp	324	957	0	0		0	0	0	0	0
126	1	55	169	-1	378	421	20.6	34	ABplppaap	288	105	0	0		0	0	0	0	0
127	1	137	71	-1	368	210	18.4	37	MSpppa	370	-170	0	0		0	0	0	0	0
128	1	39	117	-1	196	351	22.7	36	ABalppapa	329	380	0	0		0	0	0	0	0
129	1	108	112	-1	253	358	17.8	30	MSapapa	215	-107	0	0		0	0	0	0	0
130	1	20	107	-1	346	298	20.7	33	MSaapap	334	-111	0	0		0	0	0	0	0
131	1	76	159	-1	396	108	17.7	35	ABprpaaap	134	0	0	0		0	0	0	0	0
132	1	71	70	-1	562	159	12.6	34	ABprappap	160	0	0	0		0	0	0	0	0
133	1	4	3	-1	582	184	15.4	33	ABprapppa	284	761	0	0		0	0	0	0	0
134	1	103	95	-1	262	212	8.5	33	ABalapppp	148	0	0	0		0	0	0	0	0
135	1	116	175	-1	501	404	20.3	34	ABplpppap	314	-549	0	0		0	0	0	0	0
136	1	139	166	-1	365	106	12.3	32	ABprpaapa	327	-377	0	0		0	0	0	0	0
137	1	132	5	-1	319	246	22.1	36	MSpapaa	333	839	0	0		0	0	0	0	0
138	1	130	149	-1	267	273	14.4	30	MSaaapp	224	-209	0	0		0	0	0	0	0
139	1	113	104	-1	113	304	19.5	34	ABalpaaap	335	-390	0	0		0	0	0	0	0
140	1	48	118	-1	544	167	7.8	34	ABprapapp	-353	0	0	0		0	0	0	0	0
141	1	78	53	-1	154	206	22.1	31	ABaraaaap	-54	0	0	0		0	0	0	0	0
142	1	30	100	-1	428	432	12.7	34	ABplappaa	395	0	0	0		0	0	0	0	0
143	1	27	105	-1	585	326	21.2	36	Caapp	-118	0	0	0		0	0	0	0	0
144	1	73	17	-1	101	248	21.3	33	ABalpaaaa	166	0	0	0		0	0	0	0	0
145	1	98	156	-1	195	320	17.8	32	MSapaaa	197	472	0	0		0	0	0	0	0
146	1	115	138	-1	239	159	5.9	32	ABarpaaap	314	-50	0	0		0	0	0	0	0
147	1	74	83	-1	411	168	22.5	28	ABprpappa	194	-590	0	0		0	0	0	0	0
148	1	99	84	-1	216	260	17.1	34	MSaaapa	162	0	0	0		0	0	0	0	0
149	1	120	12	164	411	233	22.8	38	MSpapp	292	-540	0	0		0	0	0	0	0
150	1	17	65	-1	392	176	13.7	37	MSpppp	339	2185	0	0		0	0	0	0	0
151	1	96	76	-1	471	354	6.4	32	ABarppapp	457	0	0	0		0	0	0	0	0
152	1	169	91	-1	535	308	24.4	36	Cappp	347	635	0	0		0	0	0	0	0
153	1	45	153	-1	399	419	17.4	33	ABplppapa	287	-203	0	0		0	0	0	0	0
154	1	46	126	-1	604	275	22.5	39	Cpapp	387	-1206	0	0		0	0	0	0	0
155	1	11	81	-1	335	115	15.4	33	ABarapppp	-220	0	0	0		0	0	0	0	0
156	1	175	80	-1	481	232	18.3	37	Dpp	373	-182	0	0		0	0	0	0	0
157	1	37	40	-1	527	393	14.6	33	ABplapppa	-44	0	0	0		0	0	0	0	0
158	1	94	151	-1	462	154	23.0	38	ABprpappp	468	0	0	0		0	0	0	0	0
159	1	176	140	-1	509	203	25.5	41	ABprppppp	391	-205	0	0		0	0	0	0	0
160	1	121	87	-1	173	159	7.4	29	ABarpaaaa	83	0	0	0		0	0	0	0	0
161	1	43	162	-1	554	384	20.7	35	ABplapppp	333	-847	0	0		0	0	0	0	0
162	1	36	50	-1	461	392	24.0	35	ABplppppa	349	700	0	0		0	0	0	0	0
163	1	5	168	-1	423	127	22.0	34	ABprpapap	315	514	0	0		0	0	0	0	0
164	1	12	46	-1	161	344	8.5	32	ABplaaaaa	-210	0	0	0		0	0	0	0	0
165	1	131	62	-1	302	159	24.5	35	ABarapapa	162	0	0	0		0	0	0	0	0
166	1	54	108	-1	314	208	9.6	32	ABarpappa	-249	0	0	0		0	0	0	0	0
167	1	93	26	-1	538	337	18.9	35	Cappa	360	475	0	0		0	0	0	0	0
168	1	141	6	-1	373	308	5.4	33	ABarppaap	318	-796	0	0		0	0	0	0	0
169	1	22	58	-1	277	282	20.4	36	MSaapaa	356	1942	0	0		0	0	0	0	0
170	1	146	146	-1	353	108	19.9	33	ABprpaaaa	300	-402	0	0		0	0	0	0	0
171	1	158	142	-1	316	215	5.6	31	ABarpapap	136	0	0	0		0	0	0	0	0
172	1	117	79	-1	427	396	7.8	35	ABplapapa	113	0	0	0		0	0	0	0	0
173	1	72	38	-1	338	153	20.8	35	ABarappap	512	0	0	0		0	0	0	0	0
174	1	91	173	-1	585	241	9.5	36	Cpaap	357	-1026	0	0		0	0	0	0	0
175	1	140	113	-1	494	266	5.6	37	Cpaaa	309	-505	0	0		0	0	0	0	0
176	1	35	74	-1	280	221	17.4	30	MSpaapa	216	418	0	0		0	0	0	0	0
177	1	165	96	-1	350	193	23.7	38	ABarapapp	2	0	0	0		0	0	0	0	0
178	1	40	16	-1	422	233	16.7	36	Z2	292	459	0	0		0	0	0	0	0
179	1	150	39	-1	389	311	23.1	37	MSaapp	285	133	0	0		0	0	0	0	0
