# Supplementary material for: The AP-2 Transcription Factor APTF-2 Is Required for Neuroblast and Epidermal Morphogenesis in Caenorhabditis elegans Embryogenesis
Source: PLoS Genet. 2016 May 13;12(5):e1006048. doi: 10.1371/journal.pgen.1006048 (PMC4866721; doi:10.1371/journal.pgen.1006048)
Supplement: S5 Text — (ZIP) [file pgen.1006048.s033.zip › nuclei/t100-nuclei]

1	1	123	69	-1	307	114	12.3	35	ABpraaapp	49	0	0	0		0	0	0	0	0
2	1	68	21	-1	143	164	12.5	32	ABalaaapp	326	334	0	0		0	0	0	0	0
3	1	133	19	-1	583	184	16.1	33	ABprapppa	302	-819	0	0		0	0	0	0	0
4	1	43	88	-1	213	355	7.3	33	ABplaaaap	124	0	0	0		0	0	0	0	0
5	1	137	42	-1	316	250	22.0	37	MSpapaa	357	218	0	0		0	0	0	0	0
6	1	168	77	-1	378	308	5.3	33	ABarppaap	338	-564	0	0		0	0	0	0	0
7	1	19	55	-1	293	106	19.5	34	ABarapppa	295	271	0	0		0	0	0	0	0
8	1	113	97	-1	368	371	24.5	36	ABplpappa	349	738	0	0		0	0	0	0	0
9	1	95	63	-1	103	264	11.7	34	ABalaaaal	161	0	0	0		0	0	0	0	0
10	1	70	26	-1	412	180	8.6	31	ABprapaap	310	1265	0	0		0	0	0	0	0
11	1	37	17	-1	239	113	11.1	33	ABpraaapa	296	10	0	0		0	0	0	0	0
12	1	149	5	-1	434	244	22.7	35	MSpappp	291	-205	0	0		0	0	0	0	0
13	1	12	94	-1	582	206	22.5	36	ABprapppp	307	695	0	0		0	0	0	0	0
14	1	7	158	-1	498	125	11.3	35	ABprappaa	-16	0	0	0		0	0	0	0	0
15	1	33	123	-1	317	263	13.7	37	Eala	373	349	0	0		0	0	0	0	0
16	1	178	159	-1	425	234	16.6	35	Z2	355	-1473	0	0		0	0	0	0	0
17	1	144	104	-1	102	261	21.2	35	ABalpaaaa	493	0	0	0		0	0	0	0	0
18	1	41	128	-1	495	417	13.2	34	ABplappap	320	367	0	0		0	0	0	0	0
19	1	77	107	-1	530	142	18.2	35	ABprpppaa	240	0	0	0		0	0	0	0	0
20	1	35	2	-1	409	116	13.9	33	ABprpaapp	334	642	0	0		0	0	0	0	0
21	1	82	11	-1	393	131	8.6	35	ABpraappp	257	0	0	0		0	0	0	0	0
22	1	117	110	-1	215	387	20.5	34	ABplpaaaa	323	116	0	0		0	0	0	0	0
23	1	6	109	-1	133	208	8.4	30	ABalappaa	292	33	0	0		0	0	0	0	0
24	1	86	182	-1	435	422	21.5	34	ABplpppaa	330	168	0	0		0	0	0	0	0
25	1	64	48	-1	98	232	16.3	33	ABalaaaar	200	0	0	0		0	0	0	0	0
26	1	167	132	-1	541	334	18.5	36	Cappa	339	82	0	0		0	0	0	0	0
27	1	69	36	-1	188	182	16.6	32	MSpaaaa	118	0	0	0		0	0	0	0	0
28	1	73	138	-1	296	359	6.2	32	ABplaaapp	296	79	0	0		0	0	0	0	0
29	1	29	125	-1	502	391	9.1	34	ABplapapp	294	307	0	0		0	0	0	0	0
30	1	118	8	-1	165	326	12.5	32	ABalpppaa	35	0	0	0		0	0	0	0	0
31	1	50	3	-1	255	312	16.5	33	MSapaap	269	805	0	0		0	0	0	0	0
32	1	20	86	-1	294	401	8.4	33	ABplaapap	-184	0	0	0		0	0	0	0	0
33	1	56	152	-1	242	162	10.6	32	ABalaappp	317	-340	0	0		0	0	0	0	0
34	1	96	149	-1	260	303	10.7	38	Eara	384	334	0	0		0	0	0	0	0
35	1	30	61	-1	279	227	23.0	36	ABaraappp	321	-51	0	0		0	0	0	0	0
36	1	83	6	-1	281	127	8.2	33	ABpraapaa	264	0	0	0		0	0	0	0	0
37	1	108	119	-1	596	250	13.7	36	Cpapa	337	-878	0	0		0	0	0	0	0
38	1	173	41	-1	335	156	21.2	34	ABarappap	339	444	0	0		0	0	0	0	0
39	1	179	155	168	396	311	22.5	38	MSaapp	308	-473	0	0		0	0	0	0	0
40	1	157	134	-1	527	395	14.7	33	ABplapppa	-57	0	0	0		0	0	0	0	0
41	1	17	174	-1	383	276	11.8	39	Ealp	373	-1018	0	0		0	0	0	0	0
42	1	119	70	-1	148	349	15.7	32	ABalppaaa	244	0	0	0		0	0	0	0	0
43	1	75	183	-1	317	235	17.5	30	MSpaapp	209	77	0	0		0	0	0	0	0
44	1	78	50	-1	413	335	5.6	32	ABarppapa	304	841	0	0		0	0	0	0	0
45	1	89	15	-1	372	371	15.9	37	MSappp	159	0	0	0		0	0	0	0	0
46	1	164	148	-1	172	346	7.8	34	ABplaaaaa	299	63	0	0		0	0	0	0	0
47	1	97	51	-1	435	192	20.0	33	Dpa	331	-265	0	0		0	0	0	0	0
48	1	74	45	-1	191	370	14.7	33	ABalpppap	228	0	0	0		0	0	0	0	0
49	1	121	142	-1	526	343	6.5	35	Caaaa	345	53	0	0		0	0	0	0	0
50	1	162	150	-1	459	388	24.2	36	ABplppppa	352	-119	0	0		0	0	0	0	0
51	1	115	127	-1	140	329	23.1	34	ABalpapaa	333	401	0	0		0	0	0	0	0
52	1	76	105	-1	111	215	20.0	33	ABaraaaaa	376	0	0	0		0	0	0	0	0
53	1	141	27	-1	153	209	21.3	32	ABaraaaap	-24	0	0	0		0	0	0	0	0
54	1	36	140	-1	301	309	5.3	32	ABarppaaa	321	-1122	0	0		0	0	0	0	0
55	1	71	54	-1	210	125	15.7	32	ABpraaaaa	51	0	0	0		0	0	0	0	0
56	1	110	72	-1	130	294	15.6	36	ABalpaapa	-110	0	0	0		0	0	0	0	0
57	1	79	135	-1	122	175	17.1	32	ABalaapaa	299	4	0	0		0	0	0	0	0
58	1	169	139	-1	279	282	19.7	37	MSaapaa	366	-1195	0	0		0	0	0	0	0
59	1	48	90	-1	218	389	10.2	34	ABplaapaa	327	-136	0	0		0	0	0	0	0
60	1	62	84	-1	292	406	13.2	34	ABalppppp	336	525	0	0		0	0	0	0	0
61	1	28	131	-1	441	107	17.3	32	ABprppaaa	278	1821	0	0		0	0	0	0	0
62	1	165	87	-1	297	169	24.5	36	ABarapapa	350	-398	0	0		0	0	0	0	0
63	1	99	24	-1	509	209	22.0	41	Cppa	414	-84	0	0		0	0	0	0	0
64	1	31	181	-1	424	247	6.1	34	ABarpppap	316	223	0	0		0	0	0	0	0
65	1	150	37	-1	392	177	13.7	37	MSpppp	182	0	0	0		0	0	0	0	0
66	1	90	124	-1	223	220	23.6	35	ABaraappa	314	108	0	0		0	0	0	0	0
67	1	23	29	-1	449	202	5.7	33	ABarppppa	308	1376	0	0		0	0	0	0	0
68	1	57	59	-1	335	410	10.7	32	ABplaappa	101	0	0	0		0	0	0	0	0
69	1	5	116	-1	274	184	5.7	30	ABarpapaa	294	-1061	0	0		0	0	0	0	0
70	1	132	62	-1	561	162	13.0	35	ABprappap	319	-744	0	0		0	0	0	0	0
71	1	127	179	-1	364	209	18.4	38	MSpppa	356	-130	0	0		0	0	0	0	0
72	1	124	73	-1	403	292	17.5	35	Z3	342	1029	0	0		0	0	0	0	0
73	1	66	129	-1	166	218	6.5	31	ABalappap	217	0	0	0		0	0	0	0	0
74	1	176	66	-1	280	218	17.3	31	MSpaapa	261	1050	0	0		0	0	0	0	0
75	1	44	117	-1	585	350	14.5	34	Caapa	331	1420	0	0		0	0	0	0	0
76	1	151	141	-1	480	353	6.3	32	ABarppapp	302	464	0	0		0	0	0	0	0
77	1	11	163	-1	375	263	22.0	34	MSpapap	325	-1174	0	0		0	0	0	0	0
78	1	8	91	-1	220	237	5.3	32	ABarpaapa	319	740	0	0		0	0	0	0	0
79	1	172	38	-1	436	398	7.7	34	ABplapapa	114	0	0	0		0	0	0	0	0
80	1	156	74	-1	478	231	17.9	39	Dpp	391	993	0	0		0	0	0	0	0
81	1	155	35	-1	330	118	16.3	34	ABarapppp	341	160	0	0		0	0	0	0	0
82	1	14	71	-1	255	115	16.1	34	ABpraaaap	347	-220	0	0		0	0	0	0	0
83	1	147	171	-1	404	168	22.6	30	ABprpappa	247	437	0	0		0	0	0	0	0
84	1	148	133	-1	220	256	16.7	36	MSaaapa	325	-426	0	0		0	0	0	0	0
85	1	122	136	-1	377	138	22.1	34	ABprpapaa	317	120	0	0		0	0	0	0	0
86	1	116	99	-1	192	239	22.7	35	ABaraapap	-72	0	0	0		0	0	0	0	0
87	1	160	111	-1	175	165	6.5	29	ABarpaaaa	262	83	0	0		0	0	0	0	0
88	1	59	161	-1	432	220	10.9	37	Epra	341	1314	0	0		0	0	0	0	0
89	1	67	33	-1	383	416	12.3	36	ABplaappp	149	0	0	0		0	0	0	0	0
90	1	120	164	-1	337	132	6.8	33	ABpraapap	74	0	0	0		0	0	0	0	0
91	1	152	80	-1	539	308	24.6	36	Cappp	362	170	0	0		0	0	0	0	0
92	1	27	162	-1	415	348	18.5	35	Daa	351	1006	0	0		0	0	0	0	0
93	1	10	1	-1	110	211	12.3	33	ABalaaapa	108	0	0	0		0	0	0	0	0
94	1	92	178	-1	468	319	15.5	39	Dap	395	-439	0	0		0	0	0	0	0
95	1	134	151	-1	258	214	8.4	32	ABalapppp	321	367	0	0		0	0	0	0	0
96	1	177	176	-1	346	198	23.5	37	ABarapapp	369	938	0	0		0	0	0	0	0
97	1	21	68	-1	212	147	23.6	35	ABarapaaa	352	328	0	0		0	0	0	0	0
98	1	49	14	-1	119	250	8.2	31	ABalapaaa	281	-110	0	0		0	0	0	0	0
99	1	42	115	-1	162	171	21.8	35	ABaraaapa	345	638	0	0		0	0	0	0	0
100	1	142	22	-1	431	429	12.6	34	ABplappaa	64	0	0	0		0	0	0	0	0
101	1	81	32	-1	175	146	14.9	32	ABalaapap	306	956	0	0		0	0	0	0	0
102	1	39	4	-1	578	323	10.6	36	Caaap	323	361	0	0		0	0	0	0	0
103	1	106	75	-1	175	377	19.5	33	ABalppaap	107	0	0	0		0	0	0	0	0
104	1	139	52	-1	117	314	19.5	33	ABalpaaap	239	0	0	0		0	0	0	0	0
105	1	143	60	-1	584	327	21.4	36	Caapp	251	0	0	0		0	0	0	0	0
106	1	38	20	-1	194	300	8.9	32	ABalapapp	76	0	0	0		0	0	0	0	0
107	1	130	145	-1	350	300	20.3	35	MSaapap	349	805	0	0		0	0	0	0	0
108	1	166	12	-1	313	200	9.8	32	ABarpappa	448	0	0	0		0	0	0	0	0
109	1	3	92	-1	298	328	15.5	33	MSapapp	223	151	0	0		0	0	0	0	0
110	1	9	46	-1	146	247	22.8	35	ABaraapaa	-75	0	0	0		0	0	0	0	0
111	1	18	157	-1	265	127	21.4	33	ABarappaa	242	0	0	0		0	0	0	0	0
112	1	129	153	-1	252	358	17.8	29	MSapapa	205	523	0	0		0	0	0	0	0
113	1	175	53	-1	490	267	5.4	36	Cpaaa	361	-264	0	0		0	0	0	0	0
114	1	88	137	-1	558	264	20.2	40	Cppp	393	397	0	0		0	0	0	0	0
115	1	98	31	-1	315	419	17.8	35	ABplpaapp	104	0	0	0		0	0	0	0	0
116	1	55	160	-1	330	345	23.4	34	ABplpapap	338	-718	0	0		0	0	0	0	0
117	1	128	39	-1	197	351	23.1	35	ABalppapa	313	734	0	0		0	0	0	0	0
118	1	140	98	-1	543	165	8.3	33	ABprapapp	331	-336	0	0		0	0	0	0	0
119	1	93	65	-1	336	385	6.2	32	ABplapaaa	439	0	0	0		0	0	0	0	0
120	1	94	167	-1	459	143	14.2	33	ABprppapa	320	785	0	0		0	0	0	0	0
121	1	25	67	-1	293	171	17.6	30	MSppaap	220	141	0	0		0	0	0	0	0
122	1	72	165	-1	174	302	19.7	34	ABalpaapp	344	420	0	0		0	0	0	0	0
123	1	85	57	-1	330	403	21.4	33	ABplppaaa	282	467	0	0		0	0	0	0	0
124	1	4	101	-1	248	415	16.7	32	ABplpaapa	-64	0	0	0		0	0	0	0	0
125	1	45	173	-1	425	359	23.6	35	ABplpappp	295	-182	0	0		0	0	0	0	0
126	1	154	82	-1	605	280	22.3	37	Cpapp	327	808	0	0		0	0	0	0	0
127	1	60	118	-1	326	356	17.3	35	MSappa	247	0	0	0		0	0	0	0	0
128	1	13	56	-1	488	116	18.5	32	ABprppaap	268	460	0	0		0	0	0	0	0
129	1	61	100	-1	252	347	24.4	34	ABalppapp	316	403	0	0		0	0	0	0	0
130	1	84	102	-1	445	315	9.2	38	Epla	379	796	0	0		0	0	0	0	0
131	1	34	126	-1	500	351	25.6	37	ABplppppp	373	898	0	0		0	0	0	0	0
132	1	46	18	-1	465	398	17.5	34	ABplppapp	323	2730	0	0		0	0	0	0	0
133	1	22	23	-1	273	407	21.2	35	ABplpaaap	43	0	0	0		0	0	0	0	0
134	1	24	166	-1	371	335	10.8	37	Earp	373	612	0	0		0	0	0	0	0
135	1	107	112	-1	290	368	24.1	36	ABplpapaa	357	254	0	0		0	0	0	0	0
136	1	105	25	-1	152	229	14.3	34	MSaaaaa	-79	0	0	0		0	0	0	0	0
137	1	111	78	-1	343	150	10.3	32	ABpraappa	327	-11	0	0		0	0	0	0	0
138	1	146	34	-1	238	161	5.9	32	ABarpaaap	291	1023	0	0		0	0	0	0	0
139	1	101	81	-1	207	173	20.7	33	ABaraaapp	133	0	0	0		0	0	0	0	0
140	1	159	83	-1	505	201	25.8	40	ABprppppp	400	-923	0	0		0	0	0	0	0
141	1	87	147	-1	383	392	6.9	33	ABplapaap	-19	0	0	0		0	0	0	0	0
142	1	171	108	-1	314	214	5.7	32	ABarpapap	292	228	0	0		0	0	0	0	0
143	1	100	93	-1	527	215	7.6	31	ABarppppp	295	63	0	0		0	0	0	0	0
144	1	2	121	-1	511	152	23.0	36	ABprppppa	356	639	0	0		0	0	0	0	0
145	1	26	64	-1	349	241	8.3	33	ABarpappp	91	0	0	0		0	0	0	0	0
146	1	170	172	-1	352	109	20.2	48	ABprpaaaa	-52	0	0	0		0	0	0	0	0
147	1	91	47	-1	471	162	8.2	34	ABprapapa	167	0	0	0		0	0	0	0	0
148	1	58	58	-1	144	290	7.6	32	ABalapaap	239	0	0	0		0	0	0	0	0
149	1	138	106	-1	274	266	14.1	29	MSaaapp	108	0	0	0		0	0	0	0	0
150	1	63	130	-1	219	279	24.5	35	ABalpappa	344	652	0	0		0	0	0	0	0
151	1	158	16	-1	461	155	22.5	37	ABprpappp	299	-478	0	0		0	0	0	0	0
152	1	103	170	-1	178	298	24.2	33	ABalpapap	332	200	0	0		0	0	0	0	0
153	1	153	76	-1	406	420	17.5	34	ABplppapa	332	85	0	0		0	0	0	0	0
154	1	109	175	-1	555	165	21.8	35	ABprpppap	179	0	0	0		0	0	0	0	0
155	1	52	28	-1	201	202	8.3	32	ABalapppa	-162	0	0	0		0	0	0	0	0
156	1	145	146	-1	197	326	17.8	32	MSapaaa	221	-155	0	0		0	0	0	0	0
157	1	53	103	-1	233	368	13.7	33	ABalppppa	301	432	0	0		0	0	0	0	0
158	1	80	156	-1	308	169	14.6	30	MSppapa	191	-828	0	0		0	0	0	0	0
159	1	131	7	-1	393	110	17.8	34	ABprpaaap	170	0	0	0		0	0	0	0	0
160	1	16	89	-1	270	210	12.5	34	MSpaaap	316	46	0	0		0	0	0	0	0
161	1	40	40	-1	266	295	24.3	38	ABalpappp	367	506	0	0		0	0	0	0	0
162	1	161	114	-1	557	385	20.3	35	ABplapppp	318	77	0	0		0	0	0	0	0
163	1	102	44	-1	400	171	5.3	34	ABprapaaa	331	-822	0	0		0	0	0	0	0
164	1	149	120	-1	398	229	22.7	35	MSpappa	299	1052	0	0		0	0	0	0	0
165	1	25	154	-1	245	164	17.3	30	MSppaaa	213	139	0	0		0	0	0	0	0
166	1	136	30	-1	364	106	13.1	32	ABprpaapa	541	0	0	0		0	0	0	0	0
167	1	1	95	-1	503	159	16.0	33	ABprppapp	294	-1055	0	0		0	0	0	0	0
168	1	163	10	-1	420	125	21.8	33	ABprpapap	314	496	0	0		0	0	0	0	0
169	1	126	79	-1	382	419	20.6	34	ABplppaap	311	722	0	0		0	0	0	0	0
170	1	114	144	-1	255	180	24.5	34	ABarapaap	303	748	0	0		0	0	0	0	0
171	1	80	180	-1	351	192	13.8	30	MSppapp	214	1685	0	0		0	0	0	0	0
172	1	104	43	-1	208	256	11.7	34	MSaaaap	299	-286	0	0		0	0	0	0	0
173	1	174	13	-1	583	236	9.6	36	Cpaap	348	1173	0	0		0	0	0	0	0
174	1	32	122	-1	248	347	5.9	32	ABplaaapa	174	0	0	0		0	0	0	0	0
175	1	135	96	-1	502	400	20.5	35	ABplpppap	342	-24	0	0		0	0	0	0	0
176	1	65	143	-1	368	226	4.7	32	ABarpppaa	311	-673	0	0		0	0	0	0	0
177	1	15	49	-1	171	261	7.6	30	ABalapapa	303	-218	0	0		0	0	0	0	0
178	1	112	113	-1	185	143	10.8	31	ABalaappa	311	86	0	0		0	0	0	0	0
179	1	51	9	-1	529	318	12.8	26	Eplp	-23	0	0	0		0	0	0	0	0
180	1	47	177	-1	485	330	21.4	41	Capa	414	404	0	0		0	0	0	0	0
181	1	125	85	-1	289	266	5.6	34	ABarpaapp	330	1166	0	0		0	0	0	0	0
182	1	54	169	-1	531	252	13.6	38	Eprp	96	0	0	0		0	0	0	0	0
