# Supplementary material for: The AP-2 Transcription Factor APTF-2 Is Required for Neuroblast and Epidermal Morphogenesis in Caenorhabditis elegans Embryogenesis
Source: PLoS Genet. 2016 May 13;12(5):e1006048. doi: 10.1371/journal.pgen.1006048 (PMC4866721; doi:10.1371/journal.pgen.1006048)
Supplement: S5 Text — (ZIP) [file pgen.1006048.s033.zip › nuclei/t101-nuclei]

1	1	93	55	-1	111	205	12.7	34	ABalaaapa	416	0	0	0		0	0	0	0	0
2	1	20	166	-1	411	115	14.4	34	ABprpaapp	321	341	0	0		0	0	0	0	0
3	1	31	156	-1	258	310	16.3	32	MSapaap	314	365	0	0		0	0	0	0	0
4	1	102	138	-1	577	321	10.7	36	Caaap	-76	0	0	0		0	0	0	0	0
5	1	12	115	-1	445	245	23.4	38	MSpappp	324	1075	0	0		0	0	0	0	0
6	1	36	103	-1	291	123	8.6	32	ABpraapaa	325	-716	0	0		0	0	0	0	0
7	1	159	127	-1	394	106	18.3	33	ABprpaaap	314	218	0	0		0	0	0	0	0
8	1	30	145	-1	170	327	12.9	33	ABalpppaa	312	569	0	0		0	0	0	0	0
9	1	179	92	-1	527	310	13.0	36	Eplp	360	423	0	0		0	0	0	0	0
10	1	168	78	-1	423	125	21.8	35	ABprpapap	323	-138	0	0		0	0	0	0	0
11	1	21	83	-1	404	125	9.1	35	ABpraappp	398	0	0	0		0	0	0	0	0
12	1	108	50	-1	318	191	10.2	32	ABarpappa	322	-46	0	0		0	0	0	0	0
13	1	173	157	-1	580	240	9.6	36	Cpaap	362	533	0	0		0	0	0	0	0
14	1	98	25	-1	120	245	8.4	31	ABalapaaa	-18	0	0	0		0	0	0	0	0
15	1	45	109	-1	363	377	16.0	37	MSappp	353	-142	0	0		0	0	0	0	0
16	1	151	71	-1	461	156	22.3	37	ABprpappp	373	325	0	0		0	0	0	0	0
17	1	11	87	-1	245	110	11.4	32	ABpraaapa	325	1141	0	0		0	0	0	0	0
18	1	132	1	-1	466	400	17.4	33	ABplppapp	326	-141	0	0		0	0	0	0	0
19	1	3	75	-1	582	189	16.5	35	ABprapppa	294	-207	0	0		0	0	0	0	0
20	1	106	57	-1	187	300	9.2	32	ABalapapp	298	1017	0	0		0	0	0	0	0
21	1	2	118	-1	144	159	12.3	32	ABalaaapp	65	0	0	0		0	0	0	0	0
22	1	100	80	-1	426	425	12.8	35	ABplappaa	311	-533	0	0		0	0	0	0	0
23	1	133	133	-1	272	405	20.5	35	ABplpaaap	324	-368	0	0		0	0	0	0	0
24	1	63	74	-1	506	214	21.3	40	Cppa	406	363	0	0		0	0	0	0	0
25	1	136	34	-1	153	226	14.2	34	MSaaaaa	309	226	0	0		0	0	0	0	0
26	1	10	73	-1	419	172	8.6	33	ABprapaap	372	0	0	0		0	0	0	0	0
27	1	53	122	-1	159	209	20.0	31	ABaraaaap	311	-311	0	0		0	0	0	0	0
28	1	155	22	-1	205	201	8.2	32	ABalapppa	325	34	0	0		0	0	0	0	0
29	1	67	167	-1	449	194	5.6	33	ABarppppa	301	121	0	0		0	0	0	0	0
30	1	166	52	-1	364	101	13.7	32	ABprpaapa	-39	0	0	0		0	0	0	0	0
31	1	115	67	-1	312	419	17.4	35	ABplpaapp	164	0	0	0		0	0	0	0	0
32	1	101	60	-1	174	138	14.8	32	ABalaapap	312	-462	0	0		0	0	0	0	0
33	1	89	56	-1	381	412	12.2	36	ABplaappp	18	0	0	0		0	0	0	0	0
34	1	138	2	-1	241	164	5.7	32	ABarpaaap	300	-449	0	0		0	0	0	0	0
35	1	81	77	-1	327	127	17.0	33	ABarapppp	337	172	0	0		0	0	0	0	0
36	1	27	31	-1	184	178	16.4	33	MSpaaaa	330	365	0	0		0	0	0	0	0
37	1	65	106	-1	400	172	14.1	37	MSpppp	-114	0	0	0		0	0	0	0	0
38	1	79	111	-1	435	393	7.7	34	ABplapapa	331	-828	0	0		0	0	0	0	0
39	1	117	160	-1	193	354	23.0	35	ABalppapa	297	1028	0	0		0	0	0	0	0
40	1	161	183	-1	270	296	24.5	39	ABalpappp	394	374	0	0		0	0	0	0	0
41	1	38	65	-1	336	154	21.5	35	ABarappap	327	1204	0	0		0	0	0	0	0
42	1	5	33	-1	318	251	22.6	37	MSpapaa	375	129	0	0		0	0	0	0	0
43	1	172	12	-1	211	253	11.8	34	MSaaaap	-265	0	0	0		0	0	0	0	0
44	1	163	162	-1	401	162	5.5	33	ABprapaaa	329	-12	0	0		0	0	0	0	0
45	1	48	99	-1	196	369	14.7	33	ABalpppap	323	-10	0	0		0	0	0	0	0
46	1	110	45	-1	148	245	23.0	36	ABaraapaa	-104	0	0	0		0	0	0	0	0
47	1	147	90	-1	477	157	8.5	32	ABprapapa	183	0	0	0		0	0	0	0	0
48	1	25	49	-1	97	231	16.3	33	ABalaaaar	313	1165	0	0		0	0	0	0	0
49	1	177	39	-1	166	254	7.8	30	ABalapapa	199	0	0	0		0	0	0	0	0
50	1	44	84	-1	415	334	5.6	31	ABarppapa	317	-687	0	0		0	0	0	0	0
51	1	47	37	-1	435	193	20.3	32	Dpa	267	-537	0	0		0	0	0	0	0
52	1	104	161	-1	117	310	19.7	34	ABalpaaap	299	-71	0	0		0	0	0	0	0
53	1	113	88	-1	494	260	5.5	36	Cpaaa	355	-559	0	0		0	0	0	0	0
54	1	55	70	-1	210	121	15.5	32	ABpraaaaa	79	0	0	0		0	0	0	0	0
55	1	7	123	-1	289	109	19.6	34	ABarapppa	333	869	0	0		0	0	0	0	0
56	1	128	36	-1	494	114	18.2	33	ABprppaap	311	134	0	0		0	0	0	0	0
57	1	123	63	-1	332	407	21.2	33	ABplppaaa	321	1378	0	0		0	0	0	0	0
58	1	148	4	-1	139	286	8.0	33	ABalapaap	134	0	0	0		0	0	0	0	0
59	1	68	3	-1	334	411	11.0	33	ABplaappa	880	0	0	0		0	0	0	0	0
60	1	105	113	-1	585	331	21.0	36	Caapp	339	-182	0	0		0	0	0	0	0
61	1	35	68	-1	275	228	22.8	35	ABaraappp	353	171	0	0		0	0	0	0	0
62	1	70	13	-1	566	164	13.3	35	ABprappap	624	0	0	0		0	0	0	0	0
63	1	9	26	-1	104	257	12.1	33	ABalaaaal	435	0	0	0		0	0	0	0	0
64	1	145	149	-1	351	237	8.4	34	ABarpappp	333	219	0	0		0	0	0	0	0
65	1	119	17	-1	336	386	6.5	31	ABplapaaa	256	-190	0	0		0	0	0	0	0
66	1	74	121	-1	275	216	17.3	32	MSpaapa	-392	0	0	0		0	0	0	0	0
67	1	121	23	-1	296	172	17.8	31	MSppaap	239	455	0	0		0	0	0	0	0
68	1	97	147	-1	212	152	24.2	34	ABarapaaa	307	1695	0	0		0	0	0	0	0
69	1	1	69	-1	311	107	12.8	35	ABpraaapp	337	750	0	0		0	0	0	0	0
70	1	42	38	-1	146	344	15.5	31	ABalppaaa	300	945	0	0		0	0	0	0	0
71	1	82	135	-1	258	121	16.1	34	ABpraaaap	214	0	0	0		0	0	0	0	0
72	1	56	21	-1	131	292	15.6	37	ABalpaapa	531	0	0	0		0	0	0	0	0
73	1	72	170	-1	399	291	17.7	34	Z3	310	716	0	0		0	0	0	0	0
74	1	80	107	-1	471	234	17.2	39	Dpp	394	-206	0	0		0	0	0	0	0
75	1	103	66	-1	177	377	19.3	33	ABalppaap	302	-579	0	0		0	0	0	0	0
76	1	153	154	-1	408	421	17.4	34	ABplppapa	587	0	0	0		0	0	0	0	0
77	1	6	139	-1	379	312	5.4	33	ABarppaap	305	66	0	0		0	0	0	0	0
78	1	137	29	-1	355	146	10.4	33	ABpraappa	222	0	0	0		0	0	0	0	0
79	1	169	58	-1	384	416	21.0	33	ABplppaap	256	0	0	0		0	0	0	0	0
80	1	91	95	-1	540	312	24.8	37	Cappp	342	116	0	0		0	0	0	0	0
81	1	139	54	-1	207	169	20.5	33	ABaraaapp	327	223	0	0		0	0	0	0	0
82	1	126	35	-1	609	282	22.3	37	Cpapp	365	-162	0	0		0	0	0	0	0
83	1	140	124	-1	505	207	25.7	39	ABprppppp	350	732	0	0		0	0	0	0	0
84	1	60	151	-1	288	405	13.2	34	ABalppppp	27	0	0	0		0	0	0	0	0
85	1	181	43	-1	291	265	5.6	35	ABarpaapp	332	1259	0	0		0	0	0	0	0
86	1	32	18	-1	291	394	8.6	33	ABplaapap	483	0	0	0		0	0	0	0	0
87	1	62	16	-1	298	178	24.4	35	ABarapapa	351	501	0	0		0	0	0	0	0
88	1	4	93	-1	215	350	7.2	33	ABplaaaap	317	1390	0	0		0	0	0	0	0
89	1	160	155	-1	265	205	12.7	33	MSpaaap	50	0	0	0		0	0	0	0	0
90	1	59	10	-1	220	386	9.9	34	ABplaapaa	329	132	0	0		0	0	0	0	0
91	1	78	11	-1	222	239	5.3	34	ABarpaapa	340	46	0	0		0	0	0	0	0
92	1	109	119	-1	293	321	14.6	32	MSapapp	286	465	0	0		0	0	0	0	0
93	1	143	144	-1	529	208	8.0	32	ABarppppp	320	1129	0	0		0	0	0	0	0
94	1	13	152	-1	580	211	23.1	37	ABprapppp	399	0	0	0		0	0	0	0	0
95	1	167	130	-1	511	167	16.2	35	ABprppapp	348	763	0	0		0	0	0	0	0
96	1	175	64	-1	499	401	20.8	36	ABplpppap	327	-834	0	0		0	0	0	0	0
97	1	8	28	-1	367	370	24.4	37	ABplpappa	371	90	0	0		0	0	0	0	0
98	1	118	15	-1	550	168	8.5	33	ABprapapp	108	0	0	0		0	0	0	0	0
99	1	86	8	-1	194	243	22.3	36	ABaraapap	298	1428	0	0		0	0	0	0	0
100	1	129	165	-1	252	352	25.0	37	ABalppapp	343	1333	0	0		0	0	0	0	0
101	1	124	177	-1	242	413	16.5	32	ABplpaapa	301	1528	0	0		0	0	0	0	0
102	1	130	94	-1	447	309	9.0	39	Epla	387	1119	0	0		0	0	0	0	0
103	1	157	46	-1	233	367	13.5	33	ABalppppa	325	309	0	0		0	0	0	0	0
104	1	17	185	-1	105	257	21.4	33	ABalpaaaa	336	867	0	0		0	0	0	0	0
105	1	52	27	-1	116	216	19.9	34	ABaraaaaa	307	960	0	0		0	0	0	0	0
106	1	149	126	-1	275	261	13.6	31	MSaaapp	274	-534	0	0		0	0	0	0	0
107	1	19	116	-1	537	145	19.0	35	ABprpppaa	336	795	0	0		0	0	0	0	0
108	1	142	176	-1	318	207	6.1	32	ABarpapap	319	-692	0	0		0	0	0	0	0
109	1	23	137	-1	136	198	8.6	31	ABalappaa	82	0	0	0		0	0	0	0	0
110	1	22	175	-1	216	386	20.6	33	ABplpaaaa	338	-785	0	0		0	0	0	0	0
111	1	87	172	-1	183	171	5.7	29	ABarpaaaa	270	1024	0	0		0	0	0	0	0
112	1	135	120	-1	288	372	23.7	35	ABplpapaa	312	779	0	0		0	0	0	0	0
113	1	178	30	-1	187	138	11.0	31	ABalaappa	-279	0	0	0		0	0	0	0	0
114	1	162	163	-1	555	388	19.3	34	ABplapppp	300	65	0	0		0	0	0	0	0
115	1	99	47	-1	162	173	22.3	36	ABaraaapa	358	538	0	0		0	0	0	0	0
116	1	69	125	-1	279	183	5.6	31	ABarpapaa	415	0	0	0		0	0	0	0	0
117	1	75	132	-1	583	350	14.5	34	Caapa	156	0	0	0		0	0	0	0	0
118	1	127	105	182	318	353	17.2	37	MSappa	228	0	0	0		0	0	0	0	0
119	1	37	59	-1	596	254	13.7	37	Cpapa	372	-457	0	0		0	0	0	0	0
120	1	164	143	-1	399	222	23.2	35	MSpappa	258	-193	0	0		0	0	0	0	0
121	1	144	178	-1	512	158	23.4	34	ABprppppa	308	-299	0	0		0	0	0	0	0
122	1	174	89	-1	252	343	5.5	31	ABplaaapa	303	-462	0	0		0	0	0	0	0
123	1	15	150	-1	318	253	13.6	37	Eala	378	-498	0	0		0	0	0	0	0
124	1	66	20	-1	222	220	23.7	35	ABaraappa	103	0	0	0		0	0	0	0	0
125	1	29	98	-1	500	389	9.0	34	ABplapapp	-76	0	0	0		0	0	0	0	0
126	1	131	85	-1	499	357	25.8	37	ABplppppp	375	-45	0	0		0	0	0	0	0
127	1	51	101	-1	138	322	23.5	35	ABalpapaa	76	0	0	0		0	0	0	0	0
128	1	18	40	-1	489	414	13.0	35	ABplappap	346	-1564	0	0		0	0	0	0	0
129	1	73	76	-1	167	212	6.7	31	ABalappap	303	-135	0	0		0	0	0	0	0
130	1	150	82	-1	223	277	24.5	35	ABalpappa	250	0	0	0		0	0	0	0	0
131	1	61	180	-1	446	110	17.7	32	ABprppaaa	310	-391	0	0		0	0	0	0	0
132	1	26	7	-1	535	338	18.2	36	Cappa	343	396	0	0		0	0	0	0	0
133	1	84	159	-1	218	260	16.8	36	MSaaapa	335	0	0	0		0	0	0	0	0
134	1	40	146	-1	526	397	14.6	33	ABplapppa	328	191	0	0		0	0	0	0	0
135	1	57	53	-1	127	169	17.2	33	ABalaapaa	318	0	0	0		0	0	0	0	0
136	1	85	184	-1	381	131	22.2	34	ABprpapaa	320	1090	0	0		0	0	0	0	0
137	1	114	102	174	552	263	20.1	39	Cppp	339	33	0	0		0	0	0	0	0
138	1	28	86	-1	301	358	6.2	32	ABplaaapp	259	0	0	0		0	0	0	0	0
139	1	58	169	-1	279	280	19.6	37	MSaapaa	327	-443	0	0		0	0	0	0	0
140	1	54	24	-1	302	309	5.3	31	ABarppaaa	309	895	0	0		0	0	0	0	0
141	1	76	91	-1	480	358	6.1	32	ABarppapp	321	138	0	0		0	0	0	0	0
142	1	49	114	-1	525	343	6.6	35	Caaaa	331	368	0	0		0	0	0	0	0
143	1	176	100	-1	369	222	4.7	32	ABarpppaa	164	0	0	0		0	0	0	0	0
144	1	170	42	-1	252	180	24.6	34	ABarapaap	328	344	0	0		0	0	0	0	0
145	1	107	128	-1	349	298	20.1	35	MSaapap	318	-544	0	0		0	0	0	0	0
146	1	156	5	-1	198	326	17.7	32	MSapaaa	104	0	0	0		0	0	0	0	0
147	1	141	14	-1	381	391	7.0	32	ABplapaap	-66	0	0	0		0	0	0	0	0
148	1	46	44	-1	172	340	7.1	32	ABplaaaaa	-13	0	0	0		0	0	0	0	0
149	1	34	19	-1	256	299	10.4	39	Eara	373	-44	0	0		0	0	0	0	0
150	1	50	108	-1	459	388	23.6	37	ABplppppa	334	-821	0	0		0	0	0	0	0
151	1	95	32	-1	261	211	8.2	32	ABalapppp	467	0	0	0		0	0	0	0	0
152	1	33	79	-1	239	156	10.7	33	ABalaappp	320	-29	0	0		0	0	0	0	0
153	1	112	179	-1	254	354	18.5	30	MSapapa	274	1515	0	0		0	0	0	0	0
154	1	165	136	-1	239	166	17.4	33	MSppaaa	-154	0	0	0		0	0	0	0	0
155	1	39	158	-1	368	318	22.6	33	MSaappa	241	-770	0	0		0	0	0	0	0
156	1	158	81	-1	311	171	14.6	31	MSppapa	228	126	0	0		0	0	0	0	0
157	1	111	117	-1	272	135	21.7	34	ABarappaa	446	0	0	0		0	0	0	0	0
158	1	14	62	-1	506	129	11.5	34	ABprappaa	337	295	0	0		0	0	0	0	0
159	1	16	129	-1	419	237	16.8	35	Z2	309	346	0	0		0	0	0	0	0
160	1	116	148	-1	329	347	22.9	34	ABplpapap	308	620	0	0		0	0	0	0	0
161	1	88	171	-1	431	218	10.8	38	Epra	389	2046	0	0		0	0	0	0	0
162	1	92	140	-1	411	348	18.6	36	Daa	346	-898	0	0		0	0	0	0	0
163	1	77	61	-1	383	266	22.3	36	MSpapap	362	-77	0	0		0	0	0	0	0
164	1	90	72	-1	338	131	7.3	33	ABpraapap	298	0	0	0		0	0	0	0	0
165	1	122	9	-1	173	306	19.7	34	ABalpaapp	143	0	0	0		0	0	0	0	0
166	1	134	41	-1	370	332	10.9	38	Earp	371	-124	0	0		0	0	0	0	0
167	1	120	110	-1	465	142	14.3	34	ABprppapa	307	156	0	0		0	0	0	0	0
168	1	39	164	-1	420	313	23.6	34	MSaappp	228	167	0	0		0	0	0	0	0
169	1	182	153	-1	524	252	13.5	38	Eprp	152	0	0	0		0	0	0	0	0
170	1	152	97	-1	183	300	24.1	33	ABalpapap	320	-68	0	0		0	0	0	0	0
171	1	83	168	-1	403	168	23.5	35	ABprpappa	-291	0	0	0		0	0	0	0	0
172	1	146	6	-1	348	106	20.3	39	ABprpaaaa	319	-47	0	0		0	0	0	0	0
173	1	125	186	-1	418	364	23.6	35	ABplpappp	347	-835	0	0		0	0	0	0	0
174	1	41	48	-1	383	274	11.6	38	Ealp	-366	0	0	0		0	0	0	0	0
175	1	154	142	-1	554	172	22.3	35	ABprpppap	226	0	0	0		0	0	0	0	0
176	1	96	51	-1	345	202	23.4	36	ABarapapp	366	1412	0	0		0	0	0	0	0
177	1	180	173	-1	481	330	21.3	41	Capa	394	495	0	0		0	0	0	0	0
178	1	94	96	-1	458	327	15.2	41	Dap	-152	0	0	0		0	0	0	0	0
179	1	71	104	112	362	212	17.5	38	MSpppa	262	156	0	0		0	0	0	0	0
180	1	171	141	-1	362	187	13.4	30	MSppapp	127	0	0	0		0	0	0	0	0
181	1	64	134	-1	424	240	5.7	34	ABarpppap	335	-124	0	0		0	0	0	0	0
182	1	24	181	-1	432	419	21.2	35	ABplpppaa	143	0	0	0		0	0	0	0	0
183	1	43	131	-1	312	236	18.1	29	MSpaapp	284	-422	0	0		0	0	0	0	0
