# Supplementary material for: The AP-2 Transcription Factor APTF-2 Is Required for Neuroblast and Epidermal Morphogenesis in Caenorhabditis elegans Embryogenesis
Source: PLoS Genet. 2016 May 13;12(5):e1006048. doi: 10.1371/journal.pgen.1006048 (PMC4866721; doi:10.1371/journal.pgen.1006048)
Supplement: S5 Text — (ZIP) [file pgen.1006048.s033.zip › nuclei/t102-nuclei]

1	1	18	84	-1	461	398	17.4	35	ABplppapp	326	191	0	0		0	0	0	0	0
2	1	34	7	-1	236	163	5.7	31	ABarpaaap	303	242	0	0		0	0	0	0	0
3	1	59	48	-1	328	408	10.8	34	ABplaappa	-3	0	0	0		0	0	0	0	0
4	1	58	93	-1	134	287	8.3	32	ABalapaap	293	0	0	0		0	0	0	0	0
5	1	146	157	-1	194	329	17.5	32	MSapaaa	250	-823	0	0		0	0	0	0	0
6	1	172	145	-1	343	106	20.5	35	ABprpaaaa	330	1887	0	0		0	0	0	0	0
7	1	132	81	-1	533	341	17.8	35	Cappa	353	1318	0	0		0	0	0	0	0
8	1	99	6	-1	195	238	21.5	36	ABaraapap	363	1425	0	0		0	0	0	0	0
9	1	165	83	-1	173	303	19.5	35	ABalpaapp	347	162	0	0		0	0	0	0	0
10	1	90	35	-1	210	384	10.2	34	ABplaapaa	339	-31	0	0		0	0	0	0	0
11	1	91	24	-1	219	236	5.5	33	ABarpaapa	29	0	0	0		0	0	0	0	0
12	1	43	1	-1	203	247	11.6	34	MSaaaap	329	-561	0	0		0	0	0	0	0
13	1	62	15	-1	565	164	13.6	35	ABprappap	487	0	0	0		0	0	0	0	0
14	1	147	47	-1	379	392	7.2	32	ABplapaap	97	0	0	0		0	0	0	0	0
15	1	98	5	-1	550	172	8.8	34	ABprapapp	736	0	0	0		0	0	0	0	0
16	1	87	155	-1	291	186	24.6	37	ABarapapa	363	98	0	0		0	0	0	0	0
17	1	65	54	-1	335	387	6.4	30	ABplapaaa	123	0	0	0		0	0	0	0	0
18	1	86	25	-1	287	393	8.3	34	ABplaapap	426	0	0	0		0	0	0	0	0
19	1	149	64	-1	253	294	10.4	38	Eara	386	775	0	0		0	0	0	0	0
20	1	124	171	-1	223	222	23.5	35	ABaraappa	341	0	0	0		0	0	0	0	0
21	1	72	31	-1	127	290	16.2	38	ABalpaapa	365	-19	0	0		0	0	0	0	0
22	1	28	134	-1	203	197	8.5	33	ABalapppa	231	0	0	0		0	0	0	0	0
23	1	67	137	-1	296	172	18.3	31	MSppaap	271	137	0	0		0	0	0	0	0
24	1	140	21	-1	299	303	5.3	31	ABarppaaa	293	-17	0	0		0	0	0	0	0
25	1	14	9	-1	117	246	8.6	30	ABalapaaa	288	-115	0	0		0	0	0	0	0
26	1	63	28	-1	103	260	12.2	34	ABalaaaal	246	0	0	0		0	0	0	0	0
27	1	105	75	-1	105	216	20.4	34	ABaraaaaa	332	765	0	0		0	0	0	0	0
28	1	97	68	-1	366	367	24.3	35	ABplpappa	67	0	0	0		0	0	0	0	0
29	1	78	180	-1	351	140	10.7	33	ABpraappa	306	236	0	0		0	0	0	0	0
30	1	113	129	-1	185	140	11.4	31	ABalaappa	310	381	0	0		0	0	0	0	0
31	1	36	167	-1	178	175	16.4	32	MSpaaaa	324	-360	0	0		0	0	0	0	0
32	1	151	116	-1	259	206	8.3	32	ABalapppp	109	0	0	0		0	0	0	0	0
33	1	42	39	-1	318	249	22.2	37	MSpapaa	316	31	0	0		0	0	0	0	0
34	1	25	12	-1	147	226	14.1	33	MSaaaaa	-112	0	0	0		0	0	0	0	0
35	1	82	172	-1	601	281	22.1	38	Cpapp	137	0	0	0		0	0	0	0	0
36	1	56	76	-1	491	115	18.2	33	ABprppaap	735	0	0	0		0	0	0	0	0
37	1	51	185	-1	437	194	20.0	34	Dpa	338	150	0	0		0	0	0	0	0
38	1	70	103	-1	139	343	16.1	31	ABalppaaa	99	0	0	0		0	0	0	0	0
39	1	49	133	-1	165	258	7.4	30	ABalapapa	174	0	0	0		0	0	0	0	0
40	1	128	8	-1	483	413	12.6	34	ABplappap	-60	0	0	0		0	0	0	0	0
41	1	166	121	-1	364	327	10.7	38	Earp	376	47	0	0		0	0	0	0	0
42	1	144	138	-1	248	181	24.6	34	ABarapaap	324	-933	0	0		0	0	0	0	0
43	1	85	38	-1	289	259	5.6	34	ABarpaapp	273	0	0	0		0	0	0	0	0
44	1	148	97	-1	178	329	6.2	33	ABplaaaaa	327	112	0	0		0	0	0	0	0
45	1	46	69	-1	150	235	22.8	36	ABaraapaa	248	0	0	0		0	0	0	0	0
46	1	103	73	-1	231	365	13.4	33	ABalppppa	355	0	0	0		0	0	0	0	0
47	1	115	13	-1	159	173	22.2	36	ABaraaapa	356	-87	0	0		0	0	0	0	0
48	1	174	88	-1	380	269	12.1	38	Ealp	358	597	0	0		0	0	0	0	0
49	1	48	34	-1	97	235	16.5	34	ABalaaaar	194	0	0	0		0	0	0	0	0
50	1	12	14	-1	317	186	10.3	32	ABarpappa	314	-50	0	0		0	0	0	0	0
51	1	176	124	-1	340	196	23.6	36	ABarapapp	352	-473	0	0		0	0	0	0	0
52	1	30	82	-1	363	100	14.2	32	ABprpaapa	93	0	0	0		0	0	0	0	0
53	1	135	132	-1	125	165	17.2	32	ABalaapaa	317	380	0	0		0	0	0	0	0
54	1	81	33	-1	203	151	20.5	35	ABaraaapp	323	-790	0	0		0	0	0	0	0
55	1	1	18	-1	104	208	12.8	33	ABalaaapa	103	0	0	0		0	0	0	0	0
56	1	33	43	-1	376	413	12.2	35	ABplaappp	-51	0	0	0		0	0	0	0	0
57	1	20	156	-1	179	300	9.5	32	ABalapapp	321	-799	0	0		0	0	0	0	0
58	1	79	173	-1	378	415	21.1	33	ABplppaap	286	1182	0	0		0	0	0	0	0
59	1	119	152	-1	593	256	14.1	37	Cpapa	355	512	0	0		0	0	0	0	0
60	1	32	179	-1	165	134	15.3	33	ABalaapap	306	-12	0	0		0	0	0	0	0
61	1	163	77	-1	388	264	22.5	37	MSpapap	368	-257	0	0		0	0	0	0	0
62	1	158	139	-1	508	130	11.6	34	ABprappaa	339	1176	0	0		0	0	0	0	0
63	1	57	118	-1	327	405	21.3	33	ABplppaaa	323	782	0	0		0	0	0	0	0
64	1	96	49	-1	491	405	20.5	35	ABplpppap	302	92	0	0		0	0	0	0	0
65	1	41	146	-1	334	151	22.2	35	ABarappap	289	192	0	0		0	0	0	0	0
66	1	75	78	-1	173	374	19.5	33	ABalppaap	312	86	0	0		0	0	0	0	0
67	1	31	94	-1	312	418	17.2	34	ABplpaapp	62	0	0	0		0	0	0	0	0
68	1	61	120	-1	275	232	22.6	35	ABaraappp	344	287	0	0		0	0	0	0	0
69	1	69	53	-1	307	101	13.4	34	ABpraaapp	494	0	0	0		0	0	0	0	0
70	1	54	102	-1	208	116	15.7	32	ABpraaaaa	336	0	0	0		0	0	0	0	0
71	1	16	182	-1	461	157	22.6	38	ABprpappp	340	1408	0	0		0	0	0	0	0
72	1	164	142	-1	330	128	7.3	33	ABpraapap	311	-911	0	0		0	0	0	0	0
73	1	26	72	-1	419	167	8.8	32	ABprapaap	309	-245	0	0		0	0	0	0	0
74	1	24	106	-1	501	220	20.8	41	Cppa	414	-241	0	0		0	0	0	0	0
75	1	19	40	-1	581	186	17.0	33	ABprapppa	286	124	0	0		0	0	0	0	0
76	1	129	85	-1	165	212	7.2	33	ABalappap	293	1081	0	0		0	0	0	0	0
77	1	35	143	-1	325	134	17.4	34	ABarapppp	281	-476	0	0		0	0	0	0	0
78	1	10	99	-1	421	120	21.5	34	ABprpapap	341	-1526	0	0		0	0	0	0	0
79	1	152	32	-1	231	144	10.5	33	ABalaappp	308	-629	0	0		0	0	0	0	0
80	1	22	27	-1	426	419	12.9	33	ABplappaa	-69	0	0	0		0	0	0	0	0
81	1	156	91	-1	303	170	14.6	33	MSppapa	282	1395	0	0		0	0	0	0	0
82	1	130	112	-1	224	279	24.3	35	ABalpappa	336	-163	0	0		0	0	0	0	0
83	1	11	30	-1	398	124	9.5	36	ABpraappp	31	0	0	0		0	0	0	0	0
84	1	50	149	-1	410	331	5.6	32	ABarppapa	-284	0	0	0		0	0	0	0	0
85	1	126	131	-1	498	369	25.5	37	ABplppppp	366	-1741	0	0		0	0	0	0	0
86	1	138	135	-1	303	354	6.3	31	ABplaaapp	169	0	0	0		0	0	0	0	0
87	1	17	126	-1	249	108	12.2	32	ABpraaapa	23	0	0	0		0	0	0	0	0
88	1	53	107	-1	491	254	5.5	35	Cpaaa	347	678	0	0		0	0	0	0	0
89	1	122	29	-1	251	341	5.4	31	ABplaaapa	275	801	0	0		0	0	0	0	0
90	1	47	4	-1	475	155	8.6	33	ABprapapa	-93	0	0	0		0	0	0	0	0
91	1	141	50	-1	482	355	5.8	33	ABarppapp	305	-752	0	0		0	0	0	0	0
92	1	9	67	-1	520	310	13.2	37	Eplp	369	29	0	0		0	0	0	0	0
93	1	88	86	-1	217	350	7.2	33	ABplaaaap	-155	0	0	0		0	0	0	0	0
94	1	102	183	-1	443	309	9.1	39	Epla	368	510	0	0		0	0	0	0	0
95	1	80	26	-1	544	321	25.3	37	Cappp	331	1374	0	0		0	0	0	0	0
96	1	178	160	-1	450	328	15.2	40	Dap	375	38	0	0		0	0	0	0	0
97	1	170	59	-1	183	293	24.1	34	ABalpapap	344	-636	0	0		0	0	0	0	0
98	1	125	51	-1	502	383	8.9	33	ABplapapp	331	1610	0	0		0	0	0	0	0
99	1	45	41	-1	194	369	15.3	34	ABalpppap	330	439	0	0		0	0	0	0	0
100	1	143	95	-1	368	215	5.0	32	ABarpppaa	319	-207	0	0		0	0	0	0	0
101	1	127	101	-1	142	318	23.9	36	ABalpapaa	76	0	0	0		0	0	0	0	0
102	1	137	159	-1	543	287	21.5	34	Cpppp	288	946	0	0		0	0	0	0	0
103	1	6	23	-1	291	116	8.9	34	ABpraapaa	56	0	0	0		0	0	0	0	0
104	1	179	168	-1	333	201	17.9	32	MSpppaa	226	-490	0	0		0	0	0	0	0
105	1	118	3	-1	298	358	17.3	30	MSappaa	220	-412	0	0		0	0	0	0	0
106	1	37	136	-1	402	167	14.5	36	MSpppp	143	0	0	0		0	0	0	0	0
107	1	74	158	-1	468	235	16.7	39	Dpp	385	47	0	0		0	0	0	0	0
108	1	150	108	-1	455	388	23.3	36	ABplppppa	350	20	0	0		0	0	0	0	0
109	1	15	178	-1	356	377	15.7	36	MSappp	453	0	0	0		0	0	0	0	0
110	1	167	166	-1	466	139	14.3	34	ABprppapa	302	-477	0	0		0	0	0	0	0
111	1	38	42	-1	435	390	7.3	34	ABplapapa	165	0	0	0		0	0	0	0	0
112	1	179	140	-1	380	211	18.0	32	MSpppap	230	136	0	0		0	0	0	0	0
113	1	60	154	-1	585	329	20.3	36	Caapp	291	139	0	0		0	0	0	0	0
114	1	142	119	-1	527	328	6.3	34	Caaaa	334	585	0	0		0	0	0	0	0
115	1	5	128	-1	450	253	23.4	37	MSpappp	319	1077	0	0		0	0	0	0	0
116	1	107	122	-1	531	148	19.7	35	ABprpppaa	348	518	0	0		0	0	0	0	0
117	1	157	109	-1	269	137	22.4	35	ABarappaa	318	749	0	0		0	0	0	0	0
118	1	21	110	-1	140	161	12.1	32	ABalaaapp	5	0	0	0		0	0	0	0	0
119	1	92	44	-1	292	321	14.0	33	MSapapp	303	-1098	0	0		0	0	0	0	0
120	1	112	62	-1	288	368	23.8	35	ABplpapaa	337	-477	0	0		0	0	0	0	0
121	1	66	22	-1	266	213	16.7	32	MSpaapa	305	1592	0	0		0	0	0	0	0
122	1	27	46	-1	156	209	19.3	32	ABaraaaap	174	0	0	0		0	0	0	0	0
123	1	55	177	-1	282	108	20.4	35	ABarapppa	318	281	0	0		0	0	0	0	0
124	1	83	57	-1	506	216	25.8	40	ABprppppp	396	194	0	0		0	0	0	0	0
125	1	116	19	-1	278	176	5.8	30	ABarpapaa	286	705	0	0		0	0	0	0	0
126	1	106	113	-1	269	258	13.4	30	MSaaapp	265	760	0	0		0	0	0	0	0
127	1	7	2	-1	385	105	18.5	33	ABprpaaap	343	0	0	0		0	0	0	0	0
128	1	145	55	-1	348	295	20.7	34	MSaapap	308	79	0	0		0	0	0	0	0
129	1	159	105	-1	421	238	17.4	34	Z2	345	860	0	0		0	0	0	0	0
130	1	95	115	-1	513	168	16.2	33	ABprppapp	121	0	0	0		0	0	0	0	0
131	1	183	127	-1	308	233	17.8	29	MSpaapp	222	-669	0	0		0	0	0	0	0
132	1	117	175	-1	581	344	14.3	35	Caapa	340	155	0	0		0	0	0	0	0
133	1	23	17	-1	272	404	20.5	34	ABplpaaap	33	0	0	0		0	0	0	0	0
134	1	181	63	-1	420	234	5.8	33	ABarpppap	252	0	0	0		0	0	0	0	0
135	1	71	89	-1	261	126	16.1	35	ABpraaaap	260	0	0	0		0	0	0	0	0
136	1	154	161	-1	232	165	17.5	32	MSppaaa	251	473	0	0		0	0	0	0	0
137	1	109	36	-1	132	202	8.4	31	ABalappaa	285	1034	0	0		0	0	0	0	0
138	1	4	100	-1	574	320	10.7	36	Caaap	341	-105	0	0		0	0	0	0	0
139	1	77	164	-1	373	310	5.5	33	ABarppaap	318	9	0	0		0	0	0	0	0
140	1	162	169	-1	399	343	18.5	34	Daa	338	425	0	0		0	0	0	0	0
141	1	180	174	-1	358	184	13.8	31	MSppapp	243	-517	0	0		0	0	0	0	0
142	1	175	65	-1	554	179	23.0	35	ABprpppap	347	-488	0	0		0	0	0	0	0
143	1	120	184	-1	402	219	23.7	36	MSpappa	317	363	0	0		0	0	0	0	0
144	1	93	11	-1	526	206	8.2	32	ABarppppp	316	168	0	0		0	0	0	0	0
145	1	8	117	-1	163	338	12.5	32	ABalpppaa	319	1396	0	0		0	0	0	0	0
146	1	134	16	-1	522	397	14.1	32	ABplapppa	324	279	0	0		0	0	0	0	0
147	1	68	45	-1	206	158	24.4	36	ABarapaaa	342	-833	0	0		0	0	0	0	0
148	1	160	74	-1	326	345	22.5	34	ABplpapap	340	-627	0	0		0	0	0	0	0
149	1	64	61	-1	349	228	8.3	33	ABarpappp	322	1033	0	0		0	0	0	0	0
150	1	123	150	-1	316	249	13.5	37	Eala	376	494	0	0		0	0	0	0	0
151	1	84	111	-1	284	397	13.0	35	ABalppppp	-509	0	0	0		0	0	0	0	0
152	1	94	125	-1	576	222	23.5	37	ABprapppp	301	404	0	0		0	0	0	0	0
153	1	169	66	-1	514	255	13.4	40	Eprp	246	0	0	0		0	0	0	0	0
154	1	76	79	-1	406	414	17.5	34	ABplppapa	304	1614	0	0		0	0	0	0	0
155	1	89	90	-1	252	202	12.7	34	MSpaaap	339	17	0	0		0	0	0	0	0
156	1	3	153	-1	253	310	15.9	33	MSapaap	245	67	0	0		0	0	0	0	0
157	1	13	92	-1	576	240	9.7	36	Cpaap	295	0	0	0		0	0	0	0	0
158	1	155	147	-1	365	318	23.0	33	MSaappa	286	-112	0	0		0	0	0	0	0
159	1	133	96	-1	216	258	16.7	36	MSaaapa	341	-972	0	0		0	0	0	0	0
160	1	39	162	-1	192	349	22.7	34	ABalppapa	427	0	0	0		0	0	0	0	0
161	1	52	60	-1	116	310	20.2	34	ABalpaaap	76	0	0	0		0	0	0	0	0
162	1	44	123	-1	392	155	5.5	33	ABprapaaa	325	-733	0	0		0	0	0	0	0
163	1	114	170	-1	547	393	18.4	33	ABplapppp	327	1938	0	0		0	0	0	0	0
164	1	168	10	-1	422	313	23.6	34	MSaappp	306	757	0	0		0	0	0	0	0
165	1	100	144	-1	245	351	24.6	36	ABalppapp	360	307	0	0		0	0	0	0	0
166	1	2	70	-1	412	107	15.1	34	ABprpaapp	319	-660	0	0		0	0	0	0	0
167	1	29	176	-1	445	190	5.6	33	ABarppppa	317	751	0	0		0	0	0	0	0
168	1	171	181	-1	410	158	24.1	37	ABprpappa	314	322	0	0		0	0	0	0	0
169	1	139	104	-1	279	278	19.6	37	MSaapaa	365	-116	0	0		0	0	0	0	0
170	1	73	186	-1	390	287	17.7	31	Z3	314	-1757	0	0		0	0	0	0	0
171	1	161	141	-1	426	217	10.7	38	Epra	382	251	0	0		0	0	0	0	0
172	1	111	151	-1	182	172	5.4	30	ABarpaaaa	276	1022	0	0		0	0	0	0	0
173	1	177	37	187	478	325	21.1	41	Capa	-261	0	0	0		0	0	0	0	0
174	1	137	98	-1	551	238	18.4	34	Cpppa	291	4	0	0		0	0	0	0	0
175	1	110	163	-1	214	387	20.7	33	ABplpaaaa	332	-153	0	0		0	0	0	0	0
176	1	108	56	-1	311	203	5.9	32	ABarpapap	480	0	0	0		0	0	0	0	0
177	1	101	52	-1	245	413	16.7	33	ABplpaapa	259	0	0	0		0	0	0	0	0
178	1	121	148	-1	510	163	24.0	36	ABprppppa	348	-683	0	0		0	0	0	0	0
179	1	153	87	-1	247	353	18.3	31	MSapapa	313	-1211	0	0		0	0	0	0	0
180	1	131	114	-1	446	112	17.9	32	ABprppaaa	207	0	0	0		0	0	0	0	0
181	1	182	165	-1	429	419	20.5	34	ABplpppaa	311	-813	0	0		0	0	0	0	0
182	1	118	71	-1	330	339	17.2	31	MSappap	216	513	0	0		0	0	0	0	0
183	1	40	130	-1	271	298	24.3	38	ABalpappp	341	-789	0	0		0	0	0	0	0
184	1	136	80	-1	380	134	21.8	34	ABprpapaa	310	1070	0	0		0	0	0	0	0
185	1	104	20	-1	110	261	22.4	34	ABalpaaaa	313	-433	0	0		0	0	0	0	0
186	1	173	58	-1	415	363	23.7	37	ABplpappp	370	-391	0	0		0	0	0	0	0
