# Supplementary material for: The AP-2 Transcription Factor APTF-2 Is Required for Neuroblast and Epidermal Morphogenesis in Caenorhabditis elegans Embryogenesis
Source: PLoS Genet. 2016 May 13;12(5):e1006048. doi: 10.1371/journal.pgen.1006048 (PMC4866721; doi:10.1371/journal.pgen.1006048)
Supplement: S5 Text — (ZIP) [file pgen.1006048.s033.zip › nuclei/t103-nuclei]

1	1	12	86	-1	203	245	11.5	34	MSaaaap	-241	0	0	0		0	0	0	0	0
2	1	127	21	-1	389	107	18.4	33	ABprpaaap	-6	0	0	0		0	0	0	0	0
3	1	105	12	-1	298	364	17.7	32	MSappaa	258	297	0	0		0	0	0	0	0
4	1	90	53	-1	490	151	8.5	33	ABprapapa	328	198	0	0		0	0	0	0	0
5	1	15	67	-1	559	174	8.7	34	ABprapapp	328	-1192	0	0		0	0	0	0	0
6	1	8	46	-1	199	244	20.7	35	ABaraapap	315	211	0	0		0	0	0	0	0
7	1	2	151	-1	241	162	5.9	30	ABarpaaap	304	-271	0	0		0	0	0	0	0
8	1	40	89	-1	484	412	12.6	33	ABplappap	339	0	0	0		0	0	0	0	0
9	1	25	73	-1	122	248	8.7	30	ABalapaaa	255	0	0	0		0	0	0	0	0
10	1	164	178	-1	428	309	24.2	35	MSaappp	333	431	0	0		0	0	0	0	0
11	1	144	106	-1	530	206	8.3	33	ABarppppp	663	0	0	0		0	0	0	0	0
12	1	34	38	-1	152	226	13.9	34	MSaaaaa	303	0	0	0		0	0	0	0	0
13	1	47	176	-1	162	175	22.4	36	ABaraaapa	360	-519	0	0		0	0	0	0	0
14	1	50	90	-1	327	184	9.7	32	ABarpappa	305	70	0	0		0	0	0	0	0
15	1	13	127	-1	566	167	13.8	35	ABprappap	159	0	0	0		0	0	0	0	0
16	1	146	60	-1	528	393	13.6	32	ABplapppa	320	-59	0	0		0	0	0	0	0
17	1	133	70	-1	277	402	21.1	34	ABplpaaap	344	-450	0	0		0	0	0	0	0
18	1	55	118	-1	107	204	13.2	32	ABalaaapa	125	0	0	0		0	0	0	0	0
19	1	125	129	-1	283	170	6.2	30	ABarpapaa	299	46	0	0		0	0	0	0	0
20	1	185	55	-1	122	269	23.3	36	ABalpaaaa	296	835	0	0		0	0	0	0	0
21	1	24	81	-1	304	302	5.2	33	ABarppaaa	293	-33	0	0		0	0	0	0	0
22	1	121	7	-1	268	208	16.8	34	MSpaapa	337	347	0	0		0	0	0	0	0
23	1	103	82	-1	295	114	8.8	33	ABpraapaa	-65	0	0	0		0	0	0	0	0
24	1	11	32	-1	225	239	5.5	33	ABarpaapa	98	0	0	0		0	0	0	0	0
25	1	18	34	-1	294	397	8.0	33	ABplaapap	73	0	0	0		0	0	0	0	0
26	1	95	170	-1	559	326	24.7	37	Cappp	371	418	0	0		0	0	0	0	0
27	1	80	56	-1	432	412	12.6	35	ABplappaa	305	441	0	0		0	0	0	0	0
28	1	26	48	-1	103	254	12.6	33	ABalaaaal	320	714	0	0		0	0	0	0	0
29	1	89	26	-1	260	341	5.3	32	ABplaaapa	287	109	0	0		0	0	0	0	0
30	1	83	13	-1	405	118	9.4	34	ABpraappp	308	0	0	0		0	0	0	0	0
31	1	21	61	-1	124	287	16.3	38	ABalpaapa	377	238	0	0		0	0	0	0	0
32	1	79	136	-1	232	138	10.5	33	ABalaappp	97	0	0	0		0	0	0	0	0
33	1	54	42	-1	201	145	20.6	34	ABaraaapp	321	-401	0	0		0	0	0	0	0
34	1	49	72	-1	99	233	16.9	34	ABalaaaar	129	0	0	0		0	0	0	0	0
35	1	10	63	-1	223	384	9.4	34	ABplaapaa	341	-277	0	0		0	0	0	0	0
36	1	137	88	-1	137	203	8.2	31	ABalappaa	-358	0	0	0		0	0	0	0	0
37	1	173	133	-1	451	325	19.6	34	Capaa	284	114	0	0		0	0	0	0	0
38	1	43	138	-1	294	257	5.7	34	ABarpaapp	341	-226	0	0		0	0	0	0	0
39	1	33	125	-1	321	247	22.3	36	MSpapaa	342	380	0	0		0	0	0	0	0
40	1	75	31	-1	588	179	17.3	32	ABprapppa	310	414	0	0		0	0	0	0	0
41	1	99	4	-1	202	380	15.1	34	ABalpppap	319	-2	0	0		0	0	0	0	0
42	1	111	131	-1	439	391	7.1	33	ABplapapa	427	0	0	0		0	0	0	0	0
43	1	56	62	-1	382	416	12.2	35	ABplaappp	248	0	0	0		0	0	0	0	0
44	1	119	169	-1	297	330	14.0	32	MSapapp	271	-1094	0	0		0	0	0	0	0
45	1	147	54	-1	212	166	24.3	35	ABarapaaa	291	124	0	0		0	0	0	0	0
46	1	122	149	-1	159	209	18.8	32	ABaraaaap	172	0	0	0		0	0	0	0	0
47	1	14	117	-1	388	388	7.6	32	ABplapaap	302	-290	0	0		0	0	0	0	0
48	1	3	93	-1	336	401	11.2	33	ABplaappa	320	93	0	0		0	0	0	0	0
49	1	64	126	-1	497	405	20.3	34	ABplpppap	323	727	0	0		0	0	0	0	0
50	1	91	94	-1	482	355	6.3	33	ABarppapp	-124	0	0	0		0	0	0	0	0
51	1	98	97	-1	505	383	8.7	34	ABplapapp	-224	0	0	0		0	0	0	0	0
52	1	177	157	-1	260	413	17.3	34	ABplpaapa	-40	0	0	0		0	0	0	0	0
53	1	69	111	-1	316	103	13.5	35	ABpraaapp	141	0	0	0		0	0	0	0	0
54	1	17	23	-1	345	387	6.5	32	ABplapaaa	97	0	0	0		0	0	0	0	0
55	1	128	102	-1	350	294	21.3	34	MSaapap	344	412	0	0		0	0	0	0	0
56	1	176	14	-1	313	198	6.0	31	ABarpapap	409	0	0	0		0	0	0	0	0
57	1	124	184	-1	510	213	25.5	38	ABprppppp	386	262	0	0		0	0	0	0	0
58	1	186	91	-1	426	372	24.2	38	ABplpappp	377	311	0	0		0	0	0	0	0
59	1	97	104	-1	187	299	23.6	35	ABalpapap	-204	0	0	0		0	0	0	0	0
60	1	161	175	-1	124	309	20.2	34	ABalpaaap	307	54	0	0		0	0	0	0	0
61	1	149	8	-1	349	230	7.8	34	ABarpappp	84	0	0	0		0	0	0	0	0
62	1	120	128	-1	293	367	24.2	35	ABplpapaa	330	109	0	0		0	0	0	0	0
63	1	134	5	-1	426	223	6.2	33	ABarpppap	313	1019	0	0		0	0	0	0	0
64	1	19	150	-1	256	295	10.4	39	Eara	387	893	0	0		0	0	0	0	0
65	1	142	113	-1	555	179	23.0	35	ABprpppap	317	93	0	0		0	0	0	0	0
66	1	153	101	-1	513	257	13.3	39	Eprp	394	-618	0	0		0	0	0	0	0
67	1	92	109	-1	522	310	13.7	38	Eplp	385	288	0	0		0	0	0	0	0
68	1	28	172	-1	371	364	24.4	36	ABplpappa	360	423	0	0		0	0	0	0	0
69	1	45	146	-1	159	238	22.8	35	ABaraapaa	349	-64	0	0		0	0	0	0	0
70	1	166	153	-1	421	106	15.3	33	ABprpaapp	329	15	0	0		0	0	0	0	0
71	1	182	45	-1	337	333	16.7	31	MSappap	216	493	0	0		0	0	0	0	0
72	1	73	107	-1	431	165	9.1	31	ABprapaap	282	11	0	0		0	0	0	0	0
73	1	46	16	-1	236	371	13.3	34	ABalppppa	327	131	0	0		0	0	0	0	0
74	1	148	52	-1	330	348	22.4	35	ABplpapap	339	-187	0	0		0	0	0	0	0
75	1	27	9	-1	112	221	20.6	35	ABaraaaaa	88	0	0	0		0	0	0	0	0
76	1	36	181	-1	494	116	18.6	34	ABprppaap	338	162	0	0		0	0	0	0	0
77	1	61	144	-1	391	262	22.5	36	MSpapap	329	188	0	0		0	0	0	0	0
78	1	66	64	-1	172	371	18.9	33	ABalppaap	53	0	0	0		0	0	0	0	0
79	1	154	159	-1	412	409	17.5	33	ABplppapa	332	-490	0	0		0	0	0	0	0
80	1	184	77	-1	381	133	22.0	35	ABprpapaa	299	-155	0	0		0	0	0	0	0
81	1	7	135	-1	534	351	17.5	35	Cappa	312	7	0	0		0	0	0	0	0
82	1	52	65	-1	368	100	13.9	32	ABprpaapa	303	115	0	0		0	0	0	0	0
83	1	9	30	-1	178	307	18.8	35	ABalpaapp	310	-235	0	0		0	0	0	0	0
84	1	1	163	-1	472	398	17.1	34	ABplppapp	157	0	0	0		0	0	0	0	0
85	1	76	68	-1	172	199	8.4	34	ABalappap	133	0	0	0		0	0	0	0	0
86	1	93	142	-1	225	347	7.2	32	ABplaaaap	-153	0	0	0		0	0	0	0	0
87	1	179	85	-1	247	351	17.8	31	MSapapa	161	0	0	0		0	0	0	0	0
88	1	48	87	-1	380	264	12.5	39	Ealp	4	0	0	0		0	0	0	0	0
89	1	135	167	-1	273	132	15.7	33	ABpraaaap	603	0	0	0		0	0	0	0	0
90	1	155	78	-1	257	198	12.8	34	MSpaaap	343	385	0	0		0	0	0	0	0
91	1	81	99	-1	309	167	14.4	33	MSppapa	134	0	0	0		0	0	0	0	0
92	1	157	10	-1	582	239	9.4	38	Cpaap	-26	0	0	0		0	0	0	0	0
93	1	4	22	-1	142	285	8.7	32	ABalapaap	-201	0	0	0		0	0	0	0	0
94	1	67	98	-1	322	420	17.0	33	ABplpaapp	334	328	0	0		0	0	0	0	0
95	1	100	95	-1	374	217	5.3	32	ABarpppaa	302	-370	0	0		0	0	0	0	0
96	1	159	156	-1	222	256	16.2	36	MSaaapa	-7	0	0	0		0	0	0	0	0
97	1	44	164	-1	196	319	5.8	33	ABplaaaaa	333	-15	0	0		0	0	0	0	0
98	1	174	84	-1	557	237	17.9	35	Cpppa	358	-85	0	0		0	0	0	0	0
99	1	78	110	-1	421	117	21.4	35	ABprpapap	-175	0	0	0		0	0	0	0	0
100	1	138	25	-1	572	327	10.2	36	Caaap	358	-541	0	0		0	0	0	0	0
101	1	101	100	-1	150	326	23.5	35	ABalpapaa	318	-551	0	0		0	0	0	0	0
102	1	70	19	-1	219	114	16.3	33	ABpraaaaa	67	0	0	0		0	0	0	0	0
103	1	38	2	-1	143	340	15.5	34	ABalppaaa	339	217	0	0		0	0	0	0	0
104	1	169	166	-1	279	277	19.6	37	MSaapaa	355	475	0	0		0	0	0	0	0
105	1	129	155	-1	421	240	17.4	33	Z2	332	795	0	0		0	0	0	0	0
106	1	74	37	-1	505	221	20.8	41	Cppa	407	-351	0	0		0	0	0	0	0
107	1	88	152	-1	492	253	5.6	36	Cpaaa	351	1769	0	0		0	0	0	0	0
108	1	108	160	-1	465	388	22.5	34	ABplppppa	264	-843	0	0		0	0	0	0	0
109	1	117	112	-1	272	135	23.0	35	ABarappaa	342	-474	0	0		0	0	0	0	0
110	1	118	80	-1	144	157	12.4	31	ABalaaapp	302	-489	0	0		0	0	0	0	0
111	1	151	114	-1	288	397	12.5	33	ABalppppp	-301	0	0	0		0	0	0	0	0
112	1	82	103	-1	229	284	24.2	35	ABalpappa	715	0	0	0		0	0	0	0	0
113	1	126	24	-1	273	251	13.3	29	MSaaapp	178	0	0	0		0	0	0	0	0
114	1	180	11	-1	451	116	18.0	31	ABprppaaa	301	-78	0	0		0	0	0	0	0
115	1	130	121	-1	521	167	16.4	33	ABprppapp	331	1050	0	0		0	0	0	0	0
116	1	32	59	-1	265	207	8.3	32	ABalapppp	298	88	0	0		0	0	0	0	0
117	1	145	20	-1	169	348	12.7	33	ABalpppaa	137	0	0	0		0	0	0	0	0
118	1	63	79	-1	332	406	21.3	34	ABplppaaa	700	0	0	0		0	0	0	0	0
119	1	114	18	-1	525	320	6.1	35	Caaaa	325	970	0	0		0	0	0	0	0
120	1	68	71	-1	274	235	23.3	35	ABaraappp	353	548	0	0		0	0	0	0	0
121	1	41	140	-1	366	322	10.6	38	Earp	365	-801	0	0		0	0	0	0	0
122	1	116	116	-1	532	149	20.2	36	ABprpppaa	353	911	0	0		0	0	0	0	0
123	1	162	134	-1	399	157	6.0	34	ABprapaaa	-174	0	0	0		0	0	0	0	0
124	1	51	66	-1	344	196	23.5	36	ABarapapp	319	1281	0	0		0	0	0	0	0
125	1	152	168	-1	582	218	23.4	36	ABprapppp	338	-531	0	0		0	0	0	0	0
126	1	87	115	-1	258	103	12.7	34	ABpraaapa	-13	0	0	0		0	0	0	0	0
127	1	131	123	-1	310	235	17.8	31	MSpaapp	245	1213	0	0		0	0	0	0	0
128	1	115	173	-1	451	254	23.5	37	MSpappp	363	723	0	0		0	0	0	0	0
129	1	30	36	-1	189	141	12.1	30	ABalaappa	302	826	0	0		0	0	0	0	0
130	1	183	183	-1	277	298	23.9	38	ABalpappp	384	-161	0	0		0	0	0	0	0
131	1	85	3	-1	504	375	25.3	38	ABplppppp	357	275	0	0		0	0	0	0	0
132	1	53	51	-1	127	170	17.3	32	ABalaapaa	361	0	0	0		0	0	0	0	0
133	1	39	29	-1	173	257	7.9	30	ABalapapa	-508	0	0	0		0	0	0	0	0
134	1	22	50	-1	213	197	8.4	33	ABalapppa	-174	0	0	0		0	0	0	0	0
135	1	86	154	-1	309	357	6.2	33	ABplaaapp	30	0	0	0		0	0	0	0	0
136	1	106	35	-1	406	168	14.7	36	MSpppp	361	1318	0	0		0	0	0	0	0
137	1	23	130	-1	301	173	18.3	31	MSppaap	-141	0	0	0		0	0	0	0	0
138	1	42	137	-1	251	188	24.3	34	ABarapaap	344	468	0	0		0	0	0	0	0
139	1	62	57	-1	519	129	12.0	35	ABprappaa	320	-580	0	0		0	0	0	0	0
140	1	112	49	-1	386	209	18.0	33	MSpppap	251	132	0	0		0	0	0	0	0
141	1	171	132	-1	425	218	10.9	38	Epra	385	50	0	0		0	0	0	0	0
142	1	72	41	-1	335	128	7.4	33	ABpraapap	49	0	0	0		0	0	0	0	0
143	1	77	158	-1	330	136	17.5	34	ABarapppp	131	0	0	0		0	0	0	0	0
144	1	165	180	-1	249	345	24.2	35	ABalppapp	332	553	0	0		0	0	0	0	0
145	1	6	105	-1	346	103	20.0	36	ABprpaaaa	300	-1274	0	0		0	0	0	0	0
146	1	65	177	-1	332	149	22.4	35	ABarappap	295	510	0	0		0	0	0	0	0
147	1	158	145	-1	369	317	23.5	32	MSaappa	290	830	0	0		0	0	0	0	0
148	1	178	96	-1	512	162	24.3	36	ABprppppa	347	914	0	0		0	0	0	0	0
149	1	84	28	-1	414	325	5.7	33	ABarppapa	209	0	0	0		0	0	0	0	0
150	1	150	185	-1	318	247	13.3	37	Eala	373	300	0	0		0	0	0	0	0
151	1	172	15	-1	191	178	5.1	30	ABarpaaaa	272	698	0	0		0	0	0	0	0
152	1	59	44	-1	597	256	14.2	37	Cpapa	371	627	0	0		0	0	0	0	0
153	1	156	69	-1	259	309	15.9	33	MSapaap	314	-108	0	0		0	0	0	0	0
154	1	113	139	-1	593	329	19.6	37	Caapp	361	-1426	0	0		0	0	0	0	0
155	1	16	75	-1	297	189	24.5	35	ABarapapa	305	1383	0	0		0	0	0	0	0
156	1	57	40	-1	185	305	9.8	33	ABalapapp	241	0	0	0		0	0	0	0	0
157	1	5	43	-1	197	331	16.8	32	MSapaaa	-196	0	0	0		0	0	0	0	0
158	1	107	147	-1	466	234	16.6	38	Dpp	387	640	0	0		0	0	0	0	0
159	1	102	174	-1	555	287	21.8	35	Cpppp	356	55	0	0		0	0	0	0	0
160	1	96	143	-1	448	333	15.3	40	Dap	406	796	0	0		0	0	0	0	0
161	1	136	33	-1	233	163	17.4	31	MSppaaa	308	-85	0	0		0	0	0	0	0
162	1	160	76	-1	197	354	22.4	34	ABalppapa	335	61	0	0		0	0	0	0	0
163	1	175	74	-1	222	386	20.6	34	ABplpaaaa	347	-432	0	0		0	0	0	0	0
164	1	139	171	-1	376	307	5.6	33	ABarppaap	335	775	0	0		0	0	0	0	0
165	1	181	27	-1	435	416	20.4	34	ABplpppaa	445	0	0	0		0	0	0	0	0
166	1	110	92	-1	475	137	14.3	33	ABprppapa	327	461	0	0		0	0	0	0	0
167	1	31	119	-1	185	177	16.4	32	MSpaaaa	314	1359	0	0		0	0	0	0	0
168	1	104	162	-1	330	197	18.1	31	MSpppaa	243	1081	0	0		0	0	0	0	0
169	1	140	148	-1	395	343	19.1	33	Daa	111	0	0	0		0	0	0	0	0
170	1	163	6	-1	552	394	18.2	34	ABplapppp	312	43	0	0		0	0	0	0	0
171	1	20	108	-1	223	227	23.5	35	ABaraappa	282	0	0	0		0	0	0	0	0
172	1	35	83	-1	607	280	21.5	37	Cpapp	468	0	0	0		0	0	0	0	0
173	1	58	161	-1	384	414	21.1	34	ABplppaap	193	0	0	0		0	0	0	0	0
174	1	141	165	-1	363	185	13.9	32	MSppapp	266	-208	0	0		0	0	0	0	0
175	1	132	141	-1	584	336	13.7	34	Caapa	333	153	0	0		0	0	0	0	0
176	1	167	47	-1	453	185	5.7	33	ABarppppa	336	1304	0	0		0	0	0	0	0
177	1	123	122	-1	283	110	20.3	36	ABarapppa	300	610	0	0		0	0	0	0	0
178	1	109	39	-1	358	374	15.5	36	MSappp	175	0	0	0		0	0	0	0	0
179	1	60	124	-1	168	139	16.3	33	ABalaapap	-22	0	0	0		0	0	0	0	0
180	1	29	120	-1	363	136	10.8	33	ABpraappa	332	1025	0	0		0	0	0	0	0
181	1	168	58	-1	416	156	24.6	38	ABprpappa	379	-157	0	0		0	0	0	0	0
182	1	71	179	-1	465	154	22.5	36	ABprpappp	158	0	0	0		0	0	0	0	0
183	1	94	1	-1	449	309	9.1	39	Epla	387	1286	0	0		0	0	0	0	0
184	1	143	17	-1	405	213	24.1	36	MSpappa	303	-292	0	0		0	0	0	0	0
185	1	37	182	-1	437	196	20.4	33	Dpa	-235	0	0	0		0	0	0	0	0
186	1	170	187	-1	392	285	17.5	30	Z3	150	0	0	0		0	0	0	0	0
187	1	173	186	-1	516	335	21.6	34	Capap	-202	0	0	0		0	0	0	0	0
