# Supplementary material for: The AP-2 Transcription Factor APTF-2 Is Required for Neuroblast and Epidermal Morphogenesis in Caenorhabditis elegans Embryogenesis
Source: PLoS Genet. 2016 May 13;12(5):e1006048. doi: 10.1371/journal.pgen.1006048 (PMC4866721; doi:10.1371/journal.pgen.1006048)
Supplement: S5 Text — (ZIP) [file pgen.1006048.s033.zip › nuclei/t104-nuclei]

1	1	183	91	-1	450	308	8.8	39	Epla	388	-63	0	0		0	0	0	0	0
2	1	103	123	-1	146	345	15.5	33	ABalppaaa	109	0	0	0		0	0	0	0	0
3	1	131	92	-1	499	371	25.4	38	ABplppppp	382	497	0	0		0	0	0	0	0
4	1	41	35	-1	200	380	14.4	34	ABalpppap	344	-678	0	0		0	0	0	0	0
5	1	63	100	-1	427	221	6.1	33	ABarpppap	225	0	0	0		0	0	0	0	0
6	1	170	150	-1	549	394	18.5	35	ABplapppp	288	-235	0	0		0	0	0	0	0
7	1	22	120	-1	267	213	16.5	33	MSpaapa	318	-301	0	0		0	0	0	0	0
8	1	61	97	-1	348	222	7.4	34	ABarpappp	324	108	0	0		0	0	0	0	0
9	1	75	139	-1	116	222	20.6	35	ABaraaaaa	346	1298	0	0		0	0	0	0	0
10	1	92	171	-1	578	248	9.3	36	Cpaap	357	-924	0	0		0	0	0	0	0
11	1	114	2	-1	449	117	17.7	32	ABprppaaa	289	-752	0	0		0	0	0	0	0
12	1	3	163	-1	294	371	17.4	32	MSappaa	249	-1256	0	0		0	0	0	0	0
13	1	30	6	-1	409	118	9.3	35	ABpraappp	89	0	0	0		0	0	0	0	0
14	1	56	63	-1	312	192	6.0	32	ABarpapap	189	0	0	0		0	0	0	0	0
15	1	151	104	-1	187	187	5.1	31	ABarpaaaa	290	384	0	0		0	0	0	0	0
16	1	73	98	-1	238	370	12.5	34	ABalppppa	199	0	0	0		0	0	0	0	0
17	1	184	181	-1	399	210	24.0	34	MSpappa	336	594	0	0		0	0	0	0	0
18	1	119	169	-1	521	316	6.1	36	Caaaa	306	1019	0	0		0	0	0	0	0
19	1	102	90	-1	220	111	16.3	32	ABpraaaaa	-268	0	0	0		0	0	0	0	0
20	1	117	67	-1	173	347	12.6	32	ABalpppaa	300	159	0	0		0	0	0	0	0
21	1	2	80	-1	380	105	18.5	34	ABprpaaap	82	0	0	0		0	0	0	0	0
22	1	93	72	-1	136	280	9.2	33	ABalapaap	331	-524	0	0		0	0	0	0	0
23	1	54	89	-1	345	384	6.5	31	ABplapaaa	277	-522	0	0		0	0	0	0	0
24	1	113	15	-1	270	253	13.4	30	MSaaapp	259	110	0	0		0	0	0	0	0
25	1	100	74	-1	569	329	9.7	36	Caaap	335	-1159	0	0		0	0	0	0	0
26	1	29	130	-1	267	343	5.8	31	ABplaaapa	121	0	0	0		0	0	0	0	0
27	1	165	31	-1	435	415	20.4	34	ABplpppaa	320	-501	0	0		0	0	0	0	0
28	1	149	11	-1	417	330	5.5	32	ABarppapa	299	-41	0	0		0	0	0	0	0
29	1	133	3	-1	165	254	7.8	31	ABalapapa	284	-88	0	0		0	0	0	0	0
30	1	83	178	-1	177	310	18.6	35	ABalpaapp	429	0	0	0		0	0	0	0	0
31	1	40	64	-1	588	180	17.3	34	ABprapppa	317	37	0	0		0	0	0	0	0
32	1	24	85	-1	225	245	5.6	34	ABarpaapa	105	0	0	0		0	0	0	0	0
33	1	161	17	-1	232	165	17.2	32	MSppaaa	272	238	0	0		0	0	0	0	0
34	1	25	73	-1	296	396	8.0	33	ABplaapap	115	0	0	0		0	0	0	0	0
35	1	136	23	-1	402	170	14.7	36	MSpppp	42	0	0	0		0	0	0	0	0
36	1	129	106	-1	189	141	12.3	30	ABalaappa	128	0	0	0		0	0	0	0	0
37	1	106	170	-1	504	218	20.4	39	Cppa	337	-838	0	0		0	0	0	0	0
38	1	12	55	-1	149	233	14.0	32	MSaaaaa	277	0	0	0		0	0	0	0	0
39	1	178	10	-1	356	367	15.1	35	MSappp	334	154	0	0		0	0	0	0	0
40	1	156	39	-1	180	308	9.5	33	ABalapapp	-61	0	0	0		0	0	0	0	0
41	1	142	26	-1	339	127	7.7	33	ABpraapap	-49	0	0	0		0	0	0	0	0
42	1	33	61	-1	205	144	20.6	34	ABaraaapp	317	206	0	0		0	0	0	0	0
43	1	157	174	-1	198	328	16.4	33	MSapaaa	257	720	0	0		0	0	0	0	0
44	1	152	138	-1	595	262	14.3	36	Cpapa	358	-578	0	0		0	0	0	0	0
45	1	71	28	-1	332	329	17.2	31	MSappap	262	-142	0	0		0	0	0	0	0
46	1	6	88	-1	202	250	20.5	34	ABaraapap	122	0	0	0		0	0	0	0	0
47	1	176	44	-1	455	184	5.8	33	ABarppppa	302	100	0	0		0	0	0	0	0
48	1	28	47	-1	98	258	13.4	33	ABalaaaal	300	0	0	0		0	0	0	0	0
49	1	140	69	-1	384	209	18.3	34	MSpppap	247	128	0	0		0	0	0	0	0
50	1	134	136	-1	206	208	8.4	33	ABalapppa	124	0	0	0		0	0	0	0	0
51	1	132	148	-1	132	167	17.8	33	ABalaapaa	86	0	0	0		0	0	0	0	0
52	1	74	158	-1	329	355	22.5	35	ABplpapap	321	-165	0	0		0	0	0	0	0
53	1	4	151	-1	494	151	8.4	34	ABprapapa	-35	0	0	0		0	0	0	0	0
54	1	45	4	-1	214	161	24.3	34	ABarapaaa	119	0	0	0		0	0	0	0	0
55	1	20	122	-1	124	264	23.7	36	ABalpaaaa	-27	0	0	0		0	0	0	0	0
56	1	27	107	-1	433	413	12.0	34	ABplappaa	346	0	0	0		0	0	0	0	0
57	1	139	65	-1	520	131	11.8	34	ABprappaa	341	1158	0	0		0	0	0	0	0
58	1	181	62	-1	417	151	24.3	37	ABprpappa	314	173	0	0		0	0	0	0	0
59	1	116	32	-1	261	204	7.5	32	ABalapppp	275	0	0	0		0	0	0	0	0
60	1	16	173	-1	529	396	14.2	33	ABplapppa	304	-307	0	0		0	0	0	0	0
61	1	31	52	-1	120	294	17.1	38	ABalpaapa	382	227	0	0		0	0	0	0	0
62	1	43	78	-1	380	418	12.2	36	ABplaappp	20	0	0	0		0	0	0	0	0
63	1	35	111	-1	229	381	8.6	34	ABplaapaa	16	0	0	0		0	0	0	0	0
64	1	78	105	-1	174	373	18.7	32	ABalppaap	267	0	0	0		0	0	0	0	0
65	1	82	9	-1	368	106	14.2	33	ABprpaapa	109	0	0	0		0	0	0	0	0
66	1	124	116	-1	344	200	23.6	35	ABarapapp	352	-47	0	0		0	0	0	0	0
67	1	5	42	-1	562	178	8.6	33	ABprapapp	338	742	0	0		0	0	0	0	0
68	1	85	24	-1	169	192	9.5	33	ABalappap	182	0	0	0		0	0	0	0	0
69	1	153	103	-1	258	310	15.8	32	MSapaap	307	0	0	0		0	0	0	0	0
70	1	17	110	-1	277	403	21.2	35	ABplpaaap	323	156	0	0		0	0	0	0	0
71	1	120	168	-1	273	237	22.5	35	ABaraappp	339	1628	0	0		0	0	0	0	0
72	1	34	96	-1	95	238	17.4	32	ABalaaaar	324	426	0	0		0	0	0	0	0
73	1	9	8	-1	115	243	9.5	31	ABalapaaa	117	0	0	0		0	0	0	0	0
74	1	163	12	-1	219	384	20.0	34	ABplpaaaa	-212	0	0	0		0	0	0	0	0
75	1	155	126	-1	296	196	25.0	36	ABarapapa	363	357	0	0		0	0	0	0	0
76	1	162	185	-1	195	358	22.4	34	ABalppapa	307	17	0	0		0	0	0	0	0
77	1	80	183	-1	375	134	22.2	33	ABprpapaa	337	-252	0	0		0	0	0	0	0
78	1	90	102	-1	253	203	12.5	33	MSpaaap	312	-278	0	0		0	0	0	0	0
79	1	118	51	-1	335	409	21.3	34	ABplppaaa	334	88	0	0		0	0	0	0	0
80	1	110	79	-1	137	161	12.7	32	ABalaaapp	-160	0	0	0		0	0	0	0	0
81	1	21	71	-1	308	298	5.4	31	ABarppaaa	306	-45	0	0		0	0	0	0	0
82	1	23	86	-1	298	113	8.9	33	ABpraapaa	624	0	0	0		0	0	0	0	0
83	1	172	177	-1	605	281	21.5	37	Cpapp	357	55	0	0		0	0	0	0	0
84	1	98	70	-1	558	240	18.1	36	Cpppa	405	0	0	0		0	0	0	0	0
85	1	87	141	-1	248	350	17.2	31	MSapapa	310	-468	0	0		0	0	0	0	0
86	1	1	14	-1	199	248	11.5	33	MSaaaap	187	0	0	0		0	0	0	0	0
87	1	88	37	-1	379	263	12.5	39	Ealp	130	0	0	0		0	0	0	0	0
88	1	36	76	-1	134	203	8.0	31	ABalappaa	161	0	0	0		0	0	0	0	0
89	1	8	82	-1	485	409	13.1	34	ABplappap	321	412	0	0		0	0	0	0	0
90	1	14	93	-1	330	181	9.4	31	ABarpappa	314	1256	0	0		0	0	0	0	0
91	1	58	43	-1	429	370	24.5	39	ABplpappp	384	49	0	0		0	0	0	0	0
92	1	166	131	-1	473	138	14.6	33	ABprppapa	304	546	0	0		0	0	0	0	0
93	1	48	1	-1	335	409	10.9	34	ABplaappa	108	0	0	0		0	0	0	0	0
94	1	50	147	-1	479	359	6.8	33	ABarppapp	223	0	0	0		0	0	0	0	0
95	1	95	133	-1	379	220	5.0	32	ABarpppaa	454	0	0	0		0	0	0	0	0
96	1	148	50	-1	512	160	23.8	38	ABprppppa	359	-1299	0	0		0	0	0	0	0
97	1	51	41	-1	509	387	9.4	33	ABplapapp	316	68	0	0		0	0	0	0	0
98	1	94	146	-1	318	421	17.2	35	ABplpaapp	218	0	0	0		0	0	0	0	0
99	1	91	149	-1	310	167	14.3	34	MSppapa	86	0	0	0		0	0	0	0	0
100	1	101	30	-1	156	326	23.7	35	ABalpapaa	332	412	0	0		0	0	0	0	0
101	1	66	180	-1	511	257	13.3	39	Eprp	387	379	0	0		0	0	0	0	0
102	1	55	49	-1	346	294	21.6	34	MSaapap	281	83	0	0		0	0	0	0	0
103	1	112	13	-1	230	284	24.3	35	ABalpappa	320	665	0	0		0	0	0	0	0
104	1	59	81	-1	189	301	23.4	35	ABalpapap	130	0	0	0		0	0	0	0	0
105	1	145	152	-1	336	103	20.0	34	ABprpaaaa	265	0	0	0		0	0	0	0	0
106	1	11	159	-1	532	209	8.6	33	ABarppppp	316	950	0	0		0	0	0	0	0
107	1	72	99	-1	435	158	9.5	31	ABprapaap	318	-144	0	0		0	0	0	0	0
108	1	171	175	-1	223	227	23.4	37	ABaraappa	336	376	0	0		0	0	0	0	0
109	1	67	125	-1	519	316	13.8	38	Eplp	55	0	0	0		0	0	0	0	0
110	1	99	142	-1	414	118	21.0	36	ABprpapap	171	0	0	0		0	0	0	0	0
111	1	53	20	-1	318	104	13.5	35	ABpraaapp	459	0	0	0		0	0	0	0	0
112	1	109	176	-1	278	141	23.2	35	ABarappaa	313	221	0	0		0	0	0	0	0
113	1	65	160	-1	555	180	22.7	36	ABprpppap	317	437	0	0		0	0	0	0	0
114	1	111	115	-1	290	394	12.5	34	ABalppppp	94	0	0	0		0	0	0	0	0
115	1	126	119	-1	260	101	12.9	33	ABpraaapa	299	-651	0	0		0	0	0	0	0
116	1	122	27	-1	531	151	19.8	36	ABprpppaa	360	-395	0	0		0	0	0	0	0
117	1	47	60	-1	386	388	7.4	32	ABplapaap	216	0	0	0		0	0	0	0	0
118	1	18	5	-1	103	204	13.7	33	ABalaaapa	-178	0	0	0		0	0	0	0	0
119	1	167	19	-1	183	183	16.4	32	MSpaaaa	322	690	0	0		0	0	0	0	0
120	1	180	33	-1	365	139	10.9	32	ABpraappa	70	0	0	0		0	0	0	0	0
121	1	115	83	-1	523	167	15.9	33	ABprppapp	389	0	0	0		0	0	0	0	0
122	1	177	114	-1	268	114	20.4	35	ABarapppa	355	-112	0	0		0	0	0	0	0
123	1	127	77	-1	310	234	17.5	30	MSpaapp	249	2165	0	0		0	0	0	0	0
124	1	179	22	-1	169	139	16.5	32	ABalaapap	315	-244	0	0		0	0	0	0	0
125	1	39	95	-1	316	254	22.4	37	MSpapaa	367	216	0	0		0	0	0	0	0
126	1	49	113	-1	497	404	20.5	34	ABplpppap	334	-211	0	0		0	0	0	0	0
127	1	15	154	-1	569	173	13.6	35	ABprappap	247	0	0	0		0	0	0	0	0
128	1	62	75	-1	288	367	23.9	35	ABplpapaa	337	-238	0	0		0	0	0	0	0
129	1	19	66	-1	280	165	6.5	31	ABarpapaa	308	-177	0	0		0	0	0	0	0
130	1	137	40	-1	298	174	18.0	30	MSppaap	-118	0	0	0		0	0	0	0	0
131	1	42	145	-1	441	393	7.3	34	ABplapapa	-186	0	0	0		0	0	0	0	0
132	1	141	132	-1	422	223	10.9	38	Epra	202	0	0	0		0	0	0	0	0
133	1	37	124	-1	453	322	19.9	37	Capaa	115	0	0	0		0	0	0	0	0
134	1	123	164	-1	407	153	5.7	34	ABprapaaa	153	0	0	0		0	0	0	0	0
135	1	81	143	-1	525	349	18.2	35	Cappa	347	28	0	0		0	0	0	0	0
136	1	32	144	-1	228	134	10.3	32	ABalaappp	63	0	0	0		0	0	0	0	0
137	1	138	7	-1	254	195	24.4	34	ABarapaap	313	517	0	0		0	0	0	0	0
138	1	38	128	-1	293	253	5.9	35	ABarpaapp	231	0	0	0		0	0	0	0	0
139	1	154	56	-1	594	328	19.2	36	Caapp	360	191	0	0		0	0	0	0	0
140	1	121	57	-1	370	321	10.7	38	Earp	135	0	0	0		0	0	0	0	0
141	1	175	161	-1	585	336	13.5	33	Caapa	315	422	0	0		0	0	0	0	0
142	1	86	109	-1	226	342	6.4	32	ABplaaaap	348	0	0	0		0	0	0	0	0
143	1	160	108	-1	440	332	15.5	41	Dap	412	-133	0	0		0	0	0	0	0
144	1	77	184	-1	391	261	22.6	35	MSpapap	359	685	0	0		0	0	0	0	0
145	1	147	121	-1	372	318	23.5	32	MSaappa	317	1254	0	0		0	0	0	0	0
146	1	69	186	-1	164	233	22.8	35	ABaraapaa	197	0	0	0		0	0	0	0	0
147	1	158	94	-1	466	228	16.4	38	Dpp	365	275	0	0		0	0	0	0	0
148	1	169	155	-1	387	344	19.4	34	Daa	340	-920	0	0		0	0	0	0	0
149	1	46	129	-1	161	211	18.8	32	ABaraaaap	284	0	0	0		0	0	0	0	0
150	1	64	134	-1	258	297	10.4	38	Eara	352	-17	0	0		0	0	0	0	0
151	1	7	53	-1	233	168	5.8	31	ABarpaaap	296	82	0	0		0	0	0	0	0
152	1	107	157	-1	489	249	5.5	36	Cpaaa	344	-534	0	0		0	0	0	0	0
153	1	70	25	-1	413	109	15.3	35	ABprpaapp	199	0	0	0		0	0	0	0	0
154	1	135	36	-1	315	351	6.1	32	ABplaaapp	37	0	0	0		0	0	0	0	0
155	1	105	172	-1	418	245	17.4	34	Z2	315	454	0	0		0	0	0	0	0
156	1	96	117	-1	218	261	15.8	36	MSaaapa	286	0	0	0		0	0	0	0	0
157	1	52	16	-1	256	412	17.1	34	ABplpaapa	396	0	0	0		0	0	0	0	0
158	1	143	179	-1	320	135	18.2	35	ABarapppp	282	0	0	0		0	0	0	0	0
159	1	79	140	-1	416	408	17.4	33	ABplppapa	8	0	0	0		0	0	0	0	0
160	1	108	167	-1	464	384	22.3	35	ABplppppa	308	1050	0	0		0	0	0	0	0
161	1	173	48	-1	383	412	20.5	33	ABplppaap	297	98	0	0		0	0	0	0	0
162	1	168	156	-1	329	194	17.8	33	MSpppaa	263	134	0	0		0	0	0	0	0
163	1	84	118	-1	468	398	17.4	33	ABplppapp	298	160	0	0		0	0	0	0	0
164	1	97	54	-1	192	318	5.7	34	ABplaaaaa	316	1615	0	0		0	0	0	0	0
165	1	174	165	-1	366	187	13.4	33	MSppapp	264	107	0	0		0	0	0	0	0
166	1	104	84	-1	279	282	19.6	36	MSaapaa	361	437	0	0		0	0	0	0	0
167	1	89	112	-1	268	135	15.2	34	ABpraaaap	305	0	0	0		0	0	0	0	0
168	1	125	34	-1	585	216	23.1	34	ABprapppp	52	0	0	0		0	0	0	0	0
169	1	44	58	-1	297	334	14.1	32	MSapapp	297	463	0	0		0	0	0	0	0
170	1	26	182	-1	564	327	24.3	37	Cappp	339	-196	0	0		0	0	0	0	0
171	1	164	46	-1	378	309	5.5	33	ABarppaap	214	0	0	0		0	0	0	0	0
172	1	68	127	-1	373	365	24.5	36	ABplpappa	29	0	0	0		0	0	0	0	0
173	1	128	29	-1	452	252	23.5	38	MSpappp	371	93	0	0		0	0	0	0	0
174	1	159	59	-1	554	289	21.6	34	Cpppp	248	0	0	0		0	0	0	0	0
175	1	60	87	-1	129	308	21.2	35	ABalpaaap	340	388	0	0		0	0	0	0	0
176	1	13	38	-1	169	179	22.6	36	ABaraaapa	356	-559	0	0		0	0	0	0	0
177	1	146	166	-1	330	148	22.7	35	ABarappap	324	188	0	0		0	0	0	0	0
178	1	10	101	-1	430	306	24.0	36	MSaappp	126	0	0	0		0	0	0	0	0
179	1	182	137	-1	466	146	22.4	36	ABprpappp	103	0	0	0		0	0	0	0	0
180	1	144	18	-1	244	350	24.2	35	ABalppapp	521	0	0	0		0	0	0	0	0
181	1	76	21	-1	489	117	18.5	34	ABprppaap	54	0	0	0		0	0	0	0	0
182	1	185	153	-1	443	195	21.0	35	Dpa	341	477	0	0		0	0	0	0	0
183	1	130	68	-1	278	300	24.2	38	ABalpappp	368	7	0	0		0	0	0	0	0
184	1	57	135	-1	503	207	24.5	35	ABprppppp	304	626	0	0		0	0	0	0	0
185	1	150	45	-1	318	240	13.0	38	Eala	380	62	0	0		0	0	0	0	0
186	1	187	162	-1	521	331	22.2	34	Capap	260	1117	0	0		0	0	0	0	0
187	1	186	187	-1	389	285	18.4	32	Z3	177	1117	0	0		0	0	0	0	0
