# Supplementary material for: The AP-2 Transcription Factor APTF-2 Is Required for Neuroblast and Epidermal Morphogenesis in Caenorhabditis elegans Embryogenesis
Source: PLoS Genet. 2016 May 13;12(5):e1006048. doi: 10.1371/journal.pgen.1006048 (PMC4866721; doi:10.1371/journal.pgen.1006048)
Supplement: S5 Text — (ZIP) [file pgen.1006048.s033.zip › nuclei/t105-nuclei]

1	1	93	51	-1	338	413	10.5	35	ABplaappa	738	0	0	0		0	0	0	0	0
2	1	11	79	-1	451	123	17.8	31	ABprppaaa	260	193	0	0		0	0	0	0	0
3	1	29	18	-1	163	260	7.4	31	ABalapapa	267	0	0	0		0	0	0	0	0
4	1	54	25	-1	214	172	24.1	34	ABarapaaa	308	-197	0	0		0	0	0	0	0
5	1	118	24	-1	103	213	13.7	33	ABalaaapa	117	0	0	0		0	0	0	0	0
6	1	13	9	-1	411	122	9.5	35	ABpraappp	223	0	0	0		0	0	0	0	0
7	1	137	102	-1	253	203	24.5	34	ABarapaap	339	373	0	0		0	0	0	0	0
8	1	73	86	-1	116	242	9.8	31	ABalapaaa	-168	0	0	0		0	0	0	0	0
9	1	65	104	-1	366	114	14.0	32	ABprpaapa	305	130	0	0		0	0	0	0	0
10	1	39	40	-1	357	369	15.2	36	MSappp	143	0	0	0		0	0	0	0	0
11	1	28	128	-1	423	330	5.5	33	ABarppapa	241	0	0	0		0	0	0	0	0
12	1	74	54	-1	223	390	19.7	34	ABplpaaaa	320	891	0	0		0	0	0	0	0
13	1	103	164	-1	234	287	24.3	35	ABalpappa	352	-402	0	0		0	0	0	0	0
14	1	86	68	-1	191	258	11.6	34	MSaaaap	399	0	0	0		0	0	0	0	0
15	1	24	55	-1	270	258	13.3	30	MSaaapp	253	-201	0	0		0	0	0	0	0
16	1	157	109	-1	264	417	17.1	33	ABplpaapa	309	-304	0	0		0	0	0	0	0
17	1	33	153	-1	229	167	17.4	32	MSppaaa	295	-83	0	0		0	0	0	0	0
18	1	180	173	-1	249	348	24.2	35	ABalppapp	-262	0	0	0		0	0	0	0	0
19	1	119	160	-1	181	185	16.4	33	MSpaaaa	33	0	0	0		0	0	0	0	0
20	1	111	44	-1	320	106	13.8	35	ABpraaapp	140	0	0	0		0	0	0	0	0
21	1	181	175	-1	488	116	18.1	34	ABprppaap	276	-591	0	0		0	0	0	0	0
22	1	124	22	-1	161	142	16.9	32	ABalaapap	287	-881	0	0		0	0	0	0	0
23	1	35	94	187	396	173	14.6	37	MSpppp	273	71	0	0		0	0	0	0	0
24	1	68	10	-1	165	187	9.4	32	ABalappap	166	0	0	0		0	0	0	0	0
25	1	153	36	-1	407	111	15.2	35	ABprpaapp	325	488	0	0		0	0	0	0	0
26	1	41	28	-1	337	127	7.7	33	ABpraapap	323	0	0	0		0	0	0	0	0
27	1	116	172	-1	529	148	19.7	36	ABprpppaa	363	204	0	0		0	0	0	0	0
28	1	45	107	-1	331	328	17.1	32	MSappap	320	621	0	0		0	0	0	0	0
29	1	173	72	-1	449	253	23.3	37	MSpappp	366	405	0	0		0	0	0	0	0
30	1	100	64	-1	156	332	23.7	36	ABalpapaa	390	0	0	0		0	0	0	0	0
31	1	27	162	-1	437	417	20.5	36	ABplpppaa	360	246	0	0		0	0	0	0	0
32	1	59	63	-1	256	211	7.6	33	ABalapppp	161	0	0	0		0	0	0	0	0
33	1	120	116	-1	362	142	10.5	33	ABpraappa	309	0	0	0		0	0	0	0	0
34	1	168	88	-1	592	213	22.4	35	ABprapppp	350	26	0	0		0	0	0	0	0
35	1	4	76	-1	200	386	13.9	33	ABalpppap	298	-819	0	0		0	0	0	0	0
36	1	154	149	-1	326	352	6.0	32	ABplaaapp	386	0	0	0		0	0	0	0	0
37	1	87	139	-1	377	263	12.2	38	Ealp	386	-727	0	0		0	0	0	0	0
38	1	176	115	-1	165	183	22.5	37	ABaraaapa	359	-155	0	0		0	0	0	0	0
39	1	40	62	-1	176	314	9.0	33	ABalapapp	176	0	0	0		0	0	0	0	0
40	1	130	117	-1	295	178	17.8	30	MSppaap	298	1705	0	0		0	0	0	0	0
41	1	97	47	-1	511	392	9.4	33	ABplapapp	330	1461	0	0		0	0	0	0	0
42	1	67	174	-1	565	183	8.7	34	ABprapapp	-36	0	0	0		0	0	0	0	0
43	1	91	49	-1	432	370	25.1	38	ABplpappp	383	60	0	0		0	0	0	0	0
44	1	47	151	-1	459	185	6.1	32	ABarppppa	326	1226	0	0		0	0	0	0	0
45	1	185	77	-1	318	243	12.8	37	Eala	378	-396	0	0		0	0	0	0	0
46	1	171	121	-1	382	305	5.5	34	ABarppaap	335	422	0	0		0	0	0	0	0
47	1	48	71	-1	100	265	13.5	32	ABalaaaal	-175	0	0	0		0	0	0	0	0
48	1	161	89	-1	384	414	19.8	32	ABplppaap	319	366	0	0		0	0	0	0	0
49	1	102	46	-1	347	293	22.3	33	MSaapap	329	37	0	0		0	0	0	0	0
50	1	96	184	-1	511	159	23.3	37	ABprppppa	334	346	0	0		0	0	0	0	0
51	1	79	84	-1	340	412	20.7	33	ABplppaaa	324	1985	0	0		0	0	0	0	0
52	1	61	57	-1	124	301	17.6	38	ABalpaapa	375	379	0	0		0	0	0	0	0
53	1	151	8	-1	227	179	5.5	31	ABarpaaap	292	999	0	0		0	0	0	0	0
54	1	164	148	-1	198	329	5.9	35	ABplaaaaa	317	1351	0	0		0	0	0	0	0
55	1	38	75	-1	144	235	14.2	32	MSaaaaa	86	0	0	0		0	0	0	0	0
56	1	139	101	-1	596	327	18.8	35	Caapp	356	252	0	0		0	0	0	0	0
57	1	140	1	-1	375	323	10.8	38	Earp	384	-715	0	0		0	0	0	0	0
58	1	169	66	-1	297	340	13.6	30	MSapapp	296	1663	0	0		0	0	0	0	0
59	1	174	138	-1	554	291	21.9	34	Cpppp	348	-667	0	0		0	0	0	0	0
60	1	117	14	-1	391	392	7.7	32	ABplapaap	450	0	0	0		0	0	0	0	0
61	1	42	73	-1	208	150	21.1	34	ABaraaapp	169	0	0	0		0	0	0	0	0
62	1	58	185	-1	420	150	23.6	36	ABprpappa	298	497	0	0		0	0	0	0	0
63	1	14	179	-1	303	190	5.7	33	ABarpapap	301	435	0	0		0	0	0	0	0
64	1	31	130	-1	590	186	17.3	34	ABprapppa	333	19	0	0		0	0	0	0	0
65	1	57	81	-1	524	137	12.4	35	ABprappaa	-46	0	0	0		0	0	0	0	0
66	1	129	176	-1	270	165	6.1	31	ABarpapaa	41	0	0	0		0	0	0	0	0
67	1	20	3	-1	174	355	12.1	33	ABalpppaa	92	0	0	0		0	0	0	0	0
68	1	183	183	-1	280	296	24.3	38	ABalpappp	377	-141	0	0		0	0	0	0	0
69	1	49	158	-1	382	211	17.9	33	MSpppap	278	758	0	0		0	0	0	0	0
70	1	84	132	-1	561	243	18.3	35	Cpppa	357	-19	0	0		0	0	0	0	0
71	1	81	147	-1	312	300	5.3	31	ABarppaaa	315	-722	0	0		0	0	0	0	0
72	1	22	74	-1	136	286	9.5	33	ABalapaap	-331	0	0	0		0	0	0	0	0
73	1	34	17	-1	298	394	7.6	33	ABplaapap	47	0	0	0		0	0	0	0	0
74	1	25	69	-1	570	335	9.8	36	Caaap	357	1268	0	0		0	0	0	0	0
75	1	128	90	-1	287	373	23.8	36	ABplpapaa	261	0	0	0		0	0	0	0	0
76	1	88	23	-1	136	211	7.8	30	ABalappaa	295	172	0	0		0	0	0	0	0
77	1	123	188	-1	306	233	17.2	30	MSpaapp	15	0	0	0		0	0	0	0	0
78	1	62	95	-1	380	423	12.4	36	ABplaappp	265	0	0	0		0	0	0	0	0
79	1	80	136	-1	135	166	13.4	32	ABalaaapp	325	209	0	0		0	0	0	0	0
80	1	21	33	-1	376	108	18.5	34	ABprpaaap	302	1390	0	0		0	0	0	0	0
81	1	104	129	-1	197	313	23.2	34	ABalpapap	321	-213	0	0		0	0	0	0	0
82	1	89	119	-1	485	414	12.5	34	ABplappap	103	0	0	0		0	0	0	0	0
83	1	121	93	-1	520	175	16.4	34	ABprppapp	340	-735	0	0		0	0	0	0	0
84	1	166	56	-1	276	282	19.3	36	MSaapaa	311	123	0	0		0	0	0	0	0
85	1	32	135	-1	218	249	5.7	34	ABarpaapa	297	0	0	0		0	0	0	0	0
86	1	82	61	-1	295	115	9.2	34	ABpraapaa	319	17	0	0		0	0	0	0	0
87	1	175	91	-1	136	309	21.5	36	ABalpaaap	309	413	0	0		0	0	0	0	0
88	1	46	177	-1	206	252	20.4	36	ABaraapap	350	-219	0	0		0	0	0	0	0
89	1	23	6	-1	355	385	6.6	31	ABplapaaa	304	127	0	0		0	0	0	0	0
90	1	19	142	-1	223	114	15.8	33	ABpraaaaa	87	0	0	0		0	0	0	0	0
91	1	1	150	-1	453	308	8.8	38	Epla	217	0	0	0		0	0	0	0	0
92	1	3	87	-1	496	371	25.4	37	ABplppppp	339	-816	0	0		0	0	0	0	0
93	1	90	32	-1	330	180	8.7	31	ABarpappa	308	467	0	0		0	0	0	0	0
94	1	147	30	-1	465	222	16.1	38	Dpp	383	-155	0	0		0	0	0	0	0
95	1	125	110	-1	313	255	21.5	34	MSpapaa	326	1927	0	0		0	0	0	0	0
96	1	72	167	-1	98	245	17.3	33	ABalaaaar	6	0	0	0		0	0	0	0	0
97	1	8	50	-1	344	220	7.0	33	ABarpappp	312	352	0	0		0	0	0	0	0
98	1	16	106	-1	242	373	12.7	34	ABalppppa	-157	0	0	0		0	0	0	0	0
99	1	107	21	-1	441	162	9.5	32	ABprapaap	295	1276	0	0		0	0	0	0	0
100	1	5	144	-1	426	222	5.9	33	ABarpppap	325	-1309	0	0		0	0	0	0	0
101	1	178	85	-1	429	305	23.9	36	MSaappp	358	768	0	0		0	0	0	0	0
102	1	78	45	-1	245	206	12.4	33	MSpaaap	330	-224	0	0		0	0	0	0	0
103	1	69	52	-1	256	312	15.9	32	MSapaap	-192	0	0	0		0	0	0	0	0
104	1	15	156	-1	185	192	4.8	30	ABarpaaaa	298	-254	0	0		0	0	0	0	0
105	1	64	11	-1	177	382	18.4	33	ABalppaap	303	1527	0	0		0	0	0	0	0
106	1	36	154	-1	185	147	12.8	31	ABalaappa	-100	0	0	0		0	0	0	0	0
107	1	56	13	-1	434	416	12.0	34	ABplappaa	297	-782	0	0		0	0	0	0	0
108	1	143	7	-1	441	338	15.3	40	Dap	400	-793	0	0		0	0	0	0	0
109	1	142	127	-1	234	344	6.7	32	ABplaaaap	220	0	0	0		0	0	0	0	0
110	1	70	152	-1	282	408	21.2	35	ABplpaaap	456	0	0	0		0	0	0	0	0
111	1	63	65	-1	234	385	8.5	34	ABplaapaa	-338	0	0	0		0	0	0	0	0
112	1	167	92	-1	267	139	14.9	34	ABpraaaap	325	-944	0	0		0	0	0	0	0
113	1	126	161	-1	500	407	20.3	34	ABplpppap	341	-91	0	0		0	0	0	0	0
114	1	122	29	-1	264	123	20.8	36	ABarapppa	52	0	0	0		0	0	0	0	0
115	1	114	111	-1	292	399	12.2	34	ABalppppp	342	637	0	0		0	0	0	0	0
116	1	66	186	-1	344	210	23.7	36	ABarapapp	359	-194	0	0		0	0	0	0	0
117	1	156	178	-1	212	269	15.4	36	MSaaapa	-147	0	0	0		0	0	0	0	0
118	1	163	48	-1	471	403	17.3	33	ABplppapp	281	0	0	0		0	0	0	0	0
119	1	115	143	-1	267	104	13.6	33	ABpraaapa	287	610	0	0		0	0	0	0	0
120	1	7	41	-1	263	216	16.3	33	MSpaapa	329	-63	0	0		0	0	0	0	0
121	1	145	70	-1	370	319	24.3	32	MSaappa	217	38	0	0		0	0	0	0	0
122	1	55	80	-1	127	270	23.6	35	ABalpaaaa	170	0	0	0		0	0	0	0	0
123	1	2	53	-1	149	353	15.4	33	ABalppaaa	95	0	0	0		0	0	0	0	0
124	1	133	125	-1	453	320	20.6	38	Capaa	384	993	0	0		0	0	0	0	0
125	1	109	122	-1	521	314	14.2	39	Eplp	386	382	0	0		0	0	0	0	0
126	1	75	145	-1	299	203	24.5	35	ABarapapa	296	-89	0	0		0	0	0	0	0
127	1	172	131	-1	377	369	24.4	36	ABplpappa	349	-806	0	0		0	0	0	0	0
128	1	138	35	-1	288	255	5.7	35	ABarpaapp	72	0	0	0		0	0	0	0	0
129	1	149	120	-1	162	217	18.8	32	ABaraaaap	290	0	0	0		0	0	0	0	0
130	1	26	112	-1	275	344	5.9	31	ABplaaapa	298	-557	0	0		0	0	0	0	0
131	1	92	43	-1	473	140	14.4	34	ABprppapa	124	0	0	0		0	0	0	0	0
132	1	132	166	-1	422	223	10.8	38	Epra	383	118	0	0		0	0	0	0	0
133	1	95	118	-1	377	226	5.2	32	ABarpppaa	302	1048	0	0		0	0	0	0	0
134	1	150	124	-1	260	299	10.4	38	Eara	386	-383	0	0		0	0	0	0	0
135	1	184	141	-1	503	202	26.2	38	ABprppppp	377	-210	0	0		0	0	0	0	0
136	1	50	123	-1	201	208	8.3	34	ABalapppa	415	0	0	0		0	0	0	0	0
137	1	179	155	-1	464	149	22.5	36	ABprpappp	119	0	0	0		0	0	0	0	0
138	1	44	19	-1	600	266	14.5	37	Cpapa	369	-648	0	0		0	0	0	0	0
139	1	9	100	-1	120	234	20.7	33	ABaraaaaa	324	688	0	0		0	0	0	0	0
140	1	159	15	-1	419	407	17.2	34	ABplppapa	139	0	0	0		0	0	0	0	0
141	1	85	169	-1	254	355	17.4	31	MSapapa	307	328	0	0		0	0	0	0	0
142	1	110	60	-1	412	119	21.0	35	ABprpapap	299	169	0	0		0	0	0	0	0
143	1	135	37	-1	522	350	18.1	35	Cappa	341	263	0	0		0	0	0	0	0
144	1	136	83	-1	223	135	10.3	34	ABalaappp	312	0	0	0		0	0	0	0	0
145	1	131	146	-1	445	395	7.3	33	ABplapapa	394	0	0	0		0	0	0	0	0
146	1	98	182	-1	318	424	17.1	33	ABplpaapp	193	0	0	0		0	0	0	0	0
147	1	94	58	-1	485	362	7.3	32	ABarppapp	537	0	0	0		0	0	0	0	0
148	1	51	59	-1	130	172	18.1	32	ABalaapaa	313	0	0	0		0	0	0	0	0
149	1	99	67	-1	305	174	14.1	33	MSppapa	324	-595	0	0		0	0	0	0	0
150	1	6	140	-1	555	397	18.4	34	ABplapppp	57	0	0	0		0	0	0	0	0
151	1	53	78	-1	499	154	8.4	34	ABprapapa	-132	0	0	0		0	0	0	0	0
152	1	105	16	-1	336	108	20.4	34	ABprpaaaa	309	-998	0	0		0	0	0	0	0
153	1	182	159	-1	438	197	20.6	34	Dpa	345	-678	0	0		0	0	0	0	0
154	1	127	26	-1	568	179	14.1	35	ABprappap	409	0	0	0		0	0	0	0	0
155	1	148	168	-1	382	341	19.5	36	Daa	364	-1487	0	0		0	0	0	0	0
156	1	162	165	-1	332	191	17.6	32	MSpppaa	283	138	0	0		0	0	0	0	0
157	1	152	97	-1	491	251	5.4	36	Cpaaa	363	-1249	0	0		0	0	0	0	0
158	1	52	108	-1	331	363	22.5	35	ABplpapap	-177	0	0	0		0	0	0	0	0
159	1	106	105	-1	534	213	8.5	32	ABarppppp	400	0	0	0		0	0	0	0	0
160	1	113	34	-1	553	184	22.7	35	ABprpppap	298	434	0	0		0	0	0	0	0
161	1	141	133	-1	591	340	13.6	35	Caapa	325	418	0	0		0	0	0	0	0
162	1	186	114	-1	519	335	22.5	35	Capap	354	38	0	0		0	0	0	0	0
163	1	12	42	-1	297	371	17.7	31	MSappaa	295	54	0	0		0	0	0	0	0
164	1	134	126	-1	413	154	5.7	34	ABprapaaa	-142	0	0	0		0	0	0	0	0
165	1	165	171	-1	357	188	13.2	33	MSppapp	-159	0	0	0		0	0	0	0	0
166	1	177	103	-1	331	152	23.1	36	ABarappap	348	-433	0	0		0	0	0	0	0
167	1	160	2	-1	464	387	22.5	36	ABplppppa	303	700	0	0		0	0	0	0	0
168	1	71	12	-1	275	234	21.7	36	ABaraappp	-177	0	0	0		0	0	0	0	0
169	1	18	4	-1	526	315	6.1	35	Caaaa	324	-249	0	0		0	0	0	0	0
170	1	37	5	189	508	232	20.4	37	Cppa	-199	0	0	0		0	0	0	0	0
171	1	10	31	-1	579	249	9.5	35	Cpaap	-177	0	0	0		0	0	0	0	0
172	1	155	113	-1	424	250	17.4	33	Z2	330	-1124	0	0		0	0	0	0	0
173	1	60	39	-1	526	402	14.6	32	ABplapppa	80	0	0	0		0	0	0	0	0
174	1	43	98	-1	200	332	15.7	31	MSapaaa	305	794	0	0		0	0	0	0	0
175	1	108	157	-1	221	229	23.4	35	ABaraappa	342	-238	0	0		0	0	0	0	0
176	1	112	170	-1	279	153	23.1	34	ABarappaa	-137	0	0	0		0	0	0	0	0
177	1	83	99	-1	603	285	22.2	36	Cpapp	355	470	0	0		0	0	0	0	0
178	1	30	137	-1	181	322	18.7	34	ABalpaapp	-191	0	0	0		0	0	0	0	0
179	1	158	163	-1	314	138	18.5	34	ABarapppp	320	800	0	0		0	0	0	0	0
180	1	101	27	-1	512	259	13.4	39	Eprp	397	-16	0	0		0	0	0	0	0
181	1	17	20	-1	401	212	24.1	34	MSpappa	293	961	0	0		0	0	0	0	0
182	1	170	134	-1	563	335	23.2	36	Cappp	-841	0	0	0		0	0	0	0	0
183	1	77	96	-1	379	135	22.3	35	ABprpapaa	313	140	0	0		0	0	0	0	0
184	1	144	180	-1	392	262	22.5	35	MSpapap	322	-649	0	0		0	0	0	0	0
185	1	76	38	-1	200	364	22.1	34	ABalppapa	333	284	0	0		0	0	0	0	0
186	1	146	82	-1	171	238	23.0	35	ABaraapaa	347	-42	0	0		0	0	0	0	0
187	1	187	181	-1	392	283	18.5	33	Z3	332	1161	0	0		0	0	0	0	0
