# Supplementary material for: The AP-2 Transcription Factor APTF-2 Is Required for Neuroblast and Epidermal Morphogenesis in Caenorhabditis elegans Embryogenesis
Source: PLoS Genet. 2016 May 13;12(5):e1006048. doi: 10.1371/journal.pgen.1006048 (PMC4866721; doi:10.1371/journal.pgen.1006048)
Supplement: S5 Text — (ZIP) [file pgen.1006048.s033.zip › nuclei/t106-nuclei]

1	1	57	187	-1	373	319	10.8	38	Earp	380	407	0	0		0	0	0	0	0
2	1	167	173	-1	471	378	22.5	36	ABplppppa	316	386	0	0		0	0	0	0	0
3	1	67	27	-1	176	356	12.2	31	ABalpppaa	-168	0	0	0		0	0	0	0	0
4	1	169	80	-1	523	317	5.9	34	Caaaa	325	53	0	0		0	0	0	0	0
5	1	170	48	-1	486	226	19.7	34	Cppaa	274	-191	0	0		0	0	0	0	0
6	1	89	35	-1	360	382	6.6	31	ABplapaaa	373	0	0	0		0	0	0	0	0
7	1	108	82	-1	438	337	15.1	39	Dap	387	-160	0	0		0	0	0	0	0
8	1	53	126	-1	234	182	5.6	30	ABarpaaap	297	91	0	0		0	0	0	0	0
9	1	6	124	-1	417	119	10.1	35	ABpraappp	352	0	0	0		0	0	0	0	0
10	1	24	12	-1	167	184	9.5	32	ABalappap	307	128	0	0		0	0	0	0	0
11	1	105	87	-1	179	381	18.4	34	ABalppaap	331	77	0	0		0	0	0	0	0
12	1	168	135	-1	275	229	21.0	36	ABaraappp	323	4	0	0		0	0	0	0	0
13	1	107	131	-1	436	415	12.7	34	ABplappaa	343	59	0	0		0	0	0	0	0
14	1	60	83	-1	395	397	7.9	34	ABplapaap	129	0	0	0		0	0	0	0	0
15	1	140	30	-1	419	406	17.4	34	ABplppapa	135	0	0	0		0	0	0	0	0
16	1	152	116	-1	337	106	20.5	35	ABprpaaaa	300	-99	0	0		0	0	0	0	0
17	1	73	36	-1	300	389	7.7	33	ABplaapap	247	0	0	0		0	0	0	0	0
18	1	3	64	-1	167	256	7.3	31	ABalapapa	316	299	0	0		0	0	0	0	0
19	1	138	141	-1	602	262	14.3	37	Cpapa	329	-480	0	0		0	0	0	0	0
20	1	181	47	-1	400	214	24.2	35	MSpappa	355	453	0	0		0	0	0	0	0
21	1	99	169	-1	443	160	9.6	31	ABprapaap	316	-181	0	0		0	0	0	0	0
22	1	22	95	-1	162	139	17.3	32	ABalaapap	303	52	0	0		0	0	0	0	0
23	1	76	100	-1	138	206	8.3	30	ABalappaa	306	977	0	0		0	0	0	0	0
24	1	5	11	-1	101	210	14.2	32	ABalaaapa	443	0	0	0		0	0	0	0	0
25	1	4	122	-1	212	172	24.6	34	ABarapaaa	335	916	0	0		0	0	0	0	0
26	1	154	99	-1	564	177	13.8	35	ABprappap	-156	0	0	0		0	0	0	0	0
27	1	180	8	-1	510	258	13.4	40	Eprp	392	453	0	0		0	0	0	0	0
28	1	26	75	-1	340	124	7.6	33	ABpraapap	-297	0	0	0		0	0	0	0	0
29	1	114	134	-1	259	125	21.3	35	ABarapppa	319	70	0	0		0	0	0	0	0
30	1	94	176	-1	459	215	16.0	38	Dpp	382	-934	0	0		0	0	0	0	0
31	1	171	160	-1	578	247	9.4	36	Cpaap	345	-633	0	0		0	0	0	0	0
32	1	93	5	-1	330	179	8.7	32	ABarpappa	312	487	0	0		0	0	0	0	0
33	1	80	144	-1	381	104	18.4	34	ABprpaaap	453	0	0	0		0	0	0	0	0
34	1	160	177	-1	559	180	22.5	35	ABprpppap	338	-1110	0	0		0	0	0	0	0
35	1	128	161	-1	292	249	5.8	35	ABarpaapp	55	0	0	0		0	0	0	0	0
36	1	25	77	-1	409	110	15.2	34	ABprpaapp	181	0	0	0		0	0	0	0	0
37	1	143	4	-1	514	348	18.3	36	Cappa	353	1514	0	0		0	0	0	0	0
38	1	185	152	-1	204	361	22.0	34	ABalppapa	283	0	0	0		0	0	0	0	0
39	1	173	110	-1	524	402	15.2	33	ABplapppa	291	375	0	0		0	0	0	0	0
40	1	10	2	190	353	364	15.9	37	MSappp	245	762	0	0		0	0	0	0	0
41	1	120	14	-1	261	208	16.3	33	MSpaapa	291	250	0	0		0	0	0	0	0
42	1	163	56	-1	296	369	17.6	32	MSappaa	257	713	0	0		0	0	0	0	0
43	1	131	101	-1	477	143	14.5	33	ABprppapa	302	145	0	0		0	0	0	0	0
44	1	20	6	-1	319	102	13.2	34	ABpraaapp	155	0	0	0		0	0	0	0	0
45	1	102	108	-1	242	204	12.6	34	MSpaaap	24	0	0	0		0	0	0	0	0
46	1	49	151	-1	349	293	22.6	34	MSaapap	285	-540	0	0		0	0	0	0	0
47	1	41	38	-1	510	392	9.7	34	ABplapapp	305	0	0	0		0	0	0	0	0
48	1	118	155	-1	469	399	17.5	34	ABplppapp	257	0	0	0		0	0	0	0	0
49	1	43	159	-1	437	364	25.5	39	ABplpappp	378	101	0	0		0	0	0	0	0
50	1	97	180	-1	352	213	6.9	33	ABarpappp	323	692	0	0		0	0	0	0	0
51	1	1	22	-1	336	413	10.1	34	ABplaappa	387	0	0	0		0	0	0	0	0
52	1	103	167	-1	255	309	16.1	32	MSapaap	317	517	0	0		0	0	0	0	0
53	1	123	19	-1	151	358	15.3	32	ABalppaaa	223	0	0	0		0	0	0	0	0
54	1	12	50	-1	227	388	19.7	35	ABplpaaaa	346	-426	0	0		0	0	0	0	0
55	1	15	13	-1	272	251	13.5	31	MSaaapp	282	116	0	0		0	0	0	0	0
56	1	84	26	-1	281	288	19.5	37	MSaapaa	152	0	0	0		0	0	0	0	0
57	1	52	92	-1	127	299	17.5	36	ABalpaapa	367	307	0	0		0	0	0	0	0
58	1	147	182	-1	487	358	7.4	31	ABarppapp	-164	0	0	0		0	0	0	0	0
59	1	148	114	-1	132	173	18.2	33	ABalaapaa	-14	0	0	0		0	0	0	0	0
60	1	142	170	-1	411	117	21.2	35	ABprpapap	303	108	0	0		0	0	0	0	0
61	1	86	37	-1	294	114	9.3	33	ABpraapaa	326	0	0	0		0	0	0	0	0
62	1	39	46	-1	177	319	9.0	34	ABalapapp	-143	0	0	0		0	0	0	0	0
63	1	32	149	-1	262	205	8.3	32	ABalapppp	30	0	0	0		0	0	0	0	0
64	1	30	184	-1	163	335	24.1	36	ABalpapaa	338	681	0	0		0	0	0	0	0
65	1	111	123	-1	238	376	8.2	34	ABplaapaa	339	911	0	0		0	0	0	0	0
66	1	58	73	-1	299	340	13.5	32	MSapapp	262	113	0	0		0	0	0	0	0
67	1	149	158	-1	303	171	14.3	34	MSppapa	292	-287	0	0		0	0	0	0	0
68	1	14	74	-1	189	251	11.5	34	MSaaaap	348	0	0	0		0	0	0	0	0
69	1	74	94	-1	569	330	9.5	36	Caaap	-151	0	0	0		0	0	0	0	0
70	1	121	67	-1	369	319	24.3	32	MSaappa	324	83	0	0		0	0	0	0	0
71	1	47	168	-1	102	258	13.6	32	ABalaaaal	270	0	0	0		0	0	0	0	0
72	1	29	165	-1	450	252	23.5	38	MSpappp	332	1734	0	0		0	0	0	0	0
73	1	61	157	-1	206	153	21.4	35	ABaraaapp	-241	0	0	0		0	0	0	0	0
74	1	72	69	-1	137	281	9.1	33	ABalapaap	84	0	0	0		0	0	0	0	0
75	1	55	45	-1	146	229	14.1	33	MSaaaaa	320	-38	0	0		0	0	0	0	0
76	1	35	29	-1	203	393	14.1	34	ABalpppap	-190	0	0	0		0	0	0	0	0
77	1	45	120	-1	319	242	12.9	37	Eala	378	966	0	0		0	0	0	0	0
78	1	151	103	-1	503	152	8.3	34	ABprapapa	34	0	0	0		0	0	0	0	0
79	1	2	174	-1	452	125	18.3	33	ABprppaaa	-328	0	0	0		0	0	0	0	0
80	1	122	153	-1	129	276	23.7	35	ABalpaaaa	160	0	0	0		0	0	0	0	0
81	1	65	130	-1	526	138	12.2	34	ABprappaa	335	614	0	0		0	0	0	0	0
82	1	186	113	-1	174	246	22.8	35	ABaraapaa	327	216	0	0		0	0	0	0	0
83	1	144	125	-1	220	134	10.4	34	ABalaappp	321	-306	0	0		0	0	0	0	0
84	1	51	97	-1	336	409	20.3	33	ABplppaaa	310	32	0	0		0	0	0	0	0
85	1	101	23	-1	424	304	23.9	36	MSaappp	351	123	0	0		0	0	0	0	0
86	1	8	70	-1	119	239	9.8	31	ABalapaaa	311	305	0	0		0	0	0	0	0
87	1	92	15	-1	503	371	25.3	37	ABplppppp	361	-876	0	0		0	0	0	0	0
88	1	34	63	-1	601	212	21.5	35	ABprapppp	337	190	0	0		0	0	0	0	0
89	1	48	145	-1	383	410	19.7	35	ABplppaap	281	-359	0	0		0	0	0	0	0
90	1	75	18	-1	285	372	23.9	34	ABplpapaa	-43	0	0	0		0	0	0	0	0
91	1	87	148	-1	143	310	21.5	35	ABalpaaap	95	0	0	0		0	0	0	0	0
92	1	112	25	-1	273	136	15.0	34	ABpraaaap	-4	0	0	0		0	0	0	0	0
93	1	83	162	-1	523	181	16.7	34	ABprppapp	109	0	0	0		0	0	0	0	0
94	1	23	76	-1	383	159	15.4	33	MSppppa	249	89	0	0		0	0	0	0	0
95	1	78	85	-1	377	417	12.9	36	ABplaappp	165	0	0	0		0	0	0	0	0
96	1	183	179	-1	374	133	22.2	36	ABprpapaa	312	462	0	0		0	0	0	0	0
97	1	157	72	-1	494	250	5.5	37	Cpaaa	-188	0	0	0		0	0	0	0	0
98	1	174	154	-1	202	330	15.2	31	MSapaaa	29	0	0	0		0	0	0	0	0
99	1	177	137	-1	607	286	21.5	36	Cpapp	359	151	0	0		0	0	0	0	0
100	1	139	43	-1	120	234	21.3	34	ABaraaaaa	445	0	0	0		0	0	0	0	0
101	1	56	175	-1	597	327	18.3	34	Caapp	95	0	0	0		0	0	0	0	0
102	1	7	166	-1	256	210	25.4	36	ABarapaap	365	6	0	0		0	0	0	0	0
103	1	166	119	-1	333	150	23.5	36	ABarappap	285	-428	0	0		0	0	0	0	0
104	1	9	62	-1	365	111	14.3	32	ABprpaapa	286	455	0	0		0	0	0	0	0
105	1	159	40	-1	536	213	8.4	32	ABarppppp	314	-730	0	0		0	0	0	0	0
106	1	98	163	-1	236	369	12.1	33	ABalppppa	337	474	0	0		0	0	0	0	0
107	1	28	164	-1	330	324	17.4	32	MSappap	294	65	0	0		0	0	0	0	0
108	1	158	129	-1	333	367	22.9	35	ABplpapap	109	0	0	0		0	0	0	0	0
109	1	16	81	-1	261	410	16.6	33	ABplpaapa	329	727	0	0		0	0	0	0	0
110	1	95	171	-1	317	255	21.4	35	MSpapaa	353	-580	0	0		0	0	0	0	0
111	1	115	68	-1	290	398	12.1	35	ABalppppp	312	-142	0	0		0	0	0	0	0
112	1	130	127	-1	278	339	5.5	31	ABplaaapa	62	0	0	0		0	0	0	0	0
113	1	172	21	-1	421	245	17.7	33	Z2	334	-527	0	0		0	0	0	0	0
114	1	162	91	-1	520	328	22.5	36	Capap	318	1108	0	0		0	0	0	0	0
115	1	38	96	-1	166	189	22.7	36	ABaraaapa	366	-391	0	0		0	0	0	0	0
116	1	33	112	-1	362	139	10.4	33	ABpraappa	328	-263	0	0		0	0	0	0	0
117	1	40	185	-1	289	171	17.7	30	MSppaap	241	38	0	0		0	0	0	0	0
118	1	133	133	-1	383	219	5.4	32	ABarpppaa	147	0	0	0		0	0	0	0	0
119	1	82	98	-1	481	407	12.9	34	ABplappap	101	0	0	0		0	0	0	0	0
120	1	129	105	-1	160	219	19.2	31	ABaraaaap	275	91	0	0		0	0	0	0	0
121	1	46	79	-1	384	304	5.4	34	ABarppaap	316	-221	0	0		0	0	0	0	0
122	1	125	136	-1	523	310	14.0	38	Eplp	385	-571	0	0		0	0	0	0	0
123	1	136	84	-1	202	209	7.9	32	ABalapppa	158	0	0	0		0	0	0	0	0
124	1	134	89	-1	265	292	10.4	38	Eara	386	905	0	0		0	0	0	0	0
125	1	124	183	-1	455	308	20.7	38	Capaa	373	87	0	0		0	0	0	0	0
126	1	164	146	-1	420	148	5.5	37	ABprapaaa	371	967	0	0		0	0	0	0	0
127	1	109	52	-1	237	335	6.3	32	ABplaaaap	325	283	0	0		0	0	0	0	0
128	1	11	42	-1	425	332	5.7	34	ABarppapa	289	421	0	0		0	0	0	0	0
129	1	81	44	-1	202	314	22.4	34	ABalpapap	72	0	0	0		0	0	0	0	0
130	1	64	66	-1	589	184	17.3	34	ABprapppa	307	-551	0	0		0	0	0	0	0
131	1	127	132	-1	380	375	24.3	37	ABplpappa	373	461	0	0		0	0	0	0	0
132	1	70	118	-1	561	241	18.3	35	Cpppa	358	406	0	0		0	0	0	0	0
133	1	161	172	-1	587	343	13.3	35	Caapa	313	1071	0	0		0	0	0	0	0
134	1	182	34	-1	559	336	21.9	37	Cappp	344	404	0	0		0	0	0	0	0
135	1	85	55	-1	223	248	5.8	34	ABarpaapa	311	0	0	0		0	0	0	0	0
136	1	79	115	-1	132	161	13.4	33	ABalaaapp	-202	0	0	0		0	0	0	0	0
137	1	178	93	-1	180	322	18.0	35	ABalpaapp	-257	0	0	0		0	0	0	0	0
138	1	59	186	-1	562	294	21.6	35	Cpppp	307	923	0	0		0	0	0	0	0
139	1	37	188	-1	380	255	11.7	38	Ealp	384	309	0	0		0	0	0	0	0
140	1	150	16	-1	557	393	18.4	34	ABplapppp	340	-117	0	0		0	0	0	0	0
141	1	135	107	-1	511	194	26.2	38	ABprppppp	345	658	0	0		0	0	0	0	0
142	1	90	20	-1	223	113	15.5	32	ABpraaaaa	130	0	0	0		0	0	0	0	0
143	1	119	33	-1	267	99	14.6	32	ABpraaapa	324	964	0	0		0	0	0	0	0
144	1	100	51	-1	431	223	5.5	33	ABarpppap	308	0	0	0		0	0	0	0	0
145	1	126	24	-1	302	206	24.7	36	ABarapapa	167	0	0	0		0	0	0	0	0
146	1	145	109	-1	450	395	7.4	34	ABplapapa	324	394	0	0		0	0	0	0	0
147	1	71	90	-1	319	297	5.4	32	ABarppaaa	322	1064	0	0		0	0	0	0	0
148	1	54	128	-1	199	321	5.4	34	ABplaaaaa	108	0	0	0		0	0	0	0	0
149	1	36	138	-1	329	352	6.1	32	ABplaaapp	319	-502	0	0		0	0	0	0	0
150	1	91	181	-1	452	309	9.1	39	Epla	386	29	0	0		0	0	0	0	0
151	1	44	53	-1	463	185	6.2	33	ABarppppa	314	-514	0	0		0	0	0	0	0
152	1	110	32	-1	285	407	21.0	33	ABplpaaap	321	215	0	0		0	0	0	0	0
153	1	17	189	-1	226	162	17.1	32	MSppaaa	299	-395	0	0		0	0	0	0	0
154	1	106	61	-1	182	144	12.9	31	ABalaappa	-298	0	0	0		0	0	0	0	0
155	1	137	41	-1	464	142	22.5	36	ABprpappp	312	-250	0	0		0	0	0	0	0
156	1	104	31	-1	191	189	4.8	30	ABarpaaaa	269	-748	0	0		0	0	0	0	0
157	1	175	139	-1	219	233	23.3	35	ABaraappa	319	535	0	0		0	0	0	0	0
158	1	69	121	-1	381	205	17.7	32	MSpppap	324	251	0	0		0	0	0	0	0
159	1	153	28	-1	431	197	19.8	34	Dpa	319	-70	0	0		0	0	0	0	0
160	1	19	60	-1	178	185	16.7	32	MSpaaaa	300	0	0	0		0	0	0	0	0
161	1	113	54	-1	498	406	20.4	34	ABplpppap	105	0	0	0		0	0	0	0	0
162	1	31	102	-1	439	415	20.5	35	ABplpppaa	340	124	0	0		0	0	0	0	0
163	1	179	178	-1	306	129	18.9	34	ABarapppp	333	-100	0	0		0	0	0	0	0
164	1	13	49	-1	236	286	24.4	36	ABalpappa	358	880	0	0		0	0	0	0	0
165	1	156	111	-1	329	185	17.5	31	MSpppaa	248	124	0	0		0	0	0	0	0
166	1	132	65	-1	423	219	10.5	38	Epra	365	-797	0	0		0	0	0	0	0
167	1	96	59	-1	97	242	17.5	34	ABalaaaar	-48	0	0	0		0	0	0	0	0
168	1	155	106	-1	380	341	19.7	36	Daa	-33	0	0	0		0	0	0	0	0
169	1	141	104	-1	258	351	17.5	31	MSapapa	296	317	0	0		0	0	0	0	0
170	1	176	1	-1	289	157	22.8	33	ABarappaa	323	73	0	0		0	0	0	0	0
171	1	165	17	-1	354	180	12.8	30	MSppapp	196	0	0	0		0	0	0	0	0
172	1	27	9	-1	528	152	20.4	36	ABprpppaa	264	0	0	0		0	0	0	0	0
173	1	18	147	-1	249	349	24.1	35	ABalppapp	325	81	0	0		0	0	0	0	0
174	1	42	86	-1	562	178	8.8	33	ABprapapp	326	224	0	0		0	0	0	0	0
175	1	21	142	-1	490	113	17.5	34	ABprppaap	341	-843	0	0		0	0	0	0	0
176	1	66	3	-1	273	163	5.7	32	ABarpapaa	212	0	0	0		0	0	0	0	0
177	1	88	78	-1	208	248	19.6	35	ABaraapap	356	-479	0	0		0	0	0	0	0
178	1	117	7	-1	213	271	15.2	37	MSaaapa	349	-1357	0	0		0	0	0	0	0
179	1	63	140	-1	306	192	5.6	31	ABarpapap	304	-278	0	0		0	0	0	0	0
180	1	184	57	-1	389	262	22.4	35	MSpapap	339	-1372	0	0		0	0	0	0	0
181	1	187	150	-1	388	279	18.0	35	Z3	349	1097	0	0		0	0	0	0	0
182	1	146	88	-1	313	421	16.7	34	ABplpaapp	324	-208	0	0		0	0	0	0	0
183	1	68	156	-1	279	288	23.9	40	ABalpappp	368	-1098	0	0		0	0	0	0	0
184	1	50	39	-1	508	166	23.4	38	ABprppppa	364	-1243	0	0		0	0	0	0	0
185	1	62	71	-1	412	149	24.3	39	ABprpappa	-121	0	0	0		0	0	0	0	0
186	1	116	10	-1	345	206	23.8	35	ABarapapp	357	183	0	0		0	0	0	0	0
187	1	23	143	-1	421	173	14.1	32	MSppppp	226	-224	0	0		0	0	0	0	0
188	1	77	58	-1	305	225	17.2	30	MSpaapp	287	766	0	0		0	0	0	0	0
189	1	170	117	-1	539	240	22.7	35	Cppap	-160	0	0	0		0	0	0	0	0
