# Supplementary material for: The AP-2 Transcription Factor APTF-2 Is Required for Neuroblast and Epidermal Morphogenesis in Caenorhabditis elegans Embryogenesis
Source: PLoS Genet. 2016 May 13;12(5):e1006048. doi: 10.1371/journal.pgen.1006048 (PMC4866721; doi:10.1371/journal.pgen.1006048)
Supplement: S5 Text — (ZIP) [file pgen.1006048.s033.zip › nuclei/t107-nuclei]

1	1	170	48	-1	288	161	23.2	33	ABarappaa	307	204	0	0		0	0	0	0	0
2	1	40	137	-1	342	367	16.4	32	MSapppa	235	-168	0	0		0	0	0	0	0
3	1	176	153	-1	272	162	5.7	32	ABarpapaa	307	402	0	0		0	0	0	0	0
4	1	37	89	-1	510	345	18.4	36	Cappa	362	222	0	0		0	0	0	0	0
5	1	32	50	-1	327	174	8.9	32	ABarpappa	82	0	0	0		0	0	0	0	0
6	1	44	5	-1	320	101	13.0	34	ABpraaapp	166	0	0	0		0	0	0	0	0
7	1	178	32	-1	209	269	14.9	37	MSaaapa	364	164	0	0		0	0	0	0	0
8	1	27	148	-1	506	260	13.0	39	Eprp	398	86	0	0		0	0	0	0	0
9	1	172	65	-1	522	152	20.5	36	ABprpppaa	307	1236	0	0		0	0	0	0	0
10	1	186	55	-1	343	207	23.9	35	ABarapapp	353	149	0	0		0	0	0	0	0
11	1	24	73	-1	98	214	14.4	32	ABalaaapa	280	0	0	0		0	0	0	0	0
12	1	10	17	-1	161	190	9.1	33	ABalappap	300	428	0	0		0	0	0	0	0
13	1	55	79	-1	271	250	13.6	30	MSaaapp	256	1431	0	0		0	0	0	0	0
14	1	41	51	-1	260	208	15.6	32	MSpaapa	303	-97	0	0		0	0	0	0	0
15	1	87	165	-1	510	373	24.9	36	ABplppppp	346	117	0	0		0	0	0	0	0
16	1	140	130	-1	556	390	19.2	34	ABplapppp	292	409	0	0		0	0	0	0	0
17	1	171	158	-1	353	178	12.8	30	MSppapp	266	341	0	0		0	0	0	0	0
18	1	90	145	-1	288	366	23.6	35	ABplpapaa	313	457	0	0		0	0	0	0	0
19	1	53	155	-1	152	363	15.9	33	ABalppaaa	-37	0	0	0		0	0	0	0	0
20	1	142	41	-1	226	114	15.8	32	ABpraaaaa	317	367	0	0		0	0	0	0	0
21	1	113	40	-1	429	244	18.5	32	Z2	185	1403	0	0		0	0	0	0	0
22	1	51	72	-1	337	410	9.7	34	ABplaappa	91	0	0	0		0	0	0	0	0
23	1	85	175	-1	416	303	23.5	34	MSaappp	348	1983	0	0		0	0	0	0	0
24	1	145	67	-1	298	216	24.8	35	ABarapapa	321	114	0	0		0	0	0	0	0
25	1	92	12	-1	273	134	15.3	34	ABpraaaap	326	-356	0	0		0	0	0	0	0
26	1	56	114	-1	282	289	19.3	37	MSaapaa	357	355	0	0		0	0	0	0	0
27	1	3	181	-1	176	362	12.3	32	ABalpppaa	295	468	0	0		0	0	0	0	0
28	1	159	182	-1	422	193	19.8	35	Dpa	335	478	0	0		0	0	0	0	0
29	1	76	87	-1	205	395	14.2	33	ABalpppap	494	0	0	0		0	0	0	0	0
30	1	15	180	-1	417	409	17.5	33	ABplppapa	325	699	0	0		0	0	0	0	0
31	1	156	109	-1	192	184	4.7	30	ABarpaaaa	296	1454	0	0		0	0	0	0	0
32	1	152	10	-1	284	409	20.9	34	ABplpaaap	464	0	0	0		0	0	0	0	0
33	1	143	74	-1	267	98	14.7	33	ABpraaapa	306	0	0	0		0	0	0	0	0
34	1	134	136	-1	549	330	21.4	34	Cappp	338	741	0	0		0	0	0	0	0
35	1	6	95	-1	363	380	6.4	32	ABplapaaa	313	415	0	0		0	0	0	0	0
36	1	17	28	-1	301	386	7.3	32	ABplaapap	200	0	0	0		0	0	0	0	0
37	1	61	61	-1	287	114	9.6	35	ABpraapaa	307	0	0	0		0	0	0	0	0
38	1	47	70	-1	513	389	10.1	33	ABplapapp	48	0	0	0		0	0	0	0	0
39	1	184	191	-1	510	170	23.4	38	ABprppppa	346	420	0	0		0	0	0	0	0
40	1	105	141	-1	534	210	8.6	32	ABarppppp	326	1176	0	0		0	0	0	0	0
41	1	155	19	-1	463	145	22.7	37	ABprpappp	332	64	0	0		0	0	0	0	0
42	1	128	60	-1	426	338	5.8	33	ABarppapa	317	395	0	0		0	0	0	0	0
43	1	100	31	-1	118	233	21.3	33	ABaraaaaa	47	0	0	0		0	0	0	0	0
44	1	129	131	-1	203	315	22.1	34	ABalpapap	347	-688	0	0		0	0	0	0	0
45	1	75	15	-1	144	232	13.8	34	MSaaaaa	-78	0	0	0		0	0	0	0	0
46	1	62	112	-1	179	325	9.2	34	ABalapapp	136	0	0	0		0	0	0	0	0
47	1	20	106	-1	395	220	24.3	35	MSpappa	344	641	0	0		0	0	0	0	0
48	1	5	187	-1	484	232	20.4	37	Cppaa	320	122	0	0		0	0	0	0	0
49	1	164	166	-1	231	286	24.6	36	ABalpappa	366	122	0	0		0	0	0	0	0
50	1	54	81	-1	231	388	19.5	35	ABplpaaaa	339	-199	0	0		0	0	0	0	0
51	1	144	25	-1	434	220	5.5	33	ABarpppap	331	200	0	0		0	0	0	0	0
52	1	127	58	-1	238	328	6.1	32	ABplaaaap	-169	0	0	0		0	0	0	0	0
53	1	151	116	-1	462	180	6.6	33	ABarppppa	-199	0	0	0		0	0	0	0	0
54	1	161	147	-1	492	409	20.7	34	ABplpppap	313	-560	0	0		0	0	0	0	0
55	1	135	115	-1	224	243	5.9	34	ABarpaapa	335	704	0	0		0	0	0	0	0
56	1	42	172	-1	298	367	17.5	31	MSappaa	250	715	0	0		0	0	0	0	0
57	1	180	138	-1	384	261	22.4	34	MSpapap	322	-1406	0	0		0	0	0	0	0
58	1	188	57	-1	301	221	17.3	30	MSpaapp	246	-184	0	0		0	0	0	0	0
59	1	167	42	-1	95	243	17.6	34	ABalaaaar	339	330	0	0		0	0	0	0	0
60	1	160	75	-1	175	184	16.5	33	MSpaaaa	327	957	0	0		0	0	0	0	0
61	1	154	120	-1	177	142	13.1	33	ABalaappa	318	0	0	0		0	0	0	0	0
62	1	104	34	-1	363	106	14.3	32	ABprpaapa	301	-189	0	0		0	0	0	0	0
63	1	88	108	-1	601	212	21.2	35	ABprapppp	353	-984	0	0		0	0	0	0	0
64	1	18	21	-1	164	260	6.8	32	ABalapapa	295	1098	0	0		0	0	0	0	0
65	1	166	160	-1	418	220	10.5	38	Epra	386	1080	0	0		0	0	0	0	0
66	1	130	98	-1	585	184	17.4	34	ABprapppa	343	781	0	0		0	0	0	0	0
67	1	70	26	-1	367	316	24.2	31	MSaappa	302	822	0	0		0	0	0	0	0
68	1	111	124	-1	288	402	11.8	34	ABalppppp	335	-107	0	0		0	0	0	0	0
69	1	74	143	-1	139	288	9.2	34	ABalapaap	400	0	0	0		0	0	0	0	0
70	1	86	169	-1	114	249	9.7	31	ABalapaaa	115	0	0	0		0	0	0	0	0
71	1	185	168	-1	406	156	24.4	38	ABprpappa	381	-213	0	0		0	0	0	0	0
72	1	97	140	-1	496	241	5.3	36	Cpaaa	357	429	0	0		0	0	0	0	0
73	1	66	146	-1	295	339	13.1	32	MSapapp	293	753	0	0		0	0	0	0	0
74	1	68	1	-1	190	247	11.2	33	MSaaaap	118	0	0	0		0	0	0	0	0
75	1	28	53	-1	341	124	7.2	35	ABpraapap	339	0	0	0		0	0	0	0	0
76	1	94	171	-1	375	158	16.2	30	MSppppa	240	436	0	0		0	0	0	0	0
77	1	36	97	-1	407	110	15.6	35	ABprpaapp	-136	0	0	0		0	0	0	0	0
78	1	177	128	-1	206	249	19.2	39	ABaraapap	362	170	0	0		0	0	0	0	0
79	1	121	23	-1	388	306	5.7	33	ABarppaap	336	88	0	0		0	0	0	0	0
80	1	4	139	-1	525	317	5.7	35	Caaaa	353	-883	0	0		0	0	0	0	0
81	1	109	35	-1	266	413	16.7	33	ABplpaapa	205	0	0	0		0	0	0	0	0
82	1	7	16	-1	431	337	15.7	38	Dap	311	-744	0	0		0	0	0	0	0
83	1	14	152	-1	401	395	8.1	33	ABplapaap	149	0	0	0		0	0	0	0	0
84	1	123	38	-1	198	202	8.3	33	ABalapppa	313	1141	0	0		0	0	0	0	0
85	1	95	69	-1	379	419	12.6	36	ABplaappp	50	0	0	0		0	0	0	0	0
86	1	174	3	-1	559	173	9.4	33	ABprapapp	55	0	0	0		0	0	0	0	0
87	1	11	127	-1	181	384	18.7	34	ABalppaap	327	216	0	0		0	0	0	0	0
88	1	182	164	-1	313	423	16.7	33	ABplpaapp	336	792	0	0		0	0	0	0	0
89	1	124	84	-1	264	289	10.5	38	Eara	383	530	0	0		0	0	0	0	0
90	1	147	177	-1	320	293	5.3	32	ABarppaaa	283	-97	0	0		0	0	0	0	0
91	1	114	122	-1	510	326	22.5	35	Capap	276	479	0	0		0	0	0	0	0
92	1	57	93	-1	130	298	17.8	37	ABalpaapa	347	-203	0	0		0	0	0	0	0
93	1	137	8	-1	180	326	17.7	34	ABalpaapp	305	68	0	0		0	0	0	0	0
94	1	69	188	-1	567	328	9.5	36	Caaap	115	0	0	0		0	0	0	0	0
95	1	22	123	-1	152	144	17.7	32	ABalaapap	715	0	0	0		0	0	0	0	0
96	1	115	102	-1	162	187	22.8	37	ABaraaapa	96	0	0	0		0	0	0	0	0
97	1	84	85	-1	331	402	20.0	33	ABplppaaa	319	954	0	0		0	0	0	0	0
98	1	119	11	-1	481	402	13.3	33	ABplappap	339	1124	0	0		0	0	0	0	0
99	1	26	76	-1	561	178	14.3	34	ABprappap	144	0	0	0		0	0	0	0	0
100	1	23	49	-1	134	213	8.7	31	ABalappaa	293	193	0	0		0	0	0	0	0
101	1	43	82	-1	473	146	14.5	33	ABprppapa	291	440	0	0		0	0	0	0	0
102	1	162	86	-1	438	416	20.7	36	ABplpppaa	338	77	0	0		0	0	0	0	0
103	1	78	99	-1	504	148	8.3	34	ABprapapa	339	423	0	0		0	0	0	0	0
104	1	169	126	-1	260	353	17.0	32	MSapapa	29	0	0	0		0	0	0	0	0
105	1	120	44	-1	159	220	19.2	32	ABaraaaap	300	704	0	0		0	0	0	0	0
106	1	168	192	-1	382	344	19.3	36	Daa	357	978	0	0		0	0	0	0	0
107	1	141	167	-1	511	201	26.3	37	ABprppppp	370	991	0	0		0	0	0	0	0
108	1	45	78	-1	236	202	12.4	34	MSpaaap	23	0	0	0		0	0	0	0	0
109	1	146	119	-1	455	396	7.5	34	ABplapapa	676	0	0	0		0	0	0	0	0
110	1	39	88	-1	523	405	15.3	32	ABplapppa	374	0	0	0		0	0	0	0	0
111	1	165	71	-1	324	186	17.7	31	MSpppaa	287	-207	0	0		0	0	0	0	0
112	1	116	154	-1	363	138	10.8	34	ABpraappa	343	-45	0	0		0	0	0	0	0
113	1	82	135	-1	173	246	22.9	35	ABaraapaa	347	78	0	0		0	0	0	0	0
114	1	59	91	-1	128	179	18.2	32	ABalaapaa	337	0	0	0		0	0	0	0	0
115	1	136	13	-1	125	168	13.4	32	ABalaaapp	312	0	0	0		0	0	0	0	0
116	1	16	37	-1	333	105	20.3	35	ABprpaaaa	339	-369	0	0		0	0	0	0	0
117	1	189	22	-1	543	244	23.4	37	Cppap	300	1409	0	0		0	0	0	0	0
118	1	132	24	-1	552	236	18.3	35	Cpppa	334	-541	0	0		0	0	0	0	0
119	1	103	151	-1	328	154	23.6	35	ABarappap	339	-1671	0	0		0	0	0	0	0
120	1	77	129	-1	320	247	13.1	37	Eala	378	-676	0	0		0	0	0	0	0
121	1	158	186	-1	376	204	17.2	32	MSpppap	320	-601	0	0		0	0	0	0	0
122	1	25	113	-1	204	182	24.5	34	ABarapaaa	288	1380	0	0		0	0	0	0	0
123	1	65	59	-1	239	374	7.5	33	ABplaapaa	-22	0	0	0		0	0	0	0	0
124	1	9	54	-1	417	123	11.1	36	ABpraappp	59	0	0	0		0	0	0	0	0
125	1	83	6	-1	212	133	10.6	34	ABalaappp	310	-325	0	0		0	0	0	0	0
126	1	8	183	-1	232	176	6.1	30	ABarpaaap	309	-369	0	0		0	0	0	0	0
127	1	112	144	-1	280	332	5.6	30	ABplaaapa	-71	0	0	0		0	0	0	0	0
128	1	148	30	-1	198	323	5.5	34	ABplaaaaa	320	1077	0	0		0	0	0	0	0
129	1	108	176	-1	330	371	23.3	36	ABplpapap	345	-216	0	0		0	0	0	0	0
130	1	81	77	-1	523	136	12.7	34	ABprappaa	389	0	0	0		0	0	0	0	0
131	1	13	36	-1	438	417	12.9	34	ABplappaa	317	1088	0	0		0	0	0	0	0
132	1	131	117	-1	376	367	24.4	37	ABplpappa	371	355	0	0		0	0	0	0	0
133	1	118	189	-1	384	219	5.3	31	ABarpppaa	-100	0	0	0		0	0	0	0	0
134	1	29	159	-1	253	131	21.7	34	ABarapppa	309	386	0	0		0	0	0	0	0
135	1	12	107	-1	273	229	21.2	36	ABaraappp	347	-239	0	0		0	0	0	0	0
136	1	122	7	-1	522	308	14.1	39	Eplp	387	361	0	0		0	0	0	0	0
137	1	99	161	-1	608	282	21.5	37	Cpapp	361	1120	0	0		0	0	0	0	0
138	1	149	68	-1	328	349	5.9	32	ABplaaapp	327	499	0	0		0	0	0	0	0
139	1	157	105	-1	219	234	22.6	35	ABaraappa	328	-132	0	0		0	0	0	0	0
140	1	179	63	-1	304	190	5.9	32	ABarpapap	315	-600	0	0		0	0	0	0	0
141	1	19	104	-1	605	265	14.3	36	Cpapa	348	-802	0	0		0	0	0	0	0
142	1	175	20	-1	485	114	17.6	33	ABprppaap	293	596	0	0		0	0	0	0	0
143	1	187	184	-1	424	179	13.7	31	MSppppp	94	0	0	0		0	0	0	0	0
144	1	33	62	-1	380	105	18.8	34	ABprpaaap	120	0	0	0		0	0	0	0	0
145	1	89	101	-1	378	414	20.1	34	ABplppaap	240	0	0	0		0	0	0	0	0
146	1	126	173	-1	406	148	6.4	32	ABprapaaa	166	0	0	0		0	0	0	0	0
147	1	173	174	-1	247	352	24.0	36	ABalppapp	308	1007	0	0		0	0	0	0	0
148	1	91	9	-1	143	312	22.2	35	ABalpaaap	312	-215	0	0		0	0	0	0	0
149	1	63	33	-1	261	196	8.7	33	ABalapppp	-25	0	0	0		0	0	0	0	0
150	1	181	179	-1	382	280	17.7	35	Z3	-47	0	0	0		0	0	0	0	0
151	1	46	94	-1	344	295	22.5	35	MSaapap	275	1359	0	0		0	0	0	0	0
152	1	38	163	-1	208	361	22.1	34	ABalppapa	336	-611	0	0		0	0	0	0	0
153	1	80	4	-1	125	277	23.4	35	ABalpaaaa	108	0	0	0		0	0	0	0	0
154	1	98	45	-1	204	330	14.6	31	MSapaaa	305	724	0	0		0	0	0	0	0
155	1	48	2	-1	466	400	17.4	34	ABplppapp	105	0	0	0		0	0	0	0	0
156	1	183	14	-1	273	291	23.4	40	ABalpappp	399	88	0	0		0	0	0	0	0
157	1	73	90	-1	199	150	21.6	35	ABaraaapp	347	-935	0	0		0	0	0	0	0
158	1	67	46	-1	299	171	14.5	32	MSppapa	308	618	0	0		0	0	0	0	0
159	1	49	133	-1	437	361	25.5	39	ABplpappp	392	494	0	0		0	0	0	0	0
160	1	31	27	-1	575	245	9.3	36	Cpaap	364	-12	0	0		0	0	0	0	0
161	1	35	103	-1	288	246	5.6	35	ABarpaapp	348	-454	0	0		0	0	0	0	0
162	1	93	18	-1	521	176	17.4	33	ABprppapp	13	0	0	0		0	0	0	0	0
163	1	106	132	-1	235	376	12.1	33	ABalppppa	321	80	0	0		0	0	0	0	0
164	1	107	190	-1	329	325	17.4	32	MSappap	243	-1179	0	0		0	0	0	0	0
165	1	72	170	-1	444	254	23.5	39	MSpappp	359	-777	0	0		0	0	0	0	0
166	1	102	156	-1	248	210	24.8	37	ABarapaap	360	-489	0	0		0	0	0	0	0
167	1	52	125	-1	249	313	16.2	32	MSapaap	579	0	0	0		0	0	0	0	0
168	1	71	43	-1	102	264	13.6	34	ABalaaaal	366	0	0	0		0	0	0	0	0
169	1	21	96	-1	438	159	9.4	32	ABprapaap	97	0	0	0		0	0	0	0	0
170	1	60	47	-1	408	121	21.6	35	ABprpapap	124	0	0	0		0	0	0	0	0
171	1	110	52	-1	316	256	21.0	35	MSpapaa	350	-542	0	0		0	0	0	0	0
172	1	133	100	-1	583	345	13.4	35	Caapa	308	1395	0	0		0	0	0	0	0
173	1	2	29	-1	468	381	23.1	36	ABplppppa	310	-871	0	0		0	0	0	0	0
174	1	79	66	-1	447	129	18.6	34	ABprppaaa	99	0	0	0		0	0	0	0	0
175	1	101	118	-1	595	325	18.6	35	Caapp	350	491	0	0		0	0	0	0	0
176	1	30	111	157	457	215	16.3	38	Dpp	281	1314	0	0		0	0	0	0	0
177	1	34	121	-1	557	179	22.5	35	ABprpppap	307	731	0	0		0	0	0	0	0
178	1	163	39	-1	298	126	19.5	34	ABarapppp	176	0	0	0		0	0	0	0	0
179	1	96	149	-1	367	132	22.3	35	ABprpapaa	151	0	0	0		0	0	0	0	0
180	1	50	142	-1	351	208	6.7	34	ABarpappp	85	0	0	0		0	0	0	0	0
181	1	150	178	-1	451	308	9.1	39	Epla	375	807	0	0		0	0	0	0	0
182	1	58	64	-1	487	358	7.5	32	ABarppapp	261	1466	0	0		0	0	0	0	0
183	1	125	134	-1	454	305	21.2	37	Capaa	410	0	0	0		0	0	0	0	0
184	1	64	92	-1	161	332	24.2	38	ABalpapaa	-245	0	0	0		0	0	0	0	0
185	1	117	83	-1	282	170	17.5	31	MSppaap	292	-706	0	0		0	0	0	0	0
186	1	138	185	-1	562	290	21.2	35	Cpppp	133	0	0	0		0	0	0	0	0
187	1	1	150	-1	373	318	10.7	38	Earp	335	0	0	0		0	0	0	0	0
188	1	139	110	-1	377	256	11.6	38	Ealp	198	0	0	0		0	0	0	0	0
189	1	153	80	-1	219	160	17.1	33	MSppaaa	285	227	0	0		0	0	0	0	0
190	1	40	162	-1	372	366	14.3	31	MSapppp	198	-154	0	0		0	0	0	0	0
191	0	126	-1	-1	467	116	3.4	28		272	-458	0	0		0	0	0	0	0
