# Supplementary material for: The AP-2 Transcription Factor APTF-2 Is Required for Neuroblast and Epidermal Morphogenesis in Caenorhabditis elegans Embryogenesis
Source: PLoS Genet. 2016 May 13;12(5):e1006048. doi: 10.1371/journal.pgen.1006048 (PMC4866721; doi:10.1371/journal.pgen.1006048)
Supplement: S5 Text — (ZIP) [file pgen.1006048.s033.zip › nuclei/t108-nuclei]

1	1	74	120	-1	194	246	10.6	34	MSaaaap	322	-208	0	0		0	0	0	0	0
2	1	155	40	-1	466	401	17.4	34	ABplppapp	328	322	0	0		0	0	0	0	0
3	1	86	144	-1	556	175	9.5	34	ABprapapp	224	0	0	0		0	0	0	0	0
4	1	153	21	-1	120	271	23.5	35	ABalpaaaa	114	0	0	0		0	0	0	0	0
5	1	6	9	-1	322	105	13.1	34	ABpraaapp	323	449	0	0		0	0	0	0	0
6	1	125	70	-1	208	130	10.8	34	ABalaappp	320	-368	0	0		0	0	0	0	0
7	1	136	100	-1	521	305	14.0	40	Eplp	397	45	0	0		0	0	0	0	0
8	1	93	44	-1	177	328	17.8	35	ABalpaapp	374	0	0	0		0	0	0	0	0
9	1	148	165	-1	141	310	22.4	35	ABalpaaap	91	0	0	0		0	0	0	0	0
10	1	32	67	-1	277	408	20.7	34	ABplpaaap	317	0	0	0		0	0	0	0	0
11	1	98	169	-1	478	407	13.1	34	ABplappap	320	1386	0	0		0	0	0	0	0
12	1	25	57	-1	270	133	15.0	35	ABpraaaap	254	0	0	0		0	0	0	0	0
13	1	115	13	-1	128	167	12.9	33	ABalaaapp	306	583	0	0		0	0	0	0	0
14	1	156	34	-1	271	292	23.2	38	ABalpappp	370	804	0	0		0	0	0	0	0
15	1	45	167	-1	142	229	13.7	34	MSaaaaa	584	0	0	0		0	0	0	0	0
16	1	82	109	190	433	337	16.4	36	Dap	267	179	0	0		0	0	0	0	0
17	1	12	174	-1	157	184	8.6	32	ABalappap	151	0	0	0		0	0	0	0	0
18	1	162	193	-1	519	175	17.3	33	ABprppapp	165	0	0	0		0	0	0	0	0
19	1	41	78	-1	459	145	22.9	35	ABprpappp	331	-204	0	0		0	0	0	0	0
20	1	142	123	-1	486	112	17.8	33	ABprppaap	184	0	0	0		0	0	0	0	0
21	1	64	42	-1	162	261	7.2	31	ABalapapa	559	0	0	0		0	0	0	0	0
22	1	117	81	-1	540	247	23.1	38	Cppap	367	720	0	0		0	0	0	0	0
23	1	79	83	-1	392	302	5.4	33	ABarppaap	318	554	0	0		0	0	0	0	0
24	1	118	183	-1	548	232	18.3	35	Cpppa	359	-102	0	0		0	0	0	0	0
25	1	51	137	-1	431	212	5.6	33	ABarpppap	333	-754	0	0		0	0	0	0	0
26	1	67	162	-1	368	319	23.8	32	MSaappa	269	436	0	0		0	0	0	0	0
27	1	160	105	-1	576	247	9.1	36	Cpaap	368	525	0	0		0	0	0	0	0
28	1	36	74	-1	298	387	7.2	33	ABplaapap	323	199	0	0		0	0	0	0	0
29	1	173	49	-1	469	381	22.7	35	ABplppppa	349	-804	0	0		0	0	0	0	0
30	1	128	68	-1	202	317	5.5	35	ABplaaaaa	321	-195	0	0		0	0	0	0	0
31	1	43	2	-1	120	226	21.1	33	ABaraaaaa	43	0	0	0		0	0	0	0	0
32	1	7	84	-1	210	272	14.4	36	MSaaapa	-207	0	0	0		0	0	0	0	0
33	1	149	61	-1	251	197	8.6	33	ABalapppp	-12	0	0	0		0	0	0	0	0
34	1	62	1	-1	367	110	14.0	32	ABprpaapa	285	129	0	0		0	0	0	0	0
35	1	81	45	-1	262	413	16.5	33	ABplpaapa	-227	0	0	0		0	0	0	0	0
36	1	131	25	-1	436	416	12.7	33	ABplappaa	34	0	0	0		0	0	0	0	0
37	1	116	131	-1	328	103	19.9	34	ABprpaaaa	313	215	0	0		0	0	0	0	0
38	1	84	150	-1	194	182	8.8	34	ABalapppa	327	206	0	0		0	0	0	0	0
39	1	178	27	-1	294	127	19.5	33	ABarapppp	337	438	0	0		0	0	0	0	0
40	1	21	106	-1	418	243	18.2	33	Z2	339	-870	0	0		0	0	0	0	0
41	1	20	35	-1	228	111	16.3	33	ABpraaaaa	168	0	0	0		0	0	0	0	0
42	1	59	181	-1	91	234	18.0	35	ABalaaaar	124	0	0	0		0	0	0	0	0
43	1	168	54	-1	97	260	13.6	34	ABalaaaal	-115	0	0	0		0	0	0	0	0
44	1	105	113	-1	161	217	18.8	31	ABaraaaap	68	0	0	0		0	0	0	0	0
45	1	154	17	-1	201	329	14.3	32	MSapaaa	287	-130	0	0		0	0	0	0	0
46	1	158	153	-1	295	175	14.6	32	MSppapa	295	312	0	0		0	0	0	0	0
47	1	170	152	-1	402	122	21.7	35	ABprpapap	309	-203	0	0		0	0	0	0	0
48	1	1	92	-1	283	162	23.2	33	ABarappaa	331	112	0	0		0	0	0	0	0
49	1	100	50	-1	131	212	8.9	30	ABalappaa	111	0	0	0		0	0	0	0	0
50	1	5	101	-1	325	174	9.0	31	ABarpappa	304	236	0	0		0	0	0	0	0
51	1	14	117	-1	260	212	15.7	33	MSpaapa	311	-108	0	0		0	0	0	0	0
52	1	171	75	-1	321	251	20.5	35	MSpapaa	341	247	0	0		0	0	0	0	0
53	1	75	142	-1	327	123	8.5	32	ABpraapap	321	196	0	0		0	0	0	0	0
54	1	124	10	-1	416	122	11.3	35	ABpraappp	-18	0	0	0		0	0	0	0	0
55	1	10	161	-1	339	210	24.0	36	ABarapapp	360	1205	0	0		0	0	0	0	0
56	0	-1	-1	-1	474	117	3.5	27		203	-477	0	0		0	0	0	0	0
57	1	58	127	-1	297	217	17.3	29	MSpaapp	273	-484	0	0		0	0	0	0	0
58	1	52	96	-1	240	331	6.5	32	ABplaaaap	118	0	0	0		0	0	0	0	0
59	1	123	108	-1	238	374	7.3	34	ABplaapaa	334	0	0	0		0	0	0	0	0
60	1	42	65	-1	430	331	5.5	33	ABarppapa	328	-1738	0	0		0	0	0	0	0
61	1	37	59	-1	281	116	9.8	35	ABpraapaa	-318	0	0	0		0	0	0	0	0
62	1	144	157	-1	375	105	18.7	34	ABprpaaap	338	87	0	0		0	0	0	0	0
63	1	140	192	-1	298	189	6.4	30	ABarpapap	306	478	0	0		0	0	0	0	0
64	1	182	104	-1	492	360	7.5	32	ABarppapp	297	576	0	0		0	0	0	0	0
65	1	9	103	-1	521	150	21.3	36	ABprpppaa	311	-634	0	0		0	0	0	0	0
66	1	174	79	-1	446	123	18.6	33	ABprppaaa	315	140	0	0		0	0	0	0	0
67	1	24	14	-1	290	224	25.3	36	ABarapapa	367	897	0	0		0	0	0	0	0
68	1	138	51	-1	331	349	5.9	33	ABplaaapp	147	0	0	0		0	0	0	0	0
69	1	85	38	-1	377	421	12.7	36	ABplaappp	49	0	0	0		0	0	0	0	0
70	1	38	22	-1	511	391	10.2	34	ABplapapp	325	108	0	0		0	0	0	0	0
71	1	111	111	-1	323	185	17.8	32	MSpppaa	294	106	0	0		0	0	0	0	0
72	1	22	24	-1	336	411	9.5	34	ABplaappa	496	0	0	0		0	0	0	0	0
73	1	11	126	-1	98	211	14.3	32	ABalaaapa	275	0	0	0		0	0	0	0	0
74	1	33	130	-1	277	97	14.8	34	ABpraaapa	14	0	0	0		0	0	0	0	0
75	1	60	171	-1	179	189	16.0	33	MSpaaaa	320	0	0	0		0	0	0	0	0
76	1	99	125	-1	562	174	14.4	35	ABprappap	351	1087	0	0		0	0	0	0	0
77	1	130	145	-1	521	141	13.3	34	ABprappaa	320	1299	0	0		0	0	0	0	0
78	1	108	88	-1	237	204	12.6	34	MSpaaap	329	0	0	0		0	0	0	0	0
79	1	13	66	-1	273	252	13.3	31	MSaaapp	283	173	0	0		0	0	0	0	0
80	1	189	16	-1	219	157	17.3	33	MSppaaa	237	0	0	0		0	0	0	0	0
81	1	50	37	-1	228	388	19.2	35	ABplpaaaa	349	761	0	0		0	0	0	0	0
82	1	101	168	-1	472	147	15.0	33	ABprppapa	313	-532	0	0		0	0	0	0	0
83	1	185	58	-1	278	170	17.7	31	MSppaap	241	-1024	0	0		0	0	0	0	0
84	1	89	72	-1	265	291	10.5	37	Eara	-129	0	0	0		0	0	0	0	0
85	1	97	76	-1	328	405	20.1	31	ABplppaaa	315	-461	0	0		0	0	0	0	0
86	1	102	185	-1	438	419	20.8	37	ABplpppaa	369	-148	0	0		0	0	0	0	0
87	1	29	52	-1	200	392	14.0	34	ABalpppap	232	0	0	0		0	0	0	0	0
88	1	110	121	-1	520	405	15.4	33	ABplapppa	4	0	0	0		0	0	0	0	0
89	1	4	191	-1	511	348	18.3	36	Cappa	357	165	0	0		0	0	0	0	0
90	1	157	19	-1	197	147	21.4	34	ABaraaapp	184	0	0	0		0	0	0	0	0
91	1	114	26	-1	128	173	18.1	32	ABalaapaa	340	0	0	0		0	0	0	0	0
92	1	184	148	-1	164	329	24.6	37	ABalpapaa	390	0	0	0		0	0	0	0	0
93	1	92	112	-1	129	294	17.7	37	ABalpaapa	120	0	0	0		0	0	0	0	0
94	1	151	160	-1	340	299	22.6	34	MSaapap	348	22	0	0		0	0	0	0	0
95	1	35	39	-1	363	380	6.4	32	ABplapaaa	283	0	0	0		0	0	0	0	0
96	1	169	135	-1	434	160	9.8	30	ABprapaap	288	101	0	0		0	0	0	0	0
97	1	77	97	-1	406	113	15.7	36	ABprpaapp	309	503	0	0		0	0	0	0	0
98	1	66	147	-1	588	188	17.3	32	ABprapppa	465	0	0	0		0	0	0	0	0
99	1	103	85	-1	501	145	8.8	33	ABprapapa	328	171	0	0		0	0	0	0	0
100	1	172	3	-1	585	343	13.5	35	Caapa	146	0	0	0		0	0	0	0	0
101	1	145	20	-1	374	415	20.3	34	ABplppaap	307	-69	0	0		0	0	0	0	0
102	1	96	87	-1	165	191	23.0	36	ABaraaapa	35	0	0	0		0	0	0	0	0
103	1	161	64	-1	292	243	5.6	34	ABarpaapp	343	112	0	0		0	0	0	0	0
104	1	141	173	-1	602	260	14.4	37	Cpapa	377	415	0	0		0	0	0	0	0
105	1	139	159	-1	217	236	22.2	34	ABaraappa	304	-853	0	0		0	0	0	0	0
106	1	47	62	-1	390	223	24.3	35	MSpappa	311	524	0	0		0	0	0	0	0
107	1	135	172	-1	270	228	21.2	36	ABaraappp	338	82	0	0		0	0	0	0	0
108	1	63	122	-1	600	211	21.3	35	ABprapppp	172	0	0	0		0	0	0	0	0
109	1	31	128	-1	189	190	4.7	29	ABarpaaaa	296	1326	0	0		0	0	0	0	0
110	1	188	60	-1	377	258	11.6	38	Ealp	372	-102	0	0		0	0	0	0	0
111	1	176	188	-1	477	237	16.5	35	Dppp	291	-912	0	0		0	0	0	0	0
112	1	46	15	-1	179	322	9.4	33	ABalapapp	1	0	0	0		0	0	0	0	0
113	1	122	164	-1	203	181	24.5	34	ABarapaaa	206	0	0	0		0	0	0	0	0
114	1	26	149	-1	287	288	19.2	36	MSaapaa	362	1048	0	0		0	0	0	0	0
115	1	55	46	-1	226	242	5.6	35	ABarpaapa	339	1162	0	0		0	0	0	0	0
116	1	53	170	-1	462	180	6.9	33	ABarppppa	298	123	0	0		0	0	0	0	0
117	1	132	93	-1	373	363	24.3	37	ABplpappa	368	-51	0	0		0	0	0	0	0
118	1	175	90	-1	592	329	18.6	35	Caapp	334	69	0	0		0	0	0	0	0
119	1	109	94	-1	456	390	7.5	33	ABplapapa	312	912	0	0		0	0	0	0	0
120	1	61	95	-1	176	142	13.2	31	ABalaappa	-137	0	0	0		0	0	0	0	0
121	1	177	179	-1	556	180	22.6	36	ABprpppap	413	0	0	0		0	0	0	0	0
122	1	91	184	-1	507	327	22.6	34	Capap	340	-448	0	0		0	0	0	0	0
123	1	95	43	-1	156	146	17.5	32	ABalaapap	419	0	0	0		0	0	0	0	0
124	1	68	23	-1	287	401	11.5	34	ABalppppp	342	-150	0	0		0	0	0	0	0
125	1	167	158	-1	246	315	16.4	32	MSapaap	263	-629	0	0		0	0	0	0	0
126	1	104	91	-1	257	352	16.6	31	MSapapa	311	320	0	0		0	0	0	0	0
127	1	87	48	-1	175	383	17.6	33	ABalppaap	147	0	0	0		0	0	0	0	0
128	1	78	143	-1	205	261	18.6	37	ABaraapap	369	-389	0	0		0	0	0	0	0
129	1	120	86	-1	320	249	13.3	38	Eala	380	-189	0	0		0	0	0	0	0
130	1	16	82	-1	550	390	19.5	34	ABplapppp	334	4	0	0		0	0	0	0	0
131	1	44	77	-1	202	320	22.2	34	ABalpapap	326	566	0	0		0	0	0	0	0
132	1	163	56	-1	233	380	11.7	34	ABalppppa	224	0	0	0		0	0	0	0	0
133	1	159	33	-1	436	362	25.3	39	ABplpappp	362	272	0	0		0	0	0	0	0
134	1	183	140	-1	459	298	21.4	37	Capaa	372	-909	0	0		0	0	0	0	0
135	1	113	114	-1	173	248	22.5	34	ABaraapaa	83	0	0	0		0	0	0	0	0
136	1	34	189	-1	542	331	21.4	35	Cappp	-55	0	0	0		0	0	0	0	0
137	1	2	98	-1	333	369	16.9	30	MSapppa	253	-205	0	0		0	0	0	0	0
138	1	57	28	-1	381	265	22.5	34	MSpapap	336	899	0	0		0	0	0	0	0
139	1	80	102	-1	525	311	6.1	36	Caaaa	301	-868	0	0		0	0	0	0	0
140	1	72	178	-1	493	235	5.4	36	Cpaaa	-200	0	0	0		0	0	0	0	0
141	1	40	141	-1	526	204	8.7	33	ABarppppp	332	-625	0	0		0	0	0	0	0
142	1	180	32	-1	351	204	6.9	33	ABarpappp	242	0	0	0		0	0	0	0	0
143	1	69	29	-1	136	287	9.7	33	ABalapaap	75	0	0	0		0	0	0	0	0
144	1	127	31	-1	283	332	5.9	30	ABplaaapa	204	0	0	0		0	0	0	0	0
145	1	18	163	-1	285	364	23.5	35	ABplpapaa	-193	0	0	0		0	0	0	0	0
146	1	73	47	-1	295	342	12.6	31	MSapapp	312	-333	0	0		0	0	0	0	0
147	1	54	4	-1	494	411	20.8	35	ABplpppap	310	22	0	0		0	0	0	0	0
148	1	8	63	-1	508	258	12.5	40	Eprp	394	996	0	0		0	0	0	0	0
149	1	179	134	-1	359	128	22.1	35	ABprpapaa	299	-465	0	0		0	0	0	0	0
150	1	187	89	-1	374	319	10.6	37	Earp	369	50	0	0		0	0	0	0	0
151	1	119	136	-1	324	151	23.6	37	ABarappap	209	0	0	0		0	0	0	0	0
152	1	83	119	-1	399	392	8.4	33	ABplapaap	-363	0	0	0		0	0	0	0	0
153	1	3	180	-1	271	162	5.6	32	ABarpapaa	314	45	0	0		0	0	0	0	0
154	1	112	73	-1	365	141	10.8	33	ABpraappa	399	0	0	0		0	0	0	0	0
155	1	19	80	-1	144	356	15.9	32	ABalppaaa	284	-658	0	0		0	0	0	0	0
156	1	166	30	-1	244	208	24.5	38	ABarapaap	118	0	0	0		0	0	0	0	0
157	1	176	176	-1	451	200	17.2	33	Dppa	250	658	0	0		0	0	0	0	0
158	1	17	115	-1	354	181	12.9	32	MSppapp	23	0	0	0		0	0	0	0	0
159	1	134	124	-1	253	132	21.7	33	ABarapppa	62	0	0	0		0	0	0	0	0
160	1	65	138	-1	418	219	10.5	38	Epra	369	143	0	0		0	0	0	0	0
161	1	137	116	-1	608	285	21.4	37	Cpapp	-269	0	0	0		0	0	0	0	0
162	1	190	55	-1	381	363	13.5	30	MSapppp	-142	0	0	0		0	0	0	0	0
163	1	152	5	-1	202	366	21.8	34	ABalppapa	318	-649	0	0		0	0	0	0	0
164	1	88	36	-1	311	422	16.5	34	ABplpaapp	338	764	0	0		0	0	0	0	0
165	1	15	6	-1	508	373	24.7	35	ABplppppp	355	-347	0	0		0	0	0	0	0
166	1	49	182	-1	230	289	24.6	35	ABalpappa	-121	0	0	0		0	0	0	0	0
167	1	107	71	-1	512	199	26.0	41	ABprppppp	394	607	0	0		0	0	0	0	0
168	1	71	155	-1	397	156	24.5	39	ABprpappa	112	0	0	0		0	0	0	0	0
169	1	70	8	-1	115	247	9.5	31	ABalapaaa	299	291	0	0		0	0	0	0	0
170	1	165	146	-1	438	255	23.3	37	MSpappp	313	-783	0	0		0	0	0	0	0
171	1	76	139	-1	371	160	16.6	31	MSppppa	284	164	0	0		0	0	0	0	0
172	1	56	107	-1	293	365	17.4	32	MSappaa	263	-227	0	0		0	0	0	0	0
173	1	146	53	-1	410	145	6.6	33	ABprapaaa	-116	0	0	0		0	0	0	0	0
174	1	147	132	-1	248	346	23.7	35	ABalppapp	296	-260	0	0		0	0	0	0	0
175	1	23	129	-1	414	307	23.3	35	MSaappp	228	0	0	0		0	0	0	0	0
176	1	129	12	-1	328	375	23.6	36	ABplpapap	365	-35	0	0		0	0	0	0	0
177	1	90	133	-1	323	291	5.1	33	ABarppaaa	-91	0	0	0		0	0	0	0	0
178	1	181	41	-1	451	306	9.3	39	Epla	391	976	0	0		0	0	0	0	0
179	1	150	99	-1	383	283	17.7	34	Z3	328	850	0	0		0	0	0	0	0
180	1	30	186	-1	415	409	17.6	33	ABplppapa	-121	0	0	0		0	0	0	0	0
181	1	27	7	-1	171	354	12.2	33	ABalpppaa	300	-475	0	0		0	0	0	0	0
182	1	28	177	-1	420	192	19.6	35	Dpa	341	526	0	0		0	0	0	0	0
183	1	126	154	-1	228	179	5.9	32	ABarpaaap	148	0	0	0		0	0	0	0	0
184	1	143	166	-1	421	183	14.4	32	MSppppp	257	-524	0	0		0	0	0	0	0
185	1	186	187	-1	558	292	20.5	34	Cpppp	8	0	0	0		0	0	0	0	0
186	1	121	151	-1	372	205	17.0	32	MSpppap	273	-223	0	0		0	0	0	0	0
187	1	48	175	-1	480	228	21.4	37	Cppaa	376	-499	0	0		0	0	0	0	0
188	1	94	69	-1	569	327	9.4	36	Caaap	362	-377	0	0		0	0	0	0	0
189	1	133	110	-1	383	221	5.4	30	ABarpppaa	160	0	0	0		0	0	0	0	0
190	1	164	118	-1	330	330	16.7	32	MSappap	252	707	0	0		0	0	0	0	0
191	1	39	18	-1	508	169	23.1	40	ABprppppa	362	-523	0	0		0	0	0	0	0
192	1	106	11	-1	381	348	18.8	37	Daa	348	425	0	0		0	0	0	0	0
193	0	75	-1	-1	333	110	3.0	28		230	-167	0	0		0	0	0	0	0
