# Supplementary material for: The AP-2 Transcription Factor APTF-2 Is Required for Neuroblast and Epidermal Morphogenesis in Caenorhabditis elegans Embryogenesis
Source: PLoS Genet. 2016 May 13;12(5):e1006048. doi: 10.1371/journal.pgen.1006048 (PMC4866721; doi:10.1371/journal.pgen.1006048)
Supplement: S5 Text — (ZIP) [file pgen.1006048.s033.zip › nuclei/t109-nuclei]

1	1	34	4	-1	370	115	14.3	33	ABprpaapa	306	-187	0	0		0	0	0	0	0
2	1	31	33	-1	120	225	21.2	35	ABaraaaaa	108	0	0	0		0	0	0	0	0
3	1	100	93	-1	588	346	14.0	34	Caapa	299	158	0	0		0	0	0	0	0
4	1	147	101	-1	491	414	20.7	34	ABplpppap	330	-548	0	0		0	0	0	0	0
5	1	163	142	-1	202	368	22.2	34	ABalppapa	340	136	0	0		0	0	0	0	0
6	1	165	25	-1	505	378	24.9	36	ABplppppp	343	-553	0	0		0	0	0	0	0
7	1	181	26	-1	171	358	12.1	33	ABalpppaa	150	0	0	0		0	0	0	0	0
8	1	169	9	-1	115	248	9.6	31	ABalapaaa	182	0	0	0		0	0	0	0	0
9	1	5	13	-1	325	106	13.4	35	ABpraaapp	112	0	0	0		0	0	0	0	0
10	1	54	57	-1	419	121	11.3	36	ABpraappp	347	-19	0	0		0	0	0	0	0
11	1	192	146	-1	375	348	18.6	37	Daa	360	431	0	0		0	0	0	0	0
12	1	176	45	-1	329	378	23.5	35	ABplpapap	322	615	0	0		0	0	0	0	0
13	1	13	79	-1	132	166	13.6	32	ABalaaapp	219	0	0	0		0	0	0	0	0
14	1	67	122	-1	295	227	25.4	36	ABarapapa	355	287	0	0		0	0	0	0	0
15	1	112	190	-1	180	327	9.3	34	ABalapapp	-504	0	0	0		0	0	0	0	0
16	1	80	120	-1	224	160	17.4	32	MSppaaa	300	-149	0	0		0	0	0	0	0
17	1	45	41	-1	200	325	14.4	32	MSapaaa	35	0	0	0		0	0	0	0	0
18	1	191	132	-1	505	174	22.7	38	ABprppppa	328	-237	0	0		0	0	0	0	0
19	1	90	63	-1	198	147	22.0	33	ABaraaapp	54	0	0	0		0	0	0	0	0
20	1	101	19	-1	370	417	20.2	33	ABplppaap	336	-608	0	0		0	0	0	0	0
21	1	4	48	-1	123	271	23.3	34	ABalpaaaa	104	0	0	0		0	0	0	0	0
22	1	70	74	-1	512	396	10.1	33	ABplapapp	420	0	0	0		0	0	0	0	0
23	1	124	82	-1	286	402	11.5	34	ABalppppp	335	590	0	0		0	0	0	0	0
24	1	72	1	-1	333	414	10.0	34	ABplaappa	-17	0	0	0		0	0	0	0	0
25	1	36	131	-1	437	411	12.8	34	ABplappaa	172	0	0	0		0	0	0	0	0
26	1	91	61	-1	136	171	18.3	34	ABalaapaa	-344	0	0	0		0	0	0	0	0
27	1	39	118	-1	291	132	19.8	34	ABarapppp	291	-109	0	0		0	0	0	0	0
28	1	138	72	-1	386	265	22.5	35	MSpapap	299	-856	0	0		0	0	0	0	0
29	1	143	34	-1	137	284	10.4	34	ABalapaap	397	0	0	0		0	0	0	0	0
30	1	156	172	-1	246	213	24.5	35	ABarapaap	311	-1146	0	0		0	0	0	0	0
31	1	144	55	-1	282	338	5.4	31	ABplaaapa	-67	0	0	0		0	0	0	0	0
32	1	142	44	-1	363	202	6.8	35	ABarpappp	303	130	0	0		0	0	0	0	0
33	1	133	87	-1	437	360	25.4	39	ABplpappp	383	33	0	0		0	0	0	0	0
34	1	14	21	-1	276	291	23.0	36	ABalpappp	364	298	0	0		0	0	0	0	0
35	1	41	50	-1	233	119	16.6	32	ABpraaaaa	310	908	0	0		0	0	0	0	0
36	1	164	8	-1	308	427	16.4	34	ABplpaapp	339	-43	0	0		0	0	0	0	0
37	1	81	137	-1	228	390	19.4	35	ABplpaaaa	139	0	0	0		0	0	0	0	0
38	1	69	54	-1	376	425	13.2	35	ABplaappp	-82	0	0	0		0	0	0	0	0
39	1	95	76	-1	366	390	6.4	32	ABplapaaa	299	804	0	0		0	0	0	0	0
40	1	2	71	-1	464	397	17.5	34	ABplppapp	338	-276	0	0		0	0	0	0	0
41	1	178	168	-1	448	314	9.6	38	Epla	372	576	0	0		0	0	0	0	0
42	1	21	85	-1	160	263	7.4	31	ABalapapa	318	0	0	0		0	0	0	0	0
43	1	123	37	-1	167	145	17.5	32	ABalaapap	511	0	0	0		0	0	0	0	0
44	1	8	106	-1	178	337	18.4	35	ABalpaapp	318	-285	0	0		0	0	0	0	0
45	1	35	29	-1	260	411	16.6	33	ABplpaapa	318	343	0	0		0	0	0	0	0
46	1	115	135	-1	229	243	5.5	35	ABarpaapa	94	0	0	0		0	0	0	0	0
47	1	146	60	-1	297	346	12.5	31	MSapapp	68	0	0	0		0	0	0	0	0
48	1	127	90	-1	179	389	17.3	33	ABalppaap	140	0	0	0		0	0	0	0	0
49	1	29	159	-1	461	383	22.5	36	ABplppppa	312	431	0	0		0	0	0	0	0
50	1	49	14	-1	139	205	9.5	32	ABalappaa	45	0	0	0		0	0	0	0	0
51	1	68	145	-1	333	354	5.5	33	ABplaaapp	331	-767	0	0		0	0	0	0	0
52	1	87	148	-1	203	391	14.1	35	ABalpppap	165	0	0	0		0	0	0	0	0
53	1	173	97	-1	419	147	6.6	34	ABprapaaa	335	271	0	0		0	0	0	0	0
54	1	43	20	-1	100	254	13.8	33	ABalaaaal	0	0	0	0		0	0	0	0	0
55	1	162	157	-1	381	367	13.0	31	MSapppp	252	180	0	0		0	0	0	0	0
56	1	132	150	-1	230	380	11.5	35	ABalppppa	424	0	0	0		0	0	0	0	0
57	1	12	31	-1	269	134	14.4	34	ABpraaaap	331	927	0	0		0	0	0	0	0
58	1	83	167	-1	281	174	17.5	31	MSppaap	315	95	0	0		0	0	0	0	0
59	1	61	24	-1	283	116	9.7	33	ABpraapaa	22	0	0	0		0	0	0	0	0
60	1	110	111	-1	381	260	11.5	37	Ealp	376	494	0	0		0	0	0	0	0
61	1	33	12	-1	254	204	8.4	34	ABalapppp	336	-770	0	0		0	0	0	0	0
62	1	106	39	-1	394	224	24.5	35	MSpappa	320	-484	0	0		0	0	0	0	0
63	1	148	185	-1	510	260	12.1	40	Eprp	393	-94	0	0		0	0	0	0	0
64	1	103	68	-1	298	253	5.4	34	ABarpaapp	84	0	0	0		0	0	0	0	0
65	1	60	155	-1	435	334	5.5	33	ABarppapa	300	758	0	0		0	0	0	0	0
66	1	79	134	-1	277	254	13.2	31	MSaaapp	268	1713	0	0		0	0	0	0	0
67	1	10	59	-1	276	409	20.7	34	ABplpaaap	323	-700	0	0		0	0	0	0	0
68	1	30	70	-1	201	316	5.6	35	ABplaaaaa	318	-198	0	0		0	0	0	0	0
69	1	188	156	-1	569	333	9.4	36	Caaap	362	-735	0	0		0	0	0	0	0
70	1	6	143	-1	215	130	10.9	34	ABalaappp	324	-654	0	0		0	0	0	0	0
71	1	167	102	-1	513	198	26.0	40	ABprppppp	364	399	0	0		0	0	0	0	0
72	1	84	140	-1	267	293	10.5	38	Eara	381	352	0	0		0	0	0	0	0
73	1	154	49	-1	366	138	10.4	33	ABpraappa	465	0	0	0		0	0	0	0	0
74	1	28	11	-1	298	387	7.4	33	ABplaapap	-635	0	0	0		0	0	0	0	0
75	1	52	107	-1	326	251	19.7	35	MSpapaa	343	-392	0	0		0	0	0	0	0
76	1	85	133	-1	323	401	20.1	32	ABplppaaa	159	0	0	0		0	0	0	0	0
77	1	131	184	-1	203	324	22.5	35	ABalpapap	324	-123	0	0		0	0	0	0	0
78	1	19	124	-1	460	149	23.2	37	ABprpappp	321	672	0	0		0	0	0	0	0
79	1	66	53	-1	445	122	19.1	33	ABprppaaa	257	1081	0	0		0	0	0	0	0
80	1	155	15	-1	148	362	16.1	32	ABalppaaa	278	-661	0	0		0	0	0	0	0
81	1	22	16	-1	536	255	23.2	37	Cppap	366	-1445	0	0		0	0	0	0	0
82	1	130	139	-1	549	396	19.4	35	ABplapppp	302	71	0	0		0	0	0	0	0
83	1	23	169	-1	396	306	5.6	33	ABarppaap	333	832	0	0		0	0	0	0	0
84	1	32	43	-1	211	276	14.2	36	MSaaapa	-172	0	0	0		0	0	0	0	0
85	1	99	114	-1	504	149	8.7	34	ABprapapa	340	-334	0	0		0	0	0	0	0
86	1	129	10	-1	326	248	13.1	37	Eala	380	125	0	0		0	0	0	0	0
87	1	102	94	-1	171	191	22.7	36	ABaraaapa	212	0	0	0		0	0	0	0	0
88	1	78	52	-1	244	205	12.5	34	MSpaaap	336	335	0	0		0	0	0	0	0
89	1	150	88	-1	377	319	10.5	37	Earp	374	1005	0	0		0	0	0	0	0
90	1	118	179	-1	598	333	19.5	35	Caapp	337	1326	0	0		0	0	0	0	0
91	1	126	161	-1	260	351	16.7	31	MSapapa	198	0	0	0		0	0	0	0	0
92	1	48	95	-1	291	170	23.4	34	ABarappaa	297	-87	0	0		0	0	0	0	0
93	1	117	103	-1	376	366	24.1	36	ABplpappa	145	0	0	0		0	0	0	0	0
94	1	119	6	-1	461	394	7.5	33	ABplapapa	332	-339	0	0		0	0	0	0	0
95	1	120	130	-1	184	147	13.2	32	ABalaappa	294	140	0	0		0	0	0	0	0
96	1	58	18	-1	240	332	6.4	33	ABplaaaap	298	83	0	0		0	0	0	0	0
97	1	97	69	-1	409	111	15.5	35	ABprpaapp	182	0	0	0		0	0	0	0	0
98	1	137	187	-1	334	374	16.5	31	MSapppa	294	-508	0	0		0	0	0	0	0
99	1	179	30	-1	392	294	18.0	34	Z3	329	124	0	0		0	0	0	0	0
100	1	7	80	-1	526	301	14.1	39	Eplp	386	-828	0	0		0	0	0	0	0
101	1	50	125	-1	333	175	8.4	30	ABarpappa	295	631	0	0		0	0	0	0	0
102	1	139	105	-1	524	311	6.2	34	Caaaa	335	-213	0	0		0	0	0	0	0
103	1	65	127	-1	527	148	20.7	35	ABprpppaa	344	-48	0	0		0	0	0	0	0
104	1	64	99	-1	496	362	7.8	32	ABarppapp	-17	0	0	0		0	0	0	0	0
105	1	27	47	-1	582	249	9.4	37	Cpaap	357	-312	0	0		0	0	0	0	0
106	1	40	193	-1	428	244	16.7	34	Z2	298	680	0	0		0	0	0	0	0
107	1	172	129	-1	295	366	17.6	32	MSappaa	259	79	0	0		0	0	0	0	0
108	1	59	17	-1	231	374	7.6	34	ABplaapaa	38	0	0	0		0	0	0	0	0
109	1	16	178	-1	417	346	17.0	34	Dapa	161	0	0	0		0	0	0	0	0
110	1	189	46	-1	382	230	5.5	32	ABarpppaa	202	0	0	0		0	0	0	0	0
111	1	71	170	-1	324	184	17.5	32	MSpppaa	261	88	0	0		0	0	0	0	0
112	1	93	67	152	134	284	17.1	36	ABalpaapa	245	432	0	0		0	0	0	0	0
113	1	44	22	-1	163	221	18.5	31	ABaraaaap	312	-295	0	0		0	0	0	0	0
114	1	135	110	-1	176	248	22.6	34	ABaraapaa	-108	0	0	0		0	0	0	0	0
115	1	158	147	-1	358	183	12.5	30	MSppapp	507	0	0	0		0	0	0	0	0
116	1	161	182	-1	609	285	21.6	36	Cpapp	331	-163	0	0		0	0	0	0	0
117	1	51	177	-1	267	216	15.6	32	MSpaapa	386	0	0	0		0	0	0	0	0
118	1	190	64	-1	328	330	16.5	31	MSappap	278	635	0	0		0	0	0	0	0
119	1	152	32	-1	403	396	8.7	33	ABplapaap	101	0	0	0		0	0	0	0	0
120	1	1	28	-1	196	247	10.4	33	MSaaaap	299	-523	0	0		0	0	0	0	0
121	1	88	62	-1	520	411	15.5	32	ABplapppa	321	-167	0	0		0	0	0	0	0
122	1	108	7	-1	596	212	21.5	36	ABprapppp	353	-735	0	0		0	0	0	0	0
123	1	20	160	-1	484	114	18.3	33	ABprppaap	288	-257	0	0		0	0	0	0	0
124	1	159	2	-1	252	137	22.2	34	ABarapppa	98	0	0	0		0	0	0	0	0
125	1	76	117	-1	568	175	14.3	36	ABprappap	345	1063	0	0		0	0	0	0	0
126	1	73	27	-1	104	205	14.3	32	ABalaaapa	204	0	0	0		0	0	0	0	0
127	1	57	175	-1	304	219	16.9	29	MSpaapp	153	0	0	0		0	0	0	0	0
128	1	109	58	-1	196	198	4.7	30	ABarpaaaa	300	-413	0	0		0	0	0	0	0
129	1	175	174	-1	417	307	23.2	35	MSaappp	346	251	0	0		0	0	0	0	0
130	1	74	86	-1	280	100	15.0	34	ABpraaapa	322	301	0	0		0	0	0	0	0
131	1	37	89	-1	323	106	19.9	35	ABprpaaaa	-151	0	0	0		0	0	0	0	0
132	1	174	108	-1	251	348	23.7	35	ABalppapp	120	0	0	0		0	0	0	0	0
133	1	177	40	-1	333	298	5.3	33	ABarppaaa	333	226	0	0		0	0	0	0	0
134	1	149	121	-1	360	132	21.7	34	ABprpapaa	148	0	0	0		0	0	0	0	0
135	1	96	158	-1	444	158	9.9	32	ABprapaap	86	0	0	0		0	0	0	0	0
136	1	151	36	-1	330	155	23.7	35	ABarappap	178	0	0	0		0	0	0	0	0
137	1	25	141	-1	432	215	5.5	34	ABarpppap	397	0	0	0		0	0	0	0	0
138	1	160	104	-1	428	219	10.6	38	Epra	241	0	0	0		0	0	0	0	0
139	1	171	91	-1	376	163	16.6	32	MSppppa	300	492	0	0		0	0	0	0	0
140	1	134	98	-1	459	303	21.3	38	Capaa	381	-1036	0	0		0	0	0	0	0
141	1	141	154	-1	533	206	8.6	34	ABarppppp	131	0	0	0		0	0	0	0	0
142	1	53	84	-1	328	127	8.6	33	ABpraapap	329	-261	0	0		0	0	0	0	0
143	1	128	119	-1	209	261	18.6	35	ABaraapap	-160	0	0	0		0	0	0	0	0
144	1	3	3	-1	562	177	9.5	34	ABprapapp	305	210	0	0		0	0	0	0	0
145	1	77	149	-1	521	146	13.2	35	ABprappaa	335	-196	0	0		0	0	0	0	0
146	1	170	186	-1	436	257	22.8	37	MSpappp	336	479	0	0		0	0	0	0	0
147	1	98	138	-1	585	189	17.5	33	ABprapppa	333	-27	0	0		0	0	0	0	0
148	1	92	176	-1	166	331	24.6	35	ABalpapaa	115	0	0	0		0	0	0	0	0
149	1	114	163	-1	292	285	18.5	35	MSaapaa	347	-365	0	0		0	0	0	0	0
150	1	38	42	-1	199	173	8.4	33	ABalapppa	182	0	0	0		0	0	0	0	0
151	1	186	144	-1	375	208	16.6	33	MSpppap	85	0	0	0		0	0	0	0	0
152	1	47	56	-1	403	122	21.5	35	ABprpapap	309	741	0	0		0	0	0	0	0
153	1	46	153	-1	301	178	14.3	31	MSppapa	314	983	0	0		0	0	0	0	0
154	1	183	65	-1	235	180	5.5	31	ABarpaaap	292	108	0	0		0	0	0	0	0
155	1	168	188	-1	393	158	24.9	39	ABprpappa	395	-446	0	0		0	0	0	0	0
156	0	-1	-1	-1	355	103	3.2	28		210	-157	0	0		0	0	0	0	0
157	1	62	77	-1	375	104	18.7	34	ABprpaaap	332	932	0	0		0	0	0	0	0
158	1	125	81	-1	245	315	16.6	32	MSapaap	292	22	0	0		0	0	0	0	0
159	1	105	113	-1	220	235	22.1	34	ABaraappa	341	730	0	0		0	0	0	0	0
160	1	94	173	-1	343	299	22.3	34	MSaapap	327	98	0	0		0	0	0	0	0
161	1	55	136	-1	340	219	24.0	36	ABarapapp	472	0	0	0		0	0	0	0	0
162	1	26	165	-1	371	320	23.9	31	MSaappa	286	-189	0	0		0	0	0	0	0
163	1	145	192	-1	290	358	23.6	35	ABplpapaa	310	439	0	0		0	0	0	0	0
164	1	113	115	-1	212	182	24.7	33	ABarapaaa	329	485	0	0		0	0	0	0	0
165	1	9	96	-1	146	304	22.9	35	ABalpaaap	79	0	0	0		0	0	0	0	0
166	1	184	92	-1	422	184	14.2	32	MSppppp	289	426	0	0		0	0	0	0	0
167	1	15	35	-1	153	227	13.8	33	MSaaaaa	321	-403	0	0		0	0	0	0	0
168	1	82	189	-1	477	148	15.0	34	ABprppapa	286	-526	0	0		0	0	0	0	0
169	1	11	75	-1	479	409	13.4	34	ABplappap	329	302	0	0		0	0	0	0	0
170	1	116	100	-1	467	187	6.7	33	ABarppppa	261	0	0	0		0	0	0	0	0
171	1	75	126	-1	183	188	15.9	33	MSpaaaa	-11	0	0	0		0	0	0	0	0
172	1	107	128	-1	274	230	20.8	37	ABaraappp	261	0	0	0		0	0	0	0	0
173	1	104	5	-1	603	256	14.6	38	Cpapa	378	836	0	0		0	0	0	0	0
174	1	17	83	-1	159	180	8.0	33	ABalappap	308	504	0	0		0	0	0	0	0
175	1	187	164	-1	475	221	21.4	36	Cppaa	359	177	0	0		0	0	0	0	0
176	1	157	78	-1	451	196	17.3	31	Dppa	249	-282	0	0		0	0	0	0	0
177	1	182	116	-1	421	190	19.3	35	Dpa	349	-525	0	0		0	0	0	0	0
178	1	140	23	-1	501	238	5.3	36	Cpaaa	364	1082	0	0		0	0	0	0	0
179	1	121	112	-1	556	179	23.0	34	ABprpppap	343	41	0	0		0	0	0	0	0
180	1	153	180	-1	281	165	5.9	31	ABarpapaa	410	0	0	0		0	0	0	0	0
181	1	42	66	-1	93	237	17.7	34	ABalaaaar	332	-1100	0	0		0	0	0	0	0
182	1	166	162	-1	229	286	24.2	36	ABalpappa	314	-733	0	0		0	0	0	0	0
183	1	24	151	-1	546	231	18.5	35	Cpppa	314	-429	0	0		0	0	0	0	0
184	1	122	38	-1	507	331	22.2	35	Capap	323	763	0	0		0	0	0	0	0
185	1	86	123	-1	440	420	20.5	36	ABplpppaa	-196	0	0	0		0	0	0	0	0
186	1	180	73	-1	413	411	17.8	33	ABplppapa	325	-100	0	0		0	0	0	0	0
187	1	185	166	-1	559	295	20.7	35	Cpppp	176	0	0	0		0	0	0	0	0
188	1	111	191	-1	485	250	16.8	35	Dppp	354	94	0	0		0	0	0	0	0
189	1	136	181	-1	546	336	21.4	35	Cappp	301	617	0	0		0	0	0	0	0
190	1	16	183	-1	468	328	16.8	35	Dapp	287	-1093	0	0		0	0	0	0	0
191	1	89	171	-1	519	351	18.1	35	Cappa	346	393	0	0		0	0	0	0	0
192	1	63	109	-1	307	196	6.3	32	ABarpapap	268	0	0	0		0	0	0	0	0
193	1	18	51	-1	521	176	17.4	34	ABprppapp	317	468	0	0		0	0	0	0	0
194	0	56	-1	-1	462	107	3.3	27		272	-955	0	0		0	0	0	0	0
