# Supplementary material for: The AP-2 Transcription Factor APTF-2 Is Required for Neuroblast and Epidermal Morphogenesis in Caenorhabditis elegans Embryogenesis
Source: PLoS Genet. 2016 May 13;12(5):e1006048. doi: 10.1371/journal.pgen.1006048 (PMC4866721; doi:10.1371/journal.pgen.1006048)
Supplement: S5 Text — (ZIP) [file pgen.1006048.s033.zip › nuclei/t110-nuclei]

1	1	24	103	-1	331	411	9.8	33	ABplaappa	104	0	0	0		0	0	0	0	0
2	1	124	72	-1	247	137	22.6	35	ABarapppa	328	1194	0	0		0	0	0	0	0
3	1	144	119	-1	562	175	9.3	34	ABprapapp	157	0	0	0		0	0	0	0	0
4	1	1	163	-1	367	111	14.6	32	ABprpaapa	147	0	0	0		0	0	0	0	0
5	1	173	184	-1	602	254	14.5	38	Cpapa	379	583	0	0		0	0	0	0	0
6	1	94	97	-1	462	392	7.5	33	ABplapapa	144	0	0	0		0	0	0	0	0
7	1	122	109	-1	592	207	21.4	35	ABprapppp	328	-1664	0	0		0	0	0	0	0
8	1	36	42	-1	306	423	16.4	33	ABplpaapp	337	-361	0	0		0	0	0	0	0
9	1	8	37	-1	110	248	9.6	31	ABalapaaa	310	-774	0	0		0	0	0	0	0
10	1	86	108	-1	327	246	12.6	37	Eala	376	-57	0	0		0	0	0	0	0
11	1	74	9	-1	296	385	7.1	35	ABplaapap	98	0	0	0		0	0	0	0	0
12	1	61	66	-1	253	198	8.5	33	ABalapppp	333	-267	0	0		0	0	0	0	0
13	1	9	57	-1	325	102	14.2	35	ABpraaapp	349	772	0	0		0	0	0	0	0
14	1	50	46	-1	137	202	9.7	32	ABalappaa	168	0	0	0		0	0	0	0	0
15	1	80	80	-1	151	366	15.9	33	ABalppaaa	308	-8	0	0		0	0	0	0	0
16	1	81	174	-1	528	257	22.4	37	Cppap	328	-184	0	0		0	0	0	0	0
17	1	108	65	-1	223	368	7.4	34	ABplaapaa	342	348	0	0		0	0	0	0	0
18	1	96	16	-1	241	327	6.2	32	ABplaaaap	328	768	0	0		0	0	0	0	0
19	1	20	113	-1	365	411	20.6	34	ABplppaap	-41	0	0	0		0	0	0	0	0
20	1	54	188	-1	98	249	14.4	34	ABalaaaal	325	1200	0	0		0	0	0	0	0
21	1	34	166	-1	279	292	22.3	37	ABalpappp	367	114	0	0		0	0	0	0	0
22	1	113	31	-1	157	223	18.4	33	ABaraaaap	69	0	0	0		0	0	0	0	0
23	1	178	147	-1	499	245	5.4	36	Cpaaa	346	938	0	0		0	0	0	0	0
24	1	59	71	-1	283	108	9.8	34	ABpraapaa	17	0	0	0		0	0	0	0	0
25	1	6	156	-1	502	371	25.1	37	ABplppppp	311	-574	0	0		0	0	0	0	0
26	1	7	82	-1	168	365	11.5	33	ABalpppaa	313	-843	0	0		0	0	0	0	0
27	1	126	15	-1	109	199	14.4	33	ABalaaapa	321	509	0	0		0	0	0	0	0
28	1	120	124	-1	196	242	10.5	34	MSaaaap	310	392	0	0		0	0	0	0	0
29	1	45	129	-1	262	411	16.5	32	ABplpaapa	131	0	0	0		0	0	0	0	0
30	1	99	23	-1	394	292	17.4	33	Z3	311	-76	0	0		0	0	0	0	0
31	1	57	4	-1	266	135	13.9	33	ABpraaaap	323	644	0	0		0	0	0	0	0
32	1	119	92	-1	405	398	8.7	33	ABplapaap	334	1033	0	0		0	0	0	0	0
33	1	2	177	-1	120	222	21.8	34	ABaraaaaa	223	0	0	0		0	0	0	0	0
34	1	29	5	-1	143	278	11.1	34	ABalapaap	320	158	0	0		0	0	0	0	0
35	1	167	81	-1	149	232	13.9	34	MSaaaaa	332	580	0	0		0	0	0	0	0
36	1	136	52	-1	331	154	24.1	36	ABarappap	312	-83	0	0		0	0	0	0	0
37	1	43	28	-1	168	144	17.7	33	ABalaapap	446	0	0	0		0	0	0	0	0
38	1	184	193	-1	504	324	21.5	36	Capap	323	162	0	0		0	0	0	0	0
39	1	62	69	-1	385	220	25.0	36	MSpappa	368	219	0	0		0	0	0	0	0
40	1	133	33	-1	338	292	5.3	33	ABarppaaa	302	1450	0	0		0	0	0	0	0
41	1	17	26	-1	198	323	14.1	31	MSapaaa	307	-258	0	0		0	0	0	0	0
42	1	150	54	-1	194	171	8.1	34	ABalapppa	303	-460	0	0		0	0	0	0	0
43	1	84	135	-1	213	272	14.3	36	MSaaapa	348	-690	0	0		0	0	0	0	0
44	1	32	78	-1	364	194	7.3	34	ABarpappp	109	0	0	0		0	0	0	0	0
45	1	12	170	-1	329	374	23.7	35	ABplpapap	306	31	0	0		0	0	0	0	0
46	1	110	104	-1	383	224	5.3	31	ABarpppaa	306	842	0	0		0	0	0	0	0
47	1	105	171	-1	580	249	9.2	37	Cpaap	362	505	0	0		0	0	0	0	0
48	1	21	22	-1	123	268	23.5	35	ABalpaaaa	177	0	0	0		0	0	0	0	0
49	1	73	122	-1	367	131	10.6	33	ABpraappa	305	464	0	0		0	0	0	0	0
50	1	35	134	-1	231	117	16.4	32	ABpraaaaa	156	0	0	0		0	0	0	0	0
51	1	193	186	-1	525	166	17.5	36	ABprppapp	339	764	0	0		0	0	0	0	0
52	1	88	185	-1	249	204	12.3	35	MSpaaap	334	69	0	0		0	0	0	0	0
53	1	79	165	-1	441	121	19.0	33	ABprppaaa	294	143	0	0		0	0	0	0	0
54	1	38	100	-1	374	422	12.9	36	ABplaappp	-15	0	0	0		0	0	0	0	0
55	1	31	86	-1	281	339	5.7	31	ABplaaapa	292	-5	0	0		0	0	0	0	0
56	1	152	98	-1	402	124	21.6	35	ABprpapap	296	115	0	0		0	0	0	0	0
57	1	10	140	-1	421	117	11.5	35	ABpraappp	307	0	0	0		0	0	0	0	0
58	1	128	53	-1	198	204	4.6	29	ABarpaaaa	162	0	0	0		0	0	0	0	0
59	1	67	7	-1	276	406	20.6	34	ABplpaaap	333	-514	0	0		0	0	0	0	0
60	1	47	144	-1	303	345	12.3	31	MSapapp	298	-625	0	0		0	0	0	0	0
61	1	26	14	-1	132	168	18.4	33	ABalaapaa	325	-651	0	0		0	0	0	0	0
62	1	121	138	-1	521	411	15.7	33	ABplapppa	79	0	0	0		0	0	0	0	0
63	1	19	30	-1	195	154	21.6	33	ABaraaapp	321	0	0	0		0	0	0	0	0
64	1	118	45	-1	328	326	16.5	31	MSappap	306	707	0	0		0	0	0	0	0
65	1	154	189	-1	232	180	5.5	31	ABarpaaap	316	49	0	0		0	0	0	0	0
66	1	181	61	-1	96	227	18.3	35	ABalaaaar	323	-154	0	0		0	0	0	0	0
67	1	112	192	-1	112	270	17.7	31	ABalpaapaa	234	-525	0	0		0	0	0	0	0
68	1	64	126	-1	303	252	5.5	35	ABarpaapp	408	0	0	0		0	0	0	0	0
69	1	97	158	-1	405	111	15.7	35	ABprpaapp	310	185	0	0		0	0	0	0	0
70	1	68	2	-1	196	306	5.4	33	ABplaaaaa	313	-194	0	0		0	0	0	0	0
71	1	40	89	-1	465	401	17.6	33	ABplppapp	335	196	0	0		0	0	0	0	0
72	1	28	149	-1	385	262	22.4	34	MSpapap	338	-477	0	0		0	0	0	0	0
73	1	186	32	-1	406	413	18.3	33	ABplppapa	339	-232	0	0		0	0	0	0	0
74	1	22	142	-1	514	394	10.3	34	ABplapapp	-217	0	0	0		0	0	0	0	0
75	1	169	141	-1	481	404	13.3	35	ABplappap	458	0	0	0		0	0	0	0	0
76	1	39	24	-1	370	388	6.3	31	ABplapaaa	390	0	0	0		0	0	0	0	0
77	1	157	139	-1	369	103	19.2	34	ABprpaaap	342	-956	0	0		0	0	0	0	0
78	1	176	73	-1	458	192	16.9	32	Dppa	237	573	0	0		0	0	0	0	0
79	1	13	47	-1	132	160	13.4	33	ABalaaapp	390	0	0	0		0	0	0	0	0
80	1	100	153	-1	530	296	14.5	39	Eplp	396	842	0	0		0	0	0	0	0
81	1	158	155	-1	243	315	16.8	32	MSapaap	306	-1235	0	0		0	0	0	0	0
82	1	23	6	-1	287	400	11.6	34	ABalppppp	-96	0	0	0		0	0	0	0	0
83	1	174	77	-1	157	186	7.4	34	ABalappap	311	1105	0	0		0	0	0	0	0
84	1	142	117	-1	327	119	9.1	34	ABpraapap	646	0	0	0		0	0	0	0	0
85	1	42	13	-1	155	266	7.4	32	ABalapapa	267	0	0	0		0	0	0	0	0
86	1	130	10	-1	279	102	15.5	34	ABpraaapa	304	1230	0	0		0	0	0	0	0
87	1	33	116	-1	435	355	25.1	40	ABplpappp	388	-275	0	0		0	0	0	0	0
88	1	89	148	-1	382	317	10.4	37	Earp	376	432	0	0		0	0	0	0	0
89	1	131	136	-1	319	110	20.4	35	ABprpaaaa	449	0	0	0		0	0	0	0	0
90	1	48	83	-1	185	389	17.3	33	ABalppaap	89	0	0	0		0	0	0	0	0
91	1	139	35	-1	374	161	16.5	31	MSppppa	265	-49	0	0		0	0	0	0	0
92	1	166	132	-1	422	179	14.2	31	MSppppp	275	447	0	0		0	0	0	0	0
93	1	3	157	-1	587	336	14.4	33	Caapa	316	240	0	0		0	0	0	0	0
94	1	87	101	-1	173	193	23.0	38	ABaraaapa	376	-1028	0	0		0	0	0	0	0
95	1	92	95	-1	291	170	23.5	35	ABarappaa	281	-87	0	0		0	0	0	0	0
96	1	165	1	-1	148	297	23.2	35	ABalpaaap	-219	0	0	0		0	0	0	0	0
97	1	53	43	-1	417	142	7.3	33	ABprapaaa	-126	0	0	0		0	0	0	0	0
98	1	140	150	-1	454	307	20.6	37	Capaa	322	695	0	0		0	0	0	0	0
99	1	104	120	-1	499	357	7.5	32	ABarppapp	-2	0	0	0		0	0	0	0	0
100	1	170	145	-1	469	188	6.8	33	ABarppppa	312	1357	0	0		0	0	0	0	0
101	1	4	121	-1	486	411	21.4	33	ABplpppap	322	-258	0	0		0	0	0	0	0
102	1	71	180	-1	515	199	26.1	39	ABprppppp	333	-564	0	0		0	0	0	0	0
103	1	93	102	-1	376	364	23.9	37	ABplpappa	367	23	0	0		0	0	0	0	0
104	1	138	56	-1	428	217	10.8	38	Epra	330	-388	0	0		0	0	0	0	0
105	1	102	63	-1	525	316	6.2	34	Caaaa	347	124	0	0		0	0	0	0	0
106	1	44	76	-1	184	341	18.4	35	ABalpaapp	316	1286	0	0		0	0	0	0	0
107	1	75	169	-1	331	249	19.3	35	MSpapaa	356	-233	0	0		0	0	0	0	0
108	1	132	17	-1	254	350	23.6	35	ABalppapp	307	87	0	0		0	0	0	0	0
109	1	192	40	-1	305	191	6.2	32	ABarpapap	116	0	0	0		0	0	0	0	0
110	1	114	130	-1	179	249	22.7	34	ABaraapaa	-119	0	0	0		0	0	0	0	0
111	1	60	181	-1	384	258	11.5	38	Ealp	370	756	0	0		0	0	0	0	0
112	1	179	164	-1	552	184	23.4	36	ABprpppap	364	677	0	0		0	0	0	0	0
113	1	159	34	-1	218	231	21.9	33	ABaraappa	338	19	0	0		0	0	0	0	0
114	1	85	12	-1	507	149	8.5	34	ABprapapa	371	0	0	0		0	0	0	0	0
115	1	164	90	-1	216	182	25.3	35	ABarapaaa	306	352	0	0		0	0	0	0	0
116	1	177	93	196	424	189	19.8	36	Dpa	301	-211	0	0		0	0	0	0	0
117	1	125	29	-1	566	173	14.2	35	ABprappap	348	-117	0	0		0	0	0	0	0
118	1	27	123	-1	281	131	20.6	35	ABarapppp	284	1153	0	0		0	0	0	0	0
119	1	143	105	-1	211	258	18.6	35	ABaraapap	-170	0	0	0		0	0	0	0	0
120	1	16	168	-1	215	154	17.0	33	MSppaaa	283	471	0	0		0	0	0	0	0
121	1	134	187	-1	360	134	21.7	35	ABprpapaa	313	-468	0	0		0	0	0	0	0
122	1	14	128	-1	290	227	25.1	36	ABarapapa	364	-143	0	0		0	0	0	0	0
123	1	185	75	-1	435	416	20.8	36	ABplpppaa	349	-246	0	0		0	0	0	0	0
124	1	78	11	-1	456	151	23.5	36	ABprpappp	361	-659	0	0		0	0	0	0	0
125	1	101	131	-1	333	165	7.8	31	ABarpappa	309	111	0	0		0	0	0	0	0
126	1	171	21	-1	178	188	15.5	33	MSpaaaa	233	0	0	0		0	0	0	0	0
127	1	103	8	-1	521	149	21.2	36	ABprpppaa	-94	0	0	0		0	0	0	0	0
128	1	172	137	-1	275	228	20.4	37	ABaraappp	374	-669	0	0		0	0	0	0	0
129	1	107	19	-1	293	361	17.5	31	MSappaa	263	710	0	0		0	0	0	0	0
130	1	95	38	-1	182	147	12.9	32	ABalaappa	463	0	0	0		0	0	0	0	0
131	1	25	68	-1	437	415	13.7	34	ABplappaa	344	430	0	0		0	0	0	0	0
132	1	18	161	-1	501	172	23.4	37	ABprppppa	104	0	0	0		0	0	0	0	0
133	1	76	27	-1	319	397	19.8	32	ABplppaaa	87	0	0	0		0	0	0	0	0
134	1	66	91	-1	278	252	13.1	30	MSaaapp	129	0	0	0		0	0	0	0	0
135	1	46	55	-1	233	242	5.4	35	ABarpaapa	360	0	0	0		0	0	0	0	0
136	1	161	159	-1	330	224	23.6	36	ABarapapp	328	143	0	0		0	0	0	0	0
137	1	37	111	-1	230	391	19.3	34	ABplpaaaa	341	79	0	0		0	0	0	0	0
138	1	147	190	-1	584	184	17.7	33	ABprapppa	315	-524	0	0		0	0	0	0	0
139	1	82	125	-1	548	392	20.2	34	ABplapppp	322	393	0	0		0	0	0	0	0
140	1	72	64	-1	264	292	10.5	37	Eara	369	392	0	0		0	0	0	0	0
141	1	137	49	-1	434	213	5.5	34	ABarpppap	339	-1187	0	0		0	0	0	0	0
142	1	5	107	-1	201	369	21.6	33	ABalppapa	330	-1251	0	0		0	0	0	0	0
143	1	70	3	-1	213	126	10.6	35	ABalaappp	302	300	0	0		0	0	0	0	0
144	1	151	110	-1	378	204	16.5	32	MSpppap	55	0	0	0		0	0	0	0	0
145	1	51	114	-1	334	351	5.7	33	ABplaaapp	405	0	0	0		0	0	0	0	0
146	1	11	115	-1	374	351	18.5	36	Daa	325	-596	0	0		0	0	0	0	0
147	1	115	60	-1	356	178	12.5	30	MSppapp	224	0	0	0		0	0	0	0	0
148	1	52	67	-1	203	390	13.3	35	ABalpppap	144	0	0	0		0	0	0	0	0
149	1	145	74	-1	518	141	13.2	35	ABprappaa	157	0	0	0		0	0	0	0	0
150	1	56	70	-1	238	372	11.5	33	ABalppppa	185	0	0	0		0	0	0	0	0
151	1	183	112	-1	547	229	18.5	35	Cpppa	353	377	0	0		0	0	0	0	0
152	1	112	44	-1	161	296	18.1	31	ABalpaapap	233	-204	0	0		0	0	0	0	0
153	1	153	39	-1	300	174	14.2	32	MSppapa	301	42	0	0		0	0	0	0	0
154	1	141	143	-1	535	205	8.2	33	ABarppppp	674	0	0	0		0	0	0	0	0
155	1	65	87	-1	439	339	6.1	33	ABarppapa	318	200	0	0		0	0	0	0	0
156	1	69	160	-1	570	336	9.7	35	Caaap	-27	0	0	0		0	0	0	0	0
157	1	55	167	-1	389	367	12.5	33	MSapppp	-119	0	0	0		0	0	0	0	0
158	1	135	36	-1	447	156	10.4	31	ABprapaap	288	804	0	0		0	0	0	0	0
159	1	49	183	-1	458	377	22.6	34	ABplppppa	305	1051	0	0		0	0	0	0	0
160	1	123	191	-1	480	113	18.4	33	ABprppaap	306	1048	0	0		0	0	0	0	0
161	1	91	50	-1	261	345	16.1	31	MSapapa	273	-237	0	0		0	0	0	0	0
162	1	182	176	-1	234	288	24.0	36	ABalpappa	204	0	0	0		0	0	0	0	0
163	1	149	106	-1	299	283	17.9	36	MSaapaa	301	0	0	0		0	0	0	0	0
164	1	175	152	-1	474	221	21.3	35	Cppaa	358	-58	0	0		0	0	0	0	0
165	1	162	146	-1	370	316	24.2	31	MSaappa	282	596	0	0		0	0	0	0	0
166	1	187	173	-1	558	288	20.6	34	Cpppp	330	0	0	0		0	0	0	0	0
167	1	58	154	-1	280	172	17.4	31	MSppaap	61	0	0	0		0	0	0	0	0
168	1	41	175	-1	449	316	10.0	39	Epla	392	156	0	0		0	0	0	0	0
169	1	83	79	-1	401	306	5.3	34	ABarppaap	329	83	0	0		0	0	0	0	0
170	1	111	48	-1	324	182	17.5	32	MSpppaa	734	0	0	0		0	0	0	0	0
171	1	191	127	-1	520	353	17.8	35	Cappa	23	0	0	0		0	0	0	0	0
172	1	30	18	-1	248	215	24.3	35	ABarapaap	51	0	0	0		0	0	0	0	0
173	1	160	51	-1	344	296	22.5	33	MSaapap	473	0	0	0		0	0	0	0	0
174	1	129	172	-1	415	304	23.3	35	MSaappp	240	0	0	0		0	0	0	0	0
175	1	127	151	-1	305	215	16.4	30	MSpaapp	247	159	0	0		0	0	0	0	0
176	1	148	59	-1	170	330	24.4	34	ABalpapaa	-166	0	0	0		0	0	0	0	0
177	1	117	85	-1	268	214	15.4	32	MSpaapa	394	0	0	0		0	0	0	0	0
178	1	109	62	-1	420	344	16.9	34	Dapa	292	-125	0	0		0	0	0	0	0
179	1	90	162	-1	600	327	20.2	36	Caapp	62	0	0	0		0	0	0	0	0
180	1	180	88	-1	277	163	6.3	31	ABarpapaa	308	639	0	0		0	0	0	0	0
181	1	189	96	-1	542	333	21.5	35	Cappp	93	0	0	0		0	0	0	0	0
182	1	116	99	-1	605	280	22.1	37	Cpapp	120	0	0	0		0	0	0	0	0
183	1	190	20	-1	473	327	16.9	35	Dapp	167	0	0	0		0	0	0	0	0
184	1	77	179	-1	212	329	23.3	36	ABalpapap	340	1135	0	0		0	0	0	0	0
185	1	63	178	-1	511	259	11.9	39	Eprp	-346	0	0	0		0	0	0	0	0
186	1	146	84	-1	433	253	22.7	36	MSpappp	345	733	0	0		0	0	0	0	0
187	1	98	182	-1	339	370	16.1	31	MSapppa	444	0	0	0		0	0	0	0	0
188	1	155	25	-1	394	162	24.6	37	ABprpappa	350	422	0	0		0	0	0	0	0
189	1	168	94	-1	474	148	15.3	32	ABprppapa	323	-836	0	0		0	0	0	0	0
190	1	15	58	-1	178	330	9.3	34	ABalapapp	320	671	0	0		0	0	0	0	0
191	1	188	118	-1	491	247	17.1	34	Dppp	334	-303	0	0		0	0	0	0	0
192	1	163	41	-1	294	353	23.1	34	ABplpapaa	345	42	0	0		0	0	0	0	0
193	1	106	133	-1	431	245	17.5	34	Z2	156	0	0	0		0	0	0	0	0
194	0	194	-1	-1	465	107	3.5	28		213	-961	0	0		0	0	0	0	0
195	0	156	-1	-1	351	112	3.4	28		212	-197	0	0		0	0	0	0	0
