# Supplementary material for: The AP-2 Transcription Factor APTF-2 Is Required for Neuroblast and Epidermal Morphogenesis in Caenorhabditis elegans Embryogenesis
Source: PLoS Genet. 2016 May 13;12(5):e1006048. doi: 10.1371/journal.pgen.1006048 (PMC4866721; doi:10.1371/journal.pgen.1006048)
Supplement: S5 Text — (ZIP) [file pgen.1006048.s033.zip › nuclei/t111-nuclei]

1	1	96	186	-1	152	296	23.1	34	ABalpaaap	324	453	0	0		0	0	0	0	0
2	1	70	160	-1	197	308	5.6	33	ABplaaaaa	321	172	0	0		0	0	0	0	0
3	1	143	21	-1	210	127	10.6	34	ABalaappp	313	-38	0	0		0	0	0	0	0
4	1	31	42	-1	259	123	12.8	36	ABpraaaap	328	-69	0	0		0	0	0	0	0
5	1	34	84	-1	137	282	10.5	34	ABalapaap	-184	0	0	0		0	0	0	0	0
6	1	82	91	-1	284	400	11.3	34	ABalppppp	145	0	0	0		0	0	0	0	0
7	1	59	45	-1	280	411	20.5	33	ABplpaaap	332	522	0	0		0	0	0	0	0
8	1	127	188	-1	516	155	20.8	40	ABprpppaa	403	-235	0	0		0	0	0	0	0
9	1	11	85	-1	289	382	7.0	34	ABplaapap	314	79	0	0		0	0	0	0	0
10	1	86	93	-1	278	104	15.9	34	ABpraaapa	-284	0	0	0		0	0	0	0	0
11	1	124	75	-1	456	152	23.8	37	ABprpappp	319	1034	0	0		0	0	0	0	0
12	1	114	135	-1	519	153	8.5	34	ABprapapa	333	-921	0	0		0	0	0	0	0
13	1	85	98	-1	154	265	7.3	33	ABalapapa	256	0	0	0		0	0	0	0	0
14	1	61	130	-1	138	166	18.9	33	ABalaapaa	217	0	0	0		0	0	0	0	0
15	1	27	28	-1	108	204	14.0	33	ABalaaapa	107	0	0	0		0	0	0	0	0
16	1	18	89	-1	240	322	6.1	32	ABplaaaap	253	0	0	0		0	0	0	0	0
17	1	108	50	-1	260	347	23.4	36	ABalppapp	262	417	0	0		0	0	0	0	0
18	1	172	114	-1	249	215	23.6	35	ABarapaap	316	535	0	0		0	0	0	0	0
19	1	129	167	-1	291	360	17.5	31	MSappaa	95	0	0	0		0	0	0	0	0
20	1	183	146	-1	476	332	17.1	34	Dapp	278	129	0	0		0	0	0	0	0
21	1	126	145	-1	178	192	15.3	34	MSpaaaa	549	0	0	0		0	0	0	0	0
22	1	48	169	-1	126	266	24.2	35	ABalpaaaa	184	0	0	0		0	0	0	0	0
23	1	30	5	-1	391	289	17.4	33	Z3	331	-782	0	0		0	0	0	0	0
24	1	76	149	-1	370	386	6.4	32	ABplapaaa	662	0	0	0		0	0	0	0	0
25	1	188	9	-1	396	167	24.7	38	ABprpappa	380	160	0	0		0	0	0	0	0
26	1	41	95	-1	196	321	14.2	31	MSapaaa	40	0	0	0		0	0	0	0	0
27	1	133	58	-1	321	396	19.5	31	ABplppaaa	273	153	0	0		0	0	0	0	0
28	1	37	102	-1	168	149	17.3	33	ABalaapap	152	0	0	0		0	0	0	0	0
29	1	117	159	-1	570	175	14.3	36	ABprappap	325	2072	0	0		0	0	0	0	0
30	1	63	2	-1	198	152	21.4	33	ABaraaapp	165	0	0	0		0	0	0	0	0
31	1	22	101	-1	161	220	18.7	32	ABaraaaap	458	0	0	0		0	0	0	0	0
32	1	73	133	-1	398	416	18.6	34	ABplppapa	322	184	0	0		0	0	0	0	0
33	1	40	125	-1	340	291	5.3	33	ABarppaaa	267	0	0	0		0	0	0	0	0
34	1	113	69	-1	218	229	21.2	33	ABaraappa	323	-1161	0	0		0	0	0	0	0
35	1	91	129	-1	373	161	16.3	32	MSppppa	319	1565	0	0		0	0	0	0	0
36	1	158	168	-1	457	153	10.3	32	ABprapaap	280	-227	0	0		0	0	0	0	0
37	1	9	63	-1	107	249	10.3	31	ABalapaaa	308	764	0	0		0	0	0	0	0
38	1	130	25	-1	176	147	12.3	31	ABalaappa	313	558	0	0		0	0	0	0	0
39	1	153	7	-1	298	173	14.0	32	MSppapa	326	0	0	0		0	0	0	0	0
40	1	109	44	-1	306	185	6.2	32	ABarpapap	293	446	0	0		0	0	0	0	0
41	1	192	191	-1	298	345	22.5	34	ABplpapaa	345	355	0	0		0	0	0	0	0
42	1	8	24	-1	308	424	16.0	33	ABplpaapp	103	0	0	0		0	0	0	0	0
43	1	97	16	-1	420	142	7.6	34	ABprapaaa	315	1074	0	0		0	0	0	0	0
44	1	152	165	-1	163	297	18.4	32	ABalpaapap	246	91	0	0		0	0	0	0	0
45	1	64	66	-1	324	331	16.8	32	MSappap	270	-479	0	0		0	0	0	0	0
46	1	14	48	-1	136	201	10.0	32	ABalappaa	172	0	0	0		0	0	0	0	0
47	1	79	53	-1	132	160	13.5	31	ABalaaapp	-4	0	0	0		0	0	0	0	0
48	1	170	1	-1	326	184	17.6	33	MSpppaa	325	751	0	0		0	0	0	0	0
49	1	141	156	-1	439	216	5.6	34	ABarpppap	-105	0	0	0		0	0	0	0	0
50	1	161	193	-1	261	343	15.5	31	MSapapa	78	0	0	0		0	0	0	0	0
51	1	173	144	-1	343	293	22.7	34	MSaapap	328	1421	0	0		0	0	0	0	0
52	1	36	6	-1	326	148	24.3	36	ABarappap	231	0	0	0		0	0	0	0	0
53	1	58	138	-1	201	210	4.7	30	ABarpaaaa	300	-563	0	0		0	0	0	0	0
54	1	42	175	-1	192	188	7.9	33	ABalapppa	302	-511	0	0		0	0	0	0	0
55	1	135	49	-1	240	242	5.4	35	ABarpaapa	354	-38	0	0		0	0	0	0	0
56	1	104	155	-1	436	213	10.9	37	Epra	372	-21	0	0		0	0	0	0	0
57	1	13	96	-1	325	103	14.6	35	ABpraaapp	93	0	0	0		0	0	0	0	0
58	1	190	14	-1	172	329	9.4	35	ABalapapp	46	0	0	0		0	0	0	0	0
59	1	176	59	-1	167	329	24.6	36	ABalpapaa	331	474	0	0		0	0	0	0	0
60	1	147	112	-1	354	175	12.2	31	MSppapp	-179	0	0	0		0	0	0	0	0
61	1	66	154	-1	99	217	18.4	34	ABalaaaar	122	0	0	0		0	0	0	0	0
62	1	178	158	-1	421	341	16.5	33	Dapa	328	-187	0	0		0	0	0	0	0
63	1	105	113	-1	527	319	6.1	35	Caaaa	350	384	0	0		0	0	0	0	0
64	1	140	52	-1	269	293	10.6	36	Eara	357	-136	0	0		0	0	0	0	0
65	1	17	11	-1	220	366	7.5	34	ABplaapaa	327	116	0	0		0	0	0	0	0
66	1	12	131	-1	253	181	8.8	36	ABalapppp	288	0	0	0		0	0	0	0	0
67	1	148	61	-1	206	385	14.0	36	ABalpppap	146	0	0	0		0	0	0	0	0
68	1	131	30	-1	433	420	14.2	34	ABplappaa	345	389	0	0		0	0	0	0	0
69	1	39	157	-1	389	221	24.6	35	MSpappa	326	457	0	0		0	0	0	0	0
70	1	150	29	-1	236	369	11.5	33	ABalppppa	132	0	0	0		0	0	0	0	0
71	1	24	173	-1	289	105	9.8	34	ABpraapaa	24	0	0	0		0	0	0	0	0
72	1	2	54	-1	243	135	22.5	35	ABarapppa	220	0	0	0		0	0	0	0	0
73	1	78	109	-1	452	195	16.8	31	Dppa	310	317	0	0		0	0	0	0	0
74	1	149	117	-1	524	137	13.3	35	ABprappaa	356	486	0	0		0	0	0	0	0
75	1	123	10	-1	434	416	20.6	35	ABplpppaa	331	45	0	0		0	0	0	0	0
76	1	106	73	-1	179	345	18.4	35	ABalpaapp	357	0	0	0		0	0	0	0	0
77	1	83	80	-1	154	194	6.8	33	ABalappap	308	463	0	0		0	0	0	0	0
78	1	44	141	-1	371	188	7.6	34	ABarpappp	335	-519	0	0		0	0	0	0	0
79	1	169	72	-1	401	306	5.3	33	ABarppaap	323	1054	0	0		0	0	0	0	0
80	1	15	57	-1	150	367	15.4	34	ABalppaaa	318	-7	0	0		0	0	0	0	0
81	1	35	43	-1	149	237	14.0	33	MSaaaaa	332	-85	0	0		0	0	0	0	0
82	1	26	77	-1	172	370	11.5	32	ABalpppaa	429	0	0	0		0	0	0	0	0
83	1	90	3	-1	184	390	17.9	33	ABalppaap	59	0	0	0		0	0	0	0	0
84	1	186	46	-1	433	255	22.9	37	MSpappp	368	-661	0	0		0	0	0	0	0
85	1	177	33	-1	267	213	15.4	32	MSpaapa	328	221	0	0		0	0	0	0	0
86	1	55	137	-1	283	336	5.7	30	ABplaaapa	14	0	0	0		0	0	0	0	0
87	1	155	23	-1	439	341	6.0	33	ABarppapa	327	929	0	0		0	0	0	0	0
88	1	180	35	-1	275	154	6.2	31	ABarpapaa	167	0	0	0		0	0	0	0	0
89	1	71	8	-1	459	402	17.5	34	ABplppapp	329	1785	0	0		0	0	0	0	0
90	1	115	136	-1	225	184	25.6	34	ABarapaaa	339	-151	0	0		0	0	0	0	0
91	1	134	166	-1	280	245	12.5	30	MSaaapp	117	0	0	0		0	0	0	0	0
92	1	32	47	-1	401	397	9.1	34	ABplapaap	323	508	0	0		0	0	0	0	0
93	1	116	13	-1	444	204	20.9	31	Dpap	212	160	0	0		0	0	0	0	0
94	1	189	74	-1	473	145	15.3	32	ABprppapa	291	-499	0	0		0	0	0	0	0
95	1	95	185	-1	292	172	23.7	35	ABarappaa	340	217	0	0		0	0	0	0	0
96	1	181	124	-1	542	334	21.6	36	Cappp	353	778	0	0		0	0	0	0	0
97	1	6	71	-1	460	391	7.3	33	ABplapapa	337	166	0	0		0	0	0	0	0
98	1	56	108	-1	401	126	21.6	35	ABprpapap	347	1041	0	0		0	0	0	0	0
99	1	182	172	-1	606	279	22.1	37	Cpapp	377	-552	0	0		0	0	0	0	0
100	1	54	4	-1	371	423	12.9	37	ABplaappp	348	-880	0	0		0	0	0	0	0
101	1	94	81	-1	177	197	23.5	36	ABaraaapa	64	0	0	0		0	0	0	0	0
102	1	103	19	-1	377	360	23.7	36	ABplpappa	363	-472	0	0		0	0	0	0	0
103	1	1	32	-1	331	410	9.5	33	ABplaappa	-364	0	0	0		0	0	0	0	0
104	1	46	121	-1	380	220	5.3	32	ABarpppaa	-447	0	0	0		0	0	0	0	0
105	1	119	22	-1	214	263	18.6	35	ABaraapap	297	0	0	0		0	0	0	0	0
106	1	163	161	-1	300	283	17.6	36	MSaapaa	356	-471	0	0		0	0	0	0	0
107	1	142	97	-1	206	367	21.5	34	ABalppapa	337	1460	0	0		0	0	0	0	0
108	1	10	99	-1	330	243	12.4	37	Eala	378	16	0	0		0	0	0	0	0
109	1	7	20	-1	592	207	21.6	35	ABprapppp	336	-701	0	0		0	0	0	0	0
110	1	144	123	-1	379	204	16.3	32	MSpppap	276	275	0	0		0	0	0	0	0
111	1	137	92	-1	236	391	19.2	34	ABplpaaaa	130	0	0	0		0	0	0	0	0
112	1	151	153	-1	550	229	18.5	35	Cpppa	344	514	0	0		0	0	0	0	0
113	1	19	150	-1	363	409	21.3	35	ABplppaap	312	267	0	0		0	0	0	0	0
114	1	145	140	-1	336	350	5.7	33	ABplaaapp	96	0	0	0		0	0	0	0	0
115	1	146	127	176	380	350	17.8	36	Daa	361	495	0	0		0	0	0	0	0
116	1	87	107	-1	438	347	25.2	40	ABplpappp	398	567	0	0		0	0	0	0	0
117	1	84	76	-1	330	118	9.5	33	ABpraapap	677	0	0	0		0	0	0	0	0
118	1	191	83	-1	496	246	16.8	35	Dppp	352	-136	0	0		0	0	0	0	0
119	1	3	139	-1	568	180	9.8	34	ABprapapp	319	1133	0	0		0	0	0	0	0
120	1	99	148	-1	497	357	7.5	32	ABarppapp	323	-1388	0	0		0	0	0	0	0
121	1	101	34	-1	484	408	21.5	33	ABplpppap	333	-358	0	0		0	0	0	0	0
122	1	49	39	-1	375	127	10.6	33	ABpraappa	-71	0	0	0		0	0	0	0	0
123	1	118	88	-1	283	140	20.5	36	ABarapppp	-140	0	0	0		0	0	0	0	0
124	1	28	12	-1	198	241	10.4	33	MSaaaap	26	0	0	0		0	0	0	0	0
125	1	139	181	-1	545	391	20.4	34	ABplapppp	338	495	0	0		0	0	0	0	0
126	1	68	15	-1	306	248	5.4	34	ABarpaapp	72	0	0	0		0	0	0	0	0
127	1	171	187	-1	524	356	17.4	35	Cappa	328	18	0	0		0	0	0	0	0
128	1	122	151	-1	284	228	24.6	36	ABarapapa	329	-157	0	0		0	0	0	0	0
129	1	29	86	-1	263	412	16.2	32	ABplpaapa	-120	0	0	0		0	0	0	0	0
130	1	110	18	-1	184	253	22.6	34	ABaraapaa	331	299	0	0		0	0	0	0	0
131	1	125	38	-1	336	157	7.3	31	ABarpappa	494	0	0	0		0	0	0	0	0
132	1	92	68	-1	426	176	13.8	31	MSppppp	284	-1439	0	0		0	0	0	0	0
133	1	193	182	-1	433	245	17.7	35	Z2	350	-445	0	0		0	0	0	0	0
134	1	50	55	-1	228	114	15.9	34	ABpraaaaa	-110	0	0	0		0	0	0	0	0
135	1	43	118	-1	217	269	13.6	36	MSaaapa	346	-237	0	0		0	0	0	0	0
136	1	89	174	-1	316	114	20.4	34	ABprpaaaa	326	157	0	0		0	0	0	0	0
137	1	128	27	-1	278	227	20.0	36	ABaraappp	-79	0	0	0		0	0	0	0	0
138	1	62	41	-1	516	410	16.2	33	ABplapppa	333	-307	0	0		0	0	0	0	0
139	1	77	163	-1	366	105	19.3	34	ABprpaaap	18	0	0	0		0	0	0	0	0
140	1	57	36	-1	424	117	11.9	35	ABpraappp	98	0	0	0		0	0	0	0	0
141	1	75	171	-1	476	405	13.1	34	ABplappap	338	595	0	0		0	0	0	0	0
142	1	74	82	-1	508	395	10.4	35	ABplapapp	104	0	0	0		0	0	0	0	0
143	1	154	56	-1	535	206	8.1	34	ABarppppp	312	340	0	0		0	0	0	0	0
144	1	60	142	-1	305	346	12.4	32	MSapapp	291	23	0	0		0	0	0	0	0
145	1	100	134	-1	473	188	6.7	33	ABarppppa	332	645	0	0		0	0	0	0	0
146	1	165	170	-1	367	315	24.3	31	MSaappa	290	207	0	0		0	0	0	0	0
147	1	23	40	-1	496	247	5.4	35	Cpaaa	85	0	0	0		0	0	0	0	0
148	1	88	87	-1	381	314	10.4	36	Earp	369	-599	0	0		0	0	0	0	0
149	1	72	132	-1	385	261	22.3	34	MSpapap	279	772	0	0		0	0	0	0	0
150	1	98	184	-1	453	306	20.5	36	Capaa	351	332	0	0		0	0	0	0	0
151	1	175	128	-1	307	217	15.8	28	MSpaapp	160	0	0	0		0	0	0	0	0
152	1	164	90	-1	480	226	21.1	36	Cppaa	-75	0	0	0		0	0	0	0	0
153	1	80	120	-1	529	299	14.3	39	Eplp	383	1164	0	0		0	0	0	0	0
154	1	167	111	-1	276	169	17.2	30	MSppaap	307	605	0	0		0	0	0	0	0
155	1	81	122	-1	242	317	17.0	32	MSapaap	-159	0	0	0		0	0	0	0	0
156	1	25	152	-1	500	369	25.3	37	ABplppppp	336	-253	0	0		0	0	0	0	0
157	1	93	162	-1	588	342	14.4	34	Caapa	339	-422	0	0		0	0	0	0	0
158	1	69	78	-1	402	110	15.8	34	ABprpaapp	-121	0	0	0		0	0	0	0	0
159	1	136	192	-1	326	228	23.3	36	ABarapapp	141	0	0	0		0	0	0	0	0
160	1	156	180	-1	573	334	9.9	36	Caaap	335	0	0	0		0	0	0	0	0
161	1	132	17	-1	503	179	23.4	36	ABprppppa	329	397	0	0		0	0	0	0	0
162	1	179	65	-1	600	328	20.5	36	Caapp	65	0	0	0		0	0	0	0	0
163	1	4	37	-1	365	109	14.5	31	ABprpaapa	138	0	0	0		0	0	0	0	0
164	1	112	110	-1	552	185	23.4	35	ABprpppap	320	-442	0	0		0	0	0	0	0
165	1	53	60	-1	438	120	18.7	33	ABprppaaa	443	0	0	0		0	0	0	0	0
166	1	21	70	-1	275	290	21.4	36	ABalpappp	361	-210	0	0		0	0	0	0	0
167	1	157	116	-1	390	360	12.3	32	MSapppp	294	-58	0	0		0	0	0	0	0
168	1	120	26	-1	210	152	16.5	33	MSppaaa	-97	0	0	0		0	0	0	0	0
169	1	107	189	-1	340	247	18.7	36	MSpapaa	256	0	0	0		0	0	0	0	0
170	1	45	105	-1	329	368	23.8	35	ABplpapap	270	0	0	0		0	0	0	0	0
171	1	47	51	-1	581	254	9.2	36	Cpaap	245	0	0	0		0	0	0	0	0
172	1	174	119	-1	413	304	23.1	35	MSaappp	318	85	0	0		0	0	0	0	0
173	1	166	164	-1	559	290	20.5	34	Cpppp	339	92	0	0		0	0	0	0	0
174	1	16	104	-1	522	263	22.2	36	Cppap	324	736	0	0		0	0	0	0	0
175	1	168	183	-1	451	314	10.2	39	Epla	390	-54	0	0		0	0	0	0	0
176	1	162	147	-1	230	287	23.7	35	ABalpappa	354	-43	0	0		0	0	0	0	0
177	1	33	31	-1	126	218	22.1	35	ABaraaaaa	498	0	0	0		0	0	0	0	0
178	1	185	190	-1	507	261	11.6	39	Eprp	390	1672	0	0		0	0	0	0	0
179	1	184	94	-1	211	336	24.1	36	ABalpapap	112	0	0	0		0	0	0	0	0
180	1	102	62	-1	517	207	26.0	39	ABprppppp	363	13	0	0		0	0	0	0	0
181	1	111	103	-1	386	255	11.3	39	Ealp	366	738	0	0		0	0	0	0	0
182	1	187	79	-1	338	371	15.4	32	MSapppa	275	432	0	0		0	0	0	0	0
183	1	159	126	-1	455	377	22.6	33	ABplppppa	318	105	0	0		0	0	0	0	0
184	1	5	143	-1	605	256	14.6	37	Cpapa	369	460	0	0		0	0	0	0	0
185	1	52	67	-1	248	203	12.4	35	MSpaaap	90	0	0	0		0	0	0	0	0
186	1	51	106	-1	523	160	17.4	36	ABprppapp	364	-250	0	0		0	0	0	0	0
187	1	121	179	-1	359	145	21.7	34	ABprpapaa	319	507	0	0		0	0	0	0	0
188	1	20	64	-1	103	249	15.2	34	ABalaaaal	346	-1309	0	0		0	0	0	0	0
189	1	65	194	-1	236	181	5.6	33	ABarpaaap	310	1626	0	0		0	0	0	0	0
190	1	138	115	-1	577	181	18.4	33	ABprapppa	328	828	0	0		0	0	0	0	0
191	1	160	177	-1	474	117	18.8	34	ABprppaap	190	0	0	0		0	0	0	0	0
192	1	67	100	-1	114	262	18.6	32	ABalpaapaa	236	74	0	0		0	0	0	0	0
193	1	38	178	-1	506	321	21.2	36	Capap	320	-164	0	0		0	0	0	0	0
194	0	194	-1	-1	475	123	3.6	27		240	-733	0	0		0	0	0	0	0
195	0	195	-1	-1	340	104	3.5	28		277	-214	0	0		0	0	0	0	0
196	1	116	195	-1	414	177	17.7	27	Dpaa	-175	0	0	0		0	0	0	0	0
