# Supplementary material for: The AP-2 Transcription Factor APTF-2 Is Required for Neuroblast and Epidermal Morphogenesis in Caenorhabditis elegans Embryogenesis
Source: PLoS Genet. 2016 May 13;12(5):e1006048. doi: 10.1371/journal.pgen.1006048 (PMC4866721; doi:10.1371/journal.pgen.1006048)
Supplement: S5 Text — (ZIP) [file pgen.1006048.s033.zip › nuclei/t112-nuclei]

1	1	48	180	-1	322	186	17.7	32	MSpppaa	287	-507	0	0		0	0	0	0	0
2	1	30	120	-1	200	146	21.6	35	ABaraaapp	-103	0	0	0		0	0	0	0	0
3	1	83	37	-1	185	387	18.7	33	ABalppaap	304	0	0	0		0	0	0	0	0
4	1	100	8	-1	369	421	12.9	36	ABplaappp	72	0	0	0		0	0	0	0	0
5	1	23	184	-1	395	292	17.5	34	Z3	345	165	0	0		0	0	0	0	0
6	1	52	130	-1	325	149	24.3	36	ABarappap	363	959	0	0		0	0	0	0	0
7	1	39	79	-1	293	174	14.0	31	MSppapa	-197	0	0	0		0	0	0	0	0
8	1	89	136	-1	454	407	17.5	35	ABplppapp	259	0	0	0		0	0	0	0	0
9	1	25	111	-1	394	172	24.7	38	ABprpappa	378	207	0	0		0	0	0	0	0
10	1	75	179	-1	437	413	20.7	35	ABplpppaa	343	-130	0	0		0	0	0	0	0
11	1	65	35	-1	224	368	7.4	33	ABplaapaa	329	-925	0	0		0	0	0	0	0
12	1	124	54	-1	199	240	10.4	33	MSaaaap	37	0	0	0		0	0	0	0	0
13	1	93	193	-1	446	211	21.5	31	Dpap	307	1173	0	0		0	0	0	0	0
14	1	58	67	-1	166	334	9.5	34	ABalapapp	306	0	0	0		0	0	0	0	0
15	1	126	25	-1	307	252	5.6	35	ABarpaapp	20	0	0	0		0	0	0	0	0
16	1	43	89	-1	423	138	8.2	33	ABprapaaa	337	-1051	0	0		0	0	0	0	0
17	1	161	137	-1	506	182	23.4	36	ABprppppa	340	81	0	0		0	0	0	0	0
18	1	130	52	-1	186	255	22.3	35	ABaraapaa	347	100	0	0		0	0	0	0	0
19	1	102	187	-1	377	356	24.1	37	ABplpappa	366	-434	0	0		0	0	0	0	0
20	1	109	19	-1	590	209	21.4	34	ABprapppp	323	556	0	0		0	0	0	0	0
21	1	3	105	-1	205	128	10.5	32	ABalaappp	325	556	0	0		0	0	0	0	0
22	1	105	62	-1	214	264	18.2	34	ABaraapap	133	0	0	0		0	0	0	0	0
23	1	87	84	-1	444	335	6.1	33	ABarppapa	26	0	0	0		0	0	0	0	0
24	1	42	133	-1	306	423	16.1	34	ABplpaapp	338	266	0	0		0	0	0	0	0
25	1	38	116	-1	174	144	12.1	31	ABalaappa	243	0	0	0		0	0	0	0	0
26	1	168	36	-1	208	150	16.4	31	MSppaaa	318	723	0	0		0	0	0	0	0
27	1	137	178	-1	278	230	19.6	34	ABaraappp	337	-558	0	0		0	0	0	0	0
28	1	15	59	-1	107	207	14.0	34	ABalaaapa	134	0	0	0		0	0	0	0	0
29	1	70	128	-1	226	374	11.5	33	ABalppppa	288	0	0	0		0	0	0	0	0
30	1	68	68	-1	431	420	13.8	34	ABplappaa	121	0	0	0		0	0	0	0	0
31	1	177	117	-1	131	212	22.4	35	ABaraaaaa	350	538	0	0		0	0	0	0	0
32	1	103	121	-1	328	411	9.7	34	ABplaappa	682	0	0	0		0	0	0	0	0
33	1	85	45	-1	267	215	15.3	34	MSpaapa	288	116	0	0		0	0	0	0	0
34	1	121	170	-1	485	409	21.5	34	ABplpppap	316	-876	0	0		0	0	0	0	0
35	1	88	169	-1	272	157	6.0	31	ABarpapaa	315	-341	0	0		0	0	0	0	0
36	1	140	108	-1	425	112	12.6	36	ABpraappp	321	158	0	0		0	0	0	0	0
37	1	163	38	-1	362	113	14.7	33	ABprpaapa	159	0	0	0		0	0	0	0	0
38	1	131	23	-1	331	167	7.5	31	ABarpappa	287	466	0	0		0	0	0	0	0
39	1	122	132	-1	373	125	10.9	34	ABpraappa	-135	0	0	0		0	0	0	0	0
40	1	147	99	-1	493	248	5.4	36	Cpaaa	356	-45	0	0		0	0	0	0	0
41	1	138	119	-1	508	411	16.2	33	ABplapppa	-95	0	0	0		0	0	0	0	0
42	1	4	69	-1	259	119	11.9	35	ABpraaaap	151	0	0	0		0	0	0	0	0
43	1	81	157	-1	149	237	13.9	34	MSaaaaa	-108	0	0	0		0	0	0	0	0
44	1	40	168	-1	302	190	6.3	32	ABarpapap	323	431	0	0		0	0	0	0	0
45	1	7	150	-1	282	410	20.9	34	ABplpaaap	62	0	0	0		0	0	0	0	0
46	1	84	125	-1	434	259	23.3	37	MSpappp	350	499	0	0		0	0	0	0	0
47	1	92	40	-1	402	400	9.1	32	ABplapaap	313	-481	0	0		0	0	0	0	0
48	1	46	13	-1	131	203	10.2	33	ABalappaa	116	0	0	0		0	0	0	0	0
49	1	55	90	-1	243	245	5.4	34	ABarpaapa	340	421	0	0		0	0	0	0	0
50	1	17	140	-1	263	346	23.5	37	ABalppapp	324	-191	0	0		0	0	0	0	0
51	1	171	7	-1	577	248	8.7	35	Cpaap	356	1507	0	0		0	0	0	0	0
52	1	64	70	-1	273	296	10.4	37	Eara	359	-1328	0	0		0	0	0	0	0
53	1	47	118	-1	133	161	13.3	32	ABalaaapp	40	0	0	0		0	0	0	0	0
54	1	72	186	-1	253	139	22.8	35	ABarapppa	346	867	0	0		0	0	0	0	0
55	1	134	91	-1	228	111	15.4	33	ABpraaaaa	308	829	0	0		0	0	0	0	0
56	1	143	14	-1	536	204	7.7	33	ABarppppp	312	39	0	0		0	0	0	0	0
57	1	80	61	-1	156	375	15.6	34	ABalppaaa	308	1177	0	0		0	0	0	0	0
58	1	27	159	-1	322	394	19.8	30	ABplppaaa	268	471	0	0		0	0	0	0	0
59	1	59	138	-1	164	325	24.8	37	ABalpapaa	142	0	0	0		0	0	0	0	0
60	1	165	27	-1	432	127	18.6	33	ABprppaaa	300	-806	0	0		0	0	0	0	0
61	1	67	107	-1	206	389	15.2	34	ABalpppap	340	185	0	0		0	0	0	0	0
62	1	180	134	-1	523	212	26.1	38	ABprppppp	350	-286	0	0		0	0	0	0	0
63	1	37	31	-1	110	249	10.6	30	ABalapaaa	308	1616	0	0		0	0	0	0	0
64	1	188	39	-1	104	252	15.5	34	ABalaaaal	335	1675	0	0		0	0	0	0	0
65	1	162	122	-1	600	328	20.5	35	Caapp	329	1948	0	0		0	0	0	0	0
66	1	45	147	-1	324	335	16.9	30	MSappap	286	109	0	0		0	0	0	0	0
67	1	185	145	-1	246	198	12.4	35	MSpaaap	346	-147	0	0		0	0	0	0	0
68	1	132	81	-1	423	172	13.5	32	MSppppp	321	-117	0	0		0	0	0	0	0
69	1	34	173	-1	217	224	20.6	34	ABaraappa	324	-418	0	0		0	0	0	0	0
70	1	166	4	-1	269	290	21.6	37	ABalpappp	487	0	0	0		0	0	0	0	0
71	1	97	139	-1	455	391	7.1	35	ABplapapa	386	0	0	0		0	0	0	0	0
72	1	79	135	-1	403	310	5.4	34	ABarppaap	30	0	0	0		0	0	0	0	0
73	1	76	85	-1	179	333	17.7	33	ABalpaapp	68	0	0	0		0	0	0	0	0
74	1	94	21	-1	469	142	15.5	32	ABprppapa	88	0	0	0		0	0	0	0	0
75	1	11	160	-1	457	153	24.3	36	ABprpappp	353	-155	0	0		0	0	0	0	0
76	1	117	100	-1	332	123	9.1	33	ABpraapap	413	0	0	0		0	0	0	0	0
77	1	82	1	-1	171	369	12.1	33	ABalpppaa	105	0	0	0		0	0	0	0	0
78	1	158	191	-1	397	111	16.5	34	ABprpaapp	308	513	0	0		0	0	0	0	0
79	1	182	28	-1	334	368	14.8	31	MSapppa	52	0	0	0		0	0	0	0	0
80	1	77	164	-1	147	204	6.9	34	ABalappap	147	0	0	0		0	0	0	0	0
81	1	101	95	-1	179	203	24.3	37	ABaraaapa	375	126	0	0		0	0	0	0	0
82	1	142	189	-1	508	399	10.3	35	ABplapapp	395	0	0	0		0	0	0	0	0
83	1	118	174	-1	497	242	16.7	35	Dppp	314	403	0	0		0	0	0	0	0
84	1	5	12	-1	134	287	10.3	34	ABalapaap	330	163	0	0		0	0	0	0	0
85	1	9	15	-1	290	385	7.2	34	ABplaapap	343	1383	0	0		0	0	0	0	0
86	1	129	112	-1	263	412	16.6	33	ABplpaapa	295	1721	0	0		0	0	0	0	0
87	1	148	72	-1	382	313	10.3	37	Earp	371	1398	0	0		0	0	0	0	0
88	1	123	175	-1	283	145	20.2	35	ABarapppp	301	197	0	0		0	0	0	0	0
89	1	16	74	-1	239	320	6.0	32	ABplaaaap	241	0	0	0		0	0	0	0	0
90	1	152	124	-1	483	233	21.0	36	Cppaa	330	-127	0	0		0	0	0	0	0
91	1	6	51	-1	278	396	12.0	34	ABalppppp	334	124	0	0		0	0	0	0	0
92	1	111	151	-1	235	388	19.7	35	ABplpaaaa	355	551	0	0		0	0	0	0	0
93	1	10	3	-1	276	108	16.0	33	ABpraaapa	334	960	0	0		0	0	0	0	0
94	1	179	182	-1	212	332	24.2	36	ABalpapap	324	-140	0	0		0	0	0	0	0
95	1	26	110	-1	190	317	13.5	32	MSapaaa	290	-26	0	0		0	0	0	0	0
96	1	57	49	-1	322	101	14.6	35	ABpraaapp	89	0	0	0		0	0	0	0	0
97	1	107	46	-1	200	364	21.6	35	ABalppapa	246	0	0	0		0	0	0	0	0
98	1	13	82	-1	154	269	7.3	31	ABalapapa	318	82	0	0		0	0	0	0	0
99	1	108	156	-1	331	242	12.1	37	Eala	378	81	0	0		0	0	0	0	0
100	1	192	20	-1	109	259	19.3	32	ABalpaapaa	86	0	0	0		0	0	0	0	0
101	1	31	64	-1	156	213	18.8	32	ABaraaaap	401	0	0	0		0	0	0	0	0
102	1	28	98	-1	170	147	17.8	32	ABalaapap	88	0	0	0		0	0	0	0	0
103	1	181	176	-1	389	254	11.2	38	Ealp	384	724	0	0		0	0	0	0	0
104	1	174	10	-1	523	267	21.9	35	Cppap	332	-181	0	0		0	0	0	0	0
105	1	170	196	-1	331	368	24.2	35	ABplpapap	351	476	0	0		0	0	0	0	0
106	1	186	66	-1	521	155	17.5	36	ABprppapp	350	-461	0	0		0	0	0	0	0
107	1	116	65	-1	441	352	25.6	39	ABplpappp	395	-1129	0	0		0	0	0	0	0
108	1	98	77	-1	392	127	21.7	35	ABprpapap	278	-127	0	0		0	0	0	0	0
109	1	73	32	-1	452	193	17.0	32	Dppa	281	1006	0	0		0	0	0	0	0
110	1	164	115	-1	552	190	23.7	37	ABprpppap	310	195	0	0		0	0	0	0	0
111	1	154	166	-1	266	168	17.3	31	MSppaap	292	-1247	0	0		0	0	0	0	0
112	1	60	18	-1	347	172	12.4	30	MSppapp	176	0	0	0		0	0	0	0	0
113	1	63	96	-1	529	323	6.1	35	Caaaa	241	0	0	0		0	0	0	0	0
114	1	18	197	-1	249	205	23.0	36	ABarapaap	346	-135	0	0		0	0	0	0	0
115	1	190	58	-1	571	175	18.5	34	ABprapppa	359	0	0	0		0	0	0	0	0
116	1	167	183	-1	387	360	11.8	30	MSapppp	423	0	0	0		0	0	0	0	0
117	1	74	149	-1	521	136	13.3	36	ABprappaa	485	0	0	0		0	0	0	0	0
118	1	135	93	-1	221	272	13.4	35	MSaaapa	337	0	0	0		0	0	0	0	0
119	1	172	165	-1	414	304	22.4	35	MSaappp	350	974	0	0		0	0	0	0	0
120	1	153	177	-1	528	299	14.4	39	Eplp	390	-793	0	0		0	0	0	0	0
121	1	104	53	-1	378	223	5.4	32	ABarpppaa	294	-409	0	0		0	0	0	0	0
122	1	155	86	-1	239	318	17.1	32	MSapaap	318	1186	0	0		0	0	0	0	0
123	1	110	162	-1	375	200	16.1	31	MSpppap	288	598	0	0		0	0	0	0	0
124	1	96	148	-1	542	338	21.6	35	Cappp	351	1088	0	0		0	0	0	0	0
125	1	33	41	-1	338	298	5.2	33	ABarppaaa	313	-135	0	0		0	0	0	0	0
126	1	183	106	-1	453	372	22.4	34	ABplppppa	310	398	0	0		0	0	0	0	0
127	1	115	194	-1	382	353	19.3	31	Daap	309	1455	0	0		0	0	0	0	0
128	1	151	152	-1	304	215	15.5	28	MSpaapp	564	0	0	0		0	0	0	0	0
129	1	35	195	-1	371	163	16.1	32	MSppppa	283	-12	0	0		0	0	0	0	0
130	1	14	144	-1	136	159	18.2	33	ABalaapaa	312	-730	0	0		0	0	0	0	0
131	1	66	94	-1	246	175	9.2	35	ABalapppp	354	1079	0	0		0	0	0	0	0
132	1	149	171	-1	386	260	22.1	34	MSpapap	343	567	0	0		0	0	0	0	0
133	1	32	188	-1	398	412	18.6	34	ABplppapa	262	0	0	0		0	0	0	0	0
134	1	145	42	-1	472	181	6.6	33	ABarppppa	331	-241	0	0		0	0	0	0	0
135	1	12	75	-1	518	152	8.5	34	ABprapapa	340	-464	0	0		0	0	0	0	0
136	1	90	55	-1	231	190	25.7	36	ABarapaaa	330	736	0	0		0	0	0	0	0
137	1	86	92	-1	276	343	5.8	31	ABplaaapa	-227	0	0	0		0	0	0	0	0
138	1	53	44	-1	201	219	4.8	30	ABarpaaaa	285	-593	0	0		0	0	0	0	0
139	1	119	172	-1	568	178	10.3	34	ABprapapp	124	0	0	0		0	0	0	0	0
140	1	114	142	-1	338	354	5.7	33	ABplaaapp	97	0	0	0		0	0	0	0	0
141	1	78	24	-1	371	183	7.5	33	ABarpappp	318	1373	0	0		0	0	0	0	0
142	1	144	78	-1	301	347	12.9	32	MSapapp	293	74	0	0		0	0	0	0	0
143	1	184	30	-1	606	255	14.7	37	Cpapa	346	783	0	0		0	0	0	0	0
144	1	51	83	-1	339	295	22.3	35	MSaapap	347	63	0	0		0	0	0	0	0
145	1	21	97	-1	180	193	15.3	34	MSpaaaa	11	0	0	0		0	0	0	0	0
146	1	20	190	-1	477	339	16.9	33	Dapp	335	323	0	0		0	0	0	0	0
147	1	176	43	-1	228	284	23.4	35	ABalpappa	293	-195	0	0		0	0	0	0	0
148	1	120	167	-1	497	359	7.8	31	ABarppapp	358	0	0	0		0	0	0	0	0
149	1	24	87	-1	370	389	6.4	31	ABplapaaa	75	0	0	0		0	0	0	0	0
150	1	113	16	-1	366	410	21.3	33	ABplppaap	337	132	0	0		0	0	0	0	0
151	1	128	153	-1	279	232	24.6	37	ABarapapa	323	471	0	0		0	0	0	0	0
152	1	156	48	-1	498	369	25.2	36	ABplppppp	327	689	0	0		0	0	0	0	0
153	1	112	5	-1	551	229	18.6	35	Cpppa	348	1142	0	0		0	0	0	0	0
154	1	61	185	-1	103	213	18.4	34	ABalaaaar	3	0	0	0		0	0	0	0	0
155	1	56	2	-1	434	210	10.7	37	Epra	368	-898	0	0		0	0	0	0	0
156	1	49	102	-1	437	211	5.6	34	ABarpppap	329	80	0	0		0	0	0	0	0
157	1	69	88	-1	389	225	24.4	34	MSpappa	321	891	0	0		0	0	0	0	0
158	1	62	22	-1	422	345	16.6	34	Dapa	342	-120	0	0		0	0	0	0	0
159	1	29	141	-1	570	175	14.5	35	ABprappap	370	0	0	0		0	0	0	0	0
160	1	2	158	-1	198	321	6.4	34	ABplaaaaa	177	0	0	0		0	0	0	0	0
161	1	106	63	-1	301	288	17.3	36	MSaapaa	46	0	0	0		0	0	0	0	0
162	1	157	60	-1	588	344	14.3	35	Caapa	106	0	0	0		0	0	0	0	0
163	1	139	76	-1	358	108	19.8	34	ABprpaaap	293	463	0	0		0	0	0	0	0
164	1	173	9	-1	558	294	20.4	35	Cpppp	333	1034	0	0		0	0	0	0	0
165	1	44	29	-1	161	290	18.4	32	ABalpaapap	108	0	0	0		0	0	0	0	0
166	1	91	114	-1	276	246	12.3	29	MSaaapp	-127	0	0	0		0	0	0	0	0
167	1	19	33	-1	289	362	18.1	31	MSappaa	307	-220	0	0		0	0	0	0	0
168	1	36	73	-1	462	143	10.9	33	ABprapaap	290	-236	0	0		0	0	0	0	0
169	1	22	57	-1	128	260	24.3	36	ABalpaaaa	-144	0	0	0		0	0	0	0	0
170	1	146	47	-1	367	309	23.8	30	MSaappa	598	0	0	0		0	0	0	0	0
171	1	141	123	-1	474	407	12.8	34	ABplappap	280	0	0	0		0	0	0	0	0
172	1	99	17	-1	605	278	22.0	37	Cpapp	369	755	0	0		0	0	0	0	0
173	1	71	163	-1	295	108	9.6	34	ABpraapaa	317	647	0	0		0	0	0	0	0
174	1	136	71	-1	314	117	20.5	34	ABprpaaaa	318	1150	0	0		0	0	0	0	0
175	1	54	6	-1	188	204	8.1	33	ABalapppa	310	440	0	0		0	0	0	0	0
176	1	115	113	-1	368	356	16.4	31	Daaa	228	544	0	0		0	0	0	0	0
177	1	191	56	-1	468	121	20.2	34	ABprppaap	301	-497	0	0		0	0	0	0	0
178	1	193	129	-1	509	320	21.0	37	Capap	139	0	0	0		0	0	0	0	0
179	1	187	34	-1	357	153	21.4	34	ABprpapaa	342	-1234	0	0		0	0	0	0	0
180	1	160	50	-1	573	331	9.6	36	Caaap	204	0	0	0		0	0	0	0	0
181	1	125	181	-1	540	395	19.8	34	ABplapppp	315	32	0	0		0	0	0	0	0
182	1	133	146	-1	431	244	18.0	35	Z2	349	1182	0	0		0	0	0	0	0
183	1	175	109	-1	452	311	10.1	39	Epla	388	25	0	0		0	0	0	0	0
184	1	150	154	-1	458	302	20.4	37	Capaa	262	0	0	0		0	0	0	0	0
185	1	95	80	-1	297	176	23.5	34	ABarappaa	318	-435	0	0		0	0	0	0	0
186	1	1	155	-1	155	294	23.2	35	ABalpaaap	329	-138	0	0		0	0	0	0	0
187	1	127	161	-1	524	357	17.3	33	Cappa	332	-270	0	0		0	0	0	0	0
188	1	8	26	-1	516	157	20.4	41	ABprpppaa	410	-446	0	0		0	0	0	0	0
189	1	169	103	-1	342	250	18.4	36	MSpapaa	-111	0	0	0		0	0	0	0	0
190	1	178	104	-1	504	261	11.6	40	Eprp	130	0	0	0		0	0	0	0	0
191	1	41	11	-1	298	348	22.7	35	ABplpapaa	338	-413	0	0		0	0	0	0	0
192	1	159	126	131	329	229	23.3	37	ABarapapp	276	-796	0	0		0	0	0	0	0
193	1	50	101	-1	258	342	15.5	32	MSapapa	323	-686	0	0		0	0	0	0	0
194	1	189	127	-1	234	186	5.7	33	ABarpaaap	328	433	0	0		0	0	0	0	0
195	1	196	192	-1	410	184	17.6	29	Dpaa	-182	0	0	0		0	0	0	0	0
196	0	194	-1	-1	464	114	3.5	27		227	-897	0	0		0	0	0	0	0
197	0	195	-1	-1	331	97	3.4	31		234	-412	0	0		0	0	0	0	0
