# Supplementary material for: The AP-2 Transcription Factor APTF-2 Is Required for Neuroblast and Epidermal Morphogenesis in Caenorhabditis elegans Embryogenesis
Source: PLoS Genet. 2016 May 13;12(5):e1006048. doi: 10.1371/journal.pgen.1006048 (PMC4866721; doi:10.1371/journal.pgen.1006048)
Supplement: S5 Text — (ZIP) [file pgen.1006048.s033.zip › nuclei/t113-nuclei]

1	1	77	148	-1	170	370	12.4	32	ABalpppaa	327	337	0	0		0	0	0	0	0
2	1	155	174	-1	437	208	10.6	38	Epra	347	367	0	0		0	0	0	0	0
3	1	93	30	-1	277	104	16.1	34	ABpraaapa	32	0	0	0		0	0	0	0	0
4	1	70	147	175	270	289	21.9	38	ABalpappp	326	-762	0	0		0	0	0	0	0
5	1	153	75	-1	553	233	18.8	35	Cpppa	360	37	0	0		0	0	0	0	0
6	1	175	68	-1	186	194	7.6	35	ABalapppa	147	0	0	0		0	0	0	0	0
7	1	51	120	-1	579	249	8.5	36	Cpaap	334	408	0	0		0	0	0	0	0
8	1	4	4	-1	371	424	13.2	37	ABplaappp	357	0	0	0		0	0	0	0	0
9	1	164	171	-1	559	290	20.6	34	Cpppp	332	255	0	0		0	0	0	0	0
10	1	104	105	-1	522	263	21.6	34	Cppap	345	16	0	0		0	0	0	0	0
11	1	191	79	-1	300	346	22.7	36	ABplpapaa	326	-413	0	0		0	0	0	0	0
12	1	84	22	-1	135	297	10.1	33	ABalapaap	140	0	0	0		0	0	0	0	0
13	1	48	6	-1	132	203	10.4	32	ABalappaa	322	239	0	0		0	0	0	0	0
14	1	56	116	-1	540	205	7.3	32	ABarppppp	8	0	0	0		0	0	0	0	0
15	1	85	31	-1	290	389	7.2	34	ABplaapap	332	408	0	0		0	0	0	0	0
16	1	150	63	-1	366	403	21.5	35	ABplppaap	343	-35	0	0		0	0	0	0	0
17	1	172	191	-1	605	276	22.2	38	Cpapp	383	-731	0	0		0	0	0	0	0
18	1	112	54	-1	341	168	12.5	30	MSppapp	269	1351	0	0		0	0	0	0	0
19	1	20	133	-1	594	207	21.7	34	ABprapppp	341	-70	0	0		0	0	0	0	0
20	1	100	67	-1	109	260	19.6	33	ABalpaapaa	85	0	0	0		0	0	0	0	0
21	1	74	198	-1	469	141	16.3	32	ABprppapa	317	-230	0	0		0	0	0	0	0
22	1	158	192	-1	416	352	16.4	34	Dapa	344	-170	0	0		0	0	0	0	0
23	1	38	58	-1	336	161	7.0	32	ABarpappa	301	166	0	0		0	0	0	0	0
24	1	141	121	-1	377	177	7.5	33	ABarpappp	327	1006	0	0		0	0	0	0	0
25	1	15	143	-1	309	252	5.4	34	ABarpaapp	342	107	0	0		0	0	0	0	0
26	1	188	89	-1	517	151	20.5	38	ABprpppaa	616	0	0	0		0	0	0	0	0
27	1	60	5	-1	430	125	18.8	34	ABprppaaa	282	-505	0	0		0	0	0	0	0
28	1	79	59	-1	329	366	14.3	31	MSapppa	285	1620	0	0		0	0	0	0	0
29	1	165	138	-1	158	289	18.2	33	ABalpaapap	332	1842	0	0		0	0	0	0	0
30	1	143	113	-1	608	260	14.8	37	Cpapa	201	0	0	0		0	0	0	0	0
31	1	63	26	-1	112	256	10.7	30	ABalapaaa	73	0	0	0		0	0	0	0	0
32	1	109	23	-1	450	191	16.9	31	Dppa	302	-103	0	0		0	0	0	0	0
33	1	167	103	-1	288	355	18.3	31	MSappaa	287	83	0	0		0	0	0	0	0
34	1	179	34	-1	355	153	21.3	33	ABprpapaa	329	51	0	0		0	0	0	0	0
35	1	11	27	-1	230	366	7.2	34	ABplaapaa	55	0	0	0		0	0	0	0	0
36	1	26	181	-1	209	148	16.6	31	MSppaaa	91	0	0	0		0	0	0	0	0
37	1	3	14	-1	185	386	18.9	34	ABalppaap	-51	0	0	0		0	0	0	0	0
38	1	37	53	-1	360	114	15.2	33	ABprpaapa	158	0	0	0		0	0	0	0	0
39	1	64	109	-1	99	253	15.6	33	ABalaaaal	-180	0	0	0		0	0	0	0	0
40	1	47	61	-1	403	404	9.2	33	ABplapaap	165	0	0	0		0	0	0	0	0
41	1	125	157	-1	345	295	5.3	32	ABarppaaa	315	765	0	0		0	0	0	0	0
42	1	134	98	-1	474	180	6.7	33	ABarppppa	60	0	0	0		0	0	0	0	0
43	1	147	96	123	226	277	23.3	36	ABalpappa	263	-192	0	0		0	0	0	0	0
44	1	138	107	-1	203	215	4.8	30	ABarpaaaa	291	52	0	0		0	0	0	0	0
45	1	33	47	-1	269	213	15.0	33	MSpaapa	316	502	0	0		0	0	0	0	0
46	1	97	17	-1	197	361	21.6	36	ABalppapa	245	0	0	0		0	0	0	0	0
47	1	170	42	-1	370	309	23.4	30	MSaappa	286	219	0	0		0	0	0	0	0
48	1	152	10	-1	500	368	25.2	36	ABplppppp	359	22	0	0		0	0	0	0	0
49	1	96	21	-1	322	103	14.0	35	ABpraaapp	105	0	0	0		0	0	0	0	0
50	1	180	108	-1	577	330	9.8	36	Caaap	365	577	0	0		0	0	0	0	0
51	1	91	20	-1	274	393	12.2	34	ABalppppp	-164	0	0	0		0	0	0	0	0
52	1	18	122	-1	183	259	21.9	35	ABaraapaa	142	0	0	0		0	0	0	0	0
53	1	121	44	-1	378	217	5.4	32	ABarpppaa	219	0	0	0		0	0	0	0	0
54	1	12	134	-1	196	239	10.5	33	MSaaaap	325	-400	0	0		0	0	0	0	0
55	1	136	173	-1	228	190	25.8	38	ABarapaaa	373	768	0	0		0	0	0	0	0
56	1	177	137	-1	464	121	20.6	34	ABprppaap	340	780	0	0		0	0	0	0	0
57	1	169	37	-1	127	262	24.3	36	ABalpaaaa	296	-471	0	0		0	0	0	0	0
58	1	115	45	-1	566	176	18.6	34	ABprapppa	471	0	0	0		0	0	0	0	0
59	1	28	81	-1	108	210	13.8	34	ABalaaapa	341	96	0	0		0	0	0	0	0
60	1	162	186	-1	588	344	14.6	35	Caapa	345	-254	0	0		0	0	0	0	0
61	1	57	32	-1	157	372	16.3	35	ABalppaaa	-129	0	0	0		0	0	0	0	0
62	1	22	73	-1	216	267	17.7	34	ABaraapap	79	0	0	0		0	0	0	0	0
63	1	161	39	-1	305	282	16.9	37	MSaapaa	356	-501	0	0		0	0	0	0	0
64	1	101	66	-1	156	215	19.1	32	ABaraaaap	2	0	0	0		0	0	0	0	0
65	1	107	164	-1	440	352	25.6	39	ABplpappp	385	-114	0	0		0	0	0	0	0
66	1	106	51	-1	519	146	17.4	35	ABprppapp	347	476	0	0		0	0	0	0	0
67	1	14	135	-1	172	336	9.6	34	ABalapapp	586	0	0	0		0	0	0	0	0
68	1	30	151	-1	430	420	14.3	34	ABplappaa	13	0	0	0		0	0	0	0	0
69	1	42	46	-1	259	115	11.8	35	ABpraaaap	242	0	0	0		0	0	0	0	0
70	1	52	150	-1	283	294	10.4	38	Eara	373	-432	0	0		0	0	0	0	0
71	1	174	102	-1	309	116	20.3	35	ABprpaaaa	311	-93	0	0		0	0	0	0	0
72	1	87	93	-1	383	312	10.2	37	Earp	373	346	0	0		0	0	0	0	0
73	1	168	62	-1	470	140	11.3	32	ABprapaap	82	0	0	0		0	0	0	0	0
74	1	89	166	-1	243	312	5.7	33	ABplaaaap	123	0	0	0		0	0	0	0	0
75	1	135	8	-1	522	155	8.7	34	ABprapapa	14	0	0	0		0	0	0	0	0
76	1	163	176	-1	355	108	20.4	33	ABprpaaap	323	439	0	0		0	0	0	0	0
77	1	108	153	-1	391	129	21.6	33	ABprpapap	185	0	0	0		0	0	0	0	0
78	1	142	140	-1	301	345	13.3	32	MSapapp	279	51	0	0		0	0	0	0	0
79	1	7	159	-1	293	171	14.1	32	MSppapa	287	-56	0	0		0	0	0	0	0
80	1	185	160	-1	296	179	23.9	34	ABarappaa	7	0	0	0		0	0	0	0	0
81	1	68	56	-1	426	168	13.2	31	MSppppp	298	-205	0	0		0	0	0	0	0
82	1	98	36	-1	151	271	7.3	32	ABalapapa	313	-543	0	0		0	0	0	0	0
83	1	144	126	-1	340	291	22.3	34	MSaapap	313	2016	0	0		0	0	0	0	0
84	1	23	131	-1	443	337	5.9	33	ABarppapa	334	-991	0	0		0	0	0	0	0
85	1	73	136	-1	181	327	17.8	35	ABalpaapp	309	267	0	0		0	0	0	0	0
86	1	122	118	-1	242	316	17.4	31	MSapaap	317	178	0	0		0	0	0	0	0
87	1	149	16	-1	374	391	6.4	32	ABplapaaa	323	-454	0	0		0	0	0	0	0
88	1	157	189	-1	403	221	24.4	33	MSpappa	328	-611	0	0		0	0	0	0	0
89	1	16	15	-1	427	133	8.6	33	ABprapaaa	334	898	0	0		0	0	0	0	0
90	1	49	71	-1	247	243	5.6	34	ABarpaapa	335	108	0	0		0	0	0	0	0
91	1	55	158	-1	228	115	15.3	33	ABpraaaaa	324	517	0	0		0	0	0	0	0
92	1	137	35	-1	280	343	5.8	31	ABplaaapa	116	0	0	0		0	0	0	0	0
93	1	118	43	-1	225	274	12.6	35	MSaaapa	-64	0	0	0		0	0	0	0	0
94	1	131	24	-1	236	166	9.2	33	ABalapppp	336	-224	0	0		0	0	0	0	0
95	1	81	25	-1	180	212	24.3	36	ABaraaapa	67	0	0	0		0	0	0	0	0
96	1	113	86	-1	530	322	5.8	35	Caaaa	357	602	0	0		0	0	0	0	0
97	1	145	172	-1	182	194	15.3	34	MSpaaaa	336	-1341	0	0		0	0	0	0	0
98	1	102	12	-1	173	151	17.7	33	ABalaapap	-161	0	0	0		0	0	0	0	0
99	1	40	168	-1	489	246	5.3	36	Cpaaa	343	613	0	0		0	0	0	0	0
100	1	76	48	-1	331	121	8.9	34	ABpraapap	46	0	0	0		0	0	0	0	0
101	1	193	197	-1	258	342	15.6	32	MSapapa	294	-209	0	0		0	0	0	0	0
102	1	156	163	-1	437	205	5.6	33	ABarpppap	-45	0	0	0		0	0	0	0	0
103	1	189	94	-1	341	247	18.7	35	MSpapaa	355	-342	0	0		0	0	0	0	0
104	1	190	187	-1	501	263	11.7	40	Eprp	403	-78	0	0		0	0	0	0	0
105	1	21	40	-1	200	130	10.2	34	ABalaappp	236	0	0	0		0	0	0	0	0
106	1	126	99	-1	453	373	22.5	35	ABplppppa	328	1237	0	0		0	0	0	0	0
107	1	61	101	-1	211	393	15.4	35	ABalpppap	-172	0	0	0		0	0	0	0	0
108	1	36	29	-1	425	114	13.2	35	ABpraappp	-15	0	0	0		0	0	0	0	0
109	1	183	3	-1	454	313	10.1	38	Epla	383	608	0	0		0	0	0	0	0
110	1	95	85	-1	194	315	13.4	31	MSapaaa	311	-67	0	0		0	0	0	0	0
111	1	9	141	-1	395	173	24.3	37	ABprpappa	353	-564	0	0		0	0	0	0	0
112	1	86	97	-1	263	406	17.2	33	ABplpaapa	339	654	0	0		0	0	0	0	0
113	1	176	162	-1	364	353	15.9	30	Daaa	236	-404	0	0		0	0	0	0	0
114	1	166	106	-1	274	244	12.4	30	MSaaapp	385	0	0	0		0	0	0	0	0
115	1	110	195	-1	555	186	23.8	37	ABprpppap	330	193	0	0		0	0	0	0	0
116	1	25	156	-1	175	131	13.1	31	ABalaappa	313	0	0	0		0	0	0	0	0
117	1	31	87	-1	127	214	22.0	35	ABaraaaaa	261	0	0	0		0	0	0	0	0
118	1	53	74	-1	132	161	13.0	32	ABalaaapp	327	89	0	0		0	0	0	0	0
119	1	41	184	-1	503	413	16.4	33	ABplapppa	327	351	0	0		0	0	0	0	0
120	1	2	57	-1	200	149	21.4	34	ABaraaapp	31	0	0	0		0	0	0	0	0
121	1	32	129	-1	327	413	9.9	35	ABplaappa	61	0	0	0		0	0	0	0	0
122	1	65	112	-1	599	326	20.7	36	Caapp	361	458	0	0		0	0	0	0	0
123	1	171	1	-1	474	413	12.6	34	ABplappap	15	0	0	0		0	0	0	0	0
124	1	90	91	-1	489	230	20.7	36	Cppaa	368	-1003	0	0		0	0	0	0	0
125	1	46	41	-1	441	260	23.1	36	MSpappp	318	243	0	0		0	0	0	0	0
126	1	192	185	-1	311	229	22.1	32	ABarapappa	227	1090	0	0		0	0	0	0	0
127	1	194	18	-1	240	193	6.2	32	ABarpaaap	308	-190	0	0		0	0	0	0	0
128	1	29	28	-1	221	376	11.2	33	ABalppppa	333	-15	0	0		0	0	0	0	0
129	1	178	19	-1	504	318	20.7	36	Capap	306	454	0	0		0	0	0	0	0
130	1	6	9	-1	325	152	24.3	36	ABarappap	325	108	0	0		0	0	0	0	0
131	1	192	139	-1	360	228	23.6	33	ABarapappp	278	776	0	0		0	0	0	0	0
132	1	39	82	-1	371	123	11.2	34	ABpraappa	-95	0	0	0		0	0	0	0	0
133	1	24	83	-1	306	418	16.5	34	ABplpaapp	705	0	0	0		0	0	0	0	0
134	1	62	170	-1	524	216	26.2	37	ABprppppp	377	345	0	0		0	0	0	0	0
135	1	72	76	-1	403	312	5.4	33	ABarppaap	321	272	0	0		0	0	0	0	0
136	1	8	55	-1	456	411	17.7	35	ABplppapp	332	701	0	0		0	0	0	0	0
137	1	17	144	-1	507	176	24.0	38	ABprppppa	384	927	0	0		0	0	0	0	0
138	1	59	190	-1	165	318	25.2	38	ABalpapaa	367	8	0	0		0	0	0	0	0
139	1	71	125	-1	460	391	7.3	34	ABplapapa	331	995	0	0		0	0	0	0	0
140	1	50	146	-1	263	346	23.7	36	ABalppapp	98	0	0	0		0	0	0	0	0
141	1	159	7	-1	568	177	14.7	36	ABprappap	226	0	0	0		0	0	0	0	0
142	1	140	50	-1	341	356	5.7	34	ABplaaapp	389	0	0	0		0	0	0	0	0
143	0	197	-1	-1	319	103	3.3	29		160	-413	0	0		0	0	0	0	0
144	1	130	119	-1	139	158	18.2	33	ABalaapaa	335	282	0	0		0	0	0	0	0
145	1	67	117	-1	241	194	12.4	35	MSpaaap	347	1595	0	0		0	0	0	0	0
146	1	182	182	-1	429	246	18.2	34	Z2	345	229	0	0		0	0	0	0	0
147	1	66	145	-1	325	335	17.5	30	MSappap	115	0	0	0		0	0	0	0	0
148	1	124	80	-1	538	333	21.4	36	Cappp	320	709	0	0		0	0	0	0	0
149	1	117	104	-1	523	133	13.4	36	ABprappaa	357	300	0	0		0	0	0	0	0
150	1	45	49	-1	284	409	21.2	34	ABplpaaap	321	212	0	0		0	0	0	0	0
151	1	92	128	-1	238	386	20.2	34	ABplpaaaa	241	0	0	0		0	0	0	0	0
152	1	128	154	-1	316	214	14.8	28	MSpaapp	219	540	0	0		0	0	0	0	0
153	1	151	155	-1	279	231	24.6	36	ABarapapa	135	0	0	0		0	0	0	0	0
154	1	184	179	-1	460	306	20.1	35	Capaa	173	0	0	0		0	0	0	0	0
155	1	186	52	-1	157	298	22.6	35	ABalpaaap	347	395	0	0		0	0	0	0	0
156	1	99	165	-1	337	240	11.8	38	Eala	387	897	0	0		0	0	0	0	0
157	1	43	2	-1	149	242	13.6	34	MSaaaaa	32	0	0	0		0	0	0	0	0
158	1	160	38	-1	203	322	6.4	33	ABplaaaaa	160	0	0	0		0	0	0	0	0
159	1	58	64	-1	322	389	19.5	31	ABplppaaa	317	-667	0	0		0	0	0	0	0
160	1	75	194	-1	456	157	24.4	36	ABprpappp	360	749	0	0		0	0	0	0	0
161	1	187	13	-1	519	355	16.8	33	Cappa	312	-264	0	0		0	0	0	0	0
162	1	123	180	-1	375	200	16.4	31	MSpppap	298	290	0	0		0	0	0	0	0
163	1	173	132	-1	292	111	9.3	33	ABpraapaa	275	0	0	0		0	0	0	0	0
164	1	80	142	-1	147	210	7.1	34	ABalappap	322	787	0	0		0	0	0	0	0
165	1	119	193	-1	420	301	22.5	34	MSaappp	318	897	0	0		0	0	0	0	0
166	1	111	149	-1	265	169	17.3	32	MSppaap	301	660	0	0		0	0	0	0	0
167	1	148	127	-1	500	363	8.0	32	ABarppapp	119	0	0	0		0	0	0	0	0
168	1	44	95	-1	302	188	6.3	32	ABarpapap	322	262	0	0		0	0	0	0	0
169	1	35	92	-1	276	158	6.4	31	ABarpapaa	63	0	0	0		0	0	0	0	0
170	1	34	111	-1	489	407	21.6	34	ABplpppap	199	0	0	0		0	0	0	0	0
171	1	132	72	-1	391	262	22.1	33	MSpapap	337	1016	0	0		0	0	0	0	0
172	1	139	65	-1	569	178	10.5	34	ABprapapp	324	843	0	0		0	0	0	0	0
173	1	69	169	-1	207	224	20.3	33	ABaraappa	125	0	0	0		0	0	0	0	0
174	1	83	33	-1	499	238	16.5	35	Dppp	354	409	0	0		0	0	0	0	0
175	1	88	78	-1	283	149	20.1	35	ABarapppp	218	0	0	0		0	0	0	0	0
176	1	103	124	-1	393	257	11.5	39	Ealp	381	482	0	0		0	0	0	0	0
177	1	120	196	-1	526	299	14.5	39	Eplp	384	-996	0	0		0	0	0	0	0
178	1	27	152	-1	274	228	19.7	35	ABaraappp	353	-134	0	0		0	0	0	0	0
179	1	10	188	-1	436	412	21.1	36	ABplpppaa	110	0	0	0		0	0	0	0	0
180	1	1	178	-1	323	190	17.6	32	MSpppaa	439	0	0	0		0	0	0	0	0
181	1	181	90	-1	539	397	19.6	34	ABplapppp	-30	0	0	0		0	0	0	0	0
182	1	94	60	-1	216	332	24.0	35	ABalpapap	363	0	0	0		0	0	0	0	0
183	1	116	84	-1	385	363	11.4	30	MSapppp	284	312	0	0		0	0	0	0	0
184	1	5	183	-1	393	294	16.9	35	Z3	356	138	0	0		0	0	0	0	0
185	1	154	115	-1	104	208	18.2	34	ABalaaaar	344	632	0	0		0	0	0	0	0
186	1	54	167	-1	254	143	22.7	35	ABarapppa	340	329	0	0		0	0	0	0	0
187	1	19	177	-1	376	349	24.5	36	ABplpappa	345	207	0	0		0	0	0	0	0
188	1	133	88	-1	397	409	19.3	34	ABplppapa	304	-705	0	0		0	0	0	0	0
189	1	82	100	-1	515	401	10.5	36	ABplapapp	301	101	0	0		0	0	0	0	0
190	1	146	110	-1	474	341	16.3	33	Dapp	-172	0	0	0		0	0	0	0	0
191	1	78	11	-1	392	107	16.8	34	ABprpaapp	330	-118	0	0		0	0	0	0	0
192	1	195	161	-1	408	181	17.4	29	Dpaa	206	760	0	0		0	0	0	0	0
193	1	13	130	-1	456	213	21.8	31	Dpap	-264	0	0	0		0	0	0	0	0
194	1	127	114	-1	395	346	19.5	31	Daap	247	-563	0	0		0	0	0	0	0
195	1	129	70	-1	373	165	15.7	30	MSppppa	59	0	0	0		0	0	0	0	0
196	1	105	69	-1	334	367	24.2	36	ABplpapap	307	1430	0	0		0	0	0	0	0
197	1	114	77	-1	240	202	22.6	36	ABarapaap	334	-102	0	0		0	0	0	0	0
198	0	196	-1	-1	458	118	3.5	29		183	-170	0	0		0	0	0	0	0
