# Supplementary material for: The AP-2 Transcription Factor APTF-2 Is Required for Neuroblast and Epidermal Morphogenesis in Caenorhabditis elegans Embryogenesis
Source: PLoS Genet. 2016 May 13;12(5):e1006048. doi: 10.1371/journal.pgen.1006048 (PMC4866721; doi:10.1371/journal.pgen.1006048)
Supplement: S5 Text — (ZIP) [file pgen.1006048.s033.zip › nuclei/t114-nuclei]

1	1	123	69	-1	474	413	12.4	34	ABplappap	-88	0	0	0		0	0	0	0	0
2	1	157	142	-1	149	241	13.6	34	MSaaaaa	339	-63	0	0		0	0	0	0	0
3	1	109	110	-1	449	307	10.1	39	Epla	356	-60	0	0		0	0	0	0	0
4	1	8	32	-1	365	423	12.6	37	ABplaappp	44	0	0	0		0	0	0	0	0
5	1	27	92	-1	434	117	18.8	32	ABprppaaa	286	125	0	0		0	0	0	0	0
6	1	13	124	-1	129	205	9.8	32	ABalappaa	-132	0	0	0		0	0	0	0	0
7	1	141	75	-1	570	174	15.2	36	ABprappap	173	0	0	0		0	0	0	0	0
8	1	75	162	-1	526	153	9.1	33	ABprapapa	336	1000	0	0		0	0	0	0	0
9	1	130	103	-1	329	152	24.2	37	ABarappap	295	139	0	0		0	0	0	0	0
10	1	48	170	-1	494	370	24.7	35	ABplppppp	310	140	0	0		0	0	0	0	0
11	1	191	39	-1	392	109	16.4	34	ABprpaapp	309	152	0	0		0	0	0	0	0
12	1	98	83	-1	168	149	16.5	34	ABalaapap	307	467	0	0		0	0	0	0	0
13	1	161	18	-1	516	359	16.4	34	Cappa	335	-194	0	0		0	0	0	0	0
14	1	37	78	-1	187	388	19.4	34	ABalppaap	251	0	0	0		0	0	0	0	0
15	1	89	177	-1	424	137	8.4	33	ABprapaaa	326	171	0	0		0	0	0	0	0
16	1	87	9	-1	374	388	6.2	32	ABplapaaa	297	18	0	0		0	0	0	0	0
17	1	46	72	-1	199	360	22.0	34	ABalppapa	258	0	0	0		0	0	0	0	0
18	1	127	128	-1	239	195	6.6	32	ABarpaaap	317	-1094	0	0		0	0	0	0	0
19	1	129	28	-1	499	322	20.4	35	Capap	321	133	0	0		0	0	0	0	0
20	1	51	84	-1	274	389	11.9	34	ABalppppp	124	0	0	0		0	0	0	0	0
21	1	49	40	-1	317	106	13.7	36	ABpraaapp	100	0	0	0		0	0	0	0	0
22	1	12	123	-1	135	294	10.4	34	ABalapaap	247	0	0	0		0	0	0	0	0
23	1	32	149	-1	457	188	16.4	32	Dppa	322	82	0	0		0	0	0	0	0
24	1	94	46	-1	233	159	8.4	34	ABalapppp	318	625	0	0		0	0	0	0	0
25	1	95	76	-1	178	211	24.0	36	ABaraaapa	77	0	0	0		0	0	0	0	0
26	1	31	4	-1	112	254	11.1	31	ABalapaaa	267	0	0	0		0	0	0	0	0
27	1	35	7	-1	229	366	7.1	36	ABplaapaa	35	0	0	0		0	0	0	0	0
28	1	128	100	-1	223	374	11.3	33	ABalppppa	326	236	0	0		0	0	0	0	0
29	1	108	168	-1	424	121	13.1	36	ABpraappp	-46	0	0	0		0	0	0	0	0
30	1	3	41	-1	276	105	16.4	34	ABpraaapa	314	-605	0	0		0	0	0	0	0
31	1	15	93	-1	291	390	7.2	35	ABplaapap	341	6	0	0		0	0	0	0	0
32	1	61	51	-1	154	374	16.4	33	ABalppaaa	319	168	0	0		0	0	0	0	0
33	1	174	175	-1	498	231	15.9	36	Dppp	359	-72	0	0		0	0	0	0	0
34	1	34	155	-1	358	151	21.5	33	ABprpapaa	307	1536	0	0		0	0	0	0	0
35	1	92	137	-1	283	343	5.9	31	ABplaaapa	288	1585	0	0		0	0	0	0	0
36	1	82	109	-1	154	276	7.5	32	ABalapapa	66	0	0	0		0	0	0	0	0
37	1	57	143	-1	123	265	23.7	35	ABalpaaaa	318	-160	0	0		0	0	0	0	0
38	1	158	66	-1	199	321	6.2	33	ABplaaaaa	286	131	0	0		0	0	0	0	0
39	1	63	85	-1	301	287	17.3	35	MSaapaa	353	-763	0	0		0	0	0	0	0
40	1	105	23	-1	196	139	9.6	34	ABalaappp	333	-108	0	0		0	0	0	0	0
41	1	125	27	-1	445	261	22.7	34	MSpappp	344	132	0	0		0	0	0	0	0
42	1	47	165	-1	371	303	23.7	31	MSaappa	273	522	0	0		0	0	0	0	0
43	1	93	30	-1	225	276	12.7	36	MSaaapa	355	232	0	0		0	0	0	0	0
44	1	53	21	-1	375	218	5.4	32	ABarpppaa	305	263	0	0		0	0	0	0	0
45	1	58	48	-1	567	176	19.2	35	ABprapppa	318	154	0	0		0	0	0	0	0
46	1	69	19	-1	259	115	11.9	35	ABpraaaap	-103	0	0	0		0	0	0	0	0
47	1	45	179	-1	269	218	15.1	33	MSpaapa	331	-454	0	0		0	0	0	0	0
48	1	100	54	-1	326	122	8.8	33	ABpraapap	-11	0	0	0		0	0	0	0	0
49	1	150	68	-1	284	408	20.9	33	ABplpaaap	338	415	0	0		0	0	0	0	0
50	1	142	63	-1	342	354	5.7	32	ABplaaapp	322	627	0	0		0	0	0	0	0
51	1	66	144	-1	517	149	17.6	34	ABprppapp	345	157	0	0		0	0	0	0	0
52	1	155	186	-1	151	297	22.3	35	ABalpaaap	81	0	0	0		0	0	0	0	0
53	1	38	35	-1	359	112	14.5	34	ABprpaapa	305	-803	0	0		0	0	0	0	0
54	1	18	107	-1	342	168	12.5	31	MSppapp	284	-193	0	0		0	0	0	0	0
55	1	136	199	-1	449	415	17.7	36	ABplppapp	333	146	0	0		0	0	0	0	0
56	1	81	197	-1	428	172	12.4	31	MSppppp	-214	0	0	0		0	0	0	0	0
57	1	120	90	-1	198	149	21.6	34	ABaraaapp	134	0	0	0		0	0	0	0	0
58	1	23	178	-1	332	162	6.6	31	ABarpappa	296	486	0	0		0	0	0	0	0
59	1	28	117	-1	329	365	14.3	31	MSapppa	306	117	0	0		0	0	0	0	0
60	1	182	131	-1	220	324	23.5	34	ABalpapap	304	86	0	0		0	0	0	0	0
61	1	40	140	-1	406	401	8.9	33	ABplapaap	79	0	0	0		0	0	0	0	0
62	1	73	88	-1	471	139	11.3	32	ABprapaap	84	0	0	0		0	0	0	0	0
63	1	16	59	-1	365	404	21.6	36	ABplppaap	317	-331	0	0		0	0	0	0	0
64	1	159	22	-1	324	390	19.1	31	ABplppaaa	298	589	0	0		0	0	0	0	0
65	1	172	14	-1	575	180	10.6	34	ABprapapp	337	953	0	0		0	0	0	0	0
66	1	64	58	-1	158	206	19.5	32	ABaraaaap	-38	0	0	0		0	0	0	0	0
67	1	20	190	-1	107	257	19.6	32	ABalpaapaa	72	0	0	0		0	0	0	0	0
68	1	6	136	-1	183	194	7.3	34	ABalapppa	305	148	0	0		0	0	0	0	0
69	1	196	57	-1	329	371	24.4	35	ABplpapap	336	829	0	0		0	0	0	0	0
70	1	195	148	-1	373	167	15.4	31	MSppppa	319	-227	0	0		0	0	0	0	0
71	1	90	3	-1	247	247	5.5	34	ABarpaapa	140	0	0	0		0	0	0	0	0
72	1	171	135	-1	392	259	22.0	32	MSpapap	316	-396	0	0		0	0	0	0	0
73	1	62	50	-1	222	265	17.7	35	ABaraapap	320	659	0	0		0	0	0	0	0
74	1	118	44	-1	134	161	12.5	33	ABalaaapp	334	171	0	0		0	0	0	0	0
75	1	5	173	-1	556	233	18.8	35	Cpppa	354	268	0	0		0	0	0	0	0
76	1	135	17	-1	410	305	5.3	34	ABarppaap	335	-203	0	0		0	0	0	0	0
77	1	197	145	-1	234	210	22.4	34	ABarapaap	345	-805	0	0		0	0	0	0	0
78	1	175	56	-1	282	148	20.2	33	ABarapppp	245	0	0	0		0	0	0	0	0
79	1	11	196	-1	299	344	22.6	34	ABplpapaa	307	873	0	0		0	0	0	0	0
80	1	148	159	-1	532	333	21.7	34	Cappp	332	1394	0	0		0	0	0	0	0
81	1	59	81	-1	110	210	13.6	33	ABalaaapa	152	0	0	0		0	0	0	0	0
82	1	132	141	-1	369	120	10.6	34	ABpraappa	115	0	0	0		0	0	0	0	0
83	1	133	129	-1	307	418	16.2	34	ABplpaapp	334	959	0	0		0	0	0	0	0
84	1	183	126	-1	385	363	11.2	31	MSapppp	303	379	0	0		0	0	0	0	0
85	1	110	195	-1	191	315	13.3	32	MSapaaa	-152	0	0	0		0	0	0	0	0
86	1	96	79	-1	528	326	6.0	35	Caaaa	343	-45	0	0		0	0	0	0	0
87	1	117	112	-1	127	217	21.9	35	ABaraaaaa	263	0	0	0		0	0	0	0	0
88	1	188	130	-1	390	413	19.3	35	ABplppapa	338	296	0	0		0	0	0	0	0
89	1	26	8	-1	513	151	21.3	38	ABprpppaa	376	213	0	0		0	0	0	0	0
90	1	181	121	-1	538	397	19.6	34	ABplapppp	324	281	0	0		0	0	0	0	0
91	1	124	139	-1	490	229	20.4	37	Cppaa	363	441	0	0		0	0	0	0	0
92	1	169	13	-1	280	163	6.6	31	ABarpapaa	391	0	0	0		0	0	0	0	0
93	1	72	153	-1	384	308	10.2	38	Earp	355	203	0	0		0	0	0	0	0
94	1	103	111	-1	342	246	18.7	35	MSpapaa	353	-559	0	0		0	0	0	0	0
95	1	168	38	-1	298	193	6.6	32	ABarpapap	-12	0	0	0		0	0	0	0	0
96	1	43	73	-1	240	277	24.3	32	ABalpappap	241	-502	0	0		0	0	0	0	0
97	1	112	114	-1	262	408	17.3	32	ABplpaapa	436	0	0	0		0	0	0	0	0
98	1	42	164	-1	479	178	6.7	33	ABarppppa	337	-281	0	0		0	0	0	0	0
99	1	106	65	-1	449	378	22.6	34	ABplppppa	330	-826	0	0		0	0	0	0	0
100	1	189	105	-1	518	403	10.9	34	ABplapapp	393	0	0	0		0	0	0	0	0
101	1	107	167	-1	210	396	15.3	34	ABalpppap	343	74	0	0		0	0	0	0	0
102	1	71	99	-1	307	114	20.3	35	ABprpaaaa	578	0	0	0		0	0	0	0	0
103	1	33	154	-1	284	355	18.4	32	MSappaa	278	-256	0	0		0	0	0	0	0
104	1	149	172	-1	525	137	13.6	34	ABprappaa	186	0	0	0		0	0	0	0	0
105	1	10	125	-1	518	263	21.2	36	Cppap	289	-537	0	0		0	0	0	0	0
106	1	114	189	-1	278	249	12.6	29	MSaaapp	293	-1525	0	0		0	0	0	0	0
107	1	44	102	-1	208	216	4.9	29	ABarpaaaa	289	690	0	0		0	0	0	0	0
108	1	50	74	-1	581	334	10.3	36	Caaap	351	-321	0	0		0	0	0	0	0
109	1	39	26	-1	98	252	15.8	33	ABalaaaal	329	-219	0	0		0	0	0	0	0
110	1	190	194	-1	472	342	15.2	34	Dapp	346	504	0	0		0	0	0	0	0
111	1	170	80	-1	487	407	21.4	34	ABplpppap	345	1758	0	0		0	0	0	0	0
112	1	122	12	-1	592	330	21.7	35	Caapp	334	666	0	0		0	0	0	0	0
113	1	30	86	-1	610	263	15.2	38	Cpapa	355	1124	0	0		0	0	0	0	0
114	1	194	160	-1	399	346	19.3	33	Daap	292	60	0	0		0	0	0	0	0
115	1	185	2	-1	105	206	18.2	34	ABalaaaar	311	0	0	0		0	0	0	0	0
116	1	14	15	-1	541	205	7.4	32	ABarppppp	328	148	0	0		0	0	0	0	0
117	1	145	147	-1	244	194	12.3	34	MSpaaap	329	85	0	0		0	0	0	0	0
118	1	86	120	-1	236	317	17.5	32	MSapaap	311	-232	0	0		0	0	0	0	0
119	1	144	77	-1	142	157	18.4	34	ABalaapaa	227	0	0	0		0	0	0	0	0
120	1	7	87	-1	583	253	8.5	36	Cpaap	369	936	0	0		0	0	0	0	0
121	1	24	161	-1	378	176	7.6	33	ABarpappp	-27	0	0	0		0	0	0	0	0
122	1	52	171	-1	179	260	20.9	34	ABaraapaa	-146	0	0	0		0	0	0	0	0
123	1	43	127	-1	201	271	23.3	31	ABalpappaa	127	0	0	0		0	0	0	0	0
124	1	176	183	-1	395	252	11.5	38	Ealp	380	-715	0	0		0	0	0	0	0
125	1	139	95	-1	466	391	7.2	35	ABplapapa	331	682	0	0		0	0	0	0	0
126	1	83	94	-1	347	294	21.8	34	MSaapap	297	1695	0	0		0	0	0	0	0
127	1	167	70	-1	507	366	8.2	32	ABarppapp	239	0	0	0		0	0	0	0	0
128	1	151	25	-1	236	389	20.4	34	ABplpaaaa	500	0	0	0		0	0	0	0	0
129	1	121	31	-1	327	411	9.9	34	ABplaappa	396	0	0	0		0	0	0	0	0
130	1	193	198	-1	455	212	20.7	31	Dpap	314	349	0	0		0	0	0	0	0
131	1	84	150	-1	443	341	5.9	34	ABarppapa	315	-185	0	0		0	0	0	0	0
132	1	163	5	-1	286	112	8.8	33	ABpraapaa	329	642	0	0		0	0	0	0	0
133	1	19	96	-1	590	207	22.3	34	ABprapppp	334	119	0	0		0	0	0	0	0
134	1	54	36	-1	200	240	10.3	34	MSaaaap	328	231	0	0		0	0	0	0	0
135	1	67	47	-1	172	339	9.8	35	ABalapapp	332	432	0	0		0	0	0	0	0
136	1	85	67	122	182	331	18.1	37	ABalpaapp	231	159	0	0		0	0	0	0	0
137	1	56	138	-1	457	126	21.4	36	ABprppaap	334	462	0	0		0	0	0	0	0
138	1	29	156	-1	148	295	17.8	34	ABalpaapap	-72	0	0	0		0	0	0	0	0
139	1	131	119	-1	362	224	23.7	32	ABarapappp	261	-459	0	0		0	0	0	0	0
140	1	78	182	-1	300	346	13.5	31	MSapapp	34	0	0	0		0	0	0	0	0
141	1	111	1	-1	391	172	24.3	37	ABprpappa	-292	0	0	0		0	0	0	0	0
142	1	164	200	-1	146	220	6.5	33	ABalappap	321	839	0	0		0	0	0	0	0
143	1	25	33	-1	308	255	5.4	35	ABarpaapp	118	0	0	0		0	0	0	0	0
144	1	137	49	-1	501	180	24.4	36	ABprppppa	300	788	0	0		0	0	0	0	0
145	1	147	62	-1	323	340	17.7	31	MSappap	273	-188	0	0		0	0	0	0	0
146	1	140	64	-1	264	343	23.4	36	ABalppapp	249	1044	0	0		0	0	0	0	0
147	1	4	82	-1	302	281	22.8	33	ABalpapppp	296	1086	0	0		0	0	0	0	0
148	1	1	20	-1	170	375	12.7	33	ABalpppaa	321	-451	0	0		0	0	0	0	0
149	1	166	169	-1	263	176	17.2	32	MSppaap	360	0	0	0		0	0	0	0	0
150	1	70	16	-1	283	299	10.7	37	Eara	363	-779	0	0		0	0	0	0	0
151	1	68	152	-1	428	425	14.0	34	ABplappaa	-99	0	0	0		0	0	0	0	0
152	1	178	37	-1	274	235	19.5	34	ABaraappp	346	-369	0	0		0	0	0	0	0
153	1	77	104	-1	393	130	21.3	34	ABprpapap	-121	0	0	0		0	0	0	0	0
154	1	152	188	-1	318	219	14.8	27	MSpaapp	247	-404	0	0		0	0	0	0	0
155	1	153	34	-1	277	229	24.6	35	ABarapapa	132	0	0	0		0	0	0	0	0
156	1	116	61	-1	182	125	12.9	31	ABalaappa	396	0	0	0		0	0	0	0	0
157	1	41	157	-1	348	296	5.3	33	ABarppaaa	306	433	0	0		0	0	0	0	0
158	1	91	52	-1	231	116	15.3	34	ABpraaaaa	-229	0	0	0		0	0	0	0	0
159	1	79	115	-1	289	171	14.4	32	MSppapa	258	0	0	0		0	0	0	0	0
160	1	80	89	-1	294	177	24.3	34	ABarappaa	342	477	0	0		0	0	0	0	0
161	1	192	151	-1	415	179	16.6	31	Dpaa	113	0	0	0		0	0	0	0	0
162	1	113	108	-1	363	354	15.8	29	Daaa	292	53	0	0		0	0	0	0	0
163	1	102	192	-1	442	207	5.7	34	ABarpppap	313	-287	0	0		0	0	0	0	0
164	1	65	97	-1	437	352	25.5	39	ABplpappp	390	-1232	0	0		0	0	0	0	0
165	1	156	174	-1	335	244	11.6	38	Eala	384	98	0	0		0	0	0	0	0
166	1	74	45	-1	242	315	5.6	33	ABplaaaap	329	35	0	0		0	0	0	0	0
167	1	186	116	-1	250	153	22.9	35	ABarapppa	302	-272	0	0		0	0	0	0	0
168	1	99	184	-1	497	247	5.5	37	Cpaaa	362	752	0	0		0	0	0	0	0
169	1	173	163	-1	203	222	19.7	32	ABaraappa	208	0	0	0		0	0	0	0	0
170	1	134	133	-1	513	227	25.6	37	ABprppppp	353	-834	0	0		0	0	0	0	0
171	1	9	113	-1	553	295	20.8	34	Cpppp	266	0	0	0		0	0	0	0	0
172	1	97	71	-1	180	193	14.8	33	MSpaaaa	338	-42	0	0		0	0	0	0	0
173	1	55	55	-1	222	187	26.1	38	ABarapaaa	382	427	0	0		0	0	0	0	0
174	1	2	181	-1	443	211	10.6	37	Epra	377	-560	0	0		0	0	0	0	0
175	1	4	118	-1	257	285	20.6	31	ABalpapppa	124	0	0	0		0	0	0	0	0
176	1	76	60	-1	358	105	20.2	34	ABprpaaap	-276	0	0	0		0	0	0	0	0
177	1	187	134	-1	373	349	24.5	35	ABplpappa	354	61	0	0		0	0	0	0	0
178	1	180	43	-1	321	187	17.5	32	MSpppaa	278	111	0	0		0	0	0	0	0
179	1	154	187	-1	457	311	19.6	35	Capaa	357	-709	0	0		0	0	0	0	0
180	1	162	166	-1	373	197	17.0	32	MSpppap	261	-667	0	0		0	0	0	0	0
181	1	36	106	-1	211	146	17.1	31	MSppaaa	-73	0	0	0		0	0	0	0	0
182	1	146	101	-1	427	245	17.4	35	Z2	333	35	0	0		0	0	0	0	0
183	1	184	146	-1	387	293	17.2	34	Z3	340	-998	0	0		0	0	0	0	0
184	1	119	98	-1	499	419	16.4	33	ABplapppa	-24	0	0	0		0	0	0	0	0
185	1	126	191	-1	312	229	22.0	32	ABarapappa	147	0	0	0		0	0	0	0	0
186	1	60	185	-1	587	344	15.5	36	Caapa	440	0	0	0		0	0	0	0	0
187	1	104	11	-1	502	263	11.8	40	Eprp	406	-242	0	0		0	0	0	0	0
188	1	179	42	-1	436	411	20.6	38	ABplpppaa	363	-203	0	0		0	0	0	0	0
189	1	88	176	-1	410	223	24.3	34	MSpappa	320	60	0	0		0	0	0	0	0
190	1	138	24	-1	166	319	25.4	36	ABalpapaa	355	-617	0	0		0	0	0	0	0
191	1	17	180	-1	598	278	22.4	39	Cpapp	78	0	0	0		0	0	0	0	0
192	1	22	158	-1	409	351	16.1	34	Dapa	-160	0	0	0		0	0	0	0	0
193	1	165	91	-1	421	299	22.4	34	MSaappp	-13	0	0	0		0	0	0	0	0
194	1	160	6	-1	452	156	24.5	38	ABprpappp	339	411	0	0		0	0	0	0	0
195	1	115	132	-1	548	190	23.9	36	ABprpppap	362	204	0	0		0	0	0	0	0
196	1	177	29	-1	521	303	14.4	38	Eplp	449	0	0	0		0	0	0	0	0
197	1	101	53	-1	253	344	15.8	33	MSapapa	316	940	0	0		0	0	0	0	0
198	1	21	10	-1	469	138	16.7	33	ABprppapa	309	420	0	0		0	0	0	0	0
199	0	143	-1	-1	300	95	3.3	28		130	0	0	0		0	0	0	0	0
200	0	198	-1	-1	465	119	3.5	28		265	-335	0	0		0	0	0	0	0
