# Supplementary material for: The AP-2 Transcription Factor APTF-2 Is Required for Neuroblast and Epidermal Morphogenesis in Caenorhabditis elegans Embryogenesis
Source: PLoS Genet. 2016 May 13;12(5):e1006048. doi: 10.1371/journal.pgen.1006048 (PMC4866721; doi:10.1371/journal.pgen.1006048)
Supplement: S5 Text — (ZIP) [file pgen.1006048.s033.zip › nuclei/t115-nuclei]

1	1	141	17	-1	394	173	24.6	36	ABprpappa	359	-622	0	0		0	0	0	0	0
2	1	115	55	-1	104	208	18.2	34	ABalaaaar	97	0	0	0		0	0	0	0	0
3	1	71	153	-1	247	245	5.5	34	ABarpaapa	338	-1184	0	0		0	0	0	0	0
4	1	26	161	-1	113	251	10.8	31	ABalapaaa	-231	0	0	0		0	0	0	0	0
5	1	132	118	-1	282	111	9.1	34	ABpraapaa	313	-247	0	0		0	0	0	0	0
6	1	194	190	-1	452	155	24.3	38	ABprpappp	350	77	0	0		0	0	0	0	0
7	1	27	35	-1	220	365	7.2	35	ABplaapaa	62	0	0	0		0	0	0	0	0
8	1	89	107	-1	509	158	21.2	35	ABprpppaa	346	-347	0	0		0	0	0	0	0
9	1	16	76	-1	371	390	6.5	31	ABplapaaa	291	0	0	0		0	0	0	0	0
10	1	198	74	-1	472	138	16.7	32	ABprppapa	303	117	0	0		0	0	0	0	0
11	1	187	103	-1	498	266	12.1	39	Eprp	395	-102	0	0		0	0	0	0	0
12	1	112	142	-1	592	331	21.6	35	Caapp	337	46	0	0		0	0	0	0	0
13	1	92	140	-1	277	161	6.7	31	ABarpapaa	-129	0	0	0		0	0	0	0	0
14	1	65	144	-1	576	186	10.7	34	ABprapapp	341	424	0	0		0	0	0	0	0
15	1	116	25	-1	543	208	7.4	33	ABarppppp	323	93	0	0		0	0	0	0	0
16	1	150	48	-1	284	302	10.7	37	Eara	357	1122	0	0		0	0	0	0	0
17	1	76	191	-1	412	304	5.3	34	ABarppaap	335	394	0	0		0	0	0	0	0
18	1	13	105	-1	515	358	16.4	34	Cappa	330	291	0	0		0	0	0	0	0
19	1	46	79	-1	259	116	12.4	37	ABpraaaap	-184	0	0	0		0	0	0	0	0
20	1	148	180	-1	167	366	13.1	32	ABalpppaa	88	0	0	0		0	0	0	0	0
21	1	44	184	-1	377	217	5.5	32	ABarpppaa	297	883	0	0		0	0	0	0	0
22	1	64	56	-1	326	391	18.5	32	ABplppaaa	323	384	0	0		0	0	0	0	0
23	1	40	143	-1	197	136	9.5	35	ABalaappp	428	0	0	0		0	0	0	0	0
24	1	190	44	-1	168	324	25.0	36	ABalpapaa	331	74	0	0		0	0	0	0	0
25	1	128	37	-1	231	388	20.3	34	ABplpaaaa	343	490	0	0		0	0	0	0	0
26	1	109	111	-1	95	247	15.7	34	ABalaaaal	193	0	0	0		0	0	0	0	0
27	1	41	166	-1	447	264	22.7	36	MSpappp	317	956	0	0		0	0	0	0	0
28	1	19	135	-1	499	323	20.1	36	Capap	363	945	0	0		0	0	0	0	0
29	1	196	100	-1	519	305	14.2	37	Eplp	363	-352	0	0		0	0	0	0	0
30	1	43	49	-1	223	276	13.2	36	MSaaapa	354	129	0	0		0	0	0	0	0
31	1	129	46	-1	322	412	10.0	34	ABplaappa	142	0	0	0		0	0	0	0	0
32	1	4	123	-1	370	419	12.3	36	ABplaappp	90	0	0	0		0	0	0	0	0
33	1	143	13	-1	310	254	5.4	34	ABarpaapp	-42	0	0	0		0	0	0	0	0
34	1	155	173	197	281	222	24.2	36	ABarapapa	120	0	0	0		0	0	0	0	0
35	1	53	134	-1	359	117	14.3	35	ABprpaapa	306	1461	0	0		0	0	0	0	0
36	1	134	91	-1	207	244	10.0	33	MSaaaap	569	0	0	0		0	0	0	0	0
37	1	152	145	-1	276	239	19.4	35	ABaraappp	354	-256	0	0		0	0	0	0	0
38	1	95	132	-1	297	193	6.4	34	ABarpapap	289	36	0	0		0	0	0	0	0
39	1	11	141	-1	393	109	16.3	34	ABprpaapp	319	-482	0	0		0	0	0	0	0
40	1	21	120	-1	316	107	13.7	36	ABpraaapp	101	0	0	0		0	0	0	0	0
41	1	30	23	-1	274	108	16.8	33	ABpraaapa	74	0	0	0		0	0	0	0	0
42	1	188	167	-1	437	409	20.4	39	ABplpppaa	396	-279	0	0		0	0	0	0	0
43	1	178	156	-1	322	188	17.7	33	MSpppaa	298	115	0	0		0	0	0	0	0
44	1	74	138	-1	132	159	12.5	33	ABalaaapp	323	-607	0	0		0	0	0	0	0
45	1	166	45	-1	244	315	6.0	32	ABplaaaap	257	0	0	0		0	0	0	0	0
46	1	24	113	-1	232	159	8.5	34	ABalapppp	305	0	0	0		0	0	0	0	0
47	1	135	54	-1	173	334	9.9	34	ABalapapp	295	0	0	0		0	0	0	0	0
48	1	45	52	-1	565	173	19.4	34	ABprapppa	328	780	0	0		0	0	0	0	0
49	1	144	40	-1	501	182	24.4	34	ABprppppa	337	1019	0	0		0	0	0	0	0
50	1	73	128	-1	222	264	17.8	35	ABaraapap	351	109	0	0		0	0	0	0	0
51	1	32	50	-1	144	364	16.4	32	ABalppaaa	528	0	0	0		0	0	0	0	0
52	1	158	93	-1	232	122	15.6	33	ABpraaaaa	-371	0	0	0		0	0	0	0	0
53	1	197	109	-1	257	343	15.6	33	MSapapa	279	104	0	0		0	0	0	0	0
54	1	48	64	-1	321	126	8.7	33	ABpraapap	331	845	0	0		0	0	0	0	0
55	1	173	92	-1	222	188	25.6	37	ABarapaaa	361	305	0	0		0	0	0	0	0
56	1	78	106	-1	279	144	20.5	35	ABarapppp	293	-489	0	0		0	0	0	0	0
57	1	69	195	-1	325	373	24.5	35	ABplpapap	328	111	0	0		0	0	0	0	0
58	1	66	14	-1	153	203	19.4	32	ABaraaaap	136	0	0	0		0	0	0	0	0
59	1	63	127	-1	362	400	21.6	38	ABplppaap	349	300	0	0		0	0	0	0	0
60	1	176	158	-1	361	108	19.8	35	ABprpaaap	-453	0	0	0		0	0	0	0	0
61	1	156	29	-1	181	124	12.6	32	ABalaappa	304	-208	0	0		0	0	0	0	0
62	1	145	164	-1	329	343	17.7	30	MSappap	270	-519	0	0		0	0	0	0	0
63	1	50	126	-1	341	354	6.1	34	ABplaaapp	311	57	0	0		0	0	0	0	0
64	1	146	21	-1	264	343	23.4	35	ABalppapp	336	-194	0	0		0	0	0	0	0
65	1	99	200	-1	444	379	23.3	36	ABplppppa	326	123	0	0		0	0	0	0	0
66	1	38	125	-1	199	317	6.1	32	ABplaaaaa	466	0	0	0		0	0	0	0	0
67	1	136	131	-1	195	332	18.5	32	ABalpaappp	201	1407	0	0		0	0	0	0	0
68	1	49	130	-1	282	407	20.9	35	ABplpaaap	-10	0	0	0		0	0	0	0	0
69	1	1	19	-1	471	418	12.2	34	ABplappap	224	0	0	0		0	0	0	0	0
70	1	127	3	-1	510	368	8.1	31	ABarppapp	305	245	0	0		0	0	0	0	0
71	1	172	104	-1	184	192	14.3	34	MSpaaaa	-377	0	0	0		0	0	0	0	0
72	1	17	122	-1	204	360	22.2	34	ABalppapa	315	755	0	0		0	0	0	0	0
73	1	96	62	-1	246	273	24.3	33	ABalpappap	255	1066	0	0		0	0	0	0	0
74	1	108	1	-1	581	333	10.3	36	Caaap	325	9	0	0		0	0	0	0	0
75	1	7	71	-1	569	176	15.5	36	ABprappap	336	537	0	0		0	0	0	0	0
76	1	25	28	-1	170	211	24.3	38	ABaraaapa	377	-536	0	0		0	0	0	0	0
77	1	119	2	-1	142	160	18.7	33	ABalaapaa	-108	0	0	0		0	0	0	0	0
78	1	14	15	-1	179	383	19.3	34	ABalppaap	-77	0	0	0		0	0	0	0	0
79	1	86	11	-1	527	327	5.8	36	Caaaa	339	32	0	0		0	0	0	0	0
80	1	111	175	-1	487	406	21.4	35	ABplpppap	318	1657	0	0		0	0	0	0	0
81	1	81	149	-1	110	205	13.8	33	ABalaaapa	-62	0	0	0		0	0	0	0	0
82	1	147	36	-1	307	281	23.2	34	ABalpapppp	261	141	0	0		0	0	0	0	0
83	1	12	199	-1	161	143	15.9	33	ABalaapap	168	0	0	0		0	0	0	0	0
84	1	20	7	177	271	395	11.9	37	ABalppppp	228	424	0	0		0	0	0	0	0
85	1	39	84	-1	302	292	17.4	35	MSaapaa	287	0	0	0		0	0	0	0	0
86	1	113	187	-1	612	262	15.4	37	Cpapa	348	-133	0	0		0	0	0	0	0
87	1	120	68	-1	580	252	8.6	36	Cpaap	364	55	0	0		0	0	0	0	0
88	1	62	18	-1	474	143	11.4	32	ABprapaap	111	0	0	0		0	0	0	0	0
89	1	160	72	-1	295	177	24.2	35	ABarappaa	311	-67	0	0		0	0	0	0	0
90	1	57	33	-1	196	154	21.6	34	ABaraaapp	230	0	0	0		0	0	0	0	0
91	1	193	30	-1	419	296	22.8	35	MSaappp	309	780	0	0		0	0	0	0	0
92	1	5	198	-1	442	109	18.3	33	ABprppaaa	33	0	0	0		0	0	0	0	0
93	1	31	151	-1	279	387	7.1	34	ABplaapap	335	1	0	0		0	0	0	0	0
94	1	126	87	-1	352	292	21.7	33	MSaapap	324	-164	0	0		0	0	0	0	0
95	1	125	119	-1	467	391	7.5	34	ABplapapa	374	0	0	0		0	0	0	0	0
96	1	133	192	-1	587	210	22.3	35	ABprapppp	340	344	0	0		0	0	0	0	0
97	1	164	58	-1	435	348	25.6	39	ABplpappp	367	169	0	0		0	0	0	0	0
98	1	184	169	-1	493	417	16.6	32	ABplapppa	48	0	0	0		0	0	0	0	0
99	1	102	77	-1	310	113	20.1	35	ABprpaaaa	189	0	0	0		0	0	0	0	0
100	1	28	67	-1	221	374	11.5	36	ABalppppa	260	123	0	0		0	0	0	0	0
101	1	182	80	-1	427	242	17.4	35	Z2	354	811	0	0		0	0	0	0	0
102	1	107	171	-1	208	220	4.7	29	ABarpaaaa	135	0	0	0		0	0	0	0	0
103	1	9	152	-1	329	147	24.2	36	ABarappap	327	-159	0	0		0	0	0	0	0
104	1	153	12	-1	399	128	21.5	33	ABprpapap	278	196	0	0		0	0	0	0	0
105	1	100	95	-1	519	405	11.3	35	ABplapapp	118	0	0	0		0	0	0	0	0
106	1	181	108	-1	206	150	16.7	31	MSppaaa	296	616	0	0		0	0	0	0	0
107	1	54	59	-1	337	173	12.7	30	MSppapp	293	-806	0	0		0	0	0	0	0
108	1	162	174	-1	366	356	15.7	30	Daaa	77	0	0	0		0	0	0	0	0
109	1	36	102	-1	155	277	8.1	32	ABalapapa	-234	0	0	0		0	0	0	0	0
110	1	3	178	-1	450	307	10.2	37	Epla	377	-1875	0	0		0	0	0	0	0
111	1	94	186	-1	342	244	19.1	35	MSpapaa	337	1000	0	0		0	0	0	0	0
112	1	87	34	-1	122	226	22.1	34	ABaraaaaa	353	0	0	0		0	0	0	0	0
113	1	171	137	-1	556	295	20.7	34	Cpppp	276	0	0	0		0	0	0	0	0
114	1	97	110	-1	259	409	17.3	32	ABplpaapa	326	162	0	0		0	0	0	0	0
115	1	159	193	-1	291	172	14.9	32	MSppapa	320	-285	0	0		0	0	0	0	0
116	1	167	4	-1	250	152	23.0	36	ABarapppa	330	-778	0	0		0	0	0	0	0
117	1	59	97	-1	331	363	13.8	31	MSapppa	297	82	0	0		0	0	0	0	0
118	1	175	53	-1	257	287	20.5	32	ABalpapppa	234	-190	0	0		0	0	0	0	0
119	1	139	89	-1	362	227	24.3	32	ABarapappp	319	108	0	0		0	0	0	0	0
120	1	118	189	-1	236	324	17.6	32	MSapaap	288	75	0	0		0	0	0	0	0
121	1	90	133	-1	535	398	19.3	34	ABplapppp	336	-6	0	0		0	0	0	0	0
122	1	136	196	-1	167	332	18.3	31	ABalpaappa	207	-165	0	0		0	0	0	0	0
123	1	22	73	-1	128	294	10.7	34	ABalapaap	327	994	0	0		0	0	0	0	0
124	1	6	150	-1	132	204	9.6	32	ABalappaa	323	182	0	0		0	0	0	0	0
125	1	105	148	-1	517	262	20.8	35	Cppap	353	832	0	0		0	0	0	0	0
126	1	84	139	-1	386	361	11.0	31	MSapppp	268	-5	0	0		0	0	0	0	0
127	1	123	82	-1	198	268	23.9	31	ABalpappaa	234	178	0	0		0	0	0	0	0
128	1	18	112	-1	238	196	6.5	30	ABarpaaap	294	-1162	0	0		0	0	0	0	0
129	1	83	63	-1	309	419	16.3	34	ABplpaapp	333	385	0	0		0	0	0	0	0
130	1	88	129	-1	382	412	19.2	35	ABplppapa	318	43	0	0		0	0	0	0	0
131	1	60	39	78	224	314	23.2	35	ABalpapap	482	0	0	0		0	0	0	0	0
132	1	195	146	-1	544	195	24.0	36	ABprpppap	344	1136	0	0		0	0	0	0	0
133	1	170	27	-1	513	238	25.5	37	ABprppppp	374	-208	0	0		0	0	0	0	0
134	1	177	32	-1	369	352	24.9	38	ABplpappa	368	1489	0	0		0	0	0	0	0
135	1	72	101	-1	392	257	22.1	33	MSpapap	284	-91	0	0		0	0	0	0	0
136	1	68	24	-1	184	202	7.3	34	ABalapppa	154	0	0	0		0	0	0	0	0
137	1	35	10	-1	282	342	6.0	31	ABplaaapa	308	930	0	0		0	0	0	0	0
138	1	137	176	-1	458	124	21.2	37	ABprppaap	377	1037	0	0		0	0	0	0	0
139	1	91	194	-1	487	228	19.8	37	Cppaa	374	609	0	0		0	0	0	0	0
140	1	61	121	-1	411	398	8.9	34	ABplapaap	180	0	0	0		0	0	0	0	0
141	1	82	90	-1	363	121	10.6	34	ABpraappa	316	703	0	0		0	0	0	0	0
142	1	2	83	-1	154	234	13.5	34	MSaaaaa	142	0	0	0		0	0	0	0	0
143	1	37	157	-1	120	279	23.5	35	ABalpaaaa	231	0	0	0		0	0	0	0	0
144	1	51	203	-1	518	144	17.5	35	ABprppapp	315	-180	0	0		0	0	0	0	0
145	1	77	43	-1	229	212	22.5	35	ABarapaap	293	736	0	0		0	0	0	0	0
146	1	183	201	-1	387	291	17.7	34	Z3	338	621	0	0		0	0	0	0	0
147	1	117	9	-1	248	199	12.1	34	MSpaaap	-68	0	0	0		0	0	0	0	0
148	1	70	172	-1	375	167	15.5	32	MSppppa	324	314	0	0		0	0	0	0	0
149	1	23	181	-1	452	184	15.9	32	Dppa	311	-76	0	0		0	0	0	0	0
150	1	131	26	-1	442	343	6.2	32	ABarppapa	399	0	0	0		0	0	0	0	0
151	1	161	66	-1	411	178	16.7	30	Dpaa	287	-176	0	0		0	0	0	0	0
152	1	151	99	-1	426	423	14.4	35	ABplappaa	149	0	0	0		0	0	0	0	0
153	1	93	47	-1	385	309	10.1	38	Earp	-102	0	0	0		0	0	0	0	0
154	1	103	188	-1	287	355	18.0	30	MSappaa	295	70	0	0		0	0	0	0	0
155	1	34	86	-1	361	146	22.3	34	ABprpapaa	-67	0	0	0		0	0	0	0	0
156	1	138	115	-1	143	297	18.3	35	ABalpaapap	287	-229	0	0		0	0	0	0	0
157	1	157	61	-1	349	296	5.3	33	ABarppaaa	333	222	0	0		0	0	0	0	0
158	1	192	114	-1	407	353	15.9	34	Dapa	327	793	0	0		0	0	0	0	0
159	1	80	159	-1	531	333	21.8	35	Cappp	356	1133	0	0		0	0	0	0	0
160	1	114	185	-1	401	348	19.3	34	Daap	340	113	0	0		0	0	0	0	0
161	1	121	69	-1	378	174	7.2	33	ABarpappp	313	366	0	0		0	0	0	0	0
162	1	8	5	-1	529	155	9.0	34	ABprapapa	41	0	0	0		0	0	0	0	0
163	1	169	8	-1	194	222	19.5	33	ABaraappa	409	0	0	0		0	0	0	0	0
164	1	98	85	-1	479	177	6.6	33	ABarppppa	330	676	0	0		0	0	0	0	0
165	1	42	38	-1	376	302	24.5	33	MSaappa	302	-405	0	0		0	0	0	0	0
166	1	180	94	-1	373	194	17.5	32	MSpppap	266	278	0	0		0	0	0	0	0
167	1	101	75	-1	202	394	15.5	35	ABalpppap	92	0	0	0		0	0	0	0	0
168	1	29	116	-1	423	122	12.6	36	ABpraappp	77	0	0	0		0	0	0	0	0
169	1	149	22	-1	260	176	17.5	32	MSppaap	284	-250	0	0		0	0	0	0	0
170	1	10	162	-1	492	366	25.1	37	ABplppppp	341	130	0	0		0	0	0	0	0
171	1	122	117	-1	178	259	20.8	34	ABaraapaa	329	244	0	0		0	0	0	0	0
172	1	104	16	-1	525	137	13.5	35	ABprappaa	-9	0	0	0		0	0	0	0	0
173	1	75	163	-1	556	235	18.6	35	Cpppa	596	0	0	0		0	0	0	0	0
174	1	165	60	-1	335	246	11.7	37	Eala	374	394	0	0		0	0	0	0	0
175	1	33	20	-1	491	228	15.7	36	Dppp	349	471	0	0		0	0	0	0	0
176	1	189	179	-1	413	226	24.1	34	MSpappa	326	-49	0	0		0	0	0	0	0
177	1	15	170	-1	427	137	8.3	33	ABprapaaa	92	0	0	0		0	0	0	0	0
178	1	58	70	-1	332	169	6.4	31	ABarpappa	-199	0	0	0		0	0	0	0	0
179	1	47	57	-1	267	215	15.1	33	MSpaapa	309	1169	0	0		0	0	0	0	0
180	1	191	154	-1	598	277	22.1	36	Cpapp	339	908	0	0		0	0	0	0	0
181	1	174	183	-1	443	212	10.7	37	Epra	372	260	0	0		0	0	0	0	0
182	1	140	182	-1	296	346	13.5	32	MSapapp	263	-837	0	0		0	0	0	0	0
183	1	124	202	-1	394	253	11.7	38	Ealp	388	-1247	0	0		0	0	0	0	0
184	1	168	155	-1	500	246	5.3	36	Cpaaa	368	1316	0	0		0	0	0	0	0
185	1	186	124	-1	587	350	15.3	34	Caapa	78	0	0	0		0	0	0	0	0
186	1	52	98	-1	157	295	22.4	34	ABalpaaap	316	-529	0	0		0	0	0	0	0
187	1	179	165	-1	456	311	19.6	36	Capaa	334	701	0	0		0	0	0	0	0
188	1	154	6	-1	322	218	14.9	26	MSpaapp	150	0	0	0		0	0	0	0	0
189	1	106	42	-1	283	255	13.1	30	MSaaapp	274	101	0	0		0	0	0	0	0
190	1	67	96	-1	108	265	19.5	32	ABalpaapaa	296	-186	0	0		0	0	0	0	0
191	1	185	160	-1	318	226	21.9	31	ABarapappa	294	450	0	0		0	0	0	0	0
192	1	163	31	-1	439	205	5.6	35	ABarpppap	299	12	0	0		0	0	0	0	0
193	0	200	-1	-1	479	117	3.6	27		210	-124	0	0		0	0	0	0	0
194	1	110	168	-1	470	335	15.1	34	Dapp	263	53	0	0		0	0	0	0	0
195	1	85	88	-1	190	313	13.5	32	MSapaaa	303	6	0	0		0	0	0	0	0
196	1	79	147	-1	303	342	22.6	36	ABplpapaa	340	1199	0	0		0	0	0	0	0
197	1	56	41	-1	424	172	12.3	30	MSppppp	293	371	0	0		0	0	0	0	0
198	1	130	65	-1	453	209	20.5	33	Dpap	12	0	0	0		0	0	0	0	0
199	1	55	51	-1	444	415	17.8	37	ABplppapp	36	0	0	0		0	0	0	0	0
200	1	142	136	-1	144	222	6.4	33	ABalappap	161	0	0	0		0	0	0	0	0
201	0	199	-1	-1	279	70	3.6	28		210	460	0	0		0	0	0	0	0
