# Supplementary material for: The AP-2 Transcription Factor APTF-2 Is Required for Neuroblast and Epidermal Morphogenesis in Caenorhabditis elegans Embryogenesis
Source: PLoS Genet. 2016 May 13;12(5):e1006048. doi: 10.1371/journal.pgen.1006048 (PMC4866721; doi:10.1371/journal.pgen.1006048)
Supplement: S5 Text — (ZIP) [file pgen.1006048.s033.zip › nuclei/t116-nuclei]

1	1	74	1	-1	579	327	10.2	37	Caaap	364	1388	0	0		0	0	0	0	0
2	1	77	86	-1	153	162	18.3	33	ABalaapaa	60	0	0	0		0	0	0	0	0
3	1	70	95	-1	512	362	7.7	32	ABarppapp	-140	0	0	0		0	0	0	0	0
4	1	116	150	184	248	154	23.0	35	ABarapppa	237	175	0	0		0	0	0	0	0
5	1	162	58	-1	537	153	9.1	34	ABprapapa	18	0	0	0		0	0	0	0	0
6	1	188	31	-1	324	212	14.2	27	MSpaapp	248	-178	0	0		0	0	0	0	0
7	1	84	204	-1	249	391	11.6	32	ABalpppppa	204	-511	0	0		0	0	0	0	0
8	1	163	140	-1	190	218	19.3	33	ABaraappa	293	-223	0	0		0	0	0	0	0
9	1	147	160	-1	255	197	11.7	35	MSpaaap	319	718	0	0		0	0	0	0	0
10	1	137	90	-1	285	339	5.8	31	ABplaaapa	307	25	0	0		0	0	0	0	0
11	1	79	71	-1	529	320	5.6	36	Caaaa	303	0	0	0		0	0	0	0	0
12	1	104	106	-1	399	126	21.4	35	ABprpapap	-110	0	0	0		0	0	0	0	0
13	1	33	97	-1	317	255	5.4	36	ABarpaapp	194	0	0	0		0	0	0	0	0
14	1	58	197	-1	154	201	19.2	31	ABaraaaap	137	0	0	0		0	0	0	0	0
15	1	78	84	-1	179	378	19.4	33	ABalppaap	336	48	0	0		0	0	0	0	0
16	1	172	64	-1	526	133	13.7	35	ABprappaa	352	284	0	0		0	0	0	0	0
17	1	1	70	-1	394	177	24.4	36	ABprpappa	317	103	0	0		0	0	0	0	0
18	1	88	87	-1	476	139	11.4	33	ABprapaap	309	71	0	0		0	0	0	0	0
19	1	69	10	-1	482	412	12.3	33	ABplappap	334	-474	0	0		0	0	0	0	0
20	1	175	153	-1	493	223	15.4	36	Dppp	359	111	0	0		0	0	0	0	0
21	1	64	81	-1	262	346	23.3	35	ABalppapp	315	-825	0	0		0	0	0	0	0
22	1	169	168	-1	255	173	17.3	32	MSppaap	277	94	0	0		0	0	0	0	0
23	1	41	9	-1	264	107	17.9	34	ABpraaapa	343	0	0	0		0	0	0	0	0
24	1	136	53	-1	186	193	7.2	32	ABalapppa	165	0	0	0		0	0	0	0	0
25	1	15	60	-1	547	202	7.8	32	ABarppppp	324	724	0	0		0	0	0	0	0
26	1	150	36	-1	446	345	6.2	34	ABarppapa	214	0	0	0		0	0	0	0	0
27	1	133	201	-1	512	234	25.5	38	ABprppppp	379	301	0	0		0	0	0	0	0
28	1	76	96	-1	167	213	24.1	39	ABaraaapa	391	-200	0	0		0	0	0	0	0
29	1	61	128	-1	176	131	12.5	32	ABalaappa	126	0	0	0		0	0	0	0	0
30	1	91	199	-1	417	297	22.7	34	MSaappp	346	479	0	0		0	0	0	0	0
31	1	192	101	-1	447	201	5.4	35	ABarpppap	23	0	0	0		0	0	0	0	0
32	1	134	91	-1	372	348	24.4	38	ABplpappa	325	587	0	0		0	0	0	0	0
33	1	90	16	-1	197	155	21.5	34	ABaraaapp	339	-393	0	0		0	0	0	0	0
34	1	112	104	-1	125	217	21.8	34	ABaraaaaa	326	-562	0	0		0	0	0	0	0
35	1	7	44	-1	216	359	6.9	33	ABplaapaa	114	0	0	0		0	0	0	0	0
36	1	82	142	-1	316	284	23.3	35	ABalpapppp	350	129	0	0		0	0	0	0	0
37	1	25	155	-1	233	383	20.3	34	ABplpaaaa	-156	0	0	0		0	0	0	0	0
38	1	165	180	-1	383	302	24.1	31	MSaappa	283	-34	0	0		0	0	0	0	0
39	1	131	132	-1	248	310	23.7	29	ABalpapapp	237	-1082	0	0		0	0	0	0	0
40	1	49	135	-1	495	180	24.3	36	ABprppppa	325	-1151	0	0		0	0	0	0	0
41	1	197	30	-1	421	171	12.1	31	MSppppp	36	0	0	0		0	0	0	0	0
42	1	189	68	-1	282	255	13.5	30	MSaaapp	159	0	0	0		0	0	0	0	0
43	1	145	123	191	234	209	22.3	36	ABarapaap	228	110	0	0		0	0	0	0	0
44	1	24	126	-1	166	319	24.8	35	ABalpapaa	71	0	0	0		0	0	0	0	0
45	1	45	88	-1	249	308	5.8	33	ABplaaaap	338	63	0	0		0	0	0	0	0
46	1	31	66	-1	328	405	9.2	34	ABplaappa	181	0	0	0		0	0	0	0	0
47	1	153	55	-1	389	305	10.0	38	Earp	385	-77	0	0		0	0	0	0	0
48	1	16	188	-1	283	300	10.7	37	Eara	371	-245	0	0		0	0	0	0	0
49	1	30	39	-1	228	285	13.2	36	MSaaapa	366	814	0	0		0	0	0	0	0
50	1	51	193	-1	147	366	16.5	33	ABalppaaa	25	0	0	0		0	0	0	0	0
51	1	199	208	-1	451	416	17.8	38	ABplppapp	402	0	0	0		0	0	0	0	0
52	1	48	83	-1	565	173	19.5	34	ABprapppa	349	-447	0	0		0	0	0	0	0
53	1	118	167	-1	259	289	20.5	32	ABalpapppa	253	-439	0	0		0	0	0	0	0
54	1	47	8	-1	173	337	10.3	35	ABalapapp	335	266	0	0		0	0	0	0	0
55	1	2	18	-1	105	204	18.1	34	ABalaaaar	107	0	0	0		0	0	0	0	0
56	1	22	108	-1	333	393	18.5	33	ABplppaaa	288	888	0	0		0	0	0	0	0
57	1	179	146	-1	268	211	15.1	34	MSpaapa	345	1280	0	0		0	0	0	0	0
58	1	97	207	-1	439	350	25.8	38	ABplpappp	378	-148	0	0		0	0	0	0	0
59	1	107	121	-1	332	171	12.3	31	MSppapp	263	-252	0	0		0	0	0	0	0
60	1	174	38	-1	335	244	11.5	38	Eala	389	-10	0	0		0	0	0	0	0
61	1	157	105	-1	352	301	5.2	34	ABarppaaa	297	6	0	0		0	0	0	0	0
62	1	73	75	-1	252	269	23.8	31	ABalpappap	305	138	0	0		0	0	0	0	0
63	1	129	131	-1	316	417	15.7	34	ABplpaapp	341	304	0	0		0	0	0	0	0
64	1	54	56	-1	316	124	8.8	32	ABpraapap	323	73	0	0		0	0	0	0	0
65	1	198	6	-1	453	204	19.9	33	Dpap	329	610	0	0		0	0	0	0	0
66	1	151	210	-1	414	176	16.6	31	Dpaa	274	422	0	0		0	0	0	0	0
67	1	100	11	41	220	371	11.7	32	ABalppppa	122	0	0	0		0	0	0	0	0
68	1	87	154	-1	582	248	8.8	36	Cpaap	362	405	0	0		0	0	0	0	0
69	1	161	37	-1	378	169	6.9	35	ABarpappp	346	-219	0	0		0	0	0	0	0
70	1	178	148	-1	333	166	6.2	31	ABarpappa	317	697	0	0		0	0	0	0	0
71	1	75	61	-1	573	173	16.2	37	ABprappap	374	-1270	0	0		0	0	0	0	0
72	1	89	26	-1	294	184	24.4	34	ABarappaa	299	835	0	0		0	0	0	0	0
73	1	123	24	-1	126	292	9.9	34	ABalapaap	6	0	0	0		0	0	0	0	0
74	1	10	129	-1	468	134	16.7	32	ABprppapa	294	742	0	0		0	0	0	0	0
75	1	167	185	-1	201	391	16.1	34	ABalpppap	402	0	0	0		0	0	0	0	0
76	1	9	29	-1	377	389	6.4	31	ABplapaaa	316	735	0	0		0	0	0	0	0
77	1	99	50	-1	315	118	20.0	34	ABprpaaaa	147	0	0	0		0	0	0	0	0
78	1	131	190	-1	203	307	22.9	29	ABalpapapa	-205	0	0	0		0	0	0	0	0
79	1	19	22	-1	261	115	12.6	37	ABpraaaap	369	24	0	0		0	0	0	0	0
80	1	101	47	-1	428	240	17.5	35	Z2	356	637	0	0		0	0	0	0	0
81	0	201	-1	-1	281	38	3.5	31		244	-67	0	0		0	0	0	0	0
82	1	127	54	-1	201	262	24.5	31	ABalpappaa	58	0	0	0		0	0	0	0	0
83	1	142	34	-1	161	237	13.3	34	MSaaaaa	23	0	0	0		0	0	0	0	0
84	1	85	147	-1	300	292	17.3	34	MSaapaa	267	1069	0	0		0	0	0	0	0
85	1	164	187	-1	486	174	6.8	34	ABarppppa	340	-1115	0	0		0	0	0	0	0
86	1	155	177	-1	367	143	22.7	34	ABprpapaa	231	0	0	0		0	0	0	0	0
87	1	94	161	-1	356	291	21.8	34	MSaapap	341	-327	0	0		0	0	0	0	0
88	1	195	198	-1	184	314	14.0	32	MSapaaa	292	638	0	0		0	0	0	0	0
89	1	119	156	-1	361	230	24.2	33	ABarapappp	310	1047	0	0		0	0	0	0	0
90	1	141	63	-1	360	112	10.9	35	ABpraappa	112	0	0	0		0	0	0	0	0
91	1	36	45	-1	209	249	9.7	34	MSaaaap	343	218	0	0		0	0	0	0	0
92	1	55	94	-1	219	198	25.7	37	ABarapaaa	361	282	0	0		0	0	0	0	0
93	1	52	134	-1	234	121	15.7	34	ABpraaaaa	304	871	0	0		0	0	0	0	0
94	1	166	172	-1	375	193	17.5	33	MSpppap	336	1565	0	0		0	0	0	0	0
95	1	105	33	-1	529	400	11.5	35	ABplapapp	316	750	0	0		0	0	0	0	0
96	1	190	77	-1	107	257	19.5	30	ABalpaapaa	260	1072	0	0		0	0	0	0	0
97	1	117	186	-1	333	359	13.6	32	MSapppa	375	0	0	0		0	0	0	0	0
98	1	186	57	-1	161	291	21.8	33	ABalpaaap	399	0	0	0		0	0	0	0	0
99	1	152	166	-1	432	421	14.1	34	ABplappaa	329	106	0	0		0	0	0	0	0
100	1	29	76	-1	519	307	14.1	37	Eplp	373	1258	0	0		0	0	0	0	0
101	1	135	136	-1	393	253	21.8	33	MSpapap	329	-457	0	0		0	0	0	0	0
102	1	109	15	-1	159	286	7.4	32	ABalapapa	285	83	0	0		0	0	0	0	0
103	1	11	23	-1	494	265	12.6	37	Eprp	376	-66	0	0		0	0	0	0	0
104	1	71	43	-1	192	189	13.8	33	MSpaaaa	327	526	0	0		0	0	0	0	0
105	1	18	144	-1	527	354	16.6	35	Cappa	347	46	0	0		0	0	0	0	0
106	1	56	12	209	281	146	21.0	36	ABarapppp	110	0	0	0		0	0	0	0	0
107	1	8	182	-1	507	156	20.6	35	ABprpppaa	344	275	0	0		0	0	0	0	0
108	1	106	162	-1	208	150	16.9	31	MSppaaa	-130	0	0	0		0	0	0	0	0
109	1	53	25	-1	261	345	15.4	33	MSapapa	281	0	0	0		0	0	0	0	0
110	1	114	141	-1	258	405	16.6	32	ABplpaapa	-418	0	0	0		0	0	0	0	0
111	1	26	59	-1	102	239	15.7	33	ABalaaaal	20	0	0	0		0	0	0	0	0
112	1	128	79	-1	241	200	6.4	31	ABarpaaap	290	-1788	0	0		0	0	0	0	0
113	1	46	82	-1	231	160	8.2	32	ABalapppp	61	0	0	0		0	0	0	0	0
114	1	158	159	-1	410	353	15.4	34	Dapa	301	157	0	0		0	0	0	0	0
115	1	156	21	-1	139	290	18.4	35	ABalpaapap	74	0	0	0		0	0	0	0	0
116	1	168	114	158	411	119	12.3	35	ABpraappp	216	478	0	0		0	0	0	0	0
117	1	171	42	-1	179	260	20.2	32	ABaraapaa	-84	0	0	0		0	0	0	0	0
118	1	5	122	-1	265	114	9.3	34	ABpraapaa	339	-560	0	0		0	0	0	0	0
119	1	95	28	-1	473	389	7.5	34	ABplapapa	332	1041	0	0		0	0	0	0	0
120	1	40	20	-1	312	101	14.2	35	ABpraaapp	98	0	0	0		0	0	0	0	0
121	1	140	100	-1	418	400	9.1	33	ABplapaap	322	-474	0	0		0	0	0	0	0
122	1	72	51	-1	202	358	22.6	34	ABalppapa	47	0	0	0		0	0	0	0	0
123	1	32	169	-1	376	413	12.2	36	ABplaappp	330	-556	0	0		0	0	0	0	0
124	1	185	183	-1	593	341	14.9	35	Caapa	348	-769	0	0		0	0	0	0	0
125	1	66	179	-1	195	313	6.0	32	ABplaaaaa	410	0	0	0		0	0	0	0	0
126	1	63	171	-1	341	353	5.8	33	ABplaaapp	241	0	0	0		0	0	0	0	0
127	1	59	115	-1	364	400	21.6	35	ABplppaap	309	293	0	0		0	0	0	0	0
128	1	50	165	205	227	261	17.5	36	ABaraapap	-157	0	0	0		0	0	0	0	0
129	1	130	125	-1	386	412	18.7	35	ABplppapa	-498	0	0	0		0	0	0	0	0
130	1	68	113	-1	282	407	20.4	34	ABplpaaap	467	0	0	0		0	0	0	0	0
131	1	67	138	-1	207	329	18.5	30	ABalpaappp	154	0	0	0		0	0	0	0	0
132	1	38	32	-1	297	189	6.4	33	ABarpapap	324	326	0	0		0	0	0	0	0
133	1	121	3	-1	538	395	19.8	34	ABplapppp	43	0	0	0		0	0	0	0	0
134	1	35	157	-1	357	122	14.6	34	ABprpaapa	230	0	0	0		0	0	0	0	0
135	1	28	137	-1	499	320	20.1	36	Capap	296	-173	0	0		0	0	0	0	0
136	1	200	7	-1	148	232	6.4	33	ABalappap	296	-769	0	0		0	0	0	0	0
137	1	113	152	-1	555	293	20.8	34	Cpppp	336	-686	0	0		0	0	0	0	0
138	1	44	2	-1	130	161	12.7	33	ABalaaapp	-306	0	0	0		0	0	0	0	0
139	1	126	103	-1	387	359	10.6	32	MSapppp	-319	0	0	0		0	0	0	0	0
140	1	13	111	-1	276	155	6.4	31	ABarpapaa	297	1016	0	0		0	0	0	0	0
141	1	39	170	-1	392	106	16.4	35	ABprpaapp	320	1411	0	0		0	0	0	0	0
142	1	12	200	-1	594	331	21.5	36	Caapp	360	723	0	0		0	0	0	0	0
143	1	23	99	-1	202	133	9.7	35	ABalaappp	115	0	0	0		0	0	0	0	0
144	1	14	40	-1	584	186	11.8	36	ABprapapp	5	0	0	0		0	0	0	0	0
145	1	37	73	-1	276	242	19.7	35	ABaraappp	-109	0	0	0		0	0	0	0	0
146	1	132	110	-1	540	194	23.6	35	ABprpppap	349	572	0	0		0	0	0	0	0
147	1	196	151	-1	304	344	22.5	35	ABplpapaa	357	-346	0	0		0	0	0	0	0
148	1	125	192	-1	512	258	19.9	34	Cppap	332	-417	0	0		0	0	0	0	0
149	1	81	69	-1	114	208	13.2	33	ABalaaapa	320	370	0	0		0	0	0	0	0
150	1	124	5	-1	136	203	9.5	32	ABalappaa	28	0	0	0		0	0	0	0	0
151	1	93	127	-1	271	381	7.4	34	ABplaapap	316	385	0	0		0	0	0	0	0
152	1	103	107	-1	327	151	24.5	36	ABarappap	-112	0	0	0		0	0	0	0	0
153	1	3	195	-1	255	242	5.4	34	ABarpaapa	332	-241	0	0		0	0	0	0	0
154	1	180	133	-1	597	278	22.8	38	Cpapp	345	-984	0	0		0	0	0	0	0
155	1	184	62	-1	501	245	5.3	38	Cpaaa	367	129	0	0		0	0	0	0	0
156	1	43	74	-1	321	187	17.9	33	MSpppaa	325	-418	0	0		0	0	0	0	0
157	1	143	118	-1	122	275	23.3	36	ABalpaaaa	-161	0	0	0		0	0	0	0	0
158	1	60	143	-1	360	113	19.5	35	ABprpaaap	199	0	0	0		0	0	0	0	0
159	1	159	181	-1	529	330	21.8	36	Cappp	129	0	0	0		0	0	0	0	0
160	1	191	139	-1	320	226	21.5	32	ABarapappa	271	-60	0	0		0	0	0	0	0
161	1	4	19	-1	125	254	10.5	31	ABalapaaa	310	-80	0	0		0	0	0	0	0
162	1	170	196	-1	491	361	24.7	36	ABplppppp	346	1040	0	0		0	0	0	0	0
163	1	173	174	-1	557	235	18.7	35	Cpppa	351	-1441	0	0		0	0	0	0	0
164	1	62	89	-1	331	342	17.5	30	MSappap	244	-224	0	0		0	0	0	0	0
165	1	187	202	-1	456	314	19.5	35	Capaa	355	-205	0	0		0	0	0	0	0
166	1	27	178	-1	445	264	22.5	36	MSpappp	184	0	0	0		0	0	0	0	0
167	1	42	72	-1	437	406	20.5	36	ABplpppaa	311	426	0	0		0	0	0	0	0
168	1	194	175	-1	471	335	14.6	35	Dapp	335	123	0	0		0	0	0	0	0
169	1	98	46	-1	496	413	16.8	33	ABplapppa	326	-488	0	0		0	0	0	0	0
170	1	177	48	-1	426	139	7.9	34	ABprapaaa	625	0	0	0		0	0	0	0	0
171	1	102	49	-1	210	222	4.8	29	ABarpaaaa	-178	0	0	0		0	0	0	0	0
172	1	148	35	-1	375	172	14.7	33	MSppppa	437	0	0	0		0	0	0	0	0
173	1	34	52	-1	319	230	24.5	31	ABarapapap	277	-152	0	0		0	0	0	0	0
174	1	108	145	-1	367	356	15.4	30	Daaa	167	0	0	0		0	0	0	0	0
175	1	80	124	-1	490	404	21.7	34	ABplpppap	335	395	0	0		0	0	0	0	0
176	1	138	119	-1	458	124	21.4	35	ABprppaap	335	1511	0	0		0	0	0	0	0
177	1	84	17	-1	295	405	11.8	30	ABalpppppp	198	435	0	0		0	0	0	0	0
178	1	110	149	-1	451	304	10.2	38	Epla	381	277	0	0		0	0	0	0	0
179	1	176	176	-1	418	225	24.0	34	MSpappa	336	737	0	0		0	0	0	0	0
180	1	20	14	-1	166	367	12.9	34	ABalpppaa	281	425	0	0		0	0	0	0	0
181	1	149	4	-1	450	180	15.5	32	Dppa	320	-660	0	0		0	0	0	0	0
182	1	182	27	-1	294	352	13.2	31	MSapapp	429	0	0	0		0	0	0	0	0
183	1	181	67	-1	444	211	10.4	38	Epra	323	0	0	0		0	0	0	0	0
184	1	21	85	-1	385	208	5.5	32	ABarpppaa	205	0	0	0		0	0	0	0	0
185	1	160	164	-1	404	346	19.1	33	Daap	283	302	0	0		0	0	0	0	0
186	1	111	93	-1	346	243	18.8	36	MSpapaa	368	-282	0	0		0	0	0	0	0
187	1	86	92	-1	613	260	15.6	37	Cpapa	181	0	0	0		0	0	0	0	0
188	1	154	78	-1	291	356	17.8	30	MSappaa	90	0	0	0		0	0	0	0	0
189	1	120	194	-1	243	327	17.6	32	MSapaap	48	0	0	0		0	0	0	0	0
190	1	6	163	-1	443	159	24.2	36	ABprpappp	323	82	0	0		0	0	0	0	0
191	1	17	80	-1	414	305	5.2	34	ABarppaap	312	99	0	0		0	0	0	0	0
192	1	96	112	-1	582	208	23.1	34	ABprapppp	301	425	0	0		0	0	0	0	0
193	1	115	109	-1	295	167	15.0	33	MSppapa	304	-296	0	0		0	0	0	0	0
194	1	139	116	-1	486	227	19.7	37	Cppaa	368	38	0	0		0	0	0	0	0
195	1	57	98	-1	330	375	24.6	35	ABplpapap	337	1266	0	0		0	0	0	0	0
196	1	122	117	-1	150	329	18.4	30	ABalpaappa	181	141	0	0		0	0	0	0	0
197	1	34	189	-1	267	217	24.4	30	ABarapapaa	277	121	0	0		0	0	0	0	0
198	1	92	120	-1	444	106	18.2	33	ABprppaaa	291	-880	0	0		0	0	0	0	0
199	1	83	13	-1	163	138	16.0	34	ABalaapap	336	296	0	0		0	0	0	0	0
200	1	65	203	-1	445	377	23.2	36	ABplppppa	306	707	0	0		0	0	0	0	0
201	1	146	102	-1	387	292	17.3	33	Z3	301	650	0	0		0	0	0	0	0
202	1	183	173	-1	395	247	11.6	39	Ealp	392	1141	0	0		0	0	0	0	0
203	1	144	65	-1	518	140	17.4	36	ABprppapp	155	0	0	0		0	0	0	0	0
204	0	193	-1	-1	466	109	3.5	29		168	0	0	0		0	0	0	0	0
