# Supplementary material for: The AP-2 Transcription Factor APTF-2 Is Required for Neuroblast and Epidermal Morphogenesis in Caenorhabditis elegans Embryogenesis
Source: PLoS Genet. 2016 May 13;12(5):e1006048. doi: 10.1371/journal.pgen.1006048 (PMC4866721; doi:10.1371/journal.pgen.1006048)
Supplement: S5 Text — (ZIP) [file pgen.1006048.s033.zip › nuclei/t117-nuclei]

1	1	1	106	-1	582	332	10.6	36	Caaap	358	-895	0	0		0	0	0	0	0
2	1	138	43	-1	131	164	12.5	32	ABalaaapp	326	-410	0	0		0	0	0	0	0
3	1	133	113	-1	530	396	19.9	34	ABplapppp	345	184	0	0		0	0	0	0	0
4	1	181	193	-1	454	179	15.5	32	Dppa	258	206	0	0		0	0	0	0	0
5	1	150	84	-1	136	205	9.2	32	ABalappaa	80	0	0	0		0	0	0	0	0
6	1	65	99	-1	450	206	19.7	32	Dpap	121	0	0	0		0	0	0	0	0
7	1	136	115	-1	155	225	6.7	34	ABalappap	304	-471	0	0		0	0	0	0	0
8	1	54	4	-1	161	332	9.9	35	ABalapapp	22	0	0	0		0	0	0	0	0
9	1	23	35	-1	257	111	17.6	33	ABpraaapa	226	0	0	0		0	0	0	0	0
10	1	19	26	-1	487	413	12.6	33	ABplappap	123	0	0	0		0	0	0	0	0
11	1	67	69	-1	191	364	11.4	27	ABalppppaa	207	742	0	0		0	0	0	0	0
12	1	106	165	-1	266	141	20.3	31	ABarappppa	209	77	0	0		0	0	0	0	0
13	1	199	65	-1	166	135	16.6	33	ABalaapap	314	-324	0	0		0	0	0	0	0
14	1	180	36	-1	161	367	13.1	33	ABalpppaa	303	782	0	0		0	0	0	0	0
15	1	102	51	-1	158	283	7.2	32	ABalapapa	409	0	0	0		0	0	0	0	0
16	1	33	75	-1	184	157	21.5	35	ABaraaapp	347	228	0	0		0	0	0	0	0
17	1	177	52	-1	299	415	11.5	31	ABalpppppp	205	446	0	0		0	0	0	0	0
18	1	55	74	-1	103	210	17.4	33	ABalaaaar	131	0	0	0		0	0	0	0	0
19	1	161	28	-1	122	256	10.4	32	ABalapaaa	284	0	0	0		0	0	0	0	0
20	1	120	72	-1	309	106	14.6	34	ABpraaapp	340	311	0	0		0	0	0	0	0
21	1	115	42	-1	140	296	17.8	35	ABalpaapap	314	-254	0	0		0	0	0	0	0
22	1	79	32	-1	264	116	13.4	37	ABpraaaap	220	0	0	0		0	0	0	0	0
23	1	103	71	-1	493	267	13.0	37	Eprp	373	-374	0	0		0	0	0	0	0
24	1	73	164	-1	127	291	9.6	34	ABalapaap	301	0	0	0		0	0	0	0	0
25	1	109	8	-1	261	345	15.4	33	MSapapa	264	0	0	0		0	0	0	0	0
26	1	72	162	-1	290	184	24.7	34	ABarappaa	322	898	0	0		0	0	0	0	0
27	1	182	189	-1	290	357	13.1	32	MSapapp	307	107	0	0		0	0	0	0	0
28	1	119	48	-1	479	390	7.7	33	ABplapapa	181	0	0	0		0	0	0	0	0
29	1	76	171	-1	387	388	6.4	32	ABplapaaa	-157	0	0	0		0	0	0	0	0
30	1	41	209	-1	424	170	12.3	31	MSppppp	313	-7	0	0		0	0	0	0	0
31	1	6	170	-1	324	215	14.3	28	MSpaapp	247	198	0	0		0	0	0	0	0
32	1	132	15	-1	303	187	6.3	33	ABarpapap	306	-323	0	0		0	0	0	0	0
33	1	95	73	-1	534	403	12.2	34	ABplapapp	125	0	0	0		0	0	0	0	0
34	1	83	18	-1	159	238	12.9	33	MSaaaaa	79	0	0	0		0	0	0	0	0
35	1	172	201	-1	374	174	14.3	34	MSppppa	292	306	0	0		0	0	0	0	0
36	1	26	105	-1	451	348	6.4	32	ABarppapa	-127	0	0	0		0	0	0	0	0
37	1	69	126	-1	381	168	7.1	33	ABarpappp	307	177	0	0		0	0	0	0	0
38	1	60	61	-1	333	249	11.5	38	Eala	387	-164	0	0		0	0	0	0	0
39	1	49	185	-1	230	287	13.2	36	MSaaapa	348	218	0	0		0	0	0	0	0
40	1	144	25	-1	584	196	11.6	35	ABprapapp	194	0	0	0		0	0	0	0	0
41	1	67	129	-1	238	380	10.6	27	ABalppppap	203	1056	0	0		0	0	0	0	0
42	1	117	180	-1	182	258	19.6	23	ABaraapaa	159	-474	0	0		0	0	0	0	0
43	1	104	158	-1	199	192	13.9	34	MSpaaaa	94	0	0	0		0	0	0	0	0
44	1	35	66	-1	215	354	7.5	33	ABplaapaa	95	0	0	0		0	0	0	0	0
45	1	91	145	-1	213	247	9.8	33	MSaaaap	308	-584	0	0		0	0	0	0	0
46	1	169	37	-1	491	414	17.4	33	ABplapppa	318	197	0	0		0	0	0	0	0
47	1	80	39	-1	431	240	17.5	34	Z2	350	473	0	0		0	0	0	0	0
48	1	170	79	-1	426	136	8.2	33	ABprapaaa	308	475	0	0		0	0	0	0	0
49	1	171	92	-1	216	216	4.7	30	ABarpaaaa	304	924	0	0		0	0	0	0	0
50	1	77	94	-1	319	118	19.7	33	ABprpaaaa	154	0	0	0		0	0	0	0	0
51	1	122	157	-1	203	356	22.5	34	ABalppapa	348	117	0	0		0	0	0	0	0
52	1	173	117	-1	314	235	24.5	31	ABarapapap	269	792	0	0		0	0	0	0	0
53	1	24	114	-1	187	192	7.3	32	ABalapppa	-90	0	0	0		0	0	0	0	0
54	1	82	154	-1	199	265	24.6	30	ABalpappaa	262	-208	0	0		0	0	0	0	0
55	1	47	90	-1	389	307	10.0	38	Earp	362	-437	0	0		0	0	0	0	0
56	1	64	82	-1	313	127	8.9	33	ABpraapap	281	-137	0	0		0	0	0	0	0
57	1	98	30	-1	171	295	21.4	33	ABalpaaap	331	-439	0	0		0	0	0	0	0
58	1	5	21	-1	543	160	8.7	33	ABprapapa	41	0	0	0		0	0	0	0	0
59	1	111	95	-1	100	250	15.5	33	ABalaaaal	132	0	0	0		0	0	0	0	0
60	1	25	77	-1	548	210	7.9	34	ABarppppp	312	76	0	0		0	0	0	0	0
61	1	71	133	-1	578	173	16.1	37	ABprappap	-60	0	0	0		0	0	0	0	0
62	1	155	108	-1	504	247	5.5	37	Cpaaa	378	228	0	0		0	0	0	0	0
63	1	90	187	-1	349	114	11.3	34	ABpraappa	464	0	0	0		0	0	0	0	0
64	1	16	159	-1	528	138	13.6	35	ABprappaa	-28	0	0	0		0	0	0	0	0
65	1	203	152	-1	517	147	17.4	36	ABprppapp	472	0	0	0		0	0	0	0	0
66	1	46	46	-1	327	402	8.5	33	ABplaappa	-109	0	0	0		0	0	0	0	0
67	1	183	83	-1	446	213	10.7	37	Epra	351	1658	0	0		0	0	0	0	0
68	1	42	87	-1	284	255	13.6	30	MSaaapp	261	130	0	0		0	0	0	0	0
69	1	149	10	-1	113	211	12.9	33	ABalaaapa	64	0	0	0		0	0	0	0	0
70	1	17	13	-1	395	177	24.4	37	ABprpappa	369	-292	0	0		0	0	0	0	0
71	1	11	98	-1	530	324	5.6	36	Caaaa	362	124	0	0		0	0	0	0	0
72	1	167	194	-1	435	406	20.5	36	ABplpppaa	347	-448	0	0		0	0	0	0	0
73	1	145	93	-1	277	241	19.8	35	ABaraappp	-104	0	0	0		0	0	0	0	0
74	1	156	202	-1	322	190	17.8	32	MSpppaa	321	843	0	0		0	0	0	0	0
75	1	62	44	-1	251	271	23.9	31	ABalpappap	266	-555	0	0		0	0	0	0	0
76	1	100	120	-1	516	309	13.7	37	Eplp	349	0	0	0		0	0	0	0	0
77	1	96	88	-1	102	261	19.2	30	ABalpaapaa	243	0	0	0		0	0	0	0	0
78	1	188	76	-1	291	359	17.5	31	MSappaa	437	0	0	0		0	0	0	0	0
79	1	112	45	-1	252	206	6.6	33	ABarpaaap	293	1310	0	0		0	0	0	0	0
80	1	191	140	-1	417	307	5.3	35	ABarppaap	335	-589	0	0		0	0	0	0	0
81	1	21	85	-1	258	349	23.4	34	ABalppapp	335	-1122	0	0		0	0	0	0	0
82	1	113	7	-1	229	162	7.7	33	ABalapppp	379	0	0	0		0	0	0	0	0
83	1	52	49	-1	565	174	19.7	35	ABprapppa	175	0	0	0		0	0	0	0	0
84	1	15	184	-1	180	384	19.5	34	ABalppaap	200	0	0	0		0	0	0	0	0
85	1	184	156	-1	390	209	5.4	32	ABarpppaa	208	0	0	0		0	0	0	0	0
86	1	2	205	-1	144	165	17.6	33	ABalaapaa	337	705	0	0		0	0	0	0	0
87	1	18	103	-1	482	144	10.5	32	ABprapaap	404	0	0	0		0	0	0	0	0
88	1	45	1	-1	246	306	5.8	33	ABplaaaap	327	420	0	0		0	0	0	0	0
89	1	164	135	-1	329	346	17.0	30	MSappap	266	105	0	0		0	0	0	0	0
90	1	10	16	-1	282	340	5.5	31	ABplaaapa	313	940	0	0		0	0	0	0	0
91	1	32	181	-1	374	346	24.2	37	ABplpappa	304	-977	0	0		0	0	0	0	0
92	1	187	104	-1	614	265	16.2	36	Cpapa	353	173	0	0		0	0	0	0	0
93	1	186	186	-1	344	246	18.8	35	MSpapaa	359	268	0	0		0	0	0	0	0
94	1	92	182	-1	211	207	25.5	36	ABarapaaa	249	0	0	0		0	0	0	0	0
95	1	3	188	-1	520	369	8.1	32	ABarppapp	35	0	0	0		0	0	0	0	0
96	1	28	17	-1	162	217	23.5	38	ABaraaapa	212	0	0	0		0	0	0	0	0
97	1	13	151	-1	325	256	5.5	36	ABarpaapp	350	-1251	0	0		0	0	0	0	0
98	1	195	63	-1	333	379	24.3	35	ABplpapap	340	662	0	0		0	0	0	0	0
99	1	143	155	-1	203	136	9.7	35	ABalaappp	63	0	0	0		0	0	0	0	0
100	1	121	2	-1	429	401	9.0	33	ABplapaap	323	173	0	0		0	0	0	0	0
101	1	31	118	-1	451	197	5.6	34	ABarpppap	2	0	0	0		0	0	0	0	0
102	1	201	160	-1	383	292	17.1	34	Z3	337	682	0	0		0	0	0	0	0
103	1	139	183	-1	391	360	10.2	31	MSapppp	258	311	0	0		0	0	0	0	0
104	1	34	34	-1	122	222	21.4	34	ABaraaaaa	313	44	0	0		0	0	0	0	0
105	1	61	111	-1	351	306	5.3	34	ABarppaaa	334	471	0	0		0	0	0	0	0
106	1	12	20	-1	401	127	21.3	35	ABprpapap	-112	0	0	0		0	0	0	0	0
107	1	152	213	-1	329	151	24.8	36	ABarappap	354	-1052	0	0		0	0	0	0	0
108	1	56	134	-1	334	397	18.4	33	ABplppaaa	608	0	0	0		0	0	0	0	0
109	1	193	110	-1	293	172	15.5	33	MSppapa	289	919	0	0		0	0	0	0	0
110	1	146	56	-1	546	195	24.2	34	ABprpppap	337	-342	0	0		0	0	0	0	0
111	1	140	203	-1	275	154	6.1	32	ABarpapaa	388	0	0	0		0	0	0	0	0
112	1	192	131	-1	587	210	22.5	34	ABprapppp	339	95	0	0		0	0	0	0	0
113	1	130	33	-1	285	409	20.1	35	ABplpaaap	318	-1157	0	0		0	0	0	0	0
114	1	116	80	-1	396	122	12.0	29	ABpraapppa	222	0	0	0		0	0	0	0	0
115	1	127	19	-1	367	406	22.2	38	ABplppaap	278	0	0	0		0	0	0	0	0
116	1	194	204	-1	489	228	19.5	37	Cppaa	258	0	0	0		0	0	0	0	0
117	1	196	58	-1	156	332	18.4	30	ABalpaappa	228	137	0	0		0	0	0	0	0
118	1	157	24	-1	124	279	23.2	35	ABalpaaaa	354	453	0	0		0	0	0	0	0
119	1	176	137	-1	454	127	21.7	36	ABprppaap	358	29	0	0		0	0	0	0	0
120	1	198	148	-1	446	106	18.2	32	ABprppaaa	304	96	0	0		0	0	0	0	0
121	1	59	128	-1	333	175	12.4	31	MSppapp	379	0	0	0		0	0	0	0	0
122	1	118	41	-1	259	118	9.6	34	ABpraapaa	155	0	0	0		0	0	0	0	0
123	1	43	27	-1	248	219	22.3	32	ABarapaapp	261	1372	0	0		0	0	0	0	0
124	1	175	91	-1	485	401	22.4	34	ABplpppap	345	415	0	0		0	0	0	0	0
125	1	129	190	-1	383	421	18.7	34	ABplppapa	319	-675	0	0		0	0	0	0	0
126	1	44	192	196	170	320	24.4	39	ABalpapaa	321	455	0	0		0	0	0	0	0
127	1	151	60	-1	270	379	7.8	34	ABplaapap	397	0	0	0		0	0	0	0	0
128	1	29	139	-1	176	140	12.5	31	ABalaappa	314	521	0	0		0	0	0	0	0
129	1	74	125	-1	472	132	16.8	32	ABprppapa	110	0	0	0		0	0	0	0	0
130	0	204	-1	-1	458	70	3.6	27		192	25	0	0		0	0	0	0	0
131	1	63	169	212	323	415	15.3	35	ABplpaapp	233	-1083	0	0		0	0	0	0	0
132	1	39	100	-1	258	313	23.7	28	ABalpapapp	183	0	0	0		0	0	0	0	0
133	1	154	149	-1	594	283	23.0	38	Cpapp	359	1294	0	0		0	0	0	0	0
134	1	93	150	-1	226	125	15.4	33	ABpraaaaa	581	0	0	0		0	0	0	0	0
135	1	40	6	-1	493	185	24.3	35	ABprppppa	320	436	0	0		0	0	0	0	0
136	1	101	50	-1	391	253	22.2	35	MSpapap	254	455	0	0		0	0	0	0	0
137	1	135	153	-1	494	319	19.9	37	Capap	283	-150	0	0		0	0	0	0	0
138	1	131	78	-1	210	328	18.5	31	ABalpaappp	246	186	0	0		0	0	0	0	0
139	1	160	166	-1	314	221	21.5	32	ABarapappa	321	-689	0	0		0	0	0	0	0
140	1	8	9	-1	185	217	18.6	32	ABaraappa	395	0	0	0		0	0	0	0	0
141	1	110	11	-1	260	407	16.4	33	ABplpaapa	314	1264	0	0		0	0	0	0	0
142	1	36	161	-1	318	287	23.1	35	ABalpapppp	3	0	0	0		0	0	0	0	0
143	1	158	132	-1	364	122	18.8	35	ABprpaaap	231	469	0	0		0	0	0	0	0
144	1	105	123	-1	523	353	16.6	35	Cappa	344	948	0	0		0	0	0	0	0
145	1	174	211	-1	365	359	15.4	30	Daaa	155	0	0	0		0	0	0	0	0
146	1	57	116	-1	268	213	15.3	35	MSpaapa	341	-106	0	0		0	0	0	0	0
147	1	84	163	172	300	301	17.6	34	MSaapaa	313	-211	0	0		0	0	0	0	0
148	1	70	143	-1	338	168	6.1	32	ABarpappa	207	0	0	0		0	0	0	0	0
149	1	178	119	-1	453	304	10.0	38	Epla	382	862	0	0		0	0	0	0	0
150	1	4	57	-1	229	155	22.5	29	ABarapppaa	236	-857	0	0		0	0	0	0	0
151	1	147	167	-1	304	352	22.2	36	ABplpapaa	356	861	0	0		0	0	0	0	0
152	1	137	124	-1	552	297	21.2	34	Cpppp	329	-459	0	0		0	0	0	0	0
153	1	20	147	-1	495	220	15.3	35	Dppp	343	1232	0	0		0	0	0	0	0
154	1	68	5	-1	583	253	8.7	35	Cpaap	128	0	0	0		0	0	0	0	0
155	1	37	97	-1	236	384	20.1	35	ABplpaaaa	271	121	0	0		0	0	0	0	0
156	1	89	199	-1	358	231	24.2	34	ABarapappp	347	-759	0	0		0	0	0	0	0
157	1	134	101	-1	357	122	15.3	35	ABprpaapa	349	598	0	0		0	0	0	0	0
158	1	116	59	-1	456	124	12.8	30	ABpraapppp	205	406	0	0		0	0	0	0	0
159	1	114	38	-1	409	358	15.3	34	Dapa	331	850	0	0		0	0	0	0	0
160	1	9	168	-1	258	206	11.4	35	MSpaaap	350	740	0	0		0	0	0	0	0
161	1	87	53	-1	354	290	22.2	33	MSaapap	32	0	0	0		0	0	0	0	0
162	1	108	127	-1	210	155	17.5	31	MSppaaa	313	504	0	0		0	0	0	0	0
163	1	190	174	-1	446	170	24.5	33	ABprpappp	333	777	0	0		0	0	0	0	0
164	1	185	112	-1	397	349	19.1	33	Daap	292	614	0	0		0	0	0	0	0
165	1	128	178	-1	210	261	16.5	31	ABaraapapa	221	479	0	0		0	0	0	0	0
166	1	99	142	-1	435	426	13.9	35	ABplappaa	352	-556	0	0		0	0	0	0	0
167	1	53	40	-1	256	294	20.6	31	ABalpapppa	309	-426	0	0		0	0	0	0	0
168	1	22	96	-1	252	177	17.6	31	MSppaap	105	0	0	0		0	0	0	0	0
169	1	123	3	-1	381	413	11.5	36	ABplaappp	85	0	0	0		0	0	0	0	0
170	1	141	130	-1	400	108	16.4	35	ABprpaapp	264	162	0	0		0	0	0	0	0
171	1	126	31	-1	339	354	5.9	33	ABplaaapp	310	273	0	0		0	0	0	0	0
172	1	94	136	-1	374	194	17.4	33	MSpppap	312	1162	0	0		0	0	0	0	0
173	1	202	200	-1	396	247	11.8	39	Ealp	40	0	0	0		0	0	0	0	0
174	1	163	198	-1	561	240	18.6	34	Cpppa	305	93	0	0		0	0	0	0	0
175	1	168	173	-1	466	334	14.5	35	Dapp	355	1495	0	0		0	0	0	0	0
176	1	179	23	-1	415	230	24.0	34	MSpappa	280	-379	0	0		0	0	0	0	0
177	1	86	64	-1	366	153	22.0	34	ABprpapaa	227	0	0	0		0	0	0	0	0
178	1	166	67	-1	446	264	22.5	36	MSpappp	101	0	0	0		0	0	0	0	0
179	1	125	121	-1	193	310	6.2	34	ABplaaaaa	87	0	0	0		0	0	0	0	0
180	1	38	195	-1	381	299	24.4	31	MSaappa	270	0	0	0		0	0	0	0	0
181	1	159	179	-1	521	328	21.7	37	Cappp	333	-819	0	0		0	0	0	0	0
182	1	107	12	-1	509	158	21.2	36	ABprpppaa	710	0	0	0		0	0	0	0	0
183	1	124	208	-1	593	348	15.3	34	Caapa	-133	0	0	0		0	0	0	0	0
184	1	4	70	-1	251	160	23.9	28	ABarapppap	117	0	0	0		0	0	0	0	0
185	1	75	54	55	203	390	15.5	34	ABalpppap	196	1087	0	0		0	0	0	0	0
186	1	97	47	-1	333	360	13.1	32	MSapppa	367	0	0	0		0	0	0	0	0
187	1	85	81	-1	491	177	7.0	33	ABarppppa	447	0	0	0		0	0	0	0	0
188	1	48	141	-1	285	301	10.5	36	Eara	365	-263	0	0		0	0	0	0	0
189	1	197	175	-1	267	216	24.8	32	ABarapapaa	-158	0	0	0		0	0	0	0	0
190	1	78	146	-1	210	304	22.7	30	ABalpapapa	244	107	0	0		0	0	0	0	0
191	1	43	138	-1	207	206	22.5	31	ABarapaapa	108	0	0	0		0	0	0	0	0
192	1	148	109	-1	513	259	21.0	34	Cppap	338	-1134	0	0		0	0	0	0	0
193	1	50	107	-1	150	368	16.7	33	ABalppaaa	314	346	0	0		0	0	0	0	0
194	1	189	177	-1	244	325	17.5	31	MSapaap	298	1630	0	0		0	0	0	0	0
195	1	153	68	-1	261	247	5.3	34	ABarpaapa	340	132	0	0		0	0	0	0	0
196	1	162	210	-1	487	356	25.0	37	ABplppppp	-157	0	0	0		0	0	0	0	0
197	1	14	89	-1	151	197	18.8	31	ABaraaaap	299	1131	0	0		0	0	0	0	0
198	1	88	14	-1	186	314	14.1	32	MSapaaa	309	-593	0	0		0	0	0	0	0
199	1	30	206	-1	415	300	22.3	34	MSaappp	337	-72	0	0		0	0	0	0	0
200	1	142	86	-1	589	339	21.8	36	Caapp	364	733	0	0		0	0	0	0	0
201	1	27	62	-1	519	235	25.4	36	ABprppppp	328	665	0	0		0	0	0	0	0
202	1	165	176	-1	454	314	19.4	35	Capaa	313	1075	0	0		0	0	0	0	0
203	1	200	102	-1	434	381	24.2	31	ABplppppa	272	-27	0	0		0	0	0	0	0
204	1	7	144	-1	246	404	11.9	30	ABalpppppa	194	-197	0	0		0	0	0	0	0
205	1	128	197	-1	250	269	17.6	29	ABaraapapp	197	440	0	0		0	0	0	0	0
206	0	81	-1	-1	281	29	3.4	30		74	0	0	0		0	0	0	0	0
207	1	58	207	-1	435	350	26.0	40	ABplpappp	34	0	0	0		0	0	0	0	0
208	1	51	122	-1	444	421	17.5	37	ABplppapp	158	0	0	0		0	0	0	0	0
209	1	106	22	-1	295	163	20.9	32	ABarappppp	392	0	0	0		0	0	0	0	0
210	1	66	191	-1	413	177	16.4	32	Dpaa	-515	0	0	0		0	0	0	0	0
211	0	190	-1	-1	447	174	21.9	28		-165	0	0	0		0	0	0	0	0
