# Supplementary material for: The AP-2 Transcription Factor APTF-2 Is Required for Neuroblast and Epidermal Morphogenesis in Caenorhabditis elegans Embryogenesis
Source: PLoS Genet. 2016 May 13;12(5):e1006048. doi: 10.1371/journal.pgen.1006048 (PMC4866721; doi:10.1371/journal.pgen.1006048)
Supplement: S5 Text — (ZIP) [file pgen.1006048.s033.zip › nuclei/t118-nuclei]

1	1	88	63	-1	248	302	6.3	32	ABplaaaap	444	0	0	0		0	0	0	0	0
2	1	100	147	-1	434	395	8.5	33	ABplapaap	309	192	0	0		0	0	0	0	0
3	1	169	185	197	374	404	10.9	36	ABplaappp	125	0	0	0		0	0	0	0	0
4	1	8	172	-1	162	330	9.4	34	ABalapapp	302	-513	0	0		0	0	0	0	0
5	1	154	3	-1	584	247	8.8	36	Cpaap	338	-476	0	0		0	0	0	0	0
6	1	135	196	-1	499	190	24.5	35	ABprppppa	277	-209	0	0		0	0	0	0	0
7	1	82	59	-1	233	161	7.5	31	ABalapppp	302	99	0	0		0	0	0	0	0
8	1	25	220	-1	260	343	15.2	33	MSapapa	323	888	0	0		0	0	0	0	0
9	1	140	19	-1	193	217	18.5	32	ABaraappa	215	105	0	0		0	0	0	0	0
10	1	69	68	-1	113	209	12.6	32	ABalaaapa	307	208	0	0		0	0	0	0	0
11	1	141	183	-1	264	401	15.8	32	ABplpaapa	-29	0	0	0		0	0	0	0	0
12	1	182	217	226	512	160	21.7	35	ABprpppaa	260	736	0	0		0	0	0	0	0
13	1	70	193	-1	396	181	24.2	37	ABprpappa	339	104	0	0		0	0	0	0	0
14	1	198	180	-1	188	317	14.4	31	MSapaaa	311	-117	0	0		0	0	0	0	0
15	1	32	158	-1	306	188	6.5	31	ABarpapap	297	-4	0	0		0	0	0	0	0
16	1	90	85	-1	285	336	5.3	32	ABplaaapa	195	0	0	0		0	0	0	0	0
17	1	96	49	-1	163	218	23.2	36	ABaraaapa	337	114	0	0		0	0	0	0	0
18	1	34	129	227	156	232	12.3	35	MSaaaaa	228	148	0	0		0	0	0	0	0
19	1	115	126	-1	377	408	22.3	36	ABplppaap	341	931	0	0		0	0	0	0	0
20	1	106	156	-1	406	127	20.8	35	ABprpapap	275	821	0	0		0	0	0	0	0
21	1	58	13	-1	544	156	8.9	33	ABprapapa	635	0	0	0		0	0	0	0	0
22	1	209	204	-1	298	168	21.2	31	ABarappppp	232	-239	0	0		0	0	0	0	0
23	1	176	181	-1	416	233	24.0	33	MSpappa	325	-56	0	0		0	0	0	0	0
24	1	118	166	176	132	277	23.1	37	ABalpaaaa	244	708	0	0		0	0	0	0	0
25	1	40	15	-1	582	192	11.8	34	ABprapapp	106	0	0	0		0	0	0	0	0
26	1	10	56	-1	492	415	13.0	34	ABplappap	66	0	0	0		0	0	0	0	0
27	1	123	100	-1	251	219	22.4	32	ABarapaapp	282	-202	0	0		0	0	0	0	0
28	1	19	54	-1	117	256	10.3	31	ABalapaaa	-30	0	0	0		0	0	0	0	0
29	0	206	-1	-1	269	38	3.5	29		276	1000	0	0		0	0	0	0	0
30	1	57	177	-1	176	289	21.3	32	ABalpaaap	151	0	0	0		0	0	0	0	0
31	1	171	114	-1	339	353	5.8	34	ABplaaapp	344	399	0	0		0	0	0	0	0
32	1	22	10	-1	258	120	13.5	36	ABpraaaap	165	0	0	0		0	0	0	0	0
33	1	113	8	-1	289	409	19.6	35	ABplpaaap	409	0	0	0		0	0	0	0	0
34	1	104	14	-1	121	220	21.0	35	ABaraaaaa	660	0	0	0		0	0	0	0	0
35	1	9	90	-1	250	116	17.7	35	ABpraaapa	351	236	0	0		0	0	0	0	0
36	1	14	60	-1	152	358	12.9	32	ABalpppaa	317	74	0	0		0	0	0	0	0
37	1	46	22	-1	492	415	17.7	34	ABplapppa	343	1523	0	0		0	0	0	0	0
38	1	159	153	-1	411	359	14.7	35	Dapa	305	1104	0	0		0	0	0	0	0
39	1	47	72	-1	432	242	17.4	34	Z2	343	-153	0	0		0	0	0	0	0
40	1	167	41	-1	246	292	20.8	31	ABalpapppa	286	145	0	0		0	0	0	0	0
41	1	122	95	-1	262	120	9.7	35	ABpraapaa	235	490	0	0		0	0	0	0	0
42	1	21	105	-1	142	295	17.3	34	ABalpaapap	326	-1530	0	0		0	0	0	0	0
43	1	2	69	-1	135	161	12.6	33	ABalaaapp	324	881	0	0		0	0	0	0	0
44	1	75	110	-1	254	279	24.3	32	ABalpappap	325	237	0	0		0	0	0	0	0
45	1	79	143	-1	256	207	6.6	32	ABarpaaap	390	0	0	0		0	0	0	0	0
46	1	66	211	225	324	399	8.9	36	ABplaappa	170	0	0	0		0	0	0	0	0
47	1	186	23	-1	332	362	12.7	31	MSapppa	73	0	0	0		0	0	0	0	0
48	1	28	178	-1	488	391	8.0	33	ABplapapa	74	0	0	0		0	0	0	0	0
49	1	83	46	-1	568	171	19.6	35	ABprapppa	350	929	0	0		0	0	0	0	0
50	1	136	192	-1	389	255	22.4	35	MSpapap	279	169	0	0		0	0	0	0	0
51	1	15	65	-1	162	277	6.8	32	ABalapapa	286	402	0	0		0	0	0	0	0
52	1	17	195	-1	296	415	11.4	32	ABalpppppp	289	512	0	0		0	0	0	0	0
53	1	161	209	-1	356	294	21.7	33	MSaapap	329	-311	0	0		0	0	0	0	0
54	1	185	230	-1	177	379	16.3	26	ABalpppapa	236	-454	0	0		0	0	0	0	0
55	1	185	67	-1	220	395	14.2	28	ABalpppapp	225	-138	0	0		0	0	0	0	0
56	1	110	53	-1	548	202	24.2	34	ABprpppap	284	115	0	0		0	0	0	0	0
57	1	150	222	-1	225	146	22.5	31	ABarapppaa	200	411	0	0		0	0	0	0	0
58	1	117	75	-1	156	331	18.7	29	ABalpaappa	299	313	0	0		0	0	0	0	0
59	1	158	64	-1	455	122	12.9	29	ABpraapppp	209	1067	0	0		0	0	0	0	0
60	1	127	50	99	270	370	7.9	34	ABplaapap	-142	0	0	0		0	0	0	0	0
61	1	38	121	-1	330	244	11.5	38	Eala	387	-223	0	0		0	0	0	0	0
62	1	201	137	-1	523	242	25.4	35	ABprppppp	352	1166	0	0		0	0	0	0	0
63	1	98	89	-1	335	380	24.3	34	ABplpapap	342	140	0	0		0	0	0	0	0
64	1	177	96	-1	368	157	22.0	34	ABprpapaa	273	0	0	0		0	0	0	0	0
65	1	13	43	-1	165	134	16.5	32	ABalaapap	325	1053	0	0		0	0	0	0	0
66	1	44	80	-1	215	352	8.0	30	ABplaapaa	326	0	0	0		0	0	0	0	0
67	1	178	223	-1	448	262	22.4	35	MSpappp	318	485	0	0		0	0	0	0	0
68	1	195	108	-1	266	246	5.3	34	ABarpaapa	343	254	0	0		0	0	0	0	0
69	1	11	112	-1	187	366	11.4	30	ABalppppaa	201	118	0	0		0	0	0	0	0
70	1	184	171	-1	266	165	24.3	30	ABarapppap	263	-184	0	0		0	0	0	0	0
71	1	23	27	-1	493	266	13.3	38	Eprp	385	317	0	0		0	0	0	0	0
72	1	20	215	-1	301	106	15.0	36	ABpraaapp	309	799	0	0		0	0	0	0	0
73	1	33	61	-1	538	401	12.7	34	ABplapapp	116	0	0	0		0	0	0	0	0
74	1	18	113	-1	101	210	17.3	34	ABalaaaar	332	-404	0	0		0	0	0	0	0
75	1	16	4	-1	184	155	21.7	34	ABaraaapp	343	-90	0	0		0	0	0	0	0
76	1	78	36	-1	290	352	17.4	32	MSappaa	267	172	0	0		0	0	0	0	0
77	1	60	120	-1	546	205	7.5	33	ABarppppp	332	420	0	0		0	0	0	0	0
78	1	138	123	-1	211	329	18.5	31	ABalpaappp	181	0	0	0		0	0	0	0	0
79	1	48	170	-1	421	133	8.6	33	ABprapaaa	325	431	0	0		0	0	0	0	0
80	1	114	128	-1	390	111	11.8	29	ABpraapppa	239	495	0	0		0	0	0	0	0
81	1	187	66	-1	493	172	6.8	34	ABarppppa	316	131	0	0		0	0	0	0	0
82	1	56	207	-1	308	128	9.0	34	ABpraapap	245	-160	0	0		0	0	0	0	0
83	1	67	165	-1	442	206	11.0	38	Epra	367	1064	0	0		0	0	0	0	0
84	1	5	20	-1	135	207	9.0	33	ABalappaa	402	0	0	0		0	0	0	0	0
85	1	81	101	144	263	351	23.4	35	ABalppapp	134	0	0	0		0	0	0	0	0
86	1	200	79	-1	588	341	21.6	37	Caapp	367	43	0	0		0	0	0	0	0
87	1	68	86	-1	284	256	14.1	32	MSaaapp	116	0	0	0		0	0	0	0	0
88	1	77	57	-1	101	259	19.4	31	ABalpaapaa	260	234	0	0		0	0	0	0	0
89	1	197	44	-1	152	199	18.2	31	ABaraaaap	294	-924	0	0		0	0	0	0	0
90	1	55	182	-1	390	302	9.9	37	Earp	378	-185	0	0		0	0	0	0	0
91	1	124	58	-1	486	395	22.5	34	ABplpppap	342	-264	0	0		0	0	0	0	0
92	1	49	155	-1	219	219	4.5	30	ABarpaaaa	284	142	0	0		0	0	0	0	0
93	1	73	154	-1	275	240	19.7	35	ABaraappp	352	587	0	0		0	0	0	0	0
94	1	50	200	201	318	123	20.5	33	ABprpaaaa	-191	0	0	0		0	0	0	0	0
95	1	59	124	-1	100	256	15.2	33	ABalaaaal	227	0	0	0		0	0	0	0	0
96	1	168	149	-1	250	175	18.6	30	MSppaap	280	54	0	0		0	0	0	0	0
97	1	155	169	191	245	385	20.1	37	ABplpaaaa	248	435	0	0		0	0	0	0	0
98	1	71	92	-1	533	319	5.6	37	Caaaa	370	1644	0	0		0	0	0	0	0
99	1	6	174	-1	448	200	19.5	32	Dpap	275	-451	0	0		0	0	0	0	0
100	1	132	98	-1	261	317	24.4	30	ABalpapapp	254	202	0	0		0	0	0	0	0
101	1	157	12	-1	356	117	15.5	34	ABprpaapa	261	0	0	0		0	0	0	0	0
102	1	203	83	-1	435	373	22.8	33	ABplppppa	58	0	0	0		0	0	0	0	0
103	1	87	1	-1	481	142	10.3	32	ABprapaap	325	163	0	0		0	0	0	0	0
104	1	92	51	-1	615	262	16.2	36	Cpapa	352	173	0	0		0	0	0	0	0
105	1	36	152	-1	456	350	6.2	34	ABarppapa	337	-723	0	0		0	0	0	0	0
106	1	1	40	-1	587	328	10.6	36	Caaap	30	0	0	0		0	0	0	0	0
107	1	193	30	-1	144	362	17.2	34	ABalppaaa	329	1341	0	0		0	0	0	0	0
108	1	62	34	-1	504	244	5.4	37	Cpaaa	367	280	0	0		0	0	0	0	0
109	1	192	76	-1	513	254	20.6	35	Cppap	326	-539	0	0		0	0	0	0	0
110	1	109	189	-1	284	168	15.9	33	MSppapa	276	598	0	0		0	0	0	0	0
111	1	105	187	-1	353	304	5.2	33	ABarppaaa	321	268	0	0		0	0	0	0	0
112	1	164	157	-1	398	348	18.5	32	Daap	257	-18	0	0		0	0	0	0	0
113	1	3	175	-1	529	392	19.9	36	ABplapppp	346	548	0	0		0	0	0	0	0
114	1	53	146	-1	197	193	7.5	32	ABalapppa	180	0	0	0		0	0	0	0	0
115	1	7	47	-1	156	193	6.6	36	ABalappap	297	-1109	0	0		0	0	0	0	0
116	1	146	167	-1	261	211	15.4	35	MSpaapa	14	0	0	0		0	0	0	0	0
117	1	52	145	-1	315	249	25.3	33	ABarapapap	330	-1097	0	0		0	0	0	0	0
118	1	101	151	-1	456	192	5.5	34	ABarpppap	156	0	0	0		0	0	0	0	0
119	1	149	71	-1	455	300	9.8	38	Epla	381	390	0	0		0	0	0	0	0
120	1	76	125	-1	514	307	13.4	37	Eplp	376	1673	0	0		0	0	0	0	0
121	1	179	70	130	198	313	6.4	35	ABplaaaaa	153	0	0	0		0	0	0	0	0
122	1	208	212	-1	444	421	17.4	37	ABplppapp	377	-252	0	0		0	0	0	0	0
123	1	144	116	-1	525	349	16.3	36	Cappa	358	-967	0	0		0	0	0	0	0
124	1	152	29	-1	554	295	21.4	35	Cpppp	354	759	0	0		0	0	0	0	0
125	1	129	203	-1	475	129	17.6	32	ABprppapa	275	116	0	0		0	0	0	0	0
126	1	37	35	-1	385	169	6.7	33	ABarpappp	309	-452	0	0		0	0	0	0	0
127	1	162	119	-1	207	157	17.8	32	MSppaaa	287	-1136	0	0		0	0	0	0	0
128	1	121	179	-1	328	171	12.7	31	MSppapp	52	0	0	0		0	0	0	0	0
129	1	41	115	-1	234	379	10.4	28	ABalppppap	237	1018	0	0		0	0	0	0	0
130	1	170	39	93	405	108	16.3	36	ABprpaapp	212	177	0	0		0	0	0	0	0
131	1	112	162	-1	591	209	22.3	34	ABprapppp	347	-402	0	0		0	0	0	0	0
132	1	143	17	163	368	118	19.3	33	ABprpaaap	278	1103	0	0		0	0	0	0	0
133	1	61	221	-1	576	174	16.4	37	ABprappap	370	-79	0	0		0	0	0	0	0
134	1	108	91	-1	341	399	18.3	32	ABplppaaa	322	502	0	0		0	0	0	0	0
135	1	89	45	-1	331	352	16.6	31	MSappap	266	1049	0	0		0	0	0	0	0
136	1	172	33	-1	376	194	17.4	31	MSpppap	315	-2038	0	0		0	0	0	0	0
137	1	119	94	-1	455	132	22.5	36	ABprppaap	340	1221	0	0		0	0	0	0	0
138	1	191	150	-1	207	198	22.6	30	ABarapaapa	109	0	0	0		0	0	0	0	0
139	1	128	97	-1	179	140	12.4	33	ABalaappa	282	525	0	0		0	0	0	0	0
140	1	80	102	-1	420	310	5.3	35	ABarppaap	69	0	0	0		0	0	0	0	0
141	1	188	18	-1	286	300	10.9	37	Eara	373	1066	0	0		0	0	0	0	0
142	1	166	159	-1	438	427	13.5	35	ABplappaa	15	0	0	0		0	0	0	0	0
143	1	148	134	-1	342	162	6.3	32	ABarpappa	540	0	0	0		0	0	0	0	0
144	1	204	164	-1	244	405	11.6	29	ABalpppppa	198	748	0	0		0	0	0	0	0
145	1	45	28	-1	214	250	9.7	33	MSaaaap	317	-268	0	0		0	0	0	0	0
146	1	190	198	-1	213	303	23.1	30	ABalpapapa	272	386	0	0		0	0	0	0	0
147	1	153	82	-1	492	216	15.0	36	Dppp	172	0	0	0		0	0	0	0	0
148	1	120	190	-1	450	107	18.9	32	ABprppaaa	119	0	0	0		0	0	0	0	0
149	1	133	214	-1	596	282	23.1	38	Cpapp	368	520	0	0		0	0	0	0	0
150	1	134	2	-1	215	120	15.9	33	ABpraaaaa	-36	0	0	0		0	0	0	0	0
151	1	97	138	-1	326	257	5.4	36	ABarpaapp	363	87	0	0		0	0	0	0	0
152	1	65	48	-1	517	145	17.5	37	ABprppapp	369	-373	0	0		0	0	0	0	0
153	1	137	160	-1	495	315	19.4	38	Capap	363	756	0	0		0	0	0	0	0
154	1	54	173	-1	203	261	24.4	30	ABalpappaa	294	-739	0	0		0	0	0	0	0
155	1	99	42	-1	205	135	9.5	35	ABalaappp	-252	0	0	0		0	0	0	0	0
156	1	85	5	-1	395	211	5.4	33	ABarpppaa	-15	0	0	0		0	0	0	0	0
157	1	51	81	229	206	355	22.3	34	ABalppapa	145	0	0	0		0	0	0	0	0
158	1	43	88	-1	204	193	13.7	36	MSpaaaa	103	0	0	0		0	0	0	0	0
159	1	64	106	-1	526	131	13.7	35	ABprappaa	341	305	0	0		0	0	0	0	0
160	1	102	224	-1	390	293	16.9	33	Z3	331	501	0	0		0	0	0	0	0
161	1	142	142	-1	312	292	22.5	34	ABalpapppp	328	-519	0	0		0	0	0	0	0
162	1	26	135	-1	299	193	24.6	36	ABarappaa	288	1160	0	0		0	0	0	0	0
163	1	147	139	-1	330	304	16.8	30	MSaapaap	246	113	0	0		0	0	0	0	0
164	1	24	109	-1	129	290	9.2	33	ABalapaap	6	0	0	0		0	0	0	0	0
165	1	12	208	-1	265	130	21.2	31	ABarappppa	231	383	0	0		0	0	0	0	0
166	1	139	55	-1	311	230	21.5	32	ABarapappa	288	-177	0	0		0	0	0	0	0
167	1	151	84	-1	307	350	21.5	34	ABplpapaa	346	320	0	0		0	0	0	0	0
168	1	160	148	-1	259	204	11.3	33	MSpaaap	15	0	0	0		0	0	0	0	0
169	1	131	62	-1	349	425	15.3	29	ABplpaappp	208	444	0	0		0	0	0	0	0
170	1	31	-1	-1	320	215	14.5	28	MSpaapp	230	0	0	0		0	0	0	0	0
171	1	29	87	-1	390	383	6.3	32	ABplapaaa	288	0	0	0		0	0	0	0	0
172	1	147	205	-1	276	292	19.3	31	MSaapaaa	119	0	0	0		0	0	0	0	0
173	1	175	184	-1	467	331	14.3	35	Dapp	162	0	0	0		0	0	0	0	0
174	1	163	38	-1	451	177	24.5	34	ABprpappp	341	322	0	0		0	0	0	0	0
175	1	189	218	-1	265	222	25.4	33	ABarapapaa	329	75	0	0		0	0	0	0	0
176	1	202	140	-1	456	315	18.9	35	Capaa	348	-208	0	0		0	0	0	0	0
177	1	194	104	-1	244	324	17.5	32	MSapaap	-153	0	0	0		0	0	0	0	0
178	1	165	9	-1	200	265	16.4	29	ABaraapapa	164	0	0	0		0	0	0	0	0
179	1	181	194	-1	521	328	21.6	38	Cappp	354	-1082	0	0		0	0	0	0	0
180	1	42	127	-1	161	253	19.3	31	ABaraapaa	311	-118	0	0		0	0	0	0	0
181	1	91	77	-1	373	342	24.0	36	ABplpappa	326	-44	0	0		0	0	0	0	0
182	1	94	132	-1	218	203	25.5	36	ABarapaaa	361	787	0	0		0	0	0	0	0
183	1	103	25	-1	391	358	9.7	31	MSapppp	269	311	0	0		0	0	0	0	0
184	1	84	74	-1	184	384	19.3	35	ABalppaap	340	512	0	0		0	0	0	0	0
185	1	39	111	-1	231	286	13.5	36	MSaaapa	353	-142	0	0		0	0	0	0	0
186	1	93	161	-1	345	250	19.0	35	MSpapaa	343	-180	0	0		0	0	0	0	0
187	1	63	26	-1	339	112	11.7	34	ABpraappa	182	0	0	0		0	0	0	0	0
188	1	95	107	-1	529	364	8.2	33	ABarppapp	326	1326	0	0		0	0	0	0	0
189	1	27	37	-1	290	354	12.9	31	MSapapp	304	2219	0	0		0	0	0	0	0
190	1	125	133	-1	386	422	18.7	34	ABplppapa	116	0	0	0		0	0	0	0	0
191	1	210	210	-1	414	169	16.3	30	Dpaa	276	516	0	0		0	0	0	0	0
192	1	126	78	-1	153	317	23.2	31	ABalpapaaa	228	91	0	0		0	0	0	0	0
193	1	4	7	-1	455	178	15.8	32	Dppa	322	-31	0	0		0	0	0	0	0
194	1	72	216	-1	442	405	20.4	36	ABplpppaa	309	-752	0	0		0	0	0	0	0
195	1	180	73	-1	384	299	24.4	31	MSaappa	-25	0	0	0		0	0	0	0	0
196	1	126	186	-1	185	315	25.4	31	ABalpapaap	297	1365	0	0		0	0	0	0	0
197	1	205	16	-1	252	264	17.7	29	ABaraapapp	203	127	0	0		0	0	0	0	0
198	1	174	6	-1	561	240	18.8	34	Cpppa	348	-376	0	0		0	0	0	0	0
199	1	156	206	-1	354	239	24.4	34	ABarapappp	299	-402	0	0		0	0	0	0	0
200	1	173	168	-1	395	244	11.6	39	Ealp	378	62	0	0		0	0	0	0	0
201	1	35	21	-1	371	170	14.1	32	MSppppa	310	12	0	0		0	0	0	0	0
202	1	74	11	-1	324	190	17.6	32	MSpppaa	163	0	0	0		0	0	0	0	0
203	1	111	122	-1	281	155	6.2	31	ABarpapaa	288	979	0	0		0	0	0	0	0
204	1	116	199	-1	486	225	19.5	37	Cppaa	146	0	0	0		0	0	0	0	0
205	1	86	31	-1	143	165	18.7	32	ABalaapaa	291	970	0	0		0	0	0	0	0
206	1	199	131	-1	417	301	21.8	34	MSaappp	311	56	0	0		0	0	0	0	0
207	1	207	202	-1	442	338	25.3	40	ABplpappp	388	131	0	0		0	0	0	0	0
208	1	183	103	-1	597	346	15.6	35	Caapa	314	144	0	0		0	0	0	0	0
209	1	30	213	-1	417	160	12.4	32	MSppppp	286	-466	0	0		0	0	0	0	0
210	1	196	188	-1	492	351	25.3	37	ABplppppp	330	441	0	0		0	0	0	0	0
211	1	145	24	-1	371	361	15.3	30	Daaa	110	0	0	0		0	0	0	0	0
212	1	131	117	-1	303	409	15.1	30	ABplpaappa	208	-178	0	0		0	0	0	0	0
213	1	107	32	-1	332	161	24.4	35	ABarappap	284	-798	0	0		0	0	0	0	0
214	0	-1	-1	-1	448	184	22.8	33		-116	0	0	0		0	0	0	0	0
215	0	130	-1	-1	470	68	3.6	30		-19	0	0	0		0	0	0	0	0
