# Supplementary material for: The AP-2 Transcription Factor APTF-2 Is Required for Neuroblast and Epidermal Morphogenesis in Caenorhabditis elegans Embryogenesis
Source: PLoS Genet. 2016 May 13;12(5):e1006048. doi: 10.1371/journal.pgen.1006048 (PMC4866721; doi:10.1371/journal.pgen.1006048)
Supplement: S5 Text — (ZIP) [file pgen.1006048.s033.zip › nuclei/t119-nuclei]

1	1	103	20	-1	477	137	10.5	33	ABprapaap	285	-241	0	0		0	0	0	0	0
2	1	150	131	-1	205	128	16.0	33	ABpraaaaa	-30	0	0	0		0	0	0	0	0
3	1	5	78	-1	584	245	9.0	35	Cpaap	344	167	0	0		0	0	0	0	0
4	1	75	48	-1	180	162	21.8	34	ABaraaapp	-122	0	0	0		0	0	0	0	0
5	1	156	76	-1	393	213	5.2	33	ABarpppaa	322	469	0	0		0	0	0	0	0
6	1	198	9	-1	559	244	19.1	35	Cpppa	357	560	0	0		0	0	0	0	0
7	1	193	227	-1	451	179	15.6	31	Dppa	293	417	0	0		0	0	0	0	0
8	1	33	51	185	308	416	19.4	38	ABplpaaap	268	-205	0	0		0	0	0	0	0
9	1	178	12	-1	199	273	16.5	31	ABaraapapa	262	147	0	0		0	0	0	0	0
10	1	32	162	-1	246	121	13.6	37	ABpraaaap	169	0	0	0		0	0	0	0	0
11	1	202	26	-1	317	192	17.7	31	MSpppaa	307	41	0	0		0	0	0	0	0
12	1	101	179	201	347	118	16.2	35	ABprpaapa	-89	0	0	0		0	0	0	0	0
13	1	21	213	-1	543	153	9.3	33	ABprapapa	333	-347	0	0		0	0	0	0	0
14	1	34	68	-1	120	209	20.8	33	ABaraaaaa	41	0	0	0		0	0	0	0	0
15	1	25	23	-1	581	190	12.0	35	ABprapapp	406	0	0	0		0	0	0	0	0
16	1	197	8	-1	249	266	18.1	30	ABaraapapp	128	0	0	0		0	0	0	0	0
17	1	132	142	-1	384	113	19.5	30	ABprpaaapp	281	510	0	0		0	0	0	0	0
18	1	141	36	-1	286	309	11.3	36	Eara	365	281	0	0		0	0	0	0	0
19	1	9	6	189	194	219	18.5	34	ABaraappa	104	0	0	0		0	0	0	0	0
20	1	84	86	-1	130	223	8.4	34	ABalappaa	295	417	0	0		0	0	0	0	0
21	1	201	221	-1	365	168	14.1	31	MSppppa	13	0	0	0		0	0	0	0	0
22	1	37	101	-1	497	413	18.1	33	ABplapppa	145	0	0	0		0	0	0	0	0
23	1	47	103	-1	328	369	12.6	31	MSapppa	447	0	0	0		0	0	0	0	0
24	1	211	72	-1	372	365	14.7	30	Daaa	293	372	0	0		0	0	0	0	0
25	1	183	225	-1	393	365	9.6	31	MSapppp	-33	0	0	0		0	0	0	0	0
26	1	187	121	-1	329	116	12.2	35	ABpraappa	183	0	0	0		0	0	0	0	0
27	1	71	129	-1	490	262	13.4	39	Eprp	379	129	0	0		0	0	0	0	0
28	1	145	126	-1	215	256	9.4	33	MSaaaap	-94	0	0	0		0	0	0	0	0
29	1	124	111	-1	551	299	21.4	36	Cpppp	322	-127	0	0		0	0	0	0	0
30	1	107	7	-1	141	353	16.6	35	ABalppaaa	283	0	0	0		0	0	0	0	0
31	1	205	25	-1	140	164	19.0	33	ABalaapaa	335	0	0	0		0	0	0	0	0
32	1	213	159	209	330	165	24.0	36	ABarappap	257	1405	0	0		0	0	0	0	0
33	1	136	114	-1	367	195	17.5	32	MSpppap	262	327	0	0		0	0	0	0	0
34	1	108	178	-1	503	236	5.4	37	Cpaaa	376	-16	0	0		0	0	0	0	0
35	1	126	122	-1	379	172	7.1	33	ABarpappp	308	810	0	0		0	0	0	0	0
36	1	76	90	-1	290	355	17.4	31	MSappaa	312	1050	0	0		0	0	0	0	0
37	1	189	161	-1	289	359	12.8	31	MSapapp	289	395	0	0		0	0	0	0	0
38	1	174	27	-1	453	179	25.0	34	ABprpappp	91	0	0	0		0	0	0	0	0
39	1	130	194	-1	428	106	16.9	30	ABprpaappp	217	-475	0	0		0	0	0	0	0
40	1	106	140	-1	587	331	10.6	36	Caaap	345	93	0	0		0	0	0	0	0
41	1	40	228	-1	247	304	20.5	32	ABalpapppa	256	135	0	0		0	0	0	0	0
42	1	155	55	-1	199	137	9.4	34	ABalaappp	211	0	0	0		0	0	0	0	0
43	1	65	214	-1	161	141	15.8	33	ABalaapap	49	0	0	0		0	0	0	0	0
44	1	89	193	-1	153	202	17.6	32	ABaraaaap	228	0	0	0		0	0	0	0	0
45	1	135	102	-1	327	358	16.2	31	MSappap	103	0	0	0		0	0	0	0	0
46	1	49	147	-1	569	172	19.7	35	ABprapppa	-43	0	0	0		0	0	0	0	0
47	1	115	218	-1	149	192	7.2	34	ABalappap	287	-459	0	0		0	0	0	0	0
48	1	152	222	-1	518	148	18.5	35	ABprppapp	283	33	0	0		0	0	0	0	0
49	1	17	19	-1	163	221	23.0	35	ABaraaapa	-49	0	0	0		0	0	0	0	0
50	1	60	182	-1	285	382	7.7	28	ABplaapapp	188	1391	0	0		0	0	0	0	0
51	1	104	3	-1	613	260	15.9	37	Cpapa	371	51	0	0		0	0	0	0	0
52	0	215	-1	-1	457	64	3.6	29		-82	0	0	0		0	0	0	0	0
53	1	56	128	165	550	208	24.3	35	ABprpppap	376	0	0	0		0	0	0	0	0
54	1	28	45	-1	110	265	10.4	32	ABalapaaa	119	0	0	0		0	0	0	0	0
55	1	166	115	-1	309	228	21.6	31	ABarapappa	276	100	0	0		0	0	0	0	0
56	1	26	24	-1	497	413	12.9	33	ABplappap	-133	0	0	0		0	0	0	0	0
57	1	88	69	-1	100	257	19.8	31	ABalpaapaa	-84	0	0	0		0	0	0	0	0
58	1	91	143	-1	491	388	22.7	33	ABplpppap	171	0	0	0		0	0	0	0	0
59	1	7	57	-1	234	167	7.3	31	ABalapppp	68	0	0	0		0	0	0	0	0
60	1	36	75	-1	147	358	13.2	34	ABalpppaa	144	0	0	0		0	0	0	0	0
61	1	73	4	-1	546	397	12.8	35	ABplapapp	436	0	0	0		0	0	0	0	0
62	1	169	135	-1	360	431	15.0	30	ABplpaappp	197	79	0	0		0	0	0	0	0
63	1	1	107	110	246	308	6.5	32	ABplaaaap	441	0	0	0		0	0	0	0	0
64	1	59	29	-1	453	123	13.5	29	ABpraapppp	284	-199	0	0		0	0	0	0	0
65	1	51	58	-1	157	274	7.0	32	ABalapapa	-226	0	0	0		0	0	0	0	0
66	1	81	106	-1	493	166	7.1	33	ABarppppa	336	216	0	0		0	0	0	0	0
67	1	55	220	-1	217	398	14.4	30	ABalpppapp	308	404	0	0		0	0	0	0	0
68	1	10	5	-1	109	211	12.9	33	ABalaaapa	334	1196	0	0		0	0	0	0	0
69	1	43	166	-1	129	166	12.6	32	ABalaaapp	291	1261	0	0		0	0	0	0	0
70	1	121	120	-1	209	308	6.4	28	ABplaaaaap	130	0	0	0		0	0	0	0	0
71	1	119	199	-1	454	299	9.5	37	Epla	368	78	0	0		0	0	0	0	0
72	1	39	216	-1	430	238	17.2	34	Z2	340	-6	0	0		0	0	0	0	0
73	1	195	206	-1	384	296	23.4	32	MSaappa	266	1849	0	0		0	0	0	0	0
74	1	184	136	-1	183	384	19.3	34	ABalppaap	99	0	0	0		0	0	0	0	0
75	1	58	171	-1	148	334	19.5	30	ABalpaappa	700	0	0	0		0	0	0	0	0
76	1	109	43	-1	509	254	20.5	36	Cppap	272	91	0	0		0	0	0	0	0
77	1	181	100	-1	373	344	23.6	34	ABplpappa	318	1133	0	0		0	0	0	0	0
78	1	192	236	-1	145	324	23.3	30	ABalpapaaa	218	405	0	0		0	0	0	0	0
79	1	86	200	-1	588	342	21.6	36	Caapp	359	55	0	0		0	0	0	0	0
80	1	66	180	183	211	356	8.1	34	ABplaapaa	134	0	0	0		0	0	0	0	0
81	1	157	238	-1	191	353	22.2	29	ABalppapaa	203	1061	0	0		0	0	0	0	0
82	1	147	61	-1	491	212	14.9	36	Dppp	320	-492	0	0		0	0	0	0	0
83	1	102	94	-1	436	365	23.2	33	ABplppppa	337	-314	0	0		0	0	0	0	0
84	1	167	97	-1	316	355	21.1	35	ABplpapaa	354	-449	0	0		0	0	0	0	0
85	1	16	32	-1	276	342	5.4	33	ABplaaapa	274	-321	0	0		0	0	0	0	0
86	1	87	174	-1	282	260	13.8	32	MSaaapp	-142	0	0	0		0	0	0	0	0
87	1	171	117	-1	397	387	6.3	33	ABplapaaa	327	-109	0	0		0	0	0	0	0
88	1	158	152	-1	201	194	13.6	36	MSpaaaa	135	0	0	0		0	0	0	0	0
89	1	63	21	-1	341	387	24.3	34	ABplpapap	345	-11	0	0		0	0	0	0	0
90	1	35	173	-1	243	122	17.7	34	ABpraaapa	186	0	0	0		0	0	0	0	0
91	1	134	168	-1	348	402	17.6	31	ABplppaaa	158	0	0	0		0	0	0	0	0
92	1	98	149	-1	536	316	5.5	37	Caaaa	362	106	0	0		0	0	0	0	0
93	1	130	62	-1	380	106	15.8	29	ABprpaappa	207	-165	0	0		0	0	0	0	0
94	1	137	141	-1	446	142	23.4	36	ABprppaap	366	811	0	0		0	0	0	0	0
95	1	41	2	217	264	128	9.6	33	ABpraapaa	189	0	0	0		0	0	0	0	0
96	1	64	160	-1	365	159	21.4	35	ABprpapaa	287	-187	0	0		0	0	0	0	0
97	1	139	92	-1	172	145	12.3	34	ABalaappa	225	0	0	0		0	0	0	0	0
98	1	100	10	-1	270	321	24.6	30	ABalpapapp	287	-125	0	0		0	0	0	0	0
99	1	60	151	-1	244	377	8.0	29	ABplaapapa	137	0	0	0		0	0	0	0	0
100	1	27	208	-1	250	220	22.2	31	ABarapaapp	296	212	0	0		0	0	0	0	0
101	1	85	88	-1	245	358	23.4	30	ABalppappa	288	144	0	0		0	0	0	0	0
102	1	140	226	-1	424	314	5.2	34	ABarppaap	342	601	0	0		0	0	0	0	0
103	1	208	195	-1	595	343	15.4	34	Caapa	340	720	0	0		0	0	0	0	0
104	1	177	169	-1	244	333	17.5	32	MSapaap	-137	0	0	0		0	0	0	0	0
105	1	42	95	-1	138	296	18.4	33	ABalpaapap	307	613	0	0		0	0	0	0	0
106	1	159	203	-1	522	130	14.5	35	ABprappaa	343	371	0	0		0	0	0	0	0
107	1	188	11	-1	532	357	8.0	33	ABarppapp	328	80	0	0		0	0	0	0	0
108	1	68	156	-1	269	253	5.3	34	ABarpaapa	367	0	0	0		0	0	0	0	0
109	1	164	40	-1	126	298	9.6	33	ABalapaap	112	0	0	0		0	0	0	0	0
110	1	44	34	-1	255	285	23.9	33	ABalpappap	279	1087	0	0		0	0	0	0	0
111	1	185	28	-1	230	290	13.2	35	MSaaapa	-127	0	0	0		0	0	0	0	0
112	1	69	87	-1	180	372	11.6	29	ABalppppaa	236	-198	0	0		0	0	0	0	0
113	1	74	37	-1	101	216	17.3	33	ABalaaaar	12	0	0	0		0	0	0	0	0
114	1	31	124	-1	331	347	5.6	34	ABplaaapp	300	381	0	0		0	0	0	0	0
115	1	129	38	-1	221	389	10.7	29	ABalppppap	246	1327	0	0		0	0	0	0	0
116	1	123	164	-1	523	345	16.2	35	Cappa	346	-225	0	0		0	0	0	0	0
117	1	212	125	-1	304	418	15.3	31	ABplpaappa	134	0	0	0		0	0	0	0	0
118	0	170	-1	-1	322	212	14.7	28		227	542	0	0		0	0	0	0	0
119	1	127	93	-1	202	163	17.8	32	MSppaaa	129	0	0	0		0	0	0	0	0
120	1	77	16	-1	550	202	7.6	33	ABarppppp	158	0	0	0		0	0	0	0	0
121	1	61	137	-1	326	244	11.6	38	Eala	383	458	0	0		0	0	0	0	0
122	1	203	170	-1	280	164	6.1	31	ABarpapaa	45	0	0	0		0	0	0	0	0
123	1	78	188	-1	208	333	18.6	31	ABalpaappp	186	0	0	0		0	0	0	0	0
124	1	95	39	-1	98	268	15.4	34	ABalaaaal	-103	0	0	0		0	0	0	0	0
125	1	120	224	-1	514	304	13.0	37	Eplp	368	-1192	0	0		0	0	0	0	0
126	1	19	139	-1	387	411	22.4	35	ABplppaap	356	188	0	0		0	0	0	0	0
127	1	180	85	-1	153	252	19.2	33	ABaraapaa	149	0	0	0		0	0	0	0	0
128	1	80	144	-1	389	114	12.0	29	ABpraapppa	-50	0	0	0		0	0	0	0	0
129	1	18	134	-1	130	239	12.1	28	MSaaaaaa	189	163	0	0		0	0	0	0	0
130	1	121	15	-1	176	305	6.1	27	ABplaaaaaa	200	129	0	0		0	0	0	0	0
131	1	206	235	-1	417	306	21.4	35	MSaappp	349	-428	0	0		0	0	0	0	0
132	1	182	145	-1	219	206	25.3	34	ABarapaaa	345	1462	0	0		0	0	0	0	0
133	1	190	13	-1	389	421	18.6	34	ABplppapa	328	86	0	0		0	0	0	0	0
134	1	143	163	-1	339	167	6.1	30	ABarpappa	285	130	0	0		0	0	0	0	0
135	1	162	158	-1	296	199	24.4	34	ABarappaa	314	-427	0	0		0	0	0	0	0
136	0	54	-1	-1	186	367	18.8	23		-23	0	0	0		0	0	0	0	0
137	1	62	176	-1	521	243	24.7	29	ABprppppp	84	0	0	0		0	0	0	0	0
138	1	151	73	-1	328	264	5.4	36	ABarpaapp	340	333	0	0		0	0	0	0	0
139	1	163	196	-1	334	308	16.8	32	MSaapaap	416	0	0	0		0	0	0	0	0
140	1	176	82	-1	454	312	18.6	35	Capaa	338	354	0	0		0	0	0	0	0
141	0	29	-1	-1	260	73	3.5	28		268	-331	0	0		0	0	0	0	0
142	1	161	89	-1	310	295	21.9	34	ABalpapppp	305	1093	0	0		0	0	0	0	0
143	1	45	47	-1	257	215	6.4	31	ABarpaaap	303	755	0	0		0	0	0	0	0
144	1	85	105	-1	283	355	22.8	30	ABalppappp	240	-494	0	0		0	0	0	0	0
145	1	117	64	-1	311	262	24.9	34	ABarapapap	495	0	0	0		0	0	0	0	0
146	1	114	177	190	197	197	7.5	32	ABalapppa	230	-218	0	0		0	0	0	0	0
147	1	2	127	-1	442	393	8.4	33	ABplapaap	189	0	0	0		0	0	0	0	0
148	1	168	150	-1	254	208	11.3	34	MSpaaap	11	0	0	0		0	0	0	0	0
149	1	96	202	-1	250	177	18.5	30	MSppaap	291	325	0	0		0	0	0	0	0
150	1	138	146	-1	209	198	22.6	30	ABarapaapa	217	110	0	0		0	0	0	0	0
151	1	118	219	-1	454	190	5.5	35	ABarpppap	359	0	0	0		0	0	0	0	0
152	1	105	67	-1	463	348	6.1	34	ABarppapa	332	552	0	0		0	0	0	0	0
153	1	38	191	-1	412	361	14.4	33	Dapa	196	0	0	0		0	0	0	0	0
154	1	93	42	-1	272	239	19.3	35	ABaraappp	301	798	0	0		0	0	0	0	0
155	1	92	157	-1	215	230	4.5	31	ABarpaaaa	284	771	0	0		0	0	0	0	0
156	1	20	230	-1	405	139	21.3	31	ABprpapap	170	0	0	0		0	0	0	0	0
157	1	112	223	-1	398	354	18.4	34	Daap	338	-684	0	0		0	0	0	0	0
158	1	15	192	-1	307	193	6.5	32	ABarpapap	-20	0	0	0		0	0	0	0	0
159	1	142	84	-1	452	427	14.3	35	ABplappaa	-184	0	0	0		0	0	0	0	0
160	1	153	204	-1	495	314	19.2	35	Capap	306	-823	0	0		0	0	0	0	0
161	1	186	104	-1	343	256	19.1	34	MSpapaa	349	851	0	0		0	0	0	0	0
162	1	131	79	-1	593	216	22.3	34	ABprapppp	330	-1088	0	0		0	0	0	0	0
163	1	132	215	-1	344	123	18.7	29	ABprpaaapa	220	-746	0	0		0	0	0	0	0
164	1	144	233	-1	240	410	12.1	29	ABalpppppa	237	760	0	0		0	0	0	0	0
165	1	83	59	-1	439	203	11.0	37	Epra	375	288	0	0		0	0	0	0	0
166	1	24	44	-1	124	256	22.8	29	ABalpaaaaa	-247	0	0	0		0	0	0	0	0
167	1	116	81	-1	255	216	15.4	35	MSpaapa	-126	0	0	0		0	0	0	0	0
168	1	200	155	-1	391	246	11.8	38	Ealp	385	-84	0	0		0	0	0	0	0
169	1	97	71	-1	223	376	20.3	32	ABplpaaaaa	184	108	0	0		0	0	0	0	0
170	1	79	80	-1	411	136	8.6	34	ABprapaaa	247	749	0	0		0	0	0	0	0
171	1	70	53	-1	261	168	24.4	30	ABarapppap	296	-1149	0	0		0	0	0	0	0
172	1	4	14	-1	159	336	9.3	34	ABalapapp	487	0	0	0		0	0	0	0	0
173	1	154	112	-1	209	258	24.1	30	ABalpappaa	246	1192	0	0		0	0	0	0	0
174	1	99	175	-1	445	197	19.4	32	Dpap	318	301	0	0		0	0	0	0	0
175	1	113	99	-1	532	395	19.8	35	ABplapppp	345	866	0	0		0	0	0	0	0
176	1	24	96	-1	143	290	24.3	29	ABalpaaaap	76	0	0	0		0	0	0	0	0
177	1	30	18	70	184	291	21.4	33	ABalpaaap	204	-484	0	0		0	0	0	0	0
178	1	48	74	-1	499	389	8.4	33	ABplapapa	330	-408	0	0		0	0	0	0	0
179	1	128	91	-1	324	173	12.7	31	MSppapp	64	0	0	0		0	0	0	0	0
180	1	14	52	-1	190	321	14.5	32	MSapaaa	237	0	0	0		0	0	0	0	0
181	1	23	231	-1	416	235	24.2	35	MSpappa	-42	0	0	0		0	0	0	0	0
182	1	90	148	-1	390	301	9.8	37	Earp	358	809	0	0		0	0	0	0	0
183	1	11	205	-1	264	404	16.4	33	ABplpaapa	144	0	0	0		0	0	0	0	0
184	1	173	240	-1	465	331	14.1	36	Dapp	318	168	0	0		0	0	0	0	0
185	1	3	31	-1	358	408	10.0	30	ABplaapppa	192	-506	0	0		0	0	0	0	0
186	1	196	1	-1	189	320	25.5	31	ABalpapaap	150	0	0	0		0	0	0	0	0
187	1	111	50	-1	361	304	5.3	33	ABarppaaa	324	1334	0	0		0	0	0	0	0
188	1	210	133	-1	497	346	26.1	36	ABplppppp	344	139	0	0		0	0	0	0	0
189	1	110	33	-1	281	171	15.4	32	MSppapa	312	0	0	0		0	0	0	0	0
190	1	148	232	-1	448	112	19.5	32	ABprppaaa	272	-182	0	0		0	0	0	0	0
191	1	97	234	-1	275	398	20.8	31	ABplpaaaap	219	738	0	0		0	0	0	0	0
192	1	50	22	-1	385	253	22.3	34	MSpapap	344	650	0	0		0	0	0	0	0
193	1	13	116	-1	390	185	23.9	36	ABprpappa	169	0	0	0		0	0	0	0	0
194	1	179	83	-1	524	333	20.9	35	Cappp	343	800	0	0		0	0	0	0	0
195	1	52	181	-1	285	420	11.5	32	ABalpppppp	286	-427	0	0		0	0	0	0	0
196	1	6	65	212	497	204	24.5	34	ABprppppa	278	-210	0	0		0	0	0	0	0
197	1	3	98	-1	420	415	11.4	30	ABplaapppp	213	122	0	0		0	0	0	0	0
198	1	146	184	-1	216	308	23.2	30	ABalpapapa	94	0	0	0		0	0	0	0	0
199	1	204	207	-1	486	219	19.4	36	Cppaa	826	0	0	0		0	0	0	0	0
200	1	94	46	-1	278	127	21.5	31	ABprpaaaaa	69	0	0	0		0	0	0	0	0
201	1	94	198	-1	329	127	21.5	32	ABprpaaaap	255	235	0	0		0	0	0	0	0
202	1	207	54	-1	449	326	25.0	38	ABplpappp	383	667	0	0		0	0	0	0	0
203	1	125	187	-1	479	128	18.4	33	ABprppapa	113	0	0	0		0	0	0	0	0
204	1	22	109	-1	293	166	20.7	32	ABarappppp	76	0	0	0		0	0	0	0	0
205	1	172	77	-1	274	305	18.9	30	MSaapaaa	-194	0	0	0		0	0	0	0	0
206	1	199	66	-1	348	238	24.4	35	ABarapappp	344	688	0	0		0	0	0	0	0
207	1	82	30	119	312	129	8.5	33	ABpraapap	5	0	0	0		0	0	0	0	0
208	1	165	17	-1	246	141	22.2	30	ABarappppa	238	-238	0	0		0	0	0	0	0
209	1	53	138	-1	351	296	21.6	33	MSaapap	306	348	0	0		0	0	0	0	0
210	1	191	239	-1	408	167	16.5	31	Dpaa	269	-103	0	0		0	0	0	0	0
211	1	46	132	-1	343	386	7.5	28	ABplaappap	207	-147	0	0		0	0	0	0	0
212	1	122	172	-1	450	423	17.6	38	ABplppapp	381	-19	0	0		0	0	0	0	0
213	1	209	41	-1	415	156	12.8	32	MSppppp	-141	0	0	0		0	0	0	0	0
214	1	149	186	-1	598	285	22.8	38	Cpapp	360	395	0	0		0	0	0	0	0
215	1	72	113	211	288	107	15.5	38	ABpraaapp	228	485	0	0		0	0	0	0	0
216	1	194	130	167	446	407	21.1	37	ABplpppaa	254	-127	0	0		0	0	0	0	0
217	1	12	108	-1	526	177	22.4	31	ABprpppaap	270	737	0	0		0	0	0	0	0
218	1	175	210	-1	262	231	25.4	32	ABarapapaa	304	1052	0	0		0	0	0	0	0
219	0	214	-1	-1	447	191	22.7	33		336	651	0	0		0	0	0	0	0
220	1	8	63	-1	254	349	14.7	34	MSapapa	300	-395	0	0		0	0	0	0	0
221	1	133	60	-1	578	172	16.4	37	ABprappap	341	861	0	0		0	0	0	0	0
222	1	57	123	-1	217	153	23.7	30	ABarapppaa	248	697	0	0		0	0	0	0	0
223	1	67	197	-1	447	262	21.7	35	MSpappp	353	1525	0	0		0	0	0	0	0
224	1	160	153	-1	392	294	17.4	33	Z3	326	0	0	0		0	0	0	0	0
225	1	46	49	-1	296	410	8.7	25	ABplaappaa	163	0	0	0		0	0	0	0	0
226	1	12	237	-1	491	145	22.6	31	ABprpppaaa	108	0	0	0		0	0	0	0	0
227	1	18	56	-1	173	245	12.5	30	MSaaaaap	148	0	0	0		0	0	0	0	0
228	0	179	-1	-1	497	341	23.5	30		182	0	0	0		0	0	0	0	0
229	1	157	154	-1	215	358	22.8	29	ABalppapap	123	0	0	0		0	0	0	0	0
230	1	54	35	-1	173	379	15.799999	27	ABalpppapa	236	-454	0	0		0	0	0	0	0
