# Supplementary material for: The AP-2 Transcription Factor APTF-2 Is Required for Neuroblast and Epidermal Morphogenesis in Caenorhabditis elegans Embryogenesis
Source: PLoS Genet. 2016 May 13;12(5):e1006048. doi: 10.1371/journal.pgen.1006048 (PMC4866721; doi:10.1371/journal.pgen.1006048)
Supplement: S5 Text — (ZIP) [file pgen.1006048.s033.zip › nuclei/t120-nuclei]

1	1	186	205	-1	189	328	25.1	30	ABalpapaap	151	0	0	0		0	0	0	0	0
2	1	95	212	-1	275	110	11.6	28	ABpraapaap	194	1147	0	0		0	0	0	0	0
3	1	51	246	-1	606	247	15.4	37	Cpapa	373	154	0	0		0	0	0	0	0
4	1	61	9	-1	548	392	13.5	34	ABplapapp	10	0	0	0		0	0	0	0	0
5	1	68	225	-1	99	208	14.1	34	ABalaaapa	338	261	0	0		0	0	0	0	0
6	1	19	8	-1	176	210	18.4	30	ABaraappaa	216	139	0	0		0	0	0	0	0
7	1	30	145	-1	139	349	16.4	36	ABalppaaa	194	0	0	0		0	0	0	0	0
8	1	16	10	-1	249	272	17.3	31	ABaraapapp	278	759	0	0		0	0	0	0	0
9	1	6	118	-1	555	243	19.3	35	Cpppa	354	61	0	0		0	0	0	0	0
10	1	98	2	-1	280	326	24.6	31	ABalpapapp	306	485	0	0		0	0	0	0	0
11	1	107	84	-1	529	352	7.9	33	ABarppapp	-171	0	0	0		0	0	0	0	0
12	1	9	119	-1	191	278	16.4	30	ABaraapapa	257	129	0	0		0	0	0	0	0
13	1	133	174	-1	386	419	18.5	35	ABplppapa	167	0	0	0		0	0	0	0	0
14	1	172	77	-1	153	328	9.4	35	ABalapapp	326	-844	0	0		0	0	0	0	0
15	1	130	41	-1	160	309	5.8	26	ABplaaaaaa	241	261	0	0		0	0	0	0	0
16	1	120	101	-1	542	190	7.6	33	ABarppppp	310	216	0	0		0	0	0	0	0
17	1	208	233	-1	237	139	22.6	31	ABarappppa	-143	0	0	0		0	0	0	0	0
18	1	177	27	-1	211	291	20.7	29	ABalpaaapp	193	-150	0	0		0	0	0	0	0
19	1	49	78	-1	169	230	22.8	35	ABaraaapa	115	0	0	0		0	0	0	0	0
20	1	1	176	-1	470	137	11.3	34	ABprapaap	73	0	0	0		0	0	0	0	0
21	1	89	130	-1	345	380	23.6	35	ABplpapap	282	747	0	0		0	0	0	0	0
22	1	192	194	-1	382	251	21.8	34	MSpapap	304	-1186	0	0		0	0	0	0	0
23	1	15	131	-1	572	184	12.4	35	ABprapapp	322	0	0	0		0	0	0	0	0
24	1	56	35	-1	490	413	12.8	34	ABplappap	190	0	0	0		0	0	0	0	0
25	1	31	71	-1	132	165	19.2	33	ABalaapaa	325	0	0	0		0	0	0	0	0
26	1	11	211	-1	309	188	18.2	31	MSpppaa	318	1331	0	0		0	0	0	0	0
27	1	38	173	-1	441	195	23.9	34	ABprpappp	328	125	0	0		0	0	0	0	0
28	1	111	166	-1	225	294	12.7	35	MSaaapa	338	-1403	0	0		0	0	0	0	0
29	1	64	88	-1	446	122	13.9	30	ABpraapppp	251	430	0	0		0	0	0	0	0
30	1	207	230	-1	291	125	8.2	26	ABpraapapa	240	-114	0	0		0	0	0	0	0
31	1	185	66	-1	354	406	10.0	29	ABplaapppa	145	0	0	0		0	0	0	0	0
32	1	85	121	-1	270	342	5.3	33	ABplaaapa	289	-11	0	0		0	0	0	0	0
33	1	189	220	-1	275	165	15.0	33	MSppapa	256	-588	0	0		0	0	0	0	0
34	1	110	153	-1	257	295	23.7	32	ABalpappap	303	1065	0	0		0	0	0	0	0
35	1	230	103	-1	172	384	15.3	28	ABalpppapa	-575	0	0	0		0	0	0	0	0
36	1	18	245	-1	284	308	11.3	37	Eara	369	187	0	0		0	0	0	0	0
37	1	113	38	-1	98	218	18.4	33	ABalaaaar	290	0	0	0		0	0	0	0	0
38	1	115	56	-1	218	391	9.8	28	ABalppppap	264	104	0	0		0	0	0	0	0
39	1	124	18	-1	94	276	16.4	33	ABalaaaal	175	0	0	0		0	0	0	0	0
40	1	109	64	-1	120	290	10.2	35	ABalapaap	84	0	0	0		0	0	0	0	0
41	1	213	76	-1	406	154	13.2	31	MSppppp	291	73	0	0		0	0	0	0	0
42	1	154	116	147	269	233	19.2	35	ABaraappp	225	-149	0	0		0	0	0	0	0
43	1	76	228	-1	511	251	20.5	38	Cppap	355	709	0	0		0	0	0	0	0
44	1	166	192	-1	127	259	23.6	30	ABalpaaaaa	72	0	0	0		0	0	0	0	0
45	1	54	29	-1	100	268	11.6	33	ABalapaaa	309	118	0	0		0	0	0	0	0
46	1	200	44	-1	268	127	21.7	31	ABprpaaaaa	383	0	0	0		0	0	0	0	0
47	1	143	75	-1	250	210	6.1	32	ABarpaaap	283	-474	0	0		0	0	0	0	0
48	1	4	20	-1	172	172	22.4	34	ABaraaapp	149	0	0	0		0	0	0	0	0
49	1	225	49	-1	306	414	8.7	26	ABplaappaa	-89	0	0	0		0	0	0	0	0
50	1	187	249	-1	363	294	5.3	32	ABarppaaa	301	-519	0	0		0	0	0	0	0
51	1	8	193	-1	298	406	19.7	29	ABplpaaapa	242	-213	0	0		0	0	0	0	0
52	1	180	229	-1	185	322	14.6	33	MSapaaa	317	244	0	0		0	0	0	0	0
53	1	171	95	-1	256	170	24.7	30	ABarapppap	272	225	0	0		0	0	0	0	0
54	1	202	201	-1	451	318	25.1	38	ABplpappp	348	-294	0	0		0	0	0	0	0
55	1	42	182	-1	182	145	10.2	33	ABalaappp	328	-753	0	0		0	0	0	0	0
56	1	227	61	-1	173	256	12.8	30	MSaaaaap	232	109	0	0		0	0	0	0	0
57	1	59	181	-1	227	159	7.9	32	ABalapppp	169	0	0	0		0	0	0	0	0
58	1	65	163	-1	150	269	7.6	32	ABalapapa	201	0	0	0		0	0	0	0	0
59	1	165	195	-1	429	200	10.9	36	Epra	366	395	0	0		0	0	0	0	0
60	1	221	54	-1	577	167	16.4	36	ABprappap	-97	0	0	0		0	0	0	0	0
61	1	82	105	-1	485	211	14.6	35	Dppp	329	517	0	0		0	0	0	0	0
62	1	93	102	-1	373	100	16.4	30	ABprpaappa	223	145	0	0		0	0	0	0	0
63	1	220	13	-1	250	349	14.1	33	MSapapa	-111	0	0	0		0	0	0	0	0
64	1	145	200	-1	312	269	25.1	34	ABarapapap	300	-496	0	0		0	0	0	0	0
65	1	196	108	-1	511	219	24.4	34	ABprppppap	255	420	0	0		0	0	0	0	0
66	1	206	74	-1	346	238	25.3	35	ABarapappp	321	-1054	0	0		0	0	0	0	0
67	1	152	175	-1	461	351	6.1	33	ABarppapa	217	0	0	0		0	0	0	0	0
68	1	14	17	-1	122	216	21.7	34	ABaraaaaa	323	17	0	0		0	0	0	0	0
69	1	57	140	-1	102	269	20.9	31	ABalpaapaa	279	220	0	0		0	0	0	0	0
70	1	177	3	-1	166	298	21.5	30	ABalpaaapa	196	-466	0	0		0	0	0	0	0
71	1	169	39	-1	223	384	19.9	31	ABplpaaaaa	220	-205	0	0		0	0	0	0	0
72	1	24	58	-1	370	365	14.5	30	Daaa	300	-1512	0	0		0	0	0	0	0
73	1	138	48	-1	328	254	5.4	35	ABarpaapp	350	937	0	0		0	0	0	0	0
74	1	178	178	-1	499	388	8.6	34	ABplapapa	303	0	0	0		0	0	0	0	0
75	1	60	55	-1	150	356	12.6	33	ABalpppaa	205	-863	0	0		0	0	0	0	0
76	1	5	188	-1	395	203	5.3	33	ABarpppaa	192	0	0	0		0	0	0	0	0
77	1	205	160	-1	273	313	18.3	31	MSaapaaa	259	-1495	0	0		0	0	0	0	0
78	1	3	83	-1	577	237	8.7	35	Cpaap	357	-450	0	0		0	0	0	0	0
79	1	162	114	-1	588	211	22.0	36	ABprapppp	358	-656	0	0		0	0	0	0	0
80	1	170	219	239	411	135	9.0	32	ABprapaaa	233	-188	0	0		0	0	0	0	0
81	1	167	89	-1	250	210	15.5	35	MSpaapa	352	99	0	0		0	0	0	0	0
82	1	140	99	-1	456	309	18.6	35	Capaa	356	145	0	0		0	0	0	0	0
83	1	194	235	-1	529	323	21.1	35	Cappp	350	913	0	0		0	0	0	0	0
84	1	159	23	-1	448	425	14.3	35	ABplappaa	348	86	0	0		0	0	0	0	0
85	1	127	204	250	152	256	18.9	33	ABaraapaa	147	0	0	0		0	0	0	0	0
86	1	20	32	-1	115	221	10.6	32	ABalappaa	319	-430	0	0		0	0	0	0	0
87	1	112	60	-1	180	370	10.9	29	ABalppppaa	113	0	0	0		0	0	0	0	0
88	1	101	165	-1	242	365	23.5	30	ABalppappa	171	0	0	0		0	0	0	0	0
89	1	142	72	-1	308	291	21.5	33	ABalpapppp	334	722	0	0		0	0	0	0	0
90	1	36	133	-1	286	356	17.0	31	MSappaa	129	0	0	0		0	0	0	0	0
91	1	179	81	-1	313	168	13.0	31	MSppapp	305	60	0	0		0	0	0	0	0
92	1	97	109	-1	163	137	13.9	32	ABalaappa	321	502	0	0		0	0	0	0	0
93	1	119	159	-1	199	170	18.1	31	MSppaaa	314	695	0	0		0	0	0	0	0
94	1	83	206	-1	436	361	22.8	36	ABplppppa	246	-417	0	0		0	0	0	0	0
95	1	105	67	-1	135	304	18.9	33	ABalpaapap	321	0	0	0		0	0	0	0	0
96	1	176	86	-1	163	296	24.5	30	ABalpaaaap	234	-231	0	0		0	0	0	0	0
97	1	84	63	172	321	356	21.1	35	ABplpapaa	127	0	0	0		0	0	0	0	0
98	1	197	155	-1	412	414	11.2	30	ABplaapppp	119	0	0	0		0	0	0	0	0
99	1	175	248	-1	530	394	19.8	35	ABplapppp	330	547	0	0		0	0	0	0	0
100	1	77	170	171	369	342	23.4	34	ABplpappa	156	0	0	0		0	0	0	0	0
101	1	22	150	-1	495	409	18.2	34	ABplapppa	143	0	0	0		0	0	0	0	0
102	1	45	156	-1	323	360	15.9	31	MSappap	95	0	0	0		0	0	0	0	0
103	1	23	69	-1	326	368	12.1	31	MSapppa	105	0	0	0		0	0	0	0	0
104	1	161	104	137	336	256	18.6	35	MSpapaa	-118	0	0	0		0	0	0	0	0
105	1	144	231	-1	291	354	23.3	29	ABalppappp	198	780	0	0		0	0	0	0	0
106	1	66	51	-1	484	160	7.4	33	ABarppppa	336	-492	0	0		0	0	0	0	0
107	1	63	198	-1	282	303	6.4	27	ABplaaaapp	199	127	0	0		0	0	0	0	0
108	1	217	168	-1	518	172	22.7	31	ABprpppaap	227	475	0	0		0	0	0	0	0
109	1	204	141	-1	283	162	20.4	31	ABarappppp	274	-729	0	0		0	0	0	0	0
110	1	63	82	-1	229	295	5.7	27	ABplaaaapa	210	-1128	0	0		0	0	0	0	0
111	1	29	135	-1	550	291	21.2	37	Cpppp	270	-126	0	0		0	0	0	0	0
112	1	173	207	-1	216	266	23.6	31	ABalpappaa	307	230	0	0		0	0	0	0	0
113	1	215	36	-1	268	113	16.1	29	ABpraaappa	201	484	0	0		0	0	0	0	0
114	1	33	50	-1	358	192	17.7	33	MSpppap	328	934	0	0		0	0	0	0	0
115	1	55	158	-1	306	222	22.0	30	ABarapappa	282	466	0	0		0	0	0	0	0
116	1	193	208	-1	385	189	23.6	36	ABprpappa	-200	0	0	0		0	0	0	0	0
117	1	87	37	-1	398	383	6.5	34	ABplapaaa	286	154	0	0		0	0	0	0	0
118	0	-1	-1	-1	313	210	14.9	29		267	3	0	0		0	0	0	0	0
119	1	207	149	-1	335	133	7.7	29	ABpraapapp	240	-10	0	0		0	0	0	0	0
120	1	70	11	-1	206	313	6.1	30	ABplaaaaap	199	445	0	0		0	0	0	0	0
121	1	26	40	197	333	120	12.2	36	ABpraappa	254	501	0	0		0	0	0	0	0
122	1	35	243	-1	373	170	7.1	33	ABarpappp	145	0	0	0		0	0	0	0	0
123	1	222	184	-1	209	156	23.6	29	ABarapppaa	67	0	0	0		0	0	0	0	0
124	1	114	146	-1	330	338	5.5	34	ABplaaapp	18	0	0	0		0	0	0	0	0
125	1	117	70	-1	298	418	14.9	31	ABplpaappa	241	-493	0	0		0	0	0	0	0
126	1	28	34	252	212	257	8.9	35	MSaaaap	126	0	0	0		0	0	0	0	0
127	1	147	65	-1	439	394	8.3	34	ABplapaap	-99	0	0	0		0	0	0	0	0
128	1	53	139	-1	542	188	24.7	32	ABprpppapa	238	-1221	0	0		0	0	0	0	0
129	1	27	215	-1	486	258	13.3	39	Eprp	372	542	0	0		0	0	0	0	0
130	1	216	157	-1	420	413	21.6	30	ABplpppaaa	235	1114	0	0		0	0	0	0	0
131	1	2	203	-1	198	132	16.8	32	ABpraaaaa	310	273	0	0		0	0	0	0	0
132	1	211	22	-1	351	382	6.8	31	ABplaappap	-147	0	0	0		0	0	0	0	0
133	1	188	162	-1	499	337	25.5	37	ABplppppp	327	77	0	0		0	0	0	0	0
134	1	129	21	-1	121	244	13.4	28	MSaaaaaa	173	0	0	0		0	0	0	0	0
135	1	62	79	-1	358	432	14.8	29	ABplpaappp	275	-496	0	0		0	0	0	0	0
136	1	74	247	-1	189	381	18.5	33	ABalppaap	220	-526	0	0		0	0	0	0	0
137	1	121	19	-1	317	240	11.6	36	Eala	348	136	0	0		0	0	0	0	0
138	1	209	52	-1	349	295	21.5	33	MSaapap	328	1144	0	0		0	0	0	0	0
139	1	126	16	-1	389	404	23.0	34	ABplppaap	311	-170	0	0		0	0	0	0	0
140	1	40	214	-1	582	326	10.6	35	Caaap	348	100	0	0		0	0	0	0	0
141	1	94	202	-1	434	142	23.6	36	ABprppaap	338	154	0	0		0	0	0	0	0
142	1	17	152	-1	375	106	19.2	31	ABprpaaapp	103	0	0	0		0	0	0	0	0
143	1	58	126	-1	499	381	22.7	35	ABplpppap	162	0	0	0		0	0	0	0	0
144	1	128	45	-1	380	113	12.1	29	ABpraapppa	231	0	0	0		0	0	0	0	0
145	1	132	53	-1	219	215	25.3	35	ABarapaaa	358	-370	0	0		0	0	0	0	0
146	1	150	96	-1	209	201	22.5	29	ABarapaapa	117	0	0	0		0	0	0	0	0
147	1	46	187	-1	557	165	20.2	34	ABprapppa	156	0	0	0		0	0	0	0	0
148	1	182	190	-1	386	296	9.7	37	Earp	374	999	0	0		0	0	0	0	0
149	1	92	238	-1	534	312	5.4	35	Caaaa	355	-131	0	0		0	0	0	0	0
150	1	148	226	-1	240	205	11.5	34	MSpaaap	33	0	0	0		0	0	0	0	0
151	1	99	73	-1	245	377	8.1	28	ABplaapapa	134	0	0	0		0	0	0	0	0
152	1	88	128	177	189	199	13.6	36	MSpaaaa	135	0	0	0		0	0	0	0	0
153	1	224	30	-1	387	299	16.9	32	Z3	324	693	0	0		0	0	0	0	0
154	1	229	236	-1	212	366	23.3	29	ABalppapap	116	0	0	0		0	0	0	0	0
155	1	168	242	-1	386	245	12.1	38	Ealp	390	-782	0	0		0	0	0	0	0
156	1	108	42	-1	270	249	5.3	35	ABarpaapa	122	0	0	0		0	0	0	0	0
157	1	155	14	-1	209	229	4.5	30	ABarpaaaa	307	244	0	0		0	0	0	0	0
158	1	135	57	-1	295	202	24.4	34	ABarappaa	343	696	0	0		0	0	0	0	0
159	1	32	216	-1	347	159	24.4	32	ABarappapp	247	454	0	0		0	0	0	0	0
160	1	96	189	234	353	153	20.8	34	ABprpapaa	98	0	0	0		0	0	0	0	0
161	1	37	180	-1	285	359	12.2	31	MSapapp	-42	0	0	0		0	0	0	0	0
162	1	10	62	-1	236	118	13.6	37	ABpraaaap	358	189	0	0		0	0	0	0	0
163	1	134	151	-1	330	174	6.3	31	ABarpappa	302	747	0	0		0	0	0	0	0
164	1	116	80	-1	519	345	15.8	36	Cappa	315	982	0	0		0	0	0	0	0
165	1	53	24	-1	558	233	25.0	32	ABprpppapp	33	0	0	0		0	0	0	0	0
166	1	69	85	-1	129	160	12.4	31	ABalaaapp	325	0	0	0		0	0	0	0	0
167	1	216	222	-1	462	396	21.4	30	ABplpppaap	165	0	0	0		0	0	0	0	0
168	1	91	7	-1	347	401	17.2	33	ABplppaaa	171	0	0	0		0	0	0	0	0
169	1	104	169	-1	237	337	17.5	31	MSapaap	273	-2029	0	0		0	0	0	0	0
170	1	122	136	-1	267	154	6.3	30	ABarpapaa	297	-1138	0	0		0	0	0	0	0
171	1	75	144	-1	139	340	19.4	31	ABalpaappa	341	0	0	0		0	0	0	0	0
172	1	212	164	-1	452	419	17.7	37	ABplppapp	365	-747	0	0		0	0	0	0	0
173	1	90	4	-1	234	129	18.5	33	ABpraaapa	328	-457	0	0		0	0	0	0	0
174	1	86	90	-1	274	256	13.6	32	MSaaapp	263	171	0	0		0	0	0	0	0
175	1	174	221	-1	440	195	19.5	34	Dpap	339	38	0	0		0	0	0	0	0
176	1	137	185	-1	517	255	25.4	34	ABprppppp	340	-321	0	0		0	0	0	0	0
177	1	146	223	-1	164	208	8.0	29	ABalapppaa	208	511	0	0		0	0	0	0	0
178	1	34	148	-1	503	227	5.5	37	Cpaaa	371	840	0	0		0	0	0	0	0
179	1	12	112	-1	348	102	16.4	30	ABprpaapap	203	-108	0	0		0	0	0	0	0
180	1	80	143	-1	181	345	7.7	29	ABplaapaaa	219	442	0	0		0	0	0	0	0
181	1	195	28	-1	282	415	11.3	31	ABalpppppp	192	0	0	0		0	0	0	0	0
182	1	50	129	-1	297	382	7.3	30	ABplaapapp	139	0	0	0		0	0	0	0	0
183	1	80	59	-1	231	354	7.2	29	ABplaapaap	200	-185	0	0		0	0	0	0	0
184	1	198	123	-1	220	322	23.7	31	ABalpapapa	297	74	0	0		0	0	0	0	0
185	1	8	240	-1	318	413	18.4	30	ABplpaaapp	102	0	0	0		0	0	0	0	0
186	1	214	117	-1	599	278	22.3	36	Cpapp	369	297	0	0		0	0	0	0	0
187	1	203	125	-1	467	132	18.9	34	ABprppapa	-196	0	0	0		0	0	0	0	0
188	1	123	6	-1	204	336	19.1	31	ABalpaappp	-73	0	0	0		0	0	0	0	0
189	1	19	107	-1	216	239	18.6	30	ABaraappap	133	0	0	0		0	0	0	0	0
190	1	146	47	-1	202	193	7.3	29	ABalapppap	191	0	0	0		0	0	0	0	0
191	1	153	138	-1	410	360	14.4	33	Dapa	-59	0	0	0		0	0	0	0	0
192	1	158	93	-1	293	186	7.1	32	ABarpapap	299	-815	0	0		0	0	0	0	0
193	1	44	25	-1	147	205	17.8	31	ABaraaaap	-125	0	0	0		0	0	0	0	0
194	1	39	68	-1	422	102	17.0	30	ABprpaappp	246	190	0	0		0	0	0	0	0
195	1	103	98	-1	591	335	15.3	34	Caapa	338	439	0	0		0	0	0	0	0
196	1	139	106	-1	330	309	16.7	32	MSaapaap	271	-524	0	0		0	0	0	0	0
197	1	223	94	-1	445	259	21.5	35	MSpappp	324	778	0	0		0	0	0	0	0
198	1	201	33	-1	315	129	21.8	29	ABprpaaaap	219	216	0	0		0	0	0	0	0
199	1	71	154	-1	454	297	9.2	38	Epla	24	0	0	0		0	0	0	0	0
200	1	79	122	-1	592	335	21.4	36	Caapp	53	0	0	0		0	0	0	0	0
201	1	12	5	-1	328	121	16.7	29	ABprpaapaa	207	833	0	0		0	0	0	0	0
202	1	149	91	-1	247	180	18.7	31	MSppaap	125	0	0	0		0	0	0	0	0
203	1	106	110	-1	517	128	15.7	33	ABprappaa	375	0	0	0		0	0	0	0	0
204	1	160	232	-1	494	313	19.3	35	Capap	316	-514	0	0		0	0	0	0	0
205	1	183	161	237	256	400	16.3	32	ABplpaapa	-202	0	0	0		0	0	0	0	0
206	1	73	92	-1	386	291	22.6	32	MSaappa	-24	0	0	0		0	0	0	0	0
207	1	199	46	-1	482	216	19.3	35	Cppaa	356	-399	0	0		0	0	0	0	0
208	1	100	218	-1	252	217	22.5	29	ABarapaapp	272	520	0	0		0	0	0	0	0
209	1	32	210	-1	297	156	24.4	31	ABarappapa	258	137	0	0		0	0	0	0	0
210	1	218	213	-1	266	237	25.5	34	ABarapapaa	94	0	0	0		0	0	0	0	0
211	1	215	134	-1	302	104	16.1	29	ABpraaappp	202	171	0	0		0	0	0	0	0
212	1	196	179	-1	476	178	25.3	34	ABprppppaa	330	-206	0	0		0	0	0	0	0
213	1	13	142	-1	535	142	9.8	34	ABprapapa	316	-238	0	0		0	0	0	0	0
214	1	43	217	-1	153	140	17.4	33	ABalaapap	332	1360	0	0		0	0	0	0	0
215	1	163	97	-1	327	116	19.6	33	ABprpaaapa	-31	0	0	0		0	0	0	0	0
216	1	72	26	-1	430	237	17.4	30	Z2	270	788	0	0		0	0	0	0	0
217	1	95	15	-1	220	122	10.1	29	ABpraapaaa	206	503	0	0		0	0	0	0	0
218	1	47	87	-1	131	203	7.8	35	ABalappap	-139	0	0	0		0	0	0	0	0
219	1	151	1	-1	450	187	5.5	33	ABarpppap	-83	0	0	0		0	0	0	0	0
220	1	67	244	-1	214	391	13.6	30	ABalpppapp	263	874	0	0		0	0	0	0	0
221	1	21	43	-1	353	161	14.4	31	MSppppa	318	643	0	0		0	0	0	0	0
222	1	48	111	-1	509	148	19.5	33	ABprppapp	324	156	0	0		0	0	0	0	0
223	1	157	113	-1	395	355	17.7	33	Daap	299	648	0	0		0	0	0	0	0
224	1	125	115	-1	509	301	12.8	38	Eplp	381	-220	0	0		0	0	0	0	0
225	1	25	132	-1	390	361	10.0	31	MSapppp	316	464	0	0		0	0	0	0	0
226	1	102	209	-1	426	310	5.3	34	ABarppaap	329	-341	0	0		0	0	0	0	0
227	1	7	241	-1	442	174	15.4	31	Dppa	293	-823	0	0		0	0	0	0	0
228	1	41	196	-1	250	311	20.6	32	ABalpapppa	263	771	0	0		0	0	0	0	0
229	0	-1	-1	-1	493	335	23.2	26		195	179	0	0		0	0	0	0	0
230	1	156	183	251	396	124	21.3	33	ABprpapap	176	0	0	0		0	0	0	0	0
231	1	181	100	-1	414	240	24.4	34	MSpappa	330	-4	0	0		0	0	0	0	0
232	1	190	127	-1	441	108	19.8	33	ABprppaaa	300	1049	0	0		0	0	0	0	0
233	1	164	224	-1	241	408	11.6	30	ABalpppppa	209	129	0	0		0	0	0	0	0
234	1	191	124	-1	275	389	21.2	32	ABplpaaaap	259	-503	0	0		0	0	0	0	0
235	1	131	12	-1	417	309	21.2	35	MSaappp	341	58	0	0		0	0	0	0	0
236	1	78	199	-1	150	330	23.6	31	ABalpapaaa	222	399	0	0		0	0	0	0	0
237	1	226	191	-1	479	145	23.4	31	ABprpppaaa	301	-231	0	0		0	0	0	0	0
238	1	81	120	-1	174	357	21.5	30	ABalppapaa	125	0	0	0		0	0	0	0	0
239	1	210	31	-1	401	167	16.6	31	Dpaa	293	187	0	0		0	0	0	0	0
240	1	184	227	-1	460	332	13.6	36	Dapp	354	873	0	0		0	0	0	0	0
241	0	52	-1	-1	463	63	3.4	28		-125	0	0	0		0	0	0	0	0
242	0	141	-1	-1	242	98	3.4	29		272	-390	0	0		0	0	0	0	0
