# Supplementary material for: The AP-2 Transcription Factor APTF-2 Is Required for Neuroblast and Epidermal Morphogenesis in Caenorhabditis elegans Embryogenesis
Source: PLoS Genet. 2016 May 13;12(5):e1006048. doi: 10.1371/journal.pgen.1006048 (PMC4866721; doi:10.1371/journal.pgen.1006048)
Supplement: S5 Text — (ZIP) [file pgen.1006048.s033.zip › nuclei/t121-nuclei]

1	1	219	70	-1	451	184	5.6	33	ABarpppap	317	366	0	0		0	0	0	0	0
2	1	10	114	-1	274	329	24.4	32	ABalpapapp	286	88	0	0		0	0	0	0	0
3	1	70	175	-1	172	296	21.6	30	ABalpaaapa	227	136	0	0		0	0	0	0	0
4	1	173	24	-1	219	139	18.5	32	ABpraaapa	27	0	0	0		0	0	0	0	0
5	1	201	186	-1	312	137	16.9	28	ABprpaapaa	237	536	0	0		0	0	0	0	0
6	1	188	164	-1	199	339	19.2	31	ABalpaappp	289	-23	0	0		0	0	0	0	0
7	1	168	87	-1	351	399	16.8	33	ABplppaaa	325	-441	0	0		0	0	0	0	0
8	1	6	116	-1	169	210	17.8	27	ABaraappaa	195	1063	0	0		0	0	0	0	0
9	1	4	206	-1	547	391	14.3	34	ABplapapp	-270	0	0	0		0	0	0	0	0
10	1	8	137	-1	250	271	17.4	31	ABaraapapp	85	0	0	0		0	0	0	0	0
11	1	120	179	-1	216	321	5.5	30	ABplaaaaap	237	161	0	0		0	0	0	0	0
12	1	235	76	-1	409	318	20.6	35	MSaappp	350	-56	0	0		0	0	0	0	0
13	1	63	223	-1	247	353	14.4	33	MSapapa	313	264	0	0		0	0	0	0	0
14	1	157	131	-1	204	225	4.6	31	ABarpaaaa	278	550	0	0		0	0	0	0	0
15	1	217	71	-1	210	124	10.0	29	ABpraapaaa	-122	0	0	0		0	0	0	0	0
16	1	139	217	-1	395	391	23.7	36	ABplppaap	357	50	0	0		0	0	0	0	0
17	1	68	22	-1	124	225	22.5	34	ABaraaaaa	-82	0	0	0		0	0	0	0	0
18	1	39	69	-1	96	291	17.2	33	ABalaaaal	204	0	0	0		0	0	0	0	0
19	1	137	225	-1	317	236	11.6	36	Eala	367	-134	0	0		0	0	0	0	0
20	1	48	89	-1	165	176	22.4	35	ABaraaapp	17	0	0	0		0	0	0	0	0
21	1	134	37	-1	121	254	14.6	28	MSaaaaaa	215	-452	0	0		0	0	0	0	0
22	1	132	188	-1	356	387	6.8	30	ABplaappap	263	184	0	0		0	0	0	0	0
23	1	84	126	-1	445	427	14.6	35	ABplappaa	184	0	0	0		0	0	0	0	0
24	1	165	53	-1	552	242	25.2	33	ABprpppapp	238	356	0	0		0	0	0	0	0
25	1	193	134	-1	140	217	17.8	31	ABaraaaap	276	1426	0	0		0	0	0	0	0
26	1	216	97	-1	425	231	16.9	32	Z2	322	464	0	0		0	0	0	0	0
27	1	18	65	-1	215	295	20.4	31	ABalpaaapp	235	1103	0	0		0	0	0	0	0
28	1	181	187	-1	287	406	11.4	30	ABalpppppp	282	1126	0	0		0	0	0	0	0
29	1	45	25	-1	99	283	12.4	33	ABalapaaa	125	0	0	0		0	0	0	0	0
30	1	153	263	-1	385	292	17.2	29	Z3	294	-271	0	0		0	0	0	0	0
31	1	239	39	-1	394	164	16.5	30	Dpaa	298	1744	0	0		0	0	0	0	0
32	1	86	81	-1	110	234	10.9	32	ABalappaa	39	0	0	0		0	0	0	0	0
33	1	198	232	-1	295	128	21.7	28	ABprpaaaap	255	-143	0	0		0	0	0	0	0
34	1	126	245	-1	228	263	8.1	30	MSaaaapp	201	124	0	0		0	0	0	0	0
35	1	24	219	-1	489	414	13.4	34	ABplappap	81	0	0	0		0	0	0	0	0
36	1	113	31	-1	241	106	16.3	27	ABpraaappa	177	0	0	0		0	0	0	0	0
37	1	117	159	-1	404	385	7.0	32	ABplapaaa	130	0	0	0		0	0	0	0	0
38	1	37	21	-1	98	225	18.4	34	ABalaaaar	189	0	0	0		0	0	0	0	0
39	1	71	153	-1	219	385	20.4	31	ABplpaaaaa	261	117	0	0		0	0	0	0	0
40	1	121	27	-1	299	123	12.8	29	ABpraappaa	241	131	0	0		0	0	0	0	0
41	1	15	138	-1	168	305	4.8	28	ABplaaaaaa	284	226	0	0		0	0	0	0	0
42	1	156	180	-1	274	244	5.3	35	ABarpaapa	343	-552	0	0		0	0	0	0	0
43	1	221	88	-1	347	160	14.5	32	MSppppa	288	348	0	0		0	0	0	0	0
44	1	46	154	-1	257	122	22.2	32	ABprpaaaaa	247	52	0	0		0	0	0	0	0
45	1	144	62	-1	379	110	13.7	29	ABpraapppa	129	0	0	0		0	0	0	0	0
46	1	207	257	-1	479	214	19.4	36	Cppaa	361	-1384	0	0		0	0	0	0	0
47	1	190	14	-1	204	191	7.2	28	ABalapppap	199	211	0	0		0	0	0	0	0
48	1	73	61	-1	331	248	5.4	36	ABarpaapp	114	0	0	0		0	0	0	0	0
49	1	49	67	-1	310	418	8.8	26	ABplaappaa	235	0	0	0		0	0	0	0	0
50	1	114	11	-1	356	186	18.3	33	MSpppap	312	1576	0	0		0	0	0	0	0
51	1	106	13	-1	486	153	7.6	34	ABarppppa	328	-145	0	0		0	0	0	0	0
52	1	138	235	-1	347	292	20.7	33	MSaapap	311	211	0	0		0	0	0	0	0
53	1	145	30	-1	218	214	24.6	37	ABarapaaa	278	137	0	0		0	0	0	0	0
54	1	60	149	-1	573	164	16.7	36	ABprappap	349	153	0	0		0	0	0	0	0
55	1	75	46	236	151	357	11.7	30	ABalpppaa	390	0	0	0		0	0	0	0	0
56	1	38	86	-1	224	394	10.0	29	ABalppppap	266	431	0	0		0	0	0	0	0
57	1	158	181	-1	292	197	24.0	34	ABarappaa	252	420	0	0		0	0	0	0	0
58	1	72	242	-1	368	364	14.5	31	Daaa	314	774	0	0		0	0	0	0	0
59	1	183	105	-1	238	359	7.4	29	ABplaapaap	214	-188	0	0		0	0	0	0	0
60	1	87	200	-1	187	365	10.7	29	ABalppppaa	232	-200	0	0		0	0	0	0	0
61	1	56	18	-1	170	260	12.7	30	MSaaaaap	230	0	0	0		0	0	0	0	0
62	1	162	29	-1	223	121	13.4	37	ABpraaaap	358	-762	0	0		0	0	0	0	0
63	1	97	147	-1	300	353	20.4	31	ABplpapaaa	278	467	0	0		0	0	0	0	0
64	1	40	213	-1	124	296	10.2	35	ABalapaap	337	89	0	0		0	0	0	0	0
65	1	127	34	-1	445	394	8.8	32	ABplapaap	-63	0	0	0		0	0	0	0	0
66	1	31	10	-1	358	410	10.3	30	ABplaapppa	159	0	0	0		0	0	0	0	0
67	1	95	33	-1	143	306	19.5	32	ABalpaapap	-72	0	0	0		0	0	0	0	0
68	1	194	185	-1	412	103	17.3	31	ABprpaappp	239	502	0	0		0	0	0	0	0
69	1	103	95	-1	323	363	11.8	31	MSapppa	105	0	0	0		0	0	0	0	0
70	1	125	106	-1	306	417	15.2	31	ABplpaappa	224	144	0	0		0	0	0	0	0
71	1	25	96	-1	122	176	19.3	33	ABalaapaa	196	0	0	0		0	0	0	0	0
72	1	89	5	-1	305	294	21.4	33	ABalpapppp	164	0	0	0		0	0	0	0	0
73	1	151	36	-1	254	383	8.2	29	ABplaapapa	231	-484	0	0		0	0	0	0	0
74	1	66	191	-1	342	240	25.4	34	ABarapappp	345	76	0	0		0	0	0	0	0
75	1	47	158	-1	247	206	5.9	32	ABarpaaap	-23	0	0	0		0	0	0	0	0
76	1	41	101	-1	403	153	12.7	31	MSppppp	82	0	0	0		0	0	0	0	0
77	1	14	79	-1	162	323	8.6	34	ABalapapp	101	0	0	0		0	0	0	0	0
78	1	19	104	237	171	235	22.7	35	ABaraaapa	158	0	0	0		0	0	0	0	0
79	1	135	133	-1	365	434	15.3	30	ABplpaappp	144	0	0	0		0	0	0	0	0
80	1	164	174	-1	516	343	15.9	35	Cappa	342	990	0	0		0	0	0	0	0
81	1	91	155	-1	305	167	12.7	30	MSppapp	302	129	0	0		0	0	0	0	0
82	1	110	249	-1	236	299	5.5	29	ABplaaaapa	209	178	0	0		0	0	0	0	0
83	1	78	40	-1	576	235	8.6	36	Cpaap	360	1195	0	0		0	0	0	0	0
84	1	11	56	-1	536	356	8.2	32	ABarppapp	229	0	0	0		0	0	0	0	0
85	1	166	26	-1	121	173	12.0	31	ABalaaapp	516	0	0	0		0	0	0	0	0
86	1	96	238	-1	174	293	24.5	30	ABalpaaaap	286	388	0	0		0	0	0	0	0
87	1	218	48	-1	127	221	7.5	35	ABalappap	261	728	0	0		0	0	0	0	0
88	1	29	42	-1	438	112	14.3	31	ABpraapppp	70	0	0	0		0	0	0	0	0
89	1	81	136	-1	256	208	15.4	35	MSpaapa	348	255	0	0		0	0	0	0	0
90	1	174	77	-1	270	257	13.4	31	MSaaapp	299	335	0	0		0	0	0	0	0
91	1	202	189	-1	241	183	18.6	31	MSppaap	305	421	0	0		0	0	0	0	0
92	1	206	128	-1	384	292	22.2	32	MSaappa	292	741	0	0		0	0	0	0	0
93	1	192	60	-1	287	180	7.1	33	ABarpapap	128	0	0	0		0	0	0	0	0
94	1	197	168	-1	440	260	21.4	35	MSpappp	333	-112	0	0		0	0	0	0	0
95	1	53	190	-1	253	171	24.6	30	ABarapppap	301	266	0	0		0	0	0	0	0
96	1	146	250	-1	207	193	22.6	29	ABarapaapa	265	12	0	0		0	0	0	0	0
97	1	215	51	-1	318	118	20.2	31	ABprpaaapa	220	-768	0	0		0	0	0	0	0
98	1	195	121	-1	589	333	15.2	34	Caapa	327	-278	0	0		0	0	0	0	0
99	1	82	41	-1	454	310	18.6	35	Capaa	298	115	0	0		0	0	0	0	0
100	1	231	124	-1	408	251	24.2	36	MSpappa	353	72	0	0		0	0	0	0	0
101	1	16	196	-1	536	189	7.5	33	ABarppppp	-31	0	0	0		0	0	0	0	0
102	1	62	142	-1	362	94	16.7	30	ABprpaappa	226	144	0	0		0	0	0	0	0
103	1	35	8	-1	171	388	14.3	30	ABalpppapa	56	0	0	0		0	0	0	0	0
104	1	104	109	-1	312	250	20.4	31	MSpapaaa	234	161	0	0		0	0	0	0	0
105	1	61	139	-1	482	204	14.6	36	Dppp	362	174	0	0		0	0	0	0	0
106	1	196	162	-1	331	303	16.5	32	MSaapaap	278	413	0	0		0	0	0	0	0
107	1	189	208	-1	218	236	18.2	30	ABaraappap	264	112	0	0		0	0	0	0	0
108	1	65	145	-1	508	223	24.7	36	ABprppppap	228	-523	0	0		0	0	0	0	0
109	1	92	92	-1	147	141	13.4	33	ABalaappa	318	1199	0	0		0	0	0	0	0
110	1	203	140	-1	513	130	16.3	35	ABprappaa	-412	0	0	0		0	0	0	0	0
111	1	222	165	-1	500	144	20.3	34	ABprppapp	-488	0	0	0		0	0	0	0	0
112	1	179	78	-1	339	103	16.5	30	ABprpaapap	223	-425	0	0		0	0	0	0	0
113	1	223	214	-1	388	351	17.6	32	Daap	324	31	0	0		0	0	0	0	0
114	1	79	125	-1	579	212	22.5	35	ABprapppp	354	-662	0	0		0	0	0	0	0
115	1	224	210	-1	506	297	12.8	38	Eplp	379	536	0	0		0	0	0	0	0
116	1	42	12	-1	245	237	19.5	30	ABaraapppa	203	-184	0	0		0	0	0	0	0
117	1	186	226	-1	599	275	22.4	38	Cpapp	377	130	0	0		0	0	0	0	0
118	1	9	240	-1	554	240	19.3	36	Cpppa	362	313	0	0		0	0	0	0	0
119	1	12	166	-1	192	291	16.4	30	ABaraapapa	274	90	0	0		0	0	0	0	0
120	1	238	82	-1	167	362	21.6	29	ABalppapaa	229	185	0	0		0	0	0	0	0
121	1	32	47	-1	275	342	5.7	31	ABplaaapa	307	-114	0	0		0	0	0	0	0
122	1	200	233	-1	589	335	21.5	36	Caapp	151	0	0	0		0	0	0	0	0
123	1	184	202	-1	225	324	23.8	32	ABalpapapa	299	-842	0	0		0	0	0	0	0
124	1	234	170	-1	267	391	21.4	32	ABplpaaaap	236	-822	0	0		0	0	0	0	0
125	1	187	143	-1	458	137	19.1	33	ABprppapa	258	-829	0	0		0	0	0	0	0
126	1	143	120	265	500	378	22.8	34	ABplpppap	247	-755	0	0		0	0	0	0	0
127	1	232	135	-1	437	108	20.1	32	ABprppaaa	271	68	0	0		0	0	0	0	0
128	1	152	52	-1	154	200	14.1	27	MSpaaaaa	201	1375	0	0		0	0	0	0	0
129	1	182	199	-1	302	382	7.4	29	ABplaapapp	296	867	0	0		0	0	0	0	0
130	1	21	49	205	343	384	23.4	36	ABplpapap	362	-829	0	0		0	0	0	0	0
131	1	23	119	256	572	184	12.6	36	ABprapapp	355	-242	0	0		0	0	0	0	0
132	1	225	80	-1	389	360	10.1	32	MSapppp	54	0	0	0		0	0	0	0	0
133	1	90	169	-1	283	357	16.5	30	MSappaa	98	0	0	0		0	0	0	0	0
134	1	211	112	-1	292	103	16.5	30	ABpraaappp	-136	0	0	0		0	0	0	0	0
135	1	111	260	-1	549	289	20.8	35	Cpppp	280	1113	0	0		0	0	0	0	0
136	1	170	63	-1	263	143	6.4	31	ABarpapaa	283	1085	0	0		0	0	0	0	0
137	1	104	211	-1	362	242	17.5	31	MSpapaap	315	-784	0	0		0	0	0	0	0
138	1	191	130	-1	413	361	14.6	33	Dapa	-64	0	0	0		0	0	0	0	0
139	1	128	227	-1	538	189	24.5	32	ABprpppapa	210	58	0	0		0	0	0	0	0
140	1	69	2	-1	104	279	21.9	31	ABalpaapaa	207	0	0	0		0	0	0	0	0
141	1	109	216	-1	272	159	20.1	32	ABarappppp	256	-95	0	0		0	0	0	0	0
142	1	213	107	-1	536	143	10.6	34	ABprapapa	62	0	0	0		0	0	0	0	0
143	1	180	178	-1	188	344	7.0	27	ABplaapaaa	196	446	0	0		0	0	0	0	0
144	1	171	74	-1	137	348	19.5	30	ABalpaappa	21	0	0	0		0	0	0	0	0
145	1	7	44	-1	134	347	15.5	34	ABalppaaa	239	-834	0	0		0	0	0	0	0
146	1	124	20	-1	334	337	5.7	34	ABplaaapp	339	627	0	0		0	0	0	0	0
147	1	42	132	-1	294	239	17.4	30	ABaraapppp	226	-179	0	0		0	0	0	0	0
148	1	178	184	-1	503	229	5.4	37	Cpaaa	374	660	0	0		0	0	0	0	0
149	1	119	19	-1	331	129	7.5	29	ABpraapapp	224	-11	0	0		0	0	0	0	0
150	1	101	6	-1	497	405	18.2	34	ABplapppa	150	0	0	0		0	0	0	0	0
151	1	163	68	-1	322	166	6.2	31	ABarpappa	374	0	0	0		0	0	0	0	0
152	1	142	59	-1	356	120	19.5	32	ABprpaaapp	242	1089	0	0		0	0	0	0	0
153	1	34	157	-1	254	291	23.2	31	ABalpappap	313	-521	0	0		0	0	0	0	0
154	1	199	98	-1	456	296	9.4	38	Epla	-193	0	0	0		0	0	0	0	0
155	1	98	197	-1	411	413	11.2	30	ABplaapppp	401	0	0	0		0	0	0	0	0
156	1	102	108	-1	321	359	15.5	32	MSappap	299	-215	0	0		0	0	0	0	0
157	1	130	64	-1	421	407	21.9	29	ABplpppaaa	253	480	0	0		0	0	0	0	0
158	1	115	9	-1	296	221	21.4	31	ABarapappa	231	390	0	0		0	0	0	0	0
159	1	93	99	-1	188	178	17.6	32	MSppaaa	274	-314	0	0		0	0	0	0	0
160	1	77	207	-1	272	310	17.6	32	MSaapaaa	224	-243	0	0		0	0	0	0	0
161	1	205	222	-1	279	411	16.2	29	ABplpaapap	215	-184	0	0		0	0	0	0	0
162	1	133	241	-1	496	330	24.5	36	ABplppppp	367	691	0	0		0	0	0	0	0
163	1	58	103	-1	145	275	7.2	32	ABalapapa	-6	0	0	0		0	0	0	0	0
164	1	172	50	-1	446	411	18.5	35	ABplppapp	339	1643	0	0		0	0	0	0	0
165	1	88	160	-1	238	369	23.7	30	ABalppappa	219	-155	0	0		0	0	0	0	0
166	1	28	58	193	227	291	12.5	37	MSaaapa	-161	0	0	0		0	0	0	0	0
167	0	241	-1	-1	472	66	3.4	29		249	215	0	0		0	0	0	0	0
168	1	108	254	-1	513	173	22.6	31	ABprpppaap	253	162	0	0		0	0	0	0	0
169	1	169	85	-1	233	339	17.3	31	MSapaap	315	161	0	0		0	0	0	0	0
170	1	100	246	-1	404	333	23.8	31	ABplpappap	245	135	0	0		0	0	0	0	0
171	1	100	248	-1	348	335	24.5	32	ABplpappaa	252	115	0	0		0	0	0	0	0
172	1	97	195	-1	336	366	20.5	31	ABplpapaap	127	0	0	0		0	0	0	0	0
173	1	27	66	183	437	200	23.5	35	ABprpappp	267	401	0	0		0	0	0	0	0
174	1	13	209	220	386	415	19.2	37	ABplppapa	278	1090	0	0		0	0	0	0	0
175	1	67	73	-1	466	353	6.2	33	ABarppapa	328	454	0	0		0	0	0	0	0
176	1	20	45	-1	471	131	12.0	34	ABprapaap	307	396	0	0		0	0	0	0	0
177	1	152	4	-1	197	212	12.5	28	MSpaaaap	199	-536	0	0		0	0	0	0	0
178	1	74	23	141	499	385	9.3	34	ABplapapa	484	0	0	0		0	0	0	0	0
179	1	212	102	-1	478	179	25.4	32	ABprppppaa	242	1304	0	0		0	0	0	0	0
180	1	161	122	-1	281	355	11.9	31	MSapapp	266	-319	0	0		0	0	0	0	0
181	1	57	3	239	229	162	8.1	34	ABalapppp	-131	0	0	0		0	0	0	0	0
182	1	55	1	-1	177	160	10.3	33	ABalaappp	332	524	0	0		0	0	0	0	0
183	1	230	247	-1	403	118	20.8	29	ABprpapapp	229	835	0	0		0	0	0	0	0
184	1	123	38	-1	200	149	23.4	30	ABarapppaa	234	0	0	0		0	0	0	0	0
185	1	176	28	-1	511	258	25.2	35	ABprppppp	351	993	0	0		0	0	0	0	0
186	0	118	-1	-1	319	202	14.8	29		235	36	0	0		0	0	0	0	0
187	1	147	57	-1	550	164	20.6	35	ABprapppa	309	1447	0	0		0	0	0	0	0
188	1	76	234	-1	396	199	5.3	33	ABarpppaa	299	137	0	0		0	0	0	0	0
189	1	160	167	-1	323	162	20.4	30	ABprpapaaa	227	155	0	0		0	0	0	0	0
190	1	148	259	-1	389	297	9.5	37	Earp	362	-483	0	0		0	0	0	0	0
191	1	237	228	-1	475	148	24.3	32	ABprpppaaa	284	-275	0	0		0	0	0	0	0
192	1	44	84	-1	132	269	24.3	31	ABalpaaaaa	-227	0	0	0		0	0	0	0	0
193	1	51	198	-1	292	404	20.4	29	ABplpaaapa	153	0	0	0		0	0	0	0	0
194	1	22	244	-1	372	247	21.4	34	MSpapap	342	263	0	0		0	0	0	0	0
195	1	59	230	-1	430	198	10.7	37	Epra	373	1038	0	0		0	0	0	0	0
196	1	228	204	-1	249	312	20.4	31	ABalpapppa	268	1047	0	0		0	0	0	0	0
197	1	121	118	-1	343	116	11.6	30	ABpraappap	205	1139	0	0		0	0	0	0	0
198	1	107	144	-1	290	300	5.8	26	ABplaaaapp	186	0	0	0		0	0	0	0	0
199	1	236	17	-1	147	329	24.2	32	ABalpapaaa	69	0	0	0		0	0	0	0	0
200	1	64	123	-1	307	277	25.4	35	ABarapapap	318	1087	0	0		0	0	0	0	0
201	1	54	194	201	442	316	24.6	36	ABplpappp	264	-142	0	0		0	0	0	0	0
202	1	141	212	-1	429	148	24.3	35	ABprppaap	290	-191	0	0		0	0	0	0	0
203	1	131	43	-1	180	141	16.3	31	ABpraaaaa	24	0	0	0		0	0	0	0	0
204	1	85	72	-1	127	264	19.8	28	ABaraapaaa	209	-156	0	0		0	0	0	0	0
205	1	1	148	-1	192	329	25.1	30	ABalpapaap	130	0	0	0		0	0	0	0	0
206	1	94	171	251	438	360	22.8	35	ABplppppa	208	0	0	0		0	0	0	0	0
207	1	112	91	-1	214	270	23.6	31	ABalpappaa	292	51	0	0		0	0	0	0	0
208	1	116	16	176	374	195	23.8	36	ABprpappa	257	421	0	0		0	0	0	0	0
209	1	226	93	-1	430	311	5.2	34	ABarppaap	342	-1322	0	0		0	0	0	0	0
210	1	209	255	-1	288	154	24.4	32	ABarappapa	252	-173	0	0		0	0	0	0	0
211	1	26	262	-1	305	195	18.3	33	MSpppaa	-315	0	0	0		0	0	0	0	0
212	1	2	7	-1	265	114	11.9	29	ABpraapaap	201	1145	0	0		0	0	0	0	0
213	1	210	156	-1	263	235	25.2	33	ABarapapaa	324	1033	0	0		0	0	0	0	0
214	1	140	151	-1	581	325	10.6	36	Caaap	352	-835	0	0		0	0	0	0	0
215	1	129	83	-1	483	253	13.2	39	Eprp	386	114	0	0		0	0	0	0	0
216	1	159	163	-1	341	158	24.6	34	ABarappapp	283	-175	0	0		0	0	0	0	0
217	1	214	15	-1	142	150	17.4	33	ABalaapap	297	832	0	0		0	0	0	0	0
218	1	208	146	-1	252	220	22.5	30	ABarapaapp	256	172	0	0		0	0	0	0	0
219	1	80	111	-1	434	138	8.5	30	ABprapaaap	222	123	0	0		0	0	0	0	0
220	1	33	90	-1	266	162	15.2	31	MSppapa	300	655	0	0		0	0	0	0	0
221	1	175	161	-1	433	194	19.4	33	Dpap	335	1087	0	0		0	0	0	0	0
222	1	167	150	-1	466	398	21.8	32	ABplpppaap	232	-463	0	0		0	0	0	0	0
223	1	177	177	-1	160	214	7.3	29	ABalapppaa	196	827	0	0		0	0	0	0	0
224	1	233	172	-1	246	413	11.9	29	ABalpppppa	256	-1751	0	0		0	0	0	0	0
225	1	5	117	-1	100	218	14.5	33	ABalaaapa	336	257	0	0		0	0	0	0	0
226	1	150	203	218	238	211	11.5	36	MSpaaap	258	434	0	0		0	0	0	0	0
227	1	240	35	-1	457	334	13.2	36	Dapp	346	-143	0	0		0	0	0	0	0
228	1	43	113	-1	505	250	19.8	37	Cppap	295	-527	0	0		0	0	0	0	0
229	1	52	54	-1	180	326	14.4	32	MSapaaa	304	259	0	0		0	0	0	0	0
230	1	30	129	-1	286	120	9.0	28	ABpraapapa	232	-217	0	0		0	0	0	0	0
231	1	105	264	-1	290	356	23.5	32	ABalppappp	153	0	0	0		0	0	0	0	0
232	1	204	32	-1	489	314	19.3	35	Capap	142	0	0	0		0	0	0	0	0
233	1	17	127	-1	228	139	23.3	31	ABarappppa	263	-87	0	0		0	0	0	0	0
234	1	160	224	-1	368	154	22.3	29	ABprpapaap	211	149	0	0		0	0	0	0	0
235	1	83	261	-1	524	322	21.4	35	Cappp	155	0	0	0		0	0	0	0	0
236	1	154	75	-1	208	366	23.1	30	ABalppapap	224	-198	0	0		0	0	0	0	0
237	1	205	215	-1	228	398	17.4	30	ABplpaapaa	-174	0	0	0		0	0	0	0	0
238	1	149	253	-1	529	312	5.5	36	Caaaa	366	-1150	0	0		0	0	0	0	0
239	1	80	115	-1	379	128	9.9	28	ABprapaaaa	209	756	0	0		0	0	0	0	0
240	1	185	231	-1	330	419	18.8	30	ABplpaaapp	215	97	0	0		0	0	0	0	0
241	1	227	94	-1	433	172	15.3	31	Dppa	304	-565	0	0		0	0	0	0	0
242	1	155	258	-1	386	243	11.8	39	Ealp	377	-94	0	0		0	0	0	0	0
243	1	122	182	-1	371	168	7.0	32	ABarpappp	322	331	0	0		0	0	0	0	0
244	1	220	229	-1	215	397	13.4	30	ABalpppapp	284	-811	0	0		0	0	0	0	0
245	1	36	243	-1	286	306	11.3	36	Eara	355	-421	0	0		0	0	0	0	0
246	1	3	55	-1	606	248	15.3	37	Cpapa	370	-1557	0	0		0	0	0	0	0
247	1	136	100	-1	183	379	18.1	34	ABalppaap	227	-229	0	0		0	0	0	0	0
248	1	99	173	-1	535	393	20.1	34	ABplapppp	340	-173	0	0		0	0	0	0	0
249	1	50	192	-1	367	295	5.3	33	ABarppaaa	328	-901	0	0		0	0	0	0	0
250	1	85	152	-1	177	260	17.7	28	ABaraapaap	-161	0	0	0		0	0	0	0	0
251	1	230	110	-1	374	129	21.6	29	ABprpapapa	207	0	0	0		0	0	0	0	0
252	1	126	252	-1	188	256	8.9	29	MSaaaapa	445	0	0	0		0	0	0	0	0
253	0	229	-1	-1	487	330	21.7	24		-108	0	0	0		0	0	0	0	0
254	0	242	-1	-1	235	107	3.4	28		285	-353	0	0		0	0	0	0	0
