# Supplementary material for: The AP-2 Transcription Factor APTF-2 Is Required for Neuroblast and Epidermal Morphogenesis in Caenorhabditis elegans Embryogenesis
Source: PLoS Genet. 2016 May 13;12(5):e1006048. doi: 10.1371/journal.pgen.1006048 (PMC4866721; doi:10.1371/journal.pgen.1006048)
Supplement: S5 Text — (ZIP) [file pgen.1006048.s033.zip › nuclei/t122-nuclei]

1	1	182	84	-1	176	162	10.7	35	ABalaappp	221	0	0	0		0	0	0	0	0
2	1	140	6	-1	106	285	22.0	32	ABalpaapaa	202	0	0	0		0	0	0	0	0
3	1	181	228	-1	248	159	7.9	28	ABalappppp	191	151	0	0		0	0	0	0	0
4	1	177	37	-1	201	217	12.5	31	MSpaaaap	198	748	0	0		0	0	0	0	0
5	1	72	71	-1	298	296	21.4	32	ABalpapppp	325	1605	0	0		0	0	0	0	0
6	1	150	56	-1	504	404	18.4	33	ABplapppa	397	0	0	0		0	0	0	0	0
7	1	212	57	-1	264	113	11.8	30	ABpraapaap	262	0	0	0		0	0	0	0	0
8	1	103	102	-1	169	386	13.6	30	ABalpppapa	629	0	0	0		0	0	0	0	0
9	1	158	187	-1	294	219	20.7	29	ABarapappa	286	176	0	0		0	0	0	0	0
10	1	66	147	-1	357	416	11.3	30	ABplaapppa	69	0	0	0		0	0	0	0	0
11	1	50	107	-1	361	188	18.4	33	MSpppap	325	1562	0	0		0	0	0	0	0
12	1	116	198	-1	248	242	19.5	31	ABaraapppa	237	-498	0	0		0	0	0	0	0
13	1	51	18	-1	487	152	7.7	34	ABarppppa	327	1115	0	0		0	0	0	0	0
14	1	47	200	-1	197	185	6.8	29	ABalapppap	231	833	0	0		0	0	0	0	0
15	1	217	192	-1	138	153	16.5	33	ABalaapap	314	144	0	0		0	0	0	0	0
16	1	208	92	-1	357	185	24.0	31	ABprpappaa	248	404	0	0		0	0	0	0	0
17	1	199	36	-1	147	321	24.4	31	ABalpapaaa	286	60	0	0		0	0	0	0	0
18	1	61	4	-1	170	263	12.5	31	MSaaaaap	278	-229	0	0		0	0	0	0	0
19	1	149	222	-1	334	128	8.1	29	ABpraapapp	-35	0	0	0		0	0	0	0	0
20	1	146	260	-1	339	347	6.3	34	ABplaaapp	232	168	0	0		0	0	0	0	0
21	1	38	35	252	101	224	18.4	31	ABalaaaar	280	-467	0	0		0	0	0	0	0
22	1	17	116	-1	122	221	22.8	36	ABaraaaaa	321	-482	0	0		0	0	0	0	0
23	1	178	211	-1	489	392	8.5	29	ABplapapaa	257	140	0	0		0	0	0	0	0
24	1	4	81	-1	217	140	17.8	31	ABpraaapa	299	70	0	0		0	0	0	0	0
25	1	29	7	-1	105	285	12.5	33	ABalapaaa	179	0	0	0		0	0	0	0	0
26	1	85	239	-1	124	177	11.5	32	ABalaaapp	188	0	0	0		0	0	0	0	0
27	1	40	259	-1	299	122	12.7	29	ABpraappaa	448	0	0	0		0	0	0	0	0
28	1	185	127	-1	512	260	24.6	32	ABprppppp	225	-197	0	0		0	0	0	0	0
29	1	62	15	-1	224	127	13.5	36	ABpraaaap	249	0	0	0		0	0	0	0	0
30	1	53	220	273	228	209	24.6	35	ABarapaaa	259	1415	0	0		0	0	0	0	0
31	1	36	152	-1	239	101	16.3	27	ABpraaappa	448	0	0	0		0	0	0	0	0
32	1	232	137	-1	488	311	18.8	34	Capap	308	-162	0	0		0	0	0	0	0
33	1	67	1	-1	144	308	19.7	32	ABalpaapap	375	0	0	0		0	0	0	0	0
34	1	65	201	-1	443	401	9.7	33	ABplapaap	318	1149	0	0		0	0	0	0	0
35	1	227	188	-1	454	338	13.3	34	Dapp	340	774	0	0		0	0	0	0	0
36	1	73	49	-1	255	387	9.1	27	ABplaapapa	174	0	0	0		0	0	0	0	0
37	1	21	184	-1	127	257	14.7	27	MSaaaaaa	175	0	0	0		0	0	0	0	0
38	1	184	63	-1	191	145	22.6	30	ABarapppaa	291	-520	0	0		0	0	0	0	0
39	1	31	151	-1	391	161	17.2	29	Dpaa	282	-95	0	0		0	0	0	0	0
40	1	83	115	-1	575	234	8.4	36	Cpaap	361	-383	0	0		0	0	0	0	0
41	1	99	243	-1	453	312	18.4	35	Capaa	334	108	0	0		0	0	0	0	0
42	1	88	78	-1	438	111	14.5	30	ABpraapppp	-17	0	0	0		0	0	0	0	0
43	1	203	50	-1	177	145	16.1	32	ABpraaaaa	96	0	0	0		0	0	0	0	0
44	1	145	125	257	134	344	14.6	33	ABalppaaa	105	0	0	0		0	0	0	0	0
45	1	176	2	-1	471	134	12.3	35	ABprapaap	279	116	0	0		0	0	0	0	0
46	1	55	229	-1	172	371	10.4	27	ABalpppaap	208	436	0	0		0	0	0	0	0
47	1	121	97	-1	277	348	5.5	31	ABplaaapa	101	0	0	0		0	0	0	0	0
48	1	87	218	242	136	223	7.6	36	ABalappap	361	249	0	0		0	0	0	0	0
49	1	130	202	-1	314	383	23.5	32	ABplpapapa	248	144	0	0		0	0	0	0	0
50	1	164	246	-1	449	403	18.8	34	ABplppapp	298	1143	0	0		0	0	0	0	0
51	1	97	174	-1	314	108	19.7	30	ABprpaaapa	299	418	0	0		0	0	0	0	0
52	1	128	93	-1	150	207	13.6	29	MSpaaaaa	137	0	0	0		0	0	0	0	0
53	1	24	28	-1	555	244	25.2	31	ABprpppapp	351	0	0	0		0	0	0	0	0
54	1	229	33	-1	177	324	14.0	32	MSapaaa	272	0	0	0		0	0	0	0	0
55	1	246	131	-1	608	251	15.0	37	Cpapa	371	664	0	0		0	0	0	0	0
56	1	84	154	-1	537	358	7.7	33	ABarppapp	332	-992	0	0		0	0	0	0	0
57	1	187	66	-1	552	164	20.8	33	ABprapppa	-280	0	0	0		0	0	0	0	0
58	1	166	121	-1	205	287	12.0	30	MSaaapaa	203	-773	0	0		0	0	0	0	0
59	1	152	210	-1	357	121	19.4	36	ABprpaaapp	346	436	0	0		0	0	0	0	0
60	1	93	22	-1	291	178	6.6	34	ABarpapap	125	0	0	0		0	0	0	0	0
61	1	48	120	-1	343	253	5.2	37	ABarpaapp	365	321	0	0		0	0	0	0	0
62	1	45	113	-1	381	109	13.7	29	ABpraapppa	-149	0	0	0		0	0	0	0	0
63	1	136	52	-1	267	137	6.4	32	ABarpapaa	197	0	0	0		0	0	0	0	0
64	1	157	248	-1	425	403	22.8	30	ABplpppaaa	291	160	0	0		0	0	0	0	0
65	1	27	262	-1	222	295	20.0	30	ABalpaaapp	296	1267	0	0		0	0	0	0	0
66	1	173	196	-1	432	192	24.3	32	ABprpapppa	266	86	0	0		0	0	0	0	0
67	1	49	110	-1	311	425	10.6	26	ABplaappaa	233	-1023	0	0		0	0	0	0	0
68	1	151	54	-1	327	163	6.3	31	ABarpappa	50	0	0	0		0	0	0	0	0
69	1	18	143	-1	102	291	16.6	34	ABalaaaal	37	0	0	0		0	0	0	0	0
70	1	1	241	-1	453	186	5.6	32	ABarpppap	326	-284	0	0		0	0	0	0	0
71	1	15	20	-1	213	122	9.8	28	ABpraapaaa	-113	0	0	0		0	0	0	0	0
72	1	204	44	-1	126	266	19.6	28	ABaraapaaa	173	0	0	0		0	0	0	0	0
73	1	175	16	-1	467	356	6.2	33	ABarppapa	239	0	0	0		0	0	0	0	0
74	1	144	167	-1	131	345	19.6	29	ABalpaappa	278	961	0	0		0	0	0	0	0
75	1	236	162	-1	206	363	23.2	30	ABalppapap	252	430	0	0		0	0	0	0	0
76	1	12	30	-1	408	322	20.8	35	MSaappp	310	747	0	0		0	0	0	0	0
77	1	90	24	-1	278	253	13.0	31	MSaaapp	346	0	0	0		0	0	0	0	0
78	1	112	104	-1	333	102	15.9	30	ABprpaapap	230	-427	0	0		0	0	0	0	0
79	1	77	89	-1	169	321	8.5	34	ABalapapp	399	0	0	0		0	0	0	0	0
80	1	132	181	-1	387	365	10.5	32	MSapppp	28	0	0	0		0	0	0	0	0
81	1	32	41	-1	112	243	10.3	33	ABalappaa	62	0	0	0		0	0	0	0	0
82	1	120	108	-1	160	363	21.6	31	ABalppapaa	239	-128	0	0		0	0	0	0	0
83	1	215	118	-1	482	253	13.2	38	Eprp	378	285	0	0		0	0	0	0	0
84	1	192	176	-1	135	273	24.4	32	ABalpaaaaa	263	-184	0	0		0	0	0	0	0
85	1	169	29	-1	228	335	17.1	31	MSapaap	275	34	0	0		0	0	0	0	0
86	1	56	169	-1	227	392	10.7	30	ABalppppap	275	734	0	0		0	0	0	0	0
87	1	7	69	-1	348	397	17.7	32	ABplppaaa	-220	0	0	0		0	0	0	0	0
88	1	43	268	-1	346	156	14.6	32	MSppppa	16	0	0	0		0	0	0	0	0
89	1	20	21	-1	169	184	22.0	34	ABaraaapp	5	0	0	0		0	0	0	0	0
90	1	220	223	-1	264	163	14.5	32	MSppapa	272	346	0	0		0	0	0	0	0
91	1	207	266	-1	218	273	23.8	29	ABalpappaa	69	0	0	0		0	0	0	0	0
92	1	109	253	-1	149	147	13.3	33	ABalaappa	333	238	0	0		0	0	0	0	0
93	1	209	183	-1	433	317	5.3	34	ABarppaap	348	134	0	0		0	0	0	0	0
94	1	241	215	-1	427	171	15.4	31	Dppa	274	1258	0	0		0	0	0	0	0
95	1	69	45	-1	322	365	12.4	32	MSapppa	215	0	0	0		0	0	0	0	0
96	1	71	234	-1	123	179	19.1	33	ABalaapaa	18	0	0	0		0	0	0	0	0
97	1	26	225	-1	437	232	17.4	27	Z2	185	-427	0	0		0	0	0	0	0
98	1	154	136	-1	455	298	9.3	38	Epla	222	0	0	0		0	0	0	0	0
99	1	159	235	-1	188	182	17.4	32	MSppaaa	303	1240	0	0		0	0	0	0	0
100	1	247	32	161	182	373	17.9	33	ABalppaap	91	0	0	0		0	0	0	0	0
101	1	76	47	-1	405	151	12.6	31	MSppppp	72	0	0	0		0	0	0	0	0
102	1	179	227	-1	481	176	25.5	30	ABprppppaa	284	-267	0	0		0	0	0	0	0
103	1	163	160	-1	152	280	6.1	32	ABalapapa	164	0	0	0		0	0	0	0	0
104	1	78	140	-1	152	238	22.0	27	ABaraaapaa	215	773	0	0		0	0	0	0	0
105	1	59	264	-1	239	365	7.5	30	ABplaapaap	106	0	0	0		0	0	0	0	0
106	1	70	166	-1	306	416	15.6	31	ABplpaappa	245	1092	0	0		0	0	0	0	0
107	1	142	165	-1	539	146	11.0	35	ABprapapa	-183	0	0	0		0	0	0	0	0
108	1	156	12	-1	321	361	16.1	32	MSappap	289	431	0	0		0	0	0	0	0
109	1	104	90	-1	312	250	20.8	30	MSpapaaa	307	147	0	0		0	0	0	0	0
110	1	251	207	-1	367	123	21.7	30	ABprpapapa	221	0	0	0		0	0	0	0	0
111	1	219	99	-1	439	141	8.6	29	ABprapaaap	434	0	0	0		0	0	0	0	0
112	1	134	182	-1	289	105	16.4	31	ABpraaappp	178	0	0	0		0	0	0	0	0
113	1	228	209	-1	503	248	19.5	37	Cppap	319	-210	0	0		0	0	0	0	0
114	1	2	88	-1	274	325	24.6	33	ABalpapapp	334	-679	0	0		0	0	0	0	0
115	1	239	68	-1	387	127	9.7	28	ABprapaaaa	208	1371	0	0		0	0	0	0	0
116	1	8	251	-1	174	217	17.4	27	ABaraappaa	119	0	0	0		0	0	0	0	0
117	1	225	238	270	100	223	14.1	31	ABalaaapa	249	0	0	0		0	0	0	0	0
118	1	197	126	-1	350	113	11.8	31	ABpraappap	209	0	0	0		0	0	0	0	0
119	1	131	109	-1	571	179	11.8	32	ABprapappa	222	-246	0	0		0	0	0	0	0
120	1	126	263	-1	499	387	23.4	30	ABplpppapa	247	212	0	0		0	0	0	0	0
121	1	98	208	-1	593	332	14.8	34	Caapa	578	0	0	0		0	0	0	0	0
122	1	180	55	-1	280	352	11.6	32	MSapapp	-36	0	0	0		0	0	0	0	0
123	1	200	214	-1	302	273	25.2	33	ABarapapap	295	-801	0	0		0	0	0	0	0
124	1	100	148	-1	410	255	24.4	37	MSpappa	309	332	0	0		0	0	0	0	0
125	1	114	25	-1	581	209	22.8	36	ABprapppp	351	488	0	0		0	0	0	0	0
126	1	23	111	-1	446	428	14.9	35	ABplappaa	327	208	0	0		0	0	0	0	0
127	1	233	186	-1	231	131	22.7	31	ABarappppa	309	402	0	0		0	0	0	0	0
128	1	92	114	-1	385	294	22.2	32	MSaappa	443	0	0	0		0	0	0	0	0
129	1	230	26	-1	291	117	9.3	26	ABpraapapa	239	-501	0	0		0	0	0	0	0
130	1	138	58	-1	412	366	14.9	32	Dapa	327	455	0	0		0	0	0	0	0
131	1	14	79	-1	208	223	4.6	30	ABarpaaaa	307	237	0	0		0	0	0	0	0
132	1	147	13	-1	297	235	16.7	30	ABaraapppp	253	1162	0	0		0	0	0	0	0
133	1	79	250	-1	362	436	16.2	30	ABplpaappp	260	-174	0	0		0	0	0	0	0
134	1	25	27	-1	145	222	17.8	31	ABaraaaap	252	-772	0	0		0	0	0	0	0
135	1	127	123	-1	444	110	19.8	32	ABprppaaa	319	39	0	0		0	0	0	0	0
136	1	89	171	-1	259	206	15.2	34	MSpaapa	334	473	0	0		0	0	0	0	0
137	1	10	14	-1	258	265	16.4	30	ABaraapapp	268	378	0	0		0	0	0	0	0
138	1	41	194	-1	184	307	4.5	29	ABplaaaaaa	237	-546	0	0		0	0	0	0	0
139	1	105	159	-1	481	202	14.7	36	Dppp	355	-641	0	0		0	0	0	0	0
140	1	110	247	-1	519	131	16.4	36	ABprappaa	339	0	0	0		0	0	0	0	0
141	1	178	157	-1	518	387	10.8	29	ABplapapap	211	137	0	0		0	0	0	0	0
142	1	102	106	-1	359	96	17.3	29	ABprpaappa	286	140	0	0		0	0	0	0	0
143	1	125	249	-1	458	143	19.2	34	ABprppapa	116	0	0	0		0	0	0	0	0
144	1	198	96	-1	302	309	5.7	26	ABplaaaapp	236	-665	0	0		0	0	0	0	0
145	1	108	138	-1	515	217	25.2	32	ABprppppap	251	115	0	0		0	0	0	0	0
146	1	218	236	-1	262	225	22.5	33	ABarapaapp	324	1484	0	0		0	0	0	0	0
147	1	63	59	-1	289	345	20.2	31	ABplpapaaa	243	-497	0	0		0	0	0	0	0
148	1	205	42	-1	191	327	25.0	31	ABalpapaap	288	-805	0	0		0	0	0	0	0
149	1	54	82	-1	575	168	16.8	35	ABprappap	171	0	0	0		0	0	0	0	0
150	1	222	195	-1	467	392	22.5	32	ABplpppaap	256	479	0	0		0	0	0	0	0
151	1	214	31	-1	583	323	10.3	36	Caaap	85	0	0	0		0	0	0	0	0
152	1	250	199	-1	182	259	17.5	30	ABaraapaap	467	0	0	0		0	0	0	0	0
153	1	39	245	-1	213	380	20.3	31	ABplpaaaaa	256	414	0	0		0	0	0	0	0
154	1	44	175	-1	256	118	21.6	32	ABprpaaaaa	3	0	0	0		0	0	0	0	0
155	1	81	197	-1	305	165	12.6	29	MSppapp	272	191	0	0		0	0	0	0	0
156	1	213	98	-1	266	233	25.4	32	ABarapapaa	325	100	0	0		0	0	0	0	0
157	1	153	244	-1	252	289	22.6	31	ABalpappap	289	-191	0	0		0	0	0	0	0
158	1	75	101	-1	247	210	5.8	32	ABarpaaap	321	-702	0	0		0	0	0	0	0
159	1	37	65	-1	397	391	7.8	31	ABplapaaa	74	0	0	0		0	0	0	0	0
160	1	165	164	-1	237	369	24.4	30	ABalppappa	264	-156	0	0		0	0	0	0	0
161	1	221	216	-1	430	192	18.5	33	Dpap	243	-1244	0	0		0	0	0	0	0
162	1	106	124	-1	331	299	16.3	33	MSaapaap	334	679	0	0		0	0	0	0	0
163	1	216	158	-1	342	156	24.6	33	ABarappapp	263	152	0	0		0	0	0	0	0
164	1	6	10	-1	194	335	19.4	30	ABalpaappp	268	1544	0	0		0	0	0	0	0
165	1	111	205	-1	502	140	20.1	35	ABprppapp	310	1094	0	0		0	0	0	0	0
166	1	119	129	-1	194	296	16.3	30	ABaraapapa	129	0	0	0		0	0	0	0	0
167	1	189	105	-1	325	161	20.5	30	ABprpapaaa	302	-136	0	0		0	0	0	0	0
168	1	94	73	-1	440	256	21.5	36	MSpappp	362	164	0	0		0	0	0	0	0
169	1	133	112	-1	282	356	16.6	31	MSappaa	82	0	0	0		0	0	0	0	0
170	1	124	163	-1	262	392	21.5	31	ABplpaaaap	277	-499	0	0		0	0	0	0	0
171	1	206	189	-1	432	363	23.9	31	ABplppppaa	235	-110	0	0		0	0	0	0	0
172	1	224	9	-1	247	410	12.8	28	ABalpppppa	303	0	0	0		0	0	0	0	0
173	1	248	170	-1	539	385	20.2	34	ABplapppp	342	-1112	0	0		0	0	0	0	0
174	1	80	46	-1	512	345	15.6	36	Cappa	309	659	0	0		0	0	0	0	0
175	1	3	172	-1	179	293	21.7	31	ABalpaaapa	117	0	0	0		0	0	0	0	0
176	1	208	231	-1	389	209	24.1	32	ABprpappap	242	-1482	0	0		0	0	0	0	0
177	1	223	40	-1	170	212	6.7	29	ABalapppaa	207	-112	0	0		0	0	0	0	0
178	1	143	119	-1	198	346	6.9	27	ABplaapaaa	135	0	0	0		0	0	0	0	0
179	1	11	77	-1	225	321	5.4	31	ABplaaaaap	264	-154	0	0		0	0	0	0	0
180	1	42	11	-1	287	243	5.1	35	ABarpaapa	318	108	0	0		0	0	0	0	0
181	1	57	150	255	295	193	23.6	35	ABarappaa	441	0	0	0		0	0	0	0	0
182	1	243	53	-1	376	163	7.1	32	ABarpappp	70	0	0	0		0	0	0	0	0
183	1	173	177	-1	467	216	24.5	32	ABprpapppp	258	-514	0	0		0	0	0	0	0
184	1	148	61	-1	505	231	5.5	37	Cpaaa	365	1078	0	0		0	0	0	0	0
185	1	68	221	-1	406	105	17.4	32	ABprpaappp	273	817	0	0		0	0	0	0	0
186	1	5	267	-1	307	140	17.4	28	ABprpaapaa	229	0	0	0		0	0	0	0	0
187	1	28	130	-1	288	405	12.2	31	ABalpppppp	129	0	0	0		0	0	0	0	0
188	1	22	149	-1	349	396	7.6	30	ABplaappap	327	0	0	0		0	0	0	0	0
189	1	91	75	-1	245	181	18.4	32	MSppaap	27	0	0	0		0	0	0	0	0
190	1	95	232	-1	251	169	24.4	30	ABarapppap	235	-711	0	0		0	0	0	0	0
191	1	74	48	-1	337	243	24.9	33	ABarapappp	307	-1227	0	0		0	0	0	0	0
192	1	249	226	-1	374	308	5.3	34	ABarppaaa	316	200	0	0		0	0	0	0	0
193	1	166	86	-1	252	290	11.3	30	MSaaapap	-208	0	0	0		0	0	0	0	0
194	1	201	219	-1	436	315	24.4	31	ABplpapppa	167	0	0	0		0	0	0	0	0
195	1	172	204	-1	342	363	20.6	31	ABplpapaap	245	147	0	0		0	0	0	0	0
196	1	101	39	-1	537	187	7.5	32	ABarppppp	320	-632	0	0		0	0	0	0	0
197	1	155	191	-1	410	416	12.1	30	ABplaapppp	82	0	0	0		0	0	0	0	0
198	1	193	224	-1	290	399	20.5	29	ABplpaaapa	212	-472	0	0		0	0	0	0	0
199	1	129	185	-1	300	394	8.2	30	ABplaapapp	250	105	0	0		0	0	0	0	0
200	1	60	139	-1	198	358	10.8	30	ABalppppaa	144	0	0	0		0	0	0	0	0
201	1	201	156	-1	469	303	23.6	32	ABplpapppp	208	188	0	0		0	0	0	0	0
202	1	123	142	-1	225	324	24.1	32	ABalpapapa	283	1454	0	0		0	0	0	0	0
203	1	226	146	-1	232	211	11.2	29	MSpaaapa	134	0	0	0		0	0	0	0	0
204	1	196	51	-1	249	317	20.2	30	ABalpapppa	234	112	0	0		0	0	0	0	0
205	1	130	117	-1	362	377	23.8	31	ABplpapapp	149	0	0	0		0	0	0	0	0
206	1	9	23	-1	551	384	14.4	35	ABplapapp	314	29	0	0		0	0	0	0	0
207	1	160	95	-1	271	307	17.2	31	MSaapaaa	283	38	0	0		0	0	0	0	0
208	1	107	34	-1	221	231	17.9	30	ABaraappap	269	439	0	0		0	0	0	0	0
209	1	174	72	-1	376	415	19.4	31	ABplppapaa	200	-763	0	0		0	0	0	0	0
210	1	115	62	-1	502	299	12.7	37	Eplp	364	381	0	0		0	0	0	0	0
211	1	137	212	-1	363	243	17.4	32	MSpapaap	325	707	0	0		0	0	0	0	0
212	1	202	261	-1	428	149	24.3	35	ABprppaap	247	121	0	0		0	0	0	0	0
213	1	64	179	-1	127	295	9.4	35	ABalapaap	347	0	0	0		0	0	0	0	0
214	1	113	206	-1	389	352	17.6	32	Daap	396	0	0	0		0	0	0	0	0
215	1	237	74	-1	219	393	17.3	31	ABplpaapaa	220	-188	0	0		0	0	0	0	0
216	1	141	3	-1	266	157	19.8	31	ABarappppp	310	-453	0	0		0	0	0	0	0
217	1	16	43	-1	398	379	24.3	34	ABplppaap	-29	0	0	0		0	0	0	0	0
218	1	226	85	-1	259	217	10.8	29	MSpaaapp	182	-496	0	0		0	0	0	0	0
219	1	35	155	-1	493	416	14.2	35	ABplappap	345	-387	0	0		0	0	0	0	0
220	1	174	70	-1	403	415	20.6	31	ABplppapap	-136	0	0	0		0	0	0	0	0
221	0	186	-1	-1	329	194	14.4	28		232	-278	0	0		0	0	0	0	0
222	1	161	237	-1	273	411	16.5	29	ABplpaapap	112	0	0	0		0	0	0	0	0
223	1	13	103	-1	246	347	14.3	32	MSapapa	113	0	0	0		0	0	0	0	0
224	1	234	128	-1	373	153	22.7	30	ABprpapaap	211	-792	0	0		0	0	0	0	0
225	1	19	67	-1	324	230	11.7	35	Eala	115	0	0	0		0	0	0	0	0
226	1	117	100	-1	599	279	22.4	36	Cpapp	366	-246	0	0		0	0	0	0	0
227	1	139	168	-1	535	187	24.5	32	ABprpppapa	292	45	0	0		0	0	0	0	0
228	1	191	269	-1	477	146	24.3	33	ABprpppaaa	330	1791	0	0		0	0	0	0	0
229	1	244	5	-1	212	399	13.6	31	ABalpppapp	300	213	0	0		0	0	0	0	0
230	1	195	122	-1	428	198	10.7	37	Epra	363	329	0	0		0	0	0	0	0
231	1	240	64	-1	323	419	20.2	30	ABplpaaapp	413	0	0	0		0	0	0	0	0
232	1	33	217	-1	302	124	22.1	30	ABprpaaaap	298	368	0	0		0	0	0	0	0
233	1	122	87	-1	593	335	21.3	36	Caapp	359	958	0	0		0	0	0	0	0
234	1	188	173	-1	398	203	5.3	32	ABarpppaa	-433	0	0	0		0	0	0	0	0
235	1	52	193	-1	339	293	20.7	32	MSaapap	-423	0	0	0		0	0	0	0	0
236	1	55	60	-1	132	337	10.9	26	ABalpppaaa	68	0	0	0		0	0	0	0	0
237	1	78	230	-1	198	238	22.0	28	ABaraaapap	-167	0	0	0		0	0	0	0	0
238	1	86	94	-1	185	286	24.7	30	ABalpaaaap	285	-257	0	0		0	0	0	0	0
239	1	181	17	-1	209	167	8.8	27	ABalappppa	201	0	0	0		0	0	0	0	0
240	1	118	91	-1	556	236	19.2	36	Cpppa	361	498	0	0		0	0	0	0	0
241	1	162	213	-1	506	326	23.6	34	ABplppppp	255	807	0	0		0	0	0	0	0
242	1	58	141	-1	365	368	14.6	31	Daaa	283	485	0	0		0	0	0	0	0
243	1	245	145	-1	295	305	11.1	35	Eara	353	-42	0	0		0	0	0	0	0
244	1	194	258	-1	368	249	21.4	34	MSpapap	-346	0	0	0		0	0	0	0	0
245	1	34	178	-1	251	265	7.6	28	MSaaaapp	216	125	0	0		0	0	0	0	0
246	1	170	240	-1	410	325	23.5	30	ABplpappap	249	-196	0	0		0	0	0	0	0
247	1	183	271	-1	408	116	21.3	30	ABprpapapp	259	184	0	0		0	0	0	0	0
248	1	171	265	-1	348	334	24.7	34	ABplpappaa	320	1363	0	0		0	0	0	0	0
249	1	82	254	-1	246	301	5.4	29	ABplaaaapa	239	-433	0	0		0	0	0	0	0
250	1	96	132	-1	211	184	22.4	28	ABarapaapa	625	0	0	0		0	0	0	0	0
251	1	206	256	-1	475	343	22.8	29	ABplppppap	262	1458	0	0		0	0	0	0	0
252	1	252	76	-1	193	260	8.4	29	MSaaaapa	225	462	0	0		0	0	0	0	0
253	1	238	135	-1	526	313	5.4	37	Caaaa	316	-213	0	0		0	0	0	0	0
254	1	168	153	-1	514	167	22.4	31	ABprpppaap	226	1419	0	0		0	0	0	0	0
255	1	210	233	-1	286	148	23.7	31	ABarappapa	96	0	0	0		0	0	0	0	0
256	1	131	8	-1	593	206	13.5	31	ABprapappp	209	61	0	0		0	0	0	0	0
257	1	46	180	-1	480	210	19.3	37	Cppaa	374	486	0	0		0	0	0	0	0
258	1	242	83	-1	388	245	11.9	38	Ealp	136	0	0	0		0	0	0	0	0
259	1	190	19	-1	389	298	9.4	38	Earp	379	68	0	0		0	0	0	0	0
260	1	135	38	-1	550	286	20.4	35	Cpppp	174	0	0	0		0	0	0	0	0
261	1	235	144	-1	529	320	20.6	34	Cappp	340	-573	0	0		0	0	0	0	0
262	1	211	133	-1	307	193	18.5	32	MSpppaa	295	277	0	0		0	0	0	0	0
263	1	30	203	-1	390	290	17.5	31	Z3	456	0	0	0		0	0	0	0	0
264	1	231	134	-1	294	350	23.6	26	ABalppappp	67	0	0	0		0	0	0	0	0
265	1	126	80	-1	530	358	23.6	31	ABplpppapp	211	0	0	0		0	0	0	0	0
266	0	185	-1	-1	509	254	23.5	32		315	1	0	0		0	0	0	0	0
