# Supplementary material for: The AP-2 Transcription Factor APTF-2 Is Required for Neuroblast and Epidermal Morphogenesis in Caenorhabditis elegans Embryogenesis
Source: PLoS Genet. 2016 May 13;12(5):e1006048. doi: 10.1371/journal.pgen.1006048 (PMC4866721; doi:10.1371/journal.pgen.1006048)
Supplement: S5 Text — (ZIP) [file pgen.1006048.s033.zip › nuclei/t123-nuclei]

1	1	33	155	-1	141	309	19.7	33	ABalpaapap	263	41	0	0		0	0	0	0	0
2	1	45	218	245	470	135	12.6	35	ABprapaap	116	0	0	0		0	0	0	0	0
3	1	216	99	-1	261	158	19.8	31	ABarappppp	309	1155	0	0		0	0	0	0	0
4	1	18	115	-1	168	259	12.2	30	MSaaaaap	98	0	0	0		0	0	0	0	0
5	1	229	171	-1	211	403	13.4	30	ABalpppapp	262	-417	0	0		0	0	0	0	0
6	1	2	202	-1	109	287	22.4	31	ABalpaapaa	291	538	0	0		0	0	0	0	0
7	1	25	57	-1	101	282	12.6	33	ABalapaaa	213	0	0	0		0	0	0	0	0
8	1	256	100	-1	597	208	13.4	28	ABprapappp	215	67	0	0		0	0	0	0	0
9	1	172	65	-1	248	406	13.2	28	ABalpppppa	171	0	0	0		0	0	0	0	0
10	1	164	133	-1	187	343	19.1	30	ABalpaappp	9	0	0	0		0	0	0	0	0
11	1	180	208	-1	288	242	5.2	35	ABarpaapa	104	0	0	0		0	0	0	0	0
12	1	108	223	-1	318	362	16.4	31	MSappap	118	0	0	0		0	0	0	0	0
13	1	132	167	-1	297	231	16.7	30	ABaraapppp	263	521	0	0		0	0	0	0	0
14	1	137	186	-1	256	263	16.3	30	ABaraapapp	62	0	0	0		0	0	0	0	0
15	1	29	55	-1	226	135	13.7	35	ABpraaaap	290	0	0	0		0	0	0	0	0
16	1	73	31	-1	464	358	6.5	33	ABarppapa	326	-627	0	0		0	0	0	0	0
17	1	239	90	-1	207	165	8.6	27	ABalappppa	178	192	0	0		0	0	0	0	0
18	1	13	141	-1	484	153	8.0	34	ABarppppa	396	0	0	0		0	0	0	0	0
19	1	259	238	-1	389	298	9.4	38	Earp	354	-126	0	0		0	0	0	0	0
20	1	71	63	-1	211	126	9.8	29	ABpraapaaa	236	239	0	0		0	0	0	0	0
21	1	89	109	-1	167	183	22.5	34	ABaraaapp	340	-47	0	0		0	0	0	0	0
22	1	60	111	243	293	179	6.6	35	ABarpapap	233	748	0	0		0	0	0	0	0
23	1	206	221	267	550	381	14.6	38	ABplapapp	387	-496	0	0		0	0	0	0	0
24	1	77	16	-1	286	255	13.6	30	MSaaapp	281	54	0	0		0	0	0	0	0
25	1	125	256	-1	584	206	22.6	35	ABprapppp	338	129	0	0		0	0	0	0	0
26	1	129	159	-1	291	114	9.6	27	ABpraapapa	250	0	0	0		0	0	0	0	0
27	1	134	157	-1	141	231	17.8	31	ABaraaaap	191	0	0	0		0	0	0	0	0
28	1	53	145	-1	561	250	25.4	32	ABprpppapp	310	-884	0	0		0	0	0	0	0
29	1	85	21	-1	226	340	17.3	31	MSapaap	295	973	0	0		0	0	0	0	0
30	1	76	164	-1	404	328	21.0	36	MSaappp	87	0	0	0		0	0	0	0	0
31	1	151	47	-1	577	326	9.6	36	Caaap	164	0	0	0		0	0	0	0	0
32	1	100	142	-1	159	369	17.7	28	ABalppaapa	212	98	0	0		0	0	0	0	0
33	1	54	166	-1	176	323	13.7	31	MSapaaa	-35	0	0	0		0	0	0	0	0
34	1	208	110	-1	221	235	17.4	30	ABaraappap	436	0	0	0		0	0	0	0	0
35	1	21	158	-1	97	244	18.0	28	ABalaaaarl	221	-62	0	0		0	0	0	0	0
36	1	17	17	-1	146	329	24.0	31	ABalpapaaa	60	0	0	0		0	0	0	0	0
37	1	4	103	-1	201	216	12.5	32	MSpaaaap	246	757	0	0		0	0	0	0	0
38	1	260	247	-1	556	288	20.4	35	Cpppp	308	-162	0	0		0	0	0	0	0
39	1	196	187	-1	533	192	7.2	33	ABarppppp	337	16	0	0		0	0	0	0	0
40	1	177	42	-1	178	210	6.5	30	ABalapppaa	216	200	0	0		0	0	0	0	0
41	1	81	108	-1	111	257	9.4	33	ABalappaa	284	-20	0	0		0	0	0	0	0
42	1	148	19	-1	190	338	25.3	32	ABalpapaap	250	456	0	0		0	0	0	0	0
43	1	217	132	273	398	379	24.1	35	ABplppaap	303	492	0	0		0	0	0	0	0
44	1	72	178	-1	128	267	20.3	27	ABaraapaaa	266	1026	0	0		0	0	0	0	0
45	1	95	38	-1	322	365	12.5	31	MSapppa	43	0	0	0		0	0	0	0	0
46	1	174	191	-1	507	343	15.8	35	Cappa	342	-552	0	0		0	0	0	0	0
47	1	101	264	-1	401	152	12.9	31	MSppppp	303	-1179	0	0		0	0	0	0	0
48	1	191	240	-1	327	249	23.8	31	ABarapappp	318	-87	0	0		0	0	0	0	0
49	1	36	129	-1	254	394	9.2	28	ABplaapapa	251	156	0	0		0	0	0	0	0
50	1	43	29	-1	179	152	16.1	33	ABpraaaaa	233	0	0	0		0	0	0	0	0
51	1	204	154	-1	252	321	19.7	30	ABalpapppa	103	0	0	0		0	0	0	0	0
52	1	63	150	-1	266	134	6.5	33	ABarpapaa	324	313	0	0		0	0	0	0	0
53	1	182	217	-1	375	159	7.3	34	ABarpappp	315	322	0	0		0	0	0	0	0
54	1	68	239	-1	329	156	6.4	33	ABarpappa	187	0	0	0		0	0	0	0	0
55	1	122	44	-1	275	351	11.6	31	MSapapp	337	0	0	0		0	0	0	0	0
56	1	6	35	-1	504	400	18.5	33	ABplapppa	-195	0	0	0		0	0	0	0	0
57	1	7	169	-1	261	113	11.9	29	ABpraapaap	41	0	0	0		0	0	0	0	0
58	1	130	222	-1	410	370	15.0	33	Dapa	299	266	0	0		0	0	0	0	0
59	1	147	248	-1	289	346	20.5	30	ABplpapaaa	218	-813	0	0		0	0	0	0	0
60	1	236	97	-1	131	339	10.6	27	ABalpppaaa	202	382	0	0		0	0	0	0	0
61	1	184	277	-1	499	237	5.5	37	Cpaaa	371	79	0	0		0	0	0	0	0
62	1	210	163	-1	498	301	13.1	37	Eplp	368	842	0	0		0	0	0	0	0
63	1	38	136	-1	185	143	22.3	31	ABarapppaa	70	0	0	0		0	0	0	0	0
64	1	231	139	-1	319	420	20.5	30	ABplpaaapp	248	94	0	0		0	0	0	0	0
65	1	159	18	-1	392	398	8.5	31	ABplapaaa	256	-766	0	0		0	0	0	0	0
66	1	57	214	-1	548	165	21.2	34	ABprapppa	346	508	0	0		0	0	0	0	0
67	1	225	185	-1	329	235	11.8	35	Eala	356	279	0	0		0	0	0	0	0
68	1	115	278	-1	393	125	9.8	28	ABprapaaaa	275	99	0	0		0	0	0	0	0
69	1	87	43	-1	342	397	17.9	31	ABplppaaa	257	1333	0	0		0	0	0	0	0
70	1	220	70	-1	415	414	21.2	30	ABplppapap	243	-156	0	0		0	0	0	0	0
71	1	5	262	-1	295	297	21.2	32	ABalpapppp	252	0	0	0		0	0	0	0	0
72	1	209	205	-1	368	414	19.7	28	ABplppapaa	-169	0	0	0		0	0	0	0	0
73	1	168	184	-1	443	261	21.8	36	MSpappp	318	806	0	0		0	0	0	0	0
74	1	215	98	-1	226	407	17.4	29	ABplpaapaa	238	-205	0	0		0	0	0	0	0
75	1	189	2	-1	245	187	18.4	32	MSppaap	311	641	0	0		0	0	0	0	0
76	1	252	197	-1	188	262	8.1	30	MSaaaapa	222	-184	0	0		0	0	0	0	0
77	1	179	156	-1	231	323	5.5	31	ABplaaaaap	300	217	0	0		0	0	0	0	0
78	1	42	61	-1	435	110	14.7	30	ABpraapppp	362	0	0	0		0	0	0	0	0
79	1	131	122	-1	212	228	4.7	31	ABarpaaaa	293	17	0	0		0	0	0	0	0
80	1	265	162	-1	548	351	24.2	30	ABplpppapp	268	-115	0	0		0	0	0	0	0
81	1	24	13	-1	211	133	18.2	32	ABpraaapa	201	0	0	0		0	0	0	0	0
82	1	149	175	283	568	173	16.4	36	ABprappap	362	-119	0	0		0	0	0	0	0
83	1	258	134	-1	390	247	12.2	38	Ealp	378	-217	0	0		0	0	0	0	0
84	1	1	101	160	178	160	10.8	33	ABalaappp	246	0	0	0		0	0	0	0	0
85	1	218	254	-1	272	223	10.6	30	MSpaaapp	229	443	0	0		0	0	0	0	0
86	1	193	233	-1	260	297	11.3	30	MSaaapap	104	0	0	0		0	0	0	0	0
87	1	233	270	-1	597	332	20.0	42	Caapp	-151	0	0	0		0	0	0	0	0
88	1	114	64	-1	266	330	24.7	32	ABalpapapp	-113	0	0	0		0	0	0	0	0
89	1	79	89	188	173	323	8.5	32	ABalapapp	92	0	0	0		0	0	0	0	0
90	1	109	260	-1	309	248	20.7	29	MSpapaaa	222	-130	0	0		0	0	0	0	0
91	1	240	225	-1	554	235	18.9	35	Cpppa	358	291	0	0		0	0	0	0	0
92	1	16	234	-1	353	191	23.8	31	ABprpappaa	282	35	0	0		0	0	0	0	0
93	1	52	144	-1	152	213	13.7	29	MSpaaaaa	130	0	0	0		0	0	0	0	0
94	1	238	272	-1	182	300	24.4	30	ABalpaaaap	245	-261	0	0		0	0	0	0	0
95	1	207	196	-1	274	305	16.5	31	MSaapaaa	38	0	0	0		0	0	0	0	0
96	1	144	48	-1	304	313	5.4	28	ABplaaaapp	284	-45	0	0		0	0	0	0	0
97	1	47	128	-1	280	351	5.6	31	ABplaaapa	256	0	0	0		0	0	0	0	0
98	1	156	121	-1	268	240	24.7	30	ABarapapaa	234	92	0	0		0	0	0	0	0
99	1	111	226	-1	436	143	8.8	31	ABprapaaap	305	-205	0	0		0	0	0	0	0
100	1	226	126	-1	604	279	22.2	37	Cpapp	341	377	0	0		0	0	0	0	0
101	1	158	72	-1	247	211	6.3	32	ABarpaaap	130	0	0	0		0	0	0	0	0
102	1	8	181	-1	168	388	13.3	29	ABalpppapa	263	1664	0	0		0	0	0	0	0
103	1	223	66	-1	237	345	14.0	33	MSapapa	321	791	0	0		0	0	0	0	0
104	1	78	34	-1	328	101	16.3	31	ABprpaapap	221	-1057	0	0		0	0	0	0	0
105	1	167	56	-1	319	155	20.7	30	ABprpapaaa	255	-239	0	0		0	0	0	0	0
106	1	142	206	-1	352	97	17.7	28	ABprpaappa	254	1129	0	0		0	0	0	0	0
107	1	11	117	-1	354	187	18.4	33	MSpppap	285	1262	0	0		0	0	0	0	0
108	1	82	59	-1	156	368	21.1	31	ABalppapaa	276	205	0	0		0	0	0	0	0
109	1	119	25	-1	565	177	10.5	31	ABprapappa	68	0	0	0		0	0	0	0	0
110	1	67	28	-1	310	431	11.2	27	ABplaappaa	314	0	0	0		0	0	0	0	0
111	1	126	168	-1	446	428	15.5	35	ABplappaa	350	-397	0	0		0	0	0	0	0
112	1	169	216	-1	279	354	16.4	30	MSappaa	329	0	0	0		0	0	0	0	0
113	1	62	52	-1	379	107	13.9	31	ABpraapppa	278	1785	0	0		0	0	0	0	0
114	1	128	45	-1	384	297	22.7	33	MSaappa	297	1386	0	0		0	0	0	0	0
115	1	40	252	-1	571	236	8.4	36	Cpaap	361	423	0	0		0	0	0	0	0
116	1	22	200	-1	135	228	24.4	34	ABaraaaaa	-9	0	0	0		0	0	0	0	0
117	1	205	249	-1	358	383	24.3	32	ABplpapapp	254	147	0	0		0	0	0	0	0
118	1	83	213	-1	483	254	13.6	39	Eprp	391	-98	0	0		0	0	0	0	0
119	1	178	201	-1	203	351	7.0	27	ABplaapaaa	131	0	0	0		0	0	0	0	0
120	1	61	14	-1	344	256	5.2	36	ABarpaapp	-319	0	0	0		0	0	0	0	0
121	1	58	33	-1	204	280	11.7	29	MSaaapaa	219	800	0	0		0	0	0	0	0
122	1	230	78	-1	428	198	10.9	38	Epra	380	-195	0	0		0	0	0	0	0
123	1	135	106	-1	440	109	19.7	33	ABprppaaa	299	1251	0	0		0	0	0	0	0
124	1	162	153	-1	331	302	16.1	33	MSaapaap	-16	0	0	0		0	0	0	0	0
125	1	44	182	-1	120	334	13.9	27	ABalppaaaa	199	722	0	0		0	0	0	0	0
126	1	118	179	-1	351	109	12.2	32	ABpraappap	277	842	0	0		0	0	0	0	0
127	1	28	113	263	521	259	25.3	33	ABprppppp	268	695	0	0		0	0	0	0	0
128	1	224	189	-1	375	160	22.9	31	ABprpapaap	210	210	0	0		0	0	0	0	0
129	1	166	140	-1	198	302	16.3	30	ABaraapapa	291	0	0	0		0	0	0	0	0
130	1	187	176	-1	288	406	12.3	30	ABalpppppp	289	-212	0	0		0	0	0	0	0
131	1	55	237	-1	607	252	14.5	36	Cpapa	272	0	0	0		0	0	0	0	0
132	1	250	96	-1	206	187	21.8	30	ABarapaapa	317	-488	0	0		0	0	0	0	0
133	1	262	54	-1	304	194	18.7	32	MSpppaa	279	0	0	0		0	0	0	0	0
134	1	264	280	-1	289	351	24.0	29	ABalppappp	283	368	0	0		0	0	0	0	0
135	1	253	131	-1	525	318	5.4	37	Caaaa	358	416	0	0		0	0	0	0	0
136	1	98	143	-1	448	301	9.4	37	Epla	375	477	0	0		0	0	0	0	0
137	1	32	192	-1	490	307	19.3	35	Capap	344	-650	0	0		0	0	0	0	0
138	1	145	246	-1	519	221	25.1	32	ABprppppap	251	432	0	0		0	0	0	0	0
139	1	200	94	-1	199	361	11.1	29	ABalppppaa	290	476	0	0		0	0	0	0	0
140	1	104	203	-1	155	244	21.8	28	ABaraaapaa	153	0	0	0		0	0	0	0	0
141	1	242	73	-1	364	368	14.7	29	Daaa	298	367	0	0		0	0	0	0	0
142	1	202	50	-1	224	328	23.8	33	ABalpapapa	267	-229	0	0		0	0	0	0	0
143	1	69	137	285	105	293	16.4	31	ABalaaaal	340	0	0	0		0	0	0	0	0
144	1	261	6	-1	533	320	20.4	34	Cappp	336	137	0	0		0	0	0	0	0
145	1	243	180	-1	302	305	10.9	35	Eara	356	123	0	0		0	0	0	0	0
146	1	203	76	-1	224	206	10.6	28	MSpaaapa	137	0	0	0		0	0	0	0	0
147	1	10	81	-1	355	417	12.1	30	ABplaapppa	-157	0	0	0		0	0	0	0	0
148	1	124	161	-1	415	261	24.3	35	MSpappa	326	305	0	0		0	0	0	0	0
149	1	188	7	-1	341	406	8.3	30	ABplaappap	-17	0	0	0		0	0	0	0	0
150	1	181	118	-1	316	198	23.5	30	ABarappaap	273	1441	0	0		0	0	0	0	0
151	1	39	255	-1	389	163	17.3	30	Dpaa	284	1185	0	0		0	0	0	0	0
152	1	31	41	-1	239	99	16.0	28	ABpraaappa	238	43	0	0		0	0	0	0	0
153	1	254	68	-1	511	170	23.5	31	ABprpppaap	275	-464	0	0		0	0	0	0	0
154	1	56	79	-1	531	363	7.6	34	ABarppapp	235	0	0	0		0	0	0	0	0
155	1	219	112	-1	493	415	14.2	36	ABplappap	-34	0	0	0		0	0	0	0	0
156	1	201	177	-1	481	294	24.1	30	ABplpapppp	258	495	0	0		0	0	0	0	0
157	1	141	1	-1	526	393	11.5	29	ABplapapap	239	-1108	0	0		0	0	0	0	0
158	1	163	199	-1	339	147	24.6	33	ABarappapp	139	0	0	0		0	0	0	0	0
159	1	139	170	-1	477	200	14.8	36	Dppp	351	135	0	0		0	0	0	0	0
160	1	103	152	-1	152	280	5.6	32	ABalapapa	328	914	0	0		0	0	0	0	0
161	1	100	151	-1	196	394	17.3	28	ABalppaapp	173	98	0	0		0	0	0	0	0
162	1	75	232	-1	201	370	22.7	29	ABalppapap	219	-815	0	0		0	0	0	0	0
163	1	170	30	-1	259	398	21.5	33	ABplpaaaap	268	436	0	0		0	0	0	0	0
164	1	160	212	-1	231	369	24.1	30	ABalppappa	241	-202	0	0		0	0	0	0	0
165	1	107	40	-1	531	153	11.1	36	ABprapapa	136	0	0	0		0	0	0	0	0
166	1	106	275	-1	304	420	16.2	30	ABplpaappa	447	0	0	0		0	0	0	0	0
167	1	74	204	-1	127	342	19.2	28	ABalpaappa	22	0	0	0		0	0	0	0	0
168	1	227	67	-1	536	189	24.6	31	ABprpppapa	52	0	0	0		0	0	0	0	0
169	1	86	23	-1	228	393	10.6	30	ABalppppap	248	125	0	0		0	0	0	0	0
170	1	173	46	-1	540	382	20.5	34	ABplapppp	16	0	0	0		0	0	0	0	0
171	1	136	9	-1	253	206	14.7	34	MSpaapa	306	147	0	0		0	0	0	0	0
172	1	175	39	-1	178	301	21.7	32	ABalpaaapa	288	84	0	0		0	0	0	0	0
173	1	234	87	-1	389	203	5.5	33	ABarpppaa	290	0	0	0		0	0	0	0	0
174	1	51	173	-1	314	107	20.1	29	ABprpaaapa	256	405	0	0		0	0	0	0	0
175	1	154	241	-1	255	117	21.5	31	ABprpaaaaa	306	0	0	0		0	0	0	0	0
176	1	84	228	-1	140	277	25.0	31	ABalpaaaaa	115	0	0	0		0	0	0	0	0
177	1	183	282	-1	478	231	24.4	32	ABprpapppp	279	-501	0	0		0	0	0	0	0
178	1	245	146	-1	251	264	8.3	28	MSaaaapp	-170	0	0	0		0	0	0	0	0
179	1	213	36	-1	129	299	9.6	35	ABalapaap	252	26	0	0		0	0	0	0	0
180	1	257	257	-1	479	207	19.5	36	Cppaa	366	-790	0	0		0	0	0	0	0
181	1	80	88	-1	384	367	10.7	34	MSapppp	311	0	0	0		0	0	0	0	0
182	1	112	83	-1	291	114	16.1	32	ABpraaappp	280	787	0	0		0	0	0	0	0
183	1	93	251	-1	430	321	5.4	34	ABarppaap	334	-1096	0	0		0	0	0	0	0
184	1	37	71	-1	124	256	15.1	27	MSaaaaaa	-135	0	0	0		0	0	0	0	0
185	1	199	130	-1	297	399	8.4	30	ABplaapapp	102	0	0	0		0	0	0	0	0
186	1	127	24	-1	229	135	22.7	31	ABarappppa	288	-486	0	0		0	0	0	0	0
187	1	9	236	-1	288	222	20.6	30	ABarapappa	264	-176	0	0		0	0	0	0	0
188	1	35	190	-1	449	338	13.5	35	Dapp	141	0	0	0		0	0	0	0	0
189	1	171	258	-1	436	360	24.3	30	ABplppppaa	225	0	0	0		0	0	0	0	0
190	0	221	-1	-1	322	196	14.3	27		-260	0	0	0		0	0	0	0	0
191	1	197	75	-1	407	420	12.7	30	ABplaapppp	-43	0	0	0		0	0	0	0	0
192	1	15	86	-1	138	154	16.7	34	ABalaapap	335	468	0	0		0	0	0	0	0
193	1	235	32	-1	339	297	20.6	32	MSaapap	-102	0	0	0		0	0	0	0	0
194	1	138	198	-1	194	297	4.6	29	ABplaaaaaa	274	-861	0	0		0	0	0	0	0
195	1	150	123	-1	473	390	23.5	33	ABplpppaap	264	-125	0	0		0	0	0	0	0
196	1	66	268	-1	436	196	24.5	32	ABprpapppa	237	1337	0	0		0	0	0	0	0
197	1	155	138	-1	304	170	12.5	30	MSppapp	289	-845	0	0		0	0	0	0	0
198	1	12	3	-1	243	249	19.4	32	ABaraapppa	142	0	0	0		0	0	0	0	0
199	1	152	85	-1	185	266	17.1	30	ABaraapaap	-206	0	0	0		0	0	0	0	0
200	1	14	276	-1	199	181	5.5	29	ABalapppap	280	611	0	0		0	0	0	0	0
201	1	34	20	-1	440	404	10.6	33	ABplapaap	224	0	0	0		0	0	0	0	0
202	1	49	149	-1	306	381	23.4	33	ABplpapapa	232	-199	0	0		0	0	0	0	0
203	1	263	125	-1	389	295	17.9	31	Z3	294	-384	0	0		0	0	0	0	0
204	1	195	193	-1	340	365	21.4	33	ABplpapaap	281	143	0	0		0	0	0	0	0
205	1	165	58	-1	503	139	20.7	36	ABprppapp	332	-159	0	0		0	0	0	0	0
206	1	214	22	-1	388	354	17.6	33	Daap	616	0	0	0		0	0	0	0	0
207	1	110	4	-1	364	131	22.4	31	ABprpapapa	258	1170	0	0		0	0	0	0	0
208	1	121	12	-1	593	334	14.3	34	Caapa	469	0	0	0		0	0	0	0	0
209	1	113	84	-1	506	248	19.7	36	Cppap	360	-1183	0	0		0	0	0	0	0
210	1	59	281	-1	354	127	19.8	34	ABprpaaapp	301	-815	0	0		0	0	0	0	0
211	1	23	26	-1	479	398	8.4	28	ABplapapaa	153	0	0	0		0	0	0	0	0
212	1	211	224	-1	365	248	17.4	32	MSpapaap	291	-237	0	0		0	0	0	0	0
213	1	241	135	-1	515	321	23.9	34	ABplppppp	257	-770	0	0		0	0	0	0	0
214	1	123	266	-1	300	271	25.2	33	ABarapapap	270	763	0	0		0	0	0	0	0
215	1	94	231	-1	424	171	15.6	31	Dppa	283	-725	0	0		0	0	0	0	0
216	1	161	210	-1	419	191	19.2	33	Dpap	358	0	0	0		0	0	0	0	0
217	1	232	220	-1	294	123	21.8	31	ABprpaaaap	278	-74	0	0		0	0	0	0	0
218	1	48	261	-1	118	228	9.3	28	ABalappapa	226	830	0	0		0	0	0	0	0
219	1	194	80	-1	429	314	24.6	30	ABplpapppa	153	0	0	0		0	0	0	0	0
220	1	30	120	-1	245	223	24.6	30	ABarapaaap	138	0	0	0		0	0	0	0	0
221	1	185	92	-1	400	105	17.7	31	ABprpaappp	184	0	0	0		0	0	0	0	0
222	1	19	127	-1	337	125	8.5	29	ABpraapapp	-6	0	0	0		0	0	0	0	0
223	1	90	49	-1	259	166	14.6	33	MSppapa	340	0	0	0		0	0	0	0	0
224	1	198	60	-1	286	403	20.3	29	ABplpaaapa	-180	0	0	0		0	0	0	0	0
225	1	97	265	-1	429	238	17.6	31	Z2	49	0	0	0		0	0	0	0	0
226	1	192	172	-1	377	314	5.4	33	ABarppaaa	337	57	0	0		0	0	0	0	0
227	1	102	69	-1	484	179	25.4	31	ABprppppaa	232	399	0	0		0	0	0	0	0
228	1	3	235	-1	259	164	8.1	27	ABalappppp	152	0	0	0		0	0	0	0	0
229	1	46	51	-1	168	373	10.0	27	ABalpppaap	213	668	0	0		0	0	0	0	0
230	1	237	215	-1	201	246	22.1	30	ABaraaapap	148	0	0	0		0	0	0	0	0
231	1	176	195	-1	401	214	24.4	33	ABprpappap	210	-540	0	0		0	0	0	0	0
232	1	190	124	-1	237	172	24.6	31	ABarapppap	186	0	0	0		0	0	0	0	0
233	1	255	95	-1	281	151	23.7	31	ABarappapa	280	75	0	0		0	0	0	0	0
234	1	96	116	-1	137	190	18.1	33	ABalaapaa	-15	0	0	0		0	0	0	0	0
235	1	99	119	-1	191	188	17.5	31	MSppaaa	-26	0	0	0		0	0	0	0	0
236	1	146	219	-1	250	228	22.4	33	ABarapaapp	330	32	0	0		0	0	0	0	0
237	1	222	5	-1	272	413	16.7	28	ABplpaapap	210	-156	0	0		0	0	0	0	0
238	1	117	183	-1	90	219	16.6	28	ABalaaapar	264	-77	0	0		0	0	0	0	0
239	1	26	15	229	117	193	12.4	34	ABalaaapp	222	-56	0	0		0	0	0	0	0
240	1	246	279	-1	404	330	23.5	30	ABplpappap	291	151	0	0		0	0	0	0	0
241	1	70	259	-1	449	190	5.7	32	ABarpppap	307	198	0	0		0	0	0	0	0
242	1	48	269	-1	152	224	6.3	28	ABalappapp	202	0	0	0		0	0	0	0	0
243	1	41	209	-1	451	314	18.7	35	Capaa	335	1067	0	0		0	0	0	0	0
244	1	157	93	-1	247	295	21.8	30	ABalpappap	256	-172	0	0		0	0	0	0	0
245	1	153	77	-1	214	386	20.4	31	ABplpaaaaa	-151	0	0	0		0	0	0	0	0
246	1	50	27	105	454	403	19.7	38	ABplppapp	269	-432	0	0		0	0	0	0	0
247	1	140	174	-1	514	135	16.6	37	ABprappaa	87	0	0	0		0	0	0	0	0
248	1	64	286	-1	434	403	23.6	31	ABplpppaaa	232	-149	0	0		0	0	0	0	0
249	1	143	147	194	455	147	19.4	34	ABprppapa	235	-208	0	0		0	0	0	0	0
250	1	133	10	-1	359	437	16.8	31	ABplpaappp	308	-49	0	0		0	0	0	0	0
251	1	116	230	-1	174	224	17.4	28	ABaraappaa	164	0	0	0		0	0	0	0	0
252	1	21	253	-1	114	210	21.4	31	ABalaaaarr	248	-6	0	0		0	0	0	0	0
253	1	92	62	-1	153	164	14.1	33	ABalaappa	237	0	0	0		0	0	0	0	0
254	1	249	82	-1	248	300	5.4	29	ABplaaaapa	204	0	0	0		0	0	0	0	0
255	1	181	211	-1	268	193	23.5	30	ABarappaaa	216	-117	0	0		0	0	0	0	0
256	1	251	274	-1	478	343	23.3	30	ABplppppap	184	0	0	0		0	0	0	0	0
257	1	44	53	-1	150	357	14.4	29	ABalppaaap	198	-533	0	0		0	0	0	0	0
258	1	244	250	-1	365	245	21.6	34	MSpapap	321	-594	0	0		0	0	0	0	0
259	1	27	8	-1	299	125	12.6	28	ABpraappaa	127	0	0	0		0	0	0	0	0
260	1	20	148	165	342	355	6.5	32	ABplaaapp	229	168	0	0		0	0	0	0	0
261	1	212	207	271	423	156	24.3	34	ABprppaap	129	0	0	0		0	0	0	0	0
262	1	65	91	-1	222	305	19.2	29	ABalpaaapp	236	-616	0	0		0	0	0	0	0
263	1	120	104	-1	506	377	23.7	31	ABplpppapa	243	219	0	0		0	0	0	0	0
264	1	105	114	-1	245	369	7.4	30	ABplaapaap	249	428	0	0		0	0	0	0	0
265	1	248	227	-1	341	333	25.3	35	ABplpappaa	327	104	0	0		0	0	0	0	0
266	1	91	102	-1	216	286	24.1	29	ABalpappaa	-205	0	0	0		0	0	0	0	0
267	1	186	244	-1	303	143	17.8	27	ABprpaapaa	-294	0	0	0		0	0	0	0	0
268	1	88	11	-1	345	158	14.5	32	MSppppa	299	-325	0	0		0	0	0	0	0
269	1	228	37	-1	471	150	24.5	33	ABprpppaaa	283	53	0	0		0	0	0	0	0
270	1	117	74	-1	98	237	12.6	28	ABalaaapal	279	-79	0	0		0	0	0	0	0
271	1	247	107	-1	405	117	21.8	32	ABprpapapp	242	183	0	0		0	0	0	0	0
272	0	266	-1	-1	519	261	23.0	27		203	62	0	0		0	0	0	0	0
273	1	30	284	-1	206	198	24.0	24	ABarapaaaa	0	0	0	0		0	0	0	0	0
