# Supplementary material for: The AP-2 Transcription Factor APTF-2 Is Required for Neuroblast and Epidermal Morphogenesis in Caenorhabditis elegans Embryogenesis
Source: PLoS Genet. 2016 May 13;12(5):e1006048. doi: 10.1371/journal.pgen.1006048 (PMC4866721; doi:10.1371/journal.pgen.1006048)
Supplement: S5 Text — (ZIP) [file pgen.1006048.s033.zip › nuclei/t124-nuclei]

1	1	157	57	-1	533	391	10.4	29	ABplapapap	-157	0	0	0		0	0	0	0	0
2	1	75	261	-1	244	190	18.5	32	MSppaap	264	847	0	0		0	0	0	0	0
3	1	198	80	-1	243	253	19.4	32	ABaraapppa	135	0	0	0		0	0	0	0	0
4	1	207	269	-1	354	137	22.4	32	ABprpapapa	318	-69	0	0		0	0	0	0	0
5	1	237	6	-1	281	418	17.2	28	ABplpaapap	281	450	0	0		0	0	0	0	0
6	1	144	220	-1	536	323	20.4	35	Cappp	349	-988	0	0		0	0	0	0	0
7	1	149	34	-1	343	405	8.3	31	ABplaappap	311	-362	0	0		0	0	0	0	0
8	1	259	19	-1	298	133	12.7	28	ABpraappaa	251	-816	0	0		0	0	0	0	0
9	1	171	204	-1	252	211	14.4	33	MSpaapa	168	0	0	0		0	0	0	0	0
10	1	250	125	-1	365	437	17.0	30	ABplpaappp	266	83	0	0		0	0	0	0	0
11	1	268	101	-1	339	160	14.5	31	MSppppa	299	-12	0	0		0	0	0	0	0
12	1	208	282	-1	595	334	13.5	33	Caapa	331	79	0	0		0	0	0	0	0
13	1	81	49	266	215	132	18.3	34	ABpraaapa	-133	0	0	0		0	0	0	0	0
14	1	120	210	-1	347	259	5.4	36	ABarpaapp	340	135	0	0		0	0	0	0	0
15	1	239	239	-1	115	206	13.3	27	ABalaaappl	199	556	0	0		0	0	0	0	0
16	1	24	9	-1	284	258	13.6	31	MSaaapp	310	-1490	0	0		0	0	0	0	0
17	1	36	100	-1	147	339	23.3	32	ABalpapaaa	259	1004	0	0		0	0	0	0	0
18	1	65	104	223	393	395	8.3	33	ABplapaaa	486	0	0	0		0	0	0	0	0
19	1	42	168	-1	191	338	25.4	31	ABalpapaap	295	-169	0	0		0	0	0	0	0
20	1	201	91	-1	443	405	11.0	33	ABplapaap	254	0	0	0		0	0	0	0	0
21	1	29	146	-1	231	345	17.3	31	MSapaap	283	352	0	0		0	0	0	0	0
22	1	206	265	-1	387	358	17.7	32	Daap	322	-501	0	0		0	0	0	0	0
23	1	169	45	-1	238	391	11.2	28	ABalppppap	242	-1775	0	0		0	0	0	0	0
24	1	186	187	-1	229	140	23.3	31	ABarappppa	313	200	0	0		0	0	0	0	0
25	1	109	79	-1	567	180	9.4	29	ABprapappa	290	366	0	0		0	0	0	0	0
26	1	211	127	-1	483	401	8.2	30	ABplapapaa	486	0	0	0		0	0	0	0	0
27	1	246	73	-1	442	414	20.4	31	ABplppappa	240	-132	0	0		0	0	0	0	0
28	1	110	238	-1	320	432	11.2	27	ABplaappaa	238	324	0	0		0	0	0	0	0
29	1	50	48	-1	181	151	15.5	33	ABpraaaaa	-120	0	0	0		0	0	0	0	0
30	1	163	185	-1	264	405	21.4	32	ABplpaaaap	281	-506	0	0		0	0	0	0	0
31	1	16	221	-1	468	358	6.6	33	ABarppapa	227	0	0	0		0	0	0	0	0
32	1	193	241	-1	346	302	20.7	33	MSaapap	324	232	0	0		0	0	0	0	0
33	1	121	215	-1	205	281	11.4	30	MSaaapaa	257	160	0	0		0	0	0	0	0
34	1	104	50	-1	326	101	16.7	29	ABprpaapap	192	0	0	0		0	0	0	0	0
35	1	56	59	-1	512	400	17.8	33	ABplapppa	232	0	0	0		0	0	0	0	0
36	1	179	38	99	129	299	10.6	37	ABalapaap	373	299	0	0		0	0	0	0	0
37	1	269	20	-1	477	159	24.6	30	ABprpppaaa	272	608	0	0		0	0	0	0	0
38	1	45	140	-1	329	368	12.5	32	MSapppa	291	924	0	0		0	0	0	0	0
39	1	172	106	-1	180	313	21.8	30	ABalpaaapa	246	70	0	0		0	0	0	0	0
40	1	165	202	224	528	152	11.2	37	ABprapapa	341	1180	0	0		0	0	0	0	0
41	1	152	180	-1	245	100	16.1	29	ABpraaappa	245	352	0	0		0	0	0	0	0
42	1	40	207	-1	173	205	6.8	29	ABalapppaa	231	-109	0	0		0	0	0	0	0
43	1	69	70	-1	345	399	17.9	32	ABplppaaa	251	-565	0	0		0	0	0	0	0
44	1	55	55	-1	275	350	11.4	32	MSapapp	-37	0	0	0		0	0	0	0	0
45	1	114	131	-1	385	302	22.6	32	MSaappa	287	385	0	0		0	0	0	0	0
46	1	170	92	-1	544	381	20.7	35	ABplapppp	352	661	0	0		0	0	0	0	0
47	1	31	173	-1	579	322	9.4	36	Caaap	114	0	0	0		0	0	0	0	0
48	1	96	171	-1	306	313	5.3	29	ABplaaaapp	255	651	0	0		0	0	0	0	0
49	1	223	226	-1	255	172	14.7	33	MSppapa	258	-287	0	0		0	0	0	0	0
50	1	142	96	-1	223	337	23.6	31	ABalpapapa	286	713	0	0		0	0	0	0	0
51	1	229	27	-1	173	366	9.8	26	ABalpppaap	255	244	0	0		0	0	0	0	0
52	1	113	192	-1	373	105	13.9	31	ABpraapppa	539	0	0	0		0	0	0	0	0
53	1	257	195	-1	156	364	14.5	29	ABalppaaap	82	0	0	0		0	0	0	0	0
54	1	133	234	-1	302	198	18.7	33	MSpppaa	323	0	0	0		0	0	0	0	0
55	1	15	94	-1	233	133	14.0	33	ABpraaaap	467	0	0	0		0	0	0	0	0
56	1	105	257	-1	311	157	21.0	29	ABprpapaaa	293	-80	0	0		0	0	0	0	0
57	1	7	42	-1	103	278	13.4	33	ABalapaaa	137	0	0	0		0	0	0	0	0
58	1	205	278	-1	508	145	21.3	36	ABprppapp	349	-292	0	0		0	0	0	0	0
59	1	108	15	-1	165	378	20.6	30	ABalppapaa	300	402	0	0		0	0	0	0	0
60	1	224	4	-1	292	408	19.9	28	ABplpaaapa	244	134	0	0		0	0	0	0	0
61	1	78	66	-1	429	113	15.3	31	ABpraapppp	320	338	0	0		0	0	0	0	0
62	1	253	198	-1	150	161	14.3	34	ABalaappa	219	0	0	0		0	0	0	0	0
63	1	20	270	-1	223	123	9.2	28	ABpraapaaa	243	232	0	0		0	0	0	0	0
64	1	88	246	-1	268	334	24.6	32	ABalpapapp	284	810	0	0		0	0	0	0	0
65	1	9	141	-1	253	410	13.2	28	ABalpppppa	274	148	0	0		0	0	0	0	0
66	1	103	237	-1	240	346	14.1	33	MSapapa	173	0	0	0		0	0	0	0	0
67	1	168	287	-1	542	196	24.8	32	ABprpppapa	322	-269	0	0		0	0	0	0	0
68	1	153	175	-1	518	167	24.6	30	ABprpppaap	296	-800	0	0		0	0	0	0	0
69	1	227	291	-1	492	188	24.9	29	ABprppppaa	274	692	0	0		0	0	0	0	0
70	1	70	155	-1	414	415	21.4	31	ABplppapap	203	-503	0	0		0	0	0	0	0
71	1	184	53	-1	126	247	15.4	27	MSaaaaaa	255	156	0	0		0	0	0	0	0
72	1	101	205	-1	246	217	6.1	32	ABarpaaap	-16	0	0	0		0	0	0	0	0
73	1	141	181	-1	367	371	14.7	31	Daaa	299	-73	0	0		0	0	0	0	0
74	1	270	227	-1	96	236	12.8	28	ABalaaapal	277	535	0	0		0	0	0	0	0
75	1	191	150	-1	411	423	13.1	31	ABplaapppp	212	0	0	0		0	0	0	0	0
76	1	146	39	-1	223	204	10.3	28	MSpaaapa	223	-519	0	0		0	0	0	0	0
77	1	245	161	-1	224	383	20.2	30	ABplpaaaaa	471	0	0	0		0	0	0	0	0
78	1	122	157	-1	429	198	11.3	37	Epra	377	122	0	0		0	0	0	0	0
79	1	154	3	-1	531	359	7.3	33	ABarppapp	21	0	0	0		0	0	0	0	0
80	1	219	83	-1	433	322	24.7	30	ABplpapppa	227	115	0	0		0	0	0	0	0
81	1	147	121	-1	362	416	12.1	31	ABplaapppa	166	0	0	0		0	0	0	0	0
82	1	254	13	-1	249	300	5.3	30	ABplaaaapa	216	0	0	0		0	0	0	0	0
83	1	182	97	-1	290	117	15.5	34	ABpraaappp	295	147	0	0		0	0	0	0	0
84	1	209	40	-1	504	255	20.3	35	Cppap	329	74	0	0		0	0	0	0	0
85	1	199	138	-1	187	276	16.9	30	ABaraapaap	255	-211	0	0		0	0	0	0	0
86	1	192	147	-1	144	150	17.7	33	ABalaapap	327	213	0	0		0	0	0	0	0
87	1	173	216	-1	391	202	5.3	33	ABarpppaa	303	0	0	0		0	0	0	0	0
88	1	181	2	-1	390	365	11.1	32	MSapppp	317	0	0	0		0	0	0	0	0
89	1	89	35	-1	157	312	8.1	25	ABalapappa	115	0	0	0		0	0	0	0	0
90	1	17	162	-1	212	168	8.3	27	ABalappppa	128	0	0	0		0	0	0	0	0
91	1	262	134	-1	223	312	19.2	29	ABalpaaapp	255	-22	0	0		0	0	0	0	0
92	1	221	89	-1	393	105	18.4	32	ABprpaappp	315	-244	0	0		0	0	0	0	0
93	1	244	126	-1	249	301	22.3	32	ABalpappap	263	-794	0	0		0	0	0	0	0
94	1	139	47	-1	202	371	11.1	29	ABalppppaa	249	814	0	0		0	0	0	0	0
95	1	233	190	-1	281	153	24.4	32	ABarappapa	274	388	0	0		0	0	0	0	0
96	1	132	33	-1	210	194	22.3	32	ABarapaapa	273	186	0	0		0	0	0	0	0
97	1	60	71	-1	137	346	10.6	28	ABalpppaaa	240	1017	0	0		0	0	0	0	0
98	1	74	129	-1	235	411	17.3	30	ABplpaapaa	295	-1001	0	0		0	0	0	0	0
99	1	3	119	-1	258	161	19.9	31	ABarappppp	213	0	0	0		0	0	0	0	0
100	1	8	154	-1	598	203	13.2	29	ABprapappp	288	1129	0	0		0	0	0	0	0
101	1	84	275	-1	162	168	10.9	29	ABalaapppa	242	188	0	0		0	0	0	0	0
102	1	266	65	-1	216	298	23.9	29	ABalpappaa	255	376	0	0		0	0	0	0	0
103	1	37	37	-1	202	217	12.3	32	MSpaaaap	60	0	0	0		0	0	0	0	0
104	1	263	159	-1	518	380	24.2	33	ABplpppapa	320	-795	0	0		0	0	0	0	0
105	1	246	163	-1	478	398	19.4	31	ABplppappp	-122	0	0	0		0	0	0	0	0
106	1	123	240	-1	429	113	20.2	32	ABprppaaa	128	0	0	0		0	0	0	0	0
107	1	271	143	-1	394	122	22.4	31	ABprpapapp	307	-170	0	0		0	0	0	0	0
108	1	41	41	-1	113	253	9.5	32	ABalappaa	279	372	0	0		0	0	0	0	0
109	1	21	52	-1	168	186	22.0	33	ABaraaapp	313	-757	0	0		0	0	0	0	0
110	1	34	108	-1	220	242	17.4	30	ABaraappap	133	0	0	0		0	0	0	0	0
111	1	22	177	-1	317	193	6.4	28	ABarpapapp	192	122	0	0		0	0	0	0	0
112	1	155	78	-1	500	413	13.8	35	ABplappap	340	0	0	0		0	0	0	0	0
113	1	127	90	-1	510	258	25.2	32	ABprpppppa	271	60	0	0		0	0	0	0	0
114	1	264	44	-1	252	370	7.4	29	ABplaapaap	264	-214	0	0		0	0	0	0	0
115	1	4	242	-1	169	258	12.0	31	MSaaaaap	51	0	0	0		0	0	0	0	0
116	1	234	68	-1	141	195	17.8	32	ABalaapaa	297	-506	0	0		0	0	0	0	0
117	1	107	51	-1	356	185	18.3	33	MSpppap	272	1254	0	0		0	0	0	0	0
118	1	150	109	-1	315	203	24.1	30	ABarappaap	304	280	0	0		0	0	0	0	0
119	1	235	72	-1	193	190	17.3	31	MSppaaa	318	198	0	0		0	0	0	0	0
120	1	220	105	-1	241	230	26.2	30	ABarapaaap	239	158	0	0		0	0	0	0	0
121	1	98	244	-1	268	244	24.9	31	ABarapapaa	259	-556	0	0		0	0	0	0	0
122	1	79	277	-1	210	231	4.6	30	ABarpaaaa	283	330	0	0		0	0	0	0	0
123	1	195	230	-1	483	393	23.3	34	ABplpppaap	277	485	0	0		0	0	0	0	0
124	1	232	178	-1	234	179	24.7	30	ABarapppap	235	0	0	0		0	0	0	0	0
125	1	203	145	-1	392	295	17.4	34	Z3	223	77	0	0		0	0	0	0	0
126	1	100	63	-1	610	278	21.4	34	Cpapp	320	85	0	0		0	0	0	0	0
127	1	222	24	-1	337	124	8.7	29	ABpraapapp	368	0	0	0		0	0	0	0	0
128	1	97	76	-1	284	352	5.6	31	ABplaaapa	285	-468	0	0		0	0	0	0	0
129	1	49	54	-1	260	403	9.6	27	ABplaapapa	290	0	0	0		0	0	0	0	0
130	1	185	93	-1	297	405	8.2	29	ABplaapapp	331	0	0	0		0	0	0	0	0
131	1	135	74	-1	529	313	5.4	36	Caaaa	361	380	0	0		0	0	0	0	0
132	1	43	21	-1	422	373	24.8	30	ABplppaapp	260	-166	0	0		0	0	0	0	0
133	1	10	160	-1	186	350	18.6	30	ABalpaappp	301	0	0	0		0	0	0	0	0
134	1	83	135	-1	393	247	12.8	38	Ealp	342	752	0	0		0	0	0	0	0
135	1	213	153	194	523	326	24.1	34	ABplppppp	-144	0	0	0		0	0	0	0	0
136	1	63	254	-1	183	147	22.3	30	ABarapppaa	-119	0	0	0		0	0	0	0	0
137	1	143	249	-1	101	270	16.7	27	ABalaaaala	212	-305	0	0		0	0	0	0	0
138	1	197	208	-1	300	176	12.2	30	MSppapp	52	0	0	0		0	0	0	0	0
139	1	64	218	-1	326	419	20.9	31	ABplpaaapp	107	0	0	0		0	0	0	0	0
140	1	129	107	-1	204	307	16.1	30	ABaraapapa	302	569	0	0		0	0	0	0	0
141	1	18	255	-1	477	149	8.4	34	ABarppppa	327	459	0	0		0	0	0	0	0
142	1	32	133	-1	164	379	17.4	27	ABalppaapa	193	139	0	0		0	0	0	0	0
143	1	136	25	-1	449	298	9.7	37	Epla	361	-751	0	0		0	0	0	0	0
144	1	93	170	-1	151	218	13.9	28	MSpaaaaa	210	-211	0	0		0	0	0	0	0
145	1	28	188	-1	567	252	25.5	32	ABprpppapp	275	-922	0	0		0	0	0	0	0
146	1	178	22	-1	251	270	8.1	28	MSaaaapp	-169	0	0	0		0	0	0	0	0
147	1	249	31	-1	473	164	20.5	30	ABprppapap	232	-517	0	0		0	0	0	0	0
148	1	260	252	-1	377	352	6.5	27	ABplaaappp	205	161	0	0		0	0	0	0	0
149	1	202	18	-1	308	378	24.1	33	ABplpapapa	328	973	0	0		0	0	0	0	0
150	1	52	115	-1	271	141	6.6	32	ABarpapaa	318	1111	0	0		0	0	0	0	0
151	1	161	245	-1	200	394	17.1	28	ABalppaapp	95	0	0	0		0	0	0	0	0
152	1	160	64	-1	152	274	6.1	32	ABalapapa	69	0	0	0		0	0	0	0	0
153	1	124	236	-1	330	300	16.0	32	MSaapaap	301	0	0	0		0	0	0	0	0
154	1	51	43	-1	255	322	19.7	30	ABalpapppa	290	738	0	0		0	0	0	0	0
155	1	1	14	-1	145	310	19.5	34	ABalpaapap	268	9	0	0		0	0	0	0	0
156	1	77	113	-1	233	328	4.9	31	ABplaaaaap	288	-86	0	0		0	0	0	0	0
157	1	27	132	-1	152	240	18.2	31	ABaraaaap	314	562	0	0		0	0	0	0	0
158	1	35	243	-1	101	242	19.2	30	ABalaaaarl	-51	0	0	0		0	0	0	0	0
159	1	26	1	-1	293	115	9.6	28	ABpraapapa	226	-160	0	0		0	0	0	0	0
160	1	84	136	-1	197	140	10.5	27	ABalaapppp	184	241	0	0		0	0	0	0	0
161	1	148	219	-1	411	273	23.7	34	MSpappa	322	-586	0	0		0	0	0	0	0
162	1	80	231	-1	562	354	24.3	31	ABplpppapp	297	25	0	0		0	0	0	0	0
163	1	62	289	-1	499	303	13.4	38	Eplp	387	-503	0	0		0	0	0	0	0
164	1	30	110	-1	410	333	20.9	35	MSaappp	351	530	0	0		0	0	0	0	0
165	1	260	69	-1	322	365	5.8	27	ABplaaappa	165	0	0	0		0	0	0	0	0
166	1	33	199	-1	176	323	13.5	31	MSapaaa	275	0	0	0		0	0	0	0	0
167	1	13	280	-1	295	232	16.8	31	ABaraapppp	196	0	0	0		0	0	0	0	0
168	1	111	232	-1	454	429	15.7	34	ABplappaa	23	0	0	0		0	0	0	0	0
169	1	57	28	-1	265	114	11.7	29	ABpraapaap	194	0	0	0		0	0	0	0	0
170	1	159	279	-1	480	198	15.2	36	Dppp	361	903	0	0		0	0	0	0	0
171	1	5	172	-1	213	406	13.3	30	ABalpppapp	88	0	0	0		0	0	0	0	0
172	1	226	67	-1	378	306	5.4	32	ABarppaaa	119	0	0	0		0	0	0	0	0
173	1	174	87	-1	310	108	20.5	29	ABprpaaapa	254	-1149	0	0		0	0	0	0	0
174	1	247	191	267	520	138	17.4	37	ABprappaa	259	410	0	0		0	0	0	0	0
175	1	82	292	-1	581	186	18.3	32	ABprappapp	236	395	0	0		0	0	0	0	0
176	1	130	7	-1	295	410	12.4	30	ABalpppppp	283	411	0	0		0	0	0	0	0
177	1	156	186	-1	487	297	24.3	31	ABplpapppp	278	512	0	0		0	0	0	0	0
178	1	44	32	-1	133	272	20.4	28	ABaraapaaa	-356	0	0	0		0	0	0	0	0
179	1	126	176	-1	346	108	12.4	31	ABpraappap	275	227	0	0		0	0	0	0	0
180	1	145	17	-1	308	306	10.7	36	Eara	247	0	0	0		0	0	0	0	0
181	1	102	85	-1	173	389	12.8	28	ABalpppapa	91	0	0	0		0	0	0	0	0
182	1	125	174	-1	116	338	13.5	26	ABalppaaaa	198	434	0	0		0	0	0	0	0
183	1	238	8	-1	96	213	17.4	29	ABalaaapar	251	-81	0	0		0	0	0	0	0
184	1	73	179	-1	446	263	22.3	36	MSpappp	359	759	0	0		0	0	0	0	0
185	1	67	36	-1	333	237	11.8	36	Eala	362	558	0	0		0	0	0	0	0
186	1	14	164	-1	256	265	16.0	30	ABaraapapp	355	0	0	0		0	0	0	0	0
187	1	39	247	-1	526	192	7.0	34	ABarppppp	110	0	0	0		0	0	0	0	0
188	1	89	137	-1	199	339	8.0	26	ABalapappp	-204	0	0	0		0	0	0	0	0
189	1	128	260	-1	367	171	23.1	32	ABprpapaap	281	1076	0	0		0	0	0	0	0
190	1	188	86	-1	447	339	13.3	35	Dapp	321	-166	0	0		0	0	0	0	0
191	1	46	142	-1	509	346	15.9	35	Cappa	42	0	0	0		0	0	0	0	0
192	1	137	23	-1	492	311	19.4	35	Capap	345	827	0	0		0	0	0	0	0
193	1	204	214	-1	345	366	21.4	32	ABplpapaap	263	-502	0	0		0	0	0	0	0
194	1	249	229	-1	438	143	19.5	30	ABprppapaa	191	1373	0	0		0	0	0	0	0
195	1	231	248	-1	402	214	24.8	34	ABprpappap	259	431	0	0		0	0	0	0	0
196	1	95	272	-1	277	304	16.5	30	MSaapaaa	109	0	0	0		0	0	0	0	0
197	1	76	212	-1	190	268	7.8	28	MSaaaapa	117	0	0	0		0	0	0	0	0
198	1	194	167	-1	189	300	4.8	29	ABplaaaaaa	222	716	0	0		0	0	0	0	0
199	1	158	262	-1	329	153	24.8	32	ABarappapp	178	0	0	0		0	0	0	0	0
200	1	116	116	-1	136	235	24.3	36	ABaraaaaa	372	0	0	0		0	0	0	0	0
201	1	119	258	-1	213	363	6.6	27	ABplaapaaa	235	1014	0	0		0	0	0	0	0
202	1	6	5	-1	111	290	22.3	31	ABalpaapaa	230	0	0	0		0	0	0	0	0
203	1	140	118	-1	162	251	22.3	29	ABaraaapaa	261	0	0	0		0	0	0	0	0
204	1	167	11	-1	131	348	18.9	29	ABalpaappa	241	1005	0	0		0	0	0	0	0
205	1	72	77	-1	375	418	20.0	30	ABplppapaa	242	806	0	0		0	0	0	0	0
206	1	106	253	-1	350	101	18.4	30	ABprpaappa	197	0	0	0		0	0	0	0	0
207	1	261	26	-1	446	160	24.4	32	ABprppaapp	253	-182	0	0		0	0	0	0	0
208	1	11	271	-1	289	245	5.2	36	ABarpaapa	147	0	0	0		0	0	0	0	0
209	1	243	56	-1	453	322	18.5	35	Capaa	292	1068	0	0		0	0	0	0	0
210	1	216	206	-1	422	192	19.4	33	Dpap	330	358	0	0		0	0	0	0	0
211	1	255	235	-1	265	199	23.6	30	ABarappaaa	218	207	0	0		0	0	0	0	0
212	1	164	88	-1	235	375	23.4	29	ABalppappa	245	-826	0	0		0	0	0	0	0
213	1	118	123	-1	483	253	14.0	38	Eprp	372	-1028	0	0		0	0	0	0	0
214	1	66	228	-1	555	173	21.5	34	ABprapppa	339	-455	0	0		0	0	0	0	0
215	1	230	95	-1	206	252	21.7	31	ABaraaapap	590	0	0	0		0	0	0	0	0
216	1	112	120	-1	287	354	16.3	31	MSappaa	-70	0	0	0		0	0	0	0	0
217	1	53	288	-1	375	158	7.9	33	ABarpappp	113	0	0	0		0	0	0	0	0
218	1	2	196	-1	481	130	15.4	31	ABprapaapp	229	117	0	0		0	0	0	0	0
219	1	236	149	-1	246	233	22.5	33	ABarapaapp	286	1154	0	0		0	0	0	0	0
220	1	217	264	-1	285	129	21.6	31	ABprpaaaap	245	81	0	0		0	0	0	0	0
221	1	23	60	-1	563	383	16.6	30	ABplapappp	251	-283	0	0		0	0	0	0	0
222	1	58	200	-1	418	371	15.7	32	Dapa	328	717	0	0		0	0	0	0	0
223	1	12	82	-1	325	361	16.4	32	MSappap	122	0	0	0		0	0	0	0	0
224	1	212	75	-1	366	244	17.4	33	MSpapaap	-67	0	0	0		0	0	0	0	0
225	1	91	156	-1	555	237	18.8	36	Cpppa	361	1410	0	0		0	0	0	0	0
226	1	99	169	-1	433	138	8.9	31	ABprapaaap	264	-227	0	0		0	0	0	0	0
227	1	265	263	-1	343	333	25.4	35	ABplpappaa	324	-211	0	0		0	0	0	0	0
228	1	176	61	-1	141	288	25.3	32	ABalpaaaaa	13	0	0	0		0	0	0	0	0
229	1	239	114	-1	130	178	12.5	27	ABalaaappr	184	243	0	0		0	0	0	0	0
230	1	251	250	-1	182	232	17.3	26	ABaraappaa	233	-1125	0	0		0	0	0	0	0
231	1	215	201	-1	427	169	15.6	32	Dppa	322	117	0	0		0	0	0	0	0
232	1	162	84	-1	203	376	22.5	30	ABalppapap	127	0	0	0		0	0	0	0	0
233	1	86	10	-1	260	306	10.6	31	MSaaapap	109	0	0	0		0	0	0	0	0
234	1	92	203	-1	352	197	24.2	30	ABprpappaa	198	297	0	0		0	0	0	0	0
235	1	228	158	-1	258	168	8.8	28	ABalappppp	232	-480	0	0		0	0	0	0	0
236	1	187	259	-1	284	225	21.1	30	ABarapappa	157	0	0	0		0	0	0	0	0
237	1	131	217	-1	607	247	14.4	36	Cpapa	361	-414	0	0		0	0	0	0	0
238	1	19	12	-1	391	295	9.8	38	Earp	388	-897	0	0		0	0	0	0	0
239	1	54	98	-1	329	152	6.3	31	ABarpappa	31	0	0	0		0	0	0	0	0
240	1	48	286	-1	311	252	22.9	25	ABarapappp	219	-733	0	0		0	0	0	0	0
241	1	175	130	-1	251	119	22.0	31	ABprpaaaaa	300	1162	0	0		0	0	0	0	0
242	0	190	-1	-1	318	204	14.2	26		214	1389	0	0		0	0	0	0	0
243	1	22	273	-1	273	184	7.1	28	ABarpapapa	199	126	0	0		0	0	0	0	0
244	1	267	117	-1	299	144	17.9	29	ABprpaapaa	242	-1044	0	0		0	0	0	0	0
245	1	2	103	-1	446	124	11.7	29	ABprapaapa	223	116	0	0		0	0	0	0	0
246	1	138	293	-1	518	223	25.0	30	ABprppppap	303	193	0	0		0	0	0	0	0
247	1	38	189	-1	561	289	20.7	35	Cpppp	314	462	0	0		0	0	0	0	0
248	1	59	16	-1	292	350	20.8	30	ABplpapaaa	83	0	0	0		0	0	0	0	0
249	1	117	222	-1	356	388	24.4	33	ABplpapapp	326	-210	0	0		0	0	0	0	0
250	1	258	284	-1	363	246	21.8	35	MSpapap	351	802	0	0		0	0	0	0	0
251	1	183	276	-1	435	326	5.5	34	ABarppaap	337	125	0	0		0	0	0	0	0
252	1	115	285	-1	571	233	8.1	35	Cpaap	358	387	0	0		0	0	0	0	0
253	1	252	102	-1	124	207	21.3	30	ABalaaaarr	285	-25	0	0		0	0	0	0	0
254	1	85	81	-1	276	232	10.3	31	MSpaaapp	118	0	0	0		0	0	0	0	0
255	1	151	182	-1	392	165	17.4	31	Dpaa	313	-87	0	0		0	0	0	0	0
256	1	25	30	-1	588	214	22.5	35	ABprapppp	307	482	0	0		0	0	0	0	0
257	1	180	211	-1	481	208	19.5	35	Cppaa	342	343	0	0		0	0	0	0	0
258	1	189	233	-1	447	361	24.4	30	ABplppppaa	289	553	0	0		0	0	0	0	0
259	1	241	122	256	445	189	6.3	34	ABarpppap	245	511	0	0		0	0	0	0	0
260	1	90	166	-1	307	249	20.3	28	MSpapaaa	287	-447	0	0		0	0	0	0	0
261	1	218	225	-1	123	217	9.2	27	ABalappapa	205	0	0	0		0	0	0	0	0
262	1	71	62	-1	295	298	21.3	32	ABalpapppp	191	0	0	0		0	0	0	0	0
263	1	127	283	-1	543	280	24.5	31	ABprpppppp	237	70	0	0		0	0	0	0	0
264	1	47	151	-1	393	152	13.4	31	MSppppp	284	78	0	0		0	0	0	0	0
265	1	225	290	-1	428	241	18.3	33	Z2	-103	0	0	0		0	0	0	0	0
266	1	214	152	-1	294	285	25.5	33	ABarapapap	328	304	0	0		0	0	0	0	0
267	1	23	29	-1	555	386	12.6	29	ABplapappa	295	626	0	0		0	0	0	0	0
268	1	196	58	-1	439	201	24.6	32	ABprpapppa	33	0	0	0		0	0	0	0	0
269	1	242	46	-1	148	232	6.3	28	ABalappapp	313	0	0	0		0	0	0	0	0
270	1	87	274	-1	604	334	19.5	38	Caapp	380	226	0	0		0	0	0	0	0
271	1	261	165	-1	398	164	24.2	31	ABprppaapa	260	-185	0	0		0	0	0	0	0
272	1	94	112	-1	183	307	24.7	30	ABalpaaaap	85	0	0	0		0	0	0	0	0
273	1	43	213	-1	384	377	22.9	32	ABplppaapa	281	510	0	0		0	0	0	0	0
274	1	256	148	-1	485	344	23.5	31	ABplppppap	241	501	0	0		0	0	0	0	0
275	1	166	183	-1	311	426	16.0	30	ABplpaappa	248	1058	0	0		0	0	0	0	0
276	1	200	184	-1	195	181	5.4	29	ABalapppap	248	-654	0	0		0	0	0	0	0
277	1	61	268	-1	493	235	5.4	37	Cpaaa	368	-1241	0	0		0	0	0	0	0
278	1	68	139	-1	390	118	10.1	28	ABprapaaaa	274	657	0	0		0	0	0	0	0
279	1	240	128	-1	411	334	24.5	29	ABplpappap	494	0	0	0		0	0	0	0	0
280	1	134	209	-1	285	364	25.2	28	ABalppappp	83	0	0	0		0	0	0	0	0
281	1	210	111	-1	348	134	20.2	33	ABprpaaapp	129	0	0	0		0	0	0	0	0
282	1	177	193	-1	478	239	24.6	31	ABprpapppp	209	-187	0	0		0	0	0	0	0
283	1	82	144	-1	562	166	13.6	31	ABprappapa	84	0	0	0		0	0	0	0	0
284	1	273	281	-1	201	206	24.7	28	ABarapaaaa	115	0	0	0		0	0	0	0	0
285	1	143	251	-1	106	319	16.2	27	ABalaaaalp	274	0	0	0		0	0	0	0	0
286	1	248	124	-1	444	406	23.4	31	ABplpppaaa	178	0	0	0		0	0	0	0	0
