# Supplementary material for: The AP-2 Transcription Factor APTF-2 Is Required for Neuroblast and Epidermal Morphogenesis in Caenorhabditis elegans Embryogenesis
Source: PLoS Genet. 2016 May 13;12(5):e1006048. doi: 10.1371/journal.pgen.1006048 (PMC4866721; doi:10.1371/journal.pgen.1006048)
Supplement: S5 Text — (ZIP) [file pgen.1006048.s033.zip › nuclei/t125-nuclei]

1	1	159	77	-1	293	113	10.1	28	ABpraapapa	142	0	0	0		0	0	0	0	0
2	1	88	50	-1	384	366	10.8	32	MSapppp	50	0	0	0		0	0	0	0	0
3	1	79	147	-1	526	351	6.7	33	ABarppapp	311	-601	0	0		0	0	0	0	0
4	1	60	187	-1	291	413	19.4	29	ABplpaaapa	152	0	0	0		0	0	0	0	0
5	1	202	47	-1	110	292	21.8	32	ABalpaapaa	275	0	0	0		0	0	0	0	0
6	1	5	193	-1	280	415	16.3	29	ABplpaapap	255	113	0	0		0	0	0	0	0
7	1	176	110	-1	298	402	11.9	30	ABalpppppp	308	1151	0	0		0	0	0	0	0
8	1	183	5	-1	95	212	17.8	30	ABalaaapar	208	0	0	0		0	0	0	0	0
9	1	16	155	-1	276	255	13.6	31	MSaaapp	260	-212	0	0		0	0	0	0	0
10	1	233	231	-1	259	306	10.3	30	MSaaapap	276	727	0	0		0	0	0	0	0
11	1	204	156	-1	130	346	18.4	29	ABalpaappa	84	0	0	0		0	0	0	0	0
12	1	238	58	-1	388	292	10.3	37	Earp	369	135	0	0		0	0	0	0	0
13	1	82	19	-1	249	295	5.4	31	ABplaaaapa	279	-1667	0	0		0	0	0	0	0
14	1	155	135	-1	144	311	19.4	33	ABalpaapap	326	0	0	0		0	0	0	0	0
15	1	59	204	-1	164	377	20.3	30	ABalppapaa	242	-7	0	0		0	0	0	0	0
16	1	248	35	-1	289	353	20.1	30	ABplpapaaa	99	0	0	0		0	0	0	0	0
17	1	180	273	-1	310	298	11.1	36	Eara	359	937	0	0		0	0	0	0	0
18	1	149	283	-1	303	378	24.4	32	ABplpapapa	277	-1455	0	0		0	0	0	0	0
19	1	8	226	-1	300	134	13.2	27	ABpraappaa	316	0	0	0		0	0	0	0	0
20	1	37	183	-1	486	157	25.4	30	ABprpppaaa	256	-546	0	0		0	0	0	0	0
21	1	132	167	-1	413	374	25.1	31	ABplppaapp	221	-183	0	0		0	0	0	0	0
22	1	146	224	-1	254	266	8.1	28	MSaaaapp	277	83	0	0		0	0	0	0	0
23	1	192	258	-1	493	315	19.4	36	Capap	341	-446	0	0		0	0	0	0	0
24	1	127	39	-1	331	119	9.5	29	ABpraapapp	291	-548	0	0		0	0	0	0	0
25	1	143	71	-1	449	292	10.1	38	Epla	372	985	0	0		0	0	0	0	0
26	1	207	94	-1	449	163	24.5	32	ABprppaapp	235	-181	0	0		0	0	0	0	0
27	1	51	161	-1	173	367	9.5	28	ABalpppaap	242	-379	0	0		0	0	0	0	0
28	1	169	176	-1	266	109	11.9	30	ABpraapaap	284	164	0	0		0	0	0	0	0
29	1	267	254	-1	550	382	11.6	31	ABplapappa	124	0	0	0		0	0	0	0	0
30	1	256	196	-1	588	220	22.4	36	ABprapppp	74	0	0	0		0	0	0	0	0
31	1	147	40	-1	475	165	21.4	31	ABprppapap	217	140	0	0		0	0	0	0	0
32	1	178	133	-1	131	272	20.0	28	ABaraapaaa	-29	0	0	0		0	0	0	0	0
33	1	96	293	-1	213	200	22.5	30	ABarapaapa	124	0	0	0		0	0	0	0	0
34	1	7	205	-1	338	396	8.1	31	ABplaappap	292	156	0	0		0	0	0	0	0
35	1	89	21	-1	161	316	7.4	29	ABalapappa	196	-507	0	0		0	0	0	0	0
36	1	185	182	299	329	234	11.8	37	Eala	305	-778	0	0		0	0	0	0	0
37	1	103	95	-1	200	213	12.5	32	MSpaaaap	316	-1016	0	0		0	0	0	0	0
38	1	36	131	-1	141	303	8.8	25	ABalapaapp	242	1042	0	0		0	0	0	0	0
39	1	76	160	-1	222	198	10.6	28	MSpaaapa	-218	0	0	0		0	0	0	0	0
40	1	84	237	-1	499	257	20.4	35	Cppap	341	205	0	0		0	0	0	0	0
41	1	108	188	-1	116	235	10.0	32	ABalappaa	324	-25	0	0		0	0	0	0	0
42	1	57	70	-1	101	273	13.8	35	ABalapaaa	330	-199	0	0		0	0	0	0	0
43	1	154	42	-1	253	325	19.5	30	ABalpapppa	248	-172	0	0		0	0	0	0	0
44	1	114	80	-1	242	362	7.3	29	ABplaapaap	249	92	0	0		0	0	0	0	0
45	1	23	9	-1	237	382	11.2	30	ABalppppap	236	-205	0	0		0	0	0	0	0
46	1	269	1	-1	149	222	6.5	28	ABalappapp	282	-318	0	0		0	0	0	0	0
47	1	94	152	-1	202	362	11.1	28	ABalppppaa	252	1127	0	0		0	0	0	0	0
48	1	29	137	-1	186	149	15.3	33	ABpraaaaa	-35	0	0	0		0	0	0	0	0
49	1	13	180	-1	186	137	18.7	30	ABpraaapaa	219	1443	0	0		0	0	0	0	0
50	1	34	84	-1	325	103	17.4	30	ABprpaapap	280	-123	0	0		0	0	0	0	0
51	1	117	192	-1	357	182	18.1	32	MSpppap	257	1264	0	0		0	0	0	0	0
52	1	109	177	199	172	188	22.4	36	ABaraaapp	242	182	0	0		0	0	0	0	0
53	1	71	6	-1	122	245	15.1	27	MSaaaaaa	223	95	0	0		0	0	0	0	0
54	1	129	149	-1	256	398	9.1	29	ABplaapapa	238	-538	0	0		0	0	0	0	0
55	1	44	151	-1	274	343	11.6	32	MSapapp	317	287	0	0		0	0	0	0	0
56	1	209	272	-1	451	320	18.6	34	Capaa	109	0	0	0		0	0	0	0	0
57	1	1	209	-1	527	391	9.0	29	ABplapapap	280	1066	0	0		0	0	0	0	0
58	1	268	269	-1	435	208	24.7	30	ABprpapppa	254	-312	0	0		0	0	0	0	0
59	1	35	158	-1	509	395	17.5	33	ABplapppa	300	107	0	0		0	0	0	0	0
60	1	221	248	-1	563	380	16.5	30	ABplapappp	295	-133	0	0		0	0	0	0	0
61	1	228	175	-1	141	289	25.2	31	ABalpaaaaa	170	0	0	0		0	0	0	0	0
62	1	262	238	-1	292	301	21.2	34	ABalpapppp	332	173	0	0		0	0	0	0	0
63	1	126	139	-1	610	279	21.2	35	Cpapp	97	0	0	0		0	0	0	0	0
64	1	152	74	-1	144	268	6.5	32	ABalapapa	76	0	0	0		0	0	0	0	0
65	1	102	245	-1	214	300	24.2	29	ABalpappaa	287	603	0	0		0	0	0	0	0
66	1	61	37	-1	429	111	15.7	31	ABpraapppp	306	-18	0	0		0	0	0	0	0
67	1	172	83	-1	380	297	5.3	33	ABarppaaa	309	182	0	0		0	0	0	0	0
68	1	116	265	-1	138	192	18.0	32	ABalaapaa	182	0	0	0		0	0	0	0	0
69	1	165	190	-1	324	357	5.8	28	ABplaaappa	153	0	0	0		0	0	0	0	0
70	1	43	260	286	345	400	17.7	31	ABplppaaa	103	0	0	0		0	0	0	0	0
71	1	97	172	-1	135	345	10.4	27	ABalpppaaa	344	0	0	0		0	0	0	0	0
72	1	119	61	-1	187	191	17.2	30	MSppaaa	182	0	0	0		0	0	0	0	0
73	1	27	101	-1	442	417	20.6	32	ABplppappa	257	-1387	0	0		0	0	0	0	0
74	1	131	124	-1	523	305	5.2	36	Caaaa	360	-121	0	0		0	0	0	0	0
75	1	224	150	-1	364	238	17.9	33	MSpapaap	337	922	0	0		0	0	0	0	0
76	1	128	171	217	286	345	5.7	31	ABplaaapa	315	0	0	0		0	0	0	0	0
77	1	205	235	-1	372	418	19.7	30	ABplppapaa	235	175	0	0		0	0	0	0	0
78	1	112	29	-1	497	408	13.3	34	ABplappap	317	0	0	0		0	0	0	0	0
79	1	25	87	-1	573	181	8.7	29	ABprapappa	101	0	0	0		0	0	0	0	0
80	1	3	277	-1	242	259	19.1	32	ABaraapppa	129	0	0	0		0	0	0	0	0
81	1	254	90	-1	281	227	10.3	31	MSpaaapp	134	0	0	0		0	0	0	0	0
82	1	223	108	-1	325	356	16.5	33	MSappap	254	425	0	0		0	0	0	0	0
83	1	80	86	-1	434	320	26.0	32	ABplpapppa	288	178	0	0		0	0	0	0	0
84	1	232	250	-1	201	379	22.3	31	ABalppapap	250	126	0	0		0	0	0	0	0
85	1	181	141	-1	175	386	12.7	27	ABalpppapa	85	0	0	0		0	0	0	0	0
86	1	190	251	-1	443	336	13.3	34	Dapp	341	-1111	0	0		0	0	0	0	0
87	1	173	247	-1	314	111	20.7	29	ABprpaaapa	278	-258	0	0		0	0	0	0	0
88	1	212	120	-1	233	380	22.8	30	ABalppappa	105	0	0	0		0	0	0	0	0
89	1	92	3	-1	392	105	18.8	31	ABprpaappp	299	94	0	0		0	0	0	0	0
90	1	113	212	-1	508	257	24.4	34	ABprpppppa	231	-891	0	0		0	0	0	0	0
91	1	20	27	-1	441	401	11.7	33	ABplapaap	93	0	0	0		0	0	0	0	0
92	1	46	246	-1	540	380	20.5	33	ABplapppp	330	1018	0	0		0	0	0	0	0
93	1	130	121	-1	292	401	7.8	30	ABplaapapp	107	0	0	0		0	0	0	0	0
94	1	55	259	285	236	130	14.9	34	ABpraaaap	234	474	0	0		0	0	0	0	0
95	1	215	174	-1	205	257	21.7	31	ABaraaapap	309	572	0	0		0	0	0	0	0
96	1	50	230	-1	222	344	23.5	31	ABalpapapa	-220	0	0	0		0	0	0	0	0
97	1	83	89	-1	290	117	16.4	33	ABpraaappp	258	774	0	0		0	0	0	0	0
98	1	239	208	-1	324	145	6.6	32	ABarpappa	289	25	0	0		0	0	0	0	0
99	1	36	241	-1	117	288	11.8	27	ABalapaapa	104	0	0	0		0	0	0	0	0
100	1	17	28	-1	145	343	23.0	31	ABalpapaaa	41	0	0	0		0	0	0	0	0
101	1	11	49	-1	339	158	14.6	31	MSppppa	83	0	0	0		0	0	0	0	0
102	1	253	154	-1	126	200	21.4	29	ABalaaaarr	72	0	0	0		0	0	0	0	0
103	1	245	169	-1	446	121	12.3	30	ABprapaapa	234	745	0	0		0	0	0	0	0
104	1	18	145	-1	417	387	8.6	27	ABplapaaap	191	497	0	0		0	0	0	0	0
105	1	120	257	-1	242	233	25.5	31	ABarapaaap	231	1095	0	0		0	0	0	0	0
106	1	39	229	-1	177	316	22.3	29	ABalpaaapa	369	0	0	0		0	0	0	0	0
107	1	140	143	-1	197	302	15.8	31	ABaraapapa	289	103	0	0		0	0	0	0	0
108	1	110	8	-1	215	234	17.6	29	ABaraappap	275	-197	0	0		0	0	0	0	0
109	1	118	25	-1	315	208	24.7	31	ABarappaap	255	78	0	0		0	0	0	0	0
110	1	164	288	-1	404	338	20.6	34	MSaappp	346	125	0	0		0	0	0	0	0
111	1	281	253	-1	351	137	20.5	32	ABprpaaapp	303	807	0	0		0	0	0	0	0
112	1	272	173	-1	180	307	25.3	30	ABalpaaaap	254	-249	0	0		0	0	0	0	0
113	1	156	43	-1	225	322	5.1	30	ABplaaaaap	128	0	0	0		0	0	0	0	0
114	1	229	48	-1	130	171	12.8	27	ABalaaappr	272	0	0	0		0	0	0	0	0
115	1	150	113	-1	267	137	7.0	32	ABarpapaa	272	462	0	0		0	0	0	0	0
116	1	200	11	-1	138	236	24.3	36	ABaraaaaa	-9	0	0	0		0	0	0	0	0
117	1	244	17	-1	299	144	18.4	30	ABprpaapaa	245	220	0	0		0	0	0	0	0
118	1	203	114	-1	156	256	21.8	29	ABaraaapaa	247	-364	0	0		0	0	0	0	0
119	1	99	292	-1	260	160	20.3	31	ABarappppp	311	-1140	0	0		0	0	0	0	0
120	1	216	210	-1	285	353	16.2	32	MSappaa	48	0	0	0		0	0	0	0	0
121	1	81	122	-1	359	415	11.8	31	ABplaapppa	179	0	0	0		0	0	0	0	0
122	1	259	203	-1	429	182	5.6	29	ABarpppapa	276	125	0	0		0	0	0	0	0
123	1	213	23	-1	484	247	14.8	39	Eprp	391	92	0	0		0	0	0	0	0
124	1	286	271	-1	439	396	23.7	29	ABplpppaaa	158	0	0	0		0	0	0	0	0
125	1	10	134	-1	361	435	16.5	29	ABplpaappp	256	-870	0	0		0	0	0	0	0
126	1	93	191	-1	246	307	22.5	32	ABalpappap	294	791	0	0		0	0	0	0	0
127	1	26	85	-1	472	392	7.2	29	ABplapapaa	297	-145	0	0		0	0	0	0	0
128	1	279	282	-1	400	324	24.4	25	ABplpappap	638	0	0	0		0	0	0	0	0
129	1	98	215	-1	235	413	16.6	30	ABplpaapaa	255	773	0	0		0	0	0	0	0
130	1	241	26	-1	256	115	22.5	31	ABprpaaaaa	266	-593	0	0		0	0	0	0	0
131	1	45	236	-1	383	307	23.1	32	MSaappa	283	705	0	0		0	0	0	0	0
132	1	157	132	-1	149	237	17.8	31	ABaraaaap	290	84	0	0		0	0	0	0	0
133	1	142	142	-1	161	379	16.8	27	ABalppaapa	255	-803	0	0		0	0	0	0	0
134	1	91	46	-1	215	316	19.1	29	ABalpaaapp	300	0	0	0		0	0	0	0	0
135	1	134	13	-1	394	240	13.3	38	Ealp	121	0	0	0		0	0	0	0	0
136	1	160	252	-1	204	136	10.7	28	ABalaapppp	-112	0	0	0		0	0	0	0	0
137	1	188	53	-1	197	334	8.2	29	ABalapappp	406	0	0	0		0	0	0	0	0
138	1	85	116	-1	182	273	17.0	29	ABaraapaap	192	0	0	0		0	0	0	0	0
139	1	278	97	-1	389	111	10.4	30	ABprapaaaa	243	-57	0	0		0	0	0	0	0
140	1	38	12	-1	327	361	12.3	30	MSapppa	299	619	0	0		0	0	0	0	0
141	1	65	76	-1	255	402	12.7	28	ABalpppppa	255	-510	0	0		0	0	0	0	0
142	1	191	225	-1	505	345	15.6	35	Cappa	100	0	0	0		0	0	0	0	0
143	1	107	290	-1	390	127	23.1	30	ABprpapapp	226	1144	0	0		0	0	0	0	0
144	1	283	82	-1	572	171	13.6	31	ABprappapa	49	0	0	0		0	0	0	0	0
145	1	125	297	-1	395	291	17.9	34	Z3	235	1048	0	0		0	0	0	0	0
146	1	21	38	-1	229	346	17.3	32	MSapaap	309	861	0	0		0	0	0	0	0
147	1	86	107	-1	146	151	17.4	33	ABalaapap	208	0	0	0		0	0	0	0	0
148	1	274	63	-1	480	339	23.6	30	ABplppppap	263	192	0	0		0	0	0	0	0
149	1	219	278	-1	242	243	22.5	32	ABarapaapp	311	279	0	0		0	0	0	0	0
150	1	75	105	-1	407	422	13.2	32	ABplaapppp	294	1480	0	0		0	0	0	0	0
151	1	264	69	-1	394	149	13.4	31	MSppppp	298	376	0	0		0	0	0	0	0
152	1	266	111	-1	290	285	25.2	33	ABarapapap	314	-514	0	0		0	0	0	0	0
153	1	135	264	-1	506	332	25.4	30	ABplpppppa	248	-159	0	0		0	0	0	0	0
154	1	100	243	-1	602	208	13.3	29	ABprapappp	100	0	0	0		0	0	0	0	0
155	1	70	66	-1	409	416	21.5	30	ABplppapap	264	-506	0	0		0	0	0	0	0
156	1	225	220	-1	550	241	18.7	36	Cpppa	360	633	0	0		0	0	0	0	0
157	1	78	268	-1	429	198	11.4	38	Epra	381	951	0	0		0	0	0	0	0
158	1	235	102	-1	263	161	9.9	28	ABalappppp	281	-119	0	0		0	0	0	0	0
159	1	104	255	-1	514	377	24.2	34	ABplpppapa	313	825	0	0		0	0	0	0	0
160	1	133	117	-1	185	350	18.5	29	ABalpaappp	244	-996	0	0		0	0	0	0	0
161	1	77	81	-1	226	388	19.4	30	ABplpaaaaa	174	0	0	0		0	0	0	0	0
162	1	90	219	-1	209	165	8.5	27	ABalappppa	438	0	0	0		0	0	0	0	0
163	1	105	57	-1	479	397	19.5	31	ABplppappp	215	199	0	0		0	0	0	0	0
164	1	186	216	-1	248	265	15.6	30	ABaraapapp	12	0	0	0		0	0	0	0	0
165	1	271	136	-1	403	170	24.6	32	ABprppaapa	216	153	0	0		0	0	0	0	0
166	1	260	270	-1	303	250	19.8	30	MSpapaaa	290	216	0	0		0	0	0	0	0
167	1	198	7	-1	188	292	4.9	28	ABplaaaaaa	279	334	0	0		0	0	0	0	0
168	1	19	242	-1	194	339	25.4	31	ABalpapaap	0	0	0	0		0	0	0	0	0
169	1	226	126	-1	429	134	9.3	30	ABprapaaap	299	211	0	0		0	0	0	0	0
170	1	144	207	-1	147	213	13.4	28	MSpaaaaa	156	0	0	0		0	0	0	0	0
171	1	48	78	-1	303	305	4.9	29	ABplaaaapp	290	50	0	0		0	0	0	0	0
172	1	171	168	-1	212	403	12.6	30	ABalpppapp	219	0	0	0		0	0	0	0	0
173	1	47	197	-1	573	316	9.2	36	Caaap	359	440	0	0		0	0	0	0	0
174	1	182	119	-1	115	333	12.6	28	ABalppaaaa	193	0	0	0		0	0	0	0	0
175	1	68	266	-1	523	169	24.5	31	ABprpppaap	276	522	0	0		0	0	0	0	0
176	1	179	267	-1	343	99	12.8	31	ABpraappap	242	0	0	0		0	0	0	0	0
177	1	111	179	-1	320	191	6.4	29	ABarpapapp	208	121	0	0		0	0	0	0	0
178	1	124	34	-1	235	181	24.5	30	ABarapppap	379	0	0	0		0	0	0	0	0
179	1	184	55	-1	446	262	22.7	37	MSpappp	357	-174	0	0		0	0	0	0	0
180	1	41	31	-1	248	97	16.4	29	ABpraaappa	243	-276	0	0		0	0	0	0	0
181	1	73	93	-1	363	369	14.7	30	Daaa	290	214	0	0		0	0	0	0	0
182	1	255	54	-1	394	161	17.7	31	Dpaa	296	289	0	0		0	0	0	0	0
183	1	275	211	-1	308	424	15.4	30	ABplpaappa	252	421	0	0		0	0	0	0	0
184	1	276	165	-1	192	179	5.6	28	ABalapppap	75	0	0	0		0	0	0	0	0
185	1	30	15	-1	265	405	20.9	30	ABplpaaaap	283	156	0	0		0	0	0	0	0
186	1	177	56	-1	492	293	24.6	31	ABplpapppp	313	1374	0	0		0	0	0	0	0
187	1	24	200	-1	228	141	23.3	31	ABarappppa	285	-115	0	0		0	0	0	0	0
188	1	145	201	-1	566	254	25.8	32	ABprpppapp	310	643	0	0		0	0	0	0	0
189	1	247	291	-1	560	289	20.4	34	Cpppp	330	531	0	0		0	0	0	0	0
190	1	95	127	-1	282	156	24.7	31	ABarappapa	288	409	0	0		0	0	0	0	0
191	1	174	166	-1	510	125	16.3	32	ABprappaaa	213	-231	0	0		0	0	0	0	0
192	1	52	72	-1	371	104	14.6	31	ABpraapppa	223	0	0	0		0	0	0	0	0
193	1	282	164	-1	482	238	24.9	32	ABprpapppp	288	483	0	0		0	0	0	0	0
194	1	135	92	-1	555	325	23.9	30	ABplpppppp	281	-1101	0	0		0	0	0	0	0
195	1	53	64	-1	149	365	13.8	29	ABalppaaap	286	-40	0	0		0	0	0	0	0
196	1	218	261	-1	479	120	15.9	32	ABprapaapp	225	-802	0	0		0	0	0	0	0
197	0	242	-1	-1	318	205	14.5	27		1	0	0	0		0	0	0	0	0
198	1	62	104	-1	150	145	13.0	33	ABalaappa	306	32	0	0		0	0	0	0	0
199	1	166	184	-1	167	318	13.4	31	MSapaaa	25	0	0	0		0	0	0	0	0
200	1	222	14	-1	416	368	15.7	33	Dapa	326	-1155	0	0		0	0	0	0	0
201	1	231	129	-1	432	165	15.8	31	Dppa	294	673	0	0		0	0	0	0	0
202	1	40	10	-1	511	130	11.5	29	ABprapapaa	203	399	0	0		0	0	0	0	0
203	1	234	195	-1	350	204	24.4	30	ABprpappaa	284	715	0	0		0	0	0	0	0
204	1	9	79	-1	247	211	14.4	32	MSpaapa	319	-44	0	0		0	0	0	0	0
205	1	72	148	-1	247	213	6.2	31	ABarpaaap	295	-482	0	0		0	0	0	0	0
206	1	210	112	-1	426	191	19.4	33	Dpap	247	117	0	0		0	0	0	0	0
207	1	42	91	-1	173	202	7.5	29	ABalapppaa	220	826	0	0		0	0	0	0	0
208	1	138	118	-1	298	175	12.4	30	MSppapp	266	438	0	0		0	0	0	0	0
209	1	280	140	-1	276	367	23.7	29	ABalppappp	258	1021	0	0		0	0	0	0	0
210	1	14	239	-1	349	250	5.4	35	ABarpaapp	348	891	0	0		0	0	0	0	0
211	1	257	218	-1	483	204	19.5	36	Cppaa	366	613	0	0		0	0	0	0	0
212	1	197	144	-1	190	259	7.7	29	MSaaaapa	442	0	0	0		0	0	0	0	0
213	1	273	227	-1	377	383	22.6	30	ABplppaapa	233	520	0	0		0	0	0	0	0
214	1	193	18	-1	343	365	21.4	32	ABplpapaap	314	-13	0	0		0	0	0	0	0
215	1	33	115	-1	205	277	11.3	31	MSaaapaa	165	0	0	0		0	0	0	0	0
216	1	87	213	-1	383	197	5.3	32	ABarpppaa	327	-123	0	0		0	0	0	0	0
217	1	237	32	-1	606	252	14.2	36	Cpapa	351	33	0	0		0	0	0	0	0
218	1	139	232	-1	325	421	20.5	30	ABplpaaapp	301	-878	0	0		0	0	0	0	0
219	1	161	289	-1	410	276	23.6	33	MSpappa	325	1084	0	0		0	0	0	0	0
220	1	6	262	-1	534	326	20.3	34	Cappp	308	386	0	0		0	0	0	0	0
221	1	31	221	-1	466	347	6.8	34	ABarppapa	166	0	0	0		0	0	0	0	0
222	1	249	294	-1	351	390	24.5	33	ABplpapapp	270	461	0	0		0	0	0	0	0
223	1	18	202	-1	372	390	7.2	27	ABplapaaaa	-132	0	0	0		0	0	0	0	0
224	1	40	109	-1	554	158	11.7	29	ABprapapap	195	-229	0	0		0	0	0	0	0
225	1	261	100	-1	130	201	9.2	27	ABalappapa	240	473	0	0		0	0	0	0	0
226	1	49	256	-1	259	170	15.1	31	MSppapa	236	28	0	0		0	0	0	0	0
227	1	74	20	-1	91	237	12.9	27	ABalaaapal	222	444	0	0		0	0	0	0	0
228	1	214	206	-1	558	177	21.7	35	ABprapppa	347	164	0	0		0	0	0	0	0
229	1	194	296	-1	445	139	19.6	31	ABprppapaa	226	-837	0	0		0	0	0	0	0
230	1	123	162	-1	479	387	23.2	33	ABplpppaap	174	0	0	0		0	0	0	0	0
231	1	162	178	-1	568	359	23.8	30	ABplpppapp	238	695	0	0		0	0	0	0	0
232	1	168	22	-1	455	428	15.5	33	ABplappaa	-96	0	0	0		0	0	0	0	0
233	1	258	96	-1	439	357	24.4	30	ABplppppaa	251	260	0	0		0	0	0	0	0
234	1	54	157	-1	304	197	19.0	33	MSpppaa	303	8	0	0		0	0	0	0	0
235	1	211	170	-1	266	203	24.1	30	ABarappaaa	239	-428	0	0		0	0	0	0	0
236	1	153	234	-1	329	298	16.3	32	MSaapaap	314	-1043	0	0		0	0	0	0	0
237	1	66	4	-1	236	339	14.2	34	MSapapa	174	0	0	0		0	0	0	0	0
238	1	28	60	-1	317	428	10.6	27	ABplaappaa	9	0	0	0		0	0	0	0	0
239	1	15	2	-1	105	213	14.1	26	ABalaaappl	200	233	0	0		0	0	0	0	0
240	1	106	276	-1	428	119	20.5	33	ABprppaaa	241	-200	0	0		0	0	0	0	0
241	1	32	125	298	347	306	20.9	35	MSaapap	181	0	0	0		0	0	0	0	0
242	1	115	62	-1	168	258	11.8	31	MSaaaaap	313	-547	0	0		0	0	0	0	0
243	1	158	240	-1	98	244	19.8	29	ABalaaaarl	263	0	0	0		0	0	0	0	0
244	1	121	106	-1	268	250	24.8	30	ABarapapaa	250	81	0	0		0	0	0	0	0
245	1	151	52	-1	195	396	17.1	29	ABalppaapp	266	-519	0	0		0	0	0	0	0
246	1	64	244	-1	268	338	24.8	32	ABalpapapp	321	136	0	0		0	0	0	0	0
247	1	187	263	-1	525	183	7.6	34	ABarppppp	321	-444	0	0		0	0	0	0	0
248	1	195	73	-1	401	216	25.2	34	ABprpappap	340	-421	0	0		0	0	0	0	0
249	1	137	130	-1	100	269	17.1	29	ABalaaaala	241	328	0	0		0	0	0	0	0
250	1	230	59	-1	181	228	17.3	26	ABaraappaa	116	0	0	0		0	0	0	0	0
251	1	285	24	-1	113	322	15.4	27	ABalaaaalp	293	0	0	0		0	0	0	0	0
252	1	148	233	-1	377	344	6.5	29	ABplaaappp	257	1154	0	0		0	0	0	0	0
253	1	206	228	-1	354	100	18.6	30	ABprpaappa	197	0	0	0		0	0	0	0	0
254	1	136	138	-1	182	148	22.6	31	ABarapppaa	273	1592	0	0		0	0	0	0	0
255	1	141	33	-1	473	144	8.6	34	ABarppppa	-148	0	0	0		0	0	0	0	0
256	1	259	287	-1	465	183	7.7	28	ABarpppapp	147	0	0	0		0	0	0	0	0
257	1	56	146	-1	312	160	21.5	30	ABprpapaaa	253	658	0	0		0	0	0	0	0
258	1	201	185	-1	205	357	6.2	28	ABplaapaaa	240	-235	0	0		0	0	0	0	0
259	1	236	16	-1	282	230	21.3	29	ABarapappa	168	0	0	0		0	0	0	0	0
260	1	189	198	-1	371	169	23.3	28	ABprpapaap	227	0	0	0		0	0	0	0	0
261	1	2	65	-1	243	189	18.8	33	MSppaap	536	0	0	0		0	0	0	0	0
262	1	199	223	-1	325	157	25.3	33	ABarappapp	335	643	0	0		0	0	0	0	0
263	1	227	222	-1	333	338	24.8	34	ABplpappaa	345	92	0	0		0	0	0	0	0
264	1	220	189	-1	290	132	22.0	30	ABprpaaaap	271	342	0	0		0	0	0	0	0
265	1	22	123	-1	384	356	17.5	31	Daap	312	-550	0	0		0	0	0	0	0
266	1	13	75	-1	235	121	19.4	29	ABpraaapap	205	-777	0	0		0	0	0	0	0
267	1	174	186	-1	545	156	17.8	32	ABprappaap	82	0	0	0		0	0	0	0	0
268	1	277	67	-1	486	229	5.4	38	Cpaaa	376	1104	0	0		0	0	0	0	0
269	1	4	163	-1	354	139	22.8	31	ABprpapapa	-23	0	0	0		0	0	0	0	0
270	1	63	68	-1	225	115	9.4	27	ABpraapaaa	242	284	0	0		0	0	0	0	0
271	1	208	44	-1	285	239	5.2	35	ABarpaapa	353	271	0	0		0	0	0	0	0
272	1	196	181	-1	271	303	16.6	31	MSaapaaa	311	1557	0	0		0	0	0	0	0
273	1	243	279	-1	269	178	7.3	26	ABarpapapa	195	130	0	0		0	0	0	0	0
274	1	270	98	-1	602	338	18.5	37	Caapp	-250	0	0	0		0	0	0	0	0
275	1	101	99	-1	167	167	10.5	28	ABalaapppa	191	0	0	0		0	0	0	0	0
276	1	251	88	-1	432	319	5.5	34	ABarppaap	345	659	0	0		0	0	0	0	0
277	1	122	284	-1	211	225	4.7	30	ABarpaaaa	301	239	0	0		0	0	0	0	0
278	1	58	45	-1	506	145	21.3	35	ABprppapp	350	324	0	0		0	0	0	0	0
279	1	170	214	-1	484	194	15.5	36	Dppp	333	-582	0	0		0	0	0	0	0
280	1	167	103	-1	289	227	17.3	32	ABaraapppp	227	508	0	0		0	0	0	0	0
281	1	284	280	-1	201	205	25.3	25	ABarapaaaa	184	384	0	0		0	0	0	0	0
282	1	12	30	-1	590	339	13.3	34	Caapa	-379	0	0	0		0	0	0	0	0
283	1	263	36	-1	550	284	24.3	31	ABprpppppp	313	694	0	0		0	0	0	0	0
284	1	250	153	-1	358	247	22.4	36	MSpapap	317	1078	0	0		0	0	0	0	0
285	1	252	249	-1	569	231	8.1	35	Cpaap	350	-592	0	0		0	0	0	0	0
286	1	240	41	-1	311	256	23.1	30	ABarapappp	301	-745	0	0		0	0	0	0	0
287	1	67	159	-1	549	197	25.4	33	ABprpppapa	356	0	0	0		0	0	0	0	0
288	1	217	274	281	372	151	8.3	33	ABarpappp	319	-636	0	0		0	0	0	0	0
289	1	163	275	-1	496	296	13.6	37	Eplp	376	1547	0	0		0	0	0	0	0
290	1	265	300	-1	427	236	18.4	33	Z2	100	0	0	0		0	0	0	0	0
291	1	69	194	-1	489	194	24.8	29	ABprppppaa	100	0	0	0		0	0	0	0	0
292	1	175	295	-1	591	192	18.5	32	ABprappapp	71	0	0	0		0	0	0	0	0
293	1	246	51	-1	518	224	25.7	32	ABprppppap	374	0	0	0		0	0	0	0	0
