# Supplementary material for: The AP-2 Transcription Factor APTF-2 Is Required for Neuroblast and Epidermal Morphogenesis in Caenorhabditis elegans Embryogenesis
Source: PLoS Genet. 2016 May 13;12(5):e1006048. doi: 10.1371/journal.pgen.1006048 (PMC4866721; doi:10.1371/journal.pgen.1006048)
Supplement: S5 Text — (ZIP) [file pgen.1006048.s033.zip › nuclei/t126-nuclei]

1	1	46	241	-1	144	221	6.3	28	ABalappapp	275	-220	0	0		0	0	0	0	0
2	1	239	58	-1	100	209	14.2	26	ABalaaappl	222	242	0	0		0	0	0	0	0
3	1	89	155	-1	388	106	19.3	31	ABprpaappp	252	731	0	0		0	0	0	0	0
4	1	237	133	-1	236	344	13.9	33	MSapapa	277	0	0	0		0	0	0	0	0
5	1	8	44	-1	98	215	18.1	29	ABalaaapar	-130	0	0	0		0	0	0	0	0
6	1	53	138	-1	123	244	15.0	26	MSaaaaaa	258	1315	0	0		0	0	0	0	0
7	1	167	64	-1	192	286	5.1	28	ABplaaaaaa	253	-134	0	0		0	0	0	0	0
8	1	108	172	-1	216	244	17.8	29	ABaraappap	280	82	0	0		0	0	0	0	0
9	1	45	109	-1	235	392	10.7	30	ABalppppap	127	0	0	0		0	0	0	0	0
10	1	202	216	-1	511	132	11.3	31	ABprapapaa	690	0	0	0		0	0	0	0	0
11	1	116	6	-1	140	241	24.2	35	ABaraaaaa	695	0	0	0		0	0	0	0	0
12	1	140	2	-1	328	360	12.2	30	MSapppa	304	228	0	0		0	0	0	0	0
13	1	135	137	-1	402	242	14.0	37	Ealp	376	451	0	0		0	0	0	0	0
14	1	200	206	-1	415	371	15.7	33	Dapa	303	1153	0	0		0	0	0	0	0
15	1	185	28	-1	265	402	20.5	32	ABplpaaaap	285	783	0	0		0	0	0	0	0
16	1	259	200	-1	281	236	21.4	30	ABarapappa	277	155	0	0		0	0	0	0	0
17	1	117	135	-1	305	150	18.7	31	ABprpaapaa	259	-93	0	0		0	0	0	0	0
18	1	214	263	-1	343	364	21.4	32	ABplpapaap	282	78	0	0		0	0	0	0	0
19	1	13	96	-1	251	296	5.2	30	ABplaaaapa	257	171	0	0		0	0	0	0	0
20	1	227	175	-1	93	239	12.8	28	ABalaaapal	452	0	0	0		0	0	0	0	0
21	1	35	57	-1	168	314	6.6	29	ABalapappa	127	0	0	0		0	0	0	0	0
22	1	232	145	-1	459	426	16.0	35	ABplappaa	318	-80	0	0		0	0	0	0	0
23	1	123	229	-1	485	252	15.2	39	Eprp	393	-4	0	0		0	0	0	0	0
24	1	251	171	-1	116	321	15.4	27	ABalaaaalp	257	290	0	0		0	0	0	0	0
25	1	109	261	-1	317	214	25.1	31	ABarappaap	284	76	0	0		0	0	0	0	0
26	1	130	286	-1	257	119	22.6	31	ABprpaaaaa	266	46	0	0		0	0	0	0	0
27	1	91	221	-1	441	405	12.2	34	ABplapaap	79	0	0	0		0	0	0	0	0
28	1	100	128	-1	146	342	23.1	30	ABalpapaaa	306	729	0	0		0	0	0	0	0
29	1	78	198	-1	501	411	13.2	34	ABplappap	336	713	0	0		0	0	0	0	0
30	1	282	239	-1	591	339	12.9	35	Caapa	350	-216	0	0		0	0	0	0	0
31	1	180	163	-1	250	99	15.7	30	ABpraaappa	40	0	0	0		0	0	0	0	0
32	1	217	272	-1	608	251	14.3	37	Cpapa	118	0	0	0		0	0	0	0	0
33	1	255	45	-1	471	148	9.1	33	ABarppppa	323	436	0	0		0	0	0	0	0
34	1	178	43	-1	234	184	24.3	30	ABarapppap	262	61	0	0		0	0	0	0	0
35	1	16	52	-1	292	357	20.5	30	ABplpapaaa	269	1204	0	0		0	0	0	0	0
36	1	283	66	-1	551	287	24.3	32	ABprpppppp	297	-178	0	0		0	0	0	0	0
37	1	66	220	-1	428	110	15.8	30	ABpraapppp	432	0	0	0		0	0	0	0	0
38	1	146	251	-1	229	348	17.2	34	MSapaap	329	-87	0	0		0	0	0	0	0
39	1	24	32	-1	326	119	9.6	29	ABpraapapp	376	0	0	0		0	0	0	0	0
40	1	31	246	-1	477	163	21.4	30	ABprppapap	271	-104	0	0		0	0	0	0	0
41	1	286	293	-1	312	256	22.6	30	ABarapappp	269	788	0	0		0	0	0	0	0
42	1	43	132	-1	258	329	19.8	30	ABalpapppa	110	0	0	0		0	0	0	0	0
43	1	113	274	-1	228	323	5.1	29	ABplaaaaap	267	1033	0	0		0	0	0	0	0
44	1	271	167	-1	286	240	5.2	34	ABarpaapa	348	1287	0	0		0	0	0	0	0
45	1	278	151	-1	507	145	21.3	34	ABprppapp	290	148	0	0		0	0	0	0	0
46	1	134	84	-1	214	320	19.0	30	ABalpaaapp	-8	0	0	0		0	0	0	0	0
47	1	5	12	-1	112	290	21.8	32	ABalpaapaa	-86	0	0	0		0	0	0	0	0
48	1	114	159	-1	129	171	14.1	28	ABalaaappr	207	268	0	0		0	0	0	0	0
49	1	101	97	-1	335	164	14.6	31	MSppppa	298	1330	0	0		0	0	0	0	0
50	1	2	23	-1	388	364	10.5	32	MSapppp	53	0	0	0		0	0	0	0	0
51	1	293	298	-1	521	222	25.4	32	ABprppppap	256	22	0	0		0	0	0	0	0
52	1	245	31	-1	196	400	16.8	28	ABalppaapp	284	327	0	0		0	0	0	0	0
53	1	137	170	-1	200	333	8.1	28	ABalapappp	417	0	0	0		0	0	0	0	0
54	1	182	117	-1	396	164	17.9	32	Dpaa	279	-17	0	0		0	0	0	0	0
55	1	179	240	-1	450	262	22.5	37	MSpappp	374	107	0	0		0	0	0	0	0
56	1	186	187	-1	501	291	25.1	31	ABplpapppp	280	1108	0	0		0	0	0	0	0
57	1	163	289	-1	480	403	19.9	30	ABplppappp	229	-114	0	0		0	0	0	0	0
58	1	12	196	-1	392	293	10.2	38	Earp	380	-1099	0	0		0	0	0	0	0
59	1	250	129	-1	180	232	16.9	27	ABaraappaa	236	-1366	0	0		0	0	0	0	0
60	1	238	3	-1	317	428	10.6	26	ABplaappaa	11	0	0	0		0	0	0	0	0
61	1	72	93	-1	189	193	17.5	31	MSppaaa	315	197	0	0		0	0	0	0	0
62	1	242	55	-1	167	263	11.7	30	MSaaaaap	299	-1707	0	0		0	0	0	0	0
63	1	148	292	-1	480	348	24.6	30	ABplppppap	282	-316	0	0		0	0	0	0	0
64	1	195	270	-1	147	366	13.7	30	ABalppaaap	298	491	0	0		0	0	0	0	0
65	1	261	119	-1	244	191	18.5	33	MSppaap	284	1515	0	0		0	0	0	0	0
66	1	155	88	-1	408	416	21.8	31	ABplppapap	255	447	0	0		0	0	0	0	0
67	1	268	17	-1	484	230	5.4	37	Cpaaa	369	172	0	0		0	0	0	0	0
68	1	270	15	-1	228	120	9.2	28	ABpraapaaa	266	-952	0	0		0	0	0	0	0
69	1	151	110	-1	392	153	13.5	31	MSppppp	315	165	0	0		0	0	0	0	0
70	1	42	80	-1	108	275	13.1	37	ABalapaaa	319	371	0	0		0	0	0	0	0
71	1	25	294	-1	457	294	10.2	38	Epla	386	-122	0	0		0	0	0	0	0
72	1	192	130	-1	374	108	15.1	30	ABpraapppa	280	-189	0	0		0	0	0	0	0
73	1	248	225	-1	404	218	25.3	34	ABprpappap	257	1453	0	0		0	0	0	0	0
74	1	64	219	-1	141	262	6.9	32	ABalapapa	72	0	0	0		0	0	0	0	0
75	1	266	29	-1	237	119	19.5	30	ABpraaapap	169	0	0	0		0	0	0	0	0
76	1	141	4	-1	258	404	12.5	29	ABalpppppa	142	0	0	0		0	0	0	0	0
77	1	1	260	-1	289	110	10.4	28	ABpraapapa	140	0	0	0		0	0	0	0	0
78	1	171	215	-1	306	308	4.6	29	ABplaaaapp	244	587	0	0		0	0	0	0	0
79	1	204	161	-1	250	213	14.0	33	MSpaapa	284	-997	0	0		0	0	0	0	0
80	1	44	237	-1	239	366	7.3	29	ABplaapaap	282	-233	0	0		0	0	0	0	0
81	1	161	195	-1	226	395	19.3	30	ABplpaaaaa	175	0	0	0		0	0	0	0	0
82	1	144	89	-1	578	169	13.6	31	ABprappapa	231	-274	0	0		0	0	0	0	0
83	1	67	271	-1	386	299	5.4	32	ABarppaaa	298	507	0	0		0	0	0	0	0
84	1	50	188	-1	329	113	17.3	30	ABprpaapap	288	-1932	0	0		0	0	0	0	0
85	1	127	59	-1	476	394	7.1	29	ABplapapaa	373	0	0	0		0	0	0	0	0
86	1	83	269	-1	436	322	25.5	34	ABplpapppa	265	710	0	0		0	0	0	0	0
87	1	79	165	-1	569	178	8.5	28	ABprapappa	230	145	0	0		0	0	0	0	0
88	1	276	166	-1	436	323	5.5	34	ABarppaap	187	0	0	0		0	0	0	0	0
89	1	97	90	-1	295	114	16.4	32	ABpraaappp	236	-166	0	0		0	0	0	0	0
90	1	81	245	-1	282	232	9.9	30	MSpaaapp	262	-810	0	0		0	0	0	0	0
91	1	207	40	-1	173	202	8.2	29	ABalapppaa	281	465	0	0		0	0	0	0	0
92	1	194	156	-1	561	326	23.9	30	ABplpppppp	246	464	0	0		0	0	0	0	0
93	1	181	47	-1	366	365	14.4	30	Daaa	275	175	0	0		0	0	0	0	0
94	1	26	189	-1	450	159	24.9	33	ABprppaapp	277	1080	0	0		0	0	0	0	0
95	1	37	192	-1	202	219	12.6	32	MSpaaaap	290	407	0	0		0	0	0	0	0
96	1	233	296	-1	445	361	24.8	31	ABplppppaa	215	-350	0	0		0	0	0	0	0
97	1	139	144	-1	383	116	10.8	29	ABprapaaaa	265	0	0	0		0	0	0	0	0
98	1	274	300	-1	602	341	18.2	36	Caapp	311	413	0	0		0	0	0	0	0
99	1	275	118	-1	177	167	10.7	28	ABalaapppa	242	-1374	0	0		0	0	0	0	0
100	1	225	234	-1	138	189	9.1	27	ABalappapa	433	0	0	0		0	0	0	0	0
101	1	73	104	-1	440	421	20.6	32	ABplppappa	266	178	0	0		0	0	0	0	0
102	1	158	116	-1	263	163	10.6	28	ABalappppp	265	-88	0	0		0	0	0	0	0
103	1	280	285	-1	287	233	17.5	30	ABaraapppp	245	-439	0	0		0	0	0	0	0
104	1	198	113	-1	150	145	12.9	32	ABalaappa	265	0	0	0		0	0	0	0	0
105	1	150	87	-1	403	420	13.6	31	ABplaapppp	275	0	0	0		0	0	0	0	0
106	1	244	276	-1	267	255	24.6	31	ABarapapaa	274	696	0	0		0	0	0	0	0
107	1	147	70	-1	151	149	17.4	33	ABalaapap	31	0	0	0		0	0	0	0	0
108	1	82	37	-1	329	352	16.4	31	MSappap	127	0	0	0		0	0	0	0	0
109	1	224	162	-1	556	154	11.6	29	ABprapapap	98	0	0	0		0	0	0	0	0
110	1	7	53	-1	300	400	11.9	31	ABalpppppp	311	835	0	0		0	0	0	0	0
111	1	152	193	-1	292	286	25.3	32	ABarapapap	304	814	0	0		0	0	0	0	0
112	1	206	158	-1	426	193	20.2	33	Dpap	328	146	0	0		0	0	0	0	0
113	1	115	184	-1	271	142	7.2	32	ABarpapaa	227	142	0	0		0	0	0	0	0
114	1	118	1	-1	157	258	21.4	30	ABaraaapaa	281	0	0	0		0	0	0	0	0
115	1	215	168	-1	207	278	11.4	31	MSaaapaa	276	161	0	0		0	0	0	0	0
116	1	138	62	-1	184	276	17.4	30	ABaraapaap	244	57	0	0		0	0	0	0	0
117	1	160	191	-1	187	352	18.5	29	ABalpaappp	66	0	0	0		0	0	0	0	0
118	1	208	105	-1	296	178	12.5	30	MSppapp	294	-333	0	0		0	0	0	0	0
119	1	174	127	-1	117	336	12.3	27	ABalppaaaa	194	0	0	0		0	0	0	0	0
120	1	88	24	-1	236	381	22.6	30	ABalppappa	267	89	0	0		0	0	0	0	0
121	1	93	114	-1	291	401	7.8	30	ABplaapapp	290	-488	0	0		0	0	0	0	0
122	1	121	36	-1	362	414	11.8	30	ABplaapppa	57	0	0	0		0	0	0	0	0
123	1	265	252	-1	380	356	17.5	29	Daap	263	-292	0	0		0	0	0	0	0
124	1	74	50	-1	527	305	5.3	35	Caaaa	356	310	0	0		0	0	0	0	0
125	1	241	131	-1	327	307	20.9	30	MSaapapa	222	181	0	0		0	0	0	0	0
126	1	169	141	-1	428	135	9.5	31	ABprapaaap	251	14	0	0		0	0	0	0	0
127	1	190	108	-1	277	162	24.7	31	ABarappapa	-13	0	0	0		0	0	0	0	0
128	0	197	-1	-1	317	209	14.5	28		239	685	0	0		0	0	0	0	0
129	1	201	280	-1	432	162	16.4	31	Dppa	282	21	0	0		0	0	0	0	0
130	1	249	214	-1	99	272	16.4	29	ABalaaaala	244	0	0	0		0	0	0	0	0
131	1	38	76	-1	145	305	8.0	28	ABalapaapp	244	-212	0	0		0	0	0	0	0
132	1	132	25	-1	150	234	17.5	31	ABaraaaap	286	0	0	0		0	0	0	0	0
133	1	32	173	-1	135	275	19.5	28	ABaraapaaa	20	0	0	0		0	0	0	0	0
134	1	125	278	-1	360	436	16.5	30	ABplpaappp	297	-533	0	0		0	0	0	0	0
135	1	14	39	-1	148	311	19.5	35	ABalpaapap	329	0	0	0		0	0	0	0	0
136	1	165	283	-1	401	173	25.0	31	ABprppaapa	249	1294	0	0		0	0	0	0	0
137	1	48	75	-1	191	156	15.5	33	ABpraaaaa	-16	0	0	0		0	0	0	0	0
138	1	254	258	-1	177	154	22.6	31	ABarapppaa	298	71	0	0		0	0	0	0	0
139	1	63	284	-1	612	281	20.9	36	Cpapp	168	0	0	0		0	0	0	0	0
140	1	209	34	-1	276	375	23.7	31	ABalppappp	244	-135	0	0		0	0	0	0	0
141	1	85	147	-1	179	390	12.6	29	ABalpppapa	239	-779	0	0		0	0	0	0	0
142	1	133	164	-1	160	380	16.8	29	ABalppaapa	238	0	0	0		0	0	0	0	0
143	1	107	48	-1	202	299	16.1	31	ABaraapapa	271	438	0	0		0	0	0	0	0
144	1	212	143	-1	192	262	8.1	28	MSaaaapa	130	0	0	0		0	0	0	0	0
145	1	104	100	-1	424	395	8.5	27	ABplapaaap	200	151	0	0		0	0	0	0	0
146	1	257	267	-1	318	162	22.4	30	ABprpapaaa	302	1076	0	0		0	0	0	0	0
147	1	3	79	-1	530	352	7.0	33	ABarppapp	26	0	0	0		0	0	0	0	0
148	1	205	35	-1	246	212	6.2	32	ABarpaaap	214	0	0	0		0	0	0	0	0
149	1	54	61	-1	259	396	8.7	28	ABplaapapa	-187	0	0	0		0	0	0	0	0
150	1	75	232	-1	362	241	18.3	34	MSpapaap	-163	0	0	0		0	0	0	0	0
151	1	55	99	-1	275	343	11.4	32	MSapapp	275	0	0	0		0	0	0	0	0
152	1	47	60	-1	201	363	11.1	28	ABalppppaa	209	0	0	0		0	0	0	0	0
153	1	284	98	111	361	248	22.5	37	MSpapap	261	99	0	0		0	0	0	0	0
154	1	102	136	-1	120	199	21.4	29	ABalaaaarr	246	1123	0	0		0	0	0	0	0
155	1	9	217	-1	279	263	13.5	30	MSaaapp	186	0	0	0		0	0	0	0	0
156	1	11	201	-1	129	343	18.6	29	ABalpaappa	-88	0	0	0		0	0	0	0	0
157	1	234	212	-1	305	199	18.9	33	MSpppaa	282	-15	0	0		0	0	0	0	0
158	1	59	250	-1	514	398	17.6	32	ABplapppa	4	0	0	0		0	0	0	0	0
159	1	287	190	-1	552	202	25.5	33	ABprpppapa	328	-1102	0	0		0	0	0	0	0
160	1	39	154	-1	222	201	10.4	28	MSpaaapa	384	0	0	0		0	0	0	0	0
161	1	27	150	-1	172	368	9.3	28	ABalpppaap	253	0	0	0		0	0	0	0	0
162	1	230	295	-1	481	390	23.2	32	ABplpppaap	319	403	0	0		0	0	0	0	0
163	1	269	91	-1	359	144	23.1	31	ABprpapapa	303	472	0	0		0	0	0	0	0
164	1	193	112	-1	485	240	25.2	31	ABprpapppp	242	-479	0	0		0	0	0	0	0
165	1	184	302	-1	189	182	6.2	27	ABalapppap	262	356	0	0		0	0	0	0	0
166	1	191	264	-1	514	124	16.2	32	ABprappaaa	67	0	0	0		0	0	0	0	0
167	1	21	287	-1	411	365	25.4	30	ABplppaapp	283	-494	0	0		0	0	0	0	0
168	1	172	5	-1	214	404	12.5	29	ABalpppapp	122	0	0	0		0	0	0	0	0
169	1	103	279	-1	446	116	11.8	28	ABprapaapa	270	127	0	0		0	0	0	0	0
170	1	235	222	-1	267	206	24.0	30	ABarappaaa	228	-126	0	0		0	0	0	0	0
171	1	76	226	-1	266	341	5.9	26	ABplaaapaa	194	-209	0	0		0	0	0	0	0
172	1	71	224	-1	139	342	10.6	27	ABalpppaaa	90	0	0	0		0	0	0	0	0
173	1	112	68	-1	180	308	25.5	31	ABalpaaaap	275	-213	0	0		0	0	0	0	0
174	1	95	115	-1	204	254	21.8	31	ABaraaapap	299	227	0	0		0	0	0	0	0
175	1	61	74	-1	139	291	24.8	31	ABalpaaaaa	316	-1209	0	0		0	0	0	0	0
176	1	28	205	-1	258	113	11.9	30	ABpraapaap	-253	0	0	0		0	0	0	0	0
177	1	52	101	-1	194	187	21.6	28	ABaraaappp	230	496	0	0		0	0	0	0	0
178	1	231	243	-1	572	361	23.5	30	ABplpppapp	255	1017	0	0		0	0	0	0	0
179	1	177	186	-1	324	196	6.6	30	ABarpapapp	305	244	0	0		0	0	0	0	0
180	1	49	56	-1	188	131	18.7	30	ABpraaapaa	-132	0	0	0		0	0	0	0	0
181	1	272	238	-1	275	303	16.8	31	MSaapaaa	271	986	0	0		0	0	0	0	0
182	1	36	228	-1	327	239	13.2	30	Ealaa	219	-159	0	0		0	0	0	0	0
183	1	20	257	-1	484	158	25.3	29	ABprpppaaa	270	-483	0	0		0	0	0	0	0
184	1	199	86	-1	171	320	13.4	32	MSapaaa	222	0	0	0		0	0	0	0	0
185	1	258	139	-1	202	360	6.2	28	ABplaapaaa	271	-1207	0	0		0	0	0	0	0
186	1	267	71	-1	552	162	17.6	32	ABprappaap	83	0	0	0		0	0	0	0	0
187	1	4	180	-1	290	416	19.1	29	ABplpaaapa	255	-142	0	0		0	0	0	0	0
188	1	41	199	-1	123	228	10.6	32	ABalappaa	196	0	0	0		0	0	0	0	0
189	1	264	297	-1	290	138	22.3	29	ABprpaaaap	277	16	0	0		0	0	0	0	0
190	1	69	18	-1	339	363	5.5	28	ABplaaappa	222	-157	0	0		0	0	0	0	0
191	1	126	262	-1	247	308	22.8	32	ABalpappap	273	162	0	0		0	0	0	0	0
192	1	51	121	-1	358	185	18.0	33	MSpppap	291	0	0	0		0	0	0	0	0
193	1	6	82	-1	281	416	15.9	28	ABplpaapap	228	-1108	0	0		0	0	0	0	0
194	1	291	125	-1	490	192	24.8	30	ABprppppaa	291	-889	0	0		0	0	0	0	0
195	1	203	95	-1	351	203	24.5	31	ABprpappaa	276	-11	0	0		0	0	0	0	0
196	1	30	202	-1	589	222	22.5	34	ABprapppp	-23	0	0	0		0	0	0	0	0
197	1	173	27	-1	578	314	8.9	36	Caaap	353	-907	0	0		0	0	0	0	0
198	1	260	51	-1	370	177	22.7	30	ABprpapaap	300	2	0	0		0	0	0	0	0
199	1	52	160	-1	151	192	22.2	31	ABaraaappa	212	182	0	0		0	0	0	0	0
200	1	187	20	-1	225	143	22.8	30	ABarappppa	266	497	0	0		0	0	0	0	0
201	1	188	94	-1	562	255	25.7	32	ABprpppapp	321	-550	0	0		0	0	0	0	0
202	1	223	177	-1	374	394	7.1	27	ABplapaaaa	184	-1386	0	0		0	0	0	0	0
203	1	122	149	-1	434	176	5.5	31	ABarpppapa	290	2265	0	0		0	0	0	0	0
204	1	15	176	-1	165	380	20.2	31	ABalppapaa	286	-337	0	0		0	0	0	0	0
205	1	34	92	-1	337	397	8.4	30	ABplaappap	283	1163	0	0		0	0	0	0	0
206	1	228	235	-1	561	175	22.0	35	ABprapppa	-27	0	0	0		0	0	0	0	0
207	1	170	7	-1	150	216	13.5	26	MSpaaaaa	-30	0	0	0		0	0	0	0	0
208	1	98	197	-1	317	153	6.8	32	ABarpappa	316	-851	0	0		0	0	0	0	0
209	1	57	22	-1	527	395	9.1	29	ABplapapap	143	0	0	0		0	0	0	0	0
210	1	120	33	-1	287	350	16.0	31	MSappaa	289	0	0	0		0	0	0	0	0
211	1	183	123	-1	312	423	15.5	30	ABplpaappa	315	0	0	0		0	0	0	0	0
212	1	90	281	-1	512	258	24.8	32	ABprpppppa	49	0	0	0		0	0	0	0	0
213	1	216	242	-1	380	195	5.2	32	ABarpppaa	303	-728	0	0		0	0	0	0	0
214	1	279	120	-1	486	192	15.3	35	Dppp	355	-1092	0	0		0	0	0	0	0
215	1	129	30	-1	238	411	16.4	29	ABplpaapaa	140	0	0	0		0	0	0	0	0
216	1	164	16	-1	251	273	15.5	30	ABaraapapp	259	138	0	0		0	0	0	0	0
217	1	76	21	-1	309	353	5.8	27	ABplaaapap	106	0	0	0		0	0	0	0	0
218	1	211	103	-1	485	202	19.4	37	Cppaa	372	-156	0	0		0	0	0	0	0
219	1	162	213	-1	213	169	8.2	28	ABalappppa	197	0	0	0		0	0	0	0	0
220	1	156	288	-1	553	242	18.6	35	Cpppa	359	0	0	0		0	0	0	0	0
221	1	221	9	-1	469	353	6.6	34	ABarppapa	438	0	0	0		0	0	0	0	0
222	1	263	77	-1	335	336	24.9	35	ABplpappaa	345	885	0	0		0	0	0	0	0
223	1	262	227	-1	322	164	25.3	32	ABarappapp	327	808	0	0		0	0	0	0	0
224	1	22	78	-1	258	268	8.3	28	MSaaaapp	186	0	0	0		0	0	0	0	0
225	1	142	142	-1	504	345	15.7	35	Cappa	350	1022	0	0		0	0	0	0	0
226	1	19	178	-1	305	138	13.4	27	ABpraappaa	205	717	0	0		0	0	0	0	0
227	1	213	148	-1	376	386	22.6	30	ABplppaapa	236	-111	0	0		0	0	0	0	0
228	1	253	203	-1	352	101	18.7	30	ABprpaappa	195	0	0	0		0	0	0	0	0
229	1	106	146	-1	181	321	22.5	30	ABalpaaapa	267	54	0	0		0	0	0	0	0
230	1	96	169	-1	226	348	23.3	31	ABalpapapa	289	-534	0	0		0	0	0	0	0
231	1	10	204	-1	258	312	10.6	30	MSaaapap	114	0	0	0		0	0	0	0	0
232	1	218	65	-1	325	422	20.3	30	ABplpaaapp	242	381	0	0		0	0	0	0	0
233	1	252	230	-1	379	345	6.2	29	ABplaaappp	270	-109	0	0		0	0	0	0	0
234	1	236	207	-1	333	296	16.5	32	MSaapaap	-78	0	0	0		0	0	0	0	0
235	1	77	157	-1	373	421	20.1	31	ABplppapaa	287	1125	0	0		0	0	0	0	0
236	1	131	134	-1	391	310	23.4	33	MSaappa	312	102	0	0		0	0	0	0	0
237	1	40	218	-1	500	260	20.4	36	Cppap	362	-13	0	0		0	0	0	0	0
238	1	62	10	-1	292	305	21.0	33	ABalpapppp	304	-771	0	0		0	0	0	0	0
239	1	210	38	-1	353	250	5.4	35	ABarpaapp	344	823	0	0		0	0	0	0	0
240	1	243	63	-1	100	251	19.2	28	ABalaaaarl	20	0	0	0		0	0	0	0	0
241	1	99	26	-1	116	293	11.4	28	ABalapaapa	217	-522	0	0		0	0	0	0	0
242	1	168	85	-1	199	336	25.4	31	ABalpapaap	287	-25	0	0		0	0	0	0	0
243	1	154	13	-1	605	208	12.8	28	ABprapappp	256	103	0	0		0	0	0	0	0
244	1	246	8	-1	269	339	25.1	32	ABalpapapp	285	83	0	0		0	0	0	0	0
245	1	65	194	-1	215	297	24.3	29	ABalpappaa	179	0	0	0		0	0	0	0	0
246	1	92	210	-1	544	387	20.8	35	ABplapppp	70	0	0	0		0	0	0	0	0
247	1	87	41	-1	311	111	21.1	28	ABprpaaapa	-21	0	0	0		0	0	0	0	0
248	1	60	153	-1	565	383	16.6	32	ABplapappp	318	-1125	0	0		0	0	0	0	0
249	1	285	83	-1	570	227	7.8	35	Cpaap	355	891	0	0		0	0	0	0	0
250	1	84	46	-1	197	383	22.4	30	ABalppapap	296	-95	0	0		0	0	0	0	0
251	1	86	152	-1	443	337	12.9	34	Dapp	320	611	0	0		0	0	0	0	0
252	1	136	231	-1	207	141	10.5	29	ABalaapppp	221	199	0	0		0	0	0	0	0
253	1	111	49	-1	347	143	20.2	31	ABprpaaapp	250	1120	0	0		0	0	0	0	0
254	1	29	126	-1	548	378	11.4	31	ABplapappa	317	298	0	0		0	0	0	0	0
255	1	159	233	-1	518	376	24.4	32	ABplpppapa	311	216	0	0		0	0	0	0	0
256	1	226	72	-1	251	173	15.6	33	MSppapa	291	-7	0	0		0	0	0	0	0
257	1	105	249	-1	247	233	25.6	31	ABarapaaap	259	163	0	0		0	0	0	0	0
258	1	23	291	-1	490	317	19.3	35	Capap	308	-126	0	0		0	0	0	0	0
259	1	94	223	-1	216	129	14.4	28	ABpraaaapa	203	109	0	0		0	0	0	0	0
260	1	70	255	-1	335	390	17.9	27	ABplppaaaa	196	-212	0	0		0	0	0	0	0
261	1	196	268	-1	478	116	15.7	31	ABprapaapp	138	0	0	0		0	0	0	0	0
262	1	220	54	-1	532	328	20.3	35	Cappp	354	1346	0	0		0	0	0	0	0
263	1	247	19	-1	523	180	7.8	34	ABarppppp	338	307	0	0		0	0	0	0	0
264	1	153	259	-1	509	332	25.4	31	ABplpppppa	152	0	0	0		0	0	0	0	0
265	1	68	122	-1	134	186	18.4	32	ABalaapaa	4	0	0	0		0	0	0	0	0
266	1	175	42	-1	525	167	24.5	31	ABprpppaap	245	181	0	0		0	0	0	0	0
267	1	176	253	-1	343	101	13.2	31	ABpraappap	312	82	0	0		0	0	0	0	0
268	1	157	282	-1	436	203	11.7	38	Epra	379	436	0	0		0	0	0	0	0
269	1	58	299	-1	433	206	24.5	31	ABprpapppa	296	943	0	0		0	0	0	0	0
270	1	166	73	-1	309	248	19.6	30	MSpapaaa	530	0	0	0		0	0	0	0	0
271	1	124	69	-1	438	397	23.4	29	ABplpppaaa	264	775	0	0		0	0	0	0	0
272	1	56	256	-1	450	323	18.7	36	Capaa	112	0	0	0		0	0	0	0	0
273	1	17	14	-1	313	296	10.9	34	Eara	323	109	0	0		0	0	0	0	0
274	1	288	140	-1	345	144	9.1	29	ABarpapppa	184	1368	0	0		0	0	0	0	0
275	1	289	208	-1	497	298	14.0	37	Eplp	353	481	0	0		0	0	0	0	0
276	1	240	209	266	427	121	21.2	36	ABprppaaa	307	611	0	0		0	0	0	0	0
277	1	80	273	-1	247	265	18.7	32	ABaraapppa	136	0	0	0		0	0	0	0	0
278	1	149	102	-1	245	245	22.4	30	ABarapaapp	278	770	0	0		0	0	0	0	0
279	1	273	182	-1	272	181	7.6	25	ABarpapapa	256	-299	0	0		0	0	0	0	0
280	1	281	107	-1	206	218	24.5	29	ABarapaaaa	279	-873	0	0		0	0	0	0	0
281	1	288	254	-1	392	169	9.3	29	ABarpapppp	191	102	0	0		0	0	0	0	0
282	1	128	301	-1	409	334	24.3	25	ABplpappap	324	0	0	0		0	0	0	0	0
283	1	18	11	-1	305	374	24.5	33	ABplpapapa	261	-198	0	0		0	0	0	0	0
284	1	277	81	-1	210	225	4.8	30	ABarpaaaa	60	0	0	0		0	0	0	0	0
285	1	94	211	-1	263	131	16.2	29	ABpraaaapp	191	494	0	0		0	0	0	0	0
286	1	70	179	-1	358	404	17.6	27	ABplppaaap	179	113	0	0		0	0	0	0	0
287	1	256	185	-1	473	188	8.5	28	ABarpppapp	276	251	0	0		0	0	0	0	0
288	1	110	247	-1	404	347	20.7	35	MSaappp	337	494	0	0		0	0	0	0	0
289	1	219	275	-1	413	282	23.9	33	MSpappa	271	450	0	0		0	0	0	0	0
290	1	143	181	-1	395	137	23.6	32	ABprpapapp	269	833	0	0		0	0	0	0	0
291	1	189	244	-1	562	288	20.2	34	Cpppp	285	-432	0	0		0	0	0	0	0
292	1	119	174	-1	256	161	20.6	30	ABarappppp	250	0	0	0		0	0	0	0	0
293	1	33	236	-1	220	211	21.9	30	ABarapaapa	233	1047	0	0		0	0	0	0	0
294	1	222	277	-1	354	392	24.6	35	ABplpapapp	-166	0	0	0		0	0	0	0	0
295	1	292	124	-1	592	195	18.6	31	ABprappapp	290	-1036	0	0		0	0	0	0	0
296	1	229	290	-1	453	131	19.5	32	ABprppapaa	254	403	0	0		0	0	0	0	0
297	1	145	265	-1	404	291	17.2	33	Z3	475	0	0	0		0	0	0	0	0
298	1	241	183	-1	365	308	21.4	30	MSaapapp	162	0	0	0		0	0	0	0	0
299	1	36	106	-1	352	230	11.5	32	Ealap	166	0	0	0		0	0	0	0	0
300	1	290	67	-1	428	236	18.7	33	Z2	269	0	0	0		0	0	0	0	0
