# Supplementary material for: The AP-2 Transcription Factor APTF-2 Is Required for Neuroblast and Epidermal Morphogenesis in Caenorhabditis elegans Embryogenesis
Source: PLoS Genet. 2016 May 13;12(5):e1006048. doi: 10.1371/journal.pgen.1006048 (PMC4866721; doi:10.1371/journal.pgen.1006048)
Supplement: S5 Text — (ZIP) [file pgen.1006048.s033.zip › nuclei/t127-nuclei]

1	1	114	163	-1	157	262	21.2	29	ABaraaapaa	261	621	0	0		0	0	0	0	0
2	1	12	206	-1	322	363	12.3	30	MSapppa	271	0	0	0		0	0	0	0	0
3	1	60	147	-1	310	431	10.4	26	ABplaappaa	228	0	0	0		0	0	0	0	0
4	1	76	184	-1	255	403	12.3	29	ABalpppppa	141	0	0	0		0	0	0	0	0
5	1	168	258	-1	213	405	12.9	29	ABalpppapp	241	0	0	0		0	0	0	0	0
6	1	11	187	-1	142	237	23.5	35	ABaraaaaa	239	0	0	0		0	0	0	0	0
7	1	207	88	-1	151	216	13.4	26	MSpaaaaa	-284	0	0	0		0	0	0	0	0
8	1	244	49	-1	266	339	24.6	30	ABalpapapp	297	83	0	0		0	0	0	0	0
9	1	221	198	-1	467	355	6.4	33	ABarppapa	336	102	0	0		0	0	0	0	0
10	1	238	225	-1	291	308	20.8	32	ABalpapppp	468	0	0	0		0	0	0	0	0
11	1	283	241	-1	301	376	24.6	33	ABplpapapa	273	-503	0	0		0	0	0	0	0
12	1	47	272	-1	107	282	21.6	32	ABalpaapaa	231	0	0	0		0	0	0	0	0
13	1	243	218	-1	604	212	12.6	29	ABprapappp	93	0	0	0		0	0	0	0	0
14	1	273	45	287	313	293	10.6	35	Eara	267	176	0	0		0	0	0	0	0
15	1	68	245	-1	227	125	8.6	28	ABpraapaaa	238	-11	0	0		0	0	0	0	0
16	1	216	109	-1	248	276	15.8	31	ABaraapapp	292	-462	0	0		0	0	0	0	0
17	1	67	89	-1	484	227	5.4	38	Cpaaa	380	-1074	0	0		0	0	0	0	0
18	1	190	53	-1	337	363	5.3	29	ABplaaappa	263	-1098	0	0		0	0	0	0	0
19	1	263	221	-1	520	177	7.9	33	ABarppppp	75	0	0	0		0	0	0	0	0
20	1	200	83	-1	227	144	23.0	30	ABarappppa	300	143	0	0		0	0	0	0	0
21	1	217	274	-1	306	353	5.7	28	ABplaaapap	214	446	0	0		0	0	0	0	0
22	1	209	129	-1	526	398	9.4	29	ABplapapap	271	-177	0	0		0	0	0	0	0
23	1	50	33	-1	383	365	10.4	32	MSapppp	279	0	0	0		0	0	0	0	0
24	1	120	94	-1	232	388	22.6	31	ABalppappa	254	103	0	0		0	0	0	0	0
25	1	132	61	-1	148	231	17.6	32	ABaraaaap	252	0	0	0		0	0	0	0	0
26	1	241	127	-1	115	293	11.5	28	ABalapaapa	112	0	0	0		0	0	0	0	0
27	1	197	35	-1	578	310	8.5	37	Caaap	373	-65	0	0		0	0	0	0	0
28	1	15	3	-1	263	405	20.1	32	ABplpaaaap	139	0	0	0		0	0	0	0	0
29	1	75	256	-1	240	120	19.1	29	ABpraaapap	153	0	0	0		0	0	0	0	0
30	1	215	124	-1	237	413	16.4	29	ABplpaapaa	248	141	0	0		0	0	0	0	0
31	1	52	121	-1	193	402	16.8	29	ABalppaapp	277	480	0	0		0	0	0	0	0
32	1	39	169	-1	323	122	9.7	29	ABpraapapp	378	0	0	0		0	0	0	0	0
33	1	210	54	-1	284	348	16.0	31	MSappaa	97	0	0	0		0	0	0	0	0
34	1	140	101	-1	275	381	22.9	30	ABalppappp	253	149	0	0		0	0	0	0	0
35	1	148	116	-1	243	215	6.2	33	ABarpaaap	303	363	0	0		0	0	0	0	0
36	1	122	12	-1	360	418	11.7	30	ABplaapppa	161	0	0	0		0	0	0	0	0
37	1	108	227	-1	327	351	16.0	32	MSappap	123	0	0	0		0	0	0	0	0
38	1	239	55	-1	352	254	5.4	35	ABarpaapp	357	1599	0	0		0	0	0	0	0
39	1	135	91	-1	145	309	19.8	34	ABalpaapap	323	0	0	0		0	0	0	0	0
40	1	91	65	-1	171	199	7.9	29	ABalapppaa	-103	0	0	0		0	0	0	0	0
41	1	247	25	-1	302	113	20.8	29	ABprpaaapa	281	85	0	0		0	0	0	0	0
42	1	266	146	-1	527	172	24.9	31	ABprpppaap	315	324	0	0		0	0	0	0	0
43	1	34	259	-1	230	186	24.4	30	ABarapppap	281	-1208	0	0		0	0	0	0	0
44	1	5	74	-1	98	214	18.0	29	ABalaaapar	214	0	0	0		0	0	0	0	0
45	1	33	92	-1	469	142	9.2	34	ABarppppa	352	0	0	0		0	0	0	0	0
46	1	250	235	-1	194	380	22.4	30	ABalppapap	281	233	0	0		0	0	0	0	0
47	1	93	114	-1	361	369	14.1	31	Daaa	294	424	0	0		0	0	0	0	0
48	1	143	108	-1	200	307	15.9	31	ABaraapapa	155	0	0	0		0	0	0	0	0
49	1	253	69	-1	345	145	19.9	30	ABprpaaapp	309	-32	0	0		0	0	0	0	0
50	1	124	298	-1	524	309	5.3	36	Caaaa	359	432	0	0		0	0	0	0	0
51	1	198	137	-1	361	178	24.3	32	ABprpapaap	215	476	0	0		0	0	0	0	0
52	1	35	43	-1	295	363	20.9	29	ABplpapaaa	269	264	0	0		0	0	0	0	0
53	1	110	87	-1	296	402	11.6	30	ABalpppppp	110	0	0	0		0	0	0	0	0
54	1	262	188	-1	529	331	20.4	35	Cappp	357	9	0	0		0	0	0	0	0
55	1	62	123	-1	168	265	11.8	30	MSaaaaap	141	0	0	0		0	0	0	0	0
56	1	180	130	-1	192	128	18.7	29	ABpraaapaa	186	0	0	0		0	0	0	0	0
57	1	21	105	-1	164	317	6.5	28	ABalapappa	143	0	0	0		0	0	0	0	0
58	1	2	291	-1	106	201	14.4	28	ABalaaappl	241	-503	0	0		0	0	0	0	0
59	1	85	186	-1	475	396	7.1	29	ABplapapaa	258	66	0	0		0	0	0	0	0
60	1	152	173	-1	195	366	11.1	28	ABalppppaa	-101	0	0	0		0	0	0	0	0
61	1	149	27	-1	253	395	8.5	28	ABplaapapa	257	454	0	0		0	0	0	0	0
62	1	116	17	-1	182	279	17.5	29	ABaraapaap	444	0	0	0		0	0	0	0	0
63	1	240	29	-1	95	250	18.8	28	ABalaaaarl	264	326	0	0		0	0	0	0	0
64	1	7	152	-1	187	288	5.3	28	ABplaaaaaa	494	0	0	0		0	0	0	0	0
65	1	232	66	-1	325	424	20.3	30	ABplpaaapp	295	704	0	0		0	0	0	0	0
66	1	36	20	-1	550	291	24.5	32	ABprpppppp	312	38	0	0		0	0	0	0	0
67	1	300	280	-1	428	236	18.8	32	Z2	207	0	0	0		0	0	0	0	0
68	1	173	156	-1	176	310	25.4	31	ABalpaaaap	301	-534	0	0		0	0	0	0	0
69	1	271	125	-1	433	398	23.7	30	ABplpppaaa	259	1116	0	0		0	0	0	0	0
70	1	107	46	-1	153	146	17.3	31	ABalaapap	280	0	0	0		0	0	0	0	0
71	1	186	102	-1	553	166	17.8	32	ABprappaap	304	-222	0	0		0	0	0	0	0
72	1	256	145	-1	249	172	15.5	33	MSppapa	250	-639	0	0		0	0	0	0	0
73	1	270	90	-1	308	251	20.3	31	MSpapaaa	201	0	0	0		0	0	0	0	0
74	1	175	153	-1	133	290	24.6	32	ABalpaaaaa	149	0	0	0		0	0	0	0	0
75	1	137	204	-1	199	154	15.7	33	ABpraaaaa	15	0	0	0		0	0	0	0	0
76	1	131	96	-1	138	308	8.1	28	ABalapaapp	242	552	0	0		0	0	0	0	0
77	1	222	182	-1	330	333	24.9	34	ABplpappaa	345	537	0	0		0	0	0	0	0
78	1	224	19	-1	250	275	8.1	28	MSaaaapp	274	1613	0	0		0	0	0	0	0
79	1	147	242	-1	529	355	7.2	33	ABarppapp	327	58	0	0		0	0	0	0	0
80	1	70	4	-1	110	270	12.8	35	ABalapaaa	53	0	0	0		0	0	0	0	0
81	1	284	73	-1	207	224	4.8	30	ABarpaaaa	309	-90	0	0		0	0	0	0	0
82	1	193	157	-1	278	419	15.7	28	ABplpaapap	-144	0	0	0		0	0	0	0	0
83	1	249	142	-1	565	229	7.5	35	Cpaap	347	629	0	0		0	0	0	0	0
84	1	46	119	-1	210	317	19.3	30	ABalpaaapp	300	-1975	0	0		0	0	0	0	0
85	1	242	240	-1	198	336	25.5	31	ABalpapaap	72	0	0	0		0	0	0	0	0
86	1	184	39	-1	166	323	13.6	31	MSapaaa	-3	0	0	0		0	0	0	0	0
87	1	105	56	-1	396	424	14.3	31	ABplaapppp	287	0	0	0		0	0	0	0	0
88	1	66	297	-1	405	415	21.5	31	ABplppapap	248	446	0	0		0	0	0	0	0
89	1	82	139	-1	580	175	13.3	31	ABprappapa	348	0	0	0		0	0	0	0	0
90	1	89	111	-1	295	113	16.2	31	ABpraaappp	155	0	0	0		0	0	0	0	0
91	1	163	161	-1	353	134	23.2	32	ABprpapapa	268	165	0	0		0	0	0	0	0
92	1	205	11	-1	334	396	8.5	30	ABplaappap	280	239	0	0		0	0	0	0	0
93	1	61	78	-1	189	194	17.4	31	MSppaaa	297	189	0	0		0	0	0	0	0
94	1	201	68	-1	559	259	25.3	31	ABprpppapp	282	1162	0	0		0	0	0	0	0
95	1	195	59	-1	351	207	24.6	32	ABprpappaa	284	-546	0	0		0	0	0	0	0
96	1	19	213	-1	247	297	5.1	29	ABplaaaapa	261	1124	0	0		0	0	0	0	0
97	1	49	252	-1	336	171	14.6	31	MSppppa	291	384	0	0		0	0	0	0	0
98	1	153	264	-1	386	255	22.8	33	MSpapapp	307	127	0	0		0	0	0	0	0
99	1	151	158	-1	269	341	11.5	32	MSapapp	274	0	0	0		0	0	0	0	0
100	1	145	21	-1	424	394	8.1	28	ABplapaaap	239	161	0	0		0	0	0	0	0
101	1	177	254	-1	197	189	21.4	29	ABaraaappp	198	804	0	0		0	0	0	0	0
102	1	278	62	-1	242	251	22.2	30	ABarapaapp	307	192	0	0		0	0	0	0	0
103	1	218	8	-1	484	202	19.5	36	Cppaa	370	-37	0	0		0	0	0	0	0
104	1	101	286	-1	436	424	21.1	32	ABplppappa	307	-151	0	0		0	0	0	0	0
105	1	118	60	-1	296	179	12.7	30	MSppapp	264	326	0	0		0	0	0	0	0
106	1	299	106	-1	372	228	11.1	33	Ealap	163	0	0	0		0	0	0	0	0
107	1	280	295	-1	199	219	24.6	30	ABarapaaaa	289	-751	0	0		0	0	0	0	0
108	1	127	122	-1	279	164	24.7	31	ABarappapa	298	83	0	0		0	0	0	0	0
109	1	9	281	-1	231	389	10.7	29	ABalppppap	242	-1117	0	0		0	0	0	0	0
110	1	69	110	-1	389	159	13.4	32	MSppppp	284	-584	0	0		0	0	0	0	0
111	1	153	283	-1	346	239	22.0	32	MSpapapa	252	417	0	0		0	0	0	0	0
112	1	164	107	-1	481	232	25.1	31	ABprpapppp	248	-164	0	0		0	0	0	0	0
113	1	104	115	-1	151	151	13.2	34	ABalaappa	286	-1025	0	0		0	0	0	0	0
114	1	121	220	-1	287	397	7.4	30	ABplaapapp	178	0	0	0		0	0	0	0	0
115	1	174	263	-1	205	259	21.6	31	ABaraaapap	222	0	0	0		0	0	0	0	0
116	1	102	79	-1	259	166	10.9	27	ABalappppp	272	302	0	0		0	0	0	0	0
117	1	54	277	-1	391	167	17.4	32	Dpaa	322	410	0	0		0	0	0	0	0
118	1	99	71	-1	178	170	10.9	27	ABalaapppa	278	-1108	0	0		0	0	0	0	0
119	1	65	251	-1	243	191	18.6	33	MSppaap	256	0	0	0		0	0	0	0	0
120	1	214	138	-1	481	193	15.4	36	Dppp	357	210	0	0		0	0	0	0	0
121	1	192	104	-1	357	188	17.7	32	MSpppap	278	605	0	0		0	0	0	0	0
122	1	265	82	-1	127	179	18.3	33	ABalaapaa	312	-36	0	0		0	0	0	0	0
123	1	211	215	-1	310	423	15.2	30	ABplpaappa	264	91	0	0		0	0	0	0	0
124	1	295	151	-1	592	199	18.5	32	ABprappapp	291	525	0	0		0	0	0	0	0
125	1	194	15	-1	491	194	24.5	29	ABprppppaa	220	241	0	0		0	0	0	0	0
126	1	254	6	-1	546	379	11.4	30	ABplapappa	145	0	0	0		0	0	0	0	0
127	1	119	148	-1	113	334	12.3	26	ABalppaaaa	216	-1062	0	0		0	0	0	0	0
128	1	28	171	-1	145	342	23.3	31	ABalpapaaa	143	0	0	0		0	0	0	0	0
129	1	59	223	-1	178	235	16.4	26	ABaraappaa	-123	0	0	0		0	0	0	0	0
130	1	72	172	-1	373	112	15.4	30	ABpraapppa	101	0	0	0		0	0	0	0	0
131	1	125	63	-1	321	302	20.7	28	MSaapapa	181	0	0	0		0	0	0	0	0
132	1	42	141	-1	256	322	20.2	30	ABalpapppa	119	0	0	0		0	0	0	0	0
133	1	4	9	-1	230	346	14.0	32	MSapapa	317	667	0	0		0	0	0	0	0
134	1	236	202	-1	393	311	23.4	32	MSaappa	298	240	0	0		0	0	0	0	0
135	1	17	284	-1	305	147	18.5	31	ABprpaapaa	235	-403	0	0		0	0	0	0	0
136	1	154	207	-1	118	197	21.5	29	ABalaaaarr	190	0	0	0		0	0	0	0	0
137	1	13	31	-1	405	247	14.7	38	Ealp	384	241	0	0		0	0	0	0	0
138	1	6	47	-1	123	244	14.9	27	MSaaaaaa	240	136	0	0		0	0	0	0	0
139	1	185	216	-1	202	360	6.4	28	ABplaapaaa	105	0	0	0		0	0	0	0	0
140	1	274	236	-1	350	142	9.3	29	ABarpapppa	-209	0	0	0		0	0	0	0	0
141	1	126	190	-1	425	134	9.9	30	ABprapaaap	34	0	0	0		0	0	0	0	0
142	1	225	5	-1	494	349	15.4	35	Cappa	341	295	0	0		0	0	0	0	0
143	1	144	196	-1	191	265	7.9	28	MSaaaapa	452	0	0	0		0	0	0	0	0
144	1	97	42	-1	384	123	11.3	28	ABprapaaaa	282	156	0	0		0	0	0	0	0
145	1	22	226	275	460	425	16.0	34	ABplappaa	169	0	0	0		0	0	0	0	0
146	1	229	181	-1	179	320	22.4	29	ABalpaaapa	44	0	0	0		0	0	0	0	0
147	1	141	271	-1	178	393	13.0	29	ABalpppapa	250	166	0	0		0	0	0	0	0
148	1	227	276	-1	373	391	23.2	31	ABplppaapa	263	211	0	0		0	0	0	0	0
149	1	203	289	-1	434	179	5.8	32	ABarpppapa	264	-568	0	0		0	0	0	0	0
150	1	161	255	-1	165	372	9.6	28	ABalpppaap	367	0	0	0		0	0	0	0	0
151	1	45	282	-1	508	146	21.1	35	ABprppapp	247	154	0	0		0	0	0	0	0
152	1	251	200	-1	439	341	12.6	34	Dapp	335	294	0	0		0	0	0	0	0
153	1	248	40	-1	561	386	17.2	30	ABplapappp	262	630	0	0		0	0	0	0	0
154	1	160	197	-1	223	197	10.2	27	MSpaaapa	70	0	0	0		0	0	0	0	0
155	1	3	195	-1	388	108	19.4	30	ABprpaappp	259	-1143	0	0		0	0	0	0	0
156	1	92	290	-1	559	332	24.4	30	ABplpppppp	284	-96	0	0		0	0	0	0	0
157	1	235	304	-1	369	416	20.4	31	ABplppapaa	256	-459	0	0		0	0	0	0	0
158	1	112	222	-1	421	191	20.0	34	Dpap	335	1022	0	0		0	0	0	0	0
159	1	48	118	-1	129	172	13.5	29	ABalaaappr	229	893	0	0		0	0	0	0	0
160	1	199	134	-1	151	191	22.2	29	ABaraaappa	1133	0	0	0		0	0	0	0	0
161	1	79	167	177	248	218	14.5	33	MSpaapa	199	-105	0	0		0	0	0	0	0
162	1	109	135	-1	561	152	11.4	30	ABprapapap	220	-218	0	0		0	0	0	0	0
163	1	31	228	-1	257	101	15.2	29	ABpraaappa	245	995	0	0		0	0	0	0	0
164	1	142	100	-1	155	385	16.7	28	ABalppaapa	235	239	0	0		0	0	0	0	0
165	1	87	193	-1	562	180	8.0	29	ABprapappa	-184	0	0	0		0	0	0	0	0
166	1	88	80	-1	433	324	5.6	35	ABarppaap	342	150	0	0		0	0	0	0	0
167	1	44	22	-1	284	242	5.2	35	ABarpaapa	322	-386	0	0		0	0	0	0	0
168	1	115	165	-1	201	283	11.4	32	MSaaapaa	160	0	0	0		0	0	0	0	0
169	1	230	38	-1	224	350	23.2	31	ABalpapapa	93	0	0	0		0	0	0	0	0
170	1	53	30	-1	194	337	8.2	29	ABalapappp	111	0	0	0		0	0	0	0	0
171	1	24	26	-1	111	327	15.5	29	ABalaaaalp	-173	0	0	0		0	0	0	0	0
172	1	8	143	-1	212	248	17.4	29	ABaraappap	170	0	0	0		0	0	0	0	0
173	1	133	209	-1	130	274	18.8	28	ABaraapaaa	331	0	0	0		0	0	0	0	0
174	1	292	144	-1	254	163	20.7	28	ABarappppp	252	215	0	0		0	0	0	0	0
175	1	20	155	-1	91	236	13.0	28	ABalaaapal	226	455	0	0		0	0	0	0	0
176	1	204	126	-1	160	378	20.2	30	ABalppapaa	269	615	0	0		0	0	0	0	0
177	1	202	270	-1	374	398	7.0	27	ABplapaaaa	199	502	0	0		0	0	0	0	0
178	1	226	150	-1	307	140	13.5	28	ABpraappaa	89	0	0	0		0	0	0	0	0
179	1	286	72	-1	362	410	17.5	27	ABplppaaap	224	417	0	0		0	0	0	0	0
180	1	187	18	-1	288	419	18.7	30	ABplpaaapa	236	1077	0	0		0	0	0	0	0
181	1	290	16	-1	389	148	23.7	30	ABprpapapp	266	-114	0	0		0	0	0	0	0
182	1	279	199	-1	275	188	7.8	26	ABarpapapa	250	73	0	0		0	0	0	0	0
183	1	298	266	-1	365	307	21.4	31	MSaapapp	256	1407	0	0		0	0	0	0	0
184	1	113	203	299	272	145	7.4	31	ABarpapaa	214	-177	0	0		0	0	0	0	0
185	1	287	67	-1	478	183	8.8	28	ABarpppapp	235	1585	0	0		0	0	0	0	0
186	1	179	191	-1	324	201	7.2	30	ABarpapapp	249	-318	0	0		0	0	0	0	0
187	1	56	268	-1	496	293	25.0	32	ABplpapppp	320	-247	0	0		0	0	0	0	0
188	1	84	93	-1	331	111	17.4	31	ABprpaapap	-31	0	0	0		0	0	0	0	0
189	1	94	76	-1	450	155	25.0	32	ABprppaapp	303	184	0	0		0	0	0	0	0
190	1	159	288	-1	551	210	25.5	33	ABprpppapa	302	-634	0	0		0	0	0	0	0
191	1	117	128	-1	179	353	18.5	29	ABalpaappp	4	0	0	0		0	0	0	0	0
192	1	95	36	-1	204	224	12.5	31	MSpaaaap	93	0	0	0		0	0	0	0	0
193	1	111	243	-1	293	288	25.4	32	ABarapapap	322	544	0	0		0	0	0	0	0
194	1	245	214	-1	211	295	24.4	30	ABalpappaa	164	0	0	0		0	0	0	0	0
195	1	81	296	-1	224	395	19.4	30	ABplpaaaaa	182	0	0	0		0	0	0	0	0
196	1	58	246	-1	388	297	10.6	37	Earp	366	-861	0	0		0	0	0	0	0
197	1	208	84	-1	318	157	7.3	32	ABarpappa	117	0	0	0		0	0	0	0	0
198	1	29	23	-1	499	414	13.3	34	ABplappap	340	0	0	0		0	0	0	0	0
199	1	188	86	-1	124	229	10.5	32	ABalappaa	-230	0	0	0		0	0	0	0	0
200	1	16	99	-1	277	243	21.4	30	ABarapappa	-168	0	0	0		0	0	0	0	0
201	1	156	189	-1	129	342	19.1	30	ABalpaappa	281	288	0	0		0	0	0	0	0
202	1	196	2	-1	589	225	22.5	34	ABprapppp	584	0	0	0		0	0	0	0	0
203	1	228	75	-1	350	105	19.5	30	ABprpaappa	288	-127	0	0		0	0	0	0	0
204	1	231	180	-1	253	307	10.4	30	MSaaapap	80	0	0	0		0	0	0	0	0
205	1	176	175	-1	252	118	11.6	30	ABpraapaap	265	1154	0	0		0	0	0	0	0
206	1	14	64	-1	412	370	15.5	32	Dapa	314	1494	0	0		0	0	0	0	0
207	1	234	230	-1	334	294	16.6	33	MSaapaap	312	608	0	0		0	0	0	0	0
208	1	275	183	-1	495	300	14.2	36	Eplp	364	-80	0	0		0	0	0	0	0
209	1	276	267	-1	410	129	21.5	30	ABprppaaaa	238	-138	0	0		0	0	0	0	0
210	1	246	28	-1	541	386	20.9	34	ABplapppp	340	898	0	0		0	0	0	0	0
211	1	285	117	-1	263	131	16.3	29	ABpraaaapp	195	0	0	0		0	0	0	0	0
212	1	157	51	-1	306	200	18.9	33	MSpppaa	337	369	0	0		0	0	0	0	0
213	1	219	132	-1	218	164	7.6	28	ABalappppa	262	0	0	0		0	0	0	0	0
214	1	130	10	-1	99	278	16.3	29	ABalaaaala	61	0	0	0		0	0	0	0	0
215	1	78	85	-1	297	309	4.8	29	ABplaaaapp	285	473	0	0		0	0	0	0	0
216	1	10	265	-1	520	130	11.4	30	ABprapapaa	71	0	0	0		0	0	0	0	0
217	1	155	179	-1	273	268	13.7	31	MSaaapp	-8	0	0	0		0	0	0	0	0
218	1	237	166	-1	499	264	20.5	35	Cppap	350	104	0	0		0	0	0	0	0
219	1	74	178	-1	145	268	7.4	32	ABalapapa	100	0	0	0		0	0	0	0	0
220	1	37	170	-1	429	113	16.1	31	ABpraapppp	309	582	0	0		0	0	0	0	0
221	1	27	112	293	434	408	11.5	35	ABplapaap	178	0	0	0		0	0	0	0	0
222	1	170	95	-1	263	204	24.2	29	ABarappaaa	501	0	0	0		0	0	0	0	0
223	1	259	164	-1	218	122	14.1	28	ABpraaaapa	232	87	0	0		0	0	0	0	0
224	1	172	224	-1	136	344	10.8	28	ABalpppaaa	210	0	0	0		0	0	0	0	0
225	1	73	162	-1	406	216	24.6	33	ABprpappap	262	193	0	0		0	0	0	0	0
226	1	171	192	-1	263	339	5.6	26	ABplaaapaa	207	105	0	0		0	0	0	0	0
227	1	223	50	-1	320	172	25.4	31	ABarappapp	290	-107	0	0		0	0	0	0	0
228	1	182	219	-1	311	235	13.7	30	Ealaa	215	1728	0	0		0	0	0	0	0
229	1	23	301	-1	488	253	15.3	40	Eprp	407	56	0	0		0	0	0	0	0
230	1	233	136	-1	372	350	6.2	29	ABplaaappp	268	-409	0	0		0	0	0	0	0
231	1	252	48	-1	205	137	10.7	30	ABalaapppp	277	-777	0	0		0	0	0	0	0
232	1	150	279	-1	358	236	18.3	34	MSpapaap	343	31	0	0		0	0	0	0	0
233	1	255	168	-1	516	376	24.5	32	ABplpppapa	171	0	0	0		0	0	0	0	0
234	1	100	201	-1	133	190	8.6	27	ABalappapa	112	0	0	0		0	0	0	0	0
235	1	206	234	-1	559	181	21.9	35	ABprapppa	355	-72	0	0		0	0	0	0	0
236	1	293	174	-1	215	217	22.4	28	ABarapaapa	-3	0	0	0		0	0	0	0	0
237	1	80	103	-1	235	363	7.3	30	ABplaapaap	-225	0	0	0		0	0	0	0	0
238	1	181	176	-1	276	307	16.9	30	MSaapaaa	294	43	0	0		0	0	0	0	0
239	1	30	34	-1	585	338	12.7	34	Caapa	309	-1716	0	0		0	0	0	0	0
240	1	55	37	-1	452	267	22.7	37	MSpappp	378	76	0	0		0	0	0	0	0
241	1	1	253	-1	145	227	6.2	29	ABalappapp	261	-537	0	0		0	0	0	0	0
242	1	213	261	-1	374	199	5.5	32	ABarpppaa	311	-91	0	0		0	0	0	0	0
243	1	178	208	-1	572	362	23.3	30	ABplpppapp	281	-553	0	0		0	0	0	0	0
244	1	291	249	-1	555	292	20.3	34	Cpppp	343	1107	0	0		0	0	0	0	0
245	1	90	7	-1	275	239	9.7	30	MSpaaapp	295	1070	0	0		0	0	0	0	0
246	1	40	244	-1	474	162	21.6	31	ABprppapap	311	-154	0	0		0	0	0	0	0
247	1	288	81	-1	403	350	20.7	35	MSaappp	346	211	0	0		0	0	0	0	0
248	0	128	-1	-1	310	203	14.6	27		200	40	0	0		0	0	0	0	0
249	1	257	57	-1	238	231	25.6	31	ABarapaaap	314	82	0	0		0	0	0	0	0
250	1	158	24	-1	506	400	18.1	34	ABplapppa	127	0	0	0		0	0	0	0	0
251	1	38	217	-1	227	348	17.5	32	MSapaap	-18	0	0	0		0	0	0	0	0
252	1	123	237	-1	378	353	17.2	31	Daap	310	-612	0	0		0	0	0	0	0
253	1	267	13	-1	342	104	13.3	30	ABpraappap	270	0	0	0		0	0	0	0	0
254	1	281	248	-1	395	172	9.4	31	ABarpapppp	219	-216	0	0		0	0	0	0	0
255	1	260	154	-1	328	389	18.3	28	ABplppaaaa	85	0	0	0		0	0	0	0	0
256	1	272	98	-1	447	329	18.4	36	Capaa	340	765	0	0		0	0	0	0	0
257	1	183	300	-1	486	160	26.5	25	ABprpppaaa	195	131	0	0		0	0	0	0	0
258	1	138	32	-1	177	159	22.8	31	ABarapppaa	400	0	0	0		0	0	0	0	0
259	1	264	303	-1	505	331	25.4	32	ABplpppppa	320	-43	0	0		0	0	0	0	0
260	1	77	14	-1	287	113	10.8	28	ABpraapapa	230	770	0	0		0	0	0	0	0
261	1	25	212	-1	313	215	25.3	32	ABarappaap	177	0	0	0		0	0	0	0	0
262	1	191	160	-1	244	309	23.3	32	ABalpappap	298	0	0	0		0	0	0	0	0
263	1	18	113	-1	342	363	21.6	32	ABplpapaap	334	0	0	0		0	0	0	0	0
264	1	166	273	-1	508	129	16.3	32	ABprappaaa	252	389	0	0		0	0	0	0	0
265	1	297	269	-1	397	297	17.5	33	Z3	6	0	0	0		0	0	0	0	0
266	1	276	194	-1	445	123	22.3	29	ABprppaaap	187	0	0	0		0	0	0	0	0
267	1	146	250	-1	318	161	22.1	29	ABprpapaaa	262	654	0	0		0	0	0	0	0
268	1	261	58	-1	473	113	15.9	31	ABprapaapp	233	445	0	0		0	0	0	0	0
269	1	86	305	-1	435	325	25.3	32	ABplpapppa	221	-743	0	0		0	0	0	0	0
270	1	64	233	-1	140	365	13.9	30	ABalppaaap	267	213	0	0		0	0	0	0	0
271	1	83	77	-1	380	308	5.4	33	ABarppaaa	331	1389	0	0		0	0	0	0	0
272	1	32	285	-1	605	256	14.2	36	Cpapa	366	-1300	0	0		0	0	0	0	0
273	1	277	70	-1	243	262	19.4	32	ABaraapppa	169	0	0	0		0	0	0	0	0
274	1	43	41	-1	220	323	5.3	29	ABplaaaaap	291	636	0	0		0	0	0	0	0
275	1	289	52	-1	420	287	23.4	32	MSpappa	316	-506	0	0		0	0	0	0	0
276	1	106	292	-1	262	258	24.6	31	ABarapapaa	308	75	0	0		0	0	0	0	0
277	1	294	97	-1	350	387	24.6	34	ABplpapapp	339	-112	0	0		0	0	0	0	0
278	1	134	120	-1	352	438	16.8	29	ABplpaappp	271	-554	0	0		0	0	0	0	0
279	1	169	205	-1	447	112	11.6	29	ABprapaapa	35	0	0	0		0	0	0	0	0
280	1	129	44	-1	429	161	16.7	31	Dppa	327	0	0	0		0	0	0	0	0
281	1	212	262	-1	512	260	25.4	31	ABprpppppa	58	0	0	0		0	0	0	0	0
282	1	268	231	-1	438	207	11.5	38	Epra	378	-155	0	0		0	0	0	0	0
283	1	136	159	-1	401	177	24.6	30	ABprppaapa	294	-891	0	0		0	0	0	0	0
284	1	139	210	-1	609	287	20.8	37	Cpapp	26	0	0	0		0	0	0	0	0
285	1	103	149	-1	281	240	17.9	29	ABaraapppp	255	186	0	0		0	0	0	0	0
286	1	26	133	-1	259	125	22.7	30	ABprpaaaaa	327	0	0	0		0	0	0	0	0
287	1	167	257	-1	407	365	25.4	31	ABplppaapp	221	123	0	0		0	0	0	0	0
288	1	220	302	-1	550	244	18.6	36	Cpppa	363	317	0	0		0	0	0	0	0
289	1	57	247	-1	476	408	20.5	31	ABplppappp	253	-120	0	0		0	0	0	0	0
290	1	296	211	-1	453	125	19.7	32	ABprppapaa	306	1275	0	0		0	0	0	0	0
291	1	258	239	-1	486	323	19.5	35	Capap	319	526	0	0		0	0	0	0	0
292	1	63	229	-1	476	347	25.2	31	ABplppppap	15	0	0	0		0	0	0	0	0
293	1	41	260	-1	314	258	23.4	32	ABarapappp	314	85	0	0		0	0	0	0	0
294	1	71	294	-1	458	292	9.9	38	Epla	379	176	0	0		0	0	0	0	0
295	1	162	306	-1	478	392	22.9	31	ABplpppaap	81	0	0	0		0	0	0	0	0
296	1	96	1	-1	440	364	25.0	28	ABplppppaa	4	0	0	0		0	0	0	0	0
297	1	189	140	-1	291	146	21.6	28	ABprpaaaap	-10	0	0	0		0	0	0	0	0
298	1	51	185	-1	522	222	24.8	29	ABprppppap	319	0	0	0		0	0	0	0	0
299	1	269	307	-1	442	202	25.1	31	ABprpapppa	470	0	0	0		0	0	0	0	0
300	1	98	278	-1	598	345	17.8	36	Caapp	-224	0	0	0		0	0	0	0	0
301	1	282	232	-1	401	327	25.5	27	ABplpappap	163	0	0	0		0	0	0	0	0
302	1	165	131	-1	189	175	6.6	27	ABalapppap	235	-655	0	0		0	0	0	0	0
