# Supplementary material for: The AP-2 Transcription Factor APTF-2 Is Required for Neuroblast and Epidermal Morphogenesis in Caenorhabditis elegans Embryogenesis
Source: PLoS Genet. 2016 May 13;12(5):e1006048. doi: 10.1371/journal.pgen.1006048 (PMC4866721; doi:10.1371/journal.pgen.1006048)
Supplement: S5 Text — (ZIP) [file pgen.1006048.s033.zip › nuclei/t128-nuclei]

1	1	296	313	-1	441	367	24.5	29	ABplppppaa	268	992	0	0		0	0	0	0	0
2	1	202	293	-1	591	225	22.6	34	ABprapppp	-157	0	0	0		0	0	0	0	0
3	1	28	297	-1	264	401	19.5	31	ABplpaaaap	270	121	0	0		0	0	0	0	0
4	1	80	100	-1	110	267	12.8	34	ABalapaaa	277	0	0	0		0	0	0	0	0
5	1	142	14	-1	489	352	15.3	35	Cappa	348	-314	0	0		0	0	0	0	0
6	1	126	4	-1	550	381	11.3	30	ABplapappa	280	380	0	0		0	0	0	0	0
7	1	245	221	-1	275	237	9.6	31	MSpaaapp	289	-195	0	0		0	0	0	0	0
8	1	103	94	-1	486	196	19.5	37	Cppaa	371	447	0	0		0	0	0	0	0
9	1	133	50	-1	228	346	14.2	34	MSapapa	338	-470	0	0		0	0	0	0	0
10	1	214	206	-1	98	275	16.2	30	ABalaaaala	145	0	0	0		0	0	0	0	0
11	1	92	147	-1	337	395	8.4	31	ABplaappap	187	0	0	0		0	0	0	0	0
12	1	36	106	-1	361	415	11.5	31	ABplaapppa	19	0	0	0		0	0	0	0	0
13	1	253	2	-1	343	101	13.5	30	ABpraappap	182	0	0	0		0	0	0	0	0
14	1	260	139	-1	283	114	11.1	29	ABpraapapa	140	0	0	0		0	0	0	0	0
15	1	125	43	-1	493	197	24.5	30	ABprppppaa	269	847	0	0		0	0	0	0	0
16	1	181	10	-1	387	147	24.3	27	ABprpapapp	184	943	0	0		0	0	0	0	0
17	1	62	153	-1	180	278	17.2	28	ABaraapaap	-27	0	0	0		0	0	0	0	0
18	1	180	233	-1	286	415	18.2	29	ABplpaaapa	133	0	0	0		0	0	0	0	0
19	1	78	211	-1	248	272	7.8	28	MSaaaapp	281	-179	0	0		0	0	0	0	0
20	1	66	76	-1	544	294	24.5	31	ABprpppppp	277	-844	0	0		0	0	0	0	0
21	1	100	231	-1	425	389	7.5	30	ABplapaaap	268	-145	0	0		0	0	0	0	0
22	1	167	217	-1	287	238	5.5	35	ABarpaapa	340	136	0	0		0	0	0	0	0
23	1	198	41	-1	496	416	13.3	34	ABplappap	346	-320	0	0		0	0	0	0	0
24	1	250	15	-1	504	407	18.5	33	ABplapppa	-175	0	0	0		0	0	0	0	0
25	1	41	110	-1	303	113	21.0	29	ABprpaaapa	276	1348	0	0		0	0	0	0	0
26	1	171	103	-1	111	323	16.0	30	ABalaaaalp	204	0	0	0		0	0	0	0	0
27	1	61	39	-1	256	395	7.9	28	ABplaapapa	262	422	0	0		0	0	0	0	0
28	1	210	82	-1	539	388	20.6	34	ABplapppp	-210	0	0	0		0	0	0	0	0
29	1	63	152	-1	98	245	18.6	27	ABalaaaarl	264	-100	0	0		0	0	0	0	0
30	1	170	104	-1	190	338	8.3	29	ABalapappp	285	1052	0	0		0	0	0	0	0
31	1	137	22	68	405	244	14.8	37	Ealp	281	424	0	0		0	0	0	0	0
32	1	258	3	-1	181	156	22.7	31	ABarapppaa	263	475	0	0		0	0	0	0	0
33	1	23	87	-1	376	358	10.0	33	MSapppp	309	-53	0	0		0	0	0	0	0
34	1	239	308	-1	587	342	12.8	35	Caapa	-137	0	0	0		0	0	0	0	0
35	1	27	196	-1	577	315	8.6	36	Caaap	-301	0	0	0		0	0	0	0	0
36	1	192	99	-1	203	223	12.4	31	MSpaaaap	283	-148	0	0		0	0	0	0	0
37	1	240	165	-1	455	260	22.6	37	MSpappp	374	-655	0	0		0	0	0	0	0
38	1	169	66	-1	224	353	23.5	32	ABalpapapa	118	0	0	0		0	0	0	0	0
39	1	86	286	-1	166	324	13.8	31	MSapaaa	127	0	0	0		0	0	0	0	0
40	1	153	48	-1	566	389	16.6	31	ABplapappp	-232	0	0	0		0	0	0	0	0
41	1	274	52	-1	218	318	5.5	29	ABplaaaaap	291	439	0	0		0	0	0	0	0
42	1	144	254	-1	386	121	11.3	28	ABprapaaaa	234	0	0	0		0	0	0	0	0
43	1	52	280	-1	296	363	20.9	30	ABplpapaaa	300	1110	0	0		0	0	0	0	0
44	1	280	273	-1	431	157	17.0	31	Dppa	304	358	0	0		0	0	0	0	0
45	1	14	55	-1	343	279	10.2	31	Earap	245	191	0	0		0	0	0	0	0
46	1	70	197	-1	163	139	17.2	32	ABalaapap	-73	0	0	0		0	0	0	0	0
47	1	138	118	-1	126	242	14.5	27	MSaaaaaa	237	-175	0	0		0	0	0	0	0
48	1	231	218	-1	199	142	11.2	30	ABalaapppp	250	0	0	0		0	0	0	0	0
49	1	8	141	-1	267	342	24.5	32	ABalpapapp	288	174	0	0		0	0	0	0	0
50	1	227	162	-1	324	170	25.4	30	ABarappapp	280	515	0	0		0	0	0	0	0
51	1	212	137	-1	309	198	18.4	34	MSpppaa	288	371	0	0		0	0	0	0	0
52	1	275	272	-1	422	286	23.2	32	MSpappa	150	0	0	0		0	0	0	0	0
53	1	18	193	-1	337	358	5.2	29	ABplaaappa	161	0	0	0		0	0	0	0	0
54	1	33	25	-1	288	345	15.5	30	MSappaa	275	700	0	0		0	0	0	0	0
55	1	38	198	-1	349	253	5.3	36	ABarpaapp	363	767	0	0		0	0	0	0	0
56	1	87	128	-1	394	422	14.4	31	ABplaapppp	301	0	0	0		0	0	0	0	0
57	1	249	102	-1	238	237	25.6	32	ABarapaaap	293	97	0	0		0	0	0	0	0
58	1	268	266	-1	477	110	16.4	30	ABprapaapp	282	422	0	0		0	0	0	0	0
59	1	95	304	-1	353	207	24.8	33	ABprpappaa	330	102	0	0		0	0	0	0	0
60	1	105	114	-1	300	178	12.4	30	MSppapp	306	-15	0	0		0	0	0	0	0
61	1	25	74	-1	147	233	17.7	31	ABaraaaap	129	0	0	0		0	0	0	0	0
62	1	102	16	-1	245	244	21.8	29	ABarapaapp	282	393	0	0		0	0	0	0	0
63	1	131	86	-1	321	295	20.6	28	MSaapapa	237	191	0	0		0	0	0	0	0
64	1	206	240	-1	407	369	15.1	31	Dapa	300	-132	0	0		0	0	0	0	0
65	1	40	34	-1	171	204	8.1	28	ABalapppaa	270	276	0	0		0	0	0	0	0
66	1	65	225	-1	324	423	19.5	29	ABplpaaapp	68	0	0	0		0	0	0	0	0
67	1	185	306	-1	479	179	9.1	27	ABarpppapp	241	4	0	0		0	0	0	0	0
68	1	94	263	-1	559	263	24.8	30	ABprpppapp	238	79	0	0		0	0	0	0	0
69	1	49	309	-1	345	146	19.9	30	ABprpaaapp	265	1062	0	0		0	0	0	0	0
70	1	273	260	-1	242	258	19.3	32	ABaraapppa	284	-147	0	0		0	0	0	0	0
71	1	118	90	-1	174	173	11.3	28	ABalaapppa	326	0	0	0		0	0	0	0	0
72	1	179	156	-1	359	409	17.2	26	ABplppaaap	217	378	0	0		0	0	0	0	0
73	1	81	47	-1	208	221	5.0	30	ABarpaaaa	282	753	0	0		0	0	0	0	0
74	1	44	71	-1	102	207	17.8	29	ABalaaapar	260	280	0	0		0	0	0	0	0
75	1	203	236	-1	348	106	19.5	31	ABprpaappa	279	187	0	0		0	0	0	0	0
76	1	189	234	-1	451	158	25.4	33	ABprppaapp	325	166	0	0		0	0	0	0	0
77	1	271	30	-1	381	313	5.6	32	ABarppaaa	295	-1140	0	0		0	0	0	0	0
78	1	93	245	-1	194	190	17.4	32	MSppaaa	216	172	0	0		0	0	0	0	0
79	1	116	295	-1	257	165	10.4	27	ABalappppp	436	0	0	0		0	0	0	0	0
80	1	166	262	-1	436	319	5.4	33	ABarppaap	333	-517	0	0		0	0	0	0	0
81	1	247	115	-1	397	354	20.9	36	MSaappp	322	789	0	0		0	0	0	0	0
82	1	122	109	-1	135	173	18.6	33	ABalaapaa	435	0	0	0		0	0	0	0	0
83	1	20	12	-1	228	149	23.2	30	ABarappppa	302	0	0	0		0	0	0	0	0
84	1	197	119	303	327	155	7.5	33	ABarpappa	210	170	0	0		0	0	0	0	0
85	1	215	27	-1	301	303	4.8	29	ABplaaaapp	250	-26	0	0		0	0	0	0	0
86	1	199	195	298	123	228	10.6	31	ABalappaa	262	388	0	0		0	0	0	0	0
87	1	53	213	-1	296	397	11.1	30	ABalpppppp	284	412	0	0		0	0	0	0	0
88	1	7	97	-1	153	210	13.4	27	MSpaaaaa	61	0	0	0		0	0	0	0	0
89	1	17	238	-1	488	226	5.4	38	Cpaaa	370	-845	0	0		0	0	0	0	0
90	1	73	134	-1	310	251	19.9	31	MSpapaaa	288	-119	0	0		0	0	0	0	0
91	1	39	6	-1	146	307	20.1	34	ABalpaapap	5	0	0	0		0	0	0	0	0
92	1	45	285	-1	468	141	9.6	34	ABarppppa	327	-207	0	0		0	0	0	0	0
93	1	188	57	-1	328	116	17.5	29	ABprpaapap	230	357	0	0		0	0	0	0	0
94	1	24	199	-1	230	389	22.0	32	ABalppappa	97	0	0	0		0	0	0	0	0
95	1	222	232	-1	267	207	24.1	31	ABarappaaa	244	-767	0	0		0	0	0	0	0
96	1	76	28	-1	134	306	7.7	28	ABalapaapp	255	-53	0	0		0	0	0	0	0
97	1	277	135	-1	345	387	24.5	33	ABplpapapp	252	1716	0	0		0	0	0	0	0
98	1	256	36	-1	448	326	18.0	36	Capaa	298	1054	0	0		0	0	0	0	0
99	1	200	223	-1	279	251	21.5	30	ABarapappa	264	134	0	0		0	0	0	0	0
100	1	164	80	-1	157	386	16.4	27	ABalppaapa	232	260	0	0		0	0	0	0	0
101	1	34	256	-1	271	386	22.8	29	ABalppappp	298	1229	0	0		0	0	0	0	0
102	1	71	224	-1	558	171	18.0	31	ABprappaap	289	92	0	0		0	0	0	0	0
103	1	237	186	-1	234	361	7.0	30	ABplaapaap	91	0	0	0		0	0	0	0	0
104	1	121	301	-1	359	189	17.7	32	MSpppap	274	-26	0	0		0	0	0	0	0
105	1	57	182	-1	163	316	6.3	28	ABalapappa	153	0	0	0		0	0	0	0	0
106	1	106	275	-1	376	223	11.1	33	Ealap	334	-514	0	0		0	0	0	0	0
107	1	112	253	-1	483	237	24.7	29	ABprpapppp	245	765	0	0		0	0	0	0	0
108	1	48	120	-1	202	310	16.0	30	ABaraapapa	295	638	0	0		0	0	0	0	0
109	1	16	79	-1	246	279	15.7	31	ABaraapapp	-155	0	0	0		0	0	0	0	0
110	1	110	44	-1	387	165	13.4	33	MSppppp	316	38	0	0		0	0	0	0	0
111	1	90	63	-1	299	110	15.6	31	ABpraaappp	140	0	0	0		0	0	0	0	0
112	1	221	258	-1	446	407	12.4	30	ABplapaapp	260	-164	0	0		0	0	0	0	0
113	1	263	276	-1	338	361	21.7	31	ABplpapaap	315	513	0	0		0	0	0	0	0
114	1	47	208	-1	358	369	13.9	30	Daaa	276	0	0	0		0	0	0	0	0
115	1	113	60	-1	155	150	14.2	36	ABalaappa	333	820	0	0		0	0	0	0	0
116	1	35	184	-1	245	213	5.7	33	ABarpaaap	327	584	0	0		0	0	0	0	0
117	1	211	129	-1	262	132	16.6	29	ABpraaaapp	259	533	0	0		0	0	0	0	0
118	1	159	91	-1	128	165	13.9	28	ABalaaappr	-47	0	0	0		0	0	0	0	0
119	1	84	32	-1	210	315	19.6	30	ABalpaaapp	289	-288	0	0		0	0	0	0	0
120	1	278	105	-1	347	436	16.6	29	ABplpaappp	72	0	0	0		0	0	0	0	0
121	1	31	201	-1	193	402	16.7	29	ABalppaapp	196	0	0	0		0	0	0	0	0
122	1	108	132	-1	280	167	25.2	32	ABarappapa	307	76	0	0		0	0	0	0	0
123	1	55	18	-1	167	260	11.9	31	MSaaaaap	91	0	0	0		0	0	0	0	0
124	1	30	131	-1	236	409	16.1	30	ABplpaapaa	140	0	0	0		0	0	0	0	0
125	1	69	220	-1	423	395	23.7	30	ABplpppaaa	299	428	0	0		0	0	0	0	0
126	1	176	299	-1	157	377	19.7	30	ABalppapaa	289	-17	0	0		0	0	0	0	0
127	1	26	144	-1	112	296	11.4	29	ABalapaapa	270	109	0	0		0	0	0	0	0
128	1	191	78	-1	179	349	18.9	30	ABalpaappp	298	1204	0	0		0	0	0	0	0
129	1	22	151	-1	526	399	9.6	28	ABplapapap	254	-164	0	0		0	0	0	0	0
130	1	56	146	-1	199	124	19.3	29	ABpraaapaa	184	0	0	0		0	0	0	0	0
131	1	302	88	-1	192	178	7.2	28	ABalapppap	275	1149	0	0		0	0	0	0	0
132	1	213	51	-1	221	164	6.9	28	ABalappppa	247	-723	0	0		0	0	0	0	0
133	1	286	243	-1	262	126	22.8	31	ABprpaaaaa	255	-1228	0	0		0	0	0	0	0
134	1	160	49	-1	153	187	22.6	28	ABaraaappa	176	0	0	0		0	0	0	0	0
135	1	162	159	-1	564	153	11.4	30	ABprapapap	417	0	0	0		0	0	0	0	0
136	1	230	229	-1	372	353	5.6	29	ABplaaappp	221	0	0	0		0	0	0	0	0
137	1	51	92	-1	360	174	24.1	31	ABprpapaap	162	0	0	0		0	0	0	0	0
138	1	120	46	-1	481	191	15.5	35	Dppp	358	835	0	0		0	0	0	0	0
139	1	89	215	-1	582	178	13.2	31	ABprappapa	351	0	0	0		0	0	0	0	0
140	1	297	158	-1	291	146	21.6	29	ABprpaaaap	244	161	0	0		0	0	0	0	0
141	1	132	117	-1	257	325	20.4	31	ABalpapppa	119	0	0	0		0	0	0	0	0
142	1	83	145	-1	564	227	7.5	36	Cpaap	354	529	0	0		0	0	0	0	0
143	1	172	192	-1	210	249	17.5	28	ABaraappap	283	263	0	0		0	0	0	0	0
144	1	174	290	-1	256	164	21.0	30	ABarappppp	222	0	0	0		0	0	0	0	0
145	1	72	127	-1	250	171	15.5	33	MSppapa	325	0	0	0		0	0	0	0	0
146	1	42	230	-1	529	173	25.4	32	ABprpppaap	291	210	0	0		0	0	0	0	0
147	1	3	56	-1	307	425	9.6	27	ABplaappaa	-12	0	0	0		0	0	0	0	0
148	1	127	62	-1	113	336	12.5	26	ABalppaaaa	228	-149	0	0		0	0	0	0	0
149	1	285	265	-1	280	245	17.5	30	ABaraapppp	306	1582	0	0		0	0	0	0	0
150	1	178	70	-1	308	140	13.2	27	ABpraappaa	213	403	0	0		0	0	0	0	0
151	1	124	171	-1	594	199	18.6	30	ABprappapp	297	875	0	0		0	0	0	0	0
152	1	64	59	-1	185	285	5.2	28	ABplaaaaaa	176	0	0	0		0	0	0	0	0
153	1	74	11	-1	133	286	24.7	31	ABalpaaaaa	147	0	0	0		0	0	0	0	0
154	1	255	251	-1	326	390	18.1	27	ABplppaaaa	85	0	0	0		0	0	0	0	0
155	1	175	112	-1	93	228	13.2	29	ABalaaapal	250	-187	0	0		0	0	0	0	0
156	1	68	210	-1	176	302	25.7	31	ABalpaaaap	309	-754	0	0		0	0	0	0	0
157	1	82	122	-1	275	416	15.2	29	ABplpaapap	263	-517	0	0		0	0	0	0	0
158	1	99	189	-1	261	344	11.1	32	MSapapp	305	285	0	0		0	0	0	0	0
159	1	283	96	-1	403	177	24.4	30	ABprppaapa	-117	0	0	0		0	0	0	0	0
160	1	262	150	-1	245	311	23.0	32	ABalpappap	303	1542	0	0		0	0	0	0	0
161	1	91	142	-1	354	132	23.3	30	ABprpapapa	266	471	0	0		0	0	0	0	0
162	1	225	300	-1	405	216	24.7	32	ABprpappap	287	-446	0	0		0	0	0	0	0
163	1	1	35	-1	160	264	21.2	28	ABaraaapaa	261	-317	0	0		0	0	0	0	0
164	1	223	181	-1	222	115	14.3	27	ABpraaaapa	27	0	0	0		0	0	0	0	0
165	1	168	183	-1	196	278	11.5	31	MSaaapaa	267	-223	0	0		0	0	0	0	0
166	1	218	267	-1	494	272	20.4	30	Cppap	250	0	0	0		0	0	0	0	0
167	1	161	116	-1	267	206	14.3	29	MSpaapap	208	-755	0	0		0	0	0	0	0
168	1	233	9	-1	512	376	24.8	31	ABplpppapa	303	203	0	0		0	0	0	0	0
169	1	32	219	-1	320	120	9.5	29	ABpraapapp	55	0	0	0		0	0	0	0	0
170	1	220	173	-1	431	114	16.3	31	ABpraapppp	274	-1534	0	0		0	0	0	0	0
171	1	128	149	-1	146	341	23.6	31	ABalpapaaa	272	0	0	0		0	0	0	0	0
172	1	130	125	-1	374	115	15.3	31	ABpraapppa	208	0	0	0		0	0	0	0	0
173	1	60	24	-1	195	368	10.9	28	ABalppppaa	273	-435	0	0		0	0	0	0	0
174	1	236	226	-1	216	217	22.5	28	ABarapaapa	200	958	0	0		0	0	0	0	0
175	1	205	98	-1	247	119	11.2	30	ABpraapaap	304	-462	0	0		0	0	0	0	0
176	1	238	45	-1	275	305	17.4	32	MSaapaaa	335	0	0	0		0	0	0	0	0
177	1	161	244	-1	231	227	14.5	29	MSpaapaa	225	246	0	0		0	0	0	0	0
178	1	219	75	163	145	263	7.6	31	ABalapapa	223	100	0	0		0	0	0	0	0
179	1	217	202	-1	270	264	13.8	30	MSaaapp	-63	0	0	0		0	0	0	0	0
180	1	204	154	-1	241	308	10.4	32	MSaaapap	241	774	0	0		0	0	0	0	0
181	1	146	209	-1	177	323	22.7	29	ABalpaaapa	-282	0	0	0		0	0	0	0	0
182	1	77	284	-1	326	334	25.4	34	ABplpappaa	332	335	0	0		0	0	0	0	0
183	1	208	174	-1	499	297	14.7	37	Eplp	378	268	0	0		0	0	0	0	0
184	1	4	124	-1	252	400	12.0	29	ABalpppppa	14	0	0	0		0	0	0	0	0
185	1	298	311	-1	522	222	24.4	30	ABprppppap	242	-117	0	0		0	0	0	0	0
186	1	59	242	-1	478	392	7.1	30	ABplapapaa	255	-529	0	0		0	0	0	0	0
187	1	6	111	287	148	231	23.4	36	ABaraaaaa	227	0	0	0		0	0	0	0	0
188	1	54	235	-1	526	331	20.6	35	Cappp	327	385	0	0		0	0	0	0	0
189	1	201	136	-1	129	339	19.3	29	ABalpaappa	-10	0	0	0		0	0	0	0	0
190	1	141	205	-1	426	133	10.3	29	ABprapaaap	277	-526	0	0		0	0	0	0	0
191	1	186	204	-1	328	203	7.5	30	ABarpapapp	247	-7	0	0		0	0	0	0	0
192	1	226	161	-1	261	333	4.9	25	ABplaaapaa	127	0	0	0		0	0	0	0	0
193	1	165	190	-1	563	179	8.1	30	ABprapappa	295	639	0	0		0	0	0	0	0
194	1	266	307	-1	444	124	22.7	28	ABprppaaap	232	191	0	0		0	0	0	0	0
195	1	155	252	-1	388	105	19.5	31	ABprpaappp	107	0	0	0		0	0	0	0	0
196	1	143	216	-1	190	261	7.6	28	MSaaaapa	117	0	0	0		0	0	0	0	0
197	1	154	7	-1	229	196	10.4	27	MSpaaapa	319	0	0	0		0	0	0	0	0
198	1	9	73	-1	470	353	6.6	34	ABarppapa	340	-392	0	0		0	0	0	0	0
199	1	182	17	-1	277	185	8.0	26	ABarpapapa	53	0	0	0		0	0	0	0	0
200	1	152	261	-1	440	341	12.4	34	Dapp	0	0	0	0		0	0	0	0	0
201	1	234	130	-1	134	187	8.6	26	ABalappapa	170	0	0	0		0	0	0	0	0
202	1	134	5	-1	394	313	23.1	32	MSaappa	291	-215	0	0		0	0	0	0	0
203	1	184	83	-1	290	152	6.6	27	ABarpapaap	191	-493	0	0		0	0	0	0	0
204	1	75	65	-1	209	145	16.0	33	ABpraaaaa	217	0	0	0		0	0	0	0	0
205	1	279	179	-1	450	110	11.9	27	ABprapaapa	249	63	0	0		0	0	0	0	0
206	1	2	95	-1	322	357	11.7	30	MSapppa	254	0	0	0		0	0	0	0	0
207	1	136	33	-1	119	193	21.4	28	ABalaaaarr	275	196	0	0		0	0	0	0	0
208	1	243	168	-1	567	361	23.6	30	ABplpppapp	293	234	0	0		0	0	0	0	0
209	1	173	172	-1	132	273	19.1	28	ABaraapaaa	329	0	0	0		0	0	0	0	0
210	1	284	1	-1	606	287	21.1	36	Cpapp	357	279	0	0		0	0	0	0	0
211	1	290	176	-1	453	121	20.4	33	ABprppapaa	332	38	0	0		0	0	0	0	0
212	1	261	160	-1	311	216	25.4	31	ABarappaap	319	36	0	0		0	0	0	0	0
213	1	96	271	-1	245	293	5.0	30	ABplaaaapa	277	-399	0	0		0	0	0	0	0
214	1	194	310	-1	216	295	24.2	30	ABalpappaa	280	134	0	0		0	0	0	0	0
215	1	123	138	-1	308	420	14.6	30	ABplpaappa	108	0	0	0		0	0	0	0	0
216	1	139	64	-1	197	356	6.1	28	ABplaapaaa	270	1385	0	0		0	0	0	0	0
217	1	251	241	-1	228	347	17.6	32	MSapaap	314	-911	0	0		0	0	0	0	0
218	1	13	167	-1	606	216	12.8	29	ABprapappp	268	-181	0	0		0	0	0	0	0
219	1	228	180	-1	311	242	13.9	29	Ealaa	292	247	0	0		0	0	0	0	0
220	1	114	8	-1	291	388	6.8	30	ABplaapapp	277	801	0	0		0	0	0	0	0
221	1	19	222	-1	520	171	8.1	34	ABarppppp	128	0	0	0		0	0	0	0	0
222	1	158	113	-1	421	188	19.8	34	Dpap	412	0	0	0		0	0	0	0	0
223	1	129	89	-1	178	234	16.3	26	ABaraappaa	170	0	0	0		0	0	0	0	0
224	1	224	13	-1	134	343	10.5	28	ABalpppaaa	-65	0	0	0		0	0	0	0	0
225	1	10	93	-1	290	312	21.1	32	ABalpapppp	602	0	0	0		0	0	0	0	0
226	1	145	282	-1	463	415	17.5	29	ABplappaap	231	-121	0	0		0	0	0	0	0
227	1	37	67	-1	331	342	15.5	31	MSappap	116	0	0	0		0	0	0	0	0
228	1	163	26	-1	263	102	14.7	29	ABpraaappa	379	0	0	0		0	0	0	0	0
229	1	292	281	-1	478	348	24.3	30	ABplppppap	256	358	0	0		0	0	0	0	0
230	1	207	123	-1	334	296	16.5	32	MSaapaap	325	107	0	0		0	0	0	0	0
231	1	282	247	-1	440	202	11.5	37	Epra	141	0	0	0		0	0	0	0	0
232	1	301	314	-1	396	328	25.3	27	ABplpappap	210	1338	0	0		0	0	0	0	0
233	1	270	121	-1	141	362	13.9	29	ABalppaaap	299	-255	0	0		0	0	0	0	0
234	1	235	77	-1	561	183	21.4	35	ABprapppa	350	117	0	0		0	0	0	0	0
235	1	46	288	-1	193	380	22.5	29	ABalppapap	98	0	0	0		0	0	0	0	0
236	1	140	257	-1	357	135	9.4	28	ABarpapppa	-208	0	0	0		0	0	0	0	0
237	1	252	291	-1	377	353	16.8	31	Daap	255	126	0	0		0	0	0	0	0
238	0	248	-1	-1	314	204	14.4	28		104	0	0	0		0	0	0	0	0
239	1	291	166	-1	487	328	20.2	35	Capap	347	-1182	0	0		0	0	0	0	0
240	1	85	228	-1	201	331	25.3	29	ABalpapaap	279	703	0	0		0	0	0	0	0
241	1	11	31	-1	301	377	24.5	32	ABplpapapa	254	-807	0	0		0	0	0	0	0
242	1	79	279	-1	531	354	7.0	33	ABarppapp	-25	0	0	0		0	0	0	0	0
243	1	193	292	-1	293	291	25.4	31	ABarapapap	317	421	0	0		0	0	0	0	0
244	1	246	81	-1	473	154	22.5	31	ABprppapap	284	-159	0	0		0	0	0	0	0
245	1	15	200	-1	217	127	8.9	27	ABpraapaaa	251	-641	0	0		0	0	0	0	0
246	1	196	296	-1	396	295	11.4	37	Earp	369	328	0	0		0	0	0	0	0
247	1	289	23	-1	474	405	21.4	31	ABplppappp	273	-417	0	0		0	0	0	0	0
248	1	254	175	-1	393	167	8.8	31	ABarpapppp	273	378	0	0		0	0	0	0	0
249	1	244	250	-1	555	293	20.1	34	Cpppp	340	-488	0	0		0	0	0	0	0
250	1	267	227	-1	316	164	21.5	29	ABprpapaaa	295	10	0	0		0	0	0	0	0
251	1	119	37	-1	245	194	18.8	32	MSppaap	316	971	0	0		0	0	0	0	0
252	1	97	212	-1	334	170	14.9	31	MSppppa	236	0	0	0		0	0	0	0	0
253	1	241	283	-1	142	222	6.3	29	ABalappapp	258	-237	0	0		0	0	0	0	0
254	1	101	107	-1	198	191	21.5	28	ABaraaappp	79	0	0	0		0	0	0	0	0
255	1	150	214	-1	160	372	9.8	28	ABalpppaap	226	-1000	0	0		0	0	0	0	0
256	1	29	84	-1	246	114	19.1	30	ABpraaapap	165	0	0	0		0	0	0	0	0
257	1	287	169	-1	400	363	24.9	31	ABplppaapp	294	739	0	0		0	0	0	0	0
258	1	5	143	-1	211	404	12.5	29	ABalpppapp	261	0	0	0		0	0	0	0	0
259	1	43	69	-1	233	187	24.4	31	ABarapppap	322	0	0	0		0	0	0	0	0
260	1	293	155	-1	321	265	24.4	33	ABarapappp	340	0	0	0		0	0	0	0	0
261	1	242	239	-1	376	199	5.4	33	ABarpppaa	416	0	0	0		0	0	0	0	0
262	1	281	187	-1	513	258	25.5	32	ABprpppppa	59	0	0	0		0	0	0	0	0
263	1	115	38	-1	205	255	21.4	31	ABaraaapap	233	571	0	0		0	0	0	0	0
264	1	98	185	-1	389	254	23.2	33	MSpapapp	268	125	0	0		0	0	0	0	0
265	1	216	19	-1	520	129	11.6	29	ABprapapaa	288	1641	0	0		0	0	0	0	0
266	1	183	164	-1	364	305	21.3	30	MSaapapp	283	434	0	0		0	0	0	0	0
267	1	209	101	-1	412	125	21.6	31	ABprppaaaa	152	0	0	0		0	0	0	0	0
268	1	187	29	-1	490	295	24.8	31	ABplpapppp	191	0	0	0		0	0	0	0	0
269	1	265	264	-1	397	306	18.5	31	Z3	218	-19	0	0		0	0	0	0	0
270	1	177	237	-1	378	395	6.6	27	ABplapaaaa	241	-65	0	0		0	0	0	0	0
271	1	147	249	-1	176	389	13.1	29	ABalpppapa	165	0	0	0		0	0	0	0	0
272	1	12	42	-1	109	271	22.1	32	ABalpaapaa	-368	0	0	0		0	0	0	0	0
273	1	264	194	-1	509	127	16.4	31	ABprappaaa	299	126	0	0		0	0	0	0	0
274	1	21	274	-1	306	341	5.8	28	ABplaaapap	237	132	0	0		0	0	0	0	0
275	1	145	54	-1	434	427	16.3	28	ABplappaaa	193	-121	0	0		0	0	0	0	0
276	1	148	207	-1	374	395	23.8	31	ABplppaapa	171	0	0	0		0	0	0	0	0
277	1	117	72	-1	390	166	16.7	32	Dpaa	322	5	0	0		0	0	0	0	0
278	1	300	305	-1	598	347	17.9	36	Caapp	359	0	0	0		0	0	0	0	0
279	1	232	191	-1	357	239	18.7	33	MSpapaap	327	413	0	0		0	0	0	0	0
280	1	67	269	-1	433	236	19.4	33	Z2	209	0	0	0		0	0	0	0	0
281	1	109	177	-1	229	387	10.2	29	ABalppppap	-175	0	0	0		0	0	0	0	0
282	1	151	246	289	513	146	21.3	34	ABprppapp	282	436	0	0		0	0	0	0	0
283	1	111	268	-1	346	234	22.4	30	MSpapapa	265	398	0	0		0	0	0	0	0
284	1	135	126	-1	303	142	18.2	29	ABprpaapaa	223	0	0	0		0	0	0	0	0
285	1	272	140	-1	607	261	14.3	36	Cpapa	362	34	0	0		0	0	0	0	0
286	1	104	40	-1	432	424	21.3	33	ABplppappa	333	28	0	0		0	0	0	0	0
287	1	14	61	-1	281	299	10.6	31	Earaa	185	0	0	0		0	0	0	0	0
288	1	190	278	-1	553	210	25.5	34	ABprpppapa	336	373	0	0		0	0	0	0	0
289	1	149	255	-1	433	181	5.5	32	ABarpppapa	8	0	0	0		0	0	0	0	0
290	1	156	108	-1	557	329	24.3	31	ABplpppppp	250	491	0	0		0	0	0	0	0
291	1	58	58	-1	108	192	14.4	28	ABalaaappl	226	451	0	0		0	0	0	0	0
292	1	276	277	-1	265	261	24.7	32	ABarapapaa	274	-232	0	0		0	0	0	0	0
293	1	221	21	-1	420	402	10.4	30	ABplapaapa	217	467	0	0		0	0	0	0	0
294	1	294	248	-1	463	292	9.7	37	Epla	52	0	0	0		0	0	0	0	0
295	1	107	294	-1	195	219	24.7	31	ABarapaaaa	228	0	0	0		0	0	0	0	0
296	1	195	20	-1	226	392	19.2	29	ABplpaaaaa	280	-660	0	0		0	0	0	0	0
297	1	88	85	-1	398	417	21.0	30	ABplppapap	260	-188	0	0		0	0	0	0	0
298	1	50	53	-1	524	307	5.3	35	Caaaa	353	-892	0	0		0	0	0	0	0
299	1	184	157	-1	244	136	7.4	26	ABarpapaaa	170	712	0	0		0	0	0	0	0
300	1	257	312	-1	490	166	25.4	29	ABprpppaaa	256	-186	0	0		0	0	0	0	0
301	1	229	259	-1	486	253	14.8	40	Eprp	401	-98	0	0		0	0	0	0	0
302	1	288	170	-1	551	244	18.6	35	Cpppa	357	-741	0	0		0	0	0	0	0
303	1	259	302	-1	505	330	25.5	31	ABplpppppa	88	0	0	0		0	0	0	0	0
304	1	157	188	-1	360	411	20.0	32	ABplppapaa	68	0	0	0		0	0	0	0	0
305	1	269	148	-1	433	325	25.4	30	ABplpapppa	-130	0	0	0		0	0	0	0	0
306	1	295	203	-1	472	393	24.2	31	ABplpppaap	243	0	0	0		0	0	0	0	0
307	1	299	270	-1	445	202	25.4	31	ABprpapppa	464	0	0	0		0	0	0	0	0
