# Supplementary material for: The AP-2 Transcription Factor APTF-2 Is Required for Neuroblast and Epidermal Morphogenesis in Caenorhabditis elegans Embryogenesis
Source: PLoS Genet. 2016 May 13;12(5):e1006048. doi: 10.1371/journal.pgen.1006048 (PMC4866721; doi:10.1371/journal.pgen.1006048)
Supplement: S5 Text — (ZIP) [file pgen.1006048.s033.zip › nuclei/t129-nuclei]

1	1	210	316	-1	608	284	21.3	37	Cpapp	367	-1	0	0		0	0	0	0	0
2	1	13	35	-1	337	98	13.6	30	ABpraappap	303	-105	0	0		0	0	0	0	0
3	1	32	147	-1	181	156	22.8	30	ABarapppaa	187	0	0	0		0	0	0	0	0
4	1	6	22	-1	550	381	11.5	30	ABplapappa	283	66	0	0		0	0	0	0	0
5	1	202	139	-1	393	312	23.3	32	MSaappa	310	63	0	0		0	0	0	0	0
6	1	91	108	-1	144	310	20.5	32	ABalpaapap	-91	0	0	0		0	0	0	0	0
7	1	197	188	-1	233	194	10.8	27	MSpaaapa	331	0	0	0		0	0	0	0	0
8	1	220	12	-1	288	384	6.6	29	ABplaapapp	294	-1304	0	0		0	0	0	0	0
9	1	168	76	-1	513	371	24.8	32	ABplpppapa	307	68	0	0		0	0	0	0	0
10	1	16	132	-1	382	144	23.4	29	ABprpapapp	285	918	0	0		0	0	0	0	0
11	1	153	176	-1	138	289	25.1	31	ABalpaaaaa	-496	0	0	0		0	0	0	0	0
12	1	83	250	-1	228	149	23.4	31	ABarappppa	245	620	0	0		0	0	0	0	0
13	1	224	24	-1	129	346	10.8	28	ABalpppaaa	284	-408	0	0		0	0	0	0	0
14	1	5	125	-1	484	351	15.2	34	Cappa	345	-245	0	0		0	0	0	0	0
15	1	24	112	-1	509	407	18.8	35	ABplapppa	-120	0	0	0		0	0	0	0	0
16	1	62	13	-1	248	244	22.1	30	ABarapaapp	267	617	0	0		0	0	0	0	0
17	1	199	168	-1	274	184	7.9	27	ABarpapapa	267	332	0	0		0	0	0	0	0
18	1	123	204	-1	165	258	11.5	31	MSaaaaap	266	769	0	0		0	0	0	0	0
19	1	265	270	-1	526	127	11.7	29	ABprapapaa	-129	0	0	0		0	0	0	0	0
20	1	296	18	-1	226	399	19.2	30	ABplpaaaaa	293	-245	0	0		0	0	0	0	0
21	1	293	100	-1	410	399	9.8	28	ABplapaapa	200	127	0	0		0	0	0	0	0
22	1	31	221	-1	386	230	15.0	33	Ealpa	216	437	0	0		0	0	0	0	0
23	1	247	313	-1	471	407	22.3	31	ABplppappp	281	1210	0	0		0	0	0	0	0
24	1	173	44	-1	197	368	10.8	28	ABalppppaa	128	0	0	0		0	0	0	0	0
25	1	54	123	-1	291	345	15.6	31	MSappaa	373	0	0	0		0	0	0	0	0
26	1	228	226	-1	263	102	14.5	28	ABpraaappa	-3	0	0	0		0	0	0	0	0
27	1	85	216	-1	303	300	5.3	29	ABplaaaapp	286	0	0	0		0	0	0	0	0
28	1	96	293	-1	135	308	7.6	28	ABalapaapp	283	220	0	0		0	0	0	0	0
29	1	268	207	-1	488	291	24.5	31	ABplpapppp	288	-177	0	0		0	0	0	0	0
30	1	77	185	-1	383	316	5.5	33	ABarppaaa	-110	0	0	0		0	0	0	0	0
31	1	241	86	-1	307	377	24.5	32	ABplpapapa	282	765	0	0		0	0	0	0	0
32	1	119	88	-1	212	313	19.9	29	ABalpaaapp	269	-524	0	0		0	0	0	0	0
33	1	207	56	-1	121	201	21.8	29	ABalaaaarr	154	0	0	0		0	0	0	0	0
34	1	65	143	-1	166	206	8.5	28	ABalapppaa	268	586	0	0		0	0	0	0	0
35	1	163	106	-1	164	267	20.8	28	ABaraaapaa	451	0	0	0		0	0	0	0	0
36	1	98	236	-1	448	329	18.1	36	Capaa	314	-1144	0	0		0	0	0	0	0
37	1	251	201	-1	249	194	18.8	32	MSppaap	306	25	0	0		0	0	0	0	0
38	1	263	21	-1	206	258	21.4	31	ABaraaapap	310	8	0	0		0	0	0	0	0
39	1	27	107	-1	254	395	7.8	28	ABplaapapa	-207	0	0	0		0	0	0	0	0
40	1	286	246	-1	428	419	20.6	32	ABplppappa	194	0	0	0		0	0	0	0	0
41	1	23	4	-1	498	417	13.6	33	ABplappap	344	0	0	0		0	0	0	0	0
42	1	272	64	-1	109	278	20.8	30	ABalpaapaa	268	0	0	0		0	0	0	0	0
43	1	15	141	-1	491	183	25.4	32	ABprppppaa	235	821	0	0		0	0	0	0	0
44	1	110	238	-1	389	162	13.0	32	MSppppp	-25	0	0	0		0	0	0	0	0
45	1	176	89	-1	278	303	17.2	31	MSaapaaa	302	10	0	0		0	0	0	0	0
46	1	138	3	-1	479	186	15.5	34	Dppp	334	106	0	0		0	0	0	0	0
47	1	73	190	-1	205	221	5.2	29	ABarpaaaa	406	0	0	0		0	0	0	0	0
48	1	40	30	-1	565	392	16.3	31	ABplapappp	50	0	0	0		0	0	0	0	0
49	1	134	151	-1	151	187	23.2	31	ABaraaappa	286	-120	0	0		0	0	0	0	0
50	1	9	159	286	228	349	14.3	33	MSapapa	127	0	0	0		0	0	0	0	0
51	1	132	156	-1	212	169	6.2	28	ABalappppa	282	300	0	0		0	0	0	0	0
52	1	41	165	-1	217	318	5.4	29	ABplaaaaap	293	467	0	0		0	0	0	0	0
53	1	298	161	-1	522	305	5.4	36	Caaaa	363	851	0	0		0	0	0	0	0
54	1	275	124	-1	421	431	16.0	28	ABplappaaa	200	-122	0	0		0	0	0	0	0
55	1	45	292	-1	347	278	9.6	33	Earap	265	-142	0	0		0	0	0	0	0
56	1	147	52	-1	299	419	9.1	26	ABplaappaa	-22	0	0	0		0	0	0	0	0
57	1	93	265	-1	327	121	17.4	29	ABprpaapap	242	-588	0	0		0	0	0	0	0
58	1	291	126	-1	108	185	14.9	27	ABalaaappl	375	0	0	0		0	0	0	0	0
59	1	152	98	-1	189	290	4.8	29	ABplaaaaaa	253	125	0	0		0	0	0	0	0
60	1	115	283	-1	151	148	14.3	35	ABalaappa	-41	0	0	0		0	0	0	0	0
61	1	287	302	-1	279	302	10.5	30	Earaa	300	230	0	0		0	0	0	0	0
62	1	148	118	-1	116	329	13.2	26	ABalppaaaa	236	163	0	0		0	0	0	0	0
63	1	111	251	-1	298	115	15.0	30	ABpraaappp	123	0	0	0		0	0	0	0	0
64	1	216	120	-1	199	355	5.8	29	ABplaapaaa	258	437	0	0		0	0	0	0	0
65	1	204	177	187	213	141	16.1	31	ABpraaaaa	203	0	0	0		0	0	0	0	0
66	1	38	255	-1	230	353	23.9	32	ABalpapapa	115	0	0	0		0	0	0	0	0
67	1	227	110	-1	334	340	15.5	31	MSappap	286	-199	0	0		0	0	0	0	0
68	1	31	281	-1	420	245	15.6	33	Ealpp	242	-820	0	0		0	0	0	0	0
69	1	259	66	-1	238	186	24.1	30	ABarapppap	230	937	0	0		0	0	0	0	0
70	1	150	152	-1	308	141	12.8	27	ABpraappaa	99	0	0	0		0	0	0	0	0
71	1	74	144	-1	104	208	18.0	28	ABalaaapar	369	0	0	0		0	0	0	0	0
72	1	277	267	-1	390	164	16.6	31	Dpaa	317	-174	0	0		0	0	0	0	0
73	1	198	53	-1	468	358	6.8	34	ABarppapa	305	467	0	0		0	0	0	0	0
74	1	61	75	-1	148	232	17.7	30	ABaraaaap	283	0	0	0		0	0	0	0	0
75	1	178	101	-1	123	264	8.8	25	ABalapapaa	201	79	0	0		0	0	0	0	0
76	1	20	196	-1	540	289	24.7	30	ABprpppppp	292	1389	0	0		0	0	0	0	0
77	1	234	150	-1	566	186	21.4	35	ABprapppa	335	-347	0	0		0	0	0	0	0
78	1	128	79	-1	181	351	19.1	30	ABalpaappp	246	1506	0	0		0	0	0	0	0
79	1	109	7	-1	247	281	15.6	30	ABaraapapp	280	-149	0	0		0	0	0	0	0
80	1	100	254	-1	158	386	16.4	27	ABalppaapa	278	0	0	0		0	0	0	0	0
81	1	244	198	-1	472	143	23.0	31	ABprppapap	260	-142	0	0		0	0	0	0	0
82	1	28	217	262	545	382	20.5	35	ABplapppp	331	256	0	0		0	0	0	0	0
83	1	203	247	-1	290	154	6.7	29	ABarpapaap	192	-177	0	0		0	0	0	0	0
84	1	256	11	-1	246	112	19.2	30	ABpraaapap	-256	0	0	0		0	0	0	0	0
85	1	297	175	-1	397	415	20.7	30	ABplppapap	241	140	0	0		0	0	0	0	0
86	1	63	63	-1	321	292	20.5	28	MSaapapa	223	1300	0	0		0	0	0	0	0
87	1	33	19	-1	372	355	9.5	32	MSapppp	271	0	0	0		0	0	0	0	0
88	1	131	128	-1	194	185	8.2	27	ABalapppap	262	-224	0	0		0	0	0	0	0
89	1	223	9	-1	178	235	15.9	27	ABaraappaa	242	-449	0	0		0	0	0	0	0
90	1	71	131	-1	176	170	11.7	27	ABalaapppa	8	0	0	0		0	0	0	0	0
91	1	118	2	-1	127	169	12.7	27	ABalaaappr	-33	0	0	0		0	0	0	0	0
92	1	137	306	-1	361	175	23.9	32	ABprpapaap	249	187	0	0		0	0	0	0	0
93	1	225	227	-1	292	317	20.7	32	ABalpapppp	-34	0	0	0		0	0	0	0	0
94	1	8	300	-1	484	192	19.5	38	Cppaa	386	191	0	0		0	0	0	0	0
95	1	206	154	-1	321	354	11.7	30	MSapppa	302	913	0	0		0	0	0	0	0
96	1	159	218	-1	404	181	23.9	30	ABprppaapa	253	-128	0	0		0	0	0	0	0
97	1	88	282	-1	151	209	13.3	27	MSpaaaaa	225	34	0	0		0	0	0	0	0
98	1	175	41	-1	241	122	10.9	30	ABpraapaap	301	-374	0	0		0	0	0	0	0
99	1	36	206	-1	201	221	12.4	31	MSpaaaap	-195	0	0	0		0	0	0	0	0
100	1	4	48	-1	114	269	13.1	33	ABalapaaa	-86	0	0	0		0	0	0	0	0
101	1	267	213	-1	410	120	21.4	32	ABprppaaaa	224	451	0	0		0	0	0	0	0
102	1	57	28	-1	237	240	25.8	31	ABarapaaap	315	140	0	0		0	0	0	0	0
103	1	26	307	-1	113	321	16.4	30	ABalaaaalp	288	858	0	0		0	0	0	0	0
104	1	30	82	-1	186	347	8.6	30	ABalapappp	254	-230	0	0		0	0	0	0	0
105	1	120	116	-1	344	437	16.2	29	ABplpaappp	258	59	0	0		0	0	0	0	0
106	1	12	115	-1	356	415	11.4	30	ABplaapppa	337	0	0	0		0	0	0	0	0
107	1	254	129	-1	202	190	21.6	29	ABaraaappp	153	0	0	0		0	0	0	0	0
108	1	290	162	-1	556	329	24.5	32	ABplpppppp	245	-448	0	0		0	0	0	0	0
109	1	82	155	-1	143	183	19.6	34	ABalaapaa	341	3	0	0		0	0	0	0	0
110	1	25	211	-1	301	110	20.7	30	ABprpaaapa	235	43	0	0		0	0	0	0	0
111	1	187	182	-1	126	254	22.9	30	ABaraaaaaa	215	-393	0	0		0	0	0	0	0
112	1	155	65	-1	97	225	14.2	27	ABalaaapal	252	-401	0	0		0	0	0	0	0
113	1	222	184	-1	416	188	20.2	34	Dpap	341	-811	0	0		0	0	0	0	0
114	1	60	135	-1	303	175	11.6	30	MSppapp	46	0	0	0		0	0	0	0	0
115	1	81	167	-1	401	354	19.6	32	MSaappp	326	93	0	0		0	0	0	0	0
116	1	167	186	-1	278	203	14.2	30	MSpaapap	227	-756	0	0		0	0	0	0	0
117	1	141	122	-1	257	323	20.1	32	ABalpapppa	114	0	0	0		0	0	0	0	0
118	1	47	121	-1	128	237	14.6	27	MSaaaaaa	232	-217	0	0		0	0	0	0	0
119	1	84	296	-1	345	148	8.1	26	ABarpappap	222	-998	0	0		0	0	0	0	0
120	1	108	47	-1	205	311	16.1	30	ABaraapapa	307	-172	0	0		0	0	0	0	0
121	1	233	61	-1	138	362	14.2	30	ABalppaaap	302	0	0	0		0	0	0	0	0
122	1	157	51	-1	272	414	15.3	29	ABplpaapap	-181	0	0	0		0	0	0	0	0
123	1	230	231	-1	335	295	16.5	33	MSaapaap	280	185	0	0		0	0	0	0	0
124	1	184	62	-1	254	401	11.8	28	ABalpppppa	286	317	0	0		0	0	0	0	0
125	1	172	113	-1	374	110	15.2	31	ABpraapppa	278	0	0	0		0	0	0	0	0
126	1	284	78	-1	297	139	18.1	29	ABprpaapaa	224	0	0	0		0	0	0	0	0
127	1	145	130	-1	246	172	15.3	33	MSppapa	306	638	0	0		0	0	0	0	0
128	1	56	26	-1	389	420	13.9	30	ABplaapppp	354	0	0	0		0	0	0	0	0
129	1	117	252	-1	260	130	16.5	29	ABpraaaapp	211	0	0	0		0	0	0	0	0
130	1	201	20	-1	130	191	9.1	27	ABalappapa	451	0	0	0		0	0	0	0	0
131	1	124	119	-1	232	408	15.8	29	ABplpaapaa	257	1101	0	0		0	0	0	0	0
132	1	122	197	-1	281	166	25.0	32	ABarappapa	312	396	0	0		0	0	0	0	0
133	0	238	-1	-1	319	205	13.7	28		232	609	0	0		0	0	0	0	0
134	1	90	297	-1	310	251	19.8	30	MSpapaaa	256	-92	0	0		0	0	0	0	0
135	1	97	229	-1	346	383	24.5	32	ABplpapapp	245	139	0	0		0	0	0	0	0
136	1	189	92	-1	128	341	19.5	29	ABalpaappa	266	996	0	0		0	0	0	0	0
137	1	51	173	-1	312	199	18.1	34	MSpppaa	333	269	0	0		0	0	0	0	0
138	1	215	60	-1	305	420	14.3	30	ABplpaappa	140	0	0	0		0	0	0	0	0
139	1	14	49	-1	277	114	10.7	28	ABpraapapa	251	-174	0	0		0	0	0	0	0
140	1	285	183	-1	609	261	14.2	37	Cpapa	350	-120	0	0		0	0	0	0	0
141	1	49	180	-1	273	344	24.4	31	ABalpapapp	264	205	0	0		0	0	0	0	0
142	1	161	260	-1	349	135	22.7	32	ABprpapapa	280	-163	0	0		0	0	0	0	0
143	1	258	278	-1	211	403	12.6	29	ABalpppapp	250	-388	0	0		0	0	0	0	0
144	1	127	67	-1	110	295	11.0	28	ABalapaapa	287	0	0	0		0	0	0	0	0
145	1	142	264	-1	561	226	7.7	36	Cpaap	346	-652	0	0		0	0	0	0	0
146	1	130	5	-1	200	126	20.0	29	ABpraaapaa	115	0	0	0		0	0	0	0	0
147	1	11	71	-1	333	395	8.3	31	ABplaappap	156	0	0	0		0	0	0	0	0
148	1	305	314	-1	434	316	26.4	30	ABplpapppa	265	177	0	0		0	0	0	0	0
149	1	171	70	-1	153	338	24.1	32	ABalpapaaa	271	0	0	0		0	0	0	0	0
150	1	160	310	-1	249	308	23.1	32	ABalpappap	319	-24	0	0		0	0	0	0	0
151	1	129	95	-1	528	399	9.7	29	ABplapapap	-284	0	0	0		0	0	0	0	0
152	1	29	77	-1	96	244	19.2	27	ABalaaaarl	277	631	0	0		0	0	0	0	0
153	1	17	74	-1	180	280	16.6	30	ABaraapaap	272	350	0	0		0	0	0	0	0
154	1	180	6	-1	233	308	10.3	31	MSaaapap	260	-162	0	0		0	0	0	0	0
155	1	260	134	-1	327	268	23.9	34	ABarapappp	329	-609	0	0		0	0	0	0	0
156	1	72	266	-1	358	410	17.0	26	ABplppaaap	137	0	0	0		0	0	0	0	0
157	1	299	69	-1	238	137	7.1	26	ABarpapaaa	183	-545	0	0		0	0	0	0	0
158	1	140	268	-1	288	145	21.5	30	ABprpaaaap	232	-476	0	0		0	0	0	0	0
159	1	135	203	-1	569	152	11.5	29	ABprapapap	245	-514	0	0		0	0	0	0	0
160	1	212	39	-1	312	216	24.9	31	ABarappaap	261	596	0	0		0	0	0	0	0
161	1	192	274	-1	265	331	4.5	26	ABplaaapaa	221	1364	0	0		0	0	0	0	0
162	1	50	127	-1	323	169	25.3	32	ABarappapp	322	381	0	0		0	0	0	0	0
163	1	178	104	-1	163	278	6.6	27	ABalapapap	-225	0	0	0		0	0	0	0	0
164	1	266	241	-1	364	308	21.1	31	MSaapapp	313	2188	0	0		0	0	0	0	0
165	1	37	138	-1	456	258	22.9	38	MSpappp	378	698	0	0		0	0	0	0	0
166	1	239	277	-1	483	327	20.3	35	Capap	332	782	0	0		0	0	0	0	0
167	1	218	304	-1	604	219	12.8	29	ABprapappp	269	134	0	0		0	0	0	0	0
168	1	208	91	-1	568	357	23.7	31	ABplpppapp	310	-43	0	0		0	0	0	0	0
169	1	257	136	-1	402	364	24.9	31	ABplppaapp	221	913	0	0		0	0	0	0	0
170	1	302	232	-1	550	244	18.4	36	Cpppa	362	152	0	0		0	0	0	0	0
171	1	151	117	-1	596	206	18.4	31	ABprappapp	311	-99	0	0		0	0	0	0	0
172	1	209	111	-1	137	276	18.7	27	ABaraapaaa	189	0	0	0		0	0	0	0	0
173	1	170	80	-1	427	116	16.3	30	ABpraapppp	554	0	0	0		0	0	0	0	0
174	1	183	97	-1	502	297	14.7	37	Eplp	-50	0	0	0		0	0	0	0	0
175	1	248	301	-1	395	160	8.3	30	ABarpapppp	272	-1187	0	0		0	0	0	0	0
176	1	211	271	-1	451	120	20.3	31	ABprppapaa	296	-231	0	0		0	0	0	0	0
177	1	281	72	-1	229	388	9.9	28	ABalppppap	259	135	0	0		0	0	0	0	0
178	0	232	-1	-1	399	356	23.4	28		260	-279	0	0		0	0	0	0	0
179	1	205	317	-1	450	107	12.0	27	ABprapaapa	249	-564	0	0		0	0	0	0	0
180	1	219	290	-1	315	247	14.4	30	Ealaa	-93	0	0	0		0	0	0	0	0
181	1	164	43	-1	219	110	14.0	29	ABpraaaapa	292	0	0	0		0	0	0	0	0
182	1	105	164	-1	166	325	6.4	28	ABalapappa	152	0	0	0		0	0	0	0	0
183	1	165	94	-1	191	279	11.8	30	MSaaapaa	-191	0	0	0		0	0	0	0	0
184	1	116	171	-1	248	214	5.6	32	ABarpaaap	317	-364	0	0		0	0	0	0	0
185	1	264	285	-1	392	254	23.1	33	MSpapapp	299	-197	0	0		0	0	0	0	0
186	1	103	222	-1	233	354	7.1	30	ABplaapaap	249	762	0	0		0	0	0	0	0
187	1	262	299	-1	509	256	25.1	34	ABprpppppa	284	0	0	0		0	0	0	0	0
188	1	304	29	-1	360	412	19.7	33	ABplppapaa	290	-152	0	0		0	0	0	0	0
189	1	158	87	-1	260	344	11.2	32	MSapapp	280	-24	0	0		0	0	0	0	0
190	1	193	42	-1	568	182	8.4	28	ABprapappa	258	-51	0	0		0	0	0	0	0
191	1	279	291	-1	360	243	18.9	32	MSpapaap	325	-46	0	0		0	0	0	0	0
192	1	143	157	-1	212	247	17.6	29	ABaraappap	-187	0	0	0		0	0	0	0	0
193	1	53	257	-1	339	357	5.4	29	ABplaaappa	-146	0	0	0		0	0	0	0	0
194	1	273	45	-1	506	131	16.4	31	ABprappaaa	287	718	0	0		0	0	0	0	0
195	1	86	140	-1	121	235	9.6	27	ABalappaap	394	0	0	0		0	0	0	0	0
196	1	35	256	-1	576	313	8.6	35	Caaap	424	0	0	0		0	0	0	0	0
197	1	46	189	-1	167	142	17.4	33	ABalaapap	-130	0	0	0		0	0	0	0	0
198	1	55	192	-1	352	252	5.3	36	ABarpaapp	362	-427	0	0		0	0	0	0	0
199	1	94	145	-1	228	389	21.9	30	ABalppappa	275	107	0	0		0	0	0	0	0
200	1	245	31	-1	210	135	8.8	28	ABpraapaaa	-11	0	0	0		0	0	0	0	0
201	1	121	81	-1	194	398	16.7	30	ABalppaapp	190	0	0	0		0	0	0	0	0
202	1	179	8	-1	270	257	14.1	30	MSaaapp	281	195	0	0		0	0	0	0	0
203	1	306	284	-1	475	382	24.6	31	ABplpppaap	244	14	0	0		0	0	0	0	0
204	1	191	312	-1	331	200	7.6	29	ABarpapapp	251	-310	0	0		0	0	0	0	0
205	1	190	215	-1	426	129	10.2	29	ABprapaaap	250	-133	0	0		0	0	0	0	0
206	1	10	166	-1	94	275	16.1	29	ABalaaaala	494	0	0	0		0	0	0	0	0
207	1	276	235	-1	375	395	23.5	30	ABplppaapa	171	0	0	0		0	0	0	0	0
208	1	114	37	-1	355	370	13.6	29	Daaa	31	0	0	0		0	0	0	0	0
209	1	181	33	-1	181	322	22.7	30	ABalpaaapa	252	57	0	0		0	0	0	0	0
210	1	156	195	-1	185	297	25.7	30	ABalpaaaap	300	-151	0	0		0	0	0	0	0
211	1	19	55	-1	244	268	7.6	28	MSaaaapp	186	0	0	0		0	0	0	0	0
212	1	252	57	-1	332	171	14.4	30	MSppppa	268	-78	0	0		0	0	0	0	0
213	1	87	93	-1	293	394	11.2	30	ABalpppppp	102	0	0	0		0	0	0	0	0
214	1	255	17	-1	159	371	10.3	28	ABalpppaap	-147	0	0	0		0	0	0	0	0
215	1	139	199	-1	590	175	13.4	31	ABprappapa	273	651	0	0		0	0	0	0	0
216	1	196	253	-1	194	254	7.9	28	MSaaaapa	60	0	0	0		0	0	0	0	0
217	1	22	240	-1	290	237	5.5	35	ABarpaapa	111	0	0	0		0	0	0	0	0
218	1	48	242	-1	192	139	11.6	30	ABalaapppp	300	-473	0	0		0	0	0	0	0
219	1	169	133	-1	312	122	9.1	30	ABpraapapp	430	0	0	0		0	0	0	0	0
220	1	125	36	-1	423	388	23.4	28	ABplpppaaa	239	0	0	0		0	0	0	0	0
221	1	7	237	-1	276	235	9.8	31	MSpaaapp	145	0	0	0		0	0	0	0	0
222	1	221	294	-1	523	168	8.0	33	ABarppppp	-41	0	0	0		0	0	0	0	0
223	1	99	273	-1	279	256	21.6	30	ABarapappa	128	0	0	0		0	0	0	0	0
224	1	102	1	-1	561	167	17.8	32	ABprappaap	-9	0	0	0		0	0	0	0	0
225	1	66	178	-1	321	425	19.4	30	ABplpaaapp	-81	0	0	0		0	0	0	0	0
226	1	174	58	-1	218	216	22.9	27	ABarapaapa	249	554	0	0		0	0	0	0	0
227	1	250	308	-1	312	166	20.8	30	ABprpapaaa	236	226	0	0		0	0	0	0	0
228	1	240	105	-1	205	332	25.1	30	ABalpapaap	124	0	0	0		0	0	0	0	0
229	1	136	200	-1	372	359	5.4	30	ABplaaappp	296	-714	0	0		0	0	0	0	0
230	1	146	90	-1	527	173	25.1	32	ABprpppaap	319	42	0	0		0	0	0	0	0
231	1	21	194	-1	421	379	6.8	29	ABplapaaap	256	793	0	0		0	0	0	0	0
232	1	95	272	-1	272	210	24.0	29	ABarappaaa	285	-636	0	0		0	0	0	0	0
233	1	18	54	-1	286	413	18.1	29	ABplpaaapa	133	0	0	0		0	0	0	0	0
234	1	76	148	-1	447	160	26.1	32	ABprppaapp	326	682	0	0		0	0	0	0	0
235	1	188	103	-1	526	328	20.5	34	Cappp	329	250	0	0		0	0	0	0	0
236	1	75	298	-1	348	107	19.0	31	ABprpaappa	174	0	0	0		0	0	0	0	0
237	1	270	163	-1	378	400	6.6	27	ABplapaaaa	255	891	0	0		0	0	0	0	0
238	1	89	245	-1	491	224	5.6	37	Cpaaa	369	976	0	0		0	0	0	0	0
239	1	261	174	-1	384	197	5.5	33	ABarpppaa	242	167	0	0		0	0	0	0	0
240	1	64	269	-1	404	369	14.7	32	Dapa	-96	0	0	0		0	0	0	0	0
241	1	217	73	-1	232	347	17.6	32	MSapaap	201	0	0	0		0	0	0	0	0
242	1	186	40	-1	481	393	7.4	29	ABplapapaa	98	0	0	0		0	0	0	0	0
243	1	133	243	-1	260	123	22.8	32	ABprpaaaaa	25	0	0	0		0	0	0	0	0
244	1	177	172	-1	231	233	14.2	27	MSpaapaa	232	0	0	0		0	0	0	0	0
245	1	78	223	230	192	191	17.0	32	MSppaaa	178	0	0	0		0	0	0	0	0
246	1	282	220	-1	536	159	21.5	30	ABprppappp	214	90	0	0		0	0	0	0	0
247	1	231	212	-1	436	197	11.5	38	Epra	376	448	0	0		0	0	0	0	0
248	1	294	14	-1	463	291	9.8	38	Epla	383	-738	0	0		0	0	0	0	0
249	1	271	287	-1	179	389	13.2	30	ABalpppapa	-136	0	0	0		0	0	0	0	0
250	1	249	228	-1	555	289	20.5	34	Cpppp	333	135	0	0		0	0	0	0	0
251	1	154	261	-1	323	389	18.0	28	ABplppaaaa	249	723	0	0		0	0	0	0	0
252	1	195	59	-1	387	107	19.5	31	ABprpaappp	269	509	0	0		0	0	0	0	0
253	1	107	275	-1	477	231	25.3	29	ABprpapppp	136	0	0	0		0	0	0	0	0
254	1	42	96	-1	393	116	11.5	27	ABprapaaaa	248	-394	0	0		0	0	0	0	0
255	1	289	263	-1	440	176	5.3	33	ABarpppapa	290	122	0	0		0	0	0	0	0
256	1	101	46	-1	275	384	23.0	30	ABalppappp	116	0	0	0		0	0	0	0	0
257	1	236	83	-1	359	121	9.8	28	ABarpapppa	271	454	0	0		0	0	0	0	0
258	1	112	181	-1	451	407	13.0	29	ABplapaapp	95	0	0	0		0	0	0	0	0
259	1	301	233	-1	486	252	14.6	39	Eprp	381	494	0	0		0	0	0	0	0
260	1	70	32	-1	246	255	18.7	32	ABaraapppa	262	-468	0	0		0	0	0	0	0
261	1	200	244	-1	435	343	12.2	34	Dapp	315	175	0	0		0	0	0	0	0
262	1	80	50	-1	441	316	5.4	34	ABarppaap	338	-80	0	0		0	0	0	0	0
263	1	68	288	-1	557	264	24.7	31	ABprpppapp	391	0	0	0		0	0	0	0	0
264	1	269	-1	-1	393	301	17.1	28	Z3	273	1164	0	0		0	0	0	0	0
265	1	149	68	-1	284	244	17.6	32	ABaraapppp	165	0	0	0		0	0	0	0	0
266	1	58	309	-1	478	112	16.4	31	ABprapaapp	285	-509	0	0		0	0	0	0	0
267	1	166	84	-1	502	256	20.5	34	Cppap	341	167	0	0		0	0	0	0	0
268	1	283	205	-1	351	232	22.4	30	MSpapapa	-4	0	0	0		0	0	0	0	0
269	1	280	-1	-1	439	235	19.4	32	Z2	397	0	0	0		0	0	0	0	0
270	1	307	160	-1	443	202	25.4	32	ABprpapppa	325	-141	0	0		0	0	0	0	0
271	1	213	149	-1	247	289	4.6	30	ABplaaaapa	296	-60	0	0		0	0	0	0	0
272	1	52	23	-1	424	288	22.9	32	MSpappa	291	-139	0	0		0	0	0	0	0
273	1	44	109	-1	429	157	17.2	32	Dppa	280	199	0	0		0	0	0	0	0
274	1	274	258	-1	307	337	5.8	29	ABplaaapap	264	779	0	0		0	0	0	0	0
275	1	106	295	-1	379	218	11.0	33	Ealap	301	-365	0	0		0	0	0	0	0
276	1	113	311	-1	339	364	21.5	31	ABplpapaap	-38	0	0	0		0	0	0	0	0
277	1	292	85	-1	269	258	25.1	32	ABarapapaa	291	-13	0	0		0	0	0	0	0
278	1	288	214	-1	553	212	25.5	33	ABprpppapa	330	405	0	0		0	0	0	0	0
279	1	242	225	-1	530	355	7.1	34	ABarppapp	332	149	0	0		0	0	0	0	0
280	1	43	10	-1	296	362	20.7	29	ABplpapaaa	245	571	0	0		0	0	0	0	0
281	1	229	208	-1	472	341	23.8	30	ABplppppap	27	0	0	0		0	0	0	0	0
282	1	226	25	-1	473	415	18.1	29	ABplappaap	216	491	0	0		0	0	0	0	0
283	1	253	137	-1	143	222	6.3	30	ABalappapp	156	0	0	0		0	0	0	0	0
284	1	182	114	-1	328	329	25.5	34	ABplpappaa	190	0	0	0		0	0	0	0	0
285	1	92	259	-1	471	139	9.7	34	ABarppppa	535	0	0	0		0	0	0	0	0
286	1	39	191	209	167	320	13.8	32	MSapaaa	199	131	0	0		0	0	0	0	0
287	1	187	249	-1	165	227	23.1	30	ABaraaaaap	212	482	0	0		0	0	0	0	0
288	1	235	158	-1	196	379	22.5	29	ABalppapap	247	-510	0	0		0	0	0	0	0
289	1	282	142	-1	492	128	20.5	30	ABprppappa	208	-527	0	0		0	0	0	0	0
290	1	144	303	-1	256	164	21.2	30	ABarappppp	289	1483	0	0		0	0	0	0	0
291	1	237	219	-1	374	351	17.2	31	Daap	313	950	0	0		0	0	0	0	0
292	1	243	239	-1	298	290	25.4	32	ABarapapap	321	438	0	0		0	0	0	0	0
293	1	2	15	-1	590	226	22.6	34	ABprapppp	340	1111	0	0		0	0	0	0	0
294	1	295	34	-1	198	218	25.3	30	ABarapaaaa	390	0	0	0		0	0	0	0	0
295	1	79	234	-1	253	165	9.7	26	ABalappppp	264	92	0	0		0	0	0	0	0
296	1	246	289	305	393	288	11.5	37	Earp	276	181	0	0		0	0	0	0	0
297	1	3	193	-1	263	405	20.1	31	ABplpaaaap	256	-520	0	0		0	0	0	0	0
298	1	86	170	-1	112	209	12.5	26	ABalappaaa	223	-99	0	0		0	0	0	0	0
299	1	126	224	-1	156	377	19.8	31	ABalppapaa	278	0	0	0		0	0	0	0	0
300	1	162	315	-1	400	214	24.4	33	ABprpappap	332	-54	0	0		0	0	0	0	0
301	1	104	280	-1	360	189	18.0	31	MSpppap	274	278	0	0		0	0	0	0	0
302	1	303	276	-1	507	327	25.5	30	ABplpppppa	88	0	0	0		0	0	0	0	0
303	1	84	248	-1	312	168	6.3	26	ABarpappaa	169	0	0	0		0	0	0	0	0
304	1	59	102	-1	349	198	25.4	31	ABprpappaa	240	76	0	0		0	0	0	0	0
305	1	278	99	-1	598	345	17.7	37	Caapp	310	93	0	0		0	0	0	0	0
306	1	67	202	-1	479	174	9.3	28	ABarpppapp	248	1246	0	0		0	0	0	0	0
307	1	194	38	-1	436	125	23.4	30	ABprppaaap	236	824	0	0		0	0	0	0	0
308	1	34	27	-1	587	342	12.5	35	Caapa	145	0	0	0		0	0	0	0	0
309	1	69	16	-1	339	142	19.9	30	ABprpaaapp	293	237	0	0		0	0	0	0	0
310	1	214	146	-1	222	294	24.1	29	ABalpappaa	299	126	0	0		0	0	0	0	0
311	1	185	210	-1	518	220	24.4	30	ABprppppap	256	111	0	0		0	0	0	0	0
312	1	300	279	-1	492	161	23.9	28	ABprpppaaa	209	124	0	0		0	0	0	0	0
313	1	1	179	-1	438	358	23.9	29	ABplppppaa	51	0	0	0		0	0	0	0	0
314	1	232	318	-1	396	325	25.0	27	ABplpappap	210	1338	0	0		0	0	0	0	0
