# Supplementary material for: The AP-2 Transcription Factor APTF-2 Is Required for Neuroblast and Epidermal Morphogenesis in Caenorhabditis elegans Embryogenesis
Source: PLoS Genet. 2016 May 13;12(5):e1006048. doi: 10.1371/journal.pgen.1006048 (PMC4866721; doi:10.1371/journal.pgen.1006048)
Supplement: S5 Text — (ZIP) [file pgen.1006048.s033.zip › nuclei/t130-nuclei]

1	1	224	254	-1	563	165	18.3	33	ABprappaap	324	459	0	0		0	0	0	0	0
2	1	91	203	-1	130	165	12.4	27	ABalaaappr	246	296	0	0		0	0	0	0	0
3	1	46	308	-1	478	186	15.4	35	Dppp	350	-146	0	0		0	0	0	0	0
4	1	41	192	249	496	407	13.7	34	ABplappap	143	0	0	0		0	0	0	0	0
5	1	146	198	-1	204	138	19.6	28	ABpraaapaa	249	193	0	0		0	0	0	0	0
6	1	154	75	-1	233	303	10.2	30	MSaaapap	261	1086	0	0		0	0	0	0	0
7	1	79	158	-1	247	280	15.7	30	ABaraapapp	167	0	0	0		0	0	0	0	0
8	1	202	43	-1	267	256	14.2	30	MSaaapp	166	0	0	0		0	0	0	0	0
9	1	89	102	-1	179	233	15.5	27	ABaraappaa	164	0	0	0		0	0	0	0	0
10	1	280	194	-1	298	361	20.9	28	ABplpapaaa	264	1497	0	0		0	0	0	0	0
11	1	84	68	-1	245	115	20.1	30	ABpraaapap	56	0	0	0		0	0	0	0	0
12	1	8	62	-1	288	382	6.7	30	ABplaapapp	-117	0	0	0		0	0	0	0	0
13	1	16	180	-1	245	246	22.3	30	ABarapaapp	297	-955	0	0		0	0	0	0	0
14	1	248	284	307	463	290	10.5	40	Epla	393	160	0	0		0	0	0	0	0
15	1	293	253	-1	591	228	22.4	34	ABprapppp	331	470	0	0		0	0	0	0	0
16	1	309	227	-1	342	138	20.1	32	ABprpaaapp	298	-435	0	0		0	0	0	0	0
17	1	214	170	-1	157	370	10.6	28	ABalpppaap	457	0	0	0		0	0	0	0	0
18	1	20	171	-1	222	394	18.6	31	ABplpaaaaa	307	598	0	0		0	0	0	0	0
19	1	87	204	-1	369	355	9.6	32	MSapppp	184	0	0	0		0	0	0	0	0
20	1	130	91	-1	130	194	9.4	27	ABalappapa	194	0	0	0		0	0	0	0	0
21	1	38	117	-1	206	252	21.2	31	ABaraaapap	79	0	0	0		0	0	0	0	0
22	1	4	169	-1	552	379	11.3	29	ABplapappa	253	52	0	0		0	0	0	0	0
23	1	272	9	-1	420	288	23.1	31	MSpappa	211	0	0	0		0	0	0	0	0
24	1	13	189	-1	130	346	10.6	27	ABalpppaaa	166	0	0	0		0	0	0	0	0
25	1	282	297	-1	476	418	18.4	31	ABplappaap	176	0	0	0		0	0	0	0	0
26	1	128	314	-1	388	421	13.8	31	ABplaapppp	295	431	0	0		0	0	0	0	0
27	1	308	276	-1	589	338	12.4	34	Caapa	103	0	0	0		0	0	0	0	0
28	1	102	60	-1	234	238	25.6	31	ABarapaaap	300	326	0	0		0	0	0	0	0
29	1	188	40	-1	354	410	20.1	32	ABplppapaa	272	183	0	0		0	0	0	0	0
30	1	48	76	-1	565	391	15.6	31	ABplapappp	310	862	0	0		0	0	0	0	0
31	1	200	236	-1	214	127	9.4	28	ABpraapaaa	268	947	0	0		0	0	0	0	0
32	1	260	207	-1	245	256	18.8	31	ABaraapppa	302	139	0	0		0	0	0	0	0
33	1	209	89	-1	175	320	22.5	29	ABalpaaapa	255	-260	0	0		0	0	0	0	0
34	1	294	310	-1	200	214	25.5	29	ABarapaaaa	265	1004	0	0		0	0	0	0	0
35	1	2	111	-1	345	102	13.6	30	ABpraappap	282	0	0	0		0	0	0	0	0
36	1	220	237	-1	424	393	24.3	29	ABplpppaaa	279	1199	0	0		0	0	0	0	0
37	1	208	260	-1	352	370	13.7	30	Daaa	265	-261	0	0		0	0	0	0	0
38	1	307	252	-1	435	125	23.4	30	ABprppaaap	238	-122	0	0		0	0	0	0	0
39	1	160	301	-1	310	218	25.2	32	ABarappaap	326	-82	0	0		0	0	0	0	0
40	1	242	131	-1	478	392	7.5	30	ABplapapaa	109	0	0	0		0	0	0	0	0
41	1	98	8	-1	245	117	11.3	29	ABpraapaap	262	183	0	0		0	0	0	0	0
42	1	190	155	-1	568	180	8.3	27	ABprapappa	524	0	0	0		0	0	0	0	0
43	1	181	12	-1	222	108	15.0	29	ABpraaaapa	349	0	0	0		0	0	0	0	0
44	1	24	53	-1	194	366	10.5	29	ABalppppaa	257	-190	0	0		0	0	0	0	0
45	1	194	151	-1	503	132	16.5	31	ABprappaaa	129	0	0	0		0	0	0	0	0
46	1	256	321	-1	266	385	22.6	31	ABalppappp	267	1330	0	0		0	0	0	0	0
47	1	120	130	-1	208	305	16.3	31	ABaraapapa	-209	0	0	0		0	0	0	0	0
48	1	100	4	-1	115	270	13.0	32	ABalapaaa	159	0	0	0		0	0	0	0	0
49	1	139	196	-1	278	113	10.6	30	ABpraapapa	227	179	0	0		0	0	0	0	0
50	1	262	34	-1	436	315	5.4	33	ABarppaap	323	-1383	0	0		0	0	0	0	0
51	1	122	143	-1	267	412	15.4	30	ABplpaapap	249	119	0	0		0	0	0	0	0
52	1	56	74	-1	297	422	9.5	26	ABplaappaa	-13	0	0	0		0	0	0	0	0
53	1	73	266	-1	463	357	7.1	33	ABarppapa	299	-473	0	0		0	0	0	0	0
54	1	233	273	-1	283	412	17.9	29	ABplpaaapa	446	0	0	0		0	0	0	0	0
55	1	211	200	-1	241	265	7.6	29	MSaaaapp	251	-455	0	0		0	0	0	0	0
56	1	33	41	-1	121	203	22.2	29	ABalaaaarr	298	38	0	0		0	0	0	0	0
57	1	212	201	-1	327	171	14.3	30	MSppppa	284	317	0	0		0	0	0	0	0
58	1	226	244	-1	216	218	23.0	28	ABarapaapa	257	-114	0	0		0	0	0	0	0
59	1	252	118	-1	388	113	19.4	31	ABprpaappp	281	-451	0	0		0	0	0	0	0
60	1	138	147	-1	299	421	14.3	29	ABplpaappa	110	0	0	0		0	0	0	0	0
61	1	121	262	-1	133	354	14.4	30	ABalppaaap	297	236	0	0		0	0	0	0	0
62	1	124	128	-1	254	394	11.8	29	ABalpppppa	160	0	0	0		0	0	0	0	0
63	1	86	305	-1	321	297	20.6	28	MSaapapa	37	0	0	0		0	0	0	0	0
64	1	42	84	-1	111	274	20.0	31	ABalpaapaa	-110	0	0	0		0	0	0	0	0
65	1	112	184	-1	100	226	13.7	28	ABalaaapal	233	0	0	0		0	0	0	0	0
66	1	69	295	-1	236	186	24.2	31	ABarapppap	312	647	0	0		0	0	0	0	0
67	1	144	82	-1	113	294	10.3	28	ABalapaapa	-13	0	0	0		0	0	0	0	0
68	1	265	292	-1	283	240	17.8	31	ABaraapppp	246	142	0	0		0	0	0	0	0
69	1	157	92	-1	240	133	7.1	26	ABarpapaaa	396	0	0	0		0	0	0	0	0
70	1	149	121	-1	151	340	23.7	30	ABalpapaaa	284	268	0	0		0	0	0	0	0
71	1	147	73	-1	332	400	8.5	30	ABplaappap	210	0	0	0		0	0	0	0	0
72	1	177	98	-1	228	388	9.8	28	ABalppppap	276	1074	0	0		0	0	0	0	0
73	1	241	26	-1	233	345	18.2	32	MSapaap	318	-1348	0	0		0	0	0	0	0
74	1	153	66	-1	181	277	16.7	29	ABaraapaap	271	-428	0	0		0	0	0	0	0
75	1	74	70	-1	146	230	17.8	31	ABaraaaap	-65	0	0	0		0	0	0	0	0
76	1	9	238	-1	514	370	24.7	32	ABplpppapa	271	71	0	0		0	0	0	0	0
77	1	152	108	-1	95	236	19.3	29	ABalaaaarl	373	0	0	0		0	0	0	0	0
78	1	126	294	-1	302	142	18.1	29	ABprpaapaa	288	1111	0	0		0	0	0	0	0
79	1	78	54	-1	177	348	19.2	30	ABalpaappp	438	0	0	0		0	0	0	0	0
80	1	173	6	-1	428	117	16.3	31	ABpraapppp	-43	0	0	0		0	0	0	0	0
81	1	201	188	-1	187	395	16.5	30	ABalppaapp	273	183	0	0		0	0	0	0	0
82	1	104	71	-1	180	346	8.6	30	ABalapappp	273	-224	0	0		0	0	0	0	0
83	1	257	78	-1	359	121	9.6	29	ABarpapppa	278	979	0	0		0	0	0	0	0
84	1	267	38	-1	503	257	20.7	35	Cppap	358	739	0	0		0	0	0	0	0
85	1	277	33	-1	265	259	24.9	33	ABarapapaa	328	525	0	0		0	0	0	0	0
86	1	31	57	-1	302	379	24.7	32	ABplpapapa	289	793	0	0		0	0	0	0	0
87	1	189	132	-1	256	344	10.8	31	MSapapp	-59	0	0	0		0	0	0	0	0
88	1	32	164	-1	209	316	19.7	29	ABalpaaapp	286	104	0	0		0	0	0	0	0
89	1	45	153	-1	277	300	17.0	31	MSaapaaa	314	0	0	0		0	0	0	0	0
90	1	230	287	-1	532	172	24.5	32	ABprpppaap	303	211	0	0		0	0	0	0	0
91	1	168	258	-1	570	347	24.4	30	ABplpppapp	282	106	0	0		0	0	0	0	0
92	1	136	93	-1	125	332	19.4	29	ABalpaappa	-16	0	0	0		0	0	0	0	0
93	1	213	72	-1	292	391	11.1	31	ABalpppppp	268	730	0	0		0	0	0	0	0
94	1	183	112	-1	191	280	12.0	31	MSaaapaa	243	409	0	0		0	0	0	0	0
95	1	151	222	-1	524	399	9.6	29	ABplapapap	62	0	0	0		0	0	0	0	0
96	1	254	45	-1	392	124	11.5	28	ABprapaaaa	243	552	0	0		0	0	0	0	0
97	1	174	265	-1	507	294	14.7	37	Eplp	153	0	0	0		0	0	0	0	0
98	1	59	152	-1	189	286	4.9	28	ABplaaaaaa	213	141	0	0		0	0	0	0	0
99	1	305	154	-1	596	349	17.5	35	Caapp	350	665	0	0		0	0	0	0	0
100	1	21	3	-1	407	402	9.7	27	ABplapaapa	128	0	0	0		0	0	0	0	0
101	1	75	187	-1	118	264	8.4	24	ABalapapaa	47	0	0	0		0	0	0	0	0
102	1	304	283	-1	354	202	25.2	32	ABprpappaa	248	-215	0	0		0	0	0	0	0
103	1	235	86	-1	526	329	20.4	35	Cappp	353	407	0	0		0	0	0	0	0
104	1	163	87	-1	166	272	6.5	27	ABalapapap	99	0	0	0		0	0	0	0	0
105	1	228	212	-1	202	331	24.9	29	ABalpapaap	103	0	0	0		0	0	0	0	0
106	1	35	69	-1	163	258	21.5	28	ABaraaapaa	273	738	0	0		0	0	0	0	0
107	1	39	163	-1	254	394	7.6	28	ABplaapapa	102	0	0	0		0	0	0	0	0
108	1	6	226	-1	145	302	20.5	33	ABalpaapap	330	-408	0	0		0	0	0	0	0
109	1	273	32	-1	427	161	17.1	31	Dppa	315	1233	0	0		0	0	0	0	0
110	1	67	162	-1	330	343	15.9	32	MSappap	287	454	0	0		0	0	0	0	0
111	1	172	210	-1	139	273	18.4	28	ABaraapaaa	131	0	0	0		0	0	0	0	0
112	1	15	174	-1	512	403	18.9	34	ABplapppa	225	0	0	0		0	0	0	0	0
113	1	125	88	-1	377	111	15.4	30	ABpraapppa	285	95	0	0		0	0	0	0	0
114	1	284	146	-1	328	337	25.5	33	ABplpappaa	327	542	0	0		0	0	0	0	0
115	1	106	7	-1	352	418	11.7	31	ABplaapppa	135	0	0	0		0	0	0	0	0
116	1	105	150	-1	339	435	16.2	28	ABplpaappp	43	0	0	0		0	0	0	0	0
117	1	171	220	-1	598	205	18.2	32	ABprappapp	316	62	0	0		0	0	0	0	0
118	1	62	202	-1	108	322	13.0	26	ABalppaaaa	225	-115	0	0		0	0	0	0	0
119	1	131	176	-1	226	401	15.7	29	ABplpaapaa	262	-492	0	0		0	0	0	0	0
120	1	64	25	-1	195	351	5.8	28	ABplaapaaa	273	179	0	0		0	0	0	0	0
121	1	118	125	-1	128	238	14.3	26	MSaaaaaa	104	0	0	0		0	0	0	0	0
122	1	117	135	-1	254	320	19.8	30	ABalpapppa	301	-499	0	0		0	0	0	0	0
123	1	25	233	-1	290	345	15.6	32	MSappaa	272	1341	0	0		0	0	0	0	0
124	1	54	234	-1	417	433	16.4	28	ABplappaaa	-118	0	0	0		0	0	0	0	0
125	1	14	94	245	486	350	14.4	37	Cappa	314	-181	0	0		0	0	0	0	0
126	1	58	133	-1	107	183	14.5	27	ABalaaappl	64	0	0	0		0	0	0	0	0
127	1	162	67	-1	328	171	25.4	33	ABarappapp	329	26	0	0		0	0	0	0	0
128	1	88	80	-1	191	184	9.0	28	ABalapppap	267	763	0	0		0	0	0	0	0
129	1	107	109	-1	202	189	21.4	29	ABaraaappp	237	68	0	0		0	0	0	0	0
130	1	127	1	-1	250	168	15.1	32	MSppapa	261	235	0	0		0	0	0	0	0
131	1	90	19	-1	179	169	11.9	26	ABalaapppa	269	57	0	0		0	0	0	0	0
132	1	10	291	-1	380	141	22.5	30	ABprpapapp	230	-714	0	0		0	0	0	0	0
133	1	219	216	-1	313	119	9.2	29	ABpraapapp	166	0	0	0		0	0	0	0	0
134	1	155	124	-1	324	265	24.3	34	ABarapappp	315	57	0	0		0	0	0	0	0
135	1	114	116	-1	299	175	11.1	31	MSppapp	306	1110	0	0		0	0	0	0	0
136	1	169	315	-1	400	364	25.7	29	ABplppaapp	329	214	0	0		0	0	0	0	0
137	1	283	179	-1	142	221	6.3	28	ABalappapp	185	0	0	0		0	0	0	0	0
138	1	165	13	-1	454	255	23.2	39	MSpappp	393	-1001	0	0		0	0	0	0	0
139	1	5	85	-1	388	315	23.4	33	MSaappa	289	-1232	0	0		0	0	0	0	0
140	1	195	159	-1	118	235	9.4	27	ABalappaap	-2	0	0	0		0	0	0	0	0
141	1	43	319	-1	498	183	26.4	33	ABprppppaa	337	-254	0	0		0	0	0	0	0
142	1	289	298	-1	487	129	20.4	31	ABprppappa	220	105	0	0		0	0	0	0	0
143	1	34	49	-1	164	202	8.0	28	ABalapppaa	289	0	0	0		0	0	0	0	0
144	1	71	31	-1	103	202	17.7	28	ABalaaapar	234	0	0	0		0	0	0	0	0
145	1	199	274	-1	223	385	21.9	31	ABalppappa	268	174	0	0		0	0	0	0	0
146	1	310	191	-1	221	293	23.9	30	ABalpappaa	290	755	0	0		0	0	0	0	0
147	1	3	64	-1	187	155	22.6	31	ABarapppaa	273	269	0	0		0	0	0	0	0
148	1	234	18	-1	441	159	25.4	32	ABprppaapp	243	-802	0	0		0	0	0	0	0
149	1	271	215	-1	245	285	4.5	30	ABplaaaapa	261	54	0	0		0	0	0	0	0
150	1	77	185	-1	561	190	21.5	33	ABprapppa	217	0	0	0		0	0	0	0	0
151	1	49	115	-1	149	184	23.7	29	ABaraaappa	294	184	0	0		0	0	0	0	0
152	1	70	257	-1	309	139	12.5	26	ABpraappaa	99	0	0	0		0	0	0	0	0
153	0	133	-1	-1	324	205	13.4	28		275	546	0	0		0	0	0	0	0
154	1	95	96	-1	316	354	11.6	31	MSapppa	213	0	0	0		0	0	0	0	0
155	1	109	119	-1	141	183	20.0	33	ABalaapaa	200	0	0	0		0	0	0	0	0
156	1	51	165	-1	206	164	6.2	27	ABalappppa	-10	0	0	0		0	0	0	0	0
157	1	192	81	-1	213	244	17.4	30	ABaraappap	287	-69	0	0		0	0	0	0	0
158	1	288	172	-1	193	377	22.6	29	ABalppapap	285	438	0	0		0	0	0	0	0
159	1	50	95	-1	215	348	14.5	28	MSapapaa	211	1394	0	0		0	0	0	0	0
160	1	270	126	-1	437	202	26.1	28	ABprpapppa	283	-764	0	0		0	0	0	0	0
161	1	53	2	-1	516	305	5.2	37	Caaaa	375	-67	0	0		0	0	0	0	0
162	1	108	105	-1	553	320	25.1	31	ABplpppppp	271	493	0	0		0	0	0	0	0
163	1	237	144	-1	376	402	6.7	26	ABplapaaaa	-76	0	0	0		0	0	0	0	0
164	1	182	103	-1	164	322	6.6	28	ABalapappa	74	0	0	0		0	0	0	0	0
165	1	52	259	-1	215	315	5.4	30	ABplaaaaap	85	0	0	0		0	0	0	0	0
166	1	206	306	-1	92	271	16.2	29	ABalaaaala	174	0	0	0		0	0	0	0	0
167	1	115	79	-1	402	353	20.2	34	MSaappp	337	91	0	0		0	0	0	0	0
168	1	17	293	-1	273	183	7.5	28	ABarpapapa	261	902	0	0		0	0	0	0	0
169	0	-1	-1	-1	398	358	24.0	27		269	-961	0	0		0	0	0	0	0
170	1	298	279	-1	112	206	12.0	24	ABalappaaa	74	0	0	0		0	0	0	0	0
171	1	184	145	-1	246	214	5.9	32	ABarpaaap	312	-812	0	0		0	0	0	0	0
172	1	244	296	-1	229	236	13.9	27	MSpaapaa	199	1127	0	0		0	0	0	0	0
173	1	137	22	-1	314	199	18.0	33	MSpppaa	331	-337	0	0		0	0	0	0	0
174	1	239	42	302	391	202	5.5	32	ABarpppaa	252	793	0	0		0	0	0	0	0
175	1	85	122	-1	396	414	20.9	30	ABplppapap	137	0	0	0		0	0	0	0	0
176	1	11	281	-1	139	285	25.3	31	ABalpaaaaa	93	0	0	0		0	0	0	0	0
177	1	65	47	-1	196	142	15.6	29	ABpraaaaaa	205	0	0	0		0	0	0	0	0
178	1	225	277	-1	316	421	19.7	29	ABplpaaapp	300	0	0	0		0	0	0	0	0
179	1	313	113	-1	431	359	23.8	29	ABplppppaa	291	-774	0	0		0	0	0	0	0
180	1	141	61	-1	271	349	24.3	32	ABalpapapp	216	0	0	0		0	0	0	0	0
181	1	258	248	-1	451	411	13.2	30	ABplapaapp	265	-122	0	0		0	0	0	0	0
182	1	111	16	-1	123	254	23.1	30	ABaraaaaaa	238	0	0	0		0	0	0	0	0
183	1	140	208	-1	607	258	14.3	36	Cpapa	362	-25	0	0		0	0	0	0	0
184	1	113	250	-1	412	190	19.9	35	Dpap	353	-528	0	0		0	0	0	0	0
185	1	30	224	-1	385	321	5.8	32	ABarppaaa	317	-56	0	0		0	0	0	0	0
186	1	116	246	-1	280	199	14.3	30	MSpaapap	195	0	0	0		0	0	0	0	0
187	1	65	166	-1	238	130	17.5	28	ABpraaaaap	194	0	0	0		0	0	0	0	0
188	1	7	10	-1	238	194	10.8	26	MSpaaapa	252	409	0	0		0	0	0	0	0
189	1	197	5	63	169	146	17.5	31	ABalaapap	234	-127	0	0		0	0	0	0	0
190	1	47	24	-1	207	211	5.4	28	ABarpaaaa	267	347	0	0		0	0	0	0	0
191	1	286	123	-1	190	318	14.6	26	MSapaaap	188	466	0	0		0	0	0	0	0
192	1	198	15	-1	361	251	5.3	35	ABarpaapp	350	282	0	0		0	0	0	0	0
193	1	297	134	-1	257	406	20.2	31	ABplpaaaap	-205	0	0	0		0	0	0	0	0
194	1	231	178	-1	414	377	7.1	29	ABplapaaap	289	255	0	0		0	0	0	0	0
195	1	210	156	-1	182	300	25.6	31	ABalpaaaap	188	0	0	0		0	0	0	0	0
196	1	76	320	-1	536	288	24.6	30	ABprpppppp	266	-215	0	0		0	0	0	0	0
197	1	132	311	-1	284	169	25.4	33	ABarappapa	309	327	0	0		0	0	0	0	0
198	1	81	21	-1	471	140	22.8	27	ABprppapap	180	0	0	0		0	0	0	0	0
199	1	215	186	-1	586	177	13.6	31	ABprappapa	256	960	0	0		0	0	0	0	0
200	1	229	182	-1	366	361	5.3	30	ABplaaappp	293	-782	0	0		0	0	0	0	0
201	1	37	127	-1	253	193	18.5	33	MSppaap	310	-4	0	0		0	0	0	0	0
202	1	306	313	-1	477	172	9.6	27	ABarpppapp	225	322	0	0		0	0	0	0	0
203	1	159	56	-1	568	152	11.7	30	ABprapapap	292	822	0	0		0	0	0	0	0
204	1	18	77	-1	166	254	11.4	30	MSaaaaap	152	0	0	0		0	0	0	0	0
205	1	268	27	-1	347	235	22.4	30	MSpapapa	253	-128	0	0		0	0	0	0	0
206	1	99	205	-1	202	215	12.5	30	MSpaaaap	295	-124	0	0		0	0	0	0	0
207	1	29	101	-1	483	298	24.5	32	ABplpapppp	227	-196	0	0		0	0	0	0	0
208	1	281	214	-1	471	347	24.5	29	ABplppppap	288	1574	0	0		0	0	0	0	0
209	1	286	97	-1	143	308	13.7	27	MSapaaaa	208	1094	0	0		0	0	0	0	0
210	1	311	255	-1	517	219	24.5	30	ABprppppap	258	739	0	0		0	0	0	0	0
211	1	110	211	-1	307	109	20.8	30	ABprpaaapa	279	47	0	0		0	0	0	0	0
212	1	247	272	-1	433	205	11.4	37	Epra	372	-368	0	0		0	0	0	0	0
213	1	101	228	-1	409	128	22.0	30	ABprppaaaa	248	459	0	0		0	0	0	0	0
214	1	278	316	-1	553	216	25.5	34	ABprpppapa	346	-146	0	0		0	0	0	0	0
215	1	205	275	-1	425	135	10.3	29	ABprapaaap	296	-620	0	0		0	0	0	0	0
216	1	27	193	-1	306	299	5.4	29	ABplaaaapp	204	0	0	0		0	0	0	0	0
217	1	82	235	-1	546	398	18.6	29	ABplappppa	243	-37	0	0		0	0	0	0	0
218	1	96	299	-1	397	175	25.2	31	ABprppaapa	307	684	0	0		0	0	0	0	0
219	1	291	90	-1	378	350	17.3	31	Daap	309	199	0	0		0	0	0	0	0
220	1	246	231	-1	540	156	21.5	32	ABprppappp	215	-237	0	0		0	0	0	0	0
221	1	22	17	-1	373	231	14.8	33	Ealpa	274	734	0	0		0	0	0	0	0
222	1	186	36	-1	233	353	6.9	30	ABplaapaap	459	0	0	0		0	0	0	0	0
223	1	245	139	-1	168	200	17.8	28	MSppaaaa	216	-700	0	0		0	0	0	0	0
224	1	299	241	-1	152	372	19.6	33	ABalppapaa	260	263	0	0		0	0	0	0	0
225	1	279	270	-1	525	353	6.9	33	ABarppapp	314	783	0	0		0	0	0	0	0
226	1	26	39	-1	268	98	15.1	28	ABpraaappa	22	0	0	0		0	0	0	0	0
227	1	93	99	-1	295	321	20.5	32	ABalpapppp	306	-668	0	0		0	0	0	0	0
228	1	250	318	-1	551	285	21.1	32	Cpppp	323	535	0	0		0	0	0	0	0
229	1	135	303	-1	351	381	24.5	31	ABplpapapp	273	475	0	0		0	0	0	0	0
230	1	245	136	-1	216	182	16.7	28	MSppaaap	-158	0	0	0		0	0	0	0	0
231	1	123	300	-1	333	293	16.5	32	MSaapaap	297	-122	0	0		0	0	0	0	0
232	1	170	232	-1	550	242	18.1	36	Cpppa	366	458	0	0		0	0	0	0	0
233	1	259	106	-1	493	248	15.1	39	Eprp	390	-112	0	0		0	0	0	0	0
234	1	295	213	-1	249	162	9.1	27	ABalappppp	14	0	0	0		0	0	0	0	0
235	1	207	157	-1	377	392	23.7	30	ABplppaapa	130	0	0	0		0	0	0	0	0
236	1	36	317	-1	445	333	18.2	36	Capaa	303	-206	0	0		0	0	0	0	0
237	1	221	181	-1	276	234	10.3	31	MSpaaapp	274	54	0	0		0	0	0	0	0
238	1	44	107	-1	388	168	12.8	32	MSppppp	299	-311	0	0		0	0	0	0	0
239	1	292	183	-1	301	292	25.1	31	ABarapapap	315	634	0	0		0	0	0	0	0
240	1	217	225	-1	290	237	5.4	35	ABarpaapa	336	-544	0	0		0	0	0	0	0
241	1	164	312	-1	362	309	20.5	31	MSaapapp	-250	0	0	0		0	0	0	0	0
242	1	218	148	-1	193	135	11.5	31	ABalaapppp	288	-1423	0	0		0	0	0	0	0
243	1	243	140	-1	264	121	23.2	33	ABprpaaaaa	284	37	0	0		0	0	0	0	0
244	1	261	206	-1	432	345	12.5	34	Dapp	341	132	0	0		0	0	0	0	0
245	1	238	271	-1	487	220	5.6	37	Cpaaa	347	-392	0	0		0	0	0	0	0
246	1	40	285	-1	428	418	20.7	32	ABplppappa	289	825	0	0		0	0	0	0	0
247	1	83	142	-1	288	150	6.5	30	ABarpapaap	229	760	0	0		0	0	0	0	0
248	1	303	263	-1	308	173	6.0	26	ABarpappaa	191	178	0	0		0	0	0	0	0
249	1	287	65	-1	168	223	23.6	28	ABaraaaaap	477	0	0	0		0	0	0	0	0
250	1	12	197	-1	230	149	23.5	31	ABarappppa	21	0	0	0		0	0	0	0	0
251	1	63	289	-1	301	114	14.6	30	ABpraaappp	267	-502	0	0		0	0	0	0	0
252	1	129	58	-1	270	123	17.4	30	ABpraaaapp	266	518	0	0		0	0	0	0	0
253	1	216	268	-1	195	251	7.8	28	MSaaaapa	-181	0	0	0		0	0	0	0	0
254	1	80	173	-1	155	382	16.2	26	ABalppaapa	215	-295	0	0		0	0	0	0	0
255	1	66	104	-1	230	351	23.7	31	ABalpapapa	303	127	0	0		0	0	0	0	0
256	1	196	11	-1	571	318	8.4	36	Caaap	350	415	0	0		0	0	0	0	0
257	1	193	35	-1	335	355	5.4	28	ABplaaappa	241	483	0	0		0	0	0	0	0
258	1	274	44	-1	304	339	5.5	29	ABplaaapap	291	-255	0	0		0	0	0	0	0
259	1	285	138	-1	469	135	9.8	35	ABarppppa	39	0	0	0		0	0	0	0	0
260	1	142	217	-1	346	132	22.4	32	ABprpapapa	252	1429	0	0		0	0	0	0	0
261	1	251	114	-1	319	390	18.1	28	ABplppaaaa	274	258	0	0		0	0	0	0	0
262	1	82	149	-1	558	367	22.2	30	ABplappppp	-60	0	0	0		0	0	0	0	0
263	1	255	46	-1	442	173	5.2	33	ABarpppapa	220	0	0	0		0	0	0	0	0
264	1	145	55	-1	557	221	7.6	36	Cpaap	951	0	0	0		0	0	0	0	0
265	1	57	309	-1	329	118	17.0	30	ABprpaapap	254	21	0	0		0	0	0	0	0
266	1	156	83	-1	353	412	17.4	25	ABplppaaap	221	143	0	0		0	0	0	0	0
267	1	72	23	-1	390	167	16.5	30	Dpaa	275	-149	0	0		0	0	0	0	0
268	1	158	323	-1	293	145	22.0	29	ABprpaaaap	270	1403	0	0		0	0	0	0	0
269	1	240	278	-1	399	371	14.3	31	Dapa	319	959	0	0		0	0	0	0	0
270	1	19	177	-1	524	125	11.9	30	ABprapapaa	406	0	0	0		0	0	0	0	0
271	1	176	100	-1	448	122	20.4	31	ABprppapaa	314	728	0	0		0	0	0	0	0
272	1	232	175	-1	272	210	23.8	29	ABarappaaa	252	-42	0	0		0	0	0	0	0
273	1	223	251	-1	279	258	21.7	30	ABarapappa	332	0	0	0		0	0	0	0	0
274	1	161	322	-1	264	326	4.6	27	ABplaaapaa	252	701	0	0		0	0	0	0	0
275	1	253	286	-1	475	218	25.0	32	ABprpapppp	367	0	0	0		0	0	0	0	0
276	1	302	195	-1	506	323	24.8	30	ABplpppppa	303	-852	0	0		0	0	0	0	0
277	1	166	269	-1	481	330	20.1	36	Capap	362	1481	0	0		0	0	0	0	0
278	1	143	190	-1	210	405	12.2	29	ABalpppapp	258	271	0	0		0	0	0	0	0
279	1	312	229	-1	492	165	23.3	30	ABprpppaaa	236	1059	0	0		0	0	0	0	0
280	1	301	52	-1	360	191	18.3	32	MSpppap	309	440	0	0		0	0	0	0	0
281	1	68	261	-1	428	249	16.1	32	Ealpp	285	-508	0	0		0	0	0	0	0
282	1	97	51	-1	151	207	13.3	27	MSpaaaaa	31	0	0	0		0	0	0	0	0
283	1	60	28	-1	151	147	14.3	35	ABalaappa	321	1157	0	0		0	0	0	0	0
284	1	203	48	-1	475	387	24.3	32	ABplpppaap	279	-264	0	0		0	0	0	0	0
285	1	185	290	-1	388	256	22.6	33	MSpapapp	283	-199	0	0		0	0	0	0	0
286	1	50	280	-1	240	346	13.7	27	MSapapap	199	-180	0	0		0	0	0	0	0
287	1	249	20	-1	178	387	12.9	28	ABalpppapa	142	0	0	0		0	0	0	0	0
288	1	263	120	-1	559	263	24.7	31	ABprpppapp	431	0	0	0		0	0	0	0	0
289	1	296	29	-1	419	292	12.3	32	Earpp	206	808	0	0		0	0	0	0	0
290	1	180	223	-1	313	247	14.4	29	Ealaa	-160	0	0	0		0	0	0	0	0
291	1	191	59	-1	359	250	19.2	33	MSpapaap	310	-609	0	0		0	0	0	0	0
292	1	55	282	-1	341	276	9.5	33	Earap	284	1366	0	0		0	0	0	0	0
293	1	28	129	-1	138	299	7.5	28	ABalapaapp	-165	0	0	0		0	0	0	0	0
294	1	222	218	-1	524	165	8.2	33	ABarppppp	213	0	0	0		0	0	0	0	0
295	1	275	256	-1	381	220	10.6	33	Ealap	313	2154	0	0		0	0	0	0	0
296	1	119	50	-1	346	153	7.7	29	ABarpappap	279	1379	0	0		0	0	0	0	0
297	1	134	247	-1	309	252	19.8	31	MSpapaaa	242	-92	0	0		0	0	0	0	0
298	1	236	167	-1	347	104	19.1	30	ABprpaappa	286	-473	0	0		0	0	0	0	0
299	1	187	219	-1	504	257	25.9	32	ABprpppppa	257	925	0	0		0	0	0	0	0
300	1	94	199	-1	483	195	19.6	38	Cppaa	388	650	0	0		0	0	0	0	0
301	1	175	239	-1	392	161	7.9	30	ABarpapppp	82	0	0	0		0	0	0	0	0
302	1	61	168	-1	277	303	10.4	30	Earaa	164	0	0	0		0	0	0	0	0
303	1	290	288	-1	261	167	21.3	30	ABarappppp	275	-131	0	0		0	0	0	0	0
304	1	167	242	-1	602	216	12.8	29	ABprapappp	265	450	0	0		0	0	0	0	0
305	1	296	304	-1	366	300	11.5	31	Earpa	498	0	0	0		0	0	0	0	0
306	1	92	230	-1	358	175	23.4	31	ABprpapaap	262	1382	0	0		0	0	0	0	0
307	1	103	110	-1	110	319	16.3	30	ABalaaaalp	300	-105	0	0		0	0	0	0	0
308	1	227	141	-1	310	167	20.8	29	ABprpapaaa	282	-454	0	0		0	0	0	0	0
309	1	266	37	-1	475	113	16.3	29	ABprapaapp	-475	0	0	0		0	0	0	0	0
310	1	150	30	-1	251	311	23.3	31	ABalpappap	-120	0	0	0		0	0	0	0	0
311	1	276	221	-1	336	368	21.6	30	ABplpapaap	305	61	0	0		0	0	0	0	0
312	1	204	161	-1	327	198	7.7	29	ABarpapapp	284	648	0	0		0	0	0	0	0
313	1	23	14	-1	472	413	21.8	31	ABplppappp	301	41	0	0		0	0	0	0	0
314	1	148	243	-1	433	320	26.1	32	ABplpapppa	115	0	0	0		0	0	0	0	0
315	1	300	267	-1	401	217	24.5	31	ABprpappap	255	517	0	0		0	0	0	0	0
316	1	1	209	-1	603	288	20.9	37	Cpapp	368	791	0	0		0	0	0	0	0
317	1	179	160	-1	448	110	12.0	27	ABprapaapa	-68	0	0	0		0	0	0	0	0
318	1	314	324	-1	392	322	25.0	27	ABplpappap	210	1338	0	0		0	0	0	0	0
