# Supplementary material for: The AP-2 Transcription Factor APTF-2 Is Required for Neuroblast and Epidermal Morphogenesis in Caenorhabditis elegans Embryogenesis
Source: PLoS Genet. 2016 May 13;12(5):e1006048. doi: 10.1371/journal.pgen.1006048 (PMC4866721; doi:10.1371/journal.pgen.1006048)
Supplement: S5 Text — (ZIP) [file pgen.1006048.s033.zip › nuclei/t131-nuclei]

1	1	130	119	215	249	166	14.6	32	MSppapa	211	-204	0	0		0	0	0	0	0
2	1	161	181	-1	513	301	5.4	36	Caaaa	343	740	0	0		0	0	0	0	0
3	1	100	123	-1	407	401	9.5	28	ABplapaapa	229	1066	0	0		0	0	0	0	0
4	1	48	20	-1	110	263	12.7	33	ABalapaaa	313	405	0	0		0	0	0	0	0
5	1	189	314	-1	183	134	19.2	28	ABalaapapp	205	493	0	0		0	0	0	0	0
6	1	80	208	-1	424	113	16.3	30	ABpraapppp	298	175	0	0		0	0	0	0	0
7	1	115	196	-1	352	416	11.8	30	ABplaapppa	144	0	0	0		0	0	0	0	0
8	1	41	93	-1	244	115	11.2	29	ABpraapaap	-118	0	0	0		0	0	0	0	0
9	1	23	313	-1	417	291	22.7	33	MSpappa	329	-99	0	0		0	0	0	0	0
10	1	188	96	-1	237	194	10.9	26	MSpaaapa	142	0	0	0		0	0	0	0	0
11	1	256	243	-1	571	311	8.2	37	Caaap	328	-193	0	0		0	0	0	0	0
12	1	43	29	-1	225	110	15.3	30	ABpraaaapa	269	984	0	0		0	0	0	0	0
13	1	138	103	-1	451	247	22.8	36	MSpappp	364	27	0	0		0	0	0	0	0
14	1	313	47	-1	475	409	21.7	30	ABplppappp	277	-48	0	0		0	0	0	0	0
15	1	192	221	-1	366	251	5.4	35	ABarpaapp	-41	0	0	0		0	0	0	0	0
16	1	182	278	-1	119	258	23.1	30	ABaraaaaaa	268	235	0	0		0	0	0	0	0
17	1	221	80	-1	367	234	14.8	33	Ealpa	299	109	0	0		0	0	0	0	0
18	1	148	189	-1	439	160	25.4	33	ABprppaapp	287	169	0	0		0	0	0	0	0
19	1	131	269	-1	177	165	12.1	28	ABalaapppa	268	258	0	0		0	0	0	0	0
20	1	287	118	-1	176	388	12.4	29	ABalpppapa	139	0	0	0		0	0	0	0	0
21	1	198	250	-1	464	137	23.4	29	ABprppapap	281	454	0	0		0	0	0	0	0
22	1	173	307	-1	316	196	18.1	34	MSpppaa	304	-631	0	0		0	0	0	0	0
23	1	267	45	-1	389	170	16.2	31	Dpaa	311	2299	0	0		0	0	0	0	0
24	1	190	156	-1	205	205	5.4	29	ABarpaaaa	292	555	0	0		0	0	0	0	0
25	1	120	239	-1	192	347	5.9	28	ABplaapaaa	244	129	0	0		0	0	0	0	0
26	1	73	32	-1	233	345	18.0	30	MSapaap	268	236	0	0		0	0	0	0	0
27	1	205	296	-1	346	238	22.6	30	MSpapapa	119	0	0	0		0	0	0	0	0
28	1	283	211	-1	151	150	14.7	34	ABalaappa	323	230	0	0		0	0	0	0	0
29	1	289	235	-1	417	295	12.3	32	Earpp	322	-150	0	0		0	0	0	0	0
30	1	310	87	-1	252	309	23.5	31	ABalpappap	307	24	0	0		0	0	0	0	0
31	1	144	97	-1	107	200	17.8	28	ABalaaapar	121	0	0	0		0	0	0	0	0
32	1	109	88	-1	422	160	16.6	32	Dppa	312	1185	0	0		0	0	0	0	0
33	1	85	113	-1	257	258	24.8	31	ABarapapaa	280	174	0	0		0	0	0	0	0
34	1	50	73	-1	434	318	5.2	34	ABarppaap	326	-56	0	0		0	0	0	0	0
35	1	257	66	-1	333	360	5.2	29	ABplaaappa	246	-139	0	0		0	0	0	0	0
36	1	222	117	-1	229	353	6.7	30	ABplaapaap	273	162	0	0		0	0	0	0	0
37	1	309	177	-1	469	114	15.8	29	ABprapaapp	139	0	0	0		0	0	0	0	0
38	1	84	227	-1	498	254	21.0	36	Cppap	355	-181	0	0		0	0	0	0	0
39	1	226	200	-1	273	97	15.1	29	ABpraaappa	42	0	0	0		0	0	0	0	0
40	1	29	58	-1	354	412	20.2	32	ABplppapaa	291	-137	0	0		0	0	0	0	0
41	1	56	49	-1	126	209	22.4	29	ABalaaaarr	261	-82	0	0		0	0	0	0	0
42	1	174	225	-1	367	201	5.0	27	ABarpppaaa	206	199	0	0		0	0	0	0	0
43	1	8	140	-1	268	255	14.1	31	MSaaapp	-129	0	0	0		0	0	0	0	0
44	1	258	223	-1	305	340	5.4	29	ABplaaapap	244	442	0	0		0	0	0	0	0
45	1	96	224	-1	392	126	11.6	29	ABprapaaaa	283	-695	0	0		0	0	0	0	0
46	1	263	318	-1	446	165	5.1	33	ABarpppapa	294	-293	0	0		0	0	0	0	0
47	1	177	249	-1	194	137	15.5	30	ABpraaaaaa	201	0	0	0		0	0	0	0	0
48	1	284	154	-1	473	384	24.4	37	ABplpppaap	299	-884	0	0		0	0	0	0	0
49	1	143	214	-1	163	202	7.8	28	ABalapppaa	259	-22	0	0		0	0	0	0	0
50	1	296	304	-1	344	155	7.2	29	ABarpappap	239	671	0	0		0	0	0	0	0
51	1	282	174	-1	157	204	13.0	28	MSpaaaaa	57	0	0	0		0	0	0	0	0
52	1	280	259	-1	360	193	18.3	32	MSpppap	322	741	0	0		0	0	0	0	0
53	1	44	86	-1	193	364	10.4	28	ABalppppaa	118	0	0	0		0	0	0	0	0
54	1	79	247	-1	174	349	18.9	29	ABalpaappp	292	681	0	0		0	0	0	0	0
55	1	264	129	-1	556	218	7.8	36	Cpaap	341	-52	0	0		0	0	0	0	0
56	1	203	76	-1	567	152	11.7	28	ABprapapap	267	71	0	0		0	0	0	0	0
57	1	86	56	-1	303	381	24.6	32	ABplpapapa	322	248	0	0		0	0	0	0	0
58	1	252	111	-1	271	113	18.3	31	ABpraaaapp	-108	0	0	0		0	0	0	0	0
59	1	291	39	-1	351	249	19.3	32	MSpapaap	321	-840	0	0		0	0	0	0	0
60	1	28	184	-1	236	232	25.3	30	ABarapaaap	261	182	0	0		0	0	0	0	0
61	1	180	276	-1	268	346	24.3	32	ABalpapapp	268	219	0	0		0	0	0	0	0
62	1	12	308	-1	286	384	6.7	30	ABplaapapp	144	0	0	0		0	0	0	0	0
63	1	189	22	-1	139	150	17.4	28	ABalaapapa	206	-140	0	0		0	0	0	0	0
64	1	147	255	-1	184	152	23.0	30	ABarapppaa	275	558	0	0		0	0	0	0	0
65	1	249	288	-1	170	228	23.7	28	ABaraaaaap	127	0	0	0		0	0	0	0	0
66	1	74	26	-1	182	278	16.9	29	ABaraapaap	105	0	0	0		0	0	0	0	0
67	1	127	290	-1	333	176	25.2	32	ABarappapp	323	12	0	0		0	0	0	0	0
68	1	11	81	-1	242	118	20.6	30	ABpraaapap	-179	0	0	0		0	0	0	0	0
69	1	106	135	-1	159	258	21.5	29	ABaraaapaa	422	0	0	0		0	0	0	0	0
70	1	75	15	-1	146	227	17.6	30	ABaraaaap	157	0	0	0		0	0	0	0	0
71	1	82	284	-1	175	345	8.7	30	ABalapappp	91	0	0	0		0	0	0	0	0
72	1	93	165	-1	291	391	10.8	32	ABalpppppp	254	411	0	0		0	0	0	0	0
73	1	71	230	-1	334	400	8.6	31	ABplaappap	304	-1049	0	0		0	0	0	0	0
74	1	52	282	-1	294	421	9.7	26	ABplaappaa	293	0	0	0		0	0	0	0	0
75	1	6	36	-1	231	299	10.6	31	MSaaapap	145	0	0	0		0	0	0	0	0
76	1	30	89	-1	564	389	15.5	29	ABplapappp	260	719	0	0		0	0	0	0	0
77	1	204	144	-1	163	251	11.3	30	MSaaaaap	131	0	0	0		0	0	0	0	0
78	1	83	108	-1	358	123	9.3	28	ABarpapppa	433	0	0	0		0	0	0	0	0
79	1	167	248	-1	401	350	20.4	35	MSaappp	337	-305	0	0		0	0	0	0	0
80	1	128	99	-1	190	181	9.2	28	ABalapppap	-176	0	0	0		0	0	0	0	0
81	1	157	24	-1	207	243	17.4	29	ABaraappap	283	399	0	0		0	0	0	0	0
82	1	67	38	-1	114	286	9.7	27	ABalapaapa	278	-131	0	0		0	0	0	0	0
83	1	266	13	-1	351	413	17.1	26	ABplppaaap	122	0	0	0		0	0	0	0	0
84	1	64	134	-1	116	273	19.6	32	ABalpaapaa	193	0	0	0		0	0	0	0	0
85	1	139	260	-1	377	312	23.5	33	MSaappa	297	23	0	0		0	0	0	0	0
86	1	103	292	-1	524	324	20.4	35	Cappp	322	60	0	0		0	0	0	0	0
87	1	104	176	-1	168	269	6.0	27	ABalapapap	95	0	0	0		0	0	0	0	0
88	1	113	65	-1	375	112	15.3	30	ABpraapppa	24	0	0	0		0	0	0	0	0
89	1	33	148	-1	173	316	22.4	29	ABalpaaapa	243	-581	0	0		0	0	0	0	0
90	1	219	101	-1	377	348	17.2	31	Daap	308	186	0	0		0	0	0	0	0
91	1	20	23	-1	131	192	9.3	27	ABalappapa	179	0	0	0		0	0	0	0	0
92	1	69	95	-1	237	130	7.0	26	ABarpapaaa	217	111	0	0		0	0	0	0	0
93	1	92	150	-1	125	328	19.5	30	ABalpaappa	590	0	0	0		0	0	0	0	0
94	1	125	191	-1	508	349	16.1	30	Cappap	239	121	0	0		0	0	0	0	0
95	1	159	209	-1	202	348	14.6	28	MSapapaa	194	440	0	0		0	0	0	0	0
96	1	154	238	-1	313	352	11.5	30	MSapppa	-108	0	0	0		0	0	0	0	0
97	1	209	185	-1	138	302	13.6	27	MSapaaaa	196	-177	0	0		0	0	0	0	0
98	1	72	61	-1	226	381	10.3	29	ABalppppap	74	0	0	0		0	0	0	0	0
99	1	227	168	-1	295	322	20.5	32	ABalpapppp	315	-28	0	0		0	0	0	0	0
100	1	271	302	-1	442	122	20.5	31	ABprppapaa	278	0	0	0		0	0	0	0	0
101	1	207	11	-1	476	297	24.5	32	ABplpapppp	221	140	0	0		0	0	0	0	0
102	1	9	48	-1	178	226	15.6	28	ABaraappaa	261	110	0	0		0	0	0	0	0
103	1	164	8	-1	161	322	6.8	28	ABalapappa	262	388	0	0		0	0	0	0	0
104	1	255	92	-1	227	348	23.7	31	ABalpapapa	151	0	0	0		0	0	0	0	0
105	1	162	265	-1	543	315	25.4	31	ABplpppppp	218	988	0	0		0	0	0	0	0
106	1	233	50	-1	492	244	15.3	39	Eprp	393	771	0	0		0	0	0	0	0
107	1	238	42	-1	385	170	12.6	32	MSppppp	270	-308	0	0		0	0	0	0	0
108	1	77	14	-1	96	234	19.3	30	ABalaaaarl	360	0	0	0		0	0	0	0	0
109	1	129	162	-1	199	185	21.9	26	ABaraaappp	257	0	0	0		0	0	0	0	0
110	1	307	138	-1	108	319	16.3	31	ABalaaaalp	278	306	0	0		0	0	0	0	0
111	1	35	226	-1	346	99	13.3	29	ABpraappap	297	-456	0	0		0	0	0	0	0
112	1	94	62	-1	190	280	12.1	31	MSaaapaa	303	-543	0	0		0	0	0	0	0
113	1	179	127	-1	426	356	23.7	29	ABplppppaa	252	573	0	0		0	0	0	0	0
114	1	261	299	-1	319	394	18.1	29	ABplppaaaa	293	-1057	0	0		0	0	0	0	0
115	1	151	130	-1	151	190	23.4	30	ABaraaappa	191	0	0	0		0	0	0	0	0
116	1	135	9	-1	294	168	11.0	31	MSppapp	55	0	0	0		0	0	0	0	0
117	1	21	232	-1	204	253	20.9	31	ABaraaapap	315	0	0	0		0	0	0	0	0
118	1	59	115	-1	385	112	19.3	30	ABprpaappp	300	724	0	0		0	0	0	0	0
119	1	155	198	-1	149	180	20.0	32	ABalaapaa	236	474	0	0		0	0	0	0	0
120	1	288	21	-1	555	261	24.6	30	ABprpppapp	242	134	0	0		0	0	0	0	0
121	1	70	5	-1	152	338	23.8	31	ABalpapaaa	263	0	0	0		0	0	0	0	0
122	1	175	147	-1	396	413	21.2	31	ABplppapap	273	-494	0	0		0	0	0	0	0
123	1	191	220	-1	188	319	14.3	28	MSapaaap	182	482	0	0		0	0	0	0	0
124	1	134	240	-1	322	264	24.2	33	ABarapappp	335	-96	0	0		0	0	0	0	0
125	1	121	41	-1	128	234	14.3	28	MSaaaaaa	269	717	0	0		0	0	0	0	0
126	1	160	145	-1	440	195	25.4	29	ABprpapppa	259	-265	0	0		0	0	0	0	0
127	1	201	229	-1	256	189	18.7	33	MSppaap	334	25	0	0		0	0	0	0	0
128	1	62	253	-1	254	392	11.8	29	ABalpppppa	471	0	0	0		0	0	0	0	0
129	1	293	169	-1	143	291	7.1	27	ABalapaapp	149	0	0	0		0	0	0	0	0
130	1	47	60	-1	212	305	16.1	30	ABaraapapa	170	0	0	0		0	0	0	0	0
131	1	40	301	-1	483	392	7.4	30	ABplapapaa	394	0	0	0		0	0	0	0	0
132	1	87	188	-1	258	342	10.5	31	MSapapp	-26	0	0	0		0	0	0	0	0
133	1	126	104	-1	109	183	14.4	27	ABalaaappl	242	57	0	0		0	0	0	0	0
134	1	193	160	-1	255	402	19.5	31	ABplpaaaap	254	105	0	0		0	0	0	0	0
135	1	122	120	-1	253	320	19.8	30	ABalpapppa	278	118	0	0		0	0	0	0	0
136	1	230	295	-1	215	181	17.1	29	MSppaaap	137	0	0	0		0	0	0	0	0
137	0	268	-1	-1	295	140	21.3	26		262	-423	0	0		0	0	0	0	0
138	1	259	109	-1	468	131	9.8	34	ABarppppa	335	-247	0	0		0	0	0	0	0
139	1	223	72	-1	164	196	17.4	28	MSppaaaa	190	-387	0	0		0	0	0	0	0
140	1	243	54	-1	270	126	23.5	32	ABprpaaaaa	270	37	0	0		0	0	0	0	0
141	1	308	25	-1	315	163	20.8	29	ABprpapaaa	271	-455	0	0		0	0	0	0	0
142	1	247	202	-1	289	146	6.6	29	ABarpapaap	261	-193	0	0		0	0	0	0	0
143	1	51	298	-1	263	416	15.5	29	ABplpaapap	252	124	0	0		0	0	0	0	0
144	1	163	192	-1	378	402	6.9	25	ABplapaaaa	256	-273	0	0		0	0	0	0	0
145	1	171	300	-1	242	212	5.9	32	ABarpaaap	292	-188	0	0		0	0	0	0	0
146	1	114	310	-1	317	333	25.4	34	ABplpappaa	343	-1070	0	0		0	0	0	0	0
147	1	60	222	-1	296	418	14.3	30	ABplpaappa	251	99	0	0		0	0	0	0	0
148	1	242	141	-1	194	133	12.0	31	ABalaapppp	317	230	0	0		0	0	0	0	0
149	1	262	27	-1	552	363	23.1	31	ABplappppp	276	633	0	0		0	0	0	0	0
150	1	116	289	-1	333	435	16.2	29	ABplpaappp	0	0	0	0		0	0	0	0	0
151	1	45	132	-1	500	131	16.6	30	ABprappaaa	267	706	0	0		0	0	0	0	0
152	1	98	85	-1	195	288	4.8	28	ABplaaaaaa	282	131	0	0		0	0	0	0	0
153	1	89	279	-1	274	299	16.6	30	MSaapaaa	284	-652	0	0		0	0	0	0	0
154	1	99	245	-1	595	349	17.4	34	Caapp	338	682	0	0		0	0	0	0	0
155	1	42	121	-1	567	175	8.7	26	ABprapappa	-59	0	0	0		0	0	0	0	0
156	1	195	166	-1	176	300	25.5	29	ABalpaaaap	282	-285	0	0		0	0	0	0	0
157	1	235	268	-1	377	385	23.9	31	ABplppaapa	277	438	0	0		0	0	0	0	0
158	1	7	18	-1	244	277	15.5	30	ABaraapapp	268	-144	0	0		0	0	0	0	0
159	1	140	110	-1	116	234	9.7	28	ABalappaap	161	0	0	0		0	0	0	0	0
160	1	317	107	-1	443	107	11.8	28	ABprapaapa	237	-1265	0	0		0	0	0	0	0
161	1	312	257	-1	320	194	7.4	29	ABarpapapp	267	-923	0	0		0	0	0	0	0
162	1	110	44	-1	329	348	16.0	32	MSappap	284	-787	0	0		0	0	0	0	0
163	1	107	19	-1	249	393	7.7	28	ABplaapapa	105	0	0	0		0	0	0	0	0
164	1	88	126	-1	206	314	19.6	29	ABalpaaapp	84	0	0	0		0	0	0	0	0
165	1	156	98	-1	200	161	6.7	28	ABalappppa	-4	0	0	0		0	0	0	0	0
166	1	187	170	-1	242	123	17.6	27	ABpraaaaap	143	0	0	0		0	0	0	0	0
167	1	298	237	-1	349	104	19.2	30	ABprpaappa	149	0	0	0		0	0	0	0	0
168	1	302	152	-1	275	299	10.2	29	Earaa	299	582	0	0		0	0	0	0	0
169	1	22	180	-1	554	375	11.5	30	ABplapappa	272	-894	0	0		0	0	0	0	0
170	1	17	35	-1	153	366	10.9	28	ABalpppaap	219	1433	0	0		0	0	0	0	0
171	1	18	69	-1	219	388	18.7	32	ABplpaaaaa	281	0	0	0		0	0	0	0	0
172	1	158	7	-1	189	371	22.6	30	ABalppapap	263	107	0	0		0	0	0	0	0
173	1	254	195	-1	149	379	15.7	27	ABalppaapa	14	0	0	0		0	0	0	0	0
174	1	112	91	-1	512	392	19.6	33	ABplapppa	333	86	0	0		0	0	0	0	0
175	1	272	172	-1	271	209	23.8	29	ABarappaaa	286	248	0	0		0	0	0	0	0
176	1	119	317	-1	226	394	15.8	30	ABplpaapaa	287	93	0	0		0	0	0	0	0
177	1	270	236	-1	529	126	12.4	30	ABprapapaa	299	65	0	0		0	0	0	0	0
178	1	194	193	-1	415	373	7.5	28	ABplapaaap	271	27	0	0		0	0	0	0	0
179	1	137	112	-1	143	224	6.3	28	ABalappapp	252	508	0	0		0	0	0	0	0
180	1	13	28	-1	239	244	21.9	30	ABarapaapp	267	1024	0	0		0	0	0	0	0
181	1	237	59	-1	270	232	10.4	31	MSpaaapp	307	-754	0	0		0	0	0	0	0
182	1	200	68	-1	365	363	5.2	30	ABplaaappp	271	514	0	0		0	0	0	0	0
183	1	239	285	-1	296	290	24.9	31	ABarapapap	-8	0	0	0		0	0	0	0	0
184	1	65	125	-1	101	222	13.8	27	ABalaaapal	160	0	0	0		0	0	0	0	0
185	1	150	256	-1	559	192	21.4	33	ABprapppa	288	252	0	0		0	0	0	0	0
186	1	199	159	-1	584	172	14.2	29	ABprappapa	294	66	0	0		0	0	0	0	0
187	1	101	75	-1	118	262	7.7	24	ABalapapaa	230	-865	0	0		0	0	0	0	0
188	1	81	46	-1	181	395	16.4	30	ABalppaapp	-118	0	0	0		0	0	0	0	0
189	1	24	77	-1	128	342	10.7	27	ABalpppaaa	-157	0	0	0		0	0	0	0	0
190	1	278	16	-1	210	403	12.4	30	ABalpppapp	241	0	0	0		0	0	0	0	0
191	1	146	252	-1	218	293	23.7	31	ABalpappaa	-153	0	0	0		0	0	0	0	0
192	1	4	204	-1	511	403	14.6	29	ABplappapp	240	146	0	0		0	0	0	0	0
193	1	216	320	-1	310	297	5.4	30	ABplaaaapp	182	0	0	0		0	0	0	0	0
194	1	10	242	-1	300	360	21.0	28	ABplpapaaa	212	249	0	0		0	0	0	0	0
195	1	276	190	-1	500	319	24.5	30	ABplpppppa	265	-874	0	0		0	0	0	0	0
196	1	49	83	-1	276	109	10.5	29	ABpraapapa	180	0	0	0		0	0	0	0	0
197	1	250	234	-1	235	147	23.6	30	ABarappppa	307	-400	0	0		0	0	0	0	0
198	1	5	139	-1	213	140	19.7	28	ABpraaapaa	-432	0	0	0		0	0	0	0	0
199	1	300	3	-1	479	192	19.3	38	Cppaa	387	936	0	0		0	0	0	0	0
200	1	55	163	-1	242	264	7.7	29	MSaaaapp	261	440	0	0		0	0	0	0	0
201	1	57	17	-1	325	169	14.3	31	MSppppa	311	199	0	0		0	0	0	0	0
202	1	118	231	-1	105	312	13.0	26	ABalppaaaa	518	0	0	0		0	0	0	0	0
203	1	2	57	-1	130	164	12.1	28	ABalaaappr	4	0	0	0		0	0	0	0	0
204	1	19	149	-1	368	350	9.5	32	MSapppp	317	1326	0	0		0	0	0	0	0
205	1	206	90	-1	203	212	12.4	32	MSpaaaap	308	145	0	0		0	0	0	0	0
206	1	244	167	-1	428	346	12.3	35	Dapp	344	-833	0	0		0	0	0	0	0
207	1	32	305	-1	244	253	18.7	31	ABaraapppa	228	783	0	0		0	0	0	0	0
208	1	183	37	-1	609	256	14.3	36	Cpapa	157	0	0	0		0	0	0	0	0
209	1	316	261	-1	601	290	21.2	38	Cpapp	353	-811	0	0		0	0	0	0	0
210	1	111	4	-1	140	268	17.6	27	ABaraapaaa	-202	0	0	0		0	0	0	0	0
211	1	211	116	-1	310	109	21.1	30	ABprpaaapa	304	323	0	0		0	0	0	0	0
212	1	105	70	-1	200	327	25.1	31	ABalpapaap	-29	0	0	0		0	0	0	0	0
213	1	234	63	-1	246	157	8.8	25	ABalappppp	232	95	0	0		0	0	0	0	0
214	1	208	315	-1	464	341	24.1	29	ABplppppap	257	624	0	0		0	0	0	0	0
215	1	149	199	-1	245	287	4.7	29	ABplaaaapa	261	-864	0	0		0	0	0	0	0
216	1	133	219	-1	313	121	9.4	29	ABpraapapp	480	0	0	0		0	0	0	0	0
217	1	260	258	-1	348	132	22.6	32	ABprpapapa	281	179	0	0		0	0	0	0	0
218	1	294	142	-1	522	162	8.3	34	ABarppppp	-86	0	0	0		0	0	0	0	0
219	1	299	322	-1	503	254	25.3	32	ABprpppppa	321	803	0	0		0	0	0	0	0
220	1	117	291	-1	594	202	18.1	32	ABprappapp	277	444	0	0		0	0	0	0	0
221	1	311	321	-1	335	368	22.0	30	ABplpapaap	289	480	0	0		0	0	0	0	0
222	1	95	187	-1	525	395	9.7	28	ABplapapap	269	-1514	0	0		0	0	0	0	0
223	1	290	143	-1	310	245	14.0	29	Ealaa	260	1910	0	0		0	0	0	0	0
224	1	185	71	-1	383	323	5.7	33	ABarppaaa	283	-398	0	0		0	0	0	0	0
225	1	240	161	-1	290	236	5.3	34	ABarpaapa	51	0	0	0		0	0	0	0	0
226	1	108	84	-1	146	301	20.2	33	ABalpaapap	300	1613	0	0		0	0	0	0	0
227	1	16	271	-1	341	140	19.5	32	ABprpaaapp	273	185	0	0		0	0	0	0	0
228	1	213	164	-1	404	127	21.6	29	ABprppaaaa	158	0	0	0		0	0	0	0	0
229	1	279	43	-1	488	159	23.1	32	ABprpppaaa	274	108	0	0		0	0	0	0	0
230	1	306	206	-1	356	174	22.7	30	ABprpapaap	248	-776	0	0		0	0	0	0	0
231	1	220	102	-1	538	152	21.5	33	ABprppappp	279	83	0	0		0	0	0	0	0
232	1	232	272	-1	549	238	17.9	36	Cpppa	361	723	0	0		0	0	0	0	0
233	1	123	67	-1	290	344	15.4	31	MSappaa	323	0	0	0		0	0	0	0	0
234	1	124	2	-1	416	434	16.9	28	ABplappaaa	277	1571	0	0		0	0	0	0	0
235	1	217	213	-1	548	396	18.5	29	ABplappppa	-22	0	0	0		0	0	0	0	0
236	1	31	100	-1	211	124	9.4	29	ABpraapaaa	240	1903	0	0		0	0	0	0	0
237	1	36	251	-1	421	388	25.1	28	ABplpppaaa	233	-1021	0	0		0	0	0	0	0
238	1	76	287	-1	509	366	24.6	33	ABplpppapa	326	88	0	0		0	0	0	0	0
239	1	301	294	-1	390	158	7.6	30	ABarpapppp	314	0	0	0		0	0	0	0	0
240	0	153	-1	-1	323	205	13.0	29		222	-811	0	0		0	0	0	0	0
241	1	224	186	-1	148	371	19.5	32	ABalppapaa	-355	0	0	0		0	0	0	0	0
242	1	304	201	-1	602	213	12.7	29	ABprapappp	269	447	0	0		0	0	0	0	0
243	1	314	124	-1	430	311	25.1	29	ABplpapppa	252	152	0	0		0	0	0	0	0
244	1	58	106	-1	213	215	22.3	28	ABarapaapa	285	-620	0	0		0	0	0	0	0
245	1	125	158	-1	463	349	13.4	32	Cappaa	285	-507	0	0		0	0	0	0	0
246	1	186	280	-1	278	195	14.1	30	MSpaapap	193	0	0	0		0	0	0	0	0
247	1	297	31	-1	306	245	19.8	30	MSpapaaa	-425	0	0	0		0	0	0	0	0
248	1	181	79	-1	444	411	13.5	31	ABplapaapp	265	-138	0	0		0	0	0	0	0
249	1	4	52	-1	473	404	12.4	28	ABplappapa	150	0	0	0		0	0	0	0	0
250	1	184	136	-1	409	190	19.7	34	Dpap	314	145	0	0		0	0	0	0	0
251	1	273	303	-1	274	254	21.6	30	ABarapappa	296	235	0	0		0	0	0	0	0
252	1	38	131	-1	432	121	23.4	28	ABprppaaap	254	501	0	0		0	0	0	0	0
253	1	15	197	-1	588	229	22.5	34	ABprapppp	338	115	0	0		0	0	0	0	0
254	1	1	173	-1	560	163	18.2	33	ABprappaap	91	0	0	0		0	0	0	0	0
255	1	210	157	-1	516	214	24.4	29	ABprppppap	130	0	0	0		0	0	0	0	0
256	1	295	311	-1	378	219	10.4	34	Ealap	331	571	0	0		0	0	0	0	0
257	1	152	205	-1	312	135	12.5	26	ABpraappaa	243	96	0	0		0	0	0	0	0
258	1	91	6	-1	558	340	25.4	30	ABplpppapp	250	401	0	0		0	0	0	0	0
259	1	165	203	-1	217	316	5.6	28	ABplaaaaap	282	102	0	0		0	0	0	0	0
260	1	37	218	-1	349	368	13.5	29	Daaa	258	74	0	0		0	0	0	0	0
261	1	281	207	-1	433	253	15.3	33	Ealpp	332	-995	0	0		0	0	0	0	0
262	1	61	151	-1	125	345	14.3	30	ABalppaaap	193	0	0	0		0	0	0	0	0
263	1	248	274	-1	303	172	5.2	26	ABarpappaa	216	-771	0	0		0	0	0	0	0
264	0	169	-1	-1	400	352	24.1	26		196	0	0	0		0	0	0	0	0
265	1	97	309	-1	517	287	15.9	38	Eplp	384	94	0	0		0	0	0	0	0
266	1	53	277	-1	469	354	7.1	34	ABarppapa	153	0	0	0		0	0	0	0	0
267	1	315	306	-1	401	218	24.6	31	ABprpappap	293	513	0	0		0	0	0	0	0
268	1	253	133	-1	195	245	7.8	28	MSaaaapa	115	0	0	0		0	0	0	0	0
269	1	277	281	-1	477	331	19.9	35	Capap	319	698	0	0		0	0	0	0	0
270	1	225	64	-1	529	351	7.0	33	ABarppapp	326	1355	0	0		0	0	0	0	0
271	1	245	262	-1	486	221	5.6	37	Cpaaa	92	0	0	0		0	0	0	0	0
272	1	212	55	-1	435	208	11.4	37	Epra	368	-364	0	0		0	0	0	0	0
273	1	54	122	-1	278	415	18.3	29	ABplpaaapa	249	125	0	0		0	0	0	0	0
274	1	145	283	-1	218	386	21.7	30	ABalppappa	299	-766	0	0		0	0	0	0	0
275	1	215	264	-1	421	139	10.3	29	ABprapaaap	254	-389	0	0		0	0	0	0	0
276	1	27	146	-1	593	332	12.4	34	Caapa	102	0	0	0		0	0	0	0	0
277	1	178	266	-1	314	422	19.6	30	ABplpaaapp	300	256	0	0		0	0	0	0	0
278	1	269	33	-1	392	369	14.1	32	Dapa	279	-465	0	0		0	0	0	0	0
279	1	170	246	-1	112	206	11.6	24	ABalappaaa	327	0	0	0		0	0	0	0	0
280	1	286	217	-1	250	343	14.2	28	MSapapap	201	450	0	0		0	0	0	0	0
281	1	176	153	-1	133	289	24.8	31	ABalpaaaaa	64	0	0	0		0	0	0	0	0
282	1	292	244	-1	339	266	9.2	35	Earap	164	0	0	0		0	0	0	0	0
283	1	102	155	-1	357	204	24.7	33	ABprpappaa	259	404	0	0		0	0	0	0	0
284	1	14	74	-1	486	295	12.4	33	Eplap	168	0	0	0		0	0	0	0	0
285	1	246	128	-1	430	415	20.9	32	ABplppappa	263	191	0	0		0	0	0	0	0
286	1	275	210	-1	473	214	24.6	31	ABprpapppp	183	0	0	0		0	0	0	0	0
287	1	90	233	-1	528	171	24.7	32	ABprpppaap	138	0	0	0		0	0	0	0	0
288	1	303	183	-1	269	167	21.4	30	ABarappppp	262	829	0	0		0	0	0	0	0
289	1	251	179	-1	303	115	14.6	30	ABpraaappp	-216	0	0	0		0	0	0	0	0
290	1	285	273	-1	387	255	22.5	33	MSpapapp	297	434	0	0		0	0	0	0	0
291	1	132	241	-1	378	142	22.9	30	ABprpapapp	240	241	0	0		0	0	0	0	0
292	1	68	216	-1	279	240	17.8	30	ABaraapppp	280	-842	0	0		0	0	0	0	0
293	1	168	105	-1	273	178	7.4	27	ABarpapapa	253	89	0	0		0	0	0	0	0
294	1	78	34	-1	299	140	17.7	29	ABprpaapaa	163	0	0	0		0	0	0	0	0
295	1	66	194	-1	233	184	24.7	31	ABarapppap	312	260	0	0		0	0	0	0	0
296	1	172	94	-1	225	227	14.4	28	MSpaapaa	232	-450	0	0		0	0	0	0	0
297	1	25	182	-1	476	415	18.4	31	ABplappaap	295	523	0	0		0	0	0	0	0
298	1	142	175	-1	482	124	20.5	30	ABprppappa	431	0	0	0		0	0	0	0	0
299	1	218	178	-1	398	177	26.2	29	ABprppaapa	258	1034	0	0		0	0	0	0	0
300	1	231	267	-1	325	294	16.6	32	MSaapaap	86	0	0	0		0	0	0	0	0
301	1	39	212	-1	308	221	25.2	32	ABarappaap	289	-637	0	0		0	0	0	0	0
302	1	174	53	-1	414	198	5.8	28	ABarpppaap	222	-428	0	0		0	0	0	0	0
303	1	229	78	-1	348	375	24.8	28	ABplpapapp	241	-94	0	0		0	0	0	0	0
304	1	305	293	-1	354	300	11.7	33	Earpa	333	450	0	0		0	0	0	0	0
305	1	63	297	-1	316	293	20.5	28	MSaapapa	262	329	0	0		0	0	0	0	0
306	1	166	82	-1	91	266	16.2	28	ABalaaaala	170	0	0	0		0	0	0	0	0
307	1	14	40	-1	449	283	8.5	32	Eplaa	318	-1705	0	0		0	0	0	0	0
308	1	3	30	-1	478	183	15.3	35	Dppp	351	-159	0	0		0	0	0	0	0
309	1	265	12	-1	328	115	17.3	30	ABprpaapap	263	-615	0	0		0	0	0	0	0
310	1	34	319	-1	205	216	25.0	30	ABarapaaaa	295	-1023	0	0		0	0	0	0	0
311	1	197	270	-1	288	170	25.3	33	ABarappapa	53	0	0	0		0	0	0	0	0
312	1	241	1	-1	358	310	20.4	31	MSaapapp	292	286	0	0		0	0	0	0	0
313	1	202	316	-1	481	169	9.7	27	ABarpppapp	276	1130	0	0		0	0	0	0	0
314	1	26	114	-1	389	420	14.1	30	ABplaapppp	308	-322	0	0		0	0	0	0	0
315	1	136	286	-1	392	357	25.3	32	ABplppaapp	319	476	0	0		0	0	0	0	0
316	1	214	137	-1	549	214	25.5	33	ABprpppapa	48	0	0	0		0	0	0	0	0
317	1	236	275	-1	442	333	17.7	35	Capaa	352	-184	0	0		0	0	0	0	0
318	1	228	312	-1	549	286	20.6	32	Cpppp	300	245	0	0		0	0	0	0	0
319	1	141	51	-1	500	178	26.5	29	ABprppppaa	81	0	0	0		0	0	0	0	0
320	1	196	254	-1	530	285	24.5	31	ABprpppppp	277	65	0	0		0	0	0	0	0
321	1	46	10	-1	266	382	22.4	31	ABalppappp	313	0	0	0		0	0	0	0	0
322	1	274	171	-1	267	327	4.5	27	ABplaaapaa	201	67	0	0		0	0	0	0	0
323	1	268	323	-1	300	138	23.1	26	ABprpaaaap	-253	0	0	0		0	0	0	0	0
324	1	318	324	-1	383	318	25.0	27	ABplpappap	210	1338	0	0		0	0	0	0	0
