# Supplementary material for: The AP-2 Transcription Factor APTF-2 Is Required for Neuroblast and Epidermal Morphogenesis in Caenorhabditis elegans Embryogenesis
Source: PLoS Genet. 2016 May 13;12(5):e1006048. doi: 10.1371/journal.pgen.1006048 (PMC4866721; doi:10.1371/journal.pgen.1006048)
Supplement: S5 Text — (ZIP) [file pgen.1006048.s033.zip › nuclei/t132-nuclei]

1	1	312	240	-1	352	313	20.5	31	MSaapapp	269	-703	0	0		0	0	0	0	0
2	1	234	204	-1	419	435	17.3	29	ABplappaaa	260	649	0	0		0	0	0	0	0
3	1	199	285	-1	474	194	19.5	39	Cppaa	393	385	0	0		0	0	0	0	0
4	1	210	232	-1	139	273	17.3	28	ABaraapaaa	-159	0	0	0		0	0	0	0	0
5	1	121	52	-1	154	339	24.1	31	ABalpapaaa	299	275	0	0		0	0	0	0	0
6	1	258	63	-1	558	336	25.5	32	ABplpppapp	282	1042	0	0		0	0	0	0	0
7	1	172	3	-1	189	371	23.2	31	ABalppapap	311	-578	0	0		0	0	0	0	0
8	1	103	192	-1	158	323	6.6	28	ABalapappa	258	1048	0	0		0	0	0	0	0
9	1	116	28	-1	299	169	11.3	31	MSppapp	265	373	0	0		0	0	0	0	0
10	1	321	175	-1	264	385	22.8	30	ABalppappp	265	-187	0	0		0	0	0	0	0
11	1	101	9	-1	472	296	24.5	32	ABplpapppp	267	461	0	0		0	0	0	0	0
12	1	309	158	-1	324	119	16.8	29	ABprpaapap	268	95	0	0		0	0	0	0	0
13	1	83	235	-1	352	416	17.3	25	ABplppaaap	200	1014	0	0		0	0	0	0	0
14	1	108	85	-1	101	230	18.8	30	ABalaaaarl	259	67	0	0		0	0	0	0	0
15	1	70	110	-1	148	228	17.5	32	ABaraaaap	154	0	0	0		0	0	0	0	0
16	1	190	40	-1	207	400	12.6	30	ABalpppapp	254	-83	0	0		0	0	0	0	0
17	1	201	92	-1	328	169	14.5	30	MSppppa	296	-277	0	0		0	0	0	0	0
18	1	158	282	-1	241	278	15.2	30	ABaraapapp	257	483	0	0		0	0	0	0	0
19	1	163	197	-1	243	396	7.9	27	ABplaapapa	-152	0	0	0		0	0	0	0	0
20	1	4	127	-1	109	265	12.4	32	ABalapaaa	105	0	0	0		0	0	0	0	0
21	1	120	283	-1	559	266	24.9	31	ABprpppapp	257	1078	0	0		0	0	0	0	0
22	1	63	237	-1	131	150	17.2	29	ABalaapapa	255	112	0	0		0	0	0	0	0
23	1	91	299	-1	134	192	9.0	28	ABalappapa	261	-795	0	0		0	0	0	0	0
24	1	81	75	-1	207	242	17.1	29	ABaraappap	297	-449	0	0		0	0	0	0	0
25	1	141	39	-1	315	163	20.8	30	ABprpapaaa	214	-768	0	0		0	0	0	0	0
26	1	66	234	-1	183	275	16.5	30	ABaraapaap	165	0	0	0		0	0	0	0	0
27	1	149	48	-1	551	361	23.4	31	ABplappppp	291	310	0	0		0	0	0	0	0
28	1	180	101	-1	237	242	21.7	30	ABarapaapp	296	467	0	0		0	0	0	0	0
29	1	12	181	-1	228	109	14.8	30	ABpraaaapa	289	-958	0	0		0	0	0	0	0
30	1	308	258	-1	477	186	15.2	35	Dppp	349	-431	0	0		0	0	0	0	0
31	1	247	103	-1	304	246	19.7	30	MSpapaaa	251	-232	0	0		0	0	0	0	0
32	1	26	113	-1	234	348	17.6	30	MSapaap	222	0	0	0		0	0	0	0	0
33	1	278	252	-1	390	373	14.1	32	Dapa	320	194	0	0		0	0	0	0	0
34	1	294	205	-1	295	141	17.5	28	ABprpaapaa	138	0	0	0		0	0	0	0	0
35	1	170	172	-1	147	366	11.2	28	ABalpppaap	244	488	0	0		0	0	0	0	0
36	1	75	88	-1	234	293	10.5	30	MSaaapap	296	-512	0	0		0	0	0	0	0
37	1	208	20	-1	607	254	14.2	34	Cpapa	330	-710	0	0		0	0	0	0	0
38	1	82	254	-1	120	291	9.6	27	ABalapaapa	319	0	0	0		0	0	0	0	0
39	1	59	126	-1	348	251	19.4	32	MSpapaap	328	799	0	0		0	0	0	0	0
40	1	307	321	-1	445	285	8.5	33	Eplaa	310	-1309	0	0		0	0	0	0	0
41	1	125	139	-1	130	232	13.9	27	MSaaaaaa	156	0	0	0		0	0	0	0	0
42	1	107	162	-1	385	173	12.4	32	MSppppp	9	0	0	0		0	0	0	0	0
43	1	229	167	-1	490	161	22.7	31	ABprpppaaa	247	113	0	0		0	0	0	0	0
44	1	162	73	-1	323	355	16.3	31	MSappap	298	171	0	0		0	0	0	0	0
45	1	23	176	-1	384	174	16.3	31	Dpaa	278	869	0	0		0	0	0	0	0
46	1	188	138	-1	178	393	16.1	30	ABalppaapp	284	-214	0	0		0	0	0	0	0
47	1	14	215	-1	479	409	21.7	30	ABplppappp	306	-618	0	0		0	0	0	0	0
48	1	102	86	-1	181	221	15.3	28	ABaraappaa	223	0	0	0		0	0	0	0	0
49	1	41	81	-1	125	204	22.2	29	ABalaaaarr	351	0	0	0		0	0	0	0	0
50	1	106	133	-1	488	246	15.5	39	Eprp	388	308	0	0		0	0	0	0	0
51	1	319	322	-1	502	177	26.5	30	ABprppppaa	307	432	0	0		0	0	0	0	0
52	1	249	62	-1	470	407	12.0	27	ABplappapa	214	-459	0	0		0	0	0	0	0
53	1	302	189	-1	416	197	5.5	29	ABarpppaap	235	-121	0	0		0	0	0	0	0
54	1	140	263	-1	270	123	23.1	32	ABprpaaaaa	359	0	0	0		0	0	0	0	0
55	1	272	243	-1	437	215	11.3	36	Epra	356	-494	0	0		0	0	0	0	0
56	1	57	140	-1	306	379	24.6	32	ABplpapapa	318	1733	0	0		0	0	0	0	0
57	1	203	200	-1	139	160	11.2	28	ABalaaappr	282	87	0	0		0	0	0	0	0
58	1	40	2	-1	355	416	20.5	31	ABplppapaa	287	815	0	0		0	0	0	0	0
59	1	181	229	-1	275	230	10.3	30	MSpaaapp	148	0	0	0		0	0	0	0	0
60	1	130	194	-1	209	305	15.8	31	ABaraapapa	176	0	0	0		0	0	0	0	0
61	1	98	94	-1	223	379	10.4	28	ABalppppap	251	1698	0	0		0	0	0	0	0
62	1	112	202	-1	187	279	11.8	32	MSaaapaa	277	1040	0	0		0	0	0	0	0
63	1	213	207	-1	250	159	8.4	25	ABalappppp	46	0	0	0		0	0	0	0	0
64	1	270	15	-1	529	353	7.1	33	ABarppapp	160	0	0	0		0	0	0	0	0
65	1	88	12	-1	376	114	14.6	30	ABpraapppa	5	0	0	0		0	0	0	0	0
66	1	35	112	-1	331	365	5.3	29	ABplaaappa	252	178	0	0		0	0	0	0	0
67	1	233	223	-1	286	347	15.4	31	MSappaa	333	0	0	0		0	0	0	0	0
68	1	182	245	-1	364	368	5.4	30	ABplaaappp	283	172	0	0		0	0	0	0	0
69	1	171	136	-1	216	392	18.5	33	ABplpaaaaa	277	0	0	0		0	0	0	0	0
70	1	212	68	-1	201	324	25.3	31	ABalpapaap	292	0	0	0		0	0	0	0	0
71	1	224	201	-1	379	327	5.6	33	ABarppaaa	301	-307	0	0		0	0	0	0	0
72	1	139	230	-1	169	197	17.0	26	MSppaaaa	231	0	0	0		0	0	0	0	0
73	1	34	212	275	429	316	5.6	35	ABarppaap	211	481	0	0		0	0	0	0	0
74	1	284	238	-1	486	300	13.1	33	Eplap	330	-109	0	0		0	0	0	0	0
75	1	187	166	-1	119	265	7.6	25	ABalapapaa	87	0	0	0		0	0	0	0	0
76	1	56	69	-1	564	153	11.6	29	ABprapapap	268	-255	0	0		0	0	0	0	0
77	1	189	292	-1	128	337	10.9	27	ABalpppaaa	263	275	0	0		0	0	0	0	0
78	1	303	309	-1	353	376	24.9	30	ABplpapapp	300	779	0	0		0	0	0	0	0
79	1	248	195	-1	442	415	14.0	30	ABplapaapp	273	-1043	0	0		0	0	0	0	0
80	1	17	116	-1	362	244	15.4	32	Ealpa	324	1080	0	0		0	0	0	0	0
81	1	68	244	-1	236	124	20.5	30	ABpraaapap	244	0	0	0		0	0	0	0	0
82	1	306	55	-1	90	264	16.0	28	ABalaaaala	162	0	0	0		0	0	0	0	0
83	1	196	53	-1	282	116	10.3	28	ABpraapapa	279	-182	0	0		0	0	0	0	0
84	1	226	10	-1	152	301	20.2	34	ABalpaapap	-285	0	0	0		0	0	0	0	0
85	1	152	233	-1	196	290	5.0	29	ABplaaaaaa	227	-187	0	0		0	0	0	0	0
86	1	53	171	-1	194	362	10.4	29	ABalppppaa	258	131	0	0		0	0	0	0	0
87	1	30	174	-1	251	306	23.4	31	ABalpappap	289	869	0	0		0	0	0	0	0
88	1	32	313	-1	420	159	16.5	32	Dppa	294	145	0	0		0	0	0	0	0
89	1	76	43	-1	571	382	15.7	29	ABplapappp	264	53	0	0		0	0	0	0	0
90	1	205	41	-1	208	215	12.1	31	MSpaaaap	307	-473	0	0		0	0	0	0	0
91	1	174	27	-1	511	388	19.5	33	ABplapppa	299	-18	0	0		0	0	0	0	0
92	1	104	121	-1	225	349	23.4	32	ABalpapapa	171	0	0	0		0	0	0	0	0
93	1	8	191	-1	243	118	10.9	29	ABpraapaap	-171	0	0	0		0	0	0	0	0
94	1	296	146	-1	228	220	14.9	27	MSpaapaa	277	-70	0	0		0	0	0	0	0
95	1	92	173	-1	239	132	6.8	26	ABarpapaaa	112	0	0	0		0	0	0	0	0
96	1	10	178	-1	238	194	10.7	26	MSpaaapa	266	152	0	0		0	0	0	0	0
97	1	31	301	-1	108	197	17.2	29	ABalaaapar	-214	0	0	0		0	0	0	0	0
98	1	165	157	-1	202	168	6.8	30	ABalappppa	240	884	0	0		0	0	0	0	0
99	1	80	188	-1	189	187	8.7	29	ABalapppap	236	1091	0	0		0	0	0	0	0
100	1	236	30	-1	212	130	8.8	29	ABpraapaaa	251	-627	0	0		0	0	0	0	0
101	1	90	180	-1	375	351	17.0	32	Daap	314	641	0	0		0	0	0	0	0
102	1	231	318	-1	536	148	21.7	32	ABprppappp	300	-139	0	0		0	0	0	0	0
103	1	13	247	-1	445	248	22.5	37	MSpappp	369	273	0	0		0	0	0	0	0
104	1	133	89	-1	114	181	13.7	26	ABalaaappl	285	0	0	0		0	0	0	0	0
105	1	293	269	-1	274	179	7.1	26	ABarpapapa	253	-258	0	0		0	0	0	0	0
106	1	244	82	-1	210	217	22.5	28	ABarapaapa	-2	0	0	0		0	0	0	0	0
107	1	160	143	-1	446	107	12.2	29	ABprapaapa	232	-3	0	0		0	0	0	0	0
108	1	78	25	-1	359	130	9.0	28	ABarpapppa	123	0	0	0		0	0	0	0	0
109	1	138	308	-1	469	135	9.8	34	ABarppppa	333	55	0	0		0	0	0	0	0
110	1	159	57	-1	114	237	9.4	28	ABalappaap	-52	0	0	0		0	0	0	0	0
111	1	58	286	-1	266	114	18.2	30	ABpraaaapp	205	0	0	0		0	0	0	0	0
112	1	179	239	-1	142	226	6.2	28	ABalappapp	411	0	0	0		0	0	0	0	0
113	1	33	279	-1	259	255	24.5	30	ABarapapaa	277	-98	0	0		0	0	0	0	0
114	1	314	184	-1	395	423	14.2	30	ABplaapppp	298	-959	0	0		0	0	0	0	0
115	1	118	87	-1	383	111	18.8	31	ABprpaappp	260	-73	0	0		0	0	0	0	0
116	1	211	93	-1	310	109	20.6	31	ABprpaaapa	13	0	0	0		0	0	0	0	0
117	1	36	271	-1	227	354	6.7	29	ABplaapaap	167	0	0	0		0	0	0	0	0
118	1	20	152	-1	173	384	12.4	29	ABalpppapa	248	-178	0	0		0	0	0	0	0
119	1	1	135	-1	225	165	14.5	28	MSppapaa	193	446	0	0		0	0	0	0	0
120	1	135	54	-1	250	317	19.7	31	ABalpapppa	264	96	0	0		0	0	0	0	0
121	1	155	206	-1	563	178	8.5	28	ABprapappa	261	211	0	0		0	0	0	0	0
122	1	273	225	-1	277	416	18.1	28	ABplpaaapa	230	126	0	0		0	0	0	0	0
123	1	3	7	-1	408	403	9.3	27	ABplapaapa	226	-211	0	0		0	0	0	0	0
124	1	243	324	-1	427	317	25.3	31	ABplpapppa	238	685	0	0		0	0	0	0	0
125	1	184	210	-1	102	220	13.6	27	ABalaaapal	134	0	0	0		0	0	0	0	0
126	1	164	125	-1	208	313	19.9	30	ABalpaaapp	392	0	0	0		0	0	0	0	0
127	1	113	323	-1	429	358	23.7	30	ABplppppaa	302	396	0	0		0	0	0	0	0
128	1	285	199	-1	432	413	21.2	32	ABplppappa	317	206	0	0		0	0	0	0	0
129	1	55	59	-1	551	220	7.9	35	Cpaap	329	279	0	0		0	0	0	0	0
130	1	115	67	-1	156	189	23.5	30	ABaraaappa	260	-154	0	0		0	0	0	0	0
131	1	252	102	-1	429	121	23.2	29	ABprppaaap	268	-518	0	0		0	0	0	0	0
132	1	151	159	-1	498	136	16.4	32	ABprappaaa	319	635	0	0		0	0	0	0	0
133	1	268	16	-1	201	248	7.4	28	MSaaaapa	412	0	0	0		0	0	0	0	0
134	1	84	8	-1	116	271	19.4	32	ABalpaapaa	191	0	0	0		0	0	0	0	0
135	1	69	36	-1	154	254	21.4	29	ABaraaapaa	237	0	0	0		0	0	0	0	0
136	1	250	288	-1	407	188	19.6	34	Dpap	334	1089	0	0		0	0	0	0	0
137	1	316	50	-1	546	219	26.0	34	ABprpppapa	346	-69	0	0		0	0	0	0	0
138	1	110	265	-1	106	313	16.3	29	ABalaaaalp	-24	0	0	0		0	0	0	0	0
139	1	198	307	-1	212	142	19.5	28	ABpraaapaa	244	511	0	0		0	0	0	0	0
140	1	43	18	-1	267	255	14.1	30	MSaaapp	377	0	0	0		0	0	0	0	0
141	1	148	45	-1	195	135	11.6	30	ABalaapppp	5	0	0	0		0	0	0	0	0
142	1	218	84	-1	520	166	8.0	33	ABarppppp	123	0	0	0		0	0	0	0	0
143	1	223	164	-1	314	244	14.3	29	Ealaa	292	-695	0	0		0	0	0	0	0
144	1	77	51	-1	163	252	11.1	30	MSaaaaap	475	0	0	0		0	0	0	0	0
145	1	126	325	-1	439	199	25.3	31	ABprpapppa	248	364	0	0		0	0	0	0	0
146	1	276	236	-1	593	328	12.4	34	Caapa	336	65	0	0		0	0	0	0	0
147	1	122	311	-1	395	415	20.9	30	ABplppapap	266	1749	0	0		0	0	0	0	0
148	1	89	256	-1	170	318	22.4	29	ABalpaaapa	257	-853	0	0		0	0	0	0	0
149	1	204	153	-1	365	346	9.6	31	MSapppp	106	0	0	0		0	0	0	0	0
150	1	93	70	-1	123	327	19.5	31	ABalpaappa	250	0	0	0		0	0	0	0	0
151	1	262	107	-1	128	343	14.4	29	ABalppaaap	230	0	0	0		0	0	0	0	0
152	1	168	314	-1	278	297	10.4	29	Earaa	282	945	0	0		0	0	0	0	0
153	1	281	177	-1	126	294	24.5	31	ABalpaaaaa	118	0	0	0		0	0	0	0	0
154	1	48	34	-1	473	384	24.4	35	ABplpppaap	242	63	0	0		0	0	0	0	0
155	1	283	317	-1	357	199	24.5	32	ABprpappaa	307	-204	0	0		0	0	0	0	0
156	1	24	65	-1	207	207	5.1	29	ABarpaaaa	288	-1145	0	0		0	0	0	0	0
157	1	255	196	-1	512	211	25.0	30	ABprppppap	228	747	0	0		0	0	0	0	0
158	1	245	268	-1	459	353	13.5	30	Cappaa	244	437	0	0		0	0	0	0	0
159	1	186	6	-1	580	173	14.4	30	ABprappapa	265	4	0	0		0	0	0	0	0
160	1	134	264	-1	254	403	19.4	31	ABplpaaaap	271	95	0	0		0	0	0	0	0
161	1	225	83	-1	291	239	5.4	35	ABarpaapa	352	911	0	0		0	0	0	0	0
162	1	109	148	-1	196	183	22.2	26	ABaraaappp	244	-30	0	0		0	0	0	0	0
163	1	200	193	-1	243	268	7.5	28	MSaaaapp	180	0	0	0		0	0	0	0	0
164	1	228	291	-1	401	120	21.6	30	ABprppaaaa	191	-243	0	0		0	0	0	0	0
165	1	72	96	-1	287	394	10.9	31	ABalpppppp	288	383	0	0		0	0	0	0	0
166	1	156	26	-1	173	295	25.5	29	ABalpaaaap	282	655	0	0		0	0	0	0	0
167	1	206	72	-1	426	348	12.4	35	Dapp	350	261	0	0		0	0	0	0	0
168	1	99	61	-1	291	322	20.4	32	ABalpapppp	316	518	0	0		0	0	0	0	0
169	1	129	227	-1	143	286	6.7	27	ABalapaapp	260	160	0	0		0	0	0	0	0
170	1	166	120	-1	237	123	17.3	26	ABpraaaaap	230	136	0	0		0	0	0	0	0
171	1	322	273	-1	266	330	4.6	27	ABplaaapaa	246	387	0	0		0	0	0	0	0
172	1	175	295	-1	267	209	24.0	29	ABarappaaa	292	-843	0	0		0	0	0	0	0
173	1	254	97	-1	554	160	18.5	32	ABprappaap	325	789	0	0		0	0	0	0	0
174	1	51	198	-1	159	205	12.8	29	MSpaaaaa	-265	0	0	0		0	0	0	0	0
175	1	298	186	-1	481	123	20.8	31	ABprppappa	261	436	0	0		0	0	0	0	0
176	1	87	224	-1	171	275	6.0	27	ABalapapap	147	0	0	0		0	0	0	0	0
177	1	37	77	-1	468	118	15.9	29	ABprapaapp	277	453	0	0		0	0	0	0	0
178	1	299	276	-1	396	168	26.1	32	ABprppaapa	325	-105	0	0		0	0	0	0	0
179	1	289	106	-1	301	118	14.4	31	ABpraaappp	117	0	0	0		0	0	0	0	0
180	1	169	182	-1	558	373	11.8	30	ABplapappa	258	384	0	0		0	0	0	0	0
181	1	2	274	-1	511	301	5.4	36	Caaaa	363	-210	0	0		0	0	0	0	0
182	1	297	137	-1	480	412	17.8	31	ABplappaap	249	255	0	0		0	0	0	0	0
183	1	288	142	-1	269	168	21.5	29	ABarappppp	278	-960	0	0		0	0	0	0	0
184	1	60	95	-1	229	236	25.3	30	ABarapaaap	301	174	0	0		0	0	0	0	0
185	1	97	242	-1	139	302	13.8	28	MSapaaaa	172	0	0	0		0	0	0	0	0
186	1	241	305	-1	147	372	19.2	33	ABalppapaa	302	-982	0	0		0	0	0	0	0
187	1	222	49	-1	526	392	10.1	29	ABplapapap	64	0	0	0		0	0	0	0	0
188	1	132	222	-1	256	339	10.3	31	MSapapp	304	907	0	0		0	0	0	0	0
189	1	18	165	-1	434	159	25.3	33	ABprppaapp	331	1263	0	0		0	0	0	0	0
190	1	195	297	-1	498	315	24.8	30	ABplpppppa	239	383	0	0		0	0	0	0	0
191	1	94	46	-1	510	345	16.1	28	Cappap	176	0	0	0		0	0	0	0	0
192	1	144	17	-1	378	406	7.2	27	ABplapaaaa	240	368	0	0		0	0	0	0	0
193	1	178	131	-1	411	370	7.9	29	ABplapaaap	226	24	0	0		0	0	0	0	0
194	1	295	293	-1	231	183	24.8	31	ABarapppap	257	432	0	0		0	0	0	0	0
195	1	173	228	-1	144	376	15.7	26	ABalppaapa	30	0	0	0		0	0	0	0	0
196	1	7	149	-1	353	418	12.2	31	ABplaapppa	281	-479	0	0		0	0	0	0	0
197	1	253	319	-1	588	227	22.7	34	ABprapppp	332	1025	0	0		0	0	0	0	0
198	1	119	161	304	147	177	19.5	30	ABalaapaa	269	-765	0	0		0	0	0	0	0
199	1	215	267	-1	250	289	4.9	29	ABplaaaapa	289	-168	0	0		0	0	0	0	0
200	1	39	74	-1	272	101	14.7	28	ABpraaappa	245	46	0	0		0	0	0	0	0
201	1	242	302	-1	603	210	12.6	29	ABprapappp	419	0	0	0		0	0	0	0	0
202	1	142	259	-1	289	149	6.4	29	ABarpapaap	240	432	0	0		0	0	0	0	0
203	1	259	31	-1	221	315	5.6	30	ABplaaaaap	-170	0	0	0		0	0	0	0	0
204	1	192	231	-1	521	399	14.9	29	ABplappapp	144	0	0	0		0	0	0	0	0
205	1	257	32	-1	317	134	12.3	26	ABpraappaa	343	0	0	0		0	0	0	0	0
206	1	230	261	-1	350	172	22.8	28	ABprpapaap	284	231	0	0		0	0	0	0	0
207	1	261	155	-1	433	258	14.8	33	Ealpp	336	1175	0	0		0	0	0	0	0
208	1	6	145	-1	423	114	16.3	31	ABpraapppp	292	308	0	0		0	0	0	0	0
209	1	95	266	-1	203	349	14.6	27	MSapapaa	206	-177	0	0		0	0	0	0	0
210	1	286	211	-1	471	215	24.6	31	ABprpapppp	255	-131	0	0		0	0	0	0	0
211	1	28	100	-1	153	158	14.8	34	ABalaappa	297	-701	0	0		0	0	0	0	0
212	1	301	248	-1	306	221	25.2	31	ABarappaap	282	615	0	0		0	0	0	0	0
213	1	235	42	-1	555	399	18.6	29	ABplappppa	296	-355	0	0		0	0	0	0	0
214	1	49	35	-1	166	210	7.6	28	ABalapppaa	-7	0	0	0		0	0	0	0	0
215	1	1	280	-1	269	168	14.9	29	MSppapap	253	-809	0	0		0	0	0	0	0
216	1	292	221	-1	280	239	18.0	31	ABaraapppp	113	0	0	0		0	0	0	0	0
217	1	280	220	-1	251	342	13.9	28	MSapapap	240	453	0	0		0	0	0	0	0
218	1	260	218	-1	345	371	13.7	30	Daaa	288	967	0	0		0	0	0	0	0
219	1	216	281	-1	319	125	8.9	29	ABpraapapp	158	0	0	0		0	0	0	0	0
220	1	123	183	-1	187	321	14.3	28	MSapaaap	222	-119	0	0		0	0	0	0	0
221	1	15	11	-1	368	252	5.4	36	ABarpaapp	215	0	0	0		0	0	0	0	0
222	1	147	44	-1	293	417	14.3	30	ABplpaappa	403	0	0	0		0	0	0	0	0
223	1	44	241	-1	304	344	5.3	29	ABplaaapap	267	128	0	0		0	0	0	0	0
224	1	45	141	-1	390	134	11.5	28	ABprapaaaa	241	439	0	0		0	0	0	0	0
225	1	42	298	-1	362	198	5.2	27	ABarpppaaa	212	817	0	0		0	0	0	0	0
226	1	111	19	-1	344	99	13.3	30	ABpraappap	-66	0	0	0		0	0	0	0	0
227	1	38	24	-1	495	255	21.4	36	Cppap	366	409	0	0		0	0	0	0	0
228	0	137	-1	-1	293	145	20.8	27		260	312	0	0		0	0	0	0	0
229	1	127	300	-1	257	188	18.6	31	MSppaap	284	-839	0	0		0	0	0	0	0
230	1	73	90	-1	332	401	8.9	31	ABplaappap	189	0	0	0		0	0	0	0	0
231	1	202	124	-1	100	313	13.2	26	ABalppaaaa	227	-208	0	0		0	0	0	0	0
232	1	117	58	-1	194	249	21.1	31	ABaraaapap	314	-141	0	0		0	0	0	0	0
233	1	287	257	-1	529	170	24.5	33	ABprpppaap	308	-185	0	0		0	0	0	0	0
234	1	197	251	-1	234	152	23.0	29	ABarappppa	283	-491	0	0		0	0	0	0	0
235	1	29	98	-1	418	299	12.2	32	Earpp	305	69	0	0		0	0	0	0	0
236	1	177	64	-1	527	126	12.0	30	ABprapapaa	271	-220	0	0		0	0	0	0	0
237	1	167	249	-1	347	103	18.6	30	ABprpaappa	453	0	0	0		0	0	0	0	0
238	1	96	79	-1	311	353	11.4	31	MSapppa	280	949	0	0		0	0	0	0	0
239	1	25	91	-1	193	344	5.7	27	ABplaapaaa	134	0	0	0		0	0	0	0	0
240	1	124	310	-1	320	266	24.4	34	ABarapappp	256	251	0	0		0	0	0	0	0
241	1	291	203	-1	376	138	22.4	30	ABprpapapp	290	475	0	0		0	0	0	0	0
242	1	194	190	-1	294	363	21.3	28	ABplpapaaa	258	-388	0	0		0	0	0	0	0
243	1	11	179	-1	570	311	8.3	36	Caaap	327	143	0	0		0	0	0	0	0
244	1	282	306	-1	339	266	9.3	34	Earap	242	0	0	0		0	0	0	0	0
245	1	154	303	-1	596	343	17.6	33	Caapp	-29	0	0	0		0	0	0	0	0
246	1	279	214	-1	116	208	10.8	24	ABalappaaa	262	0	0	0		0	0	0	0	0
247	1	54	170	-1	174	349	19.1	29	ABalpaappp	-128	0	0	0		0	0	0	0	0
248	1	79	284	-1	399	353	20.5	35	MSaappp	351	-89	0	0		0	0	0	0	0
249	1	47	14	-1	188	135	15.6	31	ABpraaaaaa	-123	0	0	0		0	0	0	0	0
250	1	21	132	-1	464	139	23.6	31	ABprppapap	287	-514	0	0		0	0	0	0	0
251	1	237	213	-1	421	395	24.6	29	ABplpppaaa	273	213	0	0		0	0	0	0	0
252	1	191	277	-1	220	295	23.6	31	ABalpappaa	147	0	0	0		0	0	0	0	0
253	1	128	255	-1	248	395	11.6	28	ABalpppppa	259	-162	0	0		0	0	0	0	0
254	1	320	185	-1	527	283	24.5	30	ABprpppppp	279	13	0	0		0	0	0	0	0
255	1	64	226	-1	184	151	22.8	30	ABarapppaa	625	0	0	0		0	0	0	0	0
256	1	185	169	-1	559	195	21.5	33	ABprapppa	323	807	0	0		0	0	0	0	0
257	1	161	187	-1	320	194	7.2	30	ABarpapapp	22	0	0	0		0	0	0	0	0
258	1	217	260	-1	344	129	22.4	30	ABprpapapa	257	487	0	0		0	0	0	0	0
259	1	52	119	-1	361	194	18.4	32	MSpppap	325	-32	0	0		0	0	0	0	0
260	1	85	5	-1	375	313	23.4	33	MSaappa	334	-351	0	0		0	0	0	0	0
261	1	209	156	-1	600	289	21.4	36	Cpapp	364	859	0	0		0	0	0	0	0
262	1	271	312	-1	479	223	6.2	35	Cpaaa	352	-213	0	0		0	0	0	0	0
263	0	240	-1	-1	327	202	12.7	29		269	749	0	0		0	0	0	0	0
264	1	275	129	-1	421	140	10.5	29	ABprapaaap	293	-542	0	0		0	0	0	0	0
265	1	105	270	-1	537	308	25.8	28	ABplpppppp	16	0	0	0		0	0	0	0	0
266	1	277	150	-1	311	423	19.2	30	ABplpaaapp	-44	0	0	0		0	0	0	0	0
267	1	300	147	-1	323	297	16.9	31	MSaapaap	-475	0	0	0		0	0	0	0	0
268	1	157	262	-1	377	393	24.2	31	ABplppaapa	276	-180	0	0		0	0	0	0	0
269	1	19	33	-1	179	164	11.9	28	ABalaapppa	265	0	0	0		0	0	0	0	0
270	1	311	278	-1	279	167	25.3	34	ABarappapa	331	19	0	0		0	0	0	0	0
271	1	227	289	-1	339	141	19.5	32	ABprpaaapp	274	-130	0	0		0	0	0	0	0
272	1	232	99	-1	545	234	17.7	36	Cpppa	365	-298	0	0		0	0	0	0	0
273	1	290	294	-1	383	256	22.6	31	MSpapapp	316	1271	0	0		0	0	0	0	0
274	1	263	115	-1	303	173	4.7	26	ABarpappaa	254	723	0	0		0	0	0	0	0
275	1	317	168	-1	437	341	17.6	34	Capaa	345	859	0	0		0	0	0	0	0
276	1	61	144	-1	265	345	24.5	31	ABalpapapp	219	0	0	0		0	0	0	0	0
277	1	266	38	-1	469	357	7.4	33	ABarppapa	329	1758	0	0		0	0	0	0	0
278	1	16	22	-1	114	257	23.0	30	ABaraaaaaa	-24	0	0	0		0	0	0	0	0
279	1	153	78	-1	270	297	16.5	30	MSaapaaa	298	-462	0	0		0	0	0	0	0
280	1	246	23	-1	278	201	13.9	30	MSpaapap	279	-458	0	0		0	0	0	0	0
281	1	269	290	-1	475	336	19.2	34	Capap	333	122	0	0		0	0	0	0	0
282	1	74	109	-1	291	424	9.6	27	ABplaappaa	-10	0	0	0		0	0	0	0	0
283	1	274	66	-1	220	385	21.5	31	ABalppappa	194	0	0	0		0	0	0	0	0
284	1	71	21	-1	170	348	8.7	28	ABalapappp	102	0	0	0		0	0	0	0	0
285	1	183	208	-1	290	289	24.7	31	ABarapapap	259	-662	0	0		0	0	0	0	0
286	1	315	209	-1	398	359	25.2	30	ABplppaapp	300	449	0	0		0	0	0	0	0
287	1	238	118	-1	506	362	24.6	32	ABplpppapa	261	-794	0	0		0	0	0	0	0
288	1	65	117	-1	164	229	24.0	28	ABaraaaaap	90	0	0	0		0	0	0	0	0
289	1	150	13	-1	332	434	16.2	30	ABplpaappp	310	0	0	0		0	0	0	0	0
290	1	67	320	-1	328	177	25.3	32	ABarappapp	267	-91	0	0		0	0	0	0	0
291	1	220	316	-1	593	202	17.7	32	ABprappapp	315	215	0	0		0	0	0	0	0
292	1	86	1	-1	523	326	20.5	35	Cappp	352	276	0	0		0	0	0	0	0
293	1	304	56	-1	350	301	12.5	33	Earpa	318	475	0	0		0	0	0	0	0
294	1	239	123	-1	390	159	7.3	30	ABarpapppp	242	370	0	0		0	0	0	0	0
295	1	136	4	-1	214	181	17.4	30	MSppaaap	236	138	0	0		0	0	0	0	0
296	1	27	160	-1	346	237	23.4	32	MSpapapa	251	797	0	0		0	0	0	0	0
297	1	305	80	-1	315	292	20.9	29	MSaapapa	1	0	0	0		0	0	0	0	0
298	1	143	60	-1	259	413	15.4	30	ABplpaapap	116	0	0	0		0	0	0	0	0
299	1	114	108	-1	322	397	18.0	28	ABplppaaaa	224	-59	0	0		0	0	0	0	0
300	1	145	246	-1	243	212	6.2	31	ABarpaaap	279	-845	0	0		0	0	0	0	0
301	1	131	37	-1	489	393	7.4	29	ABplapapaa	82	0	0	0		0	0	0	0	0
302	1	100	105	-1	440	124	20.5	33	ABprppapaa	272	832	0	0		0	0	0	0	0
303	1	251	151	-1	273	250	21.7	29	ABarapappa	267	183	0	0		0	0	0	0	0
304	1	50	296	-1	343	154	6.7	29	ABarpappap	5	0	0	0		0	0	0	0	0
305	1	207	130	-1	243	253	18.7	31	ABaraapppa	284	-477	0	0		0	0	0	0	0
306	1	267	71	-1	401	222	24.8	32	ABprpappap	209	0	0	0		0	0	0	0	0
307	1	22	47	-1	317	195	18.4	33	MSpppaa	329	-372	0	0		0	0	0	0	0
308	1	62	104	-1	281	388	6.7	29	ABplaapapp	284	-433	0	0		0	0	0	0	0
309	1	265	287	-1	517	288	16.4	38	Eplp	378	-31	0	0		0	0	0	0	0
310	1	146	122	-1	314	335	25.0	35	ABplpappaa	314	1140	0	0		0	0	0	0	0
311	1	256	76	-1	376	220	10.7	33	Ealap	319	1346	0	0		0	0	0	0	0
312	1	318	250	-1	545	281	21.0	34	Cpppp	334	824	0	0		0	0	0	0	0
313	1	9	163	-1	415	296	22.9	33	MSpappa	283	-394	0	0		0	0	0	0	0
314	1	5	217	-1	180	135	19.5	30	ABalaapapp	204	-128	0	0		0	0	0	0	0
315	1	214	216	-1	461	340	23.0	29	ABplppppap	292	-245	0	0		0	0	0	0	0
316	1	313	272	-1	482	172	9.4	27	ABarpppapp	-64	0	0	0		0	0	0	0	0
317	1	176	29	-1	219	394	16.0	30	ABplpaapaa	-105	0	0	0		0	0	0	0	0
318	1	46	134	-1	443	164	5.6	32	ABarpppapa	323	1101	0	0		0	0	0	0	0
319	1	310	253	-1	197	219	25.3	30	ABarapaaaa	291	361	0	0		0	0	0	0	0
320	1	193	111	-1	313	303	5.3	30	ABplaaaapp	198	0	0	0		0	0	0	0	0
321	1	221	128	-1	329	374	21.5	30	ABplpapaap	274	146	0	0		0	0	0	0	0
322	1	219	154	-1	500	251	24.5	30	ABprpppppa	127	0	0	0		0	0	0	0	0
323	1	323	114	-1	299	140	22.5	26	ABprpaaaap	-155	0	0	0		0	0	0	0	0
324	1	324	326	-1	380	321	25.0	27	ABplpappap	210	1338	0	0		0	0	0	0	0
