# Supplementary material for: The AP-2 Transcription Factor APTF-2 Is Required for Neuroblast and Epidermal Morphogenesis in Caenorhabditis elegans Embryogenesis
Source: PLoS Genet. 2016 May 13;12(5):e1006048. doi: 10.1371/journal.pgen.1006048 (PMC4866721; doi:10.1371/journal.pgen.1006048)
Supplement: S5 Text — (ZIP) [file pgen.1006048.s033.zip › nuclei/t133-nuclei]

1	1	292	236	-1	518	325	20.6	34	Cappp	336	-78	0	0		0	0	0	0	0
2	1	58	72	-1	354	414	20.4	32	ABplppapaa	160	0	0	0		0	0	0	0	0
3	1	7	50	-1	186	375	22.6	30	ABalppapap	266	514	0	0		0	0	0	0	0
4	1	295	52	-1	211	183	17.8	29	MSppaaap	259	-180	0	0		0	0	0	0	0
5	1	260	229	-1	374	309	23.6	33	MSaappa	286	26	0	0		0	0	0	0	0
6	1	159	12	-1	579	170	14.2	29	ABprappapa	12	0	0	0		0	0	0	0	0
7	1	123	25	-1	414	404	9.9	29	ABplapaapa	118	0	0	0		0	0	0	0	0
8	1	134	106	-1	121	274	19.0	31	ABalpaapaa	260	-126	0	0		0	0	0	0	0
9	1	11	193	-1	467	292	25.0	31	ABplpapppp	287	-133	0	0		0	0	0	0	0
10	1	84	43	-1	154	298	19.9	33	ABalpaapap	44	0	0	0		0	0	0	0	0
11	1	221	144	-1	366	254	5.5	34	ABarpaapp	344	210	0	0		0	0	0	0	0
12	1	65	235	-1	377	112	14.1	30	ABpraapppa	263	399	0	0		0	0	0	0	0
13	1	289	30	-1	333	434	15.6	31	ABplpaappp	274	317	0	0		0	0	0	0	0
14	1	249	97	-1	189	133	15.4	29	ABpraaaaaa	182	0	0	0		0	0	0	0	0
15	1	64	87	-1	530	349	7.4	32	ABarppapp	364	0	0	0		0	0	0	0	0
16	1	133	82	-1	206	247	7.6	28	MSaaaapa	103	0	0	0		0	0	0	0	0
17	1	192	7	-1	386	406	7.5	28	ABplapaaaa	88	0	0	0		0	0	0	0	0
18	1	140	191	-1	269	256	13.9	30	MSaaapp	282	-90	0	0		0	0	0	0	0
19	1	226	170	-1	343	97	12.9	30	ABpraappap	284	1817	0	0		0	0	0	0	0
20	1	37	285	-1	606	248	14.2	35	Cpapa	353	252	0	0		0	0	0	0	0
21	1	284	58	-1	171	347	8.7	28	ABalapappp	174	0	0	0		0	0	0	0	0
22	1	278	114	-1	115	259	22.6	31	ABaraaaaaa	295	-368	0	0		0	0	0	0	0
23	1	280	68	-1	275	202	13.7	31	MSpaapap	274	1444	0	0		0	0	0	0	0
24	1	227	246	-1	496	248	21.3	36	Cppap	366	-572	0	0		0	0	0	0	0
25	1	108	203	-1	353	129	8.8	27	ABarpapppa	270	1638	0	0		0	0	0	0	0
26	1	166	44	-1	177	299	25.4	30	ABalpaaaap	295	1303	0	0		0	0	0	0	0
27	1	91	5	329	517	386	19.8	34	ABplapppa	188	0	0	0		0	0	0	0	0
28	1	9	127	148	295	173	11.8	32	MSppapp	213	1043	0	0		0	0	0	0	0
29	1	317	131	-1	222	391	15.8	30	ABplpaapaa	134	0	0	0		0	0	0	0	0
30	1	100	227	-1	206	131	8.7	29	ABpraapaaa	315	0	0	0		0	0	0	0	0
31	1	203	298	-1	223	312	5.5	29	ABplaaaaap	40	0	0	0		0	0	0	0	0
32	1	205	101	-1	317	133	12.2	26	ABpraappaa	-283	0	0	0		0	0	0	0	0
33	1	269	168	-1	176	160	12.1	27	ABalaapppa	-84	0	0	0		0	0	0	0	0
34	1	154	15	-1	474	383	24.6	34	ABplpppaap	340	2081	0	0		0	0	0	0	0
35	1	214	110	-1	166	209	8.0	27	ABalapppaa	48	0	0	0		0	0	0	0	0
36	1	135	221	-1	156	252	21.2	28	ABaraaapaa	-152	0	0	0		0	0	0	0	0
37	1	301	63	-1	492	391	7.4	30	ABplapapaa	275	-1229	0	0		0	0	0	0	0
38	1	277	215	-1	469	357	7.4	33	ABarppapa	319	-840	0	0		0	0	0	0	0
39	1	25	252	-1	312	162	21.0	30	ABprpapaaa	223	-141	0	0		0	0	0	0	0
40	1	16	27	-1	209	400	12.6	30	ABalpppapp	231	0	0	0		0	0	0	0	0
41	1	90	263	-1	206	214	12.0	31	MSpaaaap	295	340	0	0		0	0	0	0	0
42	1	213	244	-1	556	395	18.6	29	ABplappppa	239	973	0	0		0	0	0	0	0
43	1	89	162	-1	573	376	16.1	29	ABplapappp	-240	0	0	0		0	0	0	0	0
44	1	222	139	-1	290	416	14.5	31	ABplpaappa	268	-226	0	0		0	0	0	0	0
45	1	141	22	-1	193	128	11.7	31	ABalaapppp	293	960	0	0		0	0	0	0	0
46	1	191	310	-1	496	338	15.9	22	Cappap	147	1031	0	0		0	0	0	0	0
47	1	307	6	-1	316	194	18.4	32	MSpppaa	328	-1166	0	0		0	0	0	0	0
48	1	27	323	-1	555	355	23.4	31	ABplappppp	308	402	0	0		0	0	0	0	0
49	1	187	49	-1	527	388	10.3	29	ABplapapap	290	300	0	0		0	0	0	0	0
50	1	137	84	-1	542	217	26.2	33	ABprpppapa	300	-240	0	0		0	0	0	0	0
51	1	144	13	-1	164	248	11.0	31	MSaaaaap	283	1752	0	0		0	0	0	0	0
52	1	5	198	-1	158	339	24.3	31	ABalpapaaa	-36	0	0	0		0	0	0	0	0
53	1	83	42	-1	278	110	10.4	29	ABpraapapa	470	0	0	0		0	0	0	0	0
54	1	120	65	-1	249	316	19.7	30	ABalpapppa	113	0	0	0		0	0	0	0	0
55	1	82	107	-1	89	264	15.9	29	ABalaaaala	244	-469	0	0		0	0	0	0	0
56	1	293	305	-1	344	298	12.7	33	Earpa	325	133	0	0		0	0	0	0	0
57	1	110	145	-1	113	236	9.3	29	ABalappaap	-108	0	0	0		0	0	0	0	0
58	1	232	86	-1	194	251	21.2	31	ABaraaapap	274	263	0	0		0	0	0	0	0
59	1	129	85	262	548	217	8.3	37	Cpaap	302	-169	0	0		0	0	0	0	0
60	1	298	208	-1	257	411	15.3	31	ABplpaapap	273	125	0	0		0	0	0	0	0
61	1	168	239	-1	292	321	20.3	33	ABalpapppp	333	313	0	0		0	0	0	0	0
62	1	52	98	-1	472	409	11.5	28	ABplappapa	-200	0	0	0		0	0	0	0	0
63	1	6	29	-1	559	326	25.4	33	ABplpppapp	287	1269	0	0		0	0	0	0	0
64	1	236	217	-1	524	125	11.7	30	ABprapapaa	271	389	0	0		0	0	0	0	0
65	1	156	134	-1	206	201	5.4	29	ABarpaaaa	254	1699	0	0		0	0	0	0	0
66	1	283	66	-1	221	386	21.6	31	ABalppappa	283	-117	0	0		0	0	0	0	0
67	1	130	223	-1	153	193	22.9	29	ABaraaappa	151	0	0	0		0	0	0	0	0
68	1	70	2	-1	209	328	25.3	30	ABalpapaap	286	-113	0	0		0	0	0	0	0
69	1	76	70	-1	561	149	11.7	28	ABprapapap	126	0	0	0		0	0	0	0	0
70	1	150	117	-1	125	326	19.6	30	ABalpaappa	262	0	0	0		0	0	0	0	0
71	1	306	73	-1	401	216	24.8	31	ABprpappap	268	-103	0	0		0	0	0	0	0
72	1	167	41	-1	429	346	12.3	33	Dapp	326	850	0	0		0	0	0	0	0
73	1	44	95	-1	329	357	16.5	32	MSappap	-106	0	0	0		0	0	0	0	0
74	1	200	200	-1	272	101	14.8	29	ABpraaappa	97	0	0	0		0	0	0	0	0
75	1	24	175	-1	207	240	16.9	30	ABaraappap	96	0	0	0		0	0	0	0	0
76	1	311	312	-1	371	219	10.9	32	Ealap	322	1096	0	0		0	0	0	0	0
77	1	177	302	-1	471	115	15.4	28	ABprapaapp	258	1384	0	0		0	0	0	0	0
78	1	279	176	-1	269	296	16.6	30	MSaapaaa	350	0	0	0		0	0	0	0	0
79	1	238	209	-1	311	351	11.3	31	MSapppa	288	0	0	0		0	0	0	0	0
80	1	297	320	-1	314	285	20.7	28	MSaapapa	236	269	0	0		0	0	0	0	0
81	1	49	109	-1	120	210	22.4	31	ABalaaaarr	296	353	0	0		0	0	0	0	0
82	1	106	9	-1	206	215	22.2	28	ABarapaapa	273	-1274	0	0		0	0	0	0	0
83	1	161	274	-1	290	237	5.2	35	ABarpaapa	344	-137	0	0		0	0	0	0	0
84	1	142	251	-1	519	168	7.9	33	ABarppppp	332	1254	0	0		0	0	0	0	0
85	1	14	28	-1	103	235	18.6	29	ABalaaaarl	76	0	0	0		0	0	0	0	0
86	1	48	220	-1	182	216	15.1	30	ABaraappaa	224	0	0	0		0	0	0	0	0
87	1	115	282	-1	387	110	18.6	30	ABprpaappp	308	167	0	0		0	0	0	0	0
88	1	36	102	-1	237	294	10.4	30	MSaaapap	118	0	0	0		0	0	0	0	0
89	1	104	128	-1	114	178	13.2	27	ABalaaappl	250	475	0	0		0	0	0	0	0
90	1	230	275	-1	335	400	8.9	30	ABplaappap	364	0	0	0		0	0	0	0	0
91	1	239	259	-1	195	342	5.6	27	ABplaapaaa	265	77	0	0		0	0	0	0	0
92	1	17	89	-1	330	164	14.6	31	MSppppa	310	-368	0	0		0	0	0	0	0
93	1	116	61	-1	314	104	20.7	29	ABprpaaapa	255	658	0	0		0	0	0	0	0
94	1	61	161	-1	224	382	10.3	27	ABalppppap	261	137	0	0		0	0	0	0	0
95	1	184	14	-1	225	241	25.3	31	ABarapaaap	260	-498	0	0		0	0	0	0	0
96	1	165	182	-1	290	395	10.7	31	ABalpppppp	79	0	0	0		0	0	0	0	0
97	1	173	38	-1	553	159	18.2	32	ABprappaap	297	-290	0	0		0	0	0	0	0
98	1	235	137	-1	418	298	12.6	33	Earpp	322	784	0	0		0	0	0	0	0
99	1	272	100	-1	543	230	17.5	36	Cpppa	361	-32	0	0		0	0	0	0	0
100	1	211	74	-1	152	159	15.6	33	ABalaappa	-46	0	0	0		0	0	0	0	0
101	1	28	318	-1	235	239	21.7	31	ABarapaapp	262	1086	0	0		0	0	0	0	0
102	1	131	141	-1	430	116	22.7	28	ABprppaaap	245	294	0	0		0	0	0	0	0
103	1	31	104	-1	304	243	19.9	29	MSpapaaa	271	1056	0	0		0	0	0	0	0
104	1	308	121	-1	279	386	6.8	30	ABplaapapp	145	0	0	0		0	0	0	0	0
105	1	302	112	-1	445	117	20.2	32	ABprppapaa	327	-53	0	0		0	0	0	0	0
106	1	179	18	-1	299	114	14.3	31	ABpraaappp	115	0	0	0		0	0	0	0	0
107	1	151	297	-1	127	335	14.2	30	ABalppaaap	153	0	0	0		0	0	0	0	0
108	1	299	166	-1	323	398	17.8	28	ABplppaaaa	279	598	0	0		0	0	0	0	0
109	1	282	88	-1	298	421	9.4	26	ABplaappaa	220	328	0	0		0	0	0	0	0
110	1	15	197	264	148	224	17.3	34	ABaraaaap	222	-490	0	0		0	0	0	0	0
111	1	320	171	-1	314	301	5.0	29	ABplaaaapp	279	-172	0	0		0	0	0	0	0
112	1	66	272	-1	334	366	5.3	28	ABplaaappa	241	186	0	0		0	0	0	0	0
113	1	32	301	-1	235	345	17.4	30	MSapaap	302	522	0	0		0	0	0	0	0
114	1	323	190	-1	296	129	21.7	26	ABprpaaaap	-76	0	0	0		0	0	0	0	0
115	1	274	311	-1	302	171	4.7	27	ABarpappaa	242	-126	0	0		0	0	0	0	0
116	1	80	254	-1	364	238	15.7	32	Ealpa	322	464	0	0		0	0	0	0	0
117	1	288	226	-1	163	229	24.0	29	ABaraaaaap	189	0	0	0		0	0	0	0	0
118	1	287	199	-1	508	359	24.8	32	ABplpppapa	296	469	0	0		0	0	0	0	0
119	1	259	3	-1	360	189	18.6	32	MSpppap	320	-637	0	0		0	0	0	0	0
120	1	170	214	-1	238	126	16.6	27	ABpraaaaap	160	0	0	0		0	0	0	0	0
121	1	92	122	-1	224	350	23.0	32	ABalpapapa	119	0	0	0		0	0	0	0	0
122	1	310	228	-1	309	332	25.0	37	ABplpappaa	251	513	0	0		0	0	0	0	0
123	1	294	59	-1	387	158	7.4	30	ABarpapppp	292	424	0	0		0	0	0	0	0
124	1	231	195	-1	101	310	13.5	26	ABalppaaaa	219	417	0	0		0	0	0	0	0
125	1	126	257	-1	208	311	20.2	29	ABalpaaapp	230	0	0	0		0	0	0	0	0
126	1	39	255	-1	344	246	19.5	33	MSpapaap	333	691	0	0		0	0	0	0	0
127	1	20	113	-1	110	267	12.4	31	ABalapaaa	-7	0	0	0		0	0	0	0	0
128	1	321	135	-1	323	371	21.6	30	ABplpapaap	308	364	0	0		0	0	0	0	0
129	1	264	138	-1	422	142	10.4	30	ABprapaaap	273	706	0	0		0	0	0	0	0
130	1	305	201	-1	242	254	18.6	31	ABaraapppa	261	153	0	0		0	0	0	0	0
131	1	193	245	-1	411	370	8.2	28	ABplapaaap	40	0	0	0		0	0	0	0	0
132	1	250	77	-1	463	134	23.4	30	ABprppapap	260	964	0	0		0	0	0	0	0
133	1	50	299	-1	482	246	15.7	38	Eprp	383	106	0	0		0	0	0	0	0
134	1	318	123	-1	442	169	5.6	31	ABarpppapa	303	1105	0	0		0	0	0	0	0
135	1	119	328	-1	222	164	14.4	29	MSppapaa	219	-176	0	0		0	0	0	0	0
136	1	69	46	-1	216	394	18.5	32	ABplpaaaaa	327	1086	0	0		0	0	0	0	0
137	1	182	212	-1	480	408	17.5	30	ABplappaap	302	-504	0	0		0	0	0	0	0
138	1	46	8	-1	174	388	15.5	30	ABalppaapp	121	0	0	0		0	0	0	0	0
139	1	41	216	-1	128	231	13.8	28	MSaaaaaa	223	-154	0	0		0	0	0	0	0
140	1	56	304	-1	301	377	24.6	31	ABplpapapa	270	362	0	0		0	0	0	0	0
141	1	224	206	-1	390	130	10.7	27	ABprapaaaa	129	0	0	0		0	0	0	0	0
142	1	183	181	-1	271	166	21.5	30	ABarappppp	238	139	0	0		0	0	0	0	0
143	1	107	219	-1	446	107	11.5	28	ABprapaapa	61	0	0	0		0	0	0	0	0
144	1	276	23	-1	262	343	24.3	31	ABalpapapp	298	848	0	0		0	0	0	0	0
145	1	208	94	-1	424	113	16.2	30	ABpraapppp	273	-867	0	0		0	0	0	0	0
146	1	94	26	-1	228	214	15.1	28	MSpaapaa	205	0	0	0		0	0	0	0	0
147	1	267	118	-1	322	295	17.3	32	MSaapaap	320	879	0	0		0	0	0	0	0
148	1	162	54	-1	200	184	22.4	28	ABaraaappp	273	640	0	0		0	0	0	0	0
149	1	196	188	-1	357	418	12.3	30	ABplaapppa	177	0	0	0		0	0	0	0	0
150	1	266	249	-1	310	421	19.2	30	ABplpaaapp	269	0	0	0		0	0	0	0	0
151	1	303	160	-1	270	243	21.5	31	ABarapappa	151	0	0	0		0	0	0	0	0
152	1	118	32	-1	176	384	12.1	29	ABalpppapa	130	0	0	0		0	0	0	0	0
153	1	149	37	-1	369	340	9.6	31	MSapppp	-60	0	0	0		0	0	0	0	0
154	1	322	241	-1	494	243	25.8	31	ABprpppppa	316	779	0	0		0	0	0	0	0
155	1	207	163	-1	435	261	15.2	33	Ealpp	339	79	0	0		0	0	0	0	0
156	1	261	20	324	592	286	21.3	35	Cpapp	236	0	0	0		0	0	0	0	0
157	1	98	78	-1	204	165	6.2	28	ABalappppa	-80	0	0	0		0	0	0	0	0
158	1	12	130	-1	324	108	17.1	29	ABprpaapap	206	0	0	0		0	0	0	0	0
159	1	132	48	-1	498	134	16.2	31	ABprappaaa	257	372	0	0		0	0	0	0	0
160	1	296	260	-1	346	232	23.8	32	MSpapapa	327	542	0	0		0	0	0	0	0
161	1	198	40	-1	122	192	19.0	27	ABalaapaaa	188	1166	0	0		0	0	0	0	0
162	1	42	207	-1	381	171	12.3	32	MSppppp	557	0	0	0		0	0	0	0	0
163	1	313	67	-1	414	290	23.3	33	MSpappa	330	84	0	0		0	0	0	0	0
164	1	143	164	-1	317	236	14.5	30	Ealaa	-367	0	0	0		0	0	0	0	0
165	1	189	273	-1	436	152	24.9	33	ABprppaapp	294	651	0	0		0	0	0	0	0
166	1	75	179	-1	121	262	7.2	25	ABalapapaa	234	-789	0	0		0	0	0	0	0
167	1	43	116	-1	487	160	22.5	31	ABprpppaaa	315	476	0	0		0	0	0	0	0
168	1	275	261	-1	435	345	17.8	35	Capaa	327	-374	0	0		0	0	0	0	0
169	1	256	177	-1	560	197	21.8	35	ABprapppa	307	648	0	0		0	0	0	0	0
170	1	247	186	-1	177	347	19.0	31	ABalpaappp	293	-19	0	0		0	0	0	0	0
171	1	86	60	-1	195	364	10.3	29	ABalppppaa	247	-187	0	0		0	0	0	0	0
172	1	35	286	-1	149	364	10.6	28	ABalpppaap	180	0	0	0		0	0	0	0	0
173	1	95	150	-1	236	129	7.0	26	ABarpapaaa	219	1361	0	0		0	0	0	0	0
174	1	87	283	-1	251	304	23.3	32	ABalpappap	312	-354	0	0		0	0	0	0	0
175	1	10	284	-1	264	386	22.5	30	ABalppappp	293	128	0	0		0	0	0	0	0
176	1	45	290	-1	383	168	15.9	31	Dpaa	318	-8	0	0		0	0	0	0	0
177	1	153	224	-1	127	294	24.3	32	ABalpaaaaa	192	0	0	0		0	0	0	0	0
178	1	96	205	-1	239	192	10.8	27	MSpaaapa	256	-247	0	0		0	0	0	0	0
179	1	243	93	-1	570	306	8.3	36	Caaap	352	2012	0	0		0	0	0	0	0
180	1	101	267	-1	375	346	16.9	31	Daap	294	2	0	0		0	0	0	0	0
181	1	29	126	-1	225	109	14.6	29	ABpraaaapa	166	0	0	0		0	0	0	0	0
182	1	180	11	-1	561	366	11.5	30	ABplapappa	80	0	0	0		0	0	0	0	0
183	1	220	76	-1	186	321	14.3	28	MSapaaap	267	251	0	0		0	0	0	0	0
184	1	114	35	-1	395	422	15.1	30	ABplaapppp	306	807	0	0		0	0	0	0	0
185	1	254	169	-1	523	277	24.6	30	ABprpppppp	300	-747	0	0		0	0	0	0	0
186	1	175	64	-1	484	123	20.6	31	ABprppappa	272	-176	0	0		0	0	0	0	0
187	1	257	75	-1	318	191	7.0	29	ABarpapapp	253	6	0	0		0	0	0	0	0
188	1	99	120	-1	185	180	8.5	29	ABalapppap	257	530	0	0		0	0	0	0	0
189	1	53	153	-1	409	195	5.4	29	ABarpppaap	287	196	0	0		0	0	0	0	0
190	1	242	211	-1	292	361	21.3	28	ABplpapaaa	274	-310	0	0		0	0	0	0	0
191	1	93	218	-1	241	120	11.1	30	ABpraapaap	370	0	0	0		0	0	0	0	0
192	1	8	152	-1	160	319	6.5	28	ABalapappa	84	0	0	0		0	0	0	0	0
193	1	163	90	-1	245	267	7.7	27	MSaaaapp	263	0	0	0		0	0	0	0	0
194	1	60	187	-1	209	304	15.8	31	ABaraapapa	296	-466	0	0		0	0	0	0	0
195	1	79	111	-1	444	415	14.2	30	ABplapaapp	263	-144	0	0		0	0	0	0	0
196	1	157	33	-1	511	210	24.7	30	ABprppppap	255	740	0	0		0	0	0	0	0
197	1	19	178	-1	246	394	8.3	29	ABplaapapa	-105	0	0	0		0	0	0	0	0
198	1	174	313	-1	159	207	12.8	28	MSpaaaaa	46	0	0	0		0	0	0	0	0
199	1	128	34	-1	431	412	21.5	32	ABplppappa	307	-455	0	0		0	0	0	0	0
200	1	57	280	-1	138	158	11.4	28	ABalaaappr	261	-450	0	0		0	0	0	0	0
201	1	71	159	-1	375	328	5.7	32	ABarppaaa	288	853	0	0		0	0	0	0	0
202	1	62	108	-1	189	280	11.6	32	MSaaapaa	11	0	0	0		0	0	0	0	0
203	1	241	62	-1	371	132	22.6	30	ABprpapapp	271	-127	0	0		0	0	0	0	0
204	1	2	322	-1	421	428	17.7	29	ABplappaaa	307	0	0	0		0	0	0	0	0
205	1	34	225	-1	297	137	17.6	30	ABprpaapaa	237	479	0	0		0	0	0	0	0
206	1	121	296	-1	564	172	8.5	29	ABprapappa	261	797	0	0		0	0	0	0	0
207	1	63	265	-1	245	160	8.2	27	ABalappppp	38	0	0	0		0	0	0	0	0
208	1	285	248	-1	288	287	24.5	31	ABarapapap	309	-173	0	0		0	0	0	0	0
209	1	286	242	-1	397	353	24.4	29	ABplppaapp	272	149	0	0		0	0	0	0	0
210	1	125	243	-1	101	221	13.5	28	ABalaaapal	112	0	0	0		0	0	0	0	0
211	1	210	213	-1	469	206	24.1	30	ABprpapppp	229	-143	0	0		0	0	0	0	0
212	1	73	309	-1	448	316	6.3	29	ABarppaapp	191	162	0	0		0	0	0	0	0
213	1	251	96	-1	424	389	24.5	28	ABplpppaaa	-59	0	0	0		0	0	0	0	0
214	1	246	105	-1	117	209	10.9	24	ABalappaaa	235	0	0	0		0	0	0	0	0
215	1	47	303	-1	479	408	21.7	31	ABplppappp	296	68	0	0		0	0	0	0	0
216	1	315	314	-1	462	341	23.5	29	ABplppppap	253	469	0	0		0	0	0	0	0
217	1	314	99	-1	185	128	19.6	30	ABalaapapp	251	218	0	0		0	0	0	0	0
218	1	218	165	-1	348	367	13.6	30	Daaa	260	-20	0	0		0	0	0	0	0
219	0	263	-1	-1	325	204	12.4	28		217	523	0	0		0	0	0	0	0
220	1	217	292	-1	253	344	13.5	29	MSapapap	237	165	0	0		0	0	0	0	0
221	1	216	294	-1	281	239	17.6	32	ABaraapppp	273	1039	0	0		0	0	0	0	0
222	1	188	172	-1	259	335	9.8	30	MSapapp	298	-21	0	0		0	0	0	0	0
223	1	67	136	-1	291	346	15.5	31	MSappaa	-141	0	0	0		0	0	0	0	0
224	1	176	233	-1	173	269	6.1	27	ABalapapap	269	-1158	0	0		0	0	0	0	0
225	1	122	325	-1	279	417	18.2	29	ABplpaaapa	125	0	0	0		0	0	0	0	0
226	1	255	204	-1	189	151	23.3	31	ABarapppaa	303	1080	0	0		0	0	0	0	0
227	1	169	16	-1	145	284	6.4	28	ABalapaapp	446	0	0	0		0	0	0	0	0
228	1	195	31	-1	146	369	15.0	26	ABalppaapa	220	-1227	0	0		0	0	0	0	0
229	1	59	140	-1	274	233	10.2	30	MSpaaapp	108	0	0	0		0	0	0	0	0
230	1	72	253	-1	164	194	17.7	27	MSppaaaa	133	0	0	0		0	0	0	0	0
231	1	204	24	-1	528	398	15.2	28	ABplappapp	99	0	0	0		0	0	0	0	0
232	1	4	174	-1	142	274	16.3	29	ABaraapaaa	215	0	0	0		0	0	0	0	0
233	1	85	287	-1	196	289	4.8	28	ABplaaaaaa	149	0	0	0		0	0	0	0	0
234	1	26	222	-1	187	272	16.5	30	ABaraapaap	-66	0	0	0		0	0	0	0	0
235	1	13	184	-1	354	416	17.3	26	ABplppaaap	235	969	0	0		0	0	0	0	0
236	1	146	146	-1	594	320	12.6	34	Caapa	313	-791	0	0		0	0	0	0	0
237	1	22	276	-1	132	151	18.3	28	ABalaapapa	224	1067	0	0		0	0	0	0	0
238	1	74	256	-1	486	303	13.6	32	Eplap	324	861	0	0		0	0	0	0	0
239	1	112	277	-1	146	228	6.2	28	ABalappapp	279	0	0	0		0	0	0	0	0
240	1	1	155	-1	350	314	20.7	30	MSaapapp	284	858	0	0		0	0	0	0	0
241	1	223	307	-1	304	347	5.2	30	ABplaaapap	260	-505	0	0		0	0	0	0	0
242	1	185	258	-1	142	300	14.0	27	MSapaaaa	141	0	0	0		0	0	0	0	0
243	1	55	10	-1	438	218	11.4	37	Epra	138	0	0	0		0	0	0	0	0
244	1	81	196	-1	235	119	20.4	31	ABpraaapap	269	233	0	0		0	0	0	0	0
245	1	68	4	-1	367	371	5.5	29	ABplaaappp	295	481	0	0		0	0	0	0	0
246	1	300	56	154	241	208	6.9	32	ABarpaaap	137	0	0	0		0	0	0	0	0
247	1	103	289	-1	445	243	22.6	37	MSpappp	370	1533	0	0		0	0	0	0	0
248	1	212	55	-1	301	212	24.9	30	ABarappaap	301	-235	0	0		0	0	0	0	0
249	1	237	21	-1	350	101	18.4	30	ABprpaappa	114	0	0	0		0	0	0	0	0
250	1	312	157	-1	539	280	21.4	34	Cpppp	-134	0	0	0		0	0	0	0	0
251	1	234	156	-1	234	160	22.5	29	ABarappppa	418	0	0	0		0	0	0	0	0
252	1	33	158	-1	391	370	14.0	32	Dapa	307	223	0	0		0	0	0	0	0
253	1	319	315	-1	198	219	24.8	31	ABarapaaaa	284	0	0	0		0	0	0	0	0
254	1	38	83	-1	122	295	9.4	27	ABalapaapa	41	0	0	0		0	0	0	0	0
255	1	253	202	-1	254	392	11.7	29	ABalpppppa	247	-163	0	0		0	0	0	0	0
256	1	148	210	-1	168	318	22.3	28	ABalpaaapa	402	0	0	0		0	0	0	0	0
257	1	233	57	-1	527	169	24.3	33	ABprpppaap	100	0	0	0		0	0	0	0	0
258	1	30	17	-1	476	183	14.9	35	Dppp	333	-620	0	0		0	0	0	0	0
259	1	202	232	-1	286	148	6.4	29	ABarpapaap	242	-830	0	0		0	0	0	0	0
260	1	258	269	-1	344	129	21.5	30	ABprpapapa	252	488	0	0		0	0	0	0	0
261	1	206	326	-1	354	167	22.6	27	ABprpapaap	230	0	0	0		0	0	0	0	0
262	1	268	300	-1	376	386	24.4	31	ABplppaapa	284	166	0	0		0	0	0	0	0
263	1	54	331	-1	263	124	23.5	31	ABprpaaaaa	306	985	0	0		0	0	0	0	0
264	1	160	81	-1	257	405	19.4	31	ABplpaaaap	-198	0	0	0		0	0	0	0	0
265	1	138	268	-1	105	313	16.4	29	ABalaaaalp	278	515	0	0		0	0	0	0	0
266	1	209	53	-1	206	346	14.4	28	MSapapaa	234	433	0	0		0	0	0	0	0
267	1	199	192	-1	255	289	5.3	29	ABplaaaapa	196	0	0	0		0	0	0	0	0
268	1	158	240	-1	461	354	13.4	30	Cappaa	242	-192	0	0		0	0	0	0	0
269	1	105	231	-1	274	177	7.3	27	ABarpapapa	251	64	0	0		0	0	0	0	0
270	1	265	230	-1	535	308	26.1	29	ABplpppppp	275	1052	0	0		0	0	0	0	0
271	1	117	69	-1	226	352	7.1	29	ABplaapaap	282	465	0	0		0	0	0	0	0
272	1	316	247	-1	480	173	9.2	26	ABarpppapp	266	818	0	0		0	0	0	0	0
273	1	171	39	-1	270	331	4.6	27	ABplaaapaa	231	72	0	0		0	0	0	0	0
274	1	181	185	-1	509	303	5.4	36	Caaaa	338	-1584	0	0		0	0	0	0	0
275	1	73	279	-1	415	312	5.6	29	ABarppaapa	189	468	0	0		0	0	0	0	0
276	1	178	129	-1	394	171	24.8	32	ABprppaapa	317	519	0	0		0	0	0	0	0
277	1	252	51	-1	221	296	23.6	30	ABalpappaa	145	0	0	0		0	0	0	0	0
278	1	270	270	-1	284	166	25.1	33	ABarappapa	335	-44	0	0		0	0	0	0	0
279	1	113	125	-1	258	252	24.5	31	ABarapapaa	274	667	0	0		0	0	0	0	0
280	1	215	142	-1	273	166	15.7	28	MSppapap	209	207	0	0		0	0	0	0	0
281	1	219	189	-1	314	127	8.9	30	ABpraapapp	292	-1176	0	0		0	0	0	0	0
282	1	18	80	-1	242	278	15.1	30	ABaraapapp	171	0	0	0		0	0	0	0	0
283	1	21	180	-1	559	256	25.3	30	ABprpppapp	230	-492	0	0		0	0	0	0	0
284	1	248	36	-1	395	348	20.5	34	MSaappp	81	0	0	0		0	0	0	0	0
285	1	3	293	-1	471	190	19.3	40	Cppaa	402	-249	0	0		0	0	0	0	0
286	1	111	45	-1	264	112	18.3	30	ABpraaaapp	270	-105	0	0		0	0	0	0	0
287	1	309	295	-1	517	284	16.6	36	Eplp	365	-428	0	0		0	0	0	0	0
288	1	136	149	-1	409	182	19.4	35	Dpap	325	158	0	0		0	0	0	0	0
289	1	271	1	-1	338	136	19.4	31	ABprpaaapp	-132	0	0	0		0	0	0	0	0
290	1	281	79	-1	474	341	18.9	34	Capap	327	778	0	0		0	0	0	0	0
291	1	164	266	-1	402	121	21.9	29	ABprppaaaa	261	-174	0	0		0	0	0	0	0
292	1	77	124	-1	130	338	10.9	29	ABalpppaaa	267	-316	0	0		0	0	0	0	0
293	1	194	103	-1	231	181	25.1	32	ABarapppap	276	-812	0	0		0	0	0	0	0
294	1	273	47	-1	381	253	22.6	32	MSpapapp	276	472	0	0		0	0	0	0	0
295	1	172	147	-1	262	208	24.3	30	ABarappaaa	257	342	0	0		0	0	0	0	0
296	1	304	237	-1	337	150	6.5	28	ABarpappap	307	0	0	0		0	0	0	0	0
297	1	190	306	-1	492	312	24.4	31	ABplpppppa	313	-951	0	0		0	0	0	0	0
298	1	225	194	-1	358	198	4.9	27	ABarpppaaa	210	503	0	0		0	0	0	0	0
299	1	23	133	-1	135	195	8.8	28	ABalappapa	236	457	0	0		0	0	0	0	0
300	1	229	71	-1	253	188	18.6	32	MSppaap	413	0	0	0		0	0	0	0	0
301	1	97	278	-1	106	198	16.6	30	ABalaaapar	307	-1	0	0		0	0	0	0	0
302	1	201	250	-1	601	207	12.5	28	ABprapappp	100	0	0	0		0	0	0	0	0
303	1	245	151	-1	597	338	17.4	34	Caapp	333	-75	0	0		0	0	0	0	0
304	1	198	271	-1	165	160	20.6	28	ABalaapaap	192	539	0	0		0	0	0	0	0
305	1	186	234	-1	151	369	19.1	32	ABalppapaa	-45	0	0	0		0	0	0	0	0
306	1	244	143	-1	340	266	9.6	33	Earap	-108	0	0	0		0	0	0	0	0
307	1	139	281	-1	214	142	19.2	29	ABpraaapaa	-110	0	0	0		0	0	0	0	0
308	1	109	19	-1	469	136	9.3	34	ABarppppa	341	-853	0	0		0	0	0	0	0
309	1	78	119	-1	348	370	24.6	30	ABplpapapp	265	-788	0	0		0	0	0	0	0
310	1	240	319	-1	316	261	24.6	35	ABarapappp	330	247	0	0		0	0	0	0	0
311	1	147	167	-1	392	413	21.0	29	ABplppapap	135	0	0	0		0	0	0	0	0
312	1	262	321	-1	476	225	6.2	33	Cpaaa	297	1029	0	0		0	0	0	0	0
313	1	88	288	-1	421	157	16.4	31	Dppa	281	-463	0	0		0	0	0	0	0
314	1	152	183	-1	281	296	10.6	29	Earaa	263	952	0	0		0	0	0	0	0
315	0	228	-1	-1	290	136	21.2	27		274	-44	0	0		0	0	0	0	0
316	1	291	308	-1	593	198	17.7	32	ABprappapp	308	190	0	0		0	0	0	0	0
317	1	155	115	-1	355	195	24.2	32	ABprpappaa	283	1573	0	0		0	0	0	0	0
318	1	102	92	-1	536	146	21.5	31	ABprppappp	293	785	0	0		0	0	0	0	0
319	1	197	327	-1	587	228	23.0	35	ABprapppp	324	358	0	0		0	0	0	0	0
320	1	290	316	-1	335	168	25.3	34	ABarappapp	320	288	0	0		0	0	0	0	0
321	1	40	132	-1	442	282	8.8	33	Eplaa	-83	0	0	0		0	0	0	0	0
322	1	51	173	-1	502	167	25.5	26	ABprppppaa	195	0	0	0		0	0	0	0	0
323	1	127	317	-1	429	357	23.6	29	ABplppppaa	-92	0	0	0		0	0	0	0	0
324	1	124	330	-1	420	315	25.0	29	ABplpapppa	238	685	0	0		0	0	0	0	0
325	1	145	332	-1	435	193	25.0	29	ABprpapppa	248	364	0	0		0	0	0	0	0
326	1	324	333	-1	368	318	26.0	27	ABplpappap	210	1338	0	0		0	0	0	0	0
