# Supplementary material for: The AP-2 Transcription Factor APTF-2 Is Required for Neuroblast and Epidermal Morphogenesis in Caenorhabditis elegans Embryogenesis
Source: PLoS Genet. 2016 May 13;12(5):e1006048. doi: 10.1371/journal.pgen.1006048 (PMC4866721; doi:10.1371/journal.pgen.1006048)
Supplement: S5 Text — (ZIP) [file pgen.1006048.s033.zip › nuclei/t134-nuclei]

1	1	289	332	-1	338	136	18.9	30	ABprpaaapp	251	-403	0	0		0	0	0	0	0
2	1	68	86	-1	203	325	25.0	30	ABalpapaap	239	-369	0	0		0	0	0	0	0
3	1	119	156	-1	359	190	18.6	33	MSpppap	308	-1263	0	0		0	0	0	0	0
4	1	245	268	-1	363	370	5.6	29	ABplaaappp	259	185	0	0		0	0	0	0	0
5	1	27	277	-1	502	399	18.7	28	ABplapppaa	243	173	0	0		0	0	0	0	0
6	1	47	14	-1	315	197	18.9	32	MSpppaa	308	68	0	0		0	0	0	0	0
7	1	17	177	-1	383	404	7.5	27	ABplapaaaa	225	1268	0	0		0	0	0	0	0
8	1	138	2	-1	169	389	15.8	29	ABalppaapp	151	0	0	0		0	0	0	0	0
9	1	82	298	-1	202	215	21.9	28	ABarapaapa	254	1152	0	0		0	0	0	0	0
10	1	243	231	-1	437	219	11.6	36	Epra	353	-323	0	0		0	0	0	0	0
11	1	182	116	-1	557	369	11.4	29	ABplapappa	58	0	0	0		0	0	0	0	0
12	1	6	276	-1	578	170	14.5	30	ABprappapa	264	1275	0	0		0	0	0	0	0
13	1	51	126	-1	167	247	10.6	30	MSaaaaap	295	169	0	0		0	0	0	0	0
14	1	95	149	-1	220	245	25.5	31	ABarapaaap	315	-424	0	0		0	0	0	0	0
15	1	34	238	-1	473	382	24.3	32	ABplpppaap	288	73	0	0		0	0	0	0	0
16	1	227	76	-1	144	281	6.2	28	ABalapaapp	275	986	0	0		0	0	0	0	0
17	1	258	186	-1	474	181	14.8	35	Dppp	346	-316	0	0		0	0	0	0	0
18	1	106	189	-1	299	117	14.2	31	ABpraaappp	275	-510	0	0		0	0	0	0	0
19	1	308	216	-1	469	139	9.0	33	ABarppppa	338	-187	0	0		0	0	0	0	0
20	1	156	6	-1	593	273	20.3	31	Cpappd	273	-40	0	0		0	0	0	0	0
21	1	249	316	-1	349	102	18.2	30	ABprpaappa	228	118	0	0		0	0	0	0	0
22	1	45	237	-1	195	126	12.5	31	ABalaapppp	308	26	0	0		0	0	0	0	0
23	1	144	30	-1	256	345	24.5	30	ABalpapapp	294	1142	0	0		0	0	0	0	0
24	1	231	239	-1	526	397	15.5	30	ABplappapp	269	147	0	0		0	0	0	0	0
25	1	7	67	-1	413	406	9.9	27	ABplapaapa	79	0	0	0		0	0	0	0	0
26	1	146	211	-1	229	216	15.0	26	MSpaapaa	267	-204	0	0		0	0	0	0	0
27	1	40	139	-1	202	401	12.3	30	ABalpppapp	-86	0	0	0		0	0	0	0	0
28	1	85	69	-1	95	239	18.7	29	ABalaaaarl	270	124	0	0		0	0	0	0	0
29	1	63	130	-1	558	321	25.5	31	ABplpppapp	283	342	0	0		0	0	0	0	0
30	1	13	81	-1	327	433	15.0	30	ABplpaappp	255	-579	0	0		0	0	0	0	0
31	1	228	5	-1	145	370	15.1	25	ABalppaapa	32	0	0	0		0	0	0	0	0
32	1	152	234	-1	170	382	12.0	29	ABalpppapa	-138	0	0	0		0	0	0	0	0
33	1	196	322	-1	504	212	24.5	31	ABprppppap	296	414	0	0		0	0	0	0	0
34	1	199	176	-1	429	410	21.5	32	ABplppappa	312	466	0	0		0	0	0	0	0
35	1	184	35	-1	394	423	15.0	31	ABplaapppp	295	-491	0	0		0	0	0	0	0
36	1	284	23	-1	392	352	21.0	34	MSaappp	339	486	0	0		0	0	0	0	0
37	1	153	122	-1	370	341	9.7	31	MSapppp	63	0	0	0		0	0	0	0	0
38	1	97	96	-1	547	155	17.8	32	ABprappaap	293	-462	0	0		0	0	0	0	0
39	1	273	129	-1	275	333	4.9	27	ABplaaapaa	226	692	0	0		0	0	0	0	0
40	1	161	109	-1	120	189	18.6	27	ABalaapaaa	204	-103	0	0		0	0	0	0	0
41	1	72	107	-1	429	350	12.1	33	Dapp	260	0	0	0		0	0	0	0	0
42	1	53	91	-1	274	109	10.4	29	ABpraapapa	156	0	0	0		0	0	0	0	0
43	1	10	52	-1	154	297	19.4	33	ABalpaapap	298	58	0	0		0	0	0	0	0
44	1	26	227	-1	175	300	25.3	31	ABalpaaaap	88	0	0	0		0	0	0	0	0
45	1	286	249	-1	264	113	18.5	30	ABpraaaapp	221	0	0	0		0	0	0	0	0
46	1	136	264	-1	213	397	18.5	31	ABplpaaaaa	299	-42	0	0		0	0	0	0	0
47	1	294	286	-1	375	254	22.7	32	MSpapapp	326	-329	0	0		0	0	0	0	0
48	1	159	324	-1	493	133	16.3	31	ABprappaaa	285	718	0	0		0	0	0	0	0
49	1	49	293	-1	520	391	10.4	28	ABplapapap	277	-229	0	0		0	0	0	0	0
50	1	3	256	-1	182	375	22.4	30	ABalppapap	297	-154	0	0		0	0	0	0	0
51	1	277	187	-1	216	292	23.7	31	ABalpappaa	149	0	0	0		0	0	0	0	0
52	1	4	175	-1	212	184	17.7	28	MSppaaap	234	727	0	0		0	0	0	0	0
53	1	266	132	-1	201	349	14.4	27	MSapapaa	115	0	0	0		0	0	0	0	0
54	1	148	106	-1	200	185	23.0	28	ABaraaappp	207	0	0	0		0	0	0	0	0
55	1	248	183	-1	298	216	24.8	31	ABarappaap	264	844	0	0		0	0	0	0	0
56	1	246	269	-1	256	215	5.5	27	ABarpaaapp	272	378	0	0		0	0	0	0	0
57	1	257	330	-1	525	170	24.4	32	ABprpppaap	301	1042	0	0		0	0	0	0	0
58	1	21	53	-1	166	344	8.5	28	ABalapappp	279	940	0	0		0	0	0	0	0
59	1	123	163	-1	380	159	7.3	30	ABarpapppp	29	0	0	0		0	0	0	0	0
60	1	171	159	-1	191	362	10.3	28	ABalppppaa	282	-204	0	0		0	0	0	0	0
61	1	93	201	-1	315	106	21.0	29	ABprpaaapa	250	34	0	0		0	0	0	0	0
62	1	203	13	-1	371	127	22.4	29	ABprpapapp	-105	0	0	0		0	0	0	0	0
63	1	37	167	-1	489	394	7.1	29	ABplapapaa	287	-592	0	0		0	0	0	0	0
64	1	186	12	-1	484	123	20.9	30	ABprppappa	245	1091	0	0		0	0	0	0	0
65	1	54	24	-1	243	315	19.7	30	ABalpapppa	267	428	0	0		0	0	0	0	0
66	1	66	22	-1	218	386	21.9	30	ABalppappa	274	870	0	0		0	0	0	0	0
67	1	163	117	-1	415	292	23.5	33	MSpappa	326	475	0	0		0	0	0	0	0
68	1	23	274	-1	272	200	13.7	29	MSpaapap	215	0	0	0		0	0	0	0	0
69	1	271	253	-1	220	352	7.2	29	ABplaapaap	261	-519	0	0		0	0	0	0	0
70	1	69	210	-1	563	149	11.7	28	ABprapapap	123	0	0	0		0	0	0	0	0
71	1	300	243	-1	253	189	18.7	32	MSppaap	276	54	0	0		0	0	0	0	0
72	1	2	260	-1	350	415	20.5	32	ABplppapaa	280	-174	0	0		0	0	0	0	0
73	1	71	318	-1	401	214	25.2	32	ABprpappap	319	-55	0	0		0	0	0	0	0
74	1	100	295	-1	150	160	16.2	33	ABalaappa	224	0	0	0		0	0	0	0	0
75	1	187	312	-1	314	192	6.7	29	ABarpapapp	268	-343	0	0		0	0	0	0	0
76	1	183	220	-1	182	324	13.9	27	MSapaaap	-133	0	0	0		0	0	0	0	0
77	1	132	154	-1	461	134	23.1	30	ABprppapap	241	983	0	0		0	0	0	0	0
78	1	157	111	-1	205	168	6.4	28	ABalappppa	285	0	0	0		0	0	0	0	0
79	1	290	148	-1	473	350	18.8	34	Capap	324	150	0	0		0	0	0	0	0
80	1	282	224	-1	239	286	15.2	31	ABaraapapp	171	0	0	0		0	0	0	0	0
81	1	264	165	-1	250	405	19.6	32	ABplpaaaap	283	-192	0	0		0	0	0	0	0
82	1	16	272	-1	207	245	7.9	28	MSaaaapa	-294	0	0	0		0	0	0	0	0
83	1	254	217	-1	123	292	8.8	27	ABalapaapa	-70	0	0	0		0	0	0	0	0
84	1	50	267	-1	538	216	25.9	32	ABprpppapa	275	1341	0	0		0	0	0	0	0
85	1	59	207	-1	522	222	6.5	30	Cpaapa	295	180	0	0		0	0	0	0	0
86	1	58	57	-1	191	247	20.8	31	ABaraaapap	267	0	0	0		0	0	0	0	0
87	1	15	79	-1	526	351	7.5	31	ABarppapp	-244	0	0	0		0	0	0	0	0
88	1	109	110	-1	295	423	9.7	26	ABplaappaa	-14	0	0	0		0	0	0	0	0
89	1	92	307	-1	327	164	14.7	31	MSppppa	-112	0	0	0		0	0	0	0	0
90	1	193	199	-1	247	268	7.7	27	MSaaaapp	273	-227	0	0		0	0	0	0	0
91	0	315	-1	-1	292	134	21.4	28		86	0	0	0		0	0	0	0	0
92	1	318	32	-1	533	145	21.5	30	ABprppappp	274	159	0	0		0	0	0	0	0
93	1	179	193	-1	570	305	8.4	37	Caaap	351	103	0	0		0	0	0	0	0
94	1	145	8	-1	426	113	15.7	30	ABpraapppp	39	0	0	0		0	0	0	0	0
95	1	73	182	-1	324	359	16.5	30	MSappap	206	0	0	0		0	0	0	0	0
96	1	213	28	-1	418	395	24.4	30	ABplpppaaa	301	145	0	0		0	0	0	0	0
97	1	14	51	-1	188	135	16.2	30	ABpraaaaaa	249	0	0	0		0	0	0	0	0
98	1	62	232	-1	468	412	11.5	29	ABplappapa	653	0	0	0		0	0	0	0	0
99	1	217	328	-1	185	130	20.3	30	ABalaapapp	291	216	0	0		0	0	0	0	0
100	1	99	37	-1	538	224	17.4	35	Cpppa	358	746	0	0		0	0	0	0	0
101	1	32	95	-1	317	132	12.0	25	ABpraappaa	225	-198	0	0		0	0	0	0	0
102	1	88	84	-1	239	292	10.2	30	MSaaapap	117	0	0	0		0	0	0	0	0
103	1	293	119	-1	233	177	24.8	32	ABarapppap	300	-543	0	0		0	0	0	0	0
104	1	103	72	-1	300	243	19.8	30	MSpapaaa	298	31	0	0		0	0	0	0	0
105	1	214	221	-1	116	207	10.7	25	ABalappaaa	271	0	0	0		0	0	0	0	0
106	1	8	135	-1	120	278	18.5	29	ABalpaapaa	273	150	0	0		0	0	0	0	0
107	1	55	240	-1	88	264	15.6	29	ABalaaaala	161	0	0	0		0	0	0	0	0
108	1	202	145	-1	190	282	11.4	31	MSaaapaa	159	0	0	0		0	0	0	0	0
109	1	81	56	-1	115	213	22.3	30	ABalaaaarr	31	0	0	0		0	0	0	0	0
110	1	35	41	-1	165	202	7.6	28	ABalapppaa	244	-674	0	0		0	0	0	0	0
111	1	195	80	-1	438	418	14.0	29	ABplapaapp	270	-474	0	0		0	0	0	0	0
112	1	105	125	-1	446	119	19.6	33	ABprppapaa	320	-1113	0	0		0	0	0	0	0
113	1	127	3	-1	112	266	12.3	32	ABalapaaa	32	0	0	0		0	0	0	0	0
114	1	22	102	-1	117	262	22.6	30	ABaraaaaaa	60	0	0	0		0	0	0	0	0
115	1	317	329	-1	350	197	24.2	32	ABprpappaa	217	-305	0	0		0	0	0	0	0
116	1	167	323	-1	489	159	22.5	30	ABprpppaaa	263	107	0	0		0	0	0	0	0
117	1	70	212	-1	121	327	19.5	30	ABalpaappa	393	0	0	0		0	0	0	0	0
118	1	147	43	-1	316	292	17.4	32	MSaapaap	325	862	0	0		0	0	0	0	0
119	1	309	314	-1	343	373	24.6	31	ABplpapapp	303	920	0	0		0	0	0	0	0
120	1	188	142	-1	181	173	9.1	28	ABalapppap	274	260	0	0		0	0	0	0	0
121	1	104	46	-1	275	390	7.1	30	ABplaapapp	112	0	0	0		0	0	0	0	0
122	1	121	1	-1	216	350	23.3	32	ABalpapapa	268	1064	0	0		0	0	0	0	0
123	1	134	192	-1	436	171	5.6	32	ABarpppapa	101	0	0	0		0	0	0	0	0
124	1	292	141	-1	126	335	11.2	28	ABalpppaaa	279	272	0	0		0	0	0	0	0
125	1	279	155	-1	253	255	24.7	31	ABarapapaa	261	-914	0	0		0	0	0	0	0
126	1	181	62	-1	224	107	14.7	29	ABpraaaapa	265	-966	0	0		0	0	0	0	0
127	1	28	289	-1	310	179	10.6	28	MSppappp	201	119	0	0		0	0	0	0	0
128	1	89	222	-1	114	180	13.4	27	ABalaaappl	324	0	0	0		0	0	0	0	0
129	1	276	40	-1	394	167	25.1	31	ABprppaapa	270	493	0	0		0	0	0	0	0
130	1	158	34	-1	323	105	17.2	29	ABprpaapap	255	188	0	0		0	0	0	0	0
131	1	29	58	-1	218	395	15.7	29	ABplpaapaa	283	1690	0	0		0	0	0	0	0
132	1	321	273	-1	441	288	9.2	33	Eplaa	320	603	0	0		0	0	0	0	0
133	1	299	158	-1	132	189	9.0	28	ABalappapa	242	770	0	0		0	0	0	0	0
134	1	65	179	-1	202	201	5.7	29	ABarpaaaa	264	759	0	0		0	0	0	0	0
135	1	128	223	-1	318	375	21.4	30	ABplpapaap	250	-146	0	0		0	0	0	0	0
136	1	223	169	-1	285	345	15.4	30	MSappaa	305	181	0	0		0	0	0	0	0
137	1	98	317	-1	417	302	12.9	33	Earpp	336	166	0	0		0	0	0	0	0
138	1	129	194	-1	420	144	10.3	30	ABprapaaap	301	221	0	0		0	0	0	0	0
139	1	44	97	-1	288	416	14.5	31	ABplpaappa	248	-1148	0	0		0	0	0	0	0
140	1	229	17	-1	271	232	10.4	30	MSpaaapp	284	399	0	0		0	0	0	0	0
141	1	102	285	-1	431	115	22.4	28	ABprppaaap	232	-332	0	0		0	0	0	0	0
142	1	280	66	-1	276	166	16.0	28	MSppapap	276	142	0	0		0	0	0	0	0
143	1	306	279	-1	337	270	9.7	33	Earap	147	0	0	0		0	0	0	0	0
144	1	11	9	-1	364	253	5.8	32	ABarpaapp	294	44	0	0		0	0	0	0	0
145	1	57	214	-1	113	234	9.4	29	ABalappaap	209	0	0	0		0	0	0	0	0
146	1	236	297	-1	593	321	12.7	34	Caapa	119	0	0	0		0	0	0	0	0
147	1	295	278	-1	259	211	24.2	30	ABarappaaa	297	-575	0	0		0	0	0	0	0
148	1	28	161	-1	275	161	12.5	28	MSppappa	229	-195	0	0		0	0	0	0	0
149	1	288	190	-1	406	183	19.4	33	Dpap	277	161	0	0		0	0	0	0	0
150	1	173	280	-1	232	132	6.8	25	ABarpapaaa	227	-237	0	0		0	0	0	0	0
151	1	303	248	-1	596	339	17.6	34	Caapp	328	116	0	0		0	0	0	0	0
152	1	192	120	-1	158	318	6.5	29	ABalapappa	66	0	0	0		0	0	0	0	0
153	1	189	299	-1	404	198	5.4	30	ABarpppaap	295	-167	0	0		0	0	0	0	0
154	1	246	263	-1	233	212	7.4	27	ABarpaaapa	268	63	0	0		0	0	0	0	0
155	1	240	185	-1	348	315	20.7	31	MSaapapp	294	-247	0	0		0	0	0	0	0
156	1	251	168	-1	239	162	22.3	29	ABarappppa	282	934	0	0		0	0	0	0	0
157	1	250	288	-1	533	273	21.4	36	Cpppp	299	-164	0	0		0	0	0	0	0
158	1	252	290	-1	390	370	13.9	31	Dapa	490	0	0	0		0	0	0	0	0
159	1	201	206	-1	381	334	5.7	32	ABarppaaa	328	-598	0	0		0	0	0	0	0
160	1	151	259	-1	270	245	21.5	30	ABarapappa	297	1081	0	0		0	0	0	0	0
161	1	94	166	-1	222	384	10.2	28	ABalppppap	238	-420	0	0		0	0	0	0	0
162	1	43	304	-1	572	376	15.8	30	ABplapappp	283	22	0	0		0	0	0	0	0
163	1	155	255	-1	430	265	15.5	34	Ealpp	334	79	0	0		0	0	0	0	0
164	1	164	309	-1	314	236	15.1	29	Ealaa	293	-626	0	0		0	0	0	0	0
165	1	218	310	-1	345	369	13.2	30	Daaa	301	1573	0	0		0	0	0	0	0
166	1	108	200	-1	320	398	17.7	28	ABplppaaaa	261	1811	0	0		0	0	0	0	0
167	1	311	7	-1	388	414	20.7	29	ABplppapap	290	-1059	0	0		0	0	0	0	0
168	1	33	152	-1	177	152	12.6	28	ABalaapppa	232	867	0	0		0	0	0	0	0
169	1	185	241	-1	516	276	24.4	30	ABprpppppp	303	-978	0	0		0	0	0	0	0
170	1	19	235	-1	345	100	12.8	30	ABpraappap	298	532	0	0		0	0	0	0	0
171	1	111	180	-1	315	304	5.2	30	ABplaaaapp	275	95	0	0		0	0	0	0	0
172	1	222	49	-1	255	336	9.6	30	MSapapp	267	-10	0	0		0	0	0	0	0
173	1	322	311	-1	494	167	25.4	28	ABprppppaa	264	-1349	0	0		0	0	0	0	0
174	1	232	38	-1	143	271	15.7	28	ABaraapaaa	215	0	0	0		0	0	0	0	0
175	1	75	170	-1	205	239	16.8	30	ABaraappap	71	0	0	0		0	0	0	0	0
176	1	78	70	-1	263	296	16.5	29	MSaapaaa	-124	0	0	0		0	0	0	0	0
177	1	169	101	202	558	196	21.5	32	ABprapppa	12	0	0	0		0	0	0	0	0
178	1	197	229	-1	243	395	8.5	29	ABplaapapa	157	0	0	0		0	0	0	0	0
179	1	166	302	-1	121	256	6.9	25	ABalapapaa	162	0	0	0		0	0	0	0	0
180	1	283	-1	-1	553	248	25.3	30	ABprpppapp	297	-205	0	0		0	0	0	0	0
181	1	142	257	-1	274	163	22.0	31	ABarappppp	250	133	0	0		0	0	0	0	0
182	1	96	140	-1	285	393	10.8	30	ABalpppppp	294	712	0	0		0	0	0	0	0
183	1	314	144	-1	284	298	10.5	29	Earaa	277	160	0	0		0	0	0	0	0
184	1	235	93	-1	349	415	17.2	26	ABplppaaap	197	-226	0	0		0	0	0	0	0
185	1	274	178	-1	515	300	5.4	37	Caaaa	369	330	0	0		0	0	0	0	0
186	1	170	137	-1	176	350	18.8	31	ABalpaappp	276	-12	0	0		0	0	0	0	0
187	1	194	184	-1	204	302	15.5	31	ABaraapapa	287	1069	0	0		0	0	0	0	0
188	1	149	15	-1	356	421	12.1	30	ABplaapppa	28	0	0	0		0	0	0	0	0
189	1	281	118	-1	309	126	9.2	30	ABpraapapp	304	576	0	0		0	0	0	0	0
190	1	114	275	-1	297	132	22.5	29	ABprpaaaap	242	374	0	0		0	0	0	0	0
191	1	18	20	-1	268	258	13.7	30	MSaaapp	283	-487	0	0		0	0	0	0	0
192	1	267	146	-1	255	292	5.2	29	ABplaaaapa	260	-424	0	0		0	0	0	0	0
193	1	9	245	-1	467	290	26.3	30	ABplpapppp	238	1121	0	0		0	0	0	0	0
194	1	298	59	-1	354	201	5.1	27	ABarpppaaa	264	387	0	0		0	0	0	0	0
195	1	124	-1	-1	99	312	13.5	27	ABalppaaaa	210	-212	0	0		0	0	0	0	0
196	1	244	10	-1	234	118	20.4	29	ABpraaapap	-74	0	0	0		0	0	0	0	0
197	1	110	215	-1	127	234	18.3	28	ABaraaaapa	202	103	0	0		0	0	0	0	0
198	1	52	151	-1	157	338	24.2	31	ABalpapaaa	284	299	0	0		0	0	0	0	0
199	1	118	188	-1	507	355	25.2	32	ABplpppapa	324	-6	0	0		0	0	0	0	0
200	1	74	87	-1	268	103	14.9	29	ABpraaappa	272	44	0	0		0	0	0	0	0
201	1	130	266	-1	238	251	18.5	31	ABaraapppa	262	-157	0	0		0	0	0	0	0
202	1	255	114	-1	250	392	12.1	30	ABalpppppa	250	-800	0	0		0	0	0	0	0
203	1	25	138	-1	349	133	8.8	28	ABarpapppa	8	0	0	0		0	0	0	0	0
204	1	226	18	-1	191	152	23.5	30	ABarapppaa	-102	0	0	0		0	0	0	0	0
205	1	178	226	-1	239	193	10.7	27	MSpaaapa	437	0	0	0		0	0	0	0	0
206	1	141	164	-1	389	132	10.6	28	ABprapaaaa	263	-830	0	0		0	0	0	0	0
207	1	162	100	-1	377	173	12.2	31	MSppppp	318	1487	0	0		0	0	0	0	0
208	1	60	47	-1	253	413	15.2	30	ABplpaapap	145	0	0	0		0	0	0	0	0
209	1	79	74	-1	307	355	11.3	31	MSapppa	-26	0	0	0		0	0	0	0	0
210	1	256	196	-1	165	319	21.7	29	ABalpaaapa	238	-279	0	0		0	0	0	0	0
211	1	190	320	-1	284	363	21.2	29	ABplpapaaa	255	682	0	0		0	0	0	0	0
212	1	137	134	-1	476	412	17.6	31	ABplappaap	301	189	0	0		0	0	0	0	0
213	1	211	42	-1	467	206	23.6	29	ABprpapppp	205	-771	0	0		0	0	0	0	0
214	1	120	77	-1	236	130	16.7	27	ABpraaaaap	485	0	0	0		0	0	0	0	0
215	1	38	133	-1	466	359	7.1	33	ABarppapa	106	0	0	0		0	0	0	0	0
216	1	139	61	-1	132	233	13.9	26	MSaaaaaa	411	0	0	0		0	0	0	0	0
217	1	64	284	-1	526	129	11.3	30	ABprapapaa	275	-632	0	0		0	0	0	0	0
218	1	191	218	-1	240	118	10.8	29	ABpraapaap	196	0	0	0		0	0	0	0	0
219	1	143	282	-1	444	112	10.7	28	ABprapaapa	279	366	0	0		0	0	0	0	0
220	1	86	191	-1	184	212	14.8	28	ABaraappaa	224	0	0	0		0	0	0	0	0
221	1	36	65	-1	153	253	20.9	27	ABaraaapaa	171	0	0	0		0	0	0	0	0
222	1	234	11	-1	183	273	16.4	30	ABaraapaap	-64	0	0	0		0	0	0	0	0
223	1	67	270	-1	149	195	22.9	28	ABaraaappa	411	0	0	0		0	0	0	0	0
224	1	177	31	-1	127	298	24.0	31	ABalpaaaaa	131	0	0	0		0	0	0	0	0
225	1	205	121	-1	298	135	17.7	29	ABprpaapaa	226	165	0	0		0	0	0	0	0
226	1	117	44	-1	164	226	23.2	29	ABaraaaaap	-73	0	0	0		0	0	0	0	0
227	1	30	291	-1	198	135	9.1	29	ABpraapaaa	313	0	0	0		0	0	0	0	0
228	1	122	247	-1	306	337	25.3	34	ABplpappaa	172	0	0	0		0	0	0	0	0
229	1	5	252	-1	370	311	23.7	35	MSaappa	-2	0	0	0		0	0	0	0	0
230	1	270	250	-1	530	303	25.5	30	ABplpppppp	244	-329	0	0		0	0	0	0	0
231	1	269	265	-1	273	177	7.3	28	ABarpapapa	55	0	0	0		0	0	0	0	0
232	1	259	228	-1	274	148	6.3	29	ABarpapaap	284	-597	0	0		0	0	0	0	0
233	1	224	230	-1	169	263	5.6	28	ABalapapap	279	41	0	0		0	0	0	0	0
234	1	305	105	-1	148	370	19.1	32	ABalppapaa	272	283	0	0		0	0	0	0	0
235	1	12	39	-1	381	112	14.0	30	ABpraapppa	-148	0	0	0		0	0	0	0	0
236	1	1	292	-1	516	331	20.6	36	Cappp	362	666	0	0		0	0	0	0	0
237	1	296	50	-1	330	148	6.4	29	ABarpappap	287	-1503	0	0		0	0	0	0	0
238	0	219	-1	-1	321	205	12.4	29		168	0	0	0		0	0	0	0	0
239	1	61	115	-1	285	322	20.4	32	ABalpapppp	323	457	0	0		0	0	0	0	0
240	1	268	162	-1	461	361	14.2	30	Cappaa	120	0	0	0		0	0	0	0	0
241	1	154	29	-1	489	245	25.1	31	ABprpppppa	313	373	0	0		0	0	0	0	0
242	1	209	99	-1	391	354	25.2	30	ABplppaapp	294	550	0	0		0	0	0	0	0
243	1	210	251	-1	103	223	13.2	28	ABalaaapal	106	0	0	0		0	0	0	0	0
244	1	42	54	-1	556	394	18.5	30	ABplappppa	31	0	0	0		0	0	0	0	0
245	1	131	4	-1	411	373	8.1	28	ABplapaaap	338	0	0	0		0	0	0	0	0
246	1	24	254	-1	491	249	20.6	38	Cppap	386	345	0	0		0	0	0	0	0
247	1	272	204	-1	479	178	8.7	27	ABarpppapp	232	774	0	0		0	0	0	0	0
248	1	208	208	-1	285	286	24.6	31	ABarapapap	-147	0	0	0		0	0	0	0	0
249	1	150	124	-1	306	426	18.7	31	ABplpaaapp	256	297	0	0		0	0	0	0	0
250	1	302	85	-1	601	209	12.6	28	ABprapappp	104	0	0	0		0	0	0	0	0
251	1	84	64	-1	516	173	7.6	33	ABarppppp	15	0	0	0		0	0	0	0	0
252	1	39	294	-1	313	158	21.4	29	ABprpapaaa	243	480	0	0		0	0	0	0	0
253	1	230	261	-1	163	197	18.1	27	MSppaaaa	43	0	0	0		0	0	0	0	0
254	1	116	303	-1	362	237	16.0	32	Ealpa	326	-464	0	0		0	0	0	0	0
255	1	126	301	-1	341	247	19.6	32	MSpapaap	144	0	0	0		0	0	0	0	0
256	1	238	171	-1	477	309	14.1	33	Eplap	312	-90	0	0		0	0	0	0	0
257	1	125	112	-1	204	318	19.8	30	ABalpaaapp	162	0	0	0		0	0	0	0	0
258	1	242	82	-1	142	301	13.7	27	MSapaaaa	246	275	0	0		0	0	0	0	0
259	1	91	296	-1	193	337	5.5	29	ABplaapaaa	238	-1183	0	0		0	0	0	0	0
260	1	160	63	-1	342	230	23.9	32	MSpapapa	270	1425	0	0		0	0	0	0	0
261	1	168	127	-1	432	346	18.0	36	Capaa	-9	0	0	0		0	0	0	0	0
262	1	59	326	-1	560	232	10.3	31	Cpaapp	144	0	0	0		0	0	0	0	0
263	1	41	203	-1	206	213	11.6	30	MSpaaaap	308	839	0	0		0	0	0	0	0
264	1	110	128	-1	163	224	16.0	27	ABaraaaapp	202	866	0	0		0	0	0	0	0
265	1	207	271	-1	242	164	8.5	26	ABalappppp	257	1387	0	0		0	0	0	0	0
266	1	291	153	-1	407	121	21.5	31	ABprppaaaa	243	514	0	0		0	0	0	0	0
267	1	180	219	-1	372	351	17.0	32	Daap	314	400	0	0		0	0	0	0	0
268	1	265	327	-1	103	310	16.6	30	ABalaaaalp	263	-450	0	0		0	0	0	0	0
269	1	260	33	-1	345	130	21.2	28	ABprpapapa	259	214	0	0		0	0	0	0	0
270	1	278	89	-1	285	170	25.4	33	ABarappapa	315	363	0	0		0	0	0	0	0
271	1	304	315	-1	168	162	21.1	29	ABalaapaap	196	1218	0	0		0	0	0	0	0
272	1	112	48	-1	332	368	5.5	28	ABplaaappa	498	0	0	0		0	0	0	0	0
273	1	165	306	-1	434	153	24.9	32	ABprppaapp	332	0	0	0		0	0	0	0	0
274	1	83	36	-1	291	242	5.3	35	ABarpaapa	356	72	0	0		0	0	0	0	0
275	1	90	75	-1	331	401	9.2	29	ABplaappap	275	156	0	0		0	0	0	0	0
276	1	237	281	-1	134	155	19.4	27	ABalaapapa	157	0	0	0		0	0	0	0	0
277	1	239	83	-1	143	218	6.2	28	ABalappapp	129	0	0	0		0	0	0	0	0
278	1	301	150	-1	107	201	16.3	30	ABalaaapar	-29	0	0	0		0	0	0	0	0
279	1	275	45	-1	417	307	5.4	29	ABarppaapa	212	149	0	0		0	0	0	0	0
280	1	200	55	-1	138	154	12.1	28	ABalaaappr	272	834	0	0		0	0	0	0	0
281	1	307	26	-1	213	138	18.9	29	ABpraaapaa	-113	0	0	0		0	0	0	0	0
282	1	87	60	-1	385	109	18.3	32	ABprpaappp	207	0	0	0		0	0	0	0	0
283	1	174	197	-1	248	304	23.3	32	ABalpappap	318	-1260	0	0		0	0	0	0	0
284	1	175	71	-1	261	389	22.6	30	ABalppappp	265	825	0	0		0	0	0	0	0
285	1	20	78	-1	604	249	14.6	35	Cpapa	328	825	0	0		0	0	0	0	0
286	1	172	160	-1	144	362	10.6	28	ABalpppaap	174	0	0	0		0	0	0	0	0
287	1	233	16	-1	196	286	5.0	28	ABplaaaaaa	152	0	0	0		0	0	0	0	0
288	1	313	94	-1	418	156	16.2	32	Dppa	175	0	0	0		0	0	0	0	0
289	1	247	262	-1	442	243	23.2	37	MSpappp	-68	0	0	0		0	0	0	0	0
290	1	176	300	-1	380	164	16.2	32	Dpaa	321	1153	0	0		0	0	0	0	0
291	0	263	-1	-1	259	128	24.3	30		304	-899	0	0		0	0	0	0	0
292	1	220	181	-1	245	346	13.5	28	MSapapap	-171	0	0	0		0	0	0	0	0
293	1	285	225	-1	470	188	19.3	38	Cppaa	29	0	0	0		0	0	0	0	0
294	1	221	98	-1	276	236	17.5	31	ABaraapppp	253	1053	0	0		0	0	0	0	0
295	1	287	173	-1	518	287	16.4	37	Eplp	226	0	0	0		0	0	0	0	0
296	1	206	108	-1	565	178	8.7	28	ABprapappa	275	472	0	0		0	0	0	0	0
297	1	107	21	-1	125	336	14.4	30	ABalppaaap	299	610	0	0		0	0	0	0	0
298	1	31	104	-1	224	314	5.3	30	ABplaaaaap	254	-341	0	0		0	0	0	0	0
299	1	133	27	-1	483	250	16.1	38	Eprp	127	0	0	0		0	0	0	0	0
300	1	262	195	-1	370	390	24.4	30	ABplppaapa	249	396	0	0		0	0	0	0	0
301	1	113	123	-1	230	350	17.5	30	MSapaap	-227	0	0	0		0	0	0	0	0
302	1	77	287	-1	469	121	14.5	29	ABprapaapp	278	119	0	0		0	0	0	0	0
303	1	215	174	-1	478	411	21.7	31	ABplppappp	382	0	0	0		0	0	0	0	0
304	1	140	308	-1	299	380	24.5	32	ABplpapapa	30	0	0	0		0	0	0	0	0
305	1	56	25	-1	341	299	13.1	34	Earpa	317	-481	0	0		0	0	0	0	0
306	1	297	90	-1	488	313	23.8	31	ABplpppppa	314	-504	0	0		0	0	0	0	0
307	1	241	246	-1	306	349	5.2	29	ABplaaapap	292	-95	0	0		0	0	0	0	0
308	1	316	68	-1	585	195	17.8	32	ABprappapp	38	0	0	0		0	0	0	0	0
309	1	212	242	-1	459	315	6.1	29	ABarppaapp	260	-173	0	0		0	0	0	0	0
310	1	46	305	-1	502	350	15.6	29	Cappap	294	1207	0	0		0	0	0	0	0
311	1	115	236	-1	296	171	4.6	26	ABarpappaa	220	187	0	0		0	0	0	0	0
312	1	76	19	-1	367	220	11.1	32	Ealap	320	-733	0	0		0	0	0	0	0
313	1	198	73	-1	159	206	12.5	28	MSpaaaaa	40	0	0	0		0	0	0	0	0
314	1	216	113	-1	464	340	23.9	31	ABplppppap	313	367	0	0		0	0	0	0	0
315	1	253	213	-1	196	221	24.4	31	ABarapaaaa	264	1257	0	0		0	0	0	0	0
316	1	320	103	-1	338	164	25.3	34	ABarappapp	-20	0	0	0		0	0	0	0	0
317	1	323	172	-1	431	358	23.4	28	ABplppppaa	225	0	0	0		0	0	0	0	0
318	1	101	319	-1	232	243	22.2	32	ABarapaapp	316	435	0	0		0	0	0	0	0
319	1	310	331	-1	317	261	24.3	34	ABarapappp	345	257	0	0		0	0	0	0	0
320	1	80	198	-1	312	288	20.7	27	MSaapapa	279	10	0	0		0	0	0	0	0
321	1	312	321	325	466	231	6.3	33	Cpaaa	240	754	0	0		0	0	0	0	0
322	1	204	233	-1	420	427	18.2	31	ABplappaaa	291	998	0	0		0	0	0	0	0
323	1	48	258	-1	560	354	23.4	32	ABplappppp	108	0	0	0		0	0	0	0	0
324	1	156	143	-1	582	307	21.9	31	Cpappv	274	0	0	0		0	0	0	0	0
325	1	225	92	-1	275	414	17.8	30	ABplpaaapa	238	126	0	0		0	0	0	0	0
326	1	261	147	-1	358	166	22.5	25	ABprpapaap	114	0	0	0		0	0	0	0	0
327	1	319	88	131	581	233	23.1	34	ABprapppp	369	0	0	0		0	0	0	0	0
328	1	135	244	-1	224	171	14.4	29	MSppapaa	221	-474	0	0		0	0	0	0	0
329	1	27	205	-1	535	384	21.5	30	ABplapppap	175	0	0	0		0	0	0	0	0
330	1	324	334	-1	423	318	25.0	29	ABplpapppa	238	685	0	0		0	0	0	0	0
331	1	263	313	-1	262	124	23.35	31	ABprpaaaaa	306	985	0	0		0	0	0	0	0
332	1	325	335	-1	434	187	25.0	29	ABprpapppa	248	364	0	0		0	0	0	0	0
333	1	326	336	-1	361	319	26.0	27	ABplpappap	210	1338	0	0		0	0	0	0	0
