# Supplementary material for: The AP-2 Transcription Factor APTF-2 Is Required for Neuroblast and Epidermal Morphogenesis in Caenorhabditis elegans Embryogenesis
Source: PLoS Genet. 2016 May 13;12(5):e1006048. doi: 10.1371/journal.pgen.1006048 (PMC4866721; doi:10.1371/journal.pgen.1006048)
Supplement: S5 Text — (ZIP) [file pgen.1006048.s033.zip › nuclei/t135-nuclei]

1	1	122	182	-1	218	355	23.4	31	ABalpapapa	-177	0	0	0		0	0	0	0	0
2	1	8	216	-1	172	393	15.5	30	ABalppaapp	281	440	0	0		0	0	0	0	0
3	1	113	128	173	113	271	11.8	32	ABalapaaa	216	34	0	0		0	0	0	0	0
4	1	245	187	-1	409	372	7.6	28	ABplapaaap	252	332	0	0		0	0	0	0	0
5	1	31	-1	-1	153	372	14.8	26	ABalppaapa	218	292	0	0		0	0	0	0	0
6	1	20	217	-1	602	270	20.0	32	Cpappd	288	277	0	0		0	0	0	0	0
7	1	167	32	-1	386	414	20.4	30	ABplppapap	241	-15	0	0		0	0	0	0	0
8	1	94	241	-1	426	112	15.8	30	ABpraapppp	10	0	0	0		0	0	0	0	0
9	1	144	111	232	365	249	6.1	33	ABarpaapp	203	477	0	0		0	0	0	0	0
10	1	196	47	-1	229	128	20.5	29	ABpraaapap	278	1148	0	0		0	0	0	0	0
11	1	222	100	-1	179	277	15.9	30	ABaraapaap	289	176	0	0		0	0	0	0	0
12	1	64	205	-1	481	128	21.4	30	ABprppappa	290	472	0	0		0	0	0	0	0
13	1	62	12	-1	376	129	22.3	29	ABprpapapp	296	205	0	0		0	0	0	0	0
14	1	6	202	-1	313	204	19.3	32	MSpppaa	322	-498	0	0		0	0	0	0	0
15	1	188	240	-1	357	421	11.8	30	ABplaapppa	221	0	0	0		0	0	0	0	0
16	1	287	13	-1	202	280	5.0	28	ABplaaaaaa	277	-804	0	0		0	0	0	0	0
17	1	140	167	-1	267	229	10.6	30	MSpaaapp	120	0	0	0		0	0	0	0	0
18	1	204	207	-1	188	156	23.4	31	ABarapppaa	304	105	0	0		0	0	0	0	0
19	1	312	304	-1	365	217	11.6	32	Ealap	311	196	0	0		0	0	0	0	0
20	1	191	203	-1	267	261	13.8	30	MSaaapp	75	0	0	0		0	0	0	0	0
21	1	297	156	-1	123	341	14.2	31	ABalppaaap	290	-550	0	0		0	0	0	0	0
22	1	66	138	-1	218	388	21.6	31	ABalppappa	294	417	0	0		0	0	0	0	0
23	1	36	134	-1	388	358	21.2	34	MSaappp	342	449	0	0		0	0	0	0	0
24	1	65	109	-1	240	319	19.7	30	ABalpapppa	292	479	0	0		0	0	0	0	0
25	1	305	180	-1	338	298	13.6	33	Earpa	323	193	0	0		0	0	0	0	0
26	1	281	275	-1	206	144	19.3	29	ABpraaapaa	245	842	0	0		0	0	0	0	0
27	1	299	260	-1	480	254	16.2	37	Eprp	377	-186	0	0		0	0	0	0	0
28	1	96	72	-1	419	398	24.3	31	ABplpppaaa	259	307	0	0		0	0	0	0	0
29	1	241	188	-1	486	248	24.5	30	ABprpppppa	261	-880	0	0		0	0	0	0	0
30	1	23	166	-1	255	354	24.4	30	ABalpapapp	142	0	0	0		0	0	0	0	0
31	1	224	101	-1	121	302	23.5	31	ABalpaaaaa	152	0	0	0		0	0	0	0	0
32	1	92	324	-1	521	144	21.8	29	ABprppappp	237	1111	0	0		0	0	0	0	0
33	1	269	162	-1	346	137	21.1	27	ABprpapapa	253	-98	0	0		0	0	0	0	0
34	1	130	113	-1	320	100	17.4	28	ABprpaapap	-181	0	0	0		0	0	0	0	0
35	1	35	177	-1	393	424	14.7	31	ABplaapppp	352	0	0	0		0	0	0	0	0
36	1	274	293	-1	296	242	5.4	36	ABarpaapa	341	-878	0	0		0	0	0	0	0
37	1	100	301	-1	529	220	17.6	35	Cpppa	321	1012	0	0		0	0	0	0	0
38	1	174	97	-1	143	271	15.7	27	ABaraapaaa	-43	0	0	0		0	0	0	0	0
39	1	235	178	-1	383	110	14.2	29	ABpraapppa	-32	0	0	0		0	0	0	0	0
40	1	129	315	-1	392	171	24.9	30	ABprppaapa	305	7	0	0		0	0	0	0	0
41	1	110	66	-1	164	201	7.3	28	ABalapppaa	271	216	0	0		0	0	0	0	0
42	1	213	300	-1	462	214	24.1	28	ABprpapppp	270	187	0	0		0	0	0	0	0
43	1	118	124	-1	314	291	17.4	31	MSaapaap	306	-645	0	0		0	0	0	0	0
44	1	226	193	-1	159	224	22.5	29	ABaraaaaap	278	-111	0	0		0	0	0	0	0
45	1	279	325	-1	420	296	5.7	29	ABarppaapa	279	784	0	0		0	0	0	0	0
46	1	121	155	-1	276	381	6.8	30	ABplaapapp	361	0	0	0		0	0	0	0	0
47	1	208	249	-1	251	419	14.6	29	ABplpaapap	267	144	0	0		0	0	0	0	0
48	1	272	204	-1	333	364	5.5	28	ABplaaappa	502	0	0	0		0	0	0	0	0
49	1	172	121	-1	254	332	9.6	31	MSapapp	307	642	0	0		0	0	0	0	0
50	1	237	191	-1	326	142	6.5	29	ABarpappap	276	95	0	0		0	0	0	0	0
51	1	97	228	-1	183	141	16.5	29	ABpraaaaaa	-80	0	0	0		0	0	0	0	0
52	1	43	119	-1	156	299	19.1	33	ABalpaapap	342	0	0	0		0	0	0	0	0
53	1	58	154	-1	169	341	7.9	28	ABalapappp	395	0	0	0		0	0	0	0	0
54	1	244	37	-1	545	400	18.7	29	ABplappppa	289	-1064	0	0		0	0	0	0	0
55	1	280	195	-1	135	160	12.4	28	ABalaaappr	-96	0	0	0		0	0	0	0	0
56	1	109	107	-1	117	217	22.5	30	ABalaaaarr	67	0	0	0		0	0	0	0	0
57	1	86	49	-1	188	248	20.5	30	ABaraaapap	284	280	0	0		0	0	0	0	0
58	1	131	120	-1	218	397	15.4	29	ABplpaapaa	291	340	0	0		0	0	0	0	0
59	1	194	244	-1	353	203	4.7	27	ABarpppaaa	223	-117	0	0		0	0	0	0	0
60	1	282	280	-1	384	111	18.4	31	ABprpaappp	312	-156	0	0		0	0	0	0	0
61	1	216	4	-1	131	234	13.7	26	MSaaaaaa	236	23	0	0		0	0	0	0	0
62	1	126	273	-1	225	111	15.1	29	ABpraaaapa	-31	0	0	0		0	0	0	0	0
63	1	260	209	-1	341	238	24.1	32	MSpapapa	284	1121	0	0		0	0	0	0	0
64	1	251	130	-1	513	172	8.1	33	ABarppppp	325	379	0	0		0	0	0	0	0
65	1	221	2	-1	153	255	20.5	27	ABaraaapaa	131	0	0	0		0	0	0	0	0
66	1	142	10	-1	279	170	16.2	29	MSppapap	261	-87	0	0		0	0	0	0	0
67	1	25	147	-1	416	407	9.2	28	ABplapaapa	346	0	0	0		0	0	0	0	0
68	1	308	311	-1	579	192	18.5	32	ABprappapp	312	-529	0	0		0	0	0	0	0
69	1	28	238	-1	92	244	18.7	29	ABalaaaarl	123	0	0	0		0	0	0	0	0
70	1	176	246	-1	264	302	16.7	30	MSaapaaa	295	-329	0	0		0	0	0	0	0
71	1	284	179	-1	257	394	22.3	29	ABalppappp	287	-503	0	0		0	0	0	0	0
72	1	104	298	-1	294	251	19.8	30	MSpapaaa	284	423	0	0		0	0	0	0	0
73	1	313	5	-1	161	208	12.6	29	MSpaaaaa	378	0	0	0		0	0	0	0	0
74	1	209	277	-1	309	354	11.2	31	MSapppa	285	289	0	0		0	0	0	0	0
75	1	275	116	-1	332	403	8.6	30	ABplaappap	290	-135	0	0		0	0	0	0	0
76	1	16	60	-1	143	279	6.2	28	ABalapaapp	135	0	0	0		0	0	0	0	0
77	1	214	285	-1	232	134	16.9	26	ABpraaaaap	216	0	0	0		0	0	0	0	0
78	1	285	330	-1	602	248	14.9	36	Cpapa	360	731	0	0		0	0	0	0	0
79	1	87	226	-1	526	350	7.4	33	ABarppapp	65	0	0	0		0	0	0	0	0
80	1	111	78	-1	438	417	13.0	30	ABplapaapp	266	-163	0	0		0	0	0	0	0
81	1	30	86	-1	324	430	14.4	30	ABplpaappp	239	27	0	0		0	0	0	0	0
82	1	258	169	-1	140	305	13.7	27	MSapaaaa	215	-353	0	0		0	0	0	0	0
83	1	277	270	-1	147	222	6.0	28	ABalappapp	274	293	0	0		0	0	0	0	0
84	1	102	94	-1	242	286	10.3	30	MSaaapap	279	-204	0	0		0	0	0	0	0
85	1	250	159	-1	602	202	13.4	28	ABprapappp	259	89	0	0		0	0	0	0	0
86	1	2	137	-1	197	328	25.0	29	ABalpapaap	314	0	0	0		0	0	0	0	0
87	1	200	1	-1	264	105	15.1	31	ABpraaappa	250	-1160	0	0		0	0	0	0	0
88	1	327	329	-1	576	262	23.4	30	ABprappppp	350	0	0	0		0	0	0	0	0
89	1	270	51	-1	288	173	25.4	33	ABarappapa	330	100	0	0		0	0	0	0	0
90	1	306	320	-1	483	316	23.5	30	ABplpppppa	232	111	0	0		0	0	0	0	0
91	1	42	31	-1	270	110	10.7	28	ABpraapapa	118	0	0	0		0	0	0	0	0
92	1	325	123	-1	275	419	17.4	29	ABplpaaapa	242	-188	0	0		0	0	0	0	0
93	1	184	41	-1	349	414	16.9	26	ABplppaaap	203	1027	0	0		0	0	0	0	0
94	1	288	149	-1	415	156	16.0	31	Dppa	290	-442	0	0		0	0	0	0	0
95	1	101	54	-1	318	132	12.3	25	ABpraappaa	-198	0	0	0		0	0	0	0	0
96	1	38	307	-1	535	150	17.6	32	ABprappaap	301	164	0	0		0	0	0	0	0
97	1	139	236	-1	288	413	14.2	29	ABplpaappa	134	0	0	0		0	0	0	0	0
98	1	294	63	-1	273	238	17.5	31	ABaraapppp	275	104	0	0		0	0	0	0	0
99	1	242	334	-1	392	362	24.5	29	ABplppaapp	272	-465	0	0		0	0	0	0	0
100	1	207	214	-1	374	170	12.2	32	MSppppp	279	-6	0	0		0	0	0	0	0
101	1	177	333	-1	552	220	22.4	29	ABprapppap	238	688	0	0		0	0	0	0	0
102	1	114	39	-1	119	272	22.0	29	ABaraaaaaa	-293	0	0	0		0	0	0	0	0
103	1	316	62	-1	337	168	25.4	34	ABarappapp	334	-341	0	0		0	0	0	0	0
104	1	298	198	-1	227	313	5.3	30	ABplaaaaap	296	1114	0	0		0	0	0	0	0
105	1	234	139	-1	149	374	19.2	33	ABalppapaa	256	-340	0	0		0	0	0	0	0
106	1	54	224	-1	201	190	23.9	29	ABaraaappp	273	226	0	0		0	0	0	0	0
107	1	41	168	-1	428	351	11.5	33	Dapp	332	178	0	0		0	0	0	0	0
108	1	296	35	-1	561	180	9.3	28	ABprapappa	234	1099	0	0		0	0	0	0	0
109	1	40	289	-1	122	197	18.4	28	ABalaapaaa	267	-85	0	0		0	0	0	0	0
110	1	88	185	-1	295	420	8.8	27	ABplaappaa	-11	0	0	0		0	0	0	0	0
111	1	78	29	-1	201	164	6.6	27	ABalappppa	249	310	0	0		0	0	0	0	0
112	1	257	248	-1	202	319	19.8	29	ABalpaaapp	295	842	0	0		0	0	0	0	0
113	1	314	181	-1	461	347	23.4	30	ABplppppap	265	1604	0	0		0	0	0	0	0
114	1	202	189	-1	251	392	11.6	29	ABalpppppa	110	0	0	0		0	0	0	0	0
115	1	239	58	-1	281	324	20.5	32	ABalpapppp	318	1505	0	0		0	0	0	0	0
116	1	11	108	-1	557	373	11.6	29	ABplapappa	58	0	0	0		0	0	0	0	0
117	1	67	17	-1	416	299	23.3	33	MSpappa	333	170	0	0		0	0	0	0	0
118	1	189	105	-1	303	123	9.3	30	ABpraapapp	280	-163	0	0		0	0	0	0	0
119	1	103	283	-1	233	178	25.4	33	ABarapppap	326	709	0	0		0	0	0	0	0
120	1	152	129	-1	166	310	6.4	28	ABalapappa	255	46	0	0		0	0	0	0	0
121	1	225	165	-1	294	133	18.2	27	ABprpaapaa	235	-151	0	0		0	0	0	0	0
122	1	37	292	-1	369	337	9.4	31	MSapppp	41	0	0	0		0	0	0	0	0
123	1	301	223	-1	233	353	17.2	31	MSapaap	313	833	0	0		0	0	0	0	0
124	1	249	98	-1	305	429	18.2	29	ABplpaaapp	306	0	0	0		0	0	0	0	0
125	1	112	296	-1	445	121	19.8	31	ABprppapaa	280	-160	0	0		0	0	0	0	0
126	1	13	15	-1	167	248	10.3	30	MSaaaaap	144	0	0	0		0	0	0	0	0
127	1	261	122	206	431	348	18.5	35	Capaa	-248	0	0	0		0	0	0	0	0
128	1	264	9	-1	160	225	15.8	27	ABaraaaapp	194	-93	0	0		0	0	0	0	0
129	1	39	297	-1	276	329	5.0	25	ABplaaapaa	241	-864	0	0		0	0	0	0	0
130	1	29	263	-1	554	322	25.4	31	ABplpppapp	278	-520	0	0		0	0	0	0	0
131	1	327	82	-1	575	229	21.8	30	ABprappppa	205	39	0	0		0	0	0	0	0
132	1	53	242	-1	201	352	14.4	28	MSapapaa	285	-345	0	0		0	0	0	0	0
133	1	215	276	-1	461	352	6.4	33	ABarppapa	319	-164	0	0		0	0	0	0	0
134	1	212	176	-1	469	415	16.8	31	ABplappaap	282	1116	0	0		0	0	0	0	0
135	1	106	34	-1	120	283	17.9	29	ABalpaapaa	202	0	0	0		0	0	0	0	0
136	0	291	-1	-1	261	136	24.6	26		189	-19	0	0		0	0	0	0	0
137	1	186	28	-1	178	353	18.4	30	ABalpaappp	258	623	0	0		0	0	0	0	0
138	1	203	142	-1	347	126	9.2	27	ABarpapppa	269	1114	0	0		0	0	0	0	0
139	1	27	133	-1	205	402	11.9	31	ABalpppapp	247	-717	0	0		0	0	0	0	0
140	1	182	258	-1	288	394	10.5	31	ABalpppppp	292	44	0	0		0	0	0	0	0
141	1	124	30	-1	125	338	11.1	29	ABalpppaaa	275	586	0	0		0	0	0	0	0
142	1	120	141	-1	180	176	9.5	29	ABalapppap	188	0	0	0		0	0	0	0	0
143	1	324	75	-1	575	321	22.3	30	Cpappv	248	274	0	0		0	0	0	0	0
144	1	183	70	-1	284	297	10.6	29	Earaa	156	0	0	0		0	0	0	0	0
145	1	108	38	-1	192	283	11.2	30	MSaaapaa	901	0	0	0		0	0	0	0	0
146	1	192	303	-1	258	288	5.1	29	ABplaaaapa	264	1475	0	0		0	0	0	0	0
147	1	326	146	-1	353	163	23.3	26	ABprpapaap	210	1447	0	0		0	0	0	0	0
148	1	79	171	-1	474	361	18.5	34	Capap	333	509	0	0		0	0	0	0	0
149	1	14	286	-1	220	248	25.6	33	ABarapaaap	106	0	0	0		0	0	0	0	0
150	1	278	266	-1	105	208	16.1	30	ABalaaapar	409	0	0	0		0	0	0	0	0
151	1	198	21	-1	154	342	23.8	31	ABalpapaaa	-38	0	0	0		0	0	0	0	0
152	1	168	237	-1	173	152	12.7	28	ABalaapppa	241	0	0	0		0	0	0	0	0
153	1	266	19	-1	405	126	21.8	29	ABprppaaaa	238	-122	0	0		0	0	0	0	0
154	1	77	20	-1	456	138	23.3	29	ABprppapap	259	354	0	0		0	0	0	0	0
155	1	125	305	-1	253	256	24.6	31	ABarapapaa	294	310	0	0		0	0	0	0	0
156	1	3	43	-1	358	192	19.1	33	MSpppap	328	-1375	0	0		0	0	0	0	0
157	0	195	-1	-1	101	309	13.1	26		103	0	0	0		0	0	0	0	0
158	1	133	172	-1	131	191	8.8	28	ABalappapa	248	452	0	0		0	0	0	0	0
159	1	60	92	-1	189	359	10.2	29	ABalppppaa	-89	0	0	0		0	0	0	0	0
160	1	286	25	-1	146	361	10.3	28	ABalpppaap	270	195	0	0		0	0	0	0	0
161	1	148	65	-1	267	154	13.0	28	MSppappa	200	-265	0	0		0	0	0	0	0
162	1	240	61	-1	464	366	13.9	30	Cappaa	294	-1126	0	0		0	0	0	0	0
163	1	59	81	-1	374	153	7.6	30	ABarpapppp	274	20	0	0		0	0	0	0	0
164	1	206	44	-1	389	132	10.7	28	ABprapaaaa	246	103	0	0		0	0	0	0	0
165	1	81	115	-1	252	408	19.1	31	ABplpaaaap	283	126	0	0		0	0	0	0	0
166	1	161	23	-1	220	378	10.1	29	ABalppppap	254	-87	0	0		0	0	0	0	0
167	1	63	250	-1	488	388	6.7	30	ABplapapaa	268	-1005	0	0		0	0	0	0	0
168	1	156	302	-1	234	163	22.4	30	ABarappppa	201	0	0	0		0	0	0	0	0
169	1	136	8	-1	285	344	15.2	30	MSappaa	155	0	0	0		0	0	0	0	0
170	1	175	16	-1	203	241	17.2	30	ABaraappap	302	238	0	0		0	0	0	0	0
171	1	256	196	-1	471	311	14.4	33	Eplap	326	630	0	0		0	0	0	0	0
172	1	317	256	-1	431	370	23.9	28	ABplppppaa	284	1262	0	0		0	0	0	0	0
173	1	295	259	-1	517	288	16.3	35	Eplp	355	148	0	0		0	0	0	0	0
174	1	303	11	-1	477	415	21.7	31	ABplppappp	284	78	0	0		0	0	0	0	0
175	1	52	153	-1	212	187	18.0	27	MSppaaap	266	309	0	0		0	0	0	0	0
176	1	34	33	-1	423	416	21.4	31	ABplppappa	305	362	0	0		0	0	0	0	0
177	1	7	274	-1	378	399	7.2	27	ABplapaaaa	254	640	0	0		0	0	0	0	0
178	1	185	186	-1	521	298	5.4	36	Caaaa	369	198	0	0		0	0	0	0	0
179	1	134	152	-1	203	198	6.1	29	ABarpaaaa	132	0	0	0		0	0	0	0	0
180	1	171	208	-1	316	294	5.0	29	ABplaaaapp	141	0	0	0		0	0	0	0	0
181	1	292	213	-1	246	351	13.4	27	MSapapap	452	0	0	0		0	0	0	0	0
182	1	95	88	-1	322	363	16.5	30	MSappap	252	878	0	0		0	0	0	0	0
183	1	55	222	-1	296	220	24.9	31	ABarappaap	306	49	0	0		0	0	0	0	0
184	1	187	40	-1	206	302	15.2	31	ABaraapapa	-194	0	0	0		0	0	0	0	0
185	1	155	50	-1	344	316	20.6	31	MSaapapp	299	841	0	0		0	0	0	0	0
186	1	17	57	-1	468	182	14.9	35	Dppp	350	30	0	0		0	0	0	0	0
187	1	51	183	-1	210	298	24.0	31	ABalpappaa	261	151	0	0		0	0	0	0	0
188	1	199	151	-1	504	356	25.4	33	ABplpppapa	325	-642	0	0		0	0	0	0	0
189	1	18	46	-1	297	113	14.2	29	ABpraaappp	253	0	0	0		0	0	0	0	0
190	1	149	253	-1	404	184	19.4	33	Dpap	334	-10	0	0		0	0	0	0	0
191	1	220	48	-1	185	216	14.7	27	ABaraappaa	287	0	0	0		0	0	0	0	0
192	1	123	284	-1	432	167	5.9	32	ABarpppapa	255	0	0	0		0	0	0	0	0
193	1	93	290	-1	572	306	8.4	35	Caaap	348	-536	0	0		0	0	0	0	0
194	1	138	83	-1	421	142	10.6	30	ABprapaaap	280	147	0	0		0	0	0	0	0
195	1	300	267	-1	370	395	23.4	31	ABplppaapa	303	771	0	0		0	0	0	0	0
196	1	210	143	-1	160	321	21.5	28	ABalpaaapa	36	0	0	0		0	0	0	0	0
197	1	283	127	-1	244	311	23.4	32	ABalpappap	343	0	0	0		0	0	0	0	0
198	1	320	255	-1	309	292	20.9	27	MSaapapa	255	198	0	0		0	0	0	0	0
199	1	90	210	-1	252	264	7.4	28	MSaaaapp	267	2648	0	0		0	0	0	0	0
200	1	166	225	-1	322	400	17.9	28	ABplppaaaa	227	0	0	0		0	0	0	0	0
201	1	61	90	-1	317	108	21.3	29	ABprpaaapa	251	42	0	0		0	0	0	0	0
202	1	177	230	-1	543	165	20.9	29	ABprapppaa	267	367	0	0		0	0	0	0	0
203	1	263	291	-1	204	213	11.8	31	MSpaaaap	258	168	0	0		0	0	0	0	0
204	1	247	229	-1	475	190	8.1	28	ABarpppapp	260	-260	0	0		0	0	0	0	0
205	1	329	7	-1	531	389	21.6	30	ABplapppap	284	947	0	0		0	0	0	0	0
206	1	159	184	-1	389	329	5.7	32	ABarppaaa	305	779	0	0		0	0	0	0	0
207	1	85	91	-1	522	217	6.5	30	Cpaapa	300	-33	0	0		0	0	0	0	0
208	1	248	227	-1	283	290	24.8	30	ABarapapap	289	-720	0	0		0	0	0	0	0
209	0	180	-1	-1	547	256	24.8	29		238	207	0	0		0	0	0	0	0
210	1	70	53	-1	560	150	11.9	29	ABprapapap	290	-924	0	0		0	0	0	0	0
211	1	26	136	-1	231	222	15.1	27	MSpaapaa	223	-142	0	0		0	0	0	0	0
212	1	117	126	-1	122	332	19.2	29	ABalpaappa	60	0	0	0		0	0	0	0	0
213	1	315	332	-1	188	228	24.5	30	ABarapaaaa	284	55	0	0		0	0	0	0	0
214	1	145	3	-1	114	235	9.2	28	ABalappaap	282	582	0	0		0	0	0	0	0
215	1	197	192	-1	126	239	18.3	28	ABaraaaapa	201	753	0	0		0	0	0	0	0
216	1	19	327	-1	467	142	9.1	33	ABarppppa	105	0	0	0		0	0	0	0	0
217	1	83	102	-1	124	298	8.7	28	ABalapaapa	285	-607	0	0		0	0	0	0	0
218	1	218	103	-1	234	119	10.9	30	ABpraapaap	373	0	0	0		0	0	0	0	0
219	1	267	252	-1	370	353	16.8	31	Daap	318	-101	0	0		0	0	0	0	0
220	1	76	264	-1	182	327	13.9	27	MSapaaap	277	0	0	0		0	0	0	0	0
221	1	105	56	-1	117	208	10.8	25	ABalappaaa	200	593	0	0		0	0	0	0	0
222	1	128	67	-1	110	182	13.4	28	ABalaaappl	236	0	0	0		0	0	0	0	0
223	1	135	268	-1	320	378	21.4	31	ABplpapaap	829	0	0	0		0	0	0	0	0
224	1	80	211	-1	239	290	14.8	31	ABaraapapp	249	480	0	0		0	0	0	0	0
225	1	293	254	-1	464	192	19.4	38	Cppaa	380	-111	0	0		0	0	0	0	0
226	1	205	294	-1	234	193	11.1	26	MSpaaapa	103	0	0	0		0	0	0	0	0
227	1	44	132	-1	169	301	25.2	30	ABalpaaaap	-59	0	0	0		0	0	0	0	0
228	1	232	79	-1	269	148	6.3	29	ABarpapaap	248	92	0	0		0	0	0	0	0
229	1	178	117	-1	244	398	7.8	38	ABplaapapa	267	806	0	0		0	0	0	0	0
230	1	233	145	-1	173	265	5.5	28	ABalapapap	193	0	0	0		0	0	0	0	0
231	1	10	215	313	437	220	11.7	38	Epra	294	420	0	0		0	0	0	0	0
232	1	98	245	-1	468	408	10.5	29	ABplappapa	273	261	0	0		0	0	0	0	0
233	1	322	233	-1	421	430	17.4	31	ABplappaaa	318	0	0	0		0	0	0	0	0
234	1	32	175	-1	171	382	11.4	30	ABalpppapa	287	2087	0	0		0	0	0	0	0
235	1	170	161	-1	343	101	13.3	30	ABpraappap	276	0	0	0		0	0	0	0	0
236	1	311	272	-1	295	165	5.0	26	ABarpappaa	216	807	0	0		0	0	0	0	0
237	1	22	278	-1	189	125	13.3	31	ABalaapppp	286	207	0	0		0	0	0	0	0
238	1	15	14	-1	474	390	24.3	32	ABplpppaap	249	61	0	0		0	0	0	0	0
239	1	24	331	-1	518	400	15.4	30	ABplappapp	303	554	0	0		0	0	0	0	0
240	1	107	27	-1	87	264	15.4	29	ABalaaaala	257	500	0	0		0	0	0	0	0
241	1	169	318	-1	502	280	24.0	27	ABprpppppp	223	828	0	0		0	0	0	0	0
242	1	309	174	-1	463	305	5.7	27	ABarppaapp	277	-170	0	0		0	0	0	0	0
243	1	71	287	-1	254	188	18.6	32	MSppaap	-13	0	0	0		0	0	0	0	0
244	1	328	314	-1	227	170	14.5	28	MSppapaa	470	0	0	0		0	0	0	0	0
245	1	193	194	-1	460	304	25.9	33	ABplpapppp	291	-1072	0	0		0	0	0	0	0
246	1	307	163	-1	307	342	4.9	29	ABplaaapap	262	726	0	0		0	0	0	0	0
247	1	228	164	-1	297	335	24.5	32	ABplpappaa	201	0	0	0		0	0	0	0	0
248	1	151	279	-1	593	346	17.7	33	Caapp	333	1419	0	0		0	0	0	0	0
249	1	45	36	-1	260	111	18.6	30	ABpraaaapp	277	-87	0	0		0	0	0	0	0
250	1	230	295	-1	528	300	24.9	29	ABplpppppp	286	-265	0	0		0	0	0	0	0
251	1	243	55	-1	102	228	12.8	27	ABalaaapal	248	-193	0	0		0	0	0	0	0
252	1	229	265	-1	367	317	23.6	33	MSaappa	330	41	0	0		0	0	0	0	0
253	1	69	24	-1	219	355	6.7	30	ABplaapaap	253	108	0	0		0	0	0	0	0
254	1	246	22	-1	487	257	20.4	39	Cppap	398	213	0	0		0	0	0	0	0
255	1	163	87	-1	428	271	15.4	34	Ealpp	344	-715	0	0		0	0	0	0	0
256	1	50	212	-1	184	374	22.4	30	ABalppapap	267	409	0	0		0	0	0	0	0
257	1	181	310	-1	270	169	22.1	30	ABarappppp	290	189	0	0		0	0	0	0	0
258	1	323	85	-1	552	359	23.4	32	ABplappppp	267	722	0	0		0	0	0	0	0
259	1	160	326	-1	264	247	21.5	31	ABarapappa	239	1410	0	0		0	0	0	0	0
260	1	72	114	-1	351	415	20.4	31	ABplppapaa	-70	0	0	0		0	0	0	0	0
261	1	253	112	-1	161	199	18.0	27	MSppaaaa	522	0	0	0		0	0	0	0	0
262	1	289	271	-1	437	246	23.3	38	MSpappp	376	-410	0	0		0	0	0	0	0
263	1	154	218	-1	225	210	7.7	26	ABarpaaapa	215	-198	0	0		0	0	0	0	0
264	1	46	235	-1	213	400	18.4	31	ABplpaaaaa	291	300	0	0		0	0	0	0	0
265	1	231	219	-1	272	175	8.0	28	ABarpapapa	275	1651	0	0		0	0	0	0	0
266	1	201	257	-1	236	258	18.5	31	ABaraapppa	251	473	0	0		0	0	0	0	0
267	1	84	335	-1	535	230	25.5	30	ABprpppapa	253	0	0	0		0	0	0	0	0
268	1	4	74	-1	365	364	5.6	29	ABplaaappp	375	0	0	0		0	0	0	0	0
269	1	56	200	-1	268	208	5.6	27	ABarpaaapp	202	-780	0	0		0	0	0	0	0
270	1	223	26	-1	153	200	23.9	29	ABaraaappa	269	625	0	0		0	0	0	0	0
271	1	265	323	-1	236	162	8.4	27	ABalappppp	194	0	0	0		0	0	0	0	0
272	1	82	68	-1	209	248	7.9	29	MSaaaapa	264	286	0	0		0	0	0	0	0
273	1	132	118	-1	445	284	9.2	32	Eplaa	296	136	0	0		0	0	0	0	0
274	1	68	160	-1	270	199	13.6	31	MSpaapap	129	0	0	0		0	0	0	0	0
275	1	190	89	-1	293	132	23.3	31	ABprpaaaap	281	56	0	0		0	0	0	0	0
276	1	12	316	-1	572	166	15.1	30	ABprappapa	-67	0	0	0		0	0	0	0	0
277	1	5	321	-1	497	410	18.5	27	ABplapppaa	244	-438	0	0		0	0	0	0	0
278	1	147	319	-1	257	215	24.3	31	ABarappaaa	255	90	0	0		0	0	0	0	0
279	1	143	262	-1	333	272	10.3	33	Earap	318	279	0	0		0	0	0	0	0
280	1	150	309	-1	231	132	7.0	26	ABarpapaaa	240	-261	0	0		0	0	0	0	0
281	1	276	110	-1	129	169	20.4	28	ABalaapapa	234	-166	0	0		0	0	0	0	0
282	1	219	299	-1	442	111	10.8	28	ABprapaapa	217	18	0	0		0	0	0	0	0
283	0	238	-1	-1	320	201	12.3	27		189	104	0	0		0	0	0	0	0
284	1	217	170	-1	524	131	11.4	29	ABprapapaa	272	621	0	0		0	0	0	0	0
285	1	141	73	-1	428	118	22.8	28	ABprppaaap	275	538	0	0		0	0	0	0	0
286	1	47	312	-1	374	261	22.6	32	MSpapapp	136	0	0	0		0	0	0	0	0
287	1	302	282	-1	469	122	14.4	29	ABprapaapp	-67	0	0	0		0	0	0	0	0
288	1	157	135	-1	533	278	20.8	35	Cpppp	340	-835	0	0		0	0	0	0	0
289	1	127	125	-1	309	177	11.5	28	MSppappp	207	1350	0	0		0	0	0	0	0
290	1	158	247	-1	392	372	13.6	32	Dapa	305	1239	0	0		0	0	0	0	0
291	1	227	158	-1	189	133	9.5	29	ABpraapaaa	330	0	0	0		0	0	0	0	0
292	1	236	104	-1	515	332	20.5	34	Cappp	342	65	0	0		0	0	0	0	0
293	1	49	99	-1	523	396	9.8	29	ABplapapap	51	0	0	0		0	0	0	0	0
294	1	252	131	-1	308	162	21.6	28	ABprpapaaa	261	429	0	0		0	0	0	0	0
295	1	74	69	231	143	162	16.8	33	ABalaappa	223	-352	0	0		0	0	0	0	0
296	1	259	93	-1	192	330	5.2	28	ABplaapaaa	-231	0	0	0		0	0	0	0	0
297	1	146	197	-1	590	324	12.7	33	Caapa	339	866	0	0		0	0	0	0	0
298	1	9	157	-1	200	217	22.2	29	ABarapaapa	158	0	0	0		0	0	0	0	0
299	1	153	95	-1	395	186	5.5	31	ABarpppaap	307	-895	0	0		0	0	0	0	0
300	1	290	144	-1	378	166	16.2	31	Dpaa	295	221	0	0		0	0	0	0	0
301	1	255	6	-1	343	250	19.8	31	MSpapaap	311	1048	0	0		0	0	0	0	0
302	1	179	77	-1	125	255	6.5	25	ABalapapaa	143	0	0	0		0	0	0	0	0
303	1	254	199	-1	362	238	16.3	33	Ealpa	331	382	0	0		0	0	0	0	0
304	1	162	71	-1	562	384	16.0	30	ABplapappp	213	0	0	0		0	0	0	0	0
305	1	310	148	-1	502	355	15.5	31	Cappap	278	320	0	0		0	0	0	0	0
306	1	273	317	-1	433	163	25.3	32	ABprppaapp	326	120	0	0		0	0	0	0	0
307	1	89	220	-1	324	163	15.3	31	MSppppa	130	0	0	0		0	0	0	0	0
308	1	304	269	-1	297	385	24.5	32	ABplpapapa	-171	0	0	0		0	0	0	0	0
309	1	164	96	-1	313	227	15.2	29	Ealaa	281	-574	0	0		0	0	0	0	0
310	1	165	45	-1	346	370	12.8	30	Daaa	285	-964	0	0		0	0	0	0	0
311	1	173	221	-1	493	174	25.2	30	ABprppppaa	280	870	0	0		0	0	0	0	0
312	1	75	306	-1	312	187	7.1	28	ABarpapapp	-64	0	0	0		0	0	0	0	0
313	1	331	42	-1	261	124	23.2	31	ABprpaaaaa	42	0	0	0		0	0	0	0	0
314	1	119	308	-1	342	376	24.5	32	ABplpapapp	318	-165	0	0		0	0	0	0	0
315	1	271	64	-1	161	167	21.5	30	ABalaapaap	249	1543	0	0		0	0	0	0	0
316	1	21	251	-1	348	105	17.8	30	ABprpaappa	272	125	0	0		0	0	0	0	0
317	1	137	80	-1	411	303	12.6	33	Earpp	325	-151	0	0		0	0	0	0	0
318	1	73	59	-1	394	220	25.1	32	ABprpappap	310	555	0	0		0	0	0	0	0
319	1	318	76	-1	229	249	22.2	32	ABarapaapp	276	160	0	0		0	0	0	0	0
320	1	211	201	-1	284	369	21.0	29	ABplpapaaa	254	375	0	0		0	0	0	0	0
321	1	321	239	-1	486	241	7.3	30	Cpaaap	132	0	0	0		0	0	0	0	0
322	1	33	288	-1	498	212	24.6	32	ABprppppap	53	0	0	0		0	0	0	0	0
323	1	116	140	-1	485	165	22.4	30	ABprpppaaa	277	-501	0	0		0	0	0	0	0
324	1	48	322	-1	493	134	16.2	31	ABprappaaa	277	380	0	0		0	0	0	0	0
325	1	321	281	-1	435	222	5.6	29	Cpaaaa	245	131	0	0		0	0	0	0	0
326	1	262	261	-1	565	232	11.2	32	Cpaapp	268	459	0	0		0	0	0	0	0
327	1	268	18	-1	99	311	16.3	29	ABalaaaalp	296	-100	0	0		0	0	0	0	0
328	1	99	243	-1	179	134	20.3	31	ABalaapapp	445	0	0	0		0	0	0	0	0
329	1	115	84	-1	347	206	23.6	31	ABprpappaa	314	481	0	0		0	0	0	0	0
330	1	57	106	-1	526	172	24.5	34	ABprpppaap	167	0	0	0		0	0	0	0	0
331	1	319	328	-1	309	255	23.4	31	ABarapappp	-28	0	0	0		0	0	0	0	0
332	1	1	337	-1	338	142	19.3	28	ABprpaaapp	288	234	0	0		0	0	0	0	0
333	0	300	-1	-1	396	370	26.7	33		334	-332	0	0		0	0	0	0	0
334	1	330	338	-1	417	329	25.0	29	ABplpapppa	238	685	0	0		0	0	0	0	0
335	1	332	339	-1	438	195	25.0	29	ABprpapppa	248	364	0	0		0	0	0	0	0
336	1	333	340	-1	362	315	26.0	27	ABplpappap	210	1338	0	0		0	0	0	0	0
