# Supplementary material for: The AP-2 Transcription Factor APTF-2 Is Required for Neuroblast and Epidermal Morphogenesis in Caenorhabditis elegans Embryogenesis
Source: PLoS Genet. 2016 May 13;12(5):e1006048. doi: 10.1371/journal.pgen.1006048 (PMC4866721; doi:10.1371/journal.pgen.1006048)
Supplement: S5 Text — (ZIP) [file pgen.1006048.s033.zip › nuclei/t136-nuclei]

1	1	87	148	-1	266	107	15.3	31	ABpraaappa	257	97	0	0		0	0	0	0	0
2	1	65	15	-1	155	250	20.0	28	ABaraaapaa	279	968	0	0		0	0	0	0	0
3	1	214	197	-1	120	229	8.8	28	ABalappaap	249	279	0	0		0	0	0	0	0
4	1	61	120	-1	129	232	13.8	27	MSaaaaaa	91	0	0	0		0	0	0	0	0
5	1	73	189	-1	159	209	12.7	29	MSpaaaaa	16	0	0	0		0	0	0	0	0
6	1	301	243	-1	347	248	20.3	32	MSpapaap	316	175	0	0		0	0	0	0	0
7	1	205	302	-1	527	394	21.6	30	ABplapppap	280	309	0	0		0	0	0	0	0
8	1	169	130	-1	280	344	14.9	31	MSappaa	-19	0	0	0		0	0	0	0	0
9	1	128	93	-1	161	227	15.7	26	ABaraaaapp	542	0	0	0		0	0	0	0	0
10	1	66	322	-1	280	172	16.4	29	MSppapap	264	1509	0	0		0	0	0	0	0
11	1	174	249	-1	465	418	21.4	31	ABplppappp	318	264	0	0		0	0	0	0	0
12	1	13	89	-1	376	123	22.3	31	ABprpapapp	308	-489	0	0		0	0	0	0	0
13	1	16	277	-1	196	278	5.0	28	ABplaaaaaa	241	-514	0	0		0	0	0	0	0
14	1	238	103	-1	470	392	24.1	32	ABplpppaap	272	379	0	0		0	0	0	0	0
15	1	126	57	-1	162	249	10.7	31	MSaaaaap	265	-166	0	0		0	0	0	0	0
16	1	170	123	-1	203	236	17.3	30	ABaraappap	301	439	0	0		0	0	0	0	0
17	1	117	297	-1	419	299	23.1	34	MSpappa	323	51	0	0		0	0	0	0	0
18	1	327	127	-1	99	310	17.0	29	ABalaaaalp	191	0	0	0		0	0	0	0	0
19	1	153	156	-1	408	130	21.6	25	ABprppaaaa	191	-489	0	0		0	0	0	0	0
20	1	154	255	-1	458	140	23.4	30	ABprppapap	246	71	0	0		0	0	0	0	0
21	1	151	104	-1	156	341	24.2	32	ABalpapaaa	-34	0	0	0		0	0	0	0	0
22	1	254	38	-1	489	257	20.3	38	Cppap	388	-808	0	0		0	0	0	0	0
23	1	166	186	-1	215	376	10.2	28	ABalppppap	269	0	0	0		0	0	0	0	0
24	1	253	171	-1	211	354	6.7	30	ABplaapaap	263	-209	0	0		0	0	0	0	0
25	1	160	100	-1	143	357	10.3	27	ABalpppaap	29	0	0	0		0	0	0	0	0
26	1	270	209	-1	161	204	24.6	31	ABaraaappa	300	-876	0	0		0	0	0	0	0
27	1	240	174	-1	86	262	15.3	28	ABalaaaala	283	0	0	0		0	0	0	0	0
28	1	137	167	-1	176	353	18.5	31	ABalpaappp	263	318	0	0		0	0	0	0	0
29	1	111	154	-1	201	160	7.2	28	ABalappppa	242	308	0	0		0	0	0	0	0
30	1	141	14	-1	123	340	11.6	29	ABalpppaaa	283	-30	0	0		0	0	0	0	0
31	1	91	116	-1	269	110	11.4	29	ABpraapapa	127	0	0	0		0	0	0	0	0
32	1	7	282	-1	382	412	20.3	30	ABplppapap	244	312	0	0		0	0	0	0	0
33	1	176	323	-1	419	415	21.3	32	ABplppappa	101	0	0	0		0	0	0	0	0
34	1	135	20	-1	118	278	17.8	29	ABalpaapaa	198	0	0	0		0	0	0	0	0
35	1	108	68	-1	566	181	9.7	31	ABprapappa	263	850	0	0		0	0	0	0	0
36	1	249	5	-1	266	111	18.9	30	ABpraaaapp	274	-685	0	0		0	0	0	0	0
37	1	54	136	-1	532	409	18.4	29	ABplappppa	240	-302	0	0		0	0	0	0	0
38	1	145	151	-1	190	280	11.4	30	MSaaapaa	428	0	0	0		0	0	0	0	0
39	1	102	54	-1	121	265	21.7	29	ABaraaaaaa	349	0	0	0		0	0	0	0	0
40	1	184	216	-1	205	301	15.5	31	ABaraapapa	48	0	0	0		0	0	0	0	0
41	1	93	288	-1	347	412	16.6	26	ABplppaaap	201	394	0	0		0	0	0	0	0
42	1	313	286	-1	260	125	23.5	31	ABprpaaaaa	317	327	0	0		0	0	0	0	0
43	1	156	179	-1	363	187	18.8	33	MSpppap	332	-454	0	0		0	0	0	0	0
44	1	164	223	-1	390	137	10.3	28	ABprapaaaa	276	180	0	0		0	0	0	0	0
45	1	310	185	-1	341	369	12.5	30	Daaa	303	320	0	0		0	0	0	0	0
46	1	189	213	-1	299	113	14.5	31	ABpraaappp	268	1096	0	0		0	0	0	0	0
47	1	10	296	-1	230	128	20.5	29	ABpraaapap	292	311	0	0		0	0	0	0	0
48	1	191	10	-1	186	211	15.0	27	ABaraappaa	60	0	0	0		0	0	0	0	0
49	1	57	97	-1	189	250	20.5	30	ABaraaapap	110	0	0	0		0	0	0	0	0
50	1	185	190	-1	344	315	20.4	31	MSaapapp	273	-112	0	0		0	0	0	0	0
51	1	89	69	-1	289	173	25.4	34	ABarappapa	282	-279	0	0		0	0	0	0	0
52	0	209	-1	-1	548	260	24.6	29		208	-426	0	0		0	0	0	0	0
53	1	210	129	-1	568	157	12.2	29	ABprapapap	-89	0	0	0		0	0	0	0	0
54	1	95	143	-1	319	130	12.3	25	ABpraappaa	290	0	0	0		0	0	0	0	0
55	1	251	95	-1	104	219	13.3	28	ABalaaapal	242	113	0	0		0	0	0	0	0
56	1	221	333	-1	117	204	10.8	24	ABalappaaa	207	-17	0	0		0	0	0	0	0
57	1	186	265	-1	472	180	14.6	35	Dppp	321	280	0	0		0	0	0	0	0
58	1	115	98	-1	283	323	20.7	32	ABalpapppp	325	215	0	0		0	0	0	0	0
59	1	318	325	-1	396	219	25.1	32	ABprpappap	317	-401	0	0		0	0	0	0	0
60	1	76	83	-1	138	280	6.5	28	ABalapaapp	273	-215	0	0		0	0	0	0	0
61	1	162	60	-1	464	368	13.5	31	Cappaa	284	-813	0	0		0	0	0	0	0
62	1	103	202	-1	335	169	25.4	35	ABarappapp	312	660	0	0		0	0	0	0	0
63	1	98	206	-1	274	239	17.4	31	ABaraapppp	108	0	0	0		0	0	0	0	0
64	1	315	203	-1	161	167	21.7	29	ABalaapaap	237	-28	0	0		0	0	0	0	0
65	1	161	149	-1	267	156	13.0	28	MSppappa	224	-267	0	0		0	0	0	0	0
66	1	41	74	-1	166	201	7.5	29	ABalapppaa	157	0	0	0		0	0	0	0	0
67	1	222	316	-1	113	179	13.5	27	ABalaaappl	57	0	0	0		0	0	0	0	0
68	1	272	47	-1	208	248	8.1	28	MSaaaapa	266	0	0	0		0	0	0	0	0
69	1	295	306	-1	134	178	16.4	27	ABalaappaa	199	-686	0	0		0	0	0	0	0
70	1	144	153	-1	280	295	11.0	29	Earaa	261	1362	0	0		0	0	0	0	0
71	1	304	138	-1	556	392	16.3	30	ABplapappp	-89	0	0	0		0	0	0	0	0
72	1	28	305	-1	411	395	24.3	31	ABplpppaaa	278	1391	0	0		0	0	0	0	0
73	1	285	219	-1	433	122	23.1	28	ABprppaaap	245	429	0	0		0	0	0	0	0
74	1	268	210	-1	361	359	5.6	30	ABplaaappp	270	-515	0	0		0	0	0	0	0
75	1	143	137	-1	572	331	22.4	30	Cpappv	301	-324	0	0		0	0	0	0	0
76	1	319	161	-1	231	248	22.1	32	ABarapaapp	314	139	0	0		0	0	0	0	0
77	1	302	32	-1	125	253	6.6	26	ABalapapaa	232	131	0	0		0	0	0	0	0
78	1	80	13	-1	429	417	12.6	30	ABplapaapp	157	0	0	0		0	0	0	0	0
79	1	228	72	-1	268	148	6.0	29	ABarpapaap	280	333	0	0		0	0	0	0	0
80	1	317	291	-1	408	296	12.4	34	Earpp	346	-173	0	0		0	0	0	0	0
81	1	163	244	-1	369	151	7.1	30	ABarpapppp	58	0	0	0		0	0	0	0	0
82	1	131	281	-1	582	236	22.0	29	ABprappppa	255	6	0	0		0	0	0	0	0
83	1	194	279	-1	423	137	11.0	30	ABprapaaap	277	-90	0	0		0	0	0	0	0
84	1	329	330	-1	351	202	23.8	31	ABprpappaa	300	125	0	0		0	0	0	0	0
85	1	258	92	-1	547	367	23.4	31	ABplappppp	411	0	0	0		0	0	0	0	0
86	1	81	144	-1	321	429	14.3	29	ABplpaappp	247	-916	0	0		0	0	0	0	0
87	1	255	63	-1	430	272	15.0	34	Ealpp	344	-902	0	0		0	0	0	0	0
88	1	182	7	-1	318	363	16.2	29	MSappap	285	-713	0	0		0	0	0	0	0
89	1	275	176	-1	299	129	23.3	32	ABprpaaaap	322	-366	0	0		0	0	0	0	0
90	1	201	82	-1	325	108	21.3	30	ABprpaaapa	290	20	0	0		0	0	0	0	0
91	1	207	66	-1	526	215	6.3	30	Cpaapa	296	-419	0	0		0	0	0	0	0
92	1	159	232	-1	183	360	10.5	28	ABalppppaa	241	1176	0	0		0	0	0	0	0
93	1	296	225	-1	190	326	5.7	26	ABplaapaaa	265	551	0	0		0	0	0	0	0
94	1	84	48	-1	237	286	10.4	30	MSaaapap	296	729	0	0		0	0	0	0	0
95	1	299	195	-1	390	187	5.4	30	ABarpppaap	297	589	0	0		0	0	0	0	0
96	1	309	214	-1	314	229	15.4	29	Ealaa	270	30	0	0		0	0	0	0	0
97	1	38	22	-1	142	267	15.6	27	ABaraapaaa	184	0	0	0		0	0	0	0	0
98	1	124	31	-1	302	428	17.8	28	ABplpaaapp	284	-224	0	0		0	0	0	0	0
99	1	293	124	-1	515	399	9.8	29	ABplapapap	292	419	0	0		0	0	0	0	0
100	1	11	1	-1	181	274	15.6	29	ABaraapaap	-105	0	0	0		0	0	0	0	0
101	1	31	170	-1	124	298	23.6	32	ABalpaaaaa	172	0	0	0		0	0	0	0	0
102	1	217	67	-1	121	300	8.9	27	ABalapaapa	175	0	0	0		0	0	0	0	0
103	1	218	86	-1	235	115	11.0	30	ABpraapaap	37	0	0	0		0	0	0	0	0
104	1	292	122	332	516	335	20.3	34	Cappp	328	-683	0	0		0	0	0	0	0
105	1	118	117	-1	302	122	9.6	31	ABpraapapp	297	125	0	0		0	0	0	0	0
106	1	330	192	-1	533	186	24.6	30	ABprpppaap	246	1423	0	0		0	0	0	0	0
107	1	56	280	-1	121	211	22.7	29	ABalaaaarr	120	0	0	0		0	0	0	0	0
108	1	116	158	-1	549	380	11.9	29	ABplapappa	196	0	0	0		0	0	0	0	0
109	1	24	26	-1	239	316	20.1	31	ABalpapppa	316	27	0	0		0	0	0	0	0
110	1	281	87	-1	128	164	20.1	27	ABalaapapa	-166	0	0	0		0	0	0	0	0
111	1	9	187	-1	388	248	6.4	28	ABarpaappp	202	-111	0	0		0	0	0	0	0
112	1	261	252	-1	161	197	18.0	28	MSppaaaa	153	0	0	0		0	0	0	0	0
113	1	34	217	-1	325	100	17.5	30	ABprpaapap	238	-180	0	0		0	0	0	0	0
114	1	260	71	-1	352	415	19.6	33	ABplppapaa	313	1085	0	0		0	0	0	0	0
115	1	165	208	-1	256	408	19.3	31	ABplpaaaap	312	-630	0	0		0	0	0	0	0
116	1	75	2	-1	327	403	8.7	30	ABplaappap	-133	0	0	0		0	0	0	0	0
117	1	229	211	-1	233	393	7.7	31	ABplaapapa	278	-124	0	0		0	0	0	0	0
118	1	273	285	-1	448	275	8.7	32	Eplaa	321	451	0	0		0	0	0	0	0
119	1	52	25	-1	156	297	19.0	33	ABalpaapap	214	0	0	0		0	0	0	0	0
120	1	58	188	-1	221	396	15.4	30	ABplpaapaa	265	777	0	0		0	0	0	0	0
121	1	49	150	180	250	329	9.8	32	MSapapp	167	0	0	0		0	0	0	0	0
122	1	127	106	-1	421	356	16.5	32	Capaaa	321	474	0	0		0	0	0	0	0
123	1	92	328	-1	274	421	16.7	31	ABplpaaapa	240	-1444	0	0		0	0	0	0	0
124	1	43	242	-1	314	290	17.4	32	MSaapaap	310	281	0	0		0	0	0	0	0
125	1	289	313	-1	312	180	11.7	27	MSppappp	202	723	0	0		0	0	0	0	0
126	1	212	215	-1	120	331	19.4	29	ABalpaappa	61	0	0	0		0	0	0	0	0
127	1	197	230	-1	244	310	23.2	33	ABalpappap	305	1300	0	0		0	0	0	0	0
128	1	3	145	-1	110	287	12.9	27	ABalapaaap	209	327	0	0		0	0	0	0	0
129	1	120	50	-1	162	308	7.4	28	ABalapappa	191	0	0	0		0	0	0	0	0
130	1	64	166	-1	518	171	8.5	33	ABarppppp	318	-302	0	0		0	0	0	0	0
131	1	294	324	-1	308	161	21.0	29	ABprpapaaa	290	506	0	0		0	0	0	0	0
132	1	227	261	-1	168	300	24.8	29	ABalpaaaap	-76	0	0	0		0	0	0	0	0
133	1	139	121	-1	203	400	12.2	30	ABalpppapp	224	0	0	0		0	0	0	0	0
134	1	23	172	-1	387	358	21.1	34	MSaappp	335	441	0	0		0	0	0	0	0
135	1	288	309	-1	534	277	20.5	35	Cpppp	356	-903	0	0		0	0	0	0	0
136	1	211	331	-1	234	226	15.1	27	MSpaapaa	247	-795	0	0		0	0	0	0	0
137	1	86	107	-1	197	327	25.2	30	ABalpapaap	295	0	0	0		0	0	0	0	0
138	1	22	183	-1	217	388	21.3	30	ABalppappa	276	739	0	0		0	0	0	0	0
139	1	105	128	-1	148	373	19.9	33	ABalppapaa	335	1445	0	0		0	0	0	0	0
140	1	323	16	-1	489	168	22.5	28	ABprpppaaa	286	524	0	0		0	0	0	0	0
141	1	142	108	-1	182	179	9.8	29	ABalapppap	255	502	0	0		0	0	0	0	0
142	1	138	212	-1	349	121	8.7	27	ABarpapppa	-182	0	0	0		0	0	0	0	0
143	1	196	110	-1	156	319	21.4	29	ABalpaaapa	322	0	0	0		0	0	0	0	0
144	1	300	321	-1	378	165	15.9	31	Dpaa	310	237	0	0		0	0	0	0	0
145	1	230	247	-1	166	267	5.4	29	ABalapapap	-143	0	0	0		0	0	0	0	0
146	1	147	336	-1	357	166	23.3	28	ABprpapaap	269	516	0	0		0	0	0	0	0
147	1	67	79	-1	408	404	9.1	28	ABplapaapa	346	0	0	0		0	0	0	0	0
148	1	305	304	-1	499	360	15.4	32	Cappap	290	-1250	0	0		0	0	0	0	0
149	1	94	88	-1	417	159	16.0	31	Dppa	306	204	0	0		0	0	0	0	0
150	0	5	-1	-1	153	377	15.4	26		207	608	0	0		0	0	0	0	0
151	1	188	314	-1	500	359	25.4	33	ABplpppapa	268	513	0	0		0	0	0	0	0
152	1	179	155	-1	204	193	6.3	29	ABarpaaaa	4	0	0	0		0	0	0	0	0
153	1	175	254	-1	214	189	18.4	28	MSppaaap	237	937	0	0		0	0	0	0	0
154	1	53	99	-1	162	342	8.0	29	ABalapappp	289	212	0	0		0	0	0	0	0
155	1	46	24	-1	270	376	6.7	29	ABplaapapp	470	0	0	0		0	0	0	0	0
156	1	21	227	-1	125	343	14.5	30	ABalppaaap	301	72	0	0		0	0	0	0	0
157	1	298	318	-1	203	221	21.9	28	ABarapaapa	279	745	0	0		0	0	0	0	0
158	1	291	114	-1	189	130	9.2	29	ABpraapaaa	20	0	0	0		0	0	0	0	0
159	1	85	257	-1	599	207	13.7	28	ABprapappp	268	0	0	0		0	0	0	0	0
160	1	274	229	-1	272	194	13.7	30	MSpaapap	284	472	0	0		0	0	0	0	0
161	1	235	159	-1	344	100	13.3	31	ABpraappap	262	620	0	0		0	0	0	0	0
162	1	33	196	-1	352	140	20.5	29	ABprpapapa	255	-433	0	0		0	0	0	0	0
163	1	246	46	-1	302	343	5.1	29	ABplaaapap	269	-535	0	0		0	0	0	0	0
164	1	247	62	-1	308	339	25.0	34	ABplpappaa	339	701	0	0		0	0	0	0	0
165	1	121	298	-1	297	133	18.3	29	ABprpaapaa	172	0	0	0		0	0	0	0	0
166	1	30	327	-1	259	358	24.3	30	ABalpapapp	259	-447	0	0		0	0	0	0	0
167	1	17	300	-1	266	227	10.8	31	MSpaaapp	295	600	0	0		0	0	0	0	0
168	1	107	271	-1	424	347	11.2	34	Dapp	335	43	0	0		0	0	0	0	0
169	1	82	146	-1	140	307	13.8	26	MSapaaaa	-337	0	0	0		0	0	0	0	0
170	1	284	235	-1	533	132	11.7	28	ABprapapaa	51	0	0	0		0	0	0	0	0
171	1	148	70	-1	473	364	18.3	34	Capap	312	-272	0	0		0	0	0	0	0
172	1	158	290	-1	134	186	9.4	27	ABalappapa	433	0	0	0		0	0	0	0	0
173	1	3	133	-1	105	245	10.7	27	ABalapaaaa	-3	0	0	0		0	0	0	0	0
174	1	242	284	-1	463	304	5.1	28	ABarppaapp	255	406	0	0		0	0	0	0	0
175	1	234	273	-1	166	384	11.9	29	ABalpppapa	203	0	0	0		0	0	0	0	0
176	1	134	142	-1	460	415	16.5	32	ABplappaap	320	1014	0	0		0	0	0	0	0
177	1	35	270	-1	388	423	14.4	30	ABplaapppp	222	0	0	0		0	0	0	0	0
178	1	39	77	-1	385	110	14.1	30	ABpraapppa	-25	0	0	0		0	0	0	0	0
179	1	71	28	-1	260	393	22.4	29	ABalppappp	67	0	0	0		0	0	0	0	0
180	1	25	293	-1	340	300	14.0	32	Earpa	268	-132	0	0		0	0	0	0	0
181	1	113	246	-1	462	352	23.4	30	ABplppppap	302	502	0	0		0	0	0	0	0
182	1	1	41	-1	215	357	23.9	32	ABalpapapa	163	0	0	0		0	0	0	0	0
183	1	187	56	-1	211	298	23.8	29	ABalpappaa	152	0	0	0		0	0	0	0	0
184	1	206	43	-1	386	312	5.8	33	ABarppaaa	223	151	0	0		0	0	0	0	0
185	1	110	96	-1	289	417	8.6	26	ABplaappaa	18	0	0	0		0	0	0	0	0
186	1	178	260	-1	519	299	5.5	37	Caaaa	370	-436	0	0		0	0	0	0	0
187	1	4	115	-1	398	367	7.3	28	ABplapaaap	255	754	0	0		0	0	0	0	0
188	1	29	44	-1	489	254	24.1	29	ABprpppppa	292	-83	0	0		0	0	0	0	0
189	1	114	37	-1	245	393	11.4	29	ABalpppppa	171	0	0	0		0	0	0	0	0
190	0	-1	-1	-1	102	316	13.6	25		126	0	0	0		0	0	0	0	0
191	1	50	3	-1	323	139	6.8	29	ABarpappap	293	1526	0	0		0	0	0	0	0
192	1	215	42	-1	124	232	18.6	27	ABaraaaapa	229	390	0	0		0	0	0	0	0
193	1	44	267	-1	159	229	22.7	29	ABaraaaaap	270	793	0	0		0	0	0	0	0
194	1	245	308	-1	464	300	26.3	33	ABplpapppp	328	17	0	0		0	0	0	0	0
195	1	55	200	-1	140	157	12.9	27	ABalaaappr	272	699	0	0		0	0	0	0	0
196	1	171	307	-1	466	311	13.7	33	Eplap	324	-464	0	0		0	0	0	0	0
197	1	297	75	-1	586	331	12.6	34	Caapa	322	-181	0	0		0	0	0	0	0
198	1	104	326	-1	224	311	5.4	30	ABplaaaaap	236	-349	0	0		0	0	0	0	0
199	1	303	4	-1	368	233	16.4	33	Ealpa	315	-65	0	0		0	0	0	0	0
200	1	269	241	-1	264	208	5.6	27	ABarpaaapp	198	788	0	0		0	0	0	0	0
201	1	320	91	-1	282	366	20.9	28	ABplpapaaa	282	900	0	0		0	0	0	0	0
202	1	14	233	-1	319	208	19.3	32	MSpppaa	286	320	0	0		0	0	0	0	0
203	1	20	269	-1	265	260	13.7	29	MSaaapp	103	0	0	0		0	0	0	0	0
204	1	48	35	-1	329	362	5.7	27	ABplaaappa	255	175	0	0		0	0	0	0	0
205	1	12	181	-1	484	131	21.4	31	ABprppappa	158	0	0	0		0	0	0	0	0
206	1	127	303	-1	443	337	20.1	29	Capaap	292	968	0	0		0	0	0	0	0
207	1	18	224	-1	187	160	23.3	31	ABarapppaa	267	-661	0	0		0	0	0	0	0
208	1	180	112	-1	310	296	5.2	28	ABplaaaapp	251	-718	0	0		0	0	0	0	0
209	1	63	178	-1	344	238	23.9	31	MSpapapa	284	474	0	0		0	0	0	0	0
210	1	199	111	-1	247	266	7.6	29	MSaaaapp	-116	0	0	0		0	0	0	0	0
211	1	224	272	-1	238	293	14.8	31	ABaraapapp	177	0	0	0		0	0	0	0	0
212	1	256	85	-1	185	367	22.3	30	ABalppapap	253	406	0	0		0	0	0	0	0
213	1	181	65	-1	241	347	13.5	26	MSapapap	367	0	0	0		0	0	0	0	0
214	1	100	193	-1	365	170	11.6	32	MSppppp	322	0	0	0		0	0	0	0	0
215	1	231	315	-1	458	225	13.3	32	Eprap	276	430	0	0		0	0	0	0	0
216	1	2	292	-1	175	396	16.1	28	ABalppaapp	-35	0	0	0		0	0	0	0	0
217	1	6	268	-1	605	279	20.2	34	Cpappd	336	-439	0	0		0	0	0	0	0
218	1	263	152	-1	226	210	7.8	26	ABarpaaapa	260	-317	0	0		0	0	0	0	0
219	1	265	199	-1	274	174	8.1	27	ABarpapapa	258	453	0	0		0	0	0	0	0
220	1	307	319	-1	323	165	15.4	32	MSppppa	295	109	0	0		0	0	0	0	0
221	1	311	113	-1	493	183	24.6	30	ABprppppaa	249	283	0	0		0	0	0	0	0
222	1	183	264	-1	301	223	24.8	30	ABarappaap	256	515	0	0		0	0	0	0	0
223	1	123	266	-1	236	354	17.4	31	MSapaap	415	0	0	0		0	0	0	0	0
224	1	106	73	-1	206	193	23.7	28	ABaraaappp	267	527	0	0		0	0	0	0	0
225	1	200	253	-1	320	398	18.3	28	ABplppaaaa	286	714	0	0		0	0	0	0	0
226	1	79	105	-1	521	357	7.3	32	ABarppapp	649	0	0	0		0	0	0	0	0
227	1	208	11	-1	285	289	25.0	30	ABarapapap	307	-340	0	0		0	0	0	0	0
228	1	51	90	-1	190	142	16.6	28	ABpraaaaaa	256	433	0	0		0	0	0	0	0
229	1	204	259	-1	476	188	8.2	28	ABarpppapp	222	633	0	0		0	0	0	0	0
230	1	202	118	-1	549	171	21.3	30	ABprapppaa	245	67	0	0		0	0	0	0	0
231	1	295	6	-1	157	145	17.1	27	ABalaappap	209	261	0	0		0	0	0	0	0
232	1	9	131	-1	332	250	5.8	28	ABarpaappa	226	815	0	0		0	0	0	0	0
233	1	233	36	-1	414	428	17.0	30	ABplappaaa	298	0	0	0		0	0	0	0	0
234	0	283	-1	-1	324	200	11.9	26		209	733	0	0		0	0	0	0	0
235	1	264	135	-1	211	399	18.4	31	ABplpaaaaa	282	537	0	0		0	0	0	0	0
236	1	97	274	-1	283	413	13.5	30	ABplpaappa	266	765	0	0		0	0	0	0	0
237	1	152	207	-1	174	148	12.9	28	ABalaapppa	237	-91	0	0		0	0	0	0	0
238	1	69	132	-1	93	241	18.9	31	ABalaaaarl	127	0	0	0		0	0	0	0	0
239	1	321	226	-1	491	237	7.5	30	Cpaaap	212	129	0	0		0	0	0	0	0
240	1	15	194	-1	354	419	11.9	30	ABplaapppa	283	-461	0	0		0	0	0	0	0
241	1	8	81	-1	431	112	16.3	30	ABpraapppp	11	0	0	0		0	0	0	0	0
242	1	132	168	-1	201	352	14.7	28	MSapapaa	23	0	0	0		0	0	0	0	0
243	1	328	236	-1	178	137	20.4	31	ABalaapapp	240	445	0	0		0	0	0	0	0
244	1	59	39	-1	348	210	4.6	27	ABarpppaaa	247	205	0	0		0	0	0	0	0
245	1	232	220	-1	458	406	10.2	28	ABplappapa	-38	0	0	0		0	0	0	0	0
246	1	70	162	-1	266	301	16.9	30	MSaapaaa	273	-333	0	0		0	0	0	0	0
247	1	290	191	-1	388	372	13.3	31	Dapa	21	0	0	0		0	0	0	0	0
248	1	112	58	-1	202	318	19.6	29	ABalpaaapp	131	0	0	0		0	0	0	0	0
249	1	47	147	-1	253	416	14.4	30	ABplpaapap	-165	0	0	0		0	0	0	0	0
250	1	167	17	-1	479	387	6.5	29	ABplapapaa	288	274	0	0		0	0	0	0	0
251	1	316	311	-1	353	112	17.4	30	ABprpaappa	242	1051	0	0		0	0	0	0	0
252	1	219	301	-1	366	355	16.7	33	Daap	326	1367	0	0		0	0	0	0	0
253	1	190	182	-1	409	187	18.9	33	Dpap	330	-445	0	0		0	0	0	0	0
254	1	225	9	-1	463	196	19.4	37	Cppaa	116	0	0	0		0	0	0	0	0
255	1	198	101	-1	310	288	20.7	28	MSaapapa	272	-752	0	0		0	0	0	0	0
256	1	172	245	-1	427	367	23.8	29	ABplppppaa	244	-128	0	0		0	0	0	0	0
257	1	266	51	-1	237	258	18.5	31	ABaraapppa	-163	0	0	0		0	0	0	0	0
258	1	140	27	-1	284	391	10.5	31	ABalpppppp	286	-795	0	0		0	0	0	0	0
259	1	173	102	-1	517	294	15.7	37	Eplp	371	-876	0	0		0	0	0	0	0
260	1	27	52	-1	483	262	15.5	36	Eprp	367	-81	0	0		0	0	0	0	0
261	1	326	177	-1	565	236	11.5	32	Cpaapp	323	-199	0	0		0	0	0	0	0
262	1	279	275	-1	337	270	10.5	33	Earap	339	1449	0	0		0	0	0	0	0
263	1	130	250	-1	547	331	25.4	31	ABplpppapp	314	127	0	0		0	0	0	0	0
264	1	220	310	-1	177	330	14.2	27	MSapaaap	17	0	0	0		0	0	0	0	0
265	1	252	64	-1	368	315	23.7	33	MSaappa	444	0	0	0		0	0	0	0	0
266	1	150	139	-1	101	203	16.3	29	ABalaaapar	293	0	0	0		0	0	0	0	0
267	1	195	184	-1	366	390	23.5	31	ABplppaapa	253	-1115	0	0		0	0	0	0	0
268	1	223	222	-1	321	372	21.3	32	ABplpapaap	299	-818	0	0		0	0	0	0	0
269	1	308	157	-1	298	385	24.4	32	ABplpapapa	316	725	0	0		0	0	0	0	0
270	1	83	198	-1	149	218	6.1	30	ABalappapp	254	0	0	0		0	0	0	0	0
271	1	262	23	-1	437	243	23.5	37	MSpappp	380	568	0	0		0	0	0	0	0
272	1	236	238	-1	296	164	4.9	26	ABarpappaa	263	1097	0	0		0	0	0	0	0
273	1	62	8	-1	228	109	15.5	31	ABpraaaapa	256	0	0	0		0	0	0	0	0
274	1	177	256	-1	375	396	6.7	26	ABplapaaaa	251	-557	0	0		0	0	0	0	0
275	1	26	237	-1	206	150	20.0	30	ABpraaapaa	235	0	0	0		0	0	0	0	0
276	1	133	55	-1	453	351	6.1	34	ABarppapa	331	-165	0	0		0	0	0	0	0
277	1	74	76	-1	303	352	10.7	31	MSapppa	318	0	0	0		0	0	0	0	0
278	1	237	80	-1	195	125	13.5	31	ABalaapppp	207	0	0	0		0	0	0	0	0
279	1	248	61	-1	586	352	17.6	34	Caapp	-157	0	0	0		0	0	0	0	0
280	1	60	34	-1	388	113	18.5	32	ABprpaappp	321	652	0	0		0	0	0	0	0
281	1	325	320	-1	432	216	5.6	30	Cpaaaa	306	-221	0	0		0	0	0	0	0
282	1	287	140	-1	471	123	14.5	29	ABprapaapp	290	332	0	0		0	0	0	0	0
283	1	119	33	-1	234	174	25.4	32	ABarapppap	298	105	0	0		0	0	0	0	0
284	1	192	228	-1	433	160	6.0	32	ABarpppapa	-97	0	0	0		0	0	0	0	0
285	1	77	30	-1	229	132	17.4	28	ABpraaaaap	249	-171	0	0		0	0	0	0	0
286	1	149	239	-1	222	244	25.9	33	ABarapaaap	277	-202	0	0		0	0	0	0	0
287	1	243	19	-1	263	190	18.7	32	MSppaap	313	676	0	0		0	0	0	0	0
288	1	322	205	-1	506	220	24.5	29	ABprppppap	267	74	0	0		0	0	0	0	0
289	1	109	40	-1	112	190	18.8	28	ABalaapaaa	247	-72	0	0		0	0	0	0	0
290	1	193	163	-1	570	307	8.3	35	Caaap	358	1329	0	0		0	0	0	0	0
291	1	203	283	-1	206	210	12.1	31	MSpaaaap	478	0	0	0		0	0	0	0	0
292	1	122	240	-1	364	331	9.5	30	MSapppp	361	0	0	0		0	0	0	0	0
293	1	36	231	-1	285	241	5.5	35	ABarpaapa	318	84	0	0		0	0	0	0	0
294	1	226	53	-1	236	191	11.2	27	MSpaaapa	81	0	0	0		0	0	0	0	0
295	1	250	45	-1	522	305	25.2	30	ABplpppppp	250	656	0	0		0	0	0	0	0
296	1	125	78	-1	449	124	20.3	31	ABprppapaa	269	760	0	0		0	0	0	0	0
297	1	129	165	-1	270	329	4.9	25	ABplaaapaa	149	0	0	0		0	0	0	0	0
298	1	72	173	-1	297	249	19.8	30	MSpapaaa	446	0	0	0		0	0	0	0	0
299	1	282	49	-1	444	114	11.4	28	ABprapaapa	283	0	0	0		0	0	0	0	0
300	1	42	312	-1	467	215	24.5	30	ABprpapppp	306	-571	0	0		0	0	0	0	0
301	1	37	262	-1	530	223	17.5	36	Cpppa	361	538	0	0		0	0	0	0	0
302	1	168	29	-1	238	167	22.6	29	ABarappppa	289	-604	0	0		0	0	0	0	0
303	1	146	278	-1	251	286	5.0	28	ABplaaaapa	283	522	0	0		0	0	0	0	0
304	1	19	263	-1	366	217	11.8	32	Ealap	323	997	0	0		0	0	0	0	0
305	1	155	287	-1	251	258	24.5	29	ABarapapaa	259	523	0	0		0	0	0	0	0
306	1	312	164	-1	311	186	7.1	29	ABarpapapp	311	0	0	0		0	0	0	0	0
307	1	96	299	-1	536	151	18.3	32	ABprappaap	317	108	0	0		0	0	0	0	0
308	1	314	234	-1	341	376	24.5	31	ABplpapapp	264	-202	0	0		0	0	0	0	0
309	1	280	21	-1	233	130	7.1	26	ABarpapaaa	213	33	0	0		0	0	0	0	0
310	1	257	201	-1	272	162	22.1	30	ABarappppp	259	186	0	0		0	0	0	0	0
311	1	68	84	-1	581	199	19.0	33	ABprappapp	324	100	0	0		0	0	0	0	0
312	1	286	12	-1	379	263	22.6	31	MSpapapp	176	0	0	0		0	0	0	0	0
313	1	231	125	-1	418	204	10.5	31	Epraa	263	1374	0	0		0	0	0	0	0
314	1	244	329	-1	228	170	14.9	26	MSppapaa	-149	0	0	0		0	0	0	0	0
315	1	40	258	-1	393	167	24.8	30	ABprppaapa	305	359	0	0		0	0	0	0	0
316	1	276	289	-1	578	170	15.5	30	ABprappapa	261	-77	0	0		0	0	0	0	0
317	1	306	175	-1	437	163	24.5	32	ABprppaapp	248	59	0	0		0	0	0	0	0
318	1	241	18	-1	508	284	23.5	28	ABprpppppp	278	1452	0	0		0	0	0	0	0
319	1	278	204	-1	261	213	24.5	30	ABarappaaa	285	78	0	0		0	0	0	0	0
320	1	90	221	-1	484	316	22.9	28	ABplpppppa	213	0	0	0		0	0	0	0	0
321	1	277	160	-1	489	415	18.3	27	ABplapppaa	274	453	0	0		0	0	0	0	0
322	1	324	334	-1	498	136	16.4	30	ABprappaaa	283	1743	0	0		0	0	0	0	0
323	1	271	141	-1	240	153	8.9	26	ABalappppp	267	768	0	0		0	0	0	0	0
324	1	32	59	-1	525	151	22.6	30	ABprppappp	258	164	0	0		0	0	0	0	0
325	1	45	119	-1	421	292	5.7	29	ABarppaapa	289	941	0	0		0	0	0	0	0
326	1	259	94	-1	266	250	21.5	30	ABarapappa	238	1411	0	0		0	0	0	0	0
327	1	216	295	-1	470	140	9.3	33	ABarppppa	330	-208	0	0		0	0	0	0	0
328	1	331	317	-1	311	260	23.7	32	ABarapappp	56	0	0	0		0	0	0	0	0
329	1	88	248	-1	573	280	23.5	30	ABprappppp	-25	0	0	0		0	0	0	0	0
330	1	78	134	-1	603	256	15.2	36	Cpapa	355	1682	0	0		0	0	0	0	0
331	1	239	109	-1	509	407	15.1	29	ABplappapp	281	69	0	0		0	0	0	0	0
332	1	213	335	-1	189	233	24.7	29	ABarapaaaa	296	230	0	0		0	0	0	0	0
333	1	101	276	-1	563	221	23.2	30	ABprapppap	59	0	0	0		0	0	0	0	0
334	1	99	251	-1	387	358	23.7	28	ABplppaapp	143	0	0	0		0	0	0	0	0
335	1	267	340	-1	529	239	25.6	28	ABprpppapa	112	0	0	0		0	0	0	0	0
336	0	-1	-1	-1	386	368	26.6	31		311	-220	0	0		0	0	0	0	0
337	1	332	338	-1	339	140	18.9	30	ABprpaaapp	300	150	0	0		0	0	0	0	0
338	1	334	339	-1	418	327	25.0	29	ABplpapppa	238	685	0	0		0	0	0	0	0
339	1	335	341	-1	438	194	25.0	29	ABprpapppa	248	364	0	0		0	0	0	0	0
340	1	336	342	-1	364	320	26.0	27	ABplpappap	210	1338	0	0		0	0	0	0	0
