# Supplementary material for: The AP-2 Transcription Factor APTF-2 Is Required for Neuroblast and Epidermal Morphogenesis in Caenorhabditis elegans Embryogenesis
Source: PLoS Genet. 2016 May 13;12(5):e1006048. doi: 10.1371/journal.pgen.1006048 (PMC4866721; doi:10.1371/journal.pgen.1006048)
Supplement: S5 Text — (ZIP) [file pgen.1006048.s033.zip › nuclei/t137-nuclei]

1	1	100	33	-1	180	265	15.5	29	ABaraapaap	198	0	0	0		0	0	0	0	0
2	1	116	113	-1	323	403	8.7	30	ABplaappap	300	-734	0	0		0	0	0	0	0
3	1	191	153	-1	321	138	7.3	30	ABarpappap	272	286	0	0		0	0	0	0	0
4	1	199	31	-1	369	232	16.4	33	Ealpa	290	579	0	0		0	0	0	0	0
5	1	36	67	-1	267	110	18.8	31	ABpraaaapp	-68	0	0	0		0	0	0	0	0
6	1	231	16	-1	160	141	16.8	27	ABalaappap	200	555	0	0		0	0	0	0	0
7	1	88	27	-1	318	364	16.3	30	MSappap	302	1063	0	0		0	0	0	0	0
8	1	273	216	-1	232	110	15.5	31	ABpraaaapa	307	-22	0	0		0	0	0	0	0
9	1	254	163	-1	468	193	19.2	37	Cppaa	376	191	0	0		0	0	0	0	0
10	1	48	307	-1	184	206	15.2	27	ABaraappaa	28	0	0	0		0	0	0	0	0
11	1	227	36	-1	286	284	25.1	31	ABarapapap	313	916	0	0		0	0	0	0	0
12	1	312	5	-1	384	260	22.7	32	MSpapapp	269	-145	0	0		0	0	0	0	0
13	1	78	100	-1	426	416	12.4	31	ABplapaapp	307	77	0	0		0	0	0	0	0
14	1	30	139	-1	123	336	12.0	28	ABalpppaaa	-543	0	0	0		0	0	0	0	0
15	1	2	4	-1	157	244	20.3	28	ABaraaapaa	279	64	0	0		0	0	0	0	0
16	1	140	267	-1	495	165	22.7	27	ABprpppaaa	198	-95	0	0		0	0	0	0	0
17	1	250	107	-1	483	387	6.8	29	ABplapapaa	-47	0	0	0		0	0	0	0	0
18	1	318	172	-1	509	282	23.6	30	ABprpppppp	233	40	0	0		0	0	0	0	0
19	1	287	257	-1	270	187	18.9	32	MSppaap	285	41	0	0		0	0	0	0	0
20	1	34	116	-1	119	280	18.1	31	ABalpaapaa	300	-102	0	0		0	0	0	0	0
21	1	309	104	-1	242	125	7.1	25	ABarpapaaa	234	347	0	0		0	0	0	0	0
22	1	97	169	-1	139	263	16.0	27	ABaraapaaa	-59	0	0	0		0	0	0	0	0
23	1	271	243	-1	432	228	23.3	38	MSpappp	376	-425	0	0		0	0	0	0	0
24	1	155	240	-1	266	369	6.5	30	ABplaapapp	296	1400	0	0		0	0	0	0	0
25	1	119	7	-1	165	294	18.6	33	ABalpaapap	329	88	0	0		0	0	0	0	0
26	1	109	98	-1	243	314	19.7	29	ABalpapppa	5	0	0	0		0	0	0	0	0
27	1	258	306	-1	282	387	10.5	30	ABalpppppp	286	120	0	0		0	0	0	0	0
28	1	179	85	-1	258	391	22.5	30	ABalppappp	263	-839	0	0		0	0	0	0	0
29	1	302	244	-1	239	165	22.6	30	ABarappppa	276	1466	0	0		0	0	0	0	0
30	1	285	210	-1	230	130	17.6	28	ABpraaaaap	263	-1094	0	0		0	0	0	0	0
31	1	98	10	-1	300	424	17.6	29	ABplpaaapp	-43	0	0	0		0	0	0	0	0
32	1	77	26	-1	125	253	7.2	25	ABalapapaa	140	0	0	0		0	0	0	0	0
33	1	283	53	-1	237	173	25.4	32	ABarapppap	276	440	0	0		0	0	0	0	0
34	1	280	83	-1	391	114	18.5	31	ABprpaappp	277	33	0	0		0	0	0	0	0
35	1	204	13	-1	330	361	5.6	28	ABplaaappa	237	158	0	0		0	0	0	0	0
36	1	233	213	-1	411	421	16.7	31	ABplappaaa	304	162	0	0		0	0	0	0	0
37	1	189	141	-1	242	386	11.1	28	ABalpppppa	-173	0	0	0		0	0	0	0	0
38	1	22	126	-1	492	258	20.1	39	Cppap	384	272	0	0		0	0	0	0	0
39	1	244	215	-1	352	212	4.5	28	ABarpppaaa	224	-357	0	0		0	0	0	0	0
40	1	289	120	-1	115	187	19.4	28	ABalaapaaa	227	0	0	0		0	0	0	0	0
41	1	182	93	-1	224	356	23.6	32	ABalpapapa	165	0	0	0		0	0	0	0	0
42	1	192	150	-1	127	232	18.8	27	ABaraaaapa	-238	0	0	0		0	0	0	0	0
43	1	184	54	231	382	306	5.8	32	ABarppaaa	287	776	0	0		0	0	0	0	0
44	1	188	238	-1	487	250	23.4	28	ABprpppppa	268	738	0	0		0	0	0	0	0
45	1	295	315	-1	518	302	24.9	31	ABplpppppp	229	-246	0	0		0	0	0	0	0
46	1	163	339	-1	302	341	5.1	29	ABplaaapap	296	215	0	0		0	0	0	0	0
47	1	68	258	-1	208	244	8.4	29	MSaaaapa	275	140	0	0		0	0	0	0	0
48	1	94	92	-1	236	285	10.3	30	MSaaapap	165	0	0	0		0	0	0	0	0
49	1	299	63	-1	445	109	11.5	28	ABprapaapa	262	-20	0	0		0	0	0	0	0
50	1	129	211	-1	157	303	8.2	29	ABalapappa	77	0	0	0		0	0	0	0	0
51	1	257	37	-1	239	259	18.6	31	ABaraapppa	266	1098	0	0		0	0	0	0	0
52	1	260	268	-1	485	259	15.4	36	Eprp	357	750	0	0		0	0	0	0	0
53	1	294	123	-1	239	190	11.2	28	MSpaaapa	241	396	0	0		0	0	0	0	0
54	1	39	72	-1	127	264	22.0	29	ABaraaaaaa	285	313	0	0		0	0	0	0	0
55	1	276	161	-1	451	351	5.9	33	ABarppapa	337	298	0	0		0	0	0	0	0
56	1	183	193	-1	215	295	23.9	30	ABalpappaa	154	0	0	0		0	0	0	0	0
57	1	15	91	-1	165	249	10.7	31	MSaaaaap	-20	0	0	0		0	0	0	0	0
58	1	248	290	-1	204	315	19.9	29	ABalpaaapp	125	0	0	0		0	0	0	0	0
59	1	324	108	-1	527	152	22.6	30	ABprppappp	-147	0	0	0		0	0	0	0	0
60	1	61	214	-1	464	363	13.4	31	Cappaa	307	-437	0	0		0	0	0	0	0
61	1	279	170	183	583	344	18.3	33	Caapp	330	137	0	0		0	0	0	0	0
62	1	164	324	-1	311	333	25.1	36	ABplpappaa	-109	0	0	0		0	0	0	0	0
63	1	87	333	-1	433	265	14.7	34	Ealpp	344	1207	0	0		0	0	0	0	0
64	1	265	97	-1	366	313	23.5	33	MSaappa	335	122	0	0		0	0	0	0	0
65	1	213	119	-1	245	346	13.7	27	MSapapap	251	244	0	0		0	0	0	0	0
66	1	91	311	-1	527	213	6.1	31	Cpaapa	290	742	0	0		0	0	0	0	0
67	1	102	50	-1	118	296	9.4	28	ABalapaapa	142	0	0	0		0	0	0	0	0
68	1	35	300	-1	572	183	9.7	30	ABprapappa	267	1206	0	0		0	0	0	0	0
69	1	51	308	-1	292	171	25.5	34	ABarappapa	300	39	0	0		0	0	0	0	0
70	1	171	321	325	471	358	17.6	34	Capap	287	435	0	0		0	0	0	0	0
71	1	114	284	-1	349	410	19.6	34	ABplppapaa	300	145	0	0		0	0	0	0	0
72	1	79	18	-1	268	149	5.8	29	ABarpapaap	265	291	0	0		0	0	0	0	0
73	1	224	79	-1	209	192	23.9	29	ABaraaappp	237	238	0	0		0	0	0	0	0
74	1	66	80	-1	167	200	7.8	28	ABalapppaa	102	0	0	0		0	0	0	0	0
75	1	197	127	-1	589	332	12.6	34	Caapa	133	0	0	0		0	0	0	0	0
76	1	277	43	-1	304	349	10.4	31	MSapppa	171	0	0	0		0	0	0	0	0
77	1	178	275	-1	392	109	14.0	31	ABpraapppa	283	-18	0	0		0	0	0	0	0
78	1	296	280	-1	457	116	20.5	30	ABprppapaa	261	83	0	0		0	0	0	0	0
79	1	147	71	-1	409	402	9.2	26	ABplapaapa	-91	0	0	0		0	0	0	0	0
80	1	278	294	-1	198	122	13.6	31	ABalaapppp	278	-118	0	0		0	0	0	0	0
81	1	241	74	-1	434	112	16.4	31	ABpraapppp	147	0	0	0		0	0	0	0	0
82	1	90	1	-1	321	102	20.7	29	ABprpaaapa	296	392	0	0		0	0	0	0	0
83	1	60	25	-1	134	284	7.0	29	ABalapaapp	-62	0	0	0		0	0	0	0	0
84	1	311	251	-1	585	203	18.8	32	ABprappapp	263	17	0	0		0	0	0	0	0
85	1	212	260	-1	190	366	22.2	30	ABalppapap	277	398	0	0		0	0	0	0	0
86	1	103	8	-1	236	113	11.2	29	ABpraapaap	-1	0	0	0		0	0	0	0	0
87	1	110	235	-1	130	157	19.6	26	ABalaapapa	230	-783	0	0		0	0	0	0	0
88	1	149	273	-1	423	157	15.8	32	Dppa	319	-167	0	0		0	0	0	0	0
89	1	12	189	-1	378	116	22.1	32	ABprpapapp	280	-802	0	0		0	0	0	0	0
90	1	228	32	-1	193	139	17.2	28	ABpraaaaaa	96	0	0	0		0	0	0	0	0
91	1	201	332	-1	283	364	20.9	29	ABplpapaaa	253	256	0	0		0	0	0	0	0
92	1	85	149	-1	544	364	23.4	32	ABplappppp	297	-617	0	0		0	0	0	0	0
93	1	9	55	-1	159	227	15.6	26	ABaraaaapp	239	294	0	0		0	0	0	0	0
94	1	326	46	-1	269	252	21.6	30	ABarapappa	289	810	0	0		0	0	0	0	0
95	1	55	30	-1	103	219	12.9	27	ABalaaapal	61	0	0	0		0	0	0	0	0
96	1	185	162	-1	286	410	8.3	26	ABplaappaa	27	0	0	0		0	0	0	0	0
97	1	49	14	-1	190	241	20.1	31	ABaraaapap	292	204	0	0		0	0	0	0	0
98	1	58	224	-1	285	320	20.6	32	ABalpapppp	302	0	0	0		0	0	0	0	0
99	1	154	57	-1	160	336	8.1	29	ABalapappp	57	0	0	0		0	0	0	0	0
100	1	25	89	-1	143	354	10.6	28	ABalpppaap	242	-1223	0	0		0	0	0	0	0
101	1	255	136	-1	312	281	20.7	28	MSaapapa	259	705	0	0		0	0	0	0	0
102	1	259	176	274	517	294	15.3	35	Eplp	301	-541	0	0		0	0	0	0	0
103	1	14	255	-1	471	393	23.6	33	ABplpppaap	315	97	0	0		0	0	0	0	0
104	1	21	132	-1	164	335	24.6	31	ABalpapaaa	122	0	0	0		0	0	0	0	0
105	1	226	261	-1	522	356	7.4	33	ABarppapp	166	0	0	0		0	0	0	0	0
106	1	122	101	-1	415	351	15.6	30	Capaaa	307	236	0	0		0	0	0	0	0
107	1	137	276	-1	204	327	25.4	30	ABalpapaap	298	196	0	0		0	0	0	0	0
108	1	141	68	-1	185	176	10.0	28	ABalapppap	-113	0	0	0		0	0	0	0	0
109	1	331	47	-1	502	410	14.9	29	ABplappapp	87	0	0	0		0	0	0	0	0
110	1	143	96	-1	162	316	21.6	29	ABalpaaapa	229	-307	0	0		0	0	0	0	0
111	1	210	180	-1	247	259	8.0	28	MSaaaapp	185	0	0	0		0	0	0	0	0
112	1	208	187	-1	307	297	5.3	27	ABplaaaapp	189	0	0	0		0	0	0	0	0
113	1	221	56	-1	497	182	25.0	30	ABprppppaa	282	-688	0	0		0	0	0	0	0
114	1	158	175	-1	194	127	9.0	30	ABpraapaaa	227	339	0	0		0	0	0	0	0
115	1	187	217	-1	398	364	7.3	28	ABplapaaap	274	1096	0	0		0	0	0	0	0
116	1	31	9	-1	273	108	11.4	28	ABpraapapa	260	123	0	0		0	0	0	0	0
117	1	105	44	-1	299	120	9.8	30	ABpraapapp	93	0	0	0		0	0	0	0	0
118	1	230	117	-1	553	173	21.5	30	ABprapppaa	227	1007	0	0		0	0	0	0	0
119	1	325	198	-1	425	292	5.6	30	ABarppaapa	-32	0	0	0		0	0	0	0	0
120	1	4	140	-1	129	233	13.7	28	MSaaaaaa	89	0	0	0		0	0	0	0	0
121	1	133	152	-1	199	398	12.1	30	ABalpppapp	295	196	0	0		0	0	0	0	0
122	1	104	73	-1	517	328	21.3	32	Capppp	255	-570	0	0		0	0	0	0	0
123	1	16	49	-1	211	231	17.2	29	ABaraappap	282	3	0	0		0	0	0	0	0
124	1	99	77	-1	515	401	10.2	30	ABplapapap	253	23	0	0		0	0	0	0	0
125	1	313	252	-1	414	196	10.4	31	Epraa	308	123	0	0		0	0	0	0	0
126	0	190	-1	-1	107	322	14.4	24		232	-186	0	0		0	0	0	0	0
127	1	18	166	-1	99	306	17.3	30	ABalaaaalp	-126	0	0	0		0	0	0	0	0
128	1	139	160	-1	150	368	20.5	33	ABalppapaa	297	-18	0	0		0	0	0	0	0
129	1	53	133	-1	571	154	12.2	29	ABprapapap	289	-213	0	0		0	0	0	0	0
130	1	8	114	-1	285	341	14.7	30	MSappaa	251	0	0	0		0	0	0	0	0
131	1	232	186	-1	331	250	5.6	29	ABarpaappa	229	188	0	0		0	0	0	0	0
132	1	238	156	-1	93	238	18.7	29	ABalaaaarl	-183	0	0	0		0	0	0	0	0
133	1	173	177	-1	105	247	10.8	26	ABalapaaaa	306	0	0	0		0	0	0	0	0
134	1	330	184	-1	603	258	15.3	35	Cpapa	356	1692	0	0		0	0	0	0	0
135	1	235	2	-1	213	392	18.2	31	ABplpaaaaa	311	-355	0	0		0	0	0	0	0
136	1	37	225	-1	529	407	18.8	30	ABplappppa	259	52	0	0		0	0	0	0	0
137	1	75	305	-1	569	336	22.8	29	Cpappv	289	-311	0	0		0	0	0	0	0
138	1	71	194	-1	554	390	16.4	30	ABplapappp	72	0	0	0		0	0	0	0	0
139	1	266	192	-1	106	200	16.4	29	ABalaaapar	-98	0	0	0		0	0	0	0	0
140	1	282	195	-1	477	121	14.5	30	ABprapaapp	268	386	0	0		0	0	0	0	0
141	1	323	165	-1	240	149	9.0	27	ABalappppp	32	0	0	0		0	0	0	0	0
142	1	176	236	-1	454	414	16.6	31	ABplappaap	55	0	0	0		0	0	0	0	0
143	1	54	245	-1	317	130	12.4	26	ABpraappaa	236	-1369	0	0		0	0	0	0	0
144	1	86	237	-1	315	425	14.3	28	ABplpaappp	249	26	0	0		0	0	0	0	0
145	1	128	142	-1	105	290	13.3	29	ABalapaaap	-284	0	0	0		0	0	0	0	0
146	1	169	254	-1	140	302	14.0	25	MSapaaaa	254	-1569	0	0		0	0	0	0	0
147	1	249	181	-1	251	407	14.4	29	ABplpaapap	255	-177	0	0		0	0	0	0	0
148	1	1	78	-1	270	105	15.4	30	ABpraaappa	249	415	0	0		0	0	0	0	0
149	1	65	233	-1	268	155	13.4	29	MSppappa	252	23	0	0		0	0	0	0	0
150	1	121	70	-1	226	331	10.2	28	MSapappa	178	-133	0	0		0	0	0	0	0
151	1	38	28	-1	192	277	11.6	31	MSaaapaa	439	0	0	0		0	0	0	0	0
152	1	218	90	-1	223	208	7.6	27	ABarpaaapa	384	0	0	0		0	0	0	0	0
153	1	70	188	-1	286	292	11.2	28	Earaa	283	-234	0	0		0	0	0	0	0
154	1	29	29	-1	206	157	7.5	28	ABalappppa	255	-724	0	0		0	0	0	0	0
155	1	152	40	-1	206	188	6.4	29	ABarpaaaa	260	62	0	0		0	0	0	0	0
156	1	19	342	-1	408	130	22.9	23	ABprppaaaa	204	1514	0	0		0	0	0	0	0
157	1	269	147	-1	299	380	24.2	32	ABplpapapa	78	0	0	0		0	0	0	0	0
158	1	108	229	-1	548	379	12.0	30	ABplapappa	282	1668	0	0		0	0	0	0	0
159	1	161	3	-1	348	101	13.5	30	ABpraappap	304	1104	0	0		0	0	0	0	0
160	1	321	199	-1	491	415	18.3	28	ABplapppaa	241	761	0	0		0	0	0	0	0
161	1	76	322	-1	234	242	21.6	33	ABarapaapp	292	108	0	0		0	0	0	0	0
162	1	246	173	-1	271	296	16.8	30	MSaapaaa	88	0	0	0		0	0	0	0	0
163	1	290	298	-1	569	308	8.6	36	Caaap	348	437	0	0		0	0	0	0	0
164	1	306	209	-1	312	183	7.2	28	ABarpapapp	264	13	0	0		0	0	0	0	0
165	1	297	320	-1	267	326	4.6	26	ABplaaapaa	149	0	0	0		0	0	0	0	0
166	1	130	23	-1	520	168	8.2	33	ABarppppp	-91	0	0	0		0	0	0	0	0
167	1	28	105	-1	178	350	18.7	31	ABalpaappp	270	-9	0	0		0	0	0	0	0
168	1	242	111	-1	201	346	14.8	29	MSapapaa	29	0	0	0		0	0	0	0	0
169	0	-1	-1	-1	547	256	24.6	28		248	-100	0	0		0	0	0	0	0
170	1	101	102	-1	131	297	23.7	31	ABalpaaaaa	308	146	0	0		0	0	0	0	0
171	1	24	17	-1	211	346	6.4	30	ABplaapaap	252	1047	0	0		0	0	0	0	0
172	1	134	266	-1	391	353	20.6	35	MSaappp	352	965	0	0		0	0	0	0	0
173	1	298	137	-1	301	242	19.8	30	MSpapaaa	284	455	0	0		0	0	0	0	0
174	1	27	201	-1	88	254	15.1	27	ABalaaaala	251	579	0	0		0	0	0	0	0
175	1	317	228	-1	439	162	24.5	32	ABprppaapp	326	1138	0	0		0	0	0	0	0
176	1	89	15	-1	303	122	23.5	32	ABprpaaaap	274	-1289	0	0		0	0	0	0	0
177	1	261	168	-1	568	239	11.3	32	Cpaapp	-119	0	0	0		0	0	0	0	0
178	1	209	279	-1	348	239	23.6	30	MSpapapa	298	-552	0	0		0	0	0	0	0
179	1	43	99	-1	368	183	18.5	33	MSpppap	318	104	0	0		0	0	0	0	0
180	1	121	145	-1	272	320	9.1	28	MSapappp	198	-115	0	0		0	0	0	0	0
181	1	205	60	-1	490	130	21.5	30	ABprppappa	252	133	0	0		0	0	0	0	0
182	1	253	191	-1	413	185	18.6	33	Dpap	321	-130	0	0		0	0	0	0	0
183	1	138	299	-1	217	384	21.2	30	ABalppappa	271	99	0	0		0	0	0	0	0
184	1	267	88	-1	368	381	23.5	32	ABplppaapa	289	441	0	0		0	0	0	0	0
185	1	45	155	-1	339	365	12.4	31	Daaa	280	-303	0	0		0	0	0	0	0
186	1	23	247	-1	211	372	10.2	27	ABalppppap	267	244	0	0		0	0	0	0	0
187	1	111	271	-1	392	247	6.4	29	ABarpaappp	234	-110	0	0		0	0	0	0	0
188	1	120	200	-1	216	394	15.2	29	ABplpaapaa	220	0	0	0		0	0	0	0	0
189	1	5	130	-1	162	208	12.8	28	MSpaaaaa	277	-190	0	0		0	0	0	0	0
190	1	50	61	-1	345	313	20.1	29	MSaapapp	268	204	0	0		0	0	0	0	0
191	1	247	230	-1	385	371	12.9	31	Dapa	282	325	0	0		0	0	0	0	0
192	1	106	335	-1	534	187	24.6	30	ABprpppaap	268	1738	0	0		0	0	0	0	0
193	1	214	253	-1	364	167	11.4	31	MSppppp	31	0	0	0		0	0	0	0	0
194	1	240	52	-1	351	415	11.7	29	ABplaapppa	475	0	0	0		0	0	0	0	0
195	1	95	334	-1	393	184	5.4	31	ABarpppaap	303	183	0	0		0	0	0	0	0
196	1	162	59	-1	356	135	20.6	30	ABprpapapa	301	574	0	0		0	0	0	0	0
197	1	3	265	-1	121	224	9.0	28	ABalappaap	269	575	0	0		0	0	0	0	0
198	1	270	82	-1	152	219	5.9	30	ABalappapp	-49	0	0	0		0	0	0	0	0
199	1	219	110	-1	275	169	8.4	27	ABarpapapa	267	-289	0	0		0	0	0	0	0
200	1	195	81	-1	140	152	13.0	27	ABalaaappr	13	0	0	0		0	0	0	0	0
201	1	310	297	-1	276	159	22.4	30	ABarappppp	242	-455	0	0		0	0	0	0	0
202	1	62	112	-1	340	164	25.5	34	ABarappapp	328	70	0	0		0	0	0	0	0
203	1	64	35	-1	157	167	21.6	28	ABalaapaap	258	596	0	0		0	0	0	0	0
204	1	319	19	-1	265	212	24.5	30	ABarappaaa	297	-703	0	0		0	0	0	0	0
205	1	288	316	-1	505	214	24.7	30	ABprppppap	254	725	0	0		0	0	0	0	0
206	1	63	222	-1	278	233	17.1	31	ABaraapppp	291	738	0	0		0	0	0	0	0
207	1	237	87	-1	175	146	13.2	29	ABalaapppa	290	-340	0	0		0	0	0	0	0
208	1	115	171	-1	255	406	19.4	32	ABplpaaaap	329	0	0	0		0	0	0	0	0
209	1	26	285	-1	167	201	24.1	30	ABaraaappa	259	700	0	0		0	0	0	0	0
210	1	74	283	-1	359	356	5.7	30	ABplaaappp	268	-534	0	0		0	0	0	0	0
211	1	117	146	-1	227	384	7.5	29	ABplaapapa	280	-486	0	0		0	0	0	0	0
212	1	142	122	-1	349	118	8.7	28	ABarpapppa	-45	0	0	0		0	0	0	0	0
213	1	46	22	-1	305	107	14.7	30	ABpraaappp	165	0	0	0		0	0	0	0	0
214	1	96	317	-1	318	221	14.5	27	Ealaa	212	648	0	0		0	0	0	0	0
215	1	126	134	-1	124	326	20.1	28	ABalpaappa	78	0	0	0		0	0	0	0	0
216	1	40	66	-1	213	300	15.8	32	ABaraapapa	255	-818	0	0		0	0	0	0	0
217	1	113	218	-1	330	94	17.4	29	ABprpaapap	263	-203	0	0		0	0	0	0	0
218	0	-1	-1	-1	156	372	16.1	26		300	0	0	0		0	0	0	0	0
219	1	73	220	-1	435	119	23.4	29	ABprppaaap	266	112	0	0		0	0	0	0	0
220	1	245	76	-1	453	403	9.9	28	ABplappapa	267	-44	0	0		0	0	0	0	0
221	1	320	205	-1	484	310	22.5	28	ABplpppppa	193	541	0	0		0	0	0	0	0
222	1	268	103	-1	321	370	21.1	30	ABplpapaap	305	726	0	0		0	0	0	0	0
223	1	44	312	-1	392	140	9.8	28	ABprapaaaa	275	794	0	0		0	0	0	0	0
224	1	207	64	-1	184	161	23.4	30	ABarapppaa	270	-650	0	0		0	0	0	0	0
225	1	93	154	-1	187	319	5.5	28	ABplaapaaa	116	0	0	0		0	0	0	0	0
226	1	239	318	-1	497	231	7.6	31	Cpaaap	283	1062	0	0		0	0	0	0	0
227	1	156	34	-1	125	344	15.5	31	ABalppaaap	280	82	0	0		0	0	0	0	0
228	1	284	196	-1	435	154	5.9	31	ABarpppapa	312	68	0	0		0	0	0	0	0
229	1	160	178	-1	277	195	13.6	30	MSpaapap	76	0	0	0		0	0	0	0	0
230	1	127	263	-1	246	308	23.5	32	ABalpappap	286	-600	0	0		0	0	0	0	0
231	1	293	223	-1	282	239	5.4	36	ABarpaapa	365	357	0	0		0	0	0	0	0
232	1	92	84	-1	179	356	10.7	28	ABalppppaa	340	0	0	0		0	0	0	0	0
233	1	202	164	-1	326	205	19.0	32	MSpppaa	326	198	0	0		0	0	0	0	0
234	1	308	293	-1	340	376	24.5	30	ABplpapapp	101	0	0	0		0	0	0	0	0
235	1	170	259	-1	534	134	11.9	29	ABprapapaa	263	-1527	0	0		0	0	0	0	0
236	1	243	329	-1	178	133	20.5	30	ABalaapapp	255	432	0	0		0	0	0	0	0
237	1	275	250	-1	207	147	20.3	29	ABpraaapaa	-84	0	0	0		0	0	0	0	0
238	1	272	182	-1	298	165	4.8	26	ABarpappaa	222	-89	0	0		0	0	0	0	0
239	1	286	326	-1	222	246	25.6	33	ABarapaaap	281	-558	0	0		0	0	0	0	0
240	1	292	12	-1	360	328	9.6	31	MSapppp	59	0	0	0		0	0	0	0	0
241	1	200	282	-1	265	202	5.3	28	ABarpaaapp	103	0	0	0		0	0	0	0	0
242	1	124	38	-1	320	287	17.4	31	MSaapaap	317	108	0	0		0	0	0	0	0
243	1	6	337	-1	349	247	20.4	32	MSpapaap	290	-1070	0	0		0	0	0	0	0
244	1	81	309	-1	370	149	6.8	30	ABarpapppp	258	692	0	0		0	0	0	0	0
245	1	256	288	-1	428	361	23.8	27	ABplppppaa	277	-96	0	0		0	0	0	0	0
246	1	181	128	-1	461	349	23.1	31	ABplppppap	296	271	0	0		0	0	0	0	0
247	1	145	212	-1	162	265	5.8	28	ABalapapap	273	-1260	0	0		0	0	0	0	0
248	1	329	313	-1	573	285	23.8	30	ABprappppp	308	346	0	0		0	0	0	0	0
249	1	11	202	-1	458	417	21.4	32	ABplppappp	263	-333	0	0		0	0	0	0	0
250	1	263	264	-1	535	329	25.1	31	ABplpppapp	218	504	0	0		0	0	0	0	0
251	1	334	336	-1	392	349	24.0	27	ABplppaapp	271	978	0	0		0	0	0	0	0
252	1	112	86	-1	161	193	17.8	27	MSppaaaa	268	125	0	0		0	0	0	0	0
253	1	225	62	-1	318	399	18.3	30	ABplppaaaa	159	0	0	0		0	0	0	0	0
254	1	153	6	-1	218	186	18.8	29	MSppaaap	0	0	0	0		0	0	0	0	0
255	1	20	341	-1	463	132	22.8	26	ABprppapap	210	-252	0	0		0	0	0	0	0
256	1	274	157	-1	376	389	6.5	27	ABplapaaaa	229	-170	0	0		0	0	0	0	0
257	1	159	248	-1	606	203	14.3	29	ABprapappp	165	0	0	0		0	0	0	0	0
258	1	315	197	-1	395	164	24.7	30	ABprppaapa	357	0	0	0		0	0	0	0	0
259	1	229	129	-1	476	186	8.3	27	ABarpppapp	264	-29	0	0		0	0	0	0	0
260	1	186	190	-1	522	299	5.5	37	Caaaa	371	892	0	0		0	0	0	0	0
261	1	132	203	-1	178	290	24.4	29	ABalpaaaap	228	0	0	0		0	0	0	0	0
262	1	301	131	-1	533	222	17.5	35	Cpppa	353	-1432	0	0		0	0	0	0	0
263	1	304	319	-1	365	215	11.7	32	Ealap	292	1099	0	0		0	0	0	0	0
264	1	222	241	-1	303	218	24.8	31	ABarappaap	309	191	0	0		0	0	0	0	0
265	1	57	269	-1	475	179	14.2	35	Dppp	348	595	0	0		0	0	0	0	0
266	1	223	158	-1	239	352	17.3	32	MSapaap	311	-47	0	0		0	0	0	0	0
267	1	193	286	-1	163	235	23.3	30	ABaraaaaap	292	1436	0	0		0	0	0	0	0
268	1	217	69	-1	602	274	19.8	35	Cpappd	313	641	0	0		0	0	0	0	0
269	1	203	106	-1	267	256	13.5	30	MSaaapp	-214	0	0	0		0	0	0	0	0
270	1	177	58	-1	384	420	14.4	31	ABplaapppp	429	0	0	0		0	0	0	0	0
271	1	168	11	-1	422	339	10.9	34	Dapp	342	274	0	0		0	0	0	0	0
272	1	211	39	-1	243	291	14.7	30	ABaraapapp	298	202	0	0		0	0	0	0	0
273	1	175	41	-1	165	379	12.6	29	ABalpppapa	277	921	0	0		0	0	0	0	0
274	1	236	167	-1	278	413	12.7	30	ABplpaappa	290	746	0	0		0	0	0	0	0
275	1	262	292	-1	340	272	10.3	34	Earap	335	558	0	0		0	0	0	0	0
276	1	333	331	-1	561	220	23.4	30	ABprapppap	65	0	0	0		0	0	0	0	0
277	1	13	281	-1	195	272	5.1	27	ABplaaaaaa	259	-212	0	0		0	0	0	0	0
278	1	303	270	-1	250	282	5.1	27	ABplaaaapa	276	113	0	0		0	0	0	0	0
279	1	83	48	-1	423	128	10.5	29	ABprapaaap	266	189	0	0		0	0	0	0	0
280	1	107	21	-1	127	205	22.8	29	ABalaaaarr	-764	0	0	0		0	0	0	0	0
281	1	82	289	-1	583	237	22.1	30	ABprappppa	295	-48	0	0		0	0	0	0	0
282	1	32	262	-1	379	411	20.5	29	ABplppapap	287	-570	0	0		0	0	0	0	0
283	1	291	246	-1	208	207	12.5	30	MSpaaaap	273	-124	0	0		0	0	0	0	0
284	1	174	272	-1	468	304	5.0	28	ABarppaapp	286	85	0	0		0	0	0	0	0
285	1	118	159	-1	452	267	8.6	34	Eplaa	334	1371	0	0		0	0	0	0	0
286	1	42	185	-1	262	121	23.5	31	ABprpaaaaa	292	939	0	0		0	0	0	0	0
287	1	305	301	-1	253	255	24.7	30	ABarapapaa	294	-223	0	0		0	0	0	0	0
288	1	41	179	-1	342	413	16.2	26	ABplppaaap	70	0	0	0		0	0	0	0	0
289	1	316	330	-1	578	168	15.8	30	ABprappapa	290	-734	0	0		0	0	0	0	0
290	1	172	239	-1	138	179	9.5	29	ABalappapa	224	-187	0	0		0	0	0	0	0
291	1	80	219	-1	408	288	12.2	34	Earpp	314	466	0	0		0	0	0	0	0
292	1	216	24	-1	174	390	16.5	30	ABalppaapp	232	730	0	0		0	0	0	0	0
293	1	180	115	-1	345	300	13.9	32	Earpa	324	-459	0	0		0	0	0	0	0
294	0	234	-1	-1	322	201	11.0	25		190	101	0	0		0	0	0	0	0
295	1	327	204	-1	472	139	9.4	34	ABarppppa	-193	0	0	0		0	0	0	0	0
296	1	47	144	-1	235	132	20.4	29	ABpraaapap	175	0	0	0		0	0	0	0	0
297	1	17	135	-1	424	297	23.4	35	MSpappa	352	1067	0	0		0	0	0	0	0
298	1	165	125	-1	301	132	18.5	28	ABprpaapaa	117	0	0	0		0	0	0	0	0
299	1	307	295	-1	540	151	18.5	32	ABprappaap	-104	0	0	0		0	0	0	0	0
300	1	167	75	-1	269	224	10.8	31	MSpaaapp	313	364	0	0		0	0	0	0	0
301	1	252	51	-1	370	356	16.6	33	Daap	321	294	0	0		0	0	0	0	0
302	1	7	45	-1	525	392	22.0	32	ABplapppap	326	-415	0	0		0	0	0	0	0
303	1	206	304	-1	450	330	20.2	28	Capaap	244	0	0	0		0	0	0	0	0
304	1	148	151	-1	495	367	14.2	29	Cappap	-16	0	0	0		0	0	0	0	0
305	1	72	287	-1	413	392	24.5	32	ABplpppaaa	279	1388	0	0		0	0	0	0	0
306	1	69	42	-1	132	179	16.3	26	ABalaappaa	192	267	0	0		0	0	0	0	0
307	1	196	249	-1	460	310	13.6	32	Eplap	323	338	0	0		0	0	0	0	0
308	1	194	278	-1	460	299	25.4	33	ABplpapppp	300	208	0	0		0	0	0	0	0
309	1	135	232	-1	536	277	20.4	34	Cpppp	334	-301	0	0		0	0	0	0	0
310	1	264	121	-1	177	327	14.4	27	MSapaaap	337	0	0	0		0	0	0	0	0
311	1	251	207	-1	357	111	17.4	31	ABprpaappa	113	0	0	0		0	0	0	0	0
312	1	300	327	-1	466	214	24.5	31	ABprpapppp	256	-147	0	0		0	0	0	0	0
313	1	125	148	-1	315	171	12.2	26	MSppappp	265	227	0	0		0	0	0	0	0
314	1	151	94	-1	499	356	25.5	32	ABplpppapa	325	-9	0	0		0	0	0	0	0
315	1	215	323	-1	466	223	13.3	31	Eprap	285	120	0	0		0	0	0	0	0
316	1	67	328	-1	117	179	13.5	28	ABalaaappl	237	-1223	0	0		0	0	0	0	0
317	1	328	118	-1	310	255	24.3	31	ABarapappp	-76	0	0	0		0	0	0	0	0
318	1	157	302	-1	206	221	22.2	28	ABarapaapa	269	733	0	0		0	0	0	0	0
319	1	220	65	-1	327	162	15.9	33	MSppppa	218	0	0	0		0	0	0	0	0
320	1	281	296	-1	441	211	5.4	31	Cpaaaa	238	0	0	0		0	0	0	0	0
321	1	144	206	-1	384	161	15.8	30	Dpaa	292	361	0	0		0	0	0	0	0
322	1	10	234	-1	282	166	16.5	29	MSppapap	241	235	0	0		0	0	0	0	0
323	1	33	338	-1	415	410	21.3	32	ABplppappa	326	-708	0	0		0	0	0	0	0
324	1	131	303	-1	313	159	21.3	29	ABprpapaaa	259	202	0	0		0	0	0	0	0
325	1	59	256	-1	399	214	25.3	30	ABprpappap	247	159	0	0		0	0	0	0	0
326	1	198	138	-1	219	301	5.4	29	ABplaaaaap	294	72	0	0		0	0	0	0	0
327	1	166	20	-1	265	357	24.2	30	ABalpapapp	296	-30	0	0		0	0	0	0	0
328	1	123	174	-1	266	418	16.6	31	ABplpaaapa	101	0	0	0		0	0	0	0	0
329	1	314	124	-1	230	167	15.4	28	MSppapaa	170	0	0	0		0	0	0	0	0
330	1	84	227	-1	356	200	24.0	31	ABprpappaa	306	49	0	0		0	0	0	0	0
331	1	136	291	-1	237	222	15.2	27	MSpaapaa	265	1089	0	0		0	0	0	0	0
332	1	104	208	-1	511	357	16.5	31	Capppa	297	-905	0	0		0	0	0	0	0
333	1	56	143	-1	122	198	10.7	24	ABalappaaa	227	-107	0	0		0	0	0	0	0
334	1	322	226	-1	503	136	16.4	31	ABprappaaa	246	453	0	0		0	0	0	0	0
335	1	332	340	-1	193	229	24.6	30	ABarapaaaa	380	0	0	0		0	0	0	0	0
336	1	146	314	-1	361	172	23.4	25	ABprpapaap	142	890	0	0		0	0	0	0	0
337	0	336	-1	-1	383	363	25.7	24		148	-408	0	0		0	0	0	0	0
338	1	337	277	-1	339	139	19.5	30	ABprpaaapp	202	207	0	0		0	0	0	0	0
339	1	338	343	-1	418	329	25.0	29	ABplpapppa	238	685	0	0		0	0	0	0	0
340	1	335	344	-1	525	240	26.0	28	ABprpppapa	112	0	0	0		0	0	0	0	0
341	1	339	345	-1	440	191	25.0	29	ABprpapppa	248	364	0	0		0	0	0	0	0
342	1	340	346	-1	364	309	26.0	27	ABplpappap	210	1338	0	0		0	0	0	0	0
