# Supplementary material for: The AP-2 Transcription Factor APTF-2 Is Required for Neuroblast and Epidermal Morphogenesis in Caenorhabditis elegans Embryogenesis
Source: PLoS Genet. 2016 May 13;12(5):e1006048. doi: 10.1371/journal.pgen.1006048 (PMC4866721; doi:10.1371/journal.pgen.1006048)
Supplement: S5 Text — (ZIP) [file pgen.1006048.s033.zip › nuclei/t138-nuclei]

1	1	82	133	-1	311	105	20.4	29	ABprpaaapa	-1	0	0	0		0	0	0	0	0
2	1	135	103	-1	216	398	18.3	30	ABplpaaaaa	289	-74	0	0		0	0	0	0	0
3	1	159	147	-1	352	101	13.6	30	ABpraappap	275	617	0	0		0	0	0	0	0
4	1	15	246	-1	159	243	20.1	28	ABaraaapaa	83	0	0	0		0	0	0	0	0
5	1	12	253	-1	381	260	22.4	32	MSpapapp	300	176	0	0		0	0	0	0	0
6	1	254	235	-1	218	187	19.0	29	MSppaaap	265	321	0	0		0	0	0	0	0
7	1	25	173	-1	170	293	18.2	32	ABalpaapap	303	885	0	0		0	0	0	0	0
8	1	86	162	-1	233	114	10.9	29	ABpraapaap	340	0	0	0		0	0	0	0	0
9	1	116	212	-1	271	110	11.8	29	ABpraapapa	127	0	0	0		0	0	0	0	0
10	1	31	171	-1	295	428	17.4	29	ABplpaaapp	268	281	0	0		0	0	0	0	0
11	1	271	191	-1	424	342	11.1	35	Dapp	352	-49	0	0		0	0	0	0	0
12	1	240	29	-1	363	328	9.2	33	MSapppp	44	0	0	0		0	0	0	0	0
13	1	35	319	-1	327	360	5.6	28	ABplaaappa	233	438	0	0		0	0	0	0	0
14	1	97	145	-1	194	243	19.8	31	ABaraaapap	-47	0	0	0		0	0	0	0	0
15	1	176	117	-1	304	121	23.5	33	ABprpaaaap	-29	0	0	0		0	0	0	0	0
16	1	6	167	-1	163	140	16.8	28	ABalaappap	238	217	0	0		0	0	0	0	0
17	1	171	151	-1	207	346	6.4	31	ABplaapaap	272	-209	0	0		0	0	0	0	0
18	1	72	17	-1	272	147	6.1	29	ABarpapaap	286	136	0	0		0	0	0	0	0
19	1	204	130	-1	259	212	24.6	30	ABarappaaa	295	-696	0	0		0	0	0	0	0
20	1	327	75	-1	263	364	24.4	30	ABalpapapp	269	-429	0	0		0	0	0	0	0
21	1	280	242	-1	128	208	22.5	30	ABalaaaarr	235	-318	0	0		0	0	0	0	0
22	1	213	183	-1	306	104	14.8	30	ABpraaappp	165	0	0	0		0	0	0	0	0
23	1	166	233	-1	524	170	8.4	33	ABarppppp	322	213	0	0		0	0	0	0	0
24	1	292	291	-1	175	395	17.4	29	ABalppaapp	230	1053	0	0		0	0	0	0	0
25	1	83	53	-1	134	282	6.7	29	ABalapaapp	247	-79	0	0		0	0	0	0	0
26	1	32	332	-1	129	248	7.3	25	ABalapapaa	135	0	0	0		0	0	0	0	0
27	1	7	21	-1	316	371	16.4	30	MSappap	128	0	0	0		0	0	0	0	0
28	1	151	73	-1	193	282	11.6	31	MSaaapaa	-202	0	0	0		0	0	0	0	0
29	1	154	48	-1	202	160	7.3	28	ABalappppa	11	0	0	0		0	0	0	0	0
30	1	95	194	-1	104	218	13.2	28	ABalaaapal	249	133	0	0		0	0	0	0	0
31	1	4	262	-1	372	234	16.2	32	Ealpa	315	97	0	0		0	0	0	0	0
32	1	90	112	-1	196	136	17.4	28	ABpraaaaaa	3	0	0	0		0	0	0	0	0
33	1	1	94	-1	184	264	15.4	29	ABaraapaap	295	130	0	0		0	0	0	0	0
34	1	227	138	-1	121	346	15.5	31	ABalppaaap	256	-559	0	0		0	0	0	0	0
35	1	203	119	-1	151	172	21.0	29	ABalaapaap	235	220	0	0		0	0	0	0	0
36	1	11	184	-1	283	286	25.0	32	ABarapapap	293	-235	0	0		0	0	0	0	0
37	1	51	27	-1	243	254	18.4	30	ABaraapppa	248	-148	0	0		0	0	0	0	0
38	1	242	128	-1	318	288	17.2	32	MSaapaap	314	212	0	0		0	0	0	0	0
39	1	272	299	-1	242	293	14.5	30	ABaraapapp	280	525	0	0		0	0	0	0	0
40	1	155	68	-1	216	185	6.4	30	ABarpaaaa	62	0	0	0		0	0	0	0	0
41	1	273	118	-1	165	383	13.0	29	ABalpppapa	389	0	0	0		0	0	0	0	0
42	1	306	220	-1	131	174	16.4	27	ABalaappaa	-35	0	0	0		0	0	0	0	0
43	1	76	142	-1	303	353	10.5	31	MSapppa	-76	0	0	0		0	0	0	0	0
44	1	117	154	-1	299	127	10.3	32	ABpraapapp	111	0	0	0		0	0	0	0	0
45	1	302	328	-1	520	389	22.4	31	ABplapppap	296	96	0	0		0	0	0	0	0
46	1	94	129	-1	267	250	21.6	29	ABarapappa	299	235	0	0		0	0	0	0	0
47	1	109	219	-1	502	413	15.1	30	ABplappapp	301	1619	0	0		0	0	0	0	0
48	1	279	44	-1	423	130	10.6	30	ABprapaaap	246	511	0	0		0	0	0	0	0
49	1	123	217	-1	213	230	16.8	30	ABaraappap	277	0	0	0		0	0	0	0	0
50	1	67	160	-1	115	292	9.7	27	ABalapaapa	126	0	0	0		0	0	0	0	0
51	1	301	192	-1	369	362	16.5	32	Daap	323	-199	0	0		0	0	0	0	0
52	1	194	70	-1	350	418	11.7	29	ABplaapppa	598	0	0	0		0	0	0	0	0
53	1	33	312	-1	233	167	25.3	32	ABarapppap	321	756	0	0		0	0	0	0	0
54	1	43	230	-1	357	301	5.2	27	ABarppaaaa	213	94	0	0		0	0	0	0	0
55	1	93	309	-1	160	224	15.8	25	ABaraaaapp	-39	0	0	0		0	0	0	0	0
56	1	113	302	-1	497	185	25.5	29	ABprppppaa	244	-173	0	0		0	0	0	0	0
57	1	99	2	-1	155	336	8.1	28	ABalapappp	259	1009	0	0		0	0	0	0	0
58	1	270	123	-1	383	423	14.6	31	ABplaapppp	310	-17	0	0		0	0	0	0	0
59	1	196	200	-1	359	137	20.5	30	ABprpapapa	238	188	0	0		0	0	0	0	0
60	1	181	229	-1	485	137	21.6	30	ABprppappa	266	-1494	0	0		0	0	0	0	0
61	1	190	274	-1	344	318	19.7	31	MSaapapp	313	-41	0	0		0	0	0	0	0
62	1	253	9	-1	315	401	18.4	30	ABplppaaaa	268	207	0	0		0	0	0	0	0
63	1	49	241	-1	445	106	11.7	27	ABprapaapa	217	334	0	0		0	0	0	0	0
64	1	224	135	-1	182	163	23.3	31	ABarapppaa	311	0	0	0		0	0	0	0	0
65	1	319	185	-1	328	166	15.9	32	MSppppa	105	0	0	0		0	0	0	0	0
66	1	216	170	-1	213	300	15.8	31	ABaraapapa	428	0	0	0		0	0	0	0	0
67	1	5	1	-1	263	111	19.1	30	ABpraaaapp	227	0	0	0		0	0	0	0	0
68	1	108	71	-1	186	175	10.1	28	ABalapppap	269	855	0	0		0	0	0	0	0
69	1	268	144	-1	602	281	19.9	35	Cpappd	354	1324	0	0		0	0	0	0	0
70	1	150	266	-1	218	334	10.4	29	MSapappa	175	-147	0	0		0	0	0	0	0
71	1	79	214	-1	408	404	9.1	26	ABplapaapa	235	736	0	0		0	0	0	0	0
72	1	54	55	-1	128	267	21.7	29	ABaraaaaaa	284	-111	0	0		0	0	0	0	0
73	1	122	265	-1	514	322	21.6	32	Capppp	314	733	0	0		0	0	0	0	0
74	1	81	234	-1	436	115	16.6	30	ABpraapppp	305	-758	0	0		0	0	0	0	0
75	1	300	134	-1	272	226	10.6	31	MSpaaapp	309	447	0	0		0	0	0	0	0
76	1	220	23	-1	452	405	10.3	28	ABplappapa	238	1560	0	0		0	0	0	0	0
77	1	124	303	-1	515	406	10.4	30	ABplapapap	320	0	0	0		0	0	0	0	0
78	1	148	272	-1	272	112	15.4	30	ABpraaappa	126	0	0	0		0	0	0	0	0
79	1	73	64	-1	208	194	24.4	30	ABaraaappp	-78	0	0	0		0	0	0	0	0
80	1	74	136	-1	169	200	8.1	29	ABalapppaa	263	-95	0	0		0	0	0	0	0
81	1	200	95	-1	139	155	13.2	27	ABalaaappr	367	0	0	0		0	0	0	0	0
82	1	198	205	-1	152	213	6.2	29	ABalappapp	249	195	0	0		0	0	0	0	0
83	1	34	3	-1	393	115	18.4	30	ABprpaappp	302	27	0	0		0	0	0	0	0
84	1	232	313	-1	175	360	10.5	28	ABalppppaa	-249	0	0	0		0	0	0	0	0
85	1	28	156	-1	255	395	22.3	31	ABalppappp	284	709	0	0		0	0	0	0	0
86	1	252	169	-1	163	190	17.8	27	MSppaaaa	153	0	0	0		0	0	0	0	0
87	1	207	25	-1	178	149	13.3	30	ABalaapppa	-140	0	0	0		0	0	0	0	0
88	1	184	47	-1	368	387	23.5	31	ABplppaapa	315	-392	0	0		0	0	0	0	0
89	1	100	54	-1	142	360	11.0	28	ABalpppaap	342	0	0	0		0	0	0	0	0
90	1	152	153	-1	222	210	7.4	27	ABarpaaapa	266	379	0	0		0	0	0	0	0
91	1	57	77	-1	166	246	10.6	30	MSaaaaap	416	0	0	0		0	0	0	0	0
92	1	48	178	-1	240	288	10.2	30	MSaaapap	272	-121	0	0		0	0	0	0	0
93	1	41	109	-1	223	359	23.4	32	ABalpapapa	143	0	0	0		0	0	0	0	0
94	1	314	13	-1	501	358	25.6	31	ABplpppapa	278	-83	0	0		0	0	0	0	0
95	0	126	-1	-1	109	322	14.3	24		311	0	0	0		0	0	0	0	0
96	1	110	32	-1	163	317	21.8	29	ABalpaaapa	293	627	0	0		0	0	0	0	0
97	1	64	81	-1	368	315	23.6	33	MSaappa	328	385	0	0		0	0	0	0	0
98	1	26	124	-1	243	312	19.7	30	ABalpapppa	3	0	0	0		0	0	0	0	0
99	1	179	100	-1	368	183	18.4	33	MSpppap	384	0	0	0		0	0	0	0	0
100	1	13	120	-1	424	421	12.3	30	ABplapaapp	99	0	0	0		0	0	0	0	0
101	1	106	8	-1	415	350	15.4	32	Capaaa	318	1197	0	0		0	0	0	0	0
102	1	170	318	-1	134	301	23.7	31	ABalpaaaaa	26	0	0	0		0	0	0	0	0
103	1	222	243	-1	319	375	20.7	30	ABplpapaap	303	669	0	0		0	0	0	0	0
104	1	21	163	-1	246	128	7.1	25	ABarpapaaa	350	0	0	0		0	0	0	0	0
105	1	167	40	-1	175	350	18.6	32	ABalpaappp	-28	0	0	0		0	0	0	0	0
106	1	269	152	-1	264	260	13.6	30	MSaaapp	119	0	0	0		0	0	0	0	0
107	1	17	83	-1	482	394	7.3	29	ABplapapaa	-52	0	0	0		0	0	0	0	0
108	1	59	187	-1	528	157	22.7	30	ABprppappp	259	213	0	0		0	0	0	0	0
109	0	218	-1	-1	156	379	16.2	26		-13	0	0	0		0	0	0	0	0
110	1	199	236	-1	277	172	8.3	26	ABarpapapa	262	885	0	0		0	0	0	0	0
111	1	168	247	-1	199	348	14.9	27	MSapapaa	270	-993	0	0		0	0	0	0	0
112	1	202	238	-1	339	166	25.5	32	ABarappapp	293	300	0	0		0	0	0	0	0
113	1	2	121	-1	319	408	9.3	31	ABplaappap	295	517	0	0		0	0	0	0	0
114	1	130	127	-1	284	343	14.6	31	MSappaa	279	-345	0	0		0	0	0	0	0
115	1	293	248	-1	348	303	13.8	31	Earpa	310	1432	0	0		0	0	0	0	0
116	1	20	41	-1	121	280	17.9	30	ABalpaapaa	215	0	0	0		0	0	0	0	0
117	1	118	206	-1	553	177	21.5	29	ABprapppaa	253	66	0	0		0	0	0	0	0
118	1	317	204	-1	309	258	24.8	32	ABarapappp	315	235	0	0		0	0	0	0	0
119	1	65	227	-1	241	345	13.3	27	MSapapap	274	-105	0	0		0	0	0	0	0
120	1	40	10	-1	111	185	19.7	29	ABalaapaaa	175	0	0	0		0	0	0	0	0
121	1	310	222	-1	174	329	14.5	27	MSapaaap	271	531	0	0		0	0	0	0	0
122	1	212	50	-1	354	119	8.9	27	ABarpapppa	-7	0	0	0		0	0	0	0	0
123	1	53	131	-1	238	194	10.6	27	MSpaaapa	233	715	0	0		0	0	0	0	0
124	1	329	84	-1	233	169	15.9	28	MSppapaa	248	1011	0	0		0	0	0	0	0
125	1	298	282	-1	300	135	18.4	29	ABprpaapaa	103	0	0	0		0	0	0	0	0
126	1	38	90	-1	493	261	19.6	39	Cppap	390	-22	0	0		0	0	0	0	0
127	1	75	102	-1	589	335	12.4	34	Caapa	103	0	0	0		0	0	0	0	0
128	1	246	324	-1	462	345	23.4	30	ABplppppap	305	315	0	0		0	0	0	0	0
129	1	259	105	-1	477	183	8.2	27	ABarpppapp	225	965	0	0		0	0	0	0	0
130	1	189	80	-1	163	205	12.9	27	MSpaaaaa	97	0	0	0		0	0	0	0	0
131	1	262	254	306	534	220	17.3	35	Cpppa	312	698	0	0		0	0	0	0	0
132	1	104	148	-1	166	332	24.7	31	ABalpapaaa	313	569	0	0		0	0	0	0	0
133	1	129	11	-1	571	154	12.3	29	ABprapapap	256	-295	0	0		0	0	0	0	0
134	1	215	239	-1	122	326	20.2	30	ABalpaappa	-201	0	0	0		0	0	0	0	0
135	1	297	207	-1	422	296	23.4	35	MSpappa	113	0	0	0		0	0	0	0	0
136	1	101	116	-1	312	289	21.0	28	MSaapapa	277	-129	0	0		0	0	0	0	0
137	1	173	339	-1	300	244	19.6	30	MSpapaaa	794	0	0	0		0	0	0	0	0
138	1	326	270	-1	219	305	5.4	30	ABplaaaaap	299	62	0	0		0	0	0	0	0
139	1	14	114	-1	124	336	11.8	28	ABalpppaaa	248	31	0	0		0	0	0	0	0
140	1	120	57	-1	133	229	13.5	28	MSaaaaaa	-227	0	0	0		0	0	0	0	0
141	1	37	195	-1	239	386	11.1	29	ABalpppppa	244	148	0	0		0	0	0	0	0
142	1	145	34	-1	101	288	13.4	29	ABalapaaap	0	0	0	0		0	0	0	0	0
143	1	333	165	-1	118	199	10.5	24	ABalappaaa	70	0	0	0		0	0	0	0	0
144	1	296	33	-1	236	133	20.3	30	ABpraaapap	181	0	0	0		0	0	0	0	0
145	1	180	20	-1	272	321	8.9	27	MSapappp	255	0	0	0		0	0	0	0	0
146	1	211	150	-1	223	385	7.5	30	ABplaapapa	258	-113	0	0		0	0	0	0	0
147	1	157	155	-1	302	380	24.3	32	ABplpapapa	276	988	0	0		0	0	0	0	0
148	1	313	310	-1	317	172	12.5	28	MSppappp	275	656	0	0		0	0	0	0	0
149	1	92	149	-1	543	362	23.3	30	ABplappppp	265	340	0	0		0	0	0	0	0
150	1	42	202	-1	134	228	18.6	28	ABaraaaapa	8	0	0	0		0	0	0	0	0
151	1	304	7	-1	495	367	14.4	30	Cappap	299	750	0	0		0	0	0	0	0
152	1	121	82	-1	196	401	12.2	31	ABalpppapp	-57	0	0	0		0	0	0	0	0
153	1	3	177	-1	320	134	7.4	28	ABarpappap	289	662	0	0		0	0	0	0	0
154	1	225	285	-1	182	317	5.3	28	ABplaapaaa	273	-1459	0	0		0	0	0	0	0
155	1	185	69	-1	339	368	12.3	31	Daaa	246	0	0	0		0	0	0	0	0
156	1	132	125	-1	99	242	18.5	29	ABalaaaarl	142	0	0	0		0	0	0	0	0
157	1	256	146	-1	371	390	6.7	28	ABplapaaaa	250	-1170	0	0		0	0	0	0	0
158	1	266	59	-1	246	358	17.4	33	MSapaap	224	1103	0	0		0	0	0	0	0
159	1	285	76	-1	452	268	8.4	33	Eplaa	329	206	0	0		0	0	0	0	0
160	1	128	278	-1	150	365	20.7	32	ABalppapaa	285	3	0	0		0	0	0	0	0
161	1	55	322	-1	448	357	6.3	33	ABarppapa	321	55	0	0		0	0	0	0	0
162	1	96	275	-1	286	407	7.6	26	ABplaappaa	229	308	0	0		0	0	0	0	0
163	1	9	104	-1	473	197	18.8	39	Cppaa	391	-557	0	0		0	0	0	0	0
164	1	233	268	-1	332	210	19.4	32	MSpppaa	322	891	0	0		0	0	0	0	0
165	1	141	45	-1	242	152	9.0	28	ABalappppp	253	-264	0	0		0	0	0	0	0
166	1	127	228	-1	100	306	17.3	30	ABalaaaalp	185	0	0	0		0	0	0	0	0
167	1	274	98	-1	274	409	13.1	30	ABplpaappa	262	142	0	0		0	0	0	0	0
168	1	177	85	-1	570	245	10.5	32	Cpaapp	315	603	0	0		0	0	0	0	0
169	1	22	257	-1	144	260	15.3	28	ABaraapaaa	-126	0	0	0		0	0	0	0	0
170	1	61	333	-1	587	347	17.4	32	Caappd	307	605	0	0		0	0	0	0	0
171	1	208	186	-1	257	412	19.5	34	ABplpaaaap	330	0	0	0		0	0	0	0	0
172	1	18	320	-1	512	281	24.0	30	ABprpppppp	237	-580	0	0		0	0	0	0	0
173	1	162	101	-1	270	300	16.9	30	MSaapaaa	296	-57	0	0		0	0	0	0	0
174	1	328	66	-1	260	422	16.2	31	ABplpaaapa	279	-243	0	0		0	0	0	0	0
175	1	114	38	-1	191	130	9.0	30	ABpraapaaa	239	683	0	0		0	0	0	0	0
176	1	102	15	-1	537	308	16.4	32	Eplpp	325	1022	0	0		0	0	0	0	0
177	1	133	258	-1	98	250	11.0	25	ABalapaaaa	202	-345	0	0		0	0	0	0	0
178	1	229	22	-1	278	197	13.7	30	MSpaapap	85	0	0	0		0	0	0	0	0
179	1	288	-1	-1	338	414	16.1	25	ABplppaaap	65	0	0	0		0	0	0	0	0
180	1	111	256	-1	250	262	8.2	28	MSaaaapp	280	-328	0	0		0	0	0	0	0
181	1	147	78	-1	243	410	13.9	29	ABplpaapap	247	138	0	0		0	0	0	0	0
182	1	238	298	-1	302	167	4.5	26	ABarpappaa	236	223	0	0		0	0	0	0	0
183	1	61	35	-1	578	347	20.4	33	Caappv	335	-122	0	0		0	0	0	0	0
184	1	134	296	-1	601	261	15.3	35	Cpapa	344	-199	0	0		0	0	0	0	0
185	1	286	259	-1	259	123	23.2	31	ABprpaaaaa	271	-954	0	0		0	0	0	0	0
186	1	131	28	-1	331	254	5.5	30	ABarpaappa	299	-246	0	0		0	0	0	0	0
187	1	112	36	-1	300	300	5.4	28	ABplaaaapp	274	380	0	0		0	0	0	0	0
188	1	153	273	-1	286	295	11.8	29	Earaa	273	1023	0	0		0	0	0	0	0
189	1	89	213	-1	374	114	21.6	31	ABprpapapp	312	-634	0	0		0	0	0	0	0
190	1	260	140	-1	521	301	5.5	37	Caaaa	369	-409	0	0		0	0	0	0	0
191	1	182	39	-1	410	185	18.1	32	Dpap	310	197	0	0		0	0	0	0	0
192	1	139	89	-1	104	199	16.7	28	ABalaaapar	472	0	0	0		0	0	0	0	0
193	1	56	87	-1	216	296	23.5	28	ABalpappaa	275	232	0	0		0	0	0	0	0
194	1	138	19	-1	551	394	16.8	30	ABplapappp	301	66	0	0		0	0	0	0	0
195	1	140	224	-1	476	124	14.4	29	ABprapaapp	-145	0	0	0		0	0	0	0	0
196	1	228	279	-1	433	157	6.0	31	ABarpppapa	-5	0	0	0		0	0	0	0	0
197	1	258	174	-1	398	164	24.8	30	ABprppaapa	298	113	0	0		0	0	0	0	0
198	1	119	111	-1	433	294	5.3	31	ABarppaapa	278	-486	0	0		0	0	0	0	0
199	1	160	166	-1	491	416	18.3	28	ABplapppaa	287	1555	0	0		0	0	0	0	0
200	1	188	277	-1	212	390	15.4	28	ABplpaapaa	281	-298	0	0		0	0	0	0	0
201	1	174	240	-1	88	251	15.1	28	ABalaaaala	278	31	0	0		0	0	0	0	0
202	1	249	335	-1	455	412	21.3	32	ABplppappp	319	-1040	0	0		0	0	0	0	0
203	1	261	271	-1	175	288	24.5	29	ABalpaaaap	-41	0	0	0		0	0	0	0	0
204	1	295	96	-1	469	138	9.4	34	ABarppppa	42	0	0	0		0	0	0	0	0
205	1	221	245	-1	476	304	22.8	30	ABplpppppa	297	138	0	0		0	0	0	0	0
206	1	321	37	-1	385	160	15.2	30	Dpaa	305	-12	0	0		0	0	0	0	0
207	1	311	159	-1	358	115	17.4	29	ABprpaappa	224	66	0	0		0	0	0	0	0
208	1	332	311	-1	511	361	16.6	32	Capppa	321	7	0	0		0	0	0	0	0
209	1	164	314	-1	315	185	7.4	29	ABarpapapp	311	0	0	0		0	0	0	0	0
210	1	30	289	-1	230	130	17.4	27	ABpraaaaap	244	-69	0	0		0	0	0	0	0
211	1	50	143	-1	154	302	8.7	29	ABalapappa	-48	0	0	0		0	0	0	0	0
212	1	247	113	-1	162	262	6.3	27	ABalapapap	414	0	0	0		0	0	0	0	0
213	1	36	260	-1	413	425	17.2	31	ABplappaaa	256	184	0	0		0	0	0	0	0
214	1	60	108	-1	462	369	13.4	30	Cappaa	277	-120	0	0		0	0	0	0	0
215	1	39	49	-1	356	217	4.5	27	ABarpppaaa	272	1984	0	0		0	0	0	0	0
216	1	8	24	-1	235	114	15.1	30	ABpraaaapa	293	181	0	0		0	0	0	0	0
217	1	115	231	-1	394	368	7.6	28	ABplapaaap	210	0	0	0		0	0	0	0	0
218	1	217	79	-1	335	98	17.9	27	ABprpaapap	-129	0	0	0		0	0	0	0	0
219	1	291	115	-1	407	287	11.9	32	Earpp	325	-474	0	0		0	0	0	0	0
220	1	219	198	-1	431	126	23.6	30	ABprppaaap	225	381	0	0		0	0	0	0	0
221	0	337	-1	-1	384	360	26.0	27		266	-486	0	0		0	0	0	0	0
222	1	206	221	-1	281	236	17.2	31	ABaraapppp	111	0	0	0		0	0	0	0	0
223	1	231	126	-1	284	240	5.4	36	ABarpaapa	360	129	0	0		0	0	0	0	0
224	1	98	304	-1	287	327	20.5	32	ABalpapppp	318	199	0	0		0	0	0	0	0
225	1	136	86	-1	529	409	19.5	29	ABplappppa	256	55	0	0		0	0	0	0	0
226	1	334	201	-1	502	139	16.5	31	ABprappaaa	310	-269	0	0		0	0	0	0	0
227	1	330	63	-1	354	203	23.8	32	ABprpappaa	313	136	0	0		0	0	0	0	0
228	1	175	161	-1	436	169	25.1	31	ABprppaapp	45	0	0	0		0	0	0	0	0
229	1	158	46	-1	549	383	12.3	29	ABplapappa	251	669	0	0		0	0	0	0	0
230	1	191	190	-1	383	377	12.8	32	Dapa	322	294	0	0		0	0	0	0	0
231	1	43	301	-1	402	325	6.1	27	ABarppaaap	93	0	0	0		0	0	0	0	0
232	1	309	334	-1	536	275	20.6	34	Cpppp	340	241	0	0		0	0	0	0	0
233	1	149	74	-1	267	160	13.3	29	MSppappa	-9	0	0	0		0	0	0	0	0
234	1	322	97	-1	283	168	16.4	29	MSppapap	239	263	0	0		0	0	0	0	0
235	1	87	188	-1	137	148	18.9	28	ABalaapapa	87	0	0	0		0	0	0	0	0
236	1	142	18	-1	454	415	17.1	30	ABplappaap	179	0	0	0		0	0	0	0	0
237	1	144	331	-1	312	426	13.7	29	ABplpaappp	35	0	0	0		0	0	0	0	0
238	1	44	196	-1	487	253	22.9	28	ABprpppppa	251	-818	0	0		0	0	0	0	0
239	1	290	16	-1	137	180	9.5	28	ABalappapa	122	0	0	0		0	0	0	0	0
240	1	24	180	-1	261	368	6.5	31	ABplaapapp	119	0	0	0		0	0	0	0	0
241	1	264	305	-1	300	218	24.6	30	ABarappaap	301	-260	0	0		0	0	0	0	0
242	0	294	-1	-1	321	203	10.9	25		208	1336	0	0		0	0	0	0	0
243	1	23	43	-1	430	232	22.4	39	MSpappp	394	68	0	0		0	0	0	0	0
244	1	29	327	-1	239	164	22.6	31	ABarappppa	274	-1729	0	0		0	0	0	0	0
245	1	143	158	-1	317	130	12.6	26	ABpraappaa	-107	0	0	0		0	0	0	0	0
246	1	283	30	-1	210	204	12.4	31	MSpaaaap	304	216	0	0		0	0	0	0	0
247	1	186	251	-1	209	374	10.2	27	ABalppppap	411	0	0	0		0	0	0	0	0
248	1	257	269	-1	602	208	14.4	29	ABprapappp	296	-268	0	0		0	0	0	0	0
249	1	307	293	-1	459	310	13.6	32	Eplap	315	-56	0	0		0	0	0	0	0
250	1	237	139	-1	204	147	20.5	30	ABpraaapaa	260	194	0	0		0	0	0	0	0
251	1	84	286	-1	585	205	18.5	31	ABprappapp	315	287	0	0		0	0	0	0	0
252	1	125	290	-1	414	203	10.5	32	Epraa	325	53	0	0		0	0	0	0	0
253	1	193	193	-1	363	172	11.1	32	MSppppp	311	628	0	0		0	0	0	0	0
254	1	146	189	-1	139	301	14.0	26	MSapaaaa	327	0	0	0		0	0	0	0	0
255	1	103	325	-1	470	390	23.7	33	ABplpppaap	274	691	0	0		0	0	0	0	0
256	1	325	316	-1	396	212	24.8	29	ABprpappap	299	127	0	0		0	0	0	0	0
257	1	19	110	-1	275	190	19.1	32	MSppaap	322	644	0	0		0	0	0	0	0
258	1	47	6	-1	209	248	8.5	29	MSaaaapa	238	453	0	0		0	0	0	0	0
259	1	235	244	-1	534	136	12.0	30	ABprapapaa	264	-851	0	0		0	0	0	0	0
260	1	85	252	-1	188	367	22.3	30	ABalppapap	229	72	0	0		0	0	0	0	0
261	1	105	337	-1	523	362	7.4	33	ABarppapp	357	0	0	0		0	0	0	0	0
262	1	282	317	-1	377	413	20.3	29	ABplppapap	135	0	0	0		0	0	0	0	0
263	1	230	329	-1	250	310	23.8	32	ABalpappap	338	0	0	0		0	0	0	0	0
264	1	250	52	-1	530	328	25.3	30	ABplpppapp	235	186	0	0		0	0	0	0	0
265	1	197	92	-1	120	228	9.5	28	ABalappaap	250	672	0	0		0	0	0	0	0
266	1	172	308	-1	388	360	20.2	34	MSaappp	347	5	0	0		0	0	0	0	0
267	1	16	281	-1	494	175	22.7	28	ABprpppaaa	273	437	0	0		0	0	0	0	0
268	1	52	216	-1	486	257	15.0	36	Eprp	360	108	0	0		0	0	0	0	0
269	1	265	226	-1	472	182	13.9	36	Dppp	330	0	0	0		0	0	0	0	0
270	1	278	295	-1	249	284	5.0	28	ABplaaaapa	-149	0	0	0		0	0	0	0	0
271	1	187	51	-1	391	258	6.1	30	ABarpaappp	108	0	0	0		0	0	0	0	0
272	1	284	107	-1	472	312	5.1	28	ABarppaapp	276	-193	0	0		0	0	0	0	0
273	1	88	280	-1	424	158	16.3	31	Dppa	294	727	0	0		0	0	0	0	0
274	1	102	276	-1	506	298	12.7	32	Eplpa	309	370	0	0		0	0	0	0	0
275	1	77	218	-1	391	111	14.0	30	ABpraapppa	230	0	0	0		0	0	0	0	0
276	1	107	168	-1	205	327	25.1	31	ABalpapaap	313	0	0	0		0	0	0	0	0
277	1	338	197	-1	337	145	19.8	29	ABprpaaapp	190	0	0	0		0	0	0	0	0
278	1	308	264	-1	455	294	25.5	32	ABplpapppp	320	-741	0	0		0	0	0	0	0
279	1	178	250	-1	345	246	23.6	29	MSpapapa	247	1395	0	0		0	0	0	0	0
280	1	78	287	-1	455	120	20.6	31	ABprppapaa	277	-916	0	0		0	0	0	0	0
281	1	277	211	-1	194	275	5.2	27	ABplaaaaaa	550	0	0	0		0	0	0	0	0
282	1	241	209	-1	265	208	5.4	29	ABarpaaapp	260	-511	0	0		0	0	0	0	0
283	1	210	56	-1	358	353	5.4	29	ABplaaappp	278	162	0	0		0	0	0	0	0
284	1	71	215	-1	345	414	19.5	34	ABplppapaa	301	456	0	0		0	0	0	0	0
285	1	209	300	-1	165	202	24.1	28	ABaraaappa	-98	0	0	0		0	0	0	0	0
286	1	267	255	-1	166	246	23.4	30	ABaraaaaap	281	-496	0	0		0	0	0	0	0
287	1	305	326	-1	413	389	23.7	28	ABplpppaaa	229	521	0	0		0	0	0	0	0
288	1	245	323	-1	425	360	24.1	29	ABplppppaa	240	-289	0	0		0	0	0	0	0
289	1	281	297	-1	586	240	21.9	31	ABprappppa	-280	0	0	0		0	0	0	0	0
290	1	58	99	-1	203	315	20.1	30	ABalpaaapp	435	0	0	0		0	0	0	0	0
291	1	331	157	-1	241	220	15.4	27	MSpaapaa	272	400	0	0		0	0	0	0	0
292	1	275	315	-1	340	274	10.2	34	Earap	334	-78	0	0		0	0	0	0	0
293	1	234	330	-1	342	371	24.6	30	ABplpapapp	247	733	0	0		0	0	0	0	0
294	1	80	137	-1	202	124	13.6	30	ABalaapppp	216	0	0	0		0	0	0	0	0
295	1	299	237	-1	537	155	18.7	31	ABprappaap	315	803	0	0		0	0	0	0	0
296	1	320	263	-1	442	211	5.1	31	Cpaaaa	298	-696	0	0		0	0	0	0	0
297	1	201	338	-1	278	160	22.5	29	ABarappppp	444	0	0	0		0	0	0	0	0
298	1	163	210	-1	562	312	8.5	37	Caaap	353	1048	0	0		0	0	0	0	0
299	1	183	223	-1	214	384	21.2	30	ABalppappa	259	92	0	0		0	0	0	0	0
300	1	68	62	-1	573	184	10.1	29	ABprapappa	263	268	0	0		0	0	0	0	0
301	1	287	225	-1	251	254	24.5	30	ABarapapaa	265	0	0	0		0	0	0	0	0
302	1	318	283	-1	204	222	22.4	29	ABarapaapa	81	0	0	0		0	0	0	0	0
303	1	324	65	-1	307	158	21.1	30	ABprpapaaa	513	0	0	0		0	0	0	0	0
304	1	303	232	-1	454	326	20.6	29	Capaap	23	0	0	0		0	0	0	0	0
305	1	137	341	-1	565	337	23.6	29	Cpappv	263	-253	0	0		0	0	0	0	0
306	1	27	203	-1	279	389	10.3	31	ABalpppppp	251	0	0	0		0	0	0	0	0
307	1	10	175	-1	187	208	14.9	26	ABaraappaa	260	1280	0	0		0	0	0	0	0
308	1	69	60	-1	295	174	25.4	35	ABarappapa	-123	0	0	0		0	0	0	0	0
309	1	244	249	-1	369	150	7.1	29	ABarpapppp	309	0	0	0		0	0	0	0	0
310	0	169	-1	-1	550	258	24.5	29		217	0	0	0		0	0	0	0	0
311	1	66	88	-1	532	210	6.3	32	Cpaapa	312	-675	0	0		0	0	0	0	0
312	1	223	72	-1	396	142	9.5	28	ABprapaaaa	364	0	0	0		0	0	0	0	0
313	1	248	182	-1	576	290	24.3	31	ABprappppp	10	0	0	0		0	0	0	0	0
314	1	336	342	-1	371	164	23.4	25	ABprpapaap	160	782	0	0		0	0	0	0	0
315	1	45	181	-1	516	299	25.3	29	ABplpppppp	292	-141	0	0		0	0	0	0	0
316	1	205	307	-1	508	220	24.4	30	ABprppppap	96	0	0	0		0	0	0	0	0
317	1	214	208	-1	316	238	14.5	28	Ealaa	-151	0	0	0		0	0	0	0	0
318	1	226	199	-1	499	228	7.4	32	Cpaaap	298	95	0	0		0	0	0	0	0
319	1	263	172	-1	364	217	11.5	32	Ealap	282	-165	0	0		0	0	0	0	0
320	1	165	284	-1	265	330	4.6	25	ABplaaapaa	245	1140	0	0		0	0	0	0	0
321	1	70	5	-1	456	362	16.7	32	Capapa	317	374	0	0		0	0	0	0	0
322	1	161	164	-1	233	246	21.6	33	ABarapaapp	323	-198	0	0		0	0	0	0	0
323	1	315	58	-1	461	224	13.6	31	Eprap	306	-16	0	0		0	0	0	0	0
324	1	62	321	-1	304	334	25.5	34	ABplpappaa	297	-419	0	0		0	0	0	0	0
325	1	70	336	-1	485	356	19.3	30	Capapp	-209	0	0	0		0	0	0	0	0
326	1	239	93	-1	220	250	25.4	31	ABarapaaap	36	0	0	0		0	0	0	0	0
327	1	312	4	-1	465	224	24.7	31	ABprpapppp	288	100	0	0		0	0	0	0	0
328	1	316	26	-1	116	179	13.6	28	ABalaaappl	255	-583	0	0		0	0	0	0	0
329	1	236	132	-1	175	138	20.7	28	ABalaapapp	243	118	0	0		0	0	0	0	0
330	1	289	61	-1	574	171	16.3	30	ABprappapa	253	81	0	0		0	0	0	0	0
331	1	276	31	-1	564	223	23.2	30	ABprapppap	256	-245	0	0		0	0	0	0	0
332	1	91	91	-1	282	368	20.8	28	ABplpapaaa	257	255	0	0		0	0	0	0	0
333	1	63	106	-1	431	266	14.5	33	Ealpp	338	304	0	0		0	0	0	0	0
334	1	195	179	-1	393	185	5.5	30	ABarpppaap	133	0	0	0		0	0	0	0	0
335	1	192	12	-1	535	194	25.3	33	ABprpppaap	320	461	0	0		0	0	0	0	0
336	1	251	340	-1	386	354	23.5	28	ABplppaapp	256	973	0	0		0	0	0	0	0
337	1	243	141	-1	349	258	20.0	31	MSpapaap	311	-281	0	0		0	0	0	0	0
338	1	323	261	-1	411	409	21.4	32	ABplppappa	71	0	0	0		0	0	0	0	0
339	1	46	176	-1	299	347	5.2	28	ABplaaapap	128	0	0	0		0	0	0	0	0
340	1	335	122	-1	191	231	24.5	30	ABarapaaaa	-70	0	0	0		0	0	0	0	0
341	1	255	292	-1	457	138	23.4	25	ABprppapap	59	0	0	0		0	0	0	0	0
342	1	156	288	-1	402	131	23.4	25	ABprppaaaa	35	0	0	0		0	0	0	0	0
343	1	339	344	-1	415	322	25.0	29	ABplpapppa	238	685	0	0		0	0	0	0	0
344	1	340	345	-1	525	240	25.5	28	ABprpppapa	112	0	0	0		0	0	0	0	0
345	1	341	346	-1	440	198	25.0	29	ABprpapppa	248	364	0	0		0	0	0	0	0
346	1	342	347	-1	363	318	26.0	27	ABplpappap	210	1338	0	0		0	0	0	0	0
