# Supplementary material for: The AP-2 Transcription Factor APTF-2 Is Required for Neuroblast and Epidermal Morphogenesis in Caenorhabditis elegans Embryogenesis
Source: PLoS Genet. 2016 May 13;12(5):e1006048. doi: 10.1371/journal.pgen.1006048 (PMC4866721; doi:10.1371/journal.pgen.1006048)
Supplement: S5 Text — (ZIP) [file pgen.1006048.s033.zip › nuclei/t139-nuclei]

1	1	67	165	-1	260	109	19.1	32	ABpraaaapp	287	0	0	0		0	0	0	0	0
2	1	57	74	-1	153	332	8.4	29	ABalapappp	364	0	0	0		0	0	0	0	0
3	1	83	173	-1	392	111	18.5	30	ABprpaappp	204	0	0	0		0	0	0	0	0
4	1	327	346	-1	465	220	24.5	30	ABprpapppp	300	-886	0	0		0	0	0	0	0
5	1	321	222	-1	445	362	16.5	31	Capapa	240	158	0	0		0	0	0	0	0
6	1	258	9	-1	210	245	8.3	29	MSaaaapa	142	0	0	0		0	0	0	0	0
7	1	151	299	-1	493	360	14.7	31	Cappap	296	196	0	0		0	0	0	0	0
8	1	101	102	-1	407	351	14.7	31	Capaaa	312	575	0	0		0	0	0	0	0
9	1	62	347	-1	315	401	18.4	29	ABplppaaaa	238	1073	0	0		0	0	0	0	0
10	1	120	107	-1	113	184	20.2	29	ABalaapaaa	264	469	0	0		0	0	0	0	0
11	1	133	312	-1	570	153	12.1	28	ABprapapap	20	0	0	0		0	0	0	0	0
12	1	335	238	-1	539	191	25.2	33	ABprpppaap	303	470	0	0		0	0	0	0	0
13	1	94	288	-1	501	354	25.4	30	ABplpppapa	230	0	0	0		0	0	0	0	0
14	0	95	-1	-1	109	318	14.1	23		-294	0	0	0		0	0	0	0	0
15	1	176	345	-1	541	311	16.6	33	Eplpp	328	59	0	0		0	0	0	0	0
16	1	239	150	-1	138	172	10.3	27	ABalappapa	252	740	0	0		0	0	0	0	0
17	1	18	327	-1	272	144	6.1	30	ABarpapaap	283	168	0	0		0	0	0	0	0
18	1	236	195	-1	455	414	17.3	31	ABplappaap	227	0	0	0		0	0	0	0	0
19	1	194	218	-1	552	388	17.5	31	ABplapappp	-66	0	0	0		0	0	0	0	0
20	1	145	53	-1	271	319	8.6	27	MSapappp	201	-376	0	0		0	0	0	0	0
21	1	27	97	-1	313	369	16.3	29	MSappap	291	764	0	0		0	0	0	0	0
22	1	178	228	-1	279	194	13.6	29	MSpaapap	91	0	0	0		0	0	0	0	0
23	1	76	279	-1	453	408	10.5	28	ABplappapa	265	439	0	0		0	0	0	0	0
24	1	216	57	-1	235	117	15.0	31	ABpraaaapa	169	0	0	0		0	0	0	0	0
25	1	87	182	-1	177	145	13.4	30	ABalaapppa	158	0	0	0		0	0	0	0	0
26	1	328	11	-1	116	180	14.0	28	ABalaaappl	271	1070	0	0		0	0	0	0	0
27	1	37	13	-1	244	252	17.8	30	ABaraapppa	277	-161	0	0		0	0	0	0	0
28	1	186	144	-1	325	250	5.2	30	ABarpaappa	294	78	0	0		0	0	0	0	0
29	1	12	319	-1	361	330	8.8	32	MSapppp	35	0	0	0		0	0	0	0	0
30	1	246	146	-1	212	206	12.3	31	MSpaaaap	297	166	0	0		0	0	0	0	0
31	1	331	341	-1	566	223	22.6	30	ABprapppap	278	426	0	0		0	0	0	0	0
32	1	96	219	-1	170	307	22.4	30	ABalpaaapa	290	730	0	0		0	0	0	0	0
33	1	144	314	-1	236	138	20.6	30	ABpraaapap	263	1127	0	0		0	0	0	0	0
34	1	142	135	-1	97	282	13.6	29	ABalapaaap	176	0	0	0		0	0	0	0	0
35	1	183	189	-1	575	339	21.4	32	Caappv	276	-279	0	0		0	0	0	0	0
36	1	187	257	-1	299	300	5.3	28	ABplaaaapp	283	-700	0	0		0	0	0	0	0
37	1	206	308	-1	384	158	14.4	31	Dpaa	297	10	0	0		0	0	0	0	0
38	1	175	158	-1	191	127	9.3	30	ABpraapaaa	234	354	0	0		0	0	0	0	0
39	1	191	339	-1	410	187	17.5	32	Dpap	318	1267	0	0		0	0	0	0	0
40	1	105	252	-1	176	348	19.0	31	ABalpaappp	-29	0	0	0		0	0	0	0	0
41	1	116	6	-1	125	276	18.1	30	ABalpaapaa	294	-116	0	0		0	0	0	0	0
42	0	179	-1	-1	335	411	16.3	25		67	0	0	0		0	0	0	0	0
43	1	243	76	-1	428	226	21.9	39	MSpappp	386	-624	0	0		0	0	0	0	0
44	1	48	52	-1	426	128	10.7	30	ABprapaaap	290	-753	0	0		0	0	0	0	0
45	1	165	1	-1	240	150	8.9	27	ABalappppp	347	0	0	0		0	0	0	0	0
46	1	229	24	-1	553	383	12.6	30	ABplapappa	276	1294	0	0		0	0	0	0	0
47	1	88	290	-1	373	391	23.7	29	ABplppaapa	280	413	0	0		0	0	0	0	0
48	1	29	324	-1	203	157	7.8	27	ABalappppa	269	49	0	0		0	0	0	0	0
49	1	215	113	-1	358	217	4.6	28	ABarpppaaa	232	527	0	0		0	0	0	0	0
50	1	122	85	-1	352	112	8.6	28	ABarpapppa	287	0	0	0		0	0	0	0	0
51	1	271	236	-1	390	259	5.7	31	ABarpaappp	271	788	0	0		0	0	0	0	0
52	1	264	-1	-1	525	329	25.5	30	ABplpppapp	270	-107	0	0		0	0	0	0	0
53	1	25	32	-1	129	278	7.3	28	ABalapaapp	279	1250	0	0		0	0	0	0	0
54	1	89	86	-1	141	360	11.5	27	ABalpppaap	257	411	0	0		0	0	0	0	0
55	1	72	63	-1	136	271	22.1	29	ABaraaaaaa	-33	0	0	0		0	0	0	0	0
56	1	283	267	-1	356	354	5.4	30	ABplaaappp	287	751	0	0		0	0	0	0	0
57	1	140	47	-1	132	227	13.5	27	MSaaaaaa	221	1656	0	0		0	0	0	0	0
58	1	323	3	-1	458	226	13.9	32	Eprap	296	-957	0	0		0	0	0	0	0
59	1	158	153	204	241	355	17.6	32	MSapaap	222	-505	0	0		0	0	0	0	0
60	1	308	337	-1	301	175	25.4	32	ABarappapa	317	-712	0	0		0	0	0	0	0
61	1	330	80	-1	572	170	16.3	31	ABprappapa	313	-854	0	0		0	0	0	0	0
62	1	300	28	-1	573	184	10.4	28	ABprapappa	276	598	0	0		0	0	0	0	0
63	1	227	240	-1	360	203	24.5	32	ABprpappaa	249	-625	0	0		0	0	0	0	0
64	1	79	93	-1	211	201	24.4	29	ABaraaappp	284	-29	0	0		0	0	0	0	0
65	1	303	29	-1	304	154	20.7	31	ABprpapaaa	267	-761	0	0		0	0	0	0	0
66	1	174	306	-1	260	418	16.4	30	ABplpaaapa	255	-483	0	0		0	0	0	0	0
67	0	310	-1	-1	552	253	24.7	28		226	-1038	0	0		0	0	0	0	0
68	1	40	23	-1	212	184	6.4	30	ABarpaaaa	264	679	0	0		0	0	0	0	0
69	1	155	55	-1	337	367	12.2	31	Daaa	290	127	0	0		0	0	0	0	0
70	1	52	209	-1	348	417	12.2	30	ABplaapppa	-69	0	0	0		0	0	0	0	0
71	1	68	100	-1	186	175	10.5	27	ABalapppap	63	0	0	0		0	0	0	0	0
72	1	312	51	-1	401	137	9.1	30	ABprapaaaa	248	483	0	0		0	0	0	0	0
73	1	28	112	-1	195	281	11.3	31	MSaaapaa	-349	0	0	0		0	0	0	0	0
74	1	233	217	-1	269	159	13.2	29	MSppappa	241	-15	0	0		0	0	0	0	0
75	1	20	214	-1	266	358	24.6	30	ABalpapapp	140	0	0	0		0	0	0	0	0
76	1	159	187	-1	451	269	8.2	33	Eplaa	327	816	0	0		0	0	0	0	0
77	1	91	170	-1	169	243	10.4	31	MSaaaaap	648	0	0	0		0	0	0	0	0
78	1	181	255	-1	240	403	14.4	29	ABplpaapap	218	763	0	0		0	0	0	0	0
79	1	218	263	-1	336	95	17.4	29	ABprpaapap	212	55	0	0		0	0	0	0	0
80	1	130	305	-1	165	205	12.6	28	MSpaaaaa	246	996	0	0		0	0	0	0	0
81	1	97	121	-1	369	312	23.5	33	MSaappa	316	-580	0	0		0	0	0	0	0
82	1	152	25	-1	192	398	12.2	31	ABalpppapp	255	876	0	0		0	0	0	0	0
83	1	107	123	-1	482	399	7.6	29	ABplapapaa	283	-991	0	0		0	0	0	0	0
84	1	124	181	-1	235	170	16.2	28	MSppapaa	-144	0	0	0		0	0	0	0	0
85	1	168	116	-1	567	244	9.7	32	Cpaapp	319	1234	0	0		0	0	0	0	0
86	1	225	30	-1	532	403	20.4	30	ABplappppa	279	391	0	0		0	0	0	0	0
87	1	193	208	-1	221	289	23.3	29	ABalpappaa	233	-180	0	0		0	0	0	0	0
88	1	311	155	-1	533	213	6.4	31	Cpaapa	315	-476	0	0		0	0	0	0	0
89	1	192	114	-1	103	200	17.1	28	ABalaaapar	109	0	0	0		0	0	0	0	0
90	1	126	179	-1	494	258	19.1	39	Cppap	396	1155	0	0		0	0	0	0	0
91	1	332	41	-1	285	364	21.0	27	ABplpapaaa	-156	0	0	0		0	0	0	0	0
92	1	265	205	-1	121	225	10.1	27	ABalappaap	264	744	0	0		0	0	0	0	0
93	1	326	68	-1	221	252	25.6	30	ABarapaaap	116	0	0	0		0	0	0	0	0
94	1	33	79	-1	186	261	14.5	29	ABaraapaap	171	0	0	0		0	0	0	0	0
95	1	81	223	-1	138	152	13.7	28	ABalaaappr	55	0	0	0		0	0	0	0	0
96	1	204	81	-1	472	134	9.2	34	ABarppppa	346	342	0	0		0	0	0	0	0
97	1	234	122	-1	285	168	16.4	29	MSppapap	268	226	0	0		0	0	0	0	0
98	1	167	251	-1	271	404	13.5	31	ABplpaappa	264	-178	0	0		0	0	0	0	0
99	1	290	199	-1	203	314	20.4	30	ABalpaaapp	117	0	0	0		0	0	0	0	0
100	1	99	167	-1	373	178	18.2	31	MSpppap	300	-114	0	0		0	0	0	0	0
101	1	173	268	-1	271	297	16.9	30	MSaapaaa	275	269	0	0		0	0	0	0	0
102	1	127	172	-1	589	328	11.8	34	Caapa	335	85	0	0		0	0	0	0	0
103	1	2	237	-1	220	398	18.5	30	ABplpaaaaa	226	0	0	0		0	0	0	0	0
104	1	163	328	-1	476	195	18.6	36	Cppaa	370	833	0	0		0	0	0	0	0
105	1	129	200	-1	480	179	7.9	27	ABarpppapp	-108	0	0	0		0	0	0	0	0
106	1	333	7	-1	430	263	14.4	34	Ealpp	344	-44	0	0		0	0	0	0	0
107	1	272	226	-1	469	322	5.1	27	ABarppaapp	267	-1716	0	0		0	0	0	0	0
108	1	214	254	-1	467	372	13.2	30	Cappaa	298	250	0	0		0	0	0	0	0
109	1	93	78	-1	224	352	23.6	31	ABalpapapa	-147	0	0	0		0	0	0	0	0
110	1	257	110	-1	281	190	19.3	32	MSppaap	304	238	0	0		0	0	0	0	0
111	1	198	91	-1	434	300	5.3	30	ABarppaapa	295	314	0	0		0	0	0	0	0
112	1	32	221	-1	193	133	17.6	29	ABpraaaaaa	431	0	0	0		0	0	0	0	0
113	1	212	46	-1	157	256	6.2	27	ABalapapap	268	-231	0	0		0	0	0	0	0
114	1	139	241	-1	127	335	11.9	29	ABalpppaaa	329	0	0	0		0	0	0	0	0
115	1	219	198	-1	407	287	11.6	33	Earpp	324	-399	0	0		0	0	0	0	0
116	1	136	282	-1	312	284	20.5	28	MSaapapa	291	0	0	0		0	0	0	0	0
117	1	15	14	-1	309	122	23.6	33	ABprpaaaap	315	579	0	0		0	0	0	0	0
118	1	41	131	-1	162	379	13.6	28	ABalpppapa	63	0	0	0		0	0	0	0	0
119	1	35	235	-1	149	174	20.2	28	ABalaapaap	275	534	0	0		0	0	0	0	0
120	1	100	285	-1	423	420	12.5	29	ABplapaapp	271	850	0	0		0	0	0	0	0
121	1	113	60	-1	313	412	9.8	31	ABplaappap	152	0	0	0		0	0	0	0	0
122	1	340	174	-1	198	231	24.5	28	ABarapaaaa	232	559	0	0		0	0	0	0	0
123	1	58	139	-1	383	424	14.8	31	ABplaapppp	347	0	0	0		0	0	0	0	0
124	1	98	207	-1	244	308	19.8	31	ABalpapppa	49	0	0	0		0	0	0	0	0
125	1	156	134	-1	102	241	19.1	29	ABalaaaarl	134	0	0	0		0	0	0	0	0
126	1	223	233	-1	285	236	5.4	36	ABarpaapa	361	241	0	0		0	0	0	0	0
127	1	114	143	-1	286	339	14.9	30	MSappaa	297	-56	0	0		0	0	0	0	0
128	1	38	245	-1	319	287	16.7	31	MSaapaap	318	629	0	0		0	0	0	0	0
129	1	46	249	-1	273	247	21.5	30	ABarapappa	243	460	0	0		0	0	0	0	0
130	1	19	190	-1	260	212	24.5	30	ABarappaaa	309	1556	0	0		0	0	0	0	0
131	1	123	260	-1	239	193	10.0	26	MSpaaapa	126	0	0	0		0	0	0	0	0
132	1	329	291	-1	178	142	21.3	28	ABalaapapp	242	1111	0	0		0	0	0	0	0
133	1	1	71	-1	312	102	20.4	31	ABprpaaapa	299	320	0	0		0	0	0	0	0
134	1	75	315	-1	271	223	10.4	30	MSpaaapp	290	1178	0	0		0	0	0	0	0
135	1	64	243	-1	182	169	23.6	29	ABarapppaa	340	0	0	0		0	0	0	0	0
136	1	80	142	-1	167	193	7.9	29	ABalapppaa	-290	0	0	0		0	0	0	0	0
137	1	294	330	-1	201	122	13.6	30	ABalaapppp	266	191	0	0		0	0	0	0	0
138	1	34	19	-1	116	339	16.2	31	ABalppaaap	287	23	0	0		0	0	0	0	0
139	1	250	128	-1	206	147	20.7	30	ABpraaapaa	-135	0	0	0		0	0	0	0	0
140	1	190	301	-1	513	303	5.5	38	Caaaa	375	415	0	0		0	0	0	0	0
141	1	337	307	-1	349	257	19.7	32	MSpapaap	323	-104	0	0		0	0	0	0	0
142	1	43	230	-1	300	351	10.5	31	MSapppa	-45	0	0	0		0	0	0	0	0
143	1	211	67	-1	153	298	8.2	29	ABalapappa	263	-589	0	0		0	0	0	0	0
144	1	69	234	-1	606	283	20.6	33	Cpappd	311	878	0	0		0	0	0	0	0
145	1	14	66	-1	197	241	19.6	32	ABaraaapap	-197	0	0	0		0	0	0	0	0
146	1	157	54	-1	365	397	6.8	27	ABplapaaaa	248	664	0	0		0	0	0	0	0
147	1	3	103	-1	352	99	13.2	31	ABpraappap	293	-555	0	0		0	0	0	0	0
148	1	132	151	-1	168	336	24.7	31	ABalpapaaa	49	0	0	0		0	0	0	0	0
149	1	149	18	-1	540	357	23.4	31	ABplappppp	27	0	0	0		0	0	0	0	0
150	1	146	88	-1	223	383	7.6	30	ABplaapapa	301	425	0	0		0	0	0	0	0
151	1	17	302	-1	199	348	6.5	30	ABplaapaap	72	0	0	0		0	0	0	0	0
152	1	106	5	-1	266	259	13.4	29	MSaaapp	126	0	0	0		0	0	0	0	0
153	1	90	58	-1	221	212	6.6	28	ABarpaaapa	248	711	0	0		0	0	0	0	0
154	1	44	192	-1	294	127	10.5	31	ABpraapapp	290	169	0	0		0	0	0	0	0
155	1	147	303	-1	304	378	24.5	32	ABplpapapa	265	-276	0	0		0	0	0	0	0
156	1	85	166	-1	257	393	22.5	30	ABalppappp	302	-371	0	0		0	0	0	0	0
157	1	291	38	-1	242	217	15.1	27	MSpaapaa	265	-751	0	0		0	0	0	0	0
158	1	245	186	-1	319	129	12.4	26	ABpraappaa	561	0	0	0		0	0	0	0	0
159	1	207	298	-1	359	117	16.6	29	ABprpaappa	267	-263	0	0		0	0	0	0	0
160	1	50	159	-1	116	295	10.3	28	ABalapaapa	250	411	0	0		0	0	0	0	0
161	1	228	284	-1	440	168	24.5	32	ABprppaapp	235	-274	0	0		0	0	0	0	0
162	1	8	26	-1	236	113	10.8	30	ABpraapaap	436	0	0	0		0	0	0	0	0
163	1	104	232	-1	242	126	7.0	25	ABarpapaaa	57	0	0	0		0	0	0	0	0
164	1	322	344	-1	238	246	21.3	34	ABarapaapp	317	174	0	0		0	0	0	0	0
165	1	143	42	-1	115	195	11.0	24	ABalappaaa	230	592	0	0		0	0	0	0	0
166	1	199	283	-1	491	402	18.8	29	ABplapppaa	265	920	0	0		0	0	0	0	0
167	1	16	109	-1	167	141	17.1	30	ABalaappap	234	-420	0	0		0	0	0	0	0
168	1	276	117	-1	208	321	25.0	30	ABalpapaap	242	0	0	0		0	0	0	0	0
169	1	86	21	-1	166	188	17.5	27	MSppaaaa	273	442	0	0		0	0	0	0	0
170	1	66	331	-1	213	300	15.8	31	ABaraapapa	460	0	0	0		0	0	0	0	0
171	1	10	242	-1	293	425	17.5	29	ABplpaaapp	290	301	0	0		0	0	0	0	0
172	1	319	334	-1	363	217	11.4	32	Ealap	321	957	0	0		0	0	0	0	0
173	1	7	89	177	174	293	17.8	34	ABalpaapap	207	118	0	0		0	0	0	0	0
174	1	197	61	-1	396	163	24.6	30	ABprppaapa	237	-176	0	0		0	0	0	0	0
175	1	307	48	-1	186	210	14.8	27	ABaraappaa	145	0	0	0		0	0	0	0	0
176	1	339	4	-1	295	346	5.3	29	ABplaaapap	291	79	0	0		0	0	0	0	0
177	1	153	17	-1	321	135	7.4	31	ABarpappap	699	0	0	0		0	0	0	0	0
178	1	92	247	-1	244	288	9.7	30	MSaaapap	288	185	0	0		0	0	0	0	0
179	1	334	43	-1	392	179	5.4	30	ABarpppaap	304	141	0	0		0	0	0	0	0
180	1	240	273	-1	257	367	6.6	30	ABplaapapp	290	-293	0	0		0	0	0	0	0
181	1	315	202	-1	517	298	25.0	31	ABplpppppp	239	1031	0	0		0	0	0	0	0
182	1	313	297	-1	582	288	24.4	31	ABprappppp	310	282	0	0		0	0	0	0	0
183	1	22	98	-1	308	100	14.8	31	ABpraaappp	296	-380	0	0		0	0	0	0	0
184	1	36	45	-1	289	283	24.9	31	ABarapapap	318	499	0	0		0	0	0	0	0
185	1	65	266	-1	327	165	15.6	33	MSppppa	322	-524	0	0		0	0	0	0	0
186	1	171	8	-1	263	407	19.7	33	ABplpaaaap	310	3	0	0		0	0	0	0	0
187	1	108	92	-1	525	160	22.5	30	ABprppappp	257	818	0	0		0	0	0	0	0
188	1	235	136	-1	141	144	19.4	27	ABalaapapa	211	1024	0	0		0	0	0	0	0
189	1	254	72	-1	139	300	14.0	27	MSapaaaa	216	929	0	0		0	0	0	0	0
190	1	230	277	-1	380	374	12.6	32	Dapa	389	0	0	0		0	0	0	0	0
191	1	11	227	-1	425	345	10.6	34	Dapp	-30	0	0	0		0	0	0	0	0
192	1	51	160	-1	367	362	16.5	33	Daap	316	94	0	0		0	0	0	0	0
193	1	253	31	-1	361	173	10.8	33	MSppppp	259	317	0	0		0	0	0	0	0
194	1	30	132	-1	104	222	13.5	29	ABalaaapal	452	0	0	0		0	0	0	0	0
195	1	141	10	-1	236	384	11.4	30	ABalpppppa	446	0	0	0		0	0	0	0	0
196	1	238	333	-1	481	251	23.1	29	ABprpppppa	288	-733	0	0		0	0	0	0	0
197	1	277	161	-1	336	144	20.0	30	ABprpaaapp	219	-115	0	0		0	0	0	0	0
198	1	220	332	-1	425	126	24.1	29	ABprppaaap	58	0	0	0		0	0	0	0	0
199	1	318	137	-1	496	223	7.1	31	Cpaaap	313	655	0	0		0	0	0	0	0
200	1	59	292	-1	362	135	20.3	29	ABprpapapa	268	-71	0	0		0	0	0	0	0
201	1	226	296	-1	502	139	16.5	30	ABprappaaa	264	-507	0	0		0	0	0	0	0
202	1	150	162	-1	139	227	18.9	28	ABaraaaapa	251	97	0	0		0	0	0	0	0
203	1	306	258	-1	273	389	10.3	32	ABalpppppp	279	-227	0	0		0	0	0	0	0
204	1	118	197	-1	314	254	24.5	31	ABarapappp	312	-114	0	0		0	0	0	0	0
205	1	82	49	-1	148	212	6.2	29	ABalappapp	-106	0	0	0		0	0	0	0	0
206	1	117	73	-1	549	181	20.9	29	ABprapppaa	260	377	0	0		0	0	0	0	0
207	1	135	203	-1	424	291	22.7	34	MSpappa	339	-349	0	0		0	0	0	0	0
208	1	317	322	-1	317	236	14.1	30	Ealaa	242	-397	0	0		0	0	0	0	0
209	1	282	338	-1	263	207	5.4	29	ABarpaaapp	230	-1142	0	0		0	0	0	0	0
210	1	298	180	-1	552	315	8.3	35	Caaap	346	1141	0	0		0	0	0	0	0
211	1	281	289	-1	193	273	5.1	27	ABplaaaaaa	270	-327	0	0		0	0	0	0	0
212	1	9	87	-1	271	107	12.3	30	ABpraapapa	421	0	0	0		0	0	0	0	0
213	1	189	163	-1	369	110	21.7	30	ABprpapapp	248	274	0	0		0	0	0	0	0
214	1	71	164	-1	405	406	9.2	26	ABplapaapa	263	1416	0	0		0	0	0	0	0
215	1	284	191	-1	347	417	19.5	33	ABplppapaa	258	-161	0	0		0	0	0	0	0
216	1	268	176	-1	485	263	14.5	37	Eprp	376	134	0	0		0	0	0	0	0
217	1	49	96	-1	214	227	16.6	30	ABaraappap	292	277	0	0		0	0	0	0	0
218	1	275	50	-1	393	107	13.5	30	ABpraapppa	297	442	0	0		0	0	0	0	0
219	1	47	340	-1	499	406	15.5	30	ABplappapp	283	-154	0	0		0	0	0	0	0
220	1	42	64	-1	128	168	16.5	27	ABalaappaa	250	243	0	0		0	0	0	0	0
221	1	222	156	-1	282	234	16.6	31	ABaraapppp	269	736	0	0		0	0	0	0	0
222	1	121	115	-1	171	328	14.5	29	MSapaaap	245	-962	0	0		0	0	0	0	0
223	1	299	193	-1	217	384	21.3	31	ABalppappa	241	-187	0	0		0	0	0	0	0
224	1	195	278	-1	476	122	14.8	30	ABprapaapp	295	-803	0	0		0	0	0	0	0
225	1	301	44	-1	250	252	23.5	31	ABarapapaa	273	1206	0	0		0	0	0	0	0
226	1	269	231	-1	467	183	13.8	35	Dppp	330	1254	0	0		0	0	0	0	0
227	1	119	108	-1	243	343	13.3	27	MSapapap	239	207	0	0		0	0	0	0	0
228	1	166	201	-1	102	301	17.4	29	ABalaaaalp	187	0	0	0		0	0	0	0	0
229	1	60	271	-1	483	136	21.5	32	ABprppappa	287	-510	0	0		0	0	0	0	0
230	1	54	335	-1	353	298	4.8	27	ABarppaaaa	209	-1169	0	0		0	0	0	0	0
231	1	217	325	-1	387	373	7.6	28	ABplapaaap	254	853	0	0		0	0	0	0	0
232	1	304	118	-1	457	321	19.7	30	Capaap	291	794	0	0		0	0	0	0	0
233	1	23	127	-1	527	171	8.5	33	ABarppppp	157	0	0	0		0	0	0	0	0
234	1	74	211	-1	435	112	16.5	30	ABpraapppp	209	0	0	0		0	0	0	0	0
235	1	6	133	-1	219	186	19.1	29	MSppaaap	212	327	0	0		0	0	0	0	0
236	1	110	194	-1	272	167	8.2	27	ABarpapapa	238	-41	0	0		0	0	0	0	0
237	1	295	294	-1	537	158	18.5	32	ABprappaap	312	471	0	0		0	0	0	0	0
238	1	112	169	-1	343	167	25.4	32	ABarappapp	314	-310	0	0		0	0	0	0	0
239	1	134	119	-1	126	322	20.3	30	ABalpaappa	396	0	0	0		0	0	0	0	0
240	1	201	105	-1	86	252	16.1	28	ABalaaaala	100	0	0	0		0	0	0	0	0
241	1	63	265	-1	452	105	11.8	27	ABprapaapa	215	340	0	0		0	0	0	0	0
242	1	21	244	-1	130	206	22.7	30	ABalaaaarr	-311	0	0	0		0	0	0	0	0
243	1	103	269	-1	321	375	21.2	31	ABplpapaap	291	137	0	0		0	0	0	0	0
244	1	259	256	-1	535	137	12.3	30	ABprapapaa	293	337	0	0		0	0	0	0	0
245	1	205	138	-1	476	302	22.4	30	ABplpppppa	253	-451	0	0		0	0	0	0	0
246	1	4	101	-1	163	244	20.2	28	ABaraaapaa	67	0	0	0		0	0	0	0	0
247	1	111	152	-1	198	342	15.1	26	MSapapaa	232	-607	0	0		0	0	0	0	0
248	1	115	125	-1	341	290	13.1	23	Earpa	191	433	0	0		0	0	0	0	0
249	1	309	168	-1	368	147	7.2	29	ABarpapppp	151	0	0	0		0	0	0	0	0
250	1	279	310	-1	348	245	23.5	29	MSpapapa	295	457	0	0		0	0	0	0	0
251	1	247	141	-1	208	371	10.1	28	ABalppppap	-249	0	0	0		0	0	0	0	0
252	1	260	281	-1	189	370	22.6	30	ABalppapap	68	0	0	0		0	0	0	0	0
253	1	5	59	-1	386	258	21.9	31	MSpapapp	310	817	0	0		0	0	0	0	0
254	1	131	220	-1	522	199	15.9	30	Cpppaa	261	87	0	0		0	0	0	0	0
255	1	286	270	-1	172	249	23.4	30	ABaraaaaap	290	980	0	0		0	0	0	0	0
256	1	180	140	-1	248	260	8.1	28	MSaaaapp	273	-519	0	0		0	0	0	0	0
257	1	169	69	-1	143	260	15.0	27	ABaraapaaa	264	-44	0	0		0	0	0	0	0
258	1	177	36	-1	100	249	11.0	26	ABalapaaaa	-32	0	0	0		0	0	0	0	0
259	1	185	320	-1	260	124	22.9	31	ABprpaaaaa	286	1002	0	0		0	0	0	0	0
260	1	213	274	-1	411	424	17.7	31	ABplappaaa	312	506	0	0		0	0	0	0	0
261	1	338	37	-1	414	405	21.6	32	ABplppappa	296	54	0	0		0	0	0	0	0
262	1	31	129	-1	368	233	15.9	32	Ealpa	30	0	0	0		0	0	0	0	0
263	1	296	124	-1	440	210	4.7	33	Cpaaaa	314	-1312	0	0		0	0	0	0	0
264	1	278	216	-1	449	291	24.5	28	ABplpapppp	203	-135	0	0		0	0	0	0	0
265	1	73	248	-1	511	319	21.4	32	Capppp	269	976	0	0		0	0	0	0	0
266	1	70	311	-1	218	329	10.7	28	MSapappa	210	130	0	0		0	0	0	0	0
267	0	109	-1	-1	164	376	16.6	25		-14	0	0	0		0	0	0	0	0
268	1	164	178	316	339	209	19.7	35	MSpppaa	282	175	0	0		0	0	0	0	0
269	1	248	253	-1	602	204	14.0	30	ABprapappp	282	-904	0	0		0	0	0	0	0
270	1	138	239	-1	217	306	5.2	30	ABplaaaaap	272	-144	0	0		0	0	0	0	0
271	1	203	280	-1	183	288	24.9	30	ABalpaaaap	294	-103	0	0		0	0	0	0	0
272	1	78	212	-1	273	112	15.6	29	ABpraaappa	280	836	0	0		0	0	0	0	0
273	1	188	185	-1	291	295	11.2	29	Earaa	279	82	0	0		0	0	0	0	0
274	1	61	77	-1	347	316	19.7	31	MSaapapp	296	-864	0	0		0	0	0	0	0
275	1	162	35	-1	281	402	7.4	27	ABplaappaa	278	-574	0	0		0	0	0	0	0
276	1	274	224	-1	498	300	11.6	33	Eplpa	364	0	0	0		0	0	0	0	0
277	1	200	12	-1	212	383	15.4	28	ABplpaapaa	215	0	0	0		0	0	0	0	0
278	1	160	2	-1	146	364	20.4	30	ABalppapaa	304	-58	0	0		0	0	0	0	0
279	1	196	210	-1	434	159	6.0	30	ABarpppapa	291	134	0	0		0	0	0	0	0
280	1	273	16	-1	422	158	16.0	33	Dppa	317	0	0	0		0	0	0	0	0
281	1	267	318	-1	490	170	22.8	26	ABprpppaaa	261	-72	0	0		0	0	0	0	0
282	1	125	264	-1	299	131	18.4	29	ABprpaapaa	-142	0	0	0		0	0	0	0	0
283	1	302	321	-1	205	220	21.6	29	ABarapaapa	268	366	0	0		0	0	0	0	0
284	1	320	84	-1	257	331	4.9	25	ABplaaapaa	187	0	0	0		0	0	0	0	0
285	1	154	99	-1	177	315	5.3	28	ABplaapaaa	261	-962	0	0		0	0	0	0	0
286	1	251	175	-1	588	207	18.4	32	ABprappapp	126	0	0	0		0	0	0	0	0
287	1	280	184	-1	449	120	20.5	32	ABprppapaa	478	0	0	0		0	0	0	0	0
288	1	342	213	-1	409	127	21.7	28	ABprppaaaa	274	797	0	0		0	0	0	0	0
289	1	210	196	-1	228	132	17.6	27	ABpraaaaap	238	-170	0	0		0	0	0	0	0
290	1	252	56	-1	408	205	10.4	33	Epraa	333	162	0	0		0	0	0	0	0
291	1	24	104	-1	179	394	17.6	30	ABalppaapp	30	0	0	0		0	0	0	0	0
292	1	341	62	-1	454	141	23.6	27	ABprppapap	249	353	0	0		0	0	0	0	0
293	1	249	276	-1	457	311	14.0	33	Eplap	-36	0	0	0		0	0	0	0	0
294	0	242	-1	-1	324	200	11.0	26		262	142	0	0		0	0	0	0	0
295	1	270	246	-1	248	283	4.7	29	ABplaaaapa	287	287	0	0		0	0	0	0	0
296	1	184	275	309	593	262	15.3	37	Cpapa	372	578	0	0		0	0	0	0	0
297	1	289	229	-1	586	240	21.3	31	ABprappppa	279	705	0	0		0	0	0	0	0
298	1	182	111	-1	303	160	4.6	27	ABarpappaa	-77	0	0	0		0	0	0	0	0
299	1	39	148	-1	246	292	14.4	29	ABaraapapp	-200	0	0	0		0	0	0	0	0
300	1	285	22	-1	161	208	24.2	29	ABaraaappa	283	418	0	0		0	0	0	0	0
301	1	231	188	-1	403	330	5.8	28	ABarppaaap	201	0	0	0		0	0	0	0	0
302	1	56	33	-1	494	186	25.8	28	ABprppppaa	268	1254	0	0		0	0	0	0	0
303	1	77	272	-1	517	407	11.1	29	ABplapapap	25	0	0	0		0	0	0	0	0
304	1	224	171	-1	290	322	20.3	33	ABalpapppp	306	183	0	0		0	0	0	0	0
305	1	241	120	-1	299	216	24.5	31	ABarappaap	221	-289	0	0		0	0	0	0	0
306	1	131	317	-1	549	238	17.2	31	Cpppap	255	85	0	0		0	0	0	0	0
307	1	316	336	-1	507	217	24.1	31	ABprppppap	414	0	0	0		0	0	0	0	0
308	1	266	261	-1	385	359	20.3	34	MSaappp	331	339	0	0		0	0	0	0	0
309	1	55	40	-1	158	220	16.1	26	ABaraaaapp	214	-394	0	0		0	0	0	0	0
310	1	148	94	-1	315	167	12.2	27	MSppappp	110	0	0	0		0	0	0	0	0
311	1	208	65	-1	517	357	16.5	31	Capppa	94	0	0	0		0	0	0	0	0
312	1	53	287	-1	234	169	25.5	32	ABarapppap	317	204	0	0		0	0	0	0	0
313	1	84	75	-1	170	360	10.3	29	ABalppppaa	285	1462	0	0		0	0	0	0	0
314	1	209	83	-1	313	180	7.0	28	ABarpapapp	281	-47	0	0		0	0	0	0	0
315	1	292	326	-1	339	273	9.7	34	Earap	331	885	0	0		0	0	0	0	0
316	1	256	295	-1	400	205	24.6	30	ABprpappap	222	206	0	0		0	0	0	0	0
317	1	262	130	-1	374	411	20.7	30	ABplppapap	263	133	0	0		0	0	0	0	0
318	1	102	313	-1	141	301	23.8	31	ABalpaaaaa	269	-1084	0	0		0	0	0	0	0
319	1	13	82	-1	324	363	5.9	28	ABplaaappa	449	0	0	0		0	0	0	0	0
320	1	172	183	-1	507	275	23.5	30	ABprpppppp	50	0	0	0		0	0	0	0	0
321	1	324	154	-1	312	326	25.4	35	ABplpappaa	283	217	0	0		0	0	0	0	0
322	1	161	90	-1	445	367	6.4	33	ABarppapa	333	580	0	0		0	0	0	0	0
323	1	288	215	-1	425	355	24.2	29	ABplppppaa	274	-207	0	0		0	0	0	0	0
324	1	128	259	-1	457	341	23.5	32	ABplppppap	259	406	0	0		0	0	0	0	0
325	1	255	157	-1	474	384	24.0	33	ABplpppaap	186	0	0	0		0	0	0	0	0
326	1	287	206	-1	416	390	24.1	33	ABplpppaaa	301	474	0	0		0	0	0	0	0
327	1	244	323	-1	247	169	22.5	31	ABarappppa	95	0	0	0		0	0	0	0	0
328	1	45	262	-1	519	380	22.3	31	ABplapppap	119	0	0	0		0	0	0	0	0
329	1	263	95	-1	253	306	23.7	32	ABalpappap	338	0	0	0		0	0	0	0	0
330	1	293	126	-1	348	369	24.8	29	ABplpapapp	257	-195	0	0		0	0	0	0	0
331	1	237	70	-1	310	427	14.0	30	ABplpaappp	278	35	0	0		0	0	0	0	0
332	1	26	106	-1	125	246	7.8	24	ABalapapaa	239	-974	0	0		0	0	0	0	0
333	1	170	225	-1	589	342	16.4	33	Caappd	748	0	0	0		0	0	0	0	0
334	1	232	39	-1	539	274	20.7	34	Cpppp	336	1092	0	0		0	0	0	0	0
335	1	202	147	-1	455	404	21.8	31	ABplppappp	265	-395	0	0		0	0	0	0	0
336	1	325	304	-1	488	349	19.4	31	Capapp	289	-41	0	0		0	0	0	0	0
337	1	261	286	-1	522	367	7.4	33	ABarppapp	330	185	0	0		0	0	0	0	0
338	1	297	15	-1	283	159	22.9	30	ABarappppp	283	91	0	0		0	0	0	0	0
339	1	137	27	-1	300	243	19.5	31	MSpapaaa	263	388	0	0		0	0	0	0	0
340	1	336	329	-1	386	351	24.2	29	ABplppaapp	-158	0	0	0		0	0	0	0	0
341	1	305	300	-1	564	331	24.5	27	Cpappv	27	0	0	0		0	0	0	0	0
342	1	314	342	-1	364	154	23.4	29	ABprpapaap	295	816	0	0		0	0	0	0	0
343	0	221	-1	-1	381	366	26.0	23		452	0	0	0		0	0	0	0	0
344	1	343	348	-1	417	314	25.0	29	ABplpapppa	238	685	0	0		0	0	0	0	0
345	1	344	349	-1	519	240	26.0	28	ABprpppapa	112	0	0	0		0	0	0	0	0
346	1	345	350	-1	442	200	25.0	29	ABprpapppa	248	364	0	0		0	0	0	0	0
347	1	346	351	-1	364	312	26.0	27	ABplpappap	210	1338	0	0		0	0	0	0	0
