# Supplementary material for: The AP-2 Transcription Factor APTF-2 Is Required for Neuroblast and Epidermal Morphogenesis in Caenorhabditis elegans Embryogenesis
Source: PLoS Genet. 2016 May 13;12(5):e1006048. doi: 10.1371/journal.pgen.1006048 (PMC4866721; doi:10.1371/journal.pgen.1006048)
Supplement: S5 Text — (ZIP) [file pgen.1006048.s033.zip › nuclei/t140-nuclei]

1	1	45	149	-1	235	155	8.7	27	ABalappppp	255	-270	0	0		0	0	0	0	0
2	1	278	41	-1	144	360	20.6	29	ABalppapaa	239	0	0	0		0	0	0	0	0
3	1	58	224	-1	461	231	13.5	30	Eprap	301	78	0	0		0	0	0	0	0
4	1	176	327	-1	294	353	5.4	29	ABplaaapap	130	0	0	0		0	0	0	0	0
5	1	152	100	-1	268	259	13.4	28	MSaaapp	238	441	0	0		0	0	0	0	0
6	1	41	180	-1	117	265	18.4	30	ABalpaapaa	247	101	0	0		0	0	0	0	0
7	1	106	264	-1	429	262	14.2	34	Ealpp	343	-734	0	0		0	0	0	0	0
8	1	186	245	-1	258	409	19.8	32	ABplpaaaap	80	0	0	0		0	0	0	0	0
9	1	6	77	-1	208	249	7.9	28	MSaaaapa	288	79	0	0		0	0	0	0	0
10	1	195	79	-1	231	385	11.6	30	ABalpppppa	253	1075	0	0		0	0	0	0	0
11	1	26	75	-1	118	181	14.2	29	ABalaaappl	360	0	0	0		0	0	0	0	0
12	1	277	4	-1	211	379	15.3	29	ABplpaapaa	251	211	0	0		0	0	0	0	0
13	1	27	62	-1	246	254	17.6	31	ABaraapppa	259	144	0	0		0	0	0	0	0
14	1	117	109	-1	319	126	23.8	32	ABprpaaaap	307	1530	0	0		0	0	0	0	0
15	1	338	78	-1	286	160	23.3	30	ABarappppp	236	-502	0	0		0	0	0	0	0
16	1	280	288	-1	422	161	15.6	32	Dppa	316	294	0	0		0	0	0	0	0
17	1	177	316	-1	319	134	7.4	30	ABarpappap	59	0	0	0		0	0	0	0	0
18	1	149	274	-1	538	351	23.6	31	ABplappppp	-26	0	0	0		0	0	0	0	0
19	1	138	256	-1	114	332	16.4	32	ABalppaaap	295	-17	0	0		0	0	0	0	0
20	0	14	-1	-1	112	314	14.2	24		335	0	0	0		0	0	0	0	0
21	1	169	94	-1	166	185	16.9	27	MSppaaaa	207	35	0	0		0	0	0	0	0
22	1	300	58	-1	166	206	24.1	28	ABaraaappa	74	0	0	0		0	0	0	0	0
23	1	68	91	-1	212	185	6.5	29	ABarpaaaa	241	0	0	0		0	0	0	0	0
24	1	46	301	-1	552	387	13.7	29	ABplapappa	264	380	0	0		0	0	0	0	0
25	1	82	249	-1	190	398	12.4	32	ABalpppapp	272	571	0	0		0	0	0	0	0
26	1	162	116	-1	235	113	10.9	30	ABpraapaap	88	0	0	0		0	0	0	0	0
27	1	339	276	-1	302	246	19.3	31	MSpapaaa	298	983	0	0		0	0	0	0	0
28	1	62	50	-1	575	190	10.1	29	ABprapappa	260	157	0	0		0	0	0	0	0
29	1	65	237	-1	302	155	20.5	30	ABprpapaaa	298	464	0	0		0	0	0	0	0
30	1	86	319	-1	531	398	21.4	30	ABplappppa	249	1609	0	0		0	0	0	0	0
31	1	193	136	-1	356	175	10.7	33	MSppppp	277	968	0	0		0	0	0	0	0
32	1	53	296	-1	123	282	7.6	28	ABalapaapp	85	0	0	0		0	0	0	0	0
33	1	302	353	-1	496	187	25.2	30	ABprppppaa	223	123	0	0		0	0	0	0	0
34	0	267	-1	-1	173	373	17.0	24		-6	0	0	0		0	0	0	0	0
35	1	275	167	-1	276	404	7.6	27	ABplaappaa	226	-276	0	0		0	0	0	0	0
36	1	258	146	-1	95	253	11.5	25	ABalapaaaa	152	0	0	0		0	0	0	0	0
37	1	261	163	-1	410	404	22.1	31	ABplppappa	307	616	0	0		0	0	0	0	0
38	1	157	115	-1	241	218	14.7	28	MSpaapaa	265	1065	0	0		0	0	0	0	0
39	1	334	5	-1	539	271	20.7	34	Cpppp	340	-196	0	0		0	0	0	0	0
40	1	309	154	-1	162	218	16.6	26	ABaraaaapp	244	0	0	0		0	0	0	0	0
41	1	91	95	-1	281	362	21.0	27	ABplpapaaa	276	-787	0	0		0	0	0	0	0
42	1	165	45	-1	113	195	11.3	24	ABalappaaa	397	0	0	0		0	0	0	0	0
43	1	179	144	-1	392	179	5.3	29	ABarpppaap	266	179	0	0		0	0	0	0	0
44	1	225	6	-1	254	257	23.5	30	ABarapapaa	247	-87	0	0		0	0	0	0	0
45	1	184	332	-1	287	280	24.4	31	ABarapapap	83	0	0	0		0	0	0	0	0
46	1	113	333	-1	155	254	6.8	29	ABalapapap	89	0	0	0		0	0	0	0	0
47	1	57	13	-1	130	225	13.9	28	MSaaaaaa	86	0	0	0		0	0	0	0	0
48	1	175	123	-1	187	215	14.8	28	ABaraappaa	-228	0	0	0		0	0	0	0	0
49	1	205	101	-1	146	214	6.5	28	ABalappapp	558	0	0	0		0	0	0	0	0
50	1	218	310	-1	397	110	13.4	30	ABpraapppa	316	0	0	0		0	0	0	0	0
51	1	72	153	-1	400	139	8.7	29	ABprapaaaa	247	171	0	0		0	0	0	0	0
52	1	44	159	-1	425	128	10.6	30	ABprapaaap	273	-454	0	0		0	0	0	0	0
53	1	20	170	-1	269	323	8.4	27	MSapappp	204	-377	0	0		0	0	0	0	0
54	1	146	140	-1	367	403	6.9	27	ABplapaaaa	275	1034	0	0		0	0	0	0	0
55	1	69	285	-1	336	369	12.1	31	Daaa	29	0	0	0		0	0	0	0	0
56	1	290	191	-1	407	209	10.2	33	Epraa	309	-64	0	0		0	0	0	0	0
57	1	24	22	-1	236	120	15.4	31	ABpraaaapa	168	0	0	0		0	0	0	0	0
58	1	153	105	-1	217	216	6.5	27	ABarpaaapa	265	-704	0	0		0	0	0	0	0
59	1	253	151	-1	387	259	21.6	31	MSpapapp	299	526	0	0		0	0	0	0	0
60	1	121	161	-1	312	418	10.1	31	ABplaappap	201	0	0	0		0	0	0	0	0
61	1	174	150	-1	395	162	24.6	30	ABprppaapa	300	137	0	0		0	0	0	0	0
62	1	292	306	-1	454	136	23.5	28	ABprppapap	120	0	0	0		0	0	0	0	0
63	1	55	37	-1	131	264	22.5	30	ABaraaaaaa	294	-90	0	0		0	0	0	0	0
64	1	220	46	-1	124	160	17.0	26	ABalaappaa	254	-447	0	0		0	0	0	0	0
65	1	311	293	-1	521	359	16.6	31	Capppa	312	431	0	0		0	0	0	0	0
66	1	145	36	-1	202	248	19.3	32	ABaraaapap	309	745	0	0		0	0	0	0	0
67	1	143	81	-1	147	299	8.0	28	ABalapappa	37	0	0	0		0	0	0	0	0
68	1	93	148	-1	225	247	25.6	31	ABarapaaap	286	51	0	0		0	0	0	0	0
69	1	257	10	-1	145	258	14.9	28	ABaraapaaa	-162	0	0	0		0	0	0	0	0
70	1	331	110	-1	303	426	14.3	29	ABplpaappp	235	40	0	0		0	0	0	0	0
71	1	133	241	-1	315	105	20.2	30	ABprpaaapa	292	-460	0	0		0	0	0	0	0
72	1	189	117	-1	141	295	14.5	27	MSapaaaa	299	0	0	0		0	0	0	0	0
73	1	206	201	-1	550	186	20.4	30	ABprapppaa	293	545	0	0		0	0	0	0	0
74	1	2	138	-1	158	332	8.8	29	ABalapappp	248	363	0	0		0	0	0	0	0
75	1	313	312	-1	167	357	11.1	28	ABalppppaa	279	-135	0	0		0	0	0	0	0
76	1	43	202	-1	433	229	21.7	36	MSpappp	284	95	0	0		0	0	0	0	0
77	1	274	234	-1	347	316	19.6	31	MSaapapp	311	-151	0	0		0	0	0	0	0
78	1	109	279	-1	223	351	23.7	32	ABalpapapa	15	0	0	0		0	0	0	0	0
79	1	94	192	-1	185	262	14.8	29	ABaraapaap	287	1822	0	0		0	0	0	0	0
80	1	61	323	-1	571	171	16.4	31	ABprappapa	286	498	0	0		0	0	0	0	0
81	1	96	177	-1	475	136	9.3	34	ABarppppa	330	26	0	0		0	0	0	0	0
82	1	319	43	-1	324	370	6.0	29	ABplaaappa	270	766	0	0		0	0	0	0	0
83	1	314	346	-1	312	179	7.0	29	ABarpapapp	289	-92	0	0		0	0	0	0	0
84	1	284	347	-1	258	334	5.0	25	ABplaaapaa	249	224	0	0		0	0	0	0	0
85	1	50	82	-1	352	116	8.6	28	ABarpapppa	283	263	0	0		0	0	0	0	0
86	1	54	120	-1	140	360	12.5	28	ABalpppaap	464	0	0	0		0	0	0	0	0
87	1	212	84	-1	270	109	12.5	30	ABpraapapa	105	0	0	0		0	0	0	0	0
88	1	150	32	-1	216	383	7.7	30	ABplaapapa	279	1199	0	0		0	0	0	0	0
89	1	173	340	-1	143	283	19.1	27	ABalpaapapa	202	87	0	0		0	0	0	0	0
90	1	322	204	-1	450	377	6.5	33	ABarppapa	292	0	0	0		0	0	0	0	0
91	1	111	67	-1	432	309	5.3	30	ABarppaapa	293	-302	0	0		0	0	0	0	0
92	1	187	19	-1	528	158	22.5	30	ABprppappp	268	233	0	0		0	0	0	0	0
93	1	64	57	-1	209	198	24.7	29	ABaraaappp	267	-73	0	0		0	0	0	0	0
94	1	310	15	-1	314	168	12.3	26	MSppappp	111	0	0	0		0	0	0	0	0
95	1	329	219	-1	254	311	23.7	31	ABalpappap	34	0	0	0		0	0	0	0	0
96	1	217	80	-1	217	230	16.5	31	ABaraappap	269	431	0	0		0	0	0	0	0
97	1	21	262	-1	314	372	16.4	30	MSappap	256	178	0	0		0	0	0	0	0
98	1	183	73	-1	308	100	14.7	29	ABpraaappp	175	0	0	0		0	0	0	0	0
99	1	285	83	-1	174	315	5.4	27	ABplaapaaa	274	-29	0	0		0	0	0	0	0
100	1	71	127	-1	182	176	10.3	27	ABalapppap	185	0	0	0		0	0	0	0	0
101	1	246	24	-1	169	244	20.0	28	ABaraaapaa	256	0	0	0		0	0	0	0	0
102	1	8	292	-1	407	356	14.7	31	Capaaa	294	-211	0	0		0	0	0	0	0
103	1	147	166	-1	352	102	13.2	30	ABpraappap	16	0	0	0		0	0	0	0	0
104	1	291	3	-1	183	397	18.2	30	ABalppaapp	288	-252	0	0		0	0	0	0	0
105	1	240	21	-1	87	254	16.1	28	ABalaaaala	304	0	0	0		0	0	0	0	0
106	1	332	74	-1	126	247	8.4	24	ABalapapaa	235	304	0	0		0	0	0	0	0
107	1	10	250	-1	121	181	20.6	29	ABalaapaaa	288	989	0	0		0	0	0	0	0
108	1	227	25	-1	243	343	13.4	27	MSapapap	270	514	0	0		0	0	0	0	0
109	1	167	252	-1	171	146	17.4	28	ABalaappap	261	858	0	0		0	0	0	0	0
110	1	110	9	-1	286	193	19.2	32	MSppaap	327	1149	0	0		0	0	0	0	0
111	1	298	243	-1	301	160	4.6	27	ABarpappaa	249	-56	0	0		0	0	0	0	0
112	1	73	52	-1	195	279	10.9	31	MSaaapaa	308	12	0	0		0	0	0	0	0
113	1	49	106	-1	361	213	4.4	26	ABarpppaaa	213	284	0	0		0	0	0	0	0
114	1	89	129	-1	103	198	17.2	28	ABalaaapar	287	-339	0	0		0	0	0	0	0
115	1	222	231	-1	171	329	14.6	28	MSapaaap	277	-91	0	0		0	0	0	0	0
116	1	85	55	-1	562	245	8.8	33	Cpaapp	331	1540	0	0		0	0	0	0	0
117	1	168	320	-1	210	317	25.2	30	ABalpapaap	-95	0	0	0		0	0	0	0	0
118	1	232	326	-1	454	320	19.2	32	Capaap	322	254	0	0		0	0	0	0	0
119	1	239	205	-1	127	319	20.6	30	ABalpaappa	314	0	0	0		0	0	0	0	0
120	1	305	271	-1	306	213	24.7	32	ABarappaap	227	44	0	0		0	0	0	0	0
121	1	81	341	-1	372	312	22.7	33	MSaappa	293	336	0	0		0	0	0	0	0
122	1	97	318	-1	283	166	16.3	29	MSppapap	272	-45	0	0		0	0	0	0	0
123	1	83	29	-1	484	404	8.5	28	ABplapapaa	289	-1101	0	0		0	0	0	0	0
124	1	263	48	-1	438	215	4.9	33	Cpaaaa	274	-120	0	0		0	0	0	0	0
125	1	248	236	-1	348	301	13.3	30	Earpa	303	-108	0	0		0	0	0	0	0
126	1	330	338	-1	348	369	24.7	30	ABplpapapp	274	4	0	0		0	0	0	0	0
127	1	233	59	-1	529	175	8.7	33	ABarppppp	323	176	0	0		0	0	0	0	0
128	1	139	317	-1	208	150	21.2	31	ABpraaapaa	-127	0	0	0		0	0	0	0	0
129	1	262	165	-1	368	233	15.7	32	Ealpa	323	-1498	0	0		0	0	0	0	0
130	1	317	273	-1	371	414	20.9	30	ABplppapap	275	-523	0	0		0	0	0	0	0
131	1	118	2	-1	162	383	14.2	29	ABalpppapa	289	-287	0	0		0	0	0	0	0
132	1	194	40	-1	100	220	13.7	28	ABalaaapal	6	0	0	0		0	0	0	0	0
133	1	235	128	-1	220	187	19.2	27	MSppaaap	245	990	0	0		0	0	0	0	0
134	1	125	121	-1	97	237	19.5	30	ABalaaaarl	455	0	0	0		0	0	0	0	0
135	1	34	89	-1	97	282	13.7	28	ABalapaaap	152	0	0	0		0	0	0	0	0
136	1	188	196	-1	144	145	19.8	27	ABalaapapa	211	79	0	0		0	0	0	0	0
137	1	199	172	-1	494	226	6.5	31	Cpaaap	292	89	0	0		0	0	0	0	0
138	1	245	315	-1	470	295	22.1	29	ABplpppppa	246	491	0	0		0	0	0	0	0
139	1	123	30	-1	382	425	15.1	31	ABplaapppp	344	0	0	0		0	0	0	0	0
140	1	256	283	-1	248	264	8.0	27	MSaaaapp	-205	0	0	0		0	0	0	0	0
141	1	251	12	-1	204	372	10.3	28	ABalppppap	273	-594	0	0		0	0	0	0	0
142	1	136	179	-1	163	192	8.2	30	ABalapppaa	263	1132	0	0		0	0	0	0	0
143	1	127	313	-1	293	342	14.7	31	MSappaa	-6	0	0	0		0	0	0	0	0
144	1	28	336	-1	324	248	5.2	30	ABarpaappa	288	782	0	0		0	0	0	0	0
145	0	67	-1	-1	551	248	25.1	27		237	-725	0	0		0	0	0	0	0
146	1	30	54	-1	214	209	12.3	31	MSpaaaap	311	-418	0	0		0	0	0	0	0
147	1	335	210	-1	453	401	21.9	31	ABplppappp	311	608	0	0		0	0	0	0	0
148	1	299	60	-1	251	296	14.2	29	ABaraapapp	283	-790	0	0		0	0	0	0	0
149	0	42	-1	-1	329	411	16.5	24		201	731	0	0		0	0	0	0	0
150	1	16	190	-1	138	172	11.1	28	ABalappapa	430	0	0	0		0	0	0	0	0
151	1	148	97	-1	171	331	24.9	31	ABalpapaaa	351	0	0	0		0	0	0	0	0
152	1	247	108	-1	200	343	15.4	27	MSapapaa	20	0	0	0		0	0	0	0	0
153	1	59	152	-1	221	353	18.8	26	MSapaapa	217	157	0	0		0	0	0	0	0
154	1	321	90	-1	313	329	25.4	33	ABplpappaa	339	448	0	0		0	0	0	0	0
155	1	88	53	-1	531	219	6.4	30	Cpaapa	283	-719	0	0		0	0	0	0	0
156	1	221	263	-1	284	236	16.6	30	ABaraapppp	296	71	0	0		0	0	0	0	0
157	1	325	126	-1	470	376	24.3	32	ABplpppaap	325	-692	0	0		0	0	0	0	0
158	1	38	173	-1	194	130	9.1	29	ABpraapaaa	40	0	0	0		0	0	0	0	0
159	1	160	70	-1	120	300	10.6	27	ABalapaapa	-28	0	0	0		0	0	0	0	0
160	1	192	260	-1	366	363	16.3	31	Daap	310	1530	0	0		0	0	0	0	0
161	1	197	209	-1	337	143	19.9	30	ABprpaaapp	243	-108	0	0		0	0	0	0	0
162	1	202	72	-1	139	226	18.9	27	ABaraaaapa	265	640	0	0		0	0	0	0	0
163	1	213	311	-1	371	111	21.5	31	ABprpapapp	311	223	0	0		0	0	0	0	0
164	1	214	230	-1	406	416	9.6	27	ABplapaapa	249	709	0	0		0	0	0	0	0
165	1	1	1	-1	263	108	18.8	30	ABpraaaapp	-102	0	0	0		0	0	0	0	0
166	1	156	66	-1	257	391	22.8	31	ABalppappp	302	-19	0	0		0	0	0	0	0
167	1	100	200	-1	377	177	18.1	31	MSpppap	315	-12	0	0		0	0	0	0	0
168	1	249	229	-1	369	148	7.3	29	ABarpapppp	245	-1458	0	0		0	0	0	0	0
169	1	238	339	-1	348	167	25.4	33	ABarappapp	327	55	0	0		0	0	0	0	0
170	1	77	8	-1	167	243	10.4	30	MSaaaaap	229	0	0	0		0	0	0	0	0
171	1	304	208	-1	291	321	20.4	33	ABalpapppp	322	213	0	0		0	0	0	0	0
172	1	102	334	-1	588	333	11.7	34	Caapa	341	1474	0	0		0	0	0	0	0
173	1	3	23	-1	393	113	18.3	31	ABprpaappp	-172	0	0	0		0	0	0	0	0
174	1	122	246	-1	202	225	23.7	26	ABarapaaaa	206	537	0	0		0	0	0	0	0
175	1	286	16	-1	586	212	18.0	32	ABprappapp	323	219	0	0		0	0	0	0	0
176	1	216	124	277	490	269	13.8	37	Eprp	288	688	0	0		0	0	0	0	0
177	1	173	227	-1	197	307	16.6	27	ABalpaapapp	188	87	0	0		0	0	0	0	0
178	1	268	206	-1	355	207	19.5	30	MSpppaap	261	251	0	0		0	0	0	0	0
179	1	90	93	-1	493	251	19.0	37	Cppap	374	213	0	0		0	0	0	0	0
180	1	210	342	-1	551	321	8.4	34	Caaap	346	-586	0	0		0	0	0	0	0
181	1	84	186	-1	238	173	16.4	28	MSppapaa	238	-383	0	0		0	0	0	0	0
182	1	25	265	-1	180	143	13.7	29	ABalaapppa	220	0	0	0		0	0	0	0	0
183	1	320	164	-1	506	270	23.4	30	ABprpppppp	258	356	0	0		0	0	0	0	0
184	1	287	217	-1	447	125	20.4	34	ABprppapaa	333	125	0	0		0	0	0	0	0
185	1	273	268	-1	292	294	10.7	30	Earaa	269	-252	0	0		0	0	0	0	0
186	1	158	162	-1	320	131	12.1	25	ABpraappaa	301	0	0	0		0	0	0	0	0
187	1	76	251	-1	451	272	7.9	33	Eplaa	322	230	0	0		0	0	0	0	0
188	1	301	56	-1	400	339	5.4	29	ABarppaaap	299	442	0	0		0	0	0	0	0
189	1	35	220	-1	575	344	21.8	31	Caappv	315	972	0	0		0	0	0	0	0
190	1	130	133	-1	264	213	24.5	31	ABarappaaa	-20	0	0	0		0	0	0	0	0
191	1	215	71	-1	346	417	19.5	31	ABplppapaa	244	132	0	0		0	0	0	0	0
192	1	154	119	-1	293	122	10.5	31	ABpraapapp	2	0	0	0		0	0	0	0	0
193	1	223	330	-1	213	380	21.6	29	ABalppappa	272	158	0	0		0	0	0	0	0
194	1	236	65	-1	270	167	7.9	28	ABarpapapa	275	474	0	0		0	0	0	0	0
195	1	18	270	-1	454	415	17.5	30	ABplappaap	298	1863	0	0		0	0	0	0	0
196	1	289	290	-1	230	132	18.1	27	ABpraaaaap	-133	0	0	0		0	0	0	0	0
197	1	204	49	-1	318	265	24.1	28	ABarapappp	251	435	0	0		0	0	0	0	0
198	1	115	278	-1	407	284	11.1	34	Earpp	340	52	0	0		0	0	0	0	0
199	1	99	125	-1	201	311	20.5	29	ABalpaaapp	161	0	0	0		0	0	0	0	0
200	1	105	223	-1	479	179	7.6	28	ABarpppapp	269	-610	0	0		0	0	0	0	0
201	1	228	212	-1	102	301	17.6	29	ABalaaaalp	259	-102	0	0		0	0	0	0	0
202	1	181	308	-1	521	292	25.1	23	ABplpppppp	186	-1481	0	0		0	0	0	0	0
203	1	207	88	-1	422	291	22.7	34	MSpappa	337	166	0	0		0	0	0	0	0
204	1	59	99	-1	264	353	17.1	27	MSapaapp	158	0	0	0		0	0	0	0	0
205	1	92	44	-1	119	227	10.5	29	ABalappaap	109	0	0	0		0	0	0	0	0
206	1	326	244	-1	415	384	24.9	33	ABplpppaaa	285	64	0	0		0	0	0	0	0
207	1	124	104	-1	242	313	19.7	30	ABalpapppa	386	0	0	0		0	0	0	0	0
208	1	87	42	-1	221	286	23.6	29	ABalpappaa	264	-480	0	0		0	0	0	0	0
209	1	70	64	-1	346	420	12.6	30	ABplaapppa	24	0	0	0		0	0	0	0	0
210	1	279	139	-1	432	162	6.1	30	ABarpppapa	301	45	0	0		0	0	0	0	0
211	1	234	85	-1	440	114	16.5	32	ABpraapppp	306	1	0	0		0	0	0	0	0
212	1	272	175	-1	272	113	15.5	30	ABpraaappa	282	209	0	0		0	0	0	0	0
213	1	288	247	-1	409	125	21.7	29	ABprppaaaa	280	795	0	0		0	0	0	0	0
214	1	75	280	-1	266	358	24.6	30	ABalpapapp	-87	0	0	0		0	0	0	0	0
215	1	323	295	-1	424	346	24.0	29	ABplppppaa	243	-192	0	0		0	0	0	0	0
216	1	264	337	-1	451	288	24.6	29	ABplpapppp	272	-129	0	0		0	0	0	0	0
217	1	74	96	-1	269	159	13.1	29	MSppappa	227	614	0	0		0	0	0	0	0
218	1	19	34	-1	553	387	18.3	32	ABplapappp	284	-159	0	0		0	0	0	0	0
219	1	32	193	-1	168	302	22.3	29	ABalpaaapa	272	744	0	0		0	0	0	0	0
220	1	254	168	-1	516	195	15.6	30	Cpppaa	256	708	0	0		0	0	0	0	0
221	1	112	26	-1	199	139	18.1	29	ABpraaaaaa	146	0	0	0		0	0	0	0	0
222	1	5	235	-1	443	363	16.6	30	Capapa	295	-121	0	0		0	0	0	0	0
223	1	95	275	-1	140	149	14.3	28	ABalaaappr	452	0	0	0		0	0	0	0	0
224	1	276	343	-1	495	309	11.3	33	Eplpa	325	1361	0	0		0	0	0	0	0
225	1	333	298	-1	593	347	16.4	34	Caappd	325	352	0	0		0	0	0	0	0
226	1	107	248	-1	469	333	5.2	26	ABarppaapp	262	0	0	0		0	0	0	0	0
227	1	191	239	-1	426	351	10.4	34	Dapp	610	0	0	0		0	0	0	0	0
228	1	22	218	-1	279	193	13.4	29	MSpaapap	92	0	0	0		0	0	0	0	0
229	1	297	335	-1	590	239	21.5	30	ABprappppa	287	68	0	0		0	0	0	0	0
230	1	142	174	-1	300	353	10.4	31	MSapppa	235	0	0	0		0	0	0	0	0
231	1	226	114	-1	464	185	13.6	35	Dppp	110	0	0	0		0	0	0	0	0
232	1	163	294	-1	234	127	7.2	25	ABarpapaaa	60	0	0	0		0	0	0	0	0
233	1	126	344	-1	285	235	5.4	36	ABarpaapa	362	-904	0	0		0	0	0	0	0
234	1	144	145	-1	606	285	21.3	34	Cpappd	321	-53	0	0		0	0	0	0	0
235	1	119	259	-1	152	174	19.6	28	ABalaapaap	283	-468	0	0		0	0	0	0	0
236	1	51	111	-1	389	263	5.5	31	ABarpaappp	105	0	0	0		0	0	0	0	0
237	1	103	51	-1	220	396	18.5	30	ABplpaaaaa	285	-716	0	0		0	0	0	0	0
238	1	12	47	-1	542	190	24.9	35	ABprpppaap	302	176	0	0		0	0	0	0	0
239	1	270	171	-1	215	308	5.3	29	ABplaaaaap	275	530	0	0		0	0	0	0	0
240	1	63	331	-1	361	205	24.4	33	ABprpappaa	280	322	0	0		0	0	0	0	0
241	1	114	325	-1	126	337	12.4	28	ABalpppaaa	20	0	0	0		0	0	0	0	0
242	1	171	63	-1	287	420	17.4	30	ABplpaaapp	251	118	0	0		0	0	0	0	0
243	1	135	33	-1	184	171	24.1	30	ABarapppaa	279	270	0	0		0	0	0	0	0
244	1	242	17	-1	131	205	23.0	30	ABalaaaarr	205	0	0	0		0	0	0	0	0
245	1	128	39	-1	318	288	16.4	31	MSaapaap	131	0	0	0		0	0	0	0	0
246	1	295	20	-1	248	286	4.7	30	ABplaaaapa	272	-241	0	0		0	0	0	0	0
247	1	178	112	-1	245	293	9.7	31	MSaaapap	147	0	0	0		0	0	0	0	0
248	1	265	61	-1	509	312	21.6	32	Capppp	284	327	0	0		0	0	0	0	0
249	1	129	232	-1	277	242	21.6	30	ABarapappa	163	0	0	0		0	0	0	0	0
250	0	52	-1	-1	516	322	25.4	29		217	-751	0	0		0	0	0	0	0
251	1	98	158	-1	266	407	13.5	31	ABplpaappa	260	-803	0	0		0	0	0	0	0
252	1	40	11	-1	173	346	19.4	31	ABalpaappp	305	0	0	0		0	0	0	0	0
253	1	269	272	-1	597	212	13.5	30	ABprapappp	286	-924	0	0		0	0	0	0	0
254	1	108	238	-1	467	375	13.4	30	Cappaa	279	57	0	0		0	0	0	0	0
255	1	78	226	-1	236	406	14.4	30	ABplpaapap	241	138	0	0		0	0	0	0	0
256	1	244	254	-1	537	140	12.2	29	ABprapapaa	63	0	0	0		0	0	0	0	0
257	1	36	324	-1	299	306	5.2	28	ABplaaaapp	272	-720	0	0		0	0	0	0	0
258	1	203	130	-1	270	390	10.4	32	ABalpppppp	322	-109	0	0		0	0	0	0	0
259	1	324	299	-1	457	336	23.4	32	ABplppppap	210	-538	0	0		0	0	0	0	0
260	1	131	194	-1	240	196	10.0	26	MSpaaapa	253	132	0	0		0	0	0	0	0
261	1	308	141	-1	386	362	19.9	34	MSaappp	205	0	0	0		0	0	0	0	0
262	1	328	160	-1	513	374	22.0	29	ABplapppap	265	357	0	0		0	0	0	0	0
263	1	79	68	-1	337	94	17.3	28	ABprpaapap	57	0	0	0		0	0	0	0	0
264	1	282	284	-1	301	131	18.2	28	ABprpaapaa	244	447	0	0		0	0	0	0	0
265	1	241	195	-1	453	108	11.5	27	ABprapaapa	222	331	0	0		0	0	0	0	0
266	1	185	181	-1	328	164	15.7	33	MSppppa	352	0	0	0		0	0	0	0	0
267	1	56	297	-1	356	360	5.4	30	ABplaaappp	263	134	0	0		0	0	0	0	0
268	1	101	185	-1	276	298	17.0	31	MSaapaaa	312	-429	0	0		0	0	0	0	0
269	1	243	213	-1	320	377	21.4	32	ABplpapaap	289	-483	0	0		0	0	0	0	0
270	1	255	184	-1	176	244	23.3	31	ABaraaaaap	263	839	0	0		0	0	0	0	0
271	1	229	242	-1	486	136	21.5	31	ABprppappa	279	430	0	0		0	0	0	0	0
272	1	303	300	-1	520	411	11.8	30	ABplapapap	290	-948	0	0		0	0	0	0	0
273	1	180	131	-1	256	368	6.6	29	ABplaapapp	45	0	0	0		0	0	0	0	0
274	1	260	267	-1	410	426	18.1	30	ABplappaaa	298	0	0	0		0	0	0	0	0
275	1	296	282	-1	583	259	12.6	31	Cpapap	240	-840	0	0		0	0	0	0	0
276	1	293	214	-1	454	313	13.9	34	Eplap	308	-2	0	0		0	0	0	0	0
277	1	190	199	-1	379	375	12.5	32	Dapa	326	83	0	0		0	0	0	0	0
278	1	224	281	-1	480	122	14.7	30	ABprapaapp	161	0	0	0		0	0	0	0	0
279	1	23	27	-1	454	413	11.4	28	ABplappapa	249	71	0	0		0	0	0	0	0
280	1	271	157	-1	180	283	25.1	29	ABalpaaaap	287	891	0	0		0	0	0	0	0
281	1	252	266	-1	185	366	22.8	30	ABalppapap	63	0	0	0		0	0	0	0	0
282	1	116	169	-1	313	287	20.4	27	MSaapapa	273	-7	0	0		0	0	0	0	0
283	1	166	286	-1	492	400	19.3	29	ABplapppaa	285	-1050	0	0		0	0	0	0	0
284	1	161	309	-1	436	168	24.2	32	ABprppaapp	236	-266	0	0		0	0	0	0	0
285	1	120	322	-1	422	424	13.2	30	ABplapaapp	282	543	0	0		0	0	0	0	0
286	1	337	302	-1	524	374	7.6	33	ABarppapp	87	0	0	0		0	0	0	0	0
287	1	312	198	-1	235	168	25.5	33	ABarapppap	-147	0	0	0		0	0	0	0	0
288	1	13	348	-1	497	343	24.5	28	ABplpppapa	205	-139	0	0		0	0	0	0	0
289	1	211	98	-1	188	275	5.3	27	ABplaaaaaa	449	0	0	0		0	0	0	0	0
290	1	47	156	-1	372	387	23.8	29	ABplppaapa	233	715	0	0		0	0	0	0	0
291	1	132	86	-1	179	146	21.9	29	ABalaapapp	269	488	0	0		0	0	0	0	0
292	1	200	92	-1	364	137	19.9	28	ABprpapapa	243	-697	0	0		0	0	0	0	0
293	0	294	-1	-1	326	200	11.7	27		230	-33	0	0		0	0	0	0	0
294	1	237	303	-1	535	152	18.6	32	ABprappaap	320	795	0	0		0	0	0	0	0
295	1	316	240	-1	396	208	24.6	30	ABprpappap	214	848	0	0		0	0	0	0	0
296	1	201	107	-1	507	135	16.1	31	ABprappaaa	304	856	0	0		0	0	0	0	0
297	1	182	257	-1	580	281	24.6	31	ABprappppp	312	-488	0	0		0	0	0	0	0
298	1	159	233	-1	361	119	16.2	30	ABprpaappa	245	-576	0	0		0	0	0	0	0
299	1	7	228	-1	488	359	15.3	31	Cappap	-126	0	0	0		0	0	0	0	0
300	1	341	304	-1	559	330	24.9	26	Cpappv	244	1222	0	0		0	0	0	0	0
301	1	140	69	-1	512	309	5.4	37	Caaaa	373	251	0	0		0	0	0	0	0
302	1	151	14	-1	196	348	6.6	30	ABplaapaap	249	71	0	0		0	0	0	0	0
303	1	155	187	-1	305	372	24.4	31	ABplpapapa	-278	0	0	0		0	0	0	0	0
304	1	336	102	-1	488	342	19.4	31	Capapp	-84	0	0	0		0	0	0	0	0
305	1	80	182	-1	165	204	12.7	29	MSpaaaaa	48	0	0	0		0	0	0	0	0
306	1	66	35	-1	254	415	16.6	30	ABplpaaapa	149	0	0	0		0	0	0	0	0
307	1	141	87	-1	352	257	19.5	32	MSpapaap	189	0	0	0		0	0	0	0	0
308	1	37	135	-1	384	162	13.9	31	Dpaa	385	0	0	0		0	0	0	0	0
309	1	296	147	-1	597	279	17.4	33	Cpapaa	320	99	0	0		0	0	0	0	0
310	1	250	113	-1	352	246	23.4	30	MSpapapa	301	-24	0	0		0	0	0	0	0
311	1	266	221	-1	219	327	10.8	27	MSapappa	287	0	0	0		0	0	0	0	0
312	1	11	103	-1	571	156	12.3	29	ABprapapap	269	-334	0	0		0	0	0	0	0
313	1	318	118	-1	137	296	24.1	32	ABalpaaaaa	299	-395	0	0		0	0	0	0	0
314	1	33	18	-1	242	137	21.1	30	ABpraaapap	271	505	0	0		0	0	0	0	0
315	1	134	291	-1	270	225	10.4	31	MSpaaapp	-38	0	0	0		0	0	0	0	0
316	1	268	261	-1	329	205	20.4	30	MSpppaaa	238	112	0	0		0	0	0	0	0
317	1	306	307	-1	549	244	17.4	30	Cpppap	48	0	0	0		0	0	0	0	0
318	1	281	225	-1	493	169	22.5	27	ABprpppaaa	-242	0	0	0		0	0	0	0	0
319	1	29	122	-1	358	335	8.4	32	MSapppp	283	-290	0	0		0	0	0	0	0
320	1	259	76	-1	272	125	22.7	29	ABprpaaaaa	291	29	0	0		0	0	0	0	0
321	1	283	137	-1	213	219	21.5	28	ABarapaapa	252	999	0	0		0	0	0	0	0
322	1	208	289	-1	321	238	14.1	29	Ealaa	288	-290	0	0		0	0	0	0	0
323	1	327	269	-1	254	163	23.4	31	ABarappppa	241	794	0	0		0	0	0	0	0
324	1	48	142	-1	203	160	8.2	26	ABalappppa	234	101	0	0		0	0	0	0	0
325	1	231	215	-1	390	382	7.8	29	ABplapaaap	249	557	0	0		0	0	0	0	0
326	1	315	329	-1	340	276	9.7	33	Earap	317	-126	0	0		0	0	0	0	0
327	1	17	253	-1	264	145	6.0	29	ABarpapaap	166	0	0	0		0	0	0	0	0
328	1	104	189	-1	476	195	18.6	36	Cppaa	33	0	0	0		0	0	0	0	0
329	1	340	7	-1	388	354	25.3	29	ABplppaapp	255	113	0	0		0	0	0	0	0
330	1	137	328	-1	203	122	14.1	30	ABalaapppp	198	0	0	0		0	0	0	0	0
331	1	170	183	-1	221	302	15.7	33	ABaraapapa	251	141	0	0		0	0	0	0	0
332	1	198	38	-1	423	130	24.1	28	ABprppaaap	278	259	0	0		0	0	0	0	0
333	1	196	155	-1	479	243	23.4	29	ABprpppppa	283	-526	0	0		0	0	0	0	0
334	1	172	321	-1	364	219	11.0	32	Ealap	303	455	0	0		0	0	0	0	0
335	1	230	28	-1	346	303	4.5	27	ABarppaaaa	424	0	0	0		0	0	0	0	0
336	1	307	31	-1	507	215	23.6	31	ABprppppap	220	1042	0	0		0	0	0	0	0
337	1	60	143	-1	304	175	25.4	33	ABarappapa	314	912	0	0		0	0	0	0	0
338	1	209	305	-1	259	208	5.5	29	ABarpaaapp	249	741	0	0		0	0	0	0	0
339	1	39	216	-1	416	190	17.5	33	Dpap	291	-512	0	0		0	0	0	0	0
340	1	219	176	-1	497	406	16.3	29	ABplappapp	286	-14	0	0		0	0	0	0	0
341	1	31	134	-1	564	223	22.6	31	ABprapppap	269	978	0	0		0	0	0	0	0
342	1	342	132	-1	366	159	22.6	29	ABprpapaap	292	254	0	0		0	0	0	0	0
343	0	340	-1	-1	365	311	24.9	31		-166	0	0	0		0	0	0	0	0
344	1	164	188	-1	243	246	21.2	33	ABarapaapp	199	0	0	0		0	0	0	0	0
345	1	15	203	-1	543	310	16.5	32	Eplpp	190	0	0	0		0	0	0	0	0
346	1	4	314	-1	468	209	24.1	31	ABprpapppp	174	-463	0	0		0	0	0	0	0
347	1	9	345	-1	317	406	18.9	30	ABplppaaaa	-75	0	0	0		0	0	0	0	0
348	1	344	350	-1	412	308	25.0	29	ABplpapppa	238	685	0	0		0	0	0	0	0
349	1	345	351	-1	522	236	25.0	28	ABprpppapa	112	0	0	0		0	0	0	0	0
350	1	346	352	-1	437	199	25.0	27	ABprpapppa	248	364	0	0		0	0	0	0	0
351	1	347	-1	-1	362	313	26.0	27	ABplpappap	210	1338	0	0		0	0	0	0	0
