# Supplementary material for: The AP-2 Transcription Factor APTF-2 Is Required for Neuroblast and Epidermal Morphogenesis in Caenorhabditis elegans Embryogenesis
Source: PLoS Genet. 2016 May 13;12(5):e1006048. doi: 10.1371/journal.pgen.1006048 (PMC4866721; doi:10.1371/journal.pgen.1006048)
Supplement: S5 Text — (ZIP) [file pgen.1006048.s033.zip › nuclei/t141-nuclei]

1	1	165	268	-1	266	107	18.5	32	ABpraaaapp	293	0	0	0		0	0	0	0	0
2	1	131	166	-1	161	380	14.2	28	ABalpppapa	147	0	0	0		0	0	0	0	0
3	1	104	107	-1	180	393	18.4	31	ABalppaapp	253	375	0	0		0	0	0	0	0
4	1	12	201	-1	207	378	15.4	27	ABplpaapaa	86	0	0	0		0	0	0	0	0
5	1	39	320	-1	537	275	20.9	34	Cpppp	319	-493	0	0		0	0	0	0	0
6	1	44	308	-1	253	258	23.5	29	ABarapapaa	252	-113	0	0		0	0	0	0	0
7	1	329	106	-1	388	354	24.7	32	ABplppaapp	252	151	0	0		0	0	0	0	0
8	1	170	10	-1	173	244	10.5	30	MSaaaaap	305	85	0	0		0	0	0	0	0
9	1	110	22	-1	286	192	19.1	34	MSppaap	211	155	0	0		0	0	0	0	0
10	1	69	29	-1	147	261	14.8	28	ABaraapaaa	252	-7	0	0		0	0	0	0	0
11	1	252	53	-1	168	339	19.6	30	ABalpaappp	302	156	0	0		0	0	0	0	0
12	1	141	120	-1	199	372	10.4	29	ABalppppap	261	908	0	0		0	0	0	0	0
13	1	47	119	-1	136	224	14.2	28	MSaaaaaa	74	0	0	0		0	0	0	0	0
14	1	302	39	-1	190	349	6.8	30	ABplaapaap	268	688	0	0		0	0	0	0	0
15	1	94	38	-1	314	168	12.4	27	MSppappp	-12	0	0	0		0	0	0	0	0
16	1	175	219	-1	589	218	18.1	31	ABprappapp	210	0	0	0		0	0	0	0	0
17	1	244	30	-1	133	199	22.5	30	ABalaaaarr	260	391	0	0		0	0	0	0	0
18	1	314	324	-1	245	135	20.7	30	ABpraaapap	193	0	0	0		0	0	0	0	0
19	1	92	285	-1	530	159	22.4	31	ABprppappp	300	856	0	0		0	0	0	0	0
20	1	246	181	-1	248	289	4.6	28	ABplaaaapa	280	-553	0	0		0	0	0	0	0
21	1	105	136	-1	88	253	16.0	28	ABalaaaala	248	0	0	0		0	0	0	0	0
22	1	57	128	-1	236	113	15.3	31	ABpraaaapa	-437	0	0	0		0	0	0	0	0
23	1	173	47	-1	390	112	17.7	31	ABprpaappp	300	151	0	0		0	0	0	0	0
24	1	101	194	-1	171	240	19.8	27	ABaraaapaa	261	-751	0	0		0	0	0	0	0
25	1	108	276	-1	241	344	13.7	27	MSapapap	240	758	0	0		0	0	0	0	0
26	1	221	178	-1	202	144	17.8	30	ABpraaaaaa	-88	0	0	0		0	0	0	0	0
27	1	279	15	-1	457	415	11.7	27	ABplappapa	67	0	0	0		0	0	0	0	0
28	1	335	300	-1	346	310	4.4	28	ABarppaaaa	206	1034	0	0		0	0	0	0	0
29	1	123	226	-1	491	409	9.3	28	ABplapapaa	271	-41	0	0		0	0	0	0	0
30	1	139	206	-1	385	427	15.4	31	ABplaapppp	299	317	0	0		0	0	0	0	0
31	1	336	70	-1	507	217	23.4	31	ABprppppap	265	-181	0	0		0	0	0	0	0
32	1	88	32	-1	216	384	7.7	28	ABplaapapa	284	683	0	0		0	0	0	0	0
33	1	243	261	-1	189	169	23.6	30	ABarapppaa	292	812	0	0		0	0	0	0	0
34	1	218	4	-1	557	384	18.6	31	ABplapappp	313	785	0	0		0	0	0	0	0
35	1	306	25	-1	252	411	17.1	29	ABplpaaapa	98	0	0	0		0	0	0	0	0
36	1	66	150	-1	203	246	19.3	32	ABaraaapap	197	0	0	0		0	0	0	0	0
37	1	63	42	-1	129	253	22.4	31	ABaraaaaaa	277	-372	0	0		0	0	0	0	0
38	1	332	111	-1	423	129	24.0	28	ABprppaaap	237	724	0	0		0	0	0	0	0
39	1	245	85	-1	320	289	16.2	31	MSaapaap	315	-530	0	0		0	0	0	0	0
40	1	132	156	-1	107	215	14.1	28	ABalaaapal	265	146	0	0		0	0	0	0	0
41	1	2	24	-1	146	355	21.3	30	ABalppapaa	295	-90	0	0		0	0	0	0	0
42	1	208	142	-1	216	282	23.7	30	ABalpappaa	143	0	0	0		0	0	0	0	0
43	1	82	200	-1	322	376	6.4	27	ABplaaappa	146	0	0	0		0	0	0	0	0
44	1	205	335	-1	120	229	10.8	28	ABalappaap	251	865	0	0		0	0	0	0	0
45	1	42	124	-1	118	197	10.9	24	ABalappaaa	92	0	0	0		0	0	0	0	0
46	1	64	208	-1	127	160	16.8	26	ABalaappaa	-721	0	0	0		0	0	0	0	0
47	1	238	57	-1	543	191	24.8	34	ABprpppaap	286	120	0	0		0	0	0	0	0
48	1	124	37	-1	442	220	4.9	32	Cpaaaa	290	-194	0	0		0	0	0	0	0
49	1	197	289	-1	319	258	23.7	31	ABarapappp	308	894	0	0		0	0	0	0	0
50	1	28	63	-1	582	193	10.5	29	ABprapappa	258	1099	0	0		0	0	0	0	0
51	1	237	12	-1	223	387	18.5	31	ABplpaaaaa	100	0	0	0		0	0	0	0	0
52	1	112	177	-1	196	282	10.7	30	MSaaapaa	332	0	0	0		0	0	0	0	0
53	1	155	305	-1	532	224	6.3	31	Cpaapa	291	-112	0	0		0	0	0	0	0
54	1	146	114	-1	218	209	11.9	31	MSpaaaap	289	-414	0	0		0	0	0	0	0
55	1	116	342	-1	557	248	8.2	31	Cpaapp	311	747	0	0		0	0	0	0	0
56	1	188	23	-1	399	349	5.2	29	ABarppaaap	297	544	0	0		0	0	0	0	0
57	1	93	236	-1	216	201	24.6	29	ABaraaappp	285	617	0	0		0	0	0	0	0
58	1	22	315	-1	166	206	24.1	29	ABaraaappa	74	0	0	0		0	0	0	0	0
59	1	127	202	-1	533	177	9.1	33	ABarppppp	335	-645	0	0		0	0	0	0	0
60	1	148	101	-1	253	299	14.4	29	ABaraapapp	196	0	0	0		0	0	0	0	0
61	1	248	307	-1	505	313	21.8	31	Capppp	269	335	0	0		0	0	0	0	0
62	1	13	102	-1	249	254	17.6	30	ABaraapppa	276	451	0	0		0	0	0	0	0
63	1	242	127	-1	288	420	17.5	29	ABplpaaapp	127	0	0	0		0	0	0	0	0
64	1	209	204	-1	348	422	12.8	30	ABplaapppa	305	-985	0	0		0	0	0	0	0
65	1	194	316	-1	278	168	7.8	29	ABarpapapa	418	0	0	0		0	0	0	0	0
66	1	166	222	-1	247	386	22.8	31	ABalppappp	81	0	0	0		0	0	0	0	0
67	1	91	333	-1	432	318	5.3	30	ABarppaapa	267	337	0	0		0	0	0	0	0
68	1	263	16	-1	338	94	17.6	29	ABprpaapap	54	0	0	0		0	0	0	0	0
69	1	301	100	-1	510	313	5.3	38	Caaaa	382	-323	0	0		0	0	0	0	0
70	1	159	146	-1	118	297	11.4	28	ABalapaapa	194	0	0	0		0	0	0	0	0
71	1	191	121	-1	345	414	20.6	31	ABplppapaa	257	188	0	0		0	0	0	0	0
72	1	162	245	-1	143	223	18.4	28	ABaraaaapa	263	-1	0	0		0	0	0	0	0
73	1	98	249	-1	312	100	14.6	30	ABpraaappp	-144	0	0	0		0	0	0	0	0
74	1	106	130	-1	129	250	8.5	24	ABalapapaa	111	0	0	0		0	0	0	0	0
75	1	11	143	-1	125	178	14.2	28	ABalaaappl	55	0	0	0		0	0	0	0	0
76	1	320	291	-1	273	123	22.9	30	ABprpaaaaa	256	-1492	0	0		0	0	0	0	0
77	1	9	44	-1	211	251	8.1	28	MSaaaapa	75	0	0	0		0	0	0	0	0
78	1	15	256	-1	287	158	23.5	30	ABarappppp	297	1263	0	0		0	0	0	0	0
79	1	10	174	-1	230	386	11.8	29	ABalpppppa	156	0	0	0		0	0	0	0	0
80	1	96	80	-1	220	225	16.4	29	ABaraappap	360	0	0	0		0	0	0	0	0
81	1	67	175	-1	148	298	8.6	27	ABalapappa	273	-1126	0	0		0	0	0	0	0
82	1	85	1	-1	356	116	8.7	28	ABarpapppa	251	-122	0	0		0	0	0	0	0
83	1	99	40	-1	174	314	5.6	28	ABplaapaaa	-95	0	0	0		0	0	0	0	0
84	1	87	168	-1	273	109	12.6	30	ABpraapapa	255	-1472	0	0		0	0	0	0	0
85	1	211	277	-1	442	114	16.5	31	ABpraapppp	314	890	0	0		0	0	0	0	0
86	1	291	193	-1	182	141	21.6	30	ABalaapapp	251	-431	0	0		0	0	0	0	0
87	1	307	221	-1	354	252	19.4	32	MSpapaap	302	178	0	0		0	0	0	0	0
88	1	203	5	-1	421	295	23.0	35	MSpappa	354	272	0	0		0	0	0	0	0
89	1	135	122	-1	97	282	13.6	28	ABalapaaap	156	0	0	0		0	0	0	0	0
90	1	154	134	-1	311	326	25.5	33	ABplpappaa	329	509	0	0		0	0	0	0	0
91	1	23	9	-1	218	187	6.3	30	ABarpaaaa	253	330	0	0		0	0	0	0	0
92	1	292	58	-1	360	139	19.6	29	ABprpapapa	214	555	0	0		0	0	0	0	0
93	1	179	312	-1	492	248	18.7	37	Cppap	373	-513	0	0		0	0	0	0	0
94	1	21	133	-1	172	188	16.8	28	MSppaaaa	208	336	0	0		0	0	0	0	0
95	1	41	210	-1	280	362	20.8	28	ABplpapaaa	241	944	0	0		0	0	0	0	0
96	1	217	314	-1	271	159	12.8	29	MSppappa	242	-15	0	0		0	0	0	0	0
97	1	151	139	-1	175	323	24.8	30	ABalpapaaa	15	0	0	0		0	0	0	0	0
98	1	289	17	-1	188	277	5.4	28	ABplaaaaaa	247	-1143	0	0		0	0	0	0	0
99	1	204	117	-1	265	355	17.1	28	MSapaapp	218	-156	0	0		0	0	0	0	0
100	1	5	196	-1	273	259	13.2	30	MSaaapp	234	122	0	0		0	0	0	0	0
101	1	49	306	-1	149	215	6.5	29	ABalappapp	-84	0	0	0		0	0	0	0	0
102	1	304	242	-1	494	341	19.4	31	Capapp	284	294	0	0		0	0	0	0	0
103	1	312	154	-1	580	162	13.0	30	ABprapapap	303	-281	0	0		0	0	0	0	0
104	1	207	36	-1	242	312	19.7	29	ABalpapppa	-213	0	0	0		0	0	0	0	0
105	1	58	280	-1	221	219	6.4	27	ABarpaaapa	235	566	0	0		0	0	0	0	0
106	1	113	301	-1	364	210	4.3	27	ABarpppaaa	250	-661	0	0		0	0	0	0	0
107	1	296	283	-1	505	136	16.0	31	ABprappaaa	294	250	0	0		0	0	0	0	0
108	1	152	75	-1	199	342	15.5	28	MSapapaa	215	18	0	0		0	0	0	0	0
109	1	14	257	-1	324	133	23.9	33	ABprpaaaap	323	278	0	0		0	0	0	0	0
110	1	70	140	-1	299	426	14.5	29	ABplpaappp	352	0	0	0		0	0	0	0	0
111	1	236	317	-1	389	269	5.5	32	ABarpaappp	318	-1524	0	0		0	0	0	0	0
112	1	247	83	-1	246	294	9.8	30	MSaaapap	95	0	0	0		0	0	0	0	0
113	1	310	313	-1	357	248	22.9	30	MSpapapa	262	-225	0	0		0	0	0	0	0
114	1	231	118	-1	466	190	13.5	35	Dppp	305	642	0	0		0	0	0	0	0
115	1	38	212	-1	246	218	14.5	28	MSpaapaa	249	470	0	0		0	0	0	0	0
116	1	26	19	-1	237	113	10.6	31	ABpraapaap	264	0	0	0		0	0	0	0	0
117	1	72	180	-1	140	296	14.9	26	MSapaaaa	-9	0	0	0		0	0	0	0	0
118	1	313	103	-1	131	286	24.3	32	ABalpaaaaa	311	-682	0	0		0	0	0	0	0
119	1	192	69	-1	295	118	10.4	30	ABpraapapp	95	0	0	0		0	0	0	0	0
120	1	86	65	-1	136	360	12.5	28	ABalpppaap	243	1186	0	0		0	0	0	0	0
121	1	134	183	-1	99	233	19.3	30	ABalaaaarl	187	0	0	0		0	0	0	0	0
122	1	319	173	-1	362	335	8.3	33	MSapppp	275	969	0	0		0	0	0	0	0
123	1	48	27	-1	193	219	14.4	30	ABaraappaa	-143	0	0	0		0	0	0	0	0
124	1	176	297	-1	506	279	14.5	32	Eprpp	314	443	0	0		0	0	0	0	0
125	1	199	258	-1	200	304	20.6	29	ABalpaaapp	-172	0	0	0		0	0	0	0	0
126	1	157	165	-1	472	374	24.4	32	ABplpppaap	287	447	0	0		0	0	0	0	0
127	1	100	99	-1	184	173	9.8	29	ABalapppap	-119	0	0	0		0	0	0	0	0
128	1	133	296	-1	228	188	18.4	27	MSppaaap	274	343	0	0		0	0	0	0	0
129	1	114	260	-1	105	194	17.3	29	ABalaaapar	423	0	0	0		0	0	0	0	0
130	1	258	252	-1	268	387	10.4	32	ABalpppppp	48	0	0	0		0	0	0	0	0
131	1	273	215	-1	256	373	6.6	29	ABplaapapp	129	0	0	0		0	0	0	0	0
132	1	342	343	-1	370	165	22.6	31	ABprpapaap	316	749	0	0		0	0	0	0	0
133	1	190	250	-1	267	214	24.5	31	ABarappaaa	283	-933	0	0		0	0	0	0	0
134	1	341	272	-1	562	226	22.9	31	ABprapppap	258	657	0	0		0	0	0	0	0
135	1	308	110	-1	386	162	13.5	31	Dpaa	308	602	0	0		0	0	0	0	0
136	1	31	275	-1	359	177	10.5	33	MSppppp	2	0	0	0		0	0	0	0	0
137	1	321	104	-1	219	218	21.4	29	ABarapaapa	271	484	0	0		0	0	0	0	0
138	1	74	97	-1	157	334	8.9	29	ABalapappp	74	0	0	0		0	0	0	0	0
139	1	210	90	-1	435	166	5.8	31	ABarpppapa	276	149	0	0		0	0	0	0	0
140	1	54	227	-1	365	402	7.1	26	ABplapaaaa	563	0	0	0		0	0	0	0	0
141	1	261	241	-1	382	359	19.9	34	MSaappp	109	0	0	0		0	0	0	0	0
142	1	324	59	-1	206	162	8.1	26	ABalappppa	74	0	0	0		0	0	0	0	0
143	1	337	267	-1	307	178	25.4	32	ABarappapa	320	80	0	0		0	0	0	0	0
144	1	43	213	-1	395	177	5.2	29	ABarpppaap	290	571	0	0		0	0	0	0	0
145	1	234	327	-1	605	287	21.4	36	Cpappd	359	-137	0	0		0	0	0	0	0
146	1	36	229	-1	95	247	11.8	26	ABalapaaaa	182	0	0	0		0	0	0	0	0
147	1	309	160	-1	603	282	17.7	34	Cpapaa	339	-390	0	0		0	0	0	0	0
148	1	68	311	-1	227	244	25.5	32	ABarapaaap	314	419	0	0		0	0	0	0	0
149	1	1	33	-1	237	156	8.1	27	ABalappppp	268	50	0	0		0	0	0	0	0
150	1	61	235	-1	400	161	24.6	31	ABprppaapa	283	774	0	0		0	0	0	0	0
151	1	59	247	-1	389	260	21.5	32	MSpapapp	182	0	0	0		0	0	0	0	0
152	1	153	77	-1	216	344	19.3	26	MSapaapa	237	1141	0	0		0	0	0	0	0
153	1	51	67	-1	406	140	8.8	29	ABprapaaaa	255	486	0	0		0	0	0	0	0
154	1	40	182	-1	168	217	16.3	26	ABaraaaapp	202	0	0	0		0	0	0	0	0
155	1	333	244	-1	480	242	23.5	29	ABprpppppa	281	227	0	0		0	0	0	0	0
156	1	290	332	-1	370	386	24.1	30	ABplppaapa	269	89	0	0		0	0	0	0	0
157	1	280	98	-1	177	279	25.4	29	ABalpaaaap	178	0	0	0		0	0	0	0	0
158	1	251	251	-1	269	397	13.5	32	ABplpaappa	293	141	0	0		0	0	0	0	0
159	1	52	243	-1	429	127	10.4	32	ABprapaaap	274	192	0	0		0	0	0	0	0
160	1	262	96	-1	516	372	22.5	30	ABplapppap	267	42	0	0		0	0	0	0	0
161	1	60	89	-1	313	419	10.7	31	ABplaappap	-121	0	0	0		0	0	0	0	0
162	1	186	176	-1	322	131	12.1	25	ABpraappaa	-81	0	0	0		0	0	0	0	0
163	1	37	164	-1	413	402	22.5	32	ABplppappa	268	-507	0	0		0	0	0	0	0
164	1	183	18	-1	499	273	23.3	30	ABprpppppp	216	55	0	0		0	0	0	0	0
165	1	129	31	-1	371	233	15.4	33	Ealpa	329	264	0	0		0	0	0	0	0
166	1	103	88	-1	352	101	13.3	30	ABpraappap	306	141	0	0		0	0	0	0	0
167	1	35	62	-1	273	410	8.1	26	ABplaappaa	324	0	0	0		0	0	0	0	0
168	1	220	321	-1	518	197	15.9	31	Cpppaa	302	178	0	0		0	0	0	0	0
169	1	282	144	-1	316	283	19.7	27	MSaapapa	223	302	0	0		0	0	0	0	0
170	1	53	203	-1	267	325	8.7	27	MSapappp	246	-337	0	0		0	0	0	0	0
171	1	239	293	-1	217	308	5.5	29	ABplaaaaap	97	0	0	0		0	0	0	0	0
172	1	137	189	-1	494	224	6.4	32	Cpaaap	309	122	0	0		0	0	0	0	0
173	1	158	13	-1	191	132	8.8	29	ABpraapaaa	364	0	0	0		0	0	0	0	0
174	1	230	167	-1	300	355	10.6	31	MSapppa	272	0	0	0		0	0	0	0	0
175	1	212	323	-1	278	112	15.5	31	ABpraaappa	264	1159	0	0		0	0	0	0	0
176	1	340	28	-1	498	411	16.7	30	ABplappapp	294	356	0	0		0	0	0	0	0
177	1	81	329	-1	479	136	9.1	34	ABarppppa	344	242	0	0		0	0	0	0	0
178	0	20	-1	-1	114	318	14.7	24		335	0	0	0		0	0	0	0	0
179	1	142	264	-1	170	196	7.7	30	ABalapppaa	187	0	0	0		0	0	0	0	0
180	1	6	147	-1	122	257	18.5	29	ABalpaapaa	90	0	0	0		0	0	0	0	0
181	1	266	132	-1	331	164	15.6	33	MSppppa	320	-104	0	0		0	0	0	0	0
182	1	305	43	-1	170	206	12.6	29	MSpaaaaa	242	363	0	0		0	0	0	0	0
183	1	331	76	-1	226	306	15.7	33	ABaraapapa	139	0	0	0		0	0	0	0	0
184	1	270	49	-1	172	240	23.0	30	ABaraaaaap	175	0	0	0		0	0	0	0	0
185	1	268	34	-1	278	297	17.1	30	MSaapaaa	93	0	0	0		0	0	0	0	0
186	1	181	26	-1	242	173	16.3	27	MSppapaa	-61	0	0	0		0	0	0	0	0
187	1	303	287	-1	305	368	24.5	31	ABplpapapa	270	34	0	0		0	0	0	0	0
188	1	344	81	-1	243	244	21.1	32	ABarapaapp	288	372	0	0		0	0	0	0	0
189	1	328	123	-1	475	195	18.4	35	Cppaa	357	-684	0	0		0	0	0	0	0
190	1	150	228	-1	142	175	10.8	27	ABalappapa	250	418	0	0		0	0	0	0	0
191	1	56	309	-1	409	212	9.7	31	Epraa	315	-134	0	0		0	0	0	0	0
192	1	79	151	-1	186	265	14.8	29	ABaraapaap	264	492	0	0		0	0	0	0	0
193	1	219	105	-1	166	299	22.5	29	ABalpaaapa	207	0	0	0		0	0	0	0	0
194	1	260	223	-1	243	197	9.7	26	MSpaaapa	266	313	0	0		0	0	0	0	0
195	1	265	191	-1	456	110	11.4	27	ABprapaapa	62	0	0	0		0	0	0	0	0
196	1	136	217	-1	152	143	19.9	27	ABalaapapa	262	-175	0	0		0	0	0	0	0
197	0	293	-1	-1	332	195	12.8	27		254	-248	0	0		0	0	0	0	0
198	1	287	338	-1	235	167	25.5	34	ABarapppap	309	531	0	0		0	0	0	0	0
199	1	277	64	-1	380	377	12.6	31	Dapa	311	-1044	0	0		0	0	0	0	0
200	1	167	46	-1	385	173	17.9	31	MSpppap	270	440	0	0		0	0	0	0	0
201	1	73	336	-1	552	191	20.2	30	ABprapppaa	247	1290	0	0		0	0	0	0	0
202	1	76	135	237	432	231	21.7	38	MSpappp	271	744	0	0		0	0	0	0	0
203	1	345	211	-1	549	309	16.5	33	Eplpp	334	658	0	0		0	0	0	0	0
204	1	90	3	-1	453	386	6.8	33	ABarppapa	328	311	0	0		0	0	0	0	0
205	1	119	239	-1	126	314	21.0	30	ABalpaappa	312	0	0	0		0	0	0	0	0
206	1	178	340	-1	370	210	19.1	27	MSpppaap	271	308	0	0		0	0	0	0	0
207	0	-1	-1	-1	336	419	15.9	24		194	2008	0	0		0	0	0	0	0
208	1	171	74	-1	291	315	20.5	34	ABalpapppp	339	272	0	0		0	0	0	0	0
209	1	161	347	-1	340	151	19.8	31	ABprpaaapp	214	206	0	0		0	0	0	0	0
210	1	147	331	-1	459	401	22.3	31	ABplppappp	301	-695	0	0		0	0	0	0	0
211	0	34	-1	-1	171	371	17.2	23		208	638	0	0		0	0	0	0	0
212	1	201	269	-1	102	304	17.7	30	ABalaaaalp	-108	0	0	0		0	0	0	0	0
213	1	269	7	-1	315	377	21.5	31	ABplpapaap	269	449	0	0		0	0	0	0	0
214	1	276	304	-1	453	312	13.5	33	Eplap	331	1004	0	0		0	0	0	0	0
215	1	325	2	-1	391	388	8.0	28	ABplapaaap	283	531	0	0		0	0	0	0	0
216	1	339	126	-1	421	188	17.4	32	Dpap	321	1495	0	0		0	0	0	0	0
217	1	184	271	-1	449	122	20.4	33	ABprppapaa	70	0	0	0		0	0	0	0	0
218	1	228	66	-1	282	194	12.8	30	MSpaapap	290	-426	0	0		0	0	0	0	0
219	1	95	55	-1	253	307	23.4	31	ABalpappap	140	0	0	0		0	0	0	0	0
220	1	189	322	-1	577	347	22.3	31	Caappv	252	0	0	0		0	0	0	0	0
221	1	311	56	-1	217	328	10.6	27	MSapappa	244	-918	0	0		0	0	0	0	0
222	0	33	-1	-1	491	158	24.3	27		205	58	0	0		0	0	0	0	0
223	1	200	93	-1	483	178	7.4	27	ABarpppapp	-239	0	0	0		0	0	0	0	0
224	1	3	149	-1	460	233	12.9	31	Eprap	315	-41	0	0		0	0	0	0	0
225	1	318	339	-1	495	171	22.2	25	ABprpppaaa	234	-147	0	0		0	0	0	0	0
226	1	255	302	-1	240	397	14.5	30	ABplpaapap	247	446	0	0		0	0	0	0	0
227	1	177	87	-1	199	306	16.7	27	ABalpaapapp	105	0	0	0		0	0	0	0	0
228	1	299	220	-1	488	360	15.8	29	Cappap	286	479	0	0		0	0	0	0	0
229	1	168	170	-1	374	145	7.4	30	ABarpapppp	231	-510	0	0		0	0	0	0	0
230	1	164	60	-1	405	417	9.9	27	ABplapaapa	227	326	0	0		0	0	0	0	0
231	1	115	288	-1	170	327	14.8	28	MSapaaap	-104	0	0	0		0	0	0	0	0
232	1	249	161	-1	276	245	21.4	30	ABarapappa	246	147	0	0		0	0	0	0	0
233	1	298	253	-1	360	122	16.1	30	ABprpaappa	275	48	0	0		0	0	0	0	0
234	1	77	8	-1	348	316	19.6	32	MSaapapp	279	-26	0	0		0	0	0	0	0
235	1	222	86	-1	443	363	16.5	30	Capapa	290	-487	0	0		0	0	0	0	0
236	1	125	341	-1	349	293	12.9	32	Earpa	296	591	0	0		0	0	0	0	0
237	1	29	310	-1	301	152	20.6	29	ABprpapaaa	283	698	0	0		0	0	0	0	0
238	1	254	290	-1	470	374	13.2	30	Cappaa	61	0	0	0		0	0	0	0	0
239	1	227	94	-1	427	353	10.4	33	Dapp	336	302	0	0		0	0	0	0	0
240	1	295	233	-1	400	207	25.1	32	ABprpappap	262	186	0	0		0	0	0	0	0
241	1	71	129	-1	314	110	20.2	31	ABprpaaapa	266	-82	0	0		0	0	0	0	0
242	1	271	6	-1	486	136	21.6	30	ABprppappa	286	431	0	0		0	0	0	0	0
243	1	111	246	-1	303	160	4.9	26	ABarpappaa	229	-382	0	0		0	0	0	0	0
244	1	206	298	-1	418	383	24.4	36	ABplpppaaa	291	-205	0	0		0	0	0	0	0
245	1	8	284	-1	265	408	20.5	31	ABplpaaaap	35	0	0	0		0	0	0	0	0
246	1	174	344	-1	201	224	23.3	26	ABarapaaaa	240	-427	0	0		0	0	0	0	0
247	1	213	278	-1	410	121	21.4	31	ABprppaaaa	283	-436	0	0		0	0	0	0	0
248	1	226	199	-1	471	344	5.2	28	ABarppaapp	282	547	0	0		0	0	0	0	0
249	1	25	109	-1	194	400	12.7	30	ABalpppapp	-50	0	0	0		0	0	0	0	0
250	1	107	115	-1	129	173	20.7	29	ABalaapaaa	351	0	0	0		0	0	0	0	0
251	1	187	255	-1	451	278	7.7	34	Eplaa	334	989	0	0		0	0	0	0	0
252	1	109	71	-1	173	153	17.2	27	ABalaappap	263	391	0	0		0	0	0	0	0
253	1	327	248	-1	268	147	5.9	29	ABarpapaap	267	795	0	0		0	0	0	0	0
254	1	256	153	-1	547	141	12.2	29	ABprapapaa	649	0	0	0		0	0	0	0	0
255	0	250	-1	-1	517	322	25.5	28		-119	0	0	0		0	0	0	0	0
256	1	19	108	-1	121	342	16.5	32	ABalppaaap	268	310	0	0		0	0	0	0	0
257	1	297	238	-1	581	277	24.5	31	ABprappppp	307	-485	0	0		0	0	0	0	0
258	0	145	-1	-1	549	252	24.8	28		216	842	0	0		0	0	0	0	0
259	1	235	187	-1	156	174	19.5	29	ABalaapaap	-38	0	0	0		0	0	0	0	0
260	1	160	95	-1	357	368	16.2	22	Daap	149	-379	0	0		0	0	0	0	0
261	1	316	326	-1	321	206	20.4	30	MSpppaaa	243	434	0	0		0	0	0	0	0
262	1	97	172	-1	317	377	16.5	31	MSappap	169	0	0	0		0	0	0	0	0
263	1	156	292	-1	288	234	16.4	30	ABaraapppp	304	-70	0	0		0	0	0	0	0
264	1	7	78	-1	431	261	13.8	34	Ealpp	346	159	0	0		0	0	0	0	0
265	1	182	171	-1	186	146	13.6	29	ABalaapppa	-136	0	0	0		0	0	0	0	0
266	1	281	51	-1	184	363	22.9	30	ABalppapap	89	0	0	0		0	0	0	0	0
267	1	274	294	-1	412	424	18.5	30	ABplappaaa	308	0	0	0		0	0	0	0	0
268	1	185	274	-1	296	294	10.9	31	Earaa	243	125	0	0		0	0	0	0	0
269	1	323	84	-1	251	164	23.5	32	ABarappppa	305	428	0	0		0	0	0	0	0
270	1	195	265	-1	456	417	17.6	31	ABplappaap	315	-379	0	0		0	0	0	0	0
271	1	120	234	-1	313	221	25.3	31	ABarappaap	113	0	0	0		0	0	0	0	0
272	1	253	188	-1	599	212	14.3	30	ABprapappp	11	0	0	0		0	0	0	0	0
273	1	130	281	-1	375	412	21.1	31	ABplppapap	-149	0	0	0		0	0	0	0	0
274	1	18	155	-1	541	351	23.8	30	ABplappppp	-25	0	0	0		0	0	0	0	0
275	1	223	179	-1	145	145	14.6	28	ABalaaappr	101	0	0	0		0	0	0	0	0
276	1	27	224	-1	305	244	19.4	31	MSpapaaa	281	-280	0	0		0	0	0	0	0
277	1	176	334	-1	486	262	12.0	33	Eprpa	266	1021	0	0		0	0	0	0	0
278	1	198	207	-1	406	287	11.0	34	Earpp	467	0	0	0		0	0	0	0	0
279	1	78	20	-1	220	349	23.5	31	ABalpapapa	92	0	0	0		0	0	0	0	0
280	1	214	158	-1	263	357	24.6	30	ABalpapapp	-139	0	0	0		0	0	0	0	0
281	1	278	232	-1	479	123	14.4	29	ABprapaapp	263	857	0	0		0	0	0	0	0
282	1	275	157	-1	583	259	11.5	32	Cpapap	281	117	0	0		0	0	0	0	0
283	1	140	328	-1	253	265	7.7	28	MSaaaapp	-2	0	0	0		0	0	0	0	0
284	1	264	266	-1	303	131	18.2	29	ABprpaapaa	262	465	0	0		0	0	0	0	0
285	1	55	61	-1	338	368	12.0	30	Daaa	276	0	0	0		0	0	0	0	0
286	1	283	318	-1	498	399	19.5	29	ABplapppaa	256	182	0	0		0	0	0	0	0
287	0	351	-1	-1	364	310	25.0	28		324	223	0	0		0	0	0	0	0
288	1	16	209	-1	427	160	15.3	31	Dppa	307	530	0	0		0	0	0	0	0
289	1	322	190	-1	327	234	13.8	30	Ealaa	6	0	0	0		0	0	0	0	0
290	1	196	50	-1	231	134	17.7	26	ABpraaaaap	178	0	0	0		0	0	0	0	0
291	1	315	186	-1	270	227	10.2	31	MSpaaapp	312	304	0	0		0	0	0	0	0
292	1	102	54	-1	408	359	15.3	31	Capaaa	118	0	0	0		0	0	0	0	0
293	1	65	41	-1	524	360	16.6	30	Capppa	297	-849	0	0		0	0	0	0	0
294	1	232	14	-1	240	125	7.2	26	ABarpapaaa	231	-1196	0	0		0	0	0	0	0
295	1	215	231	-1	421	347	23.5	29	ABplppppaa	268	-428	0	0		0	0	0	0	0
296	1	32	216	-1	122	286	7.8	29	ABalapaapp	267	472	0	0		0	0	0	0	0
297	1	267	273	-1	354	362	5.4	29	ABplaaappp	282	-793	0	0		0	0	0	0	0
298	1	225	263	-1	596	348	16.4	33	Caappd	296	656	0	0		0	0	0	0	0
299	1	259	195	-1	456	339	23.7	32	ABplppppap	319	138	0	0		0	0	0	0	0
300	1	272	198	-1	523	414	12.7	30	ABplapapap	448	0	0	0		0	0	0	0	0
301	1	24	148	-1	551	389	14.3	30	ABplapappa	290	-268	0	0		0	0	0	0	0
302	1	286	240	-1	527	378	8.0	33	ABarppapp	323	134	0	0		0	0	0	0	0
303	1	294	163	-1	531	151	18.6	32	ABprappaap	282	-147	0	0		0	0	0	0	0
304	1	300	138	-1	557	320	24.5	29	Cpappv	210	-246	0	0		0	0	0	0	0
305	1	338	214	-1	263	210	5.4	28	ABarpaaapp	278	605	0	0		0	0	0	0	0
306	1	62	349	-1	456	135	23.7	30	ABprppapap	269	461	0	0		0	0	0	0	0
307	1	317	21	-1	553	249	17.3	32	Cpppap	313	47	0	0		0	0	0	0	0
308	1	202	270	-1	509	292	25.3	27	ABplpppppp	226	1050	0	0		0	0	0	0	0
309	1	284	145	-1	436	167	24.0	31	ABprppaapp	232	676	0	0		0	0	0	0	0
310	1	50	35	-1	398	109	13.2	29	ABpraapppa	271	299	0	0		0	0	0	0	0
311	1	163	295	-1	370	114	20.8	31	ABprpapapp	269	584	0	0		0	0	0	0	0
312	1	75	131	-1	165	356	11.5	28	ABalppppaa	254	0	0	0		0	0	0	0	0
313	1	143	169	-1	296	343	14.8	31	MSappaa	293	0	0	0		0	0	0	0	0
314	1	346	254	-1	471	203	24.0	28	ABprpapppp	249	-554	0	0		0	0	0	0	0
315	1	138	162	-1	464	291	22.0	31	ABplpppppa	238	491	0	0		0	0	0	0	0
316	1	17	230	-1	320	135	7.5	29	ABarpappap	297	760	0	0		0	0	0	0	0
317	1	128	91	-1	214	157	20.8	27	ABpraaapaa	292	0	0	0		0	0	0	0	0
318	1	122	225	-1	283	163	16.3	29	MSppapap	282	376	0	0		0	0	0	0	0
319	1	30	218	-1	533	399	21.4	29	ABplappppa	277	65	0	0		0	0	0	0	0
320	1	117	141	-1	215	312	25.2	30	ABalpapaap	279	150	0	0		0	0	0	0	0
321	1	334	259	-1	364	223	10.8	31	Ealap	307	-1805	0	0		0	0	0	0	0
322	1	285	282	-1	425	426	13.5	30	ABplapaapp	277	-575	0	0		0	0	0	0	0
323	1	80	279	-1	571	174	16.6	30	ABprappapa	287	149	0	0		0	0	0	0	0
324	1	257	52	-1	298	312	5.1	28	ABplaaaapp	261	508	0	0		0	0	0	0	0
325	1	241	137	-1	124	335	12.6	29	ABalpppaaa	18	0	0	0		0	0	0	0	0
326	1	118	286	-1	454	317	18.9	32	Capaap	300	-760	0	0		0	0	0	0	0
327	1	4	205	-1	295	360	5.3	30	ABplaaapap	245	758	0	0		0	0	0	0	0
328	1	330	185	-1	205	122	14.0	30	ABalaapppp	261	189	0	0		0	0	0	0	0
329	1	326	92	-1	345	273	9.5	34	Earap	342	74	0	0		0	0	0	0	0
330	1	193	112	-1	211	376	21.4	29	ABalppappa	232	151	0	0		0	0	0	0	0
331	1	240	48	-1	363	205	24.4	32	ABprpappaa	327	-777	0	0		0	0	0	0	0
332	1	45	299	-1	288	281	24.1	31	ABarapapap	253	-116	0	0		0	0	0	0	0
333	1	46	73	-1	157	258	7.4	28	ABalapapap	278	-819	0	0		0	0	0	0	0
334	1	172	11	-1	589	334	11.8	34	Caapa	398	0	0	0		0	0	0	0	0
335	1	229	319	-1	590	240	21.5	29	ABprappppa	269	698	0	0		0	0	0	0	0
336	1	144	152	-1	326	251	4.8	30	ABarpaappa	309	-39	0	0		0	0	0	0	0
337	1	216	68	-1	451	287	24.7	31	ABplpapppp	295	489	0	0		0	0	0	0	0
338	1	126	350	-1	347	365	25.5	30	ABplpapapp	286	2207	0	0		0	0	0	0	0
339	1	169	82	-1	352	172	25.4	33	ABarappapp	135	0	0	0		0	0	0	0	0
340	1	89	116	-1	142	276	19.3	28	ABalpaapapa	384	0	0	0		0	0	0	0	0
341	1	121	348	-1	370	309	22.6	33	MSaappa	-87	0	0	0		0	0	0	0	0
342	1	180	303	-1	551	325	8.3	35	Caaap	338	1505	0	0		0	0	0	0	0
343	1	224	330	-1	496	313	11.2	34	Eplpa	328	520	0	0		0	0	0	0	0
344	1	233	45	-1	291	236	5.5	36	ABarpaapa	366	182	0	0		0	0	0	0	0
345	1	347	337	-1	319	408	19.1	30	ABplppaaaa	-79	0	0	0		0	0	0	0	0
346	1	83	79	-1	315	182	6.8	29	ABarpapapp	263	919	0	0		0	0	0	0	0
347	1	84	72	-1	260	337	5.1	24	ABplaaapaa	208	-1609	0	0		0	0	0	0	0
348	1	288	325	-1	491	333	23.7	30	ABplpppapa	167	0	0	0		0	0	0	0	0
349	0	346	-1	-1	443	206	24.7	22		178	-509	0	0		0	0	0	0	0
350	1	348	125	-1	411	304	25.0	29	ABplpapppa	238	685	0	0		0	0	0	0	0
351	1	349	352	-1	523	235	25.0	28	ABprpppapa	112	0	0	0		0	0	0	0	0
352	1	350	353	-1	438	200	25.0	27	ABprpapppa	248	364	0	0		0	0	0	0	0
353	1	33	354	-1	498	188	25.266666	30	ABprppppaa	223	123	0	0		0	0	0	0	0
