# Supplementary material for: The AP-2 Transcription Factor APTF-2 Is Required for Neuroblast and Epidermal Morphogenesis in Caenorhabditis elegans Embryogenesis
Source: PLoS Genet. 2016 May 13;12(5):e1006048. doi: 10.1371/journal.pgen.1006048 (PMC4866721; doi:10.1371/journal.pgen.1006048)
Supplement: S5 Text — (ZIP) [file pgen.1006048.s033.zip › nuclei/t142-nuclei]

1	1	82	234	-1	352	114	8.8	28	ABarpapppa	419	0	0	0		0	0	0	0	0
2	1	215	1	-1	385	387	8.2	28	ABplapaaap	284	255	0	0		0	0	0	0	0
3	1	204	25	-1	453	389	7.2	32	ABarppapa	-162	0	0	0		0	0	0	0	0
4	1	34	225	-1	561	386	19.0	31	ABplapappp	-24	0	0	0		0	0	0	0	0
5	1	88	107	-1	424	289	22.2	32	MSpappa	317	145	0	0		0	0	0	0	0
6	1	242	72	-1	485	137	21.6	30	ABprppappa	278	-838	0	0		0	0	0	0	0
7	1	213	73	-1	320	374	21.6	31	ABplpapaap	304	405	0	0		0	0	0	0	0
8	1	234	317	-1	348	314	19.8	31	MSaapapp	316	297	0	0		0	0	0	0	0
9	1	91	45	-1	213	189	6.3	30	ABarpaaaa	262	5	0	0		0	0	0	0	0
10	1	8	57	-1	175	244	10.3	30	MSaaaaap	297	158	0	0		0	0	0	0	0
11	1	334	189	-1	584	334	11.7	34	Caapa	341	-10	0	0		0	0	0	0	0
12	1	51	223	-1	225	382	18.6	31	ABplpaaaaa	293	-1284	0	0		0	0	0	0	0
13	1	173	3	-1	188	134	8.5	31	ABpraapaaa	64	0	0	0		0	0	0	0	0
14	1	294	60	-1	238	128	6.9	25	ABarpapaaa	61	0	0	0		0	0	0	0	0
15	1	27	119	-1	454	414	11.8	28	ABplappapa	37	0	0	0		0	0	0	0	0
16	1	68	241	-1	333	95	17.9	29	ABprpaapap	263	57	0	0		0	0	0	0	0
17	1	98	102	-1	187	275	5.4	28	ABplaaaaaa	166	0	0	0		0	0	0	0	0
18	1	164	315	-1	508	272	23.3	28	ABprpppppp	262	305	0	0		0	0	0	0	0
19	1	116	130	-1	233	116	10.6	31	ABpraapaap	305	654	0	0		0	0	0	0	0
20	1	279	137	-1	220	342	23.3	31	ABalpapapa	271	103	0	0		0	0	0	0	0
21	1	307	291	-1	555	250	17.0	31	Cpppap	272	47	0	0		0	0	0	0	0
22	1	9	218	257	282	189	19.3	35	MSppaap	243	154	0	0		0	0	0	0	0
23	1	56	183	-1	398	354	5.2	29	ABarppaaap	268	188	0	0		0	0	0	0	0
24	1	41	276	-1	148	358	21.4	31	ABalppapaa	-16	0	0	0		0	0	0	0	0
25	1	35	26	-1	248	410	17.5	29	ABplpaaapa	106	0	0	0		0	0	0	0	0
26	1	186	244	-1	241	172	16.3	29	MSppapaa	245	-294	0	0		0	0	0	0	0
27	1	123	75	-1	192	217	14.4	30	ABaraappaa	272	166	0	0		0	0	0	0	0
28	1	176	59	-1	491	412	17.3	31	ABplappapp	303	386	0	0		0	0	0	0	0
29	1	10	160	-1	148	261	14.4	28	ABaraapaaa	14	0	0	0		0	0	0	0	0
30	1	17	161	-1	130	201	22.3	30	ABalaaaarr	265	-925	0	0		0	0	0	0	0
31	1	165	167	-1	373	236	15.5	33	Ealpa	300	339	0	0		0	0	0	0	0
32	1	32	284	-1	216	383	7.7	28	ABplaapapa	266	-152	0	0		0	0	0	0	0
33	1	149	214	-1	234	160	7.5	27	ABalappppp	249	0	0	0		0	0	0	0	0
34	1	185	61	-1	277	296	16.8	30	MSaapaaa	272	26	0	0		0	0	0	0	0
35	1	310	12	-1	399	108	13.5	30	ABpraapppa	-5	0	0	0		0	0	0	0	0
36	1	104	210	-1	241	312	19.6	29	ABalpapppa	294	219	0	0		0	0	0	0	0
37	1	48	240	-1	440	221	5.2	32	Cpaaaa	310	1429	0	0		0	0	0	0	0
38	1	15	173	-1	314	168	12.5	28	MSppappp	219	-4	0	0		0	0	0	0	0
39	1	14	226	-1	196	347	6.8	29	ABplaapaap	572	0	0	0		0	0	0	0	0
40	1	83	164	-1	178	311	5.4	28	ABplaapaaa	232	257	0	0		0	0	0	0	0
41	1	293	113	-1	527	362	16.5	31	Capppa	315	1152	0	0		0	0	0	0	0
42	1	37	29	-1	130	251	22.4	30	ABaraaaaaa	259	571	0	0		0	0	0	0	0
43	1	182	311	-1	172	204	12.5	29	MSpaaaaa	88	0	0	0		0	0	0	0	0
44	1	77	85	-1	213	250	7.8	28	MSaaaapa	246	-844	0	0		0	0	0	0	0
45	1	344	106	-1	290	236	5.5	37	ABarpaapa	362	1074	0	0		0	0	0	0	0
46	1	200	174	-1	386	168	18.2	31	MSpppap	301	-51	0	0		0	0	0	0	0
47	1	23	224	-1	392	111	17.7	31	ABprpaappp	475	0	0	0		0	0	0	0	0
48	1	331	273	-1	359	206	24.5	32	ABprpappaa	319	1309	0	0		0	0	0	0	0
49	1	184	27	-1	171	238	23.0	30	ABaraaaaap	176	0	0	0		0	0	0	0	0
50	1	290	314	-1	226	132	17.7	27	ABpraaaaap	-76	0	0	0		0	0	0	0	0
51	1	266	163	-1	186	362	23.6	30	ABalppapap	332	0	0	0		0	0	0	0	0
52	1	324	37	-1	295	315	5.1	28	ABplaaaapp	287	-742	0	0		0	0	0	0	0
53	1	11	16	-1	163	337	19.8	30	ABalpaappp	266	286	0	0		0	0	0	0	0
54	1	292	242	-1	408	362	15.5	30	Capaaa	299	422	0	0		0	0	0	0	0
55	1	219	111	-1	254	304	23.5	32	ABalpappap	197	0	0	0		0	0	0	0	0
56	1	221	8	-1	216	326	10.4	27	MSapappa	254	-285	0	0		0	0	0	0	0
57	1	47	352	-1	550	192	25.0	33	ABprpppaap	327	1199	0	0		0	0	0	0	0
58	1	92	49	-1	362	136	19.0	29	ABprpapapa	291	125	0	0		0	0	0	0	0
59	1	142	186	-1	206	160	8.2	28	ABalappppa	245	381	0	0		0	0	0	0	0
60	1	230	79	-1	402	416	9.8	27	ABplapaapa	227	-925	0	0		0	0	0	0	0
61	1	285	227	-1	339	369	11.9	31	Daaa	276	1384	0	0		0	0	0	0	0
62	1	167	98	-1	271	410	8.3	26	ABplaappaa	224	-626	0	0		0	0	0	0	0
63	1	50	36	-1	579	195	10.2	30	ABprapappa	278	152	0	0		0	0	0	0	0
64	1	199	235	-1	382	376	12.6	32	Dapa	-49	0	0	0		0	0	0	0	0
65	1	120	34	-1	136	358	12.6	28	ABalpppaap	249	-68	0	0		0	0	0	0	0
66	1	218	101	-1	280	192	13.2	29	MSpaapap	285	-489	0	0		0	0	0	0	0
67	1	153	35	-1	402	138	9.1	29	ABprapaaaa	293	1066	0	0		0	0	0	0	0
68	1	337	265	-1	449	288	25.4	29	ABplpapppp	268	174	0	0		0	0	0	0	0
69	1	119	295	-1	289	116	10.4	30	ABpraapapp	256	1336	0	0		0	0	0	0	0
70	1	31	170	-1	514	216	23.5	31	ABprppppap	257	-170	0	0		0	0	0	0	0
71	1	252	268	-1	168	156	16.6	27	ABalaappap	233	56	0	0		0	0	0	0	0
72	1	347	296	-1	263	339	5.1	25	ABplaaapaa	220	-48	0	0		0	0	0	0	0
73	1	333	151	-1	154	258	7.4	28	ABalapapap	12	0	0	0		0	0	0	0	0
74	1	208	252	-1	289	312	20.4	32	ABalpapppp	326	297	0	0		0	0	0	0	0
75	1	108	166	-1	199	343	15.7	27	MSapapaa	350	0	0	0		0	0	0	0	0
76	1	183	117	-1	228	302	15.8	34	ABaraapapa	285	780	0	0		0	0	0	0	0
77	1	152	83	-1	212	341	19.4	26	MSapaapa	198	-374	0	0		0	0	0	0	0
78	1	264	278	-1	431	257	13.8	33	Ealpp	339	353	0	0		0	0	0	0	0
79	1	346	41	-1	317	180	6.6	29	ABarpapapp	285	-1198	0	0		0	0	0	0	0
80	1	80	139	-1	220	226	16.2	30	ABaraappap	345	0	0	0		0	0	0	0	0
81	1	188	47	-1	242	241	20.5	32	ABarapaapp	436	0	0	0		0	0	0	0	0
82	1	339	231	-1	348	171	25.5	32	ABarappapp	274	531	0	0		0	0	0	0	0
83	1	112	94	-1	245	292	9.9	31	MSaaapap	263	-201	0	0		0	0	0	0	0
84	1	269	122	-1	245	166	22.9	33	ABarappppa	299	432	0	0		0	0	0	0	0
85	1	39	312	-1	317	290	15.8	31	MSaapaap	280	-112	0	0		0	0	0	0	0
86	1	235	150	-1	446	363	16.2	30	Capapa	382	0	0	0		0	0	0	0	0
87	1	227	243	-1	197	309	17.2	28	ABalpaapapp	96	0	0	0		0	0	0	0	0
88	1	166	159	-1	351	95	13.4	30	ABpraappap	-54	0	0	0		0	0	0	0	0
89	1	161	14	-1	311	421	11.1	31	ABplaappap	303	-556	0	0		0	0	0	0	0
90	1	139	146	-1	432	165	5.6	30	ABarpppapa	293	118	0	0		0	0	0	0	0
91	1	317	71	-1	210	152	20.9	29	ABpraaapaa	272	-1123	0	0		0	0	0	0	0
92	1	329	313	-1	338	271	9.3	33	Earap	333	91	0	0		0	0	0	0	0
93	1	223	258	-1	480	177	7.3	27	ABarpppapp	233	681	0	0		0	0	0	0	0
94	1	239	321	-1	426	354	10.1	34	Dapp	329	277	0	0		0	0	0	0	0
95	1	260	181	-1	365	359	15.8	30	Daap	306	145	0	0		0	0	0	0	0
96	1	160	158	-1	514	374	22.4	29	ABplapppap	253	-883	0	0		0	0	0	0	0
97	1	138	190	-1	159	338	8.9	29	ABalapappp	53	0	0	0		0	0	0	0	0
98	1	157	262	-1	178	275	25.5	30	ABalpaaaap	151	0	0	0		0	0	0	0	0
99	1	127	132	-1	181	176	10.0	29	ABalapppap	178	0	0	0		0	0	0	0	0
100	1	69	304	-1	504	315	5.4	37	Caaaa	370	-539	0	0		0	0	0	0	0
101	1	60	22	-1	254	295	14.1	31	ABaraapapp	-11	0	0	0		0	0	0	0	0
102	1	62	9	-1	248	255	17.4	31	ABaraapppa	118	0	0	0		0	0	0	0	0
103	1	118	10	-1	134	283	24.7	30	ABalpaaaaa	304	220	0	0		0	0	0	0	0
104	1	137	254	-1	209	220	21.5	30	ABarapaapa	294	0	0	0		0	0	0	0	0
105	1	193	54	-1	166	293	22.5	29	ABalpaaapa	71	0	0	0		0	0	0	0	0
106	1	7	213	-1	387	356	25.9	30	ABplppaapp	47	0	0	0		0	0	0	0	0
107	1	3	354	-1	178	392	18.8	32	ABalppaapp	286	347	0	0		0	0	0	0	0
108	1	256	229	-1	125	341	16.6	32	ABalppaaap	268	374	0	0		0	0	0	0	0
109	1	249	69	-1	193	400	13.2	31	ABalpppapp	597	0	0	0		0	0	0	0	0
110	1	135	105	-1	388	161	13.6	30	Dpaa	302	231	0	0		0	0	0	0	0
111	1	38	-1	-1	430	127	23.9	27	ABprppaaap	274	413	0	0		0	0	0	0	0
112	1	330	274	-1	210	371	21.2	29	ABalppappa	260	-228	0	0		0	0	0	0	0
113	0	258	-1	-1	550	253	24.8	28		213	-143	0	0		0	0	0	0	0
114	1	54	220	-1	219	208	11.8	32	MSpaaaap	320	824	0	0		0	0	0	0	0
115	1	250	157	-1	132	172	21.1	30	ABalaapaaa	285	318	0	0		0	0	0	0	0
116	1	340	96	-1	147	276	19.4	28	ABalpaapapa	65	0	0	0		0	0	0	0	0
117	1	99	212	-1	262	353	17.1	29	MSapaapp	254	154	0	0		0	0	0	0	0
118	1	114	156	-1	463	184	13.3	34	Dppp	331	941	0	0		0	0	0	0	0
119	1	13	103	-1	134	227	13.9	28	MSaaaaaa	46	0	0	0		0	0	0	0	0
120	1	12	67	-1	194	373	10.4	29	ABalppppap	250	2155	0	0		0	0	0	0	0
121	1	71	342	-1	343	409	21.2	31	ABplppapaa	284	-1726	0	0		0	0	0	0	0
122	1	89	53	-1	99	282	13.7	28	ABalapaaap	277	65	0	0		0	0	0	0	0
123	1	189	277	-1	473	195	18.5	34	Cppaa	350	-515	0	0		0	0	0	0	0
124	1	45	191	-1	118	199	10.5	24	ABalappaaa	202	-445	0	0		0	0	0	0	0
125	1	350	141	-1	410	302	25.4	31	ABplpapppa	289	-804	0	0		0	0	0	0	0
126	1	216	250	-1	421	186	17.3	32	Dpap	387	0	0	0		0	0	0	0	0
127	1	63	84	-1	285	419	18.0	32	ABplpaaapp	311	-529	0	0		0	0	0	0	0
128	1	22	188	-1	233	113	15.5	31	ABpraaaapa	282	513	0	0		0	0	0	0	0
129	1	241	203	-1	305	107	20.4	30	ABprpaaapa	-94	0	0	0		0	0	0	0	0
130	1	74	97	-1	125	248	8.0	25	ABalapapaa	228	-509	0	0		0	0	0	0	0
131	1	312	66	-1	167	354	12.0	29	ABalppppaa	-114	0	0	0		0	0	0	0	0
132	1	181	228	-1	330	163	15.5	32	MSppppa	305	-129	0	0		0	0	0	0	0
133	1	94	193	-1	174	187	16.8	27	MSppaaaa	247	-296	0	0		0	0	0	0	0
134	1	90	347	-1	311	321	25.0	33	ABplpappaa	336	221	0	0		0	0	0	0	0
135	1	202	286	-1	412	213	20.7	31	MSpapppa	257	736	0	0		0	0	0	0	0
136	1	21	215	-1	88	255	15.8	27	ABalaaaala	256	-400	0	0		0	0	0	0	0
137	1	325	222	-1	121	334	13.4	29	ABalpppaaa	238	14	0	0		0	0	0	0	0
138	1	304	176	-1	559	320	24.9	29	Cpappv	292	-16	0	0		0	0	0	0	0
139	1	97	172	-1	178	320	24.9	32	ABalpapaaa	286	454	0	0		0	0	0	0	0
140	1	110	209	-1	293	423	14.6	29	ABplpaappp	257	34	0	0		0	0	0	0	0
141	1	320	251	-1	217	306	25.3	30	ABalpapaap	274	1131	0	0		0	0	0	0	0
142	1	42	148	-1	218	278	23.3	30	ABalpappaa	452	0	0	0		0	0	0	0	0
143	1	75	118	-1	122	178	13.8	28	ABalaaappl	81	0	0	0		0	0	0	0	0
144	1	169	86	-1	317	283	19.6	26	MSaapapa	240	-314	0	0		0	0	0	0	0
145	1	309	140	-1	435	173	24.0	31	ABprppaapp	199	52	0	0		0	0	0	0	0
146	1	70	62	-1	118	296	11.2	28	ABalapaapa	38	0	0	0		0	0	0	0	0
147	1	180	201	-1	124	255	18.5	30	ABalpaapaa	105	0	0	0		0	0	0	0	0
148	1	301	288	-1	550	393	14.7	29	ABplapappa	65	0	0	0		0	0	0	0	0
149	1	224	78	-1	456	227	12.6	31	Eprap	305	928	0	0		0	0	0	0	0
150	1	36	76	-1	201	239	18.8	31	ABaraaapap	303	755	0	0		0	0	0	0	0
151	1	192	42	-1	185	269	14.7	29	ABaraapaap	144	0	0	0		0	0	0	0	0
152	1	336	233	-1	326	254	5.0	31	ABarpaappa	300	305	0	0		0	0	0	0	0
153	1	254	17	-1	550	143	12.5	29	ABprapapaa	602	0	0	0		0	0	0	0	0
154	1	103	259	-1	580	165	12.9	28	ABprapapap	525	0	0	0		0	0	0	0	0
155	1	274	331	-1	539	351	23.7	30	ABplappppp	253	-3	0	0		0	0	0	0	0
156	1	40	109	-1	105	217	14.1	28	ABalaaapal	242	-487	0	0		0	0	0	0	0
157	1	282	135	-1	581	260	11.1	32	Cpapap	312	-167	0	0		0	0	0	0	0
158	1	280	11	-1	261	355	24.4	32	ABalpapapp	275	-691	0	0		0	0	0	0	0
159	0	287	-1	-1	364	307	24.7	32		318	-261	0	0		0	0	0	0	0
160	1	147	112	-1	602	284	17.4	33	Cpapaa	292	627	0	0		0	0	0	0	0
161	1	232	108	-1	273	245	21.3	30	ABarapappa	146	0	0	0		0	0	0	0	0
162	1	315	351	-1	472	290	22.4	30	ABplpppppa	249	85	0	0		0	0	0	0	0
163	1	303	266	-1	531	151	18.5	32	ABprappaap	326	-1007	0	0		0	0	0	0	0
164	1	163	125	-1	410	399	23.2	33	ABplppappa	330	718	0	0		0	0	0	0	0
165	1	126	339	-1	471	374	24.6	32	ABplpppaap	-189	0	0	0		0	0	0	0	0
166	1	2	202	-1	159	379	14.5	29	ABalpppapa	-164	0	0	0		0	0	0	0	0
167	1	174	89	-1	297	355	11.3	30	MSapppa	29	0	0	0		0	0	0	0	0
168	1	84	236	-1	263	113	12.7	30	ABpraapapa	325	0	0	0		0	0	0	0	0
169	1	313	87	-1	298	341	15.1	31	MSappaa	4	0	0	0		0	0	0	0	0
170	1	229	155	-1	370	142	7.5	30	ABarpapppp	271	1659	0	0		0	0	0	0	0
171	1	265	211	-1	186	147	13.7	29	ABalaapppa	240	0	0	0		0	0	0	0	0
172	1	262	80	-1	320	378	16.5	30	MSappap	303	-198	0	0		0	0	0	0	0
173	1	122	43	-1	361	335	8.5	32	MSapppp	49	0	0	0		0	0	0	0	0
174	1	79	136	-1	229	382	11.8	29	ABalpppppa	255	470	0	0		0	0	0	0	0
175	1	81	143	-1	149	300	8.6	28	ABalapappa	153	0	0	0		0	0	0	0	0
176	1	162	127	-1	319	131	11.9	26	ABpraappaa	415	0	0	0		0	0	0	0	0
177	1	52	56	-1	195	282	10.6	30	MSaaapaa	573	0	0	0		0	0	0	0	0
178	1	26	70	-1	196	143	17.7	30	ABpraaaaaa	137	0	0	0		0	0	0	0	0
179	1	275	299	-1	146	142	14.2	28	ABalaaappr	141	0	0	0		0	0	0	0	0
180	1	117	74	-1	138	297	15.1	27	MSapaaaa	-15	0	0	0		0	0	0	0	0
181	1	20	63	-1	252	288	4.8	28	ABplaaaapa	260	414	0	0		0	0	0	0	0
182	1	154	20	-1	166	220	16.4	28	ABaraaaapp	214	851	0	0		0	0	0	0	0
183	1	121	153	-1	100	233	18.8	29	ABalaaaarl	110	0	0	0		0	0	0	0	0
184	0	207	-1	-1	333	420	15.8	23		191	754	0	0		0	0	0	0	0
185	1	328	280	-1	203	118	14.1	30	ABalaapppp	210	0	0	0		0	0	0	0	0
186	1	291	169	-1	271	222	10.2	31	MSpaaapp	78	0	0	0		0	0	0	0	0
187	1	259	245	-1	155	173	19.3	28	ABalaapaap	227	281	0	0		0	0	0	0	0
188	1	272	187	-1	596	220	13.9	30	ABprapappp	302	137	0	0		0	0	0	0	0
189	1	172	152	-1	488	225	6.1	31	Cpaaap	160	0	0	0		0	0	0	0	0
190	1	289	345	-1	327	237	13.9	29	Ealaa	296	683	0	0		0	0	0	0	0
191	1	195	44	-1	455	108	11.3	27	ABprapaapa	0	0	0	0		0	0	0	0	0
192	0	-1	-1	-1	513	326	25.4	28		226	-122	0	0		0	0	0	0	0
193	1	86	271	-1	180	142	21.5	30	ABalaapapp	248	-123	0	0		0	0	0	0	0
194	1	24	154	-1	168	237	19.7	29	ABaraaapaa	-121	0	0	0		0	0	0	0	0
195	1	299	346	-1	455	334	23.8	32	ABplppppap	224	121	0	0		0	0	0	0	0
196	1	100	52	-1	277	260	13.0	32	MSaaapp	132	0	0	0		0	0	0	0	0
197	0	-1	-1	-1	445	204	23.8	26		189	-355	0	0		0	0	0	0	0
198	1	300	248	-1	519	416	13.3	30	ABplapapap	261	740	0	0		0	0	0	0	0
199	1	248	50	-1	470	346	5.3	28	ABarppaapp	252	-138	0	0		0	0	0	0	0
200	1	43	121	-1	320	377	6.6	28	ABplaaappa	263	-778	0	0		0	0	0	0	0
201	1	4	298	-1	206	377	15.7	27	ABplpaapaa	39	0	0	0		0	0	0	0	0
202	1	59	180	-1	530	179	9.3	32	ABarppppp	241	450	0	0		0	0	0	0	0
203	1	170	246	-1	263	323	8.7	27	MSapappp	223	-317	0	0		0	0	0	0	0
204	1	64	318	-1	348	421	12.8	30	ABplaapppa	277	165	0	0		0	0	0	0	0
205	1	327	253	-1	295	362	5.5	29	ABplaaapap	249	1387	0	0		0	0	0	0	0
206	1	30	82	-1	381	426	15.6	31	ABplaapppp	347	0	0	0		0	0	0	0	0
207	1	278	133	-1	404	287	11.1	34	Earpp	345	273	0	0		0	0	0	0	0
208	1	46	120	-1	125	164	16.6	27	ABalaappaa	241	-127	0	0		0	0	0	0	0
209	1	288	40	-1	426	159	15.2	31	Dppa	317	-472	0	0		0	0	0	0	0
210	1	95	335	-1	284	361	20.9	28	ABplpapaaa	263	658	0	0		0	0	0	0	0
211	1	203	303	-1	554	314	16.4	32	Eplpp	319	-297	0	0		0	0	0	0	0
212	1	115	145	-1	246	220	14.1	28	MSpaapaa	242	193	0	0		0	0	0	0	0
213	1	144	55	-1	392	173	5.4	30	ABarpppaap	283	-857	0	0		0	0	0	0	0
214	1	305	13	-1	262	211	5.2	27	ABarpaaapp	163	0	0	0		0	0	0	0	0
215	1	131	238	-1	254	373	6.6	30	ABplaapapp	279	-812	0	0		0	0	0	0	0
216	1	296	149	-1	122	291	7.7	29	ABalapaapp	-146	0	0	0		0	0	0	0	0
217	1	196	325	-1	150	143	19.7	26	ABalaapapa	99	0	0	0		0	0	0	0	0
218	1	319	142	-1	531	401	21.4	29	ABplappppa	254	363	0	0		0	0	0	0	0
219	1	16	7	-1	589	220	17.8	31	ABprappapp	309	529	0	0		0	0	0	0	0
220	1	228	168	-1	488	361	16.2	30	Cappap	269	-995	0	0		0	0	0	0	0
221	1	87	282	-1	356	248	19.4	31	MSpapaap	318	74	0	0		0	0	0	0	0
222	1	66	165	-1	246	386	22.9	29	ABalppappp	62	0	0	0		0	0	0	0	0
223	1	194	5	-1	241	199	9.3	27	MSpaaapa	314	0	0	0		0	0	0	0	0
224	1	276	283	-1	305	244	19.5	30	MSpapaaa	304	1412	0	0		0	0	0	0	0
225	1	318	198	-1	282	163	16.3	28	MSppapap	286	594	0	0		0	0	0	0	0
226	1	29	2	-1	490	414	9.4	28	ABplapapaa	-147	0	0	0		0	0	0	0	0
227	1	140	216	-1	361	403	7.1	27	ABplapaaaa	269	664	0	0		0	0	0	0	0
228	1	190	192	-1	140	171	10.7	29	ABalappapa	214	-520	0	0		0	0	0	0	0
229	1	146	131	-1	97	253	11.9	25	ABalapaaaa	-92	0	0	0		0	0	0	0	0
230	1	316	124	-1	317	133	7.6	29	ABarpappap	245	0	0	0		0	0	0	0	0
231	1	295	264	-1	425	346	24.5	30	ABplppppaa	244	-444	0	0		0	0	0	0	0
232	1	281	316	-1	480	119	14.2	29	ABprapaapp	291	1064	0	0		0	0	0	0	0
233	1	240	237	-1	402	197	25.4	30	ABprpappap	309	-824	0	0		0	0	0	0	0
234	1	271	338	-1	309	218	25.4	30	ABarappaap	281	243	0	0		0	0	0	0	0
235	1	150	205	-1	397	160	24.6	31	ABprppaapa	312	373	0	0		0	0	0	0	0
236	1	57	261	-1	211	197	24.4	30	ABaraaappp	-55	0	0	0		0	0	0	0	0
237	1	202	134	-1	452	244	22.5	31	MSpapppp	125	0	0	0		0	0	0	0	0
238	1	257	281	-1	585	275	24.5	31	ABprappppp	314	-240	0	0		0	0	0	0	0
239	1	205	21	-1	128	314	21.6	30	ABalpaappa	-318	0	0	0		0	0	0	0	0
240	1	302	260	-1	524	383	8.5	34	ABarppapp	337	502	0	0		0	0	0	0	0
241	1	141	305	-1	385	355	19.9	34	MSaappp	345	326	0	0		0	0	0	0	0
242	1	102	123	-1	495	348	19.4	28	Capapp	248	-1247	0	0		0	0	0	0	0
243	1	159	319	-1	427	124	10.1	31	ABprapaaap	249	-419	0	0		0	0	0	0	0
244	1	155	355	-1	489	243	23.9	29	ABprpppppa	254	-795	0	0		0	0	0	0	0
245	1	72	175	-1	140	221	18.1	27	ABaraaaapa	267	-611	0	0		0	0	0	0	0
246	1	243	275	-1	300	158	4.9	26	ABarpappaa	223	-389	0	0		0	0	0	0	0
247	1	151	336	-1	390	261	21.5	31	MSpapapp	315	794	0	0		0	0	0	0	0
248	1	253	337	-1	265	144	6.2	29	ABarpapaap	241	125	0	0		0	0	0	0	0
249	1	73	293	-1	311	100	14.4	31	ABpraaappp	287	484	0	0		0	0	0	0	0
250	1	133	208	-1	267	212	24.4	31	ABarappaaa	277	952	0	0		0	0	0	0	0
251	1	158	48	-1	266	397	13.6	31	ABplpaappa	310	-274	0	0		0	0	0	0	0
252	1	130	320	-1	267	383	10.5	31	ABalpppppp	-130	0	0	0		0	0	0	0	0
253	1	233	177	-1	359	119	15.7	29	ABprpaappa	294	-231	0	0		0	0	0	0	0
254	1	314	126	-1	473	205	24.5	30	ABprpapppp	302	-50	0	0		0	0	0	0	0
255	1	251	272	-1	446	281	7.5	33	Eplaa	329	58	0	0		0	0	0	0	0
256	1	78	68	-1	284	155	23.2	31	ABarappppp	282	218	0	0		0	0	0	0	0
257	1	109	30	-1	323	133	24.1	34	ABprpaaaap	332	-15	0	0		0	0	0	0	0
258	1	125	88	-1	196	302	20.6	29	ABalpaaapp	275	783	0	0		0	0	0	0	0
259	1	321	297	-1	362	223	10.8	32	Ealap	319	466	0	0		0	0	0	0	0
260	1	129	4	-1	108	192	17.1	27	ABalaaapar	123	0	0	0		0	0	0	0	0
261	1	33	332	-1	193	166	23.7	31	ABarapppaa	209	0	0	0		0	0	0	0	0
262	0	211	-1	-1	164	373	17.7	24		-6	0	0	0		0	0	0	0	0
263	1	298	184	-1	596	352	16.4	32	Caappd	43	0	0	0		0	0	0	0	0
264	1	179	255	-1	168	200	8.1	30	ABalapppaa	196	0	0	0		0	0	0	0	0
265	1	270	306	-1	451	419	17.5	31	ABplappaap	180	0	0	0		0	0	0	0	0
266	1	284	290	-1	300	132	18.2	28	ABprpaapaa	249	1093	0	0		0	0	0	0	0
267	1	143	199	-1	306	176	25.8	32	ABarappapa	319	-62	0	0		0	0	0	0	0
268	1	1	95	-1	261	107	18.3	31	ABpraaaapp	264	0	0	0		0	0	0	0	0
269	1	212	115	-1	104	306	18.3	29	ABalaaaalp	272	821	0	0		0	0	0	0	0
270	1	308	263	-1	520	295	25.4	28	ABplpppppp	276	309	0	0		0	0	0	0	0
271	1	217	239	-1	449	125	20.5	34	ABprppapaa	323	-253	0	0		0	0	0	0	0
272	1	134	46	-1	562	227	22.0	30	ABprapppap	259	340	0	0		0	0	0	0	0
273	1	297	23	-1	351	363	5.2	29	ABplaaappp	292	0	0	0		0	0	0	0	0
274	1	268	162	-1	298	294	10.9	31	Earaa	227	426	0	0		0	0	0	0	0
275	1	136	38	-1	355	175	10.5	33	MSppppp	310	0	0	0		0	0	0	0	0
276	1	25	18	-1	241	343	14.0	27	MSapapap	-56	0	0	0		0	0	0	0	0
277	1	85	221	-1	444	116	16.6	32	ABpraapppp	7	0	0	0		0	0	0	0	0
278	1	247	285	-1	409	121	22.2	30	ABprppaaaa	98	0	0	0		0	0	0	0	0
279	1	323	28	-1	568	179	16.6	31	ABprappapa	368	0	0	0		0	0	0	0	0
280	1	105	144	-1	219	221	6.1	26	ABarpaaapa	264	-358	0	0		0	0	0	0	0
281	1	273	307	-1	378	413	20.7	30	ABplppapap	272	772	0	0		0	0	0	0	0
282	1	322	51	-1	420	426	13.4	29	ABplapaapp	47	0	0	0		0	0	0	0	0
283	1	107	308	-1	502	140	15.5	29	ABprappaaa	291	415	0	0		0	0	0	0	0
284	1	245	310	-1	267	403	21.1	33	ABplpaaaap	330	0	0	0		0	0	0	0	0
285	1	19	100	-1	529	158	22.0	31	ABprppappp	314	1095	0	0		0	0	0	0	0
286	1	326	329	-1	456	318	19.2	31	Capaap	312	144	0	0		0	0	0	0	0
287	1	187	93	-1	303	363	24.6	33	ABplpapapa	308	654	0	0		0	0	0	0	0
288	1	231	129	-1	168	325	14.9	27	MSapaaap	-33	0	0	0		0	0	0	0	0
289	1	49	330	-1	316	257	23.5	33	ABarapappp	331	626	0	0		0	0	0	0	0
290	1	238	200	-1	468	376	13.3	31	Cappaa	-48	0	0	0		0	0	0	0	0
291	1	76	328	-1	271	122	23.0	30	ABprpaaaaa	308	0	0	0		0	0	0	0	0
292	1	263	110	-1	288	234	16.5	32	ABaraapppp	283	744	0	0		0	0	0	0	0
293	1	171	32	-1	219	310	5.5	29	ABplaaaaap	-123	0	0	0		0	0	0	0	0
294	1	267	6	-1	409	419	18.5	30	ABplappaaa	-86	0	0	0		0	0	0	0	0
295	1	311	334	-1	366	111	20.5	31	ABprpapapp	-51	0	0	0		0	0	0	0	0
296	1	128	287	-1	226	186	18.4	28	MSppaaap	248	-642	0	0		0	0	0	0	0
297	1	124	327	-1	514	285	14.9	32	Eprpp	297	699	0	0		0	0	0	0	0
298	1	244	353	-1	425	375	24.5	29	ABplpppaaa	209	0	0	0		0	0	0	0	0
299	1	332	147	-1	289	284	24.0	33	ABarapapap	200	0	0	0		0	0	0	0	0
300	1	28	178	-1	345	313	4.4	28	ABarppaaaa	211	-237	0	0		0	0	0	0	0
301	1	106	326	-1	362	205	4.4	26	ABarpppaaa	238	1269	0	0		0	0	0	0	0
302	1	226	33	-1	235	401	14.8	29	ABplpaapap	252	-496	0	0		0	0	0	0	0
303	1	342	31	340	543	322	8.3	34	Caaap	458	0	0	0		0	0	0	0	0
304	1	214	289	-1	454	307	13.4	33	Eplap	78	0	0	0		0	0	0	0	0
305	1	53	171	-1	526	227	6.2	32	Cpaapa	323	-573	0	0		0	0	0	0	0
306	1	101	204	-1	147	213	6.5	30	ABalappapp	271	-83	0	0		0	0	0	0	0
307	1	61	341	-1	512	319	22.0	28	Capppp	281	-55	0	0		0	0	0	0	0
308	1	6	292	-1	255	255	23.7	29	ABarapapaa	282	219	0	0		0	0	0	0	0
309	1	191	256	-1	404	213	9.5	32	Epraa	-62	0	0	0		0	0	0	0	0
310	1	237	232	-1	298	150	21.0	28	ABprpapaaa	22	0	0	0		0	0	0	0	0
311	1	148	219	-1	225	246	25.4	32	ABarapaaap	251	-744	0	0		0	0	0	0	0
312	1	93	300	-1	490	249	18.6	36	Cppap	329	392	0	0		0	0	0	0	0
313	1	113	349	-1	355	245	22.6	32	MSpapapa	316	221	0	0		0	0	0	0	0
314	1	96	294	-1	268	160	12.8	29	MSppappa	238	-331	0	0		0	0	0	0	0
315	1	58	15	-1	161	204	24.3	30	ABaraaappa	72	0	0	0		0	0	0	0	0
316	1	65	230	-1	276	171	7.7	27	ABarpapapa	302	0	0	0		0	0	0	0	0
317	1	111	91	-1	387	265	5.4	32	ABarpaappp	280	-31	0	0		0	0	0	0	0
318	1	286	217	-1	498	396	19.6	28	ABplapppaa	-78	0	0	0		0	0	0	0	0
319	1	335	179	-1	591	241	21.5	31	ABprappppa	244	-194	0	0		0	0	0	0	0
320	1	5	269	-1	539	275	21.2	34	Cpppp	-132	0	0	0		0	0	0	0	0
321	1	168	344	-1	515	202	15.6	32	Cpppaa	164	0	0	0		0	0	0	0	0
322	1	220	19	-1	579	345	22.6	31	Caappv	254	0	0	0		0	0	0	0	0
323	1	175	207	-1	281	114	15.5	31	ABpraaappa	169	0	0	0		0	0	0	0	0
324	1	18	267	-1	241	131	20.7	30	ABpraaapap	283	-131	0	0		0	0	0	0	0
325	1	348	138	-1	488	330	23.5	30	ABplpppapa	257	146	0	0		0	0	0	0	0
326	1	261	114	-1	321	206	20.5	29	MSpppaaa	227	432	0	0		0	0	0	0	0
327	1	145	81	-1	603	290	21.4	34	Cpappd	325	-199	0	0		0	0	0	0	0
328	1	283	65	-1	254	267	7.8	28	MSaaaapp	13	0	0	0		0	0	0	0	0
329	1	177	24	-1	477	137	9.0	35	ABarppppa	-275	0	0	0		0	0	0	0	0
330	1	343	206	-1	493	313	11.1	33	Eplpa	321	614	0	0		0	0	0	0	0
331	1	210	104	-1	453	403	22.6	31	ABplppappp	0	0	0	0		0	0	0	0	0
332	1	156	128	-1	369	381	23.6	30	ABplppaapa	399	0	0	0		0	0	0	0	0
333	1	67	99	-1	430	324	5.3	30	ABarppaapa	286	-27	0	0		0	0	0	0	0
334	1	277	348	-1	479	255	11.6	33	Eprpa	400	0	0	0		0	0	0	0	0
335	1	44	302	-1	118	229	10.6	28	ABalappaap	268	24	0	0		0	0	0	0	0
336	1	201	350	-1	548	196	19.9	29	ABprapppaa	292	374	0	0		0	0	0	0	0
337	1	345	309	-1	320	407	18.7	29	ABplppaaaa	280	722	0	0		0	0	0	0	0
338	1	198	185	-1	241	173	25.3	32	ABarapppap	316	396	0	0		0	0	0	0	0
339	1	225	270	-1	499	170	22.6	27	ABprpppaaa	230	338	0	0		0	0	0	0	0
340	1	206	279	-1	371	205	19.6	28	MSpppaap	274	491	0	0		0	0	0	0	0
341	1	236	323	-1	351	293	12.9	33	Earpa	329	1801	0	0		0	0	0	0	0
342	1	55	249	-1	550	246	8.3	32	Cpaapp	321	20	0	0		0	0	0	0	0
343	1	132	116	-1	363	157	22.6	30	ABprpapaap	252	75	0	0		0	0	0	0	0
344	1	246	196	-1	198	225	24.1	25	ABarapaaaa	163	0	0	0		0	0	0	0	0
345	0	178	-1	-1	115	317	15.2	24		21	0	0	0		0	0	0	0	0
346	0	197	-1	-1	337	194	14.2	27		148	0	0	0		0	0	0	0	0
347	1	209	324	-1	337	143	20.3	31	ABprpaaapp	-422	0	0	0		0	0	0	0	0
348	1	341	90	-1	373	305	22.5	33	MSaappa	178	0	0	0		0	0	0	0	0
349	1	306	247	-1	461	140	24.6	30	ABprppapap	86	0	0	0		0	0	0	0	0
350	1	338	343	-1	352	362	26.3	30	ABplpapapp	-93	0	0	0		0	0	0	0	0
351	0	222	-1	-1	496	161	24.1	23		48	0	0	0		0	0	0	0	0
352	1	351	356	-1	524	236	25.0	26	ABprpppapa	112	0	0	0		0	0	0	0	0
353	1	352	194	-1	439	202	25.0	27	ABprpapppa	248	364	0	0		0	0	0	0	0
354	1	353	77	-1	497	189	25.333334	30	ABprppppaa	223	123	0	0		0	0	0	0	0
