# Supplementary material for: The AP-2 Transcription Factor APTF-2 Is Required for Neuroblast and Epidermal Morphogenesis in Caenorhabditis elegans Embryogenesis
Source: PLoS Genet. 2016 May 13;12(5):e1006048. doi: 10.1371/journal.pgen.1006048 (PMC4866721; doi:10.1371/journal.pgen.1006048)
Supplement: S5 Text — (ZIP) [file pgen.1006048.s033.zip › nuclei/t143-nuclei]

1	1	2	26	-1	381	391	8.4	28	ABplapaaap	282	-1150	0	0		0	0	0	0	0
2	1	226	109	-1	489	417	9.7	29	ABplapapaa	273	477	0	0		0	0	0	0	0
3	1	13	106	-1	186	135	8.5	30	ABpraapaaa	248	-889	0	0		0	0	0	0	0
4	1	260	235	-1	109	194	16.6	27	ABalaaapar	278	-17	0	0		0	0	0	0	0
5	1	223	306	-1	242	202	9.3	26	MSpaaapa	-16	0	0	0		0	0	0	0	0
6	1	294	115	-1	405	418	18.6	31	ABplappaaa	276	119	0	0		0	0	0	0	0
7	1	219	46	-1	584	219	17.7	31	ABprappapp	310	132	0	0		0	0	0	0	0
8	1	56	125	-1	214	327	10.3	26	MSapappa	256	-594	0	0		0	0	0	0	0
9	1	102	79	-1	246	255	17.6	29	ABaraapppa	279	-162	0	0		0	0	0	0	0
10	1	103	55	-1	134	282	24.7	31	ABalpaaaaa	308	-91	0	0		0	0	0	0	0
11	1	158	177	-1	256	352	24.6	31	ABalpapapp	314	224	0	0		0	0	0	0	0
12	1	35	39	-1	401	109	13.8	29	ABpraapppa	-394	0	0	0		0	0	0	0	0
13	1	214	131	-1	262	210	5.3	27	ABarpaaapp	234	749	0	0		0	0	0	0	0
14	1	89	22	-1	309	423	11.5	31	ABplaappap	300	718	0	0		0	0	0	0	0
15	1	315	17	-1	157	208	24.2	30	ABaraaappa	368	0	0	0		0	0	0	0	0
16	1	53	6	-1	158	335	19.6	31	ABalpaappp	280	905	0	0		0	0	0	0	0
17	1	153	159	-1	550	145	12.6	29	ABprapapaa	-42	0	0	0		0	0	0	0	0
18	1	276	192	-1	238	345	14.3	26	MSapapap	261	109	0	0		0	0	0	0	0
19	1	322	336	-1	580	346	22.6	31	Caappv	304	261	0	0		0	0	0	0	0
20	1	182	24	-1	167	220	16.2	26	ABaraaaapp	330	0	0	0		0	0	0	0	0
21	1	239	207	-1	122	307	21.7	30	ABalpaappa	-6	0	0	0		0	0	0	0	0
22	1	101	199	-1	252	301	14.2	31	ABaraapapp	3	0	0	0		0	0	0	0	0
23	1	273	147	-1	347	363	5.3	29	ABplaaappp	292	161	0	0		0	0	0	0	0
24	1	329	234	-1	481	137	9.0	34	ABarppppa	328	666	0	0		0	0	0	0	0
25	1	3	172	-1	448	391	7.3	33	ABarppapa	337	164	0	0		0	0	0	0	0
26	1	25	100	-1	247	410	18.1	28	ABplpaaapa	106	0	0	0		0	0	0	0	0
27	1	49	11	-1	173	242	22.9	30	ABaraaaaap	268	161	0	0		0	0	0	0	0
28	1	279	312	-1	562	177	16.7	31	ABprappapa	298	134	0	0		0	0	0	0	0
29	1	42	2	-1	136	250	22.0	30	ABaraaaaaa	260	0	0	0		0	0	0	0	0
30	1	257	27	-1	320	136	24.4	34	ABprpaaaap	-75	0	0	0		0	0	0	0	0
31	1	303	70	-1	549	325	9.6	30	Caaapp	243	780	0	0		0	0	0	0	0
32	1	293	324	-1	217	310	5.6	30	ABplaaaaap	279	-158	0	0		0	0	0	0	0
33	1	302	190	-1	238	403	15.3	29	ABplpaapap	267	1457	0	0		0	0	0	0	0
34	1	65	320	-1	132	358	12.8	28	ABalpppaap	254	-420	0	0		0	0	0	0	0
35	1	67	72	-1	402	139	9.1	29	ABprapaaaa	-106	0	0	0		0	0	0	0	0
36	1	63	52	-1	583	197	10.4	30	ABprapappa	144	0	0	0		0	0	0	0	0
37	1	52	180	-1	296	318	5.3	29	ABplaaaapp	271	-690	0	0		0	0	0	0	0
38	1	275	71	-1	357	175	10.5	33	MSppppp	307	0	0	0		0	0	0	0	0
39	0	111	-1	-1	430	120	22.7	26		218	163	0	0		0	0	0	0	0
40	1	209	278	-1	428	152	14.9	29	Dppa	270	262	0	0		0	0	0	0	0
41	1	79	260	-1	319	178	6.4	28	ABarpapapp	285	-830	0	0		0	0	0	0	0
42	1	151	74	-1	183	268	14.4	28	ABaraapaap	279	93	0	0		0	0	0	0	0
43	1	173	239	-1	357	335	8.5	31	MSapppp	300	-274	0	0		0	0	0	0	0
44	1	191	120	-1	449	109	11.2	26	ABprapaapa	-35	0	0	0		0	0	0	0	0
45	1	9	35	-1	216	193	6.4	30	ABarpaaaa	44	0	0	0		0	0	0	0	0
46	1	272	213	-1	564	230	21.8	29	ABprapppap	233	26	0	0		0	0	0	0	0
47	1	81	300	-1	242	240	20.8	32	ABarapaapp	292	-263	0	0		0	0	0	0	0
48	1	251	261	-1	266	395	14.0	30	ABplpaappa	255	-14	0	0		0	0	0	0	0
49	1	58	119	-1	358	134	19.0	29	ABprpapapa	233	602	0	0		0	0	0	0	0
50	1	199	302	-1	463	347	5.2	28	ABarppaapp	287	-281	0	0		0	0	0	0	0
51	1	282	217	-1	418	427	13.5	29	ABplapaapp	269	12	0	0		0	0	0	0	0
52	1	196	164	-1	275	261	12.8	31	MSaaapp	129	0	0	0		0	0	0	0	0
53	1	122	81	-1	100	281	13.8	28	ABalapaaap	187	0	0	0		0	0	0	0	0
54	1	105	116	-1	160	292	22.2	29	ABalpaaapa	277	11	0	0		0	0	0	0	0
55	1	213	304	-1	393	170	5.5	29	ABarpppaap	271	86	0	0		0	0	0	0	0
56	1	177	259	-1	196	282	10.6	30	MSaaapaa	300	805	0	0		0	0	0	0	0
57	1	10	95	-1	174	246	9.9	30	MSaaaaap	381	0	0	0		0	0	0	0	0
58	0	346	-1	-1	342	195	14.4	27		239	-168	0	0		0	0	0	0	0
59	1	28	87	-1	482	412	17.6	31	ABplappapp	305	-397	0	0		0	0	0	0	0
60	1	14	34	-1	235	130	6.9	25	ABarpapaaa	216	1003	0	0		0	0	0	0	0
61	1	34	60	-1	280	298	16.5	31	MSaapaaa	106	0	0	0		0	0	0	0	0
62	1	146	21	-1	122	299	11.3	29	ABalapaapa	63	0	0	0		0	0	0	0	0
63	1	181	310	-1	251	291	4.8	28	ABplaaaapa	429	0	0	0		0	0	0	0	0
64	0	126	-1	-1	415	191	15.2	27		192	560	0	0		0	0	0	0	0
65	1	328	84	-1	253	269	7.7	29	MSaaaapp	275	412	0	0		0	0	0	0	0
66	1	131	38	-1	165	357	12.1	30	ABalppppaa	-120	0	0	0		0	0	0	0	0
67	1	120	181	-1	192	374	10.7	29	ABalppppap	252	0	0	0		0	0	0	0	0
68	1	256	342	-1	278	161	23.1	30	ABarappppp	291	567	0	0		0	0	0	0	0
69	1	109	281	-1	192	402	13.4	31	ABalpppapp	596	0	0	0		0	0	0	0	0
70	1	178	173	-1	194	145	17.5	31	ABpraaaaaa	128	0	0	0		0	0	0	0	0
71	1	91	12	-1	212	151	20.6	29	ABpraaapaa	254	175	0	0		0	0	0	0	0
72	1	6	1	-1	484	143	22.0	30	ABprppappa	280	-214	0	0		0	0	0	0	0
73	1	7	321	-1	318	370	21.6	29	ABplpapaap	-111	0	0	0		0	0	0	0	0
74	1	180	29	-1	138	295	15.0	26	MSapaaaa	235	-636	0	0		0	0	0	0	0
75	1	27	198	-1	190	214	14.3	29	ABaraappaa	140	0	0	0		0	0	0	0	0
76	1	150	345	-1	197	236	18.4	33	ABaraaapap	280	-165	0	0		0	0	0	0	0
77	1	354	358	-1	498	190	25.4	31	ABprppppaa	286	1244	0	0		0	0	0	0	0
78	1	149	204	-1	448	228	12.3	32	Eprap	323	-958	0	0		0	0	0	0	0
79	1	60	182	-1	400	420	9.9	26	ABplapaapa	249	47	0	0		0	0	0	0	0
80	1	172	168	-1	318	378	16.5	30	MSappap	172	0	0	0		0	0	0	0	0
81	1	327	329	-1	603	291	21.3	34	Cpappd	348	298	0	0		0	0	0	0	0
82	1	206	113	-1	378	425	15.7	32	ABplaapppp	-67	0	0	0		0	0	0	0	0
83	1	77	110	-1	208	338	19.1	25	MSapaapa	205	-383	0	0		0	0	0	0	0
84	1	127	185	-1	284	418	18.4	30	ABplpaaapp	345	0	0	0		0	0	0	0	0
85	1	44	111	-1	212	249	7.9	28	MSaaaapa	582	0	0	0		0	0	0	0	0
86	1	144	229	-1	314	282	19.5	27	MSaapapa	212	959	0	0		0	0	0	0	0
87	1	169	66	-1	299	344	15.2	32	MSappaa	281	0	0	0		0	0	0	0	0
88	1	258	267	-1	195	296	20.8	30	ABalpaaapp	121	0	0	0		0	0	0	0	0
89	1	167	130	-1	297	358	11.5	30	MSapppa	-63	0	0	0		0	0	0	0	0
90	1	348	33	-1	375	304	22.5	32	MSaappa	299	0	0	0		0	0	0	0	0
91	1	317	103	-1	384	269	5.4	31	ABarpaappp	283	-357	0	0		0	0	0	0	0
92	0	262	-1	-1	162	375	17.6	24		205	592	0	0		0	0	0	0	0
93	1	287	127	-1	300	359	24.9	33	ABplpapapa	323	-297	0	0		0	0	0	0	0
94	1	83	221	-1	242	294	10.1	31	MSaaapap	114	0	0	0		0	0	0	0	0
95	1	268	212	-1	261	107	18.1	30	ABpraaaapp	304	256	0	0		0	0	0	0	0
96	1	116	243	-1	148	277	19.1	29	ABalpaapapa	232	696	0	0		0	0	0	0	0
97	1	130	140	-1	122	255	7.7	25	ABalapapaa	122	0	0	0		0	0	0	0	0
98	1	62	40	-1	271	413	8.6	26	ABplaappaa	16	0	0	0		0	0	0	0	0
99	1	333	341	-1	424	326	5.4	30	ABarppaapa	291	-1020	0	0		0	0	0	0	0
100	1	285	44	-1	531	161	21.9	32	ABprppappp	292	247	0	0		0	0	0	0	0
101	1	66	161	-1	277	198	13.4	30	MSpaapap	298	-113	0	0		0	0	0	0	0
102	1	17	197	-1	187	278	5.6	29	ABplaaaaaa	-74	0	0	0		0	0	0	0	0
103	1	119	230	-1	138	222	13.5	27	MSaaaaaa	62	0	0	0		0	0	0	0	0
104	1	331	49	-1	447	402	22.9	33	ABplppappp	320	1248	0	0		0	0	0	0	0
105	1	110	63	-1	388	162	13.7	30	Dpaa	287	260	0	0		0	0	0	0	0
106	1	45	124	-1	291	234	5.5	37	ABarpaapa	369	428	0	0		0	0	0	0	0
107	1	5	56	-1	425	292	22.3	34	MSpappa	346	18	0	0		0	0	0	0	0
108	1	161	251	-1	274	247	21.0	30	ABarapappa	245	138	0	0		0	0	0	0	0
109	1	156	179	-1	103	220	13.4	29	ABalaaapal	252	128	0	0		0	0	0	0	0
110	1	292	97	-1	285	235	16.2	31	ABaraapppp	191	0	0	0		0	0	0	0	0
111	1	55	319	-1	252	303	23.4	31	ABalpappap	299	-625	0	0		0	0	0	0	0
112	1	160	316	-1	602	286	17.4	32	Cpapaa	321	-170	0	0		0	0	0	0	0
113	1	41	282	-1	525	365	16.7	30	Capppa	306	409	0	0		0	0	0	0	0
114	1	326	228	-1	319	203	21.0	29	MSpppaaa	291	181	0	0		0	0	0	0	0
115	1	269	176	-1	104	299	18.2	30	ABalaaaalp	239	0	0	0		0	0	0	0	0
116	1	343	91	-1	370	152	23.5	31	ABprpapaap	313	139	0	0		0	0	0	0	0
117	1	76	133	-1	227	301	16.3	33	ABaraapapa	157	0	0	0		0	0	0	0	0
118	1	143	291	-1	125	177	13.5	28	ABalaaappl	260	-224	0	0		0	0	0	0	0
119	1	15	297	-1	455	416	12.1	29	ABplappapa	265	616	0	0		0	0	0	0	0
120	1	208	107	-1	127	164	16.4	27	ABalaappaa	510	0	0	0		0	0	0	0	0
121	1	200	203	-1	317	382	6.6	27	ABplaaappa	151	0	0	0		0	0	0	0	0
122	1	84	331	-1	239	165	22.8	32	ABarappppa	275	467	0	0		0	0	0	0	0
123	1	242	241	-1	487	344	19.8	30	Capapp	290	288	0	0		0	0	0	0	0
124	1	230	208	-1	317	133	7.6	29	ABarpappap	297	-413	0	0		0	0	0	0	0
125	1	164	318	-1	402	401	23.4	32	ABplppappa	288	135	0	0		0	0	0	0	0
126	1	254	175	-1	471	203	25.4	28	ABprpapppp	165	829	0	0		0	0	0	0	0
127	1	176	263	-1	319	130	12.1	26	ABpraappaa	-21	0	0	0		0	0	0	0	0
128	1	332	148	-1	364	378	23.7	30	ABplppaapa	290	93	0	0		0	0	0	0	0
129	1	288	218	-1	167	325	14.7	27	MSapaaap	136	0	0	0		0	0	0	0	0
130	1	19	332	-1	230	118	10.7	31	ABpraapaap	48	0	0	0		0	0	0	0	0
131	1	229	245	-1	96	257	11.5	25	ABalapaaaa	-64	0	0	0		0	0	0	0	0
132	1	99	32	-1	180	181	9.8	29	ABalapppap	260	1125	0	0		0	0	0	0	0
133	1	207	273	-1	402	282	11.1	33	Earpp	314	760	0	0		0	0	0	0	0
134	1	237	144	-1	458	243	22.4	33	MSpapppp	268	120	0	0		0	0	0	0	0
135	1	157	142	-1	578	266	11.2	32	Cpapap	286	1396	0	0		0	0	0	0	0
136	1	174	325	-1	230	377	12.1	29	ABalpppppa	-151	0	0	0		0	0	0	0	0
137	1	20	9	-1	221	337	23.0	30	ABalpapapa	205	0	0	0		0	0	0	0	0
138	1	325	333	-1	485	332	24.4	30	ABplpppapa	252	-60	0	0		0	0	0	0	0
139	1	80	152	-1	219	225	16.0	31	ABaraappap	-49	0	0	0		0	0	0	0	0
140	1	145	347	-1	437	172	23.8	29	ABprppaapp	245	-282	0	0		0	0	0	0	0
141	1	125	171	-1	408	294	25.5	27	ABplpapppa	224	560	0	0		0	0	0	0	0
142	1	218	293	-1	527	402	21.7	29	ABplappppa	245	1030	0	0		0	0	0	0	0
143	1	175	153	-1	150	306	8.4	28	ABalapappa	150	0	0	0		0	0	0	0	0
144	1	280	339	-1	220	224	5.8	26	ABarpaaapa	304	0	0	0		0	0	0	0	0
145	1	212	80	-1	246	225	13.9	27	MSpaapaa	235	-452	0	0		0	0	0	0	0
146	1	90	104	-1	434	162	5.5	30	ABarpppapa	-221	0	0	0		0	0	0	0	0
147	1	299	227	-1	283	274	24.1	31	ABarapapap	282	227	0	0		0	0	0	0	0
148	1	142	45	-1	218	272	23.0	29	ABalpappaa	123	0	0	0		0	0	0	0	0
149	1	216	216	-1	121	294	7.7	28	ABalapaapp	256	164	0	0		0	0	0	0	0
150	1	86	256	-1	447	365	15.8	30	Capapa	236	1393	0	0		0	0	0	0	0
151	1	73	139	-1	150	262	7.3	27	ABalapapap	274	573	0	0		0	0	0	0	0
152	1	189	271	-1	486	229	5.6	33	Cpaaap	308	421	0	0		0	0	0	0	0
153	1	183	238	-1	103	232	18.4	30	ABalaaaarl	108	0	0	0		0	0	0	0	0
154	1	194	151	-1	169	240	19.5	29	ABaraaapaa	-127	0	0	0		0	0	0	0	0
155	1	170	303	-1	369	142	7.4	30	ABarpapppp	265	96	0	0		0	0	0	0	0
156	1	118	43	-1	462	184	12.8	34	Dppp	339	-714	0	0		0	0	0	0	0
157	1	115	186	-1	129	176	21.2	30	ABalaapaaa	257	-649	0	0		0	0	0	0	0
158	1	96	112	-1	511	374	22.5	29	ABplapppap	247	57	0	0		0	0	0	0	0
159	1	88	191	-1	353	95	13.6	31	ABpraappap	278	-3	0	0		0	0	0	0	0
160	1	29	37	-1	147	257	13.6	27	ABaraapaaa	174	0	0	0		0	0	0	0	0
161	1	30	330	-1	123	203	21.9	30	ABalaaaarr	24	0	0	0		0	0	0	0	0
162	1	274	138	-1	297	294	10.6	30	Earaa	289	-193	0	0		0	0	0	0	0
163	1	51	322	-1	189	360	23.9	30	ABalppapap	72	0	0	0		0	0	0	0	0
164	1	40	169	-1	176	310	5.3	28	ABplaapaaa	265	0	0	0		0	0	0	0	0
165	1	222	73	-1	242	382	23.0	29	ABalppappp	277	-1478	0	0		0	0	0	0	0
166	1	75	64	-1	198	343	15.8	27	MSapapaa	41	0	0	0		0	0	0	0	0
167	1	31	155	-1	370	240	15.4	33	Ealpa	328	-854	0	0		0	0	0	0	0
168	1	220	210	-1	484	361	16.1	29	Cappap	289	1353	0	0		0	0	0	0	0
169	1	186	20	-1	271	224	10.1	31	MSpaaapp	110	0	0	0		0	0	0	0	0
170	1	70	340	-1	513	213	24.0	30	ABprppppap	299	846	0	0		0	0	0	0	0
171	1	305	121	-1	523	235	6.3	31	Cpaapa	273	390	0	0		0	0	0	0	0
172	1	139	137	-1	177	321	24.9	30	ABalpapaaa	280	109	0	0		0	0	0	0	0
173	1	38	50	-1	311	169	12.5	28	MSppappp	216	315	0	0		0	0	0	0	0
174	1	46	246	-1	387	163	18.3	30	MSpppap	306	-812	0	0		0	0	0	0	0
175	1	245	129	-1	143	219	17.8	26	ABaraaaapa	482	0	0	0		0	0	0	0	0
176	1	138	353	-1	561	321	25.0	31	Cpappv	298	477	0	0		0	0	0	0	0
177	1	253	16	-1	359	120	15.4	30	ABprpaappa	248	1274	0	0		0	0	0	0	0
178	1	300	54	-1	344	316	4.5	28	ABarppaaaa	244	76	0	0		0	0	0	0	0
179	1	319	258	-1	589	244	21.3	31	ABprappppa	277	141	0	0		0	0	0	0	0
180	1	202	298	350	523	185	9.5	33	ABarppppp	231	-1451	0	0		0	0	0	0	0
181	1	95	326	-1	363	357	16.1	31	Daap	-36	0	0	0		0	0	0	0	0
182	0	192	-1	-1	514	327	25.4	28		214	-742	0	0		0	0	0	0	0
183	1	23	277	-1	394	360	5.2	29	ABarppaaap	298	630	0	0		0	0	0	0	0
184	1	263	250	-1	595	351	16.8	31	Caappd	316	408	0	0		0	0	0	0	0
185	1	338	327	-1	238	170	25.4	33	ABarapppap	336	-49	0	0		0	0	0	0	0
186	1	59	249	-1	202	165	7.7	27	ABalappppa	137	0	0	0		0	0	0	0	0
187	1	188	211	-1	594	229	13.7	29	ABprapappp	275	1182	0	0		0	0	0	0	0
188	1	128	247	-1	233	112	15.5	32	ABpraaaapa	283	-444	0	0		0	0	0	0	0
189	1	11	149	-1	582	337	12.2	34	Caapa	321	-115	0	0		0	0	0	0	0
190	1	97	145	-1	157	343	8.6	29	ABalapappp	104	0	0	0		0	0	0	0	0
191	1	124	357	-1	122	200	10.1	24	ABalappaaa	213	496	0	0		0	0	0	0	0
192	1	228	237	-1	141	169	10.3	29	ABalappapa	245	401	0	0		0	0	0	0	0
193	1	133	170	-1	174	185	16.9	27	MSppaaaa	210	-300	0	0		0	0	0	0	0
194	1	353	289	-1	438	206	24.1	28	ABprpapppa	273	-314	0	0		0	0	0	0	0
195	0	244	-1	-1	503	274	25.5	29		223	425	0	0		0	0	0	0	0
196	1	344	354	-1	198	224	23.8	25	ABarapaaaa	226	907	0	0		0	0	0	0	0
197	0	184	-1	-1	329	419	15.5	24		130	0	0	0		0	0	0	0	0
198	1	225	188	-1	282	166	16.2	28	MSppapap	230	939	0	0		0	0	0	0	0
199	1	267	4	-1	300	177	26.0	34	ABarappapa	346	-486	0	0		0	0	0	0	0
200	1	290	42	-1	468	376	12.8	30	Cappaa	108	0	0	0		0	0	0	0	0
201	1	147	69	-1	123	255	18.3	30	ABalpaapaa	391	0	0	0		0	0	0	0	0
202	1	166	65	-1	160	382	14.6	29	ABalpppapa	608	0	0	0		0	0	0	0	0
203	1	129	296	-1	301	109	20.5	29	ABprpaaapa	247	230	0	0		0	0	0	0	0
204	1	306	10	-1	145	219	6.2	29	ABalappapp	251	562	0	0		0	0	0	0	0
205	1	235	77	-1	399	155	25.1	33	ABprppaapa	307	62	0	0		0	0	0	0	0
206	1	330	287	-1	492	307	11.2	34	Eplpa	336	64	0	0		0	0	0	0	0
207	1	323	114	-1	280	117	15.3	33	ABpraaappa	320	-765	0	0		0	0	0	0	0
208	1	250	166	-1	266	213	24.4	29	ABarappaaa	298	525	0	0		0	0	0	0	0
209	1	140	280	-1	283	424	15.3	30	ABplpaappp	280	18	0	0		0	0	0	0	0
210	1	36	178	-1	242	312	19.6	30	ABalpapppa	131	0	0	0		0	0	0	0	0
211	1	171	7	-1	188	146	13.7	30	ABalaapppa	245	-79	0	0		0	0	0	0	0
212	1	117	93	-1	261	360	17.5	29	MSapaapp	258	468	0	0		0	0	0	0	0
213	1	106	266	-1	386	355	25.1	31	ABplppaapp	293	539	0	0		0	0	0	0	0
214	1	33	158	-1	232	160	7.7	27	ABalappppp	260	0	0	0		0	0	0	0	0
215	1	136	98	-1	88	252	15.7	28	ABalaaaala	287	758	0	0		0	0	0	0	0
216	1	227	123	-1	355	404	7.2	27	ABplapaaaa	272	-783	0	0		0	0	0	0	0
217	1	318	240	-1	492	397	19.9	30	ABplapppaa	267	-496	0	0		0	0	0	0	0
218	1	22	294	-1	263	196	19.8	29	MSppaapa	211	-832	0	0		0	0	0	0	0
219	1	311	285	-1	220	242	25.3	33	ABarapaaap	253	202	0	0		0	0	0	0	0
220	1	114	88	-1	217	209	11.8	31	MSpaaaap	168	0	0	0		0	0	0	0	0
221	1	277	78	-1	446	115	16.9	33	ABpraapppp	-40	0	0	0		0	0	0	0	0
222	1	137	82	-1	116	335	13.6	30	ABalpppaaa	331	0	0	0		0	0	0	0	0
223	1	12	101	-1	224	384	18.6	29	ABplpaaaaa	297	529	0	0		0	0	0	0	0
224	1	47	5	-1	388	111	18.2	30	ABprpaappp	294	-807	0	0		0	0	0	0	0
225	1	4	292	-1	557	387	19.4	31	ABplapappp	308	46	0	0		0	0	0	0	0
226	1	39	146	-1	190	352	6.5	32	ABplaapaap	118	0	0	0		0	0	0	0	0
227	1	61	224	-1	338	369	11.7	31	Daaa	310	191	0	0		0	0	0	0	0
228	1	132	57	-1	327	162	15.6	31	MSppppa	293	556	0	0		0	0	0	0	0
229	1	108	295	-1	122	340	17.3	31	ABalppaaap	267	-875	0	0		0	0	0	0	0
230	1	316	264	-1	276	172	7.6	27	ABarpapapa	249	708	0	0		0	0	0	0	0
231	1	82	67	-1	342	173	25.4	32	ABarappapp	322	955	0	0		0	0	0	0	0
232	1	310	90	-1	295	151	20.5	31	ABprpapaaa	281	366	0	0		0	0	0	0	0
233	1	152	196	-1	326	255	5.0	30	ABarpaappa	61	0	0	0		0	0	0	0	0
234	1	1	265	-1	352	117	9.1	28	ABarpapppa	145	0	0	0		0	0	0	0	0
235	1	64	156	-1	381	376	12.7	32	Dapa	138	0	0	0		0	0	0	0	0
236	1	168	23	-1	264	115	12.5	30	ABpraapapa	272	75	0	0		0	0	0	0	0
237	1	233	257	-1	404	196	24.6	31	ABprpappap	261	-212	0	0		0	0	0	0	0
238	1	215	59	-1	247	376	6.5	31	ABplaapapp	106	0	0	0		0	0	0	0	0
239	1	271	352	-1	454	120	20.5	30	ABprppapaa	263	1383	0	0		0	0	0	0	0
240	1	37	184	-1	440	221	5.2	32	Cpaaaa	321	153	0	0		0	0	0	0	0
241	1	16	200	-1	330	94	17.9	28	ABprpaapap	355	0	0	0		0	0	0	0	0
242	1	54	86	-1	409	363	15.6	29	Capaaa	292	-993	0	0		0	0	0	0	0
243	1	87	343	-1	198	308	17.3	29	ABalpaapapp	115	0	0	0		0	0	0	0	0
244	1	26	202	-1	242	171	16.4	27	MSppapaa	267	32	0	0		0	0	0	0	0
245	1	187	309	-1	148	170	19.3	30	ABalaapaap	255	-681	0	0		0	0	0	0	0
246	1	203	214	-1	260	326	8.5	26	MSapappp	251	-1	0	0		0	0	0	0	0
247	1	349	232	-1	459	139	24.2	31	ABprppapap	290	-807	0	0		0	0	0	0	0
248	1	198	47	-1	516	416	13.5	30	ABplapapap	255	-217	0	0		0	0	0	0	0
249	1	342	132	-1	548	251	8.3	32	Cpaapp	313	471	0	0		0	0	0	0	0
250	1	126	18	-1	421	184	17.4	30	Dpap	-69	0	0	0		0	0	0	0	0
251	1	141	231	-1	214	297	25.4	30	ABalpapaap	-213	0	0	0		0	0	0	0	0
252	1	74	28	-1	289	310	20.4	32	ABalpapppp	309	878	0	0		0	0	0	0	0
253	1	205	58	-1	289	368	5.8	29	ABplaaapap	265	-194	0	0		0	0	0	0	0
254	1	104	348	-1	210	219	21.2	29	ABarapaapa	13	0	0	0		0	0	0	0	0
255	1	264	299	-1	163	199	7.6	30	ABalapppaa	258	-86	0	0		0	0	0	0	0
256	1	309	349	-1	402	211	9.5	32	Epraa	325	-382	0	0		0	0	0	0	0
257	1	22	252	-1	299	195	18.5	28	MSppaapp	212	-520	0	0		0	0	0	0	0
258	1	93	30	-1	483	177	6.9	28	ABarpppapp	42	0	0	0		0	0	0	0	0
259	1	154	215	-1	582	164	13.2	28	ABprapapap	202	0	0	0		0	0	0	0	0
260	1	240	328	-1	521	384	8.5	33	ABarppapp	321	-476	0	0		0	0	0	0	0
261	1	236	51	-1	200	196	24.4	30	ABaraaappp	270	0	0	0		0	0	0	0	0
262	1	98	36	-1	179	275	25.3	29	ABalpaaaap	187	0	0	0		0	0	0	0	0
263	1	270	356	-1	523	296	25.0	26	ABplpppppp	267	273	0	0		0	0	0	0	0
264	1	231	8	-1	426	342	24.4	28	ABplppppaa	280	205	0	0		0	0	0	0	0
265	1	68	314	-1	450	291	25.8	31	ABplpapppp	319	1930	0	0		0	0	0	0	0
266	1	163	269	-1	531	151	18.5	32	ABprappaap	320	802	0	0		0	0	0	0	0
267	1	324	128	-1	240	129	20.6	31	ABpraaapap	279	486	0	0		0	0	0	0	0
268	1	71	126	-1	164	156	16.5	27	ABalaappap	263	127	0	0		0	0	0	0	0
269	1	320	189	-1	544	278	21.3	34	Cpppp	345	637	0	0		0	0	0	0	0
270	1	339	346	-1	501	173	22.9	31	ABprpppaaa	310	-229	0	0		0	0	0	0	0
271	1	193	276	-1	183	141	21.3	31	ABalaapapp	248	187	0	0		0	0	0	0	0
272	1	255	154	-1	441	283	7.6	32	Eplaa	324	-510	0	0		0	0	0	0	0
273	1	48	270	-1	363	204	24.7	33	ABprpappaa	325	1426	0	0		0	0	0	0	0
274	1	112	236	-1	209	370	21.4	29	ABalppappa	234	0	0	0		0	0	0	0	0
275	1	246	272	-1	300	155	5.2	25	ABarpappaa	201	0	0	0		0	0	0	0	0
276	1	24	288	-1	151	356	21.7	31	ABalppapaa	300	0	0	0		0	0	0	0	0
277	1	123	160	233	473	195	18.4	35	Cppaa	352	134	0	0		0	0	0	0	0
278	1	78	286	-1	428	257	14.1	33	Ealpp	338	395	0	0		0	0	0	0	0
279	1	340	92	-1	372	203	19.5	29	MSpppaap	254	482	0	0		0	0	0	0	0
280	1	185	136	-1	204	119	13.8	31	ABalaapppp	227	0	0	0		0	0	0	0	0
281	1	238	94	-1	582	272	24.5	32	ABprappppp	306	-1176	0	0		0	0	0	0	0
282	1	221	194	-1	358	245	19.3	32	MSpapaap	310	1129	0	0		0	0	0	0	0
283	1	224	193	-1	307	246	19.0	31	MSpapaaa	301	130	0	0		0	0	0	0	0
284	1	32	19	-1	211	387	8.2	30	ABplaapapa	213	0	0	0		0	0	0	0	0
285	1	278	275	-1	403	116	21.2	28	ABprppaaaa	267	-33	0	0		0	0	0	0	0
286	1	135	323	-1	410	211	20.6	33	MSpapppa	113	0	0	0		0	0	0	0	0
287	1	296	209	-1	223	185	18.4	28	MSppaaap	-12	0	0	0		0	0	0	0	0
288	1	148	53	-1	545	401	15.3	30	ABplapappa	265	71	0	0		0	0	0	0	0
289	1	304	279	-1	456	303	13.5	33	Eplap	331	-49	0	0		0	0	0	0	0
290	1	266	351	-1	292	135	18.0	27	ABprpaapaa	249	157	0	0		0	0	0	0	0
291	1	21	76	-1	554	249	16.8	30	Cpppap	323	0	0	0		0	0	0	0	0
292	1	308	167	-1	252	248	23.8	30	ABarapapaa	269	594	0	0		0	0	0	0	0
293	1	249	31	-1	309	99	14.1	30	ABpraaappp	464	0	0	0		0	0	0	0	0
294	1	314	254	-1	261	163	12.7	29	MSppappa	-16	0	0	0		0	0	0	0	0
295	1	69	83	-1	288	119	10.3	30	ABpraapapp	451	0	0	0		0	0	0	0	0
296	1	72	105	-1	259	342	4.9	25	ABplaaapaa	247	386	0	0		0	0	0	0	0
297	1	259	290	-1	361	224	10.8	33	Ealap	331	212	0	0		0	0	0	0	0
298	1	201	165	-1	206	380	15.7	29	ABplpaapaa	248	-137	0	0		0	0	0	0	0
299	1	179	311	-1	146	144	13.8	27	ABalaaappr	-30	0	0	0		0	0	0	0	0
300	1	312	61	-1	492	244	18.4	35	Cppap	355	-595	0	0		0	0	0	0	0
301	0	113	-1	-1	547	257	25.3	27		265	85	0	0		0	0	0	0	0
302	1	335	284	-1	119	232	10.3	27	ABalappaap	332	0	0	0		0	0	0	0	0
303	1	211	334	-1	554	316	16.5	33	Eplpp	74	0	0	0		0	0	0	0	0
304	1	100	25	-1	497	317	5.3	36	Caaaa	318	433	0	0		0	0	0	0	0
305	1	241	206	-1	381	352	19.9	35	MSaappp	344	-250	0	0		0	0	0	0	0
306	1	265	174	-1	446	424	17.4	31	ABplappaap	264	-759	0	0		0	0	0	0	0
307	1	281	108	-1	374	416	20.6	30	ABplppapap	265	142	0	0		0	0	0	0	0
308	1	283	225	-1	501	139	15.5	30	ABprappaaa	-115	0	0	0		0	0	0	0	0
309	1	337	3	-1	317	403	19.5	30	ABplppaaaa	260	-1373	0	0		0	0	0	0	0
310	1	284	75	-1	273	401	21.6	32	ABplpaaaap	191	0	0	0		0	0	0	0	0
311	1	43	15	-1	173	205	12.3	28	MSpaaaaa	86	0	0	0		0	0	0	0	0
312	1	85	308	-1	320	291	15.8	32	MSaapaap	317	-290	0	0		0	0	0	0	0
313	1	92	262	-1	337	269	9.5	32	Earap	-75	0	0	0		0	0	0	0	0
314	1	50	48	-1	227	136	17.6	27	ABpraaaaap	221	-36	0	0		0	0	0	0	0
315	1	18	248	-1	508	270	23.0	28	ABprpppppp	204	303	0	0		0	0	0	0	0
316	1	232	337	-1	482	118	13.9	29	ABprapaapp	262	174	0	0		0	0	0	0	0
317	1	8	187	-1	349	310	19.8	32	MSaapapp	145	0	0	0		0	0	0	0	0
318	1	204	141	-1	346	425	13.2	30	ABplaapppa	-112	0	0	0		0	0	0	0	0
319	1	243	14	-1	429	131	10.1	30	ABprapaaap	215	0	0	0		0	0	0	0	0
320	1	252	41	-1	265	384	10.5	31	ABalpppppp	-121	0	0	0		0	0	0	0	0
321	1	94	274	313	422	359	10.7	36	Dapp	273	-434	0	0		0	0	0	0	0
322	0	345	-1	-1	111	318	15.4	24		23	0	0	0		0	0	0	0	0
323	1	341	99	-1	350	294	12.8	33	Earpa	255	0	0	0		0	0	0	0	0
324	1	347	317	-1	335	146	20.5	32	ABprpaaapp	270	-422	0	0		0	0	0	0	0
325	1	217	150	-1	153	144	20.3	26	ABalaapapa	247	794	0	0		0	0	0	0	0
326	1	301	162	-1	361	204	4.6	26	ABarpppaaa	208	615	0	0		0	0	0	0	0
327	1	297	13	-1	505	291	15.5	33	Eprpp	327	1006	0	0		0	0	0	0	0
328	1	291	143	-1	269	123	23.0	30	ABprpaaaaa	59	0	0	0		0	0	0	0	0
329	1	286	305	-1	454	316	19.1	31	Capaap	293	-1206	0	0		0	0	0	0	0
330	1	289	117	163	316	253	23.4	33	ABarapappp	226	-135	0	0		0	0	0	0	0
331	1	155	283	-1	539	352	23.8	29	ABplappppp	372	0	0	0		0	0	0	0	0
332	1	261	195	-1	189	166	23.8	31	ABarapppaa	286	324	0	0		0	0	0	0	0
333	0	159	-1	-1	363	306	25.3	31		306	317	0	0		0	0	0	0	0
334	1	295	315	-1	361	110	20.6	30	ABprpapapp	285	-1614	0	0		0	0	0	0	0
335	1	210	205	-1	280	356	21.3	29	ABplpapaaa	270	32	0	0		0	0	0	0	0
336	1	247	255	-1	390	261	21.4	31	MSpapapp	288	100	0	0		0	0	0	0	0
337	1	248	122	-1	261	147	6.3	28	ABarpapaap	279	99	0	0		0	0	0	0	0
338	1	234	344	-1	309	217	25.5	31	ABarappaap	314	196	0	0		0	0	0	0	0
339	1	165	96	-1	471	375	24.5	33	ABplpppaap	289	119	0	0		0	0	0	0	0
340	1	303	338	-1	528	322	7.4	30	Caaapa	223	504	0	0		0	0	0	0	0
341	1	307	118	-1	513	320	21.5	30	Capppp	300	730	0	0		0	0	0	0	0
342	1	121	219	-1	341	409	21.5	30	ABplppapaa	159	0	0	0		0	0	0	0	0
343	1	350	85	-1	349	354	25.6	30	ABplpapapp	-412	0	0	0		0	0	0	0	0
344	1	321	307	-1	515	208	15.4	31	Cpppaa	301	462	0	0		0	0	0	0	0
345	1	190	253	-1	324	235	13.7	30	Ealaa	283	495	0	0		0	0	0	0	0
346	1	195	220	-1	457	337	23.3	31	ABplppppap	314	844	0	0		0	0	0	0	0
347	1	134	268	-1	303	311	24.4	31	ABplpappaa	-146	0	0	0		0	0	0	0	0
348	1	334	102	-1	470	259	11.4	32	Eprpa	287	93	0	0		0	0	0	0	0
349	1	313	242	-1	352	235	22.8	31	MSpapapa	310	-250	0	0		0	0	0	0	0
350	1	336	68	-1	550	200	19.9	30	ABprapppaa	284	184	0	0		0	0	0	0	0
351	1	162	223	-1	473	294	22.5	28	ABplpppppa	273	-470	0	0		0	0	0	0	0
352	1	57	135	-1	550	193	24.5	33	ABprpppaap	291	-448	0	0		0	0	0	0	0
353	1	298	62	-1	420	376	24.6	29	ABplpppaaa	197	0	0	0		0	0	0	0	0
354	1	107	134	-1	176	393	18.6	32	ABalppaapp	38	0	0	0		0	0	0	0	0
355	1	244	359	-1	489	244	23.625	29	ABprpppppa	254	-795	0	0		0	0	0	0	0
356	1	352	183	-1	530	234	25.0	26	ABprpppapa	112	0	0	0		0	0	0	0	0
