# Supplementary material for: The AP-2 Transcription Factor APTF-2 Is Required for Neuroblast and Epidermal Morphogenesis in Caenorhabditis elegans Embryogenesis
Source: PLoS Genet. 2016 May 13;12(5):e1006048. doi: 10.1371/journal.pgen.1006048 (PMC4866721; doi:10.1371/journal.pgen.1006048)
Supplement: S5 Text — (ZIP) [file pgen.1006048.s033.zip › nuclei/t144-nuclei]

1	1	72	127	-1	483	143	22.2	30	ABprppappa	249	-836	0	0		0	0	0	0	0
2	1	29	189	-1	136	251	21.6	30	ABaraaaaaa	346	0	0	0		0	0	0	0	0
3	1	309	240	-1	315	406	19.4	30	ABplppaaaa	139	0	0	0		0	0	0	0	0
4	1	199	217	-1	297	178	25.7	32	ABarappapa	-280	0	0	0		0	0	0	0	0
5	1	224	30	-1	385	107	18.7	30	ABprpaappp	260	122	0	0		0	0	0	0	0
6	1	16	56	-1	161	335	19.7	32	ABalpaappp	316	241	0	0		0	0	0	0	0
7	1	211	23	-1	183	145	13.9	31	ABalaapppa	-81	0	0	0		0	0	0	0	0
8	1	264	281	-1	420	339	24.7	28	ABplppppaa	273	-90	0	0		0	0	0	0	0
9	1	137	29	-1	222	334	22.7	30	ABalpapapa	272	283	0	0		0	0	0	0	0
10	1	204	289	-1	146	226	6.0	29	ABalappapp	265	-380	0	0		0	0	0	0	0
11	1	27	247	-1	174	239	22.6	30	ABaraaaaap	-46	0	0	0		0	0	0	0	0
12	1	71	155	-1	213	147	20.5	28	ABpraaapaa	133	0	0	0		0	0	0	0	0
13	1	327	169	-1	503	289	16.1	33	Eprpp	336	93	0	0		0	0	0	0	0
14	1	319	316	-1	429	130	10.3	31	ABprapaaap	250	-729	0	0		0	0	0	0	0
15	1	311	86	-1	172	203	12.2	29	MSpaaaaa	262	419	0	0		0	0	0	0	0
16	1	177	89	-1	360	117	15.3	30	ABprpaappa	-13	0	0	0		0	0	0	0	0
17	1	15	98	-1	154	211	24.2	31	ABaraaappa	289	991	0	0		0	0	0	0	0
18	1	250	358	-1	424	186	17.4	31	Dpap	296	-134	0	0		0	0	0	0	0
19	1	284	55	-1	211	382	8.5	30	ABplaapapa	292	801	0	0		0	0	0	0	0
20	1	169	117	-1	270	223	10.2	31	MSpaaapp	333	0	0	0		0	0	0	0	0
21	1	62	268	-1	121	302	11.4	28	ABalapaapa	730	0	0	0		0	0	0	0	0
22	1	14	1	-1	307	423	11.4	30	ABplaappap	277	0	0	0		0	0	0	0	0
23	1	236	262	-1	259	117	12.9	29	ABpraapapa	250	735	0	0		0	0	0	0	0
24	1	20	203	-1	169	217	16.1	26	ABaraaaapp	-48	0	0	0		0	0	0	0	0
25	1	304	116	-1	486	316	5.3	37	Caaaa	356	67	0	0		0	0	0	0	0
26	1	1	296	-1	380	392	8.4	29	ABplapaaap	260	121	0	0		0	0	0	0	0
27	1	30	248	-1	321	135	24.5	33	ABprpaaaap	108	0	0	0		0	0	0	0	0
28	1	252	52	270	292	307	20.5	32	ABalpapppp	225	146	0	0		0	0	0	0	0
29	1	74	79	-1	139	292	15.0	27	MSapaaaa	246	-9	0	0		0	0	0	0	0
30	1	258	235	-1	481	178	6.3	28	ABarpppapp	275	25	0	0		0	0	0	0	0
31	1	293	26	-1	310	100	14.3	31	ABpraaappp	231	0	0	0		0	0	0	0	0
32	1	132	177	-1	176	184	9.5	29	ABalapppap	173	0	0	0		0	0	0	0	0
33	1	90	286	-1	370	303	22.4	34	MSaappa	-26	0	0	0		0	0	0	0	0
34	1	60	196	-1	232	131	6.7	26	ABarpapaaa	205	83	0	0		0	0	0	0	0
35	1	45	6	-1	218	192	6.4	29	ABarpaaaa	243	673	0	0		0	0	0	0	0
36	1	262	176	-1	180	276	25.3	29	ABalpaaaap	52	0	0	0		0	0	0	0	0
37	1	160	133	-1	150	253	13.7	28	ABaraapaaa	254	-383	0	0		0	0	0	0	0
38	1	66	51	-1	166	357	12.4	30	ABalppppaa	189	0	0	0		0	0	0	0	0
39	1	12	340	-1	399	109	13.6	30	ABpraapppa	-41	0	0	0		0	0	0	0	0
40	1	98	21	-1	269	415	9.2	26	ABplaappaa	237	334	0	0		0	0	0	0	0
41	1	320	171	-1	263	382	10.2	31	ABalpppppp	283	-572	0	0		0	0	0	0	0
42	1	200	104	-1	471	372	12.7	30	Cappaa	301	-198	0	0		0	0	0	0	0
43	1	156	180	-1	462	185	12.2	35	Dppp	354	-277	0	0		0	0	0	0	0
44	1	100	305	-1	529	159	21.6	32	ABprppappp	301	-21	0	0		0	0	0	0	0
45	1	148	197	-1	223	273	22.8	29	ABalpappaa	147	0	0	0		0	0	0	0	0
46	1	7	7	-1	585	213	17.6	30	ABprappapp	216	0	0	0		0	0	0	0	0
47	1	248	229	-1	517	415	13.8	29	ABplapapap	92	0	0	0		0	0	0	0	0
48	1	314	227	-1	222	135	17.5	28	ABpraaaaap	253	-26	0	0		0	0	0	0	0
49	1	104	314	-1	444	403	22.8	32	ABplppappp	309	362	0	0		0	0	0	0	0
50	1	173	134	-1	311	165	12.5	29	MSppappp	253	319	0	0		0	0	0	0	0
51	1	261	232	-1	196	194	24.6	30	ABaraaappp	266	0	0	0		0	0	0	0	0
52	1	36	135	-1	586	197	11.6	30	ABprapappa	252	146	0	0		0	0	0	0	0
53	1	288	110	-1	546	398	15.7	31	ABplapappa	287	1009	0	0		0	0	0	0	0
54	1	178	297	-1	342	316	4.4	28	ABarppaaaa	225	640	0	0		0	0	0	0	0
55	1	10	219	-1	137	279	24.4	31	ABalpaaaaa	-91	0	0	0		0	0	0	0	0
56	1	107	290	-1	426	294	22.3	34	MSpappa	334	-518	0	0		0	0	0	0	0
57	1	228	302	-1	327	161	15.6	32	MSppppa	-13	0	0	0		0	0	0	0	0
58	1	253	201	-1	286	371	5.9	29	ABplaaapap	254	-184	0	0		0	0	0	0	0
59	1	238	50	-1	241	376	6.4	30	ABplaapapp	278	-185	0	0		0	0	0	0	0
60	1	61	91	-1	283	294	16.3	31	MSaapaaa	295	1505	0	0		0	0	0	0	0
61	1	300	178	-1	495	240	18.3	36	Cppap	362	686	0	0		0	0	0	0	0
62	1	353	350	-1	421	375	24.5	30	ABplpppaaa	296	1621	0	0		0	0	0	0	0
63	1	105	294	-1	386	160	13.8	31	Dpaa	299	309	0	0		0	0	0	0	0
64	1	166	10	-1	198	340	16.1	26	MSapapaa	220	-284	0	0		0	0	0	0	0
65	1	202	82	-1	161	378	14.8	30	ABalpppapa	281	693	0	0		0	0	0	0	0
66	1	87	81	-1	298	345	15.3	33	MSappaa	296	-21	0	0		0	0	0	0	0
67	1	231	292	-1	340	169	25.4	32	ABarappapp	356	0	0	0		0	0	0	0	0
68	1	350	322	-1	552	198	19.8	30	ABprapppaa	261	-151	0	0		0	0	0	0	0
69	1	201	11	-1	131	253	17.8	29	ABalpaapaa	255	0	0	0		0	0	0	0	0
70	1	31	53	-1	556	328	10.4	29	Caaapp	231	-802	0	0		0	0	0	0	0
71	1	38	58	-1	359	174	10.5	33	MSppppp	-22	0	0	0		0	0	0	0	0
72	1	35	195	-1	402	136	9.1	30	ABprapaaaa	256	-197	0	0		0	0	0	0	0
73	1	165	239	-1	242	382	23.3	30	ABalppappp	254	638	0	0		0	0	0	0	0
74	1	42	67	-1	186	267	14.4	29	ABaraapaap	-187	0	0	0		0	0	0	0	0
75	1	310	319	-1	274	400	21.7	32	ABplpaaaap	66	0	0	0		0	0	0	0	0
76	1	291	309	-1	554	247	16.6	30	Cpppap	296	-30	0	0		0	0	0	0	0
77	1	205	277	-1	405	155	24.6	32	ABprppaapa	282	356	0	0		0	0	0	0	0
78	1	221	147	-1	448	113	17.1	33	ABpraapppp	296	1239	0	0		0	0	0	0	0
79	1	9	33	-1	248	256	17.5	31	ABaraapppa	243	-467	0	0		0	0	0	0	0
80	1	145	16	-1	245	225	14.1	28	MSpaapaa	95	0	0	0		0	0	0	0	0
81	1	53	28	-1	101	279	13.7	28	ABalapaaap	272	442	0	0		0	0	0	0	0
82	1	222	279	-1	116	337	14.3	30	ABalpppaaa	15	0	0	0		0	0	0	0	0
83	1	295	131	-1	285	121	10.7	29	ABpraapapp	94	0	0	0		0	0	0	0	0
84	1	65	32	-1	257	270	7.6	28	MSaaaapp	260	27	0	0		0	0	0	0	0
85	1	343	95	-1	351	355	25.6	30	ABplpapapp	309	-169	0	0		0	0	0	0	0
86	1	242	272	-1	411	362	15.4	30	Capaaa	291	1232	0	0		0	0	0	0	0
87	1	59	115	-1	478	411	17.6	31	ABplappapp	309	1053	0	0		0	0	0	0	0
88	1	220	179	-1	216	213	11.5	31	MSpaaaap	-190	0	0	0		0	0	0	0	0
89	0	58	-1	-1	337	200	14.1	27		217	-300	0	0		0	0	0	0	0
90	1	232	93	-1	287	156	20.4	30	ABprpapaaa	298	382	0	0		0	0	0	0	0
91	1	116	334	-1	374	151	23.3	29	ABprpapaap	124	0	0	0		0	0	0	0	0
92	1	279	303	-1	377	198	18.9	28	MSpppaap	270	50	0	0		0	0	0	0	0
93	1	212	35	-1	256	360	17.6	29	MSapaapp	293	807	0	0		0	0	0	0	0
94	1	281	354	-1	578	265	24.3	33	ABprappppp	304	64	0	0		0	0	0	0	0
95	1	57	107	-1	174	245	9.8	30	MSaaaaap	167	0	0	0		0	0	0	0	0
96	1	339	348	-1	470	376	24.3	32	ABplpppaap	250	128	0	0		0	0	0	0	0
97	1	110	237	-1	286	230	15.8	31	ABaraapppp	392	0	0	0		0	0	0	0	0
98	1	215	204	-1	89	252	15.5	29	ABalaaaala	287	566	0	0		0	0	0	0	0
99	1	323	12	-1	350	295	12.6	32	Earpa	321	496	0	0		0	0	0	0	0
100	1	26	101	-1	241	408	18.4	29	ABplpaaapa	233	420	0	0		0	0	0	0	0
101	1	223	73	-1	219	387	18.5	29	ABplpaaaaa	-162	0	0	0		0	0	0	0	0
102	1	348	226	-1	473	261	11.4	32	Eprpa	308	67	0	0		0	0	0	0	0
103	1	91	301	-1	381	270	5.4	30	ABarpaappp	299	-435	0	0		0	0	0	0	0
104	1	146	102	-1	435	160	5.8	30	ABarpppapa	295	407	0	0		0	0	0	0	0
105	1	296	246	-1	258	343	5.2	25	ABplaaapaa	227	240	0	0		0	0	0	0	0
106	1	3	112	-1	185	135	8.5	31	ABpraapaaa	57	0	0	0		0	0	0	0	0
107	1	120	62	-1	124	167	16.7	27	ABalaappaa	205	0	0	0		0	0	0	0	0
108	1	307	207	-1	373	413	20.6	30	ABplppapap	279	207	0	0		0	0	0	0	0
109	1	2	92	-1	492	415	10.3	29	ABplapapaa	246	767	0	0		0	0	0	0	0
110	1	83	329	-1	210	334	19.4	26	MSapaapa	217	245	0	0		0	0	0	0	0
111	1	85	208	-1	215	249	7.8	28	MSaaaapa	275	0	0	0		0	0	0	0	0
112	1	158	253	-1	506	370	23.0	30	ABplapppap	282	-536	0	0		0	0	0	0	0
113	1	82	74	-1	376	426	15.9	32	ABplaapppp	236	0	0	0		0	0	0	0	0
114	1	207	17	-1	279	115	15.5	32	ABpraaappa	161	0	0	0		0	0	0	0	0
115	1	6	15	-1	406	419	18.6	30	ABplappaaa	436	0	0	0		0	0	0	0	0
116	1	54	123	-1	164	291	22.0	28	ABalpaaapa	237	0	0	0		0	0	0	0	0
117	1	330	351	-1	306	246	23.2	30	ABarapapppa	206	-217	0	0		0	0	0	0	0
118	1	341	159	-1	510	318	21.4	30	Capppp	285	1291	0	0		0	0	0	0	0
119	1	49	258	-1	354	134	19.0	28	ABprpapapa	249	275	0	0		0	0	0	0	0
120	1	44	88	-1	450	107	11.0	26	ABprapaapa	240	950	0	0		0	0	0	0	0
121	1	171	234	-1	526	235	6.5	31	Cpaapa	313	1650	0	0		0	0	0	0	0
122	1	337	149	-1	260	143	6.6	29	ABarpapaap	437	0	0	0		0	0	0	0	0
123	1	216	202	-1	352	398	7.2	27	ABplapaaaa	256	-526	0	0		0	0	0	0	0
124	1	106	2	-1	293	231	5.5	36	ABarpaapa	359	1074	0	0		0	0	0	0	0
125	1	8	142	-1	214	326	10.4	26	MSapappa	225	-278	0	0		0	0	0	0	0
126	1	268	173	-1	155	156	16.6	28	ABalaappap	255	284	0	0		0	0	0	0	0
127	1	93	320	-1	300	356	24.6	32	ABplpapapa	302	1273	0	0		0	0	0	0	0
128	1	267	163	-1	242	130	20.5	31	ABpraaapap	249	-134	0	0		0	0	0	0	0
129	1	175	113	-1	141	220	17.8	27	ABaraaaapa	279	0	0	0		0	0	0	0	0
130	1	89	124	-1	295	356	11.3	32	MSapppa	281	0	0	0		0	0	0	0	0
131	1	13	310	-1	261	210	5.3	28	ABarpaaapp	266	769	0	0		0	0	0	0	0
132	1	249	238	-1	552	255	8.4	32	Cpaapp	276	1073	0	0		0	0	0	0	0
133	1	117	34	-1	225	295	16.0	33	ABaraapapa	171	0	0	0		0	0	0	0	0
134	1	354	49	-1	179	394	18.6	31	ABalppaapp	34	0	0	0		0	0	0	0	0
135	1	352	141	-1	550	190	24.4	33	ABprpppaap	327	227	0	0		0	0	0	0	0
136	1	280	265	-1	200	123	13.6	31	ABalaapppp	254	849	0	0		0	0	0	0	0
137	1	172	125	-1	181	319	24.5	29	ABalpapaaa	281	-561	0	0		0	0	0	0	0
138	1	162	327	-1	298	294	10.7	30	Earaa	296	471	0	0		0	0	0	0	0
139	1	151	114	-1	149	264	7.0	28	ABalapapap	282	107	0	0		0	0	0	0	0
140	1	97	9	-1	120	256	7.6	25	ABalapapaa	112	0	0	0		0	0	0	0	0
141	1	318	128	-1	345	426	13.3	31	ABplaapppa	189	0	0	0		0	0	0	0	0
142	1	135	99	-1	580	272	11.1	32	Cpapap	319	-478	0	0		0	0	0	0	0
143	1	328	167	-1	267	124	22.6	29	ABprpaaaaa	257	965	0	0		0	0	0	0	0
144	1	134	212	-1	459	244	22.5	33	MSpapppp	319	120	0	0		0	0	0	0	0
145	1	190	126	-1	157	346	8.8	29	ABalapappp	116	0	0	0		0	0	0	0	0
146	1	226	318	-1	188	352	6.4	31	ABplaapaap	-252	0	0	0		0	0	0	0	0
147	1	23	46	-1	344	360	5.2	29	ABplaaappp	292	961	0	0		0	0	0	0	0
148	1	128	66	-1	360	378	23.5	30	ABplppaapa	301	1156	0	0		0	0	0	0	0
149	1	189	338	-1	589	342	13.1	34	Caapa	343	12	0	0		0	0	0	0	0
150	1	325	150	-1	157	142	20.2	27	ABalaapapa	236	474	0	0		0	0	0	0	0
151	1	154	41	-1	170	235	19.6	28	ABaraaapaa	245	-130	0	0		0	0	0	0	0
152	1	139	44	-1	217	224	15.8	31	ABaraappap	278	471	0	0		0	0	0	0	0
153	1	143	61	-1	143	314	8.7	30	ABalapappa	256	711	0	0		0	0	0	0	0
154	1	272	187	-1	438	281	7.9	33	Eplaa	322	52	0	0		0	0	0	0	0
155	1	167	129	-1	371	236	14.5	33	Ealpa	330	-1151	0	0		0	0	0	0	0
156	1	235	68	-1	379	376	12.7	31	Dapa	130	0	0	0		0	0	0	0	0
157	0	-1	-1	-1	416	193	15.0	27		191	258	0	0		0	0	0	0	0
158	1	214	282	-1	230	152	8.6	28	ABalappppp	284	-640	0	0		0	0	0	0	0
159	1	17	244	-1	549	148	12.6	30	ABprapapaa	274	734	0	0		0	0	0	0	0
160	1	277	308	-1	462	183	16.5	31	Cppaaa	261	397	0	0		0	0	0	0	0
161	1	101	40	-1	275	194	13.6	30	MSpaapap	285	-1031	0	0		0	0	0	0	0
162	1	326	156	-1	360	194	4.6	27	ABarpppaaa	238	-1310	0	0		0	0	0	0	0
163	1	330	97	-1	334	259	22.5	28	ABarapapppp	204	-531	0	0		0	0	0	0	0
164	1	52	280	330	279	255	12.7	29	MSaaapp	163	0	0	0		0	0	0	0	0
165	1	298	228	-1	205	377	15.5	28	ABplpaapaa	280	166	0	0		0	0	0	0	0
166	1	208	276	-1	274	213	23.8	30	ABarappaaa	269	1231	0	0		0	0	0	0	0
167	1	292	307	-1	252	242	23.4	29	ABarapapaa	253	197	0	0		0	0	0	0	0
168	1	80	266	-1	316	380	16.4	30	MSappap	292	-141	0	0		0	0	0	0	0
169	1	164	192	-1	172	309	5.5	28	ABplaapaaa	256	0	0	0		0	0	0	0	0
170	1	193	251	-1	173	183	16.8	26	MSppaaaa	214	-923	0	0		0	0	0	0	0
171	1	141	359	-1	407	311	24.9	27	ABplpapppa	182	562	0	0		0	0	0	0	0
172	1	25	43	-1	446	389	7.3	33	ABarppapa	326	1848	0	0		0	0	0	0	0
173	1	70	69	-1	188	147	17.7	28	ABpraaaaaa	154	0	0	0		0	0	0	0	0
174	1	306	122	-1	442	422	17.1	30	ABplappaap	272	470	0	0		0	0	0	0	0
175	1	126	311	-1	466	202	24.5	31	ABprpapppp	225	-475	0	0		0	0	0	0	0
176	1	115	172	-1	101	294	17.7	29	ABalaaaalp	239	0	0	0		0	0	0	0	0
177	1	11	63	-1	255	350	24.7	32	ABalpapapp	105	0	0	0		0	0	0	0	0
178	1	210	71	-1	245	311	19.4	31	ABalpapppa	311	-48	0	0		0	0	0	0	0
179	1	109	37	-1	105	220	13.3	29	ABalaaapal	126	0	0	0		0	0	0	0	0
180	1	37	345	-1	297	321	5.4	28	ABplaaaapp	171	0	0	0		0	0	0	0	0
181	1	67	274	-1	194	372	10.8	29	ABalppppap	272	0	0	0		0	0	0	0	0
182	1	79	20	-1	394	419	9.8	27	ABplapaapa	55	0	0	0		0	0	0	0	0
183	1	356	222	-1	539	235	25.0	32	ABprpppapa	312	-399	0	0		0	0	0	0	0
184	1	240	336	-1	437	219	5.1	32	Cpaaaa	293	1098	0	0		0	0	0	0	0
185	1	84	38	-1	279	411	18.4	30	ABplpaaapp	309	-701	0	0		0	0	0	0	0
186	1	157	160	-1	131	174	21.5	30	ABalaapaaa	-13	0	0	0		0	0	0	0	0
187	1	317	157	-1	347	308	19.6	32	MSaapapp	286	-163	0	0		0	0	0	0	0
188	1	198	275	-1	280	164	16.3	28	MSppapap	277	425	0	0		0	0	0	0	0
189	1	269	39	-1	541	272	21.0	34	Cpppp	334	-48	0	0		0	0	0	0	0
190	1	33	323	-1	237	403	15.4	29	ABplpaapap	265	1013	0	0		0	0	0	0	0
191	1	159	166	-1	354	93	13.6	31	ABpraappap	287	-2	0	0		0	0	0	0	0
192	1	18	138	-1	236	343	14.8	27	MSapapap	246	-532	0	0		0	0	0	0	0
193	1	283	118	-1	304	243	18.8	29	MSpapaaa	272	543	0	0		0	0	0	0	0
194	1	282	181	-1	355	242	18.4	32	MSpapaap	322	-659	0	0		0	0	0	0	0
195	1	332	215	-1	185	162	23.8	31	ABarapppaa	272	56	0	0		0	0	0	0	0
196	1	233	164	-1	328	251	4.8	30	ABarpaappa	308	-116	0	0		0	0	0	0	0
197	1	102	200	-1	190	281	5.3	28	ABplaaaaaa	50	0	0	0		0	0	0	0	0
198	1	75	42	-1	191	217	13.8	29	ABaraappaa	241	137	0	0		0	0	0	0	0
199	1	22	211	-1	252	301	14.3	30	ABaraapapp	63	0	0	0		0	0	0	0	0
200	1	241	259	-1	329	92	17.9	29	ABprpaapap	34	0	0	0		0	0	0	0	0
201	0	182	-1	-1	511	323	25.2	27		239	211	0	0		0	0	0	0	0
202	1	244	324	-1	239	172	16.5	27	MSppapaa	234	-270	0	0		0	0	0	0	0
203	1	121	273	-1	316	383	6.4	27	ABplaaappa	-162	0	0	0		0	0	0	0	0
204	1	78	313	-1	448	232	12.4	31	Eprap	296	-292	0	0		0	0	0	0	0
205	1	335	242	-1	275	352	21.4	28	ABplpapaaa	279	-20	0	0		0	0	0	0	0
206	1	305	317	-1	377	353	19.9	35	MSaappp	462	0	0	0		0	0	0	0	0
207	1	21	57	-1	124	303	21.6	29	ABalpaappa	618	0	0	0		0	0	0	0	0
208	1	124	254	-1	311	130	7.7	28	ABarpappap	158	0	0	0		0	0	0	0	0
209	1	287	140	-1	218	182	18.4	28	MSppaaap	214	-339	0	0		0	0	0	0	0
210	1	168	291	-1	487	361	16.3	30	Cappap	285	-137	0	0		0	0	0	0	0
211	1	187	96	-1	596	232	13.7	29	ABprapappp	117	0	0	0		0	0	0	0	0
212	1	95	144	-1	257	108	17.9	31	ABpraaaapp	286	287	0	0		0	0	0	0	0
213	1	46	306	-1	566	230	21.8	29	ABprapppap	256	332	0	0		0	0	0	0	0
214	1	246	278	-1	260	323	8.3	26	MSapappp	342	0	0	0		0	0	0	0	0
215	1	259	256	-1	580	163	13.3	28	ABprapapap	279	-463	0	0		0	0	0	0	0
216	1	149	87	-1	121	296	7.9	28	ABalapaapp	160	0	0	0		0	0	0	0	0
217	1	51	4	-1	414	427	13.3	29	ABplapaapp	240	0	0	0		0	0	0	0	0
218	1	129	214	-1	165	323	15.0	27	MSapaaap	-24	0	0	0		0	0	0	0	0
219	1	342	312	-1	339	412	21.3	31	ABplppapaa	281	-131	0	0		0	0	0	0	0
220	1	346	287	-1	456	337	22.8	32	ABplppppap	250	-586	0	0		0	0	0	0	0
221	1	94	18	-1	243	291	9.9	31	MSaaapap	111	0	0	0		0	0	0	0	0
222	0	333	-1	-1	362	311	24.8	29		260	-47	0	0		0	0	0	0	0
223	1	351	271	-1	474	298	22.7	28	ABplpppppa	249	156	0	0		0	0	0	0	0
224	1	227	83	-1	336	368	11.6	30	Daaa	304	1079	0	0		0	0	0	0	0
225	1	308	154	-1	504	141	15.1	30	ABprappaaa	280	-757	0	0		0	0	0	0	0
226	0	197	-1	-1	326	423	15.7	23		208	28	0	0		0	0	0	0	0
227	1	147	233	-1	281	268	24.1	30	ABarapapap	238	-95	0	0		0	0	0	0	0
228	1	114	299	-1	320	206	21.1	29	MSpppaaa	291	1035	0	0		0	0	0	0	0
229	1	86	331	-1	317	278	19.2	28	MSaapapa	279	159	0	0		0	0	0	0	0
230	1	103	183	-1	134	222	13.4	27	MSaaaaaa	244	83	0	0		0	0	0	0	0
231	1	251	184	-1	220	297	25.6	31	ABalpapaap	306	119	0	0		0	0	0	0	0
232	1	247	185	-1	457	139	23.5	29	ABprppapap	256	-147	0	0		0	0	0	0	0
233	1	277	121	-1	487	204	20.2	31	Cppaap	251	707	0	0		0	0	0	0	0
234	1	24	223	-1	482	138	8.7	33	ABarppppa	-179	0	0	0		0	0	0	0	0
235	1	4	139	-1	104	196	16.3	28	ABalaaapar	55	0	0	0		0	0	0	0	0
236	1	274	339	-1	207	369	21.4	30	ABalppappa	234	0	0	0		0	0	0	0	0
237	1	192	24	-1	136	177	10.0	29	ABalappapa	230	97	0	0		0	0	0	0	0
238	1	153	161	-1	99	233	18.4	30	ABalaaaarl	158	0	0	0		0	0	0	0	0
239	1	43	224	-1	358	338	8.5	34	MSapppp	-4	0	0	0		0	0	0	0	0
240	1	217	225	-1	491	395	20.3	29	ABplapppaa	13	0	0	0		0	0	0	0	0
241	1	123	295	-1	485	342	20.2	31	Capapp	278	-690	0	0		0	0	0	0	0
242	1	349	119	-1	357	234	21.7	27	MSpapapa	262	-216	0	0		0	0	0	0	0
243	1	96	22	-1	160	274	18.9	29	ABalpaapapa	273	-9	0	0		0	0	0	0	0
244	0	-1	-1	-1	431	117	21.8	26		241	162	0	0		0	0	0	0	0
245	1	131	111	-1	97	254	11.3	26	ABalapaaaa	233	101	0	0		0	0	0	0	0
246	1	174	54	-1	388	159	18.4	31	MSpppap	253	0	0	0		0	0	0	0	0
247	1	188	300	-1	227	112	15.8	32	ABpraaaapa	208	0	0	0		0	0	0	0	0
248	1	315	191	-1	505	269	22.9	29	ABprpppppp	253	599	0	0		0	0	0	0	0
249	1	186	190	-1	198	166	7.5	27	ABalappppa	211	748	0	0		0	0	0	0	0
250	1	184	78	-1	595	349	17.5	32	Caappd	-190	0	0	0		0	0	0	0	0
251	1	108	47	-1	276	243	20.9	32	ABarapappa	450	0	0	0		0	0	0	0	0
252	1	257	285	-1	300	195	18.6	30	MSppaapp	214	-864	0	0		0	0	0	0	0
253	1	345	346	-1	327	236	13.4	29	Ealaa	291	373	0	0		0	0	0	0	0
254	1	294	72	-1	256	161	12.7	28	MSppappa	302	0	0	0		0	0	0	0	0
255	1	336	174	-1	389	258	21.4	32	MSpapapp	310	-19	0	0		0	0	0	0	0
256	1	150	136	-1	449	366	15.8	29	Capapa	278	185	0	0		0	0	0	0	0
257	1	237	298	-1	398	193	24.8	31	ABprpappap	230	413	0	0		0	0	0	0	0
258	1	179	108	-1	594	241	20.8	30	ABprappppa	263	95	0	0		0	0	0	0	0
259	1	56	19	-1	196	284	10.4	30	MSaaapaa	433	0	0	0		0	0	0	0	0
260	1	41	31	-1	317	177	6.5	28	ABarpapapp	280	-77	0	0		0	0	0	0	0
261	1	48	210	-1	265	394	13.9	29	ABplpaappa	-41	0	0	0		0	0	0	0	0
262	1	313	230	-1	339	266	9.3	33	Earap	380	0	0	0		0	0	0	0	0
263	1	127	90	-1	320	125	11.9	26	ABpraappaa	52	0	0	0		0	0	0	0	0
264	1	230	333	-1	276	169	7.6	28	ABarpapapa	93	0	0	0		0	0	0	0	0
265	1	234	143	-1	349	117	9.2	28	ABarpapppa	258	-115	0	0		0	0	0	0	0
266	1	213	288	-1	386	359	25.0	29	ABplppaapp	276	104	0	0		0	0	0	0	0
267	1	88	236	-1	196	292	20.9	30	ABalpaaapp	263	126	0	0		0	0	0	0	0
268	1	347	188	-1	310	309	25.4	32	ABplpappaa	-59	0	0	0		0	0	0	0	0
269	1	266	158	-1	526	146	18.2	31	ABprappaap	264	66	0	0		0	0	0	0	0
270	1	273	94	-1	364	205	24.4	34	ABprpappaa	346	157	0	0		0	0	0	0	0
271	1	152	326	-1	488	229	5.7	32	Cpaaap	275	353	0	0		0	0	0	0	0
272	1	275	243	-1	301	154	5.2	26	ABarpappaa	211	572	0	0		0	0	0	0	0
273	1	133	186	-1	402	284	11.5	34	Earpp	347	-763	0	0		0	0	0	0	0
274	1	321	194	-1	443	348	10.5	30	Dappp	190	-733	0	0		0	0	0	0	0
275	1	285	267	-1	405	121	22.0	28	ABprppaaaa	241	177	0	0		0	0	0	0	0
276	1	271	360	-1	185	143	21.4	29	ABalaapapp	254	437	0	0		0	0	0	0	0
277	1	183	263	-1	394	364	5.2	29	ABarppaaap	297	711	0	0		0	0	0	0	0
278	1	40	64	-1	427	153	14.9	30	Dppa	298	-83	0	0		0	0	0	0	0
279	1	289	165	-1	460	301	13.4	32	Eplap	326	37	0	0		0	0	0	0	0
280	1	209	231	-1	281	426	15.4	30	ABplpaappp	262	-310	0	0		0	0	0	0	0
281	1	69	252	-1	189	401	13.1	32	ABalpppapp	-35	0	0	0		0	0	0	0	0
282	1	113	13	-1	526	362	17.1	29	Capppa	51	0	0	0		0	0	0	0	0
283	1	331	260	-1	535	351	24.1	29	ABplappppp	285	-171	0	0		0	0	0	0	0
284	1	302	175	-1	122	238	10.3	28	ABalappaap	24	0	0	0		0	0	0	0	0
285	1	219	70	-1	223	235	25.5	33	ABarapaaap	287	514	0	0		0	0	0	0	0
286	1	278	343	-1	428	256	14.5	33	Ealpp	337	150	0	0		0	0	0	0	0
287	1	206	255	-1	498	307	11.2	33	Eplpa	338	683	0	0		0	0	0	0	0
288	1	276	100	-1	153	354	22.3	31	ABalppapaa	303	623	0	0		0	0	0	0	0
289	1	194	162	-1	436	206	24.3	30	ABprpapppa	304	58	0	0		0	0	0	0	0
290	1	297	205	-1	361	228	10.7	32	Ealap	-157	0	0	0		0	0	0	0	0
291	1	118	84	-1	122	176	13.2	27	ABalaaappl	189	0	0	0		0	0	0	0	0
292	1	225	337	-1	553	390	19.4	31	ABplapappp	-15	0	0	0		0	0	0	0	0
293	1	142	168	-1	528	397	22.4	29	ABplappppa	271	1619	0	0		0	0	0	0	0
294	1	218	132	-1	253	191	19.9	28	MSppaapa	217	1050	0	0		0	0	0	0	0
295	1	229	209	-1	117	335	17.4	32	ABalppaaap	46	0	0	0		0	0	0	0	0
296	1	203	332	-1	302	111	20.8	29	ABprpaaapa	285	738	0	0		0	0	0	0	0
297	1	119	14	-1	454	413	11.9	29	ABplappapa	282	398	0	0		0	0	0	0	0
298	1	180	249	-1	512	177	8.3	28	ABarpppppa	191	414	0	0		0	0	0	0	0
299	1	255	221	-1	166	202	7.0	30	ABalapppaa	292	268	0	0		0	0	0	0	0
300	1	47	357	-1	244	243	20.7	32	ABarapaapp	322	-626	0	0		0	0	0	0	0
301	0	322	-1	-1	111	315	15.7	23		337	0	0	0		0	0	0	0	0
302	1	50	77	-1	456	348	5.1	28	ABarppaapp	180	0	0	0		0	0	0	0	0
303	1	155	198	-1	366	141	7.5	30	ABarpapppp	242	96	0	0		0	0	0	0	0
304	1	55	120	-1	393	168	5.5	29	ABarpppaap	279	160	0	0		0	0	0	0	0
305	1	329	148	-1	451	321	19.6	33	Capaap	138	0	0	0		0	0	0	0	0
306	1	5	27	-1	243	204	9.2	27	MSpaaapa	-208	0	0	0		0	0	0	0	0
307	1	344	220	-1	516	206	15.5	32	Cpppaa	103	0	0	0		0	0	0	0	0
308	1	312	170	-1	322	289	15.7	32	MSaapaap	320	-452	0	0		0	0	0	0	0
309	1	245	341	-1	144	172	19.6	30	ABalaapaap	265	863	0	0		0	0	0	0	0
310	1	63	328	-1	252	291	4.7	28	ABplaaaapa	43	0	0	0		0	0	0	0	0
311	1	299	48	-1	146	145	13.6	28	ABalaaappr	550	0	0	0		0	0	0	0	0
312	1	28	137	-1	557	174	17.2	31	ABprappapa	95	0	0	0		0	0	0	0	0
313	1	321	65	-1	407	370	10.4	30	Dappa	210	0	0	0		0	0	0	0	0
314	1	265	245	-1	449	292	25.5	29	ABplpapppp	260	-190	0	0		0	0	0	0	0
315	1	334	315	-1	360	111	20.8	32	ABprpapapp	285	-375	0	0		0	0	0	0	0
316	1	112	261	-1	604	287	17.3	32	Cpapaa	327	-1496	0	0		0	0	0	0	0
317	1	324	206	-1	334	150	20.5	32	ABprpaaapp	200	0	0	0		0	0	0	0	0
318	1	125	151	-1	397	403	23.6	32	ABplppappa	120	0	0	0		0	0	0	0	0
319	1	111	283	-1	253	302	23.4	32	ABalpappap	-61	0	0	0		0	0	0	0	0
320	1	34	109	-1	132	359	13.4	28	ABalpppaap	243	429	0	0		0	0	0	0	0
321	1	73	85	-1	316	373	22.1	30	ABplpapaap	133	0	0	0		0	0	0	0	0
322	1	163	269	-1	193	362	24.3	29	ABalppapap	289	597	0	0		0	0	0	0	0
323	1	286	75	-1	415	208	20.5	31	MSpapppa	104	0	0	0		0	0	0	0	0
324	1	32	45	-1	216	310	5.6	30	ABplaaaaap	293	37	0	0		0	0	0	0	0
325	1	136	103	-1	228	374	12.5	29	ABalpppppa	256	-183	0	0		0	0	0	0	0
326	1	181	250	-1	361	358	15.7	32	Daap	318	422	0	0		0	0	0	0	0
327	1	185	342	-1	238	175	25.5	35	ABarapppap	302	803	0	0		0	0	0	0	0
328	1	260	106	-1	522	382	8.5	33	ABarppapp	326	712	0	0		0	0	0	0	0
329	1	81	264	-1	601	290	21.5	33	Cpappd	78	0	0	0		0	0	0	0	0
330	1	161	218	-1	120	205	21.7	28	ABalaaaarr	287	-185	0	0		0	0	0	0	0
331	1	122	76	-1	236	164	23.2	32	ABarappppa	303	161	0	0		0	0	0	0	0
332	1	130	153	-1	230	117	10.6	32	ABpraapaap	292	48	0	0		0	0	0	0	0
333	1	138	59	-1	481	329	24.7	30	ABplpppapa	282	787	0	0		0	0	0	0	0
334	1	303	321	-1	556	312	16.5	33	Eplpp	328	1093	0	0		0	0	0	0	0
335	0	92	-1	-1	164	376	17.6	23		192	1230	0	0		0	0	0	0	0
336	1	19	105	-1	581	345	22.6	33	Caappv	328	486	0	0		0	0	0	0	0
337	1	316	146	-1	480	118	13.7	29	ABprapaapp	268	193	0	0		0	0	0	0	0
338	1	340	25	-1	520	322	6.7	30	Caaapa	171	0	0	0		0	0	0	0	0
339	1	144	36	-1	223	222	5.8	27	ABarpaaapa	98	0	0	0		0	0	0	0	0
340	1	170	60	-1	512	213	24.1	31	ABprppppap	99	0	0	0		0	0	0	0	0
341	1	99	335	-1	423	324	5.4	31	ABarppaapa	315	-362	0	0		0	0	0	0	0
342	1	68	145	-1	277	159	23.3	30	ABarappppp	279	573	0	0		0	0	0	0	0
343	1	243	80	-1	198	304	17.3	28	ABalpaapapp	244	-209	0	0		0	0	0	0	0
344	1	338	213	-1	308	216	25.5	33	ABarappaap	273	328	0	0		0	0	0	0	0
345	1	76	152	-1	197	233	18.4	34	ABaraaapap	173	0	0	0		0	0	0	0	0
346	1	270	193	-1	503	166	23.4	32	ABprpppaaa	253	158	0	0		0	0	0	0	0
347	1	140	216	-1	440	171	24.4	31	ABprppaapp	195	1295	0	0		0	0	0	0	0
348	1	254	241	-1	209	222	21.5	30	ABarapaapa	287	715	0	0		0	0	0	0	0
349	1	256	257	-1	402	212	9.5	32	Epraa	326	-163	0	0		0	0	0	0	0
350	1	180	325	-1	549	195	10.5	28	ABarpppppp	241	1042	0	0		0	0	0	0	0
351	1	290	304	-1	288	131	18.3	28	ABprpaapaa	131	0	0	0		0	0	0	0	0
352	1	239	353	-1	468	122	21.2	25	ABprppapaa	175	0	0	0		0	0	0	0	0
353	1	176	130	-1	556	317	24.6	29	Cpappv	492	0	0	0		0	0	0	0	0
354	1	196	344	-1	194	229	24.8	24	ABarapaaaa	-34	0	0	0		0	0	0	0	0
355	0	-1	-1	-1	497	273	24.7	28		209	0	0	0		0	0	0	0	0
356	1	263	293	-1	520	293	25.0	29	ABplpppppp	335	0	0	0		0	0	0	0	0
357	1	191	8	-1	122	207	9.7	24	ABalappaaa	207	-342	0	0		0	0	0	0	0
358	1	77	355	-1	500	189	26.6	34	ABprppppaa	330	1194	0	0		0	0	0	0	0
359	1	355	361	-1	488	245	23.349998	29	ABprpppppa	254	-795	0	0		0	0	0	0	0
