# Supplementary material for: The AP-2 Transcription Factor APTF-2 Is Required for Neuroblast and Epidermal Morphogenesis in Caenorhabditis elegans Embryogenesis
Source: PLoS Genet. 2016 May 13;12(5):e1006048. doi: 10.1371/journal.pgen.1006048 (PMC4866721; doi:10.1371/journal.pgen.1006048)
Supplement: S5 Text — (ZIP) [file pgen.1006048.s033.zip › nuclei/t145-nuclei]

1	1	22	113	-1	307	422	11.5	30	ABplaappap	294	464	0	0		0	0	0	0	0
2	1	124	36	-1	292	230	5.6	37	ABarpaapa	218	0	0	0		0	0	0	0	0
3	0	335	-1	-1	163	372	18.1	22		182	-26	0	0		0	0	0	0	0
4	1	217	195	-1	415	427	12.7	29	ABplapaapp	-77	0	0	0		0	0	0	0	0
5	0	226	-1	-1	328	420	15.8	23		40	0	0	0		0	0	0	0	0
6	1	35	322	-1	219	192	6.1	29	ABarpaaaa	262	-275	0	0		0	0	0	0	0
7	1	46	94	-1	584	210	18.0	30	ABprappapp	286	211	0	0		0	0	0	0	0
8	1	357	335	-1	120	206	9.4	24	ABalappaaa	200	-660	0	0		0	0	0	0	0
9	1	140	168	-1	124	254	7.3	26	ABalapapaa	231	-181	0	0		0	0	0	0	0
10	1	64	159	-1	203	339	16.1	27	MSapapaa	241	17	0	0		0	0	0	0	0
11	1	69	128	-1	131	255	17.5	30	ABalpaapaa	121	0	0	0		0	0	0	0	0
12	1	99	46	-1	356	298	12.4	32	Earpa	320	-417	0	0		0	0	0	0	0
13	1	282	326	-1	527	362	17.2	30	Capppa	295	-828	0	0		0	0	0	0	0
14	1	297	219	-1	453	412	11.5	28	ABplappapa	280	-921	0	0		0	0	0	0	0
15	1	115	231	-1	408	421	18.4	30	ABplappaaa	308	-151	0	0		0	0	0	0	0
16	1	80	227	-1	244	231	13.8	27	MSpaapaa	264	-493	0	0		0	0	0	0	0
17	1	114	194	-1	277	117	15.5	33	ABpraaappa	273	179	0	0		0	0	0	0	0
18	1	221	23	-1	247	291	10.4	30	MSaaapap	287	455	0	0		0	0	0	0	0
19	1	259	53	-1	199	284	10.6	32	MSaaapaa	75	0	0	0		0	0	0	0	0
20	1	182	27	-1	400	417	9.7	27	ABplapaapa	-1	0	0	0		0	0	0	0	0
21	1	40	97	-1	273	415	9.5	26	ABplaappaa	221	-281	0	0		0	0	0	0	0
22	1	243	80	-1	161	276	18.5	29	ABalpaapapa	253	-908	0	0		0	0	0	0	0
23	1	7	230	-1	184	143	14.4	31	ABalaapppa	283	187	0	0		0	0	0	0	0
24	1	237	256	-1	135	175	10.0	29	ABalappapa	269	152	0	0		0	0	0	0	0
25	1	338	247	-1	523	320	6.4	30	Caaapa	244	-183	0	0		0	0	0	0	0
26	1	31	93	-1	307	102	14.4	31	ABpraaappp	-32	0	0	0		0	0	0	0	0
27	1	306	55	-1	241	210	9.2	27	MSpaaapa	90	0	0	0		0	0	0	0	0
28	1	81	58	-1	104	282	13.4	28	ABalapaaap	261	54	0	0		0	0	0	0	0
29	1	9	56	-1	222	339	23.0	30	ABalpapapa	308	166	0	0		0	0	0	0	0
30	1	5	129	-1	379	104	18.7	31	ABprpaappp	310	358	0	0		0	0	0	0	0
31	1	260	6	-1	317	176	6.3	27	ABarpapapp	238	492	0	0		0	0	0	0	0
32	1	84	29	-1	257	269	7.8	29	MSaaaapp	352	0	0	0		0	0	0	0	0
33	1	79	40	-1	246	255	17.4	31	ABaraapppa	163	0	0	0		0	0	0	0	0
34	1	133	104	-1	225	293	15.9	32	ABaraapapa	174	0	0	0		0	0	0	0	0
35	1	93	228	-1	262	359	17.5	29	MSapaapp	257	123	0	0		0	0	0	0	0
36	1	339	210	-1	221	224	5.5	27	ABarpaaapa	277	-121	0	0		0	0	0	0	0
37	1	179	260	-1	106	215	12.8	28	ABalaaapal	412	0	0	0		0	0	0	0	0
38	1	185	212	-1	280	408	18.5	32	ABplpaaapp	304	105	0	0		0	0	0	0	0
39	1	189	292	-1	539	267	20.8	33	Cpppp	339	370	0	0		0	0	0	0	0
40	1	161	237	-1	271	196	13.5	30	MSpaapap	303	841	0	0		0	0	0	0	0
41	1	151	28	-1	166	237	19.7	29	ABaraaapaa	-130	0	0	0		0	0	0	0	0
42	1	198	32	-1	189	213	14.2	28	ABaraappaa	135	0	0	0		0	0	0	0	0
43	1	172	221	-1	446	387	7.3	33	ABarppapa	-148	0	0	0		0	0	0	0	0
44	1	152	75	-1	217	226	15.6	31	ABaraappap	155	0	0	0		0	0	0	0	0
45	1	324	187	-1	218	313	5.5	30	ABplaaaaap	267	1638	0	0		0	0	0	0	0
46	1	147	108	-1	343	359	5.1	29	ABplaaappp	290	89	0	0		0	0	0	0	0
47	1	251	184	-1	272	242	20.6	31	ABarapappa	228	793	0	0		0	0	0	0	0
48	1	311	48	-1	150	146	13.5	28	ABalaaappr	215	0	0	0		0	0	0	0	0
49	1	134	17	-1	183	393	18.6	31	ABalppaapp	329	0	0	0		0	0	0	0	0
50	1	59	211	-1	238	374	6.5	31	ABplaapapp	283	-157	0	0		0	0	0	0	0
51	1	38	24	-1	164	356	12.4	29	ABalppppaa	261	-466	0	0		0	0	0	0	0
52	1	28	144	-1	282	302	20.3	28	ABalpappppa	201	426	0	0		0	0	0	0	0
53	1	70	151	-1	562	332	10.8	31	Caaapp	276	98	0	0		0	0	0	0	0
54	1	246	137	170	383	162	18.4	32	MSpppap	327	-24	0	0		0	0	0	0	0
55	1	19	149	-1	210	383	8.8	29	ABplaapapa	149	0	0	0		0	0	0	0	0
56	1	6	180	-1	162	336	19.8	31	ABalpaappp	313	0	0	0		0	0	0	0	0
57	1	207	51	-1	127	308	21.6	29	ABalpaappa	247	618	0	0		0	0	0	0	0
58	1	71	299	-1	361	174	10.5	34	MSppppp	253	298	0	0		0	0	0	0	0
59	1	333	284	-1	483	330	24.4	30	ABplpppapa	236	-451	0	0		0	0	0	0	0
60	1	340	357	-1	509	215	23.7	29	ABprppppap	291	-192	0	0		0	0	0	0	0
61	1	153	79	-1	148	310	8.8	29	ABalapappa	193	0	0	0		0	0	0	0	0
62	1	107	107	-1	127	168	17.1	26	ABalaappaa	190	0	0	0		0	0	0	0	0
63	1	177	89	-1	258	355	24.8	31	ABalpapapp	116	0	0	0		0	0	0	0	0
64	1	278	7	-1	425	158	15.0	31	Dppa	306	91	0	0		0	0	0	0	0
65	1	313	3	-1	405	365	10.5	30	Dappa	189	800	0	0		0	0	0	0	0
66	1	148	298	-1	354	381	23.4	31	ABplppaapa	264	443	0	0		0	0	0	0	0
67	1	74	52	-1	185	265	14.3	29	ABaraapaap	-342	0	0	0		0	0	0	0	0
68	1	156	38	-1	380	381	12.8	32	Dapa	224	-415	0	0		0	0	0	0	0
69	1	173	196	-1	184	148	17.5	30	ABpraaaaaa	187	0	0	0		0	0	0	0	0
70	1	285	160	-1	218	237	25.8	32	ABarapaaap	318	946	0	0		0	0	0	0	0
71	1	178	70	-1	248	310	19.4	30	ABalpapppa	161	0	0	0		0	0	0	0	0
72	1	254	35	-1	252	163	12.7	29	MSppappa	210	302	0	0		0	0	0	0	0
73	1	101	329	-1	222	379	18.4	29	ABplpaaaaa	287	-137	0	0		0	0	0	0	0
74	1	113	66	-1	377	429	15.5	31	ABplaapppp	387	0	0	0		0	0	0	0	0
75	1	323	269	-1	414	205	20.5	32	MSpapppa	322	704	0	0		0	0	0	0	0
76	1	331	166	-1	235	168	23.5	33	ABarappppa	162	0	0	0		0	0	0	0	0
77	1	302	142	-1	453	345	5.0	28	ABarppaapp	261	-448	0	0		0	0	0	0	0
78	1	250	309	-1	598	347	18.1	34	Caappd	301	1435	0	0		0	0	0	0	0
79	1	29	285	-1	139	292	14.5	26	MSapaaaa	227	-47	0	0		0	0	0	0	0
80	1	343	174	-1	196	305	17.6	28	ABalpaapapp	255	-235	0	0		0	0	0	0	0
81	1	66	202	-1	304	343	15.4	31	MSappaa	308	-13	0	0		0	0	0	0	0
82	1	65	14	-1	159	379	15.5	30	ABalpppapa	57	0	0	0		0	0	0	0	0
83	1	224	127	-1	335	369	11.8	31	Daaa	305	1072	0	0		0	0	0	0	0
84	1	291	68	-1	124	174	13.2	27	ABalaaappl	289	0	0	0		0	0	0	0	0
85	1	321	77	-1	315	366	21.6	32	ABplpapaap	320	-883	0	0		0	0	0	0	0
86	1	15	91	-1	171	200	12.2	29	MSpaaaaa	230	1012	0	0		0	0	0	0	0
87	1	216	22	-1	125	293	7.4	28	ABalapaapp	191	0	0	0		0	0	0	0	0
88	1	120	135	-1	447	108	10.8	27	ABprapaapa	234	632	0	0		0	0	0	0	0
89	1	16	116	-1	355	118	15.2	30	ABprpaappa	311	0	0	0		0	0	0	0	0
90	1	263	276	-1	319	128	11.9	26	ABpraappaa	237	-1683	0	0		0	0	0	0	0
91	1	60	43	-1	283	291	16.1	30	MSaapaaa	306	1343	0	0		0	0	0	0	0
92	1	109	146	-1	492	416	10.4	29	ABplapapaa	285	119	0	0		0	0	0	0	0
93	1	90	261	-1	283	157	20.6	29	ABprpapaaa	267	90	0	0		0	0	0	0	0
94	1	270	62	-1	363	204	24.0	34	ABprpappaa	289	271	0	0		0	0	0	0	0
95	1	85	353	-1	346	355	26.1	29	ABplpapapp	256	-277	0	0		0	0	0	0	0
96	1	211	138	-1	598	230	14.1	30	ABprapappp	276	88	0	0		0	0	0	0	0
97	1	163	225	-1	344	257	22.4	26	ABarapapppp	246	118	0	0		0	0	0	0	0
98	1	17	216	-1	152	211	24.1	31	ABaraaappa	-229	0	0	0		0	0	0	0	0
99	1	142	147	-1	584	274	11.1	32	Cpapap	321	417	0	0		0	0	0	0	0
100	1	288	192	-1	157	356	22.4	31	ABalppapaa	278	587	0	0		0	0	0	0	0
101	1	100	235	-1	244	408	18.4	30	ABplpaaapa	-208	0	0	0		0	0	0	0	0
102	1	104	172	-1	432	159	5.9	31	ABarpppapa	312	151	0	0		0	0	0	0	0
103	1	325	139	-1	230	374	12.6	28	ABalpppppa	-204	0	0	0		0	0	0	0	0
104	1	42	133	-1	471	371	12.6	30	Cappaa	263	335	0	0		0	0	0	0	0
105	1	336	342	-1	582	343	22.5	32	Caappv	289	1057	0	0		0	0	0	0	0
106	1	328	152	-1	519	381	8.7	33	ABarppapp	338	749	0	0		0	0	0	0	0
107	1	95	73	-1	176	245	9.8	31	MSaaaaap	299	-892	0	0		0	0	0	0	0
108	1	258	324	-1	595	238	20.7	29	ABprappppa	96	0	0	0		0	0	0	0	0
109	1	320	25	-1	136	359	13.7	28	ABalpppaap	228	115	0	0		0	0	0	0	0
110	1	53	141	-1	546	401	15.7	30	ABplapappa	382	0	0	0		0	0	0	0	0
111	1	245	99	-1	99	254	11.4	26	ABalapaaaa	93	0	0	0		0	0	0	0	0
112	1	106	111	-1	188	132	8.5	30	ABpraapaaa	61	0	0	0		0	0	0	0	0
113	1	129	90	-1	140	219	18.1	27	ABaraaaapa	-434	0	0	0		0	0	0	0	0
114	1	139	162	-1	153	264	6.8	29	ABalapapap	198	0	0	0		0	0	0	0	0
115	1	87	207	-1	477	412	17.3	30	ABplappapp	202	0	0	0		0	0	0	0	0
116	1	25	339	-1	487	312	5.4	38	Caaaa	384	-697	0	0		0	0	0	0	0
117	1	20	74	-1	272	222	10.4	31	MSpaaapp	143	0	0	0		0	0	0	0	0
118	1	193	333	-1	305	241	18.6	28	MSpapaaa	-36	0	0	0		0	0	0	0	0
119	1	242	314	-1	355	227	22.3	29	MSpapapa	265	26	0	0		0	0	0	0	0
120	1	304	245	-1	390	166	5.5	30	ABarpppaap	267	-151	0	0		0	0	0	0	0
121	1	233	332	-1	484	203	20.6	30	Cppaap	302	-73	0	0		0	0	0	0	0
122	1	174	57	-1	441	423	16.7	30	ABplappaap	252	497	0	0		0	0	0	0	0
123	1	116	47	-1	166	294	21.5	28	ABalpaaapa	-189	0	0	0		0	0	0	0	0
124	1	130	115	-1	297	353	11.4	32	MSapppa	231	0	0	0		0	0	0	0	0
125	1	137	10	-1	178	319	24.5	30	ABalpapaaa	62	0	0	0		0	0	0	0	0
126	1	145	280	-1	158	343	8.7	29	ABalapappp	121	0	0	0		0	0	0	0	0
127	1	1	290	-1	483	143	21.9	32	ABprppappa	258	464	0	0		0	0	0	0	0
128	1	141	49	-1	344	425	13.0	30	ABplaapppa	58	0	0	0		0	0	0	0	0
129	1	155	304	-1	374	234	14.5	32	Ealpa	315	284	0	0		0	0	0	0	0
130	1	353	323	-1	556	318	24.5	30	Cpappv	239	539	0	0		0	0	0	0	0
131	1	83	63	-1	284	123	11.0	29	ABpraapapp	-189	0	0	0		0	0	0	0	0
132	1	294	229	-1	254	191	20.3	28	MSppaapa	221	725	0	0		0	0	0	0	0
133	1	37	33	-1	152	250	13.6	27	ABaraapaaa	123	0	0	0		0	0	0	0	0
134	1	50	241	-1	307	166	12.4	27	MSppappp	238	-3	0	0		0	0	0	0	0
135	1	52	201	-1	591	195	11.9	30	ABprapappa	263	-145	0	0		0	0	0	0	0
136	1	256	190	-1	451	368	16.0	30	Capapa	287	186	0	0		0	0	0	0	0
137	1	312	300	-1	556	173	17.3	32	ABprappapa	261	92	0	0		0	0	0	0	0
138	1	192	344	-1	239	340	14.8	26	MSapapap	253	-562	0	0		0	0	0	0	0
139	1	235	112	-1	107	197	16.3	28	ABalaaapar	134	0	0	0		0	0	0	0	0
140	1	209	270	-1	216	184	18.5	27	MSppaaap	213	291	0	0		0	0	0	0	0
141	1	135	136	-1	547	188	24.5	33	ABprpppaap	310	210	0	0		0	0	0	0	0
142	1	125	8	-1	218	326	10.3	26	MSapappa	-402	0	0	0		0	0	0	0	0
143	1	265	155	-1	346	118	9.3	28	ABarpapppa	280	790	0	0		0	0	0	0	0
144	1	212	243	-1	257	107	18.2	31	ABpraaaapp	179	0	0	0		0	0	0	0	0
145	1	342	223	-1	277	156	23.5	30	ABarappppp	273	257	0	0		0	0	0	0	0
146	1	337	198	-1	481	116	13.9	29	ABprapaapp	255	-354	0	0		0	0	0	0	0
147	1	78	167	-1	440	110	16.5	31	ABpraapppp	304	-52	0	0		0	0	0	0	0
148	1	305	120	-1	452	326	19.6	32	Capaap	299	1005	0	0		0	0	0	0	0
149	1	122	293	-1	255	147	6.5	29	ABarpapaap	359	0	0	0		0	0	0	0	0
150	1	150	193	-1	161	137	20.1	26	ABalaapapa	212	-1093	0	0		0	0	0	0	0
151	1	318	181	-1	394	400	23.4	32	ABplppappa	271	753	0	0		0	0	0	0	0
152	1	345	183	-1	195	229	18.6	33	ABaraaapap	293	-772	0	0		0	0	0	0	0
153	1	332	30	-1	231	115	10.6	32	ABpraapaap	281	354	0	0		0	0	0	0	0
154	1	225	109	-1	503	144	14.8	30	ABprappaaa	302	177	0	0		0	0	0	0	0
155	1	12	266	-1	209	145	20.5	31	ABpraaapaa	-101	0	0	0		0	0	0	0	0
156	1	162	31	-1	358	190	4.5	26	ABarpppaaa	217	300	0	0		0	0	0	0	0
157	1	187	336	-1	351	306	19.5	31	MSaapapp	296	-203	0	0		0	0	0	0	0
158	1	269	312	-1	528	145	17.8	30	ABprappaap	261	-256	0	0		0	0	0	0	0
159	1	118	315	-1	512	318	21.4	30	Capppp	309	-54	0	0		0	0	0	0	0
160	1	186	150	-1	133	175	21.8	31	ABalaapaaa	301	0	0	0		0	0	0	0	0
161	1	238	81	-1	97	235	18.4	30	ABalaaaarl	257	783	0	0		0	0	0	0	0
162	1	289	362	-1	436	204	24.6	31	ABprpapppa	259	422	0	0		0	0	0	0	0
163	1	128	69	-1	240	129	20.4	30	ABpraaapap	194	0	0	0		0	0	0	0	0
164	1	196	311	-1	328	247	5.2	31	ABarpaappa	-206	0	0	0		0	0	0	0	0
165	1	279	267	-1	464	301	13.5	33	Eplap	21	0	0	0		0	0	0	0	0
166	1	191	203	-1	350	91	14.0	30	ABpraappap	313	0	0	0		0	0	0	0	0
167	1	143	253	-1	263	124	22.5	30	ABprpaaaaa	32	0	0	0		0	0	0	0	0
168	1	293	217	-1	526	395	22.5	30	ABplappppa	286	660	0	0		0	0	0	0	0
169	1	13	64	-1	504	287	16.1	33	Eprpp	330	434	0	0		0	0	0	0	0
170	1	308	346	-1	326	287	15.4	32	MSaapaap	547	0	0	0		0	0	0	0	0
171	1	41	226	-1	261	377	9.6	33	ABalpppppp	227	430	0	0		0	0	0	0	0
172	1	176	206	-1	102	293	17.6	29	ABalaaaalp	261	-388	0	0		0	0	0	0	0
173	1	126	295	-1	151	154	16.5	28	ABalaappap	247	597	0	0		0	0	0	0	0
174	1	255	95	-1	387	257	21.2	31	MSpapapp	309	196	0	0		0	0	0	0	0
175	1	284	320	-1	122	237	9.7	29	ABalappaap	256	648	0	0		0	0	0	0	0
176	1	36	186	-1	179	276	25.3	29	ABalpaaaap	278	303	0	0		0	0	0	0	0
177	1	32	72	-1	173	180	9.7	29	ABalapppap	204	0	0	0		0	0	0	0	0
178	1	61	317	-1	493	236	18.5	35	Cppap	353	1001	0	0		0	0	0	0	0
179	1	88	278	-1	217	212	11.4	31	MSpaaaap	385	0	0	0		0	0	0	0	0
180	1	43	252	-1	461	187	11.9	35	Dppp	321	-933	0	0		0	0	0	0	0
181	1	194	164	-1	350	240	17.8	31	MSpapaap	304	290	0	0		0	0	0	0	0
182	0	-1	-1	-1	425	123	21.0	26		206	378	0	0		0	0	0	0	0
183	1	230	200	-1	134	227	12.9	28	MSaaaaaa	254	97	0	0		0	0	0	0	0
184	1	231	9	-1	221	299	25.5	32	ABalpapaap	120	0	0	0		0	0	0	0	0
185	1	232	275	-1	451	138	23.7	29	ABprppapap	263	-96	0	0		0	0	0	0	0
186	1	273	265	-1	409	287	11.6	34	Earpp	308	584	0	0		0	0	0	0	0
187	1	154	251	-1	442	278	8.3	34	Eplaa	335	309	0	0		0	0	0	0	0
188	1	268	347	-1	316	305	24.5	32	ABplpappaa	329	299	0	0		0	0	0	0	0
189	1	2	178	-1	132	256	21.4	30	ABaraaaaaa	137	0	0	0		0	0	0	0	0
190	1	249	20	-1	199	171	7.8	26	ABalappppa	-131	0	0	0		0	0	0	0	0
191	1	248	306	-1	506	268	23.7	30	ABprpppppp	244	-12	0	0		0	0	0	0	0
192	1	169	325	-1	174	310	5.5	29	ABplaapaaa	-34	0	0	0		0	0	0	0	0
193	1	346	84	-1	501	160	23.5	33	ABprpppaaa	281	-841	0	0		0	0	0	0	0
194	1	274	50	-1	445	342	10.4	30	Dappp	235	212	0	0		0	0	0	0	0
195	1	72	83	-1	399	137	8.8	30	ABprapaaaa	275	130	0	0		0	0	0	0	0
196	1	34	191	-1	231	134	6.3	27	ABarpapaaa	398	0	0	0		0	0	0	0	0
197	1	45	205	-1	223	278	22.8	29	ABalpappaa	151	0	0	0		0	0	0	0	0
198	1	303	26	-1	361	142	7.4	30	ABarpapppp	269	64	0	0		0	0	0	0	0
199	0	201	-1	-1	514	323	24.9	27		260	502	0	0		0	0	0	0	0
200	1	197	313	-1	194	285	5.1	28	ABplaaaaaa	271	426	0	0		0	0	0	0	0
201	1	58	71	-1	284	370	5.8	29	ABplaaapap	293	815	0	0		0	0	0	0	0
202	1	123	82	-1	352	395	7.1	28	ABplapaaaa	245	114	0	0		0	0	0	0	0
203	1	24	1	-1	165	216	16.0	26	ABaraaaapp	249	0	0	0		0	0	0	0	0
204	1	98	122	-1	90	253	15.1	28	ABalaaaala	-40	0	0	0		0	0	0	0	0
205	1	290	114	-1	364	230	10.5	32	Ealap	325	-261	0	0		0	0	0	0	0
206	1	317	78	-1	331	151	20.7	32	ABprpaaapp	279	-115	0	0		0	0	0	0	0
207	1	108	214	-1	375	414	21.0	31	ABplppapap	256	543	0	0		0	0	0	0	0
208	1	111	153	-1	216	251	8.0	28	MSaaaapa	296	0	0	0		0	0	0	0	0
209	1	295	158	-1	115	335	17.4	32	ABalppaaap	108	0	0	0		0	0	0	0	0
210	1	261	182	-1	265	391	13.5	29	ABplpaappa	138	0	0	0		0	0	0	0	0
211	1	199	179	-1	254	302	14.0	31	ABaraapapp	115	0	0	0		0	0	0	0	0
212	1	144	185	-1	457	243	22.4	33	MSpapppp	311	-772	0	0		0	0	0	0	0
213	1	344	345	-1	310	220	24.8	32	ABarappaap	319	413	0	0		0	0	0	0	0
214	1	218	105	-1	168	322	14.7	27	MSapaaap	262	0	0	0		0	0	0	0	0
215	1	195	289	-1	186	166	24.2	31	ABarapppaa	203	0	0	0		0	0	0	0	0
216	1	347	358	-1	444	165	25.6	31	ABprppaapp	258	-225	0	0		0	0	0	0	0
217	1	4	121	-1	298	182	25.8	31	ABarappapa	312	457	0	0		0	0	0	0	0
218	1	330	59	-1	118	206	21.6	29	ABalaaaarr	78	0	0	0		0	0	0	0	0
219	1	55	126	-1	140	282	24.1	31	ABalpaaaaa	-5	0	0	0		0	0	0	0	0
220	1	307	88	-1	516	203	15.2	32	Cpppaa	320	819	0	0		0	0	0	0	0
221	1	299	148	-1	167	200	7.1	29	ABalapppaa	194	0	0	0		0	0	0	0	0
222	1	183	60	-1	537	228	25.4	34	ABprpppapa	341	146	0	0		0	0	0	0	0
223	1	234	288	-1	478	135	8.7	33	ABarppppa	368	0	0	0		0	0	0	0	0
224	1	239	125	-1	354	337	8.6	32	MSapppp	-458	0	0	0		0	0	0	0	0
225	1	240	294	-1	492	394	19.7	28	ABplapppaa	259	-352	0	0		0	0	0	0	0
226	1	102	349	-1	474	263	11.5	32	Eprpa	316	1032	0	0		0	0	0	0	0
227	1	48	215	-1	216	137	17.6	29	ABpraaaaap	241	-66	0	0		0	0	0	0	0
228	1	165	154	-1	204	374	15.4	28	ABplpaapaa	256	0	0	0		0	0	0	0	0
229	1	47	92	-1	515	416	14.3	29	ABplapapap	448	0	0	0		0	0	0	0	0
230	1	262	143	-1	340	266	8.9	32	Earap	154	0	0	0		0	0	0	0	0
231	1	280	286	-1	280	425	15.5	29	ABplpaappp	128	0	0	0		0	0	0	0	0
232	1	51	169	-1	189	198	24.5	30	ABaraaappp	303	0	0	0		0	0	0	0	0
233	1	227	328	-1	277	270	23.9	30	ABarapapap	262	-433	0	0		0	0	0	0	0
234	1	121	351	-1	526	227	6.4	32	Cpaapa	316	169	0	0		0	0	0	0	0
235	1	30	189	-1	477	176	5.8	29	ABarpppapp	255	923	0	0		0	0	0	0	0
236	1	267	21	-1	199	293	20.8	29	ABalpaaapp	-158	0	0	0		0	0	0	0	0
237	1	97	218	-1	283	232	15.8	31	ABaraapppp	584	0	0	0		0	0	0	0	0
238	1	132	117	-1	553	254	8.5	31	Cpaapp	304	222	0	0		0	0	0	0	0
239	1	73	41	-1	242	379	22.6	29	ABalppappp	261	35	0	0		0	0	0	0	0
240	1	3	220	-1	316	406	19.4	30	ABplppaaaa	287	-173	0	0		0	0	0	0	0
241	1	348	16	-1	209	227	21.5	30	ABarapaapa	297	-1050	0	0		0	0	0	0	0
242	1	205	173	-1	278	351	21.4	30	ABplpapaaa	3	0	0	0		0	0	0	0	0
243	1	272	310	-1	299	148	5.3	25	ABarpappaa	210	578	0	0		0	0	0	0	0
244	1	159	18	-1	550	152	12.2	32	ABprapapaa	315	692	0	0		0	0	0	0	0
245	1	314	156	-1	444	290	25.3	29	ABplpapppp	260	-396	0	0		0	0	0	0	0
246	1	105	274	-1	254	345	4.9	26	ABplaaapaa	255	177	0	0		0	0	0	0	0
247	1	11	242	-1	170	236	22.4	31	ABaraaaaap	279	0	0	0		0	0	0	0	0
248	1	27	305	-1	324	137	24.5	34	ABprpaaaap	325	-417	0	0		0	0	0	0	0
249	1	298	2	-1	509	169	8.3	27	ABarpppppa	192	98	0	0		0	0	0	0	0
250	1	326	209	-1	361	360	16.3	32	Daap	315	-37	0	0		0	0	0	0	0
251	1	170	262	-1	169	182	16.9	26	MSppaaaa	201	1591	0	0		0	0	0	0	0
252	1	281	106	-1	186	398	12.9	32	ABalpppapp	264	-38	0	0		0	0	0	0	0
253	1	112	263	-1	506	368	22.8	29	ABplapppap	290	84	0	0		0	0	0	0	0
254	1	208	321	-1	308	128	7.7	30	ABarpappap	286	447	0	0		0	0	0	0	0
255	1	287	233	-1	501	304	11.3	33	Eplpa	801	0	0	0		0	0	0	0	0
256	1	215	222	-1	580	162	13.4	29	ABprapapap	279	758	0	0		0	0	0	0	0
257	1	349	334	-1	402	213	9.6	32	Epraa	319	863	0	0		0	0	0	0	0
258	1	119	244	-1	350	131	19.0	30	ABprpapapa	31	0	0	0		0	0	0	0	0
259	1	200	130	-1	321	93	18.2	30	ABprpaapap	26	0	0	0		0	0	0	0	0
260	1	283	13	-1	538	349	23.7	28	ABplappppp	279	1574	0	0		0	0	0	0	0
261	1	316	87	-1	605	281	17.3	32	Cpapaa	240	0	0	0		0	0	0	0	0
262	1	23	5	-1	255	118	13.4	31	ABpraapapa	268	-205	0	0		0	0	0	0	0
263	1	277	291	-1	394	366	5.2	29	ABarppaaap	297	366	0	0		0	0	0	0	0
264	1	329	224	-1	605	286	21.5	33	Cpappd	316	-634	0	0		0	0	0	0	0
265	1	136	259	-1	204	121	13.5	31	ABalaapppp	285	-101	0	0		0	0	0	0	0
266	1	168	197	-1	316	379	16.5	29	MSappap	215	0	0	0		0	0	0	0	0
267	1	275	350	-1	402	116	21.6	27	ABprppaaaa	140	0	0	0		0	0	0	0	0
268	1	21	39	-1	116	302	11.1	28	ABalapaapa	255	1706	0	0		0	0	0	0	0
269	1	322	161	-1	193	364	24.2	30	ABalppapap	306	-591	0	0		0	0	0	0	0
270	1	28	277	-1	314	298	20.8	28	ABalpappppp	211	-171	0	0		0	0	0	0	0
271	1	223	355	-1	480	299	24.0	29	ABplpppppa	201	525	0	0		0	0	0	0	0
272	1	86	257	-1	415	361	14.8	29	Capaaa	289	-84	0	0		0	0	0	0	0
273	1	203	96	-1	315	379	6.5	27	ABplaaappa	219	798	0	0		0	0	0	0	0
274	1	181	67	-1	194	368	11.0	28	ABalppppap	-1	0	0	0		0	0	0	0	0
275	1	188	239	-1	279	166	16.4	28	MSppapap	99	0	0	0		0	0	0	0	0
276	1	166	297	-1	268	214	24.4	30	ABarappaaa	240	918	0	0		0	0	0	0	0
277	1	77	76	-1	405	156	24.5	33	ABprppaapa	321	1124	0	0		0	0	0	0	0
278	1	214	118	-1	263	324	8.0	27	MSapappp	-55	0	0	0		0	0	0	0	0
279	1	82	232	-1	116	337	13.7	30	ABalpppaaa	257	-1	0	0		0	0	0	0	0
280	1	164	302	-1	298	248	12.1	24	MSaaappp	226	131	0	0		0	0	0	0	0
281	1	8	246	-1	425	340	24.6	28	ABplppppaa	283	838	0	0		0	0	0	0	0
282	1	158	19	-1	228	154	8.8	28	ABalappppp	258	1391	0	0		0	0	0	0	0
283	1	319	86	-1	253	305	23.4	31	ABalpappap	316	-357	0	0		0	0	0	0	0
284	0	222	-1	-1	366	314	25.2	28		506	0	0	0		0	0	0	0	0
285	1	252	101	-1	298	194	18.7	31	MSppaapp	194	-557	0	0		0	0	0	0	0
286	1	33	264	-1	377	304	22.3	33	MSaappa	316	976	0	0		0	0	0	0	0
287	1	220	363	-1	457	333	22.4	30	ABplppppap	198	672	0	0		0	0	0	0	0
288	1	266	119	-1	383	360	25.3	29	ABplppaapp	331	-136	0	0		0	0	0	0	0
289	1	10	204	-1	145	219	5.8	30	ABalappapp	261	254	0	0		0	0	0	0	0
290	1	56	281	-1	429	299	22.2	35	MSpappa	107	0	0	0		0	0	0	0	0
291	1	210	12	-1	493	361	15.8	30	Cappap	269	-54	0	0		0	0	0	0	0
292	1	67	301	-1	338	170	25.5	30	ABarappapp	234	0	0	0		0	0	0	0	0
293	1	356	165	-1	524	295	25.3	29	ABplpppppp	83	0	0	0		0	0	0	0	0
294	1	63	54	-1	383	160	13.8	31	Dpaa	300	8	0	0		0	0	0	0	0
295	1	241	255	-1	488	343	19.5	30	Capapp	298	153	0	0		0	0	0	0	0
296	1	26	131	-1	379	395	8.4	30	ABplapaaap	472	0	0	0		0	0	0	0	0
297	1	54	163	-1	342	316	4.5	28	ABarppaaaa	239	-312	0	0		0	0	0	0	0
298	1	257	238	-1	390	197	24.6	32	ABprpappap	322	546	0	0		0	0	0	0	0
299	1	228	303	-1	319	205	21.3	28	MSpppaaa	236	-22	0	0		0	0	0	0	0
300	1	247	44	-1	231	118	16.2	33	ABpraaaapa	210	0	0	0		0	0	0	0	0
301	1	103	157	-1	385	267	5.5	30	ABarpaappp	301	2211	0	0		0	0	0	0	0
302	1	57	171	-1	328	162	16.0	31	MSppppa	317	1314	0	0		0	0	0	0	0
303	1	92	249	-1	378	202	19.1	31	MSpppaap	227	40	0	0		0	0	0	0	0
304	1	351	45	-1	286	135	18.3	29	ABprpaapaa	46	0	0	0		0	0	0	0	0
305	1	44	330	-1	530	159	21.7	33	ABprppappp	286	0	0	0		0	0	0	0	0
306	1	213	15	-1	565	226	21.8	29	ABprapppap	60	0	0	0		0	0	0	0	0
307	1	167	271	-1	250	243	23.2	29	ABarapapaa	148	0	0	0		0	0	0	0	0
308	1	160	11	-1	463	181	16.4	32	Cppaaa	322	419	0	0		0	0	0	0	0
309	1	76	296	-1	552	244	16.5	29	Cpppap	289	224	0	0		0	0	0	0	0
310	1	131	124	-1	259	213	5.3	27	ABarpaaapp	274	-166	0	0		0	0	0	0	0
311	1	175	234	-1	462	204	24.8	30	ABprpapppp	250	-249	0	0		0	0	0	0	0
312	1	219	145	-1	341	418	20.8	31	ABplppapaa	289	438	0	0		0	0	0	0	0
313	1	204	341	-1	447	234	12.4	31	Eprap	291	311	0	0		0	0	0	0	0
314	1	49	337	-1	443	404	22.7	32	ABplppappp	309	-581	0	0		0	0	0	0	0
315	1	315	213	-1	360	116	21.8	31	ABprpapapp	253	0	0	0		0	0	0	0	0
316	1	14	110	-1	424	128	10.5	31	ABprapaaap	259	-729	0	0		0	0	0	0	0
317	1	206	279	319	388	352	19.6	32	MSaappp	236	-168	0	0		0	0	0	0	0
318	1	146	308	-1	185	355	6.9	30	ABplaapaap	297	-247	0	0		0	0	0	0	0
319	1	75	282	-1	273	401	21.6	32	ABplpaaaap	371	0	0	0		0	0	0	0	0
320	1	127	199	-1	303	353	24.2	30	ABplpapapa	288	333	0	0		0	0	0	0	0
321	1	334	340	-1	557	311	16.4	33	Eplpp	334	697	0	0		0	0	0	0	0
322	1	68	254	-1	549	197	20.4	31	ABprapppaa	142	0	0	0		0	0	0	0	0
323	1	190	123	-1	236	407	15.3	29	ABplpaapap	217	0	0	0		0	0	0	0	0
324	1	202	37	-1	239	174	16.9	27	MSppapaa	195	0	0	0		0	0	0	0	0
325	1	350	132	-1	557	201	10.4	27	ABarpppppp	196	-1155	0	0		0	0	0	0	0
326	1	271	188	-1	488	228	5.7	32	Cpaaap	334	0	0	0		0	0	0	0	0
327	1	138	102	-1	298	293	10.5	29	Earaa	297	-863	0	0		0	0	0	0	0
328	1	310	65	-1	255	289	5.1	27	ABplaaaapa	268	-219	0	0		0	0	0	0	0
329	1	110	100	-1	215	333	19.2	26	MSapaapa	202	-48	0	0		0	0	0	0	0
330	1	164	250	-1	261	257	13.3	25	MSaaappa	132	0	0	0		0	0	0	0	0
331	1	229	273	-1	321	271	18.9	27	MSaapapa	35	0	0	0		0	0	0	0	0
332	1	296	175	-1	301	116	21.1	29	ABprpaaapa	278	-101	0	0		0	0	0	0	0
333	1	264	176	-1	278	170	7.3	27	ABarpapapa	271	207	0	0		0	0	0	0	0
334	1	91	343	-1	372	152	23.6	27	ABprpapaap	56	0	0	0		0	0	0	0	0
335	1	341	248	-1	419	325	5.5	31	ABarppaapa	278	-1487	0	0		0	0	0	0	0
336	1	184	258	-1	437	216	5.2	33	Cpaaaa	328	-110	0	0		0	0	0	0	0
337	1	292	348	-1	552	391	19.5	31	ABplapappp	305	0	0	0		0	0	0	0	0
338	1	149	327	-1	593	345	13.5	35	Caapa	323	120	0	0		0	0	0	0	0
339	1	236	4	-1	209	366	21.1	29	ABalppappa	243	717	0	0		0	0	0	0	0
340	1	39	34	-1	393	110	13.6	31	ABpraapppa	33	0	0	0		0	0	0	0	0
341	1	309	361	-1	147	167	20.3	32	ABalaapaap	-97	0	0	0		0	0	0	0	0
342	1	327	331	-1	242	174	25.8	34	ABarapppap	457	0	0	0		0	0	0	0	0
343	1	286	318	-1	431	255	15.2	34	Ealpp	240	0	0	0		0	0	0	0	0
344	1	354	268	-1	194	231	24.4	28	ABarapaaaa	51	0	0	0		0	0	0	0	0
345	1	180	240	-1	301	320	5.4	28	ABplaaaapp	268	-164	0	0		0	0	0	0	0
346	1	253	236	-1	331	235	13.4	28	Ealaa	266	-42	0	0		0	0	0	0	0
347	0	301	-1	-1	110	315	15.8	23		69	0	0	0		0	0	0	0	0
348	1	96	272	-1	471	374	23.8	30	ABplpppaap	278	-825	0	0		0	0	0	0	0
349	0	89	-1	-1	333	201	13.8	27		252	327	0	0		0	0	0	0	0
350	1	62	61	-1	421	377	24.5	30	ABplpppaaa	244	1275	0	0		0	0	0	0	0
351	1	117	316	-1	294	242	22.4	29	ABarapapppa	104	0	0	0		0	0	0	0	0
352	0	157	-1	-1	421	195	15.5	26		579	0	0	0		0	0	0	0	0
353	1	352	140	-1	454	122	20.6	30	ABprppapaa	137	0	0	0		0	0	0	0	0
354	1	94	134	-1	579	261	24.5	32	ABprappppp	-55	0	0	0		0	0	0	0	0
355	1	358	356	-1	495	185	26.6	33	ABprppppaa	331	1184	0	0		0	0	0	0	0
356	0	355	-1	-1	502	272	25.7	27		193	0	0	0		0	0	0	0	0
357	1	300	283	-1	243	244	20.5	34	ABarapaapp	135	0	0	0		0	0	0	0	0
358	1	18	360	-1	425	187	17.4	33	Dpap	334	-122	0	0		0	0	0	0	0
359	1	171	177	-1	405	302	25.6	32	ABplpapppa	279	496	0	0		0	0	0	0	0
360	1	276	359	-1	184	145	21.7	29	ABalaapapp	232	126	0	0		0	0	0	0	0
361	1	359	208	-1	488	246	23.074999	29	ABprpppppa	254	-795	0	0		0	0	0	0	0
