# Supplementary material for: The AP-2 Transcription Factor APTF-2 Is Required for Neuroblast and Epidermal Morphogenesis in Caenorhabditis elegans Embryogenesis
Source: PLoS Genet. 2016 May 13;12(5):e1006048. doi: 10.1371/journal.pgen.1006048 (PMC4866721; doi:10.1371/journal.pgen.1006048)
Supplement: S5 Text — (ZIP) [file pgen.1006048.s033.zip › nuclei/t146-nuclei]

1	1	203	25	-1	168	212	15.9	26	ABaraaaapp	242	0	0	0		0	0	0	0	0
2	1	249	113	-1	505	172	8.4	28	ABarpppppa	221	67	0	0		0	0	0	0	0
3	1	65	197	-1	406	364	10.5	29	Dappa	220	166	0	0		0	0	0	0	0
4	1	339	289	-1	205	363	20.8	28	ABalppappa	260	172	0	0		0	0	0	0	0
5	1	262	112	-1	255	119	13.3	30	ABpraapapa	87	0	0	0		0	0	0	0	0
6	1	31	124	-1	317	173	6.2	27	ABarpapapp	226	173	0	0		0	0	0	0	0
7	1	64	14	-1	423	158	15.3	32	Dppa	304	-54	0	0		0	0	0	0	0
8	1	142	283	-1	214	324	10.4	26	MSapappa	265	996	0	0		0	0	0	0	0
9	1	184	100	-1	216	299	25.5	30	ABalpapaap	287	84	0	0		0	0	0	0	0
10	1	125	44	-1	180	319	24.1	29	ABalpapaaa	32	0	0	0		0	0	0	0	0
11	1	308	91	-1	462	184	16.3	32	Cppaaa	322	456	0	0		0	0	0	0	0
12	1	291	84	-1	494	359	15.5	30	Cappap	278	791	0	0		0	0	0	0	0
13	1	260	330	-1	538	348	23.0	29	ABplappppp	239	-643	0	0		0	0	0	0	0
14	1	82	147	-1	163	380	15.6	30	ABalpppapa	-150	0	0	0		0	0	0	0	0
15	1	306	273	-1	564	227	21.6	29	ABprapppap	234	-870	0	0		0	0	0	0	0
16	1	241	174	-1	209	226	21.3	30	ABarapaapa	505	0	0	0		0	0	0	0	0
17	1	49	127	-1	187	395	18.7	30	ABalppaapp	285	-81	0	0		0	0	0	0	0
18	1	244	70	-1	551	155	11.5	30	ABprapapaa	273	-188	0	0		0	0	0	0	0
19	1	282	123	-1	227	155	9.1	29	ABalappppp	233	451	0	0		0	0	0	0	0
20	1	190	30	-1	194	165	9.1	28	ABalappppa	253	-391	0	0		0	0	0	0	0
21	1	236	310	-1	197	292	20.5	30	ABalpaaapp	107	0	0	0		0	0	0	0	0
22	1	87	114	-1	123	296	7.5	28	ABalapaapp	262	187	0	0		0	0	0	0	0
23	1	18	29	-1	246	292	10.6	29	MSaaapap	294	184	0	0		0	0	0	0	0
24	1	51	180	-1	164	355	12.6	29	ABalppppaa	265	979	0	0		0	0	0	0	0
25	1	109	323	-1	135	363	14.1	28	ABalpppaap	251	743	0	0		0	0	0	0	0
26	1	198	318	-1	356	142	7.4	30	ABarpapppp	302	1448	0	0		0	0	0	0	0
27	1	20	162	-1	398	417	9.4	29	ABplapaapa	327	0	0	0		0	0	0	0	0
28	1	41	77	-1	171	233	19.4	30	ABaraaapaa	209	0	0	0		0	0	0	0	0
29	1	32	108	-1	261	272	7.8	31	MSaaaapp	81	0	0	0		0	0	0	0	0
30	1	153	185	-1	229	114	10.2	32	ABpraapaap	275	665	0	0		0	0	0	0	0
31	1	156	258	-1	359	190	4.6	28	ABarpppaaa	200	-1897	0	0		0	0	0	0	0
32	1	42	98	-1	190	211	13.7	29	ABaraappaa	258	136	0	0		0	0	0	0	0
33	1	133	69	-1	150	248	13.7	28	ABaraapaaa	-244	0	0	0		0	0	0	0	0
34	1	340	229	-1	390	108	13.6	30	ABpraapppa	-75	0	0	0		0	0	0	0	0
35	1	72	204	-1	251	163	12.9	28	MSppappa	222	307	0	0		0	0	0	0	0
36	1	2	290	-1	294	227	5.6	36	ABarpaapa	368	-222	0	0		0	0	0	0	0
37	1	324	56	-1	242	175	17.2	27	MSppapaa	226	80	0	0		0	0	0	0	0
38	1	68	92	140	375	384	12.6	33	Dapa	198	191	0	0		0	0	0	0	0
39	1	268	161	-1	116	301	11.3	28	ABalapaapa	455	0	0	0		0	0	0	0	0
40	1	33	152	-1	248	256	17.4	30	ABaraapppa	303	427	0	0		0	0	0	0	0
41	1	239	130	-1	241	377	22.4	28	ABalppappp	288	113	0	0		0	0	0	0	0
42	0	182	-1	-1	420	120	19.3	26		261	-58	0	0		0	0	0	0	0
43	1	91	49	-1	284	291	16.3	30	MSaapaaa	35	0	0	0		0	0	0	0	0
44	1	300	175	-1	225	116	16.3	33	ABpraaaapa	216	0	0	0		0	0	0	0	0
45	1	304	176	-1	286	136	18.4	32	ABprpaapaa	297	91	0	0		0	0	0	0	0
46	1	12	183	-1	358	299	12.7	31	Earpa	288	235	0	0		0	0	0	0	0
47	1	123	155	-1	167	293	21.3	29	ABalpaaapa	107	0	0	0		0	0	0	0	0
48	1	48	54	-1	149	146	13.5	29	ABalaaappr	370	0	0	0		0	0	0	0	0
49	1	128	119	-1	340	425	12.9	31	ABplaapppa	259	0	0	0		0	0	0	0	0
50	1	194	82	-1	447	342	10.4	31	Dappp	-96	0	0	0		0	0	0	0	0
51	1	57	214	-1	127	307	21.7	30	ABalpaappa	246	601	0	0		0	0	0	0	0
52	1	67	146	-1	184	263	14.1	29	ABaraapaap	282	122	0	0		0	0	0	0	0
53	1	19	102	-1	203	281	10.5	31	MSaaapaa	292	-523	0	0		0	0	0	0	0
54	1	294	256	-1	384	159	13.7	30	Dpaa	306	888	0	0		0	0	0	0	0
55	1	27	191	-1	240	213	9.0	27	MSpaaapa	83	0	0	0		0	0	0	0	0
56	1	29	153	-1	224	340	23.4	30	ABalpapapa	54	0	0	0		0	0	0	0	0
57	1	122	278	-1	441	423	16.7	30	ABplappaap	294	379	0	0		0	0	0	0	0
58	1	28	177	-1	104	283	13.7	28	ABalapaaap	371	0	0	0		0	0	0	0	0
59	1	218	73	-1	119	201	21.2	29	ABalaaaarr	268	-100	0	0		0	0	0	0	0
60	1	222	268	-1	533	227	25.3	34	ABprpppapa	337	-290	0	0		0	0	0	0	0
61	1	350	274	-1	426	379	24.9	31	ABplpppaaa	297	-273	0	0		0	0	0	0	0
62	1	94	208	-1	362	209	24.4	35	ABprpappaa	340	264	0	0		0	0	0	0	0
63	1	131	172	-1	285	123	11.2	29	ABpraapapp	272	65	0	0		0	0	0	0	0
64	1	169	189	-1	504	284	15.9	33	Eprpp	330	266	0	0		0	0	0	0	0
65	1	328	294	-1	257	289	4.7	29	ABplaaaapa	290	88	0	0		0	0	0	0	0
66	1	74	192	-1	375	429	15.3	31	ABplaapppp	185	0	0	0		0	0	0	0	0
67	1	274	336	-1	190	364	10.6	29	ABalppppap	275	-325	0	0		0	0	0	0	0
68	1	84	280	-1	122	174	13.1	28	ABalaaappl	449	0	0	0		0	0	0	0	0
69	1	163	173	-1	237	128	20.3	30	ABpraaapap	195	0	0	0		0	0	0	0	0
70	1	71	195	-1	239	312	19.3	31	ABalpapppa	310	890	0	0		0	0	0	0	0
71	1	201	45	-1	281	371	5.7	29	ABplaaapap	276	-57	0	0		0	0	0	0	0
72	1	177	86	-1	168	175	9.4	29	ABalapppap	249	197	0	0		0	0	0	0	0
73	1	107	53	-1	175	243	9.9	31	MSaaaaap	300	1608	0	0		0	0	0	0	0
74	1	117	95	-1	272	226	10.4	30	MSpaaapp	124	0	0	0		0	0	0	0	0
75	1	44	5	-1	218	222	15.5	31	ABaraappap	8	0	0	0		0	0	0	0	0
76	1	277	296	-1	406	159	24.3	32	ABprppaapa	259	1127	0	0		0	0	0	0	0
77	1	85	48	-1	312	364	21.3	32	ABplpapaap	155	0	0	0		0	0	0	0	0
78	1	206	41	-1	334	153	21.1	31	ABprpaaapp	298	538	0	0		0	0	0	0	0
79	1	61	205	-1	149	310	9.0	29	ABalapappa	95	0	0	0		0	0	0	0	0
80	1	22	243	-1	161	278	18.5	29	ABalpaapapa	263	346	0	0		0	0	0	0	0
81	1	161	165	-1	100	233	18.7	30	ABalaaaarl	282	-192	0	0		0	0	0	0	0
82	1	202	36	-1	350	391	7.1	27	ABplapaaaa	255	-503	0	0		0	0	0	0	0
83	1	195	215	-1	397	139	8.8	29	ABprapaaaa	297	333	0	0		0	0	0	0	0
84	1	193	68	-1	501	162	23.5	32	ABprpppaaa	317	629	0	0		0	0	0	0	0
85	0	199	-1	-1	514	326	25.2	27		212	349	0	0		0	0	0	0	0
86	1	283	247	-1	251	300	23.5	31	ABalpappap	311	37	0	0		0	0	0	0	0
87	1	261	282	-1	603	277	17.2	32	Cpapaa	295	-1113	0	0		0	0	0	0	0
88	1	220	335	-1	517	198	15.1	31	Cpppaa	310	587	0	0		0	0	0	0	0
89	1	63	111	-1	263	360	24.7	31	ABalpapapp	19	0	0	0		0	0	0	0	0
90	1	113	171	-1	140	215	17.7	26	ABaraaaapa	-134	0	0	0		0	0	0	0	0
91	1	86	235	-1	170	198	11.8	29	MSpaaaaa	386	0	0	0		0	0	0	0	0
92	1	229	272	-1	514	414	14.5	30	ABplapapap	255	1386	0	0		0	0	0	0	0
93	1	26	27	-1	306	103	14.4	31	ABpraaappp	295	-26	0	0		0	0	0	0	0
94	1	7	9	-1	581	207	17.9	30	ABprappapp	297	-23	0	0		0	0	0	0	0
95	1	174	287	-1	386	261	21.1	31	MSpapapp	306	834	0	0		0	0	0	0	0
96	1	273	223	-1	311	377	6.8	28	ABplaaappa	221	-783	0	0		0	0	0	0	0
97	1	21	126	-1	265	417	10.1	26	ABplaappaa	354	0	0	0		0	0	0	0	0
98	0	352	-1	-1	425	194	14.8	25		219	893	0	0		0	0	0	0	0
99	1	111	89	-1	95	256	11.8	26	ABalapaaaa	258	84	0	0		0	0	0	0	0
100	1	329	201	-1	214	332	19.2	25	MSapaapa	232	247	0	0		0	0	0	0	0
101	1	285	281	-1	302	194	18.5	30	MSppaapp	237	703	0	0		0	0	0	0	0
102	1	327	337	-1	300	295	10.6	29	Earaa	284	-312	0	0		0	0	0	0	0
103	0	5	-1	-1	330	420	15.6	24		211	69	0	0		0	0	0	0	0
104	1	34	6	-1	224	294	15.6	32	ABaraapapa	149	0	0	0		0	0	0	0	0
105	1	214	94	-1	165	323	14.7	28	MSapaaap	302	0	0	0		0	0	0	0	0
106	1	252	321	-1	185	396	12.9	32	ABalpppapp	260	-32	0	0		0	0	0	0	0
107	1	62	157	-1	130	168	17.4	26	ABalaappaa	537	0	0	0		0	0	0	0	0
108	1	46	134	-1	339	360	5.2	29	ABplaaappp	275	870	0	0		0	0	0	0	0
109	1	154	71	-1	502	141	14.8	30	ABprappaaa	262	167	0	0		0	0	0	0	0
110	1	316	301	-1	420	127	10.5	31	ABprapaaap	247	-101	0	0		0	0	0	0	0
111	1	112	344	-1	192	137	7.6	30	ABpraapaaa	254	-274	0	0		0	0	0	0	0
112	1	139	328	-1	106	194	16.3	29	ABalaaapar	143	0	0	0		0	0	0	0	0
113	1	1	43	-1	302	422	11.7	30	ABplaappap	303	159	0	0		0	0	0	0	0
114	1	205	325	-1	366	232	10.6	32	Ealap	329	-702	0	0		0	0	0	0	0
115	1	124	122	-1	296	353	11.5	34	MSapppa	228	0	0	0		0	0	0	0	0
116	1	89	96	-1	352	119	15.3	29	ABprpaappa	-2	0	0	0		0	0	0	0	0
117	1	238	163	-1	556	253	8.3	31	Cpaapp	314	586	0	0		0	0	0	0	0
118	1	278	332	-1	261	324	8.1	27	MSapappp	-327	0	0	0		0	0	0	0	0
119	1	288	306	-1	387	366	24.5	28	ABplppaapp	230	-183	0	0		0	0	0	0	0
120	1	148	101	-1	454	329	19.3	32	Capaap	319	-370	0	0		0	0	0	0	0
121	1	217	196	-1	297	185	25.6	30	ABarappapa	296	293	0	0		0	0	0	0	0
122	1	204	261	-1	90	256	15.5	28	ABalaaaala	251	903	0	0		0	0	0	0	0
123	1	323	156	-1	232	408	14.9	28	ABplpaapap	263	108	0	0		0	0	0	0	0
124	1	310	141	-1	258	213	5.2	27	ABarpaaapp	264	985	0	0		0	0	0	0	0
125	1	224	239	252	354	332	8.5	28	MSapppp	242	169	0	0		0	0	0	0	0
126	1	219	232	-1	142	282	23.3	30	ABalpaaaaa	16	0	0	0		0	0	0	0	0
127	1	83	118	-1	333	368	12.2	31	Daaa	303	-772	0	0		0	0	0	0	0
128	1	11	217	-1	133	252	17.5	29	ABalpaapaa	408	0	0	0		0	0	0	0	0
129	1	30	149	-1	372	105	19.1	31	ABprpaappp	300	-1111	0	0		0	0	0	0	0
130	1	259	264	-1	316	96	18.4	30	ABprpaapap	29	0	0	0		0	0	0	0	0
131	1	296	109	-1	377	396	8.2	30	ABplapaaap	121	0	0	0		0	0	0	0	0
132	1	325	298	-1	560	200	10.2	28	ABarpppppp	226	744	0	0		0	0	0	0	0
133	1	104	345	-1	471	371	12.3	31	Cappaa	17	0	0	0		0	0	0	0	0
134	1	354	353	-1	581	255	24.5	33	ABprappppp	330	-75	0	0		0	0	0	0	0
135	1	88	238	-1	443	107	10.6	27	ABprapaapa	-9	0	0	0		0	0	0	0	0
136	1	141	75	-1	546	186	24.4	33	ABprpppaap	327	552	0	0		0	0	0	0	0
137	1	54	52	-1	386	180	17.4	28	MSpppapp	195	367	0	0		0	0	0	0	0
138	1	96	219	-1	600	228	14.3	30	ABprapappp	279	716	0	0		0	0	0	0	0
139	1	103	131	-1	228	371	12.8	28	ABalpppppa	150	0	0	0		0	0	0	0	0
140	1	353	59	-1	449	118	20.6	32	ABprppapaa	293	160	0	0		0	0	0	0	0
141	1	110	285	-1	546	401	15.7	30	ABplapappa	60	0	0	0		0	0	0	0	0
142	1	77	230	-1	451	343	4.9	28	ABarppaapp	286	-767	0	0		0	0	0	0	0
143	1	230	322	-1	339	264	8.9	31	Earap	305	161	0	0		0	0	0	0	0
144	1	52	64	-1	270	301	20.2	28	ABalpappppa	200	-200	0	0		0	0	0	0	0
145	1	312	346	-1	341	417	20.5	32	ABplppapaa	127	0	0	0		0	0	0	0	0
146	1	92	302	-1	491	416	10.6	29	ABplapapaa	115	0	0	0		0	0	0	0	0
147	1	99	51	-1	585	271	11.2	33	Cpapap	317	-352	0	0		0	0	0	0	0
148	1	221	85	-1	164	202	7.4	29	ABalapppaa	176	0	0	0		0	0	0	0	0
149	1	55	237	-1	205	382	8.7	29	ABplaapapa	-35	0	0	0		0	0	0	0	0
150	1	160	121	-1	136	176	21.9	31	ABalaapaaa	223	0	0	0		0	0	0	0	0
151	1	53	188	-1	560	327	11.1	31	Caaapp	284	1031	0	0		0	0	0	0	0
152	1	106	31	-1	516	381	8.7	33	ABarppapp	321	140	0	0		0	0	0	0	0
153	1	208	350	-1	217	251	7.7	28	MSaaaapa	113	0	0	0		0	0	0	0	0
154	1	228	34	-1	204	373	15.4	28	ABplpaapaa	288	97	0	0		0	0	0	0	0
155	1	143	72	-1	342	121	9.3	29	ABarpapppa	252	1076	0	0		0	0	0	0	0
156	1	245	365	-1	442	288	25.5	31	ABplpapppp	251	-131	0	0		0	0	0	0	0
157	1	301	58	-1	383	268	5.3	31	ABarpaappp	222	0	0	0		0	0	0	0	0
158	1	209	276	-1	117	334	16.8	32	ABalppaaap	324	151	0	0		0	0	0	0	0
159	1	10	308	-1	204	337	16.2	27	MSapapaa	230	653	0	0		0	0	0	0	0
160	1	70	295	-1	219	243	25.5	32	ABarapaaap	293	-1388	0	0		0	0	0	0	0
161	1	269	61	-1	197	365	24.4	31	ABalppapap	299	256	0	0		0	0	0	0	0
162	1	114	110	-1	146	263	6.8	28	ABalapapap	162	0	0	0		0	0	0	0	0
163	1	297	319	-1	344	318	4.6	27	ABarppaaaa	225	-322	0	0		0	0	0	0	0
164	1	181	74	-1	350	240	17.6	32	MSpapaap	321	835	0	0		0	0	0	0	0
165	1	293	315	-1	524	298	24.8	29	ABplpppppp	275	157	0	0		0	0	0	0	0
166	1	76	143	-1	238	171	23.1	34	ABarappppa	245	-443	0	0		0	0	0	0	0
167	1	147	33	-1	438	109	16.3	31	ABpraapppp	284	-61	0	0		0	0	0	0	0
168	1	9	199	-1	117	255	7.6	27	ABalapapaa	134	0	0	0		0	0	0	0	0
169	1	232	138	-1	197	198	24.3	30	ABaraaappp	262	-13	0	0		0	0	0	0	0
170	1	54	265	-1	377	149	19.1	28	MSpppapa	247	361	0	0		0	0	0	0	0
171	1	302	203	288	331	163	15.8	34	MSppppa	269	-274	0	0		0	0	0	0	0
172	1	102	148	-1	430	157	5.8	31	ABarpppapa	286	1135	0	0		0	0	0	0	0
173	1	242	17	-1	279	346	20.8	29	ABplpapaaa	281	297	0	0		0	0	0	0	0
174	1	80	10	-1	192	302	17.3	28	ABalpaapapp	242	-862	0	0		0	0	0	0	0
175	1	332	267	-1	300	125	21.1	28	ABprpaaapa	282	545	0	0		0	0	0	0	0
176	1	333	250	-1	277	173	6.8	28	ABarpapapa	227	28	0	0		0	0	0	0	0
177	1	359	364	-1	406	305	25.4	35	ABplpapppa	322	175	0	0		0	0	0	0	0
178	1	189	15	-1	138	249	21.2	30	ABaraaaaaa	279	734	0	0		0	0	0	0	0
179	1	211	151	-1	253	301	14.2	31	ABaraapapp	442	0	0	0		0	0	0	0	0
180	1	56	116	-1	155	339	19.9	31	ABalpaappp	281	-293	0	0		0	0	0	0	0
181	1	151	22	-1	399	400	23.3	33	ABplppappa	-85	0	0	0		0	0	0	0	0
182	1	210	200	-1	260	392	13.7	29	ABplpaappa	-190	0	0	0		0	0	0	0	0
183	1	152	115	-1	199	225	18.4	34	ABaraaapap	288	798	0	0		0	0	0	0	0
184	1	47	240	-1	270	243	20.5	31	ABarapappa	245	479	0	0		0	0	0	0	0
185	1	212	341	-1	454	242	22.6	34	MSpapppp	334	-845	0	0		0	0	0	0	0
186	1	176	262	-1	177	278	25.1	28	ABalpaaaap	-22	0	0	0		0	0	0	0	0
187	1	45	60	-1	215	309	5.6	30	ABplaaaaap	290	688	0	0		0	0	0	0	0
188	1	326	313	-1	487	225	5.6	32	Cpaaap	293	713	0	0		0	0	0	0	0
189	1	235	105	-1	476	172	5.7	28	ABarpppapp	263	294	0	0		0	0	0	0	0
190	1	136	228	-1	451	368	15.6	30	Capapa	303	-245	0	0		0	0	0	0	0
191	1	196	78	-1	231	141	5.7	27	ABarpapaaa	247	-204	0	0		0	0	0	0	0
192	1	100	88	-1	157	359	22.5	32	ABalppapaa	307	370	0	0		0	0	0	0	0
193	1	150	-1	-1	164	135	20.3	26	ABalaapapa	214	-154	0	0		0	0	0	0	0
194	1	17	37	-1	279	118	15.5	33	ABpraaappa	177	0	0	0		0	0	0	0	0
195	1	4	245	-1	414	427	12.7	29	ABplapaapp	-32	0	0	0		0	0	0	0	0
196	1	69	220	-1	183	147	17.5	31	ABpraaaaaa	149	0	0	0		0	0	0	0	0
197	1	266	106	-1	311	380	16.3	29	MSappap	255	529	0	0		0	0	0	0	0
198	1	146	128	-1	481	112	14.2	29	ABprapaapp	250	-375	0	0		0	0	0	0	0
199	1	320	125	-1	303	352	24.2	31	ABplpapapa	261	-643	0	0		0	0	0	0	0
200	1	183	66	-1	133	225	12.9	28	MSaaaaaa	415	0	0	0		0	0	0	0	0
201	1	135	187	-1	591	193	12.2	29	ABprapappa	255	1434	0	0		0	0	0	0	0
202	1	81	145	-1	303	339	15.3	31	MSappaa	296	744	0	0		0	0	0	0	0
203	1	166	216	-1	352	91	14.6	30	ABpraappap	1	0	0	0		0	0	0	0	0
204	1	289	338	-1	146	219	5.7	30	ABalappapp	244	0	0	0		0	0	0	0	0
205	1	197	190	-1	220	275	22.7	30	ABalpappaa	-178	0	0	0		0	0	0	0	0
206	1	172	7	-1	100	296	17.9	29	ABalaaaalp	-65	0	0	0		0	0	0	0	0
207	1	115	194	-1	476	411	17.1	31	ABplappapp	272	-753	0	0		0	0	0	0	0
208	1	361	334	-1	487	248	22.8	30	ABprpppppa	286	-395	0	0		0	0	0	0	0
209	1	250	342	-1	363	358	16.2	33	Daap	311	0	0	0		0	0	0	0	0
210	1	36	184	-1	220	225	5.3	27	ABarpaaapa	256	-367	0	0		0	0	0	0	0
211	1	50	339	-1	231	367	6.5	30	ABplaapapp	303	-621	0	0		0	0	0	0	0
212	1	38	67	-1	278	406	18.6	31	ABplpaaapp	368	0	0	0		0	0	0	0	0
213	1	315	257	-1	362	117	22.4	31	ABprpapapp	317	-99	0	0		0	0	0	0	0
214	1	207	300	-1	376	406	20.5	30	ABplppapap	215	0	0	0		0	0	0	0	0
215	1	227	248	-1	215	135	17.7	29	ABpraaaaap	236	1210	0	0		0	0	0	0	0
216	1	98	32	-1	155	216	24.5	30	ABaraaappa	298	-629	0	0		0	0	0	0	0
217	1	168	83	-1	527	396	22.2	30	ABplappppa	236	81	0	0		0	0	0	0	0
218	1	237	20	-1	284	234	15.9	31	ABaraapppp	259	-465	0	0		0	0	0	0	0
219	1	14	97	-1	449	411	11.6	29	ABplappapa	268	0	0	0		0	0	0	0	0
220	1	240	21	-1	313	409	19.3	30	ABplppaaaa	277	154	0	0		0	0	0	0	0
221	1	43	299	-1	443	387	7.0	33	ABarppapa	327	1022	0	0		0	0	0	0	0
222	1	256	90	-1	578	165	13.6	28	ABprapapap	12	0	0	0		0	0	0	0	0
223	1	145	57	-1	280	157	23.4	32	ABarappppp	321	-1356	0	0		0	0	0	0	0
224	1	264	254	-1	604	283	21.4	33	Cpappd	-187	0	0	0		0	0	0	0	0
225	1	97	167	-1	345	251	22.0	24	ABarapapppp	171	349	0	0		0	0	0	0	0
226	1	171	181	225	255	378	9.6	34	ABalpppppp	79	0	0	0		0	0	0	0	0
227	1	16	160	-1	246	231	13.7	26	MSpaapaa	135	0	0	0		0	0	0	0	0
228	1	35	62	-1	262	357	17.4	29	MSapaapp	252	124	0	0		0	0	0	0	0
229	1	132	24	-1	257	191	20.5	28	MSppaapa	244	148	0	0		0	0	0	0	0
230	1	23	81	-1	188	144	14.8	31	ABalaapppa	283	-135	0	0		0	0	0	0	0
231	1	15	263	-1	406	421	18.4	29	ABplappaaa	289	-1139	0	0		0	0	0	0	0
232	1	279	241	-1	117	338	13.5	29	ABalpppaaa	288	-267	0	0		0	0	0	0	0
233	1	255	293	-1	502	303	11.4	34	Eplpa	335	-198	0	0		0	0	0	0	0
234	1	311	76	-1	464	207	24.5	30	ABprpapppp	308	710	0	0		0	0	0	0	0
235	1	101	80	-1	240	407	18.3	30	ABplpaaapa	235	412	0	0		0	0	0	0	0
236	1	346	312	-1	330	229	13.4	29	Ealaa	263	839	0	0		0	0	0	0	0
237	1	40	65	-1	271	196	13.3	30	MSpaapap	-224	0	0	0		0	0	0	0	0
238	1	298	18	-1	394	192	24.7	30	ABprpappap	258	-205	0	0		0	0	0	0	0
239	1	275	4	-1	279	167	16.5	29	MSppapap	272	749	0	0		0	0	0	0	0
240	1	345	317	-1	302	319	5.2	28	ABplaaaapp	277	-276	0	0		0	0	0	0	0
241	1	134	249	-1	307	167	12.4	27	MSppappp	224	20	0	0		0	0	0	0	0
242	1	247	309	-1	173	233	22.3	32	ABaraaaaap	58	0	0	0		0	0	0	0	0
243	1	144	16	-1	257	104	17.7	30	ABpraaaapp	298	288	0	0		0	0	0	0	0
244	1	258	242	-1	346	132	19.1	29	ABprpapapa	290	1048	0	0		0	0	0	0	0
245	1	120	343	-1	389	163	5.8	29	ABarpppaap	277	698	0	0		0	0	0	0	0
246	1	281	355	-1	423	341	24.4	28	ABplppppaa	251	-538	0	0		0	0	0	0	0
247	1	25	158	-1	527	319	6.4	30	Caaapa	294	164	0	0		0	0	0	0	0
248	1	335	168	-1	418	324	5.4	31	ABarppaapa	308	-257	0	0		0	0	0	0	0
249	1	303	50	-1	380	202	20.5	30	MSpppaap	228	668	0	0		0	0	0	0	0
250	1	330	13	-1	262	257	13.2	26	MSaaappa	191	444	0	0		0	0	0	0	0
251	1	187	314	-1	442	276	8.4	33	Eplaa	334	79	0	0		0	0	0	0	0
252	1	180	305	-1	462	184	12.0	35	Dppp	349	1136	0	0		0	0	0	0	0
253	1	167	209	-1	262	123	22.5	31	ABprpaaaaa	310	-667	0	0		0	0	0	0	0
254	1	322	193	-1	548	198	20.4	31	ABprapppaa	263	159	0	0		0	0	0	0	0
255	1	295	137	-1	489	345	19.1	31	Capapp	282	1090	0	0		0	0	0	0	0
256	1	24	40	-1	131	178	9.7	28	ABalappapa	237	103	0	0		0	0	0	0	0
257	1	272	12	-1	411	365	14.7	29	Capaaa	294	165	0	0		0	0	0	0	0
258	1	336	271	-1	433	216	5.1	33	Cpaaaa	-18	0	0	0		0	0	0	0	0
259	1	265	35	-1	204	121	13.4	32	ABalaapppp	288	-105	0	0		0	0	0	0	0
260	1	37	133	-1	102	215	13.3	30	ABalaaapal	94	0	0	0		0	0	0	0	0
261	1	93	358	-1	282	159	21.3	28	ABprpapaaa	285	-71	0	0		0	0	0	0	0
262	1	251	275	-1	169	181	16.6	26	MSppaaaa	34	0	0	0		0	0	0	0	0
263	1	253	333	-1	506	370	22.5	28	ABplapppap	74	0	0	0		0	0	0	0	0
264	1	286	212	-1	379	308	21.8	33	MSaappa	221	0	0	0		0	0	0	0	0
265	1	186	159	-1	411	287	11.6	34	Earpp	349	-558	0	0		0	0	0	0	0
266	1	155	11	-1	210	148	20.5	30	ABpraaapaa	-44	0	0	0		0	0	0	0	0
267	1	165	207	-1	464	301	13.4	33	Eplap	330	598	0	0		0	0	0	0	0
268	1	344	307	-1	196	236	24.3	24	ABarapaaaa	223	144	0	0		0	0	0	0	0
269	1	75	104	-1	416	205	20.4	34	MSpapppa	342	278	0	0		0	0	0	0	0
270	1	140	352	-1	219	182	18.5	28	MSppaaap	285	0	0	0		0	0	0	0	0
271	1	307	198	-1	249	242	23.3	29	ABarapapaa	160	0	0	0		0	0	0	0	0
272	1	348	211	-1	471	377	24.1	30	ABplpppaap	300	139	0	0		0	0	0	0	0
273	1	331	144	-1	319	272	19.1	27	MSaapapa	240	661	0	0		0	0	0	0	0
274	1	246	117	-1	249	339	4.6	26	ABplaaapaa	250	669	0	0		0	0	0	0	0
275	1	185	251	-1	450	134	23.5	31	ABprppapap	276	441	0	0		0	0	0	0	0
276	1	90	28	-1	322	128	11.9	25	ABpraappaa	249	993	0	0		0	0	0	0	0
277	1	270	3	-1	320	301	20.5	29	ABalpappppp	231	1422	0	0		0	0	0	0	0
278	1	179	1	-1	217	209	11.4	32	MSpaaaap	-180	0	0	0		0	0	0	0	0
279	1	317	213	-1	360	348	20.4	30	MSaapppa	267	-477	0	0		0	0	0	0	0
280	1	126	186	-1	158	341	8.4	29	ABalapappp	276	87	0	0		0	0	0	0	0
281	1	290	266	-1	430	304	21.8	36	MSpappa	344	1103	0	0		0	0	0	0	0
282	1	319	236	-1	272	398	21.7	32	ABplpaaaap	61	0	0	0		0	0	0	0	0
283	1	357	349	-1	241	243	20.2	32	ABarapaapp	283	415	0	0		0	0	0	0	0
284	1	59	366	-1	482	330	24.4	31	ABplpppapa	253	176	0	0		0	0	0	0	0
285	1	79	224	-1	137	292	14.6	26	MSapaaaa	103	0	0	0		0	0	0	0	0
286	1	231	347	-1	274	422	15.6	30	ABplpaappp	292	251	0	0		0	0	0	0	0
287	0	284	-1	-1	360	316	24.6	30		304	0	0	0		0	0	0	0	0
288	1	223	178	-1	478	134	8.8	33	ABarppppa	53	0	0	0		0	0	0	0	0
289	1	215	269	-1	190	169	24.3	31	ABarapppaa	137	0	0	0		0	0	0	0	0
290	1	127	303	-1	482	144	21.7	30	ABprppappa	167	0	0	0		0	0	0	0	0
291	1	263	348	-1	393	367	5.2	30	ABarppaaap	284	-210	0	0		0	0	0	0	0
292	1	39	277	-1	537	270	21.3	33	Cpppp	333	-1190	0	0		0	0	0	0	0
293	1	149	38	-1	255	150	7.1	29	ABarpapaap	250	-235	0	0		0	0	0	0	0
294	1	225	304	-1	493	393	19.8	29	ABplapppaa	247	0	0	0		0	0	0	0	0
295	1	173	2	-1	151	151	16.5	26	ABalaappap	238	-39	0	0		0	0	0	0	0
296	1	309	47	-1	551	242	16.5	30	Cpppap	280	446	0	0		0	0	0	0	0
297	1	276	227	-1	268	214	24.4	31	ABarappaaa	234	600	0	0		0	0	0	0	0
298	1	66	182	-1	350	380	23.2	30	ABplppaapa	294	396	0	0		0	0	0	0	0
299	1	58	221	-1	362	176	10.3	35	MSppppp	-22	0	0	0		0	0	0	0	0
300	1	137	23	-1	554	168	17.4	31	ABprappapa	308	59	0	0		0	0	0	0	0
301	1	292	206	-1	334	172	25.4	30	ABarappapp	270	262	0	0		0	0	0	0	0
302	1	280	255	-1	304	252	11.9	26	MSaaappp	95	0	0	0		0	0	0	0	0
303	1	299	107	-1	320	209	21.5	28	MSpppaaa	281	-1299	0	0		0	0	0	0	0
304	1	129	222	-1	377	235	14.7	31	Ealpa	296	1006	0	0		0	0	0	0	0
305	1	248	331	-1	324	138	24.5	33	ABprpaaaap	334	1066	0	0		0	0	0	0	0
306	1	191	260	-1	502	272	24.5	30	ABprpppppp	294	646	0	0		0	0	0	0	0
307	0	349	-1	-1	331	193	12.9	26		261	-107	0	0		0	0	0	0	0
308	1	318	166	-1	185	351	6.7	30	ABplaapaap	93	0	0	0		0	0	0	0	0
309	1	78	284	-1	597	343	18.2	32	Caappd	325	620	0	0		0	0	0	0	0
310	1	243	259	-1	296	147	5.0	24	ABarpappaa	239	859	0	0		0	0	0	0	0
311	1	164	210	-1	327	247	5.2	29	ABarpaappa	161	0	0	0		0	0	0	0	0
312	1	158	286	-1	524	142	17.6	31	ABprappaap	267	1631	0	0		0	0	0	0	0
313	1	200	253	-1	192	281	5.4	27	ABplaaaaaa	118	0	0	0		0	0	0	0	0
314	1	119	139	-1	355	230	21.4	29	MSpapapa	276	-596	0	0		0	0	0	0	0
315	1	159	103	-1	512	319	21.2	31	Capppp	311	602	0	0		0	0	0	0	0
316	1	351	99	-1	292	242	22.3	28	ABarapapppa	242	-1156	0	0		0	0	0	0	0
317	1	178	169	-1	494	235	18.3	35	Cppap	425	0	0	0		0	0	0	0	0
318	1	343	326	-1	428	258	14.9	35	Ealpp	320	-909	0	0		0	0	0	0	0
319	1	317	79	-1	415	354	19.8	30	MSaapppp	267	-146	0	0		0	0	0	0	0
320	1	175	46	-1	118	240	10.1	29	ABalappaap	266	0	0	0		0	0	0	0	0
321	1	254	142	-1	300	126	7.6	29	ABarpappap	249	0	0	0		0	0	0	0	0
322	1	6	19	-1	214	193	6.4	29	ABarpaaaa	354	0	0	0		0	0	0	0	0
323	1	130	218	-1	559	314	24.8	29	Cpappv	254	451	0	0		0	0	0	0	0
324	1	108	226	-1	591	239	20.5	30	ABprappppa	259	711	0	0		0	0	0	0	0
325	1	192	164	-1	171	305	5.2	27	ABplaapaaa	260	0	0	0		0	0	0	0	0
326	1	13	320	-1	526	359	17.3	30	Capppa	-238	0	0	0		0	0	0	0	0
327	1	338	340	-1	590	346	13.5	35	Caapa	350	186	0	0		0	0	0	0	0
328	1	233	244	-1	287	271	24.4	31	ABarapapap	313	-1065	0	0		0	0	0	0	0
329	1	73	202	-1	226	378	18.5	29	ABplpaaaaa	278	-1283	0	0		0	0	0	0	0
330	1	305	42	-1	529	158	21.5	32	ABprppappp	259	0	0	0		0	0	0	0	0
331	1	342	179	-1	244	174	25.6	33	ABarapppap	334	1370	0	0		0	0	0	0	0
332	1	121	316	-1	482	203	20.5	29	Cppaap	264	938	0	0		0	0	0	0	0
333	1	118	154	-1	305	241	18.7	29	MSpapaaa	197	0	0	0		0	0	0	0	0
334	1	257	233	-1	406	217	9.7	31	Epraa	205	0	0	0		0	0	0	0	0
335	1	8	87	-1	116	210	10.0	25	ABalappaaa	196	601	0	0		0	0	0	0	0
336	1	157	291	-1	355	301	18.8	31	MSaapapp	293	-149	0	0		0	0	0	0	0
337	1	314	246	-1	446	403	22.6	31	ABplppappp	254	57	0	0		0	0	0	0	0
338	0	162	-1	-1	439	174	23.8	29		309	0	0	0		0	0	0	0	0
339	1	116	351	-1	487	314	5.3	37	Caaaa	-242	0	0	0		0	0	0	0	0
340	1	321	292	-1	555	310	16.4	33	Eplpp	332	1	0	0		0	0	0	0	0
341	1	313	26	-1	453	235	12.2	31	Eprap	311	-803	0	0		0	0	0	0	0
342	1	105	135	-1	585	344	22.4	32	Caappv	301	742	0	0		0	0	0	0	0
343	1	334	357	-1	369	159	23.0	31	ABprpapaap	223	-948	0	0		0	0	0	0	0
344	1	138	297	-1	241	342	14.9	27	MSapapap	248	1034	0	0		0	0	0	0	0
345	1	213	170	-1	306	226	24.8	32	ABarappaap	312	879	0	0		0	0	0	0	0
346	1	170	136	-1	324	283	15.0	32	MSaapaap	142	0	0	0		0	0	0	0	0
347	1	188	324	-1	313	306	24.8	33	ABplpappaa	334	1418	0	0		0	0	0	0	0
348	1	337	150	-1	553	388	19.5	31	ABplapappp	305	290	0	0		0	0	0	0	0
349	1	226	327	-1	476	262	11.4	32	Eprpa	15	0	0	0		0	0	0	0	0
350	1	267	311	-1	406	123	22.1	30	ABprppaaaa	162	0	0	0		0	0	0	0	0
351	1	234	132	-1	524	224	6.6	31	Cpaapa	319	599	0	0		0	0	0	0	0
352	0	3	-1	-1	166	378	18.8	23		-71	0	0	0		0	0	0	0	0
353	1	95	39	-1	353	354	24.9	28	ABplpapapp	88	0	0	0		0	0	0	0	0
354	0	347	-1	-1	105	319	15.7	22		69	0	0	0		0	0	0	0	0
355	1	271	354	-1	480	298	23.6	27	ABplpppppa	220	0	0	0		0	0	0	0	0
356	1	355	329	-1	495	185	25.4	27	ABprppppaa	281	0	0	0		0	0	0	0	0
357	1	60	360	-1	504	218	23.9	30	ABprppppap	95	0	0	0		0	0	0	0	0
358	1	216	120	-1	448	163	26.7	30	ABprppaapp	86	0	0	0		0	0	0	0	0
359	1	360	362	-1	184	145	22.5	30	ABalaapapp	231	107	0	0		0	0	0	0	0
360	1	358	359	-1	426	187	16.8	32	Dpap	297	-113	0	0		0	0	0	0	0
361	1	341	363	-1	148	166	20.5	32	ABalaapaap	-94	0	0	0		0	0	0	0	0
362	1	162	55	-1	433	202	24.1	30	ABprpapppa	259	422	0	0		0	0	0	0	0
363	1	287	63	-1	456	332	22.0	28	ABplppppap	198	672	0	0		0	0	0	0	0
