# Supplementary material for: The AP-2 Transcription Factor APTF-2 Is Required for Neuroblast and Epidermal Morphogenesis in Caenorhabditis elegans Embryogenesis
Source: PLoS Genet. 2016 May 13;12(5):e1006048. doi: 10.1371/journal.pgen.1006048 (PMC4866721; doi:10.1371/journal.pgen.1006048)
Supplement: S5 Text — (ZIP) [file pgen.1006048.s033.zip › nuclei/t147-nuclei]

1	1	278	100	-1	220	206	11.3	32	MSpaaaap	284	157	0	0		0	0	0	0	0
2	1	295	122	-1	155	146	16.9	27	ABalaappap	263	44	0	0		0	0	0	0	0
3	1	277	164	-1	324	301	20.3	30	ABalpappppp	258	147	0	0		0	0	0	0	0
4	1	239	282	-1	280	167	16.6	29	MSppapap	290	9	0	0		0	0	0	0	0
5	1	75	35	-1	220	217	15.4	31	ABaraappap	310	68	0	0		0	0	0	0	0
6	1	104	26	-1	225	291	15.6	32	ABaraapapa	264	1083	0	0		0	0	0	0	0
7	1	206	82	-1	102	290	18.1	29	ABalaaaalp	186	0	0	0		0	0	0	0	0
8	0	103	-1	-1	328	418	15.5	24		221	171	0	0		0	0	0	0	0
9	1	94	239	-1	579	202	17.8	29	ABprappapp	293	167	0	0		0	0	0	0	0
10	1	174	355	-1	189	300	16.7	29	ABalpaapapp	263	0	0	0		0	0	0	0	0
11	1	266	149	-1	218	144	20.5	30	ABpraaapaa	200	0	0	0		0	0	0	0	0
12	1	257	52	-1	416	364	15.3	29	Capaaa	275	1278	0	0		0	0	0	0	0
13	1	250	351	-1	264	254	12.6	26	MSaaappa	137	0	0	0		0	0	0	0	0
14	1	7	289	-1	425	156	15.0	32	Dppa	258	-169	0	0		0	0	0	0	0
15	1	178	55	-1	142	250	21.0	29	ABaraaaaaa	54	0	0	0		0	0	0	0	0
16	1	243	167	-1	258	103	17.7	30	ABpraaaapp	-16	0	0	0		0	0	0	0	0
17	1	173	230	-1	281	345	20.7	30	ABplpapaaa	269	306	0	0		0	0	0	0	0
18	1	238	254	-1	397	199	24.7	31	ABprpappap	218	1077	0	0		0	0	0	0	0
19	1	322	101	-1	216	193	6.0	30	ABarpaaaa	270	51	0	0		0	0	0	0	0
20	1	218	84	-1	287	232	15.9	30	ABaraapppp	295	129	0	0		0	0	0	0	0
21	1	220	205	-1	313	409	19.3	31	ABplppaaaa	292	832	0	0		0	0	0	0	0
22	1	181	13	-1	399	395	23.1	33	ABplppappa	269	240	0	0		0	0	0	0	0
23	1	300	57	-1	551	163	17.3	30	ABprappapa	305	1440	0	0		0	0	0	0	0
24	1	229	270	-1	257	190	20.5	27	MSppaapa	229	150	0	0		0	0	0	0	0
25	1	1	135	-1	171	209	15.7	27	ABaraaaapp	252	0	0	0		0	0	0	0	0
26	1	341	197	-1	455	238	12.3	31	Eprap	304	355	0	0		0	0	0	0	0
27	1	93	64	-1	310	102	14.1	31	ABpraaappp	13	0	0	0		0	0	0	0	0
28	1	276	88	-1	323	131	12.1	26	ABpraappaa	49	0	0	0		0	0	0	0	0
29	1	23	170	-1	246	291	10.3	30	MSaaapap	67	0	0	0		0	0	0	0	0
30	1	20	152	-1	194	160	9.6	29	ABalappppa	-67	0	0	0		0	0	0	0	0
31	1	152	202	-1	518	382	8.7	33	ABarppapp	201	0	0	0		0	0	0	0	0
32	1	216	104	-1	150	219	24.7	30	ABaraaappa	-4	0	0	0		0	0	0	0	0
33	1	167	3	-1	440	108	16.2	32	ABpraapppp	326	127	0	0		0	0	0	0	0
34	1	154	246	-1	198	370	15.7	28	ABplpaapaa	268	589	0	0		0	0	0	0	0
35	1	259	319	-1	202	121	13.2	31	ABalaapppp	-118	0	0	0		0	0	0	0	0
36	1	82	185	-1	347	385	7.1	27	ABplapaaaa	254	86	0	0		0	0	0	0	0
37	1	194	93	-1	281	113	15.6	33	ABpraaappa	169	0	0	0		0	0	0	0	0
38	1	293	53	-1	258	150	7.3	29	ABarpapaap	263	-296	0	0		0	0	0	0	0
39	1	353	7	-1	350	353	25.5	25	ABplpapapp	210	1034	0	0		0	0	0	0	0
40	1	256	250	-1	137	176	9.7	29	ABalappapa	249	99	0	0		0	0	0	0	0
41	1	78	186	-1	339	155	21.5	32	ABprpaaapp	324	313	0	0		0	0	0	0	0
42	1	330	153	-1	528	156	21.5	32	ABprppappp	584	0	0	0		0	0	0	0	0
43	1	113	74	-1	297	421	12.1	30	ABplaappap	97	0	0	0		0	0	0	0	0
44	1	10	98	-1	185	311	23.7	30	ABalpapaaa	257	-594	0	0		0	0	0	0	0
45	1	71	302	-1	277	370	5.7	29	ABplaaapap	290	350	0	0		0	0	0	0	0
46	1	320	368	-1	114	233	10.5	30	ABalappaap	217	1240	0	0		0	0	0	0	0
47	1	296	334	-1	552	241	16.5	30	Cpppap	305	-141	0	0		0	0	0	0	0
48	1	77	293	-1	311	365	20.6	30	ABplpapaap	303	1133	0	0		0	0	0	0	0
49	1	43	121	-1	287	289	16.0	29	MSaapaaa	83	0	0	0		0	0	0	0	0
50	1	249	357	-1	378	200	20.5	29	MSpppaap	277	1703	0	0		0	0	0	0	0
51	1	147	274	-1	589	274	11.3	32	Cpapap	318	-336	0	0		0	0	0	0	0
52	1	137	116	-1	387	189	17.3	29	MSpppapp	240	-272	0	0		0	0	0	0	0
53	1	73	218	-1	178	238	9.9	32	MSaaaaap	219	0	0	0		0	0	0	0	0
54	1	48	119	-1	150	143	13.5	29	ABalaaappr	-59	0	0	0		0	0	0	0	0
55	1	362	151	-1	429	199	23.6	29	ABprpapppa	179	-318	0	0		0	0	0	0	0
56	1	37	237	-1	244	174	17.4	27	MSppapaa	202	712	0	0		0	0	0	0	0
57	1	223	199	-1	281	161	23.1	31	ABarappppp	94	0	0	0		0	0	0	0	0
58	1	157	300	-1	383	265	5.2	32	ABarpaappp	321	907	0	0		0	0	0	0	0
59	1	140	50	-1	447	115	20.7	32	ABprppapaa	318	261	0	0		0	0	0	0	0
60	1	187	207	-1	216	308	5.5	29	ABplaaaaap	285	736	0	0		0	0	0	0	0
61	1	161	33	-1	206	356	25.3	32	ABalppapap	309	249	0	0		0	0	0	0	0
62	1	228	148	-1	263	353	17.6	30	MSapaapp	250	-498	0	0		0	0	0	0	0
63	1	363	294	-1	461	334	23.1	27	ABplppppap	279	-13	0	0		0	0	0	0	0
64	1	144	273	-1	268	294	19.8	29	ABalpappppa	-208	0	0	0		0	0	0	0	0
65	1	237	28	-1	275	195	13.5	29	MSpaapap	95	0	0	0		0	0	0	0	0
66	1	200	18	-1	136	220	13.1	30	MSaaaaaa	234	-534	0	0		0	0	0	0	0
67	1	212	211	-1	279	407	18.8	31	ABplpaaapp	277	-776	0	0		0	0	0	0	0
68	1	84	332	-1	510	166	23.9	30	ABprpppaaa	248	889	0	0		0	0	0	0	0
69	1	33	144	-1	155	243	13.8	28	ABaraapaaa	45	0	0	0		0	0	0	0	0
70	1	18	181	-1	550	154	11.5	29	ABprapapaa	296	187	0	0		0	0	0	0	0
71	1	109	54	-1	501	144	14.6	29	ABprappaaa	471	0	0	0		0	0	0	0	0
72	1	155	60	-1	340	117	9.5	29	ABarpapppa	133	0	0	0		0	0	0	0	0
73	1	59	253	-1	123	198	21.3	29	ABalaaaarr	261	228	0	0		0	0	0	0	0
74	1	164	106	-1	352	238	17.7	32	MSpapaap	297	1499	0	0		0	0	0	0	0
75	1	136	231	-1	544	187	24.5	32	ABprpppaap	317	-376	0	0		0	0	0	0	0
76	1	234	157	-1	465	209	24.6	30	ABprpapppp	297	-472	0	0		0	0	0	0	0
77	1	28	126	-1	170	227	19.4	29	ABaraaapaa	282	-96	0	0		0	0	0	0	0
78	1	191	89	-1	236	144	5.6	28	ABarpapaaa	257	1372	0	0		0	0	0	0	0
79	1	319	343	-1	416	355	19.9	31	MSaapppp	310	147	0	0		0	0	0	0	0
80	1	235	145	-1	241	399	18.6	30	ABplpaaapa	251	98	0	0		0	0	0	0	0
81	1	230	99	-1	193	145	14.8	29	ABalaapppa	162	0	0	0		0	0	0	0	0
82	1	50	8	-1	448	339	10.2	30	Dappp	-83	0	0	0		0	0	0	0	0
83	1	217	208	-1	528	397	22.2	29	ABplappppa	291	177	0	0		0	0	0	0	0
84	1	12	173	-1	497	361	15.2	30	Cappap	300	1233	0	0		0	0	0	0	0
85	1	148	123	-1	167	208	6.9	29	ABalapppaa	261	488	0	0		0	0	0	0	0
86	1	72	120	-1	173	180	8.6	29	ABalapppap	239	-61	0	0		0	0	0	0	0
87	1	335	-1	-1	120	208	10.4	24	ABalappaaa	328	0	0	0		0	0	0	0	0
88	1	192	265	-1	162	350	23.3	31	ABalppapaa	-261	0	0	0		0	0	0	0	0
89	1	99	171	-1	95	253	12.2	26	ABalapaaaa	252	-459	0	0		0	0	0	0	0
90	1	222	206	-1	575	166	13.7	28	ABprapapap	259	125	0	0		0	0	0	0	0
91	1	11	288	-1	464	181	16.5	32	Cppaaa	297	-494	0	0		0	0	0	0	0
92	1	38	178	-1	395	380	12.7	27	Dapap	183	-153	0	0		0	0	0	0	0
93	0	354	-1	-1	110	311	15.9	22		192	657	0	0		0	0	0	0	0
94	1	105	305	-1	167	322	14.5	28	MSapaaap	240	272	0	0		0	0	0	0	0
95	1	74	160	-1	275	221	10.3	31	MSpaaapp	254	0	0	0		0	0	0	0	0
96	1	116	4	-1	352	118	15.2	29	ABprpaappa	266	975	0	0		0	0	0	0	0
97	1	219	51	-1	450	413	11.5	29	ABplappapa	286	898	0	0		0	0	0	0	0
98	1	32	219	-1	192	206	13.6	29	ABaraappaa	139	0	0	0		0	0	0	0	0
99	1	316	345	-1	299	246	21.5	29	ABarapapppa	224	419	0	0		0	0	0	0	0
100	1	9	32	-1	217	292	25.4	30	ABalpapaap	282	92	0	0		0	0	0	0	0
101	1	120	141	-1	454	336	19.1	31	Capaap	267	100	0	0		0	0	0	0	0
102	1	53	198	-1	204	279	10.5	30	MSaaapaa	195	0	0	0		0	0	0	0	0
103	1	315	183	-1	516	320	21.4	32	Capppp	292	40	0	0		0	0	0	0	0
104	1	269	155	-1	417	203	20.4	32	MSpapppa	321	121	0	0		0	0	0	0	0
105	1	189	172	-1	477	170	6.0	28	ABarpppapp	273	755	0	0		0	0	0	0	0
106	1	197	303	-1	307	380	16.5	28	MSappap	268	212	0	0		0	0	0	0	0
107	1	303	15	-1	323	207	21.5	29	MSpppaaa	261	638	0	0		0	0	0	0	0
108	1	29	90	-1	261	268	7.5	30	MSaaaapp	90	0	0	0		0	0	0	0	0
109	1	131	190	-1	374	392	8.5	30	ABplapaaap	241	126	0	0		0	0	0	0	0
110	1	162	21	-1	147	260	7.0	28	ABalapapap	202	0	0	0		0	0	0	0	0
111	1	89	235	-1	263	355	24.4	31	ABalpapapp	-132	0	0	0		0	0	0	0	0
112	1	5	257	-1	256	118	13.1	30	ABpraapapa	398	0	0	0		0	0	0	0	0
113	1	2	236	-1	511	171	8.4	28	ABarpppppa	39	0	0	0		0	0	0	0	0
114	1	22	59	-1	120	292	8.2	28	ABalapaapp	64	0	0	0		0	0	0	0	0
115	1	183	271	-1	198	215	18.4	34	ABaraaapap	284	169	0	0		0	0	0	0	0
116	1	180	56	-1	150	333	20.5	30	ABalpaappp	159	0	0	0		0	0	0	0	0
117	1	274	73	-1	239	337	4.8	25	ABplaaapaa	244	-596	0	0		0	0	0	0	0
118	1	127	290	-1	332	365	12.2	32	Daaa	110	0	0	0		0	0	0	0	0
119	1	49	79	-1	335	421	12.6	30	ABplaapppa	246	0	0	0		0	0	0	0	0
120	1	358	310	-1	452	167	26.4	32	ABprppaapp	319	1441	0	0		0	0	0	0	0
121	1	150	168	-1	144	179	22.6	28	ABalaapaaa	291	0	0	0		0	0	0	0	0
122	1	115	245	317	290	351	11.5	33	MSapppa	241	227	0	0		0	0	0	0	0
123	1	19	2	-1	226	154	8.8	29	ABalappppp	140	0	0	0		0	0	0	0	0
124	1	6	114	-1	321	169	6.1	27	ABarpapapp	248	501	0	0		0	0	0	0	0
125	1	199	175	-1	307	356	24.2	30	ABplpapapa	259	301	0	0		0	0	0	0	0
126	1	97	189	-1	261	418	10.9	26	ABplaappaa	228	632	0	0		0	0	0	0	0
127	1	17	61	-1	182	388	19.5	29	ABalppaapp	293	-889	0	0		0	0	0	0	0
128	1	198	182	-1	480	111	14.3	30	ABprapaapp	253	1466	0	0		0	0	0	0	0
129	0	307	-1	-1	326	192	12.7	26		222	140	0	0		0	0	0	0	0
130	1	41	280	-1	237	374	22.1	29	ABalppappp	294	-1199	0	0		0	0	0	0	0
131	1	139	66	-1	223	368	13.2	29	ABalpppppa	290	-288	0	0		0	0	0	0	0
132	1	351	48	-1	528	223	6.5	31	Cpaapa	294	190	0	0		0	0	0	0	0
133	1	260	150	-1	103	210	13.5	29	ABalaaapal	74	0	0	0		0	0	0	0	0
134	1	108	349	-1	334	355	5.2	29	ABplaaappp	243	0	0	0		0	0	0	0	0
135	1	342	338	-1	586	345	22.1	31	Caappv	317	0	0	0		0	0	0	0	0
136	1	346	279	-1	324	282	14.9	31	MSaapaap	-184	0	0	0		0	0	0	0	0
137	1	255	277	-1	491	343	19.0	30	Capapp	274	-1072	0	0		0	0	0	0	0
138	1	169	180	-1	193	192	24.5	31	ABaraaappp	12	0	0	0		0	0	0	0	0
139	1	314	262	-1	355	234	21.2	30	MSpapapa	268	-911	0	0		0	0	0	0	0
140	1	38	287	-1	354	382	12.4	27	Dapaa	475	0	0	0		0	0	0	0	0
141	1	124	229	-1	260	213	5.1	27	ABarpaaapp	243	667	0	0		0	0	0	0	0
142	1	321	139	-1	301	124	7.8	29	ABarpappap	172	0	0	0		0	0	0	0	0
143	1	166	314	-1	239	167	23.4	32	ABarappppa	244	-757	0	0		0	0	0	0	0
144	1	273	234	-1	321	272	19.2	27	MSaapapa	215	978	0	0		0	0	0	0	0
145	1	202	249	-1	306	337	15.3	32	MSappaa	128	0	0	0		0	0	0	0	0
146	1	52	78	-1	190	259	14.2	28	ABaraapaap	288	477	0	0		0	0	0	0	0
147	1	14	12	-1	159	375	16.3	30	ABalpppapa	-111	0	0	0		0	0	0	0	0
148	1	172	87	-1	431	158	5.7	30	ABarpppapa	282	-472	0	0		0	0	0	0	0
149	1	129	261	-1	370	109	19.4	32	ABprpaappp	271	260	0	0		0	0	0	0	0
150	1	348	241	-1	556	386	19.3	30	ABplapappp	307	1054	0	0		0	0	0	0	0
151	1	179	259	-1	255	298	14.3	31	ABaraapapp	298	97	0	0		0	0	0	0	0
152	1	40	34	-1	250	250	16.8	31	ABaraapppa	183	0	0	0		0	0	0	0	0
153	1	56	17	-1	226	334	23.1	29	ABalpapapa	78	0	0	0		0	0	0	0	0
154	1	333	27	-1	309	241	18.6	30	MSpapaaa	166	0	0	0		0	0	0	0	0
155	1	47	133	-1	170	289	20.8	29	ABalpaaapa	279	776	0	0		0	0	0	0	0
156	1	123	91	-1	230	405	14.7	27	ABplpaapap	-44	0	0	0		0	0	0	0	0
157	1	107	162	-1	134	165	18.1	27	ABalaappaa	239	274	0	0		0	0	0	0	0
158	1	247	281	-1	529	318	6.4	30	Caaapa	300	171	0	0		0	0	0	0	0
159	1	265	201	-1	411	286	11.7	33	Earpp	322	-75	0	0		0	0	0	0	0
160	1	227	39	-1	248	231	13.3	27	MSpaapaa	240	104	0	0		0	0	0	0	0
161	1	39	23	-1	116	301	12.0	27	ABalapaapa	266	970	0	0		0	0	0	0	0
162	1	27	112	-1	397	412	9.3	28	ABplapaapa	256	1250	0	0		0	0	0	0	0
163	1	117	222	-1	560	255	8.2	31	Cpaapp	289	494	0	0		0	0	0	0	0
164	1	325	107	-1	169	304	5.2	28	ABplaapaaa	280	-934	0	0		0	0	0	0	0
165	1	81	69	-1	101	230	18.8	31	ABalaaaarl	-146	0	0	0		0	0	0	0	0
166	1	308	228	-1	180	350	7.0	29	ABplaapaap	350	0	0	0		0	0	0	0	0
167	1	225	364	-1	340	254	23.4	27	ABarapapppp	275	911	0	0		0	0	0	0	0
168	1	248	225	-1	418	323	5.4	31	ABarppaapa	306	1098	0	0		0	0	0	0	0
169	1	317	255	-1	498	235	18.2	35	Cppap	354	446	0	0		0	0	0	0	0
170	1	345	335	-1	308	225	25.3	31	ABarappaap	235	241	0	0		0	0	0	0	0
171	1	90	111	-1	140	212	17.8	26	ABaraaaapa	239	1369	0	0		0	0	0	0	0
172	1	63	147	-1	286	126	11.2	29	ABpraapapp	276	125	0	0		0	0	0	0	0
173	1	69	9	-1	243	128	19.9	30	ABpraaapap	246	-447	0	0		0	0	0	0	0
174	1	16	242	-1	211	229	21.5	30	ABarapaapa	-136	0	0	0		0	0	0	0	0
175	1	44	5	-1	228	116	15.7	33	ABpraaaapa	242	0	0	0		0	0	0	0	0
176	1	45	184	-1	285	130	18.4	29	ABprpaapaa	276	426	0	0		0	0	0	0	0
177	1	58	110	-1	107	272	14.1	29	ABalapaaap	60	0	0	0		0	0	0	0	0
178	1	288	132	-1	477	132	8.6	33	ABarppppa	336	-372	0	0		0	0	0	0	0
179	1	331	146	-1	249	176	25.4	33	ABarapppap	332	73	0	0		0	0	0	0	0
180	1	24	71	-1	164	352	13.1	29	ABalppppaa	291	2101	0	0		0	0	0	0	0
181	1	226	258	-1	244	364	11.3	28	ABalppppppa	228	70	0	0		0	0	0	0	0
182	1	298	251	-1	350	378	22.8	30	ABplppaapa	266	-203	0	0		0	0	0	0	0
183	1	46	348	-1	364	299	12.7	31	Earpa	300	1150	0	0		0	0	0	0	0
184	1	210	295	-1	225	225	5.1	29	ABarpaaapa	229	-634	0	0		0	0	0	0	0
185	1	30	86	-1	227	114	10.0	32	ABpraapaap	45	0	0	0		0	0	0	0	0
186	1	280	46	-1	151	340	8.5	29	ABalapappp	66	0	0	0		0	0	0	0	0
187	1	201	221	-1	595	194	13.2	29	ABprapappa	272	190	0	0		0	0	0	0	0
188	1	151	340	-1	563	325	10.7	30	Caaapp	63	0	0	0		0	0	0	0	0
189	1	64	353	-1	504	282	15.8	33	Eprpp	314	867	0	0		0	0	0	0	0
190	1	205	137	-1	221	272	22.5	31	ABalpappaa	139	0	0	0		0	0	0	0	0
191	1	55	70	-1	242	214	8.8	27	MSpaaapa	520	0	0	0		0	0	0	0	0
192	1	66	92	-1	370	424	14.9	31	ABplaapppp	-113	0	0	0		0	0	0	0	0
193	1	254	304	-1	550	195	20.5	30	ABprapppaa	284	215	0	0		0	0	0	0	0
194	1	207	291	-1	473	412	17.3	30	ABplappapp	285	1429	0	0		0	0	0	0	0
195	1	70	1	-1	237	307	19.1	31	ABalpapppa	136	0	0	0		0	0	0	0	0
196	1	121	296	-1	302	183	25.7	30	ABarappapa	309	739	0	0		0	0	0	0	0
197	1	3	38	-1	408	363	10.4	29	Dappa	281	803	0	0		0	0	0	0	0
198	1	271	252	-1	254	240	23.4	30	ABarapapaa	272	-172	0	0		0	0	0	0	0
199	1	168	143	-1	118	253	8.5	25	ABalapapaa	-312	0	0	0		0	0	0	0	0
200	1	182	75	-1	259	390	14.0	30	ABplpaappa	247	0	0	0		0	0	0	0	0
201	1	100	311	-1	214	330	19.2	26	MSapaapa	215	560	0	0		0	0	0	0	0
202	1	329	203	-1	220	376	18.6	29	ABplpaaaaa	273	-276	0	0		0	0	0	0	0
203	1	171	268	-1	342	175	14.6	30	MSppppap	261	1595	0	0		0	0	0	0	0
204	1	35	224	-1	252	162	12.9	28	MSppappa	209	611	0	0		0	0	0	0	0
205	1	79	313	-1	148	307	9.1	29	ABalapappa	182	0	0	0		0	0	0	0	0
206	1	301	356	-1	343	174	25.4	31	ABarappapp	316	-19	0	0		0	0	0	0	0
207	1	267	158	-1	468	298	13.4	33	Eplap	330	-567	0	0		0	0	0	0	0
208	1	62	323	-1	369	210	23.6	33	ABprpappaa	232	0	0	0		0	0	0	0	0
209	1	253	11	-1	265	123	22.6	30	ABprpaaaaa	-279	0	0	0		0	0	0	0	0
210	1	311	216	-1	331	248	5.2	30	ABarpaappa	298	-415	0	0		0	0	0	0	0
211	1	272	14	-1	474	379	24.4	30	ABplpppaap	267	155	0	0		0	0	0	0	0
212	1	264	307	-1	379	311	22.1	31	MSaappa	308	190	0	0		0	0	0	0	0
213	1	279	283	-1	356	345	20.4	30	MSaapppa	-154	0	0	0		0	0	0	0	0
214	1	51	223	-1	126	298	22.1	31	ABalpaappa	261	283	0	0		0	0	0	0	0
215	1	83	113	-1	398	141	9.3	30	ABprapaaaa	251	482	0	0		0	0	0	0	0
216	1	203	327	-1	358	89	15.1	30	ABpraappap	-4	0	0	0		0	0	0	0	0
217	1	128	67	-1	135	248	17.4	30	ABalpaapaa	303	-208	0	0		0	0	0	0	0
218	1	323	331	-1	563	320	25.2	29	Cpappv	287	-504	0	0		0	0	0	0	0
219	1	138	83	-1	601	231	14.1	28	ABprapappp	-30	0	0	0		0	0	0	0	0
220	1	196	49	-1	187	143	17.6	31	ABpraaaaaa	118	0	0	0		0	0	0	0	0
221	1	299	97	-1	367	176	10.4	34	MSppppp	286	606	0	0		0	0	0	0	0
222	1	304	276	-1	380	239	15.0	32	Ealpa	322	71	0	0		0	0	0	0	0
223	1	96	58	-1	309	376	6.9	27	ABplaaappa	225	171	0	0		0	0	0	0	0
224	1	285	306	-1	137	286	14.4	27	MSapaaaa	221	1079	0	0		0	0	0	0	0
225	1	226	130	-1	260	390	8.8	29	ABalppppppp	201	385	0	0		0	0	0	0	0
226	1	324	297	-1	594	237	20.5	30	ABprappppa	302	1366	0	0		0	0	0	0	0
227	1	297	315	-1	275	214	24.3	31	ABarappaaa	295	-21	0	0		0	0	0	0	0
228	1	190	238	-1	457	367	16.0	30	Capapa	301	-271	0	0		0	0	0	0	0
229	1	34	161	-1	392	109	13.4	29	ABpraapppa	-47	0	0	0		0	0	0	0	0
230	1	142	326	-1	449	342	4.8	28	ABarppaapp	270	522	0	0		0	0	0	0	0
231	0	193	-1	-1	173	133	20.7	26		218	172	0	0		0	0	0	0	0
232	1	126	192	-1	146	278	23.5	30	ABalpaaaaa	278	594	0	0		0	0	0	0	0
233	1	334	318	-1	410	224	9.9	32	Epraa	323	-724	0	0		0	0	0	0	0
234	0	85	-1	-1	515	331	25.4	28		255	235	0	0		0	0	0	0	0
235	1	91	19	-1	175	195	11.6	30	MSpaaaaa	70	0	0	0		0	0	0	0	0
236	1	282	16	-1	272	399	22.3	32	ABplpaaaap	431	0	0	0		0	0	0	0	0
237	1	149	81	-1	204	382	9.2	29	ABplaapapa	562	0	0	0		0	0	0	0	0
238	1	135	131	-1	444	107	10.6	27	ABprapaapa	232	336	0	0		0	0	0	0	0
239	1	125	103	-1	331	338	8.9	25	MSappppa	192	173	0	0		0	0	0	0	0
240	1	184	31	-1	272	241	20.7	31	ABarapappa	244	-166	0	0		0	0	0	0	0
241	1	232	124	-1	120	336	14.5	30	ABalpppaaa	243	74	0	0		0	0	0	0	0
242	1	244	358	-1	346	136	19.4	30	ABprpapapa	257	-111	0	0		0	0	0	0	0
243	1	80	266	-1	165	276	18.0	29	ABalpaapapa	267	-586	0	0		0	0	0	0	0
244	1	328	226	-1	289	269	24.2	31	ABarapapap	160	0	0	0		0	0	0	0	0
245	1	195	62	-1	409	425	12.7	30	ABplapaapp	299	1056	0	0		0	0	0	0	0
246	1	337	209	-1	446	403	22.4	31	ABplppappp	302	417	0	0		0	0	0	0	0
247	1	86	76	-1	252	296	23.5	32	ABalpappap	175	0	0	0		0	0	0	0	0
248	1	215	247	-1	218	132	17.6	29	ABpraaaaap	227	-77	0	0		0	0	0	0	0
249	1	241	352	-1	306	165	13.0	27	MSppappp	226	330	0	0		0	0	0	0	0
250	1	176	342	-1	281	173	6.9	26	ABarpapapa	260	110	0	0		0	0	0	0	0
251	1	275	138	-1	446	135	23.5	30	ABprppapap	261	265	0	0		0	0	0	0	0
252	1	125	68	-1	378	331	9.1	26	MSappppp	171	0	0	0		0	0	0	0	0
253	1	313	176	-1	192	279	5.3	27	ABplaaaaaa	268	-832	0	0		0	0	0	0	0
254	1	224	316	-1	604	283	21.4	33	Cpappd	325	-1288	0	0		0	0	0	0	0
255	1	302	264	-1	304	254	11.7	27	MSaaappp	153	0	0	0		0	0	0	0	0
256	1	54	177	-1	388	157	13.7	30	Dpaa	165	0	0	0		0	0	0	0	0
257	1	213	322	-1	366	117	22.5	32	ABprpapapp	309	952	0	0		0	0	0	0	0
258	1	31	165	-1	363	189	4.9	27	ABarpppaaa	238	-13	0	0		0	0	0	0	0
259	1	310	233	-1	297	147	5.2	24	ABarpappaa	130	0	0	0		0	0	0	0	0
260	1	306	193	-1	503	278	25.1	30	ABprpppppp	275	329	0	0		0	0	0	0	0
261	1	122	292	-1	90	250	16.1	28	ABalaaaala	290	0	0	0		0	0	0	0	0
262	1	186	154	-1	179	269	25.2	29	ABalpaaaap	199	0	0	0		0	0	0	0	0
263	1	231	10	-1	400	423	18.0	30	ABplappaaa	-452	0	0	0		0	0	0	0	0
264	1	130	272	-1	319	93	18.4	30	ABprpaapap	254	62	0	0		0	0	0	0	0
265	1	170	174	-1	376	146	18.7	28	MSpppapa	189	40	0	0		0	0	0	0	0
266	1	281	94	-1	430	305	22.1	35	MSpappa	165	0	0	0		0	0	0	0	0
267	1	175	37	-1	306	126	21.0	28	ABprpaaapa	230	0	0	0		0	0	0	0	0
268	1	60	301	-1	531	229	25.1	35	ABprpppapa	328	51	0	0		0	0	0	0	0
269	1	289	127	-1	190	167	24.2	32	ABarapppaa	230	316	0	0		0	0	0	0	0
270	0	-1	-1	-1	348	316	24.3	31		304	249	0	0		0	0	0	0	0
271	1	258	330	-1	436	215	4.8	32	Cpaaaa	324	166	0	0		0	0	0	0	0
272	1	92	44	-1	513	413	14.6	29	ABplapapap	117	0	0	0		0	0	0	0	0
273	1	15	278	-1	563	225	22.0	29	ABprapppap	236	-884	0	0		0	0	0	0	0
274	1	61	341	-1	425	377	24.6	31	ABplpppaaa	263	1272	0	0		0	0	0	0	0
275	1	262	156	-1	168	177	16.1	26	MSppaaaa	203	-908	0	0		0	0	0	0	0
276	1	158	324	-1	118	331	17.2	31	ABalppaaap	305	215	0	0		0	0	0	0	0
277	1	292	166	361	538	272	21.2	34	Cpppp	332	-1774	0	0		0	0	0	0	0
278	1	57	309	-1	439	425	16.8	30	ABplappaap	94	0	0	0		0	0	0	0	0
279	0	98	-1	-1	425	192	16.0	22		164	267	0	0		0	0	0	0	0
280	1	68	195	-1	124	172	12.7	28	ABalaaappl	122	0	0	0		0	0	0	0	0
281	1	101	42	-1	307	192	18.4	29	MSppaapp	282	757	0	0		0	0	0	0	0
282	1	87	286	-1	604	275	17.2	32	Cpapaa	294	111	0	0		0	0	0	0	0
283	1	8	275	-1	213	321	10.0	26	MSapappa	253	561	0	0		0	0	0	0	0
284	1	309	77	-1	596	343	18.3	32	Caappd	326	-591	0	0		0	0	0	0	0
285	1	141	215	-1	547	401	15.7	29	ABplapappa	435	0	0	0		0	0	0	0	0
286	1	312	285	-1	522	141	17.5	31	ABprappaap	80	0	0	0		0	0	0	0	0
287	1	95	336	-1	386	264	21.4	32	MSpapapp	192	0	0	0		0	0	0	0	0
288	1	171	214	-1	328	151	16.9	28	MSppppaa	288	639	0	0		0	0	0	0	0
289	1	4	136	-1	200	358	21.2	28	ABalppappa	-142	0	0	0		0	0	0	0	0
290	1	36	108	-1	298	222	5.6	36	ABarpaapa	363	968	0	0		0	0	0	0	0
291	1	336	65	-1	356	299	18.4	31	MSaapapp	309	216	0	0		0	0	0	0	0
292	1	340	337	-1	552	311	16.4	32	Eplpp	368	0	0	0		0	0	0	0	0
293	1	233	212	-1	504	302	11.1	33	Eplpa	322	108	0	0		0	0	0	0	0
294	1	65	47	-1	259	289	4.5	29	ABplaaaapa	49	0	0	0		0	0	0	0	0
295	1	160	24	-1	223	238	25.5	32	ABarapaaap	275	1064	0	0		0	0	0	0	0
296	1	76	63	-1	408	157	23.9	33	ABprppaapa	320	767	0	0		0	0	0	0	0
297	1	344	41	-1	243	341	15.2	27	MSapapap	265	0	0	0		0	0	0	0	0
298	1	132	269	-1	568	201	10.1	29	ABarpppppp	284	412	0	0		0	0	0	0	0
299	1	221	321	-1	443	384	6.9	34	ABarppapa	255	0	0	0		0	0	0	0	0
300	1	214	308	-1	376	407	20.6	30	ABplppapap	251	-119	0	0		0	0	0	0	0
301	1	110	6	-1	422	128	10.4	31	ABprapaaap	210	0	0	0		0	0	0	0	0
302	1	146	188	-1	489	417	10.6	29	ABplapapaa	296	261	0	0		0	0	0	0	0
303	1	290	117	-1	483	146	21.7	31	ABprppappa	310	642	0	0		0	0	0	0	0
304	1	294	85	-1	495	392	19.7	28	ABplapppaa	275	703	0	0		0	0	0	0	0
305	1	252	40	96	465	184	12.2	36	Dppp	253	76	0	0		0	0	0	0	0
306	1	119	339	-1	387	366	24.8	31	ABplppaapp	259	137	0	0		0	0	0	0	0
307	1	268	243	-1	202	235	24.9	21	ABarapaaaa	148	28	0	0		0	0	0	0	0
308	1	159	134	-1	206	334	16.4	25	MSapapaa	195	0	0	0		0	0	0	0	0
309	1	242	115	-1	176	231	22.5	30	ABaraaaaap	292	-612	0	0		0	0	0	0	0
310	1	21	20	-1	198	291	20.2	31	ABalpaaapp	218	-204	0	0		0	0	0	0	0
311	1	350	159	-1	408	120	20.7	30	ABprppaaaa	210	-472	0	0		0	0	0	0	0
312	1	236	366	-1	331	233	13.3	28	Ealaa	281	1120	0	0		0	0	0	0	0
313	1	188	325	-1	489	222	5.5	32	Cpaaap	318	-314	0	0		0	0	0	0	0
314	1	251	204	-1	444	276	8.5	32	Eplaa	329	364	0	0		0	0	0	0	0
315	1	165	169	-1	526	303	24.7	29	ABplpppppp	237	702	0	0		0	0	0	0	0
316	1	332	194	-1	482	201	20.4	30	Cppaap	264	0	0	0		0	0	0	0	0
317	1	240	267	-1	298	315	5.2	28	ABplaaaapp	176	0	0	0		0	0	0	0	0
318	1	26	217	-1	357	138	7.4	30	ABarpapppp	128	0	0	0		0	0	0	0	0
319	1	163	109	-1	344	317	4.6	27	ABarppaaaa	-5	0	0	0		0	0	0	0	0
320	1	326	125	-1	526	358	17.5	30	Capppa	77	0	0	0		0	0	0	0	0
321	1	106	354	-1	179	393	13.2	31	ABalpppapp	299	0	0	0		0	0	0	0	0
322	1	143	140	-1	347	266	8.9	32	Earap	296	-1199	0	0		0	0	0	0	0
323	1	25	312	-1	133	362	14.0	28	ABalpppaap	-161	0	0	0		0	0	0	0	0
324	1	347	240	-1	306	308	24.5	32	ABplpappaa	249	-500	0	0		0	0	0	0	0
325	1	114	95	-1	370	232	10.5	32	Ealap	301	1060	0	0		0	0	0	0	0
326	1	318	320	-1	433	259	15.0	34	Ealpp	345	-860	0	0		0	0	0	0	0
327	1	349	187	-1	480	263	11.2	32	Eprpa	212	0	0	0		0	0	0	0	0
328	1	112	200	-1	109	188	15.8	29	ABalaaapar	272	-195	0	0		0	0	0	0	0
329	1	356	220	-1	493	190	25.4	31	ABprppppaa	220	125	0	0		0	0	0	0	0
330	1	13	129	-1	542	349	23.2	29	ABplappppp	-121	0	0	0		0	0	0	0	0
331	1	305	213	-1	325	139	24.4	33	ABprpaaaap	325	0	0	0		0	0	0	0	0
332	1	118	227	-1	263	325	8.3	26	MSapappp	267	-357	0	0		0	0	0	0	0
333	1	263	45	-1	509	371	22.3	29	ABplapppap	252	-254	0	0		0	0	0	0	0
334	1	208	22	-1	485	247	22.6	30	ABprpppppa	-82	0	0	0		0	0	0	0	0
335	1	88	263	-1	519	198	14.5	32	Cpppaa	247	0	0	0		0	0	0	0	0
336	1	67	105	-1	182	359	10.6	30	ABalppppap	283	1215	0	0		0	0	0	0	0
337	1	102	142	-1	302	291	10.4	29	Earaa	293	-96	0	0		0	0	0	0	0
338	1	204	328	-1	137	219	6.1	30	ABalappapp	298	6	0	0		0	0	0	0	0
339	1	211	80	-1	228	364	6.9	30	ABplaapapp	280	437	0	0		0	0	0	0	0
340	1	327	102	-1	588	345	13.6	36	Caapa	345	1025	0	0		0	0	0	0	0
341	1	185	248	-1	456	237	22.4	33	MSpapppp	330	833	0	0		0	0	0	0	0
342	1	209	344	-1	368	359	16.1	34	Daap	308	-686	0	0		0	0	0	0	0
343	1	245	196	-1	390	160	5.9	29	ABarpppaap	253	203	0	0		0	0	0	0	0
344	1	111	43	-1	192	142	6.9	31	ABpraapaaa	292	57	0	0		0	0	0	0	0
345	1	133	284	-1	470	371	12.4	30	Cappaa	299	-1450	0	0		0	0	0	0	0
346	1	145	29	-1	342	412	20.6	31	ABplppapaa	258	-559	0	0		0	0	0	0	0
347	1	286	210	-1	265	421	16.0	31	ABplpaappp	255	236	0	0		0	0	0	0	0
348	1	291	232	-1	390	367	5.2	30	ABarppaaap	301	727	0	0		0	0	0	0	0
349	1	283	359	-1	246	236	20.0	34	ABarapaapp	266	108	0	0		0	0	0	0	0
350	1	153	30	-1	217	250	7.6	29	MSaaaapa	272	1344	0	0		0	0	0	0	0
351	1	339	128	-1	489	317	5.3	36	Caaaa	345	181	0	0		0	0	0	0	0
352	1	270	191	-1	219	178	18.5	28	MSppaaap	205	592	0	0		0	0	0	0	0
353	1	134	179	-1	582	256	24.2	32	ABprappppp	324	-85	0	0		0	0	0	0	0
354	1	355	72	-1	480	296	23.5	27	ABplpppppa	202	0	0	0		0	0	0	0	0
355	1	246	329	-1	424	341	25.4	27	ABplppppaa	419	0	0	0		0	0	0	0	0
356	0	42	-1	-1	422	111	17.9	25		-16	0	0	0		0	0	0	0	0
357	1	343	333	-1	382	154	23.3	29	ABprpapaap	328	0	0	0		0	0	0	0	0
358	1	261	298	-1	287	158	20.8	29	ABprpapaaa	-114	0	0	0		0	0	0	0	0
359	1	360	299	-1	429	180	17.5	33	Dpap	301	-35	0	0		0	0	0	0	0
360	1	357	118	-1	502	211	24.5	27	ABprppppap	96	0	0	0		0	0	0	0	0
361	0	352	-1	-1	160	372	19.6	23		-120	0	0	0		0	0	0	0	0
362	1	359	347	-1	197	138	23.1	27	ABalaapapp	244	246	0	0		0	0	0	0	0
363	1	361	244	-1	156	160	21.4	31	ABalaapaap	-63	0	0	0		0	0	0	0	0
364	1	177	25	-1	389	314	25.2	26	ABplpapppa	208	-168	0	0		0	0	0	0	0
365	1	156	365	-1	441	292	25.0	29	ABplpapppp	246	-756	0	0		0	0	0	0	0
366	1	284	367	-1	487	334	24.0	27	ABplpppapa	253	176	0	0		0	0	0	0	0
