# Supplementary material for: The AP-2 Transcription Factor APTF-2 Is Required for Neuroblast and Epidermal Morphogenesis in Caenorhabditis elegans Embryogenesis
Source: PLoS Genet. 2016 May 13;12(5):e1006048. doi: 10.1371/journal.pgen.1006048 (PMC4866721; doi:10.1371/journal.pgen.1006048)
Supplement: S5 Text — (ZIP) [file pgen.1006048.s033.zip › nuclei/t148-nuclei]

1	1	195	162	-1	237	308	19.0	31	ABalpapppa	289	454	0	0		0	0	0	0	0
2	1	123	252	-1	223	156	8.8	28	ABalappppp	-108	0	0	0		0	0	0	0	0
3	1	33	112	-1	441	109	16.3	32	ABpraapppp	351	0	0	0		0	0	0	0	0
4	1	96	14	-1	350	123	14.8	29	ABprpaappa	242	657	0	0		0	0	0	0	0
5	1	175	31	-1	228	120	15.4	33	ABpraaaapa	279	-113	0	0		0	0	0	0	0
6	1	301	204	-1	420	131	10.3	30	ABprapaaap	264	231	0	0		0	0	0	0	0
7	1	39	362	-1	357	341	24.9	28	ABplpapapp	286	67	0	0		0	0	0	0	0
8	1	82	315	-1	450	340	9.7	29	Dappp	270	-723	0	0		0	0	0	0	0
9	1	173	89	-1	241	125	20.2	31	ABpraaapap	278	201	0	0		0	0	0	0	0
10	1	263	58	-1	398	425	18.1	30	ABplappaaa	279	486	0	0		0	0	0	0	0
11	1	209	293	-1	262	124	22.7	30	ABprpaaaaa	270	348	0	0		0	0	0	0	0
12	1	147	139	-1	158	381	16.5	30	ABalpppapa	208	0	0	0		0	0	0	0	0
13	1	22	287	-1	395	397	23.9	34	ABplppappa	346	479	0	0		0	0	0	0	0
14	1	211	207	-1	473	377	24.6	31	ABplpppaap	279	-151	0	0		0	0	0	0	0
15	1	107	296	-1	325	203	20.8	28	MSpppaaa	217	5	0	0		0	0	0	0	0
16	1	236	267	-1	270	400	22.4	32	ABplpaaaap	48	0	0	0		0	0	0	0	0
17	1	153	200	-1	223	333	22.9	30	ABalpapapa	257	0	0	0		0	0	0	0	0
18	1	66	211	-1	132	228	13.3	30	MSaaaaaa	94	0	0	0		0	0	0	0	0
19	1	235	111	-1	175	194	11.4	30	MSpaaaaa	257	69	0	0		0	0	0	0	0
20	1	310	253	-1	202	296	20.2	31	ABalpaaapp	217	125	0	0		0	0	0	0	0
21	1	110	109	-1	146	264	7.4	29	ABalapapap	252	449	0	0		0	0	0	0	0
22	1	334	356	-1	483	250	22.4	29	ABprpppppa	235	0	0	0		0	0	0	0	0
23	1	161	72	-1	122	309	12.2	28	ABalapaapa	234	0	0	0		0	0	0	0	0
24	1	295	7	-1	225	239	25.6	31	ABarapaaap	240	-1081	0	0		0	0	0	0	0
25	1	364	299	-1	390	309	25.5	33	ABplpapppa	331	-73	0	0		0	0	0	0	0
26	1	6	183	-1	224	295	15.6	31	ABaraapapa	311	-804	0	0		0	0	0	0	0
27	1	154	336	-1	309	239	18.5	31	MSpapaaa	142	0	0	0		0	0	0	0	0
28	1	65	17	-1	277	195	13.4	29	MSpaapap	294	-144	0	0		0	0	0	0	0
29	1	346	318	-1	337	415	21.2	31	ABplppapaa	295	1300	0	0		0	0	0	0	0
30	1	350	194	-1	216	249	7.8	29	MSaaaapa	467	0	0	0		0	0	0	0	0
31	1	240	275	-1	273	240	20.6	31	ABarapappa	150	0	0	0		0	0	0	0	0
32	1	100	41	-1	218	292	25.4	31	ABalpapaap	568	0	0	0		0	0	0	0	0
33	1	61	148	-1	206	357	25.3	31	ABalppapap	298	723	0	0		0	0	0	0	0
34	1	152	132	-1	251	252	16.5	31	ABaraapppa	-159	0	0	0		0	0	0	0	0
35	1	5	62	-1	217	223	15.1	30	ABaraappap	287	533	0	0		0	0	0	0	0
36	0	234	-1	-1	511	334	25.5	29		217	86	0	0		0	0	0	0	0
37	1	267	266	-1	303	129	20.8	29	ABprpaaapa	232	806	0	0		0	0	0	0	0
38	1	197	338	-1	406	362	10.2	28	Dappa	283	-18	0	0		0	0	0	0	0
39	1	160	212	-1	250	231	13.4	26	MSpaapaa	260	-156	0	0		0	0	0	0	0
40	1	305	165	-1	446	176	11.4	30	Dpppa	211	441	0	0		0	0	0	0	0
41	1	297	334	-1	243	347	15.4	27	MSapapap	224	-68	0	0		0	0	0	0	0
42	1	281	55	-1	304	190	18.4	30	MSppaapp	231	684	0	0		0	0	0	0	0
43	1	344	80	-1	190	150	6.5	30	ABpraapaaa	281	981	0	0		0	0	0	0	0
44	1	272	117	-1	509	416	15.3	29	ABplapapap	284	-205	0	0		0	0	0	0	0
45	1	333	247	-1	509	372	22.4	30	ABplapppap	238	105	0	0		0	0	0	0	0
46	1	186	35	-1	153	346	8.6	28	ABalapappp	62	0	0	0		0	0	0	0	0
47	1	294	301	-1	258	289	4.6	28	ABplaaaapa	287	990	0	0		0	0	0	0	0
48	1	132	308	-1	530	226	6.6	32	Cpaapa	320	1427	0	0		0	0	0	0	0
49	1	220	47	-1	183	146	17.8	30	ABpraaaaaa	294	389	0	0		0	0	0	0	0
50	1	59	310	-1	439	114	20.5	32	ABprppapaa	-1	0	0	0		0	0	0	0	0
51	1	97	262	-1	448	418	11.6	29	ABplappapa	249	315	0	0		0	0	0	0	0
52	1	12	260	-1	419	366	15.4	29	Capaaa	294	1379	0	0		0	0	0	0	0
53	1	38	96	-1	256	155	7.1	28	ABarpapaap	264	127	0	0		0	0	0	0	0
54	1	71	302	-1	500	146	14.3	29	ABprappaaa	-447	0	0	0		0	0	0	0	0
55	1	15	23	-1	141	255	21.1	29	ABaraaaaaa	143	0	0	0		0	0	0	0	0
56	1	116	137	-1	145	331	21.0	33	ABalpaappp	255	318	0	0		0	0	0	0	0
57	1	23	254	-1	547	163	17.6	31	ABprappapa	289	724	0	0		0	0	0	0	0
58	1	223	57	-1	304	377	7.1	28	ABplaaappa	235	485	0	0		0	0	0	0	0
59	1	114	198	-1	117	301	8.5	28	ABalapaapp	203	0	0	0		0	0	0	0	0
60	1	72	163	-1	338	116	9.6	28	ABarpapppa	250	-222	0	0		0	0	0	0	0
61	1	127	152	-1	182	391	19.6	30	ABalppaapp	286	0	0	0		0	0	0	0	0
62	1	245	271	-1	408	428	12.8	29	ABplapaapp	261	65	0	0		0	0	0	0	0
63	1	296	281	-1	408	167	24.4	31	ABprppaapa	219	-210	0	0		0	0	0	0	0
64	1	27	113	-1	305	104	13.6	31	ABpraaappp	74	0	0	0		0	0	0	0	0
65	1	291	29	-1	355	300	18.2	30	MSaapapp	274	0	0	0		0	0	0	0	0
66	1	131	87	-1	215	368	13.5	29	ABalpppppa	153	0	0	0		0	0	0	0	0
67	1	217	40	-1	133	250	17.7	30	ABalpaapaa	308	-777	0	0		0	0	0	0	0
68	1	252	210	-1	381	330	8.7	26	MSappppp	211	168	0	0		0	0	0	0	0
69	1	165	141	-1	98	243	18.8	30	ABalaaaarl	281	-485	0	0		0	0	0	0	0
70	1	191	216	-1	243	214	8.6	28	MSpaaapa	460	0	0	0		0	0	0	0	0
71	1	180	102	-1	165	356	13.5	28	ABalppppaa	409	0	0	0		0	0	0	0	0
72	1	354	118	-1	477	295	22.7	27	ABplpppppa	274	604	0	0		0	0	0	0	0
73	1	117	316	-1	238	337	4.9	25	ABplaaapaa	242	963	0	0		0	0	0	0	0
74	1	43	4	-1	293	423	12.3	30	ABplaappap	-20	0	0	0		0	0	0	0	0
75	1	200	263	-1	256	391	14.0	28	ABplpaappa	-76	0	0	0		0	0	0	0	0
76	1	247	108	236	254	299	22.7	32	ABalpappap	171	0	0	0		0	0	0	0	0
77	1	284	238	-1	596	345	17.8	33	Caappd	329	373	0	0		0	0	0	0	0
78	1	146	168	-1	189	261	14.2	28	ABaraapaap	18	0	0	0		0	0	0	0	0
79	1	119	91	-1	332	421	12.9	30	ABplaapppa	-80	0	0	0		0	0	0	0	0
80	1	339	69	-1	229	368	7.2	30	ABplaapapp	-30	0	0	0		0	0	0	0	0
81	1	237	192	-1	206	383	9.1	29	ABplaapapa	378	0	0	0		0	0	0	0	0
82	1	7	153	-1	101	297	18.3	29	ABalaaaalp	286	-183	0	0		0	0	0	0	0
83	1	219	78	-1	598	230	13.8	29	ABprapappp	98	0	0	0		0	0	0	0	0
84	1	20	199	-1	289	231	15.6	29	ABaraapppp	263	465	0	0		0	0	0	0	0
85	1	304	230	-1	494	396	19.8	29	ABplapppaa	292	446	0	0		0	0	0	0	0
86	1	185	67	-1	222	118	10.1	31	ABpraapaap	50	0	0	0		0	0	0	0	0
87	1	148	188	-1	425	162	5.7	31	ABarpppapa	308	-836	0	0		0	0	0	0	0
88	1	28	164	-1	320	137	11.8	26	ABpraappaa	265	-329	0	0		0	0	0	0	0
89	1	78	353	-1	230	148	5.4	28	ABarpapaaa	286	-897	0	0		0	0	0	0	0
90	1	108	249	-1	260	270	7.8	28	MSaaaapp	87	0	0	0		0	0	0	0	0
91	1	156	1	-1	227	409	14.6	27	ABplpaapap	129	0	0	0		0	0	0	0	0
92	1	192	155	-1	370	425	14.7	31	ABplaapppp	62	0	0	0		0	0	0	0	0
93	1	37	219	-1	277	120	15.4	32	ABpraaappa	172	0	0	0		0	0	0	0	0
94	1	266	133	-1	429	307	21.7	34	MSpappa	347	-177	0	0		0	0	0	0	0
95	1	325	146	-1	375	238	10.5	31	Ealap	318	-1776	0	0		0	0	0	0	0
96	1	305	54	-1	488	197	12.1	31	Dpppp	220	441	0	0		0	0	0	0	0
97	1	221	349	-1	371	180	10.1	35	MSppppp	291	608	0	0		0	0	0	0	0
98	1	44	39	-1	187	311	23.6	29	ABalpapaaa	75	0	0	0		0	0	0	0	0
99	1	81	303	-1	187	148	14.5	28	ABalaapppa	271	-417	0	0		0	0	0	0	0
100	1	1	278	-1	222	210	11.5	31	MSpaaaap	186	0	0	0		0	0	0	0	0
101	1	19	136	-1	213	201	6.1	30	ABarpaaaa	54	0	0	0		0	0	0	0	0
102	1	340	358	-1	587	343	13.6	35	Caapa	330	128	0	0		0	0	0	0	0
103	1	239	63	-1	332	345	8.7	26	MSappppa	203	201	0	0		0	0	0	0	0
104	1	32	46	-1	153	223	24.8	30	ABaraaappa	-72	0	0	0		0	0	0	0	0
105	1	336	86	-1	182	363	10.4	29	ABalppppap	-12	0	0	0		0	0	0	0	0
106	1	74	205	-1	353	238	17.4	32	MSpapaap	297	232	0	0		0	0	0	0	0
107	1	164	73	-1	168	307	5.2	28	ABplaapaaa	278	-63	0	0		0	0	0	0	0
108	1	290	251	-1	298	226	5.6	36	ABarpaapa	365	-107	0	0		0	0	0	0	0
109	1	319	259	-1	343	322	4.5	26	ABarppaaaa	258	-589	0	0		0	0	0	0	0
110	1	177	130	-1	104	275	14.3	30	ABalapaaap	86	0	0	0		0	0	0	0	0
111	1	171	94	-1	134	214	18.1	26	ABaraaaapa	254	64	0	0		0	0	0	0	0
112	1	162	215	-1	393	416	9.4	28	ABplapaapa	259	7	0	0		0	0	0	0	0
113	1	215	142	-1	392	137	9.5	30	ABprapaaaa	246	-158	0	0		0	0	0	0	0
114	1	124	114	-1	318	173	6.1	27	ABarpapapp	188	0	0	0		0	0	0	0	0
115	1	309	74	-1	176	235	22.5	30	ABaraaaaap	-22	0	0	0		0	0	0	0	0
116	1	52	256	-1	384	193	17.2	30	MSpppapp	229	47	0	0		0	0	0	0	0
117	1	303	323	-1	477	145	21.5	30	ABprppappa	297	208	0	0		0	0	0	0	0
118	1	360	240	-1	502	221	22.8	28	ABprppppap	234	-1081	0	0		0	0	0	0	0
119	1	54	239	-1	149	145	13.2	29	ABalaaappr	261	1008	0	0		0	0	0	0	0
120	1	86	317	-1	168	184	8.3	29	ABalapppap	249	249	0	0		0	0	0	0	0
121	1	49	208	-1	286	291	16.0	30	MSaapaaa	-82	0	0	0		0	0	0	0	0
122	1	2	366	-1	152	147	16.5	28	ABalaappap	-154	0	0	0		0	0	0	0	0
123	1	85	176	-1	157	207	7.2	29	ABalapppaa	280	0	0	0		0	0	0	0	0
124	1	241	174	-1	124	340	15.1	29	ABalpppaaa	247	361	0	0		0	0	0	0	0
125	1	320	333	-1	525	359	17.6	30	Capppa	266	641	0	0		0	0	0	0	0
126	1	77	128	-1	166	225	19.3	29	ABaraaapaa	-71	0	0	0		0	0	0	0	0
127	1	269	364	-1	193	169	24.3	30	ABarapppaa	277	945	0	0		0	0	0	0	0
128	1	351	341	-1	489	316	5.3	36	Caaaa	369	629	0	0		0	0	0	0	0
129	1	330	15	-1	539	348	23.6	29	ABplappppp	284	799	0	0		0	0	0	0	0
130	1	225	209	-1	264	393	8.4	28	ABalppppppp	215	1039	0	0		0	0	0	0	0
131	1	238	269	-1	439	107	10.7	28	ABprapaapa	23	0	0	0		0	0	0	0	0
132	1	178	140	-1	477	133	8.6	34	ABarppppa	341	595	0	0		0	0	0	0	0
133	1	155	305	-1	172	292	20.4	31	ABalpaaapa	123	0	0	0		0	0	0	0	0
134	1	308	92	-1	206	338	16.6	26	MSapapaa	260	-275	0	0		0	0	0	0	0
135	1	25	-1	-1	173	212	15.5	26	ABaraaaapp	232	903	0	0		0	0	0	0	0
136	1	289	134	-1	193	355	21.3	29	ABalppappa	289	65	0	0		0	0	0	0	0
137	1	190	185	-1	223	269	22.6	31	ABalpappaa	136	0	0	0		0	0	0	0	0
138	1	251	182	-1	441	137	23.4	31	ABprppapap	281	-374	0	0		0	0	0	0	0
139	1	142	283	-1	295	126	7.9	29	ABarpappap	281	-151	0	0		0	0	0	0	0
140	1	322	180	-1	352	271	8.6	32	Earap	325	1313	0	0		0	0	0	0	0
141	1	101	6	-1	454	339	19.3	30	Capaap	249	102	0	0		0	0	0	0	0
142	1	337	36	-1	302	295	10.3	30	Earaa	204	-593	0	0		0	0	0	0	0
143	1	199	226	-1	112	259	8.6	25	ABalapapaa	-34	0	0	0		0	0	0	0	0
144	1	69	233	-1	153	245	13.8	28	ABaraapaaa	412	0	0	0		0	0	0	0	0
145	1	80	179	-1	236	403	18.6	30	ABplpaaapa	250	-845	0	0		0	0	0	0	0
146	1	179	120	-1	249	178	25.5	34	ABarapppap	-225	0	0	0		0	0	0	0	0
147	1	172	59	-1	282	129	11.2	29	ABpraapapp	125	0	0	0		0	0	0	0	0
148	1	62	105	-1	262	358	17.5	29	MSapaapp	265	534	0	0		0	0	0	0	0
149	1	11	186	-1	216	145	20.5	32	ABpraaapaa	268	-125	0	0		0	0	0	0	0
150	1	133	181	-1	103	211	13.5	28	ABalaaapal	153	0	0	0		0	0	0	0	0
151	1	55	368	-1	423	206	24.3	31	ABprpapppa	281	43	0	0		0	0	0	0	0
152	1	30	25	-1	195	168	9.1	28	ABalappppa	-53	0	0	0		0	0	0	0	0
153	1	42	16	-1	526	157	21.8	32	ABprppappp	-56	0	0	0		0	0	0	0	0
154	1	262	65	-1	184	272	24.9	28	ABalpaaaap	273	1689	0	0		0	0	0	0	0
155	1	104	243	-1	413	203	20.5	32	MSpapppa	312	-418	0	0		0	0	0	0	0
156	1	275	244	-1	164	179	16.1	27	MSppaaaa	38	0	0	0		0	0	0	0	0
157	1	76	126	-1	461	216	24.8	31	ABprpapppp	247	145	0	0		0	0	0	0	0
158	1	207	135	-1	467	300	12.9	32	Eplap	290	358	0	0		0	0	0	0	0
159	1	311	138	-1	401	123	20.5	32	ABprppaaaa	224	158	0	0		0	0	0	0	0
160	1	95	202	-1	275	223	10.2	30	MSpaaapp	237	0	0	0		0	0	0	0	0
161	1	229	119	-1	389	110	13.4	29	ABpraapppa	19	0	0	0		0	0	0	0	0
162	1	157	223	-1	135	163	18.4	27	ABalaappaa	316	0	0	0		0	0	0	0	0
163	0	231	-1	-1	174	135	21.1	25		171	0	0	0		0	0	0	0	0
164	1	3	52	-1	323	300	20.1	30	ABalpappppp	264	165	0	0		0	0	0	0	0
165	1	258	331	-1	364	192	5.2	27	ABarpppaaa	212	-334	0	0		0	0	0	0	0
166	1	277	245	-1	549	263	18.6	30	Cppppa	302	-3	0	0		0	0	0	0	0
167	1	16	84	-1	254	101	17.5	31	ABpraaaapp	-4	0	0	0		0	0	0	0	0
168	1	121	56	-1	144	182	22.0	28	ABalaapaaa	219	-28	0	0		0	0	0	0	0
169	1	315	129	-1	528	307	24.5	33	ABplpppppp	273	-560	0	0		0	0	0	0	0
170	1	29	158	-1	246	292	10.4	30	MSaaapap	401	0	0	0		0	0	0	0	0
171	1	89	30	-1	94	260	12.1	28	ABalapaaaa	166	0	0	0		0	0	0	0	0
172	1	105	203	-1	473	171	6.1	28	ABarpppapp	233	129	0	0		0	0	0	0	0
173	1	84	122	-1	501	361	15.3	31	Cappap	303	77	0	0		0	0	0	0	0
174	1	265	75	-1	375	149	18.3	28	MSpppapa	230	1303	0	0		0	0	0	0	0
175	1	125	222	-1	306	358	23.6	31	ABplpapapa	314	788	0	0		0	0	0	0	0
176	1	253	206	-1	190	279	5.0	28	ABplaaaaaa	115	0	0	0		0	0	0	0	0
177	1	256	34	-1	383	156	13.8	29	Dpaa	265	-389	0	0		0	0	0	0	0
178	1	92	325	-1	398	382	12.7	28	Dapap	166	0	0	0		0	0	0	0	0
179	1	353	151	-1	579	258	23.8	32	ABprappppp	284	-217	0	0		0	0	0	0	0
180	1	138	150	-1	184	196	24.6	30	ABaraaappp	296	0	0	0		0	0	0	0	0
181	1	70	261	-1	546	153	11.5	29	ABprapapaa	284	28	0	0		0	0	0	0	0
182	1	128	88	-1	477	116	14.4	29	ABprapaapp	296	-822	0	0		0	0	0	0	0
183	1	103	28	-1	516	322	21.3	32	Capppp	317	346	0	0		0	0	0	0	0
184	1	176	227	-1	283	130	18.4	29	ABprpaapaa	107	0	0	0		0	0	0	0	0
185	1	36	352	-1	343	386	7.3	27	ABplapaaaa	-157	0	0	0		0	0	0	0	0
186	1	41	348	-1	336	158	21.5	32	ABprpaaapp	287	-141	0	0		0	0	0	0	0
187	1	327	60	-1	484	263	10.9	31	Eprpa	293	-425	0	0		0	0	0	0	0
188	1	302	319	-1	490	419	10.6	30	ABplapapaa	302	0	0	0		0	0	0	0	0
189	1	126	274	-1	250	419	11.5	27	ABplaappaa	248	0	0	0		0	0	0	0	0
190	1	109	10	-1	369	397	8.9	30	ABplapaaap	118	0	0	0		0	0	0	0	0
191	1	352	85	-1	213	180	18.0	28	MSppaaap	175	273	0	0		0	0	0	0	0
192	1	232	311	-1	152	280	23.3	29	ABalpaaaaa	-57	0	0	0		0	0	0	0	0
193	1	260	221	-1	500	278	25.4	32	ABprpppppp	249	15	0	0		0	0	0	0	0
194	1	316	232	-1	479	199	20.2	31	Cppaap	310	1383	0	0		0	0	0	0	0
195	1	280	250	-1	121	177	13.2	29	ABalaaappl	279	-529	0	0		0	0	0	0	0
196	1	343	350	-1	385	154	5.9	29	ABarpppaap	294	533	0	0		0	0	0	0	0
197	1	26	347	-1	458	241	12.5	32	Eprap	317	-489	0	0		0	0	0	0	0
198	1	102	156	-1	205	283	10.4	32	MSaaapaa	706	0	0	0		0	0	0	0	0
199	1	57	104	-1	281	162	23.1	32	ABarappppp	324	632	0	0		0	0	0	0	0
200	1	328	8	-1	109	192	16.2	30	ABalaaapar	267	-193	0	0		0	0	0	0	0
201	1	159	169	-1	414	290	11.6	34	Earpp	338	-449	0	0		0	0	0	0	0
202	1	31	291	-1	517	388	8.8	33	ABarppapp	322	-623	0	0		0	0	0	0	0
203	1	202	48	-1	221	379	18.8	29	ABplpaaaaa	268	986	0	0		0	0	0	0	0
204	1	314	170	-1	445	276	8.5	33	Eplaa	312	472	0	0		0	0	0	0	0
205	1	21	131	-1	311	412	19.4	29	ABplppaaaa	244	520	0	0		0	0	0	0	0
206	1	90	342	-1	573	165	13.7	28	ABprapapap	229	0	0	0		0	0	0	0	0
207	1	60	144	-1	215	305	5.5	30	ABplaaaaap	273	-519	0	0		0	0	0	0	0
208	1	83	173	-1	527	398	22.2	30	ABplappppa	252	365	0	0		0	0	0	0	0
209	1	246	248	-1	446	403	22.5	32	ABplppappp	321	280	0	0		0	0	0	0	0
210	1	347	90	-1	264	418	16.4	31	ABplpaappp	306	-554	0	0		0	0	0	0	0
211	1	67	76	-1	275	411	19.2	32	ABplpaaapp	-10	0	0	0		0	0	0	0	0
212	1	293	49	-1	507	304	11.1	33	Eplpa	144	0	0	0		0	0	0	0	0
213	1	331	22	-1	327	143	24.5	33	ABprpaaaap	327	156	0	0		0	0	0	0	0
214	1	288	178	-1	322	148	17.1	28	MSppppaa	249	302	0	0		0	0	0	0	0
215	1	285	228	-1	545	403	15.8	29	ABplapappa	279	-214	0	0		0	0	0	0	0
216	1	210	190	-1	334	249	5.2	30	ABarpaappa	277	-650	0	0		0	0	0	0	0
217	1	318	343	-1	350	139	7.3	30	ABarpapppp	283	-187	0	0		0	0	0	0	0
218	1	53	97	197	180	243	9.8	34	MSaaaaap	260	-779	0	0		0	0	0	0	0
219	1	98	351	-1	190	208	13.6	30	ABaraappaa	254	449	0	0		0	0	0	0	0
220	1	329	225	-1	489	199	25.5	32	ABprppppaa	327	559	0	0		0	0	0	0	0
221	1	187	11	-1	594	192	12.8	28	ABprapappa	205	0	0	0		0	0	0	0	0
222	1	163	220	-1	559	260	8.1	31	Cpaapp	249	0	0	0		0	0	0	0	0
223	1	214	13	-1	125	294	22.1	31	ABalpaappa	258	0	0	0		0	0	0	0	0
224	1	204	246	-1	246	165	13.0	29	MSppappa	297	0	0	0		0	0	0	0	0
225	1	168	237	-1	416	328	5.2	31	ABarppaapa	313	-469	0	0		0	0	0	0	0
226	1	244	166	-1	288	267	23.7	30	ABarapapap	280	-186	0	0		0	0	0	0	0
227	1	332	284	-1	261	328	8.5	27	MSapappp	-81	0	0	0		0	0	0	0	0
228	1	166	32	-1	180	349	6.5	30	ABplaapaap	113	0	0	0		0	0	0	0	0
229	1	141	273	-1	258	218	4.9	26	ABarpaaapp	121	0	0	0		0	0	0	0	0
230	1	17	288	-1	282	345	20.7	30	ABplpapaaa	84	0	0	0		0	0	0	0	0
231	1	75	276	-1	542	186	25.2	32	ABprpppaap	316	610	0	0		0	0	0	0	0
232	1	348	312	-1	388	372	5.4	30	ABarppaaap	303	107	0	0		0	0	0	0	0
233	1	259	71	-1	294	151	5.5	24	ABarpappaa	244	201	0	0		0	0	0	0	0
234	1	144	9	-1	321	271	18.5	28	MSaapapa	367	0	0	0		0	0	0	0	0
235	1	111	26	-1	263	357	24.5	30	ABalpapapp	155	0	0	0		0	0	0	0	0
236	1	113	292	-1	513	175	8.4	28	ABarpppppa	265	618	0	0		0	0	0	0	0
237	1	56	19	-1	241	176	17.4	28	MSppapaa	269	417	0	0		0	0	0	0	0
238	1	228	145	-1	458	371	16.1	29	Capapa	268	-1	0	0		0	0	0	0	0
239	1	9	280	-1	574	198	18.0	31	ABprappapp	296	1416	0	0		0	0	0	0	0
240	1	324	290	-1	296	303	24.5	30	ABplpappaa	231	146	0	0		0	0	0	0	0
241	1	150	277	-1	555	387	19.5	30	ABplapappp	-60	0	0	0		0	0	0	0	0
242	1	174	321	-1	210	226	21.4	30	ABarapaapa	280	435	0	0		0	0	0	0	0
243	1	307	369	-1	201	229	25.1	25	ABarapaaaa	241	367	0	0		0	0	0	0	0
244	1	363	355	-1	155	161	21.4	30	ABalaapaap	-58	0	0	0		0	0	0	0	0
245	1	122	124	-1	301	341	10.8	33	MSapppap	-283	0	0	0		0	0	0	0	0
246	1	34	344	-1	197	374	15.9	28	ABplpaapaa	278	158	0	0		0	0	0	0	0
247	1	248	121	-1	217	133	17.6	29	ABpraaaaap	229	0	0	0		0	0	0	0	0
248	1	341	24	-1	453	233	21.6	33	MSpapppp	311	1113	0	0		0	0	0	0	0
249	1	145	93	-1	306	336	15.5	31	MSappaa	225	120	0	0		0	0	0	0	0
250	1	40	103	-1	130	181	9.9	29	ABalappapa	247	82	0	0		0	0	0	0	0
251	1	182	346	-1	350	375	22.8	30	ABplppaapa	306	708	0	0		0	0	0	0	0
252	1	198	79	-1	252	239	22.9	29	ABarapapaa	252	484	0	0		0	0	0	0	0
253	1	73	53	-1	121	202	21.5	30	ABalaaaarr	159	0	0	0		0	0	0	0	0
254	1	18	314	-1	395	204	24.8	31	ABprpappap	305	-292	0	0		0	0	0	0	0
255	1	169	286	-1	500	236	18.3	35	Cppap	293	-818	0	0		0	0	0	0	0
256	0	87	-1	-1	122	217	10.6	24		-279	0	0	0		0	0	0	0	0
257	1	112	82	-1	250	121	12.9	29	ABpraapapa	418	0	0	0		0	0	0	0	0
258	1	181	45	-1	239	358	11.4	27	ABalppppppa	88	0	0	0		0	0	0	0	0
259	1	151	12	-1	257	303	14.2	30	ABaraapapp	463	0	0	0		0	0	0	0	0
260	0	361	-1	-1	160	375	19.4	22		-6	0	0	0		0	0	0	0	0
261	1	149	255	-1	361	110	19.5	33	ABprpaappp	305	857	0	0		0	0	0	0	0
262	1	139	218	-1	355	234	21.0	30	MSpapapa	289	-312	0	0		0	0	0	0	0
263	1	335	298	-1	520	197	14.8	30	Cpppaa	304	480	0	0		0	0	0	0	0
264	1	255	159	-1	306	259	11.4	28	MSaaappp	244	153	0	0		0	0	0	0	0
265	1	88	332	-1	160	348	23.5	31	ABalppapaa	266	-295	0	0		0	0	0	0	0
266	1	243	81	-1	164	280	18.0	28	ABalpaapapa	257	68	0	0		0	0	0	0	0
267	1	317	154	-1	295	318	5.3	29	ABplaaaapp	-42	0	0	0		0	0	0	0	0
268	1	203	187	-1	344	181	14.5	30	MSppppap	212	-605	0	0		0	0	0	0	0
269	1	298	98	-1	569	204	9.8	31	ABarpppppp	179	0	0	0		0	0	0	0	0
270	1	24	322	-1	257	195	20.3	27	MSppaapa	444	0	0	0		0	0	0	0	0
271	1	115	27	-1	196	220	18.3	34	ABaraaapap	326	-178	0	0		0	0	0	0	0
272	1	264	289	-1	312	99	18.3	29	ABprpaapap	240	-236	0	0		0	0	0	0	0
273	1	64	306	-1	270	295	19.4	30	ABalpappppa	245	-200	0	0		0	0	0	0	0
274	1	51	201	-1	588	278	11.3	32	Cpapap	280	0	0	0		0	0	0	0	0
275	1	283	285	-1	212	322	10.1	27	MSapappa	326	0	0	0		0	0	0	0	0
276	1	222	329	-1	380	243	14.6	31	Ealpa	274	-290	0	0		0	0	0	0	0
277	1	137	171	-1	489	342	19.3	31	Capapp	310	522	0	0		0	0	0	0	0
278	1	273	320	-1	565	226	22.3	31	ABprapppap	272	1301	0	0		0	0	0	0	0
279	1	136	125	-1	326	282	14.6	31	MSaapaap	-224	0	0	0		0	0	0	0	0
280	1	130	326	-1	237	374	22.4	30	ABalppappp	242	990	0	0		0	0	0	0	0
281	1	158	214	-1	528	324	6.6	30	Caaapa	290	164	0	0		0	0	0	0	0
282	1	4	339	-1	280	168	16.6	29	MSppapap	259	-319	0	0		0	0	0	0	0
283	1	213	295	-1	358	342	20.0	30	MSaapppa	306	450	0	0		0	0	0	0	0
284	1	345	66	-1	472	374	12.3	30	Cappaa	222	0	0	0		0	0	0	0	0
285	1	286	337	-1	518	141	17.6	31	ABprappaap	306	374	0	0		0	0	0	0	0
286	1	282	177	-1	604	275	16.8	32	Cpapaa	317	62	0	0		0	0	0	0	0
287	1	140	184	-1	354	383	12.8	28	Dapaa	147	0	0	0		0	0	0	0	0
288	1	91	242	-1	466	183	16.6	32	Cppaaa	305	-209	0	0		0	0	0	0	0
289	1	14	44	367	424	154	14.9	30	Dppa	144	0	0	0		0	0	0	0	0
290	1	118	157	-1	329	367	12.1	30	Daaa	303	501	0	0		0	0	0	0	0
291	1	194	43	-1	470	415	17.4	31	ABplappapp	308	-851	0	0		0	0	0	0	0
292	1	261	50	-1	88	253	16.1	28	ABalaaaala	219	0	0	0		0	0	0	0	0
293	1	48	234	-1	313	366	20.6	30	ABplpapaap	300	-465	0	0		0	0	0	0	0
294	1	63	127	-1	453	337	23.4	27	ABplppppap	278	780	0	0		0	0	0	0	0
295	1	184	195	-1	220	234	4.8	28	ABarpaaapa	277	-1311	0	0		0	0	0	0	0
296	1	196	51	-1	299	186	25.6	32	ABarappapa	-63	0	0	0		0	0	0	0	0
297	1	226	282	-1	594	237	20.5	30	ABprappppa	281	111	0	0		0	0	0	0	0
298	1	358	229	-1	281	159	20.5	28	ABprpapaaa	279	-279	0	0		0	0	0	0	0
299	1	359	213	-1	427	187	16.9	34	Dpap	336	223	0	0		0	0	0	0	0
300	1	58	327	-1	382	265	4.7	32	ABarpaappp	-55	0	0	0		0	0	0	0	0
301	1	268	175	-1	529	227	24.7	32	ABprpppapa	319	22	0	0		0	0	0	0	0
302	1	45	268	-1	272	367	5.8	29	ABplaaapap	269	-603	0	0		0	0	0	0	0
303	1	106	224	-1	305	382	16.5	29	MSappap	235	-119	0	0		0	0	0	0	0
304	1	193	309	-1	550	199	20.7	30	ABprapppaa	278	493	0	0		0	0	0	0	0
305	1	94	279	-1	168	324	14.1	29	MSapaaap	225	892	0	0		0	0	0	0	0
306	1	224	241	-1	137	288	14.4	28	MSapaaaa	240	-181	0	0		0	0	0	0	0
307	1	212	61	-1	377	307	21.7	31	MSaappa	314	666	0	0		0	0	0	0	0
308	1	300	361	-1	374	410	20.7	32	ABplppapap	298	-1066	0	0		0	0	0	0	0
309	1	278	270	-1	436	425	17.2	30	ABplappaap	283	-1084	0	0		0	0	0	0	0
310	1	120	313	-1	450	168	24.9	33	ABprppaapp	244	-259	0	0		0	0	0	0	0
311	1	201	160	-1	212	331	19.2	26	MSapaapa	252	0	0	0		0	0	0	0	0
312	1	323	359	-1	133	363	14.0	28	ABalpppaap	474	0	0	0		0	0	0	0	0
313	1	205	217	-1	148	310	8.9	28	ABalapappa	215	0	0	0		0	0	0	0	0
314	1	143	235	-1	237	171	23.4	32	ABarappppa	315	-444	0	0		0	0	0	0	0
315	1	227	258	-1	273	216	24.3	32	ABarappaaa	239	1286	0	0		0	0	0	0	0
316	1	254	354	-1	605	288	21.4	33	Cpappd	363	0	0	0		0	0	0	0	0
317	1	122	335	-1	278	368	12.7	29	MSapppaa	28	0	0	0		0	0	0	0	0
318	1	233	272	-1	414	235	10.4	32	Epraa	324	-12	0	0		0	0	0	0	0
319	1	35	38	-1	202	124	13.3	31	ABalaapppp	275	-67	0	0		0	0	0	0	0
320	1	326	231	-1	436	263	15.3	34	Ealpp	343	235	0	0		0	0	0	0	0
321	1	299	5	-1	443	389	7.0	32	ABarppapa	326	1248	0	0		0	0	0	0	0
322	1	257	294	-1	359	120	22.4	32	ABprpapapp	285	1524	0	0		0	0	0	0	0
323	1	208	116	-1	363	214	23.9	33	ABprpappaa	335	-554	0	0		0	0	0	0	0
324	1	276	107	-1	117	336	17.5	32	ABalppaaap	320	709	0	0		0	0	0	0	0
325	1	313	115	-1	488	221	5.7	32	Cpaaap	318	-276	0	0		0	0	0	0	0
326	1	230	193	-1	450	345	4.7	28	ABarppaapp	269	-730	0	0		0	0	0	0	0
327	1	216	330	-1	353	91	15.6	31	ABpraappap	238	627	0	0		0	0	0	0	0
328	1	338	37	-1	135	228	6.1	29	ABalappapp	-62	0	0	0		0	0	0	0	0
329	1	355	365	-1	419	348	23.8	26	ABplppppaa	243	-201	0	0		0	0	0	0	0
330	1	271	2	-1	436	214	4.9	33	Cpaaaa	294	1176	0	0		0	0	0	0	0
331	1	218	196	-1	564	316	24.7	30	Cpappv	534	0	0	0		0	0	0	0	0
332	1	68	21	-1	501	171	23.6	30	ABprpppaaa	248	-958	0	0		0	0	0	0	0
333	1	357	149	-1	385	158	22.5	31	ABprpapaap	315	1312	0	0		0	0	0	0	0
334	1	47	340	-1	554	237	16.4	30	Cpppap	333	0	0	0		0	0	0	0	0
335	1	170	110	-1	312	225	24.9	30	ABarappaap	309	-333	0	0		0	0	0	0	0
336	1	287	123	-1	385	265	21.4	31	MSpapapp	308	430	0	0		0	0	0	0	0
337	1	292	106	-1	546	313	16.4	33	Eplpp	325	1546	0	0		0	0	0	0	0
338	1	135	300	-1	585	346	22.3	31	Caappv	243	-217	0	0		0	0	0	0	0
339	1	306	324	-1	387	363	25.0	31	ABplppaapp	305	747	0	0		0	0	0	0	0
340	1	188	83	-1	563	327	10.4	31	Caaapp	308	-98	0	0		0	0	0	0	0
341	1	274	143	-1	424	381	24.8	30	ABplpppaaa	305	358	0	0		0	0	0	0	0
342	1	250	191	-1	279	176	6.5	26	ABarpapapa	256	760	0	0		0	0	0	0	0
343	1	79	42	-1	416	358	20.0	31	MSaapppp	282	479	0	0		0	0	0	0	0
344	1	342	189	-1	372	364	16.2	33	Daap	311	604	0	0		0	0	0	0	0
345	1	99	167	-1	302	242	21.4	31	ABarapapppa	104	0	0	0		0	0	0	0	0
346	0	129	-1	-1	331	206	11.9	27		267	46	0	0		0	0	0	0	0
347	1	362	172	-1	205	137	23.2	28	ABalaapapp	100	0	0	0		0	0	0	0	0
348	1	183	95	-1	364	309	12.9	32	Earpa	318	-229	0	0		0	0	0	0	0
349	1	134	68	-1	330	358	5.2	30	ABplaaappp	298	-27	0	0		0	0	0	0	0
350	0	356	-1	-1	416	108	17.1	25		-15	0	0	0		0	0	0	0	0
351	1	13	147	-1	264	259	12.5	25	MSaaappa	88	0	0	0		0	0	0	0	0
352	1	249	100	-1	308	167	13.0	28	MSppappp	209	318	0	0		0	0	0	0	0
353	1	189	64	-1	501	283	15.8	33	Eprpp	228	0	0	0		0	0	0	0	0
354	1	321	101	-1	178	394	13.2	31	ABalpppapp	-43	0	0	0		0	0	0	0	0
355	1	10	3	-1	187	304	16.5	28	ABalpaapapp	284	-26	0	0		0	0	0	0	0
356	1	206	70	-1	341	180	25.5	31	ABarappapp	305	971	0	0		0	0	0	0	0
357	1	50	161	-1	371	203	19.8	28	MSpppaap	-282	0	0	0		0	0	0	0	0
358	1	242	328	-1	340	138	19.5	27	ABprpapapa	-79	0	0	0		0	0	0	0	0
359	1	349	357	-1	246	237	19.4	33	ABarapaapp	123	0	0	0		0	0	0	0	0
360	0	93	-1	-1	113	312	15.9	22		29	0	0	0		0	0	0	0	0
361	1	277	264	-1	530	285	23.1	28	Cppppp	69	0	0	0		0	0	0	0	0
362	0	8	-1	-1	329	417	15.7	22		249	0	0	0		0	0	0	0	0
363	0	270	-1	-1	328	313	24.3	30		265	0	0	0		0	0	0	0	0
364	1	167	99	-1	341	263	22.3	27	ABarapapppp	-294	0	0	0		0	0	0	0	0
365	1	365	18	-1	440	296	24.6	30	ABplpapppp	251	-744	0	0		0	0	0	0	0
366	1	312	345	-1	334	236	12.6	30	Ealaa	257	-653	0	0		0	0	0	0	0
367	1	366	360	-1	482	333	24.0	27	ABplpppapa	253	176	0	0		0	0	0	0	0
368	1	46	371	-1	114	239	11.0	28	ABalappaap	217	1240	0	0		0	0	0	0	0
