# Supplementary material for: The AP-2 Transcription Factor APTF-2 Is Required for Neuroblast and Epidermal Morphogenesis in Caenorhabditis elegans Embryogenesis
Source: PLoS Genet. 2016 May 13;12(5):e1006048. doi: 10.1371/journal.pgen.1006048 (PMC4866721; doi:10.1371/journal.pgen.1006048)
Supplement: S5 Text — (ZIP) [file pgen.1006048.s033.zip › nuclei/t149-nuclei]

1	1	91	268	-1	229	411	14.2	28	ABplpaapap	243	-218	0	0		0	0	0	0	0
2	1	330	262	-1	437	217	4.7	33	Cpaaaa	336	2060	0	0		0	0	0	0	0
3	1	355	216	-1	187	306	16.4	28	ABalpaapapp	250	-60	0	0		0	0	0	0	0
4	1	74	13	-1	288	424	12.4	31	ABplaappap	289	-9	0	0		0	0	0	0	0
5	1	321	249	-1	443	392	6.9	33	ABarppapa	327	-494	0	0		0	0	0	0	0
6	1	141	235	-1	452	344	19.4	31	Capaap	271	107	0	0		0	0	0	0	0
7	1	24	355	-1	221	245	25.5	35	ABarapaaap	319	-419	0	0		0	0	0	0	0
8	1	200	119	-1	110	192	16.5	29	ABalaaapar	23	0	0	0		0	0	0	0	0
9	1	234	81	-1	326	267	18.2	28	MSaapapa	235	688	0	0		0	0	0	0	0
10	1	190	97	-1	367	402	9.0	30	ABplapaaap	265	-207	0	0		0	0	0	0	0
11	1	221	192	-1	593	195	12.7	28	ABprapappa	264	142	0	0		0	0	0	0	0
12	1	259	143	-1	260	304	13.8	30	ABaraapapp	309	86	0	0		0	0	0	0	0
13	1	223	276	-1	128	294	22.2	31	ABalpaappa	264	256	0	0		0	0	0	0	0
14	1	4	259	-1	351	121	14.4	30	ABprpaappa	33	0	0	0		0	0	0	0	0
15	1	129	338	-1	538	348	24.1	29	ABplappppp	296	-171	0	0		0	0	0	0	0
16	1	153	309	-1	521	157	22.3	31	ABprppappp	248	0	0	0		0	0	0	0	0
17	1	28	195	-1	277	198	13.3	30	MSpaapap	289	368	0	0		0	0	0	0	0
18	1	365	372	-1	435	296	24.7	29	ABplpapppp	231	-700	0	0		0	0	0	0	0
19	1	237	41	-1	240	179	17.2	27	MSppapaa	256	277	0	0		0	0	0	0	0
20	0	350	-1	-1	418	105	16.7	24		189	301	0	0		0	0	0	0	0
21	1	332	331	-1	494	175	23.9	30	ABprpppaaa	100	0	0	0		0	0	0	0	0
22	1	213	327	-1	326	141	24.5	33	ABprpaaaap	290	-1094	0	0		0	0	0	0	0
23	1	55	59	-1	142	255	21.0	29	ABaraaaaaa	517	0	0	0		0	0	0	0	0
24	1	248	37	-1	451	231	21.5	32	MSpapppp	285	137	0	0		0	0	0	0	0
25	1	152	23	-1	196	173	8.4	28	ABalappppa	-49	0	0	0		0	0	0	0	0
26	1	235	109	-1	264	357	24.3	31	ABalpapapp	165	0	0	0		0	0	0	0	0
27	1	271	48	-1	196	222	18.3	35	ABaraaapap	300	-174	0	0		0	0	0	0	0
28	1	183	115	-1	516	323	21.2	31	Capppp	287	40	0	0		0	0	0	0	0
29	1	65	283	-1	355	301	17.9	32	MSaapapp	-180	0	0	0		0	0	0	0	0
30	1	171	120	-1	93	261	12.2	29	ABalapaaaa	164	0	0	0		0	0	0	0	0
31	1	5	200	-1	229	120	15.5	35	ABpraaaapa	316	163	0	0		0	0	0	0	0
32	1	228	362	-1	178	354	6.8	30	ABplaapaap	302	159	0	0		0	0	0	0	0
33	0	135	-1	-1	184	211	15.3	27		264	161	0	0		0	0	0	0	0
34	1	177	278	-1	379	159	14.1	29	Dpaa	293	605	0	0		0	0	0	0	0
35	1	46	99	-1	158	341	9.1	29	ABalapappp	65	0	0	0		0	0	0	0	0
36	1	142	228	-1	307	297	10.0	30	Earaa	241	37	0	0		0	0	0	0	0
37	1	328	207	-1	137	230	6.3	29	ABalappapp	232	214	0	0		0	0	0	0	0
38	1	319	274	-1	202	125	13.4	32	ABalaapppp	258	-401	0	0		0	0	0	0	0
39	1	98	170	-1	187	316	23.6	29	ABalpapaaa	306	0	0	0		0	0	0	0	0
40	1	67	164	-1	135	257	17.6	30	ABalpaapaa	257	361	0	0		0	0	0	0	0
41	1	32	84	-1	212	294	25.5	32	ABalpapaap	120	0	0	0		0	0	0	0	0
42	1	343	221	-1	413	355	20.4	31	MSaapppp	269	493	0	0		0	0	0	0	0
43	1	291	306	-1	468	416	17.8	31	ABplappapp	273	836	0	0		0	0	0	0	0
44	1	289	295	-1	407	154	14.9	27	Dppaa	191	161	0	0		0	0	0	0	0
45	1	258	22	-1	238	360	11.6	27	ABalppppppa	194	90	0	0		0	0	0	0	0
46	1	104	162	-1	153	224	24.6	32	ABaraaappa	439	0	0	0		0	0	0	0	0
47	1	49	90	-1	183	147	17.7	29	ABpraaaaaa	-191	0	0	0		0	0	0	0	0
48	1	203	96	-1	223	375	18.6	30	ABplpaaaaa	276	-223	0	0		0	0	0	0	0
49	1	212	246	-1	507	303	11.0	33	Eplpa	305	0	0	0		0	0	0	0	0
50	1	292	188	-1	91	253	15.7	29	ABalaaaala	271	163	0	0		0	0	0	0	0
51	1	296	281	-1	299	188	25.5	32	ABarappapa	325	-78	0	0		0	0	0	0	0
52	1	164	190	-1	325	296	19.6	29	ABalpappppp	284	-906	0	0		0	0	0	0	0
53	1	253	24	-1	122	206	21.4	30	ABalaaaarr	44	0	0	0		0	0	0	0	0
54	1	96	318	-1	495	202	12.0	31	Dpppp	239	745	0	0		0	0	0	0	0
55	1	42	269	-1	302	189	18.4	29	MSppaapp	223	-266	0	0		0	0	0	0	0
56	1	168	128	-1	145	181	20.7	27	ABalaapaaa	223	1236	0	0		0	0	0	0	0
57	1	58	218	-1	304	379	7.3	29	ABplaaappa	216	168	0	0		0	0	0	0	0
58	1	10	163	-1	397	426	18.0	30	ABplappaaa	301	262	0	0		0	0	0	0	0
59	1	147	153	-1	281	129	11.4	29	ABpraapapp	294	-455	0	0		0	0	0	0	0
60	1	187	56	-1	487	265	10.7	32	Eprpa	315	-712	0	0		0	0	0	0	0
61	1	307	292	-1	376	310	21.5	31	MSaappa	312	-313	0	0		0	0	0	0	0
62	1	35	35	-1	220	227	15.0	29	ABaraappap	127	0	0	0		0	0	0	0	0
63	1	103	104	-1	336	347	8.7	26	MSappppa	-90	0	0	0		0	0	0	0	0
64	1	353	102	-1	500	284	15.6	33	Eprpp	325	277	0	0		0	0	0	0	0
65	1	154	245	-1	186	273	24.5	29	ABalpaaaap	48	0	0	0		0	0	0	0	0
66	1	284	20	-1	473	376	12.1	30	Cappaa	28	0	0	0		0	0	0	0	0
67	1	86	344	-1	225	119	10.3	32	ABpraapaap	312	50	0	0		0	0	0	0	0
68	1	349	40	-1	331	361	5.0	30	ABplaaappp	297	-920	0	0		0	0	0	0	0
69	1	80	47	-1	228	369	7.6	30	ABplaapapp	9	0	0	0		0	0	0	0	0
70	1	356	339	-1	336	178	25.4	31	ABarappapp	290	39	0	0		0	0	0	0	0
71	1	233	182	-1	296	149	5.6	25	ABarpappaa	238	468	0	0		0	0	0	0	0
72	1	23	11	-1	126	313	12.4	28	ABalapaapa	-54	0	0	0		0	0	0	0	0
73	1	107	234	-1	171	308	5.2	29	ABplaapaaa	-99	0	0	0		0	0	0	0	0
74	1	115	131	-1	178	232	22.4	30	ABaraaaaap	303	-141	0	0		0	0	0	0	0
75	1	174	92	-1	374	151	18.2	28	MSpppapa	199	33	0	0		0	0	0	0	0
76	1	211	348	-1	276	408	19.3	32	ABplpaaapp	210	0	0	0		0	0	0	0	0
77	0	-1	-1	-1	179	135	21.0	23		198	97	0	0		0	0	0	0	0
78	1	83	181	-1	600	232	14.2	29	ABprapappp	275	712	0	0		0	0	0	0	0
79	1	252	225	-1	252	240	22.4	30	ABarapapaa	268	177	0	0		0	0	0	0	0
80	1	43	156	-1	191	146	6.6	30	ABpraapaaa	54	0	0	0		0	0	0	0	0
81	1	266	220	-1	168	278	18.2	29	ABalpaapapa	263	100	0	0		0	0	0	0	0
82	1	257	52	-1	249	123	13.2	29	ABpraapapa	437	0	0	0		0	0	0	0	0
83	1	340	238	-1	564	334	10.4	32	Caaapp	318	-260	0	0		0	0	0	0	0
84	1	167	310	-1	259	102	17.3	30	ABpraaaapp	277	268	0	0		0	0	0	0	0
85	1	191	367	-1	213	178	17.4	27	MSppaaap	205	905	0	0		0	0	0	0	0
86	1	105	191	-1	178	370	10.7	28	ABalppppap	273	-550	0	0		0	0	0	0	0
87	1	66	300	-1	211	369	13.5	30	ABalpppppa	268	-783	0	0		0	0	0	0	0
88	1	182	302	-1	478	117	14.3	28	ABprapaapp	280	-59	0	0		0	0	0	0	0
89	1	9	231	-1	242	128	19.7	30	ABpraaapap	289	-428	0	0		0	0	0	0	0
90	1	210	75	-1	261	417	16.4	30	ABplpaappp	18	0	0	0		0	0	0	0	0
91	1	79	94	-1	330	423	13.1	30	ABplaapppa	174	0	0	0		0	0	0	0	0
92	1	134	51	-1	211	338	16.8	26	MSapapaa	264	-380	0	0		0	0	0	0	0
93	1	249	311	351	310	335	15.2	31	MSappaa	197	-508	0	0		0	0	0	0	0
94	1	111	57	-1	139	212	18.1	27	ABaraaaapa	372	0	0	0		0	0	0	0	0
95	1	348	340	-1	370	306	12.6	31	Earpa	283	471	0	0		0	0	0	0	0
96	1	53	266	-1	256	155	6.8	28	ABarpapaap	283	1192	0	0		0	0	0	0	0
97	1	218	280	-1	200	247	8.5	26	MSaaaaapp	198	165	0	0		0	0	0	0	0
98	1	269	177	-1	575	210	9.7	30	ABarpppppp	298	339	0	0		0	0	0	0	0
99	1	364	369	-1	343	255	22.5	29	ABarapapppp	-187	0	0	0		0	0	0	0	0
100	1	352	117	-1	306	169	12.6	28	MSppappp	207	951	0	0		0	0	0	0	0
101	1	354	25	-1	179	395	13.5	31	ABalpppapp	262	-358	0	0		0	0	0	0	0
102	1	71	125	-1	163	357	14.1	29	ABalppppaa	266	684	0	0		0	0	0	0	0
103	1	250	105	-1	133	182	10.2	29	ABalappapa	250	80	0	0		0	0	0	0	0
104	1	199	368	-1	279	162	23.2	33	ABarappppp	298	171	0	0		0	0	0	0	0
105	1	148	365	-1	267	357	17.5	30	MSapaapp	273	221	0	0		0	0	0	0	0
106	1	337	244	-1	541	312	16.5	33	Eplpp	770	0	0	0		0	0	0	0	0
107	1	324	199	-1	118	337	18.1	33	ABalppaaap	324	104	0	0		0	0	0	0	0
108	1	76	140	-1	274	295	22.6	27	ABalpappapp	211	150	0	0		0	0	0	0	0
109	1	21	155	-1	146	267	7.1	28	ABalapapap	2	0	0	0		0	0	0	0	0
110	1	335	345	-1	311	228	24.8	31	ABarappaap	308	552	0	0		0	0	0	0	0
111	1	19	313	-1	178	201	10.6	31	MSpaaaaa	272	-241	0	0		0	0	0	0	0
112	1	3	296	-1	446	112	16.5	32	ABpraapppp	415	0	0	0		0	0	0	0	0
113	1	64	193	-1	307	105	13.6	32	ABpraaappp	194	0	0	0		0	0	0	0	0
114	1	114	255	-1	322	173	5.8	27	ABarpapapp	75	0	0	0		0	0	0	0	0
115	1	325	267	-1	489	224	5.8	31	Cpaaap	311	421	0	0		0	0	0	0	0
116	1	323	370	-1	360	210	25.2	29	ABprpappaa	255	-137	0	0		0	0	0	0	0
117	1	44	73	-1	506	413	15.6	29	ABplapapap	274	922	0	0		0	0	0	0	0
118	1	72	350	-1	476	299	22.1	28	ABplpppppa	260	170	0	0		0	0	0	0	0
119	1	161	122	-1	393	111	13.5	29	ABpraapppa	129	0	0	0		0	0	0	0	0
120	1	146	322	-1	246	179	25.4	35	ABarapppap	350	-7	0	0		0	0	0	0	0
121	1	247	3	-1	216	134	17.6	29	ABpraaaaap	226	-402	0	0		0	0	0	0	0
122	1	173	186	-1	500	363	15.2	30	Cappap	249	0	0	0		0	0	0	0	0
123	1	336	91	-1	386	271	20.9	31	MSpapapp	310	-1041	0	0		0	0	0	0	0
124	1	245	126	-1	306	340	10.5	29	MSapppap	187	269	0	0		0	0	0	0	0
125	1	279	36	-1	329	288	14.5	34	MSaapaap	161	0	0	0		0	0	0	0	0
126	1	157	317	-1	460	219	25.2	28	ABprpapppp	264	-293	0	0		0	0	0	0	0
127	1	294	254	-1	450	339	23.8	28	ABplppppap	286	-365	0	0		0	0	0	0	0
128	1	126	15	-1	166	223	19.0	29	ABaraaapaa	455	0	0	0		0	0	0	0	0
129	1	169	237	-1	525	308	25.4	32	ABplpppppp	296	727	0	0		0	0	0	0	0
130	1	110	251	-1	106	283	14.1	28	ABalapaaap	98	0	0	0		0	0	0	0	0
131	1	205	184	-1	316	414	19.5	30	ABplppaaaa	271	-522	0	0		0	0	0	0	0
132	1	34	85	-1	252	250	16.4	32	ABaraapppa	464	0	0	0		0	0	0	0	0
133	1	94	33	-1	429	309	21.5	34	MSpappa	330	674	0	0		0	0	0	0	0
134	1	136	301	-1	197	355	21.2	29	ABalppappa	118	0	0	0		0	0	0	0	0
135	1	158	198	-1	468	304	12.9	33	Eplap	333	456	0	0		0	0	0	0	0
136	1	101	224	-1	213	201	5.7	29	ABarpaaaa	286	31	0	0		0	0	0	0	0
137	1	56	60	-1	147	330	21.3	33	ABalpaappp	12	0	0	0		0	0	0	0	0
138	1	159	176	-1	400	127	20.0	31	ABprppaaaa	235	-474	0	0		0	0	0	0	0
139	1	12	86	-1	161	384	17.1	30	ABalpppapa	290	214	0	0		0	0	0	0	0
140	1	132	38	-1	478	136	8.7	34	ABarppppa	343	222	0	0		0	0	0	0	0
141	1	69	107	-1	98	241	19.0	30	ABalaaaarl	282	-164	0	0		0	0	0	0	0
142	1	113	62	-1	394	140	9.6	30	ABprapaaaa	150	0	0	0		0	0	0	0	0
143	1	341	326	-1	425	381	24.9	30	ABplpppaaa	279	626	0	0		0	0	0	0	0
144	1	207	275	-1	219	310	5.5	30	ABplaaaaap	305	1002	0	0		0	0	0	0	0
145	1	238	165	-1	459	373	16.1	30	Capapa	288	-225	0	0		0	0	0	0	0
146	1	95	178	-1	376	239	10.5	32	Ealap	320	464	0	0		0	0	0	0	0
147	1	351	77	-1	264	264	12.2	24	MSaaappa	374	0	0	0		0	0	0	0	0
148	1	33	39	-1	209	358	25.3	31	ABalppapap	-187	0	0	0		0	0	0	0	0
149	1	333	321	-1	379	157	22.5	31	ABprpapaap	310	344	0	0		0	0	0	0	0
150	1	180	166	-1	184	193	24.6	30	ABaraaappp	278	338	0	0		0	0	0	0	0
151	1	179	320	-1	582	263	23.9	32	ABprappppp	296	989	0	0		0	0	0	0	0
152	1	61	175	-1	187	392	20.0	31	ABalppaapp	301	914	0	0		0	0	0	0	0
153	1	82	54	-1	101	296	18.4	28	ABalaaaalp	271	-1145	0	0		0	0	0	0	0
154	1	267	26	-1	299	323	5.1	29	ABplaaaapp	354	0	0	0		0	0	0	0	0
155	1	92	172	-1	372	427	14.6	31	ABplaapppp	384	0	0	0		0	0	0	0	0
156	1	198	154	-1	207	284	10.4	31	MSaaapaa	357	0	0	0		0	0	0	0	0
157	1	290	72	-1	328	371	11.7	31	Daaa	53	0	0	0		0	0	0	0	0
158	1	170	168	-1	249	295	10.4	30	MSaaapap	293	-116	0	0		0	0	0	0	0
159	1	264	150	-1	308	261	11.3	26	MSaaappp	364	0	0	0		0	0	0	0	0
160	1	311	173	-1	216	330	19.6	25	MSapaapa	203	566	0	0		0	0	0	0	0
161	1	357	63	-1	375	202	20.2	27	MSpppaap	215	-978	0	0		0	0	0	0	0
162	1	1	223	-1	239	304	19.2	31	ABalpapppa	168	0	0	0		0	0	0	0	0
163	1	60	169	-1	338	118	9.6	28	ABarpapppa	321	0	0	0		0	0	0	0	0
164	1	88	196	-1	320	133	11.6	26	ABpraappaa	-14	0	0	0		0	0	0	0	0
165	1	40	42	-1	445	181	11.4	31	Dpppa	231	128	0	0		0	0	0	0	0
166	1	226	215	-1	291	264	23.1	31	ABarapapap	184	0	0	0		0	0	0	0	0
167	1	345	329	-1	307	239	21.2	28	ABarapapppa	249	4	0	0		0	0	0	0	0
168	1	78	67	-1	188	261	14.1	28	ABaraapaap	11	0	0	0		0	0	0	0	0
169	1	201	253	-1	417	292	11.9	34	Earpp	334	294	0	0		0	0	0	0	0
170	1	204	146	-1	450	279	8.5	32	Eplaa	320	1141	0	0		0	0	0	0	0
171	1	277	213	-1	487	344	19.4	31	Capapp	314	247	0	0		0	0	0	0	0
172	1	347	88	-1	208	136	23.1	30	ABalaapapp	269	-861	0	0		0	0	0	0	0
173	1	208	116	-1	523	403	22.0	30	ABplappppa	285	449	0	0		0	0	0	0	0
174	1	124	227	-1	121	342	15.6	30	ABalpppaaa	304	1399	0	0		0	0	0	0	0
175	1	301	138	-1	529	224	25.4	31	ABprpppapa	258	384	0	0		0	0	0	0	0
176	1	123	210	-1	162	209	6.7	30	ABalapppaa	238	0	0	0		0	0	0	0	0
177	1	286	232	-1	605	278	16.6	32	Cpapaa	305	718	0	0		0	0	0	0	0
178	1	214	89	-1	319	151	16.8	27	MSppppaa	-11	0	0	0		0	0	0	0	0
179	1	145	226	-1	234	405	18.7	31	ABplpaaapa	251	721	0	0		0	0	0	0	0
180	1	140	58	-1	358	275	8.8	32	Earap	324	581	0	0		0	0	0	0	0
181	1	150	106	-1	107	210	13.4	28	ABalaaapal	138	0	0	0		0	0	0	0	0
182	1	138	303	-1	445	137	23.5	33	ABprppapap	287	336	0	0		0	0	0	0	0
183	1	26	152	-1	229	296	15.4	29	ABaraapapa	268	89	0	0		0	0	0	0	0
184	1	287	44	-1	353	385	13.2	27	Dapaa	208	741	0	0		0	0	0	0	0
185	1	137	34	-1	219	264	22.4	29	ABalpappaa	231	-491	0	0		0	0	0	0	0
186	1	149	241	-1	215	149	20.4	30	ABpraaapaa	305	322	0	0		0	0	0	0	0
187	1	268	71	-1	339	179	14.2	29	MSppppap	31	0	0	0		0	0	0	0	0
188	1	87	270	-1	424	164	5.6	32	ABarpppapa	319	-517	0	0		0	0	0	0	0
189	1	344	222	-1	370	365	16.2	33	Daap	267	0	0	0		0	0	0	0	0
190	1	216	349	-1	333	248	5.2	30	ABarpaappa	-56	0	0	0		0	0	0	0	0
191	1	342	293	-1	278	177	6.5	27	ABarpapapa	413	0	0	0		0	0	0	0	0
192	1	81	145	-1	204	387	9.3	29	ABplaapapa	158	0	0	0		0	0	0	0	0
193	1	326	319	-1	448	345	4.5	28	ABarppaapp	269	153	0	0		0	0	0	0	0
194	1	30	233	-1	221	252	7.7	30	MSaaaapa	251	-144	0	0		0	0	0	0	0
195	1	295	304	-1	221	237	4.7	28	ABarpaaapa	251	22	0	0		0	0	0	0	0
196	1	331	194	-1	565	317	24.7	31	Cpappv	314	10	0	0		0	0	0	0	0
197	1	218	130	-1	158	247	10.6	29	MSaaaaapa	164	0	0	0		0	0	0	0	0
198	1	59	83	-1	119	314	9.2	29	ABalapaapp	219	0	0	0		0	0	0	0	0
199	1	84	114	-1	290	233	15.5	29	ABaraapppp	349	0	0	0		0	0	0	0	0
200	1	17	141	-1	235	336	22.8	30	ABalpapapa	287	0	0	0		0	0	0	0	0
201	1	274	239	-1	587	279	11.4	32	Cpapap	292	156	0	0		0	0	0	0	0
202	1	160	219	-1	277	225	10.0	30	MSpaaapp	112	0	0	0		0	0	0	0	0
203	1	172	256	-1	473	173	6.3	28	ABarpppapp	276	-1126	0	0		0	0	0	0	0
204	1	6	161	-1	421	132	10.5	30	ABprapaaap	219	0	0	0		0	0	0	0	0
205	1	106	314	-1	356	237	17.4	32	MSpapaap	-87	0	0	0		0	0	0	0	0
206	1	176	264	-1	193	282	4.7	29	ABplaaaaaa	265	0	0	0		0	0	0	0	0
207	1	14	242	-1	472	377	24.6	31	ABplpppaap	286	162	0	0		0	0	0	0	0
208	1	121	16	-1	286	288	16.1	30	MSaapaaa	84	0	0	0		0	0	0	0	0
209	1	130	328	-1	264	393	8.6	28	ABalppppppp	265	118	0	0		0	0	0	0	0
210	1	68	9	-1	381	333	8.6	27	MSappppp	254	-444	0	0		0	0	0	0	0
211	1	18	127	-1	130	231	13.4	31	MSaaaaaa	264	1356	0	0		0	0	0	0	0
212	1	39	147	-1	254	234	13.2	27	MSpaapaa	326	0	0	0		0	0	0	0	0
213	1	299	341	-1	428	190	16.5	33	Dpap	289	-629	0	0		0	0	0	0	0
214	1	281	180	-1	532	329	6.7	30	Caaapa	294	1115	0	0		0	0	0	0	0
215	1	112	55	-1	393	419	9.6	27	ABplapaapa	242	332	0	0		0	0	0	0	0
216	1	70	282	-1	245	219	8.4	28	MSpaaapa	137	0	0	0		0	0	0	0	0
217	1	313	174	-1	149	305	9.0	29	ABalapappa	261	251	0	0		0	0	0	0	0
218	1	262	103	-1	359	235	21.5	29	MSpapapa	292	331	0	0		0	0	0	0	0
219	1	93	61	-1	281	124	15.5	31	ABpraaappa	461	0	0	0		0	0	0	0	0
220	1	222	79	-1	564	264	7.8	32	Cpaapp	321	-625	0	0		0	0	0	0	0
221	1	193	315	-1	501	278	25.0	32	ABprpppppp	323	980	0	0		0	0	0	0	0
222	1	175	263	-1	308	361	23.7	31	ABplpapapa	393	0	0	0		0	0	0	0	0
223	1	162	134	-1	138	160	18.4	29	ABalaappaa	272	-278	0	0		0	0	0	0	0
224	1	303	6	8	309	383	16.4	32	MSappap	194	0	0	0		0	0	0	0	0
225	1	220	359	-1	489	202	25.1	30	ABprppppaa	325	262	0	0		0	0	0	0	0
226	1	143	65	-1	113	262	8.4	25	ABalapapaa	-35	0	0	0		0	0	0	0	0
227	1	184	17	-1	282	135	18.3	28	ABprpaapaa	250	1046	0	0		0	0	0	0	0
228	1	215	129	-1	542	406	16.4	29	ABplapappa	446	0	0	0		0	0	0	0	0
229	1	298	1	-1	282	161	20.5	30	ABprpapaaa	284	453	0	0		0	0	0	0	0
230	1	85	273	-1	490	398	20.3	29	ABplapppaa	-243	0	0	0		0	0	0	0	0
231	1	320	333	-1	442	261	14.7	33	Ealpp	332	175	0	0		0	0	0	0	0
232	1	194	307	-1	475	199	20.3	31	Cppaap	253	25	0	0		0	0	0	0	0
233	1	144	66	-1	153	245	14.4	27	ABaraapaaa	246	410	0	0		0	0	0	0	0
234	1	293	287	-1	317	368	20.6	30	ABplpapaap	-241	0	0	0		0	0	0	0	0
235	1	314	31	-1	236	173	22.8	30	ABarappppa	289	1168	0	0		0	0	0	0	0
236	1	76	74	-1	233	299	23.1	26	ABalpappapa	196	150	0	0		0	0	0	0	0
237	1	225	185	-1	412	331	5.1	30	ABarppaapa	285	0	0	0		0	0	0	0	0
238	1	77	298	-1	595	345	17.6	33	Caappd	312	-572	0	0		0	0	0	0	0
239	1	119	46	-1	151	148	13.0	29	ABalaaappr	291	-68	0	0		0	0	0	0	0
240	1	118	360	-1	496	225	24.0	32	ABprppppap	315	90	0	0		0	0	0	0	0
241	1	306	299	-1	137	292	14.5	28	MSapaaaa	257	134	0	0		0	0	0	0	0
242	1	288	297	-1	472	188	16.6	31	Cppaaa	291	-751	0	0		0	0	0	0	0
243	1	155	342	-1	414	202	20.5	31	MSpapppa	411	0	0	0		0	0	0	0	0
244	1	156	217	-1	166	179	15.7	29	MSppaaaa	203	988	0	0		0	0	0	0	0
245	1	166	5	-1	553	266	17.8	29	Cppppa	226	613	0	0		0	0	0	0	0
246	1	224	252	-1	246	167	12.8	29	MSppappa	216	926	0	0		0	0	0	0	0
247	1	45	294	-1	512	368	22.5	29	ABplapppap	288	703	0	0		0	0	0	0	0
248	1	209	70	-1	442	403	22.7	32	ABplppappp	302	873	0	0		0	0	0	0	0
249	1	90	158	-1	265	272	7.8	29	MSaaaapp	267	709	0	0		0	0	0	0	0
250	1	195	171	-1	123	177	13.3	27	ABalaaappl	247	-218	0	0		0	0	0	0	0
251	1	108	30	-1	297	226	5.5	35	ABarpaapa	347	-226	0	0		0	0	0	0	0
252	1	2	98	-1	222	154	9.0	28	ABalappppp	215	0	0	0		0	0	0	0	0
253	1	20	197	-1	206	294	20.0	30	ABalpaaapp	249	-189	0	0		0	0	0	0	0
254	1	57	123	-1	545	162	17.7	30	ABprappapa	107	0	0	0		0	0	0	0	0
255	1	261	285	-1	359	111	19.5	33	ABprpaappp	327	-702	0	0		0	0	0	0	0
256	1	116	343	-1	382	193	17.2	31	MSpppapp	235	-268	0	0		0	0	0	0	0
257	0	256	-1	-1	125	223	10.5	25		225	54	0	0		0	0	0	0	0
258	1	315	142	-1	271	216	24.0	30	ABarappaaa	264	375	0	0		0	0	0	0	0
259	1	109	112	-1	345	324	4.5	26	ABarppaaaa	293	0	0	0		0	0	0	0	0
260	1	52	284	-1	420	368	15.4	29	Capaaa	273	138	0	0		0	0	0	0	0
261	1	181	337	-1	549	160	11.5	29	ABprapapaa	158	0	0	0		0	0	0	0	0
262	1	51	277	-1	447	419	11.6	29	ABplappapa	258	-332	0	0		0	0	0	0	0
263	1	75	118	-1	260	394	13.7	29	ABplpaappa	275	520	0	0		0	0	0	0	0
264	1	361	356	-1	533	286	22.8	31	Cppppp	312	473	0	0		0	0	0	0	0
265	0	360	-1	-1	116	318	15.8	22		343	0	0	0		0	0	0	0	0
266	1	37	272	-1	301	125	20.9	29	ABprpaaapa	240	505	0	0		0	0	0	0	0
267	1	16	236	-1	274	402	22.2	33	ABplpaaaap	325	-962	0	0		0	0	0	0	0
268	1	302	110	-1	270	368	5.6	28	ABplaaapap	29	0	0	0		0	0	0	0	0
269	1	131	179	-1	438	109	10.7	28	ABprapaapa	238	-22	0	0		0	0	0	0	0
270	1	309	187	-1	435	428	17.1	31	ABplappaap	-119	0	0	0		0	0	0	0	0
271	1	62	64	-1	408	431	12.7	29	ABplapaapp	293	336	0	0		0	0	0	0	0
272	1	318	347	-1	418	239	10.2	33	Epraa	330	0	0	0		0	0	0	0	0
273	1	229	250	-1	259	227	5.1	27	ABarpaaapp	-7	0	0	0		0	0	0	0	0
274	1	189	4	-1	247	417	11.2	27	ABplaappaa	209	-713	0	0		0	0	0	0	0
275	1	31	2	-1	278	240	20.4	30	ABarapappa	245	773	0	0		0	0	0	0	0
276	1	231	108	-1	541	187	25.2	34	ABprpppaap	344	-539	0	0		0	0	0	0	0
277	1	241	45	-1	556	388	19.6	30	ABplapappp	83	0	0	0		0	0	0	0	0
278	1	100	204	-1	223	213	11.2	31	MSpaaaap	304	130	0	0		0	0	0	0	0
279	1	305	230	-1	169	324	14.0	29	MSapaaap	-40	0	0	0		0	0	0	0	0
280	1	239	12	-1	573	197	18.4	31	ABprappapp	309	160	0	0		0	0	0	0	0
281	1	63	18	-1	405	165	24.4	31	ABprppaapa	129	0	0	0		0	0	0	0	0
282	1	297	133	-1	592	238	20.6	30	ABprappppa	101	0	0	0		0	0	0	0	0
283	1	139	136	-1	294	128	8.1	29	ABarpappap	293	472	0	0		0	0	0	0	0
284	1	227	325	-1	266	331	8.7	27	MSapappp	239	0	0	0		0	0	0	0	0
285	1	275	202	-1	215	325	10.1	27	MSapappa	310	0	0	0		0	0	0	0	0
286	1	255	95	160	504	237	18.4	36	Cppap	339	-242	0	0		0	0	0	0	0
287	1	13	357	-1	388	392	23.9	34	ABplppappa	341	381	0	0		0	0	0	0	0
288	1	230	271	-1	283	347	20.5	29	ABplpapaaa	273	722	0	0		0	0	0	0	0
289	1	272	27	-1	317	101	18.3	27	ABprpaapap	258	1072	0	0		0	0	0	0	0
290	1	240	371	-1	296	310	23.9	29	ABplpappaa	216	-160	0	0		0	0	0	0	0
291	1	202	80	-1	515	392	9.2	33	ABarppapp	324	-204	0	0		0	0	0	0	0
292	1	236	257	-1	517	176	8.4	29	ABarpppppa	285	-669	0	0		0	0	0	0	0
293	1	11	316	-1	263	128	22.5	30	ABprpaaaaa	279	0	0	0		0	0	0	0	0
294	1	322	19	-1	362	119	21.7	31	ABprpapapp	311	60	0	0		0	0	0	0	0
295	1	283	308	-1	358	344	19.8	30	MSaapppa	179	0	0	0		0	0	0	0	0
296	1	15	10	-1	326	200	20.4	29	MSpppaaa	231	4	0	0		0	0	0	0	0
297	0	363	-1	-1	326	312	24.0	29		297	6	0	0		0	0	0	0	0
298	1	263	265	-1	524	202	14.7	31	Cpppaa	302	512	0	0		0	0	0	0	0
299	1	25	361	-1	394	312	25.4	33	ABplpapppa	333	1131	0	0		0	0	0	0	0
300	1	338	352	-1	586	349	22.1	31	Caappv	240	0	0	0		0	0	0	0	0
301	1	47	279	-1	261	291	4.6	29	ABplaaaapa	284	-5	0	0		0	0	0	0	0
302	1	54	151	-1	503	146	13.8	30	ABprappaaa	53	0	0	0		0	0	0	0	0
303	1	99	124	-1	188	148	14.6	29	ABalaapppa	-83	0	0	0		0	0	0	0	0
304	0	362	-1	-1	321	423	16.0	22		213	0	0	0		0	0	0	0	0
305	1	133	69	-1	179	290	20.3	32	ABalpaaapa	120	0	0	0		0	0	0	0	0
306	1	273	189	-1	272	291	19.5	29	ABalpappppa	272	0	0	0		0	0	0	0	0
307	0	346	-1	-1	339	209	11.8	27		239	-806	0	0		0	0	0	0	0
308	1	48	137	-1	533	228	6.5	32	Cpaapa	304	217	0	0		0	0	0	0	0
309	1	304	212	-1	549	197	21.4	30	ABprapppaa	262	813	0	0		0	0	0	0	0
310	1	50	334	-1	437	117	20.5	33	ABprppapaa	332	195	0	0		0	0	0	0	0
311	1	192	214	-1	157	282	22.7	29	ABalpaaaaa	259	0	0	0		0	0	0	0	0
312	1	232	28	-1	387	377	5.5	29	ABarppaaap	300	611	0	0		0	0	0	0	0
313	1	310	364	-1	448	174	24.7	31	ABprppaapp	295	34	0	0		0	0	0	0	0
314	1	254	354	-1	394	206	24.5	32	ABprpappap	236	742	0	0		0	0	0	0	0
315	1	8	211	-1	455	342	9.3	29	Dappp	223	0	0	0		0	0	0	0	0
316	1	73	261	-1	241	341	5.2	26	ABplaaapaa	212	651	0	0		0	0	0	0	0
317	1	120	43	-1	169	187	8.2	30	ABalapppap	247	0	0	0		0	0	0	0	0
318	1	29	248	-1	345	419	20.6	32	ABplppapaa	297	-590	0	0		0	0	0	0	0
319	1	188	135	-1	490	423	11.3	29	ABplapapaa	300	0	0	0		0	0	0	0	0
320	1	278	139	-1	567	227	22.5	29	ABprapppap	406	0	0	0		0	0	0	0	0
321	1	242	87	-1	213	225	21.4	30	ABarapaapa	253	84	0	0		0	0	0	0	0
322	1	270	346	-1	256	195	20.2	26	MSppaapa	259	-1158	0	0		0	0	0	0	0
323	1	117	157	-1	474	148	21.5	30	ABprppappa	273	761	0	0		0	0	0	0	0
324	1	339	21	-1	382	368	24.8	32	ABplppaapp	286	1437	0	0		0	0	0	0	0
325	1	178	260	-1	403	385	12.8	28	Dapap	168	0	0	0		0	0	0	0	0
326	1	280	289	-1	237	379	22.6	28	ABalppappp	166	0	0	0		0	0	0	0	0
327	1	300	113	-1	381	258	4.6	31	ABarpaappp	240	0	0	0		0	0	0	0	0
328	1	358	76	-1	334	140	19.2	27	ABprpapapa	248	-1671	0	0		0	0	0	0	0
329	1	276	82	-1	385	246	14.7	31	Ealpa	262	0	0	0		0	0	0	0	0
330	1	327	247	-1	360	92	16.0	30	ABpraappap	3	0	0	0		0	0	0	0	0
331	1	165	100	-1	364	187	5.4	27	ABarpppaaa	267	-331	0	0		0	0	0	0	0
332	1	265	290	-1	162	351	23.1	31	ABalppapaa	24	0	0	0		0	0	0	0	0
333	1	125	159	-1	524	361	17.9	31	Capppa	296	-526	0	0		0	0	0	0	0
334	1	41	121	-1	244	350	15.4	26	MSapapap	189	0	0	0		0	0	0	0	0
335	1	317	29	-1	279	368	13.2	27	MSapppaa	259	246	0	0		0	0	0	0	0
336	1	27	324	-1	311	236	18.3	31	MSpapaaa	109	0	0	0		0	0	0	0	0
337	1	285	14	-1	519	139	17.5	31	ABprappaap	47	0	0	0		0	0	0	0	0
338	1	38	258	-1	410	367	10.1	29	Dappa	277	133	0	0		0	0	0	0	0
339	1	282	201	-1	278	169	16.5	28	MSppapap	247	567	0	0		0	0	0	0	0
340	1	334	149	-1	555	236	16.2	30	Cpppap	301	-107	0	0		0	0	0	0	0
341	1	128	183	-1	494	319	5.3	37	Caaaa	155	0	0	0		0	0	0	0	0
342	1	206	101	-1	574	169	14.3	29	ABprapapap	280	653	0	0		0	0	0	0	0
343	1	217	288	-1	348	140	7.3	32	ABarpapppp	258	99	0	0		0	0	0	0	0
344	1	246	208	-1	195	366	16.0	26	ABplpaapaa	210	-247	0	0		0	0	0	0	0
345	1	366	353	-1	337	238	12.0	29	Ealaa	249	894	0	0		0	0	0	0	0
346	1	251	203	-1	349	372	22.7	30	ABplppaapa	262	406	0	0		0	0	0	0	0
347	1	197	209	-1	461	242	12.3	32	Eprap	324	215	0	0		0	0	0	0	0
348	1	186	358	-1	332	156	21.5	32	ABprpaaapp	307	169	0	0		0	0	0	0	0
349	1	97	32	-1	373	181	10.2	36	MSppppp	293	0	0	0		0	0	0	0	0
350	1	196	330	-1	388	152	6.0	29	ABarpppaap	291	-365	0	0		0	0	0	0	0
351	1	219	49	-1	190	214	13.0	32	ABaraappaa	222	0	0	0		0	0	0	0	0
352	1	185	111	-1	343	390	7.4	27	ABplapaaaa	243	502	0	0		0	0	0	0	0
353	1	89	243	-1	230	139	6.0	27	ABarpapaaa	249	1261	0	0		0	0	0	0	0
354	1	316	336	-1	605	288	21.1	33	Cpappd	39	0	0	0		0	0	0	0	0
355	1	244	167	-1	154	157	21.6	32	ABalaapaap	257	0	0	0		0	0	0	0	0
356	1	22	53	-1	483	252	22.4	28	ABprpppppa	281	-1249	0	0		0	0	0	0	0
357	1	359	229	-1	250	239	19.7	33	ABarapaapp	267	184	0	0		0	0	0	0	0
358	1	102	93	-1	587	344	13.5	35	Caapa	323	118	0	0		0	0	0	0	0
359	1	312	144	-1	132	366	14.4	29	ABalpppaap	267	-186	0	0		0	0	0	0	0
360	1	367	312	-1	484	328	24.2	31	ABplpppapa	312	716	0	0		0	0	0	0	0
361	1	308	78	-1	378	415	21.3	32	ABplppapap	286	989	0	0		0	0	0	0	0
362	1	7	132	-1	356	338	24.7	32	ABplpapapp	260	425	0	0		0	0	0	0	0
363	0	260	-1	-1	164	376	20.0	23		394	0	0	0		0	0	0	0	0
364	1	127	205	-1	195	171	23.4	26	ABarapppaa	300	0	0	0		0	0	0	0	0
365	1	329	148	-1	420	340	24.6	27	ABplppppaa	181	0	0	0		0	0	0	0	0
366	1	122	366	-1	148	147	16.1	28	ABalaappap	59	0	0	0		0	0	0	0	0
367	1	289	68	-1	446	157	14.6	27	Dppap	161	0	0	0		0	0	0	0	0
368	1	151	335	-1	431	209	24.5	31	ABprpapppa	151	0	0	0		0	0	0	0	0
369	1	243	305	-1	197	224	24.3	27	ABarapaaaa	187	149	0	0		0	0	0	0	0
370	0	36	-1	-1	511	334	26.0	27		217	86	0	0		0	0	0	0	0
371	1	368	374	-1	107	243	11.0	28	ABalappaap	217	1240	0	0		0	0	0	0	0
