# Supplementary material for: The AP-2 Transcription Factor APTF-2 Is Required for Neuroblast and Epidermal Morphogenesis in Caenorhabditis elegans Embryogenesis
Source: PLoS Genet. 2016 May 13;12(5):e1006048. doi: 10.1371/journal.pgen.1006048 (PMC4866721; doi:10.1371/journal.pgen.1006048)
Supplement: S5 Text — (ZIP) [file pgen.1006048.s033.zip › nuclei/t150-nuclei]

1	1	229	9	-1	280	159	20.9	30	ABprpapaaa	257	782	0	0		0	0	0	0	0
2	1	275	254	-1	281	237	20.2	31	ABarapappa	259	-488	0	0		0	0	0	0	0
3	1	121	222	-1	216	134	17.7	30	ABpraaaaap	240	251	0	0		0	0	0	0	0
4	1	274	109	-1	253	416	11.6	25	ABplaappaa	218	0	0	0		0	0	0	0	0
5	1	245	313	-1	555	267	18.1	30	Cppppa	284	-703	0	0		0	0	0	0	0
6	1	224	169	-1	300	385	16.8	26	MSappapa	214	178	0	0		0	0	0	0	0
7	0	20	-1	-1	422	105	16.6	23		192	290	0	0		0	0	0	0	0
8	1	224	103	-1	323	377	16.3	27	MSappapp	202	-136	0	0		0	0	0	0	0
9	1	210	229	-1	387	334	8.1	27	MSappppp	236	-1215	0	0		0	0	0	0	0
10	1	296	328	-1	332	198	20.3	28	MSpppaaa	261	30	0	0		0	0	0	0	0
11	1	72	15	-1	124	317	12.5	30	ABalapaapa	51	0	0	0		0	0	0	0	0
12	1	280	289	-1	573	196	18.6	30	ABprappapp	263	-124	0	0		0	0	0	0	0
13	1	4	32	-1	292	424	12.7	31	ABplaappap	-31	0	0	0		0	0	0	0	0
14	1	337	34	-1	522	136	17.6	30	ABprappaap	271	-241	0	0		0	0	0	0	0
15	1	128	40	-1	169	221	18.7	29	ABaraaapaa	171	0	0	0		0	0	0	0	0
16	1	208	206	-1	289	283	16.0	30	MSaapaaa	62	0	0	0		0	0	0	0	0
17	1	227	92	-1	283	129	18.2	26	ABprpaapaa	234	-218	0	0		0	0	0	0	0
18	1	281	110	-1	410	157	24.4	30	ABprppaapa	243	-249	0	0		0	0	0	0	0
19	1	294	308	-1	364	115	21.6	31	ABprpapapp	299	-23	0	0		0	0	0	0	0
20	1	66	31	-1	472	375	12.3	31	Cappaa	289	960	0	0		0	0	0	0	0
21	1	324	12	-1	385	364	25.4	32	ABplppaapp	312	35	0	0		0	0	0	0	0
22	1	45	271	-1	247	358	11.9	28	ABalppppppa	231	1023	0	0		0	0	0	0	0
23	1	25	244	-1	193	174	8.4	29	ABalappppa	217	573	0	0		0	0	0	0	0
24	1	53	159	-1	125	207	21.6	30	ABalaaaarr	239	0	0	0		0	0	0	0	0
25	1	101	142	-1	182	392	13.5	30	ABalpppapp	273	0	0	0		0	0	0	0	0
26	1	154	197	-1	302	322	5.2	28	ABplaaaapp	264	1296	0	0		0	0	0	0	0
27	1	289	152	-1	317	98	19.2	28	ABprpaapap	267	768	0	0		0	0	0	0	0
28	1	312	303	-1	388	377	5.6	30	ABarppaaap	301	247	0	0		0	0	0	0	0
29	1	335	225	-1	287	369	13.3	27	MSapppaa	200	264	0	0		0	0	0	0	0
30	1	251	242	-1	301	225	5.5	36	ABarpaapa	359	-819	0	0		0	0	0	0	0
31	1	235	236	-1	236	171	22.6	30	ABarappppa	235	0	0	0		0	0	0	0	0
32	1	349	325	-1	372	177	10.2	35	MSppppp	281	-17	0	0		0	0	0	0	0
33	1	133	50	-1	428	304	21.7	35	MSpappa	350	397	0	0		0	0	0	0	0
34	1	185	26	-1	224	260	22.4	29	ABalpappaa	497	0	0	0		0	0	0	0	0
35	1	62	24	-1	224	225	14.6	31	ABaraappap	82	0	0	0		0	0	0	0	0
36	1	125	67	196	330	290	14.4	34	MSaapaap	232	471	0	0		0	0	0	0	0
37	1	24	121	-1	455	227	20.9	32	MSpapppp	311	1092	0	0		0	0	0	0	0
38	1	140	347	-1	478	134	8.6	34	ABarppppa	342	271	0	0		0	0	0	0	0
39	1	148	237	-1	214	354	25.3	32	ABalppapap	-256	0	0	0		0	0	0	0	0
40	1	68	79	-1	331	360	5.1	29	ABplaaappp	275	-201	0	0		0	0	0	0	0
41	1	19	46	-1	242	177	17.2	28	MSppapaa	231	-50	0	0		0	0	0	0	0
42	1	165	59	-1	444	181	11.2	31	Dpppa	293	146	0	0		0	0	0	0	0
43	1	317	29	-1	168	185	8.7	29	ABalapppap	239	0	0	0		0	0	0	0	0
44	1	184	168	-1	357	386	13.5	27	Dapaa	227	96	0	0		0	0	0	0	0
45	1	277	320	-1	552	381	19.7	31	ABplapappp	310	301	0	0		0	0	0	0	0
46	1	239	239	-1	152	146	13.2	29	ABalaaappr	292	-91	0	0		0	0	0	0	0
47	1	69	238	-1	233	364	8.1	30	ABplaapapp	136	0	0	0		0	0	0	0	0
48	1	27	108	-1	197	214	17.7	34	ABaraaapap	308	1097	0	0		0	0	0	0	0
49	1	351	36	-1	189	216	12.5	33	ABaraappaa	276	526	0	0		0	0	0	0	0
50	0	-1	-1	-1	122	225	10.7	24		608	0	0	0		0	0	0	0	0
51	1	92	241	-1	217	333	16.8	27	MSapapaa	221	1883	0	0		0	0	0	0	0
52	1	82	284	-1	241	126	13.3	30	ABpraapapa	288	117	0	0		0	0	0	0	0
53	1	356	351	-1	478	250	22.9	28	ABprpppppa	267	317	0	0		0	0	0	0	0
54	1	153	326	-1	107	297	18.3	29	ABalaaaalp	288	1081	0	0		0	0	0	0	0
55	1	215	107	-1	393	420	9.5	27	ABplapaapa	217	321	0	0		0	0	0	0	0
56	1	60	346	-1	491	265	10.7	33	Eprpa	324	297	0	0		0	0	0	0	0
57	1	94	19	-1	142	211	18.2	28	ABaraaaapa	222	54	0	0		0	0	0	0	0
58	1	180	366	-1	366	276	9.0	33	Earap	313	518	0	0		0	0	0	0	0
59	1	23	195	-1	146	255	20.6	29	ABaraaaaaa	292	-452	0	0		0	0	0	0	0
60	1	137	228	-1	149	331	21.6	33	ABalpaappp	235	-614	0	0		0	0	0	0	0
61	1	219	274	-1	279	122	15.3	31	ABpraaappa	297	143	0	0		0	0	0	0	0
62	1	142	2	-1	398	140	9.8	31	ABprapaaaa	266	809	0	0		0	0	0	0	0
63	1	161	364	-1	378	198	19.8	26	MSpppaap	260	560	0	0		0	0	0	0	0
64	1	271	55	-1	410	430	12.8	28	ABplapaapp	276	733	0	0		0	0	0	0	0
65	1	226	-1	-1	116	265	8.7	25	ABalapapaa	226	0	0	0		0	0	0	0	0
66	1	233	11	-1	159	241	14.2	28	ABaraapaaa	19	0	0	0		0	0	0	0	0
67	1	168	160	-1	190	260	13.8	28	ABaraapaap	343	0	0	0		0	0	0	0	0
68	1	367	77	-1	457	156	14.5	27	Dppap	209	-492	0	0		0	0	0	0	0
69	1	305	231	-1	181	289	20.2	31	ABalpaaapa	297	21	0	0		0	0	0	0	0
70	1	248	173	-1	440	400	23.1	32	ABplppappp	323	389	0	0		0	0	0	0	0
71	1	187	156	-1	337	173	13.8	29	MSppppap	237	348	0	0		0	0	0	0	0
72	1	157	192	-1	332	370	11.5	31	Daaa	312	-173	0	0		0	0	0	0	0
73	1	117	140	-1	506	413	16.2	29	ABplapapap	286	1052	0	0		0	0	0	0	0
74	1	236	123	-1	230	298	23.1	26	ABalpappapa	199	185	0	0		0	0	0	0	0
75	1	90	345	-1	258	416	16.5	30	ABplpaappp	31	0	0	0		0	0	0	0	0
76	1	328	43	-1	331	139	19.4	29	ABprpapapa	268	224	0	0		0	0	0	0	0
77	1	147	183	-1	267	259	11.8	24	MSaaappa	211	668	0	0		0	0	0	0	0
78	1	361	106	-1	378	410	21.3	33	ABplppapap	324	-72	0	0		0	0	0	0	0
79	1	220	233	-1	566	264	7.5	32	Cpaapp	281	220	0	0		0	0	0	0	0
80	1	291	286	-1	518	393	9.2	34	ABarppapp	331	1057	0	0		0	0	0	0	0
81	1	9	131	-1	328	265	18.1	27	MSaapapa	236	67	0	0		0	0	0	0	0
82	1	329	4	-1	394	243	14.7	31	Ealpa	232	-274	0	0		0	0	0	0	0
83	1	198	153	-1	125	324	9.4	28	ABalapaapp	242	847	0	0		0	0	0	0	0
84	1	41	203	-1	215	290	25.5	32	ABalpapaap	325	606	0	0		0	0	0	0	0
85	1	132	62	-1	254	245	16.2	32	ABaraapppa	-184	0	0	0		0	0	0	0	0
86	1	139	199	-1	168	382	16.8	30	ABalpppapa	-98	0	0	0		0	0	0	0	0
87	1	321	293	-1	212	220	21.3	30	ABarapaapa	273	1081	0	0		0	0	0	0	0
88	1	172	66	-1	207	138	23.4	30	ABalaapapp	265	1655	0	0		0	0	0	0	0
89	1	178	243	-1	320	152	16.5	28	MSppppaa	-23	0	0	0		0	0	0	0	0
90	1	47	57	-1	184	147	17.5	31	ABpraaaaaa	116	0	0	0		0	0	0	0	0
91	1	123	324	-1	385	271	20.7	30	MSpapapp	425	0	0	0		0	0	0	0	0
92	1	75	365	-1	376	148	18.1	28	MSpppapa	218	351	0	0		0	0	0	0	0
93	1	358	355	-1	588	344	13.4	35	Caapa	354	-259	0	0		0	0	0	0	0
94	1	91	68	-1	333	422	13.0	30	ABplaapppa	287	-401	0	0		0	0	0	0	0
95	1	286	321	-1	510	252	19.3	32	Cppapp	274	368	0	0		0	0	0	0	0
96	1	48	141	-1	220	369	18.5	30	ABplpaaaaa	301	-185	0	0		0	0	0	0	0
97	1	10	358	-1	369	402	9.1	29	ABplapaaap	109	0	0	0		0	0	0	0	0
98	1	252	227	-1	222	156	8.7	27	ABalappppp	263	583	0	0		0	0	0	0	0
99	1	35	295	-1	162	345	8.9	29	ABalapappp	72	0	0	0		0	0	0	0	0
100	1	331	273	-1	367	183	5.5	26	ABarpppaaa	217	411	0	0		0	0	0	0	0
101	1	342	83	-1	578	173	14.4	29	ABprapapap	274	107	0	0		0	0	0	0	0
102	1	64	240	-1	499	282	15.6	33	Eprpp	322	478	0	0		0	0	0	0	0
103	1	218	25	-1	365	230	21.5	30	MSpapapa	243	18	0	0		0	0	0	0	0
104	1	63	130	-1	344	342	8.6	26	MSappppa	229	96	0	0		0	0	0	0	0
105	1	103	125	-1	130	185	10.4	29	ABalappapa	95	0	0	0		0	0	0	0	0
106	1	181	268	-1	105	213	13.6	28	ABalaaapal	-50	0	0	0		0	0	0	0	0
107	1	141	149	-1	103	246	19.2	30	ABalaaaarl	22	0	0	0		0	0	0	0	0
108	1	276	288	-1	539	182	24.9	33	ABprpppaap	311	-769	0	0		0	0	0	0	0
109	1	26	98	-1	268	356	24.1	30	ABalpapapp	164	0	0	0		0	0	0	0	0
110	1	268	205	-1	271	370	5.6	29	ABplaaapap	267	538	0	0		0	0	0	0	0
111	1	352	85	-1	343	391	7.6	27	ABplapaaaa	-82	0	0	0		0	0	0	0	0
112	1	259	52	-1	347	323	4.4	27	ABarppaaaa	239	-39	0	0		0	0	0	0	0
113	1	327	310	-1	383	250	4.6	30	ABarpaappp	482	0	0	0		0	0	0	0	0
114	1	199	136	-1	292	230	15.5	30	ABaraapppp	299	866	0	0		0	0	0	0	0
115	1	28	13	-1	512	320	21.2	32	Capppp	312	-593	0	0		0	0	0	0	0
116	1	173	292	-1	524	398	22.1	29	ABplappppa	292	-275	0	0		0	0	0	0	0
117	1	100	191	-1	303	163	12.5	28	MSppappp	200	1	0	0		0	0	0	0	0
118	1	263	118	-1	264	391	13.9	28	ABplpaappa	277	1098	0	0		0	0	0	0	0
119	1	8	41	-1	111	194	17.0	29	ABalaaapar	272	119	0	0		0	0	0	0	0
120	1	30	86	-1	94	261	12.4	28	ABalapaaaa	164	0	0	0		0	0	0	0	0
121	1	334	275	-1	249	347	15.6	27	MSapapap	243	-186	0	0		0	0	0	0	0
122	1	119	133	-1	393	107	13.5	29	ABpraapppa	290	239	0	0		0	0	0	0	0
123	1	254	185	-1	548	163	17.6	31	ABprappapa	249	128	0	0		0	0	0	0	0
124	1	303	181	-1	189	149	14.8	31	ABalaapppa	284	-135	0	0		0	0	0	0	0
125	1	102	53	-1	167	356	14.1	28	ABalppppaa	183	0	0	0		0	0	0	0	0
126	1	124	144	-1	311	340	10.3	26	MSapppap	213	-50	0	0		0	0	0	0	0
127	1	211	20	-1	129	234	13.4	30	MSaaaaaa	257	425	0	0		0	0	0	0	0
128	1	56	60	-1	149	180	20.4	26	ABalaapaaa	264	80	0	0		0	0	0	0	0
129	1	228	147	-1	541	404	17.0	30	ABplapappa	276	717	0	0		0	0	0	0	0
130	1	197	145	-1	157	253	10.6	29	MSaaaaapa	153	0	0	0		0	0	0	0	0
131	1	74	155	-1	179	236	21.7	27	ABaraaaaap	-44	0	0	0		0	0	0	0	0
132	1	362	204	-1	356	335	24.5	30	ABplpapapp	238	-772	0	0		0	0	0	0	0
133	1	282	167	-1	591	234	20.5	30	ABprappppa	305	221	0	0		0	0	0	0	0
134	1	223	314	-1	135	159	18.4	28	ABalaappaa	259	277	0	0		0	0	0	0	0
135	1	319	179	-1	492	420	11.7	29	ABplapapaa	287	1875	0	0		0	0	0	0	0
136	1	283	306	-1	289	123	8.2	29	ABarpappap	277	494	0	0		0	0	0	0	0
137	1	308	212	-1	536	231	6.4	30	Cpaapa	308	-65	0	0		0	0	0	0	0
138	1	175	56	-1	533	222	25.4	31	ABprpppapa	239	-48	0	0		0	0	0	0	0
139	1	320	255	-1	564	227	22.6	29	ABprapppap	271	571	0	0		0	0	0	0	0
140	1	108	101	-1	274	286	22.5	28	ABalpappapp	194	150	0	0		0	0	0	0	0
141	1	200	279	-1	245	331	22.9	31	ABalpapapa	322	0	0	0		0	0	0	0	0
142	1	258	339	-1	274	216	24.0	30	ABarappaaa	295	1604	0	0		0	0	0	0	0
143	1	12	45	-1	263	300	13.4	31	ABaraapapp	-178	0	0	0		0	0	0	0	0
144	1	359	261	-1	138	370	14.4	29	ABalpppaap	232	-196	0	0		0	0	0	0	0
145	1	192	124	-1	208	384	9.4	30	ABplaapapa	208	0	0	0		0	0	0	0	0
146	1	170	359	-1	450	276	8.4	32	Eplaa	315	1181	0	0		0	0	0	0	0
147	1	212	21	-1	259	228	12.9	28	MSpaapaa	77	0	0	0		0	0	0	0	0
148	1	365	166	-1	418	338	24.5	27	ABplppppaa	204	0	0	0		0	0	0	0	0
149	1	340	161	-1	555	236	15.9	30	Cpppap	290	-737	0	0		0	0	0	0	0
150	1	159	61	-1	308	259	11.4	27	MSaaappp	254	-211	0	0		0	0	0	0	0
151	1	302	193	-1	507	142	13.8	30	ABprappaaa	268	1621	0	0		0	0	0	0	0
152	1	183	208	-1	227	294	15.3	31	ABaraapapa	226	153	0	0		0	0	0	0	0
153	1	59	37	-1	277	123	11.4	30	ABpraapapp	165	0	0	0		0	0	0	0	0
154	1	156	28	-1	206	282	10.1	31	MSaaapaa	311	180	0	0		0	0	0	0	0
155	1	109	74	-1	149	271	7.3	29	ABalapapap	122	0	0	0		0	0	0	0	0
156	1	80	100	-1	187	143	7.2	31	ABpraapaaa	233	1019	0	0		0	0	0	0	0
157	1	323	333	-1	475	147	21.4	31	ABprppappa	245	-135	0	0		0	0	0	0	0
158	1	249	154	-1	273	268	7.8	27	MSaaaapp	160	0	0	0		0	0	0	0	0
159	1	333	340	-1	522	359	17.5	31	Capppa	292	-299	0	0		0	0	0	0	0
160	1	286	148	-1	505	215	17.6	32	Cppapa	241	670	0	0		0	0	0	0	0
161	1	204	226	-1	426	133	10.7	32	ABprapaaap	256	-61	0	0		0	0	0	0	0
162	1	46	264	-1	154	231	24.4	32	ABaraaappa	510	0	0	0		0	0	0	0	0
163	1	58	305	-1	400	425	18.1	30	ABplappaaa	586	0	0	0		0	0	0	0	0
164	1	40	70	-1	137	256	17.3	31	ABalpaapaa	116	0	0	0		0	0	0	0	0
165	1	145	105	-1	460	372	16.1	29	Capapa	298	217	0	0		0	0	0	0	0
166	1	150	10	-1	182	195	24.5	30	ABaraaappp	-20	0	0	0		0	0	0	0	0
167	1	355	312	-1	157	152	21.4	31	ABalaapaap	-65	0	0	0		0	0	0	0	0
168	1	158	184	-1	249	290	10.4	30	MSaaapap	306	1186	0	0		0	0	0	0	0
169	1	163	23	-1	336	111	9.5	27	ABarpapppa	23	0	0	0		0	0	0	0	0
170	1	39	65	-1	191	312	23.5	29	ABalpapaaa	107	0	0	0		0	0	0	0	0
171	1	250	186	-1	121	176	13.6	28	ABalaaappl	274	-111	0	0		0	0	0	0	0
172	1	155	143	-1	372	426	14.7	30	ABplaapppp	6	0	0	0		0	0	0	0	0
173	1	160	194	-1	219	328	19.5	24	MSapaapa	243	-1013	0	0		0	0	0	0	0
174	1	217	39	-1	151	310	9.1	29	ABalapappa	-74	0	0	0		0	0	0	0	0
175	1	152	265	-1	192	393	20.1	30	ABalppaapp	263	-338	0	0		0	0	0	0	0
176	1	138	90	-1	396	125	19.8	30	ABprppaaaa	261	-467	0	0		0	0	0	0	0
177	1	98	318	-1	578	213	10.0	30	ABarpppppp	207	0	0	0		0	0	0	0	0
178	1	146	165	-1	379	238	10.5	30	Ealap	-167	0	0	0		0	0	0	0	0
179	1	269	360	-1	440	109	10.6	27	ABprapaapa	-20	0	0	0		0	0	0	0	0
180	1	214	342	-1	534	330	6.7	30	Caaapa	303	540	0	0		0	0	0	0	0
181	1	78	224	-1	602	233	14.2	29	ABprapappp	83	0	0	0		0	0	0	0	0
182	1	71	16	-1	298	148	6.1	24	ABarpappaa	202	56	0	0		0	0	0	0	0
183	1	341	354	-1	498	317	5.3	36	Caaaa	365	251	0	0		0	0	0	0	0
184	1	131	175	-1	313	409	20.1	31	ABplppaaaa	301	1402	0	0		0	0	0	0	0
185	1	237	72	-1	413	333	4.7	31	ABarppaapa	309	1837	0	0		0	0	0	0	0
186	1	122	64	-1	500	363	14.9	30	Cappap	-43	0	0	0		0	0	0	0	0
187	1	270	350	-1	437	428	17.1	30	ABplappaap	286	-456	0	0		0	0	0	0	0
188	1	50	93	-1	93	255	15.9	29	ABalaaaala	256	0	0	0		0	0	0	0	0
189	1	306	33	-1	273	284	19.2	29	ABalpappppa	155	0	0	0		0	0	0	0	0
190	1	52	322	-1	323	297	19.6	29	ABalpappppp	250	159	0	0		0	0	0	0	0
191	1	86	84	-1	186	367	10.6	29	ABalppppap	22	0	0	0		0	0	0	0	0
192	1	11	18	-1	596	199	13.1	29	ABprapappa	141	0	0	0		0	0	0	0	0
193	1	113	269	-1	304	99	14.1	31	ABpraaappp	173	0	0	0		0	0	0	0	0
194	1	196	352	-1	571	310	24.9	31	Cpappv	259	-522	0	0		0	0	0	0	0
195	1	17	116	-1	285	196	13.3	30	MSpaapap	85	0	0	0		0	0	0	0	0
196	1	164	82	-1	319	131	11.7	25	ABpraappaa	-315	0	0	0		0	0	0	0	0
197	1	253	3	-1	209	286	19.8	30	ABalpaaapp	-190	0	0	0		0	0	0	0	0
198	1	135	246	-1	469	303	12.9	32	Eplap	326	1055	0	0		0	0	0	0	0
199	1	107	119	-1	125	337	18.4	33	ABalppaaap	315	-158	0	0		0	0	0	0	0
200	1	31	247	-1	225	121	16.2	34	ABpraaaapa	320	-82	0	0		0	0	0	0	0
201	1	339	97	-1	276	167	16.9	28	MSppapap	279	-675	0	0		0	0	0	0	0
202	1	285	49	-1	220	323	9.9	26	MSapappa	254	259	0	0		0	0	0	0	0
203	1	346	216	-1	348	370	22.6	30	ABplppaapa	90	0	0	0		0	0	0	0	0
204	1	278	282	-1	227	217	11.4	31	MSpaaaap	295	-108	0	0		0	0	0	0	0
205	1	364	176	-1	194	169	24.1	29	ABarapppaa	249	299	0	0		0	0	0	0	0
206	0	77	-1	-1	180	135	21.3	24		222	-221	0	0		0	0	0	0	0
207	1	37	139	-1	137	228	6.2	30	ABalappapp	217	0	0	0		0	0	0	0	0
208	1	344	302	-1	202	368	16.1	27	ABplpaapaa	244	-209	0	0		0	0	0	0	0
209	1	347	309	-1	458	248	12.5	30	Eprap	254	576	0	0		0	0	0	0	0
210	1	176	253	-1	164	214	6.8	30	ABalapppaa	195	0	0	0		0	0	0	0	0
211	1	315	287	-1	460	341	9.2	29	Dappp	292	564	0	0		0	0	0	0	0
212	1	309	81	-1	549	197	21.4	30	ABprapppaa	303	125	0	0		0	0	0	0	0
213	1	171	336	-1	487	342	19.4	31	Capapp	260	586	0	0		0	0	0	0	0
214	1	311	71	-1	160	282	22.6	29	ABalpaaaaa	396	0	0	0		0	0	0	0	0
215	1	166	115	-1	291	255	23.0	29	ABarapapap	269	-1328	0	0		0	0	0	0	0
216	1	3	8	-1	189	305	16.2	28	ABalpaapapp	409	0	0	0		0	0	0	0	0
217	1	244	296	-1	163	182	15.4	28	MSppaaaa	181	58	0	0		0	0	0	0	0
218	1	57	214	-1	306	376	7.3	28	ABplaaappa	237	-462	0	0		0	0	0	0	0
219	1	202	170	-1	281	223	9.9	30	MSpaaapp	305	712	0	0		0	0	0	0	0
220	1	81	348	-1	171	277	17.7	28	ABalpaapapa	232	98	0	0		0	0	0	0	0
221	1	42	114	-1	412	355	21.1	31	MSaapppp	308	163	0	0		0	0	0	0	0
222	1	189	276	-1	369	361	16.0	32	Daap	323	-369	0	0		0	0	0	0	0
223	1	162	75	-1	242	302	19.4	32	ABalpapppa	171	0	0	0		0	0	0	0	0
224	1	136	353	-1	216	198	5.7	30	ABarpaaaa	262	-599	0	0		0	0	0	0	0
225	1	79	128	-1	251	239	22.7	29	ABarapapaa	269	179	0	0		0	0	0	0	0
226	1	179	172	-1	234	397	18.8	30	ABplpaaapa	229	92	0	0		0	0	0	0	0
227	1	174	374	-1	124	347	15.7	30	ABalpppaaa	254	1567	0	0		0	0	0	0	0
228	1	36	162	-1	314	297	9.7	30	Earaa	252	-273	0	0		0	0	0	0	0
229	1	357	278	373	248	237	19.5	32	ABarapaapp	228	122	0	0		0	0	0	0	0
230	1	279	112	-1	171	322	13.7	28	MSapaaap	-49	0	0	0		0	0	0	0	0
231	1	89	138	-1	246	124	20.4	31	ABpraaapap	196	0	0	0		0	0	0	0	0
232	1	177	331	-1	602	280	16.4	31	Cpapaa	303	-464	0	0		0	0	0	0	0
233	1	194	102	-1	227	250	7.6	29	MSaaaapa	247	170	0	0		0	0	0	0	0
234	1	73	69	-1	174	308	5.3	29	ABplaapaaa	-41	0	0	0		0	0	0	0	0
235	1	6	190	-1	452	348	19.6	29	Capaap	289	-146	0	0		0	0	0	0	0
236	1	267	367	-1	275	399	22.1	32	ABplpaaaap	38	0	0	0		0	0	0	0	0
237	1	129	135	-1	526	305	25.3	31	ABplpppppp	250	-227	0	0		0	0	0	0	0
238	1	83	96	-1	565	332	9.9	31	Caaapp	284	366	0	0		0	0	0	0	0
239	1	201	54	-1	589	280	11.5	33	Cpapap	337	-179	0	0		0	0	0	0	0
240	0	297	-1	-1	320	310	24.1	30		32	0	0	0		0	0	0	0	0
241	1	186	58	-1	215	150	20.5	31	ABpraaapaa	154	0	0	0		0	0	0	0	0
242	1	207	198	-1	475	373	24.5	31	ABplpppaap	309	-64	0	0		0	0	0	0	0
243	1	353	30	-1	229	140	5.8	26	ABarpapaaa	235	349	0	0		0	0	0	0	0
244	1	106	180	-1	536	309	16.4	32	Eplpp	323	-526	0	0		0	0	0	0	0
245	1	65	257	-1	186	266	24.7	29	ABalpaaaap	141	0	0	0		0	0	0	0	0
246	1	49	363	-1	511	302	10.8	33	Eplpa	302	283	0	0		0	0	0	0	0
247	1	330	285	-1	362	92	16.1	29	ABpraappap	298	305	0	0		0	0	0	0	0
248	1	318	235	-1	342	422	20.4	31	ABplppapaa	276	731	0	0		0	0	0	0	0
249	1	5	327	-1	445	393	7.1	33	ABarppapa	-21	0	0	0		0	0	0	0	0
250	1	273	94	-1	260	228	5.1	26	ABarpaaapp	263	526	0	0		0	0	0	0	0
251	1	130	174	-1	104	285	14.1	28	ABalapaaap	280	766	0	0		0	0	0	0	0
252	1	246	258	-1	246	166	13.0	29	MSppappa	225	-14	0	0		0	0	0	0	0
253	1	169	298	-1	422	290	12.1	33	Earpp	335	847	0	0		0	0	0	0	0
254	1	127	218	-1	451	339	24.1	29	ABplppppap	270	380	0	0		0	0	0	0	0
255	1	114	323	-1	326	172	5.8	28	ABarpapapp	207	0	0	0		0	0	0	0	0
256	1	203	189	-1	472	171	6.5	27	ABarpppapp	247	-391	0	0		0	0	0	0	0
257	1	292	132	-1	523	173	8.5	28	ABarpppppa	274	-1073	0	0		0	0	0	0	0
258	1	338	299	-1	415	366	9.9	28	Dappa	272	114	0	0		0	0	0	0	0
259	1	14	163	-1	348	119	14.2	29	ABprpaappa	269	667	0	0		0	0	0	0	0
260	1	325	38	-1	407	382	12.8	27	Dapap	715	0	0	0		0	0	0	0	0
261	1	316	211	-1	244	338	5.1	25	ABplaaapaa	22	0	0	0		0	0	0	0	0
262	1	2	291	-1	439	219	5.3	33	Cpaaaa	330	-14	0	0		0	0	0	0	0
263	1	222	248	-1	312	355	23.4	30	ABplpapapa	282	-244	0	0		0	0	0	0	0
264	1	206	89	-1	192	280	4.8	28	ABplaaaaaa	281	261	0	0		0	0	0	0	0
265	1	298	127	-1	527	202	14.4	31	Cpppaa	317	881	0	0		0	0	0	0	0
266	1	96	5	-1	256	153	6.9	28	ABarpapaap	255	997	0	0		0	0	0	0	0
267	1	115	113	-1	490	217	5.6	31	Cpaaap	306	525	0	0		0	0	0	0	0
268	1	1	219	-1	229	412	13.8	27	ABplpaapap	274	-50	0	0		0	0	0	0	0
269	1	55	99	-1	304	185	18.3	28	MSppaapp	14	0	0	0		0	0	0	0	0
270	1	188	341	-1	426	165	5.5	31	ABarpppapa	306	582	0	0		0	0	0	0	0
271	1	288	157	-1	287	341	20.4	29	ABplpapaaa	289	333	0	0		0	0	0	0	0
272	1	266	215	-1	299	126	21.1	29	ABprpaaapa	245	1159	0	0		0	0	0	0	0
273	1	230	330	-1	491	390	20.8	29	ABplapppaa	283	-600	0	0		0	0	0	0	0
274	1	38	332	-1	201	127	13.2	33	ABalaapppp	291	203	0	0		0	0	0	0	0
275	1	144	164	-1	220	307	5.5	30	ABplaaaaap	167	0	0	0		0	0	0	0	0
276	1	13	137	-1	131	293	22.2	31	ABalpaappa	-62	0	0	0		0	0	0	0	0
277	1	262	35	-1	451	417	11.5	28	ABplappapa	186	0	0	0		0	0	0	0	0
278	1	34	134	-1	375	157	13.9	29	Dpaa	281	-771	0	0		0	0	0	0	0
279	1	301	27	-1	265	290	4.6	29	ABplaaaapa	265	338	0	0		0	0	0	0	0
280	1	97	171	-1	202	243	8.3	26	MSaaaaapp	167	0	0	0		0	0	0	0	0
281	1	51	95	-1	299	188	25.4	31	ABarappapa	-86	0	0	0		0	0	0	0	0
282	1	216	146	-1	249	215	8.1	29	MSpaaapa	140	0	0	0		0	0	0	0	0
283	1	29	63	-1	355	301	17.8	31	MSaapapp	310	1114	0	0		0	0	0	0	0
284	1	260	259	-1	420	367	15.5	31	Capaaa	223	0	0	0		0	0	0	0	0
285	1	255	319	-1	356	108	19.2	33	ABprpaappp	282	279	0	0		0	0	0	0	0
286	0	363	-1	-1	170	377	20.1	23		81	0	0	0		0	0	0	0	0
287	1	234	361	-1	317	367	20.5	30	ABplpapaap	-53	0	0	0		0	0	0	0	0
288	1	343	230	-1	349	139	7.5	30	ABarpapppp	98	0	0	0		0	0	0	0	0
289	1	326	122	-1	240	376	22.6	28	ABalppappp	286	52	0	0		0	0	0	0	0
290	1	332	6	-1	164	352	23.3	32	ABalppapaa	248	312	0	0		0	0	0	0	0
291	0	33	-1	-1	185	211	15.1	28		170	0	0	0		0	0	0	0	0
292	1	61	266	-1	373	308	21.6	31	MSaappa	370	0	0	0		0	0	0	0	0
293	1	191	188	-1	282	176	6.3	28	ABarpapapa	261	395	0	0		0	0	0	0	0
294	1	247	335	-1	513	363	23.5	30	ABplapppap	265	147	0	0		0	0	0	0	0
295	1	44	304	-1	403	152	14.9	26	Dppaa	155	0	0	0		0	0	0	0	0
296	1	112	300	-1	445	112	16.4	32	ABpraapppp	261	1040	0	0		0	0	0	0	0
297	1	242	290	-1	475	185	16.5	31	Cppaaa	262	507	0	0		0	0	0	0	0
298	1	238	7	-1	594	345	17.6	33	Caappd	330	-841	0	0		0	0	0	0	0
299	1	241	283	-1	136	291	14.5	28	MSapaaaa	216	-1113	0	0		0	0	0	0	0
300	1	87	126	-1	220	366	13.4	30	ABalpppppa	276	-796	0	0		0	0	0	0	0
301	1	134	73	-1	202	354	21.4	28	ABalppappa	273	529	0	0		0	0	0	0	0
302	1	88	78	-1	480	115	14.7	28	ABprapaapp	209	0	0	0		0	0	0	0	0
303	1	182	249	-1	451	128	23.0	32	ABprppapap	326	-91	0	0		0	0	0	0	0
304	1	195	317	-1	224	236	4.6	28	ABarpaaapa	278	730	0	0		0	0	0	0	0
305	1	369	80	-1	196	222	24.2	24	ABarapaaaa	191	261	0	0		0	0	0	0	0
306	1	43	201	-1	468	413	18.4	30	ABplappapp	-98	0	0	0		0	0	0	0	0
307	1	232	44	-1	478	192	20.1	29	Cppaap	297	-333	0	0		0	0	0	0	0
308	1	295	311	-1	359	340	19.9	29	MSaapppa	291	824	0	0		0	0	0	0	0
309	1	16	315	-1	519	154	22.3	31	ABprppappp	244	1492	0	0		0	0	0	0	0
310	1	84	182	-1	257	100	17.3	29	ABpraaaapp	33	0	0	0		0	0	0	0	0
311	1	93	104	-1	335	341	14.8	27	MSappaap	228	-184	0	0		0	0	0	0	0
312	1	360	252	-1	481	325	23.7	29	ABplpppapa	85	0	0	0		0	0	0	0	0
313	1	111	280	-1	181	202	10.4	31	MSpaaaaa	66	0	0	0		0	0	0	0	0
314	1	205	357	-1	361	235	17.1	31	MSpapaap	314	1131	0	0		0	0	0	0	0
315	1	221	48	-1	501	277	25.0	30	ABprpppppp	278	685	0	0		0	0	0	0	0
316	1	293	223	-1	260	126	22.7	29	ABprpaaaaa	273	-1099	0	0		0	0	0	0	0
317	1	126	88	-1	456	220	25.4	29	ABprpapppp	290	291	0	0		0	0	0	0	0
318	1	54	301	-1	499	200	11.5	31	Dpppp	276	1064	0	0		0	0	0	0	0
319	1	193	187	-1	450	346	4.5	28	ABarppaapp	214	0	0	0		0	0	0	0	0
320	1	151	47	-1	582	260	23.5	32	ABprappppp	322	15	0	0		0	0	0	0	0
321	1	149	217	-1	380	159	22.7	29	ABprpapaap	-102	0	0	0		0	0	0	0	0
322	1	120	111	-1	248	180	25.3	34	ABarapppap	308	428	0	0		0	0	0	0	0
323	0	307	-1	-1	345	210	11.9	26		254	-244	0	0		0	0	0	0	0
324	1	336	87	-1	318	233	18.0	30	MSpapaaa	305	98	0	0		0	0	0	0	0
325	1	284	221	-1	271	332	8.8	27	MSapappp	242	217	0	0		0	0	0	0	0
326	1	143	356	-1	430	375	25.1	30	ABplpppaaa	-66	0	0	0		0	0	0	0	0
327	1	22	209	-1	333	140	24.7	34	ABprpaaaap	554	0	0	0		0	0	0	0	0
328	1	209	210	-1	266	388	8.6	28	ABalppppppp	405	0	0	0		0	0	0	0	0
329	1	167	267	-1	309	235	21.3	28	ABarapapppa	-8	0	0	0		0	0	0	0	0
330	1	350	1	-1	393	144	6.5	29	ABarpppaap	265	1360	0	0		0	0	0	0	0
331	1	21	297	-1	499	171	24.2	29	ABprpppaaa	231	38	0	0		0	0	0	0	0
332	0	304	-1	-1	324	419	16.0	22		205	354	0	0		0	0	0	0	0
333	1	231	76	-1	443	256	14.8	34	Ealpp	345	527	0	0		0	0	0	0	0
334	1	310	120	-1	432	112	20.3	33	ABprppapaa	283	330	0	0		0	0	0	0	0
335	1	368	362	-1	425	206	23.5	29	ABprpapppa	217	450	0	0		0	0	0	0	0
336	1	354	316	-1	607	286	21.1	33	Cpappd	327	322	0	0		0	0	0	0	0
337	1	261	158	-1	554	163	11.5	30	ABprapapaa	260	182	0	0		0	0	0	0	0
338	1	15	91	-1	542	343	24.4	30	ABplappppp	283	885	0	0		0	0	0	0	0
339	1	70	277	-1	338	182	25.2	31	ABarappapp	317	904	0	0		0	0	0	0	0
340	1	95	294	-1	374	301	12.6	32	Earpa	317	-35	0	0		0	0	0	0	0
341	1	213	178	-1	425	182	16.0	33	Dpap	336	-109	0	0		0	0	0	0	0
342	1	243	250	-1	417	197	20.2	33	MSpapppa	331	217	0	0		0	0	0	0	0
343	1	256	338	-1	382	184	17.1	30	MSpppapp	239	1305	0	0		0	0	0	0	0
344	1	67	220	-1	222	117	9.8	32	ABpraapaap	-278	0	0	0		0	0	0	0	0
345	1	110	207	-1	313	229	24.5	30	ABarappaap	303	-235	0	0		0	0	0	0	0
346	1	322	344	-1	260	195	19.9	26	MSppaapa	237	-19	0	0		0	0	0	0	0
347	1	272	281	-1	419	240	10.5	33	Epraa	288	1179	0	0		0	0	0	0	0
348	1	76	14	-1	272	401	19.4	32	ABplpaaapp	314	-454	0	0		0	0	0	0	0
349	1	190	234	-1	336	249	5.3	30	ABarpaappa	780	0	0	0		0	0	0	0	0
350	1	118	177	-1	475	293	21.4	29	ABplpppppa	260	-521	0	0		0	0	0	0	0
351	1	93	117	-1	288	329	15.9	27	MSappaaa	189	746	0	0		0	0	0	0	0
352	1	300	329	-1	588	346	21.8	31	Caappv	302	478	0	0		0	0	0	0	0
353	1	345	213	-1	346	241	12.3	28	Ealaa	221	319	0	0		0	0	0	0	0
354	1	314	256	-1	394	197	24.6	32	ABprpappap	286	38	0	0		0	0	0	0	0
355	1	7	263	-1	220	233	25.7	32	ABarapaaap	220	0	0	0		0	0	0	0	0
356	1	264	17	-1	531	284	22.6	33	Cppppp	101	0	0	0		0	0	0	0	0
357	1	287	150	-1	387	396	23.7	33	ABplppappa	338	350	0	0		0	0	0	0	0
358	1	348	200	-1	333	153	21.6	34	ABprpaaapp	-153	0	0	0		0	0	0	0	0
359	1	225	368	-1	483	199	24.7	29	ABprppppaa	392	0	0	0		0	0	0	0	0
360	1	240	51	-1	498	215	24.5	29	ABprppppap	268	0	0	0		0	0	0	0	0
361	1	299	151	-1	390	302	25.5	33	ABplpapppa	-6	0	0	0		0	0	0	0	0
362	1	32	251	-1	187	354	6.4	30	ABplaapaap	110	0	0	0		0	0	0	0	0
363	0	265	-1	-1	122	323	16.0	22		372	0	0	0		0	0	0	0	0
364	1	313	349	-1	442	179	24.4	28	ABprppaapp	350	0	0	0		0	0	0	0	0
365	1	105	369	-1	268	353	17.7	29	MSapaapp	-89	0	0	0		0	0	0	0	0
366	1	366	371	-1	150	147	16.4	29	ABalaappap	170	0	0	0		0	0	0	0	0
367	1	85	272	-1	214	177	17.0	26	MSppaaap	-38	0	0	0		0	0	0	0	0
368	1	104	343	-1	281	158	23.5	33	ABarappppp	136	0	0	0		0	0	0	0	0
369	1	99	334	-1	337	259	22.4	29	ABarapapppp	114	0	0	0		0	0	0	0	0
370	1	116	42	-1	367	209	24.3	34	ABprpappaa	231	0	0	0		0	0	0	0	0
371	1	290	372	-1	293	308	23.4	24	ABplpappaa	160	0	0	0		0	0	0	0	0
372	1	18	245	-1	439	283	25.8	32	ABplpapppp	328	-731	0	0		0	0	0	0	0
373	0	370	-1	-1	508	328	25.0	27		217	86	0	0		0	0	0	0	0
374	1	371	376	-1	109	245	11.0	28	ABalappaap	217	1240	0	0		0	0	0	0	0
