# Supplementary material for: The AP-2 Transcription Factor APTF-2 Is Required for Neuroblast and Epidermal Morphogenesis in Caenorhabditis elegans Embryogenesis
Source: PLoS Genet. 2016 May 13;12(5):e1006048. doi: 10.1371/journal.pgen.1006048 (PMC4866721; doi:10.1371/journal.pgen.1006048)
Supplement: S5 Text — (ZIP) [file pgen.1006048.s033.zip › nuclei/t151-nuclei]

1	1	330	308	-1	394	141	6.3	28	ABarpppaap	268	44	0	0		0	0	0	0	0
2	1	62	24	-1	398	138	9.7	31	ABprapaaaa	284	195	0	0		0	0	0	0	0
3	1	197	279	-1	205	290	19.7	30	ABalpaaapp	237	1070	0	0		0	0	0	0	0
4	1	82	161	-1	393	239	14.6	30	Ealpa	297	-629	0	0		0	0	0	0	0
5	1	266	343	-1	259	150	7.3	28	ABarpapaap	273	-191	0	0		0	0	0	0	0
6	1	290	75	-1	165	351	23.5	32	ABalppapaa	10	0	0	0		0	0	0	0	0
7	1	298	212	-1	592	342	17.5	32	Caappd	906	0	0	0		0	0	0	0	0
8	1	216	239	-1	186	304	16.2	28	ABalpaapapp	247	-804	0	0		0	0	0	0	0
9	1	1	364	-1	276	160	21.2	30	ABprpapaaa	288	180	0	0		0	0	0	0	0
10	1	166	117	-1	174	192	24.5	29	ABaraaappp	282	369	0	0		0	0	0	0	0
11	1	66	136	-1	156	236	14.0	28	ABaraapaaa	329	0	0	0		0	0	0	0	0
12	1	21	317	-1	380	364	25.5	33	ABplppaapp	309	100	0	0		0	0	0	0	0
13	1	115	165	-1	510	320	20.9	32	Capppp	298	317	0	0		0	0	0	0	0
14	1	348	31	-1	270	399	19.5	34	ABplpaaapp	308	800	0	0		0	0	0	0	0
15	1	11	72	-1	125	320	12.5	30	ABalapaapa	110	0	0	0		0	0	0	0	0
16	1	182	154	-1	302	146	6.6	24	ABarpappaa	208	80	0	0		0	0	0	0	0
17	1	356	328	-1	536	281	22.4	28	Cppppp	220	-358	0	0		0	0	0	0	0
18	1	192	146	-1	599	197	13.9	26	ABprapappa	-366	0	0	0		0	0	0	0	0
19	1	57	269	-1	138	212	18.4	27	ABaraaaapa	15	0	0	0		0	0	0	0	0
20	1	127	200	-1	127	220	13.2	30	MSaaaaaa	113	0	0	0		0	0	0	0	0
21	1	147	57	-1	257	235	12.8	28	MSpaapaa	426	0	0	0		0	0	0	0	0
22	0	-1	-1	-1	184	210	14.8	29		271	779	0	0		0	0	0	0	0
23	1	169	163	-1	337	106	9.8	28	ABarpapppa	-279	0	0	0		0	0	0	0	0
24	1	35	169	-1	222	224	14.5	31	ABaraappap	323	0	0	0		0	0	0	0	0
25	1	103	363	-1	363	231	21.2	29	MSpapapa	278	962	0	0		0	0	0	0	0
26	1	34	219	-1	218	266	22.4	29	ABalpappaa	13	0	0	0		0	0	0	0	0
27	1	279	64	-1	260	292	4.8	28	ABplaaaapa	278	126	0	0		0	0	0	0	0
28	1	154	126	-1	207	278	10.1	31	MSaaapaa	305	0	0	0		0	0	0	0	0
29	1	43	81	-1	166	177	8.6	28	ABalapppap	340	0	0	0		0	0	0	0	0
30	1	243	203	-1	233	139	5.8	28	ABarpapaaa	282	936	0	0		0	0	0	0	0
31	1	20	253	-1	470	373	11.6	30	Cappaa	321	0	0	0		0	0	0	0	0
32	1	13	210	-1	287	423	12.7	30	ABplaappap	291	31	0	0		0	0	0	0	0
33	1	189	60	-1	267	283	19.1	28	ABalpappppa	272	781	0	0		0	0	0	0	0
34	1	14	178	-1	518	135	18.0	30	ABprappaap	303	645	0	0		0	0	0	0	0
35	1	277	251	-1	449	418	11.5	28	ABplappapa	268	180	0	0		0	0	0	0	0
36	1	49	56	-1	187	216	12.3	30	ABaraappaa	179	0	0	0		0	0	0	0	0
37	1	153	42	-1	274	123	11.6	30	ABpraapapp	47	0	0	0		0	0	0	0	0
38	1	260	186	-1	405	382	12.6	28	Dapap	277	323	0	0		0	0	0	0	0
39	1	174	46	-1	148	310	8.9	30	ABalapappa	252	823	0	0		0	0	0	0	0
40	1	15	147	-1	163	227	18.5	29	ABaraaapaa	103	0	0	0		0	0	0	0	0
41	1	119	347	-1	108	192	17.1	29	ABalaaapar	-12	0	0	0		0	0	0	0	0
42	1	370	204	-1	367	212	23.5	38	ABprpappaa	74	0	0	0		0	0	0	0	0
43	1	76	274	-1	327	142	19.6	28	ABprpapapa	284	-255	0	0		0	0	0	0	0
44	1	307	20	-1	476	190	19.9	28	Cppaap	272	904	0	0		0	0	0	0	0
45	1	143	15	-1	259	295	13.7	32	ABaraapapp	281	182	0	0		0	0	0	0	0
46	1	41	26	-1	242	181	17.5	27	MSppapaa	236	-59	0	0		0	0	0	0	0
47	1	320	190	-1	583	260	23.5	31	ABprappppp	273	70	0	0		0	0	0	0	0
48	1	315	205	-1	506	277	24.7	28	ABprpppppp	287	264	0	0		0	0	0	0	0
49	1	202	225	-1	217	318	9.7	26	MSapappa	289	0	0	0		0	0	0	0	0
50	1	33	318	-1	423	306	21.6	34	MSpappa	187	0	0	0		0	0	0	0	0
51	1	360	324	-1	487	224	23.8	28	ABprppppap	224	-855	0	0		0	0	0	0	0
52	1	112	271	-1	342	324	4.6	27	ABarppaaaa	262	-28	0	0		0	0	0	0	0
53	1	125	286	-1	165	353	14.1	28	ABalppppaa	-33	0	0	0		0	0	0	0	0
54	1	239	22	-1	588	277	11.4	32	Cpapap	300	102	0	0		0	0	0	0	0
55	1	64	137	-1	407	427	12.5	29	ABplapaapp	287	502	0	0		0	0	0	0	0
56	1	138	112	-1	521	225	25.4	33	ABprpppapa	316	710	0	0		0	0	0	0	0
57	1	90	229	-1	181	146	18.1	31	ABpraaaaaa	299	1736	0	0		0	0	0	0	0
58	1	241	58	-1	212	151	20.5	31	ABpraaapaa	133	0	0	0		0	0	0	0	0
59	1	42	38	-1	445	180	10.7	31	Dpppa	305	177	0	0		0	0	0	0	0
60	1	128	100	-1	142	179	20.0	27	ABalaapaaa	248	1221	0	0		0	0	0	0	0
61	1	150	113	-1	304	258	11.5	26	MSaaappp	243	-455	0	0		0	0	0	0	0
62	1	85	1	-1	251	246	16.1	32	ABaraapppa	419	0	0	0		0	0	0	0	0
63	1	283	202	-1	350	304	17.6	30	MSaapapp	305	86	0	0		0	0	0	0	0
64	1	186	297	-1	498	361	15.0	30	Cappap	286	913	0	0		0	0	0	0	0
65	1	170	14	-1	186	310	23.5	30	ABalpapaaa	249	0	0	0		0	0	0	0	0
66	1	88	366	-1	203	136	23.5	33	ABalaapapp	380	0	0	0		0	0	0	0	0
67	1	36	107	-1	348	289	13.7	26	MSaapaapp	189	1088	0	0		0	0	0	0	0
68	1	94	208	-1	326	419	13.2	30	ABplaapppa	265	839	0	0		0	0	0	0	0
69	1	234	255	-1	175	307	5.3	29	ABplaapaaa	268	219	0	0		0	0	0	0	0
70	1	164	224	292	134	255	16.7	30	ABalpaapaa	258	0	0	0		0	0	0	0	0
71	1	214	282	-1	157	281	22.4	30	ABalpaaaaa	275	1039	0	0		0	0	0	0	0
72	1	185	234	-1	409	331	4.7	32	ABarppaapa	309	712	0	0		0	0	0	0	0
73	1	301	121	-1	197	352	21.5	29	ABalppappa	258	-44	0	0		0	0	0	0	0
74	1	155	235	-1	149	268	7.1	29	ABalapapap	137	0	0	0		0	0	0	0	0
75	1	223	7	-1	236	301	19.6	31	ABalpapppa	-175	0	0	0		0	0	0	0	0
76	1	333	315	-1	445	255	15.3	33	Ealpp	334	-892	0	0		0	0	0	0	0
77	1	68	96	-1	455	155	14.3	27	Dppap	242	427	0	0		0	0	0	0	0
78	1	302	209	-1	479	114	15.1	28	ABprapaapp	251	511	0	0		0	0	0	0	0
79	1	40	33	-1	328	358	5.2	28	ABplaaappp	283	526	0	0		0	0	0	0	0
80	1	305	333	-1	200	222	24.1	28	ABarapaaaa	281	1205	0	0		0	0	0	0	0
81	1	212	166	-1	546	206	21.3	31	ABprapppaa	249	-553	0	0		0	0	0	0	0
82	1	196	106	-1	319	129	11.8	25	ABpraappaa	-4	0	0	0		0	0	0	0	0
83	1	101	242	-1	579	172	14.7	29	ABprapapap	286	-364	0	0		0	0	0	0	0
84	1	191	52	-1	186	361	10.6	29	ABalppppap	283	-655	0	0		0	0	0	0	0
85	1	111	3	-1	339	388	7.6	27	ABplapaaaa	269	511	0	0		0	0	0	0	0
86	1	120	273	-1	98	259	12.3	28	ABalapaaaa	148	0	0	0		0	0	0	0	0
87	1	324	80	-1	315	233	18.2	31	MSpapaaa	277	-510	0	0		0	0	0	0	0
88	1	317	375	-1	450	224	24.2	28	ABprpapppp	270	1469	0	0		0	0	0	0	0
89	1	264	133	-1	187	275	4.6	29	ABplaaaaaa	293	60	0	0		0	0	0	0	0
90	1	176	243	-1	392	123	19.6	29	ABprppaaaa	281	159	0	0		0	0	0	0	0
91	1	338	168	-1	540	345	24.4	30	ABplappppp	284	-362	0	0		0	0	0	0	0
92	1	17	345	-1	278	134	18.5	28	ABprpaapaa	254	-537	0	0		0	0	0	0	0
93	1	188	84	-1	90	256	15.7	28	ABalaaaala	113	0	0	0		0	0	0	0	0
94	1	250	283	-1	254	224	4.9	27	ABarpaaapp	244	1363	0	0		0	0	0	0	0
95	1	281	280	-1	292	191	25.2	31	ABarappapa	316	-351	0	0		0	0	0	0	0
96	1	238	151	-1	560	329	9.8	31	Caaapp	274	-591	0	0		0	0	0	0	0
97	1	201	115	-1	276	171	17.3	28	MSppapap	262	183	0	0		0	0	0	0	0
98	1	109	103	-1	268	358	23.7	30	ABalpapapp	-148	0	0	0		0	0	0	0	0
99	1	269	40	-1	301	188	18.6	28	MSppaapp	222	937	0	0		0	0	0	0	0
100	1	156	28	-1	188	142	7.0	30	ABpraapaaa	63	0	0	0		0	0	0	0	0
101	1	140	228	-1	267	287	22.3	29	ABalpappapp	236	154	0	0		0	0	0	0	0
102	1	233	109	-1	225	246	7.7	30	MSaaaapa	173	0	0	0		0	0	0	0	0
103	1	8	277	-1	329	370	16.3	28	MSappapp	217	210	0	0		0	0	0	0	0
104	1	311	140	-1	329	336	14.6	27	MSappaap	208	-130	0	0		0	0	0	0	0
105	1	165	342	-1	457	371	15.7	29	Capapa	254	1114	0	0		0	0	0	0	0
106	1	78	160	-1	376	410	20.7	33	ABplppapap	296	-60	0	0		0	0	0	0	0
107	1	55	230	-1	385	418	9.4	28	ABplapaapa	6	0	0	0		0	0	0	0	0
108	1	48	54	-1	192	216	17.5	33	ABaraaapap	315	790	0	0		0	0	0	0	0
109	1	4	199	-1	248	417	11.8	25	ABplaappaa	153	0	0	0		0	0	0	0	0
110	1	18	312	-1	408	159	23.8	31	ABprppaapa	305	-274	0	0		0	0	0	0	0
111	1	322	359	-1	244	182	25.2	33	ABarapppap	330	1202	0	0		0	0	0	0	0
112	1	230	291	-1	169	317	13.3	28	MSapaaap	-36	0	0	0		0	0	0	0	0
113	1	267	322	-1	486	213	5.3	32	Cpaaap	309	543	0	0		0	0	0	0	0
114	1	221	327	-1	410	358	20.4	30	MSaapppp	297	563	0	0		0	0	0	0	0
115	1	215	326	-1	291	256	24.2	26	ABarapapap	199	386	0	0		0	0	0	0	0
116	1	195	114	-1	284	198	13.5	31	MSpaapap	116	0	0	0		0	0	0	0	0
117	1	351	129	-1	283	333	15.7	28	MSappaaa	424	0	0	0		0	0	0	0	0
118	1	118	263	-1	256	390	14.0	28	ABplpaappa	287	-457	0	0		0	0	0	0	0
119	1	199	108	-1	119	337	18.3	35	ABalppaaap	344	229	0	0		0	0	0	0	0
120	1	334	340	-1	427	114	20.7	33	ABprppapaa	106	0	0	0		0	0	0	0	0
121	1	37	305	-1	455	223	20.3	33	MSpapppp	334	162	0	0		0	0	0	0	0
122	1	289	44	-1	236	372	22.5	28	ABalppappp	277	97	0	0		0	0	0	0	0
123	1	74	353	-1	225	301	23.1	25	ABalpappapa	247	-281	0	0		0	0	0	0	0
124	1	145	98	-1	208	386	9.4	29	ABplaapapa	267	-767	0	0		0	0	0	0	0
125	1	105	53	-1	129	177	10.3	29	ABalappapa	254	731	0	0		0	0	0	0	0
126	1	300	197	-1	216	361	13.6	30	ABalpppppa	219	0	0	0		0	0	0	0	0
127	1	265	287	-1	528	200	14.4	31	Cpppaa	304	389	0	0		0	0	0	0	0
128	1	225	264	-1	246	241	23.1	29	ABarapapaa	282	-761	0	0		0	0	0	0	0
129	0	50	-1	-1	117	223	10.3	25		236	-1337	0	0		0	0	0	0	0
130	1	104	111	-1	342	337	8.6	25	MSappppa	78	0	0	0		0	0	0	0	0
131	1	81	8	-1	327	265	17.8	26	MSaapapa	240	0	0	0		0	0	0	0	0
132	1	257	49	-1	523	170	8.6	29	ABarpppppa	287	-136	0	0		0	0	0	0	0
133	1	122	179	-1	393	104	13.7	29	ABpraapppa	450	0	0	0		0	0	0	0	0
134	1	278	296	-1	372	157	14.0	30	Dpaa	264	-1724	0	0		0	0	0	0	0
135	1	237	76	-1	526	306	25.4	32	ABplpppppp	320	416	0	0		0	0	0	0	0
136	1	114	62	-1	291	232	15.7	30	ABaraapppp	395	0	0	0		0	0	0	0	0
137	1	276	89	-1	127	291	22.5	30	ABalpaappa	247	0	0	0		0	0	0	0	0
138	1	231	101	-1	242	125	20.3	31	ABpraaapap	-162	0	0	0		0	0	0	0	0
139	1	207	334	-1	140	223	5.8	31	ABalappapp	281	-1388	0	0		0	0	0	0	0
140	1	73	231	-1	504	414	16.4	30	ABplapapap	152	0	0	0		0	0	0	0	0
141	1	96	346	-1	216	368	18.6	29	ABplpaaaaa	276	-488	0	0		0	0	0	0	0
142	1	25	148	-1	174	385	13.1	30	ABalpppapp	276	297	0	0		0	0	0	0	0
143	1	172	16	-1	367	424	14.8	31	ABplaapppp	-19	0	0	0		0	0	0	0	0
144	1	126	185	-1	305	338	10.2	25	MSapppap	-44	0	0	0		0	0	0	0	0
145	1	130	216	-1	154	242	10.6	28	MSaaaaapa	236	-159	0	0		0	0	0	0	0
146	1	282	39	-1	249	216	8.1	29	MSpaaapa	-173	0	0	0		0	0	0	0	0
147	1	129	195	-1	541	403	16.7	30	ABplapappa	75	0	0	0		0	0	0	0	0
148	1	160	189	-1	504	206	17.4	30	Cppapa	246	354	0	0		0	0	0	0	0
149	1	107	159	-1	96	247	19.1	29	ABalaaaarl	291	-579	0	0		0	0	0	0	0
150	1	357	91	-1	382	388	23.4	33	ABplppappa	333	239	0	0		0	0	0	0	0
151	1	361	301	-1	399	303	25.4	33	ABplpapppa	142	0	0	0		0	0	0	0	0
152	1	27	285	-1	310	98	19.3	29	ABprpaapap	293	327	0	0		0	0	0	0	0
153	1	83	32	-1	124	327	9.4	29	ABalapaapp	221	0	0	0		0	0	0	0	0
154	1	158	6	-1	277	266	8.2	29	MSaaaapp	102	0	0	0		0	0	0	0	0
155	1	131	223	-1	169	231	21.7	29	ABaraaaaap	289	1747	0	0		0	0	0	0	0
156	1	71	41	-1	332	171	13.4	27	MSppppap	267	-769	0	0		0	0	0	0	0
157	1	271	158	-1	282	341	20.4	29	ABplpapaaa	272	717	0	0		0	0	0	0	0
158	1	337	25	-1	559	164	11.5	30	ABprapapaa	300	53	0	0		0	0	0	0	0
159	1	24	196	-1	117	211	21.5	29	ABalaaaarr	200	0	0	0		0	0	0	0	0
160	1	67	116	-1	189	258	13.1	29	ABaraapaap	267	-898	0	0		0	0	0	0	0
161	1	149	92	-1	554	233	15.8	29	Cpppap	261	493	0	0		0	0	0	0	0
162	1	228	360	-1	314	292	9.9	29	Earaa	279	390	0	0		0	0	0	0	0
163	1	259	176	-1	348	120	14.5	29	ABprpaappa	-274	0	0	0		0	0	0	0	0
164	1	275	45	-1	219	303	5.5	30	ABplaaaaap	296	-259	0	0		0	0	0	0	0
165	1	178	337	-1	381	239	10.6	32	Ealap	319	468	0	0		0	0	0	0	0
166	1	148	367	-1	416	337	24.7	28	ABplppppaa	170	0	0	0		0	0	0	0	0
167	1	133	138	-1	594	227	20.5	31	ABprappppa	308	419	0	0		0	0	0	0	0
168	1	44	37	-1	355	391	13.4	26	Dapaa	219	1667	0	0		0	0	0	0	0
169	1	6	175	-1	292	390	16.6	25	MSappapa	-110	0	0	0		0	0	0	0	0
170	1	219	130	-1	281	222	10.1	30	MSpaaapp	4	0	0	0		0	0	0	0	0
171	1	280	122	-1	199	237	8.4	27	MSaaaaapp	108	0	0	0		0	0	0	0	0
172	1	226	281	-1	234	398	18.8	30	ABplpaaapa	101	0	0	0		0	0	0	0	0
173	1	70	188	-1	438	397	23.2	32	ABplppappp	317	379	0	0		0	0	0	0	0
174	1	251	348	-1	104	285	13.7	27	ABalapaaap	263	-65	0	0		0	0	0	0	0
175	1	184	120	-1	310	403	19.6	31	ABplppaaaa	281	-500	0	0		0	0	0	0	0
176	1	205	74	-1	194	169	24.5	29	ABarapppaa	256	-977	0	0		0	0	0	0	0
177	1	350	211	-1	472	301	22.3	29	ABplpppppa	272	160	0	0		0	0	0	0	0
178	1	341	355	-1	420	180	15.1	33	Dpap	334	681	0	0		0	0	0	0	0
179	1	135	102	-1	490	418	12.1	29	ABplapapaa	86	0	0	0		0	0	0	0	0
180	1	244	361	-1	528	306	16.4	32	Eplpp	317	1189	0	0		0	0	0	0	0
181	1	124	155	-1	188	147	14.8	30	ABalaapppa	300	93	0	0		0	0	0	0	0
182	1	310	35	-1	255	100	17.1	30	ABpraaaapp	346	0	0	0		0	0	0	0	0
183	1	77	289	-1	266	261	11.5	23	MSaaappa	200	713	0	0		0	0	0	0	0
184	1	168	51	-1	247	288	10.1	30	MSaaapap	19	0	0	0		0	0	0	0	0
185	1	123	244	-1	547	159	17.4	31	ABprappapa	-186	0	0	0		0	0	0	0	0
186	1	171	221	-1	122	173	13.6	28	ABalaaappl	-197	0	0	0		0	0	0	0	0
187	1	319	299	-1	447	345	4.6	28	ABarppaapp	219	0	0	0		0	0	0	0	0
188	1	293	59	-1	281	173	6.5	28	ABarpapapa	258	-252	0	0		0	0	0	0	0
189	1	256	153	-1	472	165	6.4	27	ABarpppapp	263	880	0	0		0	0	0	0	0
190	1	235	350	-1	448	347	19.4	30	Capaap	-196	0	0	0		0	0	0	0	0
191	1	117	61	-1	300	163	12.2	27	MSppappp	228	-635	0	0		0	0	0	0	0
192	1	72	267	-1	329	367	11.3	31	Daaa	315	0	0	0		0	0	0	0	0
193	1	151	30	-1	508	137	14.3	30	ABprappaaa	276	342	0	0		0	0	0	0	0
194	1	173	338	-1	213	326	19.4	25	MSapaapa	356	0	0	0		0	0	0	0	0
195	1	59	164	-1	139	258	20.5	29	ABaraaaaaa	234	0	0	0		0	0	0	0	0
196	1	36	268	-1	310	286	14.4	26	MSaapaapa	189	147	0	0		0	0	0	0	0
197	1	26	201	-1	300	320	5.3	28	ABplaaaapp	86	0	0	0		0	0	0	0	0
198	1	242	320	-1	475	374	24.5	31	ABplpppaap	227	0	0	0		0	0	0	0	0
199	1	86	213	-1	163	380	16.8	29	ABalpppapa	265	-84	0	0		0	0	0	0	0
200	1	358	278	-1	332	156	21.5	34	ABprpaaapp	280	836	0	0		0	0	0	0	0
201	1	306	266	-1	464	414	18.4	30	ABplappapp	302	288	0	0		0	0	0	0	0
202	0	240	-1	-1	324	302	23.9	31		307	341	0	0		0	0	0	0	0
203	1	84	362	-1	215	287	25.6	32	ABalpapaap	327	-980	0	0		0	0	0	0	0
204	1	132	88	-1	358	333	25.5	30	ABplpapapp	266	172	0	0		0	0	0	0	0
205	1	110	249	-1	269	367	5.7	28	ABplaaapap	-61	0	0	0		0	0	0	0	0
206	1	16	314	-1	284	285	16.5	32	MSaapaaa	116	0	0	0		0	0	0	0	0
207	1	345	191	-1	312	230	24.5	31	ABarappaap	300	-43	0	0		0	0	0	0	0
208	1	152	21	-1	226	288	15.4	31	ABaraapapa	140	0	0	0		0	0	0	0	0
209	1	327	220	-1	333	140	24.6	35	ABprpaaaap	349	-332	0	0		0	0	0	0	0
210	1	328	82	-1	259	387	9.0	28	ABalppppppp	-144	0	0	0		0	0	0	0	0
211	1	261	319	-1	243	335	5.1	25	ABplaaapaa	243	-452	0	0		0	0	0	0	0
212	1	137	349	-1	534	228	6.5	31	Cpaapa	309	2	0	0		0	0	0	0	0
213	1	353	372	-1	339	242	11.0	28	Ealaa	266	231	0	0		0	0	0	0	0
214	1	218	69	-1	303	379	7.0	28	ABplaaappa	183	0	0	0		0	0	0	0	0
215	1	272	254	-1	298	131	20.8	29	ABprpaaapa	233	0	0	0		0	0	0	0	0
216	1	203	183	-1	344	369	22.9	31	ABplppaapa	245	406	0	0		0	0	0	0	0
217	1	321	93	-1	382	164	22.7	30	ABprpapaap	207	1017	0	0		0	0	0	0	0
218	1	254	34	-1	450	333	23.5	29	ABplppppap	291	1051	0	0		0	0	0	0	0
219	1	268	172	-1	217	407	13.8	27	ABplpaapap	374	0	0	0		0	0	0	0	0
220	1	344	77	-1	218	114	10.3	31	ABpraapaap	27	0	0	0		0	0	0	0	0
221	1	325	194	-1	270	329	8.8	27	MSapappp	231	535	0	0		0	0	0	0	0
222	1	3	119	-1	214	133	18.3	30	ABpraaaaap	255	844	0	0		0	0	0	0	0
223	1	316	50	-1	256	125	22.9	32	ABprpaaaaa	314	-1180	0	0		0	0	0	0	0
224	1	181	23	-1	599	232	14.6	31	ABprapappp	338	0	0	0		0	0	0	0	0
225	1	29	177	-1	285	371	13.7	27	MSapppaa	271	8	0	0		0	0	0	0	0
226	1	161	193	-1	425	129	10.5	31	ABprapaaap	221	-695	0	0		0	0	0	0	0
227	1	98	110	-1	225	152	8.9	27	ABalappppp	233	222	0	0		0	0	0	0	0
228	1	60	258	-1	147	328	21.8	31	ABalpaappp	4	0	0	0		0	0	0	0	0
229	1	9	222	-1	383	335	8.2	28	MSappppp	262	43	0	0		0	0	0	0	0
230	1	288	262	-1	348	137	7.6	30	ABarpapppp	290	-237	0	0		0	0	0	0	0
231	1	69	65	-1	173	288	19.7	31	ABalpaaapa	319	823	0	0		0	0	0	0	0
232	0	65	-1	-1	121	267	8.6	24		528	0	0	0		0	0	0	0	0
233	1	79	184	-1	564	263	7.4	32	Cpaapp	316	352	0	0		0	0	0	0	0
234	1	349	142	-1	337	245	5.3	30	ABarpaappa	455	0	0	0		0	0	0	0	0
235	1	248	236	-1	340	416	20.7	31	ABplppapaa	-43	0	0	0		0	0	0	0	0
236	1	31	357	-1	230	171	22.6	30	ABarappppa	214	0	0	0		0	0	0	0	0
237	1	39	261	-1	217	354	25.5	32	ABalppapap	317	434	0	0		0	0	0	0	0
238	1	47	207	-1	234	362	8.2	30	ABplaapapp	66	0	0	0		0	0	0	0	0
239	1	46	17	-1	149	140	13.7	29	ABalaaappr	278	127	0	0		0	0	0	0	0
240	1	102	232	-1	501	274	15.4	33	Eprpp	338	33	0	0		0	0	0	0	0
241	1	51	270	-1	216	331	16.4	27	MSapapaa	-3	0	0	0		0	0	0	0	0
242	1	30	4	-1	299	225	5.6	36	ABarpaapa	362	463	0	0		0	0	0	0	0
243	1	89	300	-1	317	153	16.3	27	MSppppaa	276	-753	0	0		0	0	0	0	0
244	1	23	139	-1	198	166	8.6	28	ABalappppa	221	-57	0	0		0	0	0	0	0
245	1	372	118	-1	436	285	25.1	31	ABplpapppp	248	-791	0	0		0	0	0	0	0
246	1	198	174	-1	468	301	13.0	32	Eplap	306	-20	0	0		0	0	0	0	0
247	1	200	66	-1	224	126	16.2	35	ABpraaaapa	352	-364	0	0		0	0	0	0	0
248	1	263	354	-1	311	352	23.7	29	ABplpapapa	290	149	0	0		0	0	0	0	0
249	1	303	78	-1	445	135	23.0	30	ABprppapap	231	-783	0	0		0	0	0	0	0
250	1	342	265	-1	413	195	19.9	31	MSpapppa	285	514	0	0		0	0	0	0	0
251	1	362	95	-1	192	356	6.5	30	ABplaapaap	306	-41	0	0		0	0	0	0	0
252	1	312	336	-1	474	327	24.0	27	ABplpppapa	181	-541	0	0		0	0	0	0	0
253	1	210	170	-1	163	208	7.1	30	ABalapppaa	270	1507	0	0		0	0	0	0	0
254	1	2	2	-1	276	237	20.4	31	ABarapappa	126	0	0	0		0	0	0	0	0
255	1	139	128	-1	562	236	22.5	30	ABprapppap	237	1198	0	0		0	0	0	0	0
256	1	354	371	-1	393	199	25.4	33	ABprpappap	294	-1100	0	0		0	0	0	0	0
257	1	245	290	-1	180	267	24.5	29	ABalpaaaap	-34	0	0	0		0	0	0	0	0
258	1	252	351	-1	243	168	13.2	30	MSppappa	-26	0	0	0		0	0	0	0	0
259	1	284	181	-1	421	368	16.0	31	Capaaa	306	-122	0	0		0	0	0	0	0
260	0	363	-1	-1	119	319	16.2	22		144	59	0	0		0	0	0	0	0
261	1	144	256	-1	134	366	14.4	28	ABalpppaap	282	959	0	0		0	0	0	0	0
262	0	332	-1	-1	314	416	16.0	22		171	378	0	0		0	0	0	0	0
263	1	355	341	-1	212	241	26.0	31	ABarapaaap	264	704	0	0		0	0	0	0	0
264	1	162	247	-1	150	228	24.3	32	ABaraaappa	214	0	0	0		0	0	0	0	0
265	1	175	67	-1	192	392	20.4	31	ABalppaapp	310	527	0	0		0	0	0	0	0
266	1	292	27	-1	368	308	21.6	31	MSaappa	-244	0	0	0		0	0	0	0	0
267	1	329	19	-1	307	236	21.2	28	ABarapapppa	277	998	0	0		0	0	0	0	0
268	1	106	218	-1	102	211	13.4	28	ABalaaapal	124	0	0	0		0	0	0	0	0
269	1	193	192	-1	304	101	14.3	32	ABpraaappp	277	-125	0	0		0	0	0	0	0
270	0	206	-1	-1	179	133	21.4	23		229	-238	0	0		0	0	0	0	0
271	1	22	134	-1	243	352	12.1	27	ABalppppppa	394	0	0	0		0	0	0	0	0
272	1	367	331	-1	213	179	17.5	28	MSppaaap	200	1538	0	0		0	0	0	0	0
273	1	100	260	-1	364	175	5.8	25	ABarpppaaa	222	-1792	0	0		0	0	0	0	0
274	1	61	29	-1	278	120	15.6	31	ABpraaappa	-179	0	0	0		0	0	0	0	0
275	1	121	123	-1	245	350	16.0	28	MSapapap	275	-575	0	0		0	0	0	0	0
276	1	222	71	-1	371	360	15.5	32	Daap	284	618	0	0		0	0	0	0	0
277	1	339	105	-1	332	181	24.8	30	ABarappapp	282	-685	0	0		0	0	0	0	0
278	1	229	246	-1	226	234	20.4	27	ABarapaappa	189	181	0	0		0	0	0	0	0
279	1	141	10	-1	244	330	23.3	31	ABalpapapa	294	-295	0	0		0	0	0	0	0
280	1	313	149	-1	183	197	10.2	30	MSpaaaaa	285	703	0	0		0	0	0	0	0
281	1	347	83	-1	420	242	10.5	31	Epraa	317	909	0	0		0	0	0	0	0
282	1	204	12	-1	226	217	11.5	31	MSpaaaap	312	437	0	0		0	0	0	0	0
283	1	299	198	-1	134	288	14.4	28	MSapaaaa	233	145	0	0		0	0	0	0	0
284	1	52	226	-1	242	129	13.4	29	ABpraapapa	273	793	0	0		0	0	0	0	0
285	1	247	127	-1	361	92	16.3	28	ABpraappap	-20	0	0	0		0	0	0	0	0
286	1	80	180	-1	519	394	9.7	33	ABarppapp	322	49	0	0		0	0	0	0	0
287	1	211	302	-1	459	338	8.5	30	Dappp	288	-1742	0	0		0	0	0	0	0
288	1	108	87	-1	535	187	24.6	32	ABprpppaap	320	-985	0	0		0	0	0	0	0
289	1	12	11	-1	571	190	19.0	30	ABprappapp	297	-35	0	0		0	0	0	0	0
290	1	297	306	-1	473	182	16.5	31	Cppaaa	311	-655	0	0		0	0	0	0	0
291	1	262	150	-1	436	216	5.3	33	Cpaaaa	329	855	0	0		0	0	0	0	0
292	1	116	182	-1	524	401	21.6	31	ABplappppa	130	0	0	0		0	0	0	0	0
293	1	87	311	-1	200	217	20.8	28	ABarapaapa	268	-434	0	0		0	0	0	0	0
294	1	340	310	-1	379	297	12.6	33	Earpa	291	170	0	0		0	0	0	0	0
295	1	99	48	-1	161	348	8.5	29	ABalapappp	232	1056	0	0		0	0	0	0	0
296	1	217	295	-1	160	180	15.4	28	MSppaaaa	371	0	0	0		0	0	0	0	0
297	1	331	55	-1	495	175	23.9	29	ABprpppaaa	273	30	0	0		0	0	0	0	0
298	1	253	47	-1	424	288	12.4	32	Earpp	322	1376	0	0		0	0	0	0	0
299	1	258	332	-1	414	363	10.0	29	Dappa	261	664	0	0		0	0	0	0	0
300	1	296	94	-1	442	112	16.3	32	ABpraapppp	154	0	0	0		0	0	0	0	0
301	1	318	259	-1	499	195	11.4	30	Dpppp	75	0	0	0		0	0	0	0	0
302	1	208	70	-1	200	365	16.2	28	ABplpaapaa	268	165	0	0		0	0	0	0	0
303	1	28	288	-1	388	379	5.7	30	ABarppaaap	265	0	0	0		0	0	0	0	0
304	1	295	313	-1	401	150	15.0	28	Dppaa	146	0	0	0		0	0	0	0	0
305	1	163	335	-1	399	426	17.6	30	ABplappaaa	257	-769	0	0		0	0	0	0	0
306	1	136	104	-1	289	120	8.5	29	ABarpappap	173	0	0	0		0	0	0	0	0
307	0	323	-1	-1	340	212	11.7	27		181	707	0	0		0	0	0	0	0
308	1	19	293	-1	363	119	21.8	31	ABprpapapp	313	-1086	0	0		0	0	0	0	0
309	1	209	125	-1	462	238	12.2	32	Eprap	324	538	0	0		0	0	0	0	0
310	1	113	250	-1	383	243	4.7	31	ABarpaappp	210	0	0	0		0	0	0	0	0
311	1	308	298	-1	360	341	19.7	29	MSaapppa	254	146	0	0		0	0	0	0	0
312	1	167	99	-1	159	156	21.6	30	ABalaapaap	-71	0	0	0		0	0	0	0	0
313	1	5	167	-1	558	264	18.0	29	Cppppa	292	-431	0	0		0	0	0	0	0
314	1	134	284	-1	133	151	19.1	28	ABalaappaa	359	0	0	0		0	0	0	0	0
315	1	309	294	-1	517	151	22.6	31	ABprppappp	264	-450	0	0		0	0	0	0	0
316	1	336	316	-1	606	288	20.7	34	Cpappd	342	189	0	0		0	0	0	0	0
317	1	304	187	-1	220	233	4.5	28	ABarpaaapa	-190	0	0	0		0	0	0	0	0
318	1	177	365	-1	579	212	10.2	31	ABarpppppp	252	-725	0	0		0	0	0	0	0
319	1	285	124	-1	351	110	19.4	32	ABprpaappp	324	-161	0	0		0	0	0	0	0
320	1	45	171	-1	554	380	19.4	30	ABplapappp	208	0	0	0		0	0	0	0	0
321	1	95	43	-1	513	255	20.4	32	Cppapp	315	-1552	0	0		0	0	0	0	0
322	1	190	245	-1	318	304	19.6	30	ABalpappppp	309	597	0	0		0	0	0	0	0
323	1	255	214	-1	327	170	5.7	28	ABarpapapp	238	0	0	0		0	0	0	0	0
324	1	91	325	-1	378	274	20.3	30	MSpapapp	300	181	0	0		0	0	0	0	0
325	1	32	132	-1	368	176	10.1	33	MSppppp	260	302	0	0		0	0	0	0	0
326	1	54	68	-1	104	294	17.8	28	ABalaaaalp	249	289	0	0		0	0	0	0	0
327	1	249	272	-1	444	393	7.2	33	ABarppapa	261	0	0	0		0	0	0	0	0
328	1	10	135	-1	333	197	20.0	28	MSpppaaa	245	-913	0	0		0	0	0	0	0
329	1	352	145	-1	586	346	21.7	32	Caappv	291	-312	0	0		0	0	0	0	0
330	1	273	307	-1	490	390	20.6	28	ABplapppaa	275	56	0	0		0	0	0	0	0
331	1	232	227	-1	604	281	16.4	32	Cpapaa	327	272	0	0		0	0	0	0	0
332	1	274	36	-1	198	127	13.4	32	ABalaapppp	278	198	0	0		0	0	0	0	0
333	1	157	252	-1	472	147	21.7	31	ABprppappa	285	444	0	0		0	0	0	0	0
334	1	369	141	-1	340	258	22.6	28	ABarapapppp	272	887	0	0		0	0	0	0	0
335	1	294	330	-1	512	365	23.1	28	ABplapppap	220	0	0	0		0	0	0	0	0
336	1	213	329	-1	483	345	19.3	30	Capapp	296	483	0	0		0	0	0	0	0
337	0	7	-1	-1	420	103	16.4	24		289	0	0	0		0	0	0	0	0
338	1	343	240	-1	383	180	17.3	29	MSpppapp	49	0	0	0		0	0	0	0	0
339	1	142	13	-1	273	215	23.8	26	ABarappaaa	118	0	0	0		0	0	0	0	0
340	1	159	206	-1	521	357	17.4	31	Capppa	279	21	0	0		0	0	0	0	0
341	1	270	152	-1	423	166	5.5	30	ABarpppapa	542	0	0	0		0	0	0	0	0
342	1	180	215	-1	533	328	6.9	30	Caaapa	100	0	0	0		0	0	0	0	0
343	1	368	162	-1	275	153	24.0	34	ABarappppp	257	0	0	0		0	0	0	0	0
344	1	346	97	-1	257	200	19.9	26	MSppaapa	-193	0	0	0		0	0	0	0	0
345	1	75	143	-1	252	415	16.3	30	ABplpaappp	254	424	0	0		0	0	0	0	0
346	1	56	276	-1	489	261	11.1	32	Eprpa	288	-354	0	0		0	0	0	0	0
347	1	38	18	-1	478	131	8.6	34	ABarppppa	-29	0	0	0		0	0	0	0	0
348	1	220	356	-1	168	276	17.4	29	ABalpaapapa	280	97	0	0		0	0	0	0	0
349	1	364	275	-1	444	179	24.4	28	ABprppaapp	19	0	0	0		0	0	0	0	0
350	1	187	5	-1	434	427	16.7	30	ABplappaap	252	145	0	0		0	0	0	0	0
351	1	53	85	-1	474	252	22.4	28	ABprpppppa	265	575	0	0		0	0	0	0	0
352	1	194	309	-1	570	312	24.9	32	Cpappv	315	-565	0	0		0	0	0	0	0
353	1	224	237	-1	219	195	5.6	30	ABarpaaaa	266	-1541	0	0		0	0	0	0	0
354	1	183	321	-1	496	315	5.2	36	Caaaa	362	236	0	0		0	0	0	0	0
355	1	93	90	-1	584	341	13.3	34	Caapa	98	0	0	0		0	0	0	0	0
356	1	326	144	-1	426	375	24.7	29	ABplpppaaa	-27	0	0	0		0	0	0	0	0
357	1	314	156	-1	357	238	16.7	31	MSpapaap	128	0	0	0		0	0	0	0	0
358	1	97	79	-1	364	396	9.1	29	ABplapaaap	265	424	0	0		0	0	0	0	0
359	1	146	73	-1	452	275	8.6	32	Eplaa	296	-785	0	0		0	0	0	0	0
360	1	179	157	-1	438	108	11.3	27	ABprapaapa	-16	0	0	0		0	0	0	0	0
361	1	287	86	-1	311	367	20.8	30	ABplpapaap	300	37	0	0		0	0	0	0	0
362	1	335	368	-1	422	206	23.2	29	ABprpapppa	274	-947	0	0		0	0	0	0	0
363	1	246	233	-1	509	301	10.7	32	Eplpa	319	246	0	0		0	0	0	0	0
364	1	63	217	-1	375	199	19.9	25	MSpppaap	227	-400	0	0		0	0	0	0	0
365	1	92	173	-1	375	155	18.0	28	MSpppapa	390	0	0	0		0	0	0	0	0
366	1	58	323	-1	367	275	8.8	32	Earap	324	-981	0	0		0	0	0	0	0
367	1	236	304	-1	275	401	22.3	32	ABplpaaaap	324	303	0	0		0	0	0	0	0
368	1	359	238	-1	475	209	23.6	27	ABprppppaa	82	0	0	0		0	0	0	0	0
369	1	365	339	-1	274	348	18.1	32	MSapaapp	231	0	0	0		0	0	0	0	0
370	0	286	-1	-1	167	378	20.0	22		111	0	0	0		0	0	0	0	0
371	1	366	344	-1	146	145	16.4	32	ABalaappap	-263	0	0	0		0	0	0	0	0
372	1	371	303	-1	290	313	23.6	28	ABplpappaa	160	0	0	0		0	0	0	0	0
373	1	229	370	-1	261	233	18.6	26	ABarapaappp	427	0	0	0		0	0	0	0	0
374	1	227	9	-1	120	343	16.0	31	ABalpppaaa	285	1606	0	0		0	0	0	0	0
375	0	373	-1	-1	500	333	25.0	27		217	86	0	0		0	0	0	0	0
376	1	374	377	-1	110	245	10.0	28	ABalappaap	217	1240	0	0		0	0	0	0	0
