# Supplementary material for: The AP-2 Transcription Factor APTF-2 Is Required for Neuroblast and Epidermal Morphogenesis in Caenorhabditis elegans Embryogenesis
Source: PLoS Genet. 2016 May 13;12(5):e1006048. doi: 10.1371/journal.pgen.1006048 (PMC4866721; doi:10.1371/journal.pgen.1006048)
Supplement: S5 Text — (ZIP) [file pgen.1006048.s033.zip › nuclei/t152-nuclei]

1	1	62	48	-1	250	248	16.3	32	ABaraapppa	466	0	0	0		0	0	0	0	0
2	1	254	257	-1	276	241	20.2	31	ABarapappa	288	0	0	0		0	0	0	0	0
3	1	85	201	-1	345	384	7.4	27	ABplapaaaa	278	898	0	0		0	0	0	0	0
4	1	242	312	-1	303	224	5.6	36	ABarpaapa	363	733	0	0		0	0	0	0	0
5	1	350	280	-1	437	433	16.3	30	ABplappaap	144	0	0	0		0	0	0	0	0
6	1	154	8	-1	281	271	7.9	29	MSaaaapp	138	0	0	0		0	0	0	0	0
7	1	75	249	-1	236	307	19.4	30	ABalpapppa	136	0	0	0		0	0	0	0	0
8	1	131	171	-1	332	275	16.9	26	MSaapapa	234	441	0	0		0	0	0	0	0
9	1	374	376	-1	125	345	16.4	32	ABalpppaaa	266	1573	0	0		0	0	0	0	0
10	1	279	125	-1	244	338	22.7	31	ABalpapapa	9	0	0	0		0	0	0	0	0
11	1	289	12	-1	570	187	19.3	31	ABprappapp	307	292	0	0		0	0	0	0	0
12	1	282	81	-1	224	215	11.6	30	MSpaaaap	133	0	0	0		0	0	0	0	0
13	1	339	318	-1	265	227	24.5	32	ABarappaaa	320	87	0	0		0	0	0	0	0
14	1	65	139	-1	188	314	23.8	29	ABalpapaaa	297	-604	0	0		0	0	0	0	0
15	1	45	252	-1	258	300	13.5	30	ABaraapapp	177	0	0	0		0	0	0	0	0
16	1	143	95	-1	369	427	14.3	31	ABplaapppp	312	24	0	0		0	0	0	0	0
17	1	239	193	-1	154	143	14.0	28	ABalaaappr	264	118	0	0		0	0	0	0	0
18	1	347	60	-1	480	132	9.1	34	ABarppppa	344	-369	0	0		0	0	0	0	0
19	1	267	274	-1	309	237	21.6	28	ABarapapppa	281	-558	0	0		0	0	0	0	0
20	1	44	242	-1	475	193	20.3	30	Cppaap	281	12	0	0		0	0	0	0	0
21	1	208	157	359	225	295	15.4	31	ABaraapapa	104	0	0	0		0	0	0	0	0
22	1	54	98	-1	591	277	11.4	32	Cpapap	325	220	0	0		0	0	0	0	0
23	1	224	43	-1	600	231	15.2	30	ABprapappp	297	356	0	0		0	0	0	0	0
24	1	2	366	-1	397	134	10.1	30	ABprapaaaa	290	190	0	0		0	0	0	0	0
25	1	158	61	-1	561	161	11.4	30	ABprapapaa	265	-654	0	0		0	0	0	0	0
26	1	46	178	-1	242	184	17.8	27	MSppapaa	248	268	0	0		0	0	0	0	0
27	1	266	340	-1	366	310	21.3	30	MSaappa	296	0	0	0		0	0	0	0	0
28	1	100	269	-1	192	147	6.6	30	ABpraapaaa	279	61	0	0		0	0	0	0	0
29	1	274	246	-1	276	127	15.6	32	ABpraaappa	-134	0	0	0		0	0	0	0	0
30	1	193	182	-1	508	138	14.8	31	ABprappaaa	309	814	0	0		0	0	0	0	0
31	1	14	79	-1	271	405	18.8	32	ABplpaaapp	309	1760	0	0		0	0	0	0	0
32	1	153	3	-1	124	329	9.5	29	ABalapaapp	175	0	0	0		0	0	0	0	0
33	1	79	202	-1	331	358	5.1	28	ABplaaappp	284	235	0	0		0	0	0	0	0
34	1	218	225	-1	447	336	23.5	29	ABplppppap	238	32	0	0		0	0	0	0	0
35	1	182	56	-1	255	100	17.3	29	ABpraaaapp	310	0	0	0		0	0	0	0	0
36	1	332	304	-1	203	128	13.3	33	ABalaapppp	303	89	0	0		0	0	0	0	0
37	1	168	50	-1	359	392	13.5	26	Dapaa	262	-18	0	0		0	0	0	0	0
38	1	59	215	-1	446	181	10.6	30	Dpppa	277	-977	0	0		0	0	0	0	0
39	1	146	214	-1	250	221	8.2	29	MSpaaapa	254	771	0	0		0	0	0	0	0
40	1	99	248	-1	305	192	18.6	28	MSppaapp	218	616	0	0		0	0	0	0	0
41	1	156	185	-1	330	170	13.1	28	MSppppap	-136	0	0	0		0	0	0	0	0
42	1	37	260	-1	273	129	11.6	30	ABpraapapp	415	0	0	0		0	0	0	0	0
43	1	321	97	-1	516	253	20.4	30	Cppapp	288	638	0	0		0	0	0	0	0
44	1	122	206	-1	234	377	22.2	30	ABalppappp	-74	0	0	0		0	0	0	0	0
45	1	164	311	-1	214	299	5.9	31	ABplaaaaap	311	664	0	0		0	0	0	0	0
46	1	39	69	-1	153	316	8.9	30	ABalapappa	530	0	0	0		0	0	0	0	0
47	1	298	104	-1	430	289	12.7	33	Earpp	288	86	0	0		0	0	0	0	0
48	1	295	107	-1	162	350	8.2	28	ABalapappp	279	-197	0	0		0	0	0	0	0
49	1	132	208	-1	522	172	8.5	29	ABarpppppa	275	-147	0	0		0	0	0	0	0
50	1	223	291	-1	261	128	22.8	31	ABprpaaaaa	301	86	0	0		0	0	0	0	0
51	1	184	22	-1	251	290	9.9	30	MSaaapap	296	344	0	0		0	0	0	0	0
52	1	84	65	-1	190	362	10.3	30	ABalppppap	278	357	0	0		0	0	0	0	0
53	1	125	364	-1	132	182	10.5	28	ABalappapa	105	0	0	0		0	0	0	0	0
54	1	108	307	-1	191	215	17.5	33	ABaraaapap	336	-143	0	0		0	0	0	0	0
55	1	297	19	-1	489	184	23.7	27	ABprpppaaa	256	128	0	0		0	0	0	0	0
56	1	36	74	-1	189	220	12.5	29	ABaraappaa	168	0	0	0		0	0	0	0	0
57	1	21	187	-1	257	236	13.0	27	MSpaapaa	-49	0	0	0		0	0	0	0	0
58	1	58	88	-1	213	150	20.7	31	ABpraaapaa	-111	0	0	0		0	0	0	0	0
59	1	188	224	-1	284	176	6.5	29	ABarpapapa	-19	0	0	0		0	0	0	0	0
60	1	33	282	-1	265	292	18.8	28	ABalpappppa	-176	0	0	0		0	0	0	0	0
61	1	191	264	-1	298	168	12.5	27	MSppappp	210	-316	0	0		0	0	0	0	0
62	1	136	150	-1	294	238	15.7	30	ABaraapppp	85	0	0	0		0	0	0	0	0
63	0	270	-1	-1	181	137	21.7	23		220	84	0	0		0	0	0	0	0
64	1	27	44	-1	259	290	4.7	29	ABplaaaapa	459	0	0	0		0	0	0	0	0
65	1	231	195	-1	176	294	19.5	31	ABalpaaapa	44	0	0	0		0	0	0	0	0
66	1	247	287	-1	225	124	16.4	34	ABpraaaapa	195	0	0	0		0	0	0	0	0
67	1	265	33	-1	194	395	20.2	31	ABalppaapp	309	-15	0	0		0	0	0	0	0
68	1	326	151	-1	103	295	17.4	28	ABalaaaalp	258	271	0	0		0	0	0	0	0
69	1	214	234	-1	305	380	7.0	28	ABplaaappa	-133	0	0	0		0	0	0	0	0
70	1	302	114	-1	199	366	16.2	28	ABplpaapaa	279	832	0	0		0	0	0	0	0
71	1	276	276	-1	373	362	14.9	31	Daap	318	-1084	0	0		0	0	0	0	0
72	1	15	14	-1	120	326	12.7	28	ABalapaapa	274	138	0	0		0	0	0	0	0
73	1	359	341	-1	457	274	8.7	32	Eplaa	322	171	0	0		0	0	0	0	0
74	1	176	313	-1	198	175	24.4	29	ABarapppaa	268	-33	0	0		0	0	0	0	0
75	1	6	66	-1	169	355	23.6	30	ABalppapaa	304	-20	0	0		0	0	0	0	0
76	1	135	329	-1	529	306	25.4	32	ABplpppppp	260	22	0	0		0	0	0	0	0
77	1	220	266	-1	219	117	10.2	31	ABpraapaap	338	0	0	0		0	0	0	0	0
78	1	249	6	-1	445	136	23.1	29	ABprppapap	247	1373	0	0		0	0	0	0	0
79	1	358	68	-1	366	401	8.7	28	ABplapaaap	114	0	0	0		0	0	0	0	0
80	1	87	155	-1	315	240	18.4	32	MSpapaaa	309	-504	0	0		0	0	0	0	0
81	1	29	213	-1	172	182	8.8	29	ABalapppap	63	0	0	0		0	0	0	0	0
82	1	210	308	-1	268	388	9.2	29	ABalppppppp	282	266	0	0		0	0	0	0	0
83	1	281	303	-1	424	240	10.5	32	Epraa	323	-510	0	0		0	0	0	0	0
84	1	93	191	-1	95	259	15.4	30	ABalaaaala	107	0	0	0		0	0	0	0	0
85	1	351	83	-1	474	262	22.6	30	ABprpppppa	257	593	0	0		0	0	0	0	0
86	1	361	306	-1	316	378	20.9	29	ABplpapaap	276	419	0	0		0	0	0	0	0
87	1	288	228	-1	535	189	25.5	34	ABprpppaap	343	-125	0	0		0	0	0	0	0
88	1	204	377	-1	355	335	24.4	29	ABplpapapp	233	1098	0	0		0	0	0	0	0
89	1	137	258	-1	133	295	22.6	31	ABalpaappa	281	538	0	0		0	0	0	0	0
90	1	355	127	-1	588	339	13.3	34	Caapa	332	-183	0	0		0	0	0	0	0
91	1	150	247	-1	380	399	23.5	32	ABplppappa	304	752	0	0		0	0	0	0	0
92	1	161	293	-1	554	232	16.0	30	Cpppap	304	264	0	0		0	0	0	0	0
93	1	217	322	-1	380	163	24.1	30	ABprpapaap	301	-543	0	0		0	0	0	0	0
94	1	300	11	-1	441	116	16.8	32	ABpraapppp	267	461	0	0		0	0	0	0	0
95	1	251	286	-1	195	357	6.3	30	ABplaapaap	290	-400	0	0		0	0	0	0	0
96	1	77	194	-1	457	158	14.1	28	Dppap	134	0	0	0		0	0	0	0	0
97	1	344	354	-1	260	209	20.0	26	MSppaapa	235	-176	0	0		0	0	0	0	0
98	1	124	181	-1	211	390	9.3	28	ABplaapapa	-9	0	0	0		0	0	0	0	0
99	1	312	180	-1	162	164	22.3	30	ABalaapaap	-314	0	0	0		0	0	0	0	0
100	1	60	218	-1	143	179	20.2	27	ABalaapaaa	276	957	0	0		0	0	0	0	0
101	1	138	292	-1	246	133	20.1	31	ABpraaapap	161	0	0	0		0	0	0	0	0
102	1	179	156	-1	494	419	12.2	29	ABplapapaa	263	1063	0	0		0	0	0	0	0
103	1	98	145	-1	270	366	23.4	31	ABalpapapp	-156	0	0	0		0	0	0	0	0
104	1	306	290	-1	292	126	8.4	29	ABarpappap	-91	0	0	0		0	0	0	0	0
105	1	277	173	-1	330	187	24.7	31	ABarappapp	249	-337	0	0		0	0	0	0	0
106	1	82	73	-1	322	129	11.8	26	ABpraappaa	46	0	0	0		0	0	0	0	0
107	1	67	54	-1	353	288	13.6	26	MSaapaapp	200	-494	0	0		0	0	0	0	0
108	1	119	10	-1	124	332	18.7	34	ABalppaaap	327	830	0	0		0	0	0	0	0
109	1	102	101	-1	228	244	7.7	30	MSaaaapa	-144	0	0	0		0	0	0	0	0
110	1	227	323	-1	227	154	8.6	27	ABalappppp	272	326	0	0		0	0	0	0	0
111	1	130	231	-1	345	339	8.6	26	MSappppa	74	0	0	0		0	0	0	0	0
112	1	56	367	-1	522	231	24.9	33	ABprpppapa	-21	0	0	0		0	0	0	0	0
113	1	61	106	-1	306	259	11.4	27	MSaaappp	244	477	0	0		0	0	0	0	0
114	1	116	168	-1	284	200	13.8	32	MSpaapap	107	0	0	0		0	0	0	0	0
115	1	97	34	-1	277	176	17.5	29	MSppapap	236	-464	0	0		0	0	0	0	0
116	1	160	144	-1	187	257	13.2	29	ABaraapaap	93	0	0	0		0	0	0	0	0
117	1	10	30	-1	175	196	24.5	29	ABaraaappp	259	265	0	0		0	0	0	0	0
118	1	245	94	-1	437	291	25.4	32	ABplpapppp	314	52	0	0		0	0	0	0	0
119	1	222	47	-1	217	138	18.3	29	ABpraaaaap	-71	0	0	0		0	0	0	0	0
120	1	175	9	-1	312	411	19.0	31	ABplppaaaa	311	-158	0	0		0	0	0	0	0
121	1	73	363	-1	197	352	21.3	29	ABalppappa	294	-1344	0	0		0	0	0	0	0
122	1	171	152	-1	197	244	8.5	26	MSaaaaapp	106	0	0	0		0	0	0	0	0
123	1	275	129	-1	245	357	16.0	27	MSapapap	256	-676	0	0		0	0	0	0	0
124	1	319	315	-1	342	104	19.5	32	ABprpaappp	282	-81	0	0		0	0	0	0	0
125	1	309	170	-1	467	235	12.3	33	Eprap	330	632	0	0		0	0	0	0	0
126	1	28	158	-1	212	278	10.2	32	MSaaapaa	34	0	0	0		0	0	0	0	0
127	1	285	253	-1	363	95	16.6	29	ABpraappap	269	920	0	0		0	0	0	0	0
128	1	255	316	-1	561	237	22.8	31	ABprapppap	265	606	0	0		0	0	0	0	0
129	1	117	89	-1	286	342	15.4	27	MSappaaa	188	86	0	0		0	0	0	0	0
130	1	170	142	-1	279	224	10.5	30	MSpaaapp	171	0	0	0		0	0	0	0	0
131	0	22	-1	-1	184	209	15.0	27		270	-756	0	0		0	0	0	0	0
132	1	325	123	-1	365	181	10.1	32	MSppppp	234	119	0	0		0	0	0	0	0
133	1	89	235	-1	186	274	4.7	28	ABplaaaaaa	226	0	0	0		0	0	0	0	0
134	1	271	212	-1	247	355	12.1	27	ABalppppppa	-119	0	0	0		0	0	0	0	0
135	1	328	236	-1	334	200	19.8	29	MSpppaaa	208	657	0	0		0	0	0	0	0
136	1	11	209	-1	154	239	14.2	29	ABaraapaaa	18	0	0	0		0	0	0	0	0
137	1	55	7	-1	412	429	12.1	30	ABplapaapp	-510	0	0	0		0	0	0	0	0
138	1	167	163	-1	594	227	20.4	31	ABprappppa	271	824	0	0		0	0	0	0	0
139	1	244	120	-1	200	166	9.0	27	ABalappppa	239	-703	0	0		0	0	0	0	0
140	1	104	82	-1	327	339	14.0	28	MSappaap	278	-747	0	0		0	0	0	0	0
141	1	334	165	-1	338	262	22.0	28	ABarapapppp	222	0	0	0		0	0	0	0	0
142	1	234	64	-1	339	246	5.2	29	ABarpaappa	233	0	0	0		0	0	0	0	0
143	1	345	261	-1	251	418	15.7	29	ABplpaappp	252	1451	0	0		0	0	0	0	0
144	1	356	349	-1	426	377	24.4	30	ABplpppaaa	251	-61	0	0		0	0	0	0	0
145	1	329	285	-1	589	348	21.5	33	Caappv	328	-491	0	0		0	0	0	0	0
146	1	18	24	-1	602	197	14.3	29	ABprapappa	64	0	0	0		0	0	0	0	0
147	1	40	222	-1	161	231	18.4	29	ABaraaapaa	182	0	0	0		0	0	0	0	0
148	1	142	86	-1	174	387	12.7	31	ABalpppapp	261	0	0	0		0	0	0	0	0
149	1	280	259	-1	188	203	9.7	30	MSpaaaaa	412	0	0	0		0	0	0	0	0
150	1	291	265	-1	435	217	5.2	33	Cpaaaa	328	393	0	0		0	0	0	0	0
151	1	96	233	-1	563	329	10.0	31	Caaapp	-89	0	0	0		0	0	0	0	0
152	1	341	254	-1	422	166	5.5	31	ABarpppapa	296	950	0	0		0	0	0	0	0
153	1	189	277	-1	472	167	6.4	28	ABarpppapp	258	2	0	0		0	0	0	0	0
154	1	16	321	-1	306	150	7.0	24	ABarpappaa	200	393	0	0		0	0	0	0	0
155	1	181	149	-1	191	149	15.3	29	ABalaapppa	262	770	0	0		0	0	0	0	0
156	1	357	96	-1	359	240	16.6	30	MSpapaap	135	0	0	0		0	0	0	0	0
157	1	360	263	-1	438	108	12.0	27	ABprapaapa	267	583	0	0		0	0	0	0	0
158	1	157	58	-1	285	351	20.0	30	ABplpapaaa	288	-231	0	0		0	0	0	0	0
159	1	149	190	-1	97	255	19.4	31	ABalaaaarl	297	189	0	0		0	0	0	0	0
160	1	106	244	-1	382	417	20.6	32	ABplppapap	-185	0	0	0		0	0	0	0	0
161	1	4	327	-1	397	239	14.4	31	Ealpa	289	818	0	0		0	0	0	0	0
162	1	343	262	-1	279	158	23.8	32	ABarappppp	327	489	0	0		0	0	0	0	0
163	1	23	132	-1	339	108	9.7	27	ABarpapppa	-3	0	0	0		0	0	0	0	0
164	1	195	75	-1	142	266	20.3	28	ABaraaaaaa	278	268	0	0		0	0	0	0	0
165	1	13	273	-1	508	323	21.2	32	Capppp	320	1038	0	0		0	0	0	0	0
166	1	81	360	-1	547	203	21.5	30	ABprapppaa	293	734	0	0		0	0	0	0	0
167	1	313	361	-1	566	264	17.8	31	Cppppa	288	497	0	0		0	0	0	0	0
168	1	91	207	-1	545	350	24.2	29	ABplappppp	259	1211	0	0		0	0	0	0	0
169	1	24	188	-1	225	224	15.1	30	ABaraappap	307	212	0	0		0	0	0	0	0
170	1	253	143	-1	167	211	6.7	31	ABalapppaa	299	-747	0	0		0	0	0	0	0
171	1	320	174	-1	557	383	19.4	30	ABplapappp	188	0	0	0		0	0	0	0	0
172	1	219	71	-1	220	413	13.8	27	ABplpaapap	241	-32	0	0		0	0	0	0	0
173	1	365	84	-1	373	156	18.4	29	MSpppapa	414	0	0	0		0	0	0	0	0
174	1	246	302	-1	470	298	13.4	32	Eplap	306	22	0	0		0	0	0	0	0
175	1	169	205	-1	298	395	16.1	25	MSappapa	196	199	0	0		0	0	0	0	0
176	1	163	199	-1	351	122	14.4	29	ABprpaappa	272	0	0	0		0	0	0	0	0
177	1	225	227	-1	293	375	13.7	26	MSapppaa	239	-1532	0	0		0	0	0	0	0
178	1	34	184	-1	519	135	18.4	29	ABprappaap	280	454	0	0		0	0	0	0	0
179	1	133	108	-1	394	106	14.2	29	ABpraapppa	261	695	0	0		0	0	0	0	0
180	1	286	159	-1	521	396	10.0	33	ABarppapp	330	-210	0	0		0	0	0	0	0
181	1	259	348	-1	418	373	15.8	31	Capaaa	298	134	0	0		0	0	0	0	0
182	1	292	301	-1	526	402	21.4	29	ABplappppa	221	0	0	0		0	0	0	0	0
183	1	216	275	-1	348	375	22.9	32	ABplppaapa	240	-220	0	0		0	0	0	0	0
184	1	233	330	-1	565	262	7.4	32	Cpaapp	88	0	0	0		0	0	0	0	0
185	1	144	223	-1	307	344	9.7	26	MSapppap	282	0	0	0		0	0	0	0	0
186	1	38	164	-1	407	382	12.4	28	Dapap	262	-469	0	0		0	0	0	0	0
187	1	317	268	-1	223	235	4.5	28	ABarpaaapa	253	-781	0	0		0	0	0	0	0
188	1	173	99	-1	440	403	23.3	31	ABplppappp	311	648	0	0		0	0	0	0	0
189	1	148	320	-1	508	200	17.4	30	Cppapa	241	629	0	0		0	0	0	0	0
190	1	47	319	-1	586	258	23.4	30	ABprappppp	289	48	0	0		0	0	0	0	0
191	1	207	305	-1	314	233	24.5	31	ABarappaap	304	115	0	0		0	0	0	0	0
192	1	269	138	-1	304	104	14.2	30	ABpraaappp	293	1916	0	0		0	0	0	0	0
193	1	226	283	-1	431	133	10.6	31	ABprapaaap	263	-370	0	0		0	0	0	0	0
194	1	221	119	-1	271	330	8.7	26	MSapappp	258	225	0	0		0	0	0	0	0
195	1	147	55	-1	536	405	17.1	30	ABplapappa	386	0	0	0		0	0	0	0	0
196	1	159	221	-1	119	218	21.7	30	ABalaaaarr	297	342	0	0		0	0	0	0	0
197	1	126	147	-1	217	369	13.5	31	ABalpppppa	-168	0	0	0		0	0	0	0	0
198	1	283	189	-1	136	295	14.5	28	MSapaaaa	210	224	0	0		0	0	0	0	0
199	1	109	28	-1	249	417	11.7	25	ABplaappaa	245	166	0	0		0	0	0	0	0
200	1	20	93	-1	135	225	13.0	31	MSaaaaaa	113	0	0	0		0	0	0	0	0
201	1	197	179	-1	301	320	5.0	28	ABplaaaapp	283	2569	0	0		0	0	0	0	0
202	1	63	2	-1	347	308	17.4	31	MSaapapp	547	0	0	0		0	0	0	0	0
203	1	30	256	-1	239	145	5.5	28	ABarpapaaa	106	0	0	0		0	0	0	0	0
204	1	42	357	-1	368	214	23.7	39	ABprpappaa	384	-35	0	0		0	0	0	0	0
205	1	48	375	-1	511	284	24.4	29	ABprpppppp	285	-672	0	0		0	0	0	0	0
206	1	340	37	-1	527	358	17.4	31	Capppa	309	1611	0	0		0	0	0	0	0
207	1	238	38	-1	237	363	8.2	29	ABplaapapp	272	78	0	0		0	0	0	0	0
208	1	68	176	-1	329	422	12.8	30	ABplaapppa	262	529	0	0		0	0	0	0	0
209	1	78	332	-1	478	116	15.3	28	ABprapaapp	-85	0	0	0		0	0	0	0	0
210	1	32	154	-1	288	427	12.7	30	ABplaappap	315	0	0	0		0	0	0	0	0
211	1	177	140	-1	470	305	22.5	30	ABplpppppa	219	-129	0	0		0	0	0	0	0
212	1	7	347	-1	594	345	17.5	33	Caappd	333	-1270	0	0		0	0	0	0	0
213	1	199	17	-1	167	386	16.5	28	ABalpppapa	270	246	0	0		0	0	0	0	0
214	1	323	87	-1	331	170	5.7	27	ABarpapapp	246	293	0	0		0	0	0	0	0
215	1	342	111	-1	537	328	7.4	30	Caaapa	283	-542	0	0		0	0	0	0	0
216	1	145	141	-1	158	246	10.5	27	MSaaaaapa	159	0	0	0		0	0	0	0	0
217	1	364	116	-1	382	207	20.0	26	MSpppaap	266	1353	0	0		0	0	0	0	0
218	1	268	70	-1	107	215	13.4	28	ABalaaapal	142	0	0	0		0	0	0	0	0
219	1	26	204	-1	222	277	22.3	29	ABalpappaa	328	0	0	0		0	0	0	0	0
220	1	209	351	-1	336	141	24.6	33	ABprpaaaap	330	238	0	0		0	0	0	0	0
221	1	186	134	-1	123	176	13.8	28	ABalaaappl	257	-226	0	0		0	0	0	0	0
222	1	229	350	-1	390	337	7.8	28	MSappppp	319	0	0	0		0	0	0	0	0
223	1	155	25	-1	169	233	21.7	30	ABaraaaaap	305	-237	0	0		0	0	0	0	0
224	1	70	109	-1	152	267	15.7	25	ABalpaapaap	205	437	0	0		0	0	0	0	0
225	1	49	162	-1	222	320	9.4	26	MSapappa	227	-8	0	0		0	0	0	0	0
226	1	284	219	-1	242	131	13.6	29	ABpraapapa	157	0	0	0		0	0	0	0	0
227	1	331	211	-1	605	285	16.4	32	Cpapaa	326	326	0	0		0	0	0	0	0
228	1	101	13	-1	269	294	21.8	28	ABalpappapp	290	-702	0	0		0	0	0	0	0
229	1	57	32	-1	184	151	18.5	31	ABpraaaaaa	301	1710	0	0		0	0	0	0	0
230	1	107	41	-1	392	421	9.1	28	ABplapaapa	-3	0	0	0		0	0	0	0	0
231	1	140	90	-1	499	416	16.8	30	ABplapapap	-125	0	0	0		0	0	0	0	0
232	1	240	160	-1	503	269	15.7	34	Eprpp	344	563	0	0		0	0	0	0	0
233	1	363	324	-1	511	300	11.3	32	Eplpa	320	599	0	0		0	0	0	0	0
234	1	72	117	-1	412	328	4.6	32	ABarppaapa	99	0	0	0		0	0	0	0	0
235	1	74	237	-1	152	277	7.2	30	ABalapapap	244	764	0	0		0	0	0	0	0
236	1	235	284	-1	340	423	20.4	32	ABplppapaa	307	19	0	0		0	0	0	0	0
237	1	353	105	-1	224	198	5.4	30	ABarpaaaa	273	-609	0	0		0	0	0	0	0
238	1	368	78	-1	467	213	25.0	30	ABprppppaa	238	-233	0	0		0	0	0	0	0
239	1	8	51	-1	186	307	15.7	28	ABalpaapapp	256	768	0	0		0	0	0	0	0
240	1	338	371	-1	389	176	17.5	27	MSpppapp	235	-1206	0	0		0	0	0	0	0
241	0	129	-1	-1	120	226	10.3	25		279	0	0	0		0	0	0	0	0
242	1	83	243	-1	580	173	14.8	28	ABprapapap	268	-741	0	0		0	0	0	0	0
243	1	90	4	-1	388	124	19.7	30	ABprppaaaa	255	503	0	0		0	0	0	0	0
244	1	185	335	-1	548	157	17.4	30	ABprappapa	-39	0	0	0		0	0	0	0	0
245	1	322	197	-1	317	308	19.5	31	ABalpappppp	271	-74	0	0		0	0	0	0	0
246	1	278	57	-1	223	241	20.3	27	ABarapaappa	194	-741	0	0		0	0	0	0	0
247	1	264	126	-1	158	229	24.4	32	ABaraaappa	306	-994	0	0		0	0	0	0	0
248	0	-1	-1	-1	125	267	8.7	24		209	0	0	0		0	0	0	0	0
249	1	205	255	-1	271	372	5.8	28	ABplaaapap	287	170	0	0		0	0	0	0	0
250	1	310	336	-1	384	245	4.8	31	ABarpaappp	416	0	0	0		0	0	0	0	0
251	1	35	245	-1	454	417	10.9	28	ABplappapa	8	0	0	0		0	0	0	0	0
252	1	333	230	-1	472	147	21.9	31	ABprppappa	271	-1451	0	0		0	0	0	0	0
253	1	31	229	-1	473	373	11.7	30	Cappaa	295	652	0	0		0	0	0	0	0
254	1	215	36	-1	299	135	21.2	28	ABprpaaapa	275	-464	0	0		0	0	0	0	0
255	1	69	18	-1	175	311	5.4	29	ABplaapaaa	230	0	0	0		0	0	0	0	0
256	1	261	128	-1	135	368	14.4	28	ABalpppaap	249	858	0	0		0	0	0	0	0
257	0	202	-1	-1	325	303	23.5	29		227	50	0	0		0	0	0	0	0
258	1	228	67	-1	150	333	22.2	31	ABalpaappp	321	0	0	0		0	0	0	0	0
259	1	301	100	-1	503	194	10.9	29	Dpppp	281	64	0	0		0	0	0	0	0
260	1	273	333	-1	367	175	5.8	25	ABarpppaaa	243	383	0	0		0	0	0	0	0
261	1	237	169	-1	221	357	25.3	30	ABalppapap	306	-742	0	0		0	0	0	0	0
262	1	230	267	-1	350	136	7.6	29	ABarpapppp	273	88	0	0		0	0	0	0	0
263	1	118	334	-1	261	393	13.8	28	ABplpaappa	264	-381	0	0		0	0	0	0	0
264	1	128	240	-1	253	246	22.4	29	ABarapapaa	279	204	0	0		0	0	0	0	0
265	1	250	53	-1	416	194	20.1	31	MSpapppa	208	0	0	0		0	0	0	0	0
266	1	201	300	-1	464	417	18.6	30	ABplappapp	163	0	0	0		0	0	0	0	0
267	1	192	166	-1	332	370	11.3	30	Daaa	-210	0	0	0		0	0	0	0	0
268	1	196	118	-1	306	288	13.9	26	MSaapaapa	202	147	0	0		0	0	0	0	0
269	1	19	49	-1	137	214	18.5	27	ABaraaaapa	309	0	0	0		0	0	0	0	0
270	1	241	131	-1	220	332	16.3	27	MSapapaa	215	318	0	0		0	0	0	0	0
271	1	52	192	-1	345	323	4.5	27	ABarppaaaa	241	851	0	0		0	0	0	0	0
272	1	327	310	-1	450	392	6.6	33	ABarppapa	330	-619	0	0		0	0	0	0	0
273	1	86	46	-1	101	261	11.8	28	ABalapaaaa	468	0	0	0		0	0	0	0	0
274	1	43	314	-1	327	142	19.5	29	ABprpapapa	233	0	0	0		0	0	0	0	0
275	1	349	103	-1	442	183	24.2	30	ABprppaapp	358	0	0	0		0	0	0	0	0
276	1	346	251	-1	494	257	11.2	33	Eprpa	327	-403	0	0		0	0	0	0	0
277	1	103	45	-1	336	375	16.5	28	MSappapp	208	218	0	0		0	0	0	0	0
278	1	200	200	-1	328	166	21.9	35	ABprpaaapp	229	144	0	0		0	0	0	0	0
279	1	3	26	-1	207	288	19.5	30	ABalpaaapp	215	143	0	0		0	0	0	0	0
280	1	95	326	-1	294	196	25.5	32	ABarappapa	295	1089	0	0		0	0	0	0	0
281	1	172	29	-1	235	405	18.7	30	ABplpaaapa	244	-1467	0	0		0	0	0	0	0
282	1	71	16	-1	161	284	22.6	30	ABalpaaaaa	262	1109	0	0		0	0	0	0	0
283	1	94	135	-1	259	226	4.8	26	ABarpaaapp	98	0	0	0		0	0	0	0	0
284	1	314	77	-1	143	147	19.3	28	ABalaappaa	-299	0	0	0		0	0	0	0	0
285	1	152	358	-1	305	99	19.0	29	ABprpaapap	252	-22	0	0		0	0	0	0	0
286	1	53	137	-1	165	354	14.3	28	ABalppppaa	63	0	0	0		0	0	0	0	0
287	1	127	133	-1	530	199	14.5	31	Cpppaa	312	51	0	0		0	0	0	0	0
288	1	303	80	-1	391	379	5.6	29	ABarppaaap	299	-394	0	0		0	0	0	0	0
289	1	183	39	-1	272	264	11.5	24	MSaaappa	222	45	0	0		0	0	0	0	0
290	1	257	35	-1	192	270	24.6	28	ABalpaaaap	279	-111	0	0		0	0	0	0	0
291	1	112	186	-1	172	322	13.1	28	MSapaaap	280	0	0	0		0	0	0	0	0
292	1	70	239	-1	122	251	18.1	25	ABalpaapaaa	230	732	0	0		0	0	0	0	0
293	1	308	175	-1	358	124	21.9	31	ABprpapapp	276	201	0	0		0	0	0	0	0
294	1	315	153	-1	513	159	23.1	30	ABprppappp	295	498	0	0		0	0	0	0	0
295	1	296	31	-1	161	181	15.2	28	MSppaaaa	194	59	0	0		0	0	0	0	0
296	1	134	295	-1	371	160	14.4	30	Dpaa	147	0	0	0		0	0	0	0	0
297	1	64	52	-1	499	363	15.0	30	Cappap	-18	0	0	0		0	0	0	0	0
298	1	311	161	-1	362	346	19.6	30	MSaapppa	607	0	0	0		0	0	0	0	0
299	1	187	91	-1	452	346	4.5	28	ABarppaapp	280	1917	0	0		0	0	0	0	0
300	1	243	210	-1	317	158	16.5	28	MSppppaa	158	0	0	0		0	0	0	0	0
301	1	151	345	-1	397	308	25.5	32	ABplpapppa	310	-41	0	0		0	0	0	0	0
302	1	287	148	-1	463	338	8.3	30	Dappp	-57	0	0	0		0	0	0	0	0
303	1	372	110	379	302	317	23.4	30	ABplpappaa	270	243	0	0		0	0	0	0	0
304	1	367	92	-1	279	405	22.3	33	ABplpaaaap	307	306	0	0		0	0	0	0	0
305	1	121	217	-1	462	230	20.3	33	MSpapppp	294	-244	0	0		0	0	0	0	0
306	1	290	59	-1	473	181	16.5	31	Cppaaa	303	-707	0	0		0	0	0	0	0
307	1	330	338	-1	495	391	20.6	28	ABplapppaa	234	74	0	0		0	0	0	0	0
308	1	1	183	-1	396	143	6.4	29	ABarpppaap	273	750	0	0		0	0	0	0	0
309	1	352	112	-1	568	316	25.0	32	Cpappv	318	63	0	0		0	0	0	0	0
310	1	294	370	-1	384	301	12.3	32	Earpa	312	1107	0	0		0	0	0	0	0
311	1	293	1	-1	203	226	21.2	32	ABarapaapa	220	0	0	0		0	0	0	0	0
312	1	110	63	-1	406	169	24.4	31	ABprppaapa	313	405	0	0		0	0	0	0	0
313	1	304	146	-1	403	151	15.3	27	Dppaa	277	1023	0	0		0	0	0	0	0
314	1	206	226	-1	285	294	16.4	33	MSaapaaa	327	440	0	0		0	0	0	0	0
315	1	76	337	-1	449	253	15.4	33	Ealpp	299	-213	0	0		0	0	0	0	0
316	1	316	272	-1	606	288	20.6	34	Cpappd	334	-337	0	0		0	0	0	0	0
317	1	12	309	-1	383	369	25.5	34	ABplppaapp	287	-223	0	0		0	0	0	0	0
318	1	50	356	-1	420	314	21.7	35	MSpappa	348	-1105	0	0		0	0	0	0	0
319	1	211	62	-1	246	339	4.9	25	ABplaaapaa	252	-247	0	0		0	0	0	0	0
320	1	198	343	-1	477	377	24.5	31	ABplpppaap	23	0	0	0		0	0	0	0	0
321	1	354	297	-1	502	311	5.3	37	Caaaa	236	0	0	0		0	0	0	0	0
322	1	113	355	-1	485	216	5.3	32	Cpaaap	326	-93	0	0		0	0	0	0	0
323	1	366	203	-1	374	280	8.7	32	Earap	215	0	0	0		0	0	0	0	0
324	1	51	353	-1	488	224	23.5	30	ABprppppap	100	0	0	0		0	0	0	0	0
325	1	324	279	-1	377	276	19.9	29	MSpapapp	444	0	0	0		0	0	0	0	0
326	1	115	298	-1	293	259	23.5	27	ABarapapap	-229	0	0	0		0	0	0	0	0
327	1	114	42	-1	407	365	20.2	31	MSaapppp	141	0	0	0		0	0	0	0	0
328	1	17	372	-1	542	288	22.1	28	Cppppp	287	340	0	0		0	0	0	0	0
329	1	336	115	-1	483	347	19.2	29	Capapp	290	-460	0	0		0	0	0	0	0
330	1	335	331	-1	513	364	23.1	27	ABplapppap	271	612	0	0		0	0	0	0	0
331	1	272	339	-1	215	181	18.0	26	MSppaaap	223	573	0	0		0	0	0	0	0
332	1	299	270	-1	421	362	9.8	30	Dappa	253	639	0	0		0	0	0	0	0
333	1	80	289	-1	205	226	24.0	29	ABarapaaaa	289	466	0	0		0	0	0	0	0
334	1	139	216	-1	141	217	6.0	31	ABalappapp	230	486	0	0		0	0	0	0	0
335	1	305	130	-1	402	430	17.2	29	ABplappaaa	292	-952	0	0		0	0	0	0	0
336	1	252	124	-1	477	330	23.5	30	ABplpppapa	259	90	0	0		0	0	0	0	0
337	1	165	342	-1	385	243	10.5	31	Ealap	281	424	0	0		0	0	0	0	0
338	1	194	328	-1	211	326	19.6	25	MSapaapa	206	-947	0	0		0	0	0	0	0
339	1	369	198	-1	279	363	17.5	30	MSapaapp	249	260	0	0		0	0	0	0	0
340	1	120	177	-1	422	119	21.5	32	ABprppapaa	-120	0	0	0		0	0	0	0	0
341	1	263	136	-1	224	252	25.7	30	ABarapaaap	653	0	0	0		0	0	0	0	0
342	1	105	278	-1	458	372	15.6	30	Capapa	-127	0	0	0		0	0	0	0	0
343	1	5	271	-1	263	153	7.5	28	ABarpapaap	261	688	0	0		0	0	0	0	0
344	1	371	167	-1	155	144	17.1	33	ABalaappap	334	886	0	0		0	0	0	0	0
345	1	92	344	-1	279	138	18.5	28	ABprpaapaa	280	-206	0	0		0	0	0	0	0
346	1	141	102	-1	216	371	18.5	29	ABplpaaaaa	269	-180	0	0		0	0	0	0	0
347	1	41	85	-1	115	193	17.2	29	ABalaaapar	296	162	0	0		0	0	0	0	0
348	1	174	23	-1	110	285	13.1	28	ABalapaaap	234	-362	0	0		0	0	0	0	0
349	1	212	238	-1	537	231	6.4	32	Cpaapa	321	-86	0	0		0	0	0	0	0
350	1	190	296	-1	448	351	19.5	28	Capaap	56	0	0	0		0	0	0	0	0
351	1	258	15	-1	244	170	13.4	30	MSppappa	202	-26	0	0		0	0	0	0	0
352	0	307	-1	-1	348	219	12.0	26		232	-495	0	0		0	0	0	0	0
353	1	123	5	-1	229	311	23.0	25	ABalpappapa	112	0	0	0		0	0	0	0	0
354	1	248	317	-1	315	361	23.6	30	ABplpapapa	241	-887	0	0		0	0	0	0	0
355	1	178	281	-1	417	179	14.6	33	Dpap	326	0	0	0		0	0	0	0	0
356	1	348	299	-1	170	281	17.6	29	ABalpaapapa	268	-546	0	0		0	0	0	0	0
357	1	236	121	-1	235	177	22.8	30	ABarappppa	307	-523	0	0		0	0	0	0	0
358	0	370	-1	-1	170	383	20.0	22		110	0	0	0		0	0	0	0	0
359	1	111	250	-1	243	185	25.1	33	ABarapppap	387	0	0	0		0	0	0	0	0
360	1	162	352	-1	324	292	9.7	30	Earaa	293	648	0	0		0	0	0	0	0
361	1	180	122	-1	527	304	16.3	32	Eplpp	323	-155	0	0		0	0	0	0	0
362	1	203	40	-1	224	294	25.5	33	ABalpapaap	-29	0	0	0		0	0	0	0	0
363	1	25	72	-1	366	235	21.3	30	MSpapapa	295	1375	0	0		0	0	0	0	0
364	1	9	172	-1	277	165	21.2	30	ABprpapaaa	268	177	0	0		0	0	0	0	0
365	1	318	325	-1	581	212	10.6	30	ABarpppppp	293	958	0	0		0	0	0	0	0
366	1	66	294	-1	210	141	23.6	33	ABalaapapp	331	-655	0	0		0	0	0	0	0
367	1	166	241	-1	417	343	24.9	26	ABplppppaa	364	0	0	0		0	0	0	0	0
368	1	362	373	-1	426	218	23.2	26	ABprpapppa	142	0	0	0		0	0	0	0	0
369	0	337	-1	-1	418	104	16.6	22		-17	0	0	0		0	0	0	0	0
370	1	373	368	-1	266	245	18.0	22	ABarapaappp	237	0	0	0		0	0	0	0	0
371	1	256	362	-1	389	208	24.7	30	ABprpappap	-129	0	0	0		0	0	0	0	0
372	1	213	196	-1	342	242	11.7	28	Ealaa	270	322	0	0		0	0	0	0	0
373	0	262	-1	-1	322	420	16.1	22		175	387	0	0		0	0	0	0	0
374	0	260	-1	-1	119	320	16.9	21		125	44	0	0		0	0	0	0	0
375	1	88	288	-1	448	230	23.5	26	ABprpapppp	182	-173	0	0		0	0	0	0	0
376	0	375	-1	-1	505	334	25.0	27		217	86	0	0		0	0	0	0	0
377	1	376	369	-1	116	249	10.0	28	ABalappaap	217	1240	0	0		0	0	0	0	0
