# Supplementary material for: The AP-2 Transcription Factor APTF-2 Is Required for Neuroblast and Epidermal Morphogenesis in Caenorhabditis elegans Embryogenesis
Source: PLoS Genet. 2016 May 13;12(5):e1006048. doi: 10.1371/journal.pgen.1006048 (PMC4866721; doi:10.1371/journal.pgen.1006048)
Supplement: S5 Text — (ZIP) [file pgen.1006048.s033.zip › nuclei/t153-nuclei]

1	1	311	82	-1	203	227	21.4	33	ABarapaapa	283	-474	0	0		0	0	0	0	0
2	1	202	12	-1	348	306	17.5	30	MSaapapp	307	282	0	0		0	0	0	0	0
3	1	32	267	-1	132	333	9.5	30	ABalapaapp	247	-431	0	0		0	0	0	0	0
4	1	243	5	-1	387	125	19.8	29	ABprppaaaa	285	811	0	0		0	0	0	0	0
5	1	353	344	-1	235	311	23.1	27	ABalpappapa	238	121	0	0		0	0	0	0	0
6	1	78	28	-1	447	135	22.5	29	ABprppapap	250	119	0	0		0	0	0	0	0
7	1	137	262	-1	413	428	11.7	29	ABplapaapp	-120	0	0	0		0	0	0	0	0
8	1	6	20	-1	283	270	8.3	29	MSaaaapp	290	64	0	0		0	0	0	0	0
9	1	120	245	-1	311	414	18.9	30	ABplppaaaa	275	315	0	0		0	0	0	0	0
10	1	108	248	-1	131	342	18.5	35	ABalppaaap	351	-634	0	0		0	0	0	0	0
11	1	94	310	-1	445	116	17.0	32	ABpraapppp	292	777	0	0		0	0	0	0	0
12	1	11	300	-1	569	188	19.6	32	ABprappapp	288	0	0	0		0	0	0	0	0
13	1	228	379	-1	271	292	21.9	28	ABalpappapp	269	-64	0	0		0	0	0	0	0
14	1	72	153	-1	126	337	13.0	28	ABalapaapa	123	0	0	0		0	0	0	0	0
15	1	351	85	-1	247	174	13.6	30	MSppappa	207	-654	0	0		0	0	0	0	0
16	1	282	110	-1	161	285	22.5	30	ABalpaaaaa	299	22	0	0		0	0	0	0	0
17	1	213	84	-1	172	389	16.5	30	ABalpppapa	262	-63	0	0		0	0	0	0	0
18	1	255	247	-1	174	308	5.0	30	ABplaapaaa	229	0	0	0		0	0	0	0	0
19	1	55	359	-1	493	187	23.6	29	ABprpppaaa	206	322	0	0		0	0	0	0	0
20	0	248	-1	-1	123	275	9.0	23		201	0	0	0		0	0	0	0	0
21	0	352	-1	-1	352	221	12.2	26		185	436	0	0		0	0	0	0	0
22	1	51	134	-1	254	288	9.9	29	MSaaapap	236	0	0	0		0	0	0	0	0
23	1	348	167	-1	109	289	12.7	27	ABalapaaap	-2	0	0	0		0	0	0	0	0
24	1	146	159	-1	603	200	13.9	28	ABprapappa	250	-912	0	0		0	0	0	0	0
25	1	223	185	-1	172	231	21.8	30	ABaraaaaap	125	0	0	0		0	0	0	0	0
26	1	279	374	-1	209	287	19.6	31	ABalpaaapp	-162	0	0	0		0	0	0	0	0
27	0	241	-1	-1	118	223	10.3	24		221	145	0	0		0	0	0	0	0
28	1	199	43	-1	252	418	11.5	25	ABplaappaa	230	537	0	0		0	0	0	0	0
29	1	281	203	-1	235	406	18.9	30	ABplpaaapa	109	0	0	0		0	0	0	0	0
30	1	117	329	-1	178	198	24.8	30	ABaraaappp	63	0	0	0		0	0	0	0	0
31	1	295	375	-1	159	184	15.2	28	MSppaaaa	189	59	0	0		0	0	0	0	0
32	1	229	14	-1	182	151	18.6	30	ABpraaaaaa	182	0	0	0		0	0	0	0	0
33	1	67	106	-1	199	397	19.8	30	ABalppaapp	292	946	0	0		0	0	0	0	0
34	1	115	70	-1	277	174	17.7	28	MSppapap	263	-797	0	0		0	0	0	0	0
35	1	290	276	-1	191	279	24.6	28	ABalpaaaap	373	0	0	0		0	0	0	0	0
36	1	254	118	-1	299	129	21.5	29	ABprpaaapa	274	455	0	0		0	0	0	0	0
37	1	206	116	-1	531	360	17.0	31	Capppa	311	1661	0	0		0	0	0	0	0
38	1	207	77	-1	235	359	7.8	30	ABplaapapp	124	0	0	0		0	0	0	0	0
39	1	289	41	-1	278	263	11.6	23	MSaaappa	136	0	0	0		0	0	0	0	0
40	1	362	280	-1	228	293	25.5	34	ABalpapaap	317	1061	0	0		0	0	0	0	0
41	1	230	13	-1	389	420	8.9	27	ABplapaapa	239	-2	0	0		0	0	0	0	0
42	1	327	304	-1	410	367	20.0	31	MSaapppp	303	1045	0	0		0	0	0	0	0
43	1	23	150	-1	602	232	15.4	29	ABprapappp	358	0	0	0		0	0	0	0	0
44	1	64	64	-1	263	286	4.7	30	ABplaaaapa	339	0	0	0		0	0	0	0	0
45	1	277	158	-1	339	376	17.2	29	MSappapp	244	539	0	0		0	0	0	0	0
46	1	273	9	-1	105	262	12.0	26	ABalapaaaa	129	0	0	0		0	0	0	0	0
47	1	119	350	-1	213	139	18.1	28	ABpraaaaap	241	-1338	0	0		0	0	0	0	0
48	1	1	202	-1	250	252	16.5	32	ABaraapppa	321	1919	0	0		0	0	0	0	0
49	1	269	92	-1	136	215	18.2	27	ABaraaaapa	27	0	0	0		0	0	0	0	0
50	1	37	149	-1	359	393	13.6	26	Dapaa	285	0	0	0		0	0	0	0	0
51	1	239	164	-1	184	309	15.6	29	ABalpaapapp	271	834	0	0		0	0	0	0	0
52	1	297	66	-1	499	368	14.9	29	Cappap	275	0	0	0		0	0	0	0	0
53	1	265	216	-1	421	189	20.1	32	MSpapppa	310	-400	0	0		0	0	0	0	0
54	1	107	283	-1	358	283	13.6	25	MSaapaapp	220	1070	0	0		0	0	0	0	0
55	1	195	86	-1	533	409	17.2	30	ABplapappa	54	0	0	0		0	0	0	0	0
56	1	35	111	-1	254	102	16.9	29	ABpraaaapp	361	0	0	0		0	0	0	0	0
57	1	246	62	-1	229	241	19.9	28	ABarapaappa	192	837	0	0		0	0	0	0	0
58	1	158	231	-1	287	347	20.3	30	ABplpapaaa	275	109	0	0		0	0	0	0	0
59	1	306	146	-1	476	178	16.6	30	Cppaaa	273	20	0	0		0	0	0	0	0
60	1	18	184	-1	481	130	9.3	34	ABarppppa	329	578	0	0		0	0	0	0	0
61	1	25	266	-1	564	162	11.5	29	ABprapapaa	295	-908	0	0		0	0	0	0	0
62	1	319	220	-1	248	332	4.8	25	ABplaaapaa	246	741	0	0		0	0	0	0	0
63	1	312	343	-1	410	170	23.9	30	ABprppaapa	302	430	0	0		0	0	0	0	0
64	1	142	160	-1	340	245	5.3	29	ABarpaappa	288	237	0	0		0	0	0	0	0
65	1	52	46	-1	193	360	10.1	29	ABalppppap	18	0	0	0		0	0	0	0	0
66	1	75	148	-1	171	357	23.5	30	ABalppapaa	300	64	0	0		0	0	0	0	0
67	1	258	177	-1	151	331	22.3	34	ABalpaappp	246	631	0	0		0	0	0	0	0
68	1	79	10	-1	364	398	8.9	29	ABplapaaap	251	1010	0	0		0	0	0	0	0
69	1	46	242	-1	152	309	8.8	29	ABalapappa	-80	0	0	0		0	0	0	0	0
70	1	218	292	-1	110	214	13.4	27	ABalaaapal	-494	0	0	0		0	0	0	0	0
71	1	172	170	-1	221	410	13.6	28	ABplpaapap	-26	0	0	0		0	0	0	0	0
72	1	363	272	-1	365	234	21.4	30	MSpapapa	270	-619	0	0		0	0	0	0	0
73	1	106	72	-1	321	128	11.7	26	ABpraappaa	261	1976	0	0		0	0	0	0	0
74	1	56	107	-1	187	216	12.3	31	ABaraappaa	180	0	0	0		0	0	0	0	0
75	1	164	4	-1	142	268	20.2	28	ABaraaaaaa	215	727	0	0		0	0	0	0	0
76	0	131	-1	-1	184	207	15.2	27		88	0	0	0		0	0	0	0	0
77	1	284	187	-1	141	154	18.7	28	ABalaappaa	0	0	0	0		0	0	0	0	0
78	1	238	291	-1	471	213	24.5	31	ABprppppaa	248	376	0	0		0	0	0	0	0
79	1	31	225	-1	271	403	19.1	32	ABplpaaapp	195	0	0	0		0	0	0	0	0
80	1	288	321	-1	388	376	5.5	29	ABarppaaap	284	-178	0	0		0	0	0	0	0
81	1	12	176	356	228	212	12.0	33	MSpaaaap	201	129	0	0		0	0	0	0	0
82	1	140	157	-1	330	339	13.9	27	MSappaap	245	-79	0	0		0	0	0	0	0
83	1	85	236	-1	478	265	22.4	28	ABprpppppa	279	100	0	0		0	0	0	0	0
84	1	173	250	-1	373	160	17.8	27	MSpppapa	253	-443	0	0		0	0	0	0	0
85	1	347	105	-1	116	194	17.1	29	ABalaaapar	78	0	0	0		0	0	0	0	0
86	1	148	273	-1	176	389	12.7	31	ABalpppapp	310	-444	0	0		0	0	0	0	0
87	1	214	138	-1	331	169	5.6	27	ABarpapapp	252	183	0	0		0	0	0	0	0
88	1	58	55	-1	213	151	20.5	30	ABpraaapaa	272	370	0	0		0	0	0	0	0
89	1	129	144	-1	290	339	15.2	27	MSappaaa	226	-225	0	0		0	0	0	0	0
90	1	231	179	-1	497	417	16.7	30	ABplapapap	-122	0	0	0		0	0	0	0	0
91	1	299	161	-1	449	347	4.6	28	ABarppaapp	265	295	0	0		0	0	0	0	0
92	1	304	284	-1	283	403	22.3	32	ABplpaaaap	-378	0	0	0		0	0	0	0	0
93	1	200	124	-1	138	223	12.6	30	MSaaaaaa	220	725	0	0		0	0	0	0	0
94	1	118	347	-1	439	297	25.5	33	ABplpapppp	324	180	0	0		0	0	0	0	0
95	1	16	130	-1	367	428	13.9	31	ABplaapppp	289	-1241	0	0		0	0	0	0	0
96	1	156	87	-1	360	240	16.8	31	MSpapaap	253	428	0	0		0	0	0	0	0
97	1	43	360	-1	519	256	20.3	32	Cppapp	314	-71	0	0		0	0	0	0	0
98	1	22	230	-1	592	276	11.2	33	Cpapap	333	-234	0	0		0	0	0	0	0
99	1	188	191	-1	437	406	22.6	31	ABplppappp	266	430	0	0		0	0	0	0	0
100	1	259	279	-1	502	195	10.8	30	Dpppp	298	448	0	0		0	0	0	0	0
101	1	109	211	-1	231	245	7.9	30	MSaaaapa	169	0	0	0		0	0	0	0	0
102	1	346	100	-1	218	370	18.3	29	ABplpaaaaa	97	0	0	0		0	0	0	0	0
103	1	275	322	-1	446	184	24.5	31	ABprppaapp	255	53	0	0		0	0	0	0	0
104	1	47	261	-1	431	286	12.9	33	Earpp	332	124	0	0		0	0	0	0	0
105	1	237	306	-1	226	199	5.4	30	ABarpaaaa	261	1276	0	0		0	0	0	0	0
106	1	113	81	-1	312	256	11.2	27	MSaaappp	262	-214	0	0		0	0	0	0	0
107	1	48	80	-1	166	342	7.9	28	ABalapappp	242	757	0	0		0	0	0	0	0
108	1	179	15	-1	393	105	14.3	30	ABpraapppa	79	0	0	0		0	0	0	0	0
109	1	224	217	-1	153	264	15.6	26	ABalpaapaap	132	0	0	0		0	0	0	0	0
110	1	303	61	-1	280	304	24.4	27	ABplpappaaa	199	1042	0	0		0	0	0	0	0
111	1	215	318	-1	535	329	7.3	30	Caaapa	272	981	0	0		0	0	0	0	0
112	1	309	312	-1	570	320	24.4	31	Cpappv	-75	0	0	0		0	0	0	0	0
113	0	257	-1	-1	336	292	24.1	30		283	348	0	0		0	0	0	0	0
114	1	70	139	-1	204	368	15.9	29	ABplpaapaa	274	-12	0	0		0	0	0	0	0
115	1	329	369	-1	484	346	19.1	29	Capapp	293	-256	0	0		0	0	0	0	0
116	1	217	2	-1	382	205	20.2	27	MSpppaap	229	-432	0	0		0	0	0	0	0
117	1	234	215	-1	411	326	4.6	31	ABarppaapa	311	276	0	0		0	0	0	0	0
118	1	268	113	-1	311	278	14.1	27	MSaapaapa	163	0	0	0		0	0	0	0	0
119	1	194	36	-1	271	326	8.4	27	MSapappp	270	579	0	0		0	0	0	0	0
120	1	139	293	-1	201	166	10.1	26	ABalappppa	219	579	0	0		0	0	0	0	0
121	1	357	371	-1	234	174	22.8	31	ABarappppa	308	-670	0	0		0	0	0	0	0
122	1	361	296	-1	520	304	16.3	33	Eplpp	324	27	0	0		0	0	0	0	0
123	1	132	285	302	357	179	10.2	31	MSppppp	296	-657	0	0		0	0	0	0	0
124	1	336	141	-1	476	334	23.9	31	ABplpppapa	311	857	0	0		0	0	0	0	0
125	1	10	180	-1	245	342	22.8	31	ABalpapapa	-73	0	0	0		0	0	0	0	0
126	1	247	52	-1	156	231	24.6	32	ABaraaappa	133	0	0	0		0	0	0	0	0
127	1	90	357	-1	587	343	13.3	34	Caapa	341	188	0	0		0	0	0	0	0
128	1	256	209	-1	139	369	14.6	27	ABalpppaap	-64	0	0	0		0	0	0	0	0
129	1	123	277	-1	246	357	16.2	27	MSapapap	255	579	0	0		0	0	0	0	0
130	1	335	337	-1	400	431	16.6	29	ABplappaaa	285	-11	0	0		0	0	0	0	0
131	1	270	373	-1	222	330	16.2	26	MSapapaa	240	-203	0	0		0	0	0	0	0
132	1	163	1	-1	339	108	9.9	28	ABarpapppa	262	319	0	0		0	0	0	0	0
133	1	287	30	-1	529	198	14.4	31	Cpppaa	308	135	0	0		0	0	0	0	0
134	1	221	33	-1	126	174	13.5	29	ABalaaappl	267	422	0	0		0	0	0	0	0
135	1	283	40	-1	259	228	5.2	27	ABarpaaapp	19	0	0	0		0	0	0	0	0
136	1	341	178	-1	223	252	25.8	29	ABarapaaap	277	204	0	0		0	0	0	0	0
137	1	286	228	-1	170	354	14.5	28	ABalppppaa	-94	0	0	0		0	0	0	0	0
138	1	192	239	-1	296	106	13.8	33	ABpraaappp	196	0	0	0		0	0	0	0	0
139	1	14	246	-1	191	318	24.0	29	ABalpapaaa	12	0	0	0		0	0	0	0	0
140	1	211	325	-1	472	303	21.8	30	ABplpppppa	242	-480	0	0		0	0	0	0	0
141	1	216	129	-1	159	245	10.5	27	MSaaaaapa	511	0	0	0		0	0	0	0	0
142	1	130	90	-1	283	221	10.7	32	MSpaaapp	291	68	0	0		0	0	0	0	0
143	1	170	326	-1	169	216	6.5	31	ABalapppaa	312	661	0	0		0	0	0	0	0
144	1	116	24	-1	188	258	13.4	30	ABaraapaap	86	0	0	0		0	0	0	0	0
145	1	103	51	-1	271	365	23.4	30	ABalpapapp	115	0	0	0		0	0	0	0	0
146	1	313	252	-1	403	149	15.6	27	Dppaa	252	386	0	0		0	0	0	0	0
147	1	197	229	-1	221	365	13.4	30	ABalpppppa	43	0	0	0		0	0	0	0	0
148	1	302	290	-1	461	333	8.1	30	Dappp	278	122	0	0		0	0	0	0	0
149	1	155	68	-1	190	155	15.4	28	ABalaapppa	168	0	0	0		0	0	0	0	0
150	1	62	183	-1	297	238	15.9	31	ABaraapppp	139	0	0	0		0	0	0	0	0
151	1	68	274	-1	106	299	17.2	28	ABalaaaalp	-63	0	0	0		0	0	0	0	0
152	1	122	198	-1	201	243	8.7	24	MSaaaaapp	220	413	0	0		0	0	0	0	0
153	1	294	241	-1	517	165	23.3	30	ABprppappp	270	221	0	0		0	0	0	0	0
154	1	210	34	-1	288	425	12.6	30	ABplaappap	-7	0	0	0		0	0	0	0	0
155	1	80	8	-1	315	241	18.5	33	MSpapaaa	291	-1105	0	0		0	0	0	0	0
156	1	102	48	-1	493	421	12.0	28	ABplapapaa	-35	0	0	0		0	0	0	0	0
157	1	21	182	-1	212	287	16.2	26	ABaraapapaa	201	441	0	0		0	0	0	0	0
158	1	126	75	-1	217	273	10.7	32	MSaaapaa	149	0	0	0		0	0	0	0	0
159	1	180	212	-1	523	397	10.1	33	ABarppapp	-136	0	0	0		0	0	0	0	0
160	1	232	303	-1	504	268	15.5	32	Eprpp	299	714	0	0		0	0	0	0	0
161	1	298	213	-1	361	348	19.5	31	MSaapppa	286	70	0	0		0	0	0	0	0
162	1	225	50	-1	224	318	9.5	27	MSapappa	2	0	0	0		0	0	0	0	0
163	1	138	349	-1	596	228	20.2	31	ABprappppa	308	484	0	0		0	0	0	0	0
164	1	186	76	-1	405	383	12.4	28	Dapap	253	758	0	0		0	0	0	0	0
165	1	141	311	-1	331	260	21.5	29	ABarapapppp	256	-91	0	0		0	0	0	0	0
166	1	267	7	-1	335	369	11.3	31	Daaa	234	0	0	0		0	0	0	0	0
167	1	344	327	-1	155	143	17.2	30	ABalaappap	241	1148	0	0		0	0	0	0	0
168	1	114	330	-1	287	204	14.3	32	MSpaapap	319	-636	0	0		0	0	0	0	0
169	1	261	317	-1	219	360	25.0	31	ABalppapap	-108	0	0	0		0	0	0	0	0
170	1	125	361	-1	473	237	12.2	33	Eprap	331	-339	0	0		0	0	0	0	0
171	1	8	194	-1	330	274	17.0	26	MSaapapa	229	1085	0	0		0	0	0	0	0
172	1	364	313	-1	274	163	20.7	29	ABprpapaaa	259	-129	0	0		0	0	0	0	0
173	1	105	265	-1	329	181	25.1	31	ABarappapp	301	854	0	0		0	0	0	0	0
174	1	171	224	-1	558	383	19.4	29	ABplapappp	266	-110	0	0		0	0	0	0	0
175	1	293	294	-1	359	126	21.6	30	ABprpapapp	288	506	0	0		0	0	0	0	0
176	1	208	38	-1	328	420	12.7	30	ABplaapppa	-101	0	0	0		0	0	0	0	0
177	1	340	98	-1	418	118	21.7	32	ABprppapaa	295	9	0	0		0	0	0	0	0
178	1	26	135	-1	244	186	18.1	27	MSppapaa	254	-777	0	0		0	0	0	0	0
179	1	201	127	-1	303	319	5.1	28	ABplaaaapp	-69	0	0	0		0	0	0	0	0
180	1	99	169	-1	161	173	22.3	31	ABalaapaap	95	0	0	0		0	0	0	0	0
181	1	98	17	-1	213	384	9.2	28	ABplaapapa	-133	0	0	0		0	0	0	0	0
182	1	30	237	-1	510	139	14.8	30	ABprappaaa	300	221	0	0		0	0	0	0	0
183	1	308	206	-1	398	140	6.5	29	ABarpppaap	346	0	0	0		0	0	0	0	0
184	1	178	235	-1	521	138	18.5	30	ABprappaap	301	-752	0	0		0	0	0	0	0
185	1	41	112	-1	325	167	12.9	26	MSppppap	164	0	0	0		0	0	0	0	0
186	1	291	186	-1	177	322	12.7	27	MSapaaap	112	0	0	0		0	0	0	0	0
187	1	57	94	-1	259	242	13.3	27	MSpaapaa	144	0	0	0		0	0	0	0	0
188	1	169	88	-1	222	226	15.4	30	ABaraappap	358	0	0	0		0	0	0	0	0
189	1	198	214	-1	136	294	14.3	29	MSapaaaa	222	0	0	0		0	0	0	0	0
190	1	159	289	-1	94	259	18.2	33	ABalaaaarl	295	-149	0	0		0	0	0	0	0
191	1	84	307	-1	95	261	15.2	30	ABalaaaala	279	-509	0	0		0	0	0	0	0
192	1	271	128	-1	347	321	4.4	27	ABarppaaaa	550	0	0	0		0	0	0	0	0
193	1	17	63	-1	154	146	13.9	28	ABalaaappr	111	0	0	0		0	0	0	0	0
194	1	96	333	-1	456	161	13.9	29	Dppap	-27	0	0	0		0	0	0	0	0
195	1	65	21	-1	176	296	19.5	30	ABalpaaapa	69	0	0	0		0	0	0	0	0
196	1	372	278	-1	345	243	12.4	27	Ealaa	264	313	0	0		0	0	0	0	0
197	1	245	192	-1	315	310	19.6	30	ABalpappppp	138	0	0	0		0	0	0	0	0
198	1	339	89	-1	279	361	17.4	30	MSapaapp	305	112	0	0		0	0	0	0	0
199	1	176	340	-1	348	120	14.4	28	ABprpaappa	-40	0	0	0		0	0	0	0	0
200	1	278	377	-1	326	163	21.5	34	ABprpaaapp	289	-148	0	0		0	0	0	0	0
201	1	3	6	-1	342	382	7.4	27	ABplapaaaa	184	0	0	0		0	0	0	0	0
202	1	33	57	-1	328	356	5.2	28	ABplaaappp	273	806	0	0		0	0	0	0	0
203	1	323	189	-1	380	277	8.6	32	Earap	323	-205	0	0		0	0	0	0	0
204	1	219	65	-1	220	280	22.3	30	ABalpappaa	307	1022	0	0		0	0	0	0	0
205	1	175	255	-1	300	393	16.1	25	MSappapa	-245	0	0	0		0	0	0	0	0
206	1	44	263	-1	238	381	22.2	28	ABalppappp	341	0	0	0		0	0	0	0	0
207	1	168	188	-1	547	354	24.1	31	ABplappppp	310	1005	0	0		0	0	0	0	0
208	1	49	173	-1	525	172	8.5	29	ABarpppppa	266	228	0	0		0	0	0	0	0
209	1	136	121	-1	158	238	13.7	29	ABaraapaaa	345	0	0	0		0	0	0	0	0
210	1	300	227	-1	317	156	16.5	28	MSppppaa	254	-1785	0	0		0	0	0	0	0
211	1	227	60	-1	606	285	16.4	32	Cpapaa	305	33	0	0		0	0	0	0	0
212	1	134	286	-1	251	358	12.2	27	ABalppppppa	252	50	0	0		0	0	0	0	0
213	1	81	109	-1	176	185	8.5	31	ABalapppap	71	0	0	0		0	0	0	0	0
214	1	39	108	-1	257	223	8.2	28	MSpaaapa	136	0	0	0		0	0	0	0	0
215	1	38	165	-1	449	178	10.5	30	Dpppa	256	1226	0	0		0	0	0	0	0
216	1	334	117	-1	141	209	6.3	30	ABalappapp	249	140	0	0		0	0	0	0	0
217	1	305	270	-1	467	232	20.1	32	MSpapppp	-143	0	0	0		0	0	0	0	0
218	1	100	35	-1	135	183	20.1	27	ABalaapaaa	146	0	0	0		0	0	0	0	0
219	1	226	162	-1	237	133	13.6	29	ABpraapapa	144	0	0	0		0	0	0	0	0
220	0	88	-1	-1	371	339	24.1	24		229	1616	0	0		0	0	0	0	0
221	1	196	126	-1	120	219	21.7	30	ABalaaaarr	105	0	0	0		0	0	0	0	0
222	1	147	222	-1	159	233	18.6	29	ABaraaapaa	164	0	0	0		0	0	0	0	0
223	1	185	58	-1	304	342	9.6	25	MSapppap	41	0	0	0		0	0	0	0	0
224	1	59	174	-1	286	174	6.3	27	ABarpapapa	254	967	0	0		0	0	0	0	0
225	1	34	367	-1	452	344	23.7	27	ABplppppap	246	47	0	0		0	0	0	0	0
226	1	314	257	-1	290	299	16.5	32	MSaapaaa	205	0	0	0		0	0	0	0	0
227	1	177	219	-1	297	372	13.8	27	MSapppaa	76	0	0	0		0	0	0	0	0
228	1	87	352	-1	540	199	25.3	33	ABprpppaap	332	1371	0	0		0	0	0	0	0
229	1	253	56	-1	473	372	11.5	31	Cappaa	50	0	0	0		0	0	0	0	0
230	1	252	271	-1	472	148	22.4	32	ABprppappa	245	1069	0	0		0	0	0	0	0
231	1	111	151	-1	344	334	8.5	27	MSappppa	-12	0	0	0		0	0	0	0	0
232	0	358	-1	-1	175	387	20.4	22		186	-527	0	0		0	0	0	0	0
233	1	151	223	-1	564	332	9.5	31	Caaapp	191	0	0	0		0	0	0	0	0
234	1	69	49	-1	303	380	6.6	27	ABplaaappa	178	0	0	0		0	0	0	0	0
235	1	133	254	-1	185	270	4.6	30	ABplaaaaaa	299	369	0	0		0	0	0	0	0
236	1	135	119	-1	341	198	19.8	27	MSpppaaa	237	-912	0	0		0	0	0	0	0
237	1	235	131	-1	148	271	7.0	30	ABalapapap	116	0	0	0		0	0	0	0	0
238	1	349	238	-1	536	235	6.3	31	Cpaapa	163	0	0	0		0	0	0	0	0
239	1	292	275	-1	122	249	17.9	25	ABalpaapaaa	41	0	0	0		0	0	0	0	0
240	1	264	132	-1	252	247	22.5	28	ABarapapaa	279	-747	0	0		0	0	0	0	0
241	1	367	78	-1	420	345	25.1	29	ABplppppaa	202	79	0	0		0	0	0	0	0
242	1	20	301	-1	473	193	19.7	29	Cppaap	282	-904	0	0		0	0	0	0	0
243	1	242	316	-1	579	174	15.1	28	ABprapapap	325	0	0	0		0	0	0	0	0
244	1	160	140	-1	385	422	20.5	31	ABplppapap	311	1510	0	0		0	0	0	0	0
245	1	251	210	-1	455	417	10.7	28	ABplappapa	406	0	0	0		0	0	0	0	0
246	1	29	79	-1	274	127	15.6	32	ABpraaappa	314	1202	0	0		0	0	0	0	0
247	1	91	368	-1	380	396	23.1	32	ABplppappa	285	36	0	0		0	0	0	0	0
248	1	40	145	-1	307	190	18.9	28	MSppaapp	235	-634	0	0		0	0	0	0	0
249	1	7	328	-1	237	310	19.1	29	ABalpapppa	271	139	0	0		0	0	0	0	0
250	1	359	324	-1	246	187	25.4	33	ABarapppap	306	112	0	0		0	0	0	0	0
251	1	276	181	-1	498	261	11.6	33	Eprpa	334	229	0	0		0	0	0	0	0
252	1	15	32	-1	266	301	13.1	33	ABaraapapp	136	0	0	0		0	0	0	0	0
253	1	127	264	-1	364	96	17.2	29	ABpraappap	290	394	0	0		0	0	0	0	0
254	1	152	22	-1	426	161	5.5	31	ABarpppapa	310	289	0	0		0	0	0	0	0
255	1	249	197	-1	269	367	5.7	29	ABplaaapap	265	-472	0	0		0	0	0	0	0
256	1	203	288	-1	239	148	5.5	28	ABarpapaaa	275	1056	0	0		0	0	0	0	0
257	1	2	323	-1	275	244	19.9	32	ABarapappa	155	0	0	0		0	0	0	0	0
258	1	89	171	-1	131	295	22.3	32	ABalpaappa	226	0	0	0		0	0	0	0	0
259	1	149	305	-1	192	203	9.5	29	MSpaaaaa	261	408	0	0		0	0	0	0	0
260	1	42	93	-1	265	132	11.4	31	ABpraapapp	301	-765	0	0		0	0	0	0	0
261	1	143	91	-1	250	415	15.6	30	ABplpaappp	159	0	0	0		0	0	0	0	0
262	1	162	341	-1	278	161	23.8	29	ABarappppp	299	401	0	0		0	0	0	0	0
263	1	157	69	-1	437	107	12.1	26	ABprapaapa	483	0	0	0		0	0	0	0	0
264	1	61	122	-1	298	169	12.4	27	MSppappp	-2	0	0	0		0	0	0	0	0
265	1	150	362	-1	434	213	5.3	33	Cpaaaa	42	0	0	0		0	0	0	0	0
266	1	77	143	-1	222	122	9.9	31	ABpraapaap	369	0	0	0		0	0	0	0	0
267	1	262	355	-1	353	131	7.5	30	ABarpapppp	301	324	0	0		0	0	0	0	0
268	1	187	251	-1	223	239	4.6	30	ABarpaaapa	165	0	0	0		0	0	0	0	0
269	1	28	193	-1	191	152	6.4	30	ABpraapaaa	62	0	0	0		0	0	0	0	0
270	1	332	233	-1	423	358	10.0	29	Dappa	264	657	0	0		0	0	0	0	0
271	1	343	366	-1	262	157	7.6	28	ABarpapaap	371	0	0	0		0	0	0	0	0
272	1	316	31	-1	612	289	20.5	33	Cpappd	-68	0	0	0		0	0	0	0	0
273	1	165	104	-1	510	324	21.2	32	Capppp	20	0	0	0		0	0	0	0	0
274	1	19	253	-1	304	237	21.7	26	ABarapapppa	207	0	0	0		0	0	0	0	0
275	1	183	268	-1	344	376	22.7	31	ABplppaapa	315	897	0	0		0	0	0	0	0
276	1	71	232	-1	374	360	14.3	31	Daap	293	0	0	0		0	0	0	0	0
277	1	153	299	-1	473	167	6.5	28	ABarpppapp	229	957	0	0		0	0	0	0	0
278	1	342	137	-1	460	373	15.6	30	Capapa	46	0	0	0		0	0	0	0	0
279	1	325	11	-1	378	274	19.7	30	MSpapapp	270	564	0	0		0	0	0	0	0
280	1	5	335	-1	435	435	16.3	31	ABplappaap	484	0	0	0		0	0	0	0	0
281	1	355	221	-1	412	175	14.3	33	Dpap	327	-958	0	0		0	0	0	0	0
282	1	60	201	-1	266	296	19.3	30	ABalpappppa	288	739	0	0		0	0	0	0	0
283	1	193	244	-1	431	133	10.5	30	ABprapaaap	411	0	0	0		0	0	0	0	0
284	1	236	147	-1	345	422	20.2	31	ABplppapaa	-130	0	0	0		0	0	0	0	0
285	1	145	59	-1	588	352	21.4	33	Caappv	330	-305	0	0		0	0	0	0	0
286	1	95	133	-1	196	357	6.2	31	ABplaapaap	311	0	0	0		0	0	0	0	0
287	1	66	351	-1	220	118	16.2	32	ABpraaaapa	269	1141	0	0		0	0	0	0	0
288	1	375	259	-1	447	242	24.1	28	ABprpapppp	285	-379	0	0		0	0	0	0	0
289	1	333	249	-1	203	227	24.3	30	ABarapaaaa	308	610	0	0		0	0	0	0	0
290	1	104	345	-1	290	127	8.6	29	ABarpappap	261	310	0	0		0	0	0	0	0
291	1	50	37	-1	257	129	22.7	32	ABprpaaaaa	94	0	0	0		0	0	0	0	0
292	1	101	19	-1	241	128	19.5	30	ABpraaapap	277	808	0	0		0	0	0	0	0
293	1	92	315	-1	554	232	16.0	30	Cpppap	288	313	0	0		0	0	0	0	0
294	1	366	205	-1	210	142	23.4	33	ABalaapapp	306	-218	0	0		0	0	0	0	0
295	1	296	44	-1	368	160	14.6	30	Dpaa	452	0	0	0		0	0	0	0	0
296	1	350	142	-1	449	353	19.4	29	Capaap	287	-259	0	0		0	0	0	0	0
297	1	321	298	-1	501	310	5.3	37	Caaaa	372	493	0	0		0	0	0	0	0
298	1	326	308	-1	290	262	23.5	30	ABarapapap	262	723	0	0		0	0	0	0	0
299	1	356	163	-1	166	279	17.8	29	ABalpaapapa	231	-1182	0	0		0	0	0	0	0
300	1	266	53	-1	461	418	18.5	30	ABplappapp	283	161	0	0		0	0	0	0	0
301	1	182	74	-1	528	404	21.1	30	ABplappppa	292	186	0	0		0	0	0	0	0
302	1	174	256	-1	472	296	13.5	33	Eplap	318	338	0	0		0	0	0	0	0
303	1	83	195	-1	432	243	11.0	32	Epraa	321	481	0	0		0	0	0	0	0
304	1	36	243	-1	201	129	13.5	31	ABalaapppp	280	66	0	0		0	0	0	0	0
305	1	191	320	-1	308	234	24.5	30	ABarappaap	302	235	0	0		0	0	0	0	0
306	1	86	339	-1	311	375	20.6	29	ABplpapaap	261	510	0	0		0	0	0	0	0
307	1	54	29	-1	192	223	18.3	34	ABaraaapap	337	174	0	0		0	0	0	0	0
308	1	82	96	-1	266	386	9.3	29	ABalppppppp	-113	0	0	0		0	0	0	0	0
309	1	317	332	-1	382	374	25.7	34	ABplppaapp	328	403	0	0		0	0	0	0	0
310	1	272	314	-1	447	392	6.6	34	ABarppapa	340	-134	0	0		0	0	0	0	0
311	1	45	97	-1	204	295	6.6	32	ABplaaaaap	165	0	0	0		0	0	0	0	0
312	1	4	156	-1	304	222	5.7	36	ABarpaapa	361	78	0	0		0	0	0	0	0
313	1	74	336	-1	200	176	24.8	29	ABarapppaa	267	-895	0	0		0	0	0	0	0
314	1	274	334	-1	326	144	19.6	28	ABprpapapa	272	-708	0	0		0	0	0	0	0
315	1	124	71	-1	343	105	19.8	32	ABprpaappp	301	223	0	0		0	0	0	0	0
316	1	128	281	-1	567	239	22.5	30	ABprapppap	47	0	0	0		0	0	0	0	0
317	1	354	297	-1	310	355	23.5	29	ABplpapapa	261	-82	0	0		0	0	0	0	0
318	1	13	190	-1	263	228	24.5	31	ABarappaaa	128	0	0	0		0	0	0	0	0
319	1	190	102	-1	587	263	23.4	30	ABprappppp	364	0	0	0		0	0	0	0	0
320	1	189	331	-1	510	202	17.4	30	Cppapa	302	-130	0	0		0	0	0	0	0
321	1	154	200	-1	306	146	7.0	25	ABarpappaa	237	54	0	0		0	0	0	0	0
322	1	93	287	-1	381	164	23.1	31	ABprpapaap	277	926	0	0		0	0	0	0	0
323	1	110	168	-1	227	160	8.7	27	ABalappppp	-103	0	0	0		0	0	0	0	0
324	1	233	348	-1	513	303	11.4	31	Eplpa	311	-199	0	0		0	0	0	0	0
325	1	365	196	-1	582	214	10.6	30	ABarpppppp	282	7	0	0		0	0	0	0	0
326	1	280	136	-1	293	193	25.6	30	ABarappapa	198	0	0	0		0	0	0	0	0
327	1	161	269	-1	401	237	14.4	30	Ealpa	185	0	0	0		0	0	0	0	0
328	1	338	338	-1	211	328	19.8	24	MSapaapa	-5	0	0	0		0	0	0	0	0
329	1	76	365	-1	531	310	25.5	33	ABplpppppp	331	-64	0	0		0	0	0	0	0
330	1	184	226	-1	567	264	7.6	31	Cpaapp	317	1268	0	0		0	0	0	0	0
331	1	330	240	-1	518	369	22.5	30	ABplapppap	96	0	0	0		0	0	0	0	0
332	1	209	45	-1	478	118	15.5	28	ABprapaapp	268	-124	0	0		0	0	0	0	0
333	1	260	309	-1	367	173	5.9	24	ABarpppaaa	203	1088	0	0		0	0	0	0	0
334	1	263	27	-1	268	389	13.5	28	ABplpaappa	252	371	0	0		0	0	0	0	0
335	1	244	26	-1	548	160	17.4	31	ABprappapa	280	434	0	0		0	0	0	0	0
336	1	250	95	-1	385	235	5.2	31	ABarpaappp	74	0	0	0		0	0	0	0	0
337	1	315	354	-1	451	250	15.4	33	Ealpp	355	0	0	0		0	0	0	0	0
338	1	307	295	-1	497	389	20.6	28	ABplapppaa	-247	0	0	0		0	0	0	0	0
339	1	331	258	-1	213	182	18.4	27	MSppaaap	259	0	0	0		0	0	0	0	0
340	1	27	204	-1	370	303	21.3	31	MSaappa	260	0	0	0		0	0	0	0	0
341	1	73	101	-1	460	273	9.2	33	Eplaa	332	158	0	0		0	0	0	0	0
342	1	337	18	-1	389	238	10.6	32	Ealap	309	451	0	0		0	0	0	0	0
343	1	320	115	-1	480	380	24.4	31	ABplpppaap	289	339	0	0		0	0	0	0	0
344	1	345	175	-1	278	136	19.0	28	ABprpaapaa	274	267	0	0		0	0	0	0	0
345	1	301	73	-1	399	312	25.5	32	ABplpapppa	343	0	0	0		0	0	0	0	0
346	0	373	-1	-1	321	421	15.5	22		183	568	0	0		0	0	0	0	0
347	1	212	114	-1	594	346	17.4	32	Caappd	407	0	0	0		0	0	0	0	0
348	1	181	234	-1	422	376	15.6	30	Capaaa	97	0	0	0		0	0	0	0	0
349	1	144	319	-1	431	381	24.4	30	ABplpppaaa	249	644	0	0		0	0	0	0	0
350	1	222	39	-1	389	334	7.6	27	MSappppp	255	-281	0	0		0	0	0	0	0
351	1	220	103	-1	338	142	25.2	33	ABprpaaaap	329	1124	0	0		0	0	0	0	0
352	1	360	67	-1	331	292	9.7	29	Earaa	268	47	0	0		0	0	0	0	0
353	1	324	23	-1	488	231	24.0	30	ABprppppap	240	-515	0	0		0	0	0	0	0
354	1	97	207	-1	261	210	20.4	26	MSppaapa	260	747	0	0		0	0	0	0	0
355	1	322	155	-1	483	221	5.3	32	Cpaaap	321	-225	0	0		0	0	0	0	0
356	1	318	218	-1	422	317	22.3	36	MSpappa	-128	0	0	0		0	0	0	0	0
357	1	204	364	-1	365	210	23.7	38	ABprpappaa	388	-94	0	0		0	0	0	0	0
358	1	285	166	-1	307	98	19.0	30	ABprpaapap	-50	0	0	0		0	0	0	0	0
359	1	21	54	-1	245	301	14.7	26	ABaraapapap	193	-499	0	0		0	0	0	0	0
360	1	166	25	-1	547	205	21.6	30	ABprapppaa	-18	0	0	0		0	0	0	0	0
361	1	167	120	-1	565	263	17.8	32	Cppppa	323	492	0	0		0	0	0	0	0
362	1	371	282	-1	390	207	24.6	29	ABprpappap	265	1762	0	0		0	0	0	0	0
363	1	121	123	-1	191	354	20.7	29	ABalppappa	284	-377	0	0		0	0	0	0	0
364	1	53	42	-1	135	181	10.4	29	ABalappapa	257	399	0	0		0	0	0	0	0
365	0	63	-1	-1	181	141	21.9	23		184	-386	0	0		0	0	0	0	0
366	1	24	47	-1	397	132	10.4	30	ABprapaaaa	303	935	0	0		0	0	0	0	0
367	1	112	152	154	520	239	24.5	33	ABprpppapa	202	302	0	0		0	0	0	0	0
368	1	370	16	-1	266	239	17.9	22	ABarapaappp	-171	0	0	0		0	0	0	0	0
369	1	377	199	-1	119	246	9.7	28	ABalappaap	-188	0	0	0		0	0	0	0	0
370	1	310	260	-1	387	302	12.6	31	Earpa	148	0	0	0		0	0	0	0	0
371	1	240	376	-1	396	172	18.1	22	MSpppapp	121	0	0	0		0	0	0	0	0
372	1	328	342	-1	547	289	21.5	29	Cppppp	286	0	0	0		0	0	0	0	0
373	1	368	363	-1	429	204	22.9	27	ABprpapppa	183	463	0	0		0	0	0	0	0
374	0	369	-1	-1	418	102	16.7	22		92	0	0	0		0	0	0	0	0
375	1	205	383	-1	519	285	23.7	28	ABprpppppp	196	304	0	0		0	0	0	0	0
376	1	9	99	-1	129	346	16.2	31	ABalpppaaa	305	1570	0	0		0	0	0	0	0
377	1	88	380	-1	368	340	24.0	27	ABplpapapp	233	1098	0	0		0	0	0	0	0
378	0	376	-1	-1	507	335	25.0	27		217	86	0	0		0	0	0	0	0
379	1	303	382	-1	331	320	23.0	26	ABplpappaap	0	0	0	0		0	0	0	0	0
