# Supplementary material for: The AP-2 Transcription Factor APTF-2 Is Required for Neuroblast and Epidermal Morphogenesis in Caenorhabditis elegans Embryogenesis
Source: PLoS Genet. 2016 May 13;12(5):e1006048. doi: 10.1371/journal.pgen.1006048 (PMC4866721; doi:10.1371/journal.pgen.1006048)
Supplement: S5 Text — (ZIP) [file pgen.1006048.s033.zip › nuclei/t154-nuclei]

1	1	132	252	-1	335	103	9.6	28	ABarpapppa	415	0	0	0		0	0	0	0	0
2	1	116	154	-1	383	207	19.9	27	MSpppaap	255	444	0	0		0	0	0	0	0
3	0	27	-1	-1	118	223	10.3	24		456	0	0	0		0	0	0	0	0
4	1	75	1	-1	137	265	20.0	28	ABaraaaaaa	92	0	0	0		0	0	0	0	0
5	1	4	182	-1	384	129	20.2	30	ABprppaaaa	280	426	0	0		0	0	0	0	0
6	1	201	43	-1	339	378	7.3	28	ABplapaaaa	279	41	0	0		0	0	0	0	0
7	1	166	52	-1	334	363	11.6	31	Daaa	287	175	0	0		0	0	0	0	0
8	1	155	294	-1	311	242	18.7	31	MSpapaaa	306	154	0	0		0	0	0	0	0
9	1	46	99	-1	105	261	12.3	27	ABalapaaaa	248	36	0	0		0	0	0	0	0
10	1	68	82	-1	360	393	9.0	29	ABplapaaap	59	0	0	0		0	0	0	0	0
11	1	279	189	-1	376	270	19.9	30	MSpapapp	-69	0	0	0		0	0	0	0	0
12	1	2	111	-1	343	305	17.6	30	MSaapapp	264	398	0	0		0	0	0	0	0
13	1	41	165	-1	384	414	8.8	26	ABplapaapa	323	0	0	0		0	0	0	0	0
14	1	32	127	-1	176	147	18.6	29	ABpraaaaaa	137	0	0	0		0	0	0	0	0
15	1	108	213	-1	390	101	14.5	30	ABpraapppa	18	0	0	0		0	0	0	0	0
16	1	368	337	-1	268	233	18.3	25	ABarapaappp	234	133	0	0		0	0	0	0	0
17	1	181	3	-1	211	384	9.6	29	ABplaapapa	75	0	0	0		0	0	0	0	0
18	1	342	361	-1	390	232	10.9	32	Ealap	307	-434	0	0		0	0	0	0	0
19	1	292	55	-1	235	121	19.6	31	ABpraaapap	267	199	0	0		0	0	0	0	0
20	1	8	235	-1	286	265	8.5	29	MSaaaapp	267	-40	0	0		0	0	0	0	0
21	1	195	6	-1	173	292	19.7	30	ABalpaaapa	297	-150	0	0		0	0	0	0	0
22	1	254	53	-1	426	156	5.5	30	ABarpppapa	305	168	0	0		0	0	0	0	0
23	1	353	327	-1	491	237	24.1	29	ABprppppap	203	142	0	0		0	0	0	0	0
24	1	144	29	-1	188	254	13.9	30	ABaraapaap	443	0	0	0		0	0	0	0	0
25	1	360	54	-1	546	199	21.6	30	ABprapppaa	258	207	0	0		0	0	0	0	0
26	1	335	36	-1	546	154	16.8	30	ABprappapa	291	-203	0	0		0	0	0	0	0
27	1	334	218	-1	267	386	13.2	28	ABplpaappa	261	-288	0	0		0	0	0	0	0
28	1	6	292	-1	442	137	22.7	30	ABprppapap	237	745	0	0		0	0	0	0	0
29	1	307	279	-1	186	215	18.4	36	ABaraaapap	302	182	0	0		0	0	0	0	0
30	1	133	259	-1	526	192	14.3	30	Cpppaa	301	-56	0	0		0	0	0	0	0
31	1	272	118	-1	610	287	20.5	33	Cpappd	333	166	0	0		0	0	0	0	0
32	1	252	245	-1	269	294	13.1	32	ABaraapapp	293	476	0	0		0	0	0	0	0
33	1	134	47	-1	118	175	13.6	28	ABalaaappl	267	164	0	0		0	0	0	0	0
34	1	154	10	-1	286	421	12.7	29	ABplaappap	119	0	0	0		0	0	0	0	0
35	1	218	156	-1	123	176	19.6	27	ABalaapaaa	265	2	0	0		0	0	0	0	0
36	1	119	4	-1	271	322	8.4	27	MSapappp	258	559	0	0		0	0	0	0	0
37	1	291	326	-1	252	129	22.8	30	ABprpaaaaa	298	36	0	0		0	0	0	0	0
38	1	176	173	-1	324	417	13.2	30	ABplaapppa	291	-164	0	0		0	0	0	0	0
39	1	350	144	-1	386	332	7.6	27	MSappppp	253	-366	0	0		0	0	0	0	0
40	1	135	163	-1	256	225	5.4	27	ABarpaaapp	82	0	0	0		0	0	0	0	0
41	1	39	202	-1	282	259	12.1	24	MSaaappa	202	-525	0	0		0	0	0	0	0
42	1	364	145	-1	130	179	10.3	29	ABalappapa	252	58	0	0		0	0	0	0	0
43	1	28	25	-1	250	414	11.8	24	ABplaappaa	256	0	0	0		0	0	0	0	0
44	1	295	130	-1	364	159	14.4	31	Dpaa	295	-485	0	0		0	0	0	0	0
45	1	332	112	-1	475	117	15.9	28	ABprapaapp	241	492	0	0		0	0	0	0	0
46	1	65	233	-1	193	359	10.1	29	ABalppppap	260	109	0	0		0	0	0	0	0
47	1	366	31	-1	392	129	10.5	30	ABprapaaaa	271	149	0	0		0	0	0	0	0
48	1	156	249	-1	490	419	11.5	29	ABplapapaa	276	330	0	0		0	0	0	0	0
49	1	234	30	-1	298	374	6.2	27	ABplaaappa	175	0	0	0		0	0	0	0	0
50	1	162	162	-1	226	315	9.8	27	MSapappa	0	0	0	0		0	0	0	0	0
51	1	145	193	-1	270	362	23.5	29	ABalpapapp	289	120	0	0		0	0	0	0	0
52	1	126	98	-1	159	232	24.4	33	ABaraaappa	337	185	0	0		0	0	0	0	0
53	1	300	308	-1	458	416	18.3	30	ABplappapp	115	0	0	0		0	0	0	0	0
54	1	359	64	-1	243	298	14.9	26	ABaraapapap	-190	0	0	0		0	0	0	0	0
55	1	88	78	-1	208	142	20.5	33	ABpraaapaa	297	168	0	0		0	0	0	0	0
56	1	229	260	-1	472	367	11.3	31	Cappaa	125	0	0	0		0	0	0	0	0
57	1	202	262	-1	326	352	5.2	29	ABplaaappp	159	0	0	0		0	0	0	0	0
58	1	223	236	-1	303	339	9.6	26	MSapppap	228	62	0	0		0	0	0	0	0
59	1	285	280	-1	587	347	21.3	32	Caappv	291	628	0	0		0	0	0	0	0
60	1	211	373	-1	604	278	16.2	32	Cpapaa	313	-110	0	0		0	0	0	0	0
61	1	110	261	-1	276	304	24.7	30	ABplpappaaa	256	121	0	0		0	0	0	0	0
62	1	57	225	-1	232	239	19.9	25	ABarapaappa	251	-113	0	0		0	0	0	0	0
63	1	193	159	-1	146	149	13.6	28	ABalaaappr	-150	0	0	0		0	0	0	0	0
64	1	44	137	-1	263	285	5.0	29	ABplaaaapa	266	321	0	0		0	0	0	0	0
65	1	204	51	-1	219	276	22.3	29	ABalpappaa	576	0	0	0		0	0	0	0	0
66	1	52	178	-1	496	369	14.7	30	Cappap	224	0	0	0		0	0	0	0	0
67	1	352	320	-1	334	288	9.8	31	Earaa	253	708	0	0		0	0	0	0	0
68	1	149	307	-1	182	154	15.2	28	ABalaapppa	172	0	0	0		0	0	0	0	0
69	1	263	273	-1	433	101	12.0	26	ABprapaapa	375	0	0	0		0	0	0	0	0
70	1	34	191	-1	276	170	17.6	28	MSppapap	252	-663	0	0		0	0	0	0	0
71	1	315	305	-1	339	103	19.7	33	ABprpaappp	276	-70	0	0		0	0	0	0	0
72	1	73	253	-1	315	119	11.4	27	ABpraappaa	46	0	0	0		0	0	0	0	0
73	1	345	190	-1	403	316	25.7	30	ABplpapppa	246	-205	0	0		0	0	0	0	0
74	1	301	207	-1	529	404	20.3	29	ABplappppa	267	-261	0	0		0	0	0	0	0
75	1	158	263	-1	216	268	10.8	31	MSaaapaa	318	-795	0	0		0	0	0	0	0
76	1	164	244	-1	404	379	12.1	27	Dapap	264	-72	0	0		0	0	0	0	0
77	1	38	108	-1	235	360	7.7	30	ABplaapapp	272	-193	0	0		0	0	0	0	0
78	1	241	45	-1	415	347	24.8	27	ABplppppaa	239	143	0	0		0	0	0	0	0
79	1	246	123	-1	262	125	15.4	31	ABpraaappa	180	0	0	0		0	0	0	0	0
80	1	107	87	-1	169	340	7.7	29	ABalapappp	226	735	0	0		0	0	0	0	0
81	1	106	199	-1	313	253	11.0	26	MSaaappp	238	88	0	0		0	0	0	0	0
82	1	1	131	-1	203	230	21.4	32	ABarapaapa	-77	0	0	0		0	0	0	0	0
83	0	76	-1	-1	184	201	15.2	27		228	-211	0	0		0	0	0	0	0
84	1	17	84	-1	171	382	16.5	30	ABalpppapa	308	935	0	0		0	0	0	0	0
85	1	15	70	-1	243	174	13.6	29	MSppappa	215	1277	0	0		0	0	0	0	0
86	1	55	300	-1	532	407	16.5	29	ABplapappa	58	0	0	0		0	0	0	0	0
87	1	96	69	103	355	235	16.9	30	MSpapaap	118	0	0	0		0	0	0	0	0
88	1	188	19	-1	221	221	15.7	31	ABaraappap	292	0	0	0		0	0	0	0	0
89	1	198	340	-1	277	355	17.5	30	MSapaapp	306	-250	0	0		0	0	0	0	0
90	1	142	66	-1	289	214	11.1	30	MSpaaapp	-36	0	0	0		0	0	0	0	0
91	1	261	338	-1	247	411	16.2	29	ABplpaappp	250	-304	0	0		0	0	0	0	0
92	1	49	35	-1	131	213	18.1	27	ABaraaaapa	257	-227	0	0		0	0	0	0	0
93	1	260	97	-1	254	132	11.4	30	ABpraapapp	302	-578	0	0		0	0	0	0	0
94	1	187	41	-1	258	240	13.7	28	MSpaapaa	65	0	0	0		0	0	0	0	0
95	1	336	197	-1	380	226	5.1	32	ABarpaappp	312	94	0	0		0	0	0	0	0
96	1	308	96	-1	264	384	9.2	28	ABalppppppp	124	0	0	0		0	0	0	0	0
97	1	311	148	-1	205	291	6.7	32	ABplaaaaap	305	0	0	0		0	0	0	0	0
98	1	177	79	-1	416	117	22.1	32	ABprppapaa	9	0	0	0		0	0	0	0	0
99	1	376	282	-1	134	344	15.9	29	ABalpppaaa	191	288	0	0		0	0	0	0	0
100	1	102	187	-1	217	363	18.4	30	ABplpaaaaa	299	452	0	0		0	0	0	0	0
101	1	341	317	-1	457	270	9.5	32	Eplaa	278	-661	0	0		0	0	0	0	0
102	1	319	226	-1	589	260	23.5	31	ABprappppp	288	1339	0	0		0	0	0	0	0
103	1	351	272	-1	331	137	24.7	33	ABprpaaaap	315	23	0	0		0	0	0	0	0
104	1	273	93	-1	507	322	21.4	32	Capppp	313	-351	0	0		0	0	0	0	0
105	1	85	50	-1	108	197	16.6	30	ABalaaapar	263	987	0	0		0	0	0	0	0
106	1	33	287	-1	198	392	20.1	29	ABalppaapp	297	779	0	0		0	0	0	0	0
107	1	74	63	-1	177	212	12.0	29	ABaraappaa	180	0	0	0		0	0	0	0	0
108	1	214	150	-1	264	225	8.3	29	MSpaaapa	248	0	0	0		0	0	0	0	0
109	1	213	101	-1	177	183	8.1	28	ABalapppap	418	0	0	0		0	0	0	0	0
110	1	16	306	-1	160	279	22.6	30	ABalpaaaaa	-150	0	0	0		0	0	0	0	0
111	1	56	80	-1	251	99	17.1	30	ABpraaaapp	301	1120	0	0		0	0	0	0	0
112	1	185	139	-1	318	159	13.3	27	MSppppap	270	948	0	0		0	0	0	0	0
113	1	118	74	-1	310	269	14.3	26	MSaapaapa	225	484	0	0		0	0	0	0	0
114	1	347	278	-1	593	341	16.6	32	Caappd	314	-51	0	0		0	0	0	0	0
115	1	343	39	-1	482	380	24.1	31	ABplpppaap	313	857	0	0		0	0	0	0	0
116	1	37	246	-1	531	354	16.9	32	Capppa	264	-538	0	0		0	0	0	0	0
117	1	216	7	-1	136	206	6.3	32	ABalappapp	255	129	0	0		0	0	0	0	0
118	1	36	175	-1	295	128	21.4	30	ABprpaaapa	307	130	0	0		0	0	0	0	0
119	1	236	348	-1	341	197	19.7	27	MSpppaaa	271	574	0	0		0	0	0	0	0
120	1	361	121	-1	566	256	18.1	30	Cppppa	303	731	0	0		0	0	0	0	0
121	1	209	126	-1	154	236	13.4	31	ABaraapaaa	84	0	0	0		0	0	0	0	0
122	1	264	240	-1	292	160	12.1	26	MSppappp	254	-870	0	0		0	0	0	0	0
123	1	363	351	-1	186	350	20.7	29	ABalppappa	277	206	0	0		0	0	0	0	0
124	1	93	125	-1	135	221	12.5	30	MSaaaaaa	106	0	0	0		0	0	0	0	0
125	0	21	-1	-1	359	208	12.3	27		174	124	0	0		0	0	0	0	0
126	1	221	102	-1	114	220	21.6	30	ABalaaaarr	289	60	0	0		0	0	0	0	0
127	1	179	136	-1	304	316	5.1	27	ABplaaaapp	267	294	0	0		0	0	0	0	0
128	1	192	325	-1	344	313	4.5	28	ABarppaaaa	283	384	0	0		0	0	0	0	0
129	1	141	105	-1	160	242	9.9	27	MSaaaaapa	255	-104	0	0		0	0	0	0	0
130	1	95	116	-1	365	425	13.7	30	ABplaapppp	16	0	0	0		0	0	0	0	0
131	1	237	83	-1	153	273	7.3	28	ABalapapap	114	0	0	0		0	0	0	0	0
132	1	240	271	-1	252	245	22.5	28	ABarapapaa	254	141	0	0		0	0	0	0	0
133	1	286	12	-1	195	356	6.5	30	ABplaapaap	-130	0	0	0		0	0	0	0	0
134	1	22	176	-1	255	282	10.0	30	MSaaapap	-100	0	0	0		0	0	0	0	0
135	1	178	21	-1	241	185	18.3	27	MSppapaa	276	656	0	0		0	0	0	0	0
136	1	326	354	-1	290	189	25.7	30	ABarappapa	305	3	0	0		0	0	0	0	0
137	1	278	20	-1	459	370	15.3	29	Capapa	161	0	0	0		0	0	0	0	0
138	1	87	297	-1	328	165	5.5	28	ABarpapapp	238	-796	0	0		0	0	0	0	0
139	1	114	11	-1	204	367	15.7	28	ABplpaapaa	278	883	0	0		0	0	0	0	0
140	1	244	49	-1	386	420	20.3	31	ABplppapap	263	662	0	0		0	0	0	0	0
141	1	124	210	-1	475	336	23.6	32	ABplpppapa	312	1367	0	0		0	0	0	0	0
142	1	296	360	-1	446	353	19.5	29	Capaap	253	0	0	0		0	0	0	0	0
143	1	266	318	-1	211	118	9.7	32	ABpraapaap	273	56	0	0		0	0	0	0	0
144	1	89	200	-1	287	334	15.1	29	MSappaaa	81	0	0	0		0	0	0	0	0
145	1	248	346	-1	308	186	19.1	27	MSppaapp	276	712	0	0		0	0	0	0	0
146	1	59	314	-1	470	175	16.7	31	Cppaaa	306	-598	0	0		0	0	0	0	0
147	1	284	251	-1	343	419	20.4	31	ABplppapaa	288	1248	0	0		0	0	0	0	0
148	1	66	216	-1	171	353	23.6	29	ABalppapaa	278	240	0	0		0	0	0	0	0
149	1	50	94	-1	357	390	13.4	25	Dapaa	210	-658	0	0		0	0	0	0	0
150	1	43	224	-1	603	226	15.6	30	ABprapappp	263	-432	0	0		0	0	0	0	0
151	1	231	321	-1	342	331	8.4	27	MSappppa	40	0	0	0		0	0	0	0	0
152	1	367	357	-1	518	262	24.3	30	ABprpppapap	238	968	0	0		0	0	0	0	0
153	1	14	61	-1	123	330	12.9	27	ABalapaapa	270	174	0	0		0	0	0	0	0
154	1	367	379	-1	523	222	25.0	29	ABprpppapaa	203	41	0	0		0	0	0	0	0
155	1	355	365	-1	478	222	5.3	32	Cpaaap	284	88	0	0		0	0	0	0	0
156	1	312	339	-1	302	217	5.8	35	ABarpaapa	139	0	0	0		0	0	0	0	0
157	1	82	56	-1	325	337	14.1	27	MSappaap	170	0	0	0		0	0	0	0	0
158	1	45	350	-1	339	374	17.2	29	MSappapp	223	-1037	0	0		0	0	0	0	0
159	1	24	119	-1	602	194	14.1	28	ABprapappa	273	342	0	0		0	0	0	0	0
160	1	64	285	-1	336	244	5.3	29	ABarpaappa	342	0	0	0		0	0	0	0	0
161	1	91	256	-1	448	340	4.7	28	ABarppaapp	276	-109	0	0		0	0	0	0	0
162	1	219	135	-1	227	138	13.6	31	ABpraapapa	143	0	0	0		0	0	0	0	0
163	1	299	170	-1	163	272	17.8	28	ABalpaapapa	246	-555	0	0		0	0	0	0	0
164	1	51	250	-1	184	308	15.5	28	ABalpaapapp	145	0	0	0		0	0	0	0	0
165	1	215	214	-1	449	175	10.7	29	Dpppa	270	277	0	0		0	0	0	0	0
166	1	358	183	-1	297	95	18.5	29	ABprpaapap	264	586	0	0		0	0	0	0	0
167	1	23	288	-1	110	290	12.2	27	ABalapaaap	264	0	0	0		0	0	0	0	0
168	1	323	234	-1	223	159	8.4	28	ABalappppp	207	0	0	0		0	0	0	0	0
169	1	180	151	-1	153	172	21.9	29	ABalaapaap	214	0	0	0		0	0	0	0	0
170	1	71	24	-1	220	408	13.4	28	ABplpaapap	280	-335	0	0		0	0	0	0	0
171	1	258	164	-1	132	294	22.4	32	ABalpaappa	280	1172	0	0		0	0	0	0	0
172	0	20	-1	-1	125	277	9.1	24		195	-1056	0	0		0	0	0	0	0
173	1	208	221	-1	525	171	8.6	29	ABarpppppa	253	-400	0	0		0	0	0	0	0
174	1	224	143	-1	282	174	5.9	28	ABarpapapa	233	-256	0	0		0	0	0	0	0
175	1	344	266	-1	275	129	19.0	29	ABprpaapaa	289	-535	0	0		0	0	0	0	0
176	1	81	68	-1	205	203	12.2	26	MSpaaaapa	200	771	0	0		0	0	0	0	0
177	1	67	106	-1	149	329	22.6	33	ABalpaappp	238	1263	0	0		0	0	0	0	0
178	1	136	374	-1	218	249	24.9	28	ABarapaaap	244	1434	0	0		0	0	0	0	0
179	1	90	153	-1	495	418	16.5	29	ABplapapap	190	0	0	0		0	0	0	0	0
180	1	125	230	-1	242	336	23.2	31	ABalpapapa	40	0	0	0		0	0	0	0	0
181	1	251	355	-1	497	259	11.6	32	Eprpa	293	40	0	0		0	0	0	0	0
182	1	157	58	-1	207	282	16.3	27	ABaraapapaa	217	126	0	0		0	0	0	0	0
183	1	150	303	-1	293	233	16.4	31	ABaraapppp	286	103	0	0		0	0	0	0	0
184	1	60	322	-1	481	126	9.2	35	ABarppppa	192	0	0	0		0	0	0	0	0
185	1	25	2	-1	166	228	21.7	31	ABaraaaaap	266	0	0	0		0	0	0	0	0
186	1	186	286	-1	182	320	12.4	28	MSapaaap	319	0	0	0		0	0	0	0	0
187	1	77	238	-1	137	156	18.3	27	ABalaappaa	0	0	0	0		0	0	0	0	0
188	1	207	184	-1	548	352	24.2	32	ABplappppp	312	-611	0	0		0	0	0	0	0
189	1	203	92	-1	380	275	8.9	32	Earap	321	381	0	0		0	0	0	0	0
190	1	318	141	-1	258	223	24.8	29	ABarappaaa	298	625	0	0		0	0	0	0	0
191	1	99	311	-1	438	404	22.4	32	ABplppappp	316	503	0	0		0	0	0	0	0
192	1	197	223	-1	315	310	20.3	29	ABalpappppp	-80	0	0	0		0	0	0	0	0
193	1	269	132	-1	187	154	5.8	31	ABpraapaaa	40	0	0	0		0	0	0	0	0
194	1	171	171	-1	332	270	16.8	26	MSaapapa	237	-467	0	0		0	0	0	0	0
195	1	303	104	-1	431	238	11.1	33	Epraa	331	761	0	0		0	0	0	0	0
196	1	325	195	-1	581	210	10.6	30	ABarpppppp	279	-936	0	0		0	0	0	0	0
197	1	255	18	-1	266	363	5.8	28	ABplaaapap	247	785	0	0		0	0	0	0	0
198	1	152	316	-1	200	241	9.0	25	MSaaaaapp	210	-1155	0	0		0	0	0	0	0
199	1	369	242	-1	118	248	9.3	28	ABalappaap	246	-592	0	0		0	0	0	0	0
200	1	321	48	-1	301	144	6.7	25	ABarpappaa	205	-246	0	0		0	0	0	0	0
201	1	282	372	-1	263	299	19.5	30	ABalpappppa	249	152	0	0		0	0	0	0	0
202	1	48	62	-1	246	250	16.5	33	ABaraapppa	252	-474	0	0		0	0	0	0	0
203	1	29	227	-1	231	403	19.1	30	ABplpaaapa	239	1681	0	0		0	0	0	0	0
204	1	340	310	-1	371	306	21.3	30	MSaappa	279	-208	0	0		0	0	0	0	0
205	1	294	366	-1	200	138	23.4	33	ABalaapapp	291	-207	0	0		0	0	0	0	0
206	1	183	212	-1	399	134	6.5	30	ABarpppaap	283	-591	0	0		0	0	0	0	0
207	1	354	9	-1	259	206	20.3	26	MSppaapa	222	597	0	0		0	0	0	0	0
208	0	346	-1	-1	318	414	15.7	23		16	0	0	0		0	0	0	0	0
209	1	128	188	-1	136	363	14.5	30	ABalpppaap	234	-111	0	0		0	0	0	0	0
210	1	245	181	-1	451	412	10.2	28	ABplappapa	258	77	0	0		0	0	0	0	0
211	1	101	215	-1	233	242	8.3	29	MSaaaapa	406	0	0	0		0	0	0	0	0
212	1	159	231	-1	520	394	9.7	33	ABarppapp	335	327	0	0		0	0	0	0	0
213	1	161	270	-1	359	347	19.5	31	MSaapppa	756	0	0	0		0	0	0	0	0
214	1	189	128	-1	138	294	14.3	29	MSapaaaa	225	0	0	0		0	0	0	0	0
215	1	117	113	-1	407	321	4.5	31	ABarppaapa	311	-537	0	0		0	0	0	0	0
216	1	53	149	-1	422	183	20.2	34	MSpapppa	294	1213	0	0		0	0	0	0	0
217	1	109	255	-1	150	257	15.1	27	ABalpaapaap	217	221	0	0		0	0	0	0	0
218	1	356	290	-1	421	318	22.3	35	MSpappa	327	-143	0	0		0	0	0	0	0
219	1	227	277	-1	293	368	13.6	27	MSapppaa	433	0	0	0		0	0	0	0	0
220	1	62	364	-1	245	328	4.9	26	ABplaaapaa	230	60	0	0		0	0	0	0	0
221	1	281	229	-1	407	170	14.1	33	Dpap	308	2	0	0		0	0	0	0	0
222	1	222	375	-1	156	224	19.1	30	ABaraaapaa	160	0	0	0		0	0	0	0	0
223	1	233	275	-1	557	332	9.4	30	Caaapp	263	1750	0	0		0	0	0	0	0
224	1	174	77	-1	556	380	18.8	29	ABplapappp	295	-415	0	0		0	0	0	0	0
225	1	79	356	-1	267	398	19.0	31	ABplpaaapp	312	-1053	0	0		0	0	0	0	0
226	1	330	192	-1	564	261	7.5	31	Cpaapp	313	609	0	0		0	0	0	0	0
227	1	210	146	-1	312	150	16.4	29	MSppppaa	271	128	0	0		0	0	0	0	0
228	1	137	88	-1	170	349	14.5	28	ABalppppaa	280	801	0	0		0	0	0	0	0
229	1	147	363	-1	223	363	13.2	29	ABalpppppa	277	1148	0	0		0	0	0	0	0
230	1	98	370	-1	589	275	11.3	32	Cpapap	324	-529	0	0		0	0	0	0	0
231	1	58	237	-1	285	344	20.5	29	ABplpapaaa	247	731	0	0		0	0	0	0	0
232	1	276	358	-1	372	356	14.2	32	Daap	268	1237	0	0		0	0	0	0	0
233	1	270	42	-1	421	354	9.7	28	Dappa	271	1252	0	0		0	0	0	0	0
234	1	348	201	-1	423	372	15.4	30	Capaaa	375	0	0	0		0	0	0	0	0
235	1	184	334	-1	518	133	18.5	31	ABprappaap	307	626	0	0		0	0	0	0	0
236	1	83	168	-1	480	263	22.0	29	ABprpppppa	298	604	0	0		0	0	0	0	0
237	1	182	206	-1	506	138	14.8	29	ABprappaaa	274	-123	0	0		0	0	0	0	0
238	1	238	129	-1	535	236	6.3	32	Cpaapa	328	193	0	0		0	0	0	0	0
239	1	138	179	258	294	103	13.7	33	ABpraaappp	252	167	0	0		0	0	0	0	0
240	1	331	283	-1	521	365	22.4	32	ABplapppap	407	0	0	0		0	0	0	0	0
241	1	153	117	-1	515	160	23.2	30	ABprppappp	264	548	0	0		0	0	0	0	0
242	1	69	114	-1	153	311	9.0	28	ABalapappa	267	0	0	0		0	0	0	0	0
243	1	304	5	-1	196	122	13.6	31	ABalaapppp	293	1109	0	0		0	0	0	0	0
244	1	283	330	-1	427	127	10.5	30	ABprapaaap	261	-354	0	0		0	0	0	0	0
245	1	9	27	-1	308	408	18.6	31	ABplppaaaa	309	505	0	0		0	0	0	0	0
246	1	139	243	-1	190	313	24.4	29	ABalpapaaa	281	0	0	0		0	0	0	0	0
247	1	18	352	-1	175	302	4.9	29	ABplaapaaa	407	0	0	0		0	0	0	0	0
248	1	10	34	-1	131	341	18.3	37	ABalppaaap	251	0	0	0		0	0	0	0	0
249	1	289	142	-1	200	224	24.2	30	ABarapaaaa	245	-891	0	0		0	0	0	0	0
250	1	84	100	-1	366	162	17.7	26	MSpppapa	258	835	0	0		0	0	0	0	0
251	1	268	60	-1	220	239	4.7	29	ABarpaaapa	278	-201	0	0		0	0	0	0	0
252	1	146	296	-1	398	143	15.6	28	Dppaa	168	0	0	0		0	0	0	0	0
253	1	274	381	-1	296	231	21.9	26	ABarapapppa	-148	0	0	0		0	0	0	0	0
254	1	235	205	-1	194	269	4.4	30	ABplaaaaaa	49	0	0	0		0	0	0	0	0
255	1	205	40	-1	300	382	16.0	24	MSappapa	196	-254	0	0		0	0	0	0	0
256	1	302	289	-1	472	293	13.9	31	Eplap	310	563	0	0		0	0	0	0	0
257	1	226	174	208	291	294	17.3	31	MSaapaaa	148	0	0	0		0	0	0	0	0
258	1	339	333	-1	211	181	18.5	26	MSppaaap	198	897	0	0		0	0	0	0	0
259	1	288	155	-1	452	245	24.8	30	ABprpapppp	254	545	0	0		0	0	0	0	0
260	1	370	95	-1	385	294	12.5	30	Earpa	253	124	0	0		0	0	0	0	0
261	1	104	109	-1	430	285	13.3	33	Earpp	331	872	0	0		0	0	0	0	0
262	1	7	167	-1	409	422	11.4	29	ABplapaapp	326	0	0	0		0	0	0	0	0
263	1	206	309	-1	238	379	22.2	29	ABalppappp	229	0	0	0		0	0	0	0	0
264	1	253	81	-1	360	93	17.4	30	ABpraappap	-41	0	0	0		0	0	0	0	0
265	1	173	349	-1	327	179	25.0	33	ABarappapp	310	597	0	0		0	0	0	0	0
266	1	61	89	-1	560	163	11.5	29	ABprapapaa	222	0	0	0		0	0	0	0	0
267	1	3	161	-1	137	337	9.4	29	ABalapaapp	244	512	0	0		0	0	0	0	0
268	1	275	293	-1	343	376	22.8	30	ABplppaapa	260	234	0	0		0	0	0	0	0
269	1	327	107	-1	400	236	14.5	32	Ealpa	314	-187	0	0		0	0	0	0	0
270	1	217	90	-1	467	231	20.4	35	MSpapppp	348	996	0	0		0	0	0	0	0
271	1	230	377	-1	470	151	22.5	31	ABprppappa	299	1016	0	0		0	0	0	0	0
272	1	72	265	-1	360	232	21.2	30	MSpapapa	298	-27	0	0		0	0	0	0	0
273	1	86	115	-1	173	385	13.3	32	ABalpppapp	267	-196	0	0		0	0	0	0	0
274	1	151	32	-1	106	298	17.8	28	ABalaaaalp	243	183	0	0		0	0	0	0	0
275	1	239	209	-1	120	246	18.1	25	ABalpaapaaa	225	-908	0	0		0	0	0	0	0
276	1	35	138	-1	186	277	24.5	29	ABalpaaaap	-271	0	0	0		0	0	0	0	0
277	1	129	140	-1	245	358	16.3	28	MSapapap	220	908	0	0		0	0	0	0	0
278	1	196	85	-1	346	235	12.1	28	Ealaa	283	-386	0	0		0	0	0	0	0
279	1	100	281	-1	499	191	10.7	30	Dpppp	-47	0	0	0		0	0	0	0	0
280	1	40	71	-1	226	283	25.6	32	ABalpapaap	275	96	0	0		0	0	0	0	0
281	1	316	274	-1	566	231	22.9	30	ABprapppap	96	0	0	0		0	0	0	0	0
282	1	362	254	-1	387	204	24.7	30	ABprpappap	260	-1362	0	0		0	0	0	0	0
283	1	54	147	-1	355	280	13.5	27	MSaapaapp	248	463	0	0		0	0	0	0	0
284	1	92	284	-1	284	403	22.2	32	ABplpaaaap	-291	0	0	0		0	0	0	0	0
285	1	123	14	-1	377	183	9.5	27	MSpppppp	211	30	0	0		0	0	0	0	0
286	1	212	335	-1	252	354	12.1	27	ABalppppppa	680	0	0	0		0	0	0	0	0
287	1	322	269	-1	375	153	23.7	29	ABprpapaap	256	156	0	0		0	0	0	0	0
288	1	256	341	-1	237	143	5.5	29	ABarpapaaa	260	-837	0	0		0	0	0	0	0
289	1	190	72	-1	93	259	18.1	32	ABalaaaarl	-137	0	0	0		0	0	0	0	0
290	1	148	13	-1	459	326	7.8	30	Dappp	-3	0	0	0		0	0	0	0	0
291	1	78	28	-1	470	218	24.7	33	ABprppppaa	307	377	0	0		0	0	0	0	0
292	1	70	110	-1	104	216	13.1	28	ABalaaapal	263	-501	0	0		0	0	0	0	0
293	1	120	15	-1	196	163	9.6	29	ABalappppa	248	-371	0	0		0	0	0	0	0
294	1	175	343	-1	354	125	21.8	30	ABprpapapp	253	459	0	0		0	0	0	0	0
295	1	338	344	-1	498	386	19.9	28	ABplapppaa	276	1377	0	0		0	0	0	0	0
296	1	122	299	-1	516	300	16.5	32	Eplpp	300	300	0	0		0	0	0	0	0
297	1	317	57	-1	313	349	23.2	30	ABplpapapa	294	188	0	0		0	0	0	0	0
298	1	297	264	-1	497	302	5.3	37	Caaaa	376	1294	0	0		0	0	0	0	0
299	1	277	257	-1	474	164	6.8	28	ABarpppapp	265	-1874	0	0		0	0	0	0	0
300	1	12	376	-1	562	178	19.6	33	ABprappapp	326	-347	0	0		0	0	0	0	0
301	1	242	329	-1	474	190	20.2	30	Cppaap	355	0	0	0		0	0	0	0	0
302	1	123	298	-1	334	163	10.4	26	MSpppppa	223	51	0	0		0	0	0	0	0
303	1	160	319	-1	511	263	16.1	32	Eprpp	329	-34	0	0		0	0	0	0	0
304	1	42	336	-1	409	365	19.8	31	MSaapppp	418	0	0	0		0	0	0	0	0
305	1	259	122	-1	196	203	9.0	28	MSpaaaaa	263	-534	0	0		0	0	0	0	0
306	1	105	16	-1	224	200	5.4	29	ABarpaaaa	297	819	0	0		0	0	0	0	0
307	1	191	268	-1	98	261	15.2	30	ABalaaaala	306	301	0	0		0	0	0	0	0
308	1	298	198	-1	284	265	23.7	30	ABarapapap	451	0	0	0		0	0	0	0	0
309	1	333	359	-1	363	171	6.2	24	ABarpppaaa	243	748	0	0		0	0	0	0	0
310	1	11	8	-1	442	113	17.3	33	ABpraapppp	321	193	0	0		0	0	0	0	0
311	1	165	196	-1	326	261	21.6	29	ABarapapppp	295	-41	0	0		0	0	0	0	0
312	1	112	353	-1	572	325	24.6	33	Cpappv	282	-523	0	0		0	0	0	0	0
313	1	172	380	-1	267	159	20.5	29	ABprpapaaa	298	-1187	0	0		0	0	0	0	0
314	1	310	304	-1	444	385	6.5	33	ABarppapa	-29	0	0	0		0	0	0	0	0
315	1	293	33	-1	554	226	16.1	29	Cpppap	281	-367	0	0		0	0	0	0	0
316	1	243	38	-1	579	171	15.2	28	ABprapapap	263	-237	0	0		0	0	0	0	0
317	1	169	186	-1	218	359	24.7	30	ABalppapap	303	-319	0	0		0	0	0	0	0
318	1	111	328	-1	532	324	7.3	29	Caaapa	296	245	0	0		0	0	0	0	0
319	1	349	217	-1	430	378	23.9	29	ABplpppaaa	249	333	0	0		0	0	0	0	0
320	1	305	324	-1	301	230	24.9	32	ABarappaap	328	-415	0	0		0	0	0	0	0
321	1	80	124	-1	385	371	5.5	29	ABarppaaap	298	-614	0	0		0	0	0	0	0
322	1	103	347	-1	445	182	25.4	31	ABprppaapp	291	693	0	0		0	0	0	0	0
323	1	257	169	-1	273	240	20.3	30	ABarapappa	79	0	0	0		0	0	0	0	0
324	1	250	228	-1	243	181	25.4	32	ABarapppap	325	-562	0	0		0	0	0	0	0
325	1	140	248	-1	466	303	22.4	26	ABplpppppa	248	-78	0	0		0	0	0	0	0
326	1	143	185	-1	162	217	7.0	31	ABalapppaa	291	152	0	0		0	0	0	0	0
327	1	167	23	-1	152	134	17.1	29	ABalaappap	237	765	0	0		0	0	0	0	0
328	1	249	220	-1	235	305	19.1	29	ABalpapppa	-195	0	0	0		0	0	0	0	0
329	1	30	204	-1	175	193	24.5	29	ABaraaappp	265	-545	0	0		0	0	0	0	0
330	1	168	37	-1	287	202	14.6	33	MSpaapap	-165	0	0	0		0	0	0	0	0
331	1	320	276	-1	511	199	17.6	31	Cppapa	374	0	0	0		0	0	0	0	0
332	1	309	267	-1	381	372	25.4	35	ABplppaapp	296	660	0	0		0	0	0	0	0
333	1	194	172	-1	451	153	14.0	29	Dppap	295	507	0	0		0	0	0	0	0
334	1	314	222	-1	321	135	19.6	28	ABprpapapa	236	836	0	0		0	0	0	0	0
335	1	280	134	-1	433	428	15.6	30	ABplappaap	251	0	0	0		0	0	0	0	0
336	1	313	180	-1	201	173	24.6	28	ABarapppaa	59	0	0	0		0	0	0	0	0
337	1	130	160	-1	398	429	16.5	30	ABplappaaa	-120	0	0	0		0	0	0	0	0
338	1	328	44	-1	208	323	20.0	24	MSapaapa	200	935	0	0		0	0	0	0	0
339	1	306	368	-1	311	373	21.0	31	ABplpapaap	223	512	0	0		0	0	0	0	0
340	1	199	133	-1	342	114	14.5	29	ABprpaappa	242	1270	0	0		0	0	0	0	0
341	1	262	211	-1	275	153	24.0	28	ABarappppp	-264	0	0	0		0	0	0	0	0
342	1	372	75	-1	539	287	21.4	31	Cppppp	307	67	0	0		0	0	0	0	0
343	1	63	295	-1	405	169	24.3	29	ABprppaapa	289	-680	0	0		0	0	0	0	0
344	1	5	152	-1	233	306	23.2	28	ABalpappapa	106	0	0	0		0	0	0	0	0
345	1	290	239	-1	284	123	8.4	29	ABarpappap	287	83	0	0		0	0	0	0	0
346	0	365	-1	-1	171	140	21.9	22		239	0	0	0		0	0	0	0	0
347	1	94	345	-1	438	298	24.9	26	ABplpapppp	108	0	0	0		0	0	0	0	0
348	1	324	332	-1	509	301	11.5	32	Eplpa	322	1277	0	0		0	0	0	0	0
349	1	163	73	-1	594	220	20.5	30	ABprappppa	305	759	0	0		0	0	0	0	0
350	1	47	194	-1	208	143	17.8	22	ABpraaaaap	162	349	0	0		0	0	0	0	0
351	1	287	91	-1	218	110	16.2	29	ABpraaaapa	230	638	0	0		0	0	0	0	0
352	1	228	59	-1	542	197	24.5	36	ABprpppaap	338	-402	0	0		0	0	0	0	0
353	0	232	-1	-1	172	382	20.1	22		177	-889	0	0		0	0	0	0	0
354	1	337	219	-1	452	245	15.5	33	Ealpp	25	0	0	0		0	0	0	0	0
355	1	267	232	-1	352	129	7.5	29	ABarpapppp	154	0	0	0		0	0	0	0	0
356	1	81	86	-1	247	209	11.6	26	MSpaaaapp	199	464	0	0		0	0	0	0	0
357	1	127	291	-1	582	342	12.8	35	Caapa	-165	0	0	0		0	0	0	0	0
358	0	113	-1	-1	339	282	24.5	31		311	-484	0	0		0	0	0	0	0
359	1	19	367	-1	490	183	24.5	31	ABprpppaaa	266	-618	0	0		0	0	0	0	0
360	1	97	17	-1	521	252	20.2	31	Cppapp	-166	0	0	0		0	0	0	0	0
361	1	170	331	-1	469	237	12.4	32	Eprap	317	70	0	0		0	0	0	0	0
362	1	265	158	-1	432	208	5.3	34	Cpaaaa	339	163	0	0		0	0	0	0	0
363	1	373	301	-1	422	203	22.6	24	ABprpapppa	175	408	0	0		0	0	0	0	0
364	1	357	369	-1	357	206	23.5	32	ABprpappaa	240	-250	0	0		0	0	0	0	0
365	1	329	65	-1	535	316	25.6	34	ABplpppppp	104	0	0	0		0	0	0	0	0
366	1	271	203	-1	258	156	7.7	28	ABarpapaap	278	652	0	0		0	0	0	0	0
367	1	225	315	-1	449	338	24.3	27	ABplppppap	61	0	0	0		0	0	0	0	0
368	1	247	26	-1	374	393	23.0	32	ABplppappa	287	418	0	0		0	0	0	0	0
369	1	115	362	-1	484	345	18.7	30	Capapp	277	-1069	0	0		0	0	0	0	0
370	0	-1	-1	-1	477	332	22.0	22		-76	0	0	0		0	0	0	0	0
371	1	121	247	-1	232	171	23.1	32	ABarappppa	41	0	0	0		0	0	0	0	0
372	0	374	-1	-1	417	97	16.9	22		90	0	0	0		0	0	0	0	0
373	1	131	67	-1	222	326	16.2	25	MSapapaa	152	0	0	0		0	0	0	0	0
374	1	26	120	-1	207	282	19.5	33	ABalpaaapp	135	0	0	0		0	0	0	0	0
375	1	31	157	-1	152	184	15.4	28	MSppaaaa	687	0	0	0		0	0	0	0	0
376	1	371	323	-1	385	169	18.4	31	MSpppapp	92	0	0	0		0	0	0	0	0
377	1	200	378	-1	323	164	20.9	32	ABprpaaapp	42	0	0	0		0	0	0	0	0
378	0	-1	-1	-1	384	310	24.4	23		-129	0	0	0		0	0	0	0	0
379	1	13	46	-1	268	296	21.9	29	ABalpappapp	-266	0	0	0		0	0	0	0	0
380	1	377	382	-1	368	341	24.0	27	ABplpapapp	233	1098	0	0		0	0	0	0	0
381	0	378	-1	-1	505	340	24.0	27		217	86	0	0		0	0	0	0	0
382	1	379	384	-1	337	312	23.0	26	ABplpappaap	0	0	0	0		0	0	0	0	0
383	1	375	385	-1	521	295	24.0	27	ABprpppppp	0	0	0	0		0	0	0	0	0
