# Supplementary material for: The AP-2 Transcription Factor APTF-2 Is Required for Neuroblast and Epidermal Morphogenesis in Caenorhabditis elegans Embryogenesis
Source: PLoS Genet. 2016 May 13;12(5):e1006048. doi: 10.1371/journal.pgen.1006048 (PMC4866721; doi:10.1371/journal.pgen.1006048)
Supplement: S5 Text — (ZIP) [file pgen.1006048.s033.zip › nuclei/t155-nuclei]

1	1	4	195	-1	137	273	19.7	28	ABaraaaaaa	81	0	0	0		0	0	0	0	0
2	1	185	352	-1	164	238	21.8	30	ABaraaaaap	304	-1290	0	0		0	0	0	0	0
3	1	17	329	-1	212	383	9.5	29	ABplaapapa	209	0	0	0		0	0	0	0	0
4	1	36	216	-1	270	319	8.6	26	MSapappp	264	-782	0	0		0	0	0	0	0
5	1	243	192	-1	187	135	13.7	32	ABalaapppp	271	160	0	0		0	0	0	0	0
6	1	21	315	-1	175	295	19.9	30	ABalpaaapa	303	-336	0	0		0	0	0	0	0
7	1	117	211	-1	137	203	6.3	30	ABalappapp	291	0	0	0		0	0	0	0	0
8	1	310	170	-1	443	111	17.3	31	ABpraapppp	284	-1137	0	0		0	0	0	0	0
9	1	207	365	-1	256	206	20.5	26	MSppaapa	188	595	0	0		0	0	0	0	0
10	1	34	128	-1	287	422	12.4	30	ABplaappap	-35	0	0	0		0	0	0	0	0
11	1	139	204	-1	208	368	15.7	27	ABplpaapaa	275	238	0	0		0	0	0	0	0
12	1	133	303	-1	193	352	6.6	29	ABplaapaap	-178	0	0	0		0	0	0	0	0
13	1	290	356	-1	457	323	7.7	29	Dappp	287	956	0	0		0	0	0	0	0
14	1	285	286	-1	378	182	9.5	29	MSpppppp	342	0	0	0		0	0	0	0	0
15	1	293	334	-1	196	168	8.8	28	ABalappppa	233	-78	0	0		0	0	0	0	0
16	1	306	180	-1	223	203	5.4	30	ABarpaaaa	289	-587	0	0		0	0	0	0	0
17	1	360	94	-1	521	252	20.4	30	Cppapp	299	187	0	0		0	0	0	0	0
18	1	197	75	-1	265	365	5.7	28	ABplaaapap	-471	0	0	0		0	0	0	0	0
19	1	88	26	-1	223	221	15.5	31	ABaraappap	312	231	0	0		0	0	0	0	0
20	1	137	125	-1	455	367	14.8	30	Capapa	-156	0	0	0		0	0	0	0	0
21	1	135	77	-1	239	185	18.6	27	MSppapaa	278	201	0	0		0	0	0	0	0
22	0	83	-1	-1	183	203	15.5	26		202	0	0	0		0	0	0	0	0
23	1	327	326	-1	145	138	17.5	28	ABalaappap	276	40	0	0		0	0	0	0	0
24	1	170	80	-1	219	411	13.2	28	ABplpaapap	-369	0	0	0		0	0	0	0	0
25	1	43	281	-1	250	415	11.7	24	ABplaappaa	-391	0	0	0		0	0	0	0	0
26	1	368	2	-1	376	398	22.5	32	ABplppappa	297	1150	0	0		0	0	0	0	0
27	1	245	31	-1	307	408	18.5	30	ABplppaaaa	419	0	0	0		0	0	0	0	0
28	1	291	370	-1	468	219	25.6	32	ABprppppaa	320	-740	0	0		0	0	0	0	0
29	1	24	24	-1	185	255	14.3	29	ABaraapaap	-138	0	0	0		0	0	0	0	0
30	1	49	13	-1	299	374	6.5	28	ABplaaappa	-443	0	0	0		0	0	0	0	0
31	1	47	363	-1	391	132	10.6	30	ABprapaaaa	288	172	0	0		0	0	0	0	0
32	1	274	11	-1	108	305	17.6	29	ABalaaaalp	282	453	0	0		0	0	0	0	0
33	1	315	332	-1	553	224	16.4	30	Cpppap	304	-109	0	0		0	0	0	0	0
34	1	248	19	-1	129	342	18.4	35	ABalppaaap	255	0	0	0		0	0	0	0	0
35	1	92	191	-1	129	219	18.4	27	ABaraaaapa	227	63	0	0		0	0	0	0	0
36	1	26	33	-1	544	151	16.8	29	ABprappapa	274	-113	0	0		0	0	0	0	0
37	1	330	279	-1	283	201	15.2	32	MSpaapap	215	0	0	0		0	0	0	0	0
38	1	316	132	-1	579	173	15.1	29	ABprapapap	32	0	0	0		0	0	0	0	0
39	1	115	122	-1	483	384	23.7	31	ABplpppaap	314	-751	0	0		0	0	0	0	0
40	1	255	254	-1	304	373	16.0	24	MSappapa	213	130	0	0		0	0	0	0	0
41	1	94	119	-1	256	244	13.8	28	MSpaapaa	175	0	0	0		0	0	0	0	0
42	1	233	145	-1	416	352	9.7	28	Dappa	270	-17	0	0		0	0	0	0	0
43	1	6	241	-1	335	374	7.2	28	ABplapaaaa	271	-90	0	0		0	0	0	0	0
44	1	338	99	-1	206	329	20.3	25	MSapaapa	300	0	0	0		0	0	0	0	0
45	1	78	124	-1	418	351	24.9	26	ABplppppaa	228	-173	0	0		0	0	0	0	0
46	1	379	293	-1	267	306	22.5	28	ABalpappapp	279	72	0	0		0	0	0	0	0
47	1	33	209	-1	115	183	13.7	28	ABalaaappl	233	183	0	0		0	0	0	0	0
48	1	200	263	-1	293	143	6.6	24	ABarpappaa	204	-264	0	0		0	0	0	0	0
49	1	140	369	-1	383	424	20.2	30	ABplppapap	299	-251	0	0		0	0	0	0	0
50	1	105	371	-1	103	205	16.5	30	ABalaaapar	108	0	0	0		0	0	0	0	0
51	1	65	208	-1	217	278	22.2	29	ABalpappaa	732	0	0	0		0	0	0	0	0
52	1	7	221	-1	332	361	11.6	32	Daaa	149	0	0	0		0	0	0	0	0
53	1	22	327	-1	423	153	5.7	30	ABarpppapa	306	-142	0	0		0	0	0	0	0
54	1	25	179	-1	548	207	21.8	31	ABprapppaa	301	460	0	0		0	0	0	0	0
55	1	19	35	-1	230	123	20.1	32	ABpraaapap	234	0	0	0		0	0	0	0	0
56	1	157	68	-1	324	332	14.3	27	MSappaap	-167	0	0	0		0	0	0	0	0
57	1	297	42	-1	313	353	22.7	28	ABplpapapa	273	-1254	0	0		0	0	0	0	0
58	1	182	142	-1	207	287	16.4	27	ABaraapapaa	212	455	0	0		0	0	0	0	0
59	1	352	136	-1	536	200	25.2	33	ABprpppaap	335	-106	0	0		0	0	0	0	0
60	1	251	207	-1	223	241	4.8	27	ABarpaaapa	278	-57	0	0		0	0	0	0	0
61	1	153	156	-1	125	337	12.4	30	ABalapaapa	266	-758	0	0		0	0	0	0	0
62	1	202	206	-1	247	245	16.6	32	ABaraapppa	317	-734	0	0		0	0	0	0	0
63	1	107	129	-1	172	214	12.0	29	ABaraappaa	226	-148	0	0		0	0	0	0	0
64	1	54	182	-1	241	303	15.1	26	ABaraapapap	469	0	0	0		0	0	0	0	0
65	1	365	302	-1	533	322	26.3	32	ABplpppppp	309	105	0	0		0	0	0	0	0
66	1	90	213	-1	291	215	11.2	31	MSpaaapp	-163	0	0	0		0	0	0	0	0
67	1	373	95	-1	222	330	16.2	26	MSapapaa	246	-109	0	0		0	0	0	0	0
68	1	176	135	-1	200	207	12.2	25	MSpaaaapa	209	476	0	0		0	0	0	0	0
69	1	87	320	-1	333	225	17.4	28	MSpapaapa	199	154	0	0		0	0	0	0	0
70	1	85	186	-1	242	178	13.5	28	MSppappa	30	0	0	0		0	0	0	0	0
71	1	280	152	-1	223	284	25.5	32	ABalpapaap	-29	0	0	0		0	0	0	0	0
72	1	289	85	-1	89	262	17.7	32	ABalaaaarl	271	174	0	0		0	0	0	0	0
73	1	349	21	-1	593	223	20.5	31	ABprappppa	277	329	0	0		0	0	0	0	0
74	1	113	8	-1	312	260	14.2	26	MSaapaapa	-115	0	0	0		0	0	0	0	0
75	1	342	328	-1	541	291	21.2	30	Cppppp	296	888	0	0		0	0	0	0	0
76	0	3	-1	-1	120	232	10.1	24		153	0	0	0		0	0	0	0	0
77	1	224	243	-1	550	383	18.3	29	ABplapappp	275	54	0	0		0	0	0	0	0
78	1	55	153	-1	207	150	20.6	32	ABpraaapaa	288	777	0	0		0	0	0	0	0
79	1	98	283	-1	416	120	21.9	32	ABprppapaa	318	657	0	0		0	0	0	0	0
80	1	111	316	-1	240	100	17.2	30	ABpraaaapp	21	0	0	0		0	0	0	0	0
81	1	264	55	-1	356	96	17.3	30	ABpraappap	293	296	0	0		0	0	0	0	0
82	1	10	123	-1	355	393	8.5	29	ABplapaaap	55	0	0	0		0	0	0	0	0
83	1	131	20	-1	153	278	7.6	27	ABalapapap	287	0	0	0		0	0	0	0	0
84	1	84	138	-1	172	386	16.4	31	ABalpppapa	276	-7	0	0		0	0	0	0	0
85	1	278	96	-1	345	229	12.8	28	Ealaa	271	821	0	0		0	0	0	0	0
86	1	356	64	-1	252	212	11.6	28	MSpaaaapp	139	0	0	0		0	0	0	0	0
87	1	80	117	-1	164	345	7.8	29	ABalapappp	254	100	0	0		0	0	0	0	0
88	1	228	144	-1	170	351	14.5	28	ABalppppaa	130	0	0	0		0	0	0	0	0
89	1	266	251	-1	562	166	11.4	29	ABprapapaa	185	0	0	0		0	0	0	0	0
90	1	270	165	-1	470	230	21.0	34	MSpapppp	341	-546	0	0		0	0	0	0	0
91	1	351	353	-1	211	120	16.5	32	ABpraaaapa	279	-356	0	0		0	0	0	0	0
92	1	189	127	-1	381	274	8.9	32	Earap	324	533	0	0		0	0	0	0	0
93	1	104	319	-1	508	325	21.5	33	Capppp	323	154	0	0		0	0	0	0	0
94	1	149	54	-1	355	390	13.4	26	Dapaa	76	0	0	0		0	0	0	0	0
95	1	260	291	-1	384	295	12.6	31	Earpa	303	437	0	0		0	0	0	0	0
96	1	96	298	-1	265	383	9.3	29	ABalppppppp	258	-207	0	0		0	0	0	0	0
97	1	93	114	-1	246	133	11.6	30	ABpraapapp	190	0	0	0		0	0	0	0	0
98	1	52	250	-1	148	238	24.7	32	ABaraaappa	319	35	0	0		0	0	0	0	0
99	1	9	146	-1	108	266	11.8	25	ABalapaaaa	231	35	0	0		0	0	0	0	0
100	1	250	314	-1	364	163	17.8	26	MSpppapa	214	-1162	0	0		0	0	0	0	0
101	1	109	190	-1	171	185	8.5	26	ABalapppap	201	0	0	0		0	0	0	0	0
102	1	126	295	-1	112	229	21.3	31	ABalaaaarr	89	0	0	0		0	0	0	0	0
103	1	87	234	-1	377	234	17.3	27	MSpapaapp	191	787	0	0		0	0	0	0	0
104	1	195	88	-1	433	235	10.9	34	Epraa	328	466	0	0		0	0	0	0	0
105	1	129	118	-1	164	248	10.1	26	MSaaaaapa	322	0	0	0		0	0	0	0	0
106	1	177	173	-1	147	331	23.2	32	ABalpaappp	31	0	0	0		0	0	0	0	0
107	1	269	301	-1	402	239	14.4	32	Ealpa	321	553	0	0		0	0	0	0	0
108	1	77	100	-1	238	357	8.0	30	ABplaapapp	63	0	0	0		0	0	0	0	0
109	1	261	166	-1	432	283	13.4	32	Earpp	324	572	0	0		0	0	0	0	0
110	1	292	109	-1	101	223	12.7	28	ABalaaapal	277	-191	0	0		0	0	0	0	0
111	1	12	347	-1	342	306	17.8	29	MSaapapp	295	1507	0	0		0	0	0	0	0
112	1	45	354	-1	479	114	16.5	28	ABprapaapp	268	-475	0	0		0	0	0	0	0
113	1	215	43	-1	404	319	4.7	30	ABarppaapa	293	375	0	0		0	0	0	0	0
114	1	242	247	-1	156	313	9.0	27	ABalapappa	42	0	0	0		0	0	0	0	0
115	1	273	253	-1	176	383	12.7	31	ABalpppapp	-188	0	0	0		0	0	0	0	0
116	1	130	147	-1	364	425	13.5	30	ABplaapppp	142	0	0	0		0	0	0	0	0
117	1	241	116	-1	513	163	23.3	32	ABprppappp	323	1825	0	0		0	0	0	0	0
118	1	31	168	-1	609	292	20.4	33	Cpappd	320	-11	0	0		0	0	0	0	0
119	1	159	171	-1	601	199	14.5	28	ABprapappa	236	1005	0	0		0	0	0	0	0
120	1	374	105	-1	206	286	19.4	33	ABalpaaapp	285	-499	0	0		0	0	0	0	0
121	1	120	340	-1	566	256	18.5	31	Cppppa	269	212	0	0		0	0	0	0	0
122	1	305	294	-1	201	204	8.7	27	MSpaaaaa	278	179	0	0		0	0	0	0	0
123	1	79	60	-1	260	127	15.6	32	ABpraaappa	183	0	0	0		0	0	0	0	0
124	1	321	271	-1	381	369	5.5	30	ABarppaaap	277	536	0	0		0	0	0	0	0
125	1	124	69	-1	138	226	12.4	30	MSaaaaaa	111	0	0	0		0	0	0	0	0
126	1	121	39	-1	155	239	13.5	32	ABaraapaaa	261	96	0	0		0	0	0	0	0
127	1	14	167	-1	176	156	18.6	30	ABpraaaaaa	138	0	0	0		0	0	0	0	0
128	1	214	280	-1	139	298	13.9	29	MSapaaaa	292	700	0	0		0	0	0	0	0
129	1	238	267	-1	530	241	6.2	32	Cpaapa	279	154	0	0		0	0	0	0	0
130	1	44	242	-1	360	159	14.5	31	Dpaa	262	128	0	0		0	0	0	0	0
131	1	82	71	-1	202	233	20.7	30	ABarapaapa	306	-956	0	0		0	0	0	0	0
132	1	193	272	-1	184	154	6.1	30	ABpraapaaa	-252	0	0	0		0	0	0	0	0
133	1	340	214	-1	338	116	14.7	29	ABprpaappa	-7	0	0	0		0	0	0	0	0
134	1	335	102	-1	431	433	14.8	29	ABplappaap	279	445	0	0		0	0	0	0	0
135	1	162	76	-1	222	142	13.7	30	ABpraapapa	-132	0	0	0		0	0	0	0	0
136	1	127	376	-1	302	311	5.2	28	ABplaaaapp	234	336	0	0		0	0	0	0	0
137	1	64	185	-1	262	285	5.1	28	ABplaaaapa	262	317	0	0		0	0	0	0	0
138	1	276	133	-1	182	281	24.5	29	ABalpaaaap	274	675	0	0		0	0	0	0	0
139	1	112	174	-1	316	161	13.7	27	MSppppap	254	818	0	0		0	0	0	0	0
140	1	277	257	-1	246	361	16.5	27	MSapapap	246	-68	0	0		0	0	0	0	0
141	1	190	258	-1	258	227	25.1	30	ABarappaaa	314	0	0	0		0	0	0	0	0
142	1	249	330	-1	192	232	24.2	30	ABarapaaaa	237	994	0	0		0	0	0	0	0
143	1	174	274	-1	276	173	6.0	27	ABarpapapa	237	375	0	0		0	0	0	0	0
144	1	39	164	-1	381	330	7.4	27	MSappppp	268	0	0	0		0	0	0	0	0
145	1	42	97	-1	128	184	10.5	28	ABalappapa	71	0	0	0		0	0	0	0	0
146	1	227	300	-1	308	150	16.5	29	MSppppaa	272	316	0	0		0	0	0	0	0
147	1	283	313	-1	353	276	13.6	27	MSaapaapp	422	0	0	0		0	0	0	0	0
148	1	97	378	-1	210	296	7.0	31	ABplaaaaap	220	-191	0	0		0	0	0	0	0
149	1	216	15	-1	420	184	20.1	33	MSpapppa	-37	0	0	0		0	0	0	0	0
150	1	108	224	-1	265	226	8.3	29	MSpaaapa	-56	0	0	0		0	0	0	0	0
151	1	169	84	-1	147	176	22.2	29	ABalaapaap	290	-117	0	0		0	0	0	0	0
152	1	344	65	-1	233	308	23.2	27	ABalpappapa	223	738	0	0		0	0	0	0	0
153	1	179	82	-1	489	423	16.4	30	ABplapapap	229	0	0	0		0	0	0	0	0
154	1	2	366	-1	387	212	20.4	29	MSpppaap	194	508	0	0		0	0	0	0	0
155	1	259	344	-1	447	251	25.1	30	ABprpapppp	308	698	0	0		0	0	0	0	0
156	1	35	91	-1	120	183	19.4	26	ABalaapaaa	24	0	0	0		0	0	0	0	0
157	1	375	306	-1	151	189	15.4	28	MSppaaaa	74	0	0	0		0	0	0	0	0
158	1	362	377	-1	430	205	5.3	33	Cpaaaa	338	636	0	0		0	0	0	0	0
159	1	63	78	-1	141	155	13.7	28	ABalaaappr	205	0	0	0		0	0	0	0	0
160	1	337	44	-1	397	431	16.3	29	ABplappaaa	237	0	0	0		0	0	0	0	0
161	1	267	273	-1	133	341	9.4	30	ABalapaapp	214	0	0	0		0	0	0	0	0
162	1	50	259	-1	230	316	10.2	26	MSapappa	-6	0	0	0		0	0	0	0	0
163	1	40	289	-1	263	228	5.4	27	ABarpaaapp	275	148	0	0		0	0	0	0	0
164	1	171	360	-1	128	297	22.3	31	ABalpaappa	277	-1301	0	0		0	0	0	0	0
165	1	13	74	-1	378	414	8.5	26	ABplapaapa	238	315	0	0		0	0	0	0	0
166	0	172	-1	-1	121	286	9.2	24		187	0	0	0		0	0	0	0	0
167	1	262	311	-1	405	421	11.2	30	ABplapaapp	322	0	0	0		0	0	0	0	0
168	1	236	233	-1	482	267	21.7	30	ABprpppppa	258	24	0	0		0	0	0	0	0
169	1	323	10	-1	272	244	20.5	31	ABarapappa	158	0	0	0		0	0	0	0	0
170	1	163	219	-1	163	279	17.8	29	ABalpaapapa	373	0	0	0		0	0	0	0	0
171	1	194	172	-1	338	267	16.8	26	MSaapapa	114	0	0	0		0	0	0	0	0
172	1	333	175	-1	451	152	14.2	29	Dppap	289	242	0	0		0	0	0	0	0
173	1	38	130	-1	325	416	12.9	30	ABplaapppa	242	471	0	0		0	0	0	0	0
174	1	257	239	-1	306	287	16.6	26	MSaapaaap	201	223	0	0		0	0	0	0	0
175	1	118	349	-1	292	130	21.5	30	ABprpaaapa	253	-160	0	0		0	0	0	0	0
176	1	134	143	-1	257	280	10.3	31	MSaaapap	256	-139	0	0		0	0	0	0	0
177	0	208	-1	-1	316	412	15.9	20		14	0	0	0		0	0	0	0	0
178	1	66	149	-1	492	369	14.6	30	Cappap	222	0	0	0		0	0	0	0	0
179	1	239	184	-1	277	109	14.4	27	ABpraaapppa	209	448	0	0		0	0	0	0	0
180	1	336	367	-1	191	177	25.1	30	ABarapppaa	280	307	0	0		0	0	0	0	0
181	1	210	337	-1	447	411	9.6	28	ABplappapa	272	1647	0	0		0	0	0	0	0
182	1	5	131	-1	383	127	20.4	30	ABprppaaaa	307	-1140	0	0		0	0	0	0	0
183	1	166	32	-1	294	95	18.5	30	ABprpaapap	36	0	0	0		0	0	0	0	0
184	1	188	12	-1	546	362	23.5	32	ABplappppp	255	-640	0	0		0	0	0	0	0
185	1	326	177	-1	160	222	7.1	31	ABalapppaa	159	0	0	0		0	0	0	0	0
186	1	317	5	-1	219	368	24.5	30	ABalppapap	293	672	0	0		0	0	0	0	0
187	1	100	57	-1	218	364	18.6	30	ABplpaaaaa	276	463	0	0		0	0	0	0	0
188	1	209	30	-1	139	370	14.0	28	ABalpppaap	267	240	0	0		0	0	0	0	0
189	1	11	25	-1	371	271	19.5	31	MSpapapp	294	-41	0	0		0	0	0	0	0
190	1	73	308	-1	402	319	25.5	27	ABplpapppa	182	607	0	0		0	0	0	0	0
191	1	70	310	-1	273	172	17.7	27	MSppapap	273	-254	0	0		0	0	0	0	0
192	1	226	361	-1	563	263	7.7	32	Cpaapp	311	971	0	0		0	0	0	0	0
193	1	51	205	-1	269	370	23.5	29	ABalpapapp	129	0	0	0		0	0	0	0	0
194	1	350	107	-1	202	141	17.8	29	ABpraaaaap	253	-85	0	0		0	0	0	0	0
195	1	196	266	-1	584	215	10.8	29	ABarpppppp	293	350	0	0		0	0	0	0	0
196	1	311	292	-1	328	267	21.8	27	ABarapapppp	242	-719	0	0		0	0	0	0	0
197	1	95	268	-1	381	226	5.3	30	ABarpaappp	286	106	0	0		0	0	0	0	0
198	1	308	368	373	286	271	23.9	30	ABarapapap	251	446	0	0		0	0	0	0	0
199	1	81	92	-1	317	250	10.7	26	MSaaappp	25	0	0	0		0	0	0	0	0
200	1	144	372	-1	291	331	15.3	29	MSappaaa	209	-548	0	0		0	0	0	0	0
201	1	234	37	-1	415	373	15.2	30	Capaaa	289	572	0	0		0	0	0	0	0
202	1	41	111	-1	286	258	12.4	24	MSaaappa	109	0	0	0		0	0	0	0	0
203	1	366	336	-1	255	155	7.7	29	ABarpapaap	271	744	0	0		0	0	0	0	0
204	1	329	151	-1	169	202	24.3	29	ABaraaappp	125	0	0	0		0	0	0	0	0
205	1	254	169	-1	196	271	4.3	30	ABplaaaaaa	293	-103	0	0		0	0	0	0	0
206	1	237	34	-1	508	136	15.1	29	ABprappaaa	297	426	0	0		0	0	0	0	0
207	1	74	155	-1	525	407	19.7	30	ABplappppa	306	0	0	0		0	0	0	0	0
208	1	257	350	-1	280	306	18.3	27	MSaapaaaa	189	1795	0	0		0	0	0	0	0
209	1	275	238	-1	121	251	17.8	25	ABalpaapaaa	-131	0	0	0		0	0	0	0	0
210	1	141	52	-1	478	347	24.2	30	ABplpppapa	273	-46	0	0		0	0	0	0	0
211	1	341	248	-1	267	164	23.3	29	ABarappppp	292	-35	0	0		0	0	0	0	0
212	1	206	28	-1	393	134	6.9	28	ABarpppaap	285	-83	0	0		0	0	0	0	0
213	1	15	63	-1	388	101	14.4	29	ABpraapppa	51	0	0	0		0	0	0	0	0
214	1	165	312	-1	450	174	10.6	29	Dpppa	267	275	0	0		0	0	0	0	0
215	1	211	66	-1	233	238	8.3	28	MSaaaapa	178	0	0	0		0	0	0	0	0
216	1	148	62	-1	176	357	23.5	31	ABalppapaa	311	-246	0	0		0	0	0	0	0
217	1	319	212	-1	426	387	24.0	29	ABplpppaaa	252	-248	0	0		0	0	0	0	0
218	1	27	270	-1	267	387	13.2	28	ABplpaappa	16	0	0	0		0	0	0	0	0
219	1	354	104	-1	455	243	15.6	34	Ealpp	341	199	0	0		0	0	0	0	0
220	1	328	73	-1	231	309	19.2	29	ABalpapppa	471	0	0	0		0	0	0	0	0
221	1	173	338	-1	529	171	8.8	30	ABarpppppa	239	260	0	0		0	0	0	0	0
222	1	334	307	-1	314	136	20.2	25	ABprpapapa	201	-454	0	0		0	0	0	0	0
223	1	192	220	-1	314	308	20.3	30	ABalpappppp	179	0	0	0		0	0	0	0	0
224	1	150	246	-1	601	231	15.6	29	ABprapappp	276	214	0	0		0	0	0	0	0
225	1	62	265	-1	233	244	19.8	26	ABarapaappa	102	0	0	0		0	0	0	0	0
226	1	102	290	-1	586	264	23.5	32	ABprappppp	319	17	0	0		0	0	0	0	0
227	1	203	276	-1	232	407	18.6	31	ABplpaaapa	117	0	0	0		0	0	0	0	0
228	1	324	141	-1	240	186	25.5	32	ABarapppap	92	0	0	0		0	0	0	0	0
229	1	221	101	-1	404	171	14.3	33	Dpap	285	-627	0	0		0	0	0	0	0
230	1	180	215	-1	241	340	23.6	31	ABalpapapa	69	0	0	0		0	0	0	0	0
231	1	212	225	-1	516	393	9.7	32	ABarppapp	66	0	0	0		0	0	0	0	0
232	1	355	317	-1	349	133	7.5	30	ABarpapppp	253	397	0	0		0	0	0	0	0
233	1	46	53	-1	194	356	9.8	30	ABalppppap	119	0	0	0		0	0	0	0	0
234	1	168	93	-1	221	161	8.6	29	ABalappppp	198	205	0	0		0	0	0	0	0
235	1	20	176	-1	291	266	8.8	28	MSaaaapp	267	0	0	0		0	0	0	0	0
236	1	58	22	-1	297	334	9.5	26	MSapppap	228	78	0	0		0	0	0	0	0
237	1	231	374	-1	284	348	20.2	29	ABplpapaaa	27	0	0	0		0	0	0	0	0
238	1	187	297	-1	140	165	18.5	26	ABalaappaa	-26	0	0	0		0	0	0	0	0
239	1	345	309	-1	278	123	8.5	29	ABarpappap	284	461	0	0		0	0	0	0	0
240	1	122	112	-1	289	159	11.9	25	MSppappp	241	660	0	0		0	0	0	0	0
241	0	370	-1	-1	479	342	22.5	24		155	-88	0	0		0	0	0	0	0
242	1	199	201	-1	121	255	8.7	29	ABalappaap	-27	0	0	0		0	0	0	0	0
243	1	246	288	-1	191	315	24.4	30	ABalpapaaa	294	-110	0	0		0	0	0	0	0
244	1	76	7	-1	399	379	11.7	28	Dapap	245	-143	0	0		0	0	0	0	0
245	1	32	262	-1	268	294	13.6	31	ABaraapapp	302	243	0	0		0	0	0	0	0
246	1	116	230	-1	529	355	16.7	31	Capppa	285	-235	0	0		0	0	0	0	0
247	1	371	134	-1	222	173	23.5	32	ABarappppa	290	-100	0	0		0	0	0	0	0
248	1	325	183	-1	465	305	22.4	29	ABplpppppa	449	0	0	0		0	0	0	0	0
249	1	48	178	-1	484	417	11.2	29	ABplapapaa	265	1044	0	0		0	0	0	0	0
250	1	164	110	-1	186	311	15.7	28	ABalpaapapp	281	435	0	0		0	0	0	0	0
251	1	147	17	-1	341	421	20.4	30	ABplppapaa	301	0	0	0		0	0	0	0	0
252	1	1	325	-1	332	106	9.4	28	ABarpapppa	251	-1432	0	0		0	0	0	0	0
253	1	72	113	-1	315	123	11.2	26	ABpraappaa	131	0	0	0		0	0	0	0	0
254	1	282	157	-1	384	215	25.4	31	ABprpappap	308	318	0	0		0	0	0	0	0
255	1	217	46	-1	148	263	15.4	26	ABalpaapaap	-356	0	0	0		0	0	0	0	0
256	1	161	275	-1	445	339	4.5	29	ABarppaapp	287	-1000	0	0		0	0	0	0	0
257	1	299	345	-1	474	160	7.0	28	ABarpppapp	238	1241	0	0		0	0	0	0	0
258	1	239	197	-1	298	106	13.3	27	ABpraaapppp	214	781	0	0		0	0	0	0	0
259	1	30	235	-1	521	188	13.7	30	Cpppaa	286	-724	0	0		0	0	0	0	0
260	1	56	162	-1	466	364	11.0	30	Cappaa	310	821	0	0		0	0	0	0	0
261	1	61	348	-1	288	319	25.4	32	ABplpappaaa	212	150	0	0		0	0	0	0	0
262	1	57	299	-1	322	347	5.2	28	ABplaaappp	284	-133	0	0		0	0	0	0	0
263	1	75	56	-1	217	275	11.0	31	MSaaapaa	234	761	0	0		0	0	0	0	0
264	1	298	16	-1	496	301	5.3	37	Caaaa	375	371	0	0		0	0	0	0	0
265	1	272	83	-1	363	234	21.1	29	MSpapapa	242	0	0	0		0	0	0	0	0
266	1	175	380	-1	271	130	18.9	29	ABprpaapaa	112	0	0	0		0	0	0	0	0
267	1	332	86	-1	381	372	25.4	37	ABplppaapp	373	954	0	0		0	0	0	0	0
268	1	307	61	-1	98	272	14.6	29	ABalaaaala	294	1054	0	0		0	0	0	0	0
269	1	287	98	-1	375	157	23.8	29	ABprpapaap	291	874	0	0		0	0	0	0	0
270	1	213	226	-1	359	352	19.2	31	MSaapppa	181	0	0	0		0	0	0	0	0
271	1	132	321	-1	245	245	22.6	29	ABarapapaa	289	-336	0	0		0	0	0	0	0
272	1	103	120	-1	329	140	24.5	34	ABprpaaaap	337	-863	0	0		0	0	0	0	0
273	1	69	29	-1	430	103	12.1	26	ABprapaapa	-189	0	0	0		0	0	0	0	0
274	1	281	193	-1	562	237	23.1	29	ABprapppap	279	-594	0	0		0	0	0	0	0
275	1	223	357	-1	556	334	9.4	31	Caaapp	155	0	0	0		0	0	0	0	0
276	1	331	236	-1	512	197	17.7	31	Cppapa	-103	0	0	0		0	0	0	0	0
277	1	219	103	-1	295	369	13.6	28	MSapppaa	265	885	0	0		0	0	0	0	0
278	1	114	70	-1	593	345	16.5	33	Caappd	321	69	0	0		0	0	0	0	0
279	1	29	232	-1	188	222	17.9	34	ABaraaapap	325	764	0	0		0	0	0	0	0
280	1	59	240	-1	585	352	21.1	32	Caappv	185	0	0	0		0	0	0	0	0
281	1	279	282	-1	498	187	10.6	29	Dpppp	278	-690	0	0		0	0	0	0	0
282	1	99	137	-1	132	347	16.1	30	ABalpppaaa	300	247	0	0		0	0	0	0	0
283	1	240	199	-1	519	370	21.7	29	ABplapppap	278	101	0	0		0	0	0	0	0
284	1	284	58	-1	288	407	21.6	33	ABplpaaaap	318	1663	0	0		0	0	0	0	0
285	1	160	264	-1	337	237	5.4	29	ABarpaappa	48	0	0	0		0	0	0	0	0
286	1	186	200	-1	185	319	12.3	28	MSapaaap	-65	0	0	0		0	0	0	0	0
287	1	106	217	-1	197	396	19.8	31	ABalppaapp	307	293	0	0		0	0	0	0	0
288	1	167	379	-1	111	295	11.8	28	ABalapaaap	271	-270	0	0		0	0	0	0	0
289	1	256	23	-1	472	291	14.1	31	Eplap	316	1849	0	0		0	0	0	0	0
290	1	218	126	-1	419	322	21.7	35	MSpappa	353	-46	0	0		0	0	0	0	0
291	1	357	324	-1	581	345	12.6	34	Caapa	310	451	0	0		0	0	0	0	0
292	1	28	50	-1	438	141	23.3	29	ABprppapap	61	0	0	0		0	0	0	0	0
293	1	268	140	-1	341	379	22.7	30	ABplppaapa	264	549	0	0		0	0	0	0	0
294	1	8	158	-1	311	245	19.3	31	MSpapaaa	-119	0	0	0		0	0	0	0	0
295	1	343	139	-1	400	172	24.1	30	ABprppaapa	260	-65	0	0		0	0	0	0	0
296	1	252	229	-1	397	142	15.7	27	Dppaa	256	444	0	0		0	0	0	0	0
297	1	138	181	-1	322	162	5.5	27	ABarpapapp	262	0	0	0		0	0	0	0	0
298	1	302	87	-1	331	167	10.8	28	MSpppppa	272	-498	0	0		0	0	0	0	0
299	1	296	278	-1	512	299	17.2	31	Eplpp	314	-264	0	0		0	0	0	0	0
300	1	86	362	-1	526	410	15.9	28	ABplapappa	260	375	0	0		0	0	0	0	0
301	1	363	237	-1	425	203	23.4	29	ABprpapppa	297	386	0	0		0	0	0	0	0
302	0	358	-1	-1	337	286	24.7	31		312	261	0	0		0	0	0	0	0
303	1	183	335	-1	288	237	16.6	30	ABaraapppp	99	0	0	0		0	0	0	0	0
304	1	314	323	-1	440	382	6.4	33	ABarppapa	332	1041	0	0		0	0	0	0	0
305	1	71	218	-1	331	107	19.8	32	ABprpaappp	275	1491	0	0		0	0	0	0	0
306	1	110	90	-1	156	285	22.7	30	ABalpaaaaa	239	525	0	0		0	0	0	0	0
307	1	68	115	-1	172	157	15.4	29	ABalaapppa	204	0	0	0		0	0	0	0	0
308	1	53	18	-1	454	419	17.8	30	ABplappapp	295	168	0	0		0	0	0	0	0
309	1	263	188	-1	236	386	21.7	27	ABalppappp	238	669	0	0		0	0	0	0	0
310	1	204	287	-1	369	307	21.3	31	MSaappa	71	0	0	0		0	0	0	0	0
311	1	191	106	-1	437	406	22.4	33	ABplppappp	329	-458	0	0		0	0	0	0	0
312	0	346	-1	-1	173	146	21.8	22		42	0	0	0		0	0	0	0	0
313	0	353	-1	-1	171	387	20.2	22		158	-950	0	0		0	0	0	0	0
314	1	146	72	-1	469	173	16.8	30	Cppaaa	303	903	0	0		0	0	0	0	0
315	1	367	89	-1	446	347	24.2	28	ABplppppap	135	0	0	0		0	0	0	0	0
316	1	198	227	-1	202	240	9.2	25	MSaaaaapp	216	-536	0	0		0	0	0	0	0
317	1	101	261	-1	458	269	9.5	32	Eplaa	323	-14	0	0		0	0	0	0	0
318	1	143	244	-1	206	118	10.1	33	ABpraapaap	74	0	0	0		0	0	0	0	0
319	1	303	331	-1	513	259	16.3	33	Eprpp	325	653	0	0		0	0	0	0	0
320	1	67	305	-1	338	284	9.7	30	Earaa	233	720	0	0		0	0	0	0	0
321	1	151	150	-1	340	327	8.3	26	MSappppa	379	0	0	0		0	0	0	0	0
322	1	184	47	-1	479	124	9.5	34	ABarppppa	348	-597	0	0		0	0	0	0	0
323	1	376	45	-1	386	170	19.1	30	MSpppapp	270	638	0	0		0	0	0	0	0
324	1	320	358	-1	298	232	25.0	32	ABarappaap	59	0	0	0		0	0	0	0	0
325	1	128	359	-1	342	309	4.4	28	ABarppaaaa	6	0	0	0		0	0	0	0	0
326	1	37	296	-1	248	130	23.0	31	ABprpaaaaa	296	357	0	0		0	0	0	0	0
327	1	23	252	-1	488	238	23.9	27	ABprppppap	82	0	0	0		0	0	0	0	0
328	1	318	187	-1	529	323	7.4	30	Caaapa	141	0	0	0		0	0	0	0	0
329	1	301	79	-1	473	191	20.6	30	Cppaap	33	0	0	0		0	0	0	0	0
330	1	244	210	-1	425	130	10.8	29	ABprapaaap	262	0	0	0		0	0	0	0	0
331	1	361	375	-1	468	234	12.7	33	Eprap	334	1393	0	0		0	0	0	0	0
332	1	348	277	-1	511	300	11.8	32	Eplpa	313	-681	0	0		0	0	0	0	0
333	1	258	284	-1	207	184	18.5	26	MSppaaap	-49	0	0	0		0	0	0	0	0
334	1	235	355	-1	519	133	18.9	31	ABprappaap	392	0	0	0		0	0	0	0	0
335	1	286	49	-1	255	355	12.1	26	ABalppppppa	146	0	0	0		0	0	0	0	0
336	1	304	189	-1	406	367	19.8	30	MSaapppp	162	0	0	0		0	0	0	0	0
337	1	16	346	-1	267	236	18.6	25	ABarapaappp	133	0	0	0		0	0	0	0	0
338	1	91	27	-1	249	412	16.1	30	ABplpaappp	149	0	0	0		0	0	0	0	0
339	1	156	196	-1	303	212	6.0	34	ABarpaapa	340	-1350	0	0		0	0	0	0	0
340	1	89	256	-1	279	352	17.6	30	MSapaapp	282	420	0	0		0	0	0	0	0
341	1	288	255	-1	233	148	5.4	28	ABarpapaaa	258	739	0	0		0	0	0	0	0
342	0	125	-1	-1	356	205	12.3	27		127	0	0	0		0	0	0	0	0
343	1	294	249	-1	353	128	21.6	30	ABprpapapp	278	-170	0	0		0	0	0	0	0
344	1	295	121	-1	496	391	19.7	28	ABplapppaa	127	0	0	0		0	0	0	0	0
345	1	347	40	-1	443	301	25.6	33	ABplpapppp	281	238	0	0		0	0	0	0	0
346	1	145	231	-1	306	187	19.6	27	MSppaapp	257	-612	0	0		0	0	0	0	0
347	1	322	285	-1	445	187	25.4	32	ABprppaapp	281	-562	0	0		0	0	0	0	0
348	1	119	198	-1	342	199	19.6	28	MSpppaaa	279	517	0	0		0	0	0	0	0
349	1	265	222	-1	325	182	24.7	27	ABarappapp	172	-483	0	0		0	0	0	0	0
350	1	158	41	-1	338	373	17.2	30	MSappapp	-98	0	0	0		0	0	0	0	0
351	1	123	38	-1	179	352	20.6	29	ABalppappa	289	-1075	0	0		0	0	0	0	0
352	1	247	343	-1	173	300	4.8	29	ABplaapaaa	297	279	0	0		0	0	0	0	0
353	1	312	51	-1	572	330	24.2	31	Cpappv	304	172	0	0		0	0	0	0	0
354	1	136	202	-1	294	187	25.4	29	ABarappapa	198	0	0	0		0	0	0	0	0
355	1	181	333	-1	498	256	11.6	32	Eprpa	327	1203	0	0		0	0	0	0	0
356	1	225	59	-1	267	400	18.7	31	ABplpaaapp	283	-759	0	0		0	0	0	0	0
357	1	152	160	-1	522	273	24.9	31	ABprpppapap	-335	0	0	0		0	0	0	0	0
358	1	232	163	-1	370	355	13.8	33	Daap	260	292	0	0		0	0	0	0	0
359	1	309	339	-1	359	171	6.2	24	ABarpppaaa	211	324	0	0		0	0	0	0	0
360	1	142	3	-1	447	358	18.7	30	Capaap	293	-841	0	0		0	0	0	0	0
361	1	18	203	-1	391	230	10.9	31	Ealap	315	-17	0	0		0	0	0	0	0
362	1	369	269	-1	481	348	18.8	31	Capapp	302	497	0	0		0	0	0	0	0
363	1	229	67	-1	224	370	13.2	28	ABalpppppa	283	-533	0	0		0	0	0	0	0
364	1	220	228	-1	237	336	4.7	25	ABplaaapaa	246	-666	0	0		0	0	0	0	0
365	1	155	154	-1	476	221	5.1	32	Cpaaap	323	64	0	0		0	0	0	0	0
366	1	205	341	-1	199	139	23.5	33	ABalaapapp	331	-77	0	0		0	0	0	0	0
367	1	359	36	-1	488	187	23.8	28	ABprpppaaa	262	-1230	0	0		0	0	0	0	0
368	1	339	194	-1	307	374	20.6	28	ABplpapaap	249	-129	0	0		0	0	0	0	0
369	1	364	351	-1	355	207	22.6	32	ABprpappaa	230	1314	0	0		0	0	0	0	0
370	1	230	48	-1	587	279	11.4	31	Cpapap	312	-185	0	0		0	0	0	0	0
371	0	372	-1	-1	419	100	17.2	25		54	0	0	0		0	0	0	0	0
372	1	201	81	-1	259	308	19.9	31	ABalpappppa	147	0	0	0		0	0	0	0	0
373	1	60	364	-1	601	278	16.1	32	Cpapaa	325	104	0	0		0	0	0	0	0
374	1	178	304	-1	215	247	25.4	29	ABarapaaap	291	-584	0	0		0	0	0	0	0
375	1	222	1	-1	156	229	19.1	30	ABaraaapaa	265	415	0	0		0	0	0	0	0
376	1	300	148	-1	562	181	19.8	32	ABprappapp	326	0	0	0		0	0	0	0	0
377	1	271	318	-1	465	154	23.4	30	ABprppappa	82	0	0	0		0	0	0	0	0
378	1	377	383	-1	319	163	21.5	31	ABprpaaapp	355	0	0	0		0	0	0	0	0
379	1	154	223	-1	518	225	25.0	27	ABprpppapaa	38	0	0	0		0	0	0	0	0
380	1	313	159	-1	265	151	21.0	22	ABprpapaaa	-52	0	0	0		0	0	0	0	0
381	1	253	260	-1	283	240	22.4	22	ABarapapppa	-4	0	0	0		0	0	0	0	0
382	1	380	322	-1	366	346	24.0	26	ABplpapapp	263	-527	0	0		0	0	0	0	0
383	0	381	-1	-1	502	339	24.0	27		217	86	0	0		0	0	0	0	0
384	1	382	384	-1	338	322	25.0	26	ABplpappaap	0	0	0	0		0	0	0	0	0
385	1	383	385	-1	525	294	24.125	28	ABprpppppp	0	0	0	0		0	0	0	0	0
