# Supplementary material for: The AP-2 Transcription Factor APTF-2 Is Required for Neuroblast and Epidermal Morphogenesis in Caenorhabditis elegans Embryogenesis
Source: PLoS Genet. 2016 May 13;12(5):e1006048. doi: 10.1371/journal.pgen.1006048 (PMC4866721; doi:10.1371/journal.pgen.1006048)
Supplement: S5 Text — (ZIP) [file pgen.1006048.s033.zip › nuclei/t156-nuclei]

1	1	375	18	-1	153	230	19.4	31	ABaraaapaa	14	0	0	0		0	0	0	0	0
2	1	26	267	-1	376	395	22.4	32	ABplppappa	292	860	0	0		0	0	0	0	0
3	1	360	269	-1	444	363	18.4	30	Capaap	272	-489	0	0		0	0	0	0	0
4	0	166	-1	-1	124	288	9.6	23		169	0	0	0		0	0	0	0	0
5	1	186	71	-1	223	366	24.5	29	ABalppapap	245	612	0	0		0	0	0	0	0
6	0	312	-1	-1	175	146	22.1	23		199	27	0	0		0	0	0	0	0
7	1	244	326	-1	400	381	11.6	27	Dapap	169	0	0	0		0	0	0	0	0
8	1	74	16	-1	312	261	14.1	27	MSaapaapa	-61	0	0	0		0	0	0	0	0
9	0	302	-1	-1	336	290	24.8	32		304	318	0	0		0	0	0	0	0
10	1	169	185	-1	273	245	20.6	32	ABarapappa	296	-814	0	0		0	0	0	0	0
11	1	32	50	-1	111	308	17.8	29	ABalaaaalp	177	0	0	0		0	0	0	0	0
12	1	184	299	-1	546	362	23.5	32	ABplappppp	284	303	0	0		0	0	0	0	0
13	1	30	237	-1	298	376	7.0	27	ABplaaappa	171	0	0	0		0	0	0	0	0
14	0	22	-1	-1	180	204	15.6	29		193	0	0	0		0	0	0	0	0
15	1	149	245	-1	423	183	20.1	31	MSpapppa	-40	0	0	0		0	0	0	0	0
16	1	264	196	-1	500	296	5.3	37	Caaaa	367	50	0	0		0	0	0	0	0
17	1	251	84	-1	336	422	20.2	31	ABplppapaa	253	646	0	0		0	0	0	0	0
18	1	308	23	-1	454	421	17.6	30	ABplappapp	279	-140	0	0		0	0	0	0	0
19	1	34	343	-1	133	344	19.2	34	ABalppaaap	255	0	0	0		0	0	0	0	0
20	1	83	174	-1	152	280	7.5	28	ABalapapap	276	170	0	0		0	0	0	0	0
21	1	73	366	-1	592	219	20.5	30	ABprappppa	300	5	0	0		0	0	0	0	0
22	1	236	182	-1	297	333	9.7	25	MSapppap	254	715	0	0		0	0	0	0	0
23	1	289	147	-1	472	290	14.4	33	Eplap	-88	0	0	0		0	0	0	0	0
24	1	29	127	-1	183	252	14.7	29	ABaraapaap	146	0	0	0		0	0	0	0	0
25	1	189	72	-1	371	273	18.9	29	MSpapapp	-95	0	0	0		0	0	0	0	0
26	1	19	166	-1	225	223	15.5	29	ABaraappap	-251	0	0	0		0	0	0	0	0
27	1	338	262	-1	250	411	15.8	30	ABplpaappp	295	-1045	0	0		0	0	0	0	0
28	1	212	341	-1	388	137	6.7	33	ABarpppaap	327	-248	0	0		0	0	0	0	0
29	1	273	47	-1	429	103	12.2	27	ABprapaapa	218	-322	0	0		0	0	0	0	0
30	1	188	14	-1	140	371	14.2	27	ABalpppaap	293	0	0	0		0	0	0	0	0
31	1	27	248	-1	308	407	18.4	30	ABplppaaaa	399	0	0	0		0	0	0	0	0
32	1	183	355	-1	292	97	18.3	29	ABprpaapap	283	31	0	0		0	0	0	0	0
33	1	36	75	-1	543	148	16.6	29	ABprappapa	235	431	0	0		0	0	0	0	0
34	1	206	217	-1	508	138	14.9	30	ABprappaaa	265	434	0	0		0	0	0	0	0
35	1	55	128	-1	230	130	19.5	31	ABpraaapap	164	0	0	0		0	0	0	0	0
36	1	367	297	-1	496	183	25.0	31	ABprpppaaa	254	277	0	0		0	0	0	0	0
37	1	201	205	-1	415	375	15.1	30	Capaaa	306	740	0	0		0	0	0	0	0
38	1	351	383	-1	182	353	20.8	29	ABalppappa	290	0	0	0		0	0	0	0	0
39	1	126	39	-1	154	241	13.4	29	ABaraapaaa	243	409	0	0		0	0	0	0	0
40	1	345	68	-1	433	301	25.5	32	ABplpapppp	292	550	0	0		0	0	0	0	0
41	1	350	9	-1	339	376	17.2	29	MSappapp	280	227	0	0		0	0	0	0	0
42	1	57	231	-1	319	356	22.4	28	ABplpapapa	200	69	0	0		0	0	0	0	0
43	1	113	192	-1	406	321	4.6	30	ABarppaapa	304	370	0	0		0	0	0	0	0
44	1	160	328	-1	399	431	16.1	29	ABplappaaa	247	0	0	0		0	0	0	0	0
45	1	323	367	-1	383	169	19.4	28	MSpppapp	266	46	0	0		0	0	0	0	0
46	1	255	63	-1	145	263	15.4	26	ABalpaapaap	267	-40	0	0		0	0	0	0	0
47	1	322	384	-1	477	124	9.6	34	ABarppppa	347	-162	0	0		0	0	0	0	0
48	1	370	189	-1	589	277	11.6	32	Cpapap	296	331	0	0		0	0	0	0	0
49	1	335	291	-1	254	356	12.0	26	ABalppppppa	249	1050	0	0		0	0	0	0	0
50	1	292	73	-1	444	133	22.7	32	ABprppapap	298	410	0	0		0	0	0	0	0
51	1	353	28	-1	576	330	24.1	31	Cpappv	316	706	0	0		0	0	0	0	0
52	1	210	364	393	480	349	23.5	30	ABplpppapa	254	-38	0	0		0	0	0	0	0
53	1	233	168	-1	194	354	9.6	30	ABalppppap	273	733	0	0		0	0	0	0	0
54	1	94	45	-1	356	388	13.5	27	Dapaa	221	-36	0	0		0	0	0	0	0
55	1	81	8	-1	353	99	17.0	31	ABpraappap	315	583	0	0		0	0	0	0	0
56	1	263	296	344	215	278	10.7	31	MSaaapaa	203	129	0	0		0	0	0	0	0
57	1	187	302	-1	218	366	18.7	30	ABplpaaaaa	267	479	0	0		0	0	0	0	0
58	1	284	145	-1	290	406	21.6	32	ABplpaaaap	426	0	0	0		0	0	0	0	0
59	1	356	213	-1	265	401	18.8	29	ABplpaaapp	291	183	0	0		0	0	0	0	0
60	1	123	66	-1	258	130	16.3	31	ABpraaappa	270	-71	0	0		0	0	0	0	0
61	1	268	96	-1	101	277	14.6	29	ABalaaaala	95	0	0	0		0	0	0	0	0
62	1	216	19	-1	181	356	23.9	31	ABalppapaa	112	0	0	0		0	0	0	0	0
63	1	213	198	-1	389	102	14.3	29	ABpraapppa	51	0	0	0		0	0	0	0	0
64	1	86	31	-1	253	207	11.7	27	MSpaaaapp	143	0	0	0		0	0	0	0	0
65	1	152	160	-1	232	304	22.7	27	ABalpappapa	235	1076	0	0		0	0	0	0	0
66	1	215	139	-1	234	233	8.3	29	MSaaaapa	128	0	0	0		0	0	0	0	0
67	1	363	188	-1	222	371	13.5	28	ABalpppppa	334	0	0	0		0	0	0	0	0
68	1	56	295	-1	328	331	14.1	27	MSappaap	269	-392	0	0		0	0	0	0	0
69	1	125	109	-1	140	223	12.2	30	MSaaaaaa	118	0	0	0		0	0	0	0	0
70	1	278	218	-1	592	344	16.5	33	Caappd	330	1630	0	0		0	0	0	0	0
71	1	131	375	-1	199	231	20.5	30	ABarapaapa	-137	0	0	0		0	0	0	0	0
72	1	314	268	-1	467	172	16.7	31	Cppaaa	305	-497	0	0		0	0	0	0	0
73	1	220	106	-1	233	310	19.2	30	ABalpapppa	169	0	0	0		0	0	0	0	0
74	1	165	52	-1	377	412	8.3	26	ABplapaapa	233	-632	0	0		0	0	0	0	0
75	1	18	274	-1	265	362	5.9	28	ABplaaapap	286	-40	0	0		0	0	0	0	0
76	1	135	281	-1	222	142	14.1	30	ABpraapapa	-36	0	0	0		0	0	0	0	0
77	1	21	119	-1	238	189	18.9	27	MSppapaa	262	517	0	0		0	0	0	0	0
78	1	159	122	-1	137	156	13.7	28	ABalaaappr	264	162	0	0		0	0	0	0	0
79	1	329	298	-1	474	185	20.5	30	Cppaap	242	672	0	0		0	0	0	0	0
80	1	24	148	-1	219	411	13.2	28	ABplpaapap	282	0	0	0		0	0	0	0	0
81	1	372	385	-1	261	305	20.2	31	ABalpappppa	258	-808	0	0		0	0	0	0	0
82	1	153	21	-1	491	424	16.4	29	ABplapapap	244	0	0	0		0	0	0	0	0
83	1	265	157	-1	366	237	20.6	29	MSpapapa	232	-55	0	0		0	0	0	0	0
84	1	151	376	-1	143	169	22.3	30	ABalaapaap	293	1026	0	0		0	0	0	0	0
85	1	72	30	-1	91	261	17.5	31	ABalaaaarl	175	0	0	0		0	0	0	0	0
86	1	267	104	-1	381	377	25.3	38	ABplppaapp	384	817	0	0		0	0	0	0	0
87	1	298	314	-1	329	171	10.6	28	MSpppppa	254	130	0	0		0	0	0	0	0
88	1	104	320	-1	435	236	10.9	33	Epraa	337	890	0	0		0	0	0	0	0
89	1	315	255	-1	446	346	24.4	30	ABplppppap	186	-504	0	0		0	0	0	0	0
90	1	306	159	-1	157	279	23.0	29	ABalpaaaaa	280	680	0	0		0	0	0	0	0
91	1	156	5	-1	118	185	19.0	25	ABalaapaaa	226	334	0	0		0	0	0	0	0
92	1	199	33	-1	319	251	10.6	26	MSaaappp	116	0	0	0		0	0	0	0	0
93	1	234	79	-1	220	158	8.5	28	ABalappppp	241	204	0	0		0	0	0	0	0
94	1	17	264	-1	516	252	20.5	29	Cppapp	293	12	0	0		0	0	0	0	0
95	1	67	321	-1	222	335	16.6	26	MSapapaa	205	244	0	0		0	0	0	0	0
96	1	85	369	-1	358	227	13.2	27	Ealaa	173	411	0	0		0	0	0	0	0
97	1	145	4	-1	138	176	10.5	29	ABalappapa	95	0	0	0		0	0	0	0	0
98	1	269	377	-1	376	150	24.2	29	ABprpapaap	266	-248	0	0		0	0	0	0	0
99	1	44	381	-1	206	328	20.5	25	MSapaapa	265	0	0	0		0	0	0	0	0
100	1	108	235	-1	237	352	8.1	31	ABplaapapp	183	0	0	0		0	0	0	0	0
101	1	229	69	-1	404	170	14.2	32	Dpap	328	220	0	0		0	0	0	0	0
102	1	134	108	-1	432	435	14.6	28	ABplappaap	287	325	0	0		0	0	0	0	0
103	1	277	146	-1	293	367	13.6	29	MSapppaa	233	0	0	0		0	0	0	0	0
104	1	219	246	-1	456	242	15.8	34	Ealpp	346	85	0	0		0	0	0	0	0
105	1	120	339	-1	207	286	19.3	31	ABalpaaapp	128	0	0	0		0	0	0	0	0
106	1	311	313	-1	439	405	22.0	31	ABplppappp	314	1075	0	0		0	0	0	0	0
107	1	194	368	-1	200	146	17.9	29	ABpraaaaap	79	0	0	0		0	0	0	0	0
108	0	378	-1	-1	316	162	21.5	30		246	757	0	0		0	0	0	0	0
109	1	110	242	-1	102	224	12.7	28	ABalaaapal	226	0	0	0		0	0	0	0	0
110	1	250	191	-1	187	309	15.8	28	ABalpaapapp	406	0	0	0		0	0	0	0	0
111	1	202	270	-1	289	256	12.7	23	MSaaappa	110	0	0	0		0	0	0	0	0
112	1	240	101	-1	290	162	11.6	26	MSppappp	222	974	0	0		0	0	0	0	0
113	1	253	2	-1	311	128	10.9	26	ABpraappaa	256	-347	0	0		0	0	0	0	0
114	1	97	10	-1	250	139	11.8	32	ABpraapapp	-68	0	0	0		0	0	0	0	0
115	1	307	43	-1	169	157	15.4	28	ABalaapppa	157	0	0	0		0	0	0	0	0
116	1	117	370	-1	512	161	23.5	32	ABprppappp	302	-75	0	0		0	0	0	0	0
117	1	87	49	-1	163	348	8.1	29	ABalapappp	243	-527	0	0		0	0	0	0	0
118	1	105	111	-1	167	247	9.9	27	MSaaaaapa	267	511	0	0		0	0	0	0	0
119	1	41	102	-1	256	244	13.9	27	MSpaapaa	-32	0	0	0		0	0	0	0	0
120	1	272	358	-1	326	138	24.4	33	ABprpaaaap	312	469	0	0		0	0	0	0	0
121	1	344	136	-1	499	388	19.4	29	ABplapppaa	241	-648	0	0		0	0	0	0	0
122	1	39	338	-1	484	385	23.6	32	ABplpppaap	295	-695	0	0		0	0	0	0	0
123	1	82	273	-1	353	393	8.5	29	ABplapaaap	270	-573	0	0		0	0	0	0	0
124	1	45	32	-1	414	352	25.4	28	ABplppppaa	242	451	0	0		0	0	0	0	0
125	1	20	316	-1	454	371	15.1	30	Capapa	292	496	0	0		0	0	0	0	0
126	1	290	149	-1	417	319	22.3	36	MSpappa	360	131	0	0		0	0	0	0	0
127	1	92	227	-1	386	277	9.0	31	Earap	306	-98	0	0		0	0	0	0	0
128	1	10	327	-1	286	422	12.5	30	ABplaappap	-154	0	0	0		0	0	0	0	0
129	1	63	36	-1	173	212	11.9	29	ABaraappaa	-143	0	0	0		0	0	0	0	0
130	1	173	177	-1	327	416	12.7	29	ABplaapppa	160	0	0	0		0	0	0	0	0
131	1	182	115	-1	382	129	20.4	32	ABprppaaaa	298	-419	0	0		0	0	0	0	0
132	1	38	167	-1	574	170	15.4	28	ABprapapap	106	0	0	0		0	0	0	0	0
133	1	138	187	-1	189	279	24.4	28	ABalpaaaap	211	0	0	0		0	0	0	0	0
134	1	247	238	-1	222	177	23.4	31	ABarappppa	308	-501	0	0		0	0	0	0	0
135	1	68	80	-1	202	209	12.3	25	MSpaaaapa	163	0	0	0		0	0	0	0	0
136	1	59	329	-1	536	194	25.6	36	ABprpppaap	331	498	0	0		0	0	0	0	0
137	1	282	253	-1	141	352	17.0	31	ABalpppaaa	312	363	0	0		0	0	0	0	0
138	1	84	271	-1	172	390	16.4	29	ABalpppapa	298	519	0	0		0	0	0	0	0
139	1	295	236	-1	399	171	24.4	30	ABprppaapa	212	0	0	0		0	0	0	0	0
140	1	293	92	-1	343	380	22.6	29	ABplppaapa	295	22	0	0		0	0	0	0	0
141	1	228	220	-1	240	184	25.7	32	ABarapppap	311	203	0	0		0	0	0	0	0
142	1	58	186	-1	211	285	16.3	27	ABaraapapaa	125	0	0	0		0	0	0	0	0
143	1	176	15	-1	263	278	10.7	31	MSaaapap	215	0	0	0		0	0	0	0	0
144	1	88	154	-1	171	354	14.7	29	ABalppppaa	-50	0	0	0		0	0	0	0	0
145	1	42	286	-1	415	348	9.5	29	Dappa	286	-734	0	0		0	0	0	0	0
146	1	99	190	-1	113	270	11.6	25	ABalapaaaa	-282	0	0	0		0	0	0	0	0
147	1	116	266	-1	365	426	13.1	30	ABplaapppp	175	0	0	0		0	0	0	0	0
148	1	376	176	-1	558	175	20.3	32	ABprappapp	306	-80	0	0		0	0	0	0	0
149	1	178	48	-1	491	368	14.8	30	Cappap	220	0	0	0		0	0	0	0	0
150	1	321	232	-1	340	325	8.1	26	MSappppa	235	-1236	0	0		0	0	0	0	0
151	1	204	125	-1	168	197	23.8	30	ABaraaappp	276	976	0	0		0	0	0	0	0
152	1	71	305	-1	227	279	25.4	32	ABalpapaap	320	530	0	0		0	0	0	0	0
153	1	78	89	-1	205	154	20.6	31	ABpraaapaa	267	-743	0	0		0	0	0	0	0
154	1	365	100	-1	477	225	4.8	32	Cpaaap	317	407	0	0		0	0	0	0	0
155	1	207	334	-1	527	408	19.5	29	ABplappppa	238	-628	0	0		0	0	0	0	0
156	1	61	87	-1	128	336	12.6	28	ABalapaapa	-120	0	0	0		0	0	0	0	0
157	1	254	199	-1	390	208	25.7	28	ABprpappap	197	189	0	0		0	0	0	0	0
158	1	294	156	347	314	243	19.5	32	MSpapaaa	164	0	0	0		0	0	0	0	0
159	1	380	173	-1	260	158	20.8	27	ABprpapaaa	276	-135	0	0		0	0	0	0	0
160	1	357	319	-1	519	273	25.4	30	ABprpppapap	191	402	0	0		0	0	0	0	0
161	0	177	-1	-1	319	413	15.9	21		-243	0	0	0		0	0	0	0	0
162	1	260	303	-1	465	362	11.0	31	Cappaa	310	242	0	0		0	0	0	0	0
163	1	358	124	-1	370	354	13.5	32	Daap	280	315	0	0		0	0	0	0	0
164	1	144	280	-1	381	333	7.5	26	MSappppp	222	-381	0	0		0	0	0	0	0
165	1	90	57	-1	470	226	21.2	34	MSpapppp	344	-618	0	0		0	0	0	0	0
166	1	109	277	-1	433	286	13.5	33	Earpp	314	109	0	0		0	0	0	0	0
167	1	127	348	-1	172	157	19.2	30	ABpraaaaaa	215	0	0	0		0	0	0	0	0
168	1	118	276	-1	609	291	20.5	32	Cpappd	329	1817	0	0		0	0	0	0	0
169	1	205	325	-1	200	270	4.3	30	ABplaaaaaa	305	-10	0	0		0	0	0	0	0
170	1	8	22	-1	443	112	17.1	31	ABpraapppp	286	-806	0	0		0	0	0	0	0
171	1	119	98	-1	599	194	15.2	28	ABprapappa	57	0	0	0		0	0	0	0	0
172	1	171	13	-1	341	262	16.7	27	MSaapapa	276	-104	0	0		0	0	0	0	0
173	1	106	151	-1	151	329	23.5	32	ABalpaappp	255	736	0	0		0	0	0	0	0
174	1	139	219	-1	313	161	13.7	27	MSppppap	259	203	0	0		0	0	0	0	0
175	1	172	282	-1	448	152	14.3	28	Dppap	276	838	0	0		0	0	0	0	0
176	1	235	65	-1	289	270	8.8	28	MSaaaapp	283	543	0	0		0	0	0	0	0
177	1	185	172	-1	160	223	7.1	30	ABalapppaa	295	0	0	0		0	0	0	0	0
178	1	249	243	-1	484	419	11.0	28	ABplapapaa	263	-17	0	0		0	0	0	0	0
179	1	54	353	-1	554	204	21.7	30	ABprapppaa	264	114	0	0		0	0	0	0	0
180	1	16	307	-1	223	207	5.4	30	ABarpaaaa	263	-621	0	0		0	0	0	0	0
181	1	297	301	-1	319	162	5.6	27	ABarpapapp	27	0	0	0		0	0	0	0	0
182	1	64	129	-1	239	305	15.0	27	ABaraapapap	259	-448	0	0		0	0	0	0	0
183	1	248	378	-1	463	304	22.5	30	ABplpppppa	254	-175	0	0		0	0	0	0	0
184	1	179	194	-1	262	103	14.5	28	ABpraaapppa	193	-188	0	0		0	0	0	0	0
185	1	137	197	-1	266	286	5.3	28	ABplaaaapa	267	1618	0	0		0	0	0	0	0
186	1	70	11	-1	241	177	13.4	28	MSppappa	205	974	0	0		0	0	0	0	0
187	1	328	241	-1	529	324	7.3	30	Caaapa	275	-206	0	0		0	0	0	0	0
188	1	309	284	-1	238	384	22.3	30	ABalppappp	301	111	0	0		0	0	0	0	0
189	1	336	165	-1	406	367	19.9	29	MSaapppp	288	510	0	0		0	0	0	0	0
190	1	101	163	-1	174	191	8.3	26	ABalapppap	226	-178	0	0		0	0	0	0	0
191	1	35	74	-1	124	222	18.5	29	ABaraaaapa	257	61	0	0		0	0	0	0	0
192	1	5	244	-1	186	136	14.0	31	ABalaapppp	198	0	0	0		0	0	0	0	0
193	1	274	1	-1	562	236	22.8	29	ABprapppap	226	338	0	0		0	0	0	0	0
194	1	368	183	-1	306	373	20.4	28	ABplpapaap	-117	0	0	0		0	0	0	0	0
195	1	1	81	-1	133	274	19.8	29	ABaraaaaaa	283	1324	0	0		0	0	0	0	0
196	1	339	144	-1	305	211	5.9	36	ABarpaapa	346	188	0	0		0	0	0	0	0
197	1	258	357	-1	306	106	13.2	26	ABpraaapppp	201	462	0	0		0	0	0	0	0
198	1	348	333	-1	345	201	19.6	28	MSpppaaa	272	0	0	0		0	0	0	0	0
199	1	283	105	-1	520	369	21.6	29	ABplapppap	256	942	0	0		0	0	0	0	0
200	1	286	164	-1	187	318	12.5	28	MSapaaap	268	534	0	0		0	0	0	0	0
201	1	242	25	-1	126	256	8.6	29	ABalappaap	253	651	0	0		0	0	0	0	0
202	1	354	311	-1	294	187	25.6	32	ABarappapa	328	1015	0	0		0	0	0	0	0
203	1	361	233	-1	395	232	11.1	32	Ealap	323	-2	0	0		0	0	0	0	0
204	1	11	107	-1	204	367	16.3	28	ABplpaapaa	258	590	0	0		0	0	0	0	0
205	1	193	207	-1	271	370	24.1	30	ABalpapapp	115	0	0	0		0	0	0	0	0
206	1	62	330	-1	248	246	16.6	31	ABaraapppa	305	756	0	0		0	0	0	0	0
207	1	60	371	-1	228	243	4.7	27	ABarpaaapa	337	0	0	0		0	0	0	0	0
208	1	51	180	-1	215	274	21.8	29	ABalpappaa	275	782	0	0		0	0	0	0	0
209	1	47	256	-1	117	184	13.2	27	ABalaaappl	498	0	0	0		0	0	0	0	0
210	1	330	67	-1	425	131	11.2	30	ABprapaaap	258	329	0	0		0	0	0	0	0
211	1	7	29	-1	136	203	6.4	31	ABalappapp	273	452	0	0		0	0	0	0	0
212	1	217	317	-1	427	382	23.8	29	ABplpppaaa	268	-275	0	0		0	0	0	0	0
213	1	66	118	386	292	216	11.2	31	MSpaaapp	104	0	0	0		0	0	0	0	0
214	1	133	335	-1	337	121	14.8	30	ABprpaappa	290	24	0	0		0	0	0	0	0
215	1	230	85	-1	239	334	23.7	30	ABalpapapa	-11	0	0	0		0	0	0	0	0
216	1	4	345	-1	271	319	8.6	26	MSapappp	109	0	0	0		0	0	0	0	0
217	1	287	379	-1	202	396	20.3	30	ABalppaapp	358	0	0	0		0	0	0	0	0
218	1	305	37	-1	331	101	20.2	31	ABprpaappp	283	1168	0	0		0	0	0	0	0
219	1	170	152	-1	159	279	17.6	28	ABalpaapapa	-300	0	0	0		0	0	0	0	0
220	1	223	155	-1	310	310	20.4	29	ABalpappppp	293	0	0	0		0	0	0	0	0
221	1	52	51	-1	333	359	11.2	31	Daaa	284	145	0	0		0	0	0	0	0
222	1	349	331	-1	338	175	25.6	30	ABarappapp	304	145	0	0		0	0	0	0	0
223	1	379	387	-1	516	224	26.1	27	ABprpppapaa	182	-1218	0	0		0	0	0	0	0
224	1	150	86	-1	267	230	8.4	30	MSpaaapa	269	190	0	0		0	0	0	0	0
225	1	231	336	-1	512	391	9.6	31	ABarppapp	303	582	0	0		0	0	0	0	0
226	1	270	252	-1	361	358	19.1	30	MSaapppa	-85	0	0	0		0	0	0	0	0
227	1	316	261	-1	202	238	9.3	25	MSaaaaapp	87	0	0	0		0	0	0	0	0
228	1	364	351	-1	232	332	4.5	26	ABplaaapaa	252	1064	0	0		0	0	0	0	0
229	1	296	346	-1	397	143	15.7	26	Dppaa	-73	0	0	0		0	0	0	0	0
230	1	246	260	-1	528	353	16.4	32	Capppa	256	63	0	0		0	0	0	0	0
231	1	346	26	-1	308	186	19.4	27	MSppaapp	272	169	0	0		0	0	0	0	0
232	1	279	126	-1	188	225	18.3	34	ABaraaapap	-247	0	0	0		0	0	0	0	0
233	1	168	64	-1	482	266	22.4	29	ABprpppppa	292	597	0	0		0	0	0	0	0
234	1	103	290	-1	379	235	17.1	26	MSpapaapp	194	455	0	0		0	0	0	0	0
235	1	259	93	-1	522	184	13.7	30	Cpppaa	259	0	0	0		0	0	0	0	0
236	1	276	208	-1	512	196	18.1	31	Cppapa	312	-921	0	0		0	0	0	0	0
237	1	301	292	-1	425	204	22.8	28	ABprpapppa	243	-517	0	0		0	0	0	0	0
238	1	209	224	-1	123	253	17.6	25	ABalpaapaaa	131	0	0	0		0	0	0	0	0
239	1	174	133	-1	314	286	16.6	26	MSaapaaap	-99	0	0	0		0	0	0	0	0
240	1	280	142	-1	584	354	21.1	31	Caappv	313	-115	0	0		0	0	0	0	0
241	1	43	203	-1	335	370	7.0	28	ABplapaaaa	267	139	0	0		0	0	0	0	0
242	1	130	363	-1	358	162	14.4	30	Dpaa	292	-912	0	0		0	0	0	0	0
243	1	77	56	-1	549	383	17.5	29	ABplapappp	59	0	0	0		0	0	0	0	0
244	1	318	44	-1	204	125	10.3	32	ABpraapaap	271	-913	0	0		0	0	0	0	0
245	0	76	-1	-1	123	233	10.0	24		154	0	0	0		0	0	0	0	0
246	1	224	138	-1	601	228	16.1	28	ABprapappp	339	0	0	0		0	0	0	0	0
247	1	114	254	-1	158	315	8.7	28	ABalapappa	46	0	0	0		0	0	0	0	0
248	1	211	35	-1	271	168	23.3	30	ABarappppp	224	-1112	0	0		0	0	0	0	0
249	1	343	229	-1	353	137	21.5	28	ABprpapapp	287	499	0	0		0	0	0	0	0
250	1	98	54	-1	146	236	24.5	31	ABaraaappa	364	0	0	0		0	0	0	0	0
251	1	89	279	-1	563	163	11.5	30	ABprapapaa	266	640	0	0		0	0	0	0	0
252	1	327	209	-1	492	235	24.5	30	ABprppppap	86	0	0	0		0	0	0	0	0
253	1	115	38	77	180	384	12.3	31	ABalpppapp	198	125	0	0		0	0	0	0	0
254	1	40	132	-1	304	372	15.9	24	MSappapa	209	460	0	0		0	0	0	0	0
255	1	341	78	-1	227	151	5.4	29	ABarpapaaa	278	1069	0	0		0	0	0	0	0
256	1	340	17	-1	281	355	17.4	28	MSapaapp	241	126	0	0		0	0	0	0	0
257	1	140	94	-1	247	361	17.0	26	MSapapap	261	-1029	0	0		0	0	0	0	0
258	1	141	391	-1	256	224	25.0	30	ABarappaaa	34	0	0	0		0	0	0	0	0
259	1	162	153	-1	233	317	10.7	26	MSapappa	278	0	0	0		0	0	0	0	0
260	1	381	392	-1	291	236	22.6	26	ABarapapppa	258	1490	0	0		0	0	0	0	0
261	1	317	178	-1	460	271	9.8	33	Eplaa	339	1449	0	0		0	0	0	0	0
262	1	245	294	-1	269	289	14.3	30	ABaraapapp	-184	0	0	0		0	0	0	0	0
263	1	48	200	-1	291	144	6.3	25	ABarpappaa	258	-609	0	0		0	0	0	0	0
264	1	285	99	-1	337	236	5.4	29	ABarpaappa	270	-725	0	0		0	0	0	0	0
265	1	225	259	-1	233	244	19.4	26	ABarapaappa	262	-160	0	0		0	0	0	0	0
266	1	195	141	-1	588	209	11.4	29	ABarpppppp	275	584	0	0		0	0	0	0	0
267	1	129	312	-1	531	242	6.3	31	Cpaapa	-103	0	0	0		0	0	0	0	0
268	1	197	90	-1	381	229	5.2	31	ABarpaappp	275	-1151	0	0		0	0	0	0	0
269	1	362	350	-1	479	349	19.2	30	Capapp	302	337	0	0		0	0	0	0	0
270	1	218	103	-1	267	387	13.4	28	ABplpaappa	320	0	0	0		0	0	0	0	0
271	1	124	211	-1	384	369	5.5	30	ABarppaaap	302	509	0	0		0	0	0	0	0
272	1	132	117	-1	179	159	5.7	30	ABpraapaaa	303	683	0	0		0	0	0	0	0
273	1	161	135	-1	133	340	9.5	28	ABalapaapp	216	0	0	0		0	0	0	0	0
274	1	143	134	-1	272	175	5.8	28	ABarpapapa	236	70	0	0		0	0	0	0	0
275	1	256	349	-1	446	340	4.8	28	ABarppaapp	188	0	0	0		0	0	0	0	0
276	1	227	171	-1	232	403	18.7	30	ABplpaaapa	258	127	0	0		0	0	0	0	0
277	1	332	158	-1	512	298	12.2	32	Eplpa	321	370	0	0		0	0	0	0	0
278	1	299	82	-1	509	299	16.6	32	Eplpp	269	192	0	0		0	0	0	0	0
279	1	37	20	-1	282	204	15.3	32	MSpaapap	-72	0	0	0		0	0	0	0	0
280	1	128	365	-1	143	299	13.9	29	MSapaaaa	232	546	0	0		0	0	0	0	0
281	1	25	337	-1	250	416	11.5	24	ABplaappaa	223	390	0	0		0	0	0	0	0
282	1	281	95	-1	500	188	10.4	30	Dpppp	229	578	0	0		0	0	0	0	0
283	1	79	175	-1	413	121	22.1	32	ABprppapaa	295	453	0	0		0	0	0	0	0
284	1	333	340	-1	208	182	17.8	27	MSppaaap	201	571	0	0		0	0	0	0	0
285	1	347	221	-1	442	183	25.1	30	ABprppaapp	65	0	0	0		0	0	0	0	0
286	1	14	195	-1	377	182	9.5	29	MSpppppp	43	0	0	0		0	0	0	0	0
287	1	310	34	46	368	304	21.4	31	MSaappa	68	0	0	0		0	0	0	0	0
288	1	243	212	-1	196	314	24.3	29	ABalpapaaa	505	0	0	0		0	0	0	0	0
289	1	163	332	-1	265	229	5.7	27	ABarpaaapp	251	130	0	0		0	0	0	0	0
290	1	226	223	-1	587	264	23.4	31	ABprappppp	315	590	0	0		0	0	0	0	0
291	1	95	210	-1	387	287	12.8	31	Earpa	311	-80	0	0		0	0	0	0	0
292	1	196	308	-1	333	272	21.4	26	ABarapapppp	180	42	0	0		0	0	0	0	0
293	1	46	76	-1	269	299	22.9	29	ABalpappapp	291	1235	0	0		0	0	0	0	0
294	1	122	110	-1	208	204	9.1	27	MSpaaaaa	245	-259	0	0		0	0	0	0	0
295	1	102	283	-1	108	228	21.3	30	ABalaaaarr	112	0	0	0		0	0	0	0	0
296	1	326	228	-1	249	129	22.7	31	ABprpaaaaa	284	47	0	0		0	0	0	0	0
297	1	238	61	-1	140	166	18.6	26	ABalaappaa	302	0	0	0		0	0	0	0	0
298	1	96	214	-1	266	382	9.3	29	ABalppppppp	88	0	0	0		0	0	0	0	0
299	1	262	215	-1	320	345	5.1	29	ABplaaappp	276	124	0	0		0	0	0	0	0
300	1	146	62	-1	308	151	16.4	30	MSppppaa	189	0	0	0		0	0	0	0	0
301	1	107	374	-1	404	241	14.3	32	Ealpa	300	-687	0	0		0	0	0	0	0
302	1	65	382	-1	533	322	25.6	33	ABplpppppp	269	691	0	0		0	0	0	0	0
303	1	12	40	-1	196	351	6.1	30	ABplaapaap	295	459	0	0		0	0	0	0	0
304	1	374	193	-1	211	240	25.5	30	ABarapaaap	-127	0	0	0		0	0	0	0	0
305	1	320	121	-1	339	281	9.6	31	Earaa	232	71	0	0		0	0	0	0	0
306	1	157	354	-1	148	190	15.3	27	MSppaaaa	61	0	0	0		0	0	0	0	0
307	1	222	306	-1	313	133	20.0	22	ABprpapapa	163	-48	0	0		0	0	0	0	0
308	1	190	304	-1	399	312	25.1	28	ABplpapppa	218	-746	0	0		0	0	0	0	0
309	1	239	150	-1	276	124	8.4	28	ABarpappap	263	-373	0	0		0	0	0	0	0
310	1	191	202	-1	275	173	17.7	28	MSppapap	234	-623	0	0		0	0	0	0	0
311	1	167	249	-1	406	422	10.7	29	ABplapaapp	256	-274	0	0		0	0	0	0	0
312	1	214	322	-1	449	174	10.5	29	Dpppa	255	262	0	0		0	0	0	0	0
313	1	147	137	-1	352	273	13.6	26	MSaapaapp	61	0	0	0		0	0	0	0	0
314	1	100	204	-1	369	158	18.0	24	MSpppapa	190	1344	0	0		0	0	0	0	0
315	1	6	201	-1	174	292	19.9	30	ABalpaaapa	283	-181	0	0		0	0	0	0	0
316	1	80	112	-1	231	99	16.7	30	ABpraaaapp	244	1591	0	0		0	0	0	0	0
317	1	232	58	-1	348	133	7.3	29	ABarpapppp	113	0	0	0		0	0	0	0	0
318	1	377	251	-1	465	153	23.5	31	ABprppappa	241	390	0	0		0	0	0	0	0
319	1	93	239	-1	504	326	21.5	32	Capppp	330	1361	0	0		0	0	0	0	0
320	1	69	184	-1	330	216	17.1	28	MSpapaapa	224	-164	0	0		0	0	0	0	0
321	1	271	97	-1	240	243	22.4	30	ABarapapaa	244	-15	0	0		0	0	0	0	0
322	1	382	324	-1	366	355	23.5	27	ABplpapapp	185	329	0	0		0	0	0	0	0
323	1	304	257	-1	441	383	6.5	33	ABarppapa	-273	0	0	0		0	0	0	0	0
324	1	291	53	-1	579	345	12.6	34	Caapa	104	0	0	0		0	0	0	0	0
325	1	252	315	-1	329	110	8.8	28	ABarpapppa	278	-196	0	0		0	0	0	0	0
326	1	23	7	-1	145	138	17.8	28	ABalaappap	240	350	0	0		0	0	0	0	0
327	1	53	356	-1	425	156	5.6	31	ABarpppapa	296	-848	0	0		0	0	0	0	0
328	1	75	3	-1	542	292	21.1	30	Cppppp	236	0	0	0		0	0	0	0	0
329	1	3	6	-1	214	382	9.4	28	ABplaapapa	14	0	0	0		0	0	0	0	0
330	1	142	250	-1	182	229	23.9	27	ABarapaaaa	226	323	0	0		0	0	0	0	0
331	1	319	352	-1	513	259	16.3	33	Eprpp	331	-357	0	0		0	0	0	0	0
332	1	33	359	-1	554	223	16.3	30	Cpppap	260	817	0	0		0	0	0	0	0
333	1	355	27	-1	500	253	11.8	34	Eprpa	-33	0	0	0		0	0	0	0	0
334	1	15	12	-1	196	168	9.2	29	ABalappppa	-62	0	0	0		0	0	0	0	0
335	1	303	83	-1	290	242	16.6	31	ABaraapppp	305	-237	0	0		0	0	0	0	0
336	1	203	162	-1	252	159	7.4	29	ABarpapaap	271	395	0	0		0	0	0	0	0
337	1	181	113	-1	448	411	9.5	28	ABplappapa	282	-241	0	0		0	0	0	0	0
338	1	221	275	-1	530	167	9.1	28	ABarpppppa	278	820	0	0		0	0	0	0	0
339	1	359	230	-1	360	171	6.2	24	ABarpppaaa	216	-634	0	0		0	0	0	0	0
340	1	121	362	-1	566	255	18.8	30	Cppppa	8	0	0	0		0	0	0	0	0
341	1	366	318	-1	205	137	23.5	32	ABalaapapp	306	409	0	0		0	0	0	0	0
342	0	342	-1	-1	361	206	12.4	28		112	0	0	0		0	0	0	0	0
343	1	352	226	-1	175	298	5.1	29	ABplaapaaa	195	0	0	0		0	0	0	0	0
344	1	155	342	-1	444	253	24.9	31	ABprpapppp	315	-528	0	0		0	0	0	0	0
345	1	257	169	-1	476	161	7.1	28	ABarpppapp	-13	0	0	0		0	0	0	0	0
346	1	337	116	-1	264	237	19.0	22	ABarapaappp	193	1070	0	0		0	0	0	0	0
347	1	111	179	-1	341	311	18.2	30	MSaapapp	296	146	0	0		0	0	0	0	0
348	1	261	140	-1	289	313	25.4	31	ABplpappaaa	236	1084	0	0		0	0	0	0	0
349	1	175	263	-1	289	128	21.4	29	ABprpaaapa	239	-449	0	0		0	0	0	0	0
350	1	208	288	-1	277	313	18.5	26	MSaapaaaa	200	-98	0	0		0	0	0	0	0
351	1	369	120	-1	363	213	23.3	37	ABprpappaa	220	0	0	0		0	0	0	0	0
352	1	2	323	-1	159	231	21.7	33	ABaraaaaap	330	684	0	0		0	0	0	0	0
353	1	91	310	-1	203	120	16.4	26	ABpraaaapa	161	0	0	0		0	0	0	0	0
354	1	112	372	-1	480	116	16.5	27	ABprapaapp	160	0	0	0		0	0	0	0	0
355	1	334	293	-1	520	132	18.9	31	ABprappaap	283	320	0	0		0	0	0	0	0
356	1	13	222	-1	459	325	7.6	30	Dappp	286	-906	0	0		0	0	0	0	0
357	1	275	88	-1	559	328	9.2	31	Caaapp	281	-270	0	0		0	0	0	0	0
358	1	324	287	-1	299	233	24.7	32	ABarappaap	320	-534	0	0		0	0	0	0	0
359	1	325	131	-1	344	311	4.5	28	ABarppaaaa	242	-1610	0	0		0	0	0	0	0
360	1	164	42	-1	129	297	22.5	30	ABalpaappa	265	0	0	0		0	0	0	0	0
361	1	192	272	-1	564	258	8.1	30	Cpaapp	222	0	0	0		0	0	0	0	0
362	1	300	130	-1	522	408	15.9	29	ABplapappa	116	0	0	0		0	0	0	0	0
363	1	31	60	-1	393	135	10.4	30	ABprapaaaa	257	182	0	0		0	0	0	0	0
364	1	373	289	-1	602	280	16.4	31	Cpapaa	314	-679	0	0		0	0	0	0	0
365	1	9	206	-1	258	209	20.5	27	MSppaapa	-33	0	0	0		0	0	0	0	0
366	1	154	91	-1	385	206	19.6	30	MSpppaap	192	0	0	0		0	0	0	0	0
367	1	180	240	-1	191	177	25.5	31	ABarapppaa	284	-658	0	0		0	0	0	0	0
368	1	198	70	-1	265	261	24.5	25	ABarapapapa	201	-495	0	0		0	0	0	0	0
369	1	49	59	-1	384	424	20.1	30	ABplppapap	287	351	0	0		0	0	0	0	0
370	1	28	41	-1	465	215	25.6	31	ABprppppaa	243	119	0	0		0	0	0	0	0
371	1	50	258	-1	100	207	16.4	30	ABalaaapar	98	0	0	0		0	0	0	0	0
372	1	200	234	-1	293	328	15.1	28	MSappaaa	233	92	0	0		0	0	0	0	0
373	1	198	55	-1	299	275	22.6	25	ABarapapapp	131	0	0	0		0	0	0	0	0
374	1	237	247	-1	284	345	21.5	28	ABplpapaaa	262	507	0	0		0	0	0	0	0
375	1	331	216	-1	473	233	13.1	33	Eprap	335	-27	0	0		0	0	0	0	0
376	1	136	373	-1	303	308	5.2	27	ABplaaaapp	241	-4	0	0		0	0	0	0	0
377	1	158	265	-1	432	208	5.3	33	Cpaaaa	323	-243	0	0		0	0	0	0	0
378	1	148	300	360	207	294	7.3	31	ABplaaaaap	245	1074	0	0		0	0	0	0	0
379	1	288	181	-1	112	299	11.8	29	ABalapaaap	-16	0	0	0		0	0	0	0	0
380	1	266	170	-1	265	131	19.0	28	ABprpaapaa	420	0	0	0		0	0	0	0	0
381	0	241	-1	-1	478	353	22.7	26		273	0	0	0		0	0	0	0	0
382	0	383	-1	-1	502	343	25.0	27		217	86	0	0		0	0	0	0	0
383	1	378	380	-1	315	158	21.65	30	ABprpaaapp	355	0	0	0		0	0	0	0	0
384	1	384	389	-1	337	329	25.0	26	ABplpappaap	0	0	0	0		0	0	0	0	0
385	1	385	390	-1	529	292	24.25	30	ABprpppppp	0	0	0	0		0	0	0	0	0
