# Supplementary material for: The AP-2 Transcription Factor APTF-2 Is Required for Neuroblast and Epidermal Morphogenesis in Caenorhabditis elegans Embryogenesis
Source: PLoS Genet. 2016 May 13;12(5):e1006048. doi: 10.1371/journal.pgen.1006048 (PMC4866721; doi:10.1371/journal.pgen.1006048)
Supplement: S5 Text — (ZIP) [file pgen.1006048.s033.zip › nuclei/t157-nuclei]

1	1	193	28	-1	565	239	23.0	28	ABprapppap	247	301	0	0		0	0	0	0	0
2	1	113	254	-1	312	127	11.1	27	ABpraappaa	-33	0	0	0		0	0	0	0	0
3	1	328	233	-1	543	286	21.5	32	Cppppp	321	731	0	0		0	0	0	0	0
4	1	97	232	-1	142	181	10.9	28	ABalappapa	-29	0	0	0		0	0	0	0	0
5	1	91	75	-1	119	190	18.8	25	ABalaapaaa	195	-601	0	0		0	0	0	0	0
6	1	329	61	-1	223	381	9.5	28	ABplaapapa	188	0	0	0		0	0	0	0	0
7	1	326	322	-1	149	139	17.7	28	ABalaappap	32	0	0	0		0	0	0	0	0
8	1	55	100	-1	353	96	16.8	31	ABpraappap	293	0	0	0		0	0	0	0	0
9	1	41	222	-1	341	372	17.4	28	MSappapp	241	-702	0	0		0	0	0	0	0
10	1	114	244	326	253	135	11.8	31	ABpraapapp	220	0	0	0		0	0	0	0	0
11	1	186	95	-1	244	177	13.3	28	MSppappa	201	31	0	0		0	0	0	0	0
12	1	334	102	-1	198	167	9.3	30	ABalappppa	242	245	0	0		0	0	0	0	0
13	1	172	74	-1	347	258	16.6	28	MSaapapa	249	158	0	0		0	0	0	0	0
14	1	30	166	-1	145	369	14.3	27	ABalpppaap	238	0	0	0		0	0	0	0	0
15	1	143	59	-1	270	273	11.1	30	MSaaapap	-97	0	0	0		0	0	0	0	0
16	1	8	125	-1	313	264	14.1	26	MSaapaapa	293	0	0	0		0	0	0	0	0
17	1	256	42	-1	281	356	16.7	25	MSapaapp	223	-106	0	0		0	0	0	0	0
18	1	1	292	-1	157	231	19.6	31	ABaraaapaa	311	662	0	0		0	0	0	0	0
19	1	62	132	-1	190	359	24.1	31	ABalppapaa	265	714	0	0		0	0	0	0	0
20	1	279	90	-1	284	206	15.3	31	MSpaapap	-41	0	0	0		0	0	0	0	0
21	1	82	82	-1	495	424	16.5	29	ABplapapap	-77	0	0	0		0	0	0	0	0
22	1	170	87	-1	445	110	17.1	31	ABpraapppp	305	141	0	0		0	0	0	0	0
23	1	18	157	-1	460	423	17.7	30	ABplappapp	274	183	0	0		0	0	0	0	0
24	0	161	-1	-1	330	415	15.5	21		-230	0	0	0		0	0	0	0	0
25	1	201	293	-1	127	258	9.2	30	ABalappaap	248	335	0	0		0	0	0	0	0
26	1	231	320	-1	314	191	19.6	27	MSppaapp	263	-1037	0	0		0	0	0	0	0
27	1	333	269	-1	505	249	12.0	34	Eprpa	340	1076	0	0		0	0	0	0	0
28	1	51	179	-1	576	330	23.7	31	Cpappv	281	-159	0	0		0	0	0	0	0
29	1	211	128	-1	141	202	6.3	30	ABalappapp	245	-495	0	0		0	0	0	0	0
30	1	85	114	-1	97	266	18.0	31	ABalaaaarl	173	0	0	0		0	0	0	0	0
31	1	64	176	-1	249	210	11.8	27	MSpaaaapp	191	1079	0	0		0	0	0	0	0
32	1	124	334	-1	421	350	24.8	29	ABplppppaa	280	-1417	0	0		0	0	0	0	0
33	1	92	123	-1	324	248	10.5	26	MSaaappp	200	0	0	0		0	0	0	0	0
34	1	287	291	-1	358	289	21.6	27	MSaappaa	202	95	0	0		0	0	0	0	0
35	1	248	101	340	273	167	23.2	32	ABarappppp	222	-482	0	0		0	0	0	0	0
36	1	129	148	-1	174	213	12.4	28	ABaraappaa	-153	0	0	0		0	0	0	0	0
37	1	218	134	-1	331	103	20.1	32	ABprpaappp	295	1187	0	0		0	0	0	0	0
38	1	253	249	-1	199	388	11.2	26	ABalpppappp	199	-1128	0	0		0	0	0	0	0
39	1	39	387	-1	158	242	13.6	29	ABaraapaaa	107	0	0	0		0	0	0	0	0
40	1	303	57	-1	197	352	6.3	31	ABplaapaap	133	0	0	0		0	0	0	0	0
41	1	370	335	-1	471	224	25.5	32	ABprppppaa	304	550	0	0		0	0	0	0	0
42	1	360	122	-1	133	299	22.5	31	ABalpaappa	271	0	0	0		0	0	0	0	0
43	1	115	155	-1	169	158	15.5	28	ABalaapppa	-461	0	0	0		0	0	0	0	0
44	1	244	53	-1	204	125	10.2	31	ABpraapaap	28	0	0	0		0	0	0	0	0
45	1	54	280	-1	358	386	13.6	27	Dapaa	270	-399	0	0		0	0	0	0	0
46	1	287	201	-1	381	315	21.5	27	MSaappap	212	-220	0	0		0	0	0	0	0
47	1	29	44	-1	429	103	12.1	26	ABprapaapa	243	-664	0	0		0	0	0	0	0
48	1	149	348	-1	491	363	15.2	30	Cappap	306	1030	0	0		0	0	0	0	0
49	1	117	27	-1	164	345	8.5	29	ABalapappp	246	85	0	0		0	0	0	0	0
50	1	11	177	-1	114	312	17.9	28	ABalaaaalp	288	-534	0	0		0	0	0	0	0
51	1	221	98	-1	335	358	11.0	31	Daaa	139	0	0	0		0	0	0	0	0
52	1	74	323	-1	383	412	8.1	26	ABplapaapa	303	0	0	0		0	0	0	0	0
53	1	324	146	-1	580	343	12.5	33	Caapa	338	114	0	0		0	0	0	0	0
54	1	250	162	-1	152	239	25.0	31	ABaraaappa	73	0	0	0		0	0	0	0	0
55	1	373	319	-1	305	273	23.1	25	ABarapapapp	198	444	0	0		0	0	0	0	0
56	1	243	373	-1	557	378	17.0	29	ABplapappp	292	11	0	0		0	0	0	0	0
57	1	165	106	-1	473	224	21.3	34	MSpapppp	331	-506	0	0		0	0	0	0	0
58	1	317	361	-1	349	132	7.3	29	ABarpapppp	287	95	0	0		0	0	0	0	0
59	1	369	173	-1	387	425	20.0	29	ABplppapap	258	983	0	0		0	0	0	0	0
60	1	363	282	-1	393	133	10.6	31	ABprapaaaa	237	0	0	0		0	0	0	0	0
61	1	297	234	-1	139	168	18.5	27	ABalaappaa	289	0	0	0		0	0	0	0	0
62	1	300	78	-1	308	151	15.9	29	MSppppaa	-118	0	0	0		0	0	0	0	0
63	1	46	73	-1	148	263	15.8	26	ABalpaapaap	515	0	0	0		0	0	0	0	0
64	1	233	325	-1	481	267	22.5	29	ABprpppppa	275	606	0	0		0	0	0	0	0
65	1	176	239	-1	294	267	8.8	30	MSaaaapp	120	0	0	0		0	0	0	0	0
66	1	60	46	-1	262	127	15.9	32	ABpraaappa	232	0	0	0		0	0	0	0	0
67	1	210	199	-1	425	129	11.3	30	ABprapaaap	279	955	0	0		0	0	0	0	0
68	1	40	287	-1	440	302	25.4	30	ABplpapppp	298	154	0	0		0	0	0	0	0
69	1	101	17	-1	407	167	14.2	32	Dpap	291	62	0	0		0	0	0	0	0
70	1	368	371	-1	267	256	24.4	26	ABarapapapa	185	107	0	0		0	0	0	0	0
71	1	5	24	-1	228	366	24.6	30	ABalppapap	287	-586	0	0		0	0	0	0	0
72	1	25	171	-1	374	274	18.9	29	MSpapapp	287	-275	0	0		0	0	0	0	0
73	1	50	354	-1	447	132	22.6	31	ABprppapap	411	0	0	0		0	0	0	0	0
74	1	191	315	-1	129	225	19.0	29	ABaraaaapa	384	0	0	0		0	0	0	0	0
75	1	33	207	-1	544	145	16.6	29	ABprappapa	278	238	0	0		0	0	0	0	0
76	1	293	343	-1	275	294	22.9	28	ABalpappapp	262	360	0	0		0	0	0	0	0
77	1	253	38	-1	173	381	13.3	26	ABalpppappa	197	121	0	0		0	0	0	0	0
78	1	255	365	-1	230	150	5.5	28	ABarpapaaa	269	-182	0	0		0	0	0	0	0
79	1	93	29	-1	219	157	8.5	28	ABalappppp	221	204	0	0		0	0	0	0	0
80	1	135	129	-1	208	210	12.4	27	MSpaaaapa	161	0	0	0		0	0	0	0	0
81	1	195	194	-1	140	275	20.0	29	ABaraaaaaa	113	0	0	0		0	0	0	0	0
82	1	278	202	-1	515	297	16.9	33	Eplpp	330	1275	0	0		0	0	0	0	0
83	1	335	71	-1	294	241	16.6	32	ABaraapppp	288	-479	0	0		0	0	0	0	0
84	1	17	85	-1	344	419	20.5	31	ABplppapaa	278	-295	0	0		0	0	0	0	0
85	1	215	2	-1	250	335	23.9	30	ABalpapapa	204	-160	0	0		0	0	0	0	0
86	1	224	294	-1	272	236	8.5	28	MSpaaapa	-54	0	0	0		0	0	0	0	0
87	1	156	140	-1	134	337	13.1	29	ABalapaapa	248	850	0	0		0	0	0	0	0
88	1	357	89	-1	565	323	9.0	31	Caaapp	305	-826	0	0		0	0	0	0	0
89	1	153	153	-1	213	154	20.5	30	ABpraaapaa	277	-746	0	0		0	0	0	0	0
90	1	268	127	-1	383	231	5.2	31	ABarpaappp	80	0	0	0		0	0	0	0	0
91	1	366	18	-1	393	212	19.8	28	MSpppaap	228	823	0	0		0	0	0	0	0
92	1	140	136	-1	348	379	22.4	29	ABplppaapa	-6	0	0	0		0	0	0	0	0
93	1	235	167	-1	525	181	13.7	30	Cpppaa	297	-971	0	0		0	0	0	0	0
94	1	257	378	-1	250	359	17.1	27	MSapapap	228	-16	0	0		0	0	0	0	0
95	1	282	118	-1	501	185	10.4	30	Dpppp	292	0	0	0		0	0	0	0	0
96	1	61	121	-1	105	283	15.1	30	ABalaaaala	118	0	0	0		0	0	0	0	0
97	1	321	318	-1	242	239	22.1	28	ABarapapaa	281	686	0	0		0	0	0	0	0
98	1	171	31	-1	604	191	15.2	29	ABprapappa	-48	0	0	0		0	0	0	0	0
99	1	264	275	-1	339	236	5.4	29	ABarpaappa	283	0	0	0		0	0	0	0	0
100	1	154	163	-1	478	223	4.8	32	Cpaaap	324	232	0	0		0	0	0	0	0
101	1	112	227	-1	292	165	11.5	27	MSppappp	212	973	0	0		0	0	0	0	0
102	1	119	13	-1	261	245	13.7	28	MSpaapaa	32	0	0	0		0	0	0	0	0
103	1	270	246	-1	272	387	13.3	28	ABplpaappa	264	5	0	0		0	0	0	0	0
104	1	86	374	-1	389	374	25.1	35	ABplppaapp	305	1043	0	0		0	0	0	0	0
105	1	199	363	-1	530	371	21.5	30	ABplapppap	278	252	0	0		0	0	0	0	0
106	1	73	241	-1	238	309	19.2	30	ABalpapppa	143	0	0	0		0	0	0	0	0
107	1	204	99	-1	210	369	16.1	28	ABplpaapaa	274	-73	0	0		0	0	0	0	0
108	1	102	88	-1	438	435	14.9	29	ABplappaap	276	571	0	0		0	0	0	0	0
109	1	69	45	-1	141	227	12.5	30	MSaaaaaa	252	1367	0	0		0	0	0	0	0
110	1	294	142	-1	214	204	9.3	27	MSpaaaaa	269	-893	0	0		0	0	0	0	0
111	1	118	5	-1	167	249	10.2	25	MSaaaaapa	251	451	0	0		0	0	0	0	0
112	1	316	272	-1	228	100	16.2	32	ABpraaaapp	346	0	0	0		0	0	0	0	0
113	1	337	69	-1	453	409	9.5	28	ABplappapa	98	0	0	0		0	0	0	0	0
114	0	-1	-1	-1	314	165	20.5	27		272	-259	0	0		0	0	0	0	0
115	1	131	339	-1	379	127	20.5	31	ABprppaaaa	307	-395	0	0		0	0	0	0	0
116	1	346	386	-1	272	232	18.5	24	ABarapaappp	219	-750	0	0		0	0	0	0	0
117	1	272	182	-1	178	159	5.6	31	ABpraapaaa	44	0	0	0		0	0	0	0	0
118	1	213	145	-1	275	211	11.8	26	MSpaaappa	195	-178	0	0		0	0	0	0	0
119	1	77	316	-1	239	188	19.0	26	MSppapaa	265	492	0	0		0	0	0	0	0
120	1	351	258	-1	365	212	23.4	38	ABprpappaa	373	219	0	0		0	0	0	0	0
121	1	305	301	-1	341	281	9.6	31	Earaa	227	66	0	0		0	0	0	0	0
122	1	78	16	-1	139	159	13.8	29	ABalaaappr	156	0	0	0		0	0	0	0	0
123	0	260	-1	-1	268	220	23.8	27		246	451	0	0		0	0	0	0	0
124	1	163	328	-1	376	350	12.7	33	Daap	11	0	0	0		0	0	0	0	0
125	1	151	221	-1	164	194	24.0	30	ABaraaappp	34	0	0	0		0	0	0	0	0
126	1	232	39	-1	197	222	18.4	33	ABaraaapap	328	659	0	0		0	0	0	0	0
127	1	24	91	-1	182	251	15.5	29	ABaraapaap	248	1105	0	0		0	0	0	0	0
128	1	35	268	-1	231	126	19.3	31	ABpraaapap	274	-401	0	0		0	0	0	0	0
129	1	182	229	-1	240	303	14.5	27	ABaraapapap	187	0	0	0		0	0	0	0	0
130	1	362	345	-1	521	405	15.5	29	ABplapappa	223	0	0	0		0	0	0	0	0
131	1	359	375	-1	351	315	4.6	27	ABarppaaaa	243	1169	0	0		0	0	0	0	0
132	1	254	309	-1	311	370	15.9	24	MSappapa	-162	0	0	0		0	0	0	0	0
133	1	239	137	-1	317	287	16.8	26	MSaapaaap	198	545	0	0		0	0	0	0	0
134	1	274	94	-1	274	174	5.7	27	ABarpapapa	249	463	0	0		0	0	0	0	0
135	1	273	215	-1	131	337	9.8	28	ABalapaapp	-95	0	0	0		0	0	0	0	0
136	1	121	306	-1	512	384	18.9	29	ABplapppaa	246	382	0	0		0	0	0	0	0
137	1	313	302	-1	356	271	13.5	27	MSaapaapp	234	78	0	0		0	0	0	0	0
138	1	246	32	-1	604	226	16.3	30	ABprapappp	274	-917	0	0		0	0	0	0	0
139	1	66	6	-1	236	233	8.0	29	MSaaaapa	251	120	0	0		0	0	0	0	0
140	1	348	393	-1	293	312	25.4	29	ABplpappaaa	238	-183	0	0		0	0	0	0	0
141	1	266	50	-1	592	207	12.0	29	ABarpppppp	299	-39	0	0		0	0	0	0	0
142	1	240	22	-1	588	353	20.5	31	Caappv	-9	0	0	0		0	0	0	0	0
143	0	245	-1	-1	127	233	10.2	24		220	-427	0	0		0	0	0	0	0
144	1	196	109	-1	306	210	5.8	36	ABarpaapa	304	500	0	0		0	0	0	0	0
145	1	58	8	-1	295	403	21.8	33	ABplpaaaap	241	-807	0	0		0	0	0	0	0
146	1	103	41	-1	298	367	13.5	28	MSapppaa	232	0	0	0		0	0	0	0	0
147	1	23	113	-1	476	286	14.3	33	Eplap	332	606	0	0		0	0	0	0	0
148	1	80	341	-1	226	412	13.0	28	ABplpaapap	-352	0	0	0		0	0	0	0	0
149	1	126	224	-1	419	316	22.3	35	MSpappa	353	-198	0	0		0	0	0	0	0
150	1	309	372	-1	280	124	8.4	28	ABarpappap	278	150	0	0		0	0	0	0	0
151	1	173	329	-1	158	334	23.8	30	ABalpaappp	271	-194	0	0		0	0	0	0	0
152	1	219	197	-1	167	283	17.9	27	ABalpaapapa	268	-135	0	0		0	0	0	0	0
153	1	259	9	-1	240	317	11.2	25	MSapappa	255	-152	0	0		0	0	0	0	0
154	1	144	170	-1	180	353	14.9	28	ABalppppaa	133	0	0	0		0	0	0	0	0
155	1	220	220	-1	314	310	20.3	29	ABalpappppp	281	0	0	0		0	0	0	0	0
156	1	158	364	-1	308	240	20.5	28	MSpapaaaa	258	58	0	0		0	0	0	0	0
157	1	83	219	-1	365	238	20.4	28	MSpapapa	275	278	0	0		0	0	0	0	0
158	1	277	376	-1	518	297	12.4	33	Eplpa	318	267	0	0		0	0	0	0	0
159	1	90	83	-1	165	282	22.9	30	ABalpaaaaa	308	-140	0	0		0	0	0	0	0
160	1	65	253	-1	235	299	22.9	27	ABalpappapa	426	0	0	0		0	0	0	0	0
161	0	258	-1	-1	241	234	23.9	23		203	353	0	0		0	0	0	0	0
162	1	336	204	-1	250	160	7.4	29	ABarpapaap	236	-841	0	0		0	0	0	0	0
163	1	190	139	-1	179	195	8.3	28	ABalapppap	197	473	0	0		0	0	0	0	0
164	1	200	370	-1	191	316	12.3	28	MSapaaap	275	213	0	0		0	0	0	0	0
165	1	189	189	-1	412	366	19.9	29	MSaapppp	287	-1243	0	0		0	0	0	0	0
166	1	26	60	-1	226	229	15.4	30	ABaraappap	-9	0	0	0		0	0	0	0	0
167	1	132	274	-1	575	168	15.4	28	ABprapapap	128	0	0	0		0	0	0	0	0
168	1	53	149	-1	193	354	9.5	29	ABalppppap	121	0	0	0		0	0	0	0	0
169	1	345	300	-1	476	160	7.2	29	ABarpppapp	241	-16	0	0		0	0	0	0	0
170	1	380	236	-1	268	128	18.4	29	ABprpaapaa	278	-50	0	0		0	0	0	0	0
171	1	276	271	-1	238	400	18.3	30	ABplpaaapa	261	-187	0	0		0	0	0	0	0
172	1	177	276	-1	160	226	7.2	31	ABalapppaa	316	515	0	0		0	0	0	0	0
173	1	159	295	-1	263	154	20.4	29	ABprpapaaa	469	0	0	0		0	0	0	0	0
174	1	20	25	-1	155	282	7.7	28	ABalapapap	-38	0	0	0		0	0	0	0	0
175	1	283	1	-1	412	123	22.4	31	ABprppapaa	304	316	0	0		0	0	0	0	0
176	1	148	324	-1	556	171	20.6	31	ABprappapp	306	1164	0	0		0	0	0	0	0
177	1	130	237	-1	330	417	12.5	30	ABplaapppa	156	0	0	0		0	0	0	0	0
178	1	261	307	-1	467	270	9.9	33	Eplaa	298	211	0	0		0	0	0	0	0
179	1	347	313	-1	346	311	18.4	29	MSaapapp	65	0	0	0		0	0	0	0	0
180	1	208	243	-1	216	275	22.2	29	ABalpappaa	280	178	0	0		0	0	0	0	0
181	1	379	248	-1	115	298	11.7	30	ABalapaaap	268	309	0	0		0	0	0	0	0
182	1	22	151	-1	301	330	9.9	25	MSapppap	227	729	0	0		0	0	0	0	0
183	1	194	96	-1	306	371	19.7	29	ABplpapaap	293	1032	0	0		0	0	0	0	0
184	1	320	62	-1	329	218	16.7	29	MSpapaapa	157	0	0	0		0	0	0	0	0
185	1	10	186	-1	274	242	20.6	32	ABarapappa	281	446	0	0		0	0	0	0	0
186	1	142	79	-1	217	291	16.1	27	ABaraapapaa	226	437	0	0		0	0	0	0	0
187	1	133	184	-1	192	280	24.7	29	ABalpaaaap	291	-963	0	0		0	0	0	0	0
188	1	67	205	-1	227	367	13.4	29	ABalpppppa	60	0	0	0		0	0	0	0	0
189	1	48	305	-1	593	273	11.5	32	Cpapap	318	914	0	0		0	0	0	0	0
190	1	146	7	-1	115	272	12.0	27	ABalapaaaa	210	-627	0	0		0	0	0	0	0
191	1	110	3	-1	190	310	16.1	28	ABalpaapapp	268	409	0	0		0	0	0	0	0
192	1	43	206	-1	409	322	4.6	30	ABarppaapa	306	-54	0	0		0	0	0	0	0
193	1	304	20	-1	214	235	25.5	30	ABarapaaap	400	0	0	0		0	0	0	0	0
194	1	184	266	-1	261	100	14.1	27	ABpraaapppa	196	751	0	0		0	0	0	0	0
195	1	286	36	-1	381	179	9.2	29	MSpppppp	252	384	0	0		0	0	0	0	0
196	1	16	314	-1	501	290	5.1	37	Caaaa	375	1363	0	0		0	0	0	0	0
197	1	185	330	-1	275	285	5.0	28	ABplaaaapa	95	0	0	0		0	0	0	0	0
198	1	63	97	-1	386	102	14.4	30	ABpraapppa	287	59	0	0		0	0	0	0	0
199	1	157	381	-1	392	214	25.5	30	ABprpappap	303	486	0	0		0	0	0	0	0
200	1	263	367	-1	295	143	6.4	25	ABarpappaa	220	-785	0	0		0	0	0	0	0
201	1	315	347	-1	181	297	20.1	30	ABalpaaapa	298	625	0	0		0	0	0	0	0
202	1	310	355	-1	278	174	17.4	27	MSppapap	260	16	0	0		0	0	0	0	0
203	1	241	54	-1	338	369	6.7	28	ABplapaaaa	247	787	0	0		0	0	0	0	0
204	1	314	181	-1	366	157	18.0	25	MSpppapa	224	-197	0	0		0	0	0	0	0
205	1	37	312	-1	418	375	15.1	29	Capaaa	-72	0	0	0		0	0	0	0	0
206	1	365	72	-1	263	205	20.4	26	MSppaapa	203	-46	0	0		0	0	0	0	0
207	1	205	247	-1	277	366	24.0	29	ABalpapapp	-225	0	0	0		0	0	0	0	0
208	1	236	168	-1	514	192	17.8	30	Cppapa	263	1659	0	0		0	0	0	0	0
209	1	252	369	-1	499	242	25.0	31	ABprppppap	208	120	0	0		0	0	0	0	0
210	1	291	270	-1	388	288	13.2	30	Earpa	152	0	0	0		0	0	0	0	0
211	1	271	338	-1	386	370	5.6	30	ABarppaaap	270	87	0	0		0	0	0	0	0
212	1	288	51	-1	203	317	24.6	28	ABalpapaaa	-260	0	0	0		0	0	0	0	0
213	1	59	33	-1	269	400	18.8	30	ABplpaaapp	174	0	0	0		0	0	0	0	0
214	1	298	63	-1	271	375	9.2	29	ABalppppppp	264	410	0	0		0	0	0	0	0
215	1	299	226	-1	323	344	4.8	29	ABplaaappp	296	106	0	0		0	0	0	0	0
216	1	375	278	-1	474	231	12.7	32	Eprap	-11	0	0	0		0	0	0	0	0
217	1	34	164	-1	512	134	15.1	29	ABprappaaa	-212	0	0	0		0	0	0	0	0
218	1	70	317	-1	597	342	16.5	32	Caappd	289	-706	0	0		0	0	0	0	0
219	1	174	183	-1	315	168	13.8	27	MSppppap	254	767	0	0		0	0	0	0	0
220	1	141	342	-1	243	182	25.9	30	ABarapppap	307	992	0	0		0	0	0	0	0
221	1	285	48	-1	448	182	25.5	30	ABprppaapp	39	0	0	0		0	0	0	0	0
222	1	356	216	-1	464	321	7.5	29	Dappp	288	-266	0	0		0	0	0	0	0
223	1	290	26	-1	593	259	23.3	30	ABprappppp	294	67	0	0		0	0	0	0	0
224	1	238	92	-1	128	257	18.1	24	ABalpaapaaa	219	119	0	0		0	0	0	0	0
225	0	4	-1	-1	122	292	9.5	24		197	482	0	0		0	0	0	0	0
226	1	343	165	-1	177	297	5.3	29	ABplaapaaa	283	198	0	0		0	0	0	0	0
227	1	127	159	-1	387	274	9.3	32	Earap	321	-70	0	0		0	0	0	0	0
228	1	296	286	-1	251	127	22.9	31	ABprpaaaaa	296	48	0	0		0	0	0	0	0
229	1	249	14	-1	353	142	21.4	26	ABprpapapp	229	351	0	0		0	0	0	0	0
230	1	339	193	-1	363	166	6.2	24	ABarpppaaa	206	606	0	0		0	0	0	0	0
231	1	42	160	-1	325	354	22.6	29	ABplpapapa	290	429	0	0		0	0	0	0	0
232	1	150	256	-1	344	325	8.2	26	MSappppa	234	665	0	0		0	0	0	0	0
233	1	203	192	-1	399	232	11.3	32	Ealap	326	78	0	0		0	0	0	0	0
234	1	372	68	-1	299	327	14.9	27	MSappaaa	100	0	0	0		0	0	0	0	0
235	1	100	327	-1	236	348	8.2	30	ABplaapapp	123	0	0	0		0	0	0	0	0
236	1	139	353	-1	400	172	23.5	31	ABprppaapa	264	-52	0	0		0	0	0	0	0
237	1	13	356	-1	301	372	6.5	27	ABplaaappa	172	0	0	0		0	0	0	0	0
238	1	134	308	-1	223	174	23.3	30	ABarappppa	149	0	0	0		0	0	0	0	0
239	1	319	240	-1	506	325	21.4	33	Capppp	329	52	0	0		0	0	0	0	0
240	1	367	195	-1	195	177	25.1	32	ABarapppaa	586	0	0	0		0	0	0	0	0
241	1	187	107	-1	532	320	7.4	31	Caaapa	309	977	0	0		0	0	0	0	0
242	1	109	104	-1	106	231	13.0	27	ABalaaapal	57	0	0	0		0	0	0	0	0
243	1	178	212	-1	485	419	11.5	28	ABplapapaa	176	0	0	0		0	0	0	0	0
244	1	192	203	-1	184	135	13.7	31	ABalaapppp	298	770	0	0		0	0	0	0	0
245	1	15	277	-1	425	181	20.3	32	MSpapppa	319	908	0	0		0	0	0	0	0
246	1	104	81	-1	459	239	16.0	35	Ealpp	354	192	0	0		0	0	0	0	0
247	1	374	231	-1	289	346	20.7	28	ABplpapaaa	240	203	0	0		0	0	0	0	0
248	1	31	208	-1	312	410	18.1	31	ABplppaaaa	311	-1302	0	0		0	0	0	0	0
249	1	311	158	-1	411	420	10.6	29	ABplapaapp	25	0	0	0		0	0	0	0	0
250	1	330	388	-1	187	229	24.1	26	ABarapaaaa	392	0	0	0		0	0	0	0	0
251	1	318	228	-1	459	157	24.3	30	ABprppappa	276	43	0	0		0	0	0	0	0
252	1	226	188	-1	367	360	19.1	30	MSaapppa	181	0	0	0		0	0	0	0	0
253	1	137	40	-1	149	354	17.4	31	ABalpppaaa	291	272	0	0		0	0	0	0	0
254	1	247	108	-1	158	314	8.7	28	ABalapappa	233	368	0	0		0	0	0	0	0
255	1	89	34	-1	452	347	24.4	29	ABplppppap	253	-159	0	0		0	0	0	0	0
256	1	209	299	-1	119	187	13.1	27	ABalaaappl	263	517	0	0		0	0	0	0	0
257	1	323	70	-1	444	382	6.6	34	ABarppapa	36	0	0	0		0	0	0	0	0
258	1	371	37	-1	103	212	16.5	32	ABalaaapar	118	0	0	0		0	0	0	0	0
259	1	265	333	-1	235	245	19.5	26	ABarapaappa	236	1342	0	0		0	0	0	0	0
260	1	230	366	-1	531	350	16.5	31	Capppa	266	62	0	0		0	0	0	0	0
261	1	227	350	-1	205	239	9.0	24	MSaaaaapp	237	1077	0	0		0	0	0	0	0
262	1	27	357	-1	251	409	15.6	30	ABplpaappp	299	-103	0	0		0	0	0	0	0
263	1	349	311	-1	289	120	21.2	30	ABprpaaapa	271	-1082	0	0		0	0	0	0	0
264	1	94	198	-1	514	252	20.3	29	Cppapp	287	571	0	0		0	0	0	0	0
265	1	377	289	-1	435	209	5.3	32	Cpaaaa	79	0	0	0		0	0	0	0	0
266	1	147	321	-1	370	424	12.8	30	ABplaapppp	301	979	0	0		0	0	0	0	0
267	1	2	223	-1	380	399	22.6	32	ABplppappa	275	456	0	0		0	0	0	0	0
268	1	72	43	-1	470	169	16.8	31	Cppaaa	306	697	0	0		0	0	0	0	0
269	1	3	141	-1	450	365	18.4	30	Capaap	305	66	0	0		0	0	0	0	0
270	1	111	147	-1	296	249	12.4	24	MSaaappa	129	0	0	0		0	0	0	0	0
271	1	138	138	-1	176	390	16.4	30	ABalpppapa	-48	0	0	0		0	0	0	0	0
272	1	361	352	-1	567	254	8.3	30	Cpaapp	336	0	0	0		0	0	0	0	0
273	1	123	210	-1	353	393	8.3	30	ABplapaaap	254	965	0	0		0	0	0	0	0
274	1	75	265	-1	269	362	6.1	28	ABplaaapap	125	0	0	0		0	0	0	0	0
275	1	338	337	-1	533	165	9.3	30	ABarpppppa	258	-437	0	0		0	0	0	0	0
276	1	168	58	-1	610	291	20.4	32	Cpappd	319	146	0	0		0	0	0	0	0
277	1	166	225	-1	436	286	13.5	33	Earpp	334	1806	0	0		0	0	0	0	0
278	0	14	-1	-1	183	204	15.9	26		203	-1074	0	0		0	0	0	0	0
279	1	251	242	-1	568	161	11.8	29	ABprapapaa	-39	0	0	0		0	0	0	0	0
280	1	164	117	-1	384	328	7.6	26	MSappppp	246	-947	0	0		0	0	0	0	0
281	1	76	120	-1	223	146	13.8	31	ABpraapapa	251	165	0	0		0	0	0	0	0
282	1	175	209	-1	450	150	14.3	28	Dppap	233	0	0	0		0	0	0	0	0
283	1	295	154	-1	112	230	21.5	31	ABalaaaarr	305	644	0	0		0	0	0	0	0
284	1	188	131	-1	244	382	22.4	29	ABalppappp	233	-424	0	0		0	0	0	0	0
285	0	9	-1	-1	338	291	25.0	29		94	0	0	0		0	0	0	0	0
286	1	145	180	-1	420	348	9.5	28	Dappa	274	67	0	0		0	0	0	0	0
287	1	358	218	-1	303	230	25.1	33	ABarappaap	264	0	0	0		0	0	0	0	0
288	1	350	304	-1	280	311	18.4	27	MSaapaaaa	215	0	0	0		0	0	0	0	0
289	1	364	360	-1	602	282	16.3	31	Cpapaa	292	94	0	0		0	0	0	0	0
290	1	234	263	-1	383	236	16.8	25	MSpapaapp	213	-190	0	0		0	0	0	0	0
291	1	49	47	-1	258	353	11.8	26	ABalppppppa	253	109	0	0		0	0	0	0	0
292	1	237	135	-1	431	209	23.4	29	ABprpapppa	230	-203	0	0		0	0	0	0	0
293	1	355	259	-1	520	130	19.4	30	ABprappaap	42	0	0	0		0	0	0	0	0
294	1	262	49	235	271	287	14.6	31	ABaraapapp	168	0	0	0		0	0	0	0	0
295	1	68	297	-1	332	332	14.3	27	MSappaap	20	0	0	0		0	0	0	0	0
296	1	56	250	-1	242	286	9.7	28	MSaaapaap	199	443	0	0		0	0	0	0	0
297	1	36	112	-1	495	185	24.6	29	ABprpppaaa	256	18	0	0		0	0	0	0	0
298	1	79	130	-1	477	183	20.5	30	Cppaap	304	-81	0	0		0	0	0	0	0
299	1	12	213	-1	555	360	23.2	33	ABplappppp	276	-408	0	0		0	0	0	0	0
300	1	378	55	-1	204	290	7.5	28	ABplaaaaapa	129	0	0	0		0	0	0	0	0
301	1	181	119	-1	321	161	5.6	28	ABarpapapp	268	369	0	0		0	0	0	0	0
302	1	57	175	-1	219	366	18.9	30	ABplpaaaaa	309	599	0	0		0	0	0	0	0
303	1	162	11	-1	469	358	11.3	31	Cappaa	288	716	0	0		0	0	0	0	0
304	1	308	116	-1	399	306	25.7	32	ABplpapppa	323	-93	0	0		0	0	0	0	0
305	1	152	115	-1	236	275	25.5	33	ABalpapaap	-114	0	0	0		0	0	0	0	0
306	1	307	191	-1	312	136	18.9	26	ABprpapapa	-37	0	0	0		0	0	0	0	0
307	1	180	257	-1	221	210	5.4	29	ABarpaaaa	280	-613	0	0		0	0	0	0	0
308	1	292	359	-1	332	266	22.3	28	ABarapapppp	286	530	0	0		0	0	0	0	0
309	0	52	-1	-1	497	325	24.2	29		290	917	0	0		0	0	0	0	0
310	1	353	382	-1	208	131	16.5	35	ABpraaaapa	322	867	0	0		0	0	0	0	0
311	1	202	262	-1	295	186	25.3	33	ABarappapa	290	426	0	0		0	0	0	0	0
312	1	267	93	-1	533	243	6.3	31	Cpaapa	314	533	0	0		0	0	0	0	0
313	1	106	190	-1	439	403	22.1	31	ABplppappp	427	0	0	0		0	0	0	0	0
314	1	87	336	-1	329	173	10.4	28	MSpppppa	277	869	0	0		0	0	0	0	0
315	1	325	288	-1	327	109	8.8	27	ABarpapppa	248	411	0	0		0	0	0	0	0
316	1	125	133	-1	457	372	15.3	30	Capapa	189	0	0	0		0	0	0	0	0
317	1	212	380	-1	435	385	24.6	26	ABplpppaaa	221	511	0	0		0	0	0	0	0
318	1	341	152	-1	210	137	23.4	32	ABalaapapp	317	-486	0	0		0	0	0	0	0
319	1	160	396	-1	523	272	24.9	31	ABprpppapap	91	0	0	0		0	0	0	0	0
320	1	88	290	-1	437	238	10.5	33	Epraa	334	122	0	0		0	0	0	0	0
321	1	95	298	-1	224	334	16.4	26	MSapapaa	214	-382	0	0		0	0	0	0	0
322	1	312	52	-1	449	172	10.7	29	Dpppa	271	876	0	0		0	0	0	0	0
323	1	352	64	-1	165	231	22.0	34	ABaraaaaap	339	521	0	0		0	0	0	0	0
324	1	322	281	-1	369	343	24.3	28	ABplpapapp	210	753	0	0		0	0	0	0	0
325	1	169	169	-1	200	272	4.5	29	ABplaaaaaa	252	310	0	0		0	0	0	0	0
326	1	7	10	-1	400	382	11.4	27	Dapap	161	0	0	0		0	0	0	0	0
327	1	128	4	-1	291	422	12.5	29	ABplaappap	-106	0	0	0		0	0	0	0	0
328	1	44	273	-1	403	427	15.7	29	ABplappaaa	258	457	0	0		0	0	0	0	0
329	1	136	362	-1	539	201	25.2	35	ABprpppaap	321	-138	0	0		0	0	0	0	0
330	1	206	383	-1	254	245	16.5	32	ABaraapppa	140	0	0	0		0	0	0	0	0
331	1	222	80	-1	344	173	25.8	33	ABarappapp	311	-3	0	0		0	0	0	0	0
332	1	289	285	-1	267	223	5.9	26	ABarpaaapp	261	421	0	0		0	0	0	0	0
333	1	198	230	-1	352	199	19.3	28	MSpppaaa	-8	0	0	0		0	0	0	0	0
334	1	155	187	-1	536	406	19.0	28	ABplappppa	-168	0	0	0		0	0	0	0	0
335	1	214	377	-1	321	119	15.3	29	ABprpaappa	257	-6	0	0		0	0	0	0	0
336	1	225	178	251	513	384	10.2	33	ABarppapp	265	101	0	0		0	0	0	0	0
337	1	281	144	-1	258	414	11.4	25	ABplaappaa	414	0	0	0		0	0	0	0	0
338	1	122	161	-1	491	386	23.4	33	ABplpppaap	330	-987	0	0		0	0	0	0	0
339	1	105	344	-1	215	286	19.2	30	ABalpaaapp	286	133	0	0		0	0	0	0	0
340	1	284	66	-1	214	182	17.1	27	MSppaaap	185	-366	0	0		0	0	0	0	0
341	1	28	103	-1	394	136	6.6	31	ABarpppaap	289	602	0	0		0	0	0	0	0
342	1	344	143	-1	439	250	23.5	30	ABprpapppp	302	1128	0	0		0	0	0	0	0
343	1	19	389	-1	138	348	19.7	34	ABalppaaap	339	-548	0	0		0	0	0	0	0
344	1	56	19	-1	196	272	11.7	28	MSaaapaaa	188	-821	0	0		0	0	0	0	0
345	1	216	264	-1	276	318	8.6	26	MSapappp	222	-846	0	0		0	0	0	0	0
346	1	229	211	-1	399	142	16.1	27	Dppaa	212	40	0	0		0	0	0	0	0
347	1	158	379	-1	329	242	18.6	27	MSpapaaap	-139	0	0	0		0	0	0	0	0
348	1	167	65	-1	176	158	19.6	29	ABpraaaaaa	203	0	0	0		0	0	0	0	0
349	1	275	76	-1	448	343	5.1	27	ABarppaapp	220	1239	0	0		0	0	0	0	0
350	1	269	172	-1	482	343	19.5	28	Capapp	228	-475	0	0		0	0	0	0	0
351	1	228	30	-1	235	336	4.6	26	ABplaaapaa	229	434	0	0		0	0	0	0	0
352	1	331	111	-1	517	260	16.2	33	Eprpp	320	898	0	0		0	0	0	0	0
353	1	179	110	-1	563	205	21.6	29	ABprapppaa	283	2028	0	0		0	0	0	0	0
354	1	306	23	-1	148	194	15.7	26	MSppaaaa	218	1002	0	0		0	0	0	0	0
355	1	32	185	-1	293	95	17.7	28	ABprpaapap	-36	0	0	0		0	0	0	0	0
356	1	327	15	-1	424	156	5.5	30	ABarpppapa	276	-171	0	0		0	0	0	0	0
357	1	197	174	-1	307	100	12.7	27	ABpraaapppp	121	0	0	0		0	0	0	0	0
358	1	120	124	-1	328	139	24.3	33	ABprpaaaap	266	809	0	0		0	0	0	0	0
359	1	332	284	-1	555	219	16.7	30	Cpppap	307	-36	0	0		0	0	0	0	0
360	1	378	349	-1	236	297	5.7	27	ABplaaaaapp	257	1357	0	0		0	0	0	0	0
361	0	6	-1	-1	178	144	22.5	23		175	1484	0	0		0	0	0	0	0
362	1	340	332	-1	567	248	19.2	29	Cppppa	115	0	0	0		0	0	0	0	0
363	1	242	296	-1	359	162	14.2	32	Dpaa	322	236	0	0		0	0	0	0	0
364	1	52	200	-1	487	356	23.0	28	ABplpppapaa	-40	0	0	0		0	0	0	0	0
365	1	280	84	-1	144	297	14.0	28	MSapaaaa	277	603	0	0		0	0	0	0	0
366	1	21	368	-1	597	216	20.5	29	ABprappppa	271	65	0	0		0	0	0	0	0
367	1	45	358	-1	392	168	19.5	27	MSpppapp	236	-1257	0	0		0	0	0	0	0
368	1	107	67	-1	200	149	17.8	28	ABpraaaaap	-72	0	0	0		0	0	0	0	0
369	1	96	351	-1	357	221	12.5	31	Ealaa	107	0	0	0		0	0	0	0	0
370	1	116	267	-1	515	164	23.5	32	ABprppappp	268	-73	0	0		0	0	0	0	0
371	1	207	156	-1	225	243	4.6	28	ABarpaaapa	267	-899	0	0		0	0	0	0	0
372	1	354	255	-1	482	114	16.6	28	ABprapaapp	272	-145	0	0		0	0	0	0	0
373	1	376	21	-1	311	306	4.9	27	ABplaaaapp	266	394	0	0		0	0	0	0	0
374	1	301	303	-1	405	235	13.5	30	Ealpa	99	0	0	0		0	0	0	0	0
375	1	71	252	-1	209	230	21.0	30	ABarapaapa	-88	0	0	0		0	0	0	0	0
376	1	84	331	-1	142	173	21.8	31	ABalaapaap	398	0	0	0		0	0	0	0	0
377	1	98	310	-1	370	156	23.6	29	ABprpapaap	260	1324	0	0		0	0	0	0	0
378	1	183	238	-1	466	305	22.7	29	ABplpppppa	231	-519	0	0		0	0	0	0	0
379	1	217	56	-1	210	401	19.8	31	ABalppaapp	270	263	0	0		0	0	0	0	0
380	1	383	394	-1	311	152	21.8	28	ABprpaaapp	455	0	0	0		0	0	0	0	0
381	1	99	-1	-1	209	327	20.8	26	MSapaapa	204	582	0	0		0	0	0	0	0
382	1	302	77	-1	535	331	25.6	31	ABplpppppp	307	101	0	0		0	0	0	0	0
383	1	38	260	-1	187	354	21.0	30	ABalppappa	304	-3	0	0		0	0	0	0	0
384	1	47	196	-1	479	123	9.6	35	ABarppppa	350	-1138	0	0		0	0	0	0	0
385	1	81	245	-1	266	300	20.4	33	ABalpappppa	139	0	0	0		0	0	0	0	0
386	1	213	35	-1	318	214	11.6	26	MSpaaappp	157	0	0	0		0	0	0	0	0
387	1	223	391	-1	516	222	26.0	27	ABprpppapaa	182	-1218	0	0		0	0	0	0	0
388	0	382	-1	-1	500	347	25.0	27		217	86	0	0		0	0	0	0	0
389	1	384	395	-1	336	328	25.0	26	ABplpappaap	0	0	0	0		0	0	0	0	0
390	1	385	214	-1	533	291	24.375	32	ABprpppppp	0	0	0	0		0	0	0	0	0
391	1	258	86	-1	260	221	24.7	30	ABarappaaa	34	0	0	0		0	0	0	0	0
392	1	260	397	-1	291	235	23.0	26	ABarapapppa	258	1490	0	0		0	0	0	0	0
393	1	52	217	-1	496	324	24.0	22	ABplpppapap	0	0	0	0		0	0	0	0	0
