# Supplementary material for: The AP-2 Transcription Factor APTF-2 Is Required for Neuroblast and Epidermal Morphogenesis in Caenorhabditis elegans Embryogenesis
Source: PLoS Genet. 2016 May 13;12(5):e1006048. doi: 10.1371/journal.pgen.1006048 (PMC4866721; doi:10.1371/journal.pgen.1006048)
Supplement: S5 Text — (ZIP) [file pgen.1006048.s033.zip › nuclei/t158-nuclei]

1	1	175	124	-1	413	126	22.5	31	ABprppapaa	282	321	0	0		0	0	0	0	0
2	1	85	279	334	251	329	23.8	29	ABalpapapa	108	0	0	0		0	0	0	0	0
3	1	191	12	-1	193	311	16.1	27	ABalpaapapp	276	137	0	0		0	0	0	0	0
4	1	327	157	-1	296	421	12.5	30	ABplaappap	838	0	0	0		0	0	0	0	0
5	1	111	243	-1	166	249	10.2	27	MSaaaaapa	197	0	0	0		0	0	0	0	0
6	1	139	47	-1	243	238	8.2	30	MSaaaapa	207	365	0	0		0	0	0	0	0
7	1	190	107	-1	115	277	12.3	27	ABalapaaaa	244	8	0	0		0	0	0	0	0
8	1	145	31	311	293	400	21.5	31	ABplpaaaap	211	-190	0	0		0	0	0	0	0
9	1	153	259	-1	244	315	11.0	26	MSapappa	256	58	0	0		0	0	0	0	0
10	1	326	185	-1	403	383	11.5	27	Dapap	269	952	0	0		0	0	0	0	0
11	1	303	265	-1	471	359	11.4	31	Cappaa	54	0	0	0		0	0	0	0	0
12	0	381	-1	-1	212	327	20.8	26		269	0	0	0		0	0	0	0	0
13	1	102	89	-1	260	247	13.5	28	MSpaapaa	243	38	0	0		0	0	0	0	0
14	1	229	291	-1	349	140	20.5	26	ABprpapapp	210	405	0	0		0	0	0	0	0
15	1	356	176	-1	423	158	5.4	31	ABarpppapa	313	280	0	0		0	0	0	0	0
16	1	122	360	-1	136	162	13.8	28	ABalaaappr	-144	0	0	0		0	0	0	0	0
17	1	69	235	-1	409	165	14.3	33	Dpap	333	745	0	0		0	0	0	0	0
18	1	91	343	-1	392	209	19.5	27	MSpppaap	273	736	0	0		0	0	0	0	0
19	1	344	93	-1	198	267	11.5	27	MSaaapaaa	-210	0	0	0		0	0	0	0	0
20	1	193	88	-1	214	241	25.4	30	ABarapaaap	446	0	0	0		0	0	0	0	0
21	1	373	187	-1	317	307	5.1	27	ABplaaaapp	244	955	0	0		0	0	0	0	0
22	1	142	190	-1	591	352	20.7	32	Caappv	288	-654	0	0		0	0	0	0	0
23	1	354	110	-1	148	196	15.6	26	MSppaaaa	199	-258	0	0		0	0	0	0	0
24	1	71	251	-1	226	368	24.8	29	ABalppapap	291	563	0	0		0	0	0	0	0
25	1	174	364	-1	152	286	7.7	28	ABalapapap	297	0	0	0		0	0	0	0	0
26	1	223	149	-1	596	259	23.0	31	ABprappppp	253	0	0	0		0	0	0	0	0
27	1	49	69	-1	167	343	8.3	28	ABalapappp	83	0	0	0		0	0	0	0	0
28	1	1	186	-1	569	237	23.5	30	ABprapppap	304	683	0	0		0	0	0	0	0
29	1	79	169	-1	216	157	8.4	28	ABalappppp	206	0	0	0		0	0	0	0	0
30	1	351	340	-1	239	334	4.8	26	ABplaaapaa	211	-823	0	0		0	0	0	0	0
31	1	98	175	-1	606	189	15.7	28	ABprapappa	117	0	0	0		0	0	0	0	0
32	1	138	21	-1	603	224	16.4	29	ABprapappp	-284	0	0	0		0	0	0	0	0
33	1	213	152	-1	263	399	19.3	31	ABplpaaapp	262	-456	0	0		0	0	0	0	0
34	1	255	375	-1	453	350	24.5	29	ABplppppap	289	-382	0	0		0	0	0	0	0
35	1	386	92	-1	320	211	11.6	26	MSpaaappp	199	-156	0	0		0	0	0	0	0
36	1	195	203	-1	385	178	8.9	29	MSpppppp	293	205	0	0		0	0	0	0	0
37	1	258	191	-1	105	219	16.3	32	ABalaaapar	307	85	0	0		0	0	0	0	0
38	1	77	82	-1	167	374	13.4	26	ABalpppappa	114	0	0	0		0	0	0	0	0
39	1	126	273	-1	196	223	17.8	32	ABaraaapap	378	0	0	0		0	0	0	0	0
40	1	253	184	-1	144	354	17.4	34	ABalpppaaa	220	0	0	0		0	0	0	0	0
41	1	146	18	-1	300	363	13.5	27	MSapppaa	244	0	0	0		0	0	0	0	0
42	1	17	3	-1	282	353	16.9	26	MSapaapp	206	0	0	0		0	0	0	0	0
43	1	268	336	-1	469	170	16.9	30	Cppaaa	305	-15	0	0		0	0	0	0	0
44	1	47	351	-1	431	105	12.2	26	ABprapaapa	220	-36	0	0		0	0	0	0	0
45	1	109	255	-1	140	232	12.2	30	MSaaaaaa	109	0	0	0		0	0	0	0	0
46	1	66	272	-1	260	128	15.7	30	ABpraaappa	288	-82	0	0		0	0	0	0	0
47	1	291	287	-1	262	348	11.6	26	ABalppppppa	266	0	0	0		0	0	0	0	0
48	1	221	388	-1	442	189	25.9	34	ABprppaapp	293	401	0	0		0	0	0	0	0
49	1	294	113	-1	259	285	15.3	24	ABaraapappa	113	0	0	0		0	0	0	0	0
50	1	141	213	-1	592	206	12.2	29	ABarpppppp	249	-719	0	0		0	0	0	0	0
51	1	212	118	-1	203	315	24.6	30	ABalpapaaa	313	0	0	0		0	0	0	0	0
52	1	322	263	-1	450	172	10.8	30	Dpppa	236	0	0	0		0	0	0	0	0
53	1	44	70	-1	202	124	10.3	31	ABpraapaap	30	0	0	0		0	0	0	0	0
54	1	203	84	-1	340	365	6.7	28	ABplapaaaa	283	174	0	0		0	0	0	0	0
55	1	300	99	-1	201	286	7.6	26	ABplaaaaapa	195	754	0	0		0	0	0	0	0
56	1	379	238	-1	208	402	19.6	30	ABalppaapp	304	238	0	0		0	0	0	0	0
57	1	40	335	-1	198	352	6.2	30	ABplaapaap	-458	0	0	0		0	0	0	0	0
58	1	276	131	-1	612	293	20.6	33	Cpappd	-230	0	0	0		0	0	0	0	0
59	1	15	166	372	274	280	11.0	32	MSaaapap	225	144	0	0		0	0	0	0	0
60	1	166	81	-1	228	228	14.9	30	ABaraappap	228	0	0	0		0	0	0	0	0
61	1	6	72	-1	224	378	9.5	28	ABplaapapa	260	238	0	0		0	0	0	0	0
62	1	184	40	-1	327	220	16.5	27	MSpapaapa	208	1418	0	0		0	0	0	0	0
63	1	214	318	-1	275	373	9.3	29	ABalppppppp	97	0	0	0		0	0	0	0	0
64	1	323	387	-1	164	234	22.0	33	ABaraaaaap	335	-32	0	0		0	0	0	0	0
65	1	348	310	-1	171	161	19.6	29	ABpraaaaaa	278	219	0	0		0	0	0	0	0
66	1	340	392	-1	211	179	16.1	27	MSppaaap	196	1518	0	0		0	0	0	0	0
67	1	368	282	-1	196	148	17.7	29	ABpraaaaap	260	245	0	0		0	0	0	0	0
68	1	234	222	-1	299	327	15.0	28	MSappaaa	205	405	0	0		0	0	0	0	0
69	1	113	244	-1	456	408	9.5	28	ABplappapa	273	829	0	0		0	0	0	0	0
70	1	257	347	-1	447	381	6.5	33	ABarppapa	321	57	0	0		0	0	0	0	0
71	1	83	75	-1	297	242	17.1	32	ABaraapppp	133	0	0	0		0	0	0	0	0
72	1	206	174	-1	262	203	20.6	26	MSppaapa	256	1281	0	0		0	0	0	0	0
73	1	63	293	-1	149	266	15.4	26	ABalpaapaap	225	-461	0	0		0	0	0	0	0
74	1	13	302	-1	349	261	16.3	29	MSaapapa	487	0	0	0		0	0	0	0	0
75	1	5	142	-1	113	198	18.7	24	ABalaapaaa	200	968	0	0		0	0	0	0	0
76	1	349	257	-1	449	342	5.1	27	ABarppaapp	250	245	0	0		0	0	0	0	0
77	1	382	216	-1	541	329	25.5	30	ABplpppppp	277	93	0	0		0	0	0	0	0
78	1	62	204	-1	310	148	15.6	29	MSppppaa	290	1460	0	0		0	0	0	0	0
79	1	186	136	-1	218	288	16.0	27	ABaraapapaa	-148	0	0	0		0	0	0	0	0
80	1	331	159	-1	346	172	26.0	34	ABarappapp	339	181	0	0		0	0	0	0	0
81	1	246	48	-1	461	237	16.5	34	Ealpp	340	-2	0	0		0	0	0	0	0
82	1	21	161	-1	492	427	17.0	28	ABplapapap	246	-397	0	0		0	0	0	0	0
83	1	159	71	-1	169	288	22.8	29	ABalpaaaaa	143	0	0	0		0	0	0	0	0
84	1	365	36	-1	143	298	14.4	27	MSapaaaa	223	242	0	0		0	0	0	0	0
85	1	84	144	-1	343	416	20.3	31	ABplppapaa	312	1324	0	0		0	0	0	0	0
86	1	391	359	-1	265	217	24.4	30	ABarappaaa	274	-512	0	0		0	0	0	0	0
87	1	22	277	-1	445	110	16.8	31	ABpraapppp	271	-213	0	0		0	0	0	0	0
88	1	108	193	-1	438	437	14.7	29	ABplappaap	285	-244	0	0		0	0	0	0	0
89	1	88	301	-1	565	324	9.0	31	Caaapp	296	103	0	0		0	0	0	0	0
90	1	20	148	-1	287	211	15.2	30	MSpaapap	-114	0	0	0		0	0	0	0	0
91	1	127	256	-1	180	252	15.3	30	ABaraapaap	138	0	0	0		0	0	0	0	0
92	1	224	180	-1	133	260	17.6	24	ABalpaapaaa	222	-497	0	0		0	0	0	0	0
93	1	312	41	-1	535	245	6.1	31	Cpaapa	299	-185	0	0		0	0	0	0	0
94	1	134	97	-1	268	175	5.4	28	ABarpapapa	273	-789	0	0		0	0	0	0	0
95	1	11	146	-1	249	172	13.0	28	MSppappa	209	665	0	0		0	0	0	0	0
96	1	183	270	-1	303	365	19.8	30	ABplpapaap	260	0	0	0		0	0	0	0	0
97	1	198	8	-1	388	103	14.4	29	ABpraapppa	68	0	0	0		0	0	0	0	0
98	1	51	102	-1	339	358	11.3	30	Daaa	309	0	0	0		0	0	0	0	0
99	1	107	383	-1	213	370	15.9	28	ABplpaapaa	38	0	0	0		0	0	0	0	0
100	1	8	247	-1	359	101	16.7	31	ABpraappap	305	-399	0	0		0	0	0	0	0
101	1	35	129	-1	248	169	23.1	26	ABarapppppa	184	167	0	0		0	0	0	0	0
102	1	12	51	-1	192	167	9.4	28	ABalappppa	268	-74	0	0		0	0	0	0	0
103	1	341	155	-1	392	134	7.2	30	ABarpppaap	300	38	0	0		0	0	0	0	0
104	1	242	53	-1	104	235	13.1	28	ABalaaapal	159	0	0	0		0	0	0	0	0
105	0	143	-1	-1	119	239	9.9	24		200	-726	0	0		0	0	0	0	0
106	1	57	199	-1	473	225	21.4	33	MSpapppp	329	-780	0	0		0	0	0	0	0
107	1	241	369	-1	532	322	7.4	32	Caaapa	611	0	0	0		0	0	0	0	0
108	1	254	63	-1	157	314	9.1	28	ABalapappa	433	0	0	0		0	0	0	0	0
109	1	144	2	-1	307	205	5.6	36	ABarpaapa	338	508	0	0		0	0	0	0	0
110	1	353	17	-1	564	205	21.6	30	ABprapppaa	253	101	0	0		0	0	0	0	0
111	1	352	101	-1	517	261	16.2	33	Eprpp	337	633	0	0		0	0	0	0	0
112	1	297	28	-1	492	189	24.5	31	ABprpppaaa	238	38	0	0		0	0	0	0	0
113	1	147	154	-1	477	288	14.4	34	Eplap	340	1495	0	0		0	0	0	0	0
114	1	30	168	-1	97	271	18.4	29	ABalaaaarl	263	1434	0	0		0	0	0	0	0
115	1	305	62	-1	238	279	25.5	33	ABalpapaap	276	0	0	0		0	0	0	0	0
116	1	304	205	-1	400	302	25.5	32	ABplpapppa	315	124	0	0		0	0	0	0	0
117	1	280	182	-1	388	328	8.0	26	MSappppp	222	-356	0	0		0	0	0	0	0
118	1	95	119	-1	503	188	10.4	28	Dpppp	281	1223	0	0		0	0	0	0	0
119	1	301	111	-1	319	158	5.6	28	ABarpapapp	17	0	0	0		0	0	0	0	0
120	1	281	145	-1	222	145	14.1	30	ABpraapapa	26	0	0	0		0	0	0	0	0
121	1	96	50	-1	105	287	15.4	29	ABalaaaala	290	-758	0	0		0	0	0	0	0
122	1	42	241	-1	137	300	23.4	31	ABalpaappa	-36	0	0	0		0	0	0	0	0
123	1	33	151	-1	327	248	10.2	26	MSaaappp	137	0	0	0		0	0	0	0	0
124	1	358	234	308	330	137	24.3	33	ABprpaaaap	226	-438	0	0		0	0	0	0	0
125	1	16	114	-1	311	262	14.0	25	MSaapaapa	-3	0	0	0		0	0	0	0	0
126	0	225	-1	-1	124	297	9.7	23		196	191	0	0		0	0	0	0	0
127	1	90	237	-1	383	236	5.4	32	ABarpaappp	322	-69	0	0		0	0	0	0	0
128	1	29	108	-1	139	204	6.4	30	ABalappapp	241	128	0	0		0	0	0	0	0
129	1	80	352	-1	208	214	12.2	28	MSpaaaapa	223	781	0	0		0	0	0	0	0
130	1	298	30	-1	477	185	20.4	31	Cppaap	226	416	0	0		0	0	0	0	0
131	1	284	1	-1	238	380	22.3	31	ABalppappp	305	-174	0	0		0	0	0	0	0
132	1	19	52	-1	189	354	24.1	29	ABalppapaa	68	0	0	0		0	0	0	0	0
133	1	316	260	-1	459	375	15.4	28	Capapa	246	1140	0	0		0	0	0	0	0
134	1	37	224	-1	325	101	19.6	34	ABprpaappp	249	-17	0	0		0	0	0	0	0
135	1	292	60	-1	428	203	23.4	31	ABprpapppa	257	-524	0	0		0	0	0	0	0
136	1	92	25	-1	344	379	22.1	28	ABplppaapa	284	1262	0	0		0	0	0	0	0
137	1	133	22	-1	317	289	17.1	26	MSaapaaap	59	0	0	0		0	0	0	0	0
138	1	271	83	-1	182	390	16.3	30	ABalpppapa	270	-688	0	0		0	0	0	0	0
139	1	163	262	304	176	198	8.0	28	ABalapppap	170	0	0	0		0	0	0	0	0
140	1	87	201	-1	133	334	13.2	28	ABalapaapa	130	0	0	0		0	0	0	0	0
141	1	269	337	-1	451	368	18.8	29	Capaap	292	443	0	0		0	0	0	0	0
142	1	110	163	-1	215	201	9.4	29	MSpaaaaa	64	0	0	0		0	0	0	0	0
143	1	342	285	-1	442	248	23.6	30	ABprpapppp	289	193	0	0		0	0	0	0	0
144	1	337	86	-1	264	412	11.2	25	ABplaappaa	241	136	0	0		0	0	0	0	0
145	1	118	91	-1	270	211	11.8	25	MSpaaappa	205	-1439	0	0		0	0	0	0	0
146	1	53	317	-1	583	344	12.4	34	Caapa	327	-1109	0	0		0	0	0	0	0
147	1	270	341	-1	296	245	12.2	23	MSaaappa	146	0	0	0		0	0	0	0	0
148	1	36	66	-1	176	212	12.4	28	ABaraappaa	-152	0	0	0		0	0	0	0	0
149	1	168	167	-1	193	355	9.7	29	ABalppppap	-167	0	0	0		0	0	0	0	0
150	0	278	-1	-1	183	202	16.0	25		200	186	0	0		0	0	0	0	0
151	1	182	117	-1	306	329	10.0	26	MSapppap	242	-22	0	0		0	0	0	0	0
152	1	318	179	-1	208	134	23.3	31	ABalaapapp	325	0	0	0		0	0	0	0	0
153	1	89	295	-1	210	151	20.5	31	ABpraaapaa	203	0	0	0		0	0	0	0	0
154	1	283	87	-1	113	237	21.5	31	ABalaaaarr	308	1	0	0		0	0	0	0	0
155	1	43	358	-1	162	158	15.7	28	ABalaapppa	261	-88	0	0		0	0	0	0	0
156	1	371	158	-1	219	244	4.5	28	ABarpaaapa	259	-570	0	0		0	0	0	0	0
157	1	23	297	-1	458	423	17.5	29	ABplappapp	178	0	0	0		0	0	0	0	0
158	1	249	139	-1	411	418	10.6	29	ABplapaapp	12	0	0	0		0	0	0	0	0
159	1	227	344	-1	392	274	9.4	32	Earap	313	395	0	0		0	0	0	0	0
160	1	231	68	-1	324	352	22.7	30	ABplpapapa	248	-283	0	0		0	0	0	0	0
161	1	338	377	-1	495	388	23.5	34	ABplpppaap	-29	0	0	0		0	0	0	0	0
162	1	54	125	-1	154	240	25.3	31	ABaraaappa	-18	0	0	0		0	0	0	0	0
163	1	100	356	-1	477	226	4.8	33	Cpaaap	295	77	0	0		0	0	0	0	0
164	1	217	283	-1	511	136	15.4	30	ABprappaaa	287	-1145	0	0		0	0	0	0	0
165	1	226	271	-1	180	295	5.4	30	ABplaapaaa	210	0	0	0		0	0	0	0	0
166	1	14	389	-1	143	366	13.8	28	ABalpppaap	260	171	0	0		0	0	0	0	0
167	1	93	330	-1	528	185	13.7	30	Cpppaa	309	-808	0	0		0	0	0	0	0
168	1	208	103	-1	517	194	17.6	31	Cppapa	308	62	0	0		0	0	0	0	0
169	1	325	378	-1	204	275	4.5	27	ABplaaaaaa	273	-134	0	0		0	0	0	0	0
170	1	154	379	-1	184	352	15.0	29	ABalppppaa	221	0	0	0		0	0	0	0	0
171	1	72	171	-1	376	276	18.8	30	MSpapapp	169	0	0	0		0	0	0	0	0
172	1	350	115	-1	485	351	19.5	30	Capapp	300	193	0	0		0	0	0	0	0
173	1	59	59	-1	386	425	20.1	30	ABplppapap	303	955	0	0		0	0	0	0	0
174	1	357	26	-1	301	96	13.1	27	ABpraaapppp	251	-996	0	0		0	0	0	0	0
175	1	302	44	-1	218	363	19.2	30	ABplpaaaaa	299	190	0	0		0	0	0	0	0
176	1	31	354	-1	244	208	11.7	27	MSpaaaapp	-168	0	0	0		0	0	0	0	0
177	1	50	350	-1	112	310	18.1	28	ABalaaaalp	341	0	0	0		0	0	0	0	0
178	1	336	381	-1	501	383	8.3	28	ABarppappa	208	-841	0	0		0	0	0	0	0
179	1	28	361	-1	577	329	24.1	30	Cpappv	306	43	0	0		0	0	0	0	0
180	1	286	195	-1	425	345	9.4	29	Dappa	443	0	0	0		0	0	0	0	0
181	1	204	228	-1	361	162	18.1	25	MSpppapa	243	101	0	0		0	0	0	0	0
182	1	117	80	-1	175	162	5.7	29	ABpraapaaa	295	-860	0	0		0	0	0	0	0
183	1	219	10	-1	313	169	13.6	27	MSppppap	-62	0	0	0		0	0	0	0	0
184	1	187	140	-1	190	278	25.1	30	ABalpaaaap	-3	0	0	0		0	0	0	0	0
185	1	355	300	-1	294	94	17.5	28	ABprpaapap	208	0	0	0		0	0	0	0	0
186	1	185	346	-1	274	239	20.4	33	ABarapappa	135	0	0	0		0	0	0	0	0
187	1	334	286	-1	536	405	18.8	28	ABplappppa	273	0	0	0		0	0	0	0	0
188	1	252	4	-1	367	363	18.7	31	MSaapppa	314	80	0	0		0	0	0	0	0
189	1	165	231	-1	413	369	20.2	30	MSaapppp	296	213	0	0		0	0	0	0	0
190	1	313	13	-1	438	406	22.5	32	ABplppappp	304	140	0	0		0	0	0	0	0
191	1	306	45	-1	310	141	18.4	27	ABprpapapa	275	1176	0	0		0	0	0	0	0
192	1	233	246	-1	400	234	11.0	33	Ealap	329	761	0	0		0	0	0	0	0
193	1	230	382	-1	363	166	6.3	25	ABarpppaaa	240	214	0	0		0	0	0	0	0
194	1	81	197	-1	143	282	20.1	30	ABaraaaaaa	106	0	0	0		0	0	0	0	0
195	1	240	160	-1	196	178	25.2	31	ABarapppaa	310	569	0	0		0	0	0	0	0
196	1	384	299	-1	477	127	9.7	34	ABarppppa	346	1957	0	0		0	0	0	0	0
197	1	152	240	-1	169	287	18.2	27	ABalpaapapa	266	-687	0	0		0	0	0	0	0
198	1	264	34	-1	514	244	20.4	30	Cppapp	289	688	0	0		0	0	0	0	0
199	1	67	227	-1	425	127	10.6	31	ABprapaaap	289	238	0	0		0	0	0	0	0
200	1	364	294	-1	490	360	24.2	25	ABplpppapaa	195	329	0	0		0	0	0	0	0
201	1	46	211	-1	383	319	21.9	27	MSaappap	233	409	0	0		0	0	0	0	0
202	1	82	162	-1	516	298	16.6	33	Eplpp	331	56	0	0		0	0	0	0	0
203	1	244	181	-1	178	136	14.2	31	ABalaapppp	255	143	0	0		0	0	0	0	0
204	1	162	29	-1	250	163	7.4	29	ABarpapaap	263	92	0	0		0	0	0	0	0
205	1	188	120	-1	231	360	13.4	29	ABalpppppa	287	655	0	0		0	0	0	0	0
206	1	192	67	-1	409	323	4.6	31	ABarppaapa	309	326	0	0		0	0	0	0	0
207	1	75	250	-1	542	143	17.0	29	ABprappapa	295	-246	0	0		0	0	0	0	0
208	1	248	85	-1	307	407	17.7	30	ABplppaaaa	57	0	0	0		0	0	0	0	0
209	1	282	223	-1	451	150	14.3	28	Dppap	249	560	0	0		0	0	0	0	0
210	1	273	284	-1	354	391	8.5	29	ABplapaaap	30	0	0	0		0	0	0	0	0
211	1	346	229	-1	397	143	16.3	26	Dppaa	263	713	0	0		0	0	0	0	0
212	1	243	226	-1	486	419	11.4	29	ABplapapaa	29	0	0	0		0	0	0	0	0
213	1	299	316	-1	555	362	23.3	31	ABplappppp	288	920	0	0		0	0	0	0	0
214	1	390	298	-1	537	289	24.5	34	ABprpppppp	339	-166	0	0		0	0	0	0	0
215	1	135	46	-1	138	345	10.1	28	ABalapaapp	-94	0	0	0		0	0	0	0	0
216	1	222	349	-1	469	321	7.6	29	Dappp	-71	0	0	0		0	0	0	0	0
217	1	393	355	-1	498	318	24.4	29	ABplpppapap	257	581	0	0		0	0	0	0	0
218	1	287	329	-1	303	225	25.2	32	ABarappaap	322	-600	0	0		0	0	0	0	0
219	1	157	106	-1	365	238	20.4	29	MSpapapa	-39	0	0	0		0	0	0	0	0
220	1	155	328	-1	312	304	20.5	29	ABalpappppp	288	-435	0	0		0	0	0	0	0
221	1	125	236	-1	168	196	23.7	30	ABaraaappp	262	332	0	0		0	0	0	0	0
222	1	9	245	-1	337	366	17.7	27	MSappapp	102	0	0	0		0	0	0	0	0
223	1	267	172	-1	376	394	22.2	33	ABplppappa	290	767	0	0		0	0	0	0	0
224	1	149	153	-1	424	318	22.3	34	MSpappa	319	370	0	0		0	0	0	0	0
225	1	277	370	-1	438	287	13.8	33	Earpp	325	-869	0	0		0	0	0	0	0
226	1	215	177	-1	324	344	4.7	29	ABplaaappp	289	-395	0	0		0	0	0	0	0
227	1	101	278	-1	290	166	11.4	27	MSppappp	98	0	0	0		0	0	0	0	0
228	1	251	32	-1	455	154	24.3	32	ABprppappa	282	341	0	0		0	0	0	0	0
229	1	129	109	-1	237	298	13.8	27	ABaraapapap	228	0	0	0		0	0	0	0	0
230	1	333	320	-1	351	200	19.3	28	MSpppaaa	204	-26	0	0		0	0	0	0	0
231	1	247	76	-1	285	341	21.0	28	ABplpapaaa	284	1097	0	0		0	0	0	0	0
232	1	4	268	-1	136	191	10.5	29	ABalappapa	275	671	0	0		0	0	0	0	0
233	1	3	374	-1	544	278	21.5	32	Cppppp	302	-139	0	0		0	0	0	0	0
234	1	61	35	-1	136	174	18.3	27	ABalaappaa	686	0	0	0		0	0	0	0	0
235	1	294	212	-1	289	287	14.3	25	ABaraapappp	203	1352	0	0		0	0	0	0	0
236	1	170	126	-1	265	126	18.4	29	ABprpaapaa	255	-496	0	0		0	0	0	0	0
237	1	177	98	-1	333	417	12.5	30	ABplaapppa	-154	0	0	0		0	0	0	0	0
238	1	378	373	-1	465	311	22.8	29	ABplpppppa	268	-197	0	0		0	0	0	0	0
239	1	65	143	-1	299	266	8.6	28	MSaaaapp	-234	0	0	0		0	0	0	0	0
240	1	239	306	-1	509	325	21.5	33	Capppp	326	1229	0	0		0	0	0	0	0
241	1	106	6	-1	239	307	19.4	31	ABalpapppa	292	-1098	0	0		0	0	0	0	0
242	1	279	183	-1	569	161	12.3	29	ABprapapaa	259	527	0	0		0	0	0	0	0
243	1	180	9	-1	213	269	22.2	29	ABalpappaa	208	0	0	0		0	0	0	0	0
244	1	10	5	-1	275	126	11.6	26	ABpraapappp	211	843	0	0		0	0	0	0	0
245	1	385	95	-1	265	295	20.4	30	ABalpappppa	249	135	0	0		0	0	0	0	0
246	1	103	215	-1	273	382	13.2	27	ABplpaappa	246	-629	0	0		0	0	0	0	0
247	1	207	11	-1	278	366	24.2	31	ABalpapapp	403	0	0	0		0	0	0	0	0
248	1	181	37	-1	114	307	12.2	28	ABalapaaap	234	-634	0	0		0	0	0	0	0
249	1	38	79	-1	204	388	11.3	26	ABalpppappp	186	442	0	0		0	0	0	0	0
250	1	296	55	-1	243	290	9.0	26	MSaaapaap	224	1409	0	0		0	0	0	0	0
251	1	336	264	-1	535	395	11.9	28	ABarppappp	210	416	0	0		0	0	0	0	0
252	1	375	130	-1	208	230	21.1	29	ABarapaapa	285	-193	0	0		0	0	0	0	0
253	1	160	138	-1	232	296	22.7	27	ABalpappapa	244	399	0	0		0	0	0	0	0
254	1	2	188	-1	316	125	11.3	26	ABpraappaa	228	-23	0	0		0	0	0	0	0
255	1	372	325	-1	481	117	16.4	28	ABprapaapp	115	0	0	0		0	0	0	0	0
256	1	232	65	-1	346	323	8.1	25	MSappppa	13	0	0	0		0	0	0	0	0
257	1	307	248	-1	220	210	5.5	30	ABarpaaaa	224	-149	0	0		0	0	0	0	0
258	1	120	281	-1	365	214	23.5	39	ABprpappaa	391	33	0	0		0	0	0	0	0
259	1	293	338	-1	516	128	19.5	31	ABprappaap	299	-46	0	0		0	0	0	0	0
260	1	383	309	-1	187	355	21.0	31	ABalppappa	-8	0	0	0		0	0	0	0	0
261	0	285	-1	-1	333	293	24.5	30		304	551	0	0		0	0	0	0	0
262	1	311	122	-1	300	176	25.0	33	ABarappapa	301	737	0	0		0	0	0	0	0
263	1	290	314	-1	382	237	16.2	27	MSpapaapp	235	751	0	0		0	0	0	0	0
264	1	345	321	-1	282	316	8.5	26	MSapappp	100	0	0	0		0	0	0	0	0
265	1	274	345	-1	270	365	5.7	29	ABplaaapap	266	-807	0	0		0	0	0	0	0
266	1	194	56	-1	256	100	13.8	26	ABpraaapppa	220	-246	0	0		0	0	0	0	0
267	1	370	170	-1	513	164	24.1	32	ABprppappp	325	1939	0	0		0	0	0	0	0
268	1	128	73	-1	231	125	18.7	30	ABpraaapap	1	0	0	0		0	0	0	0	0
269	1	27	196	-1	508	255	12.3	32	Eprpa	316	883	0	0		0	0	0	0	0
270	1	210	376	-1	391	290	13.4	30	Earpa	307	-1381	0	0		0	0	0	0	0
271	1	171	123	-1	235	394	17.7	29	ABplpaaapa	410	0	0	0		0	0	0	0	0
272	1	112	27	-1	221	102	15.6	32	ABpraaaapp	40	0	0	0		0	0	0	0	0
273	1	328	105	-1	405	426	15.6	29	ABplappaaa	173	0	0	0		0	0	0	0	0
274	1	167	332	-1	575	166	16.4	29	ABprapapap	290	-263	0	0		0	0	0	0	0
275	1	99	210	-1	338	232	5.4	29	ABarpaappa	-210	0	0	0		0	0	0	0	0
276	1	172	206	-1	161	235	6.6	30	ABalapppaa	185	0	0	0		0	0	0	0	0
277	1	245	90	-1	427	181	20.3	32	MSpapppa	265	0	0	0		0	0	0	0	0
278	1	216	33	-1	473	234	12.9	32	Eprap	321	-1266	0	0		0	0	0	0	0
279	0	24	-1	-1	329	416	15.9	22		-84	0	0	0		0	0	0	0	0
280	1	45	331	-1	361	388	14.0	27	Dapaa	-4	0	0	0		0	0	0	0	0
281	1	324	104	-1	368	344	25.0	27	ABplpapapp	268	52	0	0		0	0	0	0	0
282	1	60	253	-1	393	135	10.6	30	ABprapaaaa	208	0	0	0		0	0	0	0	0
283	0	361	-1	-1	176	146	22.5	24		139	0	0	0		0	0	0	0	0
284	1	359	266	-1	559	221	16.5	30	Cpppap	204	0	0	0		0	0	0	0	0
285	1	332	200	-1	269	222	5.9	27	ABarpaaapp	237	1272	0	0		0	0	0	0	0
286	1	228	342	-1	252	133	22.5	32	ABprpaaaaa	268	337	0	0		0	0	0	0	0
287	1	68	150	-1	439	304	25.5	31	ABplpapppp	272	-201	0	0		0	0	0	0	0
288	1	315	14	-1	328	109	9.0	27	ABarpapppa	271	1388	0	0		0	0	0	0	0
289	1	265	371	-1	436	210	5.3	32	Cpaaaa	329	199	0	0		0	0	0	0	0
290	1	320	192	-1	441	237	10.5	32	Epraa	323	714	0	0		0	0	0	0	0
291	1	34	15	-1	357	285	21.8	26	MSaappaa	183	-222	0	0		0	0	0	0	0
292	1	18	178	-1	158	234	19.6	32	ABaraaapaa	293	533	0	0		0	0	0	0	0
293	1	25	147	-1	124	262	9.1	30	ABalappaap	240	339	0	0		0	0	0	0	0
294	1	86	16	-1	279	239	8.5	28	MSpaaapa	232	342	0	0		0	0	0	0	0
295	1	173	348	-1	258	157	19.8	28	ABprpapaaa	287	1014	0	0		0	0	0	0	0
296	1	363	275	-1	357	160	13.9	31	Dpaa	350	0	0	0		0	0	0	0	0
297	1	295	121	-1	336	332	14.4	27	MSappaap	263	-437	0	0		0	0	0	0	0
298	1	321	362	-1	228	334	16.5	26	MSapapaa	265	-872	0	0		0	0	0	0	0
299	1	256	313	-1	118	194	13.2	28	ABalaaappl	241	155	0	0		0	0	0	0	0
300	1	169	39	-1	478	165	7.4	28	ABarpppapp	267	612	0	0		0	0	0	0	0
301	1	121	7	-1	349	281	9.8	30	Earaa	229	-239	0	0		0	0	0	0	0
302	1	137	42	-1	356	273	13.5	27	MSaapaapp	-176	0	0	0		0	0	0	0	0
303	1	374	357	-1	416	239	14.0	32	Ealpa	327	265	0	0		0	0	0	0	0
304	1	288	319	-1	284	313	18.3	26	MSaapaaaa	122	0	0	0		0	0	0	0	0
305	1	189	242	-1	594	274	11.5	32	Cpapap	327	454	0	0		0	0	0	0	0
306	1	136	54	-1	515	381	18.8	27	ABplapppaa	-48	0	0	0		0	0	0	0	0
307	1	178	305	-1	471	273	10.0	32	Eplaa	208	0	0	0		0	0	0	0	0
308	1	238	218	-1	216	175	22.7	29	ABarappppa	43	0	0	0		0	0	0	0	0
309	1	132	58	-1	310	367	16.2	24	MSappapa	-157	0	0	0		0	0	0	0	0
310	1	377	20	-1	371	149	24.1	27	ABprpapaap	275	-1729	0	0		0	0	0	0	0
311	1	263	233	-1	287	124	20.9	29	ABprpaaapa	259	481	0	0		0	0	0	0	0
312	1	205	261	-1	420	379	15.1	29	Capaaa	372	0	0	0		0	0	0	0	0
313	1	179	49	-1	348	309	18.7	29	MSaapapp	170	0	0	0		0	0	0	0	0
314	1	196	198	-1	503	283	4.8	37	Caaaa	370	1005	0	0		0	0	0	0	0
315	1	74	303	-1	131	231	18.6	29	ABaraaaapa	395	0	0	0		0	0	0	0	0
316	1	119	19	-1	238	184	18.4	27	MSppapaa	20	0	0	0		0	0	0	0	0
317	1	218	127	-1	598	347	16.5	33	Caappd	332	-343	0	0		0	0	0	0	0
318	1	97	333	-1	245	237	22.4	28	ABarapapaa	241	-511	0	0		0	0	0	0	0
319	1	55	384	-1	300	270	23.4	25	ABarapapapp	225	460	0	0		0	0	0	0	0
320	1	26	165	-1	314	195	19.2	28	MSppaapp	259	1191	0	0		0	0	0	0	0
321	1	266	221	-1	369	423	13.0	30	ABplaapppp	280	407	0	0		0	0	0	0	0
322	1	7	312	-1	142	144	18.2	28	ABalaappap	263	1919	0	0		0	0	0	0	0
323	1	52	156	-1	385	408	8.3	27	ABplapaapa	63	0	0	0		0	0	0	0	0
324	1	176	23	-1	552	169	21.3	32	ABprappapp	-78	0	0	0		0	0	0	0	0
325	1	64	173	-1	483	272	22.3	29	ABprpppppa	290	1312	0	0		0	0	0	0	0
326	1	10	214	-1	232	145	11.1	25	ABpraapappa	214	-155	0	0		0	0	0	0	0
327	1	235	252	-1	239	348	8.1	29	ABplaapapp	388	0	0	0		0	0	0	0	0
328	1	124	366	-1	383	351	12.4	32	Daap	340	0	0	0		0	0	0	0	0
329	1	151	38	-1	158	332	23.4	30	ABalpaappp	122	0	0	0		0	0	0	0	0
330	1	197	220	-1	280	285	4.7	28	ABplaaaapa	280	-229	0	0		0	0	0	0	0
331	1	376	207	-1	138	177	21.5	32	ABalaapaap	307	-272	0	0		0	0	0	0	0
332	1	362	367	-1	570	248	19.4	30	Cppppa	256	-406	0	0		0	0	0	0	0
333	1	259	390	-1	232	244	19.1	24	ABarapaappa	234	310	0	0		0	0	0	0	0
334	1	32	239	-1	418	353	24.6	31	ABplppppaa	221	461	0	0		0	0	0	0	0
335	1	41	327	-1	469	223	25.2	31	ABprppppaa	283	-455	0	0		0	0	0	0	0
336	1	314	194	-1	328	175	10.2	28	MSpppppa	274	456	0	0		0	0	0	0	0
337	1	275	189	-1	535	162	9.7	28	ABarpppppa	214	0	0	0		0	0	0	0	0
338	1	211	322	-1	387	368	5.7	29	ABarppaaap	292	-245	0	0		0	0	0	0	0
339	1	115	128	-1	378	127	20.3	31	ABprppaaaa	290	-752	0	0		0	0	0	0	0
340	1	35	315	-1	295	168	22.5	27	ABarapppppp	243	785	0	0		0	0	0	0	0
341	1	148	267	-1	230	412	13.0	28	ABplpaapap	282	1190	0	0		0	0	0	0	0
342	1	220	141	-1	242	183	25.5	33	ABarapppap	325	665	0	0		0	0	0	0	0
343	1	76	219	-1	274	292	23.1	28	ABalpappapp	732	0	0	0		0	0	0	0	0
344	1	339	339	-1	218	283	18.9	25	ABalpaaapp	253	-1028	0	0		0	0	0	0	0
345	1	130	254	-1	516	406	15.4	29	ABplapappa	295	626	0	0		0	0	0	0	0
346	0	140	-1	-1	291	313	25.5	28		-42	0	0	0		0	0	0	0	0
347	1	201	326	-1	187	293	20.3	30	ABalpaaapa	274	123	0	0		0	0	0	0	0
348	1	48	290	-1	490	362	15.3	30	Cappap	177	0	0	0		0	0	0	0	0
349	1	360	363	-1	238	294	5.5	28	ABplaaaaapp	95	0	0	0		0	0	0	0	0
350	1	261	43	-1	208	243	8.8	25	MSaaaaapp	-176	0	0	0		0	0	0	0	0
351	1	369	134	-1	361	226	12.1	28	Ealaa	275	-208	0	0		0	0	0	0	0
352	1	272	232	-1	569	250	8.4	32	Cpaapp	318	752	0	0		0	0	0	0	0
353	1	236	135	-1	401	170	24.4	30	ABprppaapa	254	934	0	0		0	0	0	0	0
354	1	73	292	-1	450	133	22.4	30	ABprppapap	289	-842	0	0		0	0	0	0	0
355	1	202	100	-1	279	174	17.2	28	MSppapap	232	-608	0	0		0	0	0	0	0
356	1	237	116	-1	302	372	6.3	28	ABplaaappa	181	0	0	0		0	0	0	0	0
357	1	262	94	-1	250	409	15.6	30	ABplpaappp	288	1341	0	0		0	0	0	0	0
358	1	367	324	-1	387	174	19.0	27	MSpppapp	260	-577	0	0		0	0	0	0	0
359	1	308	276	-1	332	261	22.1	27	ABarapapppp	263	15	0	0		0	0	0	0	0
360	1	289	78	-1	601	285	16.2	31	Cpapaa	126	0	0	0		0	0	0	0	0
361	1	58	225	-1	348	132	7.3	28	ABarpapppp	259	-249	0	0		0	0	0	0	0
362	1	329	296	-1	539	202	25.4	35	ABprpppaap	291	-141	0	0		0	0	0	0	0
363	1	105	230	-1	528	369	21.8	32	ABplapppap	268	-386	0	0		0	0	0	0	0
364	1	156	133	-1	299	242	21.1	26	MSpapaaaa	116	0	0	0		0	0	0	0	0
365	1	78	74	-1	226	147	5.6	27	ABarpapaaa	249	553	0	0		0	0	0	0	0
366	1	260	365	-1	534	351	16.4	31	Capppa	233	376	0	0		0	0	0	0	0
367	1	200	209	-1	288	145	6.5	25	ABarpappaa	206	146	0	0		0	0	0	0	0
368	1	366	307	-1	600	217	20.4	29	ABprappppa	262	2054	0	0		0	0	0	0	0
369	1	209	269	-1	497	241	25.0	31	ABprppppap	318	147	0	0		0	0	0	0	0
370	1	164	202	-1	192	314	12.0	28	MSapaaap	263	-59	0	0		0	0	0	0	0
371	1	70	164	-1	269	251	24.4	25	ABarapapapa	112	0	0	0		0	0	0	0	0
372	1	150	249	-1	275	126	8.4	30	ABarpappap	241	0	0	0		0	0	0	0	0
373	1	56	61	-1	557	379	16.7	29	ABplapappp	277	94	0	0		0	0	0	0	0
374	1	104	137	-1	385	374	25.4	35	ABplppaapp	324	1010	0	0		0	0	0	0	0
375	1	131	64	-1	355	316	4.6	27	ABarppaaaa	236	1193	0	0		0	0	0	0	0
376	1	158	208	-1	522	298	12.5	31	Eplpa	314	560	0	0		0	0	0	0	0
377	1	335	289	-1	321	120	14.4	32	ABprpaappa	289	67	0	0		0	0	0	0	0
378	1	94	24	-1	252	356	16.9	26	MSapapap	238	233	0	0		0	0	0	0	0
379	1	347	288	-1	338	245	18.5	27	MSpapaaap	175	0	0	0		0	0	0	0	0
380	1	317	395	-1	437	384	25.2	29	ABplpppaaa	331	0	0	0		0	0	0	0	0
381	1	199	323	-1	386	214	25.5	30	ABprpappap	152	0	0	0		0	0	0	0	0
382	1	310	353	-1	203	131	16.4	33	ABpraaaapa	226	0	0	0		0	0	0	0	0
383	1	330	280	-1	255	242	16.6	33	ABaraapppa	140	0	0	0		0	0	0	0	0
384	0	114	-1	-1	316	169	20.7	25		-255	0	0	0		0	0	0	0	0
385	0	161	-1	-1	240	232	24.2	22		551	0	0	0		0	0	0	0	0
386	1	116	385	-1	271	232	18.4	25	ABarapaappp	130	0	0	0		0	0	0	0	0
387	1	39	274	-1	156	240	13.6	30	ABaraapaaa	124	0	0	0		0	0	0	0	0
388	1	250	386	-1	199	226	23.8	26	ABarapaaaa	-58	0	0	0		0	0	0	0	0
389	1	343	380	-1	145	351	20.3	38	ABalppaaap	382	-188	0	0		0	0	0	0	0
390	0	380	-1	-1	311	151	20.7	22		458	0	0	0		0	0	0	0	0
391	1	387	394	-1	517	221	25.0	27	ABprpppapaa	182	-1218	0	0		0	0	0	0	0
392	0	388	-1	-1	504	342	25.0	27		217	86	0	0		0	0	0	0	0
393	1	140	397	-1	294	317	25.0	27	ABplpappaaa	238	-183	0	0		0	0	0	0	0
394	1	380	398	-1	312	153	21.65	28	ABprpaaapp	455	0	0	0		0	0	0	0	0
395	1	389	399	-1	331	331	25.0	26	ABplpappaap	0	0	0	0		0	0	0	0	0
396	1	319	400	-1	521	268	25.0	27	ABprpppapap	0	0	0	0		0	0	0	0	0
397	1	392	401	-1	291	232	23.0	26	ABarapapppa	258	1490	0	0		0	0	0	0	0
