# Supplementary material for: The AP-2 Transcription Factor APTF-2 Is Required for Neuroblast and Epidermal Morphogenesis in Caenorhabditis elegans Embryogenesis
Source: PLoS Genet. 2016 May 13;12(5):e1006048. doi: 10.1371/journal.pgen.1006048 (PMC4866721; doi:10.1371/journal.pgen.1006048)
Supplement: S5 Text — (ZIP) [file pgen.1006048.s033.zip › nuclei/t159-nuclei]

1	1	131	235	-1	234	382	22.3	32	ABalppappp	322	76	0	0		0	0	0	0	0
2	1	109	174	-1	308	203	5.5	35	ABarpaapa	320	186	0	0		0	0	0	0	0
3	1	42	116	-1	283	352	17.1	27	MSapaapp	276	362	0	0		0	0	0	0	0
4	1	188	307	-1	365	367	18.6	31	MSaapppa	305	-752	0	0		0	0	0	0	0
5	1	244	347	-1	276	120	11.5	28	ABpraapappp	212	0	0	0		0	0	0	0	0
6	1	241	24	-1	240	310	19.4	31	ABalpapppa	139	0	0	0		0	0	0	0	0
7	1	301	368	-1	348	280	9.9	30	Earaa	250	394	0	0		0	0	0	0	0
8	1	97	261	-1	388	106	14.1	30	ABpraapppa	319	0	0	0		0	0	0	0	0
9	1	243	193	-1	217	274	22.0	30	ABalpappaa	168	0	0	0		0	0	0	0	0
10	1	183	327	-1	311	173	13.7	27	MSppppap	249	555	0	0		0	0	0	0	0
11	1	247	206	-1	272	369	24.3	33	ABalpapapp	261	9	0	0		0	0	0	0	0
12	1	3	186	-1	193	311	15.8	28	ABalpaapapp	148	0	0	0		0	0	0	0	0
13	1	190	99	-1	438	404	22.5	32	ABplppappp	145	0	0	0		0	0	0	0	0
14	1	288	91	-1	326	109	9.1	28	ABarpapppa	262	33	0	0		0	0	0	0	0
15	1	291	11	-1	359	285	21.8	26	MSaappaa	222	-218	0	0		0	0	0	0	0
16	1	294	72	-1	286	239	8.4	29	MSpaaapa	38	0	0	0		0	0	0	0	0
17	1	110	208	-1	565	209	21.5	30	ABprapppaa	292	425	0	0		0	0	0	0	0
18	1	41	350	-1	299	362	13.5	27	MSapppaa	-74	0	0	0		0	0	0	0	0
19	1	316	276	-1	239	183	17.9	27	MSppapaa	235	348	0	0		0	0	0	0	0
20	1	310	232	-1	377	144	24.3	30	ABprpapaap	248	280	0	0		0	0	0	0	0
21	1	32	188	-1	604	226	16.4	29	ABprapappp	291	-144	0	0		0	0	0	0	0
22	1	137	287	-1	318	296	17.5	26	MSaapaaap	10	0	0	0		0	0	0	0	0
23	1	324	122	-1	550	171	22.1	30	ABprappapp	303	721	0	0		0	0	0	0	0
24	1	378	225	-1	252	357	17.1	25	MSapapap	201	0	0	0		0	0	0	0	0
25	1	136	144	-1	341	378	21.9	29	ABplppaapa	108	0	0	0		0	0	0	0	0
26	1	174	204	-1	299	96	13.2	27	ABpraaapppp	-17	0	0	0		0	0	0	0	0
27	1	272	96	-1	222	104	15.5	31	ABpraaaapp	251	38	0	0		0	0	0	0	0
28	1	112	392	-1	492	193	24.5	31	ABprpppaaa	257	981	0	0		0	0	0	0	0
29	1	204	264	-1	246	163	7.3	28	ABarpapaap	262	693	0	0		0	0	0	0	0
30	1	130	134	-1	477	183	20.3	31	Cppaap	299	-222	0	0		0	0	0	0	0
31	1	8	203	-1	273	391	22.2	26	ABplpaaaapa	196	756	0	0		0	0	0	0	0
32	1	228	241	-1	454	159	24.7	33	ABprppappa	334	722	0	0		0	0	0	0	0
33	1	278	299	-1	475	238	12.6	31	Eprap	315	814	0	0		0	0	0	0	0
34	1	198	349	-1	515	246	20.5	31	Cppapp	311	325	0	0		0	0	0	0	0
35	1	234	-1	-1	141	174	18.4	27	ABalaappaa	255	286	0	0		0	0	0	0	0
36	1	84	154	-1	141	304	14.5	28	MSapaaaa	242	249	0	0		0	0	0	0	0
37	1	248	290	-1	114	309	11.7	29	ABalapaaap	140	0	0	0		0	0	0	0	0
38	1	329	37	55	157	328	23.3	30	ABalpaappp	198	31	0	0		0	0	0	0	0
39	1	300	189	-1	475	170	7.4	29	ABarpppapp	288	-529	0	0		0	0	0	0	0
40	1	62	254	-1	329	220	16.3	27	MSpapaapa	270	30	0	0		0	0	0	0	0
41	1	93	106	-1	531	248	6.1	32	Cpaapa	318	192	0	0		0	0	0	0	0
42	1	302	342	-1	357	276	13.7	26	MSaapaapp	343	0	0	0		0	0	0	0	0
43	1	350	141	-1	208	253	8.3	27	MSaaaaapp	154	0	0	0		0	0	0	0	0
44	1	175	81	-1	211	362	19.2	31	ABplpaaaaa	312	63	0	0		0	0	0	0	0
45	1	191	44	-1	310	143	18.7	28	ABprpapapa	271	802	0	0		0	0	0	0	0
46	1	215	315	-1	138	351	10.2	30	ABalapaapp	257	0	0	0		0	0	0	0	0
47	1	6	344	363	245	241	8.2	29	MSaaaapa	204	682	0	0		0	0	0	0	0
48	1	81	372	-1	463	239	16.4	35	Ealpp	350	-99	0	0		0	0	0	0	0
49	1	313	296	-1	350	314	18.7	29	MSaapapp	35	0	0	0		0	0	0	0	0
50	1	121	211	-1	102	286	15.2	30	ABalaaaala	280	1434	0	0		0	0	0	0	0
51	1	102	212	-1	187	167	9.4	30	ABalappppa	296	-66	0	0		0	0	0	0	0
52	1	132	36	-1	182	357	23.7	28	ABalppapaa	282	-75	0	0		0	0	0	0	0
53	1	104	181	-1	104	235	12.9	27	ABalaaapal	-131	0	0	0		0	0	0	0	0
54	1	306	282	-1	515	385	18.8	26	ABplapppaa	256	-77	0	0		0	0	0	0	0
55	1	250	297	-1	243	293	8.6	25	MSaaapaap	151	0	0	0		0	0	0	0	0
56	1	266	300	-1	254	102	14.1	26	ABpraaapppa	241	56	0	0		0	0	0	0	0
57	0	384	-1	-1	317	176	20.6	26		171	720	0	0		0	0	0	0	0
58	1	309	50	-1	310	367	16.2	23	MSappapa	160	0	0	0		0	0	0	0	0
59	1	173	29	-1	388	425	20.0	32	ABplppapap	284	0	0	0		0	0	0	0	0
60	1	135	182	-1	427	207	23.4	31	ABprpapppa	315	127	0	0		0	0	0	0	0
61	1	373	389	-1	556	381	16.7	30	ABplapappp	283	-526	0	0		0	0	0	0	0
62	1	115	117	-1	235	286	25.6	35	ABalpapaap	350	-43	0	0		0	0	0	0	0
63	1	108	140	-1	154	316	9.0	29	ABalapappa	92	0	0	0		0	0	0	0	0
64	1	375	302	-1	351	319	4.7	28	ABarppaaaa	242	-62	0	0		0	0	0	0	0
65	1	256	20	-1	344	323	7.9	25	MSappppa	82	0	0	0		0	0	0	0	0
66	1	148	89	-1	176	214	11.8	27	ABaraappaa	245	158	0	0		0	0	0	0	0
67	1	206	128	-1	402	326	4.6	31	ABarppaapa	316	729	0	0		0	0	0	0	0
68	1	160	70	-1	324	354	23.3	32	ABplpapapa	258	975	0	0		0	0	0	0	0
69	1	27	168	-1	168	341	7.9	29	ABalapappp	91	0	0	0		0	0	0	0	0
70	1	53	18	-1	203	122	10.4	31	ABpraapaap	48	0	0	0		0	0	0	0	0
71	1	83	148	-1	171	286	22.8	30	ABalpaaaaa	435	0	0	0		0	0	0	0	0
72	1	61	129	-1	221	382	9.8	30	ABplaapapa	246	217	0	0		0	0	0	0	0
73	1	268	184	-1	236	124	18.9	29	ABpraaapap	276	1105	0	0		0	0	0	0	0
74	1	365	6	-1	225	146	5.6	27	ABarpapaaa	127	0	0	0		0	0	0	0	0
75	1	71	100	-1	300	243	17.4	30	ABaraapppp	276	425	0	0		0	0	0	0	0
76	1	231	386	-1	288	343	20.6	30	ABplpapaaa	231	-260	0	0		0	0	0	0	0
77	0	150	-1	-1	187	203	15.6	26		208	0	0	0		0	0	0	0	0
78	1	360	271	-1	601	288	15.8	32	Cpapaa	318	92	0	0		0	0	0	0	0
79	1	249	213	-1	203	396	11.7	26	ABalpppappp	203	1397	0	0		0	0	0	0	0
80	1	182	278	-1	175	168	5.7	30	ABpraapaaa	121	0	0	0		0	0	0	0	0
81	1	60	15	-1	228	232	14.7	31	ABaraappap	134	0	0	0		0	0	0	0	0
82	1	38	151	-1	165	373	13.7	24	ABalpppappa	50	0	0	0		0	0	0	0	0
83	1	138	17	-1	181	388	16.3	29	ABalpppapa	882	0	0	0		0	0	0	0	0
84	1	54	121	-1	331	364	7.1	27	ABplapaaaa	271	258	0	0		0	0	0	0	0
85	1	208	308	-1	300	403	17.9	30	ABplppaaaa	293	415	0	0		0	0	0	0	0
86	1	144	13	-1	261	415	11.8	25	ABplaappaa	221	128	0	0		0	0	0	0	0
87	1	154	310	-1	116	233	21.6	30	ABalaaaarr	114	0	0	0		0	0	0	0	0
88	1	20	291	-1	215	240	25.4	31	ABarapaaap	276	-728	0	0		0	0	0	0	0
89	1	13	58	-1	262	248	13.5	27	MSpaapaa	739	0	0	0		0	0	0	0	0
90	1	277	341	-1	427	181	19.9	30	MSpapppa	-78	0	0	0		0	0	0	0	0
91	1	145	7	-1	268	219	11.8	24	MSpaaappa	170	0	0	0		0	0	0	0	0
92	1	35	381	-1	320	213	11.7	25	MSpaaappp	200	151	0	0		0	0	0	0	0
93	1	19	21	-1	198	270	11.1	27	MSaaapaaa	97	0	0	0		0	0	0	0	0
94	1	357	305	-1	248	407	16.2	30	ABplpaappp	251	-209	0	0		0	0	0	0	0
95	1	245	8	-1	265	293	20.4	30	ABalpappppa	272	-193	0	0		0	0	0	0	0
96	0	12	-1	-1	212	326	20.8	25		-41	0	0	0		0	0	0	0	0
97	1	94	142	-1	266	175	5.4	28	ABarpapapa	251	-247	0	0		0	0	0	0	0
98	1	237	126	-1	329	416	12.1	29	ABplaapppa	171	0	0	0		0	0	0	0	0
99	1	55	88	-1	202	287	7.3	27	ABplaaaaapa	239	-117	0	0		0	0	0	0	0
100	1	355	47	-1	281	175	17.2	26	MSppapap	255	645	0	0		0	0	0	0	0
101	1	111	209	-1	520	273	16.4	29	Eprpp	280	0	0	0		0	0	0	0	0
102	1	98	325	-1	339	356	11.5	28	Daaa	-76	0	0	0		0	0	0	0	0
103	1	168	4	-1	517	196	17.6	31	Cppapa	297	-842	0	0		0	0	0	0	0
104	1	281	165	-1	369	345	25.1	27	ABplpapapp	273	319	0	0		0	0	0	0	0
105	1	273	136	-1	403	431	15.5	29	ABplappaaa	269	-466	0	0		0	0	0	0	0
106	1	219	202	-1	364	238	20.8	29	MSpapapa	273	1134	0	0		0	0	0	0	0
107	1	7	238	-1	110	281	11.9	26	ABalapaaaa	13	0	0	0		0	0	0	0	0
108	1	128	158	-1	132	204	6.5	31	ABalappapp	313	255	0	0		0	0	0	0	0
109	1	229	113	-1	239	302	14.2	27	ABaraapapap	208	217	0	0		0	0	0	0	0
110	1	23	35	-1	150	197	15.6	26	MSppaaaa	370	0	0	0		0	0	0	0	0
111	1	119	374	-1	320	158	5.6	27	ABarpapapp	259	0	0	0		0	0	0	0	0
112	0	283	-1	-1	174	145	22.4	25		199	104	0	0		0	0	0	0	0
113	1	49	328	-1	256	283	15.7	24	ABaraapappa	116	0	0	0		0	0	0	0	0
114	1	125	93	-1	313	258	14.1	25	MSaapaapa	249	288	0	0		0	0	0	0	0
115	1	172	191	-1	485	355	19.5	31	Capapp	316	859	0	0		0	0	0	0	0
116	1	356	378	-1	299	376	6.4	28	ABplaaappa	206	-447	0	0		0	0	0	0	0
117	1	151	216	-1	301	331	10.2	26	MSapppap	-9	0	0	0		0	0	0	0	0
118	1	51	48	-1	200	319	24.7	30	ABalpapaaa	44	0	0	0		0	0	0	0	0
119	1	118	361	-1	504	194	10.4	29	Dpppp	-38	0	0	0		0	0	0	0	0
120	1	205	26	-1	225	364	13.5	31	ABalpppppa	119	0	0	0		0	0	0	0	0
121	1	297	384	-1	337	333	14.5	27	MSappaap	275	-563	0	0		0	0	0	0	0
122	1	262	131	312	302	182	24.4	32	ABarappapa	259	733	0	0		0	0	0	0	0
123	1	271	236	-1	231	393	17.6	30	ABplpaaapa	232	-539	0	0		0	0	0	0	0
124	1	1	59	-1	417	126	22.4	30	ABprppapaa	298	293	0	0		0	0	0	0	0
125	1	162	180	-1	155	243	25.3	32	ABaraaappa	234	0	0	0		0	0	0	0	0
126	1	236	147	-1	270	134	18.6	28	ABprpaapaa	261	165	0	0		0	0	0	0	0
127	1	317	367	-1	597	349	16.5	31	Caappd	268	-437	0	0		0	0	0	0	0
128	1	339	185	-1	384	128	20.0	31	ABprppaaaa	301	1139	0	0		0	0	0	0	0
129	1	101	359	-1	250	169	23.0	25	ABarapppppa	197	488	0	0		0	0	0	0	0
130	1	252	399	-1	206	235	20.9	30	ABarapaapa	80	0	0	0		0	0	0	0	0
131	1	58	288	-1	612	294	20.5	34	Cpappd	329	217	0	0		0	0	0	0	0
132	0	105	-1	-1	121	249	10.6	24		217	0	0	0		0	0	0	0	0
133	1	364	226	-1	301	242	21.1	25	MSpapaaaa	-167	0	0	0		0	0	0	0	0
134	1	351	207	-1	361	233	13.4	27	Ealaa	171	-388	0	0		0	0	0	0	0
135	1	353	227	-1	403	169	23.7	29	ABprppaapa	101	0	0	0		0	0	0	0	0
136	1	79	323	-1	215	286	16.0	27	ABaraapapaa	168	0	0	0		0	0	0	0	0
137	1	374	373	-1	383	376	25.4	35	ABplppaapp	314	384	0	0		0	0	0	0	0
138	1	253	14	-1	234	302	22.9	26	ABalpappapa	116	0	0	0		0	0	0	0	0
139	1	158	53	-1	411	421	10.4	29	ABplapaapp	9	0	0	0		0	0	0	0	0
140	1	184	155	-1	189	277	25.3	29	ABalpaaaap	149	0	0	0		0	0	0	0	0
141	1	342	364	-1	241	183	25.4	33	ABarapppap	329	-33	0	0		0	0	0	0	0
142	1	75	143	-1	114	196	18.6	25	ABalaapaaa	34	0	0	0		0	0	0	0	0
143	1	239	133	-1	299	266	8.7	28	MSaaaapp	369	0	0	0		0	0	0	0	0
144	1	85	265	-1	345	419	20.1	30	ABplppapaa	281	-951	0	0		0	0	0	0	0
145	1	120	170	-1	225	149	14.2	30	ABpraapapa	212	0	0	0		0	0	0	0	0
146	1	95	369	-1	255	173	12.9	29	MSppappa	192	351	0	0		0	0	0	0	0
147	1	293	247	-1	132	269	9.3	30	ABalappaap	247	-283	0	0		0	0	0	0	0
148	1	90	119	-1	286	215	15.3	31	MSpaapap	188	0	0	0		0	0	0	0	0
149	1	26	321	-1	598	260	22.7	31	ABprappppp	-25	0	0	0		0	0	0	0	0
150	1	287	172	-1	441	305	25.5	29	ABplpapppp	290	136	0	0		0	0	0	0	0
151	1	123	313	-1	328	248	10.4	26	MSaaappp	136	0	0	0		0	0	0	0	0
152	1	33	252	-1	260	400	19.5	31	ABplpaaapp	303	-195	0	0		0	0	0	0	0
153	1	224	237	-1	424	321	22.3	34	MSpappa	497	0	0	0		0	0	0	0	0
154	1	113	388	-1	478	292	14.3	33	Eplap	327	177	0	0		0	0	0	0	0
155	1	103	289	-1	390	137	7.4	30	ABarpppaap	298	-772	0	0		0	0	0	0	0
156	1	323	109	-1	380	410	8.2	26	ABplapaapa	64	0	0	0		0	0	0	0	0
157	1	4	19	-1	293	423	13.0	30	ABplaappap	92	0	0	0		0	0	0	0	0
158	1	156	240	-1	217	245	4.6	28	ABarpaaapa	281	-1478	0	0		0	0	0	0	0
159	1	80	74	-1	347	168	26.0	33	ABarappapp	302	553	0	0		0	0	0	0	0
160	1	195	233	-1	193	180	25.2	31	ABarapppaa	272	32	0	0		0	0	0	0	0
161	1	82	223	-1	487	429	17.5	30	ABplapapap	260	851	0	0		0	0	0	0	0
162	1	202	123	-1	513	302	16.4	33	Eplpp	336	300	0	0		0	0	0	0	0
163	1	142	157	-1	225	200	9.6	28	MSpaaaaa	15	0	0	0		0	0	0	0	0
164	1	371	330	-1	268	252	24.8	27	ABarapapapa	270	21	0	0		0	0	0	0	0
165	1	320	60	-1	313	194	19.2	26	MSppaapp	236	-39	0	0		0	0	0	0	0
166	1	59	281	-1	282	282	11.8	28	MSaaapapp	189	-478	0	0		0	0	0	0	0
167	1	149	32	-1	192	355	10.1	29	ABalppppap	461	0	0	0		0	0	0	0	0
168	1	114	161	-1	99	264	18.4	30	ABalaaaarl	-133	0	0	0		0	0	0	0	0
169	1	29	380	-1	214	155	8.3	28	ABalappppp	228	0	0	0		0	0	0	0	0
170	1	267	258	-1	511	168	24.0	33	ABprppappp	236	0	0	0		0	0	0	0	0
171	1	171	316	-1	375	281	19.0	31	MSpapapp	43	0	0	0		0	0	0	0	0
172	1	223	92	-1	374	396	22.4	31	ABplppappa	240	0	0	0		0	0	0	0	0
173	1	325	257	-1	482	273	22.0	30	ABprpppppa	300	2160	0	0		0	0	0	0	0
174	1	72	301	-1	260	205	20.7	25	MSppaapa	210	26	0	0		0	0	0	0	0
175	1	31	130	-1	602	190	15.6	27	ABprapappa	255	698	0	0		0	0	0	0	0
176	1	15	391	-1	421	160	5.4	30	ABarpppapa	287	684	0	0		0	0	0	0	0
177	1	226	215	-1	320	344	4.6	29	ABplaaappp	289	237	0	0		0	0	0	0	0
178	1	292	397	-1	157	235	19.5	31	ABaraaapaa	-107	0	0	0		0	0	0	0	0
179	1	152	266	-1	206	137	23.4	32	ABalaapapp	325	-353	0	0		0	0	0	0	0
180	1	92	217	-1	131	259	17.1	24	ABalpaapaaa	238	-375	0	0		0	0	0	0	0
181	1	203	125	-1	182	137	14.2	31	ABalaapppp	278	-1124	0	0		0	0	0	0	0
182	1	117	259	-1	386	330	8.1	26	MSappppp	241	559	0	0		0	0	0	0	0
183	1	242	329	-1	566	162	12.5	29	ABprapapaa	248	-434	0	0		0	0	0	0	0
184	1	40	84	-1	139	358	17.0	34	ABalpppaaa	336	79	0	0		0	0	0	0	0
185	1	10	112	-1	398	385	11.5	26	Dapap	262	369	0	0		0	0	0	0	0
186	1	28	132	-1	572	238	23.8	31	ABprapppap	304	-38	0	0		0	0	0	0	0
187	1	21	107	-1	313	308	5.2	28	ABplaaaapp	-294	0	0	0		0	0	0	0	0
188	1	254	198	-1	316	123	11.5	27	ABpraappaa	104	0	0	0		0	0	0	0	0
189	1	337	2	-1	532	160	9.7	29	ABarpppppa	262	-80	0	0		0	0	0	0	0
190	1	22	390	-1	590	353	20.6	31	Caappv	307	1338	0	0		0	0	0	0	0
191	1	37	82	-1	108	216	16.2	31	ABalaaapar	314	-818	0	0		0	0	0	0	0
192	1	290	111	-1	439	242	10.5	31	Epraa	310	712	0	0		0	0	0	0	0
193	1	88	160	-1	437	438	14.7	29	ABplappaap	280	1075	0	0		0	0	0	0	0
194	1	336	39	-1	326	175	10.3	28	MSpppppa	240	-870	0	0		0	0	0	0	0
195	1	180	284	-1	421	346	9.3	28	Dappa	127	0	0	0		0	0	0	0	0
196	1	269	234	-1	509	259	12.3	32	Eprpa	321	392	0	0		0	0	0	0	0
197	1	194	75	-1	143	281	19.6	29	ABaraaaaaa	85	0	0	0		0	0	0	0	0
198	1	314	49	-1	499	279	4.6	37	Caaaa	375	75	0	0		0	0	0	0	0
199	1	106	304	-1	473	227	21.4	34	MSpapppp	342	-204	0	0		0	0	0	0	0
200	1	285	383	-1	270	218	5.8	26	ABarpaaapp	247	18	0	0		0	0	0	0	0
201	1	140	52	-1	129	335	13.3	28	ABalapaapa	235	-2	0	0		0	0	0	0	0
202	1	370	274	-1	193	317	11.8	29	MSapaaap	-85	0	0	0		0	0	0	0	0
203	1	36	351	-1	384	178	8.8	28	MSpppppp	231	302	0	0		0	0	0	0	0
204	1	78	224	-1	308	152	15.5	29	MSppppaa	259	891	0	0		0	0	0	0	0
205	1	116	393	-1	407	310	26.1	26	ABplpapppa	178	-224	0	0		0	0	0	0	0
206	1	276	98	-1	158	235	6.7	30	ABalapppaa	269	-310	0	0		0	0	0	0	0
207	1	331	159	-1	142	176	21.6	31	ABalaapaap	392	0	0	0		0	0	0	0	0
208	1	376	293	-1	521	303	12.6	32	Eplpa	321	588	0	0		0	0	0	0	0
209	1	367	338	-1	286	146	6.6	25	ABarpappaa	212	-163	0	0		0	0	0	0	0
210	1	275	190	-1	337	232	5.5	30	ABarpaappa	262	130	0	0		0	0	0	0	0
211	1	201	272	-1	382	321	22.2	27	MSaappap	274	-476	0	0		0	0	0	0	0
212	1	235	23	-1	293	286	14.8	25	ABaraapappp	201	-206	0	0		0	0	0	0	0
213	1	50	69	-1	593	210	12.4	30	ABarpppppp	280	-739	0	0		0	0	0	0	0
214	1	326	205	-1	235	147	11.3	25	ABpraapappa	242	0	0	0		0	0	0	0	0
215	1	246	65	-1	276	381	13.2	28	ABplpaappa	339	0	0	0		0	0	0	0	0
216	1	77	219	-1	542	330	25.4	31	ABplpppppp	116	0	0	0		0	0	0	0	0
217	0	126	-1	-1	120	304	9.6	23		197	0	0	0		0	0	0	0	0
218	1	308	326	-1	213	177	22.6	30	ABarappppa	292	222	0	0		0	0	0	0	0
219	1	343	80	-1	272	290	23.3	28	ABalpappapp	257	887	0	0		0	0	0	0	0
220	1	330	210	-1	280	286	4.7	29	ABplaaaapa	274	-220	0	0		0	0	0	0	0
221	1	321	220	-1	366	426	12.9	30	ABplaapppp	152	0	0	0		0	0	0	0	0
222	1	68	177	-1	301	327	14.9	27	MSappaaa	-257	0	0	0		0	0	0	0	0
223	1	209	345	-1	451	157	14.5	29	Dppap	235	872	0	0		0	0	0	0	0
224	1	134	269	-1	326	107	19.3	31	ABprpaappp	208	925	0	0		0	0	0	0	0
225	1	361	222	-1	345	133	7.4	29	ABarpapppp	251	0	0	0		0	0	0	0	0
226	1	212	250	-1	488	416	11.5	28	ABplapapaa	282	730	0	0		0	0	0	0	0
227	1	199	335	-1	422	134	10.9	30	ABprapaaap	287	248	0	0		0	0	0	0	0
228	1	181	262	-1	360	164	18.2	26	MSpppapa	260	-182	0	0		0	0	0	0	0
229	1	211	164	-1	399	143	16.2	26	Dppaa	243	-261	0	0		0	0	0	0	0
230	1	363	366	-1	525	374	21.7	29	ABplapppap	265	-90	0	0		0	0	0	0	0
231	1	189	353	-1	408	374	20.3	30	MSaapppp	290	58	0	0		0	0	0	0	0
232	1	352	138	-1	566	248	8.6	31	Cpaapp	312	1740	0	0		0	0	0	0	0
233	1	311	357	-1	285	126	21.3	30	ABprpaaapa	165	0	0	0		0	0	0	0	0
234	1	124	10	-1	314	146	24.4	28	ABprpaaaapa	281	133	0	0		0	0	0	0	0
235	1	17	139	-1	407	165	14.4	34	Dpap	308	-630	0	0		0	0	0	0	0
236	1	221	63	-1	164	200	23.8	31	ABaraaappp	265	-308	0	0		0	0	0	0	0
237	1	127	360	-1	379	244	5.3	32	ABarpaappp	317	468	0	0		0	0	0	0	0
238	1	56	295	-1	202	401	19.8	31	ABalppaapp	-23	0	0	0		0	0	0	0	0
239	1	334	153	-1	420	349	25.0	28	ABplppppaa	273	1333	0	0		0	0	0	0	0
240	1	197	61	-1	167	288	17.9	25	ABalpaapapa	210	-136	0	0		0	0	0	0	0
241	1	122	244	-1	139	293	23.7	32	ABalpaappa	316	1245	0	0		0	0	0	0	0
242	1	305	179	-1	591	276	11.5	33	Cpapap	295	127	0	0		0	0	0	0	0
243	1	5	83	-1	167	252	9.8	27	MSaaaaapa	270	-545	0	0		0	0	0	0	0
244	1	69	120	-1	455	412	9.4	28	ABplappapa	286	-186	0	0		0	0	0	0	0
245	1	222	200	-1	333	367	17.9	29	MSappapp	253	497	0	0		0	0	0	0	0
246	1	192	248	-1	398	235	11.6	32	Ealap	308	41	0	0		0	0	0	0	0
247	1	100	108	-1	361	102	17.1	32	ABpraappap	-168	0	0	0		0	0	0	0	0
248	1	257	79	396	222	210	5.5	31	ABarpaaaa	206	-1042	0	0		0	0	0	0	0
249	1	372	352	-1	269	129	8.3	30	ABarpappap	301	209	0	0		0	0	0	0	0
250	1	207	230	-1	541	145	16.6	29	ABprappapa	113	0	0	0		0	0	0	0	0
251	1	24	169	-1	225	368	24.6	30	ABalppapap	284	1213	0	0		0	0	0	0	0
252	1	327	270	365	236	351	8.2	30	ABplaapapp	386	0	0	0		0	0	0	0	0
253	1	282	355	-1	391	139	10.4	31	ABprapaaaa	310	45	0	0		0	0	0	0	0
254	1	345	175	-1	513	413	15.6	30	ABplapappa	-31	0	0	0		0	0	0	0	0
255	1	45	196	-1	139	236	12.4	30	MSaaaaaa	-176	0	0	0		0	0	0	0	0
256	1	91	42	-1	180	264	14.5	31	ABaraapaap	194	104	0	0		0	0	0	0	0
257	1	76	362	-1	443	345	5.2	27	ABarppaapp	269	-83	0	0		0	0	0	0	0
258	0	346	-1	-1	288	314	25.6	28		261	815	0	0		0	0	0	0	0
259	1	9	51	-1	240	316	10.8	27	MSapappa	220	-330	0	0		0	0	0	0	0
260	1	133	298	-1	457	378	15.4	30	Capapa	271	175	0	0		0	0	0	0	0
261	1	312	56	-1	416	383	15.0	29	Capaaa	290	117	0	0		0	0	0	0	0
262	1	139	280	-1	200	193	8.2	25	ABalapppapp	201	-156	0	0		0	0	0	0	0
263	1	52	68	-1	444	179	10.7	29	Dpppa	289	987	0	0		0	0	0	0	0
264	1	251	221	-1	536	395	12.3	28	ABarppappp	282	28	0	0		0	0	0	0	0
265	1	11	127	-1	469	363	11.3	31	Cappaa	270	-272	0	0		0	0	0	0	0
266	1	284	246	-1	559	224	16.4	31	Cpppap	240	517	0	0		0	0	0	0	0
267	1	341	348	-1	231	412	12.9	28	ABplpaapap	61	0	0	0		0	0	0	0	0
268	1	232	46	-1	134	190	10.7	30	ABalappapa	297	992	0	0		0	0	0	0	0
269	1	369	303	-1	494	248	24.8	32	ABprppppap	225	1041	0	0		0	0	0	0	0
270	1	96	242	-1	301	369	20.4	28	ABplpapaap	261	0	0	0		0	0	0	0	0
271	1	165	40	-1	178	295	5.4	29	ABplaapaaa	242	1475	0	0		0	0	0	0	0
272	1	46	67	-1	259	133	15.4	31	ABpraaappa	-83	0	0	0		0	0	0	0	0
273	1	39	16	239	198	223	17.5	34	ABaraaapap	215	-161	0	0		0	0	0	0	0
274	1	387	3	-1	157	236	14.1	30	ABaraapaaa	112	0	0	0		0	0	0	0	0
275	1	296	201	-1	353	160	14.0	32	Dpaa	257	78	0	0		0	0	0	0	0
276	1	359	97	-1	333	257	21.9	28	ABarapapppp	212	124	0	0		0	0	0	0	0
277	1	87	195	-1	448	111	16.5	31	ABpraapppp	297	-462	0	0		0	0	0	0	0
278	1	227	268	-1	289	170	11.1	27	MSppappp	81	0	0	0		0	0	0	0	0
279	1	2	5	-1	270	329	23.3	26	ABalpapapap	204	144	0	0		0	0	0	0	0
280	1	383	228	-1	257	246	16.5	25	ABaraapppa	205	148	0	0		0	0	0	0	0
281	1	258	104	-1	364	212	23.6	39	ABprpappaa	390	23	0	0		0	0	0	0	0
282	1	67	110	-1	201	148	18.4	30	ABpraaaaap	-72	0	0	0		0	0	0	0	0
283	1	164	337	-1	509	138	15.5	30	ABprappaaa	271	-1127	0	0		0	0	0	0	0
284	1	210	85	-1	353	389	8.5	29	ABplapaaap	-217	0	0	0		0	0	0	0	0
285	1	143	370	-1	439	253	24.0	31	ABprpapppp	-148	0	0	0		0	0	0	0	0
286	1	187	311	-1	532	411	18.9	27	ABplappppa	30	0	0	0		0	0	0	0	0
287	1	47	149	-1	261	348	11.6	27	ABalppppppa	238	157	0	0		0	0	0	0	0
288	1	379	156	-1	339	252	18.8	26	MSpapaaap	193	-468	0	0		0	0	0	0	0
289	1	377	187	-1	320	122	14.6	32	ABprpaappa	302	-892	0	0		0	0	0	0	0
290	1	348	57	-1	491	366	15.3	29	Cappap	200	0	0	0		0	0	0	0	0
291	1	14	382	-1	357	145	21.3	32	ABprpapapp	321	328	0	0		0	0	0	0	0
292	1	354	176	-1	453	132	22.1	31	ABprppapap	285	-211	0	0		0	0	0	0	0
293	1	73	166	-1	145	267	15.3	25	ABalpaapaap	234	129	0	0		0	0	0	0	0
294	1	200	277	-1	486	364	24.6	25	ABplpppapaa	213	105	0	0		0	0	0	0	0
295	1	153	331	-1	212	150	20.5	32	ABpraaapaa	274	467	0	0		0	0	0	0	0
296	1	362	402	-1	539	201	25.4	34	ABprpppaap	335	-128	0	0		0	0	0	0	0
297	1	157	77	-1	456	424	17.5	29	ABplappapp	176	0	0	0		0	0	0	0	0
298	1	214	263	-1	540	289	24.4	35	ABprpppppp	346	-255	0	0		0	0	0	0	0
299	1	196	163	167	476	133	10.1	34	ABarppppa	221	434	0	0		0	0	0	0	0
300	1	185	118	-1	295	96	17.6	28	ABprpaapap	276	143	0	0		0	0	0	0	0
301	1	89	320	-1	562	326	9.1	33	Caaapp	-270	0	0	0		0	0	0	0	0
302	1	74	319	-1	348	264	16.5	28	MSaapapa	277	-507	0	0		0	0	0	0	0
303	1	315	45	-1	132	231	18.7	29	ABaraaaapa	250	764	0	0		0	0	0	0	0
304	1	139	73	-1	152	203	8.1	28	ABalapppapa	193	162	0	0		0	0	0	0	0
305	1	307	279	-1	470	276	9.8	32	Eplaa	314	-1044	0	0		0	0	0	0	0
306	1	240	76	-1	512	329	21.6	32	Capppp	-9	0	0	0		0	0	0	0	0
307	1	368	171	-1	600	219	20.3	29	ABprappppa	255	160	0	0		0	0	0	0	0
308	1	124	249	-1	349	132	23.8	29	ABprpaaaapp	231	115	0	0		0	0	0	0	0
309	1	260	115	-1	181	356	20.7	30	ABalppappa	304	3	0	0		0	0	0	0	0
310	1	65	41	-1	174	159	19.2	30	ABpraaaaaa	270	497	0	0		0	0	0	0	0
311	1	8	375	-1	314	409	21.5	27	ABplpaaaapp	127	0	0	0		0	0	0	0	0
312	1	322	152	-1	141	146	17.9	28	ABalaappap	248	29	0	0		0	0	0	0	0
313	1	299	173	-1	116	196	13.0	28	ABalaaappl	183	0	0	0		0	0	0	0	0
314	1	263	78	-1	381	240	16.5	26	MSpapaapp	-23	0	0	0		0	0	0	0	0
315	1	340	356	-1	292	166	22.4	26	ABarapppppp	163	-506	0	0		0	0	0	0	0
316	1	213	162	-1	554	369	22.6	31	ABplappppp	291	296	0	0		0	0	0	0	0
317	1	146	25	-1	582	347	12.3	34	Caapa	315	754	0	0		0	0	0	0	0
318	1	63	286	-1	273	376	9.2	30	ABalppppppp	250	1039	0	0		0	0	0	0	0
319	1	304	54	-1	283	313	18.1	26	MSaapaaaa	206	822	0	0		0	0	0	0	0
320	1	230	114	-1	350	203	19.5	28	MSpppaaa	548	0	0	0		0	0	0	0	0
321	1	264	218	-1	276	317	8.6	27	MSapappp	66	0	0	0		0	0	0	0	0
322	1	338	256	-1	382	371	5.9	29	ABarppaaap	270	398	0	0		0	0	0	0	0
323	1	381	28	-1	388	213	24.8	30	ABprpappap	253	-793	0	0		0	0	0	0	0
324	1	358	309	-1	391	170	18.9	26	MSpppapp	231	363	0	0		0	0	0	0	0
325	1	255	334	-1	481	115	16.3	28	ABprapaapp	259	142	0	0		0	0	0	0	0
326	1	347	102	-1	184	294	19.7	30	ABalpaaapa	310	556	0	0		0	0	0	0	0
327	1	335	294	-1	466	227	25.5	29	ABprppppaa	264	73	0	0		0	0	0	0	0
328	1	220	273	-1	310	303	20.3	30	ABalpappppp	301	-518	0	0		0	0	0	0	0
329	1	218	340	-1	305	227	25.5	30	ABarappaap	282	-283	0	0		0	0	0	0	0
330	1	167	371	-1	525	185	13.7	30	Cpppaa	-41	0	0	0		0	0	0	0	0
331	1	280	267	-1	357	390	14.5	28	Dapaa	-3	0	0	0		0	0	0	0	0
332	1	274	103	-1	573	170	16.5	29	ABprapapap	133	0	0	0		0	0	0	0	0
333	1	318	22	-1	242	240	22.3	30	ABarapapaa	195	118	0	0		0	0	0	0	0
334	1	2	178	-1	228	335	23.6	25	ABalpapapaa	152	0	0	0		0	0	0	0	0
335	1	57	183	-1	196	357	6.3	31	ABplaapaap	286	-124	0	0		0	0	0	0	0
336	1	43	197	-1	469	174	17.1	31	Cppaaa	295	-347	0	0		0	0	0	0	0
337	1	141	124	-1	448	368	19.0	29	Capaap	292	193	0	0		0	0	0	0	0
338	1	259	336	-1	515	130	19.6	31	ABprappaap	301	0	0	0		0	0	0	0	0
339	1	344	194	-1	217	284	19.2	25	ABalpaaapp	223	-676	0	0		0	0	0	0	0
340	1	30	229	-1	237	335	4.8	27	ABplaaapaa	240	-822	0	0		0	0	0	0	0
341	1	147	-1	-1	297	245	11.9	24	MSaaappa	-167	0	0	0		0	0	0	0	0
342	1	286	105	-1	253	136	22.8	30	ABprpaaaaa	652	0	0	0		0	0	0	0	0
343	1	18	387	-1	393	207	19.9	27	MSpppaap	252	1414	0	0		0	0	0	0	0
344	1	159	245	-1	393	276	9.5	32	Earap	321	689	0	0		0	0	0	0	0
345	1	265	135	-1	269	370	5.7	30	ABplaaapap	273	-190	0	0		0	0	0	0	0
346	1	186	1	-1	273	238	20.4	31	ABarapappa	278	-491	0	0		0	0	0	0	0
347	1	70	33	-1	442	384	6.3	33	ABarppapa	-6	0	0	0		0	0	0	0	0
348	1	295	38	-1	259	160	20.2	28	ABprpapaaa	284	606	0	0		0	0	0	0	0
349	1	216	101	-1	466	324	7.4	30	Dappp	286	975	0	0		0	0	0	0	0
350	1	177	95	-1	112	309	18.4	29	ABalaaaalp	290	-615	0	0		0	0	0	0	0
351	1	44	192	-1	432	109	12.2	26	ABprapaapa	320	0	0	0		0	0	0	0	0
352	1	129	343	-1	207	220	11.8	27	MSpaaaapa	226	1057	0	0		0	0	0	0	0
353	1	382	395	-1	203	125	17.2	32	ABpraaaapa	268	-347	0	0		0	0	0	0	0
354	1	176	31	-1	243	209	11.6	26	MSpaaaapp	201	147	0	0		0	0	0	0	0
355	1	217	324	-1	496	321	24.4	29	ABplpppapap	218	-981	0	0		0	0	0	0	0
356	1	163	137	-1	474	230	4.8	33	Cpaaap	314	-222	0	0		0	0	0	0	0
357	1	303	9	-1	412	241	14.5	33	Ealpa	336	120	0	0		0	0	0	0	0
358	1	155	214	-1	163	159	15.6	27	ABalaapppa	26	0	0	0		0	0	0	0	0
359	1	86	94	-1	265	215	24.5	32	ABarappaaa	325	1045	0	0		0	0	0	0	0
360	1	16	43	-1	136	164	14.0	29	ABalaaappr	281	-410	0	0		0	0	0	0	0
361	1	179	285	-1	576	334	24.2	31	Cpappv	316	395	0	0		0	0	0	0	0
362	1	298	145	-1	229	333	16.3	26	MSapapaa	26	0	0	0		0	0	0	0	0
363	1	349	333	-1	241	292	5.3	29	ABplaaaaapp	249	88	0	0		0	0	0	0	0
364	1	25	90	-1	149	288	7.5	29	ABalapapap	-5	0	0	0		0	0	0	0	0
365	1	366	339	-1	534	354	16.3	32	Capppa	256	-253	0	0		0	0	0	0	0
366	1	328	275	-1	383	353	12.3	31	Daap	309	-910	0	0		0	0	0	0	0
367	1	332	385	-1	567	249	19.4	32	Cppppa	274	220	0	0		0	0	0	0	0
368	0	261	-1	-1	330	294	24.4	31		280	338	0	0		0	0	0	0	0
369	1	107	317	-1	529	323	7.4	31	Caaapa	308	-297	0	0		0	0	0	0	0
370	1	225	376	-1	439	287	14.1	33	Earpp	217	0	0	0		0	0	0	0	0
371	1	289	314	-1	433	215	5.2	32	Cpaaaa	416	0	0	0		0	0	0	0	0
372	1	59	231	-1	261	280	10.6	27	MSaaapapa	188	773	0	0		0	0	0	0	0
373	1	238	377	-1	470	319	22.8	31	ABplpppppa	221	-462	0	0		0	0	0	0	0
374	1	233	64	-1	544	283	21.5	32	Cppppp	328	-582	0	0		0	0	0	0	0
375	1	34	253	-1	456	350	24.8	30	ABplppppap	262	1635	0	0		0	0	0	0	0
376	1	270	86	-1	390	290	13.6	29	Earpa	276	382	0	0		0	0	0	0	0
377	1	161	66	-1	492	389	23.4	33	ABplpppaap	335	-335	0	0		0	0	0	0	0
378	1	169	332	-1	207	280	4.5	28	ABplaaaaaa	259	1141	0	0		0	0	0	0	0
379	1	170	34	-1	180	350	14.6	29	ABalppppaa	293	-493	0	0		0	0	0	0	0
380	1	389	398	-1	141	349	19.6	35	ABalppaaap	350	-203	0	0		0	0	0	0	0
381	1	178	255	-1	496	386	8.1	27	ABarppappa	259	-787	0	0		0	0	0	0	0
382	1	193	251	-1	363	170	6.3	24	ABarpppaaa	213	846	0	0		0	0	0	0	0
383	1	99	358	-1	207	364	16.7	27	ABplpaapaa	238	0	0	0		0	0	0	0	0
384	1	319	401	-1	300	269	23.9	25	ABarapapapp	196	143	0	0		0	0	0	0	0
385	1	386	199	-1	270	231	18.4	25	ABarapaappp	210	0	0	0		0	0	0	0	0
386	1	388	306	-1	192	225	24.3	25	ABarapaaaa	208	0	0	0		0	0	0	0	0
387	1	64	30	-1	165	233	21.9	33	ABaraaaaap	-215	0	0	0		0	0	0	0	0
388	1	48	150	-1	440	191	26.2	36	ABprppaapp	83	0	0	0		0	0	0	0	0
389	1	166	322	-1	139	366	14.1	28	ABalpppaap	467	0	0	0		0	0	0	0	0
390	1	333	354	-1	234	249	19.0	24	ABarapaappa	-50	0	0	0		0	0	0	0	0
391	0	279	-1	-1	324	417	15.2	22		65	0	0	0		0	0	0	0	0
392	1	66	243	-1	211	179	15.4	27	MSppaaap	254	0	0	0		0	0	0	0	0
393	0	390	-1	-1	314	151	21.1	23		226	0	0	0		0	0	0	0	0
394	1	391	404	-1	519	224	25.0	27	ABprpppapaa	182	-1218	0	0		0	0	0	0	0
395	1	380	405	-1	435	383	25.0	29	ABplpppaaa	331	0	0	0		0	0	0	0	0
396	0	392	-1	-1	509	342	25.0	27		217	86	0	0		0	0	0	0	0
397	1	393	406	-1	292	316	25.0	27	ABplpappaaa	238	-183	0	0		0	0	0	0	0
398	1	394	407	-1	314	155	21.5	28	ABprpaaapp	455	0	0	0		0	0	0	0	0
399	1	395	408	-1	338	325	26.0	26	ABplpappaap	0	0	0	0		0	0	0	0	0
400	1	396	409	-1	523	269	25.0	27	ABprpppapap	0	0	0	0		0	0	0	0	0
401	1	397	410	-1	291	234	23.0	26	ABarapapppa	258	1490	0	0		0	0	0	0	0
