# Supplementary material for: The AP-2 Transcription Factor APTF-2 Is Required for Neuroblast and Epidermal Morphogenesis in Caenorhabditis elegans Embryogenesis
Source: PLoS Genet. 2016 May 13;12(5):e1006048. doi: 10.1371/journal.pgen.1006048 (PMC4866721; doi:10.1371/journal.pgen.1006048)
Supplement: S5 Text — (ZIP) [file pgen.1006048.s033.zip › nuclei/t160-nuclei]

1	1	346	323	-1	277	237	20.5	32	ABarapappa	138	0	0	0		0	0	0	0	0
2	1	189	74	-1	535	162	9.6	29	ABarpppppa	279	129	0	0		0	0	0	0	0
3	1	274	403	-1	160	238	13.9	30	ABaraapaaa	115	0	0	0		0	0	0	0	0
4	1	103	276	-1	516	191	17.4	31	Cppapa	293	120	0	0		0	0	0	0	0
5	1	279	220	-1	273	327	23.5	28	ABalpapapap	196	162	0	0		0	0	0	0	0
6	1	74	240	-1	219	144	5.7	28	ABarpapaaa	284	284	0	0		0	0	0	0	0
7	1	91	95	-1	274	223	11.5	26	MSpaaappa	-175	0	0	0		0	0	0	0	0
8	1	95	8	-1	267	292	20.5	30	ABalpappppa	122	0	0	0		0	0	0	0	0
9	1	357	261	-1	406	234	14.5	34	Ealpa	324	-657	0	0		0	0	0	0	0
10	1	234	315	-1	306	144	24.4	29	ABprpaaaapa	211	494	0	0		0	0	0	0	0
11	1	15	293	-1	359	291	22.4	26	MSaappaa	208	461	0	0		0	0	0	0	0
12	0	35	-1	-1	142	171	18.9	24		325	0	0	0		0	0	0	0	0
13	1	86	82	-1	266	412	11.7	24	ABplaappaa	245	153	0	0		0	0	0	0	0
14	1	138	159	-1	237	301	22.7	26	ABalpappapa	97	0	0	0		0	0	0	0	0
15	1	81	138	-1	235	227	14.4	33	ABaraappap	284	173	0	0		0	0	0	0	0
16	1	273	98	-1	219	219	16.7	26	ABaraaapapp	200	-150	0	0		0	0	0	0	0
17	1	83	178	-1	184	389	16.2	29	ABalpppapa	287	646	0	0		0	0	0	0	0
18	1	70	161	-1	195	126	10.5	31	ABpraapaap	33	0	0	0		0	0	0	0	0
19	1	157	200	-1	295	422	13.3	30	ABplaappap	382	0	0	0		0	0	0	0	0
20	1	65	141	-1	345	321	7.8	25	MSappppa	248	372	0	0		0	0	0	0	0
21	1	93	232	-1	205	270	10.7	27	MSaaapaaa	246	-246	0	0		0	0	0	0	0
22	1	333	389	392	244	237	22.3	30	ABarapapaa	196	114	0	0		0	0	0	0	0
23	1	212	101	-1	299	285	15.0	27	ABaraapappp	248	-192	0	0		0	0	0	0	0
24	1	6	123	-1	240	312	19.3	31	ABalpapppa	135	0	0	0		0	0	0	0	0
25	1	317	342	-1	581	345	12.3	34	Caapa	342	136	0	0		0	0	0	0	0
26	1	120	43	-1	225	366	13.6	31	ABalpppppa	88	0	0	0		0	0	0	0	0
27	0	217	-1	-1	120	303	9.8	24		202	0	0	0		0	0	0	0	0
28	1	323	137	-1	392	219	25.4	34	ABprpappap	279	-564	0	0		0	0	0	0	0
29	1	59	285	-1	391	424	20.2	31	ABplppapap	285	-335	0	0		0	0	0	0	0
30	1	387	324	-1	165	231	21.8	33	ABaraaaaap	-26	0	0	0		0	0	0	0	0
31	1	354	97	-1	248	206	11.1	25	MSpaaaapp	200	-794	0	0		0	0	0	0	0
32	1	167	20	-1	192	356	10.4	30	ABalppppap	123	0	0	0		0	0	0	0	0
33	1	347	230	-1	442	388	5.9	35	ABarppapa	356	460	0	0		0	0	0	0	0
34	1	379	124	-1	178	349	14.7	29	ABalppppaa	33	0	0	0		0	0	0	0	0
35	1	110	180	-1	149	196	16.2	26	MSppaaaa	87	0	0	0		0	0	0	0	0
36	1	52	172	-1	188	357	24.3	31	ABalppapaa	275	-139	0	0		0	0	0	0	0
37	1	38	156	-1	153	309	22.5	26	ABalpaapppa	187	-302	0	0		0	0	0	0	0
38	1	348	54	-1	260	160	20.1	28	ABprpapaaa	276	-310	0	0		0	0	0	0	0
39	1	194	242	-1	327	173	10.3	27	MSpppppa	272	130	0	0		0	0	0	0	0
40	1	271	213	-1	175	294	5.2	30	ABplaapaaa	253	858	0	0		0	0	0	0	0
41	1	310	130	-1	176	160	19.2	29	ABpraaaaaa	262	-787	0	0		0	0	0	0	0
42	1	256	229	260	187	259	14.4	31	ABaraapaap	429	0	0	0		0	0	0	0	0
43	1	360	349	-1	132	168	14.9	29	ABalaaappr	267	-168	0	0		0	0	0	0	0
44	1	45	393	-1	308	144	18.6	30	ABprpapapa	282	1110	0	0		0	0	0	0	0
45	1	303	383	-1	133	232	19.2	29	ABaraaaapa	149	0	0	0		0	0	0	0	0
46	1	268	179	-1	133	186	11.2	30	ABalappapa	270	106	0	0		0	0	0	0	0
47	1	100	354	-1	282	179	17.4	27	MSppapap	232	950	0	0		0	0	0	0	0
48	1	118	136	-1	201	311	24.5	32	ABalpapaaa	127	0	0	0		0	0	0	0	0
49	1	198	236	-1	501	270	5.3	36	Caaaa	360	43	0	0		0	0	0	0	0
50	1	58	204	-1	311	364	16.0	23	MSappapa	-2	0	0	0		0	0	0	0	0
51	1	259	158	-1	245	320	10.5	26	MSapappa	235	317	0	0		0	0	0	0	0
52	1	201	42	-1	132	333	13.2	27	ABalapaapa	19	0	0	0		0	0	0	0	0
53	1	139	87	-1	410	421	10.4	28	ABplapaapp	579	0	0	0		0	0	0	0	0
54	1	319	128	-1	283	314	18.2	27	MSaapaaaa	239	-125	0	0		0	0	0	0	0
55	1	38	314	-1	170	341	23.4	27	ABalpaapppp	199	70	0	0		0	0	0	0	0
56	1	261	275	-1	420	380	15.2	28	Capaaa	285	484	0	0		0	0	0	0	0
57	1	290	318	-1	493	365	15.5	31	Cappap	312	43	0	0		0	0	0	0	0
58	1	89	77	-1	265	254	13.0	26	MSpaapaa	403	0	0	0		0	0	0	0	0
59	1	124	339	-1	418	127	22.4	31	ABprppapaa	286	0	0	0		0	0	0	0	0
60	1	165	187	-1	319	194	19.5	26	MSppaapp	245	-40	0	0		0	0	0	0	0
61	1	240	202	-1	172	282	17.7	26	ABalpaapapa	254	788	0	0		0	0	0	0	0
62	0	77	-1	-1	189	205	15.7	26		166	0	0	0		0	0	0	0	0
63	1	236	175	-1	167	198	23.9	30	ABaraaappp	22	0	0	0		0	0	0	0	0
64	1	374	129	-1	546	278	21.6	32	Cppppp	132	0	0	0		0	0	0	0	0
65	1	215	184	-1	276	377	13.4	28	ABplpaappa	266	277	0	0		0	0	0	0	0
66	1	377	199	-1	490	390	23.4	32	ABplpppaap	308	-1701	0	0		0	0	0	0	0
67	1	272	68	-1	258	131	15.5	30	ABpraaappa	-78	0	0	0		0	0	0	0	0
68	1	263	55	-1	443	177	10.5	30	Dpppa	260	323	0	0		0	0	0	0	0
69	1	213	224	-1	594	206	12.5	30	ABarpppppp	-151	0	0	0		0	0	0	0	0
70	1	68	36	-1	323	352	22.9	31	ABplpapapa	233	675	0	0		0	0	0	0	0
71	0	341	-1	-1	303	247	11.9	24		196	-1108	0	0		0	0	0	0	0
72	1	16	27	-1	292	235	8.3	28	MSpaaapa	41	0	0	0		0	0	0	0	0
73	1	304	357	-1	152	207	9.0	28	ABalapppapa	198	186	0	0		0	0	0	0	0
74	1	159	299	-1	345	164	26.4	35	ABarappapp	352	-1595	0	0		0	0	0	0	0
75	1	197	297	-1	146	277	19.5	29	ABaraaaaaa	113	0	0	0		0	0	0	0	0
76	1	306	333	-1	516	328	21.9	33	Capppp	300	77	0	0		0	0	0	0	0
77	1	297	377	-1	457	421	17.4	30	ABplappapp	158	0	0	0		0	0	0	0	0
78	1	314	57	-1	381	240	17.0	26	MSpapaapp	242	382	0	0		0	0	0	0	0
79	1	248	154	-1	227	198	5.1	26	ABarpaaaap	194	-97	0	0		0	0	0	0	0
80	1	219	53	-1	272	289	23.2	28	ABalpappapp	283	-329	0	0		0	0	0	0	0
81	1	44	88	-1	213	361	19.1	32	ABplpaaaaa	28	0	0	0		0	0	0	0	0
82	1	191	40	-1	109	216	16.3	30	ABalaaapar	317	0	0	0		0	0	0	0	0
83	1	243	59	-1	174	249	9.6	28	MSaaaaapa	255	390	0	0		0	0	0	0	0
84	1	184	243	-1	139	360	17.2	33	ABalpppaaa	-55	0	0	0		0	0	0	0	0
85	1	284	19	-1	356	387	8.3	29	ABplapaaap	271	51	0	0		0	0	0	0	0
86	1	376	263	-1	394	282	14.4	28	Earpa	187	-558	0	0		0	0	0	0	0
87	0	132	-1	-1	119	248	10.7	24		200	1471	0	0		0	0	0	0	0
88	1	99	197	-1	198	285	6.6	27	ABplaaaaapa	191	0	0	0		0	0	0	0	0
89	1	66	11	-1	181	212	11.9	27	ABaraappaa	416	0	0	0		0	0	0	0	0
90	1	364	28	-1	152	287	7.9	28	ABalapapap	281	315	0	0		0	0	0	0	0
91	1	14	102	-1	320	111	8.8	29	ABarpapppa	279	727	0	0		0	0	0	0	0
92	1	172	228	-1	375	396	22.7	29	ABplppappa	266	254	0	0		0	0	0	0	0
93	1	114	193	-1	321	257	14.3	26	MSaapaapa	228	-673	0	0		0	0	0	0	0
94	1	359	111	-1	267	212	24.3	31	ABarappaaa	250	1928	0	0		0	0	0	0	0
95	1	350	170	-1	116	308	18.4	29	ABalaaaalp	157	0	0	0		0	0	0	0	0
96	1	27	346	-1	219	105	14.8	31	ABpraaaapp	275	366	0	0		0	0	0	0	0
97	1	276	91	-1	329	251	23.4	28	ABarapapppp	277	-640	0	0		0	0	0	0	0
98	1	206	215	-1	156	232	7.2	30	ABalapppaa	371	0	0	0		0	0	0	0	0
99	1	13	368	-1	438	402	22.6	32	ABplppappp	120	0	0	0		0	0	0	0	0
100	1	75	35	-1	304	243	17.4	31	ABaraapppp	269	-187	0	0		0	0	0	0	0
101	1	349	382	-1	470	320	7.4	31	Dappp	303	-69	0	0		0	0	0	0	0
102	1	326	62	-1	192	290	19.3	31	ABalpaaapa	262	-182	0	0		0	0	0	0	0
103	1	332	194	-1	572	165	16.6	30	ABprapapap	304	0	0	0		0	0	0	0	0
104	1	281	46	-1	364	210	23.2	36	ABprpappaa	323	1062	0	0		0	0	0	0	0
105	1	342	391	-1	250	135	22.4	30	ABprpaaaaa	279	-595	0	0		0	0	0	0	0
106	1	41	246	-1	534	245	6.3	31	Cpaapa	308	407	0	0		0	0	0	0	0
107	1	187	183	-1	314	304	5.2	27	ABplaaaapp	226	335	0	0		0	0	0	0	0
108	1	247	116	-1	364	97	17.0	31	ABpraappap	285	-443	0	0		0	0	0	0	0
109	1	156	186	-1	380	409	8.2	25	ABplapaapa	28	0	0	0		0	0	0	0	0
110	1	282	134	-1	201	146	18.2	31	ABpraaaaap	272	170	0	0		0	0	0	0	0
111	1	192	316	-1	437	242	10.6	31	Epraa	294	1022	0	0		0	0	0	0	0
112	1	185	89	-1	399	387	11.4	27	Dapap	50	0	0	0		0	0	0	0	0
113	1	109	269	-1	244	301	14.3	27	ABaraapapap	171	0	0	0		0	0	0	0	0
114	1	320	207	-1	353	200	19.5	27	MSpppaaa	231	-66	0	0		0	0	0	0	0
115	1	309	267	-1	180	356	20.5	31	ABalppappa	303	160	0	0		0	0	0	0	0
116	1	3	177	-1	288	351	17.1	27	MSapaapp	240	49	0	0		0	0	0	0	0
117	1	62	106	-1	238	282	25.4	34	ABalpapaap	324	0	0	0		0	0	0	0	0
118	1	300	239	-1	297	91	17.6	29	ABprpaapap	276	-51	0	0		0	0	0	0	0
119	1	148	147	-1	290	218	15.1	31	MSpaapap	165	0	0	0		0	0	0	0	0
120	1	244	331	-1	456	413	9.5	30	ABplappapa	259	-98	0	0		0	0	0	0	0
121	1	84	169	-1	334	362	6.7	27	ABplapaaaa	-221	0	0	0		0	0	0	0	0
122	1	23	214	-1	546	160	20.9	29	ABprappapp	597	0	0	0		0	0	0	0	0
123	1	162	198	-1	515	301	17.1	33	Eplpp	286	1238	0	0		0	0	0	0	0
124	1	337	372	-1	449	367	19.2	29	Capaap	279	-366	0	0		0	0	0	0	0
125	1	181	99	-1	180	140	14.3	31	ABalaapppp	313	366	0	0		0	0	0	0	0
126	1	98	265	-1	330	416	12.0	30	ABplaapppa	176	0	0	0		0	0	0	0	0
127	1	265	110	-1	471	359	11.3	30	Cappaa	290	995	0	0		0	0	0	0	0
128	1	67	381	-1	402	325	4.6	31	ABarppaapa	314	-264	0	0		0	0	0	0	0
129	1	72	56	-1	222	382	9.9	29	ABplaapapa	-129	0	0	0		0	0	0	0	0
130	1	175	162	-1	599	187	15.9	28	ABprapappa	265	-263	0	0		0	0	0	0	0
131	1	122	23	-1	288	179	25.4	28	ABarappapaa	269	108	0	0		0	0	0	0	0
132	1	186	345	-1	570	238	23.6	30	ABprapppap	278	10	0	0		0	0	0	0	0
133	1	143	70	-1	297	268	9.1	29	MSaaaapp	33	0	0	0		0	0	0	0	0
134	1	30	212	-1	476	182	20.1	29	Cppaap	295	264	0	0		0	0	0	0	0
135	1	345	205	-1	273	366	5.5	31	ABplaaapap	240	477	0	0		0	0	0	0	0
136	1	105	163	-1	406	431	15.5	29	ABplappaaa	-129	0	0	0		0	0	0	0	0
137	1	356	302	-1	472	228	4.8	31	Cpaaap	300	-229	0	0		0	0	0	0	0
138	1	232	10	-1	566	244	9.1	31	Cpaapp	311	263	0	0		0	0	0	0	0
139	1	235	320	-1	407	159	14.2	33	Dpap	334	17	0	0		0	0	0	0	0
140	1	63	146	-1	154	316	9.5	28	ABalapappa	745	0	0	0		0	0	0	0	0
141	1	43	143	-1	212	252	8.0	26	MSaaaaapp	255	189	0	0		0	0	0	0	0
142	1	97	226	-1	263	172	5.4	29	ABarpapapa	215	694	0	0		0	0	0	0	0
143	1	142	330	-1	113	198	18.9	25	ABalaapaaa	216	-592	0	0		0	0	0	0	0
144	1	25	225	-1	344	376	21.8	28	ABplppaapa	261	88	0	0		0	0	0	0	0
145	1	362	140	-1	232	333	16.1	26	MSapapaa	204	0	0	0		0	0	0	0	0
146	0	57	-1	-1	319	168	20.3	22		158	126	0	0		0	0	0	0	0
147	1	126	85	-1	271	138	18.4	27	ABprpaapaa	277	-98	0	0		0	0	0	0	0
148	1	71	104	-1	177	283	22.4	29	ABalpaaaaa	-2	0	0	0		0	0	0	0	0
149	1	287	165	-1	259	346	11.6	27	ABalppppppa	89	0	0	0		0	0	0	0	0
150	1	388	360	-1	443	192	26.2	33	ABprppaapp	263	104	0	0		0	0	0	0	0
151	1	82	196	-1	165	374	13.8	24	ABalpppappa	205	661	0	0		0	0	0	0	0
152	1	312	223	-1	142	145	18.5	30	ABalaappap	242	346	0	0		0	0	0	0	0
153	1	239	287	-1	422	355	24.7	27	ABplppppaa	245	1111	0	0		0	0	0	0	0
154	1	36	375	-1	144	302	14.7	28	MSapaaaa	190	551	0	0		0	0	0	0	0
155	1	140	80	-1	197	270	25.0	29	ABalpaaaap	324	0	0	0		0	0	0	0	0
156	1	288	30	-1	339	254	19.4	26	MSpapaaap	200	1077	0	0		0	0	0	0	0
157	1	163	181	-1	226	199	9.4	29	MSpaaaaa	89	0	0	0		0	0	0	0	0
158	1	108	256	-1	135	202	6.5	30	ABalappapp	267	127	0	0		0	0	0	0	0
159	1	207	131	-1	147	171	22.2	31	ABalaapaap	314	326	0	0		0	0	0	0	0
160	1	193	17	-1	441	434	14.5	30	ABplappaap	82	0	0	0		0	0	0	0	0
161	1	168	245	-1	101	263	18.5	30	ABalaaaarl	178	0	0	0		0	0	0	0	0
162	1	316	365	-1	558	364	22.5	31	ABplappppp	-117	0	0	0		0	0	0	0	0
163	1	299	266	-1	457	127	9.4	28	ABarppppaa	194	-790	0	0		0	0	0	0	0
164	1	229	300	-1	402	139	16.5	27	Dppaa	231	21	0	0		0	0	0	0	0
165	1	104	222	-1	372	341	24.9	27	ABplpapapp	221	89	0	0		0	0	0	0	0
166	1	293	328	-1	147	269	15.1	25	ABalpaapaap	248	-313	0	0		0	0	0	0	0
167	1	299	262	-1	497	139	9.7	28	ABarppppap	204	137	0	0		0	0	0	0	0
168	1	69	9	-1	165	338	7.9	29	ABalapappp	263	709	0	0		0	0	0	0	0
169	1	251	298	-1	227	360	24.9	27	ABalppapap	266	262	0	0		0	0	0	0	0
170	1	145	284	-1	229	150	13.6	30	ABpraapapa	-87	0	0	0		0	0	0	0	0
171	1	307	395	-1	603	213	20.3	28	ABprappppa	271	619	0	0		0	0	0	0	0
172	1	150	408	-1	450	312	25.6	26	ABplpapppp	176	274	0	0		0	0	0	0	0
173	1	313	353	-1	115	198	13.5	28	ABalaaappl	-63	0	0	0		0	0	0	0	0
174	1	2	167	-1	304	199	5.5	34	ABarpaapa	347	1027	0	0		0	0	0	0	0
175	1	254	50	-1	516	414	15.8	30	ABplapappa	-65	0	0	0		0	0	0	0	0
176	1	292	307	-1	455	130	22.1	30	ABprppapap	308	318	0	0		0	0	0	0	0
177	1	222	119	-1	305	329	14.8	28	MSappaaa	209	687	0	0		0	0	0	0	0
178	1	334	33	-1	227	330	23.5	26	ABalpapapaa	145	0	0	0		0	0	0	0	0
179	1	242	343	-1	593	275	11.5	33	Cpapap	-273	0	0	0		0	0	0	0	0
180	1	125	118	-1	159	241	25.3	32	ABaraaappa	123	0	0	0		0	0	0	0	0
181	1	53	201	-1	104	235	13.0	28	ABalaaapal	204	0	0	0		0	0	0	0	0
182	1	60	210	-1	431	208	23.1	31	ABprpapppa	237	381	0	0		0	0	0	0	0
183	1	335	387	-1	193	356	6.5	29	ABplaapaap	-130	0	0	0		0	0	0	0	0
184	1	73	248	-1	239	117	18.4	31	ABpraaapap	311	-419	0	0		0	0	0	0	0
185	1	128	273	-1	383	131	20.1	30	ABprppaaaa	308	-252	0	0		0	0	0	0	0
186	1	12	268	-1	199	309	15.6	28	ABalpaapapp	275	95	0	0		0	0	0	0	0
187	1	289	112	-1	318	119	14.8	31	ABprpaappa	292	-638	0	0		0	0	0	0	0
188	1	21	367	-1	604	225	16.5	29	ABprapappp	272	0	0	0		0	0	0	0	0
189	1	39	152	-1	474	171	7.4	28	ABarpppapp	264	505	0	0		0	0	0	0	0
190	1	210	15	-1	334	226	5.6	29	ABarpaappa	297	-409	0	0		0	0	0	0	0
191	1	115	249	-1	486	356	19.5	31	Capapp	279	98	0	0		0	0	0	0	0
192	1	351	100	-1	430	108	12.2	26	ABprapaapa	227	-108	0	0		0	0	0	0	0
193	1	9	218	-1	217	270	21.7	30	ABalpappaa	-86	0	0	0		0	0	0	0	0
194	1	339	400	-1	224	284	18.6	23	ABalpaaapp	184	-681	0	0		0	0	0	0	0
195	1	277	336	-1	448	110	16.2	31	ABpraapppp	219	0	0	0		0	0	0	0	0
196	1	255	127	-1	143	236	12.4	30	MSaaaaaa	244	131	0	0		0	0	0	0	0
197	1	336	325	-1	469	172	16.8	32	Cppaaa	35	0	0	0		0	0	0	0	0
198	1	188	286	-1	316	120	11.5	27	ABpraappaa	221	800	0	0		0	0	0	0	0
199	1	385	38	-1	273	228	18.5	26	ABarapaappp	231	-563	0	0		0	0	0	0	0
200	1	245	386	-1	330	366	17.7	29	MSappapp	171	0	0	0		0	0	0	0	0
201	1	275	174	191	350	156	13.9	33	Dpaa	208	142	0	0		0	0	0	0	0
202	1	106	120	-1	370	234	20.3	27	MSpapapa	256	-906	0	0		0	0	0	0	0
203	1	31	153	-1	270	394	22.5	26	ABplpaaaapa	190	754	0	0		0	0	0	0	0
204	1	26	238	-1	300	92	13.8	27	ABpraaapppp	11	0	0	0		0	0	0	0	0
205	1	214	32	-1	241	144	11.3	24	ABpraapappa	234	-653	0	0		0	0	0	0	0
206	1	11	2	-1	277	366	24.2	33	ABalpapapp	4	0	0	0		0	0	0	0	0
207	1	134	406	-1	360	224	12.2	31	Ealaa	206	108	0	0		0	0	0	0	0
208	1	17	326	-1	568	204	21.6	30	ABprapppaa	302	-442	0	0		0	0	0	0	0
209	1	101	233	-1	520	263	16.6	32	Eprpp	314	-20	0	0		0	0	0	0	0
210	1	220	310	-1	280	285	4.9	29	ABplaaaapa	243	-592	0	0		0	0	0	0	0
211	1	50	185	-1	107	284	15.3	31	ABalaaaala	173	0	0	0		0	0	0	0	0
212	1	51	313	-1	186	172	9.5	30	ABalappppa	255	1232	0	0		0	0	0	0	0
213	1	79	362	-1	195	394	11.5	27	ABalpppappp	272	626	0	0		0	0	0	0	0
214	1	358	306	-1	163	160	16.0	27	ABalaapppa	248	1016	0	0		0	0	0	0	0
215	1	177	281	-1	320	342	4.7	29	ABplaaappp	268	-723	0	0		0	0	0	0	0
216	1	117	49	-1	303	330	10.3	26	MSapppap	305	0	0	0		0	0	0	0	0
217	1	180	270	-1	130	256	17.0	24	ABalpaapaaa	440	0	0	0		0	0	0	0	0
218	1	321	250	-1	276	316	8.9	28	MSapappp	220	-253	0	0		0	0	0	0	0
219	1	216	103	-1	550	322	25.5	30	ABplpppppp	247	1049	0	0		0	0	0	0	0
220	1	221	93	-1	368	425	13.0	30	ABplaapppp	268	302	0	0		0	0	0	0	0
221	1	264	4	-1	544	392	12.7	28	ABarppappp	85	0	0	0		0	0	0	0	0
222	1	225	164	-1	342	132	7.5	28	ABarpapppp	298	0	0	0		0	0	0	0	0
223	1	161	344	-1	488	428	18.2	30	ABplapapap	-88	0	0	0		0	0	0	0	0
224	1	204	86	-1	305	149	15.3	28	MSppppaa	157	0	0	0		0	0	0	0	0
225	1	24	14	-1	254	354	16.9	26	MSapapap	-113	0	0	0		0	0	0	0	0
226	1	133	192	-1	307	243	21.0	27	MSpapaaaa	249	1422	0	0		0	0	0	0	0
227	1	135	109	-1	405	171	23.0	28	ABprppaapa	281	818	0	0		0	0	0	0	0
228	1	280	171	-1	256	240	16.9	31	ABaraapppa	297	489	0	0		0	0	0	0	0
229	1	340	150	-1	238	334	5.1	27	ABplaaapaa	228	1055	0	0		0	0	0	0	0
230	1	250	47	-1	537	141	16.4	29	ABprappapa	288	0	0	0		0	0	0	0	0
231	1	372	148	-1	254	284	10.3	27	MSaaapapa	193	167	0	0		0	0	0	0	0
232	1	20	65	-1	372	159	23.5	30	ABprpapaap	270	-965	0	0		0	0	0	0	0
233	1	160	122	-1	192	177	25.4	31	ABarapppaa	-54	0	0	0		0	0	0	0	0
234	1	196	257	-1	508	260	12.6	32	Eprpa	314	346	0	0		0	0	0	0	0
235	1	1	25	-1	237	378	22.4	31	ABalppappp	220	752	0	0		0	0	0	0	0
236	1	123	168	-1	235	392	18.1	30	ABplpaaapa	77	0	0	0		0	0	0	0	0
237	1	153	108	-1	429	317	22.2	33	MSpappa	321	274	0	0		0	0	0	0	0
238	1	107	350	-1	113	282	12.4	27	ABalapaaaa	-10	0	0	0		0	0	0	0	0
239	1	273	394	-1	173	218	16.7	25	ABaraaapapa	191	135	0	0		0	0	0	0	0
240	1	158	390	-1	218	245	4.6	28	ABarpaaapa	-58	0	0	0		0	0	0	0	0
241	1	32	254	-1	457	158	24.4	32	ABprppappa	314	-12	0	0		0	0	0	0	0
242	1	270	356	-1	297	366	20.5	29	ABplpapaap	124	0	0	0		0	0	0	0	0
243	1	392	301	-1	212	180	15.0	26	MSppaaap	221	305	0	0		0	0	0	0	0
244	1	241	63	-1	143	287	24.1	32	ABalpaappa	296	433	0	0		0	0	0	0	0
245	1	344	341	-1	394	270	9.5	31	Earap	313	2128	0	0		0	0	0	0	0
246	1	266	321	-1	558	221	16.3	31	Cpppap	308	-222	0	0		0	0	0	0	0
247	1	147	48	-1	135	268	9.7	30	ABalappaap	249	34	0	0		0	0	0	0	0
248	1	246	358	-1	399	231	11.7	33	Ealap	337	-622	0	0		0	0	0	0	0
249	1	308	44	-1	352	131	23.5	28	ABprpaaaapp	214	114	0	0		0	0	0	0	0
250	1	226	309	-1	489	411	12.1	29	ABplapapaa	-178	0	0	0		0	0	0	0	0
251	1	382	252	-1	360	166	6.2	25	ABarpppaaa	198	221	0	0		0	0	0	0	0
252	1	152	151	-1	265	401	19.6	32	ABplpaaapp	284	443	0	0		0	0	0	0	0
253	1	375	296	-1	458	350	23.7	28	ABplppppap	243	508	0	0		0	0	0	0	0
254	1	40	216	-1	332	223	16.5	26	MSpapaapa	242	-411	0	0		0	0	0	0	0
255	1	381	258	-1	492	384	8.3	28	ABarppappa	142	0	0	0		0	0	0	0	0
256	1	322	332	-1	384	367	6.0	29	ABarppaaap	291	403	0	0		0	0	0	0	0
257	1	173	373	-1	484	272	21.8	29	ABprpppppa	284	873	0	0		0	0	0	0	0
258	1	170	251	-1	516	167	23.7	33	ABprppappp	321	390	0	0		0	0	0	0	0
259	1	182	259	-1	387	326	8.1	27	MSappppp	-46	0	0	0		0	0	0	0	0
260	0	368	-1	-1	332	293	24.4	31		286	944	0	0		0	0	0	0	0
261	1	8	182	-1	387	105	14.0	30	ABpraapppa	47	0	0	0		0	0	0	0	0
262	1	228	379	-1	361	164	18.2	26	MSpppapa	256	0	0	0		0	0	0	0	0
263	1	298	206	-1	542	282	24.3	35	ABprpppppp	337	3	0	0		0	0	0	0	0
264	1	29	291	-1	244	160	7.5	28	ABarpapaap	282	96	0	0		0	0	0	0	0
265	1	144	363	-1	349	418	20.3	30	ABplppapaa	308	260	0	0		0	0	0	0	0
266	1	179	73	-1	208	134	23.3	34	ABalaapapp	291	40	0	0		0	0	0	0	0
267	1	331	279	-1	357	391	14.9	28	Dapaa	257	-2	0	0		0	0	0	0	0
268	1	278	311	-1	291	166	10.8	27	MSppappp	249	-537	0	0		0	0	0	0	0
269	1	224	374	-1	329	111	18.7	31	ABprpaappp	306	-166	0	0		0	0	0	0	0
270	1	252	76	-1	225	336	8.8	26	ABplaapappa	54	0	0	0		0	0	0	0	0
271	1	78	247	-1	602	290	15.8	33	Cpapaa	329	150	0	0		0	0	0	0	0
272	1	211	24	-1	382	319	21.9	27	MSaappap	240	-981	0	0		0	0	0	0	0
273	1	328	16	-1	310	301	20.5	31	ABalpappppp	391	0	0	0		0	0	0	0	0
274	1	202	29	-1	193	313	11.8	28	MSapaaap	281	177	0	0		0	0	0	0	0
275	1	366	12	-1	385	353	12.0	30	Daap	309	-837	0	0		0	0	0	0	0
276	1	19	58	-1	238	183	17.6	27	MSppapaa	250	26	0	0		0	0	0	0	0
277	1	294	402	-1	486	360	24.2	26	ABplpppapaa	201	461	0	0		0	0	0	0	0
278	1	80	190	-1	169	171	6.4	30	ABpraapaaa	277	-495	0	0		0	0	0	0	0
279	1	305	71	-1	469	273	9.8	32	Eplaa	322	-680	0	0		0	0	0	0	0
280	1	262	126	-1	201	194	7.8	24	ABalapppapp	139	0	0	0		0	0	0	0	0
281	1	166	83	-1	300	281	12.1	26	MSaaapapp	218	-168	0	0		0	0	0	0	0
282	1	54	79	-1	518	380	19.0	26	ABplapppaa	236	1440	0	0		0	0	0	0	0
283	0	258	-1	-1	290	309	25.5	26		262	-644	0	0		0	0	0	0	0
284	1	195	255	-1	429	342	9.2	29	Dappa	293	-27	0	0		0	0	0	0	0
285	1	361	22	-1	578	330	24.1	31	Cpappv	243	129	0	0		0	0	0	0	0
286	1	318	90	-1	280	373	9.3	29	ABalppppppp	263	1372	0	0		0	0	0	0	0
287	1	22	208	-1	316	300	17.9	26	MSaapaaap	267	-563	0	0		0	0	0	0	0
288	1	131	361	-1	614	288	20.5	33	Cpappd	331	589	0	0		0	0	0	0	0
289	1	155	294	-1	387	135	6.9	29	ABarpppaap	263	139	0	0		0	0	0	0	0
290	1	37	21	-1	110	308	12.2	30	ABalapaaap	-41	0	0	0		0	0	0	0	0
291	1	88	283	-1	219	237	25.1	30	ABarapaaap	294	1205	0	0		0	0	0	0	0
292	0	-1	-1	-1	210	323	20.8	24		212	-59	0	0		0	0	0	0	0
293	1	208	1	-1	520	304	13.1	31	Eplpa	309	612	0	0		0	0	0	0	0
294	1	327	60	-1	467	237	24.6	31	ABprppppaa	260	794	0	0		0	0	0	0	0
295	1	238	78	-1	208	400	20.1	32	ABalppaapp	-73	0	0	0		0	0	0	0	0
296	1	49	66	-1	352	310	18.9	29	MSaapapp	-43	0	0	0		0	0	0	0	0
297	1	55	195	-1	243	295	8.0	25	MSaaapaap	249	475	0	0		0	0	0	0	0
298	1	260	64	-1	460	374	15.5	30	Capapa	294	481	0	0		0	0	0	0	0
299	1	33	96	-1	478	238	13.0	32	Eprap	327	211	0	0		0	0	0	0	0
300	1	56	308	-1	250	103	13.6	26	ABpraaapppa	254	-253	0	0		0	0	0	0	0
301	1	174	231	-1	264	201	20.6	26	MSppaapa	197	338	0	0		0	0	0	0	0
302	1	64	117	-1	353	322	4.7	28	ABarppaaaa	230	0	0	0		0	0	0	0	0
303	1	269	370	-1	501	241	24.6	29	ABprppppap	254	450	0	0		0	0	0	0	0
304	1	199	380	-1	475	225	21.4	34	MSpapppp	318	476	0	0		0	0	0	0	0
305	1	94	398	-1	245	406	15.8	31	ABplpaappp	124	0	0	0		0	0	0	0	0
306	1	386	335	-1	198	222	23.4	28	ABarapaaaa	276	324	0	0		0	0	0	0	0
307	1	4	388	-1	364	364	18.5	30	MSaapppa	-59	0	0	0		0	0	0	0	0
308	1	85	107	-1	296	399	18.3	30	ABplppaaaa	-86	0	0	0		0	0	0	0	0
309	1	324	322	-1	392	168	19.0	26	MSpppapp	243	350	0	0		0	0	0	0	0
310	1	87	149	-1	118	231	22.0	30	ABalaaaarr	304	627	0	0		0	0	0	0	0
311	1	286	72	-1	534	408	19.3	28	ABplappppa	27	0	0	0		0	0	0	0	0
312	1	122	303	-1	320	190	23.6	27	ABarappapap	242	-207	0	0		0	0	0	0	0
313	1	151	160	-1	329	245	10.1	26	MSaaappp	206	-808	0	0		0	0	0	0	0
314	1	371	166	-1	432	216	5.1	32	Cpaaaa	318	421	0	0		0	0	0	0	0
315	1	46	221	-1	142	353	10.2	28	ABalapaapp	255	0	0	0		0	0	0	0	0
316	1	171	31	-1	374	278	19.8	31	MSpapapp	314	138	0	0		0	0	0	0	0
317	1	369	157	-1	533	320	7.4	31	Caaapa	264	739	0	0		0	0	0	0	0
318	0	296	-1	-1	540	204	25.5	33		332	666	0	0		0	0	0	0	0
319	1	302	133	-1	354	265	16.9	27	MSaapapa	230	0	0	0		0	0	0	0	0
320	1	301	272	-1	561	324	9.3	33	Caaapp	-298	0	0	0		0	0	0	0	0
321	1	149	234	-1	600	253	22.4	30	ABprappppp	82	0	0	0		0	0	0	0	0
322	1	389	359	-1	141	367	14.2	30	ABalpppaap	269	-476	0	0		0	0	0	0	0
323	1	136	173	-1	221	283	15.8	27	ABaraapapaa	205	-1708	0	0		0	0	0	0	0
324	1	355	369	-1	499	318	25.0	29	ABplpppapap	-3	0	0	0		0	0	0	0	0
325	1	102	84	290	340	362	11.8	30	Daaa	246	0	0	0		0	0	0	0	0
326	1	218	376	-1	210	174	22.5	30	ABarappppa	296	620	0	0		0	0	0	0	0
327	1	10	51	-1	314	171	13.7	26	MSppppap	310	0	0	0		0	0	0	0	0
328	1	113	280	-1	261	280	15.6	25	ABaraapappa	217	1375	0	0		0	0	0	0	0
329	1	183	41	-1	567	163	12.5	28	ABprapapaa	-105	0	0	0		0	0	0	0	0
330	1	164	288	-1	268	249	25.2	29	ABarapapapa	190	922	0	0		0	0	0	0	0
331	1	295	334	-1	218	159	20.2	27	ABpraaapaa	343	0	0	0		0	0	0	0	0
332	1	378	378	-1	206	277	4.3	29	ABplaaaaaa	265	-398	0	0		0	0	0	0	0
333	1	363	105	-1	240	288	5.1	29	ABplaaaaapp	242	81	0	0		0	0	0	0	0
334	1	325	75	-1	481	115	15.6	28	ABprapaapp	247	1387	0	0		0	0	0	0	0
335	1	227	312	-1	422	130	10.7	30	ABprapaaap	260	-679	0	0		0	0	0	0	0
336	1	338	351	-1	514	128	19.7	30	ABprappaap	58	0	0	0		0	0	0	0	0
337	1	283	121	-1	506	136	15.8	30	ABprappaaa	266	1679	0	0		0	0	0	0	0
338	1	209	34	-1	282	144	6.7	24	ABarpappaa	222	2044	0	0		0	0	0	0	0
339	1	365	39	-1	538	349	16.3	32	Capppa	55	0	0	0		0	0	0	0	0
340	1	329	6	-1	296	221	25.3	28	ABarappaap	226	452	0	0		0	0	0	0	0
341	1	90	271	-1	429	177	19.9	30	MSpapppa	305	-171	0	0		0	0	0	0	0
342	1	42	3	-1	359	274	13.9	26	MSaapaapp	265	529	0	0		0	0	0	0	0
343	1	352	219	-1	211	216	11.5	26	MSpaaaapa	206	-207	0	0		0	0	0	0	0
344	1	47	347	-1	231	229	6.7	26	MSaaaapaa	77	0	0	0		0	0	0	0	0
345	1	223	355	-1	451	159	14.3	29	Dppap	272	-1	0	0		0	0	0	0	0
346	0	106	-1	-1	336	255	21.3	23		222	-96	0	0		0	0	0	0	0
347	1	5	253	-1	279	115	11.5	28	ABpraapappp	208	0	0	0		0	0	0	0	0
348	1	267	289	-1	233	410	12.5	27	ABplpaapap	269	-582	0	0		0	0	0	0	0
349	1	34	37	-1	518	239	20.4	31	Cppapp	-251	0	0	0		0	0	0	0	0
350	1	18	125	-1	300	359	13.2	26	MSapppaa	263	364	0	0		0	0	0	0	0
351	1	203	241	-1	386	177	8.7	28	MSpppppp	232	318	0	0		0	0	0	0	0
352	1	249	144	-1	265	125	8.3	29	ABarpappap	273	166	0	0		0	0	0	0	0
353	1	231	189	-1	408	371	20.6	30	MSaapppp	153	0	0	0		0	0	0	0	0
354	1	390	364	-1	236	251	18.8	22	ABarapaappa	227	669	0	0		0	0	0	0	0
355	1	253	114	-1	389	135	10.2	30	ABprapaaaa	269	110	0	0		0	0	0	0	0
356	1	315	396	-1	290	167	22.6	27	ABarapppppp	208	179	0	0		0	0	0	0	0
357	1	233	45	-1	286	125	21.2	31	ABprpaaapa	169	0	0	0		0	0	0	0	0
358	1	383	348	-1	212	362	16.6	28	ABplpaapaa	283	-261	0	0		0	0	0	0	0
359	1	129	329	-1	248	169	22.5	26	ABarapppppa	189	-194	0	0		0	0	0	0	0
360	1	237	209	-1	374	249	5.2	31	ABarpaappp	315	1853	0	0		0	0	0	0	0
361	1	119	5	-1	501	193	10.4	30	Dpppp	-29	0	0	0		0	0	0	0	0
362	1	257	277	-1	445	346	5.2	26	ABarppaapp	250	-780	0	0		0	0	0	0	0
363	1	47	278	-1	262	258	8.4	25	MSaaaapap	201	387	0	0		0	0	0	0	0
364	1	141	52	-1	246	183	25.3	33	ABarapppap	242	218	0	0		0	0	0	0	0
365	1	252	317	-1	251	368	8.0	27	ABplaapappp	196	-887	0	0		0	0	0	0	0
366	1	230	113	-1	523	371	21.7	30	ABplapppap	214	0	0	0		0	0	0	0	0
367	1	127	292	-1	599	348	16.4	31	Caappd	159	0	0	0		0	0	0	0	0
368	1	7	132	-1	352	278	9.8	28	Earaa	287	507	0	0		0	0	0	0	0
369	1	146	67	-1	260	173	12.9	28	MSppappa	356	0	0	0		0	0	0	0	0
370	1	285	338	-1	438	250	23.7	30	ABprpapppp	295	873	0	0		0	0	0	0	0
371	1	330	327	-1	526	186	13.5	30	Cpppaa	304	0	0	0		0	0	0	0	0
372	1	48	155	-1	461	240	16.4	34	Ealpp	373	0	0	0		0	0	0	0	0
373	1	137	384	-1	384	374	25.3	35	ABplppaapp	328	1024	0	0		0	0	0	0	0
374	1	111	366	-1	318	157	5.5	28	ABarpapapp	215	-97	0	0		0	0	0	0	0
375	1	311	274	-1	316	405	21.5	27	ABplpaaaapp	189	751	0	0		0	0	0	0	0
376	1	370	235	-1	438	287	14.3	33	Earpp	322	229	0	0		0	0	0	0	0
377	1	373	371	-1	474	315	22.6	31	ABplpppppa	220	-1094	0	0		0	0	0	0	0
378	1	116	244	-1	301	376	6.2	28	ABplaaappa	250	-757	0	0		0	0	0	0	0
379	0	112	-1	-1	181	138	21.9	23		228	-880	0	0		0	0	0	0	0
380	1	169	139	-1	208	153	8.8	27	ABalappppp	254	-386	0	0		0	0	0	0	0
381	1	92	176	-1	319	210	11.5	26	MSpaaappp	240	-1104	0	0		0	0	0	0	0
382	1	291	401	-1	356	138	21.3	32	ABprpapapp	146	0	0	0		0	0	0	0	0
383	1	200	337	-1	264	215	6.0	26	ABarpaaapp	339	0	0	0		0	0	0	0	0
384	1	121	69	-1	342	336	14.9	27	MSappaap	241	431	0	0		0	0	0	0	0
385	1	367	352	-1	571	248	19.2	31	Cppppa	364	0	0	0		0	0	0	0	0
386	1	76	295	-1	291	339	21.1	25	ABplpapaaa	-74	0	0	0		0	0	0	0	0
387	1	343	94	-1	396	204	19.9	27	MSpppaap	225	-180	0	0		0	0	0	0	0
388	1	154	319	-1	477	297	14.3	33	Eplap	332	215	0	0		0	0	0	0	0
389	1	61	203	-1	556	381	17.3	29	ABplapappp	275	424	0	0		0	0	0	0	0
390	1	190	18	-1	591	351	20.7	30	Caappv	532	0	0	0		0	0	0	0	0
391	1	176	13	-1	419	162	5.5	31	ABarpppapa	306	-806	0	0		0	0	0	0	0
392	1	28	304	-1	495	191	24.4	31	ABprpppaaa	230	-285	0	0		0	0	0	0	0
393	1	205	26	-1	409	307	25.4	33	ABplpapppa	288	441	0	0		0	0	0	0	0
394	0	391	-1	-1	325	421	15.3	22		-250	0	0	0		0	0	0	0	0
395	1	353	135	-1	205	120	16.7	32	ABpraaaapa	273	0	0	0		0	0	0	0	0
396	1	248	217	-1	205	212	5.8	26	ABarpaaaaa	-94	0	0	0		0	0	0	0	0
397	1	178	142	-1	160	231	19.4	32	ABaraaapaa	224	0	0	0		0	0	0	0	0
398	1	380	385	-1	143	347	20.1	33	ABalppaaap	324	-211	0	0		0	0	0	0	0
399	1	130	145	-1	211	232	20.3	31	ABarapaapa	130	0	0	0		0	0	0	0	0
400	0	393	-1	-1	315	147	20.6	29		155	0	0	0		0	0	0	0	0
401	1	384	405	-1	300	267	23.7	24	ABarapapapp	221	86	0	0		0	0	0	0	0
402	1	296	188	-1	541	198	24.0	29	ABprpppaap	178	597	0	0		0	0	0	0	0
403	0	57	-1	-1	319	169	20.900002	26		171	720	0	0		0	0	0	0	0
404	1	394	407	-1	522	218	24.0	27	ABprpppapaa	182	-1218	0	0		0	0	0	0	0
405	1	395	409	-1	435	383	25.0	29	ABplpppaaa	331	0	0	0		0	0	0	0	0
406	1	397	410	-1	290	310	25.0	27	ABplpappaaa	238	-183	0	0		0	0	0	0	0
407	1	398	397	-1	316	156	21.35	28	ABprpaaapp	455	0	0	0		0	0	0	0	0
408	1	399	211	-1	337	326	25.0	26	ABplpappaap	0	0	0	0		0	0	0	0	0
409	1	400	411	-1	520	263	25.0	27	ABprpppapap	0	0	0	0		0	0	0	0	0
410	1	401	412	-1	290	234	23.0	26	ABarapapppa	258	1490	0	0		0	0	0	0	0
