# Supplementary material for: The AP-2 Transcription Factor APTF-2 Is Required for Neuroblast and Epidermal Morphogenesis in Caenorhabditis elegans Embryogenesis
Source: PLoS Genet. 2016 May 13;12(5):e1006048. doi: 10.1371/journal.pgen.1006048 (PMC4866721; doi:10.1371/journal.pgen.1006048)
Supplement: S5 Text — (ZIP) [file pgen.1006048.s033.zip › nuclei/t161-nuclei]

1	1	293	406	-1	522	307	13.3	31	Eplpa	302	-616	0	0		0	0	0	0	0
2	1	206	222	-1	280	370	24.2	30	ABalpapapp	283	-843	0	0		0	0	0	0	0
3	1	342	228	-1	355	277	13.8	27	MSaapaapp	270	-6	0	0		0	0	0	0	0
4	1	221	28	-1	539	392	12.8	28	ABarppappp	282	124	0	0		0	0	0	0	0
5	1	361	76	-1	502	195	10.4	30	Dpppp	299	234	0	0		0	0	0	0	0
6	1	340	350	-1	304	220	25.5	29	ABarappaap	295	-881	0	0		0	0	0	0	0
7	0	12	-1	-1	145	167	19.3	24		218	-1	0	0		0	0	0	0	0
8	1	8	127	-1	268	294	20.5	29	ABalpappppa	294	-566	0	0		0	0	0	0	0
9	1	168	85	-1	164	335	7.8	30	ABalapappp	79	0	0	0		0	0	0	0	0
10	1	138	287	-1	570	241	8.9	31	Cpaapp	309	784	0	0		0	0	0	0	0
11	1	89	14	-1	183	215	11.9	28	ABaraappaa	168	0	0	0		0	0	0	0	0
12	1	275	369	-1	383	353	11.6	31	Daap	296	747	0	0		0	0	0	0	0
13	1	391	346	-1	417	163	5.4	30	ABarpppapa	273	930	0	0		0	0	0	0	0
14	1	225	304	-1	254	356	16.8	27	MSapapap	205	208	0	0		0	0	0	0	0
15	1	190	34	-1	333	224	5.5	28	ABarpaappa	262	144	0	0		0	0	0	0	0
16	1	273	193	-1	312	306	20.4	30	ABalpappppp	23	0	0	0		0	0	0	0	0
17	1	160	256	-1	439	433	14.5	30	ABplappaap	254	76	0	0		0	0	0	0	0
18	1	390	115	-1	589	352	20.6	30	Caappv	305	329	0	0		0	0	0	0	0
19	1	85	182	-1	354	388	8.3	29	ABplapaaap	254	21	0	0		0	0	0	0	0
20	1	32	235	330	190	354	10.5	28	ABalppppap	101	0	0	0		0	0	0	0	0
21	1	290	108	-1	110	313	12.4	28	ABalapaaap	249	-1842	0	0		0	0	0	0	0
22	1	285	317	-1	581	327	23.9	30	Cpappv	282	461	0	0		0	0	0	0	0
23	1	131	396	-1	283	181	25.3	29	ABarappapaa	226	502	0	0		0	0	0	0	0
24	1	272	320	-1	383	318	22.1	27	MSaappap	271	443	0	0		0	0	0	0	0
25	1	235	162	-1	237	375	22.4	30	ABalppappp	126	0	0	0		0	0	0	0	0
26	1	393	229	-1	409	306	25.3	26	ABplpapppa	207	212	0	0		0	0	0	0	0
27	1	72	145	-1	292	232	8.6	29	MSpaaapa	83	0	0	0		0	0	0	0	0
28	1	90	138	-1	152	284	8.4	31	ABalapapap	-46	0	0	0		0	0	0	0	0
29	1	274	227	-1	192	311	11.7	28	MSapaaap	256	-783	0	0		0	0	0	0	0
30	1	156	210	-1	342	255	19.4	26	MSpapaaap	260	1701	0	0		0	0	0	0	0
31	1	316	7	-1	377	277	19.6	30	MSpapapp	288	106	0	0		0	0	0	0	0
32	1	205	300	-1	240	146	11.4	25	ABpraapappa	211	280	0	0		0	0	0	0	0
33	1	178	202	-1	231	326	23.4	26	ABalpapapaa	242	709	0	0		0	0	0	0	0
34	1	338	30	-1	282	143	6.8	23	ABarpappaa	228	-196	0	0		0	0	0	0	0
35	1	100	290	-1	306	246	17.4	31	ABaraapppp	138	0	0	0		0	0	0	0	0
36	1	70	151	-1	326	354	22.5	28	ABplpapapa	269	102	0	0		0	0	0	0	0
37	1	349	154	-1	524	238	20.5	30	Cppapp	259	72	0	0		0	0	0	0	0
38	1	199	246	-1	278	224	18.2	25	ABarapaappp	161	0	0	0		0	0	0	0	0
39	1	339	26	-1	538	350	15.9	32	Capppa	368	0	0	0		0	0	0	0	0
40	1	82	122	-1	108	211	16.6	30	ABalaaapar	331	0	0	0		0	0	0	0	0
41	1	329	110	-1	569	162	13.1	29	ABprapapaa	293	-656	0	0		0	0	0	0	0
42	1	52	347	-1	130	334	13.6	27	ABalapaapa	-216	0	0	0		0	0	0	0	0
43	1	26	109	285	222	363	13.5	30	ABalpppppa	270	901	0	0		0	0	0	0	0
44	1	249	11	-1	355	131	23.7	29	ABprpaaaapp	252	91	0	0		0	0	0	0	0
45	1	357	283	-1	287	135	21.3	29	ABprpaaapa	264	484	0	0		0	0	0	0	0
46	1	104	53	-1	368	210	22.8	35	ABprpappaa	312	135	0	0		0	0	0	0	0
47	1	230	237	-1	537	139	16.4	29	ABprappapa	266	95	0	0		0	0	0	0	0
48	1	247	308	-1	128	264	10.0	30	ABalappaap	249	-267	0	0		0	0	0	0	0
49	1	216	60	-1	301	331	9.9	25	MSapppap	229	-338	0	0		0	0	0	0	0
50	1	175	159	-1	513	413	16.1	30	ABplapappa	182	0	0	0		0	0	0	0	0
51	1	327	169	-1	312	172	13.6	26	MSppppap	252	1193	0	0		0	0	0	0	0
52	1	364	200	-1	246	186	24.9	31	ABarapppap	222	176	0	0		0	0	0	0	0
53	1	80	371	-1	276	294	22.9	28	ABalpappapp	282	-256	0	0		0	0	0	0	0
54	1	38	368	-1	268	164	19.9	28	ABprpapaaa	262	-1006	0	0		0	0	0	0	0
55	1	68	231	-1	442	181	10.1	28	Dpppa	315	0	0	0		0	0	0	0	0
56	1	129	353	-1	216	382	10.2	29	ABplaapapa	186	0	0	0		0	0	0	0	0
57	1	78	95	-1	379	242	16.8	27	MSpapaapp	268	274	0	0		0	0	0	0	0
58	1	276	280	-1	237	183	17.2	26	MSppapaa	265	-248	0	0		0	0	0	0	0
59	1	83	278	-1	175	247	10.0	27	MSaaaaapa	138	0	0	0		0	0	0	0	0
60	1	294	373	-1	466	238	25.1	30	ABprppppaa	240	785	0	0		0	0	0	0	0
61	0	27	-1	-1	123	296	10.0	24		-166	0	0	0		0	0	0	0	0
62	1	102	58	-1	191	292	19.3	30	ABalpaaapa	118	0	0	0		0	0	0	0	0
63	1	244	18	-1	143	290	24.3	32	ABalpaappa	49	0	0	0		0	0	0	0	0
64	1	298	361	-1	458	372	15.3	31	Capapa	230	0	0	0		0	0	0	0	0
65	1	232	305	-1	371	163	23.4	29	ABprpapaap	295	1471	0	0		0	0	0	0	0
66	1	296	161	-1	352	314	19.0	30	MSaapapp	113	0	0	0		0	0	0	0	0
67	1	369	249	-1	260	177	13.2	29	MSppappa	218	42	0	0		0	0	0	0	0
68	1	67	132	-1	258	134	14.8	30	ABpraaappa	-82	0	0	0		0	0	0	0	0
69	1	384	225	-1	350	340	14.8	27	MSappaap	269	-42	0	0		0	0	0	0	0
70	1	133	234	-1	292	270	9.2	29	MSaaaapp	121	0	0	0		0	0	0	0	0
71	1	279	134	-1	470	272	9.9	33	Eplaa	321	228	0	0		0	0	0	0	0
72	1	311	141	-1	531	409	19.3	28	ABplappppa	434	0	0	0		0	0	0	0	0
73	1	266	242	-1	213	136	23.4	34	ABalaapapp	41	0	0	0		0	0	0	0	0
74	1	2	214	-1	542	161	9.7	29	ABarpppppa	278	149	0	0		0	0	0	0	0
75	1	334	216	-1	481	116	15.4	29	ABprapaapp	234	145	0	0		0	0	0	0	0
76	1	270	74	-1	221	337	9.0	25	ABplaapappa	55	0	0	0		0	0	0	0	0
77	1	58	52	-1	270	259	13.0	26	MSpaapaa	-140	0	0	0		0	0	0	0	0
78	1	295	388	-1	206	399	20.3	32	ABalppaapp	-43	0	0	0		0	0	0	0	0
79	1	282	281	-1	519	378	18.8	28	ABplapppaa	228	426	0	0		0	0	0	0	0
80	1	155	197	-1	195	271	24.8	28	ABalpaaaap	237	13	0	0		0	0	0	0	0
81	0	87	-1	-1	114	249	11.4	24		201	531	0	0		0	0	0	0	0
82	1	13	268	-1	263	414	12.1	25	ABplaappaa	92	0	0	0		0	0	0	0	0
83	1	281	70	-1	303	284	12.2	26	MSaaapapp	209	-470	0	0		0	0	0	0	0
84	1	325	124	-1	330	368	12.3	27	Daaaa	254	228	0	0		0	0	0	0	0
85	1	147	291	-1	274	134	18.2	26	ABprpaapaa	257	-779	0	0		0	0	0	0	0
86	1	224	130	-1	304	148	15.2	27	MSppppaa	109	0	0	0		0	0	0	0	0
87	1	53	16	-1	409	424	10.7	29	ABplapaapp	231	0	0	0		0	0	0	0	0
88	1	81	142	-1	210	361	19.2	31	ABplpaaaaa	284	-551	0	0		0	0	0	0	0
89	1	112	68	-1	397	386	11.4	27	Dapap	367	0	0	0		0	0	0	0	0
90	1	286	367	-1	275	372	9.4	29	ABalppppppp	259	122	0	0		0	0	0	0	0
91	1	97	218	-1	336	259	23.1	27	ABarapapppp	240	-613	0	0		0	0	0	0	0
92	0	-1	-1	-1	307	248	12.1	24		198	763	0	0		0	0	0	0	0
93	1	220	322	-1	367	423	12.7	30	ABplaapppp	-38	0	0	0		0	0	0	0	0
94	1	387	62	-1	397	201	19.9	28	MSpppaap	244	-183	0	0		0	0	0	0	0
95	1	7	295	-1	278	226	11.4	26	MSpaaappa	136	0	0	0		0	0	0	0	0
96	1	299	195	-1	478	240	13.1	32	Eprap	322	77	0	0		0	0	0	0	0
97	1	31	198	-1	251	208	10.8	25	MSpaaaapp	250	-418	0	0		0	0	0	0	0
98	1	16	31	-1	223	223	16.7	26	ABaraaapapp	159	0	0	0		0	0	0	0	0
99	1	125	277	-1	179	140	14.5	30	ABalaapppp	253	-642	0	0		0	0	0	0	0
100	1	192	29	-1	426	104	12.6	26	ABprapaapa	235	-290	0	0		0	0	0	0	0
101	1	23	233	-1	302	289	15.2	28	ABaraapappp	165	0	0	0		0	0	0	0	0
102	1	91	404	-1	322	106	9.4	29	ABarpapppa	60	0	0	0		0	0	0	0	0
103	1	219	331	-1	548	322	25.3	30	ABplpppppp	301	777	0	0		0	0	0	0	0
104	1	148	292	341	171	290	22.3	29	ABalpaaaaa	194	1737	0	0		0	0	0	0	0
105	1	333	314	-1	237	291	4.9	29	ABplaaaaapp	281	-540	0	0		0	0	0	0	0
106	1	117	167	-1	240	280	25.5	33	ABalpapaap	332	-59	0	0		0	0	0	0	0
107	1	308	215	-1	300	400	18.5	30	ABplppaaaa	248	218	0	0		0	0	0	0	0
108	1	237	39	-1	428	312	21.7	33	MSpappa	252	-337	0	0		0	0	0	0	0
109	1	227	416	-1	404	176	23.0	28	ABprppaapa	275	242	0	0		0	0	0	0	0
110	1	127	79	-1	470	360	10.9	30	Cappaa	171	0	0	0		0	0	0	0	0
111	1	94	365	-1	272	214	24.7	33	ABarappaaa	252	79	0	0		0	0	0	0	0
112	1	187	403	-1	318	120	14.6	31	ABprpaappa	-21	0	0	0		0	0	0	0	0
113	1	366	48	-1	523	375	21.6	30	ABplapppap	277	-1451	0	0		0	0	0	0	0
114	1	355	312	-1	386	134	10.3	32	ABprapaaaa	322	67	0	0		0	0	0	0	0
115	0	379	-1	-1	183	136	22.2	24		199	-883	0	0		0	0	0	0	0
116	1	108	206	-1	365	98	17.0	30	ABpraappap	283	-131	0	0		0	0	0	0	0
117	1	302	275	-1	351	322	4.7	26	ABarppaaaa	244	225	0	0		0	0	0	0	0
118	1	180	72	-1	164	245	25.0	31	ABaraaappa	75	0	0	0		0	0	0	0	0
119	1	177	328	-1	305	332	14.6	27	MSappaaa	245	-565	0	0		0	0	0	0	0
120	1	202	67	-1	373	238	20.0	28	MSpapapa	253	-840	0	0		0	0	0	0	0
121	1	337	153	-1	504	135	16.0	31	ABprappaaa	244	109	0	0		0	0	0	0	0
122	1	233	10	-1	195	179	25.5	32	ABarapppaa	-9	0	0	0		0	0	0	0	0
123	1	24	150	-1	244	313	19.4	30	ABalpapppa	-178	0	0	0		0	0	0	0	0
124	1	34	65	-1	178	344	14.7	29	ABalppppaa	59	0	0	0		0	0	0	0	0
125	1	350	265	-1	298	358	12.9	26	MSapppaa	321	0	0	0		0	0	0	0	0
126	1	280	160	-1	198	200	7.5	24	ABalapppapp	199	120	0	0		0	0	0	0	0
127	1	196	394	-1	139	238	12.5	31	MSaaaaaa	128	0	0	0		0	0	0	0	0
128	1	54	133	-1	287	316	18.2	26	MSaapaaaa	198	0	0	0		0	0	0	0	0
129	1	64	163	-1	546	278	22.3	33	Cppppp	338	-313	0	0		0	0	0	0	0
130	1	41	4	-1	180	159	19.8	28	ABpraaaaaa	245	-819	0	0		0	0	0	0	0
131	1	159	3	-1	152	173	22.6	32	ABalaapaap	318	640	0	0		0	0	0	0	0
132	1	368	176	-1	350	279	9.7	28	Earaa	281	435	0	0		0	0	0	0	0
133	1	319	166	-1	357	270	16.5	29	MSaapapa	-123	0	0	0		0	0	0	0	0
134	1	110	114	-1	203	149	17.9	28	ABpraaaaap	284	-868	0	0		0	0	0	0	0
135	1	395	81	-1	206	120	17.3	33	ABpraaaapa	290	558	0	0		0	0	0	0	0
136	1	48	298	299	203	312	24.3	31	ABalpapaaa	89	0	0	0		0	0	0	0	0
137	1	28	201	-1	397	225	25.3	34	ABprpappap	335	-808	0	0		0	0	0	0	0
138	1	15	274	407	241	227	14.2	33	ABaraappap	170	0	0	0		0	0	0	0	0
139	1	380	13	-1	204	159	8.6	27	ABalappppp	223	220	0	0		0	0	0	0	0
140	1	145	327	-1	233	332	16.1	26	MSapapaa	308	0	0	0		0	0	0	0	0
141	1	20	41	-1	340	323	7.7	26	MSappppa	31	0	0	0		0	0	0	0	0
142	1	397	24	-1	161	233	19.6	33	ABaraaapaa	161	0	0	0		0	0	0	0	0
143	1	141	259	-1	211	250	8.0	26	MSaaaaapp	-44	0	0	0		0	0	0	0	0
144	1	352	251	-1	264	122	8.5	29	ABarpappap	289	-392	0	0		0	0	0	0	0
145	1	399	337	-1	210	231	19.7	30	ABarapaapa	258	-459	0	0		0	0	0	0	0
146	1	140	51	-1	150	315	9.6	28	ABalapappa	102	0	0	0		0	0	0	0	0
147	1	119	199	-1	293	219	15.3	31	MSpaapap	169	0	0	0		0	0	0	0	0
148	1	231	179	-1	254	285	10.3	27	MSaaapapa	169	0	0	0		0	0	0	0	0
149	1	310	232	-1	122	234	22.1	31	ABalaaaarr	426	0	0	0		0	0	0	0	0
150	1	229	149	-1	232	335	5.0	25	ABplaaapaa	92	0	0	0		0	0	0	0	0
151	1	252	255	-1	261	396	19.7	32	ABplpaaapp	72	0	0	0		0	0	0	0	0
152	1	189	348	-1	474	164	7.7	29	ABarpppapp	243	827	0	0		0	0	0	0	0
153	1	203	116	-1	267	395	23.0	26	ABplpaaaapa	233	1032	0	0		0	0	0	0	0
154	1	79	248	-1	230	197	4.9	25	ABarpaaaap	-115	0	0	0		0	0	0	0	0
155	1	372	289	-1	464	241	16.5	33	Ealpp	334	-37	0	0		0	0	0	0	0
156	1	37	82	-1	146	311	22.2	26	ABalpaapppa	369	0	0	0		0	0	0	0	0
157	1	317	267	-1	536	316	7.2	31	Caaapa	267	-246	0	0		0	0	0	0	0
158	1	51	264	-1	244	320	10.9	26	MSapappa	236	-308	0	0		0	0	0	0	0
159	1	14	164	-1	240	297	23.0	26	ABalpappapa	233	765	0	0		0	0	0	0	0
160	1	313	174	-1	329	245	9.9	25	MSaaappp	255	138	0	0		0	0	0	0	0
161	1	18	254	-1	188	130	10.5	32	ABpraapaap	273	717	0	0		0	0	0	0	0
162	1	130	180	-1	599	188	16.5	29	ABprapappa	285	45	0	0		0	0	0	0	0
163	1	136	263	-1	404	430	15.5	29	ABplappaaa	249	-762	0	0		0	0	0	0	0
164	1	222	309	-1	338	131	7.5	29	ABarpapppp	115	0	0	0		0	0	0	0	0
165	1	149	260	-1	254	348	11.6	26	ABalppppppa	63	0	0	0		0	0	0	0	0
166	1	314	36	-1	432	215	5.3	31	Cpaaaa	310	284	0	0		0	0	0	0	0
167	1	174	172	-1	301	196	5.4	34	ABarpaapa	320	-443	0	0		0	0	0	0	0
168	1	236	318	-1	229	391	17.8	28	ABplpaaapa	215	89	0	0		0	0	0	0	0
169	1	121	66	-1	333	364	6.7	27	ABplapaaaa	255	-1112	0	0		0	0	0	0	0
170	1	95	42	-1	115	308	18.1	29	ABalaaaalp	285	1103	0	0		0	0	0	0	0
171	1	228	104	-1	258	247	16.9	31	ABaraapppa	281	-181	0	0		0	0	0	0	0
172	1	36	209	-1	190	361	24.3	31	ABalppapaa	176	0	0	0		0	0	0	0	0
173	1	323	9	-1	227	286	15.9	27	ABaraapapaa	-128	0	0	0		0	0	0	0	0
174	1	201	111	-1	368	159	13.3	30	Dpaap	224	1382	0	0		0	0	0	0	0
175	1	63	61	-1	169	200	23.7	30	ABaraaappp	-4	0	0	0		0	0	0	0	0
176	1	381	173	-1	320	209	11.6	26	MSpaaappp	-53	0	0	0		0	0	0	0	0
177	1	116	171	-1	284	355	17.0	27	MSapaapp	675	0	0	0		0	0	0	0	0
178	1	17	293	-1	183	387	16.4	29	ABalpppapa	293	-425	0	0		0	0	0	0	0
179	1	46	358	-1	132	186	11.5	29	ABalappapa	109	0	0	0		0	0	0	0	0
180	1	35	40	-1	148	193	16.4	25	MSppaaaa	152	1346	0	0		0	0	0	0	0
181	1	157	152	-1	227	196	9.4	29	MSpaaaaa	289	3	0	0		0	0	0	0	0
182	1	261	192	-1	385	105	13.8	29	ABpraapppa	272	1031	0	0		0	0	0	0	0
183	1	107	189	-1	313	302	5.1	28	ABplaaaapp	247	-283	0	0		0	0	0	0	0
184	1	65	148	-1	275	379	13.2	28	ABplpaappa	286	0	0	0		0	0	0	0	0
185	1	211	221	-1	107	281	15.4	33	ABalaaaala	307	504	0	0		0	0	0	0	0
186	1	109	21	-1	379	409	8.3	26	ABplapaapa	38	0	0	0		0	0	0	0	0
187	1	60	238	-1	320	194	19.2	26	MSppaapp	260	-970	0	0		0	0	0	0	0
188	1	402	89	-1	543	206	25.4	29	ABprpppaap	248	557	0	0		0	0	0	0	0
189	1	353	377	-1	406	368	20.7	31	MSaapppp	133	0	0	0		0	0	0	0	0
190	1	278	19	-1	169	175	5.7	31	ABpraapaaa	308	-220	0	0		0	0	0	0	0
191	1	201	382	-1	337	153	15.2	27	Dpaaa	183	753	0	0		0	0	0	0	0
192	1	226	313	-1	312	238	20.7	26	MSpapaaaa	256	802	0	0		0	0	0	0	0
193	1	93	156	-1	322	261	14.4	25	MSaapaapa	-46	0	0	0		0	0	0	0	0
194	1	103	139	-1	571	164	17.3	30	ABprapapap	282	832	0	0		0	0	0	0	0
195	1	297	303	-1	240	297	7.8	25	MSaaapaap	256	372	0	0		0	0	0	0	0
196	1	151	170	-1	161	371	13.9	24	ABalpppappa	70	0	0	0		0	0	0	0	0
197	1	88	324	-1	192	284	6.8	26	ABplaaaaapa	149	0	0	0		0	0	0	0	0
198	1	123	258	-1	512	302	17.4	32	Eplpp	320	-1057	0	0		0	0	0	0	0
199	1	66	240	-1	489	389	23.6	33	ABplpppaap	177	0	0	0		0	0	0	0	0
200	1	19	78	-1	293	421	13.3	30	ABplaappap	288	103	0	0		0	0	0	0	0
201	1	181	187	-1	103	232	13.6	28	ABalaaapal	262	-122	0	0		0	0	0	0	0
202	1	61	168	-1	174	278	17.4	27	ABalpaapapa	276	159	0	0		0	0	0	0	0
203	1	389	105	-1	554	381	17.3	28	ABplapappp	284	94	0	0		0	0	0	0	0
204	1	50	184	-1	311	365	16.4	24	MSappapa	198	602	0	0		0	0	0	0	0
205	1	135	311	-1	266	361	5.4	30	ABplaaapap	269	163	0	0		0	0	0	0	0
206	1	263	386	-1	546	282	25.2	35	ABprpppppp	353	486	0	0		0	0	0	0	0
207	1	114	355	-1	355	199	19.1	27	MSpppaaa	263	610	0	0		0	0	0	0	0
208	1	287	106	-1	320	301	17.9	27	MSaapaaap	261	-763	0	0		0	0	0	0	0
209	1	360	297	-1	370	252	5.2	31	ABarpaappp	310	954	0	0		0	0	0	0	0
210	1	182	244	-1	428	215	22.7	29	ABprpapppa	297	797	0	0		0	0	0	0	0
211	1	408	92	-1	333	326	23.9	26	ABplpappaap	186	-778	0	0		0	0	0	0	0
212	1	134	376	-1	477	181	19.8	29	Cppaap	292	-358	0	0		0	0	0	0	0
213	1	40	143	-1	169	289	5.4	30	ABplaapaaa	256	-108	0	0		0	0	0	0	0
214	1	122	338	-1	540	161	21.1	30	ABprappapp	268	0	0	0		0	0	0	0	0
215	1	98	245	-1	153	235	7.3	30	ABalapppaa	291	415	0	0		0	0	0	0	0
216	1	254	307	-1	333	224	16.4	27	MSpapaapa	201	0	0	0		0	0	0	0	0
217	1	396	340	-1	189	220	6.0	25	ABarpaaaaa	228	0	0	0		0	0	0	0	0
218	1	193	77	-1	215	271	21.6	29	ABalpappaa	60	0	0	0		0	0	0	0	0
219	1	343	409	-1	215	211	11.0	28	MSpaaaapa	239	-184	0	0		0	0	0	0	0
220	1	5	20	-1	274	329	23.6	28	ABalpapapap	153	0	0	0		0	0	0	0	0
221	1	315	135	-1	142	352	10.4	28	ABalapaapp	259	0	0	0		0	0	0	0	0
222	1	165	22	-1	367	348	26.4	32	ABplpapapp	237	268	0	0		0	0	0	0	0
223	1	152	73	-1	154	139	19.1	29	ABalaappap	251	699	0	0		0	0	0	0	0
224	1	69	128	-1	594	205	12.9	30	ABarpppppp	-163	0	0	0		0	0	0	0	0
225	1	144	165	-1	342	379	21.6	29	ABplppaapa	251	159	0	0		0	0	0	0	0
226	1	142	276	-1	263	172	5.5	27	ABarpapapa	12	0	0	0		0	0	0	0	0
227	0	236	-1	-1	254	407	17.7	24		187	1075	0	0		0	0	0	0	0
228	1	92	270	-1	377	397	22.3	30	ABplppappa	244	-373	0	0		0	0	0	0	0
229	1	42	257	-1	209	265	14.3	27	ABaraapaapp	199	-1113	0	0		0	0	0	0	0
230	1	33	71	-1	436	382	6.5	32	ABarppapa	326	417	0	0		0	0	0	0	0
231	1	301	-1	-1	264	201	20.3	26	MSppaapa	253	250	0	0		0	0	0	0	0
232	1	21	397	-1	211	267	10.4	28	MSaaapaaa	114	0	0	0		0	0	0	0	0
233	1	209	226	-1	526	265	17.2	31	Eprpp	306	-480	0	0		0	0	0	0	0
234	1	321	408	-1	601	253	22.3	30	ABprappppp	301	98	0	0		0	0	0	0	0
235	1	376	359	-1	438	286	14.4	34	Earpp	333	-1216	0	0		0	0	0	0	0
236	1	49	25	-1	499	256	5.3	33	Caaaa	329	687	0	0		0	0	0	0	0
237	0	292	-1	-1	212	322	20.9	24		426	0	0	0		0	0	0	0	0
238	1	204	250	-1	292	92	14.1	28	ABpraaapppp	216	311	0	0		0	0	0	0	0
239	1	118	411	-1	295	95	18.1	28	ABprpaapap	28	0	0	0		0	0	0	0	0
240	1	6	271	-1	220	146	6.1	29	ABarpapaaa	272	374	0	0		0	0	0	0	0
241	1	351	332	-1	387	177	8.5	28	MSpppppp	4	0	0	0		0	0	0	0	0
242	1	39	253	-1	327	174	10.1	28	MSpppppa	221	0	0	0		0	0	0	0	0
243	1	84	336	-1	141	362	17.4	33	ABalpppaaa	227	0	0	0		0	0	0	0	0
244	1	378	389	-1	298	379	6.4	26	ABplaaappa	513	0	0	0		0	0	0	0	0
245	1	161	113	-1	101	267	18.6	30	ABalaaaarl	181	0	0	0		0	0	0	0	0
246	1	106	380	-1	535	244	6.2	32	Cpaapa	292	141	0	0		0	0	0	0	0
247	1	271	91	-1	602	291	16.1	32	Cpapaa	328	-1149	0	0		0	0	0	0	0
248	1	184	87	-1	244	122	17.8	30	ABpraaapap	277	-790	0	0		0	0	0	0	0
249	1	191	321	-1	486	358	19.3	32	Capapp	313	1293	0	0		0	0	0	0	0
250	1	218	64	-1	275	316	8.6	27	MSapappp	91	0	0	0		0	0	0	0	0
251	1	258	183	-1	509	168	23.9	33	ABprppappp	303	-15	0	0		0	0	0	0	0
252	1	251	349	-1	364	163	6.0	24	ABarpppaaa	-75	0	0	0		0	0	0	0	0
253	1	347	262	-1	276	118	11.4	27	ABpraapappp	274	-1267	0	0		0	0	0	0	0
254	1	241	335	-1	452	161	23.8	31	ABprppappa	271	-124	0	0		0	0	0	0	0
255	1	284	88	-1	428	340	9.1	29	Dappa	295	-533	0	0		0	0	0	0	0
256	1	158	204	-1	134	202	6.6	30	ABalappapp	280	107	0	0		0	0	0	0	0
257	1	234	366	-1	510	261	12.8	33	Eprpa	291	37	0	0		0	0	0	0	0
258	1	255	230	-1	491	384	8.3	28	ABarppappa	457	0	0	0		0	0	0	0	0
259	1	259	49	-1	381	324	8.1	28	MSappppp	233	611	0	0		0	0	0	0	0
260	1	42	266	-1	173	247	15.0	26	ABaraapaapa	197	-849	0	0		0	0	0	0	0
261	1	9	391	-1	405	233	14.4	32	Ealpa	313	321	0	0		0	0	0	0	0
262	1	167	294	-1	503	139	9.6	27	ABarppppap	232	-825	0	0		0	0	0	0	0
263	1	86	302	-1	395	288	13.8	29	Earpa	272	676	0	0		0	0	0	0	0
264	0	62	-1	-1	183	199	15.7	26		-132	0	0	0		0	0	0	0	0
265	1	126	17	-1	327	418	12.2	30	ABplaapppa	290	-488	0	0		0	0	0	0	0
266	1	163	97	-1	447	126	9.3	28	ABarppppaa	188	0	0	0		0	0	0	0	0
267	1	115	360	-1	180	352	20.7	32	ABalppappa	170	0	0	0		0	0	0	0	0
268	1	186	119	-1	198	306	15.6	28	ABalpaapapp	276	-44	0	0		0	0	0	0	0
269	1	113	6	-1	249	302	14.4	26	ABaraapapap	179	0	0	0		0	0	0	0	0
270	1	217	100	-1	130	257	17.1	24	ABalpaapaaa	202	455	0	0		0	0	0	0	0
271	1	341	57	-1	434	176	19.7	31	MSpapppa	309	-837	0	0		0	0	0	0	0
272	1	320	236	-1	559	329	8.6	32	Caaapp	-34	0	0	0		0	0	0	0	0
273	1	185	243	-1	379	132	19.5	31	ABprppaaaa	301	190	0	0		0	0	0	0	0
274	1	375	107	-1	319	410	21.7	27	ABplpaaaapp	269	-95	0	0		0	0	0	0	0
275	1	56	178	-1	419	380	15.1	29	Capaaa	293	-894	0	0		0	0	0	0	0
276	1	4	315	-1	520	189	17.4	31	Cppapa	271	-2	0	0		0	0	0	0	0
277	1	362	241	-1	441	342	5.3	26	ABarppaapp	164	0	0	0		0	0	0	0	0
278	1	363	15	-1	259	260	8.4	26	MSaaaapap	76	0	0	0		0	0	0	0	0
279	1	267	205	-1	356	389	14.9	27	Dapaa	330	0	0	0		0	0	0	0	0
280	1	328	32	-1	267	281	15.7	26	ABaraapappa	427	0	0	0		0	0	0	0	0
281	1	215	213	-1	313	340	5.1	28	ABplaaappp	283	-218	0	0		0	0	0	0	0
282	0	260	-1	-1	331	290	24.5	28		251	479	0	0		0	0	0	0	0
283	1	291	147	-1	223	238	24.6	28	ABarapaaap	252	799	0	0		0	0	0	0	0
284	1	170	75	-1	224	151	13.6	29	ABpraapapa	148	0	0	0		0	0	0	0	0
285	1	29	393	-1	392	422	20.3	31	ABplppapap	16	0	0	0		0	0	0	0	0
286	1	198	5	-1	309	119	11.6	28	ABpraappaa	238	134	0	0		0	0	0	0	0
287	1	153	175	-1	424	352	25.1	30	ABplppppaa	206	-606	0	0		0	0	0	0	0
288	1	330	323	-1	273	254	24.8	27	ABarapapapa	257	613	0	0		0	0	0	0	0
289	1	348	333	-1	228	409	12.7	28	ABplpaapap	282	434	0	0		0	0	0	0	0
290	1	325	155	-1	346	349	10.7	26	Daaap	294	0	0	0		0	0	0	0	0
291	1	264	194	-1	243	157	7.5	28	ABarpapaap	275	455	0	0		0	0	0	0	0
292	1	367	23	-1	598	350	16.4	31	Caappd	296	781	0	0		0	0	0	0	0
293	1	11	158	-1	360	288	22.5	27	MSaappaa	235	145	0	0		0	0	0	0	0
294	1	289	375	-1	388	132	6.6	28	ABarpppaap	279	100	0	0		0	0	0	0	0
295	1	386	272	-1	292	344	21.2	28	ABplpapaaa	18	0	0	0		0	0	0	0	0
296	1	253	45	-1	458	348	25.3	30	ABplppppap	300	1416	0	0		0	0	0	0	0
297	1	75	129	-1	147	279	19.3	29	ABaraaaaaa	266	426	0	0		0	0	0	0	0
298	1	169	50	-1	223	355	24.5	28	ABalppapap	225	158	0	0		0	0	0	0	0
299	1	74	103	-1	347	169	26.4	33	ABarappapp	335	537	0	0		0	0	0	0	0
300	1	164	211	-1	401	141	16.4	28	Dppaa	305	0	0	0		0	0	0	0	0
301	1	243	273	-1	210	185	15.0	26	MSppaaap	301	0	0	0		0	0	0	0	0
302	1	137	379	-1	472	226	4.7	32	Cpaaap	98	0	0	0		0	0	0	0	0
303	1	312	363	-1	330	198	24.2	29	ABarappapap	226	744	0	0		0	0	0	0	0
304	1	392	351	-1	489	192	22.8	27	ABprpppaaa	188	-58	0	0		0	0	0	0	0
305	0	33	-1	-1	451	416	3.5	29		182	-838	0	0		0	0	0	0	0
306	1	214	186	-1	160	162	16.5	27	ABalaapppa	156	0	0	0		0	0	0	0	0
307	1	176	319	-1	455	132	22.1	30	ABprppapap	297	-78	0	0		0	0	0	0	0
308	1	300	63	-1	249	100	13.1	25	ABpraaapppa	391	0	0	0		0	0	0	0	0
309	1	250	334	-1	487	414	11.8	28	ABplapapaa	270	344	0	0		0	0	0	0	0
310	1	210	401	-1	278	283	4.8	28	ABplaaaapa	260	27	0	0		0	0	0	0	0
311	1	268	117	-1	289	165	10.6	26	MSppappp	209	699	0	0		0	0	0	0	0
312	1	335	98	-1	413	128	11.2	30	ABprapaaap	253	-783	0	0		0	0	0	0	0
313	1	212	282	-1	179	176	9.7	28	ABalappppa	222	0	0	0		0	0	0	0	0
314	1	55	395	-1	170	341	23.5	28	ABalpaapppp	72	0	0	0		0	0	0	0	0
315	1	10	342	-1	304	150	24.7	30	ABprpaaaapa	248	-439	0	0		0	0	0	0	0
316	1	111	86	-1	436	244	11.0	32	Epraa	317	-222	0	0		0	0	0	0	0
317	1	365	69	-1	243	373	7.9	26	ABplaapappp	-238	0	0	0		0	0	0	0	0
318	1	57	96	-1	492	365	15.3	30	Cappap	275	507	0	0		0	0	0	0	0
319	1	388	352	-1	479	295	14.0	33	Eplap	327	301	0	0		0	0	0	0	0
320	1	139	301	-1	408	165	14.3	33	Dpap	246	442	0	0		0	0	0	0	0
321	1	246	212	-1	558	222	16.2	30	Cpppap	279	955	0	0		0	0	0	0	0
322	1	309	56	-1	389	173	18.5	28	MSpppapp	257	325	0	0		0	0	0	0	0
323	1	1	83	-1	281	235	20.5	34	ABarapappa	285	454	0	0		0	0	0	0	0
324	1	30	390	-1	171	232	22.0	33	ABaraaaaap	306	191	0	0		0	0	0	0	0
325	1	197	144	-1	471	172	16.3	32	Cppaaa	319	268	0	0		0	0	0	0	0
326	1	208	191	-1	568	202	21.6	29	ABprapppaa	278	-1390	0	0		0	0	0	0	0
327	1	371	247	-1	528	184	13.6	30	Cpppaa	290	435	0	0		0	0	0	0	0
328	1	166	316	-1	150	266	15.4	25	ABalpaapaap	224	974	0	0		0	0	0	0	0
329	1	359	357	-1	248	166	22.4	25	ABarapppppa	202	-199	0	0		0	0	0	0	0
330	1	143	123	-1	117	199	19.4	25	ABalaapaaa	338	0	0	0		0	0	0	0	0
331	1	120	2	-1	455	411	9.5	29	ABplappapa	271	1554	0	0		0	0	0	0	0
332	1	256	219	-1	381	367	6.1	29	ABarppaaap	233	0	0	0		0	0	0	0	0
333	1	76	223	-1	515	327	22.3	33	Capppp	336	-166	0	0		0	0	0	0	0
334	1	331	90	-1	218	155	20.3	32	ABpraaapaa	275	827	0	0		0	0	0	0	0
335	1	306	252	-1	197	223	23.9	25	ABarapaaaa	257	107	0	0		0	0	0	0	0
336	1	195	325	-1	450	110	16.3	31	ABpraapppp	286	-103	0	0		0	0	0	0	0
337	1	383	112	-1	264	219	6.1	25	ABarpaaapp	248	418	0	0		0	0	0	0	0
338	1	370	372	-1	439	248	24.1	29	ABprpapppp	297	-558	0	0		0	0	0	0	0
339	1	59	55	-1	415	132	22.5	32	ABprppapaa	66	0	0	0		0	0	0	0	0
340	0	283	-1	-1	290	310	25.4	27		181	-194	0	0		0	0	0	0	0
341	1	245	343	-1	394	275	9.5	31	Earap	308	-849	0	0		0	0	0	0	0
342	1	25	286	-1	579	347	12.2	34	Caapa	337	-147	0	0		0	0	0	0	0
343	1	179	137	-1	592	277	11.5	33	Cpapap	503	0	0	0		0	0	0	0	0
344	1	223	1	-1	485	427	18.2	31	ABplapapap	250	0	0	0		0	0	0	0	0
345	1	132	345	-1	570	238	23.5	30	ABprapppap	270	333	0	0		0	0	0	0	0
346	1	96	94	-1	221	108	14.6	31	ABpraaaapp	365	0	0	0		0	0	0	0	0
347	1	344	59	-1	230	225	6.7	26	MSaaaapaa	46	0	0	0		0	0	0	0	0
348	1	358	306	-1	212	362	16.6	28	ABplpaapaa	275	-42	0	0		0	0	0	0	0
349	1	43	207	-1	127	168	15.7	29	ABalaaappr	141	0	0	0		0	0	0	0	0
350	1	238	329	-1	109	287	12.8	29	ABalapaaaa	1	0	0	0		0	0	0	0	0
351	1	336	370	-1	509	127	19.7	31	ABprappaap	-326	0	0	0		0	0	0	0	0
352	1	385	400	-1	570	248	19.4	31	Cppppa	247	-122	0	0		0	0	0	0	0
353	1	173	33	-1	114	193	13.9	28	ABalaaappl	254	882	0	0		0	0	0	0	0
354	1	47	387	-1	282	180	17.4	27	MSppapap	247	951	0	0		0	0	0	0	0
355	1	345	146	-1	457	157	13.6	29	Dppap	272	537	0	0		0	0	0	0	0
356	1	242	412	-1	295	372	20.6	28	ABplpapaap	261	51	0	0		0	0	0	0	0
357	1	73	203	-1	152	207	9.5	26	ABalapppapa	198	812	0	0		0	0	0	0	0
358	1	248	35	-1	400	233	11.5	32	Ealap	298	-731	0	0		0	0	0	0	0
359	1	322	392	-1	140	366	14.4	31	ABalpppaap	158	0	0	0		0	0	0	0	0
360	1	150	354	-1	441	191	26.2	30	ABprppaapp	248	125	0	0		0	0	0	0	0
361	1	288	208	-1	613	293	20.4	32	Cpappd	295	768	0	0		0	0	0	0	0
362	1	213	188	-1	189	392	11.8	27	ABalpppappp	269	607	0	0		0	0	0	0	0
363	1	265	80	-1	349	423	19.7	31	ABplppapaa	312	674	0	0		0	0	0	0	0
364	1	354	185	-1	241	240	19.3	22	ABarapaappa	457	0	0	0		0	0	0	0	0
365	1	162	383	-1	557	365	23.0	31	ABplappppp	296	312	0	0		0	0	0	0	0
366	1	374	126	-1	319	159	5.7	28	ABarpapapp	255	564	0	0		0	0	0	0	0
367	1	188	177	-1	603	228	16.7	29	ABprapappp	26	0	0	0		0	0	0	0	0
368	1	99	121	-1	441	401	22.5	33	ABplppappp	-23	0	0	0		0	0	0	0	0
369	1	324	339	-1	503	321	25.9	31	ABplpppapap	318	-455	0	0		0	0	0	0	0
370	1	303	326	-1	497	235	24.9	28	ABprppppap	160	0	0	0		0	0	0	0	0
371	1	377	157	-1	476	318	23.4	29	ABplpppppa	154	0	0	0		0	0	0	0	0
372	1	124	101	-1	450	364	19.1	29	Capaap	244	0	0	0		0	0	0	0	0
373	1	257	402	-1	480	270	21.8	29	ABprpppppa	298	797	0	0		0	0	0	0	0
374	1	269	84	385	326	112	18.5	30	ABprpaappp	170	0	0	0		0	0	0	0	0
375	1	154	43	-1	144	299	15.2	28	MSapaaaa	-77	0	0	0		0	0	0	0	0
376	1	326	125	-1	207	174	22.4	31	ABarappppa	562	0	0	0		0	0	0	0	0
377	1	77	239	-1	456	421	17.2	30	ABplappapp	166	0	0	0		0	0	0	0	0
378	1	332	118	-1	205	277	4.4	30	ABplaaaaaa	285	853	0	0		0	0	0	0	0
379	1	262	381	-1	360	166	18.1	25	MSpppapa	-64	0	0	0		0	0	0	0	0
380	1	304	27	-1	478	227	21.4	34	MSpapppp	338	435	0	0		0	0	0	0	0
381	1	128	102	-1	398	325	4.5	31	ABarppaapa	307	198	0	0		0	0	0	0	0
382	1	101	224	-1	470	319	7.2	31	Dappp	306	-161	0	0		0	0	0	0	0
383	1	45	362	-1	133	233	19.1	30	ABaraaaapa	260	134	0	0		0	0	0	0	0
384	1	373	8	-1	388	376	25.0	37	ABplppaapp	345	37	0	0		0	0	0	0	0
385	1	398	190	-1	142	346	20.2	33	ABalppaaap	322	-180	0	0		0	0	0	0	0
386	1	200	279	-1	330	368	17.4	29	MSappapp	168	0	0	0		0	0	0	0	0
387	1	183	356	374	194	349	6.8	29	ABplaapaap	196	123	0	0		0	0	0	0	0
388	1	307	217	-1	366	365	18.6	29	MSaapppa	290	33	0	0		0	0	0	0	0
389	1	22	136	-1	227	239	21.9	26	ABarapapaaa	98	0	0	0		0	0	0	0	0
390	1	240	140	-1	219	245	4.5	28	ABarpaaapa	272	-361	0	0		0	0	0	0	0
391	1	105	220	-1	249	138	21.9	28	ABprpaaaaa	271	41	0	0		0	0	0	0	0
392	1	22	398	-1	264	247	22.8	24	ABarapapaap	81	0	0	0		0	0	0	0	0
393	1	44	344	-1	307	145	18.5	30	ABprpapapa	245	0	0	0		0	0	0	0	0
394	1	239	399	-1	170	219	16.7	23	ABaraaapapa	161	-575	0	0		0	0	0	0	0
395	1	171	181	-1	603	215	20.5	28	ABprappppa	277	231	0	0		0	0	0	0	0
396	1	356	12	-1	293	168	22.7	22	ABarapppppp	169	0	0	0		0	0	0	0	0
397	1	407	364	-1	318	158	21.2	27	ABprpaaapp	210	0	0	0		0	0	0	0	0
398	1	305	99	120	246	411	16.0	28	ABplpaappp	119	0	0	0		0	0	0	0	0
399	0	-1	-1	-1	339	257	21.3	23		575	0	0	0		0	0	0	0	0
400	1	194	261	-1	223	298	18.7	24	ABalpaaapp	134	0	0	0		0	0	0	0	0
401	1	382	196	-1	354	126	21.5	31	ABprpapapp	301	0	0	0		0	0	0	0	0
402	1	277	410	-1	485	364	24.5	26	ABplpppapaa	244	0	0	0		0	0	0	0	0
403	1	3	46	-1	158	240	13.7	34	ABaraapaaa	458	0	0	0		0	0	0	0	0
404	0	-1	-1	-1	526	224	27.0	28		134	0	0	0		0	0	0	0	0
405	1	401	384	-1	307	263	23.5	24	ABarapapapp	131	62	0	0		0	0	0	0	0
406	1	207	414	-1	359	226	12.3	30	Ealaa	278	-310	0	0		0	0	0	0	0
407	1	404	415	-1	524	219	24.0	27	ABprpppapaa	182	-1218	0	0		0	0	0	0	0
408	1	172	417	-1	446	308	26.0	26	ABplpapppp	176	274	0	0		0	0	0	0	0
409	1	405	418	-1	432	382	25.0	29	ABplpppaaa	331	0	0	0		0	0	0	0	0
410	1	406	419	-1	290	304	25.0	27	ABplpappaaa	238	-183	0	0		0	0	0	0	0
411	1	409	420	-1	517	266	25.0	27	ABprpppapap	0	0	0	0		0	0	0	0	0
412	1	410	421	-1	296	232	23.0	26	ABarapapppa	258	1490	0	0		0	0	0	0	0
