# Supplementary material for: The AP-2 Transcription Factor APTF-2 Is Required for Neuroblast and Epidermal Morphogenesis in Caenorhabditis elegans Embryogenesis
Source: PLoS Genet. 2016 May 13;12(5):e1006048. doi: 10.1371/journal.pgen.1006048 (PMC4866721; doi:10.1371/journal.pgen.1006048)
Supplement: S5 Text — (ZIP) [file pgen.1006048.s033.zip › nuclei/t162-nuclei]

1	1	344	324	-1	486	428	18.5	30	ABplapapap	249	0	0	0		0	0	0	0	0
2	1	331	255	-1	456	412	9.6	29	ABplappapa	92	0	0	0		0	0	0	0	0
3	1	131	217	-1	155	176	23.2	31	ABalaapaap	-259	0	0	0		0	0	0	0	0
4	1	130	294	-1	182	157	20.1	30	ABpraaaaaa	142	0	0	0		0	0	0	0	0
5	1	286	203	-1	308	117	11.5	28	ABpraappaa	444	0	0	0		0	0	0	0	0
6	1	269	29	-1	249	305	14.2	27	ABaraapapap	125	0	0	0		0	0	0	0	0
7	1	31	340	-1	374	275	19.5	31	MSpapapp	99	0	0	0		0	0	0	0	0
8	1	384	412	-1	387	376	24.6	35	ABplppaapp	320	1619	0	0		0	0	0	0	0
9	1	173	302	-1	231	288	15.6	26	ABaraapapaa	137	0	0	0		0	0	0	0	0
10	1	122	174	-1	195	184	25.5	32	ABarapppaa	284	1001	0	0		0	0	0	0	0
11	1	44	415	-1	347	128	24.3	30	ABprpaaaapp	260	-221	0	0		0	0	0	0	0
12	1	396	428	-1	284	179	23.6	29	ABarapppppp	232	440	0	0		0	0	0	0	0
13	1	139	286	-1	202	164	8.4	27	ABalappppp	218	0	0	0		0	0	0	0	0
14	1	11	103	-1	187	216	12.1	28	ABaraappaa	239	183	0	0		0	0	0	0	0
15	1	278	13	-1	258	264	8.4	26	MSaaaapap	199	371	0	0		0	0	0	0	0
16	1	87	113	-1	411	425	10.4	28	ABplapaapp	278	-912	0	0		0	0	0	0	0
17	1	265	68	-1	328	423	12.3	30	ABplaapppa	-476	0	0	0		0	0	0	0	0
18	1	63	168	-1	141	289	24.5	32	ABalpaappa	-154	0	0	0		0	0	0	0	0
19	1	190	153	-1	169	173	5.8	31	ABpraapaaa	117	0	0	0		0	0	0	0	0
20	1	220	92	-1	274	330	23.6	28	ABalpapapap	259	180	0	0		0	0	0	0	0
21	1	186	229	-1	373	408	8.2	25	ABplapaapa	55	0	0	0		0	0	0	0	0
22	1	222	138	-1	365	344	25.5	30	ABplpapapp	298	849	0	0		0	0	0	0	0
23	1	292	23	-1	596	350	16.4	31	Caappd	304	246	0	0		0	0	0	0	0
24	1	142	112	-1	164	236	19.6	32	ABaraaapaa	131	0	0	0		0	0	0	0	0
25	1	236	390	-1	498	256	4.8	31	Caaaa	167	337	0	0		0	0	0	0	0
26	1	39	405	-1	537	350	16.1	33	Capppa	265	359	0	0		0	0	0	0	0
27	1	380	22	-1	477	229	20.9	34	MSpapppp	326	748	0	0		0	0	0	0	0
28	1	4	155	-1	535	394	12.8	28	ABarppappp	281	-812	0	0		0	0	0	0	0
29	1	100	14	-1	421	103	12.6	25	ABprapaapa	346	0	0	0		0	0	0	0	0
30	1	34	276	-1	279	147	6.9	23	ABarpappaa	217	679	0	0		0	0	0	0	0
31	1	98	163	-1	222	228	16.3	29	ABaraaapapp	169	0	0	0		0	0	0	0	0
32	1	280	143	-1	269	286	15.9	25	ABaraapappa	245	-184	0	0		0	0	0	0	0
33	1	353	142	-1	116	194	14.2	27	ABalaaappl	-91	0	0	0		0	0	0	0	0
34	1	15	100	-1	331	224	5.6	29	ABarpaappa	262	-208	0	0		0	0	0	0	0
35	1	358	317	-1	401	231	11.5	32	Ealap	312	115	0	0		0	0	0	0	0
36	1	166	59	-1	429	216	5.2	32	Cpaaaa	323	1152	0	0		0	0	0	0	0
37	0	91	-1	-1	342	257	24.3	28		210	-1271	0	0		0	0	0	0	0
38	0	7	-1	-1	148	170	19.9	25		-9	0	0	0		0	0	0	0	0
39	1	108	178	285	425	311	21.6	33	MSpappa	-18	0	0	0		0	0	0	0	0
40	1	180	409	-1	150	194	15.8	26	MSppaaaa	182	390	0	0		0	0	0	0	0
41	1	141	19	-1	340	321	7.6	26	MSappppa	231	27	0	0		0	0	0	0	0
42	1	170	7	-1	112	304	18.4	29	ABalaaaalp	283	154	0	0		0	0	0	0	0
43	1	375	287	-1	142	302	15.7	29	MSapaaaa	-390	0	0	0		0	0	0	0	0
44	0	81	-1	-1	115	248	11.8	24		199	529	0	0		0	0	0	0	0
45	1	296	212	-1	456	349	24.3	28	ABplppppap	285	196	0	0		0	0	0	0	0
46	1	403	108	-1	159	243	13.4	34	ABaraapaaa	138	0	0	0		0	0	0	0	0
47	0	264	-1	-1	178	202	16.0	26		22	0	0	0		0	0	0	0	0
48	1	113	383	-1	522	372	21.5	32	ABplapppap	286	0	0	0		0	0	0	0	0
49	1	259	397	-1	383	324	8.0	26	MSappppp	4	0	0	0		0	0	0	0	0
50	1	298	215	-1	224	355	25.1	29	ABalppapap	281	914	0	0		0	0	0	0	0
51	1	146	93	-1	146	317	9.4	30	ABalapappa	102	0	0	0		0	0	0	0	0
52	1	77	159	-1	268	264	12.7	27	MSpaapaa	25	0	0	0		0	0	0	0	0
53	1	46	17	-1	364	205	22.6	34	ABprpappaa	289	-510	0	0		0	0	0	0	0
54	0	-1	-1	-1	429	426	3.5	28		268	-529	0	0		0	0	0	0	0
55	1	339	235	-1	414	131	22.5	33	ABprppapaa	307	101	0	0		0	0	0	0	0
56	1	322	303	-1	388	170	18.3	29	MSpppapp	240	9	0	0		0	0	0	0	0
57	1	271	226	-1	433	177	19.5	30	MSpapppa	289	166	0	0		0	0	0	0	0
58	1	62	79	-1	192	298	18.7	31	ABalpaaapa	437	0	0	0		0	0	0	0	0
59	1	347	188	-1	229	224	6.9	25	MSaaaapaa	7	0	0	0		0	0	0	0	0
60	1	49	58	-1	304	337	10.0	27	MSapppap	372	0	0	0		0	0	0	0	0
61	1	175	149	-1	166	205	23.7	29	ABaraaappp	65	0	0	0		0	0	0	0	0
62	1	94	207	-1	396	202	19.6	27	MSpppaap	210	127	0	0		0	0	0	0	0
63	1	308	90	-1	246	101	12.9	25	ABpraaapppa	74	0	0	0		0	0	0	0	0
64	1	250	274	-1	275	316	8.3	27	MSapappp	251	1021	0	0		0	0	0	0	0
65	1	124	81	322	173	349	15.1	30	ABalppppaa	370	0	0	0		0	0	0	0	0
66	1	169	296	-1	332	362	6.8	27	ABplapaaaa	140	0	0	0		0	0	0	0	0
67	1	120	413	-1	371	237	19.6	28	MSpapapa	85	0	0	0		0	0	0	0	0
68	1	89	270	-1	398	389	11.7	27	Dapap	53	0	0	0		0	0	0	0	0
69	1	317	282	-1	238	378	7.5	27	ABplaapappp	217	691	0	0		0	0	0	0	0
70	1	83	326	-1	301	287	12.2	26	MSaaapapp	233	149	0	0		0	0	0	0	0
71	1	230	53	-1	437	385	6.3	33	ABarppapa	0	0	0	0		0	0	0	0	0
72	1	118	26	-1	166	249	24.6	30	ABaraaappa	38	0	0	0		0	0	0	0	0
73	1	223	361	-1	151	139	19.4	28	ABalaappap	215	377	0	0		0	0	0	0	0
74	1	76	194	-1	225	337	9.4	25	ABplaapappa	232	378	0	0		0	0	0	0	0
75	1	284	292	-1	221	151	13.4	30	ABpraapapa	296	491	0	0		0	0	0	0	0
76	1	5	78	-1	504	195	10.2	29	Dpppp	281	580	0	0		0	0	0	0	0
77	1	218	3	-1	215	276	21.4	29	ABalpappaa	260	0	0	0		0	0	0	0	0
78	1	200	117	-1	292	425	13.4	30	ABplaappap	193	0	0	0		0	0	0	0	0
79	1	110	319	-1	471	360	10.8	30	Cappaa	294	329	0	0		0	0	0	0	0
80	1	363	269	-1	350	423	19.8	31	ABplppapaa	312	538	0	0		0	0	0	0	0
81	1	135	65	-1	206	119	17.5	31	ABpraaaapa	286	325	0	0		0	0	0	0	0
82	1	156	375	-1	135	312	22.0	24	ABalpaapppa	218	296	0	0		0	0	0	0	0
83	1	323	40	-1	279	231	20.5	33	ABarapappa	313	142	0	0		0	0	0	0	0
84	1	374	298	-1	307	110	17.2	26	ABprpaapppa	187	124	0	0		0	0	0	0	0
85	1	9	109	-1	157	335	7.4	32	ABalapappp	256	406	0	0		0	0	0	0	0
86	1	316	407	-1	436	246	11.1	32	Epraa	320	670	0	0		0	0	0	0	0
87	1	248	363	-1	244	122	17.6	31	ABpraaapap	310	-460	0	0		0	0	0	0	0
88	1	255	73	-1	428	338	8.8	29	Dappa	172	0	0	0		0	0	0	0	0
89	1	188	175	-1	543	211	25.3	30	ABprpppaap	264	256	0	0		0	0	0	0	0
90	1	334	388	-1	222	161	19.6	31	ABpraaapaa	254	168	0	0		0	0	0	0	0
91	1	247	297	-1	603	291	16.3	33	Cpapaa	324	544	0	0		0	0	0	0	0
92	1	211	379	-1	330	328	24.2	27	ABplpappaap	260	0	0	0		0	0	0	0	0
93	0	92	-1	-1	309	251	12.1	24		195	-544	0	0		0	0	0	0	0
94	1	346	44	-1	213	110	14.2	31	ABpraaaapp	370	0	0	0		0	0	0	0	0
95	1	57	236	-1	380	239	16.7	26	MSpapaapp	263	533	0	0		0	0	0	0	0
96	1	318	184	-1	492	365	15.2	31	Cappap	198	0	0	0		0	0	0	0	0
97	1	266	49	-1	444	125	9.3	29	ABarppppaa	243	-430	0	0		0	0	0	0	0
98	1	312	36	-1	408	128	11.0	30	ABprapaaap	272	-757	0	0		0	0	0	0	0
99	1	398	295	-1	233	411	16.4	26	ABplpaapppa	193	143	0	0		0	0	0	0	0
100	1	270	204	-1	133	259	16.7	24	ABalpaapaaa	144	0	0	0		0	0	0	0	0
101	1	372	329	-1	450	364	18.3	29	Capaap	260	-214	0	0		0	0	0	0	0
102	1	381	403	-1	397	325	4.6	31	ABarppaapa	315	-626	0	0		0	0	0	0	0
103	1	299	364	-1	346	168	25.6	31	ABarappapp	246	-52	0	0		0	0	0	0	0
104	1	171	133	-1	256	247	16.8	31	ABaraapppa	83	0	0	0		0	0	0	0	0
105	1	203	398	-1	556	381	17.3	29	ABplapappp	-123	0	0	0		0	0	0	0	0
106	1	208	342	-1	320	309	17.7	27	MSaapaaap	256	548	0	0		0	0	0	0	0
107	1	274	368	-1	319	412	21.9	27	ABplpaaaapp	233	572	0	0		0	0	0	0	0
108	1	21	325	-1	105	314	13.1	27	ABalapaaap	241	823	0	0		0	0	0	0	0
109	1	43	95	-1	202	359	13.4	25	ABalpppppaa	192	98	0	0		0	0	0	0	0
110	1	41	56	-1	570	160	13.3	29	ABprapapaa	268	102	0	0		0	0	0	0	0
111	1	174	225	-1	368	163	13.1	27	Dpaap	226	1062	0	0		0	0	0	0	0
112	1	337	320	-1	261	224	5.9	25	ABarpaaapp	259	831	0	0		0	0	0	0	0
113	1	245	32	-1	100	263	18.8	31	ABalaaaarl	-139	0	0	0		0	0	0	0	0
114	1	134	10	-1	206	151	18.1	29	ABpraaaaap	269	-738	0	0		0	0	0	0	0
115	1	18	76	-1	588	352	20.6	32	Caappv	306	1063	0	0		0	0	0	0	0
116	1	153	134	-1	272	403	22.6	26	ABplpaaaapa	255	-13	0	0		0	0	0	0	0
117	1	311	389	-1	286	166	10.6	28	MSppappp	226	75	0	0		0	0	0	0	0
118	1	378	311	-1	202	282	4.5	29	ABplaaaaaa	282	-777	0	0		0	0	0	0	0
119	1	268	135	-1	198	308	15.4	28	ABalpaapapp	-123	0	0	0		0	0	0	0	0
120	1	398	280	-1	264	419	16.5	25	ABplpaapppp	396	0	0	0		0	0	0	0	0
121	1	368	380	-1	442	402	22.4	32	ABplppappp	177	0	0	0		0	0	0	0	0
122	1	40	278	-1	108	211	17.2	30	ABalaaapar	21	0	0	0		0	0	0	0	0
123	1	330	72	-1	120	198	19.7	25	ABalaapaaa	24	0	0	0		0	0	0	0	0
124	1	84	196	-1	328	379	12.8	27	Daaaa	241	557	0	0		0	0	0	0	0
125	1	376	172	-1	203	176	22.5	30	ABarappppa	824	0	0	0		0	0	0	0	0
126	1	366	367	-1	322	164	5.5	27	ABarpapapp	215	-66	0	0		0	0	0	0	0
127	1	8	131	-1	268	297	20.4	28	ABalpappppa	268	2613	0	0		0	0	0	0	0
128	1	224	130	-1	596	202	13.4	30	ABarpppppp	285	-151	0	0		0	0	0	0	0
129	1	297	80	-1	147	282	19.1	30	ABaraaaaaa	-210	0	0	0		0	0	0	0	0
130	1	86	2	-1	301	147	15.3	27	MSppppaa	101	0	0	0		0	0	0	0	0
131	0	61	-1	-1	119	298	10.3	23		189	149	0	0		0	0	0	0	0
132	1	68	186	-1	253	138	14.8	30	ABpraaappa	165	0	0	0		0	0	0	0	0
133	1	128	182	-1	285	320	18.2	25	MSaapaaaa	146	0	0	0		0	0	0	0	0
134	1	71	51	-1	469	273	9.9	33	Eplaa	330	829	0	0		0	0	0	0	0
135	1	221	228	-1	137	350	11.1	29	ABalapaapp	-86	0	0	0		0	0	0	0	0
136	1	389	98	-1	225	245	22.3	27	ABarapapaaa	201	776	0	0		0	0	0	0	0
137	1	343	86	-1	590	278	11.5	33	Cpapap	333	796	0	0		0	0	0	0	0
138	1	28	167	-1	145	283	8.8	30	ABalapapap	307	0	0	0		0	0	0	0	0
139	1	194	249	-1	570	164	17.5	29	ABprapapap	12	0	0	0		0	0	0	0	0
140	1	390	96	-1	212	246	4.7	28	ABarpaaapa	277	-327	0	0		0	0	0	0	0
141	1	72	18	-1	531	407	19.5	28	ABplappppa	233	334	0	0		0	0	0	0	0
142	1	88	247	-1	204	362	19.2	32	ABplpaaaaa	310	1336	0	0		0	0	0	0	0
143	1	213	392	-1	167	287	6.1	29	ABplaapaaa	245	-171	0	0		0	0	0	0	0
144	1	325	357	-1	469	171	16.0	31	Cppaaa	270	-2	0	0		0	0	0	0	0
145	1	27	354	-1	291	235	8.4	30	MSpaaapa	616	0	0	0		0	0	0	0	0
146	1	355	246	-1	455	156	13.4	28	Dppap	276	0	0	0		0	0	0	0	0
147	1	283	323	-1	224	246	24.9	27	ABarapaaap	233	332	0	0		0	0	0	0	0
148	1	184	88	-1	271	381	13.2	27	ABplpaappa	200	518	0	0		0	0	0	0	0
149	1	150	193	-1	236	334	5.0	24	ABplaaapaa	240	139	0	0		0	0	0	0	0
150	1	123	148	-1	242	319	19.3	31	ABalpapppa	280	445	0	0		0	0	0	0	0
151	1	36	304	-1	324	358	22.9	29	ABplpapapa	288	-599	0	0		0	0	0	0	0
152	1	181	371	-1	230	200	9.4	29	MSpaaaaa	262	1031	0	0		0	0	0	0	0
153	1	121	85	-1	500	135	16.2	31	ABprappaaa	277	1682	0	0		0	0	0	0	0
154	1	37	384	-1	521	232	20.8	30	Cppapp	305	99	0	0		0	0	0	0	0
155	1	290	260	-1	349	343	10.6	25	Daaap	296	0	0	0		0	0	0	0	0
156	1	193	38	-1	321	266	14.4	26	MSaapaapa	78	0	0	0		0	0	0	0	0
157	1	371	334	-1	474	316	23.4	30	ABplpppppa	213	49	0	0		0	0	0	0	0
158	1	293	387	-1	360	287	22.3	28	MSaappaa	-164	0	0	0		0	0	0	0	0
159	1	50	283	-1	513	413	16.3	30	ABplapappa	-28	0	0	0		0	0	0	0	0
160	1	126	104	-1	199	206	7.3	23	ABalapppapp	88	0	0	0		0	0	0	0	0
161	1	66	242	-1	349	317	19.0	29	MSaapapp	298	845	0	0		0	0	0	0	0
162	1	25	24	169	238	369	22.4	29	ABalppappp	208	437	0	0		0	0	0	0	0
163	1	129	176	-1	548	277	22.3	32	Cppppp	313	212	0	0		0	0	0	0	0
164	1	159	273	-1	241	298	22.9	26	ABalpappapa	145	0	0	0		0	0	0	0	0
165	1	225	31	-1	342	381	21.4	28	ABplppaapa	-432	0	0	0		0	0	0	0	0
166	1	133	333	-1	354	272	16.7	27	MSaapapa	73	0	0	0		0	0	0	0	0
167	1	106	299	-1	240	281	25.5	33	ABalpapaap	301	0	0	0		0	0	0	0	0
168	1	202	192	-1	178	278	17.2	27	ABalpaapapa	261	688	0	0		0	0	0	0	0
169	1	51	195	-1	308	170	13.3	27	MSppppap	263	0	0	0		0	0	0	0	0
170	1	196	191	-1	158	374	13.8	25	ABalpppappa	330	0	0	0		0	0	0	0	0
171	1	177	185	-1	284	359	16.9	28	MSapaapp	271	-266	0	0		0	0	0	0	0
172	1	167	171	-1	299	199	5.4	34	ABarpaapa	337	-742	0	0		0	0	0	0	0
173	1	176	335	-1	318	212	11.5	26	MSpaaappp	120	0	0	0		0	0	0	0	0
174	1	160	200	-1	330	245	9.5	25	MSaaappp	-198	0	0	0		0	0	0	0	0
175	1	287	408	-1	421	352	24.6	29	ABplppppaa	220	-540	0	0		0	0	0	0	0
176	1	132	118	-1	351	283	9.8	30	Earaa	244	-577	0	0		0	0	0	0	0
177	1	367	365	-1	604	228	16.7	30	ABprapappp	189	0	0	0		0	0	0	0	0
178	1	275	41	-1	421	379	14.8	30	Capaaa	74	0	0	0		0	0	0	0	0
179	1	148	254	-1	249	285	10.2	26	MSaaapapa	162	0	0	0		0	0	0	0	0
180	1	162	259	-1	597	185	16.6	29	ABprapappa	-127	0	0	0		0	0	0	0	0
181	1	395	378	-1	602	217	20.7	28	ABprappppa	287	117	0	0		0	0	0	0	0
182	1	19	305	-1	351	385	8.7	29	ABplapaaap	272	346	0	0		0	0	0	0	0
183	1	251	1	-1	507	172	24.6	32	ABprppappp	300	932	0	0		0	0	0	0	0
184	1	204	266	-1	313	362	16.7	25	MSappapa	226	-75	0	0		0	0	0	0	0
185	1	364	419	-1	245	253	19.9	22	ABarapaappa	227	-1509	0	0		0	0	0	0	0
186	1	306	355	-1	155	167	17.2	29	ABalaapppa	265	477	0	0		0	0	0	0	0
187	1	201	141	-1	101	233	13.8	31	ABalaaapal	120	0	0	0		0	0	0	0	0
188	1	362	239	-1	184	390	11.6	27	ABalpppappp	252	233	0	0		0	0	0	0	0
189	1	183	234	-1	310	307	4.8	27	ABplaaaapp	255	0	0	0		0	0	0	0	0
190	1	385	376	-1	138	346	20.4	33	ABalppaaap	303	770	0	0		0	0	0	0	0
191	1	326	190	-1	566	204	21.7	29	ABprapppaa	261	427	0	0		0	0	0	0	0
192	1	182	105	-1	379	106	13.7	30	ABpraapppa	288	29	0	0		0	0	0	0	0
193	1	16	77	-1	311	307	20.5	29	ABalpappppp	-61	0	0	0		0	0	0	0	0
194	1	291	63	-1	240	160	7.6	28	ABarpapaap	171	0	0	0		0	0	0	0	0
195	1	96	45	-1	480	241	12.7	33	Eprap	328	-667	0	0		0	0	0	0	0
196	1	401	237	-1	345	123	21.6	32	ABprpapapp	315	716	0	0		0	0	0	0	0
197	1	80	362	-1	194	275	24.3	28	ABalpaaaap	261	1590	0	0		0	0	0	0	0
198	1	97	70	-1	254	208	10.7	26	MSpaaaapp	232	824	0	0		0	0	0	0	0
199	1	147	75	-1	297	223	15.2	30	MSpaapap	-12	0	0	0		0	0	0	0	0
200	1	52	279	316	244	192	24.7	29	ABarapppap	294	34	0	0		0	0	0	0	0
201	1	137	330	-1	395	216	25.2	32	ABprpappap	299	401	0	0		0	0	0	0	0
202	1	33	52	-1	235	328	23.4	26	ABalpapapaa	-266	0	0	0		0	0	0	0	0
203	1	357	231	-1	151	207	10.4	26	ABalapppapa	186	0	0	0		0	0	0	0	0
204	1	256	227	-1	135	194	6.9	29	ABalappapp	72	0	0	0		0	0	0	0	0
205	1	279	208	-1	354	392	14.8	27	Dapaa	239	647	0	0		0	0	0	0	0
206	1	116	127	-1	358	96	16.6	31	ABpraappap	307	57	0	0		0	0	0	0	0
207	1	349	198	-1	125	169	16.3	28	ABalaaappr	250	-788	0	0		0	0	0	0	0
208	1	361	15	-1	611	291	20.5	32	Cpappd	301	1066	0	0		0	0	0	0	0
209	1	172	179	-1	185	358	24.1	31	ABalppapaa	302	507	0	0		0	0	0	0	0
210	1	30	393	-1	336	258	19.4	26	MSpapaaap	268	-586	0	0		0	0	0	0	0
211	1	300	20	-1	401	137	16.3	27	Dppaa	251	68	0	0		0	0	0	0	0
212	1	321	9	-1	559	224	16.0	30	Cpppap	56	0	0	0		0	0	0	0	0
213	1	281	346	-1	310	344	5.0	28	ABplaaappp	99	0	0	0		0	0	0	0	0
214	1	74	89	-1	541	165	9.7	29	ABarpppppa	-174	0	0	0		0	0	0	0	0
215	1	107	123	359	300	407	18.2	30	ABplppaaaa	234	787	0	0		0	0	0	0	0
216	1	75	374	-1	480	117	14.5	30	ABprapaapp	141	0	0	0		0	0	0	0	0
217	1	388	382	-1	366	366	18.7	29	MSaapppa	179	0	0	0		0	0	0	0	0
218	1	91	28	-1	334	257	22.1	28	ABarapapppp	283	1552	0	0		0	0	0	0	0
219	1	332	161	-1	380	367	6.1	29	ABarppaaap	-80	0	0	0		0	0	0	0	0
220	1	391	180	-1	247	143	22.0	29	ABprpaaaaa	357	0	0	0		0	0	0	0	0
221	1	185	16	-1	104	282	15.3	31	ABalaaaala	218	0	0	0		0	0	0	0	0
222	1	2	277	-1	284	373	24.2	32	ABalpapapp	93	0	0	0		0	0	0	0	0
223	1	333	144	-1	514	325	22.2	33	Capppp	304	993	0	0		0	0	0	0	0
224	1	382	42	-1	471	322	7.3	31	Dappp	314	592	0	0		0	0	0	0	0
225	1	69	181	-1	353	348	14.6	27	MSappaap	256	-417	0	0		0	0	0	0	0
226	1	233	158	-1	526	265	17.0	31	Eprpp	271	-201	0	0		0	0	0	0	0
227	1	29	165	-1	189	314	12.1	28	MSapaaap	269	-469	0	0		0	0	0	0	0
228	1	3	177	-1	350	281	13.7	27	MSaapaapp	104	0	0	0		0	0	0	0	0
229	1	26	318	-1	401	313	25.4	29	ABplpapppa	286	-140	0	0		0	0	0	0	0
230	1	258	345	-1	490	386	8.3	28	ABarppappa	248	746	0	0		0	0	0	0	0
231	1	55	251	-1	439	182	9.8	29	Dpppa	270	311	0	0		0	0	0	0	0
232	1	149	128	-1	124	235	22.2	31	ABalaaaarr	195	0	0	0		0	0	0	0	0
233	1	101	94	-1	300	292	15.2	27	ABaraapappp	481	0	0	0		0	0	0	0	0
234	1	70	91	-1	295	274	8.6	29	MSaaaapp	203	188	0	0		0	0	0	0	0
235	1	20	35	-1	168	347	9.7	25	ABalppppapa	202	66	0	0		0	0	0	0	0
236	1	272	54	-1	561	326	8.6	31	Caaapp	297	851	0	0		0	0	0	0	0
237	1	47	248	-1	533	138	16.4	29	ABprappapa	272	113	0	0		0	0	0	0	0
238	1	187	406	-1	321	192	19.1	26	MSppaapp	243	-895	0	0		0	0	0	0	0
239	1	377	347	-1	460	423	16.6	30	ABplappapp	257	-1721	0	0		0	0	0	0	0
240	1	199	129	-1	493	386	23.5	32	ABplpppaap	435	0	0	0		0	0	0	0	0
241	1	277	315	-1	440	342	5.2	27	ABarppaapp	261	-274	0	0		0	0	0	0	0
242	1	73	173	-1	212	138	23.5	33	ABalaapapp	312	43	0	0		0	0	0	0	0
243	1	273	137	-1	377	133	19.4	30	ABprppaaaa	288	1432	0	0		0	0	0	0	0
244	1	210	106	-1	425	212	22.5	30	ABprpapppa	259	102	0	0		0	0	0	0	0
245	1	215	272	-1	145	229	8.3	28	ABalapppaa	245	95	0	0		0	0	0	0	0
246	1	38	288	-1	278	222	18.3	25	ABarapaappp	204	123	0	0		0	0	0	0	0
247	1	327	394	-1	527	182	13.5	31	Cpppaa	-63	0	0	0		0	0	0	0	0
248	1	154	238	-1	227	199	4.9	26	ABarpaaaap	196	834	0	0		0	0	0	0	0
249	1	67	150	-1	259	179	13.4	30	MSppappa	238	-263	0	0		0	0	0	0	0
250	1	238	262	-1	287	96	14.0	27	ABpraaapppp	271	-1296	0	0		0	0	0	0	0
251	1	144	358	-1	264	123	8.4	29	ABarpappap	296	1105	0	0		0	0	0	0	0
252	1	335	417	-1	195	238	23.4	22	ABarapaaaa	151	81	0	0		0	0	0	0	0
253	1	242	206	-1	324	175	10.0	28	MSpppppa	269	-39	0	0		0	0	0	0	0
254	1	161	60	-1	193	137	10.4	32	ABpraapaap	92	0	0	0		0	0	0	0	0
255	1	151	351	-1	266	401	19.4	32	ABplpaaapp	93	0	0	0		0	0	0	0	0
256	1	17	213	-1	439	435	14.4	30	ABplappaap	-349	0	0	0		0	0	0	0	0
257	1	229	126	-1	210	270	14.1	28	ABaraapaapp	148	0	0	0		0	0	0	0	0
258	1	198	166	-1	510	302	17.5	34	Eplpp	18	0	0	0		0	0	0	0	0
259	1	143	154	-1	209	249	7.9	26	MSaaaaapp	-60	0	0	0		0	0	0	0	0
260	1	165	101	-1	254	352	11.6	26	ABalppppppa	99	0	0	0		0	0	0	0	0
261	1	400	416	-1	222	307	17.9	23	ABalpaaapp	201	419	0	0		0	0	0	0	0
262	1	253	210	-1	273	122	11.6	27	ABpraapappp	257	830	0	0		0	0	0	0	0
263	1	163	152	-1	405	428	15.4	29	ABplappaaa	205	0	0	0		0	0	0	0	0
264	1	158	411	-1	248	325	11.0	26	MSapappa	36	0	0	0		0	0	0	0	0
265	1	125	205	-1	296	356	12.9	27	MSapppaa	224	0	0	0		0	0	0	0	0
266	1	260	344	-1	173	251	15.0	25	ABaraapaapa	404	0	0	0		0	0	0	0	0
267	1	157	309	-1	538	306	7.1	30	Caaapa	303	-215	0	0		0	0	0	0	0
268	1	82	308	-1	260	416	12.3	25	ABplaappaa	406	0	0	0		0	0	0	0	0
269	0	404	-1	-1	522	224	26.0	24		212	93	0	0		0	0	0	0	0
270	1	228	353	-1	375	399	22.4	30	ABplppappa	246	-659	0	0		0	0	0	0	0
271	1	240	327	-1	215	151	6.1	27	ABarpapaaa	241	-369	0	0		0	0	0	0	0
272	1	295	289	-1	288	345	20.9	28	ABplpapaaa	282	47	0	0		0	0	0	0	0
273	1	301	381	-1	210	185	15.5	26	MSppaaap	253	-386	0	0		0	0	0	0	0
274	1	138	348	-1	259	231	13.8	25	ABaraappapp	-444	0	0	0		0	0	0	0	0
275	1	117	275	-1	348	323	4.5	27	ABarppaaaa	235	1165	0	0		0	0	0	0	0
276	1	226	258	-1	261	173	5.6	27	ABarpapapa	261	434	0	0		0	0	0	0	0
277	1	99	87	391	173	143	14.9	30	ABalaapppp	289	0	0	0		0	0	0	0	0
278	1	59	120	-1	175	249	10.0	27	MSaaaaapa	247	-261	0	0		0	0	0	0	0
279	1	386	366	-1	335	368	17.6	29	MSappapp	250	-149	0	0		0	0	0	0	0
280	1	58	356	-1	238	187	17.3	27	MSppapaa	236	-387	0	0		0	0	0	0	0
281	1	79	67	-1	519	379	18.4	27	ABplapppaa	248	-530	0	0		0	0	0	0	0
282	1	313	250	252	180	186	9.7	30	ABalappppa	199	-155	0	0		0	0	0	0	0
283	1	45	124	-1	284	130	21.4	30	ABprpaaapa	-143	0	0	0		0	0	0	0	0
284	0	237	-1	-1	213	323	21.0	25		108	0	0	0		0	0	0	0	0
285	1	43	338	-1	238	377	12.8	25	ABalpppppap	98	0	0	0		0	0	0	0	0
286	1	342	50	-1	579	349	11.9	35	Caapa	323	67	0	0		0	0	0	0	0
287	1	10	164	-1	569	238	9.1	32	Cpaapp	319	450	0	0		0	0	0	0	0
288	0	109	-1	-1	399	171	23.7	28		-178	0	0	0		0	0	0	0	0
289	1	155	156	-1	465	241	16.4	33	Ealpp	367	0	0	0		0	0	0	0	0
290	1	35	301	-1	304	251	17.3	32	ABaraapppp	135	0	0	0		0	0	0	0	0
291	1	85	350	-1	276	135	18.0	24	ABprpaapaa	220	-162	0	0		0	0	0	0	0
292	1	104	219	-1	180	290	21.4	24	ABalpaaaaap	158	140	0	0		0	0	0	0	0
293	1	178	281	352	181	389	16.1	29	ABalpppapa	244	-1032	0	0		0	0	0	0	0
294	1	262	71	-1	503	140	9.4	28	ABarppppap	228	-190	0	0		0	0	0	0	0
295	1	95	61	-1	283	228	11.3	26	MSpaaappa	211	1395	0	0		0	0	0	0	0
296	0	115	-1	-1	182	135	22.3	23		-78	0	0	0		0	0	0	0	0
297	1	209	43	-1	371	251	5.1	31	ABarpaappp	316	1099	0	0		0	0	0	0	0
298	1	136	307	-1	215	318	24.9	27	ABalpapaaap	218	86	0	0		0	0	0	0	0
299	1	136	223	-1	188	308	24.2	27	ABalpapaaaa	88	0	0	0		0	0	0	0	0
300	1	32	47	-1	236	147	11.4	26	ABpraapappa	224	258	0	0		0	0	0	0	0
301	1	320	267	284	408	165	14.2	33	Dpap	212	442	0	0		0	0	0	0	0
302	1	263	313	-1	390	283	13.5	29	Earpa	257	677	0	0		0	0	0	0	0
303	1	195	12	-1	235	299	8.0	25	MSaaapaap	-156	0	0	0		0	0	0	0	0
304	1	14	11	-1	252	359	17.1	28	MSapapap	218	205	0	0		0	0	0	0	0
305	1	65	39	-1	369	159	23.1	30	ABprpapaap	244	204	0	0		0	0	0	0	0
306	1	348	34	-1	211	366	16.5	29	ABplpaapaa	214	0	0	0		0	0	0	0	0
307	1	216	339	-1	334	223	16.5	26	MSpapaapa	95	0	0	0		0	0	0	0	0
308	1	48	265	-1	119	264	10.0	30	ABalappaap	271	675	0	0		0	0	0	0	0
309	1	164	83	-1	336	134	7.4	29	ABarpapppp	264	385	0	0		0	0	0	0	0
310	0	231	-1	-1	261	203	20.1	26		202	-47	0	0		0	0	0	0	0
311	1	205	396	-1	264	362	5.6	29	ABplaaapap	233	476	0	0		0	0	0	0	0
312	1	114	256	-1	378	131	10.3	31	ABprapaaaa	313	36	0	0		0	0	0	0	0
313	1	192	341	-1	309	240	21.0	25	MSpapaaaa	248	173	0	0		0	0	0	0	0
314	1	105	336	-1	234	291	4.9	29	ABplaaaaapp	266	116	0	0		0	0	0	0	0
315	1	276	5	-1	521	188	17.2	32	Cppapa	319	138	0	0		0	0	0	0	0
316	1	328	132	-1	151	272	15.0	24	ABalpaapaap	236	0	0	0		0	0	0	0	0
317	1	22	306	-1	583	325	23.7	32	Cpappv	286	-519	0	0		0	0	0	0	0
318	1	168	111	-1	227	394	18.1	31	ABplpaaapa	89	0	0	0		0	0	0	0	0
319	1	307	268	-1	453	131	22.4	30	ABprppapap	294	61	0	0		0	0	0	0	0
320	1	24	202	-1	380	317	22.1	27	MSaappap	272	586	0	0		0	0	0	0	0
321	1	249	377	-1	487	361	18.8	32	Capapp	303	-270	0	0		0	0	0	0	0
322	1	93	8	-1	368	426	12.8	30	ABplaapppp	304	1652	0	0		0	0	0	0	0
323	1	288	30	-1	279	257	24.7	26	ABarapapapa	260	314	0	0		0	0	0	0	0
324	1	197	160	-1	191	286	7.1	27	ABplaaaaapa	147	0	0	0		0	0	0	0	0
325	1	336	253	-1	447	110	16.1	31	ABpraapppp	152	0	0	0		0	0	0	0	0
326	1	370	46	-1	491	235	24.5	26	ABprppppap	189	-474	0	0		0	0	0	0	0
327	1	140	146	-1	232	339	15.6	27	MSapapaa	255	0	0	0		0	0	0	0	0
328	1	119	209	-1	310	337	14.3	27	MSappaaa	210	345	0	0		0	0	0	0	0
329	1	350	216	-1	103	284	12.7	26	ABalapaaaa	-38	0	0	0		0	0	0	0	0
330	1	20	422	-1	201	363	10.9	24	ABalppppapp	374	0	0	0		0	0	0	0	0
331	1	103	114	-1	549	319	24.9	28	ABplpppppp	131	0	0	0		0	0	0	0	0
332	1	241	264	-1	384	179	8.6	29	MSpppppp	242	348	0	0		0	0	0	0	0
333	1	289	244	-1	223	411	13.1	28	ABplpaapap	168	0	0	0		0	0	0	0	0
334	1	309	162	-1	490	413	12.0	29	ABplapapaa	53	0	0	0		0	0	0	0	0
335	1	254	201	-1	450	159	24.6	35	ABprppappa	210	0	0	0		0	0	0	0	0
336	1	243	57	-1	141	365	17.6	33	ABalpppaaa	324	231	0	0		0	0	0	0	0
337	1	145	243	-1	214	232	20.1	31	ABarapaapa	-8	0	0	0		0	0	0	0	0
338	1	214	66	-1	534	162	21.3	31	ABprappapp	314	-996	0	0		0	0	0	0	0
339	1	369	423	-1	498	314	24.8	29	ABplpppapap	243	281	0	0		0	0	0	0	0
340	1	217	33	-1	180	224	6.2	25	ABarpaaaaa	-145	0	0	0		0	0	0	0	0
341	1	104	147	-1	159	292	22.5	25	ABalpaaaaaa	212	455	0	0		0	0	0	0	0
342	1	315	332	-1	301	157	24.8	28	ABprpaaaapa	284	44	0	0		0	0	0	0	0
343	1	341	21	-1	396	276	9.6	31	Earap	312	1004	0	0		0	0	0	0	0
344	1	393	310	-1	303	145	18.6	29	ABprpapapa	283	247	0	0		0	0	0	0	0
345	1	345	139	-1	567	238	23.5	30	ABprapppap	289	47	0	0		0	0	0	0	0
346	1	13	218	-1	415	161	5.4	29	ABarpppapa	43	0	0	0		0	0	0	0	0
347	1	42	222	-1	124	335	14.2	29	ABalapaapa	250	747	0	0		0	0	0	0	0
348	1	152	224	-1	471	163	7.9	29	ABarpppapp	252	527	0	0		0	0	0	0	0
349	1	252	241	-1	361	168	6.0	24	ABarpppaaa	238	0	0	0		0	0	0	0	0
350	1	6	360	-1	308	217	26.1	25	ABarappaap	223	864	0	0		0	0	0	0	0
351	1	304	400	-1	489	197	23.4	31	ABprpppaaa	229	-3	0	0		0	0	0	0	0
352	1	319	121	-1	480	296	13.8	32	Eplap	323	799	0	0		0	0	0	0	0
353	1	56	82	-1	216	380	10.3	31	ABplaapapa	125	0	0	0		0	0	0	0	0
354	1	360	372	-1	442	188	25.6	30	ABprppaapp	283	-215	0	0		0	0	0	0	0
355	1	207	402	-1	359	199	19.0	27	MSpppaaa	252	-22	0	0		0	0	0	0	0
356	1	387	291	-1	212	350	7.3	25	ABplaapaapp	481	0	0	0		0	0	0	0	0
357	1	329	116	-1	242	175	22.1	23	ABarapppppa	295	0	0	0		0	0	0	0	0
358	1	179	240	-1	137	185	11.8	30	ABalappapa	300	534	0	0		0	0	0	0	0
359	1	235	199	-1	441	287	14.3	34	Earpp	348	610	0	0		0	0	0	0	0
360	1	267	221	-1	182	356	21.5	33	ABalppappa	303	594	0	0		0	0	0	0	0
361	1	64	151	-1	458	373	15.3	29	Capapa	287	799	0	0		0	0	0	0	0
362	1	383	189	-1	139	228	19.1	29	ABaraaaapa	139	0	0	0		0	0	0	0	0
363	1	303	220	-1	328	192	24.6	27	ABarappapap	185	474	0	0		0	0	0	0	0
364	1	397	97	157	315	154	21.3	27	ABprpaaapp	192	193	0	0		0	0	0	0	0
365	1	111	373	-1	271	218	24.5	31	ABarappaaa	83	0	0	0		0	0	0	0	0
366	1	257	74	-1	511	261	13.4	32	Eprpa	317	427	0	0		0	0	0	0	0
367	1	90	115	-1	275	376	9.5	30	ABalppppppp	298	-200	0	0		0	0	0	0	0
368	1	54	197	-1	265	170	19.7	27	ABprpapaaa	268	-69	0	0		0	0	0	0	0
369	1	12	312	-1	384	358	11.6	31	Daap	311	229	0	0		0	0	0	0	0
370	1	351	214	-1	505	124	19.5	30	ABprappaap	77	0	0	0		0	0	0	0	0
371	1	53	48	-1	278	295	23.4	28	ABalpappapp	252	1223	0	0		0	0	0	0	0
372	1	338	64	-1	435	245	25.1	28	ABprpapppp	224	-411	0	0		0	0	0	0	0
373	1	60	290	-1	462	233	24.9	25	ABprppppaa	201	-432	0	0		0	0	0	0	0
374	1	387	37	-1	177	347	6.5	25	ABplaapaapa	193	1086	0	0		0	0	0	0	0
375	1	294	122	-1	384	134	6.6	28	ABarpppaap	283	955	0	0		0	0	0	0	0
376	1	212	84	-1	473	183	19.8	30	Cppaap	299	1359	0	0		0	0	0	0	0
377	1	189	369	-1	408	372	20.5	29	MSaapppp	298	-1462	0	0		0	0	0	0	0
378	0	236	-1	-1	502	242	6.2	23		31	0	0	0		0	0	0	0	0
379	1	302	395	-1	467	223	5.2	31	Cpaaap	298	-40	0	0		0	0	0	0	0
380	1	246	404	-1	533	248	6.1	31	Cpaapa	296	-1452	0	0		0	0	0	0	0
381	1	379	187	-1	358	163	18.0	26	MSpppapa	250	-373	0	0		0	0	0	0	0
382	1	191	183	-1	331	160	15.4	27	Dpaaa	131	0	0	0		0	0	0	0	0
383	1	365	110	-1	557	363	23.1	31	ABplappppp	-354	0	0	0		0	0	0	0	0
384	1	405	314	-1	305	268	23.4	25	ABarapapapp	174	64	0	0		0	0	0	0	0
385	1	374	386	-1	342	109	19.2	26	ABprpaapppp	231	-1133	0	0		0	0	0	0	0
386	1	206	4	-1	545	283	24.6	33	ABprpppppp	60	0	0	0		0	0	0	0	0
387	1	354	300	-1	281	182	17.4	28	MSppapap	232	22	0	0		0	0	0	0	0
388	1	78	136	-1	206	398	20.5	32	ABalppaapp	-62	0	0	0		0	0	0	0	0
389	1	244	145	-1	297	379	6.6	26	ABplaaappa	-118	0	0	0		0	0	0	0	0
390	1	324	257	-1	179	230	21.6	35	ABaraaaaap	327	-119	0	0		0	0	0	0	0
391	1	261	370	-1	411	229	14.5	32	Ealpa	317	471	0	0		0	0	0	0	0
392	1	359	293	-1	136	366	15.2	29	ABalpppaap	158	0	0	0		0	0	0	0	0
393	1	285	401	-1	392	422	20.2	30	ABplppapap	-177	0	0	0		0	0	0	0	0
394	1	127	232	-1	136	237	13.2	29	MSaaaaaa	208	135	0	0		0	0	0	0	0
395	1	314	107	-1	164	336	23.3	28	ABalpaapppp	232	-531	0	0		0	0	0	0	0
396	1	23	69	-1	281	184	25.6	30	ABarappapaa	250	-749	0	0		0	0	0	0	0
397	1	232	125	-1	210	269	10.1	28	MSaaapaaa	281	-1235	0	0		0	0	0	0	0
398	1	392	410	-1	265	249	22.7	25	ABarapapaap	132	0	0	0		0	0	0	0	0
399	1	394	343	-1	173	224	16.6	25	ABaraaapapa	195	-301	0	0		0	0	0	0	0
400	1	352	271	-1	568	247	19.5	32	Cppppa	300	-81	0	0		0	0	0	0	0
401	1	310	62	-1	277	286	4.8	28	ABplaaaapa	248	-296	0	0		0	0	0	0	0
402	1	373	25	-1	471	274	22.1	30	ABprpppppa	293	591	0	0		0	0	0	0	0
403	1	112	119	-1	318	120	14.3	30	ABprpaappa	297	298	0	0		0	0	0	0	0
404	1	102	349	-1	316	112	9.3	30	ABarpapppa	295	105	0	0		0	0	0	0	0
405	0	282	-1	-1	335	292	24.5	28		273	-153	0	0		0	0	0	0	0
406	1	1	233	-1	523	307	13.4	32	Eplpa	328	183	0	0		0	0	0	0	0
407	1	138	328	-1	222	232	14.4	25	ABaraappapa	247	0	0	0		0	0	0	0	0
408	1	234	263	-1	599	253	22.4	29	ABprappppp	-128	0	0	0		0	0	0	0	0
409	1	219	55	-1	221	209	12.0	23	MSpaaaapa	-139	0	0	0		0	0	0	0	0
410	1	402	420	-1	488	361	24.5	26	ABplpppapaa	159	457	0	0		0	0	0	0	0
411	1	239	140	-1	288	95	18.2	28	ABprpaapap	210	0	0	0		0	0	0	0	0
412	1	356	399	-1	290	386	20.8	21	ABplpapaap	237	0	0	0		0	0	0	0	0
413	0	340	-1	-1	290	312	25.6	26		200	-194	0	0		0	0	0	0	0
414	1	406	27	-1	360	227	12.2	28	Ealaa	283	-461	0	0		0	0	0	0	0
415	1	407	429	-1	521	221	24.0	27	ABprpppapaa	182	-1218	0	0		0	0	0	0	0
416	1	109	418	-1	404	175	22.7	27	ABprppaapa	275	242	0	0		0	0	0	0	0
417	1	408	425	-1	441	301	25.0	26	ABplpapppp	176	274	0	0		0	0	0	0	0
418	1	409	426	-1	435	383	24.0	27	ABplpppaaa	331	0	0	0		0	0	0	0	0
419	1	410	427	-1	286	309	25.0	27	ABplpappaaa	238	-183	0	0		0	0	0	0	0
420	1	411	430	-1	513	270	25.0	27	ABprpppapap	0	0	0	0		0	0	0	0	0
421	1	412	431	-1	292	232	23.0	26	ABarapapppa	258	1490	0	0		0	0	0	0	0
