# Supplementary material for: The AP-2 Transcription Factor APTF-2 Is Required for Neuroblast and Epidermal Morphogenesis in Caenorhabditis elegans Embryogenesis
Source: PLoS Genet. 2016 May 13;12(5):e1006048. doi: 10.1371/journal.pgen.1006048 (PMC4866721; doi:10.1371/journal.pgen.1006048)
Supplement: S5 Text — (ZIP) [file pgen.1006048.s033.zip › nuclei/t163-nuclei]

1	1	183	88	-1	502	170	24.4	32	ABprppappp	269	0	0	0		0	0	0	0	0
2	1	130	70	-1	301	147	15.7	28	MSppppaa	101	0	0	0		0	0	0	0	0
3	1	77	33	-1	217	279	21.1	29	ABalpappaa	150	0	0	0		0	0	0	0	0
4	1	386	188	-1	543	282	24.5	32	ABprpppppp	287	96	0	0		0	0	0	0	0
5	1	315	309	-1	522	188	17.2	32	Cppapa	304	374	0	0		0	0	0	0	0
6	0	47	-1	-1	178	205	15.9	25		251	1104	0	0		0	0	0	0	0
7	1	42	242	-1	105	305	18.3	30	ABalaaaalp	284	-158	0	0		0	0	0	0	0
8	1	322	266	-1	368	424	12.6	30	ABplaapppp	299	667	0	0		0	0	0	0	0
9	1	212	18	-1	558	223	15.9	30	Cpppap	233	-424	0	0		0	0	0	0	0
10	1	114	13	-1	208	152	17.8	28	ABpraaaaap	208	0	0	0		0	0	0	0	0
11	1	304	349	-1	247	362	17.3	27	MSapapap	209	-109	0	0		0	0	0	0	0
12	1	303	156	-1	233	297	8.1	25	MSaaapaap	241	127	0	0		0	0	0	0	0
13	1	15	23	-1	255	263	8.4	27	MSaaaapap	248	99	0	0		0	0	0	0	0
14	1	29	44	-1	418	103	12.6	26	ABprapaapa	247	36	0	0		0	0	0	0	0
15	1	208	209	-1	609	293	20.5	33	Cpappd	332	-148	0	0		0	0	0	0	0
16	1	221	260	-1	101	277	15.4	30	ABalaaaala	278	-499	0	0		0	0	0	0	0
17	1	53	331	-1	361	203	22.5	33	ABprpappaa	335	-23	0	0		0	0	0	0	0
18	1	141	78	-1	532	410	19.5	28	ABplappppa	256	-924	0	0		0	0	0	0	0
19	1	41	259	-1	337	318	7.6	27	MSappppa	263	367	0	0		0	0	0	0	0
20	1	211	244	-1	406	139	15.9	26	Dppaa	267	218	0	0		0	0	0	0	0
21	1	343	22	-1	396	277	9.6	31	Earap	308	-67	0	0		0	0	0	0	0
22	1	27	173	-1	474	225	21.2	34	MSpapppp	339	71	0	0		0	0	0	0	0
23	1	23	322	-1	595	349	16.5	31	Caappd	314	48	0	0		0	0	0	0	0
24	1	162	308	-1	255	378	22.5	27	ABalppapppp	178	126	0	0		0	0	0	0	0
25	1	402	366	-1	471	271	22.5	30	ABprpppppa	297	531	0	0		0	0	0	0	0
26	1	72	82	-1	161	253	24.0	29	ABaraaappa	175	0	0	0		0	0	0	0	0
27	1	414	380	-1	363	229	11.5	28	Ealaa	276	487	0	0		0	0	0	0	0
28	1	218	414	-1	335	260	22.2	30	ABarapapppp	294	249	0	0		0	0	0	0	0
29	1	6	5	-1	250	303	14.2	27	ABaraapapap	235	135	0	0		0	0	0	0	0
30	1	323	412	-1	276	261	24.5	24	ABarapapapa	215	1811	0	0		0	0	0	0	0
31	1	165	67	-1	340	379	21.4	28	ABplppaapa	253	555	0	0		0	0	0	0	0
32	1	113	381	-1	99	258	18.7	30	ABalaaaarl	-140	0	0	0		0	0	0	0	0
33	1	340	271	-1	178	223	6.3	25	ABarpaaaaa	193	149	0	0		0	0	0	0	0
34	1	306	200	-1	208	366	16.2	29	ABplpaapaa	219	659	0	0		0	0	0	0	0
35	1	235	221	-1	160	348	9.2	26	ABalppppapa	184	-242	0	0		0	0	0	0	0
36	1	98	24	-1	411	132	11.3	31	ABprapaaap	261	227	0	0		0	0	0	0	0
37	1	374	163	-1	176	343	5.9	24	ABplaapaapa	187	-806	0	0		0	0	0	0	0
38	1	156	186	-1	319	269	14.4	26	MSaapaapa	-186	0	0	0		0	0	0	0	0
39	1	305	228	434	368	155	23.1	30	ABprpapaap	219	146	0	0		0	0	0	0	0
40	1	83	86	-1	279	233	20.8	34	ABarapappa	281	-134	0	0		0	0	0	0	0
41	1	178	38	-1	420	381	14.8	29	Capaaa	298	15	0	0		0	0	0	0	0
42	1	224	241	-1	472	323	7.2	32	Dappp	306	0	0	0		0	0	0	0	0
43	1	297	336	-1	366	248	5.2	31	ABarpaappp	283	-768	0	0		0	0	0	0	0
44	1	94	198	-1	206	109	14.8	31	ABpraaaapp	281	366	0	0		0	0	0	0	0
45	1	195	359	-1	486	242	12.4	32	Eprap	327	174	0	0		0	0	0	0	0
46	1	326	95	425	492	242	25.0	28	ABprppppap	128	0	0	0		0	0	0	0	0
47	1	300	250	-1	235	148	11.8	26	ABpraapappa	260	-369	0	0		0	0	0	0	0
48	1	371	235	-1	281	296	23.2	28	ABalpappapp	-33	0	0	0		0	0	0	0	0
49	1	97	202	-1	445	123	9.2	29	ABarppppaa	-34	0	0	0		0	0	0	0	0
50	1	286	403	-1	577	349	11.9	34	Caapa	332	450	0	0		0	0	0	0	0
51	1	134	324	-1	468	276	10.2	33	Eplaa	313	127	0	0		0	0	0	0	0
52	1	202	194	-1	241	327	23.3	24	ABalpapapaa	208	83	0	0		0	0	0	0	0
53	1	71	360	-1	436	381	6.3	33	ABarppapa	303	0	0	0		0	0	0	0	0
54	1	236	276	-1	559	325	8.8	31	Caaapp	313	-681	0	0		0	0	0	0	0
55	1	409	149	-1	222	204	11.6	27	MSpaaaapa	284	0	0	0		0	0	0	0	0
56	1	110	329	-1	568	160	13.3	29	ABprapapaa	276	-415	0	0		0	0	0	0	0
57	1	336	306	-1	140	362	18.1	30	ABalpppaaa	-60	0	0	0		0	0	0	0	0
58	1	60	64	-1	300	336	10.3	27	MSapppap	264	186	0	0		0	0	0	0	0
59	1	36	411	-1	425	212	5.4	31	Cpaaaa	293	238	0	0		0	0	0	0	0
60	1	254	105	278	195	134	10.6	33	ABpraapaap	210	172	0	0		0	0	0	0	0
61	1	295	217	-1	284	222	11.0	27	MSpaaappa	189	0	0	0		0	0	0	0	0
62	1	401	150	-1	273	289	4.9	28	ABplaaaapa	159	0	0	0		0	0	0	0	0
63	1	194	101	-1	238	157	7.7	28	ABarpapaap	256	193	0	0		0	0	0	0	0
64	1	372	148	-1	431	246	23.5	30	ABprpapppp	194	-36	0	0		0	0	0	0	0
65	1	81	61	-1	205	117	18.1	30	ABpraaaapa	271	-639	0	0		0	0	0	0	0
66	1	338	396	-1	532	160	21.2	31	ABprappapp	99	0	0	0		0	0	0	0	0
67	1	281	294	-1	519	381	18.5	27	ABplapppaa	252	91	0	0		0	0	0	0	0
68	1	17	83	-1	327	423	12.3	29	ABplaapppa	157	0	0	0		0	0	0	0	0
69	1	396	62	-1	281	182	25.4	32	ABarappapaa	262	-120	0	0		0	0	0	0	0
70	1	198	274	-1	255	203	10.8	26	MSpaaaapp	254	0	0	0		0	0	0	0	0
71	1	294	183	-1	501	140	9.5	29	ABarppppap	-62	0	0	0		0	0	0	0	0
72	1	123	168	-1	119	194	19.7	25	ABalaapaaa	198	337	0	0		0	0	0	0	0
73	1	88	192	-1	425	340	8.8	29	Dappa	-23	0	0	0		0	0	0	0	0
74	1	366	297	-1	514	262	13.4	32	Eprpa	324	36	0	0		0	0	0	0	0
75	1	199	303	-1	299	224	15.1	32	MSpaapap	101	0	0	0		0	0	0	0	0
76	1	115	341	-1	589	355	20.6	30	Caappv	297	710	0	0		0	0	0	0	0
77	1	193	339	-1	308	307	20.5	29	ABalpappppp	-82	0	0	0		0	0	0	0	0
78	1	76	109	-1	504	194	10.1	29	Dpppp	287	84	0	0		0	0	0	0	0
79	1	58	3	-1	194	297	18.4	31	ABalpaaapa	-190	0	0	0		0	0	0	0	0
80	1	129	129	-1	150	280	18.7	28	ABaraaaaaa	277	791	0	0		0	0	0	0	0
81	1	65	351	-1	177	362	13.6	25	ABalppppaad	231	121	0	0		0	0	0	0	0
82	1	353	390	-1	215	374	10.5	31	ABplaapapa	-197	0	0	0		0	0	0	0	0
83	1	309	253	-1	335	131	7.4	29	ABarpapppp	248	380	0	0		0	0	0	0	0
84	1	376	193	-1	475	182	19.8	30	Cppaap	289	-306	0	0		0	0	0	0	0
85	1	153	203	-1	498	132	16.3	31	ABprappaaa	131	0	0	0		0	0	0	0	0
86	1	137	140	-1	590	278	11.4	32	Cpapap	310	1386	0	0		0	0	0	0	0
87	1	277	27	-1	178	124	14.2	25	ABalaappppp	202	288	0	0		0	0	0	0	0
88	1	148	159	-1	277	384	12.8	29	ABplpaappa	133	0	0	0		0	0	0	0	0
89	1	214	233	-1	543	166	9.9	29	ABarpppppa	295	324	0	0		0	0	0	0	0
90	1	63	282	-1	245	100	12.9	25	ABpraaapppa	53	0	0	0		0	0	0	0	0
91	1	234	12	352	290	274	8.7	29	MSaaaapp	176	0	0	0		0	0	0	0	0
92	1	20	145	-1	272	334	23.7	28	ABalpapapap	188	0	0	0		0	0	0	0	0
93	1	51	185	-1	146	320	9.7	30	ABalapappa	98	0	0	0		0	0	0	0	0
94	1	233	54	-1	296	292	15.5	26	ABaraapappp	164	0	0	0		0	0	0	0	0
95	1	109	393	-1	205	359	13.1	26	ABalpppppaa	211	129	0	0		0	0	0	0	0
96	1	140	238	-1	206	243	4.8	28	ABarpaaapa	260	1221	0	0		0	0	0	0	0
97	1	364	304	-1	333	159	21.3	28	ABprpaaappp	178	0	0	0		0	0	0	0	0
98	1	136	120	-1	225	244	22.6	28	ABarapapaaa	243	-776	0	0		0	0	0	0	0
99	0	44	-1	-1	117	247	11.9	24		216	-726	0	0		0	0	0	0	0
100	1	34	175	-1	329	224	5.6	29	ABarpaappa	285	-533	0	0		0	0	0	0	0
101	1	260	369	-1	253	350	11.6	26	ABalppppppa	220	273	0	0		0	0	0	0	0
102	0	-1	-1	-1	146	168	20.4	23		217	1245	0	0		0	0	0	0	0
103	1	14	56	-1	189	216	12.4	29	ABaraappaa	177	0	0	0		0	0	0	0	0
104	1	160	25	-1	195	205	7.3	24	ABalapppapp	204	-851	0	0		0	0	0	0	0
105	1	192	223	-1	378	106	13.7	31	ABpraapppa	67	0	0	0		0	0	0	0	0
106	1	244	373	-1	427	207	22.5	30	ABprpapppa	237	102	0	0		0	0	0	0	0
107	1	395	280	-1	162	330	23.4	28	ABalpaapppp	279	99	0	0		0	0	0	0	0
108	1	46	143	-1	160	243	13.3	29	ABaraapaaa	140	0	0	0		0	0	0	0	0
109	1	85	126	-1	151	330	6.7	32	ABalapappp	283	404	0	0		0	0	0	0	0
110	1	383	397	-1	555	365	23.2	30	ABplappppp	260	-62	0	0		0	0	0	0	0
111	1	318	423	-1	219	397	17.7	31	ABplpaaapa	74	0	0	0		0	0	0	0	0
112	1	24	104	-1	159	238	19.3	32	ABaraaapaa	142	0	0	0		0	0	0	0	0
113	1	16	98	-1	408	419	10.4	28	ABplapaapp	257	972	0	0		0	0	0	0	0
114	1	331	59	-1	543	323	25.4	30	ABplpppppp	308	414	0	0		0	0	0	0	0
115	1	367	368	-1	275	375	9.4	29	ABalppppppp	275	1154	0	0		0	0	0	0	0
116	1	357	212	-1	237	176	23.3	26	ABarapppppa	189	111	0	0		0	0	0	0	0
117	1	78	108	-1	294	424	13.3	30	ABplaappap	141	0	0	0		0	0	0	0	0
118	1	176	231	-1	348	279	9.9	31	Earaa	232	365	0	0		0	0	0	0	0
119	1	403	386	-1	322	127	13.7	25	ABprpaappa	186	-531	0	0		0	0	0	0	0
120	1	278	58	-1	179	246	9.8	28	MSaaaaapa	127	0	0	0		0	0	0	0	0
121	1	352	89	-1	484	298	13.7	31	Eplap	312	-319	0	0		0	0	0	0	0
122	1	375	400	-1	381	134	6.6	28	ABarpppaap	276	1051	0	0		0	0	0	0	0
123	1	215	130	-1	315	406	18.4	28	ABplppaaaap	207	-787	0	0		0	0	0	0	0
124	1	283	49	-1	282	126	21.5	30	ABprpaaapa	255	0	0	0		0	0	0	0	0
125	1	397	117	-1	210	266	9.8	28	MSaaapaaa	-193	0	0	0		0	0	0	0	0
126	1	257	142	-1	212	272	13.3	29	ABaraapaapp	248	-159	0	0		0	0	0	0	0
127	1	206	288	-1	353	95	16.3	33	ABpraappap	61	0	0	0		0	0	0	0	0
128	1	232	1	-1	119	232	21.8	30	ABalaaaarr	-41	0	0	0		0	0	0	0	0
129	1	240	335	-1	495	386	23.6	31	ABplpppaap	291	46	0	0		0	0	0	0	0
130	1	128	215	-1	599	204	13.8	30	ABarpppppp	300	185	0	0		0	0	0	0	0
131	1	127	10	-1	268	295	20.3	29	ABalpappppa	-193	0	0	0		0	0	0	0	0
132	1	316	136	-1	150	272	14.7	26	ABalpaapaap	231	0	0	0		0	0	0	0	0
133	1	104	262	-1	255	245	16.7	30	ABaraapppa	91	0	0	0		0	0	0	0	0
134	1	116	174	-1	274	406	22.6	26	ABplpaaaapa	-6	0	0	0		0	0	0	0	0
135	1	119	296	-1	197	306	15.2	28	ABalpaapapp	124	0	0	0		0	0	0	0	0
136	1	388	361	-1	205	396	20.5	32	ABalppaapp	18	0	0	0		0	0	0	0	0
137	1	243	402	-1	379	135	19.5	31	ABprppaaaa	265	97	0	0		0	0	0	0	0
138	1	22	75	-1	367	343	25.5	30	ABplpapapp	292	-1419	0	0		0	0	0	0	0
139	1	345	239	-1	568	238	23.6	30	ABprapppap	298	-706	0	0		0	0	0	0	0
140	1	411	181	-1	285	98	18.3	30	ABprpaapap	298	271	0	0		0	0	0	0	0
141	1	187	166	-1	104	226	13.7	30	ABalaaapal	255	129	0	0		0	0	0	0	0
142	1	33	178	-1	115	187	14.3	28	ABalaaappl	237	0	0	0		0	0	0	0	0
143	1	32	47	-1	270	284	16.1	24	ABaraapappa	221	820	0	0		0	0	0	0	0
144	1	223	15	-1	508	327	22.0	33	Capppp	274	993	0	0		0	0	0	0	0
145	1	389	261	-1	296	378	6.4	27	ABplaaappa	-119	0	0	0		0	0	0	0	0
146	1	327	327	-1	229	339	15.6	27	MSapapaa	271	-439	0	0		0	0	0	0	0
147	1	341	118	-1	150	292	22.3	25	ABalpaaaaaa	205	166	0	0		0	0	0	0	0
148	1	150	17	-1	242	320	19.1	31	ABalpapppa	-164	0	0	0		0	0	0	0	0
149	1	61	4	-1	162	214	23.7	29	ABaraaappp	-16	0	0	0		0	0	0	0	0
150	1	249	55	-1	256	183	14.2	28	MSppappa	272	-897	0	0		0	0	0	0	0
151	1	361	103	-1	456	374	15.3	29	Capapa	268	-399	0	0		0	0	0	0	0
152	1	263	114	-1	405	427	15.4	29	ABplappaaa	387	0	0	0		0	0	0	0	0
153	1	19	127	-1	170	174	5.8	31	ABpraapaaa	303	-822	0	0		0	0	0	0	0
154	1	259	196	-1	207	245	7.8	26	MSaaaaapp	260	480	0	0		0	0	0	0	0
155	1	28	211	-1	534	396	12.5	29	ABarppappp	54	0	0	0		0	0	0	0	0
156	1	289	11	-1	467	243	16.5	33	Ealpp	333	-419	0	0		0	0	0	0	0
157	1	364	421	-1	293	158	21.8	27	ABprpaaappa	197	157	0	0		0	0	0	0	0
158	1	226	201	-1	528	266	17.1	28	Eprpp	283	1172	0	0		0	0	0	0	0
159	1	52	19	-1	266	259	12.5	27	MSpaapaa	327	0	0	0		0	0	0	0	0
160	1	324	407	-1	193	287	6.7	27	ABplaaaaapa	135	0	0	0		0	0	0	0	0
161	1	219	413	-1	377	366	6.0	29	ABarppaaap	290	250	0	0		0	0	0	0	0
162	1	334	128	-1	492	415	12.0	28	ABplapapaa	104	0	0	0		0	0	0	0	0
163	1	31	292	-1	221	229	16.8	28	ABaraaapapp	179	0	0	0		0	0	0	0	0
164	1	287	318	-1	567	235	9.3	31	Cpaapp	285	-1241	0	0		0	0	0	0	0
165	1	227	151	-1	187	314	11.8	28	MSapaaap	140	0	0	0		0	0	0	0	0
166	1	258	258	-1	512	305	17.4	33	Eplpp	322	659	0	0		0	0	0	0	0
167	1	138	37	-1	145	286	8.7	29	ABalapapap	328	0	0	0		0	0	0	0	0
168	1	18	344	-1	140	290	24.6	35	ABalpaappa	349	709	0	0		0	0	0	0	0
169	1	162	248	-1	217	357	22.0	25	ABalppapppa	126	0	0	0		0	0	0	0	0
170	0	413	-1	-1	294	317	25.5	24		216	-65	0	0		0	0	0	0	0
171	1	172	314	-1	294	198	5.3	34	ABarpaapa	338	199	0	0		0	0	0	0	0
172	1	125	42	-1	196	180	22.4	30	ABarappppa	304	29	0	0		0	0	0	0	0
173	1	242	330	-1	208	140	23.6	32	ABalaapapp	293	167	0	0		0	0	0	0	0
174	1	10	182	-1	187	189	25.4	31	ABarapppaa	258	-249	0	0		0	0	0	0	0
175	1	89	162	-1	542	203	25.1	24	ABprpppaap	185	890	0	0		0	0	0	0	0
176	1	163	334	-1	551	279	22.4	31	Cppppp	315	1468	0	0		0	0	0	0	0
177	1	228	2	-1	348	281	13.9	28	MSaapaapp	254	-204	0	0		0	0	0	0	0
178	1	39	249	-1	418	326	21.7	30	MSpappaa	206	0	0	0		0	0	0	0	0
179	1	209	232	-1	184	354	24.6	32	ABalppapaa	320	435	0	0		0	0	0	0	0
180	1	220	326	-1	243	145	22.6	30	ABprpaaaaa	301	638	0	0		0	0	0	0	0
181	1	225	14	-1	352	346	14.4	29	MSappaap	236	558	0	0		0	0	0	0	0
182	1	133	80	-1	285	320	18.0	25	MSaapaaaa	244	132	0	0		0	0	0	0	0
183	1	382	321	-1	328	163	15.5	27	Dpaaa	162	-1111	0	0		0	0	0	0	0
184	1	96	110	-1	492	367	15.1	31	Cappap	309	769	0	0		0	0	0	0	0
185	1	171	93	-1	281	357	16.8	28	MSapaapp	264	85	0	0		0	0	0	0	0
186	1	132	87	-1	251	134	15.5	32	ABpraaappa	-87	0	0	0		0	0	0	0	0
187	1	381	362	-1	360	165	17.5	26	MSpppapa	258	577	0	0		0	0	0	0	0
188	1	59	74	-1	226	223	6.9	24	MSaaaapaa	202	-293	0	0		0	0	0	0	0
189	1	362	199	-1	133	229	18.8	29	ABaraaaapa	-176	0	0	0		0	0	0	0	0
190	1	191	26	-1	565	203	21.7	29	ABprapppaa	292	2312	0	0		0	0	0	0	0
191	1	170	146	-1	160	378	14.0	24	ABalpppappa	264	0	0	0		0	0	0	0	0
192	1	168	189	-1	183	276	16.7	27	ABalpaapapa	232	-878	0	0		0	0	0	0	0
193	1	149	374	-1	235	337	5.0	24	ABplaaapaa	205	-461	0	0		0	0	0	0	0
194	1	74	325	-1	222	334	9.8	25	ABplaapappa	249	197	0	0		0	0	0	0	0
195	1	169	131	-1	305	166	13.1	27	MSppppap	-53	0	0	0		0	0	0	0	0
196	1	124	377	-1	331	383	13.0	27	Daaaa	-57	0	0	0		0	0	0	0	0
197	1	368	401	-1	263	167	20.3	28	ABprpapaaa	266	543	0	0		0	0	0	0	0
198	1	207	48	-1	126	167	16.3	29	ABalaaappr	157	0	0	0		0	0	0	0	0
199	1	359	161	-1	443	290	14.3	33	Earpp	324	-129	0	0		0	0	0	0	0
200	1	174	66	-1	329	245	9.6	26	MSaaappp	-229	0	0	0		0	0	0	0	0
201	1	335	214	-1	448	151	25.0	24	ABprppappa	169	-997	0	0		0	0	0	0	0
202	1	320	293	-1	380	313	21.8	27	MSaappap	213	520	0	0		0	0	0	0	0
203	1	5	323	-1	305	112	11.5	28	ABpraappaa	450	0	0	0		0	0	0	0	0
204	1	100	284	-1	134	259	16.6	24	ABalpaapaaa	221	71	0	0		0	0	0	0	0
205	1	265	28	-1	298	353	12.8	26	MSapppaa	236	-1030	0	0		0	0	0	0	0
206	1	253	184	-1	322	176	9.7	28	MSpppppa	274	-263	0	0		0	0	0	0	0
207	1	62	391	-1	396	200	19.4	28	MSpppaap	216	1074	0	0		0	0	0	0	0
208	1	205	179	-1	354	389	15.1	27	Dapaa	271	400	0	0		0	0	0	0	0
209	1	328	298	-1	313	335	14.5	27	MSappaaa	235	333	0	0		0	0	0	0	0
210	1	262	160	-1	269	125	11.7	26	ABpraapappp	263	175	0	0		0	0	0	0	0
211	0	284	-1	-1	213	321	21.2	24		110	0	0	0		0	0	0	0	0
212	1	45	107	-1	450	350	23.6	29	ABplppppap	177	73	0	0		0	0	0	0	0
213	1	256	158	-1	438	435	14.5	31	ABplappaap	275	178	0	0		0	0	0	0	0
214	1	370	219	-1	502	123	19.7	30	ABprappaap	262	-311	0	0		0	0	0	0	0
215	1	50	68	-1	227	357	25.4	30	ABalppapap	305	-30	0	0		0	0	0	0	0
216	1	329	167	-1	106	284	12.2	26	ABalapaaaa	204	0	0	0		0	0	0	0	0
217	1	3	46	-1	149	181	23.6	31	ABalaapaap	283	379	0	0		0	0	0	0	0
218	1	346	8	-1	411	162	5.5	30	ABarpppapa	293	326	0	0		0	0	0	0	0
219	1	292	340	-1	187	297	21.5	25	ABalpaaaaap	203	-812	0	0		0	0	0	0	0
220	1	363	85	-1	328	196	23.5	28	ABarappapap	203	164	0	0		0	0	0	0	0
221	1	360	302	-1	177	352	21.3	31	ABalppappa	311	174	0	0		0	0	0	0	0
222	1	347	154	-1	124	335	14.6	29	ABalapaapa	248	107	0	0		0	0	0	0	0
223	1	299	113	-1	182	306	24.5	26	ABalpapaaaa	91	0	0	0		0	0	0	0	0
224	1	348	332	-1	469	162	7.8	28	ABarpppapp	213	0	0	0		0	0	0	0	0
225	1	111	116	-1	364	166	13.0	29	Dpaap	-183	0	0	0		0	0	0	0	0
226	1	57	272	-1	432	175	19.4	31	MSpapppa	306	109	0	0		0	0	0	0	0
227	1	204	21	-1	131	184	8.1	30	ABalappapp	262	75	0	0		0	0	0	0	0
228	1	135	141	-1	135	347	11.7	29	ABalapaapp	-60	0	0	0		0	0	0	0	0
229	1	21	41	-1	366	408	8.2	25	ABplapaapa	249	-636	0	0		0	0	0	0	0
230	0	405	-1	-1	335	291	24.6	29		289	-77	0	0		0	0	0	0	0
231	1	203	52	-1	154	203	10.7	26	ABalapppapa	186	0	0	0		0	0	0	0	0
232	1	394	431	-1	137	236	12.8	31	MSaaaaaa	140	0	0	0		0	0	0	0	0
233	1	406	204	-1	523	308	13.6	32	Eplpa	323	176	0	0		0	0	0	0	0
234	1	189	31	-1	306	306	4.7	27	ABplaaaapp	273	986	0	0		0	0	0	0	0
235	1	55	139	-1	413	131	22.4	33	ABprppapaa	112	0	0	0		0	0	0	0	0
236	1	95	255	-1	373	238	16.4	26	MSpapaapp	474	0	0	0		0	0	0	0	0
237	1	196	39	-1	340	126	21.4	30	ABprpapapp	148	0	0	0		0	0	0	0	0
238	1	248	224	-1	221	201	4.8	26	ABarpaaaap	266	349	0	0		0	0	0	0	0
239	1	188	243	-1	181	386	10.7	27	ABalpppappp	236	865	0	0		0	0	0	0	0
240	1	358	60	-1	137	179	12.4	31	ABalappapa	282	117	0	0		0	0	0	0	0
241	1	349	92	-1	354	170	6.1	24	ABarpppaaa	200	862	0	0		0	0	0	0	0
242	1	161	226	-1	348	312	19.1	29	MSaapapp	276	53	0	0		0	0	0	0	0
243	1	337	319	-1	214	235	20.2	30	ABarapaapa	305	834	0	0		0	0	0	0	0
244	1	333	372	-1	221	410	13.0	28	ABplpaapap	346	0	0	0		0	0	0	0	0
245	0	-1	-1	-1	399	174	24.9	28		281	757	0	0		0	0	0	0	0
246	1	146	216	-1	457	150	13.4	30	Dppap	-377	0	0	0		0	0	0	0	0
247	1	142	256	-1	201	363	19.1	31	ABplpaaaaa	313	157	0	0		0	0	0	0	0
248	1	237	164	-1	531	138	16.3	29	ABprappapa	292	43	0	0		0	0	0	0	0
249	1	139	408	-1	570	161	17.6	29	ABprapapap	252	119	0	0		0	0	0	0	0
250	1	282	307	-1	187	176	9.0	24	ABalappppap	194	152	0	0		0	0	0	0	0
251	1	231	172	-1	439	182	9.7	29	Dpppa	-33	0	0	0		0	0	0	0	0
252	1	282	206	-1	170	173	10.6	26	ABalappppaa	136	0	0	0		0	0	0	0	0
253	1	325	34	-1	445	110	15.7	30	ABpraapppp	286	135	0	0		0	0	0	0	0
254	1	179	106	-1	251	279	10.4	26	MSaaapapa	251	-783	0	0		0	0	0	0	0
255	1	2	176	-1	456	409	9.4	29	ABplappapa	283	-1154	0	0		0	0	0	0	0
256	1	312	227	-1	376	130	10.3	30	ABprapaaaa	177	0	0	0		0	0	0	0	0
257	1	390	291	-1	177	234	21.4	33	ABaraaaaap	277	173	0	0		0	0	0	0	0
258	1	276	286	-1	257	173	5.5	27	ABarpapapa	252	-511	0	0		0	0	0	0	0
259	1	180	346	-1	594	185	17.2	29	ABprapappa	170	0	0	0		0	0	0	0	0
260	1	155	338	-1	347	341	10.8	26	Daaap	190	602	0	0		0	0	0	0	0
261	0	310	-1	-1	260	200	19.6	26		203	262	0	0		0	0	0	0	0
262	1	250	354	-1	286	100	14.2	28	ABpraaapppp	269	271	0	0		0	0	0	0	0
263	1	408	371	-1	598	253	22.6	31	ABprappppp	334	0	0	0		0	0	0	0	0
264	1	332	312	-1	385	180	8.5	28	MSpppppp	-78	0	0	0		0	0	0	0	0
265	1	308	133	-1	121	262	9.6	29	ABalappaap	267	-313	0	0		0	0	0	0	0
266	1	184	395	-1	310	365	17.0	24	MSappapa	198	17	0	0		0	0	0	0	0
267	1	301	342	-1	430	175	14.2	29	Dpapp	229	-509	0	0		0	0	0	0	0
268	1	319	43	-1	456	135	22.1	31	ABprppapap	307	-1001	0	0		0	0	0	0	0
269	1	80	364	-1	349	423	19.4	32	ABplppapaa	223	156	0	0		0	0	0	0	0
270	1	68	134	-1	397	386	11.5	26	Dapap	359	0	0	0		0	0	0	0	0
271	1	400	32	-1	568	251	19.5	31	Cppppa	286	-69	0	0		0	0	0	0	0
272	1	245	210	234	145	227	8.3	27	ABalapppaa	246	1036	0	0		0	0	0	0	0
273	1	164	357	-1	244	297	22.8	26	ABalpappapa	259	557	0	0		0	0	0	0	0
274	1	64	254	-1	271	315	8.2	27	MSapappp	392	0	0	0		0	0	0	0	0
275	1	275	124	-1	348	320	4.6	27	ABarppaaaa	248	532	0	0		0	0	0	0	0
276	1	30	269	-1	274	143	6.8	25	ABarpappaa	27	0	0	0		0	0	0	0	0
277	1	222	30	-1	288	375	24.2	32	ABalpapapp	226	1345	0	0		0	0	0	0	0
278	1	122	299	-1	106	206	17.1	30	ABalaaapar	307	113	0	0		0	0	0	0	0
279	1	200	285	-1	256	190	24.8	27	ABarapppapp	193	1177	0	0		0	0	0	0	0
280	1	120	222	-1	265	420	16.0	26	ABplpaapppp	192	82	0	0		0	0	0	0	0
281	1	293	45	-1	187	400	14.4	26	ABalpppapad	214	56	0	0		0	0	0	0	0
282	1	69	265	-1	240	379	8.2	28	ABplaapappp	91	0	0	0		0	0	0	0	0
283	1	159	225	-1	511	414	16.3	28	ABplapappa	213	0	0	0		0	0	0	0	0
284	1	301	195	-1	388	164	13.7	28	Dpapa	426	0	0	0		0	0	0	0	0
285	1	39	197	-1	426	288	22.2	29	MSpappap	255	-339	0	0		0	0	0	0	0
286	1	13	268	-1	204	161	8.2	31	ABalappppp	253	229	0	0		0	0	0	0	0
287	1	43	316	-1	141	302	16.5	28	MSapaaaa	205	-709	0	0		0	0	0	0	0
288	1	246	409	-1	282	217	18.4	25	ABarapaappp	229	118	0	0		0	0	0	0	0
289	1	272	157	-1	283	347	21.1	27	ABplpapaaa	256	-235	0	0		0	0	0	0	0
290	1	373	345	-1	461	232	24.6	30	ABprppppaa	254	-194	0	0		0	0	0	0	0
291	1	356	252	-1	216	352	6.9	26	ABplaapaapp	180	784	0	0		0	0	0	0	0
292	1	75	97	-1	217	149	13.6	31	ABpraapapa	228	0	0	0		0	0	0	0	0
293	1	392	290	-1	138	365	15.2	28	ABalpppaap	-9	0	0	0		0	0	0	0	0
294	1	4	36	-1	182	149	20.2	30	ABpraaaaaa	273	157	0	0		0	0	0	0	0
295	1	99	6	-1	220	410	15.5	26	ABplpaapppa	220	-484	0	0		0	0	0	0	0
296	1	66	132	-1	330	359	7.0	27	ABplapaaaa	267	-86	0	0		0	0	0	0	0
297	1	91	383	-1	603	292	16.4	32	Cpapaa	306	-1758	0	0		0	0	0	0	0
298	1	84	65	-1	303	114	17.1	25	ABprpaapppa	187	-191	0	0		0	0	0	0	0
299	1	167	16	-1	238	279	25.5	33	ABalpapaap	11	0	0	0		0	0	0	0	0
300	1	387	155	-1	283	179	17.4	28	MSppapap	328	0	0	0		0	0	0	0	0
301	1	290	273	-1	303	249	17.3	30	ABaraapppp	282	-819	0	0		0	0	0	0	0
302	1	9	90	-1	231	284	15.4	27	ABaraapapaa	263	0	0	0		0	0	0	0	0
303	1	56	416	-1	385	171	18.4	29	MSpppapp	37	0	0	0		0	0	0	0	0
304	1	151	245	-1	324	355	22.7	27	ABplpapapa	265	-250	0	0		0	0	0	0	0
305	1	182	7	-1	348	380	9.2	29	ABplapaaap	45	0	0	0		0	0	0	0	0
306	1	317	229	-1	579	330	24.2	30	Cpappv	291	-477	0	0		0	0	0	0	0
307	1	298	71	-1	219	317	24.7	26	ABalpapaaap	386	0	0	0		0	0	0	0	0
308	1	268	20	-1	256	417	12.1	25	ABplaappaa	238	385	0	0		0	0	0	0	0
309	1	267	317	-1	538	299	7.2	30	Caaapa	275	-784	0	0		0	0	0	0	0
310	1	344	389	-1	304	141	19.3	28	ABprpapapa	280	-631	0	0		0	0	0	0	0
311	1	118	153	-1	197	285	4.5	31	ABplaaaaaa	309	-495	0	0		0	0	0	0	0
312	1	369	311	-1	382	354	11.3	32	Daap	415	0	0	0		0	0	0	0	0
313	1	302	405	-1	389	286	13.9	30	Earpa	443	0	0	0		0	0	0	0	0
314	1	384	72	-1	308	268	23.5	25	ABarapapapp	392	0	0	0		0	0	0	0	0
315	1	241	213	-1	440	340	5.0	27	ABarppaapp	334	0	0	0		0	0	0	0	0
316	1	200	418	-1	212	201	25.4	29	ABarapppapa	198	475	0	0		0	0	0	0	0
317	1	35	355	-1	402	234	11.5	31	Ealap	312	-759	0	0		0	0	0	0	0
318	1	229	171	-1	394	307	24.8	28	ABplpapppa	277	-499	0	0		0	0	0	0	0
319	1	79	40	-1	469	362	10.9	30	Cappaa	284	578	0	0		0	0	0	0	0
320	1	112	102	-1	261	228	5.8	25	ABarpaaapp	238	-607	0	0		0	0	0	0	0
321	0	269	-1	-1	527	202	26.8	23		181	-530	0	0		0	0	0	0	0
322	1	65	76	-1	166	337	16.6	25	ABalppppaav	229	640	0	0		0	0	0	0	0
323	1	147	415	-1	221	243	25.2	27	ABarapaaap	278	-467	0	0		0	0	0	0	0
324	1	1	63	-1	483	429	18.4	31	ABplapapap	287	1822	0	0		0	0	0	0	0
325	1	108	177	-1	104	312	13.7	28	ABalapaaap	232	1136	0	0		0	0	0	0	0
326	1	70	279	-1	297	290	12.2	26	MSaaapapp	152	0	0	0		0	0	0	0	0
327	1	271	392	-1	216	142	6.4	27	ABarpapaaa	276	686	0	0		0	0	0	0	0
328	1	407	111	-1	220	231	14.4	27	ABaraappapa	143	0	0	0		0	0	0	0	0
329	1	101	399	-1	450	366	18.5	29	Capaap	277	1039	0	0		0	0	0	0	0
330	1	201	363	-1	390	216	25.3	33	ABprpappap	333	-621	0	0		0	0	0	0	0
331	0	131	-1	-1	124	300	10.4	23		-166	0	0	0		0	0	0	0	0
332	1	342	384	-1	307	161	25.0	27	ABprpaaaapa	201	-523	0	0		0	0	0	0	0
333	1	166	251	-1	354	274	16.8	28	MSaapapa	250	267	0	0		0	0	0	0	0
334	1	157	333	-1	471	315	23.2	30	ABplpppppa	301	417	0	0		0	0	0	0	0
335	1	173	9	-1	315	209	11.2	27	MSpaaappp	230	434	0	0		0	0	0	0	0
336	1	314	419	-1	230	293	5.4	29	ABplaaaaapp	291	160	0	0		0	0	0	0	0
337	0	93	-1	-1	308	252	12.1	23		211	262	0	0		0	0	0	0	0
338	1	285	220	-1	237	377	12.9	25	ABalpppppap	159	-535	0	0		0	0	0	0	0
339	1	307	94	-1	333	223	16.4	26	MSpapaapa	259	679	0	0		0	0	0	0	0
340	1	7	152	-1	373	272	19.5	31	MSpapapp	286	-216	0	0		0	0	0	0	0
341	1	313	394	-1	312	236	20.7	25	MSpapaaaa	75	0	0	0		0	0	0	0	0
342	1	106	382	-1	318	308	17.7	27	MSaapaaap	229	161	0	0		0	0	0	0	0
343	1	399	170	-1	180	215	17.7	29	ABaraaapapa	295	406	0	0		0	0	0	0	0
344	1	266	77	-1	175	252	15.0	26	ABaraapaapa	88	0	0	0		0	0	0	0	0
345	1	230	81	-1	491	382	8.2	28	ABarppappa	-438	0	0	0		0	0	0	0	0
346	1	213	147	-1	310	343	5.0	27	ABplaaappp	112	0	0	0		0	0	0	0	0
347	1	239	53	-1	462	425	15.8	30	ABplappapp	164	0	0	0		0	0	0	0	0
348	1	274	122	-1	260	226	13.7	24	ABaraappapp	137	0	0	0		0	0	0	0	0
349	1	404	370	-1	313	112	9.4	30	ABarpapppa	151	0	0	0		0	0	0	0	0
350	1	291	275	-1	276	132	18.8	23	ABprpaapaa	205	866	0	0		0	0	0	0	0
351	1	255	247	283	256	399	19.3	31	ABplpaaapp	197	718	0	0		0	0	0	0	0
352	1	293	35	-1	168	379	17.7	25	ABalpppapav	202	400	0	0		0	0	0	0	0
353	1	270	337	-1	372	397	22.1	29	ABplppappa	244	-87	0	0		0	0	0	0	0
354	1	145	236	-1	287	233	8.3	28	MSpaaapa	563	0	0	0		0	0	0	0	0
355	1	186	50	-1	154	171	17.7	29	ABalaapppa	295	-630	0	0		0	0	0	0	0
356	1	280	91	-1	238	185	17.3	27	MSppapaa	267	680	0	0		0	0	0	0	0
357	1	144	263	-1	471	174	15.9	32	Cppaaa	317	557	0	0		0	0	0	0	0
358	1	251	69	-1	260	123	8.5	30	ABarpappap	278	576	0	0		0	0	0	0	0
359	1	215	125	-1	284	400	17.7	27	ABplppaaaaa	145	0	0	0		0	0	0	0	0
360	1	350	353	-1	309	220	25.2	29	ABarappaap	233	-113	0	0		0	0	0	0	0
361	1	73	190	-1	150	140	19.3	28	ABalaappap	235	413	0	0		0	0	0	0	0
362	1	197	343	-1	194	276	23.9	27	ABalpaaaap	226	-256	0	0		0	0	0	0	0
363	1	87	96	-1	242	119	18.1	31	ABpraaapap	142	0	0	0		0	0	0	0	0
364	1	103	123	-1	339	167	25.5	30	ABarappapp	477	0	0	0		0	0	0	0	0
365	1	177	165	-1	603	230	16.7	30	ABprapappp	296	730	0	0		0	0	0	0	0
366	1	279	406	-1	334	365	17.8	27	MSappapp	244	1127	0	0		0	0	0	0	0
367	1	126	328	-1	318	162	5.4	27	ABarpapapp	-71	0	0	0		0	0	0	0	0
368	1	107	320	-1	324	409	22.4	27	ABplpaaaapp	272	945	0	0		0	0	0	0	0
369	1	377	99	-1	410	377	20.6	28	MSaapppp	70	0	0	0		0	0	0	0	0
370	1	391	257	-1	410	231	15.1	33	Ealpa	328	-399	0	0		0	0	0	0	0
371	1	152	348	-1	231	199	9.4	29	MSpaaaaa	292	54	0	0		0	0	0	0	0
372	1	354	404	-1	438	190	25.4	31	ABprppaapp	290	-197	0	0		0	0	0	0	0
373	1	365	358	-1	266	224	24.5	32	ABarappaaa	238	76	0	0		0	0	0	0	0
374	1	216	208	-1	480	115	14.1	29	ABprapaapp	278	-100	0	0		0	0	0	0	0
375	1	82	237	-1	124	306	21.6	26	ABalpaapppa	267	249	0	0		0	0	0	0	0
376	1	190	426	-1	136	346	20.5	32	ABalppaaap	320	-99	0	0		0	0	0	0	0
377	1	321	287	-1	485	361	19.2	31	Capapp	297	-551	0	0		0	0	0	0	0
378	1	181	230	-1	601	215	21.1	28	ABprappppa	286	927	0	0		0	0	0	0	0
379	1	92	187	-1	336	328	24.5	28	ABplpappaap	215	102	0	0		0	0	0	0	0
380	1	121	57	-1	440	400	22.4	33	ABplppappp	151	0	0	0		0	0	0	0	0
381	1	273	180	-1	208	184	15.3	25	MSppaaap	232	1130	0	0		0	0	0	0	0
382	1	217	191	-1	365	365	18.8	29	MSaapppa	212	0	0	0		0	0	0	0	0
383	1	48	378	-1	522	374	21.5	31	ABplapppap	-73	0	0	0		0	0	0	0	0
384	1	154	218	-1	520	231	20.8	31	Cppapp	285	134	0	0		0	0	0	0	0
385	0	25	-1	-1	497	266	5.0	23		168	337	0	0		0	0	0	0	0
386	1	385	387	-1	344	112	18.6	26	ABprpaapppp	210	1450	0	0		0	0	0	0	0
387	1	158	112	-1	362	290	22.5	27	MSaappaa	219	146	0	0		0	0	0	0	0
388	1	90	347	-1	220	156	20.4	30	ABpraaapaa	169	0	0	0		0	0	0	0	0
389	1	117	388	-1	281	166	10.5	28	MSppappp	86	0	0	0		0	0	0	0	0
390	1	25	356	-1	497	246	5.4	33	Caaaa	261	1037	0	0		0	0	0	0	0
391	1	277	205	-1	176	164	15.9	25	ABalaappppa	197	1237	0	0		0	0	0	0	0
392	1	143	144	-1	162	284	5.7	30	ABplaapaaa	218	0	0	0		0	0	0	0	0
393	1	210	240	-1	337	256	19.7	27	MSpapaaap	211	0	0	0		0	0	0	0	0
394	1	247	277	-1	526	184	13.5	31	Cpppaa	-60	0	0	0		0	0	0	0	0
395	1	379	300	-1	465	223	5.2	31	Cpaaap	274	138	0	0		0	0	0	0	0
396	1	311	84	-1	265	366	5.7	29	ABplaaapap	279	161	0	0		0	0	0	0	0
397	1	49	79	-1	384	322	7.6	27	MSappppp	250	-646	0	0		0	0	0	0	0
398	1	105	138	-1	557	381	17.0	29	ABplapappp	63	0	0	0		0	0	0	0	0
399	1	412	350	-1	292	373	20.6	25	ABplpapaap	203	644	0	0		0	0	0	0	0
400	1	351	301	-1	489	194	24.4	30	ABprpppaaa	242	308	0	0		0	0	0	0	0
401	1	393	100	-1	392	424	20.2	31	ABplppapap	287	-964	0	0		0	0	0	0	0
402	1	355	398	-1	361	199	19.1	28	MSpppaaa	202	-330	0	0		0	0	0	0	0
403	1	102	310	-1	402	322	4.5	27	ABarppaapa	194	-470	0	0		0	0	0	0	0
404	1	380	135	-1	531	249	6.4	31	Cpaapa	99	0	0	0		0	0	0	0	0
405	1	26	246	-1	537	353	16.2	32	Capppa	256	975	0	0		0	0	0	0	0
406	1	238	420	-1	325	190	19.3	27	MSppaapp	329	0	0	0		0	0	0	0	0
407	1	86	376	-1	438	246	11.1	31	Epraa	312	-539	0	0		0	0	0	0	0
408	1	175	270	-1	422	355	25.0	25	ABplppppaa	229	-487	0	0		0	0	0	0	0
409	1	40	115	-1	147	196	15.4	27	MSppaaaa	73	0	0	0		0	0	0	0	0
410	1	398	365	-1	263	248	22.6	26	ABarapapaap	131	0	0	0		0	0	0	0	0
411	1	264	137	-1	250	320	11.0	26	MSapappa	244	-633	0	0		0	0	0	0	0
412	1	8	295	-1	390	377	24.8	31	ABplppaapp	274	357	0	0		0	0	0	0	0
413	1	67	51	-1	368	236	18.9	28	MSpapapa	283	23	0	0		0	0	0	0	0
414	0	296	-1	-1	180	138	22.7	23		195	0	0	0		0	0	0	0	0
415	1	11	305	-1	344	127	23.6	31	ABprpaaaapp	24	0	0	0		0	0	0	0	0
416	1	261	417	-1	225	311	17.2	22	ABalpaaapp	101	0	0	0		0	0	0	0	0
417	1	252	121	-1	197	241	23.2	23	ABarapaaaa	68	0	0	0		0	0	0	0	0
418	1	416	267	-1	403	174	22.4	25	ABprppaapa	228	0	0	0		0	0	0	0	0
419	1	185	207	-1	243	250	19.7	23	ABarapaappa	205	-1443	0	0		0	0	0	0	0
420	1	410	313	-1	484	353	25.1	27	ABplpppapaa	268	119	0	0		0	0	0	0	0
421	0	54	-1	-1	418	428	3.7	28		258	-140	0	0		0	0	0	0	0
422	1	330	422	-1	194	362	10.8	23	ABalppppapp	357	0	0	0		0	0	0	0	0
423	1	339	367	-1	501	319	24.6	28	ABplpppapap	286	346	0	0		0	0	0	0	0
424	0	415	-1	-1	523	219	23.0	27		182	-1218	0	0		0	0	0	0	0
425	1	417	429	-1	441	295	25.0	26	ABplpapppp	176	274	0	0		0	0	0	0	0
426	1	418	430	-1	437	383	24.0	27	ABplpppaaa	331	0	0	0		0	0	0	0	0
427	1	419	432	-1	292	314	25.0	27	ABplpappaaa	238	-183	0	0		0	0	0	0	0
428	1	12	433	-1	282	179	23.0	27	ABarapppppp	232	440	0	0		0	0	0	0	0
429	1	415	435	-1	523	227	24.0	27	ABprpppapaa	182	-1218	0	0		0	0	0	0	0
430	1	420	436	-1	508	274	24.0	27	ABprpppapap	0	0	0	0		0	0	0	0	0
431	1	421	437	-1	292	232	23.0	26	ABarapapppa	258	1490	0	0		0	0	0	0	0
432	0	-1	-1	-1	343	258	24.5	28		210	-1271	0	0		0	0	0	0	0
