# Supplementary material for: The AP-2 Transcription Factor APTF-2 Is Required for Neuroblast and Epidermal Morphogenesis in Caenorhabditis elegans Embryogenesis
Source: PLoS Genet. 2016 May 13;12(5):e1006048. doi: 10.1371/journal.pgen.1006048 (PMC4866721; doi:10.1371/journal.pgen.1006048)
Supplement: S5 Text — (ZIP) [file pgen.1006048.s033.zip › nuclei/t164-nuclei]

1	1	128	74	-1	123	233	22.1	31	ABalaaaarr	268	-193	0	0		0	0	0	0	0
2	1	177	87	-1	348	286	14.1	28	MSaapaapp	237	111	0	0		0	0	0	0	0
3	1	79	338	-1	194	299	18.6	30	ABalpaaapa	95	0	0	0		0	0	0	0	0
4	1	149	194	-1	165	216	23.7	29	ABaraaappp	260	300	0	0		0	0	0	0	0
5	1	29	39	-1	254	302	14.3	27	ABaraapapap	213	-173	0	0		0	0	0	0	0
6	1	295	419	-1	224	415	16.2	25	ABplpaapppa	224	0	0	0		0	0	0	0	0
7	1	305	27	-1	345	377	9.2	29	ABplapaaap	46	0	0	0		0	0	0	0	0
8	1	218	160	-1	406	163	5.5	30	ABarpppapa	292	1012	0	0		0	0	0	0	0
9	1	335	66	-1	312	207	11.1	27	MSpaaappp	443	0	0	0		0	0	0	0	0
10	1	131	263	-1	269	291	19.8	26	ABalpappppa	229	187	0	0		0	0	0	0	0
11	1	156	111	-1	469	243	16.5	33	Ealpp	330	-855	0	0		0	0	0	0	0
12	1	91	224	-1	279	274	9.2	24	MSaaaappa	198	175	0	0		0	0	0	0	0
13	1	10	103	-1	209	150	17.8	28	ABpraaaaap	229	0	0	0		0	0	0	0	0
14	1	181	185	-1	351	346	14.5	29	MSappaap	213	549	0	0		0	0	0	0	0
15	1	144	387	-1	510	324	21.7	33	Capppp	335	-195	0	0		0	0	0	0	0
16	1	299	98	-1	241	276	25.4	33	ABalpapaap	286	0	0	0		0	0	0	0	0
17	1	148	93	-1	245	316	19.1	33	ABalpapppa	135	0	0	0		0	0	0	0	0
18	1	9	403	-1	558	226	15.9	30	Cpppap	248	-1366	0	0		0	0	0	0	0
19	1	159	3	-1	268	258	12.1	26	MSpaapaa	-102	0	0	0		0	0	0	0	0
20	1	308	44	-1	256	419	12.3	24	ABplaappaa	290	0	0	0		0	0	0	0	0
21	1	227	279	-1	130	186	8.4	29	ABalappapp	285	262	0	0		0	0	0	0	0
22	1	21	261	-1	400	280	9.8	31	Earap	316	799	0	0		0	0	0	0	0
23	1	13	54	-1	254	261	8.3	25	MSaaaapap	170	0	0	0		0	0	0	0	0
24	1	36	208	-1	411	133	11.2	30	ABprapaaap	-69	0	0	0		0	0	0	0	0
25	1	104	321	-1	194	210	7.2	23	ABalapppapp	210	96	0	0		0	0	0	0	0
26	1	190	232	-1	567	202	21.5	28	ABprapppaa	273	186	0	0		0	0	0	0	0
27	1	87	86	-1	178	121	14.3	26	ABalaappppp	198	-659	0	0		0	0	0	0	0
28	1	205	30	-1	298	352	12.9	27	MSapppaa	-92	0	0	0		0	0	0	0	0
29	0	337	-1	-1	307	252	11.9	24		-310	0	0	0		0	0	0	0	0
30	1	277	174	392	296	375	24.0	29	ABalpapapp	97	0	0	0		0	0	0	0	0
31	1	234	101	-1	307	303	4.8	27	ABplaaaapp	269	21	0	0		0	0	0	0	0
32	1	271	229	-1	568	252	18.8	30	Cppppa	266	253	0	0		0	0	0	0	0
33	1	3	148	-1	221	280	21.3	29	ABalpappaa	131	0	0	0		0	0	0	0	0
34	1	253	96	-1	444	108	15.4	30	ABpraapppp	145	0	0	0		0	0	0	0	0
35	1	352	100	-1	166	380	18.1	26	ABalpppapav	125	0	0	0		0	0	0	0	0
36	1	294	143	-1	181	145	20.1	29	ABpraaaaaa	-60	0	0	0		0	0	0	0	0
37	1	167	61	-1	149	288	8.9	30	ABalapapap	259	868	0	0		0	0	0	0	0
38	1	41	398	-1	422	383	14.8	30	Capaaa	271	-115	0	0		0	0	0	0	0
39	1	237	78	-1	336	126	21.4	29	ABprpapapp	225	-469	0	0		0	0	0	0	0
40	1	319	341	-1	474	363	10.7	31	Cappaa	-41	0	0	0		0	0	0	0	0
41	1	229	115	-1	367	408	8.1	26	ABplapaapa	220	330	0	0		0	0	0	0	0
42	1	172	378	-1	191	179	21.9	30	ABarappppa	471	0	0	0		0	0	0	0	0
43	1	268	300	-1	460	136	21.9	31	ABprppapap	289	233	0	0		0	0	0	0	0
44	1	14	12	-1	414	104	12.9	25	ABprapaapa	211	-841	0	0		0	0	0	0	0
45	1	281	259	-1	189	400	14.3	25	ABalpppapad	221	97	0	0		0	0	0	0	0
46	1	217	312	-1	151	181	23.5	31	ABalaapaap	271	59	0	0		0	0	0	0	0
47	1	143	133	-1	270	281	16.1	24	ABaraapappa	114	0	0	0		0	0	0	0	0
48	1	198	251	-1	128	167	16.5	29	ABalaaappr	159	0	0	0		0	0	0	0	0
49	1	124	183	-1	279	125	21.7	29	ABprpaaapa	115	0	0	0		0	0	0	0	0
50	1	355	323	-1	156	171	17.7	28	ABalaapppa	185	0	0	0		0	0	0	0	0
51	1	413	184	-1	364	233	18.6	29	MSpapapa	275	287	0	0		0	0	0	0	0
52	1	231	190	-1	157	211	10.2	25	ABalapppapa	247	1772	0	0		0	0	0	0	0
53	1	347	21	-1	465	424	15.5	30	ABplappapp	283	778	0	0		0	0	0	0	0
54	1	94	69	-1	295	287	15.5	26	ABaraapappp	148	0	0	0		0	0	0	0	0
55	1	150	46	-1	255	183	14.4	28	MSppappa	235	349	0	0		0	0	0	0	0
56	1	103	110	-1	189	217	12.0	31	ABaraappaa	-105	0	0	0		0	0	0	0	0
57	1	380	365	-1	442	396	22.5	32	ABplppappp	224	0	0	0		0	0	0	0	0
58	1	120	165	-1	177	248	9.7	27	MSaaaaapa	273	193	0	0		0	0	0	0	0
59	1	114	107	-1	541	321	25.4	29	ABplpppppp	272	-83	0	0		0	0	0	0	0
60	1	240	408	-1	133	188	12.5	30	ABalappapa	-178	0	0	0		0	0	0	0	0
61	1	65	266	-1	211	115	18.5	31	ABpraaaapa	13	0	0	0		0	0	0	0	0
62	1	69	79	-1	280	177	25.3	33	ABarappapaa	333	916	0	0		0	0	0	0	0
63	1	324	102	-1	484	429	18.4	32	ABplapapap	259	-678	0	0		0	0	0	0	0
64	1	58	51	-1	303	336	10.1	26	MSapppap	-328	0	0	0		0	0	0	0	0
65	1	298	292	-1	299	117	17.5	24	ABprpaapppa	181	121	0	0		0	0	0	0	0
66	1	200	149	-1	334	239	9.6	27	MSaaappp	387	0	0	0		0	0	0	0	0
67	1	31	38	-1	341	380	21.4	28	ABplppaapa	251	257	0	0		0	0	0	0	0
68	1	215	289	-1	233	355	24.7	31	ABalppapap	226	158	0	0		0	0	0	0	0
69	1	358	357	-1	258	122	8.5	31	ABarpappap	302	621	0	0		0	0	0	0	0
70	1	2	196	-1	303	151	16.3	29	MSppppaa	255	1047	0	0		0	0	0	0	0
71	1	307	226	-1	223	316	24.8	27	ABalpapaaap	227	684	0	0		0	0	0	0	0
72	1	314	76	-1	306	262	23.6	25	ABarapapapp	231	-20	0	0		0	0	0	0	0
73	0	6	-1	-1	180	206	14.8	24		211	658	0	0		0	0	0	0	0
74	1	188	48	-1	225	226	6.8	23	MSaaaapaa	225	342	0	0		0	0	0	0	0
75	1	138	354	-1	368	335	24.7	28	ABplpapapp	275	10	0	0		0	0	0	0	0
76	1	322	297	-1	168	337	16.7	25	ABalppppaav	202	373	0	0		0	0	0	0	0
77	1	344	244	-1	176	254	14.9	24	ABaraapaapa	55	0	0	0		0	0	0	0	0
78	1	18	80	-1	530	409	20.0	28	ABplappppa	-294	0	0	0		0	0	0	0	0
79	1	397	129	-1	383	325	7.6	27	MSappppp	275	-1044	0	0		0	0	0	0	0
80	1	182	62	-1	285	321	17.9	25	MSaapaaaa	327	0	0	0		0	0	0	0	0
81	1	345	112	-1	491	381	8.0	29	ABarppappa	454	0	0	0		0	0	0	0	0
82	1	26	278	-1	165	252	24.2	29	ABaraaappa	25	0	0	0		0	0	0	0	0
83	1	68	152	-1	328	419	12.4	29	ABplaapppa	261	-447	0	0		0	0	0	0	0
84	1	396	252	-1	264	370	5.8	29	ABplaaapap	259	157	0	0		0	0	0	0	0
85	1	220	1	-1	326	195	24.4	26	ABarappapap	178	548	0	0		0	0	0	0	0
86	1	40	429	-1	283	227	20.3	34	ABarapappa	363	-299	0	0		0	0	0	0	0
87	1	186	145	-1	251	137	15.6	32	ABpraaappa	-170	0	0	0		0	0	0	0	0
88	1	1	245	-1	501	170	24.1	33	ABprppappp	306	-31	0	0		0	0	0	0	0
89	1	121	409	-1	486	299	13.6	31	Eplap	319	-360	0	0		0	0	0	0	0
90	1	302	237	-1	233	285	14.9	26	ABaraapapaa	235	135	0	0		0	0	0	0	0
91	1	356	359	-1	241	185	17.5	26	MSppapaa	264	-62	0	0		0	0	0	0	0
92	1	241	269	-1	347	172	6.3	24	ABarpppaaa	234	311	0	0		0	0	0	0	0
93	1	185	250	-1	279	358	16.9	28	MSapaapp	262	86	0	0		0	0	0	0	0
94	1	339	401	-1	335	225	16.3	25	MSpapaapa	242	514	0	0		0	0	0	0	0
95	1	46	255	-1	504	223	24.4	26	ABprppppapa	188	587	0	0		0	0	0	0	0
96	1	363	151	-1	244	118	18.2	30	ABpraaapap	467	0	0	0		0	0	0	0	0
97	1	292	204	-1	218	149	13.6	31	ABpraapapa	170	0	0	0		0	0	0	0	0
98	1	113	147	-1	408	424	10.4	28	ABplapaapp	289	0	0	0		0	0	0	0	0
99	1	369	207	-1	413	375	20.9	30	MSaapppp	411	0	0	0		0	0	0	0	0
100	1	401	241	-1	397	424	20.3	31	ABplppapap	623	0	0	0		0	0	0	0	0
101	1	63	386	-1	235	160	7.6	28	ABarpapaap	287	254	0	0		0	0	0	0	0
102	1	320	2	-1	260	229	5.8	25	ABarpaaapp	219	321	0	0		0	0	0	0	0
103	1	151	220	-1	456	375	15.3	29	Capapa	292	804	0	0		0	0	0	0	0
104	1	112	234	-1	164	235	19.0	33	ABaraaapaa	167	0	0	0		0	0	0	0	0
105	1	60	416	-1	203	136	10.2	27	ABpraapaapp	200	496	0	0		0	0	0	0	0
106	1	254	150	-1	251	282	10.2	25	MSaaapapa	168	0	0	0		0	0	0	0	0
107	1	212	376	-1	456	346	24.4	28	ABplppppap	258	127	0	0		0	0	0	0	0
108	1	117	405	-1	295	424	13.2	30	ABplaappap	130	0	0	0		0	0	0	0	0
109	1	78	342	-1	501	194	10.1	29	Dpppp	231	0	0	0		0	0	0	0	0
110	1	184	33	-1	495	368	14.9	31	Cappap	-25	0	0	0		0	0	0	0	0
111	1	328	141	-1	221	230	14.2	27	ABaraappapa	144	0	0	0		0	0	0	0	0
112	1	387	37	-1	358	285	22.4	26	MSaappaa	226	-751	0	0		0	0	0	0	0
113	1	223	366	-1	184	307	24.8	25	ABalpapaaaa	396	0	0	0		0	0	0	0	0
114	1	152	212	-1	404	428	15.5	29	ABplappaaa	259	-3	0	0		0	0	0	0	0
115	1	409	420	-1	147	197	15.9	26	MSppaaaa	68	0	0	0		0	0	0	0	0
116	1	225	356	-1	362	165	12.6	27	Dpaap	233	816	0	0		0	0	0	0	0
117	1	125	339	-1	210	271	9.8	28	MSaaapaaa	119	0	0	0		0	0	0	0	0
118	1	147	284	-1	156	290	22.5	25	ABalpaaaaaa	198	-145	0	0		0	0	0	0	0
119	0	102	-1	-1	145	164	20.4	24		247	0	0	0		0	0	0	0	0
120	1	98	324	-1	227	243	22.8	28	ABarapapaaa	229	176	0	0		0	0	0	0	0
121	1	417	400	-1	197	238	23.0	23	ABarapaaaa	211	521	0	0		0	0	0	0	0
122	1	348	201	-1	261	222	13.6	25	ABaraappapp	-33	0	0	0		0	0	0	0	0
123	1	364	424	-1	347	167	25.6	31	ABarappapp	280	161	0	0		0	0	0	0	0
124	1	275	32	-1	350	322	4.7	26	ABarppaaaa	262	526	0	0		0	0	0	0	0
125	1	359	399	-1	285	399	17.5	27	ABplppaaaaa	197	144	0	0		0	0	0	0	0
126	1	109	8	-1	151	329	7.1	31	ABalapappp	268	-853	0	0		0	0	0	0	0
127	1	153	288	-1	160	183	6.2	29	ABpraapaaa	165	0	0	0		0	0	0	0	0
128	1	162	34	-1	495	415	11.9	29	ABplapapaa	361	0	0	0		0	0	0	0	0
129	1	80	136	-1	152	280	18.8	29	ABaraaaaaa	131	0	0	0		0	0	0	0	0
130	1	123	64	-1	320	410	18.7	26	ABplppaaaap	201	-1108	0	0		0	0	0	0	0
131	1	195	227	-1	302	165	13.0	26	MSppppap	-223	0	0	0		0	0	0	0	0
132	1	296	156	-1	328	360	7.1	27	ABplapaaaa	279	609	0	0		0	0	0	0	0
133	1	265	195	-1	126	262	9.9	30	ABalappaap	299	969	0	0		0	0	0	0	0
134	1	270	116	-1	400	388	11.8	26	Dapap	9	0	0	0		0	0	0	0	0
135	1	404	40	-1	526	252	6.4	30	Cpaapa	294	470	0	0		0	0	0	0	0
136	1	132	122	-1	154	274	14.6	25	ABalpaapaap	243	-103	0	0		0	0	0	0	0
137	1	411	142	-1	250	321	11.1	26	MSapappa	260	0	0	0		0	0	0	0	0
138	1	398	164	-1	557	385	16.8	28	ABplapappp	280	387	0	0		0	0	0	0	0
139	1	235	28	-1	415	127	22.3	33	ABprppapaa	332	599	0	0		0	0	0	0	0
140	1	86	328	-1	586	280	11.5	33	Cpapap	332	-191	0	0		0	0	0	0	0
141	1	228	123	-1	136	348	11.8	30	ABalapaapp	280	-65	0	0		0	0	0	0	0
142	1	126	137	-1	209	273	13.2	29	ABaraapaapp	156	0	0	0		0	0	0	0	0
143	1	108	221	-1	160	243	13.3	29	ABaraapaaa	151	0	0	0		0	0	0	0	0
144	1	392	117	-1	162	287	5.8	29	ABplaapaaa	-128	0	0	0		0	0	0	0	0
145	1	92	254	-1	275	333	24.1	29	ABalpapapap	274	243	0	0		0	0	0	0	0
146	1	191	285	-1	163	381	14.3	26	ABalpppappa	246	0	0	0		0	0	0	0	0
147	1	346	26	-1	310	342	4.7	29	ABplaaappp	24	0	0	0		0	0	0	0	0
148	1	64	90	-1	428	244	23.8	28	ABprpapppp	176	201	0	0		0	0	0	0	0
149	1	55	84	-1	220	207	11.3	27	MSpaaaapa	261	-183	0	0		0	0	0	0	0
150	1	62	211	-1	274	291	5.2	27	ABplaaaapa	242	73	0	0		0	0	0	0	0
151	1	165	77	-1	187	319	12.1	28	MSapaaap	274	134	0	0		0	0	0	0	0
152	1	340	402	-1	370	271	19.5	31	MSpapapp	310	563	0	0		0	0	0	0	0
153	1	311	407	-1	196	291	4.9	33	ABplaaaaaa	335	1175	0	0		0	0	0	0	0
154	1	222	138	-1	127	337	14.9	29	ABalapaapa	263	420	0	0		0	0	0	0	0
155	1	300	417	-1	287	181	17.7	27	MSppapap	217	392	0	0		0	0	0	0	0
156	1	12	393	-1	236	296	8.0	25	MSaaapaap	230	-799	0	0		0	0	0	0	0
157	1	289	317	-1	279	346	21.0	27	ABplpapaaa	14	0	0	0		0	0	0	0	0
158	1	213	50	-1	439	437	14.8	31	ABplappaap	265	179	0	0		0	0	0	0	0
159	1	88	280	374	275	384	12.7	27	ABplpaappa	247	-506	0	0		0	0	0	0	0
160	1	210	209	-1	263	127	11.6	27	ABpraapappp	252	214	0	0		0	0	0	0	0
161	1	199	85	-1	446	293	14.3	32	Earpp	318	551	0	0		0	0	0	0	0
162	1	175	106	-1	544	206	25.6	31	ABprpppaap	317	246	0	0		0	0	0	0	0
163	1	37	310	-1	175	344	6.2	25	ABplaapaapa	175	119	0	0		0	0	0	0	0
164	1	248	268	-1	532	136	16.3	27	ABprappapa	277	148	0	0		0	0	0	0	0
165	1	365	305	-1	601	229	17.2	31	ABprapappp	174	0	0	0		0	0	0	0	0
166	1	141	248	-1	104	231	14.0	27	ABalaaapal	42	0	0	0		0	0	0	0	0
167	1	216	5	-1	111	290	12.6	26	ABalapaaaa	-106	0	0	0		0	0	0	0	0
168	1	72	109	-1	119	196	20.1	24	ABalaapaaa	196	343	0	0		0	0	0	0	0
169	0	99	-1	-1	117	254	12.5	24		209	-36	0	0		0	0	0	0	0
170	1	343	17	-1	183	216	17.5	28	ABaraaapapa	200	0	0	0		0	0	0	0	0
171	1	318	157	-1	395	300	25.2	29	ABplpapppa	256	569	0	0		0	0	0	0	0
172	1	251	257	-1	438	180	9.4	30	Dpppa	281	346	0	0		0	0	0	0	0
173	1	22	423	-1	475	225	21.1	33	MSpapppp	323	428	0	0		0	0	0	0	0
174	1	134	68	-1	280	407	22.6	28	ABplpaaaapa	28	0	0	0		0	0	0	0	0
175	1	100	249	-1	330	224	5.5	29	ABarpaappa	107	0	0	0		0	0	0	0	0
176	1	255	72	-1	453	411	9.3	29	ABplappapa	424	0	0	0		0	0	0	0	0
177	1	325	301	-1	107	313	14.3	28	ABalapaaap	266	0	0	0		0	0	0	0	0
178	1	142	19	-1	114	192	14.6	29	ABalaaappl	-130	0	0	0		0	0	0	0	0
179	1	208	20	-1	357	391	15.2	27	Dapaa	232	637	0	0		0	0	0	0	0
180	1	381	49	-1	209	181	15.5	25	MSppaaap	234	323	0	0		0	0	0	0	0
181	1	140	331	-1	287	98	18.3	30	ABprpaapap	271	719	0	0		0	0	0	0	0
182	1	174	315	-1	193	191	24.8	30	ABarapppaa	215	-506	0	0		0	0	0	0	0
183	1	71	198	-1	504	136	9.4	30	ABarppppap	181	0	0	0		0	0	0	0	0
184	1	206	345	-1	324	177	9.7	29	MSpppppa	293	185	0	0		0	0	0	0	0
185	1	93	16	-1	149	322	10.3	31	ABalapappa	-248	0	0	0		0	0	0	0	0
186	1	38	35	-1	320	272	14.1	26	MSaapaapa	473	0	0	0		0	0	0	0	0
187	1	379	406	-1	332	324	23.4	28	ABplpappaap	273	-374	0	0		0	0	0	0	0
188	1	4	119	-1	545	281	24.8	32	ABprpppppp	327	596	0	0		0	0	0	0	0
189	1	192	202	-1	188	271	17.1	27	ABalpaapapa	81	0	0	0		0	0	0	0	0
190	1	361	427	-1	148	138	18.6	28	ABalaappap	229	-878	0	0		0	0	0	0	0
191	1	382	302	-1	367	367	18.9	30	MSaapppa	289	-103	0	0		0	0	0	0	0
192	1	73	319	-1	427	342	8.7	29	Dappa	302	0	0	0		0	0	0	0	0
193	1	84	240	-1	476	183	19.5	31	Cppaap	315	-92	0	0		0	0	0	0	0
194	1	52	246	-1	246	327	23.2	24	ABalpapapaa	151	0	0	0		0	0	0	0	0
195	1	284	215	-1	385	162	13.6	28	Dpapa	113	0	0	0		0	0	0	0	0
196	1	154	118	-1	206	247	7.9	26	MSaaaaapp	217	0	0	0		0	0	0	0	0
197	1	285	199	-1	426	285	22.0	29	MSpappap	233	-25	0	0		0	0	0	0	0
198	1	44	58	-1	207	112	14.8	30	ABpraaaapp	277	696	0	0		0	0	0	0	0
199	1	189	121	-1	137	233	18.8	29	ABaraaaapa	462	0	0	0		0	0	0	0	0
200	1	34	270	-1	207	366	16.1	28	ABplpaapaa	230	65	0	0		0	0	0	0	0
201	1	158	335	-1	517	266	16.5	31	Eprpp	315	214	0	0		0	0	0	0	0
202	1	49	318	-1	442	123	9.0	29	ABarppppaa	265	-1296	0	0		0	0	0	0	0
203	1	85	385	-1	495	133	16.6	30	ABprappaaa	254	1373	0	0		0	0	0	0	0
204	1	233	25	-1	523	308	13.7	32	Eplpa	322	76	0	0		0	0	0	0	0
205	1	391	55	-1	179	165	16.0	25	ABalaappppa	-9	0	0	0		0	0	0	0	0
206	1	252	362	-1	158	172	11.1	26	ABalappppaa	233	1120	0	0		0	0	0	0	0
207	1	419	193	-1	239	252	19.5	24	ABarapaappa	143	-1381	0	0		0	0	0	0	0
208	1	374	235	-1	481	113	14.1	29	ABprapaapp	247	1158	0	0		0	0	0	0	0
209	1	15	203	-1	607	294	20.5	33	Cpappd	318	673	0	0		0	0	0	0	0
210	1	272	153	-1	122	222	11.3	27	ABalapppaaa	185	-822	0	0		0	0	0	0	0
211	1	155	4	-1	537	399	12.6	28	ABarppappp	280	0	0	0		0	0	0	0	0
212	1	116	158	-1	238	176	24.0	26	ABarapppppa	242	474	0	0		0	0	0	0	0
213	1	315	367	-1	435	339	4.9	27	ABarppaapp	263	-671	0	0		0	0	0	0	0
214	1	201	355	-1	443	159	24.2	28	ABprppappa	261	273	0	0		0	0	0	0	0
215	1	130	309	-1	598	202	14.2	30	ABarpppppp	141	0	0	0		0	0	0	0	0
216	1	246	350	-1	461	152	13.3	30	Dppap	297	1161	0	0		0	0	0	0	0
217	1	61	155	-1	284	220	10.8	27	MSpaaappa	469	0	0	0		0	0	0	0	0
218	1	384	384	-1	522	229	20.7	32	Cppapp	304	115	0	0		0	0	0	0	0
219	1	214	191	-1	501	122	19.7	31	ABprappaap	313	291	0	0		0	0	0	0	0
220	1	338	293	-1	238	376	13.1	25	ABalpppppap	106	0	0	0		0	0	0	0	0
221	1	35	65	-1	158	357	9.3	26	ABalppppapa	212	399	0	0		0	0	0	0	0
222	1	280	396	-1	268	426	15.6	27	ABplpaapppp	260	461	0	0		0	0	0	0	0
223	1	105	9	-1	376	107	13.7	31	ABpraapppa	295	116	0	0		0	0	0	0	0
224	1	238	320	-1	215	207	4.7	26	ABarpaaaap	241	714	0	0		0	0	0	0	0
225	1	283	45	-1	512	416	16.3	28	ABplapappa	235	0	0	0		0	0	0	0	0
226	1	242	349	-1	346	314	18.9	30	MSaapapp	345	0	0	0		0	0	0	0	0
227	1	256	264	-1	371	132	10.2	30	ABprapaaaa	123	0	0	0		0	0	0	0	0
228	1	39	83	-1	346	162	22.6	26	ABprpapaapa	194	-499	0	0		0	0	0	0	0
229	1	306	70	-1	579	330	23.8	30	Cpappv	258	474	0	0		0	0	0	0	0
230	1	378	88	-1	603	218	21.2	28	ABprappppa	113	0	0	0		0	0	0	0	0
231	1	118	418	-1	354	281	10.0	29	Earaa	266	120	0	0		0	0	0	0	0
232	1	179	210	-1	188	350	25.2	31	ABalppapaa	486	0	0	0		0	0	0	0	0
233	1	89	230	-1	542	166	10.2	29	ABarpppppa	-86	0	0	0		0	0	0	0	0
234	1	272	57	-1	156	239	6.7	24	ABalapppaap	239	232	0	0		0	0	0	0	0
235	1	48	42	-1	286	296	22.9	28	ABalpappapp	102	0	0	0		0	0	0	0	0
236	1	354	31	-1	287	237	8.3	27	MSpaaapa	262	630	0	0		0	0	0	0	0
237	1	375	135	-1	128	307	21.9	27	ABalpaapppa	223	-720	0	0		0	0	0	0	0
238	1	96	108	-1	206	247	4.8	27	ABarpaaapa	97	0	0	0		0	0	0	0	0
239	1	139	267	-1	564	239	23.4	29	ABprapppap	239	-110	0	0		0	0	0	0	0
240	1	393	219	-1	337	252	19.9	26	MSpapaaap	93	0	0	0		0	0	0	0	0
241	1	42	360	-1	471	322	6.7	31	Dappp	310	613	0	0		0	0	0	0	0
242	1	7	162	-1	104	308	18.4	30	ABalaaaalp	255	-161	0	0		0	0	0	0	0
243	1	239	304	-1	182	388	10.8	26	ABalpppappp	306	0	0	0		0	0	0	0	0
244	1	20	82	-1	410	141	15.7	28	Dppaa	269	329	0	0		0	0	0	0	0
245	1	304	114	-1	326	354	22.3	28	ABplpapapa	279	323	0	0		0	0	0	0	0
246	1	405	371	-1	539	353	16.2	30	Capppa	45	0	0	0		0	0	0	0	0
247	1	351	348	-1	243	386	20.2	26	ABplpaaappa	199	55	0	0		0	0	0	0	0
248	1	169	154	-1	219	358	21.7	25	ABalppapppa	190	122	0	0		0	0	0	0	0
249	1	178	189	-1	421	330	21.6	29	MSpappaa	281	743	0	0		0	0	0	0	0
250	1	47	217	-1	234	152	11.9	26	ABpraapappa	238	-19	0	0		0	0	0	0	0
251	1	333	10	-1	352	274	16.7	28	MSaapapa	280	-638	0	0		0	0	0	0	0
252	1	291	380	-1	216	356	6.8	26	ABplaapaapp	142	0	0	0		0	0	0	0	0
253	1	83	415	-1	332	129	7.6	29	ABarpapppp	252	-554	0	0		0	0	0	0	0
254	1	274	294	-1	275	314	8.2	27	MSapappp	303	0	0	0		0	0	0	0	0
255	1	236	175	-1	370	231	16.0	27	MSpapaapp	272	-518	0	0		0	0	0	0	0
256	1	247	13	-1	200	362	19.4	32	ABplpaaaaa	263	1686	0	0		0	0	0	0	0
257	1	370	333	-1	407	232	15.1	31	Ealpa	287	107	0	0		0	0	0	0	0
258	1	166	329	-1	509	305	17.7	33	Eplpp	331	482	0	0		0	0	0	0	0
259	1	19	71	-1	334	318	7.7	27	MSappppa	204	1252	0	0		0	0	0	0	0
260	1	16	414	-1	104	278	16.1	29	ABalaaaala	168	0	0	0		0	0	0	0	0
261	1	145	163	-1	295	377	6.4	27	ABplaaappa	224	1135	0	0		0	0	0	0	0
262	1	133	128	-1	253	241	16.8	30	ABaraapppa	96	0	0	0		0	0	0	0	0
263	1	357	379	-1	474	174	15.9	30	Cppaaa	302	693	0	0		0	0	0	0	0
264	0	414	-1	-1	181	138	22.6	22		183	89	0	0		0	0	0	0	0
265	1	282	182	-1	240	375	8.4	27	ABplaapappp	208	430	0	0		0	0	0	0	0
266	1	8	92	-1	370	424	12.2	30	ABplaapppp	302	-549	0	0		0	0	0	0	0
267	1	418	283	-1	401	172	22.5	27	ABprppaapa	272	441	0	0		0	0	0	0	0
268	1	286	277	-1	196	165	7.3	31	ABalappppp	270	-45	0	0		0	0	0	0	0
269	1	276	298	-1	271	145	6.8	24	ABarpappaa	336	0	0	0		0	0	0	0	0
270	1	408	428	-1	419	343	26.0	28	ABplppppaa	218	236	0	0		0	0	0	0	0
271	1	33	303	-1	178	230	6.1	26	ABarpaaaaa	140	0	0	0		0	0	0	0	0
272	1	226	89	-1	434	177	19.5	34	MSpapppa	437	0	0	0		0	0	0	0	0
273	1	301	314	-1	304	250	17.2	30	ABaraapppp	357	0	0	0		0	0	0	0	0
274	1	70	228	-1	253	207	10.6	27	MSpaaaapp	138	0	0	0		0	0	0	0	0
275	1	350	316	-1	272	136	18.9	24	ABprpaapaa	207	220	0	0		0	0	0	0	0
276	1	54	308	-1	559	325	8.6	31	Caaapp	287	-473	0	0		0	0	0	0	0
277	1	394	272	-1	523	183	13.6	32	Cpppaa	298	2	0	0		0	0	0	0	0
278	1	60	97	-1	180	148	10.9	27	ABpraapaapa	214	-447	0	0		0	0	0	0	0
279	1	326	327	-1	296	285	11.9	24	MSaaapapp	193	0	0	0		0	0	0	0	0
280	1	107	22	-1	163	327	23.6	27	ABalpaapppp	234	596	0	0		0	0	0	0	0
281	0	331	-1	-1	131	301	10.8	24		449	0	0	0		0	0	0	0	0
282	1	90	358	-1	243	103	13.1	26	ABpraaapppa	55	0	0	0		0	0	0	0	0
283	1	351	222	-1	272	413	18.8	26	ABplpaaappp	419	0	0	0		0	0	0	0	0
284	1	204	260	-1	136	262	16.4	24	ABalpaapaaa	202	99	0	0		0	0	0	0	0
285	1	279	422	-1	265	197	24.0	23	ABarapppapp	151	-1332	0	0		0	0	0	0	0
286	1	258	168	-1	254	175	5.2	27	ABarpapapa	411	0	0	0		0	0	0	0	0
287	1	377	313	-1	484	360	19.8	31	Capapp	317	186	0	0		0	0	0	0	0
288	1	127	377	-1	352	96	16.7	33	ABpraappap	-45	0	0	0		0	0	0	0	0
289	0	245	-1	-1	400	166	25.4	28		176	488	0	0		0	0	0	0	0
290	1	293	15	-1	142	366	15.7	28	ABalpppaap	-20	0	0	0		0	0	0	0	0
291	1	257	281	-1	175	241	21.4	33	ABaraaaaap	331	-194	0	0		0	0	0	0	0
292	1	163	394	-1	220	223	17.1	27	ABaraaapapp	271	-292	0	0		0	0	0	0	0
293	1	202	412	-1	379	310	22.0	27	MSaappap	260	-99	0	0		0	0	0	0	0
294	1	67	161	-1	522	378	18.4	26	ABplapppaa	264	-3	0	0		0	0	0	0	0
295	1	412	404	-1	388	372	25.1	32	ABplppaapp	324	244	0	0		0	0	0	0	0
296	1	135	167	-1	199	307	15.4	28	ABalpaapapp	29	0	0	0		0	0	0	0	0
297	1	74	363	-1	513	263	12.8	31	Eprpa	315	142	0	0		0	0	0	0	0
298	1	209	397	-1	311	340	14.8	27	MSappaaa	236	667	0	0		0	0	0	0	0
299	1	278	370	-1	107	209	17.4	30	ABalaaapar	104	0	0	0		0	0	0	0	0
300	1	395	332	-1	461	226	5.2	31	Cpaaap	284	-543	0	0		0	0	0	0	0
301	1	400	130	-1	490	196	23.8	28	ABprpppaaa	183	328	0	0		0	0	0	0	0
302	1	221	287	-1	175	347	21.6	31	ABalppappa	36	0	0	0		0	0	0	0	0
303	1	75	337	-1	300	225	14.7	32	MSpaapap	-257	0	0	0		0	0	0	0	0
304	1	97	361	-1	329	167	21.5	27	ABprpaaappp	171	-133	0	0		0	0	0	0	0
305	1	415	95	-1	346	123	24.5	29	ABprpaaaapp	260	1294	0	0		0	0	0	0	0
306	1	57	104	-1	141	364	18.4	30	ABalpppaaa	-72	0	0	0		0	0	0	0	0
307	1	250	132	-1	194	185	8.5	25	ABalappppap	194	-162	0	0		0	0	0	0	0
308	1	24	67	-1	261	378	23.1	26	ABalppapppp	172	-813	0	0		0	0	0	0	0
309	1	5	391	-1	522	185	17.1	32	Cppapa	98	0	0	0		0	0	0	0	0
310	1	403	172	-1	392	325	4.5	31	ABarppaapa	303	415	0	0		0	0	0	0	0
311	1	312	144	-1	385	354	11.4	32	Daap	100	0	0	0		0	0	0	0	0
312	1	264	43	-1	383	178	8.6	28	MSpppppp	355	0	0	0		0	0	0	0	0
313	1	420	173	-1	485	345	25.3	29	ABplpppapaa	263	-51	0	0		0	0	0	0	0
314	1	171	94	-1	294	199	5.2	34	ABarpaapa	348	-304	0	0		0	0	0	0	0
315	0	261	-1	-1	262	197	19.3	26		-53	0	0	0		0	0	0	0	0
316	1	287	14	-1	147	306	17.0	27	MSapaaaa	-76	0	0	0		0	0	0	0	0
317	1	309	410	-1	539	291	7.2	28	Caaapa	281	338	0	0		0	0	0	0	0
318	1	164	306	-1	567	236	9.3	31	Cpaapp	310	-106	0	0		0	0	0	0	0
319	1	243	41	-1	212	232	20.4	31	ABarapaapa	381	0	0	0		0	0	0	0	0
320	1	368	307	-1	328	408	22.3	28	ABplpaaaapp	-54	0	0	0		0	0	0	0	0
321	1	183	169	-1	327	166	15.5	26	Dpaaa	243	-186	0	0		0	0	0	0	0
322	1	23	23	-1	593	351	16.5	31	Caappd	304	373	0	0		0	0	0	0	0
323	1	203	179	-1	299	107	11.6	28	ABpraappaa	283	-258	0	0		0	0	0	0	0
324	1	51	413	-1	465	278	10.3	32	Eplaa	314	-493	0	0		0	0	0	0	0
325	1	194	364	-1	225	337	9.7	24	ABplaapappa	-387	0	0	0		0	0	0	0	0
326	1	180	6	-1	242	144	22.6	29	ABprpaaaaa	173	0	0	0		0	0	0	0	0
327	1	146	282	-1	234	339	15.7	27	MSapapaa	224	-31	0	0		0	0	0	0	0
328	1	367	176	-1	314	159	5.5	27	ABarpapapp	262	945	0	0		0	0	0	0	0
329	1	56	258	-1	569	164	13.5	28	ABprapapaa	245	200	0	0		0	0	0	0	0
330	1	173	353	-1	210	145	24.2	32	ABalaapapp	282	-478	0	0		0	0	0	0	0
331	1	17	170	-1	362	199	22.4	34	ABprpappaa	244	715	0	0		0	0	0	0	0
332	1	224	223	-1	470	157	7.7	28	ABarpppapp	242	0	0	0		0	0	0	0	0
333	1	334	225	-1	473	315	22.7	30	ABplpppppa	303	756	0	0		0	0	0	0	0
334	1	176	372	-1	549	278	22.2	33	Cppppp	327	535	0	0		0	0	0	0	0
335	1	129	139	-1	491	384	23.7	31	ABplpppaap	86	0	0	0		0	0	0	0	0
336	1	43	131	-1	362	249	5.3	31	ABarpaappp	308	126	0	0		0	0	0	0	0
337	1	353	59	-1	373	394	22.4	31	ABplppappa	233	521	0	0		0	0	0	0	0
338	1	260	271	-1	347	338	11.2	27	Daaap	224	-604	0	0		0	0	0	0	0
339	1	77	73	-1	307	308	20.3	29	ABalpappppp	231	0	0	0		0	0	0	0	0
340	1	219	330	-1	194	297	22.0	26	ABalpaaaaap	215	1386	0	0		0	0	0	0	0
341	1	76	81	-1	587	352	20.5	30	Caappv	303	186	0	0		0	0	0	0	0
342	1	267	231	-1	436	175	14.2	29	Dpapp	248	-227	0	0		0	0	0	0	0
343	1	362	247	-1	194	278	24.4	27	ABalpaaaap	253	1292	0	0		0	0	0	0	0
344	1	168	166	-1	136	288	24.6	32	ABalpaappa	182	0	0	0		0	0	0	0	0
345	1	290	389	-1	460	234	24.9	28	ABprppppaa	278	46	0	0		0	0	0	0	0
346	1	259	159	-1	591	183	17.5	29	ABprapappa	167	0	0	0		0	0	0	0	0
347	1	388	200	-1	216	160	20.5	31	ABpraaapaa	286	511	0	0		0	0	0	0	0
348	1	371	178	-1	235	201	9.0	29	MSpaaaaa	298	-234	0	0		0	0	0	0	0
349	1	11	388	-1	248	362	17.6	27	MSapapap	252	567	0	0		0	0	0	0	0
350	1	399	426	-1	291	381	20.5	27	ABplpapaap	121	0	0	0		0	0	0	0	0
351	1	81	373	-1	175	364	13.4	25	ABalppppaad	319	0	0	0		0	0	0	0	0
352	1	91	346	-1	315	268	8.7	23	MSaaaappp	-140	0	0	0		0	0	0	0	0
353	1	360	383	-1	301	227	24.6	32	ABarappaap	323	-185	0	0		0	0	0	0	0
354	1	262	233	-1	284	107	14.2	28	ABpraaapppp	259	894	0	0		0	0	0	0	0
355	1	317	216	-1	403	233	11.4	31	Ealap	309	876	0	0		0	0	0	0	0
356	1	390	36	-1	499	231	5.3	33	Caaaa	141	0	0	0		0	0	0	0	0
357	1	273	52	-1	250	295	22.7	27	ABalpappapa	233	47	0	0		0	0	0	0	0
358	1	373	7	-1	261	225	24.6	30	ABarappaaa	-7	0	0	0		0	0	0	0	0
359	1	45	343	-1	482	241	12.5	32	Eprap	315	459	0	0		0	0	0	0	0
360	1	53	105	-1	434	382	6.3	32	ABarppapa	314	-621	0	0		0	0	0	0	0
361	1	136	187	-1	201	395	21.2	32	ABalppaapp	304	-312	0	0		0	0	0	0	0
362	1	187	275	-1	362	166	17.2	26	MSpppapa	199	274	0	0		0	0	0	0	0
363	1	330	390	-1	386	212	24.9	32	ABprpappap	276	840	0	0		0	0	0	0	0
364	1	269	53	236	353	421	19.4	33	ABplppapaa	221	-161	0	0		0	0	0	0	0
365	1	410	238	-1	262	244	21.9	26	ABarapapaap	253	207	0	0		0	0	0	0	0
366	1	25	63	-1	465	270	22.4	28	ABprpppppa	23	0	0	0		0	0	0	0	0
367	1	423	181	-1	506	326	24.2	27	ABplpppapap	215	286	0	0		0	0	0	0	0
368	1	115	295	-1	273	378	9.3	29	ABalppppppp	280	552	0	0		0	0	0	0	0
369	1	101	239	-1	256	349	11.9	26	ABalppppppa	250	-101	0	0		0	0	0	0	0
370	1	349	253	-1	308	111	9.5	31	ABarpapppa	317	-139	0	0		0	0	0	0	0
371	1	263	56	-1	598	255	23.0	30	ABprappppp	22	0	0	0		0	0	0	0	0
372	1	244	171	-1	222	406	13.3	27	ABplpaapap	143	0	0	0		0	0	0	0	0
373	1	106	262	-1	425	208	23.2	31	ABprpapppa	245	414	0	0		0	0	0	0	0
374	1	193	197	-1	234	341	5.1	24	ABplaaapaa	227	196	0	0		0	0	0	0	0
375	0	421	-1	-1	418	437	3.7	29		224	-1	0	0		0	0	0	0	0
376	1	407	326	-1	442	245	11.4	31	Epraa	317	788	0	0		0	0	0	0	0
377	1	196	214	-1	335	380	12.8	27	Daaaa	421	0	0	0		0	0	0	0	0
378	1	383	265	-1	522	373	21.4	30	ABplapppap	278	-104	0	0		0	0	0	0	0
379	0	211	-1	-1	218	319	21.1	23		196	130	0	0		0	0	0	0	0
380	1	27	218	-1	363	229	11.6	29	Ealaa	273	-187	0	0		0	0	0	0	0
381	1	32	290	-1	103	264	19.2	31	ABalaaaarl	290	177	0	0		0	0	0	0	0
382	1	342	177	-1	316	311	17.6	26	MSaapaaap	-155	0	0	0		0	0	0	0	0
383	1	297	276	-1	601	291	16.2	32	Cpapaa	326	-160	0	0		0	0	0	0	0
384	1	332	60	-1	311	163	25.1	26	ABprpaaaapa	245	165	0	0		0	0	0	0	0
385	0	230	-1	-1	333	290	24.4	28		240	-464	0	0		0	0	0	0	0
386	1	119	274	-1	317	125	14.1	26	ABprpaappa	144	0	0	0		0	0	0	0	0
387	1	386	425	-1	348	119	18.2	23	ABprpaapppp	-100	0	0	0		0	0	0	0	0
388	1	389	186	-1	278	167	10.4	29	MSppappp	231	362	0	0		0	0	0	0	0
389	1	310	242	-1	303	146	19.9	27	ABprpapapa	259	-537	0	0		0	0	0	0	0
390	1	82	124	-1	214	372	10.8	31	ABplaapapa	125	0	0	0		0	0	0	0	0
391	1	207	291	-1	401	196	19.3	26	MSpppaap	219	751	0	0		0	0	0	0	0
392	1	327	368	-1	213	148	6.0	27	ABarpapaaa	243	-347	0	0		0	0	0	0	0
393	1	95	411	-1	206	355	13.1	25	ABalpppppaa	200	757	0	0		0	0	0	0	0
394	1	341	369	-1	313	232	20.3	25	MSpapaaaa	102	0	0	0		0	0	0	0	0
395	1	266	206	-1	310	373	17.1	24	MSappapa	235	-321	0	0		0	0	0	0	0
396	1	66	299	-1	532	159	21.3	31	ABprappapp	306	-541	0	0		0	0	0	0	0
397	1	110	395	-1	553	362	23.1	29	ABplappppp	280	845	0	0		0	0	0	0	0
398	1	402	325	-1	359	194	17.5	28	MSpppaaa	-15	0	0	0		0	0	0	0	0
399	1	329	381	-1	449	363	19.1	31	Capaap	290	1363	0	0		0	0	0	0	0
400	1	122	75	-1	377	135	6.6	29	ABarpppaap	293	770	0	0		0	0	0	0	0
401	1	197	113	-1	263	167	20.8	28	ABprpapaaa	187	0	0	0		0	0	0	0	0
402	1	137	120	334	373	134	19.4	33	ABprppaaaa	224	162	0	0		0	0	0	0	0
403	1	50	125	-1	577	349	11.8	34	Caapa	332	69	0	0		0	0	0	0	0
404	1	372	382	-1	443	191	25.3	31	ABprppaapp	315	261	0	0		0	0	0	0	0
405	1	313	296	-1	390	288	14.1	29	Earpa	281	1348	0	0		0	0	0	0	0
406	1	366	29	-1	334	363	18.1	28	MSappapp	208	0	0	0		0	0	0	0	0
407	1	160	127	-1	193	291	7.0	23	ABplaaaaapa	137	0	0	0		0	0	0	0	0
408	1	249	352	-1	568	158	18.1	29	ABprapapap	289	1081	0	0		0	0	0	0	0
409	1	288	344	-1	284	214	17.9	26	ABarapaappp	228	163	0	0		0	0	0	0	0
410	0	170	-1	-1	293	319	25.9	21		-119	0	0	0		0	0	0	0	0
411	1	59	11	-1	426	211	5.4	32	Cpaaaa	307	-781	0	0		0	0	0	0	0
412	1	30	311	-1	275	261	24.0	22	ABarapapapa	213	0	0	0		0	0	0	0	0
413	1	161	192	-1	374	368	6.2	28	ABarppaaap	281	236	0	0		0	0	0	0	0
414	1	28	322	-1	330	260	22.0	31	ABarapapppp	293	0	0	0		0	0	0	0	0
415	1	323	99	-1	223	240	24.8	27	ABarapaaap	277	-527	0	0		0	0	0	0	0
416	1	303	180	-1	392	167	18.4	30	MSpppapp	50	0	0	0		0	0	0	0	0
417	1	416	351	-1	227	309	17.8	22	ABalpaaapp	102	0	0	0		0	0	0	0	0
418	1	316	140	-1	217	202	25.3	28	ABarapppapa	161	0	0	0		0	0	0	0	0
419	1	336	433	-1	234	295	6.0	29	ABplaaaaapp	-195	0	0	0		0	0	0	0	0
420	1	406	340	-1	330	187	19.0	27	MSppaapp	91	0	0	0		0	0	0	0	0
421	1	157	256	-1	290	161	21.9	22	ABprpaaappa	191	0	0	0		0	0	0	0	0
422	1	422	273	-1	191	364	11.0	23	ABalppppapp	241	0	0	0		0	0	0	0	0
423	1	111	188	-1	217	398	18.4	32	ABplpaaapa	62	0	0	0		0	0	0	0	0
424	0	-1	-1	-1	493	256	5.2	24		12	0	0	0		0	0	0	0	0
425	1	46	126	-1	473	260	24.3	26	ABprppppapp	195	-873	0	0		0	0	0	0	0
426	1	376	286	-1	134	339	20.7	30	ABalppaaap	212	434	0	0		0	0	0	0	0
427	0	424	-1	-1	531	204	24.0	27		182	-1218	0	0		0	0	0	0	0
428	0	424	-1	-1	530	200	24.0	25		182	-1218	0	0		0	0	0	0	0
429	1	425	434	-1	438	297	25.0	26	ABplpapppp	176	274	0	0		0	0	0	0	0
430	1	426	435	-1	436	380	24.0	27	ABplpppaaa	331	0	0	0		0	0	0	0	0
431	1	232	430	-1	139	240	12.200001	30	MSaaaaaa	140	0	0	0		0	0	0	0	0
432	1	427	436	-1	292	306	25.0	27	ABplpappaaa	238	-183	0	0		0	0	0	0	0
433	1	428	437	-1	276	176	23.0	27	ABarapppppp	232	440	0	0		0	0	0	0	0
434	1	39	438	-1	387	147	23.0	24	ABprpapaapp	0	0	0	0		0	0	0	0	0
435	1	429	439	-1	525	227	24.0	27	ABprpppapaa	182	-1218	0	0		0	0	0	0	0
436	1	430	440	-1	504	275	23.0	27	ABprpppapap	0	0	0	0		0	0	0	0	0
437	1	431	347	-1	292	230	23.0	26	ABarapapppa	258	1490	0	0		0	0	0	0	0
438	0	432	-1	-1	343	258	25.0	28		210	-1271	0	0		0	0	0	0	0
