# Supplementary material for: The AP-2 Transcription Factor APTF-2 Is Required for Neuroblast and Epidermal Morphogenesis in Caenorhabditis elegans Embryogenesis
Source: PLoS Genet. 2016 May 13;12(5):e1006048. doi: 10.1371/journal.pgen.1006048 (PMC4866721; doi:10.1371/journal.pgen.1006048)
Supplement: S5 Text — (ZIP) [file pgen.1006048.s033.zip › nuclei/t165-nuclei]

1	1	85	83	-1	326	191	24.5	26	ABarappapap	175	-58	0	0		0	0	0	0	0
2	1	102	242	-1	263	232	5.9	25	ABarpaaapp	215	949	0	0		0	0	0	0	0
3	1	19	269	-1	271	252	11.8	27	MSpaapaa	217	0	0	0		0	0	0	0	0
4	1	211	303	-1	537	399	12.6	28	ABarppappp	-120	0	0	0		0	0	0	0	0
5	1	167	290	-1	114	289	12.8	25	ABalapaaaa	202	-732	0	0		0	0	0	0	0
6	1	326	13	249	243	142	22.6	31	ABprpaaaaa	203	167	0	0		0	0	0	0	0
7	1	358	137	-1	260	222	25.2	30	ABarappaaa	298	615	0	0		0	0	0	0	0
8	1	126	19	-1	156	333	7.4	29	ABalapappp	81	0	0	0		0	0	0	0	0
9	1	223	118	-1	377	109	13.9	31	ABpraapppa	299	26	0	0		0	0	0	0	0
10	1	251	238	-1	354	275	17.0	26	MSaapapa	263	325	0	0		0	0	0	0	0
11	1	411	410	-1	424	212	5.3	33	Cpaaaa	296	-190	0	0		0	0	0	0	0
12	1	44	292	-1	411	107	13.1	25	ABprapaapa	117	0	0	0		0	0	0	0	0
13	1	256	245	332	198	360	19.5	31	ABplpaaaaa	141	0	0	0		0	0	0	0	0
14	1	316	284	-1	150	308	17.2	27	MSapaaaa	199	546	0	0		0	0	0	0	0
15	1	290	235	-1	144	370	15.5	29	ABalpppaap	245	-645	0	0		0	0	0	0	0
16	1	185	373	-1	149	329	10.4	32	ABalapappa	63	0	0	0		0	0	0	0	0
17	1	170	60	-1	190	219	17.1	28	ABaraaapapa	60	0	0	0		0	0	0	0	0
18	0	95	-1	-1	483	214	21.5	24		351	0	0	0		0	0	0	0	0
19	1	178	285	-1	114	193	14.5	29	ABalaaappl	184	0	0	0		0	0	0	0	0
20	1	179	71	-1	357	388	15.4	27	Dapaa	242	9	0	0		0	0	0	0	0
21	1	53	408	-1	466	425	15.4	30	ABplappapp	251	810	0	0		0	0	0	0	0
22	1	280	335	-1	161	323	23.8	27	ABalpaapppp	110	0	0	0		0	0	0	0	0
23	1	322	255	-1	593	352	16.3	31	Caappd	297	-171	0	0		0	0	0	0	0
24	0	289	-1	-1	398	143	24.6	28		235	-147	0	0		0	0	0	0	0
25	1	204	328	-1	523	309	13.7	31	Eplpa	314	484	0	0		0	0	0	0	0
26	1	147	41	-1	312	344	4.6	29	ABplaaappp	295	1469	0	0		0	0	0	0	0
27	1	7	43	-1	343	374	9.5	29	ABplapaaap	272	329	0	0		0	0	0	0	0
28	1	139	171	-1	421	128	22.2	32	ABprppapaa	318	-209	0	0		0	0	0	0	0
29	1	406	281	-1	333	368	17.8	28	MSappapp	212	121	0	0		0	0	0	0	0
30	1	28	44	-1	298	360	13.1	28	MSapppaa	217	149	0	0		0	0	0	0	0
31	1	236	298	-1	290	240	8.3	27	MSpaaapa	30	0	0	0		0	0	0	0	0
32	1	124	293	-1	348	322	4.9	25	ABarppaaaa	254	891	0	0		0	0	0	0	0
33	1	110	167	-1	497	367	14.7	32	Cappap	280	0	0	0		0	0	0	0	0
34	1	128	22	-1	497	415	11.9	29	ABplapapaa	176	0	0	0		0	0	0	0	0
35	1	186	291	-1	322	277	14.2	27	MSaapaapa	153	0	0	0		0	0	0	0	0
36	1	356	399	-1	498	230	5.5	36	Caaaa	340	80	0	0		0	0	0	0	0
37	1	112	364	-1	362	290	22.3	25	MSaappaa	209	184	0	0		0	0	0	0	0
38	1	67	331	-1	344	381	21.4	28	ABplppaapa	264	571	0	0		0	0	0	0	0
39	1	5	325	-1	256	301	14.1	27	ABaraapapap	232	127	0	0		0	0	0	0	0
40	1	135	122	-1	523	253	6.1	30	Cpaapa	-227	0	0	0		0	0	0	0	0
41	1	319	177	-1	215	229	19.5	29	ABarapaapa	205	0	0	0		0	0	0	0	0
42	1	235	211	-1	289	294	22.8	28	ABalpappapp	268	155	0	0		0	0	0	0	0
43	1	312	181	-1	383	176	8.6	29	MSpppppp	-231	0	0	0		0	0	0	0	0
44	1	20	24	-1	263	416	12.6	25	ABplaappaa	142	0	0	0		0	0	0	0	0
45	1	225	222	-1	516	416	16.3	29	ABplapappa	282	870	0	0		0	0	0	0	0
46	1	55	270	-1	256	183	14.4	29	MSppappa	183	-908	0	0		0	0	0	0	0
47	0	-1	-1	-1	267	195	18.8	25		194	-1003	0	0		0	0	0	0	0
48	1	74	354	-1	224	229	6.7	23	MSaaaapaa	28	0	0	0		0	0	0	0	0
49	1	180	309	-1	211	179	15.5	27	MSppaaap	218	-627	0	0		0	0	0	0	0
50	1	158	244	-1	440	437	14.4	30	ABplappaap	277	-58	0	0		0	0	0	0	0
51	1	64	116	-1	306	334	10.4	26	MSapppap	259	0	0	0		0	0	0	0	0
52	1	357	389	-1	254	294	22.6	28	ABalpappapa	221	-580	0	0		0	0	0	0	0
53	1	364	160	-1	343	421	18.7	28	ABplppapaaa	194	141	0	0		0	0	0	0	0
54	1	23	189	-1	256	258	8.2	25	MSaaaapap	327	0	0	0		0	0	0	0	0
55	1	205	422	-1	175	165	15.5	26	ABalaappppa	208	1	0	0		0	0	0	0	0
56	1	371	403	-1	599	255	23.2	29	ABprappppp	273	340	0	0		0	0	0	0	0
57	1	234	367	-1	155	239	6.7	25	ABalapppaap	73	0	0	0		0	0	0	0	0
58	1	198	39	-1	200	116	15.1	31	ABpraaaapp	80	0	0	0		0	0	0	0	0
59	1	337	203	-1	377	393	22.3	30	ABplppappa	265	818	0	0		0	0	0	0	0
60	1	384	227	-1	319	154	24.9	26	ABprpaaaapa	267	-617	0	0		0	0	0	0	0
61	1	37	37	-1	148	295	9.2	29	ABalapapap	394	0	0	0		0	0	0	0	0
62	1	80	219	-1	285	321	17.9	25	MSaapaaaa	254	1122	0	0		0	0	0	0	0
63	1	366	273	-1	477	272	22.3	29	ABprpppppa	247	34	0	0		0	0	0	0	0
64	1	130	52	-1	321	410	18.4	27	ABplppaaaap	209	444	0	0		0	0	0	0	0
65	1	221	236	-1	161	360	9.7	25	ABalppppapa	255	166	0	0		0	0	0	0	0
66	1	9	225	-1	316	203	11.0	27	MSpaaappp	263	137	0	0		0	0	0	0	0
67	1	308	107	-1	262	378	23.8	26	ABalppapppp	210	89	0	0		0	0	0	0	0
68	1	174	4	-1	281	403	22.7	27	ABplpaaaapa	270	347	0	0		0	0	0	0	0
69	1	54	111	-1	295	289	14.8	26	ABaraapappp	65	0	0	0		0	0	0	0	0
70	1	229	169	-1	584	322	24.2	31	Cpappv	307	210	0	0		0	0	0	0	0
71	1	259	104	-1	338	318	7.7	27	MSappppa	273	463	0	0		0	0	0	0	0
72	1	176	127	-1	454	411	9.2	28	ABplappapa	167	0	0	0		0	0	0	0	0
73	1	339	195	-1	309	307	20.4	29	ABalpappppp	-238	0	0	0		0	0	0	0	0
74	1	1	254	-1	124	237	22.4	30	ABalaaaarr	29	0	0	0		0	0	0	0	0
75	1	400	153	-1	379	136	6.7	29	ABarpppaap	282	174	0	0		0	0	0	0	0
76	1	72	20	-1	307	258	23.8	25	ABarapapapp	201	610	0	0		0	0	0	0	0
77	1	151	142	-1	190	319	12.1	27	MSapaaap	130	0	0	0		0	0	0	0	0
78	1	39	272	289	335	130	21.3	30	ABprpapapp	149	0	0	0		0	0	0	0	0
79	1	62	442	-1	286	175	25.4	31	ABarappapaa	320	8	0	0		0	0	0	0	0
80	1	78	100	-1	530	410	20.1	29	ABplappppa	-407	0	0	0		0	0	0	0	0
81	1	341	341	-1	592	350	20.9	31	Caappv	308	-177	0	0		0	0	0	0	0
82	1	244	278	-1	410	140	15.6	28	Dppaa	280	768	0	0		0	0	0	0	0
83	1	228	434	-1	349	155	24.0	24	ABprpapaapa	218	-771	0	0		0	0	0	0	0
84	1	149	10	-1	220	205	11.1	28	MSpaaaapa	261	-160	0	0		0	0	0	0	0
85	1	161	312	-1	447	293	14.6	33	Earpp	25	0	0	0		0	0	0	0	0
86	1	27	414	-1	174	127	13.6	25	ABalaappppp	216	923	0	0		0	0	0	0	0
87	1	2	62	-1	350	283	14.3	28	MSaapaapp	122	0	0	0		0	0	0	0	0
88	1	230	172	-1	605	216	21.2	29	ABprappppa	281	1386	0	0		0	0	0	0	0
89	1	272	210	-1	436	177	19.5	31	MSpapppa	296	111	0	0		0	0	0	0	0
90	1	148	32	-1	436	243	24.0	28	ABprpapppp	282	292	0	0		0	0	0	0	0
91	0	281	-1	-1	134	304	11.8	24		-181	0	0	0		0	0	0	0	0
92	1	266	126	-1	369	424	12.3	29	ABplaapppp	268	0	0	0		0	0	0	0	0
93	1	17	259	-1	246	311	19.2	33	ABalpapppa	-164	0	0	0		0	0	0	0	0
94	1	314	264	-1	290	198	5.4	34	ABarpaapa	334	301	0	0		0	0	0	0	0
95	1	305	353	-1	358	120	23.6	29	ABprpaaaapp	276	40	0	0		0	0	0	0	0
96	1	34	175	-1	443	110	15.3	30	ABpraapppp	459	0	0	0		0	0	0	0	0
97	1	278	72	-1	171	153	11.3	27	ABpraapaapa	185	226	0	0		0	0	0	0	0
98	1	16	230	-1	243	273	24.9	30	ABalpapaap	326	0	0	0		0	0	0	0	0
99	1	415	91	-1	227	239	24.2	28	ABarapaaap	280	169	0	0		0	0	0	0	0
100	1	35	63	-1	171	377	18.0	25	ABalpppapav	198	127	0	0		0	0	0	0	0
101	1	31	271	-1	309	302	5.2	26	ABplaaaapp	263	-847	0	0		0	0	0	0	0
102	1	63	82	-1	484	428	18.4	31	ABplapapap	261	-695	0	0		0	0	0	0	0
103	1	13	366	-1	208	149	17.5	28	ABpraaaaap	232	0	0	0		0	0	0	0	0
104	1	306	416	-1	144	366	18.5	30	ABalpppaaa	300	93	0	0		0	0	0	0	0
105	1	360	48	-1	435	384	6.3	32	ABarppapa	63	0	0	0		0	0	0	0	0
106	1	162	173	-1	546	214	25.4	33	ABprpppaap	325	241	0	0		0	0	0	0	0
107	1	59	344	-1	548	324	25.3	30	ABplpppppp	301	429	0	0		0	0	0	0	0
108	1	238	417	-1	206	250	5.1	27	ABarpaaapa	276	238	0	0		0	0	0	0	0
109	1	168	256	-1	125	194	20.0	24	ABalaapaaa	54	0	0	0		0	0	0	0	0
110	1	56	74	-1	189	217	12.0	29	ABaraappaa	178	0	0	0		0	0	0	0	0
111	1	11	415	-1	472	244	16.5	33	Ealpp	333	-121	0	0		0	0	0	0	0
112	1	81	92	-1	490	385	7.7	28	ABarppappa	269	130	0	0		0	0	0	0	0
113	1	401	201	-1	263	169	21.1	29	ABprpapaaa	237	529	0	0		0	0	0	0	0
114	1	245	288	-1	329	355	22.7	29	ABplpapapa	259	-858	0	0		0	0	0	0	0
115	1	41	21	-1	367	406	8.3	26	ABplapaapa	251	1023	0	0		0	0	0	0	0
116	1	134	383	-1	398	387	11.8	27	Dapap	230	3	0	0		0	0	0	0	0
117	1	144	186	-1	161	287	6.3	30	ABplaapaaa	247	743	0	0		0	0	0	0	0
118	1	196	98	-1	206	247	8.2	26	MSaaaaapp	253	418	0	0		0	0	0	0	0
119	1	188	382	-1	548	281	25.4	32	ABprpppppp	324	234	0	0		0	0	0	0	0
120	1	402	419	-1	359	139	18.5	27	ABprppaaaaa	189	759	0	0		0	0	0	0	0
121	1	199	66	-1	137	237	19.0	29	ABaraaaapa	147	0	0	0		0	0	0	0	0
122	1	136	138	-1	157	278	14.7	24	ABalpaapaap	-70	0	0	0		0	0	0	0	0
123	1	141	170	-1	139	353	12.3	30	ABalapaapp	21	0	0	0		0	0	0	0	0
124	1	390	86	-1	220	369	11.1	33	ABplaapapa	265	788	0	0		0	0	0	0	0
125	1	403	128	-1	576	349	11.5	34	Caapa	409	0	0	0		0	0	0	0	0
126	1	425	299	-1	481	265	24.3	25	ABprppppapp	252	-111	0	0		0	0	0	0	0
127	1	407	57	-1	191	293	6.7	26	ABplaaaaapa	166	0	0	0		0	0	0	0	0
128	1	262	46	355	258	239	16.4	28	ABaraapppa	281	0	0	0		0	0	0	0	0
129	1	79	5	-1	386	322	7.8	26	MSappppp	254	301	0	0		0	0	0	0	0
130	1	301	207	-1	492	198	24.5	29	ABprpppaaa	264	-268	0	0		0	0	0	0	0
131	1	336	192	-1	357	250	5.4	30	ABarpaappp	303	626	0	0		0	0	0	0	0
132	1	307	263	-1	194	185	8.6	24	ABalappppap	195	205	0	0		0	0	0	0	0
133	1	47	164	-1	271	279	16.0	24	ABaraapappa	-168	0	0	0		0	0	0	0	0
134	0	29	-1	-1	308	251	11.6	24		192	324	0	0		0	0	0	0	0
135	1	237	198	-1	131	307	21.8	26	ABalpaapppa	242	-102	0	0		0	0	0	0	0
136	1	129	16	-1	156	281	18.5	28	ABaraaaaaa	-149	0	0	0		0	0	0	0	0
137	1	142	97	-1	207	271	13.0	27	ABaraapaapp	263	352	0	0		0	0	0	0	0
138	1	154	70	-1	133	339	15.4	28	ABalapaapa	-229	0	0	0		0	0	0	0	0
139	1	335	385	-1	495	379	23.7	31	ABplpppaap	232	-225	0	0		0	0	0	0	0
140	1	418	323	-1	223	201	25.1	27	ABarapppapa	205	-175	0	0		0	0	0	0	0
141	1	111	96	-1	227	228	14.2	26	ABaraappapa	144	0	0	0		0	0	0	0	0
142	1	137	99	-1	254	322	11.0	25	MSapappa	228	-366	0	0		0	0	0	0	0
143	1	36	73	-1	181	146	20.1	29	ABpraaaaaa	-239	0	0	0		0	0	0	0	0
144	1	311	2	-1	388	353	11.4	30	Daap	303	198	0	0		0	0	0	0	0
145	1	87	352	-1	251	142	15.5	31	ABpraaappa	277	0	0	0		0	0	0	0	0
146	0	264	-1	-1	186	136	22.0	21		155	2	0	0		0	0	0	0	0
147	1	98	180	-1	408	424	10.6	28	ABplapaapp	-65	0	0	0		0	0	0	0	0
148	1	33	191	-1	225	279	21.2	29	ABalpappaa	446	0	0	0		0	0	0	0	0
149	1	66	200	-1	335	234	9.5	27	MSaaappp	-134	0	0	0		0	0	0	0	0
150	1	106	161	-1	252	282	10.5	26	MSaaapapa	138	0	0	0		0	0	0	0	0
151	1	96	117	-1	242	119	17.5	31	ABpraaapap	-225	0	0	0		0	0	0	0	0
152	1	83	250	-1	327	419	12.8	30	ABplaapppa	-129	0	0	0		0	0	0	0	0
153	1	210	311	-1	118	221	11.0	26	ABalapppaaa	120	0	0	0		0	0	0	0	0
154	1	248	58	-1	225	359	22.0	25	ABalppapppa	247	-72	0	0		0	0	0	0	0
155	1	217	94	-1	286	216	10.5	26	MSpaaappa	-163	0	0	0		0	0	0	0	0
156	1	132	6	-1	323	356	7.4	28	ABplapaaaa	421	0	0	0		0	0	0	0	0
157	1	171	294	-1	399	299	25.6	32	ABplpapppa	318	49	0	0		0	0	0	0	0
158	1	212	108	-1	238	178	23.9	26	ABarapppppa	243	167	0	0		0	0	0	0	0
159	1	346	131	-1	595	181	17.5	29	ABprapappa	261	-248	0	0		0	0	0	0	0
160	1	8	401	-1	402	163	5.3	30	ABarpppapa	288	201	0	0		0	0	0	0	0
161	1	294	209	-1	523	379	17.9	26	ABplapppaa	235	0	0	0		0	0	0	0	0
162	1	242	30	-1	110	310	18.4	31	ABalaaaalp	152	0	0	0		0	0	0	0	0
163	1	261	300	-1	294	374	6.3	27	ABplaaappa	240	-767	0	0		0	0	0	0	0
164	1	138	84	-1	558	385	16.8	29	ABplapappp	377	0	0	0		0	0	0	0	0
165	1	58	237	-1	177	249	9.6	26	MSaaaaapa	203	0	0	0		0	0	0	0	0
166	1	344	338	-1	139	285	24.7	32	ABalpaappa	162	0	0	0		0	0	0	0	0
167	1	296	380	-1	199	309	15.5	28	ABalpaapapp	282	133	0	0		0	0	0	0	0
168	1	286	418	-1	247	178	4.9	28	ABarpapapa	249	-210	0	0		0	0	0	0	0
169	1	321	370	-1	333	169	15.5	26	Dpaaa	149	0	0	0		0	0	0	0	0
170	1	331	12	239	365	199	22.4	34	ABprpappaa	249	-219	0	0		0	0	0	0	0
171	1	372	362	-1	229	405	13.6	28	ABplpaapap	-93	0	0	0		0	0	0	0	0
172	1	310	135	-1	392	325	4.5	31	ABarppaapa	137	0	0	0		0	0	0	0	0
173	1	313	329	-1	488	344	24.9	26	ABplpppapaa	252	1250	0	0		0	0	0	0	0
174	1	30	179	-1	315	388	23.8	25	ABalpapappp	201	-223	0	0		0	0	0	0	0
175	1	255	287	-1	370	231	15.9	29	MSpapaapp	279	-77	0	0		0	0	0	0	0
176	1	328	246	-1	307	155	5.6	26	ABarpapapp	247	793	0	0		0	0	0	0	0
177	1	382	394	-1	315	310	17.7	26	MSaapaaap	228	164	0	0		0	0	0	0	0
178	1	348	146	-1	237	203	8.6	29	MSpaaaaa	260	-281	0	0		0	0	0	0	0
179	1	323	197	-1	302	99	12.5	28	ABpraappaa	244	576	0	0		0	0	0	0	0
180	1	416	213	-1	395	166	18.2	27	MSpppapp	205	-276	0	0		0	0	0	0	0
181	1	367	326	-1	504	317	24.7	28	ABplpppapap	283	22	0	0		0	0	0	0	0
182	1	265	42	-1	240	374	8.3	26	ABplaapappp	117	0	0	0		0	0	0	0	0
183	1	49	80	-1	279	120	22.1	28	ABprpaaapa	48	0	0	0		0	0	0	0	0
184	1	51	260	-1	365	235	18.5	30	MSpapapa	292	-935	0	0		0	0	0	0	0
185	1	14	283	-1	352	345	15.1	28	MSappaap	230	554	0	0		0	0	0	0	0
186	1	388	134	-1	277	164	10.4	28	MSppappp	228	368	0	0		0	0	0	0	0
187	1	361	53	-1	198	389	21.4	35	ABalppaapp	328	-619	0	0		0	0	0	0	0
188	1	423	8	-1	221	397	18.3	33	ABplpaaapa	67	0	0	0		0	0	0	0	0
189	1	249	314	-1	421	335	21.7	28	MSpappaa	226	239	0	0		0	0	0	0	0
190	1	52	241	-1	157	216	9.7	24	ABalapppapa	223	623	0	0		0	0	0	0	0
191	1	219	3	-1	504	122	19.5	31	ABprappaap	270	0	0	0		0	0	0	0	0
192	1	413	88	-1	371	364	6.3	28	ABarppaaap	286	-980	0	0		0	0	0	0	0
193	1	207	334	-1	246	243	19.3	25	ABarapaappa	253	-1404	0	0		0	0	0	0	0
194	1	4	155	-1	160	215	23.7	30	ABaraaappp	304	0	0	0		0	0	0	0	0
195	1	133	101	-1	129	263	9.8	29	ABalappaap	-214	0	0	0		0	0	0	0	0
196	1	70	28	-1	303	153	16.6	28	MSppppaa	277	442	0	0		0	0	0	0	0
197	1	374	296	-1	232	338	5.2	24	ABplaaapaa	210	510	0	0		0	0	0	0	0
198	1	183	185	-1	499	134	9.4	29	ABarppppap	279	-129	0	0		0	0	0	0	0
199	1	197	31	-1	430	289	21.9	29	MSpappap	252	291	0	0		0	0	0	0	0
200	1	347	34	-1	218	161	20.3	30	ABpraaapaa	281	513	0	0		0	0	0	0	0
201	1	122	93	-1	264	213	13.4	26	ABaraappapp	-2	0	0	0		0	0	0	0	0
202	1	189	89	-1	191	273	16.7	27	ABalpaapapa	-183	0	0	0		0	0	0	0	0
203	1	209	361	-1	611	293	20.2	33	Cpappd	324	1422	0	0		0	0	0	0	0
204	1	97	27	-1	210	147	13.6	30	ABpraapapa	290	625	0	0		0	0	0	0	0
205	0	169	-1	-1	120	256	12.9	24		-129	0	0	0		0	0	0	0	0
206	1	395	-1	-1	310	368	17.0	23	MSappapa	174	522	0	0		0	0	0	0	0
207	1	99	156	-1	419	377	20.6	29	MSaapppp	278	114	0	0		0	0	0	0	0
208	1	24	301	-1	410	133	10.8	30	ABprapaaap	292	-180	0	0		0	0	0	0	0
209	1	160	150	-1	261	127	11.6	27	ABpraapappp	163	0	0	0		0	0	0	0	0
210	1	232	371	-1	192	347	25.4	31	ABalppapaa	302	-538	0	0		0	0	0	0	0
211	1	150	275	-1	275	292	5.2	28	ABplaaaapa	272	-297	0	0		0	0	0	0	0
212	1	114	342	-1	406	427	15.4	29	ABplappaaa	285	-57	0	0		0	0	0	0	0
213	0	379	-1	-1	221	319	20.9	24		186	1069	0	0		0	0	0	0	0
214	1	377	148	-1	337	377	13.1	27	Daaaa	101	0	0	0		0	0	0	0	0
215	1	195	340	-1	386	161	13.4	28	Dpapa	200	113	0	0		0	0	0	0	0
216	1	355	47	-1	407	232	11.4	33	Ealap	328	783	0	0		0	0	0	0	0
217	1	250	1	-1	233	157	11.7	26	ABpraapappa	-9	0	0	0		0	0	0	0	0
218	1	380	391	-1	365	229	11.9	29	Ealaa	292	-112	0	0		0	0	0	0	0
219	1	240	262	-1	340	251	20.5	28	MSpapaaap	251	-934	0	0		0	0	0	0	0
220	1	103	149	-1	459	375	14.8	30	Capapa	283	130	0	0		0	0	0	0	0
221	1	143	133	-1	162	242	13.3	30	ABaraapaaa	169	0	0	0		0	0	0	0	0
222	1	283	319	-1	270	412	19.3	26	ABplpaaappp	-211	0	0	0		0	0	0	0	0
223	1	332	95	-1	472	155	7.7	29	ABarpppapp	219	274	0	0		0	0	0	0	0
224	1	12	224	-1	280	275	9.0	24	MSaaaappa	175	0	0	0		0	0	0	0	0
225	1	333	386	-1	477	314	22.9	29	ABplpppppa	292	462	0	0		0	0	0	0	0
226	1	71	105	-1	223	312	24.7	27	ABalpapaaap	314	0	0	0		0	0	0	0	0
227	1	131	110	-1	303	163	12.8	27	MSppppap	239	-832	0	0		0	0	0	0	0
228	1	274	321	-1	253	217	10.2	29	MSpaaaapp	101	0	0	0		0	0	0	0	0
229	1	32	375	-1	570	250	18.9	31	Cppppa	260	0	0	0		0	0	0	0	0
230	1	233	214	-1	543	165	10.1	29	ABarpppppa	264	-681	0	0		0	0	0	0	0
231	1	342	220	-1	441	176	14.1	28	Dpapp	276	924	0	0		0	0	0	0	0
232	1	26	376	-1	571	202	21.4	29	ABprapppaa	270	-130	0	0		0	0	0	0	0
233	1	354	182	-1	285	103	14.7	28	ABpraaapppp	268	298	0	0		0	0	0	0	0
234	1	104	141	-1	162	227	18.9	33	ABaraaapaa	273	169	0	0		0	0	0	0	0
235	1	208	426	-1	480	112	14.4	28	ABprapaapp	280	212	0	0		0	0	0	0	0
236	1	364	215	-1	373	423	19.8	28	ABplppapaap	151	0	0	0		0	0	0	0	0
237	1	90	228	-1	233	285	14.6	27	ABaraapapaa	249	1086	0	0		0	0	0	0	0
238	1	365	350	-1	262	244	21.5	26	ABarapapaap	190	0	0	0		0	0	0	0	0
239	1	369	276	-1	260	351	12.1	26	ABalppppppa	252	-26	0	0		0	0	0	0	0
240	1	193	102	-1	480	184	19.7	30	Cppaap	256	566	0	0		0	0	0	0	0
241	1	100	421	-1	400	424	19.8	29	ABplppapap	287	-240	0	0		0	0	0	0	0
242	1	389	55	-1	301	144	20.3	28	ABprpapapa	284	-815	0	0		0	0	0	0	0
243	0	73	-1	-1	187	207	14.9	24		208	410	0	0		0	0	0	0	0
244	1	77	147	-1	180	251	15.0	24	ABaraapaapa	4	0	0	0		0	0	0	0	0
245	1	88	247	-1	501	168	24.2	33	ABprppappp	286	289	0	0		0	0	0	0	0
246	1	194	76	-1	249	324	23.0	26	ABalpapapaa	261	93	0	0		0	0	0	0	0
247	1	343	243	-1	199	277	24.0	27	ABalpaaaap	262	0	0	0		0	0	0	0	0
248	1	166	258	-1	104	234	14.5	29	ABalaaapal	256	470	0	0		0	0	0	0	0
249	1	175	384	-1	327	225	5.4	29	ABarpaappa	294	24	0	0		0	0	0	0	0
250	1	93	50	-1	280	353	17.4	28	MSapaapp	219	321	0	0		0	0	0	0	0
251	1	48	123	-1	129	169	16.4	30	ABalaaappr	240	172	0	0		0	0	0	0	0
252	1	84	322	-1	262	371	5.7	29	ABplaaapap	260	-785	0	0		0	0	0	0	0
253	1	370	9	-1	307	110	9.6	29	ABarpapppa	286	377	0	0		0	0	0	0	0
254	1	145	208	-1	278	328	24.2	28	ABalpapapap	-175	0	0	0		0	0	0	0	0
255	1	95	447	-1	509	220	25.4	26	ABprppppapa	149	496	0	0		0	0	0	0	0
256	1	421	193	-1	289	151	23.1	24	ABprpaaappa	193	155	0	0		0	0	0	0	0
257	1	172	359	-1	439	177	9.5	30	Dpppa	-38	0	0	0		0	0	0	0	0
258	1	329	56	-1	573	162	13.2	28	ABprapapaa	282	-68	0	0		0	0	0	0	0
259	1	45	217	-1	192	401	14.3	25	ABalpppapad	170	0	0	0		0	0	0	0	0
260	1	284	377	-1	137	262	16.3	25	ABalpaapaaa	134	0	0	0		0	0	0	0	0
261	1	22	112	-1	407	277	9.9	32	Earap	110	0	0	0		0	0	0	0	0
262	1	373	392	-1	429	207	23.0	31	ABprpapppa	319	493	0	0		0	0	0	0	0
263	1	10	274	-1	271	286	19.7	26	ABalpappppa	177	0	0	0		0	0	0	0	0
264	1	227	35	-1	363	134	9.8	30	ABprapaaaa	304	479	0	0		0	0	0	0	0
265	1	378	351	-1	526	368	21.2	30	ABplapppap	307	-194	0	0		0	0	0	0	0
266	1	61	223	-1	215	113	19.3	32	ABpraaaapa	262	637	0	0		0	0	0	0	0
267	1	239	327	-1	568	236	23.1	29	ABprapppap	281	-402	0	0		0	0	0	0	0
268	1	164	400	-1	531	136	16.1	27	ABprappapa	273	-1255	0	0		0	0	0	0	0
269	1	92	206	-1	339	170	6.3	25	ABarpppaaa	195	-300	0	0		0	0	0	0	0
270	1	200	205	398	210	364	16.1	28	ABplpaapaa	244	1226	0	0		0	0	0	0	0
271	1	338	183	-1	351	339	11.5	27	Daaap	22	0	0	0		0	0	0	0	0
272	1	277	388	-1	523	184	13.4	31	Cpppaa	293	-954	0	0		0	0	0	0	0
273	1	422	151	-1	192	367	11.3	24	ABalppppapp	203	-391	0	0		0	0	0	0	0
274	1	386	159	428	320	135	14.6	24	ABprpaappa	192	-193	0	0		0	0	0	0	0
275	1	362	420	-1	366	168	17.1	26	MSpppapa	247	621	0	0		0	0	0	0	0
276	1	383	397	-1	602	293	16.1	33	Cpapaa	313	956	0	0		0	0	0	0	0
277	1	268	221	-1	186	156	8.0	30	ABalappppp	252	562	0	0		0	0	0	0	0
278	1	82	374	-1	167	250	24.1	29	ABaraaappa	269	25	0	0		0	0	0	0	0
279	1	21	14	-1	130	187	8.7	29	ABalappapp	296	-459	0	0		0	0	0	0	0
280	1	159	333	-1	293	390	10.8	24	ABplpaappap	228	122	0	0		0	0	0	0	0
281	1	291	33	-1	179	243	20.7	30	ABaraaaaap	440	0	0	0		0	0	0	0	0
282	1	327	187	-1	236	338	15.9	27	MSapapaa	293	0	0	0		0	0	0	0	0
283	1	267	252	-1	402	175	22.5	28	ABprppaapa	278	769	0	0		0	0	0	0	0
284	1	118	119	-1	163	287	22.3	26	ABalpaaaaaa	131	0	0	0		0	0	0	0	0
285	1	146	212	-1	166	387	14.3	24	ABalpppappa	198	195	0	0		0	0	0	0	0
286	1	426	61	-1	137	344	21.5	31	ABalppaaap	283	-735	0	0		0	0	0	0	0
287	1	302	124	-1	177	343	21.6	30	ABalppappa	285	565	0	0		0	0	0	0	0
288	1	127	64	-1	159	181	6.5	29	ABpraapaaa	270	-472	0	0		0	0	0	0	0
289	1	68	17	378	233	351	24.7	30	ABalppapap	230	-168	0	0		0	0	0	0	0
290	1	381	26	-1	107	266	19.3	30	ABalaaaarl	227	0	0	0		0	0	0	0	0
291	1	391	358	-1	405	189	19.1	26	MSpppaap	210	-818	0	0		0	0	0	0	0
292	1	65	356	-1	299	119	17.8	24	ABprpaapppa	186	117	0	0		0	0	0	0	0
293	1	220	174	-1	244	377	13.1	25	ABalpppppap	218	376	0	0		0	0	0	0	0
294	1	254	162	-1	276	314	8.3	27	MSapappp	121	0	0	0		0	0	0	0	0
295	1	368	231	-1	270	375	9.1	28	ABalppppppp	257	-1138	0	0		0	0	0	0	0
296	1	405	87	-1	390	289	14.1	29	Earpa	298	-735	0	0		0	0	0	0	0
297	1	76	216	-1	172	341	16.8	24	ABalppppaav	245	-523	0	0		0	0	0	0	0
298	1	269	157	-1	266	144	6.7	24	ABarpappaa	217	360	0	0		0	0	0	0	0
299	1	396	103	-1	533	159	21.3	30	ABprappapp	309	869	0	0		0	0	0	0	0
300	1	43	305	-1	464	139	21.8	31	ABprppapap	301	198	0	0		0	0	0	0	0
301	1	177	144	-1	109	317	14.3	29	ABalapaaap	257	-443	0	0		0	0	0	0	0
302	1	191	145	-1	368	366	19.1	31	MSaapppa	207	0	0	0		0	0	0	0	0
303	1	271	67	-1	178	229	6.1	25	ABarpaaaaa	213	460	0	0		0	0	0	0	0
304	1	243	407	-1	189	392	11.0	26	ABalpppappp	226	584	0	0		0	0	0	0	0
305	1	165	363	-1	602	228	17.4	29	ABprapappp	285	-42	0	0		0	0	0	0	0
306	1	318	313	-1	571	240	9.0	32	Cpaapp	321	746	0	0		0	0	0	0	0
307	1	320	257	-1	331	413	22.2	30	ABplpaaaapp	282	-313	0	0		0	0	0	0	0
308	1	276	25	-1	558	324	8.5	32	Caaapp	319	-223	0	0		0	0	0	0	0
309	1	215	125	-1	598	202	14.4	30	ABarpppppp	256	-713	0	0		0	0	0	0	0
310	1	163	178	-1	179	347	6.2	26	ABplaapaapa	-198	0	0	0		0	0	0	0	0
311	1	412	431	-1	278	260	24.5	24	ABarapapapa	146	-320	0	0		0	0	0	0	0
312	1	46	168	-1	154	179	23.6	32	ABalaapaap	69	0	0	0		0	0	0	0	0
313	1	287	165	-1	486	359	19.4	31	Capapp	300	1508	0	0		0	0	0	0	0
314	1	273	295	-1	306	250	16.9	29	ABaraapppp	254	0	0	0		0	0	0	0	0
315	1	182	136	423	193	190	25.2	32	ABarapppaa	207	472	0	0		0	0	0	0	0
316	1	275	304	-1	271	137	19.4	26	ABprpaapaa	288	0	0	0		0	0	0	0	0
317	1	157	413	-1	282	349	21.4	29	ABplpapaaa	90	0	0	0		0	0	0	0	0
318	1	202	306	-1	440	120	9.1	29	ABarppppaa	272	230	0	0		0	0	0	0	0
319	1	192	139	-1	426	343	8.7	29	Dappa	287	1117	0	0		0	0	0	0	0
320	1	224	166	-1	214	211	4.6	26	ABarpaaaap	251	-234	0	0		0	0	0	0	0
321	1	25	129	-1	189	209	7.1	24	ABalapppapp	235	916	0	0		0	0	0	0	0
322	1	414	430	-1	335	253	22.5	30	ABarapapppp	203	0	0	0		0	0	0	0	0
323	1	50	372	-1	163	171	18.1	28	ABalaapppa	274	1641	0	0		0	0	0	0	0
324	1	120	54	-1	228	245	21.5	26	ABarapapaaa	199	501	0	0		0	0	0	0	0
325	1	398	346	-1	360	194	17.7	28	MSpppaaa	197	300	0	0		0	0	0	0	0
326	1	376	324	-1	442	246	11.6	31	Epraa	310	868	0	0		0	0	0	0	0
327	1	279	7	-1	297	286	11.8	24	MSaaapapp	237	798	0	0		0	0	0	0	0
328	1	140	38	-1	590	279	11.5	32	Cpapap	316	1330	0	0		0	0	0	0	0
329	1	258	115	-1	507	303	17.5	33	Eplpp	313	479	0	0		0	0	0	0	0
330	1	340	79	-1	195	298	21.7	26	ABalpaaaaap	143	0	0	0		0	0	0	0	0
331	1	181	349	-1	288	98	18.3	29	ABprpaapap	270	458	0	0		0	0	0	0	0
332	1	300	143	-1	458	229	5.2	31	Cpaaap	287	-845	0	0		0	0	0	0	0
333	1	257	176	-1	405	228	15.2	31	Ealpa	57	0	0	0		0	0	0	0	0
334	1	402	59	-1	391	137	20.1	28	ABprppaaaap	136	0	0	0		0	0	0	0	0
335	1	201	432	-1	512	268	16.1	31	Eprpp	316	789	0	0		0	0	0	0	0
336	0	119	-1	-1	145	157	20.1	24		217	536	0	0		0	0	0	0	0
337	1	303	109	-1	304	226	14.5	31	MSpaapap	197	0	0	0		0	0	0	0	0
338	1	3	120	-1	195	296	18.6	29	ABalpaaapa	24	0	0	0		0	0	0	0	0
339	1	117	267	-1	212	270	9.8	27	MSaaapaaa	387	0	0	0		0	0	0	0	0
340	1	420	369	-1	333	186	19.4	27	MSppaapp	206	541	0	0		0	0	0	0	0
341	1	40	77	-1	480	361	10.4	31	Cappaa	298	86	0	0		0	0	0	0	0
342	1	109	163	-1	502	194	9.9	29	Dpppp	294	1142	0	0		0	0	0	0	0
343	1	359	121	-1	485	247	12.2	33	Eprap	296	126	0	0		0	0	0	0	0
344	1	409	81	-1	286	214	17.1	24	ABarapaappp	214	246	0	0		0	0	0	0	0
345	1	184	218	-1	323	177	9.5	29	MSpppppa	242	0	0	0		0	0	0	0	0
346	1	352	302	-1	320	266	8.9	24	MSaaaappp	158	0	0	0		0	0	0	0	0
347	1	437	379	-1	290	231	21.5	31	ABarapapppa	344	-761	0	0		0	0	0	0	0
348	1	247	387	-1	243	385	20.7	26	ABplpaaappa	212	63	0	0		0	0	0	0	0
349	1	226	297	-1	345	307	18.9	30	MSaapapp	297	1118	0	0		0	0	0	0	0
350	1	216	114	-1	464	151	13.2	29	Dppap	261	1180	0	0		0	0	0	0	0
351	1	417	232	-1	230	308	16.9	22	ABalpaaapp	-82	0	0	0		0	0	0	0	0
352	1	408	78	-1	568	160	18.3	29	ABprapapap	272	780	0	0		0	0	0	0	0
353	1	330	85	-1	210	148	24.3	33	ABalaapapp	-101	0	0	0		0	0	0	0	0
354	1	75	49	-1	371	341	25.0	26	ABplpapapp	256	-447	0	0		0	0	0	0	0
355	1	214	190	-1	447	161	24.4	29	ABprppappa	288	-647	0	0		0	0	0	0	0
356	1	116	404	-1	361	162	12.4	27	Dpaap	244	-129	0	0		0	0	0	0	0
357	1	69	68	-1	255	122	8.6	30	ABarpappap	76	0	0	0		0	0	0	0	0
358	1	282	253	-1	242	103	13.7	24	ABpraaapppa	373	0	0	0		0	0	0	0	0
359	1	91	196	-1	246	185	17.6	26	MSppapaa	-2	0	0	0		0	0	0	0	0
360	1	241	36	-1	468	322	6.8	31	Dappp	276	0	0	0		0	0	0	0	0
361	1	304	427	-1	327	171	21.5	27	ABprpaaappp	177	-1075	0	0		0	0	0	0	0
362	1	206	140	-1	158	182	11.2	26	ABalappppaa	195	179	0	0		0	0	0	0	0
363	1	297	268	-1	515	262	12.6	32	Eprpa	319	-276	0	0		0	0	0	0	0
364	1	325	266	-1	230	338	9.9	23	ABplaapappa	237	-1007	0	0		0	0	0	0	0
365	1	57	360	-1	448	398	22.4	32	ABplppappp	-76	0	0	0		0	0	0	0	0
366	1	113	69	-1	185	304	24.9	25	ABalpapaaaa	398	0	0	0		0	0	0	0	0
367	1	213	406	-1	436	341	5.0	26	ABarppaapp	270	-600	0	0		0	0	0	0	0
368	1	392	308	-1	209	150	5.8	27	ABarpapaaa	312	0	0	0		0	0	0	0	0
369	1	394	412	-1	315	229	20.3	25	MSpapaaaa	258	-51	0	0		0	0	0	0	0
370	1	299	130	-1	110	211	17.5	29	ABalaaapar	293	0	0	0		0	0	0	0	0
371	1	246	194	-1	543	350	15.9	31	Capppa	57	0	0	0		0	0	0	0	0
372	1	334	233	-1	551	276	22.4	33	Cppppp	324	0	0	0		0	0	0	0	0
373	1	351	158	-1	178	367	14.0	25	ABalppppaad	221	280	0	0		0	0	0	0	0
374	1	159	317	-1	268	379	14.8	24	ABplpaappaa	199	89	0	0		0	0	0	0	0
375	0	385	-1	-1	334	292	24.2	28		285	-1164	0	0		0	0	0	0	0
376	1	107	188	-1	463	343	25.0	28	ABplppppap	279	-512	0	0		0	0	0	0	0
377	1	288	347	-1	363	99	17.1	29	ABpraappap	272	-49	0	0		0	0	0	0	0
378	1	42	282	-1	192	182	21.9	30	ABarappppa	219	0	0	0		0	0	0	0	0
379	1	263	240	-1	477	174	15.7	31	Cppaaa	304	386	0	0		0	0	0	0	0
380	1	252	234	-1	213	360	6.6	27	ABplaapaapp	234	-161	0	0		0	0	0	0	0
381	1	399	29	-1	450	366	18.9	30	Capaap	290	259	0	0		0	0	0	0	0
382	1	404	411	-1	444	195	25.9	33	ABprppaapp	329	25	0	0		0	0	0	0	0
383	1	353	395	-1	299	224	24.5	29	ABarappaap	264	1160	0	0		0	0	0	0	0
384	1	218	339	-1	526	232	20.9	32	Cppapp	-89	0	0	0		0	0	0	0	0
385	1	203	402	-1	493	132	16.5	29	ABprappaaa	256	-216	0	0		0	0	0	0	0
386	1	101	106	-1	230	162	7.5	29	ABarpapaap	266	455	0	0		0	0	0	0	0
387	1	15	337	-1	513	328	22.3	34	Capppp	382	0	0	0		0	0	0	0	0
388	1	349	229	-1	250	360	18.0	27	MSapapap	244	0	0	0		0	0	0	0	0
389	1	345	251	-1	460	242	25.4	27	ABprppppaa	-169	0	0	0		0	0	0	0	0
390	1	363	265	-1	391	208	25.4	34	ABprpappap	326	126	0	0		0	0	0	0	0
391	1	309	318	-1	524	186	16.7	32	Cppapa	322	737	0	0		0	0	0	0	0
392	1	30	286	-1	286	362	24.6	26	ABalpapappa	189	713	0	0		0	0	0	0	0
393	1	156	199	-1	237	295	7.9	25	MSaaapaap	250	-525	0	0		0	0	0	0	0
394	1	292	444	-1	223	224	17.0	26	ABaraaapapp	62	0	0	0		0	0	0	0	0
395	1	397	396	-1	558	364	22.8	30	ABplappppp	277	-91	0	0		0	0	0	0	0
396	1	222	357	-1	263	422	16.2	26	ABplpaapppp	129	0	0	0		0	0	0	0	0
397	1	298	279	-1	313	343	14.8	26	MSappaaa	207	0	0	0		0	0	0	0	0
398	1	38	184	-1	423	382	14.9	29	Capaaa	198	0	0	0		0	0	0	0	0
399	1	125	18	-1	289	397	18.1	25	ABplppaaaaa	188	0	0	0		0	0	0	0	0
400	1	121	316	-1	196	234	22.8	24	ABarapaaaa	198	-102	0	0		0	0	0	0	0
401	1	94	381	-1	337	228	16.6	26	MSpapaapa	182	0	0	0		0	0	0	0	0
402	1	152	343	-1	374	270	19.9	28	MSpapapp	238	-234	0	0		0	0	0	0	0
403	1	18	204	-1	560	225	15.2	29	Cpppap	276	-774	0	0		0	0	0	0	0
404	1	295	315	-1	388	374	24.7	34	ABplppaapp	331	-72	0	0		0	0	0	0	0
405	1	108	65	-1	295	426	13.8	30	ABplaappap	261	130	0	0		0	0	0	0	0
406	1	187	405	-1	335	330	24.3	27	ABplpappaap	385	0	0	0		0	0	0	0	0
407	1	153	368	-1	196	291	4.4	33	ABplaaaaaa	196	0	0	0		0	0	0	0	0
408	1	60	15	-1	133	191	12.4	27	ABalappapa	224	0	0	0		0	0	0	0	0
409	1	89	310	-1	487	300	13.5	32	Eplap	261	0	0	0		0	0	0	0	0
410	1	317	23	-1	543	286	7.3	30	Caaapa	300	518	0	0		0	0	0	0	0
411	1	393	330	-1	210	355	13.2	26	ABalpppppaa	207	-814	0	0		0	0	0	0	0
412	1	293	393	-1	382	312	22.0	27	MSaappap	270	128	0	0		0	0	0	0	0
413	1	324	261	-1	464	280	10.0	33	Eplaa	329	-171	0	0		0	0	0	0	0
414	1	260	154	-1	107	282	16.2	28	ABalaaaala	316	0	0	0		0	0	0	0	0
415	1	253	277	-1	331	128	7.7	29	ABarpapppp	294	-36	0	0		0	0	0	0	0
416	1	105	390	-1	211	133	9.9	27	ABpraapaapp	200	-155	0	0		0	0	0	0	0
417	1	155	348	-1	291	181	17.8	26	MSppapap	254	609	0	0		0	0	0	0	0
418	1	231	425	-1	357	280	10.7	29	Earaa	49	0	0	0		0	0	0	0	0
419	1	6	345	-1	232	418	16.9	24	ABplpaapppa	547	0	0	0		0	0	0	0	0
420	1	115	90	-1	148	200	15.8	25	MSppaaaa	68	0	0	0		0	0	0	0	0
421	0	410	-1	-1	297	311	26.0	23		107	0	0	0		0	0	0	0	0
422	1	285	443	-1	266	184	24.8	25	ABarapppapp	-135	0	0	0		0	0	0	0	0
423	1	173	307	-1	477	235	20.4	29	MSpapppp	303	0	0	0		0	0	0	0	0
424	1	123	429	-1	359	161	25.7	30	ABarappapp	-87	0	0	0		0	0	0	0	0
425	1	387	320	-1	342	123	17.6	23	ABprpaapppp	61	0	0	0		0	0	0	0	0
426	1	350	436	-1	295	383	20.5	27	ABplpapaap	380	0	0	0		0	0	0	0	0
427	1	190	152	-1	153	134	18.5	22	ABalaappap	356	0	0	0		0	0	0	0	0
428	1	270	437	-1	421	346	25.6	26	ABplppppaa	255	198	0	0		0	0	0	0	0
429	1	86	438	-1	287	219	19.3	27	ABarapappa	269	-683	0	0		0	0	0	0	0
430	1	431	280	-1	142	244	11.6	28	MSaaaaaa	185	0	0	0		0	0	0	0	0
431	0	427	-1	-1	535	209	24.0	27		182	-1218	0	0		0	0	0	0	0
432	0	428	-1	-1	540	204	24.0	25		182	-1218	0	0		0	0	0	0	0
433	1	419	439	-1	230	299	5.94	29	ABplaaaaapp	-195	0	0	0		0	0	0	0	0
434	1	429	440	-1	439	301	25.0	26	ABplpapppp	176	274	0	0		0	0	0	0	0
435	1	430	441	-1	436	380	24.0	27	ABplpppaaa	331	0	0	0		0	0	0	0	0
436	1	432	448	-1	295	306	25.0	25	ABplpappaaa	238	-183	0	0		0	0	0	0	0
437	1	433	445	-1	281	180	23.0	27	ABarapppppp	232	440	0	0		0	0	0	0	0
438	1	434	446	-1	392	147	23.0	24	ABprpapaapp	0	0	0	0		0	0	0	0	0
439	1	435	248	-1	525	225	24.0	27	ABprpppapaa	182	-1218	0	0		0	0	0	0	0
440	1	436	449	-1	506	279	23.0	27	ABprpppapap	0	0	0	0		0	0	0	0	0
441	0	438	-1	-1	343	258	25.0	28		210	-1271	0	0		0	0	0	0	0
