# Supplementary material for: The AP-2 Transcription Factor APTF-2 Is Required for Neuroblast and Epidermal Morphogenesis in Caenorhabditis elegans Embryogenesis
Source: PLoS Genet. 2016 May 13;12(5):e1006048. doi: 10.1371/journal.pgen.1006048 (PMC4866721; doi:10.1371/journal.pgen.1006048)
Supplement: S5 Text — (ZIP) [file pgen.1006048.s033.zip › nuclei/t166-nuclei]

1	1	217	171	-1	233	160	11.5	26	ABpraapappa	5	0	0	0		0	0	0	0	0
2	1	144	155	-1	390	355	11.3	30	Daap	164	0	0	0		0	0	0	0	0
3	1	191	130	-1	504	121	19.3	30	ABprappaap	274	-81	0	0		0	0	0	0	0
4	1	68	110	-1	285	402	23.4	28	ABplpaaaapa	267	374	0	0		0	0	0	0	0
5	1	129	36	-1	386	322	7.8	26	MSappppp	249	-411	0	0		0	0	0	0	0
6	1	156	303	-1	324	359	7.5	29	ABplapaaaa	110	0	0	0		0	0	0	0	0
7	1	327	416	-1	298	289	11.8	25	MSaaapapp	369	0	0	0		0	0	0	0	0
8	1	188	271	-1	218	395	18.5	31	ABplpaaapa	75	0	0	0		0	0	0	0	0
9	1	253	85	-1	304	109	9.7	28	ABarpapppa	237	451	0	0		0	0	0	0	0
10	1	84	123	-1	222	205	11.0	28	MSpaaaapa	166	0	0	0		0	0	0	0	0
11	0	206	-1	-1	315	370	17.1	24		198	526	0	0		0	0	0	0	0
12	1	170	343	-1	346	184	22.4	29	ABprpappaaa	187	415	0	0		0	0	0	0	0
13	1	6	177	-1	252	145	22.4	28	ABprpaaaaap	176	459	0	0		0	0	0	0	0
14	1	279	236	-1	129	186	9.3	30	ABalappapp	252	0	0	0		0	0	0	0	0
15	1	408	41	-1	134	195	13.1	29	ABalappapa	272	529	0	0		0	0	0	0	0
16	1	136	104	-1	161	281	18.5	29	ABaraaaaaa	109	0	0	0		0	0	0	0	0
17	1	289	150	-1	254	352	24.9	26	ABalppapapp	177	755	0	0		0	0	0	0	0
18	1	399	266	-1	287	395	18.5	24	ABplppaaaaa	230	101	0	0		0	0	0	0	0
19	1	8	439	-1	154	337	7.6	28	ABalapappp	93	0	0	0		0	0	0	0	0
20	1	76	388	-1	305	256	23.8	26	ABarapapapp	193	601	0	0		0	0	0	0	0
21	1	115	181	-1	366	409	8.6	25	ABplapaapa	30	0	0	0		0	0	0	0	0
22	1	34	297	-1	499	415	11.6	28	ABplapapaa	192	0	0	0		0	0	0	0	0
23	1	410	116	-1	540	280	7.2	30	Caaapa	290	1036	0	0		0	0	0	0	0
24	1	44	35	-1	262	419	13.0	25	ABplaappaa	224	167	0	0		0	0	0	0	0
25	1	308	227	-1	552	325	8.2	31	Caaapp	301	709	0	0		0	0	0	0	0
26	1	290	27	-1	106	264	19.5	29	ABalaaaarl	283	184	0	0		0	0	0	0	0
27	1	204	33	-1	208	150	13.4	29	ABpraapapa	-39	0	0	0		0	0	0	0	0
28	1	196	119	-1	301	156	16.6	27	MSppppaa	261	363	0	0		0	0	0	0	0
29	1	381	295	-1	455	366	19.2	30	Capaap	279	-502	0	0		0	0	0	0	0
30	1	162	279	-1	109	305	18.6	29	ABalaaaalp	131	0	0	0		0	0	0	0	0
31	1	199	327	-1	432	288	21.7	29	MSpappap	262	-337	0	0		0	0	0	0	0
32	1	90	372	-1	441	243	24.4	27	ABprpapppp	227	602	0	0		0	0	0	0	0
33	1	281	430	-1	180	239	20.8	32	ABaraaaaap	299	808	0	0		0	0	0	0	0
34	1	200	264	-1	215	160	19.7	31	ABpraaapaa	-115	0	0	0		0	0	0	0	0
35	1	264	2	-1	354	141	9.5	30	ABprapaaaa	272	1031	0	0		0	0	0	0	0
36	1	360	211	-1	466	321	6.7	30	Dappp	196	0	0	0		0	0	0	0	0
37	1	61	13	-1	141	296	9.5	30	ABalapapap	19	0	0	0		0	0	0	0	0
38	1	328	426	-1	587	279	11.2	33	Cpapap	327	-685	0	0		0	0	0	0	0
39	1	58	176	-1	198	117	15.4	31	ABpraaaapp	309	-466	0	0		0	0	0	0	0
40	0	205	-1	-1	120	255	12.6	24		289	0	0	0		0	0	0	0	0
41	1	26	310	-1	313	353	4.7	30	ABplaaappp	288	-491	0	0		0	0	0	0	0
42	1	182	77	-1	240	377	8.7	27	ABplaapappp	234	1372	0	0		0	0	0	0	0
43	1	27	244	-1	347	377	9.4	29	ABplapaaap	390	0	0	0		0	0	0	0	0
44	1	30	120	-1	299	365	13.3	28	MSapppaa	150	0	0	0		0	0	0	0	0
45	0	375	-1	-1	333	293	24.4	29		251	-140	0	0		0	0	0	0	0
46	1	128	24	-1	238	227	16.5	28	ABaraapppaa	208	372	0	0		0	0	0	0	0
47	1	216	289	-1	405	238	11.8	33	Ealap	332	1050	0	0		0	0	0	0	0
48	1	105	69	-1	434	385	6.3	33	ABarppapa	309	0	0	0		0	0	0	0	0
49	1	354	165	-1	375	341	25.0	30	ABplpapapp	244	186	0	0		0	0	0	0	0
50	1	250	81	-1	287	360	17.7	28	MSapaapp	8	0	0	0		0	0	0	0	0
51	0	24	-1	-1	395	138	24.5	27		242	-277	0	0		0	0	0	0	0
52	1	64	194	-1	315	411	18.4	27	ABplppaaaap	222	-499	0	0		0	0	0	0	0
53	1	187	252	-1	203	386	22.3	34	ABalppaapp	300	-1025	0	0		0	0	0	0	0
54	1	324	152	-1	230	244	20.9	24	ABarapapaaa	193	186	0	0		0	0	0	0	0
55	1	242	53	-1	298	148	20.3	27	ABprpapapa	267	731	0	0		0	0	0	0	0
56	1	258	261	-1	569	163	13.2	29	ABprapapaa	393	0	0	0		0	0	0	0	0
57	1	127	358	-1	190	298	7.0	25	ABplaaaaapa	473	0	0	0		0	0	0	0	0
58	1	154	233	-1	232	358	22.1	25	ABalppapppa	254	84	0	0		0	0	0	0	0
59	1	334	337	-1	388	144	20.1	26	ABprppaaaap	244	762	0	0		0	0	0	0	0
60	1	17	197	-1	193	217	17.2	30	ABaraaapapa	441	0	0	0		0	0	0	0	0
61	1	286	274	-1	130	342	21.5	35	ABalppaaap	267	-384	0	0		0	0	0	0	0
62	1	87	156	-1	348	284	14.4	29	MSaapaapp	264	-1441	0	0		0	0	0	0	0
63	1	100	374	-1	172	381	18.1	25	ABalpppapav	127	0	0	0		0	0	0	0	0
64	1	288	208	-1	159	185	6.7	28	ABpraapaaa	127	0	0	0		0	0	0	0	0
65	1	405	373	-1	293	424	14.3	30	ABplaappap	284	-177	0	0		0	0	0	0	0
66	1	121	174	-1	137	241	18.7	27	ABaraaaapa	121	0	0	0		0	0	0	0	0
67	1	303	16	-1	177	234	5.8	24	ABarpaaaaa	209	-483	0	0		0	0	0	0	0
68	1	357	218	-1	255	124	8.7	30	ABarpappap	76	0	0	0		0	0	0	0	0
69	1	366	70	-1	183	304	25.4	27	ABalpapaaaa	53	0	0	0		0	0	0	0	0
70	1	138	54	-1	134	339	15.8	28	ABalapaapa	275	411	0	0		0	0	0	0	0
71	1	20	195	-1	359	391	15.5	27	Dapaa	242	9	0	0		0	0	0	0	0
72	1	97	413	-1	166	153	11.3	27	ABpraapaapa	-63	0	0	0		0	0	0	0	0
73	1	143	87	-1	182	143	19.7	29	ABpraaaaaa	-196	0	0	0		0	0	0	0	0
74	1	110	30	-1	189	217	11.8	30	ABaraappaa	269	181	0	0		0	0	0	0	0
75	0	91	-1	-1	132	303	12.3	24		200	-171	0	0		0	0	0	0	0
76	1	246	169	-1	246	325	23.3	27	ABalpapapaa	223	647	0	0		0	0	0	0	0
77	1	341	136	-1	482	361	9.9	31	Cappaa	254	0	0	0		0	0	0	0	0
78	1	352	348	-1	566	159	18.1	29	ABprapapap	264	110	0	0		0	0	0	0	0
79	1	330	170	-1	196	300	21.6	26	ABalpaaaaap	261	221	0	0		0	0	0	0	0
80	1	183	28	-1	279	122	21.4	27	ABprpaaapa	385	0	0	0		0	0	0	0	0
81	1	344	423	-1	284	219	17.4	23	ABarapaappp	227	260	0	0		0	0	0	0	0
82	1	102	202	-1	489	427	18.4	30	ABplapapap	280	-71	0	0		0	0	0	0	0
83	1	1	320	-1	322	191	25.3	27	ABarappapap	269	-505	0	0		0	0	0	0	0
84	1	164	67	-1	561	382	16.6	28	ABplapappp	355	0	0	0		0	0	0	0	0
85	1	353	432	-1	206	147	24.3	35	ABalaapapp	347	-120	0	0		0	0	0	0	0
86	1	124	355	-1	217	368	11.4	36	ABplaapapa	297	-464	0	0		0	0	0	0	0
87	1	296	323	-1	387	298	14.6	30	Earpa	248	726	0	0		0	0	0	0	0
88	1	192	256	-1	368	366	6.4	28	ABarppaaap	286	-466	0	0		0	0	0	0	0
89	1	202	334	-1	193	275	16.5	28	ABalpaapapa	144	0	0	0		0	0	0	0	0
90	1	420	267	-1	148	202	16.0	25	MSppaaaa	222	93	0	0		0	0	0	0	0
91	1	99	408	-1	227	238	23.6	29	ABarapaaap	261	-145	0	0		0	0	0	0	0
92	1	112	421	-1	491	385	7.6	27	ABarppappa	45	0	0	0		0	0	0	0	0
93	1	201	290	-1	263	218	13.4	26	ABaraappapp	256	304	0	0		0	0	0	0	0
94	1	155	23	-1	285	217	10.6	26	MSpaaappa	244	744	0	0		0	0	0	0	0
95	1	223	411	-1	465	154	7.8	28	ABarpppapp	252	1535	0	0		0	0	0	0	0
96	1	141	149	-1	226	230	13.8	26	ABaraappapa	566	0	0	0		0	0	0	0	0
97	1	137	219	-1	208	274	12.7	27	ABaraapaapp	270	0	0	0		0	0	0	0	0
98	1	118	240	-1	206	245	7.7	27	MSaaaaapp	236	333	0	0		0	0	0	0	0
99	1	142	167	-1	254	324	10.7	27	MSapappa	231	-631	0	0		0	0	0	0	0
100	1	80	141	-1	532	409	20.1	29	ABplappppa	282	329	0	0		0	0	0	0	0
101	1	195	354	-1	130	263	9.8	29	ABalappaap	282	54	0	0		0	0	0	0	0
102	1	240	419	-1	480	183	19.7	30	Cppaap	297	-423	0	0		0	0	0	0	0
103	1	299	268	-1	532	158	21.1	30	ABprappapp	293	17	0	0		0	0	0	0	0
104	1	71	250	-1	340	323	7.6	27	MSappppa	308	0	0	0		0	0	0	0	0
105	1	226	213	-1	222	311	24.7	27	ABalpapaaap	-34	0	0	0		0	0	0	0	0
106	1	386	352	-1	223	164	7.5	29	ABarpapaap	255	-479	0	0		0	0	0	0	0
107	1	67	367	-1	262	380	24.2	26	ABalppapppp	255	19	0	0		0	0	0	0	0
108	1	158	313	-1	234	178	23.4	26	ABarapppppa	227	961	0	0		0	0	0	0	0
109	1	337	154	-1	305	223	14.4	31	MSpaapap	469	0	0	0		0	0	0	0	0
110	1	227	137	-1	303	163	12.5	27	MSppppap	512	0	0	0		0	0	0	0	0
111	1	69	45	-1	295	297	15.0	28	ABaraapappp	248	1418	0	0		0	0	0	0	0
112	1	261	245	-1	403	280	10.3	31	Earap	302	1096	0	0		0	0	0	0	0
113	0	213	-1	-1	225	320	20.9	24		186	1066	0	0		0	0	0	0	0
114	1	350	201	-1	461	149	13.0	29	Dppap	228	261	0	0		0	0	0	0	0
115	1	329	281	-1	513	306	17.4	32	Eplpp	327	21	0	0		0	0	0	0	0
116	1	51	51	-1	301	338	10.7	25	MSapppap	-26	0	0	0		0	0	0	0	0
117	1	151	111	-1	244	120	17.5	31	ABpraaapap	122	0	0	0		0	0	0	0	0
118	1	9	102	-1	374	110	14.0	30	ABpraapppa	285	323	0	0		0	0	0	0	0
119	1	284	161	-1	165	282	22.2	26	ABalpaaaaaa	-141	0	0	0		0	0	0	0	0
120	1	338	144	-1	198	299	18.7	29	ABalpaaapa	151	0	0	0		0	0	0	0	0
121	1	343	302	-1	482	247	12.3	32	Eprap	325	356	0	0		0	0	0	0	0
122	1	40	32	-1	519	254	5.6	31	Cpaapa	296	-204	0	0		0	0	0	0	0
123	1	251	273	-1	133	171	16.5	28	ABalaaappr	183	0	0	0		0	0	0	0	0
124	1	287	204	-1	174	342	21.2	32	ABalppappa	324	-638	0	0		0	0	0	0	0
125	1	309	37	-1	596	201	14.4	30	ABarpppppp	301	238	0	0		0	0	0	0	0
126	1	92	4	-1	370	426	12.6	30	ABplaapppp	117	0	0	0		0	0	0	0	0
127	1	72	226	-1	453	411	9.1	29	ABplappapa	255	663	0	0		0	0	0	0	0
128	1	125	115	-1	578	346	11.3	35	Caapa	313	-838	0	0		0	0	0	0	0
129	1	321	193	-1	190	210	7.2	23	ABalapppapp	198	259	0	0		0	0	0	0	0
130	1	370	304	-1	109	215	17.5	30	ABalaaapar	318	0	0	0		0	0	0	0	0
131	1	159	381	-1	593	178	17.5	28	ABprapappa	366	0	0	0		0	0	0	0	0
132	0	422	-1	-1	282	183	23.9	27		268	-198	0	0		0	0	0	0	0
133	1	221	210	-1	162	244	13.8	30	ABaraapaaa	130	0	0	0		0	0	0	0	0
134	1	186	18	-1	272	169	10.3	30	MSppappp	230	363	0	0		0	0	0	0	0
135	1	172	407	-1	390	326	4.6	32	ABarppaapa	319	-701	0	0		0	0	0	0	0
136	1	315	328	-1	205	191	24.8	25	ABarapppaap	204	487	0	0		0	0	0	0	0
137	1	7	113	-1	258	219	25.0	30	ABarappaaa	254	415	0	0		0	0	0	0	0
138	1	122	253	-1	158	276	14.7	25	ABalpaapaap	-42	0	0	0		0	0	0	0	0
139	1	319	180	-1	426	342	8.5	28	Dappa	189	0	0	0		0	0	0	0	0
140	1	362	128	-1	159	188	10.9	26	ABalappppaa	207	493	0	0		0	0	0	0	0
141	1	234	101	-1	165	226	18.6	31	ABaraaapaa	165	0	0	0		0	0	0	0	0
142	1	77	57	-1	188	320	12.1	27	MSapaaap	265	-815	0	0		0	0	0	0	0
143	1	332	86	-1	454	229	5.1	31	Cpaaap	32	0	0	0		0	0	0	0	0
144	1	301	298	-1	109	317	14.5	30	ABalapaaap	228	829	0	0		0	0	0	0	0
145	1	302	74	-1	369	365	19.0	30	MSaapppa	239	196	0	0		0	0	0	0	0
146	1	178	31	-1	240	205	8.5	30	MSpaaaaa	162	0	0	0		0	0	0	0	0
147	1	244	26	-1	184	252	14.6	25	ABaraapaapa	38	0	0	0		0	0	0	0	0
148	1	214	95	-1	340	376	13.2	27	Daaaa	219	120	0	0		0	0	0	0	0
149	1	220	389	-1	463	379	14.6	29	Capapa	287	235	0	0		0	0	0	0	0
150	1	209	259	-1	255	127	11.6	28	ABpraapappp	191	0	0	0		0	0	0	0	0
151	1	273	394	-1	193	365	11.6	25	ABalppppapp	205	528	0	0		0	0	0	0	0
152	1	427	172	-1	148	138	18.0	26	ABalaappap	213	1558	0	0		0	0	0	0	0
153	1	75	296	-1	376	137	6.9	28	ABarpppaap	252	-153	0	0		0	0	0	0	0
154	1	414	222	-1	106	282	15.8	28	ABalaaaala	282	1887	0	0		0	0	0	0	0
155	1	194	90	-1	156	217	23.0	28	ABaraaappp	271	63	0	0		0	0	0	0	0
156	1	207	315	-1	421	377	20.4	29	MSaapppp	68	0	0	0		0	0	0	0	0
157	1	298	342	-1	265	149	6.7	24	ABarpappaa	203	404	0	0		0	0	0	0	0
158	1	373	326	-1	181	366	14.1	25	ABalppppaad	222	-43	0	0		0	0	0	0	0
159	1	274	392	-1	326	128	12.7	23	ABprpaappap	213	-104	0	0		0	0	0	0	0
160	1	53	410	-1	340	426	18.8	28	ABplppapaaa	229	774	0	0		0	0	0	0	0
161	1	150	404	-1	253	283	10.7	25	MSaaapapa	-134	0	0	0		0	0	0	0	0
162	1	294	108	-1	276	318	8.1	26	MSapappp	267	-121	0	0		0	0	0	0	0
163	1	342	79	-1	499	194	9.6	30	Dpppp	301	943	0	0		0	0	0	0	0
164	1	133	153	-1	273	289	16.0	25	ABaraapappa	121	0	0	0		0	0	0	0	0
165	1	313	321	-1	488	358	19.1	32	Capapp	318	-23	0	0		0	0	0	0	0
166	1	320	437	-1	210	215	4.4	26	ABarpaaaap	227	52	0	0		0	0	0	0	0
167	1	33	258	-1	500	369	14.5	30	Cappap	-38	0	0	0		0	0	0	0	0
168	1	312	1	-1	151	180	22.8	32	ABalaapaap	303	-886	0	0		0	0	0	0	0
169	1	70	385	-1	584	319	24.1	31	Cpappv	297	172	0	0		0	0	0	0	0
170	1	123	14	-1	140	352	12.6	29	ABalapaapp	264	0	0	0		0	0	0	0	0
171	1	28	163	-1	420	126	21.7	33	ABprppapaa	303	439	0	0		0	0	0	0	0
172	1	88	100	-1	605	213	20.8	28	ABprappppa	256	1067	0	0		0	0	0	0	0
173	1	106	283	-1	548	215	25.4	33	ABprpppaap	267	-617	0	0		0	0	0	0	0
174	1	293	50	-1	244	378	13.0	24	ABalpppppap	225	31	0	0		0	0	0	0	0
175	1	96	280	-1	435	110	15.6	31	ABpraapppp	-167	0	0	0		0	0	0	0	0
176	1	333	220	-1	405	231	15.4	30	Ealpa	264	181	0	0		0	0	0	0	0
177	1	41	309	-1	219	226	19.4	31	ABarapaapa	304	480	0	0		0	0	0	0	0
178	1	310	282	-1	176	354	6.5	26	ABplaapaapa	255	86	0	0		0	0	0	0	0
179	1	174	308	-1	321	392	24.2	26	ABalpapappp	199	-246	0	0		0	0	0	0	0
180	1	147	126	-1	408	424	10.6	28	ABplapaapp	256	300	0	0		0	0	0	0	0
181	1	43	291	-1	380	179	8.6	28	MSpppppp	283	1496	0	0		0	0	0	0	0
182	1	233	346	-1	281	110	13.7	27	ABpraaapppp	243	-290	0	0		0	0	0	0	0
183	1	271	359	-1	352	342	11.8	26	Daaap	-33	0	0	0		0	0	0	0	0
184	1	398	284	-1	426	382	15.0	30	Capaaa	-98	0	0	0		0	0	0	0	0
185	1	198	331	-1	491	132	9.6	30	ABarppppap	297	-572	0	0		0	0	0	0	0
186	1	117	114	-1	163	295	6.5	29	ABplaapaaa	296	88	0	0		0	0	0	0	0
187	1	282	360	-1	233	342	16.1	27	MSapapaa	269	-10	0	0		0	0	0	0	0
188	1	376	332	-1	464	344	24.8	29	ABplppppap	263	248	0	0		0	0	0	0	0
189	1	54	60	-1	252	260	8.0	25	MSaaaapap	362	0	0	0		0	0	0	0	0
190	1	355	246	-1	445	159	24.1	31	ABprppappa	261	117	0	0		0	0	0	0	0
191	1	148	80	209	226	281	21.1	27	ABalpappaa	22	0	0	0		0	0	0	0	0
192	1	131	329	-1	354	254	5.2	30	ABarpaappp	277	-546	0	0		0	0	0	0	0
193	1	256	409	-1	287	158	22.8	24	ABprpaaappa	241	-605	0	0		0	0	0	0	0
194	1	371	3	-1	549	347	15.4	31	Capppa	294	67	0	0		0	0	0	0	0
195	1	73	97	-1	309	308	20.5	29	ABalpappppp	385	0	0	0		0	0	0	0	0
196	1	359	265	-1	245	186	17.6	25	MSppapaa	103	0	0	0		0	0	0	0	0
197	1	179	118	-1	304	97	13.3	27	ABpraappaa	225	-53	0	0		0	0	0	0	0
198	1	135	292	-1	130	305	21.8	27	ABalpaapppa	221	-1007	0	0		0	0	0	0	0
199	1	393	134	-1	239	298	8.0	25	MSaaapaap	230	198	0	0		0	0	0	0	0
200	1	149	229	-1	334	237	9.4	26	MSaaappp	183	0	0	0		0	0	0	0	0
201	1	113	92	433	259	174	20.7	30	ABprpapaaa	221	199	0	0		0	0	0	0	0
202	0	243	-1	-1	188	207	14.9	24		182	614	0	0		0	0	0	0	0
203	1	59	438	-1	378	392	22.9	31	ABplppappa	271	1438	0	0		0	0	0	0	0
204	1	403	318	-1	559	222	14.6	30	Cpppap	206	0	0	0		0	0	0	0	0
205	1	270	125	-1	224	383	15.6	24	ABplpaapaap	181	41	0	0		0	0	0	0	0
206	1	269	248	-1	335	173	6.1	23	ABarpppaaa	226	172	0	0		0	0	0	0	0
207	1	130	442	-1	495	192	24.6	31	ABprpppaaa	281	324	0	0		0	0	0	0	0
208	1	254	199	-1	277	328	24.4	28	ABalpapapap	242	481	0	0		0	0	0	0	0
209	1	161	345	-1	530	376	18.0	27	ABplapppaa	16	0	0	0		0	0	0	0	0
210	1	89	25	-1	438	176	19.5	32	MSpapppa	325	-122	0	0		0	0	0	0	0
211	1	42	117	-1	290	295	23.2	29	ABalpappapp	157	0	0	0		0	0	0	0	0
212	1	285	122	-1	167	391	14.1	24	ABalpppappa	182	0	0	0		0	0	0	0	0
213	1	180	294	-1	392	171	17.7	27	MSpppapp	198	44	0	0		0	0	0	0	0
214	1	230	76	-1	542	161	10.2	28	ABarpppppa	284	509	0	0		0	0	0	0	0
215	1	236	383	-1	383	423	20.4	28	ABplppapaap	195	-173	0	0		0	0	0	0	0
216	1	297	168	-1	174	341	16.8	24	ABalppppaav	172	0	0	0		0	0	0	0	0
217	1	259	216	-1	190	404	14.8	25	ABalpppapad	-168	0	0	0		0	0	0	0	0
218	1	345	88	-1	322	180	9.5	28	MSpppppa	275	-673	0	0		0	0	0	0	0
219	1	62	29	-1	285	325	17.9	24	MSaapaaaa	232	112	0	0		0	0	0	0	0
220	1	231	390	-1	437	175	13.8	27	Dpapp	277	328	0	0		0	0	0	0	0
221	1	277	157	-1	185	154	8.9	30	ABalappppp	162	0	0	0		0	0	0	0	0
222	1	45	224	-1	521	417	16.3	29	ABplapappa	277	548	0	0		0	0	0	0	0
223	1	266	19	-1	220	113	19.6	32	ABpraaaapa	251	6	0	0		0	0	0	0	0
224	1	224	146	-1	278	278	8.9	24	MSaaaappa	208	763	0	0		0	0	0	0	0
225	1	66	257	-1	319	205	11.1	26	MSpaaappp	229	746	0	0		0	0	0	0	0
226	0	134	-1	-1	308	253	11.4	23		233	-5	0	0		0	0	0	0	0
227	1	60	396	-1	318	150	24.8	27	ABprpaaaapa	264	-136	0	0		0	0	0	0	0
228	1	237	179	-1	235	284	14.7	27	ABaraapapaa	117	0	0	0		0	0	0	0	0
229	1	388	73	-1	250	360	18.0	28	MSapapap	270	538	0	0		0	0	0	0	0
230	1	98	38	-1	242	269	24.7	30	ABalpapaap	231	0	0	0		0	0	0	0	0
231	1	295	275	-1	271	377	9.2	29	ABalppppppp	259	122	0	0		0	0	0	0	0
232	1	351	138	-1	238	305	17.3	27	ABalpaaapp	248	1354	0	0		0	0	0	0	0
233	1	372	48	-1	551	277	22.3	32	Cppppp	162	0	0	0		0	0	0	0	0
234	1	380	64	-1	211	362	6.8	27	ABplaapaapp	268	-185	0	0		0	0	0	0	0
235	1	15	143	-1	148	372	15.7	28	ABalpppaap	16	0	0	0		0	0	0	0	0
236	1	65	68	-1	162	364	10.2	26	ABalppppapa	224	-398	0	0		0	0	0	0	0
237	1	165	260	-1	177	252	9.4	26	MSaaaaapa	100	0	0	0		0	0	0	0	0
238	1	10	420	-1	357	276	17.1	27	MSaapapa	255	-308	0	0		0	0	0	0	0
239	1	170	344	-1	382	209	23.1	30	ABprpappaap	257	-523	0	0		0	0	0	0	0
240	1	379	316	-1	475	171	15.6	31	Cppaaa	307	374	0	0		0	0	0	0	0
241	1	190	55	-1	153	220	9.4	24	ABalapppapa	225	297	0	0		0	0	0	0	0
242	1	2	325	-1	266	233	6.0	24	ABarpaaapp	236	-626	0	0		0	0	0	0	0
243	1	247	351	-1	201	281	24.3	28	ABalpaaaap	138	0	0	0		0	0	0	0	0
244	1	50	350	-1	442	438	14.3	29	ABplappaap	258	144	0	0		0	0	0	0	0
245	1	13	299	-1	188	355	19.4	26	ABplpaaaaaa	188	426	0	0		0	0	0	0	0
246	1	176	39	-1	302	157	5.5	27	ABarpapapp	260	-40	0	0		0	0	0	0	0
247	1	245	391	-1	500	168	24.4	34	ABprppappp	234	-23	0	0		0	0	0	0	0
248	1	439	427	-1	525	238	24.5	28	ABprpppapaa	185	1083	0	0		0	0	0	0	0
249	1	6	382	-1	227	146	23.0	25	ABprpaaaaaa	179	2051	0	0		0	0	0	0	0
250	1	152	214	-1	328	420	13.2	30	ABplaapppa	-131	0	0	0		0	0	0	0	0
251	1	389	401	-1	468	232	25.4	29	ABprppppaa	169	862	0	0		0	0	0	0	0
252	1	283	8	-1	399	174	22.4	30	ABprppaapa	248	872	0	0		0	0	0	0	0
253	1	358	145	-1	239	104	13.7	25	ABpraaapppa	363	0	0	0		0	0	0	0	0
254	1	74	7	-1	124	239	22.2	30	ABalaaaarr	211	0	0	0		0	0	0	0	0
255	1	23	307	-1	596	350	16.1	31	Caappd	301	-500	0	0		0	0	0	0	0
256	1	109	183	-1	124	195	19.7	24	ABalaapaaa	60	0	0	0		0	0	0	0	0
257	1	307	405	-1	332	416	22.2	29	ABplpaaaapp	257	644	0	0		0	0	0	0	0
258	1	248	89	-1	104	232	14.5	30	ABalaaapal	164	0	0	0		0	0	0	0	0
259	1	93	40	-1	248	316	19.4	32	ABalpapppa	284	1072	0	0		0	0	0	0	0
260	1	184	241	-1	365	236	18.4	30	MSpapapa	265	-589	0	0		0	0	0	0	0
261	1	413	330	-1	463	281	10.0	33	Eplaa	337	1351	0	0		0	0	0	0	0
262	1	219	42	-1	341	247	20.5	28	MSpapaaap	238	634	0	0		0	0	0	0	0
263	1	132	347	-1	192	187	8.6	24	ABalappppap	238	-83	0	0		0	0	0	0	0
264	1	94	91	-1	290	199	5.4	34	ABarpaapa	330	863	0	0		0	0	0	0	0
265	1	390	376	-1	399	208	25.6	35	ABprpappap	346	-48	0	0		0	0	0	0	0
266	1	364	243	-1	230	340	9.7	24	ABplaapappa	143	0	0	0		0	0	0	0	0
267	1	339	133	-1	206	273	9.7	28	MSaaapaaa	265	-511	0	0		0	0	0	0	0
268	1	363	62	-1	515	262	12.7	33	Eprpa	330	1189	0	0		0	0	0	0	0
269	1	3	124	-1	271	258	11.8	28	MSpaapaa	506	0	0	0		0	0	0	0	0
270	1	46	338	-1	261	185	14.4	29	MSppappa	207	345	0	0		0	0	0	0	0
271	1	101	221	-1	310	306	5.1	26	ABplaaaapp	240	92	0	0		0	0	0	0	0
272	1	78	10	-1	349	135	20.6	25	ABprpapappp	203	-164	0	0		0	0	0	0	0
273	1	63	384	-1	481	274	22.1	30	ABprpppppa	300	49	0	0		0	0	0	0	0
274	1	263	127	-1	275	290	20.2	28	ABalpappppa	429	0	0	0		0	0	0	0	0
275	1	211	191	-1	274	296	5.1	27	ABplaaaapa	236	0	0	0		0	0	0	0	0
276	1	239	9	-1	260	355	12.1	26	ABalppppppa	-100	0	0	0		0	0	0	0	0
277	1	415	403	-1	328	129	7.7	29	ABarpapppp	289	441	0	0		0	0	0	0	0
278	1	82	339	-1	403	142	15.6	27	Dppaa	-351	0	0	0		0	0	0	0	0
279	1	397	305	-1	317	345	15.3	29	MSappaaa	197	988	0	0		0	0	0	0	0
280	1	430	6	-1	143	241	12.2	29	MSaaaaaa	171	0	0	0		0	0	0	0	0
281	1	29	441	-1	338	376	18.0	27	MSappapp	250	487	0	0		0	0	0	0	0
282	1	378	72	-1	195	181	22.0	30	ABarappppa	219	-783	0	0		0	0	0	0	0
283	1	185	357	-1	356	349	15.3	27	MSappaap	239	550	0	0		0	0	0	0	0
284	1	14	205	-1	150	308	17.6	26	MSapaaaa	218	234	0	0		0	0	0	0	0
285	1	19	353	-1	111	190	14.6	29	ABalaaappl	254	448	0	0		0	0	0	0	0
286	1	392	269	-1	290	363	24.6	27	ABalpapappa	215	-232	0	0		0	0	0	0	0
287	1	175	436	-1	368	236	15.8	28	MSpapaapp	264	-587	0	0		0	0	0	0	0
288	1	114	22	-1	332	357	23.2	30	ABplpapapa	179	492	0	0		0	0	0	0	0
289	1	78	198	-1	316	130	20.9	25	ABprpapappa	195	-158	0	0		0	0	0	0	0
290	1	5	400	-1	112	293	12.7	27	ABalapaaaa	230	-1129	0	0		0	0	0	0	0
291	1	35	93	-1	320	282	14.6	27	MSaapaapa	148	0	0	0		0	0	0	0	0
292	1	12	361	-1	406	108	13.3	25	ABprapaapa	210	751	0	0		0	0	0	0	0
293	1	32	63	-1	344	324	4.7	25	ABarppaaaa	207	-521	0	0		0	0	0	0	0
294	1	157	192	-1	406	302	25.9	37	ABplpapppa	299	1118	0	0		0	0	0	0	0
295	1	314	189	-1	311	254	17.1	29	ABaraapppp	252	1089	0	0		0	0	0	0	0
296	1	197	415	-1	231	342	5.3	25	ABplaaapaa	208	124	0	0		0	0	0	0	0
297	1	349	15	-1	347	307	18.7	28	MSaapapp	286	-666	0	0		0	0	0	0	0
298	1	31	324	-1	288	248	8.2	27	MSpaaapa	191	0	0	0		0	0	0	0	0
299	1	126	71	-1	484	268	24.0	27	ABprppppapp	165	44	0	0		0	0	0	0	0
300	1	163	370	-1	294	380	6.3	28	ABplaaappa	481	0	0	0		0	0	0	0	0
301	1	208	44	-1	405	132	10.8	30	ABprapaaap	301	-125	0	0		0	0	0	0	0
302	1	346	190	-1	320	268	8.8	25	MSaaaappp	233	-495	0	0		0	0	0	0	0
303	1	4	186	-1	540	399	12.6	28	ABarppappp	253	-1185	0	0		0	0	0	0	0
304	1	316	234	-1	266	148	18.4	26	ABprpaapaa	247	1332	0	0		0	0	0	0	0
305	1	300	185	-1	468	141	22.4	31	ABprppapap	302	1197	0	0		0	0	0	0	0
306	1	318	142	-1	436	121	8.8	28	ABarppppaa	280	1137	0	0		0	0	0	0	0
307	1	423	434	-1	479	227	21.1	33	MSpapppp	-121	0	0	0		0	0	0	0	0
308	1	368	225	-1	204	151	5.7	28	ABarpapaaa	282	-1845	0	0		0	0	0	0	0
309	1	49	173	-1	209	180	15.3	26	MSppaaap	219	8	0	0		0	0	0	0	0
310	1	409	300	-1	488	302	13.2	32	Eplap	326	-747	0	0		0	0	0	0	0
311	1	153	109	-1	117	223	11.2	26	ABalapppaaa	85	0	0	0		0	0	0	0	0
312	1	85	402	-1	447	295	14.7	34	Earpp	345	116	0	0		0	0	0	0	0
313	1	306	278	-1	569	238	8.6	31	Cpaapp	314	-434	0	0		0	0	0	0	0
314	1	189	333	-1	423	335	21.9	30	MSpappaa	-40	0	0	0		0	0	0	0	0
315	1	404	417	-1	394	378	24.8	33	ABplppaapp	290	672	0	0		0	0	0	0	0
316	1	400	196	-1	203	237	22.4	24	ABarapaaaa	222	-413	0	0		0	0	0	0	0
317	1	374	356	-1	269	379	15.1	24	ABplpaappaa	361	0	0	0		0	0	0	0	0
318	1	391	378	-1	523	185	16.5	31	Cppapa	358	0	0	0		0	0	0	0	0
319	1	222	103	-1	268	414	19.9	26	ABplpaaappp	189	94	0	0		0	0	0	0	0
320	1	425	237	-1	334	121	18.1	25	ABprpaapppp	179	508	0	0		0	0	0	0	0
321	1	228	75	-1	253	225	10.1	26	MSpaaaapp	224	418	0	0		0	0	0	0	0
322	1	252	340	-1	260	371	5.8	29	ABplaaapap	277	138	0	0		0	0	0	0	0
323	1	140	371	-1	225	198	25.1	25	ABarapppapa	-176	0	0	0		0	0	0	0	0
324	1	326	188	-1	443	248	12.0	31	Epraa	318	959	0	0		0	0	0	0	0
325	1	39	112	-1	258	303	13.9	27	ABaraapapap	120	0	0	0		0	0	0	0	0
326	1	181	364	-1	504	312	25.1	30	ABplpppapap	281	502	0	0		0	0	0	0	0
327	1	267	147	-1	570	235	23.0	28	ABprapppap	274	774	0	0		0	0	0	0	0
328	1	25	132	-1	525	306	13.7	32	Eplpa	320	416	0	0		0	0	0	0	0
329	1	173	58	-1	494	349	25.0	29	ABplpppapaa	217	622	0	0		0	0	0	0	0
330	1	411	43	-1	213	354	13.5	26	ABalpppppaa	121	0	0	0		0	0	0	0	0
331	1	38	272	-1	346	384	21.3	29	ABplppaapa	372	0	0	0		0	0	0	0	0
332	1	13	362	-1	211	361	19.3	26	ABplpaaaaap	112	0	0	0		0	0	0	0	0
333	1	280	47	-1	297	389	10.7	25	ABplpaappap	258	2015	0	0		0	0	0	0	0
334	1	193	286	-1	244	247	18.6	26	ABarapaappa	101	0	0	0		0	0	0	0	0
335	1	22	11	-1	159	324	23.9	26	ABalpaapppp	318	0	0	0		0	0	0	0	0
336	0	421	-1	-1	292	297	25.2	26		359	0	0	0		0	0	0	0	0
337	1	387	164	-1	512	333	22.3	35	Capppp	348	2035	0	0		0	0	0	0	0
338	1	166	395	-1	144	283	24.5	30	ABalpaappa	299	761	0	0		0	0	0	0	0
339	1	384	424	-1	526	227	20.7	31	Cppapp	295	-1202	0	0		0	0	0	0	0
340	1	215	162	-1	383	163	13.2	27	Dpapa	80	0	0	0		0	0	0	0	0
341	1	81	375	-1	595	348	20.5	30	Caappv	-117	0	0	0		0	0	0	0	0
342	1	212	5	-1	410	427	15.2	28	ABplappaaa	286	158	0	0		0	0	0	0	0
343	1	402	140	418	376	269	20.3	29	MSpapapp	205	-854	0	0		0	0	0	0	0
344	1	107	263	-1	556	332	25.5	29	ABplpppppp	283	200	0	0		0	0	0	0	0
345	1	419	215	-1	233	420	17.6	25	ABplpaapppa	227	-696	0	0		0	0	0	0	0
346	1	325	251	-1	358	196	17.6	28	MSpppaaa	207	301	0	0		0	0	0	0	0
347	1	377	99	-1	361	103	17.6	32	ABpraappap	277	-401	0	0		0	0	0	0	0
348	1	417	379	-1	295	183	18.4	25	MSppapap	202	-777	0	0		0	0	0	0	0
349	1	331	398	-1	288	98	18.6	29	ABprpaapap	276	1053	0	0		0	0	0	0	0
350	1	238	435	-1	259	244	21.2	26	ABarapapaap	183	0	0	0		0	0	0	0	0
351	1	265	217	-1	530	371	21.4	30	ABplapppap	287	1051	0	0		0	0	0	0	0
352	1	145	175	-1	253	148	14.5	30	ABpraaappa	246	812	0	0		0	0	0	0	0
353	1	95	203	-1	358	118	22.9	28	ABprpaaaapp	230	0	0	0		0	0	0	0	0
354	1	48	52	-1	224	230	6.3	24	MSaaaapaa	213	0	0	0		0	0	0	0	0
355	1	128	255	-1	271	252	16.3	26	ABaraapppap	204	-911	0	0		0	0	0	0	0
356	1	292	369	-1	293	120	17.6	25	ABprpaapppa	195	729	0	0		0	0	0	0	0
357	1	396	242	-1	262	420	16.6	27	ABplpaapppp	260	0	0	0		0	0	0	0	0
358	1	291	319	-1	413	187	18.8	26	MSpppaap	238	1046	0	0		0	0	0	0	0
359	1	257	368	-1	434	177	9.4	31	Dpppa	278	-309	0	0		0	0	0	0	0
360	1	365	94	-1	449	402	22.3	32	ABplppappp	300	-374	0	0		0	0	0	0	0
361	1	203	312	-1	610	288	20.1	33	Cpappd	334	-563	0	0		0	0	0	0	0
362	1	171	121	-1	227	413	14.2	28	ABplpaapap	256	917	0	0		0	0	0	0	0
363	1	305	399	-1	598	228	17.2	30	ABprapappp	307	287	0	0		0	0	0	0	0
364	1	37	288	-1	358	295	21.9	25	MSaappaa	194	175	0	0		0	0	0	0	0
365	0	79	-1	-1	288	170	26.2	33		332	653	0	0		0	0	0	0	0
366	1	103	166	-1	208	149	17.2	30	ABpraaaaap	225	0	0	0		0	0	0	0	0
367	1	57	34	-1	153	241	6.6	25	ABalapppaap	240	567	0	0		0	0	0	0	0
368	1	407	249	-1	197	297	4.4	33	ABplaaaaaa	306	-441	0	0		0	0	0	0	0
369	1	340	59	-1	331	186	19.1	27	MSppaapp	248	228	0	0		0	0	0	0	0
370	1	169	414	-1	331	171	15.4	27	Dpaaa	273	-548	0	0		0	0	0	0	0
371	1	210	84	-1	187	341	25.4	30	ABalppapaa	39	0	0	0		0	0	0	0	0
372	1	323	83	-1	167	173	18.0	27	ABalaapppa	302	0	0	0		0	0	0	0	0
373	1	16	160	-1	149	327	11.0	29	ABalapappa	261	578	0	0		0	0	0	0	0
374	1	278	17	-1	172	248	23.8	29	ABaraaappa	288	-1077	0	0		0	0	0	0	0
375	1	229	21	-1	568	251	18.7	30	Cppppa	138	0	0	0		0	0	0	0	0
376	1	232	254	-1	568	203	21.3	28	ABprapppaa	256	1497	0	0		0	0	0	0	0
377	1	260	106	-1	142	263	16.4	25	ABalpaapaaa	228	-219	0	0		0	0	0	0	0
378	1	289	397	-1	212	344	24.8	25	ABalppapapa	191	128	0	0		0	0	0	0	0
379	1	347	148	-1	285	226	21.4	34	ABarapapppa	310	421	0	0		0	0	0	0	0
380	1	167	82	-1	202	309	15.5	27	ABalpaapapp	359	0	0	0		0	0	0	0	0
381	1	401	306	-1	335	230	16.7	25	MSpapaapa	211	-150	0	0		0	0	0	0	0
382	1	119	311	-1	550	280	25.1	32	ABprpppppp	314	776	0	0		0	0	0	0	0
383	1	116	178	-1	399	390	11.7	26	Dapap	234	3	0	0		0	0	0	0	0
384	1	249	66	-1	326	226	5.4	29	ABarpaappa	-50	0	0	0		0	0	0	0	0
385	1	139	363	412	499	382	23.7	31	ABplpppaap	277	88	0	0		0	0	0	0	0
386	1	225	322	-1	479	319	23.1	28	ABplpppppa	234	1083	0	0		0	0	0	0	0
387	1	348	247	-1	244	386	21.2	26	ABplpaaappa	191	-546	0	0		0	0	0	0	0
388	1	272	223	-1	522	182	13.3	32	Cpppaa	350	0	0	0		0	0	0	0	0
389	1	52	139	-1	255	294	23.0	27	ABalpappapa	47	0	0	0		0	0	0	0	0
390	1	416	335	-1	211	128	10.2	27	ABpraapaapp	160	0	0	0		0	0	0	0	0
391	1	218	158	-1	365	231	12.6	29	Ealaa	287	162	0	0		0	0	0	0	0
392	1	262	78	-1	433	208	22.5	33	ABprpapppa	275	430	0	0		0	0	0	0	0
393	1	412	428	-1	378	312	21.8	28	MSaappap	107	0	0	0		0	0	0	0	0
394	1	177	182	-1	315	316	17.8	25	MSaapaaap	251	147	0	0		0	0	0	0	0
395	1	383	431	-1	296	227	24.4	28	ABarappaap	273	343	0	0		0	0	0	0	0
396	1	395	270	-1	563	362	22.4	30	ABplappppp	301	7	0	0		0	0	0	0	0
397	1	276	46	-1	603	290	15.5	33	Cpapaa	22	0	0	0		0	0	0	0	0
398	1	270	207	-1	196	354	16.7	24	ABplpaapaaa	346	0	0	0		0	0	0	0	0
399	1	36	228	-1	495	221	5.4	37	Caaaa	176	0	0	0		0	0	0	0	0
400	1	268	107	-1	529	134	15.6	28	ABprappapa	8	0	0	0		0	0	0	0	0
401	1	160	386	-1	398	165	5.3	30	ABarpppapa	99	0	0	0		0	0	0	0	0
402	1	385	336	-1	488	128	16.5	29	ABprappaaa	300	512	0	0		0	0	0	0	0
403	1	56	105	-1	600	249	22.7	30	ABprappppp	301	1202	0	0		0	0	0	0	0
404	1	356	187	-1	358	163	12.3	28	Dpaap	480	0	0	0		0	0	0	0	0
405	1	406	453	-1	331	324	23.9	29	ABplpappaap	-110	0	0	0		0	0	0	0	0
406	1	367	285	-1	436	340	5.1	27	ABarppaapp	265	380	0	0		0	0	0	0	0
407	1	304	341	-1	192	394	11.0	26	ABalpppappp	256	412	0	0		0	0	0	0	0
408	1	21	212	-1	469	424	15.5	31	ABplappapp	285	-446	0	0		0	0	0	0	0
409	0	47	-1	-1	270	197	18.5	26		185	269	0	0		0	0	0	0	0
410	1	11	317	-1	418	214	5.3	33	Cpaaaa	307	135	0	0		0	0	0	0	0
411	1	382	262	-1	444	192	25.5	31	ABprppaapp	268	640	0	0		0	0	0	0	0
412	1	369	393	-1	315	233	20.5	28	MSpapaaaa	-156	0	0	0		0	0	0	0	0
413	1	317	98	-1	274	354	21.3	25	ABplpapaaa	181	138	0	0		0	0	0	0	0
414	1	86	293	-1	168	125	13.9	25	ABalaappppp	238	100	0	0		0	0	0	0	0
415	1	111	425	-1	472	242	16.6	32	Ealpp	329	480	0	0		0	0	0	0	0
416	1	104	12	-1	143	367	18.6	31	ABalpppaaa	263	-71	0	0		0	0	0	0	0
417	1	108	129	-1	201	255	5.0	27	ABarpaaapa	271	106	0	0		0	0	0	0	0
418	1	168	277	-1	243	184	5.1	27	ABarpapapa	271	101	0	0		0	0	0	0	0
419	1	120	301	-1	354	145	18.3	27	ABprppaaaaa	189	444	0	0		0	0	0	0	0
420	1	275	440	-1	365	172	17.5	26	MSpppapa	135	516	0	0		0	0	0	0	0
421	1	241	206	-1	407	425	18.7	22	ABplppapap	182	-190	0	0		0	0	0	0	0
422	1	55	349	-1	172	164	14.9	26	ABalaappppa	-1	0	0	0		0	0	0	0	0
423	1	315	135	-1	165	194	24.8	23	ABarapppaaa	327	0	0	0		0	0	0	0	0
424	0	336	-1	-1	147	159	19.5	24		207	1489	0	0		0	0	0	0	0
425	1	418	235	-1	356	285	10.5	29	Earaa	295	313	0	0		0	0	0	0	0
426	1	235	56	-1	472	110	14.3	28	ABprapaapp	275	-70	0	0		0	0	0	0	0
427	1	361	239	-1	324	174	21.3	26	ABprpaaappp	206	488	0	0		0	0	0	0	0
428	1	274	238	-1	296	134	14.7	22	ABprpaappaa	204	0	0	0		0	0	0	0	0
429	1	424	230	-1	366	162	24.9	29	ABarappapp	145	0	0	0		0	0	0	0	0
430	1	322	366	-1	337	247	22.7	30	ABarapapppp	17	0	0	0		0	0	0	0	0
431	1	311	429	-1	274	253	25.0	25	ABarapapapa	-80	0	0	0		0	0	0	0	0
432	1	335	314	-1	506	270	16.3	30	Eprpp	198	0	0	0		0	0	0	0	0
433	0	-1	-1	-1	486	212	21.8	22		-31	0	0	0		0	0	0	0	0
434	1	83	377	-1	339	156	23.0	22	ABprpapaapa	-184	0	0	0		0	0	0	0	0
435	0	146	-1	-1	179	140	22.0	23		207	0	0	0		0	0	0	0	0
436	1	426	20	-1	291	390	20.7	26	ABplpapaap	-19	0	0	0		0	0	0	0	0
437	1	428	451	-1	430	344	25.4	28	ABplppppaa	286	170	0	0		0	0	0	0	0
438	1	429	406	-1	286	218	19.3	26	ABarapappa	266	-677	0	0		0	0	0	0	0
439	1	433	443	-1	229	301	5.88	29	ABplaaaaapp	-195	0	0	0		0	0	0	0	0
440	1	434	444	-1	441	297	25.0	26	ABplpapppp	176	274	0	0		0	0	0	0	0
441	1	435	445	-1	437	380	24.0	27	ABplpppaaa	331	0	0	0		0	0	0	0	0
442	1	79	446	-1	285	174	24.933332	30	ABarappapaa	320	8	0	0		0	0	0	0	0
443	1	422	447	-1	264	183	25.05	25	ABarapppapp	-135	0	0	0		0	0	0	0	0
444	1	394	448	-1	221	221	16.7	26	ABaraaapapp	62	0	0	0		0	0	0	0	0
445	1	437	449	-1	281	182	23.0	27	ABarapppppp	232	440	0	0		0	0	0	0	0
446	1	438	287	-1	392	144	23.0	24	ABprpapaapp	0	0	0	0		0	0	0	0	0
447	1	255	450	-1	503	218	25.0	26	ABprppppapa	149	496	0	0		0	0	0	0	0
448	1	436	452	-1	293	306	25.0	25	ABplpappaaa	238	-183	0	0		0	0	0	0	0
449	1	440	454	-1	508	276	23.0	27	ABprpppapap	0	0	0	0		0	0	0	0	0
450	0	441	-1	-1	344	269	25.0	28		210	-1271	0	0		0	0	0	0	0
