# Supplementary material for: The AP-2 Transcription Factor APTF-2 Is Required for Neuroblast and Epidermal Morphogenesis in Caenorhabditis elegans Embryogenesis
Source: PLoS Genet. 2016 May 13;12(5):e1006048. doi: 10.1371/journal.pgen.1006048 (PMC4866721; doi:10.1371/journal.pgen.1006048)
Supplement: S5 Text — (ZIP) [file pgen.1006048.s033.zip › nuclei/t167-nuclei]

1	1	168	279	-1	143	188	22.2	33	ABalaapaap	319	49	0	0		0	0	0	0	0
2	1	35	243	-1	348	141	9.4	30	ABprapaaaa	249	98	0	0		0	0	0	0	0
3	1	194	61	-1	551	346	14.8	31	Capppa	66	0	0	0		0	0	0	0	0
4	1	126	127	-1	369	426	12.7	29	ABplaapppp	258	0	0	0		0	0	0	0	0
5	1	342	193	-1	410	428	15.2	28	ABplappaaa	241	619	0	0		0	0	0	0	0
6	1	280	148	-1	146	247	12.3	30	MSaaaaaa	-155	0	0	0		0	0	0	0	0
7	1	254	85	-1	123	236	22.1	29	ABalaaaarr	353	0	0	0		0	0	0	0	0
8	1	252	393	-1	399	172	22.9	30	ABprppaapa	295	637	0	0		0	0	0	0	0
9	1	276	119	-1	262	358	12.0	26	ABalppppppa	260	-423	0	0		0	0	0	0	0
10	1	272	250	-1	351	137	20.3	25	ABprpapappp	197	154	0	0		0	0	0	0	0
11	1	335	261	-1	155	320	24.1	25	ABalpaapppp	235	40	0	0		0	0	0	0	0
12	1	416	362	-1	145	373	18.5	29	ABalpppaaa	-73	0	0	0		0	0	0	0	0
13	1	37	120	-1	140	300	9.3	30	ABalapapap	215	0	0	0		0	0	0	0	0
14	1	170	107	-1	138	354	12.8	30	ABalapaapp	-52	0	0	0		0	0	0	0	0
15	1	297	252	-1	348	304	19.0	30	MSaapapp	272	163	0	0		0	0	0	0	0
16	1	67	58	-1	175	238	5.6	24	ABarpaaaaa	204	153	0	0		0	0	0	0	0
17	1	374	207	-1	176	247	23.5	30	ABaraaappa	325	0	0	0		0	0	0	0	0
18	1	134	202	-1	268	169	10.0	29	MSppappp	204	-574	0	0		0	0	0	0	0
19	1	223	254	-1	218	116	19.7	32	ABpraaaapa	6	0	0	0		0	0	0	0	0
20	1	436	108	-1	296	384	20.9	26	ABplpapaap	267	-855	0	0		0	0	0	0	0
21	1	375	284	-1	570	256	18.6	30	Cppppa	243	-419	0	0		0	0	0	0	0
22	1	288	232	437	334	354	22.9	30	ABplpapapa	211	-123	0	0		0	0	0	0	0
23	1	94	265	-1	285	219	10.7	26	MSpaaappa	149	0	0	0		0	0	0	0	0
24	1	46	14	-1	242	224	16.6	25	ABaraapppaa	112	0	0	0		0	0	0	0	0
25	1	210	10	-1	439	172	19.5	33	MSpapppa	317	68	0	0		0	0	0	0	0
26	1	147	38	-1	191	253	14.5	25	ABaraapaapa	59	0	0	0		0	0	0	0	0
27	1	26	289	-1	106	262	19.6	29	ABalaaaarl	256	175	0	0		0	0	0	0	0
28	1	80	101	-1	277	116	21.6	29	ABprpaaapa	290	156	0	0		0	0	0	0	0
29	1	219	128	-1	285	325	17.8	24	MSaapaaaa	233	1383	0	0		0	0	0	0	0
30	1	74	154	-1	189	220	11.8	28	ABaraappaa	92	0	0	0		0	0	0	0	0
31	1	146	9	-1	242	206	8.5	29	MSpaaaaa	387	0	0	0		0	0	0	0	0
32	1	122	324	-1	511	257	5.4	32	Cpaapa	314	-1207	0	0		0	0	0	0	0
33	1	27	49	-1	208	152	13.4	30	ABpraapapa	-166	0	0	0		0	0	0	0	0
34	1	367	346	-1	155	247	6.6	25	ABalapppaap	249	-198	0	0		0	0	0	0	0
35	1	24	294	-1	262	419	13.1	25	ABplaappaa	235	140	0	0		0	0	0	0	0
36	1	5	52	-1	382	322	7.7	27	MSappppp	250	505	0	0		0	0	0	0	0
37	1	125	431	-1	597	200	14.6	30	ABarpppppp	208	0	0	0		0	0	0	0	0
38	1	230	87	-1	241	268	24.8	30	ABalpapaap	145	0	0	0		0	0	0	0	0
39	1	246	384	-1	298	156	5.4	27	ABarpapapp	241	-88	0	0		0	0	0	0	0
40	1	259	280	-1	251	319	19.4	33	ABalpapppa	117	0	0	0		0	0	0	0	0
41	1	15	317	-1	136	199	13.3	30	ABalappapa	295	669	0	0		0	0	0	0	0
42	1	262	138	-1	335	242	20.7	27	MSpapaaap	262	-160	0	0		0	0	0	0	0
43	1	330	192	-1	214	357	13.8	26	ABalpppppaa	120	0	0	0		0	0	0	0	0
44	1	301	335	-1	403	131	10.9	31	ABprapaaap	257	273	0	0		0	0	0	0	0
45	1	111	364	-1	295	297	14.2	27	ABaraapappp	247	134	0	0		0	0	0	0	0
46	1	397	373	-1	603	289	15.1	33	Cpapaa	332	234	0	0		0	0	0	0	0
47	1	333	318	-1	301	392	10.7	27	ABplpaappap	240	701	0	0		0	0	0	0	0
48	1	233	83	-1	552	285	21.9	33	Cppppp	337	376	0	0		0	0	0	0	0
49	0	40	-1	-1	124	260	12.8	24		208	-26	0	0		0	0	0	0	0
50	1	174	235	-1	243	379	13.2	24	ABalpppppap	89	0	0	0		0	0	0	0	0
51	1	116	132	-1	302	340	10.9	25	MSapppap	314	0	0	0		0	0	0	0	0
52	1	354	307	-1	225	234	6.5	24	MSaaaapaa	231	-94	0	0		0	0	0	0	0
53	1	55	331	-1	295	147	20.3	28	ABprpapapa	275	-406	0	0		0	0	0	0	0
54	1	70	200	-1	132	347	16.2	28	ABalapaapa	258	-222	0	0		0	0	0	0	0
55	1	241	97	-1	156	227	9.4	25	ABalapppapa	62	0	0	0		0	0	0	0	0
56	1	426	282	-1	471	109	14.3	28	ABprapaapp	262	0	0	0		0	0	0	0	0
57	1	142	287	-1	188	322	12.2	28	MSapaaap	234	884	0	0		0	0	0	0	0
58	1	329	411	-1	493	348	25.4	28	ABplpppapaa	215	657	0	0		0	0	0	0	0
59	1	369	382	-1	333	182	19.0	28	MSppaapp	237	530	0	0		0	0	0	0	0
60	1	189	96	-1	255	262	8.2	25	MSaaaapap	148	0	0	0		0	0	0	0	0
61	0	424	-1	-1	139	161	19.4	24		240	145	0	0		0	0	0	0	0
62	1	268	414	-1	516	263	12.6	33	Eprpa	333	-264	0	0		0	0	0	0	0
63	1	293	1	-1	340	327	4.9	25	ABarppaaaa	246	93	0	0		0	0	0	0	0
64	1	234	429	-1	208	364	7.0	27	ABplaapaapp	251	435	0	0		0	0	0	0	0
65	0	433	-1	-1	486	215	21.8	27		-29	0	0	0		0	0	0	0	0
66	1	384	142	-1	324	230	5.4	29	ABarpaappa	291	1258	0	0		0	0	0	0	0
67	1	84	94	-1	562	381	16.5	30	ABplapappp	284	1235	0	0		0	0	0	0	0
68	1	236	36	-1	169	366	10.2	27	ABalppppapa	248	-695	0	0		0	0	0	0	0
69	1	48	274	-1	432	386	6.4	33	ABarppapa	331	128	0	0		0	0	0	0	0
70	1	69	48	-1	181	302	25.3	26	ABalpapaaaa	49	0	0	0		0	0	0	0	0
71	1	299	445	-1	487	275	23.9	26	ABprppppapp	263	-125	0	0		0	0	0	0	0
72	1	282	206	302	194	185	22.1	31	ABarappppa	211	-774	0	0		0	0	0	0	0
73	1	229	205	-1	254	362	18.0	26	MSapapap	222	0	0	0		0	0	0	0	0
74	1	145	93	-1	371	363	19.4	31	MSaapppa	317	93	0	0		0	0	0	0	0
75	1	321	39	-1	255	225	10.2	26	MSpaaaapp	201	416	0	0		0	0	0	0	0
76	1	214	31	-1	539	160	10.2	28	ABarpppppa	271	-101	0	0		0	0	0	0	0
77	1	42	281	-1	238	380	8.8	27	ABplaapappp	235	1343	0	0		0	0	0	0	0
78	1	392	223	-1	433	202	22.6	32	ABprpapppa	236	136	0	0		0	0	0	0	0
79	1	163	312	-1	495	194	9.7	31	Dpppp	302	911	0	0		0	0	0	0	0
80	1	191	86	-1	213	278	20.4	24	ABalpappaaa	141	0	0	0		0	0	0	0	0
81	1	50	332	-1	291	357	17.9	28	MSapaapp	229	-614	0	0		0	0	0	0	0
82	1	380	69	-1	204	309	15.4	28	ABalpaapapp	68	0	0	0		0	0	0	0	0
83	1	372	62	-1	163	175	18.0	27	ABalaapppa	154	0	0	0		0	0	0	0	0
84	1	371	112	-1	184	340	25.1	29	ABalppapaa	285	35	0	0		0	0	0	0	0
85	1	9	288	-1	302	111	10.0	28	ABarpapppa	253	-1134	0	0		0	0	0	0	0
86	1	143	356	-1	451	228	5.1	31	Cpaaap	279	861	0	0		0	0	0	0	0
87	1	73	259	-1	175	141	19.6	30	ABpraaaaaa	283	151	0	0		0	0	0	0	0
88	1	218	157	-1	319	181	9.5	29	MSpppppa	278	918	0	0		0	0	0	0	0
89	1	258	348	-1	106	240	14.5	29	ABalaaapal	156	0	0	0		0	0	0	0	0
90	1	155	344	-1	161	222	23.7	31	ABaraaappp	57	0	0	0		0	0	0	0	0
91	1	264	166	-1	289	200	5.5	34	ABarpaapa	342	-12	0	0		0	0	0	0	0
92	1	201	6	-1	269	168	21.2	25	ABprpapaaap	197	-411	0	0		0	0	0	0	0
93	1	291	176	-1	321	283	14.5	28	MSaapaapa	150	0	0	0		0	0	0	0	0
94	1	360	377	-1	448	404	21.8	31	ABplppappp	283	-17	0	0		0	0	0	0	0
95	1	148	47	-1	344	376	13.3	27	Daaaa	409	0	0	0		0	0	0	0	0
96	0	435	-1	-1	173	144	22.1	29		263	0	0	0		0	0	0	0	0
97	1	195	428	-1	307	302	20.6	30	ABalpappppp	301	-1234	0	0		0	0	0	0	0
98	1	413	347	-1	276	353	21.5	27	ABplpapaaa	196	65	0	0		0	0	0	0	0
99	1	347	186	-1	352	101	17.8	31	ABpraappap	291	842	0	0		0	0	0	0	0
100	1	172	203	-1	604	213	20.8	28	ABprappppa	269	-221	0	0		0	0	0	0	0
101	1	141	5	-1	165	232	18.4	31	ABaraaapaa	314	3	0	0		0	0	0	0	0
102	1	118	372	-1	370	109	14.3	31	ABpraapppa	311	295	0	0		0	0	0	0	0
103	1	319	328	-1	269	413	19.9	26	ABplpaaappp	238	987	0	0		0	0	0	0	0
104	1	16	263	-1	162	283	18.4	30	ABaraaaaaa	104	0	0	0		0	0	0	0	0
105	1	403	165	-1	598	253	22.6	30	ABprappppp	289	-81	0	0		0	0	0	0	0
106	1	377	150	-1	145	268	16.2	24	ABalpaapaaa	219	-874	0	0		0	0	0	0	0
107	1	400	63	-1	528	137	15.2	29	ABprappapa	291	-897	0	0		0	0	0	0	0
108	1	162	162	-1	274	318	8.2	28	MSapappp	266	1344	0	0		0	0	0	0	0
109	1	311	196	-1	116	232	11.1	26	ABalapppaaa	90	0	0	0		0	0	0	0	0
110	1	4	337	-1	291	402	23.4	27	ABplpaaaapa	262	1593	0	0		0	0	0	0	0
111	1	117	111	-1	238	119	17.3	30	ABpraaapap	428	0	0	0		0	0	0	0	0
112	1	325	273	-1	257	306	13.9	27	ABaraapapap	123	0	0	0		0	0	0	0	0
113	1	137	169	-1	252	215	24.6	30	ABarappaaa	206	451	0	0		0	0	0	0	0
114	1	186	249	-1	167	301	6.3	29	ABplaapaaa	199	391	0	0		0	0	0	0	0
115	1	128	386	-1	577	345	10.7	35	Caapa	342	455	0	0		0	0	0	0	0
116	1	23	240	-1	535	279	6.8	31	Caaapa	295	756	0	0		0	0	0	0	0
117	1	211	43	-1	290	290	23.4	29	ABalpappapp	317	0	0	0		0	0	0	0	0
118	1	197	427	-1	303	96	14.1	25	ABpraappaa	219	-372	0	0		0	0	0	0	0
119	1	28	325	-1	301	153	16.7	28	MSppppaa	26	0	0	0		0	0	0	0	0
120	1	44	7	-1	303	367	13.3	28	MSapppaa	261	475	0	0		0	0	0	0	0
121	1	362	412	-1	226	412	14.4	29	ABplpaapap	291	689	0	0		0	0	0	0	0
122	1	212	218	-1	166	394	13.9	23	ABalpppappa	208	537	0	0		0	0	0	0	0
123	1	10	81	-1	223	208	11.1	27	MSpaaaapa	235	-138	0	0		0	0	0	0	0
124	1	269	11	-1	272	256	11.9	28	MSpaapaa	-342	0	0	0		0	0	0	0	0
125	1	205	239	-1	221	386	15.4	25	ABplpaapaap	41	0	0	0		0	0	0	0	0
126	1	180	163	-1	405	429	10.7	28	ABplapaapp	280	979	0	0		0	0	0	0	0
127	1	274	185	-1	277	290	20.1	29	ABalpappppa	133	0	0	0		0	0	0	0	0
128	1	140	149	-1	157	194	10.9	26	ABalappppaa	219	179	0	0		0	0	0	0	0
129	1	417	290	-1	199	260	5.1	27	ABarpaaapa	269	848	0	0		0	0	0	0	0
130	1	3	330	-1	506	122	19.4	30	ABprappaap	-9	0	0	0		0	0	0	0	0
131	0	75	-1	-1	134	304	12.0	23		439	0	0	0		0	0	0	0	0
132	1	328	28	-1	523	306	13.9	32	Eplpa	313	1023	0	0		0	0	0	0	0
133	1	267	359	-1	209	273	9.5	28	MSaaapaaa	274	-290	0	0		0	0	0	0	0
134	1	199	25	-1	241	296	8.1	24	MSaaapaap	-56	0	0	0		0	0	0	0	0
135	1	423	293	-1	158	194	24.6	26	ABarapppaaa	207	513	0	0		0	0	0	0	0
136	1	77	2	-1	480	359	9.5	32	Cappaa	-332	0	0	0		0	0	0	0	0
137	1	110	152	-1	303	164	12.6	27	MSppppap	221	0	0	0		0	0	0	0	0
138	1	232	98	-1	240	305	17.2	29	ABalpaaapp	215	1033	0	0		0	0	0	0	0
139	1	389	126	-1	256	300	23.3	27	ABalpappapa	12	0	0	0		0	0	0	0	0
140	1	343	396	-1	392	270	20.2	25	MSpapappp	194	110	0	0		0	0	0	0	0
141	1	100	271	-1	534	407	19.8	29	ABplappppa	268	331	0	0		0	0	0	0	0
142	1	306	194	-1	433	120	8.9	30	ABarppppaa	297	674	0	0		0	0	0	0	0
143	1	235	272	-1	148	376	15.5	27	ABalpppaap	-324	0	0	0		0	0	0	0	0
144	1	120	141	-1	199	300	18.7	27	ABalpaaapa	275	423	0	0		0	0	0	0	0
145	1	253	226	-1	236	105	13.7	26	ABpraaapppa	41	0	0	0		0	0	0	0	0
146	1	224	323	-1	278	281	8.9	23	MSaaaappa	144	0	0	0		0	0	0	0	0
147	1	327	264	-1	568	237	22.7	29	ABprapppap	43	0	0	0		0	0	0	0	0
148	1	379	51	-1	286	229	22.3	30	ABarapapppa	267	-506	0	0		0	0	0	0	0
149	1	96	72	-1	230	230	13.8	27	ABaraappapa	393	0	0	0		0	0	0	0	0
150	1	17	306	-1	252	359	24.8	25	ABalppapapp	200	743	0	0		0	0	0	0	0
151	0	202	-1	-1	189	204	14.8	24		197	-14	0	0		0	0	0	0	0
152	1	54	400	-1	230	250	20.5	25	ABarapapaaa	199	-162	0	0		0	0	0	0	0
153	1	164	172	-1	275	289	15.9	25	ABaraapappa	121	0	0	0		0	0	0	0	0
154	1	109	35	-1	306	219	14.4	32	MSpaapap	143	0	0	0		0	0	0	0	0
155	1	2	184	-1	397	352	11.3	30	Daap	302	884	0	0		0	0	0	0	0
156	1	62	114	-1	349	282	14.5	28	MSaapaapp	139	0	0	0		0	0	0	0	0
157	1	221	159	-1	181	162	9.1	30	ABalappppp	229	0	0	0		0	0	0	0	0
158	1	391	441	-1	366	230	11.1	29	Ealaa	296	116	0	0		0	0	0	0	0
159	0	226	-1	-1	307	252	11.4	24		-51	0	0	0		0	0	0	0	0
160	1	373	245	-1	151	330	11.4	30	ABalapappa	255	-1007	0	0		0	0	0	0	0
161	1	119	109	-1	171	280	22.0	25	ABalpaaaaaa	115	0	0	0		0	0	0	0	0
162	1	340	340	-1	383	166	13.0	27	Dpapa	88	0	0	0		0	0	0	0	0
163	1	171	24	434	421	126	21.5	33	ABprppapaa	227	742	0	0		0	0	0	0	0
164	1	337	92	-1	507	340	21.6	37	Capppp	376	-530	0	0		0	0	0	0	0
165	1	49	446	451	375	341	24.9	30	ABplpapapp	226	187	0	0		0	0	0	0	0
166	1	366	110	-1	204	150	17.2	30	ABpraaaaap	271	-87	0	0		0	0	0	0	0
167	1	99	146	-1	254	325	10.5	26	MSapappa	-1	0	0	0		0	0	0	0	0
168	1	216	368	-1	171	341	16.7	25	ABalppppaav	152	0	0	0		0	0	0	0	0
169	1	76	46	-1	243	330	23.6	26	ABalpapapaa	21	0	0	0		0	0	0	0	0
170	1	79	56	-1	196	303	21.8	24	ABalpaaaaap	295	0	0	0		0	0	0	0	0
171	1	1	191	-1	231	160	11.2	26	ABpraapappa	315	0	0	0		0	0	0	0	0
172	1	152	354	-1	144	142	17.7	27	ABalaappap	227	-645	0	0		0	0	0	0	0
173	1	309	299	-1	208	181	15.4	26	MSppaaap	194	319	0	0		0	0	0	0	0
174	1	66	168	-1	138	245	18.6	27	ABaraaaapa	228	189	0	0		0	0	0	0	0
175	1	352	102	-1	250	149	14.6	31	ABpraaappa	233	791	0	0		0	0	0	0	0
176	1	39	160	-1	193	121	15.3	31	ABpraaaapp	235	0	0	0		0	0	0	0	0
177	1	13	341	-1	257	139	22.3	26	ABprpaaaaap	218	459	0	0		0	0	0	0	0
178	1	383	89	-1	397	391	11.6	26	Dapap	239	-1567	0	0		0	0	0	0	0
179	1	228	201	-1	240	281	14.5	27	ABaraapapaa	218	-536	0	0		0	0	0	0	0
180	1	139	103	-1	422	339	8.2	28	Dappa	-84	0	0	0		0	0	0	0	0
181	1	21	21	-1	360	412	8.7	25	ABplapaapa	367	0	0	0		0	0	0	0	0
182	1	394	310	-1	314	315	17.7	27	MSaapaaap	-106	0	0	0		0	0	0	0	0
183	1	256	131	-1	119	201	19.4	24	ABalaapaaa	210	-254	0	0		0	0	0	0	0
184	0	45	-1	-1	330	290	24.4	29		298	790	0	0		0	0	0	0	0
185	1	305	27	-1	475	136	22.5	33	ABprppapap	292	1557	0	0		0	0	0	0	0
186	1	303	395	-1	541	401	12.4	29	ABarppappp	112	0	0	0		0	0	0	0	0
187	1	404	64	-1	357	162	11.9	26	Dpaap	232	-773	0	0		0	0	0	0	0
188	1	324	404	-1	444	243	12.1	33	Epraa	325	-208	0	0		0	0	0	0	0
189	1	295	75	-1	309	254	17.2	30	ABaraapppp	279	-486	0	0		0	0	0	0	0
190	1	302	313	-1	323	268	9.2	25	MSaaaappp	164	0	0	0		0	0	0	0	0
191	1	275	20	-1	272	299	5.0	27	ABplaaaapa	243	0	0	0		0	0	0	0	0
192	1	294	178	-1	409	298	26.0	35	ABplpapppa	335	125	0	0		0	0	0	0	0
193	1	129	215	-1	187	214	7.1	24	ABalapppapp	-35	0	0	0		0	0	0	0	0
194	1	52	319	-1	317	411	18.6	27	ABplppaaaap	432	0	0	0		0	0	0	0	0
195	1	71	329	-1	362	391	15.7	27	Dapaa	266	35	0	0		0	0	0	0	0
196	1	316	171	-1	209	232	21.8	23	ABarapaaaa	153	-991	0	0		0	0	0	0	0
197	1	60	145	-1	192	215	17.1	28	ABaraaapapa	170	0	0	0		0	0	0	0	0
198	1	289	74	-1	310	117	21.2	26	ABprpapappa	150	0	0	0		0	0	0	0	0
199	1	208	234	-1	274	330	24.5	28	ABalpapapap	201	0	0	0		0	0	0	0	0
200	0	365	-1	-1	284	163	26.8	31		284	415	0	0		0	0	0	0	0
201	1	114	301	-1	456	148	13.0	29	Dppap	241	-666	0	0		0	0	0	0	0
202	1	82	82	-1	488	428	18.2	30	ABplapapap	274	222	0	0		0	0	0	0	0
203	1	353	305	-1	356	122	23.2	29	ABprpaaaapp	241	372	0	0		0	0	0	0	0
204	1	124	70	-1	174	338	21.4	30	ABalppappa	304	-212	0	0		0	0	0	0	0
205	1	284	189	-1	153	311	17.5	27	MSapaaaa	222	251	0	0		0	0	0	0	0
206	1	421	134	-1	412	418	20.4	30	ABplppapap	269	786	0	0		0	0	0	0	0
207	1	398	182	-1	198	355	16.8	24	ABplpaapaaa	193	424	0	0		0	0	0	0	0
208	1	64	117	-1	157	188	6.4	28	ABpraapaaa	99	0	0	0		0	0	0	0	0
209	1	191	116	-1	248	281	21.1	24	ABalpappaap	185	-487	0	0		0	0	0	0	0
210	1	133	231	-1	166	248	14.1	29	ABaraapaaa	227	761	0	0		0	0	0	0	0
211	1	36	198	-1	463	319	6.7	30	Dappp	379	0	0	0		0	0	0	0	0
212	1	408	8	-1	470	425	15.1	29	ABplappapp	275	470	0	0		0	0	0	0	0
213	1	105	256	-1	219	314	24.7	27	ABalpapaaap	-36	0	0	0		0	0	0	0	0
214	1	250	170	-1	327	420	13.7	29	ABplaapppa	266	180	0	0		0	0	0	0	0
215	1	345	115	-1	235	420	17.6	25	ABplpaapppa	213	244	0	0		0	0	0	0	0
216	1	217	233	-1	186	403	15.0	24	ABalpppapad	224	480	0	0		0	0	0	0	0
217	1	351	124	-1	529	368	21.0	29	ABplapppap	130	0	0	0		0	0	0	0	0
218	1	68	406	-1	252	126	8.5	30	ABarpappap	304	-918	0	0		0	0	0	0	0
219	1	97	100	-1	211	276	12.4	26	ABaraapaapp	225	0	0	0		0	0	0	0	0
220	1	176	420	-1	404	236	15.6	29	Ealpa	267	800	0	0		0	0	0	0	0
221	1	271	349	-1	307	308	5.2	25	ABplaaaapp	139	0	0	0		0	0	0	0	0
222	1	154	121	-1	105	288	16.1	28	ABalaaaala	275	31	0	0		0	0	0	0	0
223	1	388	204	-1	520	182	12.9	31	Cpppaa	312	141	0	0		0	0	0	0	0
224	1	222	135	-1	520	418	16.2	28	ABplapappa	-52	0	0	0		0	0	0	0	0
225	1	308	379	-1	198	156	5.5	30	ABarpapaaa	281	100	0	0		0	0	0	0	0
226	1	127	104	-1	453	410	8.9	28	ABplappapa	-133	0	0	0		0	0	0	0	0
227	1	25	156	-1	549	325	8.2	31	Caaapp	295	-273	0	0		0	0	0	0	0
228	1	399	416	-1	494	212	5.4	37	Caaaa	372	-42	0	0		0	0	0	0	0
229	1	200	220	-1	333	236	9.5	26	MSaaappp	186	0	0	0		0	0	0	0	0
230	1	429	78	255	367	162	24.5	30	ABarappapp	201	-453	0	0		0	0	0	0	0
231	0	132	-1	-1	275	172	23.5	30		294	619	0	0		0	0	0	0	0
232	0	113	-1	-1	224	316	20.8	24		-184	0	0	0		0	0	0	0	0
233	1	58	401	-1	231	357	22.1	25	ABalppapppa	213	822	0	0		0	0	0	0	0
234	1	304	77	-1	262	148	18.4	26	ABprpaapaa	256	994	0	0		0	0	0	0	0
235	1	425	444	-1	358	288	10.3	29	Earaa	188	382	0	0		0	0	0	0	0
236	1	14	33	-1	130	202	8.9	29	ABalappapp	-20	0	0	0		0	0	0	0	0
237	1	320	45	-1	328	122	18.3	26	ABprpaapppp	191	816	0	0		0	0	0	0	0
238	1	428	398	-1	288	134	14.8	24	ABprpaappaa	182	519	0	0		0	0	0	0	0
239	1	427	26	-1	321	167	21.5	26	ABprpaaappp	186	-506	0	0		0	0	0	0	0
240	1	98	164	-1	207	248	7.7	26	MSaaaaapp	46	0	0	0		0	0	0	0	0
241	1	260	125	-1	366	232	18.9	30	MSpapapa	300	1059	0	0		0	0	0	0	0
242	1	357	292	-1	266	415	16.9	26	ABplpaapppp	236	144	0	0		0	0	0	0	0
243	1	266	425	-1	230	344	9.4	24	ABplaapappa	199	267	0	0		0	0	0	0	0
244	1	43	253	-1	349	379	9.6	30	ABplapaaap	315	0	0	0		0	0	0	0	0
245	1	112	311	-1	401	277	10.4	31	Earap	156	0	0	0		0	0	0	0	0
246	1	190	4	-1	449	152	24.4	36	ABprppappa	304	-506	0	0		0	0	0	0	0
247	1	387	13	-1	245	389	21.4	26	ABplpaaappa	196	0	0	0		0	0	0	0	0
248	1	206	399	-1	335	173	5.8	24	ABarpppaaa	218	64	0	0		0	0	0	0	0
249	1	368	216	-1	206	301	4.3	31	ABplaaaaaa	308	884	0	0		0	0	0	0	0
250	1	104	248	-1	337	325	7.6	26	MSappppa	262	787	0	0		0	0	0	0	0
251	1	346	123	-1	358	193	17.5	28	MSpppaaa	223	-1	0	0		0	0	0	0	0
252	1	53	363	-1	198	382	22.3	32	ABalppaapp	316	718	0	0		0	0	0	0	0
253	1	138	236	-1	158	282	14.5	25	ABalpaapaap	192	0	0	0		0	0	0	0	0
254	1	376	308	-1	567	205	20.9	29	ABprapppaa	266	241	0	0		0	0	0	0	0
255	1	355	143	-1	275	250	16.2	26	ABaraapppap	219	1706	0	0		0	0	0	0	0
256	1	88	262	-1	366	368	6.4	28	ABarppaaap	287	-340	0	0		0	0	0	0	0
257	1	225	212	-1	316	205	10.7	26	MSpaaappp	39	0	0	0		0	0	0	0	0
258	1	167	208	-1	501	371	14.3	29	Cappap	-141	0	0	0		0	0	0	0	0
259	1	150	50	-1	251	127	11.3	27	ABpraapappp	-48	0	0	0		0	0	0	0	0
260	1	237	217	-1	178	256	9.6	26	MSaaaaapa	241	0	0	0		0	0	0	0	0
261	1	56	222	-1	566	162	13.1	29	ABprapapaa	282	1189	0	0		0	0	0	0	0
262	1	411	357	-1	450	195	25.3	33	ABprppaapp	331	-625	0	0		0	0	0	0	0
263	1	344	54	-1	553	332	25.5	31	ABplpppppp	312	-1232	0	0		0	0	0	0	0
264	1	34	41	-1	209	161	19.5	29	ABpraaapaa	198	0	0	0		0	0	0	0	0
265	1	196	209	-1	241	182	17.8	26	MSppapaa	213	0	0	0		0	0	0	0	0
266	1	18	304	-1	291	390	18.1	24	ABplppaaaaa	225	650	0	0		0	0	0	0	0
267	1	90	17	-1	147	207	16.1	24	MSppaaaa	107	0	0	0		0	0	0	0	0
268	1	103	246	-1	531	156	20.7	30	ABprappapp	266	959	0	0		0	0	0	0	0
269	1	286	173	-1	289	362	24.7	28	ABalpapappa	80	0	0	0		0	0	0	0	0
270	1	396	352	-1	563	362	22.4	30	ABplappppp	556	0	0	0		0	0	0	0	0
271	1	8	60	-1	219	396	18.6	31	ABplpaaapa	313	0	0	0		0	0	0	0	0
272	1	331	79	-1	343	382	21.3	28	ABplppaapa	224	0	0	0		0	0	0	0	0
273	1	123	298	-1	126	173	16.3	28	ABalaaappr	167	0	0	0		0	0	0	0	0
274	1	61	71	-1	136	345	21.5	32	ABalppaaap	-72	0	0	0		0	0	0	0	0
275	1	231	144	-1	273	379	9.4	29	ABalppppppp	168	0	0	0		0	0	0	0	0
276	0	11	-1	-1	317	365	16.5	24		208	230	0	0		0	0	0	0	0
277	1	418	385	-1	240	190	5.0	27	ABarpapapa	134	0	0	0		0	0	0	0	0
278	1	313	181	-1	567	239	8.3	32	Cpaapp	299	-468	0	0		0	0	0	0	0
279	1	30	199	-1	110	304	19.1	30	ABalaaaalp	292	1058	0	0		0	0	0	0	0
280	1	175	188	-1	432	108	15.6	30	ABpraapppp	206	0	0	0		0	0	0	0	0
281	1	115	297	-1	516	306	17.6	33	Eplpp	328	223	0	0		0	0	0	0	0
282	1	178	403	-1	177	360	6.7	25	ABplaapaapa	464	0	0	0		0	0	0	0	0
283	1	173	326	402	542	222	25.0	31	ABprpppaap	218	-560	0	0		0	0	0	0	0
284	1	184	228	-1	425	383	14.7	30	Capaaa	301	258	0	0		0	0	0	0	0
285	1	406	266	-1	435	343	5.0	27	ABarppaapp	277	945	0	0		0	0	0	0	0
286	1	334	436	-1	252	244	18.7	22	ABarapaappa	194	-836	0	0		0	0	0	0	0
287	1	446	300	-1	390	140	23.9	26	ABprpapaapp	178	-144	0	0		0	0	0	0	0
288	1	364	418	-1	362	293	22.1	26	MSaappaa	235	214	0	0		0	0	0	0	0
289	1	47	67	-1	405	235	12.2	31	Ealap	320	0	0	0		0	0	0	0	0
290	1	93	129	-1	263	215	13.6	25	ABaraappapp	20	0	0	0		0	0	0	0	0
291	1	181	369	-1	378	179	8.7	29	MSpppppp	-250	0	0	0		0	0	0	0	0
292	1	198	213	-1	132	305	21.7	26	ABalpaapppa	236	296	0	0		0	0	0	0	0
293	1	414	366	-1	166	129	13.8	25	ABalaappppp	257	-536	0	0		0	0	0	0	0
294	1	213	336	-1	385	174	18.8	28	MSpppapp	277	2054	0	0		0	0	0	0	0
295	1	29	237	-1	457	366	19.3	31	Capaap	314	-1042	0	0		0	0	0	0	0
296	1	153	278	-1	376	137	7.3	27	ABarpppaap	131	0	0	0		0	0	0	0	0
297	1	22	19	-1	500	415	11.4	28	ABplapapaa	471	0	0	0		0	0	0	0	0
298	1	144	88	-1	115	318	14.9	27	ABalapaaap	68	0	0	0		0	0	0	0	0
299	1	245	285	-1	178	355	19.0	25	ABplpaaaaaa	135	0	0	0		0	0	0	0	0
300	1	310	371	-1	486	299	13.4	32	Eplap	296	-719	0	0		0	0	0	0	0
301	1	419	270	-1	352	143	17.9	27	ABprppaaaaa	128	0	0	0		0	0	0	0	0
302	1	121	353	-1	484	244	12.3	31	Eprap	305	-909	0	0		0	0	0	0	0
303	1	6	350	-1	323	360	7.5	28	ABplapaaaa	280	-44	0	0		0	0	0	0	0
304	1	130	195	-1	109	219	17.4	29	ABalaaapar	298	129	0	0		0	0	0	0	0
305	1	279	257	-1	324	341	15.1	28	MSappaaa	235	641	0	0		0	0	0	0	0
306	1	381	167	-1	337	231	17.0	25	MSpapaapa	227	0	0	0		0	0	0	0	0
307	1	255	3	-1	596	348	15.7	32	Caappd	252	-851	0	0		0	0	0	0	0
308	1	179	267	-1	325	389	24.5	28	ABalpapappp	80	0	0	0		0	0	0	0	0
309	1	177	65	-1	220	228	19.2	30	ABarapaapa	270	222	0	0		0	0	0	0	0
310	1	41	423	-1	308	356	4.9	31	ABplaaappp	305	140	0	0		0	0	0	0	0
311	1	382	339	-1	549	287	24.7	32	ABprpppppp	52	0	0	0		0	0	0	0	0
312	1	361	309	-1	610	287	19.6	34	Cpappd	322	471	0	0		0	0	0	0	0
313	1	108	389	-1	232	174	23.5	27	ABarapppppa	269	147	0	0		0	0	0	0	0
314	1	432	244	-1	505	273	16.6	33	Eprpp	322	58	0	0		0	0	0	0	0
315	1	156	175	-1	421	376	20.4	29	MSaapppp	67	0	0	0		0	0	0	0	0
316	1	240	383	-1	474	170	15.7	30	Cppaaa	42	0	0	0		0	0	0	0	0
317	1	410	133	-1	414	217	5.4	32	Cpaaaa	311	686	0	0		0	0	0	0	0
318	1	204	380	-1	562	224	14.5	31	Cpppap	277	833	0	0		0	0	0	0	0
319	1	358	190	-1	413	181	18.6	27	MSpppaap	210	1399	0	0		0	0	0	0	0
320	1	83	158	-1	313	190	25.5	28	ABarappapap	233	-166	0	0		0	0	0	0	0
321	1	165	286	-1	489	361	18.5	33	Capapp	321	-1180	0	0		0	0	0	0	0
322	1	386	417	-1	477	316	22.6	28	ABplpppppa	281	698	0	0		0	0	0	0	0
323	1	87	439	-1	387	293	14.3	30	Earpa	211	-445	0	0		0	0	0	0	0
324	1	298	105	-1	289	251	8.3	27	MSpaaapa	273	237	0	0		0	0	0	0	0
325	1	242	268	-1	266	236	6.0	24	ABarpaaapp	342	0	0	0		0	0	0	0	0
326	1	158	174	-1	181	367	14.4	26	ABalppppaad	-76	0	0	0		0	0	0	0	0
327	1	31	44	-1	433	283	21.7	29	MSpappap	239	594	0	0		0	0	0	0	0
328	1	136	130	-1	202	188	25.1	25	ABarapppaap	231	201	0	0		0	0	0	0	0
329	1	192	55	-1	351	259	5.3	31	ABarpaappp	311	-306	0	0		0	0	0	0	0
330	1	261	251	-1	460	280	10.2	33	Eplaa	329	401	0	0		0	0	0	0	0
331	1	185	358	-1	487	130	9.6	26	ABarppppap	269	694	0	0		0	0	0	0	0
332	1	188	224	-1	467	330	24.7	25	ABplppppap	251	527	0	0		0	0	0	0	0
333	1	314	113	-1	430	334	21.7	30	MSpappaa	309	0	0	0		0	0	0	0	0
334	1	89	320	-1	199	273	16.4	28	ABalpaapapa	128	0	0	0		0	0	0	0	0
335	1	390	360	-1	201	132	10.0	27	ABpraapaapp	232	704	0	0		0	0	0	0	0
336	1	402	321	-1	485	129	16.6	29	ABprappaaa	313	0	0	0		0	0	0	0	0
337	1	59	407	-1	382	141	20.1	25	ABprppaaaap	177	738	0	0		0	0	0	0	0
338	1	270	375	-1	259	181	13.9	30	MSppappa	165	8	0	0		0	0	0	0	0
339	1	278	180	-1	398	143	15.5	28	Dppaa	273	0	0	0		0	0	0	0	0
340	1	322	378	-1	259	376	6.1	29	ABplaaapap	260	486	0	0		0	0	0	0	0
341	1	407	16	-1	194	394	11.1	27	ABalpppappp	238	531	0	0		0	0	0	0	0
342	1	157	30	-1	260	151	6.5	26	ABarpappaa	110	0	0	0		0	0	0	0	0
343	1	12	361	-1	339	188	22.7	28	ABprpappaaa	188	419	0	0		0	0	0	0	0
344	1	239	95	-1	379	213	23.2	29	ABprpappaap	212	1005	0	0		0	0	0	0	0
345	1	209	370	-1	530	379	17.8	27	ABplapppaa	264	186	0	0		0	0	0	0	0
346	1	182	139	-1	280	110	13.5	27	ABpraaapppp	246	261	0	0		0	0	0	0	0
347	1	263	415	-1	185	194	8.3	24	ABalappppap	189	45	0	0		0	0	0	0	0
348	1	78	296	-1	563	160	18.0	28	ABprapapap	289	213	0	0		0	0	0	0	0
349	1	422	32	-1	170	167	14.9	26	ABalaappppa	251	9	0	0		0	0	0	0	0
350	1	244	229	-1	442	439	14.2	30	ABplappaap	278	704	0	0		0	0	0	0	0
351	1	243	37	-1	205	280	24.4	30	ABalpaaaap	190	-531	0	0		0	0	0	0	0
352	1	106	242	-1	216	169	7.3	29	ABarpapaap	279	188	0	0		0	0	0	0	0
353	1	285	140	-1	110	196	14.3	30	ABalaaappl	257	459	0	0		0	0	0	0	0
354	1	101	53	-1	132	268	9.7	29	ABalappaap	272	-325	0	0		0	0	0	0	0
355	1	86	408	-1	218	365	11.4	35	ABplaapapa	193	0	0	0		0	0	0	0	0
356	1	317	295	-1	267	378	14.9	23	ABplpaappaa	231	350	0	0		0	0	0	0	0
357	1	283	161	-1	363	353	15.5	28	MSappaap	209	-391	0	0		0	0	0	0	0
358	1	57	179	-1	189	296	7.1	26	ABplaaaaapa	214	-123	0	0		0	0	0	0	0
359	1	183	221	-1	354	344	11.7	27	Daaap	221	642	0	0		0	0	0	0	0
360	1	187	351	-1	233	342	16.3	27	MSapapaa	327	0	0	0		0	0	0	0	0
361	1	292	91	-1	400	107	13.5	26	ABprapaapa	207	-498	0	0		0	0	0	0	0
362	1	332	151	-1	218	366	19.1	26	ABplpaaaaap	99	0	0	0		0	0	0	0	0
363	1	385	153	-1	488	370	24.3	28	ABplpppaapa	187	403	0	0		0	0	0	0	0
364	1	326	413	-1	507	321	24.5	29	ABplpppapap	222	-873	0	0		0	0	0	0	0
365	0	336	-1	-1	288	291	25.5	28		272	0	0	0		0	0	0	0	0
366	1	430	342	-1	329	247	23.5	32	ABarapapppp	315	-118	0	0		0	0	0	0	0
367	1	107	327	-1	261	387	23.7	26	ABalppapppp	210	0	0	0		0	0	0	0	0
368	1	359	387	-1	433	176	9.4	31	Dpppa	306	0	0	0		0	0	0	0	0
369	1	356	106	-1	295	116	17.6	24	ABprpaapppa	129	0	0	0		0	0	0	0	0
370	1	300	227	-1	290	384	6.5	28	ABplaaappa	218	1421	0	0		0	0	0	0	0
371	1	323	241	-1	224	200	25.2	22	ABarapppapa	142	40	0	0		0	0	0	0	0
372	1	32	421	-1	445	245	23.8	30	ABprpapppp	233	-1048	0	0		0	0	0	0	0
373	1	65	18	-1	293	426	14.9	30	ABplaappap	270	489	0	0		0	0	0	0	0
374	1	63	29	-1	175	385	18.0	26	ABalpppapav	123	0	0	0		0	0	0	0	0
375	1	341	334	-1	593	347	20.2	30	Caappv	289	659	0	0		0	0	0	0	0
376	1	265	435	-1	402	197	25.9	32	ABprpappap	174	0	0	0		0	0	0	0	0
377	1	434	433	-1	339	150	23.0	24	ABprpapaapa	202	39	0	0		0	0	0	0	0
378	1	318	367	-1	522	184	16.4	31	Cppapa	155	0	0	0		0	0	0	0	0
379	1	348	322	-1	293	180	18.9	26	MSppapap	224	-785	0	0		0	0	0	0	0
380	0	207	-1	-1	501	198	25.3	32		285	72	0	0		0	0	0	0	0
381	1	131	283	-1	589	179	17.6	28	ABprapappa	262	-179	0	0		0	0	0	0	0
382	1	249	260	-1	212	147	22.5	25	ABprpaaaaaa	207	172	0	0		0	0	0	0	0
383	1	215	80	-1	386	425	20.9	29	ABplppapaap	260	121	0	0		0	0	0	0	0
384	1	273	118	-1	484	274	21.9	30	ABprpppppa	292	-609	0	0		0	0	0	0	0
385	1	169	76	-1	587	324	23.5	32	Cpappv	320	1051	0	0		0	0	0	0	0
386	1	401	397	-1	396	167	5.5	29	ABarpppapa	277	208	0	0		0	0	0	0	0
387	0	409	-1	-1	274	192	18.1	24		173	272	0	0		0	0	0	0	0
388	1	20	23	-1	300	252	24.1	26	ABarapapapp	262	0	0	0		0	0	0	0	0
389	1	149	214	-1	462	378	14.2	29	Capapa	268	-269	0	0		0	0	0	0	0
390	1	220	211	-1	434	172	13.5	27	Dpapp	-52	0	0	0		0	0	0	0	0
391	1	247	315	-1	501	166	24.2	33	ABprppappp	285	308	0	0		0	0	0	0	0
392	1	159	409	-1	329	127	12.6	25	ABprpaappap	221	0	0	0		0	0	0	0	0
393	1	412	147	-1	311	229	20.9	25	MSpapaaaa	221	157	0	0		0	0	0	0	0
394	1	151	333	-1	190	366	11.9	24	ABalppppapp	204	-416	0	0		0	0	0	0	0
395	1	338	99	-1	150	280	24.4	30	ABalpaappa	404	0	0	0		0	0	0	0	0
396	1	227	394	-1	321	156	24.7	28	ABprpaaaapa	174	0	0	0		0	0	0	0	0
397	1	378	269	-1	212	346	25.1	26	ABalppapapa	192	132	0	0		0	0	0	0	0
398	1	349	432	-1	278	99	18.2	29	ABprpaapap	253	671	0	0		0	0	0	0	0
399	1	363	219	-1	600	228	17.4	30	ABprapappp	304	1225	0	0		0	0	0	0	0
400	1	290	314	-1	114	298	12.5	27	ABalapaaaa	-475	0	0	0		0	0	0	0	0
401	1	251	426	-1	475	241	25.4	29	ABprppppaa	284	-1231	0	0		0	0	0	0	0
402	1	312	230	-1	444	293	14.9	34	Earpp	342	-548	0	0		0	0	0	0	0
403	1	277	277	-1	324	127	7.6	30	ABarpapppp	253	1640	0	0		0	0	0	0	0
404	1	161	59	-1	256	286	10.6	25	MSaaapapa	219	152	0	0		0	0	0	0	0
405	1	257	183	-1	339	413	22.4	29	ABplpaaaapp	248	-600	0	0		0	0	0	0	0
406	1	438	210	-1	284	215	19.7	30	ABarapappa	264	-459	0	0		0	0	0	0	0
407	1	135	424	-1	386	329	4.6	33	ABarppaapa	330	-715	0	0		0	0	0	0	0
408	1	91	40	-1	231	235	23.3	28	ABarapaaap	246	164	0	0		0	0	0	0	0
409	1	193	316	-1	286	151	23.2	26	ABprpaaappa	185	115	0	0		0	0	0	0	0
410	1	160	391	-1	345	429	19.2	29	ABplppapaaa	139	0	0	0		0	0	0	0	0
411	1	95	303	-1	465	155	8.0	27	ABarpppapp	226	-1288	0	0		0	0	0	0	0
412	1	385	66	-1	518	399	23.2	28	ABplpppaapp	205	1659	0	0		0	0	0	0	0
413	1	72	225	-1	156	158	11.0	25	ABpraapaapa	285	0	0	0		0	0	0	0	0
414	1	370	405	-1	328	170	15.0	27	Dpaaa	270	-149	0	0		0	0	0	0	0
415	1	296	390	-1	232	344	5.6	25	ABplaaapaa	188	761	0	0		0	0	0	0	0
416	1	7	345	-1	298	287	11.7	25	MSaaapapp	59	0	0	0		0	0	0	0	0
417	1	315	374	-1	395	378	25.0	34	ABplppaapp	343	146	0	0		0	0	0	0	0
418	1	343	355	-1	362	255	21.4	26	MSpapappa	111	0	0	0		0	0	0	0	0
419	1	102	197	-1	482	183	19.5	30	Cppaap	63	0	0	0		0	0	0	0	0
420	1	238	122	-1	357	275	17.6	27	MSaapapa	319	0	0	0		0	0	0	0	0
421	1	92	155	-1	487	385	7.7	27	ABarppappa	266	-120	0	0		0	0	0	0	0
422	0	437	-1	-1	444	384	25.4	29		246	650	0	0		0	0	0	0	0
423	1	81	410	-1	280	215	17.6	25	ABarapaappp	220	704	0	0		0	0	0	0	0
424	1	339	238	-1	527	226	20.4	31	Cppapp	314	-547	0	0		0	0	0	0	0
425	1	415	90	-1	474	241	16.5	33	Ealpp	-223	0	0	0		0	0	0	0	0
426	1	38	291	-1	583	278	11.1	32	Cpapap	325	204	0	0		0	0	0	0	0
427	1	248	42	-1	528	245	24.6	28	ABprpppapaa	178	974	0	0		0	0	0	0	0
428	1	393	15	-1	383	308	22.3	27	MSaappap	277	523	0	0		0	0	0	0	0
429	1	431	376	-1	271	250	25.6	25	ABarapapapa	222	0	0	0		0	0	0	0	0
430	1	33	392	-1	181	240	20.5	33	ABaraaaaap	270	-186	0	0		0	0	0	0	0
431	1	395	137	-1	291	218	24.8	27	ABarappaap	279	-306	0	0		0	0	0	0	0
432	1	85	12	-1	195	150	24.3	36	ABalaapapp	308	-520	0	0		0	0	0	0	0
433	1	201	276	-1	242	178	20.0	25	ABprpapaaaa	208	511	0	0		0	0	0	0	0
434	1	307	22	-1	480	230	20.7	32	MSpapppp	260	0	0	0		0	0	0	0	0
435	1	350	177	-1	258	242	20.8	25	ABarapapaap	133	0	0	0		0	0	0	0	0
436	1	287	343	-1	368	236	15.7	28	MSpapaapp	372	0	0	0		0	0	0	0	0
437	1	166	430	-1	205	220	4.5	25	ABarpaaaap	-68	0	0	0		0	0	0	0	0
438	1	203	57	-1	378	386	22.4	29	ABplppappa	195	0	0	0		0	0	0	0	0
439	1	19	136	-1	157	344	7.8	30	ABalapappp	72	0	0	0		0	0	0	0	0
440	1	420	-1	-1	357	169	17.9	22	MSpppapa	201	443	0	0		0	0	0	0	0
441	1	281	381	-1	338	372	17.9	26	MSappapp	193	555	0	0		0	0	0	0	0
442	1	207	448	-1	499	195	25.0	29	ABprpppaaa	281	324	0	0		0	0	0	0	0
443	1	439	449	-1	227	302	5.8199997	28	ABplaaaaapp	-195	0	0	0		0	0	0	0	0
444	1	440	450	-1	442	301	25.0	26	ABplpapppp	176	274	0	0		0	0	0	0	0
445	1	441	247	-1	439	381	24.0	27	ABplpppaaa	331	0	0	0		0	0	0	0	0
446	1	442	388	-1	284	172	24.466667	29	ABarappapaa	320	8	0	0		0	0	0	0	0
447	1	443	452	-1	261	182	25.3	26	ABarapppapp	-135	0	0	0		0	0	0	0	0
448	1	444	338	-1	220	219	16.4	26	ABaraaapapp	62	0	0	0		0	0	0	0	0
449	1	445	453	-1	277	180	23.0	27	ABarapppppp	232	440	0	0		0	0	0	0	0
450	1	447	442	-1	503	223	25.0	26	ABprppppapa	149	496	0	0		0	0	0	0	0
451	1	437	455	-1	427	347	25.0	26	ABplppppaa	286	170	0	0		0	0	0	0	0
452	1	448	456	-1	288	302	25.0	25	ABplpappaaa	238	-183	0	0		0	0	0	0	0
453	1	405	457	-1	332	321	24.0	27	ABplpappaap	-110	0	0	0		0	0	0	0	0
454	1	449	458	-1	510	278	23.5	27	ABprpppapap	0	0	0	0		0	0	0	0	0
455	0	450	-1	-1	354	265	25.0	28		210	-1271	0	0		0	0	0	0	0
