# Supplementary material for: The AP-2 Transcription Factor APTF-2 Is Required for Neuroblast and Epidermal Morphogenesis in Caenorhabditis elegans Embryogenesis
Source: PLoS Genet. 2016 May 13;12(5):e1006048. doi: 10.1371/journal.pgen.1006048 (PMC4866721; doi:10.1371/journal.pgen.1006048)
Supplement: S5 Text — (ZIP) [file pgen.1006048.s033.zip › nuclei/t168-nuclei]

1	1	63	239	-1	339	322	4.7	25	ABarppaaaa	251	-189	0	0		0	0	0	0	0
2	1	136	332	-1	485	359	9.2	31	Cappaa	299	-3	0	0		0	0	0	0	0
3	1	307	197	-1	594	348	15.4	31	Caappd	112	0	0	0		0	0	0	0	0
4	1	246	315	-1	445	153	23.7	33	ABprppappa	332	1045	0	0		0	0	0	0	0
5	1	101	2	-1	166	235	18.3	31	ABaraaapaa	208	0	0	0		0	0	0	0	0
6	1	92	303	-1	276	164	21.6	25	ABprpapaaap	176	140	0	0		0	0	0	0	0
7	1	120	137	-1	305	366	13.5	27	MSapppaa	-157	0	0	0		0	0	0	0	0
8	1	212	261	-1	469	425	14.8	29	ABplappapp	-200	0	0	0		0	0	0	0	0
9	1	31	271	-1	246	207	8.5	29	MSpaaaaa	270	487	0	0		0	0	0	0	0
10	1	25	67	-1	439	173	19.4	31	MSpapppa	310	145	0	0		0	0	0	0	0
11	1	124	53	-1	274	256	12.0	27	MSpaapaa	124	0	0	0		0	0	0	0	0
12	1	432	339	-1	187	153	23.5	35	ABalaapapp	260	-185	0	0		0	0	0	0	0
13	1	247	307	-1	246	394	21.1	26	ABplpaaappa	249	-190	0	0		0	0	0	0	0
14	1	24	66	-1	244	218	16.5	26	ABaraapppaa	225	108	0	0		0	0	0	0	0
15	1	428	57	-1	387	307	21.8	27	MSaappap	268	130	0	0		0	0	0	0	0
16	1	341	226	-1	194	392	11.2	27	ABalpppappp	268	62	0	0		0	0	0	0	0
17	1	267	451	-1	147	209	16.1	26	MSppaaaa	440	0	0	0		0	0	0	0	0
18	1	373	19	-1	295	427	15.3	30	ABplaappap	288	115	0	0		0	0	0	0	0
19	1	297	179	-1	499	417	11.3	28	ABplapapaa	19	0	0	0		0	0	0	0	0
20	1	191	358	-1	273	299	5.1	27	ABplaaaapa	426	0	0	0		0	0	0	0	0
21	1	181	245	-1	357	410	8.6	25	ABplapaapa	234	48	0	0		0	0	0	0	0
22	1	434	70	-1	479	228	21.3	34	MSpapppp	343	-90	0	0		0	0	0	0	0
23	1	388	194	-1	303	259	24.7	26	ABarapapapp	208	596	0	0		0	0	0	0	0
24	1	163	144	-1	439	134	21.2	29	ABprppapaap	220	101	0	0		0	0	0	0	0
25	1	134	409	-1	242	298	8.4	25	MSaaapaap	213	57	0	0		0	0	0	0	0
26	1	239	449	-1	320	165	21.1	27	ABprpaaappp	182	146	0	0		0	0	0	0	0
27	1	185	281	-1	474	137	22.6	32	ABprppapap	296	1198	0	0		0	0	0	0	0
28	1	132	295	-1	525	306	14.4	31	Eplpa	317	-466	0	0		0	0	0	0	0
29	1	374	107	-1	180	389	18.0	25	ABalpppapav	240	123	0	0		0	0	0	0	0
30	1	342	154	-1	256	153	6.5	25	ABarpappaa	237	1666	0	0		0	0	0	0	0
31	1	76	1	-1	537	161	10.3	28	ABarpppppa	211	0	0	0		0	0	0	0	0
32	1	349	112	-1	165	168	14.5	26	ABalaappppa	295	0	0	0		0	0	0	0	0
33	1	236	5	380	129	210	8.7	30	ABalappapp	193	-339	0	0		0	0	0	0	0
34	0	184	-1	-1	332	296	24.4	29		229	231	0	0		0	0	0	0	0
35	1	154	44	127	306	221	14.6	31	MSpaapap	132	0	0	0		0	0	0	0	0
36	1	68	426	-1	166	373	10.5	27	ABalppppapa	263	567	0	0		0	0	0	0	0
37	1	351	95	178	206	283	24.2	29	ABalpaaaap	232	-185	0	0		0	0	0	0	0
38	1	26	337	-1	195	254	14.1	25	ABaraapaapa	212	387	0	0		0	0	0	0	0
39	1	75	55	-1	256	226	10.2	26	MSpaaaapp	-216	0	0	0		0	0	0	0	0
40	1	408	379	-1	230	239	22.9	26	ABarapaaap	243	165	0	0		0	0	0	0	0
41	1	264	394	-1	210	159	19.5	30	ABpraaapaa	270	-768	0	0		0	0	0	0	0
42	1	427	446	-1	536	255	24.6	29	ABprpppapaa	282	1180	0	0		0	0	0	0	0
43	1	117	260	-1	293	294	23.4	29	ABalpappapp	392	0	0	0		0	0	0	0	0
44	1	327	373	-1	437	287	21.7	30	MSpappap	249	594	0	0		0	0	0	0	0
45	1	237	440	-1	323	120	18.4	25	ABprpaapppp	205	504	0	0		0	0	0	0	0
46	1	169	157	-1	241	336	23.7	26	ABalpapapaa	266	-98	0	0		0	0	0	0	0
47	1	95	198	-1	344	374	12.9	26	Daaaa	266	1023	0	0		0	0	0	0	0
48	1	70	111	-1	181	303	25.3	26	ABalpapaaaa	377	0	0	0		0	0	0	0	0
49	1	33	141	-1	206	153	12.9	29	ABpraapapa	169	0	0	0		0	0	0	0	0
50	1	259	147	-1	247	129	11.3	27	ABpraapappp	253	-296	0	0		0	0	0	0	0
51	1	148	357	-1	282	228	22.4	29	ABarapapppa	238	-490	0	0		0	0	0	0	0
52	1	36	133	-1	382	320	7.8	27	MSappppp	130	0	0	0		0	0	0	0	0
53	1	354	69	-1	135	274	9.8	28	ABalappaap	259	301	0	0		0	0	0	0	0
54	1	263	223	-1	550	341	24.9	30	ABplpppppp	286	167	0	0		0	0	0	0	0
55	1	329	284	-1	354	256	5.5	30	ABarpaappp	288	-121	0	0		0	0	0	0	0
56	1	170	201	-1	197	303	21.4	24	ABalpaaaaap	-227	0	0	0		0	0	0	0	0
57	1	438	278	-1	385	384	22.4	27	ABplppappa	266	-115	0	0		0	0	0	0	0
58	1	16	215	-1	175	243	5.6	24	ABarpaaaaa	245	-162	0	0		0	0	0	0	0
59	1	404	180	-1	258	290	11.0	25	MSaaapapa	233	778	0	0		0	0	0	0	0
60	1	271	72	-1	220	402	18.5	30	ABplpaaapa	268	-1211	0	0		0	0	0	0	0
61	1	3	313	-1	552	348	14.5	31	Capppa	273	705	0	0		0	0	0	0	0
62	1	83	414	-1	161	178	17.5	28	ABalaapppa	12	0	0	0		0	0	0	0	0
63	1	107	328	-1	527	135	15.2	27	ABprappapa	233	1215	0	0		0	0	0	0	0
64	1	187	418	-1	353	159	11.7	27	Dpaap	245	147	0	0		0	0	0	0	0
65	1	309	308	-1	219	229	19.4	28	ABarapaapa	782	0	0	0		0	0	0	0	0
66	1	412	231	-1	519	403	23.1	28	ABplpppaapp	210	93	0	0		0	0	0	0	0
67	1	289	270	-1	404	231	12.2	33	Ealap	325	1086	0	0		0	0	0	0	0
68	0	-1	-1	-1	322	364	15.9	24		202	236	0	0		0	0	0	0	0
69	1	82	103	-1	207	310	15.4	27	ABalpaapapp	276	-835	0	0		0	0	0	0	0
70	1	204	306	-1	176	338	21.3	30	ABalppappa	255	196	0	0		0	0	0	0	0
71	1	274	193	-1	141	350	21.6	31	ABalppaaap	306	250	0	0		0	0	0	0	0
72	1	149	236	-1	232	224	13.8	26	ABaraappapa	394	0	0	0		0	0	0	0	0
73	0	232	-1	-1	224	322	21.0	24		195	-137	0	0		0	0	0	0	0
74	1	198	355	-1	307	115	21.4	26	ABprpapappa	212	161	0	0		0	0	0	0	0
75	1	189	60	-1	309	252	17.4	29	ABaraapppp	-68	0	0	0		0	0	0	0	0
76	1	385	149	-1	586	327	23.0	31	Cpappv	284	-750	0	0		0	0	0	0	0
77	1	234	151	-1	259	146	18.5	27	ABprpaapaa	126	0	0	0		0	0	0	0	0
78	1	230	228	-1	385	166	24.4	28	ABarappappp	93	0	0	0		0	0	0	0	0
79	1	272	176	-1	343	380	21.3	29	ABplppaapa	342	0	0	0		0	0	0	0	0
80	1	383	130	-1	387	428	21.4	28	ABplppapaap	217	377	0	0		0	0	0	0	0
81	1	123	43	-1	223	211	10.9	27	MSpaaaapa	152	0	0	0		0	0	0	0	0
82	1	202	405	-1	489	429	18.1	30	ABplapapap	266	-423	0	0		0	0	0	0	0
83	1	48	113	-1	554	287	21.5	33	Cppppp	333	614	0	0		0	0	0	0	0
84	0	159	-1	-1	309	251	11.7	23		171	276	0	0		0	0	0	0	0
85	1	7	288	-1	123	236	21.8	29	ABalaaaarr	-56	0	0	0		0	0	0	0	0
86	1	80	17	-1	213	276	20.3	24	ABalpappaaa	441	0	0	0		0	0	0	0	0
87	1	38	89	156	242	268	24.7	30	ABalpapaap	189	0	0	0		0	0	0	0	0
88	1	298	353	-1	114	319	15.3	28	ABalapaaap	251	-382	0	0		0	0	0	0	0
89	1	178	298	-1	396	389	11.2	26	Dapap	220	-1568	0	0		0	0	0	0	0
90	1	425	204	-1	475	241	16.4	32	Ealpp	327	-347	0	0		0	0	0	0	0
91	1	361	386	-1	398	107	13.7	24	ABprapaapa	-151	0	0	0		0	0	0	0	0
92	1	164	431	-1	511	339	21.6	35	Capppp	311	653	0	0		0	0	0	0	0
93	1	74	207	-1	371	365	19.1	31	MSaapppa	286	178	0	0		0	0	0	0	0
94	1	67	421	-1	561	383	16.4	31	ABplapappp	290	0	0	0		0	0	0	0	0
95	1	344	203	-1	380	212	23.8	31	ABprpappaap	287	-1233	0	0		0	0	0	0	0
96	1	60	166	-1	257	266	8.2	25	MSaaaapap	234	133	0	0		0	0	0	0	0
97	1	55	441	-1	158	229	9.3	24	ABalapppapa	204	403	0	0		0	0	0	0	0
98	1	138	257	367	240	302	17.2	30	ABalpaaapp	228	132	0	0		0	0	0	0	0
99	1	395	33	-1	149	280	24.4	28	ABalpaappa	257	-909	0	0		0	0	0	0	0
100	1	219	64	-1	212	275	12.2	26	ABaraapaapp	-4	0	0	0		0	0	0	0	0
101	1	28	221	-1	274	117	21.5	28	ABprpaaapa	269	211	0	0		0	0	0	0	0
102	1	175	251	-1	245	146	14.6	30	ABpraaappa	205	0	0	0		0	0	0	0	0
103	1	180	49	-1	424	333	8.0	29	Dappa	271	-720	0	0		0	0	0	0	0
104	1	226	369	-1	448	409	8.8	28	ABplappapa	268	824	0	0		0	0	0	0	0
105	1	324	242	-1	289	251	8.4	27	MSpaaapa	270	70	0	0		0	0	0	0	0
106	1	369	377	-1	297	119	17.5	24	ABprpaapppa	-201	0	0	0		0	0	0	0	0
107	1	14	196	-1	138	355	13.5	31	ABalapaapp	-32	0	0	0		0	0	0	0	0
108	1	20	297	435	299	384	21.1	27	ABplpapaap	199	772	0	0		0	0	0	0	0
109	1	161	320	-1	173	281	21.7	24	ABalpaaaaaa	219	-4	0	0		0	0	0	0	0
110	1	166	165	-1	204	150	16.6	29	ABpraaaaap	269	552	0	0		0	0	0	0	0
111	1	111	222	-1	236	118	17.4	30	ABpraaapap	266	125	0	0		0	0	0	0	0
112	1	84	88	-1	182	341	25.1	28	ABalppapaa	285	319	0	0		0	0	0	0	0
113	1	333	279	-1	434	337	21.6	31	MSpappaa	266	-7	0	0		0	0	0	0	0
114	1	156	164	-1	351	280	14.7	28	MSaapaapp	550	0	0	0		0	0	0	0	0
115	1	215	398	-1	238	418	17.3	25	ABplpaapppa	205	-536	0	0		0	0	0	0	0
116	1	209	247	-1	245	284	21.3	26	ABalpappaap	193	-174	0	0		0	0	0	0	0
117	1	208	305	-1	155	194	6.3	27	ABpraapaaa	-7	0	0	0		0	0	0	0	0
118	1	384	34	-1	488	276	21.6	30	ABprpppppa	260	0	0	0		0	0	0	0	0
119	1	9	240	-1	265	357	12.0	26	ABalppppppa	236	751	0	0		0	0	0	0	0
120	1	13	18	-1	140	306	9.4	32	ABalapapap	-75	0	0	0		0	0	0	0	0
121	1	222	248	-1	108	289	16.5	28	ABalaaaala	235	67	0	0		0	0	0	0	0
122	1	420	8	-1	364	270	17.9	26	MSaapapa	241	241	0	0		0	0	0	0	0
123	1	251	238	-1	353	188	17.1	29	MSpppaaa	272	327	0	0		0	0	0	0	0
124	1	217	81	-1	529	372	20.7	29	ABplapppap	260	380	0	0		0	0	0	0	0
125	1	241	11	-1	367	230	19.4	30	MSpapapa	290	229	0	0		0	0	0	0	0
126	1	139	42	-1	253	304	23.4	28	ABalpappapa	20	0	0	0		0	0	0	0	0
127	1	4	138	-1	368	426	12.6	30	ABplaapppp	138	0	0	0		0	0	0	0	0
128	1	29	108	-1	288	324	17.7	24	MSaapaaaa	243	358	0	0		0	0	0	0	0
129	1	290	160	-1	264	216	13.7	25	ABaraappapp	257	527	0	0		0	0	0	0	0
130	1	328	148	-1	193	192	25.6	26	ABarapppaap	184	164	0	0		0	0	0	0	0
131	1	183	105	-1	111	209	18.9	25	ABalaapaaa	211	1625	0	0		0	0	0	0	0
132	1	51	9	-1	304	339	11.1	26	MSapppap	224	0	0	0		0	0	0	0	0
133	1	317	62	-1	412	218	5.3	32	Cpaaaa	323	850	0	0		0	0	0	0	0
134	1	206	336	-1	412	417	20.4	31	ABplppapap	275	493	0	0		0	0	0	0	0
135	1	224	97	-1	518	419	16.1	28	ABplapappa	276	-1246	0	0		0	0	0	0	0
136	1	439	390	-1	163	345	7.9	31	ABalapappp	212	404	0	0		0	0	0	0	0
137	1	431	36	-1	284	221	25.3	33	ABarappaap	334	312	0	0		0	0	0	0	0
138	1	42	267	-1	333	239	20.5	28	MSpapaaap	233	-552	0	0		0	0	0	0	0
139	1	346	326	-1	280	112	13.2	29	ABpraaapppp	251	-52	0	0		0	0	0	0	0
140	1	353	110	-1	111	199	13.9	29	ABalaaappl	145	0	0	0		0	0	0	0	0
141	1	144	243	-1	202	302	18.5	28	ABalpaaapa	240	1079	0	0		0	0	0	0	0
142	1	66	250	-1	325	230	5.4	29	ABarpaappa	271	1388	0	0		0	0	0	0	0
143	1	255	35	-1	273	247	16.2	26	ABaraapppap	179	0	0	0		0	0	0	0	0
144	1	275	427	-1	274	378	9.5	30	ABalppppppp	261	1305	0	0		0	0	0	0	0
145	1	197	397	-1	193	219	17.3	30	ABaraaapapa	-62	0	0	0		0	0	0	0	0
146	1	167	59	-1	257	328	10.6	26	MSapappa	18	0	0	0		0	0	0	0	0
147	1	393	14	-1	309	228	21.0	24	MSpapaaaa	222	797	0	0		0	0	0	0	0
148	1	6	32	-1	148	250	12.2	30	MSaaaaaa	177	0	0	0		0	0	0	0	0
149	1	128	365	-1	156	197	10.7	26	ABalappppaa	204	770	0	0		0	0	0	0	0
150	1	106	7	-1	147	271	16.2	24	ABalpaapaaa	86	0	0	0		0	0	0	0	0
151	1	362	13	-1	224	371	19.0	25	ABplpaaaaap	195	709	0	0		0	0	0	0	0
152	1	137	109	-1	300	165	12.9	27	MSppppap	355	0	0	0		0	0	0	0	0
153	1	363	381	-1	485	372	24.5	28	ABplpppaapa	219	716	0	0		0	0	0	0	0
154	1	30	212	-1	190	222	11.6	28	ABaraappaa	300	0	0	0		0	0	0	0	0
155	1	421	334	-1	485	390	7.8	27	ABarppappa	98	0	0	0		0	0	0	0	0
156	1	227	410	-1	546	326	7.7	29	Caaapp	292	-577	0	0		0	0	0	0	0
157	1	88	200	-1	316	180	9.5	29	MSpppppa	258	600	0	0		0	0	0	0	0
158	1	320	362	-1	311	193	26.1	29	ABarappapap	272	-473	0	0		0	0	0	0	0
159	1	157	104	-1	179	165	9.2	28	ABalappppp	229	543	0	0		0	0	0	0	0
160	1	176	140	-1	192	123	14.9	30	ABpraaaapp	264	238	0	0		0	0	0	0	0
161	1	357	135	-1	366	350	15.4	29	MSappaap	255	0	0	0		0	0	0	0	0
162	1	108	189	-1	277	318	8.3	27	MSapappp	239	1058	0	0		0	0	0	0	0
163	1	126	208	-1	402	428	10.8	28	ABplapaapp	268	43	0	0		0	0	0	0	0
164	1	240	314	-1	207	249	7.6	27	MSaaaaapp	86	0	0	0		0	0	0	0	0
165	1	105	393	-1	600	260	23.0	29	ABprappppp	290	343	0	0		0	0	0	0	0
166	1	91	302	-1	288	203	5.5	34	ABarpaapa	335	60	0	0		0	0	0	0	0
167	1	306	350	-1	340	234	17.2	26	MSpapaapa	228	0	0	0		0	0	0	0	0
168	1	174	93	-1	138	248	18.7	26	ABaraaaapa	187	0	0	0		0	0	0	0	0
169	1	113	406	-1	248	215	24.2	31	ABarappaaa	182	-157	0	0		0	0	0	0	0
170	1	214	118	-1	328	419	13.8	29	ABplaapppa	177	0	0	0		0	0	0	0	0
171	1	196	372	-1	204	238	22.4	26	ABarapaaaa	125	0	0	0		0	0	0	0	0
172	1	153	143	-1	277	290	16.0	26	ABaraapappa	127	0	0	0		0	0	0	0	0
173	1	269	195	-1	283	367	25.0	29	ABalpapappa	214	99	0	0		0	0	0	0	0
174	1	326	206	-1	182	369	14.7	25	ABalppppaad	223	548	0	0		0	0	0	0	0
175	1	315	12	-1	427	376	20.4	30	MSaapppp	268	-566	0	0		0	0	0	0	0
176	1	93	191	-1	322	283	14.5	28	MSaapaapa	150	0	0	0		0	0	0	0	0
177	1	435	325	-1	256	243	20.6	25	ABarapapaap	243	695	0	0		0	0	0	0	0
178	1	192	125	-1	408	305	25.5	33	ABplpapppa	261	756	0	0		0	0	0	0	0
179	1	358	146	-1	189	297	7.3	26	ABplaaaaapa	221	0	0	0		0	0	0	0	0
180	1	339	171	-1	394	142	15.6	28	Dppaa	280	885	0	0		0	0	0	0	0
181	1	278	219	-1	567	238	8.3	31	Cpaapp	308	338	0	0		0	0	0	0	0
182	1	207	343	-1	203	353	16.9	24	ABplpaapaaa	162	1696	0	0		0	0	0	0	0
183	1	405	335	-1	351	410	22.4	29	ABplpaaaapp	287	392	0	0		0	0	0	0	0
184	1	155	168	209	399	350	11.6	31	Daap	179	0	0	0		0	0	0	0	0
185	1	127	445	-1	276	291	20.4	27	ABalpappppa	119	0	0	0		0	0	0	0	0
186	1	99	213	-1	350	104	18.2	30	ABpraappap	256	-110	0	0		0	0	0	0	0
187	0	61	-1	-1	139	167	19.4	25		124	0	0	0		0	0	0	0	0
188	1	280	273	-1	430	108	15.7	30	ABpraapppp	148	0	0	0		0	0	0	0	0
189	1	205	444	-1	152	311	17.6	26	MSapaaaa	182	262	0	0		0	0	0	0	0
190	1	319	230	-1	413	182	18.3	27	MSpppaap	203	269	0	0		0	0	0	0	0
191	1	171	16	-1	229	160	10.9	25	ABpraapappa	213	308	0	0		0	0	0	0	0
192	1	43	150	-1	216	356	14.1	26	ABalpppppaa	121	0	0	0		0	0	0	0	0
193	1	5	167	-1	411	428	15.3	29	ABplappaaa	276	-293	0	0		0	0	0	0	0
194	1	142	259	-1	433	122	9.0	29	ABarppppaa	-10	0	0	0		0	0	0	0	0
195	1	304	269	-1	121	226	17.2	24	ABalaaapar	186	360	0	0		0	0	0	0	0
196	1	109	23	-1	120	238	11.2	26	ABalapppaaa	84	0	0	0		0	0	0	0	0
197	1	419	349	-1	484	183	19.5	30	Cppaap	299	345	0	0		0	0	0	0	0
198	1	211	99	-1	466	319	6.6	30	Dappp	296	-300	0	0		0	0	0	0	0
199	1	279	234	-1	112	309	19.2	30	ABalaaaalp	131	0	0	0		0	0	0	0	0
200	1	54	96	-1	131	349	16.5	29	ABalapaapa	91	0	0	0		0	0	0	0	0
201	1	179	185	-1	242	277	14.8	27	ABaraapapaa	274	1278	0	0		0	0	0	0	0
202	1	18	232	-1	267	170	9.8	29	MSppappp	60	0	0	0		0	0	0	0	0
203	1	100	316	-1	601	215	20.9	28	ABprappppa	410	0	0	0		0	0	0	0	0
204	1	223	199	-1	522	186	12.8	31	Cpppaa	292	47	0	0		0	0	0	0	0
205	1	73	85	-1	256	362	18.0	25	MSapapap	337	0	0	0		0	0	0	0	0
206	1	72	389	-1	210	188	22.9	25	ABarappppap	254	160	0	0		0	0	0	0	0
207	1	17	101	-1	171	247	23.3	30	ABaraaappa	-25	0	0	0		0	0	0	0	0
208	1	258	170	-1	503	372	14.1	30	Cappap	-96	0	0	0		0	0	0	0	0
209	1	265	258	-1	236	178	17.8	27	MSppapaa	213	585	0	0		0	0	0	0	0
210	1	406	124	-1	279	217	19.4	32	ABarapappa	275	800	0	0		0	0	0	0	0
211	1	390	290	-1	430	169	12.9	28	Dpapp	283	-634	0	0		0	0	0	0	0
212	1	257	344	-1	319	206	10.8	27	MSpaaappp	251	230	0	0		0	0	0	0	0
213	1	292	268	-1	131	305	21.7	26	ABalpaapppa	214	-49	0	0		0	0	0	0	0
214	1	389	106	-1	463	378	13.9	29	Capapa	123	0	0	0		0	0	0	0	0
215	1	193	119	-1	189	220	6.8	24	ABalapppapp	15	0	0	0		0	0	0	0	0
216	1	249	387	-1	205	304	4.3	27	ABplaaaaaa	201	-672	0	0		0	0	0	0	0
217	1	260	395	-1	180	258	9.7	27	MSaaaaapa	54	0	0	0		0	0	0	0	0
218	1	122	30	-1	172	398	14.2	23	ABalpppappa	207	1462	0	0		0	0	0	0	0
219	1	399	264	-1	599	228	17.4	30	ABprapappp	294	608	0	0		0	0	0	0	0
220	1	229	256	-1	335	237	9.6	26	MSaaappp	215	191	0	0		0	0	0	0	0
221	1	359	79	-1	355	341	11.6	27	Daaap	232	-297	0	0		0	0	0	0	0
222	1	261	182	-1	567	164	13.3	29	ABprapapaa	271	237	0	0		0	0	0	0	0
223	1	78	309	-1	429	200	22.6	31	ABprpapppa	261	1079	0	0		0	0	0	0	0
224	1	332	152	-1	464	332	25.2	32	ABplppppap	280	206	0	0		0	0	0	0	0
225	1	413	56	-1	153	154	10.4	24	ABpraapaapa	198	665	0	0		0	0	0	0	0
226	1	145	235	-1	238	105	13.5	29	ABpraaapppa	39	0	0	0		0	0	0	0	0
227	1	370	322	-1	291	384	6.1	27	ABplaaappa	188	0	0	0		0	0	0	0	0
228	1	284	184	-1	428	383	14.5	30	Capaaa	202	0	0	0		0	0	0	0	0
229	1	350	192	-1	440	439	14.0	30	ABplappaap	297	195	0	0		0	0	0	0	0
230	1	402	205	-1	446	296	14.7	33	Earpp	319	156	0	0		0	0	0	0	0
231	1	210	304	-1	168	252	14.3	28	ABaraapaaa	211	-405	0	0		0	0	0	0	0
232	1	22	459	-1	357	351	22.1	27	ABplpapapap	272	127	0	0		0	0	0	0	0
233	1	216	169	-1	191	408	15.4	25	ABalpppapad	211	378	0	0		0	0	0	0	0
234	1	199	58	-1	271	331	24.6	29	ABalpapapap	486	0	0	0		0	0	0	0	0
235	1	50	255	-1	243	375	13.2	24	ABalpppppap	230	-216	0	0		0	0	0	0	0
236	1	253	63	-1	162	287	14.8	26	ABalpaapaap	239	1141	0	0		0	0	0	0	0
237	1	295	224	-1	456	369	18.7	30	Capaap	287	118	0	0		0	0	0	0	0
238	1	424	159	-1	527	224	19.8	30	Cppapp	425	0	0	0		0	0	0	0	0
239	1	125	187	-1	223	383	15.3	24	ABplpaapaap	210	126	0	0		0	0	0	0	0
240	1	116	424	-1	536	275	6.6	32	Caaapa	316	-224	0	0		0	0	0	0	0
241	1	371	202	-1	216	202	25.7	24	ABarapppapa	228	1354	0	0		0	0	0	0	0
242	1	352	351	-1	214	176	7.4	29	ABarpapaap	189	217	0	0		0	0	0	0	0
243	1	2	61	-1	345	142	9.4	30	ABprapaaaa	119	0	0	0		0	0	0	0	0
244	1	314	241	-1	505	271	16.6	32	Eprpp	254	-3	0	0		0	0	0	0	0
245	1	160	348	-1	149	334	11.5	29	ABalapappa	-188	0	0	0		0	0	0	0	0
246	1	268	145	-1	528	157	20.6	30	ABprappapp	304	730	0	0		0	0	0	0	0
247	1	445	447	-1	443	386	24.3	29	ABplpppaaa	273	986	0	0		0	0	0	0	0
248	1	250	121	-1	331	319	7.7	27	MSappppa	368	0	0	0		0	0	0	0	0
249	1	114	399	425	168	305	6.5	27	ABplaapaaa	200	36	0	0		0	0	0	0	0
250	1	10	289	-1	345	133	20.5	27	ABprpapappp	261	-841	0	0		0	0	0	0	0
251	1	330	360	-1	462	278	10.1	33	Eplaa	331	-454	0	0		0	0	0	0	0
252	1	15	21	-1	350	301	18.8	31	MSaapapp	231	480	0	0		0	0	0	0	0
253	1	244	41	-1	347	376	9.6	30	ABplapaaap	-33	0	0	0		0	0	0	0	0
254	1	19	333	-1	212	116	19.6	32	ABpraaaapa	273	955	0	0		0	0	0	0	0
255	1	230	87	-1	342	168	24.7	27	ABarappappa	201	-214	0	0		0	0	0	0	0
256	1	213	10	-1	218	315	25.1	27	ABalpapaaap	-83	0	0	0		0	0	0	0	0
257	1	305	117	-1	327	341	15.0	28	MSappaaa	190	11	0	0		0	0	0	0	0
258	0	49	-1	-1	126	265	12.9	24		189	-35	0	0		0	0	0	0	0
259	1	87	76	-1	178	149	19.5	31	ABpraaaaaa	256	164	0	0		0	0	0	0	0
260	1	382	25	-1	211	149	22.2	25	ABprpaaaaaa	194	-169	0	0		0	0	0	0	0
261	1	11	430	-1	156	321	24.1	25	ABalpaapppp	72	0	0	0		0	0	0	0	0
262	1	256	78	-1	367	368	6.5	29	ABarppaaap	256	489	0	0		0	0	0	0	0
263	1	104	46	-1	163	284	18.5	29	ABaraaaaaa	287	225	0	0		0	0	0	0	0
264	1	147	142	-1	569	240	22.5	28	ABprapppap	209	0	0	0		0	0	0	0	0
265	1	23	50	-1	286	217	10.4	26	MSpaaappa	262	1126	0	0		0	0	0	0	0
266	1	285	98	-1	434	342	4.8	29	ABarppaapp	151	0	0	0		0	0	0	0	0
267	1	308	37	-1	328	392	24.5	29	ABalpapappp	453	0	0	0		0	0	0	0	0
268	1	325	361	-1	267	236	6.0	24	ABarpaaapp	26	0	0	0		0	0	0	0	0
269	1	397	391	-1	210	348	25.5	25	ABalppapapa	197	-192	0	0		0	0	0	0	0
270	1	301	216	-1	347	143	18.0	26	ABprppaaaaa	147	0	0	0		0	0	0	0	0
271	1	141	74	-1	535	410	19.5	28	ABplappppa	282	-160	0	0		0	0	0	0	0
272	1	143	382	-1	149	380	15.4	27	ABalpppaap	362	0	0	0		0	0	0	0	0
273	1	112	26	-1	258	309	14.0	25	ABaraapapap	113	0	0	0		0	0	0	0	0
274	1	69	51	-1	431	384	6.3	32	ABarppapa	329	621	0	0		0	0	0	0	0
275	0	131	-1	-1	139	300	12.0	23		219	-538	0	0		0	0	0	0	0
276	1	433	47	-1	234	176	20.5	27	ABprpapaaaa	194	0	0	0		0	0	0	0	0
277	1	403	27	-1	319	129	7.6	29	ABarpapppp	269	-866	0	0		0	0	0	0	0
278	1	296	114	-1	375	135	7.7	27	ABarpppaap	274	-14	0	0		0	0	0	0	0
279	1	1	75	-1	136	192	21.5	32	ABalaapaap	280	643	0	0		0	0	0	0	0
280	1	40	82	-1	251	319	19.5	32	ABalpapppa	111	0	0	0		0	0	0	0	0
281	1	77	186	-1	239	376	8.7	26	ABplaapappp	245	116	0	0		0	0	0	0	0
282	1	56	266	-1	468	112	14.3	28	ABprapaapp	281	1100	0	0		0	0	0	0	0
283	1	381	311	-1	589	180	18.0	28	ABprapappa	-52	0	0	0		0	0	0	0	0
284	1	21	438	-1	576	262	18.9	24	Cppppa	206	-125	0	0		0	0	0	0	0
285	1	299	31	-1	183	356	18.7	26	ABplpaaaaaa	454	0	0	0		0	0	0	0	0
286	1	321	423	-1	491	364	18.4	33	Capapp	335	126	0	0		0	0	0	0	0
287	1	57	71	-1	191	324	12.2	27	MSapaaap	231	574	0	0		0	0	0	0	0
288	1	85	225	-1	299	109	10.1	28	ABarpapppa	257	-500	0	0		0	0	0	0	0
289	1	27	52	-1	107	265	19.6	29	ABalaaaarl	266	171	0	0		0	0	0	0	0
290	1	129	283	-1	197	263	5.1	27	ABarpaaapa	273	1457	0	0		0	0	0	0	0
291	1	426	319	-1	584	274	10.9	33	Cpapap	303	824	0	0		0	0	0	0	0
292	1	242	237	-1	269	413	16.9	26	ABplpaapppp	261	852	0	0		0	0	0	0	0
293	1	135	92	-1	154	193	24.4	27	ABarapppaaa	255	582	0	0		0	0	0	0	0
294	1	35	139	-1	264	419	13.1	25	ABplaappaa	42	0	0	0		0	0	0	0	0
295	1	356	220	-1	270	379	14.4	25	ABplpaappaa	-58	0	0	0		0	0	0	0	0
296	1	348	299	-1	561	156	18.1	28	ABprapapap	287	507	0	0		0	0	0	0	0
297	1	281	378	-1	519	315	18.4	31	Eplpp	213	46	0	0		0	0	0	0	0
298	1	273	162	-1	123	176	16.4	29	ABalaaappr	278	64	0	0		0	0	0	0	0
299	1	173	129	-1	198	183	13.8	26	MSppaaap	194	-582	0	0		0	0	0	0	0
300	1	287	448	-1	388	135	24.7	27	ABprpapaapp	262	1144	0	0		0	0	0	0	0
301	1	201	102	-1	454	152	13.1	28	Dppap	253	598	0	0		0	0	0	0	0
302	1	72	371	-1	171	188	21.4	26	ABarappppaa	-159	0	0	0		0	0	0	0	0
303	1	411	218	-1	464	153	8.0	28	ABarpppapp	254	605	0	0		0	0	0	0	0
304	1	266	91	-1	297	387	17.8	24	ABplppaaaaa	220	591	0	0		0	0	0	0	0
305	1	203	120	-1	351	125	23.5	29	ABprpaaaapp	112	0	0	0		0	0	0	0	0
306	1	150	126	-1	247	369	24.9	25	ABalppapapp	231	-521	0	0		0	0	0	0	0
307	1	52	385	-1	227	237	6.5	24	MSaaaapaa	340	0	0	0		0	0	0	0	0
308	1	254	90	-1	566	204	21.1	28	ABprapppaa	431	0	0	0		0	0	0	0	0
309	1	312	356	-1	609	289	19.3	33	Cpappd	338	-828	0	0		0	0	0	0	0
310	1	182	38	-1	317	315	18.1	26	MSaapaaap	209	0	0	0		0	0	0	0	0
311	1	245	432	-1	402	278	10.6	31	Earap	313	522	0	0		0	0	0	0	0
312	1	79	183	-1	492	195	9.7	29	Dpppp	188	0	0	0		0	0	0	0	0
313	1	190	172	-1	323	266	9.3	25	MSaaaappp	115	0	0	0		0	0	0	0	0
314	1	400	116	-1	115	299	12.9	25	ABalapaaaa	242	-437	0	0		0	0	0	0	0
315	1	391	437	-1	497	171	23.8	32	ABprppappp	280	0	0	0		0	0	0	0	0
316	1	409	175	-1	290	144	23.6	23	ABprpaaappa	206	151	0	0		0	0	0	0	0
317	1	41	347	-1	139	196	13.0	30	ABalappapa	98	0	0	0		0	0	0	0	0
318	1	47	249	-1	303	389	10.6	26	ABplpaappap	189	-800	0	0		0	0	0	0	0
319	1	194	134	-1	322	407	18.8	25	ABplppaaaap	149	0	0	0		0	0	0	0	0
320	1	334	376	-1	201	273	16.3	29	ABalpaapapa	120	0	0	0		0	0	0	0	0
321	1	336	39	-1	479	129	17.3	29	ABprappaaa	290	-919	0	0		0	0	0	0	0
322	1	379	253	-1	295	183	18.9	25	MSppapap	214	820	0	0		0	0	0	0	0
323	1	146	22	-1	277	284	9.2	24	MSaaaappa	123	0	0	0		0	0	0	0	0
324	1	32	301	-1	511	256	5.2	33	Cpaapa	297	1992	0	0		0	0	0	0	0
325	1	119	100	-1	299	158	16.8	27	MSppppaa	268	-968	0	0		0	0	0	0	0
326	1	283	374	-1	559	234	25.0	27	ABprpppaapp	209	690	0	0		0	0	0	0	0
327	1	367	443	-1	259	388	23.4	27	ABalppapppp	-117	0	0	0		0	0	0	0	0
328	1	103	214	-1	271	416	20.1	27	ABplpaaappp	256	433	0	0		0	0	0	0	0
329	1	195	173	-1	364	389	15.6	27	Dapaa	350	0	0	0		0	0	0	0	0
330	1	130	364	-1	505	123	19.4	31	ABprappaap	314	-402	0	0		0	0	0	0	0
331	1	53	292	-1	293	144	20.4	29	ABprpapapa	217	-115	0	0		0	0	0	0	0
332	1	81	94	-1	295	357	17.8	28	MSapaapp	251	660	0	0		0	0	0	0	0
333	1	394	54	-1	187	363	11.9	23	ABalppppapp	205	-86	0	0		0	0	0	0	0
334	1	375	296	-1	593	348	19.7	30	Caappv	306	806	0	0		0	0	0	0	0
335	1	44	65	-1	402	130	11.0	31	ABprapaaap	310	-519	0	0		0	0	0	0	0
336	1	294	370	-1	383	175	19.1	29	MSpppapp	274	16	0	0		0	0	0	0	0
337	1	110	188	-1	296	408	23.0	28	ABplpaaaapa	-183	0	0	0		0	0	0	0	0
338	1	448	340	-1	219	213	16.1	25	ABaraaapapp	210	122	0	0		0	0	0	0	0
339	1	311	388	450	550	294	24.7	33	ABprpppppp	322	892	0	0		0	0	0	0	0
340	1	162	282	-1	378	165	12.9	26	Dpapa	247	-547	0	0		0	0	0	0	0
341	1	177	285	-1	254	141	22.0	26	ABprpaaaaap	220	-173	0	0		0	0	0	0	0
342	1	366	265	-1	326	253	22.9	30	ABarapapppp	62	0	0	0		0	0	0	0	0
343	1	436	29	-1	368	228	16.3	29	MSpapaapp	286	698	0	0		0	0	0	0	0
344	1	90	123	-1	160	223	24.4	34	ABaraaappp	354	0	0	0		0	0	0	0	0
345	1	416	177	-1	300	286	12.2	24	MSaaapapp	125	0	0	0		0	0	0	0	0
346	1	34	48	-1	155	254	7.0	24	ABalapppaap	365	0	0	0		0	0	0	0	0
347	1	98	227	-1	279	354	21.7	27	ABplpapaaa	20	0	0	0		0	0	0	0	0
348	1	89	40	-1	107	245	14.4	28	ABalaaapal	-220	0	0	0		0	0	0	0	0
349	1	221	366	-1	302	308	5.2	28	ABplaaaapp	122	0	0	0		0	0	0	0	0
350	1	303	331	-1	326	357	7.3	28	ABplapaaaa	280	269	0	0		0	0	0	0	0
351	1	360	73	-1	234	341	16.4	28	MSapapaa	202	637	0	0		0	0	0	0	0
352	1	270	15	-1	563	367	21.7	30	ABplappppp	307	-126	0	0		0	0	0	0	0
353	1	302	262	-1	484	245	12.2	32	Eprap	293	9	0	0		0	0	0	0	0
354	1	172	383	-1	144	143	18.2	26	ABalaappap	205	968	0	0		0	0	0	0	0
355	1	418	312	-1	360	255	21.8	29	MSpapappa	167	0	0	0		0	0	0	0	0
356	1	86	422	-1	450	227	5.1	32	Cpaaap	316	1000	0	0		0	0	0	0	0
357	1	262	433	-1	455	201	25.9	31	ABprppaapp	184	0	0	0		0	0	0	0	0
358	1	331	294	-1	486	130	9.8	29	ABarppppap	249	0	0	0		0	0	0	0	0
359	1	133	190	-1	211	275	9.7	30	MSaaapaaa	291	-879	0	0		0	0	0	0	0
360	1	335	287	-1	201	136	9.6	28	ABpraapaapp	222	-566	0	0		0	0	0	0	0
361	1	343	402	-1	336	192	23.4	28	ABprpappaaa	227	-1088	0	0		0	0	0	0	0
362	1	12	3	-1	149	376	18.5	29	ABalpppaaa	190	0	0	0		0	0	0	0	0
363	1	252	84	-1	199	381	22.0	32	ABalppaapp	266	0	0	0		0	0	0	0	0
364	1	45	122	-1	297	295	14.3	27	ABaraapappp	225	139	0	0		0	0	0	0	0
365	0	387	-1	-1	268	191	19.4	24		183	1217	0	0		0	0	0	0	0
366	1	293	254	-1	164	135	14.6	25	ABalaappppp	83	0	0	0		0	0	0	0	0
367	1	378	396	-1	523	185	16.3	31	Cppapa	310	-629	0	0		0	0	0	0	0
368	1	168	115	-1	175	343	16.5	24	ABalppppaav	156	0	0	0		0	0	0	0	0
369	1	291	324	-1	373	180	8.5	27	MSpppppp	265	339	0	0		0	0	0	0	0
370	1	345	229	-1	534	378	17.6	28	ABplapppaa	210	0	0	0		0	0	0	0	0
371	1	300	359	-1	486	303	13.4	33	Eplap	315	565	0	0		0	0	0	0	0
372	1	102	128	-1	369	108	14.6	31	ABpraapppa	283	-67	0	0		0	0	0	0	0
373	1	46	246	-1	604	289	14.9	32	Cpapaa	323	358	0	0		0	0	0	0	0
374	1	417	286	-1	397	378	24.8	34	ABplppaapp	308	1327	0	0		0	0	0	0	0
375	1	338	400	-1	259	178	13.6	28	MSppappa	196	636	0	0		0	0	0	0	0
376	1	429	460	-1	270	253	24.4	26	ABarapapapa	213	489	0	0		0	0	0	0	0
377	1	94	401	-1	445	401	21.7	31	ABplppappp	106	0	0	0		0	0	0	0	0
378	1	340	428	-1	258	381	6.2	29	ABplaaapap	260	-447	0	0		0	0	0	0	0
379	1	225	280	-1	195	161	5.4	29	ABarpapaaa	77	0	0	0		0	0	0	0	0
380	1	318	368	-1	561	224	14.4	30	Cpppap	280	2121	0	0		0	0	0	0	0
381	1	441	439	-1	338	369	18.0	25	MSappapp	226	554	0	0		0	0	0	0	0
382	1	59	442	-1	335	187	20.1	28	MSppaapp	253	213	0	0		0	0	0	0	0
383	1	316	276	-1	476	169	15.5	31	Cppaaa	311	-227	0	0		0	0	0	0	0
384	1	39	404	-1	297	158	5.4	27	ABarpapapp	227	545	0	0		0	0	0	0	0
385	1	277	412	-1	242	190	5.1	25	ABarpapapa	258	65	0	0		0	0	0	0	0
386	1	115	341	-1	575	344	10.5	34	Caapa	457	0	0	0		0	0	0	0	0
387	1	368	408	-1	431	177	9.3	32	Dpppa	567	0	0	0		0	0	0	0	0
388	1	446	415	-1	282	170	24.0	28	ABarappapaa	275	15	0	0		0	0	0	0	0
389	1	313	411	-1	233	176	22.9	28	ABarapppppa	156	0	0	0		0	0	0	0	0
390	1	415	293	-1	226	348	5.6	24	ABplaaapaa	205	469	0	0		0	0	0	0	0
391	1	410	263	-1	349	432	19.3	29	ABplppapaaa	252	-154	0	0		0	0	0	0	0
392	1	430	417	-1	180	240	20.5	32	ABaraaaaap	262	131	0	0		0	0	0	0	0
393	1	8	375	-1	402	174	22.4	30	ABprppaapa	282	-39	0	0		0	0	0	0	0
394	1	396	345	-1	320	156	24.7	27	ABprpaaaapa	243	167	0	0		0	0	0	0	0
395	1	186	327	-1	540	402	12.2	28	ABarppappp	-21	0	0	0		0	0	0	0	0
396	1	140	300	-1	396	271	20.4	26	MSpapappp	103	0	0	0		0	0	0	0	0
397	1	386	233	-1	395	164	5.5	28	ABarpppapa	285	254	0	0		0	0	0	0	0
398	1	238	83	-1	284	133	14.8	26	ABprpaappaa	-117	0	0	0		0	0	0	0	0
399	1	248	392	-1	339	174	6.0	23	ABarpppaaa	215	1008	0	0		0	0	0	0	0
400	1	152	434	-1	231	252	20.5	26	ABarapapaaa	191	147	0	0		0	0	0	0	0
401	1	233	330	-1	228	369	20.9	28	ABalppapppa	221	80	0	0		0	0	0	0	0
402	1	283	413	-1	527	208	26.1	28	ABprpppaapa	253	124	0	0		0	0	0	0	0
403	1	282	217	-1	178	366	6.9	24	ABplaapaapa	237	763	0	0		0	0	0	0	0
404	1	188	274	-1	440	246	12.4	34	Epraa	329	-539	0	0		0	0	0	0	0
405	1	414	153	-1	325	169	15.1	26	Dpaaa	206	-170	0	0		0	0	0	0	0
406	1	218	174	-1	249	128	8.4	31	ABarpappap	288	304	0	0		0	0	0	0	0
407	1	337	136	-1	377	140	19.9	24	ABprppaaaap	316	0	0	0		0	0	0	0	0
408	1	355	24	-1	219	366	11.5	33	ABplaapapa	268	98	0	0		0	0	0	0	0
409	1	392	338	-1	329	124	12.6	26	ABprpaappap	247	218	0	0		0	0	0	0	0
410	1	423	454	-1	278	213	17.4	22	ABarapaappp	408	0	0	0		0	0	0	0	0
411	1	58	455	-1	495	349	24.5	29	ABplpppapaa	84	0	0	0		0	0	0	0	0
412	1	121	277	-1	230	411	14.4	30	ABplpaapap	299	-158	0	0		0	0	0	0	0
413	1	364	416	-1	509	321	24.6	28	ABplpppapap	314	0	0	0		0	0	0	0	0
414	1	62	384	-1	515	264	12.6	34	Eprpa	333	-840	0	0		0	0	0	0	0
415	1	347	161	-1	183	200	8.0	24	ABalappppap	44	0	0	0		0	0	0	0	0
416	1	228	429	-1	494	206	5.4	35	Caaaa	337	88	0	0		0	0	0	0	0
417	1	322	86	-1	480	317	21.9	28	ABplpppppa	256	743	0	0		0	0	0	0	0
418	1	288	317	-1	365	292	22.2	27	MSaappaa	226	520	0	0		0	0	0	0	0
419	0	151	-1	-1	188	211	14.9	24		202	1557	0	0		0	0	0	0	0
420	1	220	403	-1	402	233	15.8	31	Ealpa	-56	0	0	0		0	0	0	0	0
421	1	372	155	-1	448	244	24.9	31	ABprpapppp	259	39	0	0		0	0	0	0	0
422	0	200	-1	-1	256	181	25.9	28		235	-64	0	0		0	0	0	0	0
423	1	310	80	-1	307	353	5.0	30	ABplaaappp	270	176	0	0		0	0	0	0	0
424	1	407	158	-1	386	327	4.6	31	ABarppaapa	311	-278	0	0		0	0	0	0	0
425	1	243	45	-1	227	344	9.2	25	ABplaapappa	-20	0	0	0		0	0	0	0	0
426	1	401	244	-1	476	245	25.0	25	ABprppppaa	212	-34	0	0		0	0	0	0	0
427	1	118	329	-1	299	95	14.7	25	ABpraappaa	209	587	0	0		0	0	0	0	0
428	1	97	252	-1	306	298	20.8	31	ABalpappppp	101	0	0	0		0	0	0	0	0
429	1	64	420	-1	204	370	7.2	26	ABplaapaapp	249	405	0	0		0	0	0	0	0
430	1	437	419	-1	207	225	4.9	24	ABarpaaaap	218	326	0	0		0	0	0	0	0
431	1	37	20	-1	595	200	14.7	29	ABarpppppp	263	-99	0	0		0	0	0	0	0
432	1	398	181	-1	274	105	18.0	29	ABprpaapap	278	-1102	0	0		0	0	0	0	0
433	1	377	4	-1	344	150	22.3	26	ABprpapaapa	35	0	0	0		0	0	0	0	0
434	1	163	211	-1	402	115	21.4	29	ABprppapaaa	101	0	0	0		0	0	0	0	0
435	1	376	321	-1	395	191	27.3	25	ABprpappap	253	-230	0	0		0	0	0	0	0
436	1	286	352	-1	249	247	18.0	23	ABarapaappa	-98	0	0	0		0	0	0	0	0
437	1	22	354	-1	308	364	23.1	24	ABplpapapaa	198	0	0	0		0	0	0	0	0
438	0	249	-1	-1	208	295	4.2	25		267	0	0	0		0	0	0	0	0
439	1	323	452	-1	392	285	14.2	29	Earpa	29	0	0	0		0	0	0	0	0
440	0	96	-1	-1	162	148	22.4	24		463	0	0	0		0	0	0	0	0
441	1	158	407	-1	374	229	11.0	29	Ealaa	248	0	0	0		0	0	0	0	0
442	1	450	28	-1	510	231	24.9	26	ABprppppapa	186	865	0	0		0	0	0	0	0
443	0	365	-1	-1	292	298	27.1	28		219	0	0	0		0	0	0	0	0
444	1	235	272	-1	363	278	10.9	29	Earaa	242	487	0	0		0	0	0	0	0
445	1	71	131	-1	488	280	24.9	26	ABprppppapp	190	-159	0	0		0	0	0	0	0
446	1	165	310	-1	390	333	24.0	26	ABplpapappp	128	841	0	0		0	0	0	0	0
447	0	395	-1	-1	152	291	22.3	22		175	331	0	0		0	0	0	0	0
448	1	442	6	457	496	204	23.8	30	ABprpppaaa	176	150	0	0		0	0	0	0	0
449	1	443	436	-1	227	305	5.7599998	28	ABplaaaaapp	-195	0	0	0		0	0	0	0	0
450	1	444	458	-1	449	301	25.0	26	ABplpapppp	176	274	0	0		0	0	0	0	0
451	1	165	68	-1	364	346	24.0	25	ABplpapappa	0	0	0	0		0	0	0	0	0
452	1	447	132	-1	259	181	25.55	27	ABarapppapp	-135	0	0	0		0	0	0	0	0
453	1	449	461	-1	273	187	23.0	27	ABarapppppp	232	440	0	0		0	0	0	0	0
454	0	427	-1	-1	525	237	22.0	26		0	0	0	0		0	0	0	0	0
455	1	451	463	464	429	349	24.0	26	ABplppppaa	286	170	0	0		0	0	0	0	0
456	1	452	465	-1	282	300	25.0	25	ABplpappaaa	238	-183	0	0		0	0	0	0	0
457	1	453	466	-1	328	326	24.0	27	ABplpappaap	-110	0	0	0		0	0	0	0	0
458	1	454	467	-1	513	280	24.0	27	ABprpppapap	0	0	0	0		0	0	0	0	0
459	0	455	-1	-1	357	267	25.0	28		210	-1271	0	0		0	0	0	0	0
