# Supplementary material for: The AP-2 Transcription Factor APTF-2 Is Required for Neuroblast and Epidermal Morphogenesis in Caenorhabditis elegans Embryogenesis
Source: PLoS Genet. 2016 May 13;12(5):e1006048. doi: 10.1371/journal.pgen.1006048 (PMC4866721; doi:10.1371/journal.pgen.1006048)
Supplement: S5 Text — (ZIP) [file pgen.1006048.s033.zip › nuclei/t169-nuclei]

1	1	31	325	-1	536	156	10.5	28	ABarpppppa	266	504	0	0		0	0	0	0	0
2	1	5	426	-1	165	240	18.2	31	ABaraaapaa	301	134	0	0		0	0	0	0	0
3	1	362	379	-1	154	377	18.6	28	ABalpppaaa	265	524	0	0		0	0	0	0	0
4	1	433	449	-1	347	154	22.4	26	ABprpapaapa	260	181	0	0		0	0	0	0	0
5	1	33	381	-1	134	199	8.6	26	ABalappappp	208	286	0	0		0	0	0	0	0
6	1	448	200	-1	511	205	24.8	30	ABprpppaaap	171	-127	0	0		0	0	0	0	0
7	1	150	120	-1	144	270	15.9	24	ABalpaapaaa	231	-116	0	0		0	0	0	0	0
8	1	122	207	-1	367	270	18.3	26	MSaapapa	249	-70	0	0		0	0	0	0	0
9	1	132	366	-1	303	336	11.4	26	MSapppap	319	0	0	0		0	0	0	0	0
10	1	256	81	-1	216	313	24.9	27	ABalpapaaap	219	0	0	0		0	0	0	0	0
11	1	125	71	-1	370	229	20.0	29	MSpapapa	292	-87	0	0		0	0	0	0	0
12	1	175	180	-1	424	377	19.5	29	MSaapppp	264	-246	0	0		0	0	0	0	0
13	1	151	91	-1	223	365	19.0	24	ABplpaaaaap	225	56	0	0		0	0	0	0	0
14	1	147	285	-1	311	230	20.9	25	MSpapaaaa	220	-74	0	0		0	0	0	0	0
15	1	352	150	-1	565	369	21.4	30	ABplappppp	300	-116	0	0		0	0	0	0	0
16	1	191	420	-1	225	158	11.0	25	ABpraapappa	246	-618	0	0		0	0	0	0	0
17	1	86	223	-1	213	272	20.5	25	ABalpappaaa	198	1065	0	0		0	0	0	0	0
18	1	120	126	-1	140	300	9.6	30	ABalapapap	293	0	0	0		0	0	0	0	0
19	1	18	296	-1	291	424	15.3	30	ABplaappap	299	395	0	0		0	0	0	0	0
20	1	431	396	-1	596	199	14.9	29	ABarpppppp	100	0	0	0		0	0	0	0	0
21	1	252	54	-1	354	302	18.8	31	MSaapapp	200	489	0	0		0	0	0	0	0
22	1	323	131	-1	280	280	9.2	24	MSaaaappa	206	23	0	0		0	0	0	0	0
23	1	196	110	-1	119	235	11.6	25	ABalapppaaa	83	0	0	0		0	0	0	0	0
24	1	408	215	-1	220	364	11.3	32	ABplaapapa	119	0	0	0		0	0	0	0	0
25	1	260	387	-1	211	154	22.0	24	ABprpaaaaaa	224	-841	0	0		0	0	0	0	0
26	1	273	70	-1	261	305	13.8	26	ABaraapapap	179	0	0	0		0	0	0	0	0
27	1	277	245	-1	317	128	7.8	29	ABarpapppp	262	729	0	0		0	0	0	0	0
28	1	442	50	-1	518	237	24.0	26	ABprppppapa	222	1220	0	0		0	0	0	0	0
29	1	343	19	-1	368	228	16.2	28	MSpapaapp	7	0	0	0		0	0	0	0	0
30	1	218	55	-1	171	398	13.5	24	ABalpppappa	199	0	0	0		0	0	0	0	0
31	1	285	53	-1	181	357	18.2	25	ABplpaaaaaa	108	0	0	0		0	0	0	0	0
32	1	148	20	-1	147	247	12.3	30	MSaaaaaa	170	0	0	0		0	0	0	0	0
33	1	99	162	-1	146	283	23.8	28	ABalpaappa	243	-285	0	0		0	0	0	0	0
34	1	118	343	-1	489	276	21.5	31	ABprpppppa	309	674	0	0		0	0	0	0	0
35	1	143	250	-1	271	246	16.2	26	ABaraapppap	241	-105	0	0		0	0	0	0	0
36	1	137	115	-1	287	226	24.5	33	ABarappaap	278	-219	0	0		0	0	0	0	0
37	1	267	341	-1	324	388	23.8	28	ABalpapappp	245	763	0	0		0	0	0	0	0
38	1	310	112	-1	318	317	18.0	26	MSaapaaap	-145	0	0	0		0	0	0	0	0
39	1	321	109	-1	474	127	17.6	29	ABprappaaa	280	754	0	0		0	0	0	0	0
40	1	348	137	-1	103	250	14.4	28	ABalaaapal	102	0	0	0		0	0	0	0	0
41	1	253	363	-1	345	371	9.4	30	ABplapaaap	-22	0	0	0		0	0	0	0	0
42	1	126	1	-1	254	304	23.4	28	ABalpappapa	15	0	0	0		0	0	0	0	0
43	1	81	163	-1	221	212	10.8	28	MSpaaaapa	277	-360	0	0		0	0	0	0	0
44	1	35	268	-1	285	214	14.8	26	MSpaapapa	214	-140	0	0		0	0	0	0	0
45	1	425	267	-1	229	344	9.1	24	ABplaapappa	215	23	0	0		0	0	0	0	0
46	1	263	5	-1	158	282	18.5	30	ABaraaaaaa	76	0	0	0		0	0	0	0	0
47	1	276	186	-1	236	178	21.1	26	ABprpapaaaa	204	200	0	0		0	0	0	0	0
48	1	346	244	-1	154	250	7.3	24	ABalapppaap	41	0	0	0		0	0	0	0	0
49	1	103	324	-1	422	328	7.7	30	Dappa	300	491	0	0		0	0	0	0	0
50	1	265	99	-1	286	215	10.6	26	MSpaaappa	370	0	0	0		0	0	0	0	0
51	1	274	354	-1	431	383	6.4	33	ABarppapa	333	-10	0	0		0	0	0	0	0
52	1	289	218	-1	104	270	19.3	28	ABalaaaarl	214	0	0	0		0	0	0	0	0
53	1	11	128	-1	281	251	12.1	27	MSpaapaa	257	-290	0	0		0	0	0	0	0
54	1	333	92	-1	188	360	11.9	24	ABalppppapp	-91	0	0	0		0	0	0	0	0
55	1	39	370	-1	258	224	10.3	25	MSpaaaapp	203	93	0	0		0	0	0	0	0
56	1	225	138	-1	152	154	10.4	24	ABpraapaapa	353	0	0	0		0	0	0	0	0
57	1	15	248	-1	386	313	21.9	27	MSaappap	245	252	0	0		0	0	0	0	0
58	1	234	323	-1	269	331	24.5	28	ABalpapapap	172	0	0	0		0	0	0	0	0
59	1	146	67	-1	258	326	10.5	24	MSapappa	14	0	0	0		0	0	0	0	0
60	1	75	349	-1	312	250	17.5	29	ABaraapppp	294	249	0	0		0	0	0	0	0
61	1	243	353	-1	342	141	9.1	30	ABprapaaaa	-187	0	0	0		0	0	0	0	0
62	1	133	430	-1	415	214	5.3	32	Cpaaaa	326	139	0	0		0	0	0	0	0
63	1	236	256	-1	161	288	14.6	25	ABalpaapaap	129	0	0	0		0	0	0	0	0
64	1	100	173	-1	213	274	12.2	28	ABaraapaapp	140	0	0	0		0	0	0	0	0
65	1	335	57	-1	398	129	10.8	30	ABprapaaap	269	-115	0	0		0	0	0	0	0
66	1	14	181	-1	242	216	16.9	27	ABaraapppaa	134	0	0	0		0	0	0	0	0
67	1	10	270	-1	438	167	20.2	32	MSpapppa	-185	0	0	0		0	0	0	0	0
68	1	451	9	-1	356	353	23.5	28	ABplpapappa	285	-1042	0	0		0	0	0	0	0
69	1	53	399	-1	131	269	9.8	29	ABalappaap	253	-324	0	0		0	0	0	0	0
70	1	22	130	-1	477	223	21.5	32	MSpapppp	218	0	0	0		0	0	0	0	0
71	1	287	242	-1	193	321	12.1	27	MSapaaap	100	0	0	0		0	0	0	0	0
72	1	60	213	-1	218	397	18.4	30	ABplpaaapa	270	985	0	0		0	0	0	0	0
73	1	351	129	-1	234	334	16.4	27	MSapapaa	219	320	0	0		0	0	0	0	0
74	1	271	38	-1	533	411	19.4	28	ABplappppa	267	-547	0	0		0	0	0	0	0
75	1	279	231	-1	128	193	21.5	31	ABalaapaap	301	-337	0	0		0	0	0	0	0
76	1	259	160	-1	177	150	19.7	31	ABpraaaaaa	274	193	0	0		0	0	0	0	0
77	0	73	-1	-1	220	324	20.4	23		183	175	0	0		0	0	0	0	0
78	1	262	118	-1	366	364	6.5	28	ABarppaaap	276	489	0	0		0	0	0	0	0
79	1	221	84	-1	353	337	11.6	27	Daaap	231	328	0	0		0	0	0	0	0
80	1	423	433	-1	301	345	5.1	26	ABplaaappp	179	94	0	0		0	0	0	0	0
81	1	124	224	-1	529	373	20.5	27	ABplapppap	252	-449	0	0		0	0	0	0	0
82	1	280	105	-1	252	313	19.6	32	ABalpapppa	124	0	0	0		0	0	0	0	0
83	1	398	321	-1	283	138	15.1	24	ABprpaappaa	175	-116	0	0		0	0	0	0	0
84	1	363	94	-1	200	383	21.4	30	ABalppaapp	214	109	0	0		0	0	0	0	0
85	1	205	34	-1	252	357	17.9	25	MSapapap	278	0	0	0		0	0	0	0	0
86	1	417	415	-1	484	319	21.6	29	ABplpppppa	291	377	0	0		0	0	0	0	0
87	1	255	141	-1	340	168	24.8	26	ABarappappa	237	-450	0	0		0	0	0	0	0
88	1	112	134	-1	184	339	24.6	31	ABalppapaa	208	-239	0	0		0	0	0	0	0
89	1	87	185	-1	232	274	24.7	27	ABalpapaapa	202	-438	0	0		0	0	0	0	0
90	1	308	304	-1	567	205	21.1	27	ABprapppaa	254	-265	0	0		0	0	0	0	0
91	1	304	416	-1	297	385	17.5	24	ABplppaaaaa	222	-945	0	0		0	0	0	0	0
92	1	293	17	-1	151	191	24.4	26	ABarapppaaa	229	-562	0	0		0	0	0	0	0
93	1	168	274	-1	135	249	18.5	26	ABaraaaapa	208	161	0	0		0	0	0	0	0
94	1	332	78	-1	290	354	17.8	28	MSapaapp	226	346	0	0		0	0	0	0	0
95	1	37	80	-1	186	277	24.0	25	ABalpaaaapa	195	-240	0	0		0	0	0	0	0
96	1	200	35	-1	134	353	16.5	29	ABalapaapa	213	0	0	0		0	0	0	0	0
97	1	135	149	-1	519	419	15.8	28	ABplapappa	279	1119	0	0		0	0	0	0	0
98	1	266	404	-1	428	344	4.7	27	ABarppaapp	269	-172	0	0		0	0	0	0	0
99	1	198	346	-1	463	319	6.6	30	Dappp	-117	0	0	0		0	0	0	0	0
100	1	325	77	-1	299	163	16.9	27	MSppppaa	260	258	0	0		0	0	0	0	0
101	1	207	239	-1	168	242	23.4	33	ABaraaappa	308	664	0	0		0	0	0	0	0
102	1	301	311	-1	454	149	13.4	30	Dppap	231	623	0	0		0	0	0	0	0
103	1	69	298	-1	207	308	15.3	28	ABalpaapapp	399	0	0	0		0	0	0	0	0
104	1	159	98	-1	180	163	9.4	29	ABalappppp	227	0	0	0		0	0	0	0	0
105	1	131	21	-1	108	207	18.7	24	ABalaapaaa	48	0	0	0		0	0	0	0	0
106	1	214	140	-1	461	376	13.5	29	Capapa	295	-1088	0	0		0	0	0	0	0
107	1	29	258	-1	181	389	17.8	25	ABalpppapav	-134	0	0	0		0	0	0	0	0
108	1	128	203	-1	291	323	17.7	25	MSaapaaaa	218	809	0	0		0	0	0	0	0
109	1	152	68	-1	301	164	12.6	27	MSppppap	263	91	0	0		0	0	0	0	0
110	1	140	167	-1	111	196	13.7	28	ABalaaappl	246	-170	0	0		0	0	0	0	0
111	1	48	161	-1	180	305	25.1	26	ABalpapaaaa	357	0	0	0		0	0	0	0	0
112	1	32	431	-1	164	164	14.5	26	ABalaappppa	202	-647	0	0		0	0	0	0	0
113	1	83	234	-1	556	289	21.4	31	Cppppp	302	434	0	0		0	0	0	0	0
114	1	278	291	-1	374	131	8.0	28	ABarpppaap	259	509	0	0		0	0	0	0	0
115	1	368	43	-1	176	339	16.0	24	ABalppppaav	194	-806	0	0		0	0	0	0	0
116	1	314	51	-1	114	301	12.9	26	ABalapaaaa	221	0	0	0		0	0	0	0	0
117	1	257	89	-1	328	338	14.9	27	MSappaaa	200	1578	0	0		0	0	0	0	0
118	1	170	422	-1	325	419	13.6	29	ABplaapppa	258	173	0	0		0	0	0	0	0
119	1	215	339	-1	190	218	6.9	24	ABalapppapp	228	8	0	0		0	0	0	0	0
120	1	305	247	-1	352	131	23.9	27	ABprpaaaapp	270	190	0	0		0	0	0	0	0
121	1	248	44	-1	331	315	7.9	26	MSappppa	674	0	0	0		0	0	0	0	0
122	1	364	308	-1	300	294	14.3	27	ABaraapappp	472	0	0	0		0	0	0	0	0
123	1	344	132	-1	162	218	24.4	33	ABaraaappp	272	-291	0	0		0	0	0	0	0
124	1	210	408	-1	280	217	19.6	30	ABarapappa	257	809	0	0		0	0	0	0	0
125	1	178	347	-1	410	305	25.5	32	ABplpapppa	319	141	0	0		0	0	0	0	0
126	1	306	447	-1	242	367	24.9	25	ABalppapapp	203	106	0	0		0	0	0	0	0
127	1	35	289	-1	329	225	15.0	27	MSpaapapp	100	0	0	0		0	0	0	0	0
128	1	372	217	-1	366	108	14.5	31	ABpraapppa	278	1872	0	0		0	0	0	0	0
129	1	299	196	-1	202	184	13.7	27	MSppaaap	211	659	0	0		0	0	0	0	0
130	1	80	136	-1	384	427	21.5	28	ABplppapaap	60	0	0	0		0	0	0	0	0
131	1	445	382	-1	490	281	24.4	28	ABprppppapp	269	-209	0	0		0	0	0	0	0
132	1	452	287	-1	256	180	25.8	28	ABarapppapp	290	0	0	0		0	0	0	0	0
133	1	52	69	-1	383	317	7.7	28	MSappppp	116	0	0	0		0	0	0	0	0
134	1	319	388	-1	321	401	18.3	27	ABplppaaaap	260	-530	0	0		0	0	0	0	0
135	1	161	204	-1	371	348	15.4	29	MSappaap	241	253	0	0		0	0	0	0	0
136	1	407	168	-1	378	143	20.5	27	ABprppaaaap	221	181	0	0		0	0	0	0	0
137	1	7	107	-1	308	368	13.6	26	MSapppaa	160	0	0	0		0	0	0	0	0
138	1	127	243	-1	365	423	12.6	30	ABplaapppp	61	0	0	0		0	0	0	0	0
139	1	294	211	-1	263	418	13.1	25	ABplaappaa	175	0	0	0		0	0	0	0	0
140	1	160	280	-1	196	124	14.7	31	ABpraaaapp	215	-795	0	0		0	0	0	0	0
141	1	49	60	-1	205	152	12.8	30	ABpraapapa	277	147	0	0		0	0	0	0	0
142	1	264	13	-1	568	241	22.3	30	ABprapppap	256	-243	0	0		0	0	0	0	0
143	1	172	154	-1	282	292	15.8	26	ABaraapappa	139	0	0	0		0	0	0	0	0
144	1	24	144	-1	442	124	21.7	28	ABprppapaap	197	-179	0	0		0	0	0	0	0
145	1	246	219	-1	528	154	20.7	30	ABprappapp	280	-53	0	0		0	0	0	0	0
146	1	179	139	-1	186	293	7.6	24	ABplaaaaapa	210	0	0	0		0	0	0	0	0
147	1	50	212	-1	246	127	11.4	27	ABpraapappp	283	0	0	0		0	0	0	0	0
148	1	130	113	-1	194	195	25.7	26	ABarapppaap	217	765	0	0		0	0	0	0	0
149	1	76	297	-1	586	330	22.7	32	Cpappv	226	0	0	0		0	0	0	0	0
150	1	192	26	-1	218	351	14.3	26	ABalpppppaa	215	1379	0	0		0	0	0	0	0
151	1	77	166	-1	258	147	18.9	29	ABprpaapaa	189	807	0	0		0	0	0	0	0
152	1	224	175	-1	470	336	25.3	30	ABplppppap	238	602	0	0		0	0	0	0	0
153	1	405	117	-1	326	173	15.1	25	Dpaaa	240	-470	0	0		0	0	0	0	0
154	1	30	237	-1	254	151	6.4	26	ABarpappaa	213	58	0	0		0	0	0	0	0
155	1	421	197	477	451	243	24.7	29	ABprpapppp	47	0	0	0		0	0	0	0	0
156	1	87	220	-1	259	263	24.7	26	ABalpapaapp	215	695	0	0		0	0	0	0	0
157	1	46	222	-1	239	333	23.8	26	ABalpapapaa	215	172	0	0		0	0	0	0	0
158	1	424	458	-1	383	324	4.6	31	ABarppaapa	306	129	0	0		0	0	0	0	0
159	1	238	90	-1	526	223	20.0	30	Cppapp	306	523	0	0		0	0	0	0	0
160	1	129	189	-1	257	218	13.6	26	ABaraappapp	-161	0	0	0		0	0	0	0	0
161	1	415	301	-1	183	199	7.9	24	ABalappppap	361	0	0	0		0	0	0	0	0
162	1	298	327	-1	124	177	16.4	28	ABalaaappr	-143	0	0	0		0	0	0	0	0
163	0	365	-1	-1	262	190	20.0	24		-44	0	0	0		0	0	0	0	0
164	1	114	152	-1	354	280	15.0	27	MSaapaapp	78	0	0	0		0	0	0	0	0
165	1	110	32	-1	202	150	16.6	30	ABpraaaaap	226	0	0	0		0	0	0	0	0
166	1	96	198	-1	257	264	8.4	25	MSaaaapap	228	145	0	0		0	0	0	0	0
167	1	193	73	-1	409	429	15.4	30	ABplappaaa	297	-407	0	0		0	0	0	0	0
168	1	184	199	-1	420	340	11.4	27	Daapp	219	473	0	0		0	0	0	0	0
169	1	233	300	-1	193	407	14.9	24	ABalpppapad	305	0	0	0		0	0	0	0	0
170	1	208	116	-1	502	370	13.8	30	Cappap	293	-23	0	0		0	0	0	0	0
171	1	180	284	-1	394	141	15.8	27	Dppaa	271	473	0	0		0	0	0	0	0
172	1	313	8	-1	323	263	9.6	25	MSaaaappp	216	1308	0	0		0	0	0	0	0
173	1	329	403	-1	364	388	15.7	27	Dapaa	39	0	0	0		0	0	0	0	0
174	1	406	238	-1	245	128	8.5	30	ABarpappap	300	-755	0	0		0	0	0	0	0
175	1	316	338	-1	289	132	24.2	25	ABprpaaappa	191	907	0	0		0	0	0	0	0
176	1	79	364	-1	341	382	21.2	29	ABplppaapa	269	304	0	0		0	0	0	0	0
177	1	345	228	-1	301	280	12.1	24	MSaaapapp	96	0	0	0		0	0	0	0	0
178	1	37	389	-1	218	288	23.8	23	ABalpaaaapp	163	-439	0	0		0	0	0	0	0
179	1	19	18	-1	498	416	11.4	28	ABplapapaa	226	0	0	0		0	0	0	0	0
180	1	59	201	-1	260	287	10.8	25	MSaaapapa	232	-495	0	0		0	0	0	0	0
181	1	432	16	456	273	107	18.3	29	ABprpaapap	220	435	0	0		0	0	0	0	0
182	1	222	326	-1	567	163	13.6	28	ABprapapaa	278	583	0	0		0	0	0	0	0
183	1	312	93	-1	490	191	9.7	30	Dpppp	279	626	0	0		0	0	0	0	0
184	1	228	276	-1	424	381	14.3	30	Capaaa	278	-7	0	0		0	0	0	0	0
185	1	201	436	-1	242	276	14.7	26	ABaraapapaa	256	287	0	0		0	0	0	0	0
186	1	281	97	-1	241	374	8.6	27	ABplaapappp	232	113	0	0		0	0	0	0	0
187	1	239	445	-1	223	377	15.7	24	ABplpaapaap	193	-1132	0	0		0	0	0	0	0
188	1	337	367	-1	294	409	22.6	29	ABplpaaaapa	264	320	0	0		0	0	0	0	0
189	1	162	252	-1	277	315	8.0	26	MSapappp	262	-41	0	0		0	0	0	0	0
190	1	359	125	-1	214	273	9.7	29	MSaaapaaa	290	-250	0	0		0	0	0	0	0
191	1	176	332	-1	325	281	14.7	28	MSaapaapa	172	0	0	0		0	0	0	0	0
192	1	229	302	-1	438	437	13.7	30	ABplappaap	137	0	0	0		0	0	0	0	0
193	1	71	277	-1	144	351	21.7	30	ABalppaaap	245	0	0	0		0	0	0	0	0
194	1	23	88	-1	305	260	25.5	27	ABarapapapp	429	0	0	0		0	0	0	0	0
195	1	173	82	-1	280	374	25.1	27	ABalpapappa	233	-214	0	0		0	0	0	0	0
196	1	107	58	-1	145	357	13.4	31	ABalapaapp	271	-645	0	0		0	0	0	0	0
197	1	3	429	-1	594	346	15.1	30	Caappd	287	424	0	0		0	0	0	0	0
198	1	47	85	-1	343	372	12.7	27	Daaaa	262	-264	0	0		0	0	0	0	0
199	1	204	397	-1	522	186	12.8	31	Cpppaa	310	-785	0	0		0	0	0	0	0
200	1	157	7	-1	316	182	9.6	28	MSpppppa	230	612	0	0		0	0	0	0	0
201	1	56	450	-1	198	299	21.5	24	ABalpaaaaap	63	0	0	0		0	0	0	0	0
202	1	241	29	-1	216	201	25.8	24	ABarapppapa	220	-808	0	0		0	0	0	0	0
203	1	95	30	-1	368	211	24.5	28	ABprpappaap	182	2185	0	0		0	0	0	0	0
204	1	90	169	-1	474	244	16.3	33	Ealpp	329	-28	0	0		0	0	0	0	0
205	1	230	135	-1	446	293	14.6	33	Earpp	330	477	0	0		0	0	0	0	0
206	1	174	337	-1	185	369	14.8	25	ABalppppaad	242	-40	0	0		0	0	0	0	0
207	1	93	103	-1	372	361	18.9	31	MSaapppa	314	38	0	0		0	0	0	0	0
208	1	163	157	-1	400	428	10.8	28	ABplapaapp	67	0	0	0		0	0	0	0	0
209	1	184	59	-1	377	350	11.6	26	Daapa	197	-470	0	0		0	0	0	0	0
210	0	419	-1	-1	185	209	14.7	22		188	-315	0	0		0	0	0	0	0
211	1	434	393	-1	399	110	21.3	29	ABprppapaaa	263	713	0	0		0	0	0	0	0
212	1	154	48	-1	187	224	11.8	28	ABaraappaa	278	944	0	0		0	0	0	0	0
213	1	186	260	-1	346	106	18.3	31	ABpraappap	286	1140	0	0		0	0	0	0	0
214	1	328	413	-1	267	417	19.7	27	ABplpaaappp	381	0	0	0		0	0	0	0	0
215	1	58	133	-1	176	242	5.9	24	ABarpaaaaa	204	-251	0	0		0	0	0	0	0
216	1	270	402	-1	347	148	18.3	26	ABprppaaaaa	244	450	0	0		0	0	0	0	0
217	1	403	2	-1	180	368	7.0	25	ABplaapaapa	305	0	0	0		0	0	0	0	0
218	1	303	221	-1	462	150	8.3	28	ABarpppapp	252	-653	0	0		0	0	0	0	0
219	1	181	62	-1	566	235	8.5	31	Cpaapp	299	-796	0	0		0	0	0	0	0
220	1	295	398	-1	271	381	13.7	25	ABplpaappaa	206	924	0	0		0	0	0	0	0
221	1	101	63	-1	269	117	21.6	28	ABprpaaapa	277	-152	0	0		0	0	0	0	0
222	1	111	65	-1	234	122	17.6	29	ABpraaapap	307	0	0	0		0	0	0	0	0
223	1	54	190	-1	551	350	24.1	29	ABplpppppp	265	461	0	0		0	0	0	0	0
224	1	237	419	-1	456	363	18.9	32	Capaap	326	13	0	0		0	0	0	0	0
225	1	288	66	-1	295	108	10.4	29	ABarpapppa	119	0	0	0		0	0	0	0	0
226	1	16	191	-1	194	392	11.2	26	ABalpppappp	225	-383	0	0		0	0	0	0	0
227	1	347	254	-1	271	354	21.4	25	ABplpapaaa	233	314	0	0		0	0	0	0	0
228	1	78	373	-1	389	160	25.0	31	ABarappappp	310	179	0	0		0	0	0	0	0
229	1	370	356	-1	532	376	17.4	29	ABplapppaa	290	-349	0	0		0	0	0	0	0
230	1	190	192	-1	423	178	17.5	28	MSpppaap	244	-375	0	0		0	0	0	0	0
231	1	66	108	-1	523	404	22.9	27	ABplpppaapp	260	64	0	0		0	0	0	0	0
232	1	202	205	-1	266	169	9.8	29	MSppappp	48	0	0	0		0	0	0	0	0
233	1	397	39	-1	396	159	5.4	29	ABarpppapa	274	136	0	0		0	0	0	0	0
234	1	199	6	-1	108	312	18.8	32	ABalaaaalp	507	0	0	0		0	0	0	0	0
235	1	226	233	-1	239	105	14.0	27	ABpraaapppa	8	0	0	0		0	0	0	0	0
236	1	72	283	-1	231	222	13.8	26	ABaraappapa	191	0	0	0		0	0	0	0	0
237	1	292	246	-1	266	411	17.0	26	ABplpaapppp	234	1061	0	0		0	0	0	0	0
238	1	123	264	-1	352	185	17.0	30	MSpppaaa	256	982	0	0		0	0	0	0	0
239	1	1	259	-1	336	317	4.9	24	ABarppaaaa	234	-198	0	0		0	0	0	0	0
240	1	119	72	-1	266	356	11.8	26	ABalppppppa	83	0	0	0		0	0	0	0	0
241	1	244	178	-1	507	272	16.5	31	Eprpp	312	-34	0	0		0	0	0	0	0
242	1	105	151	-1	291	252	8.5	28	MSpaaapa	251	196	0	0		0	0	0	0	0
243	1	141	273	409	195	301	18.5	29	ABalpaaapa	229	764	0	0		0	0	0	0	0
244	1	426	292	469	481	246	24.7	30	ABprppppaa	216	969	0	0		0	0	0	0	0
245	1	21	100	-1	358	407	8.4	25	ABplapaapa	248	-6	0	0		0	0	0	0	0
246	1	373	79	-1	602	289	14.7	32	Cpapaa	320	370	0	0		0	0	0	0	0
247	1	116	249	-1	242	281	21.4	25	ABalpappaap	218	-121	0	0		0	0	0	0	0
248	1	121	23	-1	107	295	15.8	28	ABalaaaala	270	359	0	0		0	0	0	0	0
249	1	318	303	-1	306	386	10.9	25	ABplpaappap	213	-486	0	0		0	0	0	0	0
250	1	142	195	-1	325	225	5.5	30	ABarpaappa	277	-1435	0	0		0	0	0	0	0
251	1	102	156	295	243	147	14.5	30	ABpraaappa	125	0	0	0		0	0	0	0	0
252	1	428	266	-1	305	300	20.6	30	ABalpappppp	306	-777	0	0		0	0	0	0	0
253	1	322	421	-1	293	184	19.4	25	MSppapap	241	-96	0	0		0	0	0	0	0
254	1	366	214	-1	160	134	15.0	24	ABalaappppp	393	0	0	0		0	0	0	0	0
255	1	235	317	-1	243	369	13.2	24	ABalpppppap	211	89	0	0		0	0	0	0	0
256	1	220	15	-1	334	232	9.6	26	MSaaappp	-122	0	0	0		0	0	0	0	0
257	1	98	378	-1	223	296	17.9	25	ABalpaaappa	138	0	0	0		0	0	0	0	0
258	1	209	106	-1	233	177	17.8	26	MSppapaa	227	-59	0	0		0	0	0	0	0
259	1	194	25	-1	432	116	9.4	29	ABarppppaa	272	-619	0	0		0	0	0	0	0
260	1	43	114	-1	294	295	22.5	29	ABalpappapp	78	0	0	0		0	0	0	0	0
261	1	8	427	-1	468	426	14.6	28	ABplappapp	-85	0	0	0		0	0	0	0	0
262	1	353	22	-1	487	246	12.0	31	Eprap	310	-232	0	0		0	0	0	0	0
263	1	391	359	-1	346	433	19.1	28	ABplppapaaa	288	473	0	0		0	0	0	0	0
264	1	219	305	-1	599	229	17.3	30	ABprapappp	288	607	0	0		0	0	0	0	0
265	1	342	240	-1	328	265	22.6	29	ABarapapppp	239	-132	0	0		0	0	0	0	0
266	1	282	375	-1	467	110	14.6	29	ABprapaapp	-60	0	0	0		0	0	0	0	0
267	1	138	170	-1	339	240	20.5	28	MSpapaaap	224	-552	0	0		0	0	0	0	0
268	1	213	176	-1	122	309	21.3	29	ABalpaapppa	241	-411	0	0		0	0	0	0	0
269	1	195	33	459	118	225	17.1	25	ABalaaapar	185	-270	0	0		0	0	0	0	0
270	1	67	10	-1	407	231	12.5	33	Ealap	329	1101	0	0		0	0	0	0	0
271	1	9	225	-1	249	208	8.5	29	MSpaaaaa	168	0	0	0		0	0	0	0	0
272	1	444	230	-1	361	282	11.4	28	Earaa	276	328	0	0		0	0	0	0	0
273	1	188	177	-1	428	109	16.1	30	ABpraapppp	299	213	0	0		0	0	0	0	0
274	1	404	124	-1	444	244	12.5	32	Epraa	321	-365	0	0		0	0	0	0	0
275	0	275	-1	-1	137	294	12.0	23		215	368	0	0		0	0	0	0	0
276	1	383	46	-1	475	168	15.4	30	Cppaaa	301	452	0	0		0	0	0	0	0
277	1	412	417	437	231	405	13.9	28	ABplpaapap	287	246	0	0		0	0	0	0	0
278	1	57	226	-1	379	383	21.6	30	ABplppappa	290	-710	0	0		0	0	0	0	0
279	1	113	331	-1	437	341	21.6	30	MSpappaa	250	639	0	0		0	0	0	0	0
280	1	379	147	-1	188	162	5.4	29	ABarpapaaa	270	391	0	0		0	0	0	0	0
281	1	27	294	-1	471	140	22.7	30	ABprppapap	272	92	0	0		0	0	0	0	0
282	1	340	312	-1	381	164	12.8	26	Dpapa	298	0	0	0		0	0	0	0	0
283	1	290	392	-1	195	263	5.5	27	ABarpaaapa	221	403	0	0		0	0	0	0	0
284	1	55	425	-1	353	250	5.5	29	ABarpaappp	296	105	0	0		0	0	0	0	0
285	1	341	28	-1	253	141	22.5	25	ABprpaaaaap	219	787	0	0		0	0	0	0	0
286	1	374	272	-1	394	378	24.6	33	ABplppaapp	329	-86	0	0		0	0	0	0	0
287	1	360	74	-1	195	133	10.1	27	ABpraapaapp	380	0	0	0		0	0	0	0	0
288	1	85	418	-1	120	238	21.5	30	ABalaaaarr	86	0	0	0		0	0	0	0	0
289	1	250	395	-1	344	130	20.4	24	ABprpapappp	160	406	0	0		0	0	0	0	0
290	1	211	227	-1	428	166	13.0	28	Dpapp	288	0	0	0		0	0	0	0	0
291	0	84	-1	-1	309	247	11.9	24		-35	0	0	0		0	0	0	0	0
292	1	331	365	-1	291	143	20.4	28	ABprpapapa	206	1153	0	0		0	0	0	0	0
293	1	390	3	-1	227	343	5.5	25	ABplaaapaa	169	0	0	0		0	0	0	0	0
294	1	358	336	-1	485	127	10.1	29	ABarppppap	280	317	0	0		0	0	0	0	0
295	1	28	184	-1	527	306	13.6	32	Eplpa	316	334	0	0		0	0	0	0	0
296	1	334	253	-1	594	348	19.4	31	Caappv	317	410	0	0		0	0	0	0	0
297	1	108	446	-1	310	384	20.8	23	ABplpapaapp	177	457	0	0		0	0	0	0	0
298	1	89	182	-1	395	385	11.1	26	Dapap	58	0	0	0		0	0	0	0	0
299	1	296	263	-1	562	154	18.4	28	ABprapapap	69	0	0	0		0	0	0	0	0
300	1	396	37	-1	398	273	21.0	27	MSpapappp	207	-199	0	0		0	0	0	0	0
301	1	324	145	-1	507	256	5.1	31	Cpaapa	257	132	0	0		0	0	0	0	0
302	1	166	122	-1	289	204	5.3	34	ABarpaapa	349	1367	0	0		0	0	0	0	0
303	1	6	410	-1	279	164	21.8	24	ABprpapaaap	201	0	0	0		0	0	0	0	0
304	1	231	306	-1	165	245	14.6	29	ABaraapaaa	250	-415	0	0		0	0	0	0	0
305	1	117	193	-1	155	192	6.6	30	ABpraapaaa	-54	0	0	0		0	0	0	0	0
306	1	70	432	-1	173	336	20.8	30	ABalppappa	225	0	0	0		0	0	0	0	0
307	1	13	452	-1	244	395	21.0	28	ABplpaaappa	281	199	0	0		0	0	0	0	0
308	1	65	206	-1	217	230	19.5	28	ABarapaapa	234	-987	0	0		0	0	0	0	0
309	1	223	95	-1	429	202	22.2	32	ABprpapppa	319	403	0	0		0	0	0	0	0
310	1	446	457	-1	392	333	25.0	27	ABplpapappp	170	856	0	0		0	0	0	0	0
311	1	283	75	-1	587	180	18.2	29	ABprapappa	292	-505	0	0		0	0	0	0	0
312	1	355	236	-1	358	255	22.2	26	MSpapappa	219	129	0	0		0	0	0	0	0
313	1	61	87	-1	553	349	13.6	31	Capppa	271	-242	0	0		0	0	0	0	0
314	1	164	340	-1	215	245	7.7	27	MSaaaaapp	25	0	0	0		0	0	0	0	0
315	1	4	36	-1	437	155	24.3	31	ABprppappa	316	950	0	0		0	0	0	0	0
316	1	203	299	-1	602	215	21.1	28	ABprappppa	273	-146	0	0		0	0	0	0	0
317	1	418	257	-1	368	287	21.8	27	MSaappaa	186	-498	0	0		0	0	0	0	0
318	0	-1	-1	-1	146	291	21.9	22		184	325	0	0		0	0	0	0	0
319	1	291	412	-1	584	270	10.9	32	Cpapap	288	-1075	0	0		0	0	0	0	0
320	1	109	401	-1	172	278	21.5	25	ABalpaaaaaa	250	44	0	0		0	0	0	0	0
321	1	435	335	-1	397	194	25.7	32	ABprpappap	322	229	0	0		0	0	0	0	0
322	1	227	278	-1	291	382	5.9	27	ABplaaappa	234	-1384	0	0		0	0	0	0	0
323	0	258	-1	-1	126	264	12.9	23		199	595	0	0		0	0	0	0	0
324	1	369	360	-1	370	177	8.5	27	MSpppppp	233	326	0	0		0	0	0	0	0
325	1	177	86	-1	256	246	20.5	25	ABarapapaap	299	0	0	0		0	0	0	0	0
326	1	139	423	-1	282	116	13.2	27	ABpraaapppp	226	292	0	0		0	0	0	0	0
327	1	395	440	-1	539	401	12.0	27	ABarppappp	269	-554	0	0		0	0	0	0	0
328	1	63	383	-1	524	133	15.2	29	ABprappapa	291	-882	0	0		0	0	0	0	0
329	1	427	119	-1	298	99	15.1	25	ABpraappaa	330	0	0	0		0	0	0	0	0
330	1	401	434	-1	230	361	21.7	26	ABalppapppa	232	395	0	0		0	0	0	0	0
331	1	350	172	-1	323	353	7.0	28	ABplapaaaa	453	0	0	0		0	0	0	0	0
332	1	2	31	-1	483	359	9.3	31	Cappaa	-4	0	0	0		0	0	0	0	0
333	1	254	255	-1	210	118	20.1	32	ABpraaaapa	266	301	0	0		0	0	0	0	0
334	1	155	12	-1	482	391	7.9	27	ABarppappa	237	-282	0	0		0	0	0	0	0
335	1	183	24	-1	344	408	21.8	28	ABplpaaaapp	209	704	0	0		0	0	0	0	0
336	1	134	148	-1	410	416	20.2	30	ABplppapap	280	488	0	0		0	0	0	0	0
337	1	38	202	-1	195	255	13.8	25	ABaraapaapa	-150	0	0	0		0	0	0	0	0
338	1	409	307	-1	326	121	12.7	25	ABprpaappap	198	-347	0	0		0	0	0	0	0
339	1	12	40	-1	188	156	23.5	35	ABalaapapp	299	142	0	0		0	0	0	0	0
340	1	338	96	-1	217	214	16.2	26	ABaraaapapp	-185	0	0	0		0	0	0	0	0
341	1	386	83	-1	574	343	10.3	34	Caapa	330	742	0	0		0	0	0	0	0
342	0	34	-1	-1	334	304	24.2	29		289	558	0	0		0	0	0	0	0
343	1	182	407	-1	206	347	16.7	23	ABplpaapaaa	128	0	0	0		0	0	0	0	0
344	1	212	61	-1	319	204	11.1	26	MSpaaappp	260	1056	0	0		0	0	0	0	0
345	1	394	183	-1	319	154	24.4	26	ABprpaaaapa	234	0	0	0		0	0	0	0	0
346	0	68	-1	-1	320	361	16.0	23		200	-87	0	0		0	0	0	0	0
347	1	317	11	-1	142	193	12.8	29	ABalappapa	113	0	0	0		0	0	0	0	0
348	1	245	56	-1	146	333	10.6	27	ABalapappa	205	168	0	0		0	0	0	0	0
349	1	197	380	-1	483	184	19.6	30	Cppaap	44	0	0	0		0	0	0	0	0
350	1	167	45	-1	341	240	17.7	25	MSpapaapa	222	537	0	0		0	0	0	0	0
351	1	242	282	-1	215	176	7.4	30	ABarpapaap	195	215	0	0		0	0	0	0	0
352	1	436	101	-1	245	252	18.0	23	ABarapaappa	227	936	0	0		0	0	0	0	0
353	1	88	104	-1	117	327	14.7	27	ABalapaaap	267	1134	0	0		0	0	0	0	0
354	1	437	414	-1	303	364	23.2	24	ABplpapapaa	163	199	0	0		0	0	0	0	0
355	1	74	111	-1	307	114	21.2	26	ABprpapappa	256	-459	0	0		0	0	0	0	0
356	1	309	345	-1	607	290	18.9	33	Cpappd	-74	0	0	0		0	0	0	0	0
357	1	51	442	-1	282	235	21.6	26	ABarapapppa	220	-21	0	0		0	0	0	0	0
358	1	20	275	-1	271	295	4.8	28	ABplaaaapa	227	0	0	0		0	0	0	0	0
359	1	371	123	-1	488	300	13.4	33	Eplap	326	754	0	0		0	0	0	0	0
360	1	251	394	-1	461	275	10.1	32	Eplaa	313	1025	0	0		0	0	0	0	0
361	1	268	314	-1	267	236	5.9	25	ABarpaaapp	192	0	0	0		0	0	0	0	0
362	1	158	454	-1	309	195	26.1	29	ABarappapap	394	0	0	0		0	0	0	0	0
363	0	187	-1	-1	141	169	19.5	24		111	0	0	0		0	0	0	0	0
364	1	330	187	-1	502	124	19.5	30	ABprappaap	299	1475	0	0		0	0	0	0	0
365	1	149	435	-1	159	193	10.8	26	ABalappppaa	201	-172	0	0		0	0	0	0	0
366	1	349	49	-1	304	304	5.0	27	ABplaaaapp	234	-188	0	0		0	0	0	0	0
367	1	98	357	-1	260	305	16.8	26	ABalpaaappp	201	1090	0	0		0	0	0	0	0
368	1	380	358	-1	561	222	14.2	30	Cpppap	218	0	0	0		0	0	0	0	0
369	1	104	76	-1	445	410	8.9	29	ABplappapa	143	0	0	0		0	0	0	0	0
370	1	336	384	-1	384	173	18.8	30	MSpppapp	-63	0	0	0		0	0	0	0	0
371	1	302	328	-1	166	186	20.9	26	ABarappppaa	460	0	0	0		0	0	0	0	0
372	1	171	385	466	206	240	23.1	28	ABarapaaaa	194	119	0	0		0	0	0	0	0
373	1	44	4	-1	441	288	21.8	30	MSpappap	286	-21	0	0		0	0	0	0	0
374	1	326	443	-1	565	244	25.1	25	ABprpppaapp	184	73	0	0		0	0	0	0	0
375	1	393	269	-1	399	168	22.4	31	ABprppaapa	137	0	0	0		0	0	0	0	0
376	1	320	316	-1	201	269	16.2	30	ABalpaapapa	102	0	0	0		0	0	0	0	0
377	1	106	368	-1	295	124	17.4	24	ABprpaapppa	182	1060	0	0		0	0	0	0	0
378	1	297	348	-1	521	305	17.8	31	Eplpp	313	-514	0	0		0	0	0	0	0
379	1	40	102	-1	232	242	23.5	25	ABarapaaap	232	-761	0	0		0	0	0	0	0
380	1	33	411	-1	130	217	8.9	25	ABalappappa	173	-637	0	0		0	0	0	0	0
381	1	153	232	-1	490	375	24.6	28	ABplpppaapa	228	-860	0	0		0	0	0	0	0
382	1	272	342	-1	150	381	14.8	27	ABalpppaap	233	-323	0	0		0	0	0	0	0
383	1	354	293	-1	142	144	18.2	27	ABalaappap	63	0	0	0		0	0	0	0	0
384	1	414	372	-1	520	262	12.6	33	Eprpa	333	-1388	0	0		0	0	0	0	0
385	1	307	334	-1	229	237	6.2	24	MSaaaapaa	214	-295	0	0		0	0	0	0	0
386	1	91	142	-1	395	105	14.0	24	ABprapaapa	-134	0	0	0		0	0	0	0	0
387	1	216	377	-1	202	302	4.4	31	ABplaaaaaa	316	-156	0	0		0	0	0	0	0
388	1	339	208	-1	549	286	24.7	26	ABprppppppa	207	41	0	0		0	0	0	0	0
389	1	206	127	-1	211	187	23.3	25	ABarappppap	231	557	0	0		0	0	0	0	0
390	1	136	320	391	166	338	7.7	30	ABalapappp	249	-562	0	0		0	0	0	0	0
391	1	269	262	-1	211	346	26.0	24	ABalppapapa	56	0	0	0		0	0	0	0	0
392	1	399	188	-1	344	169	6.1	23	ABarpppaaa	198	616	0	0		0	0	0	0	0
393	1	165	361	-1	597	262	22.8	30	ABprappppp	297	623	0	0		0	0	0	0	0
394	1	41	64	-1	210	163	19.7	30	ABpraaapaa	116	0	0	0		0	0	0	0	0
395	1	217	313	-1	179	255	9.8	27	MSaaaaapa	254	-252	0	0		0	0	0	0	0
396	1	367	153	-1	522	182	16.1	31	Cppapa	307	40	0	0		0	0	0	0	0
397	1	145	155	-1	190	222	17.3	28	ABaraaapapa	251	0	0	0		0	0	0	0	0
398	1	115	465	-1	238	408	16.9	25	ABplpaapppa	175	416	0	0		0	0	0	0	0
399	1	249	405	-1	178	311	5.8	23	ABplaapaaap	358	0	0	0		0	0	0	0	0
400	1	375	319	-1	262	178	14.1	28	MSppappa	322	0	0	0		0	0	0	0	0
401	1	377	235	-1	443	400	21.8	32	ABplppappp	-25	0	0	0		0	0	0	0	0
402	1	361	369	-1	336	192	22.8	30	ABprpappaaa	236	-461	0	0		0	0	0	0	0
403	1	420	121	-1	405	236	16.2	29	Ealpa	296	1890	0	0		0	0	0	0	0
404	1	384	441	-1	294	154	5.6	27	ABarpapapp	-90	0	0	0		0	0	0	0	0
405	1	82	265	-1	487	429	17.7	30	ABplapapap	252	523	0	0		0	0	0	0	0
406	1	169	159	444	251	217	24.3	31	ABarappaaa	158	0	0	0		0	0	0	0	0
407	1	441	362	-1	369	216	11.2	29	Ealaa	205	0	0	0		0	0	0	0	0
408	1	387	290	-1	430	177	9.4	31	Dpppa	387	0	0	0		0	0	0	0	0
409	1	25	251	-1	244	296	8.2	24	MSaaapaap	214	1002	0	0		0	0	0	0	0
410	1	156	286	-1	545	326	7.4	30	Caaapp	-146	0	0	0		0	0	0	0	0
411	1	389	194	-1	235	174	24.0	29	ABarapppppa	252	-137	0	0		0	0	0	0	0
412	1	385	424	-1	240	190	4.8	26	ABarpapapa	238	133	0	0		0	0	0	0	0
413	1	402	322	-1	536	206	25.5	29	ABprpppaapa	260	431	0	0		0	0	0	0	0
414	1	62	164	-1	162	177	17.5	27	ABalaapppa	275	-357	0	0		0	0	0	0	0
415	1	388	428	-1	286	161	25.4	27	ABarappapaa	276	282	0	0		0	0	0	0	0
416	1	413	439	-1	509	322	24.6	28	ABplpppapap	425	0	0	0		0	0	0	0	0
417	1	392	179	-1	175	238	20.4	33	ABaraaaaap	332	1084	0	0		0	0	0	0	0
418	1	64	309	-1	352	160	12.1	27	Dpaap	255	-2048	0	0		0	0	0	0	0
419	1	430	315	-1	205	218	5.0	24	ABarpaaaap	241	-193	0	0		0	0	0	0	0
420	1	429	241	-1	206	363	7.0	28	ABplaapaapp	216	465	0	0		0	0	0	0	0
421	1	94	171	-1	560	383	15.8	31	ABplapappp	-62	0	0	0		0	0	0	0	0
422	1	356	27	-1	453	224	5.2	32	Cpaaap	306	-59	0	0		0	0	0	0	0
423	1	286	350	-1	494	365	17.7	32	Capapp	309	1069	0	0		0	0	0	0	0
424	1	240	318	-1	534	272	6.5	32	Caaapa	298	583	0	0		0	0	0	0	0
425	1	249	329	-1	155	282	6.5	24	ABplaapaaaa	42	0	0	0		0	0	0	0	0
426	1	36	376	-1	172	366	10.1	27	ABalppppapa	-91	0	0	0		0	0	0	0	0
427	1	144	330	-1	276	378	9.3	29	ABalppppppp	267	-559	0	0		0	0	0	0	0
428	1	378	406	-1	256	378	6.0	30	ABplaaapap	308	731	0	0		0	0	0	0	0
429	1	416	52	-1	494	203	5.4	35	Caaaa	348	-848	0	0		0	0	0	0	0
430	1	261	351	-1	150	322	24.0	26	ABalpaapppp	261	2148	0	0		0	0	0	0	0
431	1	92	143	-1	509	342	21.4	37	Capppp	304	667	0	0		0	0	0	0	0
432	1	311	288	-1	404	276	10.5	32	Earap	-409	0	0	0		0	0	0	0	0
433	1	357	42	-1	451	203	26.0	25	ABprppaapp	174	990	0	0		0	0	0	0	0
434	1	400	371	-1	228	254	21.0	24	ABarapapaaa	-180	0	0	0		0	0	0	0	0
435	1	108	355	-1	279	379	21.1	24	ABplpapaapa	142	0	0	0		0	0	0	0	0
436	1	449	400	-1	227	303	5.7	27	ABplaaaaapp	227	0	0	0		0	0	0	0	0
437	1	315	216	-1	494	169	23.7	32	ABprppappp	318	-131	0	0		0	0	0	0	0
438	1	284	438	-1	570	260	19.4	29	Cppppa	291	-582	0	0		0	0	0	0	0
439	1	381	460	-1	341	366	17.2	23	MSappapp	127	768	0	0		0	0	0	0	0
440	1	45	47	-1	319	120	18.8	23	ABprpaapppp	-164	0	0	0		0	0	0	0	0
441	1	97	41	-1	156	230	9.2	25	ABalapppapa	388	0	0	0		0	0	0	0	0
442	1	382	271	-1	340	193	20.0	27	MSppaapp	-98	0	0	0		0	0	0	0	0
443	1	327	229	-1	248	390	23.3	27	ABalppapppp	266	316	0	0		0	0	0	0	0
444	1	189	158	-1	152	310	17.6	28	MSapaaaa	-50	0	0	0		0	0	0	0	0
445	1	185	453	-1	276	291	20.5	22	ABalpappppa	213	0	0	0		0	0	0	0	0
446	1	42	281	-1	536	252	25.0	29	ABprpppapaa	186	1159	0	0		0	0	0	0	0
447	1	247	310	-1	443	379	24.4	29	ABplpppaaa	73	0	0	0		0	0	0	0	0
448	1	300	386	-1	389	134	24.5	27	ABprpapaapp	201	0	0	0		0	0	0	0	0
449	1	26	14	-1	318	169	21.1	28	ABprpaaappp	161	0	0	0		0	0	0	0	0
450	1	339	210	-1	557	308	24.4	26	ABprppppppp	215	-608	0	0		0	0	0	0	0
451	1	17	165	-1	148	207	16.7	25	MSppaaaa	622	0	0	0		0	0	0	0	0
452	1	439	461	-1	397	282	14.4	32	Earpa	-118	0	0	0		0	0	0	0	0
453	0	224	-1	-1	457	307	26.4	31		305	0	0	0		0	0	0	0	0
454	1	410	352	-1	284	212	16.6	24	ABarapaappp	414	0	0	0		0	0	0	0	0
455	1	411	333	-1	501	352	23.6	31	ABplpppapaa	782	0	0	0		0	0	0	0	0
456	0	443	-1	-1	289	298	25.7	27		248	0	0	0		0	0	0	0	0
457	1	448	463	-1	478	207	24.0	25	ABprpppaaaa	0	0	0	0		0	0	0	0	0
458	1	450	455	-1	457	303	25.0	26	ABplpapppp	176	274	0	0		0	0	0	0	0
459	1	232	464	-1	356	357	22.0	25	ABplpapapap	272	127	0	0		0	0	0	0	0
460	1	376	467	-1	275	254	24.0	24	ABarapapapa	213	489	0	0		0	0	0	0	0
461	1	453	468	-1	273	188	23.0	27	ABarapppppp	232	440	0	0		0	0	0	0	0
462	0	454	-1	-1	529	233	22.0	26		0	0	0	0		0	0	0	0	0
463	1	455	472	-1	415	345	25.0	22	ABplppppaaa	286	170	0	0		0	0	0	0	0
464	1	455	471	-1	444	347	24.0	22	ABplppppaap	0	0	0	0		0	0	0	0	0
465	1	456	473	-1	282	300	25.0	25	ABplpappaaa	238	-183	0	0		0	0	0	0	0
466	1	457	474	-1	326	333	24.0	27	ABplpappaap	-110	0	0	0		0	0	0	0	0
467	1	458	475	-1	522	284	23.0	27	ABprpppapap	0	0	0	0		0	0	0	0	0
468	0	459	-1	-1	347	270	25.0	28		210	-1271	0	0		0	0	0	0	0
