# Supplementary material for: The AP-2 Transcription Factor APTF-2 Is Required for Neuroblast and Epidermal Morphogenesis in Caenorhabditis elegans Embryogenesis
Source: PLoS Genet. 2016 May 13;12(5):e1006048. doi: 10.1371/journal.pgen.1006048 (PMC4866721; doi:10.1371/journal.pgen.1006048)
Supplement: S5 Text — (ZIP) [file pgen.1006048.s033.zip › nuclei/t170-nuclei]

1	1	42	210	-1	256	298	23.6	29	ABalpappapa	264	215	0	0		0	0	0	0	0
2	1	217	298	-1	183	373	7.5	24	ABplaapaapa	-15	0	0	0		0	0	0	0	0
3	1	293	79	-1	230	343	5.9	24	ABplaaapaa	181	0	0	0		0	0	0	0	0
4	1	373	188	-1	445	288	21.7	30	MSpappap	42	0	0	0		0	0	0	0	0
5	1	46	255	-1	162	276	18.4	29	ABaraaaaaa	259	83	0	0		0	0	0	0	0
6	1	234	448	-1	109	311	19.2	32	ABalaaaalp	314	689	0	0		0	0	0	0	0
7	1	200	2	-1	314	180	9.5	28	MSpppppa	189	0	0	0		0	0	0	0	0
8	1	172	430	-1	321	266	9.9	24	MSaaaappp	19	0	0	0		0	0	0	0	0
9	1	68	76	-1	356	351	23.6	28	ABplpapappa	253	-498	0	0		0	0	0	0	0
10	1	270	219	-1	405	232	12.4	31	Ealap	316	494	0	0		0	0	0	0	0
11	1	347	77	-1	145	191	13.0	30	ABalappapa	304	-269	0	0		0	0	0	0	0
12	1	334	362	-1	479	392	8.1	27	ABarppappa	254	345	0	0		0	0	0	0	0
13	1	142	315	-1	570	237	22.4	30	ABprapppap	244	100	0	0		0	0	0	0	0
14	1	449	237	-1	322	169	21.4	26	ABprpaaappp	197	1140	0	0		0	0	0	0	0
15	1	256	280	-1	335	235	9.7	27	MSaaappp	195	0	0	0		0	0	0	0	0
16	1	181	137	-1	289	110	18.8	25	ABprpaapapp	204	83	0	0		0	0	0	0	0
17	1	92	70	-1	150	187	24.3	27	ABarapppaaa	217	-577	0	0		0	0	0	0	0
18	1	179	397	-1	497	416	11.2	29	ABplapapaa	13	0	0	0		0	0	0	0	0
19	1	29	372	-1	369	224	16.2	28	MSpapaapp	-140	0	0	0		0	0	0	0	0
20	1	32	38	-1	152	248	11.8	32	MSaaaaaa	254	-450	0	0		0	0	0	0	0
21	1	105	24	-1	109	206	18.5	24	ABalaapaaa	625	0	0	0		0	0	0	0	0
22	1	262	338	-1	489	248	12.0	30	Eprap	304	-586	0	0		0	0	0	0	0
23	1	248	154	-1	112	294	16.2	28	ABalaaaala	53	0	0	0		0	0	0	0	0
24	1	335	324	-1	344	412	22.0	28	ABplpaaaapp	284	-598	0	0		0	0	0	0	0
25	1	259	21	-1	431	119	9.3	28	ABarppppaa	25	0	0	0		0	0	0	0	0
26	1	150	317	-1	219	352	14.5	26	ABalpppppaa	122	0	0	0		0	0	0	0	0
27	1	422	249	-1	449	227	5.2	30	Cpaaap	305	775	0	0		0	0	0	0	0
28	1	285	94	-1	257	143	22.1	25	ABprpaaaaap	254	605	0	0		0	0	0	0	0
29	1	202	55	-1	222	191	27.0	23	ABarapppapa	167	1436	0	0		0	0	0	0	0
30	1	203	30	-1	382	214	23.8	28	ABprpappaap	281	105	0	0		0	0	0	0	0
31	1	332	5	-1	483	357	9.1	31	Cappaa	275	316	0	0		0	0	0	0	0
32	1	165	104	-1	203	149	16.5	29	ABpraaaaap	188	0	0	0		0	0	0	0	0
33	1	269	212	-1	113	240	17.1	24	ABalaaaparl	175	27	0	0		0	0	0	0	0
34	1	85	361	-1	254	357	17.8	26	MSapapap	207	0	0	0		0	0	0	0	0
35	1	96	125	-1	134	353	16.8	30	ABalapaapa	531	0	0	0		0	0	0	0	0
36	1	315	260	-1	447	148	24.3	31	ABprppappa	246	352	0	0		0	0	0	0	0
37	1	300	208	-1	397	272	21.1	27	MSpapappp	250	-144	0	0		0	0	0	0	0
38	1	74	209	-1	533	410	19.1	29	ABplappppa	-14	0	0	0		0	0	0	0	0
39	1	233	118	-1	393	163	5.3	28	ABarpppapa	279	-280	0	0		0	0	0	0	0
40	1	339	321	-1	189	157	23.5	33	ABalaapapp	278	773	0	0		0	0	0	0	0
41	1	441	153	-1	156	222	9.2	24	ABalapppapa	237	856	0	0		0	0	0	0	0
42	1	433	247	-1	444	189	25.0	30	ABprppaapp	303	603	0	0		0	0	0	0	0
43	1	115	215	-1	176	337	16.0	24	ABalppppaav	205	-176	0	0		0	0	0	0	0
44	1	121	52	-1	331	315	7.8	28	MSappppa	246	-318	0	0		0	0	0	0	0
45	1	350	395	-1	343	237	17.8	25	MSpapaapa	318	0	0	0		0	0	0	0	0
46	1	276	246	-1	478	167	15.5	29	Cppaaa	286	-399	0	0		0	0	0	0	0
47	1	440	461	-1	325	122	19.0	26	ABprpaapppp	160	165	0	0		0	0	0	0	0
48	1	212	74	-1	189	219	11.9	28	ABaraappaa	284	-441	0	0		0	0	0	0	0
49	1	366	245	-1	302	304	4.9	27	ABplaaaapp	263	-189	0	0		0	0	0	0	0
50	1	28	464	-1	510	238	25.4	32	ABprppppapa	202	342	0	0		0	0	0	0	0
51	1	116	178	-1	112	301	12.7	26	ABalapaaaa	218	494	0	0		0	0	0	0	0
52	1	429	44	-1	492	204	5.4	36	Caaaa	364	82	0	0		0	0	0	0	0
53	1	31	412	-1	185	356	18.2	25	ABplpaaaaaa	225	697	0	0		0	0	0	0	0
54	1	21	87	126	357	302	18.7	30	MSaapapp	204	123	0	0		0	0	0	0	0
55	1	30	204	-1	171	396	14.0	23	ABalpppappa	216	401	0	0		0	0	0	0	0
56	1	348	71	121	148	328	12.3	29	ABalapappa	203	0	0	0		0	0	0	0	0
57	1	65	417	-1	396	130	10.7	31	ABprapaaap	310	26	0	0		0	0	0	0	0
58	1	196	20	-1	148	361	13.4	30	ABalapaapp	243	-8	0	0		0	0	0	0	0
59	1	209	389	-1	369	353	11.6	26	Daapa	194	155	0	0		0	0	0	0	0
60	1	141	14	-1	213	152	13.1	32	ABpraapapa	545	0	0	0		0	0	0	0	0
61	1	344	190	-1	319	204	11.1	26	MSpaaappp	199	0	0	0		0	0	0	0	0
62	1	219	75	-1	562	234	8.5	31	Cpaapp	297	1348	0	0		0	0	0	0	0
63	1	221	347	-1	270	118	21.3	28	ABprpaaapa	-33	0	0	0		0	0	0	0	0
64	1	394	158	-1	213	159	20.0	29	ABpraaapaa	68	0	0	0		0	0	0	0	0
65	1	222	64	-1	235	117	17.5	29	ABpraaapap	222	0	0	0		0	0	0	0	0
66	1	225	359	-1	296	109	10.5	29	ABarpapppa	296	-796	0	0		0	0	0	0	0
67	1	59	428	-1	258	327	10.7	26	MSapappa	329	0	0	0		0	0	0	0	0
68	1	109	31	-1	305	164	12.6	26	MSppppap	353	0	0	0		0	0	0	0	0
69	1	133	111	-1	379	321	7.5	28	MSappppp	245	-756	0	0		0	0	0	0	0
70	1	26	103	-1	263	304	13.9	26	ABaraapapap	319	0	0	0		0	0	0	0	0
71	1	11	179	-1	374	227	20.1	29	MSpapapa	283	205	0	0		0	0	0	0	0
72	1	240	160	-1	263	359	12.1	26	ABalppppppa	254	98	0	0		0	0	0	0	0
73	1	167	272	-1	408	429	15.3	30	ABplappaaa	271	-434	0	0		0	0	0	0	0
74	1	287	445	-1	197	133	10.3	27	ABpraapaapp	374	0	0	0		0	0	0	0	0
75	1	311	170	-1	586	178	18.2	28	ABprapappa	270	86	0	0		0	0	0	0	0
76	1	369	230	-1	443	412	9.0	28	ABplappapa	279	37	0	0		0	0	0	0	0
77	1	100	262	-1	301	161	17.0	27	MSppppaa	267	-731	0	0		0	0	0	0	0
78	1	94	399	-1	294	354	18.0	28	MSapaapp	215	13	0	0		0	0	0	0	0
79	1	246	69	-1	601	289	14.5	31	Cpapaa	308	-20	0	0		0	0	0	0	0
80	1	95	218	-1	183	271	24.1	25	ABalpaaaapa	205	1330	0	0		0	0	0	0	0
81	1	10	302	-1	213	311	24.8	26	ABalpapaaap	220	847	0	0		0	0	0	0	0
82	1	195	73	-1	285	373	25.0	28	ABalpapappa	264	70	0	0		0	0	0	0	0
83	1	341	290	-1	576	337	10.2	35	Caapa	346	181	0	0		0	0	0	0	0
84	1	79	47	-1	347	336	11.6	26	Daaap	267	1096	0	0		0	0	0	0	0
85	1	198	168	-1	340	375	12.8	27	Daaaa	274	-138	0	0		0	0	0	0	0
86	1	325	191	-1	259	244	20.5	27	ABarapapaap	246	-420	0	0		0	0	0	0	0
87	1	313	4	-1	555	346	13.5	30	Capppa	72	0	0	0		0	0	0	0	0
88	1	194	39	-1	311	257	24.4	25	ABarapapapp	186	302	0	0		0	0	0	0	0
89	1	117	36	-1	329	338	15.1	27	MSappaaa	191	9	0	0		0	0	0	0	0
90	1	159	433	-1	528	219	19.8	30	Cppapp	294	-127	0	0		0	0	0	0	0
91	1	13	34	-1	222	360	19.2	25	ABplpaaaaap	200	-573	0	0		0	0	0	0	0
92	1	54	142	-1	184	355	12.2	25	ABalppppapp	189	0	0	0		0	0	0	0	0
93	1	183	205	-1	488	192	9.5	30	Dpppp	276	-4	0	0		0	0	0	0	0
94	1	84	304	443	201	377	21.8	29	ABalppaapp	206	-502	0	0		0	0	0	0	0
95	1	309	223	-1	432	201	21.7	30	ABprpapppa	310	355	0	0		0	0	0	0	0
96	1	340	89	-1	222	214	16.1	25	ABaraaapapp	144	0	0	0		0	0	0	0	0
97	1	186	282	-1	243	374	8.8	28	ABplaapappp	273	107	0	0		0	0	0	0	0
98	1	104	8	-1	181	160	9.3	28	ABalappppp	240	237	0	0		0	0	0	0	0
99	1	50	175	-1	288	214	10.3	25	MSpaaappa	10	0	0	0		0	0	0	0	0
100	1	245	40	-1	357	409	8.6	25	ABplapaapa	309	0	0	0		0	0	0	0	0
101	1	352	423	-1	246	252	18.0	23	ABarapaappa	228	184	0	0		0	0	0	0	0
102	1	379	182	-1	232	244	23.5	28	ABarapaaap	261	-25	0	0		0	0	0	0	0
103	1	207	287	-1	375	363	19.2	30	MSaapppa	268	499	0	0		0	0	0	0	0
104	1	353	333	-1	121	325	15.1	27	ABalapaaap	195	0	0	0		0	0	0	0	0
105	1	82	345	-1	252	310	19.6	33	ABalpapppa	126	0	0	0		0	0	0	0	0
106	1	258	425	-1	238	178	17.9	27	MSppapaa	-60	0	0	0		0	0	0	0	0
107	1	137	112	-1	306	374	14.2	28	MSapppaa	278	-729	0	0		0	0	0	0	0
108	1	231	278	-1	523	401	22.8	28	ABplpppaapp	277	-303	0	0		0	0	0	0	0
109	1	39	308	-1	474	126	17.4	29	ABprappaaa	-23	0	0	0		0	0	0	0	0
110	1	23	67	-1	120	232	12.0	26	ABalapppaaa	48	0	0	0		0	0	0	0	0
111	1	355	369	-1	305	108	21.2	26	ABprpapappa	199	429	0	0		0	0	0	0	0
112	1	38	385	-1	320	313	17.9	27	MSaapaaap	147	0	0	0		0	0	0	0	0
113	1	148	86	-1	196	192	26.0	26	ABarapppaap	231	761	0	0		0	0	0	0	0
114	1	260	56	-1	294	294	23.3	27	ABalpappapp	49	0	0	0		0	0	0	0	0
115	1	36	382	-1	293	228	24.6	30	ABarappaap	245	-520	0	0		0	0	0	0	0
116	1	170	285	-1	502	368	13.6	30	Cappap	286	-41	0	0		0	0	0	0	0
117	1	153	459	-1	323	177	15.0	24	Dpaaa	234	18	0	0		0	0	0	0	0
118	1	78	114	-1	364	365	6.4	28	ABarppaaap	281	-56	0	0		0	0	0	0	0
119	1	329	92	-1	304	100	15.4	26	ABpraappaa	239	-113	0	0		0	0	0	0	0
120	1	7	57	-1	146	269	15.7	24	ABalpaapaaa	219	-116	0	0		0	0	0	0	0
121	1	403	340	-1	398	242	15.3	27	Ealpa	177	-784	0	0		0	0	0	0	0
122	1	302	422	-1	289	203	5.5	33	ABarpaapa	304	-66	0	0		0	0	0	0	0
123	1	359	371	-1	490	302	13.2	32	Eplap	319	-99	0	0		0	0	0	0	0
124	1	274	424	-1	442	244	12.9	31	Epraa	312	-343	0	0		0	0	0	0	0
125	1	190	242	-1	214	271	9.7	29	MSaaapaaa	264	389	0	0		0	0	0	0	0
126	1	18	107	-1	143	299	9.6	31	ABalapapap	270	-6	0	0		0	0	0	0	0
127	1	389	332	-1	211	185	23.4	26	ABarappppap	184	0	0	0		0	0	0	0	0
128	1	53	82	-1	283	251	12.0	27	MSpaapaa	-28	0	0	0		0	0	0	0	0
129	1	73	274	-1	241	335	16.4	25	MSapapaa	254	47	0	0		0	0	0	0	0
130	1	70	318	-1	478	221	21.4	32	MSpapppp	317	-129	0	0		0	0	0	0	0
131	1	22	309	-1	280	283	9.1	24	MSaaaappa	218	-608	0	0		0	0	0	0	0
132	1	123	131	-1	167	214	24.6	34	ABaraaappp	337	0	0	0		0	0	0	0	0
133	1	215	442	-1	175	240	5.7	25	ABarpaaaaa	255	925	0	0		0	0	0	0	0
134	1	88	165	-1	183	338	24.2	30	ABalppapaa	211	-552	0	0		0	0	0	0	0
135	1	205	235	-1	448	296	14.6	33	Earpp	332	404	0	0		0	0	0	0	0
136	1	130	83	-1	383	426	21.4	28	ABplppapaap	201	-255	0	0		0	0	0	0	0
137	1	40	181	-1	105	251	14.5	29	ABalaaapal	165	0	0	0		0	0	0	0	0
138	1	56	381	-1	156	148	10.9	25	ABpraapaapa	63	0	0	0		0	0	0	0	0
139	1	146	259	-1	182	296	7.6	23	ABplaaaaapa	224	-674	0	0		0	0	0	0	0
140	1	106	108	-1	461	374	13.4	30	Capapa	272	171	0	0		0	0	0	0	0
141	1	87	62	-1	348	173	25.4	27	ABarappappa	261	-100	0	0		0	0	0	0	0
142	1	386	444	-1	397	103	14.1	24	ABprapaapa	208	-1412	0	0		0	0	0	0	0
143	1	431	342	-1	503	350	21.6	38	Capppp	320	56	0	0		0	0	0	0	0
144	1	144	374	-1	444	120	21.7	28	ABprppapaap	247	1078	0	0		0	0	0	0	0
145	1	301	364	-1	501	262	5.4	31	Cpaapa	309	1416	0	0		0	0	0	0	0
146	0	275	-1	-1	138	291	12.2	23		206	425	0	0		0	0	0	0	0
147	1	280	232	-1	188	162	5.6	29	ABarpapaaa	241	-237	0	0		0	0	0	0	0
148	1	336	37	-1	410	413	20.3	31	ABplppapap	283	138	0	0		0	0	0	0	0
149	1	97	161	-1	516	420	15.8	28	ABplapappa	267	-207	0	0		0	0	0	0	0
150	1	15	319	-1	564	371	21.1	30	ABplappppp	287	836	0	0		0	0	0	0	0
151	1	242	66	-1	291	256	8.4	27	MSpaaapa	269	-1155	0	0		0	0	0	0	0
152	1	164	312	-1	356	283	15.1	27	MSaapaapp	250	488	0	0		0	0	0	0	0
153	1	396	276	-1	523	182	15.8	31	Cppapa	317	928	0	0		0	0	0	0	0
154	1	143	16	-1	284	287	15.7	26	ABaraapappa	202	-176	0	0		0	0	0	0	0
155	1	397	6	-1	192	215	17.5	27	ABaraaapapa	264	176	0	0		0	0	0	0	0
156	1	251	320	-1	234	146	16.3	24	ABpraaappaa	211	-520	0	0		0	0	0	0	0
157	1	208	11	-1	398	430	10.6	28	ABplapaapp	155	0	0	0		0	0	0	0	0
158	1	444	447	-1	154	305	17.5	27	MSapaaaa	204	-50	0	0		0	0	0	0	0
159	1	406	7	-1	234	215	24.5	26	ABarappaaaa	204	147	0	0		0	0	0	0	0
160	1	76	206	-1	177	150	19.6	31	ABpraaaaaa	89	0	0	0		0	0	0	0	0
161	1	111	229	-1	180	303	24.9	25	ABalpapaaaa	38	0	0	0		0	0	0	0	0
162	1	33	207	396	147	286	23.3	25	ABalpaappa	206	976	0	0		0	0	0	0	0
163	1	43	3	-1	222	208	10.9	27	MSpaaaapa	260	-2	0	0		0	0	0	0	0
164	1	414	187	-1	161	175	17.4	26	ABalaapppa	336	0	0	0		0	0	0	0	0
165	1	451	334	-1	148	203	16.9	26	MSppaaaa	682	0	0	0		0	0	0	0	0
166	1	151	105	346	261	146	18.7	29	ABprpaapaa	189	-134	0	0		0	0	0	0	0
167	1	110	398	-1	110	196	13.4	28	ABalaaappl	266	484	0	0		0	0	0	0	0
168	1	136	354	-1	379	145	20.4	30	ABprppaaaap	210	488	0	0		0	0	0	0	0
169	1	204	379	-1	476	245	16.3	32	Ealpp	320	-156	0	0		0	0	0	0	0
170	1	267	174	-1	339	238	20.7	27	MSpapaaap	218	391	0	0		0	0	0	0	0
171	1	421	177	-1	560	380	15.5	30	ABplapappp	36	0	0	0		0	0	0	0	0
172	1	331	91	-1	322	354	6.8	30	ABplapaaaa	-155	0	0	0		0	0	0	0	0
173	1	64	407	-1	216	273	12.3	27	ABaraapaapp	265	682	0	0		0	0	0	0	0
174	0	163	-1	-1	269	190	19.9	23		187	-39	0	0		0	0	0	0	0
175	1	152	469	475	477	339	25.2	28	ABplppppap	287	652	0	0		0	0	0	0	0
176	1	268	43	-1	126	301	21.3	28	ABalpaapppa	223	591	0	0		0	0	0	0	0
177	1	273	349	-1	429	107	16.0	30	ABpraapppp	275	526	0	0		0	0	0	0	0
178	1	241	420	-1	506	271	17.2	32	Eprpp	321	757	0	0		0	0	0	0	0
179	1	417	54	-1	178	234	20.5	32	ABaraaaaap	119	0	0	0		0	0	0	0	0
180	1	12	335	-1	423	373	19.6	29	MSaapppp	59	0	0	0		0	0	0	0	0
181	1	66	307	-1	247	211	17.0	25	ABaraapppaa	147	0	0	0		0	0	0	0	0
182	1	298	244	-1	393	384	10.7	27	Dapap	228	50	0	0		0	0	0	0	0
183	1	345	156	-1	324	156	24.4	26	ABprpaaaapa	266	-178	0	0		0	0	0	0	0
184	1	295	388	-1	526	306	13.6	32	Eplpa	318	370	0	0		0	0	0	0	0
185	1	89	106	-1	229	275	24.8	26	ABalpapaapa	-119	0	0	0		0	0	0	0	0
186	1	47	411	-1	238	179	20.8	25	ABprpapaaaa	533	0	0	0		0	0	0	0	0
187	1	364	221	-1	503	121	18.9	29	ABprappaap	283	339	0	0		0	0	0	0	0
188	1	392	48	-1	345	169	6.0	24	ABarpppaaa	118	0	0	0		0	0	0	0	0
189	1	160	400	-1	259	217	13.3	26	ABaraappapp	162	0	0	0		0	0	0	0	0
190	1	223	143	-1	552	348	24.5	32	ABplpppppp	225	195	0	0		0	0	0	0	0
191	1	226	366	-1	191	391	11.3	26	ABalpppappp	267	-346	0	0		0	0	0	0	0
192	1	230	128	-1	427	180	17.4	27	MSpppaap	245	255	0	0		0	0	0	0	0
193	1	305	201	-1	156	190	6.7	32	ABpraapaaa	206	560	0	0		0	0	0	0	0
194	1	411	288	-1	239	178	23.3	28	ABarapppppa	271	75	0	0		0	0	0	0	0
195	1	250	384	-1	324	225	5.5	29	ABarpaappa	259	181	0	0		0	0	0	0	0
196	1	129	341	-1	202	182	13.6	27	MSppaaap	195	-602	0	0		0	0	0	0	0
197	1	155	487	-1	457	259	24.8	27	ABprpappppp	176	47	0	0		0	0	0	0	0
198	1	166	266	-1	257	265	8.1	25	MSaaaapap	244	77	0	0		0	0	0	0	0
199	1	168	432	-1	424	344	12.0	28	Daapp	210	167	0	0		0	0	0	0	0
200	1	6	427	-1	520	199	24.8	26	ABprpppaaap	248	-194	0	0		0	0	0	0	0
201	1	180	28	-1	262	285	10.9	26	MSaaapapa	249	475	0	0		0	0	0	0	0
202	1	337	140	-1	197	252	13.6	23	ABaraapaapa	126	0	0	0		0	0	0	0	0
203	1	108	300	-1	292	320	17.6	25	MSaapaaaa	-70	0	0	0		0	0	0	0	0
204	1	135	146	-1	383	355	16.0	30	MSappaap	268	283	0	0		0	0	0	0	0
205	1	232	186	-1	267	169	9.7	29	MSppappp	39	0	0	0		0	0	0	0	0
206	1	308	120	-1	220	226	19.4	28	ABarapaapa	258	0	0	0		0	0	0	0	0
207	1	8	311	-1	369	268	18.0	25	MSaapapa	229	-43	0	0		0	0	0	0	0
208	1	388	127	-1	553	282	25.2	25	ABprppppppa	226	33	0	0		0	0	0	0	0
209	0	77	-1	-1	219	327	19.4	24		174	473	0	0		0	0	0	0	0
210	1	450	63	-1	560	318	24.7	26	ABprppppppp	189	-610	0	0		0	0	0	0	0
211	1	139	84	-1	259	416	13.6	25	ABplaappaa	115	0	0	0		0	0	0	0	0
212	1	147	102	-1	245	127	11.2	27	ABpraapappp	211	0	0	0		0	0	0	0	0
213	1	72	222	-1	218	397	19.1	29	ABplpaaapa	64	0	0	0		0	0	0	0	0
214	1	254	99	-1	167	135	15.2	24	ABalaappppp	228	992	0	0		0	0	0	0	0
215	1	24	109	-1	218	363	11.6	31	ABplaapapa	299	0	0	0		0	0	0	0	0
216	1	437	29	-1	499	174	23.6	32	ABprppappp	319	-115	0	0		0	0	0	0	0
217	1	128	85	-1	366	106	14.4	30	ABpraapppa	279	0	0	0		0	0	0	0	0
218	1	52	195	-1	103	271	19.3	28	ABalaaaarl	291	0	0	0		0	0	0	0	0
219	1	145	35	-1	529	154	20.5	30	ABprappapp	302	-629	0	0		0	0	0	0	0
220	1	156	19	-1	263	252	25.1	28	ABalpapaapp	280	206	0	0		0	0	0	0	0
221	1	218	141	-1	459	153	8.3	27	ABarpppapp	251	921	0	0		0	0	0	0	0
222	1	157	256	-1	241	328	23.8	25	ABalpapapaa	247	-446	0	0		0	0	0	0	0
223	1	17	248	-1	212	270	20.3	24	ABalpappaaa	123	0	0	0		0	0	0	0	0
224	1	81	313	-1	529	373	20.4	27	ABplapppap	277	-76	0	0		0	0	0	0	0
225	1	271	370	-1	249	210	8.5	29	MSpaaaaa	53	0	0	0		0	0	0	0	0
226	1	278	145	-1	382	386	22.1	28	ABplppappa	283	-352	0	0		0	0	0	0	0
227	1	290	275	-1	426	167	13.0	28	Dpapp	276	671	0	0		0	0	0	0	0
228	1	177	391	-1	305	278	12.5	25	MSaaapapp	-230	0	0	0		0	0	0	0	0
229	1	443	123	-1	243	384	23.5	29	ABalppapppp	252	-78	0	0		0	0	0	0	0
230	1	272	403	-1	363	282	11.5	28	Earaa	288	1169	0	0		0	0	0	0	0
231	1	75	25	-1	130	192	21.3	29	ABalaapaap	300	0	0	0		0	0	0	0	0
232	1	381	291	-1	491	376	24.4	28	ABplpppaapa	267	781	0	0		0	0	0	0	0
233	1	235	81	-1	244	106	14.0	28	ABpraaapppa	249	0	0	0		0	0	0	0	0
234	1	113	240	-1	559	291	21.5	30	Cppppp	306	972	0	0		0	0	0	0	0
235	1	401	163	-1	446	397	21.9	33	ABplppappp	298	920	0	0		0	0	0	0	0
236	1	312	328	-1	362	255	21.6	25	MSpapappa	208	360	0	0		0	0	0	0	0
237	1	154	194	-1	254	151	6.4	26	ABarpappaa	251	641	0	0		0	0	0	0	0
238	1	174	203	-1	246	130	8.2	30	ABarpappap	-146	0	0	0		0	0	0	0	0
239	1	101	375	-1	164	237	23.3	31	ABaraaappa	231	-66	0	0		0	0	0	0	0
240	1	265	93	-1	333	273	22.5	29	ABarapapppp	280	1804	0	0		0	0	0	0	0
241	1	420	193	-1	209	367	7.0	26	ABplaapaapp	137	0	0	0		0	0	0	0	0
242	1	71	289	-1	193	318	12.1	28	MSapaaap	225	1243	0	0		0	0	0	0	0
243	1	138	286	-1	366	425	13.0	30	ABplaapppp	56	0	0	0		0	0	0	0	0
244	1	48	263	-1	153	246	7.4	24	ABalapppaap	216	33	0	0		0	0	0	0	0
245	1	27	166	-1	318	124	8.1	30	ABarpapppp	280	428	0	0		0	0	0	0	0
246	1	237	451	-1	266	407	17.1	26	ABplpaapppp	234	-1134	0	0		0	0	0	0	0
247	1	120	59	-1	354	131	23.8	28	ABprpaaaapp	237	148	0	0		0	0	0	0	0
248	1	57	72	-1	386	317	22.1	27	MSaappap	276	365	0	0		0	0	0	0	0
249	1	247	176	-1	240	282	21.4	26	ABalpappaap	185	0	0	0		0	0	0	0	0
250	1	35	148	-1	269	243	16.3	26	ABaraapppap	177	0	0	0		0	0	0	0	0
251	1	409	273	-1	239	297	8.3	24	MSaaapaap	79	0	0	0		0	0	0	0	0
252	1	189	348	-1	274	314	8.3	26	MSapappp	-6	0	0	0		0	0	0	0	0
253	1	296	257	-1	597	347	19.1	30	Caappv	308	1106	0	0		0	0	0	0	0
254	1	227	136	-1	271	353	21.8	27	ABplpapaaa	266	303	0	0		0	0	0	0	0
255	1	333	90	-1	215	118	20.8	31	ABpraaaapa	305	301	0	0		0	0	0	0	0
256	1	63	65	-1	167	284	14.7	26	ABalpaapaap	199	0	0	0		0	0	0	0	0
257	1	317	227	-1	370	288	21.9	25	MSaappaa	-174	0	0	0		0	0	0	0	0
258	1	107	267	-1	182	388	18.1	25	ABalpppapav	233	-468	0	0		0	0	0	0	0
259	1	239	183	-1	335	321	5.0	25	ABarppaaaa	242	148	0	0		0	0	0	0	0
260	1	213	100	-1	349	105	18.5	30	ABpraappap	-112	0	0	0		0	0	0	0	0
261	0	342	-1	-1	338	305	24.3	29		96	0	0	0		0	0	0	0	0
262	1	391	344	-1	211	344	25.8	24	ABalppapapa	137	0	0	0		0	0	0	0	0
263	1	299	409	-1	560	154	18.2	28	ABprapapap	248	119	0	0		0	0	0	0	0
264	1	238	198	-1	349	185	17.0	29	MSpppaaa	282	-283	0	0		0	0	0	0	0
265	1	405	415	-1	484	428	17.8	30	ABplapapap	-95	0	0	0		0	0	0	0	0
266	1	252	327	-1	305	296	20.5	31	ABalpappppp	292	671	0	0		0	0	0	0	0
267	1	45	268	-1	230	346	9.4	24	ABplaapappa	40	0	0	0		0	0	0	0	0
268	1	44	155	-1	285	213	14.4	27	MSpaapapa	198	-140	0	0		0	0	0	0	0
269	1	375	392	-1	399	168	22.1	31	ABprppaapa	316	1497	0	0		0	0	0	0	0
270	1	67	365	-1	437	163	19.6	33	MSpapppa	122	0	0	0		0	0	0	0	0
271	1	442	477	-1	343	191	20.4	27	MSppaapp	211	889	0	0		0	0	0	0	0
272	1	286	446	-1	395	375	24.7	34	ABplppaapp	336	-24	0	0		0	0	0	0	0
273	1	243	180	-1	188	292	19.6	24	ABalpaaapaa	200	766	0	0		0	0	0	0	0
274	1	93	68	-1	138	244	18.4	27	ABaraaaapa	164	0	0	0		0	0	0	0	0
275	1	358	252	-1	266	297	4.6	28	ABplaaaapa	274	-540	0	0		0	0	0	0	0
276	1	184	231	-1	422	385	14.1	30	Capaaa	294	-936	0	0		0	0	0	0	0
277	1	193	162	250	143	344	21.6	32	ABalppaaap	229	390	0	0		0	0	0	0	0
278	1	322	15	-1	283	378	5.8	27	ABplaaappa	256	-153	0	0		0	0	0	0	0
279	0	363	-1	-1	140	164	19.4	24		-221	0	0	0		0	0	0	0	0
280	1	140	132	164	202	119	14.8	31	ABpraaaapp	193	0	0	0		0	0	0	0	0
281	1	446	115	-1	538	245	25.1	26	ABprpppapaa	234	1211	0	0		0	0	0	0	0
282	1	351	343	380	217	176	7.4	29	ABarpapaap	206	1162	0	0		0	0	0	0	0
283	1	236	234	-1	232	221	13.6	27	ABaraappapa	246	-455	0	0		0	0	0	0	0
284	1	171	129	-1	393	139	15.5	27	Dppaa	289	0	0	0		0	0	0	0	0
285	1	14	196	-1	314	230	20.5	25	MSpapaaaa	200	-86	0	0		0	0	0	0	0
286	1	410	394	-1	543	327	7.2	30	Caaapp	306	-62	0	0		0	0	0	0	0
287	1	132	189	-1	263	179	25.5	30	ABarapppapp	233	323	0	0		0	0	0	0	0
288	1	432	410	-1	403	278	10.5	32	Earap	320	2053	0	0		0	0	0	0	0
289	1	127	284	-1	333	228	14.8	26	MSpaapapp	105	0	0	0		0	0	0	0	0
290	1	408	101	-1	426	180	9.4	31	Dpppa	285	0	0	0		0	0	0	0	0
291	1	114	51	-1	376	131	8.0	27	ABarpppaap	272	181	0	0		0	0	0	0	0
292	1	244	236	-1	478	228	25.2	25	ABprppppaaa	229	12	0	0		0	0	0	0	0
293	1	383	358	-1	141	143	17.7	29	ABalaappap	245	-233	0	0		0	0	0	0	0
294	1	281	306	-1	475	142	22.5	29	ABprppapap	290	-237	0	0		0	0	0	0	0
295	1	251	9	-1	258	149	13.2	24	ABpraaappap	231	-319	0	0		0	0	0	0	0
296	1	19	149	-1	290	425	15.8	30	ABplaappap	56	0	0	0		0	0	0	0	0
297	1	149	110	-1	588	330	22.3	30	Cpappv	295	220	0	0		0	0	0	0	0
298	1	103	233	-1	208	308	15.3	27	ABalpaapapp	-83	0	0	0		0	0	0	0	0
299	1	316	325	-1	605	212	21.2	27	ABprappppa	252	-372	0	0		0	0	0	0	0
300	1	169	116	-1	195	406	15.5	24	ABalpppapad	298	0	0	0		0	0	0	0	0
301	1	161	326	-1	184	198	8.1	24	ABalappppap	179	-556	0	0		0	0	0	0	0
302	1	192	134	-1	438	436	13.6	28	ABplappaap	216	0	0	0		0	0	0	0	0
303	1	249	23	-1	303	386	11.1	24	ABplpaappap	191	823	0	0		0	0	0	0	0
304	1	90	418	-1	569	207	20.6	27	ABprapppaa	274	977	0	0		0	0	0	0	0
305	1	264	310	-1	599	225	17.2	30	ABprapappp	296	552	0	0		0	0	0	0	0
306	1	304	50	434	169	242	14.6	31	ABaraapaaa	211	0	0	0		0	0	0	0	0
307	1	338	367	-1	332	121	13.0	25	ABprpaappap	232	-31	0	0		0	0	0	0	0
308	1	122	261	-1	305	294	14.6	28	ABaraapappp	464	0	0	0		0	0	0	0	0
309	1	418	339	-1	353	157	11.6	27	Dpaap	231	-789	0	0		0	0	0	0	0
310	1	447	431	-1	446	371	23.7	27	ABplpppaaa	280	220	0	0		0	0	0	0	0
311	1	102	292	-1	454	151	13.5	29	Dppap	264	-635	0	0		0	0	0	0	0
312	1	282	113	-1	382	165	13.2	27	Dpapa	263	0	0	0		0	0	0	0	0
313	1	395	80	-1	183	250	9.7	26	MSaaaaapa	-62	0	0	0		0	0	0	0	0
314	1	361	390	-1	267	233	5.9	24	ABarpaaapp	-128	0	0	0		0	0	0	0	0
315	1	419	429	-1	205	218	5.2	25	ABarpaaaap	218	120	0	0		0	0	0	0	0
316	1	376	185	-1	209	266	16.4	27	ABalpaapapa	279	388	0	0		0	0	0	0	0
317	1	255	386	-1	241	370	13.9	25	ABalpppppap	215	1028	0	0		0	0	0	0	0
318	1	424	301	-1	531	270	6.4	31	Caaapa	317	1377	0	0		0	0	0	0	0
319	1	400	226	-1	261	177	14.3	29	MSppappa	189	6	0	0		0	0	0	0	0
320	1	390	436	-1	176	351	6.7	25	ABalapapppp	189	73	0	0		0	0	0	0	0
321	1	83	450	-1	287	139	14.8	23	ABprpaappaa	183	919	0	0		0	0	0	0	0
322	1	413	413	-1	543	205	25.4	28	ABprpppaapa	205	1060	0	0		0	0	0	0	0
323	1	58	152	-1	270	333	25.0	27	ABalpapapap	158	0	0	0		0	0	0	0	0
324	1	49	336	-1	416	330	7.8	29	Dappa	259	276	0	0		0	0	0	0	0
325	1	1	42	-1	538	158	10.4	28	ABarpppppa	-380	0	0	0		0	0	0	0	0
326	1	182	139	-1	569	162	13.5	29	ABprapapaa	-17	0	0	0		0	0	0	0	0
327	1	162	373	-1	126	171	15.9	27	ABalaaappr	-101	0	0	0		0	0	0	0	0
328	1	371	281	-1	165	182	21.1	26	ABarappppaa	128	0	0	0		0	0	0	0	0
329	1	425	406	-1	152	277	6.7	25	ABplaapaaaa	0	0	0	0		0	0	0	0	0
330	1	427	171	-1	276	382	9.4	30	ABalppppppp	29	0	0	0		0	0	0	0	0
331	1	279	199	-1	441	341	21.5	29	MSpappaa	-34	0	0	0		0	0	0	0	0
332	1	191	297	-1	329	282	15.0	29	MSaapaapa	160	0	0	0		0	0	0	0	0
333	1	455	265	-1	503	351	24.5	26	ABplpppapaa	764	0	0	0		0	0	0	0	0
334	1	385	224	-1	224	237	6.4	26	MSaaaapaa	334	0	0	0		0	0	0	0	0
335	1	321	383	-1	405	195	25.2	33	ABprpappap	315	323	0	0		0	0	0	0	0
336	1	294	271	-1	480	126	9.8	29	ABarppppap	239	0	0	0		0	0	0	0	0
337	1	206	172	-1	187	367	14.9	24	ABalppppaad	229	0	0	0		0	0	0	0	0
338	1	175	416	-1	289	128	23.7	25	ABprpaaappa	182	335	0	0		0	0	0	0	0
339	1	119	330	-1	190	215	6.8	24	ABalapppapp	67	0	0	0		0	0	0	0	0
340	1	314	279	-1	212	247	7.7	28	MSaaaaapp	282	241	0	0		0	0	0	0	0
341	1	37	239	-1	326	390	23.6	29	ABalpapappp	125	0	0	0		0	0	0	0	0
342	1	382	53	-1	152	382	15.5	27	ABalpppaap	53	0	0	0		0	0	0	0	0
343	1	34	352	-1	491	274	21.4	31	ABprpppppa	315	-300	0	0		0	0	0	0	0
344	0	346	-1	-1	317	362	16.2	23		173	856	0	0		0	0	0	0	0
345	1	356	393	-1	608	286	18.7	32	Cpappd	328	1336	0	0		0	0	0	0	0
346	1	99	329	-1	463	318	6.6	30	Dappp	294	1835	0	0		0	0	0	0	0
347	1	125	468	473	417	302	25.4	31	ABplpapppa	253	-766	0	0		0	0	0	0	0
348	1	378	202	-1	522	298	17.9	30	Eplpp	237	-277	0	0		0	0	0	0	0
349	1	60	295	-1	309	246	17.3	29	ABaraapppp	121	0	0	0		0	0	0	0	0
350	1	423	12	-1	492	364	17.6	31	Capapp	41	0	0	0		0	0	0	0	0
351	1	430	360	-1	152	314	24.1	26	ABalpaapppp	266	-640	0	0		0	0	0	0	0
352	1	454	45	-1	284	212	17.7	25	ABarapaappp	494	0	0	0		0	0	0	0	0
353	1	61	98	-1	343	144	8.7	29	ABprapaaaa	144	0	0	0		0	0	0	0	0
354	1	51	211	-1	429	385	6.5	33	ABarppapa	326	403	0	0		0	0	0	0	0
355	1	435	151	-1	274	381	21.5	26	ABplpapaapa	174	763	0	0		0	0	0	0	0
356	1	229	264	-1	532	378	17.1	28	ABplapppaa	245	996	0	0		0	0	0	0	0
357	1	367	258	-1	265	304	17.1	26	ABalpaaappp	161	0	0	0		0	0	0	0	0
358	1	368	192	-1	562	221	14.5	30	Cpppap	256	-419	0	0		0	0	0	0	0
359	1	263	184	-1	350	432	19.4	30	ABplppapaaa	269	0	0	0		0	0	0	0	0
360	1	324	122	-1	366	181	8.5	27	MSpppppp	269	253	0	0		0	0	0	0	0
361	1	393	305	-1	597	258	22.7	30	ABprappppp	304	665	0	0		0	0	0	0	0
362	1	407	441	-1	372	225	11.6	29	Ealaa	270	937	0	0		0	0	0	0	0
363	1	41	1	-1	340	372	9.6	30	ABplapaaap	143	0	0	0		0	0	0	0	0
364	1	176	200	-1	345	381	20.7	28	ABplppaapa	8	0	0	0		0	0	0	0	0
365	1	292	61	-1	296	141	20.5	29	ABprpapapa	214	-101	0	0		0	0	0	0	0
366	1	9	167	-1	302	337	11.1	25	MSapppap	-5	0	0	0		0	0	0	0	0
367	1	188	225	-1	293	402	22.9	27	ABplpaaaapa	108	0	0	0		0	0	0	0	0
368	1	377	243	-1	301	124	17.5	23	ABprpaapppa	135	0	0	0		0	0	0	0	0
369	1	402	378	-1	342	193	23.2	29	ABprpappaaa	249	1146	0	0		0	0	0	0	0
370	1	55	27	-1	257	226	9.9	26	MSpaaaapp	229	1060	0	0		0	0	0	0	0
371	1	434	458	-1	231	255	20.5	23	ABarapapaaa	204	431	0	0		0	0	0	0	0
372	1	384	213	-1	516	260	12.9	34	Eprpa	333	-10	0	0		0	0	0	0	0
373	1	228	97	-1	398	161	24.4	31	ABarappappp	-200	0	0	0		0	0	0	0	0
374	0	291	-1	-1	312	244	11.9	23		-48	0	0	0		0	0	0	0	0
375	1	266	376	-1	465	106	14.4	29	ABprapaapp	270	-187	0	0		0	0	0	0	0
376	1	426	117	-1	173	363	10.2	27	ABalppppapa	265	681	0	0		0	0	0	0	0
377	1	387	323	-1	200	301	4.4	32	ABplaaaaaa	299	836	0	0		0	0	0	0	0
378	1	257	228	-1	229	291	17.8	22	ABalpaaappa	-176	0	0	0		0	0	0	0	0
379	1	3	294	-1	154	375	19.1	28	ABalpppaaa	277	1331	0	0		0	0	0	0	0
380	1	349	270	-1	484	181	19.4	30	Cppaap	284	608	0	0		0	0	0	0	0
381	1	5	293	-1	133	183	8.8	25	ABalappappp	-61	0	0	0		0	0	0	0	0
382	1	131	357	-1	492	281	24.1	29	ABprppppapp	234	1131	0	0		0	0	0	0	0
383	1	328	197	-1	523	131	14.6	29	ABprappapa	279	-4	0	0		0	0	0	0	0
384	1	370	402	-1	382	168	18.5	30	MSpppapp	342	0	0	0		0	0	0	0	0
385	1	372	314	-1	195	229	23.4	25	ABarapaaaaa	172	-788	0	0		0	0	0	0	0
386	1	448	60	-1	392	126	24.7	29	ABprpapaapp	196	-24	0	0		0	0	0	0	0
387	1	25	377	-1	216	150	23.1	23	ABprpaaaaaa	220	115	0	0		0	0	0	0	0
388	1	134	95	-1	323	401	17.9	25	ABplppaaaap	195	0	0	0		0	0	0	0	0
389	1	178	455	-1	214	286	23.6	22	ABalpaaaapp	201	0	0	0		0	0	0	0	0
390	0	323	-1	-1	130	262	13.1	23		185	293	0	0		0	0	0	0	0
391	1	390	465	-1	153	329	9.6	26	ABalapapppa	229	-870	0	0		0	0	0	0	0
392	1	283	368	-1	190	267	5.7	26	ABarpaaapa	48	0	0	0		0	0	0	0	0
393	1	211	277	-1	402	109	21.4	28	ABprppapaaa	288	-647	0	0		0	0	0	0	0
394	1	360	10	-1	460	278	10.1	32	Eplaa	320	1224	0	0		0	0	0	0	0
395	1	289	119	-1	342	142	20.7	26	ABprpapappp	265	147	0	0		0	0	0	0	0
396	1	20	17	-1	597	196	14.7	30	ABarpppppp	372	0	0	0		0	0	0	0	0
397	1	199	88	-1	521	187	12.5	31	Cpppaa	302	-11	0	0		0	0	0	0	0
398	1	220	426	-1	269	381	13.6	23	ABplpaappaa	193	-14	0	0		0	0	0	0	0
399	1	69	350	-1	137	268	9.7	29	ABalappaap	269	-289	0	0		0	0	0	0	0
400	1	436	296	-1	220	309	6.3	29	ABplaaaaapp	262	378	0	0		0	0	0	0	0
401	1	320	408	-1	174	270	21.3	24	ABalpaaaaaa	-181	0	0	0		0	0	0	0	0
402	1	216	169	-1	351	146	18.5	25	ABprppaaaaa	235	40	0	0		0	0	0	0	0
403	1	173	363	-1	363	388	15.7	27	Dapaa	271	-483	0	0		0	0	0	0	0
404	1	98	303	-1	425	349	5.0	27	ABarppaapp	267	-892	0	0		0	0	0	0	0
405	1	399	144	-1	180	319	5.9	23	ABplaapaaap	380	0	0	0		0	0	0	0	0
406	1	428	78	-1	250	379	6.2	30	ABplaaapap	812	0	0	0		0	0	0	0	0
407	1	343	456	-1	207	345	16.9	22	ABplpaapaaa	168	0	0	0		0	0	0	0	0
408	1	124	46	-1	283	213	20.0	30	ABarapappa	255	788	0	0		0	0	0	0	0
409	1	243	435	-1	210	303	18.1	25	ABalpaaapap	199	766	0	0		0	0	0	0	0
410	1	303	130	-1	277	166	22.0	23	ABprpapaaap	236	-201	0	0		0	0	0	0	0
411	1	380	269	-1	120	224	9.2	24	ABalappappa	197	603	0	0		0	0	0	0	0
412	1	319	283	-1	583	267	10.6	31	Cpapap	300	115	0	0		0	0	0	0	0
413	1	214	216	-1	267	414	19.9	26	ABplpaaappp	262	891	0	0		0	0	0	0	0
414	1	354	467	-1	302	361	22.8	26	ABplpapapaa	182	504	0	0		0	0	0	0	0
415	1	86	405	-1	487	316	21.3	31	ABplpppppa	311	584	0	0		0	0	0	0	0
416	1	91	254	-1	296	383	18.0	24	ABplppaaaaa	254	0	0	0		0	0	0	0	0
417	1	277	437	-1	224	404	12.9	26	ABplpaapapa	216	-378	0	0		0	0	0	0	0
418	1	288	13	-1	119	234	21.2	30	ABalaaaarr	-139	0	0	0		0	0	0	0	0
419	1	224	58	-1	457	365	18.4	31	Capaap	314	676	0	0		0	0	0	0	0
420	1	16	135	-1	224	158	10.9	25	ABpraapappa	-70	0	0	0		0	0	0	0	0
421	1	253	440	-1	301	183	19.4	25	MSppapap	8	0	0	0		0	0	0	0	0
422	1	118	238	-1	321	420	13.5	30	ABplaapppa	147	0	0	0		0	0	0	0	0
423	1	326	419	-1	287	114	13.2	29	ABpraaapppp	288	0	0	0		0	0	0	0	0
424	1	412	356	-1	242	191	4.7	28	ABarpapapa	155	0	0	0		0	0	0	0	0
425	1	284	316	-1	350	252	5.5	30	ABarpaappp	277	1115	0	0		0	0	0	0	0
426	1	2	32	-1	166	231	18.1	32	ABaraaapaa	290	213	0	0		0	0	0	0	0
427	1	261	351	-1	464	424	15.2	29	ABplappapp	274	165	0	0		0	0	0	0	0
428	1	415	421	-1	288	160	25.8	28	ABarappapaa	262	359	0	0		0	0	0	0	0
429	1	197	353	-1	596	345	15.0	32	Caappd	311	21	0	0		0	0	0	0	0
430	1	62	438	-1	412	212	5.5	32	Cpaaaa	293	603	0	0		0	0	0	0	0
431	1	112	41	-1	166	162	14.3	24	ABalaappppa	117	0	0	0		0	0	0	0	0
432	1	306	147	-1	169	328	20.3	29	ABalppappa	-70	0	0	0		0	0	0	0	0
433	1	80	337	-1	302	348	5.2	25	ABplaaappp	94	0	0	0		0	0	0	0	0
434	1	330	355	-1	229	352	21.8	24	ABalppapppa	225	182	0	0		0	0	0	0	0
435	1	365	452	-1	158	190	10.9	25	ABalappppaa	215	1394	0	0		0	0	0	0	0
436	1	185	173	-1	247	278	14.6	26	ABaraapapaa	232	1064	0	0		0	0	0	0	0
437	1	277	462	-1	236	408	16.7	26	ABplpaapapp	412	0	0	0		0	0	0	0	0
438	1	438	299	-1	572	258	19.2	31	Cppppa	274	195	0	0		0	0	0	0	0
439	1	416	439	-1	518	319	24.6	29	ABplpppapap	111	0	0	0		0	0	0	0	0
440	1	327	138	-1	537	400	11.8	28	ABarppappp	265	-379	0	0		0	0	0	0	0
441	1	404	96	-1	295	157	5.5	29	ABarpapapp	239	237	0	0		0	0	0	0	0
442	1	357	251	-1	288	238	21.4	29	ABarapapppa	223	154	0	0		0	0	0	0	0
443	1	374	457	-1	569	242	25.0	23	ABprpppaapp	54	0	0	0		0	0	0	0	0
444	1	406	150	-1	272	213	24.1	27	ABarappaaap	-128	0	0	0		0	0	0	0	0
445	1	187	18	-1	220	381	16.1	24	ABplpaapaap	-189	0	0	0		0	0	0	0	0
446	1	297	49	-1	317	390	20.5	23	ABplpapaapp	147	0	0	0		0	0	0	0	0
447	1	126	241	-1	239	358	24.7	24	ABalppapapp	53	0	0	0		0	0	0	0	0
448	0	210	-1	-1	189	205	15.0	22		43	0	0	0		0	0	0	0	0
449	1	4	404	-1	351	159	22.8	25	ABprpapaapa	247	0	0	0		0	0	0	0	0
450	1	201	33	-1	198	292	22.0	22	ABalpaaaaap	73	0	0	0		0	0	0	0	0
451	0	318	-1	-1	146	277	22.1	26		311	0	0	0		0	0	0	0	0
452	1	307	453	-1	242	393	21.6	28	ABplpaaappa	440	0	0	0		0	0	0	0	0
453	1	445	331	-1	277	290	20.4	22	ABalpappppa	216	0	0	0		0	0	0	0	0
454	1	362	401	-1	309	186	25.1	27	ABarappapap	220	0	0	0		0	0	0	0	0
455	1	458	460	-1	459	304	25.4	31	ABplpapppp	387	0	0	0		0	0	0	0	0
456	1	181	220	-1	266	107	16.4	24	ABprpaapapa	132	0	0	0		0	0	0	0	0
457	1	310	414	-1	387	329	25.5	27	ABplpapappp	227	0	0	0		0	0	0	0	0
458	1	158	133	-1	381	324	4.6	33	ABarppaapa	186	0	0	0		0	0	0	0	0
459	1	269	466	-1	110	195	16.3	24	ABalaaaparr	229	27	0	0		0	0	0	0	0
460	1	439	463	-1	338	368	17.1	25	MSappapp	137	729	0	0		0	0	0	0	0
461	1	452	387	-1	395	290	14.3	31	Earpa	306	1102	0	0		0	0	0	0	0
462	0	379	-1	-1	220	245	21.8	22		164	0	0	0		0	0	0	0	0
463	1	457	472	-1	475	208	24.0	25	ABprpppaaaa	0	0	0	0		0	0	0	0	0
464	1	459	474	-1	354	351	22.0	25	ABplpapapap	272	127	0	0		0	0	0	0	0
465	1	398	157	-1	237	397	18.0	25	ABplpaapppa	175	416	0	0		0	0	0	0	0
466	1	372	471	-1	222	245	22.0	25	ABarapaaaap	0	0	0	0		0	0	0	0	0
467	1	460	476	-1	276	246	23.0	24	ABarapapapa	213	489	0	0		0	0	0	0	0
468	1	461	449	-1	279	184	24.0	27	ABarapppppp	232	440	0	0		0	0	0	0	0
469	1	244	478	-1	490	263	25.0	24	ABprppppaap	0	0	0	0		0	0	0	0	0
470	0	462	-1	-1	525	232	22.0	26		0	0	0	0		0	0	0	0	0
471	1	464	480	-1	444	342	24.0	22	ABplppppaap	0	0	0	0		0	0	0	0	0
472	1	463	481	-1	415	349	25.0	22	ABplppppaaa	286	170	0	0		0	0	0	0	0
473	1	465	482	-1	284	296	25.0	25	ABplpappaaa	238	-183	0	0		0	0	0	0	0
474	1	466	483	-1	324	332	24.0	27	ABplpappaap	-110	0	0	0		0	0	0	0	0
475	1	467	485	-1	520	281	23.5	27	ABprpppapap	0	0	0	0		0	0	0	0	0
476	0	-1	-1	-1	343	269	25.0	28		210	-1271	0	0		0	0	0	0	0
477	1	155	470	-1	443	225	25.0	24	ABprpappppa	0	0	0	0		0	0	0	0	0
