# Supplementary material for: The AP-2 Transcription Factor APTF-2 Is Required for Neuroblast and Epidermal Morphogenesis in Caenorhabditis elegans Embryogenesis
Source: PLoS Genet. 2016 May 13;12(5):e1006048. doi: 10.1371/journal.pgen.1006048 (PMC4866721; doi:10.1371/journal.pgen.1006048)
Supplement: S5 Text — (ZIP) [file pgen.1006048.s033.zip › nuclei/t171-nuclei]

1	1	363	183	-1	337	374	9.6	29	ABplapaaap	53	0	0	0		0	0	0	0	0
2	1	7	211	-1	313	183	9.5	27	MSpppppa	266	-40	0	0		0	0	0	0	0
3	1	163	208	-1	226	206	10.4	28	MSpaaaapa	253	0	0	0		0	0	0	0	0
4	1	87	104	-1	554	350	13.3	32	Capppa	261	76	0	0		0	0	0	0	0
5	1	31	180	-1	483	356	8.6	30	Cappaa	291	1292	0	0		0	0	0	0	0
6	1	155	200	-1	197	221	17.3	28	ABaraaapapa	162	0	0	0		0	0	0	0	0
7	1	159	269	-1	232	224	24.9	25	ABarappaaaa	173	1086	0	0		0	0	0	0	0
8	1	98	128	-1	182	162	9.5	28	ABalappppp	71	0	0	0		0	0	0	0	0
9	1	295	412	-1	261	151	13.1	24	ABpraaappap	232	-743	0	0		0	0	0	0	0
10	1	394	322	-1	461	280	10.2	32	Eplaa	321	80	0	0		0	0	0	0	0
11	1	157	149	-1	395	429	10.6	28	ABplapaapp	279	-437	0	0		0	0	0	0	0
12	1	350	427	-1	492	368	17.4	32	Capapp	299	-608	0	0		0	0	0	0	0
13	1	418	153	-1	121	230	20.8	28	ABalaaaarr	278	205	0	0		0	0	0	0	0
14	1	60	437	-1	214	153	13.1	32	ABpraapapa	-186	0	0	0		0	0	0	0	0
15	1	278	203	-1	283	385	6.4	27	ABplaaappa	241	-790	0	0		0	0	0	0	0
16	1	154	290	-1	283	290	15.5	26	ABaraapappa	150	0	0	0		0	0	0	0	0
17	1	396	320	-1	595	193	14.7	30	ABarpppppp	268	-434	0	0		0	0	0	0	0
18	1	445	351	-1	219	386	16.1	24	ABplpaapaap	200	1032	0	0		0	0	0	0	0
19	1	220	53	-1	265	256	25.2	29	ABalpapaapp	244	196	0	0		0	0	0	0	0
20	1	58	72	-1	149	360	13.4	29	ABalapaapp	245	-5	0	0		0	0	0	0	0
21	1	25	369	-1	427	118	9.3	28	ABarppppaa	79	0	0	0		0	0	0	0	0
22	0	209	-1	-1	223	333	18.5	24		198	154	0	0		0	0	0	0	0
23	1	303	360	-1	302	388	11.0	24	ABplpaappap	205	186	0	0		0	0	0	0	0
24	1	21	222	-1	108	200	18.7	25	ABalaapaaa	222	168	0	0		0	0	0	0	0
25	1	231	45	-1	127	188	21.4	30	ABalaapaap	279	-21	0	0		0	0	0	0	0
26	0	279	-1	-1	139	166	19.6	24		217	-216	0	0		0	0	0	0	0
27	1	370	179	-1	256	231	10.0	27	MSpaaaapp	110	0	0	0		0	0	0	0	0
28	1	201	87	-1	261	286	10.9	26	MSaaapapa	215	-163	0	0		0	0	0	0	0
29	1	216	419	-1	501	172	23.6	32	ABprppappp	257	0	0	0		0	0	0	0	0
30	1	30	422	-1	375	206	24.2	27	ABprpappaap	247	-18	0	0		0	0	0	0	0
31	1	68	96	-1	303	166	12.7	26	MSppppap	307	0	0	0		0	0	0	0	0
32	1	426	47	-1	166	226	17.8	30	ABaraaapaa	213	0	0	0		0	0	0	0	0
33	1	450	262	-1	198	295	22.2	23	ABalpaaaaap	204	-532	0	0		0	0	0	0	0
34	1	91	223	-1	222	361	19.3	25	ABplpaaaaap	234	-259	0	0		0	0	0	0	0
35	1	219	121	-1	531	152	20.4	30	ABprappapp	264	416	0	0		0	0	0	0	0
36	1	89	355	-1	335	338	15.1	27	MSappaaa	258	-317	0	0		0	0	0	0	0
37	1	148	57	-1	412	414	20.4	32	ABplppapap	313	1420	0	0		0	0	0	0	0
38	1	20	43	-1	153	249	11.7	30	MSaaaaaa	185	0	0	0		0	0	0	0	0
39	1	88	261	-1	305	258	23.5	25	ABarapapapp	235	-264	0	0		0	0	0	0	0
40	1	100	325	-1	354	409	8.6	25	ABplapaapa	235	638	0	0		0	0	0	0	0
41	1	431	350	-1	166	161	14.0	25	ABalaappppa	211	-77	0	0		0	0	0	0	0
42	1	325	375	-1	536	161	10.3	28	ABarpppppa	279	150	0	0		0	0	0	0	0
43	1	176	245	-1	126	298	21.1	28	ABalpaapppa	218	-24	0	0		0	0	0	0	0
44	1	52	89	-1	491	202	5.4	38	Caaaa	402	0	0	0		0	0	0	0	0
45	1	352	448	-1	285	211	17.4	26	ABarapaappp	236	162	0	0		0	0	0	0	0
46	1	408	100	-1	283	218	19.8	29	ABarapappa	275	-483	0	0		0	0	0	0	0
47	1	84	204	-1	347	335	11.4	26	Daaap	223	-928	0	0		0	0	0	0	0
48	1	188	122	-1	339	166	5.9	24	ABarpppaaa	204	59	0	0		0	0	0	0	0
49	1	446	435	-1	317	392	20.2	25	ABplpapaapp	215	147	0	0		0	0	0	0	0
50	1	306	418	-1	182	237	13.3	25	ABaraapaaap	201	157	0	0		0	0	0	0	0
51	1	291	411	-1	378	132	7.8	28	ABarpppaap	285	465	0	0		0	0	0	0	0
52	1	44	196	-1	324	316	8.2	28	MSappppa	249	-609	0	0		0	0	0	0	0
53	1	342	189	-1	151	385	16.2	27	ABalpppaap	249	74	0	0		0	0	0	0	0
54	1	179	129	-1	182	232	20.4	31	ABaraaaaap	273	434	0	0		0	0	0	0	0
55	1	29	152	-1	217	197	25.5	27	ABarapppapa	254	255	0	0		0	0	0	0	0
56	1	114	65	-1	294	295	23.4	32	ABalpappapp	-10	0	0	0		0	0	0	0	0
57	1	120	380	-1	146	269	15.7	24	ABalpaapaaa	250	0	0	0		0	0	0	0	0
58	1	419	50	-1	456	368	17.9	31	Capaap	312	973	0	0		0	0	0	0	0
59	1	247	103	-1	360	126	24.1	29	ABprpaaaapp	255	-172	0	0		0	0	0	0	0
60	1	386	456	-1	397	130	24.4	26	ABprpapaapp	266	-338	0	0		0	0	0	0	0
61	1	365	408	-1	293	145	20.8	30	ABprpapapa	234	221	0	0		0	0	0	0	0
62	1	141	114	-1	354	168	25.2	26	ABarappappa	171	22	0	0		0	0	0	0	0
63	1	210	466	-1	567	316	24.5	29	ABprppppppp	201	-336	0	0		0	0	0	0	0
64	1	65	382	443	236	120	17.8	30	ABpraaapap	240	542	0	0		0	0	0	0	0
65	1	256	20	-1	168	284	14.7	26	ABalpaapaap	223	-178	0	0		0	0	0	0	0
66	1	151	282	-1	292	255	8.6	28	MSpaaapa	159	0	0	0		0	0	0	0	0
67	1	110	370	-1	123	231	12.2	25	ABalapppaaa	-39	0	0	0		0	0	0	0	0
68	1	274	263	-1	138	244	18.2	27	ABaraaaapa	161	0	0	0		0	0	0	0	0
69	1	79	421	-1	599	288	14.5	31	Cpapaa	272	1171	0	0		0	0	0	0	0
70	1	17	232	-1	153	182	24.3	27	ABarapppaaa	272	-1343	0	0		0	0	0	0	0
71	1	56	277	-1	155	337	10.6	26	ABalapappap	209	64	0	0		0	0	0	0	0
72	1	248	475	-1	387	322	22.2	26	MSaappap	217	-285	0	0		0	0	0	0	0
73	1	82	187	-1	287	379	24.9	28	ABalpapappa	222	383	0	0		0	0	0	0	0
74	1	48	112	-1	192	219	11.5	30	ABaraappaa	253	0	0	0		0	0	0	0	0
75	1	62	399	-1	560	229	8.5	31	Cpaapp	307	-448	0	0		0	0	0	0	0
76	1	9	150	-1	358	359	24.1	27	ABplpapappa	276	-114	0	0		0	0	0	0	0
77	1	11	84	-1	145	189	13.1	30	ABalappapa	-15	0	0	0		0	0	0	0	0
78	1	406	58	-1	249	379	6.3	30	ABplaaapap	303	1351	0	0		0	0	0	0	0
79	1	3	270	-1	225	346	5.6	30	ABplaaapaa	266	-847	0	0		0	0	0	0	0
80	1	313	201	-1	182	248	9.5	27	MSaaaaapa	84	0	0	0		0	0	0	0	0
81	1	233	280	-1	247	109	14.2	28	ABpraaapppa	-103	0	0	0		0	0	0	0	0
82	1	128	176	-1	284	250	12.0	27	MSpaapaa	318	0	0	0		0	0	0	0	0
83	1	136	378	-1	381	425	21.2	27	ABplppapaap	241	1356	0	0		0	0	0	0	0
84	1	211	38	-1	257	418	13.7	25	ABplaappaa	239	2007	0	0		0	0	0	0	0
85	1	217	198	-1	362	108	14.6	31	ABpraapppa	283	0	0	0		0	0	0	0	0
86	1	113	91	-1	189	194	25.9	25	ABarapppaap	211	-229	0	0		0	0	0	0	0
87	1	54	284	-1	375	305	18.8	28	MSaapappp	221	141	0	0		0	0	0	0	0
88	1	397	286	-1	520	190	12.3	31	Cpppaa	305	-256	0	0		0	0	0	0	0
89	1	96	24	-1	225	216	16.1	26	ABaraaapapp	218	129	0	0		0	0	0	0	0
90	1	255	59	-1	214	122	20.6	32	ABpraaaapa	195	0	0	0		0	0	0	0	0
91	1	172	292	-1	318	355	6.9	29	ABplapaaaa	127	0	0	0		0	0	0	0	0
92	1	119	8	-1	304	105	15.9	26	ABpraappaa	228	215	0	0		0	0	0	0	0
93	1	240	127	-1	333	273	22.8	29	ABarapapppp	275	-116	0	0		0	0	0	0	0
94	1	28	428	-1	253	144	22.0	26	ABprpaaaaap	206	-462	0	0		0	0	0	0	0
95	1	388	230	-1	321	399	17.9	25	ABplppaaaap	245	210	0	0		0	0	0	0	0
96	1	441	316	-1	296	154	5.6	29	ABarpapapp	239	540	0	0		0	0	0	0	0
97	1	373	297	-1	398	159	24.6	30	ABarappappp	274	992	0	0		0	0	0	0	0
98	1	353	426	-1	342	148	8.8	28	ABprapaaaa	287	1243	0	0		0	0	0	0	0
99	1	214	141	-1	163	137	15.2	24	ABalaappppp	197	214	0	0		0	0	0	0	0
100	1	260	294	-1	347	107	18.5	31	ABpraappap	266	512	0	0		0	0	0	0	0
101	1	290	283	-1	424	181	9.2	32	Dpppa	304	-951	0	0		0	0	0	0	0
102	1	212	234	-1	248	128	11.3	28	ABpraapappp	255	681	0	0		0	0	0	0	0
103	1	70	258	-1	264	307	13.6	28	ABaraapapap	99	0	0	0		0	0	0	0	0
104	1	32	5	-1	201	149	16.4	28	ABpraaaaap	270	206	0	0		0	0	0	0	0
105	1	166	233	-1	277	141	18.3	25	ABprpaapaap	160	187	0	0		0	0	0	0	0
106	1	185	16	-1	227	282	25.1	26	ABalpapaapa	318	0	0	0		0	0	0	0	0
107	1	126	68	-1	139	304	9.6	31	ABalapapap	286	118	0	0		0	0	0	0	0
108	1	140	313	-1	461	376	12.9	29	Capapa	284	-526	0	0		0	0	0	0	0
109	1	215	32	-1	218	364	11.7	30	ABplaapapa	292	-484	0	0		0	0	0	0	0
110	1	297	97	-1	587	335	22.2	33	Cpappv	331	-128	0	0		0	0	0	0	0
111	1	69	287	-1	376	320	7.4	27	MSappppp	183	0	0	0		0	0	0	0	0
112	1	107	86	-1	304	376	14.4	28	MSapppaa	-69	0	0	0		0	0	0	0	0
113	1	312	438	-1	379	168	13.1	26	Dpapa	-568	0	0	0		0	0	0	0	0
114	1	118	359	-1	359	365	6.4	27	ABarppaaap	277	728	0	0		0	0	0	0	0
115	1	281	288	-1	531	240	25.3	30	ABprpppapaa	245	942	0	0		0	0	0	0	0
116	1	300	276	-1	195	408	15.5	23	ABalpppapad	-4	0	0	0		0	0	0	0	0
117	1	376	449	-1	173	362	10.2	26	ABalppppapa	233	980	0	0		0	0	0	0	0
118	1	39	159	-1	391	166	5.2	29	ABarpppapa	286	-219	0	0		0	0	0	0	0
119	1	395	363	-1	336	147	21.2	27	ABprpapappp	215	1709	0	0		0	0	0	0	0
120	1	206	192	-1	222	227	19.4	28	ABarapaapa	216	0	0	0		0	0	0	0	0
121	1	56	1	-1	145	328	14.2	26	ABalapappaa	204	5	0	0		0	0	0	0	0
122	1	360	300	-1	365	182	8.6	28	MSpppppp	53	0	0	0		0	0	0	0	0
123	1	229	136	-1	244	389	23.5	28	ABalppapppp	96	0	0	0		0	0	0	0	0
124	0	261	-1	-1	339	309	24.6	30		300	1262	0	0		0	0	0	0	0
125	1	35	17	-1	135	355	16.6	29	ABalapaapa	250	-455	0	0		0	0	0	0	0
126	1	54	238	-1	334	297	19.2	27	MSaapappa	-194	0	0	0		0	0	0	0	0
127	1	208	166	-1	554	284	25.3	27	ABprppppppa	274	513	0	0		0	0	0	0	0
128	1	192	469	-1	426	179	17.4	28	MSpppaap	183	69	0	0		0	0	0	0	0
129	1	284	252	-1	390	141	15.4	26	Dppaa	241	742	0	0		0	0	0	0	0
130	1	410	446	-1	275	166	21.7	23	ABprpapaaap	196	-1007	0	0		0	0	0	0	0
131	1	132	361	-1	166	211	24.4	35	ABaraaappp	290	-25	0	0		0	0	0	0	0
132	1	280	264	-1	218	112	15.6	25	ABpraaaappp	196	1135	0	0		0	0	0	0	0
133	1	458	28	-1	374	324	4.5	33	ABarppaapa	333	1507	0	0		0	0	0	0	0
134	1	302	257	-1	436	435	13.5	30	ABplappaap	272	-73	0	0		0	0	0	0	0
135	1	420	191	-1	219	157	10.8	25	ABpraapappa	239	-356	0	0		0	0	0	0	0
136	1	254	131	-1	271	355	22.4	26	ABplpapaaa	231	-394	0	0		0	0	0	0	0
137	1	16	393	-1	292	109	19.5	25	ABprpaapapp	188	124	0	0		0	0	0	0	0
138	1	440	305	-1	536	402	11.7	28	ABarppappp	103	0	0	0		0	0	0	0	0
139	1	326	171	-1	567	160	13.2	28	ABprapapaa	272	603	0	0		0	0	0	0	0
140	1	202	250	-1	199	257	13.2	25	ABaraapaapa	131	0	0	0		0	0	0	0	0
141	1	221	248	-1	455	154	8.4	27	ABarpppapp	269	13	0	0		0	0	0	0	0
142	1	92	237	-1	181	353	12.1	24	ABalppppapp	187	0	0	0		0	0	0	0	0
143	1	190	154	229	546	345	24.8	30	ABplpppppp	290	-147	0	0		0	0	0	0	0
144	1	405	431	-1	178	318	6.0	23	ABplaapaaap	202	1927	0	0		0	0	0	0	0
145	1	226	209	-1	389	395	21.7	24	ABplppappa	176	-221	0	0		0	0	0	0	0
146	1	204	337	-1	387	360	15.9	29	MSappaap	270	301	0	0		0	0	0	0	0
147	1	432	384	-1	166	326	19.9	29	ABalppappa	292	218	0	0		0	0	0	0	0
148	1	250	162	-1	273	244	16.2	26	ABaraapppap	263	181	0	0		0	0	0	0	0
149	1	296	46	-1	291	426	16.1	30	ABplaappap	-363	0	0	0		0	0	0	0	0
150	1	444	285	-1	272	213	24.1	25	ABarappaaap	199	-444	0	0		0	0	0	0	0
151	1	355	272	-1	274	386	21.5	25	ABplpapaapa	193	134	0	0		0	0	0	0	0
152	1	323	424	-1	270	332	25.3	29	ABalpapapap	196	0	0	0		0	0	0	0	0
153	1	41	293	-1	151	222	9.2	25	ABalapppapa	482	0	0	0		0	0	0	0	0
154	1	23	420	-1	114	294	16.4	28	ABalaaaala	282	1263	0	0		0	0	0	0	0
155	1	268	406	-1	285	216	14.2	27	MSpaapapa	177	0	0	0		0	0	0	0	0
156	1	183	30	-1	328	157	24.5	26	ABprpaaaapa	246	1297	0	0		0	0	0	0	0
157	1	465	367	-1	242	401	17.5	23	ABplpaapppa	229	-238	0	0		0	0	0	0	0
158	1	64	48	-1	212	164	20.2	29	ABpraaapaa	253	512	0	0		0	0	0	0	0
159	0	390	-1	-1	130	265	12.8	23		295	0	0	0		0	0	0	0	0
160	1	72	344	-1	262	360	11.8	26	ABalppppppa	33	0	0	0		0	0	0	0	0
161	1	149	202	-1	515	420	16.0	29	ABplapappa	97	0	0	0		0	0	0	0	0
162	1	277	404	-1	152	352	22.4	28	ABalppaaapp	186	84	0	0		0	0	0	0	0
163	1	235	130	-1	443	399	21.5	31	ABplppappp	316	283	0	0		0	0	0	0	0
164	1	280	25	-1	185	132	14.8	26	ABpraaaappa	239	0	0	0		0	0	0	0	0
165	1	134	126	188	183	339	24.1	29	ABalppapaa	221	70	0	0		0	0	0	0	0
166	1	245	243	-1	319	122	8.4	30	ABarpapppp	259	115	0	0		0	0	0	0	0
167	1	366	4	-1	301	338	10.9	25	MSapppap	77	0	0	0		0	0	0	0	0
168	1	85	403	-1	342	374	13.0	27	Daaaa	265	56	0	0		0	0	0	0	0
169	1	402	236	-1	351	151	18.7	25	ABprppaaaaa	252	-464	0	0		0	0	0	0	0
170	1	75	213	-1	584	179	18.5	28	ABprapappa	190	0	0	0		0	0	0	0	0
171	1	330	331	-1	275	383	9.4	30	ABalppppppp	59	0	0	0		0	0	0	0	0
172	1	337	395	-1	186	368	15.0	25	ABalppppaad	-89	0	0	0		0	0	0	0	0
173	1	436	161	-1	247	275	14.7	26	ABaraapapaa	156	0	0	0		0	0	0	0	0
174	1	170	440	-1	338	243	20.9	26	MSpapaaap	265	-141	0	0		0	0	0	0	0
175	1	99	2	-1	287	212	10.3	25	MSpaaappa	30	0	0	0		0	0	0	0	0
176	1	249	175	-1	238	287	21.5	26	ABalpappaap	229	0	0	0		0	0	0	0	0
177	1	171	319	-1	562	379	15.5	31	ABplapappp	-42	0	0	0		0	0	0	0	0
178	1	51	22	-1	116	306	13.0	25	ABalapaaaa	195	0	0	0		0	0	0	0	0
179	1	71	157	-1	372	231	19.8	29	MSpapapa	296	576	0	0		0	0	0	0	0
180	1	273	62	-1	187	290	19.5	26	ABalpaaapaa	183	95	0	0		0	0	0	0	0
181	1	137	108	-1	105	245	14.5	31	ABalaaapal	115	0	0	0		0	0	0	0	0
182	1	102	314	-1	230	248	23.6	31	ABarapaaap	-45	0	0	0		0	0	0	0	0
183	1	259	113	-1	329	323	5.2	25	ABarppaaaa	212	18	0	0		0	0	0	0	0
184	1	359	291	-1	353	431	19.6	29	ABplppapaaa	222	0	0	0		0	0	0	0	0
185	1	316	185	-1	209	270	16.5	28	ABalpaapapa	424	0	0	0		0	0	0	0	0
186	1	205	278	-1	267	168	9.7	28	MSppappp	72	0	0	0		0	0	0	0	0
187	1	164	143	-1	161	175	17.3	27	ABalaapppa	251	577	0	0		0	0	0	0	0
188	1	4	256	-1	446	287	21.7	30	MSpappap	1	0	0	0		0	0	0	0	0
189	1	287	441	-1	261	190	25.4	29	ABarapppapp	251	582	0	0		0	0	0	0	0
190	1	61	39	-1	320	207	11.2	26	MSpaaappp	229	-415	0	0		0	0	0	0	0
191	1	86	151	-1	253	244	20.6	28	ABarapapaap	-113	0	0	0		0	0	0	0	0
192	1	358	442	-1	560	220	14.3	29	Cpppap	259	-105	0	0		0	0	0	0	0
193	1	241	215	-1	206	369	7.2	27	ABplaapaapp	223	1079	0	0		0	0	0	0	0
194	1	237	52	-1	256	148	6.3	25	ABarpappaa	157	0	0	0		0	0	0	0	0
195	1	218	362	-1	101	266	19.3	29	ABalaaaarl	186	0	0	0		0	0	0	0	0
196	1	285	85	-1	314	231	20.6	24	MSpapaaaa	234	-2	0	0		0	0	0	0	0
197	1	383	255	-1	520	131	14.3	29	ABprappapa	272	0	0	0		0	0	0	0	0
198	1	264	93	-1	344	190	17.1	29	MSpppaaa	292	-633	0	0		0	0	0	0	0
199	1	331	303	-1	449	342	21.7	29	MSpappaa	262	-1128	0	0		0	0	0	0	0
200	1	364	336	-1	345	384	20.8	28	ABplppaapa	241	149	0	0		0	0	0	0	0
201	1	193	296	398	153	185	7.0	30	ABpraapaaa	238	0	0	0		0	0	0	0	0
202	1	348	115	-1	524	307	18.1	31	Eplpp	315	-172	0	0		0	0	0	0	0
203	1	238	156	-1	249	124	8.5	32	ABarpappap	267	-662	0	0		0	0	0	0	0
204	1	55	271	-1	172	394	14.0	23	ABalpppappa	-78	0	0	0		0	0	0	0	0
205	1	93	18	-1	488	196	8.9	30	Dpppp	308	-909	0	0		0	0	0	0	0
206	1	160	210	-1	181	151	19.5	31	ABpraaaaaa	156	0	0	0		0	0	0	0	0
207	1	162	357	-1	156	290	24.8	25	ABalpaappap	251	92	0	0		0	0	0	0	0
208	1	37	267	-1	397	276	20.8	27	MSpapappp	262	-452	0	0		0	0	0	0	0
209	1	38	304	-1	530	412	19.3	28	ABplappppa	292	0	0	0		0	0	0	0	0
210	1	1	107	-1	257	297	23.8	29	ABalpappapa	147	0	0	0		0	0	0	0	0
211	1	354	310	-1	426	387	6.4	33	ABarppapa	312	1261	0	0		0	0	0	0	0
212	1	33	383	-1	113	239	16.9	24	ABalaaaparl	200	-913	0	0		0	0	0	0	0
213	1	372	94	-1	521	263	12.6	33	Eprpa	333	286	0	0		0	0	0	0	0
214	0	448	-1	-1	195	208	14.8	22		273	0	0	0		0	0	0	0	0
215	1	43	133	-1	180	338	16.1	25	ABalppppaav	172	0	0	0		0	0	0	0	0
216	1	413	436	-1	261	415	20.0	26	ABplpaaappp	48	0	0	0		0	0	0	0	0
217	0	174	-1	-1	272	189	19.5	24		182	251	0	0		0	0	0	0	0
218	1	80	109	-1	184	274	23.8	26	ABalpaaaapa	374	0	0	0		0	0	0	0	0
219	1	10	23	-1	407	233	12.7	33	Ealap	336	181	0	0		0	0	0	0	0
220	1	456	224	-1	268	104	16.3	26	ABprpaapapa	193	-1109	0	0		0	0	0	0	0
221	1	187	356	-1	504	123	18.6	30	ABprappaap	269	-1606	0	0		0	0	0	0	0
222	1	213	184	-1	216	401	18.8	30	ABplpaaapa	266	19	0	0		0	0	0	0	0
223	1	95	169	-1	428	204	22.0	31	ABprpapppa	78	0	0	0		0	0	0	0	0
224	1	334	212	-1	225	238	6.3	26	MSaaaapaa	38	0	0	0		0	0	0	0	0
225	1	367	19	-1	293	405	22.8	27	ABplpaaaapa	114	0	0	0		0	0	0	0	0
226	1	319	195	-1	261	177	14.4	28	MSppappa	184	-309	0	0		0	0	0	0	0
227	1	257	430	-1	368	293	21.9	24	MSaappaa	216	-87	0	0		0	0	0	0	0
228	1	378	79	-1	232	292	18.0	24	ABalpaaappa	205	-490	0	0		0	0	0	0	0
229	1	161	71	-1	186	302	24.8	25	ABalpapaaaa	119	0	0	0		0	0	0	0	0
230	1	76	415	-1	443	414	8.7	28	ABplappapa	234	0	0	0		0	0	0	0	0
231	1	276	132	-1	419	386	13.6	30	Capaaa	296	289	0	0		0	0	0	0	0
232	1	147	75	-1	188	164	6.3	28	ABarpapaaa	244	387	0	0		0	0	0	0	0
233	1	298	158	-1	210	309	15.4	28	ABalpaapapp	15	0	0	0		0	0	0	0	0
234	1	283	246	-1	232	222	13.3	27	ABaraappapa	200	0	0	0		0	0	0	0	0
235	1	135	400	-1	451	299	15.0	33	Earpp	332	630	0	0		0	0	0	0	0
236	1	292	134	-1	468	235	25.2	28	ABprppppaaa	174	-31	0	0		0	0	0	0	0
237	1	14	432	-1	318	174	21.6	26	ABprpaaappp	207	-429	0	0		0	0	0	0	0
238	1	422	177	-1	321	420	13.4	30	ABplaapppa	458	0	0	0		0	0	0	0	0
239	1	341	279	-1	325	392	23.5	28	ABalpapappp	229	-187	0	0		0	0	0	0	0
240	1	234	416	-1	561	293	21.4	29	Cppppp	-114	0	0	0		0	0	0	0	0
241	1	447	35	-1	245	367	25.5	26	ABalppapapp	265	210	0	0		0	0	0	0	0
242	1	125	397	-1	209	274	9.5	29	MSaaapaaa	288	101	0	0		0	0	0	0	0
243	1	368	460	-1	302	125	17.9	22	ABprpaapppa	41	0	0	0		0	0	0	0	0
244	1	182	3	-1	394	381	10.3	27	Dapap	229	-267	0	0		0	0	0	0	0
245	1	49	172	-1	298	299	4.7	27	ABplaaaapp	81	0	0	0		0	0	0	0	0
246	1	46	444	-1	478	167	15.2	29	Cppaaa	290	1509	0	0		0	0	0	0	0
247	1	42	81	-1	448	184	25.2	31	ABprppaapp	311	530	0	0		0	0	0	0	0
248	1	223	124	-1	212	269	20.1	25	ABalpappaaa	121	0	0	0		0	0	0	0	0
249	1	27	216	-1	447	232	5.2	32	Cpaaap	300	195	0	0		0	0	0	0	0
250	1	277	348	-1	124	329	21.7	28	ABalppaaapa	72	0	0	0		0	0	0	0	0
251	1	442	125	-1	284	242	21.7	29	ABarapapppa	272	-178	0	0		0	0	0	0	0
252	1	275	174	-1	261	298	4.6	28	ABplaaaapa	265	-204	0	0		0	0	0	0	0
253	0	374	-1	-1	319	241	11.9	23		180	559	0	0		0	0	0	0	0
254	1	416	330	-1	297	383	17.9	23	ABplppaaaaa	-369	0	0	0		0	0	0	0	0
255	1	5	138	-1	168	273	18.3	30	ABaraaaaaa	76	0	0	0		0	0	0	0	0
256	1	222	148	-1	241	335	24.0	24	ABalpapapaa	243	0	0	0		0	0	0	0	0
257	1	253	413	-1	596	343	19.0	31	Caappv	302	860	0	0		0	0	0	0	0
258	1	357	99	-1	262	308	17.0	25	ABalpaaappp	199	-1107	0	0		0	0	0	0	0
259	1	139	354	-1	177	295	7.2	23	ABplaaaaapa	206	627	0	0		0	0	0	0	0
260	1	36	343	-1	442	147	23.5	30	ABprppappa	275	345	0	0		0	0	0	0	0
261	1	308	118	-1	305	293	14.7	25	ABaraapappp	206	-164	0	0		0	0	0	0	0
262	1	77	102	-1	305	163	17.3	28	MSppppaa	239	571	0	0		0	0	0	0	0
263	1	244	29	-1	149	245	7.7	25	ABalapppaap	247	-662	0	0		0	0	0	0	0
264	1	356	341	-1	535	381	16.9	26	ABplapppaa	258	131	0	0		0	0	0	0	0
265	1	333	111	-1	501	355	24.3	27	ABplpppapaa	547	0	0	0		0	0	0	0	0
266	1	198	251	-1	258	268	8.0	24	MSaaaapap	-218	0	0	0		0	0	0	0	0
267	1	258	385	-1	184	390	18.1	25	ABalpppapav	171	0	0	0		0	0	0	0	0
268	1	267	402	-1	232	345	9.5	24	ABplaapappa	311	0	0	0		0	0	0	0	0
269	1	411	64	-1	119	219	9.0	25	ABalappappa	190	-655	0	0		0	0	0	0	0
270	1	380	170	-1	478	182	19.5	28	Cppaap	290	-380	0	0		0	0	0	0	0
271	1	336	197	-1	474	125	10.2	29	ABarppppap	264	579	0	0		0	0	0	0	0
272	1	73	31	-1	406	430	15.4	29	ABplappaaa	275	1063	0	0		0	0	0	0	0
273	1	251	388	-1	240	294	8.3	25	MSaaapaap	344	0	0	0		0	0	0	0	0
274	1	129	106	-1	243	336	16.0	25	MSapapaa	227	646	0	0		0	0	0	0	0
275	1	227	342	-1	423	164	13.2	28	Dpapp	-40	0	0	0		0	0	0	0	0
276	1	153	78	-1	522	184	15.6	30	Cppapa	-193	0	0	0		0	0	0	0	0
277	1	393	373	-1	403	110	21.1	30	ABprppapaaa	298	414	0	0		0	0	0	0	0
278	1	108	164	-1	523	406	22.6	29	ABplpppaapp	286	1536	0	0		0	0	0	0	0
279	1	340	455	-1	212	248	7.7	27	MSaaaaapp	-110	0	0	0		0	0	0	0	0
280	1	15	207	-1	336	236	9.5	25	MSaaappp	258	-872	0	0		0	0	0	0	0
281	1	328	186	-1	168	182	21.2	26	ABarappppaa	206	404	0	0		0	0	0	0	0
282	1	97	323	-1	238	375	8.6	28	ABplaapappp	421	0	0	0		0	0	0	0	0
283	1	412	434	-1	583	266	10.5	32	Cpapap	321	-109	0	0		0	0	0	0	0
284	1	289	259	-1	336	231	14.9	27	MSpaapapp	-181	0	0	0		0	0	0	0	0
285	1	116	135	-1	505	368	13.6	31	Cappap	289	580	0	0		0	0	0	0	0
286	1	243	394	-1	364	426	13.1	30	ABplaapppp	279	125	0	0		0	0	0	0	0
287	1	103	377	-1	374	360	19.3	29	MSaapppa	293	178	0	0		0	0	0	0	0
288	1	194	167	-1	240	181	23.5	28	ABarapppppa	211	-453	0	0		0	0	0	0	0
289	1	242	242	-1	190	317	12.1	28	MSapaaap	-43	0	0	0		0	0	0	0	0
290	1	83	123	-1	577	333	10.0	35	Caapa	321	106	0	0		0	0	0	0	0
291	1	232	447	-1	489	382	24.2	29	ABplpppaapa	291	-175	0	0		0	0	0	0	0
292	1	311	54	-1	452	151	13.5	28	Dppap	249	1513	0	0		0	0	0	0	0
293	1	381	193	-1	130	179	9.3	25	ABalappappp	190	574	0	0		0	0	0	0	0
294	1	379	312	-1	153	375	19.2	28	ABalpppaaa	281	1139	0	0		0	0	0	0	0
295	1	349	168	-1	308	242	17.3	29	ABaraapppp	25	0	0	0		0	0	0	0	0
296	1	400	155	-1	216	307	6.3	29	ABplaaaaapp	258	1005	0	0		0	0	0	0	0
297	1	332	231	-1	329	284	15.1	29	MSaapaapa	239	170	0	0		0	0	0	0	0
298	1	2	11	-1	179	375	8.1	24	ABplaapaapa	263	0	0	0		0	0	0	0	0
299	1	438	239	-1	572	258	19.0	30	Cppppa	306	1711	0	0		0	0	0	0	0
300	1	203	190	-1	289	325	17.4	25	MSaapaaaa	247	0	0	0		0	0	0	0	0
301	1	318	83	-1	531	263	6.5	32	Caaapa	313	-178	0	0		0	0	0	0	0
302	1	81	51	-1	212	317	24.7	26	ABalpapaaap	263	446	0	0		0	0	0	0	0
303	1	404	41	-1	421	350	5.2	28	ABarppaapp	256	1292	0	0		0	0	0	0	0
304	1	94	241	-1	218	385	21.8	26	ABalppaappp	196	129	0	0		0	0	0	0	0
305	1	361	219	-1	597	257	22.8	30	ABprappppp	56	0	0	0		0	0	0	0	0
306	1	294	390	-1	477	143	22.4	29	ABprppapap	267	-176	0	0		0	0	0	0	0
307	1	181	199	-1	249	214	17.2	25	ABaraapppaa	162	0	0	0		0	0	0	0	0
308	1	109	140	-1	474	128	17.1	29	ABprappaaa	166	0	0	0		0	0	0	0	0
309	1	131	63	-1	283	281	9.3	23	MSaaaappa	22	0	0	0		0	0	0	0	0
310	1	305	60	-1	596	220	17.5	30	ABprapappp	179	0	0	0		0	0	0	0	0
311	1	207	306	-1	367	275	18.3	26	MSaapapa	262	-182	0	0		0	0	0	0	0
312	1	152	67	-1	356	291	15.2	28	MSaapaapp	227	121	0	0		0	0	0	0	0
313	1	224	225	-1	531	374	20.1	28	ABplapppap	274	763	0	0		0	0	0	0	0
314	1	385	451	-1	189	232	23.4	25	ABarapaaaaa	189	-490	0	0		0	0	0	0	0
315	1	13	76	-1	566	239	22.8	28	ABprapppap	265	98	0	0		0	0	0	0	0
316	1	425	173	-1	349	256	5.6	31	ABarpaappp	309	741	0	0		0	0	0	0	0
317	1	26	387	-1	221	353	14.7	25	ABalpppppaa	234	117	0	0		0	0	0	0	0
318	1	130	27	-1	476	222	21.5	34	MSpapppp	287	0	0	0		0	0	0	0	0
319	1	150	116	-1	563	373	20.8	30	ABplappppp	295	0	0	0		0	0	0	0	0
320	1	156	12	-1	231	152	16.3	25	ABpraaappaa	131	0	0	0		0	0	0	0	0
321	1	40	163	-1	192	156	23.4	33	ABalaapapp	226	-479	0	0		0	0	0	0	0
322	0	344	-1	-1	319	362	16.3	22		209	-1365	0	0		0	0	0	0	0
323	1	377	347	-1	197	299	4.4	33	ABplaaaaaa	286	217	0	0		0	0	0	0	0
324	1	24	308	-1	344	414	22.3	28	ABplpaaaapp	223	-273	0	0		0	0	0	0	0
325	1	299	328	-1	602	212	21.3	27	ABprappppa	250	-98	0	0		0	0	0	0	0
326	1	301	391	-1	181	198	8.3	24	ABalappppap	73	0	0	0		0	0	0	0	0
327	1	266	253	-1	297	300	20.3	29	ABalpappppp	312	799	0	0		0	0	0	0	0
328	1	236	396	-1	365	260	21.8	25	MSpapappa	205	123	0	0		0	0	0	0	0
329	1	346	275	-1	456	320	6.6	29	Dappp	-278	0	0	0		0	0	0	0	0
330	1	339	101	-1	188	213	6.7	24	ABalapppapp	204	-272	0	0		0	0	0	0	0
331	1	453	480	-1	270	294	20.9	24	ABalpappppa	187	787	0	0		0	0	0	0	0
332	1	127	425	-1	211	187	23.0	25	ABarappppap	206	-133	0	0		0	0	0	0	0
333	1	104	146	-1	114	331	15.3	29	ABalapaaap	-138	0	0	0		0	0	0	0	0
334	1	165	218	-1	147	205	16.8	25	MSppaaaa	227	66	0	0		0	0	0	0	0
335	1	180	315	-1	423	376	19.1	28	MSaapppp	249	110	0	0		0	0	0	0	0
336	1	324	221	-1	411	332	7.8	29	Dappa	290	558	0	0		0	0	0	0	0
337	1	433	465	-1	297	352	4.9	29	ABplaaappp	267	448	0	0		0	0	0	0	0
338	1	22	227	-1	487	248	11.8	30	Eprap	307	-247	0	0		0	0	0	0	0
339	1	309	139	-1	351	165	11.6	29	Dpaap	254	481	0	0		0	0	0	0	0
340	1	121	405	-1	405	241	16.5	29	Ealpa	289	-293	0	0		0	0	0	0	0
341	1	196	266	-1	203	184	13.7	28	MSppaaap	28	0	0	0		0	0	0	0	0
342	1	143	311	-1	496	357	21.6	36	Capppp	301	23	0	0		0	0	0	0	0
343	1	282	321	-1	234	166	7.3	25	ABarpapaapp	193	-110	0	0		0	0	0	0	0
344	1	262	120	-1	212	349	25.8	26	ABalppapapa	247	446	0	0		0	0	0	0	0
345	1	105	7	-1	249	317	19.7	32	ABalpapppa	149	0	0	0		0	0	0	0	0
346	1	166	73	-1	247	159	19.3	25	ABprpaapaaa	194	502	0	0		0	0	0	0	0
347	1	63	376	-1	265	115	21.3	28	ABprpaaapa	153	0	0	0		0	0	0	0	0
348	1	252	260	-1	276	313	8.3	27	MSapappp	83	0	0	0		0	0	0	0	0
349	1	177	205	-1	424	107	15.8	30	ABpraapppp	291	-114	0	0		0	0	0	0	0
350	1	399	339	-1	135	268	9.7	31	ABalappaap	268	-304	0	0		0	0	0	0	0
351	1	427	6	-1	460	428	15.4	31	ABplappapp	-157	0	0	0		0	0	0	0	0
352	1	343	37	-1	494	277	21.4	31	ABprpppppa	308	-126	0	0		0	0	0	0	0
353	1	429	119	-1	597	344	14.9	31	Caappd	315	1417	0	0		0	0	0	0	0
354	1	168	80	-1	380	142	20.2	27	ABprppaaaap	251	67	0	0		0	0	0	0	0
355	1	434	368	-1	227	353	21.9	24	ABalppapppa	360	0	0	0		0	0	0	0	0
356	1	424	345	-1	237	194	4.4	27	ABarpapapa	267	1929	0	0		0	0	0	0	0
357	1	382	463	-1	495	277	25.4	32	ABprppppapp	238	-123	0	0		0	0	0	0	0
358	1	293	55	-1	150	143	18.3	29	ABalaappap	257	-553	0	0		0	0	0	0	0
359	1	66	295	-1	297	108	10.7	29	ABarpapppa	67	0	0	0		0	0	0	0	0
360	1	351	273	-1	149	313	23.6	29	ABalpaapppp	280	1264	0	0		0	0	0	0	0
361	1	34	36	-1	256	363	17.7	26	MSapapap	241	427	0	0		0	0	0	0	0
362	1	12	10	-1	477	391	7.8	27	ABarppappa	272	-494	0	0		0	0	0	0	0
363	1	403	265	-1	363	389	15.6	26	Dapaa	242	-504	0	0		0	0	0	0	0
364	1	145	329	-1	496	268	5.3	31	Cpaapa	292	-640	0	0		0	0	0	0	0
365	1	270	61	-1	434	164	19.6	34	MSpapppa	210	0	0	0		0	0	0	0	0
366	1	191	40	-1	188	390	11.0	27	ABalpppappp	221	-480	0	0		0	0	0	0	0
367	1	307	56	-1	334	127	13.2	24	ABprpaappap	228	18	0	0		0	0	0	0	0
368	1	392	333	-1	188	266	5.7	26	ABarpaaapa	74	0	0	0		0	0	0	0	0
369	1	111	389	-1	304	115	21.7	23	ABprpapappa	237	0	0	0		0	0	0	0	0
370	1	225	9	-1	252	211	8.4	29	MSpaaaaa	350	0	0	0		0	0	0	0	0
371	1	123	346	-1	491	302	13.0	32	Eplap	328	-149	0	0		0	0	0	0	0
372	1	19	42	-1	367	228	16.5	27	MSpapaapp	259	196	0	0		0	0	0	0	0
373	1	327	70	-1	127	168	15.5	29	ABalaaappr	240	0	0	0		0	0	0	0	0
374	1	144	235	-1	446	120	21.4	29	ABprppapaap	213	-759	0	0		0	0	0	0	0
375	1	239	254	-1	158	236	23.2	30	ABaraaappa	-55	0	0	0		0	0	0	0	0
376	1	375	228	-1	459	107	14.8	28	ABprapaapp	277	1035	0	0		0	0	0	0	0
377	1	387	372	-1	219	150	23.5	24	ABprpaaaaaa	221	-508	0	0		0	0	0	0	0
378	1	369	244	-1	343	196	23.4	28	ABprpappaaa	82	0	0	0		0	0	0	0	0
379	1	169	21	-1	477	244	16.5	32	Ealpp	325	-498	0	0		0	0	0	0	0
380	1	282	88	-1	206	186	7.2	24	ABarpapaapa	193	-106	0	0		0	0	0	0	0
381	1	138	334	-1	155	149	10.8	25	ABpraapaapa	193	690	0	0		0	0	0	0	0
382	1	115	401	-1	297	228	25.1	32	ABarappaap	247	433	0	0		0	0	0	0	0
383	1	335	326	-1	405	202	25.0	34	ABprpappap	333	114	0	0		0	0	0	0	0
384	1	195	240	-1	324	227	5.4	29	ABarpaappa	282	-108	0	0		0	0	0	0	0
385	1	112	14	-1	316	317	17.9	26	MSaapaaap	254	491	0	0		0	0	0	0	0
386	1	317	358	-1	240	371	14.0	25	ABalpppppap	211	68	0	0		0	0	0	0	0
387	1	461	105	-1	394	294	14.2	30	Earpa	253	952	0	0		0	0	0	0	0
388	1	184	90	-1	527	308	14.2	32	Eplpa	327	-68	0	0		0	0	0	0	0
389	1	59	335	-1	370	353	11.4	26	Daapa	153	0	0	0		0	0	0	0	0
390	1	314	147	-1	269	236	5.9	24	ABarpaaapp	239	983	0	0		0	0	0	0	0
391	1	228	327	-1	305	278	12.7	25	MSaaapapp	67	0	0	0		0	0	0	0	0
392	1	269	470	-1	401	171	22.5	29	ABprppaapa	259	1439	0	0		0	0	0	0	0
393	1	345	281	-1	607	285	18.8	32	Cpappd	324	-167	0	0		0	0	0	0	0
394	1	286	95	-1	543	325	7.2	30	Caaapp	307	496	0	0		0	0	0	0	0
395	1	45	249	-1	343	243	17.9	26	MSpapaapa	260	-1140	0	0		0	0	0	0	0
396	1	162	371	-1	141	265	21.6	26	ABalpaappaa	75	0	0	0		0	0	0	0	0
397	1	18	349	-1	494	415	10.8	28	ABplapapaa	289	828	0	0		0	0	0	0	0
398	1	167	13	-1	113	197	13.4	28	ABalaaappl	442	0	0	0		0	0	0	0	0
399	1	78	309	-1	298	357	17.9	26	MSapaapp	40	0	0	0		0	0	0	0	0
400	1	189	49	-1	256	218	13.5	27	ABaraappapp	479	0	0	0		0	0	0	0	0
401	1	454	409	-1	313	186	24.9	27	ABarappapap	273	233	0	0		0	0	0	0	0
402	1	384	206	-1	373	171	18.5	33	MSpppapp	18	0	0	0		0	0	0	0	0
403	1	230	110	-1	369	282	11.2	29	Earaa	300	437	0	0		0	0	0	0	0
404	1	449	429	-1	359	156	22.9	23	ABprpapaapa	207	136	0	0		0	0	0	0	0
405	1	415	374	-1	487	322	21.3	30	ABplpppppa	282	371	0	0		0	0	0	0	0
406	1	329	439	-1	150	273	6.6	25	ABplaapaaaa	44	0	0	0		0	0	0	0	0
407	1	173	77	-1	217	276	12.2	28	ABaraapaapp	247	778	0	0		0	0	0	0	0
408	1	401	454	-1	179	272	21.7	26	ABalpaaaaaa	258	113	0	0		0	0	0	0	0
409	1	263	214	-1	559	157	17.7	27	ABprapapap	384	0	0	0		0	0	0	0	0
410	1	288	137	-1	408	280	10.3	32	Earap	315	-331	0	0		0	0	0	0	0
411	1	186	452	-1	239	183	20.5	25	ABprpapaaaa	206	483	0	0		0	0	0	0	0
412	1	53	332	-1	186	358	18.2	24	ABplpaaaaaa	232	-849	0	0		0	0	0	0	0
413	1	322	307	-1	548	209	25.2	29	ABprpppaapa	281	-138	0	0		0	0	0	0	0
414	1	457	477	-1	386	332	25.2	28	ABplpapappp	172	42	0	0		0	0	0	0	0
415	1	265	318	-1	483	431	17.7	30	ABplapapap	251	-1044	0	0		0	0	0	0	0
416	1	338	433	-1	286	141	24.1	26	ABprpaaappa	390	0	0	0		0	0	0	0	0
417	1	57	386	-1	391	130	11.0	31	ABprapaaap	308	553	0	0		0	0	0	0	0
418	1	304	98	-1	569	209	21.2	27	ABprapppaa	263	1910	0	0		0	0	0	0	0
419	1	423	217	-1	292	117	13.4	30	ABpraaapppp	-175	0	0	0		0	0	0	0	0
420	1	178	407	-1	504	272	16.7	35	Eprpp	353	-215	0	0		0	0	0	0	0
421	1	428	301	-1	288	165	25.8	32	ABarappapaa	281	51	0	0		0	0	0	0	0
422	1	122	268	-1	288	202	5.5	34	ABarpaapa	-55	0	0	0		0	0	0	0	0
423	1	101	453	-1	243	252	18.0	20	ABarapaappa	159	0	0	0		0	0	0	0	0
424	1	124	381	-1	445	246	12.9	31	Epraa	314	-803	0	0		0	0	0	0	0
425	1	106	417	-1	251	178	17.2	25	MSppapaa	626	0	0	0		0	0	0	0	0
426	1	398	317	-1	264	384	14.0	23	ABplpaappaa	229	353	0	0		0	0	0	0	0
427	1	200	182	-1	523	200	24.7	28	ABprpppaaap	191	750	0	0		0	0	0	0	0
428	1	67	34	-1	253	325	10.1	25	MSapappa	235	-651	0	0		0	0	0	0	0
429	1	315	353	-1	203	219	4.9	24	ABarpaaaap	213	1063	0	0		0	0	0	0	0
430	1	8	142	-1	321	269	10.0	24	MSaaaappp	135	0	0	0		0	0	0	0	0
431	1	310	178	-1	441	375	24.2	25	ABplpppaaa	196	200	0	0		0	0	0	0	0
432	1	199	302	-1	428	343	11.8	27	Daapp	277	111	0	0		0	0	0	0	0
433	1	90	324	-1	528	219	19.9	30	Cppapp	302	82	0	0		0	0	0	0	0
434	1	306	44	-1	155	245	15.1	25	ABaraapaaaa	200	0	0	0		0	0	0	0	0
435	1	409	450	-1	213	310	18.1	25	ABalpaaapap	192	134	0	0		0	0	0	0	0
436	1	320	33	-1	177	351	6.6	25	ABalapapppp	75	0	0	0		0	0	0	0	0
437	1	417	160	-1	222	402	12.2	24	ABplpaapapa	232	-604	0	0		0	0	0	0	0
438	1	430	15	-1	412	211	5.5	31	Cpaaaa	267	0	0	0		0	0	0	0	0
439	1	439	468	-1	520	316	25.0	28	ABplpppapap	235	-186	0	0		0	0	0	0	0
440	1	421	145	-1	296	182	19.5	25	MSppapap	176	1141	0	0		0	0	0	0	0
441	1	362	194	-1	374	233	11.6	30	Ealaa	285	0	0	0		0	0	0	0	0
442	1	133	181	-1	174	236	5.7	25	ABarpaaaaa	240	227	0	0		0	0	0	0	0
443	1	94	423	-1	179	369	21.9	25	ABalppaappa	237	753	0	0		0	0	0	0	0
444	1	142	226	-1	390	103	15.1	25	ABprapaapa	212	-181	0	0		0	0	0	0	0
445	1	74	340	-1	196	130	10.4	28	ABpraapaapp	235	966	0	0		0	0	0	0	0
446	1	272	165	-1	397	372	24.4	31	ABplppaapp	247	-193	0	0		0	0	0	0	0
447	1	158	338	-1	156	303	17.3	27	MSapaaaa	222	-48	0	0		0	0	0	0	0
448	1	6	392	-1	109	306	19.2	32	ABalaaaalp	322	221	0	0		0	0	0	0	0
449	1	468	462	-1	276	179	23.8	25	ABarapppppp	205	-34	0	0		0	0	0	0	0
450	1	321	459	-1	282	145	15.3	25	ABprpaappaa	318	0	0	0		0	0	0	0	0
451	1	246	274	-1	266	406	17.4	24	ABplpaapppp	119	0	0	0		0	0	0	0	0
452	1	435	82	-1	158	194	10.8	25	ABalappppaa	132	0	0	0		0	0	0	0	0
453	1	452	66	-1	241	399	21.3	25	ABplpaaappa	115	0	0	0		0	0	0	0	0
454	0	146	-1	-1	137	291	11.7	22		143	0	0	0		0	0	0	0	0
455	1	389	461	-1	219	296	23.0	21	ABalpaaaapp	131	0	0	0		0	0	0	0	0
456	1	407	458	-1	204	347	16.9	22	ABplpaapaaa	310	0	0	0		0	0	0	0	0
457	1	443	379	-1	564	252	25.8	27	ABprpppaapp	6	0	0	0		0	0	0	0	0
458	1	371	464	-1	231	260	19.9	20	ABarapapaaa	32	0	0	0		0	0	0	0	0
459	1	117	299	-1	323	181	14.9	25	Dpaaa	117	0	0	0		0	0	0	0	0
460	1	455	117	-1	471	306	25.4	27	ABplpapppp	164	0	0	0		0	0	0	0	0
461	1	47	26	-1	325	121	19.4	25	ABprpaapppp	-3	0	0	0		0	0	0	0	0
462	1	437	366	-1	232	421	16.1	24	ABplpaapapp	30	0	0	0		0	0	0	0	0
463	1	460	289	-1	337	363	17.5	24	MSappapp	196	766	0	0		0	0	0	0	0
464	1	50	483	-1	506	231	25.2	29	ABprppppapa	158	1406	0	0		0	0	0	0	0
465	1	391	69	-1	153	326	8.6	27	ABalapapppa	70	0	0	0		0	0	0	0	0
466	1	459	365	-1	116	184	17.1	21	ABalaaaparr	134	-149	0	0		0	0	0	0	0
467	1	414	467	-1	303	362	22.5	27	ABplpapapaa	257	425	0	0		0	0	0	0	0
468	1	347	471	-1	435	295	25.4	26	ABplpapppap	174	0	0	0		0	0	0	0	0
469	1	175	472	-1	487	322	24.5	26	ABplppppapp	-660	0	0	0		0	0	0	0	0
470	1	477	247	-1	444	225	24.8	27	ABprpappppa	142	700	0	0		0	0	0	0	0
471	1	466	473	-1	223	253	21.8	23	ABarapaaaap	137	0	0	0		0	0	0	0	0
472	1	463	476	-1	474	203	24.0	25	ABprpppaaaa	0	0	0	0		0	0	0	0	0
473	1	347	144	-1	394	309	24.0	24	ABplpapppaa	0	0	0	0		0	0	0	0	0
474	1	464	478	-1	350	356	22.0	25	ABplpapapap	272	127	0	0		0	0	0	0	0
475	1	175	298	-1	467	363	25.0	26	ABplppppapa	0	0	0	0		0	0	0	0	0
476	1	467	479	-1	272	246	23.0	24	ABarapapapa	213	489	0	0		0	0	0	0	0
477	1	271	481	-1	350	203	20.0	27	MSppaapp	211	889	0	0		0	0	0	0	0
478	1	469	482	-1	491	261	24.0	24	ABprppppaap	0	0	0	0		0	0	0	0	0
479	0	470	-1	-1	518	229	22.0	26		0	0	0	0		0	0	0	0	0
480	1	471	485	-1	446	345	24.0	22	ABplppppaap	0	0	0	0		0	0	0	0	0
481	1	472	486	-1	417	343	25.0	22	ABplppppaaa	286	170	0	0		0	0	0	0	0
482	1	473	487	-1	287	296	25.0	25	ABplpappaaa	238	-183	0	0		0	0	0	0	0
483	1	474	488	-1	322	335	24.0	27	ABplpappaap	-110	0	0	0		0	0	0	0	0
484	0	-1	-1	-1	527	282	25.0	27		0	0	0	0		0	0	0	0	0
485	1	475	489	-1	525	279	24.0	27	ABprpppapap	0	0	0	0		0	0	0	0	0
486	0	476	-1	-1	346	267	25.0	28		210	-1271	0	0		0	0	0	0	0
487	1	197	491	-1	464	267	25.0	27	ABprpappppp	176	47	0	0		0	0	0	0	0
