# Supplementary material for: The AP-2 Transcription Factor APTF-2 Is Required for Neuroblast and Epidermal Morphogenesis in Caenorhabditis elegans Embryogenesis
Source: PLoS Genet. 2016 May 13;12(5):e1006048. doi: 10.1371/journal.pgen.1006048 (PMC4866721; doi:10.1371/journal.pgen.1006048)
Supplement: S5 Text — (ZIP) [file pgen.1006048.s033.zip › nuclei/t172-nuclei]

1	1	121	419	-1	146	322	14.4	24	ABalapappaa	226	34	0	0		0	0	0	0	0
2	1	175	154	-1	288	210	10.6	25	MSpaaappa	219	665	0	0		0	0	0	0	0
3	1	244	158	-1	400	379	10.2	27	Dapap	246	319	0	0		0	0	0	0	0
4	1	167	42	-1	302	341	11.2	26	MSapppap	262	0	0	0		0	0	0	0	0
5	1	104	191	-1	200	146	16.3	28	ABpraaaaap	196	0	0	0		0	0	0	0	0
6	1	351	441	-1	466	428	15.2	31	ABplappapp	284	164	0	0		0	0	0	0	0
7	1	345	77	-1	250	317	19.8	34	ABalpapppa	125	0	0	0		0	0	0	0	0
8	1	92	420	-1	306	105	16.2	27	ABpraappaa	215	0	0	0		0	0	0	0	0
9	1	370	87	-1	251	213	8.4	29	MSpaaaaa	290	-306	0	0		0	0	0	0	0
10	1	362	131	-1	479	391	7.8	26	ABarppappa	266	-821	0	0		0	0	0	0	0
11	1	298	221	-1	177	373	7.9	24	ABplaapaapa	202	238	0	0		0	0	0	0	0
12	1	320	86	-1	230	154	16.5	26	ABpraaappaa	261	-955	0	0		0	0	0	0	0
13	1	398	112	-1	112	200	13.6	28	ABalaaappl	252	731	0	0		0	0	0	0	0
14	1	385	433	-1	318	316	17.8	27	MSaapaaap	230	177	0	0		0	0	0	0	0
15	1	438	424	-1	414	210	5.4	30	Cpaaaa	264	-846	0	0		0	0	0	0	0
16	1	106	394	-1	225	283	25.4	27	ABalpapaapa	253	248	0	0		0	0	0	0	0
17	1	125	272	-1	137	351	16.5	29	ABalapaapa	257	1414	0	0		0	0	0	0	0
18	1	205	149	-1	485	197	8.6	30	Dpppp	269	-98	0	0		0	0	0	0	0
19	1	225	344	-1	291	408	22.6	28	ABplpaaaapa	264	275	0	0		0	0	0	0	0
20	1	65	319	-1	171	284	14.7	26	ABalpaapaap	250	142	0	0		0	0	0	0	0
21	1	379	189	-1	474	245	16.4	32	Ealpp	325	-879	0	0		0	0	0	0	0
22	1	178	432	-1	122	301	13.0	26	ABalapaaaa	261	-196	0	0		0	0	0	0	0
23	1	219	124	-1	408	233	12.9	34	Ealap	340	337	0	0		0	0	0	0	0
24	1	89	387	-1	227	211	16.1	27	ABaraaapapp	130	0	0	0		0	0	0	0	0
25	1	164	439	-1	181	130	14.6	24	ABpraaaappa	235	0	0	0		0	0	0	0	0
26	1	461	468	-1	327	130	18.0	22	ABprpaapppp	176	-477	0	0		0	0	0	0	0
27	1	318	170	-1	475	218	21.5	34	MSpapppp	327	-167	0	0		0	0	0	0	0
28	1	133	314	-1	375	325	4.6	31	ABarppaapa	312	837	0	0		0	0	0	0	0
29	1	263	291	-1	153	243	7.6	25	ABalapppaap	234	-55	0	0		0	0	0	0	0
30	1	156	187	-1	336	164	24.4	26	ABprpaaaapa	252	509	0	0		0	0	0	0	0
31	1	272	263	-1	408	432	15.5	30	ABplappaaa	277	4	0	0		0	0	0	0	0
32	1	109	32	-1	221	363	11.6	33	ABplaapapa	399	0	0	0		0	0	0	0	0
33	1	436	278	-1	179	349	6.5	25	ABalapapppp	-10	0	0	0		0	0	0	0	0
34	1	428	276	-1	255	326	9.8	27	MSapappa	244	621	0	0		0	0	0	0	0
35	1	241	366	-1	246	365	25.9	27	ABalppapapp	268	795	0	0		0	0	0	0	0
36	1	361	428	-1	260	362	17.7	26	MSapapap	266	516	0	0		0	0	0	0	0
37	1	352	62	-1	495	276	21.4	31	ABprpppppa	313	384	0	0		0	0	0	0	0
38	1	84	97	-1	257	419	13.9	25	ABplaappaa	233	-1152	0	0		0	0	0	0	0
39	1	190	108	-1	320	209	11.4	26	MSpaaappp	184	0	0	0		0	0	0	0	0
40	1	366	151	-1	191	387	10.8	25	ABalpppappp	242	464	0	0		0	0	0	0	0
41	1	303	373	-1	423	351	5.4	28	ABarppaapp	231	356	0	0		0	0	0	0	0
42	1	372	434	-1	367	228	16.4	27	MSpapaapp	-17	0	0	0		0	0	0	0	0
43	1	38	241	-1	157	247	12.1	29	MSaaaaaa	247	-154	0	0		0	0	0	0	0
44	1	434	39	-1	149	247	15.4	24	ABaraapaaaa	224	0	0	0		0	0	0	0	0
45	1	25	353	-1	128	186	21.5	30	ABalaapaap	286	78	0	0		0	0	0	0	0
46	1	149	132	-1	293	426	16.0	30	ABplaappap	-8	0	0	0		0	0	0	0	0
47	1	32	264	-1	170	225	17.8	30	ABaraaapaa	-28	0	0	0		0	0	0	0	0
48	1	158	212	-1	215	171	20.1	29	ABpraaapaa	241	-466	0	0		0	0	0	0	0
49	1	400	251	-1	256	217	13.6	27	ABaraappapp	160	0	0	0		0	0	0	0	0
50	1	58	201	-1	456	370	17.6	30	Capaap	247	-775	0	0		0	0	0	0	0
51	1	302	44	-1	214	321	24.6	26	ABalpapaaap	64	0	0	0		0	0	0	0	0
52	1	194	34	-1	255	146	6.3	24	ABarpappaa	204	551	0	0		0	0	0	0	0
53	1	19	220	-1	265	259	25.3	29	ABalpapaapp	255	495	0	0		0	0	0	0	0
54	1	292	405	-1	451	152	13.4	28	Dppap	-70	0	0	0		0	0	0	0	0
55	1	358	226	-1	150	140	18.4	28	ABalaappap	243	1023	0	0		0	0	0	0	0
56	1	367	192	-1	330	127	12.9	25	ABprpaappap	199	336	0	0		0	0	0	0	0
57	1	37	46	-1	413	414	20.7	30	ABplppapap	301	1239	0	0		0	0	0	0	0
58	1	78	360	-1	254	381	6.4	30	ABplaaapap	261	189	0	0		0	0	0	0	0
59	1	90	232	326	216	124	20.9	34	ABpraaaapa	147	0	0	0		0	0	0	0	0
60	1	310	289	-1	593	218	17.4	30	ABprapappp	306	-1001	0	0		0	0	0	0	0
61	1	365	253	-1	434	164	19.5	33	MSpapppa	334	1193	0	0		0	0	0	0	0
62	1	180	270	-1	190	294	19.5	25	ABalpaaapaa	409	0	0	0		0	0	0	0	0
63	1	309	106	-1	285	282	9.3	24	MSaaaappa	204	724	0	0		0	0	0	0	0
64	1	269	306	-1	117	221	9.0	25	ABalappappa	248	1219	0	0		0	0	0	0	0
65	1	56	7	-1	296	298	22.8	31	ABalpappapp	291	290	0	0		0	0	0	0	0
66	1	453	437	-1	240	399	20.9	23	ABplpaaappa	188	120	0	0		0	0	0	0	0
67	1	312	135	-1	355	296	15.3	26	MSaapaapp	110	0	0	0		0	0	0	0	0
68	1	107	58	-1	144	306	9.7	31	ABalapapap	-38	0	0	0		0	0	0	0	0
69	1	465	299	-1	154	329	8.4	28	ABalapapppa	72	0	0	0		0	0	0	0	0
70	1	373	55	-1	128	171	15.4	29	ABalaaappr	238	921	0	0		0	0	0	0	0
71	1	229	98	-1	188	300	25.0	24	ABalpapaaaa	122	0	0	0		0	0	0	0	0
72	1	20	53	-1	148	356	13.4	29	ABalapaapp	290	0	0	0		0	0	0	0	0
73	1	346	309	-1	249	167	19.4	24	ABprpaapaaa	178	196	0	0		0	0	0	0	0
74	0	214	-1	-1	193	204	15.0	23		203	-390	0	0		0	0	0	0	0
75	1	232	65	-1	194	172	6.7	28	ABarpapaaa	260	351	0	0		0	0	0	0	0
76	1	315	51	-1	565	239	22.6	29	ABprapppap	284	-232	0	0		0	0	0	0	0
77	1	407	121	-1	217	279	12.0	29	ABaraapaapp	269	-495	0	0		0	0	0	0	0
78	1	276	385	-1	521	181	15.5	30	Cppapa	306	1285	0	0		0	0	0	0	0
79	1	228	412	-1	231	293	18.1	25	ABalpaaappa	106	0	0	0		0	0	0	0	0
80	1	354	218	-1	374	147	20.5	27	ABprppaaaap	275	859	0	0		0	0	0	0	0
81	1	247	155	-1	447	180	25.0	31	ABprppaapp	204	731	0	0		0	0	0	0	0
82	1	452	450	-1	156	196	10.7	25	ABalappppaa	200	337	0	0		0	0	0	0	0
83	1	301	256	-1	530	254	6.6	31	Caaapa	266	126	0	0		0	0	0	0	0
84	1	77	127	-1	145	191	13.1	29	ABalappapa	294	41	0	0		0	0	0	0	0
85	1	196	122	-1	312	234	20.5	25	MSpapaaaa	231	-373	0	0		0	0	0	0	0
86	1	112	37	-1	305	378	14.5	28	MSapppaa	270	885	0	0		0	0	0	0	0
87	1	28	35	-1	263	290	10.8	26	MSaaapapa	164	0	0	0		0	0	0	0	0
88	1	380	40	-1	208	194	7.0	24	ABarpapaapa	149	1527	0	0		0	0	0	0	0
89	1	44	449	-1	492	199	5.3	40	Caaaa	406	286	0	0		0	0	0	0	0
90	1	388	165	-1	526	305	14.5	32	Eplpa	327	-627	0	0		0	0	0	0	0
91	1	86	442	-1	192	193	25.9	24	ABarapppaap	240	12	0	0		0	0	0	0	0
92	0	26	-1	-1	138	162	19.7	24		210	420	0	0		0	0	0	0	0
93	1	198	323	-1	341	192	17.2	30	MSpppaaa	244	355	0	0		0	0	0	0	0
94	1	213	279	-1	523	262	12.7	33	Eprpa	30	0	0	0		0	0	0	0	0
95	1	394	15	-1	544	321	7.2	31	Caaapp	309	-208	0	0		0	0	0	0	0
96	1	31	96	-1	301	165	12.6	27	MSppppap	-120	0	0	0		0	0	0	0	0
97	1	110	142	-1	593	326	21.5	31	Cpappv	289	-86	0	0		0	0	0	0	0
98	1	418	47	-1	569	208	20.9	28	ABprapppaa	250	-1292	0	0		0	0	0	0	0
99	1	258	361	-1	266	310	16.9	24	ABalpaaappp	155	0	0	0		0	0	0	0	0
100	1	46	66	-1	285	219	19.5	30	ABarapappa	-146	0	0	0		0	0	0	0	0
101	1	330	172	-1	187	213	6.7	24	ABalapppapp	222	311	0	0		0	0	0	0	0
102	1	262	177	-1	309	164	17.2	27	MSppppaa	182	0	0	0		0	0	0	0	0
103	1	59	471	-1	367	123	23.7	29	ABprpaaaapp	249	137	0	0		0	0	0	0	0
104	1	4	139	-1	557	345	12.9	32	Capppa	267	-240	0	0		0	0	0	0	0
105	1	387	427	-1	398	295	14.5	29	Earpa	276	1336	0	0		0	0	0	0	0
106	1	274	460	-1	248	339	15.6	25	MSapapaa	225	281	0	0		0	0	0	0	0
107	1	210	277	-1	255	297	23.7	28	ABalpappapa	171	0	0	0		0	0	0	0	0
108	1	181	144	-1	107	247	14.4	32	ABalaaapal	320	153	0	0		0	0	0	0	0
109	1	218	3	-1	182	275	23.4	26	ABalpaaaapa	63	0	0	0		0	0	0	0	0
110	1	403	250	-1	366	281	10.6	29	Earaa	273	-107	0	0		0	0	0	0	0
111	1	265	136	-1	498	353	24.4	28	ABplpppapaa	199	543	0	0		0	0	0	0	0
112	1	74	38	-1	197	219	11.3	29	ABaraappaa	273	-694	0	0		0	0	0	0	0
113	1	183	282	-1	332	325	5.4	26	ABarppaaaa	210	14	0	0		0	0	0	0	0
114	1	62	371	-1	363	169	26.1	27	ABarappappa	275	171	0	0		0	0	0	0	0
115	1	202	12	-1	521	306	17.8	32	Eplpp	319	38	0	0		0	0	0	0	0
116	1	319	337	-1	568	368	21.0	37	ABplappppp	-48	0	0	0		0	0	0	0	0
117	1	460	1	-1	461	307	25.2	30	ABplpapppp	246	9	0	0		0	0	0	0	0
118	1	261	254	-1	304	298	14.5	27	ABaraapappp	230	-183	0	0		0	0	0	0	0
119	1	353	454	-1	594	343	14.8	30	Caappd	305	190	0	0		0	0	0	0	0
120	1	344	283	-1	210	356	25.3	27	ABalppapapa	270	-21	0	0		0	0	0	0	0
121	1	35	233	-1	528	152	20.3	30	ABprappapp	310	145	0	0		0	0	0	0	0
122	1	48	380	-1	336	170	6.0	22	ABarpppaaa	225	-237	0	0		0	0	0	0	0
123	1	290	143	-1	578	327	9.8	36	Caapa	359	80	0	0		0	0	0	0	0
124	1	248	31	-1	211	268	19.8	26	ABalpappaaa	134	0	0	0		0	0	0	0	0
125	1	251	301	-1	281	241	21.5	30	ABarapapppa	238	168	0	0		0	0	0	0	0
126	1	165	313	-1	177	325	24.9	24	ABalppapaaa	192	1312	0	0		0	0	0	0	0
127	1	93	293	-1	334	276	22.7	29	ABarapapppp	292	59	0	0		0	0	0	0	0
128	1	8	25	-1	183	167	9.9	30	ABalappppp	237	-1058	0	0		0	0	0	0	0
129	1	54	184	-1	178	231	20.5	32	ABaraaaaap	299	65	0	0		0	0	0	0	0
130	1	163	321	-1	445	399	21.7	29	ABplppappp	248	-318	0	0		0	0	0	0	0
131	1	136	370	-1	274	363	22.1	27	ABplpapaaa	273	675	0	0		0	0	0	0	0
132	1	231	356	-1	422	386	13.4	30	Capaaa	293	45	0	0		0	0	0	0	0
133	1	215	61	-1	184	339	15.7	24	ABalppppaav	192	-476	0	0		0	0	0	0	0
134	1	236	161	-1	474	229	25.3	27	ABprppppaaa	259	131	0	0		0	0	0	0	0
135	1	285	225	-1	508	367	13.6	28	Cappap	91	0	0	0		0	0	0	0	0
136	1	123	18	-1	247	391	23.3	27	ABalppapppp	291	0	0	0		0	0	0	0	0
137	1	410	274	-1	412	282	11.0	31	Earap	312	354	0	0		0	0	0	0	0
138	1	255	48	-1	168	274	18.5	30	ABaraaaaaa	390	0	0	0		0	0	0	0	0
139	1	339	231	-1	350	170	11.4	28	Dpaap	282	1103	0	0		0	0	0	0	0
140	1	308	90	-1	473	128	16.8	29	ABprappaaa	294	-859	0	0		0	0	0	0	0
141	1	99	311	-1	163	141	14.8	24	ABalaappppp	189	1167	0	0		0	0	0	0	0
142	1	430	162	-1	321	270	9.9	24	MSaaaappp	74	0	0	0		0	0	0	0	0
143	1	187	126	-1	162	177	17.7	27	ABalaapppa	336	0	0	0		0	0	0	0	0
144	1	473	476	-1	385	316	23.3	29	ABplpapppaa	325	173	0	0		0	0	0	0	0
145	1	440	74	-1	302	188	19.7	25	MSppapap	250	-118	0	0		0	0	0	0	0
146	1	333	308	-1	116	327	15.1	27	ABalapaaap	190	0	0	0		0	0	0	0	0
147	1	390	-1	-1	270	235	5.8	23	ABarpaaapp	215	593	0	0		0	0	0	0	0
148	1	256	141	-1	239	335	24.2	25	ABalpapapaa	230	-1490	0	0		0	0	0	0	0
149	1	11	123	-1	396	430	10.8	28	ABplapaapp	194	0	0	0		0	0	0	0	0
150	1	76	452	-1	360	360	25.1	24	ABplpapappa	246	53	0	0		0	0	0	0	0
151	1	191	180	-1	253	247	20.5	28	ABarapapaap	185	0	0	0		0	0	0	0	0
152	1	55	341	-1	216	203	25.9	26	ABarapppapa	235	774	0	0		0	0	0	0	0
153	1	13	8	-1	123	226	20.5	28	ABalaaaarr	-487	0	0	0		0	0	0	0	0
154	1	143	443	-1	573	339	23.5	30	ABplppppppp	222	-93	0	0		0	0	0	0	0
155	1	296	414	-1	215	311	6.5	28	ABplaaaaapp	278	-123	0	0		0	0	0	0	0
156	1	203	89	-1	246	123	8.8	30	ABarpappap	281	12	0	0		0	0	0	0	0
157	1	179	13	-1	372	230	19.8	30	MSpapapa	269	-132	0	0		0	0	0	0	0
158	1	233	222	-1	212	309	15.6	29	ABalpaapapp	256	-223	0	0		0	0	0	0	0
159	1	118	171	-1	389	168	5.2	31	ABarpppapa	294	106	0	0		0	0	0	0	0
160	1	437	235	-1	219	405	12.2	23	ABplpaapapa	224	348	0	0		0	0	0	0	0
161	1	173	300	-1	247	278	14.6	26	ABaraapapaa	-82	0	0	0		0	0	0	0	0
162	1	148	266	-1	270	247	16.1	27	ABaraapppap	235	438	0	0		0	0	0	0	0
163	1	321	236	-1	198	160	23.7	33	ABalaapapp	242	167	0	0		0	0	0	0	0
164	1	278	333	-1	523	404	22.7	28	ABplpppaapp	268	-205	0	0		0	0	0	0	0
165	1	446	305	-1	394	366	24.5	32	ABplppaapp	281	-519	0	0		0	0	0	0	0
166	1	127	157	-1	549	288	25.8	27	ABprppppppa	250	86	0	0		0	0	0	0	0
167	1	288	56	-1	244	189	23.4	28	ABarapppppa	206	1123	0	0		0	0	0	0	0
168	1	295	185	-1	307	244	16.9	29	ABaraapppp	191	-911	0	0		0	0	0	0	0
169	1	223	179	-1	426	203	22.3	31	ABprpapppa	216	714	0	0		0	0	0	0	0
170	1	270	167	-1	481	180	19.3	29	Cppaap	290	235	0	0		0	0	0	0	0
171	1	139	68	-1	567	161	13.2	29	ABprapapaa	273	84	0	0		0	0	0	0	0
172	1	245	9	-1	299	301	4.8	27	ABplaaaapp	272	353	0	0		0	0	0	0	0
173	1	316	237	-1	342	261	5.7	30	ABarpaappp	283	-847	0	0		0	0	0	0	0
174	1	252	343	-1	262	300	4.7	28	ABplaaaapa	274	492	0	0		0	0	0	0	0
175	1	176	153	-1	235	289	21.4	25	ABalpappaap	-176	0	0	0		0	0	0	0	0
176	1	82	67	-1	284	248	11.7	29	MSpaapaa	204	0	0	0		0	0	0	0	0
177	1	238	174	-1	325	422	13.6	30	ABplaapppa	151	0	0	0		0	0	0	0	0
178	1	431	350	362	439	372	23.6	27	ABplpppaaa	279	-795	0	0		0	0	0	0	0
179	1	27	203	-1	259	234	9.7	27	MSpaaaapp	233	122	0	0		0	0	0	0	0
180	1	5	82	-1	487	356	8.3	29	Cappaa	297	-1063	0	0		0	0	0	0	0
181	1	442	384	-1	172	236	5.8	24	ABarpaaaaa	212	0	0	0		0	0	0	0	0
182	1	427	446	-1	522	194	24.7	29	ABprpppaaap	293	142	0	0		0	0	0	0	0
183	1	1	4	-1	338	375	9.7	29	ABplapaaap	293	-703	0	0		0	0	0	0	0
184	1	222	116	-1	215	400	18.6	29	ABplpaaapa	305	0	0	0		0	0	0	0	0
185	1	185	404	-1	210	269	16.5	28	ABalpaapapa	108	0	0	0		0	0	0	0	0
186	1	281	286	-1	167	185	21.2	26	ABarappppaa	61	0	0	0		0	0	0	0	0
187	1	73	11	-1	291	380	24.9	28	ABalpapappa	263	-245	0	0		0	0	0	0	0
188	1	165	188	-1	190	350	22.9	25	ABalppapaap	192	379	0	0		0	0	0	0	0
189	1	53	421	-1	152	381	15.1	27	ABalpppaap	215	-280	0	0		0	0	0	0	0
190	1	300	349	-1	291	324	17.7	24	MSaapaaaa	514	0	0	0		0	0	0	0	0
191	1	135	381	-1	218	154	11.0	25	ABpraapappa	254	916	0	0		0	0	0	0	0
192	1	120	28	-1	224	227	19.4	29	ABarapaapa	203	243	0	0		0	0	0	0	0
193	1	293	438	-1	132	177	9.4	26	ABalappappp	260	0	0	0		0	0	0	0	0
194	1	441	164	-1	374	234	11.4	30	Ealaa	245	-408	0	0		0	0	0	0	0
195	1	226	173	-1	262	178	14.3	28	MSppappa	189	6	0	0		0	0	0	0	0
196	1	52	315	-1	322	316	8.4	26	MSappppa	231	0	0	0		0	0	0	0	0
197	1	271	199	-1	471	124	10.2	29	ABarppppap	280	286	0	0		0	0	0	0	0
198	1	85	284	-1	361	106	14.9	32	ABpraapppa	285	-100	0	0		0	0	0	0	0
199	1	307	227	-1	250	212	17.1	24	ABaraapppaa	204	0	0	0		0	0	0	0	0
200	1	6	351	-1	199	226	16.7	27	ABaraaapapa	266	-449	0	0		0	0	0	0	0
201	1	80	211	-1	186	249	9.5	27	MSaaaaapa	257	66	0	0		0	0	0	0	0
202	1	161	281	-1	517	420	16.2	29	ABplapappa	289	1461	0	0		0	0	0	0	0
203	1	15	52	-1	288	385	6.4	27	ABplaaappa	183	0	0	0		0	0	0	0	0
204	1	47	93	-1	348	333	11.2	25	Daaap	308	0	0	0		0	0	0	0	0
205	1	349	304	-1	424	107	15.5	31	ABpraapppp	194	0	0	0		0	0	0	0	0
206	1	402	275	-1	373	170	18.4	31	MSpppapp	20	0	0	0		0	0	0	0	0
207	1	280	223	-1	338	239	9.1	26	MSaaappp	144	0	0	0		0	0	0	0	0
208	1	3	239	-1	228	199	10.4	29	MSpaaaapa	108	0	0	0		0	0	0	0	0
209	1	145	422	-1	380	385	21.7	28	ABplppappa	280	490	0	0		0	0	0	0	0
210	1	206	100	-1	185	155	19.6	31	ABpraaaaaa	279	-165	0	0		0	0	0	0	0
211	1	2	92	-1	315	183	9.5	27	MSpppppa	230	-997	0	0		0	0	0	0	0
212	1	224	456	-1	226	239	6.0	24	MSaaaapaa	89	0	0	0		0	0	0	0	0
213	1	170	377	-1	586	176	18.4	29	ABprapappa	357	0	0	0		0	0	0	0	0
214	1	409	440	-1	560	156	17.6	28	ABprapapap	429	0	0	0		0	0	0	0	0
215	1	193	445	-1	207	374	7.3	27	ABplaapaapp	208	0	0	0		0	0	0	0	0
216	1	249	23	-1	448	232	5.0	32	Cpaaap	328	250	0	0		0	0	0	0	0
217	1	419	205	-1	292	116	13.6	29	ABpraaapppp	-55	0	0	0		0	0	0	0	0
218	1	334	14	-1	147	206	16.7	26	MSppaaaa	62	0	0	0		0	0	0	0	0
219	1	305	329	-1	599	251	22.5	29	ABprappppp	241	0	0	0		0	0	0	0	0
220	0	253	-1	-1	324	239	11.6	23		192	580	0	0		0	0	0	0	0
221	1	336	17	-1	410	327	7.7	29	Dappa	278	956	0	0		0	0	0	0	0
222	1	24	325	-1	106	201	18.6	25	ABalaapaaa	185	0	0	0		0	0	0	0	0
223	1	34	338	-1	219	360	19.4	26	ABplpaaaaap	24	0	0	0		0	0	0	0	0
224	1	220	190	-1	271	104	16.6	24	ABprpaapapa	183	-483	0	0		0	0	0	0	0
225	1	313	357	-1	533	375	20.3	29	ABplapppap	262	208	0	0		0	0	0	0	0
226	1	444	109	-1	388	105	15.2	25	ABprapaapa	208	-479	0	0		0	0	0	0	0
227	1	338	401	-1	486	251	12.1	31	Eprap	301	40	0	0		0	0	0	0	0
228	1	376	73	-1	456	106	14.8	29	ABprapaapp	146	0	0	0		0	0	0	0	0
229	1	143	288	-1	533	345	25.4	29	ABplppppppa	230	-159	0	0		0	0	0	0	0
230	1	95	16	-1	320	398	18.1	27	ABplppaaaap	116	0	0	0		0	0	0	0	0
231	1	297	21	-1	328	284	15.3	26	MSaapaapa	251	-174	0	0		0	0	0	0	0
232	1	70	117	-1	155	179	24.2	27	ABarapppaaa	397	0	0	0		0	0	0	0	0
233	1	105	368	-1	278	139	18.2	25	ABprpaapaap	189	501	0	0		0	0	0	0	0
234	1	102	215	-1	248	129	11.5	29	ABpraapappp	297	109	0	0		0	0	0	0	0
235	1	374	166	-1	447	118	21.2	28	ABprppapaap	184	0	0	0		0	0	0	0	0
236	1	169	271	-1	351	150	18.7	24	ABprppaaaaa	180	1281	0	0		0	0	0	0	0
237	1	142	147	-1	182	355	11.9	24	ABalppppapp	211	-1706	0	0		0	0	0	0	0
238	1	126	246	-1	334	294	19.2	27	MSaapappa	221	118	0	0		0	0	0	0	0
239	1	299	111	-1	572	258	19.0	30	Cppppa	286	-500	0	0		0	0	0	0	0
240	1	384	290	-1	326	223	5.2	29	ABarpaappa	218	0	0	0		0	0	0	0	0
241	1	304	399	-1	219	388	21.9	24	ABalppaappp	146	0	0	0		0	0	0	0	0
242	1	289	238	-1	193	320	12.2	28	MSapaaap	261	-48	0	0		0	0	0	0	0
243	1	166	244	-1	317	121	8.3	29	ABarpapppp	283	664	0	0		0	0	0	0	0
244	1	378	260	-1	343	197	23.2	29	ABprpappaaa	291	-16	0	0		0	0	0	0	0
245	1	43	243	-1	127	293	21.4	27	ABalpaapppa	226	-655	0	0		0	0	0	0	0
246	1	234	41	-1	232	221	13.2	28	ABaraappapa	208	0	0	0		0	0	0	0	0
247	1	470	330	-1	446	222	25.5	27	ABprpappppa	190	715	0	0		0	0	0	0	0
248	1	141	346	-1	454	150	8.3	28	ABarpppapp	252	319	0	0		0	0	0	0	0
249	1	395	347	-1	344	248	17.9	27	MSpapaapa	273	0	0	0		0	0	0	0	0
250	1	140	210	-1	200	256	13.4	25	ABaraapaapa	242	-523	0	0		0	0	0	0	0
251	1	266	198	-1	257	269	7.8	24	MSaaaapap	227	1383	0	0		0	0	0	0	0
252	1	129	423	-1	389	141	15.4	27	Dppaa	246	-962	0	0		0	0	0	0	0
253	1	327	447	-1	295	296	19.9	30	ABalpappppp	306	152	0	0		0	0	0	0	0
254	1	375	196	-1	159	239	23.1	31	ABaraaappa	-132	0	0	0		0	0	0	0	0
255	1	197	248	-1	519	130	13.9	29	ABprappapa	271	621	0	0		0	0	0	0	0
256	1	188	19	-1	443	288	21.7	30	MSpappap	128	0	0	0		0	0	0	0	0
257	1	134	150	-1	438	435	13.7	29	ABplappaap	-46	0	0	0		0	0	0	0	0
258	1	103	156	-1	267	311	13.5	26	ABaraapapap	117	0	0	0		0	0	0	0	0
259	1	284	64	-1	338	233	14.6	28	MSpaapapp	245	69	0	0		0	0	0	0	0
260	1	348	182	-1	275	314	8.1	27	MSapappp	326	0	0	0		0	0	0	0	0
261	1	39	342	-1	304	262	24.1	24	ABarapapapp	193	684	0	0		0	0	0	0	0
262	1	33	133	-1	201	294	22.0	24	ABalpaaaaap	229	-524	0	0		0	0	0	0	0
263	1	68	129	-1	138	247	18.2	27	ABaraaaapa	238	141	0	0		0	0	0	0	0
264	1	132	219	-1	221	113	15.8	26	ABpraaaappp	190	820	0	0		0	0	0	0	0
265	1	363	247	-1	366	389	15.5	26	Dapaa	124	0	0	0		0	0	0	0	0
266	1	341	383	-1	204	183	13.8	27	MSppaaap	34	0	0	0		0	0	0	0	0
267	1	208	320	-1	396	275	20.9	26	MSpapappp	306	0	0	0		0	0	0	0	0
268	1	422	22	-1	287	199	5.4	35	ABarpaapa	341	-391	0	0		0	0	0	0	0
269	1	7	451	-1	235	225	25.2	25	ABarappaaaa	237	1358	0	0		0	0	0	0	0
270	1	79	230	-1	225	343	5.2	29	ABplaaapaa	-651	0	0	0		0	0	0	0	0
271	1	204	379	-1	174	390	13.4	23	ABalpppappa	197	238	0	0		0	0	0	0	0
272	1	151	102	-1	274	391	20.9	24	ABplpapaapa	200	772	0	0		0	0	0	0	0
273	1	360	280	-1	151	316	23.3	28	ABalpaapppp	121	0	0	0		0	0	0	0	0
274	1	451	340	-1	266	408	17.4	25	ABplpaapppp	153	0	0	0		0	0	0	0	0
275	1	329	202	-1	455	324	6.8	30	Dappp	290	33	0	0		0	0	0	0	0
276	1	116	327	-1	192	409	15.2	25	ABalpppapad	213	922	0	0		0	0	0	0	0
277	1	71	402	-1	157	340	10.5	27	ABalapappap	188	-296	0	0		0	0	0	0	0
278	1	186	322	-1	267	167	9.5	28	MSppappp	54	0	0	0		0	0	0	0	0
279	1	239	228	-1	325	388	23.7	28	ABalpapappp	246	441	0	0		0	0	0	0	0
280	1	81	295	-1	248	110	14.3	30	ABpraaapppa	214	0	0	0		0	0	0	0	0
281	1	393	392	-1	609	281	18.6	32	Cpappd	289	-511	0	0		0	0	0	0	0
282	1	66	186	-1	291	256	8.3	26	MSpaaapa	96	0	0	0		0	0	0	0	0
283	1	101	391	-1	425	179	9.1	32	Dpppa	320	500	0	0		0	0	0	0	0
284	1	87	69	-1	377	307	18.7	26	MSaapappp	136	0	0	0		0	0	0	0	0
285	1	150	444	-1	271	217	24.6	24	ABarappaaap	171	196	0	0		0	0	0	0	0
286	1	88	29	-1	516	190	12.0	32	Cpppaa	314	144	0	0		0	0	0	0	0
287	1	111	224	-1	373	321	7.7	25	MSappppp	232	157	0	0		0	0	0	0	0
288	1	115	485	-1	535	242	24.9	25	ABprpppapaa	244	359	0	0		0	0	0	0	0
289	1	463	229	-1	337	369	17.1	25	MSappapp	254	169	0	0		0	0	0	0	0
290	1	16	183	-1	281	289	15.3	27	ABaraapappa	-154	0	0	0		0	0	0	0	0
291	1	184	70	-1	353	424	19.9	27	ABplppapaaa	253	223	0	0		0	0	0	0	0
292	1	91	334	-1	319	355	6.9	29	ABplapaaaa	278	111	0	0		0	0	0	0	0
293	1	153	367	-1	151	224	9.6	25	ABalapppapa	232	0	0	0		0	0	0	0	0
294	1	100	99	-1	348	108	18.8	31	ABpraappap	229	0	0	0		0	0	0	0	0
295	1	359	24	-1	296	108	10.6	28	ABarpapppa	120	0	0	0		0	0	0	0	0
296	1	201	355	-1	144	205	7.0	26	ABpraapaaaa	211	-17	0	0		0	0	0	0	0
297	1	97	429	-1	407	159	24.8	30	ABarappappp	291	369	0	0		0	0	0	0	0
298	1	475	480	-1	473	368	24.9	25	ABplppppapa	180	838	0	0		0	0	0	0	0
299	1	459	128	-1	327	179	14.9	26	Dpaaa	266	-483	0	0		0	0	0	0	0
300	1	122	431	-1	365	184	8.6	29	MSpppppp	248	58	0	0		0	0	0	0	0
301	1	421	206	-1	294	168	25.8	33	ABarappapaa	236	1019	0	0		0	0	0	0	0
302	1	432	79	-1	426	345	11.7	28	Daapp	251	-60	0	0		0	0	0	0	0
303	1	199	178	-1	448	342	22.0	26	MSpappaa	-66	0	0	0		0	0	0	0	0
304	1	209	364	-1	530	412	19.3	29	ABplappppa	201	0	0	0		0	0	0	0	0
305	1	138	411	-1	536	399	11.9	28	ABarppappp	260	1982	0	0		0	0	0	0	0
306	1	311	257	-1	369	277	17.9	25	MSaapapa	221	1404	0	0		0	0	0	0	0
307	1	413	245	-1	549	209	24.9	28	ABprpppaapa	247	89	0	0		0	0	0	0	0
308	1	324	339	-1	343	411	22.5	28	ABplpaaaapp	258	-566	0	0		0	0	0	0	0
309	1	399	207	-1	312	352	18.4	27	MSapaapp	219	353	0	0		0	0	0	0	0
310	1	211	125	-1	427	388	6.4	33	ABarppapa	-56	0	0	0		0	0	0	0	0
311	1	342	376	-1	492	360	21.5	34	Capppp	297	32	0	0		0	0	0	0	0
312	1	294	26	-1	153	372	18.9	29	ABalpppaaa	217	1015	0	0		0	0	0	0	0
313	1	108	216	-1	464	375	12.6	30	Capapa	74	0	0	0		0	0	0	0	0
314	1	182	259	-1	228	251	23.8	31	ABarapaaap	315	-436	0	0		0	0	0	0	0
315	1	335	242	-1	425	374	19.3	29	MSaapppp	94	0	0	0		0	0	0	0	0
316	1	96	265	-1	294	154	5.5	28	ABarpapapp	252	1193	0	0		0	0	0	0	0
317	1	426	318	-1	267	383	13.9	22	ABplpaappaa	196	-180	0	0		0	0	0	0	0
318	1	415	163	-1	485	429	17.8	29	ABplapapap	200	0	0	0		0	0	0	0	0
319	1	177	209	-1	561	377	15.5	31	ABplapappp	308	-493	0	0		0	0	0	0	0
320	1	17	389	-1	596	190	15.0	29	ABarpppppp	288	-371	0	0		0	0	0	0	0
321	1	343	33	-1	235	160	7.1	25	ABarpapaapp	191	-85	0	0		0	0	0	0	0
322	1	10	396	-1	460	281	10.1	31	Eplaa	312	89	0	0		0	0	0	0	0
323	1	282	20	-1	245	374	8.5	28	ABplaapappp	251	385	0	0		0	0	0	0	0
324	1	433	30	-1	528	218	20.2	31	Cppapp	310	1198	0	0		0	0	0	0	0
325	1	40	302	-1	357	412	8.7	26	ABplapaapa	226	1271	0	0		0	0	0	0	0
326	1	383	261	-1	398	206	25.0	34	ABprpappap	341	382	0	0		0	0	0	0	0
327	1	391	103	-1	303	279	12.5	26	MSaaapapp	205	9	0	0		0	0	0	0	0
328	1	325	197	-1	603	206	21.2	27	ABprappppa	266	-427	0	0		0	0	0	0	0
329	1	364	54	-1	497	269	5.3	30	Cpaapa	272	-338	0	0		0	0	0	0	0
330	1	254	88	-1	296	383	17.6	23	ABplppaaaaa	213	347	0	0		0	0	0	0	0
331	1	171	115	-1	272	389	9.7	29	ABalppppppp	290	379	0	0		0	0	0	0	0
332	1	412	75	-1	187	357	18.2	24	ABplpaaaaaa	138	0	0	0		0	0	0	0	0
333	1	368	234	-1	187	265	5.7	26	ABarpaaapa	259	1076	0	0		0	0	0	0	0
334	1	381	104	-1	155	153	10.7	24	ABpraapaapa	75	0	0	0		0	0	0	0	0
335	1	389	114	-1	371	354	11.1	27	Daapa	229	780	0	0		0	0	0	0	0
336	1	200	393	-1	345	382	21.0	26	ABplppaapa	253	173	0	0		0	0	0	0	0
337	1	146	176	-1	392	364	16.1	29	MSappaap	273	635	0	0		0	0	0	0	0
338	1	447	388	-1	158	305	17.4	27	MSapaaaa	210	-47	0	0		0	0	0	0	0
339	1	350	72	-1	147	268	9.3	32	ABalappaap	282	-25	0	0		0	0	0	0	0
340	1	445	374	-1	192	135	10.7	27	ABpraapaapp	-17	0	0	0		0	0	0	0	0
341	1	264	80	-1	535	382	17.3	26	ABplapppaa	71	0	0	0		0	0	0	0	0
342	1	275	36	-1	421	163	12.9	27	Dpapp	247	-39	0	0		0	0	0	0	0
343	1	260	181	-1	447	147	23.5	31	ABprppappa	274	-201	0	0		0	0	0	0	0
344	1	160	194	-1	266	361	11.9	26	ABalppppppa	262	35	0	0		0	0	0	0	0
345	1	356	307	-1	227	199	4.5	27	ABarpapapa	272	502	0	0		0	0	0	0	0
346	1	371	310	-1	492	299	13.0	33	Eplap	330	173	0	0		0	0	0	0	0
347	1	323	324	-1	198	297	4.3	29	ABplaaaaaa	-375	0	0	0		0	0	0	0	0
348	1	250	397	-1	122	323	21.6	27	ABalppaaapa	396	0	0	0		0	0	0	0	0
349	1	397	287	-1	497	415	10.7	28	ABplapapaa	165	0	0	0		0	0	0	0	0
350	1	41	208	-1	168	168	14.6	25	ABalaappppa	256	1375	0	0		0	0	0	0	0
351	1	18	195	-1	219	385	15.9	25	ABplpaapaap	200	1017	0	0		0	0	0	0	0
352	0	124	-1	-1	338	312	24.4	30		276	-186	0	0		0	0	0	0	0
353	1	429	413	-1	201	222	5.0	23	ABarpaaaap	230	1573	0	0		0	0	0	0	0
354	1	259	10	-1	180	292	7.0	23	ABplaaaaapa	97	0	0	0		0	0	0	0	0
355	1	36	331	-1	339	340	14.9	27	MSappaaa	257	-647	0	0		0	0	0	0	0
356	1	221	118	-1	505	122	18.4	28	ABprappaap	287	98	0	0		0	0	0	0	0
357	1	207	120	-1	161	294	24.6	26	ABalpaappap	195	59	0	0		0	0	0	0	0
358	1	386	63	-1	241	377	13.9	25	ABalpppppap	386	0	0	0		0	0	0	0	0
359	1	114	213	-1	360	366	6.4	27	ABarppaaap	180	0	0	0		0	0	0	0	0
360	1	23	354	-1	303	387	11.1	24	ABplpaappap	239	553	0	0		0	0	0	0	0
361	1	131	400	-1	168	210	24.4	32	ABaraaappp	4	0	0	0		0	0	0	0	0
362	1	195	252	-1	100	266	18.8	28	ABalaaaarl	254	840	0	0		0	0	0	0	0
363	1	119	255	-1	337	150	21.3	27	ABprpapappp	118	0	0	0		0	0	0	0	0
364	0	22	-1	-1	230	336	17.8	23		174	0	0	0		0	0	0	0	0
365	1	466	406	-1	116	182	17.3	22	ABalaaaparr	164	-86	0	0		0	0	0	0	0
366	1	462	258	-1	233	421	16.2	25	ABplpaapapp	213	7	0	0		0	0	0	0	0
367	1	157	94	-1	241	405	17.3	23	ABplpaapppa	194	-1158	0	0		0	0	0	0	0
368	1	355	466	-1	230	355	22.2	24	ABalppapppa	-30	0	0	0		0	0	0	0	0
369	1	21	294	-1	423	118	9.3	28	ABarppppaa	391	0	0	0		0	0	0	0	0
370	1	67	57	-1	124	232	12.1	24	ABalapppaaa	-642	0	0	0		0	0	0	0	0
371	1	396	369	-1	143	266	21.5	26	ABalpaappaa	63	0	0	0		0	0	0	0	0
372	1	377	130	-1	224	156	23.8	25	ABprpaaaaaa	-172	0	0	0		0	0	0	0	0
373	1	277	200	-1	405	113	20.8	30	ABprppapaaa	274	1375	0	0		0	0	0	0	0
374	1	405	45	-1	485	322	20.9	29	ABplpppppa	289	-354	0	0		0	0	0	0	0
375	1	42	59	-1	536	160	10.2	28	ABarpppppa	269	193	0	0		0	0	0	0	0
376	1	347	336	-1	265	124	21.2	28	ABprpaaapa	260	941	0	0		0	0	0	0	0
377	1	287	101	-1	371	360	19.3	29	MSaapppa	139	0	0	0		0	0	0	0	0
378	1	83	335	-1	383	426	21.0	27	ABplppapaap	250	431	0	0		0	0	0	0	0
379	1	457	390	-1	568	250	26.2	28	ABprpppaapp	279	646	0	0		0	0	0	0	0
380	1	57	193	-1	150	272	15.5	25	ABalpaapaaa	194	18	0	0		0	0	0	0	0
381	1	424	378	-1	448	247	12.4	34	Epraa	345	-206	0	0		0	0	0	0	0
382	1	64	217	-1	250	110	17.3	26	ABpraaapapp	190	-117	0	0		0	0	0	0	0
383	1	212	298	-1	108	237	16.5	24	ABalaaaparl	195	28	0	0		0	0	0	0	0
384	1	147	365	-1	168	333	20.0	29	ABalppappa	381	0	0	0		0	0	0	0	0
385	1	267	297	-1	181	393	17.8	24	ABalpppapav	205	1608	0	0		0	0	0	0	0
386	1	417	403	-1	390	129	11.0	29	ABprapaaap	248	-465	0	0		0	0	0	0	0
387	1	317	296	-1	224	357	14.6	25	ABalpppppaa	108	0	0	0		0	0	0	0	0
388	1	273	140	-1	240	294	8.1	24	MSaaapaap	519	0	0	0		0	0	0	0	0
389	1	369	138	-1	309	122	21.7	25	ABprpapappa	215	-762	0	0		0	0	0	0	0
390	1	306	345	-1	479	140	22.4	30	ABprppapap	296	684	0	0		0	0	0	0	0
391	1	326	240	-1	178	202	8.6	24	ABalappppap	173	25	0	0		0	0	0	0	0
392	1	448	358	-1	108	306	18.7	31	ABalaaaalp	108	0	0	0		0	0	0	0	0
393	1	137	95	-1	297	105	20.1	25	ABprpaapapp	130	0	0	0		0	0	0	0	0
394	1	286	146	-1	366	427	13.4	31	ABplaapppp	438	0	0	0		0	0	0	0	0
395	1	172	27	-1	188	371	14.9	25	ABalppppaad	60	0	0	0		0	0	0	0	0
396	1	328	316	-1	365	262	21.4	26	MSpapappa	255	737	0	0		0	0	0	0	0
397	1	242	292	-1	211	278	9.6	28	MSaaapaaa	73	0	0	0		0	0	0	0	0
398	1	201	145	-1	168	168	7.1	25	ABpraapaaap	194	-718	0	0		0	0	0	0	0
399	1	75	76	-1	561	231	8.5	31	Cpaapp	246	0	0	0		0	0	0	0	0
400	1	235	168	-1	455	303	15.0	33	Earpp	333	-293	0	0		0	0	0	0	0
401	1	382	107	-1	299	232	24.6	30	ABarappaap	234	-536	0	0		0	0	0	0	0
402	1	268	430	-1	238	346	9.3	24	ABplaapappa	227	-86	0	0		0	0	0	0	0
403	1	168	352	-1	345	376	13.1	26	Daaaa	269	-9	0	0		0	0	0	0	0
404	1	162	214	-1	157	356	22.4	27	ABalppaaapp	80	0	0	0		0	0	0	0	0
405	1	340	410	-1	407	245	16.5	28	Ealpa	279	-58	0	0		0	0	0	0	0
406	1	155	2	-1	289	220	14.3	27	MSpaapapa	179	0	0	0		0	0	0	0	0
407	1	420	472	-1	505	269	17.4	34	Eprpp	346	348	0	0		0	0	0	0	0
408	1	61	483	-1	297	149	20.6	26	ABprpapapa	262	-82	0	0		0	0	0	0	0
409	1	401	459	-1	315	189	25.1	26	ABarappapap	261	145	0	0		0	0	0	0	0
410	0	217	-1	-1	278	188	19.5	24		256	0	0	0		0	0	0	0	0
411	1	51	372	-1	374	131	7.8	28	ABarpppaap	282	1702	0	0		0	0	0	0	0
412	1	9	160	-1	260	151	13.4	25	ABpraaappap	-6	0	0	0		0	0	0	0	0
413	1	257	6	-1	599	344	18.8	31	Caappv	309	-55	0	0		0	0	0	0	0
414	0	159	-1	-1	133	263	12.0	22		175	286	0	0		0	0	0	0	0
415	1	230	159	-1	448	414	8.7	28	ABplappapa	257	-836	0	0		0	0	0	0	0
416	1	240	84	-1	565	287	20.9	21	Cppppp	205	0	0	0		0	0	0	0	0
417	1	425	417	-1	260	177	17.4	26	MSppapaa	259	143	0	0		0	0	0	0	0
418	1	50	418	-1	189	240	13.2	24	ABaraapaaap	-202	0	0	0		0	0	0	0	0
419	1	29	268	-1	499	172	23.5	32	ABprppappp	-213	0	0	0		0	0	0	0	0
420	1	154	169	-1	115	295	16.1	28	ABalaaaala	273	-878	0	0		0	0	0	0	0
421	1	69	382	-1	600	287	14.5	31	Cpapaa	314	-402	0	0		0	0	0	0	0
422	1	30	148	-1	370	213	24.1	27	ABprpappaap	-19	0	0	0		0	0	0	0	0
423	1	443	50	-1	178	375	21.9	27	ABalppaappa	200	122	0	0		0	0	0	0	0
424	1	152	328	-1	269	343	24.9	28	ABalpapapap	269	-435	0	0		0	0	0	0	0
425	1	332	425	-1	213	192	23.2	24	ABarappppap	193	186	0	0		0	0	0	0	0
426	1	98	60	-1	342	149	8.7	29	ABprapaaaa	253	-82	0	0		0	0	0	0	0
427	1	12	204	-1	493	363	17.5	30	Capapp	291	-313	0	0		0	0	0	0	0
428	1	94	348	-1	257	153	22.4	26	ABprpaaaaap	184	0	0	0		0	0	0	0	0
429	1	404	43	-1	360	158	23.2	26	ABprpapaapa	163	210	0	0		0	0	0	0	0
430	1	227	415	-1	367	294	21.9	24	MSaappaa	210	224	0	0		0	0	0	0	0
431	1	144	134	-1	182	318	6.1	23	ABplaapaaap	345	0	0	0		0	0	0	0	0
432	1	237	85	-1	321	182	21.8	27	ABprpaaappp	269	367	0	0		0	0	0	0	0
433	1	416	426	-1	294	145	24.1	31	ABprpaaappa	313	712	0	0		0	0	0	0	0
434	1	283	105	-1	584	262	10.6	33	Cpapap	315	-749	0	0		0	0	0	0	0
435	1	49	408	-1	316	393	20.1	24	ABplpapaapp	239	0	0	0		0	0	0	0	0
436	1	216	113	-1	260	417	20.2	25	ABplpaaappp	222	-1219	0	0		0	0	0	0	0
437	1	14	78	-1	216	153	13.4	32	ABpraapapa	321	34	0	0		0	0	0	0	0
438	1	113	409	-1	376	167	12.9	25	Dpapa	231	-260	0	0		0	0	0	0	0
439	1	406	110	-1	149	276	6.4	25	ABplaapaaaa	233	1915	0	0		0	0	0	0	0
440	1	174	81	-1	337	245	20.5	26	MSpapaaap	218	1019	0	0		0	0	0	0	0
441	1	189	435	-1	260	193	26.5	33	ABarapppapp	97	0	0	0		0	0	0	0	0
442	1	192	249	-1	558	218	14.0	31	Cpppap	266	1155	0	0		0	0	0	0	0
443	1	64	474	-1	231	139	19.0	24	ABpraaapapa	177	516	0	0		0	0	0	0	0
444	1	246	262	-1	475	168	15.3	29	Cppaaa	294	220	0	0		0	0	0	0	0
445	0	322	-1	-1	322	362	15.7	22		95	0	0	0		0	0	0	0	0
446	1	130	436	-1	275	172	21.7	24	ABprpapaaap	232	0	0	0		0	0	0	0	0
447	1	291	285	-1	499	383	24.4	27	ABplpppaapa	107	0	0	0		0	0	0	0	0
448	1	45	461	-1	289	212	17.1	25	ABarapaappp	166	0	0	0		0	0	0	0	0
449	1	117	317	-1	178	357	10.0	28	ABalppppapa	38	0	0	0		0	0	0	0	0
450	1	435	398	-1	212	314	18.1	25	ABalpaaapap	150	0	0	0		0	0	0	0	0
451	1	314	463	-1	191	236	23.8	22	ABarapaaaaa	160	0	0	0		0	0	0	0	0
452	1	411	407	-1	242	190	20.9	24	ABprpapaaaa	99	0	0	0		0	0	0	0	0
453	1	423	375	-1	252	251	18.4	25	ABarapaappa	96	0	0	0		0	0	0	0	0
454	1	408	448	-1	181	275	21.4	28	ABalpaaaaaa	222	0	0	0		0	0	0	0	0
455	1	279	83	-1	215	249	7.7	26	MSaaaaapp	-69	0	0	0		0	0	0	0	0
456	1	60	487	-1	401	131	24.0	22	ABprpapaapp	265	0	0	0		0	0	0	0	0
457	0	454	-1	-1	142	289	11.4	22		121	0	0	0		0	0	0	0	0
458	1	456	470	-1	209	351	16.7	22	ABplpaapaaa	302	0	0	0		0	0	0	0	0
459	1	450	467	-1	287	140	15.7	25	ABprpaappaa	57	0	0	0		0	0	0	0	0
460	1	243	458	-1	303	124	18.2	22	ABprpaapppa	-225	0	0	0		0	0	0	0	0
461	1	455	465	-1	219	296	23.9	22	ABalpaaaapp	-54	0	0	0		0	0	0	0	0
462	1	449	457	-1	281	188	24.0	25	ABarapppppp	180	-88	0	0		0	0	0	0	0
463	1	357	267	-1	496	280	24.9	30	ABprppppapp	-98	0	0	0		0	0	0	0	0
464	1	458	332	-1	232	262	20.1	22	ABarapapaaa	154	0	0	0		0	0	0	0	0
465	1	337	473	-1	303	359	4.6	32	ABplaaappp	-159	0	0	0		0	0	0	0	0
466	1	63	469	-1	569	307	24.3	27	ABprppppppp	-48	0	0	0		0	0	0	0	0
467	1	467	273	-1	306	360	22.4	27	ABplpapapaa	135	454	0	0		0	0	0	0	0
468	1	439	49	-1	524	313	25.5	31	ABplpppapap	122	0	0	0		0	0	0	0	0
469	1	128	137	-1	441	191	17.9	27	MSpppaap	9	0	0	0		0	0	0	0	0
470	1	392	386	-1	399	174	22.4	27	ABprppaapa	180	1444	0	0		0	0	0	0	0
471	1	468	91	-1	432	290	25.3	27	ABplpapppap	220	1103	0	0		0	0	0	0	0
472	1	469	475	-1	486	320	24.4	23	ABplppppapp	-689	0	0	0		0	0	0	0	0
473	1	471	477	-1	221	256	21.9	23	ABarapaaaap	-229	0	0	0		0	0	0	0	0
474	0	76	-1	-1	351	353	22.1	22		142	-267	0	0		0	0	0	0	0
475	1	72	175	-1	379	312	20.6	27	MSaappap	276	-522	0	0		0	0	0	0	0
476	1	472	478	-1	475	203	24.0	25	ABprpppaaaa	0	0	0	0		0	0	0	0	0
477	1	414	479	-1	386	332	25.066668	28	ABplpapappp	172	42	0	0		0	0	0	0	0
478	1	474	359	-1	347	361	22.0	25	ABplpapapap	272	127	0	0		0	0	0	0	0
479	1	476	481	-1	269	247	23.0	24	ABarapapapa	213	489	0	0		0	0	0	0	0
480	1	331	482	-1	268	294	21.033333	25	ABalpappppa	187	787	0	0		0	0	0	0	0
481	1	477	495	-1	346	200	20.0	27	MSppaapp	211	889	0	0		0	0	0	0	0
482	1	478	484	-1	494	260	24.0	24	ABprppppaap	0	0	0	0		0	0	0	0	0
483	1	464	152	-1	505	232	25.0	29	ABprppppapa	158	1406	0	0		0	0	0	0	0
484	0	479	-1	-1	520	229	22.0	26		0	0	0	0		0	0	0	0	0
485	1	480	488	-1	440	345	24.0	22	ABplppppaap	0	0	0	0		0	0	0	0	0
486	1	481	489	-1	420	337	24.0	22	ABplppppaaa	286	170	0	0		0	0	0	0	0
487	1	482	490	-1	289	290	25.0	25	ABplpappaaa	238	-183	0	0		0	0	0	0	0
488	1	483	491	-1	319	335	24.0	27	ABplpappaap	-110	0	0	0		0	0	0	0	0
489	1	485	492	-1	530	282	25.0125	27	ABprpppapap	0	0	0	0		0	0	0	0	0
490	0	486	-1	-1	335	270	25.0	28		210	-1271	0	0		0	0	0	0	0
491	1	487	494	-1	462	267	25.0	25	ABprpappppp	176	47	0	0		0	0	0	0	0
