# Supplementary material for: The AP-2 Transcription Factor APTF-2 Is Required for Neuroblast and Epidermal Morphogenesis in Caenorhabditis elegans Embryogenesis
Source: PLoS Genet. 2016 May 13;12(5):e1006048. doi: 10.1371/journal.pgen.1006048 (PMC4866721; doi:10.1371/journal.pgen.1006048)
Supplement: S5 Text — (ZIP) [file pgen.1006048.s033.zip › nuclei/t173-nuclei]

1	1	117	226	-1	464	303	25.3	29	ABplpapppp	250	-308	0	0		0	0	0	0	0
2	1	406	76	-1	289	223	14.1	26	MSpaapapa	179	0	0	0		0	0	0	0	0
3	1	109	33	-1	190	272	23.4	26	ABalpaaaapa	216	1003	0	0		0	0	0	0	0
4	1	183	49	-1	338	374	9.7	28	ABplapaaap	236	398	0	0		0	0	0	0	0
5	0	352	-1	-1	340	314	24.4	30		275	-494	0	0		0	0	0	0	0
6	1	413	21	-1	598	342	18.8	31	Caappv	311	162	0	0		0	0	0	0	0
7	1	65	70	-1	295	298	22.6	31	ABalpappapp	323	0	0	0		0	0	0	0	0
8	1	153	167	-1	124	232	20.6	28	ABalaaaarr	265	-845	0	0		0	0	0	0	0
9	1	172	108	-1	298	301	4.7	28	ABplaaaapp	254	464	0	0		0	0	0	0	0
10	1	354	14	-1	179	289	7.3	23	ABplaaaaapa	93	0	0	0		0	0	0	0	0
11	1	187	83	-1	296	381	24.7	28	ABalpapappa	245	1013	0	0		0	0	0	0	0
12	1	115	461	-1	522	302	18.4	32	Eplpp	323	-182	0	0		0	0	0	0	0
13	1	157	162	-1	374	231	19.8	29	MSpapapa	267	1370	0	0		0	0	0	0	0
14	1	218	69	-1	147	210	16.7	26	MSppaaaa	213	56	0	0		0	0	0	0	0
15	1	95	197	-1	545	318	7.0	31	Caaapp	163	0	0	0		0	0	0	0	0
16	1	230	331	-1	318	395	17.9	26	ABplppaaaap	255	141	0	0		0	0	0	0	0
17	1	221	272	-1	410	329	7.7	27	Dappa	-33	0	0	0		0	0	0	0	0
18	1	136	154	-1	250	386	23.5	27	ABalppapppp	290	0	0	0		0	0	0	0	0
19	1	256	359	-1	444	288	22.0	30	MSpappap	306	427	0	0		0	0	0	0	0
20	1	323	209	-1	248	372	8.4	30	ABplaapappp	257	-251	0	0		0	0	0	0	0
21	1	231	287	-1	329	280	15.2	28	MSaapaapa	147	0	0	0		0	0	0	0	0
22	1	268	147	-1	284	197	5.3	34	ABarpaapa	346	0	0	0		0	0	0	0	0
23	1	216	111	-1	445	233	4.9	32	Cpaaap	304	13	0	0		0	0	0	0	0
24	1	295	30	-1	294	104	10.8	29	ABarpapppa	196	0	0	0		0	0	0	0	0
25	1	128	196	-1	182	168	9.9	30	ABalappppp	236	-101	0	0		0	0	0	0	0
26	1	312	401	475	152	369	19.1	31	ABalpppaaa	196	-1180	0	0		0	0	0	0	0
27	1	395	120	-1	188	371	14.9	25	ABalppppaad	245	-111	0	0		0	0	0	0	0
28	1	192	279	460	226	231	19.8	30	ABarapaapa	266	241	0	0		0	0	0	0	0
29	1	286	12	-1	515	189	11.7	31	Cpppaa	318	-219	0	0		0	0	0	0	0
30	1	324	449	-1	532	217	20.2	30	Cppapp	301	233	0	0		0	0	0	0	0
31	1	124	95	-1	213	270	19.8	25	ABalpappaaa	247	-1104	0	0		0	0	0	0	0
32	1	32	3	-1	222	362	11.5	34	ABplaapapa	239	699	0	0		0	0	0	0	0
33	1	321	379	-1	235	161	7.1	26	ABarpapaapp	229	326	0	0		0	0	0	0	0
34	1	52	211	-1	253	146	6.0	24	ABarpappaa	201	497	0	0		0	0	0	0	0
35	1	87	4	-1	264	286	10.9	25	MSaaapapa	248	164	0	0		0	0	0	0	0
36	1	342	392	-1	423	164	12.4	27	Dpapp	277	67	0	0		0	0	0	0	0
37	1	86	35	-1	303	371	14.4	29	MSapppaa	267	-141	0	0		0	0	0	0	0
38	1	112	19	-1	193	218	11.8	29	ABaraappaa	141	0	0	0		0	0	0	0	0
39	1	44	259	-1	151	248	15.4	25	ABaraapaaaa	-44	0	0	0		0	0	0	0	0
40	1	88	357	-1	210	196	7.1	22	ABarpapaapa	203	-364	0	0		0	0	0	0	0
41	1	246	40	-1	230	216	13.2	28	ABaraappapa	13	0	0	0		0	0	0	0	0
42	1	4	275	-1	302	339	11.0	26	MSapppap	260	0	0	0		0	0	0	0	0
43	1	429	317	-1	369	152	22.5	28	ABprpapaapa	285	-285	0	0		0	0	0	0	0
44	1	51	271	-1	215	321	24.4	26	ABalpapaaap	224	-200	0	0		0	0	0	0	0
45	1	374	360	-1	485	324	20.7	29	ABplpppppa	291	-222	0	0		0	0	0	0	0
46	1	57	403	-1	414	414	20.8	31	ABplppapap	295	1123	0	0		0	0	0	0	0
47	1	98	80	-1	569	205	21.2	28	ABprapppaa	289	489	0	0		0	0	0	0	0
48	1	138	239	-1	171	277	18.7	29	ABaraaaaaa	79	0	0	0		0	0	0	0	0
49	1	468	420	-1	521	313	24.8	29	ABplpppapap	254	1726	0	0		0	0	0	0	0
50	1	423	329	-1	179	376	22.2	29	ABalppaappa	127	0	0	0		0	0	0	0	0
51	1	76	375	-1	570	236	22.8	28	ABprapppap	271	-527	0	0		0	0	0	0	0
52	1	203	136	-1	287	386	6.3	27	ABplaaappa	244	446	0	0		0	0	0	0	0
53	1	72	17	-1	149	358	13.2	29	ABalapaapp	356	0	0	0		0	0	0	0	0
54	1	329	437	-1	494	272	5.1	30	Cpaapa	308	-104	0	0		0	0	0	0	0
55	1	70	251	-1	128	178	15.9	31	ABalaaappr	226	1204	0	0		0	0	0	0	0
56	1	167	479	-1	242	189	23.1	25	ABarapppppa	256	-473	0	0		0	0	0	0	0
57	1	370	204	-1	126	234	12.2	26	ABalapppaaa	213	659	0	0		0	0	0	0	0
58	1	68	152	268	144	311	10.4	33	ABalapapap	331	208	0	0		0	0	0	0	0
59	1	375	411	-1	537	158	10.0	29	ABarpppppa	286	571	0	0		0	0	0	0	0
60	1	426	93	-1	341	144	8.5	31	ABprapaaaa	212	-711	0	0		0	0	0	0	0
61	1	133	205	-1	184	339	15.6	23	ABalppppaav	210	111	0	0		0	0	0	0	0
62	1	37	46	-1	493	274	20.3	28	ABprpppppa	263	114	0	0		0	0	0	0	0
63	1	358	116	-1	245	374	14.2	25	ABalpppppap	93	0	0	0		0	0	0	0	0
64	1	259	38	-1	337	229	14.5	28	MSpaapapp	24	0	0	0		0	0	0	0	0
65	1	75	75	-1	197	173	7.2	28	ABarpapaaa	115	0	0	0		0	0	0	0	0
66	1	100	142	-1	286	217	19.6	30	ABarapappa	246	-1065	0	0		0	0	0	0	0
67	1	176	61	-1	285	250	11.7	29	MSpaapaa	287	0	0	0		0	0	0	0	0
68	1	171	195	-1	566	161	13.2	29	ABprapapaa	-101	0	0	0		0	0	0	0	0
69	1	284	190	-1	379	306	19.0	25	MSaapappp	216	472	0	0		0	0	0	0	0
70	1	291	221	-1	351	419	19.9	27	ABplppapaaa	178	0	0	0		0	0	0	0	0
71	0	364	-1	-1	231	341	17.7	24		48	0	0	0		0	0	0	0	0
72	1	339	192	-1	149	270	9.3	30	ABalappaap	308	-19	0	0		0	0	0	0	0
73	1	228	68	-1	457	104	14.8	28	ABprapaapp	279	497	0	0		0	0	0	0	0
74	1	145	451	-1	304	189	19.2	26	MSppapap	192	592	0	0		0	0	0	0	0
75	1	332	270	-1	187	359	18.3	25	ABplpaaaaaa	138	0	0	0		0	0	0	0	0
76	1	399	421	-1	559	232	8.3	31	Cpaapp	318	412	0	0		0	0	0	0	0
77	1	7	52	-1	253	313	19.8	34	ABalpapppa	107	0	0	0		0	0	0	0	0
78	1	437	22	-1	214	153	13.5	33	ABpraapapa	288	0	0	0		0	0	0	0	0
79	1	302	176	-1	426	346	11.7	28	Daapp	275	571	0	0		0	0	0	0	0
80	1	341	263	-1	532	383	17.5	28	ABplapppaa	250	358	0	0		0	0	0	0	0
81	1	440	121	-1	341	245	20.4	26	MSpapaaap	224	-238	0	0		0	0	0	0	0
82	1	180	32	-1	488	355	8.3	31	Cappaa	-32	0	0	0		0	0	0	0	0
83	1	455	213	-1	218	246	7.8	28	MSaaaaapp	355	0	0	0		0	0	0	0	0
84	1	416	240	-1	565	290	21.6	27	Cppppp	234	-482	0	0		0	0	0	0	0
85	1	432	380	-1	322	180	21.4	26	ABprpaaappp	256	-1040	0	0		0	0	0	0	0
86	1	12	289	-1	231	155	16.2	27	ABpraaappaa	235	330	0	0		0	0	0	0	0
87	1	9	109	-1	255	211	8.6	28	MSpaaaaa	365	0	0	0		0	0	0	0	0
88	1	330	386	-1	296	378	17.8	24	ABplppaaaaa	234	47	0	0		0	0	0	0	0
89	1	156	456	-1	245	122	9.1	31	ABarpappap	156	0	0	0		0	0	0	0	0
90	1	140	264	-1	478	126	16.4	30	ABprappaaa	256	133	0	0		0	0	0	0	0
91	1	471	425	-1	432	291	25.6	25	ABplpapppap	164	0	0	0		0	0	0	0	0
92	1	211	216	-1	316	184	9.5	27	MSpppppa	-56	0	0	0		0	0	0	0	0
93	1	204	234	-1	350	335	11.0	26	Daaap	225	5	0	0		0	0	0	0	0
94	1	367	300	-1	243	401	17.6	24	ABplpaapppa	196	443	0	0		0	0	0	0	0
95	1	393	178	-1	293	101	20.4	24	ABprpaapapp	220	-256	0	0		0	0	0	0	0
96	1	96	98	-1	305	164	12.5	28	MSppppap	-12	0	0	0		0	0	0	0	0
97	1	38	343	-1	258	417	14.2	25	ABplaappaa	92	0	0	0		0	0	0	0	0
98	1	71	283	-1	192	300	24.7	26	ABalpapaaaa	22	0	0	0		0	0	0	0	0
99	1	294	189	-1	346	107	18.8	30	ABpraappap	38	0	0	0		0	0	0	0	0
100	1	210	315	440	181	157	19.7	29	ABpraaaaaa	-20	0	0	0		0	0	0	0	0
101	1	377	150	-1	372	360	19.0	28	MSaapppa	282	204	0	0		0	0	0	0	0
102	1	272	473	-1	278	390	20.5	23	ABplpapaapa	190	132	0	0		0	0	0	0	0
103	1	327	439	-1	305	281	12.4	26	MSaaapapp	245	1220	0	0		0	0	0	0	0
104	1	334	65	-1	152	152	10.9	24	ABpraapaapa	67	0	0	0		0	0	0	0	0
105	1	434	447	-1	581	262	10.5	31	Cpapap	288	369	0	0		0	0	0	0	0
106	1	63	397	-1	286	283	9.3	24	MSaaaappa	198	724	0	0		0	0	0	0	0
107	1	401	193	408	303	232	24.5	29	ABarappaap	210	123	0	0		0	0	0	0	0
108	1	39	244	-1	321	210	11.4	25	MSpaaappp	263	0	0	0		0	0	0	0	0
109	1	226	398	-1	389	104	15.4	24	ABprapaapa	201	-485	0	0		0	0	0	0	0
110	1	439	322	-1	151	276	6.2	24	ABplaapaaaa	241	225	0	0		0	0	0	0	0
111	1	239	358	-1	577	257	19.2	30	Cppppa	274	780	0	0		0	0	0	0	0
112	1	13	102	-1	113	207	13.7	27	ABalaaappl	276	274	0	0		0	0	0	0	0
113	1	436	202	-1	263	413	20.1	26	ABplpaaappp	36	0	0	0		0	0	0	0	0
114	1	335	179	-1	374	356	10.8	26	Daapa	154	0	0	0		0	0	0	0	0
115	1	331	9	-1	273	389	10.0	29	ABalppppppp	286	496	0	0		0	0	0	0	0
116	1	184	103	-1	216	399	18.8	28	ABplpaaapa	223	0	0	0		0	0	0	0	0
117	1	232	177	-1	154	180	24.3	28	ABarapppaaa	263	65	0	0		0	0	0	0	0
118	1	356	201	-1	503	120	18.4	30	ABprappaap	273	-331	0	0		0	0	0	0	0
119	0	456	-1	-1	391	123	24.5	24		228	-535	0	0		0	0	0	0	0
120	1	357	15	-1	167	292	25.0	26	ABalpaappap	203	64	0	0		0	0	0	0	0
121	1	77	145	-1	218	283	12.2	29	ABaraapaapp	-145	0	0	0		0	0	0	0	0
122	1	85	374	-1	317	231	20.3	25	MSpapaaaa	229	-123	0	0		0	0	0	0	0
123	1	149	369	-1	397	429	10.8	28	ABplapaapp	274	0	0	0		0	0	0	0	0
124	1	23	409	-1	407	233	12.9	33	Ealap	320	17	0	0		0	0	0	0	0
125	1	310	405	-1	425	388	6.5	33	ABarppapa	333	148	0	0		0	0	0	0	0
126	1	143	10	-1	161	180	18.0	27	ABalaapppa	334	0	0	0		0	0	0	0	0
127	1	84	26	-1	145	189	12.6	30	ABalappapa	201	0	0	0		0	0	0	0	0
128	1	299	348	-1	327	179	14.9	26	Dpaaa	215	-272	0	0		0	0	0	0	0
129	1	263	293	-1	141	250	18.2	27	ABaraaaapa	175	0	0	0		0	0	0	0	0
130	1	372	44	-1	230	157	23.6	26	ABprpaaaaaa	218	776	0	0		0	0	0	0	0
131	1	10	430	-1	478	392	8.0	26	ABarppappa	265	98	0	0		0	0	0	0	0
132	1	46	290	-1	292	426	15.9	30	ABplaappap	305	326	0	0		0	0	0	0	0
133	1	262	222	-1	201	296	21.9	24	ABalpaaaaap	231	111	0	0		0	0	0	0	0
134	1	431	77	-1	182	317	5.8	23	ABplaapaaap	229	135	0	0		0	0	0	0	0
135	1	67	122	-1	356	296	15.4	26	MSaapaapp	82	0	0	0		0	0	0	0	0
136	1	111	94	-1	502	345	24.5	26	ABplpppapaa	214	-76	0	0		0	0	0	0	0
137	1	469	351	-1	446	197	18.2	27	MSpppaap	220	0	0	0		0	0	0	0	0
138	1	389	169	-1	312	123	21.0	25	ABprpapappa	248	60	0	0		0	0	0	0	0
139	1	104	228	-1	554	344	12.4	32	Capppa	289	67	0	0		0	0	0	0	0
140	1	388	206	-1	242	292	8.3	23	MSaaapaap	62	0	0	0		0	0	0	0	0
141	1	148	143	-1	242	334	24.0	26	ABalpapapaa	210	90	0	0		0	0	0	0	0
142	1	97	265	-1	595	323	22.1	31	Cpappv	302	-159	0	0		0	0	0	0	0
143	1	123	53	-1	577	325	9.7	35	Caapa	335	-196	0	0		0	0	0	0	0
144	1	108	309	-1	107	262	13.7	30	ABalaaapal	268	196	0	0		0	0	0	0	0
145	1	398	36	-1	163	162	6.9	25	ABpraapaaap	220	0	0	0		0	0	0	0	0
146	1	394	186	-1	364	428	13.4	30	ABplaapppp	293	-615	0	0		0	0	0	0	0
147	1	237	5	-1	183	359	11.3	24	ABalppppapp	-429	0	0	0		0	0	0	0	0
148	1	422	378	-1	374	207	23.9	26	ABprpappaap	-76	0	0	0		0	0	0	0	0
149	1	18	29	-1	486	197	8.4	30	Dpppp	57	0	0	0		0	0	0	0	0
150	1	257	458	-1	437	434	13.9	29	ABplappaap	-154	0	0	0		0	0	0	0	0
151	1	40	79	-1	197	387	10.4	27	ABalpppappp	213	770	0	0		0	0	0	0	0
152	1	483	493	-1	513	232	25.7	26	ABprppppapa	249	685	0	0		0	0	0	0	0
153	1	175	296	-1	237	291	21.4	26	ABalpappaap	-195	0	0	0		0	0	0	0	0
154	1	2	235	-1	289	210	10.5	24	MSpaaappa	238	0	0	0		0	0	0	0	0
155	1	81	107	-1	449	180	25.1	30	ABprppaapp	224	-242	0	0		0	0	0	0	0
156	1	258	86	-1	269	308	13.5	27	ABaraapapap	236	110	0	0		0	0	0	0	0
157	1	166	335	-1	554	287	26.0	25	ABprppppppa	188	1660	0	0		0	0	0	0	0
158	1	3	349	-1	402	379	10.2	27	Dapap	7	0	0	0		0	0	0	0	0
159	1	415	232	-1	446	413	9.1	28	ABplappapa	284	284	0	0		0	0	0	0	0
160	1	412	91	-1	257	150	13.2	25	ABpraaappap	260	0	0	0		0	0	0	0	0
161	1	134	74	-1	478	232	25.4	29	ABprppppaaa	166	417	0	0		0	0	0	0	0
162	1	142	27	-1	322	269	10.1	24	MSaaaappp	398	0	0	0		0	0	0	0	0
163	1	318	313	-1	484	427	18.3	29	ABplapapap	263	-763	0	0		0	0	0	0	0
164	1	194	465	-1	377	233	11.6	30	Ealaa	265	220	0	0		0	0	0	0	0
165	1	90	48	-1	528	303	14.6	30	Eplpa	305	-44	0	0		0	0	0	0	0
166	1	235	212	-1	453	117	21.2	28	ABprppapaap	242	-1072	0	0		0	0	0	0	0
167	1	170	125	-1	481	180	19.1	29	Cppaap	289	279	0	0		0	0	0	0	0
168	1	400	97	-1	449	292	14.8	26	Earpp	172	-501	0	0		0	0	0	0	0
169	1	420	426	-1	120	301	16.3	27	ABalaaaala	273	85	0	0		0	0	0	0	0
170	1	27	297	-1	476	219	21.5	33	MSpapppp	12	0	0	0		0	0	0	0	0
171	1	159	314	-1	385	175	5.3	30	ABarpppapa	289	1351	0	0		0	0	0	0	0
172	1	101	215	-1	185	212	6.8	23	ABalapppapp	211	174	0	0		0	0	0	0	0
173	1	195	394	-1	259	175	13.7	28	MSppappa	196	6	0	0		0	0	0	0	0
174	1	177	388	-1	324	421	13.7	30	ABplaapppa	459	0	0	0		0	0	0	0	0
175	1	475	184	-1	382	310	21.4	32	MSaappap	275	-431	0	0		0	0	0	0	0
176	1	337	89	-1	400	367	16.4	28	MSappaap	287	463	0	0		0	0	0	0	0
177	1	102	171	-1	309	161	16.9	27	MSppppaa	187	0	0	0		0	0	0	0	0
178	1	303	130	-1	450	345	22.0	27	MSpappaa	179	0	0	0		0	0	0	0	0
179	1	169	248	485	430	202	22.4	31	ABprpapppa	85	0	0	0		0	0	0	0	0
180	1	151	402	-1	254	245	21.3	28	ABarapapaap	247	-444	0	0		0	0	0	0	0
181	1	343	219	-1	450	148	22.4	29	ABprppappa	278	759	0	0		0	0	0	0	0
182	1	260	157	-1	274	314	8.3	26	MSapappp	247	676	0	0		0	0	0	0	0
183	1	290	137	-1	283	287	15.6	27	ABaraapappa	-151	0	0	0		0	0	0	0	0
184	1	129	220	-1	180	232	20.4	32	ABaraaaaap	111	0	0	0		0	0	0	0	0
185	1	168	144	175	306	244	16.9	28	ABaraapppp	194	1304	0	0		0	0	0	0	0
186	1	282	60	-1	296	255	8.5	29	MSpaaapa	209	445	0	0		0	0	0	0	0
187	1	30	135	-1	343	153	24.8	29	ABprpaaaapa	280	-1052	0	0		0	0	0	0	0
188	1	188	277	-1	198	356	22.8	25	ABalppapaap	188	64	0	0		0	0	0	0	0
189	1	21	133	-1	475	245	16.0	32	Ealpp	329	-189	0	0		0	0	0	0	0
190	1	224	438	-1	274	102	16.4	24	ABprpaapapa	221	125	0	0		0	0	0	0	0
191	1	5	59	-1	196	146	16.4	30	ABpraaaaap	247	821	0	0		0	0	0	0	0
192	1	56	18	-1	330	126	12.6	26	ABprpaappap	210	-293	0	0		0	0	0	0	0
193	1	380	227	-1	153	276	15.6	25	ABalpaapaaa	222	968	0	0		0	0	0	0	0
194	1	344	159	-1	266	361	11.9	26	ABalppppppa	316	0	0	0		0	0	0	0	0
195	1	351	344	-1	221	385	16.2	24	ABplpaapaap	-210	0	0	0		0	0	0	0	0
196	1	254	231	-1	159	238	22.7	31	ABaraaappa	-127	0	0	0		0	0	0	0	0
197	1	328	436	-1	604	203	20.7	28	ABprappppa	238	130	0	0		0	0	0	0	0
198	1	251	170	-1	261	266	8.0	25	MSaaaapap	200	0	0	0		0	0	0	0	0
199	1	197	414	-1	474	124	10.1	29	ABarppppap	221	0	0	0		0	0	0	0	0
200	1	373	310	-1	411	116	21.0	30	ABprppapaaa	294	410	0	0		0	0	0	0	0
201	1	50	34	-1	458	369	17.7	29	Capaap	279	403	0	0		0	0	0	0	0
202	1	275	183	-1	453	323	6.7	30	Dappp	286	-801	0	0		0	0	0	0	0
203	1	179	173	-1	259	236	9.7	26	MSpaaaapp	170	0	0	0		0	0	0	0	0
204	1	427	56	-1	494	363	17.5	29	Capapp	256	40	0	0		0	0	0	0	0
205	1	217	200	-1	291	114	13.5	28	ABpraaapppp	247	0	0	0		0	0	0	0	0
206	1	301	376	-1	296	167	25.8	31	ABarappapaa	460	0	0	0		0	0	0	0	0
207	1	309	24	-1	324	347	18.6	27	MSapaapp	201	-576	0	0		0	0	0	0	0
208	1	350	73	-1	168	172	14.9	25	ABalaappppa	209	-355	0	0		0	0	0	0	0
209	1	319	140	-1	558	380	15.3	30	ABplapappp	292	1045	0	0		0	0	0	0	0
210	1	250	139	-1	200	260	13.4	26	ABaraapaapa	92	0	0	0		0	0	0	0	0
211	1	201	257	-1	187	246	9.4	29	MSaaaaapa	103	0	0	0		0	0	0	0	0
212	1	48	355	381	216	171	20.0	30	ABpraaapaa	176	0	0	0		0	0	0	0	0
213	1	359	450	-1	361	366	6.3	28	ABarppaaap	160	0	0	0		0	0	0	0	0
214	1	404	338	-1	162	353	23.2	27	ABalppaaapp	83	0	0	0		0	0	0	0	0
215	1	234	303	-1	246	126	11.6	29	ABpraapappp	267	718	0	0		0	0	0	0	0
216	1	313	210	-1	466	375	12.7	29	Capapa	262	0	0	0		0	0	0	0	0
217	1	382	345	-1	249	106	17.4	26	ABpraaapapp	201	198	0	0		0	0	0	0	0
218	1	80	146	-1	379	142	19.6	26	ABprppaaaap	205	134	0	0		0	0	0	0	0
219	1	264	252	-1	216	113	15.9	26	ABpraaaappp	200	-118	0	0		0	0	0	0	0
220	1	53	82	-1	266	256	25.6	28	ABalpapaapp	201	0	0	0		0	0	0	0	0
221	1	11	67	-1	176	373	8.0	25	ABplaapaapa	277	0	0	0		0	0	0	0	0
222	1	158	127	-1	217	307	15.7	30	ABalpaapapp	185	0	0	0		0	0	0	0	0
223	1	207	342	-1	341	237	8.8	26	MSaaappp	237	461	0	0		0	0	0	0	0
224	1	287	124	-1	373	321	7.7	25	MSappppp	256	-628	0	0		0	0	0	0	0
225	1	135	262	-1	512	365	13.7	30	Cappap	351	0	0	0		0	0	0	0	0
226	1	55	62	-1	149	142	18.4	30	ABalaappap	77	0	0	0		0	0	0	0	0
227	1	199	363	-1	250	206	17.3	26	ABaraapppaa	-119	0	0	0		0	0	0	0	0
228	1	279	165	-1	324	387	23.6	30	ABalpapappp	251	709	0	0		0	0	0	0	0
229	1	289	85	-1	340	370	17.1	26	MSappapp	245	950	0	0		0	0	0	0	0
230	1	270	58	-1	222	341	5.4	25	ABplaaapaa	211	-115	0	0		0	0	0	0	0
231	1	139	395	-1	349	167	11.2	28	Dpaap	242	567	0	0		0	0	0	0	0
232	1	59	324	-1	231	131	19.7	28	ABpraaaapad	246	108	0	0		0	0	0	0	0
233	1	121	406	-1	529	149	20.1	31	ABprappapp	95	0	0	0		0	0	0	0	0
234	1	333	115	-1	189	263	5.8	26	ABarpaaapa	259	-607	0	0		0	0	0	0	0
235	1	160	393	-1	219	407	12.6	24	ABplpaapapa	-30	0	0	0		0	0	0	0	0
236	1	163	410	-1	199	162	23.7	29	ABalaapapp	224	-801	0	0		0	0	0	0	0
237	1	173	261	-1	336	268	6.1	29	ABarpaappp	279	403	0	0		0	0	0	0	0
238	1	242	246	-1	196	323	12.4	28	MSapaaap	279	0	0	0		0	0	0	0	0
239	1	208	207	-1	227	204	10.2	29	MSpaaaapa	427	0	0	0		0	0	0	0	0
240	1	391	245	-1	172	198	8.5	25	ABalappppap	200	324	0	0		0	0	0	0	0
241	1	43	274	-1	159	243	12.2	28	MSaaaaaa	239	464	0	0		0	0	0	0	0
242	1	315	278	-1	425	374	19.7	29	MSaapppp	344	0	0	0		0	0	0	0	0
243	1	245	341	-1	130	293	21.3	27	ABalpaapppa	217	584	0	0		0	0	0	0	0
244	1	243	92	-1	314	121	8.2	30	ABarpapppp	-224	0	0	0		0	0	0	0	0
245	1	307	281	-1	548	210	24.4	29	ABprpppaapa	218	97	0	0		0	0	0	0	0
246	1	238	288	-1	338	292	19.5	27	MSaapappa	119	0	0	0		0	0	0	0	0
247	1	265	194	-1	368	388	15.2	27	Dapaa	252	-193	0	0		0	0	0	0	0
248	1	255	354	-1	521	131	13.7	29	ABprappapa	273	-16	0	0		0	0	0	0	0
249	1	442	361	-1	563	221	14.1	31	Cpppap	-194	0	0	0		0	0	0	0	0
250	1	110	276	-1	368	285	10.8	28	Earaa	283	927	0	0		0	0	0	0	0
251	1	49	118	-1	257	214	13.5	27	ABaraappapp	173	0	0	0		0	0	0	0	0
252	1	362	64	-1	103	265	18.6	29	ABalaaaarl	205	0	0	0		0	0	0	0	0
253	1	61	11	-1	439	163	18.8	32	MSpapppa	323	673	0	0		0	0	0	0	0
254	1	118	78	-1	303	298	14.5	28	ABaraapappp	143	0	0	0		0	0	0	0	0
255	1	363	112	-1	340	150	21.0	25	ABprpapappp	241	139	0	0		0	0	0	0	0
256	1	83	304	-1	531	256	6.6	31	Caaapa	292	1068	0	0		0	0	0	0	0
257	1	306	429	-1	370	277	17.9	26	MSaapapa	578	0	0	0		0	0	0	0	0
258	1	366	446	-1	235	422	16.5	25	ABplpaapapp	3	0	0	0		0	0	0	0	0
259	1	314	164	-1	228	246	24.2	29	ABarapaaap	278	-567	0	0		0	0	0	0	0
260	1	244	253	-1	344	195	23.1	27	ABprpappaaa	249	1143	0	0		0	0	0	0	0
261	1	326	384	-1	398	199	25.4	33	ABprpappap	320	170	0	0		0	0	0	0	0
262	1	444	471	-1	473	167	14.9	30	Cppaaa	264	-5	0	0		0	0	0	0	0
263	1	31	339	-1	406	430	15.7	29	ABplappaaa	294	504	0	0		0	0	0	0	0
264	1	47	96	-1	170	231	17.8	29	ABaraaapaa	270	-705	0	0		0	0	0	0	0
265	1	316	47	-1	293	152	5.5	28	ABarpapapp	278	861	0	0		0	0	0	0	0
266	1	162	104	-1	268	239	16.4	27	ABaraapppap	236	-494	0	0		0	0	0	0	0
267	1	463	8	-1	498	277	24.4	31	ABprppppapp	179	133	0	0		0	0	0	0	0
268	1	419	432	-1	502	174	23.5	32	ABprppappp	320	341	0	0		0	0	0	0	0
269	0	220	-1	-1	326	239	11.4	24		268	0	0	0		0	0	0	0	0
270	1	62	352	-1	198	298	19.5	24	ABalpaaapaa	242	-959	0	0		0	0	0	0	0
271	1	236	441	-1	351	148	18.6	25	ABprppaaaaa	235	370	0	0		0	0	0	0	0
272	1	17	151	-1	136	355	16.5	29	ABalapaapa	127	0	0	0		0	0	0	0	0
273	1	467	481	-1	308	358	22.4	25	ABplpapapaa	160	438	0	0		0	0	0	0	0
274	1	137	417	-1	412	284	11.5	31	Earap	313	917	0	0		0	0	0	0	0
275	1	206	199	-1	367	165	18.3	31	MSpppapp	312	-29	0	0		0	0	0	0	0
276	1	34	321	-1	256	326	9.5	26	MSapappa	241	609	0	0		0	0	0	0	0
277	1	107	319	-1	255	291	24.0	27	ABalpappapa	-125	0	0	0		0	0	0	0	0
278	1	33	87	-1	179	347	6.4	25	ABalapapppp	199	-309	0	0		0	0	0	0	0
279	1	94	391	-1	524	258	13.5	32	Eprpa	312	-684	0	0		0	0	0	0	0
280	1	273	55	-1	153	318	23.4	27	ABalpaapppp	193	-813	0	0		0	0	0	0	0
281	1	202	126	-1	514	421	16.5	29	ABplapappa	254	377	0	0		0	0	0	0	0
282	1	113	362	-1	335	325	5.4	25	ABarppaaaa	246	640	0	0		0	0	0	0	0
283	1	120	307	-1	211	353	25.5	27	ABalppapapa	243	425	0	0		0	0	0	0	0
284	1	198	54	-1	362	105	15.0	31	ABpraapppa	155	0	0	0		0	0	0	0	0
285	1	447	340	-1	502	380	23.9	27	ABplpppaapa	265	369	0	0		0	0	0	0	0
286	1	186	161	-1	165	187	21.2	26	ABarappppaa	361	0	0	0		0	0	0	0	0
287	1	349	396	-1	495	416	10.8	28	ABplapapaa	280	201	0	0		0	0	0	0	0
288	1	229	141	-1	531	349	25.0	28	ABplppppppa	195	156	0	0		0	0	0	0	0
289	1	60	372	-1	593	217	17.2	30	ABprapappp	167	0	0	0		0	0	0	0	0
290	1	240	198	-1	326	221	5.5	29	ABarpaappa	-73	0	0	0		0	0	0	0	0
291	1	29	172	-1	150	243	7.5	26	ABalapppaap	285	0	0	0		0	0	0	0	0
292	1	397	273	-1	211	278	9.7	27	MSaaapaaa	270	-873	0	0		0	0	0	0	0
293	1	127	153	-1	336	270	22.8	28	ABarapapppp	271	-767	0	0		0	0	0	0	0
294	1	369	291	-1	422	118	9.2	28	ABarppppaa	278	99	0	0		0	0	0	0	0
295	1	280	113	-1	245	109	14.6	30	ABpraaapppa	-91	0	0	0		0	0	0	0	0
296	1	387	225	-1	226	357	14.6	25	ABalpppppaa	251	978	0	0		0	0	0	0	0
297	1	385	106	-1	182	394	18.0	25	ABalpppapav	14	0	0	0		0	0	0	0	0
298	1	383	382	-1	108	240	16.2	24	ABalaaaparl	157	0	0	0		0	0	0	0	0
299	1	69	63	-1	155	329	8.0	27	ABalapapppa	72	0	0	0		0	0	0	0	0
300	1	161	7	-1	248	278	14.5	27	ABaraapapaa	-24	0	0	0		0	0	0	0	0
301	1	125	365	-1	287	244	21.8	27	ABarapapppa	110	0	0	0		0	0	0	0	0
302	1	325	298	-1	352	410	9.0	26	ABplapaapa	225	-941	0	0		0	0	0	0	0
303	0	147	-1	-1	272	234	5.9	24		282	0	0	0		0	0	0	0	0
304	1	205	101	-1	423	107	15.4	30	ABpraapppp	163	0	0	0		0	0	0	0	0
305	1	165	332	457	392	362	24.0	31	ABplppaapp	213	-1156	0	0		0	0	0	0	0
306	1	64	255	-1	119	218	9.3	27	ABalappappa	235	90	0	0		0	0	0	0	0
307	1	345	442	-1	227	200	4.6	27	ABarpapapa	270	1186	0	0		0	0	0	0	0
308	1	146	174	-1	115	332	15.1	29	ABalapaaap	198	0	0	0		0	0	0	0	0
309	1	73	84	-1	252	168	19.0	24	ABprpaapaaa	-54	0	0	0		0	0	0	0	0
310	1	346	448	-1	495	298	13.1	32	Eplap	311	-507	0	0		0	0	0	0	0
311	1	141	45	-1	161	144	14.8	24	ABalaappppp	348	0	0	0		0	0	0	0	0
312	0	74	-1	-1	194	204	15.4	23		163	-156	0	0		0	0	0	0	0
313	1	126	13	-1	178	327	25.1	25	ABalppapaaa	192	53	0	0		0	0	0	0	0
314	1	28	28	-1	374	323	4.7	30	ABarppaapa	294	-117	0	0		0	0	0	0	0
315	1	196	51	-1	322	315	8.6	26	MSappppa	51	0	0	0		0	0	0	0	0
316	1	396	305	-1	369	266	20.7	26	MSpapappa	245	17	0	0		0	0	0	0	0
317	1	449	117	-1	181	352	9.4	30	ABalppppapa	256	396	0	0		0	0	0	0	0
318	1	317	484	-1	269	387	13.6	22	ABplpaappaa	127	60	0	0		0	0	0	0	0
319	1	20	188	-1	174	286	14.5	25	ABalpaapaap	220	0	0	0		0	0	0	0	0
320	1	267	294	-1	397	275	20.8	26	MSpapappp	187	0	0	0		0	0	0	0	0
321	1	130	208	-1	442	397	21.7	28	ABplppappp	280	617	0	0		0	0	0	0	0
322	1	278	383	-1	268	167	9.7	28	MSppappp	276	339	0	0		0	0	0	0	0
323	1	93	250	-1	339	194	17.6	28	MSpppaaa	226	-266	0	0		0	0	0	0	0
324	1	347	266	-1	202	294	4.6	30	ABplaaaaaa	193	0	0	0		0	0	0	0	0
325	1	222	428	-1	107	210	18.9	24	ABalaapaaa	204	-441	0	0		0	0	0	0	0
326	1	59	110	-1	196	123	20.7	28	ABpraaaapav	192	750	0	0		0	0	0	0	0
327	1	276	295	-1	195	407	15.5	25	ABalpppapad	281	0	0	0		0	0	0	0	0
328	1	424	422	-1	272	336	24.9	29	ABalpapapap	225	1154	0	0		0	0	0	0	0
329	1	219	233	-1	602	249	22.5	28	ABprappppp	283	340	0	0		0	0	0	0	0
330	1	247	105	-1	455	217	24.9	29	ABprpappppa	190	-834	0	0		0	0	0	0	0
331	1	355	427	-1	341	338	14.8	28	MSappaaa	308	0	0	0		0	0	0	0	0
332	1	464	230	-1	233	261	20.3	23	ABarapapaaa	-134	0	0	0		0	0	0	0	0
333	1	164	185	-1	527	399	22.7	26	ABplpppaapp	111	0	0	0		0	0	0	0	0
334	1	292	41	-1	319	351	6.8	28	ABplapaaaa	219	0	0	0		0	0	0	0	0
335	1	378	2	-1	381	425	20.9	27	ABplppapaap	274	-361	0	0		0	0	0	0	0
336	1	376	284	-1	266	124	20.8	27	ABprpaaapa	240	259	0	0		0	0	0	0	0
337	1	116	168	-1	569	370	20.7	32	ABplappppp	191	0	0	0		0	0	0	0	0
338	1	223	217	-1	219	362	19.5	26	ABplpaaaaap	222	0	0	0		0	0	0	0	0
339	1	308	373	-1	343	411	22.7	27	ABplpaaaapp	270	-1479	0	0		0	0	0	0	0
340	1	274	407	-1	268	406	17.7	25	ABplpaapppp	219	473	0	0		0	0	0	0	0
341	1	152	42	-1	220	199	25.7	26	ABarapppapa	218	634	0	0		0	0	0	0	0
342	1	261	353	-1	306	267	24.5	23	ABarapapapp	154	162	0	0		0	0	0	0	0
343	1	174	132	-1	260	298	4.7	28	ABplaaaapa	280	24	0	0		0	0	0	0	0
344	1	19	463	-1	289	407	22.7	27	ABplpaaaapa	-356	0	0	0		0	0	0	0	0
345	1	390	366	-1	482	143	22.2	29	ABprppapap	258	-506	0	0		0	0	0	0	0
346	1	248	415	-1	449	148	8.2	28	ABarpppapp	310	0	0	0		0	0	0	0	0
347	1	249	131	-1	344	246	17.8	26	MSpapaapa	221	263	0	0		0	0	0	0	0
348	1	428	328	-1	255	156	22.2	26	ABprpaaaaap	197	0	0	0		0	0	0	0	0
349	1	190	149	-1	299	322	18.0	25	MSaapaaaa	214	536	0	0		0	0	0	0	0
350	1	178	489	-1	423	373	25.1	27	ABplpppaaaa	279	-346	0	0		0	0	0	0	0
351	1	200	377	-1	204	233	16.4	27	ABaraaapapa	249	200	0	0		0	0	0	0	0
352	1	403	148	-1	346	371	13.0	27	Daaaa	-317	0	0	0		0	0	0	0	0
353	1	45	267	-1	130	190	21.5	30	ABalaapaap	-128	0	0	0		0	0	0	0	0
354	1	360	316	-1	304	383	11.0	24	ABplpaappap	154	0	0	0		0	0	0	0	0
355	1	296	66	-1	141	210	6.8	26	ABpraapaaaa	295	0	0	0		0	0	0	0	0
356	1	132	191	-1	424	384	13.7	30	Capaaa	-35	0	0	0		0	0	0	0	0
357	1	225	433	-1	534	374	20.5	28	ABplapppap	214	0	0	0		0	0	0	0	0
358	1	392	280	-1	112	309	19.2	30	ABalaaaalp	292	797	0	0		0	0	0	0	0
359	1	478	462	-1	350	349	22.4	25	ABplpapapap	238	-378	0	0		0	0	0	0	0
360	1	58	128	-1	252	379	6.4	30	ABplaaapap	300	-975	0	0		0	0	0	0	0
361	1	99	404	-1	267	312	16.7	24	ABalpaaappp	218	173	0	0		0	0	0	0	0
362	1	178	181	-1	465	378	24.5	27	ABplpppaaap	261	757	0	0		0	0	0	0	0
363	0	92	-1	-1	138	163	20.1	24		104	0	0	0		0	0	0	0	0
364	1	304	371	-1	533	411	19.4	29	ABplappppa	-37	0	0	0		0	0	0	0	0
365	1	384	237	367	169	337	20.5	31	ABalppappa	85	0	0	0		0	0	0	0	0
366	1	35	31	-1	251	363	25.9	28	ABalppapapp	223	463	0	0		0	0	0	0	0
367	1	293	71	-1	155	225	9.5	24	ABalapppapa	236	254	0	0		0	0	0	0	0
368	1	233	16	-1	277	139	18.0	24	ABprpaapaap	218	-704	0	0		0	0	0	0	0
369	1	371	423	-1	143	268	21.7	26	ABalpaappaa	61	0	0	0		0	0	0	0	0
370	1	131	25	-1	275	360	22.0	30	ABplpapaaa	194	469	0	0		0	0	0	0	0
371	1	114	241	-1	373	167	26.4	29	ABarappappa	261	66	0	0		0	0	0	0	0
372	1	411	158	-1	376	132	7.6	30	ABarpppaap	-42	0	0	0		0	0	0	0	0
373	1	41	138	-1	425	352	5.4	27	ABarppaapp	259	-8	0	0		0	0	0	0	0
374	1	340	37	-1	192	137	11.1	27	ABpraapaapp	247	997	0	0		0	0	0	0	0
375	1	453	480	-1	250	251	18.4	22	ABarapaappa	137	282	0	0		0	0	0	0	0
376	1	311	285	-1	491	358	21.5	33	Capppp	48	0	0	0		0	0	0	0	0
377	1	213	247	-1	582	173	18.6	29	ABprapappa	273	1297	0	0		0	0	0	0	0
378	1	381	243	-1	449	244	12.4	31	Epraa	277	8	0	0		0	0	0	0	0
379	1	271	452	-1	179	389	12.8	23	ABalpppappa	203	549	0	0		0	0	0	0	0
380	1	122	166	-1	338	171	6.2	24	ABarpppaaa	182	-915	0	0		0	0	0	0	0
381	1	191	155	-1	218	154	10.9	24	ABpraapappa	201	0	0	0		0	0	0	0	0
382	1	421	347	-1	601	288	14.4	32	Cpapaa	305	231	0	0		0	0	0	0	0
383	1	266	163	-1	200	184	13.4	25	MSppaaap	45	0	0	0		0	0	0	0	0
384	1	181	88	-1	171	238	5.7	23	ABarpaaaaa	223	188	0	0		0	0	0	0	0
385	1	78	301	-1	522	183	15.4	31	Cppapa	307	167	0	0		0	0	0	0	0
386	1	470	333	-1	405	168	22.4	29	ABprppaapa	264	1374	0	0		0	0	0	0	0
387	1	24	203	-1	227	212	16.0	27	ABaraaapapp	106	0	0	0		0	0	0	0	0
388	1	338	445	-1	162	307	17.8	28	MSapaaaa	205	-366	0	0		0	0	0	0	0
389	1	320	236	-1	597	188	14.9	29	ABarpppppp	282	-749	0	0		0	0	0	0	0
390	1	379	350	-1	564	242	26.3	28	ABprpppaapp	304	0	0	0		0	0	0	0	0
391	1	283	387	-1	426	181	8.8	32	Dpppa	309	705	0	0		0	0	0	0	0
392	1	281	320	-1	611	283	18.6	32	Cpappd	322	241	0	0		0	0	0	0	0
393	1	336	306	-1	337	375	21.2	28	ABplppaapa	279	719	0	0		0	0	0	0	0
394	1	16	50	-1	223	278	25.6	28	ABalpapaapa	368	0	0	0		0	0	0	0	0
395	0	30	-1	-1	322	178	23.5	26		168	-527	0	0		0	0	0	0	0
396	1	322	20	-1	463	279	9.9	33	Eplaa	330	9	0	0		0	0	0	0	0
397	1	348	399	-1	123	324	21.9	26	ABalppaaapa	228	-860	0	0		0	0	0	0	0
398	1	450	156	-1	214	316	17.9	25	ABalpaaapap	-84	0	0	0		0	0	0	0	0
399	1	241	413	-1	220	387	22.0	26	ABalppaappp	227	94	0	0		0	0	0	0	0
400	1	361	23	-1	171	211	24.3	31	ABaraaappp	281	304	0	0		0	0	0	0	0
401	1	227	400	-1	490	249	11.9	30	Eprap	305	1233	0	0		0	0	0	0	0
402	1	277	160	-1	158	342	10.5	27	ABalapappap	33	0	0	0		0	0	0	0	0
403	1	386	6	-1	387	129	10.6	30	ABprapaaap	246	792	0	0		0	0	0	0	0
404	1	185	214	-1	209	270	16.7	28	ABalpaapapa	111	0	0	0		0	0	0	0	0
405	1	54	389	-1	450	150	13.1	28	Dppap	-48	0	0	0		0	0	0	0	0
406	1	365	1	-1	114	186	17.9	22	ABalaaaparr	183	-84	0	0		0	0	0	0	0
407	1	452	282	-1	247	187	21.0	22	ABprpapaaaa	223	156	0	0		0	0	0	0	0
408	1	435	129	-1	312	394	20.3	26	ABplpapaapp	232	684	0	0		0	0	0	0	0
409	1	438	327	-1	379	165	13.1	26	Dpapa	261	-489	0	0		0	0	0	0	0
410	1	405	123	-1	403	239	16.6	28	Ealpa	164	0	0	0		0	0	0	0	0
411	1	305	323	-1	535	401	11.8	28	ABarppappp	266	93	0	0		0	0	0	0	0
412	1	79	455	-1	237	295	18.7	25	ABalpaaappa	108	0	0	0		0	0	0	0	0
413	1	353	182	-1	199	220	5.0	23	ABarpaaaap	234	-1045	0	0		0	0	0	0	0
414	1	155	434	-1	215	307	6.9	27	ABplaaaaapp	275	-434	0	0		0	0	0	0	0
415	1	430	453	-1	369	293	22.2	24	MSaappaa	229	1366	0	0		0	0	0	0	0
416	0	408	-1	-1	301	157	20.4	23		651	0	0	0		0	0	0	0	0
417	1	417	249	-1	263	175	16.9	26	MSppapaa	222	678	0	0		0	0	0	0	0
418	1	418	114	-1	191	242	13.6	25	ABaraapaaap	171	-207	0	0		0	0	0	0	0
419	1	1	254	-1	148	324	14.6	24	ABalapappaa	198	1099	0	0		0	0	0	0	0
420	1	8	218	-1	306	105	16.5	26	ABpraappaa	213	0	0	0		0	0	0	0	0
421	1	189	100	-1	155	383	14.9	26	ABalpppaap	163	0	0	0		0	0	0	0	0
422	1	209	412	-1	378	384	21.7	29	ABplppappa	240	-441	0	0		0	0	0	0	0
423	1	252	180	-1	392	139	15.1	27	Dppaa	269	396	0	0		0	0	0	0	0
424	1	15	364	-1	412	210	5.4	30	Cpaaaa	1	0	0	0		0	0	0	0	0
425	1	425	224	-1	207	192	23.1	24	ABarappppap	225	-123	0	0		0	0	0	0	0
426	1	433	482	-1	294	144	22.7	29	ABprpaaappa	282	0	0	0		0	0	0	0	0
427	1	105	459	-1	394	291	14.5	29	Earpa	-76	0	0	0		0	0	0	0	0
428	1	36	258	-1	263	360	17.9	26	MSapapap	461	0	0	0		0	0	0	0	0
429	1	297	119	-1	416	150	25.9	31	ABarappappp	309	-311	0	0		0	0	0	0	0
430	1	402	39	-1	244	348	9.5	26	ABplaapappa	221	-452	0	0		0	0	0	0	0
431	1	300	90	-1	363	183	8.6	30	MSpppppp	223	57	0	0		0	0	0	0	0
432	1	22	486	-1	121	310	13.0	26	ABalapaaaa	233	-181	0	0		0	0	0	0	0
433	1	14	418	-1	320	310	17.6	28	MSaapaaap	222	-731	0	0		0	0	0	0	0
434	1	42	325	-1	365	228	16.3	28	MSpapaapp	269	340	0	0		0	0	0	0	0
435	1	441	334	-1	257	183	25.7	30	ABarapppapp	258	354	0	0		0	0	0	0	0
436	1	446	346	-1	274	169	21.4	25	ABprpapaaap	473	0	0	0		0	0	0	0	0
437	1	66	187	-1	243	404	21.6	25	ABplpaaappa	212	409	0	0		0	0	0	0	0
438	1	193	308	-1	129	179	8.9	24	ABalappappp	239	316	0	0		0	0	0	0	0
439	1	25	318	-1	177	128	14.2	26	ABpraaaappa	196	233	0	0		0	0	0	0	0
440	1	214	443	-1	561	153	17.5	28	ABprapapap	271	423	0	0		0	0	0	0	0
441	1	6	302	-1	466	428	15.3	31	ABplappapp	276	795	0	0		0	0	0	0	0
442	1	91	312	-1	190	190	25.9	23	ABarapppaap	-264	0	0	0		0	0	0	0	0
443	1	154	99	-1	573	343	23.7	28	ABplppppppp	227	811	0	0		0	0	0	0	0
444	1	285	416	-1	274	214	24.3	24	ABarappaaap	195	511	0	0		0	0	0	0	0
445	1	215	57	-1	209	373	7.4	27	ABplaapaapp	240	-451	0	0		0	0	0	0	0
446	1	182	81	-1	522	191	24.6	28	ABprpppaaap	180	0	0	0		0	0	0	0	0
447	1	253	466	-1	293	288	19.7	26	ABalpappppp	-173	0	0	0		0	0	0	0	0
448	1	454	444	-1	184	276	21.0	28	ABalpaaaaaa	63	0	0	0		0	0	0	0	0
449	1	89	476	-1	491	199	5.5	43	Caaaa	356	0	0	0		0	0	0	0	0
450	1	82	390	-1	154	191	10.4	24	ABalappppaa	-4	0	0	0		0	0	0	0	0
451	1	269	256	-1	239	219	25.1	27	ABarappaaaa	107	0	0	0		0	0	0	0	0
452	1	150	292	-1	359	359	25.0	24	ABplpapappa	207	0	0	0		0	0	0	0	0
453	0	457	-1	-1	138	289	11.9	22		422	0	0	0		0	0	0	0	0
454	1	119	134	-1	593	343	14.8	30	Caappd	230	0	0	0		0	0	0	0	0
455	0	445	-1	-1	321	364	15.9	20		232	0	0	0		0	0	0	0	0
456	1	212	72	-1	230	240	6.3	26	MSaaaapaa	-121	0	0	0		0	0	0	0	0
457	1	462	500	-1	286	184	24.2	27	ABarapppppp	177	-86	0	0		0	0	0	0	0
458	1	460	454	-1	296	119	18.6	21	ABprpaapppa	165	0	0	0		0	0	0	0	0
459	1	409	330	-1	322	187	25.5	27	ABarappapap	214	0	0	0		0	0	0	0	0
460	1	106	242	-1	250	339	15.7	24	MSapapaa	-27	0	0	0		0	0	0	0	0
461	1	448	356	-1	287	213	17.1	23	ABarapaappp	166	0	0	0		0	0	0	0	0
462	0	410	-1	-1	283	186	19.5	22		251	0	0	0		0	0	0	0	0
463	1	451	468	-1	195	234	23.2	22	ABarapaaaaa	148	0	0	0		0	0	0	0	0
464	0	414	-1	-1	140	264	11.8	20		-50	0	0	0		0	0	0	0	0
465	1	461	467	-1	221	288	23.7	25	ABalpaaaapp	308	0	0	0		0	0	0	0	0
466	1	368	469	-1	227	357	22.1	22	ABalppapppa	-71	0	0	0		0	0	0	0	0
467	1	459	326	-1	292	146	14.7	25	ABprpaappaa	17	0	0	0		0	0	0	0	0
468	1	26	478	-1	326	129	18.2	22	ABprpaapppp	-84	0	0	0		0	0	0	0	0
469	1	466	43	-1	569	304	25.2	25	ABprppppppp	473	0	0	0		0	0	0	0	0
470	1	458	337	-1	208	348	16.6	22	ABplpaapaaa	465	0	0	0		0	0	0	0	0
471	1	103	269	-1	367	122	24.1	28	ABprpaaaapp	-173	0	0	0		0	0	0	0	0
472	1	407	474	-1	516	263	16.5	32	Eprpp	358	0	0	0		0	0	0	0	0
473	1	465	431	-1	301	355	4.7	30	ABplaaappp	160	0	0	0		0	0	0	0	0
474	1	443	435	-1	224	144	18.0	22	ABpraaapapa	172	617	0	0		0	0	0	0	0
475	1	472	424	-1	486	320	24.4	26	ABplppppapp	-410	0	0	0		0	0	0	0	0
476	1	144	223	-1	392	309	24.4	28	ABplpapppaa	142	0	0	0		0	0	0	0	0
477	1	473	483	-1	221	249	22.0	22	ABarapaaaap	-160	0	0	0		0	0	0	0	0
478	1	476	487	-1	479	196	25.0	25	ABprpppaaaa	0	0	0	0		0	0	0	0	0
479	1	477	260	-1	391	329	24.933332	27	ABplpapappp	172	42	0	0		0	0	0	0	0
480	1	298	488	-1	481	361	25.0	25	ABplppppapa	180	838	0	0		0	0	0	0	0
481	1	479	490	-1	268	242	23.0	24	ABarapapapa	213	489	0	0		0	0	0	0	0
482	1	480	491	-1	266	295	21.166666	26	ABalpappppa	187	787	0	0		0	0	0	0	0
483	1	408	299	-1	297	145	21.0	26	ABprpapapa	262	-82	0	0		0	0	0	0	0
484	1	482	492	-1	495	255	23.0	24	ABprppppaap	0	0	0	0		0	0	0	0	0
485	1	288	370	-1	535	244	25.0	25	ABprpppapaa	244	359	0	0		0	0	0	0	0
486	0	484	-1	-1	525	229	22.0	26		0	0	0	0		0	0	0	0	0
487	1	456	502	-1	394	125	23.0	26	ABprpapaapp	265	0	0	0		0	0	0	0	0
488	1	485	495	-1	442	347	24.0	22	ABplppppaap	0	0	0	0		0	0	0	0	0
489	1	486	496	-1	416	339	24.0	22	ABplppppaaa	286	170	0	0		0	0	0	0	0
490	1	487	497	-1	289	293	25.0	25	ABplpappaaa	238	-183	0	0		0	0	0	0	0
491	1	488	498	-1	319	336	24.0	27	ABplpappaap	-110	0	0	0		0	0	0	0	0
492	1	489	499	-1	530	285	25.025	27	ABprpppapap	0	0	0	0		0	0	0	0	0
493	0	490	-1	-1	340	270	25.0	28		210	-1271	0	0		0	0	0	0	0
494	1	491	503	-1	464	269	25.0	25	ABprpappppp	176	47	0	0		0	0	0	0	0
495	1	481	504	-1	341	197	20.0	25	MSppaapp	211	889	0	0		0	0	0	0	0
