# Supplementary material for: The AP-2 Transcription Factor APTF-2 Is Required for Neuroblast and Epidermal Morphogenesis in Caenorhabditis elegans Embryogenesis
Source: PLoS Genet. 2016 May 13;12(5):e1006048. doi: 10.1371/journal.pgen.1006048 (PMC4866721; doi:10.1371/journal.pgen.1006048)
Supplement: S5 Text — (ZIP) [file pgen.1006048.s033.zip › nuclei/t174-nuclei]

1	1	406	476	-1	107	192	17.9	23	ABalaaaparr	166	-1001	0	0		0	0	0	0	0
2	1	335	424	-1	385	425	20.6	27	ABplppapaap	128	0	0	0		0	0	0	0	0
3	1	32	355	408	222	362	11.2	31	ABplaapapa	75	0	0	0		0	0	0	0	0
4	1	35	71	-1	267	286	11.0	25	MSaaapapa	247	144	0	0		0	0	0	0	0
5	1	147	239	-1	182	357	11.2	24	ABalppppapp	208	0	0	0		0	0	0	0	0
6	1	403	152	227	384	126	10.8	31	ABprapaaap	315	1230	0	0		0	0	0	0	0
7	1	300	73	-1	251	279	14.6	27	ABaraapapaa	244	137	0	0		0	0	0	0	0
8	1	267	417	-1	495	276	23.9	30	ABprppppapp	228	1	0	0		0	0	0	0	0
9	1	115	211	-1	270	390	10.2	29	ABalppppppp	293	127	0	0		0	0	0	0	0
10	1	126	32	-1	161	185	18.1	28	ABalaapppa	-5	0	0	0		0	0	0	0	0
11	1	253	210	-1	436	158	18.5	31	MSpapppa	-20	0	0	0		0	0	0	0	0
12	1	29	175	-1	510	187	12.0	33	Cpppaa	305	-354	0	0		0	0	0	0	0
13	1	313	65	-1	181	329	25.5	26	ABalppapaaa	163	369	0	0		0	0	0	0	0
14	1	10	404	-1	180	283	7.5	23	ABplaaaaapa	193	143	0	0		0	0	0	0	0
15	1	120	365	-1	169	295	25.0	27	ABalpaappap	199	60	0	0		0	0	0	0	0
16	1	368	173	-1	269	139	18.4	24	ABprpaapaap	180	-704	0	0		0	0	0	0	0
17	1	53	3	-1	144	358	12.6	29	ABalapaapp	290	0	0	0		0	0	0	0	0
18	1	192	267	-1	324	127	12.8	26	ABprpaappap	234	28	0	0		0	0	0	0	0
19	1	38	24	-1	188	220	12.2	29	ABaraappaa	269	759	0	0		0	0	0	0	0
20	1	396	194	-1	465	280	9.7	31	Eplaa	272	131	0	0		0	0	0	0	0
21	1	6	340	-1	597	342	18.8	31	Caappv	302	-308	0	0		0	0	0	0	0
22	1	78	5	-1	215	152	13.4	34	ABpraapapa	-116	0	0	0		0	0	0	0	0
23	1	400	43	-1	169	216	24.5	32	ABaraaappp	-4	0	0	0		0	0	0	0	0
24	1	207	223	-1	335	344	19.0	29	MSapaapp	192	-258	0	0		0	0	0	0	0
25	1	370	222	468	277	361	22.0	30	ABplpapaaa	203	150	0	0		0	0	0	0	0
26	1	127	68	-1	147	189	12.6	31	ABalappapa	307	-366	0	0		0	0	0	0	0
27	1	162	343	-1	326	270	10.4	26	MSaaaappp	402	0	0	0		0	0	0	0	0
28	1	314	347	-1	371	320	4.7	28	ABarppaapa	285	6	0	0		0	0	0	0	0
29	1	149	168	-1	486	200	8.4	30	Dpppp	297	321	0	0		0	0	0	0	0
30	1	24	349	-1	289	105	10.8	28	ABarpapppa	270	143	0	0		0	0	0	0	0
31	1	366	376	-1	253	366	25.4	26	ABalppapapp	220	-1105	0	0		0	0	0	0	0
32	1	82	49	-1	488	356	8.3	31	Cappaa	285	0	0	0		0	0	0	0	0
33	1	3	7	-1	190	276	23.6	24	ABalpaaaapa	169	0	0	0		0	0	0	0	0
34	1	201	269	-1	456	373	17.6	30	Capaap	299	-597	0	0		0	0	0	0	0
35	1	37	298	-1	302	371	14.4	30	MSapppaa	178	0	0	0		0	0	0	0	0
36	1	145	244	-1	166	160	7.1	24	ABpraapaaap	219	499	0	0		0	0	0	0	0
37	1	374	251	-1	189	136	11.4	28	ABpraapaapp	95	0	0	0		0	0	0	0	0
38	1	64	66	-1	332	226	14.4	28	MSpaapapp	262	-600	0	0		0	0	0	0	0
39	1	430	422	-1	242	347	9.2	25	ABplaapappa	-119	0	0	0		0	0	0	0	0
40	1	41	103	-1	227	219	13.4	28	ABaraappapa	200	0	0	0		0	0	0	0	0
41	1	334	346	-1	319	351	6.7	29	ABplapaaaa	66	0	0	0		0	0	0	0	0
42	1	341	203	-1	222	199	25.6	27	ABarapppapa	238	18	0	0		0	0	0	0	0
43	1	469	301	-1	567	304	24.9	22	ABprppppppp	190	305	0	0		0	0	0	0	0
44	1	130	444	-1	221	162	22.9	25	ABprpaaaaaa	230	111	0	0		0	0	0	0	0
45	1	311	433	-1	157	146	14.9	24	ABalaappppp	44	0	0	0		0	0	0	0	0
46	1	62	288	-1	493	278	20.5	29	ABprpppppa	287	-479	0	0		0	0	0	0	0
47	1	265	42	-1	294	151	5.6	28	ABarpapapp	283	1227	0	0		0	0	0	0	0
48	1	165	97	-1	527	303	15.1	31	Eplpa	318	44	0	0		0	0	0	0	0
49	1	4	189	-1	341	373	9.4	29	ABplapaaap	199	97	0	0		0	0	0	0	0
50	1	394	2	-1	227	278	25.7	30	ABalpapaapa	269	1437	0	0		0	0	0	0	0
51	1	315	335	-1	320	312	8.7	26	MSappppa	264	648	0	0		0	0	0	0	0
52	1	77	85	-1	253	314	19.7	34	ABalpapppa	311	416	0	0		0	0	0	0	0
53	1	143	195	-1	580	326	9.7	35	Caapa	333	415	0	0		0	0	0	0	0
54	1	284	320	-1	358	106	15.3	31	ABpraapppa	-150	0	0	0		0	0	0	0	0
55	1	280	237	-1	155	319	23.4	27	ABalpaapppp	268	-151	0	0		0	0	0	0	0
56	1	204	435	-1	493	362	17.7	30	Capapp	15	0	0	0		0	0	0	0	0
57	1	445	125	-1	208	372	7.2	31	ABplaapaapp	362	0	0	0		0	0	0	0	0
58	1	230	252	-1	221	346	5.3	26	ABplaaapaa	199	0	0	0		0	0	0	0	0
59	1	191	8	-1	193	148	16.1	30	ABpraaaaap	198	0	0	0		0	0	0	0	0
60	1	186	75	-1	302	254	8.4	29	MSpaaapa	201	138	0	0		0	0	0	0	0
61	1	67	98	-1	285	251	12.0	28	MSpaapaa	276	0	0	0		0	0	0	0	0
62	1	226	398	-1	150	144	18.5	29	ABalaappap	292	95	0	0		0	0	0	0	0
63	1	299	332	-1	154	332	7.6	27	ABalapapppa	216	704	0	0		0	0	0	0	0
64	1	252	344	-1	102	271	18.5	28	ABalaaaarl	167	0	0	0		0	0	0	0	0
65	1	104	220	-1	155	149	10.9	25	ABpraapaapa	53	0	0	0		0	0	0	0	0
66	1	355	101	-1	142	211	6.8	26	ABpraapaaaa	200	-331	0	0		0	0	0	0	0
67	1	221	260	-1	173	376	8.4	25	ABplaapaapa	221	1094	0	0		0	0	0	0	0
68	1	73	337	-1	456	106	14.3	27	ABprapaapp	251	266	0	0		0	0	0	0	0
69	1	14	333	-1	145	213	16.7	26	MSppaaaa	181	370	0	0		0	0	0	0	0
70	1	7	184	-1	295	296	22.6	32	ABalpappapp	277	0	0	0		0	0	0	0	0
71	1	367	57	-1	152	225	9.4	24	ABalapppapa	-155	0	0	0		0	0	0	0	0
72	1	456	135	-1	232	240	6.7	25	MSaaaapaa	524	0	0	0		0	0	0	0	0
73	1	208	352	-1	166	173	15.0	25	ABalaappppa	248	2	0	0		0	0	0	0	0
74	1	161	502	-1	474	231	25.5	26	ABprppppaaa	204	34	0	0		0	0	0	0	0
75	1	65	323	-1	196	183	7.2	28	ABarpapaaa	239	-823	0	0		0	0	0	0	0
76	1	2	238	-1	291	223	13.9	26	MSpaapapa	55	0	0	0		0	0	0	0	0
77	1	134	30	-1	184	312	5.9	23	ABplaapaaap	210	-135	0	0		0	0	0	0	0
78	1	254	100	-1	303	299	14.5	29	ABaraapappp	142	0	0	0		0	0	0	0	0
79	1	151	462	-1	199	387	10.5	26	ABalpppappp	170	-125	0	0		0	0	0	0	0
80	1	47	353	-1	568	206	20.7	27	ABprapppaa	245	-88	0	0		0	0	0	0	0
81	1	446	490	-1	521	197	24.4	26	ABprpppaaap	216	-173	0	0		0	0	0	0	0
82	1	220	290	-1	265	251	25.6	29	ABalpapaapp	36	0	0	0		0	0	0	0	0
83	1	11	212	-1	303	375	25.0	28	ABalpapappa	214	718	0	0		0	0	0	0	0
84	1	309	448	-1	253	171	18.6	26	ABprpaapaaa	193	575	0	0		0	0	0	0	0
85	1	229	242	-1	340	369	17.0	26	MSappapp	364	0	0	0		0	0	0	0	0
86	1	156	209	-1	269	308	13.6	28	ABaraapapap	116	0	0	0		0	0	0	0	0
87	1	278	266	-1	174	348	6.1	25	ABalapapppp	221	319	0	0		0	0	0	0	0
88	1	384	328	-1	169	237	5.6	25	ABarpaaaaa	213	75	0	0		0	0	0	0	0
89	1	176	93	-1	403	365	16.5	28	MSappaap	263	-678	0	0		0	0	0	0	0
90	1	431	393	-1	365	181	8.5	29	MSpppppp	261	1022	0	0		0	0	0	0	0
91	1	160	407	-1	258	145	13.4	26	ABpraaappap	236	561	0	0		0	0	0	0	0
92	1	244	281	-1	313	121	8.4	30	ABarpapppp	259	100	0	0		0	0	0	0	0
93	1	60	10	247	335	147	8.8	30	ABprapaaaa	230	0	0	0		0	0	0	0	0
94	1	136	374	-1	501	350	25.1	28	ABplpppapaa	226	-386	0	0		0	0	0	0	0
95	1	31	273	-1	213	273	20.0	25	ABalpappaaa	219	0	0	0		0	0	0	0	0
96	1	264	286	-1	169	236	17.5	29	ABaraaapaa	46	0	0	0		0	0	0	0	0
97	1	168	310	-1	461	298	14.9	32	Earpp	318	-65	0	0		0	0	0	0	0
98	1	96	48	-1	301	163	12.4	28	MSppppap	603	0	0	0		0	0	0	0	0
99	1	443	411	-1	570	344	23.8	28	ABplppppppp	274	-140	0	0		0	0	0	0	0
100	1	421	215	-1	157	385	14.4	27	ABalpppaap	249	87	0	0		0	0	0	0	0
101	1	304	361	-1	421	108	15.3	30	ABpraapppp	184	0	0	0		0	0	0	0	0
102	1	112	362	-1	112	210	13.8	28	ABalaaappl	278	-348	0	0		0	0	0	0	0
103	1	116	72	-1	217	404	18.6	29	ABplpaaapa	263	335	0	0		0	0	0	0	0
104	1	266	106	-1	265	237	16.5	27	ABaraapppap	134	0	0	0		0	0	0	0	0
105	1	330	148	-1	450	217	24.7	28	ABprpappppa	273	-138	0	0		0	0	0	0	0
106	1	297	139	-1	180	396	17.7	25	ABalpppapav	220	16	0	0		0	0	0	0	0
107	1	155	321	387	442	180	25.0	32	ABprppaapp	310	206	0	0		0	0	0	0	0
108	1	9	29	-1	297	306	4.9	28	ABplaaaapp	152	0	0	0		0	0	0	0	0
109	1	87	240	-1	255	213	8.6	27	MSpaaaaa	214	0	0	0		0	0	0	0	0
110	1	326	384	-1	189	126	20.5	28	ABpraaaapav	202	116	0	0		0	0	0	0	0
111	1	23	442	-1	442	233	4.7	33	Cpaaap	329	521	0	0		0	0	0	0	0
112	1	255	465	-1	331	157	21.4	26	ABprpapappp	209	710	0	0		0	0	0	0	0
113	1	295	137	-1	242	108	14.8	30	ABpraaapppa	275	554	0	0		0	0	0	0	0
114	1	418	19	-1	188	244	14.0	23	ABaraapaaap	197	-835	0	0		0	0	0	0	0
115	1	234	379	-1	190	262	5.9	24	ABarpaaapa	-49	0	0	0		0	0	0	0	0
116	1	63	311	-1	243	376	13.9	24	ABalpppppap	401	0	0	0		0	0	0	0	0
117	1	317	456	-1	176	351	8.8	27	ABalppppapa	36	0	0	0		0	0	0	0	0
118	1	251	44	-1	256	215	13.7	27	ABaraappapp	201	0	0	0		0	0	0	0	0
119	1	429	14	-1	414	142	25.4	30	ABarappappp	303	784	0	0		0	0	0	0	0
120	1	27	287	-1	189	371	14.6	25	ABalppppaad	94	0	0	0		0	0	0	0	0
121	1	81	322	-1	339	244	20.5	26	MSpapaaap	247	0	0	0		0	0	0	0	0
122	1	135	167	-1	355	299	15.3	26	MSaapaapp	237	411	0	0		0	0	0	0	0
123	1	410	91	-1	399	234	15.5	29	Ealpa	270	-452	0	0		0	0	0	0	0
124	1	224	123	-1	370	320	8.0	25	MSappppp	-49	0	0	0		0	0	0	0	0
125	1	167	425	-1	480	180	18.9	30	Cppaap	309	572	0	0		0	0	0	0	0
126	1	281	258	-1	515	420	16.4	28	ABplapappa	190	0	0	0		0	0	0	0	0
127	1	222	155	-1	220	309	15.5	29	ABalpaapapp	101	0	0	0		0	0	0	0	0
128	1	360	107	-1	251	383	6.4	29	ABplaaapap	274	548	0	0		0	0	0	0	0
129	1	408	33	-1	309	396	20.3	25	ABplpapaapp	151	0	0	0		0	0	0	0	0
130	1	178	196	-1	452	347	22.3	28	MSpappaa	503	0	0	0		0	0	0	0	0
131	1	347	356	-1	346	248	17.8	27	MSpapaapa	209	237	0	0		0	0	0	0	0
132	1	343	171	-1	259	298	4.9	28	ABplaaaapa	165	0	0	0		0	0	0	0	0
133	1	189	99	-1	477	246	15.7	32	Ealpp	329	175	0	0		0	0	0	0	0
134	1	454	9	-1	593	344	15.2	30	Caappd	305	-765	0	0		0	0	0	0	0
135	1	187	205	-1	344	151	24.9	29	ABprpaaaapa	253	-166	0	0		0	0	0	0	0
136	1	52	307	-1	285	388	6.3	27	ABplaaappa	140	0	0	0		0	0	0	0	0
137	1	183	34	-1	283	287	15.7	27	ABaraapappa	478	0	0	0		0	0	0	0	0
138	1	373	174	-1	425	354	5.6	26	ABarppaapp	235	927	0	0		0	0	0	0	0
139	1	210	191	-1	201	263	14.0	27	ABaraapaapa	205	-537	0	0		0	0	0	0	0
140	1	209	178	-1	561	380	15.3	30	ABplapappp	269	0	0	0		0	0	0	0	0
141	1	288	60	-1	532	352	24.8	27	ABplppppppa	208	771	0	0		0	0	0	0	0
142	1	66	300	-1	283	217	20.1	30	ABarapappa	194	0	0	0		0	0	0	0	0
143	1	141	341	-1	245	337	23.8	26	ABalpapapaa	221	106	0	0		0	0	0	0	0
144	1	185	169	-1	300	227	17.3	26	ABaraappppa	182	1583	0	0		0	0	0	0	0
145	1	121	160	-1	217	285	12.3	29	ABaraapaapp	245	775	0	0		0	0	0	0	0
146	1	218	396	-1	369	142	20.0	26	ABprppaaaap	264	982	0	0		0	0	0	0	0
147	1	22	40	-1	282	198	5.4	34	ABarpaapa	348	-335	0	0		0	0	0	0	0
148	1	352	208	-1	345	369	13.1	28	Daaaa	247	91	0	0		0	0	0	0	0
149	1	349	130	-1	300	324	17.8	25	MSaapaaaa	29	0	0	0		0	0	0	0	0
150	1	101	67	-1	375	361	18.9	31	MSaapppa	154	0	0	0		0	0	0	0	0
151	1	272	216	-1	140	359	16.4	29	ABalapaapa	281	1406	0	0		0	0	0	0	0
152	1	58	472	-1	135	310	12.8	25	ABalapapapa	244	-1221	0	0		0	0	0	0	0
153	1	293	440	-1	335	265	23.4	28	ABarapapppp	285	-23	0	0		0	0	0	0	0
154	1	18	53	-1	249	386	23.5	27	ABalppapppp	289	0	0	0		0	0	0	0	0
155	1	381	127	-1	216	153	10.9	25	ABpraapappa	231	-424	0	0		0	0	0	0	0
156	1	398	114	-1	216	320	17.9	23	ABalpaaapap	239	-130	0	0		0	0	0	0	0
157	1	182	20	-1	274	313	8.2	26	MSapappp	33	0	0	0		0	0	0	0	0
158	1	372	170	-1	373	135	7.4	29	ABarpppaap	264	1433	0	0		0	0	0	0	0
159	1	194	133	-1	268	363	11.8	27	ABalppppppa	353	0	0	0		0	0	0	0	0
160	1	402	82	-1	155	337	10.2	26	ABalapappap	255	533	0	0		0	0	0	0	0
161	1	286	121	-1	161	194	21.3	25	ABarappppaa	247	145	0	0		0	0	0	0	0
162	1	13	142	-1	376	230	20.1	30	MSpapapa	299	845	0	0		0	0	0	0	0
163	1	383	138	-1	200	183	13.5	26	MSppaaap	43	0	0	0		0	0	0	0	0
164	1	259	146	-1	221	250	24.3	28	ABarapaaap	135	0	0	0		0	0	0	0	0
165	1	228	453	-1	328	390	23.3	28	ABalpapappp	252	84	0	0		0	0	0	0	0
166	1	380	270	-1	335	169	6.2	23	ABarpppaaa	187	974	0	0		0	0	0	0	0
167	1	8	63	-1	123	237	20.4	28	ABalaaaarr	85	0	0	0		0	0	0	0	0
168	1	337	354	-1	567	373	20.6	31	ABplappppp	290	220	0	0		0	0	0	0	0
169	1	138	329	-1	306	128	21.9	26	ABprpapappa	263	-640	0	0		0	0	0	0	0
170	1	198	292	-1	266	268	8.2	25	MSaaaapap	242	-276	0	0		0	0	0	0	0
171	1	177	272	-1	307	161	17.0	28	MSppppaa	-70	0	0	0		0	0	0	0	0
172	1	291	109	-1	150	244	7.6	25	ABalapppaap	13	0	0	0		0	0	0	0	0
173	1	203	11	-1	262	241	9.8	27	MSpaaaapp	156	0	0	0		0	0	0	0	0
174	1	308	41	-1	113	339	14.8	28	ABalapaaap	203	0	0	0		0	0	0	0	0
175	1	185	312	-1	316	257	17.0	24	ABaraappppp	10	0	0	0		0	0	0	0	0
176	1	79	149	-1	427	347	11.5	27	Daapp	275	0	0	0		0	0	0	0	0
177	1	117	399	-1	155	182	24.5	27	ABarapppaaa	342	0	0	0		0	0	0	0	0
178	1	95	445	-1	290	105	20.7	25	ABprpaapapp	201	376	0	0		0	0	0	0	0
179	1	114	319	-1	377	356	10.8	26	Daapa	252	143	0	0		0	0	0	0	0
180	1	423	296	-1	390	140	15.5	27	Dppaa	-84	0	0	0		0	0	0	0	0
181	1	362	113	-1	465	385	24.6	28	ABplpppaaap	137	0	0	0		0	0	0	0	0
182	1	413	37	-1	196	225	5.2	24	ABarpaaaap	220	272	0	0		0	0	0	0	0
183	1	202	224	-1	453	322	6.8	30	Dappp	295	-373	0	0		0	0	0	0	0
184	1	175	401	-1	382	312	21.9	30	MSaappap	300	419	0	0		0	0	0	0	0
185	1	333	78	-1	526	398	23.1	26	ABplpppaapp	423	0	0	0		0	0	0	0	0
186	1	146	371	-1	365	429	13.6	29	ABplaapppp	253	0	0	0		0	0	0	0	0
187	1	437	454	-1	249	404	21.4	27	ABplpaaappa	194	413	0	0		0	0	0	0	0
188	1	319	132	-1	172	291	14.6	27	ABalpaapaap	235	0	0	0		0	0	0	0	0
189	1	99	419	-1	342	106	19.4	30	ABpraappap	-45	0	0	0		0	0	0	0	0
190	1	69	162	-1	378	306	19.1	25	MSaapappp	238	814	0	0		0	0	0	0	0
191	1	356	140	-1	424	384	13.6	29	Capaaa	291	598	0	0		0	0	0	0	0
192	1	72	28	-1	149	274	9.3	30	ABalappaap	364	0	0	0		0	0	0	0	0
193	1	107	186	-1	312	236	24.5	27	ABarappaapp	151	-505	0	0		0	0	0	0	0
194	1	247	229	-1	370	389	15.0	26	Dapaa	268	-1085	0	0		0	0	0	0	0
195	1	68	104	-1	565	159	13.2	28	ABprapapaa	-48	0	0	0		0	0	0	0	0
196	1	25	282	-1	183	166	9.6	31	ABalappppp	185	0	0	0		0	0	0	0	0
197	1	15	158	-1	547	315	6.8	30	Caaapp	306	19	0	0		0	0	0	0	0
198	1	290	13	-1	322	218	5.4	29	ABarpaappa	-298	0	0	0		0	0	0	0	0
199	1	275	76	-1	360	167	17.9	30	MSpppapp	229	370	0	0		0	0	0	0	0
200	1	205	206	-1	289	112	13.7	29	ABpraaapppp	289	277	0	0		0	0	0	0	0
201	1	118	96	-1	500	120	18.3	29	ABprappaap	294	729	0	0		0	0	0	0	0
202	1	113	105	-1	267	414	20.3	25	ABplpaaappp	367	0	0	0		0	0	0	0	0
203	1	387	271	-1	222	209	16.2	26	ABaraaapapp	104	0	0	0		0	0	0	0	0
204	1	57	110	-1	128	238	12.0	25	ABalapppaaa	-149	0	0	0		0	0	0	0	0
205	1	61	86	-1	185	344	15.8	23	ABalppppaav	-169	0	0	0		0	0	0	0	0
206	1	140	432	-1	242	291	8.7	23	MSaaapaap	59	0	0	0		0	0	0	0	0
207	1	239	188	-1	226	206	10.6	28	MSpaaaapa	-6	0	0	0		0	0	0	0	0
208	1	321	145	-1	438	394	21.7	29	ABplppappp	252	444	0	0		0	0	0	0	0
209	1	20	52	-1	258	365	8.5	25	ABplaapappp	204	-998	0	0		0	0	0	0	0
210	1	216	213	-1	470	373	12.5	28	Capapa	275	130	0	0		0	0	0	0	0
211	1	34	129	-1	252	145	5.9	24	ABarpappaa	218	-491	0	0		0	0	0	0	0
212	1	166	327	-1	451	116	21.0	28	ABprppapaap	244	185	0	0		0	0	0	0	0
213	1	83	369	-1	217	245	8.3	28	MSaaaaapp	127	0	0	0		0	0	0	0	0
214	1	404	84	-1	213	272	16.8	28	ABalpaapapa	238	130	0	0		0	0	0	0	0
215	1	172	357	-1	179	212	7.3	24	ABalapppapp	201	0	0	0		0	0	0	0	0
216	1	92	193	-1	311	186	9.4	27	MSpppppa	-34	0	0	0		0	0	0	0	0
217	1	338	172	-1	220	365	19.4	26	ABplpaaaaap	122	0	0	0		0	0	0	0	0
218	1	420	117	-1	301	104	16.7	26	ABpraappaa	254	571	0	0		0	0	0	0	0
219	1	181	373	-1	446	142	23.3	29	ABprppappa	264	1048	0	0		0	0	0	0	0
220	1	184	58	-1	178	236	20.4	30	ABaraaaaap	123	0	0	0		0	0	0	0	0
221	1	70	326	-1	354	416	20.0	27	ABplppapaaa	275	-299	0	0		0	0	0	0	0
222	1	133	176	-1	202	301	21.7	25	ABalpaaaaap	211	120	0	0		0	0	0	0	0
223	1	476	358	-1	394	307	25.4	28	ABplpapppaa	242	270	0	0		0	0	0	0	0
224	1	425	336	-1	202	196	23.2	25	ABarappppap	184	0	0	0		0	0	0	0	0
225	1	296	177	-1	227	357	14.7	24	ABalpppppaa	248	180	0	0		0	0	0	0	0
226	1	1	235	-1	465	304	25.1	29	ABplpapppp	268	181	0	0		0	0	0	0	0
227	1	193	21	-1	159	282	15.8	25	ABalpaapaaa	196	344	0	0		0	0	0	0	0
228	1	139	416	-1	555	342	12.3	32	Capppa	74	0	0	0		0	0	0	0	0
229	0	350	-1	-1	426	375	24.8	25		208	33	0	0		0	0	0	0	0
230	1	332	449	-1	235	262	20.1	23	ABarapapaaa	205	-176	0	0		0	0	0	0	0
231	1	196	81	-1	156	241	22.7	32	ABaraaappa	152	0	0	0		0	0	0	0	0
232	1	159	276	-1	442	414	9.2	28	ABplappapa	127	0	0	0		0	0	0	0	0
233	1	329	434	-1	601	249	22.5	29	ABprappppp	268	600	0	0		0	0	0	0	0
234	1	93	330	-1	348	331	10.9	25	Daaap	-23	0	0	0		0	0	0	0	0
235	1	154	302	-1	290	216	10.5	24	MSpaaappa	236	-49	0	0		0	0	0	0	0
236	1	389	150	-1	595	184	15.2	28	ABarpppppp	-380	0	0	0		0	0	0	0	0
237	1	365	313	-1	156	330	19.8	26	ABalppappaa	202	417	0	0		0	0	0	0	0
238	0	71	-1	-1	234	345	17.4	24		178	37	0	0		0	0	0	0	0
239	1	48	363	-1	169	282	19.2	29	ABaraaaaaa	86	0	0	0		0	0	0	0	0
240	1	84	89	-1	566	288	21.6	32	Cppppp	324	1247	0	0		0	0	0	0	0
241	1	371	420	-1	382	163	26.0	29	ABarappappa	266	-391	0	0		0	0	0	0	0
242	1	460	217	-1	256	343	15.4	26	MSapapaa	182	287	0	0		0	0	0	0	0
243	1	378	380	-1	444	248	12.8	32	Epraa	146	0	0	0		0	0	0	0	0
244	1	108	289	-1	323	203	11.4	25	MSpaaappp	255	212	0	0		0	0	0	0	0
245	1	240	394	-1	172	198	9.2	23	ABalappppap	190	274	0	0		0	0	0	0	0
246	1	238	183	-1	196	324	12.2	28	MSapaaap	271	0	0	0		0	0	0	0	0
247	1	377	22	-1	578	173	19.1	30	ABprapappa	280	53	0	0		0	0	0	0	0
248	1	179	147	-1	446	210	21.9	25	ABprpapppap	211	-207	0	0		0	0	0	0	0
249	1	417	466	-1	264	175	16.8	26	MSppapaa	261	169	0	0		0	0	0	0	0
250	1	323	219	-1	335	197	17.7	29	MSpppaaa	220	682	0	0		0	0	0	0	0
251	1	55	268	471	128	182	16.4	29	ABalaaappr	256	0	0	0		0	0	0	0	0
252	1	219	201	-1	210	114	16.0	26	ABpraaaappp	154	0	0	0		0	0	0	0	0
253	1	260	375	-1	338	192	22.8	28	ABprpappaaa	285	-873	0	0		0	0	0	0	0
254	1	419	228	-1	152	330	14.8	24	ABalapappaa	217	-479	0	0		0	0	0	0	0
255	1	306	265	-1	118	216	9.6	26	ABalappappa	170	0	0	0		0	0	0	0	0
256	1	451	450	-1	238	220	25.2	26	ABarappaaaa	252	-968	0	0		0	0	0	0	0
257	1	211	35	-1	185	249	9.6	30	MSaaaaapa	238	446	0	0		0	0	0	0	0
258	1	428	214	-1	266	362	17.7	27	MSapapap	226	-865	0	0		0	0	0	0	0
259	1	39	74	-1	152	253	15.3	26	ABaraapaaaa	3	0	0	0		0	0	0	0	0
260	1	479	495	-1	387	331	24.8	26	ABplpapappp	188	282	0	0		0	0	0	0	0
261	1	237	309	-1	332	275	6.0	29	ABarpaappp	291	730	0	0		0	0	0	0	0
262	1	225	90	-1	517	368	13.8	30	Cappap	274	-565	0	0		0	0	0	0	0
263	1	80	348	-1	532	383	17.6	28	ABplapppaa	256	48	0	0		0	0	0	0	0
264	1	90	151	-1	473	126	16.5	30	ABprappaaa	263	-196	0	0		0	0	0	0	0
265	1	142	153	-1	591	323	21.6	30	Cpappv	268	-264	0	0		0	0	0	0	0
266	1	324	410	-1	207	294	5.0	30	ABplaaaaaa	194	487	0	0		0	0	0	0	0
267	1	353	102	-1	126	194	21.4	28	ABalaapaap	287	73	0	0		0	0	0	0	0
268	1	58	77	-1	157	308	8.9	27	ABalapapapp	216	196	0	0		0	0	0	0	0
269	1	471	430	-1	376	124	24.2	28	ABprpaaaapp	285	-103	0	0		0	0	0	0	0
270	1	75	88	-1	189	363	18.2	25	ABplpaaaaaa	177	0	0	0		0	0	0	0	0
271	1	44	367	-1	218	323	24.3	26	ABalpapaaap	258	42	0	0		0	0	0	0	0
272	1	17	308	-1	410	329	7.8	29	Dappa	-32	0	0	0		0	0	0	0	0
273	1	292	370	-1	210	277	9.8	27	MSaaapaaa	-8	0	0	0		0	0	0	0	0
274	1	241	18	-1	157	242	12.5	29	MSaaaaaa	-142	0	0	0		0	0	0	0	0
275	1	42	314	-1	304	338	10.9	26	MSapppap	242	337	0	0		0	0	0	0	0
276	1	250	26	-1	372	278	11.2	29	Earaa	283	1035	0	0		0	0	0	0	0
277	1	188	187	-1	205	358	22.8	26	ABalppapaap	171	-240	0	0		0	0	0	0	0
278	1	242	116	-1	424	373	20.2	31	MSaapppp	264	-4	0	0		0	0	0	0	0
279	1	28	179	-1	215	242	20.4	24	ABarapaapaa	191	14	0	0		0	0	0	0	0
280	1	358	192	-1	113	315	19.2	33	ABalaaaalp	335	543	0	0		0	0	0	0	0
281	1	245	415	-1	548	214	24.3	29	ABprpppaapa	282	1344	0	0		0	0	0	0	0
282	1	407	325	-1	239	190	21.1	25	ABprpapaaaa	231	-207	0	0		0	0	0	0	0
283	1	98	231	-1	196	303	24.9	25	ABalpapaaaa	29	0	0	0		0	0	0	0	0
284	1	336	245	-1	258	124	21.4	28	ABprpaaapa	276	245	0	0		0	0	0	0	0
285	1	376	232	-1	494	361	21.9	32	Capppp	148	0	0	0		0	0	0	0	0
286	0	303	-1	-1	270	235	6.0	24		201	-34	0	0		0	0	0	0	0
287	1	21	261	-1	330	283	15.3	28	MSaapaapa	237	1095	0	0		0	0	0	0	0
288	1	246	54	-1	337	295	19.7	28	MSaapappa	114	0	0	0		0	0	0	0	0
289	1	86	386	-1	231	151	16.0	27	ABpraaappaa	274	1102	0	0		0	0	0	0	0
290	1	132	199	-1	295	427	16.0	30	ABplaappap	280	387	0	0		0	0	0	0	0
291	1	294	246	-1	418	123	8.7	28	ABarppppaa	288	-907	0	0		0	0	0	0	0
292	1	452	473	-1	352	355	24.1	27	ABplpapappa	256	-268	0	0		0	0	0	0	0
293	1	129	234	-1	139	257	18.2	26	ABaraaaapa	240	193	0	0		0	0	0	0	0
294	1	320	382	-1	396	272	21.0	26	MSpapappp	193	117	0	0		0	0	0	0	0
295	1	327	256	-1	197	407	15.4	25	ABalpppapad	-17	0	0	0		0	0	0	0	0
296	1	153	39	-1	235	295	21.2	25	ABalpappaap	194	1671	0	0		0	0	0	0	0
297	1	170	249	-1	478	217	21.5	31	MSpapppp	319	-227	0	0		0	0	0	0	0
298	1	302	262	-1	352	411	8.7	26	ABplapaapa	221	945	0	0		0	0	0	0	0
299	1	483	126	-1	289	149	21.5	28	ABprpapapa	214	183	0	0		0	0	0	0	0
300	1	94	458	-1	244	406	17.5	23	ABplpaapppa	142	0	0	0		0	0	0	0	0
301	1	385	431	-1	520	182	15.4	31	Cppapa	309	-951	0	0		0	0	0	0	0
302	1	441	280	-1	465	431	15.4	31	ABplappapp	279	1134	0	0		0	0	0	0	0
303	1	215	31	-1	245	128	11.6	28	ABpraapappp	-38	0	0	0		0	0	0	0	0
304	1	256	378	-1	528	264	6.4	31	Caaapa	300	577	0	0		0	0	0	0	0
305	1	316	427	-1	367	259	20.9	24	MSpapappa	150	0	0	0		0	0	0	0	0
306	1	393	55	-1	337	377	20.9	28	ABplppaapa	260	194	0	0		0	0	0	0	0
307	1	283	207	-1	214	353	25.4	27	ABalppapapa	199	0	0	0		0	0	0	0	0
308	1	438	181	-1	130	177	9.2	25	ABalappappp	232	41	0	0		0	0	0	0	0
309	1	144	62	-1	108	266	13.6	29	ABalaaapal	193	0	0	0		0	0	0	0	0
310	1	200	437	-1	413	118	20.7	28	ABprppapaaa	214	0	0	0		0	0	0	0	0
311	0	269	-1	-1	324	232	11.4	23		-66	0	0	0		0	0	0	0	0
312	1	442	243	-1	191	191	25.9	24	ABarapppaap	75	0	0	0		0	0	0	0	0
313	1	163	403	-1	484	427	18.4	30	ABplapapap	-125	0	0	0		0	0	0	0	0
314	1	171	402	-1	380	178	4.8	30	ABarpppapa	302	759	0	0		0	0	0	0	0
315	1	100	200	-1	164	165	21.2	25	ABpraaaaaaa	199	170	0	0		0	0	0	0	0
316	1	354	226	-1	306	386	10.9	25	ABplpaappap	242	-758	0	0		0	0	0	0	0
317	1	43	477	-1	365	150	22.6	27	ABprpapaapa	222	631	0	0		0	0	0	0	0
318	1	439	157	-1	171	126	14.1	24	ABpraaaappa	242	0	0	0		0	0	0	0	0
319	1	277	197	-1	253	289	24.1	28	ABalpappapa	279	-506	0	0		0	0	0	0	0
320	1	392	406	-1	612	282	18.8	32	Cpappd	328	915	0	0		0	0	0	0	0
321	1	276	225	-1	259	327	9.7	27	MSapappa	251	611	0	0		0	0	0	0	0
322	1	110	421	-1	154	280	5.9	25	ABplaapaaaa	235	-394	0	0		0	0	0	0	0
323	1	411	115	-1	534	403	12.1	28	ABarppappp	339	0	0	0		0	0	0	0	0
324	1	232	250	-1	229	124	19.6	28	ABpraaaapad	202	-524	0	0		0	0	0	0	0
325	1	434	204	-1	361	229	16.4	28	MSpapaapp	310	0	0	0		0	0	0	0	0
326	1	467	264	-1	285	147	14.8	23	ABprpaappaa	196	257	0	0		0	0	0	0	0
327	1	409	297	-1	379	166	13.5	26	Dpapa	28	0	0	0		0	0	0	0	0
328	1	348	161	-1	250	157	22.1	24	ABprpaaaaap	200	0	0	0		0	0	0	0	0
329	1	50	278	-1	186	380	22.5	30	ABalppaappa	129	0	0	0		0	0	0	0	0
330	1	459	111	-1	331	185	25.4	31	ABarappapap	309	-825	0	0		0	0	0	0	0
331	1	16	426	-1	316	394	17.7	26	ABplppaaaap	121	0	0	0		0	0	0	0	0
332	1	305	315	-1	405	364	24.7	27	ABplppaappp	213	-198	0	0		0	0	0	0	0
333	1	386	391	-1	395	166	22.5	27	ABprppaapa	275	588	0	0		0	0	0	0	0
334	1	435	230	-1	267	182	25.7	30	ABarapppapp	306	-169	0	0		0	0	0	0	0
335	1	157	180	-1	555	287	26.2	29	ABprppppppa	264	93	0	0		0	0	0	0	0
336	0	5	-1	-1	343	312	24.3	29		134	0	0	0		0	0	0	0	0
337	1	470	485	-1	211	352	16.5	22	ABplpaapaaa	437	0	0	0		0	0	0	0	0
338	1	214	94	-1	168	356	22.9	26	ABalppaaapp	197	1017	0	0		0	0	0	0	0
339	1	263	119	-1	408	429	16.2	30	ABplappaaa	-133	0	0	0		0	0	0	0	0
340	1	285	141	-1	499	383	23.7	27	ABplpppaapa	217	-1164	0	0		0	0	0	0	0
341	1	243	128	-1	129	299	21.0	26	ABalpaapppa	-70	0	0	0		0	0	0	0	0
342	1	223	124	-1	341	239	8.8	26	MSaaappp	154	0	0	0		0	0	0	0	0
343	1	97	305	-1	261	421	14.3	24	ABplaappaa	243	-185	0	0		0	0	0	0	0
344	1	195	461	-1	223	387	16.4	23	ABplpaapaap	107	0	0	0		0	0	0	0	0
345	1	217	27	-1	245	107	17.2	26	ABpraaapapp	206	-107	0	0		0	0	0	0	0
346	1	436	218	-1	269	171	21.7	23	ABprpapaaap	235	386	0	0		0	0	0	0	0
347	1	382	316	-1	600	288	14.4	31	Cpapaa	241	0	0	0		0	0	0	0	0
348	1	128	459	-1	326	170	14.9	22	Dpaaa	238	0	0	0		0	0	0	0	0
349	1	158	221	-1	403	379	10.2	27	Dapap	8	0	0	0		0	0	0	0	0
350	1	390	306	-1	564	243	26.3	29	ABprpppaapp	287	-33	0	0		0	0	0	0	0
351	1	137	51	-1	449	200	18.0	28	MSpppaap	279	-136	0	0		0	0	0	0	0
352	1	270	400	-1	194	301	19.2	24	ABalpaaapaa	200	-901	0	0		0	0	0	0	0
353	1	342	395	-1	299	265	24.0	25	ABarapapapp	185	1104	0	0		0	0	0	0	0
354	1	248	304	-1	518	131	13.6	28	ABprappapa	269	-81	0	0		0	0	0	0	0
355	1	212	154	-1	194	181	20.4	25	ABpraaapaav	194	175	0	0		0	0	0	0	0
356	1	461	351	-1	283	208	17.0	22	ABarapaappp	244	0	0	0		0	0	0	0	0
357	1	40	277	-1	210	200	6.8	23	ABarpapaapa	97	0	0	0		0	0	0	0	0
358	1	111	12	-1	579	255	19.1	30	Cppppa	303	-116	0	0		0	0	0	0	0
359	1	19	61	-1	443	284	21.8	30	MSpappap	-282	0	0	0		0	0	0	0	0
360	1	45	92	-1	484	328	20.9	30	ABplpppppa	286	-124	0	0		0	0	0	0	0
361	1	249	83	-1	559	219	13.7	31	Cpppap	241	527	0	0		0	0	0	0	0
362	1	282	70	-1	333	327	5.4	25	ABarppaaaa	-16	0	0	0		0	0	0	0	0
363	1	227	202	-1	244	206	17.3	26	ABaraapppaa	220	-151	0	0		0	0	0	0	0
364	1	424	338	-1	409	214	5.3	30	Cpaaaa	4	0	0	0		0	0	0	0	0
365	1	301	294	-1	281	242	22.2	25	ABarapapppa	232	-979	0	0		0	0	0	0	0
366	1	345	383	-1	478	140	22.2	29	ABprppapap	266	-191	0	0		0	0	0	0	0
367	1	365	255	-1	191	349	20.6	25	ABalppappap	200	-210	0	0		0	0	0	0	0
368	0	455	-1	-1	316	360	16.1	22		248	0	0	0		0	0	0	0	0
369	1	123	275	-1	398	429	11.1	28	ABplapaapp	273	1135	0	0		0	0	0	0	0
370	1	485	452	-1	535	240	25.4	27	ABprpppapaa	262	372	0	0		0	0	0	0	0
371	1	364	143	-1	532	410	19.8	27	ABplappppa	9	0	0	0		0	0	0	0	0
372	1	289	64	-1	588	211	17.1	30	ABprapappp	436	0	0	0		0	0	0	0	0
373	1	339	428	-1	341	410	22.9	26	ABplpaaaapp	208	984	0	0		0	0	0	0	0
374	1	122	248	-1	312	232	20.3	25	MSpapaaaa	216	-128	0	0		0	0	0	0	0
375	1	51	6	-1	570	239	21.8	27	ABprapppap	243	-64	0	0		0	0	0	0	0
376	1	206	156	-1	297	167	25.8	31	ABarappapaa	278	155	0	0		0	0	0	0	0
377	1	351	47	-1	201	236	17.0	27	ABaraaapapa	244	204	0	0		0	0	0	0	0
378	1	148	409	-1	370	204	23.7	28	ABprpappaap	232	938	0	0		0	0	0	0	0
379	1	33	45	-1	232	164	7.1	26	ABarpapaapp	265	160	0	0		0	0	0	0	0
380	1	85	464	-1	320	180	21.8	24	ABprpaaappp	222	484	0	0		0	0	0	0	0
381	1	212	136	-1	229	163	18.9	25	ABpraaapaad	202	-117	0	0		0	0	0	0	0
382	1	298	389	-1	108	244	16.2	26	ABalaaaparl	237	-204	0	0		0	0	0	0	0
383	1	322	4	-1	264	170	9.7	28	MSppappp	252	50	0	0		0	0	0	0	0
384	1	261	17	-1	391	197	25.5	36	ABprpappap	362	-409	0	0		0	0	0	0	0
385	0	363	-1	-1	133	165	19.8	23		169	1364	0	0		0	0	0	0	0
386	1	88	368	-1	294	381	17.4	25	ABplppaaaaa	216	466	0	0		0	0	0	0	0
387	1	391	359	-1	426	184	8.6	30	Dpppa	346	0	0	0		0	0	0	0	0
388	1	174	283	-1	326	423	13.9	30	ABplaapppa	268	-168	0	0		0	0	0	0	0
389	1	405	38	-1	447	153	13.0	28	Dppap	278	91	0	0		0	0	0	0	0
390	1	450	397	-1	151	192	10.6	24	ABalappppaa	87	0	0	0		0	0	0	0	0
391	1	279	436	-1	525	259	13.8	30	Eprpa	298	1214	0	0		0	0	0	0	0
392	1	36	159	-1	417	164	12.1	28	Dpapp	269	0	0	0		0	0	0	0	0
393	1	235	122	-1	219	407	12.9	25	ABplpaapapa	-33	0	0	0		0	0	0	0	0
394	1	173	350	-1	256	176	13.6	27	MSppappa	323	0	0	0		0	0	0	0	0
395	1	231	59	-1	351	165	11.8	27	Dpaap	268	-1005	0	0		0	0	0	0	0
396	1	287	1	-1	496	416	11.2	28	ABplapapaa	335	0	0	0		0	0	0	0	0
397	1	106	118	-1	289	283	9.5	24	MSaaaappa	204	-214	0	0		0	0	0	0	0
398	1	109	295	-1	387	107	15.5	25	ABprapaapa	200	184	0	0		0	0	0	0	0
399	1	397	331	-1	127	331	22.2	28	ABalppaaapa	272	466	0	0		0	0	0	0	0
400	1	401	279	-1	491	251	11.5	32	Eprap	321	-39	0	0		0	0	0	0	0
401	1	26	112	-1	144	362	19.5	25	ABalpppaaaa	208	1032	0	0		0	0	0	0	0
402	1	180	390	-1	251	243	21.1	28	ABarapapaap	-204	0	0	0		0	0	0	0	0
403	1	46	317	-1	415	410	20.6	30	ABplppapap	280	1428	0	0		0	0	0	0	0
404	1	361	334	-1	263	314	16.6	25	ABalpaaappp	218	133	0	0		0	0	0	0	0
405	1	125	165	-1	426	389	6.5	33	ABarppapa	334	447	0	0		0	0	0	0	0
406	1	233	388	-1	526	148	20.1	31	ABprappapp	288	-1152	0	0		0	0	0	0	0
407	1	340	488	-1	267	412	17.7	25	ABplpaapppp	259	-474	0	0		0	0	0	0	0
408	1	107	164	-1	291	215	25.0	26	ABarappaapa	92	0	0	0		0	0	0	0	0
409	1	124	366	-1	405	232	12.7	33	Ealap	688	0	0	0		0	0	0	0	0
410	1	236	166	-1	201	156	24.1	33	ABalaapapp	333	-780	0	0		0	0	0	0	0
411	1	59	182	-1	534	156	10.0	29	ABarpppppa	24	0	0	0		0	0	0	0	0
412	1	422	414	-1	376	382	21.8	30	ABplppappa	272	179	0	0		0	0	0	0	0
413	1	399	412	-1	226	394	21.5	26	ABalppaappp	127	0	0	0		0	0	0	0	0
414	1	199	190	-1	467	126	9.7	31	ABarppppap	731	0	0	0		0	0	0	0	0
415	1	346	254	-1	447	151	8.1	28	ABarpppapp	614	0	0	0		0	0	0	0	0
416	1	444	253	-1	269	210	24.2	22	ABarappaaap	163	-123	0	0		0	0	0	0	0
417	1	274	134	-1	413	288	11.6	31	Earap	312	247	0	0		0	0	0	0	0
418	1	433	241	-1	322	312	17.9	24	MSaapaaap	241	1186	0	0		0	0	0	0	0
419	0	487	-1	-1	404	126	22.6	22		195	-61	0	0		0	0	0	0	0
420	1	49	487	-1	521	316	25.8	31	ABplpppapap	191	1718	0	0		0	0	0	0	0
421	1	76	381	-1	555	227	8.3	31	Cpaapp	318	710	0	0		0	0	0	0	0
422	1	328	285	-1	270	331	25.1	31	ABalpapapap	209	0	0	0		0	0	0	0	0
423	1	369	80	-1	139	273	21.9	25	ABalpaappaa	247	784	0	0		0	0	0	0	0
424	1	475	505	-1	485	324	24.3	27	ABplppppapp	229	0	0	0		0	0	0	0	0
425	1	91	284	-1	427	291	25.7	28	ABplpapppap	277	1517	0	0		0	0	0	0	0
426	1	169	377	-1	118	306	16.3	31	ABalaaaala	279	5	0	0		0	0	0	0	0
427	1	331	120	-1	344	340	14.6	29	MSappaaa	244	-23	0	0		0	0	0	0	0
428	1	325	79	-1	106	215	18.7	24	ABalaapaaa	285	0	0	0		0	0	0	0	0
429	1	257	257	-1	370	278	18.2	25	MSaapapa	265	0	0	0		0	0	0	0	0
430	1	131	385	-1	477	395	8.1	27	ABarppappa	272	174	0	0		0	0	0	0	0
431	1	473	198	-1	298	359	5.2	31	ABplaaappp	244	788	0	0		0	0	0	0	0
432	1	268	299	-1	497	173	23.4	31	ABprppappp	315	109	0	0		0	0	0	0	0
433	1	357	467	-1	532	367	21.3	27	ABplapppap	219	744	0	0		0	0	0	0	0
434	1	414	423	-1	221	312	7.2	28	ABplaaaaapp	250	1360	0	0		0	0	0	0	0
435	1	474	259	-1	224	140	18.2	25	ABpraaapapa	161	-651	0	0		0	0	0	0	0
436	1	197	360	-1	599	199	21.1	29	ABprappppa	298	312	0	0		0	0	0	0	0
437	1	54	339	-1	490	279	5.1	32	Cpaapa	200	0	0	0		0	0	0	0	0
438	1	190	69	-1	272	101	16.9	24	ABprpaapapa	223	171	0	0		0	0	0	0	0
439	1	103	46	-1	305	282	12.6	25	MSaaapapp	226	607	0	0		0	0	0	0	0
440	1	100	418	-1	196	154	18.3	26	ABpraaaaaap	213	164	0	0		0	0	0	0	0
441	1	271	429	-1	345	149	18.8	26	ABprppaaaaa	182	747	0	0		0	0	0	0	0
442	1	307	233	-1	225	205	4.6	28	ABarpapapa	216	0	0	0		0	0	0	0	0
443	1	440	23	-1	557	152	17.6	29	ABprapapap	278	646	0	0		0	0	0	0	0
444	1	448	483	-1	181	279	21.8	28	ABalpaaaaaa	107	0	0	0		0	0	0	0	0
445	1	388	108	-1	165	314	17.8	28	MSapaaaa	206	-681	0	0		0	0	0	0	0
446	1	258	163	-1	236	426	16.2	24	ABplpaapapp	182	922	0	0		0	0	0	0	0
447	1	105	144	-1	581	259	10.6	32	Cpapap	312	621	0	0		0	0	0	0	0
448	1	310	131	-1	497	301	12.8	32	Eplap	193	0	0	0		0	0	0	0	0
449	1	30	50	-1	533	217	19.8	31	Cppapp	318	-397	0	0		0	0	0	0	0
450	1	213	438	-1	363	367	6.2	29	ABarppaaap	272	957	0	0		0	0	0	0	0
451	1	74	25	-1	304	187	19.4	29	MSppapap	211	441	0	0		0	0	0	0	0
452	1	379	413	-1	179	396	11.8	24	ABalpppappa	177	-318	0	0		0	0	0	0	0
453	1	415	441	-1	371	291	22.7	25	MSaappaa	201	-100	0	0		0	0	0	0	0
454	1	458	460	-1	293	124	18.8	22	ABprpaapppa	187	0	0	0		0	0	0	0	0
455	1	412	342	-1	236	297	18.5	25	ABalpaaappa	110	0	0	0		0	0	0	0	0
456	1	89	95	-1	242	126	8.8	31	ABarpappap	299	436	0	0		0	0	0	0	0
457	1	305	405	-1	379	366	24.4	28	ABplppaappa	218	-201	0	0		0	0	0	0	0
458	1	150	345	-1	438	434	13.8	29	ABplappaap	260	168	0	0		0	0	0	0	0
459	1	427	372	-1	397	296	15.4	28	Earpa	279	-273	0	0		0	0	0	0	0
460	1	28	364	-1	226	216	19.4	25	ABarapaapap	-28	0	0	0		0	0	0	0	0
461	1	12	16	-1	521	302	19.0	33	Eplpp	237	0	0	0		0	0	0	0	0
462	1	359	469	-1	346	349	21.9	22	ABplpapapap	175	734	0	0		0	0	0	0	0
463	1	344	392	-1	293	401	23.2	29	ABplpaaaapa	266	834	0	0		0	0	0	0	0
464	0	416	-1	-1	296	157	19.9	19		91	0	0	0		0	0	0	0	0
465	1	164	236	-1	374	234	12.0	31	Ealaa	-206	0	0	0		0	0	0	0	0
466	1	447	499	-1	295	295	19.9	29	ABalpappppp	495	0	0	0		0	0	0	0	0
467	1	465	447	-1	218	297	23.7	22	ABalpaaaapp	219	0	0	0		0	0	0	0	0
468	1	463	439	-1	191	237	23.5	22	ABarapaaaaa	-176	0	0	0		0	0	0	0	0
469	1	466	455	-1	232	358	21.6	24	ABalppapppa	185	0	0	0		0	0	0	0	0
470	0	464	-1	-1	148	269	11.6	23		-72	0	0	0		0	0	0	0	0
471	1	262	15	-1	474	165	14.7	26	Cppaaa	200	0	0	0		0	0	0	0	0
472	0	312	-1	-1	194	208	15.1	20		133	0	0	0		0	0	0	0	0
473	1	102	443	-1	285	393	20.7	23	ABplpapaapa	210	0	0	0		0	0	0	0	0
474	1	472	36	-1	511	263	16.5	32	Eprpp	135	0	0	0		0	0	0	0	0
475	1	26	318	-1	170	377	19.8	26	ABalpppaaap	139	0	0	0		0	0	0	0	0
476	1	449	291	-1	489	200	5.5	46	Caaaa	431	0	0	0		0	0	0	0	0
477	0	453	-1	-1	137	299	10.9	22		307	0	0	0		0	0	0	0	0
478	1	468	500	-1	321	128	19.7	25	ABprpaapppp	27	0	0	0		0	0	0	0	0
479	1	56	486	-1	238	191	22.9	24	ABarapppppa	248	-640	0	0		0	0	0	0	0
480	1	375	489	-1	249	248	18.3	24	ABarapaappa	132	0	0	0		0	0	0	0	0
481	1	273	492	-1	308	358	22.4	24	ABplpapapaa	163	421	0	0		0	0	0	0	0
482	1	426	479	-1	289	150	24.2	29	ABprpaaappa	-130	0	0	0		0	0	0	0	0
483	1	477	496	-1	224	254	22.4	25	ABarapaaaap	-167	0	0	0		0	0	0	0	0
484	1	318	446	-1	268	383	14.5	25	ABplpaappaa	137	130	0	0		0	0	0	0	0
485	1	179	481	-1	413	194	22.3	31	ABprpapppaa	107	0	0	0		0	0	0	0	0
486	1	432	185	-1	120	311	14.2	29	ABalapaaaa	287	-149	0	0		0	0	0	0	0
487	1	478	491	-1	479	195	25.0	25	ABprpppaaaa	0	0	0	0		0	0	0	0	0
488	1	480	493	-1	477	362	25.0	25	ABplppppapa	180	838	0	0		0	0	0	0	0
489	1	350	494	-1	429	374	25.0	27	ABplpppaaaa	279	-346	0	0		0	0	0	0	0
490	1	481	497	-1	266	246	23.0	24	ABarapapapa	213	489	0	0		0	0	0	0	0
491	1	482	498	-1	264	296	21.3	27	ABalpappppa	187	787	0	0		0	0	0	0	0
492	1	484	501	-1	488	251	23.0	24	ABprppppaap	0	0	0	0		0	0	0	0	0
493	1	152	457	-1	508	233	26.0	26	ABprppppapa	249	685	0	0		0	0	0	0	0
494	0	486	-1	-1	526	223	22.0	26		0	0	0	0		0	0	0	0	0
495	1	488	480	-1	446	343	24.0	22	ABplppppaap	0	0	0	0		0	0	0	0	0
496	1	489	504	-1	427	342	25.0	22	ABplppppaaa	286	170	0	0		0	0	0	0	0
497	1	490	506	-1	289	293	25.0	25	ABplpappaaa	238	-183	0	0		0	0	0	0	0
498	1	491	507	-1	314	334	24.0	27	ABplpappaap	-110	0	0	0		0	0	0	0	0
499	1	492	508	-1	532	287	25.0375	28	ABprpppapap	0	0	0	0		0	0	0	0	0
500	1	457	484	-1	283	182	24.0	25	ABarapppppp	177	-86	0	0		0	0	0	0	0
501	0	493	-1	-1	340	270	26.0	28		210	-1271	0	0		0	0	0	0	0
502	1	487	510	-1	393	124	22.0	24	ABprpapaapp	265	0	0	0		0	0	0	0	0
503	1	494	511	-1	462	263	25.0	25	ABprpappppp	176	47	0	0		0	0	0	0	0
504	1	495	512	-1	344	193	21.0	25	MSppaapp	211	889	0	0		0	0	0	0	0
