# Supplementary material for: The AP-2 Transcription Factor APTF-2 Is Required for Neuroblast and Epidermal Morphogenesis in Caenorhabditis elegans Embryogenesis
Source: PLoS Genet. 2016 May 13;12(5):e1006048. doi: 10.1371/journal.pgen.1006048 (PMC4866721; doi:10.1371/journal.pgen.1006048)
Supplement: S5 Text — (ZIP) [file pgen.1006048.s033.zip › nuclei/t175-nuclei]

1	1	396	114	-1	498	414	11.1	28	ABplapapaa	463	0	0	0		0	0	0	0	0
2	1	50	218	-1	231	278	25.7	29	ABalpapaapa	281	158	0	0		0	0	0	0	0
3	1	17	358	-1	145	357	12.6	28	ABalapaapp	35	0	0	0		0	0	0	0	0
4	1	383	439	-1	260	170	9.7	28	MSppappp	263	346	0	0		0	0	0	0	0
5	1	22	186	-1	214	150	13.4	35	ABpraapapa	245	812	0	0		0	0	0	0	0
6	1	375	392	-1	571	237	23.3	28	ABprapppap	275	942	0	0		0	0	0	0	0
7	1	33	245	-1	195	276	23.9	25	ABalpaaaapa	497	0	0	0		0	0	0	0	0
8	1	59	45	-1	193	146	15.8	30	ABpraaaaap	187	0	0	0		0	0	0	0	0
9	1	134	111	-1	595	343	15.3	30	Caappd	305	-947	0	0		0	0	0	0	0
10	1	93	299	-1	325	158	9.4	25	ABprapaaaaa	177	1487	0	0		0	0	0	0	0
11	1	173	412	-1	258	240	10.1	26	MSpaaaapp	248	-492	0	0		0	0	0	0	0
12	1	358	293	-1	579	255	19.1	31	Cppppa	264	-422	0	0		0	0	0	0	0
13	1	198	297	-1	322	217	5.3	29	ABarpaappa	274	-989	0	0		0	0	0	0	0
14	1	119	441	-1	412	139	24.5	28	ABarappappp	231	-347	0	0		0	0	0	0	0
15	1	471	276	-1	472	168	15.2	28	Cppaaa	285	-284	0	0		0	0	0	0	0
16	1	461	104	-1	521	301	19.4	31	Eplpp	308	-503	0	0		0	0	0	0	0
17	1	384	338	-1	394	192	25.4	36	ABprpappap	362	-144	0	0		0	0	0	0	0
18	1	274	192	-1	158	242	12.8	30	MSaaaaaa	258	-138	0	0		0	0	0	0	0
19	1	114	76	-1	189	246	14.3	23	ABaraapaaap	204	419	0	0		0	0	0	0	0
20	1	157	369	-1	275	314	8.2	26	MSapappp	31	0	0	0		0	0	0	0	0
21	1	227	166	-1	157	282	16.2	25	ABalpaapaaa	343	0	0	0		0	0	0	0	0
22	1	247	39	-1	578	173	19.5	29	ABprapappa	283	251	0	0		0	0	0	0	0
23	1	443	430	-1	556	150	17.7	29	ABprapapap	294	33	0	0		0	0	0	0	0
24	1	19	319	-1	191	217	12.4	27	ABaraappaa	126	0	0	0		0	0	0	0	0
25	1	451	451	-1	301	185	18.9	27	MSppapap	226	-437	0	0		0	0	0	0	0
26	1	276	84	-1	375	277	11.5	32	Earaa	263	-140	0	0		0	0	0	0	0
27	1	345	348	-1	246	108	16.9	26	ABpraaapapp	227	-115	0	0		0	0	0	0	0
28	1	192	99	-1	149	276	9.3	30	ABalappaap	82	0	0	0		0	0	0	0	0
29	1	108	199	-1	296	305	4.9	28	ABplaaaapp	150	0	0	0		0	0	0	0	0
30	1	77	102	-1	181	313	5.5	24	ABplaapaaap	182	205	0	0		0	0	0	0	0
31	1	303	249	-1	246	130	11.4	29	ABpraapappp	27	0	0	0		0	0	0	0	0
32	1	10	117	-1	163	182	18.2	28	ABalaapppa	-99	0	0	0		0	0	0	0	0
33	1	129	90	-1	308	397	20.5	26	ABplpapaapp	264	173	0	0		0	0	0	0	0
34	1	137	80	-1	283	287	15.8	27	ABaraapappa	201	-777	0	0		0	0	0	0	0
35	1	257	147	-1	187	252	9.8	28	MSaaaaapa	220	128	0	0		0	0	0	0	0
36	1	474	419	-1	506	264	17.5	30	Eprpp	308	108	0	0		0	0	0	0	0
37	1	182	213	-1	196	227	5.5	24	ABarpaaaap	205	892	0	0		0	0	0	0	0
38	1	389	133	-1	445	156	13.1	28	Dppap	285	32	0	0		0	0	0	0	0
39	1	296	86	-1	235	298	21.6	26	ABalpappaap	203	387	0	0		0	0	0	0	0
40	1	147	395	-1	279	198	5.4	34	ABarpaapa	331	66	0	0		0	0	0	0	0
41	1	174	1	-1	115	341	15.3	28	ABalapaaap	211	0	0	0		0	0	0	0	0
42	1	47	380	-1	292	149	5.6	27	ABarpapapp	165	0	0	0		0	0	0	0	0
43	1	23	362	-1	170	212	24.1	32	ABaraaappp	319	0	0	0		0	0	0	0	0
44	1	118	306	-1	257	217	14.0	26	ABaraappapp	247	806	0	0		0	0	0	0	0
45	1	379	53	-1	232	166	6.9	26	ABarpapaapp	249	848	0	0		0	0	0	0	0
46	1	439	127	-1	305	285	12.4	27	MSaaapapp	27	0	0	0		0	0	0	0	0
47	1	377	174	-1	203	236	17.5	27	ABaraaapapa	-67	0	0	0		0	0	0	0	0
48	1	98	134	-1	297	165	12.3	28	MSppppap	283	0	0	0		0	0	0	0	0
49	1	32	136	-1	489	355	8.4	30	Cappaa	172	0	0	0		0	0	0	0	0
50	1	449	196	-1	531	218	20.3	33	Cppapp	305	-86	0	0		0	0	0	0	0
51	1	351	461	-1	448	196	18.3	28	MSpppaap	238	208	0	0		0	0	0	0	0
52	1	209	413	-1	262	367	8.5	26	ABplaapappp	257	-199	0	0		0	0	0	0	0
53	1	154	257	-1	251	387	23.2	25	ABalppapppp	222	410	0	0		0	0	0	0	0
54	1	288	135	-1	339	291	19.7	28	MSaapappa	127	0	0	0		0	0	0	0	0
55	1	306	37	-1	335	377	21.1	29	ABplppaapa	253	1720	0	0		0	0	0	0	0
56	0	286	-1	-1	270	234	5.8	24		241	196	0	0		0	0	0	0	0
57	1	71	271	-1	153	226	9.6	24	ABalapppapa	264	0	0	0		0	0	0	0	0
58	1	220	214	-1	176	236	20.4	31	ABaraaaaap	102	0	0	0		0	0	0	0	0
59	1	395	414	-1	350	171	11.4	26	Dpaap	256	28	0	0		0	0	0	0	0
60	1	141	385	-1	535	356	25.1	28	ABplppppppa	216	457	0	0		0	0	0	0	0
61	1	359	290	-1	447	280	22.3	31	MSpappap	286	35	0	0		0	0	0	0	0
62	1	309	268	-1	107	264	13.6	28	ABalaaapal	202	0	0	0		0	0	0	0	0
63	1	167	371	-1	126	235	20.5	28	ABalaaaarr	270	71	0	0		0	0	0	0	0
64	1	372	43	-1	588	211	17.3	31	ABprapappp	408	0	0	0		0	0	0	0	0
65	1	13	330	-1	181	334	26.3	27	ABalppapaaa	170	93	0	0		0	0	0	0	0
66	1	38	85	-1	331	226	14.5	28	MSpaapapp	283	654	0	0		0	0	0	0	0
67	1	150	52	-1	377	361	18.9	30	MSaapppa	283	1099	0	0		0	0	0	0	0
68	1	26	140	-1	149	189	12.8	30	ABalappapa	331	0	0	0		0	0	0	0	0
69	1	438	138	-1	272	99	17.2	23	ABprpaapapa	227	188	0	0		0	0	0	0	0
70	1	362	108	-1	331	323	5.5	24	ABarppaaaa	239	456	0	0		0	0	0	0	0
71	1	4	289	-1	267	286	10.9	25	MSaaapapa	210	-23	0	0		0	0	0	0	0
72	1	103	159	-1	218	403	18.6	31	ABplpaaapa	311	992	0	0		0	0	0	0	0
73	1	7	304	-1	249	284	14.8	27	ABaraapapaa	-188	0	0	0		0	0	0	0	0
74	1	259	312	-1	155	253	15.3	26	ABaraapaaaa	4	0	0	0		0	0	0	0	0
75	1	60	154	266	305	252	8.4	28	MSpaaapa	200	147	0	0		0	0	0	0	0
76	1	199	67	-1	352	172	18.1	28	MSpppapp	281	-252	0	0		0	0	0	0	0
77	1	268	241	-1	158	306	8.0	24	ABalapapapp	203	20	0	0		0	0	0	0	0
78	1	185	459	-1	524	395	23.1	25	ABplpppaapp	230	431	0	0		0	0	0	0	0
79	1	428	272	-1	107	220	18.9	25	ABalaapaaa	187	83	0	0		0	0	0	0	0
80	1	423	17	-1	142	272	22.5	25	ABalpaappaa	238	544	0	0		0	0	0	0	0
81	1	231	244	-1	161	245	23.3	33	ABaraaappa	259	202	0	0		0	0	0	0	0
82	1	160	81	-1	152	332	10.1	26	ABalapappap	237	816	0	0		0	0	0	0	0
83	1	361	25	-1	559	218	13.4	30	Cpppap	258	-720	0	0		0	0	0	0	0
84	1	214	113	-1	213	275	16.9	28	ABalpaapapa	272	123	0	0		0	0	0	0	0
85	1	52	125	-1	255	317	20.0	34	ABalpapppa	293	1353	0	0		0	0	0	0	0
86	1	205	31	-1	183	343	15.9	24	ABalppppaav	205	723	0	0		0	0	0	0	0
87	0	311	-1	-1	321	233	11.4	23		198	92	0	0		0	0	0	0	0
88	1	270	273	-1	189	360	18.3	25	ABplpaaaaaa	244	-99	0	0		0	0	0	0	0
89	1	240	363	-1	567	288	21.5	33	Cppppp	168	0	0	0		0	0	0	0	0
90	1	262	250	-1	520	366	13.8	31	Cappap	331	0	0	0		0	0	0	0	0
91	1	123	26	-1	404	234	16.2	30	Ealpa	283	-807	0	0		0	0	0	0	0
92	1	360	93	-1	484	327	20.9	30	ABplpppppa	308	-25	0	0		0	0	0	0	0
93	1	89	56	-1	404	365	16.4	28	MSappaap	234	197	0	0		0	0	0	0	0
94	1	338	131	-1	166	355	22.7	26	ABalppaaapp	232	97	0	0		0	0	0	0	0
95	1	456	350	-1	239	126	8.7	29	ABarpappap	286	468	0	0		0	0	0	0	0
96	1	201	343	-1	500	120	18.2	28	ABprappaap	254	118	0	0		0	0	0	0	0
97	1	48	372	-1	534	310	15.4	29	Eplpa	199	361	0	0		0	0	0	0	0
98	1	61	18	-1	282	252	12.1	27	MSpaapaa	48	0	0	0		0	0	0	0	0
99	1	133	314	-1	476	245	15.7	32	Ealpp	329	-300	0	0		0	0	0	0	0
100	1	78	149	-1	304	302	14.6	26	ABaraapappp	224	-137	0	0		0	0	0	0	0
101	1	66	232	-1	143	209	6.4	26	ABpraapaaaa	208	291	0	0		0	0	0	0	0
102	1	267	316	-1	129	190	21.3	27	ABalaapaap	163	0	0	0		0	0	0	0	0
103	1	40	384	-1	227	222	13.5	29	ABaraappapa	196	0	0	0		0	0	0	0	0
104	1	195	228	-1	566	158	13.2	28	ABprapapaa	278	-393	0	0		0	0	0	0	0
105	1	202	143	-1	268	413	20.7	26	ABplpaaappp	237	376	0	0		0	0	0	0	0
106	1	104	48	-1	267	240	16.5	29	ABaraapppap	152	0	0	0		0	0	0	0	0
107	1	128	209	-1	250	381	6.4	28	ABplaaapap	288	1	0	0		0	0	0	0	0
108	1	445	221	-1	176	320	18.5	27	MSapaaaa	227	-698	0	0		0	0	0	0	0
109	1	172	177	-1	150	245	8.1	25	ABalapppaap	211	18	0	0		0	0	0	0	0
110	1	204	246	-1	131	238	12.0	25	ABalapppaaa	-156	0	0	0		0	0	0	0	0
111	1	330	478	-1	327	191	25.4	30	ABarappapap	291	-680	0	0		0	0	0	0	0
112	1	401	294	-1	134	359	19.5	25	ABalpppaaaa	189	-197	0	0		0	0	0	0	0
113	1	181	370	-1	466	393	24.8	29	ABplpppaaap	253	462	0	0		0	0	0	0	0
114	1	156	260	-1	216	319	17.8	25	ABalpaaapap	198	129	0	0		0	0	0	0	0
115	1	323	387	-1	536	402	12.2	28	ABarppappp	257	-206	0	0		0	0	0	0	0
116	1	278	205	-1	422	372	19.6	31	MSaapppp	226	4	0	0		0	0	0	0	0
117	1	218	175	-1	301	105	16.8	25	ABpraappaa	347	0	0	0		0	0	0	0	0
118	1	397	180	-1	288	282	9.4	23	MSaaaappa	416	0	0	0		0	0	0	0	0
119	1	339	404	-1	408	428	16.3	29	ABplappaaa	287	-90	0	0		0	0	0	0	0
120	1	427	327	-1	346	340	14.4	30	MSappaaa	248	895	0	0		0	0	0	0	0
121	1	161	118	-1	160	192	21.3	24	ABarappppaa	151	0	0	0		0	0	0	0	0
122	1	393	296	-1	220	406	13.1	25	ABplpaapapa	255	-19	0	0		0	0	0	0	0
123	1	124	62	-1	370	319	7.7	26	MSappppp	266	-303	0	0		0	0	0	0	0
124	1	342	191	-1	344	238	8.6	25	MSaaappp	240	471	0	0		0	0	0	0	0
125	1	57	360	-1	207	373	7.6	29	ABplaapaapp	268	0	0	0		0	0	0	0	0
126	1	299	2	-1	285	149	21.5	30	ABprpapapa	254	181	0	0		0	0	0	0	0
127	1	155	399	-1	217	154	10.9	25	ABpraapappa	250	234	0	0		0	0	0	0	0
128	1	341	351	-1	131	297	21.2	27	ABalpaapppa	253	0	0	0		0	0	0	0	0
129	1	211	365	-1	250	146	6.0	23	ABarpappaa	237	-498	0	0		0	0	0	0	0
130	1	149	224	-1	302	324	18.0	25	MSaapaaaa	255	364	0	0		0	0	0	0	0
131	1	448	426	-1	505	299	13.0	32	Eplap	311	-60	0	0		0	0	0	0	0
132	1	188	130	-1	173	294	14.8	26	ABalpaapaap	235	106	0	0		0	0	0	0	0
133	1	159	448	-1	265	364	11.9	27	ABalppppppa	206	0	0	0		0	0	0	0	0
134	1	417	420	-1	416	284	12.2	31	Earap	315	-90	0	0		0	0	0	0	0
135	1	72	355	-1	235	240	6.9	24	MSaaaapaa	226	84	0	0		0	0	0	0	0
136	1	381	97	-1	229	156	19.1	26	ABpraaapaad	190	226	0	0		0	0	0	0	0
137	1	113	14	-1	241	112	14.5	30	ABpraaapppa	294	-45	0	0		0	0	0	0	0
138	1	163	393	-1	200	185	13.4	26	MSppaaap	186	353	0	0		0	0	0	0	0
139	1	106	381	-1	177	394	17.7	26	ABalpppapav	-323	0	0	0		0	0	0	0	0
140	1	191	286	-1	424	384	13.5	30	Capaaa	-9	0	0	0		0	0	0	0	0
141	1	340	474	-1	497	383	23.5	26	ABplpppaapa	248	92	0	0		0	0	0	0	0
142	1	162	137	-1	374	228	20.2	30	MSpapapa	228	0	0	0		0	0	0	0	0
143	1	371	386	-1	528	412	20.3	28	ABplappppa	-1	0	0	0		0	0	0	0	0
144	1	447	128	-1	581	259	10.6	33	Cpapap	330	198	0	0		0	0	0	0	0
145	1	208	455	-1	436	394	21.8	30	ABplppappp	250	-165	0	0		0	0	0	0	0
146	1	164	496	-1	218	244	24.4	27	ABarapaaap	232	156	0	0		0	0	0	0	0
147	1	248	61	-1	445	212	22.2	26	ABprpapppap	226	121	0	0		0	0	0	0	0
148	1	105	427	-1	454	224	25.4	27	ABprpappppa	275	-100	0	0		0	0	0	0	0
149	1	176	181	-1	427	346	11.3	28	Daapp	-218	0	0	0		0	0	0	0	0
150	1	236	7	-1	592	180	15.4	29	ABarpppppp	288	-611	0	0		0	0	0	0	0
151	1	264	83	-1	471	128	16.6	30	ABprappaaa	297	1064	0	0		0	0	0	0	0
152	1	6	418	-1	363	129	12.0	29	ABprapaaapa	229	109	0	0		0	0	0	0	0
153	1	265	11	-1	592	324	21.6	31	Cpappv	132	0	0	0		0	0	0	0	0
154	1	355	223	-1	194	181	20.5	25	ABpraaapaav	193	-436	0	0		0	0	0	0	0
155	1	127	207	-1	222	310	15.5	28	ABalpaapapp	279	65	0	0		0	0	0	0	0
156	1	376	64	-1	295	171	25.9	30	ABarappapaa	258	116	0	0		0	0	0	0	0
157	1	318	28	-1	173	121	13.9	24	ABpraaaappa	253	0	0	0		0	0	0	0	0
158	1	197	311	-1	548	313	7.0	31	Caaapp	308	1712	0	0		0	0	0	0	0
159	1	392	345	-1	413	164	12.0	27	Dpapp	241	-96	0	0		0	0	0	0	0
160	1	145	182	-1	218	289	12.4	28	ABaraapaapp	282	0	0	0		0	0	0	0	0
161	1	328	98	-1	247	154	22.1	24	ABprpaaaaap	239	-1095	0	0		0	0	0	0	0
162	1	190	156	-1	379	308	19.0	24	MSaapappp	224	102	0	0		0	0	0	0	0
163	1	446	158	-1	230	423	16.0	23	ABplpaapapp	173	-378	0	0		0	0	0	0	0
164	1	408	163	-1	287	216	25.3	25	ABarappaapa	208	-1881	0	0		0	0	0	0	0
165	1	405	35	-1	427	389	6.5	34	ABarppapa	295	344	0	0		0	0	0	0	0
166	1	410	122	-1	207	151	24.0	34	ABalaapapp	339	-158	0	0		0	0	0	0	0
167	1	122	161	-1	357	300	15.2	27	MSaapaapp	122	0	0	0		0	0	0	0	0
168	1	29	287	-1	486	198	8.4	31	Dpppp	285	-26	0	0		0	0	0	0	0
169	1	144	310	-1	301	223	17.6	26	ABaraappppa	8	0	0	0		0	0	0	0	0
170	1	158	71	-1	377	132	7.5	29	ABarpppaap	264	502	0	0		0	0	0	0	0
171	1	132	51	-1	257	296	4.8	28	ABplaaaapa	211	0	0	0		0	0	0	0	0
172	1	217	176	-1	223	365	19.5	26	ABplpaaaaap	107	0	0	0		0	0	0	0	0
173	1	16	33	-1	264	139	18.5	24	ABprpaapaap	224	236	0	0		0	0	0	0	0
174	1	138	169	-1	425	356	5.8	25	ABarppaapp	250	580	0	0		0	0	0	0	0
175	1	12	342	-1	514	188	11.7	33	Cpppaa	329	-317	0	0		0	0	0	0	0
176	1	222	38	-1	202	303	22.0	24	ABalpaaaaap	-188	0	0	0		0	0	0	0	0
177	1	225	15	-1	225	363	14.7	24	ABalpppppaa	217	397	0	0		0	0	0	0	0
178	1	140	124	-1	561	380	15.5	30	ABplapappp	277	26	0	0		0	0	0	0	0
179	1	279	328	-1	213	244	20.5	23	ABarapaapaa	189	647	0	0		0	0	0	0	0
180	1	335	188	-1	555	288	25.5	29	ABprppppppa	263	733	0	0		0	0	0	0	0
181	1	308	344	-1	129	178	9.4	25	ABalappappp	213	-589	0	0		0	0	0	0	0
182	1	411	20	-1	534	158	10.0	28	ABarpppppa	278	260	0	0		0	0	0	0	0
183	1	246	184	-1	194	322	12.1	28	MSapaaap	205	276	0	0		0	0	0	0	0
184	1	70	194	-1	298	296	21.9	32	ABalpappapp	-354	0	0	0		0	0	0	0	0
185	1	486	30	-1	121	315	14.8	31	ABalapaaaa	300	8	0	0		0	0	0	0	0
186	1	193	285	-1	325	243	24.5	27	ABarappaapp	210	794	0	0		0	0	0	0	0
187	1	277	50	-1	205	359	23.8	28	ABalppapaap	213	694	0	0		0	0	0	0	0
188	1	207	12	-1	228	209	10.8	28	MSpaaaapa	156	0	0	0		0	0	0	0	0
189	1	49	377	452	342	371	9.5	29	ABplapaaap	130	0	0	0		0	0	0	0	0
190	1	414	376	-1	466	124	10.1	29	ABarppppap	295	-1249	0	0		0	0	0	0	0
191	1	139	172	-1	200	267	14.1	25	ABaraapaapa	33	0	0	0		0	0	0	0	0
192	1	280	54	-1	114	317	19.5	31	ABalaaaalp	-178	0	0	0		0	0	0	0	0
193	1	216	356	-1	305	187	9.4	28	MSpppppa	218	282	0	0		0	0	0	0	0
194	1	20	292	-1	464	279	9.6	31	Eplaa	302	496	0	0		0	0	0	0	0
195	1	53	32	-1	581	323	9.9	36	Caapa	331	183	0	0		0	0	0	0	0
196	1	130	132	-1	453	354	22.3	28	MSpappaa	200	0	0	0		0	0	0	0	0
197	1	319	96	-1	255	289	24.0	28	ABalpappapa	-96	0	0	0		0	0	0	0	0
198	1	431	204	-1	298	359	5.1	32	ABplaaappp	234	-411	0	0		0	0	0	0	0
199	1	290	46	-1	293	428	16.0	29	ABplaappap	257	-1242	0	0		0	0	0	0	0
200	1	315	282	-1	168	165	21.7	26	ABpraaaaaaa	206	0	0	0		0	0	0	0	0
201	1	252	171	-1	207	110	15.7	27	ABpraaaappp	324	0	0	0		0	0	0	0	0
202	1	363	303	-1	245	207	17.3	26	ABaraapppaa	166	0	0	0		0	0	0	0	0
203	1	42	315	-1	221	196	25.5	28	ABarapppapa	243	332	0	0		0	0	0	0	0
204	1	325	212	-1	360	228	16.5	28	MSpapaapp	262	910	0	0		0	0	0	0	0
205	1	135	406	-1	343	152	24.9	30	ABprpaaaapa	259	150	0	0		0	0	0	0	0
206	1	200	235	-1	286	112	13.5	30	ABpraaapppp	296	-372	0	0		0	0	0	0	0
207	1	307	450	-1	223	357	25.9	22	ABalppapapa	159	435	0	0		0	0	0	0	0
208	1	148	170	-1	344	366	13.1	28	Daaaa	245	1659	0	0		0	0	0	0	0
209	1	86	55	-1	271	309	13.5	27	ABaraapapap	129	0	0	0		0	0	0	0	0
210	1	11	91	-1	432	159	18.6	32	MSpapppa	319	615	0	0		0	0	0	0	0
211	1	9	254	-1	277	391	10.1	29	ABalppppppp	269	-24	0	0		0	0	0	0	0
212	1	83	162	-1	303	372	24.7	28	ABalpapappa	270	-7	0	0		0	0	0	0	0
213	1	210	295	-1	469	371	12.4	29	Capapa	-298	0	0	0		0	0	0	0	0
214	1	258	394	-1	265	362	17.8	26	MSapapap	265	60	0	0		0	0	0	0	0
215	1	100	198	-1	156	383	14.6	28	ABalpppaap	635	0	0	0		0	0	0	0	0
216	1	151	179	-1	144	359	16.3	28	ABalapaapa	-687	0	0	0		0	0	0	0	0
217	1	242	243	-1	259	344	15.1	25	MSapapaa	217	1230	0	0		0	0	0	0	0
218	1	346	168	-1	268	167	21.7	23	ABprpapaaap	215	-139	0	0		0	0	0	0	0
219	1	250	329	-1	334	198	17.4	28	MSpppaaa	231	59	0	0		0	0	0	0	0
220	1	65	36	-1	154	152	11.1	24	ABpraapaapa	195	-259	0	0		0	0	0	0	0
221	1	349	146	-1	400	375	10.0	28	Dapap	26	0	0	0		0	0	0	0	0
222	1	25	227	-1	297	361	21.6	26	ABplpapaaap	179	-206	0	0		0	0	0	0	0
223	1	24	75	-1	346	342	17.8	28	MSapaapp	221	1628	0	0		0	0	0	0	0
224	1	183	429	-1	451	322	6.6	29	Dappp	267	248	0	0		0	0	0	0	0
225	1	321	112	-1	256	330	9.5	26	MSapappa	226	1303	0	0		0	0	0	0	0
226	1	316	173	-1	309	384	11.1	24	ABplpaappap	244	97	0	0		0	0	0	0	0
227	1	6	190	-1	405	129	10.2	28	ABprapaaapp	246	-497	0	0		0	0	0	0	0
228	1	254	24	-1	152	331	14.9	24	ABalapappaa	161	0	0	0		0	0	0	0	0
229	1	194	346	-1	369	386	14.7	26	Dapaa	267	1558	0	0		0	0	0	0	0
230	1	334	231	-1	262	180	26.3	30	ABarapppapp	302	604	0	0		0	0	0	0	0
231	1	283	74	-1	199	305	25.3	24	ABalpapaaaa	212	30	0	0		0	0	0	0	0
232	1	285	5	-1	494	360	22.1	30	Capppp	296	-275	0	0		0	0	0	0	0
233	1	442	160	-1	222	206	4.7	29	ABarpapapa	273	451	0	0		0	0	0	0	0
234	1	293	107	-1	142	258	18.6	28	ABaraaaapa	230	167	0	0		0	0	0	0	0
235	1	226	352	-1	463	305	25.1	30	ABplpapppp	233	427	0	0		0	0	0	0	0
236	1	465	280	-1	374	234	12.2	29	Ealaa	259	-351	0	0		0	0	0	0	0
237	1	55	240	-1	160	318	23.5	27	ABalpaapppp	218	-97	0	0		0	0	0	0	0
238	1	76	19	-1	293	229	14.3	26	MSpaapapa	145	0	0	0		0	0	0	0	0
239	1	5	403	-1	177	356	10.9	23	ABalppppapp	235	-168	0	0		0	0	0	0	0
240	1	109	320	-1	258	215	8.8	28	MSpaaaaa	255	693	0	0		0	0	0	0	0
241	1	418	202	-1	322	308	17.6	25	MSaapaaap	228	545	0	0		0	0	0	0	0
242	1	85	226	-1	339	371	17.3	26	MSappapp	240	543	0	0		0	0	0	0	0
243	1	312	421	-1	193	189	25.8	26	ABarapppaap	406	0	0	0		0	0	0	0	0
244	1	36	396	-1	165	159	6.9	24	ABpraapaaap	240	-1061	0	0		0	0	0	0	0
245	1	284	63	-1	257	121	21.7	27	ABprpaaapa	238	35	0	0		0	0	0	0	0
246	1	291	153	-1	422	125	8.2	30	ABarppppaa	230	-773	0	0		0	0	0	0	0
247	1	93	336	-1	345	131	8.0	25	ABprapaaaap	195	-713	0	0		0	0	0	0	0
248	1	374	238	-1	312	236	20.3	26	MSpapaaaa	-126	0	0	0		0	0	0	0	0
249	1	297	252	-1	478	215	21.5	32	MSpapppp	285	760	0	0		0	0	0	0	0
250	1	324	278	-1	229	115	19.6	28	ABpraaaapad	281	40	0	0		0	0	0	0	0
251	1	37	9	-1	188	139	11.4	27	ABpraapaapp	229	411	0	0		0	0	0	0	0
252	1	58	261	-1	220	347	5.3	26	ABplaaapaa	205	-720	0	0		0	0	0	0	0
253	1	416	410	-1	267	209	23.9	23	ABarappaaap	235	-563	0	0		0	0	0	0	0
254	1	415	398	-1	448	151	8.4	27	ABarpppapp	239	-7	0	0		0	0	0	0	0
255	1	367	409	-1	193	351	21.0	24	ABalppappap	223	770	0	0		0	0	0	0	0
256	1	295	267	-1	195	407	15.5	25	ABalpppapad	209	-680	0	0		0	0	0	0	0
257	1	429	94	-1	370	278	18.2	26	MSaapapa	-114	0	0	0		0	0	0	0	0
258	1	126	68	-1	517	419	16.5	29	ABplapappa	94	0	0	0		0	0	0	0	0
259	1	435	274	-1	217	134	18.3	24	ABpraaapapa	216	17	0	0		0	0	0	0	0
260	1	67	347	-1	171	375	8.6	24	ABplaapaapa	175	0	0	0		0	0	0	0	0
261	1	287	60	-1	331	285	15.3	28	MSaapaapa	151	0	0	0		0	0	0	0	0
262	1	298	206	-1	356	408	9.2	27	ABplapaapa	212	371	0	0		0	0	0	0	0
263	0	419	-1	-1	388	117	21.8	22		149	339	0	0		0	0	0	0	0
264	1	326	471	-1	280	143	15.4	23	ABprpaappaa	231	92	0	0		0	0	0	0	0
265	1	255	197	-1	118	215	9.8	26	ABalappappa	-116	0	0	0		0	0	0	0	0
266	1	87	248	-1	174	348	6.3	25	ABalapapppp	137	0	0	0		0	0	0	0	0
267	1	18	444	-1	321	131	12.5	25	ABprpaappap	245	-185	0	0		0	0	0	0	0
268	1	251	405	-1	119	198	16.6	27	ABalaaapprl	204	6	0	0		0	0	0	0	0
269	1	34	443	-1	457	375	17.3	31	Capaap	312	150	0	0		0	0	0	0	0
270	1	166	440	-1	331	167	6.5	24	ABarpppaaa	202	981	0	0		0	0	0	0	0
271	1	203	374	-1	225	210	16.1	28	ABaraaapapp	235	-482	0	0		0	0	0	0	0
272	1	171	145	-1	303	161	16.5	28	MSppppaa	10	0	0	0		0	0	0	0	0
273	1	95	110	-1	214	278	20.2	24	ABalpappaaa	240	0	0	0		0	0	0	0	0
274	0	336	-1	-1	345	309	24.1	28		286	1300	0	0		0	0	0	0	0
275	1	369	187	-1	400	427	11.0	29	ABplapaapp	267	451	0	0		0	0	0	0	0
276	1	232	47	-1	445	414	9.1	27	ABplappapa	292	0	0	0		0	0	0	0	0
277	1	357	23	-1	214	201	7.0	24	ABarpapaapa	212	446	0	0		0	0	0	0	0
278	1	329	449	-1	183	379	22.6	27	ABalppaappa	269	246	0	0		0	0	0	0	0
279	1	400	148	-1	492	253	11.7	31	Eprap	-4	0	0	0		0	0	0	0	0
280	1	302	89	-1	465	429	15.2	31	ABplappapp	273	-441	0	0		0	0	0	0	0
281	1	92	415	-1	310	121	8.5	30	ABarpapppp	243	131	0	0		0	0	0	0	0
282	1	196	95	-1	184	166	9.3	28	ABalappppp	-129	0	0	0		0	0	0	0	0
283	1	388	157	-1	326	422	14.1	30	ABplaapppa	274	-1423	0	0		0	0	0	0	0
284	1	425	262	-1	430	286	25.5	29	ABplpapppap	234	-176	0	0		0	0	0	0	0
285	1	422	324	-1	272	330	24.7	30	ABalpapapap	204	0	0	0		0	0	0	0	0
286	1	96	106	-1	168	236	17.5	29	ABaraaapaa	-119	0	0	0		0	0	0	0	0
287	1	120	307	-1	187	371	14.8	25	ABalppppaad	2	0	0	0		0	0	0	0	0
288	1	46	10	-1	493	280	20.8	30	ABprpppppa	297	-558	0	0		0	0	0	0	0
289	1	244	142	-1	324	206	11.3	26	MSpaaappp	229	259	0	0		0	0	0	0	0
290	1	82	70	-1	269	251	25.4	29	ABalpapaapp	78	0	0	0		0	0	0	0	0
291	1	476	462	-1	489	201	5.4	44	Caaaa	435	-672	0	0		0	0	0	0	0
292	1	170	284	-1	266	268	8.1	24	MSaaaapap	227	-1222	0	0		0	0	0	0	0
293	0	470	-1	-1	146	269	11.9	22		216	1070	0	0		0	0	0	0	0
294	1	365	366	-1	281	242	21.2	29	ABarapapppa	327	-316	0	0		0	0	0	0	0
295	1	398	116	-1	383	107	15.1	24	ABprapaapa	203	185	0	0		0	0	0	0	0
296	1	180	264	-1	391	141	15.2	26	Dppaa	242	297	0	0		0	0	0	0	0
297	1	327	361	-1	377	168	13.1	26	Dpapa	220	-1559	0	0		0	0	0	0	0
298	1	35	144	-1	303	372	14.5	31	MSapppaa	178	0	0	0		0	0	0	0	0
299	1	432	88	-1	496	172	23.7	32	ABprppappp	318	287	0	0		0	0	0	0	0
300	1	142	185	-1	283	216	20.4	29	ABarapappa	504	0	0	0		0	0	0	0	0
301	1	43	484	-1	573	312	25.3	26	ABprppppppp	369	0	0	0		0	0	0	0	0
302	1	235	109	-1	291	220	10.6	24	MSpaaappa	-125	0	0	0		0	0	0	0	0
303	0	385	-1	-1	130	163	19.0	22		164	-836	0	0		0	0	0	0	0
304	1	354	239	-1	517	130	13.5	29	ABprappapa	266	-712	0	0		0	0	0	0	0
305	1	343	92	-1	260	421	14.6	25	ABplaappaa	224	119	0	0		0	0	0	0	0
306	1	350	208	-1	562	243	26.5	28	ABprpppaapp	262	-309	0	0		0	0	0	0	0
307	1	136	49	-1	286	387	6.5	28	ABplaaappa	251	426	0	0		0	0	0	0	0
308	1	272	247	-1	410	326	7.8	28	Dappa	181	0	0	0		0	0	0	0	0
309	1	261	279	-1	330	278	6.1	28	ABarpaappp	90	0	0	0		0	0	0	0	0
310	1	97	152	-1	465	297	14.6	32	Earpp	309	492	0	0		0	0	0	0	0
311	1	116	120	-1	245	373	14.1	25	ABalpppppap	213	-213	0	0		0	0	0	0	0
312	1	175	219	-1	314	260	16.9	23	ABaraappppp	97	0	0	0		0	0	0	0	0
313	1	237	416	-1	154	327	20.0	26	ABalppappaa	105	0	0	0		0	0	0	0	0
314	1	275	167	-1	300	339	10.9	26	MSapppap	275	0	0	0		0	0	0	0	0
315	1	332	283	-1	413	365	25.0	26	ABplppaappp	211	1083	0	0		0	0	0	0	0
316	1	347	73	-1	601	289	14.5	30	Cpapaa	303	471	0	0		0	0	0	0	0
317	1	403	105	-1	415	408	20.5	29	ABplppapap	291	266	0	0		0	0	0	0	0
318	1	475	100	-1	175	379	20.1	25	ABalpppaaap	130	0	0	0		0	0	0	0	0
319	1	179	256	-1	376	354	10.6	26	Daapa	215	-184	0	0		0	0	0	0	0
320	1	54	155	-1	355	107	15.6	31	ABpraapppa	297	-439	0	0		0	0	0	0	0
321	1	107	340	-1	457	192	25.4	28	ABprppaappp	186	102	0	0		0	0	0	0	0
322	1	121	417	-1	339	239	20.4	26	MSpapaaap	95	0	0	0		0	0	0	0	0
323	1	75	216	-1	194	191	7.5	28	ABarpapaaa	218	1022	0	0		0	0	0	0	0
324	0	238	-1	-1	235	346	17.2	23		32	0	0	0		0	0	0	0	0
325	1	282	34	-1	238	188	21.0	24	ABprpapaaaa	101	0	0	0		0	0	0	0	0
326	1	221	388	-1	355	417	19.8	28	ABplppapaaa	256	498	0	0		0	0	0	0	0
327	1	212	431	-1	448	115	21.1	27	ABprppapaap	278	-718	0	0		0	0	0	0	0
328	1	88	29	-1	168	237	5.9	25	ABarpaaaaa	205	-574	0	0		0	0	0	0	0
329	1	169	401	-1	307	131	21.7	25	ABprpapappa	243	472	0	0		0	0	0	0	0
330	1	234	150	-1	343	329	10.8	26	Daaap	217	279	0	0		0	0	0	0	0
331	1	399	359	-1	131	333	22.6	28	ABalppaaapa	151	0	0	0		0	0	0	0	0
332	1	63	437	-1	152	330	7.4	25	ABalapapppa	305	0	0	0		0	0	0	0	0
333	1	69	183	-1	146	214	16.9	25	MSppaaaa	196	59	0	0		0	0	0	0	0
334	1	404	4	-1	267	317	16.7	24	ABalpaaappp	-162	0	0	0		0	0	0	0	0
335	1	51	42	-1	322	308	8.8	25	MSappppa	-313	0	0	0		0	0	0	0	0
336	1	224	215	-1	204	194	23.0	24	ABarappppap	213	221	0	0		0	0	0	0	0
337	1	68	309	-1	452	105	14.4	28	ABprapaapp	266	-22	0	0		0	0	0	0	0
338	1	364	126	-1	409	213	5.3	31	Cpaaaa	155	0	0	0		0	0	0	0	0
339	1	437	79	-1	490	283	5.0	31	Cpaapa	308	266	0	0		0	0	0	0	0
340	1	21	220	-1	599	340	18.5	30	Caappv	283	694	0	0		0	0	0	0	0
341	1	143	200	-1	247	334	24.2	25	ABalpapapaa	240	651	0	0		0	0	0	0	0
342	1	455	433	-1	241	301	17.9	24	ABalpaaappa	196	1039	0	0		0	0	0	0	0
343	1	27	331	-1	328	270	10.7	26	MSaaaappp	91	0	0	0		0	0	0	0	0
344	1	64	233	-1	107	273	18.3	29	ABalaaaarl	223	191	0	0		0	0	0	0	0
345	1	458	436	-1	438	436	13.6	28	ABplappaap	133	0	0	0		0	0	0	0	0
346	1	41	428	-1	319	349	6.6	29	ABplapaaaa	277	765	0	0		0	0	0	0	0
347	1	28	389	-1	372	312	4.6	22	ABarppaapa	152	-14	0	0		0	0	0	0	0
348	1	263	58	-1	533	383	17.7	25	ABplapppaa	-12	0	0	0		0	0	0	0	0
349	1	30	66	-1	287	106	10.7	28	ABarpapppa	277	-616	0	0		0	0	0	0	0
350	1	394	225	-1	253	178	13.6	26	MSppappa	200	-305	0	0		0	0	0	0	0
351	1	356	21	-1	282	210	17.4	23	ABarapaappp	206	-205	0	0		0	0	0	0	0
352	1	73	467	-1	171	171	14.9	22	ABalaappppa	181	218	0	0		0	0	0	0	0
353	1	80	8	-1	566	208	20.8	27	ABprapppaa	246	544	0	0		0	0	0	0	0
354	1	168	16	-1	567	372	20.5	28	ABplappppp	263	511	0	0		0	0	0	0	0
355	1	3	217	-1	233	383	10.4	26	ABplaapapap	200	402	0	0		0	0	0	0	0
356	1	131	251	-1	341	244	17.6	27	MSpapaapa	236	0	0	0		0	0	0	0	0
357	1	215	305	-1	180	214	7.7	24	ABalapppapp	213	-115	0	0		0	0	0	0	0
358	1	223	364	-1	391	308	24.6	27	ABplpapppaa	254	223	0	0		0	0	0	0	0
359	1	387	400	-1	426	185	8.6	31	Dpppa	11	0	0	0		0	0	0	0	0
360	1	436	435	-1	598	200	21.4	29	ABprappppa	-281	0	0	0		0	0	0	0	0
361	1	101	151	-1	418	108	15.3	31	ABpraapppp	202	0	0	0		0	0	0	0	0
362	1	102	101	-1	114	210	13.7	29	ABalaaappl	266	-150	0	0		0	0	0	0	0
363	1	239	87	-1	173	283	20.2	28	ABaraaaaaa	-208	0	0	0		0	0	0	0	0
364	1	460	453	-1	229	210	19.4	24	ABarapaapap	196	536	0	0		0	0	0	0	0
365	1	15	164	-1	175	295	24.6	27	ABalpaappap	68	0	0	0		0	0	0	0	0
366	1	409	129	-1	408	232	12.8	33	Ealap	333	405	0	0		0	0	0	0	0
367	1	271	119	-1	221	324	24.5	25	ABalpapaaap	209	-211	0	0		0	0	0	0	0
368	1	386	408	-1	292	382	17.5	26	ABplppaaaaa	281	0	0	0		0	0	0	0	0
369	1	213	313	-1	218	244	8.3	26	MSaaaaapp	238	1403	0	0		0	0	0	0	0
370	1	273	269	-1	208	280	9.9	27	MSaaapaaa	267	-282	0	0		0	0	0	0	0
371	1	186	65	-1	366	430	13.8	30	ABplaapppp	312	0	0	0		0	0	0	0	0
372	1	459	463	-1	403	290	15.1	29	Earpa	531	0	0	0		0	0	0	0	0
373	1	219	237	-1	443	147	22.5	26	ABprppappa	193	845	0	0		0	0	0	0	0
374	1	94	318	-1	505	354	25.4	28	ABplpppapaa	266	-78	0	0		0	0	0	0	0
375	1	253	234	-1	337	193	22.6	28	ABprpappaaa	242	-582	0	0		0	0	0	0	0
376	1	31	270	-1	255	364	25.4	27	ABalppapapp	264	240	0	0		0	0	0	0	0
377	1	426	263	-1	116	304	16.7	31	ABalaaaala	281	352	0	0		0	0	0	0	0
378	1	304	367	-1	528	264	6.1	30	Caaapa	289	197	0	0		0	0	0	0	0
379	1	115	488	-1	190	259	6.1	26	ABarpaaapa	209	264	0	0		0	0	0	0	0
380	1	243	308	-1	447	247	12.6	32	Epraa	321	947	0	0		0	0	0	0	0
381	1	421	378	-1	554	229	8.3	32	Cpaapp	292	0	0	0		0	0	0	0	0
382	1	294	69	-1	395	275	20.7	26	MSpapappp	125	0	0	0		0	0	0	0	0
383	1	366	203	-1	472	146	22.4	29	ABprppapap	264	131	0	0		0	0	0	0	0
384	1	110	103	-1	184	125	20.1	28	ABpraaaapav	86	0	0	0		0	0	0	0	0
385	1	430	139	-1	480	394	8.2	27	ABarppappa	297	0	0	0		0	0	0	0	0
386	1	289	189	-1	230	152	16.4	28	ABpraaappaa	252	-48	0	0		0	0	0	0	0
387	1	107	445	-1	423	163	25.6	28	ABprppaappa	267	730	0	0		0	0	0	0	0
388	1	406	432	-1	524	147	20.3	31	ABprappapp	-211	0	0	0		0	0	0	0	0
389	1	382	326	-1	106	242	16.3	26	ABalaaaparl	261	-851	0	0		0	0	0	0	0
390	1	402	258	-1	253	244	20.6	27	ABarapapaap	200	0	0	0		0	0	0	0	0
391	1	333	341	-1	388	164	22.3	28	ABprppaapa	280	-6	0	0		0	0	0	0	0
392	1	463	82	-1	295	400	23.4	30	ABplpaaaapa	236	-1040	0	0		0	0	0	0	0
393	1	90	229	-1	365	179	8.5	29	MSpppppp	240	12	0	0		0	0	0	0	0
394	1	245	281	-1	167	195	9.4	25	ABalappppap	191	-41	0	0		0	0	0	0	0
395	1	353	480	-1	300	261	23.6	25	ABarapapapp	178	-463	0	0		0	0	0	0	0
396	1	146	465	-1	366	146	20.0	28	ABprppaaaap	250	-323	0	0		0	0	0	0	0
397	1	390	498	-1	152	191	10.7	25	ABalappppaa	167	0	0	0		0	0	0	0	0
398	1	62	41	-1	152	143	18.3	28	ABalaappap	66	0	0	0		0	0	0	0	0
399	1	177	357	-1	157	183	24.7	27	ABarapppaaa	269	-867	0	0		0	0	0	0	0
400	1	352	334	-1	196	299	19.0	24	ABalpaaapaa	-262	0	0	0		0	0	0	0	0
401	1	184	373	-1	382	313	21.4	30	MSaappap	270	-776	0	0		0	0	0	0	0
402	1	314	383	-1	376	183	4.8	31	ABarpppapa	276	-837	0	0		0	0	0	0	0
403	1	313	22	-1	484	427	18.2	30	ABplapapap	276	-112	0	0		0	0	0	0	0
404	1	14	-1	-1	184	279	7.1	24	ABplaaaaapa	182	451	0	0		0	0	0	0	0
405	1	457	201	-1	373	370	24.4	28	ABplppaappa	223	-165	0	0		0	0	0	0	0
406	1	320	447	-1	613	278	18.8	31	Cpappd	123	0	0	0		0	0	0	0	0
407	1	91	57	-1	256	148	13.5	25	ABpraaappap	62	0	0	0		0	0	0	0	0
408	1	3	259	-1	207	350	12.2	24	ABplaapapaa	59	0	0	0		0	0	0	0	0
409	1	378	222	-1	356	201	24.5	26	ABprpappaap	167	314	0	0		0	0	0	0	0
410	1	266	300	422	206	294	4.8	29	ABplaaaaaa	223	156	0	0		0	0	0	0	0
411	1	99	6	-1	569	344	23.7	28	ABplppppppp	235	764	0	0		0	0	0	0	0
412	1	413	141	-1	229	398	22.1	30	ABalppaappp	251	-383	0	0		0	0	0	0	0
413	1	452	302	-1	183	396	11.6	23	ABalpppappa	188	-300	0	0		0	0	0	0	0
414	1	412	335	-1	378	387	21.6	31	ABplppappa	211	0	0	0		0	0	0	0	0
415	1	281	332	-1	546	219	24.1	31	ABprpppaapa	228	1004	0	0		0	0	0	0	0
416	1	228	288	-1	558	341	12.4	32	Capppa	298	333	0	0		0	0	0	0	0
417	1	8	477	-1	497	277	23.6	27	ABprppppapp	264	577	0	0		0	0	0	0	0
418	1	440	255	-1	197	154	18.6	25	ABpraaaaaap	-160	0	0	0		0	0	0	0	0
419	1	189	195	-1	341	108	19.5	31	ABpraappap	307	925	0	0		0	0	0	0	0
420	1	241	242	-1	376	160	25.5	28	ABarappappa	278	343	0	0		0	0	0	0	0
421	1	322	265	-1	149	278	6.1	25	ABplaapaaaa	236	184	0	0		0	0	0	0	0
422	1	39	253	-1	236	351	9.4	27	ABplaapappa	200	-964	0	0		0	0	0	0	0
423	1	434	298	-1	212	313	7.3	28	ABplaaaaapp	279	-298	0	0		0	0	0	0	0
424	1	2	333	-1	386	425	20.5	26	ABplppapaap	-185	0	0	0		0	0	0	0	0
425	1	125	210	-1	482	181	18.6	30	Cppaap	357	0	0	0		0	0	0	0	0
426	1	331	402	-1	313	396	17.8	26	ABplppaaaap	-116	0	0	0		0	0	0	0	0
427	1	305	434	-1	362	257	21.0	23	MSpapappa	233	1025	0	0		0	0	0	0	0
428	1	373	390	-1	345	411	23.0	29	ABplpaaaapp	229	-898	0	0		0	0	0	0	0
429	1	441	115	-1	342	153	19.3	25	ABprppaaaaa	229	-327	0	0		0	0	0	0	0
430	1	269	391	-1	380	126	24.3	30	ABprpaaaapp	-95	0	0	0		0	0	0	0	0
431	1	301	382	-1	519	179	15.4	30	Cppapa	303	-142	0	0		0	0	0	0	0
432	1	206	59	-1	244	294	8.7	24	MSaaapaap	21	0	0	0		0	0	0	0	0
433	1	45	121	-1	162	144	15.0	24	ABalaappppp	193	46	0	0		0	0	0	0	0
434	1	233	275	-1	600	248	22.5	30	ABprappppp	298	-427	0	0		0	0	0	0	0
435	1	56	368	-1	493	361	17.8	30	Capapp	277	1284	0	0		0	0	0	0	0
436	1	391	458	-1	524	253	14.5	30	Eprpa	302	-1055	0	0		0	0	0	0	0
437	1	310	423	-1	410	117	20.5	29	ABprppapaaa	-27	0	0	0		0	0	0	0	0
438	1	450	425	-1	360	366	6.1	28	ABarppaaap	287	626	0	0		0	0	0	0	0
439	1	468	277	-1	190	234	23.0	22	ABarapaaaaa	440	0	0	0		0	0	0	0	0
440	1	153	489	-1	335	264	22.8	28	ABarapapppp	244	163	0	0		0	0	0	0	0
441	1	453	230	-1	372	287	22.7	26	MSaappaa	215	-1044	0	0		0	0	0	0	0
442	1	111	77	-1	442	232	4.7	33	Cpaaap	319	1318	0	0		0	0	0	0	0
443	1	473	325	-1	281	385	20.9	22	ABplpapaapa	224	299	0	0		0	0	0	0	0
444	1	44	72	-1	221	162	22.3	23	ABprpaaaaaa	208	797	0	0		0	0	0	0	0
445	1	178	375	-1	286	104	20.8	25	ABprpaapapp	188	75	0	0		0	0	0	0	0
446	1	484	349	-1	265	385	14.5	25	ABplpaappaa	188	81	0	0		0	0	0	0	0
447	1	467	456	-1	216	297	23.5	22	ABalpaaaapp	-111	0	0	0		0	0	0	0	0
448	1	84	469	-1	250	170	18.6	25	ABprpaapaaa	217	0	0	0		0	0	0	0	0
449	1	230	353	-1	233	265	20.3	23	ABarapapaaa	117	0	0	0		0	0	0	0	0
450	1	256	236	-1	239	222	24.9	24	ABarappaaaa	75	0	0	0		0	0	0	0	0
451	0	164	-1	-1	211	242	24.6	25		-231	0	0	0		0	0	0	0	0
452	1	370	301	-1	532	239	25.0	25	ABprpppapaa	144	0	0	0		0	0	0	0	0
453	1	165	379	-1	325	392	23.7	28	ABalpapappp	392	0	0	0		0	0	0	0	0
454	1	187	464	-1	249	394	20.0	23	ABplpaaappa	128	0	0	0		0	0	0	0	0
455	1	469	44	-1	230	357	22.4	22	ABalppapppa	-1	0	0	0		0	0	0	0	0
456	1	117	411	-1	177	347	8.7	28	ABalppppapa	1	0	0	0		0	0	0	0	0
457	1	493	487	-1	508	232	26.1	30	ABprppppapa	55	0	0	0		0	0	0	0	0
458	1	300	446	-1	242	411	17.5	23	ABplpaapppa	-166	0	0	0		0	0	0	0	0
459	1	348	78	-1	322	173	14.6	24	Dpaaa	79	0	0	0		0	0	0	0	0
460	1	454	27	-1	289	121	18.9	22	ABprpaapppa	189	0	0	0		0	0	0	0	0
461	1	344	407	-1	221	387	16.5	23	ABplpaapaap	106	0	0	0		0	0	0	0	0
462	1	79	468	-1	200	379	11.0	23	ABalpppappp	-38	0	0	0		0	0	0	0	0
463	0	477	-1	-1	133	292	11.5	22		-2	0	0	0		0	0	0	0	0
464	1	380	501	-1	320	185	22.3	25	ABprpaaappp	108	0	0	0		0	0	0	0	0
465	1	112	460	-1	326	157	21.5	25	ABprpapappp	57	0	0	0		0	0	0	0	0
466	1	249	339	-1	260	178	17.0	25	MSppapaa	473	0	0	0		0	0	0	0	0
467	1	433	165	-1	532	371	20.7	28	ABplapppap	23	0	0	0		0	0	0	0	0
468	1	25	211	-1	258	360	22.8	24	ABplpapaaaa	142	0	0	0		0	0	0	0	0
469	1	462	317	-1	351	348	22.5	27	ABplpapapap	415	0	0	0		0	0	0	0	0
470	0	260	-1	-1	373	367	26.8	26		204	1466	0	0		0	0	0	0	0
471	1	251	40	-1	138	163	15.5	25	ABalaaapprr	267	0	0	0		0	0	0	0	0
472	1	152	472	-1	135	314	12.6	24	ABalapapapa	45	0	0	0		0	0	0	0	0
473	1	292	481	-1	354	351	25.0	24	ABplpapappa	-91	0	0	0		0	0	0	0	0
474	0	368	-1	-1	317	361	16.4	22		-28	0	0	0		0	0	0	0	0
475	0	229	-1	-1	434	377	26.1	29		80	0	0	0		0	0	0	0	0
476	1	1	424	-1	112	195	18.4	26	ABalaaaparr	-41	0	0	0		0	0	0	0	0
477	1	317	123	-1	359	154	23.4	28	ABprpapaapa	-6	0	0	0		0	0	0	0	0
478	0	-1	-1	-1	169	284	18.3	26		114	0	0	0		0	0	0	0	0
479	1	482	354	-1	288	147	24.0	30	ABprpaaappa	-106	0	0	0		0	0	0	0	0
480	1	495	475	-1	454	339	25.1	24	ABplppppaap	168	-85	0	0		0	0	0	0	0
481	1	485	476	-1	409	192	22.5	27	ABprpapppaa	29	0	0	0		0	0	0	0	0
482	0	472	-1	-1	196	207	16.0	20		162	0	0	0		0	0	0	0	0
483	1	444	479	-1	186	276	21.9	24	ABalpaaaaaa	92	0	0	0		0	0	0	0	0
484	1	500	482	-1	274	176	24.0	24	ABarapppppp	203	617	0	0		0	0	0	0	0
485	1	337	438	-1	211	354	16.9	22	ABplpaapaaa	318	0	0	0		0	0	0	0	0
486	1	479	483	-1	237	192	22.9	25	ABarapppppa	251	-646	0	0		0	0	0	0	0
487	1	420	495	-1	521	317	26.2	30	ABplpppapap	232	1539	0	0		0	0	0	0	0
488	1	407	486	-1	265	414	17.9	25	ABplpaapppp	228	-440	0	0		0	0	0	0	0
489	1	480	470	-1	246	245	18.4	22	ABarapaappa	148	0	0	0		0	0	0	0	0
490	1	81	442	-1	520	199	24.8	27	ABprpppaaap	259	1084	0	0		0	0	0	0	0
491	1	487	490	-1	480	188	25.0	25	ABprpppaaaa	0	0	0	0		0	0	0	0	0
492	1	481	491	-1	314	358	23.0	24	ABplpapapaa	163	421	0	0		0	0	0	0	0
493	1	488	492	-1	477	366	25.0	25	ABplppppapa	180	838	0	0		0	0	0	0	0
494	1	489	493	-1	437	374	25.0	27	ABplpppaaaa	279	-346	0	0		0	0	0	0	0
495	1	260	494	-1	383	335	24.0	26	ABplpapappp	188	282	0	0		0	0	0	0	0
496	1	483	323	-1	224	255	22.8	26	ABarapaaaap	-167	0	0	0		0	0	0	0	0
497	1	490	497	-1	264	244	23.0	24	ABarapapapa	213	489	0	0		0	0	0	0	0
498	1	491	499	-1	262	296	21.433334	28	ABalpappppa	187	787	0	0		0	0	0	0	0
499	1	466	500	-1	292	296	19.5	27	ABalpappppp	495	0	0	0		0	0	0	0	0
500	1	478	502	-1	317	126	20.0	25	ABprpaapppp	27	0	0	0		0	0	0	0	0
501	1	492	503	-1	491	250	23.0	24	ABprppppaap	0	0	0	0		0	0	0	0	0
502	1	74	504	-1	476	233	26.0	26	ABprppppaaa	204	34	0	0		0	0	0	0	0
503	0	494	-1	-1	524	223	22.0	26		0	0	0	0		0	0	0	0	0
504	1	496	506	-1	428	339	25.0	22	ABplppppaaa	286	170	0	0		0	0	0	0	0
505	1	424	507	-1	488	322	24.0	25	ABplppppapp	229	0	0	0		0	0	0	0	0
506	1	497	508	-1	292	288	25.0	25	ABplpappaaa	238	-183	0	0		0	0	0	0	0
507	1	498	509	-1	316	333	25.0	27	ABplpappaap	-110	0	0	0		0	0	0	0	0
508	1	499	510	-1	532	288	25.05	28	ABprpppapap	0	0	0	0		0	0	0	0	0
509	0	501	-1	-1	341	272	25.0	28		210	-1271	0	0		0	0	0	0	0
510	1	502	512	-1	387	122	22.0	24	ABprpapaapp	265	0	0	0		0	0	0	0	0
511	1	503	513	-1	460	268	25.0	25	ABprpappppp	176	47	0	0		0	0	0	0	0
512	1	504	514	-1	341	195	21.0	25	MSppaapp	211	889	0	0		0	0	0	0	0
