# Supplementary material for: The AP-2 Transcription Factor APTF-2 Is Required for Neuroblast and Epidermal Morphogenesis in Caenorhabditis elegans Embryogenesis
Source: PLoS Genet. 2016 May 13;12(5):e1006048. doi: 10.1371/journal.pgen.1006048 (PMC4866721; doi:10.1371/journal.pgen.1006048)
Supplement: S5 Text — (ZIP) [file pgen.1006048.s033.zip › nuclei/t176-nuclei]

1	1	41	255	-1	116	344	14.9	28	ABalapaaap	233	0	0	0		0	0	0	0	0
2	1	126	359	-1	282	145	20.9	27	ABprpapapa	236	503	0	0		0	0	0	0	0
3	0	324	-1	-1	236	346	17.1	23		179	-12	0	0		0	0	0	0	0
4	1	334	436	-1	270	317	16.5	25	ABalpaaappp	199	-157	0	0		0	0	0	0	0
5	1	232	413	-1	495	363	21.5	32	Capppp	320	63	0	0		0	0	0	0	0
6	1	411	377	-1	571	338	24.0	27	ABplppppppp	277	-83	0	0		0	0	0	0	0
7	1	150	358	-1	589	177	15.5	29	ABarpppppp	282	216	0	0		0	0	0	0	0
8	1	353	18	-1	565	204	20.8	28	ABprapppaa	250	-396	0	0		0	0	0	0	0
9	1	251	245	-1	188	140	11.6	28	ABpraapaapp	232	98	0	0		0	0	0	0	0
10	1	288	199	-1	494	275	20.9	31	ABprpppppa	300	-2111	0	0		0	0	0	0	0
11	1	153	132	-1	594	322	21.6	31	Cpappv	317	-224	0	0		0	0	0	0	0
12	1	188	351	-1	228	209	10.8	28	MSpaaaapa	49	0	0	0		0	0	0	0	0
13	0	-1	-1	-1	394	119	21.8	22		175	134	0	0		0	0	0	0	0
14	1	137	23	-1	240	112	14.8	29	ABpraaapppa	249	287	0	0		0	0	0	0	0
15	1	177	407	-1	222	359	14.8	24	ABalpppppaa	225	82	0	0		0	0	0	0	0
16	1	354	420	-1	570	369	20.6	30	ABplappppp	295	-420	0	0		0	0	0	0	0
17	1	80	87	-1	141	272	22.9	26	ABalpaappaa	216	-53	0	0		0	0	0	0	0
18	1	98	9	-1	284	251	11.9	28	MSpaapaa	234	0	0	0		0	0	0	0	0
19	1	238	134	-1	298	232	14.3	26	MSpaapapa	486	0	0	0		0	0	0	0	0
20	1	182	228	-1	531	156	10.0	28	ABarpppppa	195	0	0	0		0	0	0	0	0
21	1	351	496	-1	283	209	17.5	23	ABarapaappp	163	-211	0	0		0	0	0	0	0
22	1	403	295	-1	485	426	18.1	30	ABplapapap	256	-123	0	0		0	0	0	0	0
23	1	277	438	-1	213	200	7.2	24	ABarpapaapa	209	464	0	0		0	0	0	0	0
24	1	228	435	-1	155	334	14.9	24	ABalapappaa	197	145	0	0		0	0	0	0	0
25	1	83	240	-1	559	217	13.2	29	Cpppap	283	-430	0	0		0	0	0	0	0
26	1	91	256	-1	411	232	15.4	33	Ealpa	332	797	0	0		0	0	0	0	0
27	1	460	455	-1	287	120	18.9	22	ABprpaapppa	162	226	0	0		0	0	0	0	0
28	1	157	44	-1	174	121	13.8	24	ABpraaaappa	222	93	0	0		0	0	0	0	0
29	1	328	469	-1	167	237	6.1	24	ABarpaaaaa	207	700	0	0		0	0	0	0	0
30	1	185	105	-1	127	318	14.4	30	ABalapaaaa	-2	0	0	0		0	0	0	0	0
31	1	86	28	-1	183	344	16.4	25	ABalppppaav	139	0	0	0		0	0	0	0	0
32	1	195	82	-1	585	317	10.1	35	Caapa	349	452	0	0		0	0	0	0	0
33	1	173	410	-1	263	137	18.4	24	ABprpaapaap	198	1	0	0		0	0	0	0	0
34	1	325	194	-1	236	191	20.9	24	ABprpapaaaa	246	943	0	0		0	0	0	0	0
35	1	165	90	-1	427	390	6.6	34	ABarppapa	318	-292	0	0		0	0	0	0	0
36	1	220	31	-1	158	150	11.3	24	ABpraapaapa	372	0	0	0		0	0	0	0	0
37	1	55	6	-1	339	376	20.9	29	ABplppaapa	230	1057	0	0		0	0	0	0	0
38	1	176	139	-1	202	307	21.9	25	ABalpaaaaap	90	0	0	0		0	0	0	0	0
39	1	22	231	-1	576	168	19.4	29	ABprapappa	49	0	0	0		0	0	0	0	0
40	1	471	367	-1	135	158	15.1	25	ABalaaapprr	-47	0	0	0		0	0	0	0	0
41	1	398	109	-1	154	140	18.2	28	ABalaappap	17	0	0	0		0	0	0	0	0
42	1	335	166	-1	322	309	8.5	26	MSappppa	243	374	0	0		0	0	0	0	0
43	1	64	268	-1	590	211	17.0	31	ABprapappp	288	905	0	0		0	0	0	0	0
44	1	455	465	-1	232	355	22.4	23	ABalppapppa	231	490	0	0		0	0	0	0	0
45	1	8	173	-1	196	150	16.2	29	ABpraaaaap	189	0	0	0		0	0	0	0	0
46	1	199	331	-1	294	426	15.8	30	ABplaappap	300	153	0	0		0	0	0	0	0
47	1	276	150	-1	447	415	9.0	28	ABplappapa	287	42	0	0		0	0	0	0	0
48	1	106	62	-1	268	238	16.6	27	ABaraapppap	170	0	0	0		0	0	0	0	0
49	1	307	361	-1	285	388	6.5	27	ABplaaappa	324	0	0	0		0	0	0	0	0
50	1	187	264	-1	204	361	24.0	24	ABalppapaap	207	428	0	0		0	0	0	0	0
51	1	171	363	-1	253	297	4.7	27	ABplaaaapa	266	1418	0	0		0	0	0	0	0
52	1	67	95	-1	380	362	18.6	30	MSaapppa	245	0	0	0		0	0	0	0	0
53	1	45	197	-1	230	171	6.9	26	ABarpapaapp	232	217	0	0		0	0	0	0	0
54	1	192	101	-1	111	314	19.9	30	ABalaaaalp	298	116	0	0		0	0	0	0	0
55	1	209	115	-1	272	313	13.4	26	ABaraapapap	265	0	0	0		0	0	0	0	0
56	1	93	186	-1	416	365	16.5	29	MSappaap	298	-577	0	0		0	0	0	0	0
57	1	407	79	-1	254	150	13.5	25	ABpraaappap	201	-67	0	0		0	0	0	0	0
58	1	348	296	-1	537	385	17.8	26	ABplapppaa	247	65	0	0		0	0	0	0	0
59	1	432	217	-1	245	292	8.7	24	MSaaapaap	197	597	0	0		0	0	0	0	0
60	1	261	39	-1	332	285	15.1	28	MSaapaapa	-163	0	0	0		0	0	0	0	0
61	1	147	237	-1	445	201	21.4	26	ABprpapppap	170	97	0	0		0	0	0	0	0
62	1	123	414	-1	372	316	7.5	26	MSappppp	2	0	0	0		0	0	0	0	0
63	1	245	419	-1	256	118	22.3	34	ABprpaaapa	-224	0	0	0		0	0	0	0	0
64	1	156	273	-1	299	170	26.1	27	ABarappapaa	-128	0	0	0		0	0	0	0	0
65	1	371	333	-1	367	431	13.9	30	ABplaapppp	299	-662	0	0		0	0	0	0	0
66	1	349	320	-1	285	108	10.7	28	ABarpapppa	262	173	0	0		0	0	0	0	0
67	1	76	84	-1	352	172	18.2	28	MSpppapp	259	496	0	0		0	0	0	0	0
68	1	258	135	-1	519	419	16.7	28	ABplapappa	282	-82	0	0		0	0	0	0	0
69	1	382	450	-1	399	276	21.0	26	MSpapappp	200	441	0	0		0	0	0	0	0
70	1	290	388	-1	268	254	25.3	29	ABalpapaapp	289	470	0	0		0	0	0	0	0
71	1	170	310	-1	372	129	7.8	29	ABarpppaap	281	106	0	0		0	0	0	0	0
72	1	444	165	-1	221	168	21.9	25	ABprpaaaaaa	229	-464	0	0		0	0	0	0	0
73	1	316	311	-1	601	287	14.4	30	Cpapaa	294	-1142	0	0		0	0	0	0	0
74	1	231	72	-1	200	310	25.1	25	ABalpapaaaa	241	-869	0	0		0	0	0	0	0
75	1	223	401	-1	347	342	18.2	27	MSapaapp	242	1956	0	0		0	0	0	0	0
76	1	19	58	-1	187	246	14.2	24	ABaraapaaap	98	0	0	0		0	0	0	0	0
77	1	442	146	-1	441	229	4.7	32	Cpaaap	326	251	0	0		0	0	0	0	0
78	1	459	323	-1	325	171	14.2	26	Dpaaa	252	137	0	0		0	0	0	0	0
79	1	339	424	-1	489	286	4.7	31	Cpaapa	227	0	0	0		0	0	0	0	0
80	1	34	78	-1	286	287	15.9	27	ABaraapappa	166	0	0	0		0	0	0	0	0
81	1	82	25	-1	153	330	10.6	26	ABalapappap	236	-461	0	0		0	0	0	0	0
82	1	392	290	-1	299	402	23.4	28	ABplpaaaapa	218	533	0	0		0	0	0	0	0
83	1	151	45	-1	468	124	16.4	29	ABprappaaa	278	1709	0	0		0	0	0	0	0
84	1	26	147	-1	376	273	11.7	32	Earaa	231	-496	0	0		0	0	0	0	0
85	1	66	340	-1	333	227	14.6	29	MSpaapapp	270	-97	0	0		0	0	0	0	0
86	1	39	458	-1	236	298	21.5	28	ABalpappaap	211	99	0	0		0	0	0	0	0
87	1	363	347	-1	170	286	19.3	28	ABaraaaaaa	132	0	0	0		0	0	0	0	0
88	1	299	108	-1	494	170	23.7	33	ABprppappp	334	-319	0	0		0	0	0	0	0
89	1	280	287	-1	467	429	15.4	30	ABplappapp	272	186	0	0		0	0	0	0	0
90	1	33	52	-1	307	393	20.4	27	ABplpapaapp	213	156	0	0		0	0	0	0	0
91	1	210	50	-1	434	161	18.6	30	MSpapppa	239	0	0	0		0	0	0	0	0
92	1	305	148	-1	259	421	14.9	26	ABplaappaa	96	0	0	0		0	0	0	0	0
93	1	92	60	-1	486	325	20.8	31	ABplpppppa	58	0	0	0		0	0	0	0	0
94	1	257	75	-1	372	279	18.3	26	MSaapapa	232	0	0	0		0	0	0	0	0
95	1	282	324	-1	185	166	9.2	29	ABalappppp	176	174	0	0		0	0	0	0	0
96	1	197	185	-1	256	292	24.2	30	ABalpappapa	259	-938	0	0		0	0	0	0	0
97	1	136	94	-1	228	156	19.0	26	ABpraaapaad	220	533	0	0		0	0	0	0	0
98	1	161	57	-1	246	156	22.0	22	ABprpaaaaap	65	0	0	0		0	0	0	0	0
99	1	28	304	-1	147	277	9.4	31	ABalappaap	37	0	0	0		0	0	0	0	0
100	1	318	398	-1	173	382	20.3	24	ABalpppaaap	210	370	0	0		0	0	0	0	0
101	1	362	266	-1	114	213	14.1	29	ABalaaappl	167	0	0	0		0	0	0	0	0
102	1	30	336	-1	182	322	5.5	25	ABplaapaaap	200	-360	0	0		0	0	0	0	0
103	1	384	70	-1	187	125	20.2	28	ABpraaaapav	60	0	0	0		0	0	0	0	0
104	1	16	126	-1	522	298	20.1	30	Eplpp	279	-461	0	0		0	0	0	0	0
105	1	317	272	-1	417	407	20.1	30	ABplppapap	271	140	0	0		0	0	0	0	0
106	1	286	281	-1	169	235	17.5	29	ABaraaapaa	193	0	0	0		0	0	0	0	0
107	1	234	74	-1	148	257	18.6	28	ABaraaaapa	199	0	0	0		0	0	0	0	0
108	1	70	421	-1	327	321	5.4	25	ABarppaaaa	205	265	0	0		0	0	0	0	0
109	1	302	187	-1	292	222	10.6	24	MSpaaappa	213	-215	0	0		0	0	0	0	0
110	1	273	111	-1	214	279	20.5	25	ABalpappaaa	116	0	0	0		0	0	0	0	0
111	1	9	433	-1	595	343	15.4	31	Caappd	298	-74	0	0		0	0	0	0	0
112	1	225	130	-1	253	331	9.4	25	MSapappa	229	-288	0	0		0	0	0	0	0
113	1	84	341	-1	213	276	17.1	27	ABalpaapapa	269	544	0	0		0	0	0	0	0
114	1	1	34	-1	502	414	11.1	28	ABplapapaa	279	-531	0	0		0	0	0	0	0
115	1	429	507	-1	338	151	18.9	23	ABprppaaaaa	175	-210	0	0		0	0	0	0	0
116	1	295	422	-1	381	108	15.3	25	ABprapaapa	205	185	0	0		0	0	0	0	0
117	1	32	251	-1	166	180	18.5	29	ABalaapppa	108	0	0	0		0	0	0	0	0
118	1	121	279	-1	160	193	21.3	25	ABarappppaa	216	-177	0	0		0	0	0	0	0
119	1	367	334	-1	227	326	24.8	26	ABalpapaaap	-65	0	0	0		0	0	0	0	0
120	1	311	66	-1	242	370	14.4	26	ABalpppppap	230	-1146	0	0		0	0	0	0	0
121	1	433	383	-1	161	145	15.1	24	ABalaappppp	211	1028	0	0		0	0	0	0	0
122	1	166	168	-1	210	151	24.3	34	ABalaapapp	327	-201	0	0		0	0	0	0	0
123	1	477	221	-1	351	151	22.4	27	ABprpapaapa	274	436	0	0		0	0	0	0	0
124	1	178	301	-1	562	378	15.4	30	ABplapappp	286	-611	0	0		0	0	0	0	0
125	1	85	104	-1	257	315	19.6	34	ABalpapppa	105	0	0	0		0	0	0	0	0
126	1	338	379	-1	406	211	5.4	31	Cpaaaa	308	582	0	0		0	0	0	0	0
127	1	46	446	-1	306	287	12.1	25	MSaaapapp	230	0	0	0		0	0	0	0	0
128	1	144	418	-1	579	258	10.4	32	Cpapap	139	0	0	0		0	0	0	0	0
129	1	366	107	-1	414	233	12.9	33	Ealap	328	154	0	0		0	0	0	0	0
130	1	132	258	-1	173	293	14.8	26	ABalpaapaap	265	714	0	0		0	0	0	0	0
131	1	94	93	-1	163	355	22.7	26	ABalppaaapp	255	433	0	0		0	0	0	0	0
132	1	196	179	-1	456	357	21.9	27	MSpappaa	206	0	0	0		0	0	0	0	0
133	1	38	106	-1	446	156	12.8	28	Dppap	240	574	0	0		0	0	0	0	0
134	1	48	96	-1	291	166	12.0	27	MSppppap	-33	0	0	0		0	0	0	0	0
135	1	54	184	-1	341	293	19.3	29	MSaapappa	240	-511	0	0		0	0	0	0	0
136	1	49	158	-1	493	349	8.4	30	Cappaa	171	0	0	0		0	0	0	0	0
137	1	142	409	-1	376	229	19.9	29	MSpapapa	286	196	0	0		0	0	0	0	0
138	1	69	415	-1	268	99	17.2	23	ABprpaapapa	210	780	0	0		0	0	0	0	0
139	1	385	203	-1	481	392	8.2	27	ABarppappa	276	269	0	0		0	0	0	0	0
140	1	68	306	-1	147	191	12.9	31	ABalappapa	99	0	0	0		0	0	0	0	0
141	1	412	235	-1	234	401	22.4	28	ABalppaappp	271	254	0	0		0	0	0	0	0
142	1	289	35	-1	325	208	11.5	26	MSpaaappp	296	0	0	0		0	0	0	0	0
143	1	105	352	-1	268	405	20.3	27	ABplpaaappp	215	151	0	0		0	0	0	0	0
144	1	298	275	-1	304	372	14.6	30	MSapppaa	224	0	0	0		0	0	0	0	0
145	1	272	92	-1	303	160	16.3	28	MSppppaa	191	0	0	0		0	0	0	0	0
146	1	221	144	-1	404	371	9.7	27	Dapap	267	-186	0	0		0	0	0	0	0
147	1	35	32	-1	188	252	10.0	26	MSaaaaapa	-8	0	0	0		0	0	0	0	0
148	1	279	382	-1	494	253	11.5	30	Eprap	299	-838	0	0		0	0	0	0	0
149	1	100	24	-1	307	296	14.5	29	ABaraapappp	244	166	0	0		0	0	0	0	0
150	1	330	236	-1	343	331	10.5	27	Daaap	-392	0	0	0		0	0	0	0	0
151	1	361	117	-1	415	107	14.7	30	ABpraapppp	307	202	0	0		0	0	0	0	0
152	1	310	431	-1	463	300	15.4	34	Earpp	337	136	0	0		0	0	0	0	0
153	1	246	437	-1	415	126	7.8	29	ABarppppaa	269	466	0	0		0	0	0	0	0
154	1	75	391	-1	296	248	7.8	26	MSpaaapaa	194	774	0	0		0	0	0	0	0
155	1	320	375	-1	353	110	15.5	31	ABpraapppa	146	0	0	0		0	0	0	0	0
156	1	162	356	-1	380	309	19.2	24	MSaapappp	231	350	0	0		0	0	0	0	0
157	1	283	64	-1	326	417	13.8	31	ABplaapppa	278	-1417	0	0		0	0	0	0	0
158	1	163	350	-1	228	421	15.9	23	ABplpaapapp	275	0	0	0		0	0	0	0	0
159	1	72	22	-1	217	402	19.0	30	ABplpaaapa	265	47	0	0		0	0	0	0	0
160	1	233	278	-1	223	211	4.7	29	ABarpapapa	235	133	0	0		0	0	0	0	0
161	1	167	215	-1	359	302	15.3	29	MSaapaapp	-190	0	0	0		0	0	0	0	0
162	1	212	229	-1	307	375	24.5	28	ABalpapappa	38	0	0	0		0	0	0	0	0
163	1	164	208	-1	281	215	26.0	24	ABarappaapa	245	231	0	0		0	0	0	0	0
164	1	365	444	-1	174	296	24.6	26	ABalpaappap	-244	0	0	0		0	0	0	0	0
165	1	467	312	-1	536	373	20.4	28	ABplapppap	143	0	0	0		0	0	0	0	0
166	1	21	230	-1	158	281	16.6	26	ABalpaapaaa	232	-666	0	0		0	0	0	0	0
167	1	314	210	-1	299	337	11.0	27	MSapppap	258	0	0	0		0	0	0	0	0
168	1	218	368	-1	266	168	21.3	23	ABprpapaaap	206	1170	0	0		0	0	0	0	0
169	1	174	270	-1	423	356	5.7	26	ABarppaapp	261	40	0	0		0	0	0	0	0
170	1	208	393	-1	344	366	12.8	27	Daaaa	404	0	0	0		0	0	0	0	0
171	1	201	250	-1	204	110	15.4	28	ABpraaaappp	624	0	0	0		0	0	0	0	0
172	1	191	445	-1	202	265	14.2	25	ABaraapaapa	44	0	0	0		0	0	0	0	0
173	1	226	232	-1	302	383	11.1	26	ABplpaappap	144	0	0	0		0	0	0	0	0
174	1	47	160	-1	203	234	17.7	27	ABaraaapapa	88	0	0	0		0	0	0	0	0
175	1	117	353	-1	297	105	17.0	25	ABpraappaa	385	0	0	0		0	0	0	0	0
176	1	172	124	-1	222	364	19.6	26	ABplpaaaaap	422	0	0	0		0	0	0	0	0
177	1	109	205	-1	152	248	8.2	25	ABalapppaap	226	-927	0	0		0	0	0	0	0
178	0	475	-1	-1	439	376	26.3	28		259	94	0	0		0	0	0	0	0
179	1	216	233	-1	143	356	17.1	29	ABalapaapa	68	0	0	0		0	0	0	0	0
180	1	118	193	-1	291	277	9.5	24	MSaaaappa	-263	0	0	0		0	0	0	0	0
181	1	149	429	-1	423	343	11.1	27	Daapp	182	0	0	0		0	0	0	0	0
182	1	160	315	-1	221	285	12.6	28	ABaraapaapp	279	382	0	0		0	0	0	0	0
183	1	333	360	-1	146	213	17.3	26	MSppaaaa	56	0	0	0		0	0	0	0	0
184	1	183	48	-1	192	320	12.2	27	MSapaaap	219	260	0	0		0	0	0	0	0
185	1	300	100	-1	283	218	20.4	29	ABarapappa	206	0	0	0		0	0	0	0	0
186	1	5	7	-1	214	153	14.0	33	ABpraapapa	221	-749	0	0		0	0	0	0	0
187	1	275	195	-1	403	427	11.1	28	ABplapaapp	275	53	0	0		0	0	0	0	0
188	1	180	484	-1	568	283	25.3	30	ABprppppppa	224	73	0	0		0	0	0	0	0
189	1	386	380	-1	235	156	16.4	27	ABpraaappaa	12	0	0	0		0	0	0	0	0
190	1	227	116	-1	402	132	10.3	29	ABprapaaapp	204	147	0	0		0	0	0	0	0
191	1	124	73	-1	350	239	8.7	26	MSaaappp	-2	0	0	0		0	0	0	0	0
192	1	18	289	-1	156	243	12.9	30	MSaaaaaa	-143	0	0	0		0	0	0	0	0
193	0	87	-1	-1	324	235	11.2	23		183	-847	0	0		0	0	0	0	0
194	1	184	80	-1	301	296	21.5	32	ABalpappapp	158	0	0	0		0	0	0	0	0
195	1	419	222	-1	336	109	19.6	32	ABpraappap	281	1149	0	0		0	0	0	0	0
196	1	50	14	-1	530	216	20.9	31	Cppapp	314	378	0	0		0	0	0	0	0
197	1	265	338	-1	116	218	10.2	26	ABalappappa	194	0	0	0		0	0	0	0	0
198	1	215	83	-1	159	385	14.9	29	ABalpppaap	228	0	0	0		0	0	0	0	0
199	1	29	16	-1	296	306	4.7	27	ABplaaaapp	260	1369	0	0		0	0	0	0	0
200	1	341	300	-1	251	337	24.5	25	ABalpapapaa	-156	0	0	0		0	0	0	0	0
201	1	405	198	-1	374	370	24.4	27	ABplppaappa	233	151	0	0		0	0	0	0	0
202	1	241	69	-1	325	311	17.5	26	MSaapaaap	206	0	0	0		0	0	0	0	0
203	1	383	267	-1	473	145	22.1	31	ABprppapap	308	1636	0	0		0	0	0	0	0
204	1	198	190	-1	301	365	5.3	31	ABplaaappp	243	0	0	0		0	0	0	0	0
205	1	116	329	-1	428	371	19.4	30	MSaapppp	252	-644	0	0		0	0	0	0	0
206	1	262	220	-1	359	409	9.4	26	ABplapaapa	215	-919	0	0		0	0	0	0	0
207	1	155	170	-1	223	307	15.7	28	ABalpaapapp	141	0	0	0		0	0	0	0	0
208	1	306	5	-1	565	240	26.2	29	ABprpppaapp	260	-27	0	0		0	0	0	0	0
209	1	107	371	-1	248	381	6.4	29	ABplaaapap	290	986	0	0		0	0	0	0	0
210	1	425	30	-1	485	176	18.7	29	Cppaap	289	-120	0	0		0	0	0	0	0
211	1	468	288	-1	258	356	22.1	23	ABplpapaaaa	183	143	0	0		0	0	0	0	0
212	1	204	206	-1	363	227	16.5	28	MSpapaapp	245	177	0	0		0	0	0	0	0
213	1	37	249	-1	194	227	5.9	25	ABarpaaaap	269	0	0	0		0	0	0	0	0
214	1	58	43	-1	178	240	21.1	31	ABaraaaaap	109	0	0	0		0	0	0	0	0
215	1	336	397	-1	201	195	22.9	24	ABarappppap	205	537	0	0		0	0	0	0	0
216	1	323	19	-1	192	191	7.4	28	ABarpapaaa	226	702	0	0		0	0	0	0	0
217	1	355	103	-1	232	383	10.5	26	ABplaapapap	175	-861	0	0		0	0	0	0	0
218	1	2	88	-1	233	280	25.7	28	ABalpapaapa	228	204	0	0		0	0	0	0	0
219	1	312	133	-1	314	260	17.1	23	ABaraappppp	215	416	0	0		0	0	0	0	0
220	1	340	46	-1	598	338	18.4	31	Caappv	317	398	0	0		0	0	0	0	0
221	1	108	225	-1	180	325	18.5	26	MSapaaaa	197	873	0	0		0	0	0	0	0
222	1	409	244	-1	358	205	24.5	26	ABprpappaap	265	255	0	0		0	0	0	0	0
223	1	154	67	-1	192	180	20.5	25	ABpraaapaav	196	1126	0	0		0	0	0	0	0
224	1	130	81	-1	304	324	18.3	25	MSaapaaaa	-319	0	0	0		0	0	0	0	0
225	1	350	196	-1	250	180	13.7	26	MSppappa	205	319	0	0		0	0	0	0	0
226	1	242	176	-1	342	371	17.1	26	MSappapp	257	-59	0	0		0	0	0	0	0
227	1	222	91	-1	300	359	21.7	24	ABplpapaaap	117	0	0	0		0	0	0	0	0
228	1	104	125	-1	563	160	13.1	28	ABprapapaa	274	-1113	0	0		0	0	0	0	0
229	1	393	137	-1	362	182	8.4	28	MSpppppp	273	-269	0	0		0	0	0	0	0
230	1	441	364	-1	372	289	22.8	26	MSaappaa	212	-117	0	0		0	0	0	0	0
231	1	230	159	-1	262	181	26.1	30	ABarapppapp	248	90	0	0		0	0	0	0	0
232	1	101	302	-1	146	209	6.4	24	ABpraapaaaa	-37	0	0	0		0	0	0	0	0
233	1	344	143	325	110	272	18.3	28	ABalaaaarl	215	0	0	0		0	0	0	0	0
234	1	375	171	-1	335	193	22.6	28	ABprpappaaa	385	0	0	0		0	0	0	0	0
235	1	206	99	-1	285	116	13.5	30	ABpraaapppp	287	341	0	0		0	0	0	0	0
236	1	450	49	-1	239	218	24.8	23	ABarappaaaa	230	79	0	0		0	0	0	0	0
237	1	373	242	-1	440	151	22.5	24	ABprppappa	215	-336	0	0		0	0	0	0	0
238	1	248	13	-1	313	232	20.7	25	MSpapaaaa	225	112	0	0		0	0	0	0	0
239	1	304	234	-1	514	128	13.4	29	ABprappapa	259	-689	0	0		0	0	0	0	0
240	1	237	291	-1	163	317	23.4	26	ABalpaapppp	-53	0	0	0		0	0	0	0	0
241	1	77	313	-1	156	309	8.3	24	ABalapapapp	194	32	0	0		0	0	0	0	0
242	1	420	372	-1	380	155	25.4	28	ABarappappa	219	-472	0	0		0	0	0	0	0
243	1	217	204	-1	256	342	14.9	26	MSapapaa	289	0	0	0		0	0	0	0	0
244	1	81	189	-1	163	248	23.5	31	ABaraaappa	270	-429	0	0		0	0	0	0	0
245	1	7	501	-1	197	281	24.0	25	ABalpaaaapa	204	-127	0	0		0	0	0	0	0
246	1	110	305	-1	129	238	12.2	25	ABalapppaaa	171	0	0	0		0	0	0	0	0
247	1	308	297	-1	411	325	7.6	27	Dappa	265	-255	0	0		0	0	0	0	0
248	1	266	56	-1	170	352	6.6	25	ABalapapppp	215	-41	0	0		0	0	0	0	0
249	1	31	27	-1	244	131	11.5	28	ABpraapappp	276	-72	0	0		0	0	0	0	0
250	1	90	127	-1	522	364	13.8	30	Cappap	260	-271	0	0		0	0	0	0	0
251	1	356	339	-1	340	240	17.8	25	MSpapaapa	250	-593	0	0		0	0	0	0	0
252	1	249	110	-1	477	212	21.5	31	MSpapppp	316	720	0	0		0	0	0	0	0
253	1	422	121	-1	235	353	9.9	26	ABplaapappa	-12	0	0	0		0	0	0	0	0
254	1	211	1	-1	276	395	9.8	29	ABalppppppp	262	320	0	0		0	0	0	0	0
255	1	418	241	-1	195	153	19.0	25	ABpraaaaaap	217	153	0	0		0	0	0	0	0
256	1	319	122	-1	376	350	10.3	26	Daapa	443	0	0	0		0	0	0	0	0
257	1	53	428	-1	255	386	22.7	26	ABalppapppp	230	0	0	0		0	0	0	0	0
258	1	390	201	-1	253	244	21.1	27	ABarapapaap	259	-747	0	0		0	0	0	0	0
259	1	408	284	-1	208	347	12.0	24	ABplaapapaa	187	59	0	0		0	0	0	0	0
260	1	114	317	-1	218	317	18.1	25	ABalpaaapap	155	0	0	0		0	0	0	0	0
261	1	252	128	-1	218	347	5.7	25	ABplaaapaa	203	-83	0	0		0	0	0	0	0
262	1	284	355	-1	436	287	25.5	30	ABplpapppap	260	141	0	0		0	0	0	0	0
263	1	377	262	-1	123	309	17.2	31	ABalaaaala	292	11	0	0		0	0	0	0	0
264	1	296	202	-1	388	141	15.1	27	Dppaa	272	-96	0	0		0	0	0	0	0
265	1	421	464	-1	147	281	6.2	25	ABplaapaaaa	172	0	0	0		0	0	0	0	0
266	1	75	38	-1	325	255	8.8	24	MSpaaapap	189	1403	0	0		0	0	0	0	0
267	1	256	404	-1	194	406	15.9	26	ABalpppapad	217	900	0	0		0	0	0	0	0
268	1	62	396	-1	107	264	14.0	28	ABalaaapal	267	715	0	0		0	0	0	0	0
269	1	370	11	-1	208	283	10.1	28	MSaaapaaa	280	-497	0	0		0	0	0	0	0
270	1	376	157	-1	258	371	25.3	27	ABalppapapp	256	310	0	0		0	0	0	0	0
271	1	57	169	-1	152	224	9.7	24	ABalapppapa	140	0	0	0		0	0	0	0	0
272	1	79	40	-1	108	219	19.1	24	ABalaapaaa	203	-474	0	0		0	0	0	0	0
273	1	88	161	-1	184	359	18.3	26	ABplpaaaaaa	-33	0	0	0		0	0	0	0	0
274	1	259	403	-1	216	132	18.2	24	ABpraaapapa	201	18	0	0		0	0	0	0	0
275	1	434	59	-1	602	242	22.5	29	ABprappppp	270	388	0	0		0	0	0	0	0
276	1	15	432	-1	471	166	15.4	29	Cppaaa	334	0	0	0		0	0	0	0	0
277	1	439	447	-1	196	239	22.8	22	ABarapaaaaa	156	-782	0	0		0	0	0	0	0
278	1	250	152	-1	227	111	19.7	28	ABpraaaapad	109	0	0	0		0	0	0	0	0
279	1	309	77	-1	328	278	6.0	28	ABarpaappp	277	-130	0	0		0	0	0	0	0
280	1	236	408	-1	376	230	12.4	30	Ealaa	300	-169	0	0		0	0	0	0	0
281	1	394	85	-1	162	191	9.7	25	ABalappppap	-57	0	0	0		0	0	0	0	0
282	1	200	366	-1	163	160	22.4	27	ABpraaaaaaa	231	537	0	0		0	0	0	0	0
283	1	315	309	-1	415	363	24.8	26	ABplppaappp	138	0	0	0		0	0	0	0	0
284	1	292	269	-1	268	269	8.3	25	MSaaaapap	288	0	0	0		0	0	0	0	0
285	1	186	442	-1	332	249	24.3	34	ABarappaapp	345	-249	0	0		0	0	0	0	0
286	1	140	89	-1	425	383	13.4	29	Capaaa	293	-289	0	0		0	0	0	0	0
287	1	168	153	-1	485	194	8.4	31	Dpppp	311	-222	0	0		0	0	0	0	0
288	1	416	294	-1	559	339	12.2	31	Capppa	414	0	0	0		0	0	0	0	0
289	1	71	209	-1	266	285	11.1	25	MSaaapapa	382	0	0	0		0	0	0	0	0
290	1	61	328	-1	451	277	22.3	30	MSpappap	273	-904	0	0		0	0	0	0	0
291	0	274	-1	-1	348	313	24.4	29		231	-202	0	0		0	0	0	0	0
292	1	194	319	-1	463	277	9.5	30	Eplaa	305	473	0	0		0	0	0	0	0
293	1	12	212	-1	581	256	18.8	31	Cppppa	313	741	0	0		0	0	0	0	0
294	1	112	33	-1	132	355	19.7	26	ABalpppaaaa	234	-219	0	0		0	0	0	0	0
295	1	213	167	-1	472	369	12.4	29	Capapa	55	0	0	0		0	0	0	0	0
296	1	122	349	-1	217	407	13.4	26	ABplpaapapa	257	11	0	0		0	0	0	0	0
297	1	13	163	-1	317	218	5.4	29	ABarpaappa	295	925	0	0		0	0	0	0	0
298	1	423	261	-1	208	314	7.4	29	ABplaaaaapp	-327	0	0	0		0	0	0	0	0
299	1	10	459	-1	322	162	9.4	26	ABprapaaaaa	199	515	0	0		0	0	0	0	0
300	1	410	374	-1	217	290	4.9	26	ABplaaaaaap	209	-161	0	0		0	0	0	0	0
301	1	452	452	-1	539	248	25.0	26	ABprpppapaa	184	645	0	0		0	0	0	0	0
302	1	413	-1	-1	186	396	11.9	24	ABalpppappa	170	17	0	0		0	0	0	0	0
303	1	202	178	-1	247	210	17.2	27	ABaraapppaa	217	1423	0	0		0	0	0	0	0
304	1	73	326	-1	255	284	14.9	28	ABaraapapaa	132	0	0	0		0	0	0	0	0
305	1	357	119	-1	180	214	7.8	24	ABalapppapp	200	-120	0	0		0	0	0	0	0
306	1	44	10	-1	261	216	14.0	26	ABaraappapp	247	-319	0	0		0	0	0	0	0
307	1	287	426	-1	187	368	14.5	25	ABalppppaad	255	384	0	0		0	0	0	0	0
308	1	380	405	-1	450	247	11.9	33	Epraa	335	-612	0	0		0	0	0	0	0
309	1	337	36	-1	449	106	14.5	28	ABprapaapp	283	1664	0	0		0	0	0	0	0
310	1	169	292	-1	300	219	17.9	24	ABaraappppa	209	368	0	0		0	0	0	0	0
311	1	158	276	-1	549	313	7.3	30	Caaapp	296	780	0	0		0	0	0	0	0
312	1	74	114	-1	158	257	15.2	24	ABaraapaaaa	350	0	0	0		0	0	0	0	0
313	1	369	68	-1	217	245	8.4	26	MSaaaaapp	149	0	0	0		0	0	0	0	0
314	1	99	286	-1	474	239	15.6	33	Ealpp	330	-435	0	0		0	0	0	0	0
315	1	203	47	-1	223	198	25.7	28	ABarapppapa	23	0	0	0		0	0	0	0	0
316	1	102	76	-1	130	189	21.7	29	ABalaapaap	-25	0	0	0		0	0	0	0	0
317	1	469	346	-1	351	349	22.6	27	ABplpapapap	228	165	0	0		0	0	0	0	0
318	1	374	192	-1	511	353	24.9	28	ABplpppapaa	194	-297	0	0		0	0	0	0	0
319	1	24	42	-1	190	219	12.6	28	ABaraappaa	114	0	0	0		0	0	0	0	0
320	1	240	172	-1	255	217	8.8	28	MSpaaaaa	27	0	0	0		0	0	0	0	0
321	0	379	-1	-1	185	269	7.0	25		-73	0	0	0		0	0	0	0	0
322	0	303	-1	-1	138	162	18.7	22		63	0	0	0		0	0	0	0	0
323	1	496	497	-1	226	257	22.7	28	ABarapaaaap	284	-25	0	0		0	0	0	0	0
324	1	285	142	-1	279	340	24.8	31	ABalpapapap	-107	0	0	0		0	0	0	0	0
325	1	443	492	-1	284	383	21.0	22	ABplpapaapa	202	-343	0	0		0	0	0	0	0
326	1	389	4	-1	102	241	16.7	26	ABalaaaparl	111	0	0	0		0	0	0	0	0
327	1	120	226	-1	346	340	14.3	28	MSappaaa	242	583	0	0		0	0	0	0	0
328	1	179	451	-1	217	246	20.5	22	ABarapaapaa	192	61	0	0		0	0	0	0	0
329	1	219	191	-1	333	200	17.9	25	MSpppaaa	257	-61	0	0		0	0	0	0	0
330	1	65	151	-1	182	334	25.9	26	ABalppapaaa	408	0	0	0		0	0	0	0	0
331	1	343	308	-1	329	274	10.7	25	MSaaaappp	239	-562	0	0		0	0	0	0	0
332	1	415	434	-1	547	216	24.4	28	ABprpppaapa	235	97	0	0		0	0	0	0	0
333	1	424	55	-1	385	421	20.5	27	ABplppapaap	249	-193	0	0		0	0	0	0	0
334	1	400	175	-1	193	300	18.9	22	ABalpaaapaa	231	0	0	0		0	0	0	0	0
335	1	414	155	-1	381	381	21.8	31	ABplppappa	-163	0	0	0		0	0	0	0	0
336	1	247	378	-1	341	130	8.1	26	ABprapaaaap	198	235	0	0		0	0	0	0	0
337	0	363	-1	-1	178	284	22.0	25		230	1046	0	0		0	0	0	0	0
338	1	17	394	-1	390	187	25.3	34	ABprpappap	-12	0	0	0		0	0	0	0	0
339	1	466	425	-1	264	180	17.0	25	MSppapaa	203	-1275	0	0		0	0	0	0	0
340	1	321	491	-1	459	193	24.9	29	ABprppaappp	189	-277	0	0		0	0	0	0	0
341	1	391	385	-1	385	162	21.7	31	ABprppaapa	279	-1089	0	0		0	0	0	0	0
342	1	175	399	-1	512	185	11.6	32	Cpppaa	328	-244	0	0		0	0	0	0	0
343	1	96	277	-1	499	119	18.1	29	ABprappaap	295	2450	0	0		0	0	0	0	0
344	1	181	344	-1	127	181	9.7	24	ABalappappp	144	0	0	0		0	0	0	0	0
345	1	159	218	-1	413	164	12.0	26	Dpapp	210	0	0	0		0	0	0	0	0
346	1	229	131	-1	369	385	14.5	27	Dapaa	-270	0	0	0		0	0	0	0	0
347	1	260	8	-1	172	378	8.9	24	ABplaapaapa	200	333	0	0		0	0	0	0	0
348	1	27	453	-1	243	109	17.1	26	ABpraaapapp	248	-765	0	0		0	0	0	0	0
349	1	446	389	-1	266	382	14.7	23	ABplpaappaa	220	721	0	0		0	0	0	0	0
350	1	95	327	-1	234	129	8.5	29	ABarpappap	157	0	0	0		0	0	0	0	0
351	1	128	254	-1	133	294	21.3	26	ABalpaapppa	235	0	0	0		0	0	0	0	0
352	1	235	113	471	469	303	24.5	28	ABplpapppp	-84	0	0	0		0	0	0	0	0
353	1	449	61	-1	235	266	20.2	23	ABarapapaaa	202	-824	0	0		0	0	0	0	0
354	1	479	343	-1	287	151	23.4	31	ABprpaaappa	261	-1095	0	0		0	0	0	0	0
355	1	135	392	-1	237	240	7.0	24	MSaaaapaa	-151	0	0	0		0	0	0	0	0
356	1	193	214	-1	307	192	9.3	29	MSpppppa	221	1225	0	0		0	0	0	0	0
357	1	399	224	-1	160	190	25.1	25	ABarapppaaa	230	-881	0	0		0	0	0	0	0
358	1	3	177	-1	145	357	12.7	27	ABalapaapp	173	0	0	0		0	0	0	0	0
359	1	331	41	-1	130	333	22.7	28	ABalppaaapa	472	0	0	0		0	0	0	0	0
360	1	125	257	-1	207	373	8.1	27	ABplaapaapp	126	0	0	0		0	0	0	0	0
361	1	297	283	-1	376	164	12.3	27	Dpapa	248	76	0	0		0	0	0	0	0
362	1	43	54	-1	169	216	24.3	32	ABaraaappp	270	330	0	0		0	0	0	0	0
363	1	89	154	-1	570	287	21.5	33	Cppppp	33	0	0	0		0	0	0	0	0
364	1	358	386	-1	402	317	24.6	27	ABplpapppaa	252	1132	0	0		0	0	0	0	0
365	1	129	211	-1	246	151	6.4	24	ABarpappaa	170	0	0	0		0	0	0	0	0
366	1	294	20	-1	282	245	22.1	30	ABarapapppa	9	0	0	0		0	0	0	0	0
367	1	378	337	-1	528	270	6.2	30	Caaapa	294	-1102	0	0		0	0	0	0	0
368	1	435	162	-1	496	364	17.9	31	Capapp	314	684	0	0		0	0	0	0	0
369	1	20	12	-1	272	314	8.2	26	MSapappp	262	-576	0	0		0	0	0	0	0
370	1	113	207	-1	468	394	24.8	27	ABplpppaaap	264	-142	0	0		0	0	0	0	0
371	1	63	307	-1	127	235	20.6	29	ABalaaaarr	263	383	0	0		0	0	0	0	0
372	1	97	164	-1	530	304	16.3	33	Eplpa	333	-278	0	0		0	0	0	0	0
373	1	401	449	-1	382	310	21.2	33	MSaappap	329	81	0	0		0	0	0	0	0
374	1	271	223	-1	226	210	16.1	29	ABaraaapapp	145	0	0	0		0	0	0	0	0
375	1	445	239	-1	280	103	20.9	25	ABprpaapapp	232	76	0	0		0	0	0	0	0
376	1	190	53	-1	460	123	10.2	29	ABarppppap	287	-337	0	0		0	0	0	0	0
377	1	189	253	-1	323	363	9.4	26	ABplapaaapa	263	387	0	0		0	0	0	0	0
378	1	381	427	-1	555	231	8.2	32	Cpaapp	81	0	0	0		0	0	0	0	0
379	1	453	299	-1	328	394	22.8	26	ABalpapappp	-17	0	0	0		0	0	0	0	0
380	1	42	123	-1	289	153	5.7	27	ABarpapapp	265	1264	0	0		0	0	0	0	0
381	1	139	417	-1	178	391	17.9	26	ABalpppapav	234	-346	0	0		0	0	0	0	0
382	1	431	219	-1	520	179	15.4	30	Cppapa	79	0	0	0		0	0	0	0	0
383	1	402	247	-1	372	184	4.7	30	ABarpppapa	299	110	0	0		0	0	0	0	0
384	1	103	98	-1	228	221	13.5	29	ABaraappapa	265	174	0	0		0	0	0	0	0
385	1	60	342	-1	542	344	25.0	28	ABplppppppa	253	-1741	0	0		0	0	0	0	0
386	1	143	373	-1	526	411	20.5	29	ABplappppa	280	636	0	0		0	0	0	0	0
387	1	115	387	-1	536	400	12.2	29	ABarppappp	278	610	0	0		0	0	0	0	0
388	1	326	348	-1	356	410	19.8	27	ABplppapaaa	405	0	0	0		0	0	0	0	0
389	1	347	478	-1	371	323	4.5	29	ABarppaapa	286	-191	0	0		0	0	0	0	0
390	1	428	365	-1	355	407	23.5	27	ABplpaaaapp	221	-590	0	0		0	0	0	0	0
391	1	430	517	-1	384	127	24.6	27	ABprpaaaapp	212	570	0	0		0	0	0	0	0
392	1	6	129	-1	570	235	23.2	28	ABprapppap	255	555	0	0		0	0	0	0	0
393	1	138	321	-1	200	185	13.1	26	MSppaaap	35	0	0	0		0	0	0	0	0
394	1	214	37	-1	266	360	17.7	28	MSapapap	243	1294	0	0		0	0	0	0	0
395	1	40	416	-1	275	199	5.2	35	ABarpaapa	358	264	0	0		0	0	0	0	0
396	1	244	2	-1	160	159	7.3	25	ABpraapaaap	969	0	0	0		0	0	0	0	0
397	0	293	-1	-1	144	267	11.8	22		191	269	0	0		0	0	0	0	0
398	1	254	141	-1	446	152	8.1	27	ABarpppapp	302	0	0	0		0	0	0	0	0
399	1	127	370	-1	215	150	10.9	26	ABpraapappa	226	485	0	0		0	0	0	0	0
400	1	359	332	-1	423	184	8.6	31	Dpppa	296	-274	0	0		0	0	0	0	0
401	1	329	354	-1	302	127	21.4	25	ABprpapappa	223	978	0	0		0	0	0	0	0
402	1	426	282	-1	314	396	17.6	26	ABplppaaaap	675	0	0	0		0	0	0	0	0
403	1	239	-1	-1	173	357	10.8	24	ABalppppapp	200	66	0	0		0	0	0	0	0
404	1	119	29	-1	411	425	16.1	29	ABplappaaa	294	144	0	0		0	0	0	0	0
405	1	268	274	-1	124	197	16.7	26	ABalaaapprl	-38	0	0	0		0	0	0	0	0
406	1	205	238	-1	344	151	25.4	31	ABprpaaaapa	311	303	0	0		0	0	0	0	0
407	1	461	448	-1	221	385	16.7	24	ABplpaapaap	195	-202	0	0		0	0	0	0	0
408	1	368	182	-1	293	377	17.3	24	ABplppaaaaa	322	0	0	0		0	0	0	0	0
409	1	255	463	-1	194	352	21.1	25	ABalppappap	234	152	0	0		0	0	0	0	0
410	1	253	400	-1	265	213	24.1	23	ABarappaaap	171	176	0	0		0	0	0	0	0
411	1	456	475	-1	183	342	9.0	22	ABalppppapa	176	594	0	0		0	0	0	0	0
412	1	11	293	-1	258	238	10.4	27	MSpaaaapp	312	0	0	0		0	0	0	0	0
413	1	52	285	-1	261	368	8.6	27	ABplaapappp	130	0	0	0		0	0	0	0	0
414	1	59	402	-1	349	174	11.4	26	Dpaap	43	0	0	0		0	0	0	0	0
415	1	281	17	-1	303	124	8.4	30	ABarpapppp	272	132	0	0		0	0	0	0	0
416	1	313	188	-1	152	330	19.9	26	ABalppappaa	439	0	0	0		0	0	0	0	0
417	1	322	369	-1	338	243	20.5	26	MSpapaaap	114	0	0	0		0	0	0	0	0
418	1	152	423	-1	357	129	12.2	27	ABprapaaapa	-28	0	0	0		0	0	0	0	0
419	1	36	486	-1	500	273	17.7	31	Eprpp	314	1051	0	0		0	0	0	0	0
420	1	134	112	-1	418	285	12.6	33	Earap	-76	0	0	0		0	0	0	0	0
421	1	243	473	-1	196	192	25.8	26	ABarapppaap	236	73	0	0		0	0	0	0	0
422	1	410	102	-1	184	294	5.1	25	ABplaaaaaaa	169	546	0	0		0	0	0	0	0
423	1	437	174	-1	408	118	20.0	30	ABprppapaaa	275	-134	0	0		0	0	0	0	0
424	1	476	227	-1	115	193	18.9	28	ABalaaaparr	240	-24	0	0		0	0	0	0	0
425	1	438	440	-1	358	366	6.1	29	ABarppaaap	135	0	0	0		0	0	0	0	0
426	1	131	21	-1	505	296	13.4	31	Eplap	310	1011	0	0		0	0	0	0	0
427	1	148	376	-1	458	222	25.2	28	ABprpappppa	212	1016	0	0		0	0	0	0	0
428	1	346	51	-1	318	346	6.4	28	ABplapaaaa	268	2	0	0		0	0	0	0	0
429	1	224	216	-1	452	321	6.5	29	Dappp	287	220	0	0		0	0	0	0	0
430	1	23	260	-1	555	148	18.2	28	ABprapapap	262	275	0	0		0	0	0	0	0
431	1	327	15	-1	445	116	21.1	27	ABprppapaap	164	0	0	0		0	0	0	0	0
432	1	388	357	-1	524	144	20.2	31	ABprappapp	272	112	0	0		0	0	0	0	0
433	1	342	345	-1	243	299	17.8	23	ABalpaaappa	196	91	0	0		0	0	0	0	0
434	1	427	97	-1	366	258	21.2	25	MSpapappa	-240	0	0	0		0	0	0	0	0
435	1	360	280	-1	596	195	21.5	28	ABprappppa	282	-442	0	0		0	0	0	0	0
436	1	345	136	-1	441	437	13.7	28	ABplappaap	136	0	0	0		0	0	0	0	0
437	1	332	243	-1	151	334	7.8	25	ABalapapppa	126	0	0	0		0	0	0	0	0
438	1	485	384	-1	212	352	17.0	22	ABplpaapaaa	213	-365	0	0		0	0	0	0	0
439	1	4	138	-1	260	169	9.8	27	MSppappp	274	182	0	0		0	0	0	0	0
440	1	270	316	-1	333	166	6.7	24	ABarpppaaa	194	335	0	0		0	0	0	0	0
441	1	14	318	-1	414	136	24.5	27	ABarappappp	156	0	0	0		0	0	0	0	0
442	1	490	456	-1	518	202	25.1	28	ABprpppaaap	281	651	0	0		0	0	0	0	0
443	1	269	330	-1	460	380	17.2	30	Capaap	271	-205	0	0		0	0	0	0	0
444	1	267	120	-1	319	134	12.1	25	ABprpaappap	229	-794	0	0		0	0	0	0	0
445	1	387	466	-1	427	165	24.8	27	ABprppaappa	225	1291	0	0		0	0	0	0	0
446	1	458	441	-1	243	407	17.5	24	ABplpaapppa	203	466	0	0		0	0	0	0	0
447	1	406	213	-1	613	275	18.9	32	Cpappd	323	1789	0	0		0	0	0	0	0
448	1	133	183	-1	265	364	12.1	28	ABalppppppa	237	12	0	0		0	0	0	0	0
449	1	278	412	-1	187	378	22.7	27	ABalppaappa	181	0	0	0		0	0	0	0	0
450	1	207	271	-1	219	353	25.4	23	ABalppapapa	-93	0	0	0		0	0	0	0	0
451	1	25	454	-1	300	181	19.1	26	MSppapap	263	-90	0	0		0	0	0	0	0
452	1	189	200	-1	360	377	9.1	24	ABplapaaapp	192	415	0	0		0	0	0	0	0
453	1	364	263	-1	231	213	19.5	24	ABarapaapap	277	0	0	0		0	0	0	0	0
454	0	56	-1	-1	268	239	5.5	23		171	-44	0	0		0	0	0	0	0
455	1	145	180	-1	434	391	22.5	32	ABplppappp	289	-798	0	0		0	0	0	0	0
456	1	447	482	-1	221	299	24.0	22	ABalpaaaapp	189	-299	0	0		0	0	0	0	0
457	0	463	-1	-1	132	289	12.0	22		342	0	0	0		0	0	0	0	0
458	1	436	443	-1	519	252	15.2	32	Eprpa	317	-152	0	0		0	0	0	0	0
459	1	78	322	-1	525	397	23.2	28	ABplpppaapp	270	-232	0	0		0	0	0	0	0
460	1	465	26	-1	329	155	21.3	27	ABprpapappp	187	-245	0	0		0	0	0	0	0
461	1	51	71	-1	450	194	18.1	27	MSpppaap	267	739	0	0		0	0	0	0	0
462	1	291	487	-1	487	199	5.1	38	Caaaa	423	517	0	0		0	0	0	0	0
463	1	372	303	-1	406	297	15.3	30	Earpa	-152	0	0	0		0	0	0	0	0
464	1	454	470	-1	246	400	20.0	22	ABplpaaappa	-218	0	0	0		0	0	0	0	0
465	1	396	248	-1	367	141	19.5	27	ABprppaaaap	-58	0	0	0		0	0	0	0	0
466	0	-1	-1	-1	219	241	24.0	22		354	0	0	0		0	0	0	0	0
467	1	352	483	-1	169	175	14.8	23	ABalaappppa	179	0	0	0		0	0	0	0	0
468	1	462	480	-1	199	376	10.9	22	ABalpppappp	289	0	0	0		0	0	0	0	0
469	1	448	86	-1	252	172	18.5	25	ABprpaapaaa	533	0	0	0		0	0	0	0	0
470	1	489	362	-1	248	245	18.5	25	ABarapaappa	71	0	0	0		0	0	0	0	0
471	1	264	118	-1	275	145	15.9	21	ABprpaappaa	-82	0	0	0		0	0	0	0	0
472	1	472	462	-1	132	314	12.4	27	ABalapapapa	-18	0	0	0		0	0	0	0	0
473	0	474	-1	-1	319	357	16.1	21		285	0	0	0		0	0	0	0	0
474	1	141	149	-1	499	381	23.1	23	ABplpppaapa	471	0	0	0		0	0	0	0	0
475	1	480	508	-1	456	344	24.1	23	ABplppppaap	173	-85	0	0		0	0	0	0	0
476	1	481	145	-1	408	187	22.0	26	ABprpapppaa	123	0	0	0		0	0	0	0	0
477	1	417	489	-1	497	277	25.0	28	ABprppppapp	118	0	0	0		0	0	0	0	0
478	1	111	252	-1	321	183	24.9	26	ABarappapap	155	794	0	0		0	0	0	0	0
479	1	483	298	-1	190	276	21.8	22	ABalpaaaaaa	270	0	0	0		0	0	0	0	0
480	1	395	477	-1	300	260	23.4	26	ABarapapapp	178	0	0	0		0	0	0	0	0
481	1	473	481	-1	350	350	25.3	25	ABplpapappa	448	0	0	0		0	0	0	0	0
482	1	484	476	-1	277	184	24.4	28	ABarapppppp	224	556	0	0		0	0	0	0	0
483	1	486	314	-1	239	193	23.0	24	ABarapppppa	222	-652	0	0		0	0	0	0	0
484	1	301	490	-1	577	308	24.2	26	ABprppppppp	162	673	0	0		0	0	0	0	0
485	0	-1	-1	-1	375	371	26.5	28		283	1471	0	0		0	0	0	0	0
486	1	488	479	-1	268	407	17.9	24	ABplpaapppp	231	-493	0	0		0	0	0	0	0
487	1	457	381	-1	511	233	24.7	30	ABprppppapa	148	1397	0	0		0	0	0	0	0
488	1	379	488	-1	187	260	5.8333335	25	ABarpaaapa	209	264	0	0		0	0	0	0	0
489	1	440	430	-1	334	265	23.0	26	ABarapapppp	244	163	0	0		0	0	0	0	0
490	1	491	395	-1	481	188	25.0	25	ABprpppaaaa	0	0	0	0		0	0	0	0	0
491	1	492	493	-1	315	354	23.0	24	ABplpapapaa	163	421	0	0		0	0	0	0	0
492	1	493	63	-1	481	361	25.0	25	ABplppppapa	180	838	0	0		0	0	0	0	0
493	1	494	439	-1	441	371	25.0	27	ABplpppaaaa	279	-346	0	0		0	0	0	0	0
494	1	495	494	-1	389	337	24.0	26	ABplpapappp	188	282	0	0		0	0	0	0	0
495	1	487	495	-1	520	313	25.0	28	ABplpppapap	232	1539	0	0		0	0	0	0	0
496	1	146	140	-1	217	246	24.15	27	ABarapaaap	232	156	0	0		0	0	0	0	0
497	1	497	498	-1	259	246	23.0	24	ABarapapapa	213	489	0	0		0	0	0	0	0
498	1	397	499	-1	150	187	11.0	25	ABalappppaa	167	0	0	0		0	0	0	0	0
499	1	498	406	-1	260	297	21.566668	29	ABalpappppa	187	787	0	0		0	0	0	0	0
500	1	499	500	-1	298	296	19.5	27	ABalpappppp	495	0	0	0		0	0	0	0	0
501	1	464	502	-1	315	181	22.0	25	ABprpaaappp	108	0	0	0		0	0	0	0	0
502	1	500	503	-1	310	126	20.0	25	ABprpaapppp	27	0	0	0		0	0	0	0	0
503	1	501	504	-1	496	254	23.0	24	ABprppppaap	0	0	0	0		0	0	0	0	0
504	1	502	505	-1	478	234	26.0	26	ABprppppaaa	204	34	0	0		0	0	0	0	0
505	0	-1	-1	-1	524	222	22.0	26		0	0	0	0		0	0	0	0	0
506	1	504	509	-1	433	343	25.0	22	ABplppppaaa	286	170	0	0		0	0	0	0	0
507	1	505	510	-1	488	319	24.0	25	ABplppppapp	229	0	0	0		0	0	0	0	0
508	1	506	511	-1	294	291	25.0	25	ABplpappaaa	238	-183	0	0		0	0	0	0	0
509	1	507	512	-1	320	332	25.0	27	ABplpappaap	-110	0	0	0		0	0	0	0	0
510	1	508	513	-1	539	289	25.0625	28	ABprpppapap	0	0	0	0		0	0	0	0	0
511	0	509	-1	-1	347	274	25.0	28		210	-1271	0	0		0	0	0	0	0
512	1	510	472	-1	389	119	22.0	24	ABprpapaapp	265	0	0	0		0	0	0	0	0
513	1	511	515	-1	462	267	25.0	25	ABprpappppp	176	47	0	0		0	0	0	0	0
514	1	512	516	-1	346	198	20.0	25	MSppaapp	211	889	0	0		0	0	0	0	0
