# Supplementary material for: The AP-2 Transcription Factor APTF-2 Is Required for Neuroblast and Epidermal Morphogenesis in Caenorhabditis elegans Embryogenesis
Source: PLoS Genet. 2016 May 13;12(5):e1006048. doi: 10.1371/journal.pgen.1006048 (PMC4866721; doi:10.1371/journal.pgen.1006048)
Supplement: S5 Text — (ZIP) [file pgen.1006048.s033.zip › nuclei/t177-nuclei]

1	1	254	401	-1	266	390	10.2	30	ABalppppppp	288	5	0	0		0	0	0	0	0
2	1	396	176	-1	144	155	7.7	25	ABpraapaaap	229	97	0	0		0	0	0	0	0
3	0	302	-1	-1	179	388	12.2	24		194	-920	0	0		0	0	0	0	0
4	1	326	329	-1	90	237	17.1	26	ABalaaaparl	231	425	0	0		0	0	0	0	0
5	1	208	369	-1	559	236	25.8	27	ABprpppaapp	235	-320	0	0		0	0	0	0	0
6	1	37	262	268	333	371	20.6	31	ABplppaapa	216	-500	0	0		0	0	0	0	0
7	1	186	76	-1	206	148	14.1	31	ABpraapapa	239	820	0	0		0	0	0	0	0
8	1	347	194	-1	163	374	9.2	24	ABplaapaapa	153	0	0	0		0	0	0	0	0
9	1	18	25	-1	275	242	11.8	30	MSpaapaa	229	0	0	0		0	0	0	0	0
10	1	306	129	-1	252	208	13.9	27	ABaraappapp	414	0	0	0		0	0	0	0	0
11	1	269	168	-1	200	276	10.0	27	MSaaapaaa	266	-58	0	0		0	0	0	0	0
12	1	369	258	-1	259	311	8.3	26	MSapappp	249	214	0	0		0	0	0	0	0
13	1	238	280	-1	305	226	20.6	25	MSpapaaaa	197	-558	0	0		0	0	0	0	0
14	1	196	332	-1	520	211	20.6	31	Cppapp	316	20	0	0		0	0	0	0	0
15	1	431	373	-1	440	116	21.3	28	ABprppapaap	283	563	0	0		0	0	0	0	0
16	1	199	94	-1	281	303	4.7	26	ABplaaaapp	264	-54	0	0		0	0	0	0	0
17	1	415	152	-1	296	118	8.4	30	ABarpapppp	263	-480	0	0		0	0	0	0	0
18	1	8	167	-1	558	203	20.4	29	ABprapppaa	246	223	0	0		0	0	0	0	0
19	1	216	427	-1	180	186	7.7	28	ABarpapaaa	318	0	0	0		0	0	0	0	0
20	1	366	96	-1	271	238	22.3	28	ABarapapppa	233	-155	0	0		0	0	0	0	0
21	1	426	158	-1	497	293	13.5	32	Eplap	323	-465	0	0		0	0	0	0	0
22	1	159	195	-1	208	398	19.3	30	ABplpaaapa	57	0	0	0		0	0	0	0	0
23	1	14	99	-1	234	108	15.0	29	ABpraaapppa	326	0	0	0		0	0	0	0	0
24	1	149	390	-1	295	288	14.4	29	ABaraapappp	230	164	0	0		0	0	0	0	0
25	1	81	6	-1	140	321	10.8	25	ABalapappap	234	185	0	0		0	0	0	0	0
26	1	460	512	-1	323	154	20.9	27	ABprpapappp	203	14	0	0		0	0	0	0	0
27	1	249	151	-1	240	126	11.6	28	ABpraapappp	380	0	0	0		0	0	0	0	0
28	1	31	177	-1	168	342	16.2	26	ABalppppaav	203	157	0	0		0	0	0	0	0
29	1	404	73	-1	401	421	16.0	30	ABplappaaa	299	-157	0	0		0	0	0	0	0
30	1	210	301	-1	478	175	18.5	29	Cppaap	294	801	0	0		0	0	0	0	0
31	1	36	53	-1	147	142	11.7	25	ABpraapaapa	214	57	0	0		0	0	0	0	0
32	1	147	265	-1	176	251	10.2	28	MSaaaaapa	256	-189	0	0		0	0	0	0	0
33	1	294	455	-1	121	348	20.0	26	ABalpppaaaa	252	-817	0	0		0	0	0	0	0
34	1	114	273	-1	490	409	10.9	28	ABplapapaa	274	1100	0	0		0	0	0	0	0
35	1	142	283	-1	316	203	11.4	27	MSpaaappp	256	925	0	0		0	0	0	0	0
36	1	309	239	-1	440	103	14.4	28	ABprapaapp	263	1410	0	0		0	0	0	0	0
37	1	394	161	-1	255	352	17.7	26	MSapapap	46	0	0	0		0	0	0	0	0
38	1	266	394	-1	318	244	8.7	24	MSpaaapap	211	746	0	0		0	0	0	0	0
39	1	60	81	-1	324	277	15.1	28	MSaapaapa	126	0	0	0		0	0	0	0	0
40	1	272	464	-1	99	212	19.2	24	ABalaapaaa	165	1723	0	0		0	0	0	0	0
41	1	359	335	-1	122	326	22.8	27	ABalppaaapa	245	168	0	0		0	0	0	0	0
42	1	319	21	-1	179	217	12.9	28	ABaraappaa	128	0	0	0		0	0	0	0	0
43	1	214	58	-1	173	231	20.5	30	ABaraaaaap	516	0	0	0		0	0	0	0	0
44	1	28	17	-1	166	115	14.0	24	ABpraaaappa	233	-549	0	0		0	0	0	0	0
45	1	83	116	-1	462	121	16.5	28	ABprappaaa	267	1697	0	0		0	0	0	0	0
46	1	220	90	-1	588	331	18.2	32	Caappv	329	144	0	0		0	0	0	0	0
47	1	315	286	-1	214	194	25.6	28	ABarapppapa	247	-73	0	0		0	0	0	0	0
48	1	184	387	-1	181	313	12.2	28	MSapaaap	262	0	0	0		0	0	0	0	0
49	1	236	323	-1	234	213	25.0	23	ABarappaaaa	166	151	0	0		0	0	0	0	0
50	1	91	334	-1	428	156	18.4	32	MSpapppa	312	662	0	0		0	0	0	0	0
51	1	428	50	-1	305	342	6.4	28	ABplapaaaa	271	34	0	0		0	0	0	0	0
52	1	90	429	-1	296	387	20.0	26	ABplpapaapp	262	977	0	0		0	0	0	0	0
53	1	376	125	-1	449	117	10.1	30	ABarppppap	301	399	0	0		0	0	0	0	0
54	1	362	175	-1	162	211	24.3	32	ABaraaappp	20	0	0	0		0	0	0	0	0
55	1	333	113	-1	378	417	20.5	27	ABplppapaap	277	-1516	0	0		0	0	0	0	0
56	1	248	132	-1	157	347	6.8	25	ABalapapppp	225	-41	0	0		0	0	0	0	0
57	1	98	172	-1	237	155	22.0	22	ABprpaaaaap	221	119	0	0		0	0	0	0	0
58	1	76	406	-1	178	246	13.9	24	ABaraapaaap	90	0	0	0		0	0	0	0	0
59	1	275	206	-1	593	240	22.4	30	ABprappppp	294	1307	0	0		0	0	0	0	0
60	1	93	57	-1	481	322	21.1	31	ABplpppppa	292	-485	0	0		0	0	0	0	0
61	1	353	405	-1	227	258	20.5	23	ABarapapaaa	117	0	0	0		0	0	0	0	0
62	1	48	69	-1	259	234	16.5	28	ABaraapppap	-139	0	0	0		0	0	0	0	0
63	1	492	12	-1	472	354	24.8	27	ABplppppapa	155	-399	0	0		0	0	0	0	0
64	1	157	217	-1	316	411	13.6	31	ABplaapppa	280	159	0	0		0	0	0	0	0
65	0	403	-1	-1	161	347	10.5	23		196	67	0	0		0	0	0	0	0
66	1	120	79	-1	232	367	14.2	26	ABalpppppap	97	0	0	0		0	0	0	0	0
67	1	223	241	-1	183	170	20.5	26	ABpraaapaav	-124	0	0	0		0	0	0	0	0
68	1	313	155	-1	210	237	8.4	26	MSaaaaapp	139	0	0	0		0	0	0	0	0
69	1	202	312	-1	315	305	17.3	28	MSaapaaap	242	202	0	0		0	0	0	0	0
70	1	103	302	-1	185	117	20.5	28	ABpraaaapav	109	0	0	0		0	0	0	0	0
71	1	461	86	-1	444	198	18.3	28	MSpppaap	229	94	0	0		0	0	0	0	0
72	1	74	148	-1	189	303	25.1	26	ABalpapaaaa	213	1651	0	0		0	0	0	0	0
73	1	191	3	-1	342	233	8.7	26	MSaaappp	142	0	0	0		0	0	0	0	0
74	1	107	61	-1	138	248	18.9	28	ABaraaaapa	226	142	0	0		0	0	0	0	0
75	1	94	348	-1	366	276	18.5	27	MSaapapa	274	1258	0	0		0	0	0	0	0
76	1	316	124	-1	121	181	22.2	30	ABalaapaap	152	0	0	0		0	0	0	0	0
77	1	279	123	-1	321	274	5.8	28	ABarpaappp	282	850	0	0		0	0	0	0	0
78	1	80	160	-1	275	284	15.8	27	ABaraapappa	202	167	0	0		0	0	0	0	0
79	1	57	89	-1	243	144	13.8	25	ABpraaappap	233	-391	0	0		0	0	0	0	0
80	1	194	54	-1	293	295	22.0	31	ABalpappapp	335	-162	0	0		0	0	0	0	0
81	1	224	284	-1	297	321	18.2	24	MSaapaaaa	55	0	0	0		0	0	0	0	0
82	1	32	112	-1	579	314	10.3	35	Caapa	315	809	0	0		0	0	0	0	0
83	1	198	428	-1	147	380	14.6	28	ABalpppaap	241	0	0	0		0	0	0	0	0
84	1	67	261	-1	339	165	17.7	28	MSpppapp	-147	0	0	0		0	0	0	0	0
85	1	281	201	-1	153	189	10.0	24	ABalappppap	209	572	0	0		0	0	0	0	0
86	1	469	447	-1	238	167	18.4	22	ABprpaapaaa	179	698	0	0		0	0	0	0	0
87	1	17	190	-1	137	266	23.2	27	ABalpaappaa	357	0	0	0		0	0	0	0	0
88	1	218	191	-1	225	277	25.6	28	ABalpapaapa	249	2337	0	0		0	0	0	0	0
89	1	286	36	-1	413	376	13.4	30	Capaaa	287	-622	0	0		0	0	0	0	0
90	1	35	102	-1	419	386	6.6	35	ABarppapa	325	-314	0	0		0	0	0	0	0
91	1	227	310	-1	289	356	21.7	24	ABplpapaaap	189	-240	0	0		0	0	0	0	0
92	1	145	185	-1	296	157	16.2	29	MSppppaa	290	248	0	0		0	0	0	0	0
93	1	131	247	-1	151	353	22.8	26	ABalppaaapp	244	355	0	0		0	0	0	0	0
94	1	97	222	-1	219	152	18.9	27	ABpraaapaad	216	0	0	0		0	0	0	0	0
95	1	52	65	-1	371	358	18.7	30	MSaapppa	306	-741	0	0		0	0	0	0	0
96	1	134	122	-1	280	160	11.8	27	MSppppap	595	0	0	0		0	0	0	0	0
97	1	434	333	-1	351	253	20.8	25	MSpapappa	202	178	0	0		0	0	0	0	0
98	1	384	135	-1	217	213	13.4	29	ABaraappapa	155	0	0	0		0	0	0	0	0
99	1	235	290	-1	278	110	13.7	29	ABpraaapppp	-214	0	0	0		0	0	0	0	0
100	1	185	18	-1	276	216	20.3	30	ABarapappa	167	0	0	0		0	0	0	0	0
101	1	54	196	-1	103	307	20.3	30	ABalaaaalp	285	-646	0	0		0	0	0	0	0
102	1	422	85	-1	167	284	5.2	25	ABplaaaaaaa	196	161	0	0		0	0	0	0	0
103	1	217	344	-1	222	381	10.4	25	ABplaapapap	375	0	0	0		0	0	0	0	0
104	1	125	245	-1	245	307	19.5	35	ABalpapppa	105	0	0	0		0	0	0	0	0
105	1	30	203	-1	114	310	14.5	30	ABalapaaaa	264	957	0	0		0	0	0	0	0
106	1	133	23	-1	438	151	12.6	28	Dppap	265	567	0	0		0	0	0	0	0
107	1	129	267	-1	408	235	13.4	31	Ealap	316	651	0	0		0	0	0	0	0
108	1	88	248	-1	483	166	23.4	32	ABprppappp	246	691	0	0		0	0	0	0	0
109	1	41	271	-1	150	135	18.1	27	ABalaappap	277	135	0	0		0	0	0	0	0
110	1	252	162	-1	469	210	21.6	32	MSpapppp	317	153	0	0		0	0	0	0	0
111	1	110	207	-1	207	272	20.1	24	ABalpappaaa	250	0	0	0		0	0	0	0	0
112	1	420	352	-1	410	281	12.6	31	Earap	319	-199	0	0		0	0	0	0	0
113	1	352	311	-1	479	300	23.5	28	ABplpappppp	298	138	0	0		0	0	0	0	0
114	1	312	74	-1	150	252	15.4	24	ABaraapaaaa	334	0	0	0		0	0	0	0	0
115	1	55	68	-1	266	308	13.2	26	ABaraapapap	264	-190	0	0		0	0	0	0	0
116	1	190	336	-1	395	129	10.5	28	ABprapaaapp	282	-337	0	0		0	0	0	0	0
117	1	151	346	-1	407	101	14.7	31	ABpraapppp	356	0	0	0		0	0	0	0	0
118	1	471	451	-1	265	135	15.9	22	ABprpaappaa	192	1391	0	0		0	0	0	0	0
119	1	305	10	-1	170	211	8.1	25	ABalapppapp	-64	0	0	0		0	0	0	0	0
120	1	444	397	-1	313	130	12.2	25	ABprpaappap	255	387	0	0		0	0	0	0	0
121	1	253	101	-1	225	349	10.1	24	ABplaapappa	202	902	0	0		0	0	0	0	0
122	1	256	145	-1	363	343	10.2	26	Daapa	233	-277	0	0		0	0	0	0	0
123	1	380	341	-1	278	148	5.7	29	ABarpapapp	285	-310	0	0		0	0	0	0	0
124	1	176	225	-1	209	357	19.7	27	ABplpaaaaap	380	0	0	0		0	0	0	0	0
125	1	228	98	-1	554	156	12.8	29	ABprapapaa	293	-25	0	0		0	0	0	0	0
126	1	104	470	-1	512	293	19.7	31	Eplpp	314	167	0	0		0	0	0	0	0
127	1	250	383	-1	512	359	13.8	29	Cappap	297	-282	0	0		0	0	0	0	0
128	1	261	355	-1	206	343	5.8	26	ABplaaapaa	226	858	0	0		0	0	0	0	0
129	1	392	111	-1	564	232	22.9	28	ABprapppap	265	-701	0	0		0	0	0	0	0
130	1	112	197	-1	234	326	9.1	27	MSapappa	244	308	0	0		0	0	0	0	0
131	1	346	281	-1	361	379	14.4	28	Dapaa	44	0	0	0		0	0	0	0	0
132	1	11	425	-1	587	319	21.5	32	Cpappv	311	93	0	0		0	0	0	0	0
133	1	219	62	-1	300	256	17.4	25	ABaraappppp	101	0	0	0		0	0	0	0	0
134	1	19	97	-1	286	227	14.3	27	MSpaapapa	233	177	0	0		0	0	0	0	0
135	1	68	287	-1	510	415	16.6	26	ABplapappa	262	-194	0	0		0	0	0	0	0
136	1	436	27	-1	432	431	13.8	28	ABplappaap	260	259	0	0		0	0	0	0	0
137	1	229	255	-1	355	178	8.3	29	MSpppppp	286	311	0	0		0	0	0	0	0
138	1	439	72	-1	251	167	9.7	27	MSppappp	265	70	0	0		0	0	0	0	0
139	1	38	285	-1	205	297	22.3	24	ABalpaaaaap	198	-302	0	0		0	0	0	0	0
140	1	496	275	-1	213	246	23.9	28	ABarapaaap	385	0	0	0		0	0	0	0	0
141	1	398	214	-1	438	148	8.0	28	ABarpppapp	264	302	0	0		0	0	0	0	0
142	1	324	59	-1	269	344	24.6	28	ABalpapapap	157	0	0	0		0	0	0	0	0
143	1	233	320	-1	115	262	18.9	24	ABalaaaarlp	163	-679	0	0		0	0	0	0	0
144	1	146	127	-1	396	366	9.8	27	Dapap	14	0	0	0		0	0	0	0	0
145	1	476	84	-1	399	191	21.9	25	ABprpapppaa	213	-188	0	0		0	0	0	0	0
146	1	77	282	-1	430	225	4.8	32	Cpaaap	321	803	0	0		0	0	0	0	0
147	1	84	315	-1	366	275	11.4	30	Earaa	289	695	0	0		0	0	0	0	0
148	1	92	249	-1	250	417	15.5	25	ABplaappaa	103	0	0	0		0	0	0	0	0
149	1	474	484	-1	495	379	23.8	23	ABplpppaapa	200	153	0	0		0	0	0	0	0
150	1	47	237	-1	437	411	9.1	28	ABplappapa	257	0	0	0		0	0	0	0	0
151	1	330	293	-1	175	334	25.9	24	ABalppapaaa	97	0	0	0		0	0	0	0	0
152	1	278	117	-1	220	107	20.2	26	ABpraaaapad	150	0	0	0		0	0	0	0	0
153	1	287	20	-1	479	189	8.4	31	Dpppp	294	279	0	0		0	0	0	0	0
154	1	363	416	-1	562	283	21.6	32	Cppppp	306	-149	0	0		0	0	0	0	0
155	1	335	422	-1	373	375	22.3	31	ABplppappa	217	141	0	0		0	0	0	0	0
156	0	291	-1	-1	334	310	24.0	29		275	106	0	0		0	0	0	0	0
157	1	270	518	-1	247	365	25.8	26	ABalppapapp	218	-720	0	0		0	0	0	0	0
158	1	136	170	-1	482	348	8.6	29	Cappaa	-116	0	0	0		0	0	0	0	0
159	1	231	467	-1	254	178	26.0	31	ABarapppapp	311	542	0	0		0	0	0	0	0
160	1	174	226	-1	196	226	17.6	27	ABaraaapapa	95	0	0	0		0	0	0	0	0
161	1	273	211	-1	175	356	18.5	27	ABplpaaaaaa	235	-452	0	0		0	0	0	0	0
162	1	368	134	-1	489	359	17.6	32	Capapp	274	342	0	0		0	0	0	0	0
163	1	297	327	-1	306	216	5.3	30	ABarpaappa	286	165	0	0		0	0	0	0	0
164	1	372	93	-1	525	297	16.1	33	Eplpa	313	-870	0	0		0	0	0	0	0
165	1	72	351	-1	210	168	21.9	25	ABprpaaaaaa	204	-128	0	0		0	0	0	0	0
166	1	42	188	-1	307	306	8.4	27	MSappppa	259	683	0	0		0	0	0	0	0
167	1	295	242	-1	464	363	12.4	29	Capapa	46	0	0	0		0	0	0	0	0
168	1	122	439	-1	203	147	24.3	33	ABalaapapp	266	124	0	0		0	0	0	0	0
169	1	271	325	-1	141	219	10.1	25	ABalapppapa	-138	0	0	0		0	0	0	0	0
170	1	207	317	-1	214	301	15.5	28	ABalpaapapp	-9	0	0	0		0	0	0	0	0
171	1	234	507	-1	326	190	22.4	28	ABprpappaaa	278	-1322	0	0		0	0	0	0	0
172	1	320	213	-1	247	213	8.7	28	MSpaaaaa	273	85	0	0		0	0	0	0	0
173	1	45	126	-1	187	142	16.4	31	ABpraaaaap	-126	0	0	0		0	0	0	0	0
174	1	423	223	-1	401	116	20.8	30	ABprppapaaa	242	142	0	0		0	0	0	0	0
175	1	334	56	-1	186	298	19.0	24	ABalpaaapaa	441	0	0	0		0	0	0	0	0
176	1	226	354	-1	327	363	16.1	23	MSappapp	239	-772	0	0		0	0	0	0	0
177	1	358	60	-1	136	350	12.7	29	ABalapaapp	-29	0	0	0		0	0	0	0	0
178	1	303	91	-1	237	206	16.9	26	ABaraapppaa	145	0	0	0		0	0	0	0	0
179	1	132	260	-1	447	350	22.4	28	MSpappaa	202	0	0	0		0	0	0	0	0
180	1	455	240	-1	427	387	22.4	29	ABplppappp	263	-403	0	0		0	0	0	0	0
181	0	462	-1	-1	475	212	4.5	31		223	949	0	0		0	0	0	0	0
182	1	408	396	-1	282	369	17.0	25	ABplppaaaaa	214	376	0	0		0	0	0	0	0
183	1	448	163	-1	257	358	11.8	27	ABalppppppa	217	0	0	0		0	0	0	0	0
184	1	135	29	-1	334	293	19.2	26	MSaapappa	127	0	0	0		0	0	0	0	0
185	1	96	184	-1	246	286	23.9	28	ABalpappapa	287	57	0	0		0	0	0	0	0
186	1	56	182	-1	409	358	16.8	28	MSappaap	286	470	0	0		0	0	0	0	0
187	1	109	230	-1	286	217	10.3	26	MSpaaappa	184	0	0	0		0	0	0	0	0
188	1	416	441	-1	141	325	19.6	25	ABalppappaa	176	750	0	0		0	0	0	0	0
189	1	244	141	-1	159	241	22.7	31	ABaraaappa	279	195	0	0		0	0	0	0	0
190	1	204	375	-1	287	362	5.2	31	ABplaaappp	243	-80	0	0		0	0	0	0	0
191	1	329	376	-1	318	196	17.3	25	MSpppaaa	196	-207	0	0		0	0	0	0	0
192	1	318	490	-1	507	350	25.3	28	ABplpppapaa	259	3	0	0		0	0	0	0	0
193	1	180	157	-1	283	274	9.5	24	MSaaaappa	202	1003	0	0		0	0	0	0	0
194	1	34	360	-1	230	188	20.9	25	ABprpapaaaa	61	0	0	0		0	0	0	0	0
195	1	187	307	-1	392	420	11.3	28	ABplapaapp	280	84	0	0		0	0	0	0	0
196	1	225	363	-1	243	173	13.6	26	MSppappa	-9	0	0	0		0	0	0	0	0
197	1	53	338	-1	218	165	7.1	26	ABarpapaapp	260	157	0	0		0	0	0	0	0
198	1	201	413	-1	365	366	25.2	27	ABplppaappa	276	-449	0	0		0	0	0	0	0
199	1	10	15	-1	485	269	21.4	34	ABprpppppa	308	93	0	0		0	0	0	0	0
200	1	452	364	-1	349	373	9.1	24	ABplapaaapp	194	412	0	0		0	0	0	0	0
201	1	258	460	-1	246	239	21.2	26	ABarapapaap	-95	0	0	0		0	0	0	0	0
202	1	264	218	-1	379	137	15.1	27	Dppaa	267	369	0	0		0	0	0	0	0
203	1	139	106	-1	472	389	8.1	27	ABarppappa	622	0	0	0		0	0	0	0	0
204	1	243	288	-1	247	337	14.9	27	MSapapaa	-23	0	0	0		0	0	0	0	0
205	1	177	378	-1	142	237	8.4	26	ABalapppaap	208	18	0	0		0	0	0	0	0
206	1	212	46	-1	352	223	16.4	28	MSpapaapp	242	177	0	0		0	0	0	0	0
207	1	370	67	-1	461	384	24.6	27	ABplpppaaap	208	-140	0	0		0	0	0	0	0
208	1	163	328	-1	279	220	25.0	23	ABarappaapa	227	-249	0	0		0	0	0	0	0
209	1	289	314	-1	255	282	11.0	25	MSaaapapa	224	-241	0	0		0	0	0	0	0
210	1	167	41	-1	288	330	10.9	26	MSapppap	280	0	0	0		0	0	0	0	0
211	1	365	110	-1	233	144	6.2	24	ABarpappaa	244	190	0	0		0	0	0	0	0
212	1	293	138	-1	574	257	18.4	31	Cppppa	263	457	0	0		0	0	0	0	0
213	1	447	144	-1	608	273	18.7	32	Cpappd	320	-183	0	0		0	0	0	0	0
214	1	356	337	-1	300	184	9.2	26	MSpppppa	-18	0	0	0		0	0	0	0	0
215	1	161	186	-1	349	296	15.3	28	MSaapaapp	-164	0	0	0		0	0	0	0	0
216	1	429	365	-1	441	318	6.5	29	Dappp	216	0	0	0		0	0	0	0	0
217	1	59	43	-1	232	286	8.7	26	MSaaapaap	208	-659	0	0		0	0	0	0	0
218	1	345	179	-1	405	161	12.0	27	Dpapp	258	-388	0	0		0	0	0	0	0
219	1	382	432	-1	515	176	15.5	31	Cppapa	276	-148	0	0		0	0	0	0	0
220	1	206	100	-1	349	403	9.3	26	ABplapaapa	343	0	0	0		0	0	0	0	0
221	1	123	435	-1	346	152	22.9	26	ABprpapaapa	245	-254	0	0		0	0	0	0	0
222	1	195	66	-1	327	104	19.7	31	ABpraappap	310	31	0	0		0	0	0	0	0
223	1	374	52	-1	218	203	15.5	29	ABaraaapapp	250	449	0	0		0	0	0	0	0
224	1	357	38	-1	151	181	24.8	26	ABarapppaaa	220	-206	0	0		0	0	0	0	0
225	1	221	424	-1	165	316	18.4	26	MSapaaaa	183	-51	0	0		0	0	0	0	0
226	1	327	33	-1	338	336	13.9	28	MSappaaa	-39	0	0	0		0	0	0	0	0
227	1	424	92	-1	109	188	19.8	26	ABalaaaparr	237	-54	0	0		0	0	0	0	0
228	1	20	292	-1	525	150	9.9	29	ABarpppppa	275	60	0	0		0	0	0	0	0
229	1	162	291	-1	306	370	24.2	28	ABalpapappa	358	0	0	0		0	0	0	0	0
230	1	166	438	-1	147	276	16.6	26	ABalpaapaaa	-31	0	0	0		0	0	0	0	0
231	1	39	392	-1	565	166	19.4	29	ABprapappa	268	732	0	0		0	0	0	0	0
232	1	173	165	-1	292	376	11.0	25	ABplpaappap	150	0	0	0		0	0	0	0	0
233	1	179	114	-1	132	353	17.3	28	ABalapaapa	267	-146	0	0		0	0	0	0	0
234	1	239	119	-1	505	123	13.0	29	ABprappapa	290	-369	0	0		0	0	0	0	0
235	1	141	433	-1	221	393	22.6	29	ABalppaappp	265	1181	0	0		0	0	0	0	0
236	1	150	40	-1	334	324	10.2	27	Daaap	231	0	0	0		0	0	0	0	0
237	1	61	326	-1	436	201	22.2	26	ABprpapppap	264	414	0	0		0	0	0	0	0
238	1	406	349	-1	338	148	25.5	31	ABprpaaaapa	316	-495	0	0		0	0	0	0	0
239	1	375	104	-1	273	101	21.2	26	ABprpaapapp	248	624	0	0		0	0	0	0	0
240	1	25	367	-1	551	211	12.8	29	Cpppap	299	68	0	0		0	0	0	0	0
241	1	255	398	-1	187	143	19.1	25	ABpraaaaaap	227	153	0	0		0	0	0	0	0
242	1	237	118	-1	434	150	21.8	23	ABprppappa	223	1039	0	0		0	0	0	0	0
243	1	437	298	-1	139	325	7.4	24	ABalapapppa	209	110	0	0		0	0	0	0	0
244	1	222	474	-1	354	205	23.5	29	ABprpappaap	194	-100	0	0		0	0	0	0	0
245	1	9	133	-1	179	134	11.5	28	ABpraapaapp	97	0	0	0		0	0	0	0	0
246	0	188	-1	-1	557	283	26.0	23		166	-675	0	0		0	0	0	0	0
247	1	383	128	-1	356	181	5.3	31	ABarpppapa	311	28	0	0		0	0	0	0	0
248	1	465	381	-1	354	141	19.8	26	ABprppaaaap	262	166	0	0		0	0	0	0	0
249	1	213	462	-1	179	219	5.9	25	ABarpaaaap	225	142	0	0		0	0	0	0	0
250	1	171	45	-1	196	105	15.3	27	ABpraaaappp	215	312	0	0		0	0	0	0	0
251	1	117	244	-1	161	174	18.3	29	ABalaapppa	286	39	0	0		0	0	0	0	0
252	1	478	431	-1	322	188	25.1	29	ABarappapap	290	458	0	0		0	0	0	0	0
253	1	377	153	-1	311	361	9.4	26	ABplapaaapa	128	0	0	0		0	0	0	0	0
254	1	351	147	-1	124	285	21.4	26	ABalpaapppa	253	0	0	0		0	0	0	0	0
255	1	1	342	-1	105	335	15.2	28	ABalapaaap	234	235	0	0		0	0	0	0	0
256	1	26	477	-1	402	231	15.7	32	Ealpa	321	-51	0	0		0	0	0	0	0
257	1	360	253	-1	192	364	8.0	26	ABplaapaapp	240	776	0	0		0	0	0	0	0
258	1	130	24	-1	163	288	15.0	26	ABalpaapaap	-215	0	0	0		0	0	0	0	0
259	0	321	-1	-1	175	261	7.0	23		216	-198	0	0		0	0	0	0	0
260	1	430	137	-1	547	144	18.2	28	ABprapapap	284	-278	0	0		0	0	0	0	0
261	1	298	345	-1	196	309	7.3	27	ABplaaaaapp	239	935	0	0		0	0	0	0	0
262	1	263	219	-1	113	302	17.5	30	ABalaaaala	324	0	0	0		0	0	0	0	0
263	1	453	216	-1	220	206	19.3	23	ABarapaapap	278	0	0	0		0	0	0	0	0
264	1	50	340	-1	188	355	24.2	24	ABalppapaap	215	-6	0	0		0	0	0	0	0
265	0	193	-1	-1	316	230	11.2	23		93	0	0	0		0	0	0	0	0
266	1	101	47	-1	104	208	14.6	30	ABalaaappl	284	-457	0	0		0	0	0	0	0
267	1	203	243	-1	467	145	21.8	30	ABprppapap	145	0	0	0		0	0	0	0	0
268	1	43	321	-1	583	206	16.9	28	ABprapappp	461	0	0	0		0	0	0	0	0
269	1	284	205	-1	257	267	8.3	25	MSaaaapap	-1	0	0	0		0	0	0	0	0
270	1	169	309	-1	413	353	6.0	26	ABarppaapp	241	-258	0	0		0	0	0	0	0
271	1	450	270	-1	210	354	26.0	24	ABalppapapa	245	686	0	0		0	0	0	0	0
272	1	105	423	-1	408	399	19.8	30	ABplppapap	236	145	0	0		0	0	0	0	0
273	1	64	370	-1	293	170	26.1	30	ABarappapaa	295	407	0	0		0	0	0	0	0
274	1	405	26	-1	112	186	16.9	26	ABalaaapprl	-30	0	0	0		0	0	0	0	0
275	1	144	228	-1	295	365	14.4	29	MSapppaa	232	826	0	0		0	0	0	0	0
276	1	311	192	-1	539	312	7.4	30	Caaapp	299	801	0	0		0	0	0	0	0
277	1	343	140	-1	494	115	17.5	29	ABprappaap	298	245	0	0		0	0	0	0	0
278	1	160	246	-1	209	207	4.6	27	ABarpapapa	272	790	0	0		0	0	0	0	0
279	1	118	109	-1	150	186	21.3	26	ABarappppaa	241	-164	0	0		0	0	0	0	0
280	1	435	227	-1	587	190	21.6	28	ABprappppa	154	0	0	0		0	0	0	0	0
281	1	106	296	-1	160	232	17.5	29	ABaraaapaa	198	0	0	0		0	0	0	0	0
282	1	402	303	-1	304	391	17.4	26	ABplppaaaap	212	-888	0	0		0	0	0	0	0
283	1	361	300	-1	365	160	11.9	27	Dpapa	244	1043	0	0		0	0	0	0	0
284	1	259	49	-1	197	344	12.2	24	ABplaapapaa	350	0	0	0		0	0	0	0	0
285	1	413	358	-1	249	363	8.8	26	ABplaapappp	241	640	0	0		0	0	0	0	0
286	1	314	305	-1	467	234	15.4	33	Ealpp	331	202	0	0		0	0	0	0	0
287	1	89	238	-1	458	424	15.5	31	ABplappapp	184	0	0	0		0	0	0	0	0
288	1	211	34	-1	246	354	22.1	24	ABplpapaaaa	169	1113	0	0		0	0	0	0	0
289	1	192	120	-1	145	235	13.3	30	MSaaaaaa	165	0	0	0		0	0	0	0	0
290	1	82	257	-1	296	404	23.3	29	ABplpaaaapa	262	-83	0	0		0	0	0	0	0
291	1	240	95	-1	154	313	23.5	27	ABalpaapppp	239	0	0	0		0	0	0	0	0
292	1	310	107	-1	291	213	17.6	24	ABaraappppa	576	0	0	0		0	0	0	0	0
293	1	412	313	-1	251	234	10.2	27	MSpaaaapp	236	37	0	0		0	0	0	0	0
294	1	288	414	-1	549	332	12.2	31	Capppa	304	-225	0	0		0	0	0	0	0
295	1	22	78	-1	477	423	17.9	29	ABplapapap	-150	0	0	0		0	0	0	0	0
296	1	58	374	-1	527	381	17.7	28	ABplapppaa	329	0	0	0		0	0	0	0	0
297	1	247	233	-1	399	317	7.4	28	Dappa	279	461	0	0		0	0	0	0	0
298	1	479	506	-1	182	276	21.7	28	ABalpaaaaaa	264	355	0	0		0	0	0	0	0
299	1	379	393	-1	319	394	22.4	26	ABalpapappp	609	0	0	0		0	0	0	0	0
300	1	200	256	-1	242	331	24.8	25	ABalpapapaa	224	-100	0	0		0	0	0	0	0
301	1	124	395	-1	551	373	15.0	30	ABplapappp	168	0	0	0		0	0	0	0	0
302	1	232	31	-1	127	200	6.9	25	ABpraapaaaa	243	580	0	0		0	0	0	0	0
303	1	463	461	-1	393	303	15.5	27	Earpa	242	97	0	0		0	0	0	0	0
304	1	99	19	-1	136	271	9.6	31	ABalappaap	-117	0	0	0		0	0	0	0	0
305	1	246	9	-1	118	233	12.6	25	ABalapppaaa	229	-213	0	0		0	0	0	0	0
306	1	140	5	-1	141	181	13.2	31	ABalappapa	304	1024	0	0		0	0	0	0	0
307	1	371	272	-1	118	228	21.1	30	ABalaaaarr	237	354	0	0		0	0	0	0	0
308	1	331	48	-1	320	269	10.8	25	MSaaaappp	130	0	0	0		0	0	0	0	0
309	1	283	389	-1	402	354	25.3	28	ABplppaappp	188	1107	0	0		0	0	0	0	0
310	1	71	88	-1	361	126	7.9	28	ABarpppaap	278	623	0	0		0	0	0	0	0
311	1	73	402	-1	596	282	14.3	32	Cpapaa	-159	0	0	0		0	0	0	0	0
312	1	165	449	-1	526	366	20.9	28	ABplapppap	284	-57	0	0		0	0	0	0	0
313	1	241	208	-1	141	300	8.3	24	ABalapapapp	195	368	0	0		0	0	0	0	0
314	1	483	430	-1	227	187	23.7	24	ABarapppppa	248	129	0	0		0	0	0	0	0
315	1	182	343	-1	211	280	12.6	28	ABaraapaapp	359	0	0	0		0	0	0	0	0
316	1	440	454	-1	320	159	7.0	24	ABarpppaaa	204	-611	0	0		0	0	0	0	0
317	1	260	30	-1	207	314	18.2	25	ABalpaaapap	164	0	0	0		0	0	0	0	0
318	1	441	417	-1	405	133	24.1	27	ABarappappp	260	-197	0	0		0	0	0	0	0
319	1	292	71	-1	458	278	9.6	32	Eplaa	321	-1363	0	0		0	0	0	0	0
320	1	66	380	-1	274	103	10.6	27	ABarpapppa	228	0	0	0		0	0	0	0	0
321	1	393	189	-1	191	180	12.7	26	MSppaaap	189	40	0	0		0	0	0	0	0
322	1	459	2	-1	515	393	23.0	26	ABplpppaapp	131	0	0	0		0	0	0	0	0
323	1	78	471	-1	310	164	13.7	25	Dpaaa	206	1112	0	0		0	0	0	0	0
324	1	95	32	481	173	161	9.2	29	ABalappppp	178	0	0	0		0	0	0	0	0
325	1	233	251	-1	94	273	19.0	25	ABalaaaarla	200	-696	0	0		0	0	0	0	0
326	1	304	136	-1	247	281	14.9	29	ABaraapapaa	212	761	0	0		0	0	0	0	0
327	1	350	269	-1	223	124	8.5	29	ABarpappap	267	899	0	0		0	0	0	0	0
328	1	290	63	-1	446	272	22.5	29	MSpappap	-54	0	0	0		0	0	0	0	0
329	1	205	115	-1	419	362	20.2	28	MSaapppp	251	15	0	0		0	0	0	0	0
330	1	443	264	-1	449	373	16.9	29	Capaap	-180	0	0	0		0	0	0	0	0
331	1	46	384	-1	287	420	15.8	31	ABplaappap	237	0	0	0		0	0	0	0	0
332	1	400	210	-1	414	180	8.5	31	Dpppa	312	538	0	0		0	0	0	0	0
333	1	65	252	-1	358	426	14.0	30	ABplaapppp	93	0	0	0		0	0	0	0	0
334	1	119	173	-1	213	323	24.8	27	ABalpapaaap	27	0	0	0		0	0	0	0	0
335	0	188	-1	-1	570	296	24.5	22		169	162	0	0		0	0	0	0	0
336	1	102	180	-1	173	314	5.4	25	ABplaapaaap	264	0	0	0		0	0	0	0	0
337	1	367	388	-1	513	270	6.2	31	Caaapa	285	148	0	0		0	0	0	0	0
338	1	197	103	-1	108	211	10.8	25	ABalappappa	75	0	0	0		0	0	0	0	0
339	1	251	434	-1	329	238	17.6	28	MSpapaapa	253	-99	0	0		0	0	0	0	0
340	1	85	121	-1	323	223	14.4	29	MSpaapapp	285	1397	0	0		0	0	0	0	0
341	1	113	382	-1	203	271	16.9	29	ABalpaapapa	153	0	0	0		0	0	0	0	0
342	1	385	22	-1	535	339	24.9	27	ABplppppppa	164	0	0	0		0	0	0	0	0
343	1	354	436	-1	285	148	23.5	29	ABprpaaappa	286	-16	0	0		0	0	0	0	0
344	1	344	277	-1	115	177	10.0	24	ABalappappp	-249	0	0	0		0	0	0	0	0
345	1	433	450	-1	229	296	17.5	23	ABalpaaappa	-184	0	0	0		0	0	0	0	0
346	1	317	483	-1	344	347	22.9	27	ABplpapapap	198	662	0	0		0	0	0	0	0
347	1	87	51	-1	162	278	19.3	28	ABaraaaaaa	278	-519	0	0		0	0	0	0	0
348	1	388	319	-1	347	408	19.8	28	ABplppapaaa	241	-241	0	0		0	0	0	0	0
349	1	296	154	-1	205	402	13.5	27	ABplpaapapa	314	0	0	0		0	0	0	0	0
350	1	158	200	-1	217	417	15.8	24	ABplpaapapp	193	899	0	0		0	0	0	0	0
351	1	12	443	-1	218	206	10.8	29	MSpaaaapa	380	0	0	0		0	0	0	0	0
352	1	143	139	-1	257	397	20.3	28	ABplpaaappp	467	0	0	0		0	0	0	0	0
353	1	175	28	-1	287	99	17.4	26	ABpraappaa	219	364	0	0		0	0	0	0	0
354	1	401	224	-1	294	131	21.9	22	ABprpapappa	217	-525	0	0		0	0	0	0	0
355	1	262	130	-1	416	281	26.1	27	ABplpapppap	269	303	0	0		0	0	0	0	0
356	1	156	75	-1	372	306	19.3	25	MSaapappp	186	0	0	0		0	0	0	0	0
357	1	432	215	-1	516	141	20.3	31	ABprappapp	316	-595	0	0		0	0	0	0	0
358	1	7	11	-1	580	171	15.5	29	ABarpppppp	257	290	0	0		0	0	0	0	0
359	1	2	204	-1	274	141	20.9	27	ABprpapapa	235	493	0	0		0	0	0	0	0
360	1	183	221	-1	138	205	17.5	27	MSppaaaa	57	0	0	0		0	0	0	0	0
361	1	49	77	-1	274	387	6.7	27	ABplaaappa	277	301	0	0		0	0	0	0	0
362	1	470	187	-1	242	236	19.0	27	ABarapaappa	275	-433	0	0		0	0	0	0	0
363	1	51	278	-1	240	296	4.6	28	ABplaaaapa	453	0	0	0		0	0	0	0	0
364	1	230	324	-1	358	282	22.9	27	MSaappaa	197	0	0	0		0	0	0	0	0
365	1	390	87	-1	348	397	23.7	27	ABplpaaaapp	220	1282	0	0		0	0	0	0	0
366	1	282	16	-1	153	154	22.4	27	ABpraaaaaaa	248	-31	0	0		0	0	0	0	0
367	1	40	146	-1	125	152	15.1	25	ABalaaapprr	225	-49	0	0		0	0	0	0	0
368	1	168	419	-1	258	162	21.4	23	ABprpapaaap	90	0	0	0		0	0	0	0	0
369	1	417	55	-1	327	237	20.5	27	MSpapaaap	220	377	0	0		0	0	0	0	0
370	1	399	357	-1	206	146	11.2	26	ABpraapappa	256	839	0	0		0	0	0	0	0
371	1	209	276	-1	238	381	6.7	29	ABplaaapap	294	318	0	0		0	0	0	0	0
372	1	242	259	-1	376	152	24.8	28	ABarappappa	276	427	0	0		0	0	0	0	0
373	1	386	322	-1	519	404	20.4	28	ABplappppa	265	-301	0	0		0	0	0	0	0
374	1	300	331	-1	206	290	4.8	26	ABplaaaaaap	194	-170	0	0		0	0	0	0	0
375	1	155	4	-1	347	107	16.3	30	ABpraapppa	-167	0	0	0		0	0	0	0	0
376	1	427	330	-1	448	220	25.4	32	ABprpappppa	226	952	0	0		0	0	0	0	0
377	1	6	411	-1	560	334	23.5	27	ABplppppppp	274	420	0	0		0	0	0	0	0
378	1	336	266	-1	326	122	8.3	26	ABprapaaaap	229	561	0	0		0	0	0	0	0
379	1	126	150	-1	397	208	5.3	31	Cpaaaa	305	952	0	0		0	0	0	0	0
380	1	189	37	-1	229	151	16.5	25	ABpraaappaa	220	760	0	0		0	0	0	0	0
381	1	487	316	-1	506	226	25.4	30	ABprppppapa	184	1430	0	0		0	0	0	0	0
382	1	148	202	-1	491	252	11.4	33	Eprap	151	0	0	0		0	0	0	0	0
383	1	121	234	-1	150	138	15.2	23	ABalaappppp	238	-795	0	0		0	0	0	0	0
384	1	438	410	-1	202	345	17.0	23	ABplpaapaaa	213	898	0	0		0	0	0	0	0
385	1	341	1	-1	379	169	20.5	35	ABprppaapa	280	171	0	0		0	0	0	0	0
386	1	364	156	-1	386	315	23.9	33	ABplpapppaa	334	648	0	0		0	0	0	0	0
387	1	387	404	-1	526	397	12.3	28	ABarppappp	78	0	0	0		0	0	0	0	0
388	1	70	220	-1	248	253	25.2	27	ABalpapaapp	238	0	0	0		0	0	0	0	0
389	1	349	446	-1	253	378	14.5	23	ABplpaappaa	402	0	0	0		0	0	0	0	0
390	0	178	-1	-1	456	377	26.4	29		248	744	0	0		0	0	0	0	0
391	1	154	212	-1	280	241	7.6	26	MSpaaapaa	159	773	0	0		0	0	0	0	0
392	1	355	350	-1	227	234	6.7	24	MSaaaapaa	198	-476	0	0		0	0	0	0	0
393	1	170	64	-1	335	361	12.5	27	Daaaa	274	-67	0	0		0	0	0	0	0
394	1	338	347	480	383	183	25.0	34	ABprpappap	314	229	0	0		0	0	0	0	0
395	1	490	522	-1	471	189	25.4	26	ABprpppaaaa	195	-257	0	0		0	0	0	0	0
396	1	268	7	-1	96	259	14.3	28	ABalaaapal	278	391	0	0		0	0	0	0	0
397	1	215	440	-1	192	189	22.9	24	ABarappppap	231	0	0	0		0	0	0	0	0
398	1	100	391	-1	161	379	19.8	24	ABalpppaaap	39	0	0	0		0	0	0	0	0
399	1	342	400	-1	503	180	11.7	31	Cpppaa	304	363	0	0		0	0	0	0	0
400	1	410	39	-1	260	207	24.5	23	ABarappaaap	143	0	0	0		0	0	0	0	0
401	1	75	466	-1	338	338	18.1	27	MSapaapp	71	0	0	0		0	0	0	0	0
402	1	414	377	-1	338	169	11.1	26	Dpaap	-115	0	0	0		0	0	0	0	0
403	1	274	164	-1	212	125	18.4	24	ABpraaapapa	55	0	0	0		0	0	0	0	0
404	1	267	385	-1	182	396	15.9	24	ABalpppapad	226	-80	0	0		0	0	0	0	0
405	1	308	415	-1	443	243	12.0	34	Epraa	338	319	0	0		0	0	0	0	0
406	1	499	458	-1	258	298	21.7	30	ABalpappppa	251	0	0	0		0	0	0	0	0
407	1	15	361	-1	213	351	14.9	24	ABalpppppaa	241	-1057	0	0		0	0	0	0	0
408	1	280	448	-1	372	228	12.0	30	Ealaa	296	-121	0	0		0	0	0	0	0
409	1	137	82	-1	365	227	19.7	29	MSpapapa	291	307	0	0		0	0	0	0	0
410	1	33	143	-1	257	136	18.4	24	ABprpaapaap	1	0	0	0		0	0	0	0	0
411	0	477	-1	-1	482	299	24.4	27		181	400	0	0		0	0	0	0	0
412	1	449	362	-1	177	375	22.5	26	ABalppaappa	185	0	0	0		0	0	0	0	0
413	1	5	8	-1	486	360	21.3	28	Capppp	267	1350	0	0		0	0	0	0	0
414	1	62	13	-1	360	308	7.1	27	MSappppp	257	-918	0	0		0	0	0	0	0
415	1	138	83	-1	256	100	17.6	23	ABprpaapapa	190	-163	0	0		0	0	0	0	0
416	1	395	199	-1	263	197	5.1	36	ABarpaapa	361	843	0	0		0	0	0	0	0
417	1	381	308	-1	170	387	17.6	26	ABalpppapav	24	0	0	0		0	0	0	0	0
418	1	128	274	-1	566	253	10.3	33	Cpapap	329	-433	0	0		0	0	0	0	0
419	1	63	209	231	247	116	22.4	32	ABprpaaapa	242	472	0	0		0	0	0	0	0
420	1	16	235	-1	562	365	20.5	30	ABplappppp	287	182	0	0		0	0	0	0	0
421	1	108	181	-1	311	313	5.4	25	ABarppaaaa	331	0	0	0		0	0	0	0	0
422	1	116	356	-1	376	103	16.1	25	ABprapaapa	194	0	0	0		0	0	0	0	0
423	1	418	263	-1	348	123	12.3	26	ABprapaaapa	208	191	0	0		0	0	0	0	0
424	1	79	386	-1	479	284	4.6	31	Cpaapa	223	0	0	0		0	0	0	0	0
425	1	339	149	-1	254	175	16.8	24	MSppapaa	86	0	0	0		0	0	0	0	0
426	1	307	198	-1	176	359	14.4	25	ABalppppaad	228	524	0	0		0	0	0	0	0
427	1	378	353	-1	546	226	7.8	32	Cpaapp	320	-227	0	0		0	0	0	0	0
428	1	257	453	-1	247	380	23.3	27	ABalppapppp	244	392	0	0		0	0	0	0	0
429	1	181	407	-1	414	336	10.8	27	Daapp	270	-71	0	0		0	0	0	0	0
430	1	489	14	-1	320	253	22.7	28	ABarapapppp	59	0	0	0		0	0	0	0	0
431	1	152	193	-1	457	293	15.3	33	Earpp	332	-196	0	0		0	0	0	0	0
432	1	276	299	-1	457	161	15.4	30	Cppaaa	300	-191	0	0		0	0	0	0	0
433	1	111	44	-1	585	335	15.4	31	Caappd	304	-105	0	0		0	0	0	0	0
434	1	332	444	-1	543	213	24.5	28	ABprpppaapa	234	705	0	0		0	0	0	0	0
435	1	24	166	-1	141	329	15.1	25	ABalapappaa	222	-64	0	0		0	0	0	0	0
436	1	4	306	-1	260	310	16.4	26	ABalpaaappp	136	0	0	0		0	0	0	0	0
437	1	153	236	-1	403	124	7.9	29	ABarppppaa	289	-984	0	0		0	0	0	0	0
438	1	23	457	-1	201	195	7.1	24	ABarpapaapa	205	-479	0	0		0	0	0	0	0
439	1	493	232	-1	426	370	24.6	26	ABplpppaaaa	257	-1278	0	0		0	0	0	0	0
440	1	425	339	-1	348	362	6.3	29	ABarppaaap	370	0	0	0		0	0	0	0	0
441	1	446	366	-1	229	401	17.4	25	ABplpaapppa	197	426	0	0		0	0	0	0	0
442	1	285	80	-1	317	245	25.3	34	ABarappaapp	334	120	0	0		0	0	0	0	0
443	1	458	294	-1	508	248	14.8	32	Eprpa	327	-187	0	0		0	0	0	0	0
444	1	164	279	-1	163	294	24.8	25	ABalpaappap	80	0	0	0		0	0	0	0	0
445	1	172	171	-1	193	258	14.4	25	ABaraapaapa	214	399	0	0		0	0	0	0	0
446	1	127	295	-1	295	281	12.4	26	MSaaapapp	-4	0	0	0		0	0	0	0	0
447	1	277	478	-1	191	230	23.2	22	ABarapaaaaa	156	0	0	0		0	0	0	0	0
448	1	407	418	-1	210	378	16.4	24	ABplpaapaap	114	0	0	0		0	0	0	0	0
449	1	373	420	-1	373	305	21.3	29	MSaappap	338	0	0	0		0	0	0	0	0
450	1	69	131	-1	386	268	21.4	27	MSpapappp	-74	0	0	0		0	0	0	0	0
451	1	328	463	-1	208	239	20.5	23	ABarapaapaa	44	0	0	0		0	0	0	0	0
452	1	301	368	-1	530	241	25.8	26	ABprpppapaa	60	0	0	0		0	0	0	0	0
453	1	348	465	-1	231	105	17.1	26	ABpraaapapp	303	0	0	0		0	0	0	0	0
454	1	451	304	-1	291	177	18.4	24	MSppapap	271	0	0	0		0	0	0	0	0
455	1	27	108	-1	278	120	18.7	22	ABprpaapppa	334	0	0	0		0	0	0	0	0
456	1	442	521	-1	509	195	25.3	31	ABprpppaaap	181	0	0	0		0	0	0	0	0
457	0	3	-1	-1	227	340	16.8	22		308	0	0	0		0	0	0	0	0
458	1	86	35	-1	222	293	21.0	26	ABalpappaap	127	0	0	0		0	0	0	0	0
459	1	299	297	-1	312	154	9.5	26	ABprapaaaaa	192	0	0	0		0	0	0	0	0
460	0	322	-1	-1	129	156	18.5	22		350	0	0	0		0	0	0	0	0
461	0	457	-1	-1	120	282	12.5	22		62	0	0	0		0	0	0	0	0
462	1	472	289	-1	118	307	12.2	27	ABalapapapa	311	0	0	0		0	0	0	0	0
463	1	409	359	-1	175	347	21.4	26	ABalppappap	328	0	0	0		0	0	0	0	0
464	1	265	472	-1	133	274	6.5	25	ABplaapaaaa	238	0	0	0		0	0	0	0	0
465	1	44	456	-1	215	353	22.9	22	ABalppapppa	-173	0	0	0		0	0	0	0	0
466	1	445	178	-1	420	158	25.1	28	ABprppaappa	17	0	0	0		0	0	0	0	0
467	0	397	-1	-1	133	262	12.1	22		41	0	0	0		0	0	0	0	0
468	0	226	-1	-1	334	369	17.8	22		493	0	0	0		0	0	0	0	0
469	1	29	408	-1	152	227	6.2	24	ABarpaaaaa	384	0	0	0		0	0	0	0	0
470	1	464	459	-1	231	397	20.0	21	ABplpaaappa	120	0	0	0		0	0	0	0	0
471	1	352	501	-1	437	296	24.9	26	ABplpappppa	37	0	0	0		0	0	0	0	0
472	1	512	372	-1	376	114	21.8	29	ABprpapaapp	57	0	0	0		0	0	0	0	0
473	1	421	409	-1	184	183	25.8	27	ABarapppaap	408	0	0	0		0	0	0	0	0
474	0	454	-1	-1	256	235	5.3	23		-32	0	0	0		0	0	0	0	0
475	1	411	254	-1	169	330	9.2	22	ABalppppapa	282	0	0	0		0	0	0	0	0
476	1	482	142	-1	270	181	23.9	25	ABarapppppp	182	560	0	0		0	0	0	0	0
477	1	480	371	-1	293	254	23.9	26	ABarapapapp	211	0	0	0		0	0	0	0	0
478	1	389	487	-1	358	311	4.8	36	ABarppaapa	366	376	0	0		0	0	0	0	0
479	1	486	488	-1	255	399	18.2	25	ABplpaapppp	237	-449	0	0		0	0	0	0	0
480	1	468	489	-1	191	371	10.2	27	ABalpppappp	-439	0	0	0		0	0	0	0	0
481	1	481	479	-1	346	346	25.4	26	ABplpapappa	434	0	0	0		0	0	0	0	0
482	1	456	452	-1	210	296	24.1	22	ABalpaaaapp	224	0	0	0		0	0	0	0	0
483	1	467	486	-1	158	171	15.9	26	ABalaappppa	265	-194	0	0		0	0	0	0	0
484	1	188	412	-1	562	279	24.3	24	ABprppppppa	216	388	0	0		0	0	0	0	0
485	0	391	-1	-1	371	119	24.2	28		267	642	0	0		0	0	0	0	0
486	1	419	494	-1	488	270	18.0	31	Eprpp	314	1051	0	0		0	0	0	0	0
487	1	462	495	-1	477	196	5.0	36	Caaaa	423	517	0	0		0	0	0	0	0
488	1	488	491	-1	176	250	5.5666666	26	ABarpaaapa	209	264	0	0		0	0	0	0	0
489	1	477	485	-1	496	274	24.5	28	ABprppppapp	118	0	0	0		0	0	0	0	0
490	1	484	468	-1	573	308	24.0	26	ABprppppppp	162	673	0	0		0	0	0	0	0
491	1	340	497	-1	444	195	25.0	27	ABprppaappp	189	-277	0	0		0	0	0	0	0
492	1	325	498	-1	273	374	21.0	22	ABplpapaapa	202	-343	0	0		0	0	0	0	0
493	1	491	499	-1	306	351	23.0	24	ABplpapapaa	163	421	0	0		0	0	0	0	0
494	1	494	500	-1	379	335	24.0	24	ABplpapappp	188	282	0	0		0	0	0	0	0
495	1	495	502	-1	516	309	25.0	28	ABplpppapap	232	1539	0	0		0	0	0	0	0
496	1	21	403	-1	273	212	18.0	23	ABarapaappp	163	-211	0	0		0	0	0	0	0
497	1	323	503	-1	218	254	22.0	26	ABarapaaaap	284	-25	0	0		0	0	0	0	0
498	1	497	504	-1	257	240	24.0	24	ABarapapapa	213	489	0	0		0	0	0	0	0
499	1	498	505	-1	139	180	11.0	25	ABalappppaa	167	0	0	0		0	0	0	0	0
500	1	500	469	-1	289	297	20.0	27	ABalpappppp	495	0	0	0		0	0	0	0	0
501	1	245	169	-1	187	278	24.0	25	ABalpaaaapa	204	-127	0	0		0	0	0	0	0
502	1	501	250	-1	309	177	22.0	25	ABprpaaappp	108	0	0	0		0	0	0	0	0
503	1	502	508	-1	307	125	20.0	25	ABprpaapppp	27	0	0	0		0	0	0	0	0
504	1	503	509	-1	489	249	23.0	24	ABprppppaap	0	0	0	0		0	0	0	0	0
505	1	504	510	-1	477	231	26.0	26	ABprppppaaa	204	34	0	0		0	0	0	0	0
506	0	505	-1	-1	518	219	22.0	26		0	0	0	0		0	0	0	0	0
507	1	115	379	-1	331	150	19.0	23	ABprppaaaaa	175	-210	0	0		0	0	0	0	0
508	1	475	513	-1	450	333	24.0	23	ABplppppaap	173	-85	0	0		0	0	0	0	0
509	1	506	514	-1	428	334	25.0	22	ABplppppaaa	286	170	0	0		0	0	0	0	0
510	1	507	515	-1	487	319	24.0	25	ABplppppapp	229	0	0	0		0	0	0	0	0
511	1	508	516	-1	283	288	25.0	25	ABplpappaaa	238	-183	0	0		0	0	0	0	0
512	1	509	517	-1	308	327	25.0	27	ABplpappaap	-110	0	0	0		0	0	0	0	0
513	1	510	519	-1	541	289	25.075	29	ABprpppapap	0	0	0	0		0	0	0	0	0
514	0	511	-1	-1	324	274	25.0	28		210	-1271	0	0		0	0	0	0	0
515	1	513	523	-1	462	267	25.0	25	ABprpappppp	176	47	0	0		0	0	0	0	0
516	1	514	524	-1	333	196	20.0	25	MSppaapp	211	889	0	0		0	0	0	0	0
517	1	391	525	-1	375	125	25.0	27	ABprpaaaapp	212	570	0	0		0	0	0	0	0
