# Supplementary material for: The AP-2 Transcription Factor APTF-2 Is Required for Neuroblast and Epidermal Morphogenesis in Caenorhabditis elegans Embryogenesis
Source: PLoS Genet. 2016 May 13;12(5):e1006048. doi: 10.1371/journal.pgen.1006048 (PMC4866721; doi:10.1371/journal.pgen.1006048)
Supplement: S5 Text — (ZIP) [file pgen.1006048.s033.zip › nuclei/t178-nuclei]

1	1	385	175	-1	380	171	21.2	32	ABprppaapa	225	166	0	0		0	0	0	0	0
2	1	322	366	-1	520	395	23.4	27	ABplpppaapp	247	731	0	0		0	0	0	0	0
3	1	73	257	-1	347	236	8.7	27	MSaaappp	230	442	0	0		0	0	0	0	0
4	1	375	187	-1	348	109	16.3	29	ABpraapppa	103	0	0	0		0	0	0	0	0
5	1	306	16	-1	147	186	13.4	32	ABalappapa	324	-61	0	0		0	0	0	0	0
6	1	25	231	-1	142	326	10.8	24	ABalapappap	235	945	0	0		0	0	0	0	0
7	1	396	64	-1	101	262	14.7	27	ABalaaapal	260	522	0	0		0	0	0	0	0
8	1	413	255	-1	493	368	21.5	27	Capppp	215	107	0	0		0	0	0	0	0
9	1	305	116	-1	122	238	12.8	25	ABalapppaaa	257	54	0	0		0	0	0	0	0
10	1	119	8	-1	171	213	8.1	24	ABalapppapp	271	0	0	0		0	0	0	0	0
11	1	358	234	-1	582	175	15.5	29	ABarpppppp	-13	0	0	0		0	0	0	0	0
12	1	63	125	-1	478	359	24.7	26	ABplppppapa	227	241	0	0		0	0	0	0	0
13	1	414	42	-1	358	309	7.1	26	MSappppp	261	580	0	0		0	0	0	0	0
14	1	430	372	-1	321	256	22.5	28	ABarapapppp	260	213	0	0		0	0	0	0	0
15	1	199	148	-1	488	276	20.6	30	ABprpppppa	285	1039	0	0		0	0	0	0	0
16	1	366	12	-1	160	165	22.4	26	ABpraaaaaaa	246	254	0	0		0	0	0	0	0
17	1	44	147	-1	169	119	13.9	23	ABpraaaappa	58	0	0	0		0	0	0	0	0
18	1	100	417	-1	282	219	20.2	29	ABarapappa	286	438	0	0		0	0	0	0	0
19	1	304	21	-1	139	275	9.7	31	ABalappaap	-63	0	0	0		0	0	0	0	0
20	1	153	41	-1	481	191	8.3	31	Dpppp	311	-894	0	0		0	0	0	0	0
21	1	42	77	-1	183	218	13.0	30	ABaraappaa	193	0	0	0		0	0	0	0	0
22	1	342	215	-1	542	340	25.4	28	ABplppppppa	218	429	0	0		0	0	0	0	0
23	1	106	321	-1	439	154	12.9	28	Dppap	273	-114	0	0		0	0	0	0	0
24	1	258	140	-1	165	291	15.2	28	ABalpaapaap	250	0	0	0		0	0	0	0	0
25	1	9	123	-1	280	251	12.1	29	MSpaapaa	170	0	0	0		0	0	0	0	0
26	1	274	344	-1	118	190	17.5	26	ABalaaapprl	229	251	0	0		0	0	0	0	0
27	1	136	263	-1	434	435	13.8	28	ABplappaap	278	-133	0	0		0	0	0	0	0
28	1	353	6	-1	287	101	17.8	25	ABpraappaa	359	0	0	0		0	0	0	0	0
29	1	184	343	-1	338	297	19.0	27	MSaapappa	269	-612	0	0		0	0	0	0	0
30	1	317	250	-1	211	318	18.1	24	ABalpaaapap	238	187	0	0		0	0	0	0	0
31	1	302	210	-1	128	204	7.4	25	ABpraapaaaa	195	0	0	0		0	0	0	0	0
32	1	324	453	-1	158	169	9.9	24	ABalapppppa	184	0	0	0		0	0	0	0	0
33	1	226	426	-1	345	341	13.8	27	MSappaaa	211	907	0	0		0	0	0	0	0
34	1	288	498	-1	254	357	22.2	25	ABplpapaaaa	157	178	0	0		0	0	0	0	0
35	1	458	209	-1	228	299	21.2	26	ABalpappaap	234	408	0	0		0	0	0	0	0
36	1	89	295	-1	414	376	13.5	31	Capaaa	282	287	0	0		0	0	0	0	0
37	1	380	11	-1	232	156	17.0	25	ABpraaappaa	257	235	0	0		0	0	0	0	0
38	1	224	48	-1	160	188	25.3	26	ABarapppaaa	211	-529	0	0		0	0	0	0	0
39	1	400	312	-1	264	209	24.6	24	ABarappaaap	211	0	0	0		0	0	0	0	0
40	1	236	191	-1	333	326	10.6	26	Daaap	235	-392	0	0		0	0	0	0	0
41	1	210	103	-1	292	334	11.1	26	MSapppap	292	0	0	0		0	0	0	0	0
42	0	395	-1	-1	486	175	25.1	26		197	-326	0	0		0	0	0	0	0
43	1	217	447	-1	236	292	8.8	25	MSaaapaap	211	907	0	0		0	0	0	0	0
44	1	433	266	-1	586	341	15.4	32	Caappd	327	-781	0	0		0	0	0	0	0
45	1	250	25	-1	198	109	15.3	26	ABpraaaappp	43	0	0	0		0	0	0	0	0
46	1	206	359	-1	357	226	16.5	27	MSpapaapp	161	0	0	0		0	0	0	0	0
47	1	266	339	-1	107	213	15.1	29	ABalaaappl	89	0	0	0		0	0	0	0	0
48	1	308	404	-1	323	271	10.7	25	MSaaaappp	227	451	0	0		0	0	0	0	0
49	1	284	363	-1	201	347	12.1	24	ABplaapapaa	347	0	0	0		0	0	0	0	0
50	1	51	170	-1	310	342	6.7	28	ABplapaaaa	251	-1184	0	0		0	0	0	0	0
51	1	347	17	-1	167	285	19.0	26	ABaraaaaaa	262	97	0	0		0	0	0	0	0
52	1	223	463	-1	222	208	15.7	27	ABaraaapapp	135	0	0	0		0	0	0	0	0
53	1	31	350	-1	150	146	11.9	25	ABpraapaapa	352	0	0	0		0	0	0	0	0
54	1	80	377	-1	300	299	22.4	31	ABalpappapp	304	285	0	0		0	0	0	0	0
55	1	369	425	-1	328	241	19.6	28	MSpapaaap	133	0	0	0		0	0	0	0	0
56	1	175	43	-1	192	299	18.6	24	ABalpaaapaa	227	1085	0	0		0	0	0	0	0
57	1	60	388	-1	486	328	21.2	30	ABplpppppa	306	27	0	0		0	0	0	0	0
58	1	43	66	-1	180	237	20.4	31	ABaraaaaap	312	650	0	0		0	0	0	0	0
59	1	142	408	-1	274	353	24.2	28	ABalpapapap	242	-477	0	0		0	0	0	0	0
60	1	177	185	-1	136	352	12.8	28	ABalapaapp	288	0	0	0		0	0	0	0	0
61	1	74	46	-1	145	257	18.5	29	ABaraaaapa	227	184	0	0		0	0	0	0	0
62	1	133	322	-1	303	260	17.3	24	ABaraappppp	212	112	0	0		0	0	0	0	0
63	1	328	300	-1	451	274	22.5	29	MSpappap	280	-928	0	0		0	0	0	0	0
64	1	393	82	-1	339	365	12.1	26	Daaaa	97	0	0	0		0	0	0	0	0
65	1	95	413	-1	375	364	18.6	30	MSaapppa	284	-797	0	0		0	0	0	0	0
66	1	222	376	-1	326	107	19.6	29	ABpraappap	224	0	0	0		0	0	0	0	0
67	1	207	394	-1	468	387	24.6	27	ABplpppaaap	263	111	0	0		0	0	0	0	0
68	1	115	71	-1	271	312	13.3	26	ABaraapapap	31	0	0	0		0	0	0	0	0
69	1	62	267	-1	266	236	16.5	28	ABaraapppap	191	0	0	0		0	0	0	0	0
70	0	265	-1	-1	320	230	11.0	23		162	0	0	0		0	0	0	0	0
71	1	319	154	-1	460	277	9.9	33	Eplaa	327	-531	0	0		0	0	0	0	0
72	1	138	98	-1	252	169	9.5	29	MSppappp	363	0	0	0		0	0	0	0	0
73	1	29	265	-1	406	421	16.1	28	ABplappaaa	245	1100	0	0		0	0	0	0	0
74	1	114	281	-1	157	257	15.1	24	ABaraapaaaa	59	0	0	0		0	0	0	0	0
75	1	356	368	-1	374	310	19.4	25	MSaapappp	128	0	0	0		0	0	0	0	0
76	1	7	146	423	210	151	14.2	30	ABpraapapa	242	-745	0	0		0	0	0	0	0
77	1	361	319	-1	275	390	6.7	27	ABplaaappa	121	0	0	0		0	0	0	0	0
78	1	295	367	-1	478	425	18.2	29	ABplapapap	251	502	0	0		0	0	0	0	0
79	1	66	296	-1	239	370	14.0	26	ABalpppppap	99	0	0	0		0	0	0	0	0
80	1	442	105	-1	320	243	25.4	29	ABarappaapp	256	446	0	0		0	0	0	0	0
81	1	39	336	-1	328	281	15.1	28	MSaapaapa	212	-186	0	0		0	0	0	0	0
82	1	409	256	-1	370	231	19.8	28	MSpapapa	257	-76	0	0		0	0	0	0	0
83	1	415	106	-1	257	103	18.0	23	ABprpaapapa	228	1352	0	0		0	0	0	0	0
84	1	145	441	-1	402	190	21.9	23	ABprpapppaa	222	-363	0	0		0	0	0	0	0
85	1	102	167	-1	170	286	4.8	24	ABplaaaaaaa	219	-198	0	0		0	0	0	0	0
86	1	71	365	-1	451	201	18.4	27	MSpppaap	248	102	0	0		0	0	0	0	0
87	1	365	156	-1	358	404	23.5	29	ABplpaaaapp	258	25	0	0		0	0	0	0	0
88	1	310	450	-1	362	127	8.0	28	ABarpppaap	283	-533	0	0		0	0	0	0	0
89	1	79	67	-1	245	149	14.0	24	ABpraaappap	225	-1054	0	0		0	0	0	0	0
90	1	46	235	-1	593	339	18.4	31	Caappv	294	-160	0	0		0	0	0	0	0
91	1	178	102	-1	243	212	16.5	27	ABaraapppaa	203	463	0	0		0	0	0	0	0
92	1	227	109	-1	116	197	20.5	27	ABalaaaparr	271	-1098	0	0		0	0	0	0	0
93	1	164	369	-1	524	299	16.4	32	Eplpa	328	205	0	0		0	0	0	0	0
94	1	16	306	-1	284	308	4.7	26	ABplaaaapp	249	-288	0	0		0	0	0	0	0
95	1	291	373	-1	159	318	23.4	26	ABalpaapppp	265	624	0	0		0	0	0	0	0
96	1	20	176	-1	277	247	22.4	28	ABarapapppa	-24	0	0	0		0	0	0	0	0
97	1	134	356	-1	290	229	14.2	26	MSpaapapa	-136	0	0	0		0	0	0	0	0
98	1	125	348	-1	559	158	12.6	29	ABprapapaa	277	-1008	0	0		0	0	0	0	0
99	1	23	51	-1	235	113	15.0	30	ABpraaapppa	316	0	0	0		0	0	0	0	0
100	1	220	201	-1	350	406	9.6	25	ABplapaapa	247	2265	0	0		0	0	0	0	0
101	1	121	443	-1	227	354	9.8	25	ABplaapappa	202	-355	0	0		0	0	0	0	0
102	1	90	241	-1	416	390	6.6	34	ABarppapa	320	336	0	0		0	0	0	0	0
103	1	338	285	-1	109	213	11.5	25	ABalappappa	218	471	0	0		0	0	0	0	0
104	1	239	188	-1	274	104	21.4	26	ABprpaapapp	215	-574	0	0		0	0	0	0	0
105	0	-1	-1	-1	175	269	7.4	22		90	0	0	0		0	0	0	0	0
106	1	203	436	-1	473	391	8.0	27	ABarppappa	86	0	0	0		0	0	0	0	0
107	1	292	138	-1	304	216	17.5	24	ABaraappppa	238	-46	0	0		0	0	0	0	0
108	1	455	422	-1	280	126	18.6	22	ABprpaapppa	203	-223	0	0		0	0	0	0	0
109	1	279	196	-1	154	190	21.3	26	ABarappppaa	225	148	0	0		0	0	0	0	0
110	1	211	141	-1	232	147	6.2	24	ABarpappaa	217	794	0	0		0	0	0	0	0
111	1	129	401	-1	572	238	23.2	31	ABprapppap	300	4	0	0		0	0	0	0	0
112	1	82	10	-1	579	312	9.8	34	Caapa	341	17	0	0		0	0	0	0	0
113	1	55	297	-1	383	420	20.5	27	ABplppapaap	261	-617	0	0		0	0	0	0	0
114	1	233	337	-1	139	357	17.5	30	ABalapaapa	271	0	0	0		0	0	0	0	0
115	1	329	352	-1	419	367	20.5	30	MSaapppp	253	634	0	0		0	0	0	0	0
116	1	45	93	-1	463	125	16.5	29	ABprappaaa	241	-495	0	0		0	0	0	0	0
117	1	152	173	-1	217	112	20.3	27	ABpraaaapad	133	0	0	0		0	0	0	0	0
118	1	242	229	-1	436	155	22.5	28	ABprppappa	271	-823	0	0		0	0	0	0	0
119	1	234	91	-1	506	127	13.2	29	ABprappapa	1017	0	0	0		0	0	0	0	0
120	1	289	53	-1	149	234	13.6	29	MSaaaaaa	232	134	0	0		0	0	0	0	0
121	1	340	211	-1	326	226	14.4	28	MSpaapapp	151	0	0	0		0	0	0	0	0
122	1	96	23	-1	284	162	11.8	27	MSppppap	-29	0	0	0		0	0	0	0	0
123	1	77	332	-1	324	273	5.7	30	ABarpaappp	300	820	0	0		0	0	0	0	0
124	1	76	316	-1	127	192	22.6	32	ABalaapaap	320	-341	0	0		0	0	0	0	0
125	1	53	198	-1	447	119	10.0	29	ABarppppap	288	1514	0	0		0	0	0	0	0
126	1	173	13	-1	189	147	16.4	29	ABpraaaaap	187	0	0	0		0	0	0	0	0
127	1	144	302	-1	400	367	9.8	26	Dapap	336	0	0	0		0	0	0	0	0
128	1	247	347	-1	359	183	4.8	31	ABarpppapa	314	190	0	0		0	0	0	0	0
129	1	10	104	-1	256	212	13.8	27	ABaraappapp	242	154	0	0		0	0	0	0	0
130	1	355	149	-1	427	289	25.8	26	ABplpapppap	178	-123	0	0		0	0	0	0	0
131	1	450	357	-1	388	269	21.4	26	MSpapappp	252	141	0	0		0	0	0	0	0
132	1	56	155	-1	159	350	6.9	24	ABalapapppp	-42	0	0	0		0	0	0	0	0
133	1	245	18	-1	182	137	11.5	28	ABpraapaapp	109	0	0	0		0	0	0	0	0
134	1	162	19	-1	491	362	17.6	30	Capapp	300	-308	0	0		0	0	0	0	0
135	1	98	87	-1	221	217	13.2	29	ABaraappapa	163	0	0	0		0	0	0	0	0
136	1	326	85	-1	251	285	14.8	27	ABaraapapaa	217	150	0	0		0	0	0	0	0
137	1	260	76	-1	552	150	17.5	29	ABprapapap	269	176	0	0		0	0	0	0	0
138	1	212	202	-1	581	262	18.2	32	Cppppa	317	112	0	0		0	0	0	0	0
139	1	352	458	-1	261	395	20.4	29	ABplpaaappp	453	0	0	0		0	0	0	0	0
140	1	277	274	-1	495	120	17.7	29	ABprappaap	287	955	0	0		0	0	0	0	0
141	1	189	180	-1	163	251	22.9	33	ABaraaappa	268	-117	0	0		0	0	0	0	0
142	1	476	469	-1	268	185	24.2	24	ABarapppppp	140	534	0	0		0	0	0	0	0
143	1	410	288	-1	260	142	18.4	24	ABprpaapaap	-5	0	0	0		0	0	0	0	0
144	1	213	52	-1	613	277	18.1	32	Cpappd	271	-833	0	0		0	0	0	0	0
145	1	122	341	-1	364	342	9.8	25	Daapa	236	-304	0	0		0	0	0	0	0
146	1	367	126	-1	127	160	15.7	24	ABalaaapprr	200	198	0	0		0	0	0	0	0
147	1	254	364	-1	129	289	21.4	26	ABalpaapppa	257	901	0	0		0	0	0	0	0
148	1	72	224	-1	199	308	25.5	28	ABalpapaaaa	243	94	0	0		0	0	0	0	0
149	1	425	228	-1	259	181	17.0	26	MSppapaa	189	1881	0	0		0	0	0	0	0
150	1	379	112	-1	398	207	5.3	31	Cpaaaa	297	187	0	0		0	0	0	0	0
151	1	27	307	-1	243	129	11.7	28	ABpraapappp	278	-615	0	0		0	0	0	0	0
152	1	17	199	-1	300	120	8.4	30	ABarpapppp	-164	0	0	0		0	0	0	0	0
153	1	253	158	-1	315	362	9.3	25	ABplapaaapa	46	0	0	0		0	0	0	0	0
154	1	349	464	-1	206	407	13.5	26	ABplpaapapa	219	622	0	0		0	0	0	0	0
155	1	68	219	-1	214	242	8.4	27	MSaaaaapp	240	751	0	0		0	0	0	0	0
156	1	386	203	-1	398	315	24.3	29	ABplpapppaa	214	511	0	0		0	0	0	0	0
157	1	193	74	-1	289	278	9.3	23	MSaaaappa	205	380	0	0		0	0	0	0	0
158	1	21	268	-1	502	296	13.6	32	Eplap	317	368	0	0		0	0	0	0	0
159	0	3	-1	-1	185	392	12.4	23		103	0	0	0		0	0	0	0	0
160	1	78	163	-1	281	287	15.8	27	ABaraapappa	167	0	0	0		0	0	0	0	0
161	1	37	259	-1	257	356	17.8	27	MSapapap	245	293	0	0		0	0	0	0	0
162	1	110	216	-1	471	213	21.6	33	MSpapppp	309	109	0	0		0	0	0	0	0
163	1	183	144	-1	261	365	11.7	27	ABalppppppa	-326	0	0	0		0	0	0	0	0
164	1	403	55	-1	217	130	18.3	24	ABpraaapapa	200	-589	0	0		0	0	0	0	0
165	1	232	96	-1	298	381	11.2	25	ABplpaappap	211	184	0	0		0	0	0	0	0
166	1	435	280	-1	149	332	15.0	24	ABalapappaa	-91	0	0	0		0	0	0	0	0
167	1	18	286	-1	563	208	20.6	28	ABprapppaa	272	1110	0	0		0	0	0	0	0
168	1	11	200	-1	204	279	10.1	27	MSaaapaaa	276	146	0	0		0	0	0	0	0
169	1	501	442	-1	190	290	22.9	29	ABalpaaaapa	239	75	0	0		0	0	0	0	0
170	1	158	177	-1	487	351	8.9	30	Cappaa	230	-775	0	0		0	0	0	0	0
171	1	445	291	-1	198	262	14.2	25	ABaraapaapa	126	0	0	0		0	0	0	0	0
172	1	57	205	-1	240	162	21.8	25	ABprpaaaaap	212	159	0	0		0	0	0	0	0
173	1	334	278	-1	221	329	24.7	27	ABalpapaaap	202	-585	0	0		0	0	0	0	0
174	0	467	-1	-1	136	267	12.1	23		179	-973	0	0		0	0	0	0	0
175	1	54	127	-1	166	218	24.1	31	ABaraaappp	11	0	0	0		0	0	0	0	0
176	1	2	189	-1	139	159	8.3	25	ABpraapaaap	244	-1295	0	0		0	0	0	0	0
177	1	28	448	-1	177	349	16.3	25	ABalppppaav	196	1464	0	0		0	0	0	0	0
178	1	466	473	-1	423	159	25.8	30	ABprppaappa	309	-48	0	0		0	0	0	0	0
179	1	218	33	-1	410	164	11.8	27	Dpapp	226	851	0	0		0	0	0	0	0
180	1	336	70	-1	173	317	5.4	25	ABplaapaaap	204	-1308	0	0		0	0	0	0	0
181	1	421	135	-1	317	317	5.4	25	ABarppaaaa	219	333	0	0		0	0	0	0	0
182	1	186	83	-1	413	361	16.7	27	MSappaap	257	53	0	0		0	0	0	0	0
183	0	65	-1	-1	160	351	10.4	23		190	-580	0	0		0	0	0	0	0
184	1	185	3	-1	249	287	24.1	29	ABalpappapa	295	-95	0	0		0	0	0	0	0
185	1	92	88	-1	300	159	16.0	29	MSppppaa	265	295	0	0		0	0	0	0	0
186	1	215	262	-1	353	299	15.4	28	MSaapaapp	223	119	0	0		0	0	0	0	0
187	1	362	489	-1	248	239	19.1	28	ABarapaappa	97	0	0	0		0	0	0	0	0
188	1	166	119	-1	308	307	8.4	27	MSappppa	219	0	0	0		0	0	0	0	0
189	1	321	79	-1	196	185	12.4	25	MSppaaap	187	42	0	0		0	0	0	0	0
190	1	87	68	-1	145	273	23.2	26	ABalpaappaa	323	0	0	0		0	0	0	0	0
191	1	88	27	-1	228	275	25.9	27	ABalpapaapa	-163	0	0	0		0	0	0	0	0
192	1	276	22	-1	539	315	7.1	31	Caaapp	297	1496	0	0		0	0	0	0	0
193	1	431	454	-1	460	292	15.4	32	Earpp	304	180	0	0		0	0	0	0	0
194	1	8	362	-1	160	377	9.3	23	ABplaapaapa	206	-138	0	0		0	0	0	0	0
195	1	22	174	-1	211	401	19.2	29	ABplpaaapa	411	0	0	0		0	0	0	0	0
196	1	101	275	-1	109	311	20.4	29	ABalaaaalp	353	0	0	0		0	0	0	0	0
197	1	130	245	-1	235	334	8.7	26	MSapappa	246	320	0	0		0	0	0	0	0
198	1	426	162	-1	182	365	14.2	25	ABalppppaad	72	0	0	0		0	0	0	0	0
199	1	416	212	-1	259	199	5.1	35	ABarpaapa	351	-635	0	0		0	0	0	0	0
200	1	350	432	-1	219	419	16.0	23	ABplpaapapp	179	-663	0	0		0	0	0	0	0
201	1	85	310	-1	156	194	9.9	25	ABalappppap	197	-23	0	0		0	0	0	0	0
202	1	382	402	-1	495	251	11.4	31	Eprap	314	1217	0	0		0	0	0	0	0
203	1	105	186	-1	118	313	14.6	29	ABalapaaaa	269	-624	0	0		0	0	0	0	0
204	1	359	62	-1	277	154	21.0	26	ABprpapapa	254	-74	0	0		0	0	0	0	0
205	1	269	395	-1	261	272	8.2	25	MSaaaapap	336	0	0	0		0	0	0	0	0
206	1	59	94	-1	599	247	22.1	31	ABprappppp	313	127	0	0		0	0	0	0	0
207	1	111	178	-1	215	276	19.6	24	ABalpappaaa	334	0	0	0		0	0	0	0	0
208	1	313	287	-1	141	306	8.4	24	ABalapapapp	38	0	0	0		0	0	0	0	0
209	1	419	151	-1	261	125	21.3	26	ABprpaaapap	184	468	0	0		0	0	0	0	0
210	1	332	131	-1	420	181	8.5	30	Dpppa	294	-476	0	0		0	0	0	0	0
211	1	161	40	-1	181	359	18.6	26	ABplpaaaaaa	536	0	0	0		0	0	0	0	0
212	1	391	327	-1	284	245	7.5	25	MSpaaapaa	208	459	0	0		0	0	0	0	0
213	1	172	304	-1	254	218	8.6	28	MSpaaaaa	104	0	0	0		0	0	0	0	0
214	1	141	207	-1	435	148	8.1	27	ABarpppapp	261	570	0	0		0	0	0	0	0
215	1	357	445	-1	520	147	20.1	32	ABprappapp	304	-1146	0	0		0	0	0	0	0
216	1	263	293	-1	226	212	19.1	24	ABarapaapap	231	484	0	0		0	0	0	0	0
217	1	64	213	-1	319	414	13.6	30	ABplaapppa	-144	0	0	0		0	0	0	0	0
218	1	202	15	-1	383	139	15.1	26	Dppaa	-21	0	0	0		0	0	0	0	0
219	1	262	385	-1	118	303	17.5	30	ABalaaaala	295	1273	0	0		0	0	0	0	0
220	1	388	9	-1	255	254	25.4	28	ABalpapaapp	282	50	0	0		0	0	0	0	0
221	1	360	110	-1	143	210	17.9	25	MSppaaaa	249	1277	0	0		0	0	0	0	0
222	1	94	133	-1	219	154	19.3	26	ABpraaapaad	204	790	0	0		0	0	0	0	0
223	1	174	290	-1	404	123	21.5	30	ABprppapaaa	270	450	0	0		0	0	0	0	0
224	1	354	57	-1	298	134	21.9	24	ABprpapappa	243	-72	0	0		0	0	0	0	0
225	1	124	28	-1	214	360	19.7	26	ABplpaaaaap	247	412	0	0		0	0	0	0	0
226	1	160	86	-1	200	233	17.3	26	ABaraaapapa	264	27	0	0		0	0	0	0	0
227	1	280	420	-1	590	194	21.8	29	ABprappppa	295	-623	0	0		0	0	0	0	0
228	1	275	63	-1	299	364	14.4	28	MSapppaa	284	-200	0	0		0	0	0	0	0
229	0	471	-1	-1	438	305	26.9	26		196	-239	0	0		0	0	0	0	0
230	1	187	314	-1	292	225	10.1	24	MSpaaappa	-316	0	0	0		0	0	0	0	0
231	1	419	31	-1	233	129	22.9	26	ABprpaaapaa	202	1130	0	0		0	0	0	0	0
232	1	439	455	-1	436	367	25.2	26	ABplpppaaaa	255	450	0	0		0	0	0	0	0
233	1	297	392	-1	400	319	7.0	28	Dappa	278	1498	0	0		0	0	0	0	0
234	1	383	80	-1	153	142	15.3	24	ABalaappppp	229	-252	0	0		0	0	0	0	0
235	1	420	194	-1	567	370	20.4	29	ABplappppp	265	-77	0	0		0	0	0	0	0
236	1	437	137	-1	399	128	8.1	29	ABarppppaa	168	0	0	0		0	0	0	0	0
237	1	150	242	-1	438	414	9.0	28	ABplappapa	279	-475	0	0		0	0	0	0	0
238	1	287	361	-1	461	427	15.5	30	ABplappapp	277	516	0	0		0	0	0	0	0
239	1	36	218	-1	443	105	14.4	27	ABprapaapp	271	-181	0	0		0	0	0	0	0
240	1	180	227	-1	433	392	22.5	29	ABplppappp	249	570	0	0		0	0	0	0	0
241	1	67	75	-1	188	177	20.5	25	ABpraaapaav	239	-35	0	0		0	0	0	0	0
242	1	167	92	-1	464	364	12.3	30	Capapa	286	986	0	0		0	0	0	0	0
243	1	267	121	-1	468	150	21.8	29	ABprppapap	268	-488	0	0		0	0	0	0	0
244	1	251	115	-1	163	178	18.5	30	ABalaapppa	222	502	0	0		0	0	0	0	0
245	1	104	114	-1	252	314	19.4	35	ABalpapppa	-147	0	0	0		0	0	0	0	0
246	1	278	253	-1	209	212	4.5	29	ABarpapapa	271	-559	0	0		0	0	0	0	0
247	1	93	403	-1	151	358	22.3	26	ABalppaaapp	267	-249	0	0		0	0	0	0	0
248	1	108	495	-1	486	173	22.5	29	ABprppappp	256	178	0	0		0	0	0	0	0
249	1	148	111	-1	254	421	16.0	26	ABplaappaa	244	-207	0	0		0	0	0	0	0
250	1	502	476	-1	312	182	21.5	27	ABprpaaappp	251	174	0	0		0	0	0	0	0
251	1	325	444	-1	91	284	19.4	25	ABalaaaarla	207	855	0	0		0	0	0	0	0
252	1	333	143	-1	361	429	14.1	31	ABplaapppp	71	0	0	0		0	0	0	0	0
253	1	257	334	-1	194	372	8.0	26	ABplaapaapp	495	0	0	0		0	0	0	0	0
254	1	475	480	-1	172	337	9.3	22	ABalppppapa	156	242	0	0		0	0	0	0	0
255	1	137	214	-1	355	185	8.3	28	MSpppppp	277	1188	0	0		0	0	0	0	0
256	1	300	243	-1	249	336	24.6	25	ABalpapapaa	495	0	0	0		0	0	0	0	0
257	1	290	130	-1	300	407	23.3	28	ABplpaaaapa	249	216	0	0		0	0	0	0	0
258	1	12	270	-1	257	314	8.2	26	MSapappp	5	0	0	0		0	0	0	0	0
259	1	372	223	-1	382	167	24.8	27	ABarappappa	239	91	0	0		0	0	0	0	0
260	1	179	260	-1	454	354	21.6	29	MSpappaa	239	-470	0	0		0	0	0	0	0
261	1	84	317	-1	348	168	17.4	30	MSpppapp	302	180	0	0		0	0	0	0	0
262	1	6	100	-1	350	377	20.8	26	ABplppaapap	209	139	0	0		0	0	0	0	0
263	1	423	95	-1	350	128	12.3	26	ABprapaaapa	-169	0	0	0		0	0	0	0	0
264	1	330	387	-1	452	372	16.8	29	Capaap	-168	0	0	0		0	0	0	0	0
265	1	32	139	-1	180	255	10.3	29	MSaaaaapa	255	-187	0	0		0	0	0	0	0
266	1	378	39	-1	330	127	8.6	25	ABprapaaaap	245	-292	0	0		0	0	0	0	0
267	1	107	89	-1	412	235	13.9	34	Ealap	334	-421	0	0		0	0	0	0	0
268	1	6	360	-1	329	376	19.9	25	ABplppaapaa	201	448	0	0		0	0	0	0	0
269	1	327	195	-1	226	127	8.6	28	ABarpappap	278	-457	0	0		0	0	0	0	0
270	1	271	4	-1	212	358	25.9	23	ABalppapapa	219	-136	0	0		0	0	0	0	0
271	1	109	206	-1	156	138	18.3	28	ABalaappap	284	-311	0	0		0	0	0	0	0
272	1	307	303	-1	126	238	21.1	29	ABalaaaarr	41	0	0	0		0	0	0	0	0
273	1	34	124	-1	490	412	10.9	28	ABplapapaa	207	0	0	0		0	0	0	0	0
274	1	418	184	-1	568	257	9.6	32	Cpapap	313	408	0	0		0	0	0	0	0
275	1	140	236	-1	217	253	23.8	29	ABarapaaap	194	0	0	0		0	0	0	0	0
276	1	371	222	-1	237	384	6.6	28	ABplaaapap	288	505	0	0		0	0	0	0	0
277	1	344	230	-1	117	180	11.1	25	ABalappappp	247	1059	0	0		0	0	0	0	0
278	1	363	326	-1	242	300	4.6	28	ABplaaaapa	281	-207	0	0		0	0	0	0	0
279	1	444	204	-1	171	303	24.9	24	ABalpaappap	-203	0	0	0		0	0	0	0	0
280	1	13	20	-1	311	229	20.5	25	MSpapaaaa	150	0	0	0		0	0	0	0	0
281	1	131	113	-1	365	381	14.5	27	Dapaa	44	0	0	0		0	0	0	0	0
282	1	146	24	-1	429	225	4.8	31	Cpaaap	286	-172	0	0		0	0	0	0	0
283	1	35	273	-1	319	206	11.4	28	MSpaaappp	300	0	0	0		0	0	0	0	0
284	1	81	217	-1	305	327	18.5	25	MSaapaaaa	251	403	0	0		0	0	0	0	0
285	1	139	159	-1	201	307	21.6	26	ABalpaaaaap	215	-228	0	0		0	0	0	0	0
286	1	47	505	-1	219	204	25.5	27	ABarapppapa	276	721	0	0		0	0	0	0	0
287	1	135	183	-1	511	420	16.5	27	ABplapappa	139	0	0	0		0	0	0	0	0
288	1	204	407	-1	250	342	14.7	26	MSapapaa	191	957	0	0		0	0	0	0	0
289	1	462	324	-1	124	313	12.1	27	ABalapapapa	244	-321	0	0		0	0	0	0	0
290	1	99	50	-1	281	115	13.9	29	ABpraaapppp	246	0	0	0		0	0	0	0	0
291	1	229	84	-1	317	377	24.0	28	ABalpapappa	359	0	0	0		0	0	0	0	0
292	1	228	398	-1	526	153	10.0	29	ABarpppppa	273	54	0	0		0	0	0	0	0
293	1	151	370	-1	184	341	26.2	25	ABalppapaaa	213	29	0	0		0	0	0	0	0
294	1	443	72	-1	519	249	14.9	33	Eprpa	255	867	0	0		0	0	0	0	0
295	1	446	331	-1	300	286	12.1	25	MSaaapapp	16	0	0	0		0	0	0	0	0
296	1	281	101	-1	167	236	17.4	29	ABaraaapaa	202	0	0	0		0	0	0	0	0
297	1	459	107	-1	316	160	9.4	26	ABprapaaaaa	217	1130	0	0		0	0	0	0	0
298	1	243	193	-1	144	328	7.5	25	ABalapapppa	220	38	0	0		0	0	0	0	0
299	1	432	391	-1	460	166	15.2	30	Cppaaa	286	153	0	0		0	0	0	0	0
300	1	283	380	-1	369	164	12.1	28	Dpapa	373	0	0	0		0	0	0	0	0
301	1	30	120	-1	482	178	18.4	29	Cppaap	279	-70	0	0		0	0	0	0	0
302	1	70	190	-1	187	124	20.6	27	ABpraaaapav	219	0	0	0		0	0	0	0	0
303	1	282	108	-1	305	391	18.2	28	ABplppaaaap	283	-337	0	0		0	0	0	0	0
304	1	454	434	-1	294	178	17.9	22	MSppapap	497	0	0	0		0	0	0	0	0
305	1	286	411	-1	471	233	15.4	33	Ealpp	333	120	0	0		0	0	0	0	0
306	1	436	152	-1	266	318	16.5	25	ABalpaaappp	197	460	0	0		0	0	0	0	0
307	1	195	30	-1	394	422	11.2	28	ABplapaapp	92	0	0	0		0	0	0	0	0
308	1	417	150	-1	176	392	17.6	27	ABalpppapav	249	404	0	0		0	0	0	0	0
309	1	270	419	-1	416	358	6.2	26	ABarppaapp	227	0	0	0		0	0	0	0	0
310	1	91	330	-1	290	367	21.9	23	ABplpapaaap	189	64	0	0		0	0	0	0	0
311	1	113	427	-1	490	299	24.1	27	ABplpappppp	173	400	0	0		0	0	0	0	0
312	1	69	406	-1	319	311	17.1	26	MSaapaaap	-97	0	0	0		0	0	0	0	0
313	1	293	399	-1	256	243	9.9	25	MSpaaaapp	-2	0	0	0		0	0	0	0	0
314	1	209	59	-1	261	288	10.8	25	MSaaapapa	75	0	0	0		0	0	0	0	0
315	1	147	478	-1	368	275	11.9	29	Earaa	282	426	0	0		0	0	0	0	0
316	1	381	460	-1	511	229	25.5	26	ABprppppapa	202	1503	0	0		0	0	0	0	0
317	1	170	128	-1	222	307	15.3	28	ABalpaapapp	150	0	0	0		0	0	0	0	0
318	0	156	-1	-1	335	317	23.7	29		78	0	0	0		0	0	0	0	0
319	1	348	117	-1	350	409	19.6	28	ABplppapaaa	248	66	0	0		0	0	0	0	0
320	1	143	283	-1	122	265	18.6	24	ABalaaaarlp	172	251	0	0		0	0	0	0	0
321	1	268	34	-1	586	210	16.7	29	ABprapappp	288	35	0	0		0	0	0	0	0
322	1	373	129	-1	523	406	20.5	28	ABplappppa	264	19	0	0		0	0	0	0	0
323	1	49	461	-1	234	221	24.3	23	ABarappaaaa	214	-226	0	0		0	0	0	0	0
324	1	364	431	-1	362	285	22.8	27	MSaappaa	494	0	0	0		0	0	0	0	0
325	1	169	225	-1	141	222	10.1	25	ABalapppapa	597	0	0	0		0	0	0	0	0
326	1	237	340	-1	437	205	22.3	29	ABprpapppap	-209	0	0	0		0	0	0	0	0
327	1	163	122	-1	303	218	5.4	29	ABarpaappa	292	509	0	0		0	0	0	0	0
328	1	208	325	-1	281	230	24.7	24	ABarappaapa	219	-1452	0	0		0	0	0	0	0
329	1	4	389	-1	94	242	17.6	26	ABalaaaparl	110	0	0	0		0	0	0	0	0
330	1	376	529	-1	460	227	25.5	29	ABprpappppa	254	-29	0	0		0	0	0	0	0
331	1	374	44	-1	208	297	4.7	26	ABplaaaaaap	212	-170	0	0		0	0	0	0	0
332	1	14	375	-1	528	214	20.6	31	Cppapp	308	190	0	0		0	0	0	0	0
333	1	97	164	-1	354	256	21.0	25	MSpapappa	208	-146	0	0		0	0	0	0	0
334	1	50	248	-1	430	162	18.6	31	MSpapppa	370	0	0	0		0	0	0	0	0
335	1	41	145	-1	126	333	22.9	27	ABalppaaapa	-230	0	0	0		0	0	0	0	0
336	1	116	345	-1	395	130	11.1	27	ABprapaaapp	-109	0	0	0		0	0	0	0	0
337	1	214	282	-1	298	188	9.1	26	MSpppppa	-562	0	0	0		0	0	0	0	0
338	1	197	168	-1	220	170	7.2	25	ABarpapaapp	224	290	0	0		0	0	0	0	0
339	1	440	323	-1	345	364	6.2	29	ABarppaaap	1	0	0	0		0	0	0	0	0
340	1	264	390	-1	192	361	24.4	27	ABalppapaap	374	0	0	0		0	0	0	0	0
341	1	123	192	-1	278	147	6.1	29	ABarpapapp	258	0	0	0		0	0	0	0	0
342	1	255	45	-1	114	339	15.6	29	ABalapaaap	-60	0	0	0		0	0	0	0	0
343	1	315	309	-1	215	285	12.7	29	ABaraapaapp	268	0	0	0		0	0	0	0	0
344	1	103	338	-1	226	384	10.6	25	ABplaapapap	351	0	0	0		0	0	0	0	0
345	1	261	313	-1	197	314	7.2	26	ABplaaaaapp	268	123	0	0		0	0	0	0	0
346	1	117	298	-1	408	106	15.1	30	ABpraapppp	302	979	0	0		0	0	0	0	0
347	1	394	379	-1	398	201	24.8	29	ABprpappapp	250	741	0	0		0	0	0	0	0
348	1	75	276	-1	370	277	18.4	28	MSaapapa	270	58	0	0		0	0	0	0	0
349	1	238	81	-1	338	151	25.6	31	ABprpaaaapa	310	-516	0	0		0	0	0	0	0
350	1	392	182	-1	233	239	7.0	24	MSaaaapaa	218	1119	0	0		0	0	0	0	0
351	1	165	261	-1	214	175	21.3	25	ABprpaaaaaa	-173	0	0	0		0	0	0	0	0
352	1	112	451	-1	411	283	12.5	32	Earap	318	-99	0	0		0	0	0	0	0
353	1	427	181	-1	546	227	7.7	31	Cpaapp	299	802	0	0		0	0	0	0	0
354	1	176	254	-1	330	367	16.3	26	MSappapp	214	293	0	0		0	0	0	0	0
355	1	128	272	-1	207	348	5.8	25	ABplaaapaa	204	-711	0	0		0	0	0	0	0
356	1	422	54	-1	379	110	17.0	26	ABprapaapa	223	-437	0	0		0	0	0	0	0
357	1	370	36	-1	207	150	11.4	27	ABpraapappa	269	-184	0	0		0	0	0	0	0
358	1	285	446	-1	253	368	8.8	24	ABplaapappp	48	0	0	0		0	0	0	0	0
359	1	463	467	-1	178	351	21.3	26	ABalppappap	-8	0	0	0		0	0	0	0	0
360	1	194	301	-1	232	195	20.8	25	ABprpapaaaa	182	714	0	0		0	0	0	0	0
361	1	407	247	-1	218	357	14.8	25	ABalpppppaa	235	736	0	0		0	0	0	0	0
362	1	412	78	-1	179	379	22.4	26	ABalppaappa	-111	0	0	0		0	0	0	0	0
363	1	196	226	-1	248	178	13.6	27	MSppappa	305	0	0	0		0	0	0	0	0
364	1	200	118	-1	359	376	9.1	25	ABplapaaapp	203	-215	0	0		0	0	0	0	0
365	1	216	315	-1	443	319	6.3	30	Dappp	70	0	0	0		0	0	0	0	0
366	1	441	462	-1	236	401	17.2	23	ABplpaapppa	182	-189	0	0		0	0	0	0	0
367	1	240	35	-1	553	214	12.6	29	Cpppap	281	0	0	0		0	0	0	0	0
368	1	452	251	-1	539	247	25.5	25	ABprpppapaa	221	175	0	0		0	0	0	0	0
369	1	5	468	-1	563	242	25.9	26	ABprpppaapp	225	519	0	0		0	0	0	0	0
370	1	273	412	-1	292	176	26.2	30	ABarappapaa	253	715	0	0		0	0	0	0	0
371	1	477	161	-1	301	266	24.8	26	ABarapapapp	263	-51	0	0		0	0	0	0	0
372	1	472	511	-1	376	126	21.6	29	ABprpapaapp	271	1142	0	0		0	0	0	0	0
373	1	15	58	-1	443	120	21.3	28	ABprppapaap	27	0	0	0		0	0	0	0	0
374	1	296	136	-1	529	386	17.5	28	ABplapppaa	236	-770	0	0		0	0	0	0	0
375	1	190	382	-1	289	368	5.2	31	ABplaaappp	268	538	0	0		0	0	0	0	0
376	1	191	61	-1	332	193	16.4	24	MSpppaaa	245	485	0	0		0	0	0	0	0
377	1	402	69	-1	342	174	10.6	25	Dpaap	208	506	0	0		0	0	0	0	0
378	1	205	160	-1	146	244	8.8	26	ABalapppaap	226	621	0	0		0	0	0	0	0
379	1	507	514	-1	329	159	19.4	29	ABprppaaaaa	237	562	0	0		0	0	0	0	0
380	1	320	1	-1	276	105	10.7	27	ABarpapppa	270	333	0	0		0	0	0	0	0
381	1	248	415	-1	358	143	19.8	26	ABprppaaaap	156	0	0	0		0	0	0	0	0
382	1	341	171	-1	207	281	16.4	29	ABalpaapapa	255	-795	0	0		0	0	0	0	0
383	1	127	37	-1	515	362	13.9	30	Cappap	261	-853	0	0		0	0	0	0	0
384	1	331	264	-1	288	423	15.7	31	ABplaappap	-40	0	0	0		0	0	0	0	0
385	1	404	14	-1	189	402	16.1	25	ABalpppapad	215	0	0	0		0	0	0	0	0
386	1	424	435	-1	480	288	4.7	30	Cpaapa	198	0	0	0		0	0	0	0	0
387	1	48	294	-1	183	317	11.8	28	MSapaaap	208	-49	0	0		0	0	0	0	0
388	1	337	240	-1	515	268	5.7	31	Caaapa	289	150	0	0		0	0	0	0	0
389	1	309	65	-1	405	351	25.4	27	ABplppaappp	278	863	0	0		0	0	0	0	0
390	1	24	355	-1	300	302	14.5	27	ABaraapappp	-145	0	0	0		0	0	0	0	0
391	1	398	456	-1	161	386	19.8	24	ABalpppaaap	349	0	0	0		0	0	0	0	0
392	1	231	284	-1	570	170	19.7	29	ABprapappa	280	507	0	0		0	0	0	0	0
393	1	299	466	-1	325	400	21.9	24	ABalpapappp	-29	0	0	0		0	0	0	0	0
394	1	38	342	-1	322	251	8.7	24	MSpaaapap	132	0	0	0		0	0	0	0	0
395	1	301	165	-1	552	379	15.1	31	ABplapappp	294	403	0	0		0	0	0	0	0
396	1	182	49	-1	289	377	17.2	25	ABplppaaaaa	103	0	0	0		0	0	0	0	0
397	1	120	333	-1	313	133	12.2	25	ABprpaappap	-222	0	0	0		0	0	0	0	0
398	1	241	56	-1	188	149	19.1	24	ABpraaaaaap	238	483	0	0		0	0	0	0	0
399	0	181	-1	-1	467	216	4.6	26		178	-43	0	0		0	0	0	0	0
400	1	399	318	-1	503	182	11.6	31	Cpppaa	301	-61	0	0		0	0	0	0	0
401	1	1	328	-1	269	397	10.3	29	ABalppppppp	282	-632	0	0		0	0	0	0	0
402	1	311	405	-1	599	287	13.7	33	Cpapaa	328	-430	0	0		0	0	0	0	0
403	1	496	475	-1	281	214	17.4	24	ABarapaappp	127	0	0	0		0	0	0	0	0
404	1	387	142	-1	527	403	12.3	29	ABarppappp	275	1012	0	0		0	0	0	0	0
405	1	61	238	-1	234	262	20.5	23	ABarapapaaa	123	0	0	0		0	0	0	0	0
406	1	58	2	-1	180	253	13.5	23	ABaraapaaap	190	61	0	0		0	0	0	0	0
407	1	429	252	-1	419	339	10.6	28	Daapp	269	643	0	0		0	0	0	0	0
408	1	469	73	-1	156	233	6.4	24	ABarpaaaaa	229	1332	0	0		0	0	0	0	0
409	1	473	440	-1	190	192	26.1	26	ABarapppaap	154	0	0	0		0	0	0	0	0
410	1	384	502	-1	206	348	16.8	22	ABplpaapaaa	263	0	0	0		0	0	0	0	0
411	1	377	269	-1	560	338	22.8	26	ABplppppppp	220	346	0	0		0	0	0	0	0
412	1	484	383	-1	572	281	24.6	26	ABprppppppa	221	347	0	0		0	0	0	0	0
413	1	198	134	-1	376	370	25.2	26	ABplppaappa	266	77	0	0		0	0	0	0	0
414	1	294	90	-1	551	336	11.8	32	Capppa	299	76	0	0		0	0	0	0	0
415	1	405	396	-1	445	241	11.9	33	Epraa	335	148	0	0		0	0	0	0	0
416	1	154	353	-1	572	288	21.4	32	Cppppp	244	1073	0	0		0	0	0	0	0
417	1	318	479	-1	404	133	24.3	24	ABarappappp	217	-140	0	0		0	0	0	0	0
418	1	448	354	-1	215	379	16.6	25	ABplpaapaap	159	0	0	0		0	0	0	0	0
419	1	368	430	-1	258	174	21.2	24	ABprpapaaap	248	0	0	0		0	0	0	0	0
420	1	449	292	-1	378	308	21.7	30	MSaappap	304	-980	0	0		0	0	0	0	0
421	0	-1	-1	-1	261	240	5.1	22		286	0	0	0		0	0	0	0	0
422	1	155	329	438	383	378	22.4	31	ABplppappa	211	-485	0	0		0	0	0	0	0
423	1	272	308	-1	417	403	19.5	31	ABplppapap	218	187	0	0		0	0	0	0	0
424	1	225	277	-1	171	322	18.7	26	MSapaaaa	182	290	0	0		0	0	0	0	0
425	1	132	378	-1	595	326	21.6	28	Cpappv	106	0	0	0		0	0	0	0	0
426	0	113	-1	-1	490	326	25.4	29		223	-20	0	0		0	0	0	0	0
427	1	19	197	-1	186	192	8.2	29	ABarpapaaa	246	542	0	0		0	0	0	0	0
428	1	83	246	-1	146	378	14.6	28	ABalpppaap	277	384	0	0		0	0	0	0	0
429	1	52	38	-1	302	391	20.1	24	ABplpapaapp	86	0	0	0		0	0	0	0	0
430	1	314	157	-1	229	191	24.0	26	ABarapppppa	-247	0	0	0		0	0	0	0	0
431	1	252	525	-1	319	181	25.0	29	ABarappapap	294	183	0	0		0	0	0	0	0
432	1	219	381	-1	519	178	15.4	30	Cppapa	309	279	0	0		0	0	0	0	0
433	1	235	414	-1	226	397	22.5	30	ABalppaappp	-74	0	0	0		0	0	0	0	0
434	1	339	221	-1	331	243	17.4	29	MSpapaapa	257	0	0	0		0	0	0	0	0
435	1	221	528	-1	343	159	23.4	25	ABprpapaapa	198	-1005	0	0		0	0	0	0	0
436	1	343	459	-1	281	155	23.4	25	ABprpaaappa	242	1041	0	0		0	0	0	0	0
437	0	390	-1	-1	457	388	26.8	28		200	-258	0	0		0	0	0	0	0
438	1	230	397	-1	154	282	16.5	27	ABalpaapaaa	380	0	0	0		0	0	0	0	0
439	1	168	305	-1	204	157	24.0	31	ABalaapapp	297	-744	0	0		0	0	0	0	0
440	1	397	60	-1	194	195	23.0	24	ABarappppap	182	0	0	0		0	0	0	0	0
441	1	188	371	-1	144	330	19.8	24	ABalppappaa	414	0	0	0		0	0	0	0	0
442	0	461	-1	-1	121	286	12.4	22		68	0	0	0		0	0	0	0	0
443	1	351	289	-1	222	215	10.7	28	MSpaaaapa	-31	0	0	0		0	0	0	0	0
444	1	434	179	-1	547	220	24.5	28	ABprpppaapa	114	0	0	0		0	0	0	0	0
445	0	460	-1	-1	133	156	19.4	22		49	0	0	0		0	0	0	0	0
446	1	389	410	-1	262	380	14.5	25	ABplpaappaa	91	0	0	0		0	0	0	0	0
447	1	86	421	-1	239	165	18.9	22	ABprpaapaaa	119	0	0	0		0	0	0	0	0
448	1	408	47	-1	375	228	11.9	30	Ealaa	-87	0	0	0		0	0	0	0	0
449	1	312	374	-1	532	366	20.4	25	ABplapppap	272	0	0	0		0	0	0	0	0
450	1	345	249	-1	237	304	17.1	22	ABalpaaappa	134	0	0	0		0	0	0	0	0
451	1	118	488	-1	271	142	15.7	22	ABprpaappaa	93	0	0	0		0	0	0	0	0
452	1	482	465	-1	217	301	24.2	23	ABalpaaaapp	257	0	0	0		0	0	0	0	0
453	1	428	499	-1	249	385	23.7	26	ABalppapppp	-712	0	0	0		0	0	0	0	0
454	1	316	346	-1	318	161	7.1	24	ABarpppaaa	21	0	0	0		0	0	0	0	0
455	1	33	452	-1	125	357	19.7	24	ABalpppaaaa	199	0	0	0		0	0	0	0	0
456	1	465	471	-1	220	356	22.2	24	ABalppapppa	214	0	0	0		0	0	0	0	0
457	1	438	5	-1	203	202	6.9	24	ABarpapaapa	-169	0	0	0		0	0	0	0	0
458	1	406	424	-1	264	301	21.5	30	ABalpappppa	208	0	0	0		0	0	0	0	0
459	1	470	472	-1	238	397	20.4	20	ABplpaaappa	-208	0	0	0		0	0	0	0	0
460	1	201	99	-1	250	239	21.1	26	ABarapapaap	585	0	0	0		0	0	0	0	0
461	1	303	29	-1	400	293	15.5	30	Earpa	-20	0	0	0		0	0	0	0	0
462	1	249	153	-1	182	226	5.9	25	ABarpaaaap	131	0	0	0		0	0	0	0	0
463	1	451	169	-1	214	242	19.9	22	ABarapaapaa	-38	0	0	0		0	0	0	0	0
464	1	40	220	-1	104	218	19.1	24	ABalaapaaa	152	0	0	0		0	0	0	0	0
465	1	453	97	-1	234	110	17.4	27	ABpraaapapp	205	0	0	0		0	0	0	0	0
466	1	401	439	-1	343	343	18.4	28	MSapaapp	71	0	0	0		0	0	0	0	0
467	1	159	429	-1	259	178	25.6	30	ABarapppapp	132	0	0	0		0	0	0	0	0
468	1	490	474	-1	577	304	24.0	22	ABprppppppp	153	0	0	0		0	0	0	0	0
469	1	500	299	-1	290	297	19.9	28	ABalpappppp	65	0	0	0		0	0	0	0	0
470	1	126	7	-1	518	301	20.0	31	Eplpp	-3	0	0	0		0	0	0	0	0
471	1	323	358	-1	312	170	13.7	25	Dpaaa	73	0	0	0		0	0	0	0	0
472	1	464	132	-1	133	280	6.7	25	ABplaapaaaa	124	0	0	0		0	0	0	0	0
473	0	157	-1	-1	254	370	27.0	25		219	0	0	0		0	0	0	0	0
474	1	244	208	-1	360	208	23.4	31	ABprpappaap	217	0	0	0		0	0	0	0	0
475	0	246	-1	-1	548	293	25.5	25		485	0	0	0		0	0	0	0	0
476	0	456	-1	-1	481	191	25.6	25		-62	0	0	0		0	0	0	0	0
477	1	256	320	-1	402	237	16.5	29	Ealpa	33	0	0	0		0	0	0	0	0
478	1	447	433	-1	193	233	22.9	20	ABarapaaaaa	274	0	0	0		0	0	0	0	0
479	1	481	237	-1	356	354	25.0	27	ABplpapappa	449	0	0	0		0	0	0	0	0
480	1	394	232	-1	361	178	24.4	28	ABprpappapa	169	0	0	0		0	0	0	0	0
481	1	324	279	-1	194	160	8.8	25	ABalapppppp	209	0	0	0		0	0	0	0	0
482	0	457	-1	-1	234	344	16.9	22		351	0	0	0		0	0	0	0	0
483	1	346	501	-1	344	344	21.4	26	ABplpapapap	148	0	0	0		0	0	0	0	0
484	1	149	437	-1	501	387	24.6	22	ABplpppaapa	252	0	0	0		0	0	0	0	0
485	1	489	487	-1	495	271	24.0	27	ABprppppapp	276	-1089	0	0		0	0	0	0	0
486	1	483	486	-1	158	177	15.9	28	ABalaappppa	283	-206	0	0		0	0	0	0	0
487	1	478	409	-1	362	314	4.4	34	ABarppaapa	341	291	0	0		0	0	0	0	0
488	1	479	481	-1	261	396	18.0	22	ABplpaapppp	139	-369	0	0		0	0	0	0	0
489	1	480	482	-1	192	375	10.1	26	ABalpppappp	-405	0	0	0		0	0	0	0	0
490	1	192	233	-1	515	349	25.9	29	ABplpppapaa	168	-13	0	0		0	0	0	0	0
491	1	488	485	-1	178	256	5.3	22	ABarpaaapa	93	0	0	0		0	0	0	0	0
492	0	485	-1	-1	374	132	24.5	26		269	518	0	0		0	0	0	0	0
493	0	486	-1	-1	489	271	19.0	31		314	1051	0	0		0	0	0	0	0
494	1	486	492	-1	493	269	17.8	31	Eprpp	314	1051	0	0		0	0	0	0	0
495	1	487	493	-1	477	196	5.0	36	Caaaa	423	517	0	0		0	0	0	0	0
496	0	485	-1	-1	377	123	23.7	25		267	642	0	0		0	0	0	0	0
497	1	491	494	-1	444	195	25.0	27	ABprppaappp	189	-277	0	0		0	0	0	0	0
498	1	492	496	-1	276	376	20.0	22	ABplpapaapa	202	-343	0	0		0	0	0	0	0
499	1	493	497	-1	314	353	23.0	24	ABplpapapaa	163	421	0	0		0	0	0	0	0
500	1	494	500	-1	381	336	23.0	24	ABplpapappp	188	282	0	0		0	0	0	0	0
501	1	471	503	-1	438	300	24.0	24	ABplpappppa	37	0	0	0		0	0	0	0	0
502	1	495	504	-1	520	310	25.0	26	ABplpppapap	232	1539	0	0		0	0	0	0	0
503	1	497	386	-1	220	254	22.1	26	ABarapaaaap	284	-25	0	0		0	0	0	0	0
504	1	498	506	-1	259	247	24.0	24	ABarapapapa	213	489	0	0		0	0	0	0	0
505	1	499	507	-1	142	187	11.0	25	ABalappppaa	167	0	0	0		0	0	0	0	0
506	1	298	508	-1	183	285	21.0	24	ABalpaaaaaa	264	355	0	0		0	0	0	0	0
507	1	171	509	-1	329	198	22.0	28	ABprpappaaa	278	-1322	0	0		0	0	0	0	0
508	1	503	510	-1	308	125	20.0	25	ABprpaapppp	27	0	0	0		0	0	0	0	0
509	1	504	512	-1	492	249	24.0	24	ABprppppaap	0	0	0	0		0	0	0	0	0
510	1	505	483	-1	479	238	26.0	26	ABprppppaaa	204	34	0	0		0	0	0	0	0
511	0	506	-1	-1	523	216	22.0	26		0	0	0	0		0	0	0	0	0
512	1	26	393	-1	328	156	21.0	27	ABprpapappp	203	14	0	0		0	0	0	0	0
513	1	508	515	-1	452	337	24.0	23	ABplppppaap	173	-85	0	0		0	0	0	0	0
514	1	509	516	-1	431	335	25.0	22	ABplppppaaa	286	170	0	0		0	0	0	0	0
515	1	510	517	-1	489	322	24.0	25	ABplppppapp	229	0	0	0		0	0	0	0	0
516	1	511	518	-1	286	294	25.0	25	ABplpappaaa	238	-183	0	0		0	0	0	0	0
517	1	512	519	-1	310	328	25.0	27	ABplpappaap	-110	0	0	0		0	0	0	0	0
518	1	157	520	-1	253	366	25.65	26	ABalppapapp	218	-720	0	0		0	0	0	0	0
519	1	513	418	-1	547	294	25.0875	29	ABprpppapap	0	0	0	0		0	0	0	0	0
520	0	514	-1	-1	323	276	25.0	28		210	-1271	0	0		0	0	0	0	0
521	1	456	522	-1	510	197	24.925	30	ABprpppaaap	181	0	0	0		0	0	0	0	0
522	1	395	523	-1	472	189	25.48	26	ABprpppaaaa	195	-257	0	0		0	0	0	0	0
523	1	515	524	-1	464	272	25.0	25	ABprpappppp	176	47	0	0		0	0	0	0	0
524	1	516	526	-1	330	199	20.0	25	MSppaapp	211	889	0	0		0	0	0	0	0
525	1	517	527	-1	375	131	25.0	25	ABprpaaaapp	212	570	0	0		0	0	0	0	0
