# Supplementary material for: The AP-2 Transcription Factor APTF-2 Is Required for Neuroblast and Epidermal Morphogenesis in Caenorhabditis elegans Embryogenesis
Source: PLoS Genet. 2016 May 13;12(5):e1006048. doi: 10.1371/journal.pgen.1006048 (PMC4866721; doi:10.1371/journal.pgen.1006048)
Supplement: S5 Text — (ZIP) [file pgen.1006048.s033.zip › nuclei/t179-nuclei]

1	1	380	116	-1	281	105	10.7	28	ABarpapppa	277	40	0	0		0	0	0	0	0
2	1	406	321	-1	180	251	13.4	24	ABaraapaaap	39	0	0	0		0	0	0	0	0
3	1	184	57	-1	253	289	24.2	30	ABalpappapa	-47	0	0	0		0	0	0	0	0
4	1	270	380	-1	214	360	25.8	26	ABalppapapa	255	782	0	0		0	0	0	0	0
5	1	457	510	-1	205	202	7.1	24	ABarpapaapa	196	-647	0	0		0	0	0	0	0
6	1	28	85	-1	288	102	17.7	25	ABpraappaa	233	-273	0	0		0	0	0	0	0
7	1	470	9	-1	525	298	20.1	31	Eplpp	-46	0	0	0		0	0	0	0	0
8	1	10	125	-1	174	212	7.9	24	ABalapppapp	-46	0	0	0		0	0	0	0	0
9	1	220	303	-1	256	255	25.4	28	ABalpapaapp	247	454	0	0		0	0	0	0	0
10	1	112	137	-1	579	309	9.6	34	Caapa	332	251	0	0		0	0	0	0	0
11	1	37	226	-1	234	158	16.7	26	ABpraaappaa	258	-32	0	0		0	0	0	0	0
12	1	16	105	-1	163	168	22.7	26	ABpraaaaaaa	250	-84	0	0		0	0	0	0	0
13	1	126	31	-1	192	151	16.3	32	ABpraaaaap	-77	0	0	0		0	0	0	0	0
14	1	385	416	-1	188	402	15.6	26	ABalpppapad	-42	0	0	0		0	0	0	0	0
15	1	218	271	-1	385	141	15.0	25	Dppaa	257	210	0	0		0	0	0	0	0
16	1	5	66	-1	152	181	13.5	32	ABalappapa	315	0	0	0		0	0	0	0	0
17	1	51	86	-1	173	286	19.1	27	ABaraaaaaa	98	0	0	0		0	0	0	0	0
18	1	133	47	-1	183	136	11.5	27	ABpraapaapp	235	112	0	0		0	0	0	0	0
19	1	134	283	-1	493	363	17.5	30	Capapp	299	-360	0	0		0	0	0	0	0
20	1	280	24	-1	314	228	20.4	25	MSpapaaaa	116	0	0	0		0	0	0	0	0
21	1	19	199	-1	143	273	9.7	31	ABalappaap	318	0	0	0		0	0	0	0	0
22	1	192	430	-1	536	314	7.3	31	Caaapp	315	-77	0	0		0	0	0	0	0
23	1	122	8	-1	287	162	11.7	27	MSppppap	275	0	0	0		0	0	0	0	0
24	1	282	113	-1	429	228	4.9	31	Cpaaap	198	0	0	0		0	0	0	0	0
25	1	45	181	-1	200	111	15.1	25	ABpraaaappp	255	0	0	0		0	0	0	0	0
26	0	159	-1	-1	188	390	11.9	23		194	401	0	0		0	0	0	0	0
27	1	191	347	-1	230	279	25.7	27	ABalpapaapa	144	0	0	0		0	0	0	0	0
28	1	225	74	-1	214	359	19.5	26	ABplpaaaaap	259	639	0	0		0	0	0	0	0
29	1	461	442	-1	402	291	15.8	30	Earpa	294	-142	0	0		0	0	0	0	0
30	1	307	73	-1	395	420	11.5	29	ABplapaapp	173	0	0	0		0	0	0	0	0
31	1	231	157	-1	229	130	23.4	27	ABprpaaapaa	211	182	0	0		0	0	0	0	0
32	0	174	-1	-1	140	263	12.0	22		214	-22	0	0		0	0	0	0	0
33	1	179	395	-1	411	167	11.7	26	Dpapp	254	-109	0	0		0	0	0	0	0
34	1	321	394	491	585	212	15.6	28	ABprapappp	439	0	0	0		0	0	0	0	0
35	1	367	123	-1	555	213	12.6	30	Cpppap	-119	0	0	0		0	0	0	0	0
36	1	357	87	-1	210	150	11.4	27	ABpraapappa	-89	0	0	0		0	0	0	0	0
37	1	383	265	-1	520	360	14.3	30	Cappap	281	68	0	0		0	0	0	0	0
38	1	429	348	-1	302	392	20.0	24	ABplpapaapp	222	-76	0	0		0	0	0	0	0
39	1	266	183	-1	332	130	8.6	24	ABprapaaaap	222	296	0	0		0	0	0	0	0
40	1	211	365	-1	182	361	18.6	26	ABplpaaaaaa	113	0	0	0		0	0	0	0	0
41	1	20	393	-1	483	190	8.1	31	Dpppp	476	0	0	0		0	0	0	0	0
42	1	13	180	-1	356	305	7.2	26	MSappppp	164	0	0	0		0	0	0	0	0
43	1	56	427	-1	196	298	18.7	25	ABalpaaapaa	204	1035	0	0		0	0	0	0	0
44	1	331	329	-1	205	298	4.8	26	ABplaaaaaap	-159	0	0	0		0	0	0	0	0
45	1	342	94	-1	118	343	15.7	29	ABalapaaap	217	0	0	0		0	0	0	0	0
46	1	61	54	-1	148	259	18.4	29	ABaraaaapa	226	494	0	0		0	0	0	0	0
47	1	448	33	-1	374	227	12.4	29	Ealaa	289	852	0	0		0	0	0	0	0
48	1	38	192	-1	164	188	25.1	25	ABarapppaaa	247	93	0	0		0	0	0	0	0
49	1	396	375	-1	289	374	17.0	24	ABplppaaaaa	-209	0	0	0		0	0	0	0	0
50	1	290	220	-1	284	114	14.1	29	ABpraaapppp	291	-11	0	0		0	0	0	0	0
51	1	99	325	-1	240	114	15.2	31	ABpraaapppa	323	0	0	0		0	0	0	0	0
52	1	144	109	-1	615	278	17.6	30	Cpappd	300	85	0	0		0	0	0	0	0
53	1	120	171	-1	149	229	14.1	28	MSaaaaaa	244	762	0	0		0	0	0	0	0
54	1	356	69	-1	380	112	17.2	26	ABprapaapa	229	199	0	0		0	0	0	0	0
55	1	164	147	-1	217	129	18.2	24	ABpraaapapa	219	-561	0	0		0	0	0	0	0
56	1	398	102	-1	191	150	19.1	24	ABpraaaaaap	221	1677	0	0		0	0	0	0	0
57	1	224	158	-1	306	135	22.2	23	ABprpapappa	227	352	0	0		0	0	0	0	0
58	1	373	319	-1	443	122	21.3	28	ABprppapaap	235	-503	0	0		0	0	0	0	0
59	1	314	311	-1	265	285	10.8	26	MSaaapapa	162	0	0	0		0	0	0	0	0
60	1	440	101	-1	199	195	23.1	25	ABarappppap	233	-134	0	0		0	0	0	0	0
61	1	376	371	-1	333	188	16.5	26	MSpppaaa	13	0	0	0		0	0	0	0	0
62	1	204	10	-1	281	154	21.4	28	ABprpapapa	229	85	0	0		0	0	0	0	0
63	1	228	98	-1	303	365	14.2	30	MSapppaa	208	0	0	0		0	0	0	0	0
64	1	7	267	-1	107	260	15.3	28	ABalaaapal	275	318	0	0		0	0	0	0	0
65	1	389	297	-1	405	351	24.9	26	ABplppaappp	224	1067	0	0		0	0	0	0	0
66	1	58	15	-1	184	237	20.3	29	ABaraaaaap	-248	0	0	0		0	0	0	0	0
67	1	89	97	-1	252	149	14.1	25	ABpraaappap	226	0	0	0		0	0	0	0	0
68	1	190	126	-1	149	275	23.0	26	ABalpaappaa	147	0	0	0		0	0	0	0	0
69	1	377	189	-1	339	175	10.7	23	Dpaap	213	177	0	0		0	0	0	0	0
70	1	180	424	-1	173	314	5.4	26	ABplaapaaap	199	264	0	0		0	0	0	0	0
71	1	68	133	-1	277	309	13.1	26	ABaraapapap	151	0	0	0		0	0	0	0	0
72	1	294	400	-1	514	252	15.5	34	Eprpa	341	104	0	0		0	0	0	0	0
73	1	408	318	-1	158	227	6.4	25	ABarpaaaaa	210	1341	0	0		0	0	0	0	0
74	1	157	175	-1	293	280	9.6	24	MSaaaappa	209	57	0	0		0	0	0	0	0
75	1	241	379	-1	192	178	20.4	26	ABpraaapaav	225	0	0	0		0	0	0	0	0
76	1	137	405	-1	554	147	18.1	28	ABprapapap	270	1415	0	0		0	0	0	0	0
77	1	21	18	-1	186	219	12.8	29	ABaraappaa	127	0	0	0		0	0	0	0	0
78	1	362	326	-1	183	382	22.5	27	ABalppaappa	214	0	0	0		0	0	0	0	0
79	1	189	230	-1	199	183	12.6	25	MSppaaap	-275	0	0	0		0	0	0	0	0
80	1	234	280	-1	155	141	15.6	25	ABalaappppp	68	0	0	0		0	0	0	0	0
81	1	349	363	-1	345	147	25.7	31	ABprpaaaapa	313	341	0	0		0	0	0	0	0
82	1	64	65	-1	340	364	11.9	26	Daaaa	93	0	0	0		0	0	0	0	0
83	1	182	277	-1	418	360	16.6	29	MSappaap	290	-176	0	0		0	0	0	0	0
84	1	291	142	-1	325	376	23.8	27	ABalpapappa	216	-574	0	0		0	0	0	0	0
85	1	136	134	-1	255	290	14.5	27	ABaraapapaa	217	763	0	0		0	0	0	0	0
86	1	226	145	-1	202	237	17.1	26	ABaraaapapa	-127	0	0	0		0	0	0	0	0
87	1	135	29	-1	224	215	13.0	28	ABaraappapa	-162	0	0	0		0	0	0	0	0
88	1	185	225	-1	304	156	16.3	29	MSppppaa	259	0	0	0		0	0	0	0	0
89	1	267	164	-1	415	235	13.8	33	Ealap	317	402	0	0		0	0	0	0	0
90	1	414	3	-1	553	335	11.5	31	Capppa	316	-82	0	0		0	0	0	0	0
91	1	119	79	-1	507	125	13.2	29	ABprappapa	298	1044	0	0		0	0	0	0	0
92	1	242	59	-1	468	364	12.3	30	Capapa	272	951	0	0		0	0	0	0	0
93	1	116	385	-1	465	123	16.5	29	ABprappaaa	273	-477	0	0		0	0	0	0	0
94	1	206	414	-1	603	246	21.8	30	ABprappppp	295	557	0	0		0	0	0	0	0
95	1	263	186	-1	356	132	12.0	27	ABprapaaapa	149	0	0	0		0	0	0	0	0
96	1	165	140	-1	301	380	11.2	25	ABplpaappap	181	181	0	0		0	0	0	0	0
97	1	465	481	-1	233	105	17.2	25	ABpraaapapp	-863	0	0	0		0	0	0	0	0
98	1	72	287	-1	252	172	9.6	27	MSppappp	415	0	0	0		0	0	0	0	0
99	1	460	165	-1	252	241	20.0	28	ABarapapaap	282	0	0	0		0	0	0	0	0
100	1	262	355	-1	357	383	21.1	24	ABplppaapap	165	1718	0	0		0	0	0	0	0
101	1	296	41	-1	167	236	17.4	28	ABaraaapaa	164	0	0	0		0	0	0	0	0
102	1	91	451	-1	246	214	16.5	28	ABaraapppaa	149	0	0	0		0	0	0	0	0
103	1	41	114	-1	296	331	10.8	25	MSapppap	-115	0	0	0		0	0	0	0	0
104	1	129	16	-1	259	213	13.7	27	ABaraappapp	-381	0	0	0		0	0	0	0	0
105	1	80	426	-1	329	244	25.5	31	ABarappaapp	312	858	0	0		0	0	0	0	0
106	1	83	52	-1	255	107	18.3	24	ABprpaapapa	231	-295	0	0		0	0	0	0	0
107	1	297	358	-1	315	154	9.6	24	ABprapaaaaa	201	483	0	0		0	0	0	0	0
108	1	303	349	-1	307	393	17.8	27	ABplppaaaap	106	0	0	0		0	0	0	0	0
109	1	92	261	-1	114	200	21.2	26	ABalaaaparr	246	605	0	0		0	0	0	0	0
110	1	221	35	-1	146	211	18.0	25	MSppaaaa	389	0	0	0		0	0	0	0	0
111	1	249	28	-1	254	421	16.1	25	ABplaappaa	224	245	0	0		0	0	0	0	0
112	1	150	284	-1	398	204	4.9	31	Cpaaaa	314	145	0	0		0	0	0	0	0
113	1	281	7	-1	366	380	14.7	26	Dapaa	112	0	0	0		0	0	0	0	0
114	1	245	46	-1	256	311	19.0	32	ABalpapppa	253	176	0	0		0	0	0	0	0
115	1	244	212	-1	166	180	18.8	29	ABalaapppa	196	-105	0	0		0	0	0	0	0
116	1	9	227	-1	123	234	12.9	25	ABalapppaaa	-94	0	0	0		0	0	0	0	0
117	1	319	122	-1	352	407	19.6	27	ABplppapaaa	264	35	0	0		0	0	0	0	0
118	1	364	331	-1	363	379	9.1	24	ABplapaaapp	211	-537	0	0		0	0	0	0	0
119	1	188	95	-1	307	306	8.2	27	MSappppa	210	326	0	0		0	0	0	0	0
120	1	301	312	-1	487	176	18.6	29	Cppaap	276	-28	0	0		0	0	0	0	0
121	1	243	382	-1	468	147	21.4	28	ABprppapap	264	-167	0	0		0	0	0	0	0
122	1	327	412	-1	302	216	5.4	29	ABarpaappa	285	1083	0	0		0	0	0	0	0
123	1	25	34	-1	289	252	12.3	29	MSpaapaa	131	0	0	0		0	0	0	0	0
124	1	273	237	-1	491	416	11.1	29	ABplapapaa	286	-974	0	0		0	0	0	0	0
125	1	12	466	-1	483	355	24.1	24	ABplppppapa	208	1808	0	0		0	0	0	0	0
126	1	146	197	-1	126	160	16.2	24	ABalaaapprr	229	261	0	0		0	0	0	0	0
127	1	175	88	-1	169	219	23.8	30	ABaraaappp	11	0	0	0		0	0	0	0	0
128	1	317	324	-1	227	302	15.0	27	ABalpaapapp	262	-216	0	0		0	0	0	0	0
129	1	322	201	-1	525	405	20.5	29	ABplappppa	296	346	0	0		0	0	0	0	0
130	1	257	117	-1	305	407	23.3	29	ABplpaaaapa	279	-106	0	0		0	0	0	0	0
131	1	210	233	-1	423	184	8.5	30	Dpppa	304	369	0	0		0	0	0	0	0
132	1	472	320	-1	143	286	6.6	25	ABplaapaaaa	239	-33	0	0		0	0	0	0	0
133	1	222	90	-1	221	156	19.2	25	ABpraaapaad	211	-75	0	0		0	0	0	0	0
134	1	413	403	-1	379	368	24.8	27	ABplppaappa	231	1272	0	0		0	0	0	0	0
135	1	181	121	-1	321	314	5.3	24	ABarppaaaa	212	349	0	0		0	0	0	0	0
136	1	374	273	-1	532	388	18.0	26	ABplapppaa	265	158	0	0		0	0	0	0	0
137	1	236	337	-1	401	128	8.2	29	ABarppppaa	291	197	0	0		0	0	0	0	0
138	1	107	224	-1	304	217	17.5	24	ABaraappppa	229	-1237	0	0		0	0	0	0	0
139	1	265	251	-1	184	249	9.9	28	MSaaaaapa	261	-1458	0	0		0	0	0	0	0
140	1	24	257	-1	171	292	15.0	28	ABalpaapaap	254	-696	0	0		0	0	0	0	0
141	1	110	195	-1	232	148	6.5	24	ABarpappaa	224	-17	0	0		0	0	0	0	0
142	1	404	364	-1	528	404	12.3	28	ABarppappp	267	-523	0	0		0	0	0	0	0
143	1	252	161	-1	363	428	14.3	31	ABplaapppp	38	0	0	0		0	0	0	0	0
144	1	163	407	-1	267	366	11.8	27	ABalppppppa	243	-664	0	0		0	0	0	0	0
145	1	335	61	-1	129	334	22.7	26	ABalppaaapa	265	-32	0	0		0	0	0	0	0
146	1	76	77	-1	202	154	14.5	24	ABpraapapaa	160	0	0	0		0	0	0	0	0
147	1	17	229	-1	167	119	13.8	23	ABpraaaappa	219	661	0	0		0	0	0	0	0
148	1	15	290	-1	492	269	21.4	30	ABprpppppa	275	366	0	0		0	0	0	0	0
149	1	130	479	-1	422	284	25.5	29	ABplpapppap	212	-375	0	0		0	0	0	0	0
150	1	308	119	-1	175	393	17.8	26	ABalpppapav	238	1249	0	0		0	0	0	0	0
151	1	209	217	-1	269	126	21.5	25	ABprpaaapap	202	1097	0	0		0	0	0	0	0
152	1	306	103	-1	270	320	16.8	21	ABalpaaappp	126	366	0	0		0	0	0	0	0
153	1	462	39	-1	184	223	5.8	23	ABarpaaaap	190	760	0	0		0	0	0	0	0
154	1	71	218	-1	461	276	10.0	32	Eplaa	325	164	0	0		0	0	0	0	0
155	1	132	208	-1	161	349	7.0	24	ABalapapppp	229	13	0	0		0	0	0	0	0
156	1	87	144	-1	361	404	23.5	30	ABplpaaaapp	250	342	0	0		0	0	0	0	0
157	1	430	508	-1	230	193	24.2	27	ABarapppppa	271	-247	0	0		0	0	0	0	0
158	1	153	310	-1	318	363	9.2	25	ABplapaaapa	304	0	0	0		0	0	0	0	0
159	1	285	350	-1	206	306	21.5	24	ABalpaaaaap	206	-851	0	0		0	0	0	0	0
160	1	378	309	-1	150	241	8.9	25	ABalapppaap	207	-311	0	0		0	0	0	0	0
161	1	371	523	-1	308	262	25.4	26	ABarapapapp	225	-822	0	0		0	0	0	0	0
162	1	198	467	-1	185	361	13.9	26	ABalppppaad	252	95	0	0		0	0	0	0	0
163	1	160	141	-1	285	289	15.9	26	ABaraapappa	-150	0	0	0		0	0	0	0	0
164	1	333	219	-1	358	254	20.5	27	MSpapappa	198	-742	0	0		0	0	0	0	0
165	1	395	399	-1	553	382	15.0	31	ABplapappp	282	1010	0	0		0	0	0	0	0
166	0	318	-1	-1	334	324	23.6	28		222	178	0	0		0	0	0	0	0
167	1	85	316	-1	175	287	4.8	24	ABplaaaaaaa	217	110	0	0		0	0	0	0	0
168	1	338	163	-1	220	173	6.9	25	ABarpapaapp	252	-711	0	0		0	0	0	0	0
169	1	463	421	-1	217	242	19.9	24	ABarapaapaa	185	720	0	0		0	0	0	0	0
170	1	50	191	-1	316	339	6.6	28	ABplapaaaa	276	6	0	0		0	0	0	0	0
171	1	382	36	-1	207	283	16.2	28	ABalpaapapa	153	0	0	0		0	0	0	0	0
172	0	-1	-1	-1	162	346	10.4	23		195	331	0	0		0	0	0	0	0
173	1	117	56	-1	222	112	20.4	27	ABpraaaapad	271	516	0	0		0	0	0	0	0
174	1	195	112	-1	209	400	18.8	28	ABplpaaapa	217	713	0	0		0	0	0	0	0
175	1	1	408	529	382	168	21.6	30	ABprppaapa	215	173	0	0		0	0	0	0	0
176	1	96	127	-1	281	246	22.4	28	ABarapapppa	282	324	0	0		0	0	0	0	0
177	1	170	308	440	491	347	8.7	31	Cappaa	188	0	0	0		0	0	0	0	0
178	1	207	26	-1	219	276	19.8	24	ABalpappaaa	-226	0	0	0		0	0	0	0	0
179	1	444	256	-1	551	218	24.4	28	ABprpppaapa	228	193	0	0		0	0	0	0	0
180	1	141	72	-1	166	253	22.8	31	ABaraaappa	203	0	0	0		0	0	0	0	0
181	1	353	338	-1	546	223	7.7	30	Cpaapp	276	-75	0	0		0	0	0	0	0
182	1	350	115	-1	239	239	7.1	23	MSaaaapaa	237	35	0	0		0	0	0	0	0
183	1	287	263	-1	513	419	16.8	27	ABplapappa	-129	0	0	0		0	0	0	0	0
184	1	274	40	-1	569	258	9.4	31	Cpapap	269	-803	0	0		0	0	0	0	0
185	1	60	185	-1	137	349	12.7	28	ABalapaapp	299	0	0	0		0	0	0	0	0
186	1	203	176	-1	125	313	15.1	29	ABalapaaaa	-295	0	0	0		0	0	0	0	0
187	1	4	413	-1	348	111	15.7	37	ABpraapppa	277	-243	0	0		0	0	0	0	0
188	1	104	330	-1	278	105	21.5	26	ABprpaapapp	224	-291	0	0		0	0	0	0	0
189	1	176	298	-1	140	160	8.2	25	ABpraapaaap	255	90	0	0		0	0	0	0	0
190	1	302	78	-1	191	125	20.7	27	ABpraaaapav	-53	0	0	0		0	0	0	0	0
191	1	40	234	-1	335	325	10.5	26	Daaap	232	544	0	0		0	0	0	0	0
192	1	341	352	-1	281	146	6.2	28	ABarpapapp	268	253	0	0		0	0	0	0	0
193	1	298	452	-1	148	325	7.7	25	ABalapapppa	49	0	0	0		0	0	0	0	0
194	1	235	433	-1	571	370	20.4	28	ABplappppp	283	201	0	0		0	0	0	0	0
195	1	269	89	-1	228	125	8.6	28	ABarpappap	285	448	0	0		0	0	0	0	0
196	1	109	6	-1	153	194	21.3	25	ABarappppaa	290	0	0	0		0	0	0	0	0
197	1	427	345	-1	183	187	8.1	26	ABarpapaaa	231	0	0	0		0	0	0	0	0
198	1	125	402	-1	449	120	9.8	29	ABarppppap	299	457	0	0		0	0	0	0	0
199	1	152	334	-1	300	121	8.4	30	ABarpapppp	147	0	0	0		0	0	0	0	0
200	1	168	353	-1	207	279	10.3	28	MSaaapaaa	47	0	0	0		0	0	0	0	0
201	1	100	5	-1	349	406	9.7	25	ABplapaapa	62	0	0	0		0	0	0	0	0
202	1	138	418	-1	584	259	17.8	32	Cppppa	281	166	0	0		0	0	0	0	0
203	1	156	289	-1	394	315	24.3	25	ABplpapppaa	550	0	0	0		0	0	0	0	0
204	1	279	448	-1	170	300	24.7	24	ABalpaappap	11	0	0	0		0	0	0	0	0
205	1	172	139	-1	243	160	21.3	24	ABprpaaaaap	240	224	0	0		0	0	0	0	0
206	1	271	71	-1	157	138	18.5	28	ABalaappap	11	0	0	0		0	0	0	0	0
207	1	214	32	-1	432	148	8.1	28	ABarpppapp	216	254	0	0		0	0	0	0	0
208	1	474	301	-1	364	207	23.4	29	ABprpappaap	261	-89	0	0		0	0	0	0	0
209	1	35	108	-1	232	301	20.9	25	ABalpappaap	212	-827	0	0		0	0	0	0	0
210	1	31	156	-1	126	203	8.1	25	ABpraapaaaa	244	-69	0	0		0	0	0	0	0
211	1	121	67	-1	329	226	14.3	28	MSpaapapp	189	0	0	0		0	0	0	0	0
212	1	199	291	-1	257	202	5.1	35	ABarpaapa	341	-356	0	0		0	0	0	0	0
213	1	217	344	-1	319	412	13.6	30	ABplaapppa	161	0	0	0		0	0	0	0	0
214	1	255	340	-1	354	184	8.2	29	MSpppppp	-46	0	0	0		0	0	0	0	0
215	1	22	196	-1	553	338	25.2	28	ABplppppppa	229	1686	0	0		0	0	0	0	0
216	1	162	339	-1	476	212	21.6	33	MSpapppp	329	-485	0	0		0	0	0	0	0
217	1	284	255	-1	308	327	18.4	26	MSaapaaaa	142	0	0	0		0	0	0	0	0
218	1	239	420	-1	443	105	14.3	27	ABprapaapp	251	-397	0	0		0	0	0	0	0
219	1	155	50	-1	216	245	8.5	26	MSaaaaapp	128	0	0	0		0	0	0	0	0
220	1	464	477	-1	106	220	19.2	23	ABalaapaaa	223	803	0	0		0	0	0	0	0
221	1	434	162	-1	336	241	17.4	28	MSpapaapa	245	-1033	0	0		0	0	0	0	0
222	1	276	292	-1	238	379	6.5	29	ABplaaapap	274	-202	0	0		0	0	0	0	0
223	1	259	423	-1	389	168	25.9	29	ABarappappa	293	-49	0	0		0	0	0	0	0
224	1	148	21	-1	203	311	25.2	27	ABalpapaaaa	-259	0	0	0		0	0	0	0	0
225	1	325	187	-1	145	221	10.2	25	ABalapppapa	234	275	0	0		0	0	0	0	0
226	1	363	60	-1	250	178	13.5	27	MSppappa	194	934	0	0		0	0	0	0	0
227	1	240	456	-1	440	391	22.2	27	ABplppappp	255	460	0	0		0	0	0	0	0
228	1	149	49	-1	262	184	17.1	22	MSppapaa	212	0	0	0		0	0	0	0	0
229	1	118	82	-1	437	154	22.7	28	ABprppappa	237	183	0	0		0	0	0	0	0
230	1	277	132	-1	117	178	12.0	25	ABalappappp	108	0	0	0		0	0	0	0	0
231	1	6	170	-1	146	324	10.7	24	ABalapappap	-44	0	0	0		0	0	0	0	0
232	1	480	296	-1	363	186	25.0	27	ABprpappapa	199	746	0	0		0	0	0	0	0
233	1	490	231	-1	512	345	25.4	28	ABplpppapaa	255	80	0	0		0	0	0	0	0
234	1	11	23	-1	584	174	15.6	30	ABarpppppp	270	296	0	0		0	0	0	0	0
235	1	90	388	-1	598	336	18.0	31	Caappv	318	133	0	0		0	0	0	0	0
236	1	275	12	-1	218	250	24.4	29	ABarapaaap	251	0	0	0		0	0	0	0	0
237	1	479	503	-1	355	352	24.5	30	ABplpapappa	177	-212	0	0		0	0	0	0	0
238	1	405	53	-1	238	263	20.2	23	ABarapapaaa	-133	0	0	0		0	0	0	0	0
239	0	435	-1	-1	347	162	23.3	27		235	-106	0	0		0	0	0	0	0
240	1	388	174	-1	518	264	6.0	28	Caaapa	280	185	0	0		0	0	0	0	0
241	1	102	235	-1	416	391	6.7	35	ABarppapa	309	-17	0	0		0	0	0	0	0
242	1	237	279	-1	439	415	9.2	29	ABplappapa	292	41	0	0		0	0	0	0	0
243	1	256	177	-1	253	339	25.1	27	ABalpapapaa	133	0	0	0		0	0	0	0	0
244	0	70	-1	-1	325	230	10.7	23		193	-511	0	0		0	0	0	0	0
245	1	197	178	-1	243	334	8.8	27	MSapappa	250	-10	0	0		0	0	0	0	0
246	1	428	317	-1	152	378	14.4	27	ABalpppaap	-19	0	0	0		0	0	0	0	0
247	1	361	378	-1	220	355	14.9	25	ABalpppppaa	271	0	0	0		0	0	0	0	0
248	1	334	110	-1	431	161	18.4	31	MSpapppa	319	-840	0	0		0	0	0	0	0
249	1	450	397	-1	237	305	17.0	23	ABalpaaappa	201	459	0	0		0	0	0	0	0
250	1	30	136	-1	215	318	17.9	24	ABalpaaapap	201	421	0	0		0	0	0	0	0
251	1	368	152	-1	539	247	25.9	24	ABprpppapaa	227	384	0	0		0	0	0	0	0
252	1	407	242	-1	428	338	10.4	28	Daapp	251	889	0	0		0	0	0	0	0
253	1	246	4	-1	210	216	4.4	29	ABarpapapa	246	-498	0	0		0	0	0	0	0
254	1	354	2	-1	328	364	16.5	26	MSappapp	299	0	0	0		0	0	0	0	0
255	1	8	111	-1	493	361	21.3	28	Capppp	281	-29	0	0		0	0	0	0	0
256	1	82	138	-1	374	230	20.0	28	MSpapapa	273	317	0	0		0	0	0	0	0
257	1	3	274	-1	353	238	8.6	27	MSaaappp	104	0	0	0		0	0	0	0	0
258	0	496	-1	-1	384	127	23.2	22		167	236	0	0		0	0	0	0	0
259	1	161	248	-1	259	355	17.6	26	MSapapap	-79	0	0	0		0	0	0	0	0
260	1	260	150	-1	458	355	21.6	29	MSpappaa	139	0	0	0		0	0	0	0	0
261	1	351	240	-1	217	177	20.9	24	ABprpaaaaaa	141	0	0	0		0	0	0	0	0
262	1	186	104	-1	354	302	15.3	27	MSaapaapp	281	0	0	0		0	0	0	0	0
263	1	27	153	-1	436	434	13.9	29	ABplappaap	265	-515	0	0		0	0	0	0	0
264	1	384	241	-1	290	422	15.8	31	ABplaappap	-9	0	0	0		0	0	0	0	0
265	1	73	360	-1	406	422	16.2	29	ABplappaaa	271	166	0	0		0	0	0	0	0
266	1	44	453	-1	585	343	15.3	31	Caappd	308	197	0	0		0	0	0	0	0
267	1	69	216	-1	271	238	16.6	29	ABaraapppap	139	0	0	0		0	0	0	0	0
268	1	158	443	-1	505	295	13.4	32	Eplap	318	-131	0	0		0	0	0	0	0
269	1	411	299	-1	572	334	22.5	28	ABplppppppp	234	339	0	0		0	0	0	0	0
270	1	258	315	-1	257	312	7.8	27	MSapappp	243	-47	0	0		0	0	0	0	0
271	0	453	-1	-1	253	377	24.3	26		249	534	0	0		0	0	0	0	0
272	1	355	107	-1	208	347	5.9	24	ABplaaapaa	223	-445	0	0		0	0	0	0	0
273	1	283	198	-1	321	208	11.6	27	MSpaaappp	238	625	0	0		0	0	0	0	0
274	1	140	417	-1	497	119	17.6	30	ABprappaap	287	21	0	0		0	0	0	0	0
275	1	196	332	-1	115	309	20.3	29	ABalaaaalp	33	0	0	0		0	0	0	0	0
276	1	348	221	-1	368	278	18.4	28	MSaapapa	141	0	0	0		0	0	0	0	0
277	1	424	432	-1	182	326	19.2	25	MSapaaaa	189	-25	0	0		0	0	0	0	0
278	1	173	151	-1	227	328	24.8	26	ABalpapaaap	29	0	0	0		0	0	0	0	0
279	1	481	387	-1	196	158	8.9	24	ABalapppppp	177	-430	0	0		0	0	0	0	0
280	1	166	232	-1	153	330	15.1	25	ABalapappaa	213	808	0	0		0	0	0	0	0
281	1	74	43	-1	160	255	14.9	23	ABaraapaaaa	254	0	0	0		0	0	0	0	0
282	1	337	247	-1	295	187	9.0	28	MSpppppa	-77	0	0	0		0	0	0	0	0
283	1	320	238	-1	123	271	18.5	24	ABalaaaarlp	185	0	0	0		0	0	0	0	0
284	1	392	244	-1	575	169	19.6	29	ABprapappa	267	279	0	0		0	0	0	0	0
285	1	103	63	-1	110	208	12.1	25	ABalappappa	228	-796	0	0		0	0	0	0	0
286	1	167	243	-1	568	207	20.5	27	ABprapppaa	232	-102	0	0		0	0	0	0	0
287	1	208	100	-1	134	305	8.8	23	ABalapapapp	227	123	0	0		0	0	0	0	0
288	1	143	42	-1	264	143	18.5	23	ABprpaapaap	128	0	0	0		0	0	0	0	0
289	1	443	194	-1	225	214	10.6	29	MSpaaaapa	291	393	0	0		0	0	0	0	0
290	1	223	268	-1	404	121	21.4	28	ABprppapaaa	272	147	0	0		0	0	0	0	0
291	1	171	68	-1	200	261	13.9	25	ABaraapaapa	92	0	0	0		0	0	0	0	0
292	1	420	460	-1	379	310	21.9	27	MSaappap	249	1251	0	0		0	0	0	0	0
293	1	216	27	-1	227	214	18.7	24	ABarapaapap	-112	0	0	0		0	0	0	0	0
294	1	387	275	-1	185	315	11.8	28	MSapaaap	-55	0	0	0		0	0	0	0	0
295	1	36	359	-1	416	372	13.4	31	Capaaa	307	1540	0	0		0	0	0	0	0
296	1	79	333	-1	240	370	13.9	25	ABalpppppap	212	-1160	0	0		0	0	0	0	0
297	1	113	30	-1	386	417	20.6	27	ABplppapaap	274	104	0	0		0	0	0	0	0
298	1	346	323	-1	410	108	15.1	31	ABpraapppp	292	207	0	0		0	0	0	0	0
299	1	469	1	-1	294	298	20.3	31	ABalpappppp	313	559	0	0		0	0	0	0	0
300	1	63	302	-1	452	272	22.7	30	MSpappap	105	0	0	0		0	0	0	0	0
301	1	360	262	-1	237	192	20.6	25	ABprpapaaaa	215	-551	0	0		0	0	0	0	0
302	1	127	44	-1	403	361	9.9	27	Dapap	-82	0	0	0		0	0	0	0	0
303	1	272	96	204	128	240	21.2	29	ABalaaaarr	238	986	0	0		0	0	0	0	0
304	1	213	17	-1	258	219	8.6	28	MSpaaaaa	271	364	0	0		0	0	0	0	0
305	1	439	146	-1	207	158	23.8	31	ABalaapapp	216	269	0	0		0	0	0	0	0
306	1	94	131	-1	286	308	4.6	26	ABplaaaapp	268	255	0	0		0	0	0	0	0
307	1	151	148	-1	247	129	11.7	28	ABpraapappp	266	26	0	0		0	0	0	0	0
308	1	423	188	215	419	404	19.5	31	ABplppapap	212	-442	0	0		0	0	0	0	0
309	1	343	91	-1	217	282	12.5	29	ABaraapaapp	287	1123	0	0		0	0	0	0	0
310	1	201	179	-1	162	196	9.9	26	ABalappppap	3	0	0	0		0	0	0	0	0
311	0	-1	-1	-1	497	323	25.3	27		203	306	0	0		0	0	0	0	0
312	1	39	236	-1	267	210	24.4	24	ABarappaaap	201	441	0	0		0	0	0	0	0
313	1	345	200	-1	200	312	7.2	28	ABplaaaaapp	272	-357	0	0		0	0	0	0	0
314	1	230	190	-1	297	226	9.9	24	MSpaaappa	244	725	0	0		0	0	0	0	0
315	1	365	76	-1	446	317	6.3	30	Dappp	299	-170	0	0		0	0	0	0	0
316	1	124	250	-1	132	191	22.7	31	ABalaapaap	271	796	0	0		0	0	0	0	0
317	1	261	409	-1	351	173	18.1	31	MSpppapp	116	0	0	0		0	0	0	0	0
318	1	400	425	-1	505	179	11.6	30	Cpppaa	292	-759	0	0		0	0	0	0	0
319	1	77	155	-1	277	391	6.7	26	ABplaaappa	-219	0	0	0		0	0	0	0	0
320	1	477	465	-1	405	234	16.4	29	Ealpa	281	149	0	0		0	0	0	0	0
321	1	23	372	-1	444	157	12.5	28	Dppap	260	-392	0	0		0	0	0	0	0
322	1	62	129	-1	306	258	17.6	24	ABaraappppp	93	0	0	0		0	0	0	0	0
323	1	339	249	-1	349	366	6.2	28	ABarppaaap	285	-314	0	0		0	0	0	0	0
324	1	289	447	-1	124	311	11.8	26	ABalapapapa	254	-243	0	0		0	0	0	0	0
325	1	328	223	-1	285	225	25.4	25	ABarappaapa	-85	0	0	0		0	0	0	0	0
326	1	278	20	-1	240	299	4.7	28	ABplaaaapa	259	-152	0	0		0	0	0	0	0
327	1	212	357	-1	286	248	7.6	24	MSpaaapaa	199	146	0	0		0	0	0	0	0
328	1	401	81	-1	267	399	10.4	30	ABalppppppp	264	-605	0	0		0	0	0	0	0
329	1	422	173	-1	400	380	22.9	26	ABplppappap	205	767	0	0		0	0	0	0	0
330	1	310	130	-1	289	368	22.1	26	ABplpapaaap	255	1660	0	0		0	0	0	0	0
331	1	295	304	-1	307	284	12.4	25	MSaaapapp	330	0	0	0		0	0	0	0	0
332	1	123	390	-1	327	269	5.6	29	ABarpaappp	297	605	0	0		0	0	0	0	0
333	1	397	51	-1	316	132	12.4	24	ABprpaappap	198	91	0	0		0	0	0	0	0
334	1	253	258	-1	196	371	7.9	27	ABplaapaapp	392	0	0	0		0	0	0	0	0
335	0	421	-1	-1	266	242	5.1	22		287	0	0	0		0	0	0	0	0
336	1	81	260	-1	330	280	15.2	27	MSaapaapa	234	-1754	0	0		0	0	0	0	0
337	1	114	143	-1	141	358	17.4	29	ABalapaapa	561	0	0	0		0	0	0	0	0
338	1	344	37	-1	231	386	10.7	25	ABplaapapap	205	734	0	0		0	0	0	0	0
339	1	47	305	-1	109	215	15.8	30	ABalaaappl	267	-798	0	0		0	0	0	0	0
340	1	326	286	-1	440	200	22.6	28	ABprpapppap	286	245	0	0		0	0	0	0	0
341	1	145	381	-1	367	341	9.6	25	Daapa	225	791	0	0		0	0	0	0	0
342	1	394	62	-1	328	250	8.8	23	MSpaaapap	448	0	0	0		0	0	0	0	0
343	1	29	128	-1	341	295	19.0	26	MSaapappa	658	0	0	0		0	0	0	0	0
344	1	26	322	-1	122	190	17.7	25	ABalaaapprl	234	238	0	0		0	0	0	0	0
345	1	336	313	-1	398	131	11.3	27	ABprapaaapp	-142	0	0	0		0	0	0	0	0
346	1	454	335	-1	321	160	7.2	24	ABarpppaaa	188	-319	0	0		0	0	0	0	0
347	1	128	75	-1	360	184	5.1	33	ABarpppapa	328	173	0	0		0	0	0	0	0
348	1	98	366	-1	563	159	12.7	28	ABprapapaa	273	-249	0	0		0	0	0	0	0
349	0	229	-1	-1	441	331	26.6	28		189	946	0	0		0	0	0	0	0
350	1	53	118	-1	155	144	11.9	24	ABpraapaapa	208	18	0	0		0	0	0	0	0
351	0	-1	-1	-1	485	195	26.3	26		177	184	0	0		0	0	0	0	0
352	1	115	83	-1	424	366	20.4	30	MSaapppp	228	-8	0	0		0	0	0	0	0
353	1	416	434	-1	576	285	21.3	33	Cppppp	333	456	0	0		0	0	0	0	0
354	1	418	462	-1	215	379	16.5	24	ABplpaapaap	195	-157	0	0		0	0	0	0	0
355	1	390	99	-1	305	304	14.6	27	ABaraapappp	229	156	0	0		0	0	0	0	0
356	1	97	356	-1	293	225	14.2	25	MSpaapapa	275	0	0	0		0	0	0	0	0
357	1	131	455	-1	390	271	21.5	26	MSpapappp	203	452	0	0		0	0	0	0	0
358	1	471	482	-1	314	164	13.4	22	Dpaaa	210	1702	0	0		0	0	0	0	0
359	1	46	19	-1	359	224	16.4	28	MSpapaapp	240	148	0	0		0	0	0	0	0
360	1	268	391	-1	322	370	20.0	25	ABplppaapaa	203	-190	0	0		0	0	0	0	0
361	1	238	336	-1	464	429	15.5	32	ABplappapp	-152	0	0	0		0	0	0	0	0
362	1	194	264	-1	166	377	9.6	24	ABplaapaapa	181	0	0	0		0	0	0	0	0
363	1	49	202	-1	212	347	12.0	26	ABplaapapaa	365	0	0	0		0	0	0	0	0
364	1	147	38	-1	134	289	21.4	27	ABalpaapppa	514	0	0	0		0	0	0	0	0
365	1	86	58	-1	449	201	19.5	28	MSpppaap	240	33	0	0		0	0	0	0	0
366	1	2	210	-1	524	394	23.5	28	ABplpppaapp	424	0	0	0		0	0	0	0	0
367	1	78	351	-1	480	424	18.4	30	ABplapapap	268	822	0	0		0	0	0	0	0
368	1	75	314	-1	374	308	19.4	26	MSaapappp	221	-504	0	0		0	0	0	0	0
369	1	93	306	-1	530	300	16.4	33	Eplpa	334	539	0	0		0	0	0	0	0
370	1	293	106	-1	190	340	26.4	26	ABalppapaaa	182	-286	0	0		0	0	0	0	0
371	1	441	222	-1	151	332	19.8	25	ABalppappaa	217	-209	0	0		0	0	0	0	0
372	1	14	328	-1	326	256	22.6	30	ABarapapppp	299	2278	0	0		0	0	0	0	0
373	1	95	464	-1	163	321	23.7	25	ABalpaapppp	220	545	0	0		0	0	0	0	0
374	1	449	346	-1	535	364	20.3	27	ABplapppap	337	0	0	0		0	0	0	0	0
375	1	332	154	-1	529	214	20.8	31	Cppapp	314	760	0	0		0	0	0	0	0
376	1	66	213	-1	330	108	19.8	30	ABpraappap	278	-113	0	0		0	0	0	0	0
377	1	54	386	-1	304	293	22.6	31	ABalpappapp	311	-92	0	0		0	0	0	0	0
378	1	425	362	-1	595	329	20.5	30	Cpappv	46	0	0	0		0	0	0	0	0
379	1	347	411	-1	403	200	25.2	28	ABprpappapp	246	125	0	0		0	0	0	0	0
380	1	300	160	-1	369	169	11.8	28	Dpapa	358	0	0	0		0	0	0	0	0
381	1	432	84	-1	524	178	15.3	30	Cppapa	276	-94	0	0		0	0	0	0	0
382	1	375	214	-1	294	367	5.3	30	ABplaaappp	263	-720	0	0		0	0	0	0	0
383	1	412	428	-1	582	279	24.7	27	ABprppppppa	267	-544	0	0		0	0	0	0	0
384	0	105	-1	-1	173	267	7.2	23		70	0	0	0		0	0	0	0	0
385	1	219	419	-1	124	305	17.6	32	ABalaaaala	320	-186	0	0		0	0	0	0	0
386	1	503	470	-1	222	254	22.2	26	ABarapaaaap	49	0	0	0		0	0	0	0	0
387	1	264	11	-1	456	374	16.6	30	Capaap	-100	0	0	0		0	0	0	0	0
388	1	57	293	-1	488	323	20.8	30	ABplpppppa	304	207	0	0		0	0	0	0	0
389	1	329	415	-1	95	245	18.3	26	ABalaaaparl	261	-482	0	0		0	0	0	0	0
390	1	340	487	-1	193	365	24.3	28	ABalppapaap	236	-478	0	0		0	0	0	0	0
391	1	299	422	-1	463	163	15.3	31	Cppaaa	297	268	0	0		0	0	0	0	0
392	1	233	367	-1	402	317	6.7	27	Dappa	141	0	0	0		0	0	0	0	0
393	1	512	516	-1	330	161	20.9	27	ABprpapappp	243	-596	0	0		0	0	0	0	0
394	1	67	13	-1	468	384	24.9	27	ABplpppaaap	189	0	0	0		0	0	0	0	0
395	1	205	124	-1	267	272	8.0	25	MSaaaapap	238	-692	0	0		0	0	0	0	0
396	1	415	368	-1	446	244	12.4	31	Epraa	311	-388	0	0		0	0	0	0	0
397	1	438	438	-1	158	281	16.5	25	ABalpaapaaa	222	-1487	0	0		0	0	0	0	0
398	1	292	374	-1	529	150	10.3	28	ABarpppppa	281	-88	0	0		0	0	0	0	0
399	1	313	92	-1	260	242	10.3	25	MSpaaaapp	238	707	0	0		0	0	0	0	0
400	0	169	-1	-1	194	292	24.0	23		157	723	0	0		0	0	0	0	0
401	1	111	93	-1	573	237	22.9	30	ABprapppap	261	349	0	0		0	0	0	0	0
402	1	202	392	-1	496	251	11.5	31	Eprap	312	706	0	0		0	0	0	0	0
403	1	247	253	-1	154	362	22.0	26	ABalppaaapp	346	0	0	0		0	0	0	0	0
404	1	48	166	-1	330	271	10.7	26	MSaaaappp	435	0	0	0		0	0	0	0	0
405	1	402	370	-1	602	289	13.4	32	Cpapaa	297	-694	0	0		0	0	0	0	0
406	1	312	288	-1	321	310	17.2	26	MSaapaaap	230	-420	0	0		0	0	0	0	0
407	1	288	300	-1	255	341	14.5	27	MSapapaa	207	-616	0	0		0	0	0	0	0
408	1	59	135	-1	275	352	24.5	31	ABalpapapap	212	0	0	0		0	0	0	0	0
409	1	487	490	-1	362	316	4.4	31	ABarppaapa	313	310	0	0		0	0	0	0	0
410	1	446	429	-1	261	381	14.5	24	ABplpaappaa	418	0	0	0		0	0	0	0	0
411	1	305	327	-1	474	227	15.4	32	Ealpp	325	364	0	0		0	0	0	0	0
412	1	370	373	-1	295	176	26.1	31	ABarappapaa	245	123	0	0		0	0	0	0	0
413	1	65	168	-1	378	364	18.6	30	MSaapppa	296	-46	0	0		0	0	0	0	0
414	1	433	295	-1	233	397	22.4	32	ABalppaappp	556	0	0	0		0	0	0	0	0
415	1	381	492	-1	358	144	19.8	27	ABprppaaaap	105	0	0	0		0	0	0	0	0
416	0	42	-1	-1	495	168	24.5	28		281	-90	0	0		0	0	0	0	0
417	1	18	209	-1	284	219	20.2	29	ABarapappa	249	1397	0	0		0	0	0	0	0
418	1	519	254	-1	552	296	25.1	30	ABprpppapap	18	0	0	0		0	0	0	0	0
419	1	309	377	-1	418	358	6.3	26	ABarppaapp	244	1525	0	0		0	0	0	0	0
420	1	227	406	-1	594	195	21.5	29	ABprappppa	272	246	0	0		0	0	0	0	0
421	1	447	207	-1	246	173	18.7	22	ABprpaapaaa	35	0	0	0		0	0	0	0	0
422	1	108	471	-1	281	127	18.1	21	ABprpaapppa	140	217	0	0		0	0	0	0	0
423	1	76	55	-1	227	148	13.5	24	ABpraapapap	163	0	0	0		0	0	0	0	0
424	1	458	354	-1	266	303	21.7	31	ABalpappppa	285	193	0	0		0	0	0	0	0
425	1	55	389	-1	336	237	19.9	27	MSpapaaap	213	-496	0	0		0	0	0	0	0
426	1	33	281	-1	351	345	13.8	27	MSappaaa	245	273	0	0		0	0	0	0	0
427	1	311	172	-1	489	299	24.4	29	ABplpappppp	87	0	0	0		0	0	0	0	0
428	0	431	-1	-1	327	195	23.5	30		229	810	0	0		0	0	0	0	0
429	1	467	361	-1	264	169	25.8	29	ABarapppapp	-187	0	0	0		0	0	0	0	0
430	1	419	205	-1	260	175	21.1	24	ABprpapaaap	176	191	0	0		0	0	0	0	0
431	1	324	410	-1	364	286	23.0	26	MSaappaa	270	-305	0	0		0	0	0	0	0
432	1	200	246	-1	220	418	15.9	24	ABplpaapapp	217	919	0	0		0	0	0	0	0
433	1	478	463	-1	198	237	22.9	22	ABarapaaaaa	212	-408	0	0		0	0	0	0	0
434	1	304	342	-1	297	178	19.0	24	MSppapap	242	310	0	0		0	0	0	0	0
435	1	386	441	-1	484	282	4.6	30	Cpaapa	281	1316	0	0		0	0	0	0	0
436	1	106	25	-1	472	391	8.2	28	ABarppappa	265	102	0	0		0	0	0	0	0
437	1	484	193	-1	505	378	24.0	22	ABplpppaapa	190	-219	0	0		0	0	0	0	0
438	1	422	167	-1	378	371	22.1	25	ABplppappaa	205	458	0	0		0	0	0	0	0
439	1	466	272	-1	348	344	18.5	27	MSapaapp	208	-243	0	0		0	0	0	0	0
440	1	409	343	-1	195	192	25.7	27	ABarapppaap	179	0	0	0		0	0	0	0	0
441	1	84	14	-1	407	191	22.5	27	ABprpapppaa	-161	0	0	0		0	0	0	0	0
442	1	169	228	-1	191	288	22.5	25	ABalpaaaapa	-286	0	0	0		0	0	0	0	0
443	1	101	48	-1	234	354	9.9	25	ABplaapappa	232	-649	0	0		0	0	0	0	0
444	1	251	445	-1	93	284	19.4	24	ABalaaaarla	213	231	0	0		0	0	0	0	0
445	1	215	369	-1	523	144	20.2	31	ABprappapp	286	-203	0	0		0	0	0	0	0
446	1	358	80	-1	259	371	8.5	24	ABplaapappp	191	147	0	0		0	0	0	0	0
447	1	43	182	-1	242	289	9.2	25	MSaaapaap	234	-56	0	0		0	0	0	0	0
448	1	177	70	-1	180	350	15.9	24	ABalppppaav	198	527	0	0		0	0	0	0	0
449	0	442	-1	-1	128	285	12.5	22		107	0	0	0		0	0	0	0	0
450	1	88	404	-1	364	126	7.9	29	ABarpppaap	268	-1383	0	0		0	0	0	0	0
451	1	352	341	-1	414	281	12.5	31	Earap	306	27	0	0		0	0	0	0	0
452	1	455	294	-1	128	355	19.8	25	ABalpppaaaa	214	823	0	0		0	0	0	0	0
453	1	32	383	-1	159	168	10.0	23	ABalapppppa	202	-80	0	0		0	0	0	0	0
454	1	193	64	-1	463	295	15.2	31	Earpp	318	-313	0	0		0	0	0	0	0
455	1	232	446	-1	436	361	25.1	26	ABplpppaaaa	98	0	0	0		0	0	0	0	0
456	1	391	184	-1	162	383	19.7	24	ABalpppaaap	269	0	0	0		0	0	0	0	0
457	0	482	-1	-1	233	343	16.4	22		59	0	0	0		0	0	0	0	0
458	1	139	203	-1	263	390	20.1	30	ABplpaaappp	453	0	0	0		0	0	0	0	0
459	1	436	494	-1	290	164	23.1	25	ABprpaaappa	118	0	0	0		0	0	0	0	0
460	1	316	515	-1	515	228	25.4	27	ABprppppapa	104	0	0	0		0	0	0	0	0
461	1	323	398	-1	239	220	25.0	26	ABarappaaaa	161	0	0	0		0	0	0	0	0
462	1	366	459	-1	233	406	17.3	22	ABplpaapppa	144	0	0	0		0	0	0	0	0
463	1	52	149	-1	226	207	15.7	27	ABaraaapapp	121	0	0	0		0	0	0	0	0
464	1	154	461	-1	207	407	13.2	24	ABplpaapapa	-342	0	0	0		0	0	0	0	0
465	1	452	475	-1	224	302	23.9	22	ABalpaaaapp	-56	0	0	0		0	0	0	0	0
466	1	393	22	-1	330	398	21.8	24	ABalpapappp	-113	0	0	0		0	0	0	0	0
467	1	359	239	-1	178	355	21.1	24	ABalppappap	317	0	0	0		0	0	0	0	0
468	1	369	282	-1	568	240	25.7	27	ABprpppaapp	22	0	0	0		0	0	0	0	0
469	1	142	245	-1	274	191	23.7	25	ABarapppppp	265	0	0	0		0	0	0	0	0
470	0	445	-1	-1	136	154	19.5	22		-267	0	0	0		0	0	0	0	0
471	1	456	376	-1	224	351	22.0	22	ABalppapppa	-25	0	0	0		0	0	0	0	0
472	1	459	468	-1	236	392	20.2	21	ABplpaaappa	9	0	0	0		0	0	0	0	0
473	1	178	396	-1	430	163	25.1	27	ABprppaappa	270	0	0	0		0	0	0	0	0
474	1	468	435	-1	584	309	24.3	26	ABprppppppp	79	0	0	0		0	0	0	0	0
475	1	403	401	-1	286	212	17.4	23	ABarapaappp	148	0	0	0		0	0	0	0	0
476	1	250	266	-1	308	182	20.9	26	ABprpaaappp	208	0	0	0		0	0	0	0	0
477	0	399	-1	-1	470	213	5.1	25		272	0	0	0		0	0	0	0	0
478	1	315	488	-1	376	277	11.6	30	Earaa	401	0	0	0		0	0	0	0	0
479	1	417	450	-1	410	126	23.6	24	ABarappappp	223	0	0	0		0	0	0	0	0
480	1	254	458	-1	178	335	9.3	22	ABalppppapa	-72	0	0	0		0	0	0	0	0
481	1	488	499	-1	256	395	18.0	22	ABplpaapppp	171	-354	0	0		0	0	0	0	0
482	1	489	270	-1	197	363	10.7	22	ABalpppappp	-342	0	0	0		0	0	0	0	0
483	1	510	472	-1	478	231	25.5	29	ABprppppaaa	193	236	0	0		0	0	0	0	0
484	0	34	-1	-1	251	381	22.4	25		251	-169	0	0		0	0	0	0	0
485	1	491	478	-1	181	256	5.6	30	ABarpaaapa	-44	0	0	0		0	0	0	0	0
486	1	486	483	-1	161	175	16.6	29	ABalaappppa	212	-76	0	0		0	0	0	0	0
487	1	485	527	-1	505	268	24.4	30	ABprppppapp	191	-1059	0	0		0	0	0	0	0
488	1	451	486	-1	278	142	15.2	23	ABprpaappaa	65	0	0	0		0	0	0	0	0
489	1	187	493	-1	249	247	18.3	21	ABarapaappa	291	0	0	0		0	0	0	0	0
490	0	492	-1	-1	376	136	25.5	26		179	645	0	0		0	0	0	0	0
491	0	493	-1	-1	495	271	20.0	31		314	1051	0	0		0	0	0	0	0
492	1	494	444	-1	498	268	17.6	32	Eprpp	314	1051	0	0		0	0	0	0	0
493	1	495	495	-1	477	195	5.0	36	Caaaa	423	517	0	0		0	0	0	0	0
494	1	497	497	-1	445	195	25.0	27	ABprppaappp	189	-277	0	0		0	0	0	0	0
495	1	248	498	-1	490	172	23.0	29	ABprppappp	256	178	0	0		0	0	0	0	0
496	1	498	500	-1	278	371	20.0	22	ABplpapaapa	202	-343	0	0		0	0	0	0	0
497	1	499	501	-1	319	357	23.0	24	ABplpapapaa	163	421	0	0		0	0	0	0	0
498	1	34	502	-1	255	356	22.16	25	ABplpapaaaa	157	178	0	0		0	0	0	0	0
499	1	453	476	-1	249	382	23.35	25	ABalppapppp	-712	0	0	0		0	0	0	0	0
500	1	500	504	-1	382	337	23.0	24	ABplpapappp	188	282	0	0		0	0	0	0	0
501	1	483	505	-1	348	348	21.0	26	ABplpapapap	148	0	0	0		0	0	0	0	0
502	1	410	384	-1	208	349	17.0	24	ABplpaapaaa	263	0	0	0		0	0	0	0	0
503	1	501	506	-1	448	302	24.0	24	ABplpappppa	37	0	0	0		0	0	0	0	0
504	1	502	485	-1	527	313	25.0	26	ABplpppapap	232	1539	0	0		0	0	0	0	0
505	1	286	159	-1	218	202	26.0	25	ABarapppapa	276	721	0	0		0	0	0	0	0
506	1	504	509	-1	259	245	24.0	24	ABarapapapa	213	489	0	0		0	0	0	0	0
507	1	505	431	-1	145	187	12.0	25	ABalappppaa	167	0	0	0		0	0	0	0	0
508	1	506	526	-1	182	287	20.5	24	ABalpaaaaaa	264	355	0	0		0	0	0	0	0
509	1	507	307	-1	333	199	22.0	26	ABprpappaaa	278	-1322	0	0		0	0	0	0	0
510	1	508	512	-1	307	126	20.0	25	ABprpaapppp	27	0	0	0		0	0	0	0	0
511	1	372	513	-1	377	127	21.5	27	ABprpapaapp	271	1142	0	0		0	0	0	0	0
512	1	509	514	-1	494	247	24.0	24	ABprppppaap	0	0	0	0		0	0	0	0	0
513	0	511	-1	-1	516	218	23.0	26		0	0	0	0		0	0	0	0	0
514	1	379	169	-1	331	158	19.0	27	ABprppaaaaa	237	562	0	0		0	0	0	0	0
515	1	513	517	-1	456	339	24.0	23	ABplppppaap	173	-85	0	0		0	0	0	0	0
516	1	514	518	-1	436	331	24.0	22	ABplppppaaa	286	170	0	0		0	0	0	0	0
517	1	515	507	-1	491	324	24.0	25	ABplppppapp	229	0	0	0		0	0	0	0	0
518	1	516	457	-1	284	290	25.0	25	ABplpappaaa	238	-183	0	0		0	0	0	0	0
519	1	517	519	-1	312	328	25.0	27	ABplpappaap	-110	0	0	0		0	0	0	0	0
520	1	518	520	-1	256	368	25.5	26	ABalppapapp	218	-720	0	0		0	0	0	0	0
521	0	520	-1	-1	319	282	25.0	28		210	-1271	0	0		0	0	0	0	0
522	1	521	524	-1	511	200	24.55	29	ABprpppaaap	181	0	0	0		0	0	0	0	0
523	1	522	525	-1	474	189	25.56	26	ABprpppaaaa	195	-257	0	0		0	0	0	0	0
524	1	523	528	-1	462	267	25.0	27	ABprpappppp	176	47	0	0		0	0	0	0	0
525	1	431	530	-1	321	180	24.875	29	ABarappapap	294	183	0	0		0	0	0	0	0
526	1	524	531	-1	326	199	20.0	25	MSppaapp	211	889	0	0		0	0	0	0	0
527	1	525	532	-1	377	132	25.0	25	ABprpaaaapp	212	570	0	0		0	0	0	0	0
528	1	435	533	-1	346	158	23.0	25	ABprpapaapa	198	-1005	0	0		0	0	0	0	0
529	1	330	534	-1	457	222	25.0	27	ABprpappppa	254	-29	0	0		0	0	0	0	0
