# Supplementary material for: The AP-2 Transcription Factor APTF-2 Is Required for Neuroblast and Epidermal Morphogenesis in Caenorhabditis elegans Embryogenesis
Source: PLoS Genet. 2016 May 13;12(5):e1006048. doi: 10.1371/journal.pgen.1006048 (PMC4866721; doi:10.1371/journal.pgen.1006048)
Supplement: S5 Text — (ZIP) [file pgen.1006048.s033.zip › nuclei/t180-nuclei]

1	1	299	139	-1	294	296	20.4	30	ABalpappppp	281	115	0	0		0	0	0	0	0
2	1	254	59	-1	325	362	16.7	27	MSappapp	261	0	0	0		0	0	0	0	0
3	1	90	343	-1	555	334	11.6	32	Capppa	295	1041	0	0		0	0	0	0	0
4	1	253	46	-1	207	212	4.4	28	ABarpapapa	126	0	0	0		0	0	0	0	0
5	1	201	342	-1	347	406	10.1	25	ABplapaapa	123	0	0	0		0	0	0	0	0
6	1	196	307	-1	154	193	21.4	24	ABarappppaa	219	-326	0	0		0	0	0	0	0
7	1	113	67	-1	362	381	14.8	26	Dapaa	8	0	0	0		0	0	0	0	0
8	1	23	208	-1	292	162	11.6	26	MSppppap	244	-988	0	0		0	0	0	0	0
9	1	7	411	-1	525	291	20.0	32	Eplpp	234	501	0	0		0	0	0	0	0
10	1	62	237	-1	281	152	21.4	27	ABprpapapa	117	0	0	0		0	0	0	0	0
11	1	387	204	-1	456	375	16.5	30	Capaap	117	0	0	0		0	0	0	0	0
12	1	236	24	-1	226	251	23.5	31	ABarapaaap	237	218	0	0		0	0	0	0	0
13	1	394	312	-1	468	382	25.0	28	ABplpppaaap	227	111	0	0		0	0	0	0	0
14	1	441	285	-1	411	192	22.7	27	ABprpapppaa	241	273	0	0		0	0	0	0	0
15	1	66	72	-1	189	238	20.3	30	ABaraaaaap	257	-121	0	0		0	0	0	0	0
16	1	104	246	-1	261	213	13.6	28	ABaraappapp	154	0	0	0		0	0	0	0	0
17	1	304	244	-1	264	218	8.7	28	MSpaaaaa	400	0	0	0		0	0	0	0	0
18	1	77	62	412	189	219	12.9	32	ABaraappaa	219	162	0	0		0	0	0	0	0
19	1	359	19	-1	362	222	16.4	29	MSpapaapp	262	173	0	0		0	0	0	0	0
20	1	326	91	-1	235	295	4.6	28	ABplaaaapa	285	-427	0	0		0	0	0	0	0
21	1	224	64	-1	202	309	24.7	26	ABalpapaaaa	221	1319	0	0		0	0	0	0	0
22	1	466	167	-1	328	396	21.6	26	ABalpapappp	239	202	0	0		0	0	0	0	0
23	1	234	102	-1	589	175	16.1	30	ABarpppppp	306	636	0	0		0	0	0	0	0
24	1	20	210	-1	317	224	20.3	25	MSpapaaaa	202	107	0	0		0	0	0	0	0
25	1	436	357	-1	472	393	8.4	27	ABarppappa	243	0	0	0		0	0	0	0	0
26	1	178	331	-1	222	277	19.8	24	ABalpappaaa	-230	0	0	0		0	0	0	0	0
27	1	293	184	-1	233	210	18.9	23	ABarapaapap	220	214	0	0		0	0	0	0	0
28	1	111	37	-1	254	421	16.0	25	ABplaappaa	-89	0	0	0		0	0	0	0	0
29	1	87	17	-1	226	212	12.8	29	ABaraappapa	42	0	0	0		0	0	0	0	0
30	1	297	338	-1	380	411	20.7	27	ABplppapaap	222	-214	0	0		0	0	0	0	0
31	1	13	107	-1	193	145	16.5	33	ABpraaaaap	257	-122	0	0		0	0	0	0	0
32	1	207	348	-1	431	145	7.9	27	ABarpppapp	232	261	0	0		0	0	0	0	0
33	1	47	477	-1	378	230	11.7	28	Ealaa	278	90	0	0		0	0	0	0	0
34	1	123	179	-1	294	249	12.2	28	MSpaapaa	-14	0	0	0		0	0	0	0	0
35	1	110	263	-1	147	209	18.1	26	MSppaaaa	222	1020	0	0		0	0	0	0	0
36	1	171	304	-1	210	280	15.8	28	ABalpaapapa	286	379	0	0		0	0	0	0	0
37	1	338	172	-1	225	384	11.0	25	ABplaapapap	77	0	0	0		0	0	0	0	0
38	1	364	375	-1	137	283	21.5	26	ABalpaapppa	218	199	0	0		0	0	0	0	0
39	1	153	433	-1	184	220	5.9	24	ABarpaaaap	226	-110	0	0		0	0	0	0	0
40	1	184	435	-1	566	263	8.7	31	Cpapap	314	158	0	0		0	0	0	0	0
41	1	101	75	-1	169	231	17.4	29	ABaraaapaa	-156	0	0	0		0	0	0	0	0
42	1	288	41	-1	269	144	18.2	23	ABprpaapaap	210	-149	0	0		0	0	0	0	0
43	1	281	13	-1	162	253	15.2	23	ABaraapaaaa	225	314	0	0		0	0	0	0	0
44	1	302	18	-1	402	362	9.9	26	Dapap	-141	0	0	0		0	0	0	0	0
45	0	244	-1	-1	330	230	10.3	24		204	109	0	0		0	0	0	0	0
46	1	114	211	-1	257	314	18.8	32	ABalpapppa	208	0	0	0		0	0	0	0	0
47	1	18	315	-1	187	133	11.6	27	ABpraapaapp	221	-850	0	0		0	0	0	0	0
48	1	443	119	-1	231	353	9.9	24	ABplaapappa	-323	0	0	0		0	0	0	0	0
49	1	228	266	-1	264	182	17.5	26	MSppapaa	141	913	0	0		0	0	0	0	0
50	1	219	122	-1	220	244	8.4	28	MSaaaaapp	445	0	0	0		0	0	0	0	0
51	1	333	290	-1	320	130	12.1	24	ABprpaappap	242	-890	0	0		0	0	0	0	0
52	1	106	35	-1	260	107	18.3	24	ABprpaapapa	206	-186	0	0		0	0	0	0	0
53	1	238	401	-1	239	261	20.3	24	ABarapapaaa	180	0	0	0		0	0	0	0	0
54	1	46	147	-1	155	256	18.9	26	ABaraaaapa	169	0	0	0		0	0	0	0	0
55	1	423	370	-1	239	144	12.9	24	ABpraapapap	207	-156	0	0		0	0	0	0	0
56	1	173	191	-1	231	110	20.4	27	ABpraaaapad	166	0	0	0		0	0	0	0	0
57	1	3	224	-1	252	288	24.3	30	ABalpappapa	403	0	0	0		0	0	0	0	0
58	1	365	20	-1	455	201	18.6	25	MSpppaap	232	494	0	0		0	0	0	0	0
59	1	92	11	-1	468	362	12.5	31	Capapa	313	156	0	0		0	0	0	0	0
60	1	226	23	-1	250	176	13.4	28	MSppappa	163	-634	0	0		0	0	0	0	0
61	1	145	202	-1	132	330	22.9	26	ABalppaaapa	124	0	0	0		0	0	0	0	0
62	1	342	349	-1	327	254	8.5	24	MSpaaapap	201	490	0	0		0	0	0	0	0
63	1	285	234	-1	110	208	12.4	25	ABalappappa	144	0	0	0		0	0	0	0	0
64	1	454	403	-1	466	295	14.8	33	Earpp	334	164	0	0		0	0	0	0	0
65	1	82	396	-1	340	364	12.1	25	Daaaa	462	0	0	0		0	0	0	0	0
66	1	16	74	-1	159	173	13.7	30	ABalappapa	296	-85	0	0		0	0	0	0	0
67	1	211	79	-1	332	225	14.2	27	MSpaapapp	277	551	0	0		0	0	0	0	0
68	1	291	133	-1	202	261	13.7	26	ABaraapaapa	211	98	0	0		0	0	0	0	0
69	1	54	282	-1	382	111	17.2	27	ABprapaapa	205	213	0	0		0	0	0	0	0
70	1	448	36	-1	179	346	15.9	24	ABalppppaav	214	0	0	0		0	0	0	0	0
71	1	206	27	-1	162	136	18.8	30	ABalaappap	279	297	0	0		0	0	0	0	0
72	1	180	111	-1	175	256	23.1	30	ABaraaappa	207	0	0	0		0	0	0	0	0
73	1	30	351	-1	395	418	11.5	29	ABplapaapp	250	166	0	0		0	0	0	0	0
74	1	28	258	-1	215	358	19.4	26	ABplpaaaaap	239	-227	0	0		0	0	0	0	0
75	1	347	397	-1	363	186	4.7	32	ABarpppapa	321	389	0	0		0	0	0	0	0
76	1	315	12	-1	444	317	6.4	30	Dappp	289	-77	0	0		0	0	0	0	0
77	1	146	464	-1	203	155	14.4	24	ABpraapapaa	157	0	0	0		0	0	0	0	0
78	1	190	132	-1	199	122	20.8	27	ABpraaaapav	-60	0	0	0		0	0	0	0	0
79	1	91	364	-1	509	126	13.3	30	ABprappapa	301	-491	0	0		0	0	0	0	0
80	1	446	149	-1	252	371	8.7	24	ABplaapappp	195	-778	0	0		0	0	0	0	0
81	1	328	298	-1	268	397	10.4	30	ABalppppppp	328	0	0	0		0	0	0	0	0
82	1	229	459	-1	439	155	22.2	29	ABprppappa	245	180	0	0		0	0	0	0	0
83	1	352	344	-1	423	366	20.3	31	MSaapppp	254	303	0	0		0	0	0	0	0
84	1	381	57	-1	526	177	15.0	30	Cppapa	-78	0	0	0		0	0	0	0	0
85	1	6	236	-1	292	102	18.0	25	ABpraappaa	252	-268	0	0		0	0	0	0	0
86	1	17	195	-1	175	286	19.3	27	ABaraaaaaa	345	0	0	0		0	0	0	0	0
87	1	36	109	-1	211	149	11.7	26	ABpraapappa	258	0	0	0		0	0	0	0	0
88	1	127	280	-1	172	220	23.6	30	ABaraaappp	159	0	0	0		0	0	0	0	0
89	1	195	308	-1	228	125	8.5	28	ABarpappap	281	95	0	0		0	0	0	0	0
90	1	133	432	-1	222	150	19.5	26	ABpraaapaad	207	0	0	0		0	0	0	0	0
91	1	309	29	-1	219	284	12.4	29	ABaraapaapp	403	0	0	0		0	0	0	0	0
92	1	399	215	-1	261	242	10.4	25	MSpaaaapp	101	0	0	0		0	0	0	0	0
93	1	401	430	-1	572	237	23.1	28	ABprapppap	274	133	0	0		0	0	0	0	0
94	1	45	178	-1	117	336	16.1	31	ABalapaaap	244	-1050	0	0		0	0	0	0	0
95	1	119	197	-1	308	307	7.9	27	MSappppa	270	-412	0	0		0	0	0	0	0
96	1	303	187	-1	119	229	20.3	25	ABalaaaarra	178	52	0	0		0	0	0	0	0
97	1	67	145	-1	261	151	14.5	26	ABpraaappap	-74	0	0	0		0	0	0	0	0
98	1	63	174	-1	304	361	14.4	28	MSapppaa	-131	0	0	0		0	0	0	0	0
99	1	355	222	-1	307	299	14.8	27	ABaraapappp	217	782	0	0		0	0	0	0	0
100	1	287	384	-1	132	299	8.9	24	ABalapapapp	213	-1135	0	0		0	0	0	0	0
101	1	60	89	-1	202	195	23.1	24	ABarappppap	219	173	0	0		0	0	0	0	0
102	1	56	273	-1	195	147	19.5	24	ABpraaaaaap	239	185	0	0		0	0	0	0	0
103	1	152	446	-1	273	313	16.1	22	ABalpaaappp	201	1421	0	0		0	0	0	0	0
104	1	262	265	-1	355	303	15.2	27	MSaapaapp	-197	0	0	0		0	0	0	0	0
105	1	12	93	-1	163	170	22.6	25	ABpraaaaaaa	320	0	0	0		0	0	0	0	0
106	1	370	189	-1	190	342	26.0	26	ABalppapaaa	223	-346	0	0		0	0	0	0	0
107	1	272	97	-1	203	345	6.2	24	ABplaaapaa	-58	0	0	0		0	0	0	0	0
108	1	209	165	-1	235	300	20.7	25	ABalpappaap	209	-827	0	0		0	0	0	0	0
109	1	52	367	-1	615	279	17.4	31	Cpappd	301	226	0	0		0	0	0	0	0
110	1	248	4	-1	436	160	18.3	32	MSpapppa	319	198	0	0		0	0	0	0	0
111	1	255	306	-1	494	360	21.5	29	Capppp	263	80	0	0		0	0	0	0	0
112	1	174	254	-1	207	397	19.0	28	ABplpaaapa	227	-866	0	0		0	0	0	0	0
113	1	24	393	-1	429	233	5.2	31	Cpaaap	316	351	0	0		0	0	0	0	0
114	1	103	206	-1	295	333	10.5	26	MSapppap	-23	0	0	0		0	0	0	0	0
115	1	182	171	-1	240	237	7.1	24	MSaaaapaa	143	0	0	0		0	0	0	0	0
116	1	1	268	-1	283	105	10.7	28	ABarpapppa	283	1072	0	0		0	0	0	0	0
117	1	130	362	-1	306	404	23.4	28	ABplpaaaapa	217	821	0	0		0	0	0	0	0
118	1	350	414	-1	155	140	12.3	25	ABpraapaapa	-281	0	0	0		0	0	0	0	0
119	1	150	252	-1	176	390	17.9	24	ABalpppapav	60	0	0	0		0	0	0	0	0
120	0	258	-1	-1	377	124	23.1	23		231	165	0	0		0	0	0	0	0
121	1	135	371	-1	315	314	5.2	24	ABarppaaaa	211	-4	0	0		0	0	0	0	0
122	1	117	407	-1	353	400	19.8	25	ABplppapaaa	96	0	0	0		0	0	0	0	0
123	1	35	155	-1	559	213	12.4	29	Cpppap	256	270	0	0		0	0	0	0	0
124	1	395	33	-1	270	269	7.8	25	MSaaaapap	271	0	0	0		0	0	0	0	0
125	1	8	10	-1	174	210	8.1	23	ABalapppapp	-28	0	0	0		0	0	0	0	0
126	1	68	112	-1	158	277	23.1	25	ABalpaappaa	230	-501	0	0		0	0	0	0	0
127	1	176	65	-1	282	244	22.5	28	ABarapapppa	242	1389	0	0		0	0	0	0	0
128	1	343	223	-1	343	290	18.9	25	MSaapappa	246	-79	0	0		0	0	0	0	0
129	1	322	289	-1	307	255	17.4	24	ABaraappppp	-68	0	0	0		0	0	0	0	0
130	1	330	354	-1	280	374	21.3	27	ABplpapaaap	160	0	0	0		0	0	0	0	0
131	1	306	131	-1	282	307	4.6	28	ABplaaaapp	257	428	0	0		0	0	0	0	0
132	1	230	281	-1	117	176	12.8	25	ABalappappp	69	0	0	0		0	0	0	0	0
133	1	71	249	-1	283	304	12.5	27	ABaraapapap	151	0	0	0		0	0	0	0	0
134	1	85	118	-1	259	289	14.2	28	ABaraapapaa	246	1095	0	0		0	0	0	0	0
135	1	408	255	-1	274	348	25.5	24	ABalpapapap	201	218	0	0		0	0	0	0	0
136	1	250	328	-1	212	315	17.5	24	ABalpaaapap	208	-540	0	0		0	0	0	0	0
137	1	10	257	-1	580	307	9.4	33	Caapa	326	557	0	0		0	0	0	0	0
138	1	256	272	-1	376	228	19.7	28	MSpapapa	257	-771	0	0		0	0	0	0	0
139	1	205	53	-1	244	156	21.2	25	ABprpaaaaap	250	155	0	0		0	0	0	0	0
140	1	96	77	-1	299	377	11.3	25	ABplpaappap	173	0	0	0		0	0	0	0	0
141	1	163	295	-1	288	288	15.6	27	ABaraapappa	163	0	0	0		0	0	0	0	0
142	1	84	350	-1	324	374	23.7	26	ABalpapappa	373	0	0	0		0	0	0	0	0
143	1	337	201	-1	141	351	17.5	29	ABalapaapa	13	0	0	0		0	0	0	0	0
144	1	156	279	-1	361	398	24.2	29	ABplpaaaapp	284	-914	0	0		0	0	0	0	0
145	1	86	84	-1	204	232	17.1	26	ABaraaapapa	521	0	0	0		0	0	0	0	0
146	1	305	440	473	209	156	23.0	30	ABalaapapp	247	233	0	0		0	0	0	0	0
147	1	55	120	-1	221	126	17.8	24	ABpraaapapa	79	0	0	0		0	0	0	0	0
148	1	307	108	-1	252	124	11.7	28	ABpraapappp	-26	0	0	0		0	0	0	0	0
149	1	463	60	-1	227	207	15.8	28	ABaraaapapp	258	142	0	0		0	0	0	0	0
150	1	260	99	-1	460	352	21.6	29	MSpappaa	233	1078	0	0		0	0	0	0	0
151	1	278	335	-1	227	325	24.8	26	ABalpapaaap	224	4	0	0		0	0	0	0	0
152	1	251	463	-1	539	251	26.5	26	ABprpppapaa	193	-165	0	0		0	0	0	0	0
153	1	263	164	-1	433	432	13.8	29	ABplappaap	285	-415	0	0		0	0	0	0	0
154	1	375	58	-1	535	214	20.5	31	Cppapp	311	-418	0	0		0	0	0	0	0
155	1	319	235	-1	275	387	6.6	28	ABplaaappa	-102	0	0	0		0	0	0	0	0
156	1	210	251	-1	127	199	8.6	27	ABpraapaaaa	119	75	0	0		0	0	0	0	0
157	1	31	212	-1	232	130	24.0	26	ABprpaaapaa	239	-729	0	0		0	0	0	0	0
158	1	57	6	-1	305	134	22.2	25	ABprpapappa	220	432	0	0		0	0	0	0	0
159	1	505	104	-1	225	196	25.4	28	ABarapppapa	252	-521	0	0		0	0	0	0	0
160	1	380	160	-1	372	169	11.8	27	Dpapa	233	-264	0	0		0	0	0	0	0
161	1	143	309	-1	361	428	14.4	31	ABplaapppp	311	-1132	0	0		0	0	0	0	0
162	1	221	39	-1	339	238	17.4	28	MSpapaapa	274	-127	0	0		0	0	0	0	0
163	1	168	320	-1	219	171	6.9	25	ABarpapaapp	228	-647	0	0		0	0	0	0	0
164	1	89	330	-1	419	234	14.2	33	Ealap	337	467	0	0		0	0	0	0	0
165	1	99	214	-1	256	241	20.1	29	ABarapapaap	276	498	0	0		0	0	0	0	0
166	1	404	305	-1	332	276	10.5	26	MSaaaappp	253	506	0	0		0	0	0	0	0
167	1	438	346	-1	372	368	22.1	24	ABplppappaa	221	-138	0	0		0	0	0	0	0
168	1	413	454	-1	381	363	18.6	30	MSaapppa	-43	0	0	0		0	0	0	0	0
169	1	514	256	-1	335	156	19.8	27	ABprppaaaaa	271	640	0	0		0	0	0	0	0
170	1	231	188	-1	140	319	11.0	25	ABalapappap	226	568	0	0		0	0	0	0	0
171	1	53	130	-1	152	227	14.0	28	MSaaaaaa	125	0	0	0		0	0	0	0	0
172	1	427	457	-1	487	301	24.4	29	ABplpappppp	242	-86	0	0		0	0	0	0	0
173	1	329	153	-1	407	385	23.5	26	ABplppappap	226	-230	0	0		0	0	0	0	0
174	1	240	451	-1	517	268	5.9	31	Caaapa	303	-474	0	0		0	0	0	0	0
175	1	74	66	-1	294	279	9.3	24	MSaaaappa	198	25	0	0		0	0	0	0	0
176	1	186	9	-1	126	308	15.2	30	ABalapaaaa	282	337	0	0		0	0	0	0	0
177	1	243	135	-1	251	338	25.0	29	ABalpapapaa	175	0	0	0		0	0	0	0	0
178	1	245	124	-1	243	333	8.7	27	MSapappa	239	308	0	0		0	0	0	0	0
179	1	310	287	-1	160	188	10.4	25	ABalappppap	6	0	0	0		0	0	0	0	0
180	1	42	115	-1	357	302	7.1	27	MSappppp	11	0	0	0		0	0	0	0	0
181	1	25	248	-1	201	109	15.0	26	ABpraaaappp	243	0	0	0		0	0	0	0	0
182	1	447	321	-1	243	287	9.2	25	MSaaapaap	247	0	0	0		0	0	0	0	0
183	1	39	410	-1	339	136	8.5	25	ABprapaaaap	212	-125	0	0		0	0	0	0	0
184	1	456	355	-1	161	381	19.9	24	ABalpppaaap	215	655	0	0		0	0	0	0	0
185	1	185	92	-1	134	348	12.7	29	ABalapaapp	263	0	0	0		0	0	0	0	0
186	1	95	276	-1	361	132	11.9	27	ABprapaaapa	269	415	0	0		0	0	0	0	0
187	1	225	277	-1	147	217	10.3	25	ABalapppapa	-95	0	0	0		0	0	0	0	0
188	1	308	213	-1	436	399	19.6	27	ABplppapapp	228	830	0	0		0	0	0	0	0
189	1	69	71	-1	344	174	10.5	25	Dpaap	221	-452	0	0		0	0	0	0	0
190	1	314	48	-1	300	226	10.0	25	MSpaaappa	176	0	0	0		0	0	0	0	0
191	1	170	218	-1	315	339	6.5	27	ABplapaaaa	370	0	0	0		0	0	0	0	0
192	1	48	243	-1	168	181	24.8	22	ABarapppaaa	175	-333	0	0		0	0	0	0	0
193	1	437	137	-1	508	374	23.9	24	ABplpppaapa	215	48	0	0		0	0	0	0	0
194	1	289	332	-1	228	214	10.7	30	MSpaaaapa	300	-634	0	0		0	0	0	0	0
195	1	141	264	-1	230	149	6.3	23	ABarpappaa	228	-9	0	0		0	0	0	0	0
196	1	215	49	-1	555	336	24.8	29	ABplppppppa	264	-514	0	0		0	0	0	0	0
197	1	126	431	-1	127	158	16.8	24	ABalaaapprr	239	-358	0	0		0	0	0	0	0
198	1	273	103	-1	324	205	11.5	27	MSpaaappp	238	-33	0	0		0	0	0	0	0
199	1	21	143	-1	142	270	9.7	31	ABalappaap	-4	0	0	0		0	0	0	0	0
200	1	313	157	-1	196	310	7.2	28	ABplaaaaapp	369	0	0	0		0	0	0	0	0
201	1	129	369	-1	527	403	20.8	29	ABplappppa	295	499	0	0		0	0	0	0	0
202	1	363	162	-1	213	346	12.5	25	ABplaapapaa	244	30	0	0		0	0	0	0	0
203	1	458	531	-1	260	389	19.9	23	ABplpaaappp	205	173	0	0		0	0	0	0	0
204	1	303	105	-1	144	249	21.8	24	ABalaaaarrp	215	-890	0	0		0	0	0	0	0
205	1	430	70	-1	264	178	21.8	22	ABprpapaaap	160	-211	0	0		0	0	0	0	0
206	0	416	-1	-1	493	171	24.5	31		306	601	0	0		0	0	0	0	0
207	1	421	479	-1	250	165	18.9	25	ABprpaapaaa	198	201	0	0		0	0	0	0	0
208	1	155	198	-1	158	346	7.4	25	ABalapapppp	13	0	0	0		0	0	0	0	0
209	1	417	134	-1	286	219	20.0	29	ABarapappa	141	0	0	0		0	0	0	0	0
210	1	366	161	-1	528	388	23.7	27	ABplpppaapp	245	430	0	0		0	0	0	0	0
211	0	166	-1	-1	334	324	23.5	28		279	311	0	0		0	0	0	0	0
212	1	115	347	420	170	177	18.7	29	ABalaapppa	209	0	0	0		0	0	0	0	0
213	1	376	38	-1	332	107	20.0	30	ABpraappap	539	0	0	0		0	0	0	0	0
214	1	382	203	-1	295	367	5.4	30	ABplaaappp	256	856	0	0		0	0	0	0	0
215	1	308	68	-1	402	406	20.4	27	ABplppapapa	225	795	0	0		0	0	0	0	0
216	1	267	219	-1	272	238	16.4	28	ABaraapppap	153	0	0	0		0	0	0	0	0
217	1	151	472	-1	268	121	22.1	24	ABprpaaapap	204	505	0	0		0	0	0	0	0
218	1	154	96	-1	463	274	9.7	33	Eplaa	331	-53	0	0		0	0	0	0	0
219	1	164	337	-1	361	253	19.8	25	MSpapappa	245	1179	0	0		0	0	0	0	0
220	1	50	128	-1	288	112	14.2	30	ABpraaapppp	-11	0	0	0		0	0	0	0	0
221	1	276	325	-1	370	280	18.4	27	MSaapapa	149	0	0	0		0	0	0	0	0
222	1	371	292	-1	149	329	19.9	24	ABalppappaa	230	-486	0	0		0	0	0	0	0
223	1	325	436	-1	290	224	25.6	26	ABarappaapa	266	-261	0	0		0	0	0	0	0
224	1	138	196	-1	310	215	17.5	24	ABaraappppa	239	263	0	0		0	0	0	0	0
225	1	88	144	-1	309	157	16.2	29	MSppppaa	332	0	0	0		0	0	0	0	0
226	1	11	81	-1	234	155	16.7	26	ABpraaappaa	258	-333	0	0		0	0	0	0	0
227	1	116	63	-1	125	232	13.2	25	ABalapppaaa	128	0	0	0		0	0	0	0	0
228	1	442	526	-1	198	289	22.7	25	ABalpaaaapa	83	0	0	0		0	0	0	0	0
229	1	147	-1	-1	169	119	14.0	23	ABpraaaappa	49	0	0	0		0	0	0	0	0
230	1	79	192	-1	202	180	12.5	25	MSppaaap	49	0	0	0		0	0	0	0	0
231	1	233	434	-1	511	343	25.6	27	ABplpppapaa	170	-444	0	0		0	0	0	0	0
232	1	280	113	-1	153	330	14.9	24	ABalapappaa	45	0	0	0		0	0	0	0	0
233	1	131	242	-1	426	183	8.3	31	Dpppa	314	-1413	0	0		0	0	0	0	0
234	1	191	80	-1	333	324	10.7	25	Daaap	-82	0	0	0		0	0	0	0	0
235	1	241	352	-1	417	390	6.7	34	ABarppapa	328	697	0	0		0	0	0	0	0
236	1	312	180	-1	270	210	24.1	23	ABarappaaap	216	446	0	0		0	0	0	0	0
237	1	124	421	-1	488	416	11.4	28	ABplapapaa	256	0	0	0		0	0	0	0	0
238	1	283	452	-1	128	268	19.0	23	ABalaaaarlp	186	0	0	0		0	0	0	0	0
239	1	467	423	-1	177	346	21.5	25	ABalppappap	183	-246	0	0		0	0	0	0	0
240	1	261	182	-1	220	177	20.9	24	ABprpaaaaaa	194	-13	0	0		0	0	0	0	0
241	1	264	7	-1	287	421	16.0	31	ABplaappap	112	0	0	0		0	0	0	0	0
242	1	252	361	-1	430	338	10.4	26	Daapp	254	0	0	0		0	0	0	0	0
243	1	286	360	-1	566	206	20.8	27	ABprapppaa	264	-124	0	0		0	0	0	0	0
244	1	284	220	-1	577	170	19.7	28	ABprapappa	284	28	0	0		0	0	0	0	0
245	1	469	388	-1	280	189	23.9	24	ABarapppppp	239	251	0	0		0	0	0	0	0
246	1	432	383	-1	218	416	15.6	23	ABplpaapapp	-321	0	0	0		0	0	0	0	0
247	1	282	313	-1	296	184	9.0	26	MSpppppa	-94	0	0	0		0	0	0	0	0
248	1	259	455	-1	259	351	17.4	26	MSapapap	259	-475	0	0		0	0	0	0	0
249	1	323	225	-1	347	367	6.3	28	ABarppaaap	260	322	0	0		0	0	0	0	0
250	1	316	449	-1	133	193	23.1	31	ABalaapaap	297	1402	0	0		0	0	0	0	0
251	1	139	8	-1	186	246	10.1	30	MSaaaaapa	234	-507	0	0		0	0	0	0	0
252	0	271	-1	-1	255	375	24.9	24		244	1192	0	0		0	0	0	0	0
253	1	403	78	-1	151	358	21.9	25	ABalppaaapp	254	-369	0	0		0	0	0	0	0
254	1	418	270	-1	556	298	25.4	29	ABprpppapap	238	226	0	0		0	0	0	0	0
255	1	217	231	-1	305	322	18.3	26	MSaapaaaa	412	0	0	0		0	0	0	0	0
256	1	179	291	-1	554	216	24.3	29	ABprpppaapa	252	-1116	0	0		0	0	0	0	0
257	1	140	217	-1	169	288	15.1	29	ABalpaapaap	257	870	0	0		0	0	0	0	0
258	1	334	318	-1	193	368	8.2	26	ABplaapaapp	65	0	0	0		0	0	0	0	0
259	0	175	-1	-1	398	161	22.2	25		211	489	0	0		0	0	0	0	0
260	1	336	275	-1	333	279	15.0	27	MSaapaapa	176	0	0	0		0	0	0	0	0
261	1	109	26	-1	120	202	21.1	25	ABalaaaparr	224	367	0	0		0	0	0	0	0
262	1	301	424	-1	240	191	20.6	26	ABprpapaaaa	67	0	0	0		0	0	0	0	0
263	1	183	274	-1	513	420	17.0	27	ABplapappa	277	-313	0	0		0	0	0	0	0
264	1	362	138	-1	161	374	9.9	23	ABplaapaapa	346	0	0	0		0	0	0	0	0
265	1	37	260	390	521	357	14.3	30	Cappap	464	0	0	0		0	0	0	0	0
266	1	476	87	-1	316	179	21.4	25	ABprpaaappp	207	-880	0	0		0	0	0	0	0
267	1	64	374	-1	109	257	15.2	28	ABalaaapal	287	351	0	0		0	0	0	0	0
268	1	290	426	-1	407	120	21.3	23	ABprppapaaa	167	217	0	0		0	0	0	0	0
269	0	26	-1	-1	184	388	12.1	24		-178	0	0	0		0	0	0	0	0
270	1	482	406	-1	188	359	11.2	22	ABalpppappp	-505	0	0	0		0	0	0	0	0
271	1	15	297	-1	386	141	15.0	25	Dppaa	225	-2	0	0		0	0	0	0	0
272	1	439	259	-1	346	342	18.6	27	MSapaapp	243	87	0	0		0	0	0	0	0
273	1	136	468	-1	528	390	18.1	28	ABplapppaa	266	381	0	0		0	0	0	0	0
274	1	257	126	-1	355	242	8.3	27	MSaaappp	159	0	0	0		0	0	0	0	0
275	1	294	284	-1	182	312	11.8	28	MSapaaap	225	1195	0	0		0	0	0	0	0
276	0	32	-1	-1	141	260	12.3	22		203	-56	0	0		0	0	0	0	0
277	1	83	368	-1	420	358	16.5	29	MSappaap	271	103	0	0		0	0	0	0	0
278	0	477	-1	-1	470	216	4.7	24		267	0	0	0		0	0	0	0	0
279	1	242	311	-1	437	415	9.3	29	ABplappapa	267	-256	0	0		0	0	0	0	0
280	1	80	327	-1	158	139	15.8	24	ABalaappppp	364	0	0	0		0	0	0	0	0
281	1	426	372	-1	355	345	14.3	28	MSappaaa	157	0	0	0		0	0	0	0	0
282	1	468	227	-1	563	241	26.5	29	ABprpppaapp	273	858	0	0		0	0	0	0	0
283	1	19	425	-1	493	360	17.4	30	Capapp	281	222	0	0		0	0	0	0	0
284	1	112	199	-1	400	204	5.0	31	Cpaaaa	316	180	0	0		0	0	0	0	0
285	0	384	-1	-1	168	267	7.5	22		219	179	0	0		0	0	0	0	0
286	1	340	34	-1	441	201	22.8	27	ABprpapppap	142	0	0	0		0	0	0	0	0
287	1	98	221	-1	252	171	9.5	27	MSppappp	-269	0	0	0		0	0	0	0	0
288	1	406	345	-1	325	306	17.5	26	MSaapaaap	208	170	0	0		0	0	0	0	0
289	1	203	476	-1	386	314	23.7	28	ABplpapppaa	287	548	0	0		0	0	0	0	0
290	1	148	253	-1	493	267	21.6	30	ABprpppppa	293	-580	0	0		0	0	0	0	0
291	1	212	404	-1	256	200	5.2	35	ABarpaapa	352	-339	0	0		0	0	0	0	0
292	1	222	319	-1	235	378	6.7	29	ABplaaapap	293	-637	0	0		0	0	0	0	0
293	1	388	166	-1	488	319	20.9	31	ABplpppppa	223	0	0	0		0	0	0	0	0
294	1	452	286	-1	130	350	20.0	24	ABalpppaaaa	217	-115	0	0		0	0	0	0	0
295	1	414	146	-1	234	396	22.2	32	ABalppaappp	38	0	0	0		0	0	0	0	0
296	1	232	394	-1	364	188	24.9	26	ABprpappapa	243	387	0	0		0	0	0	0	0
297	1	65	25	-1	406	354	25.0	26	ABplppaappp	226	-497	0	0		0	0	0	0	0
298	1	189	200	-1	142	158	8.6	25	ABpraapaaap	351	0	0	0		0	0	0	0	0
299	1	269	466	-1	571	337	22.4	28	ABplppppppp	238	-348	0	0		0	0	0	0	0
300	1	407	152	-1	256	339	14.4	28	MSapapaa	188	335	0	0		0	0	0	0	0
301	1	208	158	-1	369	212	23.6	27	ABprpappaap	272	808	0	0		0	0	0	0	0
302	1	300	326	-1	448	271	22.8	30	MSpappap	-95	0	0	0		0	0	0	0	0
303	1	9	22	-1	258	253	25.4	28	ABalpapaapp	280	678	0	0		0	0	0	0	0
304	1	331	86	-1	310	280	12.1	24	MSaaapapp	331	0	0	0		0	0	0	0	0
305	1	339	176	-1	109	208	15.8	29	ABalaaappl	285	-128	0	0		0	0	0	0	0
306	1	369	54	-1	539	298	15.5	31	Eplpa	298	896	0	0		0	0	0	0	0
307	1	509	340	-1	331	195	23.3	29	ABprpappaaa	297	240	0	0		0	0	0	0	0
308	1	177	395	-1	505	342	8.2	25	Cappaap	199	505	0	0		0	0	0	0	0
309	1	160	16	-1	149	237	9.1	25	ABalapppaap	319	0	0	0		0	0	0	0	0
310	1	158	127	-1	318	364	9.5	26	ABplapaaapa	-111	0	0	0		0	0	0	0	0
311	1	59	168	-1	267	281	10.7	26	MSaaapapa	349	0	0	0		0	0	0	0	0
312	1	120	240	-1	492	175	18.3	31	Cppaap	308	-93	0	0		0	0	0	0	0
313	1	345	170	-1	398	132	11.4	26	ABprapaaapp	-128	0	0	0		0	0	0	0	0
314	1	368	154	-1	375	307	19.5	26	MSaapappp	199	128	0	0		0	0	0	0	0
315	1	270	377	-1	256	313	7.6	27	MSapappp	252	-356	0	0		0	0	0	0	0
316	1	167	418	-1	173	283	4.8	24	ABplaaaaaaa	237	386	0	0		0	0	0	0	0
317	1	246	415	448	153	375	14.5	27	ABalpppaap	136	0	0	0		0	0	0	0	0
318	1	73	450	-1	157	227	6.6	24	ABarpaaaaa	220	390	0	0		0	0	0	0	0
319	1	58	385	-1	443	123	21.1	27	ABprppapaap	108	0	0	0		0	0	0	0	0
320	1	132	442	-1	142	282	6.8	24	ABplaapaaaa	243	469	0	0		0	0	0	0	0
321	1	2	44	-1	183	248	13.8	23	ABaraapaaap	166	0	0	0		0	0	0	0	0
322	1	344	169	-1	125	187	17.9	24	ABalaaapprl	237	871	0	0		0	0	0	0	0
323	1	298	419	-1	412	108	15.3	31	ABpraapppp	269	1134	0	0		0	0	0	0	0
324	1	128	186	-1	231	300	14.8	27	ABalpaapapp	275	259	0	0		0	0	0	0	0
325	1	51	438	-1	251	112	15.4	30	ABpraaapppa	259	602	0	0		0	0	0	0	0
326	1	78	2	-1	180	373	22.7	28	ABalppaappa	215	0	0	0		0	0	0	0	0
327	1	411	209	-1	478	227	15.5	33	Ealpp	333	-290	0	0		0	0	0	0	0
328	1	372	529	-1	325	254	21.8	26	ABarapapppp	215	-662	0	0		0	0	0	0	0
329	1	44	229	-1	200	300	4.9	24	ABplaaaaaap	225	1444	0	0		0	0	0	0	0
330	1	188	296	-1	279	104	21.5	25	ABprpaapapp	211	1282	0	0		0	0	0	0	0
331	1	118	121	-1	361	380	9.3	25	ABplapaaapp	380	0	0	0		0	0	0	0	0
332	1	275	341	-1	116	303	20.3	29	ABalaaaalp	28	0	0	0		0	0	0	0	0
333	1	296	316	-1	237	367	13.9	25	ABalpppppap	81	0	0	0		0	0	0	0	0
334	1	199	183	-1	302	120	8.3	29	ABarpapppp	460	0	0	0		0	0	0	0	0
335	1	346	353	-1	323	160	7.5	23	ABarpppaaa	217	1275	0	0		0	0	0	0	0
336	1	361	358	-1	462	428	15.6	30	ABplappapp	105	0	0	0		0	0	0	0	0
337	1	137	334	-1	401	124	8.2	29	ABarppppaa	264	0	0	0		0	0	0	0	0
338	1	181	43	-1	549	220	7.7	31	Cpaapp	311	-155	0	0		0	0	0	0	0
339	1	216	106	-1	474	214	21.5	34	MSpapppp	345	-697	0	0		0	0	0	0	0
340	1	214	94	-1	355	186	8.3	28	MSpppppp	307	0	0	0		0	0	0	0	0
341	1	451	83	-1	420	283	12.6	30	Earap	306	270	0	0		0	0	0	0	0
342	1	434	402	-1	295	171	18.3	24	MSppapap	214	873	0	0		0	0	0	0	0
343	1	440	42	-1	197	192	25.9	26	ABarapppaap	236	393	0	0		0	0	0	0	0
344	1	213	21	-1	317	411	13.8	30	ABplaapppa	-154	0	0	0		0	0	0	0	0
345	1	197	40	-1	183	184	8.5	26	ABarpapaaa	230	0	0	0		0	0	0	0	0
346	1	374	55	-1	535	365	20.5	27	ABplapppap	250	348	0	0		0	0	0	0	0
347	1	27	379	-1	232	277	25.8	28	ABalpapaapa	143	0	0	0		0	0	0	0	0
348	1	38	245	-1	298	392	20.2	25	ABplpapaapp	197	182	0	0		0	0	0	0	0
349	1	108	193	-1	306	391	17.4	27	ABplppaaaap	120	0	0	0		0	0	0	0	0
350	1	159	413	-1	208	302	21.0	22	ABalpaaaaap	209	514	0	0		0	0	0	0	0
351	1	367	339	-1	480	421	18.5	30	ABplapapap	156	0	0	0		0	0	0	0	0
352	1	192	300	-1	280	145	6.1	28	ABarpapapp	277	44	0	0		0	0	0	0	0
353	1	200	175	-1	205	274	9.9	27	MSaaapaaa	277	127	0	0		0	0	0	0	0
354	1	424	437	-1	267	301	21.8	31	ABalpappppa	294	183	0	0		0	0	0	0	0
355	1	100	507	-1	354	377	21.0	23	ABplppaapap	192	1454	0	0		0	0	0	0	0
356	1	356	271	-1	294	221	14.0	25	MSpaapapa	216	0	0	0		0	0	0	0	0
357	1	327	314	-1	289	247	7.7	24	MSpaaapaa	205	-174	0	0		0	0	0	0	0
358	1	107	317	-1	320	146	9.7	23	ABprapaaaaa	163	0	0	0		0	0	0	0	0
359	1	295	416	-1	418	373	13.6	32	Capaaa	310	279	0	0		0	0	0	0	0
360	1	265	50	-1	406	420	16.5	29	ABplappaaa	292	744	0	0		0	0	0	0	0
361	1	429	5	-1	264	176	26.0	29	ABarapppapp	262	1382	0	0		0	0	0	0	0
362	1	378	301	-1	595	333	20.5	31	Cpappv	313	879	0	0		0	0	0	0	0
363	1	81	392	-1	349	149	25.5	28	ABprpaaaapa	280	-171	0	0		0	0	0	0	0
364	1	142	299	-1	527	405	12.2	29	ABarppappp	322	0	0	0		0	0	0	0	0
365	1	40	98	-1	181	357	18.6	25	ABplpaaaaaa	228	99	0	0		0	0	0	0	0
366	1	348	47	-1	565	160	12.6	28	ABprapapaa	170	0	0	0		0	0	0	0	0
367	1	392	52	-1	400	319	7.1	28	Dappa	259	228	0	0		0	0	0	0	0
368	1	396	302	-1	449	244	12.0	34	Epraa	343	568	0	0		0	0	0	0	0
369	1	445	323	-1	524	149	20.4	30	ABprappapp	286	106	0	0		0	0	0	0	0
370	1	405	329	-1	603	292	13.2	31	Cpapaa	310	-379	0	0		0	0	0	0	0
371	1	61	117	-1	339	187	16.4	27	MSpppaaa	44	0	0	0		0	0	0	0	0
372	1	321	359	-1	447	157	11.9	28	Dppap	264	0	0	0		0	0	0	0	0
373	1	412	241	-1	298	175	25.0	29	ABarappapaa	212	439	0	0		0	0	0	0	0
374	1	398	30	-1	532	150	10.3	28	ABarpppppa	279	277	0	0		0	0	0	0	0
375	1	49	1	-1	286	372	17.2	24	ABplppaaaaa	128	0	0	0		0	0	0	0	0
376	1	471	471	-1	224	354	22.4	22	ABalppapppa	179	429	0	0		0	0	0	0	0
377	1	419	90	-1	418	358	6.4	27	ABarppaapp	257	-14	0	0		0	0	0	0	0
378	1	247	177	-1	218	352	15.0	25	ABalpppppaa	233	1371	0	0		0	0	0	0	0
379	1	75	14	-1	197	178	20.2	25	ABpraaapaav	132	0	0	0		0	0	0	0	0
380	1	4	288	-1	215	356	25.3	26	ABalppapapa	104	0	0	0		0	0	0	0	0
381	1	341	269	-1	363	341	9.5	26	Daapa	159	0	0	0		0	0	0	0	0
382	1	121	110	-1	473	149	21.4	29	ABprppapap	172	0	0	0		0	0	0	0	0
383	1	453	365	-1	162	160	10.0	22	ABalapppppa	207	-398	0	0		0	0	0	0	0
384	1	502	458	-1	203	346	16.9	22	ABplpaapaaa	181	-570	0	0		0	0	0	0	0
385	1	93	73	-1	468	124	16.4	27	ABprappaaa	279	1122	0	0		0	0	0	0	0
386	1	377	31	-1	310	286	22.7	29	ABalpappapp	287	928	0	0		0	0	0	0	0
387	1	279	142	-1	199	154	9.1	25	ABalapppppp	174	-386	0	0		0	0	0	0	0
388	1	235	3	-1	605	335	18.4	31	Caappv	309	1021	0	0		0	0	0	0	0
389	1	425	114	-1	338	232	19.7	27	MSpapaaap	239	-810	0	0		0	0	0	0	0
390	1	332	141	-1	326	270	5.5	29	ABarpaappp	281	762	0	0		0	0	0	0	0
391	1	360	95	-1	316	368	20.0	24	ABplppaapaa	241	-253	0	0		0	0	0	0	0
392	1	402	239	-1	501	250	11.2	33	Eprap	331	-349	0	0		0	0	0	0	0
393	1	41	283	-1	486	192	7.7	31	Dpppp	312	-682	0	0		0	0	0	0	0
394	1	34	228	-1	581	211	15.1	27	ABprapapppa	231	20	0	0		0	0	0	0	0
395	1	33	129	-1	413	167	11.7	27	Dpapp	190	0	0	0		0	0	0	0	0
396	1	473	408	-1	429	169	24.7	24	ABprppaappa	156	-1	0	0		0	0	0	0	0
397	1	249	333	-1	236	301	16.7	25	ABalpaaappa	145	0	0	0		0	0	0	0	0
398	1	461	140	-1	240	220	24.8	24	ABarappaaaa	-1	0	0	0		0	0	0	0	0
399	1	165	88	-1	551	384	15.2	30	ABplapappp	302	889	0	0		0	0	0	0	0
400	1	72	278	-1	525	251	14.5	33	Eprpa	220	0	0	0		0	0	0	0	0
401	1	475	250	-1	290	207	16.9	22	ABarapaappp	188	85	0	0		0	0	0	0	0
402	1	198	399	-1	452	118	9.8	30	ABarppppap	112	0	0	0		0	0	0	0	0
403	1	134	61	-1	376	361	25.1	29	ABplppaappa	289	677	0	0		0	0	0	0	0
404	1	450	163	-1	367	120	7.9	29	ABarpppaap	250	-779	0	0		0	0	0	0	0
405	1	76	386	-1	556	147	18.4	29	ABprapapap	288	-425	0	0		0	0	0	0	0
406	1	420	101	-1	596	196	21.6	28	ABprappppa	266	1138	0	0		0	0	0	0	0
407	1	144	76	-1	266	364	11.8	26	ABalppppppa	265	-119	0	0		0	0	0	0	0
408	1	175	381	-1	364	177	21.8	25	ABprppaapaa	185	176	0	0		0	0	0	0	0
409	1	317	190	-1	352	173	17.5	30	MSpppapp	309	-669	0	0		0	0	0	0	0
410	1	431	324	-1	365	282	22.5	27	MSaappaa	504	0	0	0		0	0	0	0	0
411	1	379	125	-1	408	199	25.2	29	ABprpappapp	175	0	0	0		0	0	0	0	0
412	1	122	356	-1	301	214	5.4	28	ABarpaappa	284	-632	0	0		0	0	0	0	0
413	1	187	232	-1	350	110	16.0	32	ABpraapppa	447	0	0	0		0	0	0	0	0
414	1	94	363	-1	604	251	21.9	29	ABprappppp	293	738	0	0		0	0	0	0	0
415	1	389	226	-1	95	240	18.6	26	ABalaaaparl	203	678	0	0		0	0	0	0	0
416	1	14	387	-1	192	400	15.5	27	ABalpppapad	315	0	0	0		0	0	0	0	0
417	1	274	267	-1	500	119	18.0	29	ABprappaap	297	-52	0	0		0	0	0	0	0
418	1	202	32	-1	586	263	17.8	31	Cppppa	252	487	0	0		0	0	0	0	0
419	1	385	150	-1	125	299	17.8	30	ABalaaaala	250	0	0	0		0	0	0	0	0
420	1	218	205	-1	445	106	14.5	28	ABprapaapp	258	-756	0	0		0	0	0	0	0
421	1	169	429	-1	224	234	19.5	23	ABarapaapaa	227	-417	0	0		0	0	0	0	0
422	1	391	378	-1	466	161	14.9	30	Cppaaa	295	170	0	0		0	0	0	0	0
423	1	223	443	-1	391	169	25.5	28	ABarappappa	145	0	0	0		0	0	0	0	0
424	1	70	382	-1	169	314	5.5	26	ABplaapaaap	-57	0	0	0		0	0	0	0	0
425	1	318	28	-1	504	180	11.4	31	Cpppaa	307	440	0	0		0	0	0	0	0
426	1	105	366	-1	327	244	24.5	32	ABarappaapp	292	-234	0	0		0	0	0	0	0
427	1	43	405	-1	197	299	18.6	25	ABalpaaapaa	206	1033	0	0		0	0	0	0	0
428	1	383	233	-1	583	279	24.6	26	ABprppppppa	230	603	0	0		0	0	0	0	0
429	1	410	496	-1	258	380	14.5	25	ABplpaappaa	-213	0	0	0		0	0	0	0	0
430	1	22	445	-1	539	316	7.2	30	Caaapp	564	0	0	0		0	0	0	0	0
431	1	507	156	-1	145	191	12.0	27	ABalappppaa	207	-98	0	0		0	0	0	0	0
432	1	277	470	-1	191	327	19.8	23	MSapaaaa	138	0	0	0		0	0	0	0	0
433	1	194	216	-1	572	370	20.1	28	ABplappppp	253	1123	0	0		0	0	0	0	0
434	1	353	151	-1	580	284	21.4	30	Cppppp	254	-1327	0	0		0	0	0	0	0
435	1	474	427	-1	584	309	24.2	25	ABprppppppp	149	0	0	0		0	0	0	0	0
436	0	5	-1	-1	201	203	7.3	24		296	0	0	0		0	0	0	0	0
437	0	239	-1	-1	356	154	23.8	29		228	0	0	0		0	0	0	0	0
438	1	397	376	-1	162	279	16.8	24	ABalpaapaaa	56	0	0	0		0	0	0	0	0
439	0	335	-1	-1	265	241	5.0	22		175	605	0	0		0	0	0	0	0
440	1	177	181	-1	471	357	9.3	27	Cappaaa	-114	0	0	0		0	0	0	0	0
441	1	435	447	-1	483	285	4.4	30	Cpaapa	299	322	0	0		0	0	0	0	0
442	1	29	483	-1	406	290	15.5	29	Earpa	263	-669	0	0		0	0	0	0	0
443	1	268	247	-1	504	293	13.6	31	Eplap	314	159	0	0		0	0	0	0	0
444	1	492	444	-1	503	266	17.4	33	Eprpp	339	1346	0	0		0	0	0	0	0
445	1	444	389	-1	93	280	19.2	24	ABalaaaarla	236	288	0	0		0	0	0	0	0
446	1	455	492	-1	437	365	24.8	27	ABplpppaaaa	262	170	0	0		0	0	0	0	0
447	1	324	380	-1	122	302	12.3	29	ABalapapapa	33	0	0	0		0	0	0	0	0
448	1	204	51	-1	180	300	24.9	27	ABalpaappap	101	0	0	0		0	0	0	0	0
449	0	172	-1	-1	157	345	10.4	24		217	65	0	0		0	0	0	0	0
450	1	479	194	-1	409	133	23.4	26	ABarappappp	22	0	0	0		0	0	0	0	0
451	1	102	262	-1	250	211	16.3	29	ABaraapppaa	218	-793	0	0		0	0	0	0	0
452	1	193	230	-1	146	321	8.0	25	ABalapapppa	57	0	0	0		0	0	0	0	0
453	1	266	45	-1	583	342	15.5	31	Caappd	314	144	0	0		0	0	0	0	0
454	0	204	-1	-1	160	312	23.6	22		32	0	0	0		0	0	0	0	0
455	1	357	409	-1	392	272	21.1	26	MSpapappp	243	111	0	0		0	0	0	0	0
456	1	227	85	-1	441	391	21.9	24	ABplppappp	235	65	0	0		0	0	0	0	0
457	1	518	100	-1	292	290	25.1	27	ABplpappaaa	267	289	0	0		0	0	0	0	0
458	1	480	465	-1	175	332	9.5	23	ABalppppapa	240	0	0	0		0	0	0	0	0
459	1	462	261	-1	231	407	17.4	25	ABplpaapppa	119	0	0	0		0	0	0	0	0
460	1	292	398	-1	376	308	21.5	29	MSaappap	-27	0	0	0		0	0	0	0	0
461	1	464	482	-1	201	405	13.0	22	ABplpaapapa	319	0	0	0		0	0	0	0	0
462	1	354	293	-1	220	376	16.5	22	ABplpaapaap	135	0	0	0		0	0	0	0	0
463	1	433	461	-1	204	236	22.5	23	ABarapaaaaa	-6	0	0	0		0	0	0	0	0
464	1	373	373	-1	165	325	24.3	25	ABalpaapppp	72	0	0	0		0	0	0	0	0
465	1	320	322	-1	409	240	16.0	31	Ealpa	232	0	0	0		0	0	0	0	0
466	1	125	439	-1	482	355	24.8	22	ABplppppapa	170	0	0	0		0	0	0	0	0
467	1	162	69	-1	184	354	14.1	26	ABalppppaad	266	0	0	0		0	0	0	0	0
468	1	472	530	-1	236	384	19.9	22	ABplpaaappa	57	0	0	0		0	0	0	0	0
469	0	470	-1	-1	147	149	19.9	22		-262	0	0	0		0	0	0	0	0
470	1	386	469	-1	221	247	21.0	23	ABarapaaaap	30	0	0	0		0	0	0	0	0
471	1	422	310	-1	287	125	19.2	22	ABprpaapppa	-140	0	0	0		0	0	0	0	0
472	1	483	391	-1	462	231	26.2	30	ABprppppaaa	300	-1348	0	0		0	0	0	0	0
473	0	449	-1	-1	123	279	13.1	22		250	0	0	0		0	0	0	0	0
474	0	460	-1	-1	519	207	24.6	27		102	0	0	0		0	0	0	0	0
475	1	465	494	-1	224	293	23.9	21	ABalpaaaapp	-108	0	0	0		0	0	0	0	0
476	1	499	495	-1	250	378	23.0	24	ABalppapppp	218	-177	0	0		0	0	0	0	0
477	1	220	462	-1	108	212	18.3	22	ABalaapaaa	0	0	0	0		0	0	0	0	0
478	1	485	428	-1	177	249	5.7	28	ABarpaaapa	-38	0	0	0		0	0	0	0	0
479	1	149	474	-1	418	288	26.8	30	ABplpapppap	82	0	0	0		0	0	0	0	0
480	0	-1	-1	-1	438	346	26.0	27		269	680	0	0		0	0	0	0	0
481	1	97	336	-1	235	103	16.7	25	ABpraaapapp	-850	0	0	0		0	0	0	0	0
482	1	358	480	-1	322	168	13.6	24	Dpaaa	-209	0	0	0		0	0	0	0	0
483	1	486	148	-1	161	172	16.0	28	ABalaappppa	271	-75	0	0		0	0	0	0	0
484	0	487	-1	-1	509	277	25.5	28		283	-1198	0	0		0	0	0	0	0
485	1	504	487	-1	525	309	25.0	28	ABplpppapap	119	-494	0	0		0	0	0	0	0
486	1	488	488	-1	284	141	14.9	22	ABprpaappaa	85	0	0	0		0	0	0	0	0
487	1	390	185	-1	195	359	24.0	25	ABalppapaap	196	467	0	0		0	0	0	0	0
488	1	478	485	-1	379	277	11.8	31	Earaa	260	87	0	0		0	0	0	0	0
489	0	351	-1	-1	484	192	26.7	27		498	0	0	0		0	0	0	0	0
490	1	409	490	-1	357	318	4.3	29	ABarppaapa	292	311	0	0		0	0	0	0	0
491	1	34	453	-1	600	222	18.0	26	ABprapapppp	259	-4	0	0		0	0	0	0	0
492	1	415	422	-1	362	151	19.7	26	ABprppaaaap	221	470	0	0		0	0	0	0	0
493	1	489	478	-1	249	245	18.1	23	ABarapaappa	191	0	0	0		0	0	0	0	0
494	1	459	518	-1	298	173	22.4	27	ABprpaaappa	249	310	0	0		0	0	0	0	0
495	1	493	497	-1	475	194	5.0	36	Caaaa	423	517	0	0		0	0	0	0	0
496	0	487	-1	-1	503	268	23.5	28		191	-1059	0	0		0	0	0	0	0
497	1	494	499	-1	449	194	25.0	27	ABprppaappp	189	-277	0	0		0	0	0	0	0
498	1	495	500	-1	491	172	23.0	29	ABprppappp	256	178	0	0		0	0	0	0	0
499	1	481	501	-1	258	397	18.0	22	ABplpaapppp	171	-354	0	0		0	0	0	0	0
500	1	496	502	-1	280	370	20.0	22	ABplpapaapa	202	-343	0	0		0	0	0	0	0
501	1	497	503	-1	313	357	22.0	24	ABplpapapaa	163	421	0	0		0	0	0	0	0
502	1	498	504	-1	257	354	22.12	24	ABplpapaaaa	157	178	0	0		0	0	0	0	0
503	1	237	505	-1	356	346	24.0	26	ABplpapappa	177	-212	0	0		0	0	0	0	0
504	1	500	506	-1	386	336	24.0	24	ABplpapappp	188	282	0	0		0	0	0	0	0
505	1	501	508	-1	346	341	21.0	26	ABplpapapap	148	0	0	0		0	0	0	0	0
506	1	503	509	-1	445	299	24.0	24	ABplpappppa	37	0	0	0		0	0	0	0	0
507	1	517	510	-1	494	321	25.0	25	ABplppppapp	203	306	0	0		0	0	0	0	0
508	1	157	511	-1	236	194	24.0	27	ABarapppppa	271	-247	0	0		0	0	0	0	0
509	1	506	512	-1	262	249	24.0	24	ABarapapapa	213	489	0	0		0	0	0	0	0
510	1	5	513	-1	201	202	7.0	24	ABarpapaapa	196	-647	0	0		0	0	0	0	0
511	0	508	-1	-1	185	288	21.0	24		264	355	0	0		0	0	0	0	0
512	1	510	515	-1	311	130	20.0	25	ABprpaapppp	27	0	0	0		0	0	0	0	0
513	1	511	238	-1	380	124	21.5	27	ABprpapaapp	271	1142	0	0		0	0	0	0	0
514	1	512	516	-1	495	242	24.0	24	ABprppppaap	0	0	0	0		0	0	0	0	0
515	1	460	517	-1	517	223	23.5	26	ABprppppapa	0	0	0	0		0	0	0	0	0
516	1	393	491	-1	327	160	21.0	25	ABprpapappp	243	-596	0	0		0	0	0	0	0
517	1	515	519	-1	457	337	24.0	25	ABplppppaap	173	-85	0	0		0	0	0	0	0
518	1	516	520	-1	436	326	24.0	22	ABplppppaaa	286	170	0	0		0	0	0	0	0
519	1	519	521	-1	304	327	25.0	27	ABplpappaap	-110	0	0	0		0	0	0	0	0
520	1	520	123	-1	255	369	25.35	26	ABalppapapp	218	-720	0	0		0	0	0	0	0
521	0	517	-1	-1	492	332	24.0	25		229	0	0	0		0	0	0	0	0
522	0	521	-1	-1	319	280	25.0	28		210	-1271	0	0		0	0	0	0	0
523	1	161	524	-1	308	261	25.125	26	ABarapapapp	225	-822	0	0		0	0	0	0	0
524	1	522	481	-1	512	203	24.175	28	ABprpppaaap	181	0	0	0		0	0	0	0	0
525	1	523	525	-1	476	190	25.64	27	ABprpppaaaa	195	-257	0	0		0	0	0	0	0
526	1	508	207	-1	188	287	21.2	24	ABalpaaaaaa	264	355	0	0		0	0	0	0	0
527	1	487	528	-1	506	270	24.366667	29	ABprppppapp	191	-1059	0	0		0	0	0	0	0
528	1	524	532	-1	462	267	25.0	27	ABprpappppp	176	47	0	0		0	0	0	0	0
529	1	175	533	-1	398	162	22.0	24	ABprppaapap	0	0	0	0		0	0	0	0	0
530	1	525	534	-1	323	179	24.75	30	ABarappapap	294	183	0	0		0	0	0	0	0
531	1	526	535	-1	326	197	20.0	25	MSppaapp	211	889	0	0		0	0	0	0	0
532	1	527	536	-1	376	130	24.0	25	ABprpaaaapp	212	570	0	0		0	0	0	0	0
533	1	528	537	-1	351	158	23.0	25	ABprpapaapa	198	-1005	0	0		0	0	0	0	0
534	1	529	538	-1	455	218	24.0	27	ABprpappppa	254	-29	0	0		0	0	0	0	0
