# Supplementary material for: The AP-2 Transcription Factor APTF-2 Is Required for Neuroblast and Epidermal Morphogenesis in Caenorhabditis elegans Embryogenesis
Source: PLoS Genet. 2016 May 13;12(5):e1006048. doi: 10.1371/journal.pgen.1006048 (PMC4866721; doi:10.1371/journal.pgen.1006048)
Supplement: S5 Text — (ZIP) [file pgen.1006048.s033.zip › nuclei/t181-nuclei]

1	1	375	334	-1	285	374	17.4	25	ABplppaaaaa	32	0	0	0		0	0	0	0	0
2	1	326	304	-1	178	378	22.5	28	ABalppaappa	270	-361	0	0		0	0	0	0	0
3	1	388	263	-1	605	334	18.2	31	Caappv	314	261	0	0		0	0	0	0	0
4	1	110	54	-1	432	164	18.3	32	MSpapppa	327	391	0	0		0	0	0	0	0
5	1	361	341	-1	259	184	26.2	30	ABarapppapp	290	103	0	0		0	0	0	0	0
6	1	158	280	-1	301	138	21.8	27	ABprpapappa	214	178	0	0		0	0	0	0	0
7	1	241	450	-1	284	421	16.3	31	ABplaappap	311	-608	0	0		0	0	0	0	0
8	1	251	169	-1	183	246	10.2	28	MSaaaaapa	284	1963	0	0		0	0	0	0	0
9	1	176	20	-1	133	310	15.3	28	ABalapaaaa	187	0	0	0		0	0	0	0	0
10	1	125	175	-1	171	211	8.3	24	ABalapppapp	-30	0	0	0		0	0	0	0	0
11	1	59	45	-1	467	367	13.0	32	Capapa	-24	0	0	0		0	0	0	0	0
12	1	76	372	-1	443	318	6.4	29	Dappp	252	0	0	0		0	0	0	0	0
13	1	43	6	-1	159	259	15.1	24	ABaraapaaaa	236	133	0	0		0	0	0	0	0
14	1	379	293	-1	193	181	20.1	27	ABpraaapaav	266	520	0	0		0	0	0	0	0
15	0	-1	-1	-1	192	391	11.9	23		187	438	0	0		0	0	0	0	0
16	1	309	125	-1	145	235	9.2	26	ABalapppaap	253	-44	0	0		0	0	0	0	0
17	1	29	51	-1	226	214	12.8	30	ABaraappapa	277	-460	0	0		0	0	0	0	0
18	1	44	210	-1	402	364	9.8	26	Dapap	-22	0	0	0		0	0	0	0	0
19	1	19	243	-1	358	224	16.3	27	MSpapaapp	438	0	0	0		0	0	0	0	0
20	1	58	378	-1	462	198	18.5	24	MSpppaap	212	188	0	0		0	0	0	0	0
21	1	344	8	-1	315	413	14.1	30	ABplaapppa	145	0	0	0		0	0	0	0	0
22	1	303	32	-1	252	253	25.5	27	ABalpapaapp	274	-651	0	0		0	0	0	0	0
23	1	60	222	-1	255	179	13.5	25	MSppappa	207	622	0	0		0	0	0	0	0
24	1	12	83	-1	221	256	23.5	31	ABarapaaap	232	217	0	0		0	0	0	0	0
25	1	297	347	-1	406	356	25.2	26	ABplppaappp	265	370	0	0		0	0	0	0	0
26	1	261	472	-1	119	204	21.0	28	ABalaaaparr	271	499	0	0		0	0	0	0	0
27	1	71	49	-1	163	138	19.2	29	ABalaappap	272	-737	0	0		0	0	0	0	0
28	1	425	281	-1	500	181	11.5	31	Cpppaa	263	0	0	0		0	0	0	0	0
29	1	91	133	-1	217	289	11.7	28	ABaraapaapp	275	125	0	0		0	0	0	0	0
30	1	374	415	-1	524	149	10.3	27	ABarpppppa	274	-171	0	0		0	0	0	0	0
31	1	386	256	-1	312	289	22.7	29	ABalpappapp	258	-21	0	0		0	0	0	0	0
32	1	418	343	-1	585	261	17.7	31	Cppppa	246	-462	0	0		0	0	0	0	0
33	1	124	30	-1	273	267	7.8	26	MSaaaapap	250	314	0	0		0	0	0	0	0
34	1	286	351	-1	440	200	23.0	27	ABprpapppap	248	-55	0	0		0	0	0	0	0
35	1	52	321	-1	259	107	18.9	24	ABprpaapapa	223	1130	0	0		0	0	0	0	0
36	1	70	-1	-1	176	349	15.5	24	ABalppppaav	192	-395	0	0		0	0	0	0	0
37	1	28	19	-1	250	423	16.0	25	ABplaappaa	227	0	0	0		0	0	0	0	0
38	1	213	385	-1	330	113	20.4	30	ABpraappap	257	204	0	0		0	0	0	0	0
39	1	162	276	-1	337	245	17.5	28	MSpapaapa	-23	0	0	0		0	0	0	0	0
40	1	345	17	-1	178	182	8.8	25	ABarpapaaa	257	-71	0	0		0	0	0	0	0
41	1	42	459	-1	265	148	18.4	22	ABprpaapaap	54	0	0	0		0	0	0	0	0
42	1	343	207	-1	185	198	25.9	25	ABarapppaap	229	70	0	0		0	0	0	0	0
43	1	338	383	-1	546	216	7.6	32	Cpaapp	289	-128	0	0		0	0	0	0	0
44	1	321	10	-1	184	250	14.0	23	ABaraapaaap	100	0	0	0		0	0	0	0	0
45	1	453	435	-1	579	339	15.6	31	Caappd	260	116	0	0		0	0	0	0	0
46	1	4	76	-1	203	212	4.6	29	ABarpapapa	223	2013	0	0		0	0	0	0	0
47	1	366	421	-1	562	162	12.5	29	ABprapapaa	263	240	0	0		0	0	0	0	0
48	1	190	87	-1	297	227	9.8	25	MSpaaappa	-165	0	0	0		0	0	0	0	0
49	1	196	122	-1	557	333	24.5	28	ABplppppppa	254	-1770	0	0		0	0	0	0	0
50	1	360	363	-1	403	420	16.6	29	ABplappaaa	272	-505	0	0		0	0	0	0	0
51	1	448	141	-1	172	300	24.7	25	ABalpaappap	215	-28	0	0		0	0	0	0	0
52	1	367	198	-1	397	320	7.1	28	Dappa	125	0	0	0		0	0	0	0	0
53	1	139	151	-1	238	162	21.5	26	ABprpaaaaap	145	0	0	0		0	0	0	0	0
54	1	306	48	-1	535	297	15.5	29	Eplpa	298	111	0	0		0	0	0	0	0
55	1	346	331	-1	535	359	20.5	29	ABplapppap	289	257	0	0		0	0	0	0	0
56	0	449	-1	-1	158	350	10.4	24		192	418	0	0		0	0	0	0	0
57	1	84	39	-1	523	178	14.7	30	Cppapa	276	1463	0	0		0	0	0	0	0
58	1	154	193	-1	535	213	19.8	33	Cppapp	336	-90	0	0		0	0	0	0	0
59	1	2	225	-1	321	361	16.7	27	MSappapp	223	265	0	0		0	0	0	0	0
60	1	149	131	-1	225	210	15.8	26	ABaraaapapp	242	778	0	0		0	0	0	0	0
61	1	403	155	-1	371	362	24.7	31	ABplppaappa	270	-653	0	0		0	0	0	0	0
62	1	18	154	-1	196	221	12.3	25	ABaraappaap	161	0	0	0		0	0	0	0	0
63	1	227	140	-1	123	234	13.4	25	ABalapppaaa	140	0	0	0		0	0	0	0	0
64	1	21	36	-1	197	314	24.8	27	ABalpapaaaa	209	-553	0	0		0	0	0	0	0
65	1	127	283	-1	276	246	22.5	28	ABarapapppa	260	237	0	0		0	0	0	0	0
66	1	175	97	-1	296	277	9.3	23	MSaaaappa	213	-48	0	0		0	0	0	0	0
67	1	7	153	-1	362	379	15.0	27	Dapaa	322	0	0	0		0	0	0	0	0
68	1	215	352	-1	400	414	21.0	28	ABplppapapa	221	167	0	0		0	0	0	0	0
69	1	467	116	-1	182	357	13.7	27	ABalppppaad	272	1502	0	0		0	0	0	0	0
70	1	205	452	-1	259	180	21.9	22	ABprpapaaap	220	814	0	0		0	0	0	0	0
71	1	189	301	-1	338	173	10.5	25	Dpaap	250	844	0	0		0	0	0	0	0
72	1	15	85	-1	188	242	20.1	29	ABaraaaaap	-200	0	0	0		0	0	0	0	0
73	1	385	317	-1	467	128	16.2	28	ABprappaaa	260	602	0	0		0	0	0	0	0
74	1	66	34	-1	160	177	13.5	30	ABalappapa	20	0	0	0		0	0	0	0	0
75	1	41	199	-1	165	236	17.4	30	ABaraaapaa	282	244	0	0		0	0	0	0	0
76	1	407	346	-1	266	365	11.6	27	ABalppppppa	248	0	0	0		0	0	0	0	0
77	1	140	313	-1	300	377	11.4	25	ABplpaappap	193	840	0	0		0	0	0	0	0
78	1	253	318	-1	152	357	22.3	25	ABalppaaapp	216	-252	0	0		0	0	0	0	0
79	1	67	123	-1	331	226	14.3	26	MSpaapapp	217	0	0	0		0	0	0	0	0
80	1	234	286	-1	333	325	10.6	25	Daaap	245	0	0	0		0	0	0	0	0
81	1	226	172	-1	227	157	16.7	27	ABpraaappaa	-119	0	0	0		0	0	0	0	0
82	0	468	-1	-1	258	385	20.2	22		86	0	0	0		0	0	0	0	0
83	1	341	374	-1	417	287	12.7	32	Earap	319	-1188	0	0		0	0	0	0	0
84	1	145	79	-1	202	234	17.0	27	ABaraaapapa	131	0	0	0		0	0	0	0	0
85	1	456	159	-1	435	381	22.4	30	ABplppappp	261	180	0	0		0	0	0	0	0
86	1	304	187	-1	314	284	12.2	24	MSaaapapp	200	637	0	0		0	0	0	0	0
87	1	266	244	-1	308	184	21.2	25	ABprpaaappp	180	262	0	0		0	0	0	0	0
88	1	399	204	-1	548	386	15.2	30	ABplapappp	253	1554	0	0		0	0	0	0	0
89	1	101	327	-1	198	201	23.1	24	ABarappppap	237	20	0	0		0	0	0	0	0
90	1	377	242	-1	417	360	6.5	27	ABarppaapp	225	949	0	0		0	0	0	0	0
91	1	20	390	-1	230	293	4.5	29	ABplaaaapa	288	396	0	0		0	0	0	0	0
92	1	185	100	-1	136	350	12.9	29	ABalapaapp	266	0	0	0		0	0	0	0	0
93	1	105	246	-1	160	170	22.3	26	ABpraaaaaaa	15	0	0	0		0	0	0	0	0
94	1	340	194	-1	353	190	8.3	28	MSpppppp	239	-323	0	0		0	0	0	0	0
95	1	391	40	-1	317	372	20.0	25	ABplppaapaa	124	0	0	0		0	0	0	0	0
96	1	218	71	-1	461	277	9.5	32	Eplaa	315	126	0	0		0	0	0	0	0
97	1	107	196	-1	202	347	6.2	24	ABplaaapaa	-110	0	0	0		0	0	0	0	0
98	1	365	170	-1	180	358	18.6	26	ABplpaaaaaa	239	1356	0	0		0	0	0	0	0
99	1	150	364	-1	458	353	21.5	28	MSpappaa	237	755	0	0		0	0	0	0	0
100	1	457	441	-1	285	290	25.7	27	ABplpappaaa	237	-6	0	0		0	0	0	0	0
101	1	406	130	-1	588	196	22.6	28	ABprappppa	271	153	0	0		0	0	0	0	0
102	1	23	419	-1	586	177	16.4	30	ABarpppppp	264	-356	0	0		0	0	0	0	0
103	1	198	3	-1	323	205	11.6	28	MSpaaappp	296	0	0	0		0	0	0	0	0
104	1	159	235	-1	218	192	25.5	29	ABarapppapa	294	-116	0	0		0	0	0	0	0
105	1	204	67	-1	141	255	22.5	25	ABalaaaarrp	54	0	0	0		0	0	0	0	0
106	1	339	407	-1	474	211	21.6	34	MSpapppp	125	0	0	0		0	0	0	0	0
107	1	31	62	-1	189	148	16.2	32	ABpraaaaap	196	0	0	0		0	0	0	0	0
108	1	148	163	-1	251	124	12.3	28	ABpraapappp	-690	0	0	0		0	0	0	0	0
109	1	87	137	-1	208	153	12.2	25	ABpraapappa	-61	0	0	0		0	0	0	0	0
110	1	382	202	-1	473	148	21.1	29	ABprppapap	286	1151	0	0		0	0	0	0	0
111	1	72	267	-1	170	259	23.0	30	ABaraaappa	252	201	0	0		0	0	0	0	0
112	1	126	342	-1	154	287	23.0	25	ABalpaappaa	223	0	0	0		0	0	0	0	0
113	1	232	230	-1	155	330	14.7	24	ABalapappaa	-25	0	0	0		0	0	0	0	0
114	1	389	214	-1	333	237	20.0	24	MSpapaaap	225	775	0	0		0	0	0	0	0
115	1	180	228	-1	352	307	7.2	26	MSappppp	268	1038	0	0		0	0	0	0	0
116	0	229	-1	-1	167	122	14.2	23		45	0	0	0		0	0	0	0	0
117	1	371	361	-1	334	190	15.8	26	MSpppaaa	359	0	0	0		0	0	0	0	0
118	1	134	145	-1	259	291	14.2	28	ABaraapapaa	239	454	0	0		0	0	0	0	0
119	1	48	295	-1	233	353	9.9	24	ABplaapappa	232	233	0	0		0	0	0	0	0
120	1	147	165	-1	218	129	17.7	25	ABpraaapapa	204	-561	0	0		0	0	0	0	0
121	1	331	66	-1	359	379	9.6	25	ABplapaaapp	226	-532	0	0		0	0	0	0	0
122	1	50	160	-1	218	246	8.1	26	MSaaaaapp	318	0	0	0		0	0	0	0	0
123	1	520	142	-1	253	371	25.2	25	ABalppapapp	229	-742	0	0		0	0	0	0	0
124	1	178	319	-1	241	333	8.6	26	MSapappa	238	310	0	0		0	0	0	0	0
125	1	411	274	-1	408	199	24.8	25	ABprpappapp	256	302	0	0		0	0	0	0	0
126	1	274	398	-1	352	241	8.1	28	MSaaappp	262	183	0	0		0	0	0	0	0
127	1	310	179	-1	320	362	9.7	26	ABplapaaapa	394	0	0	0		0	0	0	0	0
128	1	220	173	-1	286	114	14.2	31	ABpraaapppp	284	592	0	0		0	0	0	0	0
129	1	395	150	-1	408	166	11.7	27	Dpapp	272	-749	0	0		0	0	0	0	0
130	1	171	47	-1	149	231	14.1	29	MSaaaaaa	235	127	0	0		0	0	0	0	0
131	1	131	239	-1	275	312	4.5	27	ABplaaaapp	269	-5	0	0		0	0	0	0	0
132	1	78	128	-1	201	122	20.8	26	ABpraaaapav	232	895	0	0		0	0	0	0	0
133	1	68	110	-1	201	263	13.6	26	ABaraapaapa	203	107	0	0		0	0	0	0	0
134	1	209	144	-1	282	219	20.0	29	ABarapappa	142	0	0	0		0	0	0	0	0
135	1	177	191	-1	247	338	24.4	27	ABalpapapaa	211	-1077	0	0		0	0	0	0	0
136	0	448	-1	-1	205	291	23.6	22		151	619	0	0		0	0	0	0	0
137	1	193	27	-1	506	370	24.0	27	ABplpppaapa	203	436	0	0		0	0	0	0	0
138	1	264	324	-1	164	377	10.0	24	ABplaapaapa	197	-189	0	0		0	0	0	0	0
139	1	1	46	-1	290	297	20.2	28	ABalpappppp	285	997	0	0		0	0	0	0	0
140	1	398	146	-1	234	222	24.7	24	ABarappaaaa	191	-628	0	0		0	0	0	0	0
141	1	390	411	-1	321	270	5.4	29	ABarpaappp	282	119	0	0		0	0	0	0	0
142	1	387	113	-1	194	154	9.6	25	ABalapppppp	204	243	0	0		0	0	0	0	0
143	1	199	53	-1	142	269	9.7	29	ABalappaap	298	1103	0	0		0	0	0	0	0
144	1	225	70	-1	308	163	16.4	29	MSppppaa	322	0	0	0		0	0	0	0	0
145	1	97	298	-1	257	155	14.8	26	ABpraaappap	149	0	0	0		0	0	0	0	0
146	1	295	86	-1	231	393	21.8	34	ABalppaappp	333	516	0	0		0	0	0	0	0
147	1	54	61	-1	146	263	18.5	26	ABaraaaapa	155	0	0	0		0	0	0	0	0
148	1	483	167	-1	154	177	15.5	28	ABalaappppa	283	-164	0	0		0	0	0	0	0
149	1	80	473	-1	255	370	8.7	22	ABplaapappp	188	164	0	0		0	0	0	0	0
150	1	419	392	-1	124	303	17.5	30	ABalaaaala	282	86	0	0		0	0	0	0	0
151	1	434	215	-1	575	289	20.8	32	Cppppp	307	143	0	0		0	0	0	0	0
152	1	300	418	-1	256	339	14.2	29	MSapapaa	202	30	0	0		0	0	0	0	0
153	1	173	91	-1	405	389	23.9	26	ABplppappap	87	0	0	0		0	0	0	0	0
154	1	314	434	-1	375	307	19.6	26	MSaapappp	119	0	0	0		0	0	0	0	0
155	1	123	149	-1	558	215	12.0	30	Cpppap	-98	0	0	0		0	0	0	0	0
156	1	431	310	-1	141	194	12.7	22	ABalappppaa	200	215	0	0		0	0	0	0	0
157	1	200	337	-1	195	310	7.1	30	ABplaaaaapp	291	-605	0	0		0	0	0	0	0
158	1	301	491	-1	371	219	24.3	27	ABprpappaap	250	549	0	0		0	0	0	0	0
159	0	436	-1	-1	192	207	7.5	23		200	-323	0	0		0	0	0	0	0
160	1	160	42	-1	367	172	11.8	28	Dpapa	245	-260	0	0		0	0	0	0	0
161	1	210	308	-1	528	385	23.6	26	ABplpppaapp	221	435	0	0		0	0	0	0	0
162	1	202	2	-1	216	345	12.4	25	ABplaapapaa	68	0	0	0		0	0	0	0	0
163	1	404	312	-1	361	118	8.4	29	ABarpppaap	267	175	0	0		0	0	0	0	0
164	1	153	344	-1	435	436	14.3	29	ABplappaap	259	-1277	0	0		0	0	0	0	0
165	1	108	377	-1	229	304	20.5	25	ABalpappaap	150	0	0	0		0	0	0	0	0
166	1	293	178	-1	490	317	21.2	33	ABplpppppa	305	1133	0	0		0	0	0	0	0
167	1	22	60	-1	327	400	21.4	28	ABalpapappp	252	31	0	0		0	0	0	0	0
168	1	311	7	-1	268	284	10.7	24	MSaaapapa	260	0	0	0		0	0	0	0	0
169	1	322	236	-1	123	187	17.9	25	ABalaaapprl	228	-912	0	0		0	0	0	0	0
170	1	313	162	-1	396	133	11.7	26	ABprapaaapp	216	-447	0	0		0	0	0	0	0
171	1	115	9	-1	239	235	7.0	24	MSaaaapaa	213	-1408	0	0		0	0	0	0	0
172	1	37	262	-1	226	386	11.2	25	ABplaapapap	76	0	0	0		0	0	0	0	0
173	0	211	-1	-1	330	328	23.5	28		281	597	0	0		0	0	0	0	0
174	1	98	279	-1	296	365	14.5	27	MSapppaa	-235	0	0	0		0	0	0	0	0
175	1	353	238	-1	204	276	9.5	29	MSaaapaaa	256	-275	0	0		0	0	0	0	0
176	1	305	57	-1	106	212	15.7	29	ABalaaappl	-104	0	0	0		0	0	0	0	0
177	1	378	257	-1	214	354	15.0	26	ABalpppppaa	260	979	0	0		0	0	0	0	0
178	1	94	84	-1	115	334	15.7	30	ABalapaaap	205	0	0	0		0	0	0	0	0
179	1	34	16	-1	297	254	12.3	32	MSpaapaa	-257	0	0	0		0	0	0	0	0
180	1	236	362	-1	267	213	24.3	23	ABarappaaap	-72	0	0	0		0	0	0	0	0
181	1	440	185	-1	465	363	9.6	27	Cappaaa	223	-424	0	0		0	0	0	0	0
182	1	240	282	-1	215	182	21.0	23	ABprpaaaaaa	196	-14	0	0		0	0	0	0	0
183	1	334	278	-1	299	120	8.4	29	ABarpapppp	298	-144	0	0		0	0	0	0	0
184	1	27	109	-1	223	211	19.1	23	ABarapaapap	205	425	0	0		0	0	0	0	0
185	1	487	423	-1	194	360	24.0	23	ABalppapaap	220	428	0	0		0	0	0	0	0
186	1	324	94	-1	230	296	14.8	28	ABalpaapapp	255	443	0	0		0	0	0	0	0
187	1	96	247	-1	117	232	20.5	26	ABalaaaarra	52	0	0	0		0	0	0	0	0
188	1	170	156	-1	137	322	11.1	24	ABalapappap	219	6	0	0		0	0	0	0	0
189	1	106	127	-1	182	345	25.7	25	ABalppapaaa	244	1502	0	0		0	0	0	0	0
190	1	409	381	-1	350	179	18.1	30	MSpppapp	308	125	0	0		0	0	0	0	0
191	1	56	120	-1	234	109	20.5	26	ABpraaaapad	86	0	0	0		0	0	0	0	0
192	1	230	25	-1	198	184	13.0	25	MSppaaap	49	0	0	0		0	0	0	0	0
193	1	349	200	-1	306	394	17.5	26	ABplppaaaap	255	0	0	0		0	0	0	0	0
194	1	450	420	-1	407	135	24.3	29	ABarappappp	281	681	0	0		0	0	0	0	0
195	1	86	330	-1	174	286	19.2	28	ABaraaaaaa	-24	0	0	0		0	0	0	0	0
196	1	224	41	-1	309	218	17.3	25	ABaraappppa	220	512	0	0		0	0	0	0	0
197	1	95	388	-1	306	305	8.1	27	MSappppa	345	0	0	0		0	0	0	0	0
198	1	208	339	-1	158	350	7.6	26	ABalapapppp	250	1055	0	0		0	0	0	0	0
199	1	284	402	-1	395	201	5.1	30	Cpaaaa	303	-462	0	0		0	0	0	0	0
200	1	298	195	-1	142	157	8.7	25	ABpraapaaap	234	-984	0	0		0	0	0	0	0
201	1	143	37	-1	145	345	17.8	26	ABalapaapa	284	0	0	0		0	0	0	0	0
202	1	61	275	-1	130	333	22.4	30	ABalppaaapa	-153	0	0	0		0	0	0	0	0
203	1	214	148	-1	294	368	5.5	31	ABplaaappp	257	258	0	0		0	0	0	0	0
204	1	11	229	-1	455	378	16.7	29	Capaap	177	0	0	0		0	0	0	0	0
205	1	420	436	-1	441	107	14.6	28	ABprapaapp	271	-252	0	0		0	0	0	0	0
206	1	114	22	-1	291	334	10.3	25	MSapppap	-36	0	0	0		0	0	0	0	0
207	1	526	458	-1	194	286	21.9	23	ABalpaaaaaa	190	727	0	0		0	0	0	0	0
208	1	8	43	-1	288	164	11.5	27	MSppppap	254	0	0	0		0	0	0	0	0
209	1	327	182	-1	475	227	15.5	31	Ealpp	303	113	0	0		0	0	0	0	0
210	1	24	13	-1	311	227	20.4	26	MSpapaaaa	213	108	0	0		0	0	0	0	0
211	1	46	136	449	255	313	18.8	32	ABalpapppa	241	0	0	0		0	0	0	0	0
212	1	157	285	-1	234	129	23.4	26	ABprpaaapaa	219	-722	0	0		0	0	0	0	0
213	1	188	309	-1	437	400	19.7	27	ABplppapapp	201	0	0	0		0	0	0	0	0
214	1	165	471	-1	255	247	21.0	26	ABarapapaap	220	-127	0	0		0	0	0	0	0
215	1	92	465	-1	262	242	10.2	25	MSpaaaapp	210	-222	0	0		0	0	0	0	0
216	1	433	424	-1	574	369	19.8	28	ABplappppp	116	0	0	0		0	0	0	0	0
217	1	257	82	-1	170	289	15.2	28	ABalpaapaap	-69	0	0	0		0	0	0	0	0
218	1	191	292	-1	313	335	6.4	28	ABplapaaaa	152	0	0	0		0	0	0	0	0
219	1	216	258	-1	271	241	16.4	28	ABaraapppap	253	453	0	0		0	0	0	0	0
220	1	244	59	-1	571	171	19.7	28	ABprapappa	592	0	0	0		0	0	0	0	0
221	1	287	65	-1	244	172	9.5	25	MSppappp	79	0	0	0		0	0	0	0	0
222	1	99	212	-1	305	309	14.8	27	ABaraapappp	165	0	0	0		0	0	0	0	0
223	1	128	405	-1	339	292	18.1	26	MSaapappa	235	1149	0	0		0	0	0	0	0
224	1	57	325	-1	251	288	24.3	30	ABalpappapa	133	0	0	0		0	0	0	0	0
225	1	249	400	-1	345	367	6.4	28	ABarppaaap	284	-536	0	0		0	0	0	0	0
226	1	415	124	-1	93	241	18.9	26	ABalaaaparl	363	0	0	0		0	0	0	0	0
227	1	282	152	-1	562	246	26.4	29	ABprpppaapp	289	-83	0	0		0	0	0	0	0
228	1	394	445	-1	579	210	15.2	26	ABprapapppa	243	1591	0	0		0	0	0	0	0
229	1	329	355	-1	197	303	4.8	25	ABplaaaaaap	217	-145	0	0		0	0	0	0	0
230	1	452	115	-1	140	325	8.4	25	ABalapapppa	421	0	0	0		0	0	0	0	0
231	1	255	357	-1	304	323	18.4	27	MSaapaaaa	253	-12	0	0		0	0	0	0	0
232	1	413	192	-1	348	112	16.2	31	ABpraapppa	289	141	0	0		0	0	0	0	0
233	1	428	303	-1	583	279	24.2	26	ABprppppppa	234	593	0	0		0	0	0	0	0
234	1	63	220	-1	111	205	12.3	25	ABalappappa	243	420	0	0		0	0	0	0	0
235	1	155	68	-1	275	388	6.6	27	ABplaaappa	226	0	0	0		0	0	0	0	0
236	1	85	80	-1	295	104	18.7	25	ABpraappaa	505	0	0	0		0	0	0	0	0
237	1	10	408	-1	277	155	21.8	28	ABprpapapa	202	217	0	0		0	0	0	0	0
238	1	513	475	-1	377	130	21.6	25	ABprpapaapp	220	850	0	0		0	0	0	0	0
239	1	392	81	-1	499	252	11.4	31	Eprap	54	0	0	0		0	0	0	0	0
240	1	312	224	-1	492	174	18.3	31	Cppaap	293	-364	0	0		0	0	0	0	0
241	1	373	391	-1	297	177	25.0	28	ABarappapaa	112	0	0	0		0	0	0	0	0
242	1	233	266	-1	422	183	8.5	30	Dpppa	377	0	0	0		0	0	0	0	0
243	1	192	158	-1	157	192	24.5	24	ABarapppaaa	225	43	0	0		0	0	0	0	0
244	1	17	132	-1	261	216	8.6	28	MSpaaaaa	195	0	0	0		0	0	0	0	0
245	1	348	382	-1	297	389	20.2	24	ABplpapaapp	195	788	0	0		0	0	0	0	0
246	1	16	102	-1	257	219	13.6	28	ABaraappapp	173	0	0	0		0	0	0	0	0
247	1	443	340	-1	498	295	14.1	32	Eplap	317	-323	0	0		0	0	0	0	0
248	1	181	180	-1	195	111	15.4	26	ABpraaaappp	228	-1567	0	0		0	0	0	0	0
249	1	133	186	-1	284	306	12.5	26	ABaraapapap	247	452	0	0		0	0	0	0	0
250	1	401	373	-1	291	207	16.7	21	ABarapaappp	103	4	0	0		0	0	0	0	0
251	1	156	189	-1	125	200	8.6	26	ABpraapaaaa	256	-751	0	0		0	0	0	0	0
252	1	119	484	-1	171	388	17.5	27	ABalpppapav	225	942	0	0		0	0	0	0	0
253	1	290	231	-1	494	264	21.4	30	ABprpppppa	285	108	0	0		0	0	0	0	0
254	1	112	183	-1	206	401	19.2	29	ABplpaaapa	83	0	0	0		0	0	0	0	0
255	1	135	101	-1	271	343	25.1	22	ABalpapapap	188	-296	0	0		0	0	0	0	0
256	1	169	161	-1	333	158	19.6	26	ABprppaaaaa	198	87	0	0		0	0	0	0	0
257	1	137	430	-1	580	303	9.4	34	Caapa	346	-672	0	0		0	0	0	0	0
258	1	74	105	-1	213	360	19.2	26	ABplpaaaaap	401	0	0	0		0	0	0	0	0
259	1	272	447	-1	349	344	18.5	27	MSapaapp	244	-1169	0	0		0	0	0	0	0
260	1	265	379	-1	534	352	15.3	26	Cappapp	113	0	0	0		0	0	0	0	0
261	1	459	457	-1	233	404	17.4	24	ABplpaapppa	196	408	0	0		0	0	0	0	0
262	1	451	75	-1	247	215	16.3	30	ABaraapppaa	148	0	0	0		0	0	0	0	0
263	1	35	311	-1	145	213	18.1	26	MSppaaaa	201	73	0	0		0	0	0	0	0
264	1	195	456	-1	223	150	6.6	24	ABarpappaa	215	594	0	0		0	0	0	0	0
265	1	104	99	-1	353	304	15.2	27	MSaapaapp	264	121	0	0		0	0	0	0	0
266	1	49	453	-1	265	186	17.1	25	MSppapaa	207	298	0	0		0	0	0	0	0
267	1	417	219	-1	498	120	17.7	28	ABprappaap	273	682	0	0		0	0	0	0	0
268	1	116	288	-1	280	105	10.8	27	ABarpapppa	262	-89	0	0		0	0	0	0	0
269	1	381	446	-1	365	343	9.3	26	Daapa	255	814	0	0		0	0	0	0	0
270	1	254	439	-1	561	300	25.4	29	ABprpppapap	-29	0	0	0		0	0	0	0	0
271	1	356	368	-1	290	226	13.8	25	MSpaapapa	258	223	0	0		0	0	0	0	0
272	1	138	328	-1	374	229	19.9	28	MSpapapa	284	453	0	0		0	0	0	0	0
273	1	102	38	-1	191	147	19.8	24	ABpraaaaaap	189	0	0	0		0	0	0	0	0
274	1	263	176	-1	513	421	17.3	27	ABplapappa	238	-4	0	0		0	0	0	0	0
275	1	260	108	-1	328	281	15.1	27	MSaapaapa	233	0	0	0		0	0	0	0	0
276	1	186	300	-1	360	131	12.0	27	ABprapaaapa	267	633	0	0		0	0	0	0	0
277	1	187	111	-1	145	216	10.4	26	ABalapppapa	3	0	0	0		0	0	0	0	0
278	1	400	359	-1	524	255	14.4	32	Eprpa	263	1131	0	0		0	0	0	0	0
279	1	144	33	-1	361	399	24.5	30	ABplpaaaapp	658	0	0	0		0	0	0	0	0
280	1	88	121	-1	171	224	23.7	30	ABaraaappp	210	0	0	0		0	0	0	0	0
281	1	132	232	-1	116	172	13.0	24	ABalappappp	226	699	0	0		0	0	0	0	0
282	1	69	350	-1	379	115	17.4	26	ABprapaapa	211	0	0	0		0	0	0	0	0
283	1	393	18	-1	484	197	7.6	32	Dpppp	321	118	0	0		0	0	0	0	0
284	1	275	248	-1	181	311	11.6	28	MSapaaap	-60	0	0	0		0	0	0	0	0
285	1	14	106	-1	409	195	22.7	25	ABprpapppaa	251	578	0	0		0	0	0	0	0
286	1	294	466	-1	130	356	19.9	24	ABalpppaaaa	224	-734	0	0		0	0	0	0	0
287	1	179	326	-1	152	184	10.4	26	ABalappppap	177	-33	0	0		0	0	0	0	0
288	1	380	356	-1	216	362	25.5	25	ABalppapapa	206	138	0	0		0	0	0	0	0
289	1	129	143	-1	302	258	17.4	24	ABaraappppp	140	0	0	0		0	0	0	0	0
290	1	51	409	-1	323	129	12.3	25	ABprpaappap	218	-988	0	0		0	0	0	0	0
291	1	256	371	-1	551	223	24.3	27	ABprpppaapa	202	170	0	0		0	0	0	0	0
292	1	222	354	-1	150	326	20.1	23	ABalppappaa	208	-469	0	0		0	0	0	0	0
293	1	462	305	-1	212	379	16.1	22	ABplpaapaap	227	881	0	0		0	0	0	0	0
294	0	45	-1	-1	327	226	10.0	23		180	-512	0	0		0	0	0	0	0
295	1	141	316	-1	285	294	15.5	27	ABaraapappa	-156	0	0	0		0	0	0	0	0
296	1	330	414	-1	279	110	21.9	24	ABprpaapapp	236	85	0	0		0	0	0	0	0
297	1	271	88	-1	383	145	14.9	25	Dppaa	255	-569	0	0		0	0	0	0	0
298	1	81	353	-1	271	400	10.4	31	ABalppppppp	291	934	0	0		0	0	0	0	0
299	1	364	428	-1	526	405	12.4	29	ABarppappp	258	585	0	0		0	0	0	0	0
300	1	352	223	-1	276	144	6.4	27	ABarpapapp	252	0	0	0		0	0	0	0	0
301	1	362	307	-1	596	332	20.5	30	Cpappv	299	210	0	0		0	0	0	0	0
302	1	368	78	-1	443	248	11.9	33	Epraa	328	826	0	0		0	0	0	0	0
303	0	206	-1	-1	492	173	24.5	31		334	-1286	0	0		0	0	0	0	0
304	1	36	138	-1	211	280	15.8	29	ABalpaapapa	225	-217	0	0		0	0	0	0	0
305	1	166	384	-1	332	274	10.5	26	MSaaaappp	-193	0	0	0		0	0	0	0	0
306	1	111	139	-1	493	361	21.5	30	Capppp	273	-1355	0	0		0	0	0	0	0
307	1	6	437	-1	152	195	21.0	25	ABarappppaa	240	1101	0	0		0	0	0	0	0
308	1	89	389	-1	226	124	9.0	28	ABarpappap	248	0	0	0		0	0	0	0	0
309	1	161	358	-1	361	428	14.3	31	ABplaapppp	16	0	0	0		0	0	0	0	0
310	1	471	93	-1	283	127	18.9	22	ABprpaapppa	170	0	0	0		0	0	0	0	0
311	1	279	380	-1	436	416	9.5	28	ABplappapa	283	725	0	0		0	0	0	0	0
312	1	13	477	-1	464	380	24.6	25	ABplpppaaap	169	59	0	0		0	0	0	0	0
313	1	247	245	-1	292	183	8.7	27	MSpppppa	267	-8	0	0		0	0	0	0	0
314	1	357	250	-1	292	245	7.8	23	MSpaaapaa	447	0	0	0		0	0	0	0	0
315	1	47	348	-1	187	132	11.9	27	ABpraapaapp	271	0	0	0		0	0	0	0	0
316	1	333	188	-1	240	371	14.1	26	ABalpppppap	377	0	0	0		0	0	0	0	0
317	1	358	284	-1	317	141	9.4	24	ABprapaaaaa	198	-89	0	0		0	0	0	0	0
318	1	258	74	-1	193	372	7.9	28	ABplaapaapp	282	-859	0	0		0	0	0	0	0
319	1	292	166	-1	235	379	6.7	29	ABplaaapap	295	-1388	0	0		0	0	0	0	0
320	1	163	118	-1	214	177	7.0	25	ABarpapaapp	249	-94	0	0		0	0	0	0	0
321	1	182	226	-1	247	288	9.0	24	MSaaapaap	248	-1419	0	0		0	0	0	0	0
322	1	465	493	-1	405	239	16.4	28	Ealpa	283	454	0	0		0	0	0	0	0
323	1	369	95	-1	522	148	20.4	30	ABprappapp	270	166	0	0		0	0	0	0	0
324	1	410	234	-1	363	281	22.7	27	MSaappaa	268	172	0	0		0	0	0	0	0
325	1	221	147	-1	364	282	18.1	28	MSaapapa	-104	0	0	0		0	0	0	0	0
326	1	302	251	-1	444	273	22.6	31	MSpappap	-112	0	0	0		0	0	0	0	0
327	1	280	259	-1	154	143	16.0	25	ABalaappppp	212	379	0	0		0	0	0	0	0
328	1	136	217	-1	212	315	17.2	24	ABalpaaapap	200	703	0	0		0	0	0	0	0
329	1	370	5	-1	599	293	12.8	31	Cpapaa	83	0	0	0		0	0	0	0	0
330	1	164	253	-1	418	239	14.3	32	Ealap	310	180	0	0		0	0	0	0	0
331	1	26	126	-1	221	275	19.7	24	ABalpappaaa	0	0	0	0		0	0	0	0	0
332	1	194	77	-1	228	216	10.4	30	MSpaaaapa	292	503	0	0		0	0	0	0	0
333	1	397	269	-1	233	304	16.6	25	ABalpaaappa	139	0	0	0		0	0	0	0	0
334	1	337	365	-1	394	125	8.3	29	ABarppppaa	263	-803	0	0		0	0	0	0	0
335	1	151	1	-1	220	328	25.1	29	ABalpapaaap	97	0	0	0		0	0	0	0	0
336	1	481	323	-1	232	105	16.6	25	ABpraaapapp	-817	0	0	0		0	0	0	0	0
337	1	219	387	-1	355	256	19.8	25	MSpapappa	226	-225	0	0		0	0	0	0	0
338	1	30	117	-1	376	410	21.3	28	ABplppapaap	236	102	0	0		0	0	0	0	0
339	1	351	213	-1	480	421	18.9	29	ABplapapap	267	162	0	0		0	0	0	0	0
340	1	307	157	-1	329	196	23.1	30	ABprpappaaa	252	842	0	0		0	0	0	0	0
341	1	332	184	429	114	309	20.0	29	ABalaaaalp	28	0	0	0		0	0	0	0	0
342	1	5	92	-1	346	409	10.3	25	ABplapaapa	251	184	0	0		0	0	0	0	0
343	1	3	164	-1	554	332	11.4	33	Capppa	89	0	0	0		0	0	0	0	0
344	1	83	35	-1	416	369	20.3	31	MSaapppp	58	0	0	0		0	0	0	0	0
345	1	288	366	-1	322	314	17.6	25	MSaapaaap	216	0	0	0		0	0	0	0	0
346	1	167	403	-1	367	366	22.2	26	ABplppappaa	235	-1151	0	0		0	0	0	0	0
347	1	212	406	-1	184	169	17.9	25	ABalaapppap	201	183	0	0		0	0	0	0	0
348	1	32	314	-1	428	147	8.1	27	ABarpppapp	243	-356	0	0		0	0	0	0	0
349	1	62	218	-1	325	254	8.5	23	MSpaaapap	222	481	0	0		0	0	0	0	0
350	1	142	252	-1	322	377	23.9	27	ABalpapappa	91	0	0	0		0	0	0	0	0
351	1	73	69	-1	395	419	11.7	28	ABplapaapp	277	203	0	0		0	0	0	0	0
352	1	235	135	-1	416	392	6.9	35	ABarppapa	318	612	0	0		0	0	0	0	0
353	1	335	249	-1	317	159	7.2	23	ABarpppaaa	6	0	0	0		0	0	0	0	0
354	1	130	431	-1	285	370	22.1	27	ABplpapaaap	106	0	0	0		0	0	0	0	0
355	1	184	52	-1	161	381	20.0	24	ABalpppaaap	17	0	0	0		0	0	0	0	0
356	1	412	270	-1	298	213	5.3	29	ABarpaappa	295	0	0	0		0	0	0	0	0
357	1	25	98	-1	473	395	8.4	27	ABarppappa	148	0	0	0		0	0	0	0	0
358	1	336	264	-1	463	426	16.0	30	ABplappapp	88	0	0	0		0	0	0	0	0
359	1	372	289	-1	443	161	11.6	26	Dppap	-20	0	0	0		0	0	0	0	0
360	1	243	107	-1	559	206	21.1	27	ABprapppaa	249	-194	0	0		0	0	0	0	0
361	1	242	290	-1	428	340	10.2	26	Daapp	251	822	0	0		0	0	0	0	0
362	1	117	476	-1	307	402	23.5	27	ABplpaaaapa	246	211	0	0		0	0	0	0	0
363	1	414	320	-1	603	253	22.0	28	ABprappppp	268	32	0	0		0	0	0	0	0
364	1	79	237	-1	505	127	13.4	29	ABprappapa	284	-133	0	0		0	0	0	0	0
365	1	383	241	-1	164	159	10.1	22	ABalapppppa	182	0	0	0		0	0	0	0	0
366	1	426	12	-1	325	242	24.0	31	ABarappaapp	325	400	0	0		0	0	0	0	0
367	1	109	454	-1	613	278	17.2	31	Cpappd	282	-206	0	0		0	0	0	0	0
368	1	277	448	-1	424	359	17.1	28	MSappaap	137	0	0	0		0	0	0	0	0
369	1	201	396	-1	529	402	21.1	31	ABplappppa	268	-7	0	0		0	0	0	0	0
370	1	55	203	-1	234	147	13.1	24	ABpraapapap	219	0	0	0		0	0	0	0	0
371	1	121	329	-1	308	312	5.1	23	ABarppaaaa	213	-10	0	0		0	0	0	0	0
372	1	281	64	-1	349	345	14.4	29	MSappaaa	226	-640	0	0		0	0	0	0	0
373	1	464	29	-1	160	320	23.9	25	ABalpaapppp	-133	0	0	0		0	0	0	0	0
374	1	267	261	451	108	256	16.4	29	ABalaaapal	278	889	0	0		0	0	0	0	0
375	1	38	240	-1	134	288	21.6	27	ABalpaapppa	218	0	0	0		0	0	0	0	0
376	1	438	412	-1	161	282	16.8	25	ABalpaapaaa	202	-262	0	0		0	0	0	0	0
377	1	315	28	-1	250	309	7.4	27	MSapappp	255	-15	0	0		0	0	0	0	0
378	1	422	4	-1	465	164	15.0	29	Cppaaa	277	750	0	0		0	0	0	0	0
379	1	347	73	-1	227	279	25.8	30	ABalpapaapa	135	0	0	0		0	0	0	0	0
380	1	447	104	-1	126	304	12.2	29	ABalapapapa	263	701	0	0		0	0	0	0	0
381	1	408	333	-1	363	181	21.5	26	ABprppaapaa	216	151	0	0		0	0	0	0	0
382	1	424	287	-1	168	318	5.5	26	ABplaapaaap	209	560	0	0		0	0	0	0	0
383	1	246	177	-1	218	417	15.9	22	ABplpaapapp	-239	0	0	0		0	0	0	0	0
384	1	100	112	-1	128	302	8.9	23	ABalapapapp	358	0	0	0		0	0	0	0	0
385	1	319	444	-1	442	124	20.8	27	ABprppapaap	157	0	0	0		0	0	0	0	0
386	1	405	404	-1	552	148	18.3	27	ABprapapap	260	45	0	0		0	0	0	0	0
387	1	416	306	-1	186	402	15.6	27	ABalpppapad	227	-339	0	0		0	0	0	0	0
388	1	245	56	-1	267	188	24.1	22	ABarapppppp	187	-27	0	0		0	0	0	0	0
389	1	445	44	-1	94	282	19.5	23	ABalaaaarla	235	284	0	0		0	0	0	0	0
390	1	265	268	-1	516	356	13.1	26	Cappapa	90	0	0	0		0	0	0	0	0
391	1	472	519	-1	477	232	26.2	29	ABprppppaaa	225	-557	0	0		0	0	0	0	0
392	1	363	26	-1	351	155	25.2	32	ABprpaaaapa	319	261	0	0		0	0	0	0	0
393	1	113	134	-1	423	235	5.3	32	Cpaaap	215	0	0	0		0	0	0	0	0
394	1	296	410	-1	359	199	25.5	26	ABprpappapa	189	73	0	0		0	0	0	0	0
395	1	308	255	-1	508	342	8.2	25	Cappaap	201	811	0	0		0	0	0	0	0
396	1	65	338	-1	337	365	12.4	26	Daaaa	297	0	0	0		0	0	0	0	0
397	1	75	433	-1	357	182	5.3	31	ABarpppapa	307	459	0	0		0	0	0	0	0
398	1	460	455	-1	379	307	21.8	29	MSaappap	289	735	0	0		0	0	0	0	0
399	1	402	103	-1	445	118	9.9	29	ABarppppap	285	734	0	0		0	0	0	0	0
400	0	276	-1	-1	133	261	12.2	22		193	265	0	0		0	0	0	0	0
401	1	53	201	-1	232	260	20.4	25	ABarapapaaa	228	0	0	0		0	0	0	0	0
402	1	342	397	-1	288	177	18.8	25	MSppapap	235	-364	0	0		0	0	0	0	0
403	1	64	425	-1	462	301	14.7	33	Earpp	330	-146	0	0		0	0	0	0	0
404	1	291	369	-1	251	199	5.2	35	ABarpaapa	346	-285	0	0		0	0	0	0	0
405	1	427	96	-1	195	300	18.5	27	ABalpaaapaa	403	0	0	0		0	0	0	0	0
406	1	270	367	-1	196	362	10.9	22	ABalpppappp	224	447	0	0		0	0	0	0	0
407	1	122	296	-1	354	398	19.7	24	ABplppapaaa	159	0	0	0		0	0	0	0	0
408	1	396	345	-1	431	167	25.1	27	ABprppaappa	269	581	0	0		0	0	0	0	0
409	1	455	322	-1	389	271	20.9	26	MSpapappp	220	-809	0	0		0	0	0	0	0
410	1	183	395	-1	339	139	8.4	27	ABprapaaaap	-95	0	0	0		0	0	0	0	0
411	1	9	462	-1	525	292	18.6	30	Eplpp	301	-150	0	0		0	0	0	0	0
412	1	18	129	-1	178	220	13.9	25	ABaraappaaa	167	0	0	0		0	0	0	0	0
413	1	350	208	-1	207	306	21.2	23	ABalpaaaaap	123	0	0	0		0	0	0	0	0
414	1	118	58	-1	152	140	12.5	25	ABpraapaapa	358	0	0	0		0	0	0	0	0
415	1	317	468	-1	142	370	16.2	24	ABalpppaapv	202	241	0	0		0	0	0	0	0
416	1	359	417	-1	416	374	13.8	31	Capaaa	-126	0	0	0		0	0	0	0	0
417	0	285	-1	-1	164	265	7.4	23		12	0	0	0		0	0	0	0	0
418	1	316	90	-1	166	284	4.8	24	ABplaaaaaaa	-128	0	0	0		0	0	0	0	0
419	1	323	432	-1	408	109	15.3	30	ABpraapppp	277	817	0	0		0	0	0	0	0
420	1	212	273	-1	154	189	18.8	24	ABalaapppaa	199	495	0	0		0	0	0	0	0
421	1	237	401	-1	489	418	11.6	28	ABplapapaa	283	358	0	0		0	0	0	0	0
422	1	492	443	-1	364	157	19.5	25	ABprppaaaap	181	472	0	0		0	0	0	0	0
423	1	239	463	-1	175	348	21.4	25	ABalppappap	381	0	0	0		0	0	0	0	0
424	1	262	174	-1	235	194	20.7	24	ABprpapaaaa	175	381	0	0		0	0	0	0	0
425	1	283	190	-1	493	361	17.4	31	Capapp	689	0	0	0		0	0	0	0	0
426	1	268	394	-1	402	130	21.4	28	ABprppapaaa	280	612	0	0		0	0	0	0	0
427	1	435	332	-1	588	305	23.4	26	ABprppppppp	151	0	0	0		0	0	0	0	0
428	1	478	297	-1	175	249	5.7	27	ABarpaaapa	218	-41	0	0		0	0	0	0	0
429	1	421	260	-1	223	239	19.9	22	ABarapaapaa	-768	0	0	0		0	0	0	0	0
430	1	93	205	-1	570	238	22.9	27	ABprapppap	-119	0	0	0		0	0	0	0	0
431	1	197	21	-1	121	158	17.0	24	ABalaaapprr	220	-506	0	0		0	0	0	0	0
432	1	90	227	-1	220	152	19.4	27	ABpraaapaad	208	0	0	0		0	0	0	0	0
433	1	39	336	-1	178	224	6.0	24	ABarpaaaap	-71	0	0	0		0	0	0	0	0
434	1	231	349	-1	512	342	25.6	27	ABplpppapaa	271	-182	0	0		0	0	0	0	0
435	1	40	31	-1	562	264	8.4	30	Cpapap	302	59	0	0		0	0	0	0	0
436	1	223	528	-1	290	226	24.8	26	ABarappaapa	70	0	0	0		0	0	0	0	0
437	1	354	211	-1	261	297	22.4	30	ABalpappppa	517	0	0	0		0	0	0	0	0
438	1	325	399	-1	261	114	16.2	28	ABpraaapppa	244	611	0	0		0	0	0	0	0
439	1	466	422	-1	474	353	25.0	24	ABplppppapa	178	0	0	0		0	0	0	0	0
440	1	146	14	-1	212	148	23.4	27	ABalaapappp	266	-57	0	0		0	0	0	0	0
441	0	439	-1	-1	261	242	5.0	22		157	624	0	0		0	0	0	0	0
442	1	320	265	-1	136	283	7.1	24	ABplaapaaaa	197	465	0	0		0	0	0	0	0
443	1	423	171	-1	392	172	25.0	27	ABarappappa	138	0	0	0		0	0	0	0	0
444	1	444	291	-1	501	262	17.6	33	Eprpp	337	882	0	0		0	0	0	0	0
445	1	430	386	-1	540	315	7.2	29	Caaapp	274	-531	0	0		0	0	0	0	0
446	1	103	376	-1	269	318	16.3	23	ABalpaaappp	135	0	0	0		0	0	0	0	0
447	1	441	360	-1	477	298	4.5	32	Cpaapa	313	-108	0	0		0	0	0	0	0
448	1	317	209	-1	157	380	12.7	25	ABalpppaapd	206	-73	0	0		0	0	0	0	0
449	1	250	197	-1	127	199	23.2	33	ABalaapaap	379	0	0	0		0	0	0	0	0
450	1	318	413	-1	149	227	6.8	24	ABarpaaaaa	230	0	0	0		0	0	0	0	0
451	1	174	23	-1	512	273	5.8	31	Caaapa	312	718	0	0		0	0	0	0	0
452	1	238	480	-1	128	268	19.9	22	ABalaaaarlp	188	0	0	0		0	0	0	0	0
453	1	491	277	-1	599	220	18.9	28	ABprapapppp	228	136	0	0		0	0	0	0	0
454	1	168	15	-1	381	365	18.7	29	MSaapppa	224	0	0	0		0	0	0	0	0
455	1	248	315	-1	255	356	17.6	26	MSapapap	260	859	0	0		0	0	0	0	0
456	0	437	-1	-1	357	157	23.5	30		237	0	0	0		0	0	0	0	0
457	1	172	511	-1	481	300	24.5	27	ABplpappppp	67	0	0	0		0	0	0	0	0
458	1	384	474	-1	203	347	16.6	22	ABplpaapaaa	345	0	0	0		0	0	0	0	0
459	1	82	426	-1	433	163	22.6	28	ABprppappa	-146	0	0	0		0	0	0	0	0
460	0	278	-1	-1	464	216	4.5	26		-26	0	0	0		0	0	0	0	0
461	1	463	494	-1	194	241	22.0	22	ABarapaaaaa	151	0	0	0		0	0	0	0	0
462	1	477	515	-1	107	212	18.2	24	ABalaapaaa	-7	0	0	0		0	0	0	0	0
463	1	152	216	-1	541	257	25.5	26	ABprpppapaa	-481	0	0	0		0	0	0	0	0
464	1	77	299	-1	202	156	14.5	24	ABpraapapaa	204	0	0	0		0	0	0	0	0
465	1	458	469	-1	168	332	9.5	24	ABalppppapa	274	0	0	0		0	0	0	0	0
466	1	299	370	-1	577	334	22.3	26	ABplppppppp	97	0	0	0		0	0	0	0	0
467	0	473	-1	-1	124	282	13.4	22		236	0	0	0		0	0	0	0	0
468	1	273	442	-1	528	393	18.5	29	ABplapppaa	145	0	0	0		0	0	0	0	0
469	1	470	496	-1	209	254	21.4	20	ABarapaaaap	120	-841	0	0		0	0	0	0	0
470	1	432	24	-1	202	332	19.4	23	MSapaaaa	5	0	0	0		0	0	0	0	0
471	1	376	464	-1	215	355	22.0	24	ABalppapppa	85	0	0	0		0	0	0	0	0
472	1	217	50	-1	263	129	21.0	24	ABprpaaapap	728	0	0	0		0	0	0	0	0
473	1	146	181	-1	185	178	24.0	24	ABalaapappa	-26	0	0	0		0	0	0	0	0
474	1	479	461	-1	411	288	27.1	28	ABplpapppap	167	0	0	0		0	0	0	0	0
475	0	259	-1	-1	398	163	22.5	26		151	0	0	0		0	0	0	0	0
476	1	289	467	-1	390	307	23.9	28	ABplpapppaa	144	0	0	0		0	0	0	0	0
477	1	33	490	-1	373	230	11.7	28	Ealaa	46	0	0	0		0	0	0	0	0
478	1	493	206	-1	255	238	18.7	27	ABarapaappa	189	0	0	0		0	0	0	0	0
479	1	207	119	-1	252	173	19.5	24	ABprpaapaaa	-136	0	0	0		0	0	0	0	0
480	1	482	272	-1	314	158	12.9	22	Dpaaa	133	-323	0	0		0	0	0	0	0
481	1	524	470	-1	514	206	23.8	27	ABprpppaaap	97	0	0	0		0	0	0	0	0
482	1	461	492	-1	199	406	13.0	22	ABplpaapapa	692	0	0	0		0	0	0	0	0
483	1	442	89	-1	398	293	15.5	32	Earpa	490	0	0	0		0	0	0	0	0
484	0	203	-1	-1	261	404	19.2	23		376	0	0	0		0	0	0	0	0
485	1	488	478	-1	378	275	12.1	31	Earaa	246	111	0	0		0	0	0	0	0
486	0	496	-1	-1	504	280	24.8	29		136	-608	0	0		0	0	0	0	0
487	1	485	438	-1	530	306	24.9	28	ABplpppapap	220	-496	0	0		0	0	0	0	0
488	1	486	486	-1	281	147	15.0	22	ABprpaappaa	88	0	0	0		0	0	0	0	0
489	0	489	-1	-1	485	189	27.0	29		499	0	0	0		0	0	0	0	0
490	1	490	488	-1	354	318	4.3	31	ABarppaapa	310	335	0	0		0	0	0	0	0
491	1	516	489	-1	323	164	21.0	24	ABprpapappp	229	199	0	0		0	0	0	0	0
492	1	446	233	-1	436	359	25.4	27	ABplpppaaaa	162	780	0	0		0	0	0	0	0
493	0	469	-1	-1	145	151	19.4	22		-417	0	0	0		0	0	0	0	0
494	1	475	482	-1	224	306	23.2	22	ABalpaaaapp	162	127	0	0		0	0	0	0	0
495	1	476	495	-1	243	378	23.5	25	ABalppapppp	214	-47	0	0		0	0	0	0	0
496	1	429	497	-1	250	387	14.4	25	ABplpaappaa	40	0	0	0		0	0	0	0	0
497	1	495	499	-1	473	192	5.0	34	Caaaa	423	517	0	0		0	0	0	0	0
498	0	496	-1	-1	495	258	23.0	28		191	-1059	0	0		0	0	0	0	0
499	1	497	501	-1	448	194	25.0	27	ABprppaappp	189	-277	0	0		0	0	0	0	0
500	1	498	335	-1	495	173	23.0	29	ABprppappp	256	178	0	0		0	0	0	0	0
501	1	499	502	-1	257	399	18.0	22	ABplpaapppp	171	-354	0	0		0	0	0	0	0
502	1	500	503	-1	277	368	20.0	22	ABplpapaapa	202	-343	0	0		0	0	0	0	0
503	1	501	504	-1	313	357	23.0	24	ABplpapapaa	163	421	0	0		0	0	0	0	0
504	1	502	505	-1	258	353	22.08	24	ABplpapaaaa	157	178	0	0		0	0	0	0	0
505	1	503	506	-1	348	342	23.0	26	ABplpapappa	177	-212	0	0		0	0	0	0	0
506	1	504	507	-1	383	330	24.0	24	ABplpapappp	188	282	0	0		0	0	0	0	0
507	1	355	508	-1	344	378	22.0	23	ABplppaapap	192	1454	0	0		0	0	0	0	0
508	1	505	509	-1	341	341	21.0	26	ABplpapapap	148	0	0	0		0	0	0	0	0
509	1	506	510	-1	444	293	24.0	24	ABplpappppa	37	0	0	0		0	0	0	0	0
510	1	507	271	-1	495	321	25.0	25	ABplppppapp	203	306	0	0		0	0	0	0	0
511	1	508	512	-1	236	194	24.0	27	ABarapppppa	271	-247	0	0		0	0	0	0	0
512	1	509	513	-1	261	245	24.0	24	ABarapapapa	213	489	0	0		0	0	0	0	0
513	1	510	514	-1	189	206	8.0	24	ABarpapaapa	196	-647	0	0		0	0	0	0	0
514	0	511	-1	-1	184	294	21.0	24		264	355	0	0		0	0	0	0	0
515	1	512	517	-1	309	129	20.0	25	ABprpaapppp	27	0	0	0		0	0	0	0	0
516	1	514	518	-1	495	242	25.0	24	ABprppppaap	0	0	0	0		0	0	0	0	0
517	1	515	520	-1	517	227	24.0	26	ABprppppapa	0	0	0	0		0	0	0	0	0
518	1	494	522	-1	290	177	23.0	25	ABprpaaappa	249	310	0	0		0	0	0	0	0
519	1	517	523	-1	459	335	24.0	25	ABplppppaap	173	-85	0	0		0	0	0	0	0
520	1	518	524	-1	430	330	24.0	24	ABplppppaaa	286	170	0	0		0	0	0	0	0
521	1	519	525	-1	300	330	26.0	27	ABplpappaap	-110	0	0	0		0	0	0	0	0
522	0	521	-1	-1	490	335	23.5	25		229	0	0	0		0	0	0	0	0
523	0	522	-1	-1	316	281	25.0	28		210	-1271	0	0		0	0	0	0	0
524	1	523	529	-1	309	259	24.849998	26	ABarapapapp	225	-822	0	0		0	0	0	0	0
525	1	525	487	-1	478	190	25.72	27	ABprpppaaaa	195	-257	0	0		0	0	0	0	0
526	1	228	294	-1	199	291	23.05	25	ABalpaaaapa	83	0	0	0		0	0	0	0	0
527	0	496	-1	-1	498	263	23.25	28		191	-1059	0	0		0	0	0	0	0
528	1	527	481	-1	507	272	24.333332	28	ABprppppapp	191	-1059	0	0		0	0	0	0	0
529	1	328	531	-1	322	253	21.824999	27	ABarapapppp	215	-662	0	0		0	0	0	0	0
530	1	468	532	-1	235	382	19.766666	22	ABplpaaappa	57	0	0	0		0	0	0	0	0
531	1	203	393	-1	259	381	19.8	23	ABplpaaappp	205	173	0	0		0	0	0	0	0
532	1	528	533	-1	458	268	25.0	27	ABprpappppp	176	47	0	0		0	0	0	0	0
533	1	529	534	-1	398	163	22.0	24	ABprppaapap	0	0	0	0		0	0	0	0	0
534	1	530	483	-1	325	178	24.625	30	ABarappapap	294	183	0	0		0	0	0	0	0
535	1	531	535	-1	327	201	20.0	25	MSppaapp	211	889	0	0		0	0	0	0	0
536	1	532	536	-1	372	133	24.0	25	ABprpaaaapp	212	570	0	0		0	0	0	0	0
537	1	533	537	-1	356	163	23.0	25	ABprpapaapa	198	-1005	0	0		0	0	0	0	0
538	1	534	538	-1	458	220	24.0	27	ABprpappppa	254	-29	0	0		0	0	0	0	0
