# Supplementary material for: The AP-2 Transcription Factor APTF-2 Is Required for Neuroblast and Epidermal Morphogenesis in Caenorhabditis elegans Embryogenesis
Source: PLoS Genet. 2016 May 13;12(5):e1006048. doi: 10.1371/journal.pgen.1006048 (PMC4866721; doi:10.1371/journal.pgen.1006048)
Supplement: S5 Text — (ZIP) [file pgen.1006048.s033.zip › nuclei/t182-nuclei]

1	1	335	107	-1	221	327	24.8	26	ABalpapaaap	219	1033	0	0		0	0	0	0	0
2	1	162	368	-1	217	345	12.5	25	ABplaapapaa	252	-135	0	0		0	0	0	0	0
3	1	103	63	-1	324	205	11.5	27	MSpaaappp	234	0	0	0		0	0	0	0	0
4	1	378	87	-1	461	164	14.8	31	Cppaaa	312	-56	0	0		0	0	0	0	0
5	1	329	447	-1	598	298	12.9	31	Cpapaa	290	1350	0	0		0	0	0	0	0
6	1	13	18	-1	162	261	15.1	25	ABaraapaaaa	217	328	0	0		0	0	0	0	0
7	1	168	391	-1	265	283	10.8	24	MSaaapapa	11	0	0	0		0	0	0	0	0
8	1	21	188	-1	312	412	14.3	29	ABplaapppa	145	0	0	0		0	0	0	0	0
9	1	171	186	-1	242	230	7.0	24	MSaaaapaa	101	0	0	0		0	0	0	0	0
10	1	44	37	-1	183	245	14.0	23	ABaraapaaap	173	0	0	0		0	0	0	0	0
11	0	460	-1	-1	477	206	4.4	22		168	457	0	0		0	0	0	0	0
12	1	366	220	-1	323	237	25.3	31	ABarappaapp	227	1113	0	0		0	0	0	0	0
13	1	210	36	-1	311	225	20.4	26	MSpapaaaa	419	0	0	0		0	0	0	0	0
14	1	440	157	-1	215	145	23.5	25	ABalaapappp	210	190	0	0		0	0	0	0	0
15	1	454	149	-1	382	361	18.6	28	MSaapppa	257	1162	0	0		0	0	0	0	0
16	1	179	159	-1	302	250	11.9	29	MSpaapaa	50	0	0	0		0	0	0	0	0
17	1	40	81	-1	178	180	9.0	26	ABarpapaaa	187	0	0	0		0	0	0	0	0
18	1	283	1	-1	487	195	7.4	31	Dpppp	-222	0	0	0		0	0	0	0	0
19	1	37	136	-1	247	421	16.5	24	ABplaappaa	225	600	0	0		0	0	0	0	0
20	1	9	88	-1	128	307	15.4	28	ABalapaaaa	-13	0	0	0		0	0	0	0	0
21	1	431	280	-1	123	157	17.4	25	ABalaaapprr	-192	0	0	0		0	0	0	0	0
22	1	206	77	-1	291	331	10.1	25	MSapppap	255	842	0	0		0	0	0	0	0
23	1	451	449	-1	510	279	5.7	31	Caaapa	292	1019	0	0		0	0	0	0	0
24	1	470	137	-1	194	329	19.4	24	MSapaaaa	176	317	0	0		0	0	0	0	0
25	1	192	207	-1	197	186	12.7	26	MSppaaap	49	0	0	0		0	0	0	0	0
26	1	392	436	-1	358	156	24.6	30	ABprpaaaapa	299	136	0	0		0	0	0	0	0
27	1	137	321	-1	506	367	24.0	26	ABplpppaapa	214	77	0	0		0	0	0	0	0
28	1	377	152	-1	243	309	7.2	27	MSapappp	242	-3	0	0		0	0	0	0	0
29	1	373	174	-1	161	318	24.0	25	ABalpaapppp	-18	0	0	0		0	0	0	0	0
30	1	33	151	-1	272	269	7.9	25	MSaaaapap	233	0	0	0		0	0	0	0	0
31	1	435	154	-1	561	265	8.1	32	Cpapap	291	-791	0	0		0	0	0	0	0
32	1	22	46	-1	251	254	25.5	26	ABalpapaapp	207	420	0	0		0	0	0	0	0
33	1	279	243	-1	362	396	25.0	28	ABplpaaaapp	284	707	0	0		0	0	0	0	0
34	1	74	71	-1	163	173	13.4	30	ABalappapa	3	0	0	0		0	0	0	0	0
35	1	344	357	-1	413	369	20.1	29	MSaapppp	294	175	0	0		0	0	0	0	0
36	1	64	202	-1	199	314	24.8	27	ABalpapaaaa	390	0	0	0		0	0	0	0	0
37	1	201	15	-1	139	350	18.0	28	ABalapaapa	-3	0	0	0		0	0	0	0	0
38	1	273	150	-1	190	146	20.2	24	ABpraaaaaap	246	-192	0	0		0	0	0	0	0
39	1	57	142	-1	523	179	14.5	30	Cppapa	285	-434	0	0		0	0	0	0	0
40	1	95	453	-1	316	373	19.7	25	ABplppaapaa	221	759	0	0		0	0	0	0	0
41	1	196	155	-1	311	215	17.4	25	ABaraappppa	205	-434	0	0		0	0	0	0	0
42	1	160	363	-1	364	173	11.7	28	Dpapa	228	394	0	0		0	0	0	0	0
43	1	208	80	-1	289	166	11.6	28	MSppppap	212	0	0	0		0	0	0	0	0
44	1	389	239	-1	91	275	19.5	24	ABalaaaarla	209	-255	0	0		0	0	0	0	0
45	1	11	281	-1	463	367	12.6	30	Capapa	308	27	0	0		0	0	0	0	0
46	1	139	381	-1	292	288	19.7	24	ABalpappppp	172	284	0	0		0	0	0	0	0
47	1	130	33	-1	147	230	14.4	29	MSaaaaaa	229	143	0	0		0	0	0	0	0
48	1	54	452	-1	534	301	16.0	29	Eplpa	293	1084	0	0		0	0	0	0	0
49	1	27	10	-1	163	136	19.3	30	ABalaappap	192	0	0	0		0	0	0	0	0
50	1	472	473	-1	262	127	21.0	22	ABprpaaapap	189	-102	0	0		0	0	0	0	0
51	1	17	465	-1	229	215	12.7	30	ABaraappapa	158	0	0	0		0	0	0	0	0
52	1	355	139	-1	161	382	19.9	24	ABalpppaaap	219	-275	0	0		0	0	0	0	0
53	1	143	199	-1	144	266	9.9	29	ABalappaap	176	0	0	0		0	0	0	0	0
54	1	4	353	-1	432	165	18.4	33	MSpapppa	307	0	0	0		0	0	0	0	0
55	0	36	-1	-1	171	348	15.3	24		192	235	0	0		0	0	0	0	0
56	1	388	396	-1	271	188	23.9	25	ABarapppppp	228	0	0	0		0	0	0	0	0
57	1	176	117	-1	106	212	15.5	29	ABalaaappl	130	0	0	0		0	0	0	0	0
58	1	414	86	-1	149	139	12.7	25	ABpraapaapa	54	0	0	0		0	0	0	0	0
59	1	220	376	-1	575	170	19.6	28	ABprapappa	264	-29	0	0		0	0	0	0	0
60	1	167	333	-1	330	396	21.4	26	ABalpapappp	252	-1014	0	0		0	0	0	0	0
61	1	147	148	-1	145	266	18.8	27	ABaraaaapa	-59	0	0	0		0	0	0	0	0
62	1	107	74	-1	187	147	16.3	32	ABpraaaaap	201	0	0	0		0	0	0	0	0
63	0	56	-1	-1	156	349	10.4	23		228	-526	0	0		0	0	0	0	0
64	1	372	38	-1	343	342	14.4	28	MSappaaa	262	-11	0	0		0	0	0	0	0
65	1	221	121	-1	243	172	9.6	27	MSppappp	58	0	0	0		0	0	0	0	0
66	1	121	371	-1	359	378	9.8	25	ABplapaaapp	215	0	0	0		0	0	0	0	0
67	1	105	201	-1	140	252	22.9	24	ABalaaaarrp	223	97	0	0		0	0	0	0	0
68	1	235	415	-1	270	390	6.8	27	ABplaaappa	253	-1035	0	0		0	0	0	0	0
69	1	351	13	-1	391	423	11.9	28	ABplapaapp	279	182	0	0		0	0	0	0	0
70	1	144	216	-1	307	161	16.5	29	MSppppaa	-11	0	0	0		0	0	0	0	0
71	1	96	438	-1	459	280	9.6	32	Eplaa	314	163	0	0		0	0	0	0	0
72	0	116	-1	-1	167	120	14.3	23		45	0	0	0		0	0	0	0	0
73	1	379	246	-1	225	281	25.7	28	ABalpapaapa	121	0	0	0		0	0	0	0	0
74	1	318	329	-1	190	372	7.9	27	ABplaapaapp	247	53	0	0		0	0	0	0	0
75	1	262	372	-1	250	215	16.4	29	ABaraapppaa	150	0	0	0		0	0	0	0	0
76	1	46	394	-1	200	210	4.7	29	ABarpapapa	100	0	0	0		0	0	0	0	0
77	1	332	27	-1	231	218	10.2	31	MSpaaaapa	282	1433	0	0		0	0	0	0	0
78	1	302	31	-1	448	247	11.5	32	Epraa	328	956	0	0		0	0	0	0	0
79	1	84	70	-1	201	234	16.6	26	ABaraaapapa	149	0	0	0		0	0	0	0	0
80	1	236	76	-1	293	105	18.8	25	ABpraappaa	-118	0	0	0		0	0	0	0	0
81	1	239	325	-1	497	255	11.5	30	Eprap	93	0	0	0		0	0	0	0	0
82	1	217	69	-1	174	293	15.2	28	ABalpaapaap	193	0	0	0		0	0	0	0	0
83	1	24	41	-1	226	251	23.4	29	ABarapaaap	173	0	0	0		0	0	0	0	0
84	1	178	23	-1	114	335	16.1	29	ABalapaaap	217	0	0	0		0	0	0	0	0
85	1	72	229	-1	189	240	19.9	28	ABaraaaaap	-170	0	0	0		0	0	0	0	0
86	1	146	264	-1	230	394	22.4	31	ABalppaappp	301	-93	0	0		0	0	0	0	0
87	1	48	48	-1	300	228	9.9	24	MSpaaappa	230	793	0	0		0	0	0	0	0
88	1	297	156	-1	382	142	15.1	26	Dppaa	254	602	0	0		0	0	0	0	0
89	1	483	189	-1	401	294	15.4	30	Earpa	299	-723	0	0		0	0	0	0	0
90	1	418	347	-1	159	283	5.1	24	ABplaaaaaaa	237	261	0	0		0	0	0	0	0
91	1	153	456	-1	406	387	23.9	26	ABplppappap	250	115	0	0		0	0	0	0	0
92	1	342	120	-1	343	407	10.5	24	ABplapaapa	39	0	0	0		0	0	0	0	0
93	1	310	472	-1	279	128	18.7	24	ABprpaapppa	149	503	0	0		0	0	0	0	0
94	1	186	416	-1	234	299	14.7	30	ABalpaapapp	263	-505	0	0		0	0	0	0	0
95	1	323	407	-1	523	147	20.1	30	ABprappapp	275	166	0	0		0	0	0	0	0
96	1	405	192	-1	201	297	18.5	27	ABalpaaapaa	215	93	0	0		0	0	0	0	0
97	1	66	110	-1	295	278	9.1	23	MSaaaappa	187	325	0	0		0	0	0	0	0
98	1	357	266	-1	470	398	8.5	27	ABarppappa	241	23	0	0		0	0	0	0	0
99	1	265	34	-1	353	302	15.0	26	MSaapaapp	253	108	0	0		0	0	0	0	0
100	1	92	30	-1	139	351	13.2	28	ABalapaapp	271	0	0	0		0	0	0	0	0
101	1	255	450	-1	276	357	24.6	29	ABalpapapap	273	524	0	0		0	0	0	0	0
102	1	246	3	-1	259	215	13.7	28	ABaraappapp	-126	0	0	0		0	0	0	0	0
103	1	399	282	-1	442	119	9.7	29	ABarppppap	-445	0	0	0		0	0	0	0	0
104	1	380	459	-1	124	300	12.2	29	ABalapapapa	264	-546	0	0		0	0	0	0	0
105	1	258	330	-1	216	360	19.3	26	ABplpaaaaap	-145	0	0	0		0	0	0	0	0
106	1	285	384	-1	410	199	23.2	29	ABprpapppaa	263	18	0	0		0	0	0	0	0
107	1	360	308	-1	557	202	21.1	26	ABprapppaa	196	-198	0	0		0	0	0	0	0
108	1	275	278	-1	331	279	15.0	26	MSaapaapa	269	-383	0	0		0	0	0	0	0
109	1	184	8	-1	224	209	18.7	24	ABarapaapap	220	-511	0	0		0	0	0	0	0
110	1	133	25	-1	199	262	13.2	25	ABaraapaapa	-36	0	0	0		0	0	0	0	0
111	1	277	237	-1	149	214	10.5	25	ABalapppapa	175	0	0	0		0	0	0	0	0
112	1	384	168	-1	125	298	9.7	24	ABalapapapp	215	347	0	0		0	0	0	0	0
113	1	142	95	-1	190	153	9.7	25	ABalapppppp	220	-84	0	0		0	0	0	0	0
114	0	241	-1	-1	296	186	26.4	27		272	104	0	0		0	0	0	0	0
115	1	230	68	-1	135	320	8.7	25	ABalapapppa	223	111	0	0		0	0	0	0	0
116	1	69	252	-1	185	355	13.3	27	ABalppppaad	132	0	0	0		0	0	0	0	0
117	1	338	462	-1	376	404	21.8	28	ABplppapaap	275	137	0	0		0	0	0	0	0
118	1	320	388	-1	210	176	6.9	23	ABarpapaapp	236	553	0	0		0	0	0	0	0
119	1	479	411	-1	246	172	19.1	22	ABprpaapaaa	174	-467	0	0		0	0	0	0	0
120	1	191	14	-1	235	107	20.5	26	ABpraaaapad	180	0	0	0		0	0	0	0	0
121	1	280	16	-1	173	227	23.8	30	ABaraaappp	167	0	0	0		0	0	0	0	0
122	1	49	73	-1	560	329	24.3	28	ABplppppppa	271	98	0	0		0	0	0	0	0
123	1	79	177	-1	332	224	13.7	27	MSpaapapp	112	0	0	0		0	0	0	0	0
124	1	226	45	-1	93	237	19.5	26	ABalaaaparl	208	106	0	0		0	0	0	0	0
125	1	16	49	-1	145	234	9.1	26	ABalapppaap	23	0	0	0		0	0	0	0	0
126	1	331	26	-1	225	271	19.5	25	ABalpappaaa	-48	0	0	0		0	0	0	0	0
127	1	189	400	-1	184	344	25.7	24	ABalppapaaa	244	691	0	0		0	0	0	0	0
128	1	132	67	-1	202	124	20.9	26	ABpraaaapav	230	-61	0	0		0	0	0	0	0
129	1	412	241	-1	172	216	14.1	25	ABaraappaaa	202	138	0	0		0	0	0	0	0
130	1	101	43	-1	588	195	22.4	28	ABprappppa	344	0	0	0		0	0	0	0	0
131	1	60	126	-1	226	207	15.7	26	ABaraaapapp	240	-778	0	0		0	0	0	0	0
132	1	244	144	-1	267	217	8.6	28	MSpaaaaa	-72	0	0	0		0	0	0	0	0
133	1	29	349	-1	217	291	11.5	27	ABaraapaapp	-179	0	0	0		0	0	0	0	0
134	1	393	284	-1	421	236	5.2	32	Cpaaap	312	-118	0	0		0	0	0	0	0
135	1	352	428	-1	411	395	7.1	34	ABarppapa	315	1	0	0		0	0	0	0	0
136	1	211	89	-1	241	319	19.1	27	ABalpapppaa	219	203	0	0		0	0	0	0	0
137	1	109	55	-1	210	148	12.2	25	ABpraapappa	270	0	0	0		0	0	0	0	0
138	1	304	327	-1	214	281	15.4	29	ABalpaapapa	411	0	0	0		0	0	0	0	0
139	1	306	166	-1	490	355	21.4	31	Capppp	314	-209	0	0		0	0	0	0	0
140	1	63	212	-1	124	229	13.2	25	ABalapppaaa	203	-192	0	0		0	0	0	0	0
141	1	51	267	-1	176	297	24.9	25	ABalpaappap	69	0	0	0		0	0	0	0	0
142	1	123	257	-1	249	372	24.9	25	ABalppapapp	256	1231	0	0		0	0	0	0	0
143	1	289	196	-1	306	253	17.5	26	ABaraappppp	149	0	0	0		0	0	0	0	0
144	1	134	98	-1	284	218	19.7	28	ABarapappa	175	0	0	0		0	0	0	0	0
145	1	118	115	-1	261	287	14.3	28	ABaraapapaa	-177	0	0	0		0	0	0	0	0
146	1	140	444	-1	238	222	24.7	24	ABarappaaaa	-1	0	0	0		0	0	0	0	0
147	1	325	17	-1	367	281	18.3	28	MSaapapa	480	0	0	0		0	0	0	0	0
148	1	203	250	-1	292	371	5.6	30	ABplaaappp	268	225	0	0		0	0	0	0	0
149	1	155	113	-1	556	214	11.6	29	Cpppap	268	0	0	0		0	0	0	0	0
150	1	129	235	-1	406	165	11.6	28	Dpapp	227	0	0	0		0	0	0	0	0
151	1	53	206	-1	238	157	21.7	24	ABprpaaaaap	212	722	0	0		0	0	0	0	0
152	1	227	369	-1	562	244	26.5	30	ABprpppaapp	278	-3	0	0		0	0	0	0	0
153	1	67	181	-1	363	380	15.0	26	Dapaa	229	321	0	0		0	0	0	0	0
154	1	62	307	-1	204	218	12.6	25	ABaraappaap	-118	0	0	0		0	0	0	0	0
155	1	61	290	-1	368	353	25.5	32	ABplppaappa	327	205	0	0		0	0	0	0	0
156	1	188	169	-1	137	322	11.8	25	ABalapappap	334	0	0	0		0	0	0	0	0
157	1	340	354	-1	332	197	23.4	29	ABprpappaaa	238	1147	0	0		0	0	0	0	0
158	1	243	238	-1	159	193	24.6	25	ABarapppaaa	-233	0	0	0		0	0	0	0	0
159	1	85	272	-1	441	385	22.5	29	ABplppappp	230	-748	0	0		0	0	0	0	0
160	1	122	424	-1	219	247	7.9	27	MSaaaaapp	111	0	0	0		0	0	0	0	0
161	1	256	441	-1	333	160	19.4	26	ABprppaaaaa	244	1	0	0		0	0	0	0	0
162	1	170	283	-1	396	132	12.1	25	ABprapaaapp	243	60	0	0		0	0	0	0	0
163	1	108	109	-1	250	123	12.4	27	ABpraapappp	274	254	0	0		0	0	0	0	0
164	1	343	386	-1	550	334	11.4	32	Capppa	21	0	0	0		0	0	0	0	0
165	1	120	249	-1	215	130	17.5	24	ABpraaapapa	9	0	0	0		0	0	0	0	0
166	1	319	65	-1	233	380	6.8	29	ABplaaapap	295	-137	0	0		0	0	0	0	0
167	1	148	345	-1	152	175	16.2	26	ABalaappppa	235	275	0	0		0	0	0	0	0
168	0	173	-1	-1	325	326	23.4	27		275	806	0	0		0	0	0	0	0
169	1	8	122	-1	182	248	10.3	28	MSaaaaapa	245	0	0	0		0	0	0	0	0
170	1	98	52	-1	181	360	18.6	26	ABplpaaaaaa	179	0	0	0		0	0	0	0	0
171	1	443	256	-1	394	171	25.1	26	ABarappappa	261	76	0	0		0	0	0	0	0
172	1	81	244	-1	228	156	16.8	25	ABpraaappaa	257	442	0	0		0	0	0	0	0
173	1	128	373	-1	288	114	14.2	30	ABpraaapppp	265	0	0	0		0	0	0	0	0
174	1	424	209	-1	235	193	21.0	22	ABprpapaaaa	195	693	0	0		0	0	0	0	0
175	1	10	316	-1	173	207	8.5	24	ABalapppapp	208	-656	0	0		0	0	0	0	0
176	1	274	134	-1	513	419	17.7	28	ABplapappa	262	28	0	0		0	0	0	0	0
177	1	383	4	-1	214	415	16.1	24	ABplpaapapp	208	331	0	0		0	0	0	0	0
178	1	166	299	-1	485	315	21.4	31	ABplpppppa	297	-1650	0	0		0	0	0	0	0
179	1	127	385	-1	323	357	10.2	26	ABplapaaapa	237	574	0	0		0	0	0	0	0
180	1	248	106	-1	194	111	15.5	27	ABpraaaappp	5	0	0	0		0	0	0	0	0
181	1	473	233	-1	181	177	24.3	26	ABalaapappa	-49	0	0	0		0	0	0	0	0
182	1	209	451	-1	474	228	15.8	31	Ealpp	319	145	0	0		0	0	0	0	0
183	1	254	370	435	207	397	18.9	29	ABplpaaapa	151	0	0	0		0	0	0	0	0
184	1	341	410	-1	120	325	20.2	25	ABalaaaalpp	193	988	0	0		0	0	0	0	0
185	1	181	322	-1	461	364	9.5	27	Cappaaa	246	842	0	0		0	0	0	0	0
186	1	249	167	-1	283	302	12.2	26	ABaraapapap	72	0	0	0		0	0	0	0	0
187	1	86	61	-1	313	283	12.3	25	MSaaapapp	210	1569	0	0		0	0	0	0	0
188	1	316	164	-1	240	369	14.1	27	ABalpppppap	225	-1192	0	0		0	0	0	0	0
189	1	251	437	-1	126	199	8.7	25	ABpraapaaaa	183	0	0	0		0	0	0	0	0
190	1	425	112	-1	494	362	17.0	31	Capapp	298	-321	0	0		0	0	0	0	0
191	1	135	342	-1	247	337	24.6	27	ABalpapapaa	241	556	0	0		0	0	0	0	0
192	1	232	108	-1	345	112	16.6	31	ABpraapppa	131	0	0	0		0	0	0	0	0
193	1	58	401	-1	531	210	19.5	32	Cppapp	308	584	0	0		0	0	0	0	0
194	1	94	185	-1	356	191	8.2	28	MSpppppp	-33	0	0	0		0	0	0	0	0
195	1	200	127	-1	140	159	9.0	25	ABpraapaaap	256	0	0	0		0	0	0	0	0
196	1	97	92	-1	197	345	6.1	26	ABplaaapaa	223	-680	0	0		0	0	0	0	0
197	1	449	165	-1	127	200	23.2	33	ABalaapaap	336	-644	0	0		0	0	0	0	0
198	1	52	208	-1	398	324	7.0	29	Dappa	-151	0	0	0		0	0	0	0	0
199	1	75	231	-1	168	239	17.4	29	ABaraaapaa	-81	0	0	0		0	0	0	0	0
200	1	193	162	-1	300	392	17.7	26	ABplppaaaap	238	77	0	0		0	0	0	0	0
201	1	401	75	-1	238	256	20.2	23	ABarapapaaa	174	-395	0	0		0	0	0	0	0
202	1	110	458	-1	474	146	21.2	29	ABprppapap	240	580	0	0		0	0	0	0	0
203	1	370	180	-1	233	150	13.2	24	ABpraapapap	204	466	0	0		0	0	0	0	0
204	1	88	398	412	548	385	15.5	29	ABplapappp	-55	0	0	0		0	0	0	0	0
205	1	430	138	-1	568	237	23.0	29	ABprapppap	255	685	0	0		0	0	0	0	0
206	1	478	78	-1	255	234	18.9	26	ABarapaappa	252	1078	0	0		0	0	0	0	0
207	1	42	382	-1	192	202	25.8	26	ABarapppaap	145	0	0	0		0	0	0	0	0
208	1	413	433	-1	209	303	21.2	24	ABalpaaaaap	194	751	0	0		0	0	0	0	0
209	1	448	203	-1	157	381	12.7	24	ABalpppaapd	238	-58	0	0		0	0	0	0	0
210	1	18	248	-1	401	366	10.1	27	Dapap	230	-646	0	0		0	0	0	0	0
211	1	437	129	-1	265	298	22.1	29	ABalpappppa	295	4	0	0		0	0	0	0	0
212	1	222	145	-1	306	306	14.6	28	ABaraapappp	-151	0	0	0		0	0	0	0	0
213	1	339	64	-1	479	423	18.8	29	ABplapapap	166	0	0	0		0	0	0	0	0
214	1	114	309	-1	335	233	19.8	26	MSpapaaap	240	458	0	0		0	0	0	0	0
215	1	151	53	-1	572	284	21.1	33	Cppppp	332	-200	0	0		0	0	0	0	0
216	1	463	461	-1	538	254	25.5	25	ABprpppapaa	208	-791	0	0		0	0	0	0	0
217	1	328	380	-1	214	317	17.2	24	ABalpaaapap	180	-876	0	0		0	0	0	0	0
218	1	349	39	-1	328	255	8.3	24	MSpaaapap	224	868	0	0		0	0	0	0	0
219	1	267	227	-1	498	121	17.5	29	ABprappaap	663	0	0	0		0	0	0	0	0
220	1	234	255	-1	108	203	12.4	24	ABalappappa	300	0	0	0		0	0	0	0	0
221	0	15	-1	-1	190	392	11.7	22		190	126	0	0		0	0	0	0	0
222	1	23	350	-1	253	178	13.3	26	MSppappa	189	624	0	0		0	0	0	0	0
223	1	300	286	-1	275	145	6.4	27	ABarpapapp	256	569	0	0		0	0	0	0	0
224	1	240	362	-1	491	173	18.2	31	Cppaap	309	483	0	0		0	0	0	0	0
225	1	59	364	-1	323	362	16.5	27	MSappapp	211	-27	0	0		0	0	0	0	0
226	1	321	336	-1	248	286	8.7	25	MSaaapaap	282	0	0	0		0	0	0	0	0
227	1	432	176	-1	220	152	19.4	24	ABpraaapaad	210	446	0	0		0	0	0	0	0
228	1	115	90	-1	353	310	7.1	27	MSappppp	272	317	0	0		0	0	0	0	0
229	1	204	277	-1	454	374	16.7	30	Capaap	265	1079	0	0		0	0	0	0	0
230	1	113	344	-1	152	327	14.5	24	ABalapappaa	211	0	0	0		0	0	0	0	0
231	1	253	104	-1	493	265	21.4	31	ABprpppppa	300	651	0	0		0	0	0	0	0
232	1	281	313	-1	115	172	13.3	26	ABalappappp	391	0	0	0		0	0	0	0	0
233	1	492	293	-1	432	348	25.1	29	ABplpppaaaa	248	721	0	0		0	0	0	0	0
234	1	324	312	-1	361	281	22.6	26	MSaappaa	235	-173	0	0		0	0	0	0	0
235	1	104	20	-1	223	194	26.0	29	ABarapppapa	135	0	0	0		0	0	0	0	0
236	1	169	191	-1	121	185	18.1	24	ABalaaapprl	218	664	0	0		0	0	0	0	0
237	1	364	404	-1	505	128	13.2	29	ABprappapa	290	-542	0	0		0	0	0	0	0
238	1	175	198	-1	204	275	9.2	28	MSaaapaaa	279	-267	0	0		0	0	0	0	0
239	1	131	158	-1	273	314	4.5	27	ABplaaaapp	255	140	0	0		0	0	0	0	0
240	1	375	414	-1	135	287	21.4	25	ABalpaapppa	202	150	0	0		0	0	0	0	0
241	1	365	179	-1	166	157	10.3	23	ABalapppppa	219	0	0	0		0	0	0	0	0
242	1	90	383	-1	413	364	6.5	26	ABarppaapp	221	321	0	0		0	0	0	0	0
243	1	19	62	-1	358	223	15.9	28	MSpapaapp	226	-92	0	0		0	0	0	0	0
244	1	87	478	-1	313	182	21.4	27	ABprpaaappp	294	0	0	0		0	0	0	0	0
245	1	313	302	-1	287	181	8.7	27	MSpppppa	53	0	0	0		0	0	0	0	0
246	1	93	141	-1	157	171	22.2	27	ABpraaaaaaa	264	-368	0	0		0	0	0	0	0
247	1	187	47	-1	118	232	20.4	27	ABalaaaarra	176	360	0	0		0	0	0	0	0
248	1	284	72	-1	182	312	11.7	28	MSapaaap	-90	0	0	0		0	0	0	0	0
249	1	353	484	-1	315	158	7.2	24	ABarpppaaa	228	-394	0	0		0	0	0	0	0
250	1	314	343	-1	295	247	7.9	23	MSpaaapaa	597	0	0	0		0	0	0	0	0
251	1	326	6	-1	444	274	22.6	31	MSpappap	315	-138	0	0		0	0	0	0	0
252	1	350	387	-1	324	372	24.0	27	ABalpapappa	221	709	0	0		0	0	0	0	0
253	1	330	431	-1	418	236	13.7	32	Ealap	318	836	0	0		0	0	0	0	0
254	0	475	-1	-1	393	166	22.4	23		130	63	0	0		0	0	0	0	0
255	1	395	337	-1	505	345	8.2	26	Cappaap	202	-454	0	0		0	0	0	0	0
256	1	31	323	-1	316	290	22.5	28	ABalpappapp	-5	0	0	0		0	0	0	0	0
257	1	177	240	-1	211	354	15.2	27	ABalpppppaa	68	0	0	0		0	0	0	0	0
258	1	219	213	-1	272	241	16.4	28	ABaraapppap	451	0	0	0		0	0	0	0	0
259	1	327	42	-1	153	146	16.3	25	ABalaappppp	80	0	0	0		0	0	0	0	0
260	1	429	143	-1	220	236	19.1	22	ABarapaapaa	197	192	0	0		0	0	0	0	0
261	1	374	218	-1	117	251	15.6	26	ABalaaapalr	219	-1333	0	0		0	0	0	0	0
262	1	172	262	-1	223	386	11.3	25	ABplaapapap	397	0	0	0		0	0	0	0	0
263	1	3	429	-1	604	334	17.7	31	Caappv	285	149	0	0		0	0	0	0	0
264	1	358	406	-1	462	426	16.2	30	ABplappapp	277	710	0	0		0	0	0	0	0
265	1	442	19	-1	130	281	7.5	26	ABplaapaaaa	264	918	0	0		0	0	0	0	0
266	1	242	314	-1	421	185	8.5	31	Dpppa	279	717	0	0		0	0	0	0	0
267	1	111	44	-1	166	258	22.9	29	ABaraaappa	486	0	0	0		0	0	0	0	0
268	1	390	454	-1	503	362	12.5	26	Cappapa	234	204	0	0		0	0	0	0	0
269	1	333	163	-1	237	306	16.8	25	ABalpaaappa	222	129	0	0		0	0	0	0	0
270	1	356	178	-1	297	215	5.2	29	ABarpaappa	15	0	0	0		0	0	0	0	0
271	1	510	514	-1	497	313	25.0	27	ABplppppapp	275	309	0	0		0	0	0	0	0
272	1	480	130	-1	313	161	13.4	25	Dpaaa	216	106	0	0		0	0	0	0	0
273	1	420	275	-1	157	190	19.0	24	ABalaapppaa	-111	0	0	0		0	0	0	0	0
274	1	125	123	-1	405	199	25.4	32	ABprpappapp	321	-703	0	0		0	0	0	0	0
275	1	202	170	-1	129	331	23.0	30	ABalppaaapa	304	89	0	0		0	0	0	0	0
276	1	39	270	-1	343	245	17.2	26	MSpapaapa	218	-66	0	0		0	0	0	0	0
277	1	453	57	-1	597	226	19.4	29	ABprapapppp	267	753	0	0		0	0	0	0	0
278	1	183	193	-1	299	118	8.5	30	ABarpapppp	298	-1404	0	0		0	0	0	0	0
279	1	174	195	-1	296	362	14.6	28	MSapppaa	388	0	0	0		0	0	0	0	0
280	1	6	153	-1	303	140	22.0	26	ABprpapappa	262	215	0	0		0	0	0	0	0
281	1	28	328	-1	503	184	11.3	31	Cpppaa	309	1073	0	0		0	0	0	0	0
282	1	182	297	-1	209	181	21.5	24	ABprpaaaaaa	217	-985	0	0		0	0	0	0	0
283	1	65	28	-1	278	249	22.5	30	ABarapapppa	315	0	0	0		0	0	0	0	0
284	1	317	219	-1	312	143	9.3	23	ABprapaaaaa	231	-1905	0	0		0	0	0	0	0
285	1	212	355	-1	234	132	23.4	25	ABprpaaapaa	199	1167	0	0		0	0	0	0	0
286	1	80	300	-1	331	323	10.6	25	Daaap	-303	0	0	0		0	0	0	0	0
287	1	382	259	-1	163	316	5.7	25	ABplaapaaap	218	879	0	0		0	0	0	0	0
288	1	268	58	-1	278	103	10.8	28	ABarpapppa	410	0	0	0		0	0	0	0	0
289	1	359	301	-1	446	161	11.6	28	Dppap	263	-287	0	0		0	0	0	0	0
290	1	361	268	-1	425	343	10.1	25	Daapp	6	0	0	0		0	0	0	0	0
291	1	444	490	-1	505	259	16.8	34	Eprpp	344	1012	0	0		0	0	0	0	0
292	1	218	434	-1	307	337	6.6	29	ABplapaaaa	288	246	0	0		0	0	0	0	0
293	1	14	11	-1	189	181	20.3	25	ABpraaapaav	140	0	0	0		0	0	0	0	0
294	1	526	366	-1	201	294	23.4	24	ABalpaaaapa	168	963	0	0		0	0	0	0	0
295	1	119	232	-1	230	352	9.9	26	ABplaapappa	216	535	0	0		0	0	0	0	0
296	1	407	351	-1	356	395	19.9	24	ABplppapaaa	215	-217	0	0		0	0	0	0	0
297	1	428	326	-1	176	248	5.9	27	ABarpaaapa	257	-32	0	0		0	0	0	0	0
298	1	145	93	-1	257	154	14.9	25	ABpraaappap	223	288	0	0		0	0	0	0	0
299	1	464	375	-1	203	156	14.7	24	ABpraapapaa	142	0	0	0		0	0	0	0	0
300	1	276	214	-1	362	134	12.0	28	ABprapaaapa	559	0	0	0		0	0	0	0	0
301	1	71	147	-1	335	172	10.5	26	Dpaap	-182	0	0	0		0	0	0	0	0
302	0	159	-1	-1	195	204	7.5	24		70	0	0	0		0	0	0	0	0
303	1	233	479	-1	588	276	24.5	28	ABprppppppa	249	-974	0	0		0	0	0	0	0
304	1	2	432	-1	180	377	22.4	27	ABalppaappa	13	0	0	0		0	0	0	0	0
305	1	293	423	-1	207	382	15.8	22	ABplpaapaap	185	-232	0	0		0	0	0	0	0
306	1	387	223	-1	183	400	16.1	27	ABalpppapad	220	255	0	0		0	0	0	0	0
307	1	301	7	-1	593	333	20.6	32	Cpappv	310	810	0	0		0	0	0	0	0
308	1	161	475	-1	528	382	23.7	25	ABplpppaapp	203	278	0	0		0	0	0	0	0
309	1	213	224	-1	435	400	19.7	26	ABplppapapp	224	182	0	0		0	0	0	0	0
310	1	156	9	-1	137	191	12.9	24	ABalappppaa	213	17	0	0		0	0	0	0	0
311	1	263	251	-1	142	213	18.1	24	MSppaaaa	105	0	0	0		0	0	0	0	0
312	1	163	217	-1	358	116	8.3	27	ABarpppaap	268	172	0	0		0	0	0	0	0
313	1	77	247	-1	302	380	11.2	25	ABplpaappap	210	0	0	0		0	0	0	0	0
314	1	348	306	-1	424	148	8.3	27	ABarpppapp	237	-44	0	0		0	0	0	0	0
315	1	455	5	-1	255	353	17.6	25	MSapapap	213	-22	0	0		0	0	0	0	0
316	1	295	446	-1	287	294	15.3	28	ABaraapappa	205	461	0	0		0	0	0	0	0
317	1	73	341	-1	465	125	16.2	28	ABprappaaa	275	539	0	0		0	0	0	0	0
318	1	78	59	-1	156	355	22.6	27	ABalppaaapp	439	0	0	0		0	0	0	0	0
319	1	124	324	-1	239	332	8.6	25	MSapappa	234	323	0	0		0	0	0	0	0
320	1	363	311	-1	603	255	21.8	29	ABprappppp	278	333	0	0		0	0	0	0	0
321	1	35	474	-1	256	105	19.0	23	ABprpaapapa	214	1075	0	0		0	0	0	0	0
322	1	409	367	-1	391	269	20.9	26	MSpapappp	200	761	0	0		0	0	0	0	0
323	1	336	245	-1	232	109	16.5	26	ABpraaapapp	242	1390	0	0		0	0	0	0	0
324	1	138	51	-1	159	375	9.8	24	ABplaapaapa	221	247	0	0		0	0	0	0	0
325	1	224	96	-1	253	286	24.4	28	ABalpappapa	310	0	0	0		0	0	0	0	0
326	1	287	124	-1	152	180	10.3	25	ABalappppap	-15	0	0	0		0	0	0	0	0
327	1	89	54	-1	200	202	22.9	24	ABarappppap	200	-134	0	0		0	0	0	0	0
328	1	272	320	-1	374	229	19.7	29	MSpapapa	181	0	0	0		0	0	0	0	0
329	1	371	378	-1	309	311	5.2	24	ABarppaaaa	209	-69	0	0		0	0	0	0	0
330	1	195	79	-1	178	287	19.0	27	ABaraaaaaa	114	0	0	0		0	0	0	0	0
331	1	55	295	-1	540	359	20.5	28	ABplapppap	275	-961	0	0		0	0	0	0	0
332	1	427	463	-1	589	303	23.4	27	ABprppppppp	257	-163	0	0		0	0	0	0	0
333	1	381	491	-1	361	182	21.8	26	ABprppaapaa	245	-725	0	0		0	0	0	0	0
334	1	1	360	-1	284	371	17.4	25	ABplppaaaaa	211	181	0	0		0	0	0	0	0
335	1	500	298	-1	497	171	23.3	32	ABprppappp	317	352	0	0		0	0	0	0	0
336	1	433	292	-1	178	224	6.2	23	ABarpaaaap	202	-336	0	0		0	0	0	0	0
337	1	157	291	-1	190	309	7.1	29	ABplaaaaapp	237	0	0	0		0	0	0	0	0
338	1	396	335	-1	338	364	12.6	25	Daaaa	330	0	0	0		0	0	0	0	0
339	1	198	2	-1	155	346	7.6	26	ABalapapppp	262	-18	0	0		0	0	0	0	0
340	1	247	82	-1	497	297	14.2	31	Eplap	319	602	0	0		0	0	0	0	0
341	1	5	430	-1	262	182	26.2	30	ABarapppapp	231	390	0	0		0	0	0	0	0
342	1	112	114	-1	157	290	22.9	24	ABalpaappaa	257	0	0	0		0	0	0	0	0
343	1	32	273	-1	584	261	17.6	32	Cppppa	286	-764	0	0		0	0	0	0	0
344	1	164	334	-1	433	437	14.6	28	ABplappaap	285	1070	0	0		0	0	0	0	0
345	1	408	271	-1	435	164	25.4	29	ABprppaappa	273	420	0	0		0	0	0	0	0
346	1	76	200	-1	267	367	11.7	27	ABalppppppa	189	0	0	0		0	0	0	0	0
347	1	25	221	-1	405	356	25.0	27	ABplppaappp	277	-339	0	0		0	0	0	0	0
348	1	315	22	-1	186	133	12.1	26	ABpraapaapp	-559	0	0	0		0	0	0	0	0
349	1	434	467	-1	510	341	25.6	26	ABplpppapaa	267	-339	0	0		0	0	0	0	0
350	1	282	287	-1	381	117	18.4	27	ABprapaapa	225	0	0	0		0	0	0	0	0
351	1	34	171	-1	441	201	22.9	27	ABprpapppap	271	-655	0	0		0	0	0	0	0
352	1	68	377	-1	405	418	21.5	29	ABplppapapa	217	795	0	0		0	0	0	0	0
353	1	298	288	-1	271	399	10.5	30	ABalppppppp	316	0	0	0		0	0	0	0	0
354	1	292	418	-1	151	329	20.1	24	ABalppappaa	95	0	0	0		0	0	0	0	0
355	1	229	338	-1	192	304	4.8	25	ABplaaaaaap	142	0	0	0		0	0	0	0	0
356	1	288	146	-1	213	359	25.2	25	ABalppapapa	219	-541	0	0		0	0	0	0	0
357	1	231	172	-1	307	322	18.6	27	MSaapaaaa	349	0	0	0		0	0	0	0	0
358	1	309	242	-1	357	428	14.5	30	ABplaapppp	103	0	0	0		0	0	0	0	0
359	1	278	361	-1	525	258	14.1	33	Eprpa	510	0	0	0		0	0	0	0	0
360	1	447	135	-1	476	304	4.5	31	Cpaapa	314	-327	0	0		0	0	0	0	0
361	1	117	29	-1	334	187	15.8	25	MSpppaaa	236	-848	0	0		0	0	0	0	0
362	1	180	332	-1	267	213	24.7	24	ABarappaaap	267	0	0	0		0	0	0	0	0
363	1	50	318	-1	401	420	16.7	28	ABplappaaa	275	-533	0	0		0	0	0	0	0
364	1	99	50	-1	457	352	21.5	27	MSpappaa	261	695	0	0		0	0	0	0	0
365	1	334	289	-1	391	123	8.4	28	ABarppppaa	-104	0	0	0		0	0	0	0	0
366	1	345	352	-1	326	311	17.5	25	MSaapaaap	207	0	0	0		0	0	0	0	0
367	1	406	97	-1	195	366	10.7	26	ABalpppappp	237	1423	0	0		0	0	0	0	0
368	1	271	85	-1	291	224	13.7	26	MSpaapapa	127	0	0	0		0	0	0	0	0
369	1	404	365	-1	250	197	5.1	35	ABarpaapa	355	635	0	0		0	0	0	0	0
370	1	466	460	-1	574	331	22.2	26	ABplppppppp	256	475	0	0		0	0	0	0	0
371	1	291	440	-1	546	218	24.4	26	ABprpppaapa	266	-439	0	0		0	0	0	0	0
372	1	12	303	-1	439	318	6.2	30	Dappp	-336	0	0	0		0	0	0	0	0
373	1	250	392	-1	291	207	16.6	24	ABarapaappp	147	0	0	0		0	0	0	0	0
374	1	83	56	-1	416	286	12.6	32	Earap	320	189	0	0		0	0	0	0	0
375	0	294	-1	-1	331	227	10.0	23		175	-202	0	0		0	0	0	0	0
376	1	446	183	-1	274	319	16.1	23	ABalpaaappp	137	0	0	0		0	0	0	0	0
377	1	165	116	-1	231	297	20.5	26	ABalpappaap	199	366	0	0		0	0	0	0	0
378	1	20	222	-1	462	205	18.5	28	MSpppaap	275	66	0	0		0	0	0	0	0
379	1	260	294	-1	539	349	15.6	26	Cappapp	112	0	0	0		0	0	0	0	0
380	1	311	448	-1	433	420	9.7	28	ABplappapa	258	1400	0	0		0	0	0	0	0
381	1	190	427	-1	358	174	18.3	30	MSpppapp	274	141	0	0		0	0	0	0	0
382	1	245	340	-1	296	389	20.3	24	ABplpapaapp	220	140	0	0		0	0	0	0	0
383	1	43	211	-1	547	215	7.6	31	Cpaapp	-22	0	0	0		0	0	0	0	0
384	1	305	279	-1	334	272	10.4	25	MSaaaappp	225	436	0	0		0	0	0	0	0
385	1	38	125	-1	329	112	20.8	30	ABpraappap	299	-132	0	0		0	0	0	0	0
386	1	445	379	-1	540	315	7.4	29	Caaapp	295	434	0	0		0	0	0	0	0
387	1	337	425	-1	358	253	19.8	24	MSpapappa	-196	0	0	0		0	0	0	0	0
388	1	197	276	-1	302	303	7.7	28	MSappppa	235	327	0	0		0	0	0	0	0
389	1	308	140	-1	223	126	9.0	28	ABarpappap	283	-1184	0	0		0	0	0	0	0
390	1	91	94	-1	225	289	4.5	29	ABplaaaapa	287	727	0	0		0	0	0	0	0
391	1	241	132	-1	293	179	24.8	28	ABarappapaa	192	-524	0	0		0	0	0	0	0
392	1	150	445	-1	128	302	17.6	31	ABalaaaala	315	-325	0	0		0	0	0	0	0
393	1	531	397	-1	258	372	19.7	22	ABplpaaappp	155	303	0	0		0	0	0	0	0
394	1	426	535	-1	405	134	21.2	28	ABprppapaaa	278	1021	0	0		0	0	0	0	0
395	1	410	285	-1	337	141	8.7	24	ABprapaaaap	226	217	0	0		0	0	0	0	0
396	1	369	348	-1	523	399	21.4	31	ABplappppa	-32	0	0	0		0	0	0	0	0
397	1	402	197	-1	288	177	19.2	25	MSppapap	250	609	0	0		0	0	0	0	0
398	1	126	12	-1	357	244	7.8	28	MSaaappp	247	1436	0	0		0	0	0	0	0
399	1	438	99	-1	260	112	16.2	28	ABpraaapppa	246	-668	0	0		0	0	0	0	0
400	1	225	128	-1	342	371	6.5	28	ABarppaaap	200	0	0	0		0	0	0	0	0
401	1	421	274	-1	491	416	12.1	28	ABplapapaa	74	0	0	0		0	0	0	0	0
402	1	199	40	-1	396	200	4.8	30	Cpaaaa	296	439	0	0		0	0	0	0	0
403	1	346	83	-1	369	360	22.3	26	ABplppappaa	262	319	0	0		0	0	0	0	0
404	1	386	225	-1	552	148	17.9	28	ABprapapap	272	-41	0	0		0	0	0	0	0
405	1	223	319	-1	341	292	18.5	26	MSaapappa	149	0	0	0		0	0	0	0	0
406	1	347	66	-1	186	167	17.9	23	ABalaapppap	-89	0	0	0		0	0	0	0	0
407	1	106	331	-1	476	211	21.5	34	MSpapppp	345	-47	0	0		0	0	0	0	0
408	1	237	133	-1	272	151	22.2	27	ABprpapapa	224	0	0	0		0	0	0	0	0
409	1	290	469	-1	323	127	12.5	25	ABprpaappap	251	0	0	0		0	0	0	0	0
410	1	394	131	-1	361	195	25.5	26	ABprpappapa	266	-258	0	0		0	0	0	0	0
411	1	141	230	-1	321	268	5.3	29	ABarpaappp	265	438	0	0		0	0	0	0	0
412	1	376	470	-1	162	281	16.7	25	ABalpaapaaa	42	0	0	0		0	0	0	0	0
413	1	450	393	-1	150	226	6.8	25	ABarpaaaaa	53	0	0	0		0	0	0	0	0
414	1	296	346	-1	276	109	22.0	25	ABprpaapapp	43	0	0	0		0	0	0	0	0
415	1	30	175	-1	521	149	10.3	27	ABarpppppa	242	1100	0	0		0	0	0	0	0
416	0	436	-1	-1	305	253	24.5	26		214	-255	0	0		0	0	0	0	0
417	1	416	315	-1	413	376	13.8	30	Capaaa	303	112	0	0		0	0	0	0	0
418	1	152	205	-1	256	337	14.0	27	MSapapaa	339	0	0	0		0	0	0	0	0
419	1	102	464	-1	584	177	15.9	31	ABarpppppp	-41	0	0	0		0	0	0	0	0
420	1	194	494	-1	408	137	24.5	31	ABarappappp	293	-348	0	0		0	0	0	0	0
421	1	47	118	-1	560	161	12.1	30	ABprapapaa	295	-397	0	0		0	0	0	0	0
422	1	439	527	-1	471	364	25.2	24	ABplppppapa	139	0	0	0		0	0	0	0	0
423	1	185	471	-1	197	358	23.7	25	ABalppapaap	205	1411	0	0		0	0	0	0	0
424	1	216	102	-1	572	371	19.9	29	ABplappppp	246	131	0	0		0	0	0	0	0
425	1	403	35	-1	461	301	14.6	33	Earpp	336	-40	0	0		0	0	0	0	0
426	1	459	503	-1	438	153	22.3	26	ABprppappa	195	1018	0	0		0	0	0	0	0
427	0	441	-1	-1	260	240	4.9	22		16	0	0	0		0	0	0	0	0
428	1	299	269	-1	528	406	12.5	29	ABarppappp	291	189	0	0		0	0	0	0	0
429	1	341	421	-1	108	290	20.5	25	ABalaaaalpa	353	0	0	0		0	0	0	0	0
430	1	257	111	-1	580	300	9.6	36	Caapa	356	-68	0	0		0	0	0	0	0
431	1	354	226	-1	287	357	21.9	25	ABplpapaaap	222	286	0	0		0	0	0	0	0
432	1	419	215	-1	401	106	15.4	30	ABpraapppp	281	875	0	0		0	0	0	0	0
433	1	397	413	-1	358	180	5.1	32	ABarpppapa	325	98	0	0		0	0	0	0	0
434	1	154	100	-1	377	301	19.4	27	MSaapappp	81	0	0	0		0	0	0	0	0
435	1	45	304	-1	580	337	15.7	31	Caappd	287	-513	0	0		0	0	0	0	0
436	1	205	258	-1	437	104	14.9	27	ABprapaapp	233	230	0	0		0	0	0	0	0
437	1	307	187	-1	150	200	21.3	24	ABarappppaa	209	-1241	0	0		0	0	0	0	0
438	1	487	513	-1	532	302	25.4	29	ABplpppapap	258	-503	0	0		0	0	0	0	0
439	1	270	310	-1	563	297	25.5	29	ABprpppapap	269	285	0	0		0	0	0	0	0
440	0	400	-1	-1	134	259	12.9	22		181	-646	0	0		0	0	0	0	0
441	1	100	234	-1	293	287	26.2	28	ABplpappaaa	193	898	0	0		0	0	0	0	0
442	1	468	420	-1	521	391	19.1	26	ABplapppaa	237	605	0	0		0	0	0	0	0
443	1	422	160	-1	358	150	20.6	26	ABprppaaaap	248	698	0	0		0	0	0	0	0
444	1	385	24	-1	443	126	20.7	27	ABprppapaap	347	0	0	0		0	0	0	0	0
445	1	228	105	-1	579	209	15.0	25	ABprapapppa	219	-1236	0	0		0	0	0	0	0
446	1	269	60	-1	362	342	9.2	26	Daapa	265	2092	0	0		0	0	0	0	0
447	1	259	184	-1	353	343	18.5	27	MSapaapp	236	87	0	0		0	0	0	0	0
448	1	368	339	-1	424	360	17.2	26	MSappaap	264	694	0	0		0	0	0	0	0
449	1	211	182	-1	271	300	18.6	26	ABalpapppap	222	-471	0	0		0	0	0	0	0
450	1	7	103	-1	281	420	16.3	31	ABplaappap	289	-36	0	0		0	0	0	0	0
451	1	374	265	-1	104	256	18.0	25	ABalaaapall	243	-86	0	0		0	0	0	0	0
452	1	70	32	-1	256	176	21.1	22	ABprpapaaap	268	0	0	0		0	0	0	0	0
453	1	266	477	-1	264	183	16.7	25	MSppapaa	26	0	0	0		0	0	0	0	0
454	1	367	91	-1	613	279	17.1	31	Cpappd	295	483	0	0		0	0	0	0	0
455	1	398	390	-1	380	303	21.6	27	MSaappap	520	0	0	0		0	0	0	0	0
456	1	264	422	-1	220	151	6.7	23	ABarpappaa	211	678	0	0		0	0	0	0	0
457	1	261	426	-1	233	397	17.4	22	ABplpaapppa	94	0	0	0		0	0	0	0	0
458	1	207	210	-1	196	284	22.0	21	ABalpaaaaaa	1	0	0	0		0	0	0	0	0
459	1	41	119	-1	264	146	18.2	22	ABprpaapaap	224	1066	0	0		0	0	0	0	0
460	0	417	-1	-1	163	264	7.4	23		178	264	0	0		0	0	0	0	0
461	1	474	84	-1	418	283	26.6	28	ABplpapppap	274	-159	0	0		0	0	0	0	0
462	1	411	457	-1	524	299	18.6	30	Eplpp	217	88	0	0		0	0	0	0	0
463	1	423	405	-1	177	352	21.0	23	ABalppappap	-69	0	0	0		0	0	0	0	0
464	1	471	194	-1	217	354	21.2	25	ABalppapppa	344	0	0	0		0	0	0	0	0
465	1	215	253	-1	266	242	10.4	25	MSpaaaapp	213	428	0	0		0	0	0	0	0
466	1	286	442	-1	134	357	20.5	24	ABalpppaaaa	215	-667	0	0		0	0	0	0	0
467	1	476	509	-1	402	308	24.0	26	ABplpapppaa	277	0	0	0		0	0	0	0	0
468	1	415	317	-1	138	371	16.4	23	ABalpppaapv	320	0	0	0		0	0	0	0	0
469	1	465	408	-1	162	326	9.9	21	ABalppppapa	197	0	0	0		0	0	0	0	0
470	1	481	389	-1	519	200	24.0	29	ABprpppaaap	126	0	0	0		0	0	0	0	0
471	1	214	161	-1	258	243	21.1	26	ABarapapaap	188	0	0	0		0	0	0	0	0
472	1	26	296	-1	119	200	21.1	27	ABalaaaparr	168	0	0	0		0	0	0	0	0
473	1	149	358	-1	254	372	8.8	22	ABplaapappp	156	0	0	0		0	0	0	0	0
474	1	458	544	-1	196	348	16.8	22	ABplpaapaaa	182	0	0	0		0	0	0	0	0
475	1	238	305	-1	379	129	21.5	22	ABprpapaapp	-84	0	0	0		0	0	0	0	0
476	1	362	374	-1	310	396	23.5	28	ABplpaaaapa	240	0	0	0		0	0	0	0	0
477	1	312	21	-1	470	379	24.3	23	ABplpppaaap	35	0	0	0		0	0	0	0	0
478	1	485	439	-1	377	277	11.4	30	Earaa	240	384	0	0		0	0	0	0	0
479	0	484	-1	-1	263	402	19.6	22		161	0	0	0		0	0	0	0	0
480	1	452	236	-1	129	267	21.0	24	ABalaaaarlp	85	0	0	0		0	0	0	0	0
481	1	528	536	-1	507	265	24.3	27	ABprppppapp	178	-163	0	0		0	0	0	0	0
482	1	494	417	-1	224	301	23.3	23	ABalpaaaapp	182	116	0	0		0	0	0	0	0
483	1	534	466	-1	327	176	24.5	31	ABarappapap	157	0	0	0		0	0	0	0	0
484	1	252	476	-1	168	386	18.1	28	ABalpppapav	-86	0	0	0		0	0	0	0	0
485	0	354	-1	-1	278	384	21.6	23		227	0	0	0		0	0	0	0	0
486	1	488	483	-1	285	148	14.3	25	ABprpaappaa	96	0	0	0		0	0	0	0	0
487	1	525	486	-1	478	193	25.3	28	ABprpppaaaa	381	0	0	0		0	0	0	0	0
488	1	490	487	-1	353	312	4.6	37	ABarppaapa	375	425	0	0		0	0	0	0	0
489	1	491	489	-1	326	161	21.2	25	ABprpapappp	175	140	0	0		0	0	0	0	0
490	1	477	492	-1	374	232	11.9	29	Ealaa	355	0	0	0		0	0	0	0	0
491	1	158	190	-1	368	204	23.4	27	ABprpappaap	245	234	0	0		0	0	0	0	0
492	1	482	493	-1	190	402	13.4	25	ABplpaapapa	539	0	0	0		0	0	0	0	0
493	1	322	495	-1	415	242	17.2	32	Ealpa	208	447	0	0		0	0	0	0	0
494	1	461	496	-1	198	241	22.4	19	ABarapaaaaa	182	0	0	0		0	0	0	0	0
495	1	495	498	-1	243	379	23.0	22	ABalppapppp	182	-111	0	0		0	0	0	0	0
496	1	469	468	-1	214	256	21.3	22	ABarapaaaap	134	-751	0	0		0	0	0	0	0
497	1	496	488	-1	247	385	14.6	27	ABplpaappaa	36	0	0	0		0	0	0	0	0
498	0	467	-1	-1	124	281	13.8	20		340	0	0	0		0	0	0	0	0
499	1	497	501	-1	470	191	5.0	34	Caaaa	423	517	0	0		0	0	0	0	0
500	0	-1	-1	-1	494	259	23.0	28		191	-1059	0	0		0	0	0	0	0
501	1	499	504	-1	447	192	25.0	27	ABprppaappp	189	-277	0	0		0	0	0	0	0
502	1	501	505	-1	257	398	18.0	22	ABplpaapppp	171	-354	0	0		0	0	0	0	0
503	1	502	506	-1	277	370	20.5	28	ABplpapaapa	202	-343	0	0		0	0	0	0	0
504	1	503	507	-1	313	354	22.0	24	ABplpapapaa	163	421	0	0		0	0	0	0	0
505	1	504	499	-1	260	351	22.04	23	ABplpapaaaa	157	178	0	0		0	0	0	0	0
506	1	505	508	-1	350	339	23.0	24	ABplpapappa	177	-212	0	0		0	0	0	0	0
507	1	506	455	-1	385	320	24.0	24	ABplpapappp	188	282	0	0		0	0	0	0	0
508	1	507	510	-1	346	374	22.0	23	ABplppaapap	192	1454	0	0		0	0	0	0	0
509	1	508	511	-1	347	337	20.0	26	ABplpapapap	148	0	0	0		0	0	0	0	0
510	1	509	512	-1	443	293	25.0	24	ABplpappppa	37	0	0	0		0	0	0	0	0
511	1	457	356	-1	482	300	24.6	27	ABplpappppp	67	0	0	0		0	0	0	0	0
512	1	511	515	-1	233	194	24.0	27	ABarapppppa	271	-247	0	0		0	0	0	0	0
513	1	512	519	-1	263	244	24.0	24	ABarapapapa	213	489	0	0		0	0	0	0	0
514	1	513	517	-1	195	205	8.0	22	ABarpapaapa	196	-647	0	0		0	0	0	0	0
515	1	462	518	-1	110	213	18.0	24	ABalaapaaa	-7	0	0	0		0	0	0	0	0
516	0	514	-1	-1	188	294	21.0	24		264	355	0	0		0	0	0	0	0
517	1	515	520	-1	308	130	20.0	25	ABprpaapppp	27	0	0	0		0	0	0	0	0
518	1	516	521	-1	492	241	25.0	24	ABprppppaap	0	0	0	0		0	0	0	0	0
519	1	391	522	-1	466	231	26.0	27	ABprppppaaa	225	-557	0	0		0	0	0	0	0
520	1	517	523	-1	515	227	24.0	26	ABprppppapa	0	0	0	0		0	0	0	0	0
521	0	-1	-1	-1	483	180	25.0	29		334	-1286	0	0		0	0	0	0	0
522	1	518	525	-1	289	176	23.0	25	ABprpaaappa	249	310	0	0		0	0	0	0	0
523	1	519	526	-1	465	336	25.0	25	ABplppppaap	173	-85	0	0		0	0	0	0	0
524	1	520	528	-1	431	332	24.0	24	ABplppppaaa	286	170	0	0		0	0	0	0	0
525	1	521	529	-1	299	322	26.0	27	ABplpappaap	-110	0	0	0		0	0	0	0	0
526	0	522	-1	-1	490	335	24.0	25		229	0	0	0		0	0	0	0	0
527	0	523	-1	-1	319	281	25.0	28		210	-1271	0	0		0	0	0	0	0
528	1	436	532	-1	291	228	24.949999	26	ABarappaapa	70	0	0	0		0	0	0	0	0
529	1	524	173	-1	309	257	24.574999	26	ABarapapapp	225	-822	0	0		0	0	0	0	0
530	0	24	-1	-1	223	258	25.0	22		0	0	0	0		0	0	0	0	0
531	1	529	537	-1	319	251	21.849998	28	ABarapapppp	215	-662	0	0		0	0	0	0	0
532	1	530	497	-1	234	380	19.633333	22	ABplpaaappa	57	0	0	0		0	0	0	0	0
533	1	532	538	-1	467	270	25.0	27	ABprpappppp	176	47	0	0		0	0	0	0	0
534	1	533	539	-1	398	166	22.0	24	ABprppaapap	0	0	0	0		0	0	0	0	0
535	1	535	540	-1	335	201	20.0	25	MSppaapp	211	889	0	0		0	0	0	0	0
536	1	536	541	-1	378	133	24.0	25	ABprpaaaapp	212	570	0	0		0	0	0	0	0
537	1	537	542	-1	362	166	23.0	25	ABprpapaapa	198	-1005	0	0		0	0	0	0	0
538	1	538	543	-1	461	231	24.0	25	ABprpappppa	254	-29	0	0		0	0	0	0	0
