# Supplementary material for: The AP-2 Transcription Factor APTF-2 Is Required for Neuroblast and Epidermal Morphogenesis in Caenorhabditis elegans Embryogenesis
Source: PLoS Genet. 2016 May 13;12(5):e1006048. doi: 10.1371/journal.pgen.1006048 (PMC4866721; doi:10.1371/journal.pgen.1006048)
Supplement: S5 Text — (ZIP) [file pgen.1006048.s033.zip › nuclei/t183-nuclei]

1	1	18	140	-1	486	194	7.5	31	Dpppp	312	-175	0	0		0	0	0	0	0
2	1	339	319	-1	156	343	7.4	26	ABalapapppp	210	-43	0	0		0	0	0	0	0
3	1	102	143	-1	261	214	13.7	27	ABaraappapp	172	0	0	0		0	0	0	0	0
4	1	177	336	-1	210	415	16.0	24	ABplpaapapp	213	336	0	0		0	0	0	0	0
5	1	315	343	-1	258	355	17.1	25	MSapapap	251	243	0	0		0	0	0	0	0
6	1	251	460	-1	445	273	22.6	31	MSpappap	495	0	0	0		0	0	0	0	0
7	1	307	72	-1	591	332	20.4	33	Cpappv	317	189	0	0		0	0	0	0	0
8	1	109	341	-1	226	211	19.0	23	ABarapaapap	409	0	0	0		0	0	0	0	0
9	1	310	383	-1	140	193	13.0	25	ABalappppaa	205	957	0	0		0	0	0	0	0
10	1	49	236	-1	165	137	19.3	30	ABalaappap	198	0	0	0		0	0	0	0	0
11	1	293	206	-1	193	182	20.3	26	ABpraaapaav	140	0	0	0		0	0	0	0	0
12	1	398	439	-1	357	245	7.6	26	MSaaappp	204	0	0	0		0	0	0	0	0
13	1	69	174	-1	391	425	12.1	28	ABplapaapp	284	139	0	0		0	0	0	0	0
14	1	120	265	-1	235	108	20.5	26	ABpraaaapad	157	0	0	0		0	0	0	0	0
15	1	37	84	-1	142	348	17.9	28	ABalapaapa	239	0	0	0		0	0	0	0	0
16	1	121	21	-1	173	228	24.2	30	ABaraaappp	169	0	0	0		0	0	0	0	0
17	1	147	266	-1	371	284	18.6	29	MSaapapa	241	-505	0	0		0	0	0	0	0
18	1	6	22	-1	162	260	15.2	24	ABaraapaaaa	221	328	0	0		0	0	0	0	0
19	1	265	187	-1	126	282	8.1	26	ABplaapaaaa	249	-8	0	0		0	0	0	0	0
20	1	235	16	-1	225	195	25.4	32	ABarapppapa	289	75	0	0		0	0	0	0	0
21	1	477	529	-1	467	376	24.5	25	ABplpppaaap	242	262	0	0		0	0	0	0	0
22	1	348	242	-1	184	132	12.0	26	ABpraapaapp	244	-249	0	0		0	0	0	0	0
23	1	84	173	-1	115	335	16.3	29	ABalapaaap	479	0	0	0		0	0	0	0	0
24	1	444	167	-1	441	129	20.6	27	ABprppapaap	174	0	0	0		0	0	0	0	0
25	1	110	30	-1	200	262	13.2	26	ABaraapaapa	381	0	0	0		0	0	0	0	0
26	1	126	8	-1	227	273	19.3	24	ABalpappaaa	205	-59	0	0		0	0	0	0	0
27	1	77	175	-1	232	218	10.5	30	MSpaaaapa	286	822	0	0		0	0	0	0	0
28	1	283	289	-1	279	247	22.4	28	ABarapapppa	269	0	0	0		0	0	0	0	0
29	1	361	385	-1	336	188	15.6	26	MSpppaaa	208	351	0	0		0	0	0	0	0
30	1	100	49	-1	143	352	13.5	29	ABalapaapp	27	0	0	0		0	0	0	0	0
31	1	78	179	-1	447	244	12.1	33	Epraa	325	96	0	0		0	0	0	0	0
32	1	452	161	-1	258	180	21.3	25	ABprpapaaap	184	234	0	0		0	0	0	0	0
33	1	47	147	-1	149	231	14.4	29	MSaaaaaa	235	-790	0	0		0	0	0	0	0
34	1	99	47	-1	357	303	14.7	27	MSaapaapp	264	0	0	0		0	0	0	0	0
35	1	425	306	-1	460	307	14.4	34	Earpp	135	0	0	0		0	0	0	0	0
36	1	13	92	-1	317	226	20.3	27	MSpapaaaa	216	425	0	0		0	0	0	0	0
37	1	10	270	-1	184	249	14.1	24	ABaraapaaap	93	0	0	0		0	0	0	0	0
38	1	64	31	-1	340	339	14.4	26	MSappaaa	216	-33	0	0		0	0	0	0	0
39	1	218	371	-1	328	253	8.0	24	MSpaaapap	177	0	0	0		0	0	0	0	0
40	1	402	450	-1	396	198	4.8	30	Cpaaaa	291	-481	0	0		0	0	0	0	0
41	1	83	334	516	225	253	23.4	26	ABarapaaap	269	415	0	0		0	0	0	0	0
42	1	259	328	-1	154	150	16.4	27	ABalaappppp	198	-228	0	0		0	0	0	0	0
43	1	130	310	-1	586	194	22.5	29	ABprappppa	259	-337	0	0		0	0	0	0	0
44	1	267	94	-1	170	257	22.6	28	ABaraaappa	176	0	0	0		0	0	0	0	0
45	1	124	418	-1	99	232	19.1	25	ABalaaaparl	219	268	0	0		0	0	0	0	0
46	1	32	113	-1	255	251	25.4	27	ABalpapaapp	252	287	0	0		0	0	0	0	0
47	1	247	194	-1	122	232	20.6	26	ABalaaaarra	193	50	0	0		0	0	0	0	0
48	1	87	357	-1	302	232	9.9	26	MSpaaappa	258	1063	0	0		0	0	0	0	0
49	1	125	326	-1	146	233	9.2	27	ABalapppaap	202	-2	0	0		0	0	0	0	0
50	1	364	260	-1	457	350	21.5	27	MSpappaa	239	762	0	0		0	0	0	0	0
51	1	324	299	-1	160	375	9.6	27	ABplaapaapa	223	0	0	0		0	0	0	0	0
52	1	170	182	-1	181	360	18.7	24	ABplpaaaaaa	217	113	0	0		0	0	0	0	0
53	1	215	467	-1	573	284	20.8	34	Cppppp	155	0	0	0		0	0	0	0	0
54	1	327	437	-1	199	201	23.0	23	ABarappppap	227	847	0	0		0	0	0	0	0
55	1	137	60	-1	207	151	12.4	25	ABpraapappa	-123	0	0	0		0	0	0	0	0
56	1	374	324	-1	417	287	12.5	31	Earap	171	0	0	0		0	0	0	0	0
57	1	277	155	-1	597	229	19.6	27	ABprapapppp	273	804	0	0		0	0	0	0	0
58	1	288	195	-1	275	105	10.8	28	ABarpapppa	269	281	0	0		0	0	0	0	0
59	1	318	221	-1	154	352	22.8	27	ABalppaaapp	219	-238	0	0		0	0	0	0	0
60	1	446	211	-1	363	344	8.9	26	Daapa	-82	0	0	0		0	0	0	0	0
61	1	187	443	-1	315	281	11.8	25	MSaaapapp	202	330	0	0		0	0	0	0	0
62	1	243	428	-1	360	221	15.7	28	MSpapaapp	268	0	0	0		0	0	0	0	0
63	1	3	333	-1	327	205	11.3	27	MSpaaappp	462	0	0	0		0	0	0	0	0
64	1	213	59	-1	480	418	18.9	29	ABplapapap	179	0	0	0		0	0	0	0	0
65	1	166	160	-1	230	385	7.2	29	ABplaaapap	290	-419	0	0		0	0	0	0	0
66	1	406	145	-1	189	169	17.9	24	ABalaapppap	179	1166	0	0		0	0	0	0	0
67	1	128	332	-1	206	123	20.8	27	ABpraaaapav	-22	0	0	0		0	0	0	0	0
68	1	115	219	-1	138	319	8.8	24	ABalapapppa	410	0	0	0		0	0	0	0	0
69	1	82	301	-1	177	293	15.4	27	ABalpaapaap	248	821	0	0		0	0	0	0	0
70	1	79	100	-1	208	239	16.7	27	ABaraaapapa	70	0	0	0		0	0	0	0	0
71	1	34	50	-1	166	174	13.5	29	ABalappapa	95	0	0	0		0	0	0	0	0
72	1	248	286	-1	183	310	11.7	28	MSapaaap	-90	0	0	0		0	0	0	0	0
73	1	122	330	-1	560	323	24.1	30	ABplppppppa	184	1106	0	0		0	0	0	0	0
74	1	62	2	-1	188	148	16.5	30	ABpraaaaap	196	0	0	0		0	0	0	0	0
75	1	201	158	-1	240	258	20.5	22	ABarapapaaa	178	-69	0	0		0	0	0	0	0
76	1	80	41	-1	290	108	19.2	25	ABpraappaa	241	1503	0	0		0	0	0	0	0
77	1	22	207	-1	294	332	10.1	25	MSapppap	150	0	0	0		0	0	0	0	0
78	1	206	477	-1	256	234	19.3	27	ABarapaappa	222	541	0	0		0	0	0	0	0
79	1	330	58	-1	181	286	18.9	27	ABaraaaaaa	187	0	0	0		0	0	0	0	0
80	1	43	118	-1	288	167	11.8	27	MSppppap	214	0	0	0		0	0	0	0	0
81	1	17	73	-1	178	182	9.0	26	ABarpapaaa	225	81	0	0		0	0	0	0	0
82	1	340	237	-1	495	293	13.7	31	Eplap	313	149	0	0		0	0	0	0	0
83	1	403	323	-1	374	359	22.1	25	ABplppappaa	189	831	0	0		0	0	0	0	0
84	1	461	472	-1	421	285	26.0	26	ABplpapppap	212	752	0	0		0	0	0	0	0
85	1	368	243	-1	293	223	13.8	27	MSpaapapa	126	0	0	0		0	0	0	0	0
86	1	58	110	-1	154	141	12.7	25	ABpraapaapa	364	0	0	0		0	0	0	0	0
87	1	4	382	-1	464	168	14.6	30	Cppaaa	305	-805	0	0		0	0	0	0	0
88	1	20	129	-1	131	309	15.5	29	ABalapaaaa	3	0	0	0		0	0	0	0	0
89	1	136	111	-1	242	325	18.8	28	ABalpapppaa	-94	0	0	0		0	0	0	0	0
90	1	228	10	-1	351	310	7.1	26	MSappppp	-307	0	0	0		0	0	0	0	0
91	1	454	340	-1	614	277	17.1	30	Cpappd	289	-113	0	0		0	0	0	0	0
92	1	196	248	-1	197	345	6.4	24	ABplaaapaa	224	-104	0	0		0	0	0	0	0
93	1	298	162	-1	257	155	14.9	25	ABpraaappap	-27	0	0	0		0	0	0	0	0
94	1	390	397	-1	223	291	4.5	29	ABplaaaapa	296	36	0	0		0	0	0	0	0
95	1	113	38	-1	190	156	9.6	24	ABalapppppp	204	-424	0	0		0	0	0	0	0
96	1	325	35	-1	258	285	24.4	28	ABalpappapa	261	949	0	0		0	0	0	0	0
97	1	367	249	-1	201	371	10.6	24	ABalpppappp	227	219	0	0		0	0	0	0	0
98	1	144	93	-1	285	217	19.6	28	ABarapappa	130	0	0	0		0	0	0	0	0
99	1	399	168	-1	260	114	16.2	29	ABpraaapppa	266	-688	0	0		0	0	0	0	0
100	1	434	429	-1	384	304	19.6	26	MSaapappp	221	-521	0	0		0	0	0	0	0
101	0	63	-1	-1	155	349	10.5	23		106	0	0	0		0	0	0	0	0
102	1	424	12	-1	573	372	20.2	28	ABplappppp	130	0	0	0		0	0	0	0	0
103	1	450	377	-1	281	421	16.3	30	ABplaappap	94	0	0	0		0	0	0	0	0
104	1	231	360	470	489	262	21.0	29	ABprpppppa	294	538	0	0		0	0	0	0	0
105	1	445	451	-1	581	208	14.9	24	ABprapapppa	218	-627	0	0		0	0	0	0	0
106	1	180	225	-1	194	112	15.5	27	ABpraaaappp	55	0	0	0		0	0	0	0	0
107	1	1	134	-1	233	325	24.9	26	ABalpapaaap	256	68	0	0		0	0	0	0	0
108	1	192	75	-1	344	112	16.7	30	ABpraapppa	269	-183	0	0		0	0	0	0	0
109	1	163	298	-1	251	126	12.5	28	ABpraapappp	278	696	0	0		0	0	0	0	0
110	1	97	188	-1	297	276	9.0	23	MSaaaappa	320	0	0	0		0	0	0	0	0
111	1	430	52	-1	581	295	9.9	37	Caapa	360	176	0	0		0	0	0	0	0
112	1	190	165	-1	499	365	16.4	29	Capapp	289	602	0	0		0	0	0	0	0
113	1	149	335	-1	557	215	11.6	29	Cpppap	248	213	0	0		0	0	0	0	0
114	1	342	238	-1	157	289	22.8	25	ABalpaappaa	199	226	0	0		0	0	0	0	0
115	1	145	101	-1	263	289	14.5	29	ABaraapapaa	248	1081	0	0		0	0	0	0	0
116	1	377	201	-1	235	299	20.1	27	ABalpappaap	69	0	0	0		0	0	0	0	0
117	1	57	213	-1	107	216	16.0	29	ABalaaappl	413	0	0	0		0	0	0	0	0
118	1	421	403	-1	561	161	12.3	30	ABprapapaa	273	-453	0	0		0	0	0	0	0
119	1	459	346	-1	265	149	18.4	24	ABprpaapaap	207	755	0	0		0	0	0	0	0
120	1	92	107	-1	341	410	10.9	25	ABplapaapa	252	-267	0	0		0	0	0	0	0
121	1	65	253	-1	243	173	9.6	27	MSppappp	261	263	0	0		0	0	0	0	0
122	1	169	120	-1	187	247	10.5	28	MSaaaaapa	180	0	0	0		0	0	0	0	0
123	1	274	5	-1	402	199	24.7	31	ABprpappapp	271	-528	0	0		0	0	0	0	0
124	1	326	15	-1	151	181	10.5	25	ABalappppap	181	1538	0	0		0	0	0	0	0
125	1	385	311	-1	327	115	21.2	30	ABpraappap	285	-415	0	0		0	0	0	0	0
126	1	131	105	-1	228	207	15.6	26	ABaraaapapp	503	0	0	0		0	0	0	0	0
127	1	195	210	-1	141	164	8.8	24	ABpraapaaap	108	0	0	0		0	0	0	0	0
128	1	400	245	-1	339	375	6.5	29	ABarppaaap	-45	0	0	0		0	0	0	0	0
129	1	211	3	-1	265	298	21.7	29	ABalpappppa	28	0	0	0		0	0	0	0	0
130	1	272	394	-1	314	155	13.3	22	Dpaaa	156	336	0	0		0	0	0	0	0
131	1	410	208	-1	360	194	25.1	26	ABprpappapa	234	1740	0	0		0	0	0	0	0
132	1	391	144	-1	297	180	24.9	26	ABarappapaa	269	99	0	0		0	0	0	0	0
133	1	408	114	-1	275	153	22.6	27	ABprpapapa	214	482	0	0		0	0	0	0	0
134	1	176	269	-1	515	420	17.8	27	ABplapappa	267	-221	0	0		0	0	0	0	0
135	1	360	462	-1	476	311	4.6	31	Cpaapa	316	199	0	0		0	0	0	0	0
136	1	19	126	-1	246	423	16.8	24	ABplaappaa	242	742	0	0		0	0	0	0	0
137	1	24	232	-1	196	329	19.9	25	MSapaaaa	163	-32	0	0		0	0	0	0	0
138	1	205	302	-1	567	234	22.6	29	ABprapppap	265	79	0	0		0	0	0	0	0
139	1	52	69	-1	157	380	20.2	25	ABalpppaaap	258	259	0	0		0	0	0	0	0
140	1	389	271	-1	222	126	9.3	27	ABarpappap	80	0	0	0		0	0	0	0	0
141	1	246	54	-1	159	170	22.3	27	ABpraaaaaaa	-71	0	0	0		0	0	0	0	0
142	1	39	157	-1	523	178	14.6	30	Cppapa	283	585	0	0		0	0	0	0	0
143	1	260	452	-1	221	237	18.9	22	ABarapaapaa	286	0	0	0		0	0	0	0	0
144	1	132	71	-1	266	216	8.7	28	MSpaaaaa	115	0	0	0		0	0	0	0	0
145	1	212	178	-1	307	307	14.7	27	ABaraapappp	148	0	0	0		0	0	0	0	0
146	1	356	218	-1	217	355	25.5	26	ABalppapapa	185	-533	0	0		0	0	0	0	0
147	1	301	390	-1	336	171	10.7	24	Dpaap	227	-648	0	0		0	0	0	0	0
148	1	61	148	-1	146	266	18.5	27	ABaraaaapa	232	0	0	0		0	0	0	0	0
149	1	15	177	-1	384	364	18.5	30	MSaapppa	293	447	0	0		0	0	0	0	0
150	1	38	26	-1	190	149	20.4	26	ABpraaaaaap	202	570	0	0		0	0	0	0	0
151	1	30	130	-1	277	266	7.5	24	MSaaaapap	529	0	0	0		0	0	0	0	0
152	1	28	393	-1	237	309	7.2	27	MSapappp	257	330	0	0		0	0	0	0	0
153	1	280	181	-1	303	145	21.8	26	ABprpapappa	216	486	0	0		0	0	0	0	0
154	1	31	169	-1	559	266	7.7	30	Cpapap	289	-482	0	0		0	0	0	0	0
155	1	41	226	-1	314	214	17.5	26	ABaraappppa	583	0	0	0		0	0	0	0	0
156	1	88	345	-1	382	143	15.2	27	Dppaa	167	0	0	0		0	0	0	0	0
157	1	14	464	-1	216	143	24.1	27	ABalaapappp	190	0	0	0		0	0	0	0	0
158	1	239	459	-1	267	316	4.6	27	ABplaaaapp	10	0	0	0		0	0	0	0	0
159	1	16	83	-1	307	248	12.4	28	MSpaapaa	31	0	0	0		0	0	0	0	0
160	1	443	294	-1	360	156	19.6	27	ABprppaaaap	189	-102	0	0		0	0	0	0	0
161	1	471	40	-1	256	240	21.2	25	ABarapapaap	212	-157	0	0		0	0	0	0	0
162	1	200	405	-1	300	389	17.8	27	ABplppaaaap	231	394	0	0		0	0	0	0	0
163	1	269	123	-1	242	307	16.6	24	ABalpaaappa	167	0	0	0		0	0	0	0	0
164	1	188	136	-1	238	369	14.1	26	ABalpppppap	196	-268	0	0		0	0	0	0	0
165	1	197	331	-1	131	200	23.4	33	ABalaapaap	321	1094	0	0		0	0	0	0	0
166	1	139	536	-1	494	357	20.5	31	Capppp	312	-3	0	0		0	0	0	0	0
167	1	186	295	-1	285	300	12.2	26	ABaraapapap	265	84	0	0		0	0	0	0	0
168	1	112	275	-1	124	301	10.4	25	ABalapapapp	-1	0	0	0		0	0	0	0	0
169	1	156	296	-1	137	325	11.9	24	ABalapappap	204	957	0	0		0	0	0	0	0
170	1	275	475	-1	129	329	22.9	29	ABalppaaapa	277	664	0	0		0	0	0	0	0
171	1	351	234	-1	441	201	23.0	24	ABprpapppap	211	1264	0	0		0	0	0	0	0
172	1	357	191	-1	307	322	18.6	27	MSaapaaaa	139	0	0	0		0	0	0	0	0
173	1	529	186	-1	310	255	24.3	27	ABarapapapp	231	688	0	0		0	0	0	0	0
174	1	29	20	-1	160	316	24.1	26	ABalpaapppp	252	0	0	0		0	0	0	0	0
175	1	415	108	-1	523	152	10.2	28	ABarpppppa	136	0	0	0		0	0	0	0	0
176	1	227	9	-1	220	154	19.3	24	ABpraaapaad	330	0	0	0		0	0	0	0	0
177	1	123	88	-1	333	222	13.9	27	MSpaapapp	-101	0	0	0		0	0	0	0	0
178	1	270	325	-1	296	215	5.3	28	ABarpaappa	132	0	0	0		0	0	0	0	0
179	1	241	282	-1	169	162	10.6	24	ABalapppppa	553	0	0	0		0	0	0	0	0
180	1	203	6	-1	232	146	13.3	25	ABpraapapap	603	0	0	0		0	0	0	0	0
181	1	153	413	-1	361	380	15.0	26	Dapaa	-9	0	0	0		0	0	0	0	0
182	1	449	95	-1	273	296	18.4	26	ABalpapppap	173	0	0	0		0	0	0	0	0
183	1	376	453	-1	276	319	16.2	23	ABalpaaappp	-176	0	0	0		0	0	0	0	0
184	1	447	378	-1	354	339	18.9	27	MSapaapp	233	403	0	0		0	0	0	0	0
185	1	194	79	-1	358	192	8.3	29	MSpppppp	270	47	0	0		0	0	0	0	0
186	1	9	255	-1	246	233	7.2	25	MSaaaapaa	116	0	0	0		0	0	0	0	0
187	1	437	28	-1	155	202	21.2	24	ABarappppaa	219	-187	0	0		0	0	0	0	0
188	1	8	293	-1	314	413	14.8	29	ABplaapppa	218	0	0	0		0	0	0	0	0
189	1	89	415	-1	398	307	15.3	28	Earpa	191	318	0	0		0	0	0	0	0
190	1	491	48	-1	372	205	22.7	26	ABprpappaap	177	344	0	0		0	0	0	0	0
191	1	236	339	-1	124	184	18.1	24	ABalaaapprl	242	558	0	0		0	0	0	0	0
192	1	96	80	-1	206	301	18.4	26	ABalpaaapaa	249	0	0	0		0	0	0	0	0
193	1	278	117	-1	299	117	8.5	29	ABarpapppp	293	-334	0	0		0	0	0	0	0
194	1	464	64	-1	223	353	22.0	24	ABalppapppa	192	-545	0	0		0	0	0	0	0
195	1	279	373	-1	298	363	14.6	28	MSapppaa	-163	0	0	0		0	0	0	0	0
196	1	143	422	-1	308	252	17.2	27	ABaraappppp	-248	0	0	0		0	0	0	0	0
197	1	397	1	-1	290	178	19.3	26	MSppapap	129	0	0	0		0	0	0	0	0
198	1	238	283	-1	208	274	9.4	28	MSaaapaaa	136	0	0	0		0	0	0	0	0
199	1	53	39	-1	146	265	10.1	30	ABalappaap	297	-160	0	0		0	0	0	0	0
200	1	346	404	-1	269	370	11.8	27	ABalppppppa	329	0	0	0		0	0	0	0	0
201	1	67	220	-1	141	252	23.3	24	ABalaaaarrp	214	-520	0	0		0	0	0	0	0
202	1	36	176	-1	205	313	24.8	25	ABalpapaaaa	26	0	0	0		0	0	0	0	0
203	1	209	159	-1	153	379	12.4	24	ABalpppaapd	238	-587	0	0		0	0	0	0	0
204	0	460	-1	-1	164	263	7.4	22		195	583	0	0		0	0	0	0	0
205	1	418	445	-1	256	337	13.8	27	MSapapaa	339	0	0	0		0	0	0	0	0
206	1	151	277	-1	237	157	21.9	24	ABprpaaaaap	222	308	0	0		0	0	0	0	0
207	1	25	170	-1	195	188	12.9	26	MSppaaap	61	0	0	0		0	0	0	0	0
208	1	198	365	-1	400	326	7.1	29	Dappa	280	-125	0	0		0	0	0	0	0
209	1	174	471	-1	233	197	21.4	24	ABprpapaaaa	230	-522	0	0		0	0	0	0	0
210	1	458	224	-1	197	287	22.2	22	ABalpaaaaaa	193	62	0	0		0	0	0	0	0
211	1	383	368	-1	547	212	7.6	32	Cpaapp	323	330	0	0		0	0	0	0	0
212	1	140	103	-1	126	227	13.1	25	ABalapppaaa	35	0	0	0		0	0	0	0	0
213	1	258	63	-1	273	240	16.3	27	ABaraapppap	-198	0	0	0		0	0	0	0	0
214	1	300	37	-1	361	132	12.1	27	ABprapaaapa	243	-699	0	0		0	0	0	0	0
215	1	432	184	-1	402	106	15.5	31	ABpraapppp	310	495	0	0		0	0	0	0	0
216	1	70	122	-1	310	162	16.5	29	MSppppaa	289	0	0	0		0	0	0	0	0
217	1	312	139	-1	353	115	8.2	27	ABarpppaap	269	-475	0	0		0	0	0	0	0
218	1	261	152	-1	118	253	15.0	24	ABalaaapalr	205	-69	0	0		0	0	0	0	0
219	1	284	197	-1	308	143	9.3	24	ABprapaaaaa	200	1472	0	0		0	0	0	0	0
220	1	12	455	-1	322	232	24.2	29	ABarappaapp	198	905	0	0		0	0	0	0	0
221	1	347	46	-1	408	363	24.7	28	ABplppaappp	249	-185	0	0		0	0	0	0	0
222	1	378	305	-1	466	207	18.5	28	MSpppaap	267	-513	0	0		0	0	0	0	0
223	1	306	273	-1	182	399	16.2	25	ABalpppapad	234	0	0	0		0	0	0	0	0
224	1	309	420	-1	436	402	19.4	25	ABplppapapp	256	-398	0	0		0	0	0	0	0
225	1	404	42	-1	554	148	17.7	27	ABprapapap	270	-655	0	0		0	0	0	0	0
226	1	431	374	-1	291	356	21.7	23	ABplpapaaap	194	484	0	0		0	0	0	0	0
227	1	219	137	-1	501	121	17.1	29	ABprappaap	517	0	0	0		0	0	0	0	0
228	0	114	-1	-1	298	182	27.1	28		271	386	0	0		0	0	0	0	0
229	1	85	78	-1	192	242	19.6	30	ABaraaaaap	208	0	0	0		0	0	0	0	0
230	1	411	389	-1	320	268	5.3	29	ABarpaappp	286	121	0	0		0	0	0	0	0
231	1	199	57	-1	171	243	17.5	30	ABaraaapaa	210	0	0	0		0	0	0	0	0
232	1	295	338	-1	231	351	9.6	26	ABplaapappa	190	1166	0	0		0	0	0	0	0
233	1	181	281	-1	186	177	24.5	26	ABalaapappa	252	0	0	0		0	0	0	0	0
234	1	441	317	-1	294	289	25.8	28	ABplpappaaa	232	74	0	0		0	0	0	0	0
235	1	150	399	-1	406	163	11.7	27	Dpapp	251	1869	0	0		0	0	0	0	0
236	1	480	466	-1	127	259	21.0	24	ABalaaaarlp	198	607	0	0		0	0	0	0	0
237	1	111	406	-1	153	212	10.3	24	ABalapppapa	276	0	0	0		0	0	0	0	0
238	1	158	401	-1	161	192	24.8	25	ABarapppaaa	235	424	0	0		0	0	0	0	0
239	1	44	53	-1	96	270	20.1	23	ABalaaaarla	216	947	0	0		0	0	0	0	0
240	1	257	402	-1	214	354	15.1	27	ABalpppppaa	171	0	0	0		0	0	0	0	0
241	1	129	34	-1	173	220	14.4	25	ABaraappaaa	151	0	0	0		0	0	0	0	0
242	1	358	372	-1	357	427	15.0	30	ABplaapppp	11	0	0	0		0	0	0	0	0
243	1	33	7	-1	368	397	24.9	29	ABplpaaaapp	15	0	0	0		0	0	0	0	0
244	1	172	98	-1	231	157	16.8	26	ABpraaappaa	-84	0	0	0		0	0	0	0	0
245	1	323	131	-1	233	112	16.6	25	ABpraaapapp	-199	0	0	0		0	0	0	0	0
246	1	73	215	-1	230	283	25.9	27	ABalpapaapa	8	0	0	0		0	0	0	0	0
247	1	313	138	-1	306	384	11.0	25	ABplpaappap	191	1172	0	0		0	0	0	0	0
248	1	210	55	-1	402	366	10.2	27	Dapap	223	-960	0	0		0	0	0	0	0
249	1	165	241	-1	212	130	17.2	24	ABpraaapapa	218	0	0	0		0	0	0	0	0
250	1	148	356	-1	287	372	5.7	31	ABplaaappp	-96	0	0	0		0	0	0	0	0
251	1	311	204	-1	148	215	18.1	26	MSppaaaa	90	0	0	0		0	0	0	0	0
252	1	116	247	-1	187	354	13.4	27	ABalppppaad	92	0	0	0		0	0	0	0	0
253	1	465	18	-1	266	241	10.5	26	MSpaaaapp	120	0	0	0		0	0	0	0	0
254	0	221	-1	-1	189	391	11.1	22		156	102	0	0		0	0	0	0	0
255	1	220	392	-1	110	203	12.6	25	ABalappappa	279	0	0	0		0	0	0	0	0
256	1	171	416	-1	403	167	24.4	26	ABarappappa	212	788	0	0		0	0	0	0	0
257	1	142	244	-1	251	371	25.2	26	ABalppapapp	250	63	0	0		0	0	0	0	0
258	1	436	384	-1	437	108	14.8	26	ABprapaapp	259	136	0	0		0	0	0	0	0
259	1	287	433	-1	159	311	6.0	24	ABplaapaaap	244	0	0	0		0	0	0	0	0
260	0	302	-1	-1	197	203	7.7	23		201	388	0	0		0	0	0	0	0
261	0	254	-1	-1	365	154	22.7	23		234	355	0	0		0	0	0	0	0
262	1	262	154	-1	223	387	11.5	25	ABplaapapap	-248	0	0	0		0	0	0	0	0
263	0	72	-1	-1	167	124	14.5	24		208	682	0	0		0	0	0	0	0
264	1	86	276	-1	229	393	22.5	30	ABalppaappp	269	789	0	0		0	0	0	0	0
265	1	451	268	-1	101	259	17.9	24	ABalaaapall	-173	0	0	0		0	0	0	0	0
266	1	98	164	-1	470	399	8.5	27	ABarppappa	264	-603	0	0		0	0	0	0	0
267	1	141	76	-1	179	302	24.5	25	ABalpaappap	215	-103	0	0		0	0	0	0	0
268	1	290	461	-1	425	342	9.7	26	Daapp	247	0	0	0		0	0	0	0	0
269	1	428	419	-1	528	407	12.4	29	ABarppappp	266	1278	0	0		0	0	0	0	0
270	1	276	387	-1	346	245	17.2	27	MSpapaapa	-7	0	0	0		0	0	0	0	0
271	1	345	163	-1	440	167	25.5	26	ABprppaappa	209	-102	0	0		0	0	0	0	0
272	1	159	347	355	443	388	22.3	30	ABplppappp	253	512	0	0		0	0	0	0	0
273	1	343	81	-1	584	261	17.4	31	Cppppa	232	820	0	0		0	0	0	0	0
274	1	401	43	-1	491	418	12.1	27	ABplapapaa	264	0	0	0		0	0	0	0	0
275	1	273	14	-1	156	186	19.1	24	ABalaapppaa	206	204	0	0		0	0	0	0	0
276	1	388	216	-1	298	304	7.5	27	MSappppa	56	0	0	0		0	0	0	0	0
277	1	229	456	-1	457	372	16.5	31	Capaap	316	857	0	0		0	0	0	0	0
278	1	108	97	-1	332	283	14.9	26	MSaapaapa	-2	0	0	0		0	0	0	0	0
279	1	384	284	-1	332	271	10.1	26	MSaaaappp	-184	0	0	0		0	0	0	0	0
280	1	21	427	-1	125	157	17.4	26	ABalaaapprr	122	0	0	0		0	0	0	0	0
281	1	45	132	-1	465	369	12.4	31	Capapa	285	340	0	0		0	0	0	0	0
282	1	103	229	-1	437	117	9.6	28	ABarppppap	288	-497	0	0		0	0	0	0	0
283	1	162	366	-1	398	133	12.2	25	ABprapaaapp	273	0	0	0		0	0	0	0	0
284	1	134	87	-1	423	234	5.2	32	Cpaaap	322	489	0	0		0	0	0	0	0
285	1	395	125	-1	334	142	8.9	25	ABprapaaaap	225	919	0	0		0	0	0	0	0
286	1	223	391	-1	271	146	6.6	27	ABarpapapp	7	0	0	0		0	0	0	0	0
287	1	350	279	-1	378	119	18.5	26	ABprapaapa	256	826	0	0		0	0	0	0	0
288	1	353	29	-1	269	399	10.4	29	ABalppppppp	277	1261	0	0		0	0	0	0	0
289	1	365	447	-1	386	124	8.5	29	ABarppppaa	292	608	0	0		0	0	0	0	0
290	1	155	490	-1	376	352	25.3	32	ABplppaappa	-46	0	0	0		0	0	0	0	0
291	1	337	142	-1	188	308	7.3	28	ABplaaaaapp	104	0	0	0		0	0	0	0	0
292	1	336	180	-1	173	224	6.0	23	ABarpaaaap	-7	0	0	0		0	0	0	0	0
293	1	233	488	-1	431	351	25.2	27	ABplpppaaaa	274	669	0	0		0	0	0	0	0
294	1	379	227	-1	542	348	15.5	26	Cappapp	111	0	0	0		0	0	0	0	0
295	1	331	185	209	543	360	20.8	29	ABplapppap	265	-164	0	0		0	0	0	0	0
296	1	472	203	-1	122	202	21.3	29	ABalaaaparr	264	164	0	0		0	0	0	0	0
297	1	282	344	-1	212	182	21.6	24	ABprpaaaaaa	204	279	0	0		0	0	0	0	0
298	1	335	116	-1	491	172	23.1	31	ABprppappp	308	1179	0	0		0	0	0	0	0
299	1	178	250	-1	487	314	21.5	31	ABplpppppa	134	0	0	0		0	0	0	0	0
300	1	286	231	-1	331	322	10.5	24	Daaap	131	0	0	0		0	0	0	0	0
301	1	289	396	-1	446	160	11.4	27	Dppap	221	-41	0	0		0	0	0	0	0
302	1	245	233	-1	290	180	8.6	27	MSpppppa	275	1301	0	0		0	0	0	0	0
303	1	372	17	-1	439	319	6.0	29	Dappp	290	649	0	0		0	0	0	0	0
304	1	435	127	-1	583	329	15.8	30	Caappd	268	-208	0	0		0	0	0	0	0
305	1	475	424	-1	381	132	21.7	26	ABprpapaapp	340	59	0	0		0	0	0	0	0
306	1	314	363	-1	419	146	8.5	27	ABarpppapp	23	0	0	0		0	0	0	0	0
307	1	154	68	-1	206	223	12.7	24	ABaraappaap	-119	0	0	0		0	0	0	0	0
308	1	107	431	-1	563	204	20.4	26	ABprapppaa	264	-379	0	0		0	0	0	0	0
309	1	214	190	-1	339	236	20.4	26	MSpapaaap	222	101	0	0		0	0	0	0	0
310	1	439	246	-1	559	295	25.5	29	ABprpppapap	267	-78	0	0		0	0	0	0	0
311	1	320	11	-1	603	254	22.2	29	ABprappppp	284	303	0	0		0	0	0	0	0
312	1	234	309	-1	364	282	22.5	27	MSaappaa	135	0	0	0		0	0	0	0	0
313	1	232	254	-1	119	172	13.5	25	ABalappappp	231	415	0	0		0	0	0	0	0
314	1	266	287	-1	420	185	8.4	30	Dpppa	-15	0	0	0		0	0	0	0	0
315	1	417	202	-1	415	376	14.2	32	Capaaa	-125	0	0	0		0	0	0	0	0
316	1	175	65	-1	171	209	8.3	24	ABalapppapp	221	597	0	0		0	0	0	0	0
317	1	468	412	-1	136	371	16.7	23	ABalpppaapv	30	0	0	0		0	0	0	0	0
318	1	363	13	-1	401	425	16.9	29	ABplappaaa	108	0	0	0		0	0	0	0	0
319	1	405	316	-1	346	297	18.3	26	MSaapappa	218	-85	0	0		0	0	0	0	0
320	1	328	386	-1	376	229	19.4	28	MSpapapa	247	164	0	0		0	0	0	0	0
321	1	27	542	-1	507	364	23.5	26	ABplpppaapa	230	-565	0	0		0	0	0	0	0
322	1	185	56	-1	462	367	9.2	26	Cappaaa	263	879	0	0		0	0	0	0	0
323	1	256	91	-1	321	291	22.4	29	ABalpappapp	10	0	0	0		0	0	0	0	0
324	1	319	200	-1	240	333	8.4	27	MSapappa	255	1199	0	0		0	0	0	0	0
325	1	81	212	-1	497	255	11.0	32	Eprap	316	57	0	0		0	0	0	0	0
326	1	297	228	-1	178	252	6.1	27	ABarpaaapa	256	1209	0	0		0	0	0	0	0
327	1	138	112	-1	215	283	15.5	28	ABalpaapapa	130	0	0	0		0	0	0	0	0
328	1	281	457	-1	500	185	11.2	31	Cpppaa	283	255	0	0		0	0	0	0	0
329	1	74	89	-1	189	369	8.2	27	ABplaapaapp	67	0	0	0		0	0	0	0	0
330	1	105	77	-1	212	360	19.1	27	ABplpaaaaap	175	0	0	0		0	0	0	0	0
331	1	407	119	-1	473	207	21.4	33	MSpapppp	333	-1547	0	0		0	0	0	0	0
332	1	362	411	-1	272	212	24.8	26	ABarappaaap	239	-477	0	0		0	0	0	0	0
333	1	60	329	-1	336	394	21.8	25	ABalpapappp	330	0	0	0		0	0	0	0	0
334	1	344	414	-1	432	438	15.1	28	ABplappaap	275	74	0	0		0	0	0	0	0
335	1	338	478	-1	334	363	12.5	27	Daaaa	-129	0	0	0		0	0	0	0	0
336	1	226	61	-1	255	282	8.5	26	MSaaapaap	247	-306	0	0		0	0	0	0	0
337	1	255	307	-1	506	345	8.3	25	Cappaap	184	0	0	0		0	0	0	0	0
338	1	355	256	-1	189	308	4.8	25	ABplaaaaaap	140	0	0	0		0	0	0	0	0
339	1	448	74	-1	423	364	17.3	28	MSappaap	247	-577	0	0		0	0	0	0	0
340	1	382	263	-1	302	384	20.9	22	ABplpapaapp	166	159	0	0		0	0	0	0	0
341	1	317	290	-1	466	126	16.1	28	ABprappaaa	265	158	0	0		0	0	0	0	0
342	1	191	361	-1	259	344	25.2	28	ABalpapapaa	232	-379	0	0		0	0	0	0	0
343	1	250	104	-1	298	247	7.7	23	MSpaaapaa	218	-324	0	0		0	0	0	0	0
344	1	230	479	-1	156	326	14.6	24	ABalapappaa	223	447	0	0		0	0	0	0	0
345	1	167	448	-1	155	181	16.7	26	ABalaappppa	226	-19	0	0		0	0	0	0	0
346	1	414	96	-1	275	111	22.2	24	ABprpaapapp	114	0	0	0		0	0	0	0	0
347	1	90	417	-1	156	283	5.6	24	ABplaaaaaaa	196	-301	0	0		0	0	0	0	0
348	1	396	23	-1	523	402	21.4	31	ABplappppa	334	0	0	0		0	0	0	0	0
349	1	133	189	-1	222	292	11.5	28	ABaraapaapp	-240	0	0	0		0	0	0	0	0
350	1	222	388	-1	248	176	13.0	26	MSppappa	188	313	0	0		0	0	0	0	0
351	1	296	280	-1	357	392	19.9	23	ABplppapaaa	237	699	0	0		0	0	0	0	0
352	1	366	400	-1	327	312	17.4	25	MSaapaaap	88	0	0	0		0	0	0	0	0
353	1	54	308	-1	433	166	18.2	34	MSpapppa	328	-301	0	0		0	0	0	0	0
354	1	157	538	-1	332	199	23.5	28	ABprpappaaa	203	0	0	0		0	0	0	0	0
355	1	285	369	-1	237	133	23.4	26	ABprpaaapaa	245	0	0	0		0	0	0	0	0
356	1	511	285	-1	483	301	24.7	27	ABplpappppp	271	119	0	0		0	0	0	0	0
357	1	35	288	-1	418	367	20.3	29	MSaapppp	264	140	0	0		0	0	0	0	0
358	1	473	367	-1	255	373	8.9	23	ABplaapappp	228	201	0	0		0	0	0	0	0
359	0	426	-1	-1	436	155	22.6	27		171	0	0	0		0	0	0	0	0
360	1	334	193	-1	286	373	17.3	25	ABplppaaaaa	91	0	0	0		0	0	0	0	0
361	1	359	121	-1	527	263	13.4	34	Eprpa	330	530	0	0		0	0	0	0	0
362	1	224	376	-1	494	173	18.2	28	Cppaap	269	-428	0	0		0	0	0	0	0
363	1	42	262	-1	366	172	11.6	27	Dpapa	273	115	0	0		0	0	0	0	0
364	1	225	442	-1	326	360	16.6	27	MSappapp	225	273	0	0		0	0	0	0	0
365	1	369	327	-1	247	201	4.7	36	ABarpaapa	364	-24	0	0		0	0	0	0	0
366	1	294	537	-1	210	293	23.5	22	ABalpaaaapa	167	174	0	0		0	0	0	0	0
367	1	322	441	-1	393	268	20.9	24	MSpapappp	216	-504	0	0		0	0	0	0	0
368	1	2	141	-1	218	345	12.5	25	ABplaapapaa	4	0	0	0		0	0	0	0	0
369	1	152	407	-1	562	245	26.4	29	ABprpppaapp	260	-17	0	0		0	0	0	0	0
370	1	183	90	-1	221	402	18.6	26	ABplpaaapap	71	0	0	0		0	0	0	0	0
371	1	66	362	-1	358	380	9.9	24	ABplapaaapp	238	16	0	0		0	0	0	0	0
372	1	75	106	-1	252	212	16.5	29	ABaraapppaa	464	0	0	0		0	0	0	0	0
373	1	173	257	-1	287	114	14.4	30	ABpraaapppp	274	597	0	0		0	0	0	0	0
374	1	476	274	-1	312	397	23.9	24	ABplpaaaapa	200	215	0	0		0	0	0	0	0
375	1	299	409	-1	206	162	15.0	24	ABpraapapaa	215	546	0	0		0	0	0	0	0
376	1	59	172	-1	578	172	19.4	28	ABprapappa	255	-986	0	0		0	0	0	0	0
377	1	352	349	-1	402	414	21.5	30	ABplppapapa	273	607	0	0		0	0	0	0	0
378	1	329	312	-1	308	315	5.3	25	ABarppaaaa	218	262	0	0		0	0	0	0	0
379	1	386	258	-1	540	313	7.5	29	Caaapp	285	234	0	0		0	0	0	0	0
380	1	217	24	-1	215	317	16.8	24	ABalpaaapap	71	0	0	0		0	0	0	0	0
381	1	46	252	-1	295	292	20.2	28	ABalpappppp	156	0	0	0		0	0	0	0	0
382	1	207	4	-1	195	203	25.9	25	ABarapppaap	250	-486	0	0		0	0	0	0	0
383	1	242	440	-1	410	368	6.6	26	ABarppaapp	258	-1	0	0		0	0	0	0	0
384	1	106	205	-1	417	194	23.3	25	ABprpapppaa	140	0	0	0		0	0	0	0	0
385	1	179	99	-1	327	359	9.9	26	ABplapaaapa	414	0	0	0		0	0	0	0	0
386	1	164	398	-1	550	334	11.5	33	Capppa	81	0	0	0		0	0	0	0	0
387	1	252	449	-1	328	369	23.6	26	ABalpapappa	89	0	0	0		0	0	0	0	0
388	1	118	358	-1	209	178	7.1	24	ABarpapaapp	244	-1151	0	0		0	0	0	0	0
389	1	470	522	-1	515	207	24.4	28	ABprpppaaap	236	-519	0	0		0	0	0	0	0
390	1	455	303	-1	385	304	21.7	27	MSaappap	136	0	0	0		0	0	0	0	0
391	1	7	354	-1	267	281	10.5	26	MSaaapapa	68	0	0	0		0	0	0	0	0
392	1	373	468	-1	295	211	16.6	28	ABarapaappp	208	129	0	0		0	0	0	0	0
393	1	413	272	-1	147	232	7.1	26	ABarpaaaaa	258	1602	0	0		0	0	0	0	0
394	1	76	430	-1	199	211	4.7	29	ABarpapapa	252	473	0	0		0	0	0	0	0
395	0	481	-1	-1	509	272	24.9	26		227	28	0	0		0	0	0	0	0
396	1	56	519	-1	265	186	23.9	23	ABarapppppp	320	0	0	0		0	0	0	0	0
397	1	393	70	-1	254	381	19.8	23	ABplpaaappp	81	0	0	0		0	0	0	0	0
398	1	204	465	-1	562	376	16.5	28	ABplapapppp	273	157	0	0		0	0	0	0	0
399	0	375	-1	-1	333	225	10.0	22		181	0	0	0		0	0	0	0	0
400	1	127	435	-1	191	343	25.6	25	ABalppapaaa	207	711	0	0		0	0	0	0	0
401	1	193	292	-1	530	208	19.5	31	Cppapp	314	187	0	0		0	0	0	0	0
402	0	168	-1	-1	326	326	23.0	27		-134	0	0	0		0	0	0	0	0
403	0	55	-1	-1	179	346	15.5	23		219	0	0	0		0	0	0	0	0
404	1	237	45	-1	505	128	12.7	29	ABprappapa	288	206	0	0		0	0	0	0	0
405	1	463	151	-1	176	348	21.4	25	ABalppappap	208	311	0	0		0	0	0	0	0
406	1	264	320	-1	463	425	15.9	29	ABplappapp	214	0	0	0		0	0	0	0	0
407	1	95	425	-1	523	149	20.2	29	ABprappapp	290	1351	0	0		0	0	0	0	0
408	1	469	446	-1	165	328	9.8	22	ABalppppapa	186	258	0	0		0	0	0	0	0
409	0	190	-1	-1	494	361	19.2	26		266	1982	0	0		0	0	0	0	0
410	1	184	82	-1	121	322	20.3	25	ABalaaaalpp	200	-587	0	0		0	0	0	0	0
411	1	119	297	-1	246	175	18.9	22	ABprpaapaaa	265	0	0	0		0	0	0	0	0
412	1	204	350	-1	537	390	15.0	27	ABplapapppa	159	0	0	0		0	0	0	0	0
413	1	433	421	-1	359	180	5.4	30	ABarpppapa	273	-910	0	0		0	0	0	0	0
414	1	240	198	-1	139	286	21.9	27	ABalpaapppa	150	0	0	0		0	0	0	0	0
415	1	68	264	-1	269	395	7.1	27	ABplaaappa	269	195	0	0		0	0	0	0	0
416	1	94	423	-1	235	300	14.5	31	ABalpaapapp	255	-190	0	0		0	0	0	0	0
417	1	482	32	-1	230	304	23.4	24	ABalpaaaapp	193	146	0	0		0	0	0	0	0
418	1	354	278	-1	154	327	19.9	24	ABalppappaa	93	0	0	0		0	0	0	0	0
419	0	-1	-1	-1	261	403	19.2	23		225	-452	0	0		0	0	0	0	0
420	1	442	370	-1	522	389	18.6	25	ABplapppaa	254	-621	0	0		0	0	0	0	0
421	1	429	115	-1	113	283	20.4	22	ABalaaaalpa	159	45	0	0		0	0	0	0	0
422	1	456	261	-1	217	152	6.8	23	ABarpappaa	227	166	0	0		0	0	0	0	0
423	1	305	217	-1	210	378	16.2	22	ABplpaapaap	424	0	0	0		0	0	0	0	0
424	1	160	300	-1	223	249	8.1	27	MSaaaaapp	39	0	0	0		0	0	0	0	0
425	1	387	251	-1	359	253	20.0	24	MSpapappa	212	-179	0	0		0	0	0	0	0
426	1	457	482	-1	235	397	17.1	20	ABplpaapppa	212	0	0	0		0	0	0	0	0
427	1	381	230	-1	357	181	18.4	29	MSpppapp	281	0	0	0		0	0	0	0	0
428	1	135	458	-1	406	399	7.3	34	ABarppapa	295	1259	0	0		0	0	0	0	0
429	1	263	67	-1	608	331	17.6	30	Caappv	293	1087	0	0		0	0	0	0	0
430	1	341	473	-1	264	182	26.1	29	ABarapppapp	93	0	0	0		0	0	0	0	0
431	1	253	379	-1	416	239	13.9	33	Ealap	337	181	0	0		0	0	0	0	0
432	1	304	27	-1	181	369	22.8	27	ABalppaappa	215	-931	0	0		0	0	0	0	0
433	1	208	304	-1	212	304	21.0	22	ABalpaaaaap	177	135	0	0		0	0	0	0	0
434	1	292	259	-1	305	340	6.6	28	ABplapaaaa	261	198	0	0		0	0	0	0	0
435	1	183	214	-1	192	393	20.1	26	ABplpaaapaa	211	452	0	0		0	0	0	0	0
436	1	26	545	-1	361	158	25.1	28	ABprpaaaapa	262	0	0	0		0	0	0	0	0
437	1	189	25	-1	125	200	8.7	26	ABpraapaaaa	162	0	0	0		0	0	0	0	0
438	1	71	434	-1	459	280	9.6	34	Eplaa	336	-138	0	0		0	0	0	0	0
439	1	478	146	-1	378	277	11.6	29	Earaa	288	-65	0	0		0	0	0	0	0
440	1	371	480	-1	546	222	24.3	26	ABprpppaapa	180	0	0	0		0	0	0	0	0
441	1	161	199	-1	338	163	19.4	26	ABprppaaaaa	213	474	0	0		0	0	0	0	0
442	1	466	239	-1	129	353	20.2	24	ABalpppaaaa	220	-46	0	0		0	0	0	0	0
443	0	440	-1	-1	138	255	12.5	22		168	-22	0	0		0	0	0	0	0
444	1	146	395	-1	239	220	24.5	26	ABarappaaaa	177	595	0	0		0	0	0	0	0
445	1	392	352	-1	134	302	18.3	30	ABalaaaala	245	295	0	0		0	0	0	0	0
446	1	316	153	-1	289	290	15.2	25	ABaraapappa	138	0	0	0		0	0	0	0	0
447	1	5	33	-1	598	297	12.7	30	Cpapaa	285	-213	0	0		0	0	0	0	0
448	1	380	353	-1	433	421	9.8	29	ABplappapa	278	87	0	0		0	0	0	0	0
449	1	23	133	-1	509	279	5.8	30	Caaapa	303	-631	0	0		0	0	0	0	0
450	1	101	315	-1	285	360	24.3	27	ABalpapapap	222	0	0	0		0	0	0	0	0
451	1	182	171	-1	480	229	15.9	31	Ealpp	247	568	0	0		0	0	0	0	0
452	1	48	19	-1	534	302	14.9	29	Eplpa	269	173	0	0		0	0	0	0	0
453	1	40	359	-1	320	378	19.5	27	ABplppaapaa	222	-125	0	0		0	0	0	0	0
454	1	268	36	-1	507	364	12.1	26	Cappapa	252	208	0	0		0	0	0	0	0
455	1	507	487	-1	388	319	24.5	28	ABplpapappp	273	1283	0	0		0	0	0	0	0
456	1	91	381	-1	409	387	24.0	26	ABplppappap	190	-172	0	0		0	0	0	0	0
457	1	462	102	-1	520	295	18.2	32	Eplpp	323	1338	0	0		0	0	0	0	0
458	1	202	192	-1	474	146	20.9	29	ABprppapap	296	1135	0	0		0	0	0	0	0
459	1	104	318	-1	127	304	12.5	33	ABalapapapa	76	0	0	0		0	0	0	0	0
460	1	370	476	-1	578	331	22.4	28	ABplppppppp	258	501	0	0		0	0	0	0	0
461	1	216	150	-1	538	253	25.4	27	ABprpppapaa	155	0	0	0		0	0	0	0	0
462	1	117	454	-1	376	403	23.3	25	ABplppapaap	194	111	0	0		0	0	0	0	0
463	1	332	86	-1	586	291	23.4	36	ABprppppppp	323	-761	0	0		0	0	0	0	0
464	1	419	348	-1	589	179	15.8	32	ABarpppppp	285	577	0	0		0	0	0	0	0
465	1	51	156	-1	228	213	12.7	30	ABaraappapa	260	167	0	0		0	0	0	0	0
466	1	483	44	-1	328	181	24.9	25	ABarappapap	200	692	0	0		0	0	0	0	0
467	1	349	51	-1	512	339	24.9	26	ABplpppapaa	205	-443	0	0		0	0	0	0	0
468	1	496	444	-1	220	255	21.8	23	ABarapaaaap	214	-786	0	0		0	0	0	0	0
469	1	409	322	-1	322	126	12.5	25	ABprpaappap	232	880	0	0		0	0	0	0	0
470	1	412	364	-1	165	283	16.8	24	ABalpaapaaa	242	-98	0	0		0	0	0	0	0
471	1	423	135	-1	199	352	24.0	22	ABalppapaap	152	0	0	0		0	0	0	0	0
472	1	93	337	-1	278	132	18.9	24	ABprpaapppa	160	0	0	0		0	0	0	0	0
473	1	50	432	-1	262	128	21.0	22	ABprpaaapap	248	0	0	0		0	0	0	0	0
474	1	321	517	-1	260	108	19.0	22	ABprpaapapa	163	0	0	0		0	0	0	0	0
475	1	308	223	-1	526	383	23.9	22	ABplpppaapp	44	0	0	0		0	0	0	0	0
476	1	484	240	-1	166	385	18.0	27	ABalpppapav	231	297	0	0		0	0	0	0	0
477	1	453	62	-1	275	185	16.8	23	MSppapaa	23	0	0	0		0	0	0	0	0
478	1	244	314	-1	310	182	21.4	27	ABprpaaappp	295	0	0	0		0	0	0	0	0
479	1	303	321	-1	588	276	24.5	24	ABprppppppa	180	-30	0	0		0	0	0	0	0
480	0	11	-1	-1	470	208	4.5	25		-4	0	0	0		0	0	0	0	0
481	0	427	-1	-1	256	243	4.9	22		17	0	0	0		0	0	0	0	0
482	0	-1	-1	-1	278	381	21.5	23		211	0	0	0		0	0	0	0	0
483	1	486	351	-1	286	149	14.5	22	ABprpaappaa	125	0	0	0		0	0	0	0	0
484	1	249	196	-1	313	159	7.1	23	ABarpppaaa	169	616	0	0		0	0	0	0	0
485	0	394	-1	-1	402	142	20.2	25		46	0	0	0		0	0	0	0	0
486	1	487	463	-1	476	196	25.4	26	ABprpppaaaa	386	0	0	0		0	0	0	0	0
487	1	488	484	-1	351	316	4.7	36	ABarppaapa	362	284	0	0		0	0	0	0	0
488	1	497	492	-1	255	384	14.6	24	ABplpaappaa	58	0	0	0		0	0	0	0	0
489	1	489	313	-1	326	159	21.5	24	ABprpapappp	148	94	0	0		0	0	0	0	0
490	1	291	489	-1	515	263	15.5	28	Eprpp	213	-121	0	0		0	0	0	0	0
491	1	333	124	-1	366	183	21.8	25	ABprppaapaa	204	466	0	0		0	0	0	0	0
492	1	490	491	-1	376	233	11.9	30	Ealaa	354	0	0	0		0	0	0	0	0
493	1	492	493	-1	187	401	13.6	27	ABplpaapapa	611	0	0	0		0	0	0	0	0
494	1	420	494	-1	416	135	24.9	33	ABarappappp	334	-317	0	0		0	0	0	0	0
495	1	493	486	-1	412	245	16.4	30	Ealpa	266	534	0	0		0	0	0	0	0
496	1	494	512	-1	200	247	22.0	24	ABarapaaaaa	185	0	0	0		0	0	0	0	0
497	1	532	485	-1	232	378	19.5	23	ABplpaaappa	148	1179	0	0		0	0	0	0	0
498	1	495	495	-1	245	372	22.9	24	ABalppapppp	211	-61	0	0		0	0	0	0	0
499	1	505	481	-1	262	349	22.0	22	ABplpapaaaa	166	183	0	0		0	0	0	0	0
500	0	498	-1	-1	127	283	13.5	21		344	0	0	0		0	0	0	0	0
501	1	499	499	-1	467	189	5.0	34	Caaaa	423	517	0	0		0	0	0	0	0
502	0	500	-1	-1	498	256	23.5	28		191	-1059	0	0		0	0	0	0	0
503	1	426	267	380	438	155	22.0	26	ABprppappa	195	1018	0	0		0	0	0	0	0
504	1	501	501	-1	444	197	25.0	27	ABprppaappp	189	-277	0	0		0	0	0	0	0
505	1	502	502	-1	262	398	18.0	22	ABplpaapppp	171	-354	0	0		0	0	0	0	0
506	1	503	503	-1	279	368	20.0	22	ABplpapaapa	202	-343	0	0		0	0	0	0	0
507	1	504	504	-1	312	352	22.0	24	ABplpapapaa	163	421	0	0		0	0	0	0	0
508	1	506	505	-1	351	341	23.0	24	ABplpapappa	177	-212	0	0		0	0	0	0	0
509	1	467	506	-1	405	308	24.0	26	ABplpapppaa	277	0	0	0		0	0	0	0	0
510	1	508	507	-1	349	373	22.0	23	ABplppaapap	192	1454	0	0		0	0	0	0	0
511	1	509	508	-1	344	340	21.0	26	ABplpapapap	148	0	0	0		0	0	0	0	0
512	1	510	509	-1	446	294	25.0	24	ABplpappppa	37	0	0	0		0	0	0	0	0
513	1	438	510	-1	532	305	25.0	25	ABplpppapap	258	-503	0	0		0	0	0	0	0
514	1	271	511	-1	498	318	25.0	25	ABplppppapp	275	309	0	0		0	0	0	0	0
515	1	512	513	-1	234	192	23.0	27	ABarapppppa	271	-247	0	0		0	0	0	0	0
516	0	513	-1	-1	264	243	24.0	24		213	489	0	0		0	0	0	0	0
517	1	514	-1	-1	198	203	8.0	22	ABarpapaapa	196	-647	0	0		0	0	0	0	0
518	1	515	515	-1	112	210	18.0	24	ABalaapaaa	-7	0	0	0		0	0	0	0	0
519	1	513	533	-1	259	245	23.975	24	ABarapapapa	213	489	0	0		0	0	0	0	0
520	1	517	518	-1	306	134	20.0	25	ABprpaapppp	27	0	0	0		0	0	0	0	0
521	1	518	500	-1	491	236	25.0	24	ABprppppaap	0	0	0	0		0	0	0	0	0
522	1	519	521	-1	466	236	26.0	27	ABprppppaaa	225	-557	0	0		0	0	0	0	0
523	1	520	166	-1	512	229	24.0	26	ABprppppapa	0	0	0	0		0	0	0	0	0
524	0	521	-1	-1	482	181	25.0	27		334	-1286	0	0		0	0	0	0	0
525	1	522	524	-1	290	176	23.0	25	ABprpaaappa	249	310	0	0		0	0	0	0	0
526	1	523	525	-1	466	332	24.0	25	ABplppppaap	173	-85	0	0		0	0	0	0	0
527	1	422	526	-1	473	354	25.0	24	ABplppppapa	139	0	0	0		0	0	0	0	0
528	1	524	527	-1	442	329	24.0	24	ABplppppaaa	286	170	0	0		0	0	0	0	0
529	1	525	528	-1	302	326	26.0	27	ABplpappaap	-110	0	0	0		0	0	0	0	0
530	0	526	-1	-1	491	344	23.5	25		229	0	0	0		0	0	0	0	0
531	0	527	-1	-1	322	282	25.0	28		210	-1271	0	0		0	0	0	0	0
532	1	528	532	-1	292	230	25.1	26	ABarappaapa	70	0	0	0		0	0	0	0	0
533	0	530	-1	-1	224	252	25.0	22		0	0	0	0		0	0	0	0	0
534	0	516	-1	-1	189	294	21.0	24		264	355	0	0		0	0	0	0	0
535	1	394	496	-1	404	138	21.25	28	ABprppapaaa	278	1021	0	0		0	0	0	0	0
536	1	481	520	-1	505	260	24.65	27	ABprppppapp	178	-163	0	0		0	0	0	0	0
537	1	531	438	-1	316	250	21.875	29	ABarapapppp	215	-662	0	0		0	0	0	0	0
538	1	533	539	-1	467	272	25.0	25	ABprpappppp	176	47	0	0		0	0	0	0	0
539	1	534	541	-1	396	170	22.0	24	ABprppaapap	0	0	0	0		0	0	0	0	0
540	1	535	543	-1	336	203	20.0	25	MSppaapp	211	889	0	0		0	0	0	0	0
541	1	536	544	-1	376	138	24.0	25	ABprpaaaapp	212	570	0	0		0	0	0	0	0
542	1	537	540	-1	358	161	23.0	25	ABprpapaapa	198	-1005	0	0		0	0	0	0	0
543	1	538	546	-1	461	232	24.0	25	ABprpappppa	254	-29	0	0		0	0	0	0	0
544	1	474	547	-1	202	345	17.0	22	ABplpaapaaa	182	0	0	0		0	0	0	0	0
