# Supplementary material for: The AP-2 Transcription Factor APTF-2 Is Required for Neuroblast and Epidermal Morphogenesis in Caenorhabditis elegans Embryogenesis
Source: PLoS Genet. 2016 May 13;12(5):e1006048. doi: 10.1371/journal.pgen.1006048 (PMC4866721; doi:10.1371/journal.pgen.1006048)
Supplement: S5 Text — (ZIP) [file pgen.1006048.s033.zip › nuclei/t184-nuclei]

1	1	197	225	-1	287	180	19.1	26	MSppapap	255	991	0	0		0	0	0	0	0
2	1	74	59	-1	188	149	16.6	30	ABpraaaaap	-110	0	0	0		0	0	0	0	0
3	1	129	267	-1	263	302	21.8	31	ABalpappppa	-30	0	0	0		0	0	0	0	0
4	1	382	291	-1	196	201	25.6	25	ABarapppaap	218	140	0	0		0	0	0	0	0
5	1	123	385	-1	404	198	25.4	28	ABprpappapp	269	60	0	0		0	0	0	0	0
6	1	180	460	-1	233	147	13.2	24	ABpraapapap	216	-25	0	0		0	0	0	0	0
7	1	243	310	-1	368	398	24.5	29	ABplpaaaapp	283	308	0	0		0	0	0	0	0
8	1	26	-1	-1	224	275	19.4	24	ABalpappaaa	214	686	0	0		0	0	0	0	0
9	1	176	60	-1	217	158	19.5	25	ABpraaapaad	-106	0	0	0		0	0	0	0	0
10	1	90	45	-1	346	307	7.4	26	MSappppp	268	-40	0	0		0	0	0	0	0
11	1	311	231	-1	602	250	22.4	30	ABprappppp	289	0	0	0		0	0	0	0	0
12	1	102	19	-1	577	368	20.5	29	ABplappppp	293	-773	0	0		0	0	0	0	0
13	1	318	93	-1	402	422	17.2	29	ABplappaaa	291	31	0	0		0	0	0	0	0
14	1	275	375	-1	156	188	19.0	24	ABalaapppaa	247	-1563	0	0		0	0	0	0	0
15	1	124	13	-1	151	184	10.7	25	ABalappppap	182	-39	0	0		0	0	0	0	0
16	1	20	380	-1	228	199	25.0	30	ABarapppapa	330	165	0	0		0	0	0	0	0
17	1	303	118	-1	438	319	6.0	29	Dappp	327	0	0	0		0	0	0	0	0
18	1	253	172	-1	267	240	10.5	26	MSpaaaapp	198	-173	0	0		0	0	0	0	0
19	1	452	514	-1	534	305	15.5	29	Eplpa	294	377	0	0		0	0	0	0	0
20	1	174	463	-1	155	313	23.6	25	ABalpaapppp	220	902	0	0		0	0	0	0	0
21	1	16	413	454	174	230	24.0	31	ABaraaappp	160	0	0	0		0	0	0	0	0
22	1	18	48	-1	166	260	15.0	24	ABaraapaaaa	200	14	0	0		0	0	0	0	0
23	1	348	462	-1	530	399	21.0	31	ABplappppa	306	-270	0	0		0	0	0	0	0
24	1	380	269	-1	215	318	17.2	23	ABalpaaapap	183	-555	0	0		0	0	0	0	0
25	1	437	330	-1	128	199	8.6	26	ABpraapaaaa	165	0	0	0		0	0	0	0	0
26	1	150	261	-1	191	148	20.8	25	ABpraaaaaap	-80	0	0	0		0	0	0	0	0
27	1	432	155	-1	179	366	23.0	27	ABalppaappa	408	0	0	0		0	0	0	0	0
28	1	187	264	-1	153	202	21.2	25	ABarappppaa	243	-459	0	0		0	0	0	0	0
29	1	288	308	-1	268	399	10.5	31	ABalppppppp	373	0	0	0		0	0	0	0	0
30	1	25	148	-1	204	268	13.7	25	ABaraapaapa	208	-217	0	0		0	0	0	0	0
31	1	38	339	-1	336	339	14.4	26	MSappaaa	280	0	0	0		0	0	0	0	0
32	1	417	300	-1	230	303	23.4	24	ABalpaaaapp	190	140	0	0		0	0	0	0	0
33	1	447	4	-1	597	296	12.6	31	Cpapaa	278	419	0	0		0	0	0	0	0
34	1	241	280	-1	175	222	14.7	25	ABaraappaaa	139	0	0	0		0	0	0	0	0
35	1	96	307	-1	258	289	24.5	28	ABalpappapa	277	-543	0	0		0	0	0	0	0
36	1	454	223	-1	508	365	11.6	27	Cappapa	221	213	0	0		0	0	0	0	0
37	1	214	75	-1	361	133	12.1	31	ABprapaaapa	-83	0	0	0		0	0	0	0	0
38	1	95	137	-1	190	152	9.8	23	ABalapppppp	213	-454	0	0		0	0	0	0	0
39	1	199	14	-1	146	262	10.2	30	ABalappaap	297	-798	0	0		0	0	0	0	0
40	1	161	121	-1	258	237	21.2	23	ABarapapaap	179	-162	0	0		0	0	0	0	0
41	1	76	353	-1	294	109	19.6	25	ABpraappaa	252	237	0	0		0	0	0	0	0
42	1	225	194	-1	555	148	17.5	27	ABprapapap	262	-765	0	0		0	0	0	0	0
43	1	274	438	-1	489	417	11.8	27	ABplapapaa	276	-285	0	0		0	0	0	0	0
44	1	466	546	-1	329	180	24.4	26	ABarappapap	241	-117	0	0		0	0	0	0	0
45	1	404	78	-1	506	128	12.7	28	ABprappapa	-115	0	0	0		0	0	0	0	0
46	1	221	206	-1	407	359	24.8	27	ABplppaappp	222	754	0	0		0	0	0	0	0
47	1	34	182	-1	354	307	14.6	26	MSaapaapp	218	440	0	0		0	0	0	0	0
48	1	190	179	-1	374	210	22.5	27	ABprpappaap	222	28	0	0		0	0	0	0	0
49	1	30	29	-1	141	355	13.6	28	ABalapaapp	-270	0	0	0		0	0	0	0	0
50	1	71	167	-1	167	173	13.6	29	ABalappapa	279	573	0	0		0	0	0	0	0
51	1	467	243	-1	515	339	25.4	28	ABplpppapaa	216	-134	0	0		0	0	0	0	0
52	1	111	329	-1	584	285	10.3	40	Caapa	387	-1088	0	0		0	0	0	0	0
53	1	239	398	-1	99	269	20.2	25	ABalaaaarla	218	789	0	0		0	0	0	0	0
54	1	141	157	-1	159	169	22.5	26	ABpraaaaaaa	-127	0	0	0		0	0	0	0	0
55	1	248	219	-1	404	368	10.2	28	Dapap	255	-40	0	0		0	0	0	0	0
56	1	322	317	-1	459	364	8.9	27	Cappaaa	-18	0	0	0		0	0	0	0	0
57	1	231	31	-1	171	243	17.4	28	ABaraaapaa	-231	0	0	0		0	0	0	0	0
58	1	79	43	-1	182	291	19.0	27	ABaraaaaaa	142	0	0	0		0	0	0	0	0
59	1	64	164	-1	482	418	18.6	30	ABplapapap	298	-237	0	0		0	0	0	0	0
60	1	55	352	-1	209	150	12.6	25	ABpraapappa	289	0	0	0		0	0	0	0	0
61	1	336	47	-1	255	286	8.5	25	MSaaapaap	339	0	0	0		0	0	0	0	0
62	1	477	479	-1	274	184	16.8	23	MSppapaa	160	23	0	0		0	0	0	0	0
63	1	213	183	-1	273	240	16.4	28	ABaraapppap	255	437	0	0		0	0	0	0	0
64	1	194	430	-1	215	356	22.4	27	ABalppapppa	273	58	0	0		0	0	0	0	0
65	1	316	422	-1	173	210	8.5	24	ABalapppapp	272	0	0	0		0	0	0	0	0
66	0	260	-1	-1	198	204	7.5	24		67	0	0	0		0	0	0	0	0
67	1	429	96	-1	610	326	17.7	30	Caappv	287	808	0	0		0	0	0	0	0
68	1	307	218	-1	208	222	12.8	25	ABaraappaap	239	0	0	0		0	0	0	0	0
69	1	139	192	-1	157	379	20.0	24	ABalpppaaap	234	30	0	0		0	0	0	0	0
70	1	397	350	-1	250	379	19.4	25	ABplpaaappp	192	1091	0	0		0	0	0	0	0
71	1	144	204	-1	267	214	9.0	27	MSpaaaaa	254	980	0	0		0	0	0	0	0
72	1	7	379	-1	594	332	20.6	35	Cpappv	325	538	0	0		0	0	0	0	0
73	1	81	134	-1	178	181	9.2	26	ABarpapaaa	254	-373	0	0		0	0	0	0	0
74	1	339	246	-1	426	362	17.4	28	MSappaap	276	0	0	0		0	0	0	0	0
75	1	108	55	-1	345	113	17.1	30	ABpraapppa	307	-267	0	0		0	0	0	0	0
76	1	267	372	-1	175	298	24.5	25	ABalpaappap	281	0	0	0		0	0	0	0	0
77	1	330	91	-1	210	362	18.9	26	ABplpaaaaap	173	0	0	0		0	0	0	0	0
78	1	229	150	-1	198	239	19.5	30	ABaraaaaap	-115	0	0	0		0	0	0	0	0
79	1	185	216	-1	359	193	8.4	29	MSpppppp	270	67	0	0		0	0	0	0	0
80	1	192	201	-1	204	305	18.3	28	ABalpaaapaa	219	-263	0	0		0	0	0	0	0
81	1	273	239	-1	585	258	17.4	31	Cppppa	314	739	0	0		0	0	0	0	0
82	1	410	259	-1	120	324	20.2	26	ABalaaaalpp	563	0	0	0		0	0	0	0	0
83	1	159	166	-1	303	251	12.0	27	MSpaapaa	217	0	0	0		0	0	0	0	0
84	1	15	83	-1	136	348	17.6	27	ABalapaapa	259	143	0	0		0	0	0	0	0
85	0	254	-1	-1	193	388	11.3	22		154	115	0	0		0	0	0	0	0
86	1	463	52	-1	592	299	23.5	30	ABprppppppp	207	429	0	0		0	0	0	0	0
87	1	284	202	-1	420	234	5.1	32	Cpaaap	311	-459	0	0		0	0	0	0	0
88	1	177	40	-1	335	226	13.9	27	MSpaapapp	271	139	0	0		0	0	0	0	0
89	1	329	22	-1	188	369	8.4	27	ABplaapaapp	268	180	0	0		0	0	0	0	0
90	1	370	360	-1	221	401	18.5	25	ABplpaaapap	444	0	0	0		0	0	0	0	0
91	1	323	79	-1	328	290	22.4	28	ABalpappapp	253	1271	0	0		0	0	0	0	0
92	1	36	314	-1	319	223	20.2	26	MSpapaaaa	242	46	0	0		0	0	0	0	0
93	1	98	252	-1	286	215	19.8	27	ABarapappa	165	0	0	0		0	0	0	0	0
94	1	44	87	-1	173	263	22.4	25	ABaraaappa	197	177	0	0		0	0	0	0	0
95	1	182	357	-1	272	295	18.6	26	ABalpapppap	185	0	0	0		0	0	0	0	0
96	1	346	101	-1	272	110	22.3	25	ABprpaapapp	202	279	0	0		0	0	0	0	0
97	1	278	147	-1	329	287	14.7	27	MSaapaapa	89	0	0	0		0	0	0	0	0
98	1	244	471	-1	230	161	17.1	27	ABpraaappaa	235	0	0	0		0	0	0	0	0
99	1	385	407	-1	328	362	10.0	26	ABplapaaapa	257	1028	0	0		0	0	0	0	0
100	1	70	63	-1	210	240	16.4	26	ABaraaapapa	258	22	0	0		0	0	0	0	0
101	1	115	149	-1	261	290	14.3	29	ABaraapapaa	137	0	0	0		0	0	0	0	0
102	1	457	143	-1	521	292	19.1	33	Eplpp	317	179	0	0		0	0	0	0	0
103	1	212	328	-1	130	225	13.1	25	ABalapppaaa	434	0	0	0		0	0	0	0	0
104	1	343	153	-1	301	244	7.8	23	MSpaaapaa	222	28	0	0		0	0	0	0	0
105	1	126	124	-1	229	205	15.7	26	ABaraaapapp	-247	0	0	0		0	0	0	0	0
106	1	372	41	-1	255	215	16.6	27	ABaraapppaa	140	0	0	0		0	0	0	0	0
107	1	120	85	-1	341	411	11.1	25	ABplapaapa	-140	0	0	0		0	0	0	0	0
108	1	175	271	-1	523	149	10.0	27	ABarpppppa	267	194	0	0		0	0	0	0	0
109	0	436	-1	-1	365	159	25.6	30		305	-577	0	0		0	0	0	0	0
110	1	86	189	-1	151	142	13.0	26	ABpraapaapa	214	-261	0	0		0	0	0	0	0
111	1	89	184	-1	244	326	19.0	26	ABalpapppaa	-28	0	0	0		0	0	0	0	0
112	1	327	3	-1	220	284	15.5	29	ABalpaapapa	141	0	0	0		0	0	0	0	0
113	1	46	362	-1	259	253	25.4	29	ABalpapaapp	311	0	0	0		0	0	0	0	0
114	1	133	402	518	273	153	22.7	26	ABprpapapa	223	795	0	0		0	0	0	0	0
115	1	421	453	-1	114	287	20.9	23	ABalaaaalpa	175	53	0	0		0	0	0	0	0
116	1	298	241	-1	489	175	23.2	31	ABprppappp	304	-251	0	0		0	0	0	0	0
117	1	193	198	-1	299	117	8.5	29	ABarpapppp	272	101	0	0		0	0	0	0	0
118	1	80	18	-1	289	166	11.5	27	MSppppap	230	0	0	0		0	0	0	0	0
119	1	331	2	-1	473	205	21.5	33	MSpapppp	323	-1518	0	0		0	0	0	0	0
120	1	122	9	-1	189	249	10.5	30	MSaaaaapa	144	0	0	0		0	0	0	0	0
121	1	361	275	-1	524	264	13.3	32	Eprpa	322	263	0	0		0	0	0	0	0
122	1	216	401	-1	307	164	16.5	28	MSppppaa	288	0	0	0		0	0	0	0	0
123	1	163	292	-1	246	312	17.0	23	ABalpaaappa	210	779	0	0		0	0	0	0	0
124	1	491	451	-1	364	185	21.9	24	ABprppaapaa	232	472	0	0		0	0	0	0	0
125	1	285	287	-1	334	145	9.0	25	ABprapaaaap	256	-136	0	0		0	0	0	0	0
126	1	136	117	-1	248	420	16.9	24	ABplaappaa	234	927	0	0		0	0	0	0	0
127	1	304	109	-1	586	323	16.0	30	Caappd	302	-1072	0	0		0	0	0	0	0
128	0	-1	-1	-1	166	125	14.6	24		226	347	0	0		0	0	0	0	0
129	1	88	213	-1	133	307	15.6	29	ABalapaaaa	13	0	0	0		0	0	0	0	0
130	1	151	76	-1	280	263	7.7	25	MSaaaapap	806	0	0	0		0	0	0	0	0
131	1	245	347	-1	236	116	16.7	27	ABpraaapapp	-103	0	0	0		0	0	0	0	0
132	1	281	135	-1	466	372	12.5	30	Capapa	302	452	0	0		0	0	0	0	0
133	1	449	424	-1	508	279	5.8	31	Caaapa	298	733	0	0		0	0	0	0	0
134	1	107	178	-1	233	325	25.5	26	ABalpapaaap	373	0	0	0		0	0	0	0	0
135	1	471	322	-1	194	345	23.9	22	ABalppapaap	195	157	0	0		0	0	0	0	0
136	1	164	170	-1	234	374	14.3	27	ABalpppppap	204	44	0	0		0	0	0	0	0
137	1	227	437	-1	498	123	17.4	29	ABprappaap	279	-297	0	0		0	0	0	0	0
138	1	247	395	-1	306	386	11.0	24	ABplpaappap	217	-90	0	0		0	0	0	0	0
139	1	217	281	-1	349	116	8.3	27	ABarpppaap	273	240	0	0		0	0	0	0	0
140	1	1	426	-1	484	193	7.5	32	Dpppp	143	0	0	0		0	0	0	0	0
141	1	368	10	-1	215	347	12.4	27	ABplaapapaa	231	1234	0	0		0	0	0	0	0
142	1	291	341	-1	186	306	7.5	28	ABplaaaaapp	225	584	0	0		0	0	0	0	0
143	1	3	220	-1	264	215	13.7	27	ABaraappapp	234	823	0	0		0	0	0	0	0
144	1	132	384	-1	298	182	25.0	27	ABarappapaa	280	1095	0	0		0	0	0	0	0
145	1	66	345	-1	187	165	18.3	24	ABalaapppap	192	-718	0	0		0	0	0	0	0
146	1	439	443	-1	380	277	12.4	32	Earaa	208	-1003	0	0		0	0	0	0	0
147	1	33	359	-1	151	232	14.4	31	MSaaaaaa	147	0	0	0		0	0	0	0	0
148	1	148	17	-1	147	267	18.6	27	ABaraaaapa	257	832	0	0		0	0	0	0	0
149	0	403	-1	-1	169	345	15.9	24		201	-70	0	0		0	0	0	0	0
150	1	461	51	-1	540	251	25.6	28	ABprpppapaa	226	0	0	0		0	0	0	0	0
151	1	405	142	-1	177	347	21.4	26	ABalppappap	219	621	0	0		0	0	0	0	0
152	1	218	282	-1	115	254	14.7	24	ABalaaapalr	347	0	0	0		0	0	0	0	0
153	1	446	431	-1	288	292	15.4	26	ABaraapappa	138	0	0	0		0	0	0	0	0
154	1	262	301	-1	222	383	11.6	25	ABplaapapap	77	0	0	0		0	0	0	0	0
155	1	57	366	-1	593	226	19.6	26	ABprapapppp	269	390	0	0		0	0	0	0	0
156	1	465	175	-1	231	209	12.8	29	ABaraappapa	235	-768	0	0		0	0	0	0	0
157	1	142	122	-1	522	178	14.7	31	Cppapa	314	2	0	0		0	0	0	0	0
158	1	75	411	-1	242	254	20.8	24	ABarapapaaa	-73	0	0	0		0	0	0	0	0
159	1	203	174	-1	153	378	12.4	24	ABalpppaapd	545	0	0	0		0	0	0	0	0
160	1	65	376	-1	226	385	7.4	28	ABplaaapap	95	0	0	0		0	0	0	0	0
161	1	32	458	-1	251	178	20.9	22	ABprpapaaap	209	204	0	0		0	0	0	0	0
162	1	93	171	-1	256	155	15.3	25	ABpraaappap	-50	0	0	0		0	0	0	0	0
163	1	271	473	-1	437	166	25.5	27	ABprppaappa	199	811	0	0		0	0	0	0	0
164	1	266	394	-1	469	397	8.4	27	ABarppappa	217	0	0	0		0	0	0	0	0
165	1	112	409	-1	500	368	16.5	31	Capapp	355	0	0	0		0	0	0	0	0
166	1	523	391	-1	511	223	25.0	28	ABprppppapa	182	109	0	0		0	0	0	0	0
167	1	24	110	-1	440	134	20.6	27	ABprppapaap	250	174	0	0		0	0	0	0	0
168	1	99	57	-1	264	112	16.3	29	ABpraaapppa	271	0	0	0		0	0	0	0	0
169	1	154	49	-1	561	267	7.8	30	Cpapap	296	157	0	0		0	0	0	0	0
170	1	207	111	-1	197	189	13.1	26	MSppaaap	190	682	0	0		0	0	0	0	0
171	1	451	24	-1	481	236	16.0	30	Ealpp	302	238	0	0		0	0	0	0	0
172	1	376	32	-1	577	169	18.9	29	ABprapappa	274	294	0	0		0	0	0	0	0
173	1	23	80	-1	112	331	15.8	29	ABalapaaap	201	0	0	0		0	0	0	0	0
174	1	13	298	-1	391	422	12.3	28	ABplapaapp	271	-490	0	0		0	0	0	0	0
175	1	27	277	-1	236	220	10.4	29	MSpaaaapa	188	0	0	0		0	0	0	0	0
176	1	202	11	-1	203	311	25.1	27	ABalpapaaaa	230	31	0	0		0	0	0	0	0
177	1	149	450	-1	385	367	18.3	29	MSaapppa	298	-496	0	0		0	0	0	0	0
178	1	145	296	-1	305	309	15.0	26	ABaraapappp	156	0	0	0		0	0	0	0	0
179	1	31	94	-1	447	243	11.8	31	Epraa	262	693	0	0		0	0	0	0	0
180	1	292	356	-1	176	225	6.1	25	ABarpaaaap	41	0	0	0		0	0	0	0	0
181	1	153	348	-1	299	140	22.4	26	ABprpapappa	198	150	0	0		0	0	0	0	0
182	1	52	35	-1	179	359	18.5	26	ABplpaaaaaa	108	0	0	0		0	0	0	0	0
183	0	535	-1	-1	404	145	22.8	27		321	599	0	0		0	0	0	0	0
184	1	215	232	-1	403	110	16.1	31	ABpraapppp	304	233	0	0		0	0	0	0	0
185	1	295	67	-1	534	363	19.3	25	ABplapppapa	249	7	0	0		0	0	0	0	0
186	1	173	1	-1	314	256	24.2	26	ABarapapapp	214	113	0	0		0	0	0	0	0
187	1	19	286	-1	123	280	8.3	25	ABplaapaaaa	-137	0	0	0		0	0	0	0	0
188	1	110	209	-1	298	274	9.0	23	MSaaaappa	193	-308	0	0		0	0	0	0	0
189	1	349	89	-1	221	292	11.6	28	ABaraapaapp	127	0	0	0		0	0	0	0	0
190	1	309	406	-1	340	239	20.0	26	MSpapaaap	223	728	0	0		0	0	0	0	0
191	1	172	303	-1	307	323	18.7	26	MSaapaaaa	-78	0	0	0		0	0	0	0	0
192	1	458	136	-1	476	144	20.4	28	ABprppapap	261	-153	0	0		0	0	0	0	0
193	1	360	389	-1	286	373	17.3	24	ABplppaaaaa	362	0	0	0		0	0	0	0	0
194	1	47	72	-1	121	234	20.9	25	ABalaaaarra	216	956	0	0		0	0	0	0	0
195	1	58	154	-1	274	104	11.0	27	ABarpapppa	265	200	0	0		0	0	0	0	0
196	1	484	230	-1	309	153	6.7	24	ABarpppaaa	182	251	0	0		0	0	0	0	0
197	1	219	412	-1	308	140	9.3	24	ABprapaaaaa	181	222	0	0		0	0	0	0	0
198	1	414	245	-1	137	285	22.2	27	ABalpaapppa	214	-493	0	0		0	0	0	0	0
199	1	441	105	-1	334	159	19.0	25	ABprppaaaaa	229	942	0	0		0	0	0	0	0
200	1	324	8	-1	233	335	8.4	26	MSapappa	260	1510	0	0		0	0	0	0	0
201	1	116	349	-1	239	298	20.4	25	ABalpappaap	217	-554	0	0		0	0	0	0	0
202	1	315	36	-1	414	374	14.2	32	Capaaa	322	125	0	0		0	0	0	0	0
203	1	296	474	-1	118	203	21.3	31	ABalaaaparr	253	-1056	0	0		0	0	0	0	0
204	1	251	250	-1	149	217	18.1	26	MSppaaaa	209	383	0	0		0	0	0	0	0
205	1	384	447	-1	409	197	22.6	26	ABprpapppaa	192	-947	0	0		0	0	0	0	0
206	1	11	361	-1	189	180	20.8	26	ABpraaapaav	245	-1048	0	0		0	0	0	0	0
207	1	77	163	-1	290	331	10.1	24	MSapppap	239	524	0	0		0	0	0	0	0
208	1	131	425	-1	360	201	25.4	28	ABprpappapa	285	117	0	0		0	0	0	0	0
209	1	295	46	-1	552	353	22.5	26	ABplapppapp	218	0	0	0		0	0	0	0	0
210	1	127	6	-1	141	162	9.2	24	ABpraapaaap	123	0	0	0		0	0	0	0	0
211	1	60	39	-1	362	346	8.6	26	Daapa	248	-420	0	0		0	0	0	0	0
212	1	325	435	-1	498	257	10.9	31	Eprap	300	579	0	0		0	0	0	0	0
213	1	117	222	-1	110	218	15.7	30	ABalaaappl	249	316	0	0		0	0	0	0	0
214	1	435	238	-1	189	393	20.5	25	ABplpaaapaa	208	-486	0	0		0	0	0	0	0
215	1	246	228	-1	230	278	25.9	26	ABalpapaapa	143	0	0	0		0	0	0	0	0
216	1	276	236	-1	296	304	7.6	26	MSappppa	245	6	0	0		0	0	0	0	0
217	1	423	480	-1	208	379	16.3	22	ABplpaapaap	163	340	0	0		0	0	0	0	0
218	1	146	114	-1	209	354	26.2	27	ABalppapapa	270	-512	0	0		0	0	0	0	0
219	1	68	187	-1	136	317	9.4	25	ABalapapppa	80	0	0	0		0	0	0	0	0
220	1	201	285	-1	139	246	23.8	26	ABalaaaarrp	248	232	0	0		0	0	0	0	0
221	1	59	44	-1	150	353	22.6	26	ABalppaaapp	263	-215	0	0		0	0	0	0	0
222	0	402	-1	-1	331	326	23.2	28		199	0	0	0		0	0	0	0	0
223	1	475	436	-1	533	386	23.0	25	ABplpppaapp	217	-940	0	0		0	0	0	0	0
224	1	210	370	-1	198	284	22.4	22	ABalpaaaaaa	-47	0	0	0		0	0	0	0	0
225	1	106	127	-1	196	110	15.8	27	ABpraaaappp	237	51	0	0		0	0	0	0	0
226	1	155	390	-1	316	215	17.6	26	ABaraappppa	255	-809	0	0		0	0	0	0	0
227	1	294	120	-1	542	349	15.6	26	Cappapp	200	-203	0	0		0	0	0	0	0
228	1	326	162	-1	178	252	6.4	27	ABarpaaapa	267	271	0	0		0	0	0	0	0
229	1	282	273	-1	436	115	10.1	29	ABarppppap	297	217	0	0		0	0	0	0	0
230	1	427	344	-1	357	185	19.3	26	MSpppapp	396	0	0	0		0	0	0	0	0
231	1	300	211	-1	329	323	10.3	25	Daaap	-108	0	0	0		0	0	0	0	0
232	1	137	327	-1	200	328	20.2	24	MSapaaaa	167	-343	0	0		0	0	0	0	0
233	1	302	61	-1	288	179	8.6	28	MSpppppa	258	880	0	0		0	0	0	0	0
234	1	171	429	-1	437	202	23.3	27	ABprpapppap	270	779	0	0		0	0	0	0	0
235	0	496	-1	-1	168	255	21.4	26		182	0	0	0		0	0	0	0	0
236	1	10	212	-1	163	138	19.5	30	ABalaappap	270	-114	0	0		0	0	0	0	0
237	1	82	354	-1	500	299	13.6	31	Eplap	313	526	0	0		0	0	0	0	0
238	1	114	461	-1	156	289	22.9	23	ABalpaappaa	230	0	0	0		0	0	0	0	0
239	1	442	168	-1	125	353	19.8	24	ABalpppaaaa	217	-731	0	0		0	0	0	0	0
240	1	476	478	-1	167	388	17.8	25	ABalpppapav	202	-630	0	0		0	0	0	0	0
241	1	249	141	-1	210	131	17.2	24	ABpraaapapa	339	0	0	0		0	0	0	0	0
242	1	22	70	-1	186	130	12.0	28	ABpraapaapp	238	68	0	0		0	0	0	0	0
243	1	85	84	-1	296	219	13.8	27	MSpaapapa	125	0	0	0		0	0	0	0	0
244	1	257	459	-1	248	371	25.1	26	ABalppapapp	200	-89	0	0		0	0	0	0	0
245	1	128	405	-1	336	374	6.5	29	ABarppaaap	292	244	0	0		0	0	0	0	0
246	1	310	176	-1	560	296	25.5	31	ABprpppapap	259	457	0	0		0	0	0	0	0
247	1	252	221	-1	184	356	14.2	27	ABalppppaad	124	0	0	0		0	0	0	0	0
248	1	92	399	-1	196	344	6.6	24	ABplaaapaa	209	-729	0	0		0	0	0	0	0
249	1	97	448	-1	195	362	10.9	23	ABalpppappp	234	109	0	0		0	0	0	0	0
250	1	299	323	-1	489	312	21.5	31	ABplpppppa	313	-492	0	0		0	0	0	0	0
251	1	425	449	-1	364	255	20.8	21	MSpapappa	172	125	0	0		0	0	0	0	0
252	1	381	113	-1	295	295	20.4	29	ABalpappppp	141	0	0	0		0	0	0	0	0
253	1	121	129	-1	243	174	9.7	26	MSppappp	237	0	0	0		0	0	0	0	0
254	1	313	444	-1	119	171	13.9	24	ABalappappp	239	-1348	0	0		0	0	0	0	0
255	1	186	248	-1	252	232	7.2	25	MSaaaapaa	204	0	0	0		0	0	0	0	0
256	1	338	340	-1	186	305	4.9	25	ABplaaaaaap	175	0	0	0		0	0	0	0	0
257	1	373	161	-1	284	114	14.3	30	ABpraaapppp	276	921	0	0		0	0	0	0	0
258	1	379	237	-1	538	311	7.5	29	Caaapp	296	-588	0	0		0	0	0	0	0
259	1	434	227	-1	303	339	6.6	27	ABplapaaaa	254	-693	0	0		0	0	0	0	0
260	1	50	125	-1	461	352	21.5	28	MSpappaa	238	-493	0	0		0	0	0	0	0
261	1	422	132	-1	215	153	6.9	24	ABarpappaa	239	0	0	0		0	0	0	0	0
262	1	363	433	-1	364	171	11.4	27	Dpapa	15	0	0	0		0	0	0	0	0
263	1	340	324	-1	299	384	20.9	24	ABplpapaapp	208	102	0	0		0	0	0	0	0
264	1	415	234	-1	266	392	7.1	27	ABplaaappa	-72	0	0	0		0	0	0	0	0
265	1	14	139	-1	236	110	20.5	26	ABpraaaapad	95	0	0	0		0	0	0	0	0
266	1	17	418	-1	373	286	18.4	29	MSaapapa	269	-1424	0	0		0	0	0	0	0
267	1	503	28	-1	453	154	23.0	24	ABprppappap	187	185	0	0		0	0	0	0	0
268	1	265	66	-1	99	261	17.7	25	ABalaaapall	244	830	0	0		0	0	0	0	0
269	1	134	313	-1	517	418	18.1	28	ABplapappa	134	0	0	0		0	0	0	0	0
270	1	37	320	-1	188	251	13.7	24	ABaraapaaap	92	0	0	0		0	0	0	0	0
271	1	140	53	-1	223	127	9.4	28	ABarpappap	257	-201	0	0		0	0	0	0	0
272	1	393	319	-1	149	228	7.0	25	ABarpaaaaa	240	1072	0	0		0	0	0	0	0
273	1	223	123	-1	184	401	16.5	25	ABalpppapad	215	598	0	0		0	0	0	0	0
274	1	374	374	-1	312	396	24.0	25	ABplpaaaapa	-103	0	0	0		0	0	0	0	0
275	1	168	34	-1	119	298	10.3	24	ABalapapapp	219	-756	0	0		0	0	0	0	0
276	1	264	92	-1	229	394	22.7	29	ABalppaappp	289	163	0	0		0	0	0	0	0
277	1	206	190	-1	237	155	22.1	24	ABprpaaaaap	217	285	0	0		0	0	0	0	0
278	1	418	290	-1	153	328	19.8	24	ABalppappaa	207	-507	0	0		0	0	0	0	0
279	1	287	54	-1	378	122	18.5	26	ABprapaapa	168	0	0	0		0	0	0	0	0
280	1	351	199	-1	356	392	19.7	23	ABplppapaaa	233	-99	0	0		0	0	0	0	0
281	1	233	208	-1	190	178	24.7	25	ABalaapappa	211	-373	0	0		0	0	0	0	0
282	1	179	65	-1	172	162	10.6	24	ABalapppppa	213	-389	0	0		0	0	0	0	0
283	1	198	21	-1	209	274	9.5	28	MSaaapaaa	126	0	0	0		0	0	0	0	0
284	1	279	71	-1	334	270	10.2	27	MSaaaappp	131	0	0	0		0	0	0	0	0
285	1	356	508	-1	477	305	25.2	29	ABplpappppp	233	96	0	0		0	0	0	0	0
286	1	72	378	-1	180	310	11.7	28	MSapaaap	217	0	0	0		0	0	0	0	0
287	1	314	185	-1	420	185	8.3	31	Dpppa	312	-1089	0	0		0	0	0	0	0
288	1	357	442	-1	424	368	20.4	30	MSaapppp	281	130	0	0		0	0	0	0	0
289	1	28	284	-1	283	255	22.6	28	ABarapapppa	476	0	0	0		0	0	0	0	0
290	1	341	346	-1	465	128	16.1	27	ABprappaaa	-241	0	0	0		0	0	0	0	0
291	0	290	-1	-1	381	357	26.5	29		264	555	0	0		0	0	0	0	0
292	1	401	363	-1	528	212	19.5	31	Cppapp	316	303	0	0		0	0	0	0	0
293	1	188	104	-1	314	413	15.3	29	ABplaapppa	265	-190	0	0		0	0	0	0	0
294	1	160	445	-1	361	158	19.5	26	ABprppaaaap	197	541	0	0		0	0	0	0	0
295	1	167	25	-1	284	301	12.0	25	ABaraapapap	86	0	0	0		0	0	0	0	0
296	1	169	472	-1	136	324	12.1	24	ABalapappap	17	0	0	0		0	0	0	0	0
297	1	411	86	-1	240	173	19.1	21	ABprpaapaaa	180	-656	0	0		0	0	0	0	0
298	1	109	115	-1	251	128	12.8	28	ABpraapappp	247	276	0	0		0	0	0	0	0
299	1	51	338	-1	159	374	9.7	25	ABplaapaapa	216	-84	0	0		0	0	0	0	0
300	1	424	197	-1	228	250	8.0	26	MSaaaaapp	255	6	0	0		0	0	0	0	0
301	1	69	23	-1	178	295	15.2	28	ABalpaapaap	-1	0	0	0		0	0	0	0	0
302	1	138	106	-1	567	234	23.0	29	ABprapppap	269	245	0	0		0	0	0	0	0
303	1	390	315	-1	386	305	21.5	29	MSaappap	291	-242	0	0		0	0	0	0	0
304	1	433	249	-1	214	303	21.2	23	ABalpaaaaap	115	0	0	0		0	0	0	0	0
305	1	222	464	-1	459	214	18.4	28	MSpppaap	140	0	0	0		0	0	0	0	0
306	1	35	371	-1	461	310	14.4	33	Earpp	331	-602	0	0		0	0	0	0	0
307	1	337	119	-1	506	342	8.1	26	Cappaap	215	-1403	0	0		0	0	0	0	0
308	1	353	331	-1	434	169	18.2	33	MSpapppa	333	42	0	0		0	0	0	0	0
309	1	312	305	-1	366	281	22.2	26	MSaappaa	114	0	0	0		0	0	0	0	0
310	1	43	233	-1	586	193	22.4	29	ABprappppa	327	0	0	0		0	0	0	0	0
311	1	125	268	-1	329	117	21.5	30	ABpraappap	300	-93	0	0		0	0	0	0	0
312	1	378	351	-1	307	313	5.1	25	ABarppaaaa	210	-52	0	0		0	0	0	0	0
313	1	489	81	-1	329	162	21.0	24	ABprpapappp	225	808	0	0		0	0	0	0	0
314	1	478	537	-1	312	186	21.7	26	ABprpaaappp	241	605	0	0		0	0	0	0	0
315	1	450	140	-1	283	367	24.2	25	ABalpapapap	208	-585	0	0		0	0	0	0	0
316	1	319	465	-1	347	293	17.9	23	MSaapappa	228	173	0	0		0	0	0	0	0
317	1	234	428	-1	292	294	25.5	26	ABplpappaaa	69	0	0	0		0	0	0	0	0
318	1	459	97	-1	125	299	12.5	32	ABalapapapa	287	-281	0	0		0	0	0	0	0
319	1	2	103	-1	154	343	7.5	26	ABalapapppp	231	-672	0	0		0	0	0	0	0
320	1	406	108	-1	463	425	15.8	29	ABplappapp	282	72	0	0		0	0	0	0	0
321	1	479	335	-1	590	276	24.3	24	ABprppppppa	225	-178	0	0		0	0	0	0	0
322	1	469	99	-1	324	123	13.1	25	ABprpaappap	206	555	0	0		0	0	0	0	0
323	1	83	325	-1	375	358	21.9	27	ABplppappaa	252	204	0	0		0	0	0	0	0
324	1	56	393	-1	418	287	12.5	30	Earap	12	0	0	0		0	0	0	0	0
325	1	178	337	-1	295	216	5.3	29	ABarpaappa	-143	0	0	0		0	0	0	0	0
326	1	49	186	-1	148	231	9.5	26	ABalapppaap	211	307	0	0		0	0	0	0	0
327	1	365	410	-1	247	202	5.1	34	ABarpaapa	345	-1141	0	0		0	0	0	0	0
328	1	42	365	-1	152	151	16.5	26	ABalaappppp	220	-239	0	0		0	0	0	0	0
329	1	333	276	-1	337	397	21.8	26	ABalpapappp	20	0	0	0		0	0	0	0	0
330	1	73	7	-1	566	322	24.9	24	ABplppppppa	214	143	0	0		0	0	0	0	0
331	1	165	20	-1	133	194	23.3	35	ABalaapaap	312	-782	0	0		0	0	0	0	0
332	1	67	98	-1	205	123	21.1	27	ABpraaaapav	267	910	0	0		0	0	0	0	0
333	1	63	146	-1	330	209	11.4	28	MSpaaappp	269	2040	0	0		0	0	0	0	0
334	1	41	107	-1	213	259	23.9	25	ABarapaaapa	213	0	0	0		0	0	0	0	0
335	1	113	229	-1	555	214	11.5	30	Cpppap	237	-396	0	0		0	0	0	0	0
336	1	4	100	-1	211	414	16.1	23	ABplpaapapp	221	1290	0	0		0	0	0	0	0
337	1	472	397	-1	277	133	19.1	24	ABprpaapppa	167	-147	0	0		0	0	0	0	0
338	1	232	156	-1	228	351	9.8	25	ABplaapappa	204	1510	0	0		0	0	0	0	0
339	1	191	278	-1	122	189	18.0	24	ABalaaapprl	277	0	0	0		0	0	0	0	0
340	1	91	432	-1	617	273	17.2	30	Cpappd	298	1381	0	0		0	0	0	0	0
341	1	8	333	-1	227	209	19.0	24	ABarapaapap	185	0	0	0		0	0	0	0	0
342	0	-1	-1	-1	495	364	18.8	23		220	1931	0	0		0	0	0	0	0
343	1	5	180	-1	261	353	17.2	27	MSapapap	58	0	0	0		0	0	0	0	0
344	1	297	382	-1	211	180	21.6	24	ABprpaaaaaa	24	0	0	0		0	0	0	0	0
345	1	156	88	-1	381	145	15.3	27	Dppaa	159	0	0	0		0	0	0	0	0
346	1	119	386	-1	264	152	18.9	23	ABprpaapaap	235	970	0	0		0	0	0	0	0
347	1	272	126	-1	459	382	23.6	28	ABplppapppp	-146	0	0	0		0	0	0	0	0
348	1	464	368	-1	588	177	15.7	30	ABarpppppp	257	585	0	0		0	0	0	0	0
349	1	377	302	-1	405	417	21.3	28	ABplppapapa	261	298	0	0		0	0	0	0	0
350	1	412	152	-1	537	390	14.6	26	ABplapapppa	148	0	0	0		0	0	0	0	0
351	1	483	151	-1	278	147	15.5	22	ABprpaappaa	425	0	0	0		0	0	0	0	0
352	1	445	289	-1	132	301	18.1	30	ABalaaaala	292	605	0	0		0	0	0	0	0
353	1	448	253	-1	429	420	9.7	28	ABplappapa	309	0	0	0		0	0	0	0	0
354	1	391	274	-1	269	282	10.7	24	MSaaapapa	-34	0	0	0		0	0	0	0	0
355	1	272	446	-1	432	395	22.4	28	ABplppapppa	202	221	0	0		0	0	0	0	0
356	1	250	16	-1	285	372	5.6	30	ABplaaappp	220	0	0	0		0	0	0	0	0
357	1	48	318	-1	302	225	9.7	26	MSpaaappa	241	497	0	0		0	0	0	0	0
358	1	388	133	-1	211	178	7.4	25	ABarpapaapp	226	946	0	0		0	0	0	0	0
359	1	453	191	-1	320	376	19.8	26	ABplppaapaa	201	-142	0	0		0	0	0	0	0
360	1	104	297	-1	482	254	20.5	29	ABprpppppaa	252	343	0	0		0	0	0	0	0
361	1	342	224	-1	258	345	25.2	30	ABalpapapaa	234	210	0	0		0	0	0	0	0
362	1	371	42	-1	359	382	9.9	24	ABplapaaapp	36	0	0	0		0	0	0	0	0
363	1	306	158	-1	416	145	8.6	27	ABarpppapp	256	1248	0	0		0	0	0	0	0
364	1	470	396	-1	166	286	17.0	25	ABalpaapaaa	-306	0	0	0		0	0	0	0	0
365	1	208	283	-1	396	323	6.7	28	Dappa	17	0	0	0		0	0	0	0	0
366	1	283	456	-1	398	133	12.2	26	ABprapaaapp	200	-338	0	0		0	0	0	0	0
367	1	358	415	-1	252	369	8.9	25	ABplaapappp	9	0	0	0		0	0	0	0	0
368	1	211	112	-1	548	207	7.7	32	Cpaapp	321	718	0	0		0	0	0	0	0
369	1	355	404	-1	239	132	23.7	26	ABprpaaapaa	249	0	0	0		0	0	0	0	0
370	1	420	73	-1	530	388	18.1	26	ABplapppaa	237	-317	0	0		0	0	0	0	0
371	1	39	130	-1	328	254	8.0	23	MSpaaapap	223	797	0	0		0	0	0	0	0
372	1	242	181	-1	357	427	15.1	30	ABplaapppp	276	445	0	0		0	0	0	0	0
373	1	195	128	-1	300	367	14.6	28	MSapppaa	265	197	0	0		0	0	0	0	0
374	1	226	490	-1	289	352	22.0	22	ABplpapaaap	178	0	0	0		0	0	0	0	0
375	0	101	-1	-1	158	345	10.7	23		122	0	0	0		0	0	0	0	0
376	1	362	90	-1	489	174	17.9	29	Cppaap	291	290	0	0		0	0	0	0	0
377	1	103	173	-1	282	419	16.7	29	ABplaappap	105	0	0	0		0	0	0	0	0
378	1	184	160	-1	356	335	20.1	27	MSapaapp	174	1031	0	0		0	0	0	0	0
379	1	431	312	-1	415	238	13.6	32	Ealap	163	0	0	0		0	0	0	0	0
380	1	503	332	-1	423	162	20.8	22	ABprppappaa	183	-776	0	0		0	0	0	0	0
381	1	456	482	-1	405	384	23.7	25	ABplppappap	205	-1091	0	0		0	0	0	0	0
382	1	87	257	-1	460	167	14.5	31	Cppaaa	300	-778	0	0		0	0	0	0	0
383	1	9	64	-1	143	189	13.4	25	ABalappppaa	223	310	0	0		0	0	0	0	0
384	1	258	254	-1	437	109	15.0	26	ABprapaapp	4	0	0	0		0	0	0	0	0
385	1	29	311	-1	332	186	15.5	26	MSpppaaa	27	0	0	0		0	0	0	0	0
386	1	320	82	-1	376	229	19.3	28	MSpapapa	283	210	0	0		0	0	0	0	0
387	1	270	15	-1	348	247	17.1	27	MSpapaapa	269	-108	0	0		0	0	0	0	0
388	1	350	326	-1	251	176	12.9	27	MSppappa	-8	0	0	0		0	0	0	0	0
389	1	230	255	-1	318	269	5.2	29	ABarpaappp	280	-1160	0	0		0	0	0	0	0
390	1	147	270	-1	335	174	10.8	24	Dpaap	-74	0	0	0		0	0	0	0	0
391	1	286	309	-1	269	144	6.6	26	ABarpapapp	132	0	0	0		0	0	0	0	0
392	1	255	421	-1	112	202	12.5	26	ABalappappa	-157	0	0	0		0	0	0	0	0
393	1	152	387	-1	234	310	7.4	27	MSapappp	264	0	0	0		0	0	0	0	0
394	1	130	439	-1	316	155	13.3	22	Dpaaa	65	0	0	0		0	0	0	0	0
395	1	444	210	-1	237	225	24.6	27	ABarappaaaa	174	277	0	0		0	0	0	0	0
396	1	301	77	-1	444	164	11.1	27	Dppap	261	270	0	0		0	0	0	0	0
397	1	94	30	-1	219	291	4.4	29	ABplaaaapa	278	-298	0	0		0	0	0	0	0
398	1	386	214	-1	552	336	11.5	33	Capppa	318	-847	0	0		0	0	0	0	0
399	1	235	272	-1	403	164	11.6	28	Dpapp	276	776	0	0		0	0	0	0	0
400	1	352	27	-1	326	309	18.1	26	MSaapaaap	216	1447	0	0		0	0	0	0	0
401	1	238	299	-1	161	194	25.0	24	ABarapppaaa	190	1030	0	0		0	0	0	0	0
402	1	240	294	-1	213	355	14.8	27	ABalpppppaa	181	0	0	0		0	0	0	0	0
403	1	118	369	-1	559	161	12.2	29	ABprapapaa	272	-453	0	0		0	0	0	0	0
404	1	200	381	-1	269	370	11.7	28	ABalppppppa	204	0	0	0		0	0	0	0	0
405	1	162	203	-1	299	389	18.0	26	ABplppaaaap	99	0	0	0		0	0	0	0	0
406	1	237	316	-1	155	213	10.4	26	ABalapppapa	199	603	0	0		0	0	0	0	0
407	1	369	414	-1	561	241	26.0	30	ABprpppaapp	-136	0	0	0		0	0	0	0	0
408	0	419	-1	-1	260	402	19.7	22		59	0	0	0		0	0	0	0	0
409	1	375	26	-1	207	163	15.2	24	ABpraapapaa	213	-700	0	0		0	0	0	0	0
410	0	480	-1	-1	472	210	4.2	25		201	34	0	0		0	0	0	0	0
411	1	332	242	-1	270	206	24.5	29	ABarappaaap	215	1090	0	0		0	0	0	0	0
412	1	317	427	-1	138	373	16.6	22	ABalpppaapv	-9	0	0	0		0	0	0	0	0
413	1	181	240	-1	361	379	15.1	27	Dapaa	241	302	0	0		0	0	0	0	0
414	1	334	33	-1	433	435	15.3	28	ABplappaap	272	87	0	0		0	0	0	0	0
415	1	189	244	-1	402	297	14.5	30	Earpa	287	1143	0	0		0	0	0	0	0
416	1	256	68	-1	405	158	25.0	26	ABarappappa	223	449	0	0		0	0	0	0	0
417	1	347	215	-1	155	282	6.2	25	ABplaaaaaaa	328	0	0	0		0	0	0	0	0
418	1	45	383	-1	101	236	18.7	25	ABalaaaparl	202	-988	0	0		0	0	0	0	0
419	1	269	256	-1	528	408	12.5	30	ABarppappp	260	1230	0	0		0	0	0	0	0
420	1	224	373	-1	437	401	19.5	27	ABplppapapp	242	-619	0	0		0	0	0	0	0
421	1	413	417	-1	355	187	5.5	30	ABarpppapa	294	-540	0	0		0	0	0	0	0
422	1	196	334	-1	311	253	17.1	26	ABaraappppp	230	-235	0	0		0	0	0	0	0
423	1	416	138	-1	241	301	15.3	29	ABalpaapapp	263	124	0	0		0	0	0	0	0
424	1	305	534	-1	382	139	23.0	22	ABprpapaapp	172	808	0	0		0	0	0	0	0
425	1	407	193	-1	521	150	20.2	31	ABprappapp	407	0	0	0		0	0	0	0	0
426	0	166	-1	-1	497	356	20.6	31		296	610	0	0		0	0	0	0	0
427	1	280	159	-1	121	165	17.5	27	ABalaaapprr	234	747	0	0		0	0	0	0	0
428	1	62	12	-1	362	217	15.8	29	MSpapaapp	-51	0	0	0		0	0	0	0	0
429	1	100	258	-1	387	307	19.4	26	MSaapappp	217	-165	0	0		0	0	0	0	0
430	1	394	295	-1	197	209	4.6	31	ABarpapapa	28	0	0	0		0	0	0	0	0
431	1	308	188	-1	562	201	20.3	26	ABprapppaa	248	110	0	0		0	0	0	0	0
432	1	473	342	-1	259	128	21.0	23	ABprpaaapap	174	585	0	0		0	0	0	0	0
433	1	259	355	-1	156	313	6.0	23	ABplaapaaap	264	0	0	0		0	0	0	0	0
434	1	438	116	-1	462	282	9.9	32	Eplaa	328	755	0	0		0	0	0	0	0
435	1	400	440	-1	181	336	25.8	24	ABalppapaaa	89	0	0	0		0	0	0	0	0
436	0	482	-1	-1	276	381	21.3	23		171	0	0	0		0	0	0	0	0
437	1	54	470	-1	195	202	23.1	22	ABarappppap	311	0	0	0		0	0	0	0	0
438	1	537	367	-1	312	248	21.9	30	ABarapapppp	267	468	0	0		0	0	0	0	0
439	1	12	343	-1	358	248	7.7	26	MSaaappp	192	0	0	0		0	0	0	0	0
440	1	383	266	-1	405	369	6.8	26	ABarppaapp	258	40	0	0		0	0	0	0	0
441	1	367	377	-1	392	266	20.9	24	MSpapappp	-187	0	0	0		0	0	0	0	0
442	1	364	50	-1	323	358	16.7	26	MSappapp	217	-25	0	0		0	0	0	0	0
443	1	61	408	-1	315	285	11.9	25	MSaaapapp	325	0	0	0		0	0	0	0	0
444	1	468	475	-1	217	261	21.9	22	ABarapaaaap	188	-722	0	0		0	0	0	0	0
445	1	205	131	-1	256	338	13.7	28	MSapapaa	18	0	0	0		0	0	0	0	0
446	1	408	452	-1	169	326	9.7	23	ABalppppapa	192	240	0	0		0	0	0	0	0
447	1	289	265	-1	383	124	8.5	28	ABarppppaa	291	0	0	0		0	0	0	0	0
448	1	345	169	-1	156	184	17.2	24	ABalaappppa	248	-44	0	0		0	0	0	0	0
449	1	387	416	-1	328	373	22.8	26	ABalpapappa	89	0	0	0		0	0	0	0	0
450	1	40	62	-1	391	200	4.7	31	Cpaaaa	307	847	0	0		0	0	0	0	0
451	1	105	196	-1	584	206	14.9	24	ABprapapppa	316	0	0	0		0	0	0	0	0
452	1	143	484	-1	228	238	19.1	22	ABarapaapaa	210	741	0	0		0	0	0	0	0
453	1	183	486	-1	275	317	16.4	24	ABalpaaappp	131	0	0	0		0	0	0	0	0
454	1	462	288	-1	385	404	21.8	26	ABplppapaap	134	0	0	0		0	0	0	0	0
455	1	220	293	-1	326	231	24.5	29	ABarappaapp	262	1125	0	0		0	0	0	0	0
456	1	277	420	-1	460	374	16.4	31	Capaap	292	91	0	0		0	0	0	0	0
457	1	328	263	-1	501	185	11.4	32	Cpppaa	68	0	0	0		0	0	0	0	0
458	1	428	144	-1	403	401	7.1	35	ABarppapa	15	0	0	0		0	0	0	0	0
459	1	158	304	-1	261	314	4.7	28	ABplaaaapp	136	0	0	0		0	0	0	0	0
460	1	6	145	-1	444	274	22.6	31	MSpappap	314	623	0	0		0	0	0	0	0
461	1	268	200	-1	421	341	9.6	26	Daapp	261	1448	0	0		0	0	0	0	0
462	1	135	392	-1	475	310	4.8	30	Cpaapa	293	124	0	0		0	0	0	0	0
463	1	486	499	-1	470	202	24.9	25	ABprpppaaaa	219	81	0	0		0	0	0	0	0
464	1	157	5	-1	219	144	24.6	28	ABalaapappp	233	0	0	0		0	0	0	0	0
465	1	398	321	-1	571	370	16.6	28	ABplapapppp	267	-110	0	0		0	0	0	0	0
466	1	236	217	-1	124	259	21.1	24	ABalaaaarlp	213	-573	0	0		0	0	0	0	0
467	1	53	74	-1	572	282	20.9	33	Cppppp	321	-156	0	0		0	0	0	0	0
468	1	392	483	-1	294	216	16.8	25	ABarapaappp	200	-182	0	0		0	0	0	0	0
469	0	443	-1	-1	143	256	12.1	22		-33	0	0	0		0	0	0	0	0
470	1	104	434	-1	505	277	24.1	27	ABprpppppap	269	-1520	0	0		0	0	0	0	0
471	1	209	58	-1	229	198	21.3	24	ABprpapaaaa	212	-845	0	0		0	0	0	0	0
472	1	84	469	-1	420	284	25.6	25	ABplpapppap	254	1120	0	0		0	0	0	0	0
473	1	430	358	-1	264	180	26.4	26	ABarapppapp	410	0	0	0		0	0	0	0	0
474	0	321	-1	-1	488	349	24.8	26		88	0	0	0		0	0	0	0	0
475	1	170	235	-1	132	331	22.8	26	ABalppaaapa	106	0	0	0		0	0	0	0	0
476	1	460	485	-1	580	325	22.4	29	ABplppppppp	372	0	0	0		0	0	0	0	0
477	1	78	494	-1	258	234	18.8	24	ABarapaappa	71	0	0	0		0	0	0	0	0
478	1	335	69	-1	337	366	12.5	28	Daaaa	158	0	0	0		0	0	0	0	0
479	1	344	205	-1	157	328	14.7	23	ABalapappaa	19	0	0	0		0	0	0	0	0
480	1	440	487	-1	548	217	24.3	27	ABprpppaapa	15	0	0	0		0	0	0	0	0
481	1	499	457	-1	258	348	22.1	23	ABplpapaaaa	205	166	0	0		0	0	0	0	0
482	1	426	455	-1	233	402	16.9	21	ABplpaapppa	107	0	0	0		0	0	0	0	0
483	0	399	-1	-1	334	226	9.8	22		227	0	0	0		0	0	0	0	0
484	1	487	403	-1	348	320	4.3	30	ABarppaapa	302	381	0	0		0	0	0	0	0
485	1	497	481	-1	235	383	20.6	29	ABplpaaappa	597	0	0	0		0	0	0	0	0
486	1	495	336	-1	408	244	16.4	29	Ealpa	279	708	0	0		0	0	0	0	0
487	1	455	504	-1	384	317	23.9	24	ABplpapappp	232	0	0	0		0	0	0	0	0
488	1	293	251	-1	431	353	25.4	27	ABplpppaaaa	172	351	0	0		0	0	0	0	0
489	1	490	262	-1	518	266	16.1	30	Eprpp	304	-236	0	0		0	0	0	0	0
490	1	290	260	-1	371	353	24.1	27	ABplppaappa	277	714	0	0		0	0	0	0	0
491	1	492	476	-1	376	224	12.1	27	Ealaa	169	284	0	0		0	0	0	0	0
492	1	488	489	-1	257	381	14.8	24	ABplpaappaa	5	0	0	0		0	0	0	0	0
493	1	493	207	-1	188	403	13.6	27	ABplpaapapa	569	0	0	0		0	0	0	0	0
494	1	494	423	-1	427	134	24.3	30	ABarappappp	255	-440	0	0		0	0	0	0	0
495	1	498	364	-1	239	368	23.4	24	ABalppapppp	240	-242	0	0		0	0	0	0	0
496	1	535	493	-1	404	138	21.1	25	ABprppapaaa	128	0	0	0		0	0	0	0	0
497	0	396	-1	-1	258	185	22.4	22		558	0	0	0		0	0	0	0	0
498	0	204	-1	-1	166	260	7.0	19		139	548	0	0		0	0	0	0	0
499	1	501	496	-1	467	190	5.0	34	Caaaa	423	517	0	0		0	0	0	0	0
500	1	521	497	-1	489	242	24.0	26	ABprppppaap	191	-1059	0	0		0	0	0	0	0
501	1	504	498	-1	443	195	25.0	27	ABprppaappp	189	-277	0	0		0	0	0	0	0
502	1	505	500	-1	259	393	18.0	22	ABplpaapppp	171	-354	0	0		0	0	0	0	0
503	1	506	501	-1	278	367	20.0	22	ABplpapaapa	202	-343	0	0		0	0	0	0	0
504	1	507	502	-1	312	353	22.0	24	ABplpapapaa	163	421	0	0		0	0	0	0	0
505	1	508	503	-1	352	345	23.0	24	ABplpapappa	177	-212	0	0		0	0	0	0	0
506	1	509	247	-1	409	308	24.0	24	ABplpapppaa	277	0	0	0		0	0	0	0	0
507	1	510	505	-1	349	373	22.0	23	ABplppaapap	192	1454	0	0		0	0	0	0	0
508	1	511	528	-1	342	340	21.0	24	ABplpapapap	148	0	0	0		0	0	0	0	0
509	1	512	506	-1	444	295	25.0	24	ABplpappppa	37	0	0	0		0	0	0	0	0
510	1	513	507	-1	530	301	25.0	25	ABplpppapap	258	-503	0	0		0	0	0	0	0
511	1	514	279	-1	496	318	25.0	25	ABplppppapp	275	309	0	0		0	0	0	0	0
512	1	496	509	-1	200	242	22.0	24	ABarapaaaaa	185	0	0	0		0	0	0	0	0
513	1	515	510	-1	230	194	23.0	25	ABarapppppa	271	-247	0	0		0	0	0	0	0
514	0	516	-1	-1	270	254	24.0	24		213	489	0	0		0	0	0	0	0
515	1	518	512	-1	114	214	19.0	24	ABalaapaaa	-7	0	0	0		0	0	0	0	0
516	1	41	513	-1	246	251	23.95	24	ABarapaaapp	213	489	0	0		0	0	0	0	0
517	1	474	515	-1	258	107	19.0	22	ABprpaapapa	163	0	0	0		0	0	0	0	0
518	1	520	516	-1	306	134	20.0	25	ABprpaapppp	27	0	0	0		0	0	0	0	0
519	1	396	517	-1	266	187	24.133333	25	ABarapppppp	320	0	0	0		0	0	0	0	0
520	1	536	519	-1	502	254	25.0	28	ABprppppapp	191	-1059	0	0		0	0	0	0	0
521	1	522	520	-1	462	242	26.0	27	ABprppppaaa	225	-557	0	0		0	0	0	0	0
522	1	389	521	-1	502	202	24.0	26	ABprpppaaap	236	-519	0	0		0	0	0	0	0
523	0	524	-1	-1	476	187	24.0	27		334	-1286	0	0		0	0	0	0	0
524	1	525	523	-1	292	180	23.0	25	ABprpaaappa	249	310	0	0		0	0	0	0	0
525	1	526	524	-1	467	333	24.0	25	ABplppppaap	173	-85	0	0		0	0	0	0	0
526	1	527	177	-1	474	355	25.0	24	ABplppppapa	139	0	0	0		0	0	0	0	0
527	1	528	526	-1	441	331	24.0	24	ABplppppaaa	286	170	0	0		0	0	0	0	0
528	1	529	527	-1	304	326	26.0	27	ABplpappaap	-110	0	0	0		0	0	0	0	0
529	1	21	525	-1	468	376	25.0	25	ABplpppaaap	242	262	0	0		0	0	0	0	0
530	0	-1	-1	-1	497	345	23.0	25		229	0	0	0		0	0	0	0	0
531	0	531	-1	-1	320	280	25.0	26		210	-1271	0	0		0	0	0	0	0
532	1	532	530	-1	293	233	25.25	26	ABarappaapa	70	0	0	0		0	0	0	0	0
533	1	519	532	-1	260	246	24.0	24	ABarapapapa	213	489	0	0		0	0	0	0	0
534	0	534	-1	-1	188	295	21.0	24		264	355	0	0		0	0	0	0	0
535	0	261	-1	-1	365	154	22.75	23		234	355	0	0		0	0	0	0	0
536	1	166	56	-1	494	355	21.5	31	Capppp	312	-3	0	0		0	0	0	0	0
537	1	366	535	-1	207	299	23.0	22	ABalpaaaapa	167	174	0	0		0	0	0	0	0
538	1	354	536	-1	331	201	24.0	26	ABprpappaaa	203	0	0	0		0	0	0	0	0
539	1	538	538	-1	464	269	25.0	25	ABprpappppp	176	47	0	0		0	0	0	0	0
540	1	542	195	-1	362	156	23.45	28	ABprpapaapa	262	0	0	0		0	0	0	0	0
541	1	539	539	-1	398	172	23.0	24	ABprppaapap	0	0	0	0		0	0	0	0	0
542	1	321	540	-1	509	363	24.0	26	ABplpppaapa	230	-565	0	0		0	0	0	0	0
543	1	540	541	-1	336	201	19.0	25	MSppaapp	211	889	0	0		0	0	0	0	0
544	1	541	542	-1	383	142	24.0	25	ABprpaaaapp	212	570	0	0		0	0	0	0	0
545	1	436	543	-1	368	161	25.0	26	ABprpaaaapa	262	0	0	0		0	0	0	0	0
546	1	543	544	-1	463	223	23.0	25	ABprpappppa	254	-29	0	0		0	0	0	0	0
547	1	544	545	-1	202	346	17.0	22	ABplpaapaaa	182	0	0	0		0	0	0	0	0
