# Supplementary material for: The AP-2 Transcription Factor APTF-2 Is Required for Neuroblast and Epidermal Morphogenesis in Caenorhabditis elegans Embryogenesis
Source: PLoS Genet. 2016 May 13;12(5):e1006048. doi: 10.1371/journal.pgen.1006048 (PMC4866721; doi:10.1371/journal.pgen.1006048)
Supplement: S5 Text — (ZIP) [file pgen.1006048.s033.zip › nuclei/t185-nuclei]

1	1	186	337	-1	314	253	24.1	27	ABarapapapp	275	304	0	0		0	0	0	0	0
2	1	119	182	-1	477	196	21.4	30	MSpapppp	205	-710	0	0		0	0	0	0	0
3	1	112	177	-1	224	278	16.0	29	ABalpaapapa	-191	0	0	0		0	0	0	0	0
4	1	33	265	-1	596	295	12.5	29	Cpapaa	287	-1127	0	0		0	0	0	0	0
5	1	464	450	-1	220	145	24.6	26	ABalaapappp	222	-746	0	0		0	0	0	0	0
6	1	210	26	-1	137	160	9.3	25	ABpraapaaap	246	-491	0	0		0	0	0	0	0
7	1	330	390	-1	569	320	24.8	27	ABplppppppa	278	66	0	0		0	0	0	0	0
8	1	200	330	-1	228	329	8.6	27	MSapappa	257	271	0	0		0	0	0	0	0
9	1	120	294	-1	188	246	10.5	30	MSaaaaapa	259	-169	0	0		0	0	0	0	0
10	1	141	63	-1	212	346	13.0	27	ABplaapapaa	31	0	0	0		0	0	0	0	0
11	1	176	18	-1	203	310	25.1	27	ABalpapaaaa	248	100	0	0		0	0	0	0	0
12	1	428	204	-1	360	216	15.6	28	MSpapaapp	264	0	0	0		0	0	0	0	0
13	1	15	249	-1	148	180	10.9	24	ABalappppap	172	262	0	0		0	0	0	0	0
14	1	39	144	-1	146	257	10.3	29	ABalappaap	297	-296	0	0		0	0	0	0	0
15	1	387	158	-1	346	248	16.8	27	MSpapaapa	25	0	0	0		0	0	0	0	0
16	1	356	364	-1	282	372	5.6	30	ABplaaappp	264	1181	0	0		0	0	0	0	0
17	1	148	34	-1	145	266	18.3	27	ABaraaaapa	154	0	0	0		0	0	0	0	0
18	1	118	109	-1	287	168	11.6	27	MSppppap	240	0	0	0		0	0	0	0	0
19	1	12	223	-1	573	369	20.6	30	ABplappppp	357	0	0	0		0	0	0	0	0
20	1	331	181	-1	131	194	23.4	34	ABalaapaap	316	177	0	0		0	0	0	0	0
21	1	283	94	-1	207	273	9.6	27	MSaaapaaa	267	128	0	0		0	0	0	0	0
22	1	89	313	-1	187	369	8.6	28	ABplaapaapp	123	0	0	0		0	0	0	0	0
23	1	301	42	-1	182	292	15.0	26	ABalpaapaap	396	0	0	0		0	0	0	0	0
24	1	171	183	-1	479	239	15.7	32	Ealpp	322	751	0	0		0	0	0	0	0
25	1	295	119	-1	286	302	11.9	25	ABaraapapap	111	0	0	0		0	0	0	0	0
26	1	409	148	-1	210	161	15.3	24	ABpraapapaa	222	129	0	0		0	0	0	0	0
27	1	400	38	-1	324	312	18.2	26	MSaapaaap	223	194	0	0		0	0	0	0	0
28	1	267	322	-1	455	151	23.6	24	ABprppappap	192	1205	0	0		0	0	0	0	0
29	1	49	156	-1	139	354	13.7	28	ABalapaapp	281	288	0	0		0	0	0	0	0
30	1	397	7	-1	214	291	4.5	29	ABplaaaapa	286	-87	0	0		0	0	0	0	0
31	1	57	243	-1	171	245	17.6	29	ABaraaapaa	259	0	0	0		0	0	0	0	0
32	1	172	356	-1	573	168	19.2	29	ABprapappa	248	-414	0	0		0	0	0	0	0
33	1	414	86	-1	431	434	15.4	28	ABplappaap	281	-52	0	0		0	0	0	0	0
34	1	275	155	-1	117	295	10.6	25	ABalapapapp	219	807	0	0		0	0	0	0	0
35	1	182	283	-1	179	356	18.7	25	ABplpaaaaaa	113	0	0	0		0	0	0	0	0
36	1	202	102	-1	413	373	14.1	31	Capaaa	317	795	0	0		0	0	0	0	0
37	0	183	-1	-1	398	143	22.0	33		299	287	0	0		0	0	0	0	0
38	0	375	-1	-1	154	346	10.7	23		201	751	0	0		0	0	0	0	0
39	1	211	16	-1	362	346	8.5	26	Daapa	211	-385	0	0		0	0	0	0	0
40	1	88	56	-1	334	227	13.5	29	MSpaapapp	215	0	0	0		0	0	0	0	0
41	1	106	170	-1	255	213	16.7	28	ABaraapppaa	240	145	0	0		0	0	0	0	0
42	1	362	266	-1	354	382	10.1	25	ABplapaaapp	347	0	0	0		0	0	0	0	0
43	1	58	310	-1	180	287	19.1	31	ABaraaaaaa	-173	0	0	0		0	0	0	0	0
44	1	221	391	-1	150	355	22.6	26	ABalppaaapp	233	242	0	0		0	0	0	0	0
45	1	10	110	-1	348	306	7.2	27	MSappppp	135	0	0	0		0	0	0	0	0
46	1	209	301	-1	550	351	22.8	25	ABplapppapp	199	222	0	0		0	0	0	0	0
47	1	61	134	-1	255	283	8.5	26	MSaaapaap	254	356	0	0		0	0	0	0	0
48	1	22	65	-1	167	261	14.8	24	ABaraapaaaa	321	0	0	0		0	0	0	0	0
49	1	169	345	-1	556	268	7.5	31	Cpapap	307	-146	0	0		0	0	0	0	0
50	1	442	317	-1	320	354	16.8	26	MSappapp	221	280	0	0		0	0	0	0	0
51	1	150	491	-1	538	249	25.9	25	ABprpppapaa	154	0	0	0		0	0	0	0	0
52	1	86	487	-1	587	296	23.4	25	ABprppppppp	214	355	0	0		0	0	0	0	0
53	1	271	325	-1	220	127	9.5	27	ABarpappap	437	0	0	0		0	0	0	0	0
54	1	279	285	-1	375	120	18.5	26	ABprapaapa	168	0	0	0		0	0	0	0	0
55	1	75	343	-1	344	109	16.7	30	ABpraapppa	282	-169	0	0		0	0	0	0	0
56	1	536	458	-1	495	352	22.5	31	Capppp	302	320	0	0		0	0	0	0	0
57	1	168	198	-1	267	111	16.5	30	ABpraaapppa	233	269	0	0		0	0	0	0	0
58	1	471	193	-1	226	194	21.4	22	ABprpapaaaa	219	266	0	0		0	0	0	0	0
59	1	2	157	-1	188	145	16.4	29	ABpraaaaap	176	0	0	0		0	0	0	0	0
60	1	9	448	-1	214	158	19.5	25	ABpraaapaad	222	525	0	0		0	0	0	0	0
61	1	233	291	-1	286	177	8.7	28	MSpppppa	276	-718	0	0		0	0	0	0	0
62	1	450	107	-1	388	196	4.8	30	Cpaaaa	291	865	0	0		0	0	0	0	0
63	1	100	214	-1	211	237	16.4	25	ABaraaapapa	445	0	0	0		0	0	0	0	0
64	1	383	478	-1	140	188	13.9	23	ABalappppaa	213	-9	0	0		0	0	0	0	0
65	1	282	80	-1	168	158	10.9	23	ABalapppppa	207	263	0	0		0	0	0	0	0
66	1	268	37	-1	97	260	17.4	26	ABalaaapall	258	-792	0	0		0	0	0	0	0
67	1	185	421	-1	530	358	19.0	24	ABplapppapa	212	-978	0	0		0	0	0	0	0
68	1	416	255	-1	407	154	24.8	28	ABarappappa	237	-140	0	0		0	0	0	0	0
69	1	478	27	-1	333	366	12.5	28	Daaaa	17	0	0	0		0	0	0	0	0
70	1	242	4	-1	187	128	12.2	27	ABpraapaapp	63	0	0	0		0	0	0	0	0
71	1	284	396	-1	332	272	10.2	26	MSaaaappp	239	-1451	0	0		0	0	0	0	0
72	1	194	389	-1	123	233	21.0	24	ABalaaaarra	312	0	0	0		0	0	0	0	0
73	1	370	460	-1	530	386	18.1	25	ABplapppaa	257	65	0	0		0	0	0	0	0
74	1	467	221	-1	573	282	20.7	31	Cppppp	319	256	0	0		0	0	0	0	0
75	1	37	388	-1	360	133	12.2	28	ABprapaaapa	-35	0	0	0		0	0	0	0	0
76	1	130	178	-1	281	263	7.6	25	MSaaaapap	56	0	0	0		0	0	0	0	0
77	1	396	15	-1	442	165	11.1	27	Dppap	222	0	0	0		0	0	0	0	0
78	1	45	118	-1	506	126	12.7	29	ABprappapa	274	166	0	0		0	0	0	0	0
79	1	91	404	-1	326	289	21.9	27	ABalpappapp	257	-590	0	0		0	0	0	0	0
80	1	173	99	-1	114	327	15.7	28	ABalapaaap	205	0	0	0		0	0	0	0	0
81	1	313	453	-1	328	160	21.4	25	ABprpapappp	193	-95	0	0		0	0	0	0	0
82	1	386	208	-1	376	228	19.1	28	MSpapapa	268	-480	0	0		0	0	0	0	0
83	1	84	228	-1	129	346	17.7	26	ABalapaapa	237	168	0	0		0	0	0	0	0
84	1	243	150	-1	294	216	13.7	26	MSpaapapa	261	-994	0	0		0	0	0	0	0
85	1	107	215	-1	339	411	11.8	24	ABplapaapa	18	0	0	0		0	0	0	0	0
86	1	297	172	-1	246	175	19.9	22	ABprpaapaaa	167	167	0	0		0	0	0	0	0
87	1	94	108	-1	170	263	22.3	27	ABaraaappa	206	-707	0	0		0	0	0	0	0
88	1	345	103	-1	379	145	15.3	26	Dppaa	262	-579	0	0		0	0	0	0	0
89	1	189	113	-1	223	291	11.7	27	ABaraapaapp	456	0	0	0		0	0	0	0	0
90	1	376	92	-1	490	175	17.7	28	Cppaap	283	566	0	0		0	0	0	0	0
91	1	77	143	-1	210	362	19.0	26	ABplpaaaaap	451	0	0	0		0	0	0	0	0
92	1	276	342	-1	226	395	22.6	31	ABalppaappp	329	0	0	0		0	0	0	0	0
93	1	13	419	-1	402	421	17.5	28	ABplappaaa	262	437	0	0		0	0	0	0	0
94	1	179	433	-1	449	247	12.8	33	Epraa	330	240	0	0		0	0	0	0	0
95	0	8	-1	-1	225	272	19.6	23		137	0	0	0		0	0	0	0	0
96	1	67	81	-1	609	326	17.9	30	Caappv	258	-129	0	0		0	0	0	0	0
97	1	318	490	-1	126	294	12.5	31	ABalapapapa	275	-257	0	0		0	0	0	0	0
98	1	332	239	-1	211	126	21.4	28	ABpraaaapav	241	257	0	0		0	0	0	0	0
99	1	322	346	-1	327	122	13.3	25	ABprpaappap	215	963	0	0		0	0	0	0	0
100	1	336	173	-1	208	413	15.9	24	ABplpaapapp	229	0	0	0		0	0	0	0	0
101	1	96	361	-1	274	112	22.3	23	ABprpaapapp	197	830	0	0		0	0	0	0	0
102	0	128	-1	-1	169	122	14.7	24		51	0	0	0		0	0	0	0	0
103	1	319	142	-1	153	340	7.7	25	ABalapapppp	251	343	0	0		0	0	0	0	0
104	1	293	124	-1	312	412	15.4	29	ABplaapppa	255	-181	0	0		0	0	0	0	0
105	1	199	414	-1	333	157	18.9	23	ABprppaaaaa	144	0	0	0		0	0	0	0	0
106	1	302	428	-1	567	231	23.2	28	ABprapppap	274	294	0	0		0	0	0	0	0
107	1	334	320	-1	211	261	23.8	25	ABarapaaapa	198	-97	0	0		0	0	0	0	0
108	1	320	442	-1	463	425	15.9	28	ABplappapp	258	818	0	0		0	0	0	0	0
109	1	127	415	-1	587	319	15.7	32	Caappd	319	796	0	0		0	0	0	0	0
110	1	167	219	-1	439	136	20.5	27	ABprppapaap	226	1134	0	0		0	0	0	0	0
111	1	170	87	-1	197	185	13.2	27	MSppaaap	164	993	0	0		0	0	0	0	0
112	1	368	66	-1	543	202	7.7	32	Cpaapp	323	-369	0	0		0	0	0	0	0
113	1	252	368	-1	290	293	20.4	30	ABalpappppp	119	0	0	0		0	0	0	0	0
114	1	218	149	-1	208	351	25.9	25	ABalppapapa	213	1483	0	0		0	0	0	0	0
115	1	298	284	-1	250	128	13.0	28	ABpraapappp	201	0	0	0		0	0	0	0	0
116	1	434	305	-1	462	283	9.8	33	Eplaa	330	-61	0	0		0	0	0	0	0
117	1	126	74	-1	247	419	16.8	26	ABplaappaa	251	46	0	0		0	0	0	0	0
118	1	17	409	-1	434	319	6.1	29	Dappp	296	421	0	0		0	0	0	0	0
119	1	307	100	-1	505	343	8.3	26	Cappaap	239	122	0	0		0	0	0	0	0
120	1	227	226	-1	544	348	15.7	26	Cappapp	112	0	0	0		0	0	0	0	0
121	1	40	485	-1	261	237	21.0	24	ABarapapaap	217	559	0	0		0	0	0	0	0
122	1	157	137	-1	521	176	14.7	31	Cppapa	301	-665	0	0		0	0	0	0	0
123	1	273	10	-1	182	401	17.1	25	ABalpppapad	-25	0	0	0		0	0	0	0	0
124	1	105	316	-1	228	204	15.9	26	ABaraaapapp	-308	0	0	0		0	0	0	0	0
125	1	260	161	-1	461	353	21.4	27	MSpappaa	241	-192	0	0		0	0	0	0	0
126	1	347	380	-1	462	384	23.2	27	ABplppapppp	200	-144	0	0		0	0	0	0	0
127	1	225	82	-1	194	110	16.5	27	ABpraaaappp	216	-263	0	0		0	0	0	0	0
128	1	373	146	-1	296	366	14.5	28	MSapppaa	287	-1572	0	0		0	0	0	0	0
129	1	253	104	-1	243	171	9.7	27	MSppappp	264	-1327	0	0		0	0	0	0	0
130	1	371	360	-1	327	252	8.0	23	MSpaaapap	167	0	0	0		0	0	0	0	0
131	1	445	412	-1	255	337	13.6	28	MSapapaa	328	0	0	0		0	0	0	0	0
132	1	261	218	-1	211	152	7.2	24	ABarpappaa	-61	0	0	0		0	0	0	0	0
133	1	358	95	-1	209	178	7.6	25	ABarpapaapp	-302	0	0	0		0	0	0	0	0
134	1	73	31	-1	178	177	9.4	27	ABarpapaaa	245	-59	0	0		0	0	0	0	0
135	1	132	400	-1	463	373	12.3	30	Capapa	285	-623	0	0		0	0	0	0	0
136	1	192	372	-1	475	149	20.8	28	ABprppapap	249	424	0	0		0	0	0	0	0
137	1	38	70	-1	193	153	10.2	23	ABalapppppp	196	0	0	0		0	0	0	0	0
138	1	423	408	-1	239	300	15.4	27	ABalpaapapp	405	0	0	0		0	0	0	0	0
139	1	265	127	-1	238	111	20.8	27	ABpraaaapad	263	1002	0	0		0	0	0	0	0
140	1	315	288	-1	280	361	24.2	29	ABalpapapap	269	-476	0	0		0	0	0	0	0
141	1	241	83	-1	212	130	17.3	23	ABpraaapapa	-18	0	0	0		0	0	0	0	0
142	1	151	366	-1	173	343	21.5	24	ABalppappap	-3	0	0	0		0	0	0	0	0
143	1	102	199	-1	519	289	19.4	33	Eplpp	165	0	0	0		0	0	0	0	0
144	1	458	89	-1	400	400	7.3	33	ABarppapa	43	0	0	0		0	0	0	0	0
145	1	460	331	-1	442	269	22.8	31	MSpappap	290	691	0	0		0	0	0	0	0
146	1	333	224	-1	326	206	11.4	26	MSpaaappp	-28	0	0	0		0	0	0	0	0
147	1	97	307	-1	327	290	14.4	28	MSaapaapa	244	409	0	0		0	0	0	0	0
148	1	30	98	-1	205	266	13.6	25	ABaraapaapa	204	88	0	0		0	0	0	0	0
149	1	101	132	-1	262	288	13.7	27	ABaraapapaa	-175	0	0	0		0	0	0	0	0
150	1	78	40	449	200	237	19.7	30	ABaraaaaap	-99	0	0	0		0	0	0	0	0
151	1	351	238	-1	287	147	14.4	22	ABprpaappaa	209	280	0	0		0	0	0	0	0
152	1	350	1	-1	537	391	14.7	26	ABplapapppa	166	0	0	0		0	0	0	0	0
153	1	104	257	-1	299	239	7.6	24	MSpaaapaa	219	173	0	0		0	0	0	0	0
154	1	195	374	-1	273	103	11.1	28	ABarpapppa	241	0	0	0		0	0	0	0	0
155	1	27	69	-1	180	365	23.5	27	ABalppaappa	248	-327	0	0		0	0	0	0	0
156	1	338	411	-1	225	349	10.0	23	ABplaapappa	213	563	0	0		0	0	0	0	0
157	1	54	447	-1	159	168	22.7	26	ABpraaaaaaa	261	257	0	0		0	0	0	0	0
158	1	363	47	-1	411	146	8.9	28	ABarpppapp	249	-11	0	0		0	0	0	0	0
159	1	427	376	-1	121	171	17.3	27	ABalaaapprr	250	779	0	0		0	0	0	0	0
160	1	378	264	-1	359	337	19.9	26	MSapaapp	245	-230	0	0		0	0	0	0	0
161	1	257	277	-1	285	113	14.2	31	ABpraaapppp	289	0	0	0		0	0	0	0	0
162	1	228	375	-1	177	250	6.7	27	ABarpaaapa	-95	0	0	0		0	0	0	0	0
163	1	207	43	-1	286	328	9.6	25	MSapppap	-80	0	0	0		0	0	0	0	0
164	1	59	9	-1	481	418	18.5	30	ABplapapap	258	1080	0	0		0	0	0	0	0
165	0	66	-1	-1	196	204	7.0	24		193	-225	0	0		0	0	0	0	0
166	1	83	29	-1	299	249	11.9	28	MSpaapaa	159	0	0	0		0	0	0	0	0
167	1	50	295	-1	169	169	13.5	28	ABalappapa	196	0	0	0		0	0	0	0	0
168	1	239	379	-1	124	350	20.2	26	ABalpppaaaa	264	877	0	0		0	0	0	0	0
169	1	448	434	-1	156	179	16.7	26	ABalaappppa	206	640	0	0		0	0	0	0	0
170	1	136	194	-1	234	369	14.3	28	ABalpppppap	204	-599	0	0		0	0	0	0	0
171	1	162	327	-1	256	154	15.5	24	ABpraaappap	-33	0	0	0		0	0	0	0	0
172	1	18	267	-1	265	240	10.3	25	MSpaaaapp	146	0	0	0		0	0	0	0	0
173	1	377	68	-1	281	418	16.9	29	ABplaappap	291	379	0	0		0	0	0	0	0
174	1	159	341	-1	149	380	12.8	24	ABalpppaapd	201	-1332	0	0		0	0	0	0	0
175	1	156	33	-1	229	208	12.8	30	ABaraappapa	170	0	0	0		0	0	0	0	0
176	1	246	32	-1	555	297	25.6	29	ABprpppapap	217	147	0	0		0	0	0	0	0
177	1	526	531	-1	481	350	25.4	26	ABplppppapa	254	1479	0	0		0	0	0	0	0
178	1	134	233	-1	235	325	25.4	26	ABalpapaaap	-100	0	0	0		0	0	0	0	0
179	1	48	203	-1	366	222	22.5	26	ABprpappaap	219	570	0	0		0	0	0	0	0
180	1	343	167	-1	257	354	17.5	27	MSapapap	360	0	0	0		0	0	0	0	0
181	1	372	410	-1	354	426	15.4	30	ABplaapppp	308	47	0	0		0	0	0	0	0
182	1	47	229	-1	354	307	14.7	27	MSaapaapp	118	0	0	0		0	0	0	0	0
183	1	63	270	-1	273	239	16.2	27	ABaraapppap	221	122	0	0		0	0	0	0	0
184	1	111	250	-1	242	328	19.0	26	ABalpapppaa	189	0	0	0		0	0	0	0	0
185	1	287	77	-1	420	186	8.2	32	Dpppa	277	45	0	0		0	0	0	0	0
186	1	326	57	-1	144	224	9.6	27	ABalapppaap	-3	0	0	0		0	0	0	0	0
187	1	219	387	-1	135	313	9.5	26	ABalapapppa	204	394	0	0		0	0	0	0	0
188	1	431	386	-1	559	201	20.3	27	ABprapppaa	138	0	0	0		0	0	0	0	0
189	1	110	298	-1	148	142	13.1	26	ABpraapaapa	198	368	0	0		0	0	0	0	0
190	1	277	147	-1	232	154	21.9	25	ABprpaaaaap	-27	0	0	0		0	0	0	0	0
191	1	359	426	-1	318	377	19.7	24	ABplppaapaa	208	469	0	0		0	0	0	0	0
192	1	69	242	-1	156	375	20.0	25	ABalpppaaap	221	101	0	0		0	0	0	0	0
193	1	425	213	-1	520	149	20.3	30	ABprappapp	278	487	0	0		0	0	0	0	0
194	1	42	71	-1	552	146	18.1	28	ABprapapap	283	836	0	0		0	0	0	0	0
195	1	540	467	-1	364	154	22.8	26	ABprpapaapa	223	-427	0	0		0	0	0	0	0
196	1	451	365	-1	584	205	15.0	24	ABprapapppa	216	-629	0	0		0	0	0	0	0
197	1	300	290	-1	228	249	7.8	27	MSaaaaapp	268	97	0	0		0	0	0	0	0
198	1	117	378	-1	299	114	8.6	28	ABarpapppp	275	30	0	0		0	0	0	0	0
199	1	280	403	-1	350	393	19.6	24	ABplppapaaa	197	750	0	0		0	0	0	0	0
200	1	461	96	-1	419	340	9.7	27	Daapp	310	0	0	0		0	0	0	0	0
201	1	80	252	-1	206	306	18.4	26	ABalpaaapaa	-79	0	0	0		0	0	0	0	0
202	1	87	446	-1	417	235	5.0	31	Cpaaap	295	-1199	0	0		0	0	0	0	0
203	1	405	126	-1	300	388	17.7	26	ABplppaaaap	421	0	0	0		0	0	0	0	0
204	1	71	212	-1	261	212	9.4	28	MSpaaaaa	291	0	0	0		0	0	0	0	0
205	1	479	168	-1	161	329	14.7	25	ABalapappaa	223	166	0	0		0	0	0	0	0
206	1	46	251	-1	405	363	24.9	26	ABplppaappp	260	-323	0	0		0	0	0	0	0
207	1	493	440	-1	182	402	13.3	25	ABplpaapapa	239	-32	0	0		0	0	0	0	0
208	1	281	281	-1	188	178	25.2	25	ABalaapappa	243	0	0	0		0	0	0	0	0
209	1	188	318	-1	300	270	8.9	23	MSaaaappa	319	0	0	0		0	0	0	0	0
210	1	395	308	-1	236	223	24.7	25	ABarappaaaa	205	249	0	0		0	0	0	0	0
211	1	231	58	-1	326	325	10.1	25	Daaap	251	65	0	0		0	0	0	0	0
212	1	236	187	-1	161	137	19.5	31	ABalaappap	-67	0	0	0		0	0	0	0	0
213	1	129	186	-1	133	305	15.2	27	ABalapaaaa	276	181	0	0		0	0	0	0	0
214	1	398	303	-1	553	335	11.5	32	Capppa	67	0	0	0		0	0	0	0	0
215	1	417	13	-1	151	282	6.7	24	ABplaaaaaaa	319	0	0	0		0	0	0	0	0
216	1	79	73	-1	357	192	8.4	28	MSpppppp	258	-847	0	0		0	0	0	0	0
217	1	466	473	-1	128	262	20.6	23	ABalaaaarlp	211	910	0	0		0	0	0	0	0
218	1	68	44	-1	203	217	13.1	24	ABaraappaap	-146	0	0	0		0	0	0	0	0
219	1	55	14	-1	404	370	10.2	27	Dapap	301	0	0	0		0	0	0	0	0
220	1	143	61	-1	264	210	13.8	26	ABaraappapp	204	0	0	0		0	0	0	0	0
221	1	247	329	-1	180	356	14.9	27	ABalppppaad	263	-797	0	0		0	0	0	0	0
222	1	213	51	474	111	220	16.1	31	ABalaaappl	3	0	0	0		0	0	0	0	0
223	1	36	62	-1	509	365	11.5	26	Cappapa	246	-444	0	0		0	0	0	0	0
224	1	361	202	-1	259	346	25.5	29	ABalpapapaa	187	0	0	0		0	0	0	0	0
225	1	1	353	-1	284	177	19.3	28	MSppapap	236	-878	0	0		0	0	0	0	0
226	0	149	-1	-1	156	340	17.3	25		177	286	0	0		0	0	0	0	0
227	1	259	401	431	298	338	6.6	27	ABplapaaaa	267	-907	0	0		0	0	0	0	0
228	1	215	299	-1	227	274	25.7	28	ABalpapaapa	126	0	0	0		0	0	0	0	0
229	1	335	115	-1	556	215	11.4	29	Cpppap	273	865	0	0		0	0	0	0	0
230	1	196	324	-1	308	156	6.6	24	ABarpppaaa	196	-74	0	0		0	0	0	0	0
231	1	11	248	-1	598	248	22.3	30	ABprappppp	258	0	0	0		0	0	0	0	0
232	1	184	225	-1	400	108	16.2	29	ABpraapppp	277	-92	0	0		0	0	0	0	0
233	1	310	76	-1	586	195	22.4	28	ABprappppa	5	0	0	0		0	0	0	0	0
234	1	264	188	-1	263	393	7.3	28	ABplaaappa	274	211	0	0		0	0	0	0	0
235	1	475	335	-1	132	330	22.7	26	ABalppaaapa	219	-509	0	0		0	0	0	0	0
236	1	216	272	-1	296	301	7.5	27	MSappppa	315	0	0	0		0	0	0	0	0
237	1	258	274	-1	536	309	7.3	30	Caaapp	297	-228	0	0		0	0	0	0	0
238	1	214	373	-1	186	390	20.8	24	ABplpaaapaa	-188	0	0	0		0	0	0	0	0
239	1	81	407	-1	583	259	17.1	31	Cppppa	256	1104	0	0		0	0	0	0	0
240	1	413	210	-1	360	377	14.8	26	Dapaa	-91	0	0	0		0	0	0	0	0
241	1	116	39	-1	489	175	23.6	29	ABprppappp	272	991	0	0		0	0	0	0	0
242	1	411	469	-1	277	218	24.7	26	ABarappaaap	234	881	0	0		0	0	0	0	0
243	1	51	417	-1	511	330	24.9	28	ABplpppapaa	212	178	0	0		0	0	0	0	0
244	1	415	3	-1	399	302	15.3	29	Earpa	266	366	0	0		0	0	0	0	0
245	1	198	236	-1	134	281	21.9	26	ABalpaapppa	245	-643	0	0		0	0	0	0	0
246	1	74	344	-1	425	361	16.7	27	MSappaap	94	0	0	0		0	0	0	0	0
247	1	506	190	-1	407	319	25.0	24	ABplpapppaa	231	-54	0	0		0	0	0	0	0
248	1	255	466	-1	250	230	7.3	24	MSaaaapaa	211	0	0	0		0	0	0	0	0
249	1	304	432	-1	213	304	21.0	23	ABalpaaaaap	211	738	0	0		0	0	0	0	0
250	1	204	165	-1	150	215	18.2	26	MSppaaaa	74	0	0	0		0	0	0	0	0
251	1	488	120	-1	430	355	26.4	29	ABplpppaaaa	208	-193	0	0		0	0	0	0	0
252	1	93	122	-1	287	217	19.6	28	ABarapappa	160	0	0	0		0	0	0	0	0
253	1	353	399	-1	426	420	9.7	28	ABplappapa	285	1005	0	0		0	0	0	0	0
254	1	384	348	-1	435	112	14.8	28	ABprapaapp	-158	0	0	0		0	0	0	0	0
255	1	389	185	-1	315	267	5.3	29	ABarpaappp	279	166	0	0		0	0	0	0	0
256	1	419	309	-1	523	407	12.5	29	ABarppappp	266	66	0	0		0	0	0	0	0
257	1	382	332	-1	459	167	14.5	30	Cppaaa	303	16	0	0		0	0	0	0	0
258	1	429	97	-1	382	303	19.5	27	MSaapappp	247	89	0	0		0	0	0	0	0
259	1	82	293	-1	115	320	20.4	25	ABalaaaalpp	214	272	0	0		0	0	0	0	0
260	1	490	508	-1	371	354	23.9	27	ABplppaappa	219	119	0	0		0	0	0	0	0
261	1	26	362	-1	187	146	21.2	25	ABpraaaaaap	231	-408	0	0		0	0	0	0	0
262	1	489	518	-1	513	261	17.4	31	Eprpp	240	-182	0	0		0	0	0	0	0
263	1	457	319	-1	500	185	11.4	32	Cpppaa	289	-5	0	0		0	0	0	0	0
264	1	28	174	-1	158	199	21.3	27	ABarappppaa	-144	0	0	0		0	0	0	0	0
265	1	447	50	-1	381	124	8.6	28	ABarppppaa	249	1651	0	0		0	0	0	0	0
266	1	440	354	-1	398	368	6.8	26	ABarppaapp	259	657	0	0		0	0	0	0	0
267	1	3	231	-1	261	303	22.1	29	ABalpappppa	298	0	0	0		0	0	0	0	0
268	1	311	180	-1	331	115	21.6	30	ABpraappap	288	1196	0	0		0	0	0	0	0
269	1	24	445	-1	215	319	17.0	23	ABalpaaapap	179	66	0	0		0	0	0	0	0
270	1	390	201	-1	334	173	10.7	25	Dpaap	200	0	0	0		0	0	0	0	0
271	1	108	164	-1	522	148	10.0	27	ABarpppppa	397	0	0	0		0	0	0	0	0
272	1	399	91	-1	402	164	11.6	28	Dpapp	233	-762	0	0		0	0	0	0	0
273	1	229	300	-1	437	118	9.5	29	ABarppppap	285	-91	0	0		0	0	0	0	0
274	1	354	189	-1	270	282	10.6	24	MSaaapapa	276	0	0	0		0	0	0	0	0
275	1	121	237	-1	524	267	12.8	30	Eprpa	302	-153	0	0		0	0	0	0	0
276	1	329	216	-1	340	396	21.8	25	ABalpapappp	214	4	0	0		0	0	0	0	0
277	1	175	328	-1	233	222	10.4	30	MSpaaaapa	239	-453	0	0		0	0	0	0	0
278	1	339	209	-1	119	188	18.5	27	ABalaaapprl	242	581	0	0		0	0	0	0	0
279	1	511	510	-1	492	313	25.2	28	ABplppppapp	150	-843	0	0		0	0	0	0	0
280	1	34	48	-1	171	222	14.8	24	ABaraappaaa	199	138	0	0		0	0	0	0	0
281	1	139	423	-1	346	111	7.7	31	ABarpppaap	308	-59	0	0		0	0	0	0	0
282	1	152	287	-1	110	254	14.8	24	ABalaaapalr	200	572	0	0		0	0	0	0	0
283	1	365	140	-1	392	322	6.7	30	Dappa	-38	0	0	0		0	0	0	0	0
284	1	289	138	-1	283	259	22.9	27	ABarapapppa	273	576	0	0		0	0	0	0	0
285	1	220	367	-1	133	242	24.3	26	ABalaaaarrp	258	208	0	0		0	0	0	0	0
286	1	187	292	-1	123	280	7.9	25	ABplaapaaaa	215	150	0	0		0	0	0	0	0
287	1	125	206	-1	332	145	8.5	26	ABprapaaaap	216	35	0	0		0	0	0	0	0
288	1	454	455	-1	380	403	21.8	28	ABplppapaap	244	-796	0	0		0	0	0	0	0
289	1	352	23	-1	131	300	18.1	27	ABalaaaala	239	-31	0	0		0	0	0	0	0
290	1	278	136	-1	150	326	19.9	24	ABalppappaa	97	0	0	0		0	0	0	0	0
291	1	4	462	-1	191	201	26.2	24	ABarapppaap	164	-690	0	0		0	0	0	0	0
292	1	123	475	-1	247	317	17.1	23	ABalpaaappa	189	682	0	0		0	0	0	0	0
293	1	455	60	-1	327	229	25.4	28	ABarappaapp	215	486	0	0		0	0	0	0	0
294	1	402	5	-1	211	353	14.8	26	ABalpppppaa	242	268	0	0		0	0	0	0	0
295	1	430	515	-1	193	205	4.8	30	ABarpapapa	266	451	0	0		0	0	0	0	0
296	1	178	383	-1	303	313	14.9	27	ABaraapappp	-174	0	0	0		0	0	0	0	0
297	1	360	20	-1	482	248	20.4	29	ABprpppppaa	292	390	0	0		0	0	0	0	0
298	1	174	55	-1	387	422	12.6	29	ABplapaapp	247	133	0	0		0	0	0	0	0
299	1	401	422	-1	161	196	24.9	24	ABarapppaaa	231	-663	0	0		0	0	0	0	0
300	1	32	279	-1	227	304	23.7	24	ABalpaaaapp	167	0	0	0		0	0	0	0	0
301	1	154	262	-1	219	383	11.8	26	ABplaapapap	206	-544	0	0		0	0	0	0	0
302	1	349	254	-1	404	413	21.5	27	ABplppapapa	234	-385	0	0		0	0	0	0	0
303	1	191	141	-1	301	320	18.9	26	MSaapaaaa	-6	0	0	0		0	0	0	0	0
304	1	459	45	-1	258	314	4.7	28	ABplaaaapp	-52	0	0	0		0	0	0	0	0
305	1	309	289	-1	364	285	22.0	26	MSaappaa	258	657	0	0		0	0	0	0	0
306	0	222	-1	-1	330	324	23.3	28		288	618	0	0		0	0	0	0	0
307	1	35	235	-1	256	291	24.7	29	ABalpappapa	-42	0	0	0		0	0	0	0	0
308	1	29	205	-1	260	399	10.6	30	ABalppppppp	274	-677	0	0		0	0	0	0	0
309	1	391	116	-1	267	143	6.7	26	ABarpapapp	-40	0	0	0		0	0	0	0	0
310	1	7	162	-1	365	395	25.0	28	ABplpaaaapp	285	236	0	0		0	0	0	0	0
311	1	385	135	-1	330	185	15.3	26	MSpppaaa	27	0	0	0		0	0	0	0	0
312	1	379	78	-1	414	237	13.6	31	Ealap	283	-491	0	0		0	0	0	0	0
313	1	269	8	-1	517	415	18.3	27	ABplapappa	314	0	0	0		0	0	0	0	0
314	1	92	259	-1	322	228	20.6	26	MSpapaaaa	214	434	0	0		0	0	0	0	0
315	1	303	476	-1	385	302	21.5	30	MSaappap	221	0	0	0		0	0	0	0	0
316	1	406	406	-1	152	204	10.2	26	ABalapppapa	289	0	0	0		0	0	0	0	0
317	1	56	41	-1	455	366	8.6	25	Cappaaa	87	0	0	0		0	0	0	0	0
318	1	357	171	-1	299	224	9.7	26	MSpaaappa	257	353	0	0		0	0	0	0	0
319	1	272	297	-1	150	221	6.9	26	ABarpaaaaa	232	-522	0	0		0	0	0	0	0
320	1	270	402	-1	185	250	13.3	25	ABaraapaaap	97	0	0	0		0	0	0	0	0
321	1	465	413	-1	572	361	17.3	28	ABplapapppp	16	0	0	0		0	0	0	0	0
322	1	135	152	-1	193	343	23.5	23	ABalppapaap	233	524	0	0		0	0	0	0	0
323	1	250	276	-1	487	314	21.2	32	ABplpppppa	144	0	0	0		0	0	0	0	0
324	1	263	326	-1	297	387	20.9	24	ABplpapaapp	213	-1053	0	0		0	0	0	0	0
325	1	323	139	-1	376	358	22.0	24	ABplppappaa	216	0	0	0		0	0	0	0	0
326	1	388	394	-1	250	173	12.6	26	MSppappa	305	0	0	0		0	0	0	0	0
327	1	232	451	-1	196	327	19.6	25	MSapaaaa	183	-14	0	0		0	0	0	0	0
328	1	103	145	-1	127	225	12.8	25	ABalapppaaa	227	-491	0	0		0	0	0	0	0
329	1	52	232	-1	583	273	10.3	37	Caapa	358	1349	0	0		0	0	0	0	0
330	1	25	227	-1	123	199	8.6	26	ABpraapaaaa	167	0	0	0		0	0	0	0	0
331	1	308	357	-1	436	167	17.7	33	MSpapppa	310	336	0	0		0	0	0	0	0
332	1	380	486	-1	422	159	21.1	24	ABprppappaa	191	-466	0	0		0	0	0	0	0
333	1	341	59	-1	226	208	19.1	24	ABarapaapap	218	488	0	0		0	0	0	0	0
334	1	422	384	-1	310	249	16.9	27	ABaraappppp	209	-836	0	0		0	0	0	0	0
335	1	321	418	-1	589	275	24.3	27	ABprppppppa	235	-200	0	0		0	0	0	0	0
336	1	486	93	-1	412	241	16.3	31	Ealpa	264	54	0	0		0	0	0	0	0
337	1	325	352	-1	290	217	5.2	29	ABarpaappa	293	417	0	0		0	0	0	0	0
338	1	299	304	-1	155	371	10.1	24	ABplaapaapa	217	527	0	0		0	0	0	0	0
339	1	31	333	-1	337	339	14.3	25	MSappaaa	-33	0	0	0		0	0	0	0	0
340	1	256	22	-1	179	304	5.4	26	ABplaaaaaap	228	-749	0	0		0	0	0	0	0
341	1	142	444	-1	183	304	7.4	29	ABplaaaaapp	246	0	0	0		0	0	0	0	0
342	1	432	472	-1	264	130	20.9	23	ABprpaaapap	200	910	0	0		0	0	0	0	0
343	1	439	79	-1	355	250	7.8	26	MSaaappp	817	0	0	0		0	0	0	0	0
344	1	230	306	-1	353	179	18.3	30	MSpppapp	298	-198	0	0		0	0	0	0	0
345	1	145	52	-1	183	157	18.4	24	ABalaapppap	215	268	0	0		0	0	0	0	0
346	1	290	175	-1	462	128	16.2	28	ABprappaaa	52	0	0	0		0	0	0	0	0
347	1	131	244	-1	235	111	16.8	25	ABpraaapapp	123	0	0	0		0	0	0	0	0
348	1	181	479	-1	298	147	22.3	29	ABprpapappa	299	356	0	0		0	0	0	0	0
349	1	201	282	-1	236	298	20.4	26	ABalpappaap	233	-167	0	0		0	0	0	0	0
350	1	70	468	-1	247	380	20.0	23	ABplpaaappp	218	-546	0	0		0	0	0	0	0
351	1	312	416	-1	304	316	5.1	25	ABarppaaaa	201	588	0	0		0	0	0	0	0
352	1	60	240	-1	213	143	12.7	24	ABpraapappa	232	223	0	0		0	0	0	0	0
353	1	41	273	-1	293	109	20.0	25	ABpraappaa	-23	0	0	0		0	0	0	0	0
354	1	237	67	-1	497	302	14.0	30	Eplap	302	615	0	0		0	0	0	0	0
355	1	433	424	-1	149	313	6.3	24	ABplaapaaap	205	545	0	0		0	0	0	0	0
356	1	180	296	-1	170	224	6.1	24	ABarpaaaap	221	130	0	0		0	0	0	0	0
357	1	95	117	-1	266	290	18.7	25	ABalpapppap	215	-1073	0	0		0	0	0	0	0
358	1	473	522	-1	271	189	25.5	29	ABarapppapp	293	-974	0	0		0	0	0	0	0
359	1	147	64	-1	149	230	14.5	31	MSaaaaaa	209	468	0	0		0	0	0	0	0
360	1	90	75	-1	217	405	18.4	26	ABplpaaapap	143	0	0	0		0	0	0	0	0
361	1	206	278	-1	186	178	20.8	24	ABpraaapaav	232	-79	0	0		0	0	0	0	0
362	1	113	350	-1	252	255	25.4	31	ABalpapaapp	272	0	0	0		0	0	0	0	0
363	1	292	163	-1	526	210	19.4	32	Cppapp	323	583	0	0		0	0	0	0	0
364	1	495	196	-1	235	370	23.9	26	ABalppapppp	236	-283	0	0		0	0	0	0	0
365	1	328	90	-1	153	147	16.5	25	ABalaappppp	53	0	0	0		0	0	0	0	0
366	1	155	351	-1	593	226	19.6	27	ABprapapppp	147	0	0	0		0	0	0	0	0
367	1	438	269	-1	303	249	21.5	29	ABarapapppp	266	-95	0	0		0	0	0	0	0
368	1	348	130	-1	585	175	15.7	29	ABarpppppp	270	-665	0	0		0	0	0	0	0
369	1	403	302	-1	558	160	12.3	28	ABprapapaa	165	0	0	0		0	0	0	0	0
370	1	224	154	-1	198	285	22.4	22	ABalpaaaaaa	11	0	0	0		0	0	0	0	0
371	1	306	363	-1	463	312	14.4	33	Earpp	331	1405	0	0		0	0	0	0	0
372	1	76	358	-1	173	299	24.1	24	ABalpaappap	278	0	0	0		0	0	0	0	0
373	1	420	256	-1	435	401	19.6	25	ABplppapapp	246	979	0	0		0	0	0	0	0
374	1	274	200	-1	306	390	23.4	22	ABplpaaaapa	161	-103	0	0		0	0	0	0	0
375	1	14	392	-1	162	185	19.2	24	ABalaapppaa	183	0	0	0		0	0	0	0	0
376	1	160	159	-1	223	386	7.5	29	ABplaaapap	290	814	0	0		0	0	0	0	0
377	1	441	340	-1	390	266	20.9	24	MSpapappp	132	0	0	0		0	0	0	0	0
378	1	286	245	-1	182	310	12.0	28	MSapaaap	236	-417	0	0		0	0	0	0	0
379	1	72	312	-1	588	331	20.6	36	Cpappv	242	0	0	0		0	0	0	0	0
380	1	16	176	-1	228	199	25.1	30	ABarapppapa	261	520	0	0		0	0	0	0	0
381	1	404	129	-1	269	369	11.7	28	ABalppppppa	286	574	0	0		0	0	0	0	0
382	1	344	271	-1	205	180	21.6	27	ABprpaaaaaa	280	-743	0	0		0	0	0	0	0
383	1	418	131	-1	100	234	18.9	25	ABalaaaparl	-46	0	0	0		0	0	0	0	0
384	1	144	480	-1	298	184	24.6	26	ABarappapaa	-21	0	0	0		0	0	0	0	0
385	1	5	17	-1	396	201	25.5	27	ABprpappapp	277	-37	0	0		0	0	0	0	0
386	1	346	523	-1	262	148	18.7	24	ABprpaapaap	200	-503	0	0		0	0	0	0	0
387	1	393	377	-1	233	307	7.4	27	MSapappp	244	611	0	0		0	0	0	0	0
388	0	109	-1	-1	371	161	26.1	30		283	-440	0	0		0	0	0	0	0
389	1	193	128	-1	283	371	17.6	24	ABplppaaaaa	206	360	0	0		0	0	0	0	0
390	1	226	30	-1	314	213	17.5	25	ABaraappppa	213	-406	0	0		0	0	0	0	0
391	1	166	526	-1	513	219	25.5	30	ABprppppapa	308	1021	0	0		0	0	0	0	0
392	1	462	314	-1	473	314	4.7	28	Cpaapa	283	582	0	0		0	0	0	0	0
393	1	324	443	-1	417	287	12.5	31	Earap	312	1231	0	0		0	0	0	0	0
394	1	164	133	-1	465	399	8.5	27	ABarppappa	249	-372	0	0		0	0	0	0	0
395	1	138	217	-1	303	387	11.1	24	ABplpaappap	165	0	0	0		0	0	0	0	0
396	1	364	101	-1	162	282	16.7	25	ABalpaapaaa	218	877	0	0		0	0	0	0	0
397	1	337	184	-1	275	135	19.6	24	ABprpaapppa	164	-474	0	0		0	0	0	0	0
398	1	53	359	-1	99	267	19.9	25	ABalaaaarla	-116	0	0	0		0	0	0	0	0
399	1	248	430	-1	192	345	6.7	23	ABplaaapaa	233	918	0	0		0	0	0	0	0
400	0	-1	-1	-1	375	353	25.7	29		264	861	0	0		0	0	0	0	0
401	1	122	106	-1	307	161	16.5	28	MSppppaa	277	-32	0	0		0	0	0	0	0
402	1	114	355	-1	255	160	23.5	24	ABprpapapaa	173	558	0	0		0	0	0	0	0
403	1	484	160	-1	342	325	4.5	26	ABarppaapa	196	548	0	0		0	0	0	0	0
404	1	369	35	-1	245	134	24.3	26	ABprpaaapaa	307	0	0	0		0	0	0	0	0
405	1	245	11	-1	334	374	6.7	29	ABarppaaap	-315	0	0	0		0	0	0	0	0
406	1	190	463	-1	339	240	19.4	27	MSpapaaap	105	0	0	0		0	0	0	0	0
407	1	99	121	-1	323	361	10.1	27	ABplapaaapa	268	-33	0	0		0	0	0	0	0
408	1	443	105	-1	318	281	12.4	27	MSaaapapp	16	0	0	0		0	0	0	0	0
409	1	165	347	-1	498	369	16.5	30	Capapp	296	915	0	0		0	0	0	0	0
410	1	327	151	-1	240	202	5.2	34	ABarpaapa	344	-778	0	0		0	0	0	0	0
411	1	158	-1	-1	241	250	20.7	23	ABarapapaaa	255	0	0	0		0	0	0	0	0
412	1	197	179	-1	306	144	8.9	23	ABprapaaaaa	199	-1089	0	0		0	0	0	0	0
413	1	21	88	-1	188	222	24.6	29	ABaraaapppp	197	-735	0	0		0	0	0	0	0
414	1	407	456	-1	564	242	25.8	29	ABprpppaapp	240	0	0	0		0	0	0	0	0
415	1	367	398	-1	247	369	9.0	26	ABplaapappp	359	0	0	0		0	0	0	0	0
416	1	449	253	-1	330	374	23.0	24	ABalpapappa	94	0	0	0		0	0	0	0	0
417	1	421	280	-1	348	194	5.4	30	ABarpppapa	288	-127	0	0		0	0	0	0	0
418	1	266	234	-1	367	285	17.7	27	MSaapapa	144	0	0	0		0	0	0	0	0
419	0	408	-1	-1	261	400	19.5	24		66	0	0	0		0	0	0	0	0
420	1	456	85	-1	458	376	16.2	31	Capaap	264	390	0	0		0	0	0	0	0
421	1	392	246	-1	110	205	12.5	26	ABalappappa	234	750	0	0		0	0	0	0	0
422	1	65	21	-1	175	205	8.5	25	ABalapppapp	205	-391	0	0		0	0	0	0	0
423	1	494	112	-1	426	128	23.4	29	ABarappappp	258	-783	0	0		0	0	0	0	0
424	1	133	192	-1	506	276	6.0	31	Caaapa	312	-826	0	0		0	0	0	0	0
425	1	208	441	-1	360	188	25.2	25	ABprpappapa	204	143	0	0		0	0	0	0	0
426	1	140	2	-1	482	193	7.5	32	Dpppp	7	0	0	0		0	0	0	0	0
427	1	412	53	-1	136	369	16.2	23	ABalpppaapv	282	0	0	0		0	0	0	0	0
428	1	317	439	-1	299	290	24.8	25	ABplpappaaa	730	0	0	0		0	0	0	0	0
429	1	234	247	-1	436	201	23.4	28	ABprpapppap	244	-164	0	0		0	0	0	0	0
430	1	64	222	-1	214	356	21.9	25	ABalppapppa	55	0	0	0		0	0	0	0	0
431	1	153	425	-1	287	294	15.4	26	ABaraapappa	-172	0	0	0		0	0	0	0	0
432	1	340	459	-1	614	272	17.4	31	Cpappd	84	0	0	0		0	0	0	0	0
433	1	262	111	-1	365	169	11.4	26	Dpapa	248	-486	0	0		0	0	0	0	0
434	1	470	25	-1	504	278	23.6	27	ABprpppppap	280	221	0	0		0	0	0	0	0
435	1	212	405	-1	498	257	10.8	31	Eprap	312	322	0	0		0	0	0	0	0
436	1	223	169	-1	529	379	23.5	24	ABplpppaapp	210	-10	0	0		0	0	0	0	0
437	1	137	84	-1	497	124	17.3	29	ABprappaap	264	19	0	0		0	0	0	0	0
438	1	43	36	-1	487	418	11.7	28	ABplapapaa	248	75	0	0		0	0	0	0	0
439	1	394	114	-1	315	155	13.4	23	Dpaaa	208	-847	0	0		0	0	0	0	0
440	1	435	195	-1	179	333	25.8	25	ABalppapaaa	-17	0	0	0		0	0	0	0	0
441	0	314	-1	-1	333	197	22.7	28		262	-1314	0	0		0	0	0	0	0
442	1	288	436	-1	423	368	20.0	31	MSaapppp	280	443	0	0		0	0	0	0	0
443	1	146	275	-1	381	274	11.9	31	Earaa	241	672	0	0		0	0	0	0	0
444	1	254	153	-1	117	175	14.0	24	ABalappappp	233	1036	0	0		0	0	0	0	0
445	1	294	260	-1	357	158	19.8	25	ABprppaaaap	200	246	0	0		0	0	0	0	0
446	1	355	457	-1	422	394	22.8	25	ABplppapppa	196	-1076	0	0		0	0	0	0	0
447	1	205	454	-1	408	199	23.1	27	ABprpapppaa	273	1396	0	0		0	0	0	0	0
448	1	249	370	-1	191	362	11.4	26	ABalpppappp	244	-721	0	0		0	0	0	0	0
449	1	251	477	-1	360	253	19.7	24	MSpapappa	214	455	0	0		0	0	0	0	0
450	1	177	123	-1	385	367	18.2	31	MSaapppa	11	0	0	0		0	0	0	0	0
451	1	124	263	-1	367	193	21.9	25	ABprppaapaa	195	489	0	0		0	0	0	0	0
452	1	446	437	-1	164	326	10.0	22	ABalppppapa	198	0	0	0		0	0	0	0	0
453	1	115	381	-1	112	286	21.5	22	ABalaaaalpa	280	0	0	0		0	0	0	0	0
454	1	21	54	-1	159	238	22.8	27	ABaraaapppa	427	0	0	0		0	0	0	0	0
455	1	482	220	-1	237	394	17.3	22	ABplpaapppa	53	0	0	0		0	0	0	0	0
456	1	366	19	-1	399	132	12.4	26	ABprapaaapp	251	-24	0	0		0	0	0	0	0
457	1	481	429	-1	256	347	22.9	23	ABplpapaaaa	183	0	0	0		0	0	0	0	0
458	1	161	519	-1	254	180	22.0	25	ABprpapaaap	254	0	0	0		0	0	0	0	0
459	1	244	334	-1	252	379	25.4	27	ABalppapapp	185	198	0	0		0	0	0	0	0
460	1	6	315	-1	234	148	14.0	22	ABpraapapap	296	0	0	0		0	0	0	0	0
461	1	238	24	-1	154	291	22.7	25	ABalpaappaa	224	0	0	0		0	0	0	0	0
462	1	23	369	-1	531	404	21.2	28	ABplappppa	149	-39	0	0		0	0	0	0	0
463	1	20	482	-1	151	310	24.0	23	ABalpaapppp	-37	0	0	0		0	0	0	0	0
464	1	305	464	-1	461	208	19.4	32	MSpppaap	168	0	0	0		0	0	0	0	0
465	1	316	517	-1	343	294	17.9	23	MSaapappa	192	0	0	0		0	0	0	0	0
466	0	469	-1	-1	143	255	12.3	22		-36	0	0	0		0	0	0	0	0
467	0	436	-1	-1	279	365	21.1	22		71	0	0	0		0	0	0	0	0
468	0	483	-1	-1	330	229	10.2	22		-142	0	0	0		0	0	0	0	0
469	1	472	465	-1	421	286	25.4	24	ABplpapppap	146	1134	0	0		0	0	0	0	0
470	1	437	211	-1	194	199	22.8	24	ABarappppap	3	0	0	0		0	0	0	0	0
471	1	98	207	-1	231	160	17.7	28	ABpraaappaa	286	0	0	0		0	0	0	0	0
472	1	296	72	-1	137	319	12.3	24	ABalapappap	332	0	0	0		0	0	0	0	0
473	1	163	489	-1	444	165	25.2	25	ABprppaappa	124	1767	0	0		0	0	0	0	0
474	1	203	512	-1	123	206	21.5	32	ABalaaaparr	-119	0	0	0		0	0	0	0	0
475	1	444	191	-1	222	257	21.9	21	ABarapaaaap	44	0	0	0		0	0	0	0	0
476	1	491	261	-1	381	220	11.5	29	Ealaa	157	208	0	0		0	0	0	0	0
477	0	235	-1	-1	164	257	21.2	25		-18	0	0	0		0	0	0	0	0
478	1	240	382	-1	168	385	18.0	22	ABalpppapav	88	0	0	0		0	0	0	0	0
479	1	62	268	-1	264	182	17.5	24	MSppapaa	301	0	0	0		0	0	0	0	0
480	1	217	385	-1	208	378	16.4	22	ABplpaapaap	89	0	0	0		0	0	0	0	0
481	1	485	501	-1	224	383	20.3	22	ABplpaaappa	106	0	0	0		0	0	0	0	0
482	1	381	166	-1	402	377	23.5	27	ABplppappap	287	0	0	0		0	0	0	0	0
483	1	468	484	-1	295	212	16.2	26	ABarapaappp	156	0	0	0		0	0	0	0	0
484	1	452	470	-1	229	238	18.9	22	ABarapaapaa	115	0	0	0		0	0	0	0	0
485	1	476	427	-1	572	323	23.0	22	ABplppppppp	400	0	0	0		0	0	0	0	0
486	1	453	420	-1	272	317	16.2	24	ABalpaaappp	104	0	0	0		0	0	0	0	0
487	1	480	435	-1	542	224	23.5	26	ABprpppaapa	129	0	0	0		0	0	0	0	0
488	0	426	-1	-1	493	360	20.5	26		51	0	0	0		0	0	0	0	0
489	1	492	393	-1	252	383	14.5	25	ABplpaappaa	57	0	0	0		0	0	0	0	0
490	1	374	461	-1	294	355	21.4	23	ABplpapaaap	-62	0	0	0		0	0	0	0	0
491	0	44	-1	-1	312	201	25.0	22		130	0	0	0		0	0	0	0	0
492	0	410	-1	-1	477	205	4.4	24		143	16	0	0		0	0	0	0	0
493	1	496	493	-1	400	146	20.9	26	ABprppapaaa	131	0	0	0		0	0	0	0	0
494	1	477	494	-1	258	221	19.4	20	ABarapaappa	128	-56	0	0		0	0	0	0	0
495	0	498	-1	-1	162	256	7.1	19		106	593	0	0		0	0	0	0	0
496	1	499	497	-1	467	190	5.0	34	Caaaa	423	517	0	0		0	0	0	0	0
497	1	500	498	-1	489	245	25.0	26	ABprppppaap	191	-1059	0	0		0	0	0	0	0
498	1	501	499	-1	437	195	26.0	27	ABprppaappp	189	-277	0	0		0	0	0	0	0
499	1	463	500	-1	470	207	24.0	25	ABprpppaaaa	219	81	0	0		0	0	0	0	0
500	1	502	502	-1	258	391	18.0	22	ABplpaapppp	171	-354	0	0		0	0	0	0	0
501	1	503	503	-1	279	370	20.0	22	ABplpapaapa	202	-343	0	0		0	0	0	0	0
502	1	504	504	-1	313	353	22.0	24	ABplpapapaa	163	421	0	0		0	0	0	0	0
503	1	505	533	-1	354	338	23.0	24	ABplpapappa	177	-212	0	0		0	0	0	0	0
504	1	487	506	-1	383	313	24.0	24	ABplpapappp	232	0	0	0		0	0	0	0	0
505	1	507	507	-1	350	372	22.0	23	ABplppaapap	192	1454	0	0		0	0	0	0	0
506	1	509	511	-1	446	296	25.0	24	ABplpappppa	37	0	0	0		0	0	0	0	0
507	1	510	509	-1	527	296	25.0	25	ABplpppapap	258	-503	0	0		0	0	0	0	0
508	1	285	371	-1	474	304	25.1	30	ABplpappppp	233	96	0	0		0	0	0	0	0
509	1	512	513	-1	201	246	22.0	24	ABarapaaaaa	185	0	0	0		0	0	0	0	0
510	1	513	125	-1	229	194	23.0	25	ABarapppppa	271	-247	0	0		0	0	0	0	0
511	0	514	-1	-1	273	248	24.0	24		213	489	0	0		0	0	0	0	0
512	1	515	516	-1	115	218	19.0	24	ABalaapaaa	-7	0	0	0		0	0	0	0	0
513	1	516	321	-1	248	245	23.925	24	ABarapaaapp	213	489	0	0		0	0	0	0	0
514	1	19	488	-1	529	305	16.0	29	Eplpa	294	377	0	0		0	0	0	0	0
515	1	517	520	-1	256	106	19.0	22	ABprpaapapa	163	0	0	0		0	0	0	0	0
516	1	518	521	-1	305	133	20.0	25	ABprpaapppp	27	0	0	0		0	0	0	0	0
517	1	519	338	-1	268	189	23.866667	27	ABarapppppp	320	0	0	0		0	0	0	0	0
518	1	114	395	-1	290	154	21.0	25	ABprpapapap	0	0	0	0		0	0	0	0	0
519	1	520	524	-1	505	256	25.0	26	ABprppppapp	191	-1059	0	0		0	0	0	0	0
520	1	521	525	-1	456	239	25.0	27	ABprppppaaa	225	-557	0	0		0	0	0	0	0
521	1	522	349	-1	505	200	24.0	26	ABprpppaaap	236	-519	0	0		0	0	0	0	0
522	0	523	-1	-1	476	187	24.0	27		334	-1286	0	0		0	0	0	0	0
523	1	524	551	-1	292	179	23.0	25	ABprpaaappa	249	310	0	0		0	0	0	0	0
524	1	525	529	-1	465	332	24.0	25	ABplppppaap	173	-85	0	0		0	0	0	0	0
525	1	529	483	-1	468	362	25.0	24	ABplpppaaap	139	0	0	0		0	0	0	0	0
526	1	527	530	-1	442	333	24.0	24	ABplppppaaa	286	170	0	0		0	0	0	0	0
527	1	528	532	-1	305	321	26.0	27	ABplpappaap	-110	0	0	0		0	0	0	0	0
528	1	508	505	-1	343	339	21.5	24	ABplpapapap	148	0	0	0		0	0	0	0	0
529	0	531	-1	-1	322	274	26.0	28		210	-1271	0	0		0	0	0	0	0
530	1	532	535	-1	294	235	25.4	26	ABarappaapa	70	0	0	0		0	0	0	0	0
531	0	531	-1	-1	324	286	24.0	26		210	-1271	0	0		0	0	0	0	0
532	1	533	537	-1	266	247	24.0	24	ABarapapapa	213	489	0	0		0	0	0	0	0
533	0	534	-1	-1	190	295	21.0	24		264	355	0	0		0	0	0	0	0
534	1	424	539	-1	380	136	22.0	22	ABprpapaapp	172	808	0	0		0	0	0	0	0
535	1	537	540	-1	208	300	23.0	22	ABalpaaaapa	167	174	0	0		0	0	0	0	0
536	1	538	452	-1	331	200	23.4	26	ABprpappaaa	203	0	0	0		0	0	0	0	0
537	1	314	541	-1	310	185	21.966667	26	ABprpaaappp	241	605	0	0		0	0	0	0	0
538	1	539	548	-1	463	269	25.0	25	ABprpappppp	176	47	0	0		0	0	0	0	0
539	1	541	542	-1	392	173	23.0	24	ABprppaapap	0	0	0	0		0	0	0	0	0
540	1	542	543	-1	512	362	24.0	26	ABplpppaapa	230	-565	0	0		0	0	0	0	0
541	1	543	544	-1	336	201	19.0	25	MSppaapp	211	889	0	0		0	0	0	0	0
542	1	544	545	-1	386	144	24.0	25	ABprpaaaapp	212	570	0	0		0	0	0	0	0
543	1	545	546	-1	373	162	25.0	26	ABprpaaaapa	262	0	0	0		0	0	0	0	0
544	1	546	547	-1	460	217	22.0	25	ABprpappppa	254	-29	0	0		0	0	0	0	0
545	1	547	549	-1	200	347	17.0	22	ABplpaapaaa	182	0	0	0		0	0	0	0	0
546	1	44	550	-1	333	176	24.0	26	ABarappapap	241	-117	0	0		0	0	0	0	0
