# Supplementary material for: The AP-2 Transcription Factor APTF-2 Is Required for Neuroblast and Epidermal Morphogenesis in Caenorhabditis elegans Embryogenesis
Source: PLoS Genet. 2016 May 13;12(5):e1006048. doi: 10.1371/journal.pgen.1006048 (PMC4866721; doi:10.1371/journal.pgen.1006048)
Supplement: S5 Text — (ZIP) [file pgen.1006048.s033.zip › nuclei/t186-nuclei]

1	1	152	407	-1	537	389	14.9	26	ABplapapppa	216	1128	0	0		0	0	0	0	0
2	1	426	279	-1	478	194	7.3	34	Dpppp	341	-1029	0	0		0	0	0	0	0
3	1	244	227	-1	404	297	15.4	28	Earpa	280	264	0	0		0	0	0	0	0
4	1	70	254	-1	188	129	12.4	28	ABpraapaapp	377	0	0	0		0	0	0	0	0
5	1	294	315	-1	213	356	15.1	27	ABalpppppaa	272	68	0	0		0	0	0	0	0
6	0	388	-1	-1	374	165	26.3	27		242	32	0	0		0	0	0	0	0
7	1	30	59	-1	215	291	4.5	28	ABplaaaapa	256	0	0	0		0	0	0	0	0
8	1	313	79	-1	517	414	18.5	28	ABplapappa	-22	0	0	0		0	0	0	0	0
9	1	164	377	-1	486	419	18.5	29	ABplapapap	154	0	0	0		0	0	0	0	0
10	1	123	329	-1	182	401	17.6	24	ABalpppapad	209	578	0	0		0	0	0	0	0
11	1	405	259	-1	333	375	6.7	30	ABarppaaap	296	-494	0	0		0	0	0	0	0
12	0	384	-1	-1	299	178	24.1	25		175	230	0	0		0	0	0	0	0
13	1	215	323	-1	152	284	7.0	24	ABplaaaaaaa	195	947	0	0		0	0	0	0	0
14	1	219	431	-1	407	371	10.4	28	Dapap	-13	0	0	0		0	0	0	0	0
15	1	77	152	-1	444	169	10.9	27	Dppap	251	0	0	0		0	0	0	0	0
16	1	39	182	-1	362	346	8.6	26	Daapa	263	325	0	0		0	0	0	0	0
17	1	385	10	-1	396	198	25.6	24	ABprpappapp	186	885	0	0		0	0	0	0	0
18	1	11	77	-1	200	310	25.2	27	ABalpapaaaa	232	59	0	0		0	0	0	0	0
19	1	456	310	-1	396	132	12.4	25	ABprapaaapp	-2	0	0	0		0	0	0	0	0
20	1	297	15	-1	479	244	20.1	30	ABprpppppaa	244	35	0	0		0	0	0	0	0
21	1	422	387	-1	177	206	8.5	24	ABalapppapp	13	0	0	0		0	0	0	0	0
22	1	340	155	-1	178	302	5.6	25	ABplaaaaaap	258	333	0	0		0	0	0	0	0
23	1	289	282	-1	133	303	18.2	26	ABalaaaala	234	219	0	0		0	0	0	0	0
24	1	461	389	-1	155	289	22.4	26	ABalpaappaa	256	-949	0	0		0	0	0	0	0
25	1	434	202	-1	506	276	23.5	28	ABprpppppap	260	376	0	0		0	0	0	0	0
26	1	6	130	-1	137	160	9.4	29	ABpraapaaap	54	0	0	0		0	0	0	0	0
27	1	69	287	-1	330	365	12.5	28	Daaaa	353	0	0	0		0	0	0	0	0
28	0	102	-1	-1	170	123	14.7	25		54	0	0	0		0	0	0	0	0
29	1	166	222	-1	297	247	11.7	28	MSpaapaa	272	1391	0	0		0	0	0	0	0
30	1	390	325	-1	313	212	17.3	26	ABaraappppa	254	528	0	0		0	0	0	0	0
31	1	134	171	-1	178	180	9.4	28	ABarpapaaa	-53	0	0	0		0	0	0	0	0
32	1	176	530	-1	557	292	25.3	29	ABprpppapap	336	223	0	0		0	0	0	0	0
33	1	175	293	-1	226	211	13.1	28	ABaraappapa	168	0	0	0		0	0	0	0	0
34	1	17	271	-1	143	265	18.4	27	ABaraaaapa	161	0	0	0		0	0	0	0	0
35	1	404	280	-1	243	136	24.4	26	ABprpaaapaa	307	0	0	0		0	0	0	0	0
36	1	438	285	-1	491	417	11.7	28	ABplapapaa	274	324	0	0		0	0	0	0	0
37	1	66	103	-1	95	259	16.8	26	ABalaaapall	224	1080	0	0		0	0	0	0	0
38	1	27	76	-1	326	315	18.3	26	MSaapaaap	224	-170	0	0		0	0	0	0	0
39	1	241	93	-1	487	171	23.3	31	ABprppappp	281	110	0	0		0	0	0	0	0
40	1	150	45	-1	207	226	19.2	24	ABaraaaaapp	222	227	0	0		0	0	0	0	0
41	1	317	439	-1	458	364	8.7	25	Cappaaa	234	-28	0	0		0	0	0	0	0
42	1	23	203	-1	185	292	15.2	26	ABalpaapaap	259	-124	0	0		0	0	0	0	0
43	1	163	85	-1	281	326	9.3	26	MSapppap	50	0	0	0		0	0	0	0	0
44	1	218	308	-1	199	218	13.3	25	ABaraappaap	250	218	0	0		0	0	0	0	0
45	1	304	274	-1	259	319	5.0	27	ABplaaaapp	275	-558	0	0		0	0	0	0	0
46	0	226	-1	-1	157	343	17.2	24		56	0	0	0		0	0	0	0	0
47	1	158	409	-1	408	146	9.2	29	ABarpppapp	259	-949	0	0		0	0	0	0	0
48	1	280	135	-1	173	225	14.6	24	ABaraappaaa	-182	0	0	0		0	0	0	0	0
49	0	306	-1	-1	330	319	23.5	29		-251	0	0	0		0	0	0	0	0
50	1	265	201	-1	380	122	8.4	28	ABarppppaa	277	394	0	0		0	0	0	0	0
51	1	222	349	-1	111	205	16.4	27	ABalaaapplr	201	36	0	0		0	0	0	0	0
52	1	345	368	-1	183	158	18.5	23	ABalaapppap	199	529	0	0		0	0	0	0	0
53	1	427	253	-1	134	370	16.6	24	ABalpppaapv	201	-32	0	0		0	0	0	0	0
54	1	454	74	-1	156	233	22.7	26	ABaraaapppa	205	-515	0	0		0	0	0	0	0
55	1	298	153	-1	388	423	12.5	29	ABplapaapp	-17	0	0	0		0	0	0	0	0
56	1	40	174	-1	336	226	13.2	27	MSpaapapp	180	0	0	0		0	0	0	0	0
57	1	186	116	-1	144	227	9.6	27	ABalapppaap	1	0	0	0		0	0	0	0	0
58	1	211	160	-1	325	326	9.8	25	Daaap	197	0	0	0		0	0	0	0	0
59	1	333	138	-1	226	206	19.1	24	ABarapaapap	213	571	0	0		0	0	0	0	0
60	1	293	82	-1	324	232	25.4	26	ABarappaapp	243	160	0	0		0	0	0	0	0
61	1	220	184	-1	261	208	13.7	26	ABaraappapp	356	0	0	0		0	0	0	0	0
62	1	223	33	-1	509	365	11.8	25	Cappapa	243	218	0	0		0	0	0	0	0
63	1	10	26	-1	214	347	12.8	27	ABplaapapaa	260	-379	0	0		0	0	0	0	0
64	1	359	459	-1	149	225	14.8	30	MSaaaaaa	120	0	0	0		0	0	0	0	0
65	1	48	28	-1	163	260	14.8	25	ABaraapaaaa	217	83	0	0		0	0	0	0	0
66	1	112	125	-1	541	199	7.6	31	Cpaapp	312	-664	0	0		0	0	0	0	0
67	1	354	105	-1	499	303	14.3	30	Eplap	309	144	0	0		0	0	0	0	0
68	1	173	273	-1	280	417	17.0	29	ABplaappap	277	759	0	0		0	0	0	0	0
69	1	155	363	-1	183	363	23.7	27	ABalppaappa	-44	0	0	0		0	0	0	0	0
70	1	137	124	-1	188	153	9.9	23	ABalapppppp	56	0	0	0		0	0	0	0	0
71	1	194	364	-1	552	146	18.0	29	ABprapapap	282	1051	0	0		0	0	0	0	0
72	1	472	165	-1	136	322	12.5	26	ABalapappap	13	0	0	0		0	0	0	0	0
73	1	216	402	-1	360	194	8.3	29	MSpppppp	279	365	0	0		0	0	0	0	0
74	1	117	241	-1	247	418	17.4	26	ABplaappaa	-239	0	0	0		0	0	0	0	0
75	1	360	354	-1	215	406	19.0	25	ABplpaaapap	221	58	0	0		0	0	0	0	0
76	1	233	204	-1	585	192	22.5	28	ABprappppa	275	702	0	0		0	0	0	0	0
77	1	185	419	-1	419	185	8.1	31	Dpppa	315	14	0	0		0	0	0	0	0
78	1	312	212	-1	410	238	13.2	31	Ealap	313	1130	0	0		0	0	0	0	0
79	1	343	385	-1	356	252	7.7	27	MSaaappp	49	0	0	0		0	0	0	0	0
80	1	65	9	-1	164	160	10.9	24	ABalapppppa	-53	0	0	0		0	0	0	0	0
81	1	96	217	-1	612	325	17.6	30	Caappv	160	0	0	0		0	0	0	0	0
82	1	127	335	-1	189	111	16.9	27	ABpraaaappp	228	52	0	0		0	0	0	0	0
83	1	141	140	-1	210	127	17.0	24	ABpraaapapa	208	721	0	0		0	0	0	0	0
84	1	437	448	-1	496	126	17.2	30	ABprappaap	60	0	0	0		0	0	0	0	0
85	1	420	16	-1	458	376	16.3	31	Capaap	315	59	0	0		0	0	0	0	0
86	1	33	246	-1	434	431	15.2	29	ABplappaap	265	238	0	0		0	0	0	0	0
87	1	111	429	-1	199	183	13.5	26	MSppaaap	163	357	0	0		0	0	0	0	0
88	1	413	70	-1	195	223	24.8	26	ABaraaapppp	-188	0	0	0		0	0	0	0	0
89	1	144	198	-1	399	400	7.4	33	ABarppapa	337	36	0	0		0	0	0	0	0
90	1	365	251	-1	151	151	16.6	24	ABalaappppp	202	-267	0	0		0	0	0	0	0
91	1	272	187	-1	402	164	11.7	27	Dpapp	487	0	0	0		0	0	0	0	0
92	1	90	278	-1	490	176	17.3	30	Cppaap	297	255	0	0		0	0	0	0	0
93	1	336	333	-1	410	242	16.0	31	Ealpa	311	-147	0	0		0	0	0	0	0
94	1	21	225	-1	206	274	9.5	27	MSaaapaaa	272	603	0	0		0	0	0	0	0
95	1	133	43	-1	208	182	7.5	25	ABarpapaapp	242	288	0	0		0	0	0	0	0
96	1	200	380	-1	420	340	9.5	27	Daapp	-4	0	0	0		0	0	0	0	0
97	1	258	471	-1	385	298	19.2	25	MSaapappp	200	1680	0	0		0	0	0	0	0
98	1	148	233	-1	202	268	13.5	24	ABaraapaapa	200	93	0	0		0	0	0	0	0
99	1	80	151	-1	114	326	16.4	29	ABalapaaap	188	0	0	0		0	0	0	0	0
100	1	119	200	-1	506	342	8.3	26	Cappaap	107	0	0	0		0	0	0	0	0
101	1	396	64	-1	160	284	16.6	24	ABalpaapaaa	-45	0	0	0		0	0	0	0	0
102	1	36	242	-1	411	374	14.1	31	Capaaa	317	1009	0	0		0	0	0	0	0
103	1	88	180	-1	378	145	15.4	27	Dppaa	378	0	0	0		0	0	0	0	0
104	1	129	156	-1	243	170	9.7	26	MSppappp	263	1526	0	0		0	0	0	0	0
105	1	408	337	-1	317	280	12.2	27	MSaaapapp	243	572	0	0		0	0	0	0	0
106	1	401	123	-1	307	160	16.5	28	MSppppaa	-54	0	0	0		0	0	0	0	0
107	1	62	32	-1	386	191	4.9	30	Cpaaaa	305	117	0	0		0	0	0	0	0
108	1	87	169	480	171	259	22.1	28	ABaraaappa	242	0	0	0		0	0	0	0	0
109	1	18	108	-1	286	167	11.7	27	MSppppap	272	-691	0	0		0	0	0	0	0
110	1	45	147	-1	343	303	7.2	27	MSappppp	272	532	0	0		0	0	0	0	0
111	1	433	175	-1	364	165	11.5	25	Dpapa	-106	0	0	0		0	0	0	0	0
112	1	423	485	-1	430	139	23.4	28	ABarappappp	206	-479	0	0		0	0	0	0	0
113	1	89	136	-1	222	291	11.6	27	ABaraapaapp	257	164	0	0		0	0	0	0	0
114	1	439	492	-1	312	159	13.4	24	Dpaaa	213	147	0	0		0	0	0	0	0
115	1	229	338	-1	555	214	11.1	30	Cpppap	296	-378	0	0		0	0	0	0	0
116	1	309	247	-1	263	143	6.5	26	ABarpapapp	257	281	0	0		0	0	0	0	0
117	1	357	69	-1	268	287	18.7	25	ABalpapppap	170	0	0	0		0	0	0	0	0
118	1	78	413	-1	502	126	12.6	29	ABprappapa	258	-772	0	0		0	0	0	0	0
119	1	25	73	-1	285	305	11.9	26	ABaraapapap	92	0	0	0		0	0	0	0	0
120	1	251	94	-1	433	349	25.3	26	ABplpppaaaa	267	373	0	0		0	0	0	0	0
121	1	407	128	-1	323	359	10.1	26	ABplapaaapa	47	0	0	0		0	0	0	0	0
122	1	252	44	-1	288	217	19.4	30	ABarapappa	264	461	0	0		0	0	0	0	0
123	1	450	57	-1	387	367	17.7	30	MSaapppa	293	-70	0	0		0	0	0	0	0
124	1	104	143	-1	311	412	15.6	29	ABplaapppa	447	0	0	0		0	0	0	0	0
125	1	510	305	-1	226	190	23.7	26	ABarapppppa	246	27	0	0		0	0	0	0	0
126	1	203	260	-1	303	389	17.9	24	ABplppaaaap	216	108	0	0		0	0	0	0	0
127	1	139	400	-1	238	110	20.9	26	ABpraaaapad	246	712	0	0		0	0	0	0	0
128	1	389	408	-1	285	369	17.5	24	ABplppaaaaa	223	421	0	0		0	0	0	0	0
129	1	381	375	-1	270	369	11.6	27	ABalppppppa	-76	0	0	0		0	0	0	0	0
130	1	368	91	-1	584	176	15.8	29	ABarpppppp	269	276	0	0		0	0	0	0	0
131	1	383	131	-1	101	234	18.4	24	ABalaaaparl	342	0	0	0		0	0	0	0	0
132	1	149	391	-1	264	290	14.1	29	ABaraapapaa	134	0	0	0		0	0	0	0	0
133	1	394	49	-1	466	398	8.3	28	ABarppappa	280	-1671	0	0		0	0	0	0	0
134	1	47	299	-1	254	286	8.5	24	MSaaapaap	220	264	0	0		0	0	0	0	0
135	1	311	348	-1	330	185	15.2	27	MSpppaaa	211	342	0	0		0	0	0	0	0
136	1	290	347	-1	149	323	20.1	24	ABalppappaa	339	0	0	0		0	0	0	0	0
137	1	122	258	-1	521	174	14.5	31	Cppapa	278	864	0	0		0	0	0	0	0
138	1	284	470	-1	282	260	22.8	27	ABarapapppa	230	0	0	0		0	0	0	0	0
139	1	325	100	-1	377	357	21.9	24	ABplppappaa	215	-1382	0	0		0	0	0	0	0
140	1	283	106	-1	393	322	6.7	29	Dappa	1	0	0	0		0	0	0	0	0
141	1	303	433	-1	301	319	18.8	26	MSaapaaaa	255	176	0	0		0	0	0	0	0
142	1	103	294	-1	154	339	8.0	25	ABalapapppp	252	166	0	0		0	0	0	0	0
143	1	91	237	-1	209	363	19.2	26	ABplpaaaaap	240	138	0	0		0	0	0	0	0
144	1	14	121	-1	144	263	10.6	29	ABalappaap	236	464	0	0		0	0	0	0	0
145	1	328	185	-1	126	228	12.9	26	ABalapppaaa	121	0	0	0		0	0	0	0	0
146	1	128	115	-1	295	367	14.6	28	MSapppaa	242	823	0	0		0	0	0	0	0
147	1	190	164	-1	236	151	21.6	24	ABprpaaaaap	213	1220	0	0		0	0	0	0	0
148	1	26	139	-1	212	162	15.4	25	ABpraapapaa	238	1112	0	0		0	0	0	0	0
149	1	114	445	-1	213	344	26.0	25	ABalppapapa	241	524	0	0		0	0	0	0	0
150	1	84	300	-1	295	213	13.8	27	MSpaapapa	-134	0	0	0		0	0	0	0	0
151	1	410	426	-1	240	203	5.2	34	ABarpaapa	345	-404	0	0		0	0	0	0	0
152	1	322	428	-1	197	341	23.8	23	ABalppapaap	192	481	0	0		0	0	0	0	0
153	1	444	290	-1	118	176	14.2	25	ABalappappp	225	140	0	0		0	0	0	0	0
154	1	370	404	-1	203	286	21.9	25	ABalpaaaaaa	162	0	0	0		0	0	0	0	0
155	1	34	296	-1	121	297	10.7	24	ABalapapapp	232	-743	0	0		0	0	0	0	0
156	1	29	150	-1	138	356	13.9	29	ABalapaapp	-19	0	0	0		0	0	0	0	0
157	1	59	137	-1	188	145	16.4	28	ABpraaaaap	191	0	0	0		0	0	0	0	0
158	1	15	34	-1	342	247	16.4	31	MSpapaapa	268	621	0	0		0	0	0	0	0
159	1	376	119	-1	221	387	7.8	28	ABplaaapap	-314	0	0	0		0	0	0	0	0
160	1	403	306	-1	342	321	4.5	29	ABarppaapa	267	1196	0	0		0	0	0	0	0
161	1	125	276	-1	463	351	21.2	28	MSpappaa	266	-472	0	0		0	0	0	0	0
162	1	310	418	-1	369	389	25.1	29	ABplpaaaapp	262	-270	0	0		0	0	0	0	0
163	1	363	46	-1	525	211	19.5	32	Cppapp	321	-378	0	0		0	0	0	0	0
164	1	271	172	-1	521	148	9.9	28	ABarpppppa	281	742	0	0		0	0	0	0	0
165	1	250	277	-1	153	213	18.5	26	MSppaaaa	262	241	0	0		0	0	0	0	0
166	1	482	473	-1	402	374	24.1	23	ABplppappap	212	-738	0	0		0	0	0	0	0
167	1	180	352	-1	263	352	17.6	26	MSapapap	219	363	0	0		0	0	0	0	0
168	1	205	226	-1	159	335	15.0	24	ABalapappaa	226	403	0	0		0	0	0	0	0
169	1	436	304	-1	531	375	23.4	25	ABplpppaapp	233	285	0	0		0	0	0	0	0
170	1	41	371	-1	256	210	16.6	27	ABaraapppaa	243	775	0	0		0	0	0	0	0
171	1	318	318	-1	296	223	9.7	27	MSpaaappa	252	-494	0	0		0	0	0	0	0
172	1	86	476	-1	248	175	20.5	23	ABprpaapaaa	227	133	0	0		0	0	0	0	0
173	1	100	383	-1	208	413	16.2	23	ABplpaapapp	233	44	0	0		0	0	0	0	0
174	1	264	265	-1	155	196	21.3	25	ABarappppaa	348	0	0	0		0	0	0	0	0
175	1	346	114	-1	463	128	16.2	27	ABprappaaa	266	1174	0	0		0	0	0	0	0
176	1	380	339	-1	232	210	26.0	31	ABarapppapa	314	609	0	0		0	0	0	0	0
177	1	3	462	-1	224	280	15.2	30	ABalpaapapa	278	-203	0	0		0	0	0	0	0
178	1	76	25	-1	280	265	7.6	24	MSaaaapap	178	0	0	0		0	0	0	0	0
179	1	412	95	-1	307	144	8.4	22	ABprapaaaaa	199	-1095	0	0		0	0	0	0	0
180	1	268	321	-1	329	117	21.4	30	ABpraappap	299	-1134	0	0		0	0	0	0	0
181	1	20	162	-1	133	190	22.8	32	ABalaapaap	316	-223	0	0		0	0	0	0	0
182	1	2	173	-1	465	199	21.4	32	MSpapppp	329	234	0	0		0	0	0	0	0
183	1	24	344	-1	476	238	15.3	33	Ealpp	332	-59	0	0		0	0	0	0	0
184	1	397	396	-1	274	134	19.3	25	ABprpaapppa	208	1645	0	0		0	0	0	0	0
185	1	255	250	-1	313	264	5.3	28	ABarpaappp	282	264	0	0		0	0	0	0	0
186	1	213	177	-1	137	308	15.3	27	ABalapaaaa	41	0	0	0		0	0	0	0	0
187	1	212	334	-1	163	136	19.6	30	ABalaappap	274	753	0	0		0	0	0	0	0
188	1	234	263	-1	261	394	7.4	27	ABplaaappa	245	0	0	0		0	0	0	0	0
189	1	274	62	-1	270	284	10.7	25	MSaaapapa	27	0	0	0		0	0	0	0	0
190	1	247	384	-1	403	312	25.0	27	ABplpapppaa	275	824	0	0		0	0	0	0	0
191	1	475	403	-1	223	254	21.1	24	ABarapaaaap	199	36	0	0		0	0	0	0	0
192	1	424	424	-1	504	277	5.8	31	Caaapa	302	375	0	0		0	0	0	0	0
193	1	58	87	-1	227	194	21.8	24	ABprpapaaaa	247	478	0	0		0	0	0	0	0
194	1	170	341	-1	239	369	14.4	27	ABalpppppap	208	36	0	0		0	0	0	0	0
195	1	440	313	-1	177	328	25.8	25	ABalppapaaa	208	647	0	0		0	0	0	0	0
196	1	364	61	-1	235	364	23.8	25	ABalppapppp	203	137	0	0		0	0	0	0	0
197	0	488	-1	-1	494	358	19.9	25		233	1336	0	0		0	0	0	0	0
198	1	57	257	-1	265	112	16.4	30	ABpraaapppa	266	590	0	0		0	0	0	0	0
199	1	143	469	-1	521	289	20.0	30	Eplpp	275	-90	0	0		0	0	0	0	0
200	1	374	118	-1	315	387	23.5	23	ABplpaaaapa	217	802	0	0		0	0	0	0	0
201	1	270	357	-1	336	176	10.5	25	Dpaap	253	876	0	0		0	0	0	0	0
202	1	224	166	-1	263	336	24.9	28	ABalpapapaa	221	169	0	0		0	0	0	0	0
203	1	179	436	-1	361	217	22.9	27	ABprpappaap	186	808	0	0		0	0	0	0	0
204	1	12	356	-1	360	215	15.4	28	MSpapaapp	252	0	0	0		0	0	0	0	0
205	1	308	41	-1	257	400	11.1	29	ABalppppppp	-61	0	0	0		0	0	0	0	0
206	1	287	55	-1	330	142	8.8	25	ABprapaaaap	232	205	0	0		0	0	0	0	0
207	1	471	68	-1	231	158	17.6	28	ABpraaappaa	283	64	0	0		0	0	0	0	0
208	1	82	145	-1	375	229	19.3	28	MSpapapa	276	-1212	0	0		0	0	0	0	0
209	1	278	420	-1	121	185	19.1	26	ABalaaapprl	-40	0	0	0		0	0	0	0	0
210	1	240	110	-1	361	378	14.6	27	Dapaa	69	0	0	0		0	0	0	0	0
211	1	470	63	-1	193	197	22.5	24	ABarappppap	202	-472	0	0		0	0	0	0	0
212	1	204	141	-1	255	206	9.4	28	MSpaaaaa	206	80	0	0		0	0	0	0	0
213	1	193	207	-1	519	149	20.3	30	ABprappapp	294	-769	0	0		0	0	0	0	0
214	1	63	284	-1	212	239	16.2	25	ABaraaapapa	23	0	0	0		0	0	0	0	0
215	1	85	327	-1	336	410	12.2	25	ABplapaapa	158	0	0	0		0	0	0	0	0
216	1	276	1	-1	345	391	22.5	27	ABalpapappp	201	1065	0	0		0	0	0	0	0
217	1	395	245	-1	300	389	11.4	23	ABplpaappap	116	0	0	0		0	0	0	0	0
218	1	132	361	-1	209	153	7.2	24	ABarpappaa	308	0	0	0		0	0	0	0	0
219	1	110	190	-1	439	136	20.4	26	ABprppapaap	200	-751	0	0		0	0	0	0	0
220	1	455	362	-1	235	399	17.7	22	ABplpaapppa	69	0	0	0		0	0	0	0	0
221	1	74	427	-1	572	280	20.6	31	Cppppp	257	130	0	0		0	0	0	0	0
222	1	430	498	-1	213	358	22.0	24	ABalppapppa	48	0	0	0		0	0	0	0	0
223	1	19	86	-1	571	365	20.9	31	ABplappppp	15	0	0	0		0	0	0	0	0
224	1	146	223	-1	324	205	11.2	27	MSpaaappp	253	-128	0	0		0	0	0	0	0
225	1	232	256	-1	401	110	16.4	30	ABpraapppp	-46	0	0	0		0	0	0	0	0
226	1	120	355	-1	547	350	15.7	26	Cappapp	-251	0	0	0		0	0	0	0	0
227	1	330	275	-1	124	201	9.0	25	ABpraapaaaa	459	0	0	0		0	0	0	0	0
228	1	83	92	-1	131	347	18.3	29	ABalapaapa	285	-490	0	0		0	0	0	0	0
229	1	182	288	-1	354	306	14.7	27	MSaapaapp	-92	0	0	0		0	0	0	0	0
230	0	37	-1	-1	401	140	22.5	35		350	150	0	0		0	0	0	0	0
231	1	267	96	-1	264	303	22.2	28	ABalpappppa	220	0	0	0		0	0	0	0	0
232	1	329	194	-1	583	265	10.3	37	Caapa	368	145	0	0		0	0	0	0	0
233	1	178	196	-1	236	321	25.4	28	ABalpapaaap	280	658	0	0		0	0	0	0	0
234	1	418	390	-1	366	291	17.7	28	MSaapapa	226	1398	0	0		0	0	0	0	0
235	1	307	39	-1	250	283	24.5	29	ABalpappapa	96	0	0	0		0	0	0	0	0
236	1	245	320	-1	133	275	22.0	27	ABalpaapppa	200	156	0	0		0	0	0	0	0
237	1	275	65	-1	522	265	13.6	32	Eprpa	315	391	0	0		0	0	0	0	0
238	1	151	358	-1	288	143	14.2	23	ABprpaappaa	91	0	0	0		0	0	0	0	0
239	1	98	31	-1	214	125	21.4	27	ABpraaaapav	228	1500	0	0		0	0	0	0	0
240	1	352	17	-1	211	146	12.5	24	ABpraapappa	233	207	0	0		0	0	0	0	0
241	0	411	-1	-1	247	242	20.1	24		209	-415	0	0		0	0	0	0	0
242	1	192	289	-1	159	374	20.8	24	ABalpppaaap	186	102	0	0		0	0	0	0	0
243	1	31	144	-1	171	247	17.6	30	ABaraaapaa	285	262	0	0		0	0	0	0	0
244	1	347	230	-1	231	107	16.6	27	ABpraaapapp	260	0	0	0		0	0	0	0	0
245	1	378	444	-1	182	312	12.2	28	MSapaaap	-106	0	0	0		0	0	0	0	0
246	1	421	3	-1	109	205	12.6	25	ABalappappa	228	1313	0	0		0	0	0	0	0
247	1	429	98	-1	434	197	23.4	31	ABprpapppap	262	-931	0	0		0	0	0	0	0
248	1	231	307	-1	598	244	22.4	29	ABprappppp	286	673	0	0		0	0	0	0	0
249	1	13	302	-1	157	185	11.5	24	ABalappppap	193	624	0	0		0	0	0	0	0
250	1	184	179	-1	243	326	19.1	26	ABalpapppaa	221	-892	0	0		0	0	0	0	0
251	1	206	235	-1	406	358	25.1	27	ABplppaappp	273	1188	0	0		0	0	0	0	0
252	1	201	467	-1	206	301	18.4	24	ABalpaaapaa	200	-507	0	0		0	0	0	0	0
253	1	416	249	-1	335	368	23.4	26	ABalpapappa	99	0	0	0		0	0	0	0	0
254	1	302	14	-1	405	412	21.5	27	ABplppapapa	270	-70	0	0		0	0	0	0	0
255	1	68	536	-1	405	155	25.2	26	ABarappappa	204	967	0	0		0	0	0	0	0
256	1	373	360	-1	434	397	19.7	25	ABplppapapp	677	0	0	0		0	0	0	0	0
257	1	153	236	-1	299	242	7.6	24	MSpaaapaa	203	-430	0	0		0	0	0	0	0
258	0	165	-1	-1	194	212	6.4	23		200	5	0	0		0	0	0	0	0
259	1	314	301	-1	323	228	20.4	25	MSpapaaaa	199	1050	0	0		0	0	0	0	0
260	1	445	406	-1	358	161	19.8	25	ABprppaaaap	176	578	0	0		0	0	0	0	0
261	1	476	514	-1	375	231	11.4	29	Ealaa	176	-192	0	0		0	0	0	0	0
262	1	301	255	-1	219	385	11.8	25	ABplaapapap	389	0	0	0		0	0	0	0	0
263	1	451	411	-1	365	187	21.5	28	ABprppaapaa	208	495	0	0		0	0	0	0	0
264	1	160	47	-1	364	335	19.5	27	MSapaapp	270	-61	0	0		0	0	0	0	0
265	1	4	446	-1	596	294	12.5	29	Cpapaa	297	-867	0	0		0	0	0	0	0
266	1	42	216	-1	355	381	10.1	24	ABplapaaapp	25	0	0	0		0	0	0	0	0
267	1	172	240	-1	264	238	10.1	25	MSpaaaapp	202	138	0	0		0	0	0	0	0
268	1	479	286	-1	269	179	17.2	26	MSppapaa	192	647	0	0		0	0	0	0	0
269	1	367	438	-1	303	237	21.7	29	ABarapapppp	264	529	0	0		0	0	0	0	0
270	1	183	148	-1	275	238	16.0	27	ABaraapppap	381	0	0	0		0	0	0	0	0
271	1	382	324	-1	212	176	21.0	27	ABprpaaaaaa	169	1049	0	0		0	0	0	0	0
272	1	236	159	-1	294	305	7.3	29	MSappppa	331	0	0	0		0	0	0	0	0
273	1	353	262	-1	292	105	20.1	26	ABpraappaa	-21	0	0	0		0	0	0	0	0
274	1	237	272	-1	534	309	7.0	30	Caaapp	284	-24	0	0		0	0	0	0	0
275	1	443	234	-1	381	277	12.4	28	Earaa	272	1052	0	0		0	0	0	0	0
276	1	323	328	-1	487	315	20.9	33	ABplpppppa	330	399	0	0		0	0	0	0	0
277	1	161	359	-1	287	113	14.3	30	ABpraaapppp	300	286	0	0		0	0	0	0	0
278	1	361	449	-1	187	179	20.7	24	ABpraaapaav	228	60	0	0		0	0	0	0	0
279	1	300	435	-1	226	304	23.5	23	ABalpaaaapp	177	492	0	0		0	0	0	0	0
280	1	417	191	-1	344	195	5.3	31	ABarpppapa	294	-150	0	0		0	0	0	0	0
281	1	208	206	-1	188	173	24.6	25	ABalaapappa	204	555	0	0		0	0	0	0	0
282	1	349	228	-1	238	296	20.5	25	ABalpappaap	-170	0	0	0		0	0	0	0	0
283	1	35	261	-1	181	355	18.8	25	ABplpaaaaaa	-513	0	0	0		0	0	0	0	0
284	1	115	83	-1	249	125	13.1	28	ABpraapappp	7	0	0	0		0	0	0	0	0
285	1	54	479	-1	375	123	19.1	26	ABprapaapa	259	743	0	0		0	0	0	0	0
286	0	295	-1	-1	183	200	4.5	20		121	391	0	0		0	0	0	0	0
287	1	282	178	-1	106	256	14.5	23	ABalaaapalr	207	-62	0	0		0	0	0	0	0
288	1	140	111	-1	286	359	24.2	31	ABalpapapap	14	0	0	0		0	0	0	0	0
289	1	305	229	-1	365	281	21.9	26	MSaappaa	175	0	0	0		0	0	0	0	0
290	1	197	208	-1	231	255	7.9	27	MSaaaaapp	-274	0	0	0		0	0	0	0	0
291	1	61	129	-1	287	174	8.7	28	MSpppppa	190	0	0	0		0	0	0	0	0
292	1	286	239	-1	123	283	7.9	24	ABplaapaaaa	216	1090	0	0		0	0	0	0	0
293	1	259	120	-1	115	321	20.5	25	ABalaaaalpp	-31	0	0	0		0	0	0	0	0
294	1	9	243	-1	187	245	10.3	28	MSaaaaapa	51	0	0	0		0	0	0	0	0
295	1	167	30	-1	169	168	13.7	29	ABalappapa	39	0	0	0		0	0	0	0	0
296	1	356	213	-1	167	227	5.9	24	ABarpaaaap	116	0	0	0		0	0	0	0	0
297	1	319	392	-1	148	222	7.0	25	ABarpaaaaa	248	427	0	0		0	0	0	0	0
298	1	189	351	-1	147	139	13.0	26	ABpraapaapa	53	0	0	0		0	0	0	0	0
299	1	228	221	-1	221	271	25.5	29	ABalpapaapa	282	409	0	0		0	0	0	0	0
300	1	273	432	-1	435	119	9.4	30	ABarppppap	273	-366	0	0		0	0	0	0	0
301	1	46	425	-1	550	341	23.7	28	ABplapppapp	186	223	0	0		0	0	0	0	0
302	1	369	126	-1	558	159	12.1	29	ABprapapaa	289	-181	0	0		0	0	0	0	0
303	1	214	219	-1	556	333	11.4	32	Capppa	167	0	0	0		0	0	0	0	0
304	1	338	319	-1	156	369	10.4	24	ABplaapaapa	201	-1361	0	0		0	0	0	0	0
305	1	116	382	-1	467	282	10.0	33	Eplaa	307	329	0	0		0	0	0	0	0
306	1	344	414	-1	349	178	18.4	31	MSpppapp	309	671	0	0		0	0	0	0	0
307	1	147	232	-1	326	291	14.2	28	MSaapaapa	279	452	0	0		0	0	0	0	0
308	1	210	268	-1	235	223	24.4	24	ABarappaaaa	218	353	0	0		0	0	0	0	0
309	1	256	434	-1	525	407	13.0	28	ABarppappp	282	-478	0	0		0	0	0	0	0
310	1	43	146	-1	181	286	19.1	30	ABaraaaaaa	201	456	0	0		0	0	0	0	0
311	0	419	-1	-1	263	396	20.0	23		-206	0	0	0		0	0	0	0	0
312	1	379	72	-1	595	331	20.9	35	Cpappv	-72	0	0	0		0	0	0	0	0
313	1	22	149	-1	185	371	8.5	27	ABplaapaapp	171	0	0	0		0	0	0	0	0
314	1	392	52	-1	470	316	4.8	31	Cpaapa	305	-176	0	0		0	0	0	0	0
315	1	460	397	-1	233	147	13.7	24	ABpraapapap	262	0	0	0		0	0	0	0	0
316	1	124	5	-1	229	204	16.0	26	ABaraaapapp	187	0	0	0		0	0	0	0	0
317	1	50	132	-1	323	355	16.9	25	MSappapp	321	0	0	0		0	0	0	0	0
318	1	209	176	-1	302	271	9.0	23	MSaaaappa	175	-940	0	0		0	0	0	0	0
319	1	263	437	-1	500	187	11.3	32	Cpppaa	271	311	0	0		0	0	0	0	0
320	1	107	376	-1	209	263	23.8	24	ABarapaaapa	198	500	0	0		0	0	0	0	0
321	1	513	326	-1	243	246	23.9	25	ABarapaaapp	240	-329	0	0		0	0	0	0	0
322	1	28	109	-1	459	148	23.8	25	ABprppappap	256	-645	0	0		0	0	0	0	0
323	0	38	-1	-1	156	345	11.1	23		458	0	0	0		0	0	0	0	0
324	1	230	102	-1	311	156	6.3	25	ABarpppaaa	231	556	0	0		0	0	0	0	0
325	1	53	161	-1	217	124	9.4	27	ABarpappap	285	0	0	0		0	0	0	0	0
326	1	324	502	-1	300	378	20.3	24	ABplpapaapp	204	1465	0	0		0	0	0	0	0
327	1	171	122	-1	256	152	15.3	24	ABpraaappap	-38	0	0	0		0	0	0	0	0
328	1	277	192	-1	232	226	10.6	30	MSpaaaapa	246	-122	0	0		0	0	0	0	0
329	1	221	378	-1	180	355	15.1	27	ABalppppaad	120	0	0	0		0	0	0	0	0
330	1	8	53	-1	227	331	8.5	27	MSapappa	262	273	0	0		0	0	0	0	0
331	1	145	8	-1	448	262	22.7	32	MSpappap	323	603	0	0		0	0	0	0	0
332	1	257	60	-1	455	166	14.1	35	Cppaaa	349	660	0	0		0	0	0	0	0
333	1	339	291	-1	336	339	13.8	25	MSappaaa	228	-29	0	0		0	0	0	0	0
334	1	459	97	-1	263	377	25.2	25	ABalppapapp	213	1377	0	0		0	0	0	0	0
335	1	235	183	-1	137	330	22.6	25	ABalppaaapa	239	402	0	0		0	0	0	0	0
336	0	95	-1	-1	228	273	18.8	22		-179	0	0	0		0	0	0	0	0
337	1	1	532	-1	310	252	24.0	25	ABarapapapp	56	0	0	0		0	0	0	0	0
338	1	517	157	-1	270	190	24.1	29	ABarapppppp	297	31	0	0		0	0	0	0	0
339	0	400	-1	-1	375	348	25.4	28		268	325	0	0		0	0	0	0	0
340	1	377	90	-1	388	265	20.5	24	MSpapappp	199	-889	0	0		0	0	0	0	0
341	1	174	112	-1	148	381	13.4	24	ABalpppaapd	-79	0	0	0		0	0	0	0	0
342	1	92	99	-1	232	390	23.3	32	ABalppaappp	322	186	0	0		0	0	0	0	0
343	1	55	12	-1	343	112	17.2	30	ABpraapppa	174	0	0	0		0	0	0	0	0
344	1	246	372	-1	434	355	17.0	26	MSappaap	231	-538	0	0		0	0	0	0	0
345	1	49	158	-1	558	268	7.5	31	Cpapap	277	502	0	0		0	0	0	0	0
346	1	99	117	-1	326	122	13.3	25	ABprpaappap	195	647	0	0		0	0	0	0	0
347	1	409	398	-1	500	367	16.4	30	Capapp	301	1368	0	0		0	0	0	0	0
348	1	254	78	-1	434	113	14.8	28	ABprapaapp	163	0	0	0		0	0	0	0	0
349	1	521	490	-1	511	207	24.7	30	ABprpppaaap	221	153	0	0		0	0	0	0	0
350	1	362	314	-1	257	263	26.0	29	ABalpapaapp	253	-132	0	0		0	0	0	0	0
351	1	366	189	-1	595	223	19.3	27	ABprapapppp	269	-7	0	0		0	0	0	0	0
352	1	337	379	-1	287	217	5.2	29	ABarpaappa	291	-1540	0	0		0	0	0	0	0
353	1	225	401	-1	282	176	19.5	28	MSppapap	239	62	0	0		0	0	0	0	0
354	1	266	210	-1	396	368	6.9	25	ABarppaapp	225	-685	0	0		0	0	0	0	0
355	1	402	186	-1	257	161	23.8	23	ABprpapapaa	190	199	0	0		0	0	0	0	0
356	1	32	133	-1	571	170	19.4	29	ABprapappa	281	700	0	0		0	0	0	0	0
357	1	331	27	-1	436	164	17.6	33	MSpapppa	332	934	0	0		0	0	0	0	0
358	1	372	215	-1	179	293	24.3	24	ABalpaappap	234	268	0	0		0	0	0	0	0
359	1	398	224	-1	101	267	19.4	25	ABalaaaarla	215	-492	0	0		0	0	0	0	0
360	1	130	35	-1	326	249	8.2	23	MSpaaapap	183	0	0	0		0	0	0	0	0
361	1	101	453	-1	270	111	22.5	23	ABprpaapapp	226	888	0	0		0	0	0	0	0
362	1	261	252	-1	186	145	21.6	26	ABpraaaaaap	-111	0	0	0		0	0	0	0	0
363	1	371	81	-1	465	309	14.1	33	Earpp	328	-497	0	0		0	0	0	0	0
364	1	16	332	-1	282	374	5.5	30	ABplaaappp	276	0	0	0		0	0	0	0	0
365	1	196	36	-1	583	205	14.9	24	ABprapapppa	393	0	0	0		0	0	0	0	0
366	1	142	181	-1	177	342	21.4	25	ABalppappap	1	0	0	0		0	0	0	0	0
367	1	285	42	-1	129	239	24.2	26	ABalaaaarrp	242	666	0	0		0	0	0	0	0
368	1	113	422	-1	288	291	19.9	30	ABalpappppp	191	1072	0	0		0	0	0	0	0
369	1	462	84	-1	528	395	21.0	28	ABplappppa	276	-281	0	0		0	0	0	0	0
370	1	448	331	-1	188	367	11.6	25	ABalpppappp	229	-385	0	0		0	0	0	0	0
371	1	508	456	-1	470	303	24.5	28	ABplpappppp	191	-274	0	0		0	0	0	0	0
372	1	136	350	-1	473	149	20.8	26	ABprppapap	267	193	0	0		0	0	0	0	0
373	1	238	220	-1	187	388	21.2	23	ABplpaaapaa	232	397	0	0		0	0	0	0	0
374	1	154	386	-1	271	103	11.0	27	ABarpapppa	57	0	0	0		0	0	0	0	0
375	1	162	205	-1	174	251	6.7	27	ABarpaaapa	-4	0	0	0		0	0	0	0	0
376	1	159	238	-1	122	167	17.4	26	ABalaaapprr	218	-792	0	0		0	0	0	0	0
377	1	387	67	-1	227	308	7.5	26	MSapappp	-13	0	0	0		0	0	0	0	0
378	1	198	441	-1	298	114	8.6	28	ABarpapppp	340	0	0	0		0	0	0	0	0
379	1	168	463	-1	126	350	20.4	28	ABalpppaaaa	243	0	0	0		0	0	0	0	0
380	1	126	163	-1	463	385	23.3	28	ABplppapppp	234	482	0	0		0	0	0	0	0
381	1	453	298	-1	110	284	21.8	22	ABalaaaalpa	199	-592	0	0		0	0	0	0	0
382	1	478	353	-1	167	384	18.4	24	ABalpppapav	86	0	0	0		0	0	0	0	0
383	1	296	430	-1	309	316	14.9	22	ABaraapappp	148	678	0	0		0	0	0	0	0
384	1	334	21	-1	311	248	16.7	26	ABaraappppp	416	0	0	0		0	0	0	0	0
385	1	480	450	-1	210	386	16.4	22	ABplpaapaap	85	0	0	0		0	0	0	0	0
386	1	188	410	-1	559	202	20.0	28	ABprapppaa	149	0	0	0		0	0	0	0	0
387	1	187	309	-1	132	317	9.8	26	ABalapapppa	78	0	0	0		0	0	0	0	0
388	1	75	195	-1	356	133	12.3	27	ABprapaaapa	276	548	0	0		0	0	0	0	0
389	1	72	369	-1	126	234	20.4	25	ABalaaaarra	221	621	0	0		0	0	0	0	0
390	1	7	54	-1	570	306	24.6	28	ABplppppppa	226	28	0	0		0	0	0	0	0
391	1	44	267	-1	156	350	23.3	26	ABalppaaapp	211	1181	0	0		0	0	0	0	0
392	1	375	197	-1	164	182	19.1	26	ABalaapppaa	209	415	0	0		0	0	0	0	0
393	1	489	468	-1	249	381	15.2	25	ABplpaappaa	57	0	0	0		0	0	0	0	0
394	1	326	442	-1	245	173	12.3	26	MSppappa	218	-10	0	0		0	0	0	0	0
395	1	518	11	-1	285	152	21.5	24	ABprpapapap	170	0	0	0		0	0	0	0	0
396	1	71	312	-1	333	270	10.0	25	MSaaaappp	127	0	0	0		0	0	0	0	0
397	0	465	-1	-1	341	291	17.4	22		193	0	0	0		0	0	0	0	0
398	1	415	440	-1	250	369	9.0	25	ABplaapappp	244	375	0	0		0	0	0	0	0
399	1	253	264	-1	429	417	9.7	28	ABplappapa	214	0	0	0		0	0	0	0	0
400	1	135	388	-1	465	371	12.4	31	Capapa	-337	0	0	0		0	0	0	0	0
401	1	227	266	-1	305	334	4.9	24	ABplapaaaap	241	-258	0	0		0	0	0	0	0
402	1	320	58	-1	184	252	13.2	25	ABaraapaaap	219	86	0	0		0	0	0	0	0
403	1	199	107	-1	358	391	19.9	23	ABplppapaaa	237	809	0	0		0	0	0	0	0
404	1	79	211	-1	325	286	21.6	28	ABalpappapp	281	-115	0	0		0	0	0	0	0
405	1	435	4	-1	498	255	10.8	31	Eprap	314	1466	0	0		0	0	0	0	0
406	1	316	295	-1	151	206	10.4	25	ABalapppapa	325	0	0	0		0	0	0	0	0
407	1	239	7	-1	584	258	17.3	29	Cppppa	487	0	0	0		0	0	0	0	0
408	1	138	101	-1	242	300	15.6	26	ABalpaapapp	112	0	0	0		0	0	0	0	0
409	1	118	214	-1	435	319	6.1	30	Dappp	299	564	0	0		0	0	0	0	0
410	1	181	167	-1	355	427	15.5	30	ABplaapppp	-24	0	0	0		0	0	0	0	0
411	1	156	303	-1	222	349	10.4	28	ABplaapappa	232	572	0	0		0	0	0	0	0
412	1	131	51	-1	257	338	13.7	27	MSapapaa	204	17	0	0		0	0	0	0	0
413	1	321	37	-1	570	359	17.8	28	ABplapapppp	261	0	0	0		0	0	0	0	0
414	1	105	412	-1	333	160	19.4	26	ABprppaaaaa	203	148	0	0		0	0	0	0	0
415	1	109	297	-1	588	320	15.8	32	Caappd	302	715	0	0		0	0	0	0	0
416	1	351	317	-1	299	313	5.1	26	ABarppaaaa	220	364	0	0		0	0	0	0	0
417	1	243	6	-1	512	327	25.5	27	ABplpppapaa	177	0	0	0		0	0	0	0	0
418	1	335	104	-1	592	270	23.8	26	ABprppppppa	429	0	0	0		0	0	0	0	0
419	1	93	113	-1	403	421	17.5	28	ABplappaaa	196	0	0	0		0	0	0	0	0
420	1	486	374	-1	272	318	16.6	22	ABalpaaappp	-234	0	0	0		0	0	0	0	0
421	1	67	19	-1	531	358	19.7	25	ABplapppapa	211	-153	0	0		0	0	0	0	0
422	1	299	270	-1	164	197	25.0	24	ABarapppaaa	517	0	0	0		0	0	0	0	0
423	1	281	322	-1	347	111	8.8	30	ABarpppaap	-196	0	0	0		0	0	0	0	0
424	1	355	405	-1	149	312	6.4	24	ABplaapaaap	207	542	0	0		0	0	0	0	0
425	1	431	381	-1	288	307	15.1	28	ABaraapappa	222	0	0	0		0	0	0	0	0
426	1	191	75	-1	321	379	19.6	25	ABplppaapaa	192	-473	0	0		0	0	0	0	0
427	1	485	399	-1	578	321	22.5	26	ABplppppppp	224	-488	0	0		0	0	0	0	0
428	1	106	269	-1	567	232	23.5	29	ABprapppap	263	0	0	0		0	0	0	0	0
429	1	457	457	-1	260	349	22.7	23	ABplpapaaaa	118	0	0	0		0	0	0	0	0
430	1	399	50	-1	190	345	6.7	24	ABplaaapaa	201	-1020	0	0		0	0	0	0	0
431	1	227	395	-1	292	351	8.1	25	ABplapaaaaa	210	-213	0	0		0	0	0	0	0
432	1	249	393	-1	215	301	20.9	23	ABalpaaaaap	99	0	0	0		0	0	0	0	0
433	1	94	88	-1	446	252	13.4	34	Epraa	342	-551	0	0		0	0	0	0	0
434	1	169	248	-1	158	180	16.9	26	ABalaappppa	48	0	0	0		0	0	0	0	0
435	1	487	482	-1	539	217	24.5	27	ABprpppaapa	167	425	0	0		0	0	0	0	0
436	1	442	38	-1	424	367	20.2	31	MSaapppp	305	-255	0	0		0	0	0	0	0
437	1	452	460	-1	165	327	10.2	22	ABalppppapa	181	244	0	0		0	0	0	0	0
438	0	467	-1	-1	280	381	21.9	23		229	194	0	0		0	0	0	0	0
439	1	428	365	-1	300	287	25.1	28	ABplpappaaa	259	-207	0	0		0	0	0	0	0
440	1	207	23	-1	179	400	14.2	27	ABplpaapapa	214	-43	0	0		0	0	0	0	0
441	1	425	199	-1	359	188	25.0	29	ABprpappapa	191	48	0	0		0	0	0	0	0
442	1	108	340	-1	465	423	16.0	28	ABplappapp	267	-143	0	0		0	0	0	0	0
443	1	393	416	-1	418	288	12.0	32	Earap	321	1005	0	0		0	0	0	0	0
444	1	341	127	-1	182	305	7.6	29	ABplaaaaapp	287	385	0	0		0	0	0	0	0
445	1	269	209	-1	215	320	17.0	23	ABalpaaapap	215	-846	0	0		0	0	0	0	0
446	1	202	134	-1	414	234	5.2	31	Cpaaap	308	-94	0	0		0	0	0	0	0
447	1	157	170	-1	160	168	23.1	25	ABpraaaaaaa	240	553	0	0		0	0	0	0	0
448	1	60	56	-1	213	158	19.4	26	ABpraaapaad	199	-155	0	0		0	0	0	0	0
449	1	150	373	-1	190	239	20.5	24	ABaraaaaapa	241	0	0	0		0	0	0	0	0
450	1	5	316	-1	217	143	24.5	28	ABalaapappp	-105	0	0	0		0	0	0	0	0
451	1	327	343	-1	205	327	20.1	25	MSapaaaa	-28	0	0	0		0	0	0	0	0
452	1	536	345	-1	332	199	22.8	27	ABprpappaaa	240	548	0	0		0	0	0	0	0
453	1	81	71	-1	329	161	21.9	22	ABprpapappp	226	54	0	0		0	0	0	0	0
454	1	447	366	-1	408	197	22.4	26	ABprpapppaa	45	0	0	0		0	0	0	0	0
455	1	288	421	-1	382	400	21.7	27	ABplppapaap	159	0	0	0		0	0	0	0	0
456	1	414	443	-1	561	239	25.5	33	ABprpppaapp	328	-729	0	0		0	0	0	0	0
457	1	446	20	-1	423	398	23.1	22	ABplppapppa	420	0	0	0		0	0	0	0	0
458	1	56	168	-1	499	349	22.5	31	Capppp	309	135	0	0		0	0	0	0	0
459	1	432	13	-1	615	271	17.5	32	Cpappd	313	365	0	0		0	0	0	0	0
460	1	73	283	-1	529	384	18.1	26	ABplapppaa	-16	0	0	0		0	0	0	0	0
461	1	490	336	-1	292	354	21.8	24	ABplpapaaap	52	0	0	0		0	0	0	0	0
462	1	291	218	-1	195	201	26.4	28	ABarapppaap	293	0	0	0		0	0	0	0	0
463	1	406	447	-1	338	239	19.2	26	MSpapaaap	-210	0	0	0		0	0	0	0	0
464	1	464	48	-1	457	215	18.9	23	MSpppaap	-39	0	0	0		0	0	0	0	0
465	1	469	231	-1	420	285	26.1	30	ABplpapppap	302	772	0	0		0	0	0	0	0
466	1	248	188	-1	254	231	7.3	24	MSaaaapaa	379	0	0	0		0	0	0	0	0
467	1	195	542	-1	363	153	22.0	26	ABprpapaapa	270	0	0	0		0	0	0	0	0
468	1	350	464	-1	243	383	20.5	27	ABplpaaappp	-23	0	0	0		0	0	0	0	0
469	1	242	142	-1	274	214	24.4	25	ABarappaaap	273	0	0	0		0	0	0	0	0
470	1	484	466	-1	230	235	18.9	22	ABarapaapaa	99	0	0	0		0	0	0	0	0
471	0	468	-1	-1	327	228	9.9	21		175	0	0	0		0	0	0	0	0
472	1	342	472	-1	261	130	21.4	23	ABprpaaapap	215	0	0	0		0	0	0	0	0
473	1	217	458	-1	119	260	20.0	22	ABalaaaarlp	297	0	0	0		0	0	0	0	0
474	1	222	417	-1	114	235	15.5	25	ABalaaappll	61	0	0	0		0	0	0	0	0
475	1	292	-1	-1	245	320	17.4	23	ABalpaaappa	321	0	0	0		0	0	0	0	0
476	1	315	370	-1	385	299	21.1	26	MSaappap	116	0	0	0		0	0	0	0	0
477	1	449	394	-1	359	250	18.8	23	MSpapappa	132	0	0	0		0	0	0	0	0
478	1	64	346	-1	140	188	13.5	24	ABalappppaa	-220	0	0	0		0	0	0	0	0
479	1	348	311	-1	305	143	21.3	27	ABprpapappa	-133	0	0	0		0	0	0	0	0
480	1	384	29	-1	305	192	25.0	23	ABarappapaa	395	0	0	0		0	0	0	0	0
481	0	260	-1	-1	359	334	23.9	24		117	0	0	0		0	0	0	0	0
482	1	463	40	-1	150	302	24.3	25	ABalpaapppp	-48	0	0	0		0	0	0	0	0
483	1	525	526	-1	468	364	24.0	22	ABplpppaaap	6	0	0	0		0	0	0	0	0
484	1	483	154	-1	298	208	16.5	24	ABarapaappp	141	0	0	0		0	0	0	0	0
485	1	121	415	-1	262	243	21.1	26	ABarapapaap	173	509	0	0		0	0	0	0	0
486	1	332	465	-1	423	169	21.0	24	ABprppappaa	190	0	0	0		0	0	0	0	0
487	1	52	451	-1	596	282	21.9	22	ABprppppppp	37	0	0	0		0	0	0	0	0
488	1	514	454	-1	531	298	16.4	33	Eplpa	333	250	0	0		0	0	0	0	0
489	1	473	475	-1	442	170	24.9	26	ABprppaappa	199	1751	0	0		0	0	0	0	0
490	1	97	483	-1	135	296	12.9	23	ABalapapapa	236	233	0	0		0	0	0	0	0
491	1	51	487	-1	537	255	25.8	27	ABprpppapaa	271	0	0	0		0	0	0	0	0
492	0	492	-1	-1	474	197	4.5	22		156	-150	0	0		0	0	0	0	0
493	1	493	342	-1	402	143	21.1	26	ABprppapaaa	131	0	0	0		0	0	0	0	0
494	1	494	488	-1	259	220	19.3	23	ABarapaappa	173	-49	0	0		0	0	0	0	0
495	0	87	-1	-1	157	261	22.3	26		167	0	0	0		0	0	0	0	0
496	0	495	-1	-1	159	259	7.0	19		120	479	0	0		0	0	0	0	0
497	1	496	484	-1	463	184	5.0	34	Caaaa	423	517	0	0		0	0	0	0	0
498	1	497	494	-1	486	237	25.0	26	ABprppppaap	191	-1059	0	0		0	0	0	0	0
499	1	498	495	-1	429	196	26.0	27	ABprppaappp	189	-277	0	0		0	0	0	0	0
500	1	499	497	-1	466	202	24.0	25	ABprpppaaaa	219	81	0	0		0	0	0	0	0
501	1	481	489	-1	224	383	20.849998	23	ABplpaaappa	106	0	0	0		0	0	0	0	0
502	1	500	499	-1	262	394	18.0	22	ABplpaapppp	171	-354	0	0		0	0	0	0	0
503	1	501	500	-1	281	366	20.0	22	ABplpapaapa	202	-343	0	0		0	0	0	0	0
504	1	502	501	-1	319	352	22.0	24	ABplpapapaa	163	421	0	0		0	0	0	0	0
505	1	528	503	-1	345	338	22.0	24	ABplpapapap	177	-212	0	0		0	0	0	0	0
506	1	504	504	-1	382	318	24.0	24	ABplpapappp	232	0	0	0		0	0	0	0	0
507	1	505	505	-1	347	369	21.0	23	ABplppaapap	192	1454	0	0		0	0	0	0	0
508	1	260	506	-1	374	350	24.0	27	ABplppaappa	219	119	0	0		0	0	0	0	0
509	1	507	507	-1	527	296	25.0	25	ABplpppapap	258	-503	0	0		0	0	0	0	0
510	1	279	508	-1	492	307	25.0	26	ABplppppapp	150	-843	0	0		0	0	0	0	0
511	1	506	509	-1	446	296	24.8	25	ABplpappppa	37	0	0	0		0	0	0	0	0
512	1	474	510	-1	122	206	21.5	32	ABalaaaparr	-119	0	0	0		0	0	0	0	0
513	1	509	486	-1	199	241	22.0	24	ABarapaaaaa	185	0	0	0		0	0	0	0	0
514	0	511	-1	-1	272	247	24.0	24		213	489	0	0		0	0	0	0	0
515	1	295	511	-1	192	204	4.9500003	29	ABarpapapa	266	451	0	0		0	0	0	0	0
516	1	512	512	-1	116	211	19.0	24	ABalaapaaa	-7	0	0	0		0	0	0	0	0
517	1	465	513	-1	343	295	17.0	23	MSaapappa	192	0	0	0		0	0	0	0	0
518	1	262	515	-1	510	266	17.0	31	Eprpp	240	-182	0	0		0	0	0	0	0
519	1	458	493	-1	257	176	21.75	25	ABprpapaaap	254	0	0	0		0	0	0	0	0
520	1	515	516	-1	255	106	19.0	22	ABprpaapapa	163	0	0	0		0	0	0	0	0
521	1	516	517	-1	305	134	20.0	25	ABprpaapppp	27	0	0	0		0	0	0	0	0
522	1	358	518	-1	275	189	25.65	29	ABarapppapp	293	-974	0	0		0	0	0	0	0
523	1	386	519	-1	259	146	19.0	24	ABprpaapaap	200	-503	0	0		0	0	0	0	0
524	1	519	520	-1	507	268	25.0	26	ABprppppapp	191	-1059	0	0		0	0	0	0	0
525	1	520	521	-1	459	241	25.0	27	ABprppppaaa	225	-557	0	0		0	0	0	0	0
526	1	391	522	-1	510	228	26.0	30	ABprppppapa	308	1021	0	0		0	0	0	0	0
527	0	522	-1	-1	479	186	23.0	27		334	-1286	0	0		0	0	0	0	0
528	0	523	-1	-1	283	185	23.0	25		249	310	0	0		0	0	0	0	0
529	1	524	525	-1	464	332	24.0	25	ABplppppaap	173	-85	0	0		0	0	0	0	0
530	1	526	527	-1	442	328	24.0	24	ABplppppaaa	286	170	0	0		0	0	0	0	0
531	1	177	528	-1	476	344	25.0	26	ABplppppapa	254	1479	0	0		0	0	0	0	0
532	1	527	491	-1	309	320	26.0	27	ABplpappaap	-110	0	0	0		0	0	0	0	0
533	1	503	529	-1	359	330	23.0	24	ABplpapappa	177	-212	0	0		0	0	0	0	0
534	0	-1	-1	-1	318	275	26.0	28		210	-1271	0	0		0	0	0	0	0
535	1	530	481	-1	295	237	25.550001	26	ABarappaapa	70	0	0	0		0	0	0	0	0
536	0	531	-1	-1	328	291	24.0	26		210	-1271	0	0		0	0	0	0	0
537	1	532	534	-1	270	245	24.0	24	ABarapapapa	213	489	0	0		0	0	0	0	0
538	0	533	-1	-1	185	292	21.0	24		264	355	0	0		0	0	0	0	0
539	1	534	2	-1	383	130	22.0	24	ABprpapaapp	172	808	0	0		0	0	0	0	0
540	1	535	537	-1	210	295	23.0	22	ABalpaaaapa	167	174	0	0		0	0	0	0	0
541	1	537	477	-1	308	184	22.233334	26	ABprpaaappp	241	605	0	0		0	0	0	0	0
542	1	539	539	-1	388	170	22.5	24	ABprppaapap	0	0	0	0		0	0	0	0	0
543	1	540	540	-1	511	359	24.0	26	ABplpppaapa	230	-565	0	0		0	0	0	0	0
544	1	541	541	-1	334	197	19.0	25	MSppaapp	211	889	0	0		0	0	0	0	0
545	1	542	543	-1	383	145	24.0	25	ABprpaaaapp	212	570	0	0		0	0	0	0	0
546	1	543	474	-1	374	162	25.0	26	ABprpaaaapa	262	0	0	0		0	0	0	0	0
547	1	544	544	-1	459	217	22.0	25	ABprpappppa	254	-29	0	0		0	0	0	0	0
548	1	538	545	-1	465	272	25.0	25	ABprpappppp	176	47	0	0		0	0	0	0	0
549	1	545	546	-1	201	348	17.0	22	ABplpaapaaa	182	0	0	0		0	0	0	0	0
550	1	546	547	-1	330	178	24.0	24	ABarappapap	241	-117	0	0		0	0	0	0	0
551	1	523	548	-1	291	178	23.333334	25	ABprpaaappa	249	310	0	0		0	0	0	0	0
