# Supplementary material for: The AP-2 Transcription Factor APTF-2 Is Required for Neuroblast and Epidermal Morphogenesis in Caenorhabditis elegans Embryogenesis
Source: PLoS Genet. 2016 May 13;12(5):e1006048. doi: 10.1371/journal.pgen.1006048 (PMC4866721; doi:10.1371/journal.pgen.1006048)
Supplement: S5 Text — (ZIP) [file pgen.1006048.s033.zip › nuclei/t187-nuclei]

1	1	216	403	-1	345	390	21.9	22	ABalpapappp	190	-36	0	0		0	0	0	0	0
2	1	539	421	-1	384	129	21.3	27	ABprpapaapp	150	80	0	0		0	0	0	0	0
3	1	246	365	-1	113	206	12.8	24	ABalappappa	115	0	0	0		0	0	0	0	0
4	1	405	252	-1	502	256	10.9	31	Eprap	310	773	0	0		0	0	0	0	0
5	1	316	338	-1	231	200	15.8	26	ABaraaapapp	234	-135	0	0		0	0	0	0	0
6	1	417	468	-1	514	331	25.6	27	ABplpppapaa	122	0	0	0		0	0	0	0	0
7	1	407	300	-1	584	257	17.4	31	Cppppa	272	179	0	0		0	0	0	0	0
8	1	331	74	-1	451	259	22.6	31	MSpappap	291	-507	0	0		0	0	0	0	0
9	1	80	383	-1	168	161	10.5	23	ABalapppppa	245	0	0	0		0	0	0	0	0
10	1	17	496	-1	387	194	25.0	22	ABprpappapp	176	313	0	0		0	0	0	0	0
11	1	395	523	-1	282	155	21.8	26	ABprpapapap	159	169	0	0		0	0	0	0	0
12	1	343	253	-1	350	111	17.6	29	ABpraapppa	294	113	0	0		0	0	0	0	0
13	1	459	279	-1	613	273	17.0	30	Cpappd	293	-216	0	0		0	0	0	0	0
14	1	254	355	-1	407	407	20.8	25	ABplppapapa	213	277	0	0		0	0	0	0	0
15	1	20	478	-1	481	239	20.3	30	ABprpppppaa	176	28	0	0		0	0	0	0	0
16	1	85	219	-1	459	372	16.3	31	Capaap	288	-519	0	0		0	0	0	0	0
17	1	240	275	-1	213	145	12.8	24	ABpraapappa	263	0	0	0		0	0	0	0	0
18	0	-1	-1	-1	388	169	26.5	28		181	-599	0	0		0	0	0	0	0
19	1	421	78	-1	531	359	20.3	24	ABplapppapa	230	1114	0	0		0	0	0	0	0
20	1	457	317	-1	419	387	23.4	23	ABplppapppa	218	-96	0	0		0	0	0	0	0
21	1	384	325	-1	310	246	16.7	26	ABaraappppp	209	97	0	0		0	0	0	0	0
22	0	397	-1	-1	340	293	17.3	22		58	0	0	0		0	0	0	0	0
23	1	440	459	-1	179	397	14.4	28	ABplpaapapa	218	266	0	0		0	0	0	0	0
24	0	46	-1	-1	158	343	17.4	24		63	0	0	0		0	0	0	0	0
25	1	178	70	-1	279	266	7.8	24	MSaaaapap	-81	0	0	0		0	0	0	0	0
26	1	63	110	-1	217	347	13.0	26	ABplaapapaa	262	877	0	0		0	0	0	0	0
27	1	357	199	-1	433	163	17.4	33	MSpapppa	325	69	0	0		0	0	0	0	0
28	1	65	237	-1	162	263	14.7	24	ABaraapaaaa	426	0	0	0		0	0	0	0	0
29	1	480	257	-1	306	195	25.7	28	ABarappapaa	-120	0	0	0		0	0	0	0	0
30	1	295	36	-1	169	167	13.5	28	ABalappapa	283	881	0	0		0	0	0	0	0
31	1	239	1	-1	217	128	21.5	28	ABpraaaapav	242	-1960	0	0		0	0	0	0	0
32	1	107	62	-1	384	191	4.9	30	Cpaaaa	284	-347	0	0		0	0	0	0	0
33	1	62	69	-1	512	364	11.8	25	Cappapa	246	929	0	0		0	0	0	0	0
34	1	158	13	-1	341	246	16.4	31	MSpapaapa	293	940	0	0		0	0	0	0	0
35	1	360	361	-1	329	242	8.1	23	MSpaaapap	200	-165	0	0		0	0	0	0	0
36	1	365	240	-1	582	206	15.0	24	ABprapapppa	304	0	0	0		0	0	0	0	0
37	1	413	76	-1	567	361	18.6	30	ABplapapppp	277	27	0	0		0	0	0	0	0
38	1	436	265	-1	423	364	20.2	30	MSaapppp	280	705	0	0		0	0	0	0	0
39	1	235	55	-1	246	283	24.1	28	ABalpappapa	187	0	0	0		0	0	0	0	0
40	1	482	371	-1	150	301	23.8	27	ABalpaapppp	215	-349	0	0		0	0	0	0	0
41	1	205	129	-1	257	401	11.3	30	ABalppppppp	0	0	0	0		0	0	0	0	0
42	1	367	341	-1	126	239	23.6	26	ABalaaaarrp	261	474	0	0		0	0	0	0	0
43	1	95	259	-1	205	184	7.5	26	ABarpapaapp	259	189	0	0		0	0	0	0	0
44	1	122	152	-1	290	213	19.3	29	ABarapappa	241	-1083	0	0		0	0	0	0	0
45	1	40	311	-1	214	220	18.9	24	ABaraaaaapp	196	205	0	0		0	0	0	0	0
46	1	163	449	-1	527	209	19.4	32	Cppapp	323	259	0	0		0	0	0	0	0
47	1	264	280	-1	369	335	19.6	26	MSapaapp	268	5	0	0		0	0	0	0	0
48	1	464	517	-1	463	216	18.7	25	MSpppaap	-64	0	0	0		0	0	0	0	0
49	1	133	188	-1	463	399	8.2	27	ABarppappa	212	0	0	0		0	0	0	0	0
50	1	430	387	-1	191	342	6.8	23	ABplaaapaa	213	238	0	0		0	0	0	0	0
51	1	412	40	-1	261	339	13.4	28	MSapapaa	218	324	0	0		0	0	0	0	0
52	1	314	413	-1	472	314	4.6	32	Cpaapa	317	-49	0	0		0	0	0	0	0
53	1	330	131	-1	226	333	8.5	26	MSapappa	289	0	0	0		0	0	0	0	0
54	1	390	83	-1	569	303	24.6	28	ABplppppppa	235	-424	0	0		0	0	0	0	0
55	1	206	409	-1	324	141	8.7	25	ABprapaaaap	215	-479	0	0		0	0	0	0	0
56	1	448	487	-1	214	157	19.4	24	ABpraaapaad	204	-451	0	0		0	0	0	0	0
57	1	123	430	-1	386	366	17.5	30	MSaapppa	296	628	0	0		0	0	0	0	0
58	1	402	116	-1	184	253	13.1	26	ABaraapaaap	82	0	0	0		0	0	0	0	0
59	1	7	306	-1	213	293	4.5	29	ABplaaaapa	48	0	0	0		0	0	0	0	0
60	1	332	187	-1	459	164	14.2	33	Cppaaa	325	678	0	0		0	0	0	0	0
61	1	196	251	-1	236	358	24.0	24	ABalppapppp	239	-170	0	0		0	0	0	0	0
62	1	189	31	-1	272	285	10.7	26	MSaaapapa	232	28	0	0		0	0	0	0	0
63	1	211	248	-1	195	199	22.8	24	ABarappppap	185	788	0	0		0	0	0	0	0
64	1	101	308	-1	159	283	16.5	23	ABalpaapaaa	198	-394	0	0		0	0	0	0	0
65	1	237	67	-1	524	266	13.5	31	Eprpa	-200	0	0	0		0	0	0	0	0
66	0	28	-1	-1	166	124	14.8	26		57	0	0	0		0	0	0	0	0
67	1	377	296	-1	227	307	7.4	26	MSapappp	-9	0	0	0		0	0	0	0	0
68	1	207	201	-1	227	158	17.8	30	ABpraaappaa	272	642	0	0		0	0	0	0	0
69	1	117	75	-1	266	282	18.7	25	ABalpapppap	241	171	0	0		0	0	0	0	0
70	1	88	235	-1	197	223	24.8	25	ABaraaapppp	-131	0	0	0		0	0	0	0	0
71	1	453	318	-1	328	155	21.2	24	ABprpapappp	244	365	0	0		0	0	0	0	0
72	1	312	340	-1	602	326	20.6	34	Cpappv	335	-393	0	0		0	0	0	0	0
73	1	119	46	-1	293	302	11.7	26	ABaraapapap	246	1032	0	0		0	0	0	0	0
74	1	54	33	-1	153	226	22.9	25	ABaraaapppa	208	-854	0	0		0	0	0	0	0
75	1	426	145	-1	321	379	19.8	25	ABplppaapaa	213	233	0	0		0	0	0	0	0
76	1	38	247	-1	329	315	18.5	26	MSaapaaap	240	1400	0	0		0	0	0	0	0
77	1	18	146	-1	203	309	24.9	26	ABalpapaaaa	58	0	0	0		0	0	0	0	0
78	1	348	124	-1	436	112	14.7	29	ABprapaapp	291	256	0	0		0	0	0	0	0
79	1	8	35	-1	515	413	18.8	29	ABplapappa	276	216	0	0		0	0	0	0	0
80	0	197	-1	-1	493	356	20.0	24		163	-1245	0	0		0	0	0	0	0
81	1	363	54	-1	466	314	13.9	33	Earpp	282	-1080	0	0		0	0	0	0	0
82	1	60	451	-1	323	242	25.4	26	ABarappaapp	212	-115	0	0		0	0	0	0	0
83	1	284	398	-1	249	130	13.3	28	ABpraapappp	178	0	0	0		0	0	0	0	0
84	1	369	98	-1	528	396	22.2	30	ABplappppa	287	358	0	0		0	0	0	0	0
85	1	43	45	-1	282	328	9.2	25	MSapppap	60	0	0	0		0	0	0	0	0
86	1	223	221	-1	572	364	21.3	29	ABplappppp	284	68	0	0		0	0	0	0	0
87	1	193	301	-1	228	192	21.8	26	ABprpapaaaa	213	669	0	0		0	0	0	0	0
88	1	433	427	-1	447	252	13.4	33	Epraa	331	-104	0	0		0	0	0	0	0
89	0	323	-1	-1	154	342	11.6	23		177	433	0	0		0	0	0	0	0
90	1	340	373	-1	385	262	20.8	27	MSpapappp	262	-447	0	0		0	0	0	0	0
91	1	130	68	-1	585	176	15.8	29	ABarpppppp	285	0	0	0		0	0	0	0	0
92	1	228	12	-1	132	347	18.4	30	ABalapaapa	514	0	0	0		0	0	0	0	0
93	1	39	267	-1	485	173	22.9	30	ABprppappp	270	788	0	0		0	0	0	0	0
94	1	120	481	-1	428	351	25.0	22	ABplpppaaaa	174	-20	0	0		0	0	0	0	0
95	1	179	283	-1	302	146	8.0	22	ABprapaaaaa	204	168	0	0		0	0	0	0	0
96	1	231	123	-1	262	299	21.8	29	ABalpappppa	270	862	0	0		0	0	0	0	0
97	1	334	227	-1	259	376	25.2	25	ABalppapapp	240	-525	0	0		0	0	0	0	0
98	1	247	532	-1	433	198	23.4	29	ABprpapppap	281	-200	0	0		0	0	0	0	0
99	1	342	438	-1	232	387	23.5	30	ABalppaappp	292	17	0	0		0	0	0	0	0
100	1	139	141	-1	377	355	21.9	24	ABplppappaa	245	221	0	0		0	0	0	0	0
101	1	408	56	-1	244	303	15.3	27	ABalpaapapp	233	1378	0	0		0	0	0	0	0
102	1	324	354	-1	307	156	6.0	23	ABarpppaaa	234	43	0	0		0	0	0	0	0
103	1	37	464	-1	95	264	16.6	25	ABalaaapall	239	168	0	0		0	0	0	0	0
104	1	418	359	-1	589	269	23.8	28	ABprppppppa	247	-176	0	0		0	0	0	0	0
105	1	67	119	-1	495	305	14.3	31	Eplap	304	215	0	0		0	0	0	0	0
106	1	140	66	-1	392	323	6.7	29	Dappa	293	-58	0	0		0	0	0	0	0
107	1	403	93	-1	357	392	19.6	23	ABplppapaaa	205	62	0	0		0	0	0	0	0
108	1	109	231	-1	285	164	11.6	27	MSppppap	257	-16	0	0		0	0	0	0	0
109	1	322	529	-1	461	144	23.7	28	ABprppappap	229	1351	0	0		0	0	0	0	0
110	1	210	218	-1	363	378	14.3	26	Dapaa	255	1072	0	0		0	0	0	0	0
111	1	288	21	-1	286	362	24.4	30	ABalpapapap	123	0	0	0		0	0	0	0	0
112	1	341	467	-1	149	382	13.6	24	ABalpppaapd	208	-400	0	0		0	0	0	0	0
113	1	419	225	-1	402	420	17.5	28	ABplappaaa	260	1040	0	0		0	0	0	0	0
114	1	175	400	-1	464	128	16.3	27	ABprappaaa	517	0	0	0		0	0	0	0	0
115	1	146	293	-1	299	369	14.8	27	MSapppaa	267	-96	0	0		0	0	0	0	0
116	1	57	8	-1	147	228	9.6	27	ABalapppaap	202	615	0	0		0	0	0	0	0
117	1	346	196	-1	326	118	13.4	25	ABprpaappap	215	31	0	0		0	0	0	0	0
118	1	200	499	-1	318	385	23.7	26	ABplpaaaapa	196	-736	0	0		0	0	0	0	0
119	1	159	351	-1	221	389	8.2	28	ABplaaapap	10	0	0	0		0	0	0	0	0
120	1	293	95	-1	116	320	20.5	25	ABalaaaalpp	32	0	0	0		0	0	0	0	0
121	1	144	461	476	145	263	10.3	28	ABalappaap	226	-818	0	0		0	0	0	0	0
122	1	327	313	-1	255	152	15.7	24	ABpraaappap	185	0	0	0		0	0	0	0	0
123	1	106	362	-1	306	156	16.6	28	MSppppaa	264	0	0	0		0	0	0	0	0
124	1	70	368	-1	193	153	10.1	24	ABalapppppp	228	-62	0	0		0	0	0	0	0
125	1	66	91	-1	540	196	7.7	29	Cpaapp	146	0	0	0		0	0	0	0	0
126	1	302	379	-1	558	160	12.2	28	ABprapapaa	277	786	0	0		0	0	0	0	0
127	1	444	455	-1	180	302	7.8	29	ABplaaaaapp	283	0	0	0		0	0	0	0	0
128	1	121	435	-1	325	362	10.2	27	ABplapaaapa	266	16	0	0		0	0	0	0	0
129	1	291	41	-1	287	177	8.5	27	MSpppppa	274	137	0	0		0	0	0	0	0
130	1	26	217	-1	142	157	9.5	25	ABpraapaaap	53	0	0	0		0	0	0	0	0
131	1	131	263	-1	103	235	18.0	24	ABalaaaparl	225	690	0	0		0	0	0	0	0
132	1	317	353	-1	326	354	16.8	25	MSappapp	239	330	0	0		0	0	0	0	0
133	1	356	339	-1	571	168	20.1	28	ABprapappa	276	-527	0	0		0	0	0	0	0
134	1	446	108	-1	412	234	5.1	33	Cpaaap	328	377	0	0		0	0	0	0	0
135	1	48	254	-1	174	228	14.7	24	ABaraappaaa	137	0	0	0		0	0	0	0	0
136	1	113	77	-1	222	292	11.7	27	ABaraapaapp	153	0	0	0		0	0	0	0	0
137	1	157	151	-1	189	143	16.6	27	ABpraaaaap	172	0	0	0		0	0	0	0	0
138	1	59	228	-1	227	201	19.0	22	ABarapaapap	192	837	0	0		0	0	0	0	0
139	1	148	156	-1	214	162	15.6	24	ABpraapapaa	435	0	0	0		0	0	0	0	0
140	1	83	39	-1	209	125	17.0	23	ABpraaapapa	216	1661	0	0		0	0	0	0	0
141	1	212	132	-1	253	210	9.3	27	MSpaaaaa	131	0	0	0		0	0	0	0	0
142	1	469	309	-1	279	220	24.0	23	ABarappaaap	201	561	0	0		0	0	0	0	0
143	1	124	200	-1	312	413	16.1	29	ABplaapppa	138	0	0	0		0	0	0	0	0
144	1	243	376	-1	170	245	17.5	29	ABaraaapaa	266	-74	0	0		0	0	0	0	0
145	1	208	84	-1	378	227	19.2	28	MSpapapa	260	-468	0	0		0	0	0	0	0
146	1	310	239	271	179	286	19.4	28	ABaraaaaaa	139	0	0	0		0	0	0	0	0
147	1	110	277	-1	343	299	7.2	26	MSappppp	0	0	0	0		0	0	0	0	0
148	1	270	49	-1	280	242	15.9	27	ABaraapppap	-102	0	0	0		0	0	0	0	0
149	1	313	402	-1	182	369	8.6	28	ABplaapaapp	238	194	0	0		0	0	0	0	0
150	1	156	79	-1	140	355	14.0	28	ABalapaapp	-49	0	0	0		0	0	0	0	0
151	1	99	53	-1	112	326	16.1	29	ABalapaaap	-52	0	0	0		0	0	0	0	0
152	1	15	140	-1	444	169	10.9	27	Dppap	-66	0	0	0		0	0	0	0	0
153	1	55	9	-1	385	423	12.5	28	ABplapaapp	-24	0	0	0		0	0	0	0	0
154	1	484	454	-1	298	209	16.1	24	ABarapaappp	185	0	0	0		0	0	0	0	0
155	1	22	42	-1	175	300	5.7	24	ABplaaaaaap	231	149	0	0		0	0	0	0	0
156	1	104	282	-1	245	172	9.7	27	MSppappp	265	-27	0	0		0	0	0	0	0
157	1	338	258	-1	271	196	23.9	26	ABarapppppp	268	140	0	0		0	0	0	0	0
158	1	345	216	-1	559	270	7.6	31	Cpapap	-158	0	0	0		0	0	0	0	0
159	1	272	127	-1	294	305	7.2	28	MSappppa	30	0	0	0		0	0	0	0	0
160	1	58	285	-1	325	325	9.7	25	Daaap	466	0	0	0		0	0	0	0	0
161	1	325	191	-1	219	122	9.4	28	ABarpappap	168	0	0	0		0	0	0	0	0
162	1	181	135	-1	133	192	23.2	31	ABalaapaap	310	405	0	0		0	0	0	0	0
163	1	380	278	-1	462	386	23.6	27	ABplppapppp	286	-462	0	0		0	0	0	0	0
164	1	147	233	-1	240	151	21.7	25	ABprpaaaaap	225	-22	0	0		0	0	0	0	0
165	1	72	34	-1	133	320	12.6	26	ABalapappap	331	0	0	0		0	0	0	0	0
166	1	202	440	-1	264	332	24.8	27	ABalpapapaa	235	175	0	0		0	0	0	0	0
167	1	410	344	-1	354	427	15.6	30	ABplaapppp	749	0	0	0		0	0	0	0	0
168	1	458	505	-1	494	351	22.9	30	Capppp	240	885	0	0		0	0	0	0	0
169	1	108	393	-1	158	255	21.8	25	ABaraaappaa	152	0	0	0		0	0	0	0	0
170	1	447	163	-1	159	174	23.1	25	ABpraaaaaaa	239	31	0	0		0	0	0	0	0
171	1	31	150	-1	181	177	9.5	26	ABarpapaaa	41	0	0	0		0	0	0	0	0
172	1	164	159	-1	522	149	9.9	27	ABarpppppa	269	674	0	0		0	0	0	0	0
173	1	182	287	-1	467	199	21.1	34	MSpapppp	346	86	0	0		0	0	0	0	0
174	1	56	177	-1	337	224	13.1	28	MSpaapapp	495	0	0	0		0	0	0	0	0
175	1	111	316	-1	367	163	11.5	25	Dpapa	238	-296	0	0		0	0	0	0	0
176	1	318	59	-1	305	266	8.9	24	MSaaaappa	-10	0	0	0		0	0	0	0	0
177	1	186	194	-1	137	307	15.4	28	ABalapaaaa	56	0	0	0		0	0	0	0	0
178	1	287	107	-1	104	263	13.9	24	ABalaaapalr	205	591	0	0		0	0	0	0	0
179	1	250	102	-1	250	326	19.0	27	ABalpapppaa	46	0	0	0		0	0	0	0	0
180	1	103	193	-1	378	142	15.3	27	Dppaa	173	0	0	0		0	0	0	0	0
181	1	366	336	-1	175	341	21.7	23	ABalppappap	231	241	0	0		0	0	0	0	0
182	1	16	215	-1	362	344	8.6	25	Daapa	-46	0	0	0		0	0	0	0	0
183	1	335	52	-1	138	330	22.5	26	ABalppaaapa	266	213	0	0		0	0	0	0	0
184	1	61	266	-1	262	207	13.7	27	ABaraappapp	61	0	0	0		0	0	0	0	0
185	1	145	242	-1	127	229	13.0	27	ABalapppaaa	239	-503	0	0		0	0	0	0	0
186	1	355	94	-1	261	165	24.1	24	ABprpapapaa	204	202	0	0		0	0	0	0	0
187	1	91	380	-1	403	164	11.6	27	Dpapp	258	-593	0	0		0	0	0	0	0
188	1	466	162	-1	257	231	7.3	23	MSaaaapaa	-5	0	0	0		0	0	0	0	0
189	1	351	38	-1	595	219	19.0	27	ABprapapppp	256	-8	0	0		0	0	0	0	0
190	1	219	414	-1	438	135	20.1	24	ABprppapaap	249	822	0	0		0	0	0	0	0
191	1	280	348	-1	344	196	5.3	30	ABarpppapa	303	-210	0	0		0	0	0	0	0
192	1	328	88	-1	228	225	10.7	29	MSpaaaapa	259	-78	0	0		0	0	0	0	0
193	0	49	-1	-1	333	325	22.9	27		265	573	0	0		0	0	0	0	0
194	1	232	112	-1	582	267	10.3	37	Caapa	-233	0	0	0		0	0	0	0	0
195	1	388	429	-1	358	131	12.3	26	ABprapaaapa	252	-18	0	0		0	0	0	0	0
196	1	233	405	-1	240	318	25.5	27	ABalpapaaap	241	0	0	0		0	0	0	0	0
197	1	392	206	-1	163	182	18.9	25	ABalaapppaa	252	331	0	0		0	0	0	0	0
198	1	89	92	-1	397	401	7.3	34	ABarppapa	320	-931	0	0		0	0	0	0	0
199	1	441	90	-1	356	183	24.8	28	ABprpappapa	246	-448	0	0		0	0	0	0	0
200	1	100	37	-1	506	342	8.0	26	Cappaap	240	741	0	0		0	0	0	0	0
201	1	50	416	-1	381	120	8.4	28	ABarppppaa	281	1229	0	0		0	0	0	0	0
202	1	25	385	-1	505	276	23.4	29	ABprpppppap	290	-467	0	0		0	0	0	0	0
203	1	42	138	-1	188	290	15.4	27	ABalpaapaap	208	451	0	0		0	0	0	0	0
204	1	76	367	-1	586	191	22.4	29	ABprappppa	296	1113	0	0		0	0	0	0	0
205	1	375	378	-1	176	251	6.8	27	ABarpaaapa	266	118	0	0		0	0	0	0	0
206	1	281	51	-1	188	173	24.8	26	ABalaapappa	262	0	0	0		0	0	0	0	0
207	1	213	445	-1	520	149	20.4	30	ABprappapp	162	0	0	0		0	0	0	0	0
208	1	290	154	-1	236	256	7.9	26	MSaaaaapp	183	0	0	0		0	0	0	0	0
209	1	445	439	-1	217	319	17.1	24	ABalpaaapap	185	-210	0	0		0	0	0	0	0
210	1	354	426	-1	391	371	7.5	26	ABarppaapp	247	282	0	0		0	0	0	0	0
211	1	404	6	-1	326	282	21.6	28	ABalpappapp	266	212	0	0		0	0	0	0	0
212	1	78	292	-1	408	238	12.2	31	Ealap	287	-230	0	0		0	0	0	0	0
213	1	296	358	-1	168	223	6.2	24	ABarpaaaap	145	0	0	0		0	0	0	0	0
214	1	409	179	-1	433	317	6.1	31	Dappp	297	534	0	0		0	0	0	0	0
215	1	358	326	-1	175	291	24.0	25	ABalpaappap	-70	0	0	0		0	0	0	0	0
216	1	266	396	-1	357	380	10.1	25	ABplapaaapp	17	0	0	0		0	0	0	0	0
217	1	81	331	-1	611	323	17.7	30	Caappv	285	656	0	0		0	0	0	0	0
218	1	462	369	-1	200	207	26.9	25	ABarapppaap	203	-38	0	0		0	0	0	0	0
219	1	303	103	-1	557	336	11.5	33	Capppa	304	67	0	0		0	0	0	0	0
220	1	373	125	-1	184	388	21.0	24	ABplpaaapaa	218	-227	0	0		0	0	0	0	0
221	1	299	14	-1	219	270	25.6	30	ABalpapaapa	294	-517	0	0		0	0	0	0	0
222	1	29	47	-1	299	244	11.7	30	MSpaapaa	161	0	0	0		0	0	0	0	0
223	1	224	85	-1	323	203	11.0	28	MSpaaappp	278	200	0	0		0	0	0	0	0
224	1	359	134	-1	102	271	19.0	28	ABalaaaarla	258	-542	0	0		0	0	0	0	0
225	1	94	320	-1	214	270	9.5	28	MSaaapaaa	241	410	0	0		0	0	0	0	0
226	1	168	436	-1	161	336	15.2	27	ABalapappaa	-126	0	0	0		0	0	0	0	0
227	1	3	342	-1	406	290	15.6	28	Earpa	263	956	0	0		0	0	0	0	0
228	1	282	97	-1	235	296	20.3	26	ABalpappaap	88	0	0	0		0	0	0	0	0
229	1	289	256	-1	362	282	22.2	24	MSaappaa	241	-183	0	0		0	0	0	0	0
230	1	244	82	-1	237	109	17.2	25	ABpraaapapp	209	549	0	0		0	0	0	0	0
231	1	465	168	-1	417	286	25.4	29	ABplpapppap	264	843	0	0		0	0	0	0	0
232	1	307	236	-1	327	291	14.4	29	MSaapaapa	216	148	0	0		0	0	0	0	0
233	1	98	241	-1	203	264	13.6	23	ABaraapaapa	202	-573	0	0		0	0	0	0	0
234	1	275	360	-1	380	272	12.1	28	Earaa	286	-609	0	0		0	0	0	0	0
235	1	251	122	-1	404	358	24.9	24	ABplppaappp	247	-163	0	0		0	0	0	0	0
236	1	257	174	-1	299	240	7.4	24	MSpaaapaa	-106	0	0	0		0	0	0	0	0
237	1	143	7	-1	211	360	19.1	27	ABplpaaaaap	252	455	0	0		0	0	0	0	0
238	1	376	43	-1	127	166	17.4	26	ABalaaapprr	220	-165	0	0		0	0	0	0	0
239	1	292	443	-1	118	281	8.4	25	ABplaapaaaa	206	1480	0	0		0	0	0	0	0
240	1	267	136	-1	263	239	10.7	25	MSpaaaapp	158	0	0	0		0	0	0	0	0
241	1	74	295	-1	247	418	18.0	25	ABplaappaa	374	0	0	0		0	0	0	0	0
242	1	102	2	-1	410	373	14.1	31	Capaaa	282	889	0	0		0	0	0	0	0
243	1	294	18	-1	187	251	10.3	28	MSaaaaapa	283	846	0	0		0	0	0	0	0
244	0	-1	-1	-1	252	245	18.7	24		212	62	0	0		0	0	0	0	0
245	1	217	96	-1	300	390	11.6	24	ABplpaappap	211	805	0	0		0	0	0	0	0
246	1	86	226	-1	432	430	15.3	29	ABplappaap	269	-84	0	0		0	0	0	0	0
247	1	116	453	-1	263	143	6.7	27	ABarpapapp	412	0	0	0		0	0	0	0	0
248	1	434	332	-1	158	181	16.9	25	ABalaappppa	256	677	0	0		0	0	0	0	0
249	1	253	-1	-1	334	369	23.3	24	ABalpapappa	161	0	0	0		0	0	0	0	0
250	1	185	424	-1	313	263	5.1	27	ABarpaappp	276	-750	0	0		0	0	0	0	0
251	1	90	262	-1	154	151	16.5	25	ABalaappppp	212	-277	0	0		0	0	0	0	0
252	1	362	19	-1	182	144	22.1	27	ABpraaaaaap	252	-127	0	0		0	0	0	0	0
253	1	53	465	-1	134	368	16.6	24	ABalpppaapv	216	-343	0	0		0	0	0	0	0
254	1	4	100	-1	192	125	12.7	27	ABpraapaapp	267	-573	0	0		0	0	0	0	0
255	1	262	205	-1	219	384	12.0	26	ABplaapapap	69	0	0	0		0	0	0	0	0
256	1	225	104	-1	403	110	16.5	28	ABpraapppp	378	0	0	0		0	0	0	0	0
257	1	198	176	-1	265	109	16.4	32	ABpraaapppa	259	-30	0	0		0	0	0	0	0
258	1	137	346	-1	522	176	14.3	30	Cppapa	258	0	0	0		0	0	0	0	0
259	1	11	246	-1	330	376	6.8	29	ABarppaaap	294	524	0	0		0	0	0	0	0
260	1	126	323	-1	303	383	18.4	29	ABplppaaaap	229	-1168	0	0		0	0	0	0	0
261	1	283	143	-1	182	354	19.0	24	ABplpaaaaaa	239	723	0	0		0	0	0	0	0
262	1	273	166	-1	291	106	20.6	25	ABpraappaa	212	912	0	0		0	0	0	0	0
263	1	188	319	-1	259	394	7.5	28	ABplaaappa	264	0	0	0		0	0	0	0	0
264	1	399	3	-1	429	417	9.6	28	ABplappapa	276	879	0	0		0	0	0	0	0
265	1	174	142	-1	157	197	21.1	25	ABarappppaa	252	423	0	0		0	0	0	0	0
266	1	401	381	-1	309	334	5.3	24	ABplapaaaap	-117	0	0	0		0	0	0	0	0
267	1	391	99	-1	155	348	23.8	28	ABalppaaapp	223	-390	0	0		0	0	0	0	0
268	1	308	422	-1	239	220	24.7	25	ABarappaaaa	232	64	0	0		0	0	0	0	0
269	1	428	286	-1	565	229	23.5	29	ABprapppap	252	-343	0	0		0	0	0	0	0
270	1	422	72	-1	162	198	25.1	25	ABarapppaaa	209	520	0	0		0	0	0	0	0
271	1	34	224	-1	143	262	18.2	29	ABaraaaapa	253	483	0	0		0	0	0	0	0
272	1	274	270	-1	532	306	6.5	30	Caaapp	303	699	0	0		0	0	0	0	0
273	1	68	113	-1	280	415	17.8	29	ABplaappap	206	0	0	0		0	0	0	0	0
274	1	45	345	-1	258	323	5.0	27	ABplaaaapp	329	0	0	0		0	0	0	0	0
275	1	227	207	-1	127	201	9.0	24	ABpraapaaaa	246	81	0	0		0	0	0	0	0
276	1	161	204	-1	462	353	21.2	27	MSpappaa	171	0	0	0		0	0	0	0	0
277	1	165	244	-1	151	213	18.0	25	MSppaaaa	300	0	0	0		0	0	0	0	0
278	1	92	243	-1	491	173	16.8	29	Cppaap	274	959	0	0		0	0	0	0	0
279	1	2	203	-1	483	200	7.4	32	Dpppp	319	760	0	0		0	0	0	0	0
280	1	35	44	-1	245	136	24.5	25	ABprpaaapaa	245	936	0	0		0	0	0	0	0
281	0	339	-1	-1	375	349	25.3	27		271	686	0	0		0	0	0	0	0
282	1	23	232	-1	134	303	18.0	25	ABalaaaala	223	-977	0	0		0	0	0	0	0
283	1	460	109	-1	526	385	18.1	27	ABplapppaa	241	867	0	0		0	0	0	0	0
284	1	214	157	-1	212	234	16.1	25	ABaraaapapa	114	0	0	0		0	0	0	0	0
285	1	36	418	-1	491	416	12.1	28	ABplapapaa	279	-340	0	0		0	0	0	0	0
286	1	268	324	-1	271	180	17.1	25	MSppapaa	207	52	0	0		0	0	0	0	0
287	1	27	343	-1	328	363	12.4	29	Daaaa	285	746	0	0		0	0	0	0	0
288	1	229	80	-1	355	303	14.4	27	MSaapaapp	30	0	0	0		0	0	0	0	0
289	1	242	184	-1	157	372	20.7	26	ABalpppaaap	230	-1182	0	0		0	0	0	0	0
290	1	153	11	-1	119	173	14.1	23	ABalappappp	112	0	0	0		0	0	0	0	0
291	1	333	349	-1	336	336	13.9	24	MSappaaa	160	0	0	0		0	0	0	0	0
292	0	230	-1	-1	405	142	23.4	32		290	450	0	0		0	0	0	0	0
293	1	33	105	-1	224	211	12.8	28	ABaraappapa	164	0	0	0		0	0	0	0	0
294	1	142	28	-1	157	336	8.4	26	ABalapapppp	191	0	0	0		0	0	0	0	0
295	1	406	333	-1	156	207	10.0	24	ABalapppapa	578	0	0	0		0	0	0	0	0
296	1	155	264	-1	121	298	10.7	25	ABalapapapp	219	118	0	0		0	0	0	0	0
297	1	415	479	-1	589	320	16.2	32	Caappd	-212	0	0	0		0	0	0	0	0
298	1	381	294	-1	110	289	21.5	24	ABalaaaalpa	23	0	0	0		0	0	0	0	0
299	1	134	198	-1	256	289	8.7	23	MSaaapaap	229	16	0	0		0	0	0	0	0
300	1	150	71	-1	298	210	13.8	27	MSpaapapa	415	0	0	0		0	0	0	0	0
301	1	259	120	-1	321	224	20.4	26	MSpapaaaa	257	298	0	0		0	0	0	0	0
302	1	249	161	-1	155	185	11.2	25	ABalappppap	252	-747	0	0		0	0	0	0	0
303	1	411	305	-1	225	355	10.4	26	ABplaapappa	226	-64	0	0		0	0	0	0	0
304	1	169	50	-1	535	374	23.2	24	ABplpppaapp	297	0	0	0		0	0	0	0	0
305	1	125	297	-1	227	193	24.4	27	ABarapppppa	199	575	0	0		0	0	0	0	0
306	1	160	401	-1	344	321	4.5	29	ABarppaapa	297	171	0	0		0	0	0	0	0
307	1	248	411	-1	600	242	22.0	30	ABprappppp	68	0	0	0		0	0	0	0	0
308	1	44	29	-1	198	218	13.2	25	ABaraappaap	-72	0	0	0		0	0	0	0	0
309	1	387	57	-1	124	321	9.8	25	ABalapapppa	216	80	0	0		0	0	0	0	0
310	1	19	212	-1	396	130	12.4	25	ABprapaaapp	289	0	0	0		0	0	0	0	0
311	1	479	185	-1	301	141	22.7	31	ABprpapappa	154	0	0	0		0	0	0	0	0
312	1	396	288	-1	330	273	9.9	25	MSaaaappp	238	90	0	0		0	0	0	0	0
313	1	195	452	-1	177	326	25.7	26	ABalppapaaa	254	-351	0	0		0	0	0	0	0
314	1	350	15	-1	258	267	25.8	28	ABalpapaapp	259	496	0	0		0	0	0	0	0
315	1	5	234	-1	216	355	15.5	26	ABalpppppaa	220	68	0	0		0	0	0	0	0
316	1	450	337	-1	217	145	24.6	26	ABalaapappp	281	0	0	0		0	0	0	0	0
317	1	416	477	-1	296	316	5.0	23	ABarppaaaa	202	68	0	0		0	0	0	0	0
318	1	171	190	-1	294	223	9.5	27	MSpaaappa	273	152	0	0		0	0	0	0	0
319	1	304	350	-1	158	368	10.6	24	ABplaapaapa	214	113	0	0		0	0	0	0	0
320	1	236	22	-1	134	275	21.3	26	ABalpaapppa	-166	0	0	0		0	0	0	0	0
321	1	180	101	-1	330	116	21.2	30	ABpraappap	293	590	0	0		0	0	0	0	0
322	1	423	307	-1	349	112	9.3	29	ABarpppaap	98	0	0	0		0	0	0	0	0
323	1	13	133	-1	148	281	7.1	24	ABplaaaaaaa	199	333	0	0		0	0	0	0	0
324	1	271	273	-1	207	178	21.5	26	ABprpaaaaaa	52	0	0	0		0	0	0	0	0
325	1	30	192	-1	316	209	17.4	25	ABaraappppa	219	445	0	0		0	0	0	0	0
326	1	321	437	-1	245	247	23.6	23	ABarapaaapp	211	-958	0	0		0	0	0	0	0
327	1	215	291	-1	334	411	12.1	26	ABplapaapa	-240	0	0	0		0	0	0	0	0
328	1	276	208	-1	485	319	20.3	33	ABplpppppa	319	188	0	0		0	0	0	0	0
329	1	10	20	-1	179	400	17.4	25	ABalpppapad	-64	0	0	0		0	0	0	0	0
330	0	177	-1	-1	221	274	17.1	26		202	-589	0	0		0	0	0	0	0
331	1	370	327	-1	192	364	11.6	26	ABalpppappp	242	109	0	0		0	0	0	0	0
332	1	364	314	-1	282	374	5.7	30	ABplaaappp	262	255	0	0		0	0	0	0	0
333	1	93	23	-1	415	239	15.4	31	Ealpa	308	1368	0	0		0	0	0	0	0
334	1	187	175	-1	164	135	19.7	29	ABalaappap	394	0	0	0		0	0	0	0	0
335	1	82	329	-1	190	111	17.1	28	ABpraaaappp	215	365	0	0		0	0	0	0	0
336	1	461	115	-1	288	353	21.6	25	ABplpapaaap	201	1007	0	0		0	0	0	0	0
337	1	105	182	-1	317	277	12.3	25	MSaaapapp	252	884	0	0		0	0	0	0	0
338	1	115	255	-1	554	219	10.8	30	Cpppap	290	-419	0	0		0	0	0	0	0
339	1	176	155	-1	235	213	26.4	27	ABarapppapa	279	12	0	0		0	0	0	0	0
340	1	442	395	-1	464	421	16.0	29	ABplappapp	284	-579	0	0		0	0	0	0	0
341	1	194	169	-1	239	371	14.6	27	ABalpppppap	224	679	0	0		0	0	0	0	0
342	1	493	334	-1	403	141	21.2	26	ABprppapaaa	244	1095	0	0		0	0	0	0	0
343	1	451	303	-1	208	326	20.2	26	MSapaaaa	161	1226	0	0		0	0	0	0	0
344	1	183	330	-1	480	239	15.5	32	Ealpp	321	93	0	0		0	0	0	0	0
345	1	452	189	-1	332	194	22.8	27	ABprpappaaa	279	-431	0	0		0	0	0	0	0
346	1	478	106	-1	140	184	13.2	24	ABalappppaa	240	868	0	0		0	0	0	0	0
347	1	136	4	-1	151	322	20.1	24	ABalppappaa	57	0	0	0		0	0	0	0	0
348	1	135	352	-1	328	185	15.2	26	MSpppaaa	208	25	0	0		0	0	0	0	0
349	1	51	202	-1	110	197	16.5	26	ABalaaapplr	323	0	0	0		0	0	0	0	0
350	1	372	347	-1	471	153	20.5	29	ABprppapap	449	0	0	0		0	0	0	0	0
351	1	298	165	-1	155	138	12.7	26	ABpraapaapa	204	77	0	0		0	0	0	0	0
352	1	167	298	-1	258	356	17.4	25	MSapapap	240	37	0	0		0	0	0	0	0
353	1	382	284	-1	170	381	18.2	24	ABalpppapav	190	17	0	0		0	0	0	0	0
354	1	75	164	-1	213	406	19.1	25	ABplpaaapap	245	-908	0	0		0	0	0	0	0
355	1	226	223	-1	548	353	15.6	26	Cappapp	250	-582	0	0		0	0	0	0	0
356	1	204	268	-1	362	213	15.6	28	MSpapaapp	-70	0	0	0		0	0	0	0	0
357	1	201	172	-1	341	172	10.5	25	Dpaap	394	0	0	0		0	0	0	0	0
358	1	238	186	-1	289	144	14.3	23	ABprpaappaa	159	86	0	0		0	0	0	0	0
359	1	277	276	-1	286	109	14.4	30	ABpraaapppp	297	998	0	0		0	0	0	0	0
360	1	256	419	-1	434	393	20.1	25	ABplppapapp	256	948	0	0		0	0	0	0	0
361	1	218	148	-1	210	151	7.2	23	ABarpappaa	201	-324	0	0		0	0	0	0	0
362	1	220	302	-1	237	393	18.3	23	ABplpaapppa	208	1016	0	0		0	0	0	0	0
363	1	69	299	-1	181	361	24.1	28	ABalppaappa	269	-414	0	0		0	0	0	0	0
364	1	71	370	-1	554	148	17.5	29	ABprapapap	285	257	0	0		0	0	0	0	0
365	1	439	384	-1	293	293	24.8	28	ABplpappaaa	700	0	0	0		0	0	0	0	0
366	1	454	497	-1	409	195	23.6	26	ABprpapppaa	215	-1056	0	0		0	0	0	0	0
367	0	258	-1	-1	194	213	6.0	23		181	-596	0	0		0	0	0	0	0
368	1	52	171	-1	186	158	18.5	22	ABalaapppap	290	0	0	0		0	0	0	0	0
369	1	389	274	-1	126	233	19.9	24	ABalaaaarra	19	0	0	0		0	0	0	0	0
370	1	476	544	-1	383	297	21.5	28	MSaappap	270	754	0	0		0	0	0	0	0
371	1	170	16	-1	259	211	16.6	27	ABaraapppaa	153	0	0	0		0	0	0	0	0
372	1	344	121	-1	437	353	17.0	26	MSappaap	241	1041	0	0		0	0	0	0	0
373	1	449	27	-1	185	246	20.5	25	ABaraaaaapa	218	840	0	0		0	0	0	0	0
374	1	420	24	-1	275	318	16.5	23	ABalpaaappp	201	-138	0	0		0	0	0	0	0
375	1	129	260	-1	269	371	11.9	27	ABalppppppa	264	635	0	0		0	0	0	0	0
376	1	320	480	-1	210	265	24.0	22	ABarapaaapa	176	94	0	0		0	0	0	0	0
377	1	9	357	-1	482	417	18.8	30	ABplapapap	128	0	0	0		0	0	0	0	0
378	1	329	60	-1	185	356	15.0	26	ABalppppaad	239	-176	0	0		0	0	0	0	0
379	1	352	128	-1	285	220	5.2	29	ABarpaappa	82	0	0	0		0	0	0	0	0
380	1	96	389	-1	420	341	9.4	27	Daapp	250	-343	0	0		0	0	0	0	0
381	1	425	30	-1	288	308	14.6	28	ABaraapappa	289	-409	0	0		0	0	0	0	0
382	1	305	64	-1	464	284	10.3	32	Eplaa	323	-400	0	0		0	0	0	0	0
383	1	173	482	-1	209	410	16.8	24	ABplpaapapp	212	764	0	0		0	0	0	0	0
384	1	190	394	-1	410	316	24.5	28	ABplpapppaa	0	0	0	0		0	0	0	0	0
385	1	79	170	-1	355	251	7.8	27	MSaaappp	263	143	0	0		0	0	0	0	0
386	1	374	386	-1	271	102	11.1	27	ABarpapppa	264	48	0	0		0	0	0	0	0
387	1	21	238	-1	181	209	9.0	24	ABalapppapp	214	-11	0	0		0	0	0	0	0
388	1	400	388	-1	465	373	12.5	30	Capapa	292	294	0	0		0	0	0	0	0
389	1	24	512	-1	154	288	22.0	24	ABalpaappaa	219	0	0	0		0	0	0	0	0
390	1	234	183	-1	367	289	17.7	27	MSaapapa	242	143	0	0		0	0	0	0	0
391	1	132	304	-1	266	294	14.2	28	ABaraapapaa	260	135	0	0		0	0	0	0	0
392	1	297	492	-1	145	227	7.4	28	ABarpaaaaa	102	0	0	0		0	0	0	0	0
393	1	432	372	-1	216	302	20.5	22	ABalpaaaaap	182	0	0	0		0	0	0	0	0
394	1	477	222	-1	360	249	18.5	25	MSpapappa	135	0	0	0		0	0	0	0	0
395	1	431	114	-1	292	354	8.2	24	ABplapaaaaa	158	-1061	0	0		0	0	0	0	0
396	1	184	399	-1	273	131	20.0	26	ABprpaapppa	263	-272	0	0		0	0	0	0	0
397	1	315	466	-1	230	150	14.2	25	ABpraapapap	245	0	0	0		0	0	0	0	0
398	1	347	377	-1	499	367	16.5	30	Capapp	272	-920	0	0		0	0	0	0	0
399	1	427	10	-1	580	316	23.2	27	ABplppppppp	175	0	0	0		0	0	0	0	0
400	1	127	328	-1	239	111	21.1	25	ABpraaaapad	34	0	0	0		0	0	0	0	0
401	1	353	63	-1	277	180	20.1	30	MSppapap	70	0	0	0		0	0	0	0	0
402	1	73	211	-1	357	196	8.2	29	MSpppppp	241	21	0	0		0	0	0	0	0
403	1	191	382	-1	224	252	21.0	23	ABarapaaaap	234	-142	0	0		0	0	0	0	0
404	1	154	89	-1	201	285	21.9	26	ABalpaaaaaa	53	0	0	0		0	0	0	0	0
405	1	424	73	-1	148	309	6.8	23	ABplaapaaap	169	0	0	0		0	0	0	0	0
406	1	260	160	-1	354	154	20.4	25	ABprppaaaap	253	16	0	0		0	0	0	0	0
407	1	1	407	-1	537	392	15.2	26	ABplapapppa	230	-107	0	0		0	0	0	0	0
408	1	128	321	-1	283	369	17.8	25	ABplppaaaaa	225	-524	0	0		0	0	0	0	0
409	1	47	249	-1	407	143	8.9	27	ABarpppapp	280	361	0	0		0	0	0	0	0
410	1	386	180	-1	560	200	20.1	27	ABprapppaa	268	618	0	0		0	0	0	0	0
411	1	263	434	-1	368	184	21.4	26	ABprppaapaa	231	-422	0	0		0	0	0	0	0
412	1	414	25	-1	332	157	19.0	24	ABprppaaaaa	241	-67	0	0		0	0	0	0	0
413	1	118	390	-1	502	125	12.3	30	ABprappapa	289	-202	0	0		0	0	0	0	0
414	1	306	87	-1	347	176	17.8	29	MSpppapp	296	316	0	0		0	0	0	0	0
415	1	485	289	-1	254	246	21.1	27	ABarapapaap	268	681	0	0		0	0	0	0	0
416	1	443	423	-1	416	289	11.7	31	Earap	285	1355	0	0		0	0	0	0	0
417	1	474	391	-1	109	242	15.1	25	ABalaaappll	200	605	0	0		0	0	0	0	0
418	1	162	214	-1	374	392	24.6	29	ABplpaaaapp	289	155	0	0		0	0	0	0	0
419	1	77	335	-1	417	185	8.0	31	Dpppa	310	31	0	0		0	0	0	0	0
420	1	209	139	-1	119	183	19.6	27	ABalaaapprl	29	0	0	0		0	0	0	0	0
421	1	455	290	-1	383	403	21.9	26	ABplppapaap	262	31	0	0		0	0	0	0	0
422	1	368	153	-1	287	291	19.8	30	ABalpappppp	125	0	0	0		0	0	0	0	0
423	0	-1	-1	-1	278	259	24.0	23		203	202	0	0		0	0	0	0	0
424	1	192	356	-1	501	273	5.7	31	Caaapa	293	703	0	0		0	0	0	0	0
425	1	301	485	-1	549	335	24.0	30	ABplapppapp	211	824	0	0		0	0	0	0	0
426	1	151	210	-1	239	205	5.2	34	ABarpaapa	348	886	0	0		0	0	0	0	0
427	1	221	197	-1	567	271	21.4	32	Cppppp	315	796	0	0		0	0	0	0	0
428	1	152	431	-1	201	337	24.2	25	ABalppapaap	245	-61	0	0		0	0	0	0	0
429	1	87	410	-1	198	182	13.6	26	MSppaaap	42	0	0	0		0	0	0	0	0
430	1	383	513	-1	308	313	15.5	28	ABaraapappp	203	-166	0	0		0	0	0	0	0
431	1	14	137	-1	412	371	10.1	28	Dapap	257	-16	0	0		0	0	0	0	0
432	1	300	167	-1	436	119	9.4	30	ABarppppap	225	0	0	0		0	0	0	0	0
433	1	141	229	-1	303	317	18.7	25	MSaapaaaa	171	0	0	0		0	0	0	0	0
434	1	309	364	-1	526	407	13.0	27	ABarppappp	276	139	0	0		0	0	0	0	0
435	1	279	220	-1	225	299	23.4	23	ABalpaaaapp	-444	0	0	0		0	0	0	0	0
436	1	203	5	-1	367	212	22.7	27	ABprpappaap	73	0	0	0		0	0	0	0	0
437	1	319	315	-1	499	192	10.9	32	Cpppaa	253	-627	0	0		0	0	0	0	0
438	1	269	446	-1	298	236	21.5	30	ABarapapppp	304	-619	0	0		0	0	0	0	0
439	1	41	65	-1	459	365	8.9	25	Cappaaa	252	-780	0	0		0	0	0	0	0
440	1	398	433	-1	250	368	9.2	24	ABplaapappp	246	1863	0	0		0	0	0	0	0
441	1	378	397	-1	296	114	8.8	28	ABarpapppp	121	0	0	0		0	0	0	0	0
442	1	394	86	-1	244	171	11.9	25	MSppappa	24	0	0	0		0	0	0	0	0
443	1	456	118	-1	554	239	26.3	34	ABprpppaapp	312	39	0	0		0	0	0	0	0
444	1	245	81	-1	183	313	12.2	26	MSapaaap	221	-424	0	0		0	0	0	0	0
445	1	149	462	-1	210	340	25.8	24	ABalppapapa	187	0	0	0		0	0	0	0	0
446	1	265	310	-1	597	296	12.5	30	Cpapaa	290	878	0	0		0	0	0	0	0
447	1	463	412	-1	337	235	18.8	26	MSpapaaap	417	0	0	0		0	0	0	0	0
448	1	84	181	-1	494	126	17.1	29	ABprappaap	268	1003	0	0		0	0	0	0	0
449	1	278	144	-1	188	180	20.5	25	ABpraaapaav	-167	0	0	0		0	0	0	0	0
450	1	385	406	-1	212	388	16.5	22	ABplpaapaap	185	0	0	0		0	0	0	0	0
451	1	487	474	-1	596	289	22.2	24	ABprppppppp	29	0	0	0		0	0	0	0	0
452	0	286	-1	-1	184	196	4.6	21		60	0	0	0		0	0	0	0	0
453	1	361	178	-1	271	108	22.4	22	ABprpaapapp	333	0	0	0		0	0	0	0	0
454	1	488	432	-1	532	300	16.2	33	Eplpa	333	541	0	0		0	0	0	0	0
455	0	311	-1	-1	259	395	21.1	23		194	0	0	0		0	0	0	0	0
456	1	371	312	-1	474	298	24.4	28	ABplpappppp	-410	0	0	0		0	0	0	0	0
457	1	429	158	-1	255	342	22.5	24	ABplpapaaaa	-161	0	0	0		0	0	0	0	0
458	1	473	472	-1	120	261	19.9	22	ABalaaaarlp	-127	0	0	0		0	0	0	0	0
459	1	64	420	-1	151	223	14.6	31	MSaaaaaa	111	0	0	0		0	0	0	0	0
460	1	437	48	-1	160	321	10.3	22	ABalppppapa	249	0	0	0		0	0	0	0	0
461	0	471	-1	-1	328	229	10.0	21		180	0	0	0		0	0	0	0	0
462	1	177	441	-1	220	288	14.3	26	ABalpaapapa	77	0	0	0		0	0	0	0	0
463	1	379	363	-1	129	350	20.4	26	ABalpppaaaa	211	0	0	0		0	0	0	0	0
464	1	468	111	-1	245	375	20.6	26	ABplpaaappp	430	0	0	0		0	0	0	0	0
465	1	486	375	-1	422	172	20.2	25	ABprppappaa	92	0	0	0		0	0	0	0	0
466	1	470	428	-1	230	238	18.9	23	ABarapaapaa	-145	0	0	0		0	0	0	0	0
467	1	252	488	-1	204	301	18.2	22	ABalpaaapaa	44	0	0	0		0	0	0	0	0
468	1	393	460	-1	258	385	15.0	24	ABplpaappaa	59	0	0	0		0	0	0	0	0
469	1	199	490	-1	520	287	20.1	32	Eplpp	-93	0	0	0		0	0	0	0	0
470	1	138	457	-1	289	266	22.0	22	ABarapapppa	206	0	0	0		0	0	0	0	0
471	1	97	261	-1	387	294	19.4	26	MSaapappp	164	0	0	0		0	0	0	0	0
472	1	472	269	-1	263	130	21.8	22	ABprpaaapap	219	0	0	0		0	0	0	0	0
473	1	166	408	-1	402	377	23.0	22	ABplppappap	-161	0	0	0		0	0	0	0	0
474	1	546	448	-1	376	156	24.2	27	ABprpaaaapa	300	0	0	0		0	0	0	0	0
475	1	489	450	-1	439	168	26.0	28	ABprppaappa	-334	0	0	0		0	0	0	0	0
476	1	172	281	-1	240	174	19.6	22	ABprpaapaaa	452	0	0	0		0	0	0	0	0
477	1	541	322	-1	306	183	22.5	27	ABprpaaappp	348	0	0	0		0	0	0	0	0
478	0	438	-1	-1	282	377	22.0	22		-60	0	0	0		0	0	0	0	0
479	1	285	458	-1	376	120	19.9	27	ABprapaapa	148	0	0	0		0	0	0	0	0
480	1	108	17	-1	174	247	22.7	24	ABaraaappap	191	0	0	0		0	0	0	0	0
481	1	535	470	-1	297	240	25.7	25	ABarappaapa	57	0	0	0		0	0	0	0	0
482	1	435	130	-1	542	220	25.1	27	ABprpppaapa	149	0	0	0		0	0	0	0	0
483	1	490	444	-1	141	292	13.0	24	ABalapapapa	483	0	0	0		0	0	0	0	0
484	1	497	213	-1	462	182	5.1	29	Caaaa	256	349	0	0		0	0	0	0	0
485	1	112	415	-1	437	139	22.2	30	ABarappappp	305	36	0	0		0	0	0	0	0
486	1	513	456	-1	206	243	22.4	23	ABarapaaaaa	237	138	0	0		0	0	0	0	0
487	1	491	392	-1	536	247	26.2	23	ABprpppapaa	232	0	0	0		0	0	0	0	0
488	1	494	491	-1	258	219	19.3	22	ABarapaappa	209	185	0	0		0	0	0	0	0
489	1	501	404	-1	223	383	21.4	25	ABplpaaappa	205	101	0	0		0	0	0	0	0
490	1	349	484	-1	509	204	24.4	29	ABprpppaaap	206	0	0	0		0	0	0	0	0
491	1	532	473	-1	317	318	25.4	28	ABplpappaap	207	301	0	0		0	0	0	0	0
492	1	114	61	-1	311	157	13.7	23	Dpaaa	65	0	0	0		0	0	0	0	0
493	1	519	366	-1	256	175	21.5	24	ABprpapaaap	201	12	0	0		0	0	0	0	0
494	1	498	493	-1	480	238	25.0	26	ABprppppaap	191	-1059	0	0		0	0	0	0	0
495	1	499	494	-1	429	196	26.0	27	ABprppaappp	189	-277	0	0		0	0	0	0	0
496	0	500	-1	-1	469	208	23.0	25		219	81	0	0		0	0	0	0	0
497	1	500	469	-1	461	203	24.2	26	ABprpppaaaa	219	81	0	0		0	0	0	0	0
498	1	222	498	-1	211	351	22.0	24	ABalppapppa	48	0	0	0		0	0	0	0	0
499	1	502	500	-1	259	390	19.0	22	ABplpaapppp	171	-354	0	0		0	0	0	0	0
500	1	503	501	-1	281	365	20.0	22	ABplpapaapa	202	-343	0	0		0	0	0	0	0
501	1	504	502	-1	319	348	22.0	24	ABplpapapaa	163	421	0	0		0	0	0	0	0
502	1	326	503	-1	301	376	20.0	22	ABplpapaapp	204	1465	0	0		0	0	0	0	0
503	1	505	504	-1	348	341	22.0	24	ABplpapapap	177	-212	0	0		0	0	0	0	0
504	1	506	506	-1	381	319	24.0	24	ABplpapappp	232	0	0	0		0	0	0	0	0
505	1	507	507	-1	344	368	21.0	23	ABplppaapap	192	1454	0	0		0	0	0	0	0
506	1	508	508	-1	371	349	24.0	27	ABplppaappa	219	119	0	0		0	0	0	0	0
507	1	509	509	-1	527	290	25.0	25	ABplpppapap	258	-503	0	0		0	0	0	0	0
508	1	510	510	-1	495	309	25.0	26	ABplppppapp	150	-843	0	0		0	0	0	0	0
509	1	511	511	-1	447	297	24.6	26	ABplpappppa	37	0	0	0		0	0	0	0	0
510	1	512	425	-1	121	206	21.5	31	ABalaaaparr	-119	0	0	0		0	0	0	0	0
511	1	515	514	-1	190	202	5.1000004	27	ABarpapapa	266	451	0	0		0	0	0	0	0
512	1	516	515	-1	115	208	19.0	24	ABalaapaaa	-7	0	0	0		0	0	0	0	0
513	1	517	516	-1	342	296	17.0	23	MSaapappa	192	0	0	0		0	0	0	0	0
514	1	261	518	-1	373	227	12.0	29	Ealaa	176	-192	0	0		0	0	0	0	0
515	1	518	519	-1	513	268	17.0	31	Eprpp	240	-182	0	0		0	0	0	0	0
516	1	520	520	-1	259	106	19.0	22	ABprpaapapa	163	0	0	0		0	0	0	0	0
517	1	521	521	-1	305	134	20.0	25	ABprpaapppp	27	0	0	0		0	0	0	0	0
518	1	522	522	-1	277	188	25.8	29	ABarapppapp	293	-974	0	0		0	0	0	0	0
519	1	523	447	-1	263	143	19.0	24	ABprpaapaap	200	-503	0	0		0	0	0	0	0
520	1	524	524	-1	504	267	25.0	26	ABprppppapp	191	-1059	0	0		0	0	0	0	0
521	1	525	526	-1	458	247	25.0	27	ABprppppaaa	225	-557	0	0		0	0	0	0	0
522	1	526	527	-1	509	232	25.0	28	ABprppppapa	308	1021	0	0		0	0	0	0	0
523	0	-1	-1	-1	474	195	23.0	25		334	-1286	0	0		0	0	0	0	0
524	0	-1	-1	-1	283	185	22.0	25		249	310	0	0		0	0	0	0	0
525	1	529	533	-1	463	330	24.0	25	ABplppppaap	173	-85	0	0		0	0	0	0	0
526	1	483	534	-1	471	362	24.0	22	ABplpppaaap	6	0	0	0		0	0	0	0	0
527	1	530	535	-1	438	329	25.0	24	ABplppppaaa	286	170	0	0		0	0	0	0	0
528	1	531	536	-1	481	341	25.0	26	ABplppppapa	254	1479	0	0		0	0	0	0	0
529	1	533	537	-1	358	328	23.0	24	ABplpapappa	177	-212	0	0		0	0	0	0	0
530	1	32	538	-1	555	282	24.0	27	ABprpppapap	336	223	0	0		0	0	0	0	0
531	0	-1	-1	-1	315	272	26.0	28		210	-1271	0	0		0	0	0	0	0
532	1	337	540	-1	311	253	24.0	25	ABarapapapp	56	0	0	0		0	0	0	0	0
533	0	536	-1	-1	328	293	24.0	26		210	-1271	0	0		0	0	0	0	0
534	1	537	250	-1	267	246	24.0	24	ABarapapapa	213	489	0	0		0	0	0	0	0
535	0	538	-1	-1	179	290	21.0	24		264	355	0	0		0	0	0	0	0
536	1	255	272	-1	406	154	25.0	26	ABarappappa	204	967	0	0		0	0	0	0	0
537	1	540	543	-1	209	291	23.0	22	ABalpaaaapa	167	174	0	0		0	0	0	0	0
538	0	12	-1	-1	294	172	24.0	25		175	230	0	0		0	0	0	0	0
539	1	542	546	-1	396	175	22.0	24	ABprppaapap	0	0	0	0		0	0	0	0	0
540	1	543	547	-1	513	360	24.0	26	ABplpppaapa	230	-565	0	0		0	0	0	0	0
541	1	544	548	-1	333	198	19.0	25	MSppaapp	211	889	0	0		0	0	0	0	0
542	1	467	549	-1	361	149	22.0	26	ABprpapaapa	270	0	0	0		0	0	0	0	0
543	1	545	552	-1	387	140	24.0	25	ABprpaaaapp	212	570	0	0		0	0	0	0	0
544	1	547	550	-1	460	217	22.0	25	ABprpappppa	254	-29	0	0		0	0	0	0	0
545	1	548	551	-1	457	271	25.0	25	ABprpappppp	176	47	0	0		0	0	0	0	0
546	1	549	553	-1	201	344	17.0	22	ABplpaapaaa	182	0	0	0		0	0	0	0	0
547	1	550	554	-1	329	178	24.0	24	ABarappapap	241	-117	0	0		0	0	0	0	0
548	1	551	545	-1	289	176	23.666666	25	ABprpaaappa	249	310	0	0		0	0	0	0	0
