# Supplementary material for: The AP-2 Transcription Factor APTF-2 Is Required for Neuroblast and Epidermal Morphogenesis in Caenorhabditis elegans Embryogenesis
Source: PLoS Genet. 2016 May 13;12(5):e1006048. doi: 10.1371/journal.pgen.1006048 (PMC4866721; doi:10.1371/journal.pgen.1006048)
Supplement: S5 Text — (ZIP) [file pgen.1006048.s033.zip › nuclei/t188-nuclei]

1	1	31	27	-1	219	134	21.5	29	ABpraaaapav	249	216	0	0		0	0	0	0	0
2	1	242	374	-1	407	373	14.2	30	Capaaa	294	-409	0	0		0	0	0	0	0
3	1	264	441	-1	427	417	9.7	28	ABplappapa	281	-176	0	0		0	0	0	0	0
4	1	347	241	-1	151	320	20.0	24	ABalppappaa	200	989	0	0		0	0	0	0	0
5	1	436	287	-1	369	208	22.6	27	ABprpappaap	276	-44	0	0		0	0	0	0	0
6	1	211	228	-1	330	276	21.7	28	ABalpappapp	283	-348	0	0		0	0	0	0	0
7	1	237	26	-1	210	362	19.1	26	ABplpaaaaap	241	70	0	0		0	0	0	0	0
8	1	116	171	-1	145	233	9.4	27	ABalapppaap	-32	0	0	0		0	0	0	0	0
9	1	153	111	-1	382	424	12.8	28	ABplapaapp	152	0	0	0		0	0	0	0	0
10	1	399	74	-1	584	311	23.2	26	ABplppppppp	20	0	0	0		0	0	0	0	0
11	1	290	59	-1	119	171	13.9	23	ABalappappp	55	0	0	0		0	0	0	0	0
12	1	92	43	-1	133	345	18.4	30	ABalapaapa	62	0	0	0		0	0	0	0	0
13	1	34	176	-1	342	246	16.5	30	MSpapaapa	309	0	0	0		0	0	0	0	0
14	1	221	21	-1	217	271	25.7	29	ABalpapaapa	109	0	0	0		0	0	0	0	0
15	1	314	182	-1	253	266	25.6	29	ABalpapaapp	282	-156	0	0		0	0	0	0	0
16	1	371	122	-1	261	208	16.2	27	ABaraapppaa	269	101	0	0		0	0	0	0	0
17	1	480	375	-1	179	244	21.9	26	ABaraaappap	216	0	0	0		0	0	0	0	0
18	1	243	34	-1	185	251	10.7	29	MSaaaaapa	410	0	0	0		0	0	0	0	0
19	1	252	209	-1	184	149	22.1	25	ABpraaaaaap	222	-147	0	0		0	0	0	0	0
20	1	329	415	-1	177	399	17.5	26	ABalpppapad	230	250	0	0		0	0	0	0	0
21	1	111	48	-1	288	361	24.2	31	ABalpapapap	113	0	0	0		0	0	0	0	0
22	1	320	383	-1	122	267	20.7	24	ABalpaapppa	208	177	0	0		0	0	0	0	0
23	1	333	340	-1	411	238	15.7	29	Ealpa	287	658	0	0		0	0	0	0	0
24	1	374	354	-1	275	318	16.6	22	ABalpaaappp	181	-753	0	0		0	0	0	0	0
25	1	412	451	-1	331	156	18.9	23	ABprppaaaaa	208	209	0	0		0	0	0	0	0
26	0	89	-1	-1	152	341	11.9	22		188	115	0	0		0	0	0	0	0
27	1	373	243	-1	184	252	19.9	28	ABaraaaaapa	222	-391	0	0		0	0	0	0	0
28	1	294	210	-1	155	340	8.8	26	ABalapapppp	260	66	0	0		0	0	0	0	0
29	1	308	134	-1	197	220	13.0	25	ABaraappaap	295	0	0	0		0	0	0	0	0
30	1	381	13	-1	288	304	15.3	27	ABaraapappa	312	-650	0	0		0	0	0	0	0
31	1	62	460	-1	274	285	10.5	26	MSaaapapa	85	0	0	0		0	0	0	0	0
32	0	24	-1	-1	161	342	17.8	23		370	0	0	0		0	0	0	0	0
33	1	74	16	-1	153	226	22.8	24	ABaraaapppa	87	0	0	0		0	0	0	0	0
34	1	165	167	-1	134	319	12.5	26	ABalapappap	332	0	0	0		0	0	0	0	0
35	1	79	53	-1	515	413	19.1	28	ABplapappa	275	-411	0	0		0	0	0	0	0
36	1	30	76	-1	168	166	13.5	28	ABalappapa	179	0	0	0		0	0	0	0	0
37	1	200	153	-1	507	344	8.0	26	Cappaap	-59	0	0	0		0	0	0	0	0
38	1	189	423	-1	595	215	18.9	26	ABprapapppp	263	-863	0	0		0	0	0	0	0
39	1	140	39	-1	213	126	17.2	23	ABpraaapapa	51	0	0	0		0	0	0	0	0
40	1	51	442	-1	258	339	13.3	26	MSapapaa	222	944	0	0		0	0	0	0	0
41	1	129	66	-1	283	179	8.5	28	MSpppppa	280	-604	0	0		0	0	0	0	0
42	1	155	119	-1	169	305	6.1	24	ABplaaaaaap	218	149	0	0		0	0	0	0	0
43	1	238	204	-1	126	164	17.8	25	ABalaaapprr	229	-173	0	0		0	0	0	0	0
44	1	280	57	-1	237	141	24.5	25	ABprpaaapaa	197	12	0	0		0	0	0	0	0
45	1	85	83	-1	279	332	9.0	25	MSapppap	251	941	0	0		0	0	0	0	0
46	1	73	28	-1	296	301	11.6	25	ABaraapapap	232	70	0	0		0	0	0	0	0
47	1	222	152	-1	298	241	12.0	31	MSpaapaa	187	0	0	0		0	0	0	0	0
48	1	460	467	-1	168	325	10.5	23	ABalppppapa	199	871	0	0		0	0	0	0	0
49	1	148	96	-1	283	247	15.6	27	ABaraapppap	274	-313	0	0		0	0	0	0	0
50	1	304	420	-1	532	368	23.0	22	ABplpppaapp	165	619	0	0		0	0	0	0	0
51	1	206	244	-1	185	176	25.0	25	ABalaapappa	208	245	0	0		0	0	0	0	0
52	1	183	320	-1	136	334	22.6	26	ABalppaaapa	238	-210	0	0		0	0	0	0	0
53	1	151	123	-1	114	326	15.7	28	ABalapaaap	253	-1344	0	0		0	0	0	0	0
54	1	81	356	-1	471	313	13.5	32	Earpp	293	1432	0	0		0	0	0	0	0
55	1	39	303	-1	248	286	24.1	28	ABalpappapa	-311	0	0	0		0	0	0	0	0
56	1	101	177	-1	245	304	14.9	27	ABalpaapapp	98	0	0	0		0	0	0	0	0
57	1	309	411	-1	130	321	10.2	26	ABalapapppa	237	-568	0	0		0	0	0	0	0
58	0	249	-1	-1	332	374	22.9	24		205	-117	0	0		0	0	0	0	0
59	1	176	298	-1	307	272	8.7	24	MSaaaappa	185	1559	0	0		0	0	0	0	0
60	1	378	336	-1	186	355	15.3	26	ABalppppaad	257	179	0	0		0	0	0	0	0
61	1	492	487	-1	316	154	13.2	24	Dpaaa	85	0	0	0		0	0	0	0	0
62	1	32	78	-1	386	192	4.9	30	Cpaaaa	303	-553	0	0		0	0	0	0	0
63	1	401	172	-1	277	177	19.1	26	MSppapap	226	89	0	0		0	0	0	0	0
64	1	382	417	-1	464	285	10.2	32	Eplaa	326	890	0	0		0	0	0	0	0
65	1	439	263	-1	460	365	8.8	26	Cappaaa	230	18	0	0		0	0	0	0	0
66	1	106	220	-1	392	324	6.6	29	Dappa	289	285	0	0		0	0	0	0	0
67	1	65	221	-1	526	266	13.4	33	Eprpa	329	-1075	0	0		0	0	0	0	0
68	1	91	400	-1	581	177	15.6	29	ABarpppppp	268	-342	0	0		0	0	0	0	0
69	1	33	364	-1	516	367	12.0	25	Cappapa	238	266	0	0		0	0	0	0	0
70	1	25	88	-1	281	269	7.6	23	MSaaaapap	152	0	0	0		0	0	0	0	0
71	1	300	144	-1	296	208	13.7	27	MSpaapapa	217	0	0	0		0	0	0	0	0
72	1	270	369	-1	164	204	24.9	25	ABarapppaaa	4	0	0	0		0	0	0	0	0
73	1	405	343	-1	143	311	6.9	23	ABplaapaaap	201	817	0	0		0	0	0	0	0
74	1	8	165	-1	451	249	22.6	31	MSpappap	310	149	0	0		0	0	0	0	0
75	1	69	105	-1	261	280	18.6	25	ABalpapppap	125	0	0	0		0	0	0	0	0
76	1	37	367	-1	565	366	18.8	29	ABplapapppp	281	850	0	0		0	0	0	0	0
77	1	136	431	-1	225	292	11.7	26	ABaraapaapp	360	0	0	0		0	0	0	0	0
78	1	19	440	-1	532	358	20.5	23	ABplapppapa	201	535	0	0		0	0	0	0	0
79	1	150	265	-1	141	357	14.4	29	ABalapaapp	-35	0	0	0		0	0	0	0	0
80	1	288	389	-1	354	302	14.4	27	MSaapaapp	128	0	0	0		0	0	0	0	0
81	1	444	94	-1	182	311	12.4	27	MSapaaap	264	-751	0	0		0	0	0	0	0
82	1	230	-1	-1	237	110	17.0	25	ABpraaapapp	255	0	0	0		0	0	0	0	0
83	1	54	163	-1	572	305	25.4	32	ABplppppppa	295	-409	0	0		0	0	0	0	0
84	1	145	60	-1	377	223	19.0	28	MSpapapa	280	581	0	0		0	0	0	0	0
85	1	223	71	-1	324	205	10.8	27	MSpaaappp	-129	0	0	0		0	0	0	0	0
86	1	442	475	-1	244	172	12.0	26	MSppappa	262	-552	0	0		0	0	0	0	0
87	1	414	370	-1	344	179	17.5	30	MSpppapp	237	326	0	0		0	0	0	0	0
88	1	192	49	-1	226	228	10.6	28	MSpaaaapa	283	-21	0	0		0	0	0	0	0
89	1	404	142	-1	196	286	21.5	29	ABalpaaaaaa	66	0	0	0		0	0	0	0	0
90	1	199	268	-1	360	182	24.5	31	ABprpappapa	222	234	0	0		0	0	0	0	0
91	1	125	126	-1	541	199	7.5	29	Cpaapp	262	-255	0	0		0	0	0	0	0
92	1	198	157	-1	392	400	7.3	34	ABarppapa	336	932	0	0		0	0	0	0	0
93	1	107	143	-1	362	388	19.0	26	ABplppapaaa	195	734	0	0		0	0	0	0	0
94	1	186	387	-1	255	168	24.0	24	ABprpapapaa	215	229	0	0		0	0	0	0	0
95	1	120	141	-1	116	317	20.7	25	ABalaaaalpp	346	0	0	0		0	0	0	0	0
96	1	245	193	-1	299	390	11.8	24	ABplpaappap	239	402	0	0		0	0	0	0	0
97	1	228	86	-1	236	299	20.3	27	ABalpappaap	138	0	0	0		0	0	0	0	0
98	1	84	434	-1	529	395	22.3	32	ABplappppa	-646	0	0	0		0	0	0	0	0
99	1	267	248	-1	152	348	23.7	27	ABalppaaapp	231	-291	0	0		0	0	0	0	0
100	1	254	121	-1	190	123	13.2	27	ABpraapaapp	104	0	0	0		0	0	0	0	0
101	1	321	341	-1	332	118	21.7	30	ABpraappap	276	-393	0	0		0	0	0	0	0
102	1	179	102	-1	251	327	19.0	27	ABalpapppaa	235	-273	0	0		0	0	0	0	0
103	1	219	295	-1	560	338	11.7	33	Capppa	321	65	0	0		0	0	0	0	0
104	1	256	437	-1	404	110	16.3	30	ABpraapppp	303	181	0	0		0	0	0	0	0
105	1	293	253	-1	222	209	12.9	27	ABaraappapa	170	0	0	0		0	0	0	0	0
106	1	346	279	-1	140	185	13.5	24	ABalappppaa	203	1238	0	0		0	0	0	0	0
107	1	178	124	-1	99	263	13.8	24	ABalaaapalr	233	345	0	0		0	0	0	0	0
108	1	134	288	-1	412	241	4.8	31	Cpaaap	308	87	0	0		0	0	0	0	0
109	1	283	267	-1	527	384	18.4	27	ABplapppaa	223	0	0	0		0	0	0	0	0
110	1	26	216	-1	218	348	12.9	27	ABplaapapaa	204	0	0	0		0	0	0	0	0
111	1	464	461	-1	242	371	20.9	25	ABplpaaappp	205	124	0	0		0	0	0	0	0
112	1	194	352	-1	584	264	10.5	36	Caapa	348	422	0	0		0	0	0	0	0
113	1	273	311	-1	276	412	17.8	29	ABplaappap	272	2031	0	0		0	0	0	0	0
114	1	395	347	-1	294	356	8.1	24	ABplapaaaaa	188	-763	0	0		0	0	0	0	0
115	1	336	357	-1	294	348	21.2	24	ABplpapaaap	230	44	0	0		0	0	0	0	0
116	1	58	207	-1	181	252	13.3	25	ABaraapaaap	218	-251	0	0		0	0	0	0	0
117	0	193	-1	-1	332	320	22.8	29		290	352	0	0		0	0	0	0	0
118	1	443	63	-1	558	240	25.6	28	ABprpppaapp	267	-279	0	0		0	0	0	0	0
119	1	105	155	-1	502	305	14.0	33	Eplap	335	515	0	0		0	0	0	0	0
120	1	301	150	-1	319	224	20.5	27	MSpapaaaa	279	0	0	0		0	0	0	0	0
121	1	372	291	-1	442	351	17.1	26	MSappaap	81	0	0	0		0	0	0	0	0
122	1	235	42	-1	403	353	25.2	25	ABplppaappp	203	451	0	0		0	0	0	0	0
123	1	96	198	-1	263	297	21.7	28	ABalpappppa	276	159	0	0		0	0	0	0	0
124	1	78	51	-1	434	112	14.6	29	ABprapaapp	268	-1077	0	0		0	0	0	0	0
125	1	220	17	-1	185	387	21.5	23	ABplpaaapaa	699	0	0	0		0	0	0	0	0
126	0	244	-1	-1	253	246	18.8	24		108	0	0	0		0	0	0	0	0
127	1	159	62	-1	292	308	7.2	27	MSappppa	218	580	0	0		0	0	0	0	0
128	1	379	312	-1	283	219	5.2	29	ABarpaappa	291	197	0	0		0	0	0	0	0
129	1	41	233	-1	255	405	12.1	29	ABalppppppp	0	0	0	0		0	0	0	0	0
130	1	482	416	-1	541	219	24.1	28	ABprpppaapa	213	103	0	0		0	0	0	0	0
131	1	53	41	-1	225	331	8.5	27	MSapappa	23	0	0	0		0	0	0	0	0
132	1	141	435	-1	248	213	8.9	27	MSpaaaaa	201	-199	0	0		0	0	0	0	0
133	1	323	323	-1	148	283	7.4	23	ABplaaaaaaa	24	0	0	0		0	0	0	0	0
134	1	224	429	-1	97	272	18.6	27	ABalaaaarla	236	787	0	0		0	0	0	0	0
135	1	162	2	-1	132	192	23.4	34	ABalaapaap	305	-405	0	0		0	0	0	0	0
136	1	240	29	-1	264	239	10.5	25	MSpaaaapp	221	-472	0	0		0	0	0	0	0
137	1	431	46	-1	415	374	9.9	27	Dapap	293	0	0	0		0	0	0	0	0
138	1	203	30	-1	189	289	15.8	26	ABalpaapaap	50	0	0	0		0	0	0	0	0
139	1	420	190	-1	122	180	19.7	26	ABalaaapprl	232	-53	0	0		0	0	0	0	0
140	1	152	135	-1	442	169	10.6	27	Dppap	237	1200	0	0		0	0	0	0	0
141	1	100	159	-1	376	354	21.4	23	ABplppappaa	215	-356	0	0		0	0	0	0	0
142	1	265	313	-1	157	199	20.9	25	ABarappppaa	-149	0	0	0		0	0	0	0	0
143	1	261	113	-1	182	357	19.3	24	ABplpaaaaaa	-198	0	0	0		0	0	0	0	0
144	1	449	256	-1	186	180	20.6	26	ABpraaapaav	268	509	0	0		0	0	0	0	0
145	1	75	390	-1	323	381	19.7	25	ABplppaapaa	200	543	0	0		0	0	0	0	0
146	1	77	89	-1	205	307	24.8	25	ABalpapaaaa	-19	0	0	0		0	0	0	0	0
147	0	-1	-1	-1	223	276	16.9	24		105	0	0	0		0	0	0	0	0
148	1	361	408	-1	208	152	7.3	23	ABarpappaa	204	-14	0	0		0	0	0	0	0
149	0	281	-1	-1	374	351	25.3	26		210	-2	0	0		0	0	0	0	0
150	1	171	154	-1	178	175	9.5	26	ABarpapaaa	-37	0	0	0		0	0	0	0	0
151	1	137	4	-1	190	145	16.3	26	ABpraaaaap	-136	0	0	0		0	0	0	0	0
152	1	44	443	-1	287	213	19.0	30	ABarapappa	247	176	0	0		0	0	0	0	0
153	1	422	115	-1	292	285	20.5	25	ABalpappppp	213	-1048	0	0		0	0	0	0	0
154	1	208	132	-1	236	260	7.7	26	MSaaaaapp	263	167	0	0		0	0	0	0	0
155	1	339	319	-1	238	213	26.3	29	ABarapppapa	267	139	0	0		0	0	0	0	0
156	1	139	196	-1	213	162	15.7	25	ABpraapapaa	246	444	0	0		0	0	0	0	0
157	1	284	283	-1	211	234	16.1	26	ABaraaapapa	345	0	0	0		0	0	0	0	0
158	1	457	386	-1	261	341	22.4	23	ABplpapaaaa	212	-139	0	0		0	0	0	0	0
159	1	172	445	-1	521	152	9.8	27	ABarpppppa	-27	0	0	0		0	0	0	0	0
160	1	406	471	-1	355	152	19.9	23	ABprppaaaap	235	226	0	0		0	0	0	0	0
161	1	302	84	-1	152	186	11.0	24	ABalappppap	200	-339	0	0		0	0	0	0	0
162	1	188	254	-1	259	237	7.1	24	MSaaaapaa	101	0	0	0		0	0	0	0	0
163	1	170	72	-1	160	174	23.2	25	ABpraaaaaaa	143	0	0	0		0	0	0	0	0
164	1	354	353	-1	214	402	19.2	27	ABplpaaapap	234	395	0	0		0	0	0	0	0
165	1	351	412	-1	156	136	12.9	26	ABpraapaapa	197	1025	0	0		0	0	0	0	0
166	1	262	50	-1	292	108	20.9	25	ABpraappaa	217	282	0	0		0	0	0	0	0
167	1	432	249	-1	435	119	9.3	30	ABarppppap	295	-32	0	0		0	0	0	0	0
168	1	231	189	-1	416	287	24.8	29	ABplpapppap	280	-65	0	0		0	0	0	0	0
169	1	341	82	-1	236	371	14.8	26	ABalpppppap	47	0	0	0		0	0	0	0	0
170	1	385	225	-1	354	251	7.8	26	MSaaappp	166	0	0	0		0	0	0	0	0
171	1	368	394	-1	182	161	18.6	22	ABalaapppap	228	506	0	0		0	0	0	0	0
172	1	357	180	-1	338	171	10.0	24	Dpaap	246	797	0	0		0	0	0	0	0
173	0	366	-1	-1	431	199	23.4	28		283	25	0	0		0	0	0	0	0
174	1	236	37	-1	298	242	7.1	23	MSpaaapaa	217	-1039	0	0		0	0	0	0	0
175	1	334	218	-1	167	135	20.1	29	ABalaappap	287	718	0	0		0	0	0	0	0
176	1	257	322	-1	270	112	16.6	31	ABpraaapppa	271	0	0	0		0	0	0	0	0
177	1	174	363	-1	337	223	12.9	29	MSpaapapp	294	-834	0	0		0	0	0	0	0
178	1	453	181	-1	268	114	22.8	24	ABprpaapapp	203	-949	0	0		0	0	0	0	0
179	1	214	67	-1	433	320	6.2	31	Dappp	295	-766	0	0		0	0	0	0	0
180	1	410	185	-1	559	202	20.3	26	ABprapppaa	253	1069	0	0		0	0	0	0	0
181	1	448	237	-1	494	127	17.1	28	ABprappaap	286	1153	0	0		0	0	0	0	0
182	1	337	194	-1	319	276	12.3	26	MSaaapapp	-14	0	0	0		0	0	0	0	0
183	1	390	18	-1	367	290	17.7	29	MSaapapa	249	160	0	0		0	0	0	0	0
184	1	289	240	-1	154	371	21.1	25	ABalpppaaap	203	-275	0	0		0	0	0	0	0
185	1	311	422	-1	307	152	22.5	28	ABprpapappa	236	-49	0	0		0	0	0	0	0
186	1	358	257	-1	295	138	13.3	24	ABprpaappaa	181	88	0	0		0	0	0	0	0
187	1	60	293	-1	454	167	14.3	32	Cppaaa	294	296	0	0		0	0	0	0	0
188	1	49	130	-1	463	400	8.3	27	ABarppappa	278	673	0	0		0	0	0	0	0
189	1	345	552	-1	330	194	23.3	28	ABprpappaaa	276	949	0	0		0	0	0	0	0
190	1	318	302	-1	292	224	9.3	27	MSpaaappa	31	0	0	0		0	0	0	0	0
191	1	161	285	-1	216	126	9.6	28	ABarpappap	269	-134	0	0		0	0	0	0	0
192	1	325	208	-1	315	206	17.1	25	ABaraappppa	204	129	0	0		0	0	0	0	0
193	1	180	174	-1	377	141	15.3	26	Dppaa	157	0	0	0		0	0	0	0	0
194	1	177	234	-1	136	307	15.6	28	ABalapaaaa	256	233	0	0		0	0	0	0	0
195	0	66	-1	-1	165	124	15.2	26		73	0	0	0		0	0	0	0	0
196	1	117	344	-1	328	119	13.4	25	ABprpaappap	195	-309	0	0		0	0	0	0	0
197	1	427	112	-1	564	273	21.5	30	Cppppp	302	-446	0	0		0	0	0	0	0
198	1	299	64	-1	257	293	8.7	24	MSaaapaap	15	0	0	0		0	0	0	0	0
199	1	27	211	-1	430	162	17.4	33	MSpapppa	128	0	0	0		0	0	0	0	0
200	1	143	75	-1	311	415	16.5	30	ABplaapppa	260	148	0	0		0	0	0	0	0
201	1	68	128	-1	221	159	18.2	34	ABpraaappaa	309	31	0	0		0	0	0	0	0
202	1	349	384	-1	112	193	16.5	27	ABalaaapplr	-270	0	0	0		0	0	0	0	0
203	1	279	278	-1	480	204	7.4	32	Dpppp	284	-287	0	0		0	0	0	0	0
204	1	276	87	-1	460	356	21.3	27	MSpappaa	187	0	0	0		0	0	0	0	0
205	1	255	200	-1	220	384	12.2	27	ABplaapapap	205	-554	0	0		0	0	0	0	0
206	1	197	231	-1	162	182	19.1	24	ABalaapppaa	292	0	0	0		0	0	0	0	0
207	1	275	238	-1	123	197	9.4	26	ABpraapaaaa	226	-133	0	0		0	0	0	0	0
208	1	328	156	-1	483	323	20.2	34	ABplpppppa	316	-121	0	0		0	0	0	0	0
209	0	367	-1	-1	191	217	5.8	23		565	0	0	0		0	0	0	0	0
210	1	426	106	-1	232	211	5.3	34	ABarpaapa	346	373	0	0		0	0	0	0	0
211	1	402	404	-1	352	196	8.1	28	MSpppppp	355	0	0	0		0	0	0	0	0
212	1	310	166	-1	394	129	12.3	26	ABprapaaapp	219	0	0	0		0	0	0	0	0
213	1	484	81	-1	462	181	5.2	31	Caaaa	239	-306	0	0		0	0	0	0	0
214	1	418	393	-1	375	393	24.5	29	ABplpaaaapp	293	166	0	0		0	0	0	0	0
215	1	182	10	-1	360	344	8.6	25	Daapa	244	901	0	0		0	0	0	0	0
216	1	158	203	-1	559	274	7.6	31	Cpapap	312	48	0	0		0	0	0	0	0
217	1	130	35	-1	141	159	9.5	25	ABpraapaaap	75	0	0	0		0	0	0	0	0
218	1	110	232	-1	360	377	14.4	26	Dapaa	776	0	0	0		0	0	0	0	0
219	1	16	242	-1	460	375	16.4	32	Capaap	282	81	0	0		0	0	0	0	0
220	1	435	469	-1	225	299	24.0	23	ABalpaaaapp	184	-125	0	0		0	0	0	0	0
221	1	86	139	-1	571	361	22.0	29	ABplappppp	297	162	0	0		0	0	0	0	0
222	1	394	235	-1	359	244	18.6	25	MSpapappa	229	145	0	0		0	0	0	0	0
223	1	355	38	-1	551	354	15.7	27	Cappapp	385	0	0	0		0	0	0	0	0
224	1	271	20	-1	142	263	17.9	27	ABaraaaapa	50	0	0	0		0	0	0	0	0
225	1	113	421	-1	402	419	17.5	29	ABplappaaa	282	728	0	0		0	0	0	0	0
226	1	246	338	-1	435	429	15.3	28	ABplappaap	218	0	0	0		0	0	0	0	0
227	1	97	381	-1	257	360	25.1	23	ABalppapapp	210	1211	0	0		0	0	0	0	0
228	1	138	315	-1	227	203	18.3	24	ABarapaapap	228	-1292	0	0		0	0	0	0	0
229	1	433	332	-1	304	316	18.7	25	MSaapaaaa	183	0	0	0		0	0	0	0	0
230	0	80	-1	-1	491	360	19.7	26		147	950	0	0		0	0	0	0	0
231	1	108	206	-1	283	163	11.4	27	MSppppap	-37	0	0	0		0	0	0	0	0
232	1	282	465	-1	127	303	18.1	29	ABalaaaala	251	612	0	0		0	0	0	0	0
233	1	164	22	-1	241	155	21.2	25	ABprpaaaaap	241	277	0	0		0	0	0	0	0
234	1	315	454	-1	214	359	15.9	25	ABalpppppaa	215	89	0	0		0	0	0	0	0
235	1	70	31	-1	191	226	25.0	27	ABaraaapppp	-66	0	0	0		0	0	0	0	0
236	1	232	199	-1	329	288	14.5	30	MSaapaapa	242	783	0	0		0	0	0	0	0
237	1	28	93	-1	162	260	14.7	24	ABaraapaaaa	-269	0	0	0		0	0	0	0	0
238	1	387	348	-1	177	209	9.1	24	ABalapppapp	-45	0	0	0		0	0	0	0	0
239	1	146	138	-1	159	277	21.1	26	ABaraaaaaaa	201	82	0	0		0	0	0	0	0
240	1	36	280	-1	581	206	15.2	25	ABprapapppa	252	80	0	0		0	0	0	0	0
241	1	233	32	-1	201	266	13.9	24	ABaraapaapa	198	-589	0	0		0	0	0	0	0
242	1	185	215	-1	125	222	13.9	25	ABalapppaaa	229	-174	0	0		0	0	0	0	0
243	1	278	79	-1	486	178	16.7	29	Cppaap	284	634	0	0		0	0	0	0	0
244	1	277	226	-1	154	213	18.1	24	MSppaaaa	231	5	0	0		0	0	0	0	0
245	0	109	-1	-1	462	147	23.2	27		254	178	0	0		0	0	0	0	0
246	1	259	314	-1	327	379	7.1	28	ABarppaaap	289	140	0	0		0	0	0	0	0
247	1	76	68	-1	329	310	18.4	26	MSaapaaap	180	0	0	0		0	0	0	0	0
248	1	63	414	-1	196	202	23.0	24	ABarappppap	433	0	0	0		0	0	0	0	0
249	1	409	432	-1	407	145	8.9	27	ABarpppapp	267	-20	0	0		0	0	0	0	0
250	1	534	466	-1	273	253	24.0	27	ABarapapapa	194	-752	0	0		0	0	0	0	0
251	1	61	245	-1	234	353	24.1	24	ABalppapppp	220	-63	0	0		0	0	0	0	0
252	1	4	103	-1	496	257	10.9	31	Eprap	303	172	0	0		0	0	0	0	0
253	1	12	258	-1	348	109	17.5	29	ABpraapppa	98	0	0	0		0	0	0	0	0
254	1	135	97	-1	171	225	14.5	24	ABaraappaaa	424	0	0	0		0	0	0	0	0
255	1	338	160	-1	553	221	10.6	30	Cpppap	260	192	0	0		0	0	0	0	0
256	1	229	45	-1	362	280	22.2	24	MSaappaa	93	0	0	0		0	0	0	0	0
257	1	29	56	-1	304	191	26.2	31	ABarappapaa	304	298	0	0		0	0	0	0	0
258	1	157	276	-1	269	195	24.7	25	ABarapppppp	227	-95	0	0		0	0	0	0	0
259	1	43	266	-1	202	188	7.7	25	ABarpapaapp	244	757	0	0		0	0	0	0	0
260	1	375	149	-1	268	373	11.8	27	ABalppppppa	-33	0	0	0		0	0	0	0	0
261	1	471	296	-1	383	294	20.0	26	MSaapappp	240	407	0	0		0	0	0	0	0
262	1	251	368	-1	153	151	16.6	24	ABalaappppp	207	1290	0	0		0	0	0	0	0
263	1	131	3	-1	103	233	17.8	25	ABalaaaparl	245	1312	0	0		0	0	0	0	0
264	1	296	7	-1	126	294	10.9	25	ABalapapapp	209	404	0	0		0	0	0	0	0
265	1	38	52	-1	424	366	20.1	29	MSaapppp	287	-91	0	0		0	0	0	0	0
266	1	184	145	-1	258	210	13.5	28	ABaraappapp	261	797	0	0		0	0	0	0	0
267	1	93	398	-1	478	177	22.9	27	ABprppappp	256	1189	0	0		0	0	0	0	0
268	1	356	391	-1	362	215	15.4	28	MSpapaapp	229	0	0	0		0	0	0	0	0
269	1	472	77	-1	261	135	21.6	24	ABprpaaapap	186	-137	0	0		0	0	0	0	0
270	1	272	448	-1	532	305	6.5	30	Caaapp	300	-782	0	0		0	0	0	0	0
271	1	146	151	-1	192	289	18.9	25	ABaraaaaaap	198	-177	0	0		0	0	0	0	0
272	1	536	259	-1	406	154	23.6	27	ABarappappa	202	121	0	0		0	0	0	0	0
273	1	324	462	-1	208	179	21.7	24	ABprpaaaaaa	106	0	0	0		0	0	0	0	0
274	1	369	371	-1	126	231	19.4	24	ABalaaaarra	227	0	0	0		0	0	0	0	0
275	1	17	173	-1	213	143	13.0	24	ABpraapappa	202	-102	0	0		0	0	0	0	0
276	1	359	229	-1	280	106	14.4	32	ABpraaapppp	327	149	0	0		0	0	0	0	0
277	1	147	328	-1	341	304	7.3	27	MSappppp	60	0	0	0		0	0	0	0	0
278	1	163	327	-1	463	380	23.4	29	ABplppapppp	250	64	0	0		0	0	0	0	0
279	1	13	239	-1	611	275	16.5	31	Cpappd	283	722	0	0		0	0	0	0	0
280	1	47	425	-1	372	334	19.9	26	MSapaapp	243	959	0	0		0	0	0	0	0
281	1	476	333	-1	238	177	19.5	22	ABprpaapaaa	159	0	0	0		0	0	0	0	0
282	1	156	8	-1	241	175	9.5	26	MSppappp	265	-36	0	0		0	0	0	0	0
283	1	95	418	-1	302	146	7.7	22	ABprapaaaaa	205	-285	0	0		0	0	0	0	0
284	1	353	309	-1	163	382	19.0	24	ABalpppapav	195	7	0	0		0	0	0	0	0
285	1	160	252	-1	326	325	9.8	26	Daaap	242	-491	0	0		0	0	0	0	0
286	1	269	179	-1	563	232	22.7	27	ABprapppap	264	284	0	0		0	0	0	0	0
287	1	173	99	-1	463	199	20.5	33	MSpapppp	325	236	0	0		0	0	0	0	0
288	1	312	230	-1	329	267	9.8	27	MSaaaappp	136	0	0	0		0	0	0	0	0
289	1	415	366	-1	252	248	21.1	28	ABarapapaap	285	440	0	0		0	0	0	0	0
290	1	421	85	-1	383	396	21.4	27	ABplppapaap	199	122	0	0		0	0	0	0	0
291	1	327	227	-1	332	412	12.8	25	ABplapaapa	647	0	0	0		0	0	0	0	0
292	1	212	324	-1	410	238	12.5	31	Ealap	308	418	0	0		0	0	0	0	0
293	1	115	164	-1	293	367	15.2	27	MSapppaa	95	0	0	0		0	0	0	0	0
294	1	298	109	-1	104	290	21.5	24	ABalaaaalpa	230	268	0	0		0	0	0	0	0
295	1	241	269	-1	246	415	18.8	25	ABplaappaa	233	570	0	0		0	0	0	0	0
296	1	67	101	-1	228	306	7.3	26	MSapappp	223	627	0	0		0	0	0	0	0
297	1	305	55	-1	221	189	25.0	25	ABarapppppa	228	-677	0	0		0	0	0	0	0
298	1	352	260	-1	254	358	17.5	26	MSapapap	243	64	0	0		0	0	0	0	0
299	1	363	377	-1	179	359	24.1	27	ABalppaappa	275	86	0	0		0	0	0	0	0
300	1	7	195	-1	584	255	17.4	31	Cppppa	228	166	0	0		0	0	0	0	0
301	1	87	297	-1	225	195	22.1	24	ABprpapaaaa	228	183	0	0		0	0	0	0	0
302	1	362	456	-1	236	394	19.0	22	ABplpaapppa	144	394	0	0		0	0	0	0	0
303	1	343	453	-1	207	327	19.8	22	MSapaaaa	156	-75	0	0		0	0	0	0	0
304	1	391	188	-1	271	293	13.5	29	ABaraapapaa	145	0	0	0		0	0	0	0	0
305	1	303	100	-1	223	352	10.5	27	ABplaapappa	245	-405	0	0		0	0	0	0	0
306	1	59	12	-1	205	298	4.5	29	ABplaaaapa	291	-1189	0	0		0	0	0	0	0
307	1	322	92	-1	348	111	9.2	29	ABarpppaap	293	-1390	0	0		0	0	0	0	0
308	1	64	184	-1	160	281	16.5	24	ABalpaapaaa	199	234	0	0		0	0	0	0	0
309	1	142	409	-1	279	219	24.4	23	ABarappaaap	215	-634	0	0		0	0	0	0	0
310	1	446	191	-1	597	299	12.5	30	Cpapaa	275	1238	0	0		0	0	0	0	0
311	1	45	274	-1	214	223	18.7	24	ABaraaaaapp	210	0	0	0		0	0	0	0	0
312	1	456	509	-1	466	300	24.8	28	ABplpappppp	237	-109	0	0		0	0	0	0	0
313	1	122	247	-1	255	150	15.5	26	ABpraaappap	234	666	0	0		0	0	0	0	0
314	1	332	321	-1	278	375	6.0	29	ABplaaappp	-59	0	0	0		0	0	0	0	0
315	1	437	360	-1	499	193	10.5	31	Cpppaa	-1	0	0	0		0	0	0	0	0
316	1	175	270	-1	363	163	11.6	26	Dpapa	263	-54	0	0		0	0	0	0	0
317	1	20	90	-1	416	386	24.1	26	ABplppapppa	253	170	0	0		0	0	0	0	0
318	1	71	542	-1	329	156	21.4	26	ABprpapappp	160	1169	0	0		0	0	0	0	0
319	1	263	339	-1	254	396	7.8	27	ABplaaappa	-16	0	0	0		0	0	0	0	0
320	1	225	24	-1	213	271	9.7	28	MSaaapaaa	68	0	0	0		0	0	0	0	0
321	1	408	69	-1	279	368	18.3	25	ABplppaaaaa	155	0	0	0		0	0	0	0	0
322	1	477	197	-1	302	185	22.5	26	ABprpaaappp	317	0	0	0		0	0	0	0	0
323	1	260	355	-1	301	385	18.0	24	ABplppaaaap	237	-548	0	0		0	0	0	0	0
324	1	286	264	-1	269	178	17.1	27	MSppapaa	205	-279	0	0		0	0	0	0	0
325	1	21	346	-1	311	241	16.3	26	ABaraappppp	106	0	0	0		0	0	0	0	0
326	1	215	326	-1	177	292	24.2	25	ABalpaappap	257	-782	0	0		0	0	0	0	0
327	1	331	213	-1	192	359	12.0	26	ABalpppappp	-71	0	0	0		0	0	0	0	0
328	1	400	307	-1	239	112	21.6	26	ABpraaaapad	221	325	0	0		0	0	0	0	0
329	1	335	219	-1	189	112	17.5	28	ABpraaaappp	48	0	0	0		0	0	0	0	0
330	1	344	277	-1	476	245	15.6	32	Ealpp	322	667	0	0		0	0	0	0	0
331	1	217	403	-1	606	326	18.3	31	Caappv	276	-45	0	0		0	0	0	0	0
332	1	248	361	-1	160	178	16.3	23	ABalaappppa	146	0	0	0		0	0	0	0	0
333	1	295	273	-1	152	211	10.2	25	ABalapppapa	219	289	0	0		0	0	0	0	0
334	1	342	136	-1	401	139	20.2	27	ABprppapaaa	239	-511	0	0		0	0	0	0	0
335	1	419	380	-1	415	185	7.8	31	Dpppa	274	0	0	0		0	0	0	0	0
336	1	181	406	-1	173	337	21.7	24	ABalppappap	242	640	0	0		0	0	0	0	0
337	1	316	1	-1	215	154	24.8	22	ABalaapappp	17	0	0	0		0	0	0	0	0
338	1	5	161	-1	230	203	15.8	26	ABaraaapapp	232	168	0	0		0	0	0	0	0
339	1	133	385	-1	572	167	19.6	28	ABprapappa	262	399	0	0		0	0	0	0	0
340	1	72	452	-1	595	328	21.2	33	Cpappv	328	86	0	0		0	0	0	0	0
341	1	42	183	-1	120	235	22.7	25	ABalaaaarrp	29	0	0	0		0	0	0	0	0
342	1	227	472	-1	404	285	15.5	29	Earpa	293	228	0	0		0	0	0	0	0
343	1	287	114	-1	322	361	12.5	28	Daaaa	284	-265	0	0		0	0	0	0	0
344	1	167	23	-1	355	427	15.8	30	ABplaapppp	281	-222	0	0		0	0	0	0	0
345	1	274	95	-1	253	329	4.9	27	ABplaaaapp	268	238	0	0		0	0	0	0	0
346	1	258	178	-1	520	179	14.2	30	Cppapa	294	-117	0	0		0	0	0	0	0
347	1	350	334	-1	468	153	20.4	31	ABprppapap	222	127	0	0		0	0	0	0	0
348	1	191	5	-1	342	194	4.8	31	ABarpppapa	314	806	0	0		0	0	0	0	0
349	1	291	224	-1	335	334	14.2	24	MSappaaa	-2	0	0	0		0	0	0	0	0
350	1	319	65	-1	158	368	11.2	24	ABplaapaapa	243	0	0	0		0	0	0	0	0
351	1	119	116	-1	216	393	8.5	28	ABplaaapap	270	-314	0	0		0	0	0	0	0
352	1	348	350	-1	326	185	14.6	27	MSpppaaa	341	0	0	0		0	0	0	0	0
353	1	132	316	-1	325	353	16.6	27	MSappapp	268	-666	0	0		0	0	0	0	0
354	1	102	382	-1	309	159	6.0	23	ABarpppaaa	191	957	0	0		0	0	0	0	0
355	1	14	255	-1	405	400	20.9	22	ABplppapapa	229	83	0	0		0	0	0	0	0
356	1	424	127	-1	502	272	5.6	30	Caaapa	304	687	0	0		0	0	0	0	0
357	1	377	261	-1	483	415	18.9	28	ABplapapap	-463	0	0	0		0	0	0	0	0
358	1	213	378	-1	162	227	6.2	24	ABarpaaaap	75	0	0	0		0	0	0	0	0
359	1	104	175	-1	591	268	24.9	27	ABprppppppa	274	681	0	0		0	0	0	0	0
360	1	234	335	-1	381	276	11.5	29	Earaa	287	-156	0	0		0	0	0	0	0
361	1	35	217	-1	328	244	7.9	23	MSpaaapap	219	1390	0	0		0	0	0	0	0
362	1	123	201	-1	305	155	16.5	29	MSppppaa	237	-688	0	0		0	0	0	0	0
363	1	463	479	-1	119	342	19.8	21	ABalpppaaaa	153	-541	0	0		0	0	0	0	0
364	1	434	170	-1	524	406	13.3	28	ABarppappp	276	392	0	0		0	0	0	0	0
365	1	3	80	-1	110	204	13.3	25	ABalappappa	207	67	0	0		0	0	0	0	0
366	1	493	146	-1	256	177	21.5	25	ABprpapaaap	202	-13	0	0		0	0	0	0	0
367	1	204	117	-1	584	189	22.5	28	ABprappppa	331	0	0	0		0	0	0	0	0
368	1	124	91	-1	191	153	10.4	23	ABalapppppp	358	0	0	0		0	0	0	0	0
369	1	218	205	-1	200	210	26.2	26	ABarapppaap	190	-367	0	0		0	0	0	0	0
370	1	364	73	-1	550	151	17.5	29	ABprapapap	261	-347	0	0		0	0	0	0	0
371	1	40	275	-1	146	296	23.7	30	ABalpaapppp	167	0	0	0		0	0	0	0	0
372	1	393	474	-1	217	301	21.4	26	ABalpaaaaap	208	-191	0	0		0	0	0	0	0
373	1	90	158	-1	382	260	20.9	26	MSpapappp	262	-976	0	0		0	0	0	0	0
374	0	10	-1	-1	406	196	23.4	26		205	777	0	0		0	0	0	0	0
375	1	465	405	-1	415	172	20.8	22	ABprppappaa	183	-169	0	0		0	0	0	0	0
376	1	144	133	-1	171	245	17.6	28	ABaraaapaa	-79	0	0	0		0	0	0	0	0
377	1	398	236	-1	500	370	16.7	29	Capapp	275	323	0	0		0	0	0	0	0
378	1	205	192	-1	174	254	6.8	27	ABarpaaapa	265	-147	0	0		0	0	0	0	0
379	1	126	36	-1	557	160	12.2	29	ABprapapaa	289	365	0	0		0	0	0	0	0
380	1	187	373	-1	399	161	11.5	25	Dpapp	-128	0	0	0		0	0	0	0	0
381	1	266	351	-1	312	340	5.5	25	ABplapaaaap	257	344	0	0		0	0	0	0	0
382	1	403	444	-1	224	250	21.0	23	ABarapaaaap	405	0	0	0		0	0	0	0	0
383	1	9	162	-1	166	159	10.6	24	ABalapppppa	183	-134	0	0		0	0	0	0	0
384	1	365	11	-1	295	297	25.3	27	ABplpappaaa	238	0	0	0		0	0	0	0	0
385	1	202	19	-1	500	275	22.7	27	ABprpppppap	259	-183	0	0		0	0	0	0	0
386	1	386	187	-1	271	102	11.4	27	ABarpapppa	170	0	0	0		0	0	0	0	0
387	1	50	419	-1	186	348	6.7	24	ABplaaapaa	-48	0	0	0		0	0	0	0	0
388	1	388	120	-1	464	372	12.5	30	Capapa	305	983	0	0		0	0	0	0	0
389	1	380	9	-1	413	340	9.7	26	Daapp	256	0	0	0		0	0	0	0	0
390	1	413	428	-1	499	129	12.0	30	ABprappapa	301	-21	0	0		0	0	0	0	0
391	1	417	317	-1	105	238	15.0	25	ABalaaappll	179	324	0	0		0	0	0	0	0
392	1	487	358	-1	530	248	25.8	26	ABprpppapaa	84	0	0	0		0	0	0	0	0
393	1	169	14	-1	146	258	21.9	24	ABaraaappaa	522	0	0	0		0	0	0	0	0
394	1	384	271	-1	411	315	24.3	28	ABplpapppaa	184	964	0	0		0	0	0	0	0
395	1	340	284	-1	465	422	15.8	29	ABplappapp	276	176	0	0		0	0	0	0	0
396	1	216	305	-1	353	376	10.5	25	ABplapaaapp	210	323	0	0		0	0	0	0	0
397	1	441	330	-1	294	114	8.8	29	ABarpapppp	293	231	0	0		0	0	0	0	0
398	1	83	246	-1	248	130	13.3	28	ABpraapappp	43	0	0	0		0	0	0	0	0
399	1	396	407	-1	277	135	20.2	24	ABprpaapppa	170	778	0	0		0	0	0	0	0
400	1	114	401	-1	462	131	16.2	26	ABprappaaa	251	0	0	0		0	0	0	0	0
401	1	306	129	-1	343	328	5.0	26	ABarppaapa	187	304	0	0		0	0	0	0	0
402	1	149	250	-1	181	373	9.0	25	ABplaapaapp	90	0	0	0		0	0	0	0	0
403	1	1	413	-1	354	385	22.0	26	ABalpapappp	215	-222	0	0		0	0	0	0	0
404	1	489	223	-1	221	380	21.8	26	ABplpaaappa	202	151	0	0		0	0	0	0	0
405	1	196	306	-1	240	316	25.5	27	ABalpapaaap	242	0	0	0		0	0	0	0	0
406	1	450	476	-1	212	391	16.5	23	ABplpaapaap	46	0	0	0		0	0	0	0	0
407	1	407	286	-1	541	391	15.6	25	ABplapapppa	-36	0	0	0		0	0	0	0	0
408	1	473	54	-1	400	368	22.9	25	ABplppappap	237	1037	0	0		0	0	0	0	0
409	1	55	397	-1	322	139	9.0	25	ABprapaaaap	248	-110	0	0		0	0	0	0	0
410	1	429	110	-1	197	182	13.7	25	MSppaaap	45	0	0	0		0	0	0	0	0
411	1	307	251	-1	599	241	22.2	28	ABprappppp	285	739	0	0		0	0	0	0	0
412	1	447	131	-1	333	234	19.0	23	MSpapaaap	211	-515	0	0		0	0	0	0	0
413	1	52	436	-1	471	319	4.5	30	Cpaapa	303	1069	0	0		0	0	0	0	0
414	1	190	6	-1	437	134	20.0	22	ABprppapaap	201	1705	0	0		0	0	0	0	0
415	1	485	372	-1	434	140	21.8	28	ABarappappp	262	76	0	0		0	0	0	0	0
416	1	201	47	-1	381	119	8.5	28	ABarppppaa	184	0	0	0		0	0	0	0	0
417	0	455	-1	-1	261	390	21.5	24		178	-637	0	0		0	0	0	0	0
418	1	285	169	-1	488	415	12.1	28	ABplapapaa	282	1160	0	0		0	0	0	0	0
419	1	360	362	-1	434	393	20.4	25	ABplppapapp	184	323	0	0		0	0	0	0	0
420	1	459	262	-1	151	221	14.5	33	MSaaaaaa	111	0	0	0		0	0	0	0	0
421	1	2	549	-1	386	132	22.4	29	ABprpapaapp	169	-531	0	0		0	0	0	0	0
422	1	268	439	-1	238	222	24.4	25	ABarappaaaa	395	0	0	0		0	0	0	0	0
423	1	416	148	-1	419	290	11.8	29	Earap	298	1063	0	0		0	0	0	0	0
424	1	250	40	-1	314	259	4.9	27	ABarpaappp	41	0	0	0		0	0	0	0	0
425	1	510	282	-1	120	204	21.5	30	ABalaaaparr	226	-95	0	0		0	0	0	0	0
426	1	210	202	-1	388	373	8.0	26	ABarppaapp	239	-49	0	0		0	0	0	0	0
427	1	88	395	-1	450	250	13.1	34	Epraa	80	0	0	0		0	0	0	0	0
428	1	466	463	-1	228	242	18.7	22	ABarapaapaa	165	178	0	0		0	0	0	0	0
429	1	195	294	-1	355	132	12.2	26	ABprapaaapa	14	0	0	0		0	0	0	0	0
430	1	57	345	-1	381	362	17.4	32	MSaapppa	322	709	0	0		0	0	0	0	0
431	1	428	342	-1	194	336	24.0	24	ABalppapaap	190	-267	0	0		0	0	0	0	0
432	1	454	70	-1	527	308	16.1	33	Eplpa	275	-278	0	0		0	0	0	0	0
433	1	440	222	-1	247	372	9.1	23	ABplaapappp	175	281	0	0		0	0	0	0	0
434	1	411	118	-1	362	179	21.2	25	ABprppaapaa	181	0	0	0		0	0	0	0	0
435	1	128	292	-1	320	359	10.1	27	ABplapaaapa	409	0	0	0		0	0	0	0	0
436	1	226	455	-1	161	337	15.7	26	ABalapappaa	216	783	0	0		0	0	0	0	0
437	1	326	318	-1	247	251	23.4	24	ABarapaaapp	27	0	0	0		0	0	0	0	0
438	1	99	337	-1	234	379	24.3	30	ABalppaappp	303	771	0	0		0	0	0	0	0
439	1	209	399	-1	218	319	17.0	24	ABalpaaapap	101	0	0	0		0	0	0	0	0
440	1	166	214	-1	268	329	25.0	26	ABalpapapaa	93	0	0	0		0	0	0	0	0
441	1	462	147	-1	221	289	14.2	27	ABalpaapapa	273	-182	0	0		0	0	0	0	0
442	0	168	-1	-1	482	348	24.1	26		208	551	0	0		0	0	0	0	0
443	1	239	186	-1	120	276	9.1	25	ABplaapaaaa	208	135	0	0		0	0	0	0	0
444	1	483	464	-1	138	289	13.3	23	ABalapapapa	162	219	0	0		0	0	0	0	0
445	1	207	376	-1	517	150	20.4	30	ABprappapp	307	289	0	0		0	0	0	0	0
446	1	438	396	-1	293	245	20.9	23	ABarapapppp	226	-99	0	0		0	0	0	0	0
447	1	519	470	-1	262	139	18.9	23	ABprpaapaap	192	88	0	0		0	0	0	0	0
448	1	474	554	-1	378	157	24.9	26	ABprpaaaapa	47	0	0	0		0	0	0	0	0
449	1	46	410	-1	525	210	19.2	31	Cppapp	306	-1101	0	0		0	0	0	0	0
450	1	475	527	-1	442	163	25.6	25	ABprppaappa	17	0	0	0		0	0	0	0	0
451	1	82	137	-1	326	235	25.5	27	ABarappaapp	274	604	0	0		0	0	0	0	0
452	1	313	15	-1	174	321	25.6	25	ABalppapaaa	208	-629	0	0		0	0	0	0	0
453	1	247	104	-1	261	144	6.8	27	ABarpapapp	273	-454	0	0		0	0	0	0	0
454	1	154	481	-1	297	208	16.1	24	ABarapaappp	189	0	0	0		0	0	0	0	0
455	1	127	300	-1	181	306	7.8	29	ABplaaaaapp	290	1861	0	0		0	0	0	0	0
456	1	486	458	-1	207	238	22.0	24	ABarapaaaaa	222	67	0	0		0	0	0	0	0
457	1	470	212	-1	290	258	22.9	28	ABarapapppa	240	0	0	0		0	0	0	0	0
458	1	479	331	-1	377	120	19.7	27	ABprapaapa	246	1442	0	0		0	0	0	0	0
459	1	23	25	-1	177	397	14.8	28	ABplpaapapa	204	-69	0	0		0	0	0	0	0
460	1	468	459	-1	255	384	15.2	24	ABplpaappaa	179	59	0	0		0	0	0	0	0
461	1	121	308	-1	156	273	9.7	26	ABalappaapp	200	-826	0	0		0	0	0	0	0
462	1	445	478	-1	207	332	26.0	22	ABalppapapa	204	0	0	0		0	0	0	0	0
463	0	22	-1	-1	342	288	17.3	22		-6	0	0	0		0	0	0	0	0
464	1	103	58	-1	91	263	16.4	26	ABalaaapall	192	0	0	0		0	0	0	0	0
465	1	253	433	-1	137	371	16.9	23	ABalpppaapv	127	0	0	0		0	0	0	0	0
466	1	397	168	-1	234	155	13.9	22	ABpraapapap	-23	0	0	0		0	0	0	0	0
467	1	112	449	-1	150	383	13.7	24	ABalpppaapd	295	0	0	0		0	0	0	0	0
468	1	6	379	-1	514	328	25.8	27	ABplpppapaa	36	0	0	0		0	0	0	0	0
469	1	497	483	-1	455	204	24.4	27	ABprpppaaaa	352	0	0	0		0	0	0	0	0
470	1	481	492	-1	290	242	26.3	26	ABarappaapa	449	0	0	0		0	0	0	0	0
471	0	536	-1	-1	409	161	26.0	26		261	598	0	0		0	0	0	0	0
472	1	458	140	-1	115	260	19.0	22	ABalaaaarlp	102	0	0	0		0	0	0	0	0
473	1	491	485	-1	325	315	25.3	31	ABplpappaap	319	156	0	0		0	0	0	0	0
474	1	451	446	-1	591	278	21.7	28	ABprppppppp	97	0	0	0		0	0	0	0	0
475	0	202	-1	-1	500	271	25.0	27		243	-721	0	0		0	0	0	0	0
476	1	121	299	-1	125	251	12.5	24	ABalappaapa	120	0	0	0		0	0	0	0	0
477	1	317	304	-1	291	323	5.2	24	ABarppaaaa	363	0	0	0		0	0	0	0	0
478	1	15	480	-1	484	242	20.1	32	ABprpppppaa	354	0	0	0		0	0	0	0	0
479	1	297	61	-1	593	323	15.8	29	Caappd	3	0	0	0		0	0	0	0	0
480	1	376	488	-1	215	265	23.8	23	ABarapaaapa	643	0	0	0		0	0	0	0	0
481	1	94	438	-1	433	354	24.9	25	ABplpppaaaa	338	0	0	0		0	0	0	0	0
482	1	383	349	-1	212	411	17.3	23	ABplpaapapp	343	0	0	0		0	0	0	0	0
483	0	461	-1	-1	327	227	9.9	22		-136	0	0	0		0	0	0	0	0
484	1	490	484	-1	506	198	24.0	30	ABprpppaaap	132	0	0	0		0	0	0	0	0
485	1	425	457	-1	541	334	24.2	28	ABplapppapp	239	0	0	0		0	0	0	0	0
486	0	478	-1	-1	287	376	22.2	20		318	0	0	0		0	0	0	0	0
487	1	56	388	-1	211	168	20.0	22	ABpraaapaad	164	0	0	0		0	0	0	0	0
488	1	467	450	-1	209	301	18.4	22	ABalpaaapaa	-226	0	0	0		0	0	0	0	0
489	0	452	-1	-1	188	196	4.9	21		286	0	0	0		0	0	0	0	0
490	1	469	517	-1	518	289	19.6	31	Eplpp	478	0	0	0		0	0	0	0	0
491	1	488	490	-1	258	220	18.5	24	ABarapaappa	225	81	0	0		0	0	0	0	0
492	1	392	495	-1	146	230	7.3	29	ABarpaaaaa	167	0	0	0		0	0	0	0	0
493	1	494	496	-1	476	237	25.0	26	ABprppppaap	191	-1059	0	0		0	0	0	0	0
494	1	495	497	-1	422	193	25.0	27	ABprppaappp	189	-277	0	0		0	0	0	0	0
495	0	496	-1	-1	464	208	22.0	25		219	81	0	0		0	0	0	0	0
496	1	10	498	-1	380	194	25.0	24	ABprpappapp	176	313	0	0		0	0	0	0	0
497	1	366	447	-1	409	197	23.25	25	ABprpapppaa	215	-1056	0	0		0	0	0	0	0
498	1	498	499	-1	212	350	23.0	24	ABalppapppa	48	0	0	0		0	0	0	0	0
499	1	118	500	-1	320	378	24.0	24	ABplpaaaapa	196	-736	0	0		0	0	0	0	0
500	1	499	507	-1	261	388	20.0	22	ABplpaapppp	171	-354	0	0		0	0	0	0	0
501	1	500	501	-1	282	362	20.0	22	ABplpapaapa	202	-343	0	0		0	0	0	0	0
502	1	501	502	-1	320	349	22.0	24	ABplpapapaa	163	421	0	0		0	0	0	0	0
503	1	502	477	-1	301	374	20.0	22	ABplpapaapp	204	1465	0	0		0	0	0	0	0
504	1	503	503	-1	348	336	22.0	24	ABplpapapap	177	-212	0	0		0	0	0	0	0
505	1	168	504	-1	495	345	22.5	28	Capppp	240	885	0	0		0	0	0	0	0
506	1	504	505	-1	380	313	23.0	24	ABplpapappp	232	0	0	0		0	0	0	0	0
507	1	505	506	-1	344	368	20.0	23	ABplppaapap	192	1454	0	0		0	0	0	0	0
508	1	506	365	-1	369	349	24.5	27	ABplppaappa	219	119	0	0		0	0	0	0	0
509	1	507	508	-1	533	289	25.0	25	ABplpppapap	258	-503	0	0		0	0	0	0	0
510	1	508	494	-1	493	308	25.0	26	ABplppppapp	150	-843	0	0		0	0	0	0	0
511	1	509	281	-1	447	298	24.400002	27	ABplpappppa	37	0	0	0		0	0	0	0	0
512	1	389	510	-1	143	282	22.0	22	ABalpaappaa	219	0	0	0		0	0	0	0	0
513	1	430	511	-1	307	305	15.533334	28	ABaraapappp	203	-166	0	0		0	0	0	0	0
514	1	511	125	-1	188	200	5.25	26	ABarpapapa	266	451	0	0		0	0	0	0	0
515	1	512	551	-1	119	205	19.0	24	ABalaapaaa	-7	0	0	0		0	0	0	0	0
516	1	513	513	-1	345	290	17.0	23	MSaapappa	192	0	0	0		0	0	0	0	0
517	1	48	514	-1	466	216	19.0	25	MSpppaap	-64	0	0	0		0	0	0	0	0
518	1	514	515	-1	376	235	12.0	29	Ealaa	176	-192	0	0		0	0	0	0	0
519	1	515	516	-1	512	271	17.0	31	Eprpp	240	-182	0	0		0	0	0	0	0
520	1	516	518	-1	258	106	19.0	22	ABprpaapapa	163	0	0	0		0	0	0	0	0
521	1	517	519	-1	304	138	20.0	25	ABprpaapppp	27	0	0	0		0	0	0	0	0
522	1	518	359	-1	280	188	25.95	29	ABarapppapp	293	-974	0	0		0	0	0	0	0
523	1	11	520	-1	284	154	22.0	26	ABprpapapap	159	169	0	0		0	0	0	0	0
524	1	520	486	-1	500	264	25.0	24	ABprppppapp	191	-1059	0	0		0	0	0	0	0
525	0	521	-1	-1	449	243	26.0	27		225	-557	0	0		0	0	0	0	0
526	1	521	522	-1	459	245	25.0	27	ABprppppaaa	225	-557	0	0		0	0	0	0	0
527	1	522	523	-1	505	224	25.0	28	ABprppppapa	308	1021	0	0		0	0	0	0	0
528	0	109	-1	-1	457	147	23.0	24		229	1351	0	0		0	0	0	0	0
529	1	109	272	-1	452	148	24.45	27	ABprppappap	229	1351	0	0		0	0	0	0	0
530	0	523	-1	-1	472	196	23.0	25		334	-1286	0	0		0	0	0	0	0
531	0	524	-1	-1	280	187	22.0	25		249	310	0	0		0	0	0	0	0
532	1	98	289	-1	432	199	23.0	27	ABprpapppap	281	-200	0	0		0	0	0	0	0
533	1	525	529	-1	463	328	24.0	25	ABplppppaap	173	-85	0	0		0	0	0	0	0
534	1	526	424	-1	475	360	24.5	22	ABplpppaaap	6	0	0	0		0	0	0	0	0
535	1	527	530	-1	442	336	24.0	24	ABplppppaaa	286	170	0	0		0	0	0	0	0
536	1	528	531	-1	479	343	25.0	24	ABplppppapa	254	1479	0	0		0	0	0	0	0
537	1	529	532	-1	361	333	24.0	24	ABplpapappa	177	-212	0	0		0	0	0	0	0
538	1	530	533	-1	552	277	24.0	27	ABprpppapap	336	223	0	0		0	0	0	0	0
539	0	531	-1	-1	316	269	25.0	28		210	-1271	0	0		0	0	0	0	0
540	1	532	536	-1	309	247	24.0	25	ABarapapapp	56	0	0	0		0	0	0	0	0
541	0	533	-1	-1	322	298	23.0	26		210	-1271	0	0		0	0	0	0	0
542	0	18	-1	-1	387	170	27.0	28		181	-599	0	0		0	0	0	0	0
543	1	537	539	-1	203	294	23.0	22	ABalpaaaapa	167	174	0	0		0	0	0	0	0
544	1	370	540	-1	383	294	22.0	28	MSaappap	270	754	0	0		0	0	0	0	0
545	1	548	541	-1	287	174	24.0	25	ABprpaaappa	175	230	0	0		0	0	0	0	0
546	1	539	543	-1	389	170	21.5	24	ABprppaapap	0	0	0	0		0	0	0	0	0
547	1	540	544	-1	517	360	24.0	24	ABplpppaapa	230	-565	0	0		0	0	0	0	0
548	1	541	545	-1	332	195	19.0	25	MSppaapp	211	889	0	0		0	0	0	0	0
549	1	542	555	-1	362	147	21.5	24	ABprpapaapa	270	0	0	0		0	0	0	0	0
550	1	544	547	-1	453	212	22.0	25	ABprpappppa	254	-29	0	0		0	0	0	0	0
551	1	545	548	-1	460	272	25.0	25	ABprpappppp	176	47	0	0		0	0	0	0	0
552	1	543	325	-1	388	140	23.85	25	ABprpaaaapp	212	570	0	0		0	0	0	0	0
553	1	546	550	-1	201	345	17.0	22	ABplpaapaaa	182	0	0	0		0	0	0	0	0
554	1	547	553	-1	325	172	24.0	24	ABarappapap	241	-117	0	0		0	0	0	0	0
