# Supplementary material for: The AP-2 Transcription Factor APTF-2 Is Required for Neuroblast and Epidermal Morphogenesis in Caenorhabditis elegans Embryogenesis
Source: PLoS Genet. 2016 May 13;12(5):e1006048. doi: 10.1371/journal.pgen.1006048 (PMC4866721; doi:10.1371/journal.pgen.1006048)
Supplement: S5 Text — (ZIP) [file pgen.1006048.s033.zip › nuclei/t189-nuclei]

1	1	337	149	-1	218	142	24.3	29	ABalaapappp	208	208	0	0		0	0	0	0	0
2	1	135	21	-1	136	190	23.5	31	ABalaapaap	307	816	0	0		0	0	0	0	0
3	1	263	368	-1	104	228	17.7	26	ABalaaaparl	261	402	0	0		0	0	0	0	0
4	1	151	114	-1	192	146	16.5	28	ABpraaaaap	181	0	0	0		0	0	0	0	0
5	1	348	55	-1	343	197	4.7	32	ABarpppapa	137	0	0	0		0	0	0	0	0
6	1	414	425	-1	435	138	20.2	24	ABprppapaap	239	157	0	0		0	0	0	0	0
7	1	264	95	-1	127	292	11.3	26	ABalapapapp	207	92	0	0		0	0	0	0	0
8	1	282	222	-1	240	175	9.4	28	MSppappp	381	0	0	0		0	0	0	0	0
9	1	389	153	-1	410	337	9.5	27	Daapp	253	276	0	0		0	0	0	0	0
10	1	215	41	-1	360	343	8.6	25	Daapa	242	8	0	0		0	0	0	0	0
11	1	384	127	-1	298	290	25.0	26	ABplpappaaa	262	308	0	0		0	0	0	0	0
12	1	306	258	-1	204	298	4.6	27	ABplaaaapa	277	572	0	0		0	0	0	0	0
13	1	30	510	-1	287	303	15.4	27	ABaraapappa	322	618	0	0		0	0	0	0	0
14	1	393	138	-1	141	259	21.8	24	ABaraaappaa	201	0	0	0		0	0	0	0	0
15	1	452	342	-1	165	320	24.9	25	ABalppapaaa	197	303	0	0		0	0	0	0	0
16	1	33	223	-1	154	226	22.6	24	ABaraaapppa	212	363	0	0		0	0	0	0	0
17	1	125	13	-1	185	383	21.8	24	ABplpaaapaa	-15	0	0	0		0	0	0	0	0
18	1	183	209	-1	361	294	17.4	32	MSaapapa	300	160	0	0		0	0	0	0	0
19	1	385	93	-1	500	271	22.0	26	ABprpppppap	238	-189	0	0		0	0	0	0	0
20	1	224	53	-1	148	264	18.2	27	ABaraaaapa	-132	0	0	0		0	0	0	0	0
21	1	14	344	-1	217	267	25.4	30	ABalpapaapa	269	-861	0	0		0	0	0	0	0
22	1	233	99	-1	247	153	20.5	25	ABprpaaaaap	219	-113	0	0		0	0	0	0	0
23	1	344	343	-1	355	423	15.8	30	ABplaapppp	282	92	0	0		0	0	0	0	0
24	1	320	37	-1	208	272	9.8	28	MSaaapaaa	64	0	0	0		0	0	0	0	0
25	1	459	356	-1	180	397	15.4	27	ABplpaapapa	244	-60	0	0		0	0	0	0	0
26	1	7	148	-1	210	362	19.1	25	ABplpaaaaap	242	125	0	0		0	0	0	0	0
27	1	1	129	-1	224	133	21.5	27	ABpraaaapav	205	238	0	0		0	0	0	0	0
28	1	46	49	-1	296	300	11.6	26	ABaraapapap	257	207	0	0		0	0	0	0	0
29	1	136	224	-1	263	235	10.3	25	MSpaaaapp	-163	0	0	0		0	0	0	0	0
30	1	138	253	-1	190	285	15.8	27	ABalpaapaap	129	0	0	0		0	0	0	0	0
31	1	235	119	-1	194	228	25.0	26	ABaraaapppp	102	0	0	0		0	0	0	0	0
32	1	241	143	-1	201	266	14.0	25	ABaraapaapa	222	671	0	0		0	0	0	0	0
33	0	442	-1	-1	488	354	22.4	24		210	216	0	0		0	0	0	0	0
34	1	18	145	-1	189	247	10.6	28	MSaaaaapa	281	175	0	0		0	0	0	0	0
35	1	217	183	-1	139	157	9.6	25	ABpraapaaap	219	-534	0	0		0	0	0	0	0
36	1	379	125	-1	557	159	12.2	29	ABprapapaa	269	-143	0	0		0	0	0	0	0
37	1	174	42	-1	301	243	7.4	24	MSpaaapaa	205	284	0	0		0	0	0	0	0
38	1	223	22	-1	553	352	15.6	27	Cappapp	230	71	0	0		0	0	0	0	0
39	1	39	395	-1	211	123	17.0	24	ABpraaapapa	207	314	0	0		0	0	0	0	0
40	1	424	359	-1	308	259	5.2	29	ABarpaappp	279	779	0	0		0	0	0	0	0
41	1	131	94	-1	220	331	8.5	26	MSapappa	107	0	0	0		0	0	0	0	0
42	1	122	23	-1	404	346	24.9	25	ABplppaappp	213	447	0	0		0	0	0	0	0
43	1	12	140	-1	135	347	18.4	29	ABalapaapa	268	143	0	0		0	0	0	0	0
44	0	32	-1	-1	161	340	17.6	24		377	0	0	0		0	0	0	0	0
45	1	256	295	-1	365	277	22.0	25	MSaappaa	236	121	0	0		0	0	0	0	0
46	1	137	247	-1	419	373	9.7	27	Dapap	287	0	0	0		0	0	0	0	0
47	1	416	272	-1	379	116	8.5	28	ABarppppaa	269	-132	0	0		0	0	0	0	0
48	1	21	206	-1	287	358	24.2	31	ABalpapapap	293	-528	0	0		0	0	0	0	0
49	1	88	34	-1	231	229	10.9	28	MSpaaaapa	181	0	0	0		0	0	0	0	0
50	1	166	280	-1	292	106	21.0	26	ABpraappaa	-32	0	0	0		0	0	0	0	0
51	1	124	354	-1	433	112	14.6	28	ABprapaapp	278	-5	0	0		0	0	0	0	0
52	1	265	238	-1	427	364	19.6	30	MSaapppp	291	1234	0	0		0	0	0	0	0
53	1	35	432	-1	515	412	18.8	28	ABplapappa	279	-573	0	0		0	0	0	0	0
54	1	408	235	-1	397	359	22.8	24	ABplppappap	214	450	0	0		0	0	0	0	0
55	1	297	61	-1	223	184	24.5	26	ABarapppppa	343	0	0	0		0	0	0	0	0
56	1	257	219	-1	307	192	25.4	29	ABarappapaa	264	187	0	0		0	0	0	0	0
57	1	44	300	-1	240	136	24.6	25	ABprpaaapaa	231	-1253	0	0		0	0	0	0	0
58	1	464	378	-1	93	260	16.5	24	ABalaaapall	235	271	0	0		0	0	0	0	0
59	1	11	110	-1	121	166	13.6	24	ABalappappp	262	0	0	0		0	0	0	0	0
60	1	84	39	-1	377	222	19.1	29	MSpapapa	253	136	0	0		0	0	0	0	0
61	1	479	484	-1	593	321	16.2	32	Caappd	319	191	0	0		0	0	0	0	0
62	1	127	428	-1	289	304	7.3	27	MSappppa	-47	0	0	0		0	0	0	0	0
63	1	118	136	-1	558	247	25.6	28	ABprpppaapp	211	-169	0	0		0	0	0	0	0
64	1	198	233	-1	258	290	8.8	25	MSaaapaap	327	0	0	0		0	0	0	0	0
65	1	350	103	-1	157	367	11.2	24	ABplaapaapa	-205	0	0	0		0	0	0	0	0
66	1	41	357	-1	286	177	8.5	27	MSpppppa	265	-743	0	0		0	0	0	0	0
67	1	179	203	-1	431	316	5.7	30	Dappp	307	-802	0	0		0	0	0	0	0
68	1	247	337	-1	329	311	18.4	26	MSaapaaap	200	0	0	0		0	0	0	0	0
69	1	321	128	-1	278	365	18.4	25	ABplppaaaaa	226	156	0	0		0	0	0	0	0
70	1	432	65	-1	526	313	16.5	30	Eplpa	306	11	0	0		0	0	0	0	0
71	1	85	43	-1	325	206	10.7	26	MSpaaappp	228	0	0	0		0	0	0	0	0
72	1	163	135	-1	163	172	23.7	25	ABpraaaaaaa	225	261	0	0		0	0	0	0	0
73	1	370	384	-1	548	148	17.6	28	ABprapapap	288	1510	0	0		0	0	0	0	0
74	1	10	457	-1	586	319	22.8	30	ABplppppppp	300	190	0	0		0	0	0	0	0
75	1	200	303	-1	311	413	16.8	30	ABplaapppa	287	184	0	0		0	0	0	0	0
76	1	36	201	-1	169	168	13.6	29	ABalappapa	127	0	0	0		0	0	0	0	0
77	1	269	462	-1	263	135	21.9	23	ABprpaaapap	168	-758	0	0		0	0	0	0	0
78	1	62	309	-1	384	191	4.9	30	Cpaaaa	283	493	0	0		0	0	0	0	0
79	1	243	252	-1	487	175	16.6	30	Cppaap	301	597	0	0		0	0	0	0	0
80	1	365	147	-1	115	199	13.7	25	ABalappappa	206	-223	0	0		0	0	0	0	0
81	1	213	301	-1	462	173	5.2	31	Caaaa	256	-301	0	0		0	0	0	0	0
82	1	169	56	-1	233	373	15.2	27	ABalpppppap	226	379	0	0		0	0	0	0	0
83	1	45	101	-1	278	332	8.9	25	MSapppap	334	0	0	0		0	0	0	0	0
84	1	161	5	-1	152	184	11.1	25	ABalappppap	299	0	0	0		0	0	0	0	0
85	1	290	171	-1	382	388	21.3	28	ABplppapaap	242	128	0	0		0	0	0	0	0
86	1	97	81	-1	235	295	20.3	28	ABalpappaap	239	156	0	0		0	0	0	0	0
87	1	204	126	-1	461	357	21.5	28	MSpappaa	258	812	0	0		0	0	0	0	0
88	1	70	159	-1	282	267	7.8	24	MSaaaapap	218	698	0	0		0	0	0	0	0
89	1	146	170	-1	204	305	24.7	26	ABalpapaaaa	251	310	0	0		0	0	0	0	0
90	1	317	408	-1	415	375	24.2	26	ABplppapppa	212	-67	0	0		0	0	0	0	0
91	1	368	156	-1	193	153	10.2	24	ABalapppppp	328	0	0	0		0	0	0	0	0
92	1	307	232	-1	347	109	9.2	27	ABarpppaap	244	188	0	0		0	0	0	0	0
93	1	237	102	-1	162	257	14.8	24	ABaraapaaaa	211	0	0	0		0	0	0	0	0
94	1	81	218	-1	182	312	12.3	27	MSapaaap	213	0	0	0		0	0	0	0	0
95	1	345	292	-1	251	329	5.1	37	ABplaaaapp	395	0	0	0		0	0	0	0	0
96	1	49	340	-1	287	245	15.6	27	ABaraapppap	269	-228	0	0		0	0	0	0	0
97	1	254	36	-1	177	224	14.8	24	ABaraappaaa	201	-167	0	0		0	0	0	0	0
98	0	58	-1	-1	319	383	22.8	25		201	213	0	0		0	0	0	0	0
99	1	287	236	-1	460	199	20.4	35	MSpapppp	349	-360	0	0		0	0	0	0	0
100	1	305	372	-1	228	354	10.8	25	ABplaapappa	228	-716	0	0		0	0	0	0	0
101	1	296	278	-1	226	304	7.5	26	MSapappp	303	0	0	0		0	0	0	0	0
102	1	102	74	-1	247	323	18.9	27	ABalpapppaa	35	0	0	0		0	0	0	0	0
103	1	252	426	-1	495	256	10.7	32	Eprap	320	430	0	0		0	0	0	0	0
104	1	453	208	-1	259	145	6.8	26	ABarpapapp	257	893	0	0		0	0	0	0	0
105	1	75	86	-1	262	281	18.4	26	ABalpapppap	-198	0	0	0		0	0	0	0	0
106	1	210	398	-1	230	218	5.3	35	ABarpaapa	347	2201	0	0		0	0	0	0	0
107	0	117	-1	-1	330	316	22.5	29		231	583	0	0		0	0	0	0	0
108	0	147	-1	-1	221	275	16.7	24		84	0	0	0		0	0	0	0	0
109	1	294	353	-1	103	287	21.1	25	ABalaaaalpa	222	-669	0	0		0	0	0	0	0
110	1	410	137	-1	199	181	13.4	26	MSppaaap	192	358	0	0		0	0	0	0	0
111	1	9	204	-1	383	423	12.9	28	ABplapaapp	272	131	0	0		0	0	0	0	0
112	1	197	345	-1	564	273	21.5	31	Cppppp	284	129	0	0		0	0	0	0	0
113	1	143	328	-1	183	351	19.5	26	ABplpaaaaaa	113	0	0	0		0	0	0	0	0
114	1	343	285	-1	322	363	12.5	29	Daaaa	-64	0	0	0		0	0	0	0	0
115	1	153	417	-1	283	291	20.2	28	ABalpappppp	248	411	0	0		0	0	0	0	0
116	1	351	281	-1	215	390	8.4	29	ABplaaapap	393	0	0	0		0	0	0	0	0
117	1	367	77	-1	585	190	22.5	28	ABprappppa	271	559	0	0		0	0	0	0	0
118	1	434	306	-1	362	175	21.0	25	ABprppaapaa	214	177	0	0		0	0	0	0	0
119	1	42	116	-1	167	306	6.0	25	ABplaaaaaap	210	467	0	0		0	0	0	0	0
120	1	388	199	-1	465	372	12.3	31	Capapa	374	0	0	0		0	0	0	0	0
121	1	100	266	-1	192	121	13.1	28	ABpraapaapp	209	0	0	0		0	0	0	0	0
122	1	16	184	-1	266	207	16.2	26	ABaraapppaa	149	0	0	0		0	0	0	0	0
123	1	53	163	-1	113	324	16.2	28	ABalapaaap	263	503	0	0		0	0	0	0	0
124	1	107	211	-1	102	259	13.7	24	ABalaaapalr	218	375	0	0		0	0	0	0	0
125	1	514	24	-1	186	198	5.4	24	ABarpapapa	193	371	0	0		0	0	0	0	0
126	1	91	322	-1	540	195	7.8	30	Cpaapp	305	113	0	0		0	0	0	0	0
127	1	356	376	-1	501	268	5.7	30	Caaapa	259	150	0	0		0	0	0	0	0
128	1	201	473	-1	217	159	18.0	25	ABpraaappaa	249	-1095	0	0		0	0	0	0	0
129	1	401	169	-1	339	320	4.5	30	ABarppaapa	299	-1077	0	0		0	0	0	0	0
130	1	188	212	-1	462	398	8.3	27	ABarppappa	-662	0	0	0		0	0	0	0	0
131	1	412	469	-1	339	233	20.0	24	MSpapaaap	207	147	0	0		0	0	0	0	0
132	1	154	231	-1	237	258	7.9	26	MSaaaaapp	-151	0	0	0		0	0	0	0	0
133	1	376	52	-1	176	244	18.3	31	ABaraaapaa	313	-754	0	0		0	0	0	0	0
134	1	29	362	-1	198	220	13.1	26	ABaraappaap	171	0	0	0		0	0	0	0	0
135	1	140	351	-1	441	168	10.6	27	Dppap	250	807	0	0		0	0	0	0	0
136	1	334	367	-1	400	139	19.8	27	ABprppapaaa	225	195	0	0		0	0	0	0	0
137	1	451	535	-1	327	228	25.4	26	ABarappaapp	193	-119	0	0		0	0	0	0	0
138	1	239	455	-1	161	278	21.4	26	ABaraaaaaaa	191	83	0	0		0	0	0	0	0
139	1	221	167	-1	572	361	21.9	29	ABplappppp	287	985	0	0		0	0	0	0	0
140	1	472	420	-1	116	256	19.2	22	ABalaaaarlp	195	58	0	0		0	0	0	0	0
141	1	95	121	-1	114	313	20.6	25	ABalaaaalpp	210	357	0	0		0	0	0	0	0
142	1	89	405	-1	193	282	21.6	28	ABalpaaaaaa	268	1241	0	0		0	0	0	0	0
143	1	93	460	-1	361	388	19.8	24	ABplppapaaa	214	134	0	0		0	0	0	0	0
144	1	71	117	-1	296	205	13.7	27	MSpaapapa	246	270	0	0		0	0	0	0	0
145	1	266	191	-1	260	208	13.4	28	ABaraappapp	162	0	0	0		0	0	0	0	0
146	1	366	8	-1	257	174	21.9	25	ABprpapaaap	254	480	0	0		0	0	0	0	0
147	1	441	464	-1	221	292	14.4	25	ABalpaapapa	83	0	0	0		0	0	0	0	0
148	1	423	62	-1	419	286	12.2	30	Earap	298	389	0	0		0	0	0	0	0
149	1	260	284	-1	267	372	11.7	26	ABalppppppa	263	1468	0	0		0	0	0	0	0
150	1	120	73	-1	319	225	20.4	26	MSpapaaaa	166	0	0	0		0	0	0	0	0
151	1	271	241	-1	191	287	18.8	25	ABaraaaaaap	199	-449	0	0		0	0	0	0	0
152	1	47	27	-1	294	240	11.7	32	MSpaapaa	219	796	0	0		0	0	0	0	0
153	1	37	386	-1	508	341	7.8	26	Cappaap	99	0	0	0		0	0	0	0	0
154	1	150	131	-1	178	175	9.3	26	ABarpapaaa	249	-37	0	0		0	0	0	0	0
155	1	119	399	-1	506	303	13.6	32	Eplap	313	-629	0	0		0	0	0	0	0
156	1	208	255	-1	485	323	20.3	33	ABplpppppa	338	-702	0	0		0	0	0	0	0
157	1	92	304	-1	390	397	7.3	35	ABarppapa	355	1083	0	0		0	0	0	0	0
158	1	373	389	-1	385	257	20.7	25	MSpapappp	80	0	0	0		0	0	0	0	0
159	1	141	315	-1	373	348	21.4	24	ABplppappaa	221	0	0	0		0	0	0	0	0
160	1	255	366	-1	559	221	10.8	31	Cpppap	289	216	0	0		0	0	0	0	0
161	1	338	470	-1	232	203	15.7	27	ABaraaapapp	264	755	0	0		0	0	0	0	0
162	1	383	406	-1	166	157	10.7	23	ABalapppppa	182	0	0	0		0	0	0	0	0
163	1	83	412	-1	573	306	25.4	31	ABplppppppa	310	-7	0	0		0	0	0	0	0
164	1	293	31	-1	295	366	15.3	26	MSapppaa	189	0	0	0		0	0	0	0	0
165	1	74	14	-1	456	240	22.7	31	MSpappap	276	1040	0	0		0	0	0	0	0
166	1	212	124	-1	393	129	12.3	26	ABprapaaapp	-8	0	0	0		0	0	0	0	0
167	1	34	67	-1	133	319	13.0	26	ABalapappap	325	0	0	0		0	0	0	0	0
168	1	466	47	-1	235	149	13.9	23	ABpraapapap	202	-456	0	0		0	0	0	0	0
169	1	418	111	-1	490	412	12.2	28	ABplapapaa	278	-49	0	0		0	0	0	0	0
170	1	364	210	-1	525	403	13.5	28	ABarppappp	279	-366	0	0		0	0	0	0	0
171	1	8	331	-1	143	232	9.4	28	ABalapppaap	279	18	0	0		0	0	0	0	0
172	1	63	168	-1	277	176	19.1	25	MSppapap	246	-327	0	0		0	0	0	0	0
173	1	275	270	-1	213	141	13.0	25	ABpraapappa	230	798	0	0		0	0	0	0	0
174	1	193	173	-1	376	140	15.1	26	Dppaa	263	160	0	0		0	0	0	0	0
175	1	359	240	-1	589	267	24.5	27	ABprppppppa	230	-585	0	0		0	0	0	0	0
176	1	13	403	-1	344	245	16.5	29	MSpapaapa	281	715	0	0		0	0	0	0	0
177	1	56	314	-1	244	304	15.0	27	ABalpaapapp	226	132	0	0		0	0	0	0	0
178	1	346	321	-1	521	178	14.1	30	Cppapa	263	281	0	0		0	0	0	0	0
179	1	286	348	-1	563	227	22.5	27	ABprapppap	240	321	0	0		0	0	0	0	0
180	1	172	164	-1	339	175	10.0	26	Dpaap	235	642	0	0		0	0	0	0	0
181	1	178	440	-1	267	111	22.8	23	ABprpaapapp	203	908	0	0		0	0	0	0	0
182	1	15	437	-1	254	258	25.6	26	ABalpapaapp	221	-67	0	0		0	0	0	0	0
183	1	341	12	-1	121	236	21.9	24	ABalaaaarrp	237	406	0	0		0	0	0	0	0
184	1	308	397	-1	164	278	16.5	23	ABalpaapaaa	59	0	0	0		0	0	0	0	0
185	1	180	48	-1	558	199	20.4	28	ABprapppaa	266	-1057	0	0		0	0	0	0	0
186	1	443	422	-1	122	274	9.3	25	ABplaapaaaa	226	-191	0	0		0	0	0	0	0
187	1	386	141	-1	268	103	10.8	28	ABarpapppa	273	383	0	0		0	0	0	0	0
188	1	304	78	-1	269	300	13.5	29	ABaraapapaa	236	132	0	0		0	0	0	0	0
189	1	168	192	-1	417	284	24.4	29	ABplpapppap	208	214	0	0		0	0	0	0	0
190	1	139	430	-1	126	177	20.1	26	ABalaaapprl	218	935	0	0		0	0	0	0	0
191	1	310	70	-1	598	298	12.5	30	Cpapaa	-634	0	0	0		0	0	0	0	0
192	1	378	158	-1	173	253	6.9	27	ABarpaaapa	269	-800	0	0		0	0	0	0	0
193	1	96	289	-1	299	392	12.0	25	ABplpaappap	194	-285	0	0		0	0	0	0	0
194	1	182	277	-1	318	274	12.2	25	MSaaapapp	248	323	0	0		0	0	0	0	0
195	1	300	260	-1	583	250	17.4	31	Cppppa	263	-445	0	0		0	0	0	0	0
196	1	156	134	-1	215	161	15.7	24	ABpraapapaa	225	766	0	0		0	0	0	0	0
197	1	322	63	-1	303	184	22.0	25	ABprpaaappp	206	329	0	0		0	0	0	0	0
198	1	123	20	-1	260	288	22.0	27	ABalpappppa	277	-738	0	0		0	0	0	0	0
199	1	236	68	-1	326	291	14.4	30	MSaapaapa	174	0	0	0		0	0	0	0	0
200	1	205	185	-1	222	386	12.2	25	ABplaapapap	207	375	0	0		0	0	0	0	0
201	1	362	100	-1	308	151	16.7	28	MSppppaa	-79	0	0	0		0	0	0	0	0
202	1	426	243	-1	387	372	8.3	26	ABarppaapp	226	253	0	0		0	0	0	0	0
203	1	216	450	-1	559	274	7.7	31	Cpapap	278	128	0	0		0	0	0	0	0
204	1	43	54	-1	131	161	18.3	25	ABalaaapprr	222	-433	0	0		0	0	0	0	0
205	1	369	477	-1	201	207	26.4	28	ABarapppaap	209	-244	0	0		0	0	0	0	0
206	1	231	108	-1	286	161	11.4	27	MSppppap	-8	0	0	0		0	0	0	0	0
207	1	116	379	-1	188	251	13.5	24	ABaraapaaap	213	16	0	0		0	0	0	0	0
208	1	192	377	-1	318	208	17.1	24	ABaraappppa	201	129	0	0		0	0	0	0	0
209	1	19	174	-1	191	151	22.1	26	ABpraaaaaap	-140	0	0	0		0	0	0	0	0
210	1	28	44	-1	152	336	8.8	26	ABalapapppp	232	0	0	0		0	0	0	0	0
211	1	199	338	-1	429	159	17.4	32	MSpapppa	209	0	0	0		0	0	0	0	0
212	1	457	259	-1	288	252	22.9	29	ABarapapppa	259	1105	0	0		0	0	0	0	0
213	1	327	316	-1	196	360	11.9	26	ABalpppappp	268	305	0	0		0	0	0	0	0
214	1	440	157	-1	268	327	25.2	26	ABalpapapaa	256	-1075	0	0		0	0	0	0	0
215	1	242	248	-1	129	220	14.0	25	ABalapppaaa	222	-1	0	0		0	0	0	0	0
216	1	110	96	-1	220	351	13.2	26	ABplaapapaa	266	202	0	0		0	0	0	0	0
217	1	361	193	-1	331	245	7.9	24	MSpaaapap	211	676	0	0		0	0	0	0	0
218	1	175	439	-1	173	137	20.7	30	ABalaappap	267	132	0	0		0	0	0	0	0
219	1	329	341	-1	189	112	17.6	27	ABpraaaappp	236	47	0	0		0	0	0	0	0
220	1	66	388	-1	393	323	6.5	29	Dappa	292	480	0	0		0	0	0	0	0
221	1	67	190	-1	524	262	13.4	32	Eprpa	323	457	0	0		0	0	0	0	0
222	1	433	246	-1	248	371	9.2	24	ABplaapappp	215	-658	0	0		0	0	0	0	0
223	1	404	482	-1	225	370	22.4	33	ABplpaaappa	332	-122	0	0		0	0	0	0	0
224	1	349	283	-1	336	336	14.2	23	MSappaaa	198	1255	0	0		0	0	0	0	0
225	1	170	79	-1	357	251	7.7	27	MSaaappp	233	753	0	0		0	0	0	0	0
226	1	244	265	-1	156	211	18.0	26	MSppaaaa	234	23	0	0		0	0	0	0	0
227	1	291	347	-1	332	410	13.0	25	ABplapaapa	-113	0	0	0		0	0	0	0	0
228	1	6	299	-1	330	273	21.6	26	ABalpappapp	-44	0	0	0		0	0	0	0	0
229	1	276	392	-1	278	105	14.6	30	ABpraaapppp	302	93	0	0		0	0	0	0	0
230	1	288	257	-1	332	266	9.9	26	MSaaaappp	139	0	0	0		0	0	0	0	0
231	1	206	276	-1	166	182	19.2	24	ABalaapppaa	248	0	0	0		0	0	0	0	0
232	1	218	310	-1	359	373	14.3	26	Dapaa	243	510	0	0		0	0	0	0	0
233	1	129	92	-1	256	407	12.4	29	ABalppppppp	6	0	0	0		0	0	0	0	0
234	1	194	175	-1	136	303	15.7	29	ABalapaaaa	306	0	0	0		0	0	0	0	0
235	1	222	467	-1	358	245	18.4	25	MSpapappa	198	459	0	0		0	0	0	0	0
236	1	377	264	-1	499	371	16.8	29	Capapp	298	-611	0	0		0	0	0	0	0
237	1	181	355	-1	495	123	17.2	29	ABprappaap	281	-460	0	0		0	0	0	0	0
238	1	207	254	-1	124	200	9.6	25	ABpraapaaaa	212	-442	0	0		0	0	0	0	0
239	1	279	335	-1	609	277	16.8	29	Cpappd	293	478	0	0		0	0	0	0	0
240	1	184	302	-1	152	371	20.7	24	ABalpppaaap	212	40	0	0		0	0	0	0	0
241	1	4	375	-1	146	317	19.7	24	ABalppappaa	178	0	0	0		0	0	0	0	0
242	1	219	370	-1	461	375	16.4	30	Capaap	-123	0	0	0		0	0	0	0	0
243	1	27	267	-1	187	247	20.5	31	ABaraaaaapa	266	225	0	0		0	0	0	0	0
244	1	51	220	-1	189	177	25.3	25	ABalaapappa	193	600	0	0		0	0	0	0	0
245	1	251	202	-1	231	347	24.1	24	ABalppapppp	-6	0	0	0		0	0	0	0	0
246	1	398	242	-1	251	127	13.1	29	ABpraapappp	138	0	0	0		0	0	0	0	0
247	1	313	200	-1	257	149	15.4	27	ABpraaappap	218	-8	0	0		0	0	0	0	0
248	1	99	431	-1	153	352	23.2	26	ABalppaaapp	215	-990	0	0		0	0	0	0	0
249	1	167	332	-1	436	119	9.1	30	ABarppppap	272	-288	0	0		0	0	0	0	0
250	1	402	80	-1	179	371	9.2	25	ABplaapaapp	239	1042	0	0		0	0	0	0	0
251	1	411	166	-1	598	241	21.9	28	ABprappppp	275	379	0	0		0	0	0	0	0
252	1	285	59	-1	326	325	9.7	25	Daaap	234	143	0	0		0	0	0	0	0
253	1	105	207	-1	223	210	13.2	27	ABaraappapa	-142	0	0	0		0	0	0	0	0
254	1	162	76	-1	261	232	7.2	23	MSaaaapaa	116	0	0	0		0	0	0	0	0
255	1	355	83	-1	406	390	20.9	23	ABplppapapa	204	1116	0	0		0	0	0	0	0
256	1	144	16	-1	189	182	21.0	25	ABpraaapaav	195	800	0	0		0	0	0	0	0
257	1	186	454	-1	296	134	13.2	23	ABprpaappaa	202	57	0	0		0	0	0	0	0
258	1	253	139	-1	348	108	17.5	29	ABpraapppa	293	1202	0	0		0	0	0	0	0
259	1	272	427	-1	410	154	23.4	24	ABarappappa	216	125	0	0		0	0	0	0	0
260	1	298	28	-1	253	358	17.4	25	MSapapap	238	-867	0	0		0	0	0	0	0
261	1	357	387	-1	482	412	19.2	28	ABplapapap	266	203	0	0		0	0	0	0	0
262	1	420	237	-1	158	218	14.3	32	MSaaaaaa	112	0	0	0		0	0	0	0	0
263	1	65	130	-1	461	365	8.5	25	Cappaaa	243	-186	0	0		0	0	0	0	0
264	1	324	363	-1	276	178	17.3	23	MSppapaa	196	-630	0	0		0	0	0	0	0
265	1	79	25	-1	143	357	14.4	29	ABalapaapp	290	0	0	0		0	0	0	0	0
266	1	259	312	-1	202	186	7.4	26	ABarpapaapp	240	-170	0	0		0	0	0	0	0
267	1	109	84	-1	527	382	18.6	26	ABplapppaa	173	0	0	0		0	0	0	0	0
268	1	90	453	-1	356	171	25.0	25	ABprpappapa	212	-545	0	0		0	0	0	0	0
269	1	295	186	-1	247	413	19.5	25	ABplaappaa	240	-388	0	0		0	0	0	0	0
270	1	316	269	-1	363	158	11.9	27	Dpapa	209	0	0	0		0	0	0	0	0
271	1	394	294	-1	414	310	24.5	30	ABplpapppaa	207	-93	0	0		0	0	0	0	0
272	1	529	525	-1	446	152	23.7	25	ABprppappap	209	-94	0	0		0	0	0	0	0
273	1	333	187	-1	154	209	10.3	25	ABalapppapa	273	0	0	0		0	0	0	0	0
274	1	311	393	-1	220	219	18.9	25	ABaraaaaapp	240	513	0	0		0	0	0	0	0
275	1	371	418	-1	142	293	24.1	32	ABalpaapppp	310	244	0	0		0	0	0	0	0
276	1	258	112	-1	258	195	24.4	23	ABarapppppp	158	91	0	0		0	0	0	0	0
277	1	330	182	-1	474	244	15.6	31	Ealpp	319	-191	0	0		0	0	0	0	0
278	1	203	107	-1	476	199	7.3	32	Dpppp	20	0	0	0		0	0	0	0	0
279	1	106	90	-1	139	184	13.3	22	ABalappppaa	194	-20	0	0		0	0	0	0	0
280	1	240	132	-1	580	203	15.3	25	ABprapapppa	237	392	0	0		0	0	0	0	0
281	1	511	498	-1	448	299	24.2	28	ABplpappppa	269	936	0	0		0	0	0	0	0
282	1	425	401	-1	123	204	21.4	27	ABalaaaparr	512	0	0	0		0	0	0	0	0
283	1	157	151	-1	211	235	16.3	26	ABaraaapapa	54	0	0	0		0	0	0	0	0
284	1	395	244	-1	463	422	16.0	30	ABplappapp	208	0	0	0		0	0	0	0	0
285	1	191	419	-1	214	125	9.3	28	ABarpappap	276	480	0	0		0	0	0	0	0
286	1	407	146	-1	546	388	15.9	25	ABplapapppa	221	-19	0	0		0	0	0	0	0
287	1	5	97	-1	371	202	22.5	31	ABprpappaap	334	569	0	0		0	0	0	0	0
288	1	108	361	-1	411	238	5.1	33	Cpaaap	331	-454	0	0		0	0	0	0	0
289	1	532	30	-1	436	196	23.3	28	ABprpapppap	227	85	0	0		0	0	0	0	0
290	0	318	-1	-1	331	192	22.5	28		255	873	0	0		0	0	0	0	0
291	1	121	317	-1	447	347	16.8	25	MSappaap	417	0	0	0		0	0	0	0	0
292	1	435	456	-1	317	360	10.2	27	ABplapaaapa	269	371	0	0		0	0	0	0	0
293	1	187	87	-1	454	161	14.2	31	Cppaaa	296	932	0	0		0	0	0	0	0
294	1	429	447	-1	354	130	12.1	26	ABprapaaapa	261	399	0	0		0	0	0	0	0
295	1	103	180	-1	561	334	11.6	32	Capppa	295	-551	0	0		0	0	0	0	0
296	1	261	177	-1	383	290	19.8	27	MSaapappp	-222	0	0	0		0	0	0	0	0
297	1	301	472	-1	228	193	21.7	24	ABprpapaaaa	199	87	0	0		0	0	0	0	0
298	1	59	58	-1	309	271	8.8	23	MSaaaappa	-20	0	0	0		0	0	0	0	0
299	1	476	106	-1	126	253	12.5	26	ABalappaapa	-27	0	0	0		0	0	0	0	0
300	1	455	465	-1	180	305	7.9	27	ABplaaaaapp	277	-9	0	0		0	0	0	0	0
301	0	417	-1	-1	259	387	21.9	25		197	-27	0	0		0	0	0	0	0
302	1	190	195	-1	291	219	9.0	26	MSpaaappa	-10	0	0	0		0	0	0	0	0
303	1	55	413	-1	247	286	24.3	28	ABalpappapa	238	31	0	0		0	0	0	0	0
304	1	477	4	-1	295	319	5.1	24	ABarppaaaa	231	362	0	0		0	0	0	0	0
305	1	396	152	-1	352	376	10.4	25	ABplapaaapp	12	0	0	0		0	0	0	0	0
306	1	405	71	-1	237	314	25.5	27	ABalpapaaap	-69	0	0	0		0	0	0	0	0
307	1	328	239	-1	238	110	21.4	26	ABpraaaapad	234	-644	0	0		0	0	0	0	0
308	1	461	441	-1	160	269	9.7	25	ABalappaapp	220	1058	0	0		0	0	0	0	0
309	1	284	178	-1	167	379	19.4	25	ABalpppapav	197	55	0	0		0	0	0	0	0
310	0	82	-1	-1	234	105	17.0	25		256	-171	0	0		0	0	0	0	0
311	1	113	91	-1	276	412	18.2	29	ABplaappap	289	177	0	0		0	0	0	0	0
312	1	128	189	-1	282	215	5.3	29	ABarpaappa	275	502	0	0		0	0	0	0	0
313	1	142	298	-1	158	194	21.2	24	ABarappppaa	220	-128	0	0		0	0	0	0	0
314	1	246	104	-1	325	379	7.0	28	ABarppaaap	288	233	0	0		0	0	0	0	0
315	1	228	194	-1	229	200	17.8	24	ABarapaapap	236	0	0	0		0	0	0	0	0
316	1	353	214	-1	320	350	16.8	27	MSappapp	225	-615	0	0		0	0	0	0	0
317	1	391	350	-1	102	233	15.0	23	ABalaaappll	211	-226	0	0		0	0	0	0	0
318	1	437	179	-1	245	249	23.3	23	ABarapaaapp	214	12	0	0		0	0	0	0	0
319	1	155	40	-1	243	207	25.9	28	ABarapppapa	449	0	0	0		0	0	0	0	0
320	1	52	150	-1	135	331	22.3	29	ABalppaaapa	226	390	0	0		0	0	0	0	0
321	1	314	444	-1	274	374	6.0	29	ABplaaappp	296	830	0	0		0	0	0	0	0
322	1	176	279	-1	271	112	17.1	31	ABpraaapppa	273	0	0	0		0	0	0	0	0
323	1	133	109	-1	147	284	7.6	25	ABplaaaaaaa	252	-806	0	0		0	0	0	0	0
324	1	292	250	-1	415	238	12.5	29	Ealap	267	725	0	0		0	0	0	0	0
325	1	552	396	-1	390	138	23.7	26	ABprpaaaapp	206	-838	0	0		0	0	0	0	0
326	1	326	339	-1	179	289	24.3	26	ABalpaappap	219	174	0	0		0	0	0	0	0
327	1	278	352	-1	454	383	23.6	29	ABplppapppp	220	410	0	0		0	0	0	0	0
328	1	277	89	-1	337	303	7.4	26	MSappppp	95	0	0	0		0	0	0	0	0
329	0	448	-1	-1	367	146	23.1	25		206	-451	0	0		0	0	0	0	0
330	1	397	133	-1	292	113	8.7	30	ABarpapppp	279	-188	0	0		0	0	0	0	0
331	1	458	268	-1	376	119	19.6	27	ABprapaapa	173	0	0	0		0	0	0	0	0
332	1	229	334	-1	301	310	18.7	24	MSaapaaaa	216	129	0	0		0	0	0	0	0
333	1	281	475	-1	237	176	19.4	22	ABprpaapaaa	158	466	0	0		0	0	0	0	0
334	1	347	324	433	467	152	20.5	30	ABprppapap	224	449	0	0		0	0	0	0	0
335	1	360	407	-1	378	273	11.7	28	Earaa	277	-808	0	0		0	0	0	0	0
336	1	60	11	-1	188	353	15.3	26	ABalppppaad	177	0	0	0		0	0	0	0	0
337	1	438	45	-1	234	375	24.6	27	ABalppaappp	264	387	0	0		0	0	0	0	0
338	1	226	98	-1	432	428	15.3	28	ABplappaap	204	0	0	0		0	0	0	0	0
339	1	319	144	-1	252	398	8.0	27	ABplaaappa	240	581	0	0		0	0	0	0	0
340	1	23	402	-1	413	242	16.0	30	Ealpa	307	1331	0	0		0	0	0	0	0
341	1	101	262	-1	331	119	21.9	29	ABpraappap	252	-72	0	0		0	0	0	0	0
342	1	431	438	-1	190	329	24.1	24	ABalppapaap	175	947	0	0		0	0	0	0	0
343	1	73	122	-1	142	309	6.9	22	ABplaapaaap	205	1755	0	0		0	0	0	0	0
344	1	196	120	-1	328	117	13.9	25	ABprpaappap	206	-324	0	0		0	0	0	0	0
345	1	430	365	-1	379	361	17.5	32	MSaapppa	311	562	0	0		0	0	0	0	0
346	1	325	423	-1	315	239	16.4	25	ABaraappppp	107	0	0	0		0	0	0	0	0
347	1	114	325	-1	292	356	8.0	24	ABplapaaaaa	174	183	0	0		0	0	0	0	0
348	1	238	435	-1	177	209	8.9	23	ABalapppapp	215	1220	0	0		0	0	0	0	0
349	1	482	286	-1	212	408	17.7	23	ABplpaapapp	203	-80	0	0		0	0	0	0	0
350	1	352	383	-1	325	184	14.5	27	MSpppaaa	4	0	0	0		0	0	0	0	0
351	1	381	57	-1	311	341	5.8	24	ABplapaaaap	245	608	0	0		0	0	0	0	0
352	1	112	230	-1	586	261	10.6	34	Caapa	346	1045	0	0		0	0	0	0	0
353	1	164	75	-1	214	398	19.5	26	ABplpaaapap	119	0	0	0		0	0	0	0	0
354	1	24	307	-1	274	318	16.4	23	ABalpaaappp	523	0	0	0		0	0	0	0	0
355	1	323	288	-1	299	379	18.9	25	ABplppaaaap	243	308	0	0		0	0	0	0	0
356	1	54	226	-1	476	310	13.2	34	Earpp	347	490	0	0		0	0	0	0	0
357	1	115	9	-1	290	343	21.9	25	ABplpapaaap	215	331	0	0		0	0	0	0	0
358	1	392	293	-1	532	242	25.9	26	ABprpppapaa	125	0	0	0		0	0	0	0	0
359	1	522	442	-1	284	187	26.1	28	ABarapppapp	227	448	0	0		0	0	0	0	0
360	1	315	161	-1	498	192	10.5	29	Cpppaa	274	17	0	0		0	0	0	0	0
361	1	332	327	-1	159	177	17.1	24	ABalaappppa	231	462	0	0		0	0	0	0	0
362	1	419	275	-1	433	392	20.7	25	ABplppapapp	-193	0	0	0		0	0	0	0	0
363	1	177	2	-1	338	225	12.6	29	MSpaapapp	87	0	0	0		0	0	0	0	0
364	1	69	249	-1	519	364	11.9	26	Cappapa	63	0	0	0		0	0	0	0	0
365	1	508	105	-1	373	338	25.2	28	ABplppaappa	286	285	0	0		0	0	0	0	0
366	1	289	51	-1	251	242	20.7	28	ABarapapaap	289	213	0	0		0	0	0	0	0
367	1	76	416	-1	569	366	18.7	29	ABplapapppp	-76	0	0	0		0	0	0	0	0
368	1	262	228	-1	152	147	16.7	24	ABalaappppp	211	1607	0	0		0	0	0	0	0
369	1	72	381	-1	166	204	24.9	24	ABarapppaaa	5	0	0	0		0	0	0	0	0
370	1	87	198	-1	343	177	17.4	28	MSpppapp	257	12	0	0		0	0	0	0	0
371	1	274	85	-1	130	229	19.0	24	ABalaaaarra	358	0	0	0		0	0	0	0	0
372	1	415	26	-1	435	141	22.6	29	ABarappappp	241	-35	0	0		0	0	0	0	0
373	1	380	50	-1	400	161	11.5	26	Dpapp	256	-110	0	0		0	0	0	0	0
374	1	2	160	-1	409	371	14.2	30	Capaaa	413	0	0	0		0	0	0	0	0
375	1	17	458	-1	180	239	22.5	25	ABaraaappap	499	0	0	0		0	0	0	0	0
376	1	445	411	-1	517	150	20.5	31	ABprappapp	313	471	0	0		0	0	0	0	0
377	1	299	123	-1	179	354	24.0	27	ABalppaappa	238	0	0	0		0	0	0	0	0
378	1	358	382	-1	165	224	6.2	25	ABarpaaaap	237	-1371	0	0		0	0	0	0	0
379	1	468	390	-1	513	329	25.8	27	ABplpppapaa	270	590	0	0		0	0	0	0	0
380	1	335	162	-1	414	186	7.8	31	Dpppa	276	0	0	0		0	0	0	0	0
381	1	227	69	-1	255	358	26.0	23	ABalppapapp	233	174	0	0		0	0	0	0	0
382	1	354	415	-1	310	158	6.1	24	ABarpppaaa	222	647	0	0		0	0	0	0	0
383	1	22	17	-1	124	274	21.0	24	ABalpaapppa	177	0	0	0		0	0	0	0	0
384	1	202	320	-1	116	189	16.7	27	ABalaaapplr	-232	0	0	0		0	0	0	0	0
385	1	339	82	-1	572	166	19.7	28	ABprapappa	288	-318	0	0		0	0	0	0	0
386	1	158	471	-1	257	339	22.8	23	ABplpapaaaa	254	0	0	0		0	0	0	0	0
387	1	94	290	-1	257	166	24.0	23	ABprpapapaa	213	-111	0	0		0	0	0	0	0
388	1	487	305	-1	213	176	20.6	22	ABpraaapaad	153	1371	0	0		0	0	0	0	0
389	1	80	165	-1	353	301	14.2	28	MSaapaapp	177	0	0	0		0	0	0	0	0
390	1	145	6	-1	323	382	19.7	24	ABplppaapaa	119	0	0	0		0	0	0	0	0
391	1	268	66	-1	363	212	15.3	28	MSpapaapp	267	289	0	0		0	0	0	0	0
392	0	209	-1	-1	191	221	5.5	23		245	0	0	0		0	0	0	0	0
393	1	214	261	-1	377	381	24.7	28	ABplpaaaapp	273	280	0	0		0	0	0	0	0
394	1	171	29	-1	186	161	18.9	23	ABalaapppap	190	-672	0	0		0	0	0	0	0
395	1	427	32	-1	453	247	12.9	33	Epraa	331	-389	0	0		0	0	0	0	0
396	1	446	217	-1	292	236	20.7	28	ABarapapppp	237	494	0	0		0	0	0	0	0
397	1	409	251	-1	323	137	9.4	27	ABprapaaaap	246	-1079	0	0		0	0	0	0	0
398	1	267	38	-1	478	174	23.6	30	ABprppappp	278	455	0	0		0	0	0	0	0
399	1	439	60	-1	215	317	16.9	23	ABalpaaapap	197	-531	0	0		0	0	0	0	0
400	1	68	333	-1	580	172	15.7	30	ABarpppppp	293	578	0	0		0	0	0	0	0
401	1	400	287	-1	464	130	16.4	27	ABprappaaa	274	599	0	0		0	0	0	0	0
402	0	26	-1	-1	151	340	11.9	22		127	0	0	0		0	0	0	0	0
403	1	331	271	-1	604	325	18.4	33	Caappv	317	-879	0	0		0	0	0	0	0
404	1	211	1	-1	351	197	7.7	29	MSpppppp	284	1318	0	0		0	0	0	0	0
405	1	375	311	-1	417	170	20.2	25	ABprppappaa	195	1111	0	0		0	0	0	0	0
406	1	336	410	-1	174	333	21.6	23	ABalppappap	-70	0	0	0		0	0	0	0	0
407	1	399	394	-1	278	135	20.0	22	ABprpaapppa	175	-161	0	0		0	0	0	0	0
408	1	148	360	-1	206	151	7.0	24	ABarpappaa	240	-102	0	0		0	0	0	0	0
409	1	309	46	-1	283	216	24.4	23	ABarappaaap	107	0	0	0		0	0	0	0	0
410	1	449	154	-1	525	209	18.9	31	Cppapp	312	264	0	0		0	0	0	0	0
411	1	57	35	-1	129	316	10.7	25	ABalapapppa	228	59	0	0		0	0	0	0	0
412	1	165	234	-1	155	135	13.1	26	ABpraapaapa	212	-260	0	0		0	0	0	0	0
413	1	403	10	-1	350	374	22.0	26	ABalpapappp	242	-795	0	0		0	0	0	0	0
414	1	248	391	-1	199	200	23.4	24	ABarappppap	220	225	0	0		0	0	0	0	0
415	1	20	263	-1	177	398	18.1	25	ABalpppapad	223	-361	0	0		0	0	0	0	0
416	1	130	480	-1	544	220	23.5	28	ABprpppaapa	74	0	0	0		0	0	0	0	0
417	1	64	429	-1	462	287	9.9	33	Eplaa	339	-420	0	0		0	0	0	0	0
418	1	283	7	-1	306	146	7.9	22	ABprapaaaaa	176	-406	0	0		0	0	0	0	0
419	1	387	72	-1	182	344	7.1	24	ABplaaapaa	223	-2	0	0		0	0	0	0	0
420	1	50	181	-1	529	370	23.2	24	ABplpppaapp	230	342	0	0		0	0	0	0	0
421	1	225	274	-1	402	411	17.3	31	ABplappaaa	271	-172	0	0		0	0	0	0	0
422	1	185	445	-1	304	150	22.9	27	ABprpapappa	270	-65	0	0		0	0	0	0	0
423	1	38	369	-1	591	211	18.8	27	ABprapapppp	273	44	0	0		0	0	0	0	0
424	1	534	529	-1	472	366	25.3	27	ABplpppaaap	217	36	0	0		0	0	0	0	0
425	1	280	118	-1	373	323	20.8	26	MSapaapp	268	976	0	0		0	0	0	0	0
426	0	195	-1	-1	164	123	15.2	25		222	710	0	0		0	0	0	0	0
427	0	126	-1	-1	258	244	18.5	23		197	113	0	0		0	0	0	0	0
428	1	390	414	-1	496	124	12.1	29	ABprappapa	259	-853	0	0		0	0	0	0	0
429	1	134	323	-1	104	268	18.2	26	ABalaaaarla	-155	0	0	0		0	0	0	0	0
430	0	463	-1	-1	340	290	17.4	22		141	-845	0	0		0	0	0	0	0
431	1	77	64	-1	224	294	11.5	27	ABaraapaapp	445	0	0	0		0	0	0	0	0
432	1	249	282	-1	405	144	8.9	27	ABarpppapp	271	-517	0	0		0	0	0	0	0
433	1	465	512	-1	137	372	16.7	22	ABalpppaapv	44	0	0	0		0	0	0	0	0
434	1	98	364	-1	531	395	22.2	30	ABplappppa	287	28	0	0		0	0	0	0	0
435	1	132	213	318	245	209	8.8	27	MSpaaaaa	198	1061	0	0		0	0	0	0	0
436	1	413	245	-1	470	321	5.0	30	Cpaapa	304	620	0	0		0	0	0	0	0
437	1	104	436	-1	403	106	16.2	30	ABpraapppp	292	-301	0	0		0	0	0	0	0
438	1	481	494	-1	435	347	25.3	30	ABplpppaaaa	323	0	0	0		0	0	0	0	0
439	1	422	172	-1	235	220	24.1	23	ABarappaaaa	-47	0	0	0		0	0	0	0	0
440	1	78	291	-1	536	356	20.6	24	ABplapppapa	38	0	0	0		0	0	0	0	0
441	1	3	19	-1	427	417	9.6	28	ABplappapa	284	392	0	0		0	0	0	0	0
442	1	40	197	-1	260	340	13.4	26	MSapapaa	213	629	0	0		0	0	0	0	0
443	1	152	227	-1	290	209	18.8	28	ABarapappa	263	-429	0	0		0	0	0	0	0
444	1	382	404	-1	225	249	21.2	23	ABarapaaaap	194	912	0	0		0	0	0	0	0
445	1	159	196	-1	521	150	9.9	27	ABarpppppa	275	136	0	0		0	0	0	0	0
446	1	474	221	-1	591	279	21.8	25	ABprppppppp	228	504	0	0		0	0	0	0	0
447	1	497	409	-1	408	199	22.9	24	ABprpapppaa	503	0	0	0		0	0	0	0	0
448	1	270	443	-1	530	303	6.5	30	Caaapp	305	-776	0	0		0	0	0	0	0
449	1	467	225	-1	152	384	13.8	24	ABalpppaapd	-24	0	0	0		0	0	0	0	0
450	1	488	313	-1	211	297	19.0	23	ABalpaaapaa	170	0	0	0		0	0	0	0	0
451	1	25	296	-1	332	155	19.7	24	ABprppaaaaa	212	-9	0	0		0	0	0	0	0
452	1	340	448	-1	591	328	20.7	32	Cpappv	78	0	0	0		0	0	0	0	0
453	1	303	256	-1	200	324	19.5	25	MSapaaaa	-60	0	0	0		0	0	0	0	0
454	1	234	3	-1	215	357	16.3	25	ABalpppppaa	82	0	0	0		0	0	0	0	0
455	1	436	113	-1	163	335	15.8	27	ABalapappaa	213	0	0	0		0	0	0	0	0
456	1	302	478	-1	240	392	19.6	22	ABplpaapppa	77	0	0	0		0	0	0	0	0
457	1	485	385	-1	541	332	23.4	30	ABplapppapp	117	0	0	0		0	0	0	0	0
458	1	456	434	-1	211	238	22.0	22	ABarapaaaaa	191	0	0	0		0	0	0	0	0
459	1	460	373	-1	259	379	14.9	23	ABplpaappaa	-139	0	0	0		0	0	0	0	0
460	1	31	15	-1	275	285	10.5	28	MSaaapapa	112	0	0	0		0	0	0	0	0
461	1	111	155	-1	241	364	21.0	23	ABplpaaappp	371	0	0	0		0	0	0	0	0
462	1	273	358	-1	202	182	21.7	27	ABprpaaaaaa	184	0	0	0		0	0	0	0	0
463	1	428	451	-1	233	239	19.5	22	ABarapaapaa	-141	0	0	0		0	0	0	0	0
464	1	444	474	-1	145	284	13.3	21	ABalapapapa	-105	0	0	0		0	0	0	0	0
465	1	232	215	-1	118	300	17.9	27	ABalaaaala	160	0	0	0		0	0	0	0	0
466	1	250	452	-1	274	244	24.5	25	ABarapapapa	333	0	0	0		0	0	0	0	0
467	1	48	463	-1	165	324	10.9	22	ABalppppapa	-83	0	0	0		0	0	0	0	0
468	0	189	-1	-1	332	192	24.5	25		231	522	0	0		0	0	0	0	0
469	1	220	459	-1	220	296	24.0	22	ABalpaaaapp	505	0	0	0		0	0	0	0	0
470	1	447	421	-1	260	137	18.5	24	ABprpaapaap	80	0	0	0		0	0	0	0	0
471	1	160	487	-1	355	154	19.4	27	ABprppaaaap	160	178	0	0		0	0	0	0	0
472	1	342	380	-1	404	287	15.4	30	Earpa	194	0	0	0		0	0	0	0	0
473	0	483	-1	-1	325	228	9.8	21		169	0	0	0		0	0	0	0	0
474	1	372	326	-1	213	298	20.9	22	ABalpaaaaap	206	0	0	0		0	0	0	0	0
475	1	86	18	-1	244	170	11.4	27	MSppappa	295	0	0	0		0	0	0	0	0
476	1	406	205	-1	211	390	16.5	23	ABplpaapaap	275	0	0	0		0	0	0	0	0
477	1	503	492	-1	299	374	20.8	22	ABplpapaapp	220	1187	0	0		0	0	0	0	0
478	1	462	424	-1	210	333	25.1	22	ABalppapapa	149	0	0	0		0	0	0	0	0
479	1	363	490	-1	119	340	20.0	20	ABalpppaaaa	157	-468	0	0		0	0	0	0	0
480	1	478	483	-1	493	240	21.1	27	ABprpppppaa	174	0	0	0		0	0	0	0	0
481	1	454	486	-1	298	205	15.9	22	ABarapaappp	160	0	0	0		0	0	0	0	0
482	0	471	-1	-1	410	158	25.9	23		154	500	0	0		0	0	0	0	0
483	1	469	501	-1	457	207	24.9	28	ABprpppaaaa	450	0	0	0		0	0	0	0	0
484	1	484	297	-1	509	199	24.1	30	ABprpppaaap	149	0	0	0		0	0	0	0	0
485	1	473	308	-1	323	316	24.6	29	ABplpappaap	292	70	0	0		0	0	0	0	0
486	1	524	336	-1	502	268	24.2	27	ABprppppapp	-74	0	0	0		0	0	0	0	0
487	1	61	476	-1	316	152	13.4	27	Dpaaa	39	0	0	0		0	0	0	0	0
488	1	480	495	-1	213	258	23.5	23	ABarapaaapa	175	1617	0	0		0	0	0	0	0
489	0	490	-1	-1	502	270	20.0	28		309	0	0	0		0	0	0	0	0
490	1	491	489	-1	256	219	18.5	24	ABarapaappa	158	226	0	0		0	0	0	0	0
491	0	245	-1	-1	459	146	22.2	26		151	727	0	0		0	0	0	0	0
492	1	470	536	-1	301	245	25.4	27	ABarappaapa	277	204	0	0		0	0	0	0	0
493	0	489	-1	-1	226	201	4.8	22		163	23	0	0		0	0	0	0	0
494	1	510	530	-1	490	303	24.7	28	ABplppppapp	246	795	0	0		0	0	0	0	0
495	1	492	400	-1	145	226	7.5	27	ABarpaaaaa	298	0	0	0		0	0	0	0	0
496	1	493	500	-1	478	238	25.0	26	ABprppppaap	191	-1059	0	0		0	0	0	0	0
497	1	494	329	-1	418	192	25.0	27	ABprppaappp	189	-277	0	0		0	0	0	0	0
498	1	496	496	-1	373	193	25.0	26	ABprpappapp	176	313	0	0		0	0	0	0	0
499	1	498	502	-1	209	337	23.0	24	ABalppapppa	48	0	0	0		0	0	0	0	0
500	1	499	488	-1	319	375	24.0	24	ABplpaaaapa	196	-736	0	0		0	0	0	0	0
501	1	501	503	-1	277	360	21.0	22	ABplpapaapa	202	-343	0	0		0	0	0	0	0
502	1	502	504	-1	319	348	22.0	24	ABplpapapaa	163	421	0	0		0	0	0	0	0
503	1	504	505	-1	346	341	22.0	24	ABplpapapap	177	-212	0	0		0	0	0	0	0
504	1	505	506	-1	494	345	22.5	28	Capppp	240	885	0	0		0	0	0	0	0
505	1	506	531	-1	383	312	23.0	24	ABplpapappp	232	0	0	0		0	0	0	0	0
506	1	507	229	-1	339	363	20.0	23	ABplppaapap	192	1454	0	0		0	0	0	0	0
507	1	500	507	-1	263	383	20.0	22	ABplpaapppp	171	-354	0	0		0	0	0	0	0
508	1	509	508	-1	532	284	25.0	25	ABplpppapap	258	-503	0	0		0	0	0	0	0
509	1	312	497	-1	466	302	25.0	26	ABplpappppp	237	-109	0	0		0	0	0	0	0
510	1	512	509	-1	146	281	23.0	22	ABalpaappaa	219	0	0	0		0	0	0	0	0
511	1	513	349	-1	308	307	15.566667	29	ABaraapappp	203	-166	0	0		0	0	0	0	0
512	0	515	-1	-1	125	203	20.0	24		-7	0	0	0		0	0	0	0	0
513	1	516	513	-1	341	295	17.0	23	MSaapappa	192	0	0	0		0	0	0	0	0
514	1	517	514	-1	465	217	19.0	25	MSpppaap	-64	0	0	0		0	0	0	0	0
515	1	518	515	-1	375	231	13.0	29	Ealaa	176	-192	0	0		0	0	0	0	0
516	1	519	516	-1	510	269	17.0	31	Eprpp	240	-182	0	0		0	0	0	0	0
517	1	490	517	-1	518	292	20.0	31	Eplpp	478	0	0	0		0	0	0	0	0
518	1	520	518	-1	251	104	18.0	22	ABprpaapapa	163	0	0	0		0	0	0	0	0
519	1	521	519	-1	304	130	20.0	25	ABprpaapppp	27	0	0	0		0	0	0	0	0
520	1	523	520	-1	280	155	22.0	26	ABprpapapap	159	169	0	0		0	0	0	0	0
521	0	525	-1	-1	447	240	25.0	27		225	-557	0	0		0	0	0	0	0
522	1	526	522	-1	459	242	25.0	27	ABprppppaaa	225	-557	0	0		0	0	0	0	0
523	1	527	523	-1	503	226	25.0	28	ABprppppapa	308	1021	0	0		0	0	0	0	0
524	0	245	-1	-1	463	151	22.0	25		254	178	0	0		0	0	0	0	0
525	0	528	-1	-1	456	153	22.0	24		229	1351	0	0		0	0	0	0	0
526	0	530	-1	-1	471	196	23.0	25		334	-1286	0	0		0	0	0	0	0
527	1	450	554	-1	437	161	25.05	27	ABprppaappa	17	0	0	0		0	0	0	0	0
528	0	531	-1	-1	277	183	21.0	25		249	310	0	0		0	0	0	0	0
529	1	533	527	-1	463	326	24.0	25	ABplppppaap	173	-85	0	0		0	0	0	0	0
530	1	535	528	-1	445	332	24.0	24	ABplppppaaa	286	170	0	0		0	0	0	0	0
531	1	536	466	-1	480	341	25.0	24	ABplppppapa	254	1479	0	0		0	0	0	0	0
532	1	537	532	-1	358	324	24.0	24	ABplpapappa	177	-212	0	0		0	0	0	0	0
533	1	538	533	-1	553	277	24.0	27	ABprpppapap	336	223	0	0		0	0	0	0	0
534	0	230	-1	-1	483	351	21.0	26		147	950	0	0		0	0	0	0	0
535	0	539	-1	-1	323	264	25.0	28		210	-1271	0	0		0	0	0	0	0
536	1	540	538	-1	311	251	24.0	25	ABarapapapp	56	0	0	0		0	0	0	0	0
537	0	541	-1	-1	316	298	23.0	26		210	-1271	0	0		0	0	0	0	0
538	0	542	-1	-1	383	171	26.0	24		181	-599	0	0		0	0	0	0	0
539	1	543	540	-1	202	288	23.0	22	ABalpaaaapa	167	174	0	0		0	0	0	0	0
540	1	544	541	-1	385	288	22.0	24	MSaappap	270	754	0	0		0	0	0	0	0
541	1	545	542	-1	287	171	24.0	25	ABprpaaappa	175	230	0	0		0	0	0	0	0
542	1	318	543	-1	325	159	21.0	22	ABprpapappp	160	1169	0	0		0	0	0	0	0
543	1	546	544	-1	387	173	21.0	24	ABprppaapap	0	0	0	0		0	0	0	0	0
544	1	547	545	-1	515	360	24.0	24	ABplpppaapa	230	-565	0	0		0	0	0	0	0
545	1	548	546	-1	332	193	19.0	25	MSppaapp	211	889	0	0		0	0	0	0	0
546	0	549	-1	-1	350	147	21.0	24		270	0	0	0		0	0	0	0	0
547	1	550	548	-1	456	213	22.0	25	ABprpappppa	254	-29	0	0		0	0	0	0	0
548	1	551	549	-1	458	269	25.0	25	ABprpappppp	176	47	0	0		0	0	0	0	0
549	1	421	550	-1	385	134	22.2	29	ABprpapaapp	169	-531	0	0		0	0	0	0	0
550	1	553	551	-1	194	346	17.0	22	ABplpaapaaa	182	0	0	0		0	0	0	0	0
551	1	515	553	-1	116	202	18.0	22	ABalaapaaa	-7	0	0	0		0	0	0	0	0
552	1	189	188	-1	331	196	22.9	28	ABprpappaaa	276	949	0	0		0	0	0	0	0
553	1	554	493	-1	327	176	24.0	24	ABarappapap	241	-117	0	0		0	0	0	0	0
554	1	448	555	-1	382	160	25.0	24	ABprpaaaapa	47	0	0	0		0	0	0	0	0
555	1	549	461	-1	362	149	22.5	26	ABprpapaapa	270	0	0	0		0	0	0	0	0
