# Supplementary material for: The AP-2 Transcription Factor APTF-2 Is Required for Neuroblast and Epidermal Morphogenesis in Caenorhabditis elegans Embryogenesis
Source: PLoS Genet. 2016 May 13;12(5):e1006048. doi: 10.1371/journal.pgen.1006048 (PMC4866721; doi:10.1371/journal.pgen.1006048)
Supplement: S5 Text — (ZIP) [file pgen.1006048.s033.zip › nuclei/t190-nuclei]

1	1	404	30	-1	352	198	8.2	28	MSpppppp	263	7	0	0		0	0	0	0	0
2	1	363	187	-1	335	225	12.6	30	MSpaapapp	200	0	0	0		0	0	0	0	0
3	1	454	441	-1	215	358	16.2	24	ABalpppppaa	218	-553	0	0		0	0	0	0	0
4	1	304	273	-1	297	321	5.1	24	ABarppaaaa	241	239	0	0		0	0	0	0	0
5	1	84	307	-1	146	188	11.4	26	ABalappppap	204	-16	0	0		0	0	0	0	0
6	1	390	52	-1	319	389	19.3	24	ABplppaapaa	222	-718	0	0		0	0	0	0	0
7	1	418	470	-1	304	148	7.8	23	ABprapaaaaa	211	1028	0	0		0	0	0	0	0
8	1	146	372	-1	257	177	21.9	25	ABprpapaaap	252	259	0	0		0	0	0	0	0
9	1	357	410	-1	293	347	21.7	23	ABplpapaaap	213	-312	0	0		0	0	0	0	0
10	1	413	4	-1	343	374	22.2	27	ABalpapappp	270	255	0	0		0	0	0	0	0
11	1	336	212	-1	187	353	15.2	27	ABalppppaad	269	373	0	0		0	0	0	0	0
12	1	183	361	-1	122	243	21.8	24	ABalaaaarrp	216	73	0	0		0	0	0	0	0
13	1	17	41	-1	187	385	21.8	25	ABplpaaapaa	105	0	0	0		0	0	0	0	0
14	1	165	242	-1	459	234	22.7	32	MSpappap	280	-530	0	0		0	0	0	0	0
15	1	460	328	-1	277	279	10.0	23	MSaaapapa	237	117	0	0		0	0	0	0	0
16	1	256	512	-1	185	183	20.9	24	ABpraaapaav	241	355	0	0		0	0	0	0	0
17	1	383	381	-1	128	280	20.6	24	ABalpaapppa	227	171	0	0		0	0	0	0	0
18	1	475	451	-1	241	173	11.3	27	MSppappa	270	-277	0	0		0	0	0	0	0
19	1	441	135	-1	426	418	9.7	27	ABplappapa	5	0	0	0		0	0	0	0	0
20	1	198	354	-1	258	288	22.2	30	ABalpappppa	292	294	0	0		0	0	0	0	0
21	1	2	33	-1	132	193	23.5	33	ABalaapaap	330	786	0	0		0	0	0	0	0
22	1	38	58	-1	554	353	15.6	26	Cappapp	85	0	0	0		0	0	0	0	0
23	1	42	88	-1	402	347	24.7	25	ABplppaappp	250	305	0	0		0	0	0	0	0
24	1	125	425	-1	181	201	5.1	28	ABarpapapa	220	-282	0	0		0	0	0	0	0
25	1	265	167	-1	138	356	14.5	28	ABalapaapp	288	0	0	0		0	0	0	0	0
26	1	372	530	-1	429	144	22.6	29	ABarappappp	271	864	0	0		0	0	0	0	0
27	1	152	176	-1	293	240	11.8	31	MSpaapaa	-153	0	0	0		0	0	0	0	0
28	1	260	235	-1	251	362	17.4	25	MSapapap	254	153	0	0		0	0	0	0	0
29	1	394	72	-1	183	166	18.6	24	ABalaapppap	193	181	0	0		0	0	0	0	0
30	1	289	310	-1	433	195	22.9	29	ABprpapppap	267	376	0	0		0	0	0	0	0
31	1	164	127	-1	293	373	15.2	27	MSapppaa	273	537	0	0		0	0	0	0	0
32	1	395	297	-1	453	247	12.8	31	Epraa	307	44	0	0		0	0	0	0	0
33	0	107	-1	-1	324	316	22.3	28		287	-333	0	0		0	0	0	0	0
34	1	49	405	-1	226	233	10.7	27	MSpaaaapa	256	-104	0	0		0	0	0	0	0
35	1	411	122	-1	127	320	10.8	26	ABalapapppa	216	357	0	0		0	0	0	0	0
36	1	97	450	-1	176	228	15.0	24	ABaraappaaa	-180	0	0	0		0	0	0	0	0
37	1	24	365	-1	206	276	9.7	28	MSaaapaaa	243	695	0	0		0	0	0	0	0
38	1	398	100	-1	476	172	23.6	31	ABprppappp	301	726	0	0		0	0	0	0	0
39	1	60	189	-1	376	225	19.1	28	MSpapapa	269	109	0	0		0	0	0	0	0
40	1	319	529	-1	240	213	26.2	28	ABarapppapa	280	873	0	0		0	0	0	0	0
41	1	10	165	-1	357	346	8.6	26	Daapa	254	28	0	0		0	0	0	0	0
42	1	37	28	-1	300	242	7.1	23	MSpaaapaa	-25	0	0	0		0	0	0	0	0
43	1	71	209	-1	324	206	10.7	27	MSpaaappp	253	293	0	0		0	0	0	0	0
44	1	210	51	-1	151	335	8.9	26	ABalapapppp	300	0	0	0		0	0	0	0	0
45	1	337	111	-1	232	374	24.5	30	ABalppaappp	282	-781	0	0		0	0	0	0	0
46	1	409	131	-1	284	215	24.5	24	ABarappaaap	245	-79	0	0		0	0	0	0	0
47	1	168	312	-1	235	151	13.6	23	ABpraapapap	205	-457	0	0		0	0	0	0	0
48	1	185	438	-1	556	200	20.3	26	ABprapppaa	227	-530	0	0		0	0	0	0	0
49	1	28	233	-1	291	298	11.8	26	ABaraapapap	246	-923	0	0		0	0	0	0	0
50	1	373	171	-1	396	166	11.0	27	Dpapp	262	-660	0	0		0	0	0	0	0
51	1	366	148	-1	251	249	20.1	27	ABarapapaap	274	343	0	0		0	0	0	0	0
52	1	133	73	-1	172	248	18.4	31	ABaraaapaa	-146	0	0	0		0	0	0	0	0
53	1	20	409	-1	144	262	18.2	28	ABaraaaapa	179	0	0	0		0	0	0	0	0
54	1	204	206	-1	130	162	18.6	25	ABalaaapprr	198	197	0	0		0	0	0	0	0
55	1	5	79	-1	340	198	4.7	31	ABarpppapa	279	84	0	0		0	0	0	0	0
56	1	82	316	-1	229	373	15.3	26	ABalpppppap	196	71	0	0		0	0	0	0	0
57	1	351	360	-1	312	342	6.1	23	ABplapaaaap	217	1228	0	0		0	0	0	0	0
58	1	298	323	-1	307	271	8.9	23	MSaaaappa	-4	0	0	0		0	0	0	0	0
59	1	252	80	-1	325	325	9.6	25	Daaap	319	0	0	0		0	0	0	0	0
60	1	399	298	-1	212	319	16.9	23	ABalpaaapap	404	0	0	0		0	0	0	0	0
61	1	55	267	-1	223	183	24.8	25	ABarapppppa	258	-143	0	0		0	0	0	0	0
62	1	148	336	-1	416	287	11.8	31	Earap	316	-438	0	0		0	0	0	0	0
63	1	197	458	-1	306	184	21.6	24	ABprpaaappp	173	221	0	0		0	0	0	0	0
64	1	431	86	-1	223	293	11.5	27	ABaraapaapp	267	139	0	0		0	0	0	0	0
65	1	70	391	-1	529	308	16.5	29	Eplpa	233	101	0	0		0	0	0	0	0
66	1	391	335	-1	361	212	15.2	27	MSpapaapp	-67	0	0	0		0	0	0	0	0
67	1	167	493	-1	134	318	13.1	26	ABalapappap	241	318	0	0		0	0	0	0	0
68	1	199	82	-1	324	292	14.5	29	MSaapaapa	-149	0	0	0		0	0	0	0	0
69	1	381	306	-1	257	362	25.9	23	ABalppapapp	231	271	0	0		0	0	0	0	0
70	1	191	344	-1	598	298	12.5	30	Cpapaa	278	-266	0	0		0	0	0	0	0
71	1	306	426	-1	237	316	25.4	26	ABalpapaaap	247	1185	0	0		0	0	0	0	0
72	1	419	116	-1	182	345	7.2	24	ABplaaapaa	195	322	0	0		0	0	0	0	0
73	1	150	355	-1	318	226	20.4	25	MSpapaaaa	214	469	0	0		0	0	0	0	0
74	1	102	47	-1	242	326	18.7	26	ABalpapppaa	21	0	0	0		0	0	0	0	0
75	1	353	416	-1	213	405	19.8	26	ABplpaaapap	207	105	0	0		0	0	0	0	0
76	1	254	208	-1	262	228	7.2	25	MSaaaapaa	154	0	0	0		0	0	0	0	0
77	1	117	327	-1	583	189	22.4	28	ABprappppa	270	-758	0	0		0	0	0	0	0
78	1	188	257	-1	266	299	13.6	30	ABaraapapaa	135	0	0	0		0	0	0	0	0
79	1	225	234	-1	355	254	7.6	27	MSaaappp	133	0	0	0		0	0	0	0	0
80	1	250	239	-1	176	374	9.2	25	ABplaapaapp	123	0	0	0		0	0	0	0	0
81	1	86	255	-1	234	298	20.0	26	ABalpappaap	143	0	0	0		0	0	0	0	0
82	1	385	294	-1	570	167	19.4	30	ABprapappa	283	603	0	0		0	0	0	0	0
83	1	255	468	-1	402	390	20.7	25	ABplppapapa	198	109	0	0		0	0	0	0	0
84	1	267	226	-1	527	388	18.4	27	ABplapppaa	213	-120	0	0		0	0	0	0	0
85	1	371	246	-1	129	231	19.1	25	ABalaaaarra	396	0	0	0		0	0	0	0	0
86	1	105	289	-1	264	284	17.7	25	ABalpapppap	230	-5	0	0		0	0	0	0	0
87	1	293	424	-1	453	160	13.6	31	Cppaaa	309	1300	0	0		0	0	0	0	0
88	0	392	-1	-1	186	224	5.3	23		200	219	0	0		0	0	0	0	0
89	1	328	301	-1	338	302	7.3	25	MSappppp	241	-207	0	0		0	0	0	0	0
90	1	279	18	-1	136	187	13.8	23	ABalappppaa	222	292	0	0		0	0	0	0	0
91	1	311	247	-1	276	416	18.5	30	ABplaappap	297	-810	0	0		0	0	0	0	0
92	1	233	6	-1	253	406	12.2	29	ABalppppppp	262	-649	0	0		0	0	0	0	0
93	1	19	402	-1	503	269	21.9	26	ABprpppppap	266	418	0	0		0	0	0	0	0
94	1	41	71	-1	224	333	8.4	26	MSapappa	142	0	0	0		0	0	0	0	0
95	1	7	124	-1	123	295	11.4	27	ABalapapapp	225	1029	0	0		0	0	0	0	0
96	1	216	230	-1	220	351	12.8	26	ABplaapapaa	237	620	0	0		0	0	0	0	0
97	1	287	50	-1	366	207	22.6	27	ABprpappaap	248	182	0	0		0	0	0	0	0
98	1	338	91	-1	434	428	15.3	29	ABplappaap	275	-713	0	0		0	0	0	0	0
99	1	22	89	-1	245	154	20.7	25	ABprpaaaaap	237	-448	0	0		0	0	0	0	0
100	1	201	66	-1	307	153	16.6	28	MSppppaa	-40	0	0	0		0	0	0	0	0
101	1	83	236	-1	278	331	8.9	25	MSapppap	250	-666	0	0		0	0	0	0	0
102	1	93	168	-1	161	259	14.8	24	ABaraapaaaa	224	0	0	0		0	0	0	0	0
103	1	65	12	-1	153	367	11.2	24	ABplaapaapa	222	519	0	0		0	0	0	0	0
104	1	314	244	-1	324	381	7.1	28	ABarppaaap	262	266	0	0		0	0	0	0	0
105	1	365	421	-1	369	335	25.1	26	ABplppaappa	214	82	0	0		0	0	0	0	0
106	1	299	320	-1	123	256	12.6	26	ABalappaapa	199	-160	0	0		0	0	0	0	0
107	1	278	17	-1	476	205	7.3	32	Dpppp	324	1766	0	0		0	0	0	0	0
108	1	206	60	-1	282	160	11.1	27	MSppppap	11	0	0	0		0	0	0	0	0
109	1	323	152	-1	142	285	7.7	25	ABplaaaaaaa	216	332	0	0		0	0	0	0	0
110	1	59	398	-1	118	170	13.9	25	ABalappappp	217	1029	0	0		0	0	0	0	0
111	1	169	228	-1	488	412	12.1	28	ABplapapaa	38	0	0	0		0	0	0	0	0
112	1	276	49	-1	255	200	24.5	24	ABarapppppp	211	-546	0	0		0	0	0	0	0
113	1	455	347	-1	160	339	15.7	25	ABalapappaa	218	-60	0	0		0	0	0	0	0
114	1	4	164	-1	190	147	17.0	28	ABpraaaaap	235	1103	0	0		0	0	0	0	0
115	0	482	-1	-1	405	161	25.0	24		218	410	0	0		0	0	0	0	0
116	1	119	494	-1	167	307	6.6	27	ABplaaaaaap	247	592	0	0		0	0	0	0	0
117	1	144	70	-1	293	207	13.8	27	MSpaapapa	276	969	0	0		0	0	0	0	0
118	1	425	162	-1	385	322	21.2	25	MSapaapp	200	110	0	0		0	0	0	0	0
119	1	31	317	-1	192	232	25.2	26	ABaraaapppp	243	-646	0	0		0	0	0	0	0
120	1	344	170	-1	322	117	13.9	25	ABprpaappap	236	292	0	0		0	0	0	0	0
121	1	141	102	-1	112	314	20.4	23	ABalaaaalpp	-338	0	0	0		0	0	0	0	0
122	1	343	241	-1	141	305	6.5	25	ABplaapaaap	182	0	0	0		0	0	0	0	0
123	1	377	145	-1	178	358	24.2	27	ABalppaappa	216	245	0	0		0	0	0	0	0
124	1	166	64	-1	393	130	12.3	25	ABprapaaapp	235	-610	0	0		0	0	0	0	0
125	1	36	55	-1	555	163	11.8	28	ABprapapaa	282	1474	0	0		0	0	0	0	0
126	1	87	114	-1	460	359	21.3	28	MSpappaa	196	0	0	0		0	0	0	0	0
127	1	11	85	-1	298	286	25.0	26	ABplpappaaa	178	326	0	0		0	0	0	0	0
128	1	69	321	-1	274	368	18.8	25	ABplppaaaaa	257	922	0	0		0	0	0	0	0
129	1	27	386	-1	225	136	21.6	27	ABpraaaapav	232	243	0	0		0	0	0	0	0
130	1	263	39	-1	460	363	8.3	25	Cappaaa	392	0	0	0		0	0	0	0	0
131	1	154	225	-1	173	179	9.5	27	ABarpapaaa	273	189	0	0		0	0	0	0	0
132	1	280	151	-1	583	204	15.4	25	ABprapapppa	258	1486	0	0		0	0	0	0	0
133	1	330	26	-1	288	114	8.8	28	ABarpapppp	281	674	0	0		0	0	0	0	0
134	1	196	78	-1	216	163	15.9	25	ABpraapapaa	253	70	0	0		0	0	0	0	0
135	1	72	159	-1	164	177	23.8	25	ABpraaaaaaa	249	0	0	0		0	0	0	0	0
136	1	63	440	-1	556	242	24.9	24	ABprpppaapp	223	428	0	0		0	0	0	0	0
137	1	110	350	-1	200	180	13.4	27	MSppaaap	47	0	0	0		0	0	0	0	0
138	1	14	20	-1	143	263	22.2	25	ABaraaappaa	165	0	0	0		0	0	0	0	0
139	1	258	390	-1	342	109	17.5	28	ABpraapppa	148	0	0	0		0	0	0	0	0
140	1	43	161	-1	132	352	18.4	30	ABalapaapa	297	298	0	0		0	0	0	0	0
141	1	187	444	-1	261	104	10.7	28	ABarpapppa	267	375	0	0		0	0	0	0	0
142	0	108	-1	-1	216	278	16.8	24		59	0	0	0		0	0	0	0	0
143	1	32	110	-1	196	268	14.0	26	ABaraapaapa	186	0	0	0		0	0	0	0	0
144	1	339	275	-1	249	400	7.9	27	ABplaaappa	248	1515	0	0		0	0	0	0	0
145	1	34	42	-1	185	248	10.6	28	MSaaaaapa	323	0	0	0		0	0	0	0	0
146	1	286	192	-1	547	388	15.8	23	ABplapapppa	240	-113	0	0		0	0	0	0	0
147	1	80	389	-1	111	203	14.0	24	ABalappappa	214	423	0	0		0	0	0	0	0
148	1	26	3	-1	208	367	19.0	24	ABplpaaaaap	60	0	0	0		0	0	0	0	0
149	1	1	415	-1	218	148	24.6	26	ABalaapappp	200	-55	0	0		0	0	0	0	0
150	1	320	69	-1	139	332	21.9	27	ABalppaaapa	214	-236	0	0		0	0	0	0	0
151	1	283	202	-1	208	235	16.4	26	ABaraaapapa	-212	0	0	0		0	0	0	0	0
152	1	305	121	-1	353	379	10.6	24	ABplapaaapp	202	348	0	0		0	0	0	0	0
153	1	9	35	-1	411	342	9.6	28	Daapp	275	0	0	0		0	0	0	0	0
154	1	410	249	-1	522	208	19.1	32	Cppapp	319	-61	0	0		0	0	0	0	0
155	1	461	337	-1	238	368	21.1	22	ABplpaaappp	168	61	0	0		0	0	0	0	0
156	1	91	46	-1	189	155	10.1	24	ABalapppppp	207	-416	0	0		0	0	0	0	0
157	1	214	77	-1	262	330	24.9	26	ABalpapapaa	175	0	0	0		0	0	0	0	0
158	1	192	65	-1	168	251	7.2	28	ABarpaaapa	281	-1417	0	0		0	0	0	0	0
159	1	88	43	-1	281	263	7.6	24	MSaaaapap	242	163	0	0		0	0	0	0	0
160	1	374	254	-1	406	373	14.0	31	Capaaa	305	250	0	0		0	0	0	0	0
161	1	360	281	-1	499	193	10.4	30	Cpppaa	39	0	0	0		0	0	0	0	0
162	1	380	139	-1	413	191	7.7	32	Dpppa	328	676	0	0		0	0	0	0	0
163	1	123	153	-1	112	326	16.2	27	ABalapaaap	-121	0	0	0		0	0	0	0	0
164	1	180	105	-1	338	174	10.1	26	Dpaap	252	-323	0	0		0	0	0	0	0
165	1	389	7	-1	351	304	14.3	28	MSaapaapp	150	0	0	0		0	0	0	0	0
166	1	251	32	-1	597	242	21.8	28	ABprappppp	285	164	0	0		0	0	0	0	0
167	1	139	63	-1	570	362	22.2	29	ABplappppp	173	0	0	0		0	0	0	0	0
168	1	172	299	-1	277	172	18.9	25	MSppapap	228	639	0	0		0	0	0	0	0
169	1	129	160	-1	336	321	4.4	29	ABarppaapa	289	785	0	0		0	0	0	0	0
170	1	89	178	-1	202	309	24.6	25	ABalpapaaaa	-16	0	0	0		0	0	0	0	0
171	1	85	269	-1	380	381	21.4	27	ABplppapaap	261	1078	0	0		0	0	0	0	0
172	1	439	173	-1	237	225	24.4	25	ABarappaaaa	253	-44	0	0		0	0	0	0	0
173	1	174	414	-1	374	141	15.1	26	Dppaa	261	139	0	0		0	0	0	0	0
174	1	209	93	-1	192	151	22.2	27	ABpraaaaaap	227	473	0	0		0	0	0	0	0
175	1	234	74	-1	134	308	15.7	28	ABalapaaaa	271	31	0	0		0	0	0	0	0
176	0	427	-1	-1	254	249	18.0	23		230	1158	0	0		0	0	0	0	0
177	1	296	96	-1	378	291	19.7	28	MSaapappp	265	-347	0	0		0	0	0	0	0
178	1	309	68	-1	166	382	18.7	26	ABalpppapav	73	0	0	0		0	0	0	0	0
179	1	318	101	-1	244	250	23.5	23	ABarapaaapp	222	348	0	0		0	0	0	0	0
180	1	295	61	-1	562	334	11.9	32	Capppa	278	720	0	0		0	0	0	0	0
181	1	420	436	-1	523	370	23.6	25	ABplpppaapp	209	445	0	0		0	0	0	0	0
182	1	277	394	-1	478	245	15.5	31	Ealpp	311	-351	0	0		0	0	0	0	0
183	1	35	27	-1	138	159	10.1	24	ABpraapaaap	84	0	0	0		0	0	0	0	0
184	1	122	14	-1	262	205	16.2	27	ABaraapppaa	261	171	0	0		0	0	0	0	0
185	1	200	24	-1	221	385	12.3	26	ABplaapapap	-264	0	0	0		0	0	0	0	0
186	1	269	201	-1	248	413	19.9	25	ABplaappaa	248	712	0	0		0	0	0	0	0
187	1	273	141	-1	152	212	10.5	25	ABalapppapa	247	0	0	0		0	0	0	0	0
188	1	552	401	-1	332	198	22.5	28	ABprpappaaa	254	-133	0	0		0	0	0	0	0
189	1	312	459	-1	280	211	5.3	26	ABarpaappa	189	-93	0	0		0	0	0	0	0
190	1	221	338	-1	528	262	13.6	31	Eprpa	296	-190	0	0		0	0	0	0	0
191	1	145	286	-1	255	207	13.3	28	ABaraappapp	242	162	0	0		0	0	0	0	0
192	1	189	224	-1	420	292	24.8	31	ABplpapppap	312	-359	0	0		0	0	0	0	0
193	1	217	103	-1	332	244	8.1	23	MSpaaapap	76	0	0	0		0	0	0	0	0
194	1	315	270	-1	230	202	17.3	25	ABarapaapap	237	0	0	0		0	0	0	0	0
195	1	302	263	-1	294	218	9.1	25	MSpaaappa	238	-14	0	0		0	0	0	0	0
196	1	445	223	-1	521	153	9.8	28	ABarpppppa	280	-982	0	0		0	0	0	0	0
197	1	442	428	-1	262	340	13.0	26	MSapapaa	395	0	0	0		0	0	0	0	0
198	1	370	366	-1	343	175	17.1	28	MSpppapp	415	0	0	0		0	0	0	0	0
199	1	120	303	-1	465	374	11.8	31	Capapa	314	223	0	0		0	0	0	0	0
200	1	247	191	-1	253	147	15.3	26	ABpraaappap	134	0	0	0		0	0	0	0	0
201	1	76	76	-1	168	171	13.7	28	ABalappapa	50	0	0	0		0	0	0	0	0
202	1	245	452	-1	228	347	24.2	23	ABalppapppp	116	0	0	0		0	0	0	0	0
203	1	67	272	-1	429	314	5.6	29	Dappp	413	0	0	0		0	0	0	0	0
204	1	111	245	-1	385	423	13.0	29	ABplapaapp	297	202	0	0		0	0	0	0	0
205	1	476	36	-1	210	394	16.5	23	ABplpaapaap	111	0	0	0		0	0	0	0	0
206	1	48	125	-1	288	360	24.2	29	ABalpapapap	402	0	0	0		0	0	0	0	0
207	1	253	158	-1	219	212	13.1	29	ABaraappapa	173	0	0	0		0	0	0	0	0
208	1	104	215	-1	254	146	6.7	27	ABarpapapp	270	-224	0	0		0	0	0	0	0
209	1	18	106	-1	360	295	17.4	33	MSaapapa	286	434	0	0		0	0	0	0	0
210	1	170	388	-1	525	404	13.7	28	ABarppappp	597	0	0	0		0	0	0	0	0
211	1	124	264	-1	98	264	14.2	24	ABalaaapalr	345	0	0	0		0	0	0	0	0
212	1	130	134	-1	460	399	8.2	27	ABarppappa	278	127	0	0		0	0	0	0	0
213	1	435	262	-1	227	210	8.4	23	MSpaaaaaa	196	442	0	0		0	0	0	0	0
214	1	316	62	-1	321	349	16.7	26	MSappapp	216	16	0	0		0	0	0	0	0
215	1	465	432	-1	114	302	17.9	26	ABalaaaala	193	1309	0	0		0	0	0	0	0
216	0	426	-1	-1	162	124	15.4	25		218	53	0	0		0	0	0	0	0
217	1	396	10	-1	290	241	20.5	28	ABarapapppp	242	-1385	0	0		0	0	0	0	0
218	1	94	119	-1	184	317	12.1	28	MSapaaap	276	238	0	0		0	0	0	0	0
219	1	56	218	-1	308	202	24.5	27	ABarappapaa	191	111	0	0		0	0	0	0	0
220	1	244	308	-1	189	178	25.4	26	ABalaapappa	243	609	0	0		0	0	0	0	0
221	1	446	169	-1	591	282	21.9	25	ABprppppppp	249	1342	0	0		0	0	0	0	0
222	1	8	277	-1	237	178	9.1	27	MSppappp	267	706	0	0		0	0	0	0	0
223	1	16	229	-1	153	230	22.9	25	ABaraaapppa	275	0	0	0		0	0	0	0	0
224	1	29	143	-1	260	235	10.4	24	MSpaaaapp	167	0	0	0		0	0	0	0	0
225	1	449	250	-1	147	383	13.8	24	ABalpppaapd	188	290	0	0		0	0	0	0	0
226	1	356	378	-1	471	309	13.3	34	Earpp	342	945	0	0		0	0	0	0	0
227	1	443	108	-1	289	210	18.9	28	ABarapappa	277	-749	0	0		0	0	0	0	0
228	1	368	213	-1	150	149	16.8	24	ABalaappppp	223	-237	0	0		0	0	0	0	0
229	1	506	435	-1	334	366	19.7	24	ABplppaapap	199	-130	0	0		0	0	0	0	0
230	1	352	129	-1	586	257	11.0	34	Caapa	281	-258	0	0		0	0	0	0	0
231	1	132	315	-1	240	259	7.9	24	MSaaaaapp	382	0	0	0		0	0	0	0	0
232	1	92	15	-1	343	111	9.1	28	ABarpppaap	280	209	0	0		0	0	0	0	0
233	1	64	408	-1	255	290	9.0	26	MSaaapaap	223	589	0	0		0	0	0	0	0
234	1	412	367	-1	156	137	13.4	25	ABpraapaapa	68	0	0	0		0	0	0	0	0
235	1	54	460	-1	400	354	22.7	25	ABplppappap	193	90	0	0		0	0	0	0	0
236	1	99	120	-1	456	198	19.8	35	MSpapppp	342	-463	0	0		0	0	0	0	0
237	1	262	243	-1	160	221	14.7	34	MSaaaaaa	111	0	0	0		0	0	0	0	0
238	1	52	443	-1	423	365	19.1	31	MSaapppp	318	-217	0	0		0	0	0	0	0
239	1	307	313	-1	238	113	21.6	26	ABpraaaapad	303	0	0	0		0	0	0	0	0
240	1	175	309	-1	589	267	24.5	27	ABprppppppa	271	63	0	0		0	0	0	0	0
241	1	151	203	-1	188	292	19.1	25	ABaraaaaaap	225	-130	0	0		0	0	0	0	0
242	1	246	240	-1	250	127	13.0	26	ABpraapappp	-94	0	0	0		0	0	0	0	0
243	1	202	400	-1	385	376	8.5	26	ABarppaapp	252	-73	0	0		0	0	0	0	0
244	1	284	216	-1	464	419	16.4	28	ABplappapp	264	-142	0	0		0	0	0	0	0
245	1	436	144	-1	467	322	4.9	30	Cpaapa	281	-129	0	0		0	0	0	0	0
246	1	222	184	-1	253	374	8.9	25	ABplaapappp	206	280	0	0		0	0	0	0	0
247	1	46	154	-1	418	374	9.5	26	Dapap	288	0	0	0		0	0	0	0	0
248	1	215	252	-1	129	222	14.4	27	ABalapppaaa	-24	0	0	0		0	0	0	0	0
249	1	364	199	-1	520	366	12.0	25	Cappapa	-13	0	0	0		0	0	0	0	0
250	1	324	251	-1	417	236	12.5	30	Ealap	307	132	0	0		0	0	0	0	0
251	1	397	253	-1	319	136	9.2	25	ABprapaaaap	245	588	0	0		0	0	0	0	0
252	1	79	166	-1	484	174	16.6	30	Cppaap	274	1240	0	0		0	0	0	0	0
253	1	30	396	-1	186	290	15.9	25	ABalpaapaap	250	-613	0	0		0	0	0	0	0
254	1	238	29	-1	123	201	9.7	26	ABpraapaaaa	-140	0	0	0		0	0	0	0	0
255	1	156	342	-1	485	326	20.3	33	ABplpppppa	313	-92	0	0		0	0	0	0	0
256	1	453	222	-1	198	326	19.5	24	MSapaaaa	192	260	0	0		0	0	0	0	0
257	1	230	90	-1	330	269	10.1	26	MSaaaappp	221	-171	0	0		0	0	0	0	0
258	1	12	293	-1	202	297	4.6	28	ABplaaaapa	283	-899	0	0		0	0	0	0	0
259	1	212	137	-1	289	257	22.4	30	ABarapapppa	275	-104	0	0		0	0	0	0	0
260	1	195	13	-1	584	253	17.5	31	Cppppa	171	0	0	0		0	0	0	0	0
261	1	393	420	-1	373	374	24.7	29	ABplpaaaapp	266	-628	0	0		0	0	0	0	0
262	1	341	238	-1	327	120	22.5	30	ABpraappap	298	168	0	0		0	0	0	0	0
263	1	415	25	-1	177	401	17.9	26	ABalpppapad	-55	0	0	0		0	0	0	0	0
264	1	236	113	-1	497	370	17.0	30	Capapp	-155	0	0	0		0	0	0	0	0
265	1	226	340	-1	156	212	18.4	26	MSppaaaa	208	303	0	0		0	0	0	0	0
266	1	121	349	-1	189	124	13.4	27	ABpraapaapp	47	0	0	0		0	0	0	0	0
267	1	243	454	-1	185	248	21.3	30	ABaraaaaapa	-38	0	0	0		0	0	0	0	0
268	1	331	126	-1	374	119	19.5	26	ABprapaapa	233	802	0	0		0	0	0	0	0
269	1	270	133	-1	360	159	11.8	26	Dpapa	-141	0	0	0		0	0	0	0	0
270	1	173	174	-1	211	143	13.1	25	ABpraapappa	-144	0	0	0		0	0	0	0	0
271	1	403	142	-1	599	327	18.2	34	Caappv	340	-1011	0	0		0	0	0	0	0
272	1	47	353	-1	376	117	8.6	28	ABarppppaa	325	0	0	0		0	0	0	0	0
273	0	301	-1	-1	258	385	22.5	26		179	900	0	0		0	0	0	0	0
274	1	421	437	-1	401	408	17.4	29	ABplappaaa	258	0	0	0		0	0	0	0	0
275	1	362	140	-1	429	393	21.0	25	ABplppapapp	251	474	0	0		0	0	0	0	0
276	1	231	48	-1	161	186	19.4	24	ABalaapppaa	-36	0	0	0		0	0	0	0	0
277	1	194	374	-1	314	273	12.4	25	MSaaapapp	-350	0	0	0		0	0	0	0	0
278	1	101	285	-1	220	305	7.3	26	MSapappp	337	0	0	0		0	0	0	0	0
279	1	322	232	-1	269	112	16.7	31	ABpraaapppa	275	910	0	0		0	0	0	0	0
280	1	50	179	-1	292	112	21.2	27	ABpraappaa	246	-22	0	0		0	0	0	0	0
281	1	116	99	-1	212	392	8.5	28	ABplaaapap	285	-253	0	0		0	0	0	0	0
282	1	432	284	-1	403	146	8.6	28	ABarpppapp	253	660	0	0		0	0	0	0	0
283	1	224	45	-1	330	336	13.5	24	MSappaaa	7	0	0	0		0	0	0	0	0
284	1	149	445	-1	268	373	11.8	27	ABalppppppa	262	-276	0	0		0	0	0	0	0
285	1	114	205	-1	321	366	12.2	29	Daaaa	-144	0	0	0		0	0	0	0	0
286	1	349	9	-1	210	412	18.1	23	ABplpaapapp	222	338	0	0		0	0	0	0	0
287	1	401	352	-1	461	129	16.4	26	ABprappaaa	241	798	0	0		0	0	0	0	0
288	1	355	377	-1	297	389	18.2	23	ABplppaaaap	191	-946	0	0		0	0	0	0	0
289	1	193	379	-1	297	395	12.1	25	ABplpaappap	214	669	0	0		0	0	0	0	0
290	1	387	2	-1	262	170	24.8	23	ABprpapapaa	236	29	0	0		0	0	0	0	0
291	1	440	172	-1	537	364	20.9	22	ABplapppapa	29	0	0	0		0	0	0	0	0
292	1	95	207	-1	251	332	5.1	30	ABplaaaapp	286	98	0	0		0	0	0	0	0
293	1	358	475	-1	533	239	25.9	22	ABprpppapaa	161	-39	0	0		0	0	0	0	0
294	1	271	524	-1	413	309	23.8	27	ABplpapppaa	168	-591	0	0		0	0	0	0	0
295	1	45	183	-1	361	282	21.9	24	MSaappaa	197	419	0	0		0	0	0	0	0
296	1	451	461	-1	329	151	19.3	24	ABprppaaaaa	-71	0	0	0		0	0	0	0	0
297	1	484	433	-1	509	199	24.0	30	ABprpppaaap	301	183	0	0		0	0	0	0	0
298	1	313	182	-1	153	200	21.4	25	ABarappppaa	207	189	0	0		0	0	0	0	0
299	1	228	221	-1	332	276	21.4	26	ABalpappapp	253	0	0	0		0	0	0	0	0
300	1	57	107	-1	241	141	24.5	25	ABprpaaapaa	210	510	0	0		0	0	0	0	0
301	1	81	84	-1	460	173	5.5	31	Caaaa	285	937	0	0		0	0	0	0	0
302	1	240	130	-1	159	376	21.1	25	ABalpppaaap	237	-249	0	0		0	0	0	0	0
303	1	75	98	-1	310	415	17.0	29	ABplaapppa	281	-123	0	0		0	0	0	0	0
304	1	157	95	-1	387	400	7.3	35	ABarppapa	327	-282	0	0		0	0	0	0	0
305	1	388	117	-1	213	167	19.5	24	ABpraaapaad	214	-94	0	0		0	0	0	0	0
306	1	118	351	-1	360	172	20.8	27	ABprppaapaa	133	0	0	0		0	0	0	0	0
307	1	354	357	-1	271	321	16.3	23	ABalpaaappp	200	163	0	0		0	0	0	0	0
308	1	485	439	-1	323	315	24.5	32	ABplpappaap	324	50	0	0		0	0	0	0	0
309	1	78	59	-1	383	192	4.7	30	Cpaaaa	298	146	0	0		0	0	0	0	0
310	1	232	296	-1	357	375	14.3	26	Dapaa	240	834	0	0		0	0	0	0	0
311	1	405	446	-1	416	170	19.6	24	ABprppappaa	-209	0	0	0		0	0	0	0	0
312	1	266	97	-1	195	187	7.4	26	ABarpapaapp	235	-480	0	0		0	0	0	0	0
313	1	450	488	-1	211	298	18.7	23	ABalpaaapaa	402	0	0	0		0	0	0	0	0
314	1	177	261	-1	241	304	14.9	28	ABalpaapapp	448	0	0	0		0	0	0	0	0
315	1	159	190	-1	367	345	21.5	24	ABplppappaa	247	-788	0	0		0	0	0	0	0
316	1	213	371	-1	193	361	11.9	26	ABalpppappp	240	532	0	0		0	0	0	0	0
317	1	291	429	-1	447	351	17.2	25	MSappaap	235	-233	0	0		0	0	0	0	0
318	1	435	237	-1	261	212	8.9	22	MSpaaaaap	183	141	0	0		0	0	0	0	0
319	0	527	-1	-1	431	156	25.5	29		254	-418	0	0		0	0	0	0	0
320	1	384	37	-1	112	193	16.9	24	ABalaaapplr	238	-1547	0	0		0	0	0	0	0
321	1	178	22	-1	519	177	14.1	30	Cppapa	-65	0	0	0		0	0	0	0	0
322	1	126	300	-1	537	202	7.5	29	Cpaapp	287	427	0	0		0	0	0	0	0
323	1	429	278	-1	97	274	19.1	25	ABalaaaarla	213	160	0	0		0	0	0	0	0
324	1	334	413	-1	477	159	19.6	22	ABprppapapp	199	120	0	0		0	0	0	0	0
325	1	347	305	-1	293	357	8.3	24	ABplapaaaaa	604	0	0	0		0	0	0	0	0
326	1	474	448	-1	213	297	20.6	28	ABalpaaaaap	228	-478	0	0		0	0	0	0	0
327	1	361	406	-1	157	178	17.1	24	ABalaappppa	-80	0	0	0		0	0	0	0	0
328	1	113	150	-1	181	355	19.5	26	ABplpaaaaaa	240	-200	0	0		0	0	0	0	0
329	1	497	477	-1	432	195	25.0	27	ABprppaappp	253	389	0	0		0	0	0	0	0
330	0	137	-1	-1	323	233	25.8	27		187	208	0	0		0	0	0	0	0
331	1	171	186	-1	139	237	10.2	26	ABalapppaap	262	-668	0	0		0	0	0	0	0
332	1	249	1	-1	432	119	9.3	30	ABarppppap	24	0	0	0		0	0	0	0	0
333	1	400	231	-1	579	174	15.6	29	ABarpppppp	295	460	0	0		0	0	0	0	0
334	1	332	194	-1	299	315	18.6	24	MSaapaaaa	226	-172	0	0		0	0	0	0	0
335	1	239	290	-1	606	280	16.8	30	Cpappd	288	-821	0	0		0	0	0	0	0
336	1	486	474	-1	500	267	24.1	27	ABprppppapp	278	-204	0	0		0	0	0	0	0
337	1	68	211	-1	324	314	18.3	29	MSaapaaap	190	0	0	0		0	0	0	0	0
338	1	211	274	-1	429	158	17.4	34	MSpapppa	334	527	0	0		0	0	0	0	0
339	1	326	198	-1	179	286	24.5	26	ABalpaappap	238	57	0	0		0	0	0	0	0
340	1	96	5	-1	286	244	15.5	28	ABaraapppap	272	1372	0	0		0	0	0	0	0
341	1	219	109	-1	186	115	18.2	27	ABpraaaappp	246	978	0	0		0	0	0	0	0
342	1	15	447	-1	170	322	24.9	23	ABalppapaaa	45	0	0	0		0	0	0	0	0
343	1	23	132	-1	357	425	16.0	30	ABplaapppp	305	224	0	0		0	0	0	0	0
344	1	21	204	-1	218	274	25.4	29	ABalpapaapa	234	62	0	0		0	0	0	0	0
345	1	112	341	-1	559	269	21.5	30	Cppppp	244	535	0	0		0	0	0	0	0
346	0	535	-1	-1	317	256	24.5	29		229	312	0	0		0	0	0	0	0
347	1	227	430	-1	329	413	13.3	25	ABplapaapa	137	0	0	0		0	0	0	0	0
348	1	179	319	-1	566	229	22.5	26	ABprapppap	368	0	0	0		0	0	0	0	0
349	1	511	112	-1	301	313	15.6	30	ABaraapappp	238	138	0	0		0	0	0	0	0
350	1	317	94	-1	101	235	15.1	23	ABalaaappll	81	0	0	0		0	0	0	0	0
351	1	135	149	-1	438	170	10.2	27	Dppap	-85	0	0	0		0	0	0	0	0
352	1	327	343	-1	452	380	24.3	27	ABplppapppp	258	112	0	0		0	0	0	0	0
353	1	109	279	-1	105	291	21.5	25	ABalaaaalpa	209	902	0	0		0	0	0	0	0
354	1	51	197	-1	430	109	14.8	27	ABprapaapp	278	-106	0	0		0	0	0	0	0
355	1	237	195	-1	493	126	17.1	28	ABprappaap	60	0	0	0		0	0	0	0	0
356	1	25	304	-1	175	398	15.1	29	ABplpaapapa	240	-1018	0	0		0	0	0	0	0
357	1	66	175	-1	286	178	8.5	27	MSpppppa	315	0	0	0		0	0	0	0	0
358	1	462	358	-1	207	183	21.5	26	ABprpaaaaaa	184	0	0	0		0	0	0	0	0
359	1	40	359	-1	306	265	5.0	29	ABarpaappp	290	-242	0	0		0	0	0	0	0
360	1	408	339	-1	200	153	6.9	23	ABarpappaa	59	0	0	0		0	0	0	0	0
361	1	288	83	-1	412	240	5.1	32	Cpaaap	320	-96	0	0		0	0	0	0	0
362	1	134	180	-1	197	224	13.2	26	ABaraappaap	224	497	0	0		0	0	0	0	0
363	1	264	412	-1	266	174	17.1	23	MSppapaa	-122	0	0	0		0	0	0	0	0
364	1	434	217	-1	529	395	22.3	29	ABplappppa	246	7	0	0		0	0	0	0	0
365	1	345	155	-1	370	363	17.4	33	MSaapppa	329	550	0	0		0	0	0	0	0
366	1	160	287	-1	552	222	10.3	27	Cpppap	274	1112	0	0		0	0	0	0	0
367	1	136	384	-1	397	140	19.5	26	ABprppapaaa	243	767	0	0		0	0	0	0	0
368	1	3	404	-1	102	231	18.0	26	ABalaaaparl	117	0	0	0		0	0	0	0	0
369	1	423	472	-1	588	212	18.8	28	ABprapapppp	253	688	0	0		0	0	0	0	0
370	1	242	399	-1	459	377	16.2	29	Capaap	299	-415	0	0		0	0	0	0	0
371	0	-1	-1	-1	234	108	17.2	24		249	1285	0	0		0	0	0	0	0
372	1	100	157	-1	230	354	10.3	25	ABplaapappa	-88	0	0	0		0	0	0	0	0
373	1	459	332	-1	253	380	15.1	23	ABplpaappaa	136	0	0	0		0	0	0	0	0
374	0	98	-1	-1	312	398	22.1	24		203	179	0	0		0	0	0	0	0
375	1	241	81	-1	147	318	19.6	24	ABalppappaa	202	1316	0	0		0	0	0	0	0
376	1	127	331	-1	495	269	5.6	30	Caaapa	300	887	0	0		0	0	0	0	0
377	1	208	156	-1	315	209	17.1	24	ABaraappppa	166	0	0	0		0	0	0	0	0
378	1	58	407	-1	91	262	16.9	24	ABalaaapall	228	-492	0	0		0	0	0	0	0
379	1	207	456	-1	185	253	14.0	22	ABaraapaaap	69	0	0	0		0	0	0	0	0
380	1	472	392	-1	407	290	15.1	30	Earpa	264	0	0	0		0	0	0	0	0
381	1	369	57	-1	162	209	24.9	24	ABarapppaaa	254	0	0	0		0	0	0	0	0
382	1	378	455	-1	161	222	6.6	26	ABarpaaaap	116	0	0	0		0	0	0	0	0
383	1	350	53	-1	317	184	14.4	25	MSpppaaa	4	0	0	0		0	0	0	0	0
384	1	73	393	-1	547	148	17.5	28	ABprapapap	275	-229	0	0		0	0	0	0	0
385	1	457	210	-1	541	336	23.4	27	ABplapppapp	223	761	0	0		0	0	0	0	0
386	1	153	118	-1	505	338	7.8	26	Cappaap	-23	0	0	0		0	0	0	0	0
387	1	261	329	-1	478	413	19.4	29	ABplapapap	258	190	0	0		0	0	0	0	0
388	1	220	104	-1	391	326	6.6	29	Dappa	227	0	0	0		0	0	0	0	0
389	1	158	314	-1	383	259	20.4	24	MSpapappp	213	-561	0	0		0	0	0	0	0
390	1	379	16	-1	514	330	26.2	26	ABplpppapaa	245	287	0	0		0	0	0	0	0
391	1	414	473	-1	196	203	23.5	24	ABarappppap	207	211	0	0		0	0	0	0	0
392	1	229	185	-1	276	104	14.5	33	ABpraaapppp	300	617	0	0		0	0	0	0	0
393	1	274	311	-1	214	219	18.7	25	ABaraaaaapp	252	40	0	0		0	0	0	0	0
394	1	407	483	-1	274	137	20.0	22	ABprpaapppa	187	225	0	0		0	0	0	0	0
395	1	39	292	-1	208	124	17.2	27	ABpraaapapa	-534	0	0	0		0	0	0	0	0
396	1	325	346	-1	389	140	23.5	23	ABprpaaaapp	220	849	0	0		0	0	0	0	0
397	1	184	260	-1	161	282	16.7	23	ABalpaapaaa	202	-471	0	0		0	0	0	0	0
398	1	106	495	-1	225	222	5.2	34	ABarpaapa	346	-405	0	0		0	0	0	0	0
399	1	155	31	-1	509	303	13.5	32	Eplap	321	182	0	0		0	0	0	0	0
400	1	495	387	-1	134	228	7.8	25	ABarpaaaaa	119	0	0	0		0	0	0	0	0
401	1	282	276	-1	122	210	21.6	25	ABalaaaparr	231	-456	0	0		0	0	0	0	0
402	1	340	422	-1	412	240	16.4	29	Ealpa	641	0	0	0		0	0	0	0	0
403	1	176	248	-1	339	246	16.4	29	MSpapaapa	-210	0	0	0		0	0	0	0	0
404	1	444	469	-1	226	248	21.1	25	ABarapaaaap	-42	0	0	0		0	0	0	0	0
405	1	142	395	-1	190	283	21.8	26	ABalpaaaaaa	237	1055	0	0		0	0	0	0	0
406	1	162	373	-1	164	161	10.9	22	ABalapppppa	174	0	0	0		0	0	0	0	0
407	1	335	92	-1	381	274	11.8	28	Earaa	286	276	0	0		0	0	0	0	0
408	1	90	34	-1	417	374	24.3	26	ABplppapppa	168	-212	0	0		0	0	0	0	0
409	1	447	490	-1	406	197	23.3	25	ABprpapppaa	254	-258	0	0		0	0	0	0	0
410	1	406	325	-1	172	339	21.2	22	ABalppappap	197	688	0	0		0	0	0	0	0
411	1	376	188	-1	516	150	20.4	31	ABprappapp	319	-989	0	0		0	0	0	0	0
412	1	163	19	-1	572	305	24.8	31	ABplppppppa	306	495	0	0		0	0	0	0	0
413	1	303	44	-1	250	288	24.3	28	ABalpappapa	339	0	0	0		0	0	0	0	0
414	1	428	427	-1	496	127	12.0	29	ABprappapa	285	-661	0	0		0	0	0	0	0
415	1	382	136	-1	306	162	6.1	24	ABarpppaaa	205	-288	0	0		0	0	0	0	0
416	1	367	40	-1	560	368	18.7	27	ABplapapppp	270	812	0	0		0	0	0	0	0
417	1	115	193	-1	273	297	19.7	27	ABalpappppp	-161	0	0	0		0	0	0	0	0
418	1	275	11	-1	145	291	23.7	31	ABalpaapppp	262	-570	0	0		0	0	0	0	0
419	1	285	375	-1	208	128	9.3	27	ABarpappap	274	191	0	0		0	0	0	0	0
420	1	140	370	-1	113	255	19.5	23	ABalaaaarlp	145	0	0	0		0	0	0	0	0
421	1	470	115	-1	259	139	18.2	24	ABprpaapaap	199	394	0	0		0	0	0	0	0
422	1	186	146	-1	117	278	9.5	26	ABplaapaaaa	213	-471	0	0		0	0	0	0	0
423	1	346	258	-1	313	239	16.1	24	ABaraappppp	120	0	0	0		0	0	0	0	0
424	1	478	334	-1	199	335	24.9	22	ABalppapapa	256	0	0	0		0	0	0	0	0
425	1	6	368	-1	434	139	20.1	25	ABprppapaap	213	194	0	0		0	0	0	0	0
426	1	103	362	-1	496	262	10.5	31	Eprap	301	376	0	0		0	0	0	0	0
427	1	259	8	-1	403	162	22.4	28	ABarappappa	273	798	0	0		0	0	0	0	0
428	1	62	54	-1	286	303	7.4	27	MSappppa	278	380	0	0		0	0	0	0	0
429	1	417	21	-1	459	289	9.9	33	Eplaa	329	214	0	0		0	0	0	0	0
430	1	190	403	-1	122	178	19.9	26	ABalaaapprl	240	-282	0	0		0	0	0	0	0
431	1	248	177	-1	152	353	23.3	27	ABalppaaapp	243	254	0	0		0	0	0	0	0
432	1	53	163	-1	514	414	18.9	29	ABplapappa	274	332	0	0		0	0	0	0	0
433	1	334	214	-1	455	145	20.9	24	ABprppapapa	159	727	0	0		0	0	0	0	0
434	1	458	463	-1	212	239	22.0	22	ABarapaaaaa	445	0	0	0		0	0	0	0	0
435	1	348	200	-1	170	213	8.9	24	ABalapppapp	240	644	0	0		0	0	0	0	0
436	1	437	256	-1	398	108	16.3	31	ABpraapppp	270	-355	0	0		0	0	0	0	0
437	1	182	67	-1	260	263	26.2	26	ABalpapaapp	-197	0	0	0		0	0	0	0	0
438	1	342	38	-1	190	333	23.4	24	ABalppapaap	158	353	0	0		0	0	0	0	0
439	1	218	265	-1	171	144	21.5	31	ABalaappap	94	0	0	0		0	0	0	0	0
440	1	181	348	-1	267	115	23.2	24	ABprpaapapp	279	0	0	0		0	0	0	0	0
441	1	308	369	-1	156	272	9.6	26	ABalappaapp	135	0	0	0		0	0	0	0	0
442	1	359	219	-1	286	185	25.6	26	ABarapppapp	395	0	0	0		0	0	0	0	0
443	1	448	196	-1	527	301	6.5	31	Caaapp	291	1057	0	0		0	0	0	0	0
444	1	321	434	-1	274	378	6.2	29	ABplaaappp	272	-122	0	0		0	0	0	0	0
445	1	422	515	-1	302	151	22.9	25	ABprpapappa	143	-87	0	0		0	0	0	0	0
446	0	33	-1	-1	493	357	21.9	26		198	-1193	0	0		0	0	0	0	0
447	1	294	363	-1	354	131	12.0	27	ABprapaaapa	267	-80	0	0		0	0	0	0	0
448	1	452	466	-1	590	331	20.9	35	Cpappv	328	461	0	0		0	0	0	0	0
449	0	44	-1	-1	158	347	17.7	23		381	0	0	0		0	0	0	0	0
450	1	203	431	-1	558	276	7.8	30	Cpapap	304	-609	0	0		0	0	0	0	0
451	1	463	283	-1	230	238	19.4	22	ABarapaapaa	180	0	0	0		0	0	0	0	0
452	1	466	295	-1	270	246	24.4	25	ABarapapapa	214	0	0	0		0	0	0	0	0
453	1	268	138	-1	353	173	25.5	26	ABprpappapa	139	116	0	0		0	0	0	0	0
454	1	257	123	-1	297	133	12.7	22	ABprpaappaa	180	115	0	0		0	0	0	0	0
455	1	138	322	-1	167	275	21.1	22	ABaraaaaaaa	167	0	0	0		0	0	0	0	0
456	1	292	462	-1	316	362	10.1	26	ABplapaaapa	258	0	0	0		0	0	0	0	0
457	1	74	356	-1	581	320	22.6	27	ABplppppppp	416	0	0	0		0	0	0	0	0
458	1	375	259	-1	178	242	23.3	25	ABaraaappap	226	0	0	0		0	0	0	0	0
459	1	469	-1	-1	222	302	23.5	23	ABalpaaaapp	166	0	0	0		0	0	0	0	0
460	1	143	457	-1	356	388	19.8	26	ABplppapaaa	138	0	0	0		0	0	0	0	0
461	1	555	491	-1	362	151	23.5	28	ABprpapaapa	175	-541	0	0		0	0	0	0	0
462	1	77	417	-1	261	134	21.8	23	ABprpaaapap	183	0	0	0		0	0	0	0	0
463	1	467	536	-1	167	329	10.8	23	ABalppppapa	222	0	0	0		0	0	0	0	0
464	1	147	333	-1	214	293	14.2	23	ABalpaapapa	46	0	0	0		0	0	0	0	0
465	1	300	418	-1	184	303	8.5	21	ABplaaaaapp	213	0	0	0		0	0	0	0	0
466	1	531	487	-1	482	348	25.5	28	ABplppppapa	225	353	0	0		0	0	0	0	0
467	1	235	478	-1	357	243	18.2	26	MSpapappa	165	0	0	0		0	0	0	0	0
468	0	473	-1	-1	323	226	9.7	21		135	0	0	0		0	0	0	0	0
469	1	131	345	-1	338	236	20.3	26	MSpapaaap	127	0	0	0		0	0	0	0	0
470	1	161	534	-1	231	203	15.4	26	ABaraaapapp	409	0	0	0		0	0	0	0	0
471	1	386	453	-1	254	338	23.0	22	ABplpapaaaa	127	0	0	0		0	0	0	0	0
472	1	297	471	-1	225	195	22.2	22	ABprpapaaaa	-100	0	0	0		0	0	0	0	0
473	1	128	464	-1	229	155	17.3	24	ABpraaappaa	215	0	0	0		0	0	0	0	0
474	1	464	227	-1	137	288	13.4	23	ABalapapapa	-87	0	0	0		0	0	0	0	0
475	1	333	449	-1	234	179	19.5	22	ABprpaapaaa	150	0	0	0		0	0	0	0	0
476	1	487	364	-1	312	152	12.9	25	Dpaaa	21	0	0	0		0	0	0	0	0
477	1	205	288	-1	198	211	26.4	28	ABarapppaap	-4	0	0	0		0	0	0	0	0
478	1	456	266	-1	238	393	19.5	21	ABplpaapppa	382	0	0	0		0	0	0	0	0
479	0	402	-1	-1	147	344	12.1	21		74	0	0	0		0	0	0	0	0
480	1	416	87	-1	532	221	23.0	30	ABprpppaapa	70	0	0	0		0	0	0	0	0
481	0	430	-1	-1	338	293	17.9	20		334	0	0	0		0	0	0	0	0
482	1	223	486	-1	218	381	22.1	22	ABplpaaappa	182	-312	0	0		0	0	0	0	0
483	1	480	330	-1	487	229	21.0	28	ABprpppppaa	120	0	0	0		0	0	0	0	0
484	1	61	423	-1	595	321	15.9	26	Caappd	262	0	0	0		0	0	0	0	0
485	0	489	-1	-1	503	269	19.9	29		324	0	0	0		0	0	0	0	0
486	1	481	506	-1	292	205	16.0	22	ABarapaappp	155	0	0	0		0	0	0	0	0
487	1	471	380	-1	355	150	19.0	24	ABprppaaaap	183	216	0	0		0	0	0	0	0
488	1	500	268	-1	321	374	24.1	26	ABplpaaaapa	226	-628	0	0		0	0	0	0	0
489	1	490	291	-1	255	224	18.3	22	ABarapaappa	163	313	0	0		0	0	0	0	0
490	1	479	302	-1	118	345	20.0	20	ABalpppaaaa	177	-457	0	0		0	0	0	0	0
491	0	160	-1	-1	588	238	11.6	24		172	-944	0	0		0	0	0	0	0
492	1	477	476	-1	298	377	20.0	21	ABplpapaapp	161	1291	0	0		0	0	0	0	0
493	1	553	480	-1	331	187	25.1	28	ABarappapap	262	524	0	0		0	0	0	0	0
494	1	438	485	-1	432	343	25.4	29	ABplpppaaaa	324	0	0	0		0	0	0	0	0
495	1	488	385	-1	218	258	24.0	22	ABarapaaapa	170	1667	0	0		0	0	0	0	0
496	1	498	489	-1	365	192	25.0	29	ABprpappapp	264	212	0	0		0	0	0	0	0
497	1	509	382	-1	470	299	24.1	29	ABplpappppp	226	658	0	0		0	0	0	0	0
498	1	281	492	-1	442	292	22.8	31	ABplpappppa	212	315	0	0		0	0	0	0	0
499	0	493	-1	-1	224	203	4.8	22		156	20	0	0		0	0	0	0	0
500	1	496	517	-1	480	235	25.0	26	ABprppppaap	191	-1059	0	0		0	0	0	0	0
501	1	483	497	-1	461	204	25.0	28	ABprpppaaaa	450	0	0	0		0	0	0	0	0
502	1	499	498	-1	205	346	23.0	24	ABalppapppa	48	0	0	0		0	0	0	0	0
503	1	501	499	-1	273	361	21.0	22	ABplpapaapa	202	-343	0	0		0	0	0	0	0
504	1	502	500	-1	318	344	22.0	24	ABplpapapaa	163	421	0	0		0	0	0	0	0
505	1	503	501	-1	342	341	22.0	24	ABplpapapap	177	-212	0	0		0	0	0	0	0
506	1	504	502	-1	492	349	22.5	26	Capppp	240	885	0	0		0	0	0	0	0
507	1	507	503	-1	262	385	20.0	22	ABplpaapppp	171	-354	0	0		0	0	0	0	0
508	1	508	504	-1	526	281	25.0	25	ABplpppapap	258	-503	0	0		0	0	0	0	0
509	1	510	484	-1	150	283	23.0	22	ABalpaappaa	219	0	0	0		0	0	0	0	0
510	1	13	505	-1	282	299	15.0	27	ABaraapappa	322	618	0	0		0	0	0	0	0
511	0	512	-1	-1	119	207	20.0	24		-7	0	0	0		0	0	0	0	0
512	1	433	507	-1	135	371	17.0	22	ABalpppaapv	44	0	0	0		0	0	0	0	0
513	1	513	508	-1	337	297	17.0	23	MSaapappa	192	0	0	0		0	0	0	0	0
514	1	514	509	-1	470	217	19.0	25	MSpppaap	-64	0	0	0		0	0	0	0	0
515	1	515	510	-1	377	232	13.0	29	Ealaa	176	-192	0	0		0	0	0	0	0
516	1	516	383	-1	510	271	17.0	31	Eprpp	240	-182	0	0		0	0	0	0	0
517	1	517	511	-1	518	294	20.0	31	Eplpp	478	0	0	0		0	0	0	0	0
518	1	518	513	-1	251	106	18.0	22	ABprpaapapa	163	0	0	0		0	0	0	0	0
519	1	519	514	-1	299	134	20.0	25	ABprpaapppp	27	0	0	0		0	0	0	0	0
520	1	520	318	-1	276	157	22.0	24	ABprpapapap	159	169	0	0		0	0	0	0	0
521	0	521	-1	-1	447	241	25.0	27		225	-557	0	0		0	0	0	0	0
522	1	522	496	-1	461	239	25.0	27	ABprppppaaa	225	-557	0	0		0	0	0	0	0
523	1	523	518	-1	503	227	25.0	28	ABprppppapa	308	1021	0	0		0	0	0	0	0
524	0	526	-1	-1	469	194	22.0	25		334	-1286	0	0		0	0	0	0	0
525	1	272	376	-1	439	152	24.0	25	ABprppappap	209	-94	0	0		0	0	0	0	0
526	0	528	-1	-1	277	185	21.0	25		249	310	0	0		0	0	0	0	0
527	1	529	521	-1	464	328	24.0	25	ABplppppaap	173	-85	0	0		0	0	0	0	0
528	1	530	522	-1	441	334	23.0	24	ABplppppaaa	286	170	0	0		0	0	0	0	0
529	1	424	523	-1	467	359	24.0	25	ABplpppaaap	217	36	0	0		0	0	0	0	0
530	1	494	482	-1	494	305	25.0	26	ABplppppapp	246	795	0	0		0	0	0	0	0
531	1	505	525	-1	385	313	23.0	24	ABplpapappp	232	0	0	0		0	0	0	0	0
532	1	532	526	-1	358	327	24.0	24	ABplpapappa	177	-212	0	0		0	0	0	0	0
533	1	533	527	-1	552	277	24.0	27	ABprpppapap	336	223	0	0		0	0	0	0	0
534	0	534	-1	-1	484	353	21.0	24		147	950	0	0		0	0	0	0	0
535	1	137	528	-1	324	228	25.0	24	ABarappaapp	193	-119	0	0		0	0	0	0	0
536	1	492	531	-1	294	243	25.0	27	ABarappaapa	277	204	0	0		0	0	0	0	0
537	0	537	-1	-1	312	298	23.0	26		210	-1271	0	0		0	0	0	0	0
538	1	536	533	-1	312	248	23.0	25	ABarapapapp	56	0	0	0		0	0	0	0	0
539	0	538	-1	-1	379	169	26.0	24		181	-599	0	0		0	0	0	0	0
540	1	539	538	-1	202	290	23.0	22	ABalpaaaapa	167	174	0	0		0	0	0	0	0
541	1	540	539	-1	385	289	22.0	24	MSaappap	270	754	0	0		0	0	0	0	0
542	1	541	520	-1	284	175	23.0	25	ABprpaaappa	175	230	0	0		0	0	0	0	0
543	1	542	540	-1	323	163	21.0	22	ABprpapappp	160	1169	0	0		0	0	0	0	0
544	1	543	541	-1	384	178	21.0	24	ABprppaapap	0	0	0	0		0	0	0	0	0
545	1	544	542	-1	513	357	24.0	24	ABplpppaapa	230	-565	0	0		0	0	0	0	0
546	1	545	543	-1	332	194	19.0	25	MSppaapp	211	889	0	0		0	0	0	0	0
547	0	-1	-1	-1	346	149	21.0	24		270	0	0	0		0	0	0	0	0
548	1	547	545	-1	457	212	22.0	25	ABprpappppa	254	-29	0	0		0	0	0	0	0
549	1	548	546	-1	454	261	25.0	25	ABprpappppp	176	47	0	0		0	0	0	0	0
550	1	549	547	-1	384	136	22.0	25	ABprpapaapp	169	-531	0	0		0	0	0	0	0
551	1	550	548	-1	189	349	17.0	22	ABplpaapaaa	182	0	0	0		0	0	0	0	0
552	0	551	-1	-1	111	198	18.0	22		-7	0	0	0		0	0	0	0	0
553	1	551	551	-1	117	205	19.0	22	ABalaapaaa	-7	0	0	0		0	0	0	0	0
554	1	527	552	-1	437	163	24.991667	27	ABprppaappa	17	0	0	0		0	0	0	0	0
555	1	554	553	-1	386	171	25.0	24	ABprpaaaapa	47	0	0	0		0	0	0	0	0
