# Supplementary material for: The AP-2 Transcription Factor APTF-2 Is Required for Neuroblast and Epidermal Morphogenesis in Caenorhabditis elegans Embryogenesis
Source: PLoS Genet. 2016 May 13;12(5):e1006048. doi: 10.1371/journal.pgen.1006048 (PMC4866721; doi:10.1371/journal.pgen.1006048)
Supplement: S5 Text — (ZIP) [file pgen.1006048.s033.zip › nuclei/t191-nuclei]

1	1	332	366	-1	429	119	9.6	30	ABarppppap	308	-167	0	0		0	0	0	0	0
2	1	290	344	-1	262	169	24.6	23	ABprpapapaa	167	757	0	0		0	0	0	0	0
3	1	148	26	-1	208	369	18.6	25	ABplpaaaaap	92	0	0	0		0	0	0	0	0
4	1	10	368	-1	344	371	22.3	28	ABalpapappp	263	534	0	0		0	0	0	0	0
5	1	340	244	-1	288	245	15.3	28	ABaraapppap	47	0	0	0		0	0	0	0	0
6	1	92	301	-1	251	403	12.3	30	ABalppppppp	269	0	0	0		0	0	0	0	0
7	1	165	198	-1	352	303	14.2	30	MSaapaapp	21	0	0	0		0	0	0	0	0
8	1	427	410	-1	404	159	22.5	32	ABarappappa	303	179	0	0		0	0	0	0	0
9	1	286	144	-1	214	413	18.4	24	ABplpaapapp	227	-605	0	0		0	0	0	0	0
10	1	217	17	-1	288	238	21.0	29	ABarapapppp	263	502	0	0		0	0	0	0	0
11	1	418	123	-1	142	296	24.4	29	ABalpaapppp	96	0	0	0		0	0	0	0	0
12	1	103	57	-1	157	371	11.5	26	ABplaapaapa	225	485	0	0		0	0	0	0	0
13	1	260	37	-1	585	254	17.5	30	Cppppa	156	0	0	0		0	0	0	0	0
14	1	184	173	-1	264	201	16.1	27	ABaraapppaa	164	0	0	0		0	0	0	0	0
15	1	232	223	-1	341	108	9.4	27	ABarpppaap	246	-96	0	0		0	0	0	0	0
16	1	390	133	-1	516	334	26.4	25	ABplpppapaa	190	116	0	0		0	0	0	0	0
17	1	107	85	-1	479	206	6.8	32	Dpppp	320	3	0	0		0	0	0	0	0
18	1	90	227	-1	134	188	13.9	24	ABalappppaa	209	-662	0	0		0	0	0	0	0
19	1	412	279	-1	570	300	25.8	30	ABplppppppa	246	-535	0	0		0	0	0	0	0
20	1	138	119	-1	144	261	21.4	24	ABaraaappaa	166	0	0	0		0	0	0	0	0
21	1	429	384	-1	462	287	9.8	33	Eplaa	316	5	0	0		0	0	0	0	0
22	1	321	43	-1	521	174	13.7	30	Cppapa	296	453	0	0		0	0	0	0	0
23	0	115	-1	-1	414	161	24.8	26		175	246	0	0		0	0	0	0	0
24	1	185	33	-1	225	381	12.2	26	ABplaapapap	186	50	0	0		0	0	0	0	0
25	1	263	318	-1	180	401	18.2	27	ABalpppapad	197	-369	0	0		0	0	0	0	0
26	1	133	10	-1	288	113	8.8	30	ABarpapppp	263	-850	0	0		0	0	0	0	0
27	1	183	137	-1	138	158	10.1	25	ABpraapaaap	215	1004	0	0		0	0	0	0	0
28	1	42	72	-1	305	237	7.1	23	MSpaaapaa	235	-363	0	0		0	0	0	0	0
29	1	254	20	-1	122	204	9.8	26	ABpraapaaaa	225	-775	0	0		0	0	0	0	0
30	1	1	287	-1	350	199	8.1	27	MSpppppp	141	0	0	0		0	0	0	0	0
31	1	399	145	-1	510	302	13.0	32	Eplap	321	-319	0	0		0	0	0	0	0
32	1	166	363	-1	603	245	21.5	28	ABprappppp	-2	0	0	0		0	0	0	0	0
33	1	21	421	-1	135	198	23.4	35	ABalaapaap	331	330	0	0		0	0	0	0	0
34	1	408	141	-1	413	369	23.5	26	ABplppapppa	212	1129	0	0		0	0	0	0	0
35	1	153	277	-1	410	342	9.5	27	Daapp	218	1515	0	0		0	0	0	0	0
36	1	205	386	-1	215	396	16.5	24	ABplpaapaap	-63	0	0	0		0	0	0	0	0
37	1	320	172	-1	110	190	17.0	24	ABalaaapplr	245	48	0	0		0	0	0	0	0
38	1	438	250	-1	192	330	23.7	23	ABalppapaap	170	35	0	0		0	0	0	0	0
39	1	130	379	-1	459	363	8.4	26	Cappaaa	104	0	0	0		0	0	0	0	0
40	1	416	116	-1	558	369	18.8	28	ABplapapppp	273	195	0	0		0	0	0	0	0
41	1	13	437	-1	189	383	22.0	24	ABplpaaapaa	373	0	0	0		0	0	0	0	0
42	1	145	27	-1	187	251	10.5	29	MSaaaaapa	53	0	0	0		0	0	0	0	0
43	1	159	23	-1	281	260	7.7	24	MSaaaapap	225	-346	0	0		0	0	0	0	0
44	1	413	56	-1	248	283	24.2	27	ABalpappapa	-293	0	0	0		0	0	0	0	0
45	1	283	196	-1	317	328	12.7	24	MSappaaa	244	73	0	0		0	0	0	0	0
46	1	156	226	-1	183	156	10.2	24	ABalapppppp	243	0	0	0		0	0	0	0	0
47	1	74	2	-1	246	323	18.7	26	ABalpapppaa	772	0	0	0		0	0	0	0	0
48	1	276	30	-1	163	187	19.5	24	ABalaapppaa	237	263	0	0		0	0	0	0	0
49	1	112	408	-1	249	206	24.7	28	ABarapppppp	281	-502	0	0		0	0	0	0	0
50	1	97	435	-1	372	205	22.7	28	ABprpappaap	286	411	0	0		0	0	0	0	0
51	1	44	46	-1	152	335	9.4	27	ABalapapppp	245	615	0	0		0	0	0	0	0
52	1	6	63	-1	321	389	19.2	23	ABplppaapaa	226	-81	0	0		0	0	0	0	0
53	1	383	194	-1	309	181	14.0	26	MSpppaaa	211	13	0	0		0	0	0	0	0
54	1	428	126	-1	287	301	7.2	27	MSappppa	195	0	0	0		0	0	0	0	0
55	1	125	375	-1	556	162	11.7	28	ABprapapaa	225	0	0	0		0	0	0	0	0
56	0	371	-1	-1	235	109	17.5	25		245	766	0	0		0	0	0	0	0
57	1	381	70	-1	167	210	25.1	24	ABarapppaaa	-65	0	0	0		0	0	0	0	0
58	1	22	276	-1	554	348	15.7	27	Cappapp	66	0	0	0		0	0	0	0	0
59	1	309	290	-1	385	188	4.6	30	Cpaaaa	303	832	0	0		0	0	0	0	0
60	1	108	31	-1	282	159	10.9	27	MSppppap	226	946	0	0		0	0	0	0	0
61	1	180	36	-1	564	334	12.1	32	Capppa	277	87	0	0		0	0	0	0	0
62	1	214	383	-1	324	347	16.7	26	MSappapp	230	-338	0	0		0	0	0	0	0
63	1	167	372	-1	569	363	22.3	30	ABplappppp	277	130	0	0		0	0	0	0	0
64	1	124	292	-1	392	128	12.4	26	ABprapaaapp	210	870	0	0		0	0	0	0	0
65	1	158	233	-1	169	250	7.1	28	ABarpaaapa	280	-683	0	0		0	0	0	0	0
66	1	100	289	-1	311	151	16.8	27	MSppppaa	-41	0	0	0		0	0	0	0	0
67	1	437	99	-1	259	262	26.0	22	ABalpapaapp	228	37	0	0		0	0	0	0	0
68	1	178	337	-1	169	380	19.0	25	ABalpppapav	78	0	0	0		0	0	0	0	0
69	1	150	67	-1	141	329	22.1	26	ABalppaaapa	226	67	0	0		0	0	0	0	0
70	1	117	45	-1	294	208	14.0	27	MSpaapapa	239	0	0	0		0	0	0	0	0
71	1	94	256	-1	223	334	8.3	26	MSapappa	265	143	0	0		0	0	0	0	0
72	1	29	349	-1	184	169	18.8	24	ABalaapppap	230	0	0	0		0	0	0	0	0
73	1	52	53	-1	173	245	18.3	30	ABaraaapaa	229	0	0	0		0	0	0	0	0
74	1	175	371	-1	137	308	15.4	28	ABalapaaaa	272	0	0	0		0	0	0	0	0
75	0	33	-1	-1	323	312	22.4	28		69	0	0	0		0	0	0	0	0
76	1	201	148	-1	167	171	13.5	29	ABalappapa	80	0	0	0		0	0	0	0	0
77	1	157	251	-1	267	328	24.7	26	ABalpapapaa	240	124	0	0		0	0	0	0	0
78	1	134	142	-1	220	157	15.7	27	ABpraapapaa	264	18	0	0		0	0	0	0	0
79	1	55	392	-1	336	202	4.7	31	ABarpppapa	314	422	0	0		0	0	0	0	0
80	1	59	186	-1	325	324	9.6	25	Daaap	-36	0	0	0		0	0	0	0	0
81	1	375	440	-1	149	317	19.5	25	ABalppappaa	175	55	0	0		0	0	0	0	0
82	1	68	12	-1	325	287	14.4	29	MSaapaapa	143	0	0	0		0	0	0	0	0
83	1	361	399	-1	413	238	5.0	32	Cpaaap	310	-24	0	0		0	0	0	0	0
84	1	301	359	-1	462	168	5.6	33	Caaaa	332	620	0	0		0	0	0	0	0
85	1	127	347	-1	292	292	25.8	26	ABplpappaaa	226	110	0	0		0	0	0	0	0
86	1	64	298	-1	222	292	11.5	28	ABaraapaapp	184	0	0	0		0	0	0	0	0
87	1	480	164	-1	534	217	23.4	28	ABprpppaapa	223	702	0	0		0	0	0	0	0
88	1	23	235	-1	403	342	24.7	26	ABplppaappp	264	-1229	0	0		0	0	0	0	0
89	1	99	325	-1	245	152	19.9	28	ABprpaaaaap	249	180	0	0		0	0	0	0	0
90	1	257	38	-1	329	268	10.3	28	MSaaaappp	287	501	0	0		0	0	0	0	0
91	1	98	447	-1	432	426	15.6	29	ABplappaap	296	554	0	0		0	0	0	0	0
92	1	407	200	-1	382	274	11.7	28	Earaa	274	679	0	0		0	0	0	0	0
93	1	174	218	-1	195	149	22.2	25	ABpraaaaaap	203	164	0	0		0	0	0	0	0
94	1	350	98	-1	98	231	15.3	23	ABalaaappll	227	195	0	0		0	0	0	0	0
95	1	304	188	-1	386	399	7.5	34	ABarppapa	335	-12	0	0		0	0	0	0	0
96	1	177	295	-1	380	285	18.9	27	MSaapappp	233	447	0	0		0	0	0	0	0
97	1	312	80	-1	197	189	7.4	26	ABarpapaapp	514	0	0	0		0	0	0	0	0
98	1	303	216	-1	308	411	16.9	30	ABplaapppa	280	196	0	0		0	0	0	0	0
99	1	281	114	-1	213	393	8.7	29	ABplaaapap	293	164	0	0		0	0	0	0	0
100	1	38	138	-1	476	169	22.9	31	ABprppappp	231	-130	0	0		0	0	0	0	0
101	1	179	456	-1	242	249	23.4	22	ABarapaaapp	158	-14	0	0		0	0	0	0	0
102	1	121	321	-1	114	314	20.5	24	ABalaaaalpp	202	960	0	0		0	0	0	0	0
103	1	193	111	-1	334	246	8.0	23	MSpaaapap	229	964	0	0		0	0	0	0	0
104	1	388	400	-1	393	326	6.7	29	Dappa	277	274	0	0		0	0	0	0	0
105	1	164	66	-1	339	173	9.9	25	Dpaap	20	0	0	0		0	0	0	0	0
106	1	209	380	-1	364	288	16.8	22	MSaapapa	183	-950	0	0		0	0	0	0	0
107	1	300	151	-1	247	143	24.1	25	ABprpaaapaa	210	278	0	0		0	0	0	0	0
108	1	227	208	-1	284	210	19.0	28	ABarapappa	245	-719	0	0		0	0	0	0	0
109	1	341	429	-1	181	116	18.2	28	ABpraaaappp	241	663	0	0		0	0	0	0	0
110	1	143	236	-1	197	266	13.8	24	ABaraapaapa	211	0	0	0		0	0	0	0	0
111	1	45	105	-1	232	370	24.8	31	ABalppaappp	309	421	0	0		0	0	0	0	0
112	1	349	317	-1	302	309	15.7	30	ABaraapappp	251	132	0	0		0	0	0	0	0
113	1	264	74	-1	498	372	17.1	30	Capapp	291	53	0	0		0	0	0	0	0
114	1	126	83	-1	460	358	21.4	27	MSpappaa	179	0	0	0		0	0	0	0	0
115	1	421	106	-1	259	138	18.0	23	ABprpaapaap	226	209	0	0		0	0	0	0	0
116	1	72	231	-1	178	349	7.3	24	ABplaaapaa	241	2076	0	0		0	0	0	0	0
117	1	305	307	-1	212	164	19.1	23	ABpraaapaad	229	-110	0	0		0	0	0	0	0
118	1	386	253	-1	504	337	7.7	27	Cappaap	265	298	0	0		0	0	0	0	0
119	1	218	291	-1	185	313	11.8	29	MSapaaap	226	0	0	0		0	0	0	0	0
120	1	236	140	-1	459	193	19.5	34	MSpapppp	325	148	0	0		0	0	0	0	0
121	1	152	417	-1	353	377	10.9	24	ABplapaaapp	45	0	0	0		0	0	0	0	0
122	1	35	93	-1	129	323	12.2	28	ABalapapppa	261	330	0	0		0	0	0	0	0
123	1	454	332	-1	300	133	12.8	22	ABprpaappaa	217	-513	0	0		0	0	0	0	0
124	1	95	39	-1	122	296	11.6	26	ABalapapapp	244	82	0	0		0	0	0	0	0
125	1	206	322	-1	294	359	24.2	30	ABalpapapap	298	383	0	0		0	0	0	0	0
126	1	268	159	-1	377	120	19.5	27	ABprapaapa	253	506	0	0		0	0	0	0	0
127	1	31	128	-1	293	369	15.5	28	MSapppaa	-75	0	0	0		0	0	0	0	0
128	0	446	-1	-1	489	356	22.0	22		218	-610	0	0		0	0	0	0	0
129	1	230	491	-1	588	250	11.2	33	Caapa	330	39	0	0		0	0	0	0	0
130	1	302	42	-1	159	373	21.6	25	ABalpppaaap	256	356	0	0		0	0	0	0	0
131	1	46	466	-1	289	209	24.4	25	ABarappaaap	228	-797	0	0		0	0	0	0	0
132	1	343	397	-1	357	421	16.4	30	ABplaapppp	307	17	0	0		0	0	0	0	0
133	1	269	177	-1	360	158	11.7	26	Dpapa	252	423	0	0		0	0	0	0	0
134	1	212	393	-1	460	399	8.6	27	ABarppappa	250	1205	0	0		0	0	0	0	0
135	1	19	217	-1	425	416	10.0	28	ABplappapa	276	89	0	0		0	0	0	0	0
136	1	415	68	-1	305	157	6.1	24	ABarpppaaa	247	-951	0	0		0	0	0	0	0
137	1	259	51	-1	290	265	22.5	25	ABarapapppa	185	464	0	0		0	0	0	0	0
138	1	453	61	-1	359	182	24.4	26	ABprpappapa	196	-152	0	0		0	0	0	0	0
139	1	162	274	-1	414	192	7.6	33	Dpppa	318	-37	0	0		0	0	0	0	0
140	1	275	260	-1	427	388	21.5	27	ABplppapapp	160	0	0	0		0	0	0	0	0
141	1	187	103	-1	150	216	10.6	25	ABalapppapa	240	0	0	0		0	0	0	0	0
142	1	271	190	-1	599	327	18.5	32	Caappv	277	-649	0	0		0	0	0	0	0
143	1	224	448	-1	259	229	10.1	24	MSpaaaapp	220	469	0	0		0	0	0	0	0
144	1	245	360	-1	469	319	4.9	29	Cpaapa	290	800	0	0		0	0	0	0	0
145	1	123	396	-1	179	355	24.2	28	ABalppaappa	240	0	0	0		0	0	0	0	0
146	1	422	423	-1	114	277	9.8	26	ABplaapaaaa	200	153	0	0		0	0	0	0	0
147	0	216	-1	-1	158	127	15.4	27		237	396	0	0		0	0	0	0	0
148	1	51	62	-1	248	244	20.5	27	ABarapapaap	218	118	0	0		0	0	0	0	0
149	1	351	197	-1	439	170	10.2	26	Dppap	242	19	0	0		0	0	0	0	0
150	1	328	247	-1	184	354	19.4	26	ABplpaaaaaa	110	0	0	0		0	0	0	0	0
151	1	132	378	-1	586	206	15.5	26	ABprapapppa	236	-697	0	0		0	0	0	0	0
152	1	109	297	-1	134	282	7.8	24	ABplaaaaaaa	222	-1617	0	0		0	0	0	0	0
153	1	163	11	-1	116	326	16.3	27	ABalapaaap	261	503	0	0		0	0	0	0	0
154	1	247	209	-1	418	372	9.4	27	Dapap	-13	0	0	0		0	0	0	0	0
155	1	365	425	-1	366	362	16.6	37	MSaapppa	373	312	0	0		0	0	0	0	0
156	1	377	184	-1	312	206	17.1	24	ABaraappppa	-151	0	0	0		0	0	0	0	0
157	1	372	54	-1	231	352	10.5	26	ABplaapappa	212	-41	0	0		0	0	0	0	0
158	1	207	406	-1	220	211	12.7	29	ABaraappapa	-124	0	0	0		0	0	0	0	0
159	1	135	134	-1	168	178	23.8	26	ABpraaaaaaa	204	-25	0	0		0	0	0	0	0
160	1	169	404	-1	335	313	4.3	30	ABarppaapa	275	-482	0	0		0	0	0	0	0
161	1	140	91	-1	136	352	18.6	32	ABalapaapa	169	0	0	0		0	0	0	0	0
162	1	118	192	-1	389	314	20.7	25	MSapaapp	209	-189	0	0		0	0	0	0	0
163	1	432	65	-1	510	412	19.3	28	ABplapappa	270	1849	0	0		0	0	0	0	0
164	1	114	122	-1	190	145	17.0	27	ABpraaaaap	149	0	0	0		0	0	0	0	0
165	1	41	370	-1	359	343	8.6	25	Daapa	250	-273	0	0		0	0	0	0	0
166	1	252	210	-1	484	170	16.5	30	Cppaap	-16	0	0	0		0	0	0	0	0
167	1	25	13	-1	143	359	14.6	29	ABalapaapp	-3	0	0	0		0	0	0	0	0
168	1	102	95	-1	164	259	14.8	25	ABaraapaaaa	252	312	0	0		0	0	0	0	0
169	1	221	341	-1	591	285	22.0	26	ABprppppppp	66	0	0	0		0	0	0	0	0
170	1	120	402	-1	325	114	14.1	24	ABprpaappap	203	252	0	0		0	0	0	0	0
171	1	50	416	-1	395	166	10.8	27	Dpapp	-132	0	0	0		0	0	0	0	0
172	1	291	346	-1	531	364	21.0	23	ABplapppapa	214	-251	0	0		0	0	0	0	0
173	1	172	474	-1	237	225	24.0	22	ABarappaaaa	169	315	0	0		0	0	0	0	0
174	1	270	24	-1	213	139	13.1	25	ABpraapappa	232	196	0	0		0	0	0	0	0
175	1	357	152	-1	283	178	8.3	27	MSpppppa	261	-299	0	0		0	0	0	0	0
176	1	27	32	89	290	238	11.6	29	MSpaapaa	-151	0	0	0		0	0	0	0	0
177	1	431	264	-1	152	348	23.5	27	ABalppaaapp	236	-677	0	0		0	0	0	0	0
178	1	170	284	-1	206	305	24.8	27	ABalpapaaaa	-16	0	0	0		0	0	0	0	0
179	1	280	78	-1	290	111	21.5	27	ABpraappaa	-20	0	0	0		0	0	0	0	0
180	1	362	96	-1	197	225	13.1	25	ABaraappaap	-189	0	0	0		0	0	0	0	0
181	0	499	-1	-1	215	211	4.5	26		192	70	0	0		0	0	0	0	0
182	1	298	16	-1	157	200	21.6	24	ABarappppaa	219	-150	0	0		0	0	0	0	0
183	1	295	285	-1	362	275	21.7	24	MSaappaa	230	751	0	0		0	0	0	0	0
184	1	246	9	-1	255	371	8.9	27	ABplaapappp	247	273	0	0		0	0	0	0	0
185	1	392	305	-1	276	105	14.5	32	ABpraaapppp	278	921	0	0		0	0	0	0	0
186	1	331	238	-1	139	239	10.3	26	ABalapppaap	161	0	0	0		0	0	0	0	0
187	1	2	5	-1	336	220	12.7	30	MSpaapapp	48	0	0	0		0	0	0	0	0
188	1	411	266	-1	517	147	20.5	30	ABprappapp	280	146	0	0		0	0	0	0	0
189	1	39	110	-1	376	226	19.0	29	MSpapapa	259	1089	0	0		0	0	0	0	0
190	1	315	241	-1	368	341	21.4	25	ABplppappaa	225	580	0	0		0	0	0	0	0
191	1	200	127	-1	257	143	14.9	25	ABpraaappap	247	-473	0	0		0	0	0	0	0
192	1	146	143	-1	545	387	15.8	24	ABplapapppa	205	-153	0	0		0	0	0	0	0
193	1	417	112	-1	276	294	19.6	29	ABalpappppp	207	85	0	0		0	0	0	0	0
194	1	334	19	-1	299	312	18.8	25	MSaapaaaa	212	186	0	0		0	0	0	0	0
195	1	355	314	-1	493	122	17.3	28	ABprappaap	266	1080	0	0		0	0	0	0	0
196	1	443	433	-1	526	298	6.4	30	Caaapp	276	-191	0	0		0	0	0	0	0
197	1	354	176	-1	430	109	14.8	28	ABprapaapp	180	0	0	0		0	0	0	0	0
198	1	339	367	-1	182	286	24.5	25	ABalpaappap	251	745	0	0		0	0	0	0	0
199	1	249	88	-1	520	366	12.0	24	Cappapa	8	0	0	0		0	0	0	0	0
200	1	435	342	-1	171	215	8.9	24	ABalapppapp	235	-63	0	0		0	0	0	0	0
201	1	186	258	-1	248	411	20.3	25	ABplaappaa	231	-604	0	0		0	0	0	0	0
202	1	151	255	-1	211	230	16.4	27	ABaraaapapa	270	-915	0	0		0	0	0	0	0
203	1	241	156	-1	190	290	19.3	25	ABaraaaaaap	205	163	0	0		0	0	0	0	0
204	1	344	100	-1	215	273	25.5	29	ABalpapaapa	-288	0	0	0		0	0	0	0	0
205	1	285	222	-1	321	363	12.4	29	Daaaa	289	182	0	0		0	0	0	0	0
206	1	54	327	-1	130	163	19.0	24	ABalaaapprr	246	142	0	0		0	0	0	0	0
207	1	292	203	-1	251	332	5.0	27	ABplaaaapp	267	-1033	0	0		0	0	0	0	0
208	1	76	7	-1	264	226	6.9	25	MSaaaapaa	228	-1169	0	0		0	0	0	0	0
209	1	43	224	-1	327	209	10.5	27	MSpaaappp	354	0	0	0		0	0	0	0	0
210	1	385	541	-1	538	341	23.3	28	ABplapppapp	231	-167	0	0		0	0	0	0	0
211	1	337	361	-1	321	305	18.3	29	MSaapaaap	231	-120	0	0		0	0	0	0	0
212	1	11	313	-1	189	351	15.4	26	ABalppppaad	235	1425	0	0		0	0	0	0	0
213	1	228	245	-1	150	153	17.0	24	ABalaappppp	221	-572	0	0		0	0	0	0	0
214	1	433	451	-1	454	134	21.8	25	ABprppapapa	198	-532	0	0		0	0	0	0	0
215	1	208	29	-1	254	145	6.7	27	ABarpapapp	248	-323	0	0		0	0	0	0	0
216	1	244	6	-1	461	421	16.6	28	ABplappapp	240	0	0	0		0	0	0	0	0
217	1	364	169	-1	526	395	22.4	28	ABplappppa	256	526	0	0		0	0	0	0	0
218	1	219	228	-1	316	200	24.8	25	ABarappapaa	232	625	0	0		0	0	0	0	0
219	1	442	165	-1	284	182	25.1	25	ABarapppapp	210	1038	0	0		0	0	0	0	0
220	0	398	-1	-1	235	230	5.0	25		176	-495	0	0		0	0	0	0	0
221	1	299	213	-1	330	273	21.3	27	ABalpappapp	295	0	0	0		0	0	0	0	0
222	1	256	179	-1	202	326	19.9	24	MSapaaaa	282	0	0	0		0	0	0	0	0
223	1	196	25	-1	521	152	9.7	28	ABarpppppa	284	136	0	0		0	0	0	0	0
224	1	192	220	-1	417	283	24.9	34	ABplpapppap	250	87	0	0		0	0	0	0	0
225	1	131	118	-1	172	180	9.5	26	ABarpapaaa	-124	0	0	0		0	0	0	0	0
226	1	84	108	-1	526	387	18.5	25	ABplapppaa	250	370	0	0		0	0	0	0	0
227	1	474	356	-1	136	288	13.5	26	ABalapapapa	205	-30	0	0		0	0	0	0	0
228	1	111	395	-1	491	413	12.3	27	ABplapapaa	276	421	0	0		0	0	0	0	0
229	1	223	92	-1	153	233	23.0	25	ABaraaapppa	226	-17	0	0		0	0	0	0	0
230	1	96	385	-1	221	349	13.2	25	ABplaapapaa	219	273	0	0		0	0	0	0	0
231	1	333	59	-1	582	173	15.4	29	ABarpppppp	254	586	0	0		0	0	0	0	0
232	1	279	315	-1	272	112	17.2	30	ABpraaapppa	281	273	0	0		0	0	0	0	0
233	1	49	58	-1	291	298	11.6	26	ABaraapapap	387	0	0	0		0	0	0	0	0
234	1	79	146	-1	358	253	7.5	27	MSaaappp	127	0	0	0		0	0	0	0	0
235	1	28	309	-1	254	358	17.6	25	MSapapap	215	140	0	0		0	0	0	0	0
236	1	101	40	-1	278	330	8.8	24	MSapppap	244	-346	0	0		0	0	0	0	0
237	1	318	336	-1	266	208	8.8	22	MSpaaaaap	185	486	0	0		0	0	0	0	0
238	1	262	207	-1	331	123	23.0	31	ABpraappap	317	-785	0	0		0	0	0	0	0
239	1	80	351	-1	179	374	9.5	25	ABplaapaapp	234	124	0	0		0	0	0	0	0
240	1	242	75	-1	251	124	13.1	27	ABpraapappp	-61	0	0	0		0	0	0	0	0
241	1	122	320	-1	138	308	7.1	25	ABplaapaaap	213	505	0	0		0	0	0	0	0
242	1	14	117	-1	464	231	22.6	32	MSpappap	99	0	0	0		0	0	0	0	0
243	1	237	82	-1	162	220	14.5	33	MSaaaaaa	324	-484	0	0		0	0	0	0	0
244	1	104	206	-1	324	382	7.1	29	ABarppaaap	67	0	0	0		0	0	0	0	0
245	1	204	267	-1	383	421	13.0	28	ABplapaapp	157	0	0	0		0	0	0	0	0
246	1	85	104	-1	127	227	19.0	24	ABalaaaarra	75	0	0	0		0	0	0	0	0
247	1	91	415	-1	278	415	18.9	29	ABplaappap	291	1518	0	0		0	0	0	0	0
248	1	403	168	-1	340	244	16.2	28	MSpapaapa	388	0	0	0		0	0	0	0	0
249	1	154	275	-1	527	206	18.8	33	Cppapp	312	-420	0	0		0	0	0	0	0
250	1	225	430	-1	152	386	14.1	24	ABalpppaapd	276	0	0	0		0	0	0	0	0
251	1	250	269	-1	425	235	13.4	33	Ealap	337	-668	0	0		0	0	0	0	0
252	1	248	132	-1	128	222	14.5	26	ABalapppaaa	-23	0	0	0		0	0	0	0	0
253	1	251	306	-1	320	136	9.4	26	ABprapaaaap	206	272	0	0		0	0	0	0	0
254	1	160	324	-1	405	372	14.0	31	Capaaa	269	1056	0	0		0	0	0	0	0
255	1	81	270	-1	232	297	20.0	27	ABalpappaap	219	476	0	0		0	0	0	0	0
256	1	436	412	-1	397	106	16.2	31	ABpraapppp	290	-1244	0	0		0	0	0	0	0
257	1	78	273	-1	267	293	13.5	30	ABaraapapaa	141	0	0	0		0	0	0	0	0
258	1	423	300	-1	314	236	16.4	25	ABaraappppp	-187	0	0	0		0	0	0	0	0
259	1	458	329	-1	179	240	22.3	27	ABaraaappap	217	260	0	0		0	0	0	0	0
260	1	397	182	-1	159	282	16.9	23	ABalpaapaaa	212	-1393	0	0		0	0	0	0	0
261	1	314	55	-1	242	305	14.6	26	ABalpaapapp	150	0	0	0		0	0	0	0	0
262	1	213	81	-1	225	210	8.1	24	MSpaaaaaa	-182	0	0	0		0	0	0	0	0
263	1	195	334	-1	294	216	9.2	26	MSpaaappa	-306	0	0	0		0	0	0	0	0
264	1	211	22	-1	97	256	13.9	24	ABalaaapalr	218	162	0	0		0	0	0	0	0
265	1	439	211	-1	174	142	21.5	29	ABalaappap	246	1135	0	0		0	0	0	0	0
266	1	478	438	-1	241	389	19.6	22	ABplpaapppa	181	376	0	0		0	0	0	0	0
267	1	61	432	-1	228	181	24.7	26	ABarapppppa	224	-199	0	0		0	0	0	0	0
268	1	488	335	-1	327	364	24.6	27	ABplpaaaapa	222	46	0	0		0	0	0	0	0
269	1	171	49	-1	382	378	20.9	28	ABplppapaap	230	-705	0	0		0	0	0	0	0
270	1	194	436	-1	228	201	17.1	26	ABarapaapap	59	0	0	0		0	0	0	0	0
271	0	449	-1	-1	159	348	17.6	23		190	-212	0	0		0	0	0	0	0
272	1	203	189	-1	428	315	5.5	29	Dappp	244	0	0	0		0	0	0	0	0
273	1	4	215	-1	300	320	5.1	24	ABarppaaaa	211	645	0	0		0	0	0	0	0
274	1	338	135	-1	430	157	17.4	33	MSpapppa	334	173	0	0		0	0	0	0	0
275	1	144	113	-1	250	400	8.3	27	ABplaaappa	217	1524	0	0		0	0	0	0	0
276	1	401	374	-1	132	207	21.4	22	ABalaaaparr	180	1390	0	0		0	0	0	0	0
277	1	222	303	-1	235	176	9.0	27	MSppappp	271	499	0	0		0	0	0	0	0
278	1	323	422	-1	101	274	18.7	25	ABalaaaarla	212	0	0	0		0	0	0	0	0
279	1	353	352	-1	105	288	21.5	24	ABalaaaalpa	238	-970	0	0		0	0	0	0	0
280	0	346	-1	-1	318	251	24.8	31		311	158	0	0		0	0	0	0	0
281	1	161	109	-1	499	189	10.4	29	Cpppaa	394	0	0	0		0	0	0	0	0
282	0	142	-1	-1	219	276	16.8	24		63	0	0	0		0	0	0	0	0
283	1	451	534	-1	230	237	18.9	22	ABarapaapaa	189	612	0	0		0	0	0	0	0
284	1	282	391	-1	404	145	8.7	28	ABarpppapp	255	-347	0	0		0	0	0	0	0
285	1	278	120	-1	220	305	7.3	26	MSapappp	35	0	0	0		0	0	0	0	0
286	1	191	41	-1	253	202	13.3	27	ABaraappapp	141	0	0	0		0	0	0	0	0
287	1	366	77	-1	554	219	10.4	29	Cpppap	283	169	0	0		0	0	0	0	0
288	1	477	459	-1	204	212	25.8	27	ABarapppaap	242	-1033	0	0		0	0	0	0	0
289	1	86	340	-1	263	278	17.7	25	ABalpapppap	163	0	0	0		0	0	0	0	0
290	1	335	18	-1	608	283	16.6	31	Cpappd	290	750	0	0		0	0	0	0	0
291	1	489	460	-1	253	214	18.8	22	ABarapaappa	184	1245	0	0		0	0	0	0	0
292	1	395	60	-1	205	122	17.0	25	ABpraaapapa	85	0	0	0		0	0	0	0	0
293	1	258	271	-1	200	297	4.6	28	ABplaaaapa	268	18	0	0		0	0	0	0	0
294	1	82	261	-1	570	166	19.6	29	ABprapappa	-37	0	0	0		0	0	0	0	0
295	1	452	462	-1	266	240	24.0	23	ABarapapapa	237	825	0	0		0	0	0	0	0
296	1	310	191	-1	359	370	14.4	27	Dapaa	206	0	0	0		0	0	0	0	0
297	1	32	454	-1	457	241	12.3	30	Epraa	301	-946	0	0		0	0	0	0	0
298	1	60	171	-1	214	316	16.8	24	ABalpaaapap	90	0	0	0		0	0	0	0	0
299	1	168	296	-1	283	168	19.0	26	MSppapap	232	922	0	0		0	0	0	0	0
300	1	322	278	-1	539	199	7.4	30	Cpaapp	305	0	0	0		0	0	0	0	0
301	1	89	338	-1	340	301	7.6	26	MSappppp	89	0	0	0		0	0	0	0	0
302	1	490	450	-1	119	345	20.2	22	ABalpppaaaa	175	-508	0	0		0	0	0	0	0
303	1	199	302	-1	467	372	11.9	31	Capapa	312	880	0	0		0	0	0	0	0
304	1	356	239	-1	180	402	15.4	27	ABplpaapapa	225	-711	0	0		0	0	0	0	0
305	1	325	350	-1	296	355	8.0	23	ABplapaaaaa	189	-1098	0	0		0	0	0	0	0
306	1	69	427	-1	254	358	26.0	25	ABalppapapp	-73	0	0	0		0	0	0	0	0
307	1	5	155	-1	146	190	11.5	26	ABalappppap	296	0	0	0		0	0	0	0	0
308	1	220	178	-1	195	176	25.4	26	ABalaapappa	198	259	0	0		0	0	0	0	0
309	1	240	443	-1	587	265	24.3	27	ABprppppppa	240	351	0	0		0	0	0	0	0
310	1	30	242	-1	430	193	22.8	29	ABprpapppap	254	344	0	0		0	0	0	0	0
311	1	393	1	-1	213	219	18.8	26	ABaraaaaapp	245	824	0	0		0	0	0	0	0
312	1	47	87	-1	238	146	13.1	24	ABpraapapap	204	-139	0	0		0	0	0	0	0
313	1	239	187	-1	237	112	21.7	27	ABpraaaapad	212	0	0	0		0	0	0	0	0
314	1	389	248	-1	383	256	20.3	25	MSpapappp	-213	0	0	0		0	0	0	0	0
315	1	231	249	-1	239	256	7.9	25	MSaaaaapp	227	781	0	0		0	0	0	0	0
316	1	56	121	-1	231	370	15.3	26	ABalpppppap	-239	0	0	0		0	0	0	0	0
317	1	119	125	-1	192	232	24.8	25	ABaraaapppp	208	6	0	0		0	0	0	0	0
318	1	520	376	-1	283	154	22.0	27	ABprpapapap	275	732	0	0		0	0	0	0	0
319	1	348	174	-1	569	224	22.5	26	ABprapppap	247	-1174	0	0		0	0	0	0	0
320	1	106	163	-1	125	254	12.5	27	ABalappaapa	-250	0	0	0		0	0	0	0	0
321	1	128	64	-1	277	365	18.6	24	ABplppaaaaa	262	0	0	0		0	0	0	0	0
322	1	455	281	-1	170	279	21.0	23	ABaraaaaaaa	82	0	0	0		0	0	0	0	0
323	1	58	323	-1	309	268	8.8	23	MSaaaappa	-19	0	0	0		0	0	0	0	0
324	0	374	-1	-1	312	400	22.0	23		230	946	0	0		0	0	0	0	0
325	1	410	153	-1	173	338	21.1	23	ABalppappap	-5	0	0	0		0	0	0	0	0
326	0	294	-1	-1	389	308	23.4	28		254	378	0	0		0	0	0	0	0
327	1	77	204	-1	587	188	22.2	29	ABprappppa	298	45	0	0		0	0	0	0	0
328	1	15	312	-1	281	281	10.1	24	MSaaapapa	226	281	0	0		0	0	0	0	0
329	1	387	272	-1	478	412	20.1	28	ABplapapap	273	761	0	0		0	0	0	0	0
330	1	483	286	-1	491	236	20.2	26	ABprpppppaa	177	-554	0	0		0	0	0	0	0
331	1	376	444	-1	498	268	5.6	30	Caaapa	300	-715	0	0		0	0	0	0	0
332	1	373	205	-1	255	376	15.0	22	ABplpaappaa	213	-243	0	0		0	0	0	0	0
333	1	464	348	-1	220	288	14.2	27	ABalpaapapa	254	1345	0	0		0	0	0	0	0
334	1	424	377	-1	208	329	25.1	22	ABalppapapa	101	0	0	0		0	0	0	0	0
335	1	66	90	-1	363	210	15.4	27	MSpapaapp	210	0	0	0		0	0	0	0	0
336	1	62	257	-1	418	280	11.6	32	Earap	111	0	0	0		0	0	0	0	0
337	1	155	472	-1	239	363	21.9	22	ABplpaaappp	206	1880	0	0		0	0	0	0	0
338	1	190	331	-1	526	262	13.5	31	Eprpa	319	463	0	0		0	0	0	0	0
339	1	360	158	-1	198	153	7.1	24	ABarpappaa	214	363	0	0		0	0	0	0	0
340	1	265	107	-1	154	211	18.3	26	MSppaaaa	-14	0	0	0		0	0	0	0	0
341	1	345	265	-1	561	264	21.8	31	Cppppp	293	-654	0	0		0	0	0	0	0
342	1	255	357	-1	487	326	20.2	33	ABplpppppa	334	-376	0	0		0	0	0	0	0
343	1	352	44	-1	452	376	25.0	28	ABplppapppp	270	1346	0	0		0	0	0	0	0
344	1	70	202	-1	600	298	12.5	30	Cpapaa	306	1211	0	0		0	0	0	0	0
345	1	469	299	-1	334	237	19.9	29	MSpapaaap	222	424	0	0		0	0	0	0	0
346	1	396	353	-1	394	143	23.2	22	ABprpaaaapp	102	0	0	0		0	0	0	0	0
347	1	113	130	-1	163	334	15.7	25	ABalapappaa	146	0	0	0		0	0	0	0	0
348	1	440	401	-1	266	114	22.9	22	ABprpaapapp	215	431	0	0		0	0	0	0	0
349	1	266	319	-1	186	124	13.5	27	ABpraapaapp	78	0	0	0		0	0	0	0	0
350	1	137	170	-1	199	178	13.4	26	MSppaaap	68	0	0	0		0	0	0	0	0
351	1	306	129	-1	363	172	20.5	26	ABprppaapaa	153	-148	0	0		0	0	0	0	0
352	1	287	426	-1	461	128	16.8	26	ABprappaaa	15	0	0	0		0	0	0	0	0
353	1	272	84	-1	375	119	8.6	29	ABarppppaa	130	0	0	0		0	0	0	0	0
354	1	20	115	-1	255	284	22.2	32	ABalpappppa	185	0	0	0		0	0	0	0	0
355	1	73	225	-1	317	223	20.4	24	MSpapaaaa	479	0	0	0		0	0	0	0	0
356	1	457	528	-1	580	319	23.5	27	ABplppppppp	247	556	0	0		0	0	0	0	0
357	1	307	407	-1	267	316	16.2	23	ABalpaaappp	175	823	0	0		0	0	0	0	0
358	1	358	508	-1	207	181	21.4	29	ABprpaaaaaa	331	63	0	0		0	0	0	0	0
359	1	359	167	-1	305	259	5.1	28	ABarpaappp	286	-36	0	0		0	0	0	0	0
360	1	57	442	-1	314	340	6.3	24	ABplapaaaap	243	758	0	0		0	0	0	0	0
361	1	12	212	-1	125	239	21.7	25	ABalaaaarrp	97	0	0	0		0	0	0	0	0
362	1	426	365	-1	497	261	10.4	31	Eprap	313	-111	0	0		0	0	0	0	0
363	1	447	149	-1	354	127	12.3	26	ABprapaaapa	242	-81	0	0		0	0	0	0	0
364	1	476	21	-1	319	149	13.4	25	Dpaaa	211	355	0	0		0	0	0	0	0
365	1	37	326	-1	206	277	9.6	26	MSaaapaaa	352	0	0	0		0	0	0	0	0
366	1	198	369	-1	341	176	17.0	26	MSpppapp	260	-65	0	0		0	0	0	0	0
367	1	234	97	-1	155	138	12.9	25	ABpraapaapa	200	710	0	0		0	0	0	0	0
368	1	425	139	-1	437	139	19.9	26	ABprppapaap	227	-743	0	0		0	0	0	0	0
369	1	441	240	-1	153	275	9.7	25	ABalappaapp	196	453	0	0		0	0	0	0	0
370	1	420	181	-1	116	256	18.8	23	ABalaaaarlp	195	-170	0	0		0	0	0	0	0
371	1	316	282	-1	193	360	12.4	25	ABalpppappp	196	121	0	0		0	0	0	0	0
372	1	8	162	-1	257	173	21.8	26	ABprpapaaap	200	245	0	0		0	0	0	0	0
373	1	406	465	-1	160	161	11.0	22	ABalapppppa	182	1465	0	0		0	0	0	0	0
374	1	277	343	-1	311	270	12.6	22	MSaaapapp	133	0	0	0		0	0	0	0	0
375	1	419	52	-1	207	129	9.3	27	ABarpappap	261	1132	0	0		0	0	0	0	0
376	1	525	490	-1	440	154	23.4	26	ABprppappap	206	-254	0	0		0	0	0	0	0
377	1	288	394	-1	299	380	18.5	25	ABplppaaaap	227	-861	0	0		0	0	0	0	0
378	1	226	381	-1	473	305	14.2	34	Earpp	345	-430	0	0		0	0	0	0	0
379	1	289	234	-1	298	396	12.2	25	ABplpaappap	188	664	0	0		0	0	0	0	0
380	1	487	439	-1	357	151	18.8	23	ABprppaaaap	230	818	0	0		0	0	0	0	0
381	1	17	47	-1	130	279	20.7	24	ABalpaapppa	187	555	0	0		0	0	0	0	0
382	1	497	175	-1	471	292	23.1	28	ABplpappppp	274	-198	0	0		0	0	0	0	0
383	1	516	457	-1	497	267	17.9	30	Eprpp	215	765	0	0		0	0	0	0	0
384	1	367	259	-1	404	135	19.5	26	ABprppapaaa	224	464	0	0		0	0	0	0	0
385	1	495	229	-1	222	251	24.1	23	ABarapaaapa	207	1616	0	0		0	0	0	0	0
386	1	129	214	-1	225	136	22.0	26	ABpraaaapav	242	244	0	0		0	0	0	0	0
387	1	400	414	-1	134	226	7.5	26	ABarpaaaaa	112	0	0	0		0	0	0	0	0
388	1	210	76	-1	524	405	14.1	28	ABarppappp	274	-426	0	0		0	0	0	0	0
389	1	147	195	-1	109	198	14.4	25	ABalappappa	418	0	0	0		0	0	0	0	0
390	1	139	294	-1	345	109	17.8	30	ABpraapppa	282	147	0	0		0	0	0	0	0
391	1	65	154	-1	531	307	16.9	30	Eplpa	244	-214	0	0		0	0	0	0	0
392	1	380	124	-1	408	285	14.5	31	Earpa	310	-116	0	0		0	0	0	0	0
393	1	384	199	-1	547	149	17.7	28	ABprapapap	280	747	0	0		0	0	0	0	0
394	1	182	73	-1	481	239	15.6	32	Ealpp	327	722	0	0		0	0	0	0	0
395	1	405	441	-1	189	283	22.3	29	ABalpaaaaaa	114	0	0	0		0	0	0	0	0
396	1	253	101	-1	186	290	15.7	24	ABalpaapaap	92	0	0	0		0	0	0	0	0
397	0	491	-1	-1	590	227	11.4	25		168	316	0	0		0	0	0	0	0
398	1	110	157	-1	122	165	14.3	24	ABalappappp	216	391	0	0		0	0	0	0	0
399	1	370	283	-1	456	378	16.0	30	Capaap	47	0	0	0		0	0	0	0	0
400	1	243	86	-1	380	374	8.6	25	ABarppaapp	232	163	0	0		0	0	0	0	0
401	1	188	330	-1	335	198	21.9	23	ABprpappaaa	223	0	0	0		0	0	0	0	0
402	1	93	449	-1	504	259	21.2	27	ABprpppppap	275	-1239	0	0		0	0	0	0	0
403	1	430	102	-1	124	177	20.5	29	ABalaaapprl	251	1634	0	0		0	0	0	0	0
404	1	368	373	-1	102	232	18.2	26	ABalaaaparl	263	-1184	0	0		0	0	0	0	0
405	1	34	388	-1	223	225	10.5	31	MSpaaaapa	310	196	0	0		0	0	0	0	0
406	1	327	409	-1	158	178	17.1	24	ABalaappppa	242	66	0	0		0	0	0	0	0
407	1	378	311	-1	94	264	16.7	25	ABalaaapall	234	451	0	0		0	0	0	0	0
408	1	233	28	-1	255	289	9.0	25	MSaaapaap	205	-28	0	0		0	0	0	0	0
409	1	53	221	-1	144	262	18.2	27	ABaraaaapa	218	-457	0	0		0	0	0	0	0
410	1	9	364	-1	289	343	21.4	25	ABplpapaaap	249	1000	0	0		0	0	0	0	0
411	0	88	-1	-1	184	226	5.0	23		177	-426	0	0		0	0	0	0	0
412	1	363	262	-1	271	170	16.1	24	MSppapaa	242	479	0	0		0	0	0	0	0
413	1	324	475	-1	480	159	20.0	22	ABprppapapp	170	99	0	0		0	0	0	0	0
414	1	173	280	-1	377	142	15.2	27	Dppaa	245	133	0	0		0	0	0	0	0
415	1	149	166	-1	226	148	24.8	27	ABalaapappp	197	276	0	0		0	0	0	0	0
416	1	75	201	-1	217	399	20.4	25	ABplpaaapap	107	0	0	0		0	0	0	0	0
417	1	462	246	-1	263	130	21.5	24	ABprpaaapap	161	180	0	0		0	0	0	0	0
418	1	465	147	-1	169	306	7.4	30	ABplaaaaapp	299	-28	0	0		0	0	0	0	0
419	0	273	-1	-1	260	382	22.5	24		228	1507	0	0		0	0	0	0	0
420	1	261	424	-1	376	372	24.5	28	ABplpaaaapp	279	261	0	0		0	0	0	0	0
421	1	105	263	-1	371	331	25.0	28	ABplppaappa	272	-504	0	0		0	0	0	0	0
422	1	402	316	-1	407	238	15.8	31	Ealpa	222	1180	0	0		0	0	0	0	0
423	1	484	398	-1	596	321	16.0	26	Caappd	149	-1575	0	0		0	0	0	0	0
424	1	87	69	-1	452	156	13.6	31	Cppaaa	308	83	0	0		0	0	0	0	0
425	1	24	354	-1	179	199	4.9	25	ABarpapapa	214	-920	0	0		0	0	0	0	0
426	1	71	243	-1	243	312	25.2	26	ABalpapaaap	250	-669	0	0		0	0	0	0	0
427	1	414	446	-1	497	125	12.1	28	ABprappapa	280	586	0	0		0	0	0	0	0
428	1	197	131	-1	264	338	12.9	27	MSapapaa	212	29	0	0		0	0	0	0	0
429	1	317	453	-1	450	347	17.0	26	MSappaap	260	-284	0	0		0	0	0	0	0
430	1	347	15	-1	330	409	13.9	25	ABplapaapa	245	136	0	0		0	0	0	0	0
431	1	450	193	-1	559	278	8.0	30	Cpapap	308	-42	0	0		0	0	0	0	0
432	1	215	390	-1	119	300	17.8	27	ABalaaaala	232	-991	0	0		0	0	0	0	0
433	1	297	512	-1	509	193	23.9	25	ABprpppaaap	193	-770	0	0		0	0	0	0	0
434	1	444	4	-1	277	382	6.3	29	ABplaaappp	298	-559	0	0		0	0	0	0	0
435	1	229	48	-1	338	362	19.8	25	ABplppaapap	204	487	0	0		0	0	0	0	0
436	1	181	520	-1	522	368	23.5	26	ABplpppaapp	-16	0	0	0		0	0	0	0	0
437	1	274	304	-1	402	408	17.6	28	ABplappaaa	270	430	0	0		0	0	0	0	0
438	1	48	219	-1	557	198	20.1	24	ABprapppaa	226	-107	0	0		0	0	0	0	0
439	1	308	525	-1	324	312	25.3	30	ABplpappaap	-195	0	0	0		0	0	0	0	0
440	1	136	183	-1	560	238	25.1	29	ABprpppaapp	-87	0	0	0		0	0	0	0	0
441	1	3	428	-1	221	352	16.1	22	ABalpppppaa	1	0	0	0		0	0	0	0	0
442	0	176	-1	-1	253	244	17.8	23		106	0	0	0		0	0	0	0	0
443	1	238	237	-1	425	361	19.1	30	MSaapppp	256	-18	0	0		0	0	0	0	0
444	1	141	14	-1	259	103	10.7	28	ABarpapppa	242	-238	0	0		0	0	0	0	0
445	1	284	8	-1	272	372	11.8	26	ABalppppppa	264	-252	0	0		0	0	0	0	0
446	1	311	467	-1	416	175	20.0	23	ABprppappaa	246	0	0	0		0	0	0	0	0
447	1	342	185	-1	172	317	24.7	23	ABalppapaaa	243	0	0	0		0	0	0	0	0
448	1	326	252	-1	215	296	21.5	30	ABalpaaaaap	158	0	0	0		0	0	0	0	0
449	1	475	420	-1	231	181	20.0	21	ABprpaapaaa	-115	0	0	0		0	0	0	0	0
450	1	36	180	-1	177	229	15.2	24	ABaraappaaa	106	0	0	0		0	0	0	0	0
451	1	18	136	-1	239	172	11.1	27	MSppappa	129	0	0	0		0	0	0	0	0
452	1	202	461	-1	232	340	24.0	22	ABalppapppp	93	0	0	0		0	0	0	0	0
453	1	471	469	-1	260	341	22.1	22	ABplpapaaaa	-173	0	0	0		0	0	0	0	0
454	1	267	405	-1	193	250	20.7	24	ABaraaaaapa	-82	0	0	0		0	0	0	0	0
455	1	382	345	-1	167	219	6.8	31	ABarpaaaap	214	0	0	0		0	0	0	0	0
456	1	379	254	-1	189	252	14.2	23	ABaraapaaap	3	0	0	0		0	0	0	0	0
457	1	460	389	-1	361	376	20.1	27	ABplppapaaa	169	-489	0	0		0	0	0	0	0
458	1	63	232	-1	310	182	21.4	26	ABprpaaappp	73	0	0	0		0	0	0	0	0
459	1	189	34	-1	280	205	5.2	23	ABarpaappa	-83	0	0	0		0	0	0	0	0
460	1	235	476	-1	398	349	22.9	26	ABplppappap	233	65	0	0		0	0	0	0	0
461	1	296	308	-1	328	151	19.8	22	ABprppaaaaa	-73	0	0	0		0	0	0	0	0
462	1	456	362	-1	317	361	10.1	26	ABplapaaapa	320	0	0	0		0	0	0	0	0
463	1	434	471	-1	213	240	21.9	27	ABarapaaaaa	191	0	0	0		0	0	0	0	0
464	1	473	492	-1	238	155	17.0	22	ABpraaappaa	-154	0	0	0		0	0	0	0	0
465	0	479	-1	-1	152	345	12.0	19		79	0	0	0		0	0	0	0	0
466	1	448	79	-1	588	331	21.4	34	Cpappv	53	0	0	0		0	0	0	0	0
467	0	468	-1	-1	324	232	10.0	20		149	0	0	0		0	0	0	0	0
468	1	83	473	-1	404	384	20.8	25	ABplppapapa	131	0	0	0		0	0	0	0	0
469	1	404	150	-1	225	250	21.2	26	ABarapaaaap	125	0	0	0		0	0	0	0	0
470	1	7	333	-1	306	146	7.8	22	ABprapaaaaa	-37	0	0	0		0	0	0	0	0
471	1	472	382	-1	230	196	21.9	24	ABprpapaaaa	-190	0	0	0		0	0	0	0	0
472	1	369	358	-1	591	215	19.0	27	ABprapapppp	54	0	0	0		0	0	0	0	0
473	1	391	161	-1	200	204	23.9	24	ABarappppap	215	0	0	0		0	0	0	0	0
474	1	336	328	-1	503	261	23.5	28	ABprppppapp	-398	0	0	0		0	0	0	0	0
475	1	293	35	-1	533	242	26.5	26	ABprpppapaa	22	0	0	0		0	0	0	0	0
476	1	492	403	-1	300	370	20.9	22	ABplpapaapp	209	1293	0	0		0	0	0	0	0
477	1	329	486	-1	428	195	24.9	28	ABprppaappp	287	421	0	0		0	0	0	0	0
478	1	467	339	-1	354	236	18.1	27	MSpapappa	-121	0	0	0		0	0	0	0	0
479	0	539	-1	-1	391	178	26.1	25		-124	0	0	0		0	0	0	0	0
480	1	493	452	-1	336	192	23.9	22	ABarappapap	140	812	0	0		0	0	0	0	0
481	0	330	-1	-1	295	236	26.5	29		224	1287	0	0		0	0	0	0	0
482	1	530	483	-1	494	299	24.8	29	ABplppppapp	206	717	0	0		0	0	0	0	0
483	1	394	479	-1	276	137	20.0	22	ABprpaapppa	217	-1348	0	0		0	0	0	0	0
484	1	509	480	-1	156	281	23.9	22	ABalpaappaa	173	487	0	0		0	0	0	0	0
485	1	494	481	-1	429	340	26.0	29	ABplpppaaaa	337	0	0	0		0	0	0	0	0
486	1	482	268	-1	217	373	22.3	24	ABplpaaappa	199	-484	0	0		0	0	0	0	0
487	1	466	484	-1	483	349	25.7	27	ABplppppapa	209	355	0	0		0	0	0	0	0
488	1	313	478	-1	211	295	18.7	22	ABalpaaapaa	484	0	0	0		0	0	0	0	0
489	1	496	477	-1	372	201	25.7	28	ABprpappapp	280	-40	0	0		0	0	0	0	0
490	1	409	487	-1	405	199	23.3	26	ABprpapppaa	143	484	0	0		0	0	0	0	0
491	1	461	463	-1	371	157	23.7	28	ABprpapaapa	181	-445	0	0		0	0	0	0	0
492	1	498	489	-1	443	291	22.6	29	ABplpappppa	187	297	0	0		0	0	0	0	0
493	1	67	458	-1	138	318	13.7	25	ABalapappap	218	0	0	0		0	0	0	0	0
494	1	116	288	-1	163	304	5.5	25	ABplaaaaaap	236	130	0	0		0	0	0	0	0
495	1	398	3	-1	223	222	5.2	34	ABarpaapa	346	-405	0	0		0	0	0	0	0
496	1	522	493	-1	462	236	25.0	26	ABprppppaaa	191	-1059	0	0		0	0	0	0	0
497	1	501	494	-1	460	206	25.0	26	ABprpppaaaa	450	0	0	0		0	0	0	0	0
498	1	502	495	-1	208	346	23.0	24	ABalppapppa	48	0	0	0		0	0	0	0	0
499	1	503	496	-1	277	361	21.0	22	ABplpapaapa	202	-343	0	0		0	0	0	0	0
500	1	504	497	-1	315	336	22.0	24	ABplpapapaa	163	421	0	0		0	0	0	0	0
501	1	505	498	-1	342	338	22.0	24	ABplpapapap	177	-212	0	0		0	0	0	0	0
502	1	506	499	-1	490	346	22.5	26	Capppp	240	885	0	0		0	0	0	0	0
503	1	507	500	-1	261	379	20.5	22	ABplpaapppp	171	-354	0	0		0	0	0	0	0
504	1	508	527	-1	526	281	26.0	25	ABplpppapap	258	-503	0	0		0	0	0	0	0
505	1	510	501	-1	280	300	15.0	25	ABaraapappa	322	618	0	0		0	0	0	0	0
506	1	486	502	-1	290	206	16.0	22	ABarapaappp	155	0	0	0		0	0	0	0	0
507	1	512	503	-1	139	370	17.0	22	ABalpppaapv	44	0	0	0		0	0	0	0	0
508	1	513	504	-1	342	303	17.0	23	MSaapappa	192	0	0	0		0	0	0	0	0
509	1	514	505	-1	473	210	19.0	25	MSpppaap	-64	0	0	0		0	0	0	0	0
510	1	515	506	-1	376	229	13.0	29	Ealaa	176	-192	0	0		0	0	0	0	0
511	1	517	507	-1	517	291	20.0	31	Eplpp	478	0	0	0		0	0	0	0	0
512	1	16	418	-1	186	180	21.05	25	ABpraaapaav	241	355	0	0		0	0	0	0	0
513	1	518	509	-1	250	105	19.0	22	ABprpaapapa	163	0	0	0		0	0	0	0	0
514	1	519	510	-1	303	136	21.0	25	ABprpaapppp	27	0	0	0		0	0	0	0	0
515	1	445	554	-1	303	154	22.5	25	ABprpapappa	143	-87	0	0		0	0	0	0	0
516	0	521	-1	-1	451	244	25.0	27		225	-557	0	0		0	0	0	0	0
517	1	500	513	-1	483	233	24.0	26	ABprppppaap	191	-1059	0	0		0	0	0	0	0
518	1	523	514	-1	507	228	25.0	26	ABprppppapa	308	1021	0	0		0	0	0	0	0
519	0	524	-1	-1	472	189	22.0	25		334	-1286	0	0		0	0	0	0	0
520	1	542	517	-1	279	180	22.5	25	ABprpaaappa	249	310	0	0		0	0	0	0	0
521	1	527	518	-1	466	323	25.0	25	ABplppppaap	173	-85	0	0		0	0	0	0	0
522	1	528	519	-1	442	331	24.0	24	ABplppppaaa	286	170	0	0		0	0	0	0	0
523	1	529	521	-1	462	355	24.0	25	ABplpppaaap	217	36	0	0		0	0	0	0	0
524	1	294	522	-1	406	309	24.0	25	ABplpapppaa	168	-591	0	0		0	0	0	0	0
525	1	531	523	-1	382	309	23.0	24	ABplpapappp	232	0	0	0		0	0	0	0	0
526	1	532	524	-1	358	325	24.0	24	ABplpapappa	177	-212	0	0		0	0	0	0	0
527	1	533	526	-1	552	278	24.0	27	ABprpppapap	336	223	0	0		0	0	0	0	0
528	1	535	529	-1	322	226	25.0	24	ABarappaapp	193	-119	0	0		0	0	0	0	0
529	1	40	550	-1	242	215	26.0	24	ABarapppapa	280	873	0	0		0	0	0	0	0
530	1	26	530	-1	427	143	23.0	27	ABarappappp	271	864	0	0		0	0	0	0	0
531	1	536	531	-1	289	242	25.0	25	ABarappaapa	277	204	0	0		0	0	0	0	0
532	0	537	-1	-1	314	294	24.0	26		210	-1271	0	0		0	0	0	0	0
533	1	538	533	-1	316	250	23.0	25	ABarapapapp	56	0	0	0		0	0	0	0	0
534	1	470	160	-1	231	204	15.0	24	ABaraaapapp	409	0	0	0		0	0	0	0	0
535	0	511	-1	-1	118	203	19.0	22		-7	0	0	0		0	0	0	0	0
536	1	463	488	-1	167	331	11.0	23	ABalppppapa	222	0	0	0		0	0	0	0	0
537	0	-1	-1	-1	432	155	25.5	29		254	-418	0	0		0	0	0	0	0
538	1	540	537	-1	202	285	23.0	22	ABalpaaaapa	167	174	0	0		0	0	0	0	0
539	1	541	538	-1	381	284	22.0	24	MSaappap	270	754	0	0		0	0	0	0	0
540	1	543	539	-1	324	159	21.0	22	ABprpapappp	160	1169	0	0		0	0	0	0	0
541	1	544	540	-1	384	180	21.0	24	ABprppaapap	0	0	0	0		0	0	0	0	0
542	1	545	542	-1	515	355	25.0	24	ABplpppaapa	230	-565	0	0		0	0	0	0	0
543	1	546	543	-1	333	196	19.0	25	MSppaapp	211	889	0	0		0	0	0	0	0
544	0	547	-1	-1	344	151	21.0	24		270	0	0	0		0	0	0	0	0
545	1	548	545	-1	455	208	21.0	25	ABprpappppa	254	-29	0	0		0	0	0	0	0
546	1	549	546	-1	454	257	25.0	25	ABprpappppp	176	47	0	0		0	0	0	0	0
547	1	550	547	-1	388	134	21.0	25	ABprpapaapp	169	-531	0	0		0	0	0	0	0
548	1	551	548	-1	195	347	17.0	22	ABplpaapaaa	182	0	0	0		0	0	0	0	0
549	0	542	-1	-1	289	173	23.0	25		175	230	0	0		0	0	0	0	0
550	0	552	-1	-1	115	200	19.0	22		-7	0	0	0		0	0	0	0	0
551	1	553	552	-1	117	203	19.0	22	ABalaapaaa	-7	0	0	0		0	0	0	0	0
552	1	554	553	-1	436	165	24.933332	26	ABprppaappa	17	0	0	0		0	0	0	0	0
553	1	555	445	-1	387	173	25.0	24	ABprpaaaapa	47	0	0	0		0	0	0	0	0
