# Supplementary material for: The AP-2 Transcription Factor APTF-2 Is Required for Neuroblast and Epidermal Morphogenesis in Caenorhabditis elegans Embryogenesis
Source: PLoS Genet. 2016 May 13;12(5):e1006048. doi: 10.1371/journal.pgen.1006048 (PMC4866721; doi:10.1371/journal.pgen.1006048)
Supplement: S5 Text — (ZIP) [file pgen.1006048.s033.zip › nuclei/t192-nuclei]

1	1	311	241	-1	217	225	19.2	26	ABaraaaaapp	246	0	0	0		0	0	0	0	0
2	1	47	33	-1	248	323	18.5	27	ABalpapppaa	111	0	0	0		0	0	0	0	0
3	1	495	79	-1	220	222	5.2	34	ABarpaapa	343	97	0	0		0	0	0	0	0
4	1	434	156	-1	275	384	6.4	30	ABplaaappp	302	237	0	0		0	0	0	0	0
5	1	187	245	-1	336	222	12.5	30	MSpaapapp	257	173	0	0		0	0	0	0	0
6	1	216	83	-1	462	419	17.3	29	ABplappapp	287	-331	0	0		0	0	0	0	0
7	1	208	66	-1	266	227	6.9	25	MSaaaapaa	242	342	0	0		0	0	0	0	0
8	1	445	268	-1	275	375	11.7	27	ABalppppppa	271	391	0	0		0	0	0	0	0
9	1	184	371	-1	251	373	9.0	25	ABplaapappp	-66	0	0	0		0	0	0	0	0
10	1	26	124	-1	286	113	9.0	29	ABarpapppp	289	-94	0	0		0	0	0	0	0
11	1	153	184	-1	116	333	16.3	28	ABalapaaap	269	1163	0	0		0	0	0	0	0
12	1	82	76	-1	323	289	14.2	29	MSaapaapa	144	0	0	0		0	0	0	0	0
13	1	167	193	-1	144	358	14.7	29	ABalapaapp	314	0	0	0		0	0	0	0	0
14	1	444	86	-1	258	105	10.6	27	ABarpapppa	-12	0	0	0		0	0	0	0	0
15	1	430	120	-1	334	413	14.2	26	ABplapaapa	109	0	0	0		0	0	0	0	0
16	1	182	293	-1	156	195	21.4	24	ABarappppaa	242	249	0	0		0	0	0	0	0
17	1	10	39	-1	290	240	20.6	29	ABarapapppp	170	0	0	0		0	0	0	0	0
18	1	290	304	-1	610	280	16.7	31	Cpappd	309	838	0	0		0	0	0	0	0
19	1	194	198	-1	301	308	19.0	23	MSaapaaaa	238	-1013	0	0		0	0	0	0	0
20	1	29	94	-1	120	212	9.7	25	ABpraapaaaa	218	-454	0	0		0	0	0	0	0
21	1	364	162	-1	318	148	13.5	24	Dpaaa	195	42	0	0		0	0	0	0	0
22	1	264	89	-1	101	262	14.6	24	ABalaaapalr	228	-407	0	0		0	0	0	0	0
23	1	43	64	-1	284	261	7.6	24	MSaaaapap	247	0	0	0		0	0	0	0	0
24	1	174	240	-1	211	139	13.2	25	ABpraapappa	250	1451	0	0		0	0	0	0	0
25	1	223	16	-1	518	149	9.7	27	ABarpppppa	545	0	0	0		0	0	0	0	0
26	1	3	73	-1	211	375	18.4	26	ABplpaaaaap	132	0	0	0		0	0	0	0	0
27	1	42	204	-1	187	253	10.3	29	MSaaaaapa	-245	0	0	0		0	0	0	0	0
28	1	408	163	-1	258	288	9.3	24	MSaaapaap	243	412	0	0		0	0	0	0	0
29	1	215	102	-1	255	144	7.1	29	ABarpapapp	180	-320	0	0		0	0	0	0	0
30	1	48	170	-1	160	186	19.2	25	ABalaapppaa	205	32	0	0		0	0	0	0	0
31	1	60	123	-1	280	159	10.8	27	MSppppap	161	0	0	0		0	0	0	0	0
32	1	176	113	-1	303	238	11.8	24	MSpaapaap	200	170	0	0		0	0	0	0	0
33	1	24	207	-1	230	381	12.2	27	ABplaapapap	63	0	0	0		0	0	0	0	0
34	1	459	393	-1	274	204	5.1	24	ABarpaappa	165	311	0	0		0	0	0	0	0
35	1	475	453	-1	532	238	26.2	26	ABprpppapaa	196	163	0	0		0	0	0	0	0
36	1	61	372	-1	564	333	12.3	30	Capppa	300	-395	0	0		0	0	0	0	0
37	1	13	359	-1	584	250	17.5	29	Cppppa	85	0	0	0		0	0	0	0	0
38	1	90	157	-1	330	268	9.9	28	MSaaaappp	32	0	0	0		0	0	0	0	0
39	1	124	332	-1	123	296	11.7	26	ABalapapapp	241	-641	0	0		0	0	0	0	0
40	1	236	93	-1	275	332	8.5	25	MSapppap	221	0	0	0		0	0	0	0	0
41	1	286	107	-1	254	201	13.3	27	ABaraappapp	270	140	0	0		0	0	0	0	0
42	1	130	405	-1	161	372	21.5	25	ABalpppaaap	207	-630	0	0		0	0	0	0	0
43	1	22	116	-1	519	171	13.8	30	Cppapa	287	1160	0	0		0	0	0	0	0
44	1	343	30	-1	446	375	24.8	27	ABplppapppp	246	303	0	0		0	0	0	0	0
45	1	70	91	-1	295	208	13.9	27	MSpaapapa	-185	0	0	0		0	0	0	0	0
46	1	51	38	-1	149	339	9.5	26	ABalapapppp	252	-116	0	0		0	0	0	0	0
47	1	381	109	-1	131	280	20.7	23	ABalpaapppa	180	512	0	0		0	0	0	0	0
48	1	435	435	-1	339	359	19.3	24	ABplppaapap	209	180	0	0		0	0	0	0	0
49	1	269	32	-1	389	373	20.5	28	ABplppapaap	268	-504	0	0		0	0	0	0	0
50	0	56	-1	-1	235	111	17.5	25		229	253	0	0		0	0	0	0	0
51	1	137	223	-1	289	261	22.9	24	ABarapapppa	233	-115	0	0		0	0	0	0	0
52	1	375	276	-1	204	128	9.4	30	ABarpappap	240	1	0	0		0	0	0	0	0
53	1	73	176	-1	175	244	18.2	30	ABaraaapaa	143	0	0	0		0	0	0	0	0
54	1	157	10	-1	230	351	10.6	26	ABplaapappa	211	-988	0	0		0	0	0	0	0
55	1	261	148	-1	243	309	14.4	27	ABalpaapapp	250	149	0	0		0	0	0	0	0
56	1	44	136	-1	246	284	24.2	28	ABalpappapa	-25	0	0	0		0	0	0	0	0
57	1	12	147	-1	158	366	11.4	24	ABplaapaapa	201	75	0	0		0	0	0	0	0
58	1	233	330	-1	291	300	11.4	26	ABaraapapap	142	0	0	0		0	0	0	0	0
59	1	231	413	-1	579	169	15.5	29	ABarpppppp	232	1217	0	0		0	0	0	0	0
60	1	292	269	-1	205	121	16.8	24	ABpraaapapa	209	479	0	0		0	0	0	0	0
61	1	138	185	-1	355	183	24.3	24	ABprpappapa	186	178	0	0		0	0	0	0	0
62	1	148	369	-1	248	240	20.4	28	ABarapapaap	247	-111	0	0		0	0	0	0	0
63	1	52	260	-1	323	388	19.6	24	ABplppaapaa	219	-437	0	0		0	0	0	0	0
64	1	321	11	-1	280	367	18.5	25	ABplppaaaaa	327	0	0	0		0	0	0	0	0
65	1	163	161	-1	512	412	19.5	28	ABplapappa	287	-2	0	0		0	0	0	0	0
66	1	105	442	-1	338	174	9.8	26	Dpaap	230	-515	0	0		0	0	0	0	0
67	1	69	106	-1	144	330	22.2	26	ABalppaaapa	-252	0	0	0		0	0	0	0	0
68	1	136	335	-1	301	159	6.0	22	ABarpppaaa	199	14	0	0		0	0	0	0	0
69	1	424	379	-1	447	157	13.5	31	Cppaaa	312	79	0	0		0	0	0	0	0
70	1	57	283	-1	165	211	25.2	24	ABarapppaaa	225	407	0	0		0	0	0	0	0
71	0	129	-1	-1	588	243	11.4	30		294	-502	0	0		0	0	0	0	0
72	1	28	219	-1	307	238	7.2	24	MSpaaapaa	149	0	0	0		0	0	0	0	0
73	1	394	270	-1	479	236	16.1	31	Ealpp	312	692	0	0		0	0	0	0	0
74	1	113	195	-1	501	372	16.9	30	Capapp	298	-657	0	0		0	0	0	0	0
75	1	240	149	-1	247	124	13.3	28	ABpraapappp	254	561	0	0		0	0	0	0	0
76	1	388	298	-1	527	405	14.3	28	ABarppappp	257	-215	0	0		0	0	0	0	0
77	1	287	381	-1	554	216	10.4	28	Cpppap	243	846	0	0		0	0	0	0	0
78	1	179	164	-1	286	112	21.6	27	ABpraappaa	231	1571	0	0		0	0	0	0	0
79	1	466	400	-1	585	328	21.7	36	Cpappv	321	235	0	0		0	0	0	0	0
80	1	97	51	-1	198	190	7.4	26	ABarpapaapp	229	1686	0	0		0	0	0	0	0
81	1	262	300	-1	224	214	7.8	26	MSpaaaaaa	-177	0	0	0		0	0	0	0	0
82	1	243	24	-1	161	220	14.4	31	MSaaaaaa	225	426	0	0		0	0	0	0	0
83	1	114	31	-1	459	356	21.5	27	MSpappaa	-145	0	0	0		0	0	0	0	0
84	1	353	221	-1	371	119	8.8	28	ABarppppaa	262	166	0	0		0	0	0	0	0
85	1	17	144	-1	478	201	6.9	32	Dpppp	317	855	0	0		0	0	0	0	0
86	1	400	378	-1	383	373	8.9	25	ABarppaapp	244	1132	0	0		0	0	0	0	0
87	1	312	63	-1	236	149	12.9	24	ABpraapapap	219	309	0	0		0	0	0	0	0
88	1	199	318	-1	525	364	11.8	25	Cappapa	-86	0	0	0		0	0	0	0	0
89	1	176	206	-1	273	236	11.6	25	MSpaapaaa	173	0	0	0		0	0	0	0	0
90	1	335	118	-1	360	209	15.3	27	MSpapaapp	262	-159	0	0		0	0	0	0	0
91	1	161	37	-1	139	354	19.2	31	ABalapaapa	232	0	0	0		0	0	0	0	0
92	1	229	155	-1	154	229	22.9	26	ABaraaapppa	88	0	0	0		0	0	0	0	0
93	1	122	194	-1	127	322	12.1	27	ABalapapppa	31	0	0	0		0	0	0	0	0
94	0	147	-1	-1	160	127	15.3	27		80	0	0	0		0	0	0	0	0
95	1	168	169	-1	165	261	14.9	24	ABaraapaaaa	140	0	0	0		0	0	0	0	0
96	1	180	80	-1	197	227	12.7	24	ABaraappaap	-511	0	0	0		0	0	0	0	0
97	1	367	183	-1	161	138	12.9	24	ABpraapaapa	209	-855	0	0		0	0	0	0	0
98	1	94	130	-1	99	240	15.8	23	ABalaaappll	201	938	0	0		0	0	0	0	0
99	1	67	313	-1	260	252	25.4	25	ABalpapaapp	229	-933	0	0		0	0	0	0	0
100	1	204	44	-1	215	269	25.6	29	ABalpapaapa	286	811	0	0		0	0	0	0	0
101	1	396	382	-1	194	286	16.1	25	ABalpaapaap	237	-226	0	0		0	0	0	0	0
102	1	403	278	-1	124	182	20.3	27	ABalaaapprl	229	58	0	0		0	0	0	0	0
103	1	141	154	-1	151	217	10.4	25	ABalapppapa	232	240	0	0		0	0	0	0	0
104	1	246	263	-1	127	228	18.7	24	ABalaaaarra	301	0	0	0		0	0	0	0	0
105	1	111	320	-1	235	369	24.5	31	ABalppaappp	256	685	0	0		0	0	0	0	0
106	1	115	26	-1	262	139	18.0	23	ABprpaapaap	196	701	0	0		0	0	0	0	0
107	1	340	199	-1	155	213	18.1	27	MSppaaaa	328	0	0	0		0	0	0	0	0
108	1	226	237	-1	527	386	18.5	25	ABplapppaa	311	0	0	0		0	0	0	0	0
109	1	281	306	-1	498	185	10.5	30	Cpppaa	296	-370	0	0		0	0	0	0	0
110	1	189	279	-1	375	226	19.2	28	MSpapapa	244	-162	0	0		0	0	0	0	0
111	1	103	316	-1	335	245	8.0	24	MSpaaapap	255	0	0	0		0	0	0	0	0
112	1	193	398	-1	270	304	20.0	23	ABalpappppp	190	281	0	0		0	0	0	0	0
113	1	275	173	-1	249	404	8.6	27	ABplaaappa	264	929	0	0		0	0	0	0	0
114	1	99	292	-1	211	396	9.1	29	ABplaaapap	262	1197	0	0		0	0	0	0	0
115	1	354	377	-1	256	285	22.1	31	ABalpappppa	315	-82	0	0		0	0	0	0	0
116	1	40	230	-1	559	369	18.8	28	ABplapapppp	256	219	0	0		0	0	0	0	0
117	1	242	178	-1	467	227	22.3	31	MSpappap	242	-532	0	0		0	0	0	0	0
118	1	225	4	-1	171	180	9.4	26	ABarpapaaa	-27	0	0	0		0	0	0	0	0
119	1	20	423	-1	144	262	21.1	26	ABaraaappaa	-148	0	0	0		0	0	0	0	0
120	1	285	409	-1	220	305	7.3	27	MSapappp	265	346	0	0		0	0	0	0	0
121	1	316	58	-1	232	373	15.5	26	ABalpppppap	61	0	0	0		0	0	0	0	0
122	1	164	70	-1	188	144	16.9	25	ABpraaaaap	-118	0	0	0		0	0	0	0	0
123	1	11	440	-1	149	296	24.4	28	ABalpaapppp	237	837	0	0		0	0	0	0	0
124	1	392	399	-1	408	286	14.6	30	Earpa	238	234	0	0		0	0	0	0	0
125	1	317	69	-1	188	232	24.6	26	ABaraaapppp	141	0	0	0		0	0	0	0	0
126	1	54	363	-1	285	303	6.7	27	MSappppa	277	-112	0	0		0	0	0	0	0
127	1	191	143	-1	255	146	14.9	23	ABpraaappap	223	-404	0	0		0	0	0	0	0
128	1	127	215	-1	293	369	15.6	27	MSapppaa	261	0	0	0		0	0	0	0	0
129	1	351	333	-1	362	168	21.0	26	ABprppaapaa	196	173	0	0		0	0	0	0	0
130	1	347	224	-1	169	335	15.9	26	ABalapappaa	39	0	0	0		0	0	0	0	0
131	1	428	281	-1	265	339	12.8	27	MSapapaa	206	-922	0	0		0	0	0	0	0
132	1	252	1	-1	129	224	14.6	26	ABalapppaaa	218	610	0	0		0	0	0	0	0
133	1	16	104	-1	516	327	25.9	27	ABplpppapaa	273	459	0	0		0	0	0	0	0
134	1	159	13	-1	167	179	23.8	26	ABpraaaaaaa	-20	0	0	0		0	0	0	0	0
135	1	274	49	-1	427	156	16.8	33	MSpapppa	340	0	0	0		0	0	0	0	0
136	1	451	427	-1	238	173	11.0	26	MSppappa	393	0	0	0		0	0	0	0	0
137	1	27	3	-1	137	161	10.3	26	ABpraapaaap	225	366	0	0		0	0	0	0	0
138	1	100	391	-1	472	169	23.3	29	ABprppappp	295	808	0	0		0	0	0	0	0
139	1	368	342	-1	434	143	20.3	26	ABprppapaap	265	-31	0	0		0	0	0	0	0
140	1	120	45	-1	459	193	19.5	34	MSpapppp	338	170	0	0		0	0	0	0	0
141	1	34	517	-1	416	363	23.8	26	ABplppapppa	210	-120	0	0		0	0	0	0	0
142	1	78	153	-1	220	156	15.9	28	ABpraapapaa	43	0	0	0		0	0	0	0	0
143	1	192	128	-1	546	386	15.9	24	ABplapapppa	237	-200	0	0		0	0	0	0	0
144	1	9	226	-1	214	410	18.9	23	ABplpaapapp	226	362	0	0		0	0	0	0	0
145	1	31	344	-1	508	301	12.9	31	Eplap	296	-982	0	0		0	0	0	0	0
146	1	234	239	-1	359	254	7.2	26	MSaaappp	136	0	0	0		0	0	0	0	0
147	1	418	394	-1	175	309	8.0	28	ABplaaaaapp	277	141	0	0		0	0	0	0	0
148	1	76	255	-1	165	170	13.3	29	ABalappapa	-197	0	0	0		0	0	0	0	0
149	1	363	48	-1	356	128	12.3	27	ABprapaaapa	228	774	0	0		0	0	0	0	0
150	1	469	452	-1	224	254	21.0	23	ABarapaaaap	188	124	0	0		0	0	0	0	0
151	1	107	339	-1	246	142	24.3	24	ABprpaaapaa	212	1538	0	0		0	0	0	0	0
152	1	175	291	-1	281	179	8.3	27	MSpppppa	270	212	0	0		0	0	0	0	0
153	1	325	397	-1	174	338	21.2	24	ABalppappap	231	512	0	0		0	0	0	0	0
154	1	391	55	-1	524	303	16.9	32	Eplpa	325	1333	0	0		0	0	0	0	0
155	1	307	142	-1	146	193	11.5	25	ABalappppap	200	613	0	0		0	0	0	0	0
156	1	203	357	-1	190	290	19.5	27	ABaraaaaaap	203	412	0	0		0	0	0	0	0
157	1	398	122	-1	122	169	13.8	24	ABalappappp	93	0	0	0		0	0	0	0	0
158	1	339	319	-1	197	153	7.3	25	ABarpappaa	40	0	0	0		0	0	0	0	0
159	1	126	325	-1	372	119	19.5	26	ABprapaapa	130	0	0	0		0	0	0	0	0
160	1	534	114	-1	229	201	15.4	24	ABaraaapapp	235	814	0	0		0	0	0	0	0
161	1	473	265	-1	204	205	23.9	24	ABarappppap	206	747	0	0		0	0	0	0	0
162	1	372	71	-1	256	171	21.6	26	ABprpapaaap	250	-1012	0	0		0	0	0	0	0
163	1	320	72	-1	127	256	12.8	26	ABalappaapa	257	-57	0	0		0	0	0	0	0
164	1	87	253	-1	542	220	24.6	26	ABprpppaapa	214	845	0	0		0	0	0	0	0
165	1	219	426	-1	283	184	25.0	28	ABarapppapp	278	64	0	0		0	0	0	0	0
166	1	415	29	-1	223	149	25.1	26	ABalaapappp	156	124	0	0		0	0	0	0	0
167	1	359	233	-1	303	260	4.8	29	ABarpaappp	272	-153	0	0		0	0	0	0	0
168	1	248	234	-1	339	243	15.9	29	MSpapaapa	92	0	0	0		0	0	0	0	0
169	1	217	338	-1	526	390	23.1	29	ABplappppa	285	682	0	0		0	0	0	0	0
170	1	350	47	-1	200	180	13.5	26	MSppaaap	61	0	0	0		0	0	0	0	0
171	1	298	307	-1	218	316	16.9	23	ABalpaaapap	201	96	0	0		0	0	0	0	0
172	1	37	249	-1	109	192	17.0	24	ABalaaapplr	230	-1478	0	0		0	0	0	0	0
173	1	14	271	-1	264	201	16.1	27	ABaraapppaa	123	0	0	0		0	0	0	0	0
174	1	319	258	-1	568	227	22.5	25	ABprapppap	243	1719	0	0		0	0	0	0	0
175	1	382	150	-1	474	285	22.4	28	ABplpappppp	221	-515	0	0		0	0	0	0	0
176	1	197	231	-1	427	108	14.9	27	ABprapaapp	262	242	0	0		0	0	0	0	0
177	1	133	88	-1	353	157	11.8	26	Dpapa	231	504	0	0		0	0	0	0	0
178	1	308	22	-1	195	178	25.3	25	ABalaapappa	-112	0	0	0		0	0	0	0	0
179	1	222	352	-1	205	324	19.7	24	MSapaaaa	169	252	0	0		0	0	0	0	0
180	1	450	90	-1	180	230	14.7	24	ABaraappaaa	223	646	0	0		0	0	0	0	0
181	1	370	422	-1	115	260	18.6	23	ABalaaaarlp	175	-187	0	0		0	0	0	0	0
182	1	260	302	-1	164	283	17.0	24	ABalpaapaaa	172	0	0	0		0	0	0	0	0
183	1	440	19	-1	560	239	25.3	28	ABprpppaapp	264	488	0	0		0	0	0	0	0
184	1	156	82	-1	313	207	17.0	25	ABaraappppa	-151	0	0	0		0	0	0	0	0
185	1	447	468	-1	168	317	24.5	24	ABalppapaaa	151	-631	0	0		0	0	0	0	0
186	1	80	428	-1	326	327	9.7	26	Daaap	266	0	0	0		0	0	0	0	0
187	1	313	424	-1	240	116	21.8	26	ABpraaaapad	381	0	0	0		0	0	0	0	0
188	1	95	99	-1	386	396	7.6	35	ABarppapa	356	107	0	0		0	0	0	0	0
189	1	272	126	-1	430	319	5.6	30	Dappp	40	0	0	0		0	0	0	0	0
190	1	142	5	-1	601	327	18.5	31	Caappv	295	-38	0	0		0	0	0	0	0
191	1	296	14	-1	361	369	14.3	27	Dapaa	-215	0	0	0		0	0	0	0	0
192	1	162	314	-1	389	309	20.5	25	MSapaapp	217	-189	0	0		0	0	0	0	0
193	1	431	403	-1	561	277	8.0	30	Cpapap	308	832	0	0		0	0	0	0	0
194	1	53	286	-1	309	178	13.8	24	MSpppaaa	20	0	0	0		0	0	0	0	0
195	1	389	57	-1	109	206	14.4	25	ABalappappa	205	-831	0	0		0	0	0	0	0
196	1	45	188	-1	312	328	12.5	25	MSappaaa	247	-203	0	0		0	0	0	0	0
197	1	149	203	-1	435	170	9.8	25	Dppap	-7	0	0	0		0	0	0	0	0
198	1	7	101	-1	355	308	13.9	30	MSaapaapp	78	0	0	0		0	0	0	0	0
199	1	393	321	-1	545	146	18.2	29	ABprapapap	286	1447	0	0		0	0	0	0	0
200	1	92	404	-1	383	276	11.3	29	Earaa	294	116	0	0		0	0	0	0	0
201	1	416	103	-1	218	401	20.7	26	ABplpaaapap	202	1065	0	0		0	0	0	0	0
202	1	344	388	-1	601	296	12.5	30	Cpapaa	299	269	0	0		0	0	0	0	0
203	1	207	84	-1	247	338	5.2	26	ABplaaaapp	283	0	0	0		0	0	0	0	0
204	1	327	214	-1	585	189	22.4	28	ABprappppa	273	153	0	0		0	0	0	0	0
205	1	332	105	-1	260	379	15.2	23	ABplpaappaa	201	26	0	0		0	0	0	0	0
206	1	244	340	-1	326	383	7.3	28	ABarppaaap	276	-630	0	0		0	0	0	0	0
207	1	238	343	-1	328	123	23.0	32	ABpraappap	315	-465	0	0		0	0	0	0	0
208	1	108	288	-1	282	214	18.9	28	ABarapappa	252	-410	0	0		0	0	0	0	0
209	1	154	257	-1	420	371	9.3	27	Dapap	-76	0	0	0		0	0	0	0	0
210	1	166	365	-1	482	171	16.1	30	Cppaap	280	-628	0	0		0	0	0	0	0
211	1	265	87	-1	172	144	20.8	29	ABalaappap	287	453	0	0		0	0	0	0	0
212	1	361	328	-1	127	239	21.6	24	ABalaaaarrp	90	0	0	0		0	0	0	0	0
213	1	221	140	-1	332	274	21.0	27	ABalpappapp	679	0	0	0		0	0	0	0	0
214	1	386	361	-1	224	137	21.8	26	ABpraaaapav	225	0	0	0		0	0	0	0	0
215	1	273	191	-1	303	324	5.2	24	ABarppaaaa	235	-299	0	0		0	0	0	0	0
216	1	98	366	-1	310	411	17.1	29	ABplaapppa	284	-814	0	0		0	0	0	0	0
217	1	135	187	-1	425	417	10.1	27	ABplappapa	171	0	0	0		0	0	0	0	0
218	1	93	54	-1	192	152	22.2	25	ABpraaaaaap	143	0	0	0		0	0	0	0	0
219	1	438	392	-1	556	196	20.9	22	ABprapppaa	168	993	0	0		0	0	0	0	0
220	1	224	395	-1	417	282	24.8	33	ABplpapppap	331	261	0	0		0	0	0	0	0
221	1	409	196	-1	142	263	17.8	27	ABaraaaapa	276	0	0	0		0	0	0	0	0
222	1	205	200	-1	322	365	12.5	29	Daaaa	-41	0	0	0		0	0	0	0	0
223	1	15	137	-1	339	108	9.6	27	ABarpppaap	243	0	0	0		0	0	0	0	0
224	1	209	146	-1	325	207	10.6	27	MSpaaappp	-13	0	0	0		0	0	0	0	0
225	1	355	60	-1	317	223	20.3	25	MSpapaaaa	-44	0	0	0		0	0	0	0	0
226	1	46	236	-1	185	157	10.2	23	ABalapppppp	205	920	0	0		0	0	0	0	0
227	1	18	167	-1	135	191	14.0	23	ABalappppaa	200	317	0	0		0	0	0	0	0
228	1	218	180	-1	310	200	25.4	26	ABarappapaa	256	442	0	0		0	0	0	0	0
229	1	385	430	-1	217	250	23.1	26	ABarapaaapa	229	578	0	0		0	0	0	0	0
230	0	324	-1	-1	315	403	22.1	24		207	1205	0	0		0	0	0	0	0
231	1	116	175	-1	177	352	7.5	24	ABplaaapaa	538	0	0	0		0	0	0	0	0
232	1	458	433	-1	308	185	21.5	24	ABprpaaappp	215	-657	0	0		0	0	0	0	0
233	1	65	172	-1	167	254	7.2	28	ABarpaaapa	252	538	0	0		0	0	0	0	0
234	1	379	346	-1	300	399	12.4	26	ABplpaappap	186	334	0	0		0	0	0	0	0
235	1	88	266	-1	403	339	24.5	26	ABplppaappp	223	-60	0	0		0	0	0	0	0
236	1	110	217	-1	199	270	13.6	27	ABaraapaapa	263	154	0	0		0	0	0	0	0
237	1	443	225	-1	424	360	19.0	29	MSaapppp	166	0	0	0		0	0	0	0	0
238	1	186	134	-1	137	238	10.3	25	ABalapppaap	299	0	0	0		0	0	0	0	0
239	1	304	431	-1	179	398	15.7	29	ABplpaapapa	207	-1020	0	0		0	0	0	0	0
240	1	369	329	-1	153	275	9.8	25	ABalappaapp	219	150	0	0		0	0	0	0	0
241	1	190	35	-1	370	340	21.2	24	ABplppappaa	193	-90	0	0		0	0	0	0	0
242	1	310	256	-1	425	194	22.7	29	ABprpapppap	252	-616	0	0		0	0	0	0	0
243	1	426	67	-1	246	314	25.4	26	ABalpapaaap	-20	0	0	0		0	0	0	0	0
244	1	5	235	-1	289	244	15.3	27	ABaraapppap	161	0	0	0		0	0	0	0	0
245	1	213	96	-1	149	154	16.7	25	ABalaappppp	60	0	0	0		0	0	0	0	0
246	1	417	112	-1	260	132	21.5	22	ABprpaaapap	159	-134	0	0		0	0	0	0	0
247	1	150	17	-1	190	353	19.5	25	ABplpaaaaaa	113	0	0	0		0	0	0	0	0
248	1	314	323	-1	385	254	19.9	24	MSpapappp	206	-510	0	0		0	0	0	0	0
249	1	315	273	-1	243	258	7.8	24	MSaaaaapp	142	0	0	0		0	0	0	0	0
250	1	38	389	-1	193	329	23.9	24	ABalppapaap	192	662	0	0		0	0	0	0	0
251	1	77	208	-1	270	330	24.5	27	ABalpapapaa	-161	0	0	0		0	0	0	0	0
252	1	448	480	-1	217	296	21.7	28	ABalpaaaaap	267	217	0	0		0	0	0	0	0
253	1	118	34	-1	508	336	7.6	28	Cappaap	200	0	0	0		0	0	0	0	0
254	1	456	334	-1	188	254	13.6	22	ABaraapaaap	172	-651	0	0		0	0	0	0	0
255	1	202	158	-1	212	230	16.3	27	ABaraaapapa	349	0	0	0		0	0	0	0	0
256	1	71	337	-1	220	335	8.2	25	MSapappa	267	0	0	0		0	0	0	0	0
257	1	336	416	-1	420	279	10.8	31	Earap	314	-918	0	0		0	0	0	0	0
258	1	201	110	-1	247	410	20.6	25	ABplaappaa	23	0	0	0		0	0	0	0	0
259	1	384	46	-1	399	132	19.7	27	ABprppapaaa	114	0	0	0		0	0	0	0	0
260	1	140	414	-1	432	388	21.4	26	ABplppapapp	263	-220	0	0		0	0	0	0	0
261	1	294	145	-1	565	164	20.0	30	ABprapappa	268	276	0	0		0	0	0	0	0
262	1	412	311	-1	274	169	14.8	24	MSppapaa	164	259	0	0		0	0	0	0	0
263	1	421	85	-1	372	334	24.5	29	ABplppaappa	289	810	0	0		0	0	0	0	0
264	1	177	21	-1	154	348	23.7	26	ABalppaaapp	222	-355	0	0		0	0	0	0	0
265	1	341	8	-1	559	261	21.5	33	Cppppp	226	541	0	0		0	0	0	0	0
266	1	188	434	-1	512	148	20.8	29	ABprappapp	280	772	0	0		0	0	0	0	0
267	1	245	408	-1	384	421	12.9	29	ABplapaapp	128	0	0	0		0	0	0	0	0
268	1	486	443	-1	220	372	21.4	23	ABplpaaappa	215	200	0	0		0	0	0	0	0
269	1	251	168	-1	430	237	13.4	33	Ealap	337	301	0	0		0	0	0	0	0
270	1	255	141	-1	234	296	19.7	29	ABalpappaap	149	0	0	0		0	0	0	0	0
271	1	293	43	-1	199	299	4.5	27	ABplaaaapa	271	-378	0	0		0	0	0	0	0
272	1	329	297	-1	479	411	20.4	29	ABplapapap	292	42	0	0		0	0	0	0	0
273	1	257	360	-1	268	296	13.4	29	ABaraapapaa	144	0	0	0		0	0	0	0	0
274	1	139	303	-1	413	191	7.5	32	Dpppa	290	646	0	0		0	0	0	0	0
275	1	249	287	-1	527	206	18.7	32	Cppapp	137	0	0	0		0	0	0	0	0
276	1	58	336	-1	555	347	15.5	27	Cappapp	63	0	0	0		0	0	0	0	0
277	1	35	341	-1	417	341	9.5	26	Daapp	235	277	0	0		0	0	0	0	0
278	1	300	247	-1	541	197	7.2	30	Cpaapp	298	51	0	0		0	0	0	0	0
279	1	19	7	-1	569	300	25.9	26	ABplppppppa	268	963	0	0		0	0	0	0	0
280	1	414	244	-1	373	138	15.4	26	Dppaa	267	219	0	0		0	0	0	0	0
281	1	322	74	-1	169	278	20.6	24	ABaraaaaaaa	216	401	0	0		0	0	0	0	0
282	1	371	267	-1	198	361	12.0	26	ABalpppappp	258	-174	0	0		0	0	0	0	0
283	1	399	402	-1	457	378	15.7	30	Capaap	301	33	0	0		0	0	0	0	0
284	1	178	152	-1	207	305	25.0	28	ABalpapaaaa	55	0	0	0		0	0	0	0	0
285	1	183	438	-1	361	275	21.7	27	MSaappaa	185	-173	0	0		0	0	0	0	0
286	1	330	420	-1	498	227	20.3	26	ABprpppppaa	217	63	0	0		0	0	0	0	0
287	1	30	436	-1	351	200	7.8	28	MSpppppp	278	-589	0	0		0	0	0	0	0
288	1	494	220	-1	161	311	6.3	25	ABplaaaaaap	226	152	0	0		0	0	0	0	0
289	1	66	294	-1	307	153	16.9	27	MSppppaa	273	265	0	0		0	0	0	0	0
290	1	59	166	-1	383	186	4.5	31	Cpaaaa	314	-389	0	0		0	0	0	0	0
291	1	119	248	-1	184	313	11.6	29	MSapaaap	228	1488	0	0		0	0	0	0	0
292	1	64	238	-1	390	127	12.4	26	ABprapaaapp	202	-401	0	0		0	0	0	0	0
293	0	210	-1	-1	516	352	24.8	22		177	1046	0	0		0	0	0	0	0
294	1	390	383	-1	342	106	18.1	29	ABpraapppa	251	145	0	0		0	0	0	0	0
295	1	96	40	-1	380	283	18.9	25	MSaapappp	208	423	0	0		0	0	0	0	0
296	1	299	324	-1	273	176	18.1	26	MSppapap	225	-418	0	0		0	0	0	0	0
297	1	152	406	-1	135	286	8.2	27	ABplaaaaaaa	226	576	0	0		0	0	0	0	0
298	1	86	50	-1	222	294	11.4	29	ABaraapaapp	259	-487	0	0		0	0	0	0	0
299	1	345	186	-1	334	237	19.6	29	MSpapaaap	223	-181	0	0		0	0	0	0	0
300	1	258	479	-1	312	242	16.4	25	ABaraappppp	184	-530	0	0		0	0	0	0	0
301	1	6	18	-1	254	406	12.5	31	ABalppppppp	60	0	0	0		0	0	0	0	0
302	1	303	151	-1	470	371	11.8	31	Capapa	290	0	0	0		0	0	0	0	0
303	1	277	412	-1	238	177	8.9	26	MSppappp	259	145	0	0		0	0	0	0	0
304	1	437	262	-1	404	407	17.6	28	ABplappaaa	149	0	0	0		0	0	0	0	0
305	1	185	139	-1	273	104	14.6	32	ABpraaapppp	-35	0	0	0		0	0	0	0	0
306	1	253	6	-1	317	137	9.3	26	ABprapaaaap	-54	0	0	0		0	0	0	0	0
307	1	117	455	-1	209	160	19.5	22	ABpraaapaad	197	596	0	0		0	0	0	0	0
308	1	461	514	-1	323	150	19.2	24	ABprppaaaaa	179	-70	0	0		0	0	0	0	0
309	1	235	425	-1	258	356	17.5	24	MSapapap	218	713	0	0		0	0	0	0	0
310	0	75	-1	-1	327	311	22.4	29		294	284	0	0		0	0	0	0	0
311	1	407	305	-1	92	266	17.5	24	ABalaaapall	219	450	0	0		0	0	0	0	0
312	1	328	78	-1	284	277	9.9	23	MSaaapapa	24	0	0	0		0	0	0	0	0
313	1	212	254	-1	192	351	15.4	26	ABalppppaad	451	0	0	0		0	0	0	0	0
314	1	195	228	-1	490	126	17.4	27	ABprappaap	272	-4	0	0		0	0	0	0	0
315	1	232	242	-1	275	111	16.9	31	ABpraaapppa	303	-650	0	0		0	0	0	0	0
316	1	422	387	-1	405	240	15.4	30	Ealpa	-57	0	0	0		0	0	0	0	0
317	1	112	274	-1	302	312	15.5	30	ABaraapappp	262	-742	0	0		0	0	0	0	0
318	1	25	356	-1	181	401	18.9	25	ABalpppapad	219	-691	0	0		0	0	0	0	0
319	1	349	56	-1	188	120	13.4	28	ABpraapaapp	78	0	0	0		0	0	0	0	0
320	1	241	296	-1	136	312	7.6	25	ABplaapaaap	191	182	0	0		0	0	0	0	0
321	1	102	227	-1	117	316	21.2	26	ABalaaaalpp	204	340	0	0		0	0	0	0	0
322	1	125	190	-1	296	360	24.3	32	ABalpapapap	90	0	0	0		0	0	0	0	0
323	1	323	117	-1	310	268	8.7	22	MSaaaappa	187	1261	0	0		0	0	0	0	0
324	1	254	115	-1	407	371	13.7	29	Capaaa	127	0	0	0		0	0	0	0	0
325	1	89	376	-1	239	152	19.3	26	ABprpaaaaap	242	-797	0	0		0	0	0	0	0
326	1	365	373	-1	209	277	9.3	29	MSaaapaaa	230	-881	0	0		0	0	0	0	0
327	1	206	354	-1	126	166	18.6	24	ABalaaapprr	213	-549	0	0		0	0	0	0	0
328	1	474	463	-1	503	259	23.4	30	ABprppppapp	235	414	0	0		0	0	0	0	0
329	1	259	127	-1	176	242	22.1	30	ABaraaappap	247	0	0	0		0	0	0	0	0
330	1	401	174	-1	333	193	21.9	25	ABprpappaaa	230	540	0	0		0	0	0	0	0
331	1	338	261	-1	524	266	13.5	32	Eprpa	322	480	0	0		0	0	0	0	0
332	1	123	315	-1	294	136	13.8	23	ABprpaappaa	205	-609	0	0		0	0	0	0	0
333	1	470	301	-1	302	141	7.0	22	ABprapaaaaa	3	0	0	0		0	0	0	0	0
334	1	263	181	-1	293	218	9.3	24	MSpaaappa	247	-835	0	0		0	0	0	0	0
335	1	268	457	-1	333	362	24.0	25	ABplpaaaapa	203	531	0	0		0	0	0	0	0
336	1	237	41	-1	265	210	8.4	22	MSpaaaaap	175	486	0	0		0	0	0	0	0
337	1	68	205	-1	173	379	19.0	24	ABalpppapav	196	626	0	0		0	0	0	0	0
338	1	301	92	-1	335	305	7.4	26	MSappppp	-151	0	0	0		0	0	0	0	0
339	1	478	470	-1	356	233	17.7	26	MSpapappa	215	-423	0	0		0	0	0	0	0
340	1	289	216	-1	266	279	17.6	25	ABalpapppap	179	0	0	0		0	0	0	0	0
341	1	169	138	-1	590	283	22.1	23	ABprppppppp	191	-196	0	0		0	0	0	0	0
342	1	200	308	-1	170	212	8.5	25	ABalapppapp	202	276	0	0		0	0	0	0	0
343	1	374	401	-1	310	270	12.1	21	MSaaapapp	136	131	0	0		0	0	0	0	0
344	1	2	310	-1	256	169	24.3	24	ABprpapapaa	209	730	0	0		0	0	0	0	0
345	1	455	189	-1	159	227	6.5	27	ABarpaaaap	-26	0	0	0		0	0	0	0	0
346	1	172	95	-1	536	366	21.2	23	ABplapppapa	217	532	0	0		0	0	0	0	0
347	1	85	259	-1	294	294	25.9	26	ABplpappaaa	240	-114	0	0		0	0	0	0	0
348	1	333	331	-1	219	293	14.9	22	ABalpaapapa	-36	0	0	0		0	0	0	0	0
349	1	72	351	-1	183	170	18.5	23	ABalaapppap	273	0	0	0		0	0	0	0	0
350	1	305	290	-1	299	357	8.1	25	ABplapaaaaa	159	0	0	0		0	0	0	0	0
351	1	239	459	-1	179	376	9.7	25	ABplaapaapp	240	159	0	0		0	0	0	0	0
352	1	279	250	-1	110	287	22.2	26	ABalaaaalpa	267	291	0	0		0	0	0	0	0
353	1	346	485	-1	391	145	23.3	22	ABprpaaaapp	125	0	0	0		0	0	0	0	0
354	1	425	368	-1	178	206	4.9	24	ABarpapapa	235	-603	0	0		0	0	0	0	0
355	0	282	-1	-1	221	277	16.8	22		-154	0	0	0		0	0	0	0	0
356	1	227	419	-1	136	290	14.0	24	ABalapapapa	259	0	0	0		0	0	0	0	0
357	1	342	61	-1	490	327	20.3	33	ABplpppppa	336	498	0	0		0	0	0	0	0
358	1	472	285	-1	589	212	19.3	27	ABprapapppp	258	-29	0	0		0	0	0	0	0
359	1	84	348	-1	460	166	5.5	34	Caaaa	345	569	0	0		0	0	0	0	0
360	1	144	229	-1	469	326	5.1	28	Cpaapa	280	984	0	0		0	0	0	0	0
361	1	211	309	-1	327	312	18.3	29	MSaapaaap	283	0	0	0		0	0	0	0	0
362	1	462	475	-1	320	363	10.4	27	ABplapaaapa	94	0	0	0		0	0	0	0	0
363	1	32	100	-1	600	244	21.6	30	ABprappppp	296	1084	0	0		0	0	0	0	0
364	1	410	177	-1	294	341	21.5	25	ABplpapaaap	59	0	0	0		0	0	0	0	0
365	1	362	202	-1	497	256	10.4	31	Eprap	301	-72	0	0		0	0	0	0	0
366	1	1	213	-1	427	118	9.6	29	ABarppppap	299	1085	0	0		0	0	0	0	0
367	1	198	411	-1	179	283	24.8	23	ABalpaappap	231	606	0	0		0	0	0	0	0
368	1	4	355	-1	348	368	22.2	28	ABalpapappp	282	1031	0	0		0	0	0	0	0
369	1	366	27	-1	343	174	16.9	26	MSpppapp	356	0	0	0		0	0	0	0	0
370	1	165	108	-1	360	343	8.3	26	Daapa	234	16	0	0		0	0	0	0	0
371	1	74	97	-1	137	311	16.3	30	ABalapaaaa	-25	0	0	0		0	0	0	0	0
372	1	63	65	-1	570	360	22.3	28	ABplappppp	82	0	0	0		0	0	0	0	0
373	1	404	212	-1	101	231	18.6	25	ABalaaaparl	143	0	0	0		0	0	0	0	0
374	1	276	322	-1	132	211	21.5	23	ABalaaaparr	446	0	0	0		0	0	0	0	0
375	1	55	15	-1	553	160	11.5	29	ABprapapaa	251	-118	0	0		0	0	0	0	0
376	1	318	543	-1	284	151	21.5	27	ABprpapapap	170	92	0	0		0	0	0	0	0
377	1	334	540	-1	205	327	25.1	24	ABalppapapa	173	359	0	0		0	0	0	0	0
378	1	151	295	-1	582	202	16.1	25	ABprapapppa	253	327	0	0		0	0	0	0	0
379	1	39	111	-1	459	362	8.5	26	Cappaaa	266	-482	0	0		0	0	0	0	0
380	1	106	131	-1	367	295	17.2	24	MSaapapa	208	-87	0	0		0	0	0	0	0
381	1	378	464	-1	476	310	14.3	32	Earpp	322	536	0	0		0	0	0	0	0
382	1	471	501	-1	226	196	22.0	24	ABprpapaaaa	226	-805	0	0		0	0	0	0	0
383	1	62	192	-1	325	349	16.5	26	MSappapp	204	600	0	0		0	0	0	0	0
384	1	21	410	-1	463	283	9.5	32	Eplaa	319	39	0	0		0	0	0	0	0
385	1	230	439	-1	222	351	13.5	26	ABplaapapaa	252	0	0	0		0	0	0	0	0
386	1	36	386	-1	217	399	16.5	25	ABplpaapaap	44	0	0	0		0	0	0	0	0
387	0	411	-1	-1	181	237	4.5	23		158	177	0	0		0	0	0	0	0
388	1	405	201	-1	222	223	10.5	31	MSpaaaapa	-128	0	0	0		0	0	0	0	0
389	1	457	519	-1	365	378	20.2	26	ABplppapaaa	192	-173	0	0		0	0	0	0	0
390	1	432	415	-1	122	308	18.3	31	ABalaaaala	269	0	0	0		0	0	0	0	0
391	1	284	317	-1	403	145	8.8	27	ABarpppapp	257	-658	0	0		0	0	0	0	0
392	1	79	384	-1	334	201	4.8	31	ABarpppapa	316	547	0	0		0	0	0	0	0
393	1	134	396	-1	460	398	8.6	27	ABarppappa	253	-51	0	0		0	0	0	0	0
394	1	377	417	-1	302	378	19.0	27	ABplppaaaap	215	93	0	0		0	0	0	0	0
395	1	228	299	-1	492	415	12.5	27	ABplapapaa	267	-376	0	0		0	0	0	0	0
396	1	145	358	-1	183	360	24.0	27	ABalppaappa	-9	0	0	0		0	0	0	0	0
397	1	132	327	-1	359	419	16.7	30	ABplaapppp	291	747	0	0		0	0	0	0	0
398	1	423	451	-1	598	316	16.1	28	Caappd	285	104	0	0		0	0	0	0	0
399	1	83	284	-1	412	237	4.9	32	Cpaaap	164	0	0	0		0	0	0	0	0
400	1	104	135	-1	393	324	6.5	29	Dappa	294	1011	0	0		0	0	0	0	0
401	1	348	59	-1	269	116	23.9	22	ABprpaapapp	195	-305	0	0		0	0	0	0	0
402	1	170	275	-1	323	115	14.3	25	ABprpaappap	228	-670	0	0		0	0	0	0	0
403	1	476	407	-1	304	367	21.7	23	ABplpapaapp	211	585	0	0		0	0	0	0	0
404	1	160	418	-1	337	309	4.3	32	ABarppaapa	324	717	0	0		0	0	0	0	0
405	1	454	471	-1	191	248	20.6	26	ABaraaaaapa	-148	0	0	0		0	0	0	0	0
406	1	158	25	-1	219	212	12.7	30	ABaraappapa	189	0	0	0		0	0	0	0	0
407	1	357	211	-1	271	319	16.2	22	ABalpaaappp	57	0	0	0		0	0	0	0	0
408	1	49	52	-1	255	205	24.7	28	ABarapppppp	247	128	0	0		0	0	0	0	0
409	1	406	385	-1	160	180	16.3	23	ABalaappppa	225	-240	0	0		0	0	0	0	0
410	1	8	272	-1	400	162	22.3	29	ABarappappa	164	0	0	0		0	0	0	0	0
411	0	-1	-1	-1	233	236	5.0	21		132	669	0	0		0	0	0	0	0
412	1	256	264	-1	396	106	16.2	30	ABpraapppp	286	966	0	0		0	0	0	0	0
413	0	419	-1	-1	264	376	23.4	24		135	199	0	0		0	0	0	0	0
414	1	387	2	-1	136	227	7.3	26	ABarpaaaaa	116	0	0	0		0	0	0	0	0
415	1	247	20	-1	279	412	19.4	29	ABplaappap	293	248	0	0		0	0	0	0	0
416	1	171	326	-1	392	161	11.1	26	Dpapp	264	233	0	0		0	0	0	0	0
417	1	121	197	-1	355	375	10.9	24	ABplapaaapp	229	-259	0	0		0	0	0	0	0
418	1	512	53	-1	188	177	21.2	27	ABpraaapaav	222	99	0	0		0	0	0	0	0
419	0	326	-1	-1	389	305	23.0	25		84	0	0	0		0	0	0	0	0
420	1	449	503	-1	229	182	20.1	24	ABprpaapaaa	145	-295	0	0		0	0	0	0	0
421	1	33	380	-1	135	196	24.2	32	ABalaapaap	320	1103	0	0		0	0	0	0	0
422	1	278	460	-1	101	277	19.8	26	ABalaaaarla	223	129	0	0		0	0	0	0	0
423	1	146	171	-1	113	281	10.2	26	ABplaapaaaa	166	0	0	0		0	0	0	0	0
424	1	420	23	-1	383	375	25.1	28	ABplpaaaapp	-136	0	0	0		0	0	0	0	0
425	1	155	9	-1	372	359	16.8	35	MSaapppa	349	-1908	0	0		0	0	0	0	0
426	1	352	252	-1	457	128	17.0	25	ABprappaaa	196	-97	0	0		0	0	0	0	0
427	1	306	467	-1	251	354	26.3	27	ABalppapapp	207	0	0	0		0	0	0	0	0
428	1	441	445	-1	222	358	16.6	22	ABalpppppaa	-25	0	0	0		0	0	0	0	0
429	1	109	362	-1	184	116	18.4	29	ABpraaaappp	243	-270	0	0		0	0	0	0	0
430	1	250	62	-1	150	385	14.1	24	ABalpppaapd	185	270	0	0		0	0	0	0	0
431	0	442	-1	-1	253	245	17.4	23		97	0	0	0		0	0	0	0	0
432	1	267	218	-1	226	182	24.8	24	ABarapppppa	-54	0	0	0		0	0	0	0	0
433	1	196	349	-1	523	287	6.3	30	Caaapp	301	160	0	0		0	0	0	0	0
434	0	280	-1	-1	320	248	24.5	31		272	-233	0	0		0	0	0	0	0
435	1	50	374	-1	366	205	22.4	27	ABprpappaap	240	-134	0	0		0	0	0	0	0
436	1	270	246	-1	225	203	18.3	26	ABarapaapap	227	253	0	0		0	0	0	0	0
437	1	41	77	-1	191	383	22.2	25	ABplpaaapaa	246	315	0	0		0	0	0	0	0
438	1	266	477	-1	246	386	19.9	22	ABplpaapppa	111	0	0	0		0	0	0	0	0
439	1	380	512	-1	351	154	19.4	25	ABprppaaaap	201	448	0	0		0	0	0	0	0
440	1	81	222	-1	153	317	19.7	24	ABalppappaa	367	0	0	0		0	0	0	0	0
441	1	395	68	-1	191	284	22.2	29	ABalpaaaaaa	272	-378	0	0		0	0	0	0	0
442	1	360	210	-1	312	346	6.5	24	ABplapaaaap	182	516	0	0		0	0	0	0	0
443	1	309	132	-1	586	267	23.9	26	ABprppppppa	217	681	0	0		0	0	0	0	0
444	1	331	42	-1	496	260	5.4	30	Caaapa	300	-823	0	0		0	0	0	0	0
445	1	553	505	-1	388	187	26.0	25	ABprpaaaapa	192	362	0	0		0	0	0	0	0
446	1	427	119	-1	496	125	12.4	28	ABprappapa	265	-35	0	0		0	0	0	0	0
447	1	91	437	-1	435	424	15.6	28	ABplappaap	257	180	0	0		0	0	0	0	0
448	1	143	28	-1	256	227	9.8	25	MSpaaaapp	222	154	0	0		0	0	0	0	0
449	1	402	209	-1	507	259	20.5	28	ABprpppppap	169	0	0	0		0	0	0	0	0
450	1	302	432	-1	121	346	20.6	22	ABalpppaaaa	122	1387	0	0		0	0	0	0	0
451	1	214	232	-1	452	132	22.9	26	ABprppapapa	241	-514	0	0		0	0	0	0	0
452	1	480	484	-1	333	189	23.7	24	ABarappapap	228	810	0	0		0	0	0	0	0
453	1	429	133	-1	458	344	17.2	26	MSappaap	224	678	0	0		0	0	0	0	0
454	1	297	129	-1	460	246	12.3	32	Epraa	306	0	0	0		0	0	0	0	0
455	0	271	-1	-1	161	344	17.9	23		409	0	0	0		0	0	0	0	0
456	1	101	370	-1	242	250	23.2	23	ABarapaaapp	298	0	0	0		0	0	0	0	0
457	1	383	390	-1	501	267	17.5	33	Eprpp	82	0	0	0		0	0	0	0	0
458	1	493	98	-1	132	319	13.9	26	ABalapappap	210	0	0	0		0	0	0	0	0
459	1	288	125	-1	205	216	26.4	28	ABarapppaap	274	0	0	0		0	0	0	0	0
460	1	291	421	-1	255	219	18.1	22	ABarapaappa	209	0	0	0		0	0	0	0	0
461	1	452	121	-1	231	343	23.9	22	ABalppapppp	64	0	0	0		0	0	0	0	0
462	1	295	447	-1	263	242	23.9	20	ABarapapapa	-72	0	0	0		0	0	0	0	0
463	1	491	81	-1	377	153	24.4	25	ABprpapaapa	528	0	0	0		0	0	0	0	0
464	0	128	-1	-1	491	354	22.0	23		359	0	0	0		0	0	0	0	0
465	1	373	429	-1	157	164	10.9	22	ABalapppppa	139	0	0	0		0	0	0	0	0
466	1	131	446	-1	288	214	24.8	27	ABarappaaap	82	0	0	0		0	0	0	0	0
467	1	446	456	-1	411	169	20.3	24	ABprppappaa	291	0	0	0		0	0	0	0	0
468	0	397	-1	-1	588	217	11.9	21		-298	0	0	0		0	0	0	0	0
469	1	453	454	-1	271	336	22.0	23	ABplpapaaaa	366	0	0	0		0	0	0	0	0
470	0	-1	-1	-1	288	239	26.6	26		175	1437	0	0		0	0	0	0	0
471	1	463	75	-1	212	230	21.3	22	ABarapaaaaa	293	0	0	0		0	0	0	0	0
472	1	337	353	-1	247	362	21.4	23	ABplpaaappp	77	0	0	0		0	0	0	0	0
473	1	468	450	-1	405	381	20.8	26	ABplppapapa	109	0	0	0		0	0	0	0	0
474	1	173	531	-1	246	226	23.5	22	ABarappaaaa	283	0	0	0		0	0	0	0	0
475	1	413	243	-1	473	162	20.7	26	ABprppapapp	200	168	0	0		0	0	0	0	0
476	1	460	375	-1	404	349	22.4	24	ABplppappap	146	96	0	0		0	0	0	0	0
477	1	489	312	-1	365	202	25.4	27	ABprpappapp	172	248	0	0		0	0	0	0	0
478	1	488	289	-1	206	303	18.1	20	ABalpaaapaa	153	-124	0	0		0	0	0	0	0
479	1	483	165	-1	277	139	20.2	22	ABprpaapppa	163	-1398	0	0		0	0	0	0	0
480	1	484	251	-1	157	281	23.2	24	ABalpaappaa	204	585	0	0		0	0	0	0	0
481	1	485	461	-1	435	343	25.4	28	ABplpppaaaa	-42	0	0	0		0	0	0	0	0
482	0	299	-1	-1	278	163	21.1	23		216	0	0	0		0	0	0	0	0
483	1	482	472	-1	498	301	25.4	30	ABplppppapp	171	737	0	0		0	0	0	0	0
484	1	487	473	-1	484	347	26.0	27	ABplppppapa	270	748	0	0		0	0	0	0	0
485	0	467	-1	-1	325	224	9.1	19		148	0	0	0		0	0	0	0	0
486	1	477	474	-1	433	189	25.2	28	ABprppaappp	157	428	0	0		0	0	0	0	0
487	1	490	282	-1	401	201	23.1	28	ABprpapppaa	175	483	0	0		0	0	0	0	0
488	1	536	364	-1	165	330	11.1	23	ABalppppapa	153	-1048	0	0		0	0	0	0	0
489	1	492	478	-1	446	289	23.6	29	ABplpappppa	285	165	0	0		0	0	0	0	0
490	1	376	481	-1	440	156	23.1	24	ABprppappap	58	0	0	0		0	0	0	0	0
491	1	129	482	-1	588	243	11.7	33	Caapa	330	39	0	0		0	0	0	0	0
492	1	464	483	-1	235	156	17.0	22	ABpraaappaa	-154	0	0	0		0	0	0	0	0
493	1	496	486	-1	466	240	25.0	26	ABprppppaaa	191	-1059	0	0		0	0	0	0	0
494	1	497	487	-1	462	206	25.0	26	ABprpppaaaa	450	0	0	0		0	0	0	0	0
495	1	498	488	-1	209	347	23.0	24	ABalppapppa	48	0	0	0		0	0	0	0	0
496	1	499	489	-1	277	361	21.0	22	ABplpapaapa	202	-343	0	0		0	0	0	0	0
497	1	500	490	-1	319	338	22.0	24	ABplpapapaa	163	421	0	0		0	0	0	0	0
498	1	501	491	-1	345	333	22.0	24	ABplpapapap	177	-212	0	0		0	0	0	0	0
499	1	502	492	-1	487	346	22.5	26	Capppp	240	885	0	0		0	0	0	0	0
500	1	503	493	-1	263	381	21.0	22	ABplpaapppp	171	-354	0	0		0	0	0	0	0
501	1	505	494	-1	284	303	15.0	25	ABaraapappa	322	618	0	0		0	0	0	0	0
502	1	506	495	-1	293	212	16.0	22	ABarapaappp	155	0	0	0		0	0	0	0	0
503	1	507	497	-1	140	373	17.0	22	ABalpppaapv	44	0	0	0		0	0	0	0	0
504	1	508	498	-1	341	303	17.0	23	MSaapappa	192	0	0	0		0	0	0	0	0
505	1	509	476	-1	470	217	19.0	25	MSpppaap	-64	0	0	0		0	0	0	0	0
506	1	510	499	-1	374	234	12.0	29	Ealaa	176	-192	0	0		0	0	0	0	0
507	1	511	500	-1	519	289	19.0	31	Eplpp	478	0	0	0		0	0	0	0	0
508	1	358	159	-1	207	182	21.45	29	ABprpaaaaaa	331	63	0	0		0	0	0	0	0
509	1	513	502	-1	248	105	19.0	22	ABprpaapapa	163	0	0	0		0	0	0	0	0
510	1	514	504	-1	300	132	21.0	25	ABprpaapppp	27	0	0	0		0	0	0	0	0
511	0	515	-1	-1	310	157	21.0	25		143	-87	0	0		0	0	0	0	0
512	1	433	507	-1	504	196	24.0	25	ABprpppaaap	193	-770	0	0		0	0	0	0	0
513	1	517	508	-1	485	235	24.0	26	ABprppppaap	191	-1059	0	0		0	0	0	0	0
514	1	518	509	-1	507	224	25.0	26	ABprppppapa	308	1021	0	0		0	0	0	0	0
515	0	23	-1	-1	409	163	24.0	24		175	246	0	0		0	0	0	0	0
516	0	519	-1	-1	471	189	22.0	25		334	-1286	0	0		0	0	0	0	0
517	1	520	513	-1	279	183	22.0	25	ABprpaaappa	249	310	0	0		0	0	0	0	0
518	1	521	515	-1	466	324	25.0	25	ABplppppaap	173	-85	0	0		0	0	0	0	0
519	1	522	516	-1	441	325	24.0	24	ABplppppaaa	286	170	0	0		0	0	0	0	0
520	1	436	12	-1	523	366	23.0	22	ABplpppaapp	-16	0	0	0		0	0	0	0	0
521	1	523	444	-1	457	355	24.0	25	ABplpppaaap	217	36	0	0		0	0	0	0	0
522	1	524	518	-1	405	309	24.0	25	ABplpapppaa	168	-591	0	0		0	0	0	0	0
523	1	525	522	-1	381	305	23.0	24	ABplpapappp	232	0	0	0		0	0	0	0	0
524	1	526	520	-1	355	324	24.0	24	ABplpapappa	177	-212	0	0		0	0	0	0	0
525	1	439	523	-1	321	313	24.0	28	ABplpappaap	-195	0	0	0		0	0	0	0	0
526	1	527	524	-1	553	279	24.0	27	ABprpppapap	336	223	0	0		0	0	0	0	0
527	1	504	525	-1	521	282	26.0	25	ABplpppapap	258	-503	0	0		0	0	0	0	0
528	1	356	526	-1	584	316	24.0	27	ABplppppppp	247	556	0	0		0	0	0	0	0
529	1	528	527	-1	320	224	25.0	24	ABarappaapp	193	-119	0	0		0	0	0	0	0
530	1	530	528	-1	421	144	23.0	27	ABarappappp	271	864	0	0		0	0	0	0	0
531	1	531	462	-1	286	245	25.0	25	ABarappaapa	277	204	0	0		0	0	0	0	0
532	0	-1	-1	-1	314	291	24.0	26		210	-1271	0	0		0	0	0	0	0
533	1	533	530	-1	318	251	23.0	25	ABarapapapp	56	0	0	0		0	0	0	0	0
534	1	283	465	-1	229	236	19.0	22	ABarapaapaa	189	612	0	0		0	0	0	0	0
535	0	535	-1	-1	113	206	19.0	22		-7	0	0	0		0	0	0	0	0
536	0	537	-1	-1	429	153	25.0	27		254	-418	0	0		0	0	0	0	0
537	1	538	534	-1	201	288	23.0	22	ABalpaaaapa	167	174	0	0		0	0	0	0	0
538	1	539	535	-1	380	281	22.0	24	MSaappap	270	754	0	0		0	0	0	0	0
539	1	540	536	-1	324	164	21.5	22	ABprpapappp	160	1169	0	0		0	0	0	0	0
540	1	541	537	-1	383	171	21.0	24	ABprppaapap	0	0	0	0		0	0	0	0	0
541	1	210	538	-1	540	341	23.0	28	ABplapppapp	231	-167	0	0		0	0	0	0	0
542	1	542	539	-1	516	352	25.0	24	ABplpppaapa	230	-565	0	0		0	0	0	0	0
543	1	543	541	-1	336	195	20.0	25	MSppaapp	211	889	0	0		0	0	0	0	0
544	0	544	-1	-1	343	148	21.0	24		270	0	0	0		0	0	0	0	0
545	1	545	544	-1	450	207	21.0	25	ABprpappppa	254	-29	0	0		0	0	0	0	0
546	1	546	545	-1	456	265	25.0	25	ABprpappppp	176	47	0	0		0	0	0	0	0
547	1	547	546	-1	391	137	21.0	25	ABprpapaapp	169	-531	0	0		0	0	0	0	0
548	1	548	547	-1	196	347	17.0	22	ABplpaapaaa	182	0	0	0		0	0	0	0	0
549	0	-1	-1	-1	294	170	22.0	25		175	230	0	0		0	0	0	0	0
550	1	529	549	-1	244	218	26.0	24	ABarapppapa	280	873	0	0		0	0	0	0	0
551	0	550	-1	-1	108	202	19.0	22		-7	0	0	0		0	0	0	0	0
552	1	551	551	-1	112	208	19.0	22	ABalaapaaa	-7	0	0	0		0	0	0	0	0
553	1	552	552	-1	435	168	24.875	26	ABprppaappa	17	0	0	0		0	0	0	0	0
554	1	515	548	-1	305	152	22.0	25	ABprpapappa	143	-87	0	0		0	0	0	0	0
