# Supplementary material for: The AP-2 Transcription Factor APTF-2 Is Required for Neuroblast and Epidermal Morphogenesis in Caenorhabditis elegans Embryogenesis
Source: PLoS Genet. 2016 May 13;12(5):e1006048. doi: 10.1371/journal.pgen.1006048 (PMC4866721; doi:10.1371/journal.pgen.1006048)
Supplement: S5 Text — (ZIP) [file pgen.1006048.s033.zip › nuclei/t193-nuclei]

1	1	132	475	-1	130	228	14.4	25	ABalapppaaa	218	-959	0	0		0	0	0	0	0
2	1	414	10	-1	129	229	7.2	25	ABarpaaaaa	223	126	0	0		0	0	0	0	0
3	1	137	58	-1	138	158	10.6	26	ABpraapaaap	368	0	0	0		0	0	0	0	0
4	1	118	200	-1	168	180	9.3	26	ABarpapaaa	286	0	0	0		0	0	0	0	0
5	1	190	45	-1	595	335	18.5	29	Caappv	254	-70	0	0		0	0	0	0	0
6	1	306	422	-1	311	133	9.4	27	ABprapaaaap	233	-66	0	0		0	0	0	0	0
7	1	279	457	-1	565	297	24.9	28	ABplppppppa	242	84	0	0		0	0	0	0	0
8	1	265	276	-1	555	257	21.5	31	Cppppp	239	249	0	0		0	0	0	0	0
9	1	425	89	-1	370	353	16.6	34	MSaapppa	345	92	0	0		0	0	0	0	0
10	1	54	177	-1	228	348	10.5	27	ABplaapappa	267	0	0	0		0	0	0	0	0
11	1	64	241	-1	271	365	18.5	25	ABplppaaaaa	222	640	0	0		0	0	0	0	0
12	1	520	71	-1	518	365	23.6	24	ABplpppaapp	217	219	0	0		0	0	0	0	0
13	1	134	129	-1	167	178	23.8	26	ABpraaaaaaa	245	915	0	0		0	0	0	0	0
14	1	191	47	-1	362	367	14.2	27	Dapaa	239	197	0	0		0	0	0	0	0
15	1	375	139	-1	552	156	11.6	28	ABprapapaa	871	0	0	0		0	0	0	0	0
16	1	25	188	-1	517	147	9.9	27	ABarpppppa	799	0	0	0		0	0	0	0	0
17	1	247	114	-1	188	353	19.4	24	ABplpaaaaaa	88	0	0	0		0	0	0	0	0
18	1	301	74	-1	254	405	12.6	30	ABalppppppp	265	-19	0	0		0	0	0	0	0
19	1	183	251	-1	554	240	25.0	31	ABprpppaapp	278	29	0	0		0	0	0	0	0
20	1	415	277	-1	277	411	19.9	29	ABplaappap	284	-100	0	0		0	0	0	0	0
21	1	264	214	-1	153	348	23.6	26	ABalppaaapp	261	-646	0	0		0	0	0	0	0
22	1	178	203	-1	194	176	25.3	25	ABalaapappa	204	-77	0	0		0	0	0	0	0
23	1	424	121	-1	373	373	25.0	26	ABplpaaaapp	209	492	0	0		0	0	0	0	0
24	1	82	202	-1	161	219	14.2	31	MSaaaaaa	112	0	0	0		0	0	0	0	0
25	1	406	220	-1	218	213	12.5	30	ABaraappapa	189	0	0	0		0	0	0	0	0
26	1	106	59	-1	262	138	17.9	23	ABprpaapaap	214	-618	0	0		0	0	0	0	0
27	1	369	194	-1	344	173	17.3	25	MSpppapp	245	1639	0	0		0	0	0	0	0
28	1	448	104	-1	252	224	9.7	25	MSpaaaapp	197	792	0	0		0	0	0	0	0
29	1	166	46	-1	217	146	25.0	24	ABalaapappp	209	219	0	0		0	0	0	0	0
30	1	44	36	-1	438	374	24.2	26	ABplppapppp	184	336	0	0		0	0	0	0	0
31	1	83	268	-1	457	353	21.4	28	MSpappaa	168	0	0	0		0	0	0	0	0
32	1	49	222	-1	383	366	20.7	30	ABplppapaap	242	-630	0	0		0	0	0	0	0
33	1	2	79	-1	248	318	18.3	27	ABalpapppaa	112	0	0	0		0	0	0	0	0
34	1	253	311	-1	512	332	7.6	27	Cappaap	245	-1420	0	0		0	0	0	0	0
35	1	241	149	-1	370	335	21.0	23	ABplppappaa	220	534	0	0		0	0	0	0	0
36	0	308	-1	-1	322	152	19.9	20		138	976	0	0		0	0	0	0	0
37	1	91	5	-1	142	354	19.1	30	ABalapaapa	264	-99	0	0		0	0	0	0	0
38	1	46	168	-1	146	341	9.4	27	ABalapapppp	-674	0	0	0		0	0	0	0	0
39	1	17	86	-1	286	239	20.5	28	ABarapapppp	172	0	0	0		0	0	0	0	0
40	1	295	405	-1	378	274	19.0	25	MSaapappp	209	-520	0	0		0	0	0	0	0
41	1	336	31	-1	264	212	8.0	22	MSpaaaaap	188	562	0	0		0	0	0	0	0
42	1	444	299	-1	496	257	5.3	30	Caaapa	265	1136	0	0		0	0	0	0	0
43	1	271	256	-1	200	302	4.5	28	ABplaaaapa	282	855	0	0		0	0	0	0	0
44	1	100	42	-1	214	262	25.5	29	ABalpapaapa	272	-13	0	0		0	0	0	0	0
45	1	140	141	-1	460	191	19.5	34	MSpapppp	334	-164	0	0		0	0	0	0	0
46	1	259	438	-1	398	128	20.0	26	ABprppapaaa	262	-153	0	0		0	0	0	0	0
47	1	170	373	-1	202	178	13.3	25	MSppaaap	64	0	0	0		0	0	0	0	0
48	1	149	428	-1	352	126	12.3	27	ABprapaaapa	271	298	0	0		0	0	0	0	0
49	1	135	123	-1	423	153	17.3	34	MSpapppa	318	17	0	0		0	0	0	0	0
50	1	298	156	-1	221	293	10.9	29	ABaraapaapp	148	0	0	0		0	0	0	0	0
51	1	80	257	-1	194	192	7.5	25	ABarpapaapp	220	0	0	0		0	0	0	0	0
52	1	408	6	-1	253	204	24.4	29	ABarapppppp	296	750	0	0		0	0	0	0	0
53	1	418	-1	-1	188	177	20.6	25	ABpraaapaav	199	-499	0	0		0	0	0	0	0
54	1	218	217	-1	193	148	21.9	26	ABpraaaaaap	140	0	0	0		0	0	0	0	0
55	1	154	498	-1	518	305	16.1	32	Eplpa	327	850	0	0		0	0	0	0	0
56	1	319	212	-1	186	124	13.5	27	ABpraapaapp	392	0	0	0		0	0	0	0	0
57	1	195	158	-1	110	207	14.4	24	ABalappappa	220	-839	0	0		0	0	0	0	0
58	1	121	300	-1	231	373	15.2	25	ABalpppppap	205	46	0	0		0	0	0	0	0
59	1	401	68	-1	268	116	23.7	22	ABprpaapapp	195	944	0	0		0	0	0	0	0
60	1	225	191	-1	316	222	20.1	25	MSpapaaaa	236	-279	0	0		0	0	0	0	0
61	1	357	308	-1	490	330	20.5	33	ABplpppppa	324	-125	0	0		0	0	0	0	0
62	1	430	181	-1	152	385	14.1	25	ABalpppaapd	-336	0	0	0		0	0	0	0	0
63	1	87	51	-1	238	147	13.1	24	ABpraapapap	100	0	0	0		0	0	0	0	0
64	1	23	140	-1	287	260	7.8	25	MSaaaapap	-478	0	0	0		0	0	0	0	0
65	1	372	285	-1	572	358	22.3	28	ABplappppp	272	-209	0	0		0	0	0	0	0
66	1	7	82	-1	270	229	6.7	25	MSaaaapaa	229	638	0	0		0	0	0	0	0
67	1	243	131	-1	248	310	25.6	28	ABalpapaaap	218	-49	0	0		0	0	0	0	0
68	1	441	411	-1	192	283	21.6	28	ABalpaaaaaa	170	0	0	0		0	0	0	0	0
69	1	125	61	-1	191	226	24.6	26	ABaraaapppp	221	92	0	0		0	0	0	0	0
70	1	122	328	-1	189	140	17.2	25	ABpraaaaap	-61	0	0	0		0	0	0	0	0
71	1	162	426	-1	253	173	21.0	25	ABprpapaaap	179	564	0	0		0	0	0	0	0
72	1	163	148	-1	125	259	12.8	25	ABalappaapa	250	0	0	0		0	0	0	0	0
73	1	26	72	-1	208	375	18.1	26	ABplpaaaaap	154	0	0	0		0	0	0	0	0
74	1	281	240	-1	169	276	20.6	24	ABaraaaaaaa	215	-223	0	0		0	0	0	0	0
75	1	471	468	-1	210	236	21.7	22	ABarapaaaaa	279	0	0	0		0	0	0	0	0
76	1	12	53	-1	321	292	14.3	29	MSaapaapa	242	479	0	0		0	0	0	0	0
77	1	437	101	-1	190	380	22.5	25	ABplpaaapaa	203	953	0	0		0	0	0	0	0
78	1	312	73	-1	285	278	9.7	25	MSaaapapa	222	-420	0	0		0	0	0	0	0
79	1	3	408	-1	218	225	5.3	38	ABarpaapa	385	357	0	0		0	0	0	0	0
80	1	96	260	-1	196	227	12.7	25	ABaraappaap	137	0	0	0		0	0	0	0	0
81	1	463	545	-1	376	151	24.0	26	ABprpapaapa	201	268	0	0		0	0	0	0	0
82	1	184	337	-1	312	203	16.9	26	ABaraappppa	247	67	0	0		0	0	0	0	0
83	1	6	160	-1	460	416	17.6	29	ABplappapp	268	573	0	0		0	0	0	0	0
84	1	203	182	-1	248	340	5.1	26	ABplaaaapp	262	-998	0	0		0	0	0	0	0
85	1	263	207	-1	374	334	24.7	27	ABplppaappa	230	989	0	0		0	0	0	0	0
86	1	14	115	-1	255	103	10.8	27	ABarpapppa	14	0	0	0		0	0	0	0	0
87	1	211	371	-1	169	145	20.8	30	ABalaappap	212	559	0	0		0	0	0	0	0
88	1	177	410	-1	356	158	12.3	25	Dpapa	243	191	0	0		0	0	0	0	0
89	1	22	34	-1	102	263	15.1	25	ABalaaapalr	217	424	0	0		0	0	0	0	0
90	1	180	333	-1	180	228	14.7	24	ABaraappaaa	150	0	0	0		0	0	0	0	0
91	1	45	29	-1	292	208	13.7	28	MSpaapapa	274	423	0	0		0	0	0	0	0
92	1	338	187	-1	338	303	7.3	27	MSappppp	245	41	0	0		0	0	0	0	0
93	1	40	142	-1	278	331	8.3	24	MSapppap	228	420	0	0		0	0	0	0	0
94	1	20	189	-1	119	215	9.8	25	ABpraapaaaa	454	0	0	0		0	0	0	0	0
95	1	346	404	-1	540	370	21.2	23	ABplapppapa	213	-44	0	0		0	0	0	0	0
96	1	245	242	-1	145	157	16.7	25	ABalaappppp	201	697	0	0		0	0	0	0	0
97	1	371	64	-1	137	314	16.4	28	ABalapaaaa	265	27	0	0		0	0	0	0	0
98	1	458	266	-1	130	321	13.7	26	ABalapappap	132	0	0	0		0	0	0	0	0
99	1	188	437	-1	385	396	8.0	35	ABarppapa	351	853	0	0		0	0	0	0	0
100	1	363	85	-1	600	244	21.6	29	ABprappppp	254	-529	0	0		0	0	0	0	0
101	1	198	52	-1	353	311	13.9	29	MSaapaapp	119	0	0	0		0	0	0	0	0
102	1	29	146	-1	252	145	6.9	28	ABarpapapp	199	0	0	0		0	0	0	0	0
103	1	201	154	-1	215	397	21.0	25	ABplpaaapap	196	1068	0	0		0	0	0	0	0
104	1	133	116	-1	515	326	26.5	29	ABplpppapaa	260	-218	0	0		0	0	0	0	0
105	1	205	440	-1	256	378	14.9	22	ABplpaappaa	150	-260	0	0		0	0	0	0	0
106	1	67	44	-1	142	330	21.9	24	ABalppaaapa	222	72	0	0		0	0	0	0	0
107	1	41	108	-1	253	200	13.2	27	ABaraappapp	-153	0	0	0		0	0	0	0	0
108	1	370	153	-1	360	342	8.4	26	Daapa	236	24	0	0		0	0	0	0	0
109	1	47	343	-1	132	272	20.7	25	ABalpaapppa	186	821	0	0		0	0	0	0	0
110	1	258	355	-1	243	408	20.7	25	ABplaappaa	231	0	0	0		0	0	0	0	0
111	1	379	69	-1	461	359	8.3	26	Cappaaa	244	-627	0	0		0	0	0	0	0
112	1	246	469	-1	263	138	21.9	22	ABprpaaapap	161	577	0	0		0	0	0	0	0
113	1	32	358	-1	305	235	11.6	24	MSpaapaap	-145	0	0	0		0	0	0	0	0
114	1	160	298	-1	230	200	15.8	26	ABaraaapapp	177	0	0	0		0	0	0	0	0
115	1	324	170	-1	407	369	13.6	30	Capaaa	221	-162	0	0		0	0	0	0	0
116	1	43	313	-1	521	171	13.8	31	Cppapa	270	254	0	0		0	0	0	0	0
117	1	323	433	-1	313	269	9.0	23	MSaaaappa	187	-622	0	0		0	0	0	0	0
118	1	90	25	-1	362	208	14.8	28	MSpapaapp	287	-573	0	0		0	0	0	0	0
119	1	446	196	-1	495	123	12.7	29	ABprappapa	-224	0	0	0		0	0	0	0	0
120	1	15	434	-1	333	407	14.7	26	ABplapaapa	243	-809	0	0		0	0	0	0	0
121	1	461	96	-1	227	337	23.5	24	ABalppapppp	240	739	0	0		0	0	0	0	0
122	1	157	352	-1	119	176	13.8	25	ABalappappp	218	1035	0	0		0	0	0	0	0
123	1	31	107	-1	277	158	10.6	27	MSppppap	276	94	0	0		0	0	0	0	0
124	1	10	360	-1	284	112	9.2	29	ABarpapppp	264	-230	0	0		0	0	0	0	0
125	1	459	279	-1	207	213	26.5	26	ABarapppaap	227	-793	0	0		0	0	0	0	0
126	1	189	385	-1	431	319	5.7	30	Dappp	299	243	0	0		0	0	0	0	0
127	1	329	166	-1	177	239	22.3	30	ABaraaappap	242	0	0	0		0	0	0	0	0
128	1	143	249	-1	546	386	16.0	25	ABplapapppa	229	-777	0	0		0	0	0	0	0
129	1	454	474	-1	460	245	11.6	32	Epraa	286	495	0	0		0	0	0	0	0
130	1	98	152	-1	100	241	16.0	24	ABalaaappll	205	-337	0	0		0	0	0	0	0
131	1	380	20	-1	359	298	17.5	28	MSaapapa	241	-180	0	0		0	0	0	0	0
132	1	443	303	-1	586	267	24.0	26	ABprppppppa	-179	0	0	0		0	0	0	0	0
133	1	453	361	-1	458	338	17.6	27	MSappaap	270	1542	0	0		0	0	0	0	0
134	1	238	97	-1	131	241	10.2	26	ABalapppaap	-10	0	0	0		0	0	0	0	0
135	1	400	227	-1	392	325	6.7	29	Dappa	297	-478	0	0		0	0	0	0	0
136	1	56	174	-1	243	280	24.1	26	ABalpappapa	524	0	0	0		0	0	0	0	0
137	1	223	27	-1	338	106	9.7	27	ABarpppaap	271	-435	0	0		0	0	0	0	0
138	1	341	288	-1	586	286	22.5	24	ABprppppppp	215	-122	0	0		0	0	0	0	0
139	1	305	245	-1	272	102	14.9	32	ABpraaapppp	290	-78	0	0		0	0	0	0	0
140	1	213	322	-1	331	272	20.9	26	ABalpappapp	227	0	0	0		0	0	0	0	0
141	1	270	112	-1	225	296	19.8	30	ABalpappaap	301	-282	0	0		0	0	0	0	0
142	1	155	372	-1	147	196	11.3	26	ABalappppap	197	-327	0	0		0	0	0	0	0
143	1	127	310	-1	258	147	14.9	24	ABpraaappap	226	-526	0	0		0	0	0	0	0
144	1	85	159	-1	479	201	6.9	32	Dpppp	315	1182	0	0		0	0	0	0	0
145	1	261	248	-1	564	160	20.2	28	ABprapappa	247	328	0	0		0	0	0	0	0
146	1	224	30	-1	326	204	10.4	27	MSpaaappp	270	251	0	0		0	0	0	0	0
147	1	57	272	-1	157	365	11.3	24	ABplaapaapa	213	124	0	0		0	0	0	0	0
148	1	55	48	-1	241	308	14.1	26	ABalpaapapp	260	-552	0	0		0	0	0	0	0
149	1	75	226	-1	250	124	13.3	29	ABpraapappp	-20	0	0	0		0	0	0	0	0
150	1	175	423	-1	477	283	22.2	27	ABplpappppp	258	-843	0	0		0	0	0	0	0
151	1	302	55	-1	473	371	11.7	30	Capapa	305	896	0	0		0	0	0	0	0
152	1	284	132	-1	212	301	24.8	29	ABalpapaaaa	338	0	0	0		0	0	0	0	0
153	1	142	319	-1	220	158	17.0	31	ABpraapapaa	303	53	0	0		0	0	0	0	0
154	1	103	421	-1	151	218	10.1	25	ABalapppapa	68	0	0	0		0	0	0	0	0
155	1	92	125	-1	154	229	23.0	25	ABaraaapppa	-91	0	0	0		0	0	0	0	0
156	1	4	294	-1	276	382	6.5	30	ABplaaappp	298	302	0	0		0	0	0	0	0
157	1	38	57	-1	334	266	10.2	27	MSaaaappp	218	-1090	0	0		0	0	0	0	0
158	1	255	229	-1	213	230	16.5	27	ABaraaapapa	-226	0	0	0		0	0	0	0	0
159	1	508	323	-1	207	183	21.5	28	ABprpaaaaaa	245	96	0	0		0	0	0	0	0
160	0	434	-1	-1	321	252	24.4	30		289	153	0	0		0	0	0	0	0
161	1	65	78	-1	510	412	19.9	28	ABplapappa	274	587	0	0		0	0	0	0	0
162	1	21	444	-1	318	147	13.9	23	Dpaaa	226	-120	0	0		0	0	0	0	0
163	1	28	443	-1	255	287	9.5	23	MSaaapaap	-169	0	0	0		0	0	0	0	0
164	1	78	43	-1	282	110	21.5	27	ABpraappaa	270	-798	0	0		0	0	0	0	0
165	1	479	345	-1	280	142	20.6	24	ABprpaapppa	229	-1407	0	0		0	0	0	0	0
166	1	290	425	-1	381	186	4.6	31	Cpaaaa	320	862	0	0		0	0	0	0	0
167	1	227	117	-1	134	193	13.9	23	ABalappppaa	191	668	0	0		0	0	0	0	0
168	1	269	377	-1	428	236	13.7	33	Ealap	336	-77	0	0		0	0	0	0	0
169	1	95	126	-1	162	259	14.6	23	ABaraapaaaa	239	222	0	0		0	0	0	0	0
170	1	30	278	-1	160	186	19.2	26	ABalaapppaa	28	0	0	0		0	0	0	0	0
171	1	423	81	-1	111	282	10.2	25	ABplaapaaaa	-150	0	0	0		0	0	0	0	0
172	1	233	324	-1	160	256	7.0	27	ABarpaaapa	245	0	0	0		0	0	0	0	0
173	1	113	307	-1	249	403	8.7	27	ABplaaappa	221	319	0	0		0	0	0	0	0
174	1	330	415	-1	334	197	21.8	26	ABprpappaaa	214	700	0	0		0	0	0	0	0
175	1	231	84	-1	177	351	7.5	24	ABplaaapaa	18	0	0	0		0	0	0	0	0
176	1	53	113	-1	179	243	17.8	29	ABaraaapaa	290	-156	0	0		0	0	0	0	0
177	1	364	228	-1	289	339	21.4	24	ABplpapaaap	236	286	0	0		0	0	0	0	0
178	1	117	215	-1	469	224	22.2	30	MSpappap	117	0	0	0		0	0	0	0	0
179	0	387	-1	-1	177	236	4.5	22		154	502	0	0		0	0	0	0	0
180	1	228	24	-1	311	197	25.1	25	ABarappapaa	178	-496	0	0		0	0	0	0	0
181	1	334	40	-1	293	218	9.1	24	MSpaaappa	240	578	0	0		0	0	0	0	0
182	0	190	-1	-1	596	316	16.1	22		155	462	0	0		0	0	0	0	0
183	1	97	336	-1	161	135	12.9	24	ABpraapaapa	212	83	0	0		0	0	0	0	0
184	1	11	98	-1	110	332	16.5	29	ABalapaaap	256	-82	0	0		0	0	0	0	0
185	1	61	320	-1	355	180	23.9	24	ABprpappapa	223	-100	0	0		0	0	0	0	0
186	1	299	237	-1	335	239	19.5	27	MSpapaaap	247	126	0	0		0	0	0	0	0
187	1	217	368	-1	424	415	10.4	27	ABplappapa	276	177	0	0		0	0	0	0	0
188	1	196	280	-1	312	327	12.4	25	MSappaaa	295	0	0	0		0	0	0	0	0
189	1	345	161	-1	153	230	6.1	24	ABarpaaaap	211	-1624	0	0		0	0	0	0	0
190	1	322	56	-1	292	361	24.1	32	ABalpapapap	314	457	0	0		0	0	0	0	0
191	1	215	37	-1	301	323	5.2	24	ABarppaaaa	36	0	0	0		0	0	0	0	0
192	1	383	236	-1	321	347	16.5	26	MSappapp	209	604	0	0		0	0	0	0	0
193	1	13	130	-1	139	360	14.8	29	ABalapaapp	268	563	0	0		0	0	0	0	0
194	1	93	143	-1	125	324	11.7	25	ABalapapppa	214	321	0	0		0	0	0	0	0
195	1	74	225	-1	499	374	17.0	31	Capapp	307	1705	0	0		0	0	0	0	0
196	1	221	309	-1	147	264	17.6	26	ABaraaaapa	239	-448	0	0		0	0	0	0	0
197	1	417	197	-1	356	374	10.9	23	ABplapaaapp	223	318	0	0		0	0	0	0	0
198	1	19	186	-1	303	301	19.0	25	MSaapaaaa	476	0	0	0		0	0	0	0	0
199	1	107	233	-1	155	212	18.1	27	MSppaaaa	30	0	0	0		0	0	0	0	0
200	1	222	362	-1	321	365	12.5	29	Daaaa	309	0	0	0		0	0	0	0	0
201	1	388	201	-1	219	221	9.7	30	MSpaaaapa	304	-740	0	0		0	0	0	0	0
202	1	365	250	-1	500	257	10.6	31	Eprap	310	252	0	0		0	0	0	0	0
203	1	197	165	-1	430	169	10.2	26	Dppap	34	0	0	0		0	0	0	0	0
204	1	27	171	-1	186	255	10.1	28	MSaaaaapa	245	0	0	0		0	0	0	0	0
205	1	337	465	-1	180	380	19.9	23	ABalpppapav	200	-309	0	0		0	0	0	0	0
206	1	89	128	-1	272	233	11.4	23	MSpaapaaa	202	797	0	0		0	0	0	0	0
207	1	33	110	-1	230	380	12.0	25	ABplaapapap	204	1012	0	0		0	0	0	0	0
208	1	251	302	-1	268	331	24.6	27	ABalpapapaa	-147	0	0	0		0	0	0	0	0
209	1	449	439	-1	505	262	21.5	29	ABprpppppap	231	775	0	0		0	0	0	0	0
210	1	442	265	-1	310	340	6.6	24	ABplapaaaap	216	236	0	0		0	0	0	0	0
211	1	407	400	-1	273	312	16.2	23	ABalpaaappp	196	94	0	0		0	0	0	0	0
212	1	373	198	-1	105	234	18.9	26	ABalaaaparl	267	535	0	0		0	0	0	0	0
213	1	366	388	-1	425	117	9.6	30	ABarppppap	297	-21	0	0		0	0	0	0	0
214	1	204	12	-1	585	189	22.4	29	ABprappppa	23	0	0	0		0	0	0	0	0
215	1	128	407	-1	291	369	15.8	27	MSapppaa	278	688	0	0		0	0	0	0	0
216	1	340	99	-1	269	277	17.6	26	ABalpapppap	47	0	0	0		0	0	0	0	0
217	1	236	90	-1	196	270	13.6	29	ABaraapaapa	253	127	0	0		0	0	0	0	0
218	1	432	391	-1	226	179	25.0	26	ABarapppppa	255	580	0	0		0	0	0	0	0
219	1	72	11	-1	312	241	7.3	24	MSpaaapaa	207	-795	0	0		0	0	0	0	0
220	1	288	63	-1	162	313	6.6	25	ABplaaaaaap	202	155	0	0		0	0	0	0	0
221	1	84	445	-1	372	117	9.0	28	ABarppppaa	263	-195	0	0		0	0	0	0	0
222	1	440	306	-1	149	320	19.6	24	ABalppappaa	208	92	0	0		0	0	0	0	0
223	1	51	213	-1	294	259	22.9	25	ABarapapppa	249	-59	0	0		0	0	0	0	0
224	1	130	274	-1	166	335	15.8	26	ABalapappaa	-115	0	0	0		0	0	0	0	0
225	1	237	393	-1	426	357	18.6	30	MSaapppp	304	305	0	0		0	0	0	0	0
226	1	144	357	-1	211	410	18.8	24	ABplpaapapp	427	0	0	0		0	0	0	0	0
227	1	321	254	-1	119	313	21.5	26	ABalaaaalpp	331	0	0	0		0	0	0	0	0
228	1	314	210	-1	491	123	17.2	28	ABprappaap	278	878	0	0		0	0	0	0	0
229	1	360	192	-1	468	331	4.8	29	Cpaapa	283	-430	0	0		0	0	0	0	0
230	1	116	18	-1	557	368	18.7	27	ABplapapppp	-96	0	0	0		0	0	0	0	0
231	1	176	119	-1	427	106	15.2	27	ABprapaapp	165	0	0	0		0	0	0	0	0
232	1	451	334	-1	454	131	23.8	26	ABprppapapa	210	195	0	0		0	0	0	0	0
233	1	167	138	-1	301	255	4.7	30	ABarpaappp	309	-601	0	0		0	0	0	0	0
234	1	168	76	-1	339	241	16.1	28	MSpapaapa	421	0	0	0		0	0	0	0	0
235	1	244	93	-1	292	240	15.1	28	ABaraapppap	-39	0	0	0		0	0	0	0	0
236	1	226	32	-1	182	158	10.4	23	ABalapppppp	209	614	0	0		0	0	0	0	0
237	1	108	175	-1	528	390	18.6	26	ABplapppaa	242	1218	0	0		0	0	0	0	0
238	1	292	163	-1	387	127	12.5	24	ABprapaaapp	222	0	0	0		0	0	0	0	0
239	1	146	344	-1	358	253	7.3	26	MSaaappp	119	0	0	0		0	0	0	0	0
240	1	24	13	-1	211	141	13.2	25	ABpraapappa	205	0	0	0		0	0	0	0	0
241	1	1	284	-1	217	225	19.6	26	ABaraaaaapp	203	0	0	0		0	0	0	0	0
242	1	315	111	-1	277	109	17.2	31	ABpraaapppa	311	-926	0	0		0	0	0	0	0
243	1	475	247	-1	469	165	21.0	26	ABprppapapp	177	42	0	0		0	0	0	0	0
244	1	280	292	-1	373	139	15.4	25	Dppaa	230	-139	0	0		0	0	0	0	0
245	1	5	54	-1	337	221	12.6	29	MSpaapapp	291	776	0	0		0	0	0	0	0
246	1	436	195	-1	226	202	17.7	24	ABarapaapap	220	-612	0	0		0	0	0	0	0
247	1	278	26	-1	541	192	7.5	30	Cpaapp	302	204	0	0		0	0	0	0	0
248	1	291	169	-1	183	313	11.5	29	MSapaaap	192	-1024	0	0		0	0	0	0	0
249	1	172	413	-1	110	198	16.9	25	ABalaaapplr	282	0	0	0		0	0	0	0	0
250	1	352	450	-1	114	284	22.4	28	ABalaaaalpa	276	643	0	0		0	0	0	0	0
251	1	480	442	-1	159	283	23.5	27	ABalpaappaa	219	594	0	0		0	0	0	0	0
252	1	426	397	-1	457	124	17.4	27	ABprappaaa	254	-83	0	0		0	0	0	0	0
253	1	164	239	-1	538	221	23.8	25	ABprpppaapa	178	437	0	0		0	0	0	0	0
254	1	313	286	-1	191	351	15.3	26	ABalppppaad	126	0	0	0		0	0	0	0	0
255	1	148	180	-1	167	170	13.5	29	ABalappapa	267	-1394	0	0		0	0	0	0	0
256	1	242	338	-1	427	193	22.6	28	ABprpapppap	336	0	0	0		0	0	0	0	0
257	1	209	305	-1	419	366	9.2	27	Dapap	232	561	0	0		0	0	0	0	0
258	1	174	223	-1	571	227	22.7	26	ABprapppap	256	-274	0	0		0	0	0	0	0
259	1	347	206	-1	291	295	25.6	26	ABplpappaaa	210	1200	0	0		0	0	0	0	0
260	1	63	243	-1	318	381	19.9	22	ABplppaapaa	192	143	0	0		0	0	0	0	0
261	1	331	297	-1	521	265	13.5	31	Eprpa	308	-130	0	0		0	0	0	0	0
262	1	304	49	-1	403	403	17.5	29	ABplappaaa	273	-122	0	0		0	0	0	0	0
263	1	104	66	-1	129	228	18.8	24	ABalaaaarra	38	0	0	0		0	0	0	0	0
264	1	412	102	-1	394	105	16.5	28	ABpraapppp	283	-321	0	0		0	0	0	0	0
265	1	161	427	-1	202	203	23.6	22	ABarappppap	223	-155	0	0		0	0	0	0	0
266	1	235	264	-1	401	336	24.3	28	ABplppaappp	274	568	0	0		0	0	0	0	0
267	1	282	60	-1	200	360	11.6	27	ABalpppappp	236	77	0	0		0	0	0	0	0
268	1	8	231	-1	273	373	11.5	27	ABalppppppa	396	0	0	0		0	0	0	0	0
269	1	60	293	-1	203	120	16.7	24	ABpraaapapa	218	-92	0	0		0	0	0	0	0
270	1	73	374	-1	484	240	15.5	29	Ealpp	242	406	0	0		0	0	0	0	0
271	1	173	67	-1	264	198	15.8	28	ABaraapppaa	242	171	0	0		0	0	0	0	0
272	1	410	508	-1	404	163	22.1	28	ABarappappa	273	-155	0	0		0	0	0	0	0
273	1	249	267	-1	246	257	7.8	24	MSaaaaapp	187	0	0	0		0	0	0	0	0
274	1	317	318	-1	301	309	15.4	26	ABaraapappp	158	0	0	0		0	0	0	0	0
275	1	402	83	-1	325	112	14.3	26	ABprpaappap	201	-48	0	0		0	0	0	0	0
276	1	52	22	-1	202	128	9.4	29	ABarpappap	285	1071	0	0		0	0	0	0	0
277	0	230	-1	-1	312	401	22.1	24		192	-51	0	0		0	0	0	0	0
278	1	102	435	-1	122	182	20.0	28	ABalaaapprl	266	468	0	0		0	0	0	0	0
279	1	110	35	-1	375	224	19.4	28	MSpapapa	467	0	0	0		0	0	0	0	0
280	0	464	-1	-1	490	355	21.5	23		140	233	0	0		0	0	0	0	0
281	1	131	353	-1	260	339	12.9	26	MSapapaa	214	-293	0	0		0	0	0	0	0
282	1	487	382	-1	401	198	23.6	29	ABprpapppaa	217	133	0	0		0	0	0	0	0
283	1	70	94	-1	163	209	24.9	24	ABarapppaaa	205	102	0	0		0	0	0	0	0
284	1	399	449	-1	411	236	4.7	33	Cpaaap	336	-556	0	0		0	0	0	0	0
285	1	358	346	-1	587	210	19.4	27	ABprapapppp	224	-281	0	0		0	0	0	0	0
286	1	194	9	-1	311	176	13.5	24	MSpppaaa	222	319	0	0		0	0	0	0	0
287	1	275	164	-1	528	205	18.6	31	Cppapp	314	563	0	0		0	0	0	0	0
288	1	208	80	-1	286	215	18.6	29	ABarapappa	266	27	0	0		0	0	0	0	0
289	1	478	467	-1	201	308	17.7	21	ABalpaaapaa	122	-151	0	0		0	0	0	0	0
290	1	350	370	-1	302	355	8.4	25	ABplapaaaaa	470	0	0	0		0	0	0	0	0
291	1	152	340	-1	274	179	8.0	26	MSpppppa	247	901	0	0		0	0	0	0	0
292	1	114	178	-1	211	393	8.9	29	ABplaaapap	270	1205	0	0		0	0	0	0	0
293	1	16	14	-1	157	194	21.4	25	ABarappppaa	243	0	0	0		0	0	0	0	0
294	1	289	301	-1	307	153	17.2	27	MSppppaa	269	-443	0	0		0	0	0	0	0
295	1	378	394	-1	581	200	16.4	25	ABprapapppa	215	1319	0	0		0	0	0	0	0
296	1	320	39	-1	136	314	7.3	25	ABplaapaaap	199	517	0	0		0	0	0	0	0
297	1	272	330	-1	475	411	20.6	30	ABplapapap	100	0	0	0		0	0	0	0	0
298	1	76	7	-1	525	403	14.1	27	ABarppappp	274	-452	0	0		0	0	0	0	0
299	1	395	262	-1	490	414	13.0	28	ABplapapaa	337	0	0	0		0	0	0	0	0
300	1	81	287	-1	227	214	7.4	26	MSpaaaaaa	239	-797	0	0		0	0	0	0	0
301	1	333	216	-1	293	133	7.1	23	ABprapaaaaa	192	-325	0	0		0	0	0	0	0
302	1	182	70	-1	165	285	16.9	24	ABalpaapaaa	99	0	0	0		0	0	0	0	0
303	1	274	326	-1	411	189	7.5	32	Dpppa	288	953	0	0		0	0	0	0	0
304	1	18	232	-1	608	278	17.0	31	Cpappd	258	268	0	0		0	0	0	0	0
305	1	311	295	-1	92	266	17.9	24	ABalaaapall	222	-117	0	0		0	0	0	0	0
306	1	109	375	-1	495	182	10.6	30	Cpppaa	293	572	0	0		0	0	0	0	0
307	1	171	-1	-1	215	315	16.1	22	ABalpaaapap	193	-858	0	0		0	0	0	0	0
308	1	342	1	-1	169	215	8.1	25	ABalapppapp	310	0	0	0		0	0	0	0	0
309	1	361	387	-1	326	309	18.1	25	MSaapaaap	189	0	0	0		0	0	0	0	0
310	1	344	270	-1	254	168	23.9	24	ABprpapapaa	211	-623	0	0		0	0	0	0	0
311	1	262	275	-1	282	166	14.2	23	MSppapaa	159	-962	0	0		0	0	0	0	0
312	1	477	348	-1	359	199	25.4	28	ABprpappapp	213	236	0	0		0	0	0	0	0
313	1	99	273	-1	258	252	25.5	27	ABalpapaapp	283	0	0	0		0	0	0	0	0
314	1	192	386	-1	391	302	21.6	27	MSapaapp	278	-1168	0	0		0	0	0	0	0
315	1	332	100	-1	294	134	14.1	24	ABprpaappaa	186	702	0	0		0	0	0	0	0
316	1	111	77	-1	338	241	8.4	24	MSpaaapap	68	0	0	0		0	0	0	0	0
317	1	391	269	-1	399	144	9.0	27	ABarpppapp	264	-347	0	0		0	0	0	0	0
318	1	88	17	-1	524	364	11.8	25	Cappapa	322	0	0	0		0	0	0	0	0
319	1	158	176	-1	191	152	7.3	23	ABarpappaa	236	369	0	0		0	0	0	0	0
320	1	105	155	-1	231	366	24.6	29	ABalppaappp	259	-194	0	0		0	0	0	0	0
321	1	199	341	-1	545	146	18.5	27	ABprapapap	261	67	0	0		0	0	0	0	0
322	1	374	420	-1	135	211	20.9	22	ABalaaaparr	199	1381	0	0		0	0	0	0	0
323	1	248	383	-1	383	249	20.0	24	MSpapappp	196	393	0	0		0	0	0	0	0
324	1	296	244	-1	274	176	18.1	24	MSppapap	67	0	0	0		0	0	0	0	0
325	1	159	124	-1	372	119	19.6	26	ABprapaapa	217	209	0	0		0	0	0	0	0
326	1	416	430	-1	395	160	11.4	27	Dpapp	274	915	0	0		0	0	0	0	0
327	1	397	291	-1	358	415	17.3	30	ABplaapppp	268	108	0	0		0	0	0	0	0
328	1	212	62	-1	129	239	22.0	24	ABalaaaarrp	217	1030	0	0		0	0	0	0	0
329	1	240	133	-1	152	273	10.0	25	ABalappaapp	165	0	0	0		0	0	0	0	0
330	1	58	15	-1	295	297	10.9	25	ABaraapapap	-78	0	0	0		0	0	0	0	0
331	1	348	3	-1	222	280	15.0	27	ABalpaapapa	279	-11	0	0		0	0	0	0	0
332	1	39	199	-1	121	297	11.8	26	ABalapapapp	236	659	0	0		0	0	0	0	0
333	1	129	414	-1	362	164	20.9	26	ABprppaapaa	262	601	0	0		0	0	0	0	0
334	1	254	95	-1	187	255	13.6	23	ABaraapaaap	310	0	0	0		0	0	0	0	0
335	1	68	205	-1	299	154	6.3	23	ABarpppaaa	195	312	0	0		0	0	0	0	0
336	1	276	312	-1	554	347	15.7	27	Cappapp	235	361	0	0		0	0	0	0	0
337	1	256	448	-1	219	334	8.2	26	MSapappa	97	0	0	0		0	0	0	0	0
338	1	169	106	-1	525	390	23.2	29	ABplappppa	279	325	0	0		0	0	0	0	0
339	1	151	315	-1	242	141	24.4	24	ABprpaaapaa	172	0	0	0		0	0	0	0	0
340	1	206	172	-1	326	380	7.4	28	ABarppaaap	289	522	0	0		0	0	0	0	0
341	1	277	109	-1	421	340	9.8	26	Daapp	-16	0	0	0		0	0	0	0	0
342	1	139	261	-1	441	142	20.5	28	ABprppapaap	269	1047	0	0		0	0	0	0	0
343	1	207	150	-1	326	125	22.8	32	ABpraappap	317	-506	0	0		0	0	0	0	0
344	1	145	235	-1	503	306	13.2	32	Eplap	314	-589	0	0		0	0	0	0	0
345	0	71	-1	-1	590	242	11.5	30		301	984	0	0		0	0	0	0	0
346	1	234	332	-1	302	396	12.4	25	ABplpaappap	177	-602	0	0		0	0	0	0	0
347	0	310	-1	-1	332	308	22.2	29		284	-14	0	0		0	0	0	0	0
348	1	359	120	-1	459	164	5.9	34	Caaaa	320	1263	0	0		0	0	0	0	0
349	1	433	331	-1	522	274	6.4	32	Caaapp	297	-149	0	0		0	0	0	0	0
350	0	50	-1	-1	238	110	17.6	26		233	584	0	0		0	0	0	0	0
351	1	349	271	-1	183	169	18.4	24	ABalaapppap	57	0	0	0		0	0	0	0	0
352	1	179	290	-1	203	322	19.9	24	MSapaaaa	207	567	0	0		0	0	0	0	0
353	1	472	417	-1	242	360	21.2	24	ABplpaaappp	197	-153	0	0		0	0	0	0	0
354	1	327	321	-1	124	166	18.8	24	ABalaaapprr	229	404	0	0		0	0	0	0	0
355	1	368	21	-1	345	365	22.2	30	ABalpapappp	265	935	0	0		0	0	0	0	0
356	1	318	167	-1	179	399	18.8	26	ABalpppapad	208	910	0	0		0	0	0	0	0
357	1	156	193	-1	188	291	19.0	25	ABaraaaaaap	227	-508	0	0		0	0	0	0	0
358	1	396	127	-1	185	352	24.5	28	ABalppaappa	33	0	0	0		0	0	0	0	0
359	1	37	224	-1	582	248	17.7	30	Cppppa	304	-445	0	0		0	0	0	0	0
360	1	273	184	-1	271	296	13.4	30	ABaraapapaa	266	454	0	0		0	0	0	0	0
361	1	214	282	-1	220	131	21.7	27	ABpraaaapav	235	0	0	0		0	0	0	0	0
362	1	429	329	-1	180	117	18.5	30	ABpraaaappp	42	0	0	0		0	0	0	0	0
363	1	126	230	-1	282	302	6.6	26	MSappppa	-20	0	0	0		0	0	0	0	0
364	1	488	92	-1	161	331	11.5	25	ABalppppapa	31	0	0	0		0	0	0	0	0
365	1	210	87	-1	484	169	16.3	30	Cppaap	264	582	0	0		0	0	0	0	0
366	1	216	451	-1	307	410	17.1	29	ABplaapppa	154	0	0	0		0	0	0	0	0
367	0	94	-1	-1	159	128	15.3	27		386	0	0	0		0	0	0	0	0
368	1	354	28	-1	174	209	5.0	25	ABarpapapa	247	204	0	0		0	0	0	0	0
369	1	62	211	-1	246	236	20.5	28	ABarapapaap	277	1979	0	0		0	0	0	0	0
370	1	456	173	-1	241	246	23.3	23	ABarapaaapp	219	284	0	0		0	0	0	0	0
371	1	9	432	-1	248	373	9.0	26	ABplaapappp	267	-49	0	0		0	0	0	0	0
372	1	36	151	-1	563	331	12.5	31	Capppa	308	263	0	0		0	0	0	0	0
373	1	326	384	-1	211	272	8.9	29	MSaaapaaa	69	0	0	0		0	0	0	0	0
374	1	435	441	-1	363	205	22.4	26	ABprpappaap	214	218	0	0		0	0	0	0	0
375	1	476	463	-1	397	343	21.8	25	ABplppappap	254	230	0	0		0	0	0	0	0
376	1	325	369	-1	240	150	19.0	26	ABprpaaaaap	190	0	0	0		0	0	0	0	0
377	1	115	23	-1	257	282	21.7	30	ABalpappppa	81	0	0	0		0	0	0	0	0
378	1	86	350	-1	382	371	9.2	25	ABarppaapp	-80	0	0	0		0	0	0	0	0
379	1	69	144	-1	449	154	13.8	32	Cppaaa	291	-895	0	0		0	0	0	0	0
380	1	421	283	-1	134	197	23.6	33	ABalaapaap	-120	0	0	0		0	0	0	0	0
381	1	77	304	-1	556	217	10.4	29	Cpppap	289	500	0	0		0	0	0	0	0
382	1	101	409	-1	189	286	15.7	23	ABalpaapaap	218	-159	0	0		0	0	0	0	0
383	1	294	289	-1	340	105	18.2	29	ABpraapppa	293	520	0	0		0	0	0	0	0
384	1	392	364	-1	331	200	4.9	30	ABarpppapa	305	-139	0	0		0	0	0	0	0
385	1	409	473	-1	157	179	16.6	25	ABalaappppa	227	706	0	0		0	0	0	0	0
386	1	386	455	-1	219	398	16.4	25	ABplpaapaap	203	-898	0	0		0	0	0	0	0
387	1	316	317	-1	410	236	16.3	29	Ealpa	255	280	0	0		0	0	0	0	0
388	1	202	259	-1	599	296	12.4	30	Cpapaa	308	-179	0	0		0	0	0	0	0
389	1	250	416	-1	186	323	24.4	26	ABalppapaap	170	858	0	0		0	0	0	0	0
390	1	457	380	-1	498	265	17.5	31	Eprpp	314	346	0	0		0	0	0	0	0
391	1	138	238	-1	477	175	24.4	28	ABprppappp	288	-69	0	0		0	0	0	0	0
392	1	219	381	-1	551	193	20.9	25	ABprapppaa	233	372	0	0		0	0	0	0	0
393	1	34	470	-1	268	203	4.7	25	ABarpaappa	186	629	0	0		0	0	0	0	0
394	1	147	472	-1	175	308	8.3	29	ABplaaaaapp	260	-68	0	0		0	0	0	0	0
395	1	220	379	-1	419	275	24.4	30	ABplpapppap	212	1463	0	0		0	0	0	0	0
396	1	393	157	-1	459	398	8.8	27	ABarppappa	277	-187	0	0		0	0	0	0	0
397	1	153	478	-1	174	340	21.3	23	ABalppappap	183	1207	0	0		0	0	0	0	0
398	1	112	454	-1	265	303	19.9	22	ABalpappppp	159	-631	0	0		0	0	0	0	0
399	1	124	356	-1	402	282	14.8	31	Earpa	311	-75	0	0		0	0	0	0	0
400	1	79	458	-1	586	326	21.7	34	Cpappv	154	0	0	0		0	0	0	0	0
401	1	343	218	-1	317	272	12.0	21	MSaaapapp	177	0	0	0		0	0	0	0	0
402	1	283	365	-1	456	376	15.7	30	Capaap	235	0	0	0		0	0	0	0	0
403	1	193	258	-1	562	279	7.9	31	Cpapap	399	0	0	0		0	0	0	0	0
404	1	200	327	-1	384	270	10.9	31	Earaa	310	86	0	0		0	0	0	0	0
405	1	42	354	-1	160	372	21.6	24	ABalpppaaap	232	-64	0	0		0	0	0	0	0
406	1	297	366	-1	135	289	8.3	24	ABplaaaaaaa	209	1206	0	0		0	0	0	0	0
407	1	403	204	-1	295	368	20.9	22	ABplpapaapp	-11	0	0	0		0	0	0	0	0
408	1	267	424	-1	380	417	13.1	29	ABplapaapp	165	0	0	0		0	0	0	0	0
409	1	120	378	-1	219	303	7.3	27	MSapappp	243	313	0	0		0	0	0	0	0
410	1	384	252	-1	463	282	9.5	32	Eplaa	316	76	0	0		0	0	0	0	0
411	1	367	389	-1	186	281	25.1	25	ABalpaappap	207	979	0	0		0	0	0	0	0
412	1	303	38	-1	234	179	8.8	26	MSppappp	258	896	0	0		0	0	0	0	0
413	1	59	208	-1	578	168	15.4	28	ABarpppppp	412	0	0	0		0	0	0	0	0
414	1	260	406	-1	431	385	21.4	26	ABplppapapp	246	534	0	0		0	0	0	0	0
415	1	390	419	-1	121	306	18.5	30	ABalaaaala	255	572	0	0		0	0	0	0	0
416	1	257	396	-1	421	275	10.5	30	Earap	282	1185	0	0		0	0	0	0	0
417	1	394	363	-1	297	377	18.9	29	ABplppaaaap	136	0	0	0		0	0	0	0	0
418	1	404	462	-1	338	306	4.4	34	ABarppaapa	345	-616	0	0		0	0	0	0	0
419	1	356	219	-1	140	287	13.9	24	ABalapapapa	151	-69	0	0		0	0	0	0	0
420	1	286	476	-1	500	225	21.2	27	ABprpppppaa	742	0	0	0		0	0	0	0	0
421	1	460	145	-1	255	213	18.2	23	ABarapaappa	117	0	0	0		0	0	0	0	0
422	1	181	41	-1	116	258	18.8	22	ABalaaaarlp	119	0	0	0		0	0	0	0	0
423	1	119	2	-1	149	262	21.1	26	ABaraaappaa	204	479	0	0		0	0	0	0	0
424	1	187	347	-1	240	116	21.7	26	ABpraaaapad	237	-429	0	0		0	0	0	0	0
425	1	309	431	-1	257	358	17.5	27	MSapapap	149	0	0	0		0	0	0	0	0
426	1	165	221	-1	284	187	25.7	27	ABarapppapp	278	642	0	0		0	0	0	0	0
427	1	136	335	-1	234	173	11.0	26	MSppappa	86	0	0	0		0	0	0	0	0
428	1	186	190	-1	328	325	9.6	25	Daaap	242	337	0	0		0	0	0	0	0
429	1	465	464	-1	155	169	11.3	22	ABalapppppa	448	0	0	0		0	0	0	0	0
430	1	229	531	-1	215	246	23.1	22	ABarapaaapa	179	0	0	0		0	0	0	0	0
431	1	239	105	-1	178	398	15.7	27	ABplpaapapa	229	-74	0	0		0	0	0	0	0
432	1	450	103	-1	121	344	20.5	25	ABalpppaaaa	145	0	0	0		0	0	0	0	0
433	1	232	325	-1	311	188	22.0	22	ABprpaaappp	286	0	0	0		0	0	0	0	0
434	1	266	418	-1	510	149	21.2	30	ABprappapp	300	-362	0	0		0	0	0	0	0
435	1	48	16	-1	337	357	19.3	24	ABplppaapap	477	0	0	0		0	0	0	0	0
436	1	287	367	-1	348	192	8.0	27	MSpppppp	254	-223	0	0		0	0	0	0	0
437	1	447	91	-1	432	423	15.7	29	ABplappaap	284	222	0	0		0	0	0	0	0
438	1	285	376	-1	360	270	21.9	24	MSaappaa	146	0	0	0		0	0	0	0	0
439	1	385	147	-1	222	352	13.6	25	ABplaapapaa	184	0	0	0		0	0	0	0	0
440	1	123	118	-1	150	296	24.6	29	ABalpaapppp	275	0	0	0		0	0	0	0	0
441	0	411	-1	-1	231	238	4.9	22		85	0	0	0		0	0	0	0	0
442	1	66	401	-1	338	168	10.0	25	Dpaap	197	0	0	0		0	0	0	0	0
443	1	268	135	-1	217	373	21.7	23	ABplpaaappa	332	0	0	0		0	0	0	0	0
444	1	521	403	-1	461	365	24.6	25	ABplpppaaap	487	0	0	0		0	0	0	0	0
445	1	428	359	-1	223	357	16.4	24	ABalpppppaa	19	0	0	0		0	0	0	0	0
446	1	466	281	-1	294	213	24.3	25	ABarappaaap	184	0	0	0		0	0	0	0	0
447	1	462	452	-1	267	238	23.5	22	ABarapapapa	103	0	0	0		0	0	0	0	0
448	0	468	-1	-1	581	219	12.9	22		106	0	0	0		0	0	0	0	0
449	0	455	-1	-1	161	349	17.6	22		52	0	0	0		0	0	0	0	0
450	1	473	263	-1	406	376	20.1	23	ABplppapapa	161	0	0	0		0	0	0	0	0
451	1	398	429	-1	605	305	17.4	28	Caappd	-69	0	0	0		0	0	0	0	0
452	1	150	436	-1	222	255	20.2	22	ABarapaaaap	368	0	0	0		0	0	0	0	0
453	1	35	136	-1	530	236	26.3	27	ABprpppapaa	121	0	0	0		0	0	0	0	0
454	1	469	453	-1	264	332	22.2	24	ABplpapaaaa	282	0	0	0		0	0	0	0	0
455	1	307	253	-1	211	162	19.1	25	ABpraaapaad	184	0	0	0		0	0	0	0	0
456	1	467	446	-1	415	165	20.0	22	ABprppappaa	50	0	0	0		0	0	0	0	0
457	1	335	398	-1	327	360	24.3	25	ABplpaaaapa	435	0	0	0		0	0	0	0	0
458	0	355	-1	-1	222	277	16.8	22		23	0	0	0		0	0	0	0	0
459	1	351	88	-1	178	374	10.0	27	ABplaapaapp	-172	0	0	0		0	0	0	0	0
460	1	422	466	-1	107	281	19.9	22	ABalaaaarla	243	0	0	0		0	0	0	0	0
461	1	481	50	-1	433	343	25.2	26	ABplpppaaaa	285	0	0	0		0	0	0	0	0
462	1	531	456	-1	288	244	25.3	26	ABarappaapa	236	0	0	0		0	0	0	0	0
463	1	328	137	-1	499	256	24.4	31	ABprppppapp	275	528	0	0		0	0	0	0	0
464	1	381	402	-1	465	309	14.5	33	Earpp	87	0	0	0		0	0	0	0	0
465	1	534	316	-1	233	240	18.1	22	ABarapaapaa	209	0	0	0		0	0	0	0	0
466	0	376	-1	-1	292	139	23.1	26		522	0	0	0		0	0	0	0	0
467	1	427	339	-1	245	351	25.9	27	ABalppapapp	102	0	0	0		0	0	0	0	0
468	1	185	65	-1	170	317	24.3	22	ABalppapaaa	48	0	0	0		0	0	0	0	0
469	0	-1	-1	-1	274	158	21.7	24		245	0	0	0		0	0	0	0	0
470	1	339	447	-1	358	223	17.4	29	MSpapappa	216	0	0	0		0	0	0	0	0
471	1	405	390	-1	186	244	20.4	28	ABaraaaaapa	-183	0	0	0		0	0	0	0	0
472	1	483	296	-1	498	304	25.4	28	ABplppppapp	238	667	0	0		0	0	0	0	0
473	1	484	399	-1	485	349	24.1	22	ABplppppapa	288	0	0	0		0	0	0	0	0
474	1	486	536	-1	435	193	25.4	28	ABprppaappp	214	328	0	0		0	0	0	0	0
475	1	362	179	-1	318	362	10.3	27	ABplapaaapa	276	314	0	0		0	0	0	0	0
476	1	505	122	-1	470	211	18.4	27	MSpppaap	223	385	0	0		0	0	0	0	0
477	1	438	314	-1	243	382	20.1	23	ABplpaapppa	106	89	0	0		0	0	0	0	0
478	1	489	342	-1	445	289	23.4	30	ABplpappppa	160	82	0	0		0	0	0	0	0
479	1	300	234	-1	315	228	15.8	22	ABaraappppp	125	-471	0	0		0	0	0	0	0
480	1	252	392	-1	217	293	22.2	24	ABalpaaaaap	247	613	0	0		0	0	0	0	0
481	1	490	479	-1	441	156	22.9	22	ABprppappap	-15	0	0	0		0	0	0	0	0
482	1	491	480	-1	588	236	12.2	33	Caapa	330	39	0	0		0	0	0	0	0
483	1	492	481	-1	233	152	17.0	22	ABpraaappaa	-154	0	0	0		0	0	0	0	0
484	1	452	482	-1	329	187	24.0	24	ABarappapap	228	810	0	0		0	0	0	0	0
485	1	353	134	-1	396	142	23.0	22	ABprpaaaapp	125	0	0	0		0	0	0	0	0
486	1	493	484	-1	467	237	25.0	26	ABprppppaaa	191	-1059	0	0		0	0	0	0	0
487	1	494	485	-1	463	208	25.0	26	ABprpppaaaa	450	0	0	0		0	0	0	0	0
488	1	495	486	-1	205	342	23.0	24	ABalppapppa	48	0	0	0		0	0	0	0	0
489	1	496	487	-1	272	358	21.0	22	ABplpapaapa	202	-343	0	0		0	0	0	0	0
490	1	497	488	-1	324	339	22.0	24	ABplpapapaa	163	421	0	0		0	0	0	0	0
491	1	498	489	-1	342	330	21.0	24	ABplpapapap	177	-212	0	0		0	0	0	0	0
492	1	499	490	-1	487	346	22.0	26	Capppp	240	885	0	0		0	0	0	0	0
493	1	500	491	-1	257	376	22.0	24	ABplpaapppp	135	199	0	0		0	0	0	0	0
494	1	501	492	-1	285	297	15.0	25	ABaraapappa	322	618	0	0		0	0	0	0	0
495	1	502	493	-1	292	208	16.0	22	ABarapaappp	155	0	0	0		0	0	0	0	0
496	0	474	-1	-1	246	217	23.0	22		283	0	0	0		0	0	0	0	0
497	1	503	495	-1	140	375	17.0	22	ABalpppaapv	44	0	0	0		0	0	0	0	0
498	1	504	496	-1	342	303	16.0	23	MSaapappa	192	0	0	0		0	0	0	0	0
499	1	506	497	-1	378	228	12.0	29	Ealaa	176	-192	0	0		0	0	0	0	0
500	1	507	185	-1	522	293	19.0	29	Eplpp	478	0	0	0		0	0	0	0	0
501	1	382	471	-1	226	196	21.95	23	ABprpapaaaa	226	-805	0	0		0	0	0	0	0
502	1	509	502	-1	247	101	19.0	22	ABprpaapapa	163	0	0	0		0	0	0	0	0
503	1	420	500	-1	228	180	20.0	24	ABprpaapaaa	145	-295	0	0		0	0	0	0	0
504	1	510	501	-1	305	137	21.0	25	ABprpaapppp	27	0	0	0		0	0	0	0	0
505	1	445	503	-1	390	185	25.0	25	ABprpaaaapa	192	362	0	0		0	0	0	0	0
506	0	-1	-1	-1	310	161	21.0	25		143	-87	0	0		0	0	0	0	0
507	1	512	504	-1	503	193	24.0	25	ABprpppaaap	193	-770	0	0		0	0	0	0	0
508	1	513	505	-1	486	235	24.0	26	ABprppppaap	191	-1059	0	0		0	0	0	0	0
509	1	514	506	-1	508	225	25.0	26	ABprppppapa	308	1021	0	0		0	0	0	0	0
510	0	515	-1	-1	413	167	24.0	24		175	246	0	0		0	0	0	0	0
511	0	516	-1	-1	470	189	22.0	25		334	-1286	0	0		0	0	0	0	0
512	1	439	510	-1	347	147	19.0	25	ABprppaaaap	201	448	0	0		0	0	0	0	0
513	1	517	511	-1	283	187	22.0	25	ABprpaaappa	249	310	0	0		0	0	0	0	0
514	1	308	512	-1	321	149	19.0	22	ABprppaaaaa	179	-70	0	0		0	0	0	0	0
515	1	518	513	-1	468	322	25.0	25	ABplppppaap	173	-85	0	0		0	0	0	0	0
516	1	519	514	-1	443	327	24.0	24	ABplppppaaa	286	170	0	0		0	0	0	0	0
517	1	141	515	-1	415	359	24.0	24	ABplppapppa	210	-120	0	0		0	0	0	0	0
518	1	522	516	-1	411	304	24.0	25	ABplpapppaa	168	-591	0	0		0	0	0	0	0
519	1	389	517	-1	363	370	20.0	24	ABplppapaaa	192	-173	0	0		0	0	0	0	0
520	1	524	518	-1	356	321	24.0	24	ABplpapappa	177	-212	0	0		0	0	0	0	0
521	0	413	-1	-1	261	370	24.0	24		135	199	0	0		0	0	0	0	0
522	1	523	520	-1	386	305	23.0	24	ABplpapappp	232	0	0	0		0	0	0	0	0
523	1	525	521	-1	319	311	24.0	28	ABplpappaap	-195	0	0	0		0	0	0	0	0
524	1	526	522	-1	549	276	24.0	27	ABprpppapap	336	223	0	0		0	0	0	0	0
525	1	527	523	-1	516	283	25.0	25	ABplpppapap	258	-503	0	0		0	0	0	0	0
526	1	528	524	-1	571	311	23.0	25	ABplppppppp	247	556	0	0		0	0	0	0	0
527	1	529	246	-1	319	226	25.0	24	ABarappaapp	193	-119	0	0		0	0	0	0	0
528	1	530	526	-1	427	145	23.0	27	ABarappappp	271	864	0	0		0	0	0	0	0
529	0	532	-1	-1	318	290	24.0	26		210	-1271	0	0		0	0	0	0	0
530	1	533	395	-1	317	252	23.0	25	ABarapapapp	56	0	0	0		0	0	0	0	0
531	1	474	548	-1	245	226	23.3	22	ABarappaaaa	283	0	0	0		0	0	0	0	0
532	0	535	-1	-1	113	207	19.0	22		-7	0	0	0		0	0	0	0	0
533	0	536	-1	-1	435	150	25.0	27		254	-418	0	0		0	0	0	0	0
534	1	537	530	-1	202	285	23.0	22	ABalpaaaapa	167	174	0	0		0	0	0	0	0
535	1	538	532	-1	380	274	22.0	24	MSaappap	270	754	0	0		0	0	0	0	0
536	1	539	349	-1	326	161	20.0	22	ABprpapappp	160	1169	0	0		0	0	0	0	0
537	1	540	534	-1	379	174	21.0	24	ABprppaapap	0	0	0	0		0	0	0	0	0
538	1	541	535	-1	534	344	23.0	26	ABplapppapp	231	-167	0	0		0	0	0	0	0
539	1	542	537	-1	513	352	25.0	24	ABplpppaapa	230	-565	0	0		0	0	0	0	0
540	1	377	538	-1	210	323	25.0	24	ABalppapapa	173	359	0	0		0	0	0	0	0
541	1	543	539	-1	334	184	19.0	25	MSppaapp	211	889	0	0		0	0	0	0	0
542	0	544	-1	-1	338	148	21.0	24		270	0	0	0		0	0	0	0	0
543	1	376	541	-1	277	158	22.0	25	ABprpapapap	170	92	0	0		0	0	0	0	0
544	1	545	542	-1	449	210	22.0	25	ABprpappppa	254	-29	0	0		0	0	0	0	0
545	1	546	544	-1	453	263	24.0	25	ABprpappppp	176	47	0	0		0	0	0	0	0
546	1	547	483	-1	387	136	22.0	25	ABprpapaapp	169	-531	0	0		0	0	0	0	0
547	1	548	546	-1	202	345	17.0	22	ABplpaapaaa	182	0	0	0		0	0	0	0	0
548	1	554	547	-1	298	161	22.0	23	ABprpapappa	175	230	0	0		0	0	0	0	0
549	1	550	528	-1	242	225	25.3	23	ABarapppapa	280	873	0	0		0	0	0	0	0
550	0	551	-1	-1	108	202	19.0	22		-7	0	0	0		0	0	0	0	0
551	1	552	551	-1	112	207	19.0	22	ABalaapaaa	-7	0	0	0		0	0	0	0	0
552	1	553	552	-1	434	170	24.816668	25	ABprppaappa	17	0	0	0		0	0	0	0	0
