# Supplementary material for: The AP-2 Transcription Factor APTF-2 Is Required for Neuroblast and Epidermal Morphogenesis in Caenorhabditis elegans Embryogenesis
Source: PLoS Genet. 2016 May 13;12(5):e1006048. doi: 10.1371/journal.pgen.1006048 (PMC4866721; doi:10.1371/journal.pgen.1006048)
Supplement: S5 Text — (ZIP) [file pgen.1006048.s033.zip › nuclei/t194-nuclei]

1	1	308	64	-1	165	216	8.2	25	ABalapppapp	-28	0	0	0		0	0	0	0	0
2	1	423	105	-1	145	257	20.8	25	ABaraaappaa	136	0	0	0		0	0	0	0	0
3	1	331	10	-1	219	285	14.3	29	ABalpaapapa	292	0	0	0		0	0	0	0	0
4	0	345	-1	-1	589	235	11.6	28		214	56	0	0		0	0	0	0	0
5	1	37	348	-1	143	353	19.3	30	ABalapaapa	196	0	0	0		0	0	0	0	0
6	1	52	5	-1	249	205	24.1	26	ABarapppppp	-28	0	0	0		0	0	0	0	0
7	1	298	266	-1	524	402	14.1	27	ABarppappp	36	0	0	0		0	0	0	0	0
8	0	277	-1	-1	312	398	22.1	23		189	-49	0	0		0	0	0	0	0
9	1	286	75	-1	306	176	13.4	25	MSpppaaa	198	311	0	0		0	0	0	0	0
10	1	2	315	-1	122	231	7.6	26	ABarpaaaaa	210	85	0	0		0	0	0	0	0
11	1	219	356	-1	309	242	7.3	22	MSpaaapaa	226	-82	0	0		0	0	0	0	0
12	1	214	320	-1	581	189	22.6	29	ABprappppa	241	975	0	0		0	0	0	0	0
13	1	240	226	-1	209	139	13.4	25	ABpraapappa	247	623	0	0		0	0	0	0	0
14	1	293	413	-1	154	194	21.2	24	ABarappppaa	-4	0	0	0		0	0	0	0	0
15	1	330	154	-1	296	293	10.9	25	ABaraapapap	250	6	0	0		0	0	0	0	0
16	1	435	86	-1	334	357	19.3	25	ABplppaapap	173	0	0	0		0	0	0	0	0
17	1	318	81	-1	523	358	11.6	25	Cappapa	48	0	0	0		0	0	0	0	0
18	1	230	270	-1	553	368	18.8	28	ABplapapppp	264	-74	0	0		0	0	0	0	0
19	0	441	-1	-1	227	235	4.7	23		158	119	0	0		0	0	0	0	0
20	1	131	152	-1	359	301	17.4	30	MSaapapa	124	0	0	0		0	0	0	0	0
21	1	355	115	-1	346	360	22.1	30	ABalpapappp	262	1537	0	0		0	0	0	0	0
22	1	276	268	-1	196	125	9.5	29	ABarpappap	252	96	0	0		0	0	0	0	0
23	1	377	357	-1	254	282	21.8	29	ABalpappppa	288	396	0	0		0	0	0	0	0
24	1	180	369	-1	311	202	24.8	26	ABarappapaa	234	141	0	0		0	0	0	0	0
25	1	118	181	-1	360	205	15.3	30	MSpapaapp	305	146	0	0		0	0	0	0	0
26	1	247	201	-1	537	185	7.6	30	Cpaapp	291	54	0	0		0	0	0	0	0
27	1	137	248	-1	330	107	9.6	28	ABarpppaap	276	965	0	0		0	0	0	0	0
28	1	368	372	-1	170	211	4.8	25	ABarpapapa	213	753	0	0		0	0	0	0	0
29	1	91	114	-1	288	206	13.8	28	MSpaapapa	243	-207	0	0		0	0	0	0	0
30	1	146	224	-1	321	202	10.5	26	MSpaaappp	264	-144	0	0		0	0	0	0	0
31	1	41	244	-1	259	206	8.1	22	MSpaaaaap	-63	0	0	0		0	0	0	0	0
32	1	236	66	-1	182	157	10.4	23	ABalapppppp	216	-78	0	0		0	0	0	0	0
33	0	307	-1	-1	212	315	16.0	24		187	395	0	0		0	0	0	0	0
34	1	89	20	-1	100	259	14.8	25	ABalaaapalr	248	323	0	0		0	0	0	0	0
35	1	279	42	-1	369	222	19.3	30	MSpapapa	258	166	0	0		0	0	0	0	0
36	1	30	7	-1	434	368	24.2	24	ABplppapppp	181	336	0	0		0	0	0	0	0
37	1	191	430	-1	300	320	5.0	24	ABarppaaaa	224	-929	0	0		0	0	0	0	0
38	1	412	34	-1	228	176	8.7	26	MSppappp	240	-65	0	0		0	0	0	0	0
39	1	296	92	-1	130	309	7.7	25	ABplaapaaap	201	-124	0	0		0	0	0	0	0
40	1	181	330	-1	290	216	9.1	25	MSpaaappa	-255	0	0	0		0	0	0	0	0
41	1	422	378	-1	113	256	19.1	22	ABalaaaarlp	179	819	0	0		0	0	0	0	0
42	1	44	12	-1	212	263	25.4	28	ABalpapaapa	287	-541	0	0		0	0	0	0	0
43	1	164	46	-1	278	111	21.8	26	ABpraappaa	218	0	0	0		0	0	0	0	0
44	1	106	450	-1	141	326	22.0	22	ABalppaaapa	179	75	0	0		0	0	0	0	0
45	1	5	100	-1	592	335	18.4	29	Caappv	282	-940	0	0		0	0	0	0	0
46	1	29	142	-1	216	146	24.6	26	ABalaapappp	199	-114	0	0		0	0	0	0	0
47	1	14	178	-1	360	362	14.2	28	Dapaa	484	0	0	0		0	0	0	0	0
48	1	148	102	-1	240	308	13.8	26	ABalpaapapp	147	0	0	0		0	0	0	0	0
49	1	262	237	-1	401	401	17.2	28	ABplappaaa	248	212	0	0		0	0	0	0	0
50	1	461	489	-1	428	336	25.3	30	ABplpppaaaa	186	332	0	0		0	0	0	0	0
51	1	63	32	-1	237	144	12.8	24	ABpraapapap	-9	0	0	0		0	0	0	0	0
52	1	101	124	-1	353	312	13.7	29	MSaapaapp	272	834	0	0		0	0	0	0	0
53	1	76	41	-1	318	294	14.3	31	MSaapaapa	247	805	0	0		0	0	0	0	0
54	1	245	417	-1	333	219	12.8	28	MSpaapapp	282	171	0	0		0	0	0	0	0
55	1	151	69	-1	471	368	11.4	29	Capapa	45	0	0	0		0	0	0	0	0
56	1	190	85	-1	291	358	24.0	32	ABalpapapap	305	152	0	0		0	0	0	0	0
57	1	157	23	-1	330	266	9.8	28	MSaaaappp	242	502	0	0		0	0	0	0	0
58	1	3	341	-1	134	155	10.6	25	ABpraapaaap	57	0	0	0		0	0	0	0	0
59	1	26	11	-1	259	140	17.8	24	ABprpaapaap	194	22	0	0		0	0	0	0	0
60	1	267	254	-1	199	360	11.8	28	ABalpppappp	279	482	0	0		0	0	0	0	0
61	1	69	16	-1	188	226	24.5	27	ABaraaapppp	227	-524	0	0		0	0	0	0	0
62	1	328	287	-1	126	238	22.6	25	ABalaaaarrp	394	0	0	0		0	0	0	0	0
63	1	220	199	-1	153	312	6.4	25	ABplaaaaaap	210	157	0	0		0	0	0	0	0
64	1	97	277	-1	135	312	16.4	28	ABalapaaaa	-15	0	0	0		0	0	0	0	0
65	1	468	275	-1	166	317	24.6	23	ABalppapaaa	191	1278	0	0		0	0	0	0	0
66	1	263	214	-1	126	227	18.9	23	ABalaaaarra	31	0	0	0		0	0	0	0	0
67	1	271	65	-1	261	196	15.7	27	ABaraapppaa	236	174	0	0		0	0	0	0	0
68	1	59	478	-1	256	113	23.5	23	ABprpaapapp	181	-372	0	0		0	0	0	0	0
69	1	111	157	-1	460	350	8.3	26	Cappaaa	332	0	0	0		0	0	0	0	0
70	1	302	118	-1	161	286	16.8	23	ABalpaapaaa	225	-633	0	0		0	0	0	0	0
71	1	12	446	-1	519	365	22.9	22	ABplpppaapp	183	-973	0	0		0	0	0	0	0
72	1	73	53	-1	207	379	17.8	26	ABplpaaaaap	215	0	0	0		0	0	0	0	0
73	1	78	253	-1	281	275	9.7	24	MSaaapapa	226	142	0	0		0	0	0	0	0
74	1	18	296	-1	253	407	12.7	30	ABalppppppp	-23	0	0	0		0	0	0	0	0
75	0	430	-1	-1	223	242	24.2	24		239	416	0	0		0	0	0	0	0
76	1	234	8	-1	332	238	16.4	31	MSpapaapa	-144	0	0	0		0	0	0	0	0
77	1	316	160	-1	334	236	8.6	24	MSpaaapap	209	106	0	0		0	0	0	0	0
78	1	161	171	-1	507	409	20.0	28	ABplapappa	276	766	0	0		0	0	0	0	0
79	1	33	17	-1	245	316	18.3	30	ABalpapppaa	105	0	0	0		0	0	0	0	0
80	1	288	231	-1	279	213	18.5	30	ABarapappa	97	0	0	0		0	0	0	0	0
81	1	171	209	-1	105	278	10.2	26	ABplaapaaaa	212	483	0	0		0	0	0	0	0
82	1	66	185	-1	263	226	6.7	25	MSaaaapaa	214	88	0	0		0	0	0	0	0
83	1	275	147	-1	320	110	14.3	25	ABprpaappap	218	-41	0	0		0	0	0	0	0
84	1	175	288	-1	171	348	8.0	24	ABplaaapaa	196	661	0	0		0	0	0	0	0
85	1	100	186	-1	599	242	21.5	28	ABprappppp	281	-500	0	0		0	0	0	0	0
86	1	39	217	-1	282	240	20.4	28	ABarapapppp	212	0	0	0		0	0	0	0	0
87	1	365	384	-1	477	168	16.0	31	Cppaap	306	275	0	0		0	0	0	0	0
88	1	459	1	-1	172	377	10.3	26	ABplaapaapp	226	1164	0	0		0	0	0	0	0
89	1	9	405	-1	364	355	16.6	33	MSaapppa	333	60	0	0		0	0	0	0	0
90	1	217	460	-1	193	269	13.5	29	ABaraapaapa	129	0	0	0		0	0	0	0	0
91	1	437	30	-1	432	420	15.5	29	ABplappaap	292	615	0	0		0	0	0	0	0
92	1	364	448	-1	160	330	11.8	23	ABalppppapa	-124	0	0	0		0	0	0	0	0
93	1	235	190	-1	286	240	14.6	27	ABaraapppap	120	0	0	0		0	0	0	0	0
94	1	283	464	-1	165	210	25.1	23	ABarapppaaa	237	-1668	0	0		0	0	0	0	0
95	1	334	363	-1	185	253	13.5	22	ABaraapaaap	161	957	0	0		0	0	0	0	0
96	1	121	180	-1	222	332	23.7	24	ABalppapppp	185	-30	0	0		0	0	0	0	0
97	1	134	28	-1	129	235	10.6	26	ABalapppaap	215	312	0	0		0	0	0	0	0
98	1	184	309	-1	108	327	17.1	30	ABalapaaap	241	187	0	0		0	0	0	0	0
99	1	216	291	-1	265	275	17.5	25	ABalpapppap	184	0	0	0		0	0	0	0	0
100	1	315	234	-1	291	131	13.8	25	ABprpaappaa	224	47	0	0		0	0	0	0	0
101	1	77	329	-1	188	377	22.5	27	ABplpaaapaa	248	-1810	0	0		0	0	0	0	0
102	1	264	269	-1	389	107	16.5	29	ABpraapppp	285	380	0	0		0	0	0	0	0
103	1	432	166	-1	117	338	20.3	22	ABalpppaaaa	164	-127	0	0		0	0	0	0	0
104	1	28	441	-1	247	220	9.5	25	MSpaaaapp	204	155	0	0		0	0	0	0	0
105	1	431	63	-1	176	398	16.1	28	ABplpaapapa	239	234	0	0		0	0	0	0	0
106	1	338	177	-1	523	389	23.4	29	ABplappppa	266	-613	0	0		0	0	0	0	0
107	1	123	138	-1	273	161	10.4	27	MSppppap	272	-122	0	0		0	0	0	0	0
108	1	107	22	-1	248	199	12.9	27	ABaraappapp	243	121	0	0		0	0	0	0	0
109	1	341	383	-1	419	337	9.8	26	Daapp	219	285	0	0		0	0	0	0	0
110	1	207	208	-1	233	379	11.7	26	ABplaapapap	210	379	0	0		0	0	0	0	0
111	1	242	172	-1	276	111	17.6	30	ABpraaapppa	280	0	0	0		0	0	0	0	0
112	1	141	67	-1	222	295	19.4	30	ABalpappaap	122	0	0	0		0	0	0	0	0
113	1	176	259	342	180	242	17.8	29	ABaraaapaa	-89	0	0	0		0	0	0	0	0
114	1	17	44	-1	189	352	19.4	24	ABplpaaaaaa	103	0	0	0		0	0	0	0	0
115	1	86	303	-1	247	102	10.8	28	ABarpapppa	78	0	0	0		0	0	0	0	0
116	1	104	146	-1	518	324	25.5	26	ABplpppapaa	187	-588	0	0		0	0	0	0	0
117	1	167	251	-1	138	189	14.0	23	ABalappppaa	206	-338	0	0		0	0	0	0	0
118	1	440	40	-1	147	291	24.5	29	ABalpaapppp	295	1181	0	0		0	0	0	0	0
119	1	231	290	-1	423	104	15.2	27	ABprapaapp	267	119	0	0		0	0	0	0	0
120	1	348	184	-1	455	158	5.9	34	Caaaa	347	466	0	0		0	0	0	0	0
121	1	23	286	-1	376	368	24.2	29	ABplpaaaapp	279	479	0	0		0	0	0	0	0
122	1	476	415	-1	460	213	17.5	25	MSpppaap	237	198	0	0		0	0	0	0	0
123	1	49	395	-1	419	152	17.3	32	MSpapppa	-10	0	0	0		0	0	0	0	0
124	1	325	197	-1	367	119	20.1	27	ABprapaapa	-119	0	0	0		0	0	0	0	0
125	1	155	76	-1	152	231	22.8	25	ABaraaapppa	221	0	0	0		0	0	0	0	0
126	1	169	31	-1	159	259	14.6	23	ABaraapaaaa	361	0	0	0		0	0	0	0	0
127	1	358	164	-1	183	351	24.6	27	ABalppaappa	195	0	0	0		0	0	0	0	0
128	1	206	151	-1	265	233	11.2	23	MSpaapaaa	165	0	0	0		0	0	0	0	0
129	1	13	267	-1	161	179	23.7	26	ABpraaaaaaa	-33	0	0	0		0	0	0	0	0
130	1	193	110	-1	138	358	15.2	29	ABalapaapp	-114	0	0	0		0	0	0	0	0
131	1	67	426	-1	239	306	25.4	27	ABalpapaaap	249	-348	0	0		0	0	0	0	0
132	1	152	99	-1	201	302	24.8	27	ABalpapaaaa	241	33	0	0		0	0	0	0	0
133	1	329	376	-1	152	270	10.1	25	ABalappaapp	148	0	0	0		0	0	0	0	0
134	1	485	19	-1	389	150	24.0	26	ABprpaaaapp	155	0	0	0		0	0	0	0	0
135	1	443	257	-1	214	370	21.9	23	ABplpaaappa	216	0	0	0		0	0	0	0	0
136	1	453	97	-1	530	231	25.7	29	ABprpppapaa	280	1015	0	0		0	0	0	0	0
137	1	463	411	-1	496	250	24.4	30	ABprppppapp	275	544	0	0		0	0	0	0	0
138	1	233	292	-1	297	249	4.6	30	ABarpaappp	306	1212	0	0		0	0	0	0	0
139	1	15	396	-1	548	154	12.1	28	ABprapapaa	275	-63	0	0		0	0	0	0	0
140	1	64	98	-1	283	255	7.7	24	MSaaaapap	240	2	0	0		0	0	0	0	0
141	1	45	427	-1	459	186	19.5	35	MSpapppp	345	163	0	0		0	0	0	0	0
142	1	93	84	-1	275	329	8.2	25	MSapppap	99	0	0	0		0	0	0	0	0
143	1	194	13	-1	120	323	12.2	26	ABalapapppa	313	0	0	0		0	0	0	0	0
144	1	379	318	-1	441	153	13.8	33	Cppaaa	334	353	0	0		0	0	0	0	0
145	1	421	293	-1	248	212	18.1	23	ABarapaappa	226	138	0	0		0	0	0	0	0
146	1	102	294	-1	243	141	7.0	27	ABarpapapp	263	-544	0	0		0	0	0	0	0
147	1	439	90	-1	224	352	13.3	26	ABplaapapaa	-105	0	0	0		0	0	0	0	0
148	1	72	428	-1	122	255	12.9	24	ABalappaapa	242	41	0	0		0	0	0	0	0
149	1	35	416	-1	367	333	20.6	25	ABplppappaa	182	223	0	0		0	0	0	0	0
150	1	343	131	-1	318	123	23.0	32	ABpraappap	279	493	0	0		0	0	0	0	0
151	1	372	43	135	562	325	12.4	31	Capppa	319	369	0	0		0	0	0	0	0
152	1	130	236	-1	98	234	16.0	24	ABalaaappll	258	0	0	0		0	0	0	0	0
153	1	108	182	-1	358	337	8.3	26	Daapa	261	-631	0	0		0	0	0	0	0
154	1	103	434	-1	213	397	21.2	23	ABplpaaapap	204	126	0	0		0	0	0	0	0
155	1	320	87	-1	234	364	24.9	29	ABalppaappp	296	1986	0	0		0	0	0	0	0
156	1	50	50	-1	218	292	10.5	29	ABaraapaapp	-161	0	0	0		0	0	0	0	0
157	1	396	440	-1	457	395	8.7	27	ABarppappa	-232	0	0	0		0	0	0	0	0
158	1	57	159	-1	111	200	14.2	25	ABalappappa	115	0	0	0		0	0	0	0	0
159	1	144	213	-1	474	196	7.2	32	Dpppp	318	-115	0	0		0	0	0	0	0
160	1	83	71	-1	459	414	17.6	28	ABplappapp	-1	0	0	0		0	0	0	0	0
161	1	189	337	-1	150	225	6.3	28	ABarpaaaap	239	274	0	0		0	0	0	0	0
162	0	367	-1	-1	154	124	15.5	27		212	696	0	0		0	0	0	0	0
163	1	238	301	-1	382	126	12.6	25	ABprapaaapp	249	-81	0	0		0	0	0	0	0
164	1	287	358	-1	525	203	18.6	32	Cppapp	229	0	0	0		0	0	0	0	0
165	1	203	149	-1	423	164	10.2	25	Dppap	242	0	0	0		0	0	0	0	0
166	1	127	206	-1	175	241	22.4	28	ABaraaappap	1	0	0	0		0	0	0	0	0
167	1	356	195	-1	178	398	19.1	25	ABalpppapad	208	-29	0	0		0	0	0	0	0
168	1	38	220	-1	143	340	9.7	26	ABalapapppp	267	0	0	0		0	0	0	0	0
169	1	248	308	-1	180	314	11.3	28	MSapaaap	-81	0	0	0		0	0	0	0	0
170	1	115	116	143	406	367	13.4	29	Capaaa	292	-3	0	0		0	0	0	0	0
171	1	204	47	-1	184	255	10.0	28	MSaaaaapa	169	0	0	0		0	0	0	0	0
172	1	340	387	-1	326	379	7.3	29	ABarppaaap	291	270	0	0		0	0	0	0	0
173	1	370	364	-1	237	248	22.9	22	ABarapaaapp	198	799	0	0		0	0	0	0	0
174	1	136	252	-1	237	281	24.1	27	ABalpappapa	53	0	0	0		0	0	0	0	0
175	1	237	211	-1	521	385	18.5	26	ABplapppaa	-55	0	0	0		0	0	0	0	0
176	1	319	120	-1	183	151	7.3	23	ABarpappaa	-143	0	0	0		0	0	0	0	0
177	1	10	321	-1	228	348	10.0	24	ABplaapappa	-43	0	0	0		0	0	0	0	0
178	1	292	179	-1	208	393	9.1	28	ABplaaapap	-80	0	0	0		0	0	0	0	0
179	1	475	346	-1	309	362	10.4	30	ABplapaaapa	280	321	0	0		0	0	0	0	0
180	1	255	57	-1	166	167	13.4	30	ABalappapa	293	-1306	0	0		0	0	0	0	0
181	1	62	418	-1	151	385	14.5	25	ABalpppaapd	-32	0	0	0		0	0	0	0	0
182	1	84	240	-1	242	337	5.1	26	ABplaaaapp	263	193	0	0		0	0	0	0	0
183	0	350	-1	-1	237	112	17.5	27		217	-673	0	0		0	0	0	0	0
184	1	360	319	-1	276	293	13.4	33	ABaraapapaa	331	324	0	0		0	0	0	0	0
185	1	500	432	-1	516	296	18.1	31	Eplpp	273	-131	0	0		0	0	0	0	0
186	1	198	225	-1	300	304	18.9	27	MSaapaaaa	-154	0	0	0		0	0	0	0	0
187	1	92	70	-1	336	299	7.1	27	MSappppp	271	609	0	0		0	0	0	0	0
188	1	16	6	-1	514	144	10.2	28	ABarpppppa	258	-1152	0	0		0	0	0	0	0
189	1	94	414	-1	116	208	9.8	25	ABpraapaaaa	216	144	0	0		0	0	0	0	0
190	1	428	37	-1	328	323	9.5	26	Daaap	353	0	0	0		0	0	0	0	0
191	1	60	125	-1	312	222	20.1	25	MSpapaaaa	252	1011	0	0		0	0	0	0	0
192	1	229	393	-1	462	329	4.6	28	Cpaapa	272	28	0	0		0	0	0	0	0
193	1	357	465	-1	182	291	19.0	25	ABaraaaaaap	249	-253	0	0		0	0	0	0	0
194	1	27	264	-1	335	172	17.5	26	MSpppapp	259	414	0	0		0	0	0	0	0
195	1	246	262	-1	225	200	18.0	24	ABarapaapap	234	403	0	0		0	0	0	0	0
196	1	119	77	-1	491	121	12.8	29	ABprappapa	284	219	0	0		0	0	0	0	0
197	1	197	312	-1	350	370	11.1	24	ABplapaaapp	219	45	0	0		0	0	0	0	0
198	1	212	83	-1	102	231	19.0	25	ABalaaaparl	-18	0	0	0		0	0	0	0	0
199	1	332	467	-1	120	295	11.5	27	ABalapapapp	-250	0	0	0		0	0	0	0	0
200	1	4	48	-1	166	182	9.2	26	ABarpapaaa	479	0	0	0		0	0	0	0	0
201	1	201	365	-1	216	224	9.6	30	MSpaaaapa	295	-380	0	0		0	0	0	0	0
202	1	24	339	-1	162	221	14.3	30	MSaaaaaa	111	0	0	0		0	0	0	0	0
203	1	22	156	-1	190	177	25.5	24	ABalaapappa	247	0	0	0		0	0	0	0	0
204	1	407	302	-1	298	365	21.1	22	ABplpapaapp	198	399	0	0		0	0	0	0	0
205	1	335	421	-1	294	150	6.7	23	ABarpppaaa	82	0	0	0		0	0	0	0	0
206	1	259	49	-1	295	301	25.4	30	ABplpappaaa	225	569	0	0		0	0	0	0	0
207	1	85	532	-1	369	333	25.1	27	ABplppaappa	180	45	0	0		0	0	0	0	0
208	1	413	424	-1	574	164	15.7	29	ABarpppppp	261	-72	0	0		0	0	0	0	0
209	0	458	-1	-1	217	281	16.1	22		196	2	0	0		0	0	0	0	0
210	1	228	298	-1	485	121	17.6	29	ABprappaap	279	271	0	0		0	0	0	0	0
211	1	369	229	-1	242	238	20.5	27	ABarapapaap	212	-828	0	0		0	0	0	0	0
212	1	56	263	-1	180	122	13.6	26	ABpraapaapp	224	-727	0	0		0	0	0	0	0
213	1	223	454	-1	288	256	22.9	25	ABarapapppa	233	-160	0	0		0	0	0	0	0
214	1	21	443	-1	148	347	23.5	27	ABalppaaapp	235	915	0	0		0	0	0	0	0
215	1	178	406	-1	469	221	22.2	30	MSpappap	290	-197	0	0		0	0	0	0	0
216	1	301	33	-1	283	128	6.9	23	ABprapaaaaa	184	-308	0	0		0	0	0	0	0
217	1	54	374	-1	191	147	21.8	25	ABpraaaaaap	203	-162	0	0		0	0	0	0	0
218	1	401	261	-1	319	267	12.2	25	MSaaapapp	143	0	0	0		0	0	0	0	0
219	1	419	300	-1	125	288	13.8	28	ABalapapapa	251	1238	0	0		0	0	0	0	0
220	1	25	24	-1	213	209	12.5	29	ABaraappapa	192	0	0	0		0	0	0	0	0
221	1	426	72	-1	281	188	25.5	29	ABarapppapp	291	-174	0	0		0	0	0	0	0
222	1	32	404	-1	385	364	20.1	26	ABplppapaap	251	221	0	0		0	0	0	0	0
223	1	258	438	-1	570	225	22.4	25	ABprapppap	235	13	0	0		0	0	0	0	0
224	1	359	397	-1	577	244	17.3	30	Cppppa	292	1460	0	0		0	0	0	0	0
225	1	195	327	-1	496	371	16.5	31	Capapp	303	-919	0	0		0	0	0	0	0
226	1	149	133	-1	247	121	13.4	31	ABpraapappp	228	297	0	0		0	0	0	0	0
227	1	135	355	-1	388	317	6.5	31	Dappa	-58	0	0	0		0	0	0	0	0
228	1	177	59	-1	287	339	20.8	24	ABplpapaaap	246	339	0	0		0	0	0	0	0
229	1	158	109	-1	210	224	16.4	28	ABaraaapapa	171	0	0	0		0	0	0	0	0
230	1	363	137	-1	281	299	6.8	26	MSappppa	106	0	0	0		0	0	0	0	0
231	1	268	242	-1	272	375	11.5	27	ABalppppppa	-9	0	0	0		0	0	0	0	0
232	1	304	306	-1	609	272	16.6	30	Cpappd	290	-313	0	0		0	0	0	0	0
233	1	199	26	-1	154	215	18.0	28	MSppaaaa	23	0	0	0		0	0	0	0	0
234	1	479	68	-1	305	234	16.0	24	ABaraappppp	181	116	0	0		0	0	0	0	0
235	1	344	439	-1	502	302	13.3	32	Eplap	318	583	0	0		0	0	0	0	0
236	1	192	176	-1	316	348	16.5	27	MSappapp	204	-69	0	0		0	0	0	0	0
237	1	186	272	-1	331	238	19.6	26	MSpapaaap	145	0	0	0		0	0	0	0	0
238	1	391	175	-1	469	170	24.2	27	ABprppappp	21	0	0	0		0	0	0	0	0
239	1	253	281	-1	539	217	23.5	25	ABprpppaapa	205	450	0	0		0	0	0	0	0
240	1	74	130	-1	165	278	20.4	25	ABaraaaaaaa	209	199	0	0		0	0	0	0	0
241	1	11	128	-1	271	363	18.8	25	ABplppaaaaa	388	0	0	0		0	0	0	0	0
242	1	96	56	-1	136	156	16.9	26	ABalaappppp	90	0	0	0		0	0	0	0	0
243	1	260	139	-1	317	385	19.4	24	ABplppaapaa	102	0	0	0		0	0	0	0	0
244	1	324	366	-1	270	175	18.4	24	MSppapap	207	647	0	0		0	0	0	0	0
245	1	139	377	-1	263	98	15.1	30	ABpraaapppp	261	-957	0	0		0	0	0	0	0
246	1	527	530	-1	317	231	25.0	25	ABarappaapp	255	46	0	0		0	0	0	0	0
247	1	243	481	-1	461	158	20.1	26	ABprppapapp	163	177	0	0		0	0	0	0	0
248	1	145	367	-1	557	161	21.1	29	ABprapappa	278	-609	0	0		0	0	0	0	0
249	1	128	394	-1	542	384	16.2	24	ABplapapppa	-317	0	0	0		0	0	0	0	0
250	1	202	132	-1	500	253	10.5	31	Eprap	314	638	0	0		0	0	0	0	0
251	1	19	162	-1	555	242	25.0	24	ABprpppaapp	225	192	0	0		0	0	0	0	0
252	1	410	230	-1	463	275	9.6	31	Eplaa	314	1074	0	0		0	0	0	0	0
253	1	455	216	-1	205	158	19.2	25	ABpraaapaad	208	202	0	0		0	0	0	0	0
254	1	227	222	-1	118	311	21.9	26	ABalaaaalpp	49	0	0	0		0	0	0	0	0
255	0	-1	-1	-1	594	304	16.6	32		315	1215	0	0		0	0	0	0	0
256	1	43	276	-1	195	303	4.5	29	ABplaaaapa	265	0	0	0		0	0	0	0	0
257	1	51	239	-1	193	192	7.4	24	ABarpapaapp	235	0	0	0		0	0	0	0	0
258	1	403	333	-1	558	275	8.0	31	Cpapap	307	-276	0	0		0	0	0	0	0
259	1	388	55	-1	598	294	12.1	32	Cpapaa	248	0	0	0		0	0	0	0	0
260	1	80	108	-1	195	228	12.8	25	ABaraappaap	157	0	0	0		0	0	0	0	0
261	1	342	73	-1	428	143	21.1	30	ABprppapaap	227	385	0	0		0	0	0	0	0
262	1	299	370	-1	491	408	12.7	28	ABplapapaa	173	0	0	0		0	0	0	0	0
263	1	450	462	-1	405	379	20.1	25	ABplppapapa	197	424	0	0		0	0	0	0	0
264	1	266	445	-1	397	337	24.1	29	ABplppaappp	236	238	0	0		0	0	0	0	0
265	1	210	334	-1	302	340	6.5	25	ABplapaaaap	209	1044	0	0		0	0	0	0	0
266	1	98	289	-1	128	317	13.9	26	ABalapappap	255	848	0	0		0	0	0	0	0
267	1	273	232	-1	242	254	7.8	24	MSaaaaapp	143	0	0	0		0	0	0	0	0
268	1	31	95	-1	451	348	21.4	27	MSpappaa	-134	0	0	0		0	0	0	0	0
269	1	317	212	-1	393	138	9.3	29	ABarpppapp	262	17	0	0		0	0	0	0	0
270	1	310	335	-1	248	168	23.8	23	ABprpapapaa	237	173	0	0		0	0	0	0	0
271	1	351	310	-1	179	171	18.4	24	ABalaapppap	221	-294	0	0		0	0	0	0	0
272	1	147	188	-1	153	364	11.5	25	ABplaapaapa	198	-189	0	0		0	0	0	0	0
273	1	313	103	-1	254	259	25.6	28	ABalpapaapp	273	-167	0	0		0	0	0	0	0
274	1	224	187	-1	164	334	15.6	26	ABalapappaa	214	0	0	0		0	0	0	0	0
275	1	311	127	-1	271	165	14.0	23	MSppapaa	185	-910	0	0		0	0	0	0	0
276	1	8	338	-1	546	258	22.2	31	Cppppp	301	208	0	0		0	0	0	0	0
277	1	20	3	-1	278	411	20.1	30	ABplaappap	-9	0	0	0		0	0	0	0	0
278	1	170	313	-1	158	188	19.3	25	ABalaapppaa	242	-598	0	0		0	0	0	0	0
279	1	125	121	-1	200	212	26.4	30	ABarapppaap	290	375	0	0		0	0	0	0	0
280	1	188	106	-1	304	324	12.0	25	MSappaaa	107	0	0	0		0	0	0	0	0
281	1	446	82	-1	288	216	24.4	23	ABarappaaap	286	0	0	0		0	0	0	0	0
282	1	361	155	-1	213	130	21.9	27	ABpraaaapav	178	536	0	0		0	0	0	0	0
283	1	380	350	-1	128	196	23.6	33	ABalaapaap	314	145	0	0		0	0	0	0	0
284	1	241	163	-1	211	226	20.0	27	ABaraaaaapp	-87	0	0	0		0	0	0	0	0
285	1	65	343	-1	570	354	22.5	29	ABplappppp	286	-164	0	0		0	0	0	0	0
286	1	254	192	-1	193	352	15.3	27	ABalppppaad	268	411	0	0		0	0	0	0	0
287	1	300	444	-1	226	213	7.3	24	MSpaaaaaa	-172	0	0	0		0	0	0	0	0
288	1	138	273	-1	588	283	21.8	24	ABprppppppp	234	-42	0	0		0	0	0	0	0
289	1	383	386	-1	335	103	18.4	30	ABpraapppa	343	0	0	0		0	0	0	0	0
290	1	352	361	-1	204	325	19.7	25	MSapaaaa	145	-46	0	0		0	0	0	0	0
291	1	327	274	-1	356	417	17.4	30	ABplaapppp	134	0	0	0		0	0	0	0	0
292	1	244	336	-1	368	137	15.6	26	Dppaa	253	1466	0	0		0	0	0	0	0
293	1	269	200	-1	199	119	16.7	24	ABpraaapapa	214	-409	0	0		0	0	0	0	0
294	1	156	219	-1	278	385	6.5	31	ABplaaappp	84	0	0	0		0	0	0	0	0
295	1	305	227	-1	92	265	17.7	24	ABalaaapall	168	0	0	0		0	0	0	0	0
296	1	472	260	-1	498	301	25.2	28	ABplppppapp	201	93	0	0		0	0	0	0	0
297	1	261	161	-1	520	261	13.6	32	Eprpa	325	103	0	0		0	0	0	0	0
298	1	114	39	-1	227	198	15.4	27	ABaraaapapp	-130	0	0	0		0	0	0	0	0
299	1	42	328	-1	492	251	5.2	31	Caaapa	289	148	0	0		0	0	0	0	0
300	1	58	38	-1	238	364	15.1	25	ABalpppppap	201	93	0	0		0	0	0	0	0
301	1	294	256	-1	302	154	17.4	28	MSppppaa	190	0	0	0		0	0	0	0	0
302	1	208	204	-1	260	327	24.4	29	ABalpapapaa	177	0	0	0		0	0	0	0	0
303	1	132	389	-1	586	267	24.0	29	ABprppppppa	286	-159	0	0		0	0	0	0	0
304	1	381	79	-1	550	213	10.1	29	Cpppap	270	198	0	0		0	0	0	0	0
305	1	257	14	-1	416	362	9.1	27	Dapap	248	263	0	0		0	0	0	0	0
306	1	222	437	-1	147	320	19.6	23	ABalppappaa	107	0	0	0		0	0	0	0	0
307	1	173	228	-1	247	405	8.8	28	ABplaaappa	-13	0	0	0		0	0	0	0	0
308	1	61	96	-1	490	335	20.6	33	ABplpppppa	337	82	0	0		0	0	0	0	0
309	1	196	126	-1	141	266	17.4	27	ABaraaaapa	172	0	0	0		0	0	0	0	0
310	1	143	258	-1	252	146	14.8	24	ABpraaappap	106	0	0	0		0	0	0	0	0
311	1	34	233	-1	513	327	7.8	26	Cappaap	-5	0	0	0		0	0	0	0	0
312	1	336	368	-1	553	342	15.6	26	Cappapp	363	0	0	0		0	0	0	0	0
313	1	116	218	-1	515	171	13.8	30	Cppapa	271	264	0	0		0	0	0	0	0
314	1	477	331	-1	240	380	19.9	23	ABplpaapppa	151	103	0	0		0	0	0	0	0
315	1	339	170	-1	235	140	24.6	25	ABprpaaapaa	213	170	0	0		0	0	0	0	0
316	1	465	407	-1	227	242	18.0	22	ABarapaapaa	210	500	0	0		0	0	0	0	0
317	1	387	88	-1	403	234	16.4	28	Ealpa	276	-67	0	0		0	0	0	0	0
318	1	274	36	-1	298	307	15.5	28	ABaraapappp	216	-1111	0	0		0	0	0	0	0
319	1	153	9	-1	218	155	16.4	30	ABpraapapaa	257	-263	0	0		0	0	0	0	0
320	1	185	362	-1	346	179	23.8	25	ABprpappapa	184	-194	0	0		0	0	0	0	0
321	1	354	373	-1	126	167	19.1	25	ABalaaapprr	253	0	0	0		0	0	0	0	0
322	1	140	243	-1	328	270	20.6	27	ABalpappapp	276	0	0	0		0	0	0	0	0
323	1	159	380	-1	204	181	21.9	22	ABprpaaaaaa	201	672	0	0		0	0	0	0	0
324	1	172	119	-1	152	255	7.0	26	ABarpaaapa	269	667	0	0		0	0	0	0	0
325	1	433	247	-1	303	190	22.1	22	ABprpaaappp	161	220	0	0		0	0	0	0	0
326	1	303	235	-1	411	182	7.4	31	Dpppa	270	-321	0	0		0	0	0	0	0
327	1	404	123	-1	383	270	11.4	30	Earaa	299	1365	0	0		0	0	0	0	0
328	1	70	193	-1	181	143	16.9	23	ABpraaaaap	239	962	0	0		0	0	0	0	0
329	1	362	210	-1	172	116	18.4	30	ABpraaaappp	231	357	0	0		0	0	0	0	0
330	1	297	398	-1	473	408	20.7	30	ABplapapap	279	858	0	0		0	0	0	0	0
331	1	349	345	-1	518	267	6.4	31	Caaapp	310	-960	0	0		0	0	0	0	0
332	1	346	148	-1	300	394	12.3	24	ABplpaappap	218	9	0	0		0	0	0	0	0
333	1	90	58	-1	177	230	14.5	25	ABaraappaaa	107	0	0	0		0	0	0	0	0
334	1	232	451	-1	446	138	24.4	26	ABprppapapa	201	-718	0	0		0	0	0	0	0
335	1	427	429	-1	229	169	10.8	26	MSppappa	265	-917	0	0		0	0	0	0	0
336	1	183	4	-1	153	132	12.8	24	ABpraapaapa	232	697	0	0		0	0	0	0	0
337	1	82	167	-1	304	205	16.7	25	ABaraappppa	236	78	0	0		0	0	0	0	0
338	1	256	169	-1	418	196	22.5	27	ABprpapppap	228	24	0	0		0	0	0	0	0
339	1	467	471	-1	253	347	25.4	24	ABalppapapp	186	-1355	0	0		0	0	0	0	0
340	1	291	112	-1	264	172	7.9	21	MSpppppa	152	375	0	0		0	0	0	0	0
341	1	321	129	-1	540	143	18.6	28	ABprapapap	259	-286	0	0		0	0	0	0	0
342	1	478	456	-1	444	284	23.0	29	ABplpappppa	155	144	0	0		0	0	0	0	0
343	1	109	305	-1	130	277	20.6	24	ABalpaapppa	173	-119	0	0		0	0	0	0	0
344	1	239	284	-1	354	244	7.4	27	MSaaappp	252	446	0	0		0	0	0	0	0
345	1	165	433	-1	270	140	20.5	24	ABprpaapppa	176	552	0	0		0	0	0	0	0
346	1	285	375	-1	593	213	19.7	24	ABprapapppp	140	-214	0	0		0	0	0	0	0
347	1	424	45	-1	231	115	21.5	26	ABpraaaapad	248	-428	0	0		0	0	0	0	0
348	1	312	543	-1	346	191	25.5	28	ABprpappapp	273	1061	0	0		0	0	0	0	0
349	1	536	512	-1	321	158	20.8	25	ABprpapappp	193	371	0	0		0	0	0	0	0
350	1	378	51	-1	376	367	9.1	26	ABarppaapp	263	123	0	0		0	0	0	0	0
351	0	347	-1	-1	329	308	22.1	29		123	0	0	0		0	0	0	0	0
352	1	122	402	-1	120	167	14.0	25	ABalappappp	79	0	0	0		0	0	0	0	0
353	1	281	35	-1	260	338	12.7	26	MSapapaa	207	958	0	0		0	0	0	0	0
354	1	405	390	-1	158	373	21.5	24	ABalpppaaap	204	-248	0	0		0	0	0	0	0
355	1	110	255	-1	245	404	21.3	25	ABplaappaa	217	639	0	0		0	0	0	0	0
356	1	399	472	-1	400	281	15.1	30	Earpa	299	71	0	0		0	0	0	0	0
357	1	226	392	-1	210	408	18.9	24	ABplpaapapp	190	99	0	0		0	0	0	0	0
358	1	113	278	-1	299	231	11.4	24	MSpaapaap	199	-1111	0	0		0	0	0	0	0
359	1	445	436	-1	218	357	16.3	24	ABalpppppaa	222	961	0	0		0	0	0	0	0
360	1	124	246	-1	281	109	9.3	28	ABarpapppp	250	55	0	0		0	0	0	0	0
361	1	133	196	-1	459	335	17.4	26	MSappaap	266	-248	0	0		0	0	0	0	0
362	1	200	113	-1	318	363	12.6	28	Daaaa	335	0	0	0		0	0	0	0	0
363	1	417	207	-1	292	381	18.9	26	ABplppaaaap	205	-148	0	0		0	0	0	0	0
364	1	384	94	-1	325	200	4.7	30	ABarpppapa	109	0	0	0		0	0	0	0	0
365	1	402	168	-1	452	373	15.5	30	Capaap	499	0	0	0		0	0	0	0	0
366	1	406	359	-1	129	283	8.6	24	ABplaaaaaaa	254	0	0	0		0	0	0	0	0
367	1	436	111	-1	341	193	7.6	28	MSpppppp	328	0	0	0		0	0	0	0	0
368	1	187	191	-1	424	411	10.4	28	ABplappapa	-195	0	0	0		0	0	0	0	0
369	1	376	316	-1	234	151	18.9	27	ABprpaaaaap	173	0	0	0		0	0	0	0	0
370	1	290	60	-1	303	356	8.4	24	ABplapaaaaa	247	10	0	0		0	0	0	0	0
371	1	87	401	-1	165	138	20.8	31	ABalaappap	242	245	0	0		0	0	0	0	0
372	1	142	449	-1	145	192	11.3	26	ABalappppap	209	-324	0	0		0	0	0	0	0
373	1	47	245	-1	200	176	13.3	26	MSppaaap	213	75	0	0		0	0	0	0	0
374	1	270	311	-1	480	241	15.4	31	Ealpp	-176	0	0	0		0	0	0	0	0
375	1	306	78	-1	489	181	10.5	29	Cpppaa	274	0	0	0		0	0	0	0	0
376	1	438	141	-1	359	274	21.5	23	MSaappaa	199	1088	0	0		0	0	0	0	0
377	1	168	158	-1	423	230	13.2	33	Ealap	327	457	0	0		0	0	0	0	0
378	1	409	403	-1	215	300	6.9	26	MSapappp	266	-32	0	0		0	0	0	0	0
379	1	395	241	-1	421	273	24.4	28	ABplpapppap	194	0	0	0		0	0	0	0	0
380	1	390	497	-1	497	264	18.4	30	Eprpp	302	808	0	0		0	0	0	0	0
381	1	392	52	-1	544	192	21.4	25	ABprapppaa	241	-1064	0	0		0	0	0	0	0
382	1	282	463	-1	396	208	23.6	26	ABprpapppaa	258	104	0	0		0	0	0	0	0
383	1	323	134	-1	377	247	20.0	24	MSpapappp	215	88	0	0		0	0	0	0	0
384	1	373	285	-1	207	271	8.9	26	MSaaapaaa	203	1006	0	0		0	0	0	0	0
385	1	126	283	-1	427	313	5.6	29	Dappp	90	0	0	0		0	0	0	0	0
386	1	314	322	-1	391	300	21.6	25	MSapaapp	230	572	0	0		0	0	0	0	0
387	1	309	117	-1	328	307	17.9	24	MSaapaaap	243	-251	0	0		0	0	0	0	0
388	1	213	2	-1	422	113	9.6	30	ABarppppap	300	588	0	0		0	0	0	0	0
389	1	411	174	-1	185	283	24.2	24	ABalpaappap	234	-362	0	0		0	0	0	0	0
390	1	471	198	-1	183	246	20.7	26	ABaraaaaapa	-178	0	0	0		0	0	0	0	0
391	1	218	324	-1	223	178	25.0	23	ABarapppppa	383	0	0	0		0	0	0	0	0
392	1	480	165	-1	217	296	22.6	24	ABalpaaaaap	213	521	0	0		0	0	0	0	0
393	1	225	18	-1	424	356	18.4	31	MSaapppp	315	-46	0	0		0	0	0	0	0
394	1	295	136	-1	579	197	16.7	25	ABprapapppa	232	152	0	0		0	0	0	0	0
395	1	530	317	-1	318	263	23.4	27	ABarapapapp	234	640	0	0		0	0	0	0	0
396	1	416	304	-1	422	271	10.5	31	Earap	316	255	0	0		0	0	0	0	0
397	1	252	205	-1	452	125	17.9	27	ABprappaaa	32	0	0	0		0	0	0	0	0
398	1	457	419	-1	326	358	23.8	25	ABplpaaaapa	210	-257	0	0		0	0	0	0	0
399	1	473	326	-1	485	341	24.9	22	ABplppppapa	162	-239	0	0		0	0	0	0	0
400	1	211	144	-1	269	313	16.2	22	ABalpaaappp	-164	0	0	0		0	0	0	0	0
401	1	442	352	-1	335	166	9.8	26	Dpaap	233	307	0	0		0	0	0	0	0
402	1	464	27	-1	464	300	14.2	31	Earpp	305	-536	0	0		0	0	0	0	0
403	1	444	221	-1	459	360	24.6	25	ABplpppaaap	197	-137	0	0		0	0	0	0	0
404	1	95	425	-1	537	366	20.8	24	ABplapppapa	89	0	0	0		0	0	0	0	0
405	1	40	295	-1	371	275	18.9	24	MSaapappp	237	838	0	0		0	0	0	0	0
406	1	414	238	-1	428	380	21.4	26	ABplppapapp	230	474	0	0		0	0	0	0	0
407	1	215	91	-1	283	365	15.8	27	MSapppaa	146	0	0	0		0	0	0	0	0
408	1	79	74	-1	211	226	5.1	36	ABarpaapa	520	0	0	0		0	0	0	0	0
409	1	382	104	-1	186	283	15.9	23	ABalpaapaap	272	0	0	0		0	0	0	0	0
410	1	88	202	-1	351	157	12.7	26	Dpapa	257	574	0	0		0	0	0	0	0
411	1	68	223	-1	187	282	21.2	25	ABalpaaaaaa	228	189	0	0		0	0	0	0	0
412	0	510	-1	-1	405	170	23.2	26		184	573	0	0		0	0	0	0	0
413	1	249	183	-1	108	196	17.1	25	ABalaaapplr	221	406	0	0		0	0	0	0	0
414	1	333	408	-1	355	159	20.9	25	ABprppaapaa	176	-494	0	0		0	0	0	0	0
415	1	174	314	-1	327	203	22.2	24	ABprpappaaa	414	0	0	0		0	0	0	0	0
416	1	389	459	-1	184	327	23.8	22	ABalppapaap	188	0	0	0		0	0	0	0	0
417	1	353	194	-1	241	357	21.0	24	ABplpaaappp	237	-148	0	0		0	0	0	0	0
418	1	434	371	-1	505	148	21.8	28	ABprappapp	282	31	0	0		0	0	0	0	0
419	1	415	493	-1	118	306	18.6	26	ABalaaaala	223	861	0	0		0	0	0	0	0
420	1	322	189	-1	131	211	21.1	22	ABalaaaparr	172	132	0	0		0	0	0	0	0
421	1	154	351	-1	147	217	10.6	26	ABalapppapa	215	561	0	0		0	0	0	0	0
422	1	6	353	-1	305	132	9.6	25	ABprapaaaap	297	0	0	0		0	0	0	0	0
423	1	150	215	-1	476	282	22.3	26	ABplpappppp	222	708	0	0		0	0	0	0	0
424	1	408	15	-1	380	416	13.9	29	ABplapaapp	267	-206	0	0		0	0	0	0	0
425	1	166	409	-1	378	179	4.5	31	Cpaaaa	312	-1079	0	0		0	0	0	0	0
426	1	71	54	-1	249	172	20.7	22	ABprpapaaap	250	0	0	0		0	0	0	0	0
427	1	265	379	-1	194	204	23.5	24	ABarappppap	95	0	0	0		0	0	0	0	0
428	1	48	323	-1	348	123	12.4	26	ABprapaaapa	253	395	0	0		0	0	0	0	0
429	1	451	458	-1	599	295	18.3	26	Caappd	197	291	0	0		0	0	0	0	0
430	1	326	80	-1	385	158	11.2	28	Dpapp	264	375	0	0		0	0	0	0	0
431	1	425	61	-1	253	352	17.5	25	MSapapap	72	0	0	0		0	0	0	0	0
432	1	371	297	-1	252	374	8.7	26	ABplaapappp	250	0	0	0		0	0	0	0	0
433	1	117	250	-1	309	265	8.9	22	MSaaaappa	187	-910	0	0		0	0	0	0	0
434	1	120	410	-1	332	405	15.2	26	ABplapaapa	139	0	0	0		0	0	0	0	0
435	1	278	422	-1	118	184	20.4	27	ABalaaapprl	226	258	0	0		0	0	0	0	0
436	1	452	457	-1	220	254	20.3	22	ABarapaaaap	173	52	0	0		0	0	0	0	0
437	1	99	107	-1	383	393	7.9	34	ABarppapa	329	339	0	0		0	0	0	0	0
438	1	46	332	-1	390	127	19.7	26	ABprppapaaa	224	395	0	0		0	0	0	0	0
439	1	209	153	-1	501	261	21.5	28	ABprpppppap	192	461	0	0		0	0	0	0	0
440	1	105	435	-1	255	378	14.8	22	ABplpaappaa	42	0	0	0		0	0	0	0	0
441	1	374	271	-1	356	209	22.8	26	ABprpappaap	256	-1023	0	0		0	0	0	0	0
442	1	251	461	-1	158	281	23.1	26	ABalpaappaa	240	-46	0	0		0	0	0	0	0
443	1	163	145	-1	251	290	9.5	23	MSaaapaap	218	414	0	0		0	0	0	0	0
444	1	162	360	-1	311	147	13.9	24	Dpaaa	246	1557	0	0		0	0	0	0	0
445	1	221	249	-1	367	111	9.3	29	ABarppppaa	267	432	0	0		0	0	0	0	0
446	1	456	508	-1	407	164	20.1	23	ABprppappaa	369	0	0	0		0	0	0	0	0
447	1	470	466	-1	355	216	17.5	32	MSpapappa	261	0	0	0		0	0	0	0	0
448	1	337	280	-1	212	332	8.2	26	MSapappa	265	70	0	0		0	0	0	0	0
449	1	284	325	-1	406	235	4.7	34	Cpaaap	345	-147	0	0		0	0	0	0	0
450	1	250	344	-1	108	287	21.8	30	ABalaaaalpa	249	758	0	0		0	0	0	0	0
451	1	366	150	-1	305	414	16.7	29	ABplaapppa	270	471	0	0		0	0	0	0	0
452	1	447	528	-1	260	239	23.1	22	ABarapapapa	-215	0	0	0		0	0	0	0	0
453	1	454	382	-1	258	328	22.0	22	ABplpapaaaa	217	0	0	0		0	0	0	0	0
454	1	398	282	-1	274	293	19.5	22	ABalpappppp	122	0	0	0		0	0	0	0	0
455	1	386	474	-1	222	394	15.9	22	ABplpaapaap	36	0	0	0		0	0	0	0	0
456	1	462	93	-1	277	243	24.5	27	ABarappaapa	33	0	0	0		0	0	0	0	0
457	1	7	29	-1	571	299	24.7	27	ABplppppppa	312	0	0	0		0	0	0	0	0
458	1	400	524	-1	586	322	21.3	33	Cpappv	78	0	0	0		0	0	0	0	0
459	0	469	-1	-1	267	161	21.7	26		109	0	0	0		0	0	0	0	0
460	0	179	-1	-1	169	239	4.1	23		-133	0	0	0		0	0	0	0	0
461	0	448	-1	-1	582	217	13.0	32		276	0	0	0		0	0	0	0	0
462	1	418	470	-1	335	297	4.4	32	ABarppaapa	242	0	0	0		0	0	0	0	0
463	1	375	475	-1	395	344	21.4	27	ABplppappap	201	47	0	0		0	0	0	0	0
464	1	429	388	-1	154	165	11.0	21	ABalapppppa	209	0	0	0		0	0	0	0	0
465	1	205	203	-1	178	378	19.4	23	ABalpppapav	15	0	0	0		0	0	0	0	0
466	1	460	442	-1	108	290	18.8	21	ABalaaaarla	345	0	0	0		0	0	0	0	0
467	1	289	468	-1	200	304	17.6	22	ABalpaaapaa	-236	0	0	0		0	0	0	0	0
468	1	75	452	-1	209	238	22.0	22	ABarapaaaaa	150	0	0	0		0	0	0	0	0
469	1	112	347	-1	252	133	21.6	23	ABprpaaapap	-109	0	0	0		0	0	0	0	0
470	1	393	340	-1	263	200	5.0	25	ABarpaappa	319	0	0	0		0	0	0	0	0
471	1	501	21	-1	226	195	21.9	22	ABprpapaaaa	437	0	0	0		0	0	0	0	0
472	1	394	473	-1	164	310	8.0	30	ABplaaaaapp	-106	0	0	0		0	0	0	0	0
473	1	385	299	-1	162	174	16.2	21	ABalaappppa	210	0	0	0		0	0	0	0	0
474	1	129	399	-1	452	240	11.8	31	Epraa	197	0	0	0		0	0	0	0	0
475	1	1	25	-1	126	224	14.6	27	ABalapppaaa	283	0	0	0		0	0	0	0	0
476	1	420	431	-1	498	223	20.7	26	ABprpppppaa	736	0	0	0		0	0	0	0	0
477	0	474	-1	-1	430	168	24.8	22		335	0	0	0		0	0	0	0	0
478	1	397	447	-1	177	345	21.6	20	ABalppappap	151	0	0	0		0	0	0	0	0
479	1	481	509	-1	439	159	22.3	23	ABprppappap	-60	0	0	0		0	0	0	0	0
480	1	482	89	-1	588	229	12.7	33	Caapa	330	39	0	0		0	0	0	0	0
481	1	483	479	-1	230	153	17.0	22	ABpraaappaa	-154	0	0	0		0	0	0	0	0
482	1	484	349	-1	325	174	24.0	24	ABarappapap	228	810	0	0		0	0	0	0	0
483	1	546	541	-1	386	138	22.0	22	ABprpapaapp	125	0	0	0		0	0	0	0	0
484	1	486	482	-1	471	234	25.0	26	ABprppppaaa	191	-1059	0	0		0	0	0	0	0
485	1	487	483	-1	463	208	24.0	26	ABprpppaaaa	450	0	0	0		0	0	0	0	0
486	1	488	484	-1	199	343	23.0	24	ABalppapppa	48	0	0	0		0	0	0	0	0
487	1	489	485	-1	271	357	21.0	22	ABplpapaapa	202	-343	0	0		0	0	0	0	0
488	1	490	486	-1	320	335	21.0	24	ABplpapapaa	163	421	0	0		0	0	0	0	0
489	1	491	487	-1	343	327	21.0	24	ABplpapapap	177	-212	0	0		0	0	0	0	0
490	1	492	488	-1	478	347	23.0	26	Capppp	240	885	0	0		0	0	0	0	0
491	1	493	490	-1	257	376	22.0	24	ABplpaapppp	135	199	0	0		0	0	0	0	0
492	1	494	491	-1	281	297	15.0	25	ABaraapappa	322	618	0	0		0	0	0	0	0
493	1	495	492	-1	289	205	16.0	22	ABarapaappp	155	0	0	0		0	0	0	0	0
494	0	-1	-1	-1	244	221	23.0	22		283	0	0	0		0	0	0	0	0
495	1	497	494	-1	137	371	17.0	22	ABalpppaapv	44	0	0	0		0	0	0	0	0
496	1	498	495	-1	342	304	16.0	23	MSaapappa	192	0	0	0		0	0	0	0	0
497	1	499	496	-1	372	227	12.0	29	Ealaa	176	-192	0	0		0	0	0	0	0
498	1	55	498	-1	516	306	16.0	30	Eplpa	327	850	0	0		0	0	0	0	0
499	0	502	-1	-1	242	102	19.0	22		163	0	0	0		0	0	0	0	0
500	1	503	500	-1	221	176	20.0	24	ABprpaapaaa	145	-295	0	0		0	0	0	0	0
501	1	504	501	-1	299	134	22.0	25	ABprpaapppp	27	0	0	0		0	0	0	0	0
502	1	502	502	-1	238	101	19.0	22	ABprpaapapa	163	0	0	0		0	0	0	0	0
503	1	505	503	-1	386	193	25.0	25	ABprpaaaapa	192	362	0	0		0	0	0	0	0
504	1	507	504	-1	497	192	24.0	25	ABprpppaaap	193	-770	0	0		0	0	0	0	0
505	1	508	505	-1	492	229	23.0	26	ABprppppaap	191	-1059	0	0		0	0	0	0	0
506	1	509	506	-1	505	214	25.0	26	ABprppppapa	308	1021	0	0		0	0	0	0	0
507	0	511	-1	-1	468	190	22.0	25		334	-1286	0	0		0	0	0	0	0
508	1	272	400	-1	394	169	22.0	24	ABarappappa	273	-155	0	0		0	0	0	0	0
509	0	-1	-1	-1	282	138	23.0	26		522	0	0	0		0	0	0	0	0
510	1	512	510	-1	343	149	19.0	25	ABprppaaaap	201	448	0	0		0	0	0	0	0
511	1	513	511	-1	274	186	23.0	25	ABprpaaappa	249	310	0	0		0	0	0	0	0
512	1	514	469	-1	317	151	19.0	22	ABprppaaaaa	179	-70	0	0		0	0	0	0	0
513	1	515	513	-1	463	319	25.0	25	ABplppppaap	173	-85	0	0		0	0	0	0	0
514	1	516	514	-1	443	321	24.0	24	ABplppppaaa	286	170	0	0		0	0	0	0	0
515	1	517	515	-1	414	356	23.0	24	ABplppapppa	210	-120	0	0		0	0	0	0	0
516	1	518	516	-1	412	298	24.0	25	ABplpapppaa	168	-591	0	0		0	0	0	0	0
517	1	519	517	-1	362	364	20.0	24	ABplppapaaa	192	-173	0	0		0	0	0	0	0
518	1	520	518	-1	357	315	24.0	24	ABplpapappa	177	-212	0	0		0	0	0	0	0
519	0	521	-1	-1	260	369	24.0	24		135	199	0	0		0	0	0	0	0
520	1	522	520	-1	387	300	23.0	24	ABplpapappp	232	0	0	0		0	0	0	0	0
521	1	523	521	-1	314	310	24.0	26	ABplpappaap	-195	0	0	0		0	0	0	0	0
522	1	524	522	-1	542	278	24.0	27	ABprpppapap	336	223	0	0		0	0	0	0	0
523	1	525	523	-1	517	282	25.0	25	ABplpppapap	258	-503	0	0		0	0	0	0	0
524	1	526	423	-1	574	312	23.0	25	ABplppppppp	247	556	0	0		0	0	0	0	0
525	0	527	-1	-1	314	223	25.0	24		193	-119	0	0		0	0	0	0	0
526	1	528	526	-1	419	146	23.0	27	ABarappappp	271	864	0	0		0	0	0	0	0
527	0	529	-1	-1	322	289	24.0	26		210	-1271	0	0		0	0	0	0	0
528	1	549	307	-1	240	233	24.6	22	ABarapppapa	283	0	0	0		0	0	0	0	0
529	0	532	-1	-1	109	205	19.0	22		-7	0	0	0		0	0	0	0	0
530	1	534	553	-1	198	288	22.0	22	ABalpaaaapa	167	174	0	0		0	0	0	0	0
531	1	430	529	-1	213	253	23.0	22	ABarapaaapa	179	0	0	0		0	0	0	0	0
532	1	535	531	-1	380	272	22.0	24	MSaappap	270	754	0	0		0	0	0	0	0
533	0	506	-1	-1	302	160	21.0	23		143	-87	0	0		0	0	0	0	0
534	1	537	534	-1	376	170	21.0	24	ABprppaapap	0	0	0	0		0	0	0	0	0
535	1	538	535	-1	536	344	22.5	26	ABplapppapp	231	-167	0	0		0	0	0	0	0
536	1	474	536	-1	422	191	25.0	26	ABprppaappp	214	328	0	0		0	0	0	0	0
537	1	539	537	-1	511	345	25.0	24	ABplpppaapa	230	-565	0	0		0	0	0	0	0
538	1	540	538	-1	210	321	25.0	22	ABalppapapa	173	359	0	0		0	0	0	0	0
539	1	541	539	-1	333	184	19.0	25	MSppaapp	211	889	0	0		0	0	0	0	0
540	0	542	-1	-1	338	147	21.0	22		270	0	0	0		0	0	0	0	0
541	1	543	542	-1	271	157	22.0	25	ABprpapapap	170	92	0	0		0	0	0	0	0
542	1	544	544	-1	445	208	22.0	25	ABprpappppa	254	-29	0	0		0	0	0	0	0
543	0	533	-1	-1	426	151	25.0	27		254	-418	0	0		0	0	0	0	0
544	1	545	546	-1	455	256	24.0	25	ABprpappppp	176	47	0	0		0	0	0	0	0
545	1	81	547	-1	366	157	23.0	24	ABprpapaapa	201	268	0	0		0	0	0	0	0
546	1	547	548	-1	201	345	17.0	22	ABplpaapaaa	182	0	0	0		0	0	0	0	0
547	1	548	549	-1	293	159	23.0	23	ABprpapappa	175	230	0	0		0	0	0	0	0
548	1	531	550	-1	239	225	23.0	22	ABarappaaaa	283	0	0	0		0	0	0	0	0
549	0	550	-1	-1	105	200	19.0	22		-7	0	0	0		0	0	0	0	0
550	0	550	-1	-1	104	203	19.0	22		-7	0	0	0		0	0	0	0	0
551	1	551	552	-1	107	210	20.0	22	ABalaapaaa	-7	0	0	0		0	0	0	0	0
552	1	552	122	-1	433	172	24.758333	25	ABprppaappa	17	0	0	0		0	0	0	0	0
