# Supplementary material for: The AP-2 Transcription Factor APTF-2 Is Required for Neuroblast and Epidermal Morphogenesis in Caenorhabditis elegans Embryogenesis
Source: PLoS Genet. 2016 May 13;12(5):e1006048. doi: 10.1371/journal.pgen.1006048 (PMC4866721; doi:10.1371/journal.pgen.1006048)
Supplement: S5 Text — (ZIP) [file pgen.1006048.s033.zip › nuclei/t195-nuclei]

1	1	88	148	-1	176	379	10.7	26	ABplaapaapp	185	0	0	0		0	0	0	0	0
2	1	388	157	-1	424	117	9.9	29	ABarppppap	294	593	0	0		0	0	0	0	0
3	1	277	32	-1	279	415	20.0	30	ABplaappap	296	995	0	0		0	0	0	0	0
4	1	336	90	-1	156	139	13.4	24	ABpraapaapa	197	-1454	0	0		0	0	0	0	0
5	1	6	553	-1	256	212	24.3	26	ABarapppppp	187	-70	0	0		0	0	0	0	0
6	1	188	5	-1	519	146	10.4	27	ABarpppppa	274	428	0	0		0	0	0	0	0
7	1	36	517	-1	437	366	24.4	23	ABplppapppp	198	516	0	0		0	0	0	0	0
8	1	76	201	-1	335	242	16.5	28	MSpapaapa	-143	0	0	0		0	0	0	0	0
9	1	319	242	-1	215	162	15.8	30	ABpraapapaa	61	0	0	0		0	0	0	0	0
10	1	3	179	-1	227	288	14.4	29	ABalpaapapa	284	158	0	0		0	0	0	0	0
11	1	59	82	-1	262	147	17.5	24	ABprpaapaap	198	651	0	0		0	0	0	0	0
12	1	42	84	-1	216	270	25.2	27	ABalpapaapa	-291	0	0	0		0	0	0	0	0
13	1	143	493	-1	126	325	12.4	26	ABalapapppa	233	340	0	0		0	0	0	0	0
14	1	305	62	-1	418	367	9.3	27	Dapap	-22	0	0	0		0	0	0	0	0
15	1	424	215	-1	383	419	14.0	29	ABplapaapp	276	-166	0	0		0	0	0	0	0
16	1	61	346	-1	187	238	24.5	28	ABaraaapppp	242	71	0	0		0	0	0	0	0
17	1	79	52	-1	250	321	18.5	31	ABalpapppaa	261	108	0	0		0	0	0	0	0
18	1	393	223	-1	425	360	18.1	29	MSaapppp	295	243	0	0		0	0	0	0	0
19	1	134	401	-1	396	156	24.9	27	ABprpaaaapp	271	370	0	0		0	0	0	0	0
20	1	34	4	-1	103	266	14.8	24	ABalaaapalr	229	353	0	0		0	0	0	0	0
21	1	471	302	-1	226	200	21.9	23	ABprpapaaaa	457	0	0	0		0	0	0	0	0
22	1	108	40	-1	255	203	13.0	28	ABaraappapp	181	0	0	0		0	0	0	0	0
23	1	57	444	-1	336	266	9.8	26	MSaaaappp	138	0	0	0		0	0	0	0	0
24	1	220	315	-1	220	212	12.4	29	ABaraappapa	-106	0	0	0		0	0	0	0	0
25	1	475	17	-1	131	229	14.8	26	ABalapppaaa	293	0	0	0		0	0	0	0	0
26	1	233	122	-1	161	222	17.9	27	MSppaaaa	35	0	0	0		0	0	0	0	0
27	1	402	456	-1	472	305	14.0	31	Earpp	312	1132	0	0		0	0	0	0	0
28	1	97	289	-1	126	244	10.4	25	ABalapppaap	148	0	0	0		0	0	0	0	0
29	1	457	462	-1	568	297	24.4	26	ABplppppppa	186	123	0	0		0	0	0	0	0
30	1	91	105	-1	432	424	15.5	28	ABplappaap	288	-426	0	0		0	0	0	0	0
31	1	126	68	-1	165	266	14.5	24	ABaraapaaaa	204	217	0	0		0	0	0	0	0
32	1	51	449	-1	247	149	12.9	25	ABpraapapap	202	-655	0	0		0	0	0	0	0
33	1	216	95	-1	285	131	7.0	23	ABprapaaaaa	207	1951	0	0		0	0	0	0	0
34	1	38	1	-1	233	180	9.0	26	MSppappp	265	-826	0	0		0	0	0	0	0
35	1	353	249	-1	265	343	12.6	26	MSapapaa	251	-354	0	0		0	0	0	0	0
36	1	318	135	-1	302	312	15.9	28	ABaraapappp	332	-390	0	0		0	0	0	0	0
37	1	190	243	-1	330	328	9.3	26	Daaap	152	0	0	0		0	0	0	0	0
38	1	300	366	-1	238	367	14.6	26	ABalpppppap	379	0	0	0		0	0	0	0	0
39	1	298	196	-1	235	201	15.6	26	ABaraaapapp	208	184	0	0		0	0	0	0	0
40	1	118	244	-1	154	297	24.4	29	ABalpaapppp	298	579	0	0		0	0	0	0	0
41	1	53	277	460	323	302	14.2	30	MSaapaapa	142	0	0	0		0	0	0	0	0
42	1	35	174	-1	377	223	19.8	30	MSpapapa	292	215	0	0		0	0	0	0	0
43	1	151	301	-1	560	327	10.5	27	Capppaa	236	-103	0	0		0	0	0	0	0
44	1	114	3	-1	194	355	19.3	25	ABplpaaaaaa	194	0	0	0		0	0	0	0	0
45	1	347	71	-1	235	121	21.9	25	ABpraaaapad	245	-70	0	0		0	0	0	0	0
46	1	43	345	-1	279	119	22.3	27	ABpraappaa	240	-372	0	0		0	0	0	0	0
47	1	171	207	-1	192	254	10.1	29	MSaaaaapa	110	0	0	0		0	0	0	0	0
48	1	200	240	-1	168	186	9.1	28	ABarpapaaa	258	888	0	0		0	0	0	0	0
49	1	206	490	-1	297	296	25.4	26	ABplpappaaa	242	1035	0	0		0	0	0	0	0
50	1	156	6	-1	227	300	10.6	27	ABaraapaapp	134	0	0	0		0	0	0	0	0
51	1	350	73	-1	380	371	8.7	24	ABarppaapp	239	-267	0	0		0	0	0	0	0
52	1	381	374	-1	547	197	21.6	27	ABprapppaa	205	66	0	0		0	0	0	0	0
53	1	72	185	-1	209	384	17.6	27	ABplpaaaaap	244	0	0	0		0	0	0	0	0
54	1	426	270	-1	248	173	20.5	24	ABprpapaaap	237	728	0	0		0	0	0	0	0
55	1	259	279	-1	601	299	12.1	31	Cpapaa	311	955	0	0		0	0	0	0	0
56	1	242	253	-1	137	163	17.1	29	ABalaappppp	287	-252	0	0		0	0	0	0	0
57	1	180	20	-1	169	171	13.4	29	ABalappapa	-121	0	0	0		0	0	0	0	0
58	1	333	42	-1	177	235	14.5	25	ABaraappaaa	198	737	0	0		0	0	0	0	0
59	1	228	326	-1	289	342	20.5	24	ABplpapaaap	193	992	0	0		0	0	0	0	0
60	1	370	278	-1	307	357	8.0	25	ABplapaaaaa	213	-470	0	0		0	0	0	0	0
61	1	431	218	-1	252	358	17.4	25	MSapapap	253	-487	0	0		0	0	0	0	0
62	0	68	-1	-1	261	125	23.9	22		175	-56	0	0		0	0	0	0	0
63	1	105	322	-1	176	401	15.9	29	ABplpaapapa	218	231	0	0		0	0	0	0	0
64	1	1	114	-1	169	219	8.3	25	ABalapppapp	-13	0	0	0		0	0	0	0	0
65	1	67	217	-1	268	199	15.7	28	ABaraapppaa	175	0	0	0		0	0	0	0	0
66	1	32	97	-1	185	163	10.5	23	ABalapppppp	210	-79	0	0		0	0	0	0	0
67	1	112	353	-1	224	300	19.5	32	ABalpappaap	-94	0	0	0		0	0	0	0	0
68	1	234	229	-1	313	234	16.1	25	ABaraappppp	189	1054	0	0		0	0	0	0	0
69	1	55	234	-1	476	370	11.4	29	Capapa	266	143	0	0		0	0	0	0	0
70	1	187	128	-1	337	301	6.9	26	MSappppp	264	474	0	0		0	0	0	0	0
71	1	160	89	-1	461	418	17.4	29	ABplappapp	272	851	0	0		0	0	0	0	0
72	1	221	303	-1	286	190	25.5	28	ABarapppapp	257	254	0	0		0	0	0	0	0
73	1	261	476	-1	435	153	20.6	25	ABprppapaap	214	703	0	0		0	0	0	0	0
74	1	408	400	-1	217	225	5.3	38	ABarpaapa	380	269	0	0		0	0	0	0	0
75	1	9	394	-1	309	181	13.4	25	MSpppaaa	222	-9	0	0		0	0	0	0	0
76	1	125	55	-1	154	237	22.8	26	ABaraaapppa	100	0	0	0		0	0	0	0	0
77	1	196	339	-1	492	125	12.8	30	ABprappapa	281	1646	0	0		0	0	0	0	0
78	1	375	352	-1	493	184	10.4	29	Cpppaa	269	931	0	0		0	0	0	0	0
79	1	304	138	-1	555	217	10.2	30	Cpppap	516	0	0	0		0	0	0	0	0
80	1	430	332	-1	385	163	10.8	27	Dpapp	267	373	0	0		0	0	0	0	0
81	1	17	167	-1	528	363	11.4	25	Cappapa	374	0	0	0		0	0	0	0	0
82	1	281	333	-1	292	221	24.4	23	ABarappaaap	229	75	0	0		0	0	0	0	0
83	1	198	189	-1	108	232	18.8	26	ABalaaaparl	200	-136	0	0		0	0	0	0	0
84	1	142	190	-1	276	331	7.9	25	MSapppap	36	0	0	0		0	0	0	0	0
85	1	56	361	-1	294	363	23.8	30	ABalpapapap	292	768	0	0		0	0	0	0	0
86	1	16	43	-1	333	366	19.2	25	ABplppaapap	232	-183	0	0		0	0	0	0	0
87	1	155	364	-1	239	367	24.6	30	ABalppaappp	289	151	0	0		0	0	0	0	0
88	1	317	49	-1	410	242	16.0	29	Ealpa	295	396	0	0		0	0	0	0	0
89	1	480	334	-1	589	222	13.2	33	Caapa	334	261	0	0		0	0	0	0	0
90	1	147	347	-1	229	352	12.9	24	ABplaapapaa	198	-30	0	0		0	0	0	0	0
91	1	407	197	-1	289	372	15.7	28	MSapppaa	387	0	0	0		0	0	0	0	0
92	1	39	19	-1	137	311	7.8	25	ABplaapaaap	200	0	0	0		0	0	0	0	0
93	1	456	417	-1	277	248	24.8	24	ABarappaapa	234	357	0	0		0	0	0	0	0
94	1	364	280	-1	330	204	4.5	30	ABarpppapa	302	386	0	0		0	0	0	0	0
95	1	268	69	-1	456	349	21.3	28	MSpappaa	231	-135	0	0		0	0	0	0	0
96	1	308	61	-1	493	339	20.6	36	ABplpppppa	243	0	0	0		0	0	0	0	0
97	1	136	436	-1	530	236	25.5	30	ABprpppapaa	297	987	0	0		0	0	0	0	0
98	1	140	113	-1	289	261	7.5	24	MSaaaapap	109	0	0	0		0	0	0	0	0
99	1	132	129	-1	206	307	24.7	28	ABalpapaaaa	344	0	0	0		0	0	0	0	0
100	1	45	404	-1	595	343	18.5	29	Caappv	268	-25	0	0		0	0	0	0	0
101	0	50	-1	-1	428	335	27.1	27		278	359	0	0		0	0	0	0	0
102	1	48	75	-1	246	311	14.0	27	ABalpaapapp	125	0	0	0		0	0	0	0	0
103	1	273	192	-1	252	264	25.6	25	ABalpapaapp	197	-209	0	0		0	0	0	0	0
104	1	409	266	-1	193	284	16.1	25	ABalpaapaap	217	410	0	0		0	0	0	0	0
105	1	2	255	-1	149	259	20.8	25	ABaraaappaa	208	-140	0	0		0	0	0	0	0
106	1	280	256	-1	300	325	11.7	26	MSappaaa	365	0	0	0		0	0	0	0	0
107	1	437	140	-1	384	395	7.8	34	ABarppapa	348	328	0	0		0	0	0	0	0
108	1	260	265	-1	198	226	12.9	25	ABaraappaap	163	0	0	0		0	0	0	0	0
109	1	229	330	-1	220	229	16.5	28	ABaraaapapa	191	0	0	0		0	0	0	0	0
110	1	130	299	-1	141	360	15.4	29	ABalapaapp	281	-313	0	0		0	0	0	0	0
111	1	367	104	-1	341	197	7.6	28	MSpppppp	260	300	0	0		0	0	0	0	0
112	1	340	155	-1	278	181	8.0	22	MSpppppa	161	339	0	0		0	0	0	0	0
113	1	362	77	-1	319	365	12.4	27	Daaaa	260	615	0	0		0	0	0	0	0
114	1	29	108	-1	293	209	13.5	28	MSpaapapa	-212	0	0	0		0	0	0	0	0
115	1	21	153	-1	348	364	21.7	26	ABalpapappp	244	179	0	0		0	0	0	0	0
116	1	170	419	-1	384	368	12.8	26	Capaaaa	168	-168	0	0		0	0	0	0	0
117	1	387	86	-1	335	311	17.6	25	MSaapaaap	-173	0	0	0		0	0	0	0	0
118	1	70	312	-1	166	289	16.7	23	ABalpaapaaa	233	-743	0	0		0	0	0	0	0
119	1	324	72	-1	159	260	7.4	30	ABarpaaapa	-155	0	0	0		0	0	0	0	0
120	1	176	178	-1	186	154	7.4	24	ABarpappaa	47	0	0	0		0	0	0	0	0
121	1	279	11	-1	209	221	26.4	28	ABarapppaap	264	-1001	0	0		0	0	0	0	0
122	1	552	164	-1	432	175	24.7	24	ABprppaappa	184	449	0	0		0	0	0	0	0
123	1	327	367	-1	384	274	11.5	29	Earaa	279	206	0	0		0	0	0	0	0
124	1	52	50	-1	356	317	13.6	30	MSaapaapp	157	0	0	0		0	0	0	0	0
125	1	191	99	-1	322	221	20.4	26	MSpapaaaa	253	1054	0	0		0	0	0	0	0
126	1	309	31	-1	146	269	17.2	28	ABaraaaapa	148	0	0	0		0	0	0	0	0
127	1	275	489	-1	277	168	14.4	26	MSppapaa	171	929	0	0		0	0	0	0	0
128	1	241	451	-1	273	370	18.8	25	ABplppaaaaa	212	-1178	0	0		0	0	0	0	0
129	1	341	199	-1	542	152	19.4	31	ABprapapap	291	0	0	0		0	0	0	0	0
130	1	240	123	-1	170	283	20.4	24	ABaraaaaaaa	198	-377	0	0		0	0	0	0	0
131	1	150	16	-1	322	125	22.8	31	ABpraappap	-72	0	0	0		0	0	0	0	0
132	1	250	294	-1	503	254	10.8	31	Eprap	316	41	0	0		0	0	0	0	0
133	1	226	145	-1	251	123	13.4	30	ABpraapappp	-4	0	0	0		0	0	0	0	0
134	1	383	373	-1	383	253	19.9	23	MSpapappp	213	-222	0	0		0	0	0	0	0
135	1	151	227	-1	576	325	13.9	27	Capppap	212	0	0	0		0	0	0	0	0
136	1	394	37	-1	584	199	17.0	24	ABprapapppa	246	278	0	0		0	0	0	0	0
137	1	230	325	-1	285	301	6.7	26	MSappppa	245	1259	0	0		0	0	0	0	0
138	1	107	28	-1	275	163	10.3	27	MSppppap	311	0	0	0		0	0	0	0	0
139	1	243	356	-1	320	403	19.3	24	ABplppaapaa	202	587	0	0		0	0	0	0	0
140	0	246	-1	-1	315	247	25.4	25		220	417	0	0		0	0	0	0	0
141	1	376	245	-1	362	277	21.9	24	MSaappaa	213	115	0	0		0	0	0	0	0
142	1	46	111	-1	215	155	25.3	28	ABalaapappp	205	545	0	0		0	0	0	0	0
143	1	170	260	-1	432	376	13.7	27	Capaaap	141	0	0	0		0	0	0	0	0
144	1	400	433	-1	271	320	16.3	23	ABalpaaappp	156	-462	0	0		0	0	0	0	0
145	1	443	263	-1	255	293	9.5	25	MSaaapaap	451	0	0	0		0	0	0	0	0
146	1	116	437	-1	522	329	25.4	26	ABplpppapaa	243	2	0	0		0	0	0	0	0
147	1	83	160	-1	325	117	14.7	24	ABprpaappap	218	-49	0	0		0	0	0	0	0
148	1	332	213	-1	299	399	12.4	24	ABplpaappap	221	9	0	0		0	0	0	0	0
149	1	165	336	-1	428	168	10.4	27	Dppap	224	46	0	0		0	0	0	0	0
150	1	451	177	-1	305	418	16.3	29	ABplaapppa	291	635	0	0		0	0	0	0	0
151	1	128	47	-1	269	237	11.2	24	MSpaapaaa	210	795	0	0		0	0	0	0	0
152	1	20	163	-1	359	309	17.4	30	MSaapapa	153	0	0	0		0	0	0	0	0
153	1	439	124	-1	506	263	21.4	28	ABprpppppap	265	415	0	0		0	0	0	0	0
154	1	15	198	-1	299	294	11.1	25	ABaraapapap	312	0	0	0		0	0	0	0	0
155	1	282	29	-1	214	139	22.2	28	ABpraaaapav	-99	0	0	0		0	0	0	0	0
156	1	203	318	-1	189	191	26.4	24	ABalaapappa	184	649	0	0		0	0	0	0	0
157	1	69	10	-1	463	355	8.2	25	Cappaaa	-54	0	0	0		0	0	0	0	0
158	1	377	287	-1	423	234	12.7	32	Ealap	319	271	0	0		0	0	0	0	0
159	1	158	98	-1	115	201	14.1	26	ABalappappa	224	1081	0	0		0	0	0	0	0
160	1	77	310	-1	340	236	8.6	23	MSpaaapap	98	0	0	0		0	0	0	0	0
161	1	297	384	-1	524	266	14.1	32	Eprpa	329	219	0	0		0	0	0	0	0
162	1	251	426	-1	559	247	25.2	24	ABprpppaapp	244	-893	0	0		0	0	0	0	0
163	1	284	15	-1	215	232	19.7	26	ABaraaaaapp	232	449	0	0		0	0	0	0	0
164	1	127	161	-1	188	354	24.7	27	ABalppaappa	243	1060	0	0		0	0	0	0	0
165	1	392	216	-1	230	298	22.2	23	ABalpaaaaap	191	271	0	0		0	0	0	0	0
166	1	103	442	-1	128	347	20.3	22	ABalpppaaaa	196	-424	0	0		0	0	0	0	0
167	1	337	176	-1	312	206	16.9	25	ABaraappppa	237	439	0	0		0	0	0	0	0
168	1	365	329	-1	458	378	15.4	30	Capaap	-287	0	0	0		0	0	0	0	0
169	1	338	45	-1	418	203	22.4	27	ABprpapppap	273	-565	0	0		0	0	0	0	0
170	1	315	391	-1	238	145	24.4	24	ABprpaaapaa	215	0	0	0		0	0	0	0	0
171	1	78	358	-1	505	415	20.0	28	ABplapappa	271	290	0	0		0	0	0	0	0
172	1	111	399	-1	284	114	17.6	31	ABpraaapppa	264	26	0	0		0	0	0	0	0
173	0	207	-1	-1	372	337	25.3	28		152	0	0	0		0	0	0	0	0
174	1	389	362	-1	190	289	24.6	24	ABalpaappap	178	-282	0	0		0	0	0	0	0
175	1	238	435	-1	468	176	24.3	26	ABprppappp	180	561	0	0		0	0	0	0	0
176	1	236	258	-1	320	351	16.2	26	MSappapp	205	234	0	0		0	0	0	0	0
177	1	106	127	-1	522	390	23.4	29	ABplappppa	-65	0	0	0		0	0	0	0	0
178	1	47	118	-1	359	364	14.0	28	Dapaa	-123	0	0	0		0	0	0	0	0
179	1	178	202	-1	209	397	9.2	29	ABplaaapap	269	-1023	0	0		0	0	0	0	0
180	1	96	236	-1	228	334	23.9	24	ABalppapppp	194	-180	0	0		0	0	0	0	0
181	1	25	180	-1	363	209	15.3	31	MSpapaapp	315	-487	0	0		0	0	0	0	0
182	1	153	94	-1	361	340	8.3	25	Daapa	244	-353	0	0		0	0	0	0	0
183	1	413	555	-1	110	197	17.0	26	ABalaaapplr	180	0	0	0		0	0	0	0	0
184	1	120	403	-1	460	161	6.1	32	Caaaa	329	1260	0	0		0	0	0	0	0
185	1	82	36	-1	268	230	6.6	25	MSaaaapaa	212	485	0	0		0	0	0	0	0
186	1	85	57	-1	604	250	21.9	30	ABprappppp	211	0	0	0		0	0	0	0	0
187	1	274	188	-1	168	337	15.6	27	ABalapappaa	243	503	0	0		0	0	0	0	0
188	1	272	212	-1	155	369	12.0	24	ABplaapaapa	107	0	0	0		0	0	0	0	0
189	1	420	64	-1	137	213	20.8	22	ABalaaaparr	156	0	0	0		0	0	0	0	0
190	1	93	14	-1	290	244	14.6	27	ABaraapppap	20	0	0	0		0	0	0	0	0
191	1	368	170	-1	424	412	10.1	27	ABplappapa	359	0	0	0		0	0	0	0	0
192	1	286	327	-1	197	353	15.1	26	ABalppppaad	-129	0	0	0		0	0	0	0	0
193	1	328	85	-1	184	149	17.0	24	ABpraaaaap	244	747	0	0		0	0	0	0	0
194	1	417	381	-1	243	361	20.8	24	ABplpaaappp	184	-165	0	0		0	0	0	0	0
195	1	167	380	-1	181	400	19.3	26	ABalpppapad	261	-41	0	0		0	0	0	0	0
196	1	361	376	-1	464	339	17.1	26	MSappaap	266	-2	0	0		0	0	0	0	0
197	1	124	430	-1	371	121	20.0	26	ABprapaapa	211	-99	0	0		0	0	0	0	0
198	1	390	371	-1	189	252	20.6	24	ABaraaaaapa	-83	0	0	0		0	0	0	0	0
199	1	63	272	-1	163	310	7.4	28	ABplaaaaaap	218	-459	0	0		0	0	0	0	0
200	1	293	136	-1	204	126	16.7	25	ABpraaapapa	281	0	0	0		0	0	0	0	0
201	1	26	93	-1	543	186	8.0	28	Cpaapp	288	367	0	0		0	0	0	0	0
202	1	410	131	-1	354	161	12.7	26	Dpapa	231	40	0	0		0	0	0	0	0
203	1	465	219	-1	184	382	19.1	22	ABalpppapav	-51	0	0	0		0	0	0	0	0
204	1	302	428	-1	267	332	24.5	26	ABalpapapaa	260	-37	0	0		0	0	0	0	0
205	1	397	141	-1	455	131	18.4	27	ABprappaaa	241	-130	0	0		0	0	0	0	0
206	1	166	34	-1	181	247	22.6	27	ABaraaappap	250	881	0	0		0	0	0	0	0
207	1	363	297	-1	295	387	18.2	24	ABplppaaaap	-15	0	0	0		0	0	0	0	0
208	1	110	33	-1	239	378	11.4	26	ABplaapapap	191	75	0	0		0	0	0	0	0
209	1	81	261	-1	113	287	10.3	25	ABplaapaaaa	201	793	0	0		0	0	0	0	0
210	1	329	369	-1	179	121	18.5	30	ABpraaaappp	275	-228	0	0		0	0	0	0	0
211	1	175	91	-1	524	392	18.8	26	ABplapppaa	231	271	0	0		0	0	0	0	0
212	1	269	51	-1	399	142	9.4	28	ABarpppapp	288	408	0	0		0	0	0	0	0
213	1	159	100	-1	475	203	6.6	31	Dpppp	296	914	0	0		0	0	0	0	0
214	1	66	132	-1	131	229	18.6	25	ABalaaaarra	395	0	0	0		0	0	0	0	0
215	1	423	317	-1	485	283	21.8	28	ABplpappppp	195	356	0	0		0	0	0	0	0
216	1	253	440	-1	207	162	19.1	22	ABpraaapaad	198	0	0	0		0	0	0	0	0
217	1	86	383	-1	289	243	21.0	30	ABarapapppp	281	196	0	0		0	0	0	0	0
218	1	313	27	-1	520	177	13.7	29	Cppapa	286	278	0	0		0	0	0	0	0
219	1	294	13	-1	277	390	6.4	31	ABplaaappp	318	354	0	0		0	0	0	0	0
220	1	168	335	-1	146	343	10.0	26	ABalapapppp	245	0	0	0		0	0	0	0	0
221	1	403	407	-1	457	363	25.2	25	ABplpppaaap	202	-578	0	0		0	0	0	0	0
222	1	254	271	-1	125	316	22.1	27	ABalaaaalpp	201	626	0	0		0	0	0	0	0
223	1	411	283	-1	194	287	20.3	26	ABalpaaaaaa	163	0	0	0		0	0	0	0	0
224	1	30	273	-1	328	210	10.5	27	MSpaaappp	251	-1182	0	0		0	0	0	0	0
225	1	186	41	-1	306	307	18.7	26	MSaapaaaa	254	816	0	0		0	0	0	0	0
226	1	13	195	-1	218	147	13.3	24	ABpraapappa	204	-33	0	0		0	0	0	0	0
227	1	295	183	-1	98	268	17.6	24	ABalaaapall	148	0	0	0		0	0	0	0	0
228	1	307	225	-1	247	406	8.8	28	ABplaaappa	-47	0	0	0		0	0	0	0	0
229	1	211	38	-1	246	245	20.6	28	ABarapapaap	236	439	0	0		0	0	0	0	0
230	1	252	344	-1	465	274	9.8	31	Eplaa	312	258	0	0		0	0	0	0	0
231	1	80	305	316	285	219	18.5	30	ABarapappa	89	0	0	0		0	0	0	0	0
232	1	267	35	-1	247	259	7.8	24	MSaaaaapp	245	1004	0	0		0	0	0	0	0
233	1	311	214	-1	517	329	7.6	27	Cappaap	78	0	0	0		0	0	0	0	0
234	1	100	264	-1	297	136	13.9	24	ABprpaappaa	204	-573	0	0		0	0	0	0	0
235	1	326	26	-1	413	186	7.3	31	Dpppa	303	-314	0	0		0	0	0	0	0
236	1	152	418	-1	101	237	15.8	24	ABalaaappll	203	-180	0	0		0	0	0	0	0
237	1	49	87	-1	402	400	17.0	29	ABplappaaa	293	824	0	0		0	0	0	0	0
238	1	406	88	-1	427	379	21.4	26	ABplppapapp	188	0	0	0		0	0	0	0	0
239	1	257	103	-1	196	192	7.3	26	ABarpapaapp	226	885	0	0		0	0	0	0	0
240	1	182	63	-1	242	337	5.0	27	ABplaaaapp	271	-369	0	0		0	0	0	0	0
241	1	379	194	-1	421	280	23.8	27	ABplpapppap	266	-194	0	0		0	0	0	0	0
242	1	231	79	-1	276	378	11.3	27	ABalppppppa	6	0	0	0		0	0	0	0	0
243	1	322	146	-1	334	273	20.3	27	ABalpappapp	-24	0	0	0		0	0	0	0	0
244	1	31	54	-1	265	209	7.9	22	MSpaaaaap	194	-675	0	0		0	0	0	0	0
245	1	373	230	-1	204	180	13.4	27	MSppaaap	389	0	0	0		0	0	0	0	0
246	1	360	288	-1	284	111	9.5	30	ABarpapppp	70	0	0	0		0	0	0	0	0
247	1	325	24	-1	306	191	21.9	23	ABprpaaappp	101	0	0	0		0	0	0	0	0
248	1	27	115	-1	335	110	9.4	30	ABarpppaap	258	593	0	0		0	0	0	0	0
249	1	445	268	-1	370	115	9.4	28	ABarppppaa	274	456	0	0		0	0	0	0	0
250	1	433	44	-1	316	268	8.9	23	MSaaaappa	32	0	0	0		0	0	0	0	0
251	1	117	60	-1	141	194	13.9	26	ABalappppaa	-7	0	0	0		0	0	0	0	0
252	1	174	81	-1	246	287	24.1	28	ABalpappapa	265	1607	0	0		0	0	0	0	0
253	1	73	184	-1	286	275	9.7	24	MSaaapapa	224	-454	0	0		0	0	0	0	0
254	1	60	107	-1	204	363	11.5	27	ABalpppappp	241	459	0	0		0	0	0	0	0
255	1	355	48	-1	250	409	21.7	26	ABplaappaa	247	7	0	0		0	0	0	0	0
256	1	301	291	-1	305	159	17.5	28	MSppppaa	190	0	0	0		0	0	0	0	0
257	1	135	262	-1	215	373	21.8	23	ABplpaaappa	215	-1134	0	0		0	0	0	0	0
258	1	310	18	-1	262	147	14.5	26	ABpraaappap	56	0	0	0		0	0	0	0	0
259	1	113	126	-1	166	250	18.8	25	ABaraaapaaa	200	120	0	0		0	0	0	0	0
260	1	296	363	-1	494	306	25.0	26	ABplppppapp	246	118	0	0		0	0	0	0	0
261	1	218	425	-1	328	269	12.3	25	MSaaapapp	-33	0	0	0		0	0	0	0	0
262	1	195	422	-1	230	201	18.0	24	ABarapaapap	241	363	0	0		0	0	0	0	0
263	1	212	109	-1	188	130	13.5	26	ABpraapaapp	262	856	0	0		0	0	0	0	0
264	1	194	193	-1	339	182	17.7	26	MSpppapp	240	-1064	0	0		0	0	0	0	0
265	0	351	-1	-1	326	314	21.8	29		200	0	0	0		0	0	0	0	0
266	1	7	331	-1	525	407	14.1	27	ABarppappp	351	0	0	0		0	0	0	0	0
267	1	129	156	-1	160	185	24.0	26	ABpraaaaaaa	218	-345	0	0		0	0	0	0	0
268	1	22	252	-1	198	128	9.8	28	ABarpappap	271	21	0	0		0	0	0	0	0
269	1	102	251	-1	394	112	16.5	29	ABpraapppp	286	-53	0	0		0	0	0	0	0
270	1	18	239	-1	557	373	18.6	28	ABplapapppp	175	0	0	0		0	0	0	0	0
271	1	441	408	-1	360	210	23.2	23	ABprpappaap	235	-595	0	0		0	0	0	0	0
272	1	237	285	-1	341	241	20.0	24	MSpapaaap	234	-664	0	0		0	0	0	0	0
273	1	288	457	-1	590	289	22.0	26	ABprppppppp	269	636	0	0		0	0	0	0	0
274	1	291	116	-1	359	420	17.3	30	ABplaapppp	279	648	0	0		0	0	0	0	0
275	1	65	259	-1	169	320	24.7	24	ABalppapaaa	35	0	0	0		0	0	0	0	0
276	1	256	269	-1	196	304	4.5	29	ABplaaaapa	-101	0	0	0		0	0	0	0	0
277	1	64	139	-1	138	318	16.4	29	ABalapaaaa	-11	0	0	0		0	0	0	0	0
278	1	358	56	-1	302	234	11.3	25	MSpaapaap	137	0	0	0		0	0	0	0	0
279	0	459	-1	-1	270	155	21.5	22		134	1149	0	0		0	0	0	0	0
280	1	448	222	-1	216	337	8.3	26	MSapappa	231	-252	0	0		0	0	0	0	0
281	1	239	388	-1	536	226	23.4	26	ABprpppaapa	261	-1163	0	0		0	0	0	0	0
282	1	454	471	-1	272	299	19.6	24	ABalpappppp	215	319	0	0		0	0	0	0	0
283	1	385	359	-1	430	316	5.5	29	Dappp	231	0	0	0		0	0	0	0	0
284	1	344	409	-1	361	246	7.3	27	MSaaappp	146	0	0	0		0	0	0	0	0
285	1	384	159	-1	213	276	9.2	27	MSaaapaaa	407	0	0	0		0	0	0	0	0
286	1	121	12	-1	383	367	22.9	26	ABplpaaaapp	267	857	0	0		0	0	0	0	0
287	1	62	173	-1	128	242	22.1	25	ABalaaaarrp	205	383	0	0		0	0	0	0	0
288	1	84	152	-1	170	352	8.2	23	ABplaaapaa	245	0	0	0		0	0	0	0	0
289	1	266	348	-1	133	317	14.4	28	ABalapappap	270	162	0	0		0	0	0	0	0
290	1	119	431	-1	425	110	15.3	27	ABprapaapp	108	0	0	0		0	0	0	0	0
291	1	99	143	-1	269	278	17.5	25	ABalpapppap	187	0	0	0		0	0	0	0	0
292	1	138	439	-1	301	246	4.6	31	ABarpaappp	312	-337	0	0		0	0	0	0	0
293	1	145	455	-1	255	216	18.2	23	ABarapaappa	370	0	0	0		0	0	0	0	0
294	1	146	237	-1	245	144	7.1	27	ABarpapapp	268	48	0	0		0	0	0	0	0
295	1	405	142	-1	375	278	18.8	24	MSaapappp	440	0	0	0		0	0	0	0	0
296	1	74	208	-1	245	411	13.0	29	ABalppppppp	156	0	0	0		0	0	0	0	0
297	1	432	286	-1	261	374	7.9	27	ABplaapappp	211	-85	0	0		0	0	0	0	0
298	1	210	413	-1	488	127	17.6	29	ABprappaap	262	-356	0	0		0	0	0	0	0
299	1	473	133	-1	159	185	16.9	25	ABalaappppa	253	186	0	0		0	0	0	0	0
300	1	219	74	-1	131	293	13.5	27	ABalapapapa	208	4	0	0		0	0	0	0	0
301	1	163	421	-1	390	130	12.8	25	ABprapaaapp	250	241	0	0		0	0	0	0	0
302	1	204	448	-1	300	373	20.5	23	ABplpapaapp	229	262	0	0		0	0	0	0	0
303	1	115	427	-1	249	106	11.1	28	ABarpapppa	4	0	0	0		0	0	0	0	0
304	1	396	372	-1	421	279	11.2	33	Earap	-133	0	0	0		0	0	0	0	0
305	1	343	186	-1	133	279	20.6	25	ABalpaapppa	206	-101	0	0		0	0	0	0	0
306	1	232	368	-1	607	292	16.2	34	Cpappd	339	-869	0	0		0	0	0	0	0
307	1	528	424	-1	237	237	24.9	22	ABarapppapa	137	628	0	0		0	0	0	0	0
308	1	169	144	-1	183	315	11.3	29	MSapaaap	230	-86	0	0		0	0	0	0	0
309	1	98	120	-1	109	333	17.1	30	ABalapaaap	189	0	0	0		0	0	0	0	0
310	1	271	308	-1	181	179	18.8	24	ABalaapppap	222	-9	0	0		0	0	0	0	0
311	1	374	130	-1	479	246	15.1	32	Ealpp	326	525	0	0		0	0	0	0	0
312	1	197	228	-1	353	376	10.9	23	ABplapaaapp	234	-219	0	0		0	0	0	0	0
313	1	278	276	-1	158	195	19.7	24	ABalaapppaa	111	0	0	0		0	0	0	0	0
314	1	415	481	-1	333	213	22.8	23	ABprpappaaa	146	506	0	0		0	0	0	0	0
315	1	10	415	-1	126	233	7.6	25	ABarpaaaaa	215	84	0	0		0	0	0	0	0
316	1	369	500	-1	233	155	18.5	27	ABprpaaaaap	68	0	0	0		0	0	0	0	0
317	1	395	429	-1	327	273	22.6	24	ABarapapapp	215	485	0	0		0	0	0	0	0
318	1	144	147	-1	442	159	14.3	32	Cppaaa	326	875	0	0		0	0	0	0	0
319	1	184	232	-1	278	292	13.4	28	ABaraapapaa	178	0	0	0		0	0	0	0	0
320	1	12	241	-1	584	196	23.3	28	ABprappppa	285	428	0	0		0	0	0	0	0
321	1	177	59	-1	233	354	9.9	24	ABplaapappa	233	96	0	0		0	0	0	0	0
322	1	386	70	-1	399	294	20.6	27	MSapaapp	146	196	0	0		0	0	0	0	0
323	1	428	21	-1	349	129	12.4	27	ABprapaaapa	238	999	0	0		0	0	0	0	0
324	1	391	528	-1	228	188	25.2	23	ABarapppppa	370	0	0	0		0	0	0	0	0
325	1	449	162	-1	411	240	4.7	32	Cpaaap	327	1285	0	0		0	0	0	0	0
326	1	399	410	-1	481	340	25.0	24	ABplppppapa	185	33	0	0		0	0	0	0	0
327	1	225	385	-1	497	374	16.5	30	Capapp	599	0	0	0		0	0	0	0	0
328	1	299	398	-1	497	255	5.2	32	Caaapa	280	147	0	0		0	0	0	0	0
329	1	101	204	-1	191	381	22.3	25	ABplpaaapaa	444	0	0	0		0	0	0	0	0
330	1	40	293	-1	292	219	9.1	25	MSpaaappa	247	194	0	0		0	0	0	0	0
331	1	314	443	-1	245	384	19.9	23	ABplpaapppa	99	0	0	0		0	0	0	0	0
332	1	438	211	-1	396	135	20.2	25	ABprppapaaa	249	372	0	0		0	0	0	0	0
333	1	258	149	-1	564	279	7.8	31	Cpapap	312	-403	0	0		0	0	0	0	0
334	1	265	296	-1	306	347	6.5	25	ABplapaaaap	209	654	0	0		0	0	0	0	0
335	1	270	370	-1	248	166	24.2	23	ABprpapapaa	199	53	0	0		0	0	0	0	0
336	1	292	238	-1	371	142	15.8	26	Dppaa	209	0	0	0		0	0	0	0	0
337	1	161	154	-1	149	227	6.3	25	ABarpaaaap	227	622	0	0		0	0	0	0	0
338	1	276	67	-1	551	265	21.8	30	Cppppp	287	-405	0	0		0	0	0	0	0
339	1	202	475	-1	164	223	14.4	31	MSaaaaaa	400	0	0	0		0	0	0	0	0
340	1	470	453	-1	270	203	5.0	24	ABarpaappa	197	-317	0	0		0	0	0	0	0
341	1	58	246	-1	137	159	10.8	26	ABpraapaaap	-227	0	0	0		0	0	0	0	0
342	1	113	102	-1	198	241	16.8	24	ABaraaapaap	207	792	0	0		0	0	0	0	0
343	1	285	389	-1	571	367	22.6	30	ABplappppp	11	0	0	0		0	0	0	0	0
344	1	450	390	-1	114	292	22.1	25	ABalaaaalpa	210	1176	0	0		0	0	0	0	0
345	1	331	314	-1	523	263	6.4	31	Caaapp	175	0	0	0		0	0	0	0	0
346	1	179	304	-1	312	363	10.2	30	ABplapaaapa	271	312	0	0		0	0	0	0	0
347	1	469	472	-1	254	141	21.5	22	ABprpaaapap	148	817	0	0		0	0	0	0	0
348	1	5	319	-1	146	362	18.7	31	ABalapaapa	316	198	0	0		0	0	0	0	0
349	1	482	420	-1	335	166	23.7	26	ABarappapap	205	368	0	0		0	0	0	0	0
350	1	283	134	-1	130	194	24.0	23	ABalaapaap	32	0	0	0		0	0	0	0	0
351	1	421	182	-1	148	225	10.3	26	ABalapppapa	201	0	0	0		0	0	0	0	0
352	1	401	396	-1	338	168	9.9	26	Dpaap	247	622	0	0		0	0	0	0	0
353	1	422	360	-1	307	137	9.7	25	ABprapaaaap	-16	0	0	0		0	0	0	0	0
354	0	183	-1	-1	240	117	17.7	25		200	-979	0	0		0	0	0	0	0
355	1	227	8	-1	389	321	6.4	30	Dappa	133	0	0	0		0	0	0	0	0
356	1	11	323	-1	317	244	7.2	23	MSpaaapaa	184	0	0	0		0	0	0	0	0
357	1	23	119	-1	264	282	21.7	29	ABalpappppa	10	0	0	0		0	0	0	0	0
358	1	164	209	-1	529	207	18.7	34	Cppapp	303	-88	0	0		0	0	0	0	0
359	1	366	165	-1	133	285	9.0	24	ABplaaaaaaa	199	891	0	0		0	0	0	0	0
360	1	444	248	-1	317	149	14.0	24	Dpaaa	-43	0	0	0		0	0	0	0	0
361	1	290	405	-1	205	327	19.6	25	MSapaaaa	218	-53	0	0		0	0	0	0	0
362	1	320	547	-1	352	177	24.0	27	ABprpappapa	180	722	0	0		0	0	0	0	0
363	1	95	2	-1	193	261	13.5	26	ABaraapaaap	199	-327	0	0		0	0	0	0	0
364	1	173	461	-1	241	254	22.9	23	ABarapaaapp	221	0	0	0		0	0	0	0	0
365	1	201	121	-1	222	227	9.3	28	MSpaaaapa	-76	0	0	0		0	0	0	0	0
366	1	244	452	-1	270	181	18.5	23	MSppapap	125	0	0	0		0	0	0	0	0
367	1	248	324	-1	563	167	21.0	29	ABprapappa	265	-29	0	0		0	0	0	0	0
368	1	312	382	-1	557	348	15.5	26	Cappapp	82	0	0	0		0	0	0	0	0
369	1	24	53	-1	317	205	24.5	26	ABarappapaa	200	1476	0	0		0	0	0	0	0
370	1	262	58	-1	491	413	12.7	27	ABplapapaa	-27	0	0	0		0	0	0	0	0
371	1	418	357	-1	506	151	21.7	29	ABprappapp	643	0	0	0		0	0	0	0	0
372	1	28	22	-1	169	212	5.0	27	ABarpapapa	129	0	0	0		0	0	0	0	0
373	1	321	30	-1	129	170	19.5	25	ABalaaapprr	315	0	0	0		0	0	0	0	0
374	1	217	392	-1	192	158	22.0	26	ABpraaaaaap	192	152	0	0		0	0	0	0	0
375	1	346	343	-1	591	213	20.0	28	ABprapapppp	282	1185	0	0		0	0	0	0	0
376	1	133	96	-1	160	270	10.2	25	ABalappaapp	460	0	0	0		0	0	0	0	0
377	1	245	205	-1	269	102	15.6	30	ABpraaapppp	271	-329	0	0		0	0	0	0	0
378	1	41	300	-1	118	257	18.7	22	ABalaaaarlp	79	0	0	0		0	0	0	0	0
379	1	427	311	-1	197	209	23.6	24	ABarappppap	-38	0	0	0		0	0	0	0	0
380	1	323	402	-1	204	190	22.1	24	ABprpaaaaaa	199	113	0	0		0	0	0	0	0
381	0	162	-1	-1	165	123	15.5	27		206	-566	0	0		0	0	0	0	0
382	1	453	454	-1	260	339	22.0	22	ABplpapaaaa	273	0	0	0		0	0	0	0	0
383	1	109	210	-1	419	341	9.6	26	Daapp	224	288	0	0		0	0	0	0	0
384	1	87	247	-1	486	173	15.8	30	Cppaap	280	684	0	0		0	0	0	0	0
385	0	8	-1	-1	319	404	22.2	23		235	-534	0	0		0	0	0	0	0
386	1	289	110	-1	340	107	18.5	29	ABpraapppa	294	-103	0	0		0	0	0	0	0
387	1	172	423	-1	327	384	7.4	28	ABarppaaap	581	0	0	0		0	0	0	0	0
388	1	464	274	-1	161	172	10.9	23	ABalapppppa	194	230	0	0		0	0	0	0	0
389	1	303	321	-1	588	275	24.5	28	ABprppppppa	222	977	0	0		0	0	0	0	0
390	1	354	434	-1	164	376	21.7	23	ABalpppaaap	63	0	0	0		0	0	0	0	0
391	0	460	-1	-1	173	240	4.0	22		145	-184	0	0		0	0	0	0	0
392	1	357	284	-1	213	413	19.0	23	ABplpaapapp	110	0	0	0		0	0	0	0	0
393	1	192	166	-1	463	338	4.5	28	Cpaapa	284	57	0	0		0	0	0	0	0
394	1	249	203	-1	542	389	16.2	25	ABplapapppa	218	953	0	0		0	0	0	0	0
395	1	123	295	-1	420	158	17.4	34	MSpapppa	333	-918	0	0		0	0	0	0	0
396	1	139	320	-1	553	157	12.2	29	ABprapapaa	-130	0	0	0		0	0	0	0	0
397	1	224	275	-1	582	247	17.5	31	Cppppa	272	213	0	0		0	0	0	0	0
398	1	330	406	-1	472	409	21.0	31	ABplapapap	270	177	0	0		0	0	0	0	0
399	1	474	342	-1	458	240	12.5	33	Epraa	315	34	0	0		0	0	0	0	0
400	1	508	508	-1	392	174	21.9	24	ABarappappa	177	-610	0	0		0	0	0	0	0
401	1	371	309	-1	164	159	21.6	31	ABalaappap	195	0	0	0		0	0	0	0	0
402	1	352	9	-1	128	168	14.1	24	ABalappappp	228	1023	0	0		0	0	0	0	0
403	1	378	80	-1	219	304	7.1	27	MSapappp	371	0	0	0		0	0	0	0	0
404	1	222	465	-1	387	364	19.0	24	ABplppapaap	215	-380	0	0		0	0	0	0	0
405	1	89	395	-1	364	355	16.6	32	MSaapppa	315	617	0	0		0	0	0	0	0
406	1	215	365	-1	472	222	22.2	31	MSpappap	116	0	0	0		0	0	0	0	0
407	1	316	306	-1	236	241	18.9	22	ABarapaapaa	162	553	0	0		0	0	0	0	0
408	1	414	350	-1	358	162	20.5	25	ABprppaapaa	203	598	0	0		0	0	0	0	0
409	1	425	338	-1	379	180	4.7	30	Cpaaaa	303	-36	0	0		0	0	0	0	0
410	1	434	254	-1	333	410	15.1	26	ABplapaapa	203	770	0	0		0	0	0	0	0
411	1	137	46	-1	499	260	25.3	33	ABprppppapp	335	516	0	0		0	0	0	0	0
412	0	33	-1	-1	213	317	15.9	24		208	406	0	0		0	0	0	0	0
413	1	14	83	-1	157	202	21.5	26	ABarappppaa	223	1174	0	0		0	0	0	0	0
414	1	189	25	-1	116	217	10.2	24	ABpraapaaaa	200	135	0	0		0	0	0	0	0
415	1	122	137	-1	462	222	17.4	26	MSpppaap	194	128	0	0		0	0	0	0	0
416	1	149	191	-1	368	336	20.5	24	ABplppappaa	229	259	0	0		0	0	0	0	0
417	1	54	267	-1	338	220	12.6	30	MSpaapapp	183	0	0	0		0	0	0	0	0
418	1	181	412	-1	149	387	14.8	25	ABalpppaapd	175	-342	0	0		0	0	0	0	0
419	1	398	290	-1	323	367	23.2	24	ABplpaaaapa	173	1759	0	0		0	0	0	0	0
420	0	-1	-1	-1	217	261	23.4	23		190	392	0	0		0	0	0	0	0
421	1	205	175	-1	300	152	6.8	22	ABarpppaaa	211	940	0	0		0	0	0	0	0
422	1	435	78	-1	120	192	19.8	26	ABalaaapprl	227	381	0	0		0	0	0	0	0
423	1	524	354	-1	574	322	22.8	29	ABplppppppp	257	-118	0	0		0	0	0	0	0
424	1	208	349	-1	576	171	16.1	29	ABarpppppp	-183	0	0	0		0	0	0	0	0
425	1	404	328	-1	534	370	20.8	24	ABplapppapa	405	0	0	0		0	0	0	0	0
426	1	131	158	-1	252	310	25.7	26	ABalpapaaap	-38	0	0	0		0	0	0	0	0
427	1	141	151	-1	458	193	18.7	35	MSpapppp	78	0	0	0		0	0	0	0	0
428	1	148	112	-1	127	258	12.9	25	ABalappaapa	200	0	0	0		0	0	0	0	0
429	1	335	221	-1	229	173	11.0	26	MSppappa	270	999	0	0		0	0	0	0	0
430	1	37	386	-1	303	323	5.2	23	ABarppaaaa	210	28	0	0		0	0	0	0	0
431	1	476	479	-1	498	233	20.7	26	ABprpppppaa	193	-1153	0	0		0	0	0	0	0
432	1	185	459	-1	518	300	18.3	30	Eplpp	280	-434	0	0		0	0	0	0	0
433	1	345	464	-1	275	147	20.3	24	ABprpaapppa	288	0	0	0		0	0	0	0	0
434	1	154	282	-1	217	399	21.0	24	ABplpaaapap	108	0	0	0		0	0	0	0	0
435	1	440	220	-1	260	380	14.2	24	ABplpaappaa	177	-607	0	0		0	0	0	0	0
436	1	359	257	-1	222	362	16.4	23	ABalpppppaa	121	0	0	0		0	0	0	0	0
437	1	306	340	-1	151	322	19.5	24	ABalppappaa	210	-576	0	0		0	0	0	0	0
438	1	223	432	-1	566	234	22.6	29	ABprapppap	295	-388	0	0		0	0	0	0	0
439	1	235	168	-1	509	302	12.6	31	Eplap	100	0	0	0		0	0	0	0	0
440	1	157	65	-1	459	397	8.6	27	ABarppappa	271	627	0	0		0	0	0	0	0
441	1	104	377	-1	254	219	9.5	28	MSpaaaapp	165	0	0	0		0	0	0	0	0
442	1	466	307	-1	115	292	18.0	22	ABalaaaarla	-39	0	0	0		0	0	0	0	0
443	1	214	378	-1	151	354	23.1	27	ABalppaaapp	219	298	0	0		0	0	0	0	0
444	1	287	337	-1	233	219	7.2	24	MSpaaaaaa	200	226	0	0		0	0	0	0	0
445	1	264	66	-1	400	336	23.9	26	ABplppaappp	246	0	0	0		0	0	0	0	0
446	1	71	450	-1	516	367	22.9	23	ABplpppaapp	9	0	0	0		0	0	0	0	0
447	1	478	469	-1	178	346	21.5	23	ABalppappap	73	0	0	0		0	0	0	0	0
448	1	92	200	-1	162	333	12.0	22	ABalppppapa	267	0	0	0		0	0	0	0	0
449	1	372	187	-1	146	197	11.3	26	ABalappppap	199	623	0	0		0	0	0	0	0
450	1	44	375	-1	151	333	23.0	22	ABalppaaapa	177	-849	0	0		0	0	0	0	0
451	1	334	438	-1	449	150	23.5	33	ABprppapapa	329	1212	0	0		0	0	0	0	0
452	1	468	463	-1	209	242	21.9	22	ABarapaaaaa	159	0	0	0		0	0	0	0	0
453	0	494	-1	-1	246	226	23.6	25		80	0	0	0		0	0	0	0	0
454	1	213	292	-1	302	261	23.9	23	ABarapapppa	168	0	0	0		0	0	0	0	0
455	0	209	-1	-1	226	286	16.3	22		128	0	0	0		0	0	0	0	0
456	1	342	233	-1	449	287	23.0	26	ABplpappppa	237	192	0	0		0	0	0	0	0
457	1	436	231	-1	221	259	20.4	22	ABarapaaaap	134	0	0	0		0	0	0	0	0
458	1	429	441	-1	606	301	19.0	23	Caappd	288	0	0	0		0	0	0	0	0
459	1	416	494	-1	188	330	24.1	24	ABalppapaap	293	0	0	0		0	0	0	0	0
460	1	90	39	-1	197	281	13.4	28	ABaraapaapa	73	0	0	0		0	0	0	0	0
461	1	442	169	-1	163	286	23.2	26	ABalpaappaa	-47	0	0	0		0	0	0	0	0
462	1	263	458	-1	405	379	19.7	25	ABplppapapa	95	0	0	0		0	0	0	0	0
463	1	382	414	-1	401	213	23.5	27	ABprpapppaa	285	0	0	0		0	0	0	0	0
464	1	94	445	-1	162	220	24.8	22	ABarapppaaa	-190	0	0	0		0	0	0	0	0
465	1	193	181	-1	186	298	19.1	23	ABaraaaaaap	-49	0	0	0		0	0	0	0	0
466	1	447	150	-1	360	221	17.5	27	MSpapappa	174	0	0	0		0	0	0	0	0
467	1	199	281	-1	127	305	11.3	28	ABalapapapp	337	0	0	0		0	0	0	0	0
468	1	467	355	-1	204	306	17.7	22	ABalpaaapaa	80	0	0	0		0	0	0	0	0
469	1	512	447	-1	321	152	19.8	22	ABprppaaaaa	-87	0	0	0		0	0	0	0	0
470	1	462	491	-1	334	305	4.0	25	ABarppaapa	-54	0	0	0		0	0	0	0	0
471	1	339	532	-1	254	351	25.8	26	ABalppapapp	284	0	0	0		0	0	0	0	0
472	1	356	467	-1	407	291	15.3	31	Earpa	145	0	0	0		0	0	0	0	0
473	1	472	397	-1	177	311	8.5	30	ABplaaaaapp	252	-142	0	0		0	0	0	0	0
474	1	455	387	-1	231	394	16.2	20	ABplpaapaap	275	0	0	0		0	0	0	0	0
475	1	463	23	-1	393	342	21.4	24	ABplppappap	227	10	0	0		0	0	0	0	0
476	0	347	-1	-1	236	111	19.7	29		292	340	0	0		0	0	0	0	0
477	0	4	-1	-1	597	235	12.2	26		187	69	0	0		0	0	0	0	0
478	1	68	468	-1	255	116	23.2	23	ABprpaapapp	181	-372	0	0		0	0	0	0	0
479	1	481	106	-1	230	155	17.0	22	ABpraaappaa	-154	0	0	0		0	0	0	0	0
480	0	412	-1	-1	406	174	23.0	26		184	573	0	0		0	0	0	0	0
481	1	247	477	-1	461	166	20.0	26	ABprppapapp	163	177	0	0		0	0	0	0	0
482	1	484	478	-1	474	234	25.0	26	ABprppppaaa	191	-1059	0	0		0	0	0	0	0
483	1	485	480	-1	466	209	25.0	26	ABprpppaaaa	450	0	0	0		0	0	0	0	0
484	1	486	482	-1	199	343	23.0	24	ABalppapppa	48	0	0	0		0	0	0	0	0
485	1	487	483	-1	274	360	20.0	22	ABplpapaapa	202	-343	0	0		0	0	0	0	0
486	1	488	484	-1	320	339	21.0	24	ABplpapapaa	163	421	0	0		0	0	0	0	0
487	1	489	485	-1	341	331	21.0	24	ABplpapapap	177	-212	0	0		0	0	0	0	0
488	1	490	486	-1	482	348	23.0	26	Capppp	240	885	0	0		0	0	0	0	0
489	1	50	474	-1	430	340	25.0	28	ABplpppaaaa	186	332	0	0		0	0	0	0	0
490	1	491	487	-1	255	376	22.0	24	ABplpaapppp	135	199	0	0		0	0	0	0	0
491	1	492	488	-1	283	299	15.0	25	ABaraapappa	322	618	0	0		0	0	0	0	0
492	1	493	446	-1	297	208	16.0	22	ABarapaappp	155	0	0	0		0	0	0	0	0
493	1	419	492	-1	121	311	18.0	26	ABalaaaala	223	861	0	0		0	0	0	0	0
494	1	495	495	-1	143	376	17.0	22	ABalpppaapv	44	0	0	0		0	0	0	0	0
495	1	496	496	-1	344	309	16.0	23	MSaapappa	192	0	0	0		0	0	0	0	0
496	1	497	497	-1	375	227	12.0	29	Ealaa	176	-192	0	0		0	0	0	0	0
497	1	380	498	-1	496	265	18.0	30	Eprpp	302	808	0	0		0	0	0	0	0
498	1	498	499	-1	517	306	16.0	30	Eplpa	327	850	0	0		0	0	0	0	0
499	0	499	-1	-1	246	108	19.0	22		163	0	0	0		0	0	0	0	0
500	1	500	502	-1	222	177	20.0	24	ABprpaapaaa	145	-295	0	0		0	0	0	0	0
501	1	501	503	-1	292	139	22.0	25	ABprpaapppp	27	0	0	0		0	0	0	0	0
502	1	502	101	-1	238	109	19.0	22	ABprpaapapa	163	0	0	0		0	0	0	0	0
503	1	503	504	-1	382	196	25.0	25	ABprpaaaapa	192	362	0	0		0	0	0	0	0
504	1	504	505	-1	497	194	24.0	25	ABprpppaaap	193	-770	0	0		0	0	0	0	0
505	1	505	507	-1	497	234	23.0	26	ABprppppaap	191	-1059	0	0		0	0	0	0	0
506	1	506	506	-1	506	214	25.0	26	ABprppppapa	308	1021	0	0		0	0	0	0	0
507	0	507	-1	-1	471	190	22.0	25		334	-1286	0	0		0	0	0	0	0
508	1	446	510	-1	406	166	20.0	23	ABprppappaa	369	0	0	0		0	0	0	0	0
509	1	479	511	-1	440	159	22.0	23	ABprppappap	-60	0	0	0		0	0	0	0	0
510	1	510	512	-1	344	148	19.0	25	ABprppaaaap	201	448	0	0		0	0	0	0	0
511	1	511	513	-1	275	186	23.0	25	ABprpaaappa	249	310	0	0		0	0	0	0	0
512	1	349	514	-1	319	159	21.0	25	ABprpapappp	193	371	0	0		0	0	0	0	0
513	1	513	515	-1	463	319	25.0	25	ABplppppaap	173	-85	0	0		0	0	0	0	0
514	1	514	524	-1	442	319	24.0	24	ABplppppaaa	286	170	0	0		0	0	0	0	0
515	1	515	516	-1	412	352	23.0	24	ABplppapppa	210	-120	0	0		0	0	0	0	0
516	1	516	518	-1	411	304	24.0	25	ABplpapppaa	168	-591	0	0		0	0	0	0	0
517	1	517	519	-1	362	365	20.0	24	ABplppapaaa	192	-173	0	0		0	0	0	0	0
518	1	518	520	-1	352	321	24.0	24	ABplpapappa	177	-212	0	0		0	0	0	0	0
519	0	519	-1	-1	260	364	24.0	24		135	199	0	0		0	0	0	0	0
520	1	520	522	-1	392	297	23.0	24	ABplpapappp	232	0	0	0		0	0	0	0	0
521	1	521	523	-1	313	313	24.0	26	ABplpappaap	-195	0	0	0		0	0	0	0	0
522	1	522	411	-1	545	281	24.0	27	ABprpppapap	336	223	0	0		0	0	0	0	0
523	1	523	525	-1	515	290	25.0	25	ABplpppapap	258	-503	0	0		0	0	0	0	0
524	1	458	526	-1	585	328	21.0	29	Cpappv	78	0	0	0		0	0	0	0	0
525	0	246	-1	-1	318	237	25.0	24		193	-119	0	0		0	0	0	0	0
526	1	526	529	-1	422	154	23.0	27	ABarappappp	271	864	0	0		0	0	0	0	0
527	0	527	-1	-1	331	297	24.0	26		210	-1271	0	0		0	0	0	0	0
528	1	452	531	-1	267	242	23.0	22	ABarapapapa	-215	0	0	0		0	0	0	0	0
529	1	531	534	-1	217	257	23.0	22	ABarapaaapa	179	0	0	0		0	0	0	0	0
530	1	246	535	-1	316	234	24.9	26	ABarappaapp	255	46	0	0		0	0	0	0	0
531	1	532	313	-1	381	274	22.0	24	MSaappap	270	754	0	0		0	0	0	0	0
532	1	207	536	-1	366	335	25.0	25	ABplppaappa	180	45	0	0		0	0	0	0	0
533	0	533	-1	-1	295	164	21.0	23		143	-87	0	0		0	0	0	0	0
534	1	534	538	-1	375	180	21.0	24	ABprppaapap	0	0	0	0		0	0	0	0	0
535	1	535	539	-1	536	346	22.0	26	ABplapppapp	231	-167	0	0		0	0	0	0	0
536	1	536	540	-1	426	202	25.0	26	ABprppaappp	214	328	0	0		0	0	0	0	0
537	1	537	541	-1	512	351	25.0	24	ABplpppaapa	230	-565	0	0		0	0	0	0	0
538	1	538	542	-1	214	324	25.0	22	ABalppapapa	173	359	0	0		0	0	0	0	0
539	1	539	543	-1	333	188	19.0	25	MSppaapp	211	889	0	0		0	0	0	0	0
540	0	540	-1	-1	337	147	21.0	22		270	0	0	0		0	0	0	0	0
541	1	483	545	-1	391	144	22.0	22	ABprpapaapp	125	0	0	0		0	0	0	0	0
542	1	541	546	-1	271	162	22.0	25	ABprpapapap	170	92	0	0		0	0	0	0	0
543	1	348	117	-1	354	197	25.0	28	ABprpappapp	273	1061	0	0		0	0	0	0	0
544	1	542	548	-1	439	216	23.0	25	ABprpappppa	254	-29	0	0		0	0	0	0	0
545	0	543	-1	-1	432	155	25.0	27		254	-418	0	0		0	0	0	0	0
546	1	544	550	-1	464	258	24.0	25	ABprpappppp	176	47	0	0		0	0	0	0	0
547	1	545	551	-1	367	159	22.0	24	ABprpapaapa	201	268	0	0		0	0	0	0	0
548	1	546	552	-1	201	346	17.0	22	ABplpaapaaa	182	0	0	0		0	0	0	0	0
549	1	547	250	-1	294	161	23.0	23	ABprpapappa	175	230	0	0		0	0	0	0	0
550	1	548	554	-1	242	225	23.0	22	ABarappaaaa	283	0	0	0		0	0	0	0	0
551	0	549	-1	-1	109	198	19.0	20		-7	0	0	0		0	0	0	0	0
552	1	551	556	-1	112	219	21.0	22	ABalaapaaa	-7	0	0	0		0	0	0	0	0
553	1	530	557	-1	204	296	22.0	22	ABalpaaaapa	167	174	0	0		0	0	0	0	0
